# Supplementary material for: Formalin-Fixed Paraffin-Embedded (FFPE) samples are not a beneficial replacement for frozen tissues in fetal membrane microbiota research
Source: PLoS One. 2022 Mar 17;17(3):e0265441. doi: 10.1371/journal.pone.0265441 (PMC8929612; doi:10.1371/journal.pone.0265441)
Supplement: S2 File — (ZIP) [file pone.0265441.s007.zip]

Archive with 54 entries (54 files):
- Negatives/N-N-01-N-1-FF_S263_L001_R1_001.fastq.fastq
- Negatives/N-N-01-N-1-FF_S263_L001_R2_001.fastq.fastq
- Negatives/N-N-01-N-2-FF_S175_L001_R1_001.fastq.fastq
- Negatives/N-N-01-N-2-FF_S175_L001_R2_001.fastq.fastq
- Negatives/N-N-02-N-1-FF_S173_L001_R1_001.fastq.fastq
- Negatives/N-N-02-N-1-FF_S173_L001_R2_001.fastq.fastq
- Negatives/N-N-02-N-2-FF_S166_L001_R1_001.fastq.fastq
- Negatives/N-N-02-N-2-FF_S166_L001_R2_001.fastq.fastq
- Negatives/N-N-03-N-1-FR_S1_L001_R1_001.fastq.gz
- Negatives/N-N-03-N-1-FR_S1_L001_R2_001.fastq.gz
- Negatives/N-N-04-N-1-FR_S7_L001_R1_001.fastq.gz
- Negatives/N-N-04-N-1-FR_S7_L001_R2_001.fastq.gz
- Negatives/N-N-04-N-2-FR_S9_L001_R1_001.fastq.gz
- Negatives/N-N-04-N-2-FR_S9_L001_R2_001.fastq.gz
- Negatives/N-N-05-N-1-FR_S8_L001_R1_001.fastq.gz
- Negatives/N-N-05-N-1-FR_S8_L001_R2_001.fastq.gz
- Negatives/N-N-05-N-2-FR_S3_L001_R1_001.fastq.gz
- Negatives/N-N-05-N-2-FR_S3_L001_R2_001.fastq.gz
- Negatives/N-N-06-N-1-FF_S258_L001_R1_001.fastq.fastq
- Negatives/N-N-06-N-1-FF_S258_L001_R2_001.fastq.fastq
- Negatives/N-N-06-N-2-FF_S169_L001_R1_001.fastq.fastq
- Negatives/N-N-06-N-2-FF_S169_L001_R2_001.fastq.fastq
- Negatives/N-N-07-N-1-FF_S160_L001_R1_001.fastq.fastq
- Negatives/N-N-07-N-1-FF_S160_L001_R2_001.fastq.fastq
- Negatives/N-N-07-N-2-FF_S164_L001_R1_001.fastq.fastq
- Negatives/N-N-07-N-2-FF_S164_L001_R2_001.fastq.fastq
- Negatives/N-N-08-N-1-FR_S4_L001_R1_001.fastq.gz
- Negatives/N-N-08-N-1-FR_S4_L001_R2_001.fastq.gz
- Negatives/N-N-08-N-2-FR_S6_L001_R1_001.fastq.gz
- Negatives/N-N-08-N-2-FR_S6_L001_R2_001.fastq.gz
- Negatives/N-N-09-N-1-FF_S185_L001_R1_001.fastq.fastq
- Negatives/N-N-09-N-1-FF_S185_L001_R2_001.fastq.fastq
- Negatives/N-N-09-N-2-FF_S159_L001_R1_001.fastq.fastq
- Negatives/N-N-09-N-2-FF_S159_L001_R2_001.fastq.fastq
- Negatives/N-N-10-N-1-FR_S5_L001_R1_001.fastq.gz
- Negatives/N-N-10-N-1-FR_S5_L001_R2_001.fastq.gz
- Negatives/N-N-14-N-1-FF_S170_L001_R1_001.fastq.fastq
- Negatives/N-N-14-N-1-FF_S170_L001_R2_001.fastq.fastq
- Negatives/N-N-14-N-2-FF_S261_L001_R1_001.fastq.fastq
- Negatives/N-N-14-N-2-FF_S261_L001_R2_001.fastq.fastq
- Negatives/N-N-14-N-3-FF_S165_L001_R1_001.fastq.fastq
- Negatives/N-N-14-N-3-FF_S165_L001_R2_001.fastq.fastq
- Negatives/N-N-21-N-1-FF_S181_L001_R1_001.fastq.fastq
- Negatives/N-N-21-N-1-FF_S181_L001_R2_001.fastq.fastq
- Negatives/N-N-22-N-1-FF_S270_L001_R1_001.fastq.fastq
- Negatives/N-N-22-N-1-FF_S270_L001_R2_001.fastq.fastq
- Negatives/N-N-22-N-2-FF_S183_L001_R1_001.fastq.fastq
- Negatives/N-N-22-N-2-FF_S183_L001_R2_001.fastq.fastq
- Negatives/N-N-23-N-1-FF_S171_L001_R1_001.fastq.fastq
- Negatives/N-N-23-N-1-FF_S171_L001_R2_001.fastq.fastq
- Negatives/N-N-23-N-2-FF_S274_L001_R1_001.fastq.fastq
- Negatives/N-N-23-N-2-FF_S274_L001_R2_001.fastq.fastq
- Negatives/N-N-26-N-1-FR_S2_L001_R1_001.fastq.gz
- Negatives/N-N-26-N-1-FR_S2_L001_R2_001.fastq.gz
