# Supplementary material for: Formalin-Fixed Paraffin-Embedded (FFPE) samples are not a beneficial replacement for frozen tissues in fetal membrane microbiota research
Source: PLoS One. 2022 Mar 17;17(3):e0265441. doi: 10.1371/journal.pone.0265441 (PMC8929612; doi:10.1371/journal.pone.0265441)
Supplement: S2 File — (ZIP) [file pone.0265441.s007.zip › Negatives/N-N-01-N-1-FF_S263_L001_R1_001.fastq.fastq]

@M03896:38:000000000-B4D98:1:1101:13204:3119 1:N:0:263
TACGGAGGGTGCAAGCGTTAATCGGAATTACTGGGCGTAAAGCGCACGCAGGCGGTTTGTTAAGTCAGATGTGAAATCCCCGGGCTCAACCTGGGAACTGCATCTGATACTGGCAAGCTTGAGTCTCGTAGAGGGGGGTAGAATTCCAGGTGTAGCGGTGAAATGCGTAGAGATCTGGAGGAATACCGGTGGCGAAGGCGGCCCCCTGGACGAAGACTGACGCTCAGGTGCGAAAGCGTGGGGAGCAAACA
+
BBBBBBCCBAAAFGFA22AEAFGFAEFGHGBB5BAAAAEFHHHGG?EEGGGGGGGCGGGHHHHHGH@BDGGGHHHHHHHHGGGGEGHHHGHHHHGHHGHGHHHHHHHHHHFFHHHFFHHHGHFGHHHHFFGGHHGGGFFFFFFFFFFFFF/FB;;;@;9;EFFFFFAADFFFEFFFFFFFFFFFFFFFFCFFABBFFFE:DFFFFDFEFFFFFDFFFFF:FFFFFFFFFFFCDFFAFDDDBFDEFDEFEF?
@M03896:38:000000000-B4D98:1:1101:12798:3723 1:N:0:263
TACGGAGGGTGCAAGCGTTAATCGGAATTACTGGGCGTAAAGCGCACGCAGGCGGTTTGTTAAGTCAGATGTGAAATCCCCGGGCTCAACCTGGGAACTGCATCTGATACTGGCAAGCTTGAGTCTCGTAGAGGGGGGTAGAATTCCAGGTGTAGCGGTGAAATGCGTAGAGATCTGGAGGAATACCGGTGGCGAAGGCGGCCCCCTGGACGAAGACTGACGCTCAGGTGCGAAAGCGTGGGGAGCAAACA
+
AAABABBBDAAABDGC22EEAGHFEEFFHGBB5AAAEEEFHHHGG0EEGEEEGGGEFGGHHHFHHH4BFEFFGHHGGHHHGGGGEEHBBGHHHGGHHGGGHFHHHHGHHHFFHHGGGHHGGGFGGHHFFGGGHG?FCFFDFFFFFFFFFF0BB;;;-;;;AFFFBFDAFFFFFBFBFFFFFFFFFFFFFFFDFFA;-9A9CFAFFDBEEFFA=:D.9FFBFFFFFFEBFFFFFACD/D9ACFA.@D?99FA
@M03896:38:000000000-B4D98:1:1101:19949:4417 1:N:0:263
AACGTAGGTCACAAGCGTTGTCCGGAATTACTGGGTGTAAAGGGAGCGCAGGCGGGAAGACAAGTTGGAAGTGAAATCTATGGGCTCAACCCATAAACTGCTTTCAAAACTGTTTTTCTTGAGTAGTGCAGAGGTAGGCGGAATTCCCGGTGTAGCGGTGGAATGCGTAGATATCGGGAGGAACACCAGTGGCGAAGGCGGCCTACTGGGCACCAACTGACGCTGAGGCTCGAAAGGGTGGGTAGCAAACA
+
3>AAAFF@FFBCDGG422A2AGDEFGCGHHBDBCA3EAGHHGHGHGGGGCCEGGGGGGGHFHHHFHHH3BGCGEGGHHHBGHHGHHHHHHHFGHGHHHHHHHHHHG3FFGFD?FDFEGFGGDCF@GHGHHHFHGHHHGHGGCGGHHGDAC?CC:;;=;;;;:CFFFFCDGEBFFFGGAAGGABFFFF?AF9;ADAAFDF;DFBDBBFFFFFFDF.:AFF/9ADA.::.9A;@>FFD.::;B-:/.;;BFFA
@M03896:38:000000000-B4D98:1:1101:19933:4430 1:N:0:263
AACGTAGGTCACAAGCGTTGTCCGGAATTACTGGGTGTAAAGGGAGCGCAGGCGGGAAGACAAGTTGGAAGTGAAATCTATGGGCTCAACCCATAAACTGCTTTCAAAACTGTTTTTCTTGAGTAGTGCAGAGGTAGGCGGAATTCCCGGTGTAGCGGTGGAATGCGTAGATATCGGGAGGAACACCAGTGGCGAAGGCGGCCTACTGGGCACCAACTGACGCTGAGGCTCGAAAGTGTGGGTAGCAAACA
+
AAAA>CC3FDBCFGF422AAFGGECGCFHF5B5BB3AAFFFHHGHFGGG?A0EEEGGGFHFFFFBFBFBFFB?FDGHHGB4FFFGGHHGHHFFHGBFHHGGFGHGHHHHHFD?@@GFGHHHFGFGFFBHHHHHGHGGAFC@DCEHHHHA@@DE;<<::;;DEHGFFEDDGGGGGFEFAFA-99AFFFFF;BBFFFFFAACACFFFFB;9A.B.E?E:FFFFFFFFFEEE.;--/9;;;/9::9/://9B..
@M03896:38:000000000-B4D98:1:1101:19951:4435 1:N:0:263
AACGTAGGTCACAAGCGTTGTCCGGAATTACTGGGTGTAAAGGGAGCGCAGGCGGGAAGACAAGTTGGAAGTGAAATCTATGGGCTCAACCCATAAACTGCTTTCAAAACTGTTTTTCTTGAGTAGTGCAGAGGTAGGCGGAATTCCCGGTGTAGCGGTGGAATGCGTAGATATCGGGAGGAACACCAGTGGCGAAGGCGGCCTACTGGGCACCAACTGACGCTGAGGCTCGAAAGTGTGGGTAGCAAACA
+
AAAAAFFBFFBCBBG4AAE2CGHEEEGGHFBB5BB3AAGFHHGGHGGEGGFCGGFGGGGHFGGHGHFFFFHGHGHHHHG?FHHHHHHGHHHGFFHGHHHGHHHHHHGHHHFFGGHGGFHHGFCGFHFHHHHHFGHHFGHGCFGGHHHHGGCCE=;;;;:;ACGGGGC9EGGGGGGGGGFGGGGGFFFFA;BFA@AFCFF>DCFFFFB0BEEBFFFFFFFFF?AA?A?EFFF@-BDFBFFFFFDF.;FFFF?
@M03896:38:000000000-B4D98:1:1101:9903:4643 1:N:0:263
AACGTAGGTCACAAGCGTTGTCCGGAATTACTGGGTGTAAAGGGAGCGCAGGCGGGAAGACAAGTTGGAAGTGAAATCTATGGGCTCAACCCATAAACTGCTTTCAAAACTGTTTTTCTTGAGTAGTGCAGAGGTAGGCGGAATTCCCGGTGTAGCGGTGGAATGCGTAGATATCGGGAGGAACACCAGTGGCGAAGGCGGCCTACTGGGCACCAACTGACGCTGAGGCTCGAAAGTGTGGGTAGCAAACA
+
ABAAAFFCFDBCFDGC22EAFGHEEFGGHHBBBBA3EEGHHHHGHGGGGEE?FFGCEEGHFFHHGHFGFGHGHHHGHHGGHHHHHHHHHHHGGHHBHHHHHHHHHHHHHHGFGHHHGGHHFDGGHHHHHGFFFGHHHGGDCA@GHHHHGG?EC<<;;;:;EGHGGF;;EGGGGFGGGGGGGGGGFFFFFFFFEBFFFFFBCFFFFFFFFFFFFFFFFFFFFFFFDDFFFE:@;BFFBFBFFF?B.09FF..
@M03896:38:000000000-B4D98:1:1101:9885:4647 1:N:0:263
AACGTAGGTCACAAGCGTTGTCCGGAATTACTGGGTGTAAAGGGAGCGCAGGCGGGAAGACAAGTTGGAAGTGAAATCTATGGGCTCAACCCATAAACTGCTTTCAAAACTGTTTTTCTTGAGTAGTGCAGAGGTAGGCGGAATTCCCGGTGTAGCGGTGGAATGCGTAGATATCGGGAGGAACACCAGTGGCGAAGGCGGCCTACTGGGCACCAACTGACGCTGCGGCTCGAAAGTGTGGGTAGCCAACA
+
3>AAAFFBFFBCEGFE22E2EGGEFGGGHGCFBBF3AAGGGHHGHFGGGEAAEEEGGGGGGFHHFHFF3BFFGHHFHHHGHHHHHHHFFGHGFG32BGHGHHFHHHHHHHFDF@GHGHFHHFFGFHHHHHHHHGGHBCGCCCGGHHHHGF?CC<;;;-;;EEGGGFC=EFGGFFF?G@?FFDFFFFD.FFFFABCACDACCFFFBBFB9A.;;E.AAFFBFFDA?.-@BD?@-/../99/;?./99/BFE.
@M03896:38:000000000-B4D98:1:1101:8975:5824 1:N:0:263
AACGTAGGTCACAAGCGTTGTCCGGAATTACTGGGTGTAAAGGGAGCGCAGGCGGGAAGACAAGTTGGAAGTGAAATCTATGGGCTCAACCCATAAACTGCTTTCAAAACTGTTTTTCTTGAGTAGTGCAGAGGTAGGCGGAATTCCCGGTGTAGCGGTGGAATGCGTAGATATCGGGAGGAACACCAGTGGCGAAGGCGGCCTACTGGGCACCAACTGACGCTGAGGCTCGAAAGTGTGGGTAGCAAACA
+
>AAAAFFAFFBCFGFE22AAFGHEEGFGHGBDBBB3EEHHHHHGHEGGGEE?EEG/EEEHFGGHGHDFBFGGHHHHHHGGHHHHHHHHGHHGGHFDGHHGHHHHHHHHHHFFFFGHGGHHGFFGHHGHHHHHHGGHFEG@CCCGHGHHDFCFE<;;:;;AFEHGGF=;CGEGGGFGGACCGGGGFFFEFBFFA9>FFDE@;AFFFFFFFFAFFFFFFFFBFDDFDDFFFEF@@FFFBFBFFF./:;BFFFE
@M03896:38:000000000-B4D98:1:1101:8956:5826 1:N:0:263
AACGTAGGTCACAAGCGTTGTCCGGAATTACTGGGTGTAAAGGGAGCGCAGGCGGGAAGACAAGTTGGAAGTGAAATCTATGAGCTCAACCCATAAACTGCTTTCAAAACTGTTTTTCTTGAGTAGTGCAGAGGTAGGCGGAATTCCCGGTGTAGCGGTGGAATGCGTAGATATCGGGAGGAACACCAGTGGCGAAGGCGGCCTACTGGGCACCAACTGACGCTGAGGCTCGCAAGTGTGGGTAGCAAACA
+
AAA@AFF@FFFFFGFC?2E2EGGEEGGGHHFFBC23EEGGHHHGGGGGGGGCGEFCGGGEFGGHHHDGFFHFGHFFHHHGHH4BFGHFHHHGEGF3FGHGHHHGHGFHHHFDF>@FGFHHFFGFDHHHHHGFGFHFHFGC@AFGHHHHGG?CC;;;;;;@DEGHGF;;AD?FGGGEGDGGADFF/BAEFFFFFFFFFFEB;BFFFBBB9E.FAEF?DFFFFFFF?.AE?EA9--.::BFFFDDFEFFFFFF
@M03896:38:000000000-B4D98:1:1101:8984:5843 1:N:0:263
AACGTAGGTCACAAGCGTTGTCCGGAATTACTGGGTGTAAAGGGAGCGCAGGCGGGAAGACAAGTTGGAAGTGAAATCTATGGGCTCAACCCATAAACTGCTTTCAAAACTGTTTTTCTTGAGTAGTGCAGAGGTAGGCGGAATTCCCGGTGTAGCGGTGGAATGCGTAGATATCGGGAGGAACACCAGTGGCGAAGGCGGCCTACTGGGCACCAACTGACGCTGAGGCTCGAAAGTGTGGGTAGCAAACA
+
AAABAFFAFD4@5FCF22A2AGHE2EEGHFB55A23AAGHHHHGHGGCGEE0EEF/>>1FGF2BBFGHFBFFGBDGBGFFEGHGGHHHHHHGFFB?GGHGHFHHHHFHGAFDFGGGFFGF2>GFBFF0GFDGE/?GG/F-<>AEHFFH.<<;;:0;;;:-:GFGFFC:EGGGFFGEF--A?DF.FFFA./FFABDB@.:9--BFFF::;AEFFFFFFFFFFFFDA..:.:FFFF?A;B;BDD./.;;BFA.
@M03896:38:000000000-B4D98:1:1101:18973:5887 1:N:0:263
TACGGAGGGTGCAAGCGTTAATCGGAATTACTGGGCGTAAAGCGCACGCAGGCGGTTTGTTAAGTCAGATGTGAAATCCCCGGGCTCAACCTGGGAACTGCATCTGATACTGGCAAGCTTGAGTCTCGTAGAGGGGGGTAGAATTCCAGGTGTAGCGGTGAAATGCGTAGAGATCTGGAGGAATACCGGTGGCGAAGGCGGCCCCCTGGACGAAGACTGACGCTCAGGTGCGAAAGCGTGGGGAGCAAACA
+
AAAAAABBB?AAFFFA22AEFGGBBEFGHHBB5BBBAAEFGHHGG?EEFGGCGEGEGGGHHHFFFH4BFGGGHHHHHHHHGGGGEFHHHHHHHHGCGGHGHHHHHHGHHHGGGHHGAGHH?F1FFGGFFEFFHHE@CFFAAFFFFFFFFFBFF::;9;.;;FFFFFA;DFFFFFFFFFFFFFFFFFFFC@DFA@DA@DE@DDFFFFFEFF9B>@DAFFFBF?ADFFFFFFF>DBFFFFFFFFFEBAEFFFA
@M03896:38:000000000-B4D98:1:1101:18955:5890 1:N:0:263
TACGGAGGGTGCAAGCGTTAATCGGAATTACTGGGCGTAAAGCGCACGCAGGCGGTTTGTTAAGTCAGATGTGAAATCCCCGGGCTCAACCTGGGAACTGCATCTGATACTGGCAAGCTTGAGTCTCGTAGAGGGGGGTAGAATTCCAGGTGTAGCGGTGAAATGCGTAGAGATCTGGAGGAATACCGGTGGCGAAGGCGGCCCCCTGGACGAAGACTGACGCTCAGGTGCGAACGCGTGGGGAGCAAACA
+
A>A1A1A1>>1>1F1A0AAA0FGAAEAFHGD221ABAAAAGFHCC?EEE/EEE/EEEECFHG2FFGGHHHHHFB21GHGHG/E/>EFHGFHHHHGC1/BBFHHFHHEGFGHHHHF1FF1FFC1FGGF??<.>GHAC->9AABFFFFFB9/9BB999--:;-;FFFFB--;ABBFFFFE/-9-;FFFF?@>=?A?----;;;;@@@>@AAFF@<@FBFBFFF-9-BA//BBF-A9---;9-;-9A@A-B/--
@M03896:38:000000000-B4D98:1:1101:20469:6352 1:N:0:263
AACGTAGGTCACAAGCGTTGTCCGGAATTACTGGGTGTAAAGGGAGCGCAGGCGGGAAGACAAGTTGGAAGTGAAATCTATGGGCTCAACCCATAAACTGCTTTCAAAACTGTTTTTCTTGAGTAGTGCAGAGGTAGGCGGAATTCCCGGTGTAGCGGTGGAATGCGTAGATATCGGGAGGAACACCAGTGGCGAAGGCGGCCTACTGGGCACCAACTGACGCTGAGGCTCGAAAGTGTGGGTAGCAAACA
+
>AA3>C4AFDBCBFCA22E2FGHBAAAFHBAB5AA3BEHHHHHGHGGGGE?0EEE/EEEHFBBBFGHE3BBGFFDFHHHFHHHFGHHHHHHGEGFFFGHBGGHHHHHHHHFGGGHHGGHH2@2F2GGFHHHHA/FG1/F-<A@EHHHHCA-AE0:;--;-:CGFGC9;C?FFECBA-9@D-CFFBFF.;;FFE-BF;A;--;@AFFF//9:9DE?.9BB;B.DD?9AEEFA--.;9B/B/.:9/;;:/BF.
@M03896:38:000000000-B4D98:1:1101:24615:7561 1:N:0:263
TACGGAGGGTGCAAGCGTTAATCGGAATTACTGGGCGTAAAGCGCACGCAGGCGGTTTGTTAAGTCAGATGTGAAATCCCCGGGCTCAACCTGGGAACTGCATCTGATACTGGCAAGCTTGAGTCTCGTAGAGGGGGGTAGAATTCCAGGTGTAGCGGTGAAATGCGTAGAGATCTGGAGGAATACCGGTGGCGAAGGCGGCCCCCTGGACGAAGACTGACGCTCAGGTGCGAAAGCGTGGGGAGCAAACA
+
AAABBAA@?2AAGGG4A2AAAGFFEGGGHHDB53AAAAFEGHHGG?ECGEGGGFCEEEEGHHFGFF433BBBF@@BGHHHGGGEFGHGHHHGHFGAGEGHHHHHGFB?GFFGHHHFGGGG0FGHGHHHFDFGFFFGGFBDAFFFFFFFFFBB;;;;9999;FFFFFDADC?FFFBFFBFFDB.;FFFFADDDFDFFFDEBFFFDFCBEA.A@--;ABFFFFFDDDDFFFFFFDFFAF?:.BA-;@.AFFFF
@M03896:38:000000000-B4D98:1:1101:24619:7579 1:N:0:263
TACGGAGGGTGCAAGCGTTAATCGGAATTACTGGGCGTAAAGCGCACGCAGGCGGTTTGTTAAGTCAGATGTGAAATCCCCGGGCTCAACCTGGGAACTGCATCTGATACTGGCAAGCTTGAGTCTCGTAGAGGGGGGTAGAATTCCAGGTGTAGCGGTGAAATGCGTAGAGATCTGGAGGAATACCGGTGGCGAAGGCGGCCCCCTGGACGAAGACTGACGCTCAGGTGCGAAAGCGTGGGGAGCAAACA
+
AAABAAAD?2AAFFF4E2AAFGHFEEFGHGBD532AAAEEEHFGG0EEGC0EF@?@EEEGFHFHFG4@3BD4@GFDGHHHFGGFFGHGHHHHHGFHHGHHHHGGHFF>GBFBGGGBFGGGFHHHHGGGFDFGDCD?@-99AFFFFFFFFF/B9;9;;;;9;FFF/BA;A@EFBFFFFBFFFDBBFFFDB9@DFFFFFFFFAAFFFF99AFFCCAFFFFFFFFF.A.B;FFFBACFDF?;A===E=AEFFE.
@M03896:38:000000000-B4D98:1:1101:14410:7670 1:N:0:263
TACGGAGGGTGCAAGCGTTAATCGGAATTACTGGGCGTAAAGCGCACGCAGGCGGTTTGTTAAGTCAGATGTGAAATCCCCGGGCTCAACCTGGGAACTGCATCTGATACTGGCAAGCTTGAGTCTCGTAGAGGGGGGTAGAATTCCAGGTGTAGCGGTGAAATGCGTAGAGATCTGGAGGAATACCGGTGGCGAAGGCGGCCCCCTGGACGAAGACTGACGCTCAGGTGCGAAAGCGTGGGGAGCAAACA
+
ABAAABBBBAAAGGFA2AAEFGHBAEGGHDD553BAAAEEGHHGG0EAEEG?FEGGGGGHHFHHHG4B@FGBEGFHHHHHGGGGGFHFFGHHHHGCFFGGHHHHHHGHGHGFHHHHGGGGGFFFGHGGFDGEGGG?--:DEFFFBFFFBB/B;;:;;;;;9FFFFFAADFFFFFFFFFF..A.FFFFFFFFFFCBDBDE@-9>BD@@A.BFFC;AD/FFBFDAADB/BBFFA.-=AFDADBDCE:.;BFFA
@M03896:38:000000000-B4D98:1:1101:16728:8922 1:N:0:263
TACGGAGGGTGCAAGCGTTAATCGGAATTACTGGGCGTAAAGCGCACGCAGGCGGTTTGTTAAGTCAGATGTGAAATCCCCGGGCTCAACCTGGGAACTGCATCTGATACTGGCAAGCTTGAGTCTCGTAGAGGGGGGTAGAATTCCAGGTGTAGCGGTGAAATGCGTAGAGATCTGGAGGAATACCGGTGGCGAAGGCGGCCCCCTGGACGAAGACTGACGCTCAGGTGCGAAAGCGTGGGGAGCAAACA
+
ABAAABCCBAAAFGBA22EEFGHFEEGGHFBB5BAAAAEFGHHGG?EEGGF?FEGEGGGHHHHHHHDFFGHGGGHHHHHHGGGGEGHGHGHHCHFFFGHGHHHHHHHHHHFHHHHHGGHHGHBGHHHHFGGGHHGGGFFDAFFFFFFFFFBFF:;;;;;;AFFFFF;ADCFFFFFFFEFFFFFFFFFFA@BFADFFFFE@DFFFFFFEFFFFF;DFFFFFFFFFDDFFFFB>DBFFFFDFFFFFCDEFFF.
@M03896:38:000000000-B4D98:1:1101:16716:8939 1:N:0:263
TACGGAGGGTGCAAGCGTTAATCGGAATTACTGGGCGTAAAGCGCACGCAGGCGGTTTGTTAAGTCAGATGTGAAATCCCCGGGCTCAACCTGGGAACTGCATCTGATACTGGCAAGCTTGAGTCTCGTAGAGGGGGGTAGAATTCCAGGTGTAGCGGTGAAATGCGTAGAGATCTGGAGGAATACCGGGGGCGAAGGCGGCCCCCTGGACGAAGACTGACGCTCAGGTGCGAAAGCGTGGGGAGCAAACA
+
AAAAA3>DD?AABBFA22EAFGHFB2FFHGBDBB2AAAEEFGHGG0EEGGFGGFGGGGGHCGFHGFD3EGFDGG4GBFBF?EGGEEHFGHHH?FF0?FFFGHFGHHGH2GFBGEF2FFGGCGHHFGFFFGF<FG?C-9-;.BFFFFFBB//;;99;;;;9AFFEFB;;;BFFB/BFB//:...;/;99;-;-;--9-.AD--@-9@;.;..9--;.;B/9/99:;D///;/9.-;;FD:D---:;A.9/9.
@M03896:38:000000000-B4D98:1:1101:26966:9032 1:N:0:263
TACGGAGGGTGCAAGCGTTAATCGGAATTACTGGGCGTAAAGCGCACGCAGGCGGTTTGTTAAGTCAGATGTGAAATCCCCGGGCTCAACCTGGGAACTGCATCTGATACTGGCAAGCTTGAGTCTCGTAGAGGGGGGTAGAATTCCAGGTGTAGCGGTGAAATGCGTAGAGATCTGGAGGAATACCGGTGGCGAAGGCGGCCCCCTGGACGAAGACTGACGCTCAGGTGCGAAAGCGTGGGGAGCAAACA
+
AAA?>AADBAA>EFFA22EAFGHBBEFGHG555BABAAEEGHGEF?E0EEE?FFFCGGGHHHHHHHFFEGGGHGFFHHHHGEEFEEGFGHHHGHGHFGHGGHHHHHHHHHGGHHHHGHHHGHBGHHHGFGGGHF?CFFFAABFFFFFF;B/B;;;;;;;;AFFFFF::9@FFEFFFFBBFFFFFFFFA@;BF;@BD@DE;DFFFFFD9EFA>;@DAFFFFFDDFFDBF//;:;BFFFADDACAAB:.BFF.
@M03896:38:000000000-B4D98:1:1101:25909:9592 1:N:0:263
TACGGAGGGTGCAAGCGTTAATCGGAATTACTGGGCGTAAAGCGCACGCAGGCGGTTTGTTAAGTCAGATGTGAAATCCCCGGGCTCAACCTGGGAACTGCATCTGATACTGGCAAGCTTGAGTCTCGTAGAGGGGGGTAGAATTCCAGGTGTAGCGGTGAAATGCGTAGAGATCTGGAGGAATACCGGTGGCGAAGGCGGCCCCCTGGACGAAGACTGACGCTCAGGTGCGAAAGCGTGGGGAGCAAACA
+
AABBBBCCB?AABDGA?2EEFGHFEEGGHFBB5BBAAAEEGHHGG0EEFCECGGGCFGGHHHHHHH4FGGFBGGHHHHHHGGGGEGHGHHHHHHFFFGHGHHHHHHFGFHFBGHHEGHHHHHGGGGHHFGGGHHGGGF=9;BFFFFFFFF/B;;;;;;;@EFFFFFD:DFFFFFFFFFFFFDFFFFFFF-CFFFFFFFFFCFFFFFFFFFFFFCFDEFBBBDFDFFFFFFFDDFF?FA:AAAA.@?EFFF?
@M03896:38:000000000-B4D98:1:1101:16892:9891 1:N:0:263
TACGGAGGGTGCAAGCGTTAATCGGAATTACTGGGCGTAAAGCGCACGCAGGCGGTTTGTTAAGTCAGATGTGAAATCCCCGGGCTCAACCTGGGAACTGCATCTGATACTGGCAAGCTTGAGTCTCGTAGAGGGGGGTAGAATTCCAGGTGTAGCGGTGAAATGCGTAGAGATCTGGAGGAATACCGGTGGCGAAGGCGGCCCCCTGGACGAAGACTGACGCTCAGGTGCGAAAGCGTGGGGAGCAAACA
+
AAAAAAABB?A>CFBA22EEFFHBBEFFHDDB5B2AAAE1FFFEE0AEEGE?EEEE@FEHGHHHHH@BFGHFFFH4GGHHFECEEFHGHHHHGHEAGGHGHGGGHHGHHHGFHHGCFFGGFGGHHHGFFGGGHGECGFFAAFFFFFFFBBBBB9/;;;;9EFFFFF;;ADFF/BFFFEFFFFFFFFFD@-@D9>@;B.A-@DFFFFBA?FA-B9ADFFFFFFF?FFFFF/;@D-DDF?FFFFFFFFFFFFF
@M03896:38:000000000-B4D98:1:1101:10640:10123 1:N:0:263
AACGTAGGTCACAAGCGTTGTCCGGAATTACTGGGTGTAAAGGGAGCGCAGGCGGGAAGACAAGTTGGAAGTGAAATCTATGGGCTCAACCCATAAACTGCTTTCAAAACTGTTTTTCTTGAGTAGTGCAGAGGTAGGCGGAATTCCCGGTGTAGCGGTGGAATGCGTAGATATCGGGAGGAACACCAGTGGCGAAGGCGGCCTACTGGGCACCAACTGACGCTGAGGCTCGAAAGTGTGGGTAGCAAACA
+
ABAAAFFBFFBCBECE22E2FGHFEEGGHHBBBBA3BEGHHHHGHFGGGCEAGGG/EGGHGHHHGHDGCFGBGGFHHHHGHHHHHHHGHHHGGGF?FHHGHHHHHHHHHHFFFHGHGHHHGFFGGHHHHHHHHGHHEEGDACGGHHHHFG?CC<<;:;;;EEHGGGECDGGGGGGGGGAGGGGGFFFFFBFFFFFFFFFCFFFFFFFBFFFFFFFFFFFFFFFD.D.E.EFB@FFDBFFFFF?F.BFFFFF
@M03896:38:000000000-B4D98:1:1101:10655:10133 1:N:0:263
AACGTAGGTCACAAGCGTTGTCCGGAATTACTGGGTGTAAAGGGAGCGCAGGCGGTCAGACAAGTTGGAAGTGAACTCTATGGGCTCAACCCATAAACTGCTTTCAAAACTGTTTTTCTTGAGTCGTGCAGAGGTAGGCGGAATTCCCGGTGTAGCGGTGGAATGCGTAGATATCGGGAGGAACACCAGTGGCGAAGGCGGCCTACTGGGCACCAACTGACGCTGAGGCTCGAAAGTGTGGGTAACAAACA
+
>AA?A?BADDFCF1F111AAAGG0EA0FHHBBBA0AEEHFFHFGHFGCEEG?EEF//BFGF>FGGHDB1BFGGBG1FGGGHGH0FGGFFGHGGHH11BGFGHHGHGDGHH1FFGGFGGGG1B1B1<FCGHGHEEG1BF?/<<<FGHHH.--<<0===-;;EGGHFG;;ACFGGGG?A@GG@GGGFG.ACFFGE@@?@-A9-9@BFFBF/AEFFFFFFFBFFABB9--?EFF--;BBF/B/;--//9:;9--
@M03896:38:000000000-B4D98:1:1101:11214:11103 1:N:0:263
AACGTAGGTCACAAGCGTTGTCCGGAATTACTGGGTGTAAAGGGAGCGCAGGCGGGAAGACAAGTTGGAAGTGAAATCTATGGGCTCAACCCATAAACTGCTTTCAAAACTGTTTTTCTTGAGTAGTGCAGAGGTAGGCGGAATTCCCGGTGTAGCGGTGGAATGCGTAGATATCGGGAGGAACACCAGTGGCGAAGGCGGCCTACTGGGCACCAACTGACGCTGAGGCTCGAAAGTGTGGGTAGCAAACA
+
AAAAAFFBFFBCFBGC22E?CGHEFGGGHFBB5BA3EEGHGHHGGFGGGEFGGGG/EEEFFGHHFH4BEFGBGHHHHHHHHHHHHHHGHHHGGHG?FHHHHHHHHHHGHHGDDGGHGFHHHFGGHHHHHHHGHGHHGGHGFFGGHHHHGG@CC<<<A;:ADEFGGGE;ADEFFGGFGGFGGGGGFFFFFFFFFFFFFFFFFFFFFFBFBEEFFFFEFFFFFFDDFFFFEEA9@FFDBBFFFFAB9BFFFF?
@M03896:38:000000000-B4D98:1:1101:11195:11103 1:N:0:263
AACGTAGGTCACAAGCGTTGTCCGGAATTACTGGGTGTAAAGGGAGCGCAGGCGGGAAGACAAGTTGGAAGTGAAATCTATGGGCTCAACCCATAAACTGCTTTCAAAACTGTTTTTCTTGAGTAGTGCAGAGGTAGGCGGAATTCCCGGTGTAGCGGTGGAATGCGTAGATATCGGGAGGAACACCAGTGGCGAAGGCGGCCTACTGGGCACCAACTGACGCTGAGGCCCGAACATGTGGGGAGCAAACA
+
AAABAFFAFF4@BFFA22A2FGGEEGGGHE555BB3EAGHHHHGHFGEGEGEGGGFEEGHFF2GFGFCFDG?BFFEGH4BFHHHHHHHGHHEF3?2BGHGHGHGGBHHHH?D>2@2FFFF2FGFGH1GBGHGGGGF1FDDCAGGHHHGCF@AE:;<:;;;:GHFGF;;CCGGBC0:9ABA-CFGFFFEF/B/AB@CBDA@@A-.99//;.9BAEF.AFFFFB.?...:;.9-9---///9/.-999;BBF.
@M03896:38:000000000-B4D98:1:1101:22702:11329 1:N:0:263
TACGGAGGGTGCAAGCGTTAATCGGAATTACTGGGCGTAAAGCGCACGCAGGCGGTTTGTTAAGTCAGATGTGAAATCCCCGGGCTCAACCTGGGAACTGCATCTGATACTGGCAAGCTTGAGTCTCGTAGAGGGGGGTAGAATTCCAGGTGTAGCGGTGAAATGCGTAGAGATCTGGAGGAATACCGGTGGCGAAGGCGGCCCCCTGGACGAAGACTGACGCTCAGGTGCGAAAGCGTGGGGAGCAAACA
+
ABBAABBCCAAABGBA22EEFGHFEEGGHGB55BBAAAEGHHHGGCEEGGGCGGGGGGGHHFHHHH@BDFGFFGFBGHHHGGGGEGHHHHHHHGAFGFHGHHHHHHHHHHGHHHHGGHHHGFBGHGHHFEGGHG.CCFCDEFFFFFFEFF/B;;;;;:;;AFFFFFFDFFFFFFFFFFFFFFFFFFFFFB>DFFFFFFF;ADFF-:;AEF.@A@DDFFFBFDD?FFFFFFFAA>AFFFFFFAFEFFEFFF.
@M03896:38:000000000-B4D98:1:1101:22717:11343 1:N:0:263
TACGGAGGGTGCAAGCGTTAATCGGAATTACTGGGCGTAAAGCGCACGCAGGCGGTTTGTTAAGTCAGATGTGAAATCCCCGGGCTCAACCTGGGAACTGCATCTGATACTGGCAAGCTTGAGTCTCGTAGAGGGGGGTAGAATTCCAGGTGTAGCGGTGAAATGCGTAGAGATCTGGAGGAATACCGGTGGCGAAGGCGGCCCCCTGGACGAAGACTGACGCTCAGGTGCGAAAGCGTGGGGAGCAAACA
+
>AA3>33DDA?AG54A22E2AFGB2BFFHF555B2BAAA1BGGFEGGGGGG?EEGEGGGHHHFFHHFF3GGGFDG4FGHHGCECEEHH?GGHGHEFGGHGGEGGHFEHHHFFCGH1<FGG<FGGHFHGFDGAG0.C-9@DABFFFFFF9FBFB;9;9-;@EFFFFF;AABEFBFFFFFEFFFFFFFFF?BBDFB?<BA9@BB?BBBBEEF?B;-ADFFFFFFAADF/9BFF?.@BDFF?D-;BFBDEF/A?
@M03896:38:000000000-B4D98:1:1101:28374:12643 1:N:0:263
TACGGAGGGTGCAAGCGTTAATCGGAATTACTGGGCGTAAAGCGCACGCAGGCGGTTTGTTAAGTCAGATGTGAAATCCCCGGGCTCAACCTGGGAACTGCATCTGATACTGGCAAGCTTGAGTCTCGTAGAGGGGGGTAGAATTCCAGGTGTAGCGGTGAAATGCGTAGAGATCTGGAGGAATACCGGTGGCGAAGGCGGCCCCCTGGACGAAGACTGACGCTCAGGTGCGAAAGCGTGGGGAGCAAACA
+
A?AA@AA2AAAA4F44A2ECADGFECCFH555BBA2AAE?GGHGG0AAE00EEEC/EEGGGDFH@G4BBBD@FDFFGFHGGGGGFCHBFGFHHFEBCE2?FGFGFHDFDG2?FCBFFGCFFAF?FFGHFFFFDF.@?=DAEEBF9BFBFF//9;;;99.;./BBFFA;.BFF/BBBF//AD../BFBDB-@AFFA;-AE-->B->B-AABA=-=D?FF/BFFD.99//;B/-.99A/?.;=B-.-9./:..
@M03896:38:000000000-B4D98:1:1101:15019:12846 1:N:0:263
AACGTAGGTCACAAGCGTTGTCCGGAATTACTGGGTGTAAAGGGAGCGCAGGCGGGAAGACAAGTTGGAAGTGAAATCTATGGGCTCAACCCATAAACTGCTTTCAAAACTGTTTTTCTTGAGTAGTGCAGAGGTAGGCGGAATTCCCGGTGTAGCGGTGGAATGCGTAGATATCGGGAGGAACACCAGTGGCGAAGGCGGCCTACTGGGCACCAACTGACGCTGAGGCTCGAAAGTGTGGGTAGCAAACA
+
BBABAFFCFF4CDFFC22E2FGHEEGGGHGDBBBB3EEGHHHGGGGGGGEEEGGGGGGGHFGHHGH4BFFGFGEGHHHHHHHHHHHHGHHHGFFGFGHHHHHHHHHGHHHFDDGFGGFHHHFFFFHHHHHHGHGHGFGFDCCGGHHHHGG-CC==<<<<AEEHGFFECEGGGGGGEGGGGGFGGFFFFFBFEBCDFFFFCFFFFFFFBFEEFFFFFFFFFFFFFFFFFFFFFDFFFFFFFFFFF.<BFFFF
@M03896:38:000000000-B4D98:1:1101:29201:13375 1:N:0:263
CACGATTAACCCAAGTCAATAGAAGCCGGCGTAAAGAGTGTTTTAGATCACCCCCTCCCCAATAAAGCTAAAACTCACCTGAGTTGTAAAAAACTCCAGTTGACACAAAATAGACTACGAAAGTGGCTTTAACATATCTGAACACACAATAGCTAAGACCCAAACTGGGATTAGAAACCCCAGTAGTCCGGCACAGACCACGCTACTATATCGCATACCCCCTTCTCCTCGTAAAAAAAAAAAAAAAAACA
+
AABBA?AA5@FA2AEGGBEFFFFGGGH2EEAEEGHEDADGDGHH5GFFFHHHHGGGGAFGHGHFHHGHEBGHHHHHHHH3BGGGGDGHFFHHGGFHHHB4BGHHHHHGHHFHGHHHHG<DHGFGDHGCHH1FHHHFGHG2BGGHHHGGGHHBG?DD1?<FGFGHHF>CGGFFHHHFGHHG...<G0;;G.:C--///9./....:A0900;;...9.0:/99-..//99.9..9ABFB?;B-;--9--@D.
@M03896:38:000000000-B4D98:1:1101:28337:13838 1:N:0:263
TACGGAGGGTGCAAGCGTTAATCGGAATTACTGGGCGTAAAGCGCACGCAGGCGGTTTGTTAAGTCAGATGTGAAATCCCCGGGCTCAACCTGGGAACTGCATCTGATACTGGCAAGCTTGAGTCTCGTAGAGGGGGGTAGAATTCCAGGTGTAGCGGTGAAATGCGTAGAGATCTGGAGGAATACCGGTGGCGAAGGCGGCCCCCTGGACGAAGACTGACGCTCAGGTGCGAAAGCGTGGGGAGCAAACA
+
AABAAABAD?AABFFA?2AECGHFEEDFHHB553ABAAEEEGHGG0AAEA0>EECCCFGGGFFHEH@FGGGFHGHEGHHHGGGGFGHGHGHHFGG0FFGFGGGHHHFHFF?FGHHFFHFGFFCFGGGF<AFAFHGGFFFAAFFFFFFFFF/BB;;:;;.-.BFFFFD;AFEFFFFFFFFFFFFFFFFFF--AFFAF;DEDCFF@DFBAEFFFFFFBFFFBFDFFFFFFFFFA?==9;ADDFA;EFDEFFAF
@M03896:38:000000000-B4D98:1:1101:28343:13860 1:N:0:263
TACGGAGGGTGCAAGCGTTATTCGGAATTACTGGGCGTAAAGCGCACGCAGGCCGTTTGTTAAGCCAGATGTGAAATCCACATGCTCAACCTCGGCACTGCATCTCATACTGGCAACCTTGAGTCCCCTCGAGGTGGGCAGAATTCCAGGTGTAGCGGTGAAATGCTTAGAGATCTCGAAGAACACCGATGGCGAAGGCGGCCCACTGGACCACAACTGACGCTCAAGCTCGAAAGCGCGGGGAGCAAACA
+
AAAAAA1DDA?A1DDA00AE0ADBBE0FHF1A2BA/AAEGHHFGG/AE/EE?E/>E/B/BFHHH1@0B0BGGHGHHH111111BBFGFFF>G0/?/>EEFGH1F1122BGGFH/01/BFGFHFGD11/0//?<ACEFC.0>FHHHHB1FGCGG<<=<<<=CFGHHH0<CGH0CGH00.:/:AF//;C@-;.;CAGGGFE-;@-;-;9;BF---9-:;FFFFBBB-A/;//;;9BBB/;-;@@;9-;-;BFF
@M03896:38:000000000-B4D98:1:1101:8940:15389 1:N:0:263
TACGGAGGGTGCAAGCGTTAATCGGAATTACTGGGCGTAAAGCGCACGCAGGCGGTTTGTTAAGTCAGATGTGAAATCCCCGGGCTCAACCTGGGAACTGCATCTGATACTGGCAAGCTTGAGTCTCGTAGAGGGGGGTAGAATTCCAGGTGTAGCGGTGAAATGCGTAGAGATCTGGAGGAATACCGGTGGCGAAGGCGGCCCCCTGGACGAAGACTGACGCTCAGGTGCGAAAGCGTGGGGAGCAAACA
+
AAABAABBCAAAFGFF22E2FGHFEEFGHHBB5ABBAAEFHHHGGCFEFGFCGEGFGGGHHHGHHHFFFGHGGGFHHHHHGGGGEFHGGHHHGHGHGFHFHHHHHHHHHHFDHHHGGGHGGHHHHHHFFGGGHHCFCADFEFFFFFFFFFBFB:;;;;;;EFFFFFA;DFFFEFFFFEFFFFFFFFFFC-BDFFFFFFFFFFFDFFFEFFFFF-AAFFF/FDDADDFBFFB@DF;DFDDDFFFEFFEFFF?
@M03896:38:000000000-B4D98:1:1101:8925:15399 1:N:0:263
TACGGAGGGTGCAAGCGTTAATCGGAATTACTGGGCGTAAAGCGCACGCAGGCGGTTTGTTAAGTCAGATGTGAAATCCCCGGGCTCAACCTGGGAACTGCATCTGATACTGGCAAGCTTGAGTCTCGTAGAGGGGGGTAGAATTCCAGGTGTAGCGGTGAAATGCGTAGAGATCTGGAGGAATACCGGGGGCGAAGGCGGCCCCCTGGACGAAGACTGACGCTCGGGTGCGAACGCCTGGGGAGCAACCA
+
>>A3>AA?2>2AFFFF22E2AGHFEEGGHGBBBB2AAAEEFHFFG0EEEE?0EEEGCEEHGF4FFH@3EFGBFFHFHFHHGGGGE@GFHGHHAF/FGFHFGHDFGHGHFH?FGHHB/FFGFC<F?FGGGGECHF.DC-99.;FFFFFFFB/BF9;9=-:9.BFFFFA;9-AB//;BBF/A.A9BFFB99---B>BBBDA=--;@;@-;..9@-;99BFBFF??;D---;-.9.;-9.-...;@.-..;...
@M03896:38:000000000-B4D98:1:1101:17922:17029 1:N:0:263
AACGTAGGTCACAAGCGTTGTCCGGAATTACTGGGTGTAAAGGGAGCGCAGGCGGGAAGACAAGTTGGAAGTGAAATCTATGGGCTCAACCCATAAACTGCTTTCAAAACTGTTTTTCTTGAGTAGTGCAGAGGTAGGCGGAATTCCCGGTGTAGCGGTGGAATGCGTAGATATCGGGAGGAACACCAGTGGCGAAGGCGGCCTACTGGGCACCAACTGACGCTGAGGCTCGAAAGTGTGGGGAGCAAACA
+
ABAAAFFBFF4CEGF422EAFGHFGGGGHFB5BBB3EEGHHHHGHGGGGCEFGGGG?EEGGGFHFGBFFFGFGGHHHHHBFHHHHHHGHHHGGFGGGHHHHHHHHGGHGHGDFGGHGHHHGECFHHHHHHHHHGGHFEG@ACDGHHHHDE?E;;;;;;:AEFGGGF9;;BGGFGGGGGGGGGGGFFFFF;FFEDFFFFFDFFCFFFB;BEEFDFFFFFFFFFFD?DFFFEAB=FFDBFFFFF-:@DFFFFF
@M03896:38:000000000-B4D98:1:1101:17916:17048 1:N:0:263
AACGTAGGTCACAAGCGTTGTCCGGAATTACTGGGTGTAAAGGGAGCGCAGGCGGGAAGACAAGTTGGAAGTGAAATCTATGGGCTCAACCCATAAACTGCTTTCAAAACTGTTTTTCTTGAGTAGTGCAGAGGTAGGCGGAATTCCCGGTGTAGCGGTGGAATGCGTAGATATCGGGAGGAACACCAGTGGCGAAGGCGGCCTACTGGGCACCAACTGACGCTGAGGCTCGAAAGTGTGGGTAGCAAACA
+
3>AA>C??FB4CF4F422A2AGHE22EFHHD55BA3BAFFGFGGHDEEEG0?EEEE/EEAB3?FFG4B3B3?3FGHHGGGGHHHHHHGGHGGEBG1BGH1FFHHHHDG1FFDFFGGGGGHG@FFHHHHGHHFHGGFBFF->>@EHFHG.--;;<;0;-;;AEHGE;;;A-.;099.:@:??DFG.BDEAF/BE-;-;AA9@B?.9B/;/AE..:A.ABB9F.AD....A.9;9..9B//BD:;B.9/B/A.
@M03896:38:000000000-B4D98:1:1101:14565:19049 1:N:0:263
TACGGAGGGTGCAAGCGTTAATCGGAATTACTGGGCGTAAAGCGCACGCAGGCGGTTTGTTAAGTCAGATGTGAAATCCCCGGGCTCAACCTGGGAACTGCATCTGATACTGGCAAGCTTGAGTCTCGTAGAGGGGGTTAGAATTCCAGGTGTAGCGGTGAAATGCGTAGAGATCTGGAGGAATACCGGTGGCGAAGGCGGCCCCCTGGACGAAGACTTACGCTCAGGTGCGAAAGCGTGGGGAGCAAACA
+
>1AA111>11>>BFG0E0AAFFFAEEFGFH1D21ABAAEACFFFGAA/EEE>E>>>EEEFB@GFFFE@FFEF122>GGFFFEE?<EEHGHHGG0/0BFH1FDFGHFDBGG?GCEGHAF<???FGGHG0FG..10>----<:0;CBCCF:/CCG;;;--;-;9B09BCAE-9BGG0000;..CB9:FF--9--9---9-;--;9@@=--9BA;-99-BB//;-9AFF/;9F/9--9;/9BA=@;A;AAFFFA
@M03896:38:000000000-B4D98:1:1101:14545:19053 1:N:0:263
TACGGAGGGTGCAAGCGTTAATCGGAATTACTGGGCGTAAAGCGCACGCAGGCGGTTTGTTAAGTCAGATGTGAAATCCCCGGGCTCAACCTGGGAACTGCATCTGATACTGGCAAGCTTGAGTCTCGTAGAGGGGGGTAGAATTCCAGGTGTAGCGGTGAAATGCGTAGAGATCTGGAGGAATACCGGTGGCGAAGGCGGCCCCCTGGACGAAGACTGACGCTCAGGTGCGAAAGCGTGGGGAGCAAACA
+
>AAA3AAA22A>GFFA22EEFGHAAEFGHHB55B2BAAEEHHGGG0EAEEEEGEE@EEEFFGFHEHGEGGF@GBGGHHHHGGG<EEHHHHHGGF/?FFGBGFHGGFHGHHGFHHHFFGGG<CBGFGG??EFFGHG?-@B;;BFFFFFF/BBFF:/;9;.9;FFFFB;;ABEFFFFFFFBFD?FFFFFA?--A.;9@@AE9=-;BBB=EEBAB-BADFFFBF?9;.9BFFBFB?BBABA.;=>-A-;.BBA.
@M03896:38:000000000-B4D98:1:1101:25856:19701 1:N:0:263
TACGGAGGGTGCAAGCGTTAATCGGAATTACTGGGCGTAAAGCGCACGCAGGCGGTTTGTTAAGTCAGATGTGAAATCCCCGGGCTCAACCTGGGAACTGCATCTGATACTGGCAAGCTTGAGTCTCGTAGAGGGGGGTAGAATTCCAGGTGTAGCGGTGAAATGCGTAGAGATCTGGAGGAATACCGGTGGCGAAGGCGGCCCCCTGGACGAAGACTGACGCTCAGGTGCGAAAGCGTGGGGAGCAAACA
+
ABAAA?ABD?AAFGFA22EEFGHFEEFGHFB55AABAAEEGHGFGAEEEEEEGGG/EEEHHFHHGH4BFGGFHHHHGHHHGGGFEGHHHHHHHHAGFGHFHGHHHHGHHHGHHHHHGGHHFFHHHHHF?CFFHH<<<C-9;;;9FFFFFFBFB;;;;;9;.FFFFF;:ADFB/BFFFFFFFFFFFFFFF@AAACB=BDFCFFFFFFBEFFFFFFF?FFFFFFFFFFFFFFFADFF./::A-BFE-9A9/..
@M03896:38:000000000-B4D98:1:1101:26140:19733 1:N:0:263
TACGGAGGGTGCAAGCGTTAATCGGAATTACTGGGCGTAAAGCGCACGCAGGCGGTTTGTTAAGTCAGATGTGAAATCCCCGGGCTCAACCTGGGAACTGCATCTGATACTGGCAAGCTTGAGTCTCGTAGAGGGGGGTAGAATTCCAGGTGTAGCGGTGAAATGCGTAGAGATCTGGAGGAATACCGGTGGCGAAGGCGGCCCCCTGGACGAAGACTGACGCTCAGGTGCGAAAGCGTGGGGAGCAAACA
+
ABABAABBDAAABGFC22AEFGGFAEDGHFB55BBAAAEEHHHGG0EAEEFEGGGGGGGHHGHHHH@BGGFBGFGFHHHHGGGGGGHFGHHHHHEGFGHFHHHHGHHHGHGGHGHHGHHHGFGGHHHHFGGGHHDGCC=99:BFFFFFFF/F;;;;;;;;AFFFFFDADFFFFFFFFFEFFFFFFFFFFBFFFFFFFFADDAFFFFFFFFFFFFFDFBFFFFFFFFFFFFFFFFFFFFDDDCCEFFEFFF?
@M03896:38:000000000-B4D98:1:1101:25897:22032 1:N:0:263
TACGGAGGGTGCAAGCGTTAATCGGAATTACTGGGCGTAAAGCGCACGCAGGCGGTTTGTTAAGTCAGATGTGAAATCCCCGGGCTCAACCTGGGAACTGCATCTGATACTGGCAAGCTTGAGTCTCGTAGAGGGGGGTAGAATTCCAGGTGTAGCGGTGAAATGCGTAGAGATCTGGAGGAATACCGGTGTCGAAGGCGGCCCCCTGGACGAAGACTACCGCTCAGGTGCGAAAGCGTGGTGAGCAAAC
+
>AA3>3ADDAAA45AA22E2AAGBEAFFHF5B53BBAAEABGGFECEGGAE@EEEEEGGHHHHHHHGGHHEFFFBDFGGHG?EE>EGF3GHG0CFGHGFGDHHFHDGHBG>?FHCHAGHHFFGHHHHH<AF.>0>---9AEFFFFFF////;;/;:99;9A/BFFF.A.@EFBBFFB//;9.BFFFFD-9@./.;:A.:-9-@DFFFFAFFA@-AABF//:999A./BB/9-;9@./...9.;/.//;9A
@M03896:38:000000000-B4D98:1:1101:25879:22032 1:N:0:263
TACGGAGGGTGCAAGCGTTAATCGGAATTACTGGGCGTAAAGCGCACGCAGGCGGTTTGTTAAGTCAGATGTGAAATCCCCGGGCTCAACCTGGGAACTGCATCTGATACTGGCAAGCTTGAGTCTCGTAGAGGGGGGTAGAATTCCAGGTGTAGCGGTGAAATGCGTAGAGATCTGGAGGAATACCGGTGGCGAAGGCGGCCCCCTGGACGAAGACTGACGCTCAGGTGCGAAAGCGTGGGGAGCAAACA
+
BBBBBCCCC@AABGBA22AEFGHFEEFGHFBB5ABBAAEEFHGFG?EEGCECGFGCEGGHGHHHGH4BBFFBDGGGHHHHGEGGEGHGGHHHHHGFGGHGHHHHHHHHHHFFGHHGGHHGFGCGHHHHGGGGHGA>ADDDFFFFFFFEFFBB;;;:;;;@EFFFFF;;DFFFFFFFFFFFFFFFFFFFC@DFFFFFFFECCFFFFFFEFFFFFFFBFFFFFFFDFFFFFFFDDCFDFFADCFF.@D?FFFA
@M03896:38:000000000-B4D98:1:1101:25889:22048 1:N:0:263
TACGGAGGGTGCAAGCGTTAATCGGAATTACTGGGCGTAAAGCGCACGCAGGCGGTTTGTTAAGTCAGATGTGAAATCCCCGGGCTCAACCTGGGAACTGCATCTGATACTGGCAAGCTTGAGTCTCGTAGAGGGGGGTAGAATTCCAGGTGTAGCGGTGAAATGCGTAGAGATCTGGAGGAATACCGGTGGCGAAGGCGGCCCCCTGGACGAAGACTAACGCTCAGGTGCGAAAGCGTGGGGAGCAAACA
+
BBBBBBCCCAAABFFE22EAAFGFFEGGHGBFBBC2EAEEFHHGGCFGGGG?GGGCEGGHGHHHHHFGFHHGGGFHHHHHGGGCEEHGHHHHHHGGHGFGHHHHHHHHHHFFHHHGGHHHGGGHHHHHGGGFHHC>ACFFFFFFFFFFFFBFF:;::;;@EFFFFFDDFFFFFFFFFFFFFFFFFFFFFFFFAFDFCFFDFFFFFFFFFFFF@DFDFF0:FF>DADFFFFFFFCBDFDFFFFFEFAAF0F.
@M03896:38:000000000-B4D98:1:1101:15843:22202 1:N:0:263
TACGGAGGGTGCAAGCGTTAATCGGAATTACTGGGCGTAAAGCGCACGCAGGCGGTTTGTTAAGTCAGATGTGAAATCCCCGGGCTCAACCTGGGAACTGCATCTGATACTGGCAAGCTTGAGTCTCGTAGAGGGGGGTAGAATTCCAGGTGTAGCGGTGAAATGCGTAGAGATCTGGAGGAATACCGGTGGCGAAGGCGGCCCCCTGGACGAAGACTGACGCTCAGGTGCGAAAGCGTGGGGTGCAAACA
+
A?AAAAABBAAAF5GA222A2FHA?EFGHHD5ABBAAAAEGHHEF0AEFGG?FFGCEGEHHHFHGH@BGGGGBDD4FGHHGGGGEGHHCGHHHHGGHGHFGFHHHHGHHHFGHHHBFHHHGFCHHHHHGGGEBGCAC>FFEFFFFFFFBBBFF;;:;;;@AFFFFF;;A=AFFBBFFFF.A.BFFFFD-@DDFFFDAFE@AAFCF;=AEFA=--;.BFB/BF?DFDFBFBFA;@-A/DFFF--.9AB/99.
@M03896:38:000000000-B4D98:1:1101:15837:22220 1:N:0:263
TACGGAGGGTGCAAGCGTTAATCGGAATTACTGGGCGTAAAGCGCACGCAGGCGGTTTGTTAAGTCAGATGTGAAATCCCCGGGCTCAACCTGGGAACTGCATCTGATACTGGCAAGCTTGAGTCTCGTAGAGGGGGGTAGAATTCCAGGTGTAGCGGTGAAATGCGTAGAGATCTGGAGGAATACCGGTGGCGAAGGCGGCCCCCTGGACGAAGACTGACGCTCAGGTGCGAAAGCGTGGGGAGCAAACA
+
ABABBCCBCAAAFGFC22EEFGHFEEFGHGDB5BBAAAEEHHHGG0EEEFGCGGGCFGGHHHHHHH@BFGHBGGHHHHHHGGGGFGHFGHHHHHGHCFGGHHHHHHHHHHFFHHHBFHHHGGGHHHHHGGGGHHGGCFDDFFFFFFFFFFBFB;;;@;;;EFFFFFFADFFFFFFFFFFFFFFFFFFFF@CDFFFFFFFFFFFFFFDFFFFF>ADDFFFFFFFFFFFFFFFFFFFFFFDFFFFEFFEFFFA
@M03896:38:000000000-B4D98:1:1101:12218:22750 1:N:0:263
TACGGAGGGTGCAAGCGTTAATCGGAATTACTGGGCGTAAAGCGCACGCAGGCGGTTTGTTAAGTCAGATGTGAAATCCCCGGGCTCAACCTGGGAACTGCATCTGATACTGGCAAGCTTGAGTCTCGTAGAGGGGGGTAGAATTCCAGGTGTAGCGGTGAAATGCGTAGAGATCTGGAGGAATGCCGGTGGCGAAGGCGGCCCCCTGGACGAAGACTGACGCTCAGGTGCGAAAGCGTGGGGAGCAAACA
+
>AAAAABBBAAACDF4A2EAFFHBEEFGHHDF5AAAAAEEFHHGG0EEFGCEGECEEGGHGGFHFG4B@FFBFFD?FHHHFGGEEGHGGHHHHHGGHGHHHHHGHHGHHHFBGHHFFGGG?GGHHHHFFDFG1FD<@C99AF/FFFFF;//;;;;;;;;;EFFF9BA;AD?FFFFFFBFFFFFFFFFFF;BFADBCFFE-BF;FFFFE.B.BACFDFFF/B.ADDDB///;@DFFDF.9DFFFFFFEFFF.
@M03896:38:000000000-B4D98:1:1101:12200:22756 1:N:0:263
TACGGAGGGTGCAAGCGTTAATCGGAATTACTGGGCGTAAAGCGCACGCAGGCGGTTTGTTAAGTCAGATGTGAAATCCCCGGGCTCAACCTGGGAACTGCATCTGATACTGGCAAGCTTGAGTCTCGTAGAGGGGGGTAGAATTCCAGGTGTAGCGGTGAAATGCGTAGAGCTCTGGAGGAATGCCGGTGGCGAAGGCGGCCCCCTGGACGAAGACTGACGCTCAGGTGCGAAAGCGTGGGGAGCAAACA
+
BAABA?ABBAAAFFFE22AAAGHFEEEGHFD553ABAAEEAGGGG0EEGFFGGGGCGGGHHHHHGH4B@GGFHFHFHHHHGGGGGGHHHFHHH0FCGFHGHHGHHHEHGH?>GHGGFGHHHHGHHHHHFAF.FGFG?CFDEBFFFFFFFF/FB9:;;-:;AFFFFF;;A=.//;:BB/BFDABBBFFCF>-DF@=;-99;:=DDFFFA?F?-@BD.BF//B.9DDFFFFB;;.--;;A.AAFC?-;EFFF?
@M03896:38:000000000-B4D98:1:1101:12333:23073 1:N:0:263
AACGTAGGTCACAAGCGTTGTCCGGAATTACTGGGTGTAAAGGGAGCGCAGGCGGGAAGACAAGTTGGAAGTGAAATCTATGGGCTCAACCCATAAACTGCTTTCAAAACTGTTTTTCTTGAGTAGTGCAGAGGTAGGCGGAATTCCCGGTGTAGCGGTGGAATGCGTAGATATCGGGAGGAACACCAGTGGCGAAGGCGGCCTACTGGGCACCAACTGACGCTGAGGCTCGAAAGTGTGGGTAGCAAACA
+
ABAAAFFBFDBCDFFC22EAFGHEEEGGHGDDBBB3EEGHHHHGHFGGGGCCGEGGGGFHFGHHGHBFBFGFGHHGHHHGHHHHHHHHHHHGGHGDGHHGHHHHHHHHHHFBFGFGGGHGGFFFFHHHHHHHHGHHFEGCACGGHHHHDC@DE;;;;:;AEEHGGFC;ECGGFGGEGAGGGDGGFFFFF;FFEFFFFFEDFFFFFFFFFFFFFFFFFFFFFDDDADFF?9A=:BDD090BDD:FEFFFFF?
@M03896:38:000000000-B4D98:1:1101:9698:23828 1:N:0:263
TACGGAGGGTGCAAGCGTTAATCGGAATTACTGGGCGTAAAGCGCACGCAGGCGGTTTGTTAAGTCAGATGTGAAATCCCCGGGCTCAACCTGGGAACTGCATCTGATACTGGCAAGCTTGAGTCTCGTAGAGGGGGGTAGAATTCCAGGTGTAGCGGTGAAATGCGTAGAGATCTGGAGGAATACCGGTGGCGAAGGCGGCCCCCTGGACGAAGACTGACGCTCAGGTGCGAAAGCGTGGGGAGCAAACA
+
BCBBBCCBBAAAFGFE22EEFGHFBEGGHGB553AAAAEEGHHGG?EEFGGFGGG@EGGHHHHHHH4BFDFBGFHHHHHHGGGEEGHHHFHHHHEFGGHGHHHHHHGHHHGFHHHFFGGGFGFHHHHGFGGFDH?DCFFFFFFFFFFFFFBFF;;:;99;EFFFFF:;AFFFFFFFFFFFFFFFFFFFD@FFFDFFFDECACFFFF;AAFFF=BFABFFBFAA.:AFFFFFAFAB./::DBDFE@DFFFF.
@M03896:38:000000000-B4D98:1:1101:9850:24576 1:N:0:263
TACGGAGGGTGCAAGCGTTAATCGGAATTACTGGGCGTAAAGCGCACGCAGGCGGTTTGTTAAGTCAGATGTGAAATCCCCGGGCTCAACCTGGGAACTGCATCTGATACTGGCAAGCTTGAGTCTCGTAGAGGGGGGTAGAATTCCAGGTGTAGCGGTGAAATGCGTAGAGATCTGGAGGAATACCGGTGGCGAAGGCGGCCCCCTGGACGAAGACTGACGCTCAGGTGCGAAAGCGTGGGGAGCAAACA
+
AAAAABBBBAAABGCF?2EEFGHF2BFGHFBB5BAAAAEEHHHGG?EEFFCEGGG@EGGHGHHHHH4BFGGFGGHHHHHHGGGEEGHGHHHHGHEFGGHFGHHHHHHHHHGDGHHHGGGHGHHHHHHGFGGGHGGGGFFFFFFFFFFFFFFFF;;;;;;@EFFFFB;;9@EFEFFFFFFFFFFFFFFFC@DFABFFFFE@FFFFFC@AEFFFCADDFFFFFDFDADFFFFF-ABAAFDADDFCEAAEFF..
@M03896:38:000000000-B4D98:1:1101:17095:24900 1:N:0:263
AACGTAGGTCACAAGCGTTGTCCGGAATTACTGGGTGTAAAGGGAGCGCAGGCGGGAAGACAAGTTGGAAGTGAAATCTATGGGCTCAACCCATAAACTGCTTTCAAAACTGTTTTTCTTGAGTAGTGCAGAGGTAGGCGGAATTCCCGGTGTAGCGGTGGAATGCGTAGATATCGGGAGGAACACCAGTGGCGAAGGCGGCCTACTGGGCACCAACTGACGCTGAGGCTCGAAAGTGTGGGTAGCAAACA
+
BBBBAFFBFFB@EFFA22E2AGHEEFGGHFBB53BAEEGHGHHGEEFFEEGCGEGF>E?GBBFGFGDH@FGBGGB4FGG4BFHGHHHHHHHGGGH2FGHGHHGHHFHFFHFD?G@GFHHGGFGGHHFFGFGHHGHGFGG->@GGHHHHGG?CC:<;:-:;.GCFEF.;9BEBBFGGG?GGGDGGEFFE9/BFE>FA@.A@;D@DBB;:/..;.E?EDFFFFDAA.;:..AA->...BB;BDBA9.:/BBF.
@M03896:38:000000000-B4D98:1:1101:17112:24906 1:N:0:263
AACGTAGGTCACAAGCGTTGTCCGGAATTACTGGGTGTAAAGGGAGCGCAGGCGGGAAGACAAGTTGGAAGTGAAATCTATGGGCTCAACCCATAAACTGCTTTCAAAACTGTTTTTCTTGAGTAGTGCAGAGGTAGGCGGAATTCCCGGTGTAGCGGTGGAATGCGTAGATATCGGGAGGAACACCAGTGGCGAAGGCGGCCTACTGGGCACCAACTGACGCTGAGGCTCGAAAGTGTGGGTAGCAAACA
+
AAAAAFFBFDBCBEGE22E?EGHEEGGGHGBBBBB3EEGHHHGGHGGGFFE?EAEEEGEHFG?GBGFG3GGFEFD4GGGFGGHHHGGFHHHGFHF2FGF?GHFHHGGHHHGFF@GHGGGG@FFGFHHGHHHFHGHHFGHGDGGGHHHHE?<@E<0;-;:=CCHFGF9:CDEGGFCEBAAGFAFFFFFEA;BBA@F=-.:;BFFDFFB:/A.FDFFFFFFFFFDDDFE?EEA-9BD.///;AA./.;;FFFA
@M03896:38:000000000-B4D98:1:1101:17093:24924 1:N:0:263
AACGTAGGTCACAAGCGTTGTCCGGAATTACTGGGTGTAAAGGGAGCGCAGGCGGGAAGACAAGTTGGAAGTGAAATCTATGGGCTCAACCCATAAACTGCTTTCAAAACTGTTTTTCTTGAGTAGTGCAGAGGTAGGCGGAATTCCCGGTGTAGCGGTGGAATGCGTAGATATCGGGAGGAACACCAGTGGCGAAGGCGGCCTACTGGGCACCAACTGACGCTGAGGCTCGAAAGTGTGGGTAGCAAACA
+
ABAAAFFBFDBCDEFE22E?CGHEEFGGHGDDBBA3EEGHHHHGGGGEFFE?FEGEEE?GFFFFBGBF3FFFGHHHHHHEGHHFGHHHHHHGGHH2FHHGGHHHHHHHHHHGFHHHGHGGFB2FDGFGGFFFHGHHGFGC?DGGHHHHGGGFA:;;;;:;AEFGFF;;.;EBFFGGGAACGFGGFFF?.0;BE-BA;.A;DFFFFF0:BFEFFFEFFFEFFAAA.A?...;@-BD.;009..99.:BFFF.
@M03896:38:000000000-B4D98:1:1101:17738:25471 1:N:0:263
AACGTAGGTCACAAGCGTTGTCCGGAATTACTGGGTGTAAAGGGAGCGCAGGCGGGAAGACAAGTTGGAAGTGAAATCTATGGGCTCAACCCATAAACTGCTTTCAAAACTGTTTTTCTTGAGTAGTGCAGAGGTAGGCGGAATTCCCGGTGTAGCGGTGGAATGCGTAGATATCGGGAGGAACACCAGTGGCGAAGGCGGCCTACTGGGCACCAACTGACGCTGAGGCTCGAAAGTGTGGGTAGCAAACA
+
ABAAAFFAFF4BDGFC22E?EGHEFGGGHFB5BBB3EAGHHHHGGGGGGEA?EEEG@EEHFGFGFGFGFFGBFFFHHHHEGHHGHHHGHHHGGHHBGHHGHHHHHFHGHHFBDFFHGHHHFFHGHHHHHHGHHGHGDCG@CCGGHHHHGCCEC=<<;;;ADECFFFC=AFGFGFGGGGGGGDFFFFFFFBFFFFFFCDEBFFFDFFFFFF.BDFFFFFFFEDDA.DFEFEF@>FDA0;FFFF.::BFFFFF
@M03896:38:000000000-B4D98:1:1101:18759:26816 1:N:0:263
AACGTAGGTCACAAGCGTTGTCCGGAATTACTGGGTGTAAAGGGAGCGCAGGCGGGAAGACAAGTTGGAAGTGAAATCTATGGGCTCAACCCATAAACTGCTTTCAAACCTGTTTTTCTTGAGTAGTGCAGAGGTAGGCGGAATTCCCGGTGTAGCGGTGGAATGCGTAGATATCGGGAGGAACACCAGGGGCGAAGGCGGCCTACTGGGCACCAACTGACCCTGAGGCTCGAAAGTGTGGTTAGCAACC
+
3>AAAFCADD4CDGGA2222AAFA2AEFHF55532ABE3EGGB2CAEEEEE0B0>E?EEFGG11@FFFBB?BBFGDEBGEGBFBBGHHHHCEFF31BBFFFD1?FDDG1??0?<@<?@B@@@@FD11<FDFDG/CCD?DC<CCGGHGFD?-:;;:;-:;:.;9F00;;:?EFFCF.9----;/AFFFE..:@;99@=.9;--9./9BB/9;BDEF?.///9/.;....:9:;9B99BBFB...9.//;.9
@M03896:38:000000000-B4D98:1:1101:18757:26838 1:N:0:263
AACGTAGGTCACAAGCGTTGTCCGGAATTACTGGGTGTAAAGGGAGCGCAGGCGGGAAGACAAGTTGGAAGTGAAATCTATGGGCTCAACCCATAAACTGCTTTCAAAACTGTTTTTCTTGAGTAGTGCAGAGGTAGGCGGAATTCCCGGTGTAGCGGTGGAATGCGTAGATATCGGGAGGAACACCAGTGGCGAAGGCGGCCTACTGGGCACCAACTGACGCTGAGGCTCGAAAGTGTGGGTAGCAAACA
+
AAAAAFFAFFBCFFFC?2AAFGHEEGGGHHDBBBA3EEGHHHHGHGGCGAEAEEE@@EEGGFFGGH4BFFGFGGHHHHHGHHHHGHHHHHHGEH32BGHGHHHHHGHHHH?DFGHFGFGHFDGHHHHHGHHHHGGHBAGC@@CCHHHHGF@EC;;;;;;AFGGGGGEEFAGGGFF9BBACGGGGFFFF;;FFEFFFFFEDFFFFFFFFBEAFDF?EDFFFFFDD.9.AFFFA-9A?;:BFFD.F.;FFBF.
@M03896:38:000000000-B4D98:1:1101:10172:27576 1:N:0:263
TACGGAGGGTGCAAGCGTTAATCGGAATTACTGGGCGTAAAGCGCACGCAGGCGGTTTGTTAAGTCAGATGTGAAATCCCCGGGCTCACCCTGGGAACTGCATCTGATACTGGCAAGCTTGAGTCTCGTAGAGGGGGGTAGAATTCCAGGTGTAGCGGTGAAATGCGTAGAGATCTGGAGGAATACCGGTGGCGAAGGCGGCCCCCTGGACGAAGACTGACGCTCAGGTGCGAAAGCGTGGGGAGCAAACA
+
AAABBABBBAAAFFGA22EEFGHFAEFGHFA55BBAAAEAGHGEG?EEEEECGFG@EFFGHHDHHH@D3FGFDFHBFGHHFGGEEGHE3BFGHGC0CCCBFHHHHH2G2F?>F/@<FEG<??1?GFHHFDGEGF.><@BAEFFFFFFBFFBF9:;;@@ADFFFFFFA;AFFF/BFBF//FBDBFBB:D;:BD:BA=FAE->DFFFDFF?FFAFBFABF//B9A.AFFB//;@DB-9BDDDFFFEAD.;/A.
@M03896:38:000000000-B4D98:1:1101:10187:27588 1:N:0:263
TACGGAGGGTGCAAGCGTTAATCGGAATTACTGGGCGTAAAGCGCACGCAGGCGGTTTGTTAAGTCAGATGTGAAATCCCCGGGCTCAACCTGGGAACTGCATCTGATACTGGCAAGCTTGAGTCTCGTAGAGGGGGGTAGAATTCCAGGTGTAGCGGTGAAATGCGTAGAGATCTGGAGGAATACCGGTGGCGAAGGCGGCCCCCTGGACGAAGACTGACGCTCAGGTGCGAAAGCGTGGGGAGCAAACA
+
ABBCBABCD?AAFGF4A2EEFGFFEEGGHGA55AB2EAEEGHHGG0EEEEFGGGGCGGGGHHGGGH4B3BFFGFHFHHHHGGGGGGHFHHHHHHFHHGHHHHHHHHHHFHGFHFG<FEFFGCGGHHGHFDFFGGECCABAA:BFFFFFFFBF;:;;;;:>AFFFFFD:ADEFFFFFFFFFFFBFFFFFF9DFFC>CDFFFFAFACCBFFFFF-;A.FFF:FDD.DFFF/:B@.@9:;A;DADFA-AEFF..
@M03896:38:000000000-B4D98:1:1101:12816:27926 1:N:0:263
AACGTAGGTCACAAGCGTTGTCCGGAATTACTGGGTGTAAAGGGAGCGCAGGCGGGAAGACAAGTTGGAAGTGAAATCTATGGGCTCAACCCATAAACTGCTTTCAAAACTGTTTTTCTTGAGTAGTGCAGAGGTAGGCGGAATTCCCGGTGTAGCGGTGGAATGCGTAGATATCGGGAGGAACACCAGTGGCGAAGGCGGCCTACTGGGCACCAACTGACGCTGAGGCTCGAAAGTGTGGGTAGCAAACA
+
ABAAAFFBFFBCFDGC22E?EGHEEGGGHGBDBBB3EEFHHHHGHGGFGFF?EEFCEE?1BFHHGG4B@BGFGGHHHHHGGHHHHHHGHHHGEFFFGHHGHHHHHHGHHHGG?FD@FFGHFDGGFHHHHHHGHGHHHGF->ACGHHHHDG@EC<<;;;;ADHHGGF;;EGGGGFGFGGGGGDFGFFFFFFFFEFFC@AA;CFDFFFB;0AAFFFFFFFFFFFFFDFAAEEF;9BFDFFFFFFDFEF0FFF.
@M03896:38:000000000-B4D98:1:1102:25732:5756 1:N:0:263
AACGTAGGTCACAAGCGTTGTCCGGAATTACTGGGTGTAAAGGGAGCGCAGGCGGGAAGACAAGTTGGAAGTGAAATCTATGGGCTCAACCCATAAACTGCTTTCAAAACTGTTTTTCTTGAGTAGTGCAGAGGTAGGCGGAATTCCCGGTGTAGCGGTGGAATGCGTAGATATCGGGAGGAACACCAGTGGCGAAGGCGGCCTACTGGGCACCAACTGACGCTGAGGCTCGAAAGTGTGGGTAGCAAACA
+
>AAAAFF@FFBC54F4E2A2ABDBAEEGHFHHGHCEAEGFGFHGGEGGGEEFFFGGEGGHFG?FBFBB@GHBFFFEHHHEFGHGHHHFFHHGFFFDFGHHHHHHHF?BGG?2?@@<?GHHHF@@2FFF?GFDFFCGHGHCCCCEHHHHGG-A;;C<AC;CDEFGFFEEDGGGGGGEAFA?DDFFFFFEABBFEFFFFFFFFACBBBFBFEEFFFFFFFFB;DDDFAF?AEFF;FDDBFFFDD9BFFFFFFF
@M03896:38:000000000-B4D98:1:1102:25730:5775 1:N:0:263
AACGTAGGTCACAAGCGTTATCCGGAATTACTGGGCGTAAAGGGAGCGCAGGCGGGAAGACAAGTTGGAAGTGAAATCTATGGGCTCAACCCATAAACTGCTTTCAAAACTGTTTTTCTTGAGTAGTGCAGAGGTAGGCGGAATTCCCGGTGTAGCGGTGGAATGCGTAGATATCTGGAGGAACACCAGTGGCGAAGGCGGCCTACTGGGCACCAACTGACGCTGAGGCTCGAAAGTGTGGGTAGCAAACA
+
1>AA>CFA1@1@1FFA11E0A3DBAEEGHFHHGHH0AEEGGH1EF/BEEECEGGGE//?A0FGHGE>FG1GFGGFFHHFH2BFGGHHFGHH<?<BFFHHGH1F112@2GH?<221@<@FGFF<FF1????FGHGHGHGB-ACCGHHHHGGCCG<;CA;;A.9FFGF;;A@GFFGG0;F0.AAFFGGG.-;9FA@@?@AA=-@@-;;B;B9;B-A-;BFFFFFAB-AFA--;;@FFA//9/ABAB-9/BFFF
@M03896:38:000000000-B4D98:1:1102:4168:8103 1:N:0:263
TACGGAGGGTGCAAGCGTTAATCGGAATTACTGGGCGTAAAGCGCACGCAGGCGGTTTGTTAAGTCAGATGTGAAATCCCCGGGCTCAACCTGGGAACTGCATCTGATACTGGCAAGCTTGAGTCTCGTAGAGGGGGGTAGAATTCCAGGTGTAGCGGTGAAATGCGTAGAGATCTGGAGGAATACCGGTGGCGAAGGCGGCCCCCTGGACGAAGACTGACGCTCAGGTGCGAAAGCGTGGGGAGCAAACA
+
ABA@AAACBBAAB5GA22E2ABFBAEFFHHHHGFHGGGGFHHGEG0EAECCEEFGFGGGHGGGGGH4BBBGBFGGDGHHHGGGEEGGFFGHGHHGHHFHGHHHHHHHHFH??F?GFFHHHHFGGHHHGFGGFGHGGGFFDFFFFFFFFBFFFFBBFF=DFFFFFFFAAFFFFFFFFFFFFFFFFFFFFFFFFACFFFDA:AFB@FFDFEFFFFFFFFFFFFFF.DFFFFFF;DCCAFDFFFFF?BDEFFFE
@M03896:38:000000000-B4D98:1:1102:24553:8162 1:N:0:263
TACGGAGGGTGCAAGCGTTAATCGGAATTACTGGGCGTAAAGCGCACGCAGGCGGTTTGTTAAGTCAGATGTGAAATCCCCGGGCTCAACCTGGGAACTGCATCTGATACTGGCAAGCTTGAGTCTCGTAGAGGGGGGTAGAATTCCAGGTGTAGCGGTGAAATGCGTAGAGATCTGGAGGAATACCGGTGGCGAAGGCGGCCCCCTGGACGAAGACTGACGCTCAGGTGCGAAAGCGTGGGGAGCAAACA
+
ABBBAABBB2>ABDGA22E2ABDBBEFGHHGHGFHGGEGGHHHGG?EEEEEEGGGGGGGHHHHHHHEFFGFFFGHGHHHHFGGGFGHGHGHFHHFFBFHFFHHHHGDGFG?2?<@FCCGHGF?FGGGHFEFEHHFCG;@FFFFFFFFEFF/B;BBBDD;@EFFFBFDADFEFBFFFFFFFFFFFFFFFA@DFFFFFFBEB;BDFFFFFFFFFF=FFFFFFFDDDF.FFFBF=DFF?BDFDFFF?@DEFFF?
@M03896:38:000000000-B4D98:1:1102:24542:8181 1:N:0:263
TACGGAGGGTGCAAGCGTTAATCGGAATTACTGGGCGTAAAGCGCACGCAGGCGGTTTGTTAAGTCAGATGTGAAATCCCCGGGCTCAACCTGGGAACTGCATCTGATACTGGCAAGCTTGAGTCTCGTAGAGGGGGGTAGAATTCCAGGTGTAGCGGTGAAATGCGTAGAGATCTGGAGGAATACCGGTGGCGAAGGCGGCCCCCTGGACGAAGACTGACGCTCAGGTGCGAAAGCGTGGGGAGCAAACA
+
AAAAAABBB2>ABFGA22AAABDBBBEFHFGHFEGFEEEEDHHGG?EEEEGEGGGGGGGHHHBBBFBBFGFBFFHFHHHHGGGGEGHHGGHFGGFHFEHGHHHHHGGGGH?>FFGFFHHHFFFFGGHGFGGGHFACDCFDEFFFFFFFFF/BB;FB;9;>AFFFFFA;ABFFFFFFFFFFFFFFFFFD@9@DAAAFFDEC;FFFFFCFFFFFB=AA/BFFFFFFFBFBFFF=.B=ABAADDDAE-AAFFFF
@M03896:38:000000000-B4D98:1:1102:5035:9151 1:N:0:263
TACGGAGGGTGCAAGCGTTACTCGGAATTACTGGGCGTAAAGCGCACGCAGGCGGTTTGTTAAGTCAGATGTGAAATCCCCGGGCTCAACCTGGGAACTGCATCTGATACTGGCAAGCTTGAGTCTCGTAGAGGGGGGTAGAATTCCAGGTGTAGCGGTGAAATGCGTAGAGATCTGGAGGAATACCGGTGGCGAAGGCGGCCCCCTGGACGAAGACTGACGCTCAGGTGCGAAAGCGTGGGGAGCAAACA
+
>1AAA?AA@AA>FFGA00A00ADB0BFFHHHHHHHHGGEFGFFG//EECEE/B>EEEGGG0B2BFG2BBGBBBG2BFDGFFGGCEEHGHHHEHCFBFFFBGDHDGHB>GH>???G1/FGGF0FHD11FF?F<FC?-<@9BEF/;FFF9/9/BF;BF?@A=EFFFBFA:A@EB//9:BFFFB-B/;FBA?@;BA@??--A@@??=-99A-FF@@;BFFFFFFFFFABF//;B-A99-BBA?>@@-9A?F/9-
@M03896:38:000000000-B4D98:1:1102:5056:9153 1:N:0:263
TACGGAGGGTGCAAGCGTTAATCGGAATTACTGGGCGTAAAGCGCACGCAGGCGGTTTGTTAAGTCAGATGTGAAATCCCCGGGCTCAACCTGGGAACTGCATCTGATACTGGCAAGCTTGAGTCTCGTAGAGGGGGGTAGAATTCCAGGTGTAGCGGTGAAATGCGTAGAGATCTGGAGGAATACCGGTGGCGAAGGCGGCCCCCTGGACGAAGACTGACGCTCAGGTGCGAAAGCGTGGGGAGCAAACA
+
ABAAABCCCBAAFFGA22A2ABGBAEFGHGHHFGGFEEGGHHHGG?EEFEGGGGGFGGGHGHFHGH4BBFGBGFHHHHHHGGGGEFHHHHHGHHEGHGGGHHHHHGHHHH?FGGHFFHHHGHFGHHHHFGGGHHGFCFCAABFFFFFFFFBFB;BFFCADFFFFFFA;ADFFFFFFFFFFDFFFFFFFFFFFA@@DDFE@FFFFFFFEFFFF;CF?FFFFFFFADFFFFFBCADFDFDDDFFFFFDEFFF.
@M03896:38:000000000-B4D98:1:1102:9562:9345 1:N:0:263
CACGATTAACCCAAGTCAATAGAAGCCGGCGTAAAGAGTGTTTTAGATCACCCCCTCCCCAATAAAGCTAAAACTCACCTGAGTTGTAAAAAACTCCAGTTGACACAAAATAGACTACGAAAGTGGCTTTAACATATCTGAACACACAATAGCTAAGACCCAAACTGGGATTAGATACCCGTGTAGTCCGCCTGCCTGCCTGTAACGAAATCCCGTTTTCCTCTTTCTGCTTTAAAAAAAAAAAAAAAACA
+
AABAAAAAB5DAA4FGGFF6BBDDFGG2EEAAAEGDFCGHHHHH5BEGFHHHHGGGGGGGFGF@FHHGHFFGHHHHHHHHHHHHHFHFGGEHGGHHHH3BGHHHHHHFHHBEFGHHHHCAGGGGHHFGHHBGHHGHGHFGBHGFGGEDGFFF???FC?FHH.FGHHFGHGHHHHH0=DGH.<CGFFGCH?:.....00..=0:;0=9;A..0/:...;.90000;0;00BB09//9FE?BB;-------..
@M03896:38:000000000-B4D98:1:1102:11657:9547 1:N:0:263
AACGTAGGTCACAAGCGTTGTCCGGAATTACTGGGTGTAAAGGGAGCGCAGGCGGGAAGACAAGTTGGAAGTGAAATCTATGGGCTCAACCCATAAACTGCTTTCAAAACTGTTTTTCTTGAGTAGTGCAGAGGTAGGCGGAATTCCCGGTGTAGCGGTGGAATGCGTAGATATCGGGAGGAACACCAGTGGCGAAGGCGGCCTACTGGGCACCAACTGACGCTGAGGCTCGAAAGTGTGGGTAGCAAACA
+
ABAAAFFBFFBC5AGC?2E2ABDBEEGGHHHHHHHHFGHHHHHGHGEFGGGCGGGCEGGHEFGHGH4BFGHGHHHGGHFGHHHHHHHGHHHGGGFBFHHHHHHHHHHFGH?2DDDFFHHHGDFFFHHHHHHHHGGHHCFCACGGHHHHGGCGE<CFGE;EGGHGGFA;DGGGGGGGGGGGGGGGFFFAFFFFEFFFFDA@DFDFFFFBBFEFFFFFFFFFFFDFFDFFFFF@-BDDBFFFFF:BEFFFFFF
@M03896:38:000000000-B4D98:1:1102:11660:9565 1:N:0:263
AACGTAGGTCACAAGCGTTGTCCGGAATTACTGGGTGTAAAGGGAGCGCAGGCGGGAAGACAAGTTGGAAGTGAAATCTATGGGCTCAACCCATAAACTGCTTTCAAAACTGTTTTTCTTGAGTAGTGCAGAGGTAGGCGGAATTCCCGGTGTAGCGGTGGAATGCGTAGATATCGGGAGGAACACCAGTGGCGAAGGCGGCCTACTGGGCACCAACTGACGCTGAGGCTCGAAAGTGTGGGTAGCAAACA
+
AAAAAFFCFD4C5FGA22A2ABFAAAEGHHHHHHFHFGCGHHHGHGGGGFCEGFG@CEEHBBFGGH4BEGFFGGH4GG?FFFHHHHHGHHHGGHHFHHHHHHHHHHGHHH?<?@>@FGGHGGCFDGGHHHHHHGHFHGGCA>@FHHGHA@@CE<CCDA;CDACFGFC:EGGGGGGGG-AFFDGGFFFAAB/FE@-@D?ACFFFFEBB/;.;FFFFFDBFBFDFF.D.A.A9:-;:AFBFFDDF/.9;BFE.
@M03896:38:000000000-B4D98:1:1102:16775:11014 1:N:0:263
AACGTAGGTCACAAGCGTTGTCCGGAATTACTGGGCGTAAAGGGCGCGCAGGCGGCAGACAAGTTGGAAGTGAAATCTATGGGCTCAACCCCTAAACTGCCTTCAAAAACGTTTTTCCTGAGTAGTGCAGAGGTACGCGGAATTCCCGGTGTAGCGGTGGAATGCGTAGATATCGGGAGGAACACCCGTGGCCAAAGCCGCCTACTGGGCACCAACTGACCCTGAGGCTCGAAAGGGGGGGGAGCAAACAG
+
>>>A>FFAFF1B1BC1A1E0ABDAAEFGHHHHGGF0AAEECHBE//AA/E?EFEE@//?00BBBB111BE1F2BGBE222BFGC0/BFGHG/F<BB1>1101B1F?F<//<000??01?<10<11<??111.>111<.-@<;.GCCG.-;@C00;-@;-;9BB09.;.-.0000.-;----;A--;----@=-/;-;B-;-9--9//:;--:-9--///:/9/-:-9-EF--BF?----9@----9;FAF-
@M03896:38:000000000-B4D98:1:1102:16802:11017 1:N:0:263
AACGTAGGTCACAAGCGTTGTCCGGAATTACTGGGTGTAAAGGGAGCGCAGGCGGGAAGACAAGTTGGAGGGGAAATCTAGGGGCTCAACCCATAAATTGCTTTCAAAACTGTTTTTCTTGAGTAGTGCAGAGGTCGGCGGAATTCCCGGTGTACCGGTGGAATGCGTAGATATCGGGGGGAACACCAGGGGCGAAGGCGGCCTACTGGGCCCCAATGGACGCTGGGGTCCGAAAGTGGGGGAAGCAAACA
+
AAAAAFFBFF4@5AGA22E2ABDBABEGHHHHHGH3EEHGHHGG2ABEAEGFGGG/>/1B?F21B44BF3//>??/B?4B4BG/<@CHHHHB/B<<?2>22>FFFD@?F<1?<?FC/FGD111?11=01=11<.10><<C;D-EHHG0.-9:;909:--;.;000999.-.99B/9@--99BD..;A.9.A99-;9D..--@-./9/:F...;-AD.////-;..-.9.99-;.-9/9/AB--...;B/.9
@M03896:38:000000000-B4D98:1:1102:9034:11317 1:N:0:263
TACGGAGGGTGCAAGCGTTAATCGGAATTACTGGGCGTAAAGCGCACGCAGGCGGTTTGTTAAGTCAGATGTGAAATCCCCGGGCTCAACCTGGGAACTGCATCTGATACTGGCAAGCTTGAGTCTCGTAGAGGGGGGTAGAATTCCAGGTGTAGCGGTGAAATGCGTAGAGATCTGGAGGAATACCGGTGGCGAAGGCGGCCCCCTGGACGAAGACTGACGCTCAGGTGCGAAAGCGTGGGGAGCAAACA
+
AAAAA3ADBAAACBG4E2E2ABGBEEFGHHHHGFHGGGGEHHHGGGEFGGGGGGGGGGGHHHHHFH4BBFFFGGGGGHHHGGGGGGHGHGHHHGGHHGHHHHHHHHHHGHD>??FFFHHHHGBGHHGGFGGGHH.CFFFFFFFFFFFBFFBFF;BFC@9@?FFFFFA;DFFFFFFFFEFFFFFFFFFFFDFFFFFFFFFCDFBFFFFFFFFFF@D.BFFFFFFFFFFFFFFCDFFFFDADFFFFFFFFBFA
@M03896:38:000000000-B4D98:1:1102:9044:11332 1:N:0:263
TACGGAGGGTGCAAGCGTTAATCGGAATTACTGGGCGTAAAGCGCACGCAGGCGGTTTGTTAAGTCAGATGTGAAATCCCCGGGCTCAACCTGGGAACTGCATCTGATACTGGCAAGCTTGAGTCTCGTAGAGGGGGGTAGAATTCCAGGTGTAGCGGTGAAATGCGTAGAGATCTGGAGGAATACCGGTGGCGAAGGCGGCCCCCTGGACGAAGACTGACGCTCAGGTGCGAAAGCGTGGGGAGCAAACA
+
AAAAA3>DB?AABG4F22E2AFGBABFFHHHHGGHGGGGEGHFGGGEEGGGCGGGGEGGGGGFFFG@BBGGFFGHFFHHHGGGEEGHGHHHHHHEFHGHHHHHHHHHHHH?2??FCFHHHGFFGHHHHGGGGHHGCGFFDFFFFFFFFBF9BF;FFF@:@EFFFFFD9ADFFFFFFFFFFFFFFFFFFFFFFFFFFFFE@CFFFFFFEFFFF@>A;FFFBFFDFFFFFFFF@AFFFFFFFAFFFFDEFFF.
@M03896:38:000000000-B4D98:1:1102:9915:12575 1:N:0:263
AACGTAGGTCACAAGCGTTGTCCGGAATTACTGGGTGTAAAGGGAGCGCAGGCGGGAAGACAAGTTGGAAGTGAAATCTATGGGCTCAACCCATAAACTGCTTTCAAAACTGTTTTTCTTGAGTAGTGCAGAGGTAGGCGGAATTCCCGGTGTAGCGGTGGAATGCGTAGATATCGGGAGGAACACCAGTGGCGAAGGCGGCCTACTGGGCACCAACTGACGCTGAGGCTCGAAAGTGTGGGTAGCAAACA
+
ABAAAFFCFFBC54GA?2E2ABGBEEGGHHHHGHHHGGHHHHHGHGEGGGGCGGGGGGG1FFFGGH4BBGHGHHHFHHHFHHHGHHHFHHHGGHFBBGHGHHHHHGHFGH?>DDDFFGHHGFFFGHHHHHHHEFFFHEF->@CFHHHHGG?EECGFGE;AEHHGGFCCDGGGGGGGGGGGGGGGFFFFFFFFEDFFFFE@FFDFFFFBBEEFFFFFFFFFFFFFFDFFFFF@;FFFFFFFFFFBEFFFFFE
@M03896:38:000000000-B4D98:1:1102:7347:13333 1:N:0:263
AACGTAGGTCACAAGCGTTGTCCGGAATTACTGGGTGTAAAGGGAGCGCAGGCGGGAAGACAAGTTGGAAGTGAAATCTATGGGCTCAACCCATAAACTGCTTTCAAAACTGTTTTTCTTGAGTAGTGCAGAGGTAGGCGGAATTCCCGGTGTAGCGGTGGAATGCGTAGATATCGGGAGGAACACCAGTGGCGAAGGCGGCCTACTGGGCACCAACTGACGCTGAGGCTCGAAAGTGTGGGTAGCAAACA
+
ABAAAFFCFFBCBFGC22E2ABDBAEEGHHHHHHHFEFHHHHHGHGFCGEGCGGG/>EEFEGGHGH@B3FHFGHHGGHGHHHHHHHHFHGHGGHF2BGHHHHHHHHGGHH?2DDD@FHHHFD@DDGHHHHHGGFGHHGGFCDFGHHHHGGFGFCGGFECGGHGGGGACDDEGGGG?DGGGGGGGFFFFFFFFEFFFFFFF;DFFFFFBFFFFFFFFFFFFFFDDDDFE?EA>;FFD;0:FDFAB9BFFFF.
@M03896:38:000000000-B4D98:1:1102:7363:13339 1:N:0:263
AACGTAGGTCACAAGCGTTGTCCGGAATTACTGGGTGTAAAGGGAGCGCAGGCGGGAAGACAAGTTGGAAGTGAAATCTATGGGCTCAACCCATAAACTGCTTTCAAAACTGTTTTTCTTGAGTAGTGCAGAGGTAGGCGGAATTCCCGGTGTAGCGGTGGAATGCGTAGATATCGGGAGGAACACCAGTGGCGAAGGCGGCCTACTGGGCACCAACTGACGCTGAGGCTCGAAAGTGTGGGTAGCAAACA
+
AAAAACFAFF4CBBGC22E2ABFEEEEGHHHHHHHGEGGDGHHGGEGGGEGEFGG//EEFBB?BBF@B@FGFGHGBGHHHHHHHHHHHHHHEFFF2BBFGHHHHHHHFGH?<DDDFFHHHFD@DFGHHHHHHHGFFBFGCACDGHHGDCD@FE<CFDC;CGFFGGGD;CDEGGGGEFFFGGGFCFFFEF99FE==BBFE@BDDFFFFFFFEFFFFFBFFFFDDFAA...;A--;A.//:9ADDBABFFFFF
@M03896:38:000000000-B4D98:1:1102:7346:13355 1:N:0:263
AACGTAGGTCACAAGCGTTGTCCGGAATTACTGGGTGTAAAGGGAGCGCAGGCGGTAAGACAAGTTGGAAGTGAAATCTATGGGCTCAACCCATAAACTGCTTTCACAACTGTTTTTCTTGAGTAGTGCAGAGGTAGGCGGAATTCCCGGTGTAGCGGTGGAATGCGTAGATATCGGGAGGAACACCAGTGGCGAAGGCGGCCTACTGGGCACCAACTGACGCTGAGGCTCGGAAGTGTGGGTAACAAACA
+
>AAAAFFBFB44DFAF22A2ABDBAEEFHFHHHHHFEEGH5FHGFDGEFA?0BA>01B3@BB?BBG@BFFHBFFD4@FFDDHFFGHHFHHHGCHH34BGFGHHHHHBEFFB3BBBBFG3FFG2BBFDFHGHHHGHFF/FC>>-CGF1>>@-<<<<D@<<AEAHGFC;;DCEGCFHCDG???DBFGGGAAFFF:;-:=..9@B@DFFB//..BDFAEDFFFFDD...A?FE:--;;::/BBDD9:/9;:.A.
@M03896:38:000000000-B4D98:1:1102:8972:14295 1:N:0:263
AACGTAGGTCACAAGCGTTGTCCGGAATTACTGGGTGTAAAGGGAGCGCAGGCGGGAAGACAAGTTGGAAGTGAAATCTATGGGCTCAACCCATAAACTGCTTTCAAAACTGTTTTTCTTGAGTAGTGCAGAGGTAGGCGGAATTCCCGGTGTAGCGGTGGAATGCGTAGATATCGGGAGGAACACCAGTGGCGAAGGCGGCCTACTGGGCACCAACTGACGCTGAGGCTCGAAAGTGTGGGTAGCAAACA
+
ABA@ACFBFF4C54FAA2E2ABFEEEEGHGHHHHGHGEHFFHHGCEEEEEEEEGGGGGE1BGFGFH4B@FGFGHGBGHHFGHHHHFGEGGHEFGB2BBGHHHHHHGFFFF?2?>@@FGHHFFF@DFDHHHHEGGGFHGGCACCGHHHGGG@DCCFCC@:AEECFGGEEFGGGFGGGGFGAFGFFFFFF?BFFECF;-AEBA-@FFFFFBEAFDFFEFFFFFFFFFDF.EEFC;BDFFFFFBF;B.BBBFF.
@M03896:38:000000000-B4D98:1:1102:23550:15017 1:N:0:263
AACGTAGGTCACAAGCGTTGTCCGGAATTACTGGGTGTAAAGGGAGCGCAGGCGGGAAGACAAGTTGGAAGTGAAATCTATGGGCTCAACCCATAAACTGCTTTCAAAACTGTTTTTCTTGAGTAGTGCAGAGGTAGGCGGAATTCCCGGTGTAGCGGTGGAATGCGTAGATATCGGGAGGAACACCAGTGGCGAAGGCGGCCTACTGGGCACCAACTGACGCTGAGGCTCGAAAGTGTGGGTAGCAAACA
+
>>>A>FFBFFBCD4GA22A2ABDBABFGHGHGHHC3EEFHHHHGFEFEEAE0EEE@EEEFBBFFBGBB@FGBFGGGHHHHBHHFFHHHHHHGGHF?FFGGHHHHFBBBBG?1?2@0<FGGBF@@DGGFGHGFGGFGHEFD->@CGHHHGC@CC<<CC;;ADFFFGFCADGGGGGGEG-@B?AFGFFFFA9FFA@BBB.;;-9@DFF9//;AFFFFFFFFBFDDDFDFA?EABBFDFFF:B?DABAFFFBF.
@M03896:38:000000000-B4D98:1:1102:23567:15029 1:N:0:263
AACGTAGGTCACAAGCGTTGTCCGGAATTACTGGGTGTAAAGGGAGCGCAGGCGGGAAGACAAGTTGGAAGTGAAATCTATGGGCTCAACCCATACACTGCTTTCAAAACTGTTTTTCTTGAGTAGTGCAGAGGTAGGCGGAATTCCCGGTGTAGCGGTGGAATGCGTAGATATCGGGAGGAACACCAGTGGCGAAGGCGGCCTACTGGGCACCAACTGACGCTGAGGCTCGAAAGTGTGGGTAGCAAACA
+
AAAAAFFBFF4@5AF422A2ABDBEEFGHHHHHGGGAEGFFHHGGFGGGEFGEFG//>EEGFGGBGBBBGGBFFGDGHHFGHHGHHHFFFHGGFB2B?BGFHHHHH?DDF?2DDDFFFHHHBF@BGHHBHHEGGHHFGHGGCGGHHHGGC@DE;C;@C:ADEFGGGECDGEBFGGGGGGGGGGGFFFFF0FFFFFFCFFFFA@DFFFFEFFFFFFFFFFFBDFFFFFF?9A=9FDD:B0;ADA09BFBB.9
@M03896:38:000000000-B4D98:1:1102:23598:15101 1:N:0:263
TACGGAGGGTGCAAGCGTTAATCGGAATTACTGGGCGTAAAGCGCACGCAGGCGGTTTGTTAAGTCAGATGTGAAATCCCCGGGCTCAACCTGGGAACTGCATCTGATACTGGCAAGCTTGAGTCTCGTAGAGGGGGGTAGAATTCCAGGTGTAGCGGTGAAATGCGTAGAGATCTGGAGGAATACCGGTGGCGAAGGCGGCCCCCTGGACGAAGACTGACGCTCAGGTGCGAAAGCGTGGGGAGCAAACA
+
ABAAAAADD2AABDG4E2E2ABGBEBFGHHHHFGHHGFEEGHHGG?EEGEEFFEGFGGGCFGFGFGBBFGFBGFB4BGHHGGGGGGHFHHHHHGGHHEGGHHHHHGGGGG?>??FCFHHHHFGGHHHHFEGFGFGCCFFDFFFFFFFBFFFFB;FFFFABAFFFFFDDFFFFFFFFFFEFFFFFFFFFF9CDFFFFFFFFFFFFFFFFFFFFFFFFFFF9FFFFFFFBFFFDACCFBDDDFFFFBDEBFFF
@M03896:38:000000000-B4D98:1:1102:7124:16108 1:N:0:263
AACGTAGGTCACAAGCGTTGTCCGGAATTACTGGGTGTAAAGGGAGCGCAGGCGGGAAGACAAGTTGGAAGTGAAATCTATGGGCTCAACCCATAAACTGCTTTCAAAACTGTTTTTCTTGAGTAGTGCAGAGGTAGGCGGAATTCCCGGTGTAGCGGTGGAATGCGTAGATATCGGGAGGAACACCAGTGGCGAAGGCGGCCTACTGGGCACCAACTGACGCTGAGGCTCGAAAGTGTGGGTAGCAAACA
+
BBAABFFCFFBCA4FA?2E2ABDBAEFGHHHHHHHFEEHGHHHGHGGGGFGCFGG//EEGFGFGFG@BFGHFHHHGHHHGHHHHHHHFHGHFGGG2BGHHHHHHHHGFGH?2DDD@FHHHHFFFGHHHHHHHHGGHHGG?ACFGHGHHGGCGFCCFEECEGHHGGGECEGGGGGGEGGGGGGGGFFFFFFFFECFFFFEBFFFFFFFFBFEFFFFFFFFFFFFFFDFFFFF@9FDDBFBFFFFFEFFFFFF
@M03896:38:000000000-B4D98:1:1102:14883:16760 1:N:0:263
AACGTAGGTCACAAGCGTTGTCCGGAATTACTGGGTGTAAAGGGAGCGCAGGCGGGAAGACAAGTTGGAAGTGAAATCTATGGGCTCAACCCATAAACTGCTTTCAAAACTGTTTTTCTTGAGTAGTGCAGAGGTAGGCGGAATTCCCGGTGTAGCGGTGGAATGCGTAGATATCGGGAGGAACACCAGTGGCGAAGGCGGCCTACTGGGCACCAACTGACGCTGAGGCTCGAAAGTGTGGGTAGCAAACA
+
BBBCBFFBFF4@54F4E2E2ABDBABEGHHHHGHHGGFGFGHHGHGGFGEEEGGGGGGGFFGGGFG4BBGHGHHGFGHHHGHHHHHHGHHHFGEF2BFGHHHHHHHFDFG?2DDDFFHHHHFFDDHHHGHFFHGGHHGHG@CDGHHHHFGGGG;CCEA:AGGBFFGFCDGGGGGFGGGAFGGGGFFFEFBFFFFFFCDEFFFFFFFFFFF.FFFFFFFFFFFDFFFFEFFF@9FDFFFBFFFABAFFFFFF
@M03896:38:000000000-B4D98:1:1102:16656:16892 1:N:0:263
AACGTAGGTCACAAGCGTTGTCCGGAATTACTGGGTGTAAAGGGAGCGCAGGCGGGAAGACAAGTTGGAAGTGAAATCTATGGGCTCAACCCATAAACTGCTTTCAAAACTGTTTTTCTTGAGTAGTGCAGAGGTAGGCGGAATTCCCGGTGTAGCGGTGGAATGCGTAGATATCGGGAGGAACACCAGTGGCGAAGGCGGCCTACTGGGCACCAACTGACGCTGAGGCTCGAAAGTGTGGGTAACAAACA
+
ABABACFBFD4CAFFAA2A2ABDAAEEGHHHHGHGFFEHHHGHGEEGCGCEEFFF@>EEHFH?FBF@B3FHFGGFHHHHHHHHFHHHGHHHGGHG2?FGBDGGHHGBGGA<2D@>@?GGHHBFFHFHHHHHEGGFGFEGGCC@<GHHHDC-C;:;;@A.:C.CFFF?CAGGGGGGGGADBAGFGFFFFF:FFECFF-.A>B=BDFFFFBFFF?EFAAFFFFF.9DDFEF?F=-BA.:;FFAA.9/;:FF..
@M03896:38:000000000-B4D98:1:1102:21182:17187 1:N:0:263
TACGGAGGGTGCAAGCGTTAATCGGAATTACTGGGCGTAAAGCGCACGCAGGCGGTTTGTTAAGTCAGATGTGAAATCCCCGGGCTCAACCTGGGAACTGCATCTGATACTGGCAAGCTTGAGTCTCGTAGAGGGGGGTAGAATTCCAGGTGTAGCGGTGAAATGCGTAGAGATCTGGAGGAATACCGGTGGCGAAGGCGGCCCCCTGGACGAAGACTGACGCTCAGGTGCGAAAGCGTGGGGAGCAAACA
+
AAAAAABCB?AAFFGA22E2ABGBBEFGHGHHFFGGGFGGHHHGGCEEGGFEGGGGGGGHHHHHHH@BFGHFGHGGGHHHGGGGEGHGHHHHHHGGHGHHHHHHHFHHHH?D??GHFHHHGF1FGHG??EFGHHGGGFFFFFFFFFFFFFBFF;BFC@:@FFFFFFDADFFFFFFFFFFFFFFFFFFFF:DFFFFCCDAB;DFFFFFEEFFFF;DDFFFBFBDAFFFFFFFCDDFFFFFFFFFFFAEFFF?
@M03896:38:000000000-B4D98:1:1102:21193:17205 1:N:0:263
TACGGAGGGTGCAAGCGTTAATCGGAATTACTGGGCGTAAAGCGCACGCAGGCGGTTTGTTAAGTCAGATGTGAAATCCCCGGGCTCAACCTGGGAACTGCATCTGATACTGGCAAGCTTGAGTCTCGTAGAGGGGGGTAGAATTCCAGGTGTAGCGGTGAAATGCGTAGAGATCTGGAGGAATACCGGTGGCGAAGGCGGCCCCCTGGACGAAGACTGACGCTCCGGTGCGAAAGCGTGGGGAGCAAACA
+
AAA3>AAB@A2>FFGE2A22ABFAAAFFHGHHDFGFEEEEEHHGGCFFGG?0E?EEFGCFHFGHBG@BBGHF4FGFGFHFGCF?EEGHGFHGHEEFGGGFGB?GFF2GHH>22/@2?FFFBF1?FGGFFDFFHH?<-BDAEFBFFFFBB9B9B9/99-9@EFFFFB;:ADFFB/BFFFEFFDFBFFF.@-@DFFFF-.99;@A;D--.;F.999A99B//;.ADF..-;9;;9-;./;AAB--9B;AFFF.
@M03896:38:000000000-B4D98:1:1102:21758:17543 1:N:0:263
AACGTAGGTCACAAGCGTTGTCCGGAATTACTGGGTGTAAAGGGAGCGCAGGCGGGAAGACAAGTTGGAAGTGAAATCTATGGGCTCAACCCATAAACTGCTTTCAAAACTGTTTTTCTTGAGTAGTGCAGAGGTAGGCGGAATTCCCGGTGTAGCGGTGGAATGCGTAGATATCGGGAGGAACACCAGTGGCGAAGGCGGCCTACTGGGCACCAACTGACGCTGAGGCTCGAAAGTGTGGGTAGCAAACA
+
ABABAFFCFF4C54FCAAE2ABDBAEEGHFHHHHHHEFHGHHHGHGGGGEGEEGGGEFECFGFGFG4BBFGFGHEBGHFFHHHHHHHEHHHFGHFDDHHHHHHHHHDDFG?2DDD@FGHHHBFFFHHHGHHFHGHFHGGCFGGGHGHFEGCGG<GFCE;EEAFFFGEEGGGGFGGFGGCGGGGGFFFFFFFFFFFFFFEAAFFFFFBBBEAFDFFFFFFBBFFFFFFFFFF=:BA?:FFFFF.9;BFFFF?
@M03896:38:000000000-B4D98:1:1102:21775:17548 1:N:0:263
AACGTAGGTCACAAGCGTTGTCCGGAATTACTGGGTGTAAAGGGAGCGCAGGCGGGAAGACAAGTTGGAAGTGAAATCTATGGGCTCAACCCATAAACTGCTTTCAAAACTGTTTTTCTTGAGTAGTGCAGAGGTAGGCGGAATTCCCGGTGTAGCGGTGGAATGCGTAGATATCGGGAGGAACACCAGTGGCGAAGGCGGCCTACTGGGCACCAACTGACGCTGAGGCTCGAAAGTGTGGGTAGCAAACA
+
>AAAAFFBFFBCAFFC22E2ABFBABFGHHHHHHHFGFHHHHHGHGEAFEGEGGGGGGGFFGGGFG4BFGHFGHGFHHFHHHHHHHHGHHHGEGF2FGHHHHHHHHHGHH?>DDDFFGHHFBCFFHHHHHHGHGHCFFGCADDGHHHHCFCDD;CFGC;CGEHGGFCCDFGGGGFGFCAGGGGGFFFEFFFFECFF;FE@DFDFFFFFBFEFFFFFFFFFFFDFFFFEFEAC9FFFFFFFFFDFAFFFFFF
@M03896:38:000000000-B4D98:1:1102:20057:17657 1:N:0:263
AACGTAGGTCACAAGCGTTGTCCGGAATTACTGGGTGTAAAGGGAGCGCAGGCGGGAAGACAAGTTGGAAGTGAAATCTATGGGCTCAACCCATAAACTGCTTTCAAAACTGTTTTTCTTGAGTAGTGCAGAGGTAGGCGGAATTCCCGGTGTAGCGGTGGAATGCGTAGATATCGGGAGGAACACCAGTGGCGAAGGCGGCCTACTGGGCACCAACTGACGCTGAGGCTCGAAAGTGTGGGTAGCAAACA
+
AAAAAFFCFF4C54F422E2ABDBABEGHHHHGHHGEFHGHHHGGGGFGFFEGGGGGGGHGGHHGH4BFGHFGHGGHHHHHHHHHHHGHHHGGHFBFHHHHHHHHHGGGH?2DDDFFHHHGGFDFHHHHHHHHGGHHFFCACFGHHHHGCFGG<CGGCCFGGHGGFCCDCGGGGGGGGGGAGGGFFFFFFFFEBFFFFA@AFCFFFFBBEEFFFFFFFFFFFDFDDFFFFA>9F?D0BFFFFFFAFFFFF?
@M03896:38:000000000-B4D98:1:1102:26352:18676 1:N:0:263
TACGGAGTGTGCAAGCGTTAATCGGAATTACTGGGCGTAAAGCGCACGCAGGCGGTTTGTTAAGTCAGATGTGACATCCCCGGTCTCAACCTGGGAACTGCATCTGATACTGGCAAGCTTGAGTCTCGTAGAGGGGGGTAGAATTCCAGGTGTAGCGGTGAAATGCGTAGCGATCTGGAGGATTACCGGTGTCGAAGGCGTCCCCCTGGACCAAGACTGACGCTCAGGTGCGAAAGCGTGGGGACCCACC
+
>1>1>AA>C3BDBGFF1110ABFBABFFGFGHEB0BEEGGHGFBEAE/AA/AEE/>EGCHGFFDGGFBFFFFFF2FFGGGG/E/>EGHGHHF<F/BF/1BBFGGD>DGGHBDBF0@FFGG0F1@GGG<?CF/1C/A-;@A-BBB;FFF//:9/;/;@-;-;/BFE;-;;--;@E?F/;/---/99;B:-;=-:-99;9:@-99;AB@-----;99-;;//9-9;AAF/9/9-9@--/-;A-@---9-:9;
@M03896:38:000000000-B4D98:1:1102:26333:18684 1:N:0:263
TACGGAGGGTGCAAGCGTTAATCGGAATTACTGGGCGTAAAGCGCACGCAGGCGGTTTGTTAAGTCAGATGTGAAATCCCCGGGCTCAACCTGGGAACTGCATCTGATACTGGCAAGCTTGAGTCTCGTAGAGGGGGGTAGAATTCCAGGTGTAGCGGTGAAATGCGTAGAGATCTGGAGGAATACCGGTGGCGAAGGCGGCCCCCTGGACGAAGACTGACGCTCAGGTGCGAAAGCGTGGGGAGCAAACA
+
BBBBBAAD?2>ACFFCA222AFGBABFFHHHHEBGGFEFEGGHGGCEFGGGFGCGEGCGCFGGHGHGFGHGFGHEFGHHHGGGGGGHBGFGFFFGHHEGGHHHHHF2@???2??@GFHHHHHCGGHGF?EFGFHGCFCFDFFFFFFFF;FFFB;FBD@;@EFFFFFAAFFFFEFFFFFFFFDFFFFFF@@DDFBFFFFE@CFB@FDAEFFFBFAFFFFFFFFDADFFEFFFDDF-AFFFDFFAEFFEBFF?
@M03896:38:000000000-B4D98:1:1102:26354:18695 1:N:0:263
TACGGAGGGTGCAAGCGTTAATCGGAATTACTGGGCGTAAAGCGCACGCAGGCGGTTTGTTAAGTCAGATGTGAAATCCCCGGGCTCAACCTGGGAACTGCATCTGATACTGGCAAGCTTGAGTCTCGTAGAGGGGGGTAGAATTCCAGGTGTAGCGGTGAAATGCGTAGAGATCTGGAGGAATACCGGTGGCGAAGGCGGCCCCCTGGACGAAGACTGACGCTCAGGTGCGAAAGCGTGGGGAGCAAACA
+
AAABA3A?22>AEBG4E2E2AFGAEAFFHGHHCBFHEEEBFHFGGCEEGGGGG@@EEAEEFGFGBEFB3@@BBFF4BGHGFEGGGGHFHHHFHEEGHEGGHHHHHDFFGG?2??@1?FGGGHFF?FFGFAFE<<DCC;BFFF/FFFFFFF/B;;FBB=:9;BFBBBA;ABEFFFFFFFFEDBFFEFFF<@B?FBBBBFF;B?BBBB-;EFAB-BDDFFFBFFFDFABFFFFBDBBABA:99>BF<FEFFFF
@M03896:38:000000000-B4D98:1:1102:6885:20025 1:N:0:263
TACGGAGGGTGCAAGCGTTAATCGGAATTACTGGGCGTAAAGCGCACGCAGGCGGTTTGTTAAGTCAGATGTGAAATCCCCGGGCTCAACCTGGGAACTGCATCTGATACTGGCAAGCTTGAGTCTCGTAGAGGGGGGTAGACTTCCAGGTGTAGCGGTGAAATGCGTAGAGATCTGGAGGAATACCGGTGGCGAAGGCGGCCCCCTGGACGAAGACTGACGCTCAGGTGCGAAAGCGTGGGGAGCAACCA
+
ABA@AABCCAAAFFFF22E2ABGBAAFGHHHHFBEFFEEEHHHGGCEEFGG0EEEEE?EGFHHFGH4BBGFEFFHFGHHHGEGCEEFFHGHGGFEFHFHFGHHHHGFHHH?2<?GFFGHGFGGHHHHC?DEFFF<-<@@;AF/BFFFFBF/BB;;BB-;@EFFFFF9;ADFFFFFFFF/:DDFFFFFD@@DFA:==;DE@FFFFFC:9:F.;:@DDFFFFFFFAAAF/99:;AD>.FDFDAFA?;A?F.:;
@M03896:38:000000000-B4D98:1:1102:6895:20040 1:N:0:263
TACGGAGGGTGCAAGCGTTAATCGGAATTACTGGGCGTAAAGCGCACGCAGGCGGTTTGTTAAGTCAGATGTGAAATCCCCGGGCTCAACCTGGGAACTGCATCTGATACTGGCAAGCTTGAGTCTCGTAGAGGGGGGTAGAATTCCAGGTGTAGCGGTGAAATGCGTAGAGATCTGGAGGAATACCGGTGGCGAAGGCGGCCCCCTGGACGAAGACTGACGCTCAGGTGCGAAAGCGTGGGGAGCAAACA
+
AAA@A>ADBAA>4BG422F22BFB2BAFHFGGDA2FEGGEHHGGGCEAEGC@FGGGGGGHGGFBFH@BBFFFBGGBFHHBFEFGEGHFHFGGFGEHHGHFHHHHHHHHDH?2??FFFHHH0<FGGHHFFEFGEFGGGDCDAFFFFFFB/9BFB9BBB@AFFFBFFF9;D=EB/;FFFFFFFFFFFFFDFFFFFAFBF.;-99@@FA@;AFA;-999FFEBF.AAF./;FF:;;@ADFDFDBDA.-;E/BF.
@M03896:38:000000000-B4D98:1:1102:6879:20048 1:N:0:263
TACGGAGGGTGCAAGCGTTAATCGGAATTACTGGGCGTAAAGCGCACGCAGGCGGTTTGTTAAGTCAGATGTGAAATCCCCGGGCTCAACCTGGGAACTGCATCTGATACTGGCAAGCTTGAGTCTCGTAGAGGGGGGTAGAATTCCAGGTGTAGCGGTGAAATGCGTAGAGATCTGGAGGAATACCGGTGGCGAAGGCGGCCCCCTGGACGAAGACTGACGCTCAGGTGCGAAAGCGTGGGGAGCAAACA
+
>AAAAAADBAAABFFC22E2ABFBBAAFHHHHGFGGGFGEHHHGGCEEGFGCGGGGEFFGGHHHHH@BBGHGFFG?FHHHGGGGGGHGHHHHHHFHHGHGHHHHHHFHHHDFGFGFFHHHHGFGHHHGFGGGHHED?DFDEFBFFFFFFFFFF;BFD@;@EFFFFFA;ACFFFFFFFFFFFFFFFFFDB;BFA@DFC?A;DFFFFFCEEF.@-:DDFFFFFFDAFFFBFFFDDFFFFFFDFFFFFDFFFFF
@M03896:38:000000000-B4D98:1:1102:3064:20483 1:N:0:263
AACGTAGGTCACAAGCGTTGTCCGGAATTACTGGGTGTAAAGGGAGCGCAGGCGGTAAGACAAGTTGGAAGTGAAATCTATGGGCTCAACCCATAAACTGCTTTCAAAACTGTTTTTCTTGAGTAGTGCAGAGGTAGGCGGAATTCCCGGTGTAGCGGTGGAATGCGTAGATATCGGGAGGAACACCAGTGGCGAAGGCGGCCTACTGGGCACCAACTGACGCTGAGGCTCGAAAGTGTGGGTAGCAAACA
+
ABABA4FAFFBC54F422E2ABDBABEFHFGHHHHHGGHAFHHGGEFGGFGGGGG0BFGFFFFGFGBBBFGFFGGBGHHFHHHHHHHBGFGEFHB3BFGFGHHHHFBBBFB3BBB2FFHHGBBB3GHHFFFGFFGFGE<C@<DGGGG>EG@DEDG=ACEGGEHHHHCCDGGHHHHGGGGGGDFGGGG;AFFGEGGFFFFBCFDDFFBFFFFFFFFFDFFFBDFFFFFFFAAC=FFFFFFFFF./EFFFFFF
@M03896:38:000000000-B4D98:1:1102:12797:23845 1:N:0:263
AACGTAGGTCACAAGCGTTGTCCGGAATTACTGGGTGTAAAGGGAGCGCAGGCGGGAAGACAAGTTGGAAGTGAAATCTATGGGCTCAACCCATAAACTGCTTTCAAAACTGTTTTTCTTGAGTAGTGCAGAGGTAGGCGGAATTCCCGTTGTAGCGGTGGAATGCGTAGATATCGGGAGGAACACCAGTGGCGAAGGCGGCCTACTGGGCACCAACTGACGCTGAGGCTCGAAAGTGTGGGTAGCAACAA
+
AAAAAF4>FFBFFFFC?2E2ABFBEEGGHFHHGHHHEFHHGHHGGGGGGEGCGFG?EG?CBFGGFH4BFBGFGHGGHHGHGFHFGHHHCGHGGEF2FGGFFHHHHHHHHH?B?@@FFHHHGBFFBGGGHHHGHGFGHFFCAC-EHHHGF..CC=0C@A;DGEFHGG9;DCGGGGGGGGGGFDFGGGGFFFFFEFFFDFEBFFFFFFFBBEFFFFFFFFF:FDFF?D..AAFA;FFDFFFFFFFFEFFF..9
@M03896:38:000000000-B4D98:1:1102:12803:23863 1:N:0:263
AACGTAGGTCACAAGCGTTGTCCGGAATTACTGGGTGTAAAGGGAGCGCAGGCGGGAAGACAAGTTGGAAGTGAAATCTATGGGCTCAACCCATAAACTGCTTTCAAAACTGTTTTTCTTGAGTAGTGCAGAGGTAGGCGGAATTCCCGGTGTAGCGGTGGAATGCGTAGATATCGGGAGGAACACCAGTGGCGAAGGCGGCCTACTGGGCACCAACTGACGCTGAGGCTCGAAAGTGTGGGTAGCAAACA
+
ABAAAFFBFFBC5BGA22E2ABFEAEEGHHHHHHHHEFHGFHHGHGGEGFGEGGGGGGFAFGGHFH4BBGHFHHGGHHHBFGHHHHHFHHHGGHF2BFGGHHHHHHGFGH?2DDD@FFHHGDFFHHHHGHHHHGFHHGF?>@FGHHHHACCEE<CGF@CFGGHGGGEEDGGGGGGGGGGGGGGGFFFEFFFFEDFFFFECCFDFFFFBBEEFFFFFFFFFFFFFFFFFFFFFDFDFFFFFFF?FEFFFFFF
@M03896:38:000000000-B4D98:1:1102:23173:25932 1:N:0:263
TACAGAGGGTGCAAGCGTTAATCGGAATTACTGGGCGTAAAGCTCGCGTAGGTGGTTTGTTAAGTTGGATGTGAAATCCCCGGGCTCAACCTGGGAACTGCATTCAAAACTGACTGACTAGAGTATGGTAGAGGGTGGTGGAATTTCCTGTGTAGCGGTGAAATGCGTAGATATATGACCGAACACCACTGGCGAAGGCGACCACCTGGACTAATACTGACACTGAGGTGCGAAAGCGTGGGGAGCAAACA
+
1AAAAD11>1>>11GAE1EEA3DAAA0AFEFGD10BAAEE/2A1B/E/AEAB11ABFF/BBG2D2@D11B1BBE@1BGH@B>E/>/GFFHHB00/B1FFFEGF2GFGFHHB<BB<BGGGB1F1@21>0FGGD1@//?/?F/CFHGG>=>>1<=><F?><<<DGF0<.<<:.GHEH0:;0/-;A@AFCE.99;9-;A-9;--9;=EE999;AFFB/BFFFFFBFF9//-;;;--;@;9;A---@A@AAFBFF
@M03896:38:000000000-B4D98:1:1102:23167:25949 1:N:0:263
TACAGAGGGTGCAAGCGTTAATCGGAATTACTGGGCGTAAAGCGCGCGTAGGTGGTTTGTTAAGTTGGATGTGAAATCCCCGGGCTCAACCTGGGAACTGCATTCAAAACTGACTGACTAGAGTATGGTAGAGGGTGGTGGAATTTCCTGTGTAGCGGTGAAATGCGTAGATATAGGAAGGAACACCAGTGGCGAAGGCGACCACCTGGACTAATACTGACACTGAGGTGCGAAAGCGTGGGGAGCAAACA
+
ABBBAFBA32>>FBG4E2A2AGHAEAFFHHHHFBDHCEEEGFGEGEGGAFGA@BCEF1EBBFGFFGB@3BCBF4B4BGHFFGGEEGHEFGHCG0F0BFHHGHHGHDDFGHB1?@@<GHHDFF<@@@DGHFHGGFG/C@AC>FGHHHGGFFBC=DGGD<<<CHHHFGC;EDFHHHHHGFHFGFFFGGGEFFFF9A@BGEC@BBB?FFFFFFFFFBFFFFFFFFFFFFFFFFFB?BBFFFFD?BBFBFEFFF.
@M03896:38:000000000-B4D98:1:1102:13717:26844 1:N:0:263
AACGTAGGTCACAAGCGTTGTCCGGAATTACTGGGTGTAAAGGGAGCGCAGGCGGGCAGACAAGTTGGAAGTGAAATCTATGGGCTCAACCCATAAACTGCTTTCAAAACTGTTTTTCTTGAGTAGTGCAGAGGTAGGCGGAATTCCCGGTGTAGCGGTGGAATGCGTAGATATCGGGAGGAACACCAGTGGCGAAGGCGGCCTACTGGGCACCAACTGACGCTGAGGCTCGAAAGTGTGGGTAGCAAACA
+
BBBBAFFBFD4CA4F4A2E2ABDBAEEGHGHHGHHGEEGGHHHGHGFEGGGGGGG//EEFGGGGGH?B?FGFGHGFGHHFHHHHHHGFGHHFGGB2BBFFGHHHHHHFGH?2DDDFFFHHGF??FGHHHHHHHGGFHGH?ACGGHHHHGGCFECCFFA;AFEFGGGEAEFGFGFGGGGGA?DFFFFFFFBFFEDFFDFECCCFFFFF0FEEFFFFFFFFFFFDDDDFEFEA@-:AA;BBFFF.B;:FF0..
@M03896:38:000000000-B4D98:1:1102:13725:26861 1:N:0:263
AACGTAGGTCACAAGCGTTGTCCGGAATTACTGGGTGTAAAGGGAGCGCAGGCGGGAAGACAAGTTGGAAGTGAAATCTATGGGCTCAACCCATAAACTGCTTTCAAAACTGTTTTTCTTGAGTAGTGCAGAGGTAGGCGGAATTCCCGGTGTAGCGGTGGAATGCGTAGATATCGGGAGGAACACCAGTGGCGAAGGCGGCCTACTGGGCACCAACTGACGCTGAGGCTCGAAAGTGTGGGTAACAAAC
+
>?AAACFBFFBCBFGA22E2ABDBAEEGHGHHGHHEEEGGHHHGGGGGGGGGGGGE/EEABBGHFG@BFGHFFFFFGHGDGHHHHGHFHHHGGHF2FFHHHHHHHHFHHH?2?@@@FGHHHDFFHHHGHHHHGFHHHGHCDFGGHHHHGGCCE:0CC@::CCFFBC;;9BEEBFGEGACGAFGGFFFEF:BFABFCDDFC@DDFEFFBFFEFFEFEAFFBFDF..9.;.::--9../:/;AD.9/:/;FE
@M03896:38:000000000-B4D98:1:1102:15032:27871 1:N:0:263
TACGGAGGGTGCAAGCGTTAATCGGAATTACTGGGCGTAAAGCGCACGCAGGCGGTTTGTTAAGTCAGATGTGAAATCCCCGGGCTCAACCTGGGAACTGCATCTGATACTGGCACGCTTGAGTCTCGTAGAGGGGGGTAGAATTCCAGGTGTAGCGGGGAAATGCGTAGAGATCTGGAGGAATACCGGTGGCGAAGGCGGCCCCCTGGACGAAGACTGACGCTCAGGTGCGAAAGCGTGGGGAGCAAACA
+
AAABA?ADB?AAFGGC2AE2ABFB2BFGHHHHF3FFEFFEHGFEGGGGGGGGGGGEEFGHGHGGGH@BBGFFGHG4FGHGFEGFEEGFHHHGGH/BFFCBFFGHHFFGGH2F?/<<?>E?/<1?FFF0<>..FHCCC--;;BFFFFFBB/99;//99---;AEF/;.99-AF/FF/B/;A?.9B/BBA--;.99@=;9EFB@9DFF9;...-@ADDFB//9;A9AAFBFB;-;@99;9.;9>-9-;;BBA.
@M03896:38:000000000-B4D98:1:1102:15017:27885 1:N:0:263
TACGGAGGGTGCAAGCGTTAATCGGAATTACTGGGCGTAAAGCGCACGCAGGCGGTTTGTTAAGTCAGATGTGAAATCCCCGGGCTCAACCTGGGAACTGCATCTGATACTGGCAAGCTTGAGTCTCGTAGAGGGGGGTAGAATTCCAGGTGTAGCGGTGAAATGCGTAGAGATCTGGAGGAATACCGGTGGCGAAGGCGGCCCCCTGGACGAAGACTGACGCTCAGGTGCGAAAGCGTGGGGAGCAAACA
+
ABAAAAABBAAA45GA22E2ABDBBBFGHHHHFFHHGFGFHHHGG?EEGEFGGGGGGGGGFFFGFG@BFGFBFFGFGHHBFFGGGGHEFGHHHHGHHGHHHHHHHHFHHH?>??22FGHHGF<?GGGG?EFCGHGGGFFFFFFFFFFBFFBFB;FBBB9@EFFFFFAADFEFBFFFFFFFFFFFFFFFFFFFFFFFFFEDAFF=FDFFEF9BD@FDFFFBFFFFDFFFFFFDDBFFFFF.@D=AFDFFFFE
@M03896:38:000000000-B4D98:1:1102:15280:28951 1:N:0:263
AACGTAGGTCACAAGCGTTGTCCGGAATTACTGGGTGTAAAGGGAGCGCAGGCGGGAAGACAAGTTGGAAGTGAAATCTATGGGCTCAACCCATACACTGCTTTCAAAACTGTTTTTCTTGAGTAGTGCAGAGGTAGGCGGAATTCCCGGTGTAGCGGTGGAATGCGTAGATATCGGGAGGAACACCAGTGGCGAAGGCGGCCTACTGGGCACCAACTGACGCTGAGGCTCGAAAGAGTGGGGAGCAAACA
+
AAA?AFFA@DBCB4G4E2A2ABDAABEFH5GHFCEBAAFDFGHCGEE0EEGEG?E/E/>1BFFGB@@@3BGBDH?4BFB4B4GGGHGBGBG/C3B0BB1BGHHHFG?BFG?1?@@@?@GFFFC@FGFGHHHHHEHHHGG@@CCEGHHHDCCCC<C;CC:A?EFFBB;9ABEGGGGFGGG@GGFGFFFF?BFFE>@B-AE9;BBFFF99;?..;AFADBB/BD9.ADF.A;.9-.9././9.A-9-:;FFE?
@M03896:38:000000000-B4D98:1:1102:15293:28965 1:N:0:263
AACGTAGGTCACAAGCGTTGTCCGGAATTACTGGGTGCAAAGGGAGCGCAGGCGGGAAGACAAGTTGGAAGTGAAATCTATGGGCTCAACCCATAAACTGCTTTCAAAACTGTTTTTCTTGAGTAGTGCAGAGGTAGGCGGAATTCCCGGTGTAGCGGTGGAATGCGTAGATATCGGGAGGAACACCAGTGGCGAAGGCGGCCTACTGGGCACCAACTGACGCTGAGGCTCGAAAGTGTGGGTAGCAAACA
+
AAAAAFFBFFFCEDFAE2E2ABDBABEFHFHHGHGEE2BDFHHGGFGGGGEEGFCGG/EABBFGFFB@FGFBGHG4FGF4BFHFHHHFHHHEFFB2BBFGHHHHHHFGGH?2?@@@?GHHHF@@@GFFGHHFFCFHBFGCC@DEHHHHFG-CC;CGCA;A?GHGFGGGGGGGGGGGGGGGGGGGFFFFEBFBEFFFFFECFFDFFFFB/A.BDFFFFFFFFFFFFDAEFEA@:BDD;BFFFB9BAFFFFFF
@M03896:38:000000000-B4D98:1:1103:10958:5552 1:N:0:263
AACGTAGGTCACAAGCGTTGTCCGGAATTACTGGGTGTAAAGGGAGCGCAGGCGGGAAGACAAGTTGGAAGTGAAATCTATGGGCTCAACCCATAAACTGCTTTCAAAACTGTTTTTCTTGAGTAGTGCAGAGGTAGGCGGAATTCCCGGTGTAGCGGTGGAATGCGTAGATATCGGGAGGAACACCAGTGGCGAAGGCGGCCTACTGGGCACCAACTGACGCTGAGGCTCGAAAGTGTGGGTAGCAAACA
+
BBABAFFBFFCFGGGGGEFFEGFEEGGGHGCGFGGBEFGGHHHGGGGGGE?AFGGG@EEGFGGHGGFGHHHGHGHHHHHFHHHHHHHHHHHGGHHHHGHHGGGHHGFHHHHHGHHHGGGHGFHGHHHHHHHGHGHHHGGGCCGGHHHHGG-;;=<;;=;=EEHGGGECEGGGGFFGGGGFCDFGFFFFFFFFEFFFFDFFFFFFFFF:FFFFFFFFFFFFFFFFFFFFFFFFDFFFFFFFFF.BABFFFFE
@M03896:38:000000000-B4D98:1:1103:16967:6181 1:N:0:263
AACGTAGGTCACAAGCGTTGTCCGGAATTACTGGGTGTAAAGGGAGCGCAGGCGGGAAGACAAGTTGGAAGTGAAATCTATGGGCTCAACCCATAAACTGCTTTCAAAACTGTTTTTCTTGAGTAGTGCAGAGGTAGGCGGAATTCCCGGTGTAGCGGTGGAATGCGTAGATATCGGGAGGAACACCAGTGGCGAAGGCGGCCTACTGGGCACCAACTGACGCTGAGGCTCGAAAGTGTGGGTAGCAAACA
+
AAAAAFFAFFBFGGGEEEGEEGFEEEEGHHFHBFB3EEHGHHHGHEGGGEC?FFEF@EEBFGGHHHHHHHGGHHHHGGB4BGGHHHHHHHHGFF3BFBGFGGHHHHFHHGFFFGGHG<FH@FGHHHFHHHHHG/GGHFF->AFGGHHHAF<;;:;<;:;;.CGFGF;;CBGFGCFECADGGGGGFFFFFFFFFAFFFDA@FDFFFF;;:EFFFFFEFFFFFFDF.DFFFFFD=FF?09BFFFAB:BBFFF.
@M03896:38:000000000-B4D98:1:1103:9243:7576 1:N:0:263
AACGTAGGTCACAAGCGTTGTCCGGAATTACTGGGTGTAAAGGGAGCGCAGGCGGGAAGACAAGTTGGAAGTGAAATCTATGGGCTCAACCCATAAACTGCTTTCAAAACTGTTTTTCTTGAGTAGTGCAGAGGTAGGCGGAATTCCCGGTGTAGCGGTGGAATGCGTAGATATCGGGAGGAACACCAGTGGCGAAGGCGGCCTACTGGGCACCAACTGACGCTGAGGCTCGAAAGTGTGGGTAGCAAACA
+
ABABAFFBFFBFFGFCEEGGEGDEEGEFHGCHCGGFEFHGHGHGGEGGGEA?EEEGEEEEGHBFBGFGFFGBGFFFGGGDGHHHHHHHHHHGGGCFFBFGHGGHHHDHHHHHHHHHGGGH@DHHHHHHHHHEHGHHHGGCACAEHHGGD@-;;<<;==:=CCGFGFCCEDEFGBCECB@DGDFGFFFEFFFFFFFFFFEFFFFFFF0;FFFFDFEEFFFFFFFFFFFF99.;BFD9;0BFFF.:9:BFFFA
@M03896:38:000000000-B4D98:1:1103:17144:7882 1:N:0:263
AACGTAGGTCACAAGCGTTGTCCGGAATTACTGGGTGTAAAGGGAGCGCAGGCGGGAAGACAAGTTGGAAGTGAAATCTATGGGCTCAACCCATAAACTGCTTTCAAAACTGTTTTTCTTGAGTAGTGCAGAGGTAGGCGGAATTCCCGGTGTAGCGGTGGAATGCGTAGATATCGGGAGGAACACCAGTGGCGAAGGCGGCCTACTGGGCACCAACTGACGCTGAGGCTCGAAAGTGTGGGTAGCAAACA
+
BBABAFFBFFCFGGGE?EEEFFFEEGFGHFFFFFFCEEBGHGGGHEGGGEA0EEFFGGECFGBFBGHHHHGFGFFDHHFBFGHHHHHHHHHGGG3BFFGGFGFHGGFGGGFHFHGGFGGHHDGGHHHHHGGFHGHHHGHGFFGGHHGFG@-;:<;:;::=CCFGGFE9C?AFFBBEG??DGDFFFFFEF9FFF>=DAFE=A-CFFF/:BEEFFFFFF/FFBADD.A.9;9A>-BA?/:BBDD.99BBFFF?
@M03896:38:000000000-B4D98:1:1103:11380:9308 1:N:0:263
TACGGAGGGTGCAAGCGTTAATCGGAATTACTGGGCGTAAAGCGCACGCAGGCGGTTTGTTAAGTCAGATGTGAAATCCCCGGGCTCAACCTGGGAACTGCATCTGATACTGGCAAGCTTGAGTCTCGTAGAGGGGGGTAGAATTCCAGGTGTAGCGGTGAAATGCGTAGAGATCTGGAGGAATACCGGTGGCGAAGGCGGCCCCCTGGACGAAGACTGACGCTCAGGTGCGAAAGCGTGGGGAGCAAACA
+
AAABABCCBABBGFGFEEFGFFFFEFFGHGFGCFGFGFGGHHHGGAAEEEE?FGGGGGGHHHBGGHFHHHGGHFBDGGFGFGGGGGHGHHGHHHGHGFFGHGGHHG2GFHGFHHHFGFGGGFFHHHHHGGGEHHGGGFFFFFFFFFFFFF/B;;;:;;:;AFFFFFD;ABEFFFBFFFFFFFFFFFFFFBDFFFFFFFFFFFFCFFBEFFAF=DFDFFFFFFFFFFFFFFFFADAAFD9ACFDA-AAFFF?
@M03896:38:000000000-B4D98:1:1103:16898:10026 1:N:0:263
AACGTAGGTCACAAGCGTTGTCCGGAATTACTGGGTGTAAAGGGAGCGCAGGCGGGAAGACAAGTTGGAAGTGAAATCTATGGGCTCAACCCATAAACTGCTTTCAAAACTGTTTTTCTTGAGTAGTGCAGAGGTAGGCGGAATTCCCGGTGTAGCGGTGGAATGCGTAGATATCGGGAGGAACACCAGTGGCGAAGGCGGCCTACTGGGCACCAACTGACGCTGAGGCTCGAAAGTGTGGGTAGCAAACA
+
ABBBAFFAFDBCGGGCFCEEEGFEGGEGHGCHFFGBDFHHGHHGGFFGGA00EEE?EEEEFHBGFHHHHGFBGFBGHGB4FGHHHHHGHHHGGGBFGBFGFGGHHHHHHGHFHHHHGGFFFDBFGHHHHHHGGGHGFEGGDGDGHHHHGG-==<;;;;:;;GHGFFC:;?EGGFFGGGFGGGGGFFFFFFFFFFFFFFFCFFFFFFFBBEFFFFFFFFFFFFFFFFFFF?FD=FFD;BFFDF9B:BFFFFF
@M03896:38:000000000-B4D98:1:1103:25323:10580 1:N:0:263
TACAGAGGGTGCAAGCGTTAATCGGAATTACTGGGCGTAAAGCGCGCGTAGGCGGTTTGTTAAGTTGGATGTGAAATCCCCGGGCTCAACCTGGGAACTGCATTCAAAACTGACTGACTAGAGTATGGTAGAGGGTGGTGGAATTTCCTGTGTAGCGGTGAAATGCGTAGATATAGGAAGGAACACCAGTGGCGAAGGCGACCACCTGGACTAATACTGACACTGAGGTGCGAAAGCGTGGGGAGCAAACA
+
AAAAAFFA32>AGFFCEAECFFBFEGFGHGBFBA2GCECEDHFGGEEGEE@?30/EEAEFFH4BBFGCGHFGFFBBFFGGFEGGGGHEFHHFGAFHG?GHFFGHHHFGHHGFFGHGHGG?FFGGBG1?FDHH10C.<-.C<CDGGDGGH00<====::;;;CGHBBCCD@EFGBFFB0;AAFEFBFCEFCFBABBBBFFB;99;EFFFFFFFFBFFFFFBFBFFFB9:FEBBD?@DFDDDB??EBFEFFFF
@M03896:38:000000000-B4D98:1:1103:5226:10666 1:N:0:263
AACGTAGGTCACAAGCGTTGTCCGGAATTACTGGGTGTAAAGGGAGCGCAGGCGGGAAGACAAGTTGGAAGTGAAATCTATGGGCTCAACCCATAAACTGCTTTCAAAACTGTTTTTCTTGAGTAGTGCAGAGGTAGGCGGAATTCCCGGTGTAGCGGTGGAATGCGTAGATATCGGGAGGAACACCAGTGGCGAAGGCGGCCTACTGGGCACCAACTGACGCTGAGGCTCGAAAGTGTGGGTAGCAAACA
+
BCBBBFFAFFBCFGGFGEGEFFDBAEEFHGFHFHGFFFGGHHHGHEGGGAA0EEFF/EEGFFBGGGHHFHHGHGGGGHHGHHFHHHHHHHGGFF3FFBFFGGHHGHGGHHGHDHHGGFGG@DFHHHHGFHHGHGHHHGGDDF@EHHHHF-<;;<;;;;;=EHGFFF;;EGEGE9;.;:-@DECFFFFE9BFF:@@DCFFCFFFFFFF;FFFFFFFEFFFFFFDFAA.;?AA;@FFAB090AD.0A9BFFF.
@M03896:38:000000000-B4D98:1:1103:5202:10667 1:N:0:263
AACGTAGGTCACAAGCGTTGTCCGGAATTACTGGGTGTAAAGGGAGCGCAGGCGGGAAGACAAGTTGGAAGTGAAATCTATGGGCTCAACCCATAAACTGCTTTCAAAACTGTTTTTCTTGAGTAGTGCAGAGGTAGGCGGAATTCCCGGTGTAGCGGTGGAATGCGTAGATATCGGGAGGAACACCAGTGGCGAAGGCGGCCTACTGGGCACCAACTGACGCTGAGGCTCGAAAGTGTGGGTAGCAAACA
+
BAABBFFCFDBBBGGGEEGFFGDBAEAFHFCGFHGBEFFFBFFGFEEFGA0AEEEG/EEFECBBFGHHFGHGHFB4BFGBGHHHHHFFEFFEFB?B2BFGGFGHHH?FFGGHHHHHGFGHGDFHHHHGGHHDFFHHHGHGGGAEHHDGG@-;C;<;:=;;CACFFFCA.CAFGC;ADA9BGGFFFFFAFFFBEFAAFFE;FA=DFF/BBEFFFFFFFFFF/.99.AFF?A9@=/.;:B/BDF99;BBFFF.
@M03896:38:000000000-B4D98:1:1103:5213:10684 1:N:0:263
AACGTAGGTCACAAGCGTTGTCCGGAATTACTGGGTGTAAAGGGAGCGCAGGCGGGAAGACAAGTTGGAAGTGAAATCTATGGGCTCAACCCATAAACTGCTTTCAAAACTGTTTTTCTTGAGTAGTGCAGAGGTAGGCGGAATTCCCGGTGTAGCGGTGGAATGCGTAGATATCGGGAGGAACACCAGTGGCGAAGGCGGCCTACTGGGCACCAACTGACGCTGAGGCTCGAAAGTGTGGGTAGCAAACA
+
AAAAAFF@FFFFGGGFEECAFGGAEEEGHHFFBGDCAEHHHHHGHGGFGEEEGGCGCGDAFBGHFHFGGFHHHHHBGGGFGHHGGHHHHHHGFFCFGFHHHHHGH?FGHHHHGHHHGBGHH2GGHGFCHGHHHGGHFEGF->CEHGHHEG-;;:;;:;;-AACCBF;;9AEGFFGGGGG?DFGFEFFF./BBA-@C@DE=FFFFFF/;:EAFBFFEABFBFDDD?DFEEAF--9AA:BBFFAAFAFFFFF.
@M03896:38:000000000-B4D98:1:1103:8296:11505 1:N:0:263
AACGTAGGTCACAAGCGTTGTCCGGAATTACTGGGTGTAAAGGGAGCGCAGGCGGGAAGACAAGTTGGAAGTGAAATCTATGGGCTCAACCCATAAACTGCTTTCAAAACTGTTTTTCTTGAGTAGTGCAGAGGTAGGCGGAATTCCCGGTGTAGCGGTGGAATGCGTAGATATCGGGAGGAACACCAGTGGCGAAGGCGGCCTACTGGGCACCAACTGACGCTGAGGCTCGAAAGTGTGGGTAGCAAACA
+
BCABAFFBFFBCGGGCECGFEGDBEFEGHGFHFGGCEFHHHHHGHFGGGEE?EEFG/>EGGHBGFHHHHHGFGGBFGGFDGHHHHHHHHHHGGG3BBBFGHGHHHHGHHHGFGHHHGFFGGGHHHHHHHHHHGGHHHGG@>CCEHHHHD?<;;;<;;=;;EEHGGFCCDCEGGFFFGGAGGGGGFFFFFFFFFFCFFFECFFFFFFBBBEEFFEFFFFFFFFFFFFFFE.FBDFFF:BFFFF9BEFFFFFF
@M03896:38:000000000-B4D98:1:1103:8315:11508 1:N:0:263
AACGTAGGTCACAAGCGTTGTCCGGAATTACTGGGTGTAAAGGGAGCGCAGGCGGGCAGACAAGTTGGAAGTGAAATCTATGGGCTCAACCCATAAACTGCTTTCAAAACTGTTTTTCTTGAGTAGTGCAGAGGTAGGCGGACTTCCCGGTGTAGCGGTGGAATGCGTAGATATCGGAAGGAACACCAGTGGCGAAGGCGGCCTACTGGGCACCAACTGACGCTGAGGCTCGAAAGTGTGGGTAGCAAACA
+
33A?>FFAFDBBBFGEFEFEFGBBEEAFGFBFFGAAEEFF5DGDAEEGCEE0EFE//>???G2BBFGH3FHHGG4FGGFFHHHEFEABBFFBF?2B22BBGGFGFG2?2?FFFFGHG@F@<FGG<FHH1FGGHFHFHGDC@D--CD<GCC-;;:<;;:;9;AFFFC;C9?AF0;CA?.;9E.CFFFF.9;FEEDBACFF=FB9ABFB;9.9.;A9ADFFFF.AD?D?EF99;@F.9;FFFDFFF?B9BFF.
@M03896:38:000000000-B4D98:1:1103:9671:11579 1:N:0:263
AACGTAGGTCACAAGCGTTGTCCGGAATTACTGGGTGTAAAGGGAGCGCAGGCGGGAAGACAAGTTGGAAGTGAAATCTATGGGCTCAACCCATAAACTGCTTTCAAAACTGTTTTTCTTGAGTAGTGCAGAGGTAGGCGGAATTCCCGGTGTAGCGGTGGAATGCGTAGATATCGGGAGGAACACCAGTGGCGAAGGCGGCCTACTGGGCACCAACTGACGCTGAGGCTCGAAAGTGTGGGTAGCAAACA
+
ABAAAFFBFFBCBGGEFFGGCGFBEGEGHHFGFGG3EFHHHHHGHEGGGEF?EEFE/E??BGBGGHHHFGHFFGHGGGF4FGHHHHHGHHHFFFFGGFGHHGGHHHHHHHGFFHGGGFFGD@GHHHGHGHHHHGHHBFFCADDEHHGHGG-;;<;<;;;;AEHGGC;;EFGGGFFEFGGGGGGGFFFEFBFFEDDFFFE@DFFFFB;;/AEFFEAEFFFFFFFFDFFFFEFFFFFFBFFFFFAB:;;FFF?
@M03896:38:000000000-B4D98:1:1103:27444:11902 1:N:0:263
AACGTAGGTCACAAGCGTTGTCCGGAATTACTGGGTGTAAAGGGAGCGCAGGCGGGCAGACAAGTTGGAAGTGAAATCTATGGGCTCAACCCATAAACTGCTTTCAAAACTGTTTTTCTTGAGTAGTGCAGAGGTAGGCGGAATTCCCGGTGTAGCGGTGGAATGCGTAGATATCGGGAGGAACACCAGTGGCGAAGGCGGCCTACTGGGCACCAACTGACGCTGAGGATCGAAAGTGTGGGGAGCAAACA
+
AAAAACF@FF4BBAFCEAEACGDBAAAFGA5FBFF3EEFFFFFGBAEEAAA0EEE//>?11BBBBBFFEGG?B?BBBGB?FEGEGG??EGFCFB2?FBDGD2GHFF>2??FD?@FFA@FHHEGG1FFG1GHBGEGFHFFCFC<CGGDGG?-;;<;<:;.;;.99CFE.9@90F9;AC@-AAFEAFFF.A9BFEA;;BDEFFFFFFFFFF?AF.9FEDFFF99:ADFFF//9AAF?A;9/:AD-.@AAFFF.
@M03896:38:000000000-B4D98:1:1103:21205:13413 1:N:0:263
AACGTAGGTCACAAGCGTTGTCCGGAATTACTGGGTGTAAAGGGAGCGCAGGCGGGAAGACAAGTTGGAAGTGAAATCTATGGGCTCAACCCATAAACTGCTTTCAAAACTGTTTTTCTTGAGTAGTGCAGAGGTAGGCGGAATTCCCGGTGTAGCGGTGGAATGCGTAGATATCGGGAGGAACACCAGTGGCGAAGGCGGCCTACTGGGCACCAACTGACGCTGAGGCTCGAAAGTGTGGGTAGCAAACA
+
ABABAFFBFDBBBEGEFEGGEGDBAEEFHGCHGHEFGGAEGGHGHEEGGEECGGFG?EEBGGFGGHHHFGFGHGBGGGGBFGGGHHHHHGGFFFGGFBBBGGGHHHFGFFGHHHHHGFFG@@GHHHHHHHHHHGHHGGF?>AAEHHHHF@-;;<;;;;;;:CGGGF9;CDEFGCCCBGFGGGGGFFFFFFFFFFDCCFEFA@;DFFFB/AEFFEAFFFFFFFFF?DFFFFFABFFDFFFFFFAF.;;BFF.
@M03896:38:000000000-B4D98:1:1103:4267:16674 1:N:0:263
TACGGAGGGTGCAAGCGTTAATCGGAATTACTGGGCGTAAAGCGCACGCAGGCGGTTTGTTAAGTCAGATGTGAAATCCCCGGGCTCAACCTGGGAACTGCATCTGATACTGGCAAGCTTGAGTCTCGTAGAGGGGGGTAGAATTCCAGGTGTAGCGGTGAAATGCGTAGAGATCTGGAGGAATACCGGTGGCGAAGGCGGCCCCCTGGACGAAGACTGACGCTCAGGTGCGAAAGCGTGGGGAGCAAACA
+
AAAAAABBCBBBGGGCEFGEGGGFEGGGHGFFDCFEEFGFHHHGGEGFGEC?FGGEEGGHHH@GGHFGHHHGGFGGGGHHGGCGEFHHHGGHGHEHHFGGHHGHHHGHHHHFHHHFGFGHFGHHHHHHGGGFGHGGGFFFFFFFFFFFFF/;;;:;:;;;9FFFFB;;:DFFFBFFFEBFFFFFFFFFFCADA@BFFFEBFFFFFFCAFFFFCBFFFFFFFFFFFFFFFFFADFFDFDFFFFAEADFF/F.
@M03896:38:000000000-B4D98:1:1103:4249:16678 1:N:0:263
TACGGAGGGTGCAAGCGTTAATCGGAATTACTGGGCGTAAAGCGCACGCAGGCGGTTTGTTAAGTCAGATGTGAAATCCCCGGGCTCAACCTGGGAACTGCATCTGATACTGGCAAGCTTGAGTCTCGTAGAGGGGGGTAGACTTCCAGGTGTAGCGGTGAAATGCGTAGAGATCTGGAGGAATACCGGTGGCGAAGGCGGCCCCCTGGACGAAGACTGACGCTCAGGTGCGAAAGCGTGGGGAGCAAACA
+
>AAAA1>D@A1AAGFAECEE0BDFEE0BGGFFC1AEEGEEAGCEEEEGGEE/EE>E>E>FFFBFFGBG1FFBGF2BBGHFFEEEGEHHHHHHGC/B<?FDDGHHGFBDGHGBHCFBF?F??FGHHHHGGCGGEB.-<==-AF/;9BFBB//;:;;;;;--9BFB/B;;9@AFEFBBF//:-AFFFFFB@=@--@;@@BE--@-@@@--9B-@-9A;FFF/;BFBA-/;//:@-@--BBFB??@F?AAFFF?
@M03896:38:000000000-B4D98:1:1103:4262:16704 1:N:0:263
TACGGAGGGTGCAAGCGTTAATCGGAATTACTGGGCGTAAAGCGCACGCAGGCGGTTTGTTAAGTCAGATGTGAAATCCCCGGGCTCAACCTGGGAACTGCATCTGATACTGGCAAGCTTGAGTCTCGTAGAGGGGGGTAGCATTCCAGGTGTAGCGGTGAAATGCGTAGAGATCTGGAGGAATACCGGTGGCGAAGGCGGCCCCCTGGACGAAGACTGACGCTCAGGTGCGAAAGCGTGGGGAGCAAACA
+
>AA3>AA?2AAAGGFF2E?FEGHAB2BFGDB553ABAAEAEHHEEEEAEAEEEEGFE?EGFGB4BBFFGH3BEDF4FGHHGGEEE?GFGBGFFGCGG/B2GGHHHGFFGHGB<CGCAF??F?FGHH?C?<FFH0A-<-DAE/9BFFFFB//9;/;;--.;9/:9BFDDDF.B/:FFF9BF.9BFBFFA;-9.A-@FFDA--=A;999..9A>;999B9;;9.ADFBFFBFB-.-;.:9.9;@FEA9EFFF.
@M03896:38:000000000-B4D98:1:1103:7488:17142 1:N:0:263
TACGGAGGGTGCAAGCGTTAATCGGAATTACTGGGCGTAAAGCGCACGCAGGCGGTTTGTTAAGTCAGATGTGAAATCCCCGGGCTCAACCTGGGGACTGCATCTGATACTGGCAAGCTTGAGTCTCGTAGAGGGGGGTAGAATTCCAGGTGTAGCGGTGAAATGCGTAGAGATCTGGAGGAATACCGGTGGCGAAGGCGGCCCCCTGGACGAAGACTGACGCTCAGGTGCGAAAGCGTGGGGAGCAAACA
+
BBABABCCCABCGGGEFEGEFFGFEFFFHHFGCBGEEEFFHHHGGAEEGEE?EGGEGGGHHHFGGHGHHHHHHGGGFHGHGGGGGGHHHHHHHHGCFCGGGHHHHHHHHHHHHHF1/FGHGHHHHHHHGGGGHHGGGFFFFFFFFFFFFB/;;;;;;;:;AFFFFFAADF9BF;BFFFFFFFFFFFFFFCFFFFCCFDFFFFFFF@@AEFFFBCFFFFFFFFFFFFFFFFFFDFAABDDFFFFA=AAFFF.
@M03896:38:000000000-B4D98:1:1103:7470:17148 1:N:0:263
TACGGAGGGTGCAAGCGTTAATCGGAATTACTGGGCGTAAAGCGCACGCAGGCGGTTTGTTAAGTCAGATGTGAAATCCCCGGGCTCAACCTGGGAACTGCATCTGATACTGGCAAGCTTGAGTCTCGTAGAGGGGGGTAGAATTCCAGGTGTAGCGGTGAAATGCGTAGAGATCTGGAGGAATACCGGTGGCGAAGGCGGCCCCCTGGACGAAGACTGACGCTCAGGTGCGAAAGCGTGGGGAGCAAACA
+
ABBBBCCBCABBGGGGEEGAFBDFEEFFHFBFBBFGGEEEFGHGGAAEEAEEFGGGGGGHHF@FFGHGHGHGHFGGGHGHGGCEFGGHHHFGHGFHG?BFGGGHHHGHHHGHHHFFGGGGFFFGHHHHGGGFGHGG?=>DFFBFBFB/FB9;;;;;;;;;9BFFFFD;;@AFFB:FF/9FFFBFFFFFF=DFAD@CFFFA-C>BFADFEFFD@DFAFFFFFDFFFFFFFFFFFA9.99AACBA.:AEFF?.
@M03896:38:000000000-B4D98:1:1103:7486:17162 1:N:0:263
TACGGAGGGTGCAAGCGTTAATCGGAATTACTGGGCGTAAAGCGCACGCAGGCGGTTTGTTAAGTCAGATGTGAAATCCCCGGGCTCAACCTGGGGACTGCATCTGATACTGGCAAGCTTGAGTCTCGTAGAGGGGGGTAGAATTCCAGGTGTAGCGGTGAAATGCGTAGAGATCTGGAGGAATACCGGTGGCGAAGGCGGCCCCCTGGACGAAGACTGACGCTCAGGTGCGAAAGCGTGGGGAGCAAACA
+
ABABAABDBABBGGGEEEGFGFGFEEFGHHFFFFFFEFGFHHHGGEEEGFG?EEGGGGGHHHHHHHHHHHHHHGFGGHHHGGCEFGHHHHHHHHGCFBFGHHFHHHHHHHHHHHFBAGGGGHGHHHHFFFGAGHGGGFFFFFFFFFFFFB/;;;;;;;;;:FFFFFDDDFFFFFFFFFFFFFFFFFFFFAFFFFDFFFFFFDFFFBBEEFFFD9D.FFFBFFFFFFEFFFFFFACDFFDDDFFADDABBA.
@M03896:38:000000000-B4D98:1:1103:3014:17917 1:N:0:263
TACGGAGGGTGCAAGCGTTAATCGGAATTACTGGGTGTAAAGCGCACGCAGGCGGTTTGTTAAGTCAGATGTGAAATCCCCGGGCTCAACCTGGGAACTGCATCTGATACTGGCAAGCTTGAGTCTCGTAGAGGGGGGTAGAATTCCAGGTGTAGCGGTGAAATGCGTAGAGATCTGGAGGAATACCGGTGGCGAAGGCGGCCCCCTGGACGAAGACTGACGCTCAGGTGCGAAAGCGTGGGGAGCAAACA
+
AAABBBA@DAABGGFGECGEFFGFAEGGHGBBDFGBEEGGFGFGGEFGGEC0EEFFGGGHFDFDBFGF3GFBGGGHHHGGGEEGFGHGGHHHGEEF?CBBGHHHHFHHFHGBGFGHGGHGHGHHHHHFGGGAFFACD;-AE9FFFFFBFE/;;;;;;;;;;BFFBBA:9BEFFFFFF//9A..:9BFDBBFFADC;=DEA-@FCFFBE.FFAB-;ABFFBFBAF..99BFFD?@CD/.99@AF?-99BFF.
@M03896:38:000000000-B4D98:1:1103:3023:17938 1:N:0:263
TACGGAGGGTGCAAGCGTTAATCGGAATTACTGGGTGTAAAGCGCACGCAGGCGGTTTGTTAAGTCAGATGTGAAATCCCCGGGCTCAACCTGGGAACTGCATCTGATACTGGCAAGCTTGAGTCTCGTAGAGGGGGGTAGAATTCCAGGTGTAGCGGTGAAATGCGTAGAGATCTGGAGGAATACCGGTGGCGAAGGCGGCCCCCTGGACGAAGACTGACGCTCAGGTGCGAAAGCGTGGGGAGCAAACA
+
BBABBBCBDAABGGFCECFEFBFBEGFGHFFFCFGCEFHHHHHGGAEEGEE?EEFFGGGHHHBGFHHHHHGGGGFGFGGGGGEGGGHGHHHHHHGGFFFFFGDHHHFHHHHHHHGHGGGHGGHHHHHHGGGFHGGCCBADFFFFFFFFFF0;;;;;;;;;;FFFFB;;ABEFFFFFFFFFDFFFFFFFFFFFAFDFFDE@FFFFFCCEFFFFF-DDFFFFFFFFFFFBFFFFFFFFFDDFFFFFFFFFFF?
@M03896:38:000000000-B4D98:1:1103:22576:18086 1:N:0:263
GACAGAGGATGCAAGCGTTATCTGGAATGATTGGGCGTAAGGCGTCTGTAGGTGGCTTTTCAAGTCCGCCGTCCAATCCCAGGGCTCAACCCTGGACAGGCGGTGGAAACTACCAAGCTGGAGTACGGTAGGGGCAGAGGGAATTTCCGGTGGAGCGGTGAAATGCGTAGAGATCGGAAAGAACACCAACGGCGAAAGCACCCTGCTGGGCCGACACTGACACTGAGAGACGAAAGCTAGGGGAACGAATG
+
3>A?>4CAFFFFGGGFECEGGBGFDFGHHHHHFF2BAAAEGGGAEEEFGFGDDFGB1FGHDDG5DFGAEE0EEGAFFHHGHGB1?FHFFHHGHECCG3???@<<>/?FFHBDGFCFGFF@@CGHFGDGHHGGE?CCGFGFGCHFFHHHC--<C.<<::::;CGG0;.:;BEFFFGFDBEGEF.FFGGGGG?B@@@>B;BBF9DE.9/;/;AA-;;--;BFFFB/BB/9;.B.-;D;BBFFFFA?.;.9:.;
@M03896:38:000000000-B4D98:1:1103:22569:18102 1:N:0:263
GACAGAGGATGCAAGCGTTATCTGGAATGATTGGGCGTAAGGCGTCTGTAGGTGGCTTTTCAAGTCCGCCGTCCAATCCCAGGGCTCAACCCTGGACAGGCGGTGGAAACTACCAAGCTGGAGTACGGTAGGGGCAGAGGGAATTTCCGGTGGAGCGGTGAAATGCGTAGAGATCGGAAAGAACACCAACGGCGAAAGCACCCTGCTGGGCCGACACTGACACTGAGAGACGAAAGCTAGGGGAGCGAATG
+
AAAABFFCFFFFGGGCEEGEFDFDDEFGHHHHFHHEEEEGHHHGGEEFHGFEFGGFFGHHFFFGGHHGGFCEEGCEGHFFHGFGGHHGGG?EHEFFF???F>>>>CCFGFFBGHHHHFGGHFHFHFFGFHDFGGC?FFHFEDFHHHFHFC<<<<<<;;.;.CGHHHE;A?EFC;;;DD??FFFFFFGGGDDFFFCFFFFFFFFFFA;;BDEA;-B@;BFBFFFFBFFFFFFABFD?/9B9FEFD-:-9;9F
@M03896:38:000000000-B4D98:1:1103:22579:18119 1:N:0:263
GACAGAGGATGCAAGCGTTATCTGGAATGATTGGGCGTAAGGCGTCTGTAGGTGGCTTTTCAAGTCCGCCGTCCAATCCCAGGGCTCAACCCTGGACAGGCGGTGGAAACTACCAAGCTGGAGTACGGTAGGGGCAGAGGGAATTTCCGGTGGAGCGGTGAAATGCGTAGAGATCGGAAAGAACACCAACGGCGAAAGCACCCTGCTGGGCCGACACTGACACTGAGAGACGAAAGCTAGGGGAGCGAATG
+
>AA?AFFBFFFFGGCCGCGGGFGFFFGHHHGHCFGFEEEGFFHFGEEFGGFEDGFFFGGHDGGFGHHGGGFEGGGFFHHGHHFFFHHGGHFEHCFGF???F>>>>AFFHHHGHHHHHFFFFFHFHHGGFHGEGGGGGGHEE?FCHHHH?<@AD<<<:;.;::GHHGEAEGGFGFFEGDCAFGFGGGGGGGGFB;-@DDFFFFFFBEB/9?EE;9CBCFFFFFFB9;BFFFB.:=..//F/99D.-:-9--/
@M03896:38:000000000-B4D98:1:1103:11587:18304 1:N:0:263
GAAACCCCTGTCGTCCGGCTGACTGACTGTAACGAGATCTCGTATGCCGTCTTCTGCTTGAACAAAAAAAGTGAAATCCCCAAGCTCAACACGGGCAGTGCAACTAATCACATCATAATCTCGATGCGTAGAGGGTCATAGAATTCCATACTGTGCTGGTCAGACCGTAGAGATCTTGCCTCATACCTGTTGCACATACTTGCACGCTAATGACAAATGCCACCATCTCTCTACAATGTTGGACGCAACCA
+
BBBBBFA3>AF4AF2E?E2A2FBFDGBGHF55AB2AAB3AFGAABCGAAA01FHHGDHGF1B3AABB1>>1B4B4443B31211?3BB323///////B33?3BB33323223?2333333B0222///<>/10//00?1111111<<<10=111=11<>1100/.-<<..00<0;:00/00/000/00;00000;90090;;0B.-...009000/009900..0//////99/;//9:/./;---9-.9
@M03896:38:000000000-B4D98:1:1103:3783:19473 1:N:0:263
TACGGAGGGTGCAAGCGTTAATCGGAATTACTGGGCGTAAAGCGCACGCAGGCGGTTTGTTAAGTCAGATGTGAAATCCCCGGGCTCAACCTGGGAACTGCATCTGATACTGGCAAGCTTGAGTCTCGTAGAGGTGGGTAGAATTCCAGGTGTAGCGGTGAAATGCGTAGAGATCTGGAGGAATACCGGTGGCGAAGGCGGCCCCCTGGACGAAGACTGACGCTCAGGTGCGAAAGCGTGGGGAGCAAACA
+
AAABAAA?D>>AEGGEGCGEGFGFEGFGHGBFBAABEEEEFHFGGCE?EEAEFEEEEG?FGG4BBGBG3GFB4B44BFFG/EEGEGHHHHHHBGFHHF?BDGDGHHGHHHHGHHGHE???<FHHHHG<FG.FFH1..-<<<G0DHGGD=</<<<==:;;;;CHHFGCCABEFFBFFBB0CAABFGGGFA9BAF?BB?FE?;@BBBB9:.;9@-BDDFFFBFFFFFF/FFFB;DBBDFDFFBB<EBDFFFFF
@M03896:38:000000000-B4D98:1:1103:28887:19506 1:N:0:263
TACGGAGGGTGCAAGCGTTAATCGGAATTACTGGGCGTAAAGCGCACGCAGGCGGTTTGTTAAGTCAGATGTGAAATCCCCGGGCTCAACCTGGGAACTGCATCTGATACTGGCCAGCTTGAGTCTCGTAGAGGGGGGTAGAATTCCAGGTGTAGCGGTGAAATGCGTAGAGATCTGGAGGAATACCGGTGGCGAAGGCGGCCCCCTGGACGAAGACTGACGCTCAGGTGCGAAAGCGAGGGGAGCAAACA
+
>AAA@AB?D?AAGGG42AEEFFEAEE2BGFBH532F?EEAEFDEEEFGGEEEEC/>/B1BBGBD4BGFHGB44B4?BGGHFGGGGGHHHHF0F0F0F?FGFGFHEFHEFBFBGH0@FFGFBFFHHHGHFDFGHFD@C-@DAFBB9BFFBB/;;;;;99.-.;FF/FDDD=EFBF/B//99A?;9FFF.9-;..@@B?FF-@BBB;@-AEFFBB?FDFFB;BADFFFFBFFF?D=>AB9.;-@=A=DE/FF.
@M03896:38:000000000-B4D98:1:1103:9335:21368 1:N:0:263
AACGTAGGTCACAAGCGTTGTCCGGAATTACTGGGTGTAAAGGGAGCGCAGGCGGGAAGACAAGTTGGAAGTGAAATCTATGGGCTCAACCCATAAACTGCTTTCAAAACTGTTTTTCTTGAGTAGTGCAGAGGTAGGCGGAATTCCCGGTGTAGCGGTGGAATGCGTAGATATCGGGAGGAACACCAGTGGCGAAGGCGGCCTACTGGGCACCAACTGACGCTGAGGCTCGAAAGTGTTGGTAGCAAACA
+
3>A3>FBAFDFFGG4F?EEEFGHAAEAFHHFFFAGCEEHHHHHGHGEEGGGCEEE/>E??B3BFGHHHFHFCGGGHHHHFFGHHHHHHHHHGGHHFHHHFGGGHGGHHHHHHHHGFCFFG1>GGHGHGGHHGGGGHBCF<-><EHDDG<-<;::<;;;;:;:GFGF;CD@FFGBGE@-9--;CFFFFE9;FF:@-@@.;-9B9.BB;;/;EBAFAEDB/;FDD9.:.AEFF9-B99;///9.9;/;9/99.
@M03896:38:000000000-B4D98:1:1103:9322:21381 1:N:0:263
AACGTAGGTCACAAGCGTTGTCCGGAATTACTGGGTGTAAAGGGAGCGCAGGCGGGAAGACAAGTTGGAAGTGAAATCTATGGGCTCAACCCATAAACTGCTTTCAAAACTGTTTTTCTTGAGTAGTGCAGAGGTAGGCGGAATTCCCGGTGTAGCGGTGGAATGCGTAGATATCGGGAGGAACACCAGTGGCGAAGGCGGCCTACTGGGCACCAACTGACGCTGAGGCTCGAAAGTGTGGGTAGCAAACA
+
ABAAAFFBFDBFGGGFGCGGEGFEEEEGHFFHFGGCEEHHHHHGHGGGGEE?EEEGGE?BFGGHGHGHHHGGHGHGHHGEFHHHHHHHHHHGGHHHHGHGHGGHHHFFGGHHGHHHGFFGFFHHDHHHHHHHHGHHGGGC>CDGHHHHDC-;;<;<;;;;CEHGGFCCEGGGGFFGDACGFDFGFFFFFFFFEDFFFFEDCFFFFFB;9EEBDFFFFFFFFDDFFFFEFFF@=FFD;B:9DFAB9:FFFF?
@M03896:38:000000000-B4D98:1:1103:9337:21394 1:N:0:263
AACGTAGGTCACAAGCGTTGTCCGGAATTACTGGGTGTAAAGGGAGCGCAGGCGGGAAGACAAGTTGGAAGTGAAATCTATGGGCTCAACCCATAAACTGCTTTCAAAACTGTTTTTCTTGAGTAGTGCAGAGGTAGGCGGAATTCCCGGTGTAGCGGTGGAATGCGTAGATATCGGGAGGAACACCAGTGGCGAAGGCGGCCTACTGGGCACCAACTGACGCTGAGGCTCGAAAGTGTGGGTAGCAAACA
+
AAABBFFAFFBFGGGGFCGGEGGEEFEFHGFFFFFCEF3G5GHGHEGGGEE0EEEG/>>BFFFGGHHHHHHGHGFHHHHFGHHHHHHHHHHGFFF2BBFFGGGGGHGHGHFHFGHHGFFGFFHHFHGGHHGFHGHFHFF->A<EGGGHDF<;;:<<;;;;EHHGGC;;CAFGGBFG@?;@?EFFFFFEFFBFEACFF?A@B;ADFFBB9AEFFFFEFFFFFFDDFFFEF.:BFFD;9;FBDF./.;FFFF.
@M03896:38:000000000-B4D98:1:1103:9319:21400 1:N:0:263
AACGTAGGTCACAAGCGTTGTCCGGAATTACTGGGTGTAAAGGGAGCGCAGGCGGGAAGACAAGTTGGAAGTGAAATCTATGGGCTCAACCCATAAACTGCTTTCAAAACTGTTTTTCTTGAGTAGTGCAGAGGTAGGCGGAATTCCCGGTGTAGCGGTGGAATGCGTAGATATCGGGAGGAACACCAGTGGCGAAGGCGGCCTACTGGGCACCAACTGACGCTGAGGCTCGAAAGTGTGGGTAGCAAACA
+
3AA?>FFBFFFFGGGFEEEGEGHEEGGGHFFFFFGCEEGFFGHGHGGEGGF0EEEFGE>?FHHHBGFFHHHCGF?FHGFBGHGGHHHHHHHGGHGHHGFFHGGHHGGFHFHFGHDGEFFFGFHD@FGFHGHHHEGF1FFC@CGGHHHHGG-;;<;;=-:;CGCFGFACEGGGGFGGD?BAGGGGFFFEF999AAB@@DF@=DDAFF;:;A?.DF?EFFFFFFDDDD?A?EF-=F9AFFBFFF./9B//BFF
@M03896:38:000000000-B4D98:1:1103:25106:22074 1:N:0:263
AACGTAGGTCACAAGCGTTGTCCGGAATTACTGGGTGTAAAGGGAGCGCAGGCGGGAAGACAAGTTGGAAGTGAAATCTATGGGCTCAACCCATAAACTGCTTTCAAAACTGTTTTTCTTGAGTAGTGCAGAGGTAGGCGGAATTCCCGGTGTAGCGGTGGAATGCGTAGATATCGGGAGGAACACCAGTGGCGAAGGCGGCCTACTGGGCACCAACTGACGCTGAGGCTCGAAAGTGTGGGTGGCAAACA
+
AAAAAFFBFFBFGGGFGEGCCGHEFGGGHFFBDFF3EEHHHHHGEEFGGEC?EFGGEFEHGGFGHHHHHHHFHFFGHHFGHHHHHHHHHHHGGGGGHGGHHHHHHGHHHHGFGHHHGGGGFDHHHHHHHHHGHGHFHGHFFGGGHGGHF--;=;<;;;;;AGGFGFCCEFGGGGFFGB?DGGGGFFFFFFFFEBBD>DEB;AFFFBB;FEFFFFAEFFFFFFFFFFEFFFF--BDF9B/BDFAAAAFFAF.
@M03896:38:000000000-B4D98:1:1103:25092:22085 1:N:0:263
AACGTAGGTCACAAGCGTTGTCCGGAATTACTGGGTGTAAAGGGAGCGCAGGCGGGAAGACAAGTTGGAAGTGAAATCTATGGGCTCAACCCATAAACTGCTTTCAAAACTGTTTTTCTTGAGTAGTGCAGAGGTAGGCGGAATTCCCGGTGTAGCGGTGGAATGCGTAGATATCGGGAGGAACACCAGTGGCGAAGGCGGCCTACTGGGCACCAACTGACGCTGAGGCTCGAAAGTGTGGGTAGCAAACA
+
ABABAFFAFFBCGGGF?EECCGGBEEGGHGFFFGA3EEGFHHHGGEFFGEE0EEEEEEEHGGHGGHHHHF?BGGFHGHG4FFHFHHHHHHHGGHGHHGFBFGGHHHGHHHHHFHHHGGFH2@CGFHHHHHGFHGHBHGGDCCGGHHHHD?-;C:;;;;:;:CFGGB:;CGG0BBBAD--BGDFGFFFFABFFAB@F-A:;-@BFF;B;/AAFFFFFDBFFFDDD.AFEAFF;@FFD/;9B?D./.:9BFF.
@M03896:38:000000000-B4D98:1:1103:20405:22458 1:N:0:263
TACGGAGGGTGCAAGCGTTAATCGGAATTACTGGGCGTAAAGCGCACGCAGGCGGTTTGTTAAGTCAGATGTGAAATCCCCGGGCTCAACCTGGGAACTGCATCTGATACTGGCAAGCTTGAGTCTCGTAGAGGGGGGTAGAATTCCAGGTGTAGCGGTGAAATGCGTAGAGATCTGGAGGAATACCGGGGGCGAAGGCGTCCCCCTGGACGAAGACTGACGCTCAGGTGCGAAAGCGTGGGGAGCAAACA
+
AAABAAADDAAAGGGFGCFEFFFFEGEFHGCHBBAFEEEDGGHGGEEEGEEEGE@EGGEFFG4B@FBGBFF@EF4BFGGGFGGGEGHHHHHHCG/GF?FFFHHHHHGGHGGGHH<2FFFF<GHHHHHGFDFEGHDGG=DFEF/9BFFFFF/;;;;;99;;;BFBBFDD?DAFFBBFBB9ADDBFFFFF>-;-BFF;AFFC.;;AA;;AAFAB-@DAFFF/9:AAADFEFFB;AFD?BDADF>A?9.99FF.
@M03896:38:000000000-B4D98:1:1103:16834:22506 1:N:0:263
TACGGAGGGTGCAAGCGTTAATCGGAATTACTGGGCGTAAAGCGCACGCAGGCGGTTTGTTAAGTCAGATGTGAAATCCCCGGGCTCAACCTGGGAACTGCATCTGATACTGGCAAGCTTGAGTCTCGTAGAGGGGGGTAGAATTCCAGGTGTAGCGGTGAAATGCGTAGAGATCTGGAGGAATACCGGTGGCGAAGGCGGCCCCCTGGACGAAGACTGACGCTCAGGTGCGAAAGCGTGGGGAGCAAACA
+
BCBBBBCCCBCCGGFEEEGEFFGFEGFGHGFHCFGEFGGFHHHGGCEGGEE?EGGGGGGHHHHHGHFHHGHGHGGGGHGHGGGGGGHHGHFHHHGHGFFFGGGHHHFHHHHHHHHGGGHHGFHHHHHHFGGEHHGGGFCFFFFFFFFFFF0;;;::;;;;AFFFFFDDDBAFBBBFFFFFFFFFFFFFFBFFFFFFFFFFFFFFFFDFFFFFF@FDFFFFFFFFFFFFFFFFBCCAFF9DFFFEDDFFFF?
@M03896:38:000000000-B4D98:1:1103:16827:22529 1:N:0:263
TACGGAGGGTGCAAGCGTTAATCGGAATTACTGGGCGTAAAGCGCACGCAGGCGGTTTGTTAAGTCAGATGTGAAATCCCCGGGCTCAACCTGGGAACTGCATCTGATACTGGCAAGCTTGAGTCTCGTAGAGGGGGGTAGAATTCCAGGTGTAGCGGTGAAATGCGTAGAGATCTGGAGGAATACCGGTGGCGAAGGCGGCCCCCTGGACGAAGACTGACGCTCAGGTGCGAAAGCGTGGGGAGCAAACA
+
ABAABBCCB?BBGGGECEGGGGHFGGGGHDDDB3BBEEEFHHHGGCFFGE?0EEFFGGGHHFHHFHFHHHHGHGGFHHHHGGGCGGHHHHGHHHGHFCBFGHGHHHHHHHHHHFHFGHHHHGHHHHGHCDGGHHACF;BFFFFFFFFFF//;;:;:;;9;:BFFFFA:DAEFFFFFFFBAFFFFFFFFF;>DFFADBDFAAFFFFB@EFFFFCCFDFFFBFFFFFDBB;BFCD;BFFDDDFFFEAAAFFF.
@M03896:38:000000000-B4D98:1:1103:23215:23228 1:N:0:263
AACGTAGGTCACAAGCGTTGTCCGGAATTACTGGGTGTAAAGGGAGCGCAGGCGGGCAGACAAGTTGGAAGTGAAATCTATGGGCTCAACCCATAAACTGCTTTCAAAACTGTTTTTCTTGAGTAGTGCAGAGGTAGGCGGAATTCCCGGTGTAGCGGTGGAATGCGTAGATATCGGGAGGAACACCAGTGGCGAAGGCGGCCTACTGGGCACCAACTGACGCTGAGGCTCGAAAGTGTGGGTAGCAAACA
+
ABAAAFFBFFBCFGGCGEFCCGDBAE2FGGCHCFF3EEFGGGHGHEEGGEAEFGEF/>ECFHBFBGFHFFHFGGFGFGGBGHHGHHHHHGFBFFFGFBFGFBFHHHHHHHGFFHGFGFGHGFHHHHHGGFHGFFHHFFHCCCCEHGGGFG-;;<<;;;;;AEFGGFECEDEFG;;CBCADDFFFFFFAFFFFFF=AFFEFFFBFFBBBBEFFFFFFFFFFFFFFFFFFFFFF9FD?:BBFFFDBEFFFFFF
@M03896:38:000000000-B4D98:1:1103:9096:23632 1:N:0:263
TACGGAGGGTGCAAGCGTTAATCGGAATTACTGGGCGTAAAGCGCACGCAGGCGGTTTGTTAAGTCAGATGTGAAATCCCCGGGCTCAACCTGGGAACTGCATCTGATACTGGCAAGCTTGAGTCTCGTAGAGGGGGGTAGAATTCCAGGTGTAGCGGTGAAATGCGTAGAGATCTGGAGGAATACCGGTGGCGAAGGCGGCCCCCTGGACGAAGACTGACGCTCAGGTGCGAAAGCGTGGGGAGCAAACA
+
CCCCCCCCDABCGGGCCEGGFFGFEGGGHGFFBFGFEEGGHHHGGAEEGEE0EEGEFGGHHGHHGHFGHHGFHGGGGHGHGGGGGGHHHGFHHFFFFCFFGGFHHHHHHHHHHHHGEGGHGGHHHHHHFGGFHHGGGFFFFFFFFFFFFB0;;;;;;::;AFFFFFDADC.FFFFFFBFFDDFFFFFFF@AFFFCFFFEFFFFFFFCFFFFFFFFFFFFFFFFFFFFFFFFFFFADFFDFFFFFFFFFFFF
@M03896:38:000000000-B4D98:1:1103:9101:23654 1:N:0:263
TACGGAGGGTGCAAGCGTTAATCGGAATTACTGGGCGTAAAGCGCACGCAGGCGGTTTGTTAAGTCAGATGTGAAATCCCCGGGCTCAACCTGGGAACTGCATCTGATACTGGCAAGCTTGAGTCTCGTAGAGGGGGGTAGAATTCCAGGTGTAGCGGTGAAATGCGTAGAGATCTGGAGGAATACCGGTGGCGAAGGCGGCCCCCTGGACGAAGACTGACGCTCAGGTGCGAAAGCGTGGGGAGCAAACA
+
ABAAAABDBABBGFBEEEEECFGFEFGGHGFDFFFFEEEEHHHGGAEEGCGCFGGEEGGHGHHGBGFHHHGGHGGGGHHHGGGFEEHFHHHHHHGEHFFGHHGHHHHHGHHHHHGFGHHHHHHHHHGH?EFEHHCCGFA9ABFFFFFFF//;;;;;;;;;9FFFFFAADFFFFFBFFFFFFFFFFFFDB@DDFFFFFFE-ABFFCFDFFFFF@DFDFFBBFFF.ADFBFFB-.99AFFFFFFFEDF?FFFF
@M03896:38:000000000-B4D98:1:1103:26533:24021 1:N:0:263
AACGTAGGTCACAAGCGTTGTCCGGAATTACTGGGTGTAACGGGAGCGCAGGCGGGAAGACAAGTTGGAAGTGAAATCTATGGGCTCAACCCATAAACTGCTTTCAAAACTGTTTTTCTTGAGTAGTGCAGAGGTAGGCGGAATTCCCGGTGTAGCGGTGGAATGCGTAGATATCGGGAGGAACACCAGTGGCGAAGGCGGCCTACTGGGCACCAACTGACGCTGAGGCTCGAAAGTGTGGGTAGCAAACA
+
>AAAAFFAFD4BBFGCGEGCCGDBAEEFHGFFFGGBEFGF5EEGGEGGGE?EEEE/>EEGBFFGGGFHHFFGHF4FHFF?GHHHGHHHHFGG/F22BFGGHGGHHHGHBGGHFHHGGFGH1?FGHHHGHHHBGGHFHGF-><CEHHGHGG--;<<;;;:;CEFFGC:;CDFGGFGFGF?DGFFFFFFEAFFFE=@B-;A;@CCFBB//9EFFFF?ED//9;DAD9AAAAEA9;F?;FFFFFF99.9:BBA9
@M03896:38:000000000-B4D98:1:1103:15743:24374 1:N:0:263
TACGGAGGGTGCAAGCGTTAATCGGAATTACTGGGCGTAAAGCGCACGCAGGCGGTTTGTTAAGTCAGATGTGAAATCCCCGGGCTCAACCTGGGAACTGCATCTGATACTGGCAAGCTTGAGTCTCGTAGAGGGGGGTAGAATTCCAGGTGTAGCGGTGAAATGCGTAGAGATCTGGAGGAATACCGGTGGCGAAGGCGGCCCCCTGGACGAAGACTGACGCTCAGGTGCGAAAGCGTGGGGAGCAAACA
+
AAAAAAABCBCAGGGGEEGGGGHFEEFGHEDF5BABEAEFHHHGGGGFGEAEGGGGGGGHGHHHHHGHHHGFHFEFHHHHGGGGEGHHHHHGFGGHHCFFGHGHHHHHHHGGHHCFFGGGFGHHHHG??CFGFF.-@DDDEFFFFFFFFB/;;;;;9;;;;BFFFF;;ADFFFFFFFFFFBFFEFFFFC:CFADFFFFFD;BFDFFCAEFFFF-DDFFFFFFD?FFFFBB;>?D-:F?.::-@ECDFFFF.
@M03896:38:000000000-B4D98:1:1103:15745:24396 1:N:0:263
TACGGAGGGTGCAAGCGTTAATCGGAATTACTGGGCGTAAAGCGCACGCAGGCGGTTTGTTAAGTCAGATGTGAAATCCCCGGGCTCAACCTGGGAACTGCATCTGATACTGGCAAGCTTGAGTCTCGTAGAGGGGGGTAGAATTCCAGGTGTAGCGGTGAAATGCGTAGAGATCTGGAGGAATACCGGTGGCGAAGGCGGCCCCCTGGACGAAGACTGACGCTCAGGTGCGAAAGCGTGGGGAGCAAACA
+
ABAAABBBCABCGGGGCCGAFGHFGGFGHHFFCBGFEFGGHHHGGCGGGEE?FEEGGGGHHHGHGHFHHHHHHGFFFGGHGGGGGGHHHHHHHHGHHFFFHHHHHHGHHHHGHHHFGGFFFGHHHHHHFGGGHHGGGFFFFFFFFFFFFF/;;;;;;;;;AFFFFFA;DFEFFFFFFFFFFFFFFFFFFCFFADDFFFFCACAFFD@AEFFFC-A;BFFBFFFFDFFFFFBCDFADFDDDABFFF:AFBF.
@M03896:38:000000000-B4D98:1:1103:13689:25367 1:N:0:263
TACGGAGGGTGCAAGCGTTAATCGGAATTACTGGGCGTAAAGCGCACGCAGGCGGTTTGTTAAGTCAGATGTGAAATCCCCGGGCTCAACCTGGGAACTGCATCTGATACTGGCAAGCTTGAGTCTCGTAGAGGGGGGTAGAATTCCAGGTGTAGCGGTGAAATGCGTAGAGATCTGGAGGAATACCGGTGGCGAAGGCGGCCCCCTGGACGAAGACTGACGCTCAGGTGCGAAAGCGTGGGGAGCAAACA
+
ABAAABCBBBBBGGGFGGGGGGHFDGFGHEFFBFFFEFGGHHHGG0EEFEEEGGGEGGGHGHFGFHFHHHGGHFGGGGGHGGEEEGHHHHHHHGGHHFFFHHGHHHHHHHHFHHHGGFFFFGHHHHHHFGGGHHGGGFFDEFFFFFFFFB0;;;;;;;;;AFFFFFA;DFFFFFFFFFFFFFFFFFFFFFFFFFDFFFFCFFFFFDCAEFFFDFFFFFFFFFFFFFFFFFFCFFF?F?ADBFFEFFFFFFA
@M03896:38:000000000-B4D98:1:1103:13680:25386 1:N:0:263
TACGGAGGGTGCAAGCGTTAATCGGAATTACTGGGCGTAAAGCGCACGCAGGCGGTTTGTTAAGTCAGATGTGAAATCCCCGGGCTCAACCTGGGAACTGCATCTGATACTGGCAAGCTTGAGTCTCGTAGAGGGGGGTAGAATTCCAGGTGTAGCGGTGAAATGCGTAGAGATCTGGAGGAATACCGGTGGCGAAGGCGGCCCCCTGGACGAAGACTGACGCTCAGGTGCGAAAGCGTGGGGAGCAAACA
+
>AAAAAABBAAAGGGEA2FEGGHFEEGGHGDFB3ABEEEEHGEEF?EEECA0EEEEGEGHHGHHGHEEDFGBF@GHHHHHFEE<>@HFGHHGGCGHGE2BFD2FDGHHHHHFHHB2<FFD?GHHHGGFFEFGF0E??ABA9BBBFFFFBB/;9:9;;9;;;FFFFBA;AC?/FBFFF//9D?FFFFFF;;@D:@@DBFED-9@>DD@AAFADB;DDFFF/FFFA.A/9;9B-DCF?B.AA>DA?>DAFBFF
@M03896:38:000000000-B4D98:1:1104:17155:2369 1:N:0:263
TACGGAGGGTGCAAGCGTTAATCGGAATTACTGGGCGTAAAGCGCACGCAGGCGGTTTGTTAAGTCAGATGTGAAATCCCCGGGCTCAACCTGGGAACTGCATCTGATACTGGCAAGCTTGAGTCTCGTAGAGGGGGGTAGAATTCCAGGTGTAGCGGTGAAATGCGTAGAGATCTGGAGGAATACCGGTGGCGAAGGCGGCCCCCTGGACGAAGACTGACGCTCAGGTGCGAAAGCGTGGGGAGCAAACA
+
AAABAAADDAAAFGGCECGEEGHFDEFGHFFF5BAEEEEEGHHGGEEGECGFGGGEGFGHFGHHGGGHHGFBFGHGEHHHGGGGEFHHHHHHHGFFFCGHHHHHHHHGHHGBGHGFGHHHHGGGHHFHFGGEFGGFGFDDFFFFFFFFFFFFFBFFB@:@EBFFFFFADFFFFFFFFFFFFFFEFFFFC;CFFFFFFFE@@FFFFFFFFFFFFFFDBFFFFFDFFFFFFFFCFFC9FDAADCAA@AEFFF.
@M03896:38:000000000-B4D98:1:1104:17141:2379 1:N:0:263
TACGGAGGGTGCAAGCGTTAATCGGAATTACTGGGCGTAAAGCGCACGCAGGCGGTTTGTTAAGTCAGATGTGAAATCCCCGGGCTCAACCTGGGAACTGCATCTGATACTGGCAAGCTTGAGTCTCGTAGAGGGGGGTAGAATTCCAGGTGTAGCGGTGAAATGCGTAGAGATCTGGAGGAATACCGGTGGCGAAGGCGGCCCCCTGGACGAAGACTGACGCTCAGGTGCGAAAGCGTGGGGAGCAAACA
+
AAABAABBDAAABGGCEAFEGGHGGFGGHHFBBCFCEEEGFHHGGFGGGGGGGGGFGGGHGHHHGHBGHFBBBGHFHHHHGGGGEEHFHHHHHHGHFEGHHHHHHGHHGGGFHHHFGHHHHGFGHHGHFFGFHFGCGFAAEBFFFFFFFFBF;;;BDC9@EFFFBFDADFFFFEFFFFFFDFFBFFFFF9BFFDCFCFFDFAFFFFFFFFFFF=DDFFFFFDFADFFF9FB>DCAA/A;.@BCEDFEFFF.
@M03896:38:000000000-B4D98:1:1104:23219:4172 1:N:0:263
AACGTAGGTCACAAGCGTTGTCCGGAATTACTGGGTGTAAAGGGAGCGCAGGCGGGAAGACAAGTTGGAAGTGAAATCTATGGGCTCAACCCATAAACTGCTTTCAAAACTGTTTTTCTTGAGTAGTGCAGAGGTAGGCGGAATTCCCGGTGTAGCGGTGGAATGCGTAGATATCGGGAGGAACACCAGTGGCGAAGGCGGCCTACTGGGCACCAACTGACGCTGAGGCTCGAAAGTGTGGGTAGCAAACA
+
>AAAAFFCFFBBDGGFECF?EFHFGGFFHHDFFEF3EEGHHHGGHGGGFFGEGGGCE>>GBBBGFGFGG3GFHHHHGHEDGHHHGHGHHHHGGHHHHHHHHHHHHDGHHHFHFHHHGHHHHGGHFHHHHHHHHGHHHAGD@ACGHHHHGCCDFCCGF@CDDHHFFFCCDCGGGGGGGGGGGGGGFFFFFFFFEFDFFFEAFFFFFFBBFFEFFFFFFFFBFFFFFFFFFFF=@FFDBB/FDB.F.;B/FF.
@M03896:38:000000000-B4D98:1:1104:10324:4790 1:N:0:263
TACGGAGGGTGCAAGCGTTAATCGGAATTACTGGGCGTAAAGCGCACGCAGGCGGTTTGTTAAGTCAGATGTGAAATCCCCGGGCTCAACCTGGGAACTGCATCTGATACTGGCAAGCTTGAGTCTCGTAGAGGGGGGTAGAATTCCAGGTGTAGCGGTGAAATGCGTAGAGATCTGGAGGAATACCGGTGGCGAAGGCGGCCCCCTGGACGAAGACTGACGCTCAGGTGCGAAAGCGTGGGGAGCAAACA
+
ABA@AAABCAAAGGGFECGGGGHGGGFGHHFFBBFFEEGFFHHGGGGGGEGGGGGGGGGHHGHHHHEGHHFBFGHHHHHHGGGGEEHFHHHHHHGHFEGHHHHHHHHHHHGFHHHHGHHHHHGHHHHHFGGGGGDFFFFFEFFFFFFFFFFFFBFFFD;DFFFFFFDADFFFFFFFFFFFFFFFFFFFF@DFFFFFFFEDFFFFFCFFFFFFC-ADFFFFFFFFFFFFFFFCDFFDFDFFFFFFADEFFFF
@M03896:38:000000000-B4D98:1:1104:16190:6122 1:N:0:263
TACGGAGGGTGCAAGCGTTAATCGGAATTACTGGGCGTAAAGCGCACGCAGGCGGTTTGTTAAGTCAGATGTGAAATCCCCGGGCTCAACCTGGGAACTGCATCTGATACTGGCAAGCTTGAGTCTCGTAGAGGGGGGTAGAATTCCAGGTGTAGCGGTGAAATGCGTAGAGATCTGGAGGAATACCGGTGGCGAAGGCGGCCCCCTGGACGAAGACTGACGCTCAGGTGCGAAAGCGTGGGGAGCAAACA
+
AAABB3>ADAAAGGFG?EGAFGHABAAFGHDF5BABAAE1FGGEE?EAEFE0FEEEGGEHGHFHGHHFGGFFBFFHFHHHGEEE>EHHHHHHGGFHGGHDFFGGHGGHHHG>FG@GFGHHGCGGHHHFFGFEFEDFGF=:;;9FFFFF;B/FF9:BB-;>EFFFBFAADDFFFFFFFFFFFFFFFFFF99;AA;9BADA;>DDFFF@;EFFFA-AABFFFF.ADFF/BFFFBDF-;FAD?9-@EFDEEFF.
@M03896:38:000000000-B4D98:1:1104:7099:7906 1:N:0:263
CACGATTAACCCAAGTCAATAGAAGCCGGCGTAAAGAGTGTTTTAGATCACCCCCTCCCCAATAAAGCTAAAACTCACCTGAGTTGCAAAAAACTCCAGTTGACACAAAATAGACTACGAAAGTGGCTTTAACATATCTGAACACACAATAGCTAAGACCCAAACTGGGATTAGATACCCTTGTTGACTGACTCGAGAGTTATCTCGTATTCCGTCTTCTTCTTGACAAAAAAAAAAAAAACATATTTAAA
+
A?A?AAAA@BDACGGGGFGGGFADD4FAEEGGGDHGFFFGHHHH5AEGFHFHGEGGEEFGHEHHHHHHFHHGGFHHHGH3FHBEF@DEFFHHGGHHHHEBBGGHGHFFHHHHHHHHHHBEHGD1BGGHHH1FF@GGBGB@FGHHHHGGGHH<GFF?1>FGG<GGHG1<.FGGHHHGHGFHHH<GH.<000:;0C.:.:A/<G:C0C;:9//;C/;9.;B9;CBF09090;.9A@--;----../://////
@M03896:38:000000000-B4D98:1:1104:14067:7938 1:N:0:263
TACGGAGGGTGCAAGCGTTAATCGGAATTACTGGGCGTAAAGCGCACGCAGGCGGTTTGTTAAGTCAGATGTGAAATCCCCGGGCTCAACCTGGGAACTGCATCTGATACTGGCAAGCTTGAGTCTCGTAGAGGGGGGTAGAATTCCAGGTGTAGCGGTGAAATGCGTAGAGATCTGGAGGAATACCGGTGGCGAAGGCGGCCCCCTGGACGAAGACTGACGCTCAGGTGCGAAAGCGTGGGGAGCAAACA
+
ABA@AABBCAAAFGGCFCCEFGHFEEGFHHFFBBFAEEGFHHHGGCEFGCECGGGGGGGHGGGGGHFHGFFFFGHHGHGHGGGGEGHHHHHHHHGHGEHHHHHHHHGHHHGFHHHHGHHHG0GHHHHHGGGGGHCCGFFDFFFFFFFFFFBFBBFFFA;BEFFFFFDDFFFFFFFFFFFFFFFFFFFFFFFFFCDFDFFFFFCFFFFFFFFFAFFFFFFFFFFFFFFFFFFCFF;AFFFFFBBFFDFFFF?
@M03896:38:000000000-B4D98:1:1104:17740:8347 1:N:0:263
TACGGAGGGTGCAAGCGTTAATCGGAATTACTGGGCGTAAAGCGCACGCAGGCGGTTTGTTAAGTCAGATGTGAAATCCCCGGGCTCAACCTGGGAACTGCATCTGATACTGGCAAGCTTGAGTCTCGTAGAGGGGGGTAGAATTCCAGGTGTAGCGGTGAAATGCGTAGAGATCTGGAGGAATACCGGTGGCGAAGGCGGCCCCCTGGACGAAGACTGACGCTCAGGTGCGAAAGCGTGGGGAGCAAACA
+
ABBBBABBBAAAFGGCGCGEFGHGGEGGHFFFBBAAEEEEGHHGG?EFFCFEGGGGGGGHGGFHHHDGGBFBFGHGGHHHGGGGFGHGGHHHHHFFCCFGHHHHHHGHHHGFHHHHGHHHHHGGHHHHFGGFFGFCCFAAEFFFFFFEFFBFBBFFFF;CEFFFFFDDDAEFEFFFFFFFFFFFFFFFF=FFFDFFFFFFFFFFFFFFFFFFFCFFFFFFFFFFFFFFFFFFFFFFFFDFFFFFFFFFFFF
@M03896:38:000000000-B4D98:1:1104:14082:10944 1:N:0:263
TACGGAGGGTGCAAGCGTTAATCGGAATTACTGGGCGTAAAGCGCACGCAGGCGGTTTGTTAAGTCAGATGTGAAATCCCCGGGCTCAACCTGGGAACTGCATCTGATACTGGCAAGCTTGAGTCTCGTAGAGGGGGGTAGAATTCCAGGTGTAGCGGTGAAATGCGTAGAGATCTGGAGGAATACCGGTGGCGAAGGCGGCCCCCTGGACGAAGACTGACGCTCAGGTGCGAAAGCGTGGGGAGCAAACA
+
ABABAABBD?AAFFGCF?EEFGHGEFGGHHFFCBBBEEEEHHHGGCFGGFFGGFCEGGGHGHHHGHBGHGFBFGHHHHHHGGGGEGHHHHHHHFGHFFGGHHHHHHGHHHGFHHHHGHHHFHGGHHHHFGGG<FFGGFDDEFFFFFFFFFBFB;BFFD;BEFFFFFDDDFEFFFFFFFFFFFFFFFFFFBCFFFFFFFEBFFFFFFFFFFFFDDDDFFFFFFFFFFFFFFFFFADDFFFFFFFFFFFFFFF
@M03896:38:000000000-B4D98:1:1104:14079:10962 1:N:0:263
TACGGAGGGTGCAAGCGTTAATCGGAATTACTGGGCGTAAAGCGCACGCAGGCGGTTTGTTAAGTCAGATGTGAAATCCCCGGGCTCAACCTGGGAACTGCATCTGATACTGGCAAGCTTGAGTCTCGTAGAGGGGGGTAGAATTCCAGGTGTAGCGGTGAAATGCGTAGAGATCTGGAGGAATACCGGTGGCGAAGGCGGCCCCCTGGACGAAGACTGACGCTCAGGTGCGAAAGCGTGGGGAGCAAACA
+
>AA>>ABBCAAA4GGF?AFEFGHFEFGGHFDB53ABAAEFGHGGECEEG?E0EEEFGGGHFGFHFHFGFFHFGHHHGHHHGGEGEGHHHHHHHHGHHGHFHGHHHHGFHH?DFHHGGHHHHFGHHHGC<EFGHF?CFADDAF/BBFFB9BBFF;BB;@;BEFFFFFA;ABEF/FFFFFFFFFFFFFFF@;BFADFCFFFFACFFFD@AEFFFFFFABBF/:ADFFF/F9BBBD>ADEDADFCAADFF/FFF
@M03896:38:000000000-B4D98:1:1104:5715:10980 1:N:0:263
AACGTAGGTCACAAGCGTTGTCCGGAATTACTGGGTGTAAAGGGAGCGCAGGCGGGAAGACAAGTTGGAAGTGAAATCTATGGGCTCAACCCATAAACTGCTTTCAAAACTGTTTTTCTTGAGTAGTGCAGAGGTAGGCGGAATTCCCGGTGTAGCGGTGGAATGCGTAGATATCGGGAGGAACACCAGTGGCGAAGGCGGCCTACTGGGCACCAACTGACGCTGAGGCTCGAAAGTGTGGGGAGCAAACA
+
AAAAAFFBFFFFGGGGGCEEFGGGGEGGHGFGCBF3EEGGFHHGHGGGGGGGGGGGCEDEBFFGFGFHG3FBFGHHGHHEGHGHGHHGHHHGGFFFHHHHHHGHHGHHHHFDF@FGGHHHHFGFHHFHHHHH?FGFDFFGGFGGHHHHGC-ACGHGGGCCGFGGFGGEDGGGGFFGGGCGGGFGFFFFFFFFFFFF=FFA=FFFFFFBFEAF;EFFFFFFBDFFFBAEE.9:-BAD0BBFFD-.-:;FFF.
@M03896:38:000000000-B4D98:1:1104:5022:11083 1:N:0:263
TACGGAGGGTGCAAGCGTTAATCGGAATTACTGAGCGTAAAGCGCACGCAGGCGGTTTGTTAAGTCAGATGTGAAATCCCCGGGCTCAACCTGGGAACTGCATCTGATACTGGCAAGCTTGAGTCTCGTAGAGGGGGGTAGAATTCCAGGTGTAGCGGTGAAATGCGTAGAGATCTGGAGGAATACCGGTGGCGAAGGCGGCCCCCTGGACGAAGACTGACGCTCAGGTGCGAAAGCGTGGGGAGCAAACA
+
AAAB@AA@A2>AFGGCG2EAFGF2EA2FGH5E55BBABEAGGBEE0FCEE0AE>0>E112BG4BB@4@BF34BF44BFHFFEE?EEGHHBGFHCA0BFGGGD?FH1FFGG?2G/01?GGDCGGHBFF0F/?CF<A---99AFFFFFFFBF/B9B/FB?;-AFFFBFD:9B.FFFFFFFF....BFFF.=@B.ABB9-9A--9@BB??A.:9@9-;:BFFBFFFA?D/FF//;.@BAB?;999-ABFFFFFF
@M03896:38:000000000-B4D98:1:1104:28874:11987 1:N:0:263
TACGGAGGGTGCAAGCGTTAATCGGAATTACTGGGCGTAAAGCGCACGCAGGCGGTTTGTTAAGTCAGATGTGAAATCCCCGGGCTCAACCTGGGAACTGCATCTGATACTGGCAAGCTTGAGTCTCGTAGAGGGGGGTAGAATTCCAGGTGTAGCGGTGAAATGCGTAGAGATCTGGAGGAATACCGGTGGCGAAGGCGGCCCCCTGGACGAAGACTGACGCTCAGGTGCGAAAGCGTGGGGAGCAAACA
+
3AAB@?AD?2AACFGGG2E226GBEFGGGFAB5BBAAEFDCGFGGCGGGAA@EE?EEEABBFGHFHDBEFB4B@GFBGHHFG>EEGHGGHHGHA?BGGCGGG2GHDFDGHFDFGHBFHHGCGEGHHGFFGFF10>-<-9;9BF/BFFFFF/F;;BB->;-ABBF9/;;AAEFBFFFF/BA.A.;FFFFA9@?FFFFAAEA;B@BAD=.?FF--;DDFFFFFDADFDFBFFF;.@;;FADACA9:;AEFBF9
@M03896:38:000000000-B4D98:1:1104:28877:12006 1:N:0:263
TACGGAGGGTGCAAGCGTTAATCGGAATTACTGGGCGTAAAGCGCACGCAGGCGGTTTGTTAAGTCAGATGTGAAATCCCCGGGCTCAACCTGGGAACTGCATCTGATACTGGCAAGCTTGAGTCTCGTAGAGGGGGGTAGAATTCCAGGTGTAGCGGTGAAATGCGTAGAGATCTGGAGGAATACCGGTGGCGAAGGCGGCCCCCTGGACGAAGACTGACGCTCAGGTGCGAAAGCGTGGGGAGCAAACA
+
ABAAAAABDAAAFGGCECGEGGHFEEFFHHFCBBC2EEEEHHHGGFFGGGGGGGGEGGGHFFGHHHFHHHFBFGHFGHHHGGGGEFHGHHHHHHGCCEGHHHHHHHHHHHGFHEHFGHHHHGGHHHHHGGGGGHGGGFFFFFFFFFFFFFBFFBFFCC;DFFFFBFDADFEFFFFFFFFFFDFFFFFFFFFFFBCFAFEFFFFFFFFFFFFFFFDDBFFBFFFFFDFFFFFFFFFFF?FFFCFFFFFFFFA
@M03896:38:000000000-B4D98:1:1104:6488:12581 1:N:0:263
AACGTAGGTCACAAGCGTTGTCCGGAATTACTGGGTGTAAAGGGAGCGCAGGCGGGAAGACAAGTTGGAAGTGAAATCTATGGGCTCAACCCATAAACTGCTTTCAAAACTGTTTTTCTTGAGTAGTGCAGAGGTAGGCGGAATTCCCGGTGTAGCGGTGGAATGCGTAGATATCGGGAGGAACACCAGTGGCGAAGGCGGCCTACTGGGCACCAACTGACGCTGAGGCTCGAAAGTGTGGGTAGCAAACA
+
>>>3>CF?FDCCGGFGCEEEFGHEEAAFHHDFB32AEEHGFHHEHFEAEGECEEE@>E>FBBFGFGFGFHHGFGFHHHFGHHGHGHHHHHHGGHGHHHHHHHHHHBFHFHGFGHHHGHHHGDGGDGHHHHHGHGHHHF?@->@EGHGHC?<CA<;;@-;;DCHFGF:=:?EGGGGGG-@BGFGFFFFEFBFFA9@BBFA;BBBFFFF;;.9.;EFFDFBBFFAD;AAAE.;@-9../99F?DFFEBBFF..
@M03896:38:000000000-B4D98:1:1104:6474:12596 1:N:0:263
AACGTAGGTCACAAGCGTTGTCCGGAATTACTGGGTGTAAAGGGAGCGCAGGCGGGAAGACAAGTTGGAAGTGAAATCTATGGGCTCAACCCATAAACTGCTTTCAAAACTGTTTTTCTTGAGTAGTGCAGAGGTAGGCGGAATTCCCGGTGTAGCGGTGGAATGCGTAGATATCGGGAGGAACACCAGTGGCGAAGGCGGCCTACTGGGCACCAACTGACGCTTAGGCTCGAAAGTGTGGGTAGCAAACA
+
AAAAAFFAFFBCB4FG2EECFGGFC2EFHHFHC3F3EEHGHHHGHGGGFCE?GGG?FGGHFFGHFGFHHFGEGFHGGF4BGHFHGHHGGHFGGH3?FGFFFHHHHGFHHHGBFF2FFHHHHGGGFGHHGHHDACF1FFGFGGGGFHHHGGCCF:CFCCCDFHHGGFACEGEBFGGGG?99-.99.;D.9BFFFDF=-9A99@B9BB::FFEF.AFFFBF//9AA.;B/9/:@B.DDFFFB.A.9AFF/FFF
@M03896:38:000000000-B4D98:1:1104:6498:12604 1:N:0:263
AACGTAGGTCACAAGCGTTGTCCGGAATTACTGGGTGTAAAGGGAGCGCAGGCGGGAAGACAAGTTGGAAGTGAAATCTATGGGCTCAACCCATAAACTGCTTTCAAAACTGTTTTTCTTGAGTAGTGCAGAGGTAGGCGGAATTCCCGGTGTAGCGGTGGAATGCGTAGATATCGGGAGGAACACCAGTGGCGAAGGCGGCCTACTGGGCACCAACTGACGCTGAGGCTCGAAAGTGTGGGTAGCAAACA
+
AAAAAFFBFFFFGGGF?AECEGGFGGGGHHCFCGGBEGHHGHHGHGGGEFFCGFG/EFGHBBBGFGFHGFHBFGHHHGB?FGFHFGHHHHHGGHEBFHHHGHHHHHFHHHGHFHFHGHHHHGGFHHHHHHHHHGHFHEFCC@GGHHHHDFCGECCFCCADGGHFFFE;ADGGGGGGGGGGGGGGFFFEABFFA@DFFFA@BFCFFF;/;A?BDEFFFFFFFFDFD?AAFFF>>FFDBBFFFFDF.;FFFEA
@M03896:38:000000000-B4D98:1:1104:23098:12617 1:N:0:263
TACGGAGGGTGCAAGCGTTAATCGGAATTACTGGGCGTAAAGCGCACGCAGGCGGTTTGTTAAGTCAGATGTGAAATCCCCGGGCTCAACCTGGGAACTGCATCTGATACTGGCAAGCTTGAGTCTCGTAGAGGGGGGTAGAATTCCAGGTGTAGCGGTGAACTGCGTAGAGATCTGGAGGAATACCGGTGGCGAAGGCGGCCCCCTGGACGAAGACTGACGCTCAGGTGCGAAAGCGTGGGGAGCAAACA
+
>>>3A>ADDABAGCFE?EFECGHFDAEFHHGFBBAFEEEEGHHGGCCCEEECEFEGGGGHFFEGGHHGFDGBFGDEBGGFGEFE>EGHHHHHHHEHGFHHHHHHHHGHHHGGHF22?GHHHFHFHHHGGGA.GEED@CFFFFBFFFFBFB9F;;;B>@;=E//9BFDD?D.;FFBFFB9.DDFFFFFFFBFDFFAADDF-DFFFFFFE.BFA-9A.;BFBFD.ADDFFFFF@ADADEAAADFF.BAAFFF.
@M03896:38:000000000-B4D98:1:1104:23082:12626 1:N:0:263
TACGGAGGGTGCAAGCGTTAATCGGAATTACTGGGCGTAAAGCGCACGCAGGCGGTTTGTTAAGTCAGATGTGAAATCCCCGGGCTCAACCTGGGAACTGCATCTGATACTGGCAAGCTTGAGTCTCGTAGAGGGGGGTAGAATTCCAGGTGTAGCGGTGAAATGCGTAGAGATCTGGAGGAATACCGGTGGCGAAGGCGGCCCCCTGGACGAAGACTGACGCTCAGGTGCGAAAGCGTGGGGAGCAAACA
+
ABAAA?ABBAAAFFFGCEGGGGHFEEGGHHFFBBBBEEEFHHHGFCFEGGFCFFGGGGGHHHGHHHHHHHFBFGHGGHHHGEGFEFHHHHHHHHEHGGHHGHHHHFHHHHGFGH<GFGHHGFFHHHHGGGGGHGGGGFFFFFFFFFFFFFBFF;BFF@AFFFFFFFA;ADFFEFFFFFFFFFFFFFFFD@DFA@FFFFA;BFFFFFFAEFFFF>DFFFFFFFFFFDFFFFFBFFFFFBDDFFFFFDEFFFA
@M03896:38:000000000-B4D98:1:1104:23065:12627 1:N:0:263
TACGGAGGGTGCAAGCGTTAATCGGAATTACTGGGCGTAAAGCGCACGCAGGCGGTTTGTTAAGTCAGATGTGACATCCCCGGGCTCAACCTGGGAACTGCATCTGATACTGGCAAGCTTGAGTCTCGTAGAGGGGGGTAGAATTCCAGGTGTAGCGGTGAAATGCGTAGAGATCTGGAGGAATACCGGTGGCGAAGGCGGCCCCCTGAACGAGGACTCACGCTCCGGTGCGAAAGCGTGGGGAGCAAACA
+
AAAA?3>22AAAGGGGCAEEFGHFEEAFGFFF53BBAEF1CFGGE0EEE0A0B>E>EEDFFGGHDHEGGDD@BF4BBEFGFEC>EEHHHGHFFFEGFGHFFB?FGGFHHH??2<F1<FGGGAGGHDGC?<<.<<.>@CFDFFFFFFB;BBBBBBBF--;-999BF;;A?DEFBFFFF//AADFFFFFDCF;DA=9--.99-99BD@-9.:/.;.--;//99;.:...-;-9;:--.9AA.9--.9:;FEF.
@M03896:38:000000000-B4D98:1:1104:15103:12972 1:N:0:263
TACGGAGGGTGCAAGCGTTAATCGGAATTACTGGGCGTAAAGCGCACGCAGGCGGTTTGTTAAGTCAGATGTGAAATCCCCGGGCTCAACCTGGGAACTGCATCTGATACTGGCAAGCTTGAGTCTCGTAGAGGGGGGTAGAATTCCAGGTGTAGCGGTGAAATGCGTAGAGATCTGGAGGAATACCGGTGGCGAAGGCGGCCCCCTGGACGAAGACTGACGCTCAGGTGCGAAAGCGTGGGGAGCAAACA
+
AAAAAABBCAAAFGGFCCFEGGHFEFGGHHFFBBBBEEFEHHHGGGGGGGGCGFGGGGGHGHHHHHHHHHGBFGHHGHHHGGEGEGHHHHHHHHGHGGHGHHHHHHGHHHGHHHHGGHHHGFBGHHHHFGGGHHD?CFAAABFFFFFFFFBFB;BFFD;CFFFFFFDAFFFFBFFFFFFFFFFFFFFFD;=DACCFCDE@DFFFFFDEFFFFFFFFFFFFFFFFFDFFFFF@ADFDFDFFDCAEFFFFFF.
@M03896:38:000000000-B4D98:1:1104:15113:12986 1:N:0:263
TACGGAGGGTGCAAGCGTTAATCGGAATTACTGGGCGTAAAGCGCACGCAGGCGGTTTGTTAAGTCAGATGTGAAATCCCCGGGCTCAACCTGGGAACTGCATCTGATACTGGCAAGCTTGAGTCTCGTAGAGGGGGGTAGAATTCCAGGTGTAGCGGTGAAATGCGTAGAGATCTGGCGGAATCCCGGTGGCGAAGGCGGCCCCCTGGACGAAGACTTACGCTCAGGTGCGAAAGCGTGGGGAGCAAAC
+
11>11>1ADAAACGBF?EEECEGBAA0FHGDD2ABBAAEEEGGEEGGEECEEE/EEGGCGFFBHGHG1BGEB12F1FGHHGE?E>EHHBGHGGGAFGGHBG1GFGFBFEGHDGHGGFFGG?FFGHHG<FGFA1<C<-9@A-/;FFFFF//99B;/;@;;;9/FFF;-9;9AFBFFF9//9@;9A/;F;>@@-;;9@-?;;-@@@@@--:-9--@?BFF//;;-AF-B/B/9---;-FAA---9-@;-99F
@M03896:38:000000000-B4D98:1:1104:15935:13479 1:N:0:263
TACGGAGGGTGCAAGCGTTAATCGGAATTACTGGGCGTAAAGCGCACGCAGGCGGTTTGTTAAGTCAGATGTGAAATCCCCGGGCTCAACCTGGGAACTGCATCTGATACTGGCAAGCTTGAGTCTCGTAGAGGGGGGTAGAATTCCAGGTGTAGCGGTGAAATGCGTAGAGATCTGGAGGAATACCGGTGGCGAAGGCGGCCCCCTGGACGAAGACTGACGCTCAGGTGCGAAAGCGTGGGGAGCAAACA
+
AAAAA?ABB?AAGGFCFCFEFGHFEEFFHHFFBAFAEEEEGHHGGGGGGGGGGECEGGGGGGGHHHFHHHEBFEHFFHHHGGGGEGHHHHHHHHG0BFGGHHHHHFGHHHHGHHHHGHHHHHHHHHHGFGGGGGD-CACAABBFFFFFFFBFFBFFFB;@EFFFBFA;AFFFBFFFFFBFFFFFFFFFFB=DA@BFFDE=DABFFF=AAFFDA;DAFFFBF.A.ADFFF/9;AF;:B9.AABF?-DEFFF?
@M03896:38:000000000-B4D98:1:1104:15920:13493 1:N:0:263
TACGGAGGGTGCAAGCGTTAATCGGAATTACTGGGCGTAAAGCGCACGCAGGCGGTTTGTTAAGTCAGATGTGAAATCCCCGGGCTCAACCTGGGAACTGCATCTGATACTGGCAAGCTTGAGTCTCGTAGAGGGGGGTAGAATTCCAGGTGTAGCGGTGAAATGCGTAGAGATCTGGAGGAATACCGGTGGCGAAGGCGGCCCCCTGGACGAAGACTGACGCTCAGGTGCGAAAGCGTGGGGAGCAAACA
+
ABAAAACCBAAAFGFGCAFEFGHFEECFHFDBBBBBEEEEHHHGGGGFGGGCGFGGGGGHGGHHHHHHHGFFGHHHFGHHGGGGEGHHHHHHHHGHFEGFGHGHHHHHHHGHHHHHGHHHGFGHHHHGFGGGHHGDGFFAABFFFFFFFFFFFBFFF@;@EFFFFFA;A@EB0FFFFEBFDDFFFFFFFBFFA@CCFFE@CFFFFFAEEFFBACF?FFFFFFDFFFFFFFFDFCFFFFFFFFFFFDEFFF.
@M03896:38:000000000-B4D98:1:1104:18038:13575 1:N:0:263
TACGGAGGGTGCAAGCGTTAATCGGAATTACTGGGCGTAAAGCGCACGCAGGCGGTTTGTTAAGTCAGATGTGAAATCCCCGGGCTCAACCTGGGAACTGCATCTGATACTGGCAAGCTTGAGTCTCGTAGAGGGGGGTAGAATTCCAGGTGTAGCGGTGAAATGCGTAGAGATCTGGAGGAATACCGGTGGCGAAGGCGGCCCCCTGGACGAAGACTGACGCTCAGGTGCGAAAGCGTGGGGAGCAAACA
+
AAA?AABBB?AAFDGEEAGFGGHFGFGGHHDDBBAAAAEEFHHGGCFEFGEGGGGGGGGHHHHHHHDGGFFBFGHBFHHHGEGGFGHHHHHHHHFHBFGGHHFHHFHHHHFDHHHFGHHHG?GHHGHH<EEFGFGFGACAAFFFFFFFFFBBB;BF>@9BEFFFFFDDDFEFFFFFFFFFBDFFFFFFB9DB;;BFBFA@BDFFFFAAEFF;BFFFFFFFFFDAA.999/:99@;;FDDDACFFAAABFF.
@M03896:38:000000000-B4D98:1:1104:18049:13590 1:N:0:263
TACGGAGGGTGCAAGCGTTAATCGGAATTACTGGGCGTAAAGCGCACGCAGGCGGTTTGTTAAGTCAGATGTGAAATCCCCGGGCTCAACCTGGGAACTGCATCTGATACTGGCAAGCTTGAGTCTCGTAGAGGGGGGTAGAATTCCAGGTGTAGCGGTGAAATGCGTAGAGATCTGGAGGAATACCGGTGGCGAAGGCGGCCCCCTGGACGAAGACTGACGCTCAGGTGCGAAAGCGTGGGGAGCAAACA
+
ABAAAAACBAAAGGFFCCGEGGHFGEGGHHFFBAFBEEEEHHHGGFGEFFGFGGGGGGGHHHHHHHGHGFFFGHHHGHHHGGGGEGHHHHHHHHGHBCGGHHHHHHHHHHGHHGHHGHHHHGGHHHHHFGGCGHF@DFDAABFFFFFFFFFFFBFFFF;CEFFFFFAADFFFFFFFFFFFFFFBFFFFFFFFA@ABAFEB-DFFFFCAEFFFFCFDFFFBFFFFFFFFFFB@FFFFFF.ABFFEFDAFFF?
@M03896:38:000000000-B4D98:1:1104:13602:13755 1:N:0:263
TACGGAGGGTGCAAGCGTTAATCGGAATTACTGGGCGTAAAGCGCACGCAGGCGGTTTGTTAAGTCAGATGTGAAATCCCCGGGCTCAACCTGGGAACTGCATCTGATACTGGCAAGCTTGAGTCTCGTAGAGGGGGGTAGAATTCCAGGTGTAGCGGTGAAATGCGTAGAGATCTGGAGGAATACCGGTGGCGAAGGCGGCCCCCTGGACGAAGACTGACGCTCAGGTGCGAAAGCGTGGGGAGCAAACA
+
ABABBABCCBAAGGGGCEGGGGHF?EFGHHFFBBFAEEEEHHHGGGGGGGGFGGGGGGGHGGHGHHHHHGFBBGHHGGHHGGEGEGHGHHHHHHGHGFHHHHHHHH?GHHFFHHG2FHHHGHHHHHGGFFGGHHGGGFFDFFFFFFFFFFBFF;BFDC;CEFFFFFDAFFFFEFFFFFFFFDFFFFFFFFFFFFFFFFEDFFFFFFFEFFFF;DFAFFFFFFFFFFFFFFF@DDCDFFFFFFFFFDEFFF?
@M03896:38:000000000-B4D98:1:1104:13604:13773 1:N:0:263
TACGGAGGGTGCAAGCGTTAATCGGAATTACTGGGCGTAAAGCGCACGCAGGCGGTTTGTTAAGTCAGATGTGAAATCCCCGGGCTCAACCTGGGAACTGCATCTGATACTGGCAAGCTTGAGTCTCGTAGAGGGGGGTAGAATTCCAGGTGTAGCGGTGAAATGCGTAGAGATCTGGAGGAATACCGGTGGCGAAGGCGGCCCCCTGGACGAAGACTGACGCTCAGGTGCGAAAGCGTGGGGAGCAAACA
+
AAAAAABB@AAAFGGG?AEGGGHFEGGGHHFFFA2BAEEFGHHGGGGGGGEGGGGGGGGHGHGHHHFHHHFBFGDHGHHGGG@EEEHHHHHHGHFGHGHHHHHHHHFHHHGFGHGCEHHHGGGGHHFFFEGFGGGCFFC:AFFFFFFEFEBFB;9BB@:@EFFFBF9:DA?FEFFFFFFFFDFF9BFFFFFBA;@CC;A@9@BABFFEAFFFF-A9;;B9FDDDFFFFFFFADF;DFBFFAFFF-DFFFFE
@M03896:38:000000000-B4D98:1:1104:12262:13843 1:N:0:263
TACGGAGGGTGCAAGCGTTAATCGGAATTACTGGGCGTAAAGCGCACGCAGGCGGTTTGTTAAGTCAGATGTGAAATCCCCGGGCTCAACCTGGGAACTGCATCTGATACTGGCAAGCTTGAGTCTCGTAGAGGGGGGTAGAATTCCAGGTGTAGCGGTGAAATGCGTAGAGATCTGGAGGAATACCGGTGGCGAAGGCGGCCCCCTGGACGAAGACTGACGCTCAGGTGCGAAAGCGTGGGGAGCAAACA
+
ABBBAAB@BAAAFGGGEEGGGGHFEEGGHHFFBBGAEEEFHHHGGCGFGCFCGEGGGGGHHHHHHH4FDGFBBGHHHHHGGEEFEGHGHHHHHHEFCFFBGDDGHHHHHHGFHHHFGHHHHGGHHHHGFGGGHGG@CBFDFFFFFFFFFFBFB;;B=BADEFFFFFFFFFFFBFFFFFFFFDFFFFFFD@BF;B@A>DABFFFFFFFFEFF;>BFDFFFFFFFFFFFFFFFFA-BDFFFDDFFFCAAFFFA
@M03896:38:000000000-B4D98:1:1104:12240:13853 1:N:0:263
TACGGAGGGTGCAAGCGTTAATCGGAATTACTGGGCGTAAAGCGCACGCAGGCGGTTTGTTAAGTCAGATGTGAAATCCCCGGGCTCAACCTGGGAACTGCATCTGATACTGGCAAGCTTGAGTCTCGTAGAGGGGGGTAGAATTCCAGGAGTAGCGGTGAAATGCGTAGAGATCTGGAGGAATACCGGTGGCGAAGGCGGCCCCCTGGACGAAGACTGACGCTCAGGTGCGAAAGCGTGGGGAGCAAACA
+
A?A?AAA?DAAABFGAEAFA2GEFEAEFHGFGB32AEEEEFHHGGEEFGEE?FGGFGGGHGF4BFGFGFHF@BG4GEGBFC/EEE<F3?BGHH0F0??B?GHHHFGB2>GFFG/@2FGHGBFC?B<FBFDEEHHG?C;9DEFFFFFFBF/.;:/;/;;.9AB/9/9..:@EFEBBFBFBFF?BFB/;DF99DAA=9@BE;A-9@AAFFEF.B--:9BFFFFDFFBABBFBB-.9@A/;DADC-:AD?FFFF
@M03896:38:000000000-B4D98:1:1104:12260:13862 1:N:0:263
TACGGAGGGTGCAAGCGTTAATCGGAATTACTGGGCGTAAAGCGCACGCAGGCGGTTTGTTAAGTCAGATGTGAAATCCCCGGGCTCAACCTGGGAACTGCATCTGATACTGGCAAGCTTGAGTCTCGTAGAGGGGGGTAGAATTCCAGGTGTAGCGGTGAAATGCGTAGAGATCTGGAGGAATACCGGTGGCGAAGGCGGCCCCCTGGACGAAGACTGACGCTCAGGTGCGAAAGCGTGGGGAGCAAACA
+
BCBCBABBCAAAFGGFF?EEFGHGGFGGHHFFBBBBEEEEHHHGGCGGFCEFGGGGGGGHGGHHHHFHHHGFGHHHGHHHGGGGEFHGGHHHHHGHBCFGHHHHHHEHFHGFHGHBFHHHHGGHHHGGFGGEFGGD@DDDFFFFFFFFFFBFB;BBDFADFFFFBFA;ADFFFFFFFFFFFFFFFFFFF@DFFFFFFFFFFFFFFFFFFFFFDFFDBFFFFFFFFDBB;FFDFFFFFFFFFFFFFFFFFFF
@M03896:38:000000000-B4D98:1:1104:29202:13905 1:N:0:263
TACGGAGGGTGCAAGCGTTAATCGGAATTACTGGGCGTAAAGCGCACGCAGGCGGTTTGTTAAGTCAGATGTGAAATCCCCGGGCTCAACCTGGGAACTGCATCTGATACTGGCAAGCTTGAGTCTCGTAGAGGGGGGTAGAATTCCAGGTGTAGCGGTGAAATGCGTAGAGATCTGGAGGAATACCGGTGGCGAAGGCGGCCCCCTGGACGAAGACTGACGCTCAGGTGCGAAAGCGTGGGGAGCAAACA
+
>AABA?ABB?AAGGGCFCECGGHFGGGGHFBF53ABAEEEGGFEF?EEFGGGFECGCAEGGHGHHHFGFGFBBGD4FGFHGGGFEFHGHHHHHG/FFFGGGHHHEGHHHHGDGHHBCFGFFF1FHHHHGDFE<>DDCF=99:FFFFFFF//B;99:@;;;EFFF/BDADDEF/FFFFFFFFFFFFFFF=BCAFFABDFEDFFFFFC-AEFFF@ADAFFFFFFFFFB/;FFB@DFFDFD;DAC=?FFEFFF?
@M03896:38:000000000-B4D98:1:1104:29209:13923 1:N:0:263
TACGGAGGGTGCAAGCGTTAATCGGAATTACTGGGCGTAAAGCGCACGCAGGCGGTTTGTTAAGTCAGATGTGAAATCCCCGGGCTCAACCTGGGAACTGCATCTGATACTGGCAAGCTTGAGTCTCGTAGAGGGGGGTAGAATTCCAGGTGTAGCGGTGAAATGCGTAGAGATCTGGAGGAATACCGGTGGCGAAGGCGGCCCCCTGGACGAAGACTGACGCTCAGGTGCGAAAGCGTGGGGAGCAAAC
+
BBBBABBBBABABGGG?AAEEGHFEEDGH5ADBBFAAEFGHHHGG?EFGGGCEEEEEEGHGH4@GH43FGFFBGGHHHGHGGF@>EHHHHHHHG/GCEFFGHGGHGHHFHHFGGFGFHHH0CCFGDGHFGF.>FFGCF-9;/9BBFFBB/:BF;9BB>;@EFFFFFAADB.B/FFFFFF.DDFFFFFFFBCFFFAFADE=--9@FFBAAF.@-999BFFFFFDFFFEFF/;;.;;.9...9@=E=99BFF
@M03896:38:000000000-B4D98:1:1104:23063:14413 1:N:0:263
AACGTAGGTCACAAGCGTTGTCCGGAATTACTGGGTGTAAAGGGAGCGCAGGCGGGAAGACAAGTTGGAAGTGAAATCTATGGGCTCAACCCATAAACTGCTTTCAAAACTGTTTTTCTTGAGTAGTGCAGAGGTAGGCGGAATTCCCGGTGTAGCGGTGGAATGCGTAGATATCGGGAGGAACACCAGTGGCGAAGGCGGCCTACTGGGCACCAACTGACGCTGAGGCTCGAAAGTGTGGGTAGCAAACA
+
ABAAAFFCFFBCGGGGFCGEFGGFGGGGHHFFCBF3EFHGGHHGHGGGECFEGFGGGEGFBBBFFGBBGFHFGHHGGHHDGFHHGHHGHHHGGHHFHHHHHHHHHHHHHHFF2@DGGHHHHFGHGHHHHHHHHGHHHGGCD@DGFHHHFGCFECGFGECEGCHBFFDEDGGGGGGGGGGGGDFGFFFFFFFFEFFFFDE@FFFFFFFBBFEFFFFEFFFFFDFDFFFEEEFADFDFFFFFFFAF.:BFFF?
@M03896:38:000000000-B4D98:1:1104:24934:14632 1:N:0:263
AACGTAGGTCACAAGCGTTGTCCGGAATTACTGGGTGTAAAGGGAGCGCAGGCGGGAAGACAAGTTGGAAGTGAAATCTATGGGCTCAACCCATAAACTGCTTTCAAAACTGTTTTTCTTGAGTAGTGCAGAGGTAGGCGGAATTCCCGGTGTAGCGGTGGAATGCGTAGATATCGGGAGGAACACCAGTGGCGAAGGCGGCCTACTGGGCACCAACTGACGCTGAGGCTCGAAAGTGTGGGTAGCAAACA
+
AAA@AFFCFFBCFGGCFCGCEGGFGGGGHHFFBBF3EEHFFHHGHGGGGFGCGGGGGGGHBBBFFHHHGBGFGHHHGHGEHHHHHHHGHHHGGHFGHHHHHHHHHHHHHHFDGGHHGHHHHDGGHHHHHHHHHGHHHGFCC@DGHHHHFFCEECCGGE;EGEHGGGDEGGGGGGGGGGGGGGGGFFFFFFFFEFFFFFFFFFFFFFFFFFEFFFFFFFFFFFFFFFFFFFFFFFFFFFFFFFAB:BFFFFE
@M03896:38:000000000-B4D98:1:1104:24943:14649 1:N:0:263
AACGTAGGTCACAAGCGTTGTCCGGAATTACTGGGTGTAACGGGAGCGCAGGCGGGAAGACAAGTTGGAAGTGAAATCTATGGGCTCAACCCATAAACTGCTTTCAAAACTGTTTTTCTTGAGTAGTGCAGAGGTAGGCGGAATTCCCGGTGTAGCTGTGGAATGCGTAGATATCGGGAGGAACACCAGTGGCGAAGGCGGCCTACTGGGCCCCCACTGACGCTGAGGCTCGCCAGTGTGGGTAGCCAACA
+
?AAAAFFAFD4CB4BFAEEEFGHEEFGFHHFFF3AAAAGF5AEEG?EEFECEFECG?EEH?BGFBGGGEGFFGHF4FFBDGGHFHGHH?GHG?CC2DGGDFHBGHBHB2??GFGHHGGGH?FGHBFHGHHGBHGHFG.>--<AEHHHFE-ACG;:G0=0/:0C00;::9-;CFBGA@???-C/;C;DA9BBF;-99-.;;;B>DFBB;/9..9B-9.AFBFD;.9;...9.9--;;B///.;A/.9;FB..
@M03896:38:000000000-B4D98:1:1104:10316:14888 1:N:0:263
TACGGAGGGTGCAAGCGTTAATCGGAATTACTGGGCGTAAAGCGCACGCAGGCGGTTTGTTAAGTCAGATGTGAAATCCCCGGGCTCAACCTGGGAACTGCATCTGATACTGGCAAGCTTGAGTCTCGTAGAGGGGGGTAGAATTCCAGGTGTAGCGGTGAAATGCGTAGAGATCTGGAGGAATACCGGTGGCGAAGGCGGCCCCCTGGACGAAGACTGACGCTCAGGTGCGAAAGCGTGGGGAGCAAACA
+
AAA?A3AD@2AAGFBG?EGGCGHFEEGGHFFFB3ABEEEFHHHGGGGGGFGCFFFGGGGH2GHHFHGHFGFBBGEGHHHHGGGGGGHGHHHGHHGHHGHHHHHHHHGGDFGHHGHEGHHGGFFHHGFCFDE.>FDC->FDEF/FFFFFBFBF;;;BD;9@EFFFFF9..;ABBFFFFFFFDFFFFFFDF@DFFAA-=?A@F;DC;9@AEFFFBDA9/BFF99AAFFBF9BB9.B-./99.;@DACFFFFFF
@M03896:38:000000000-B4D98:1:1104:10312:14907 1:N:0:263
TACGGAGGGTGCAAGCGTTAATCGGAATTACTGGGCGTAAAGCGCACGCAGGCGGTTTGTTAAGTCAGATGTGAAATCCCCGGGCTCAACCTGGGAACTGCATCTGATACTGGCAAGCTTGAGTCTCGTAGAGGGGGGTAGAATTCCAGGTGTAGCGGTGAAATGCGTAGAGATCTGGAGGAATACCGGTGGCGAAGGCGGCCCCCTGGACGAAGACTGACGCTCAGGTGCGAAAGCGTGGGGAGCAAACA
+
ABBBABCBCAAAGGGFCCFEFGHFGEGGHHFGB3BAEEEEHHHGGGGGGGGGGGGGGGGHHHHHHHFFHGFBEGGGGHHHGGGGEGHGHHHHHGGHGGHHHHHHHHHHHHHHHEGCGHHHFFHHHHGGFGGFGG.@CFFFFFFFFFFFFFFFFBFFFD.;EFFFFFF9DFFFFFFFFFFFFFFFFFFFF9@DFFFADFEBFFFFFF=EFFFFDBDAFBFBFDF?DFFFFFFFDFC?FD.ADCF.@DFBFFA
@M03896:38:000000000-B4D98:1:1104:10331:14913 1:N:0:263
TACGGAGGGTGCAAGCGTTAATCGGAATTACTGGGCGTAAAGCGCACGCAGGCGGTTTGTTAAGTCAGATGTGAAATCCCCGGGCTCAACCTGGGAACTGCATCTGATACTGGCAAGCTTGAGTCTCGTAGAGGGGGGTAGAATTCCAGGTGTAGCGGTGAAATGCGTAGAGATCTGGAGGAATACCGGTGGCGAAGGCCGCCCCCTGGACGAAGACTGACGCTCAGGTCCGAAAGCGTGGGGAGCAAACA
+
1>AA>1>AA>AAGGGGCCEEFGHEEAAFHFDFB1/BEE/AGFDEECECEEECE>EE/BEFFGBGGG2FBGFBB2E1BGHHFEG?EEHHHHHGFC/0BFG1FGFGFGDDHHGDGC0<FFGGFGFHHHFCFAFE1F.<@>@BEFFFFFFFBB/B9/;B@>;@-BFFBB99A@-/;BFFBB/-B-BFFFFA--9:A@@=@FF--@@@?@=A-B--9-;-;FF;BBB?--/9F/;--9@-/-;-@@-;@BEFFF-
@M03896:38:000000000-B4D98:1:1104:17291:15703 1:N:0:263
TACGGAGGGTGCAAGCGTTAATCGGAATTACTGGGCGTAAAGCGCACGCAGGCGGTTTGTTAAGTCAGATGTGAAATCCCCGGGCTCAACCTGGGAACTGCATCTGATACTGGCAAGCTTGAGTCTCGTAGAGGGGGGTAGAATTCCAGGTGTAGCGGTGAAATGCGTAGAGATCTGGAGGAATACCGGTGGCGAAGGCGGCCCCCTGGACGAAGACTGACGCTCAGGTGCGAAAGCGTGGGGAGCAAACA
+
ABAAA3ABDABAFGFFCCG2FGHFEEFFHFFFBBFAEEEEHHHGGCFGECGCEEGGGGGHGHGHHHGHGFFBFGHHFGGGGGGGEGHHHHHHHHGFB/FFHHHHHHGHHHGHHFGHGHHHHFFGHHHHFDGCGH?-@DDDFFFFFFFFFFFFFBFFAD9BFFFFFFFFFFFFFFFFFFFFFFFFFFFFF@FFFDCD;DEDFFFFFFFEEFFFF9AABFFFFFFFFFBFFFFCDF-9BA9DAFFE=A.FFF?
@M03896:38:000000000-B4D98:1:1104:17274:15712 1:N:0:263
TACGGAGGGTGCAAGCGTTAATCGGAATTACTGGGCGTAAAGCGCACGCAGGCGGTTTGTTAAGTCAGATGTGAAATCCCCGGGCTCAACCTGGGAACTGCATCTGATACTGGCAAGCTTGAGTCTCGTAGAGGGGGGTAGAATTCCAGGTGTAGCGGTGAAATGCGTAGAGATCTGGAGGAATACCGGTGGCGAAGGCGGCCCCCTGGACGAAGACTGACGCTCAGGTGCGAAAGCGTGGGGAGCAAACA
+
AAAAAAADBABBFGGFECGAFGGFEEFGGDFHBBAAEEEEHHHGGCEGGFGGGGGGGGGFGF4GFHBGGHFBBDHEGHFGGGGGGGHHHGHHHHGHBCFGHFHHHHFHFGGFGGFFGHHHHFGGGHHHFGGEGHGGDF=AEBFFFFFFFFBF//;B9;9@?FBFFFA;ADEFFEBFFFFFDABBFFFFF@DDFFABBFFFFCADF>@AFFFB@-D:B/BBFFDFFF9B9BF@.--DFF9DDFF.@.AFFF?
@M03896:38:000000000-B4D98:1:1104:19445:15757 1:N:0:263
TACGGAGGGTGCAAGCGTTAATCGGAATTACTGGGCGTAAAGCGCACGCAGGCGGTTTGTTAAGTCAGATGTGAAATCCCCGGGCTCAACCTGGGAACTGCATCTGATACTGGCAAGCTTGAGTCTCGTAGAGGGGGGTAGAATTCCAGGTGTAGCGGTGAAATGCGTAGAGATCTGGAGGAATACCGGTGGCGAAGGCGGCCCCCTGGACGAAGACTGACGCTCAGGTGCGAAAGCGTGGGGAGCAAACA
+
AAAAAAA@BAAAFGGFGCEEFGHGGFGGHFDFBBAFEEGFHHHGGGGGGFGCGGGGGGGHGHHHHHGHHHFFFGHHGHGHGGGGEEHHGHHHHHGHHGFHHHHHHHGHGHGGHHHGGHHHFGGGHHHHGGGAFGDDFFCAAFFFFFFFFEBF;;9;@;;@EFFEBFD;ADFFEFFFFFFFFFFFFFFFF-@DFDACBDFFFFFFFFAFFFFCDFDABFFFFFFFDFFFFFFFFDADFFFFFFF?DBFFFF?
@M03896:38:000000000-B4D98:1:1104:19442:15776 1:N:0:263
TACGGAGGGTGCAAGCGTTAATCGGAATTACTGGGCGTAAAGCGCACGCAGGCGGTTTGTTAAGTCAGATGTGAAATCCCCGGGCTCAACCTGGGAACTGCATCTGATACTGGCAAGCTTGAGTCTCGTAGAGGGGGGTAGAATTCCAGGTGTAGCGGTGAAATGCGTAGAGATCTGGAGGAATACCGGTGGCGAAGGCGGCCCCCTGGACGAAGACTGACGCTCAGGTGCGAAAGCGTGGGGAGCAAACA
+
ABABAAABBAAABBGFCEGFFGHFCDFGHFDHBBBBEEFEHHHGGFGEGGGCGGGGGGGHGHHHHHBFGHGFGGHFGGGHGEGFEGGHHHHHHHGH?FGFGHHHHGHHHHHHGGGHGHHHGACGHHG0?CFFGH??@D=9ABFFFFFFFFFFF9;B>D;BEFFFFB;9.9ABBBFFFFFFDFBBFFFFF;BFF=BADDE>FFFCFF>9AFF-@BF.B9BBFAAAAD/BB/99AD;AF.9A>;=?>9ABB..
@M03896:38:000000000-B4D98:1:1104:3746:16675 1:N:0:263
AACGTAGGTCACAAGCGTTGTCCGGAATTACTGGGTGTAAAGGGAGCGCAGGCGGGAAGACAAGTTGGAAGTGAAATCTATGGGCTCAACCCATAAACTGCTTTCAAAACTGTTTTTCTTGAGTAGTGCAGAGGTAGGCGGAATTCCCGGTGTAGCGGTGGAATGCGTAGATATCGGGAGGAACACCAGTGGCGAAGGCGGCCTACTGGGCACCAACTGACGCTGAGGCTCGAAAGTGTGGGTAGCAAACA
+
BBBBAFFCFFBCFGFCECFCCGHGGGGGHHFFCBF3EEHGGHHGGGGGGGGFGGGCFGGHBBBGGHGGGFGBGHHHHHF?GHHHGHHHHHHGGHEGHHHHHHHHHHHHHHGFGFGGGHHHHFCFFHHHHHHGGGHHHGGGGGGGHHHHGGCGGCGFEECEGFGGFFC;CGGGFGGGGGGGGGGGFFFFFFFFEDBFFFFFFFFFFFFBFEFFFFFFFFFFFFFFFFFFFFF>AFFD00:BDF;09BBFFFF
@M03896:38:000000000-B4D98:1:1104:12105:17983 1:N:0:263
TACGGAGGGTGCAAGCGTTAATCGGAATTACTGGGCGTAAAGCGCACGCAGGCGGTTTGTTAAGTCAGATGTGAAATCCCCGGGCTCAACCTGGGAACTGCATCTGATACTGGCAAGCTTGAGTCTCGTAGAGGGGGGTAGAATTCCAGGTGTAGCGGTGAAATGCGTAGAGATCTGGAGGAATACCGGTGGCGAAGGCGGCCCCCTGGACGAAGACCGACGCTCAGGTGCGAAAGCGTGGGGAACAAACA
+
>1A?AA?A?AAAGFGGCEFECGHF0BFGHFDBBB/BAAEEHHHGGCEEGGECGEGEEGAHHHHFFHEFFGHFBGGGHHHHGGEEEEHFHHHHFHGFHGHGGHHHHHFFFGFFFEGFFGHG?FCGHHG?FFFFGBCGC@@AAFFFFFFFFB99/9BF@@A>EFFFFF9----9FBFFFFFFBBFFFFFA@=-AA@?@?BF??;@-@@@AAFA9@@FBF-@@@@@ABFB/9BF;---9/9A?@??--9;;FF9
@M03896:38:000000000-B4D98:1:1104:12110:18000 1:N:0:263
TACGGAGGGTGCAAGCGTTAATCGGAATTACTGGGCGTAAAGCGCACGCAGGCGGTTTGTTAAGTCAGATGTGAAATCCCCGGGCTCAACCTGGGAACTGCATCTGATACTGGCAAGCTTGAGTCTCGTAGAGGGGGGTAGAATTCCAGGTGTAGCGGTGAAATGCGTAGAGATCTGGAGGAATACCGGTGGCGAAGGCGGCCCCCTGGACGAAGACTGACGCTCAGGTGCGAAAGCGTGGGGAGCAAACA
+
ABABAABCCBAAGGGFECGEFGGFGEFFHHFFBBFAEEFEHHHGGFGGGFGGGGGGGGGHHHHHHHFHGHFBFHHHGHHHGGGGEEHHHHHHHHGHFCGGHGHHHHBHFHGFHHHFGHHHHGHHHHGFFGGGGHFCFFFFFFFFFFFEFFFFB;BBBD:@EFFFFFDAADEFFFFFFFFFFFFFFFFFF=DFFFFFFFFFFFFFFFFFFFFFFCFFFFFFFFFFFFFFFFFFFFCA/A9DCFFFFFFFFFF
@M03896:38:000000000-B4D98:1:1104:18622:18612 1:N:0:263
TACGGAGGGTGCAAGCGTTAATCGGAATTACTGGGCGTAAAGCGCACGCAGGCGGTTTGTTTAGTCAGATGTGAAATCCCCGGGCTCAACCTGGGAACTGCATCTGATACTGGCAAGCTTGAGTCTCGTAGAGGGGGGTAGAATTCCAGGTGTAGCGGTGAAATGCGTAGAGATCTGGAGGAATACCGGTGGCGAAGGCGGCCCCCTGGACGAAGACTGACGCTCAGGTGCGAAAGCGTGGGGAGCAAACA
+
BBAAAAABBAAACGFGEAFEEGFFEEFGHGFFC3CFEEEEGHHGGCGGGCGGGGGGGGGFC?4GFHFFFFFBFGHGGHHHGGGGEGHFHHHHHHGECAFGHHHHGGFHFHGFHHGCFHHGF?FGHHGGFDEAFH.@@CBDEFFFFFFFFF/FB:BB:;;;ABFFBFDAAFEFBFFFFFFFDFBBFFBDA=BFFFAAFDFFF-BCFFFFFFFFFCF?FEFFEDDDFFFFFFFDD;@D/AADCFFA-AAFFFA
@M03896:38:000000000-B4D98:1:1104:18635:18628 1:N:0:263
TACGGAGGGTGCAAGCGTTAATCGGAATTACTGGGCGTAAAGCGCACGCAGGCGGTTTGTTAAGTCAGATGTGAAATCCCCGGGCTCAACCTGGGAACTGCATCTGATACTGGCAAGCTTGAGTCTCGTAGAGGGGGGTAGAATTCCAGGTGTAGCGGTGAAATGCGTAGAGATCTGGAGGAATACCGGTGGCGAAGGCGGCCCCCTGGACGAAGACTGACGCTCAGGGGCGAAAGCGTGGGGAGCAAACA
+
AAAAAABBBAAAFFBCECEEEGHFDEFGHGFFBBFEEEEEHHGGGGGGGFGGGGGGGGGGFFEHGHFGHEGBFFG4BGHGGGGGEFHGHHHHHHGH?FFGHHHHHHGHGHDDFFFFGHGGGEGHHHHHGGE.FHDCGFCDEFFFFFBFFF/FBBBFCD;@EFFFFFDAFFFFFFFFFFFFF?BFFFFDF-;DFFFAFFFFAFFCFFAFFFFF-@DBFF/;9ADFFFB/.;9@9=-ABDDDAFF.-;AFFF.
@M03896:38:000000000-B4D98:1:1104:27143:19077 1:N:0:263
TACGGAGGGTGCAAGCGTTAATCGGAATTACTGGGCGTAAAGCGCACGCAGGCGGTTTGTTAAGTCAGATGTGAAATCCCCGGGCTCAACCTGGGAACTGCATCTGATACTGGCAAGCTTGAGTCTCGTAGAGGGGGGTAGAATTCCAGGTGTAGCGGTGAAATGCGTAGAGATCTGGAGGAATACCGGTGGCGAAGGCGGCCCCCTGGACGAAGACTGACGCTCAGGTGCGAAAGCGTGGGAGCAAACAG
+
AAAAA3ADBBBBBBGCCCFEFGHFEEFGHGFFBBBBEEEEHHHGGCEEFCF?FEGFGGGHGHHHHHBFGFFFFFFFGGGHGGGGEEHGHGHHHHGF?CFBGHHHHHFHHHFBHHHGGHHHHFGHHHHGFGGFGH.<CFDDEFFFFFFEFFBF9;;:=@;BEFFFFFDDFFFFFFFFFFEFFFFFFFFFF@;FADDFFFFFFFFDFFFEFFF>BDFDFFFFFFFDFDFFFFB@DAADF?ADFF..9;FF...
@M03896:38:000000000-B4D98:1:1104:27161:19079 1:N:0:263
TACGGAGGGTGCAAGCGTTAATCGGAATTACTGGGCGTAAAGCGCACGCAGGCGGTTTGTTAAGTCAGATGTGAAATCCCCGGGCTCAACCTGGGAACTGCATCTGATACTGGCAAGCTTGAGTCTCGTAGAGGGGGGTAGAATTCCAGGTGTAGCGGTGAAATGCGTAGAGATCTGGAGGAATACCGGTGGCGAAGGCGGCCCCCTGGACGAAGACTGACGCTCAGGTGCGAAAGCGTGGGAGCAAAAAG
+
BBBBCAADDAAAGGGFFCFAFGHGGDFFHHCFBBFAEEEEGHHGGCFGGGGGGGGGEEEFBBFHHGBHHHGBFGEBFFBFFGGGEGHHHFHHHHGGGFHHHHGGHHFHFHGHHHGHFHHHGCGHHFHHCDGEFGD-@B@FFFFFFFFFFFBFBFFFDD.@ABFFFFFDDFAFBFBFFFBFFFBFFFFFF>AFFFFACFF;=-@@FFFFF/A@AFDAFFFBFFDFFFFFFFFCDFADFFDFFCAE?EFF/;?
@M03896:38:000000000-B4D98:1:1104:13553:19777 1:N:0:263
TACGGAGGGTGCAAGCGTTAATCGGAATTACTGGGCGTAAAGCGCACGCAGGCGGTTTGTTAAGTCAGATGTGAAATCCCCGGGCTCAACCTGGGAACTGCATCTGATACTGGCAAGCTTGAGTCTCGTAGAGGTGGGTAGAATTCCAGGTGTAGCGGTGAAATGCGTAGAGATCTGGAGGAATACCGGTGGCGAAGGCGGCCCCCTGGACGAAGACTGACGCTCAGGTTCGAAAGCGTGGGGAGCAAACA
+
ABAAAABBDA2>BFGGCCGECEGFGEAFGF5GBBFAAEEGHHGGG0EEEGG0?FGEGGGHHHHHHHEG3FFFFGHHGGC?F/EG>EHHHHHG00?FB/FFGH1>GGEHHHGGHHH1<FGHGHEHG1FGF.FFFHC.<C.<<GHHHHF0DFFGG<DFCC;CGHHHHG.;CGG0CFGF0FFAFGGFBFFGAB-C;@BBBFE9BB;-9@@..9AB-9.A;FFFF..AAFBF//;9EFDD/DFFBB;E-;EFFF?
@M03896:38:000000000-B4D98:1:1104:13539:19786 1:N:0:263
TACGGAGGGTGCAAGCGTTAATCGGAATTACTGGGCGTAAAGCGCACGCAGGCGGTTTGTTAAGTCAGATGTGAAATCCCCGGGCTCAACCTGGGAACTGCATCTGATACTGGCAAGCTTGAGTCTCGTAGAGGGGGGTAGAATTCCAGGTGTAGCGGTGAAATGCGTAGAGATCTGGAGGAATACCGGTGGCGAAGGCGGCCCCCTGGACGAAGACTGACGCTCAGGTGCGAAAGCGTGGGGCGCAAACA
+
>AA3>>ABDAAACGFGGCGEFGHGEEFFHHFGBBFAEEEEGHHGGCEFGGGGGGGGGGGHGHHHHHFGGHFB@GGGFGGHGGGGEFHGHHHHHGGHB?FFGHFHHHGHHHGFHFGHGHHHGGHGHHGCFDFFHHC-CFDDF9BFFFFFFFBFF:BFFB;BFFFFFFADDFFFFFFFFFFFFFFFFFFFF@DFFFFFFFFB;ABAFFB.9BFF;-AABFF/B?DFFFFFFFB;99BDFD?DA;A.@@@BFFA
@M03896:38:000000000-B4D98:1:1104:27898:19974 1:N:0:263
AACGTAGGTCACAAGCGTTGTCCGGAATTACTGGGTGTAAAGGGAGCGCAGGCGGGAAGACAAGTTGGAAGTGAAATCTATGGGCTCAACCCATAAACTGCTTTCAAAACTGTTTTTCTTGAGTAGTGCAGAGGTAGGCGGAATTCCCGGTGTAGCGGTGGAATGCGTAGATATCGGGAGGAACACCAGTGGCGAAGGCGGCCTACTGGGCACCAACTGACGCTGAGGCTCGAAAGTGTGGGTAGCAAACA
+
AAAAAFFBFFFFFGGCGCECCFGEEEGGHHCGBBE3EEGFGHHGHGGGFGGGGFGCEGEHBBBGGHHHFFGBFHHGGHHFHHHHHHHGHHHFGHHHHHHHHHHHHGHHHHFBGDGGGHHHGFFFFHHHHHHGFFHHHGGC@CGGHHHHGGCGDCCGC@;@DEHFFGFCFGGGGGGGGDFGGFGGFFFFFFFFEFFFFFFFFFBFFFFFFFFFFFEFFFFFFFFFDDAEFEFC@FFDBFFFFDDFFFFFFFA
@M03896:38:000000000-B4D98:1:1104:4426:20041 1:N:0:263
TACGGAGGGTGCAAGCGTTAATCGGAATTACTGGGCGTAAAGCGCACGCAGGCGGTTTGTTAAGTCAGATGTGAAATCCCCGGGCTCAACCTGGGAACTGCATCTGATACTGGCAAGCTTGAGTCTCGTAGAGGTGGGTAGAATTCCAGGTGTAGCGGTGAAATGCGTAGAGATCTGGAGGAATACCGGTGGCGAAGGCGGCCCCCTGGACGAAGACTGACGCTCAGGTGCGAAAGCGTGGGGAGCAAACA
+
>AAAAABB?AAAFGFAEEGGCBGFEGGGFFDFBBBAEEEFHHHGG00EEEFCGGGGGG>BBFGHHH433FDB4FGHGHB??//>>EHGHHGHCCFHFFHHGH>22GFDHHF22/@2??GGGHBFGHDHGGG.GH1.>-.<EHHHHFG=0C/C<<=DFA;AEHHHFGC;EGFGGFB;FGGGGGBBBFGE?BGGADDC>FF;=;@-B@DEFFFBA9.;BFFFFDDFFFFB99:;DFFAF..;@F-A@:9FFF.
@M03896:38:000000000-B4D98:1:1104:4958:20095 1:N:0:263
TACGGAGGGTGCAAGCGTTAATCGGAATTACTGGGCGTAAAGCGCACGCAGGCGGTTTGTTAAGTCAGATGTGAAATCCCCGGGCTCAACCTGGGAACTGCATCTGATACTGGCAAGCTTGAGTCTCGTAGAGGGGGGTAGAATTCCAGGTGTAGCGGTGAAATGCGTAGAGATCTGGAGGAATACCGGTGGCGAAGGCGGCCCCCTGGACGAAGACTGACGCTCAGGTGCGAAAGCGTGGGGAGCAAACA
+
AAABA3ADDAAAGGGFFCGEFGHFGEEFHFDGBBEAEEEBGHHGGCEEGGGFGGGGGGGHHHGHHHGHFGFBFDEFFGGHGGEFEGHHHHHHHHGHFEGHHHHHHHEHHHGHHHCHFHHHHHGGHHHHFGGFGF.-CCFFFFFFFFFFFFBFF;BBD>:BFFFFFFAADFEFFFFFFFFFFFFFFFFFFFFFFFD>CFFFFFFFFDDFFFFF@DFFFFFBFFFDFFFFFFFDD9=DFFFDFFFECF?FFF.
@M03896:38:000000000-B4D98:1:1104:4966:20111 1:N:0:263
TACGGAGGGTGCAAGCGTTAATCGGAATTACTGGGCGTAAAGCGCACGCAGGCGGTTTGTTAAGTCAGATGTGAAATCCCCGGGCTCAACCTGGGAACTGCATCTGATACTGGCAAGCTTGAGTCTCGTAGAGGGGGGTAGAATTCCAGGTGTAGCGGTGAAATGCGTAGAGATCTGGAGGAATACCGGTGGCGAAGGCGGCCCCCTGGACGAAGACTGACGCTCAGGTGCGAAAGCGTGGGGAGCAAACA
+
ABAAAABBBAAAGFFGFCGFFGHFFGGGHHDFBBBAEEEEHHHGGFFEFGG?EEFGGGGHFFGHHHHHHHFFGHHHGHHHGEGEEEHHHHHHHHGHGAGGHHHHHHHHHHGGHHGGGHHHHHHHHHHHFGGGFGGGGCBDEFFFFFFFFFFFF;BF>@;@AFFFFFFDFFEFFFFFFFFFDAFFFFFFFFFFADDFA?E@-BFFFFFFFFFF=DFFFFFFFFDFFFFFF/B@D;-AFDFFADFFFDEFFFF
@M03896:38:000000000-B4D98:1:1104:10975:23440 1:N:0:263
AACGTAGGTCACAAGCGTTGTCCGGAATTACTGGGTGTAAAGGGAGCGCAGGCGGGAAGACAAGTTGGAAGTGAAATCTATGGGCTCAACCCATAAACTGCTTTCAAAACTGTTTTTCTTGAGTAGTGCAGAGGTAGGCGGAATTCCCGGTGTAGCGGTGGAATGCGTAGATATCGGGAGGAACACCAGTGGCGAAGGCGGCCTACTGGGCACCAACTGACGCTGAGGCTCGAAAGTGTGGGTAGCAAACA
+
BBAAAFFCFFBCFGGECEGFEGHGGGGGHFFFCFF3EEGHHHHGHGGGGGGGGGGGGGGHEBEGFGFGFHHFGFHHGHGEGHHHHHHGHHHGGHFBGHHHHHHHHGGHHHGFHHGHGHHHHBFFGHHHHHHEHGHHHGGCD@FGHHHHGGCFC;;;@A;EGEFGFGECADFGFGGGGGAFGGGGFFFEFFFFEFFFAFEDADCFFFFFFFEFFFFEFFFFFFFFFDFFEEF>9FFDBFFFFFDBAFBFFFF
@M03896:38:000000000-B4D98:1:1104:20439:24706 1:N:0:263
AACGTAGGTCACAAGCGTTGTCCGGAATTACTGGCTGTAAAGGGAGCGCAGGCGGGAAGACAAGTTGGAAGTGAAATCTATGGGCTCAACCCATAAACTGCTTTCAAAACTGTTTTTCTTGAGTAGTGCAGAGGTAGGCGGAATTCCCGGTGTAGCGGTGGAATGCGTAGATATCGGGAGGAACACCAGTGGCGAAGGCGGCCTACTGGGCACCAACTGACGCTGAGGCTCGAAAGTGTGGGTAGCAAACA
+
BCBBBFFCFFBCDGFCECFFFGHGGGGGHHFFBB2BFGGGHHHGHGGGGGGEFEGGGGGGBBBGFHGGFGGBGHHHHHGBGHHHGHHHHHHGGHHGGHHHHHHHHGGHHHFFDGGHFHHHHFGGHHHGHHHHFFGGHGHGGGGGHHHHGG?EECGGCA;EFFHHFFECFGGGFGGGGGGGCGGGGFFEA;FFA@DFFFFDFADFFFFBBEEFFFFFFFFBFFFFFDFEEEA;>FFD:BBFDF9B.;BFFF.
@M03896:38:000000000-B4D98:1:1104:17020:25257 1:N:0:263
AACGTAGGTCACAAGCGTTGTCCGGAATTACTGGGTGTAAAGGGAGCGCAGGCGGGAAGACAAGTTGGAAGTGAAATCTATGGGCTCAACCCATAAACTGCTTTCAAAACTGTTTTTCTTGAGTAGTGCAGAGGTAGGCGGAATTCCCGGTGTAGCGGTGGAATGCGTAGATATCGGGAGGAACACCAGTGGCGAAGGCGGCCTACTGGGCACCAACTGACGCTGAGGCTCGAAAGTGTGGGTAGCAAACA
+
BBABAFFCFFB@DGGGEEGCCFHEGGGGHHFFBBB3EEGHHHHGHGGGFCEGGGFCFG1?BFFHFGBGG3GBFGHFGH?EGFHGGHHHHHHEFFF2?GHGHGHHHGHGHHGHHHHHGHHHGFGFFFHHHHHHHFHFHGG@@CDGHHHHGGCGE;;;AA;AEFFFGFC;ABEFFFGGGACGGGGGFFFFFBFFE=DFCFA;@FFFFFB:FEAFFFAEFFFFFFFFDDA?EEABAFD:B0BFFF;B9BFFFFF
@M03896:38:000000000-B4D98:1:1104:21499:26176 1:N:0:263
TACGGAGGGTGCAAGCGTTAATCGGAATTACTGGGCGTAAAGCGCACGCAGGCGGTTTGTTAAGTCAGATGTGAAATCCCCGGGCTCAACCTGGGAACTGCATCTGATACTGGCAAGCTTGAGTCTCGTAGAGGGGGGTAGAATTCCAGGTGTAGCGGTGAAATGCGTAGAGATCTGGAGGAATACCGGTGGCGAAGGCGGCCCCCTGGACGAAGACTGACGCTCAGGTGCGAAAGCGTGGGGAGCAAACA
+
>AAA11>D@AAAGCFEE?FAFGHEAEFGHFDB21AAAAEEGFGGGCGEGGG/EEEEEE?GBFGHHHBGBDFBBGHGDFHHG/EEEEHHHHHGGFGHFGFGFGFGHFHHHHFGH/FGGGGGHE1GDDF0<<..FCF??--AAFFFFFFFFFFF//;B--;9AFFEBB;9:-ABBFFFF//-:AB//BF----;A@@@9-9@?-@@@@-AEFF@--9-/9//;;A9BBFF//9@B@=99A9;-@--9:9BFF-
@M03896:38:000000000-B4D98:1:1105:4988:6829 1:N:0:263
AACGTAGGTCACAAGCGTTGTCCGGAATTACTGGGTGTAAAGGGAGCGCAGGCGGGAAGACAAGTTGGAAGTGAAATCTATGGGCTCAACCCATAAACTGCTTTCAAAACTGTTTTTCTTGAGTAGTGCAGAGGTAGGCGGAATTCCCGGTGTAGCGGTGGAATGCGTAGATATCGGGAGGAACACCAGTGGCGAAGGCGGCCTACTGGGCACCAACTGACGCTGAGGCTCGAAAGTGTGGGTAGCAAACA
+
AAA?AFFBFDBCDFEA2AEAEGHEAEEFHGBFBBB3EFHHGHHGHGGCGAE0B0>E/>?FFFFHFGFFFHHHHHHHHHFGHHHHHHHHHHHGFHHGBGHGGHHHHHHHGHGHFHGFFGHHG@GGHHHHHHHHHGHHHGGGGGGGHGHHADCFA<;C:;;AFGHGGF9;EGGFGGGGG-@DGGGGFFFFA:FF;9@DCFA;BFFFFFB;BEAFFFFFFFFFFDAD..:EFEA:-BD.;BFFFFDF.B/FBF.
@M03896:38:000000000-B4D98:1:1105:4975:6843 1:N:0:263
AACGTAGGTCACAAGCGTTGTCCGGAATTACTGGGTGTAAAGGGAGCGCAGGCGGGAAGACAAGTTGGAAGTGAAATCTATGGGCTCAACCCATAAACTGCTTTCAAAACTGTTTTTCTTGAGTAGTGCAGAGGTAGGCGGAATTCCCGGTGTAGCGGTGGAATGCGTAGATATCGGGAGGAACACCAGTGGCGAAGGCGGCCTACTGGGCACCAACTGACGCTGAGGCTCGAAAGTGTGGGTAGCAAACA
+
AAAAAFFAFFBCEBGA2AE?AGHEGGGGHHD5E3F3EEGHHFHGHGGGGGGGEE>E/E?GHGHHGHGGFFHGBGGGHHFGGFHFHHHHHHHGFHHGDGHHHHHFHHHHHFCGFFGHGHHHDFFFGHHHHFFHHGHHFCFFDCGGGGHH<<@C;;=<-;.A?AGFFC;;CDGGGGGGGAGGGDGGFFFFA:BBA@DFA.:9BFFDFF;/BA9FDFFEF//BBDA..;:EFFF=9/..;//9AD.:;B9FFF?
@M03896:38:000000000-B4D98:1:1105:26570:7862 1:N:0:263
TACGGAGGGTGCAAGCGTTAATCGGAATTACTGGGCGTAAAGCGCACGCAGGCGGTTTGTTAAGTCAGATGTGAAATCCCCGGGCTCAACCTGGGAACTGCATCTGATACTGGCAAGCTTGAGTCTCGTAGAGGGGGGTAGAATTCCAGGTGTAGCGGTGAAATGCGTAGAGATCTGGAGGAATACCGGTGGCGAAGGCGGCCCCCTGGACGAAGACTGACGCTCAGGTGCGAAAGCGTGGGGAGCAAACA
+
ABAAA3ADBAAAA5GA22EEAFGFB2ABGHDFB3AAAAAEAGGGGGGGGCGCEEEEEGEHF4@FGGGGFGHFDF4BFFGHGE?EEGHHBGFHAA/FFFHGGEHGHB2@2?FFCFB@/FHHC0?GHHHGF?AC1FDCCFCA.9FFFFFFBF/FF;;B@-ABABB;FF9A.=?F/;BF/;/;ADFF9BBA-;BFA999=D9-@-@=DFF?EEFA=9.;;FB9BAADD.F/FBB9.-9AB.A.---.-9;/BA.
@M03896:38:000000000-B4D98:1:1105:25170:8970 1:N:0:263
CACGATTAACCCAAGTCAATAGAAGCCGGCGTAAAGAGTGTTTTTGATCACCCCCTCCCCAATAAAGCTAAAACTCACCCGAGTTGTAAAAAACTCCAGTTGACACAAAATAGACTACGAAAGTGGCTTTAACATATCTGAACACACAATAGCTAAGACCCCAACTGGGATTAGAAACCCCTGTAGTCCGGCTGACTGAATTAATCTCCATCTCGTATGCCGTCTTCTGCTTTAAAAAAAAAAAACAAAGA
+
AAAAAAA1111>1AAFGFFFDBAEBCG0EE0EGEA2A0DAFFHH/A/2FGHGHGGGFGGGBEGHBGFFHHFHHFHGFGH0>EE?FFBDGFHHGGHGGFBBB1GGDGFCFFHFFGHEHH/BFFC1F1/0FF1@FHHHHGF11111?CECG111<<1>1>1><AEGG/</../<D0=DGHFFG..0:000C.-A--;/;0/9;;000;;CB;0;00.9.//9CAA9:AB//;/99//BFB@?-9--;:---//
@M03896:38:000000000-B4D98:1:1105:7025:12475 1:N:0:263
TACGGAGGGTGCAAGCGTTAATCGGAATTACTGGGCGTAAAGCGCACGCAGGCGGTTTGTTAAGTCAGATGTGAAATCCCCGGGCTCAACCTGGGAACTGCATCTGATACTGGCAAGCTTGAGTCTCGTAGAGGGGGGTAGAATTCCAGGTGTAGCGGTGAAATGCGTAGAGATCTGGAGGAATACCGGTGGCGAAGGCGGCCCCCTGGACGAAGACTGACGCTCAGGTGCGAAAGCGTGGGGAGCAAACA
+
ABAAAABCCAAAB5GA2AEAAGHFEEFFHHDFBBBBAAAFGHHGGGGCGFGCEEE@FGGHHHFGHHEFGHHHHHHHHHHHGGEGEGHHHHHHGHGHHFGFGHHGHHEHFHGHHHHFCGHHHGHHHHHHGGGGHHFCGFDAEFFFFFFFFFFFF;;;@;;CEFFFFFAADFFFFFFFFFFFFFFFFFFDDDFFACDFFFECFFFFFF@AAFFFF-AAFFFFFFFFFFFFFF;:9>DFFDDFFFFFFDEF/F.
@M03896:38:000000000-B4D98:1:1105:7005:12478 1:N:0:263
TACGGAGGGTGCAAGCGTTAATCGGAATTACTGGGCGTAAAGCGCACGCAGGCGGTTTGTTAAGTCAGATGTGAAATCCCCGGGCTCAACCTGGGAACTGCATCTGATACTGGCAAGCTTGAGTCTCGTAGAGGGGGGTAGAATTCCAGGTGTAGCGGTGAAATGCGTAGAGATCTGGAGGAATACCGGTGGCGAAGGCGGCCCCCTGGACGAAGACTGACGCTCAGGTGCGAAAGCGTGGGGAGCAAACA
+
>AA?>>ADD??>BAGF2AEFAGFGG2BFGFFFD32AAEEEGHHGG?E?FGGFEEEEEEEFGFFGGHBFFHHGFGDGHHGHFGECEFHGGHHH0GFCGFGFGGHHFGDFFFFDB?GFFGHHFCFGHHHHGGE.GH.--;BAEBFFFFFFFFFFF;9B-;AB.BBFFF9;9@9B//BF9B/AFFFB9FFAB>A?FF;C-.9->CFCFB-;9FAB9-9.BFBFFD..;.B9FBBC9--9;9.:@DA9;AEBFF.
@M03896:38:000000000-B4D98:1:1105:7022:12493 1:N:0:263
TACGGAGGGTGCAAGCGTTAATCGGAATTACTGGGCGTAAAGCGCACGCAGGCGGTTTGTTAAGTCAGATGTGAAATCCCCGGGCTCAACCTGGGAACTGCATCTGATACTGGCAAGCTTGAGTCTCGTAGAGGGGGGTAGAATTCCAGGTGTAGCGGTGAAATGCGTAGAGATCTGGAGGAATACCGGTGGCGAAGGCGGCCCCCTGGACGAAGACTGACGCTCAGGTGCGAAAGCGTGGGGAGCAAACA
+
>AA3>ABBBAAAGFDF2AEE2GFFAEFFHFA55BABAAEAGHHGGGEEFGEEE@EEEGGHHHHGGHBBBFGGFGFFHHHHGEEGEEHFGHHCB0FGF/BBFFGFGDFGDHFHHGHHCFGGFF1FGDGF?EFGHGGFGFBAEFFFFFFFFF/BB;/;-;:BEFFF/B;ADFFFFBBFFEB.DDBFFBFF;;BDABBAFFA--BF=CD@A..;@;9DFFFFFF?ADDFBFBBFC?DF?F9DDFFF.-:.BF?.
@M03896:38:000000000-B4D98:1:1105:9753:12665 1:N:0:263
TACGGAGGGTGCAAGCGTTAATCGGAATTACTGGGCGTAAAGCGCACGCAGGCGGTTTGTTAAGTCAGATGTGAAATCCCCGGGCTCAACCTGGGAACTGCATCTGATACTGGCAAGCTTGAGTCTCGTAGAGGGGGGTAGAATTCCAGGTGTAGCGGTGAAATGCGTAGAGATCTGGAGGAATACCGGTGGCGAAGGCGGCCCCCTGGACGAAGACTGACGCTCAGGTGCGAAAGCGTGGGGAGCAAACA
+
AAAAAABCBAAA4FFA2AEEABGFBEFFHHDBB3BAAAEEGHHGG0EEGGGCE0E@FEEHC4FGHH4F3FGGHHHHHFFHGEEGEGHGGHHHHFGFFFHHHHGGFGDHGHGHFGFFFGHHGFFGFDHHGGGGHHGGFFBDEFFFFFFFFFFFF99:;;;BEFFFFF;AAFFEFBFFFFFFFFFFFFFFCDFFFFFFFFE@AFFAB@@AEFF=;;9DBFFFFFFFFFFF9B;@ABDDFBDDFFAFFDAFEF.
@M03896:38:000000000-B4D98:1:1105:27110:13789 1:N:0:263
TACGGAGGGTGCAAGCGTTAATCGGAATTACTGGGCGTAAAGCGCACGCAGGCGGTTTGTTAAGTCAGATGTGAACTCCCCGGGCTCAACCTGGGAACTGCATCTGATACTGGCAAGCTTGAGTCTCGTAGAGGGGGGTAGAATTCCCGGTGTAGCGGTGAAATTCGTCGCGATCTGGAGGACTACCGGTTGCGCAGGCGGCCCCCTGGACGAAGACTGACGCTCAGGTTCTAAATCGTGGGGCGCACAC
+
>>A333A2222>F5GA22F22FGAAAFFGFDBDB2BAAE1EFGGGCEEEEEGE0EEEGGHGG4EGHHG3FGH4GH3BGGGGE<><EGGGHHHCFFFH?BBD1FGD?GHBGFGFHF1?FGH0<1?FGHCF..>DGF-@B-..9/9BBF/.-9-A9/;-999.FFF/99;.-9-;@.A/9/;.A./B;9@;@.99--9--99---;BB??.9A-9=D.9BBBFFFBD?F/9////://9:AF.9-.-99--;
@M03896:38:000000000-B4D98:1:1105:27092:13793 1:N:0:263
TACGGAGGGTGCAAGCGTTAATCGGAATTACTGGGCGTAAAGCGCACGCAGGCGGTTTGTTAAGTCAGATGTGAAATCCCCGGGCTCAACCTGGGAACTGCATCTGATACTGGCAAGCTTGAGTCTCGTAGAGGGGGGTAGAATTCCAGGTGTAGCGGTGAAATGCGTAGAGATCTGGAGGAATACCGGTGGCGAAGGCGGCCCCCTGGACGAAGACTGACGCTCAGGTGCGAAAGCGTGGGGAGCAAACA
+
BBAAAABCCAAAFFGF2AEFAFGFEEGGHFDDBBBAAAEEGHHGGGGGGGEGEFEEFGGHHGHHHHHHHHHHHHHHHHHHGGGGEGHHHHHHHHGHHFGGHHHHHHEHFHGFGGHFFHHHFGGHHHHHGGGGHHGGGF@AEFFFFFFFFFBFF;;;@@;BEFFFFFAADFFFFFFFFEFFFDFFFFFFFDFFFFFFFFEBCFFFFDCEEF?AFFFFFFFFFFDFFFFBFFF@ADFFFFDFFFFFFFFFFF.
@M03896:38:000000000-B4D98:1:1105:27095:13812 1:N:0:263
TACGGAGGGTGCAAGCGTTAATCGGAATTACTGGGCGTAAAGCGCACGCAGGCGGTTTGTTAAGTCAGATGTGAAATCCCCGGGCTCAACCTGGGAACTGCATCTGATACTGGCAAGCTTGAGTCTCGTAGAGGGGGGTAGAATTCCAGGTGTAGCGGTGAAATGCGTAGAGATCTGGAGGAATACCGGTGGCGAAGGCGGCCCCCTGGACGAAGACTGACGCTCAGGTGCGAAAGCGTGGGGAGCAAACA
+
AABAABBBDAAACFFF2AEEFGHFEFGGHFDF5BFAAAEEHHHGGGGEFGGGEFECGGGHGHHFBGGFDHF@BGFFGHHHGGG@>EGF3GHHFHGFGCFFGHHHHHFHGHFFHHHHGGGHFGFHHHHGFGGGHFGCCA>AEFFFFFFFFFBFB;;;;;;@EFFFFFAADFFFBFFFFEFFD?FFFFFF@B-A;-@A-AE=@ABDFFDEEFFFFBDDFFFFFDFFFFBBFFB9.9-.BA9.>A;9-AABFF.
@M03896:38:000000000-B4D98:1:1105:13125:15225 1:N:0:263
TACGGAGGGTGCAAGCGTTAATCGGAATTACTGGGCGTAAAGCGCACGCAGGCGGTTTGTTAAGTCAGATGTGAAATCCCCGGGCTCAACCTGGGAACTGCATCTGATACTGGCAAGCTTGAGTCTCGTAGAGGGGGGTAGAATTCCAGGTGTAGCGGTGAAATGCGTAGAGATCTGGAGGAATACCGGTGGCGAAGGCGGCCCCCTGGACGAAGACTGACGCTCAGGTGCGAAAGCGTGGGGAGCAAACA
+
ABAAAAABBBAA4FGF2AEC2FGFEEEFHHDFBBBBAAEFGHHGG?EFGGGGAEEEGGEHHHHHHHDFFGHGHHHHHHHGGFFGEGHHHHHHAFFFHGG2DGHHHFGHGGGHHGHFACGHGFCGHHHHFGGEHGGFGFFAAFFFFFFFFEFFF;;:@@;@FFBFBF:AAA?B/BFFFFFFFFFFFFFFB9BAFDFFFDEDAFBCFFBEAF.;-@DAFFFFF?DDDDFBFBFADFFBFDFFFFFE@DEFFF.
@M03896:38:000000000-B4D98:1:1105:21023:18291 1:N:0:263
TACGGAGGGTGCAAGCGTTAATCGGAATTACTGGGCGTAAAGCGCACGCAGGCGGTTTGTTAAGTCAGATGTGAAATCCCCGGGCTCAACCTGGGAACTGCATCTGATACTGGCAAGCTTGAGTCTCGTAGAGGGGGGTAGAATTCCAGGTGTAGCGGTGAAATGCGTAGAGATCTGGAGGAATACCGGTGGCGAAGGCGGCCCCCTGGACGAAGACTGACGCTCAGGTGCGAAAGCGTGGGGAGCAAACA
+
AAAAA3ADDAAAB5FAAAEGAFGFGEFFHHDDBABAEAEEAFHGGGGGGGGGDFFFGGGHHGGFBB4BFFGFFHHHHHHHGGGGGGHFGGFHHHEGFFGGFGHGHHBGBGFFHGG@?GHHHCGGGHHHGGGGHFGGDFBAEFFFFFFFFB/BB;;:@@:BEFFFFFAADFFFFFFFFFFEFFFEFFFFF-@DFDCCDFFB;FFFFFFFFFFFBDFFFFFFFFFFFFFFFFFDD@DDFFFFFFFFFFFFFFF
@M03896:38:000000000-B4D98:1:1105:7566:18325 1:N:0:263
TACGGAGGGTGCAAGCGTTAATCGGAATTACTGGGCGTAAAGCGCACGCAGGCGGTTTGTTAAGTCAGATGTGAAATCCCCGGGCTCAACCTGGGAACTGCATCTGATACTGGCAAGCTTGAGTCTCGTAGAGGGGGGTAGAATTCCAGGTGTAGCGGTGAAATGCGTAGAGATCTGGAGGAATACCGGTGGCGAAGGCGGCCCCCTGGACGAAGACTGACGCTCAGGTGCGAAAGCGTGGGGAGCAAACA
+
BBAABAACCAAAFFGF2AEEAFGFEEFFHHFFBBABAAEEFGHGGCEEGGG?ECECGGEHHHFGGHDFHHHHFHHGHHHHGG@EEGHGFGFHGHGHHFHHHHHGGGFHDGGGHHHGCHHHFFGHHHHHGGGGHH.@CDB;:;BFFFFFFFFFF;;B@@ADFFFFFB;;ADAFFFFFFFFFBFFFFFFACDCFFBDAAAE@FFFFFFCEEFFF@FFDFFFFFFFFFFFFFFB;A@D?FFFFFFFFADEFFF.
@M03896:38:000000000-B4D98:1:1105:25293:18844 1:N:0:263
TACGGAGGGTGCAAGCGTTAATCGGAATTACTGGGCGTAAAGCGCACGCAGGCGGTTTGTTAAGTCAGATGTGAAATCCCCGGGCTCAACCTGGGAACTGCATCTGATACTGGCAAGCTTGAGTCTCGTAGAGGGGGGTAGAATTCCAGGTGTAGCGGTGAAATGCGTAGAGATCTGGAGGAATACCGGTGGCGAAGGCGGCCCCCTGGACGAAGACTGACGCTCAGGTGCGAAAGCGTGGGGAGCAAACA
+
ABAAAABBBAAAFGGECA2EFGGFEGGGHHDFBABAEAEFGHHGG?EEGCE@EEEGCEFHGHHHGHGHHHHFGHHGHHHHGGGGGGHHHHHHCCEGHEFGHHHGGHFHHHGHHHH2?FGHFCGHHHGHFEEEHG?-<=@DEFFFFFFFFB9B9;;;@;.;AFFFFF9;A=EFFFFFFFFFFFEFFFFDC9@DFFFFFAAB@BFBBD@EEFFA;@FBFFFFFFDDDDFF/;;@ABCABAA9@9BE-9AFFF.
@M03896:38:000000000-B4D98:1:1105:25281:18858 1:N:0:263
TACGGAGGGTGCAAGCGTTAATCGGAATTACTGGGCGTAAAGCGCACGCAGGCGGTTTGTTAAGTCAGATGTGAAATCCCCGGGCTCAACCTGGGAACTGCATCTGATACTGGCAAGCTTGAGTCTCGTAGAGGGGGGTAGAATTCCAGGTGTAGCGGTGAAATGCGTAGAGATCTGGAGGAATACCGGTGGCGAAGGCGGCCCCCTGGACGAAGACGGACGCTCAGGTGCGAAACCGTGGGGAGCAAACA
+
AAAAAABCCAAABFGEE?EEABGFEEGGHFBDBBAAEAEFDHHGG0EFGEGGEECEGGGHHGHHHHGHHGGGHHHHHHHHGGGGGGHGHHHHHHGGFFFFGHHGFGHHFHGFHGFGFHHHHFHHHHHHFDFEGGGGF>@;ABFFFFFFFFBFB;;;@;;;EFFFFFAAABEFFFFFFFEFFDEBFFFFFBFFFFFFFFEAAFFFFF-A...;;9.:B...-9-9.;:///9-9;--99.::@@.-:AFB..
@M03896:38:000000000-B4D98:1:1105:28820:18969 1:N:0:263
TACGGAGGGTGCAAGCGTTAATCGGAATTACTGGGCGTAAAGCGCACGCAGGCGGTTTGTTAAGTCAGATGTGAAATCCCCGGGCTCAACCTGGGAACTGCATCTGATACTGGCAAGCTTGAGTCTCGTAGAGGGGGGTAGAATTCCAGGTGTAGCGGTGAAATGCGTAGAGATCTGGAGGAATACCGGTGGCGAAGGCGGCCCCCTGGACGAAGACTGACGCTCAGGTGCGAAAGCGTGGGGAGCAAACA
+
ABABA?ADD?AACFGAA2EEAFGFDEFGHFDFB3ABEAEEBGHGG?EGGFGGEECEGEEGHHHFFGGHHHHGHHHHHHHHFGGGEGHGGHHHHHGFFFGGHHHHGHGHFDFFH?F@FGHHHFHHHHHHGGGGHHGCDABAEFFFFFFFFFEFB;;;@@;BEFFFFFDDDFFFFFFFFFEFFFFFFFFFF@DDFFFFFFFFFFFFDDBEEF.@BBDFFFFFFFFDF?/;B/B@9BDFBA;A@ACE=DEFFF.
@M03896:38:000000000-B4D98:1:1105:23893:19565 1:N:0:263
TACGGAGGGTGCAAGCGTTAATCGGAATTACTGGGCGTAAAGCGCACGCAGGCGGTTTGTTAAGTCAGATGTGAAATCCCCGGGCTCAACCTGGGAACTGCATCTGATACTGGCAAGCTTGAGTCTCGTAGAGGGGGGTAGAATTCCAGGTGTAGCGGTGAAATGCGTAGAGATCTGGAGGAATACCGGTGGCGAAGGCGGCCCCCTGGACGAAGACTGACGCTCAGGTGCGAAAGCGTGGGGAGCAAACA
+
ABB33AADBAAAGF4A2AFCAFGBAAAFHGD55BBBAAEEGHFEEGGFGGFC?>>>EEEGGHFGGHHFHHHHFBHHHHHHG/EGEGHHFHHH0FFGGCF2FDHHG>GHGHHHFHFF/?FG?GFHHHHFFEFGHHCGGBB.AFFFFFFF;FFFF9;:9;;@AFFFF;9;A-EFFFFF9BB.D?BBBFFF-9DB;9@F;DE-AFFFFFBAAFF--9AAFBFFFDDAAFF/9/;9:;-9B.AADFFE@;.BBF.
@M03896:38:000000000-B4D98:1:1105:23884:19581 1:N:0:263
TACGGAGGGTGCAAGCGTTAATCGGAATTACTGGGCGTAAAGCGCACGCAGGCGGTTTGTTAAGTCAGATGTGAAATCCCCGGGCTCAACCTGGGAACTGCATCTGATACTGGCAAGCTTGAGTCTCGTAGAGGGGGGTAGAATTCCAGGTGTAGCGGTGAAATGCGTAGAGATCTGGAGGAATACCGGTGGCGAAGGCGGCCCCCTGGACGAAGACTGACGCTCAGGTGCGAAAGCGTGGGGAGCAAACA
+
AAAAA3ABCAAA4AGA2AECAFGFFEFFHHFFBBBBAAEEGHHGGGGGGGG?E@FEGGEHHFGHHHGHHHHHHGHHHHHHGFFFEGHHHHHHGFEFGFGFFHHGHGBHFHFGGGGFCGHHGCFHHHHGFGGGHHGGGFBAFFFFFFFFFFBFF;9;@;;@EFFFFFAADFFFFFFFFFFFFFFFFFFF9@FFFDFFFDA@DFFFFFFEEF?A-:DFFFFBFFDDF./;FF;;:;CDFAADFFFFFAEFFF.
@M03896:38:000000000-B4D98:1:1105:8515:20425 1:N:0:263
TACGGAGGGTGCAAGCGTTAATCGGAATTACTGGGCGTAAAGCGCACGCAGGCGGTTTGTTAAGTCAGATGTGAAATCCCCGGGCTCAACCTGGGAACTGCATCTGATACTGGCAAGCTTGAGTCTCGTAGAGGGGGGTAGAATTCCAGGTGTAGCGGTGAAATGCGTAGAGATCTGGAGGAATACCGGTGGCGAAGGCGGCCCCCTGGACGAAGACTGAGGCTCAGGTGCGAAAGCGTGGGGAGCAAACA
+
AAAAAAB@DAAABFGF?AEEFFHGFGGGHAD553AAEAEEFFHGG0EEG?E@E0>>EEE2GBGG4B@BFFG4GEFFGHHGGGGCCGGHHHHHHGFFCEBBFGFGBGFB2>FFHAF2?FGFGHGGFHGG/ACAFCECCF-:ABFFFFFFFEFF/;::@::;.BBBFFDADDFB9BBFFFE.ADBBBFFDF-@?F=C-:?EAFDFDAD-;?:AB=C.:BBB//9:9FFFB;//>.99./:::>;A9-../99.
@M03896:38:000000000-B4D98:1:1105:8525:20440 1:N:0:263
TACGGAGGGTGCAAGCGTTAATCGGAATTACTGGGCGTAAAGCGCACGCAGGCGGTTTGTTAAGTCAGATGTGAAATCCCCGGGCTCAACCTGGGAACTGCATCTGATACTGGCAAGCTTGAGTCTCGTAGAGGGGGGTAGAATTCCAGGTGTAGCGGTGAAATGCGTAGAGATCTGGAGGAATACCGGTGGCGAAGGCGGCCCCCTGGACGAAGACTGACGCTCAGGTGCGAAAGCGTGGGGAGCAAACA
+
AABBBBBBBAAABFGAE?EEAFHFEEGGHDBBBBEAEAEDFHHGG?EEGCGGEEE@EEGGHHFFBF@BGGFBGFFHHHHHGGGGGGHFFGGGHHGCFFGFHHHHGHFHFHHFHGH2?GGGHFGFFGGHFFGEHHGGGF;9;:0BFFF0FBFF9:::@B9;AFFBBFD:ABEFFFFFFFEADDB0BFFDD-@AFDFAFAEDACFFFFCEEFFDF;?AFFBFFDF?..BBBFFAD;>DBD:ABCAEFDEBB.:
@M03896:38:000000000-B4D98:1:1105:8511:20453 1:N:0:263
TACGGAGGGTGCAAGCGTTAATCGGAATTACTGGGCGTAAAGCGCACGCAGGCGGTTTGTTAAGTCAGATGTGAAATCCCCGGGCTCAACCTGGGAACTGCATCTGATACTGGCAAGCTTGAGTCTCGTAGAGGGGGGTAGAATTCCAGTTGAAGCGGTGAAAGGCGAGAGGATCGGGAGGATACCCGGGGGCAAAGCCGGACCCCGGAAGGAGGACGACGCCTCGCGGCGAAAAGCGGGGGAGCAAAAAG
+
>>AAABBBD>AAFGGAE?EEEGHEEEGGHGD55BFAAAEDGHHGG?EEFAE@EECEEEEFCFGG4@@@FGFBGGFEHHHGGGGCGFHBGHF2B0/0FEFGHH2FDFDFFDFDF?F2<FG?CCFFGB?F?<CAFGFC?A;9ABFFFFF/9//;////;;.-9B//..;----..//.;--;-9///9/9--;---:./..---99;.-;--..:....;-9---...-9;---9;-/.9--9>--.9:9...
@M03896:38:000000000-B4D98:1:1105:7696:22484 1:N:0:263
AACGTAGGTCACAAGCGTTGTCCGGAATTACTGGGTGTAAAGGGAGCGCAGGCGGGAAGACAAGTTGGAAGTGAAATCTATAGGCTCAACCCATAAACTGCTTTCAAAACTGTTTTTCTTGAGTAGTGCAGAGGTAGGCGGAATTCCCGGTGTAGCGGTGGAATGCGTAGATATCGGGAGGAACACCAGTGGCGAAGGCGGCCTACTGGGCACCAACTGACGCTGAGGCTCGAAAGTGTGGGTAGCAAACA
+
AAA?AFFBFF4CDGGE?AECFGHFFGFGHEA5A3A3EEGHHHHGGFGGGCA0EE>>@EEHHH2GBFBGEHH3FGFGFHGDGBBFGGHFFHHGGG3FGGGFGGGFHHHHHGFFF@FF?GGHBDF2@GHGG11FACGGHFFFFFGEHHHHGD@CD;0CCA;CEEGGBC9CDDGGGFGEGCAFAGFFFFFAABFE.>DC;A;-=DFFFBBB/A9.AA?EDFFFFFFB.99??.9;-B.9/;FFD?DBAFFFBF.
@M03896:38:000000000-B4D98:1:1105:7699:22508 1:N:0:263
AACGTAGGTCACAAGCGTTGTCCGGAATTACTGGGTGTAAAGGGAGCGCAGGCGGGAAGACAAGTTGGAAGTGAAATCTATGGGCTCAACCCATAAACTGCTTTCAAAACTGTTTTTCTTGAGTAGTGCAGAGGTAGGCGGAATTCCCGGTGTAGCGGTGGAATGCGTAGATATCGGGAGGAACACCAGTGGCGAAGGCGGCCTACTGGGCACCAACTGACGCTGAGGCTCGAAAGTGTGGGTAGCAAACA
+
ABAAAFFBFFFCDGGF?AE?EGGFGGGGHGFFCFF3EEHHHHHGHGGGGGFGECE/>EEHGHHGGHFGHHHGHHHHHHHFH4FGHHHHHHHGGGHGHGHGHHHHHHHHHHFFDFGHGHHHHDHFGHHGHHGHHGHHHGHGGGGGHHHHGGCFE<;CAA;AFFHGGFCCDFGGGGGGGGGGGGGGFFF.ABFFEAFFBFE@FFFFFFFFFFFFFFFFFFFFFFFDDFFFFFFB=FFFFFBFDFAFEFBFFF?
@M03896:38:000000000-B4D98:1:1105:14232:22843 1:N:0:263
TACGGAGGGTGCAAGCGTTAATCGGAATTACTGGGCGTAAAGCGCACGCAGGCGGTTTGTTAAGTCAGATGTGAAATCCCCGGGCTCAACCTGGGAACTGCATCTGATACTGGCAAGCTTGAGTCTCGTAGAGGGGGGTAGAATTCCAGGTGTAGCGGTGAAATGCGTAGAGATCTGGAGGAATACCGGTGGCGAAGGCGGCCCCCTGGACGAAGACTGACGCTCAGGTGCGAAAGCGTGGGGAGCAAACA
+
ABABBABDBAAAFEGCAAEEFGHFEEGGHHFFBBFAEAEEFHHGGCEGGGGGEFECGGGHHHHGGH@FGFFFGHHHHHHHGGGGGGHGHHGHHHGGHFGGGHHGHHBFGHFFHGH@CHHHFFCGHHHHGGGGHHGCGFCAA;FFFFFFFFBFF;;;@;:@EFFFFFDAABEFFFFFFFFFFFFFFFFFFDFFFFFFFFEBFFFFFF;EEF.@@@DDFFFFFFFFFFFFFFFFDCFFFDADFFFFFFFFFFA
@M03896:38:000000000-B4D98:1:1105:15035:25009 1:N:0:263
AACGTAGGTCACAAGCGTTGTCCGGAATTACTGGGTGTAAAGGGAGCGCAGGCGGGAAGACAAGTTGGAAGTGAAATCTATGGGCTCAACCCATAAACTGCTTTCAAAACTGTTTTTCTTGAGTAGTGCAGAGGTAGGCGGAATTCCCGGTGTAGCGGTGGAATGCGTAGATATCGGGAGGAACACCAGTGGCGAAGGCGGCCTACTGGGCACCAACTGACGCTGAGGCTCGAAAGTGTGGGTAGCAAACA
+
B@AAAFFBFD4CBEGE2AE2AFDEFA2FGHBEBCC3AEBFDGHGHEFGG?EAEGG?EFGFBBBFFH4BFGHFHHGFGHGGHHHHHHHFFGGG/FCFB2FGFGHHHGFFBB?DFFF2FHHHHBGGFHHFHHHFHGHFDFF@CAFEHHHHEFCFC<;CAA:AEAFFGFEADDEFFGFGGGGGGGGGFFFFFBFFEFFCBAEFAAA?FF;BBEFFBFFFFFFFFFDDADFE..9--9.9:;/;AD.9.;:BFFA
@M03896:38:000000000-B4D98:1:1105:16708:25404 1:N:0:263
AACGTAGGTCACAAGCGTTGTCCGGAATTACTGGGTGTAAAGGGAGCGCAGGCGGGAAGACAAGTTGGAAGTGAAATCTATGGGCTCAACCCATAAACTGCTTTCAAAACTGTTTTTCTTGAGTAGTGCAGAGGTAGGCGGAATTCCCGGTGTAGCGGTGGAATGCGTAGATATCGGGAGGAACACCAGTGGCGAAGGCGGCCTACTGGGCACCAACTGACGCTGAGGCTCGAAAGTGTGGGTAGCAAACA
+
ABABAFFBFFBCBFGE?2E?EGHGGGGGHFBFBFF3EEHHGHHGHGGGGGGFEFEFEEEFHHGHGH4BGHHGHGHHHHHFGHHHHHHHGHHGGHHGBFFFFHHHHGHGFFFFFHHHGHHHHDGFGHHGHHHHHGHFGFHGGGCFHHHHGGFEA<;CAE:ADCFFGFC;DGEFGGGGGGACFFGGFFFFA;FFEFFFFFE@AFFFFFBBBEEFFFFEDFFFFFFDBDFEEA;99BDD9B0BDDFF9BFFFF?
@M03896:38:000000000-B4D98:1:1105:16640:25852 1:N:0:263
TACGGAGGGTGCAAGCGTTAATCGGAATTACTGGGCGTAAAGCGCACGCAGGCGGTTTGTTAAGTCAGATGTGAAATCCCCGGGCTCAACCTGGGAACTGCATCTGATACTGGCAAGCTTGAGTCTCGTAGAGGGGGGTAGAATTCCAGGTGTAGCGGTGAAATGCGTAGAGATCTGGAGGAATACCGGTGGCGAAGGCGGCCCCCTGGACGAAGACTGACGCTCAGGTGCGAAAGCGTGGGGAGCAAACA
+
AAAAAABCCAAACFFF?2EGFGHFEEGGHHFFBBFBAAEEFGHGGCGGGGGGEEEEGGGHHHGHHHDFGHHHHHHHHHHHGGGGFGHHHHHHHHGGGFFFHHHGHHFHHHGHHHHHGHHHHHHHHHHHGGGGHHGGGFDAEFFFFFFFFFBFF;;B@@;CFFFFFFA;DFFFEFFFFFFFFFFFFFFDD@DDADFFFFE@;FFFFFDEFFFFFCFFFFFFFFFDFFFFFFFBD@DDFDDFFFFEFFFFFF?
@M03896:38:000000000-B4D98:1:1106:6025:10214 1:N:0:263
TACGGAGGGTGCAAGCGTTAATCGGAATTACTGGGCGTAAAGCGCACGCAGGCGGTTTGTTAAATCAGATGTGAAATCCCCGGGCTCAACCTGGGAACTGCATCTGATACTGGCAAGCTTGAGTCTCGTAGAGGGGGGTAGAATTCCAGGTGCAGCGGTGAAATGCGTAGAGATCTGGAGGAATACCGGTGGCGACGGCGGCCCCCTGGACGAAGACTGACGCTCAGGTGCGAAAGCGTGGGGAGCAAACA
+
1>A>>1A?A1A>A1GC?00A0FFBE0FEFF1221ABAAA/FFDAEC/EEEAEFC@EE>E00FG2BEB@1B1BB2>BGHHFFEEC@EHFGGHFBC/0BFGFFDFF??FGGD?2??GBFFFF<F?FF1?FFCFE1F.---;AEFFBFF;////9//;;99;9AFF99BA-:99/F/BF//:;---;BBFB-;@-9@@-9>@;--9;9;=--FF--9;-/;//BFBBB;///9/---@9B-9A>-9A9AEFFF?
@M03896:38:000000000-B4D98:1:1106:6011:10225 1:N:0:263
TACGGAGGGTGCAAGCGTTAATCGGAATTACTGGGCGTAAAGCGCACGCAGGCGGTTTGTTAAGTCAGATGTGAAATCCCCGGGCTCAACCTGGGAACTGCATCTGATACTGGCAAGCTTGAGTCTCGTAGAGGGGGGTAGAATTCCAGGTGTAGCGGTGAAATGCGTAGAGATCTGGAGGAATACCGGTGGCGAAGGCGGCCCCCTGGACGAAGACTGACGCTCAGGTGCGAAAGCGTGGGGAGCAAACA
+
AABBBAAD?AAABDGAE2EEFGHEEEGGHHA553A2AAEEGHHGGGGGGCCCGCCEEEFGHHGDBF4B3FDBBD@FGHHHGGGGGGHEGGHGHFGGHGFHHHHHHGHFGF?2F?G2FGGGFFGGHGGHFGEEFF?<@CFFFFFFFFFFFFBF;;;;>@;;EFFF9FD;AAEFFFFFFFFF.ABBFFFFF9@AFFADFFFFFFFFFFFFFF.=BFFDFFFFFDFFFDFFFFFFAAA9FD:A9BC?FFEFFF?
@M03896:38:000000000-B4D98:1:1106:17544:11300 1:N:0:263
TACGGAGGGTGCAAGCGTTAATCGGAATTACTGGGCGTAAAGCGCACGCAGGCGGTTTGTTAAGTCAGATGTGAAATCCCCGGGCTCAACCTGGGAACTGCATCTGATACTGGCAAGCTTGAGTCTCGTAGAGGGGGGTAGAATTCCAGGTGTAGCGGTGAAATGCGTAGAGATCTGGAGGAATACCGGTGGCGAAGGCGTCCCCCTGGACGAAGACTGACGCTCCGGTGCGAAAGCGTGGGGAGCAAAC
+
>A>3AA3>AA?>FFCF222EFFHBAE2FHHBF5B2BAAAEFFHGGGGEEGGCFEEEEEFHGHHHGH4BGFFBBFFFHGGHGEE/EEHHHHHHGGGHHGBFGGHHHHHHHH12??@CFGHHGH1?F?FFFEFGHED-DBBBAFFFBFFFB/99:/9;;@.9AFF/FB99D?ABFFFFFFBFFDFFFFFD-9;D:999-.999-@DAD?AEFE-@9..BFFFF.AAF..9;--99;B.F..9---.@?EF9A
@M03896:38:000000000-B4D98:1:1106:17551:11317 1:N:0:263
TACGGAGGGTGCAAGCGTTAATCGGAATTACTGGGCGTAAAGCGCACGCAGGCGGTTTGTTAAGTCAGATGTGAAATCCCCGGGCTCAACCTGGGAACTGCATCTGATACTGGCAAGCTTGAGTCTCGTAGAGGGGGGTAGAATTCCAGGTGTAGCGGTGAAATGCGTAGAGATCTGGAGGAATACCGGTGGCGAAGGCGGCCCCCTGGACGAAGACTGACGCTCAGGTGCGAAAGCGTGGGGAGCAAACA
+
ABBBAABBBAAAFGGC22EAAFGFBEFGHFA55BBAAAEEHHHGGGGGGGGFGGGGGGGHHHHHHHFFFGFFFHHFGHHHGGGGGGHFHHHHHHGHHGHHHHHHHHHHHHD>F?GCFGGGGHCFGHGHFGGGHHFGGCFFFFFFFFFFFFBFB;BFB@ADFFFFFFADDFFFFFFFFFFFFFFFFFFFDDFFF>DFFDA@AFFFFFFEFFFFF@DDFFFFFFDDFDBFFFFFFFFFFDDFAFFFFDFFFF?
@M03896:38:000000000-B4D98:1:1106:18727:11393 1:N:0:263
AACGTAGGTCACAAGCGTTGTCCGGAATTACTGGGTGTAAAGGGAGCGCAGGCGGGCAGACAAGTTGGAAGTGAAATCTATGGGCTCAACCCATACACTGCTTTCAAAACTGTTTTTCTTGAGTAGTGCAGAGGTAGGCGGAATTCCCGGTGTAGCGGTGGAATGCGTAGATATCGGGAGGAACACCAGTGGCGAAGGCGGCCTACCGGGCACCAACTGACGCTGAGGCTCGAAAGGGTGGGTAGCAAACA
+
>AAAACFABBCBBFC4E2AAABFEEEEFHHADB3A3AAGDBGHGHGEGGGCFG??F//1?BGEFBF4?3FEBBE4?FFEFGHHGFHHFHHHAF2?22?BFBHHFHF>FGC?2?@2@?FFGFF1?1GDGGFFD</FGB.FC?ACEHHHGA--;.0;CCA.-.:C0BFA999?FGFFEA?B-@DFFFFFAA:F99>A-9;9--->AFF.-;@;99A?EDFFFFFF.9..A9.;--BD...:.-9;B9BFFFFF
@M03896:38:000000000-B4D98:1:1106:28009:11779 1:N:0:263
TACGGAGGGTGCAAGCGTTAATCGGAATTACTGGGCGTAAAGCGCACGCAGGCGGTTTGTTAAGTCAGATGTGAAATCCCCGGGCTCAACCTGGGAACTGCATCTGATACTGGCAAGCTTGAGTCTCGTAGAGGGGGGTAGAATTCCAGGTGTAGCGGTGAAATGCGTAGAGATCTGGAGGAATACCGGTGGCGAAGGCGGCCCCCTGGACGAAGACTGACGCTCAGGTGCGAAAGCGTGGGGAGCAAACA
+
ABABAAABBBAAB5FAA2EAAFGFEEFGHG555BBAAAEEGHHGGCFGGGGGGGGGGGGHGGHHHH@FBGFFGFDGGHHHGGGGGGHGGHHHHHECGGHHHHHHHGHHHH?DF?FGGGHHGFGHHHHHFGGFGGGFGFFFFFFFFFFBFFFFF9FFF@;BEFFFFFAADFEFFFFFFFEFFDFFFFFFFDFFFFAFFDECAFFFFFFF?FAD-9AAFFFFFFD?DDFFFFFBB;BAFFFDFCFEFD?FFF.
@M03896:38:000000000-B4D98:1:1106:27996:11791 1:N:0:263
TACGGAGGGTGCAAGCGTTAATCGGAATTACTGGGCGTAAAGCGCACGCAGGCGGTTTGTTAAGTCAGATGTGAAATCCCCGGGCTCAACCTGGGAACTGCATCTGATACTGGCAAGCTTGAGTCTCGTAGAGGGGGGTAGAATTCCAGGTGTAGCGGTGAAATGCGTAGAGATCTGGAGGAATACCGGTGGCGAAGGCGGCCCCCTGGACGAAGACTGACGCTCAGGTGCGAAAGCGTGGGGAGCAAAC
+
AAAAAAA?DBAA45FF22EEFGGF2EFGHH555BBAAAEEGHGGG?EAEEGGGGGFGGGHHHHHGH4BFFFFEGFHHHHHGGGGEEHFBGHFGHG0?EGGHHHHHHHGHH???FGCFGGHGCGGGFFC?EFCDGC@CFFFFFFFFFFEBBFF;;9;;99;.FFFFF;AADEFFFFFFFFFFFFFFFFF;;-9A@AFDFE>>CFCFCC9AFAD-BFABFB/FAFDDDFBFFF@A@=DFDAD;@BE-:9FFF
@M03896:38:000000000-B4D98:1:1106:3158:12899 1:N:0:263
TACGGAGGGTGCAAGCGTTAATCGGAATTACTGGGCGTAAAGCGCACGCAGGCGGTTTGTTAAGTCAGATGTGAAATCCCCGGGCTCAACCTGGGAACTGCATCTGATACTGGCAAGCTTGAGTCTCGTAGAGGGGGGTAGAATTCCAGGTGTAGCGGTGAAATGCGTAGAGATCTGGAGGAATACCGGTGGCGAAGGCGGCCCCCTGGACGAAGACTGACGCTCCGGTGCGAAACCGTGGGGAGCCACC
+
AAA@>1>@DA1>BDFF00AAABFBEAFFHH122BABAAAA/FFEGCE/EGCEFEGGFGGHHHGFGHGFGGFG1FFDHGHGG/EEEGHHCGGGB<CCGFHGGHFHHB2FDGF>??01/FGH<01?G<FF?<FEH0.<-@@BFF/B9BFB//:9;/99--99;9/FB;;;-;A//99BB//9-;-B/;B;-;@BA;-@@BA---99@=@--9:9-;-9;B//;;AA---9;-9--;--;-;9-9@A-A-99F
@M03896:38:000000000-B4D98:1:1106:3136:12917 1:N:0:263
TACGGAGGGTGCAAGCGTTAATCGGAATTACTGGGCGTAAAGCGCACGCAGGCGGTTTGTTAAGTCAGATGTGAAATCCCCGGGCTCAACCTGGGAACTGCATCTGATACTGGCAAGCTTGAGTCTCGTAGAGGGGGGTAGAATTCCAGGTGTAGCGGTGAAATGCGTAGAGATCTGGAGGAATACCGGTGGCGAAGGCGGCCCCCTGGACGAAGACTGACGCTCAGGTGCGAAAGCGTGGGGAGCAAAC
+
AAAAA3ADDBAAFFGEA2E2AGGB2AFFHHB55BAAAAFEFGGGGCECGGGGGGGGEFGHGFGGGH@BFFG4BEGGGGHHGGGFEGHHHGHHHHFGHGHHHHHHHHGHDH?GHFG2FGHHGCFGGHGCFEGEDGGGCFBDFFBFFFFBF/9/B;BBDFD-9BFBBFA;.BFFFBFFFFFFFFFFFFFFFBCDFF@ABDE9@;DFFFFFFFF;9-:.BFFFFFFFF.;BFFF;?>=ABDA.@BD.@;.;/A
@M03896:38:000000000-B4D98:1:1106:11961:13089 1:N:0:263
TACGGAGGGTGCAAGCGTTAATCGGAATTACTGGGCGTAAAGCGCACGCAGGCGGTTTGTTAAGTCAGATGTGAAATCCCCGGGCTCAACCTGGGAACTGCATCTGATACTGGCAAGCTTGAGTCTCGTAGAGGGGGGTAGAATTCCAGGTGTAGCGGTGAAATGCGTAGAGATCTGGAGGAATACCGGTGGCGAAGGCGGCCCCCTGGACGAAGACTGACGCTCAGGTGCGAAAGCGTGGGGAGCAAACA
+
AAAAAABBCAAAFGGC?2EEAGHFEEFGHHA55BAAAAEEGHHGGCFEGGGGGGGFGGGHHHHHHHEFGGFBFGHGHHHHGGGGGGHGHHHHHHGHFEFGHHHHHHFHHHDDGFFFGHHHHFHHHHGGFFFFHHGGGFFFFFFFFFFFFFFF;;;BC@;CEFFFFFDADFFFFFFFFFFFFFFFFFFFFDFFFFFFFFFFFFFFFFFFFFFAFCDAFFFBFFFFFFFFBFF@DFAAFFADFFFFFFFFFFF
@M03896:38:000000000-B4D98:1:1106:29042:14631 1:N:0:263
AACGTAGGTCACAAGCGTTGTCCGGAATTACTGGGTGTAAAGGGAGCGCGGGCGGGAAGACAAGTTGGAAGTGAAATCTATGGGCTCAACCCATAAACTGCTTTCAAAACTGTTTTTCTTGAGTAGTGCAGAGGTAGGCGGAATTCCCGGTGTAGCGGTGGAATGCGTAGATATCGGGAGGAACACCAGTGGCGAAGGCGGCCTACTGGGCACCAACTGACGCTGAGGCTCGAAAGTGTGGGTAGCAAACA
+
>AAAAFFBFB@CF4BAA2EAAGHEAEEGHHAD5BA3BAFGBGHEAEEAE0EEEE@F//??BBFGGBBB2?FB?BFFHGHHFGHGGFGFFGHDFCC11?GFGHHHH1GGGH>1>>>>F<FF>=>F>DGFHGHH.CCG0C<-;:;CGHHGC;9?;9CF-;;9CEFGFC;ADFEFFFFFC-BCA?FFBBD;:;FF;9@-@.;;9-BFFFF9;A9BDFFFDFFFFFDFD.A?EE;;;BADFBFFFDDFE;BF/F.
@M03896:38:000000000-B4D98:1:1106:7719:15042 1:N:0:263
AACGTAGGTCACAAGCGTTGTCCGGAATTACTGGGTGTAAAGGGAGCGCAGGCGGGAAGACAAGTTGGAAGTGAAATCTATGGGCTCAACCCATAAACTGCTTTCAAAACTGTTTTTCTTGAGTAGTGCAGAGGTAGGCGGAATTCCCGGTGTAACGGTGGAATGCGTAGATATCGGGAGGAACACCAGTGGCGAATGCGGCCTACTGGGCACCAACTGACGCTGAGGCTCGAAAGTGTGGGTAGCAAACA
+
AAAAAFFBFFF@DFGA2AAAAFEA2B2FFF5D53A3BEGFGHGGFGEFEGG0FEEEFGG1GHFFBG@BFHG?3?44BFFBFGHHHGGHHGHGGGG2BGHBGHFHHGGFHE?2?@@@FCGGB2@@@FFGHHHGHE1?FFF<A@AEBDGG<-<@E;0;.;;C?.CCF;=;C-AFFBBE-?AB??9AFGFE;//:;-;@-9;A=C@DFFF/;AA.9E.AA99:BA....:9AA:9;.9.//;/..99:9FFFFF
@M03896:38:000000000-B4D98:1:1106:7734:15056 1:N:0:263
AACGTAGGTCACAAGCGTTGTCCGGAATTACTGGGTGTAAAGGGAGCGCAGGCGGGAAGACAAGTTGGAAGTGAAATCTATGGGCTCAACCCATAAACTGCTTTCAAAACTGTTTTTCTTGAGTAGTGCAGAGGTAGGCGGAATTCCCGGTGTAGCGGTGGAATGCGTAGATATCGGGAGGAACACCAGTGGCGAAGGCGGCCTACTGGGCACCAACTGACGCTGAGGCTCGAAAGTGTGGGTAGCAAACA
+
AAABAFFCFFBBDDG4?2EAFFGEEEGGHHA55BA3EAGGGHHGHGGFGGGFGGGGCEGFFGHHHH4FCEGFGGGGHHHHHHHHHHHHGHHGGFF?FGHHHHHHHHHHGH?2DDDFFFHGGDFGHHHHHHHHHGGHFEF->>CGHHHHGGFGE<0;AA:@FEHGGF;;DGGGGGGGGGGGGGGGFFFFFBFFFFFFAFFDFFFFFFB0BE9FDFEEFFFFFFFA.AFFFEFD:FFF909BDF.B.BFFFFF
@M03896:38:000000000-B4D98:1:1106:7716:15065 1:N:0:263
AACGTAGGTCACAAGCGTTGTCCGGAATTACTGGGTGTAAAGGGAGCGCAGGCGGGAAGACAAGTTGGAAGTGAAATCTATGGGCTCAACCCATAAACTGCTTTCAAAACTGTTTTTCTTGAGTAGTGCAGAGGTAGGCGGAATTCCCGGTGTAGCGGTGGAATGCGTAGATATCGGGAGGAACACCAGTGGCGAAGGCGGCCTACTGGGCACCAACTGACGCTGAGGCTCGAAAGTGTGGGTAGCAAACA
+
ABAAAFF@FDBBE4GC?2EAFGHFGGGGHHA55BA3AEGHGHHGHGGFGGGGGGGGCGGGGGHHFH4FFHHFGHHGHHHFHHHGHHHGGHHGFHG2FHHHHHHHHHHHHH?>DDDFGGFHGDFDFHHHHHHHHGGFHFGCCCDGHHHHGGGGECCFFECEGEGGGGCCDGGGGGGGGGGGGGGGFFFEFBFFEDFFFFFFFFFFFFF:FEEFFFEFFFFFFDFFF?FA.;A>@FFFBFFFFFDBAFFFFFF
@M03896:38:000000000-B4D98:1:1106:20659:16718 1:N:0:263
AACGTAGGTCACAAGCGTTGTCCGGAATTACTGGGTGTAAAGGGAGCGCAGGCGGGAAGACAAGTTGGAAGTGAAATCTATGGGCTCAACCCATAAACTGCTTTCAAAACTGTTTTTCTTGAGTAGTGCAGAGGTAGGCGGAATTCCCGGTGTAGCGGTGGAATGCGTAGATATCGGGAGGAACACCAGTGGCGAAGGCGGCCTACTGGGCACCAACTGACGCTGAGGCTCGAAAGTGTGGGTAGCAAACA
+
AAAAAFF@FF4CF4FEA2EACGFEEEGGHFADBAB3AAGHHHGDGGFGGGGGGEGGCGDFCFGFFHFFHGHFFHHGHHHHFHHGHHHHHHGGEHF?FHHHHHHHHHFGHH?2>@@FGHHHFFF@DFGFHHHHHECFHGGCD@@EHHFHD<@DC;CG:-:AEAFGBC;CDFEGGFBE?F?-@FGGFFFEA///;;;B9A;;=AA?FFB;BEEFFFFFFFBFBDD.DD99?.A>;.99:;;BDF9FEFFFB.A
@M03896:38:000000000-B4D98:1:1106:20667:16736 1:N:0:263
AACGTAGGTCACAAGCGTTGTCCGGAATTACTGGGTGTAAAGGGAGCGCAGGCGGGAAGACAAGTTGGAAGTGAAATCTATGGGCTCAACCCATAAACTGCTTTCAAAACTGTTTTTCTTGAGTAGTGCAGAGGTAGGCGGAATTCCCGGTGTAGCGGTGGAATGCGTAGATATCGGGAGGAACACCAGTGGCGAAGGCGGCCTACTGGGCACCAACTGACGCTGAGGCTCGAAAGTGTGGGGGGCAAACA
+
AAAAA4CAFB4FF4GE22EACFGE2EEGHGFHCBA3AAFFFHGGHGGGGGG?EEFGEG?GCFCGBG4FGHF3B4F4GHFHGFGFHHGCBGFEEBF2BBGFGHHHGDFBFH?2?@FGGGGHG2FG2FGGHH1F<<?GGFHACA@EHHGH.A@GE;<C;;:AEGGGFFCC9BEFFGGGFAA@-./CBFFA.9BFEFFDB..-@ADFBF/;BEAFDEFFFBFBB?FDFB.99..;9BA9/;B/9A--==;A?A.
@M03896:38:000000000-B4D98:1:1106:7080:16856 1:N:0:263
AACGTAGGTCACACGCGTTGTCCGGAATTACTGGGTGTAAAGGGAGCGCAGGCGGGAAGACAAGATGGAAGTGAAATCTATGGGCTCAACCCATAAACTGCTTTCAAAACTGTTTTTCTTGAGTAGTGCAGAGGTAGGCGGAATTCCCGGTGTAGCGGTGGAATGCGTAGATATCGGGAGGAACACCAGTGGCGAAGGCGTCCTACTGGGCACCAACTGACGCTGAGGCTCGAAAGTGTGGGTAGCAAACA
+
1AAAA11AFBBB11AA00EAAGGBEEEGHFBBBBA0BEGE2GHGCEEEGCGEGEGG?>E0BB0B0FFFHBGGG2FFGGH2GBEGGHHHGHHGFGE1BBGFGHHHHHFHFH?F?@FHGGHHD?1?FHHHHFFBFFF1>.><<<AFHHHGCC?CC0;;C-;;ECFFGF;;;?GGBFFAAGG@?B-A;FF?9B//;@=?=BA@-;@BFFF99-A-9AAEABFBFBA9-9AAEFF-;--AFBFBBFFFABB//99
@M03896:38:000000000-B4D98:1:1106:7063:16861 1:N:0:263
AACGTAGGTCACAAGCGTTGTCCGGAATTACTGGGTGTAAAGGGAGCGCAGGCGGGAAGACAAGTTGGAAGTGAAATCTATGGGCTCAACCCATAAACTGCTTTCAAAACTGTTTTTCTTGAGTAGTGCAGAGGTAGGCGGAATTCCCGGTGTAGCGGTGGAATGCGTAGATATCGGGAGGAACACCAGTGGCGAAGGCGGCCTACTGGGCACCAACTGACGCTGAGGCTCGAAAGTGTGGGTAGCAAACA
+
AAAAAFFBFDBBDAFA?2EAEGHGGGGGHHAB5BA3EEGGHHHGHGGGGGGGGGGCGGGEFGGHFHEFGGHGGHHHHHHHHHHHHHHGHHHGGGH2FGHHHHHHHHFHHH?>DDDFGHHHGB=DGHHHHHHGHGGHFFFDACFGHHHHGGGGG<;CEA;EGEGGGFA;DGGGGGGGGGGGGGGGFFFFF9FFEDFFFFECFFFFFFFBFEAFFFFFFFFFFFFFDDFEEEA@@FFD:BFFFF.0;:BFFF?
@M03896:38:000000000-B4D98:1:1106:27030:17537 1:N:0:263
TACGGAGGGTGCAAGCGTTAATCGGAATTACTGGGCGTAAAGCGCACGCAGGCGGTTTGTTAAGTCAGATGTGAAATCCCCGGGCTCAACCTGGGAACTGCATCTGATACTGGCAAGCTTGAGTCTCGTAGAGGGGGGTAGAATTCCAGGTGTAGCGGTGAAATGCGTAGAGATCTGGAGGAATACCGGTGGCGAAGGCGGCCCCCTGGACGAAGACTGACGCTCAGGTGCGAAAGCGTGGGGAGCAAACA
+
ABAAAABCBBAAFBGEA2EA2BGFEAFGHHDB5ABAEEEEGHGGGCEEGGGGGGGGGGGHHGHHHHEFGGHFGFGEGHHHGGGGEGGGGHHHHHFGHGHHHGHHHHHHHH?2F?@CFHHHGGFGHHGGFGGFGHGGCCFFFFFFFFFBFFFFF9FFC=:CAFFFFFAADFFFBFFFFFFFFFFFFFFFFFFFFFFACDEDDFDFFFFFFFFFAFFDFFFFFFDFFFFFFFFFDBFFFFFFFFFFFFFFFF.
@M03896:38:000000000-B4D98:1:1106:23285:17561 1:N:0:263
AACGTAGGTCACAAGCGTTGTCCGGAATTACTGGGTGTAAAGGGAGCGCAGGCGGGAAGACAAGTTGGAAGTGAAATCTATGGGCTCAACCCATAAACTGCTTTCAAAACTGTTTTTCTTGAGTAGTGCAGAGGTAGGCGGAATTCCCGGTGTAGCGGTGGAATGCGTAGATATCGGGAGGAACACCAGTGGCGAAGGCGGCCTACTGGGCACCAACTGACGCTGAGGCTCGAAAGTGTGGGTAGCAAACA
+
ABAAAFFBFDBBFAFCC2EECFHEEEEGHHADBBA3AABDFGCG2EEEEEGGGGGGGGGHGGFFGH4B@BG?FHGFFHHHHHHGHHHFGHHGFHGE2GHGHHHHHHHHFH?<?@FCFGHH2@@@FHHGHHF?FFHBFGHDGGGGHHHHCCCGA::GCCA@EGGFGGA;.:EFFFGGG?9DGGGGFFFEFFFF9DFDFBE==;@DFF9/B9EBDEA;AFFFF.ADA..:.EF99.;ABBFFDFA/9;B/BF;
@M03896:38:000000000-B4D98:1:1106:23267:17565 1:N:0:263
AACGTAGGTCACAAGCGTTGTCCGGAATTACTGGGTGTAAAGGGAGCGCAGGCGGGAAGACAAGTTGGAAGTGAAATCTATGGGCTCAACCCATAAACTGCTTTCAAAACTGTTTTTCTTGAGTAGTGCAGAGGTAGGCGGAATTCCCGGTGTAGCGGTGGAATGCGTAGATATCGGGAGGAACACCAGTGGCGAAGGCGGCCTACTGGGCACCAACTGACGCTGAGGCTCGAAAGTGTGGGTAGCAAACA
+
AAAAAFFBFDBCFDFC?2EACFGEFFGGHHA55AA3BEHGGHHGHGEEGGGGGGGG?EEHFFGGGHDBGHFBFGGGHGGFGHHHGHHHHHHGGFGGFGHHHHHHHHFHHH?2DDDGFGHHFD2FGHHHHHGHHGGGFEGDDDGGHHHHDEEGE:CGEE:@GEHGGF9;ABGGGGGGGGAFFGGGFFFEABBFEDFFFFA:BA>DFFF0FFFFFFFFFFFBFFDF:;.;AAA:-/;.BFFFFDFF.:BFFF.
@M03896:38:000000000-B4D98:1:1106:18143:17607 1:N:0:263
AACGTAGGTCACAAGCGTTGTCCGGAATTACTGGGTGTAAAGGGAGCGCAGGCGGGAAGACAAGTTGGAAGTGAAATCTATGGGCTCAACCCATAAACTGCTTTCAAAACTGTTTTTCTTGAGTAGTGCAGAGGTAGGCGGAATTCCCGGTGTAGCGGTGGAATGCGTAGATATCGGGAGGAACACCAGTGGCGAAGGCGGCCTACTGGGCACCAACTGACGCTGAGGCTCGAAAGTGTGGGTAACAAACA
+
ABAAAFFAFDBBFGGE2AEAEGHGGGGGHFD55BA3EEGHFHGGGGGGGGGCGGGGCGGHGGFGFGDFGHHFGHHFHHDFGHHGGHHGHHHGGGGDGFHHHHHHHFHHGG?<DDFGGHHHHB2D@GHHHHHFGEHGHGHGGDAEGHGHEGFGC<;;;A:CGAGFFGD:9??BFFGGGGCA-?BFFFFEF/BFA>A--;A>A-;.FFFFFE?F?FFFD/B9FDDAD?AE?;::-BDA/9/;AF9//9;BA..
@M03896:38:000000000-B4D98:1:1106:18152:17625 1:N:0:263
AACGTAGGTCACAAGCGTTGTCCGGAATTACTGGGTGTAAAGGGAGCGCAGGCGGGAAGACAAGTTGGAAGTGAAATCTATGGGCTCAACCCATAAACTGCTTTCAAAACTGTTTTTCTTGAGTAGTGCAGAGGTAGGCGGAATTCCCGGTGTAGCGGTGGAATGCGTAGATATCGGGAGGAACACCAGTGGCGAAGGCGGCCTACTGGGCCCCAACTGACGCTGAGGCTCGAAAGTGTGGGTAGCAAACA
+
AAAAAFFBFDBCFEFAA?AAFGHEEGGGHHA55BB3EAGHHHHGHGGFGGGGGFGGGGGGFFFGFFBBGHHFFHHHHHGHHHHFGHHHHHHGGHBGGHHGGHHHHHFHHHFD?@FHFGGHDD@@FHGGHHG1GAFFDFG>@CCEHHHHEGCDC;0CA@;CDFFFFGA;9@EFFGGGFFDGADGGFFFFA99B9@D-;?;9@FDDFFF;9E..9@AFDFBBFFD?.9AEFAA@99DDBFBFD..;ABFBF?.
@M03896:38:000000000-B4D98:1:1106:4538:17808 1:N:0:263
TACGGAGGGTGCAAGCGTTAATCGGAATTACTGGGCGTAAAGCGCACGCAGGCGGTTTGTTAAGTCAGATGTGAAATCCCCGGGCTCAACCTGGGAACTGCATCTGATACTGGCAAGCTTGAGTCTCGTAGAGGGGGGTAGAATTCCAGGTGTAGCGGTGAAATGCGTAGAGATCTGGAGGAATACCGGTGGCGAAGGCGGCCCCCTGGACGAAGACTGACGCTCAGGTGCGAAAGCGTGGGGAGCAAACA
+
ABAAAABBDBA>CDGA22EEAGHFAEFGHHA55AAAAAEEGHGGGCEEFGGFGGGEGGGHHGGGFH@@FGFBFF@BGHHHGEGGEFHGHHHHGHFHHGHHHHHHHHGHGH?DF?FGGGGG?F1GHGGGFGGGHHDAAAFFFFFFFFFBFFFFB;BFBBADEFBFFB;;.B?FFFFFFFBFFBFFFFFDFBADF>DFFFA;AFD@FFFEEFFF@DFFFFFFF.AAD?BFFFBB?BFDFFD.DCDA@DEFFFF
@M03896:38:000000000-B4D98:1:1106:6512:17820 1:N:0:263
AACGTAGGTCACAAGCGTTGTCCGGAATTACTGGGTGTAAAGGGAGCGCAGGCGGGAAGACAAGTTGGAAGTGAAATCTATGGGCTCAACCCATAAACTGCTTTCAAAACTGTTTTTCTTGAGTAGTGCAGAGGTAGGCGGAATTCCCGGTGTAGCGGTGGAATGCGTAGATATCGGGAGGAACACCAGTGGCGAAGGCGGCCTACTGGGCACCAACTGACGCTGAGGCTCGAAAGTGTGGGTAGCAAACA
+
AAAAAFFBFD4CBFFA22EAEGGE2EFGHHDFBBB3EEGHHHHGHG1AEECEGFG/EFEFGGFG3GFBFHGB3FHHFHHBGHGGGGHHHHHGGHHEHGHGHHHHHG?FGF<D?@FCFHGHFFGGFFGHFHFEHAFFGFGCDCGEHHHH.@DGA::C:AADGEGFFC;:9CAFB0FEDA@?D?FGFFFFF/BFFACF;?A>DD@AFFB//A?9:EAEABBBFDAA:.;?..9--:A.9;9:AA.B./;FBFF
@M03896:38:000000000-B4D98:1:1106:6517:17837 1:N:0:263
AACGTAGGTCACAAGCGTTGTCCGGAATTACTGGGTGTAAAGGGAGCGCAGGCGGGAAGACAAGTTGGAAGTGAAATCTATGGGCTCAACCCATAAACTGCTTTCAAAACTGTTTTTCTTGAGTAGTGCAGAGGTAGGCGGAATTCCCGGTGTAGCGGTGGAATGCGTAGATATCGGGAGGAACACCAGTGGCGAAGGCGGCCTACTGGGCACCAACTGACGCTGAGGCTCGAAAGTGTGGGTAGCAAACA
+
ABAAAFFCFDBCDDGC?2EEEGHGGGGGHFDB5BB3EEGGHHHGHGEGGFGGGGGEGGGEFGGGFHEFGHHFGHGGHHHHHHHHHHHHGHHGGHHFGHHHHHHHHHFHHH?2DDFGGGHHFDGFFHHHHHHGHGHHHGGFFCFGHHHHGGGGE<CGEE;EGFHGGGA;DGGGGGGGGGGGCGFGFFFFFBFFFFFFFFEFFFFFFFFBBEEFFFFFFFFFFFFDFFFFFEA=9BFD0B:BDF;09BFFFFF
@M03896:38:000000000-B4D98:1:1106:6509:17854 1:N:0:263
AACGTAGGTCACAAGCGTTGTCCGGAATTACTGGGTGTAAAGGGAGCGCAGGCGGGAAGACAAGTTGGAAGTGAAATCTATGGGCTCAACCCATAAACTGCTTTCAAAACTGTTTTTCTTGAGTAGTGCAGAGGTAGGCGGAATTCCCGGTGTAGCGGTGGAATGCGTAGCTATCGGGAGGCACACCAGGGGCGACGGCGGCCTACTGGGCACCCACTGACGCTGAGGCTCGAAAGTGTGGGTAACCAAC
+
>1>1>C>AFDFCBGAA11EAFGAB0BEEHG12B100AAFG2GHGHGGGGGCEGEEEEGGFF>EGFHBBBFCB1B21FFGGFHHFGFGHCGHGFH0FGHEBDFGHGG2GFH?<?@F@FGHH1@<1@FGFHFHHHAFGBFG@C@-<GGGG.-<@E0;;A:EG.;CFFC;.A?CBF0CB----9.;A-ABA--;-99---;99-9;B/BB//:EFBA-AB;B/9--;-:9----9-;;-9;F/-9-////;-9
@M03896:38:000000000-B4D98:1:1106:25594:18010 1:N:0:263
TACGGAGGGTGCAAGCGTTAATCGGAATTACTGGGCGTAAAGCGCACGCAGGCGGTTTGTTAAGTCAGATGTGAAATCCCCGGGCTCAACCTGGGAACTGCATCTGATACTGGCAAGCTTGAGTCTCGTAGAGGGGGGTAGAATTCCAGGTGTAGCGGTGAAATGCGTAGAGATCTGGAGGAATACCGGTGGCGAATGCGGCCCCCTGGACGAAGACTGACGCTCAGGTTCGAAATCGTGCGTAGCAAACA
+
>AA?3AADDB2>4ADA22AAAFFAAEFGHE555B2BAAAEGFGGFCF0EEG0E>EEEEGFFGHGGH4BF4FBDGFHGHHG?EE<>EGHHHHGBFFFGFGFGGGGHFHGFHGGHHHHGHHHHG1<FFGC?C<<FF?-AFA9;BFFFFFFBBBFB;;B>-.99FFBF;;;AFFF/FFFFFF?FAFFFFFA-99D;9@9-9:;9@D@-@;.:BF-D;D.BBFFF.;.AAFB;//-.:..;AEF.-..;99//;.
@M03896:38:000000000-B4D98:1:1106:25599:18027 1:N:0:263
TACGGAGGGTGCAAGCGTTAATCGGAATTACTGGGCGTAAAGCGCACGCAGGCGGTTTGTTAAGTCAGATGTGAAATCCCCGGGCTCAACCTGGGAACTGCATCTGATACTGGCAAGCTTGAGTCTCGTAGAGGGGGGTAGAATTCCAGGTGTAGCGGTGAAATGCGTAGAGATCTGGAGGAATACCGGTGGCGAAGGCGGCCCCCTGGACGAAGACTGACGCTCAGGTGCGAAAGCGTGGGGAGCAAACA
+
ABBCBBCCBCABCEG4A2EAAGGFEEFGHFA55BAAAAEEFGHGGCEGGCGGGGGGGGGHHHHHHH4BFGFBFGGFHHHHFGGGGGHEHHHHHHGHFEHHHHHHHHHHFG?DG?GFGHHHHFFFGGGHFGGEHHGGGFFFFFBFFFFFFFFFBBFF>CAD?FFFFFFADFFF0FFFFFFFFFFFFFFFFDFFFFFCFFFFFFDFFFBFFFFFFFFDFFFFFDFDFFFFFFFFDDFABD9DCFFEFFEFFFF
@M03896:38:000000000-B4D98:1:1106:25581:18032 1:N:0:263
TACGGAGGGTGCAAGCGTTAATCGGAATTACTGGGCGTAAAGCGCACGCAGGCGGTTTGTTAAGTCAGATGTGAAATCCCCGGGCTCAACCTGGGAACTGCATCTGATACTGGCAAGCTTGAGTCTCGTAGAGGGGGGTAGAATTCCAGGTGTAGCGGTGAAATGCGTAGAGATCTGGAGGAATACCGGTGGCGAAGGCGGCCCCCTGGACGAAGACTGACGCTCAGGTGCGAAAGCGTGGGGAGCAAACA
+
AAA?A>ABDBAA4BFC22FEAFGFBECFHFDB5BBAAAEDGGHGGCECGGGCFGGGGGGHHHFHHH4BFGFBBFGFGHHHFEGGGGHHHHHGGGEFFEGFGHHHHHFHGH?>GFGBFGGGCCFFGFGGFGGFHHA@DADDFFBFBFFFFBBFB;;B-;;@ABFFFFA;.:EFFFFFFFFFFFFFFFFF---AF;DADFFB9@@DFFFEFFFCCFFDBFFFFFFFFFFFFFF@DACDBA.ABFCA:;AFF..
@M03896:38:000000000-B4D98:1:1106:25598:18045 1:N:0:263
TACGGAGGGTGCAATCGTTAATCGGAATTACTGTGCGTAAAGCGCACGCAGGCGGTTTGTTAAGTCAGATGTGACATCCCCGGGCTCAACCTGGGAACTGCATCTGATACTGGCCAGCTTGAGTCTCGTAGAGGGGGGTAGAATTCCAGGTGTAGCGGTGAAATGCGTAGAGATCTGGAGGAATACCGTTGGCGAAGGCGGCCCCCTGGACGACGACTGACGCACAGGTGCGAAAGCGTGGGGCGCAAAC
+
>1>1>>AD?11>1B3B000A0FGAAABFHFDFA2DD/BBEFAGFE?E/EAAAE>>>/B/0BB21BGD1BGGF@GBEHHFE?>EEEEHHHHHHHH/FFC<1F<BFG1FDGG1?1?0@?FGHGF1?FFF??A?/?<C?C@@FFE/9BBBB;9BB;;9B--9--;//BF;;-@E/9;///99--A-BBFFF---9:--;-;A->@@@@@@AAFA----9-ABBB-;-99B-;9B9-9@9BAAA----9;----
@M03896:38:000000000-B4D98:1:1106:27751:18148 1:N:0:263
TACGGAGGGTGCAAGCGTTAATCGGAATTACTGTGCGTAAAGCGCACGCAGGCGGTTTGTTAAGTCAGATGTGAAATCCCCGGGCTCAACCTGGGAACTGCATCTGATACTGGCAAGCTTGAGTCTCGTAGAGGGGGGTAGAATTCCAGGTGTAGCGGTGAAATGCGTAGAGATCTGGAGGAATACCGGTGGCGAAGGCGGCCCCCTGGACGAAGACTGACGCTCAGGTGCGAAAGCGTGGGGGGCAAACA
+
AAAAA33>DBAABEG4A2EE2GG2A2FFHFBD55A5BBEEAGHEGCEFGFGGDGGGFEGGHFHHHH@FGGF4BDGGGHHHFGGGGGGFCFHGFHACBFFFFGHHHFFGBF???/@<FGHHBA??F1???AFA1GD-DFCAABBFFFF;:F99;BFB;B.9.;BFBFFAABEFBBB/BB/F.A.BFFFF-9>DFFFADDFC;B@->B-AEFFAB-:9FBBFFBAAD?B//9B@ABBFBDADB-@-99-A..9
@M03896:38:000000000-B4D98:1:1106:22087:18521 1:N:0:263
TACGGAGGGTGCAAGCGTTAATCGGAATTACTGGGCGTAAAGCGCACGCAGGCGGTTTGTTAAGTCAGATGTGAAATCCCCGGGCTCAACCTGGGAACTGCATCTGATACTGGCAAGCTTGAGTCTCGTAGAGGGGGGTAGAATTCCAGGTGTAGCGGTGAAATGCGTAGAGATCTGGAGGAATACCGGTGGCGAAGGCGGCCCCCTGGACGAAGACTGACGCTCAGGTGCGAAAGCGTGGGGAGCAAACA
+
ABBAAABBBAAA45FA22FAAGGBEEFGHG5B5BBBAAEEGHGGGGFGGGGGGGGGGAEHGHHHGG@BFGFFGHHHHHHHFEGEEGHGHHHHFHGHHEHHHHHHH2F@GH?2F<2<CFG?FF<GGFF0FGGCG0>ADFDFFFFFFFFF9FBFF;;FD@ADFFFFFF;;AFFFFFFFFFFFFFFFFFFD--@DABFFBFA9BFFFFFFEFFFA-;ADBFFFFFFFFDFFFFB;ADFDFDDFFFFFCA?FBF.
@M03896:38:000000000-B4D98:1:1106:24925:18525 1:N:0:263
TACGGAGGGTGCAAGCGTTAATCGGAATTACTGGGCGTAAAGCGCACGCAGGCGGTTTGTTAAGTCAGATGTGAAATCCCCGGGCTCAACCTGGGAACTGCATCTGATACTGGCAAGCTTGAGTCTCGTAGAGGGGGGTAGAATTCCAGGTGTAGCGGTGAAATGCGTAGAGATCTGGAGGAATACCGGTGGCGAAGGCGGCCCCCTGGACGAAGACTGACGCTCAGGTGCGAAAGCGTGGGGAGCAAACA
+
AAAAAAADDBAAB5GC?AEAAFGBBEFGHGBB5BBAAAEEGHGGGCEEGGGGGGGGGGGHHHHHGH@BFHFBFGHEHHHHGFGEEGHGGHHHGGAGFFHHHHHHHHHHHH?2F?FGGHHHGGFGHGGHFGGFHHGGGFFFFFFFFFFFFFBFB;FF>;:BEFFFFFA;9>AFBFFFFFFFFFFFFFFFFFFFFDFFFFEDAACFFFDFEFFFFFFDFFFFFFFFFFFFFF;;.@=AFFFDFFF?AAEFFF?
@M03896:38:000000000-B4D98:1:1106:22098:18534 1:N:0:263
TACGGAGGGTGCAAGCGTTAATCGGAATTACTGGGCGTAAAGCGCACGCAGGCGGTTTGTTAAGTCAGATGTGAAATCCCCGGGCTCAACCTGGGAACTGCATCTGATACTGGCAAGCTTGAGTCTCGTAGAGGGGGGTAGAATTCCAGGTGTAGCGGTGAAATGCGTAGAGATCTGGAGGAATACCGGTGGCGAAGGCGGCCCCCTGGACGAAGACTGACGCTCCGGTGCGAAAGCGTGGGGAGCAAACA
+
AAAAA3ADB?AACBBA?2EAAGHFEFFGHHAB5BABAAAAFGGFGCFEGGCEGEGGEGFHHHDHGHDBEGFFFFFBBGGHGFGGEGHGFHHHHHGHHGHGHHHHHHHHHH?FGFGHGGGF?CFGHHHGFDEFGHCACDDFFFFFFFFBBFBFF9;FF-;@EFFFFFA;AFEFBFFFFFBFFBFBBFFFDDFFFFFFC?EFFFDCFFFAEFF=A@DABFBBFDFDF..-;;;:.;=AFDFF;-BEFFFFFF.
@M03896:38:000000000-B4D98:1:1106:24937:18538 1:N:0:263
TACGGAGGGTGCAAGCGTTAATCGGAATTACTGGGCGTAAAGCGCACGCAGGCGGTTTGTTAAGTCAGATGTGAAATCCCCGGGCTCAACCTGGGAACTGCATCTGATACTGGCAAGCTTGAGTCTCGTAGAGGGGGGTAGAATTCCAGGTGTAGCGGTGAAATGCGTAGAGATCTGGAGGAATACCGGTGGCGAAGGCGGCCCCCTGGACGAAGACTGACGCTCAGGTGCGAAAGCGTGGGGAGCAAACA
+
AAAAA3AD?ABABBF4A2FA2FGFEFFGHHDD53AAAAEEFGHGGGEEGGG0EEGCEEFHHHHHHH@BFGHFGHHHHHHHGGGGEGHFGHHHHHGHHGHHHHHHHHGHHH?2F?GFFHHHGF?FGHHHGGGFGHFCC?BFFEFFFFFFFFFFB;FFBB9BEBFFFFDAFBFFFFFFFFFFFFFFBFFFB-=DABB?BFA->BBBBBBFFFFBBBFDFFFBFDDDFA/9FFFBDB;DFA9ABBBEBAABFFA
@M03896:38:000000000-B4D98:1:1106:18555:18551 1:N:0:263
AACGTAGGTCACAAGCGTTGTCCGGAATTACTGGGTGTAAAGGGAGCGCAGGCGGGAAGACAAGTTGGAAGTGAAATCTATGGGCTCAACCCATAAACTGCTTTCAAAACTGTTTTTCTTGAGTAGTGCAGAGGTAGGCGGAATTCCCGGTGTAGCGGTGGAATGCGTAGATATCGGGAGGAACACCAGTGGCGAAGGCGGCCTACTGGGCACCAACTGACGCTGAGGCTCGAAAGTGTGGGTAGCAAACA
+
ABAAAFFBFD4BDEFC22EAFGHFEGGGHHA55BA3BEGHHHHGHGGGGFGCGFGGGGGHFGHHGGFFFHHFFHGGHHGHHHHGGHHGHHHGGHHGHHHHHHHHHHHHHH?2DDDGFGGHGFCFGHHHHHHHHGGGFFGCCDGGHHHHEFCGC<<CCA:AEHCFFF;;EGGGGGGGGGGGADFGFFFFFBFFABCDFBA@DFFFFFFBBAAFFFFFFFFFFFFFDDFFFFFFAFFDBFFFFFDB.BFFFF.
@M03896:38:000000000-B4D98:1:1106:18537:18562 1:N:0:263
AACGTAGGTCACAAGCGTTGTCCGGAATTACTGGGTGTAAAGGGAGCGCAGGCGGGAAGACAAGTTGGAAGTGAAATCTATGGGCTCAACCCATAAACTGCTTTCAAAACTGTTTTTCTTGAGTAGTGCAGAGGTAGGCGGAATTCCCGGTGTAGCGGTGGAATGCGTAGATATCGGGAGGAACACCAGTGGCGAAGGCGGCCTACTGGGCACCAACTGACGCTGAGGCTCGAAAGTGTGGGTAGCAAACA
+
AAAAAFFBFBBCD4G422EAAGHFFGGGHGDB5BA3EAGG5GHGGGGCGCFGGGGGFFEGGHHHFGFGHGHBFHGHHHHFGHHHHHHHHHHFEHGDGHHHHHHHHHFHHH?2?@@GFFHGFDFFFHHHHHHBFFHGHGHCGGGGHHHHGGGGC0CGDC:CFHCFFFC;CDGGGGGGGGGGGFFFFFFAA9FFFFFFBDEFFFDFFFFBB.AB?FFFFFFFFFFF..AEEEA@AFD?:BBFDF./9BFFF99
@M03896:38:000000000-B4D98:1:1106:18560:18569 1:N:0:263
AACGTAGGTCACAAGCGTTGTCCGGAATTACTGGGTGTAAAGGGAGCGCAGGCGGGAAGACAAGTTGGAAGTGAAATCTATGGGCTCAACCCATAAACTGCTTTCAAAACTGTTTTTCTTGAGTAGTGCAGAGGTAGGCGGAATTCCCGGTGTAGCGGTGGAATGCGTAGATATCGGGAGGAACACCAGTGGCGAAGGCGGCCTACTGGGCACCAACTGACGCTGAGGCTCGAAAGTGTGGGTAGCAAACA
+
>AA3>FFAFDCCDDGA22EAAGGEEFCGHH55B323BEGHGHHGHGGGEGF?EEEE/EEGFBGFFGFGFHHBFGEBGGBGFGHHHHHGHHHGG3EDFGHFGHHHHHHH2C?2?@@FFFGGDDF@@GHHHGHFFGGCGCFA<A<CGGDGC-<:C:;F-;;AEEGFGFC;9DEGGEGEFFGGGGBFFFFEAFFFE-@BF.A@D=;AFFFB/AEFFFFFFBFBF9..A?.AFA;99...//9/...BABFFFFF
@M03896:38:000000000-B4D98:1:1106:16191:21759 1:N:0:263
TACGGAGGGTGCAAGCGTTAATCGGAATTACTGGGCGTAAAGCGCACGCAGGCGGTTTGTTAAGTCAGATGTGAAATCCCCGGGCTCAACCTGGGAACTGCATCTGATACTGGCAAGCTTGAGTCTCGTAGAGGGGGGTAGAATTCCAGGTGTAGCGGTGAAATGCGTAGAGATCTGGAGGAATACCGGTGGCGAAGGCGGCCCCCTGGACGAAGACTGACGCTCAGGTGCGAAAGCGTGGGGAGCAAACA
+
AAAAAAABBAAAFFFC?2EAAGGFEAFGHHA55BAAEAFEGHHGGCEEGGGGGGGGGGGHHHHHHHGG3FFBFFGFGHHHGGGGGGHGHHHHHHGFHGHHHHHHHHHHHHD2F?F2FFGHGFFGHHHHFDGEHHGGGFFFFFFFFFFFFF0FF9FFCCAFFFFFFFAADFEFBFFFFFFFFFFFFFFFF@CFFFFFFFFFFFDFFFFFFFFFF=AABFFFFFFFFFFFFFFFFFCFFFFFFFFFFDFFFFF
@M03896:38:000000000-B4D98:1:1106:16174:21766 1:N:0:263
TACGGAGGGTGCAAGCGTTAATCGGAATTACTGGGCGTAAAGCGCACGCAGGCGGTTTGTTAAGTCAGATGTGAAATCCCCGGGCTCAACCTGGGAACTGCATCTGATACTGGCAAGCTTGAGTCTCGTAGAGGGGGGTAGAATTCCAGGTGTAGCGGTGAAATGCGTAGAGATCTGGAGGAATACCGGTGGCGAAGGCGGCCCCCTGGACGAAGACTTACGCTCAGGTGCGAAAGCGGGGGGAGCAAACA
+
>AA3>3>DB>AAF5BE?2EAAFGFAEEFHGD5BB2AAAEEGGGGGCEEGGGGGGGGGGGFEBFGFGGFGGFBFGFGGHHHGGGCGGHHHHHFAGGFGGHGGHHHHHFGGH?21<@1/FHG0<CGHHFCEDGEHGFGG;BFFFBFFFFBBFFFF/;9;@9-9/9FFF:;.-AF//BFFB/FAD.BBFFFB--;A9@@BDAB-@BB?BB?EFFB--A;FF//9AAE.A/BFFFB.9-A/.--9BB@9../9..
@M03896:38:000000000-B4D98:1:1106:26557:23967 1:N:0:263
TACGGAGGGTGCAAGCGTTAATCGGAATTACTGGGCGTAAAGCGCACGCAGGCGGTTTGTTAAGTCAGATGTGAAATCCCCGGGCTCAACCTGGGAACTGCATCTGATACTGGCAAGCTTGAGTCTCGTAGAGGGGGGTAGAATTCCAGGTGTAGCGGTGAAATGCGTAGCGATCTGGAGGAATACCGGTGGCGAAGGCGGCCCCCTGGACGAAGACTGACGCTCAGGTGCGAAAGCGTGGGGAGCCACCA
+
>AAA11>>AA1>A1BA00A0ABFBBAAFHHA221BAAAA//DBAE?E/EEE/EEEEEGEHHHDGGHFBGHHGBG2BFHHHG>EE>EGFBFGFB<CBF/BBFGHGG>DFDGF?FGF1<?FF<?1GHHGFFAF.10.--@@--B;F/9F9/9:;:99B-;;-;B/FF;;9-9-;-;AF/9/A-AFFBBF;999A;-99@-;--;9@@@@-9B;999B-;/FFF-;;AA//B/;9-;;-F-BB@@@F;;-;-;-
@M03896:38:000000000-B4D98:1:1106:26571:23977 1:N:0:263
TACGGAGGGTGCAAGCGTTAATCGGAATTACTGGGCGTAAAGCGCACGCAGGCGGTTTGTTAAGTCAGATGTGAAATCCCCGGGCTCAACCTGGGAACTGCATCTGATACTGGCACGCTTGAGTCTCGTAGAGGGGGGTAGAATTCCAGGTGTAGCGGTGAAATGCGTAGAGATCTGGAGGAATACCGGTGGCGAAGGCGGCCCCCTGGACGAAGACTGACGCTCAGGTGCGAAAGCGTGGGGAGCAAACA
+
BBABB3ADDAAAFBGE22E2ABFBBBFFHHA55AAAAAEEAGGGGFEEGGGGGGGGFGEHHFFGHHHGBFDFFFEBFHHHFEGGEGHGFGHHHHGHH/FBGFHHHHGHHH??FFF2?AEG??FGHHHFF.FCHFDCFFFDFFFFFFFBFFFFF:BF@@DDEFFFFF:A9=EFEFFF/FFF?9.FBBFD@@CFA--@BAA@AFFFFFD?.BA-9-.9;FFFFDDDFABFFF;;.-@AF?DBFFFE;;.9BF.
@M03896:38:000000000-B4D98:1:1106:21299:24954 1:N:0:263
AACGTAGGTCACAAGCGTTGTCCGGAATTACTGGGTGTAAAGGGAGCGCAGGCGGGAAGACAAGTTGGAAGTGAAATCTATGGGCTCAACCCATAAACTGCTTTCAAAACTGTTTTTCTTGAGTAGTGCAGAGGTAGGCGGAATTCCCGGTGTAGCGGTGGAATGCGTAGATATCGGGAGGAACACCAGTGGCGAAGGCGGCCTACTGGGCACCAACTGACGCTGAGGCTCGAAAGTGTGGGTAGCAAACA
+
AAA?ACFBFD4CF4FA?2EAFGHBEAEFHHA55BB3BEGFDGHGHGEAEFCCFEEGCEEHBBGGGHBB@3GFG4FFGHHFGHHHGHHGHHHGCGGD2FGGHHHHHGGGHH?2?@FGGFHH2@<FDGHHGHHHHGGFF/?AAADGHHHHAACCE:0CA;CCAAFFGFACDG.FGGGGA-9??.CGFFFFABFFA@FFF.A@BF@DFFF:/..9DFFFFFFFFFAD.;AEA.9;9BDD;/;/;DAB9BFFFF.
@M03896:38:000000000-B4D98:1:1106:14955:26493 1:N:0:263
TACGGAGGGTGCAAGCGTTAATCGGAATTACTGGGCGTAAAGCGCACGCAGGCGGTTTGTTAAGTCAGATGTGAAATCCCCGGGCTCAACCTGGGAACTGCATCTGATACTGGCAAGCTTGAGTCTCGTAGAGGGGGGTAGAATTCCAGGTGTAGCGGTGAAATGCGTAGAGATCTGGAGGAATACCGGTGGCGAAGGCGGCCCCCTGGACGAAGACTGACGCTCAGGTGCGAAAGCGTGGGGAGCAAACA
+
AAAAAABBCAAABAGC?2EAAGGFEEGGHHA55BAAEAEEGHHGGGGGGGGGGGGGGGGHHHGHGH4BBFFBFGGFGHHHGGGGGGHFFHHFGHGFGGHHHHHHHHFGGH?>F?GFGGHHGGGGHGGGFEGGHGGGGFFDFFBFFFFFFFFFB;;;B@9@?FFFFFDADFFFBFFFFFFFFFFFFFFFF@DFFFFCDAA@AFFFFFBEFFFFCDFFFFFFFFDFFFBB;FFCDCFDFFFFFFFEDFFFFFF
@M03896:38:000000000-B4D98:1:1106:15171:28133 1:N:0:263
AACGTAGGTCACAAGCGTTGTCCGGAATTACTGGGTGTAAAGGGAGCGCAGGCGGGAAGACAAGTTGGAAGTGAAATCTATGGGCTCAACCCATAAACTGCTTTCAAAACTGTTTTTCTTGAGTAGTGCAGAGGTAGGCGGAATTCCCGGTGTAGCGGTGGAATGCGTAGATATCGGGAGGAACACCAGTGGCGAAGGCGGCCTACTGGGCACCAACTGACGCTGAGGCTCGAAAGTGTGGGTAGCAAACA
+
ABAAAFF@FBBCBAGF22E2EGHEEEFGHHA55A23AAGGHHGGGGEEGGGEGGGGFGEGFGFGFGFFGHHGGHFBGGGDBFHFGGHFHHHGGHFDGHHGHHHHHHHFDH?>DDD@FCGGFFFFFGHHHHHHHGGGFFFFACGGHHHHGGCGE=<CC;;CDEHGFF;;CDGFFGGGGAFGGDGFFFFEFFFFA=CA@AE@BFFFFFF;BAAFFFFFFFFFFFDFDDFFFFA@@FFD0:0BDDAF.;FFFFF
@M03896:38:000000000-B4D98:1:1106:15178:28149 1:N:0:263
AACGTAGGTCACAAGCGTTGTCCGGAATTACTGGGTGTAAAGGGAGCGCAGGCGGGAAGACAAGTTGGAAGTGAAATCTATGGGCTCAACCCATAAACTGCTTTCAAAACTGTTTTTCTTGAGTAGTGCAGAGGTAGGCGGAATTCCCGGTGTAGCGGTGGAATGCGTAGATATCGGGAGGAACACCAGTGGCGAAGGCGGCCTACTGGGCACCAACTGACGCTGAGGCTCGAAAGTGTGGGTAGCAAACA
+
AAAAAFFBFFBCB4F4A2E?CGHEEEGGHHAB5BB3AAGGFGFGHFGGGGGGGGGGGGEFFGHHHHGHHFGFGHGGHHHFFGHHHHGFHHHFGFGBFGHHHHHHHG?FFG?2DDDFGFHGGFFFFHHGHHGHHGHHHGFG@CDGHHHHGGGGE;CGE::ADGCFFFC;EGGGGGGGGGGGGGGGFFFEABFFADFCDDEDFFFFFFFFFFEFFFFFD9BBFFDDDDAAFFA9;FDD0::FAA.9;9FFFF?
@M03896:38:000000000-B4D98:1:1106:15164:28160 1:N:0:263
AACGTAGGTCACAAGCGTTGTCCGGAATTACTGGGTGTAAAGGGAGCGCAGGCGGGAAGACAAGTTGGAAGTGAAATCTATGGGCTCAACCCATAAACTGCTTTCAAAACTGTTTTTCTTGAGTAGTGCAGAGGTAGGCGGAATTCCCGGTGTAGCGGTGGAATGCGTAGATATCGGGAGGAACACCAGTGGCGAAGGCGGCCTACTGGGCACCAACTGACGCTGAGGCTCGCACGTGTGGGTAGCAAACA
+
>AA?AFFBFDF@BGFC?2EAFGHEEEGGHFBD53A3EEGGGHGGHEG?EGGCGGGE?E11B3?GGGGHHGFBFGHHHHHD??GHHHGHHHHGEGGFHDGGHGHHHHGHFC?D?@FCFGHGB@@@GHDGHHHBGEHGHGHG?@DGHHGGEC@CE0;<C:;CDEGCBB:;.-:FFGFEGB-DAFGG.BD.:99BEA>CFFFFFFC./;;9BEF.AEFEDFB/;ADDFB.:.:AB-9--.9/;ADA/.//;;F.
@M03896:38:000000000-B4D98:1:1107:10969:4967 1:N:0:263
AACGTAGGTCACAAGCGTTGTCCGGAATTACTGGGTGTAAAGGGAGCGCAGGCGGGAAGACAAGTTGGAAGTGAAATCTATGGGCTCAACCCATAAACTGCTTTCAAAACTGTTTTTCTTGAGTAGTGCAGAGGTAGGCGGAATTCCCGGTGTAGCGGTGGAATGCGTAGATATCGGGAGGAACACCAGTGGCGAAGGCGGCCTACTGGGCACCAACTGACGCTGAGGCTCGAAAGTGTGGGTAGCAAACA
+
ABAAAFFBFDBCBGFF2AE?FGHFFGGGHHBFCBB3EEHHHHHGHGGGGFFEGGG/EEEHFGFHHHFHFHFBBGHFHHGBGHHHHHHGHHHGGHGFFGHFHHHHHHHHHHGFGGGHGHHHGFHHGGHHHHHHHGHHEGFGCCGGHHHHGG@EC<;;;;;;EEHGFF;;ADGGGGFEGGGGGGFGFFFFFFFFAACFFDFFFFFFFFFBBFEFFFFFFFFFFFDFFFFAEEF@AFFDFF9BDF90ABBFFFF
@M03896:38:000000000-B4D98:1:1107:12860:5597 1:N:0:263
TACGGAGGGTGCAAGCGTTAATCGGAATTACTGGGCGTAAAGCGCACGCAGGCGGTTTGTTAAGTCAGATGTGAAATCCCCGGGCTCAACCTGGGAACTGCATCTGATACTGGCAAGCTTGAGTCTCGTAGAGGGGGGTAGAATTCCAGGTGTAGCGGTGAAATGCGTAGAGATCTGGAGGAATACCGGTGGCGAAGGCGGCCCCCTGGACGAAGACTGACGCTCAGGTGCGAAAGCGTGGGGAGCAAACA
+
BABBBBCBBAAACGGCC?EEEGHFEFDGHFBBBABBEAEEFHHGG?EEGCFGGGGGGGGHHHHHGHDFGFFBFFFHHHHHGGGGGGHGHHHHHHGFGGHHHHHHHHHHGHGFHHHFGHHHHGFHHHHHGGGGHGGGFF>AAFFFFFFFFF0B;;;;;;;;ABFFBFA;DFFFFFFFFFFFFFFFFFFFFCFFFFFADFFFAFFFFFCFFFFFFDFFFFFFFFFFFFFFFFFFFFFFFFDFFFFFFFFFFFF
@M03896:38:000000000-B4D98:1:1107:19471:5866 1:N:0:263
TACGGAGGGTGCAAGCGTTAATCGGAATTACTGGGCGTAAAGCGCACGCAGGCGGTTTGTTAAGTCAGATGTGAAATCCCCGGGCTCAACCTGGGAACTGCATCTGATACTGGCAAGCTTGAGTCTCGTAGAGGGGGGTAGAATTCCAGGTGTAGCGGTGAAATGCGTAGAGATCTGGAGGAATACCGGTGGCGAAGGCGGCCCCCTGGACGAAGACTGACGCTCAGGTGCGAAAGCGTGGGGAGCAACCA
+
>AAA3AADDAAAFGFF22EE2BGFBEFGHF5B5BBAAAEEGHGGFCFEEGGGGFGEEGGHGHHHHHHFFGFB4@FBFGHGGGGGEEGFFGHHFGAGGFFFGGHHHFBHGGGGHHHFF?FF?FCFGGGC?EFGGHCDCFF?EFFFFFFB;B//B9;99;;@EFFFFB:ADFEFBBFFFBBF.;BFBFFF;99.;BC-@.;B-@BBFF=.;.AD-;D.BFF/9.;...BB:/9-9-9./;..---.9;;FA..
@M03896:38:000000000-B4D98:1:1107:19491:5867 1:N:0:263
TACGGAGGGTGCAAGCGTTAATCGGAATTACTGGGCGTAAAGCGCACGCAGGCGGTTTGTTAAGTCAGATGTGAAATCCCCGGGCTCAACCTGGGAACTGCATCTGATACTGGCAAGCTTGAGTCTCGTAGAGGGGGGTAGAATTCCAGGTGTAGCGGTGAAATGCGTAGAGATCTGGAGGAATACCGGTGGCGAAGGCGGCCCCCTGGACGAAGACTGACGCTCAGGTGCGAAAGCGTGGGGAGCAAACA
+
BBAABBBBCAAAFGFE2AEFFGHFEEGGHGDB5BBBAEEFHHHGGCGEGGE?FGGEGGGHHHHHHHDFGGFBFGHHGHHHGGGGEGHGHHHHHHGHHGHHHHHHHHGHHHGHHHHHGHHHGFFHHHHHFGGGHHGFGFFFEFFFFFFFFFBFB;;;;;;;AFFFFFAADFFFFFFFFFFFFFFFFFFFFBFFFA@FFFEDFFFFFCDAEFFFCFFFFFFFFFFFFFFFFFFCFFFFFFFFFFFFFDFFFFF
@M03896:38:000000000-B4D98:1:1107:19482:5883 1:N:0:263
TACGGAGGGTGCAAGCGTTAATCGGAATTACTGGGCGTAAAGCGCACGCAGGCGGTTTGTTAAGTCAGATGTGAAATCCCCGGGCTCAACCTGGGAACTGCATCTGATACTGGCAAGCTTGAGTCTCGTAGAGGGGGGTAGAATTCCAGGTGTAGCGGTGAAATGCGTAGAGATCTGGAGGAATACCGGTGGCGAAGGCGGCCCCCTGGACGAAGACTGACGCTCAGGTGCGAAAGCGTGGGGAGCAAACA
+
AAA?AAADDAAAEGFA2AEEFGH2EEGGHDDB5AAAAEEEGHHGF?EEECEEFE?EEEAGGHFDFG@BFGBBB@FGFHGHGCG?>EHHHHHHGGGGFFGFGFGHHGFHHHGGGHHEFFGFC0?FGHHHGFGGBG.-->>;:99FFFFEB/BFF//;;-9-;BBFFF;..-.9/BFFBBFFFD9/BFFAFDD.99;@-.A;--@DFFAEAB.B=-.99//;;9.D?.9/BFFBDDAA/;.9---A=DFFFFF
@M03896:38:000000000-B4D98:1:1107:18154:6022 1:N:0:263
AACGTAGGTCACAAGCGTTGTCCGGAATTACTGGGTGTAAAGGGAGCGCAGGCGGGAAGACAAGTTGGAAGTGAAATCTATGGGCTCAACCCATAAACTGCTTTCAAAACTGTTTTTCTTGAGTAGTGCAGAGGTAGGCGGAATTCCCGGTGTAGCGGTGGAATGCGTAGATATCGGGAGGAACACCAGTGGCGAAGGCGGCCTACTGGGCACCAACTGACGCTGAGGCTCGAAAGTGTGGGTAGCAAACA
+
A?ABAFFBFFBFCGGA?2E?EGGGEEFGHFDBB3B3AAGFHGGGHEGGGFFCFGGG?EEFHHHHFGFFEHGBFHHHHHGGHHHGHHHFHHHGGGFGGHHHHHHHHHGGHHFDDDDFFCFGHGGHHHGHFHHHGGHHHGGGGCGGHHHHGF-E;;<<;;;;?CGGFFE;DDECFGFGGGABFGEFFFFFFBFFFFFFFDFFABFFFFBBFEEFFFFADFFFBDFFFFFFEFFC=FFF0;;9AD.0ABFBB..
@M03896:38:000000000-B4D98:1:1107:18136:6023 1:N:0:263
AACGTAGGTCACAAGCGTTGTCCGGAATTACTGGGTGTAAAGGGAGCGCAGGCGGGAAGACAAGTTGGAAGTGAAATCTATGGGCTCAACCCATAAACTGCTTTCAAAACTGTTTTTCTTGAGTAGTGCAGAGGTAGGCGGAATTCCCGGTGTAGCGGGGGAATGCGTAGATATCGGGAGGAACACCAGTGGCGAAGGCGGCCTACTGGGCACCAACTGACGCTGAGGCTCGAAAGTGGGGGGAGCAAACA
+
AAABA>CADBBCBGFEC?E?CGHGGGGGHGDB5AA3EAGFHHGGGGGGGGG?FFGG?EDGGGFH34BCEFGBFGHBGHFGFHHGHHHFFHHFGBCBBGGGHHHHHGFHHE?2?@>@FCGDF2B22F10<FD1FF1?F/GCC@?EGHHFD?@A.<;;;;-;-9..9B:.;>./:BFFA--:@AFA.FD.9/BB:@=;B?A>CACDFF/BBAEBD..AAFFF/.:AADA....;@FAA;//;:@-9@.9BBF?
@M03896:38:000000000-B4D98:1:1107:11849:7272 1:N:0:263
AACGTAGGTCACAAGCGTTGTCCGGAATTACTGGGTGTAAAGGGAGCGCAGGCGGGAAGACAAGTTGGAAGTGAAATCTATGGGCTCAACCCATAAACTGCTTTCAAAACTGTTTTTCTTGAGTAGTGCAGAGGTAGGCGGAATTCCCGGTGTAGCGGTGGAATGCGTAGATATCGGGAGGAACACCAGTGGCGAAGGCGGCCTACTGGGCACCAACTGACGCTGAGGCTCGAAAGTGTGGGTAGCAAACA
+
AAAAAFCAFDCCFGFAE?EEEGGEEFGGHFDFBBA3EEGFFHHGGFGGGGCEGEEGEGEGFGHHGHFGGHBB?FGHHHFFGHHHHHHGHHHGGFGGFGHHGHHHHHHHHHGEGFFFFGGGGDHHFHHHHHGGHEHHFGDCCCGGHHHHCG-A;<<;;;:::CCFFFC;9@EGGGG???FGAGBFFFFEABFFABCFFDE>=DCDFFB;/AAFFFFFFFFFFFDDADAFFFF9;F?AFFFFFF;9:BFFFFF
@M03896:38:000000000-B4D98:1:1107:23514:7329 1:N:0:263
TACGGAGGGTGCAAGCGTTAATCGGAATTACTGGGCGTAAAGCGCACGCAGGCGGTTTGTTAAGTCAGATGTGAAATCCCCGGGCTCAACCTGGGAACTGCATCTGATACTGGCAAGCTTGAGTCTCGTAGAGGGGGGTAGAATTCCAGGTGTAGCGGTGAAATGCGTAGAGATCTGGAGGAATACCGGTGGCGAAGGCGGCCCCCTGGACGAAGACTGACGCTCAGGTGCGAAAGCGTGGGGAGCAAACA
+
ABABBBBCCBAACGCEA2EEFGHFEEGGHGDD5BBAAAEEFHHGG0EEE?EEFGGFGGGHHGHHFH@BGEBBBFGFHHHHGGGGFGHGHHHHHHGFFGGGHHHHHHHHGHGFHHHFFHHHGHGHHHHHFGGGHHGGGFA:ABFFFFFFFFBF;;;:;;;;?FFFFFA;DFFFFFFFFFEFFFFFFFFFFBDDFFFAFFEAFFFFFFCEFFFFDFFFFFFFFFFBFFFFFFFADFFDFD:DDFF?@AEFFF?
@M03896:38:000000000-B4D98:1:1107:21994:8031 1:N:0:263
TACGGAGGGTGCAAGCGTTAATCGGAATTACTGGGCGTAAAGCGCACGCAGGCGGTTTGTTAAGTCAGATGTGAAATCCCCGGGCTCAACCTGGGAACTGCATCTGATACTGGCAAGCTTGAGTCTCGTAGAGGGGGGTAGAATTCCAGGTGTAGCGGTGAAATGCGTAGAGATCTGGAGGAATACCGGTGGCGAAGGCGGCCCCCTGGACGAAGACTGACGCTCAGGTGCGAAAGCGTGGGGAGCAAACA
+
ABBBBBBBBAAACGFEE?EFFGHFFGGGHFBD5BBAEEEDHHHGG0EAECAEGEGEGGGHGHHHHHFGGDBBBFGFHHHHGGGGGGHGHHHHHHEHHGHHHHHHHHGHHHFFHGHGGGGGGFHHHHHHFGGGGGGFGF@AAFFFFFFFFFBF;;;;:;;;EFFFFFA;AFFFFFFFFFFFFFFEFFFFF>DFFFFFFFEBBFFFFFFFFFF=DF?DFFFFFFD.ADFF:BF>DD;.BD:A>BF?BDFFBF?
@M03896:38:000000000-B4D98:1:1107:3781:8218 1:N:0:263
AACGTAGGTCACAAGCGTTGTCCGGAATTACTGGGTGTAAAGGGAGCGCAGGCGGGAAGACAAGTTGGAAGTGAAATCTATGGGCTCAACCCATAAACTGCTTTCAAAACTGTTTTTCTTGAGTAGTGCAGAGGTAGGCGGAATTCCCGGTGTAGCGGTGGAATGCGTAGATATCGGGAGGAACACCAGTGGCGAAGGCGGCCTACTGGGCACCAACTGACGCTGAGGCTCGAAAGTGTGGGTAGCAAACA
+
>>>AAFFBFDFCDFCA22EAFGGEEEGGHDDDBBF3EEHGHHHGHGGGGGG?FGFGGGGHFGHHGGFCGHFBFFFFHHHHHHHHHHHHHHHGGHHGHHHHHHHHHHHHHHFFFGHHGGHHG2GGGHHGHHFFHGHH1/F>CA@GHGHHDCCAC:;:-;;A:CGGGG.;ADGGGFFEG?B?DDFGBFFEABFFECCFFDEBFFFFFFBBB..;DFFFFFFFFFFFADFFEFFFAFFFFFFFFFFFEF/FFF9
@M03896:38:000000000-B4D98:1:1107:3774:8235 1:N:0:263
AACGTAGGTCACAAGCGTTGTCCGGAATTACTGGGTGTAAAGGGAGCGCAGGCGGGAAGACAAGTTGGAAGTGAAATCTATGGGCTCAACCCATAAACTGCTTTCAAAACTGTTTTTCTTGAGTAGTGCAGAGGTAGGCGGAATTCCCGGTGTAGCGGTGGAATGCGTAGATATCGGGAGGAACACCAGTGGCGAAGGCGGCCTACTGGGCACCAACTGACGCTGAGGCTCGAAAGTGTGGGTAGCAAACA
+
AAAAAFFCFDBCDGGEA?E?FGGEEGGGHGBFBFA3EEHHHHHGGGGGGCEEGGGCGGGHFHHHGGBGFGFBBGHFHHFDGHHHGHHGHHHGGHFFGHHGHHHHHHFHHH?DFFGHGGGHGFHGFHHHHHHHHGHHHGFFDFGGHHHHGC-A;<;;;=;;EAFFGF;;ADEGFGFEGAC?FGGGFFFFFFBFEFDDCDFFFFFFFFFBBEEFFFFFFFFFFFFFFF.EEEFA;FF.00BFFF.BABFFFFF
@M03896:38:000000000-B4D98:1:1107:9696:8904 1:N:0:263
TACGGAGGGTGCAAGCGTTAATCGGAATTACTGGGCGTAAAGCGCACGCAGGCGGTTTGTTAAGTCAGATGTGAAATCCCCGGGCTCAACCTGGGAACTGCATCTGATACTGGCAAGCTTGAGTCTCGTAGAGGGGGGTAGAATTCCAGGTGTAGCGGTGAAATGCGTAGAGATCTGGAGGAATACCGGTGGCGAAGGCGGCCCCCTGGACGAAGACTGACGCTCAGGTGCGAAAGCGTGGGGAGCAAACA
+
>AAAA?ADDAAAGFGF?AEEGGHBBAFGHFAD5BBBAAEFHHHGG?EEEF?@EE@EFGDGGHHHHH4BFFBBB@FFGHHHGGG/>EHHHHHHHFAGHGHFHHHHHGGHHHFDGECFFFFF<GFHHHGFFDFGGBA?CADDEFFFFFFFF//;;;/;;9:9AFFFFBA:AD?FFBFFFF99DDFFFFFD99@FADDFFFE@--@FFF;AEF.@-;DDFFF/FFDDFDF/;BB@ACF?FD.9@DAF-AEFFF.
@M03896:38:000000000-B4D98:1:1107:14772:9487 1:N:0:263
TACGGAGGGTGCAAGCGTTACTCGGAATTACTGGGCGTAAAGCGCACGCAGGCGGTTTGTTAAGTCAGATGTGAAATCCCCGGGCTCAACCTGGGAACTGCATCTGATACTGGCAAGCTTGAGTCTCGTAGAGGGGGGTAGAATTCCAGGTGTAGCGGTGAAATGCGTAGAGATCTGGAGGAATACCGGTGGCGAAGGCAGCCCCCTGGACGAAGACTGACGCTCAGGTGCGAAAGCGTGGGGAGCAAACA
+
11A?A?ADDAAA1GFA0A0AAFHEAEFGHFB221/BAEEFHFFFECCAFEE/EEE>EEEGEDGDBFFBGFGBF22D2FGFFEGEEGHHHGHHAGA<GFCBFGFGHFHGHH1@GFHGEFGF0?F<DGGGCCCFHGC>A@9-9BF/BFFFBB9/;;/99;-;AFFFFF;;;@-FFFFFFFFAFFFFBFFB@;@-A@=@?BEFBFFFF@@AAFA=>=BABFF/BA?:B-BFBB;99@@AFF9B?@?9-9AF/99
@M03896:38:000000000-B4D98:1:1107:14789:9489 1:N:0:263
TACGGAGGGTGCAAGCGTTAATCGGAATTACTGGGCGTAAAGCGCACGCAGGCGGTTTGTTAAGTCAGATGTGAAATCCCCGGGCTCAACCTGGGAACTGCATCTGATACTGGCAAGCTTGAGTCTCGTAGAGGGGGGTAGAATTCCAGGTGTAGCGGTGAAATGCGTAGAGATCTGGAGGAATACCGGTGGCGAAGGCGGCCCCCTGGACGAAGACTGACGCTCAGGTGCGAAAGCGTGGGGAGCAAACA
+
ABAAABCCBAAAFGFCA?EECGHFEEGGHGBDBBBAAAEFHHHGGAEEFFECGGGEGGGHHHHHHH@BFFBBBGFHHHHHGGGGFGHGHHHHHHGHHGHHHHFHHHHHHHGFHGHHGHHHGHFHHHHFFGGGHHGDGFFDEFFFFFFFFFFFB;;;;;;;AFFFFFDAFFFFFFFFFFFFFFFFFFFFFBCFFFFFFFFDFFFFFFDEFFFFFFFDFFFFFDFDFFFFFFFFDFFFFFDDFFFFFFFFFFF
@M03896:38:000000000-B4D98:1:1107:25410:10526 1:N:0:263
TACGGAGGGTGCAAGCGTTAATCGGAATTACTGGGCGTAAAGCGCACGCAGGCGGTTTGTTAAGTCAGATGTGAAATCCCCGGGCTCAACCTGGGAACTGCATCTGATACTGGCAAGCTTGAGTCTCGTAGAGGGGGGTAGAATTCCAGGTGTAGCGGTGAAATGCGTAGAGATCTGGAGGAATACCGGTGGCGAAGGCGGCCCCCTGGACGAAGACTGACGCTCAGGTGCGAAAGCGTGGGGAGCAAACA
+
ABBBBBBDD?AACFGAE2EEFGHFEGGGHHBF53BAEEEDDHHGG0EEGEE@GEFEEFGHGHHHFH4F3GFBBGGHHHHHFGGGGGHGHHHHHFGHHGHHGHHHHGFHHHGDHGHFGGGGGHHHHHHHGGGG<C.@FFCFFFFFFFFFFFBF;;;;9;;9AFFFBFA9ADFFFFFFFFFFDFFFFFFFF9DDACCFFFFC;FFFFFFFFFFF;9ADFFFFFFF?DFFFFFFFFFFDEDADAC;ACDFFFF?
@M03896:38:000000000-B4D98:1:1107:25391:10529 1:N:0:263
TACGGAGGGTGCAAGCGTTAATCGGAATTACTGGGCGTAAAGCGCACGCAGGCGGTTTGTTAAGTCAGATGTGAAATCCCCGGGCTCAACCTGGGAACTGCATCTGATACTGGCAAGCTTGAGTCTCGTAGAGGGGGGTAGAATTCCAGGTGTAGCGGTGAAATGCGTAGAGATCTGGAGGAATACCGGTGGCGAAGGCGGCCCCCTGGACGAAGACTGACGCTCAGGTGCGAAAGCCGGGGGGACAAACA
+
>>>A>AADDAAAFGCF?2EEFGHAAAFFHFDB53AAAAEEHFGFG?E0EEE0EEEGGGGGFHHGGHHGF@3B4BGGGGGHGEE@E>GHBHH20B/FGGFFGD?FGGGDGHFDCGBGFFGG?<GGFDGCC?<FGH??-@@AEF/BFFFB9BBFB;;;;;.;;BFF9;9999./;BFFBFEFFAFFFFFD-B-D9@@-B.99--=BFB-:..:--;.ABB//;9;AA.:B/9B;.99:B.----9-99.:.9.
@M03896:38:000000000-B4D98:1:1107:11047:12308 1:N:0:263
AACGTAGGTCACAAGCGTTGTCCGGAATTACTGGGTGTAAAGGGAGCGCAGGCGGGAAGACAAGTTGGAAGTGAAATCTATGGGCTCAACCCATAAACTGCTTTCAAAACTGTTTTTCTTGAGTAGTGCAGAGGTAGGCGGAATTCCCGGTGTAGCGGTGGAATGCGTAGATATCGGGAGGAACACCAGTGGCGAAGGCGGCCTACTGGGCACCAACTGACGCTGAGGCTCGAAAGGGTGGGTAGCAAACA
+
>3>?AC4AFDFFFF4A?AEA2FGEEEFGHDABD3A3AAFGHHHGHFGGGCEEEEF/EEEFGHHHFHE3FGF3?FFGHHF4BFHBGGHGGHHEFHGGDGFFGGFHGHHGHHCFGHHHGGGGBDGFFGGBFHHGHGHFHFGDDGGGFHHHC?-:;;0;;-.;AEFFGF9;EG?F00C?---@-AFFFFFFF/BFA>@D-DADAFFFFFFFFE9BDAAE.FFFFFFF..9..A?@9FD;..:.@D./.9//B..
@M03896:38:000000000-B4D98:1:1107:11058:12323 1:N:0:263
AACGTAGGTCACAAGCGTTGTCCGGAATTACTGGGTGTAAAGGGAGCGCAGGCGGGAAGACAAGTTGGAAGTGAAATCTATGGGCTCAACCCATAAACTGCTTTCAAAACTGTTTTTCTTGAGTAGTGCAGAGGTAGGCGGAATTCCCGGTGTAGCGGTGGAATGCGTAGATATCGGGAGGAACACCAGTGGCGAAGGCGGCCTACTGGGCACCAACTGACGCTGAGGCTCGAAAGTGTGGGTAGCAAACA
+
ABAAAFFBFFBCFFGF??E?CGHEEGGGHEBDBBB3EEGHGHHGHGGGGEECGEGGFGFFHHHHGHDGGHHBFGFHHHFBFHHHHHHGHHHGGFHFGHHHHHHHHHHGHHGFDFHHGGGHGFHHHHHHHHHHHGHHHGHGFGGGHHHHGG?E;<;;;;;;EEFGGFC:ADGGGGGFGGGGGGGGFFFFFBFFFFFFFFFFFFFFFFFFFFFFFFFFFFFFFFFFFFFFFEFA;FDD;B:FAF909;0BFFF
@M03896:38:000000000-B4D98:1:1107:11063:12342 1:N:0:263
AACGTAGGTCACAAGCGTTGTCCGGAATTACTGGGTGTAAAGGGAGCGCAGGCGGGAAGACAAGTTGGAAGTGAAATCTATGGGCTCAACCCATAAACTGCTTTCAAAACTGTTTTTCTTGAGTAGTGCAGAGGTAGGCGGAATTCCCGGTGTAGCGGTGGAATGCGTAGATATCGGGAGGAACACCAGTGGCGAAGGCGGCCTACTGGGCACCAACTGACGCTGAGGCTCGAAAGTGTGGGTAGCAAACA
+
AAAAAFF@DDBCEEGA2AA2AFGEFFCGHGDFBAB3EEFFFHHGHFGGGGGCGEGGGGFAGHHHEGBFB3FBFGHFHHD4BGHGHHGGGHHGFHG2GHFGGHFGHBFHHFCD?@@F?@@F2FGDHHGHFGHHHGHFHAGCDCGGHHHHA<-;.<0;;;:;CEFFBFAADFGGGGGEF??AFGGGFFF?A//FADD;-;E@BB@AFF;BFFFFDFAADEBBBADDF?.....9@BDD9F/;A?./.;BBFFF
@M03896:38:000000000-B4D98:1:1107:14727:12422 1:N:0:263
AACGTAGGTCACAAGCGTTGTCCGGAATTACTGGGTGTAAAGGGAGCGCAGGCGGGAAGACAAGTTGGAAGTGAAATCTATGGGCTCAACCCATAAACTGCTTTCAAAACTGTTTTTCTTGAGTAGTGCAGAGGTAGGCGGAATTCCCGGTGTAGCGGTGGAATGCGTAGATATCGGGAGGAACACCAGTGGCGAAGGCGGCCTACTGGGCACCAACTGACGCTGAGGCTCGAAAGTGTGGGTAGCAAACA
+
AAAAAFFAFDFFFFGF?2ECEGGEEGGGHHBBBB2AEEHHGHHGFGGGGEEEEEEEEEEFGHHHHHFGBGHFFFFHHHF4FGHHGHHHHHHGGFG2BFGGFHHHHHHHHHGBFHFGGFGF2FHHHHGGHHHHGFFGFFD@>ADGHHHHGF-A;<=<=-;;AGHF0F9=EFFGGGGECDGGGDGGFFFFAFFFEDFFADFAFFFFFF9;/AEBDFFFFFFFFFDFDDFFFFF>;FDA9;BFFFABABFFFFA
@M03896:38:000000000-B4D98:1:1107:14718:12440 1:N:0:263
AACGTAGGTCACAAGCGTTGTCCGGAATTACTGGGTGTAAAGGGAGCGCAGGCGGGAAGACAAGTTGGAAGTGAAATCTATGGGCTCAACCCATAAACTGCTTTCAAAACTGTTTTTCTTGAGTAGTGCAGAGGTAGGCGGAATTCCCGGTGTAGCGGTGGAATGCGTAGATATCGGGAGGAACACCAGTGGCGAAGGCGGCCTACTGGGCACCAACTGACGCTGAGGCTCGAAAGTGTGGGTAGCAAACA
+
AAAAAFFBFFBFFGFCC?ECCGHEEGGGHGBBBAA3EEHHHHHGHGGCFG?EEEEEGGGFGGHGGHFGFHHFGHH4GGF4GHHFGHHGGHHGFFHFFGHFHHHHHHHHHHGFFGGGFGHHGFFFHHGHGHHHHGFHBFDC@DGGHHHHAC-@;;;;;:;;AEHGFF;.CDGGGGGGF?BF?AFGFFFFF;//;@BD;DE@FFFFFFFBBE.B9EAEB/BFFFFFFD?FFEA@AF?D9/;BAF.99BFFFF.
@M03896:38:000000000-B4D98:1:1107:21093:12903 1:N:0:263
AACGTAGGTCACAAGCGTTGTCCGGAATTACTGGGTGTAAAGGGAGCGCAGGCGGGAAGACAAGTTGGAAGTGAAATCTATGGGCTCAACCCATAAACTGCTTTCAAAACTGTTTTTCTTGAGTAGTGCAGAGGTAGGCGGAATTCCCGGTGTAGCGGTGGAATGCGTAGATATCGGGAGGAACACCAGTGGCGAAGGCGGCCTACTGGGCACCAACTGACGCTGAGGCTCGAAAGTGTGGGTAGCAAACA
+
ABAAAFFBFDBCBGFE?2EAFGHEFGGGHHDBBBBAEEFGHHHGFGGFGCEAEEEEGGDGHHGHBG4BFHBBBFHGHHGHHHHHHHHGHHHGGHHGHHHHHHHHHHGHGHGFGGHHFGGGFFGGDHHHHHHFHGHGFEGCADGGHHHHDC@CC<=;=::=CEHFFFCCDGGGFGGGGGFGGGGGFFFFFBFFE@CCDFEDFFFFFFB;;EFFFFEFFFFFFFDD?DFFF?F=BFF.BFFFFF.FEFFFFFF
@M03896:38:000000000-B4D98:1:1107:6123:13162 1:N:0:263
TACGGAGGGTGCAAGCGTTAATCGGAATTACTGGGCGTAAAGCGCACGCAGGCGGTTTGTTAAGTCAGATGTGAAATCCCCGGGCTCAACCTGGGAACTGCATCTGATACTGGCAAGCTTGAGTCTCGTAGAGGGGGGTAGAATTCCAGGTGTAGCGGTGAAATGCGTAGAGATCTGGAGGAATACCGGTGGCGAAGGCGGCCCCCTGGACGAAGACTGACGCTCAGGTGCGAAAGCGTGGGGAGCAAACA
+
ABAAABBBCABACFGF2AFCFGHFEEGGHGBFBBCAEAEEGHHGG0EAEEEFGGGCFGGHGHHHGHFGFGBBBGGHHHHHGGGGGGHGGHHCHHFHHGFFHHHHHGHHHHGFHGHBFGHFGHHHHHHHGGGGHHGFGCFFFFFFFFFFFFBF;;;;;;;;AFFFBF;::BEFFFFFFFEFFFFFFFFFF@BAFCCCFFFFFACFFFAEEFFFFDDDFFFBFFFDFFFFFFFDDFFDFD9ABFAEDFAF/A.
@M03896:38:000000000-B4D98:1:1107:6113:13176 1:N:0:263
TACGGAGGGTGCAAGCGTTAATCGGAATTACTGGGCGTAAAGCGCACGCAGGCGGTTTGTTAAGTCAGATGTGAAATCCCCGGGCTCAACCTGGGAACTGCATCTGATACTGGCAAGCTTGAGTCTCGTAGAGGGGGGTAGAATTCCAGGTGTAGCGGTGAAATGCGTAGAGATCTGGAGGAATACCGGTGGCGAAGGCGGCCCCCTGGACGAAGACTGACGCTCAGGTGCGAAAGCGTGGGGAGCAAACA
+
>>AAABBBDA>>4EGA22AAFFHFAEFGHHDB5BABAAEEFGHGG0AAEFGCGFGG>EFGGHHFB@B@@G@@BBFBGGHHAEGCGGHFG?GGFHGFFFGHGHFGHFDFFHFEFCGBFGC?FFHGFFHF?EFGDFD--99AEFFF//;BFBBB9;:9-;.;;/BF/BA;ADEFFFBFFBBAD?FBBFFAB9=AFFABCFF---99BA9A.9A;--;9//9;;9A...;;//;9.9-9/:.;>;B.9;.9:.9
@M03896:38:000000000-B4D98:1:1107:6133:13179 1:N:0:263
TACGGAGGGTGCAAGCGTTAATCGGAATTACTGGGCGTAAAGCGCACGCAGGCGGTTTGTTAAGTCAGATGTGAAATCCCCGGGCTCAACCTGGGAACTGCATCTGATACTGGCAAGCTTGAGTCTCGTAGAGGGGGGTAGAATTCCAGGTGTAGCGGGGAAATGCGTAGAGATCTGGAGGAATACCGGGGGCGAAGGCGGCCCCCTGGACGAAGACTGACGCTCAGGTGCGAAAGCGGGGGGAGCAACCA
+
>3A3>?AB@AAAGFFF?AEFGGHFEFGGHGA55BABAAEEABFEG0AAEEEEFCFEFFGBB@GHBG4BGGGB@BEHHHGHGGGGEEHEGHHHCF/GGGBGHF2?FGHHBHHHGGH2?FFFGGFFG?GHCEGFG0.<?@FDEFFFFFFFF99//9/;>;-;-AEF9BA:ADABBF/;BB;AAAFFEBBDF-9B>A-@-.AACFFFFD-A.B?=99ADF;BFBDD?DDF/9/BB.B@A/A-;99;-BB.B...
@M03896:38:000000000-B4D98:1:1107:11301:13504 1:N:0:263
TACGGAGGGTGCAAGCGTTAATCGGAATTACTGGGCGTAAAGCGCACGCAGGCGGTTTGTTAAGTCAGATGTGAAATCCCCGGGCTCAACCTGGGAACTGCATCTGATACTGGCAAGCTTGAGTCTCGTAGAGGGGGGTAGAATTCCAGGTGTAGCGGTGAAATGCGTAGAGATCTGGAGGAATACCGGTGGCGAAGGCGGCCCCCTGGACGAAGACTGACGCTCAGGTGCGAAAGCGTGGGGAGCAAACA
+
ABAAABCCC@AAFGGF2AEEFGHFEEGGHGDFBB2BAAEFHHHGGCEEGFE?EFGGGGGHHHHHHH4BGGBBBFBFGHHHGGGGEGHHHHHHHHGHHGHHHHHHHHHHGHHHHHHHGGGHFGHHHHHHGGGGHHGGGFFDEFFFFFFFFFBF;;;;;;;9AFFFFFA;ADFFFFFFFFFFFFFFFFFFF@CFFACFDFFC@ADFFFAEEFFFFFFFFFFFFFFFFFFFFFFCDFF?FDADFFFF-:AFFFA
@M03896:38:000000000-B4D98:1:1107:11724:15466 1:N:0:263
CCCGATTAACCCAAGTCAATAGAAGCCGGCGTAAAGAGTGTTTTAGATCACCCCCTCCCCAATAAAGCTAAAACTCACCTGAGTTGTAAAAAACTCCAGTTGACACAAAATAGACTACGAAAGTGGCTTTAACATATCTGAACACACAATAGCTAAGACCCCAACTGGGATTAAATACCCGAGCCGGCTGACTCACTTATAGCGAAACTCGTATGCCGTCTTCTTCCTGCCACAAAAAAAACAAACTACA
+
A1>>>?>1DDFA111FFGBGG1DFGFG000AEAEGHF0DFGHHH2BB2FGHHHGGGGGGGHGHGHHFFGHFGGHHHHHH10FGBFBBD@EFGGEFHHG>>BGHHHHCEFHFFHGH>GG/??CC1FGFFHHD2FHHHHHH2BFGGHHGCE11???1?<>>CG..ACH>0CC<C000=0DHH?--=A;-:--.900;;;9B009;--;--00.9./99B9;@--9//9/999-//:-AF-9-----;-/;//
@M03896:38:000000000-B4D98:1:1107:6717:15481 1:N:0:263
TACGGAGGGTGCAAGCGTTAATCGGAATTACTGGGCGTAAAGCGCACGCAGGCGGTTTGTTAAGTCAGATGTGAAATCCCCGGGCTCAACCTGGGAACTGCATCTGATACTGGCAAGCTTGAGTCTCGTAGAGGGGGGTAGAATTCCAGGTGTAGCGGTGAAATGCGTAGAGATCTGGAGGAATACCGGTGGCGAAGGCGGCCCCCTGGACGAAGACTGACGCTCAGGTGCGAAAGCGTGGGGAGCAAACA
+
AAAAAABCCAAAFGFF??E?FGHFEEGGHFDB5BBBAAEEHHGFG0EAEFF?EEEFGGGHHHGHHHHFHHFBFGHHHHHHGGGGEEHGHHHHHHGHGGGFGHHHHHHHHHHGHHHHGGGGFGFHHHHHGGGGHHGGGFDDEFFFFFFFFFBFB:9;;;;:AFFFFF;;DFFFFFFFFFFFFFFFFFFFFBAFABCFFFFDAFFFFFBEAFFFFFFFFFFFFFDFFFFFFFFDDFFFFFDFFFFFFFEFFFA
@M03896:38:000000000-B4D98:1:1107:21493:16109 1:N:0:263
TACGGAGGGTGCAAGCGTTAATCGGAATTACTGGGCGTAAAGCGCACGCAGGCGGTTTGTTAAGTCAGATGTGAAATCCCCGGGCTCAACCTGGGAACTGCATCTGATACTGGCAAGCTTGAGTCTCGTAGAGGGGGGTAGAATTCCAGGTGTAGCGGTGAAATGCGTAGAGATCTGGAGGAATACCGGTGGCGAAGGCGGCCCCCTGGACGAAGACTGACGCTCAGGTGCGAAAGCGTGGGGAGCAAACA
+
ABABBCCCCBBAFGGEAAEEFGHFEGGGHGDBB3FAEEEGHHHGG?EEGCCCGGGGGGGHHFHHHHDFGGFBBEFGHHHHGGGGGGHHHHHHHHGHHGHHHHHHHHHHGHGHHHGHGGHHGGHHHHHHFGFGHHGGGFCAEFFFFFFFFFBF;;;;;;;;AFFFFFA;DFFFFFFFFFFFFDFFFFFFF:-DFFFFFDEFFFFFFFFFFFFFFBFFFFFFFFFFFFFFBFFDFCC9FD9DFFDEFFFFFF.
@M03896:38:000000000-B4D98:1:1107:21474:16110 1:N:0:263
TACGGAGGGTGCAAGCGTTAATCGGAATTACTGGGCGTAAAGCGCACGCAGGCGGTTTGTTAAGTCAGATGTGAAATCCCCGGGCTCAACCTGGGAACTGCATCTGATACTGGCAAGCTTGAGTCTCGTAGAGGGGGGTAGAATTCCAGGTGTAGCGGTGAAATGCGTAGAGATCTGGAGGAATACCGGTGGCGAAGGCGGCCCCCTGGACGACGACTGACGCTCAGGTGCGAAAGCGTGGGGAGCAAACA
+
>AA3>>AAAAAAFGFCA?EAFGHBEEEFHGBFBB2AEEEGGHHGG?EEEEEEGEEFEGGHFGBFGHDBDG3B@FG4FGHHGGGFEGHHHHHHGCFCGGH2GHGGHFHGHHGFHHFFGFGF?FCGHGGFFDFF=0<-A99AABFFFFFFFF/B;;;99;;99BFFFF9AAD.BFFFFBFFADFFF/FF?ADFD:B--9AE@>DAFFC;;9FFFF-@--AD/B.AA../BF/B@;9D?B99A;-;.9AAF/A.
@M03896:38:000000000-B4D98:1:1107:3645:16337 1:N:0:263
AACGTAGGTCACAAGCGTTGTCCGGAATTACTGGGTGTAAAGGGAGCGCAGGCGGGAAGACAAGTTGGAAGTGAAATCTATGGGCTCAACCCATAAACTGCTTTCAAAACTGTTTTTCTTGAGTAGTGCAGAGGTAGGCGGAATTCCCGGTGTAGCGGTGGAATGCGTAGATATCGGGAGGAACACCAGTGGCGAAGGCGGCCTACTGGGCACCAACTGACGCTGAGGCTCGAAAGTGTGGGTAGCAAACA
+
ABAAAFCAFDFFFGGC?2EAFGGEEEGGHGBBBAA3EEGHHHHGHGGEEGEEGEEEGG?BFGHHGHFHEHFBBGGEHGFGGHHHHHHHHHHGGHHBGGHGHHHHHHHHHHFGDGFFFGFGDGFHHHHHHHGHHGFG1?FC@CGGHHHHGC-EC<<;;;;;EEHGGF::CDFGGGGFGGGGGDGGFFFFFBBB::@D@AEA;CBFFF;;;E.BFFFFFFFFFFF..:;..9;;CFD.B0;0DB.;.;BFFF?
@M03896:38:000000000-B4D98:1:1107:3636:16352 1:N:0:263
AACGTAGGTCACAAGCGTTGTCCGGAATTACTGGGTGTAAAGGGAGCGCAGGCGGGAAGACAAGTTGGAAGTGAAATCTATGGGCTCAACCCATAAACTGCTTTCAAAACTGTTTTTCTTGAGTAGTGCAGAGGTAGGCGGAATTCCCGGTGTAGCGGTGGAATGCGTAGATATCGGGAGGAACACCAGTGGCGAAGGCGGCCTACTGGGCACCAACTGACGCTGAGGCTCGAAAGTGTGGGTAGCAAACA
+
3>>AAFFBFFFBBFFF?2EEFGGEEEGGHHA5BBB3EEGHGHHGHFGGGGGGGGGGGEG1FGHHGHFFFGHBFGF4EGGEGHHHHFHGHHHGFFG?BGHHHHHHHHHGHHCBDFFGFGHHFDGHHHGGHGHHHGHHFGFA@ACGHHHHDG<AC;:;:;;AECHEFC:;AFGBFFFGG--@GGFGBFF..;FBECC--:EDFFFFFFBBBEABDEFEDFFBBADD?;AEEAF;:FD.:;BBDF./.;BFF..
@M03896:38:000000000-B4D98:1:1107:22128:16404 1:N:0:263
AACGTAGGTCACAAGCGTTGTCCGGAATTACTGGGTGTAAAGGGAGCGCAGGCGGGAAGACAAGTTGGAAGTGAAATCTATGGGCTCAACCCATAAACTGCTTTCAAAACTGTTTTTCTTGAGTAGTGCAGAGGTAGGCGGAATTCCCGGTGTAGCGGTGGAATGCGTAGATATCGGGAGGAACACCAGTGGCGAAGGCGGCCTACTGGGCACCAACTGACGCTGAGGCTCGAAAGTGTGGGTAGCAAACA
+
AAAAAFFCFDBCDFFC?AE?FGGEFFGGHHFFBBA3EEGHHHHGHGGGGCECGGGGGGGHGGHHHHHHFGFBGGGHHHGGHHHHGHHHHHHGFHGGHHHGHHHHHGGHHHGFGGGGGGGHGGFHHHHHHHHHHGHGHEG@@ADGHHHHDF-A;<;;:=;;CAGGFF;;EDGFGGGFGGGGGGGGFFFFFFBBAC;@DFE=BFFBFBB;;EEFFFFFFFFFFFFFFFFE?EFD>FFFFFFFFFAFFFFFFFF
@M03896:38:000000000-B4D98:1:1107:12774:16821 1:N:0:263
TACGGAGGGTGCAAGCGTTAATCGGAATTACTGGGCGTAAAGCGCACGCAGGCGGTTTGTTAAGTCAGATGTGAAATCCCCGGGCTCAACCTGGGAACTGCATCTGATACTGGCAAGCTTGAGTCTCGTAGAGGGGGGTAGAATTCCAGGTGTAGCGGTGAAATGCGTAGAGATCTGGAGGAATACCGGTGGCGAAGGCGGCCCCCTGGACGAAGACTGACGCTCAGGTGCGAAAGCGTGGGGAGCAAACA
+
AAAAABCCBAAAFGFCA2EEFGHFEGGGHGBFBBAAEEEEHHHGG0EEFCAEGGGFGGGHHHGHGH4BFDBBBFGHHHHHGGGGGGHGHGHHHHGHHGHGHHGHHHHHHHHBGHHGGGHGGFHHHHHHFGGGHH?CCF=AAFFFFFFFFF0BB;;;;;;;AFFFFFAAFFFFFFFFFFFFFDFFFFFFFDFDFFFFFFFDFFFFFFFFFFFFFDFFFFFFFFFDDDFBFFFFBFD.FDDFFD;9CDFFFFF
@M03896:38:000000000-B4D98:1:1107:14622:18621 1:N:0:263
TACGGAGGGTGCAAGCGTTAATCGGAATTACTGGGCGTAAAGCGCACGCAGGCGGTTTGTTAAGTCAGATGTGAAATCCCCGGGCTCAACCTGGGAACTGCATCTGATACTGGCAAGCTTGAGTCTCGTAGAGGGGGGTAGAATTCCAGGTGTAGCGGTGAAATGCGTAGAGATCTGGAGGAATACCGGTGGCGAAGGCGGCCCCCTGGACGAAGACTGACGCTCAGGTGCGAAAGCGTGGGGAGCAAACA
+
AAAA3AABBA2ACGCE2AE2CGHBAEFGHFDF5BBBEAEGGHGGGAEEEAE0EEEGEGDFHHHHGH4GBGF@BEGDHHHHGFGEEGHEGHHHHHGHHGHHHHHHHHHHHHGGHGGBAFFFFGFHHHGHFGGGFE??CF=DEF/:FF9;;99B/;99;-;-;FBF/BA9AFEBFFFBFBBF??FFFFF?9-9AFFBAC?A@;BFFFFAFAFADF-:.9BB/BD.;../9;9FDFF-./;.;=A-9;DAF9..
@M03896:38:000000000-B4D98:1:1107:14634:18635 1:N:0:263
TACGGAGGGTGCAAGCGTTAATCGGAATTACTGGGCGTAAAGCGCACGCAGGCGGTTTGTTAAGTCAGATGTGAAATCCCCGGGCTCAACCTGGGAACTGCATCTGATACTGGCAAGCTTGAGTCTCGTAGAGGGGGGTAGAATTCCAGGTGTAGCGGTGAAATGCGTAGAGATCTGGAGGAATACCGGTGGCGAAGGCGGCCCCCTGGACGAAGACTGACGCTCAGGTGCGAAAGCGTGGGGAGCAAACA
+
ABAAAACCCAAACGFG?AEEFGHFEEGGHHDB5BBBAAEEHHHGGCFEGGGCGEGGGGGHHHHHHHDFFGFBFGHHHHHHGGGGEGHHHHHHHHFFFFGFHHHHHHGHHHHHHGHGGGGGFGFHHHGGGGGGHHGGGFFFFFFFFFFFFFBFB;;;;;;;AFFFFFAADFFFFFFFFFFFFFFFFFFFF@FFFACCDDA>DFFFFFCEFFFFF;DDFFFFFFFFFFFFFFFDFFFDFFADFFFFFFFFFF.
@M03896:38:000000000-B4D98:1:1107:14633:18654 1:N:0:263
TACGGAGGGTGCAAGCGTTAATCGGAATTACTGGGCGTAAAGCGCACGCAGGCGGTTTGTTAAGTCAGATGTGAAATCCCCGGGCTCAACCTGGGAACTGCATCTGATACTGGCAAGCTTGAGTCTCGTAGAGGGGGGTAGAATTCCAGGTGTAGCGGTGAAATGCGTAGAGATCTGGAGGAATACCGGTGGCGAAGGCGGCCCCCTGGACGAAGACTGACGCTCAGGTGCGAAAGCGTGGGGAGCAAACA
+
>AA?AAABBAAAFGBA2AEGCEHBAAFFHAA5532BAAEEDGHGE?EEGCA0EEEEGEGHHHHHGH@3BEFB@FFFFHHHGGGEE@GHHHHGFFFFFABBFDFFDFGGHHGFHHHFAGGHGACFHHG0?<FADGFCCADFFFFFFFFFFF/;;;:;;;;;9BFFFBA;ADAFF/BFFBFFFD./;FFD@@9?A@B=-A9;>BF>DDBAEFF;B-:;BFFBFDFFB9/9FFFF?BADFBFF;ABE-:;//A9
@M03896:38:000000000-B4D98:1:1107:6291:18682 1:N:0:263
AACGTAGGTCACAAGCGTTGTCCGGAATTACTGGGTGTAAAGGGAGCGCAGGCGGGAAGACAAGTTGGAAGTGAAATCTATGGGCTCAACCCATAAACTGCTTTCAAAACTGTTTTTCTTGAGTAGTGCAGAGGTAGGCGGAATTCCCGGTGTAGCGGTGGAATGCGTAGATATCGGGAGGAACACCAGTGGCGAAGGCGGCCTACTGGGCACCAACTGACGCTGAGGCTCGAAAGTGTGGGTAGCAAACA
+
AAA@AFFBFDBCFGFEC?E?FGHEEGGGHGDBFB23EEGHHHHGFGGFGCE?FEGFGGDHFHHHFHHHHHHFFGHGHHHGHHHHHHHHGHHGGHHDGHHHHHHHGGGHHHFDGFGHGHHHGBHHHHHGHHHGHGHHGFGF@CFGHHHHG?-@;=:;=;;;EEFFFF;;CFGGFGGGGGGGGGGGFFFFFBBBABCFCFFFFFFFFFBF0EFBFFFFFFFBFDFFFFFFEEF;9BDAFFBFFFAB9BFBFF?
@M03896:38:000000000-B4D98:1:1107:6303:18697 1:N:0:263
AACGTAGGTCACAAGCGTTGTCCGGAATTACTGGGTGTAAAGGGAGCGCAGGCGGGAAGACAAGTTGGAAGTGAAATCTATGGGCTCAACCCATAAACTGCTTTCAAAACTGTTTTTCTTGAGTAGTGCAGAGGTAGGCGGAATTCCCGGTGTAGCGGTGGAATGCGTAGATATCGGGAGGAACACCAGTGGCGAAGGCGGCCTACTGGGCACCAACTGACGCTGAGGCTCGAAAGTGTGGGTAGCAAACA
+
ABAAAFFBFDBCEFGF22EAFGGEFGGGHGDDDFBAEEHHHHHGHGGEFGG?EEGGGGGHEGGHGHHHGHGBFGHHHHGFHHHHHHHGHHHGGHHFGHHHHHHHHHGHHHFDGFGHGGGGDFHGHHHHHHBGHGHHFGGD@CGGGHHHGGCDC<;;;;;=AEHGFC;;A?FGGGGGGGGGGGGGFFFFFFFFFBCFFFEFFFFFFFBFFFEFFFFFFFFFFFDDDDFEFFFB;/A.BBFFFFFFEFFFFFF
@M03896:38:000000000-B4D98:1:1107:5282:18901 1:N:0:263
TACGGAGGGTGCAAGCGTTAATCGGAATTACTGGGCGTAAAGCGCACGCAGGCGGTTTGTTAAGTCAGATGTGAAATCCCCGGGCTCAACCTGGGAACTGCATCTGATACTGGCAAGCTTGAGTCTCGTAGAGGGGGGTAGAATTCCAGGTGTAGCGGTGAAATGCGTAGAGATCTGGAGGAATACCGGTGGCGAAGGCGGCCCCCTGGACGAAGACTGACGCTCAGGTGCGAAAGCGTGGGGAGCAAACA
+
ABB@ACCCBAAACFBE?AEFFGGFFGGGHGDBBAFAEEEEFHHGG0EEFEGCGGGEGGGHGGHHHH@BFGHFGGFEGHHHGGGGGGHGHHHHHHGHHGHFHHHHHHHHGHFFHHHFGHHHGFFHHHHFFDGGHHECGF-:ABFFFFFFFBBB;;;;;;:@AFFFFFFDDFFFFFFFFF/FDFFFFFFFF9CAFFBBBFA@DFFFFFDEFFFFFFAABFFFFDDFFFFFBFB@.=9DF?FFCFF?CF.BFF?
@M03896:38:000000000-B4D98:1:1107:6823:22075 1:N:0:263
AACGTAGGTCACAAGCGTTGTCCGGAATTACTGGGTGTAAAGGGAGCGCAGGCGGGAAGACAAGTTGGAAGTGAAATCTATGGGCTCAACCCATAAACTGCTTTCAAAACTGTTTTTCTTGAGTAGTGCAGAGGTAGGCGGAATTCCCGGTGTAGCGGTGGAATGCGTAGATATCGGGAGGAACACCAGTGGCGAAGGCGGCCTACTGGGCACCAACTGACGCTGAGGCTCGAAAGTGTGGGTAGCAAACA
+
AAAAAFFBFDCFFFGF?2ECEGHEEEAFHHFFBBA3EEFHHHHGHEGGGGGFGGGFFGEGFFGHHHFFBGFBBGGHHHHGHHHHHHHHHHHGGGGDGHHGHHHHHHHHHHGFFHHHGFGHDFGHHHHHHHHGEGGHGGGGAAGGHHHHAC-AC;;;=:;;CCHGFF;CDGGGGGGGGGGGGDGGFFFFFFFFEBCFFFF@DFFFFFFBBEEFFFFFFF/BFADAADFFFEF>-BDDBFFFFFA99;BFFF.
@M03896:38:000000000-B4D98:1:1107:16326:22198 1:N:0:263
TACGGAGGGTGCAAGCGTTAATCGGAATTACTGGGCGTAAAGCGCACGCAGGCGGTTTGTTAAGTCAGATGTGAAATCCCCGGGCTCAACCTGGGAACTGCATCTGATACTGGCAAGCTTGAGTCTCGTAGAGGGGGGTAGAATTCCAGGTGTAGCGGTGAAATGCGTAGAGATCTGGAGGAATACCGGTGGCGAAGGCGGCCCCCTGGACGAAGACTGACGCTCAGGTGCGAAAGCGTGGGGAGCAAACA
+
AAAAAABCCABAFGCEAAE?FGHFEEFFHHBF5BBBAEEEHHHGGFGFGGGGGGGGGGGHFGEGHHHHGGFBBGGGFHHHGGGGEGHGHHHHHHGHHGHHHHHHHHHHHHGGHHHHGGHHHHHHHHHHGGGGHHGGGFFDABFFFFFFFF0BB;;;;;;;:FFFFFDDFFFFEFFFFBBFFBFFFFFFF@ADFFBCFFFFAFFFFBCEEFFFF;DDFFFBFBDFFFFFFFFFDFFFFFFFFFFFFFFFFFA
@M03896:38:000000000-B4D98:1:1107:16340:22215 1:N:0:263
TACGGAGGGTGCAAGCGTTAATCGGAATTACTGGGCGTAAAGCGCACGCAGGCGGTTTGTTAAGTCAGATGTGAAATCCCCGGGCTCAACCTGGGAACTGCATCTGATACTGGCAAGCTTGAGTCTCGTAGAGGGGTGTAGAATTCCAGGTGTAGCGGTGCAATGCGTAGAGATCTGGAGGAATACCGGTGGCGAAGGCGGCCCCCTGGACGACGACTGACGCTCAGGTGCGACAGCGTGGGGAGCAAACA
+
AAAAA3A?D2AAB5GEE?FEFGHFEEFGHHBF5BABAAEEFFFFGGGGEGEGGEEEFEEGGHHHEGHHBFBBBFG4BGHHGEGFEGHHHHHHHGE0BFHHGFHHHGEGHHF>GFGGGFFFFGHHGHHCFAFE1BE-.<A0D<GHHHHHGCCG:::;;:;::GFGFFC=DC?BFFGFF0CA?DFGGGGG-;@DADD=FFFCCCDBCFCAEFA=D-;9;DD:BDDDF?F/B//9.-99.9;ADAF?-AAFBF.
@M03896:38:000000000-B4D98:1:1107:16320:22217 1:N:0:263
TACGGAGGGTGCAAGCGTTAATCGGAATTACTGGGCGTAAAGCGCACGCAGGCGGTTTGTTAAGTCAGATGTGAAATCCCCGGGCTCAACCTGGGAACTGCATCTGATACTGGCAAGCTTGAGTCTCGTAGAGGGGGGTAGAATTCCAGGTGTAGCGGTGAAATGCGTAGAGATCTGGAGGAATACCGGTGGCGAAGGCGGCCCCCTGGACGCAGACTGACGCTCAGGTGCGAAAGCGTGGGGTGCAACCA
+
AAAA3A?DDAA>F5GG22E?FFG2AE2FHHDBDBAAEAEEAGGGGCGCGGG?EEGECGGHHHHHHHFE3FDBBD4BFGGHGGGCEEFFHHHHFHEFGCGFGHFGHHHHHHF?GFC1FFFFF?GHHHGGFEGEBGCCC-@DEFFBFFFBFFBB;;::9;;9AFFFBF:AAB.B9BFBBEFFDDFFFFBD9;=AF?B;-99;B-@BB?=A?FF@--9;AFFFFFF..99F/FFB.9;AFAD.B--.;9B//;.
@M03896:38:000000000-B4D98:1:1107:26591:22529 1:N:0:263
AACGTAGGTCACAAGCGTTGTCCGGAATTACTGGGTGTAAAGGGAGCGCAGGCGGGAAGACAAGTTGGAAGTGAAATCTATGGGCTCAACCCATAAACTGCTTTCAAAACTGTTTTTCTTGAGTAGTGCAGAGGTAGGCGGAATTCCCGGTGTAGCGGTGGAATGCGTAGATATCGGGAGGAACACCAGTGGCGAAGGCGGCCTACTGGGCACCAACTGACGCTGAGGCTCGCAAGTGTGGGTAGCAACCA
+
AAAAAFFAFDBC5FFE2AE2FGHEEE?FHGBB53B3AA3GHHGGHEEEGGGGGGGC/EDFFG2CG4BFEFHB3?4FGHF?FGHHGHHHHHHGFHHFGFHFHHHHGGHHFHFFFGGGFGGHHFFG@GHFH1FGHGHHFFHG@CGGHHHHG--A:<<;-;;-:.:CCCA;.9.;;9FA-::?-.CF.FF.;;//;;;@BDF:B>DDFFF;/AABFF.:AFFBFFDDA..:EA;;-;A-;BBFFFDB.;/;.A.
@M03896:38:000000000-B4D98:1:1107:24378:24319 1:N:0:263
AACGTAGGTCACAAGCGTTGTCCGGAATTACTGGGTGTAAAGGGAGCGCAGGCGGGAAGACAAGTTGGAAGTGAAATCTATGGGCTCAACCCATAAACTGCTTTCAAAACTGTTTTTCTTGAGTAGTGCAGAGGTAGGCGGAATTCCCGGTGTAGCGGTGGAATGCGTAGATATCGGGAGGAACACCAGTGGCGAAGGCGGCCTACTGGGCACCAACTGACGCTGAGGCTCGAAAGTGTGGGTAGCAAACA
+
ABAAAFFBFFBCBGFEC?E?EGHEEGGGHFBB5BA3AAGHHHHGHGGGGCAEGGGCGGGHGHHHGHFBFGFBBGHGHHHEGHHGHHHHHHHGGGHHHHHGHHHHHHHHHHGFFFGHGGGHGFFHGHHGHHHHHGHHFGHGFGFGHHHHD@-;;<<;;;;;;CFFFF;;ABGFGGGGGGAGGDFGFFFFFBFFACDCDAEADFFFFFFBFEFFFFFFFFFFFFDFFFFFFEFADFFF;FFFFF9BABFFFFF
@M03896:38:000000000-B4D98:1:1107:24372:24338 1:N:0:263
AACGTAGGTCACAAGCGTTGTCCGGAATTACTGGGTGTAAAGGGAGCGCAGGCGGGCAGACAAGTTGGACGTGAAATCTATGGGCTCAACCCATAAACTGCTTTCAAAACTGTTTTTCTTGAGTAGTGCAGAGGTAGGCGGAATTCCCGGTGTAGCGGTGGAATGCGTAGATATCGGGAGGAACCCCAGTGGCGAAGGCGGCCTACTGGGCACCAACTGACGCTGAGGCTCGCAAGTTTGGGTAGCAAAAA
+
A?ABAF?AFDCCB4GE22AAAFHEEEGGHFD5BA23AEEHHHGGGGFFGGGCEEFE?GEGG?GAFHB?33>?/GGHHHF?GHHHFEHBGHHGGBGFHHF2FDFHHHHHHHCDGGHGGFGFDFB?1GDGHHG1CFCGHFF@@CGEGGHHDC-:;<;;;;:-..BFFF;9ABGGGGGGF?-@>?FF.ADF./BFAA@99.A@CF-AFF/BBEEFAE?EF/99BADA.A.;AAA;-9A;;///;A./.9;;/..
@M03896:38:000000000-B4D98:1:1107:16993:25130 1:N:0:263
AACGTAGGTCACAAGCGTTGTCCGGAATTACTGGGTGTAAAGGGAGCGCAGGCGGGAAGACAAGTTGGAAGTGAAATCTATGGGCTCAACCCATAAACTGCTTTCAAAACTGTTTTTCTTGAGTAGTGCAGAGGTAGGCGGAATTCCCGGTGTAGCGGTGGAATGCGTAGATATCGGGAGGAACACCAGTGGCGAAGGCGGCCTACTGGGCACCAACTGACGCTGAGGCTCGAAAGTGTGGGTAGCAAACA
+
AAAAAFFBFDBFFFFF?AE?EGHEEFGGHGDDBBA3EEHHHHHGHGGGGGCCGFGGGGEHFGHHGHFGFHBBBFHGHHGFGHHHHHHHHHHGEHHHHHHGHHHHGGHHHHHFFHHHGGHHFFHHFHHHHHGHHGHHHGHGGGGGHHHHDF@E;<;;;;;;CEHGGF;;ADGGFGGEDACCGDGGFFFEFFFFA@DFFDE@FFFFFFB;;EFFFFFFFFFFFFFFFFFFFEF>>FFDFFFFFFA9:BBFFFF
@M03896:38:000000000-B4D98:1:1107:16989:25148 1:N:0:263
AACGTAGGTCACAAGCGTTGTCCGGAATTACTGGGTGTAAAGGGAGCGCAGGCGGGAAGACAAGTTGGAAGTGAAATCTATGGGCTCAACCCATAAACTGCTTTCAAAACTGTTTTTCTTGAGTAGTGCAGAGGTAGGCGGAATTCCCGGTGTAGCGGTGGAATGCGTAGATATCTGGAGGAACACCCGTGGCGAAGGCGGCCTACTGGGCCCCAACTGACGCTGAGGCTCGACAGTGGGGGTAGCCACCA
+
AAAAAFFAFDFBF4GG?AECEGHEAEFGHHD5BBA3BEHHGHGFGAEEFGCCFEG?EE1EFFGHDGFGFFF?FGGEGHGBBGFHFGHHHHHGFBGGGHG2GHHHFFGHHHFF?GHHGGHFG>@@D?GFGEGGG/CGDFGD@DCFHFHH?C@-C;0:-;:;CCGF0;.:C?EFGBB0;0;FDEB./;CA9:D9@>-9999-9@=AFB9;9AA.;BDDFB//9.:9.9.;A.9-;-;-///.;--9.//;..9
@M03896:38:000000000-B4D98:1:1107:19531:25189 1:N:0:263
TACAGAGGGTGCAAGCGTTAATCGGAATTACGGGGCGTAAAGCGCGCGTAGGTGGTTTGTTAAGTTGGATGTGAAATCCCCGGGCTCAACCTGGGAACTGCATTCAAAACTGACTGACTAGAGTATGGTAGAGGGTGGTGGAATTTCCTGTGTAGCGGTGAAATGCGTAGATATAGGAAGGAACACCAGTGGCGAAGGCGACCACCTGGACTAATACTGACACTGAGGTGCGAAAGCGTGGGGAGCAAACA
+
ABAAAFFBBAAAFF4C?AEEEGHFEGGGHEB2AAAAEAEECGGFG?FFEEECFGFEGHGHHHHGHH4BEFBBBFGFHHHHFCGDFGHEGHHHHHEFFFFGHHHHH1?<?GCGHFF1FCF>FFFGFHFGGGHHFFEACCAC<CDHGHHHH00C;<;<-;=;AFFGBC9;CGGGFFFFBFBFBFCFFGGEFBFFA=FFF?A-@AC=FF.B;FFFBFFFFFFFFFFFFBFEFFFAD;-AFFDFFF;E;D?FBFA
@M03896:38:000000000-B4D98:1:1107:19543:25203 1:N:0:263
TACAGAGGGTGCAAGCGTTAATCGGAATTACGGGGCGTAAAGCGCGCGTAGGTGGTTTGTTAAGTTGGATGTGAAATCCCCGGGCTCAACCTGGGAACTGCATTCAAAACTGACTGACTAGAGTATGGTAGAGGGTGGTGGAATTTCCTGTGTAGCGGTGAAATGCGTAGATATAGGAAGGAACACCAGTGGCGAAGGCGACCACCTGGACTAATACTGACACTGAGGTGCGAAAGCGTGGGGAGCAAACA
+
BCBBCFFCBABACGGE??ECFGHFEEGGHGDAAAAAEEFGGHHGG?EEEEFGFGGDGHGHHHHHHH4BFDBBBFGHHHHHGGGGDCHEFHHHHHGFGFFGHHHHHEGFGHFGHFFBGFGFFFBFGHFFGHHHHGGDCC?CCGHHHFGGH00:;<;<:;;;AFFGBF9;ACGGGFGFBFBFGFGGGGGEFBFFABBFFDEAFFC-EE9BAFFFFFFFFFB9FFFFFFFFFFFAFFCDFFDFFFFACDEFFFF
@M03896:38:000000000-B4D98:1:1107:20667:25331 1:N:0:263
AACGTAGGTCACAAGCGTTGTCCGGAATTACTGGGTGTAAAGGGAGCGCAGGCGGGAAGACAAGTTGGAAGTGAAATCTATGGGCTCAACCCATAAACTGCTTTCAAAACTGTTTTTCTTGAGTAGTGCAGAGGTAGGCGGAATTCCCGGTGTAGCGGTGGAATGCGTAGATATCGGGAGGAACACCAGTGGCGAAGGCGGCCTACTGGGCACCAACTGACGCTGAGGCTCGAAAGTGTGGGTAGCAAACA
+
ABAAAFFBFD4CBGGC?2E?EGHEFGGGHFBDBBB3EEGFHHHGGGGGGCEEGGG/>EEGFHGHFHBFFGFBBFGGHHHFGHHHHHHGHHHGGHHGHHHHHHHHHGGGHHGFFGGHGGGHHFHGFHHHHHHHHGHGFEGDCCGGHHHHGGCC;;;;;;;;CAGGFF;;CCGGFGGGGGGGGGGGFFFFA:BFEFFFFFF@;DFFFFBBBFFFFFFFFFFFFFFFFFFFFEFFFFFDBBFFFF.:AFFFFFF
@M03896:38:000000000-B4D98:1:1107:20657:25346 1:N:0:263
AACGTAGGTCACAAGCGTTGTCCGGAATTACTGGGTGTAAAGGGAGCGCAGGCGGGAAGACAAGTTGGAAGTGAAATCTATGGGCTCAACCCATAAACTGCTTTCAAAACTGTTTTTCTTGAGTAGTGCAGAGGTAGGCGGAATTCCCGGTGTAGCGGTGGAATGCGTAGATATCGGGAGGAACACCAGTGGCGAAGGCGGCCTACTGGGCACCAACTGACGCTGAGGCTCGAAAGTGTGGGTAGCAAAAA
+
>AAAAF4ADDBCDGGAE?AAEGHEAEGGHFBFBBAAEEHHFHHGGGGGGCEEGGG/EEEHFGFGEGBGFGH?BFGFFHF4FEHGFCHBFGGGGHGHHHHHHBGFHFHHHHGBF2@CFFFFGGHHGHHGHHHHHGGGHFF@ACCGHHHHD-<@;0:<;:;;DHFGGGGEDAGGGBFED?ABFFFCBFDEA/9B:D;B@DF--@BFFF9B:EEFDEFEDFBFFDAA...;AA:--;..///;AA9/.;99/..
@M03896:38:000000000-B4D98:1:1107:10090:25433 1:N:0:263
AACGTAGGTCACAAGCGTTGTCCGGAATTACTGGGTGTAAAGGGAGCGCAGGCGGGAAGACAAGTTGGAAGTGAAATCTATGGGCTCAACCCATAAACTGCTTTCAAAACTGTTTTTCTTGAGTAGTGCAGAGGTAGGCGGAATTCCCGGTGTAGCGGTGGAATGCGTAGATATCGGGAGGAACACCAGTGGCGAAGGCGGCCTACTGGGCACCAACTGACGCTGAGGCTCGAAAGTGTGGGTAGCAAACA
+
ABABAFFAFDBCDGFC??E?FGGEEGGGHGBDBEB3EEHHGHHGEFGGGFECGFG?EEEGFGHHGHBFGHGBFGGFHHHGHHHHHHHGHHHGGHHFHHHGGHHHHHHHHHGFGHGHGGGHGGHHGHHHHHHHHGHHFFHGCCGGHHHHGGCFC<;;;;;;EAGFFF;;CFGGGGGGFGGFGGFGFFFFFBFFEFDFFFFDFFFFFFFFBFAFFFFFFFFFFFDFFFFFFFFA@FFDFF;FFFFB9BFFFFF
@M03896:38:000000000-B4D98:1:1107:10082:25450 1:N:0:263
AACGTAGGTCACAAGCGTTGTCCGGAATTACTGGGTGTAAAGGGAGCGCAGGCGGGCAGACAAGTTGGAAGTGAAATCTATGGGCTCAACCCATAAACTGCTTTCAAAACTGTTTTTCTTGAGTAGTGCAGAGGTAGGCGGAATTCCCGGTGTAGCGGTGGAATGCGTAGATATCGGGAGGAACACCAGTGGCGAAGGCGGCCTACTGGGCACCAACTGACGCTGAGGCTCGAAAGTGTGGGGAGCAACAA
+
A>A3AFFBFFBCBFFE??E?FGHEEEGGHHDBBBBAEEGHDGHGHFGGGGGCGEFC/>??E?FHFG4?BGH?FDGGHHHFHHHGHHHHHHHGGHGGHHHEHHHHGGFGHHFD?@FGFFGGDDFGGHHHGHHFGGHHHGFC--CEFGHHDC@CC<;;:;::E?FFGF9;DAGGFGGFG-;@-DFFFFF.FBFFFAADADFFFFFFFFFFFEEFDF9A.BFEFDAAFFFA..;9-9..;;FFF.-9@DFB...
@M03896:38:000000000-B4D98:1:1107:21397:26148 1:N:0:263
AACGTAGGTCACAAGCGTTGTCCGGAATTACTGGGTGTAAAGGGAGCGCAGGCGGTAAGACAAGTTGGAAGTGAAATCTATGGGCTCAACCCATAAACTGCTTTCAAAACTGTTTTTCTTGAGTAGTGCAGAGGTAGGCGGAATTCCCGGTGTAGCGGTGGAATGCGTAGATATCGGGAGGAACACCAGTGGCGAAGGCGGCCTACTGGGCACCAACTGACGCTGAGGCTCGAAAGTGTGGGTAGCAAACA
+
>>>3>CCADD4CFDGF2AEAFGH2AAEGHFD55AACEEHH5DFEHGEAEG?0EEE0?F3FE?FFBGFG3@BBBFFEGGHGGFFGGHHFHHHGCGHGFGHFGFHHHHHHHHFGBFFFGGGH3BFGEHHFHHHHGGGGFFF<>ACFGFHH.-@-<<<=<-<<<.CGB;.;:@CCG;GCA-9A-AFFBCEE.;9C;-;-9.;99B@DBF99/.9.AEA9DBBBBFADA.9AFEA-;B.9B9BB.DFF.9;F/A.
@M03896:38:000000000-B4D98:1:1107:21382:26160 1:N:0:263
AACGTAGGTCACAAGCGTTGTCCGGAATTACTGGGTGTAAAGGGAGCGCAGGCGGGAAGACAAGTTGGAAGTGAAATCTATGGGCTCAACCCATAAACTGCTTTCAAAACTGTTTTTCTTGAGTAGTGCAGAGGTAGGCGGAATTCCCGGTGTAGCGGTGGAATGCGTAGATATCGGGAGGAACACCAGTGGCGAAGGCGGCCTACTGGGCACCAACTGACGCTGAGGCTCGAAAGTGTGGGTAGCAAACA
+
>AAAAFFBFDBCFFFF2AE?FGHEAEEGHFDFBBA3EEHHHHHGHEEEEGEEGEF?EEEHEGGGFGFGFFHFFGGHHHHHHHGHGHHHHHHGFGFGGGHGGHHHHHHHHHGFFHHHGGGHFDGHFHHGHHHHHGHHHAFAACGGHHHHDC@CC::;::;;EHGGGC;;EAFGGFGEDGGGGGGGBFFF:;;F;;@D@DE;ADDFFF;/99AFFFFFFFFBFFADDAFEEFF;:BDDB9FB?DAF.;/;BF.
@M03896:38:000000000-B4D98:1:1107:20077:26569 1:N:0:263
TACGGAGGGTGCAAGCGTTAATCGGAATTACTGGGCGTAAAGCGCACGCAGGCGGTTTGTTAAGTCAGATGTGAAATCCCCGGGCTCAACCTGGGAACTGCATCTGATACTGGCAAGCTTGAGTCTCGTAGAGGTGGGTAGAATTCCAGGTGTAGCGGTGAAATGCGTAGAGATCTGGAGGAATACCGGTGGCGAAGGCGGCCCCCTGGACGAAGACTGACGCTCAGGTGCGAAAGCGTGGGGAGCAAACA
+
ABAAABCCCAAAGGFE?2EEFGHFEEGGHGDBBBBAAAEFHHHGG?EEGEEEGGGEGGGHHHHHHH@BGGFBFGHHHHHHGGGGEGHGHHHHGHGHFGHGHHHHHHHHHHHFHHHHGGGHFGHHHHHGFGGGHB>..<<DCFHHGHHFHFCGD<==:;;;;CFGHG=;CFGGFGGGGGGG?DFFGGGGC@FGFF@CFAA@DFFFFDCEFFFA@DFFFFFFFFFDFFFFFFF>DFFFFFDFFFFFFFFFFF?
@M03896:38:000000000-B4D98:1:1107:10170:26690 1:N:0:263
AACGTAGGTCACAAGCGTTGTCCGGAATTACTGGGTGTAAAGGGAGCGCAGGCGGGAAGACAAGTTGGAAGTGAAATCTATGGGCTCAACCCATAAACTGCTTTCAAAACTGTTTTTCTTGAGTAGTGCAGAGGTAGGCGGAATTCCCGGTGTAGCGGTGGAATGCGTAGATATCGGGAGGAACACCAGTGGCGAAGGCGGCCTACTGGGCACCAACTGACGCTGAGGCTCGAAAGGTGGGGGAGCAAACA
+
AAAB>FFAFD4@DDGC?2EAFGHECECFG5A553F3AAGFBFFFFEFEGEGAEFGF/E>?FGFG3F@BFFGBBFFFFGGBBGHGHHGFFHHFFH32DGGGHGFFHBFBFGFD?@G2F@@GGBFFGH1FFFGFHAGCFEGC@?CECGHHG?-@;0:<-;.;;.0:0;;9.9.;0009A--9-AB9BFF?A/9/A=;--9A;D;DDFFBFFEFFDEF?.////99AAAFE.A99-.9.;//9-@---9999..
@M03896:38:000000000-B4D98:1:1107:10188:26701 1:N:0:263
AACGTAGGTCACAAGCGTTGTCCGGAATTACTGGGTGTAAAGGGAGCGCAGGCGGGAAGACAAGTTGGAAGTGAAATCTATGGGCTCAACCCATAAACTGCTTTCAAAACTGTTTTTCTTGAGTAGTGCAGAGGTAGGCGGAATTCCCGGTGTAGCGGTGGAATGCGTAGATATCGGGAGGAACACCAGTGGCGAAGGCGGCCTACTGGGCACCAACTGACGCTGAGGCTCGAAAGTGTGGGTAGCAAACA
+
BBAA>CF@FD4B5EFAE2E?FGHFGDCFHABD5BA3AADDFFGGEEEEG?ECEEFC/E?FFFFFBG4C3BFBB?FFGHHBBGHGHHHBFHHFGGHBFHGFHHHHHFFFFCF>DDD2FCGGHEGFDHFFGFFFEFFFGEFC@CCEGHHHGG?C<:<<<<<<<.CC:FD<.<?0:FFEBAAADDFFFFF?A0<BEFFFFDFACDFFFF<FEFFFAF?EDFFF:ADDFDFFE.AB;BD?:<<<AD.09<BBBAB
@M03896:38:000000000-B4D98:1:1107:10168:26709 1:N:0:263
AACGTAGGTCACAAGCGTTGTCCGGAATTACTGGGTGTAAAGGGAGCGCAGGCGGGAAGACAAGTTGGAAGTGAAATCTATGGGCTCAACCCATAAACTGCTTTCAAAACTGTTTTTCTTGAGTAGTGCAGAGGTAGGCGGAATTCCCGGTGTAGCGGTGGAATGCGTAGATATCGGGAGGAACACCAGTGGCGAAGGCGGCCTACTGGGCACCAACTGACGCTGAGGCTCGAAAGTGTGGGTAGCAAACA
+
>>>A>FFAFFBCBGFGC?A2FGGEF?AFHD5DBAA3AAFGBFFDEEEEF?EEGFGEEEEFGGFFBG4@@3B?BFFBGHHEGHHHHHHFFHHGFFE2BBFGGHHFFHFFFFF<?@@</F@FH2GGDGGF1GFFCFHHGFBC@?CEFFGHGC-@;:;;:;:;;.C9:FD;.?900FF.AA??AABAFFFEF::BEFACFFFF;-;:BF:BFEFE.AF.A;FF:ADDFDFEA.A>-/../;;BDD./:B/B9.:
@M03896:38:000000000-B4D98:1:1107:10474:27945 1:N:0:263
TACGGAGGGTGCAAGCGTTAATCGGAATTACTGGGCGTAAAGCGCACGCAGGCGGTTTGTTAAGTCAGATGTGAAATCCCCGGGCTCAACCTGGGAACTGCATCTGATACTGGCAAGCTTGAGTCTCGTAGAGGGGGGTAGAATTCCAGGTGTAGCGGTGAAATGCGTAGAGATCTGGAGGAATACCGGTGGCGAAGGCGGCCCCCTGGACGAAGACTAACGCTCAGGTGCGAAAGCGTGGGGAGCAAACA
+
ABBBA3ABCAAAFGFF22EEFGHBEEFGHHDB5BBAAEFFHHHGE0EEEEAEGFGCEGGHHHGHHHGGGFFBBGFHGHHHGGGEEEGHGHHHHHGHGFGGHHHHHHGHHHFDGHHGEGGHGHGHHHHGFGFEGHACCF=AAFFFFFFFFF0B;;;;;;;;EFFFFFA;DFFFFFFFFFFFFFFFFFFFF@=DAC@BDAADFFFFFB@AAFADCDFFBFFFFDCDFFFFFFB@DADFFB.AFFFFFDFFFF?
@M03896:38:000000000-B4D98:1:1108:20193:2482 1:N:0:263
TACGGAGGGTGCAAGCGTTAATCGGAATTACTGGGCGTAAAGCGCACGCAGGCGGTTTGTTAAGTCAGATGTGAAATCCCCGGGCTCAACCTGGGAACTGCATCTGATACTGGCAAGCTTGAGTCTCGTAGAGGGGGGTAGAATTCCAGGTGTAGCGGTGAAATGCGTAGAGATCTGGAGGAATACCGGTGGCGAAGGCGGCCCCCTGGACGAAGACTGACGCTCAGGTGCGAAAGCGTGGGGAGCAAACA
+
BBABBCCBC@AAGCGA22EECGHFDEFGHFDBBA2AEEEFHHHGG?EEGGGCGGGEGGGHHHHHHHDFDDFBFGGHHHHHGGGGEGHGHHHHHHGHFGHGHHHHHHEHHHGFHHHHGHHHHHFHHHHHGGGFHHGGGFDDFFFFFFFFFF0FB;;:@;;@EFFFFF;;ABEFBFFFFFFFFFFFFFFFFDDFFFFFFFFFFFFFFFCFFF.C@BDDFFFFFFFFFDB;:FFFFFAFFFDDFFFFFFEF0F.
@M03896:38:000000000-B4D98:1:1108:22087:3897 1:N:0:263
TACGGAGGGTGCAAGCGTTAATCGGAATTACTGGGCGTAAAGCGCACGCAGGCGGTTTGTTAAGTCAGATGTGAAATCCCCGGGCTCAACCTGGGAACTGCATCTGATACTGGCAAGCTTGAGTCTCGTAGAGGGGGGTAGAATTCCAGGTGTAGCGGTGAAATGCGTAGAGATCTGGAGGAATACCGGTGGCGAAGGCGGCCCCCTGGACGAAGACTGACGCTCAGGTGCGAAAGCGTGGGGAGCAAACA
+
ABBBBBCBBAAACGGC22EEFGHFEEGGHHDD5BBAAAEEHHHGGCGGGGCCFFGEGGGHHHHHHH@FGGFBBGHHHHHHGGGGEGHHHHHHHHGGGGHGHHHHHHHHGHGFGHGHGHHHGFBGHHHHGGGGGGGCGFDDFFFFFFFFFF/FB;;;;;;@EFFFFF;;ADFFEFFFFFFFFFFFFFFDD@DFA@@ABDECAFFFFFFFFFFFFBFFFFFFFDDDFFFFFFFCDFAAB.;ADCAE>;EFFF.
@M03896:38:000000000-B4D98:1:1108:22077:3912 1:N:0:263
TACGGAGGGTGCAAGCGTTAATCGGAATTACTGGGCGTAAAGCGCACGCAGGCGGTTTGTTAAGTCAGATGTGAAATCCCCGGGCTCAACCTGGGAACTGCATCTGATACTGGCAAGCTTGAGTCTCGTAGAGGGGGGTAGAATTCCAGGTGTAGCGGTGAAATGCGTAGAGATCTGGAGGAATACCGGTGGCGAAGGCGGCCCCCTGGACGACGACTGACGCTCAGGTGCGAAAGCGTGGGGAGCAAACA
+
>AA1>A1>AAA>CGCA00AAAEFBABFFHFA221AAAAEEGFGFECEEECEFGFEEEEEHGHEGGHDBFEDBBFGHHGFHGGE@>EGHHHHFBFFBFFGFGHHHHHHHHHEDCF@FF?FFF?1?GHHHEECFFFG-<@@BABFFFFFF9B9BB9;;;99;AFFFF;-;;>-;/BFFF/9-AA9BFFFA9;9B9;;@;?E-@?@@@@@A-;A@?-@@@FFFF?BF--/BFFB@B@<-/9AA@----;9/BF-
@M03896:38:000000000-B4D98:1:1108:12535:5025 1:N:0:263
TACGGAGGGTGCAAGCGTTAATCGGAATTACTGGGCGTAAAGCGCACGCAGGCGGTTTGTTAAGTCAGATGTGAAATCCCCGGGCTCAACCTGGGAACTGCATCTGATATTGGCAAGCTTGAGTCTCGTAGAGGGGGGTAGAATTCCAGGTGTAGCGGTGAAATGCGTAGAGATCTGGAGGAATACCGGTGGCGAAGGCGGCCCCCTGGACGAAGACTGACGCTCAGGTGCGAAAGCGTGGGGAGCAAACA
+
ABAAABCCCAAAFGCA22EEFGHBEEFGHFD55BBAAAEFHHHGG?EEGCFCGGGGGGGFFGHHHH4BGFFBBFGHHHHHGGGGEEHGHGHHHHEGFEGGGHHHHHHHHHFFHHHHGHHHHHHHHHHHGGGGGHGGGFDDEFFFFFFFFFBFB;;;;;:;AFFFFF;;ADFFEFFFFFFFFFFFFFFDDDFFFFFFADEFFFFFFFFFFFFFFFFFFFFFFFFADDFBFFFADFADFDDDFFCEDDEFFF?
@M03896:38:000000000-B4D98:1:1108:19286:5647 1:N:0:263
TACGGAGGGTGCAAGCGTTAATCGGAATTACTGGGCGTAAAGCGCACGCAGGCGGTTTGTTAAGTCAGATGTGAAATCCCCGGGCTCAACCTGGGAACTGCATCTGATACTGGCAAGCTTGAGTCTCGTAGAGGGGGGTAGAATTCCAGGTGTAGCGGTGAAATGCGTAGAGATCTGGAGGAATACCGGTGGCGAAGGCGGCCCCCTGGACGAAGACTGACGCTCAGGTGCGAAAGCGTGGGGAGCAAACA
+
BABABABCBABAFGFCE2EEEGHFEFGGHFDDB3BAEEEFHHHGG?EEGAEEGGGCGGGHGHGHGH4FGHFBFGHEHHHHGGFFEEHHHHHHHHGHFGGGHHHHHHGHHHGFHHHGGGHHHHHHHHHHGGGFFHGGGFFDFFFFFFFFFFBFB;;;;:;@EFFFFFAAFFFFFFFFFFFFFFFFFFFFA@DFADCDFFFA;AFFFFFFFFFFCDFDFFFFFFFFFDFFBFBBDCADFF;A>DA.@AEFFFF
@M03896:38:000000000-B4D98:1:1108:19294:5664 1:N:0:263
TACGGAGGGTGCAAGCGTTAATCGGAATTACTGGGCGTAAAGCGCACGCAGGCGGTTTGTTAAGTCAGATGTGAAATCCCCGGGCTCAACCTGGGAACTGCATCTGATACTGGCAAGCTTGAGTCTCGTAGAGGGGGGTAGAATTCCAGGTGTAGCGGTGAAATGCGTAGAGATCTGGAGGAATACCGGTGGCGAAGGCGGCCCCCTGGACGAAGACTGACGCTCAGGTGCGAAAGCGTGGGGAGCAAACA
+
AAA?AAADBAAAGGFF222EFGHBAEGGHGA55BBBAAFFHHHFF?EEEEECGFGCGGGHGHHHHH@BFDFBBFGHHHHHGGGCEEHFGHHHHHEGGGHHHHHHHHFHHHGFGGGFGHHGFGBGHHHFGGFGHHGCCFFDEFFFFFFFFFBFF:9;;;;@EFFFFF;;AFFFFFFFFFFFFDFBFFFFCBFFADCFFDE@;BBFFFFFEFFF=FDAFFFFFFFFFFFFFFB9A=B9FDADFFFFCAEFFF.
@M03896:38:000000000-B4D98:1:1108:23138:5721 1:N:0:263
TACGGAGGGTGCAAGCGTTAATCGGAATTACTGGGCGTAAAGCGCACGCAGGCGGTTTGTTAAGTCAGATGTGAAATCCCCGGGCTCAACCTGGGAACTGCATCTGATACTGGCAAGCTTGAGTCTCGTAGAGGGGGGTAGAATTCCAGGTGTAGCGGTGAAATGCGTAGAGATCTGGAGGAATACCGGTGGCGAAGGCGGCCCCCTGGACGAAGACTGACGCTCAGGTGCGAAAGCGTGGGGAGCAAACA
+
BCBBBBCCCAAABGFFA2EEFGHFEGGGHHDB5AAAAAEEHHHGGCGEGGGGGGGEGGGHGHHHHHHHGGFBBGGHGHHHGGGGEEHGHHHHFHGGFEGFGHHHHHHHHHGFHHHHGGHHGFHHHHHHFGGGHFF@FF=DEFFFFFFFFF0FB;;;;;;@EFFFFF;ADFFFFFFFFFFFFFFFFFFDF@BFFDAFCDFFFFFCFFCFEFFFFDFFFFFFFFDDFFFFFFFDFFFFFDFFFFF.9AEFFF.
@M03896:38:000000000-B4D98:1:1108:25067:5733 1:N:0:263
TACGGAGGGTGCAAGCGTTAATCGGAATTACTGGGCGTAAAGCGCACGCAGGCGGTTTGTTAAGTCAGATGTGAAATCCCCGGGCTCAACCTGGGAACTGCATCTGATACTGGCAAGCTTGAGTCTCGTAGAGGGGGGTAGAATTCCAGGTGTAGCGGTGAAATGCGTAGAGATCTGGAGGAATACCGGTGGCGAAGGCGGCCCCCTGGACGAAGACTGACGCTCAGGTGCGAAAGCGTGGGGAGCAAACA
+
AAABBBBDDAAABGD4A2EAAGHFFFAFHHDB5B2AEEEFHHHGGGGGGCEEGGGCEEGHGHHHHHGHFGEBBGFFHHGHGGGGGGHFGHHHHHGC2CFFGHHHHHFHGHFDFHFGGHHHHGHHHHHHFFGGHHACCCFFFFFFFFFFFF/B;;;;;;;@?FFFFFAADFFFFFFFFFEFDDFFFFFFFDFDF=ADFFFFFFFFFFFFFFFF;=DDFFFFFDFBFFFFFFFFFAFFFFDFFFFFFFFFFFF
@M03896:38:000000000-B4D98:1:1108:9886:6166 1:N:0:263
GACAGAGGATGCAAGCGTTATCTGGAATGATTGGGCGTAAGGCGTCTGTAGGTGGCTTTTCAAGTCCGCCGTCCAATCCCAGGGCTCAACCCTGGACAGGCGGTGGAAACTACCAAGCTGGAGTACGGTAGGGGCAGAGGGAATTTCCGGTGGAGCGGTGAAATGCGTAGAGATCGGAAAGAACACCACCGGCGAAAGCACCCTGCTGGGCCGACACTGACACTTAGAGCCGAAAGCTAGGGGAGCGAATG
+
>>AAAFCAFFBCFGBA22E?GGFDDBFGHHGHBFABAAAEAFFAEABBDGHHGHGFAGHHFDFDFHHG>E0>EE?GHHHHGCFE?GGGGGHGHHFFHF/??/><<CCGHHGFHBBFCFG@@FFHHHGGGHA/CFF@DF<C?EHGHHHH.AACA<.<;;;;CGGHHC:9;AFFEFG.EEGGGGGGGGGG.;;-;@BD>AFFFFFE9;//;..A--;-;;/BB/BB/;/BF/;9@D-.;///9EBD-9-9;-/
@M03896:38:000000000-B4D98:1:1108:16086:6934 1:N:0:263
AACGTAGGTCACAAGCGTTGTCCGGAATTACTGGGTGTAAAGGGAGCGCAGGCGGGAAGACAAGTTGGAAGTGAAATCTATGGGCTCAACCCATAAACTGCTTTCAAAACTGTTTTTCTTGAGTAGTGCAGAGGTAGGCGGAATTCCCGGTGTAGCGGTGGAATGCGTAGATATCGGGAGGAACACCAGTGGCGAAGGCGGCCTACTGGGCACCAACTGACGCTGAGGCTCGAAAGTGTGGGTAGCAAACA
+
AAAAAFFBFD4CFGFC?2EAFGGEEGGGHHBDBBB3EEGHGHHGHGGGGEEEGGFGGGEHFGFHFGBGGFHBFGHHHHGFHHHHHHHGHHHGGHHHHHHHHHHHHHHHHHGFFHHHGHGHGGHHFHHHHHHGHGHGHGFGCCCGHHHHGG?EC;:;;;:;EGFGGF;;ADEFGGGGGGGGGDGGFFFFF9:BADAFFFFF=FFFFFFBBA?FFFFFFFFFFDDFFFFFFFA@;FADBFFFFF.99;FFFFF
@M03896:38:000000000-B4D98:1:1108:16106:6936 1:N:0:263
AACGTAGGTCACAAGCGTTGTCCGGAATTACTGGGTGTAAAGGGAGCGCAGGCGGGAAGACAAGTTGGAAGTGAAATCTATGGGCTCAACCCATAAACTGCTTTCAAAACTGTTTTTCTTGAGTAGTGCAGAGGTAGGCGGAATTCCCGGTGTAGCGGTGGAATGCGTAGATATCGGGAGGAACACCAGTGGCGAAGGCGGCCTACTGGGCACCAACTGACGCTGAGGCTCGAAAGTGTGGGTAGCAAACA
+
>AAAAFFAFFBCFDFF22EAFGHFEGGGHHB5BBA3EEHHGHFGHGGGGFECFFFGGGEGFFGHFGBFCHGBFGHHHHGFHHHHHHHHHHHGGHHHHHHHHHHHHHHGHHGF?FGGGHHHGFHHHHHHHHHHHGHHHGFGGGGGHHHHEG@CC<<;;;:;EEFFGF:;ADEGGGGGCGGFGGGGFFFFFBBBEADFFFE-9DBAFFB;BEE9DEAEFFFFFFFF.DFFEEF=;FFDBFBFDB.B.;BFFFA
@M03896:38:000000000-B4D98:1:1108:11765:7784 1:N:0:263
AACGTAGGTCACAAGCGTTGTCCGGAATTACTGGGTGTAAAGGGAGCGCAGGCGGGAAGACAAGTTGGAAGTGAAATCTATGGGCTCAACCCATAAACTGCTTTCAAAACTGTTTTTCTTGAGTAGTGCAGAGGTAGGCGGAATTCCCGGTGTAGCGGTGGAATGCGTAGATATCGGGAGGAACACCAGTGGCGAAGGCGGCCTACTGGGCACCAACTGACGCTGAGGCTCGAAAGTGTGGGTAGCAAACA
+
AAA@AFFBFDBCDGAA22E2FGGAEEFGHGDB5B2AEEFGFHHFHEECFEGAFEGG?EEHBBBFGGBFCGBBBFHGHHHHHHHHGHHHHHHGGHFFGHHGGHHGHHHHGHFFHHHHGHHHFF2@FGHHHHHHHGHFFEF-@CGGHHHHGG?CE:<;;;;@EEFFFF:;EGEFFFGGGGGG-AFGFFFEFFFFABDF=DA9@=@FFFFBFFEFFFFEFFFFF9AA.9.AEAA9:BDFFFFBDF:FE;//FF9
@M03896:38:000000000-B4D98:1:1108:11773:7804 1:N:0:263
AACGTAGGTCACAAGCGTTGTCCGGAATTACTGGGTGTAAAGGGAGCGCAGGCGGGAAGACAAGTTGGAAGTGAAATCTATGGGCTCAACCCATAAACTGCTTTCAAAACTGTTTTTCTTGAGTAGTGCAGAGGTAGGCGGAATTCCCGGTGTAGCGGTGGAATGCGTAGATATCGGGAGGAACACCAGTGGCGAAGGCGGCCTACTGGGCACCAACTGACGCTGAGGCTCGAAAGTGTGGGTAGCAAACA
+
ABAAAFFAFDBCF4GF22EAFGHEEGGGHHA55BA3EEGHHHHGHEGEFFE?EFEECFEHBBFFFGBBFFFB?FHHHHGHHHGHGHGGHHHGFHGGHHHBFHHHHHHHHHGHHGHHGHHHDFHHHHHHHHGHHGGHFEGCAADGHHHHCF@DC;<;;=;AFHHGGC;;;BFGBGGGGGGGGBFGFFF.ABFFA@@FFDEABFFFFF;/:AEFFF?EDFFFFFFFF?FEF.9;99A.9/BFFB;9.;BF9A9
@M03896:38:000000000-B4D98:1:1108:17353:7849 1:N:0:263
TACGGAGGGTGCAAGCGTTAATCGGAATTACTGGGCGTAAAGCGCACGCAGGCGGTTTGTTAAGTCAGATGTGAAATCCCCGGGCTCAACCTGGGAACTGCATCTGATACTGGCAAGCTTGAGTCTCGTAGAGGGGGGTAGAATTCCAGGTGTAGCGGTGAAATGCGTAGAGATCTGGAGGAATACCGGTGGCGAAGGCGGCCCCCTGGACGAAGACTGACGCTCAGGTGCGAAAGCGTGGGGAGCAAACA
+
AAA?AAABBAA>FDFF22EEFGHBEEFFHHDB5BABAAEEHHHGGEGEFGE@EEEFGGGHGHHHHHDBFGBBB@FGGHHHGEFEEGHGGHHHHHGFHGHGHHHHHHGHHHGFHHCFGGGGFGBFHHHGFAFGHHGGGFBDAFFFFFFFFFBFF/:;;:;;EFFFFF.;AFFFFFFFFFFFD?FFFFFDDDAFA@@BFDE@CFDFFFDAEFFFB@DDFFFFFFFFFFBFFFFBFF>AF:ADFFFFFDEF/A9
@M03896:38:000000000-B4D98:1:1108:17352:7867 1:N:0:263
TACGGAGGGTGCAAGCGTTAATCGGAATTACTGGGCGTAAAGCGCACGCAGGCGGTTTGTTAAGTCAGATGTGAAATCCCCGGGCTCAACCTGGGAACTGCATCTGATACTGGCAAGCTTGAGTCTCGTAGAGGGGGGTAGAATTCCAGGTGTAGCGGTGAAATGCGTAGAGATCTGGAGGAATACCGGTGGCGAAGGCGGCCCCCTGGACGAAGACTGACGCTCAGGTGCGAAAGCGTGGGGAGCAAACA
+
ABAAAABBCA?>FDGA22EAFGHFEEFGHHA55BABAAEEGHHGGCEEGGG0EEECEGGHHHHHHHEFEGEBB@GFFGHHGEGGEEHHHHHHHHGGHGHGHHHHHHEHHHGFGHGGFFGGGFBGHHHHFGGGHHCCFFBAEFFFFFFFFFBFB;;:;;;@EFFFFF;;DFFFFFFFFFFFFDFFFFFFD@BDA@A@FFEDCDFFFF@AAFFFBCFABFBBFFFFFFFFFFFCDFFDF?9.@BDEDDFFEF.
@M03896:38:000000000-B4D98:1:1108:18306:8411 1:N:0:263
TACGGAGGGTGCAAGCGTTAATCGGAATTACTGGGCGTAAAGCGCACGCAGGCGGTTTGTTAAGTCAGATGTGAAATCCCCGGGCTCAACCTGGGAACTGCATCTGATACTGGCAAGCTTGAGTCTCGTAGAGGGGGGTAGAATTCCAGGTGTAGCGGTGAAATGCGTAGAGATCTGGAGGAATACCGGTGGCGAAGGCGGCCCCCTGGACGAAGACTGACGCTCAGGTGCGAAAGCGTGGGGAGCAAACA
+
ABAABBCCCAAAFGFE22AEFGHFEEGGHHDB5BBAAAEEGHHGGCFEGGGFGGGGGGGHHHHHHH4BFFFBBFHHHHHHGGGGGGHGHHHHHGGHFFGGHHHHHHHHGHFGHHHHGGHHHGFHHHHFFGGGGHGGGFFFFFFFFFFFFFBFB;;:@;;@EFFFFF;;ADFFFFFFFFFFFFFFFFFFF;CFFFFFFFFFFFDFFFDFFFFFABFFFFFFFFFFFFFFFFFFFFFFFDDDFFFFFDFFFF?
@M03896:38:000000000-B4D98:1:1108:18291:8421 1:N:0:263
TACGGAGGGTGCAAGCGTTAATCGGAATTACTGGGCGTAAAGCGCACGCAGGCGGTTTGTTAAGTCAGATGTGAAATCCCCGGGCTCAACCTGGGAACTGCATCTGATACTGGCAAGCTTGAGTCTCGTAGAGGGGGGTAGAATTCCAGGTGTAGCGGTGAAATGCGTAGAGATCTGGAGGAATACCGGTGGCGAAGGCGGCCCCCTGGACGAAGACTGACGCTCAGGTGCGAAAGCGTGGGGAGCAAACA
+
AAA?AAADBA2>EFCE?2EEFGHFBEFGHHD55A2AAAEFFDGEEGGEFGGGGGEGGEGHGF4DBG43@FDBBEG4FGHHGGG?EEEHHHFGHFEFGGC?GDGFGF2?GH>FFHHCAFHG<G<?FFHF?<FEBHDC@DADEF/BBFFBBEFF9//99-9;AFFFFB:;ABEFBBFF9BBFFFFF/BFABDA.;;@=DFA9-DCFFF@EF.FDC:A:FF9/BDFDDDF/:/;;DBC.:;:.-9BA-AEF/:.
@M03896:38:000000000-B4D98:1:1108:10604:9443 1:N:0:263
AACGTAGGTCACAAGCGTTGTCCGGAATTACTGGGTGTAAAGGGAGCGCAGGCGGGAAGACAAGTTGGAAGTGAAATCTATGGGCTCAACCCATAAACTGCTTTCAAAACTGTTTTTCTTGAGTAGTGCAGAGGTAGGCGGAATTCCCGGTGTAGCGGTGGAATGCGTAGATATCGGGAGGAACACCAGTGGCGAAGGCGGCCTACTGGGCACCAACTGACGCTGAGGCTCGAAAGTGTGGGTAGCAAACA
+
AAAAAFFBFFBCFGFF?2EAFGHFEGGGHHBBBBB3EEHHGHHGHGGGGFEEGGGGGGG1FGHHHHFGFFGBFHHFHHGFGHHHHHHGHHHGGHGGHHHHHHHHHHGHHHGFFFFGGHHHGFFHHHHHHHHGHGFHHEGCCCGGHHHHGG?EC<<;;=;AEEHGGF;;EFGGGGGGGGGGGGGGFFFFFBFFEFFFFFFFFFFFFFFBFEFFFFFFFFFFFFFFFFFFFFFFCFFFFFFFFFAF?FFFFFF
@M03896:38:000000000-B4D98:1:1108:19636:9536 1:N:0:263
TACGGAGGGTGCAAGCGTTAATCGGAATTACTGGGCGTAAAGCGCACGCAGGCGGTTTGTTAAGTCAGATGTGAAATCCCCGGGCTCAACCTGGGAACTGCATCTGATACTGGCAAGCTTGAGTCTCGTAGAGGGGGGTAGAATTCCAGGTGTAGCGGTGAAATGCGTAGAGATCTGGAGGAATACCGGTGGCGAAGGCGGCCCCCTGGACGAAGACTGACGCTCAGGTGCGAAAGCGTGGGGAGCAAACA
+
ABABABCCCAAABGFC?2EEFGHFEGGGHHDB5BBAAAEFHHHGG?EEGEECFGGCFGGHHHHHHHDFFGFBBGHHHHHHGGGGEFHGHHHHHHGHHGHHHHHHHHHHHHGGHHHGGHHHGFEHHHHHFGGGHHGGGFCDFFFFFFFFFFBFB;;;;;;;AFFFFFAADFFFFFFFFFFFFFFFFFFDFBFFFFFFFBEFFFFFFDFFFFFF@DFFFFFFFFFFFFFFFFFDFFFDFFAFFFFFFFFFFFE
@M03896:38:000000000-B4D98:1:1108:20749:10208 1:N:0:263
TACGGAGGGTGCAAGCGTTAATCGGAATTACTGGGCGTAAAGCGCACGCAGGCGGTTTGTTAAGTCAGATGTGAAATCCCCGGGCTCAACCTGGGAACTGCATCTGATACTGGCAAGCTTGAGTCTCGTAGAGGGGGGTAGAATTCCAGGTGTAGCGGTGAAATGCGTAGAGATCTGGAGGAATACCGGTGGCGAAGGCGGCCCCCTGGACGAAGACTGACGCTCAGGTGCGAAAGCGTGGGGAGCAAACA
+
ABABACCCCAAABGFE?2EEAGHFEGGGHGDB5BAAAAEEHHHGG?EEGCEEGGGCGGGHHHHHHH@BGFFBBFGHHHHHGGGGEGHHHHHHHHGHFFGGHHHHHHHHHHHFHHHGGHHHGFBHHHHHFFFFHGGCFFBDEFFFFFFFFFBFB;;:;;:@AFFFFF;;DFFFFFFFFFFFFFFFFFFFF@BFFFCCDFFFFFFFFDBAEFFF@DFFFFFFFFFFFFFFFFFBDFFFFFDFAFFFFFFFFF?
@M03896:38:000000000-B4D98:1:1108:11140:10394 1:N:0:263
TACGGAGGGTGCAAGCGTTAATCGGAATTACTGGGCGTAAAGCGCACGCAGGCGGTTTGTTAAGTCAGATGTGAAATCCCCGGGCTCAACCTGGGAACTGCATCTGATACTGGCAAGCTTGAGTCTCGTAGAGGGGGGTAGAATTCCAGGTGTAGCGGTGAAATGCGTAGAGATCTGGAGGAATACCGGTGGCGAAGGCGGCCCCCTGGACGAAGACTGACGCTCAGGTGCGAAAGCGTGGGGAGCAAACA
+
BBCCCCCCB@AAFGGAA2EEFGHFEGGGHFDB5AAAEAEDFHHGG?EEGCEEGGGGGGGHHHFGFH4BFD3BBFDGHHHHGGGGGGHFHHHHHHGGFFFGHHGHHGGHGHGEHHHEGHFGHHHHHHHHGGGGHFFCGAFFFFFFFFFFFF0B;;;;9;;;AFFFBBA;ABEFFFFFFFFFFFFFFFFFF@DDFFFFFFFFFFFFF@@EFFFFD@DBFFFFFFFFFFFFFFFFFFFDFD;DCFFEFFFFFFF
@M03896:38:000000000-B4D98:1:1108:11134:10411 1:N:0:263
TACGGAGGGTGCAAGCGTTAATCGGAATTACTGGGCGTAAAGCGCACGCAGGCGGTTTGTTAAGTCAGATGTGAAATCCCCGGGCTCAACCTGGGAACTGCATCTGATACTGGCAAGCTTGAGTCTCGTAGAGGGGGGTAGAATTCCAGGTGTAGCGGTGAAATGCGTAGAGATCTGGAGGAATACCGGTGGCGAAGGCGGCCCCCTGGACGAAGACTGACGCTCAGGTGCGAAAGCGTGGGGAGCAAACA
+
AAABBBCCBAAABGFCA2AEFGHFFGGGHFB55A22AAEDFHHGGCFGG?AEFEFGGGGHHHHHGH4BEFBBBFFGHHHHGGGGGGHFFHHGHGGGFFGGHHHHHHHHGHGFHHHGGHHHHHHHHHHHFGFGGHGCABBDFFFFFFFFFF0B;;;;;9.;AFFFFFDAACEFFFFFFFFFFFEFFFFFF;DDFFFFFFFDFFFFFFFFEFFFFBD?FFFFFFFDDFFFFEFFDFFFFFAABCAEFFFFFFF
@M03896:38:000000000-B4D98:1:1108:8812:10852 1:N:0:263
TACGGAGGGTGCAAGCGTTAATCGGAATTACTGGGCGTAAAGCGCACGCAGGCGGTTTGTTAAGTCAGATGTGAAATCCCCGGGCTCAACCTGGGAACTGCATCTGATACTGGCAAGCTTGAGTCTCGTAGAGGGGGGTAGAATTCCAGGTGTAGCGGTGAAATGCGTAGAGATCTGGAGGAATACCGGTGGCGAAGGCGGCCCCCTGGACGAAGACTGACGCTCAGGTGCGAAAGCGTGGGGAGCAAACA
+
ABAAAAABCABAFGFF22EEFGHBEEGGHHDD5BBBAAEEHHHGGCFEEFEEGFGFGGGHHHHHHH4BEFBBBFGHHHHHGGGGEGHGHHHHHHEGGGGGGHGHHHHHHHGFHHGHGHHHGHEHHHHGFGFGHHFGCFBDFFFFFFFFFF/FB;;;;;;@EFFFFF;;ADFFEFFFFFFFFFFFFFFFA;BFABDFFFFD;DFFFFAEFFFFCBFFFFBBFAFFFFEBFFFFFAF?FD.:DB>EFDFFFF.
@M03896:38:000000000-B4D98:1:1108:25170:11530 1:N:0:263
TACGGAGGGTGCAAGCGTTAATCGGAATTACTGGGCGTAAAGCGCACGCAGGCGGTTTGTTAAGTCAGATGTGAAATCCCCGGGCTCAACCTGGGAACTGCATCTGATACTGGCAAGCTTGAGTCTCGTAGAGGGGGGTAGAATTCCAGGTGTAGCGGTGAAATGCGTAGAGATCTGGAGGAATACCGGTGGCGAAGGCGGCCCCCTGGACGAAGACTGACGCTCAGGTGCGAAAGCGTGGGGAGCAAACA
+
ABA@ABBBB@AAFGFF22EEFGHFEEDGHG555BBAAAEEHHHGG0EEEGG?FEGFEGGHGHHHHHHHFFFBBGHHHHHHGGGGEGHGHHHHHHGFHGHGHHHHHHHHHHGFHHHGGGHHHGFHHHHFFGEGHHGG?DFFFFFFFFFFFF0B;;;;;;;@EFFFFF9;AAEFFFFFFFFFFFFFFFFFFBFBADCFFFFFFFDFFFFAEFFFF-DFBFFFFFFFFFFFFFFBDFFFFFFFFFFFFDFFFF.
@M03896:38:000000000-B4D98:1:1108:6133:11542 1:N:0:263
TACGGAGGGTGCAAGCGTTAATCGGAATTACTGGGCGTAAAGCGCACGCAGGCGGTTTGTTAAGTCAGATGTGAAATCCCCGGGCTCAACCTGGGAACTGCATCTGATACTGGCAAGCTTGAGTCTCGTAGAGGGGGGTAGAATTCCAGGTGTAGCGGTGAAATGCGTAGAGATCTGGAGGAATACCGGTGGCGAAGGCGGCCCCCTGGACGAAGACTGACGCTCAGGTGCGAAATCGTGGGGAGCAAACA
+
ABA?AABBDA?AFGBA22EAFGHFEEEGHFDBD3AAAAEEHGHGGCEEGCE0EEF?EDGHGGHHGH@F3FFBBFGFHHHHGGEEEEHHHGHGHHEFFEGGHHHHHHHHHHGFHHHHGHHHHHHHHHHHFFGGGGGGGADDAFFFFFFEFBFBB:;9:;.;AFBB9B:;A9.BFFFFFFFFFDBFFFFFA@FDFA@;@DEBFACBFFA?.B.B-@DDFFFFFFFB.AFFFFFFAC9EFF.AD@D?CFEFFF:
@M03896:38:000000000-B4D98:1:1108:3324:14207 1:N:0:263
TACGGAGGGTGCAAGCGTTAATCGGAATTACTGGGCGTAAAGCGCACGCAGGCGGTTTGTTAAGTCAGATGTGAAATCCCCGGGCTCAACCTGGGAACTGCATCTGATACTGGCAAGCTTGAGTCTCGTAGAGGGGGGTAGAATTCCAGGTGTAGCGGTGAAATGCGTAGAGATCTGGAGGAATACCGGGGGCGAAGGCGGCCCCCTGGACGAAGACTGACGCTCAGGTGCGAAAGCGTGGGGAGCAAACA
+
AAAAAAADBAA>4FD422AECGHFEEEGHG55532BAAE?FFGGG?EEGFEEF?EEFGEHGFGFBF4BB@3B4BFFHHHHGG?EEEFHHHFGHEGFBFFFGHDGGFF>GHGGGHFEFGHHGGBFFHGF?C.>FFA?@D99;F9/9FFFBF9B;:;;;;;;AFFF/B.;.;A;BFFFFFFFFA.;BFFF---;99@;BDFDBABFFF>.AF?B-;.;9BBFFDD.DFFB//B9A>B;B.;;-@-.-;:FFF.
@M03896:38:000000000-B4D98:1:1108:13920:14344 1:N:0:263
TACGGAGGGTGCAAGCGTTAATCGGAATTACTGGGCGTAAAGCGCACGCAGGCGGTTTGTTAAGTCAGATGTGAAATCCCCGGGCTCAACCTGGGAACTGCATCTGATACTGGCAAGCTTGAGTCTCGTAGAGGGGGGTAGAATTCCAGGTGTAGCGGTGAAATGCGTAGAGATCTGGAGGAATACCGGTGGCGAAGGCGGCCCCCTGGACGAAGACTGACGCTCAGGTGCGAAAGCGTGGGGAGCAAACA
+
AAAAAABBCAAAGFFF2AEEFGHFEEGGHHDB5BBBAAEEHHHGGCFEGFECGGGEGGGGGHHHHH@BGGFBBGHHHHHHGGGGFGHHHHHHHHAGGGHGHHHHHHHHHHGFHHHHGHHGGGHHHHHFFGGGHHGGGFFFFFFFFFFFFFBFB;;;::9;EFFFFF;;DFFFFFFFFFFFFFFFFFFDF@FFFFFFFFFD=FFFFFDEFFFFBDFFFFFFFFFFFFFFFFFDFFFDFDADABFFFDFFFF?
@M03896:38:000000000-B4D98:1:1108:13937:14356 1:N:0:263
TACGGAGGGTGCAAGCGTTAATCGGAATTACTGGGCGTAAAGCGCACGCAGGCGGTTTGTTAAGTCAGATGTGAAATCCCCGGGCTCAACCTGGGAACTGCATCTGATACTGGCAAGCTTGAGTCTCGTAGAGGGGGGTAGAATTCCAGGTGTAGCGGTGAAATGCGTAGAGATCTGGAGGAATACCGGTGGCGAAGGCGGCCCCCTGGACGAAGACTGACGCTCAGGTGCGAAAGCGTGGGGAGCAAACA
+
AAA?AAADBA?ACFFC22EAFGHF2EFGHHAB5BBBAAEEGHHGGGGGGGE?EEEEGGG?BFHHGHDFGGFBFBHHHHGHFFGCEGHGHHHHHH/FFEHGHHHHHHFHHHFFGHHEFGHGGGEGHHHFFEFFHHGFCDBDFFEFFFFFBFFFF;;;;;:@.BFFFFAADFFFEFFFFFFFDDFFFFFFF=BDFCAFFBA@FFFFF>@AEFFFF-ADBFB/BDFBF?BB/BF>DAF?FDFF;;A?DDEEFF.
@M03896:38:000000000-B4D98:1:1108:20312:15082 1:N:0:263
AACGTAGGTCACAAGCGTTGTCCGGAATTACTGGGTGTAAAGGGAGCGCAGGCGGGAAGACAAGTTGGAAGTGAAATCTATGGGCTCAACCCATAAACTGCTTTCAAAACTGTTTTTCTTGAGTAGTGCAGAGGTAGGCGGAATTCCCGGTGTAGCGGTGGAATGCGTAGATATCGGGAGGAACACCAGTGGCGAAGGCGGCCTACTGGGCACCAACTGACGCTGAGGCTCGAAAGTGTGGGTAGCAAACA
+
ABAAAFFBFD4CDDFC?2EAFGHEEGGGHHDBBBA3EEHHHHHGGGGGGGGFGGGGEGEHBFFGFHDFGHGBFGHHHHHFHHHGHHHGHHHGGHGFGHHHHHHHHHHHHHGFFHGHGHHHFFHGGHHHHHHHHGHGFEF@>@DGHHHHEF@EE<<<@;;;EGHGGF;;ADGGGGGGGGGGGGGGFFFEFFFFEFFFFFFBFFFFFFFFBFFFFFFEDFBFFFFFFFFEFFFC;FFDFFFFFFFF?BFFFF.
@M03896:38:000000000-B4D98:1:1108:20328:15092 1:N:0:263
AACGTAGGTCACAAGCGTTGTCCGGAATTACTGGGTGTAAAGGGAGCGCAGGCGGGAAGACAAGTTGGAAGTGAAATCTATGGGCTCAACCCATAAACTGCTTTCAAAACTGTTTTTCTTGAGTAGTGCAGAGGTAGGCGGAATTCCCGGTGTAGCGGTGGAATGCGTAGATATCGGGAGGAACACCAGTGGCGAAGGCGGCCTACTGGGCACCAACTGACGCTGAGGCTCGAAAGTGTGGGTAACAAACA
+
AAAAAFFAFDBCGGFC22E?FGGFEGFGHHBDBBB3EEHHHHHGHGGGGFC?EEGGEEEFBFFHGHGHFFFBGGHHHGGGFHHHGHHHHHHGAFHGHHHFGHHHHHHHHHGFG>FGFFGGGGFGHHGHHHHGHGHHFAF@AAFGHHHHCFCDA:;;=;;;EHHFGF9;CCGFGGGEGGFGGGGGFFFAABFFADFFFDAB--BFFFBBFFEBDEFFFFFFFFDFA9.AEEA;:F?.9::BDF9B/:9BFE.
@M03896:38:000000000-B4D98:1:1108:22195:15938 1:N:0:263
AACGTAGGTCACAAGCGTTGTCCGGAATTACTGGGTGTAAAGGGAGCGCAGGCGGGAAGACAAGTTGGAAGTGAAATCTATGGGCTCAACCCATAAACTGCTTTCAAAACTGTTTTTCTTGAGTAGTGCAGAGGTAGGCGGAATTCCCGGTGTAGCGGTGGAATGCGTAGATATCGGGAGGAACACCAGTGGCGAAGGCGGCCTACTGGGCACCAACTGACGCTGAGGCTCGAAAGTGTGGGTAGCAAACA
+
ABAAAFFAFF4CFGGE22A2AFFBEEGGHHBFBBA3EEGFGHHGGGGGGFEEGGFEEE?FFFGHEGBGCF33BFGHHHG4BGHHHHHHHHHGGHFFHHHHHHHHHHFHHHGFFGFHGHGFFFHFDHHHGHHHEFHGFGHGFDGGHHGHDD-@==<;;;;;CEFFFF;::@EFFGFEDFAFGGGGFFFFFBFFEFFFFFED-DFFFF;B:A.FDFFEFFFFFDDFFFFFFFFFAFFFFFFFAFABAFFFFFF
@M03896:38:000000000-B4D98:1:1108:26474:16507 1:N:0:263
AACGTAGGTCACAAGCGTTGTCCGGAATTACTGGGTGTAAAGGGAGCGCAGGCGGGAAGACAAGTTGGAAGTGAAATCTATGGGCTCAACCCATAAACTGCTTTCAAAACTGTTTTTCTTGAGTAGTGCAGAGGTAGGCGGAATTCCCGGTGTAGCGGTGGAATGCGTAGATATCGGGAGGAACACCAGTGGCGAAGGCGGCCTACTGGGCACCAACTGACGCTGAGGCTCGAAAGTGTGGGTAGCAAAC
+
>AA3>CFBFDBCFDFA22A2FGHAAEAFHFADBABABEFGGHHGHGFEEEA0EEECCE?GBBFFGHGF3?FBBGHHHHHHHHFHFGHGFHHGFHFHHHHFGHHHHHHHHHGFHHHHGGGH@FCGHHHHHFFGFGFGFFF<>AFGHHHHED@CF;<;;:;:CGHGGC;;CBFGGGGABBCG?AFFBFFA;;BF;-;-99;@DAFFFFF;9;.BFFFADFBFFDDF...;AAA;;BD;:/;/;DDF.:/99A
@M03896:38:000000000-B4D98:1:1108:26493:16513 1:N:0:263
AACGTAGGTCACAAGCGTTGTCCGGAATTACTGGGTGTAAAGGGAGCGCAGGCGGGAAGACACGTTGGAAGCGAAATCTATGGGCTCAACCCATACACTGCTTTCAAACCTGTTTTTCTTGAGTAGTGCAGAGGTAGGCGGAATTCCCGGTGTAGCGGTGGAATGCGTAGATATCGGGAGGAACACCAGTGGCGAAGGCGGCCTACTGGGCACCAACTGACGCTGAGGCTCGAAAGTGTGGGTAGCCAACA
+
3>>3>CBAFDCCF4FF22E?EGGBAA2BGBDDDB2BBEFBFGFGGEEAEEC0EA>/>EEGBB1?FGG03FC/>>/>?GGFHGFHFGHHCGHG/BC0?FG<?DHHHBGH1F?CFH?GFHHH1<?GFFHHHBGGCAFFDAF@<<AEGFHH.-@;C00;-;;-.9FCFF9C.99FFFFF-9;=?..;;BD9.;9B;@;-9AA9@BBFBB;;/.ABDF.A;FB;F.AD.;.AEFF?-;.9B/9/;.9/:9//9;.
@M03896:38:000000000-B4D98:1:1108:17824:17739 1:N:0:263
TACGGAGGGTGCAAGCGTTAATCGGAATTACTGGGCGTAAAGCGCACGCAGGCGGTTTGTTAAGTCAGATGTGAAATCCCCGGGCTCAACCTGGGAACTGCATCTGATACTGGCAAGCTTGAGTCTCGTAGAGGGGGGTAGAATTCCAGGTGTAGCGGTGAAATGCGTAGAGATCTGGAGGAATACCGGTGGCGAAGGCGGCCCCCTGGACGAAGACTGACGCTCAGGTGCGAAAGCGTGGGGAGCAAACA
+
AAA3>AADBAA>F5FE2AEEFGHBBEFGHFD55B2BAAEFHHGGGGGGGGF0EEEEGGGHGHGHHHF3G@DBBFGGHHHHGGGFEEHGGHHHGHGHHGHGHHHHHGHHFHGHHHHFGGGGFF1GHHHBFGGEFFGCCFFAEFFFFFFF9B/B;:;999;;AFFFFFA;DF.BBFFFFFEAA.BFBFFFD=BDF@AFAFA9BCFCFFCEEFF>9BDFFFFFFFFDFFE9;FBAD;99FD.9B=FFCBEFBFF
@M03896:38:000000000-B4D98:1:1108:17806:17743 1:N:0:263
TACGGAGGGTGCAAGCGTTAATCGGAATTACTGGGCGTAAAGCGCACGCAGGCGGTTTGTTAAGTCAGATGTGAAATCCCCGGGCTCAACCTGGGAACTGCATCTGATACTGGCAAGCTTGAGTCTCGTAGAGGGGGGTAGAATTCCAGGTGTAGCGGTGAAATGCGTAGAGATCTGGAGGAATACCGGTGGCGAAGGCGGCCCCCTGGACGAAGACTGACGCTCAGGTGCGAAAGCGTGGGGAGCAAACA
+
AAAAAABCCAAAFGCEA2EEFGHFEEGGHGDD5AABAAEEGHHGGAEEFCEEGEEFGGGHHHHHFH4BG4BBBFGHHHHHGGGGFGHHHFHHHHEGGGGGHHHHHEGHHHGFFHHHGHHGGHHHHHHHFGGGFHG?FFADEFFFFFFFFFBFB;;;;;:@EFFFFF;;DFFFFFFFFFFFFFFFFFFFD@DDFFFFFFECFFFFFF@EEFFF>DFFFFFFFDFDDFBFFFFDFFFFFFDFCFFFFDEFFFF
@M03896:38:000000000-B4D98:1:1108:16291:18063 1:N:0:263
TACGGAGGGTGCAAGCGTTAATCGGAATTACTGGGCGTAAAGCGCACGCAGGCGGTTTGTTAAGTCAGATGTGAAATCCCCGGGCTCAACCTGGGAACTGCATCTGATACTGGCAAGCTTGAGTCTCGTAGAGGGGGGTAGAATTCCAGGTGTAGCGGTGAAATGCGTAGAGATCTGGAGGAATACCGGTGGCGAAGGCGGCCCCCTGGACGAAGACTGACGCTCAGGTGCGAAAGCGTGGGGAGCAAACA
+
AAAAAABBCAAACGCC?2FEFGHFBEFGHHDD53AAAAEEHHGGG0EEEFEEGGGGGGGHHHHHGH4BBDBBBFGGHHHHGGGEEGHGHHHHHFEGFFFFGHHHHHEHHHGFGGEFEHHHGFBGHGGHFGGGGGC?-9@9;BFFFFFFFFBFB;;:;;;;EFBFFFA;AB?FBFFFFFFFFFFFFFFFFFFDFCFFFFEDFFFFFFFFEFEA;DFFFFFFFFDADDFBFFF@DFAABADDFCFEFDAFFF?
@M03896:38:000000000-B4D98:1:1108:16306:18074 1:N:0:263
TACGGAGGGTGCAAGCGTTAATCGGAATTACTGGGCGTAAAGCGCACGCAGGCGGTTTGTTAAGTCAGATGTGAAATCCCCGGGCTCAACCTGGGAACTGCATCTGATACTGGCAAGCTTGAGTCTCGTAGAGGGGGGTAGAATTCCAGGTGTAGCGGTGAAATGCGTAGAGATCTGGAGGAATACCGGTGGCGAAGGCGGCCCCCTGGACGAAGACTGACGCTCAGGTGCGAAAGCGTGGGGAGCAAACA
+
AAAAAABBBAA>CGBC?2E2CGHBEEGGHHDD5BBBAAEEGHHGGEEEGGE?EEG>EFGHGHHHFH@BFEFBBGHHHHHHGEGEEGHGHHHHHHGFGFGGGHHHHHGHHHHHHHGFGHFG?GCGHHHHFGFFHHDCCFF9;;FFFFFFBFBFB;;;;;;@EFFFFB;;ABEF/BFFFFFFFFFFFFFDF@FFFFAFFFFCFFFFFDDEEFF;;DFFFFFEFFDDFFFFFFFFFFDDFDFDCFF?>DAFFF.
@M03896:38:000000000-B4D98:1:1108:16288:18083 1:N:0:263
TACGGAGGGTGCAAGCGTTAATCGGAATTACTGGGCGTAAAGCGCACGCAGGCGGTTTGTTAAGTCAGATGTGAAATCCCCGGGCTCAACCTGGGAACTGCATCTGATACTGGCAAGCTTGAGTCTCGTAGAGGGGGGTAGAATTCCAGGTGTAGCGGTGAAATGCGTAGAGATCTGGAGGAATACCGGTGGCGAAGGCGGCCCCCTGGACGAAGACTGACGCTCAGGTGCGAAAGCGTGGGGAGCAAACA
+
ABBCABCCCAA>BFFC?2EEEGHBEEGGHGBDBBABAAEEHHGGGEEEEGECGGGGGGGHHHHHGH4BBFFBBFFFHHHHGGGGGGHGHHHHHHGGGGGGHHHHHHHHHHFFHHHEFHHHHHHHHHHHGGGGHHGGGFD:;;FFFFFFFFBFB;;;@;:@EFFFFFA;DCEFBFFFFFFFFFFFFFFFF-@DADDDDFFF-CFFDD@EEFFFFFFFFFFFFFFFDDFFFFFFFFFDFFDDCCFADFFF/FF
@M03896:38:000000000-B4D98:1:1108:23037:19454 1:N:0:263
AACGTAGGTCACAAGCGTTGTCCGGAATTACTGGGTGTAAAGGGAGCGCAGGCGGGAAGACAAGTTGGAAGTGAAATCTATGGGCTCAACCCATAAACTGCTTTCAAAACTGTTTTTCTTGAGTAGTGCAGAGGTAGGCGGAATTCCCGGTGTAGCGGTGGAATGCGTAGATATCGGGAGGAACACCAGTGGCGAAGGCGGCCTACTGGGCACCAACTGACGCTGAGGCTCGAAAGTGTGGGTAGCAAACA
+
ABAAAFFCFFBCFFGC22EAFGHEEGFGHHDBBBB3EEHHHHHGHFGGGGGCGGGCFGA1BFGHGHFHBGFBBGGHHHEBGHHHHHHHHHHGGHHFHHHHGHHHHHFHHHGFGGHHGHHHDFHGHHHHHHHHHGHHEFGDFDGGHHHHCECGE;;;;;;AEFHGGF;;CDGGGBF.AACGGDGGFFFFFFFFECFFFBEDFFFFFFFBBFFFFFFFFFFFFFDFFB.AEEF@;BF?FFBFDF9BAFBFFFF
@M03896:38:000000000-B4D98:1:1108:23058:19458 1:N:0:263
AACGTAGGTCACACGCGTTGTCCGGAATTACTGGGTGTAAAGGGAGCGCAGGCGGGACGACAAGTTGGAAGTGCAATCTATGGGCTCAACCCATAAACTGCTTTCAAAACTGTTTTTCTTGAGTAGTGCAGAGGTAGGCGGAATTCCCGGTGTAGCGGTGGACTGCGTAGATATCGGGAGGAACACCCGTGGCGAAGGCGGCCTACTGGGCACCAACTGACGCTGCGGCTCGCACGTGTGGGTCGCAAACA
+
1>>1>11>DD1CD1A10AAAFGHBE00BGFABA1B0AABFFGFGH?FEEAE/E>>/>/>/>/>BBG1B11GBB12BFGFDDGHAFHHCGFGG/F01>FHFHGGFHH1GH0?1<F?GFG1F111>FGH0G<11.<>C0<0<<;-:CGHH:---;0;0-9;-9E/;AC99.A.;BFG----=;?BA9BB-;B--;-----:;@@@B/99//-;BAE:;AFF/BA:-----;-:;---;A-99ABF--99--:-
@M03896:38:000000000-B4D98:1:1108:18775:20745 1:N:0:263
TACGGAGGGTGCAAGCGTTAATCGGAATTACTGGGCGTAAAGCGCACGCAGGCGGTTTGTTAAGTCAGATGTGAAATCCCCGGGCTCAACCTGGGAACTGCATCTGATACTGGCAAGCTTGAGTCTCGTAGAGGGGGGTAGAATTCCAGGTGTAGCGGTGAAATGCGTAGAGATCTGGAGGAATACCGGTGGCGAAGGCGGCCCCCTGGACGAAGACTGACGCTCAGGTGCGAAAGCGTGGGGAGCAAACA
+
ABAAABCCCDBAFGGF22EEFGHFEGGGHFBBBBBAAAEEGHHGG0AAEAEEGGGGGGGHHFHHHH4BGHFBFGHHHHHHGGGGGGHGHHHHHHGHFGGGHHHHHHHHFHGFHHGFGHHGGFFHHHHHFGGGHHGGGFFAAFFFFFFFFF0FB;;;;;;;AFFFFFA;DFFFFFFFFFFFFFFFFFFFF@DFFFFFFFFFFFFFFFDEEFFFFFFFFFFFFFFFFFFFFFFDFFFDFFAFFFFFFAEFFF?
@M03896:38:000000000-B4D98:1:1108:21788:24601 1:N:0:263
AACGTAGGTCACAAGCGTTGTCCGGAATTACTGGGTGTAAAGGGAGCGCAGGCGGGAAGACAAGTTGGAAGTGAAATCTATGGGCTCAACCCATAAACTGCTTTCAAAACTGTTTTTCTTGAGTAGTGCAGAGGTAGGCGGAATTCCCGGTGTAGCGGTGGAATGCGTAGATATCGGGAGGAACACCAGTGGCGAAGGCGGCCTACTGGGCACCAACTGACGCTGAGGCTCGAAAGTGTGGGTAGCAAACA
+
AAAAAFFAF@4@EDAE?2E?FGHE2EGGHHDBDBF3EEGHFFFFEGGEFCF?EEEGGGEHFFGFFGEFBFFBBGH4FHGFHHHHHHHGGHHGEFFHHHGFGHHHHGHGHHGHDHH2FGGGFDGHFHHHHHGBHFHCHFHCDC-.CGHHDCC@.00:;;:AEEFFFF:;A-;00BFGGGGAFEGGFFFFF/;BAB;DCFF-BCBDFB;//;.BFFFFFFFB/DADADF?EAF;@F?;;B/BFA./.;;BFF.
@M03896:38:000000000-B4D98:1:1108:21791:24626 1:N:0:263
AACGTAGGTCACAAGCGTTGTCCGGAATTACTGGGTGTAAAGGGAGCGCAGGCGGGAAGACAAGTTGGAAGTGAAATCTATGGGCTCAACCCATAAACTGCTTTCAAAACTGTTTTTCTTGAGTAGTGCAGAGGTAGGCGGAATTCCCGGTGTAGCGGTGGAATGCGTAGATATCGGGAGGAACACCAGTGGCGAAGGCGGCCTACTGGGCACCAACTGACGCTGAGGCTCGAAAGTGTGGGTAGCAAACA
+
AAAAAFFBFFBCFFGC?2E?FGHFEGGGHFBBBBA3EEGHHHHGGGGGGGGCGGGGGGEHEBFGFGBFGGBBBGGDHHHGHHHGHHHHHHHGGHGHHHHHHHHHHGHHHHGFFHHHGGGHHFGHFHHGGHHGHGFHHGHGFDGGHHHHDC-A;<<;;;;ADGHGGGCCEGGGGGGGGGGGGGFFFFDEFFFFEFCCFFECFFFFFFFFFAEFFFFFFFBFFFFFFFFFFEFFDFFDFFFFFF.BEBFFFF?
@M03896:38:000000000-B4D98:1:1108:21824:26478 1:N:0:263
TACGGAGGGTGCAAGCGTTAATCGGAATTACTGGGCGTAAAGCGCACGCAGGCGGTTTGTTAAGTCAGATGTGAAATCCCCGGGCTCAACCTGGGAACTGCATCTGATACTGGCAAGCTTGAGTCTCGTAGAGGGGGGTAGAATTCCAGGTGTAGCGGTGAAATGCGTAGAGATCTGGAGGAATACCGGTGGCGAAGGCGGCCCCCTGGACGAAGACTGACGCTCAGGTGCGAAAGCGTGGGGAGCAAACA
+
AAAAABBBBCAAFFFA22EEFGHFEEGGHHDB5BBBAAEEGHGGF?EEFEA?EEEEGGGHHHHHHHDFGHFB@GHHHHHHGGGGEGHHHHHHHHEGHGHGHHHHHHHHHHGFHHHGGGGGFGEHHHHGGGGGHHGGGFFFFFFFFFFFFFBFB;;;;;;;EFFFFF;;A@FFFFFFFFFFFFFFFFFFFCFFA@DFFFEFDFFFFFFEFFFFFCFFFFFFFFFDFFFFFFFDFFFABADDFFFFAFFFFF.
@M03896:38:000000000-B4D98:1:1108:21841:26486 1:N:0:263
TACGGAGGGTGCAAGCGTTAATCGGAATTACTGGGCGTAAAGCGCACGCAGGCGGTTTGTTAAGTCAGATGTGAAATCCCCGGGCTCAACCTGCGAACTGCATCTGATACTGGCAAGCTTGAGTCTCGTAGAGGGGGGTAGAATTCCCGGTGTAGCGGTGAAATGCGTAGAGATCTGGAGGCACACCGGTGGCGAAGGCGACCCCCTGGACGACGACTGACGCTCAGGTGCGACAGCGTGGGGAGCAACCA
+
A3AAAA>DBB?>AFGA22E?2BFBAAAFHH5DB3AAAEEGHHGGG0EEAEGGEEEE?1?G1BF4BGHFFFFBFF4BGB3FF?EEEEHHHHH?G0<</>GGGGHHHHB>DG?DFA<1<?FGFFGD=GFFFDFGEF.---;.;FFFFFF/;@-=./;;99;9EFFFFF9;.@A//;BFFFBF?.;.;AD---@DAB-9B?A---9-.9;;;9FBB---;DD/B.AFAA//99B@A-99EBAD??BF=A99.;.
@M03896:38:000000000-B4D98:1:1108:21820:26496 1:N:0:263
TACGGAGGGTGCAAGCGTTAATCGGAATTACTGGGCGTAAAGCGCACGCAGGCGGTTTGTTAAGTCAGATGTGAAATCCCCGGGCTCAACCTGGGAACTGCATCTGATACTGGCAAGCTTGAGTCTCGTAGAGGGGGGTAGAATTCCAGGTGTAGCGGTGAAATGCGTAGAGATCTGGAGGAATACCGGTGGCGAAGGCGGCCCCCTGGACGAAGACTGACGCTCAGGTGCGAAAGCGTGGGGAGCAAAC
+
AAAAAABDBBB>FGFA22AEFGHABEAFHH55532BAAAF1AFEE0EAFEEFFEEEGEGGGHEHHH@FFFGF444BBGGHGGE/>EGGGHHHGFACGFHFFFGHG2FH>G2?BF@CFHGHFCGHHHGFFGFFFFGGC-@::/BBFFFBF99B;/:::-;:A/BFFB.;:9;//BFFFB:;..;BFFFFA9@AAD--@?.@-@BCF;DE.B9--:.9FFFFFFDFFFFFFFF;D-:./9A.9--A>DEFEF
@M03896:38:000000000-B4D98:1:1108:22215:27072 1:N:0:263
ACAGTAGGGCACAAGTGTGGTAAGGAATTACTGGGTGTAAAGGGAGAGCAGGCGGTAAGAAAAGGGGGAAGTGAAATATCTGGGCTCAACAAATAAACGGGGAGCAAAAATGTAGAGAGGGAGAAGGGGAGAGGTAGGAGGAAGAAAAGGTGGAGAGGTGGAAAGAGAAGAGAGAGGTAGGAAAAAAAGGGGTCAAGGGGGATTACAGGGAAAAAAAGGAACCAGAGGAGAGAAAGGGGGGGTAGAAAAAA
+
1>11133B111>11A1BA1AB3ABB10BF1A331A0BEGH2DBBFE/BB10/BAAE//B11000///>/>/B@221B1B22FGHGHHHHH1/0B1111////////010/012222B>//////0<0//////.F<1.10..0>.////.0/.../<.:...00.////:/./;.../00.00//.9-...----///-----;/9///-;------9--/-9-----99---///------9--///--9
@M03896:38:000000000-B4D98:1:1108:14314:27873 1:N:0:263
AACGTAGGTCACAAGCGTTGTCCGGAATTACTGGGTGTAAAGGGAGCGCAGGCGGTAAGACAAGTTGGAAGTGAAATCTATGGGCTCAACCCATAACCTGCTTTCAAACCTGTTTTTCTTGAGTAGTCCAGAGGTAGCCGGAATTCCCGGTGTACCGGTGGAATGCGTAGATATCGGGAGGACCCCCAGTGGCGAAGGCGGCCTACTGGGCCCCAACTGACGCTGAGGCCCGAAAGTGTGGGTACCAAACA
+
AAAAAFFBFDCCFFGC?2EAFGHFEGGGHHDDBBA3AEGHHHHGHEGFGGGCFEG0EFHFFFGGGHHHGGBBBGGHHH@BFHHHGGHHHHHGGHBF33?00FH43DGH3?EFGHHHCGHH332?B?D2@@22?A2=>2@D/C/F=GHBE-A@<11<<--<.C0<0<:.;:.0:00;E--A-C.9.CC-:0;/9-A@=.A=-;9./;0;F..9;>DADF/0:.9AD.:....-;@;.000;AD9000;B..:
@M03896:38:000000000-B4D98:1:1109:11471:5439 1:N:0:263
CACGATTAAACCAAGTCAATAGAAGCCGGCGTAAAGAGTGTTTTAGATCACCCCCTCCCCAATAAAGCTAAAACTCACCTGAGTTGTAAAAAACTCCAGTTGACAAAAAATAGACTACGAAAGTGGCTTTAACATATCTGAACACACAATAGCTAAGACCCAAACTGGGATTAGATACCCTGGTAATCCACTAACTGACTTATAACAAATATCGTATTCCCTCTTATGCTGAAAAAAAAAAAAAAAAAAAA
+
BBBB@AAAF5BBAFGGGFGBEFBEG4G2AEEGEEHHF2DGFFGH5FC5EFBFGGFEEGGDHEFFHHGHHGGGH3FFFGHGHHHEGFGFFFFHGGHHHG34BFGFH3GGEG0?BFBFHF<AGDC?3FFEFF2DFGHFDF2FF1GG0F/EEBF1?11=1<1<<.FGFG1<<./<D0D00<0GHHEC0000:0/:///;00:0:GCC0900C0009./9//;;009/F000000000;9@;BA;A-----;--9
@M03896:38:000000000-B4D98:1:1109:20955:7313 1:N:0:263
TACGGAGGGTGCAAGCGTTAATCGGAATTACTGGGCGTAAAGCGCACGCAGGCGGTTTGTTAAGTCAGATGTGAAATCCCCGGGCTCAACCTGGGAACTGCATCTGATACTGGCAAGCTTGAGTCTCGTAGAGGGGGGTAGAATTCCAGGTGTAGCGGTGAAATGCGTAGAGATCTGGAGGAATACCGGTGGCGAAGGCGGCCCCCTGGACGAAGACTGACGCTCAGGTGCGAAAGCGTGGGGAGCAAACA
+
ABAAAABCC?AACBGE?2EEAGHFEFGGHHDDBBBAAAEFHHHGGCFGGGGGEECCEGGHGHHHGH4FGHHEGGHFHHHHGGGGGGHHHHHFHHGFFFGFHHHHHHHHHHGFHHHFFHHHHHFHHHHHGGGGHHGGFF-.;;BFFFFFFBBF;;;;@;;@EFFFFFDADBFFFFFFFFFFDFFFFFFFFCFFFDCFFFF>AFFFFDDFFFFFFFFFFFFFFFFFFFFFFFFCFFFFFFDDFFFECAEFFFE
@M03896:38:000000000-B4D98:1:1109:14600:8890 1:N:0:263
CACGTAGGTCACAAGCGTTGTCCGGAATTACTGGGTGTAAAGGGAGCGCAGGCGGGAAGACAAGTTGGAAGTGAAATCTCTGGGCTCAACCCATAAACTGCTTTCAAAACTGTTTTTCTTGAGTAGTGCAGAGGTAGGCGGAATTCCCGGTGTAGCGGTGGAATGCGTAGATATCGGGAGGAACACCAGTGGCGAAGGCGGCCTACTGGGCACCAACTGACGCTGAGGCTCGAAAGTGTGGGTAGCAAACA
+
11>?>B1?FDFBFGFG11AAAFGE0EFGFGDBBB00BAGFBFBEHGE?FEE/BA/>/>?GFGHFBGEC1FHBFFDFHGB12FGFGHHGHHHECFF1FGHBFHFHHHFGHHGF?@FC/@F@@DFG2FFFHHBGHEHBFAF-<-AEHHHGF--@A00;-;:;..CFBC.:.:.09FFGA-?A?BBFFFF-AFFBE@;-9-;-;@@FEF9/9;-9BEA-AFFFFBBF-A----99--ABB//9-9AF-/99FF-
@M03896:38:000000000-B4D98:1:1109:14599:8910 1:N:0:263
AACGTAGGTCACAAGCGTTGTCCGGAATTACTGGGTGTAAAGGGAGCGCAGGCGGGAAGACAAGTTGGAAGTGAAATCTATGGGCTCAACCCATAAACTGCTTTCAAAACTGTTTTTCTTGAGTAGTGCAGAGGTAGGCGGAATTCCCGGTGTAGCGGTGGAATGCGTAGATATCGGGAGGAACACCAGTGGCGAAGGCGGCCTACTGGGCACCAACTGACGCTGAGGCTCGAAAGTGTGGGTAGCAAACA
+
>AAAAFFBFFBCBDGE22EAFGHFGGGGHHDFCBF3EFHHHHHGHGGGGGGCEEE/EEFHFGGHHHFGHHHHHHFGHHG4FGHHHHHHHHHGGHEGGHGGHHHHHHHHHHFDGGGHGHHHGFHHFHHHHHHHHGHHFFGCCDGGHHHHEFCFE<:;@;;ADEHGGF:;AFEFFFFFGCGGGFGGFFFEFFFFAC@FCDADFFFFFFFBB?ABFFFFFFFFFFFFFFFEFFFA@FFDFFFFFFDFEFFFFFA
@M03896:38:000000000-B4D98:1:1109:17528:11623 1:N:0:263
AACGTAGGTCACAAGCGTTGTCCGGAATTACTGGGTGTAAAGGGAGCGCAGGCGGGAAGACAAGTTGGAAGTGAAATCTATGGGCTCAACCCATAAACTGCTTTCAAAACTGTTTTTCTTGAGTAGTGCAGAGGTAGGCGGAATTCCCGGTGTAGCGGTGGAATGCGTAGATATCGGGAGGAACACCAGTGGCGAAGGCGGCCTACTGGGCACCAACTGACGCTGAGGCTCGAAAGTGTGGGTAGCAAAC
+
AAA?AFFBFFBCA4FA22EAEGFFEFFFHFDFBAA3EAFGDFFGHGGGGGGGE?EF/EEAF?FHFGBGHHHFHGHFHHHGFBGGHHHHHHGG/FFG?GHHFHHHH?GHGH?F?GGBFGHHG>GGFHHGHFHGAEHHHE?>->CEHHHHDC?DG<;;;;;@DAGFGF;;EAFGGFG?BCC-DGFGFFF.ABFB;@=-@D.@DFFFFFFB/AAFFFFFFFFEF.ADDA9.9EF9-9A;BFFFFFFF;;;FBF
@M03896:38:000000000-B4D98:1:1109:17510:11624 1:N:0:263
AACGTAGGTCACAAGCGTTGTCCGGAATTACTGGGTGTAAAGGGAGCGCAGGCGGGAAGACAAGTTGGAAGTGAAATCTATGGGCTCAACCCATAAACTGCTTTCAAAACTGTTTTTCTTGAGTAGTGCAGAGGTAGGCGGAATTCCCGGTGTAGCGGTGGAATGCGTAGATATCGGGAGGAACACCAGTGGCGAAGGCGGCCTACTGGGCACCAACTGACGCTGAGGCTCGAAAGTGTGGGTAGCAAACA
+
ABAAAFFBFFBCDDFE22EAFGHEEGGFHHFFBBA3EEGHHHHGHGGGGGGGEEEECGECFGHHFHFHFHGHHHHHHHH?BFGHHHHHHHHGGHHEHHHHHHHHHHHHHHFFFGGHGHHHHGGHFHHHGHHHHGHHHGFCACFGHHHHDC@DE;:;;A;AFHHGGF;CEGGGGGGGGGGGGGGFFFFEABFFABDFFFFDFFCFFFBBFFEFFFFFFFFFFADFFFFEF.A;BFFD99BFFB;/;:FFFF.
@M03896:38:000000000-B4D98:1:1109:22887:12613 1:N:0:263
AACGTAGGTCACAAGCGTTGTCCGGAATTACTGGGTGTAAAGGGAGCGCAGGCGGGAAGACAAGTTGGAAGTGAAATCTATGGGCTCAACCCATAAACTGCTTTCAAAACTGTTTTTCTTGAGTAGTGCAGAGGTAGGCGGAATTCCCGGTGTAGCGGTGGAATGCGTAGATATCGGGAGGAACACCAGTGGCGAAGGCGGCCTACTGGGCACCAACTGACGCTGAGGCTCGAAAGTGTGGGTAGCAAACA
+
ABAAAFFCFFBCEDGF22EAFGHFGGGGHHDFBBA3EEHHHHHGHGGGGGGGEEEE/EEHFFGHGHFFFHHHHHHHHHFFGHHHHHHGHHHGGHHFFHHHHHHHHHHHHHGFFFGGGHHGGEBFGHHHHHHHHGHHHAGFDFGGHHHHDECFE;;<;;:AEHHGGF;CDBEFGFFFFGGFAAFGFFFA:;FFABDFFFEBFFFFFFFBBEAFFFFFFFFFFDDD.:.9AAA=BFFDB0FF?DAB.;BFFFA
@M03896:38:000000000-B4D98:1:1109:22867:12614 1:N:0:263
AACGTAGGTCACAAGCGTTGTCCGGAATTACTGGGTGTAAAGGGAGCGCAGGCGGGAAGACAAGTTGGAAGTGAAATCTATGGGCTCAACCCATAAACTGCTTTCAAAACTGTTTTTCTTGAGTAGTGCAGAGGTAGGCGGAATTCCCGGTGTAGCGGTGGAATGCGTAGATATCGGGAGGAACACCAGTGGCGAAGGCGGCCTACTGGGCACCAACTGACGCTGAGGCTCGAAAGTGTGGGTAGCAAACA
+
>A>A>FFAFF4CBGFA22EEEGHGGGGGHGFFBBA3EEGHHHHGGEGGGGGCEEEEGGFHFGHHGHEGFFG?GHGGDHFGFHHGHHHGHHHGGGHEHHHHHHHHHHHHHHGF?GGFGFHHGHGGHHHHHHBGEFGFGFFCCDGGGHHHDD?DG<;C;:CDGEGBFF;;CAFGFGGGG??BGGFGFFFEFBBFADB=@DFD-B>DFFFBFE9BAFFFFFFFFFFFB..;EFF@-BDD/:BFFA9B;BFFFFA
@M03896:38:000000000-B4D98:1:1109:22887:12631 1:N:0:263
AACGTAGGTCACAAGCGTTGTCCGGAATTACTGGGTGTAAAGGGAGCGCAGGCGGGAAGACAAGTTGGAAGTGAAATCTATGGGCTCAACCCATAAACTGCTTTCAAAACTGTTTTTCTTGAGTAGTGCAGAGGTAGGCGGAATTCCCGGTGTAGCGGTGGAATGCGTAGATATCGGGAGGAACACCAGTGGCGAAGGCGGCCTACTGGGCACCAACTGACGCTGAGGCTCGAAAGTGTGGGTAGCAAACA
+
AAABAFFBFDBC54BA22AAFGHEAEGGHHDBBB23EEGHGHHGHGEEEGGGE?EE/EEHBF2BFHFFFHHHHGHHHGF4FGHGHHHHHHHGEHHFFHHGGHHHHHHHHHGFGGGGGHHGD@GGHHHHHGHGFGHHEGFGDCGGFHHHDGCGG00;:;;@DEBFFF.;9BCBFFFE?BDFFG/FFFFAAFBFAC@BDF?@DFBDFFBBB?EFFFFFFFF/F?FDDDFFFA;>;FFDBBFFFFFEEBFFFF?
@M03896:38:000000000-B4D98:1:1109:12084:13590 1:N:0:263
TACGGAGGGTGCAAGCGTTAATCGGAATTACTGGGCGTAAAGCGCACGCAGGCGGTTTGTTAAGTCAGATGTGAAATCCCCGGGCTCAACCTGGGAACTGCATCTGATACTGGCAAGCTTGAGTCTCGTAGAGGGGGGTAGAATTCCAGGTGTAGCGGTGAAATGCGTAGAGATCTGGAGGAATACCGGTGGCGAAGGCGGCCCCCTGGACGAAGACTGACGCTCAGGTGCGAAAGCGTGGGGAGCAAACA
+
AAA@A?3>DAA>BBGA22EAAFHFFDFGHHBB5BAAAAAFGHHGGCECGCGFE0E/E1BFF@EGHHDGHFHHFF4FHHHHGG>EEFHGHHHHHHGHHGHGHHHHHHGHHHGFHHHHGGFFFGFHHHHF?AFGHH?-C@BAEFFFFFFFFF9B;;;;9;;@EFFFBB;;ABEFEFFFFFFFFBFFFFFF@@DFA;DCF?:-;BFFF@@AAFA=>9DFFFFFFDFFFDFFFFFCF=DFFBFFFF;EAFEFFF.
@M03896:38:000000000-B4D98:1:1109:12071:13609 1:N:0:263
TACGGAGGGTGCAAGCGTTAATCGGAATTACTGGGCGTAAAGCGCACGCAGGCGGTTTGTTAAGTCAGATGTGAAATCCCCGGGCTCAACCTGGGAACTGCATCTGATACTGGCAAGCTTGAGTCTCGTAGAGGGGGGTAGAATTCCAGGTGTAGCGGTGAAATGCGTAGAGATCTGGAGGAATACCGGTGGCGAAGGCGGCCCCCTGGACGAAGACTGACGCTCAGGTGCGAAAGCGTGGGGAGCAAACA
+
AAAAAABCCAAACFFA22EAFGHFEEEGHHDFBAABAAEEHHHGGGGGGGGEAEEFGGFHGHHHHHFGHHHHHHFHHHHHGGEGEFHGFHHHHHGHHGHGHHHHHHGHHHGFHHHCFGHHHHEHHFGHFGGGHHGGGFCFFFFFFFFFFFBFF::;;:;@EFFFFF;;DFFFFFFFFFFFFDFFFFFDF@FFFFFAADEBAFFFFFFFFFFFFBD.FFFFFFFFFF/BFFFBA->DFF.:BD;AADEFFFA
@M03896:38:000000000-B4D98:1:1109:7033:13756 1:N:0:263
AACGTAGGTCACAAGCGTTGTCCGGAATTACTGGGTGTAAAGGGAGCGCAGGCGGGAAGACAAGTTGGAAGTGAAATCTATGGGCTCAACCCATAAACTGCTTTCAAAACTGTTTTTCTTGAGTAGTGCAGAGGTAGGCGGAATTCCCGGTGTAGCGGTGGAATGCGTAGATATCGGGAGGAACACCAGTGGCGAAGGCGGCCTACTGGGCACCAACTGACGCTGAGGCTCGAAAGTGTGGGTAGCAAACA
+
AAAAAFFBFFBCDFFF?2EAEGHEEGGGHHDBBBB3EEHHHHHGHEGGGGECEEEEGGGGFHHHGHBGGGHGHHHHHH4GFGGHGHHHHHHGGGHHHHHHHHHHHHHHHHFFFDFHGGHHGFFGHHFGHHHHHGHGFFGDCDFGHHHHAF?EF;=;;;:AEHHGGC;;EDGGGGGGGAGGGGFGFFFEFBFFEBFFDFEBAFFFFFFBFFEFFFEFFFFFFFFF.DAEFFF>@FFFBFFFFFDBAFFFFFF
@M03896:38:000000000-B4D98:1:1109:17662:14632 1:N:0:263
AACGTAGGTCACAAGCGTTGTCCGGAATTACTGGGTGTAAAGGGAGCGCAGGCGGGAAGACAAGTTGGAAGTGAAATCTATGGGCTCAACCCATAAACTGCTTTCAAAACTGTTTTTCTTGAGTAGTGCAGAGGTAGGCGGAATTCCCGGTGTAGCGGTGGAATGCGTAGATATCGGGAGGAACACCAGTGGCGAAGGCGGCCTACTGGGCACCAACTGACGCTGAGGCTCGAAAGTGTGGGTAGCAAACA
+
ABAAAFFAFFBCDGFC?2EAEGHGGGGGHHFFBBB3EEGHGHHGGGGGGGGGEEEEGGEFGGHHFHFGFHHGHHHHHHGDBFGGHHHHHHHGGFGFHHHHHHHHHHGHHHF2DFFHGGHHGGGGHHHHHHHHHGHHHEFDACFGHHHHGG?EC<;;;;;;EHHGFF;;CFGGGGGGGGGGGGGGFFFFFFFFEFFFFFFFFFCFFFFB0EAFFFFFFFFFFFFFFFFFEFFC>FFDBFFFFFFFFFFFFFF
@M03896:38:000000000-B4D98:1:1109:13886:15050 1:N:0:263
TACAGAGGGTGCAAGCGTTAATCGGAATTACTGGGCGTAAAGCGCGCGCAGGCGGTTTGTTAAGTTGGATGTGAAATCCCCGGGCTCAACCTGGGAACTGCATTCAAAACTGACTGACTAGAGTATGGTAGAGGGTGGTGGAATTTCCTGTGTAGCGGTGAAATGCGTAGATATAGGAAGGAACACCAGTGGCGAAGGCGACCACCTGGACTAATACTGACACTGAGGTGCGAAAGCGTGGGGAGCAAACA
+
AAA3AFFBBAAAFFGE22EAAFGFEFGGHH555B2AAAEFHHGEE0EE0EEE1>CEGGEHHHHHH44GFGHGHGHHHGHFFEFGECGFGHHHGHFHGECGGHHFFBGBGHFD?1<1FFG1?FCG1F1>=FGHHGDC.@AACGGFH0D=<=0C<;;=A:=@GHHHGGCCEGGFGFF0;0FGGFGFGFG?FFGFCBDFAAA@CF=DEAFFFFFF/99BFFFEF/BB9BFA9EF@D@FDFDFFFFFFFDEFFFF
@M03896:38:000000000-B4D98:1:1109:29264:15183 1:N:0:263
TACGGAGGGTGCAAGCGTTAATCGGAATTACTGGGCGTAAAGCGCACGCAGGCGGTTTGTTAAGTCAGATGTGAAATCCCCGGGCTCAACCTGGGAACTGCATCTGATACTGGCAAGCTTGAGTCTCGTAGAGGGGGGTAGAATTCCAGGTGTAGCGGTGAAATGCGTAGAGATCTGGAGGAATACCGGTGGCGAAGGCGGCCCCCTGGACGAAGACTGACGCTCAGGTGCGAAAGCGTGGGGAGCAAACA
+
AAAA@ABBD2AAGGG4E2EEFGHFEGGGHHBB5A2AAAEEEGFAE0AEEEEFEFEEEEFHGHDGFH4BFGGBFGGFHHHHGGGFFGHGHHHHHHFFGGHGHHHHHGHGHHHFGE@2<?FF?GBGFHHHFGFGFFDCC;BDFFFFFFFFFF/F;;;;;9.9AFFFFFADDBEFFFFFFBBADDFFFFFFC@BDFFFACDF@FADFFFFFFFEDC-AAFFFFFFFDFDFFFBFBDDCDFFFDFAAEBDEFFFF
@M03896:38:000000000-B4D98:1:1109:29279:15193 1:N:0:263
TACGGAGGGTGCAAGCGTTAATCGGAATTACTGGGCGTAAAGCGCACGCAGGCGGTTTGTTAAGTCAGATGTGAAATCCCCGGGCTCAACCTGGGAACTGCATCTGATACTGGCAAGCTTGAGTCTCGTAGAGGGGGGTAGAATTCCAGGTGTAGCGGTGAAATGCGTAGAGATCTGGAGGAATACCGGTGGCGAAGGCGGCCCCCTGGACGAAGACTGACGCTCAGGTGCGAAAGCGTGGGGAGCAAACA
+
AAAAB3AD@2AAB5BAA2EAAFHFEBCFHGFFBFBBAAEEFHHGGCFEGGCGDGEEGGGHHGDHHHGHHHHHFH4FFFFGGGEEEGHHBGHHHHFGHFHHHHHHHFDG2F?GHHF2<FGHGGFHHHHHFGGGGHD?@;9AEBFFFFFFFFFFF;/;;;.;;BBFFFADFFFFBBFFBF9FDDFFBBFD=BADAB@FFFFFFBBBFFFFEBABD-..;B//;DD?DDF/BFFFFFDAFDDFACCFBFFB9A.
@M03896:38:000000000-B4D98:1:1109:29244:15197 1:N:0:263
TACGGAGGGTGCAAGCGTTAATCGGAATTACTGGGCGTAAAGCGCACGCAGGCGGTTTGTTAAGTCAGATGTGAAATCCCCGGGCTCAACCTGGGAACTGCATCTGATACTGGCAAGCTTGAGTCTCGTAGAGGGGGGTAGAATTCCAGGTGTAGCGGTGAAATGCGTAGAGATCTGGAGGAATACCGGTGGCGAAGGCGGCCCCCTGGACGAAGACTGACGCTCAGGTGCGAAAGCGTGGGGAGCAAACA
+
3>A3>>AA?AA>CGFA2A2AFFG2AEACGED5532AAAEEGFFBEAEAFE00B>>>EEECFGFDFG@3BFB4FBGFHHHGG>E<>EGHGFHH00/0BFBBGF1F1??GGGGHFGF1/?1?0F1??GH0?C<FG0.---9;.;9BFFFF9/99;:/;9;.-.B/BB;.9:@./;BFF///.9A./BFF.-;-;;-@-9.;--;@@BB>..:9@B-9AFF/BF.;;DF//;9;-A=B.:9;.;-999A:B/:F
@M03896:38:000000000-B4D98:1:1109:29261:15200 1:N:0:263
TACGGAGGGTGCAAGCGTTAATCGGAATTACTGGGCGTAAAGCGCACGCAGGCGGTTTGTTAAGTCAGATGTGAAATCCCCGGGCTCAACCTGGGAACTGCATCTGATACTGGCAAGCTTGAGTCTCGTAGAGGGGGGTAGAATTCCAGGTGTAGCGGTGAAATGCGTAGAGATCTGGAGGAATACCGGTGGCGAAGGCGGCCCCCTGGACGAAGACTGACGCTCAGGTGCGAAAGCGTGGGGAGCAAACA
+
ABBBBBCBBAAA4B4F?2EEFGHFDFCGHFDD5AFAAAEEDHGGG?EEFCGFEECCEGGHHHHHHH4BGGHGHHHBHHFHGGGGEGHGHHHHHHG?CEGFHFFHHHHHHHGGGFF2/FGGFGGHHHHHFGGEGGDCCFBDEFFFFFFFFFFFF;;;;;;@AFFFFFDDFFFF/FFFFFEFDDFFFFFD@;BFFDFAFDE=CFFFFFCEAFFFF>ADFFFFFFDDFDFFFFFFFFFDFFDFFF=EDFEFFFE
@M03896:38:000000000-B4D98:1:1109:28448:15459 1:N:0:263
TACGGAGGGTGCAAGCGTTAATCGGAATTACTGGGCGTAAAGCGCACGCAGGCGGTTTGTTAAGTCAGATGTGAAATCCCCGGGCTCAACCTGGGAACTGCATCTGATACTGGCAAGCTTGAGTCTCGTAGAGGGGGGTAGAATTCCAGGTGTAGCGGTGAAATGCGTAGAGATCTGGAGGAATACCGGTGGCGAAGGCGGCCCCCTGGACGAAGACTGACGCTCAGGTGCGAAAGCGTGGGGAGCAAACA
+
BBABBABBB2AA4BEEAAECAGHF?EGGGBED53BAEAEEGHHGG0EEFGGCECC@EEEFFFHHGH@FGHHGHDHBGHHHFGGGGGHHGHHHHHGGFFGGHHHHHHFFHHGFHHHHGHHHHFGGHHHHFGGGHHGGGFD:AFFFFFFFFFBFB;;;;9;@.FFFFFA;ADEFFFFFFFFFD.BFFFFFF>BDFFFFDDEFAFF@FB@EFFFFFBFDFFFFFFDDFFFFFBB>ACFFFF9DFFCEFDEEFFA
@M03896:38:000000000-B4D98:1:1109:28461:15472 1:N:0:263
TACGGAGGGTGCAAGCGTTAATCGGAATTACTGGGCGTAAAGCGCACGCAGGCGGTTTGTTAAGTCAGATGTGAAATCCCCGGGCTCAACCTGGGAACTGCATCTGATACTGGCAAGCTTGAGTCTCGTAGAGGGGGGTAGAATTCCAGGTGTAGCGGTGAAATGCGTAGAGATCTGGAGGAATACCGGTGGCGAAGGCGGCCCCCTGGACGAAGACTGACGCTCAGGTGCGAAAGCGTGGGGAGCAAACA
+
CBCCB@BBC?AAB5GAA2EEAGFFEEGGHFFD5A2BEAAEAFHGGCCEGGEEEGFEEGGHFGGHGHFHHHHHHHFHGHGGFGGGGGHHHHHHHHGHFGHHHHHHHHEHFH?GGHGGEHFHHGFHHHHHFDF.GHGGFFFFFFFFFFFFFFBFF:;;@@;@EFFFFF:;AFFFFFBFFFFFFFFFFFFFFFFFFFCBCFFFFFFC=@BE?FFFBBDDFFFFFFFFFFFBFFFFD:;DFFFFFFFFCDFF/A.
@M03896:38:000000000-B4D98:1:1109:28444:15479 1:N:0:263
TACGGAGGGTGCAAGCGTTAATCGGAATTACTGGGCGTAAAGCGCACGCAGGCGGTTTGTTAAGTCAGATGTGAAATCCCCGGGCTCAACCTGGGAACTGCATCTGATACTGGCAAGCTTGAGTCTCGTAGAGGGGGGTAGAATTCCAGGTGTAGCGGTGAAATGCGTAGAGATCTGGAGGAATACCGGTGGCGAAGGCGGCCCCCTGGACGAAGACTGACGCTCAGGTGCGAAAGCGTGGGGAGCAAACA
+
AAAAAABAD2AABGGF222AEGHBAEFGHFDD53BBAAEEAGGFE?EEFCE?EEC@EEGGGHHHHHHHHHHHHEHFHHHHGGGGEEHGGHHHHHEGFEGFGHHHHGHGHHGFHGHFFHHHFFCGHHHHFGGFGF?@@9@DEFBFFFFFFB/:;9:;-;;;A/FFFBA;DF?FFFFFFFFFFBFFFFFDA;BF;@BC=DE-;BBCFB@AEFF->FDFFFF/FFDDFDFFFFFBDDFAFAADFFC?FDFFFF?
@M03896:38:000000000-B4D98:1:1109:9993:15748 1:N:0:263
GACAGAGGATGCAAGCGTTATCTGGAATGATTGGGCGTAAGGCGTCTGTAGGTGGCTTTTCAAGTCCGCCGTCCAATCCCAGGGCTCAACCCTGGACAGGCGGTGGAAACTACCAAGCTGGAGTACGGTAGGGGCAGAGGGAATTTCCGGTGGAGCGGTGAAATGCGTAGAGATCGGAAAGAACACCAACGGCGAAAGCACCCTGCTGGGCCGACACTGACACTGAGAGACGAAAGCTAGGGGAGCGAATG
+
>AAAAFFBFFFCGDGAE2EEGFFDFFAFGFFH5AABAAEECFGEGEFGFHFF5DFCFFFFBFGGGHGG>E0>EG?GHHHGHHFEEFHFGHHGHFAGHEF?FE</><CGHCFF2FFC@FF@@GHHHHADHE/F/C@CFGHGGGHGGFHH.?@CD<.<@@.;:GHGFGDCA?AGFG0A??EC.CAFGGGGADDBDFFFFFFFFFFEFA/;9D?;-;BDAFFFFFF///:B9.;9;BF?//B/;E?D-D;9@>F
@M03896:38:000000000-B4D98:1:1109:27105:16213 1:N:0:263
TACGGAGGGTGCAAGCGTTAATCGGAATTACTGGGCGTAAAGCGCACGCAGGCGGTTTGTTAAGTCAGATGTGAAATCCCCGGGCTCAACCTGGGAACTGCATCTGATACTGGCAAGCTTGAGTCTCGTAGAGGGGGGTAGAATTCCAGGTGTAGCGGTGAAATGCGTAGAGATCTGGAGGAATACCGGTGGCGAAGGCGGCCCCCTGGACGAAGACTGACGCTCAGGTGCGAAAGCGTGGGGAGCAAACA
+
BBBAABBBBAAACGFE?2EEFGHFEFGGHHDBBBBAAAEEDFHGGCFFGGGGEEG?EGGHHHHHHHFHHHHGHGGFHHHGFGGGGGHHGHHHHHFGCFGFGHHHHHFHGHFFHGHHGHHHFFFHHHHHFEGGHHGGGFCFFFFFFFFFFEBBB;;;;;;@?BFFFFAADAFFFFFFFFFFFFFFFFFFFCCFFFFFFFFFFFFFFFFFFFFFFDFFBFFFFFFFBFFFFFFCFBDFFFFFFFFFFFFFFFA
@M03896:38:000000000-B4D98:1:1109:27087:16222 1:N:0:263
TACGGAGGGTGCAAGCGTTAATCGGAATTACTGGGCGTAAAGCGCACGCAGGCGGTTTGTTAAGTCAGATGTGAAATCCCCGGGCTCAACCTGGGAACTGCATCTGATACTGGCAAGCTTGAGTCTCGTAGAGGGGGGTAGAATTCCAGGTGTAGCGGTGAAATGCGTAGAGATCTGGAGGAATACCGGTGGCGAAGGCGGCCCCCTGGACGAAGACTGACGCTCAGGTGCGAAAGCGTGGGGAGCAAACA
+
>AAAAABBB2AACDGA?2EEFGHFBEFGHHDB532BAAEE1BGEG?FEEFFGE@/>EEEGGHFEFGDFFHGHHHHHHHHHGGGGEGHHHHHHFGE?GGGGHHHGHHHHHHHFHHF<FGGHHFGHGHGG?EFCGFGC@D-;AFFFFFFFFFFFF:;:;;9;AF/FFB;;DFEFBFFFFBBFBFFFFFFFB;DBABC-@.AB=FDCF@;;AFFCFFFFBFFFFFFFFFFBFF::A9@DF9:.---9=AEFBF.
@M03896:38:000000000-B4D98:1:1109:6511:16707 1:N:0:263
TACGGAGGGTGCAAGCGTTAATCGGAATTACTGGGCGTAAAGCGCACGCAGGCGGTTTGTTAAGTCAGATGTGAAATCCCCGGGCTCAACCTGGGAACTGCATCTGATACTGGCAAGCTTGAGTCTCGTAGAGGGGGGTAGAATTCCAGGTGTAGCGGTGAAATGCGTAGAGATCTGGAGGAATACCGGTGGCGAAGGCGGCCCCCTGGACGAAGACTGACGCTCAGGTGCGAAAGCGTGGGGAGCAAACA
+
AAABABBBBAAAB5GC22EEAGHFEGEFHFDDBBBAAAFFHHHGGCEGGCFECFGCEEGHHHGHGHFGHHHHHGGGHHHHFEGFEGHGFGHHHHG?FEGGHHHHHHHFHHGFHHH2?GHFGF1FGHHHGGGGHGF?<@BFFFFFFFFFFFFFB;;;;@;@EFFFFFD9DFEFEBBFFEFFFFFFFFFFF>DFFFFAADEB-=CCFFBFEFFB:-AAFFFFFDDFFFFFBFFB?DA?;9ADBDAFFFFFFF?
@M03896:38:000000000-B4D98:1:1109:6530:16716 1:N:0:263
TACGGAGGGTGCAAGCGTTAATCGGAATTACTGGGCGTAAAGCGCACGCAGGCGGTTTGTTAAGTCAGATGTGAAATCCCCGGGCTCAACCTGGGAACTGCATCTGATACTGGCAAGCTTGAGTCTCGTAGAGGGGGGTAGAATTCCAGGTGTAGCGGTGAAATGCGTAGAGATCTGGAGGAATACCGGTGGCGAAGGCGGCCCCCTGGACGAAGACTGACGCTCAGGTGCGAAAGCGTGGGGAGCAAACA
+
>AAA>AABC?AACFFF22EEFGHFEEFGHHDBBBABEEEGGHHGG?EEGGGFEFFEEGGHHHHHHHFGFHHGHGHHHHHHFEGGEGHGHHGHHHGFFGHHHHHHHHGHHHDDFG2CFFGFFGGHHGHHGGGGHGGG@DCFFFFFFFFFBFBFB;;;;@ADFFFFFF;;DAFFFFFFFFFFFDFFFFFFDDFFAB@AAFECFFFFFF@AEFFFF-9;FFFFF.ADFFFFBFB@D=DDFFFDFFF.;AEFFFA
@M03896:38:000000000-B4D98:1:1109:6124:17242 1:N:0:263
TACGGAGGGTGCAAGCGTTAATCGGAATTACTGGGCGTAAAGCGCACGCAGGCGGTTTGTTAAGTCAGATGTGAAATCCCCGGGCTCAACCTGGGAACTGCATCTGATACTGGCAAGCTTGAGTCTCGTAGAGGGGGGTAGAATTCCAGGTGTAGCGGTGAAATGCGTAGAGATCTGGAGGAATACCGGTGGCGAAGGCGGCCCCCTGGACGAAGACTGACGCTCAGGTGCGAAAGCGTGGGGAGCAAACA
+
ABABBAADB?AACBGF?2EEFGHGGGFGHHBB5BAAAAEFGHHGGGGGGGGGEECCEEGHHHHHHHBGEHGGHHHHHHHHFGGGGGHHHHHHHHGFGGHHHHHHHHFGHHGFHHHFGHHHHHHHHHHHFGGGHHGGGF@9;BFFFFFFFFFFB;;;;;;;AFFFFFD;DFEFFFFFFFFFFFFFFFFFF9DFFFFCFFFFFFFFFFBFFFF@C-DDFFFFFFFFFFFFFFFFDFCDBD:ACFFECFFFFF?
@M03896:38:000000000-B4D98:1:1109:6129:17260 1:N:0:263
TACGGAGGGTGCAAGCGTTAATCGGAATTACTGGGCGTAAAGCGCACGCAGGCGGTTTGTTAAGTCAGATGTGAAATCCCCGGGCTCAACCTGGGAACTGCATCTGATACTGGCAAGCTTGAGTCTCGTAGAGGGGGGTAGAATTCCAGGTGTAGCGGTGAAATGCGTAGAGATCTGGAGGAATACCGGTGGCGAAGGCGGCCCCCTGGACGAAGACTGACGCTCAGGTGCGAAAGCGTGGGGAGCAAACA
+
AAA3ABADBAAAC5AA22EEFGHBAB2FGEDGBBAAAAEEGGGFGCEAFFGEE0?/EBEGHHHHHFGHHEHFGHHHHHHHGGEEEGHHHHHBGGG0FFHGHHFHHHFFGH?DGHHGGGHGHHGGHGGGFGGFGCE@CFCAABFFEBFBFFBFB9BFD@;@EFFFBFDA.@.:9FFFFF9FFFFF/;BFD9@BFDF;9.9B;D=DBD;EEFF--;A.BFFBFFFFFAFFFF99.9;./;.;@C;.BD?FBF.
@M03896:38:000000000-B4D98:1:1109:18267:17762 1:N:0:263
TACGGAGGGTGCAAGCGTTAATCGGAATTACTGGGCGTAAAGCGCACGCAGGCGGTTTGTTAAGTCAGATGTGAAATCCCCGGGCTCAACCTGGGAACTGCATCTGATACTGGCAAGCTTGAGTCTCGTAGAGGGGGGTAGAATTCCAGGTGTAGCGGTGAAATGCGTAGAGATCTGGAGGAATACCGGTGGCGAAGGCGGCCCCCTGGACGAAGACTGACGCTCAGGTGCGAAAGCGTGGGGAGCAAACA
+
AAABAACBCAAACBGF22EEFGHFGGFGHHDB5BBAAAEFGHHGGGGGGGGGECECFGGHHHHHHHGHFHHHGGHHHHHHFEGEEGHHHHHHHHAGGGHGHHHGGGHHHHGFHHGFFGGGFGFGHGGFFGGGGH.@@=DFFFFFFFFFBFBBB;;;:;;@EFFFFF;;ADFFFFFFFFFFFFFFFFFFF9-DACFFCFE@BFFFFFCEFFAD=;DFFFFFFFDAFFEFFFFFFFFDFFDFFFFFCAEFFF.
@M03896:38:000000000-B4D98:1:1109:18244:17770 1:N:0:263
TACGGAGGGTGCAAGCGTTAATCGGAATTACTGGGCGTAAAGCGCACGCAGGCGGTTTGTTAAGTCAGATGTGAAATCCCCGGGCTCAACCTGGGAACTGCATCTGATACTGGCAAGCTTGAGTCTCGTAGAGGGGGGTAGAATTCCAGGTGTAGCGGTGAAATGCGTAGAGATCTGGAGGAATACCGGTGGCGAAGGCGGCCCCCTGGACGAAGACTGACGCTCAGGTGCGAAAGCGTGGGGAGCAAACA
+
AAAAAAADBAAA45DA22EEFGHFEEFFHHDB5BBBAAEEHHHGGGGGGGG?EEE@EFGHHHHHHHGHHHHFHHHHHHHGFEGGEGHHHHHHHHFHHGHGHHHGHH2@GHFDHHGFGHHHGHHHHHHGGFGGHFGGFDFFFFFFFFFFBF/BB;;;;;;;EFFFFFA;DFFFFFFFFB;ADFFFFFFFF:BFABFFCDEB;DFFFFFFFFF;:-ADFFFFFFDAFFBBBFB@:>CAFFFFFFFF=AEF/F.
@M03896:38:000000000-B4D98:1:1109:24676:18573 1:N:0:263
AACGTAGGTCACAAGCGTTGTCCGGAATTACTGGGTGTAAAGGGAGCGCAGGCGGGAAGACAAGTTGGAAGTGAAATCTATGGGCTCAACCCATAAACTGCTTTCAAAACTGTTTTTCTTGAGTAGTGCAGAGGTAGGCGGAATTCCCGGTGTAGCGGTGGAATGCGTAGATATCGGGAGGAACACCAGTGGCGAAGGCGGCCTACTGGGCACCAACTGCCGCTGCGGCTCGAAAGTGTGGGTAGCAAAC
+
>3AAAF?AFFF@D4FE?2AAEGHEEGGGHHBD5A2ABEGHHHHGHGEGEEG?BE>?ECEHFF2FBGFFEGF3EGHGHGGHHFHHFHH3FGHGCGH22BGGFGGHHHGHDGGFFGFFGGHF>@2@FGHFHBGDG<GCFGF@><CCHHHHEFC-C00;;-:-;CHFFF9:E?CCBFGEF-9@@?BF.;DE.FFFAD=--A9;-9>DFF///;.99EF?AF/9B@>A-.--;>AB;BA.B//:;.9;.;/9/A
@M03896:38:000000000-B4D98:1:1109:22206:18695 1:N:0:263
AACGTAGGTCACAAGCGTTGTCCGGAATTACTGGGTGTAAAGGGAGCGCAGGCGGGAAGACAAGTTGGAAGTGAAATCTATGGGCTCAACCCATAAACTGCTTTCAAAACTGTTTTTCTTGAGTAGTGCAGAGGTAGGCGGAATTCCCGGTGTAGCGGTGGAATGCGTAGATATCGGGAGGAACACCAGTGGCGAAGGCGGCCTACTGGGCACCAACTGACGCTGAGGCTCGAAAGTGTGGGTAGCAAACA
+
AAAAAFFBFFBCFGGE22E?FGHGEGGGHHFFBBB3EEHHHHHGHGGGGGGFE?E/@EEHFBGHGHEHFGHGHHHHHHG4GHHHHHHHHHHGGHGHHHHHHHHHHHHHHHFFDHGHGHHHHFBGFHHHHHHGHGHHGEGGGGGGHHHHDC@DE;<;A;;CFHGGGF;;EGGGGGGGGGGGAEGGFFFEFBFFADDFFAEBFFFFFFB00;9FFFFFFFFFFFFA.AFEFEA@@FFFBBFFFFFFEBBFFFA
@M03896:38:000000000-B4D98:1:1109:22210:18713 1:N:0:263
AACGTAGGTCACAAGCGTTGTCCGGAATTACTGGGTGTAAAGGGAGCGCAGGCGGGAAGACAAGTTGGAAGTGAAATCTATGGGCTCAACCCATAAACTGCTTTCAAAACTGTTTTTCTTGAGTAGTGCAGAGGTAGGCGGAATTCCCGGTGTAGCGGTGGAATGCGTAGATATCGGGAGGAACACCAGTGGCGAAGGCGGCCTACTGGGCACCAACTGACGCTGAGGCTCGAAAGTGTGGGTAGCAAACA
+
AAAAAFFBFFBCEGFE2AEEFGHGEGGGHHDDBBB3EEGFGHHGGEGGGGGCEA>EFGEHGHGHHHFGFGHFGGHHHHH4FHHHHHHHHHHGGHEGGHHHHHHHHHHHHHFFFHFGGHHHGFGGFHHGHHHGHGHHFFGDAADGHHHHDGFGG:;;@;;AFEHFGF;;CFFFFFFGGFGGGGGGFFFFF9FFAAFADDEDAFFFFFFFBFEFFFFFFFFFFDD..;AE.999-FAA9:9:DDDB.9FF09.
@M03896:38:000000000-B4D98:1:1109:7413:19994 1:N:0:263
AACGTAGGTCACAAGCGTTGTCCGGAATTACTGGGTGTAAAGGGAGCGCAGGCGGGAAGACAAGTTGGAAGTGAAATCTATGGGCTCAACCCATAAACTGCTTTCAAAACTGTTTTTCTTGAGTAGTGCAGAGGTAGGCGGAATTCCCGGTGTAGCGGTGGAATGCGTAGATATCGGGAGGAACACCAGTGGCGAAGGCGGCCTACTGGGCACCAACTGACGCTGAGGCTCGAAAGTGTGGGTAGCAAACA
+
ABAAAFFBFFBCDFFF22E?FGHFEGGGHGBBBBB3EEHHGHHGHGGGGGCFEC>E?FEHEFGHGHFGFGHGHHGHHHHGFGFGGHHGHHHGGHGHHHHHHHHHHHHHHHFFFGGGGHHHHFCGHHHHHHHHHGHHGEGCCCGGHHHHDGCFC<<;;;;AEEHGGF=;ADGGGGGGGGGGGGGGFFFFFBFFECAFFDE@CFFFFFBBBEEFFFFFFFFFFFFFDDFFFFFFAFFFFFFFFFFB9BFFFFF
@M03896:38:000000000-B4D98:1:1109:7433:20002 1:N:0:263
AACGTAGGTCACAAGCGTTGTCCGGAATTACTGGGTGTAAAGGGAGCGCAGGCGGGAAGACAAGTTGGAAGTGAAATCTATGGGCTCAACCCATAAACTGCTTTCAAAACTGTTTTTCTTGAGTAGTGCAGAGGTAGGCGGAATTCCCGGTGTAGCGGTGGAATGCGTAGATATCGGGAGGAACACCAGTGGCGAAGGCGGCCTACTGGGCACCAACTGACGCTGAGGCTCGAAAGTGTGGGTAACAAACA
+
>AA?>4B>DDB@54GA22E?FGGEAFEFHHCFBBA3EEGHDHHGGGGGGGGGE0>E?EEHGHFHGHGFFHGGHGFFGHHDB?3FGHHHHHHG/FGFFHHGHHGGHHHHHHGF>@FBCGHHFG2FGGFFHEHFHGHGHEF@<ACEHHHFD-<DA<<;:;:ADEGFFFACD?EGBFFEGA?A9EBFFFDEFFFFFBFFFDEBACDDFFBBB.ABDF.AAFFFE.9DFFA;E.:;-;..99;:?D.//9;BFFA
@M03896:38:000000000-B4D98:1:1109:7413:20015 1:N:0:263
AACGTAGGTCACAAGCGTTGTCCGGAATTACTGGGTGTAAAGGGAGCGCAGGCGGGAAGACAAGTTGGAAGTGAAATCTATGGGCTCAACCCATAAACTGCTTTCAAAACTGTTTTTCTTGAGTAGTGCAGAGGTAGGCGGAATTCCCGGTGTAGCGGTGGAATGCGTAGATATCGGGAGGAACACCAGTGGCGAAGGCGGCCTACTGGGCACCAACTGACGCTGAGGCTCGAAAGTGTGGGTAGCAAACA
+
>AAAACFBFBFCGFFE22E?EGGEA?2FHHDFBBA3AEFGHGHGHGFGGGGAEE0EE@EGGGFHGHF3FGHGHGFHHGFFFFGHHHHGHHHGFGHGFHHDGGGHHHHHHHFD?GDCGHHHDFGFHHHHHGGBG/GCHGG@AA@EHHHHAFC@:<:;:;:;DEHGGC;9CAFGGFFECAGGGDGGFFFA.;BFA---@.;-99@DFF/9BE.FDFFFFFFBFFFFADFE..;;-.;AFB9BD..;.;BF/;9
@M03896:38:000000000-B4D98:1:1109:26275:20457 1:N:0:263
AACGTAGGTCACAAGCGTTGTCCGGAATTACTGGGTGTAAAGGGAGCGCAGGCGGGAAGACAAGTTGGAAGTGAAATCTATGGGCTCAACCCATAAACTGCTTTCAAAACTGTTTTTCTTGAGTAGTGCAGAGGTAGGCGGAATTCCCGGTGTAGCGGTGGAATGCGTAGATATCGGGAGGAACACCAGTGGCGAAGGCGGCCTACTGGGCACCAACTGACGCTGAGGCTCGAAAGTGTGGGTAGCAAACA
+
AAAAAFFAFB4CDFFF22A2EGHEEEGGHFDBBAF3EEGFFHHGGEDGECE0EA>F?FEHFFFGFGHFGHHFGFFHHHG??B3BGGHFHHHGFFGHGHHGHHHHHHHHHHHEFGHHGGGFFDGGGHHFHHGHHGHHEFGA><CGGHHGACCCE:=;-;;ADHFGBC.;CDAFBFGEC--@DGFG/FFE:/;BA9;B>AA;-@CDFFFFFEFFFFFFF/BFF.ADDD.9..:;@FFD/:BFAF.:.:BFFFF
@M03896:38:000000000-B4D98:1:1109:26294:20467 1:N:0:263
AACGTAGGTCACAAGCGTTGTCCGGAATTACTGGGTGTAAAGGGAGCGCAGGCGGGAAGACAAGTTGGAAGTGAAATCTATGGGCTCAACCCATAAACTGCTTTCAAAACTGTTTTTCTTGAGTAGTGCAGAGGTAGGCGGAATTCCCGGTGTAGCGGTGGAATGCGTAGATATCGGGAGGAACACCAGTGGCGAAGGCGGCCTACTGGGCACCAACTGACGCTGAGGCTCGAAAGTGTGGGTAGCAAACA
+
>AAAAFFBFFFCFFFC22E2AGGEFEGGHGBFBFA3AEGHEHHGHGGGGCEEAE>EEEEHFFGHGGBGB3GFHFGHGHFEBGBFGHHGHHHGFHFHGFHGHHHHGHGHHHGDFFGGGHHHHGHHHHHHGHHHEFHHGAFDCDGGHHHHGCCCA<;;;;;AEEHFFC:=AFGGGGGGFGGGGGFGFFFF.BFFAB;@DFEBCA>DFFFFBEEFFFFEDFFFFDADDDF.AEF=-;ADFFFFFFFBEFFFFF.
@M03896:38:000000000-B4D98:1:1109:4258:21001 1:N:0:263
AACGTAGGTCACAAGCGTTGTCCGGAATTACTGGGTGTAAAGGGAGCGCAGGCGGGAAGACAAGTTGGAAGTGAAATCTATGGGCTCAACCCATAAACTGCTTTCAAAACTGTTTTTCTTGAGTAGTGCAGAGGTAGGCGGAATTCCCGGTGTAGCGGTGGAATGCGTAGATATCGGGAGGAGCACCAGTGGCGAAGGCGGCCTACTGGGCACCAACTGACGCTGAGGCTCGAAAGTGTGGGTAGCAAACA
+
AAAAAFFBFDBCDGFA2AEAFGHFEGGGHHDFBBB3EFHHGFHGHGFEGGG?BA>>ECEHFFHHGHHGFHFGGHHHHHFFGHHHGHHHHHHGGGEHHHHGGHHHHHHHHHFFDHGHGGHHFGBGFHHGHHGHFGHGEFDAA@DGHHHHDECFE;<;;;CEEHHGGC;;EFGGGGGEDADCDDDEAFFFABFF;;@DF?A;CDFFFFF0;EEFFFFFFFFFFFFFFBFFEEF@:/AA;FFFFBDFEBFFFA.
@M03896:38:000000000-B4D98:1:1109:8014:21393 1:N:0:263
TACGGAGGGTGCAAGCGTTAATCGGAATTACTGGGCGTAAAGCGCACGCAGGCGGTTTGTTAAGTCAGATGTGAAATCCCCGGGCTCAACCTGGGAACTGCATCTGATACTGGCAAGCTTGAGTCTCGTAGAGGGGGGTAGAATTCCAGGTGTAGCGGTGAAATGCGTAGAGATCTGGAGGAATACCGGTGGCGAAGGCGGCCCCCTGGACGAAGACTGACGCTCAGGTGCGAAAGCGTGGGGAGCAAACA
+
3AA3>AAD@22>BGBF2AE22BGBBECGHGA553B2AAFEHHGGG0E0EEE@EEE/>11BFG4BG4@B3FGGHFGHFFHH?EE?>EGGGHHFB0FFHGHGGF1F1?2?FGFF1<<GC?GGFCGGHFGH/EFFGH?<AB-::FFFFFF/BBBFF:;;;9;@AFFFFB;;.@F/;/BF9B;A?DB9BFF9BBBDF=?BBDA-;@B>-@=.;.:;--;;;BF/F;ADF?////;999;9/:AAB?;E@;9/;A.
@M03896:38:000000000-B4D98:1:1109:8006:21410 1:N:0:263
TACGGAGGGTGCAAGCGTTAATCGGAATTACTGGGCGTAAAGCGCACGCAGGCGGTTTGTTAAGTCAGATGTGAAATCCCCGGGCTCAACCTGGGAACTGCATCTGATACTGGCAAGCTTGAGTCTCGTAGAGGGGGGTAGAATTCCAGGTGTAGCGGTGAAATGCGTAGAGATCTGGAGGAATACCGGTGGCGAAGGCGGCCCCCTGGACGAAGACTGACGCTCAGGTGCGAAAGCGTGGGGAGCAAACA
+
AAAABBCCCAAABDFF2AEEEGHFEEFGHHDBBBBAAAEGHHHGG?EFGEGEEEF?EEEHGHHHHHHHHHHHHHGHHHHHGGGGEGHHHHHHCGGFGGHGHHHHHHGHHHGFGHGBFGHHGHFHHHHHGGGGHHGGGF9AAFFFFFFFFFBFB;;;@;9@EFFFFF;;DFFFFFFFFFFFFFFFFFFFD@;FABDFFFE@DFFFFFCEEFFDD-:ABFFBFFFFFFFFFFFDABDABADFFFFFFDFFFF?
@M03896:38:000000000-B4D98:1:1109:8018:21425 1:N:0:263
TACGGAGGGTGCAAGCGTTAATCGGAATTACTGGGCGTAAAGCGCACGCAGGCGGTTTGTTAAGTCAGATGTGAAATCCCCGGGCTCAACCTGGGAACTGCATCTGATACTGGCAAGCTTGAGTCTCGTAGAGGGGGGTAGAATTCCAGGTGTAGCGGTGAAATGCGTAGAGATCTGGAGGAATACCGGTGGCGAAGGCGGCCCCCTGGACGAAGACTGACGCTCAGGTGCGAAAGCGTGGGGAGCAAACA
+
AAA?A?ADBAAACBGF22EAAGGFBEFGHFD55BABAAAEGGHGG0EAEFCE>EC/>EEGGHBHGHHHHHHHHGHHHHHHGGGCEFHGGHHHHHGGGGHHHGHHHFFGGHF2GHHFFGHHHHGGHHHHFGGGHHGFCFFFFFFFFFFEF/BFF;;;=;;@ABFFFB;;;BEFFBFFBBBFFFFFFFFFB@B?ABBFFFFBFFFFFF;EEBAF@FDDFFBFF??DFDFFFFFDFFFFFDA.@BA.-AEFBF.
@M03896:38:000000000-B4D98:1:1109:24440:21732 1:N:0:263
TACGGAGGGTGCAAGCGTTAATCGGAATTACTGGGCGTAAAGCGCACGCAGGCGGTTTGTTAAGTCAGATGTGAAATCCCCGGGCTCAACCTGGGAACTGCATCTGATACTGGCAAGCTTGAGTCTCGTAGAGGGGGGTAGAATTCCAGGTGTAGCGGTGAAATGCGTAGAGATCTGGAGGAATACCGGTGGCGAAGGCGGCCCCCTGGACGAAGACTGACGCTCAGGTGCGAAAGCGTGGGGAGCAAACA
+
AAABBAABBAAABEGF22EEEGHFEFGGHHDFB3FAAAEFHHHGGCFEGCGGEEEEFGGGHHFHHH4FGHHGHHHHHHHHFGEEEGHGGHHHHHGHFGGGHHHHHHGHHHGFHHGHGHHHHFFHHHHHFEGGHHGGCFFFFFFFFFFFFFFFF;;;9;;@EFFFFFDADFFFFFFFFFFFFFFFFFFFF:-9ACACFFFFADFFFDBEFFFFFFFFFFFFFFDDFFFFFFFDDFFAFAADFFFFFFFFFF.
@M03896:38:000000000-B4D98:1:1109:7728:21733 1:N:0:263
AACGTAGGTCACAAGCGTTGTCCGGAATTACTGGGTGTAAAGGGAGCGCAGGCGGGAAGACAAGTTGGAAGTGAAATCTATGGGCTCAACCCATAAACTGCTTTCAAAACTGTTTTTCTTGAGTAGTGCAGAGGTAGGCGGAATTCCCGGTGTAGCGGTGGAATGCGTAGATATCGGGAGGAACACCAGTGGCGAAGGCGGCCTACTGGGCACCAACTGACGCTGAGGCTCGAAAGTGTGGGTAGCAAAC
+
AAAAAFFBFFBCDEFF22E?EGGEEGGGHHDFBFB3EEGHCHGGHGGGGGGGEEE@/>EGEBFHFHGGFHHGHHHHHHGBHHHHHHHHHHHGFHGHGHGHHHHHHHHHHHGFFHDGGHHHHGCFHHHHHHHFHGHGFAGDDDCGHHHGGCCDE=<;;ACDGHGGGFCCDGGGGFFGGF?B?EGGFFFFFFFFFDA;FFFFAFAFFFB0BEEFFF?AFFBFFAFD.;A.AAFFAFFF09B0ADDFE;BFF?
@M03896:38:000000000-B4D98:1:1109:24455:21742 1:N:0:263
TACGGAGGGTGCAAGCGTTACTCGGAATTACTGGGCGTAAAGCGCACGCAGGCGGTTTGTTAAGTCAGATGTGAAATCCCCGGGCTCAACCTGGGAACTGCATCTGATACTGGCAAGCTTGAGTCTCGTAGAGGGGGGTAGAATTCCAGGTGTAGCGGTGAAATGCGTAGAGATCTGGAGGAATACCGGTGGCGAAGGCGGCCCCCTGGACGAAGACTGACGCTCAGGTGCGAAAGCGTGGGGAGCAAACA
+
BAA?AAABBAAAC5FA22EE2BGFFAFFHGBFBBFAAAAE1FHGGCFGGGGCEEF@FGGHHH4FGHDGHFHFHHGFHHGHGGEEFGGHGHHHHHGGFGHHHHHHHFFGFGGHHH@GFHHHHFGHHHHHFEGEHHGF-BDDFFFFFFFFFFFFF/:;;;;@AFFFFFAAA=AFFFFFFFFFFFFFFFFFF-@DFF@DFFFF;ACD@B@EFE?D-BFDFFF;BBFFFFFFFFFF.BDFFDFF;AA?ADEBFF.
@M03896:38:000000000-B4D98:1:1109:7712:21745 1:N:0:263
AACGTAGGTCACAAGCGTTGTCCGGAATTACTGGGTGTAAAGGGAGCGCAGGCGGGAAGACAAGTTGGAAGTGAAATCTATGGGCTCAACCCATAAACTGCTTTCAAAACTGTTTTTCTTGAGTAGTGCAGAGGTAGGCGGAATTCCCGGTGTAGCGGTGGAATGCGTAGATATCGGGAGGAACACCAGTGGCGAAGGCGGCCTACTGGGCACCAACTGACGCTGAGGCTCGAAAGTGTGGGTAGCAAACA
+
>A>A>FFADFFCDDGAA2EACGFEEEEFHGBGBBB3EEGHFFHGHGGGGGGEEGE//>?GBF2BBGFFCGHGHHFHHHDHHHHHHHGGHHHGGFHFFHHGHHHHHHHHHF?2?F>GFHGHFFFGHHHHGHHGCFGEHFFGGCGGHHHHGG?C;<;;AA;CDHFGGFA9CB.FFFB.@A-?CGEGFFFFA;BFEDC;=DFFFFFFFF;/BFEFFFFFFF/BFFDFBD..A?A9=BDD9/;BDF9B.;/9B..
@M03896:38:000000000-B4D98:1:1109:20368:21793 1:N:0:263
TACGGAGGGTGCAAGCGTTAATCGGAATTACTGGGCGTAAAGCGCACGCAGGCGGTTTGTTAAGTCAGATGTGAAATCCCCGGGCTCAACCTGGGAACTGCATCTGATACTGGCAAGCTTGAGTCTCGTAGAGGGGGGTAGAATTCCAGGTGTAGCGGTGAAATGCGTAGAGATCTGGAGGAATACCGGTGGCGAAGGCGGCCCCCTGGACGAAGACTGACGCTCAGGTGCGAAAGCGTGGGGAGCAAACA
+
ABABAABCCAAABFFE?2EEFGHFEEGGHHDBBBBAAAEFGHHGG?EEGGGGEEFEGGGHHHHHGHHHFHHHHHHHGHHHFFGGGGHHGHHHHHGHHGHHHHHHHHHHGHFGHHHHGHHHHFHHHHHHFGGGHHGGGFFFFFFFFFFFFFEFB;;;@@ABEFFFFFA;DFFFFFFFFFFFFFFFFFFFFDFFAFDFFFFFFFFFFFFAFFFFAFFFFFFFFFFFFFFFFFFCDFFFFDFFFFFEDFFFFFF
@M03896:38:000000000-B4D98:1:1109:20386:21800 1:N:0:263
TACGGAGGGTGCAAGCGTTAATCGGAATTACTGGGCGTAAAGCGCACGCAGGCGGTTTGTTAAGTCAGATGTGAAATCCCCGGGCTCAACCTGGGAACTGCATCTGATACTGGCAAGCTTGAGTCTCGTAGAGGGGGGTAGAATTCCAGGTGTAGCGGTGAAATGCGTAGAGATCTGGAGGAATACCGGTGGCGAAGGCGGCCCCCTGGACGAAGACTGACGCTCAGGTGCGAAAGCGTGGGGAGCAAACA
+
AAAAAABBBAAAB5GA22FEAGHFAEFFHHFFBBBBAAEEGHHGGCFGGGGCEEEEFEFGHHHHHHHHHHHGFH4FGHGGFEGGGGHHHHHHHHGGFGHHHHHHHHGHHHFHHHHBGHHHGFGHHHHHGGGGHHGGCFFDFFFFFFFFFFFF9;;;@@AFAFFFFFDADFAFBFFFFFFFFFFFFFFFFDCFFFDDFDEFFFFFFFFEFFFFAFFDFFFFFFDFF?BFFFB@:BDDBDFFFCFFFFFFFF9
@M03896:38:000000000-B4D98:1:1109:22886:24566 1:N:0:263
AACGTAGGTCACAAGCGTTGTCCGGAATTACTGGGTGTAAAGGGAGCGCAGGCGGGAAGACAAGTTGGAAGTGAAATCTATGGGCTCAACCCATAAACTGCTTTCAAAACTGTTTTTCTTGAGTAGTGCAGAGGTAGGCGGAATTCCCGGTGTAGCGGTGGAATGCGTAGATATCGGGAGGAACACCAGTGGCGAAGGCGGCCTACTGGGCACCAACTGACGCTGAGGCTCGAAAGTGTGGGTAGCAAACA
+
AAABAFF@FF4@5FFE?2E?EGHGCGGGHFDBBBB3EEGHHHGGHGGGGGFAEAF>@EEHFHGHGHFFGBGFGGHGHHGF4GHHHHHGHHHGGHHFFHHHHHHHHGFGHHGBDDFGFCHHHFGGFHGHHHHGHGHGGEFDDFCFHHHHGGCFE<<;=;;AEAFGGFE;EGGEGFGGGGAAGGGGFFFE;BFFEFFADFFBADDFFFBBFEAFFFFFFFFFFFFFFFFFFFFFFFDDBFFFDD.99:BFFF.
@M03896:38:000000000-B4D98:1:1109:15149:25448 1:N:0:263
TACGGAGGGTGCAAGCGTTAATCGGAATTACTGGGCGTAAAGCGCACGCAGGCGGTTTGTTAAGTCAGATGTGAAATCCCCGGGCTCAACCTGGGAACTGCATCTGATACTGGCAAGCTTGAGTCTCGTAGAGGGGGGTAGAATTCCAGGTGTAGCGGTGAAATGCGTAGAGATCTGGAGGAATACCGGTGGCGAAGGCGGCCCCCTGGACGAAGACTGACGCTCAGGTGCGAAAGCGTGGGGAGCAAACA
+
AAAAAABBC?AABGFE?2EEFGHFEEGGHHDB5ABBAAEEBGHGG0EEEGEFEECCEEFHGHHHHHDFGHHGHGHFHHHHGGGEEGHGHHHHHHGHHGHGHHHGHFHHHHGHHHH2FGGGFFHHHHHHGGGGEHGFGF=:;BFFFFFFFBFFF;;:9;;;EFFFFF;;DFFFBFFFFEFFFFFFFFFFF@DFFCFFFDA@DCFFFF@AABFFA-ADFF/BFFDDFFFFBBBBDFFFFFDAAA@A@AEFFFE
@M03896:38:000000000-B4D98:1:1109:17338:28702 1:N:0:263
TACGGAGGGTGCAAGCGTTAATCGGAATTACTGGGCGTAAAGCGCACGCAGGCGGTTTGTTAAGTCAGATGTGAAATCCCCGGGCTCAACCTGGGAACTGCATCTGATACTGGCAAGCTTGAGTCTCGTAGAGGGGGGTAGAATTCCAGGTGTAGCGGTGAAATGCGTAGAGATCTGGAGGAATACCGGTGGCGAAGGCGGCCCCCTGGACGAAGACTGACGCTCAGGTGCGAAAGCGTGGGGAGCAAACA
+
ABABBAB@BAAAC5GAA2EEABGFFGGGHFBF5AAAAAEEGHHGG?EFGFGFFGGCFGGHHHHHHHHHGHHHHHHHHHHHGGGGGGHHGHHHHHGGGGHHHHHHHHGHGHFDHHGHGHHHGE1FGHHHGGGGGH.-<=:DEB/BFFFFFE/BB;;::@;@AFFFFFADDCEFBFFFFFFFFDFFFFFFFDFFFDFFFFFFFFFFFFFFFFFFBBFFFFFEFFFFFFFEBFFBDF;DFFADAADEADEFFF.
@M03896:38:000000000-B4D98:1:1110:10498:3946 1:N:0:263
AACGTAGATCACAAGCGTTGTCCGGAATTACTGGGTGTAAAGGGAGCGCAGGCGGGAAGACAAGTTGGAAGTGAAATCTCTGGGCTCAACCCATAAACTGCTTTCAAAACTGTTTTTCTTGAGTAGTGCAGAGGTAGGCGGAATTCCCGGTGTAGCGGTGGAATGCGTAGATATCGGGAGGAACACCAGTGGCGAAGGCGGCCTACTGGGCACCAACTGACGCTGAGGCTCGAAAGTGTGGGTAGCCAACA
+
1>AAAF@13B1>BBGC11AAAEFBAE?FHCBDDBA0EEFFDGHG/AE?EGE/EEG/EEGABB0FGHFFEGFFG2FGHHG1BGHFHHHGHHHGGHBFGHHFHHHHHHBDGF?<?FG0FGGHG2@@2?FCFFGGFEG1GGFCC@-CGFHHGG-A;;;;;-;@CEBBBC;;;?9F09;CA-99@.:CFFFEFFFFA>-9--E@-@@AFFF/B-A9BF-EAFF:BBAAB-9-AEF?-9-9FBFFBA9/;9/;;--
@M03896:38:000000000-B4D98:1:1110:10507:3965 1:N:0:263
AACGTAGGTCACAAGCGTTGTCCGGAATTACTGGGTGTAAAGGGAGCGCAGGCGGGAAGACAAGTTGGAAGTGAAATCTATGGGCTCAACCCATAAACTGCTTTCAAAACTGTTTTTCTTGAGTAGTGCAGAGGTAGGCGGAATTCCCGGTGTAGCGGTGGAATGCGTAGATATCGGGAGGAACACCAGTGGCGAAGGCGGCCTACTGGGCACCAACTGACGCTGAGGCTCGAAAGTGTGGGTAGCAAACA
+
AAAAAFFAFDBCDGFE22AAAGGEEGGGHH5BBBA3BAGGHHHGHFGGGGGCGEF/>EEHFFHGFGFF3FCBBGGHHHB?GHHHGHHFHHHGGHEFGHHGHHHHHHHHHH?DDFFFGFGGGHGGDHHHHHHFHGFGHGGCAC@EHHHHEDCFE=<;:;;@EHHGGC;=CDGGGGGGGGGGGGBFFFFFA:BFACFFFFE:;DFFFFB:0;;FFFFADFFFFFDDAFFFFFA--BDD9BFB9D.;A:FFBF.
@M03896:38:000000000-B4D98:1:1110:5823:8230 1:N:0:263
TACGGAGGGTGCAAGCGTTAATCGGAATTACTGGGCGTAAAGCGCACGCAGGCGGTTTGTTAAGTCAGATGTGAAATCCCCGGGCTCAACCTGGGAACTGCATCTGATACTGGCAAGCTTGAGTCTCGTAGAGGGGGGTAGAATTCCAGGTGTAGCGGTGAAATGCGTAGAGATCTGGAGGAATACCGGTGGCGAAGGCGGCCCCCTGGACGAAGACTGACGCTCAGGTGCGAAAGCGTGGGGAGCAAACA
+
ABBBBBCCCAAACGFA22EECGHFEEGGHG555BBAEAEEGHHGG?EEGGGCGGGFGGGHHHHHHH4BFGBBBGHHHHHGGGGGEGHGHHHHHHGFHGHHHHHHHHHHGHFDGHHHGHHHGHGHHHHHGGGGGHGGGFFFFFFFFFFFFFBFB;;;;;;CEFFFFFDADFFFFFFFFFFFFFFFFFFFFDFFFDFFFFFFFFFFFFFFFFFFFFFFFFFFFFFFFFFFFFFDDFFDFFFFFFFFFDFFFF.
@M03896:38:000000000-B4D98:1:1110:24415:8305 1:N:0:263
TACGGAGGGTGCAAGCGTTAATCGGAATTACTGGGCGTAAAGCGCACGCAGGCGGTTTGTTAAGTCAGATGTGAAATCCCCGGGCTCAACCTGGGAACTGCATCTGATACTGGCAAGCTTGAGTCTCGTAGAGGGGGGTAGAATTCCAGGTGTAGCGGTGAAATGCGTAGAGATCTGGAGGAATACCGGTGGCGAAGGCGGCCCCCTGGACGAAGACTGACGCTCAGGTGCGAAAGCGTGGGGAGCAAACA
+
AABAABBBB?AAFFGA22EEFGHFAEFGHE5553BBAAEEGHHGGCEFGCFGGGGGGGGHGHHHHH4BEGFBBGHGHHHHGGGFFGHFGHHHHHGHHGHGHHGHHGHHHHGDHHHGGHHHFGHHHHGFFGGFHHGGGFFDAFFFFFFFBBBFF9;;;;;;.FFFFFA;DBEFFFFFFFF?D?FFFFFFF@9AA@@FF?A@ABFFFF=AEFF;B-DDFFFFFFDAFFFFFFB@DFAAFDFDF=AE=AEFFF.
@M03896:38:000000000-B4D98:1:1110:12742:8814 1:N:0:263
AACGTAGGTCACAAGCGTTGTCCGGAATTACTGGGTGTAAAGGGAGCGCAGGCGGGAAGACAAGTTGGAAGTGAAATCTATGGGCTCAACCCATAAACTGCTTTCAAAACTGTTTTTCTTGAGTAGTGCAGAGGTAGGCGGAATTCCCGGTGTAGCGGTGGAATGCGTAGATATCGGGAGGAACACCAGTGGCGAAGGCGGCCTACTGGGCACCAACTGACGCTGAGGCTCGAAAGTGTGGGTAGCAAACA
+
AAAAAFFCFFFCFDGF22E2FGGEEEGGHHBBBBB3EEGHHHHGHEGEEGECGGGGEEEFBBGGGGFBCEGFFGHHHHGGHHHHHHHGHHHGFGFBGHHHHHHHHHHHHHFF?GGHGGGHFDFGHHHHHHHHHGGHHEF@A@CGHHHHGG@DE<<;;;;@EGHGGFC;CGGGGGGGFGGGCGGGFFFFFFFFACFFAFE;FFCFFFB9:EFFFFFFFFFFFFDFADFFFFF>=FFDFBFBDF9B::BFFF.
@M03896:38:000000000-B4D98:1:1110:20336:11477 1:N:0:263
TACGGAGGGTGCAAGCGTTAATCGGAATTACTGGGCGTAAAGCGCACGCAGGCGGTTTGTTAAGTCAGATGTGAAATCCCCGGGCTCAACCTGGGAACTGCATCTGATACTGGCAAGCTTGAGTCTCGTAGAGGGGGGTAGAATTCCAGGTGTAGCGGTGAAATGCGTAGAGATCTGGAGGAATACCGGTGGCGAAGGCGGCCCCCTGGACGAAGACTGACGCTCAGGTGCGAAAGCGTGGGGAGCAAACA
+
AAAA?ABDBA2>FBBA22AA2GH2AEFFHG5E53BAAAAECGHGF?EEEFEEECCEGEEGFGFGFH4B@GFB4@EDHHHHGGGEEEHHHHHHGHA?GGGGHHHFHGBGDFGBGHFHGGHB<FFFGDF0FGEFGFG-@-D?AFEFFFFFBF/BF:9;;;9;.///9;;;.-9/9FFFBFFFFDBFFFFFF--D:@99-:A9;AFBBD;AEF.>9@D./9/9:AADDDF/;/B-.=D.99AACD=?;D.9/AA
@M03896:38:000000000-B4D98:1:1110:20357:11488 1:N:0:263
TACGGAGGGTGCAAGCGTTAATCGGAATTACTGGGCGTAAAGCGCACGCAGGCGGTTTGTTAAGTCAGATGTGAAATCCCCGGGCTCAACCTGGGAACTGCATCTGATACTGGCAAGCTTGAGTCTCGTAGAGGGGGGTAGAATTCCAGGTGTAGCGGTGAAATGCGTAGAGATCTGGAGGAATACCGGTGGCGAAGGCGGCCCCCTGGACGAAGACTGACGCTCAGGTGCGAAAGCGTGGGGAGCAAACA
+
AAAA???DDA?>CFFA22EACGHBAFGGHFA553AAAAEEGGHGG?FAECC?EEGGEEEHHGHHHHFFFGEB4FBGEGHHGEGFEGHHHHHHGHEGHGHHHHHGHGHHHH?2GHHFFHHHCF1?GHF<FEFAHEGG-@@AEF/BFFFFBBBFB;:;;-;-;FFFFB;9A>AFEFFFBFFFDFFFFFF?DB;D;@@D=DA-@DFCFFBAEFFAD-;9/BFB;ADDFDB/:F:9ABDDBAD.->-AFAEFFF.
@M03896:38:000000000-B4D98:1:1110:20340:11494 1:N:0:263
TACGGAGGGTGCAAGCGTTAATCGGAATTACTGGGCGTAAAGCGCACGCAGGCGGTTTGTTAAGTCAGATGTGAAATCCCCGGGCTCAACCTGGGAACTGCATCTGATACTGGCAAGCTTGAGTCTCGTAGAGGGGGGTAGAATTCCAGGTGTAGCGGTGAAATGCGTAGAGATCTGGAGGAATACCGGTGGCGAAGGCGGCCCCCTGGACGAAGACTGACGCTCAGGTGCGAAAGCGTGGGGAGCAAACA
+
ABAAAABCCAA>BFFE22EEAGHBBEFGHHD55BBAAAEEFHHGGCFEFGGGGEGGGGGHGHHHHHDFFGFBBFHHHHHHGGGGEGHGGHHHHHGHHGHGGHHHHHHHHHGFHHHFGGHHFGFHHHHGFGGGFHGGGFFDEFFFFFFFBFFFB:;;;@;CFFFFFF;;DFFFFFFFFFFFFFFFFFFFFDFFADFFDFE@FFFFFFDAAFFFD=A?FFFFFFDADA//;9;;;CFDFFDFBFFFCDFFFFA
@M03896:38:000000000-B4D98:1:1110:4763:11967 1:N:0:263
TACGGAGGGTGCAAGCGTTAATCGGAATTACTGGGCGTAAAGCGCACGCAGGCGGTTTGTTAAGTCAGATGTGAAATCCCCGGGCTCAACCTGGGAACTGCATCTGATACTGGCAAGCTTGAGTCTCGTAGAGGGGGGTAGAATTCCAGGTGTAGCGGTGAAATGCGTAGAGATCTGGAGGAATACCGGTGGCGAAGGCGGCCCCCTGGACGAAGACTGACGCTCAGGTGCGAAAGCGTGGGGAGCAAACA
+
ABAAAABCCAAAFFGF22E2AGHBE2FGHHA553BBAAE1FGHEE?EEEGCCGGGGGGGHHH4FGH4BFGFBBGFHGHGHGGGGEEHHFHHHGGAGGGHHGHHHHHHHHHFHHHGB/GGG?FGGHGHHFDFFFHDGGAFFFF/FFFFFF//:;;;:;;;;AFFFFF.;9B.FFFFFFFFFDFFFFFFDDDFFA--@BFA@@DFBC@CE?FFA;DDDFFBBFDFFFFF/:FF@A-CDFFDDF;D.-;AFFF.
@M03896:38:000000000-B4D98:1:1110:5201:12621 1:N:0:263
TACGGAGGGTGCAAGCGTTACTCGGAATTACTGGGCGTAAAGCGCACGCAGGCGGTTTGTTAAGTCAGATGTGAACTCCCCGGGCTCAACCTGGGAACTGCATCTGATACTGGCAAGCTTGAGTCTCGTAGAGGGGGGTAGAATTCCAGGTGTCGCGGTGAAATGCGTAGAGATCTGGAGGAATACCGGGGGCGAAGGCGGCCCCCTTGACGACGACTGACGCTCAGGTGCGACAGCGTGGGGAGCACACA
+
>AAAA?ADDAA>45FA22AA2BFA2AAFHFB5B32BAAAAFBFEEEFEEGGCEEEEEFGHGFHGGHGFFHF@BFG3FGHHG/EEEEHHGHHHCGG0BFF?F2DGFGBDFHFFHHHHAGFHGFGHHHHF..<F<0<@-@BAABBFFFF/BBBB;/.;9-.-.9/;B:;9.-.FBFFF/B:ADB.BBBF.---9@ACFF.;DAFFFCC-.99;..-9-9AA/B?DBDA//BBB-.-;9A@AAB-;9@A...9.
@M03896:38:000000000-B4D98:1:1110:5199:12643 1:N:0:263
TACGGAGGGTGCAAGCGTTAATCGGAATTACTGGGCGTAAAGCGCACGCAGGCGGTTTGTTAAGTCAGATGTGAAATCCCCGGGCTCAACCTGGGAACTGCATCTGATACTGGCAAGCTTGAGTCTCGTAGAGGGGGGTAGAATTCCAGGTGTAGCGGTGAAATGCGTAGAGATCTGGAGGAATACCGGTGGCGAAGGCGGCCCCCTGGACGAAGACTGACGCTCAGGTGCGAAAGCGTGGGGAGCAAACA
+
ABAAABCCCAAAFFFE?2E2AGHFEEGGHHAB5BAAAAEEGHHGGAEEFGGGGGGFGGGHGHHHHH@BBGFBBGHHHHHHGGGGEGHHHHHHHHGHHGHGHHHHHHHHHHFDGHGFFHHHGGGHHHHHFGGGHHGGGFBDEFFFFFFFFFBFF:;;;;;@EFFFFFA;DFFFFFFFFFFFFDFFFFFFFCCFFFFFFFFFFFFCFFDEFFFFFFFFFFFBFFDDFDFFFFB9:@DFFFFFFFFFFFFFFF?
@M03896:38:000000000-B4D98:1:1110:11519:12686 1:N:0:263
TACGGAGGGTGCAAGCGTTAATCGGAATTACTGGGCGTAAAGCGCACGCAGGCGGTTTGTTAAGTCAGATGTGAAATCCCCGGGCTCAACCTGGGAACTGCATCTGATACTGGCAAGCTTGAGTCTCGTAGAGGGGGGTAGAATTCCAGGTGTAGCGGTGAAATGCGTAGAGATCTGGAGGAATACCGGTGGCGAAGGCGGCCCCCTGGACGAAGACTGACGCTCAGGTGCGAAAGCGTGGGGAGCAAACA
+
ABABBCCCCAAABFBE22EEAGHFEEFGHG555BBAAAEEHHHGG0AAFFGFGGGGGGGHHHFFFH4BBEDBBFHGHHHHGGGGGGHGHHHHHHGHGGHHHHHHHHHHHHGGHHHHGHHHGHHGHHHHFGFFHHD-@BDDEFFFFFFFF/9B;/::9:;@EFFFFFDADFFFFFFFFFFFFFFFFFFFFDFFFCFFFFFFCFFFFFCFFFFFFFFFFFFBBDDFF?/;FFF9:CFFFFFFFFFFFDFFFF.
@M03896:38:000000000-B4D98:1:1110:6971:12909 1:N:0:263
TACGGAGGGTGCAAGCGTTAATCGGAATTACTGGGCGTAAAGCGCACGCAGGCGGTTTGTTAAGTCAGATGTGAAATCCCCGGGCTCAACCTGGGAACTGCATCTGATACTGGCAAGCTTGAGTCTCGTAGAGGGGGGTAGAATTCCAGGTGTAGCGGTGAAATGCGTAGAGATCTGGAGGAATACCGGTGGCGAAGGCGGCCCCCTGGACGAAGACTGACGCTCAGGTGCGAAAGCGTGGGGAGCAAACA
+
ABAAACBCCAAAFFFF22E2FGHBAEFGHHA55BBBAAEEHHHGGAEAEFFCGFGGGGGHGHHHHHFBGGFBBGHHHHHHGGGGEGHFGHHHHHGHHGHGHHHHHHHHHHGGHHHGGHHGFGFHHHHHFFGGHHGGGFFDAFFFFFFFFFBFF;;;;;;;EFFFFFA;DFFFFFFFFFFFFFFFFFFFB@DFACDFFFA@DFFFFF@;AFFFAFFDFFFFFFFFFFFFFFFBDCFFFDFFFFFFFDEFFF.
@M03896:38:000000000-B4D98:1:1110:17933:14652 1:N:0:263
AACGTAGGTCACAAGCGTTGTCCGGAATTACTGGGTGTAAAGGGAGCGCAGGCGGGAAGACAAGTTGGAAGTGAAATCTATGGGCTCAACCCATAAACTGCTTTCAAAACTGTTTTTCTTGAGTAGTGCAGAGGTAGGCGGAATTCCCGGTGTAGCGGTGGAATGCGTAGATATCGGGAGGAACACCAGTGGCGAAGGCGGCCTACTGGGCACCAACTGACGCTGAGGCCCGAAAGTGTGGGTAGCAAACA
+
>AA>>FFBFDBCFBGA22AAAGGEEGGGHHBBBBB3AEGFHHHGCGGFGGGCEEF/EE?GFFGHFG4BFGHBBGHHHHFHHHHGGHHGHHHGCHBD?GHHHHHHHGHGHHGDF@GCGGFFFFC@GHHHHHHHHGFHB/FCCCCGHHHHCD@CC<;;;;;;EHHFGF.;CB.CFFFEDAAA-CFFFFFFABFFA;BA@FF;=BFFFFFFBE.;DFFFFFFFFDF9.;A9..;@9BF.9///.9;F?FFFFF.
@M03896:38:000000000-B4D98:1:1110:17942:14675 1:N:0:263
AACGTAGGTCACAAGCGTTGTCCGGAATTACTGGGTGTAAAGGGAGCGCAGGCGGGAAGACAAGTTGGAAGTGAAATCTATGGGCTCAACCCATAAACTGCTTTCAAAACTGTTTTTCTTGAGTAGTGCAGAGGTAGGCGGAATTCCCGGTGTAGCGGTGGAATGCGTAGATATCGGGAGGAACACCAGTGGCGAAGGCGGCCTACTGGGCACCAACTGACGCTGAGGCTCGAAAGTGTGGGTAGCAAACA
+
ABAAAFFCFDBCFFGA22EAFGHEEGGGHHBBBBA3EEGHHHHGGEGGGGGGGGG/EFEHGGGHGH4BCGFBBGHHHHGHHHHHHHHGHHHGFHFDFHHHHHHHHHHHHHGDFGHHGHHGGFCFDHHFHHHHHGGHHFG?>@-EHHHHGGCGC<<;A;:=AGHGFF;9:BEFFGFGGGGGGDBFFFDEF:BFEFFFCFEDFFF?FFBFFF.FFFFFFFFFFFADDDFEE.9;@BDDBBFFFFD9AFFFFF?
@M03896:38:000000000-B4D98:1:1110:27716:16667 1:N:0:263
TACGGAGGGTGCAAGCGTTAATCGGAATTACTGGGCGTAAAGCGCACGCAGGCGGTTTGTTAAGTCAGATGTGAAATCCCCGGGCTCAACCTGGGAACTGCATCTGATACTGGCAAGCTTGAGTCTCGTAGAGGGGGGTAGAATTCCAGGTGTAGCGGTGAAATGCGTAGAGATCTGGAGGAATACCGGTGGCGAAGGCGGCCCCCTGGACGAAGACTGACGCTCAGGTGCGAAAGCGTGGGGAGCAAACA
+
AAAAAAAD?2AAFGGA22AECGHBBEGGHE555BAAAAAEGFGEFAEAEEE?EEF@EEFHGHH4BGEFGFDBBBEGGHHHGGEEEEGHFHHHHHGHFGHGHGGHHGFHHHG2GGHFFGGH?F1FGHGGFDFCGB.>---99;BFFFFFFE99;:;;;-;9.;FFFF;;A-EFBFFFFFFF.DFFFFFD@@BDA@=C>?:99=DFFFFAABAB@BFFB;BBFFDDFFFF/F;9.;BAFAAA@>=ADAEFFF9
@M03896:38:000000000-B4D98:1:1110:27716:16687 1:N:0:263
TACGGAGGGTGCAAGCGTTAATCGGAATTACTGGGCGTAAAGCGCACGCAGGCGGTTTGTTAAGTCAGATGTGAAATCCCCGGGCTCAACCTGGGAACTGCATCTGATACTGGCAAGCTTGAGTCTCGTAGAGGGGGGTAGAATTCCAGGTGTAGCGGTGAAATGCGTAGAGATCTGGAGGAATACCGGTGGCGAAGGCGGCCCCCTGGACGAAGACTGACGCTCAGGTGCGAAAGCGTGGGGAGCAAACA
+
ABAAABCBC?AACGCA22AEAGHFEEDGHEA55BAAAAEEGFHGF0EAECEEGFGEEGGHGHDBBFGGHG3BBFGGHHHHGGGCEEGEBGHHHHGFFFGDHHHHHHHHHHFFHHHGGHGHGGHHHHHHFDEFGF.><-;AEFBFFFFFFFBFB;;;:;:;?FFFFB:;AFFFBFFFFEBFB?FBFFFDFCDFF@CFADEDFFFFFFDAEFF>D=DDFFFFFFD;DDF/FFB;AC@AF?.;B==:@AEFFF.
@M03896:38:000000000-B4D98:1:1110:12115:17486 1:N:0:263
AACGTAGGTCACAAGCGTTGTCCGGAATTACTGGGTGTAAAGGGAGCGCAGGCGGGAAGACAAGTTGGAAGTGAAATCTATGGGCTCAACCCATAAACTGCTTTCAAAACTGTTTTTCTTGAGTAGTGCAGAGGTAGGCGGAATTCCCGGTGTAGCGGTGGAATGCGTAGATATCGGGAGGAACACCAGTGGCGAAGGCGGCCTACTGGGCACCAACTGACGCTGAGGCTCGAAAGTGTGGGTAGCAAACA
+
AAAAAFFAFF4BDDGF22AAAGHEEGGGHHDBBBB3EEGHHHGGHEGEEGG0EEFEEGGFFBBFFHFGGHEB3FGGHFGEFBG?CGHGGHHGEHFBFGHBGFFGHGHFHH<BF@GCFGFH2@2@FGGCFHGGHGFF1/?<<>@EHHHHGCCFG;<;:;;AAGHFFB999AEGGGFGB?BGG.CFFFFEFFBF9;@BB?A;9>BFFF;9/9.;AE.AABFBB9ADD.A.EAA;9..:BFFFDFFB:;BFFFF
@M03896:38:000000000-B4D98:1:1110:14747:18527 1:N:0:263
AACGTAGGTCACAAGCGTTGTCCGGAATTACTGGGTGTAAAGGGAGCGCAGGCGGGAAGACAAGTTGGAAGTGAAATCTATGGGCTCAACCCATAAACTGCTTTCAAAACTGTTTTTCTTGAGTAGTGCAGAGGTAGGCGGAATTCCCGGTGTAGCGGTGGAATGCGTAGATATCGGGAGGAACACCAGTGGCGAAGGCGGCCTACTGGGCACCAACTGACGCTGAGGCTCGAAAGTGTGGGTAGCAAACA
+
AAAAAFFAFFBCFFGC22E2EGHEEEGGHHDB5BA3BAGHHHHGHGGGFFEEGGGECGFFFFGGGG4BFGFBBGHHHHGDBBGGHHHHHHHGFHH2FHHHHHHHHHHHHHFDFFGHGGHHGGFGHHHHHHGFHGGFDFGCCDGGHHHHDGCEE;<;;;;EGHHGGF:;EGGGFGFFGACGGDFGFFFFFBFFA>CFDFECAFFFFFB:FF.BDF?FFFFFFFFDFD?EE.;-9FDDBBBFFFD999BFFFF
@M03896:38:000000000-B4D98:1:1110:17145:18798 1:N:0:263
AACGTAGGTCACAAGCGTTGTCCGGAATTACTGGGTGTAAAGGGAGCGCAGGCGGGAAGACAAGTTGGAAGTGAAATCTATGGGCTCAACCCATAAACTGCTTTCAAAACTGTTTTTCTTGAGTAGTGCAGAGGTAGGCGGAATTCCCGGTGTAGCGGTGGAATGCGTAGATATCGGGAGGAACACCAGTGGCGAAGGCGGCCTACTGGGCACCAACTGACGCTGAGGCTCGAAAGTGTGGGTAGCAAACA
+
ABAAAFFBFFBCDEAA22E2FGHEEGGGHG5BBBB3EEGHHHHGHGGFGFGCFAE@EGDHFGHH@GDFCGFBBGHHHHD?BFGGGGHHHHHGEHFBGHHHHHHHHHEHHHFFDFGH<FFGGHFGHHH0GHHHFGHHHGG-ACFGHHHHFG?CC;:;;;;ADHHGGFC;EGGGGFGECGGGGGBFFFFFFBFFADFFFDE9;DFFFFF;;AABDEEFFFFFFFFFBFFFFFF@@FFDFFFFFFDF?BFFFF.
@M03896:38:000000000-B4D98:1:1110:17161:18807 1:N:0:263
AACGTAGGTCACAAGCGTTGTCCGGAATTACTGGGTGTAAAGGGAGCGCAGGCGGGAAGACAAGTTGGAAGTGAAATCTATGGGCTCAACCCATAAACTGCTTTCAAAACTGTTTTTCTTGAGTAGTGCAGAGGTAGGCGGAATTCCCGGTGTAGCGGTGGAATGCGTCGATATCGGGAGGAACACCAGTGGCGAAGGCGGCCTACTGGGCACCAACTGACGCTGAGGCCCGAACGGGTGGGTAGCAAAC
+
>AA3>4>ADDBCFFFF22AAAGHAA2EFHGDDB323BAGF5F3EGAE0EEC0EEE//>EAF3F1FG43BEEB3?4BGG?FFGHGGHHHHHGGFH322BGBBGFHHHHHHHHHGGGGFGGH2@FFGFGHHHHDFEHFBC?-<>CGHFFH<@C@C:<;:-:::GFBBC;9-9-;CBFCA--;-..;.;DEFBBB;-9-;.:9-@BF/BB//99..E..ABB/F.:99.;;..:;;9--..--;@A/.//9BF
@M03896:38:000000000-B4D98:1:1110:22378:19141 1:N:0:263
AACGTAGGTCACAAGCGTTGTCCGGAATTACTGGGTGTAAAGGGAGCGCAGGCGGGAAGACAAGTTGGAAGTGAAATCTATGGGCTCAACCCATAAACTGCTTTCAAAACTGTTTTTCTTGAGTAGTGCAGAGGTAGGCGGAATTCCCGGTGTAGCGGTGGAATGCGTAGATATCGGGAGGAACACCAGTGGCGAAGGCGGCCTACTGGGCACCAACTGACGCTGAGGCTCGAAAGTGTGGGTAGCAAACA
+
ABAAAFFBFFBCDDGA22E?EGHEEGGGHGB5BBB3EEGGHHHGHGGGGGGGGGGGGGGHGGHHGHBFFGFBBGHHHHGGHHHHHHHHHHHGGHGDGHHHHHHHHGHGHHFDDDGHGGHHHFGGHHHGHHHHHGHHHGHGGFFGHHHHGGCGC<<;;=;AEHFGGF;;DGGGGGGGGGAAGGGGFFFEFFFFEDFFFFFFFFFFFFFFFFEFFFFFFFFFFFFFFFFFFF?@@FAA:FBFDFDF9BFFFF.
@M03896:38:000000000-B4D98:1:1110:22365:19152 1:N:0:263
AACGTAGGTCACAAGCGTTGTCCGGAATTACTGGGTGTAAAGGGAGCGCAGGCGGGAAGACAAGTTGGAAGTGAAATCTATGGGCTCAACCCATAAACTGCTTTCAAAACTGTTTTTCTTGAGTAGTGCAGAGGTAGGCGGAATTCCCGGTGTAGCGGTGGAATGCGTAGATATCGGGAGGAACACCAGTGGCGAAGGCGGCCTACTGGGCACCAACTGACGCTGAGGCTCGAAAGTGTGGGTAGCAAACA
+
AAAAAFFCFD4CFFG422A2FGHEFGGGHHBBBAB3EEFGHHHGGGGGGFCEGGGGGGGHFGHHHH4FBFBBBFGHHHGFHHHFHHHFGHHGGBF2BGGHHHHHHHHHHHFDDDFGGFGFDFGFHHHGHHHHHGHGHEGFCDCGHHHHGG?C=<:<;;;;CGFGFC;;;DFGGGGGGAGGGGFGFFFFFFFFEABFFFFDFFFFFF;;;EFFFFFFFFFFBDDDDDFFFFA@9FDDFB/:AA.9A;BFFF?
@M03896:38:000000000-B4D98:1:1110:20303:20104 1:N:0:263
TACGGAGGGTGCAAGCGTTAATCGGAATTACTGGGCGTAAAGCGCACGCAGGCGGTTTGTTAAGTCAGATGTGAAATCCCCGGGCTCAACCTGGGAACTGCATCTGATACTGGCAAGCTTGAGTCTCGTAGAGGGGGGTAGAATTCCAGGTGTAGCGGTGAAATGCGTAGAGATCTGGAGGAATACCGGTGGCGAAGGCGGCCCCCTGGACGAAGACTGACGCTCAGGTGCGAAAGCGTGGGGAGCAAACA
+
ABBBABBDBAA>CEFC22EAAGGFAEFGHHD55B2AAAEEHHHGG0EEFGGCGEFGGGGHFGHHHHDBFGHBFGHFGHHGGGGGEFHHHHHHFGGHHGHGGHHHHHHHFHGHHHHHGGGHFFFHHHGF?EFFHHC?GFFFEFFFFFFFFFFFB;;:;99;EFFFFFA;AAAF/FFFFBBFBFFFFFFDF@C9ABFDFDEBDFCFAC;9AFF;B@DDFFFBFFDAD.//;:B;AFF?FFFFFFFE@AEFBF.
@M03896:38:000000000-B4D98:1:1110:21093:20246 1:N:0:263
TACGGAGGGTGCAAGCGTTAATCGGAATTACTGGGCGTAAAGCGCACGCAGGCGGTTTGTTAAGTCAGATGTGAAATCCCCGGGCTCAACCTGGGAACTGCATCTGATACTGGCAAGCTTGAGTCTCGTAGAGGGGGGTAGAATTCCAGGTGTAGCGGTGAAATGCGTAGAGATCTGGAGGAATACCGGTGGCGAAGGCGGCCCCCTGGACGAAGACTGACGCTCAGGTGCGAAAGCGTGGGGAGCAAACA
+
ABAAABCCCAAACFFE22EAAGHFBEFGHH555BBAAAEEHHHGG?EEGFFEGGGGGGGHHHHHHHEBGGFBBGHHHHHHGGGGEGHHHHHHGHG0FFHFGHHHHHHHHHFFGHHHGFGHFFGHHHGFFEFGHHCGGCFFFFFFFFFFFFBFF9;;;;;;EFFFFFAADFFFFFFFFFFFFFFFFFFFFDFFACDFFB;:CFBDFFFEFFFAA-:AFFFFFFFDFFFBFFF@AFA:FDDFFAB?@A.FFF.
@M03896:38:000000000-B4D98:1:1110:21089:20264 1:N:0:263
TACGGAGGGTGCAAGCGTTAATCGGAATTACTGGGCGTAAAGCGCACGCAGGCGGTTTGTTAAGTCAGATGTGAAATCCCCGGGCTCAACCTGGGAACTGCATCTGATACTGGCAGGCTTGAGTCTCGTAGAGGTGGGTAGAATTCCAGGTGTAGCGGTGAAATGCGTAGAGATCTGGAGGAATACCGGTGGCGAAGGCGGCCCCCTGGACGAAGACTGACGCTCAGGTGCGAAAGCGTGGTGAGCAAACA
+
>3>3AA?AB22>BEFF2AAA2FHB2BFGHBA5532BAAAAFGHFE0EAEEE0E>@EEGGHHH4BFHGF@FFBB44BFFGFGGEE>EFHGHHHFHGCGGGFGHHHHFHFGHFDCGG/>AGH>FGHHHH>FDFAGE1>.A.=CDBGDGHGFH<:<::;-;:;CCHHBC;;D@GGFGGGF0BF?FGGGFGF@:-A;@9BB?9;?=B?BB;;;B?@9@9.BBFFFAAD?.//9/;-.99?FDAAB..9.;/9:;.
@M03896:38:000000000-B4D98:1:1110:27984:20649 1:N:0:263
TACGGAGGGTGCAAGCGTTAATCGGAATTACTGGGCGTAAAGCGCACGCAGGCGGTTTGTTAAGTCAGATGTGAAATCCCCGGGCTCAACCTGGGAACTGCATCTGATACTGGCAAGCTTGAGTCTCGTAGAGGGGGGTAGAATTCCAGGTGTAGCGGTGAAATGCGTAGAGATCTGGAGGAATACCGGTGGCGAAGGCGGCCCCCTGGACGAAGACTGACGCTCAGGTGCGAAAGCGTGGGGAGCAAACA
+
>AAAAAABB?AABBDA22EEFGHFAEDGHGD55ABAAAAEGGHEF0EEECEEFFGCEGGHHHHHGHDBGDGBBEHFHHHHGGGCEEHHHHHHHHGGFGGBFHFHHHHHHHGFHGGGFGGGFG<FHHHHFEFFGFAA<@;;;BFFFFFFBEBFB;;;;;;;?FFFFFAADFFFFFFFFFFFFDFFFFFDBDFFADFFFFE@AFCFFFFEEFFCCFFFFFFFFFFFFFFFFF;9;BAABA9DAFFA>D.BFF?
@M03896:38:000000000-B4D98:1:1110:27996:20664 1:N:0:263
TACGGAGGGTGCAAGCGTTAATCGGAATTACTGGGCGTAAAGCGCACGCAGGCGGTTTGTTAAGTCAGATGTGAAATCCCCGGGCTCAACCTGGGAACTGCATCTGATACTGGCAAGCTTGAGTCTCGTAGAGGGGGGTAGAATTCCAGGTGTAGCGGTGAAATGCGTAGAGATCTGGAGGAATACCGGTGGCGAAGGCGGCCCCCTGGACGAAGACTGACGCTCAGGTGCGAAAGCGTGGGGAGCAAACA
+
BCBBBBABBAAABEFA22EEAGHFFFFGHF5553AAAAEEGGHGG0EEFCGGGGGGEGGHHHHHHH@FGEBBBFFGHHHHGGGGEFHFGHHHHHGCFFHGHHHHHHHHHHFFHHGEFHHHHFFGHHHHFEGGGHA@<A>AEFFFFFFFFBBB;;;;;;;@EFFFFFA;AFFFBFFFFFEFFFFFFFFFD:>DABB;@DECFFFFFFFFEFFF=CFFFFFFFFDDFFFFFF;:;BBABD.9B=B.@DEFFF?
@M03896:38:000000000-B4D98:1:1110:12667:20823 1:N:0:263
TACGGAGGGTGCAAGCGTTAATCGGAATTACTGGGCGTAAAGCGCACGCAGGCGGTTTGTTAAGTCAGATGTGAAATCCCCGGGCTCAACCTGGGAACTGCATCTGATACTGGCAAGCTTGAGTCTCGTAGAGGGGGGTAGAATTCCAGGTGTAGCGGTGAAATGCGTAGAGATCTGGAGGAATACCGGTGGCGAAGGCGGCCCCCTGGACGAAGACTGACGCTCAGGTGCGAAAGCGTGGGGAGCAAACA
+
AAAAABBDDAAAFGCA22EEFGHBE2FFHGB55ABBAAEEGHHGG?EEEGEGGGGGGGGHHHHHGH@BEGBBBFHHHHHHGEGEEGHGHHHHHHAGGGHGHHGGHHGHGHFDGHHHGGGGFFGHHHHG?EFFHGD@CDCAA:BFFFFFFF/BB;;;>;:9;BFFFF;;ABFFFFFFFFFFDFFFFFFFF@AFFDFF=FFBCFFDDFFFFFFFF>FFFFEFFDDDF.//9BF;.9@9BAA9@DC.-A.:BF.
@M03896:38:000000000-B4D98:1:1110:12670:20841 1:N:0:263
TACGGAGGGTGCAAGCGTTAATCGGAATTACTGGGCGTAAAGCGCACGCAGGCGGTTTGTTAAGTCAGATGTGAAATCCCCGGGCTCAACCTGGGAACTGCATCTGATACTGGCAAGCTTGAGTCTCGTAGAGGGGGGTAGAATTCCAGGTGTAGCGGTGAAATGCGTAGAGATCTGGAGGAATACCGGTGGCGAAGGCGGCCCCCTGGACGAAGACTGACGCTCAGGTGCGAAAGCGTGGGGAGCAAACA
+
ABBBBBCCCAAAFGCE22EAFGHFEEGGHHB55BBBAAEFGHGGGCFEGGGGGGGGGGGHHHHHHH@BGGBBBFHHHHHHGGGGEGHGHHHHHHGHHGHGHHHHHHGHHHGGHHHHGHHHGFCHHHHGGGGGHHGGGFFDEFFFFFFFFFFFF;;;;;;@EFFFFF;;DFFFFFFFFFFFFFFFFFFFF@FFA@CFFFEB=FFFFFCA?FFFFFFFFFFFFFFFFFF/FFB@DCF?FFFFFFFFFAEFFFE
@M03896:38:000000000-B4D98:1:1110:12679:20856 1:N:0:263
TACGGAGGGTGCAAGCGTTAATCGGAATTACTGCGCGTAAAGCGCACGCAGGCGGTTTGTTAAGTCAGATGTGAAATCCCCGGGCTCAACCTGGGAACTGCATCTGATACTGGCAAGCTTGAGTCTCGTAGAGGGGGGTAGAATTCCAGGTGTAGCGGTGAAATGCGTAGAGATCTGGAGGAATACCGGTGGCGAAGGCGGCCCCCTGGACGAAGACTGACGCTCAGGTGCGAAAGCGTGGGGAGCAAACA
+
AA?AAAAA?AAABGBA22AAEGHBBEFGHGDBB5BAAAEEHFGEG?A?EC@0EECGGGGHHFDEBF4BBE3BBGGHGHHHCEFEECHHHGGBHHGFFFG<?GGGHHEHGHB@GHFHFFF??CGGHHFHFDEEGG<--;;;99BFBFFBFF9;9/;:99.;ABBFFFA;DDFFFFFFFFFFFD.BBFFFFAADA@DB;;9@;AF@;@-9EFFFFDD9B/F/;AD?DDFBB/B;A9-.BF99--9.;DAB/9.
@M03896:38:000000000-B4D98:1:1110:7394:22945 1:N:0:263
TACGGAGGGTGCAAGCGTTAATCGGAATTACTGGGCGTAAAGCGCACGCAGGCGGTTTGTTAAGTCAGATGTGAAATCCCCGGGCTCAACCTGGGAACTGCATCTGATACTGGCAAGCTTGAGTCTCGTAGAGGGGGGTAGAATTCCAGGTGTAGCGGTGAAATGCGTAGAGATCTGGAGGAATACCGGTGGCGAAGGCGGCCCCCTGGACGAAGACTGACGCTCAGGTGCGAAAGCGTGGGGAGCAAACA
+
AAAABCCBCAAAFGFF22EEFGHFEEFGHGBB5AABAAEEHHHGGAEEFGGGGGGGGGGHHHHHHH@BFDDBBFGGGHHHGGGGEGHGHHHHHGGHGGHHHHHGHHGHGHFGHHHGGHHHGGGHFHHGFGGFHHFGGFFA:;FFFFFFFFFFF:;;;;;@EFFFFFAADFFFFFFFFFFFFFFFFFFFDBFFFFFFFFA@DFFFFFFEFFFFAFFAFFFFFFFFFFFFFFFCDDCDFDDDAFFEDDEFFF.
@M03896:38:000000000-B4D98:1:1110:7406:22968 1:N:0:263
TACGGAGGGTGCAAGCGTTATTCGGAATTACTGGGCGTAAAGCGCACGCAGGCGGTTTGTTAAGTCAGATGTGAAATCCCCGGGCTCAACCTGGGAACTGCATCTGATACTGGCAAGCTTGAGTCTCGTAGAGGGGGGTAGAATTCCAGGTGTAGCGGTGAAATGCGTAGAGATCTGGAGGAATACCGGTGGCGAAGGCGGCCCCCTGGACGTAGACTGACGCTCAGGTGCGAAAGCGTGGGGAGCAAAC
+
>AAA1>?DD1>AG1BA0AE00BFBCEFFHHDB2A//AE?FGHHGG?EAEGC?E@E/>/E00BGHHH2B1EGBBF2FGGGGFGCEEEHGGHHC<A/CFFGHHFGDFGEGHHDG?CC1<?F?<FCFD11?/AFFFH.--;9:;9BFBFF/99/B:/99@-999B/BBFA;A@FEFBBBFBFFFA-;/FFB@@@F9@@@=BA@@?---;@E-BF---:9;BFFFBBFBBFF//B;A--AF-AA@@@F-BABBF
@M03896:38:000000000-B4D98:1:1110:19855:24388 1:N:0:263
TACGGAGGGTGCAAGCGTTAATCGGAATTACTGGGCGTAAAGCGCACGCAGGCGGTTTGTTAAGTCAGATGTGAAATCCCCGGGCTCAACCTGGGAACTGCATCTGATACTGGCAAGCTTGAGTCTCGTAGAGGGGGGTAGAATTCCAGGTGTAGCGGTGAAATGCGTAGAGATCTGGAGGAATACCGGTGGCGAAGGCGGCCCCCTGGACGAAGACTGACGCTCAGGTGCGAAAGCGTGGGGAGCAAACA
+
ABAAABBCCAA>CGBC22AACGHFEEGGHG555BABAAEEGHHGE0AAEEFCGFGGGGGHHHHHFH4BFDGBBGHHHHHHGEGGEEHGHHHHHFGFGGHGGHGHHHHHHHF>GHHFFFCFFGGGHHHGFGFGHHGC@FFAAFFFFFFFFF/BF;;;;;;@EFFFFF;;AC?FFFFFFFFFFFFFFFFDC@A.;:@DFFE@FFF@@DDAEFF;CFDFFFFFFFFFFFFFFFFFFA=AFFFDFFFF=AAFFFF
@M03896:38:000000000-B4D98:1:1110:19840:24400 1:N:0:263
TACGGAGGGTGCAAGCGTTAATCGGAATTACTGGGCGTAAAGCGCACGCAGGCGGTTTGTTAAGTCAGATGTGAAATCCCCGGGCTCAACCTGGGAACTGCATCTGATACTGGCAAGCTTGAGTCTCGTAGAGGGGGGTAGAATTCCAGGTGTAGCGGTGAAATGCGTAGAGATCTGGAGGAATACCGGTGGCGAAGGCGGCCCCCTGGACGAAGACTGACGCTCAGGTGCGAAAGCGTGGGGAGCAAACA
+
ABABABCCB@AABFF4222EFGHFEEGGHH555BBAAAEFFHHGG0AAECFEGGGGGGGHHHHHGH@BFEBBBFHFHHHHGGGGGGHGHHHHHHGFCEGGHHHHHHFGFHFDHHGGGGGGGFCFGHGCFGGGHGGGGFFAEEFFFFFFFFBFB;;;;;;;AFFFBF;;:BEFFFFFFFFFFFFFFFFFFBFFFFFCFFFFFFFFFFFFFFFFFFFFFFFFFFFBFFFEFFFFFFADFFFFFFCFFDEFFFF
@M03896:38:000000000-B4D98:1:1110:25163:24860 1:N:0:263
AACGTAGGTCACAAGCGTTGTCCGGAATTACTGGGTGTAAAGGGAGCGCAGGCGGGAAGACAAGTTGGAAGTGAAATCTATGGGCTCAACCCATAAACTGCTTTCAAAACTGTTTTTCTTGAGTAGTGCAGAGGTAGGCGGAATTCCCGGTGTAGCGGTGGAATGCGTAGATATCGGGAGGAACACCAGTGGCGAAGGCGGCCTACTGGGCACCAACTGACGCTGAGGCTCGAAAGTGTGGGTAGCAAACA
+
>AAAAFFBFFBCBFGAA2E2FGGEEGGGHFBB5AB3AAFFFHHGHGGGGFEEGGGFCEEHFGFHFHBG@FGBBFHFHHH4GHHGGGHFGHHGGFHFHHHGHGHHHGGHHH?D?FGFFGHHHGCFGHHFFHHHHGHCFFFDCDGGHHHHFC@@C;;;;;;AAGFFFF;;CFGFFGGGGGGGGGGGFFFEFBFFEFFFCDEBDFFFFFFFFFEFFFFFFFFFFFFFFFFFFFFCBFFF;::BDDAFEBFFFFF
@M03896:38:000000000-B4D98:1:1110:7421:26019 1:N:0:263
TACGGAGGGTGCAAGCGTTAATCGGAATTACTGGGCGTAAAGCGCACGCAGGCGGTTTGTTAAGTCAGATGTGACATCCCCGGGCTCAACCTGGGAACTGCATCTGATACTGGCAAGCTTGAGTCTCGTAGAGGGGGGTAGAATTCCAGGTGTAGCGGTGAAATGCGTAGAGATCTGGAGGAATACCGGTGGCGAAGGCGGCCCCCTGGACGAGTACTGACGCTCAGGTGCGAAAGCGTGGGGAGCAAACA
+
>AA1>A1A@A1>1BFA0AAA0FGB0AFFHF1221/AAAEECGGEE/EAEEE/E>>@?ECFBGHGFG@BFGFB@FGFHHHHGE//><FFFFHHF0?FGGHDFGGGGGBH>FFG1?GBFFFGFGBGHHHFFC.<1<.-<-@A9FBFFFFF////;9:;;-99;FFFBB-;-9A99BFFB/B9BA-BB;F-9;--99-@--999@@@@@@A;F;-;9-9;B9BF-9;BB/BF/;;9@--9-;A@--99;ABBF-
@M03896:38:000000000-B4D98:1:1110:7408:26036 1:N:0:263
TACGGAGGGTGCAAGCGTTAATCGGAATTACTGGGCGTAAAGCGCACGCAGGCGGTTTGTTAAGTCAGATGTGAAATCCCCGGGCTCAACCTGGGAACTGCATCTGATACTGGCAAGCTTGAGTCTCGTAGAGGGGGGTAGAATTCCAGGTGTAGCGGTGAAATGCGTAGAGATCTGGAGGAATACCGGTGGCGAAGGCGGCCCCCTGGACGAGGACTGACGCTCAGGTGCGAAAGCGTGGGGAGCAAACA
+
ABAAABBCCAAAEGFEA2EEAGHFEEFGHHD55BAAAAEEHHHGG0EEEFCEGEEEGGGHGHHHHH4B3GDBBGFHHHHHGGGGFGHHHHHHHHGHHGHGHHHHHHHHHHFDGHHHGGHGFGGGHHGC?EGGGGDFGFDDAFFFFFFFFFBB;;;;;;;@EFFFFFA;DFFFFFFFFFFFFFFFFFFD@@BFACDFFFA>BFFDFD@E?BFCCAFFEFFFFFFFFFFBFFB@DCCDFFAA=DAFFDFFFF.
@M03896:38:000000000-B4D98:1:1110:21228:26696 1:N:0:263
TACGGAGGGTGCAAGCGTTAATCGGAATTACTGGGCGTAAAGCGCACGCAGGCGGTTTGTTAAGTCAGATGTGAAATCCCCGGGCTCAACCTGGGAACTGCATCTGATACTGGCAAGCTTGAGTCTCGTAGAGGGGGGTAGAATTCCAGGTGTAGCGGTGAAATGCGTAGAGATCTGGAGGAATACCGGTGGCGAAGGCGGCCCCCTGGACGAAGACTGACGCTCAGGTGCGAAAGCGTGGGGAGCAAACA
+
>AAA?AA@@2>ABFD4A2A2AGFCDDCFGA555322AAA?AFGGG0AAE?E@EFCEEEEFGD4E4B4@@43@BBDEGHHGGGGGGGH3CBGB0BFF2CBDGF?GGFGFDGGBGHFBEHGFFFFF?FGF?DFGFE<-?;-.99/;;BFFFF/B:99;99;99BF//FD;.@EFBFBFFFEAA?BBBFFDA;>?FFFAADFFFFFFFDDEFFFC;=DBFFBB;AF.DAB/BFFA?=CD/.;A--@.9A.9B.9
@M03896:38:000000000-B4D98:1:1110:21244:26707 1:N:0:263
TACGGAGGGTGCAAGCGTTAATCGGAATTACTGGGCGTAAAGCGCACGCAGGCGGTTTGTTAAGTCAGATGTGAAATCCCCGGGCTCAACCTGGGAACTGCATCTGATACTGGCAAGCTTGAGTCTCGTAGAGGGGGGTAGAATTCCAGGTGTAGCGGTGAAATGCGTAGAGATCTGGAGGACTCCCGGTGGCGAAGGCGGCCCCCTGGACGAAGACGGACGCGCCGGTGCGAAAGCGTGGGGAGAAGACA
+
>3AAAAADDAAA4ED4A2AAAFGFCEFFGFFF53A2EAEEAFHGG0AAE?A0EEE@EEEFEHGH@F4BF4DBB4BDFHFGGFGC?ECGFHHF?B??2?BFGG?GHHFG?D?FFFGFFEFFFF1????</<F<DCA?@;BDFBBBBBBBFBBB;;999;.;.9/99;;:A>.//;9BBBBF??.//;.9;;BDFFFFFFFFF----;-AAF?=D;FAF.9.@-B-----9;>@.9-./9..99-.-..//9/
@M03896:38:000000000-B4D98:1:1110:11218:26830 1:N:0:263
CACGATTAACCCAAGTCAATAGAAGCCGGCGTAAAGAGTGTTTTAGATCACCCCCTCCCCAATAAAGCTAAAACTCACCTGAGTTGTAAAAAACTCCAGTTGACACAAAATAGACTACGAAAGTGGCTTTAACATATCTGAACACACAATAGCTAAGACCCAAACTGGGATTAGAAACCCCTGTAGTTCGCTGACTGACTACTACGACATCTCGTATACCCTCTTCTGCTTGAAAAAAAAAAAAAACAAAA
+
AAAAAA>1@1BA1FGFFGFAFBAFFGH0AAEFAECDF01BFHHH2FBAGHHHHGG/EFEGHGHFHH1FGDGFHHHHHHHCGBCFGGF12FGHGGGHHH1>BGHHHHFGGHGDGHDEHH?AGCABGHAFHHFHHHGH2FD2DFFGFHGGGGF??FFG1?FGH.FHGH10FFHHB0DBG<CEG<.0<:0C0.;;:CFB:/G0;;00B9..;.000;9.//;C/0;/;C0;099/-/9BF@@@@?-----9---
@M03896:38:000000000-B4D98:1:1110:19302:28616 1:N:0:263
AACGTAGGTCACAAGCGTTGTCCGGAATTACTGGGTGTAAAGGGAGCGCAGGCGGGAAGACAAGTTGGAAGTGAAATCTATGGGCTCAACCCATAAACTGCTTTCAAAACTGTTTTTCTTGAGTATTGCAGAGGTAGGCGGAATTCCCTGTGTAGCGGTGGAATGCGTAGATATCTGGAGGAACACCAGTGGCGACAGCGGCCTACTGGGCCCCAACTGACGCTTATGCTCGAAATAGTGGGTAACAAAC
+
3>>3>B4>DB4@BAFA2A2AABGBAEEEHF555A23AAFGFGGFH2AAEEA0EA>///1BBBBBBB4FBF3BBFGBFHGHB?GGBFGHBHGGFH3B1FF1DDFHHF2BGHCB?F10/@@F>DGFG111FD11??F?1/?-<<CC<DGG0<0<<=0=;-:-;.CGH;.;9;C0C0C0;09.9./.FFDE.;CB:99--;9--9@DFB://...-;:.D9//B99;../9;9B.-:../;;BF..//;//9A
@M03896:38:000000000-B4D98:1:1110:19320:28620 1:N:0:263
AACGTAGGTCACAAGCGTTGTCCGTAATTACTGTGTGTAAAGGGAGCGCAGGCGGGAAGACAAGTTGGAAGTGAAATCTATGGGCTCAACCCATAAACTGCTTTCACAACTGTTTGTCTTGAGTAGAGCAGAGGTAGGCGGAATTCCCGGTTTAGCGGTGGAATGCGTAGATATCGGGAGGAACACCAGTGGCGAAGTCTGCCTACTGGGCACCAACTGACGCTGATGCGCTCAAGTGTGGGGTACAAAC
+
>AA>111>1B1B1F1A11A0AFGB0BEFHG122212ABDFFFFEHGE/EGE/BA//?ECFBCHGBGB1FG011B21FFB2>FG0FFFGFHHEFG0<DGH<BFG1B22B<C1BBBF00@FG12<FF121@@<0/C<1F/1>-<->1=DHC@@../0=--;:;.0;:0:.9-.00;B.9-99-;99CCCA-99/9-9---://;BB/9;;/--;;;-9;;//:--99-//9-;---;///;/-----;/9;A
@M03896:38:000000000-B4D98:1:1110:19308:28637 1:N:0:263
AACGTAGGTCACAAGCGTTGTCCGGAATTACTGGGTGTAAAGGGAGCGCAGGCGGGAAGACAAGTTGGAAGTGAAATCTATGGGCTCAACCCATAAACTGCTTTCAAAACTGTTTTTCTTGAGTAGTGCAGAGGTAGGCGGAATTCCCGGTGTAGCGGTGGAATGCGTAGATATCGGGAGGAACACCAGTGGCGAAGGCGGCCTACTGGGCACCAACTGACGCTGAGGCTCGAAAGTGTGGGTAGCAAACA
+
AAABAFFBFDBCBDGA22E?CGGEGGGGHFA55AA3AAGHGHHGHEGGGGGGGGGGCGGHEGHHGH4GG3FBBGHGGHFHHHHHHHHFFHHGGHFHHHHHHHHHHGFHHHFDDFGGGGGHGDFFGHHGGHHHHGHGHGHCCAFGHHHHGG?EE=;;;;;;EHHGFFCCEGGGGFGEGGFADGGGFFFFFFFFEFFDFFF;;DDDFFBB9EFFFFFFDFFFFFDDDFFFFE;@@FDFFFFFFFDFFFFFFF.
@M03896:38:000000000-B4D98:1:1111:22227:4380 1:N:0:263
AACGTAGGTCACAAGCGTTGTCCGGAATTACTGGGTGTAAAGGGAGCGCAGGCGGGAAGACAAGTTGGAAGTGAAATCTATGGGCTCAACCCATAAACTGCTTTCAAAACTGTTTTTCTTGAGTAGTGCAGAGGTAGGCGGAATTCCCGGTGTAGCGGTGGAATGCGTAGATATCGGGAGGAACACCAGTGGCGAAGGCGGCCTACTGGGCACCAACTGACGCTGAGGCTCGAAAGTGTGGGTAGCAAACA
+
ABAAAFFAFFCFGGFEFCGCEGDBEFEGHGCHCFFCEFGGHGHGHEGGGECCFGGG/EEGFGFGFHHHHHHHHGHHGGHFHHHHHHHHHHHGFGG2FBGGHHHHGHHHHHGFGHGHGCGHFDFHFHHHHHHFGGHFHGFCAADEHHHHGC-;;CGFGFCGGGHGFC;=;DFGGFFEGGAFGGGGFFFFFFFFFCCFDFEDFFFFFFFBBEFFFFFFFFFFFADDDDFFFFFA>FFFBFFFFFAF.;;BFF.
@M03896:38:000000000-B4D98:1:1111:23285:5328 1:N:0:263
AACGTAGGTCACAAGCGTTGTCCGGAATTACTGGGTGTAAAGGGAGCGCAGGCGGGAAGACAAGTTGGAAGTGAAATCTATGGGCTCAACCCATAAACTGCTTTCAAAACTGTTTTTCTTGAGTAGTGCAGAGGTAGGCGGAATTCCCGGTGTAGCGGTGGAATGCGTAGATATCGGGAGGAACACCAGTGGCGAAGGCGGCCTACTGGGCACCAACTGACGCTGAGGCTCGAAAGTGTGGGTAGCAAACA
+
AAABAFFAFFBCGGGCCEFCFGFEEFEFHFBFCGGCEEHHHGHGFEGGGA00BEEC/EEFFGGHGHHGHGHFHFHGHHGFGHHGHHHGHHHGFGHHF2F?FGHHHHGHHHHHHHHHGGGHFDGG2GHFDGFFGGHHHGGG-@CFFHHHG?@A;0CGDF:CDHEGFFE;A@CFFFC9C?-B?DFGFFFFF/FBE=AAFFFCFADFFFBBBEEFFFFFFFFFFFFFBDFFEE99:BDD/F/;DFAB9;FFFF.
@M03896:38:000000000-B4D98:1:1111:18969:7017 1:N:0:263
TACGGAGGGTGCAAGCGTTAATCGGAATTACTGGGCGTAAAGCGCACGCAGGCGGTTTGTTAAGTCAGATGTGAAATCCCCGGGCTCAACCTGGGAACTGCATCTGATACTGGCAAGCTTGAGTCTCGTAGAGGGGGGTAGAATTCCAGGTGTAGCGGTGAAATGCGTAGAGATCTGGAGGAATACCGGTGGCGAAGGCGGCCCCCTGGACGAAGACTGACGCTCAGGTGCGAAAGCGTGGGGAGCAAACA
+
AAAAAAAA2A2AFGGCFEEEFGGFEE2FGEDGBA22EEEEHFHGGCEEGEAEGG/E>F?BFGGGGEFFGBFBFHB4BFGGFEEEGEHHHFHHCGFAFFGFHHFHHGEGHG1FGHGGFFGGF?GHGFGGFEFFF<A@@BBFFFFFFFFFFF/;;;BFB<AB.FFFBB.;9@AFB99FFF/ADFFFFFFFB>=AA;@;BDEB@BBBBBBEAFFB->D.F/B/B.ADFFFFFB:9;B-.:..;99BA-;.//:.
@M03896:38:000000000-B4D98:1:1111:17980:8446 1:N:0:263
TACGGAGGGTGCAAGCGTTAATCGGAATTACTGGGCGTAAAGCGCACGCAGGCGGTTTGTTAAGTCAGATGTGAAATCCCCGGGCTCAACCTGGGAACTGCATCTGATACTGGCAAGCTTGAGTCTCGTAGAGGGGGGTAGAATTCCAGGTGTAGCGGTGAAATGCGTAGAGATCTGGAGGAATACCGGTGGCGAAGGCGGCCCCCTGGACGAAGACTGACGCTCAGGTGCGAAAGCGTGGGGAGCAAACA
+
AAAAABABCBCBGGGGCCEGFBFBEEFGHFBGCBFBEEFGGHHGG0AAEEGCFEGGGGGHED4FFGFH3GHGHHHHGHHHEGGGGGHHHHHFGHGHGFGGHHGHHHGHHHHHHHH2FFGF?FFHHHHHGGGEHGGGFDFFFFFFFFFFFF/;;:FFFFDFEBFFFFA:AFFFFFFFFFFFFFFFFFFFF=CDFDFFCFEAAFF@@C@AFBFFF@DDFFFFFFFDFFBBFFFDA=DDFDFFFFFFFFFFFF?
@M03896:38:000000000-B4D98:1:1111:26607:8993 1:N:0:263
TACGGAGGGTGCAAGCGTTAATCGGAATTACTGGGCGTAAAGCGCACGCAGGCGGTTTGTTAAGTCAGATGTGAAATCCCCGGGCTCAACCTGGGCACTGCATCTGATACTGGCAAGCTTGAGTCTCGTAGAGGGGGGTAGAATTCCAGGTGTAGCGGTGAAATGCGTAGAGATCTGGAGGAATACCGGTGGCGAAGGCGGCCCCCTGGACGAAGACTGACGCTCCGGTGCGAAAGCGTGGGGAGCAAAC
+
ABBBA?AD@AAAGGGF?EEGGGHFEEFFHFFD5BABAAEGHHHGGCGGGC??EFECCGGHHHHFGHHHGBGFGFGGFHHHGGEFEEHHHGHHHCA/B/BBGGGGHHEFGHGFHG2?FGGHG<FGHHGG?CF<<F?--@B.;/;BBFFFFF/;;/;BDDDFAF/;BFA;.;AF/BFFFBBFDFEFFFFF@@BFA@;>AFFACFFCDA>EE999D9.9BB9BF.;;A..>@D@@.-@.B?A.9DB?BD./BF
@M03896:38:000000000-B4D98:1:1111:26597:9013 1:N:0:263
TACGGAGGGTGCAAGCGTTAATCGGAATTACTGGGCGTAAAGCGCACGCAGGCGGTTTGTTAAGTCAGATGTGAAATCCCCGGGCTCAACCTGGGAACTGCATCTGATACTGGCAAGCTTGAGTCTCGTAGAGGGTGGTAGAATTCCAGGTGTAGCGGTGAAATGCGTAGAGATCTGGAGGAATACCGGTGGCGAAGGCGGCCCCCTGGACGAAGACTGACGCTCAGGTGCGAAAGCGTGGGGAGCAAACA
+
ABAAABCCCBCCGGGCECGFFGGFEGGGHFCFBBFFEEEFHHHGGAEEFAEEEFGEGGGHGGGGHHGHEGHGHHHHFGFGGGGGGGHHGGHHHHGHHFGGHFHHHFHHHHGHGHCCGFGGGGHHHHHHFEGFF0.><<A<GGHGHHGGHG0<<<GHGGCEEHHHH<;=:A.F0;CFGG;FDGFGFCFGGA-9AB@@DFFFFFFBC@BEFFFF-9A;;FF;FFFFF.BFFFFD.;=DB.;DCFFEFA./9;.
@M03896:38:000000000-B4D98:1:1111:26585:9027 1:N:0:263
TACGGAGGGTGCAAGCGTTAATCGGAATTACTGGGCGTAAAGCGCACGCAGGCGGTTTGTTAAGTCAGATGTGAAATCCCCGGGCTCAACCTGGGAACTGCATCTGATACTGGCAAGCTTGAGTCTCGTAGAGGGGGGTAGAATTCCAGGTGTAGCGGTGAAATGCGTAGAGATCTGGAGGAATACCGGTGGCGAAGGCGGCCCCCTGTACGACGACTGACGCTCAGGTGCTAAAGCGTGGGGAGCAACC
+
>AAAA3>DDAAAGGGA2EECFEGABEFFHGFF5BBBAAEE1GFEEGGEEGG0E>EEEE1FGHGHHHFBGHGG4F4GFFGHGGGGEEGGFHHH0?/FF?B?B2GHG?FHHHG?CF<C<???0??GGHG0?C>.=F?---;.99FFFFFF;//:;9BF-9;-EBFFFB9;;-.//;;F;;B;.ABFBBF.9;9.;-;@9.;;-;B@@DB;//;...-9;AA/FDAADA/;BB;/;/;;FAD.B;AFA;.9.;
@M03896:38:000000000-B4D98:1:1111:9499:10060 1:N:0:263
AACGTAGGTCACAAGCGTTGTCCGGAATTACTGGGTGTAAAGGGAGCGCAGGCGGGCAGACAAGTTGGAAGTGAAATCTATGGGCTCAACCCATAAACTGCTTTCAAAACTGTTTTTCTTGAGTAGTGCAGAGGTAGGCGGAATTCCCGGTGTAGCGGTGGAATGCGTAGATATCGGGAGGAACACCAGTGGCGAAGGCGGCCTACTGGGCACCAACTGCCGCTGAGGCTCGAAAGTGTGGGTAGCAAACA
+
3>>3AFFAFF4CEFGA?EEAFGFE?EEFHHBFHEEFFGGFFGFGEEEGGEA?EEGC/>11BF2GGHHHEGBGHGB4FGGGHHHFHHHFHHHGEFGBFBFFDGGHGHHHHFGHDFHHFFFF?DCGFHHGFFHFEAGBFA>->--EGGDGEC-;;::0C?CCFE0FFB.;.A.;BC;.?---AABFFFD..;/B.-=>;..;-9@D;BF/9...9A9ADFF/;-9@-.9..9.--.9.9/B/ADD/./;//;.
@M03896:38:000000000-B4D98:1:1111:9517:10065 1:N:0:263
AACGTAGGTCACAAGCGTTGTCCGGAATTACTGGGTGTAAAGGGAGCGCAGGCGGGAAGACAAGTTGGAAGTGAAATCTATGGGCTCAACCCATAAACTGCTTTCAAAACTGTTTTTCTTGAGTAGTGCAGAGGTAGGCGGAATTCCCGGTGTAGCGGTGGAATGCGTAGATATCGGGAGGAACACCAGTGGCGAAGGCGGCCTACTGGGCACCAACTGACGCTGAGGCTCGAAAGTGTGGGTAGCAAACA
+
ABAAAFCAFFBCGGGAEEGEFGDEEEEFHHCHFGGCEEHGGHHGGEEGGEC?EGGG/>E?FG2FFHHHEGFGHHB4FFGGHHHHHHHGHHHGGGHFDBFGFGGHGFGGHHGGGHHHGGGG@BGHGHHHHHGFFGHHGFDCAC-CGHFHDG<;;0CFGCFGGGGFF;9;9A.FBFB9BC?FGABFFFDEABFEEAA--..;=A@DFFFB/A.9.A.;DFFBFFFF9AFEEE?=-B9DFBFFFFD9.:;BFF;
@M03896:38:000000000-B4D98:1:1111:28391:10977 1:N:0:263
AACGTAGGTCACAAGCGTTGTCCGGAATTACTGGGTGTAAAGGGAGCGCAGGCGGGAAGACAAGTTGGAAGTGAAATCTATGGGCTCAACCCATAAACTGCTTTCAAAACTGTTTTTCTTGAGTAGTGCAGAGGTAGGCGGAATTCCCGGTGTAGCGGTGGAATGCGTAGATATCGGGAGGAACACCAGTGGCGAAGGCGGCCTACTGGGCACCAACTGACGCTGAGGCTCGAAAGTGTGGGTAGCAAACA
+
>AAAAFCAFFBCGGGEEEG?FGFEAE2FHFDFDGGFEEGHHHGGEEEEGAEEFEG//E?BFGFHFGGGHHHFGFHBGHFGHHHFHFHGHHHGGHHBGGGFGFGGFFGHHHGFFGF2<@FFFDHHHHDGHGHHHGFFFFDA@@DGHHHHA--;;:CG?FEGGCGFFF;:CBEBFBBCDAAFGDFGFFFFA9BBA@=DDDEAAFFFFFB;BEEFAEFEFFFFFFFFFFFFFEF=@FDA9;/;AD.9:BFFBA?
@M03896:38:000000000-B4D98:1:1111:24546:11822 1:N:0:263
AACGTAGGTCACAAGCGTTGTCCGGAATTACTGGGTGTAAAGGGAGCGCAGGCGGGAAGACAAGTTGGAAGTGAAATCTATGGGCTCAACCCATAAACTGCTTTCAAAACTGTTTTTCTTGAGTAGTGCAGAGGTAGGCGGAATTCCCGGTGTAGCGGTGGAATGCGTAGATATCGGGAGGAACACCAGTGGCGAAGGCGGCCTACTGGGCACCAACTGACGCTGAGGCTCGAAAGTGTGGGTAGCAAACA
+
AAAAAFFBFFFFGGGFECEEEGGGGCEGHEBGFFGCEEGHGHHGHGGGGEGFGGGGGGGHGGHHGHHHGHHFGFHHGHHGHHHGHHHHGHHGGGHFHGGGHHHHHHHHHHFFDFGGFBGGF@GHHHHHGHHHHGHFGEGDCCFGHHHHGG-;;CGHGGGGGEHGGFE;A?CFFC;:@B?DGAFGFFFAFFFFFFFACDEFFFCDFFF0F../DEAEFFFFFFFFFF.EEFA-9BDDFF9FFF.0.;BFFFF
@M03896:38:000000000-B4D98:1:1111:24536:11842 1:N:0:263
AACGTAGGTCACAAGCGTTGTCCGGAATTACTGGGTGTAAAGGGAGCGCAGGCGGGAAGACAAGTTGGAAGTGAAATCTATGGGCTCAACCCATAAACTGCTTTCAAAACTGTTTTTCTTGAGTAGTGCAGAGGTAGGCGGAATTCCCGGTGTAGCGGTGGAATGCGTAGATATCGGGAGGAACACCAGTGGCGAAGGCGGCCTACTGGGCACCAACTGACGCTGAGGCTCGAAAGTGTGGGTAGCAAACA
+
AAAAAFFBFDBCFGGAECGFFGDEEFCGHADGFFFCEEGFGHHGFEEGGAE0EEFGCEEHGHFGFHHGHHFBGFGFHHHHHHHFHHHGGHHGGHHEGGGGHHHHHGHGHHFBFGGHFFGHGEFFHHHHHHHFHGHHFEFC>@@EHHHHGF<:;:GHGGADGEFGBF;;CAEGGFGEAF?CGGFGFFFFFFFFEAFA;DEFCFFFFF/;BEFFFFFFFFFFFFFFDFFEEFFF>FF./9:BDD9FEFBFFF?
@M03896:38:000000000-B4D98:1:1111:17079:12802 1:N:0:263
TACGGAGGGTGCAAGCGTTAATCGGAATTACTGGGCGTAAAGCGCACGCAGGCGGTTTGTTAAGTCAGATGTGAAATCCCCGGGCTCAACCTGGGAACTGCATCTGATACTGGCAAGCTTGAGTCTCGTAGAGGGGGGTAGAATTCCAGGTGTAGCGGTGAAATGCGTAGAGATCTGGAGGAATACCGGTGGCGAAGGCGGCCCCCTGGACGAAGACTGACGCTCAGGTGCGAAAGCGTGGGGAGCAAACA
+
>3>AA3AAD2>AGGGEGAEGCGHFED2FHFFF5B2BAAEE1EBEE0EAEECEEE>ECEEHCGFB@GFGFHH4FFHHGGHGGG@EEGHHHHHF0BFAFFFBGG1GFBFFGHHDHH0<F??F0FGHHHF??.<FF0C?-9BDEFFFFFFFFB/;:;;FBB:;.FFFBF:99=AFFFFFFBBFDDFFFFFD-9-9A-@BBDE9?=>BBB-.;B.=99AAFFF9FDD.9A///BB-.;>.;.;;@@BE9AEFFFF
@M03896:38:000000000-B4D98:1:1111:17082:12819 1:N:0:263
TACGGAGGGTGCAAGCGTTAATCGGAATTACTGGGCGTAAAGCGCACGCAGGCGGTTTGTTAAGTCAGATGTGAAATCCCCGGGCTCAACCTGGGAACTGCATCTGATACTGGCAAGCTTGAGTCTCGTAGAGGGGGGTAGAATTCCAGGTGTAGCGGTGAAATGCGTAGAGATCTGGAGGAATACCGGTGGCGAAGGCGGCCCCCTGGACGAAGACTGACGCTCAGGTGCGAAAGCGTGGGGAGCAAACA
+
ABABABABCBCBGGGFEEGEABFFEFFGHFCGC3AFEFEGHHHGG0AAEEE@EFGGGGGHGG4FFGFHHHHHHGHHGHGHGGGGGGHHHHHHHHGHFFFGHFGHHHHHHHGHHHFCFFGGFGHHHHHHFGGFGHGCCCFFFFFFFFFFFF0;;BFFFC:CFFFFFF;;;@:FB;BFFEFFFDFFFFFF;9BFFFFFFFACFFFFFFAFFFFFC:DAFFFFFFFFFFFF0BBBDFFDFA9;>FFEFFFFBF.
@M03896:38:000000000-B4D98:1:1111:22714:12904 1:N:0:263
AACGTAGGTCACAAGCGTTGTCCGGAATTACTGGGTGTAAAGGGAGCGCAGGCGGGAAGACAAGTTGGAAGTGAAATCTATGGGCTCAACCCATAAACTGCTTTCAAAACTGTTTTTCTTGAGTAGTGCAGAGGTAGGCGGAATTCCCGGTGTAGCGGTGGAATGCGTAGATATCGGGAGGAACACCAGTGGCGAAGGCGGCCTACTGGGCACCAACTGACGCTGAGGCTCGAAAGTGTGGGTAGCAAACA
+
ABAAAFFAFF4CFGFCGCGCEGGEEGEGHGBGCFGCEEHHHHHGHFGGGEAAEEFGCGDGFGGGBFFGFGFBGFHGHHG4BFFGHHHGHHHGGHHBHGHGHHHHGHHHHHGFFHGHGFGGFGFGFHHFHHHGFGHHHGGCACGGHHHHGG-;=:GGGDADDHHGGFCADBEGGGGFADFGGDGGFFFFFFFFEDFF@DE@FFFFFFB:BA.BFFFFFFFFFFFFDFFFFFFB@B?DBFFFFF.:AFFFFFF
@M03896:38:000000000-B4D98:1:1111:25692:14018 1:N:0:263
TACGGAGGGTGCAAGCGTTAATCGGAATTACTGGGCGTAAAGCGCACGCAGGCGGTTTGTTAAGTCAGATGTGAAATCCCCGGGCTCAACCTGGGAACTGCATCTGATACTGGCAAGCTTGAGTCTCGTAGAGGGGGGTAGAATTCCAGGTGTAGCGGTGAAATGCGTAGAGATCTGGAGGAATACCGGTGGCGAAGGCGGCCCCCTGGACGAAGACTGACGCTCAGGTGCGAAAGCGTGGGGAGCAAACA
+
BBBBBBC@BBCCGFGAEAFEFBFFEGGGHFBFBBFFFFEEHHHGG0AAEA0EEEGCEGGHHH@GGHHHHHHGHGHFGHFGFGGGGGHGHGHHHHGHFFGGHHHHHHGHGHGFHHHGGGGGGHFHHGHHFGGFHHGGGF>DEFFFFFFFF/0;;;BBDF:@AFFFFFA:ADEFFBFFFFFFFFFFFFFFFBFFFFDAFFFFFFFFFFBEFFFFBBFDFFFFFFF?FFFFFFFFAD=DFFADFCFEFFEFFF.
@M03896:38:000000000-B4D98:1:1111:18644:14592 1:N:0:263
AACGTAGGTCACAAGCGTTGTCCGGAATTACTGGGTGTAAAGGGAGCGCAGGCGGGAAGACAAGTTGGAAGTGAAATCTATGGGCTCAACCCATAAACTGCTTTCAAAACTGTTTTTCTTGAGTAGTGCAGAGGTAGGCGGAATTCCCGGTGTAGCGGTGGAATGCGTAGATATCGGGAGGAACACCAGTGGCGAAGGCGGCCTACTGGGCACCAACTGACGCTGAGGCTCGAAAGTGTGGGTAGCAAACA
+
ABABAFFBFFCFGGFECAFCFGDEAEEFHGFGGHGCEEEGGHHGHEFEGEC0EFFE/EEGFGGHGGFGHHGGHGHHGGGHHHFGGHHHHHHGFGGGHFGFGHHHGHGHGHGFFGHHGFFG>FGHFHHHHHHHHGHHHGFCAADGHHHHGG-;=<GFC-;;AGHGGC;=;BEGGCFEDBDGADGGFFFF:BFFEFFFFAA@DFFFFFB;B?AFFFFFFFFFFFFFDFFFFAFC:FDFBBFBFFFFA;BFFFF
@M03896:38:000000000-B4D98:1:1111:7711:19741 1:N:0:263
TACGGAGGGTGCAAGCGTTAATCGGAATTACTGGGCGTAAAGCGCACGCAGGCGGTTTGTTAAGTCAGATGTGAAATCCCCGGGCTCAACCTGGGAACTGCATCTGATACTGGCAAGCTTGAGTCTCGTAGAGGGGGGTAGAATTCCAGGTGTAGCGGTGAAATGCGTAGAGATCTGGAGGAATACCGGTGGCGAAGGCGGCCCCCTGGACGAAGACTGACGCTCAGGTGCGAAAGCGTGGGGAGCAAACA
+
ABAAACBBBABCGGGGECGEFBFBBEFGHGFFBBFFEFEEEHHGGAAAEAA@EGGEFGGHHHHHHHFGFHHGGHHFGGGHGGEFFGHHHHHGHHGHHGHFHHGHHHGHFHHFHHHHGFGFFGHHHHHHFGGFHHGCGFFAAFFFFFFFFFB;;90BFF:CEFFFFFA;ADEB0;BFFFBFDDBBFFFFF@C?FCFFFFEFFFFDCD@AEFECADFAFFFFFAD?DFFFFBFAD9-9BAFFFFFAB;AFFF.
@M03896:38:000000000-B4D98:1:1111:7707:19759 1:N:0:263
TACGGAGGGTGCAAGCGTTAATCGGAATTACTGGGCGTAAAGCGCACGCAGGCGGTTTGTTAAGTCAGATGTGAAATCCCCGGGCTCAACCTGGGAACTGCATCTGATACTGGCAAGCTTGAGTCTCGTAGAGGGGGGTAGAATTCCAGGTGTAGCGGTGAAATGCGTAGAGATCTGGAGGAATACCGGTGGCGAAGGCGGCCCCCTGGACGAAGACTGACGCTCAGGTGCGAAAGCGTGGGGAGCAAACA
+
AAAAAAABCABBGGGFCEFEFFFBEEFGHFDFBBFBEEEEHHHGGAAEEFGGGGGGGGGHGHFHGHEGFHHHHGHHGHHHGGGGGGHGGGHHHHGHGFFFGHHHHHFHHHHHHHHFGHHHGFCGHHHHFDFGHHFG@@DAAFFFFFFFFF/;::FFFFDFFFFFFFF;ADEFBBBFFFFFFDFFFFFFF:BFFFFFFFFFDFFBCF=AFFFFFFFDFFFBFFDDDDBBFBFA:>A?BDAD>==.:A9FFFA
@M03896:38:000000000-B4D98:1:1111:5865:21993 1:N:0:263
AACGTAGGTCACAAGCGTTGTCCGGAATTACTGGGTGTAAAGGGAGCGCAGGCGGGAAGACAAGTTGGAAGTGAAATCTATGGGCTCAACCCATAAACTGCTTTCAAAACTGTTTTTCTTGAGTAGTGCAGAGGTAGGCGGAATTCCCGGTGTAGCGGTGGAATGCGTAGATATCGGGAGGAACACCAGTGGCGAAGGCGGCCTACTGGGCACCAACTGACGCTGAGGCTCGAAAGTGTGGGTAGCAAAC
+
>>>A>FFAFDBBDEG42AEAAGGDAFEGHFBFBB2BEFHF5FH?HBEEGE?AEEG/EG?FFHGGGHGF3EGFHHFHFGGHHHEEHHHFFGHGFFG2?BFFHBB3GGFFGHFGGBHFG<FGG@GG2GFG1GHFECHHHGF@><<EHHFGD@-;;:;FCCFFCCBF9B;:DAAFGF;CD-=;??FFFFFEFFFFFFA;-.ABFFAFB;BFF..9.A.:DFF/;9ADF.A.9..--.;;/;BB.999.;/;/9
@M03896:38:000000000-B4D98:1:1111:5877:22007 1:N:0:263
AACGTAGGTCACAAGCGTTGTCCGGAATTACTGGGTGTAAAGGGAGCGCAGGCGGGAAGACAAGTTGGAAGTGAAATCTATGGGCTCAACCCATAAACTGCTTTCAAAACTGTTTTTCTTGAGTAGTGCAGAGGTAGGCGGAATTCCCGGTGTAGCGGTGGAATGCGTAGATATCGGGAGGAACACCAGTGGCGAAGGCGGCCTACTGGGCACCAACTGACGCTGAGGCTCGAAAGTGTGGGTAGCAAACA
+
BBBBAFFBFF4BFGGCECFFEFDEAEEFHGFGCFFCEEFFGGHGEEEGGAAAEEEFGFFGFHFHGHHHHHHFHGHFGGHFGHGGHHHHHHHGGFBFGGHHHGGHHGHHHHFFFGHGGBGHFFGHDGHHHHHFFAHFHGG?@CDGHHHHGG-;;:GHGC;DGEHGGFCCA?EFGFCEGA?B?DFGFFFFFFFFEDBBCFFFFCFFFFFBFFFFDEAEDFFFBDDDD?AEEE:@:.:A:BBFFFAFEFBFFF.
@M03896:38:000000000-B4D98:1:1111:20663:22353 1:N:0:263
TACGTAGGTGGCAAGCGTTGTCCGGAATTATTGGGCGTAAAGCGCGCGCAGGCGGTTTCTTAAGTCTGATGTGAAAGCCCACGGCTCAACCGTGGAGGGTCATTGGAAACTGGGGAACTTAAGTGCAGAAGAGGAGAGTGGAATTCCACGTGTAGCGGTGAAATGCGTAGAGATGTGGAGGAACACCAGTGGCGAAGGCGACTCTCTGGTCTGTAACTGACGCTGAGGCGCGAAAGCGTGGGGAGCGAACA
+
ABBAAFFBFFBFGCCAECEEEGDBEE2FGDGG5BFFEFEE2DGGGEEFGE00EEGEGGHHHH4BBGGH3GFFFHFHHGGHHGGGGGGGGFGCC?B?GFCGHHHHHFH<1??FHH/?/<>F>F1FHG1GFGGCGHGG.CCDCGDGGHGHH;.;;;GFFDEF.BFFFFC;ADCFB;C;CBCEGGGGFGGEFFFFFFFFFFFFFFFABFBBBF/BFFFFFFFBF.DDD?FEFFFF@FCFFFFDFFFFFDD@;D-
@M03896:38:000000000-B4D98:1:1111:4862:22366 1:N:0:263
AACGTAGGTCACAAGCGTTGTCCGGAATTACTGGGTGTAAAGGGAGCGCAGGCGGGAAGACAAGTTGGAAGTGAAATCTATGGGCTCAACCCATAAACTGCTTTCAAAACTGTTTTTCTTGAGTAGTGCAGAGGTAGGCGGAATTCCCGGTGTAGCGGTGGAATGCGTAGATATCGGGAGGAACACCAGTGGCGAAGGCGGCCTACTGGGCACCAACTGACGCTGAGGCTCGAAAGTGTGGGTAGCAAACA
+
ABAAAFFBFFBCGGGGECFCCGHFEFGGHGCFCFF3EFGHHHHGEEEGGEEEFGG/EEEGFGGHHHHHHHHGHGHHHHGHGHHHGHHHHHHGGGHGHGHGHHHHHHHHHHFFFHHFF=FGFFGG2GHHHHHHHGHEHEFC>@FGHHHHGC-;;:GHGGCDGHHFFF;;CBEGGGFEGGGAGGGGFFFEABFFEAAFFFFCFFFFFFB;FEEFFFFFFFFBFFDFFFFFFEFA>FFFBFFFFFAFEFFFFF.
@M03896:38:000000000-B4D98:1:1111:23709:23053 1:N:0:263
TACGGAGGGTGCAAGCGTTATTCGGAATTACTGGGCGTAAAGCGCACGCAGGCGGTTTGTTAAGTCAGATGTGAAATCCCCGGGCTCAACCTGGGAACTGCATCTGATACTGGCAAGCTTGAGTCTCGTAGAGGGAGGTAGAATTCCAGGTGTAGCGGTGAAATGCGTAGAGATCTGGAGGAATACCGGTGGCGAAGGCGGCCCCCTGGACGAAGACTGACGCTCAGGTGCGAAAGCGTGGGGAGCAAACA
+
AABBAAABBABBGFFECCFE4BGHHG2FHGFHCBF2EFGEHHGGG0EEAEC0EFG/>BEB2BBFGH4GHHHGHGHHGHH3/EEGEGHGHGHB??C0GFFGHHGFDHGFHHGFFF22<??GFGFHGGGH?EGFHHF.<A.<<GHHHHH00</<<<GHGFCDGFHHGC;;AD?FFC:;CFFGGGGBFFGDFBGGFFFFFFFFFF-==;9AEFFF9>DFFFFFFFFFDFFF9BB9ADADFF9DDFFEBDFFFFF
@M03896:38:000000000-B4D98:1:1111:23730:23054 1:N:0:263
TACGGAGGGTGCAAGCGTTAATCGGAATTACTGGGCGTAAAGCGCACGCAGGCGGTTTGTTAAGTCAGATGTGAACTCCCCGGGCTCAACCTGGGAACTGCATCTGATACTGGCAAGCTTGAGTCTCGTAGAGGGGGGTAGAATTCCAGGTGTAGCGGTGAAATGCGTAGAGATCTGGCGGAATACCGGTGGCGAAGGCGGCCCCCTGGACGAAGACTGACGCTCAGGTGCGAAAGCGTGGGGAGCAAACA
+
AAAAA?A1A11AGGGCGAEEFFAAEF0FHGBG2B/AAEEEADEGGEEEGE/EEE/E>E?00BBFBFGE1B1BBFE1BFGFEEECEEHHHHHGFFF01?GGGBFGGFBDDGFFHGG<??FF<?GGHHGFFGGGFF??C->B;F/BBFFFB//;9;:B>-;--;FB/9;;A@EF/;;;B//9-@9-/;9B-9;-A@@;?-:@-;=@@@=AABF??-B-BBF9FFBBFF/;9B99;@=AFBBB=@@F=BEFEF-
@M03896:38:000000000-B4D98:1:1111:18527:23252 1:N:0:263
AACGTAGGTCACAAGCGTTGTCCGGAATTACTGGGTGTAAAGGGAGCGCAGGCGGGAAGACAAGTTGGAAGTGAAATCTATGGGCTCAACCCATAAACTGCTTTCAAAACTGTTTTTCTTGAGTAGTGCAGAGGTAGGCGGAATTCCCGGTGTAGCGGTGGAATGCGTAGATATCGGGAGGAACACCAGTGGCGAAGGCGGCCTACTGGGCACCAACTGACGCTGAGGCTCGAAAGTGTGGGTAGCAAACA
+
ABA?AFFAFDBBFGGGEEEEEGFEEGEFHGCGCFG3EE3FGGHGGEFGGEA?EEFG/>EGFGFGGHDGGHGHFFFGFGGBGHGHHHHGHHHGGGGFGFGGHHHHFHHHHHGFFFGHG@FG2DGGHHHHHHHFHFHHG/?<>>CFHHGGGC-;;:GGGDEGGHFGGC;;CC?FGCCEBA@FFEFGFFFAFFFEADFFFFFDFFFFFFF;BAFBDFAADFFBFFFDAAFEEFFD-BDFFFFFFFF/.;;F/A:
@M03896:38:000000000-B4D98:1:1111:18509:23268 1:N:0:263
AACGTAGGTCACAAGCGTTGTCCGGAATTACTGGGTGTAAAGGGAGCGCAGGCGGGAAGACAAGTTGGAAGTGAAATCTATGGGCTCAACCCATAAACTCCTTTCAAAACTGTTTTTCTTGAGTAGTGCAGAGGTAGGCGGAATTCCCGTTGTAGCGGTGGAATGCGTAGATATAGGGAGGAACACCAGTGCCGAAGGCGCCCTACTGGGTACCAACTGCCGCTGAGCACCGAAAGTGGGGGTAGCAAACA
+
>AAAAFFAFF1C1BGF1AE0FFGEECEGHFFFFBE0BEGHHHHGAEEE?E/E/EEG/>/00FFHG21FG1BFHGFFF1222BFFGHHGHHHE?E01B1>1BFFG>GFH10F<22>0/<>F12<12?<C1<F1F?FFG?F?-<-C0D0<E.<C<00;:-;-:C000:9:.;.00;0C;./;-;/;FF..9;F0;9=-@--999>=BABB9-99/;;/-B//9@----;//-9--9--9;/9@@---;;FFF-
@M03896:38:000000000-B4D98:1:1111:26671:23343 1:N:0:263
TACGGAGGGTGCAAGCGTTAATCGGAATTACTGGGCGTAAAGCGCACGCAGGCGGTTTGTTAAGTCAGATGTGAAATCCCCGGGCTCAACCTGGGAACTGCATCTGATACTGGCAAGCTTGAGTCTCGTAGAGGGGGGTAGAATTCCAGGTGTAGCGGTGAAATGCGTAGAGATCTGGAGGAATACCGGTGGCGAAGGCGGCCCCCTGGACGAAGACTGACGCTCAGGTGCGAAAGCGTGGGGAGCAAACA
+
AAAAAAABDAABGGGFECFF2BGFEGEGHF5FBBF2EFGGDHHGG0EEAA0EEFGEEGGHGHHHGHHHEGFFGFBFHHFGGEEEEGHHHHHGHHGHFFFBGG?GHHGHGHHFHG@2???FFGHHHFGHGGGGHH.<CC=9;FFFFFFBFF/;;:FFFFDFFFFFFF;ADFFFFFFBFBFFFDFFFFFD@>FFABCCFFE9=BAB9;;::FF-9-DDFFFFFBFD9A/;;BB@AADDFFFDDAFF;AAFFFF
@M03896:38:000000000-B4D98:1:1111:21457:23970 1:N:0:263
TACGGAGGGTGCAAGCGTTAATCGGAATTACTGGGCGTAAAGCGCACGCAGGCGGTTTGTTAAGTCAGATGTGAAATCCCCGGGCTCAACCTGGGAACTGCATCTGATACTGGCAAGCTTGAGTCTCGTAGAGGGGGGTAGAATTCCAGGTGTAGCGGTGAAATGCGTAGAGATCTGGAGGAATACCGGTGGCGAAGGCGGCCCCCTGGACGAAGACTGACGCTCAGGTGCGAAAGCGTGGGGAGCAAACA
+
AAA3AAADBA>AGGGF?EFAFFGFAEFFHFFFD3ABEFAEEGGGCAA0AEA?EEGEEGEGGG4FHHGGEGHHFH4FBFBGFEEEEEHHHHHHHHGHHFGBGHHHHBGHDGHFHHH<CFGHFFBGHHHGGGFGHB.-<;@DAB9BFFFFFF/;;9/BBADFFFFFFB;;.@9F/;BFB/;AFDBFFFFDB;BFAD;BADA@@CF@;BB9.BFBFF?.BFFBFFDDFFF/FFF;;@-9F?FFFFF.@;;B/;.
@M03896:38:000000000-B4D98:1:1111:20774:25810 1:N:0:263
TACGGAGGGTGCAAGCGTTAATCGGAATTACTGGGCGTAAAGCGCACGCAGGCGGTTTGTTAAGTCAGATGTGAAATCCCCGGGCTCAACCTGGGAACTGCATCTGATACTGGCAAGCTTGAGTCTCGTAGAGGGGGGTAGAATTCCAGGTGTAGCGGTGAAATGCGTAGAGATCTGGAGGAATACCGGTGGCGAAGGCGGCCCCCTGGACGAAGACTGACGCTCAGGTGCGAAAGCGTGGGGAGCAAACA
+
AAA?>A?DBABAFGGGCCGECGGB2EFGHFFFBBFBEEEGFHHGGAEAEE?@EFFFGGGHHHHHHHGEHHHHGGFFHHGHGGEFEGHHHHHHHHEGGFCFGHGHHHHHHHH2GGHFGFFF?FHHHHGF?DEFHH<-<@@AAFFFFFFFBB/;;9FFAD;DEFFFFB;;ADEF/9BFFFBFBA.BFFFFFFFFFFFF;.;BFFFDFFBAEFFFB=DDFFFFFFFFFD//;FF;ADFDFDADFBFE;;ABBA.
@M03896:38:000000000-B4D98:1:1111:20791:25816 1:N:0:263
TACGGAGGGTGCAAGCGTTAATCGGAATTACTGGGCGTAACGCGCACGCAGGCGGTTTGTTAAGTCAGATGTGAACTCCCCGGGCTCAACCTGGGAACTGCATCTGATACTGGCAAGCTTGAGTCTCGTAGAGGGGGGTAGAATTCCAGGTGTAGCGGTGAAATGCGTAGAGTTCTGGAGGAATACCGGTGGCGAAGGCGGCCCCCTGGACGAAGACTGACGCTCAGGTGCGAAAGCGTGGGGAGCAAACA
+
ABABA?ADB?ABGGFEEAFAEBDFEEFFHGCFB3FFEE2A1EEGCAA>>EGGFGGCEGFHHG4FFFFHHHHFGHH3BFBEFGEGGGHHHGGHGGEAGFHFHGFGGHGHGHHGHHGGGFFHGEGHHHHHFGGEFH.<<9BDAFFFFFFBFF/;;BFFFFADEFBFFF;;99.B//;BFFBFFFEFFFFDF-@DFFFFFFFAAFDBAFCFEBFDDAF.BFFBFFDAFFFFFFFC9BADFFD?=BA?;D.BBF.
@M03896:38:000000000-B4D98:1:1111:11320:28032 1:N:0:263
TACGGAGGGTGCAAGCGTTAATCGGAATTACTGGGCGTAAAGCGCACGCAGGCGGTTTGTTAAGTCAGATGTGAAATCCCCGGGCTCAACCTGGGAACTGCATCTGATACTGGCAAGCTTGAGTCTCGTAGAGGGGGGTAGAATTCCAGGTGTAGCGGTGAAATGCGTAGAGATCTGGAGGAATACCGGTGGCGAAGGCGGCCCCCTGGACGAAGACTGACGCTCAGGTGCGAAAGCGTGGGGAGCAAACA
+
ABA@ABADBABBGGGGCCEAFFHFFGFGHFFFFBFFEEEEHHHGGEEEGEECEFGGGGGHHHHHHHHHGHHHHHFHFGGHFGEGEGHHHHHHGHGHHFHGHHFHHHHHHHHHFHGGG?FF?FFHHGGGFDG.GH.@CFFDFFFFFFFFFF/;;;FFFBDCEFFFFB;:A@?BB:BBF/B?DDFFFFFFDBAFA@DFFFE:BCFBFFFE.BFF;;DDFFFBF9AADA////;:::-;FADDBAFE-:;BFF.
@M03896:38:000000000-B4D98:1:1111:11337:28032 1:N:0:263
TACGGAGGGTGCAAGCGTTAATCGGAATTACTGGGCGTAAAGCGCACGCAGGCGGTTTGTTAAGTCAGATGTGAAATCCCCGGGCTCAACCTGGGAACTGCATCTGATACTGGCAAGCTTGAGTCTCGTAGAGGGGGGTAGAATTCCAGGTGTAGCGGTGAAATGCGTAGAGATCTGGAGGAATACCGGTGGCGAAGGCGGCCCCCTGGACGAAGACTGACGCTCAGGTGCGAAAGCGTGGGGAGCAAACA
+
ABAAAAABDAABGGGF?EF?EGHFFGAFHGFFBBBAEEFGHGHGGFGEGEC0EEE@EGDGGHHHHHHFHHHHFHEHHGFGFEEGEEHHHHHG0B?0FFGBFFGHHHHHGGFGGGGFC??F<FFHHHF??A<<GH?D?B9AAFFFFFFFFF/;;FFFCAD=AFFFFB;;.@E//9BB9B9AD?FFBBFDB@DFABBFFFA9-@CDD@@9.;A---9.;BFFFDFFFFFF//;;;-@;BAF9BAFF-;9;/;.
@M03896:38:000000000-B4D98:1:1112:20656:2521 1:N:0:263
TACGGAGGGTGCAAGCGTTAATCGGAATTACTGGGCGTAAAGCGCACGCAGGCGGTTTGTTAAGTCAGATGTGAAATCCCCGGGCTCAACCTGGGAACTGCATCTGATACTGGCAAGCTTGAGTCTCGTAGAGGGGGGTAGAATTCCAGGTGTAGCGGTGAAATGCGTAGAGATCTGGAGGAATACCGGTGGCGAAGGCGGCCCCCTGGACGAAGACTGACGCTCAGGTGCGAAAGCGTGGGGAGCAAACA
+
AAAAAAABBABBGGFA22EAAGFFEFFFHHBD53AAEAEEGHHGFCEFFCEEFFGEGGGHHHHHHHHHHFFFFGHGFGGFGGGGEFHHHGHHHGFHFCFFGHHHHDGHHHFDGHGFFGHHHGHHHHHHFGGFFHGFCCADEBFFFFFEFFFFFBFFFFADFFFFBFDAADFFFFFFFFFFFFFFFFFFF@BFABDFFFEFFFFFFFFFFFFFBCD:BFFFFFFFFFFFFFFBD;CFFFDFFCFFFFEFFF9
@M03896:38:000000000-B4D98:1:1112:21321:4449 1:N:0:263
TACGGAGGGTGCAAGCGTTAATCGGAATTACTGGGCGTAAAGCGCACGCAGGCGGTTTGTTAAGTCAGATGTGAAATCCCCGGGCTCAACCTGGGAACTGCATCTGATACTGGCAAGCTTGAGTCTCGTAGAGGGGGGTAGAATTCCAGGTGTAGCGGTGAAATGCGTAGAGATCTGGAGGAATACCGGTGGCGAAGGCGGCCCCCTGGACGAAGACTGACGCTCAGGTGCGAAAGCGTGGGGAGCAAACA
+
AAAA>AADBABAGGEA22EA2BFBEEABGG555BBBAAEAFGHGGEEAEEECEEE/EEEHFFHHHHHGGGHFFGFFFDHHGEEEEEHHEGHHFGGFHGHGGDGGF2?DFGF>GG2GCGHF<FFHHFGFFDFFDF?D->F..BFFFFF9:BBFF/:B@:;-AFFFFB;;99EFFFFFFFFF.AFBFFFD@BDB;9@@@FA;-BFFDBD:AFF>9@DD;BB/B?ADFDFF9/;;;;@AFDFDFFFFCAABFF.
@M03896:38:000000000-B4D98:1:1112:21334:4462 1:N:0:263
TACGGAGGGTGCAAGCGTTAATCGGAATTACTGGGCGTAAAGCGCACGCAGGCGGTTTGTTAAGTCAGATGTGAAATCCCCGGGCTCAACCTGGGAACTGCATCTGATACTGGCAAGCTTGAGTCTCGTAGAGGGGGGTAGAATTCCAGGTGTAGCGGTGAAATGCGTAGAGATCTGGAGGAATACCGGTGGCGAAGGCGGCCCCCTGGACGAAGACTGACGCTCAGGTGCGAAAGCGTGGGGAGCAAACA
+
AAAA?>ABBABBGGFAA2EA2FFFE22BGHDB5B2BAEEEFHHGGFGGFEFCEFGGFGFHFB4GGHEHBGFBBF4BBEFGG@EEEEHHHHHHFHGFGFHFGFGHHFFGGHFFHEG@CGHH<?FGHHHGFDGFFGFGDCF.EFFFFFFFFFFFF/:BBBDDFFFFFF9;ADAF/9FFFFBFD.BF/FFD-BAF;;;@D?;;BFFFFFFA.FF=-9D.;;9:B?DFF./;B/;;A-;DFAFDFAFE-AE/9F.
@M03896:38:000000000-B4D98:1:1112:21320:4474 1:N:0:263
TACGGAGGGTGCAAGCGTTAATCGGAATTACTAGGCGTAAAGCGCACGCAGGCGGTTTGTTAAGTCAGATGTGAAATCCCCGGGCTCAACCTGGGAACTGCATCTGATACTGGCAAGCTTGAGTCTCGTAGAGGGGGGTAGAATTCCAGGTGTAGCGGTGAAATGCGTAGAGATCTGGAGGAATACCGGTGGCGAAGGCGGCCCCCTGGACGAAGACTGACGCTCAGGTGCGAAAGCGTGGGGAGCAAACA
+
>AA?>AADBAAAGGFA22EAAGGBAEFGHF5555BBABAEFFGFEEE0EEFCE>EEGGEHGF4FFGFF3GFB4FH4BGGHG@E@EEHHHFHHHHGGGGHGGFGHHGFHHHGFHFGHGHHHBFHHHHHGFFFFFF?@@BF.9BFFFFFFBFBB99BFB>;>FFFFFF:;DFFFFFFFFEFF.DFFFFF999@D;;@=@D;-9BFFFFD9.F?>>-A9;B/9FADDFD/;FFB99BBDFDD.;-AEFAAB/F?
@M03896:38:000000000-B4D98:1:1112:11270:4513 1:N:0:263
TACGTAGGTGGCAAGCGTTGTCCGGATTTATTGGGCGTAAAGCGAGCGCAGGCGGAAGAATAAGTCTGATGTGAAAGCCCTCGGCTTAACCGAGGAACTGCATCGGAAACTGTATTTCTTGAGTGCAGAAGAGGAGAGTGGAACTCCATGTGTAGCGGTGGAATGCGTAGATATATGGAAGAACACCAGTGGCGAAGGCGGCTCTCTGGTCTGCAACTGACGCTGAGGCTCGAAAGCATGGGTAGCGAACA
+
>AAA>C11111BGGF1E1AA0AAAE00AF12F110BAAEAEFB/EEC?EEAEG///>/>BBG@GB2211F1@@B2FGFH/0/EE?/EGHHH/EECBGFEGD1BG?/CFCC?1?1<@FFBFBHGDGDGFB?GG0<0ACA1F.GHHFFGF<D0D=DGFC@:-.CGG0;:::@AFFBF000;CCFBBBFCEF;B/9@A@@FF?--@BFFB/FB9BFFB;BBFFFFFFB---EEA=?FFA/BF/9999:B;@@@@
@M03896:38:000000000-B4D98:1:1112:9787:4586 1:N:0:263
TACGGAGGGTGCAAGCGTTAATCGGAATTACTGGGCGTAAAGCGCACGCAGGCGGTTTGTTAAGTCAGATGTGAAATCCCCGGGCTCAACCTGGGAACTGCATCTGATACTGGCAAGCTTGAGTCTCGTAGAGGGGGGTAGAATTCCAGGTGTAGCGGTGAAATGCGTAGAGATCTGGAGGAATACCGGTGGCGAAGGCGGCCCCCTGGACGAAGACTGACGCTCAGGTGCGAAAGCGTGGGGAGCAAACA
+
>AAAAAABB?AAGGB4E2EAAGFFEEAFGHBF53AAEEFEHHHGG?FCFEEFGE@FGFEEBBGHGHBDGHFBGFHHGHGFFEGGEGHHHHHGHHG0BFGHHHHHHGGGHGFDGHGGFHHHHGHHHHHGGDGG=CD@FABDFFBFFFFFFFFFFFFFFF99EFFF9FAAFFEFFFFFFFFFDDFFFFFFF=DDFFDFFFFFC;DFFFFFFFFC@DFDFFFBFFDDFA/BFFF>?BB.9AADDFFF@DEFFF?
@M03896:38:000000000-B4D98:1:1112:9795:4602 1:N:0:263
TACGGAGGGTGCAAGCGTTAATCGGAATTACTGGGCGTAAAGCGCACGCAGGCGGTTTGTTAAGTCAGATGTGAAATCCCCGGGCTCAACCTGGGAACTGCATCTGATACTGGCAAGCTTGAGTCTCGTAGAGGGGGGTAGAATTCCAGGTGTAGCGGTGAAATGCGTAGAGATCTGGAGGAATACCGGTGGCGAAGGCGGCCCCCTGGACGAAGACTGACGCTCAGGTGCGAAAGCGTGGGGAGCAAACA
+
BBBBB??DBABAGGF422EAAGHFEEFGHHA55ABAAEEEHHHGGCE?FCE?EFGGGGGHFGHHHHFHHHGGFGFFGGGGGEEFEEHHHHHHFFEAFFGGGHGHBGHHHHGFHHHFGHHHGGFHHHGFFEFEDFA-<@DDEFFFFFFB/BBFB::;;;9@ABFFFF;;DFEFFFFFFFF?DDFFFFFDC99A:9=A;DEB-BDAFF;AEFFFADFFFFFBFFFFFFFB9/;;;BFDFDFFFFAE-;ABFF.
@M03896:38:000000000-B4D98:1:1112:18442:4837 1:N:0:263
TACGGAGGGTGCAAGCGTTAATCGGAATTACTGGGCGTAAAGCGCACGCAGGCGGTTTGTTAAGTCAGATGTGAAATCCCCGGGCTCAACCTGGGAACTGCATCTGATACTGGCAAGCTTGAGTCTCGTAGAGGGGGGTAGAATTCCAGGTGTAGCGGTGAAATGCGTAGAGATCTGGAGGAATACCGGTGGCGAAGGCGGCCCCCTGGACGAAGACTGACGCTCAGGTGCGAAAGCGTGGGGAGCAAACA
+
ABBBBACCBAABFFF4A2EAFGHGGGFGHGDB5ABAEEEEGHHGGCFFGCGCGGGGGGGHFFGFG4BGHHFBFHHFGHGHGGGGEFHGHGHHHHGHFAFGGHHHHHHHHHDDGHGBGHHHHHFHHHHHFGGGFHGGGCBAABFFFFFFFFFFB;FFFFADEFFFBFDADFFFFFFFFFFFBFFFFFFFFDFFFFFCFFEFFFFFFFFFFFFFFFFFBFFFFFFFFFFFFFFFF-=AFFFFFFFFFFFFFF.
@M03896:38:000000000-B4D98:1:1112:18432:4853 1:N:0:263
TACGGAGGGTGCAAGCGTTAATCGGAATTACTGGGCGTAAAGCGCACGCAGGCGGTTTGTTAAGTCAGATGTGAAATCCCCGGGCTCAACCTGGGAACTGCATCTGATACTGGCAAGCTTGAGTCTCGTAGAGGGGGGTAGAATTCCAGGTGTAGCGGTGAAATGCGTAGAGATCTGGAGGAATACCGGTGGCGAAGGCGGCCCCCTGGACGAAGACTGACGCTCAGGTGCGAAAGCGTGGGGAGCAAACA
+
AAAAAABDDAABGGFA22AAAGGEFEGGHGDB5BAAEEEEDGHGGCGCFGGGGEGGGGGEBBGHGHEHGEF4BE4FFGHHGEFEEFHFCGHGFFGGFFFGHHHHGHFFHHGFHHF2FFHHHFFHHHGG?EGEFFGGFADAABBFFFFFFFFFB:9;@@;BEFFFBF;;9>?;FFFFFFFFDDEBFFFFD>A?;@=B9AEA-@@@-BDFEFF-:BFDF9FBFBD.D?BBBFFADADDFD.;@DFA;?.BFF?
@M03896:38:000000000-B4D98:1:1112:18450:4854 1:N:0:263
TACGGAGGGTGCAAGCGTTAATCGGAATTACTGGGCGTAAAGCGCACGCAGGCGGTTTGTTAAGTCAGATGTGAAATCCCCGGGCTCAACCTGGGAACTGCATCTGATACTGGCAAGCTTGAGTCTCGTAGAGGGGGGTAGAATTCCAGGTGTAGCGGTGAAATGCGTAGAGATCTGGAGGAATACCGGTGGCGAAGGCGGCCCCCTGGACGAAGACTGACGCTCAGGTGCGAAAGCGTGGGGAGCAAACA
+
BABBABCCBABBGGG4A2EAFGGFDFGGHFD55BBAAAEEHHHGG?EEGGFCGFGGGGGHFFGHHH4@GGEBFGHFHHHHGGGGEEHGGHHHHHGAFFHHHHHHHHHHHHGFGHHEFHHGFGCGHHGG?EFCFGGAD=99:;BFFFFFFEBBB;9;@@;@EFFFBFA;DFFFFFFFFEFFFDFEFFFFFBFF;@CADBEBCFFDFFFFFFFAF-DABFFBFDDADDFFFFF-ACC9BA:AADFE=AAFBA.
@M03896:38:000000000-B4D98:1:1112:11251:7801 1:N:0:263
TACGGAGGGTGCAAGCGTTAATCGGAATTACTGGGCGTAAAGCGCACGCAGGCGGTTTGTTAAGTCAGATGTGAAATCCCCGGGCTCAACCTGGGAACTGCATCTGATACTGGCAAGCTTGAGTCTCGTAGAGGGGGGTAGAATTCCAGGTGTAGCGGTGAAATGCGTAGAGATCTGGAGGAATACCGGTGGCGAAGGCGGCCCCCTGGACGAAGACTGACGCTCAGGTGCGAAAGCGTGGGGAGCAAACA
+
AAAAAAABBABCGGF4E2AAAFFFGEBFGGDFBABAEEEFFGGGG?ECEEFEGGGGGGGHHGHHGHBGHFFFGHHHFHHHGFGGEGHGHHHHHHGHFCGHHGHHHHHHFG?DHGGEFHHHHFGHHHHHFEGFGHD@FF-.::BFFFFFFFFFF;BBCF:CFFFFBFD;ACAFFFFFFFFFFFFFFFFFF@BFFFFFFFFFFFFFFFDFFFFFFFFDFFFBFFF?DDFFFFFFFAFDFF.ADAFFCFEFFFF
@M03896:38:000000000-B4D98:1:1112:13141:8550 1:N:0:263
AACGTAGGTCACAAGCGTTGTCCGGAATTACTGGGTGTAAAGGGAGCGCAGGCGGGAAGACAAGTTGGAAGTGAAATCTATGGGCTCAACCCATAAACTGCTTTCAAAACTGTTTTTCTTGAGTAGTGCAGAGGTAGGCGGAATTCCCGGTGTAGCGGTGGAATGCGTAGATATCGGGAGGAACACCAGTGGCGAAGGCGGCCTACTGGGCACCAACTGACGCTGAGGCTCGAAAGTGTGGGTAGCAAACA
+
ABAAAFFBFFFFGGFA22EAEGGEEGGGHFBFBBB3EEGHHHHGHGGFFCGGGGGCE/EHBB?FFGHFHHHFGHFGHHGFGGHHGHHHHGHGEHHGHHHHHHHHHHHHHHFFHHHHGHHHHFGGHHHHGHHGGGHHHGHGGGGGHHHHDFCGF<CFC?:AFGCFFGC;DCEGFGGGGGGGGGGGFFFFFFFFFFFFCBEAAFFDFFFFFFFBFFFFFFFFFFDF.AFEFEFB-BDDBB/BDF9B.9BFFF.
@M03896:38:000000000-B4D98:1:1112:13123:8558 1:N:0:263
AACGTAGGTCACAAGCGTTGTCCGGAATTACTGGGTGTAAAGGGAGCGCAGGCGGGAAGACAAGTTGGAAGTGAAATCTATGGGCTCAACCCATAAACTGCTTTCAAAACTGTTTTTCTTGAGTAGTGCAGAGGTAGGCGGAATTCCCGGTGTAGCGGTGGAATGCGTAGATATCGGGAGGAACACCAGTGGCGAAGGCGGCCTACTGGGCACCAACTGACGCTGAGGCTCGAAAGTGTGGGTAGCAAACA
+
ABAAAFFCFFFFGGB4A2AACGFEEEGGHHFFBBB3EEGGHHHGHGGGGEGCFGGGG/EHBBBFFHFHG3GFGHHGHHGFGHHHHHHGHFHGGHHDGHHHHHHHHFGHHHFD?FFHGHHHHGGGHHHHGHHG?FGHHGHGDCCGHGHGGGCGDCCCCD;CGEGGBGACDGGGGGGGGGGGGDFGFFFFFBFFEDFFFFEDFFFFFFBBFFFFFFFFFFFFFFFFFDAEFEA>BBDFBFFFFFABAFFFFEF
@M03896:38:000000000-B4D98:1:1112:5848:10105 1:N:0:263
AACGTAGGTCACAAGCGTTGTCCGGAATTACTGGGTGTAACGGGAGCGCAGGCGGGCAGACAAGTTGGAAGTGAAATCTATGGGCTCAACCCATAAACTGCTTTCAAAACTGTTTTTCTTGAGTAGTGCAGAGGTAGGCGGAATTCCCGGTGTAGCGGTGGACTGCGTAGATATCGGGAGGAACACCAGTGGCGAAGGCGGCCTACTGGGCACCAACTGACGCTGAGGCTCGAAAGTGTGGGTAGCAAACA
+
>>>A>FF?FBCFFFCA2AEAFGGAEDFGHFDFBFE3BAFF5BA2EEEEGGGGGGGG?EEF0BCGFFGFFFGBFHHBGGGHFGHHHFGHEGHGFFGEFBFFDHHHFHHHHF?F>FF0FGHHHFFGFDGGFGHHHGHGHGGCD<CEH0=CAFCFGCGFC-.;C?/0CFC9EGFG009;@D-B>ABFFFFE;BFFFF;>@A.;>F-.9;/9BAEB?E.AAFE9/..9...;9.;>-;A./9//.D./.99;/..
@M03896:38:000000000-B4D98:1:1112:5852:10123 1:N:0:263
AACGTAGGTCACAAGCGTTGTCCGGAATTACTGGGTGTAAAGGGAGCGCAGGCGGGAAGACAAGTTGGAAGTGAAATCTATGGGCTCAACCCATAAACTGCTTTCAAAACTGTTTTTCTTGAGTAGTGCAGAGGTAGGCGGAATTCCCGGTGTAGCGGTGGAATGCGTAGATATCGGGAGGAACACCAGTGGCGAAGGCGGCCTACTGGGCACCAACTGACGCTGAGGCTCGAAAGTGTGGGTAGCAAACA
+
BCBAAFFBFFFFGFB4A2EAFFDEEEEFHFBFBBB3EEGGGHGGHGGGGEFCGFGGEEEGBBBGFHGGHEGBGGHGBGGFHHHHHHHHGFHGGHEBGFGHHHHHHBFFGG?2FDFGGGHHHDGGFHHGHHHGFFHHHGGCFADGHHHHGGCGGCGCDDEGGEHGBFCCDGGGFGFEGGFGGGGGFFFEFFFFEFCDCFFC>DFFFFFFFFEFFFFFFFFFFFFFFDFEFFFFFFFFFFFEDFDFEFFFFFE
@M03896:38:000000000-B4D98:1:1112:21194:10194 1:N:0:263
TACGGAGGGTGCAAGCGTTAATCGGAATTACTGGGCGTAAAGCGCACGCAGGCGGTTTGTTAAGTCAGATGTGAAATCCCCGGGCTCAACCTGGGAACTGCATCTGATACTGGCCAGCTTGAGTCTCGTAGAGGGGGGTAGAATTCCAGGTGTAGCGGTGAAATGCGTAGAGATCTGGAGGAATACCGGTGGCGAAGGCGGCCCCCTGGACGAAGACTGACGCTCATGTGCGAAAGCGTGGGGAGCAAAC
+
>1AAA1>AD1>AGFB0E0AA0BDFFE0FGHDD21AAEEEEGHHGGCGCEEEGGE@@FGEGFFHHGHFGGHFFGHFBFGFGG>E/EEHHGHHHGHG0FEGGFB1FHGHHFH?2FF01?FHFGGFHHHHFFCAFDGFCC@-AEB9BFFFB99/FB;BF@@A@-FFFFF-;9--9BFFFBB99ABFFBFFA---;9;>-@-;9==>@@@---9----;-BFF/B-A-AB/;///-:=@AB-99;@@E-;9FFA
@M03896:38:000000000-B4D98:1:1112:21179:10204 1:N:0:263
TACGGAGGGTGCAAGCGTTAATCGGAATTACTGGGCGTAAAGCGCACGCAGGCGGTTTGTTAAGTCAGATGTGAAATCCCCGGGCTCAACCTGGGAACTGCATCTGATACTGGCAAGCTTGAGTCTCGTAGAGGGGGGTAGAATTCCAGGTGTAGCGGTGAAATGCGTAGAGATCTGGAGGAATACCGGTGGCGAAGGCGGCCCCCTGGACGAAGACTGACGCTCAGGTGCGAAAGCGTGGGGAGCAAACA
+
ABBBAAABB@ABGGF4A2AAAGHGGFFFHFFFBABAEEEEGHHGGCGGGGGGGGCEFFEGFGHHHHFGHHFBGHHDFHHHGGGGEGHHHHHHHGGGFFHHHHHHHHHHHH?BGHGFGHHHHHGHHHHHFGGGHHGGGFCFFFFFFFFFFFFFBBFFFF;CEFFFBFA;AFEFFFFFFFFFFFFFFFFFAFFFFFFFFFFFFFFFFFFFFFF;B@DAFFFFFDFFFFFFFBBDFFCDBAADFFFECFFFFF?
@M03896:38:000000000-B4D98:1:1112:4229:10242 1:N:0:263
TACGGAGGGTGCAAGCGTTAATCGGAATTACTGAGCGTAAAGCGCACGCAGGCGGTTTGTTAAGTCAGATGTGAAATCCCCGGGCTCAACCTGGGAACTGCATCTGATACTGGCAAGCTTGAGTCTCGTAGAGGGGGGTAGAATTCCAGGTGTAGCGGTGAAATGCGTAGAGATCTGGAGGAATACCGGTGGCGAAGGCGGCCCCCTGGACGAAGACTGACGCTCAGGTGCGAAAGCGTGGGGAGCAAACA
+
AAAA@1AAA1>AGFB0E00AAGFCGA0AFF1F221BEEE/AF1AE/E?EAACE@/EE>/>BBBGBB211F1BBED1BFG>F>EEE@FFHGF<GA/0B?FGFBFGFDBDGF?>GF<<FGHH0FGHHFGGF/?F<>A>@-9AAFFF/9BBBF/F/;BB?@;9EFFB/:A;->AFBFFFFEF?BB-BFBFB<@@-A@@?;BE@@@@@@?;EFFF=@@BBFFF9FFFFF?BBFBB@??@BBA-9-=@E@FFFFFF
@M03896:38:000000000-B4D98:1:1112:12668:10854 1:N:0:263
AACGTAGGTCACAAGCGTTGTCCGGAATTACTGGGTGTAAAGGGAGCGCAGGCGGGACGACAAGTTGGAAGTGAAATCTATGGGCTCAACCCATAAACTGCTTTCAAAACTGTTTTTCTTGAGTAGTGCAGAGGTAGGCGGAATTCCCGGTGTAGCGGTGGAATGCGTAGATATCGGGAGGAACACCAGTGGCGAAGGCGGCCTACTGGGCACCAACTGACGCTGAGGCTCGAAAGTGTGGGTAGCAAACA
+
ABAAABFAFFCFGBB4A2EAEBDEEAABGFDDBBB3EEBDFGHGHGGGFAEEEFGGE/>E>>>FFHFGH3GFGHHFBGGFHHHHGHHBFCGFGGH2F?FHGHHHHFGDGG?DFGFGGHHHH1FGHHHHHHHF>FHHHGHGGACEGFHHGGGGGGHFGG:BD;;FFGDCDGEGGGGGGF:DDBFFFFFFFFFFEFBFFBFFFFFFFFFFFFFFFFFFDFFBFFFFFAFFFFFBDFDDBFFFFF.BAFFFFF.
@M03896:38:000000000-B4D98:1:1112:12686:10859 1:N:0:263
AACGTAGGTCACAAGCGTTGTCCGGAATTACTGGGTGTAAAGGGAGCGCAGGCGGGACGACAAGTTGGAAGTGAAATCTATGGGCTCAACCCATAAACTGCTTTCAAAACTGTTTTTCTTGAGTAGTGCAGAGGTAGGCGGAATTCCCGGTGTAGCGGTGGAATGCGTAGATATCGGGAGGAACACCAGTGGCGAAGGCGGCCTACTGGGCACCAACTGACGCTGAGGCTCGAAAGTGTGGGTAGCAAACA
+
1>>AA1CAFFBFGGB1E1AAEFDEEAAFFEDEBBA0EABDFGHGHGGEEEEEGEEEE@>/>/>BFGGGH1FBGGHF>FGGHDGHGHGGHGHGEHB1FBFGGHHHHF@GHH?DFD1GFFHH<?FHEFFGHBFDGEGGHGHGGCCEGGHHGGCACCGFC@EGGEFGCFCCAG9FFGFEG??@-;FFFFFFFFFFA@=@@BF-9@@FFFF/9E9BBFFFB//;/-AFB?-A?-A@-FFB9/FFBFFF-BFFFF?
@M03896:38:000000000-B4D98:1:1112:13203:10907 1:N:0:263
AACGTAGGTCACAAGCGTTGTCCGGAATTACTGGGTGTAAAGGGAGCGCAGGCGGGACGACAAGTTGGAAGTGAAATCTATGGGCTCAACCCATAAACTGCTTTCAAAACTGTTTTTCTTGAGTAGTGCAGAGGTAGGCGGAATTCCCGGTGTAGCGGTGGAATGCGTAGATATCGGGAGGAACACCAGTGGCGAAGGCGGCCTACTGGGCACCAACTGACGCTGAGGCTCGAAAGTGTGGGTAGCAAACA
+
ABABAFFBFFFFGGFA?2E2ABDEEEAFHHDBBBB3AAFGHHBFHGFGGFGGGGGFE/>>>>>GFF4FH3FBGHHHGG4FGHHHHHHHHGHGGHGFHHHHHFHDGDHHHH?D?@??FHHHHFGHHH1F1FGHFFHHHGFGGDGGHGHHDFCFE<CGDB;BDEGGFFCCDDGGGGGGGCDFFFFFFFFFAFFFEBFFFFFCFFFFFFBBFEEFFFFFFFFFFFF?DDFEF.FFFFFDFFFFDF.:AFFFFF?
@M03896:38:000000000-B4D98:1:1112:18586:11048 1:N:0:263
TACGGAGGGTGCAAGCGTTAATCGGAATTACTGGGCGTAAAGCGCACGCAGGCGGTTTGTTAAGTCAGATGTGAAATCCCCGGGCTCAACCTGGGAACTGCATCTGATACTGGCAAGCTTGAGTCTCGTAGAGGGGGGTAGAATTCCAGGTGTAGCGGTGAAATGCGTAGAGATCTGGAGGAATACCGGTGGCGAAGGCGGCCCCCTGGACGAAGACTGACGCTCAGGTGCGAAAGCGTGGGGAGCAAACA
+
>AAAAAADD22>GGF4E2AAAGFFEE2FHFBF532AEAEAGHFGGCGGEEEEE>/EF11BBFGHHHB3@FBBBFG4BFGGF/EEEGHHHHHEFAF0BFGHHHHHH1F>GFFBG/0@FGHHFFHHHHFFFAFFDCD-@-BFFFBFFFFFFF9FB;B;@@.-:/BB9FA;DBEBBBFFFF/.ADFFFFFA@@B?A@B-BDE;?BBBBBBAEFAB--A;BFB;FD?.AD9;FFB@?@B9F?AD<?BE=DFFFF.
@M03896:38:000000000-B4D98:1:1112:18604:11054 1:N:0:263
TACGGAGGGTGCAAGCGTTAATCGGAATTACTGGGCGTAAAGCGCACGCAGGCGGTTTGTTAAGTCAGATGTGAAATCCCCGGGCTCAACCTGGGAACTGCATCTGATACTGGCAAGCTTGAGTCTCGTAGAGGGGGGTAGAATTCCAGGTGTAGCGGTGAAATGCGTAGAGATCTGGAGGAATACCGGTGGCGAAGGCGGCCCCCTGGACGAAGACTGACGCTCAGGTGCGAAAGCGTGGGGAGCAAACA
+
BBBBB3ADBABBGGB4A2EAAGHFE2AFGGDB5BAAEEEEGHHGGCGGGEGGGGGGGGGHHGHHHHGHHHGFGHHGBGGGGGFGEGHFHGHHHHGGGEFHHHHHHHFHHHFFHFFFGHHHHGFHHGHHGGGFDGGCDCCFFFFFFFFFFFFF;BFFDD:BFFFFFFDADFEFFFFFFFFFDDBFFFFFFDFDFDADFFFB=DFFFBCFFF?B9;AABBFBFDDFFFFFFFF=ADFFF?9A-@C.-:ABFF.
@M03896:38:000000000-B4D98:1:1112:3864:11117 1:N:0:263
TACGGAGGGTGCAAGCGTTAATCGGAATTACTGGGCGTAAAGCGCACGCAGGCGGTTTGTTAAGTCAGATGTGAAATCCCCGGGCTCAACCTGGGAACTGCATCTGATACTGGCAAGCTTGAGTCTCGTAGAGGGGGGTAGAATTCCAGGTGTAGCGGTGAAATGCGTAGAGATCTGGAGGAATACCGGTGGCGAAGGCGGCCCCCTGGACGAAGACTGACGCTCAGTTGCGAAAGCGTGGGGAGCAAACA
+
AAABA?ADD?AAGG4422AAFGGFEEFGG5A5532BAAEDFFHGGCFGGGEGGGEFEGDGFFBHFHDFHHFBFGHBFHHHFEEEEGHHHHHG0G/0BFHGHHGGHHFHGG?2CCGBCHFHFFGFHHGHFGGEHHDGC999:9FBBFFBFF9B/;;B@-9@?FFE9B..;>?FFBFFFEBF.ABFFFFDCFFFFAAB-AEA;=DFF>;EAFF--9ADFFFFFFD.D.///;:@;BA9F.9AAF;.9;.BF.A
@M03896:38:000000000-B4D98:1:1112:3853:11135 1:N:0:263
TACGGAGGGTGCAAGCGTTAATCGGAATTACTGGGCGTAAAGCGCACGCAGGCGGTTTGTTAAGTCAGATGTGAAATCCCCGGGCTCAACCTGGGAACTGCATCTGATACTGGCAAGCTTGAGTCTCGTAGAGGGGGGTAGAATTCCAGGTGTAGCGGTGAAATGCGTAGAGATCTGGAGGAATACCGGTGGCGAAGGCGGCCCCCTGGACGAAGACTGACGCTCAGGTGCGAAAGCGTGGGGAGCAAACA
+
BBBBBAABDAABGGB4E2EAAGFFAEFFHFDB5BBAEEEEHHHGGGGGGCFEGFGEEEGHGBGHGHFHHGGBGGHFFGGGGEEEEGHGHGHHHHGHFCGGGHHHHHHHHHFFHHGFGHHHHGHHHHHHGGGEFHGGGFADEBFFFFFEFFFFFBFFDFADE:FFBFDADFFFBFFFFFFFFFFFFFFFFBFFADBBCFFFCCFFFFFFFFFFF:DDFFFFFFFFFFFFFFFFDFFFBDDFFFFA>DEFFF?
@M03896:38:000000000-B4D98:1:1112:3858:11152 1:N:0:263
TACGGAGGGTGCAAGCGTTAATCGGAATTACTGGGCGTAAAGCGCACGCAGGCGGTTTGTTAAGTCAGATGTGAAATCCCCGGGCTCAACCTGGGAACTGCATCTGATACTGGCAAGCTTGAGTCTCGTAGAGGGGGGTAGAATTCCAGGTGTAGCGGTGAAATGCGTAGAGATCTGGAGGAATACCGGTGGCGAAGGCGGCCCCCTGGACGAAGACTGACGCTCAGTTGCGAAAGCGTGGGGAGCAAACA
+
>AA?>AAD?AAAGFBA222AAGGBAEFGHEA55BAB2AAEGGGEECE?EGECFGGGGGGFBEHGFGDDGHFEGG4?FGHHGEE?EEGHFGHCCGE0GFBBG??GFGHHHHDGFGGFGHFHB?FFGG???EGGHHG?-9-9;9BFBBFBBF/B9;/;@;;-.BFFBB..99AFF;BFB/B..;9;BBF9-;;DA=-=@DA--9;9BFDE.;.@-9DDFFFFFFD.9A9///;9;;@9/9.A-;@A-A.BFA:
@M03896:38:000000000-B4D98:1:1112:26760:11239 1:N:0:263
AACGTAGGTCACAAGCGTTGTCCGGAATTACTGGGTGTAAAGGGAGCGCAGGCGGGAAGACAAGTTGGAAGTGAAATCTATGGGCTCAACCCATAAACTGCTTTCAAAACTGTTTTTCTTGAGTAGTGCAGAGGTAGGCGGAATTCCCGGTGTAGCGGTGGAATGCGTAGATATCGGGAGGAACACCAGTGGCGAAGGCGGCCTACTGGGCACCAACTGACGCTGAGGCTCGAAAGTGTGGGTAGCAAACA
+
AAAAAFFBFFFFGGB4A2A2AFFEFEFFGFDFBBB3EAFFDGFGGGGGGEGFGGGEEEEHBBFGFGFGHGHFGHHFGHGBGHHHHHHGGFHGGGGEHHHHHHHHHFFGGF?D?FGGGHHHHBFFGHHHGHHEFGHHGGEGGCFGGFHHGGCGDCGCDD;DGE:FBFCCDGEFFGFGGGAFGDFGFFFEFFFFFFFFFFFFCFFFFFFFFFFFFFFFFFFFFFFFFFFFFFFC>FDFFFFFFFAB.BFFFFE
@M03896:38:000000000-B4D98:1:1112:4768:12905 1:N:0:263
AACGTAGGTCACAAGCGTTGTCCGGAATTACTGGGTGTAAAGGGAGCGCAGGCGGGACCACAAGTTGGAAGTGAAATCTATGGGCTCAACCCATACACTGCTTTCAAAACTGTTTTTCTTGAGTAGTGCAGAGGTAGGCGGAATTCCCGGTGTAGCGGTGGAATGCGTAGATATCGGGAGGAACACCAGTGGCGAAGGCGGCCTACTGGGCACCAACTGACGCTGAGGCTCGAAAGTGTGGGTAGCAAACA
+
>AAAAB>>DF1CGGB1E11AABDAF00AGB1E2100AAFDADDAGGG?EEAAE///>///??>FBEF1BBF>>F21BF2EGGHHFGGHHGG/FCF0BGHHGHDBG2GGHF?1>21@FGHHBGGGDHDFE1<FFEHHHGFGCC@ECGGG.--A:0CGCC;-CCFF9BC:AAAFGBFA99--9.BFFFFFF9FBE@@;>-;-@-@-9B/;/AAFBFFEBFFFFFB?A-9EE-99-;BB:///;A-:9BFFFFA
@M03896:38:000000000-B4D98:1:1112:24793:14418 1:N:0:263
AACGTAGGTCACAAGCGTTGTCCGGAATTACTGGGTGTAAAGGGAGCGCAGGCGGGAAGACAAGTTGGAAGTGAAATCTATGGGCTCAACCCATAAACTGCTTTCAAAACTGTTTTTCTTGAGTAGTGCAGAGGTAGGCGGAATTCCCGGTGTAGCGGTGGAATGCGTAGATATCGGGAGGAACACCAGTGGCGAAGGCGGCCTACTGGGCACCAACTGACGCTGAGGCTCGAAAGTGTGGGTAGCAAACA
+
BBAAAFFBFFFFGGB4A2EAEFFFGGGGHFDFBEB3EEGGHHHGGGGGGEGGGGGCFGGHBB?GFGFGHHHFGHHHGHGHHHHHHHHGHGHGGHGFHHHHHHHHHFHHHH?DFDFGGHHHHFGGHHHHHHHGFFGHHGHGGCGGHHHHGGCGECGGFFCEFEHGBFEEDGEGGGGGGGGGGDFGFFFEFFFFEFFFADEFFFFFFFB:BEFFFFFFFFFFFFFFFFFFFFFFAFFFFFFFFFFF?BFFFFF
@M03896:38:000000000-B4D98:1:1112:24772:14427 1:N:0:263
AACGTAGGTCACAAGCGTTGTCCGGAATTACTGGGTGTAAAGGGAGCGCAGGCGGTAAGACAAGTTGGAAGTGAAATCTATGGGCTCAACCCATACACTGCTTTCAAAACTGTTTTTCTTGAGTAGTGCAGAGGTAGGCGGAATTCCCGGTGTAGCGGTGGAATGCGTAGATATCGGGAGGAACACCAGTGGCGAAGGCGGCCTACTGGGCACCAACTGACGCTGAGGCTCGAAAGTGTGGGTAGCAAACA
+
AAAAAFFBFFFFGFF422AAAFGE?AEFGDDFBBF3EEFFGHHGGGGGEAEFGGG0BBFFBB?BBGGFHHHGHDEGGFGBGHFGGGHFGFHFFFE2BFGHGFFHGDBBGGB?FBFGFHHHHBFFHHHHHHHECEHHH<@/A>@FFHHHGG?CDDHGGGDGGGGH:C;;CFGHHFF.?DFGDDFFGGEEFFBB;A?@=AEB;DDFFFFF/EFFFFEEFFBBF?DFFDFEEAFF=FA.BF9BDFAFAFFFFFF
@M03896:38:000000000-B4D98:1:1112:24793:14438 1:N:0:263
AACGTAGGTCACAAGCGTTGTCCGGAATTACTGGGTGTAAAGGGAGCGCAGGCGGGAAGACAAGTTGGAAGTGAAATCTATGGGCTCAACCCATAAACTGCTTTCAAAACTGTTTTTCTTGAGTAGTGCAGAGGTAGGCGGAATTCCCGGTGTAGCGGTGGAATGCGTAGATATCGGGAGGAACACCAGTGGCGAAGGCGGCCTACTGGGCACCAACTGACGCTGAGGCTCGAAAGTGTGGGTAGCAAACA
+
>3A33CFAFDCFGGEA22AAAGGF2EGGHF55B323EEHGCHHGHGFGEEG0EEG/>EEGFFFGHFGHHHHF3GGFGGBFFGHFFGHGHHHGGHH1FHHFFHHHHH2FGGGHGHHHGHHGFDGGGHHHHHHHGGHHHGGCCCGEHHHGE@DG?<;C@ACDDEGGBF;;C?EFFGGEG@?B@CFFEFFEFFF/A;@BBFE>B?;?BB9;BEE9AFFFFFFFFFDD..;;A99@BFDDFFFFFF?B.;BBFE.
@M03896:38:000000000-B4D98:1:1112:5500:16028 1:N:0:263
TACGGAGGGTGCAAGCGTTAATCGGAATTACTGGGCGTAAAGCGCACGCAGGCGGTTTGTTAAGTCAGATGTGAAATCCCCGGGCTCAACCTGGGAACTGCATCTGATACTGGCAAGCTTGAGTCTCGTAGAGGGGGGTAGAATTCCAGGTGTAGCGGTGAAATGCGTAGAGATCTGGAGGAATACCGGTGGCGAAGGCGGCCCCCTGGACGAAGACTGACGCTCAGGTGCGAAAGCGTGGGGAGCAAACA
+
BCBBBBBDCABCGGB4A2EAAGFFGEGGHGDB5BAAEEEEGHHGGCEFGFFGGFGFGGGHFGHHHHFHHHGBFHHGFGGHGGGGEFHGHHHHHHGHFFHHHHHHHHHHGHFDHEGFGHHHHGHHHHGHFFGEFGGFGFBFFFFFFFFFFFFFFBFBDD;CEFFFBFDADFEFFFFFFFFFFFFFFFFFFFFFFD@DDFFFFFFFFFFFFFFFFFFABFFFFFFFFDFFFFFFFFFFEFDDAFFFFFFFFFE
@M03896:38:000000000-B4D98:1:1112:5509:16052 1:N:0:263
TACGGAGGGTGCAAGCGTTAATCGGAATTACTGGGCGTAAAGCGCACGCAGGCGGTTTGTTAAGTCAGATGTGAAATCCCCGGGCTCAACCTGGGAACTGCATCTGATACTGGCAAGCTTGAGTCTCGTAGAGGGGGGTAGAATTCCAGGTGTAGCGGTGAAATGCGTAGAGATCTGGAGGAATACCGGTGGCGAAGGCGGCCCCCTGGACGCAGACTGACGCTCAGGTGCGAAAGCGTGGGGAGCAAACA
+
ABB?AA3D2AAAGGD422EAAFGBAEFGHGA55BAAAAAEFGHGGEGGGGGCEEGGGFGBBGEFFH4FGHGFFHDFHHHHGGECEEHFGHHGHHGHHGHDFFHHHG2FFH?>BG@CCHCHHHGHHDGF?DFEGHECGBBAEFFFFFFFFEBFF;;;@;;-ABFFFFA;ABAF9FFFFBFFFABFFFFFB@?DAB==@DEB-9BBBBBFFFF?-;@;AFB/BAD.9DFEFFF-.9@DFFFD?BBF-AEFFF.
@M03896:38:000000000-B4D98:1:1112:25424:16599 1:N:0:263
TACGGAGGGTGCAAGCGTTAATCGGAATTACTGGGCGTAAAGCGCACGCAGGCGGTTTGTTAAGTCAGATGTGAAATCCCCGGGCTCAACCTGGGAACTGCATCTGATACTGGCAAGCTTGAGTCTCGTAGAGGGGGGTAGAATTCCAGGTGTAGCGGTGAAATGCGTAGAGATCTGGAGGAATACCGGTGGCGAAGGCGGCCCCCTGGACGAAGACTGACGCTCAGGTGCGAAAGCGTGGGGAGCAAACA
+
AAAAA?ABBABBGGB4E2EAAGHFEEFGHHDB5BAAAAEEHHHGGCEGGCE0EEGGGGGHGFGHHHHGHFFFGHHHGHHGGGGGEEHGHGHHHHGHHGHHHHHHHHGHHHFBGHGBGHHHHFCGHHHGGGGFBGD@DFFFFFFFFFFFFFFFFBBFDA:DFEFFFFA;ADAFFFFFFFFFDFFFFFFFFFFFFFFFFF?-=DACFACFFFFFFFF9BFFBFDDDF?FBFFB@;BC.B9.ADFFA-.9FFF.
@M03896:38:000000000-B4D98:1:1112:25406:16599 1:N:0:263
TACGGAGGGTGCAAGCGTTAATCGGAATTACTGGGCGTAAAGCGCACGCAGGCGGTTTGTTAAGTCAGATGTGAAATCCCCGGGCTCAACCTGGGAACTGCATCTGATACTGGCAAGCTTGAGTCTCGTAGAGGGGGGTAGAATTCCAGGTGTAGCGGTGAAATGCGTAGAGATCTGGAGGAATACCGGTGGCGAAGGCGGCCCCCTGGACGAAGACTGACGCTCAGGTGCGAAAGCGTGGGGAGCAAACA
+
AAAAA3ADDAABGGF42222AFDFFEEGHFDBBBAAEEEAAFGGGCECEAEEFEEFGGGHGGFGHHHHHHHGGHG4FGFGFEGGEFHHFFHGHHEAB?BGGFHHHHEGGH>DFEGEGHHHHFHHGHHHFGGFGFF-@@FFFFFFFFFFFFFFF;FFF@A@ABBFBFD;DB.;/BFFFFEFDFFFFFFFFDBA;;;@DDFCFADFFFFFFFFFFCDAFFB;BDDDFDBBFFF@DDAAFDDFFFFFFFFFFFA
@M03896:38:000000000-B4D98:1:1112:25424:16623 1:N:0:263
TACGGAGGGTGCAAGCGTTAATCGGAATTACTGGGCGTAAAGCGCACGCAGGCGGTTTGTTAAGTCAGATGTGAAATCCCCGGGCTCAACCTGGGAACTGCATCTGATACTGGCAAGCTTGAGTCTCGTAGAGGGGGGTAGAATTCCAGGTGTAGCGGTGAAATGCGTAGAGATCTGGAGGAATACCGGTGGCGAAGGCGGCCCCCTGGACGAAGACTGACGCTCAGGTGCGAAAGCGTGGGGAGCAAACA
+
ABB?AAABBABBGGG4222AAGGFEEGGHHDBBABBAAEAGHHGGCEFGGGGGGGGGGGHHHFHHHHHHHHFGHHFGHHHGEFFFGHGCGHGFHGGHGHHGHGHHHHHHHDFGHGFEHHHF?GHHHFF?EGFDHGGGFAAEFFFFFFBFFFFF;BFBD;@EFFFFFA;A;:BFFFFFFBFDDFFFFFFFBFDF99BFFA9;@DFFFBEEFFFFFBABFB/;A9.;:BFFFF=A;9;B.FDBFFEAF.FFFA
@M03896:38:000000000-B4D98:1:1112:4673:16884 1:N:0:263
GACAGAGGATGCAAGCGTTATCTGGAATGATTGGGCGTAAGGCGTCTGTAGGTGGCTTTTCAAGTCCGCCGTCCAATCCCAGGGCTCAACCCTGGACAGGCGGTGGAAACTACCAAGCTGGAGTACGGTAGGGGCAGAGGGAATTTCCGGTGGAGCGGTGAAATGCGTAGAGATCGGAAAGAACACCAACGGCGAAAGCACCCTGCTGGGCCGACACTGACACTGAGAGACGAAAGCTAGGGGAGCGAATG
+
>AAAA4CACFCCFAB4A2E2AAFDDBBFGFFG522BEE2BBBFEGGGGF5FEDGGGGGHHBABADFE1EB0>EBA3B?BFE3???CGCGFGGHHHBFCFFF/><>//BF?B3F222@FHHF@FGHD?AGGDGGGCC<.FFAAGHGHHHDCCGF.CCDGEGE<;CHHDDDGGGBFFED.A-.9;FFFGGGGFFD@9BBDFFB.:AFFB/;D?;-9@;;9/:BBFF/;BFB;BAA@DAFF//.ADD9A->D-9
@M03896:38:000000000-B4D98:1:1112:24250:18253 1:N:0:263
TACGGAGGGTGCAAGCGTTAATCGGAATTACTGGGCGTAAAGCGCACGCAGGCGGTTTGTTAAGTCAGATGTGAAATCCCCGGGCTCAACCTGGGAACTGCATCTGATACTGGCAAGCTTGAGTCTCGTAGAGGGGGGTAGAATTCCAGGTGTAGCGGTGAAATGCGTAGAGATCTGGAGGAATACCGGTGGCGAAGGCGGCCCCCTGGACGAAGACTGACGCTCAGGTGCGAAAGCGTGGGGAGCAAACA
+
AAAAAAABBABCGGFA22AAFGHFEBFFGGDB5BB2AFEEGHHGE?EEE?FFGGGFGGGHHFFHHHHHHHHFFFGFEGGGGEGGEGHHHHHHHHGACCFFGGFHHGHHHHGFHHFFGHHHGFGHHHHHGGGEGHF?FDAFFFFFFFFFFFFFFBFFFFFFFFFFBFA;DFFFFFFFFFFFDDFFFFFFFCFBFDDFFFFFFFFFFFAE?FFAFFF?BBFFFFDAD:/BFFFDFBFFFFDFFFFFFDEFFF.
@M03896:38:000000000-B4D98:1:1112:7328:20099 1:N:0:263
TACGGAGGGTGCAAGCGTTAATCGGAATTACTGGGCGTAAAGCGCACGCAGGCGGTTTGTTAAGTCAGATGTGAAATCCCCGGGCTCAACCTGGGAACTGCATCTGATACTGGCAAGCTTGAGTCTCGTAGAGGGGGGTAGAATTCCAGGTGTAGCGGTGAAATGCGTAGAGATCTGGAGGAATACCGGTGGCGAAGGCGGCCCCCTGGACGACGACTGACGCTCAGGTGCGAAAGCGTGGGGAGCAAACA
+
AAAAAABBC?AAGGEA22EAAGHFEEGGHG5553AAEEEEHHGGG0ECEFGGGFE/EE1F?GGHHH43@BDBFGHHFGB3?>EFEEGHHHH200/CBFHHHDHHGHH2GHFBF/F<?FGDCGGHHGGHFGGGDF.---@DFFFFFFFBFFBFF;FBB@;>FFFF/B;;DFEFFFFF9/F.DFFFFFFACFCFACBFFFE@BDFCFCBEFFFA9-:@@FFFFFFFFFFFFFB@DDFDFFFFCFFFCD?FFF?
@M03896:38:000000000-B4D98:1:1112:26962:20823 1:N:0:263
TACGGAGGGTGCAAGCGTTAATCGGAATTACTGGGCGTAAAGCGCACGCAGGCGGTTTGTTAAGTCAGATGTGAAATCCCCGGGCTCAACCTGGGAACTGCATCTGATACTGGCAAGCTTGAGTCTCGTAGAGGGGGGTAGAATTCCAGGTGTAGCGGTGAAATGCGTAGAGATCTGGAGGAATACCGGTGGCGAAGGCGGCCCCCTGGACGAAGACTGACGCTCAGGTGCGAAAGCGTGGGGAGCAAACA
+
>AA?>AADDAABGGGA22AA2EGBEEAFH55B53BBAAEEFFGEECECECA0EEEGGGGHGFHHGHGFHHGB@FGFHHGGG/EE>EHFHGHGGGG0FFGBFGHHHHHHHHHBFEHFGHHHHGGHFGFF/CFFGHG?C>-;:;BFFFFB;BBFF;;:;-;>.BFFBF9;ADFBFFFFFBFFF.;;FFFDB9@DA@DAB9A-@DFFFFFF?FFFFBFFFFFEFBADFFE;FFB@DA=.;:DDFFFF9AEFFFA
@M03896:38:000000000-B4D98:1:1112:26949:20835 1:N:0:263
TACGGAGGGTGCAAGCGTTAATCGGAATTACTGGGCGTAAAGCGCACGCAGGCGGTTTGTTAAGTCAGATGTGAACTCCCCGGGCTCAACCTGGGAACTGCATCTGATACTGGCAAGCTTGAGTCTCGTAGAGGGGGGTAGAATTCCAGGTGTAGCGGTGAAATGCGTAGAGATCTGGAGGAATACCGGTGGCGAAGGCGGCCCCCTGGACGAAGACTGACGCTCAGGTGCGAAAGCGTGGGGAGCAAACA
+
>>>3>>3>@AAAFBAAA2EAAFHBEAAFGHDB5B2BAE2BFDFEA0A0E0E0B>EEEGCHHFDBFGFFFHFG4BF34BBFEEEE>EHBFFHGFEGCB/FDFBGGGFGHHGFFGEH1FGHHG<FG1GHGFGGC<GG-<B=DEFFFFFFBFFBFB;/B;@D;A;;FFF9ADCE/BFFFFFFFDFFFFFFD-;-A;9;@@A9--;ADFDFE.FF-B-.;;9//9AADFA//;;B=D@BFF.ADF;BA-A.BBF.
@M03896:38:000000000-B4D98:1:1112:26975:20836 1:N:0:263
TACGGAGGGTGCAAGCGTTAATCGGAATTACTGGGCGTAAAGCGCACGCAGGCGGTTTGTTAAGTCAGATGTGAAATCCCCGGGCTCAACCTGGGAACTGCATCTGATACTGGCAAGCTTGAGTCTCGTAGAGGGGGGTAGAATTCCAGGTGTAGCGGTGAAATGCGTAGAGATCTGGAGGAATACCGGTGGCGAAGGCGGCCCCCTGGACGAAGACTGACGCTCAGGTGCGAAAGCGTGGGGAGCAAACA
+
BCBBBAABBABBFFB4A2EAAGGGFEFFGGBDBBBAEEEEHHHGG?EGGAFCFGGGGGGHFBFGHGHHHHGFGFHBBFFGGEGGEEGFHGHHHHGEGAGHGHHHHHFHHHFDGHGHFHHHHFGHHHHHFFGFFHGFGFAFFBFFFFFFFFEFFFFFFFDFEBFFBFDADFFFFFFFFFFFFFFFFFFFFFFFABBAFFFCFFDFFFFFFFFFFCFDBBFFFDFFFFFFFBBCDFFFFFFFFFFFAFEFFF.
@M03896:38:000000000-B4D98:1:1112:20793:21797 1:N:0:263
AACGTAGGTCACAAGCGTTGTCCGGAATTACTGGGTGTAAAGGGAGCGCAGGCGGGAAGACAAGTTGGAAGTGAAATCTATGGGCTCAACCCATAAACTGCTTTCAAAACTGTTTTTCTTGAGTAGTGCAGAGGTAGGCGGAATTCCCGGTGTAGCGGTGGAATGCGTAGATATCGGGAGGAACACCAGTGGCGAAGGCGGCCTACTGGGCACCAACTGACGCTGAGGCTCGAAAGTGTGGGTAGCAAACA
+
AAAAAF?AFFCFGGG422A2CGBBEEEFHHBDBBB3AAGGHHFGEEEEGGGEGGGGGG1FBBGFDFFCGDGBGHHHHGFFGHHHHHHGHHGGGHHFH1FHH1FGHGGHHC<?F@F0FFGHGBGGGHDGHHFF?FHHHAGC@@DEHHFHDGGGDGCGDGCDGGHGFGD;ABEFGGGGBG@-;AFGFFFFFFFFE9=BBFE;-9BFFF/B/EEFFFEFFBFBFDFFFDFE.;99-BDAFFFFFFDFAFBFFF?
@M03896:38:000000000-B4D98:1:1112:18791:22932 1:N:0:263
TACGGAGGGTGCAAGCGTTAATCGGAATTACTGGGCGTAAAGCGCACGCAGGCGGTTTGTTAAGTCAGATGTGAAATCCCCGGGCTCAACCTGGGAACTGCATCTGATACTGGCAAGCTTGAGTCTCGTAGAGGGGGGTAGAATTCCAGGTGTAGCGGTGAAATGCGTAGAGATCTGGAGGAATACCGGTGGCGAAGGCGGCCCCCTGGACGAAGACTGACGCTCAGGTGCGAAAGCGTGGGGAGCAAACA
+
AAA?3AABBBBAGG4A2AEAAGHF2BEGH5555B2AAAAEGFHGEGEEGCG?GGGGFGEHFFHEFHEHHHHB4FHFGHGHG?EEEEGGHFHFGHGGGEGGGHHHHFHHHHHHHGHGGHHHGF1FHHGC?EFE1FDGG?=A.9BFFFFBBFBBB;/B;@A;EFFFBF;;9-;;BFFFFB/AFFFFFFFFBB?FA9>--.;@BB?BBB?EFFF-9;A;BBF/BDFFDDF/;BBB?=99BADF<BBF-AEB/:.
@M03896:38:000000000-B4D98:1:1112:18779:22947 1:N:0:263
TACGGAGGGTGCAAGCGTTAATCGGAATTACTGGGCGTAAAGCGCACGCAGGCGGTTTGTTAAGTCAGATGTGAAATCCCCGGGCTCAACCTGGGAACTGCATCTGATACTGGCAAGCTTGAGTCTCGTAGAGGGGGGTAGAATTCCAGGTGTAGCGGTGAAATGCGTAGAGATCTGGAGGAATACCGGTGGCGAAGGCGGCCCCCTGGACGAAGACTGACGCTCAGGTGCGAAAGCGTGGGGAGCAAACA
+
AAABAAABDABBGGB4A2EAAGFFGEFFGFBD5ABAEEEEHHHGGCFGECEFGEGGGGGHFFGFGHGGHHFBGDEBBGGGGGGGEGHGHGHHHHG0B?FGHHHHHGHHHHFFHHFGFHHHHHFHHHHHGDGFFGGFGABDEBFFFFFFFFBFFFFFFFAFFFBFBFDADFEFFFFFFFBFFFFFFFFFC@CDABBDFFFFFFFFFFFFAFFFBDD;BFFFFFFFFDFFFFFFDFFDFFDFFFFFFFFFFFF
@M03896:38:000000000-B4D98:1:1112:4491:23182 1:N:0:263
TACGGAGGGTGCAAGCGTTAATCGGAATTACTGGGCGTAAAGCGCACGCAGGCGGTTTGTTAAGTCAGATGTGAAATCCCCGGGCTCAACCTGGGAACTGCATCTGATACTGGCAAGCTTGAGTCTCGTAGAGGGGGGTAGAATTCCAGGTGTAGCGGTGAAATGCGTAGAGATCTGGAGGAATACCGGTGGCGAAGGCGGCCCCCTGGACGAAGACTGACGCTCAGGTGCGAAAGCGTGGGGAGCAAACA
+
ABABA3ADBABBFBB4A222AFHFEECFGGBFBBBAEEFEEGHGG?EFE?EEGGGEFGGHFBBGGHHHHGFBFFGGFGGGGEGGEEHGGFHHHHGHB/FGGHHHGGGHHGFDGEF2FHHHHFGHHHHHGGGEGHGFGADFFFFFFFFFFFFFFBFFFF;@EFFFBFDAFFFFFFFFFFFFFFFFFFFFFFFFFBBABFFDADFAFFFEFFFFFAD;BBFFFFFFFFFBFFB@DBADFDFFFFFFFFFFFFA
@M03896:38:000000000-B4D98:1:1112:4473:23185 1:N:0:263
TACGGCGGGTGCACGCGTTCATCGGAATTACTGGGCGTAAAGCGCACGCAGGCGGTTTGTTAAGTCAGATGTGAAATCCCCGGGCTCAACCTGGGAACTGCATCTGATACTGGCAAGCTTGAGTCTCGTAGAGGGGGGTAGAATTCCAGGTGTAGCGGTGAAATGCGTAGAGATCTGGAGGAATACCGGTGGCGATGGCGGCCCCCTGGACGAAGACTGACGCTCAGGTGCGAAAGCGTGGGGAGCAAACA
+
A1AAA11DD?D?C1A/A/E/1BDF///AB1A221//>>//?@FEG?@EE/EGGGG//?EGB>BB>F2>1FDBBFD1?>1?/BC/@CHHFB?GGHA0<<GBG1>GHH0<0=0<GCBCC.GFF;;;GGHHECE.;::--99-A//;B/9/B/:FFFFF@@F<?/999B:----;BFFFFFB?AA-;BF/B@--;-@-----9@--@9@-;-99---;-99;/99:---///;/@?--;/-;99;9-;--9/-9
@M03896:38:000000000-B4D98:1:1112:8858:24222 1:N:0:263
AACGTAGGTCACAAGCGTTGTCCGGAATTACTGGGTGTAAAGGGAGCGCAGGCGGGAAGACAAGTTGGAAGTGAAATCTATGGGCTCAACCCATAAACTGCTTTCAAAACTGTTTTTCTTGAGTAGTGCAGAGGTAGGCGGAATTCCCGGTGTAGCGGTGGAATGCGTAGATATCGGGAGGAACACCAGTGGCGAAGCCGGCCTACTGGGCACCAACTGCCGCTTAGGCTCGAAAGTGTGGGTAGCAAACA
+
ABAAAFFBFFCFF4BA22EAEGBEAEEFGFBB5B23BEEGHHHGEEE?FEE?EEEFE>EGBB2BBGHHEDGFGF4FGHHGHFHCFGHGHFHG/GFFGHHFFDGGHGGHHHGGHGDGGHHHF@2GHHHHHHFG/CGGHAF->><EGHHHG?@DE;:CC@EGGGHGBB;;CB9CCFGFGA?GAEGGFFFA9;BB:;;@;-9;->ADFBF9/9.;AE?.:BB/B9-9.;//;BA9-9A.9/B/.ADF.;FFBF.
@M03896:38:000000000-B4D98:1:1112:8847:24236 1:N:0:263
AACGTAGGTCACAAGCGTTGTCCGGAATTACTGGGTGTAAAGGGAGCGCAGGCGGGAAGACAAGTTGGAAGTGAAATCTATGGGCTCAACCCATAAACTGCTTTCAAAACTGTTTTTCTTGAGTAGTGCAGAGGTAGGCGGAATTCCCGGTGTAGCGGTGGAATGCGTAGATATCGGGAGGAACACCAGTGGCGAAGGCGGCCTACTGGGCACCAACTGACGCTGAGGCTCGAAAGTGTGGGTAGCAAACA
+
AAAAAFFCFFFFGGE4?2EACGGEEEFFHHDDBB23EEGGHHHGHGFCFEGCGFGGE>?GBB?BBGHHHGHGGHHHGHGHHGHHGHHHHGHGEHEFHHHHHHHHHGGHHHFGFHHHGHHHD@GGHHHHGGHGHGHHHEG?@@DGHHHGGGFGD:CFECAEGGGGGG.;CCAFFFGEDGAAADFGFFFEFFFFADDFAAA;>FBFFFFBBFFFFFFFFFFFFDDF.9AEE.;;9/AD;BFFDD.B.;9FFFA
@M03896:38:000000000-B4D98:1:1112:5326:24349 1:N:0:263
TACGGAGGGTGCAAGCGTTAATCGGAATTACTGGGCGTAAAGCGCACGCAGGCGGTTTGTTAAGTCAGATGTGAAATCCCCGGGCTCAACCTGGGAACTGCATCTGATACTGGCAAGCTTGAGTCTCGTAGAGGGGGGTAGAATTCCAGGTGTAGCGGTGAAATGCGTAGAGATCTGGAGGAATACCGGTGGCGAAGGCGGCCCCCTGGACGAAGACTGACGCTCAGGTGCGAAAGCGTGGGGAGCAAACA
+
ABAAAABBB?ABGGFAA2EAFGFFGGFFGFBFBBAAEEEEHHHGGCEEFEEEG?E@FEDHGGHHGGEFHHFBFGH4BGFGGFGGFGHGHHHHHHG0BFGGGHHHHDBFHHF>GGGFFHHHHHHHHHHHGGEFFGGCGF=DFFFFFFFFFFFFF;FFFF9@FFFFFFDAFFFFFFFFFFFADFFFFFFFFFFBFBFFFFFCFFFFFFAFFFFFFFFFFFFBFFFFFDFFFFF@DBC.FDFFFFFFFFFFFF.
@M03896:38:000000000-B4D98:1:1112:19027:28419 1:N:0:263
AACGTAGGTCACAAGCGTTGTCCGGAATTACTGGGTGTAAAGGGAGCGCAGGCGGGAAGCCAAGTTGGAAGTGAAATCTCTGGGCTCAACCCATAAACTGCTTTCCAAACTGTTTTTCTTGAGTAGTGCAGAGGTAGGCGGAATTCCCGGTGTAGCGGTGGAATGCGTAGATATCGGGAGGAACACCAGTGGCGAAGGCGGCCTACTGGGCACCAACTGACGCTGAGGCTCGAAAGTGTGGGTAGCAAACA
+
>AAAAFF?DF4BFFF4E222AADAAA2FGHBD5323AABFGHHGEEFCEEAEE00/>/11BBBFB443B3??BFG4BF44BFGFGHHHHHFCG3F2B2FHFGFGH3FGHG?2?2><FGHFHHHHHH?FFDDF?/GGGGFCAD-CGHHHDFCDECGHDC::.:FB0C:;CCEGGGBEDB-9?DGFFFFEABF9;;@@DDE-BFFAFFF/BEEFFFFFFFFFFFF?9D9AEAF>9FFB9B/;DA;F.B/BFF?
@M03896:38:000000000-B4D98:1:1113:17143:7430 1:N:0:263
AACGTAGGTCACAAGCGTTGTCCGGAATTACTGGGTGTAAAGGGAGCGCAGGCGGGAAGACAAGTTGGAAGTGAAATCTATGGGCTCAACCCATAAACTGCTTTCAAAACTGTTTTTCTTGAGTAGTGCAGAGGTAGGCGGAATTCCCGGTGTAGCGGTGGAATGCGTAGATATCGGGAGGAACACCAGTGGCGAAGGCGGCCTACTGGGCACCAACTGACGCTGAGGCTCGAAAGTGTGGGTAGCAAACA
+
AAAAAFCA5DFCFFG4E22E2AFEEE2BGF5F53232ABA5FEEFEDCEE0AE?0/EE1?GH?FB@4B3FF3?44FGH?EFGHHHHHFGHCEGBGF1BFGFGDGGBDGHCFD?@@GFGDGDFFF2GFGFGHHEAGGFEDDCCGGHHHHDG-@;;;C@;.::GCBBBE;ABEGGG0A@?B??AFGFFDEA;;/ABBB;DE?BBBFFFBB/AFFFFEEFFFFFFF..9A;99AB@FFFF9;B.D.B.BBFFFF
@M03896:38:000000000-B4D98:1:1113:17157:7446 1:N:0:263
AACGTAGGTCACAAGCGTTGTCCGGAATTACTGGGTGTAAAGGGAGCGCAGGCGGGAAGACAAGTTGGAAGTGAAATCTATGGGCTCAACCCATAAACTGCTTTCAAAACTGTTTTTCTTGAGTAGTGCAGAGGTAGGCGGAATTCCCGGTGTAGCGGTGGAATGCGTAGATATCGGGAGGAACACCAGTGGCGAAGGCGGCCTACTGGGCACCAACTGACGCTGAGGCTCGAAAGTGTGGGTAGCAAACA
+
AAABAFCAFFFFFGFC??EEEGGEEEEFHHBBBB23AAFGFHFGGDEEFEE0EEC/@FDAGHF1BF4B3F3BFFFHHG4DGHHHHHHGFHGGFFCDFGHFGFFFHFHHHHFB?@DGGGGGB@FFBGDGEGGHFGFFDFDFACGEFHHH.--:::<C@:.;:CGFFFC99?AFFFFGCCG--;BFFFFFA/B/A=BC>?A9-99ABB/9/;..;EAADBBFFDF?A..9.9A@;9DD9;9/;.;/.;/BFFF
@M03896:38:000000000-B4D98:1:1113:10768:7502 1:N:0:263
TACGGAGGGTGCAAGCGTTAATCGGAATTACTGGGCGTAAAGCGCACGCAGGCGGTTTGTTAAGTCAGATGTGAAATCCCCGGGCTCAACCTGGGAACTGCATCTGATACTGGCAAGCTTGAGTCTCGTAGAGGGGGGTAGAATTCCAGGTGTAGCGGTGAAATGCGTAGAGATCTGGAGGAATACCGGTGGCGAAGGCGGCCCCCTGGACGAAGACTGACGCTCAGGTGCGAAAGCGTGGGGAGCAAACA
+
ABBBAABBBAAABBFA2AEEABFBABAFGHDD5BABAAAEBFHGGCFGFEGGGGGEFGGHHHGHGGEGFHGGGHHHHHHHGGGGGGHFFGHHHHEFGGHHHHHGHHGHGHFFHHGFFHHHGFGHHHHHFGGGHHG?CFFDFFFFFFFFFFBFB;;FB@;BFFFFFFFADFFFFFFFFFFFFFFFFFFFFFFFFFDFFFFDFFFFFFFFFFFFFFFDFFFFFFFFFFFFFFFFFFFFEDDFFFFFFFFFFFF
@M03896:38:000000000-B4D98:1:1113:10785:7508 1:N:0:263
TACGGAGGGTGCAAGCGTTAATCGGAATTACTGGGCGTAAAGCGCACGCAGGCGGTTTGTTAAGTCAGATGTGAAATCCCCGGGCTCAACCTGGGAACTGCATCTGATACTGGCAAGCTTGAGTCTCGTAGAGGGGGGTAGAATTCCAGGTGTAGCGGTGAAATGCGTAGAGATCTGGAGGAATACCGGTGGCGAAGGCGGCCCCCTGGACGAAGACTGACGCTCAGGTGCGAAAGCGTGGGGAGCAAACA
+
AAAAAA?DBABAE5FA22EAABFBAEBFGHDD5B2BAAAEBFGGG?ECGFCEEGGEEFEHHHFGHHBFGHHGHHFFHHGHGEGGEGHHBGHHCHABFFHHHHHGHGFHFHFGGHFGFHHHC?FHHHHHFEGGHBFFGFFDABFFFFFFFFBBF9:B=@;BEFFFFFA;.@AFBBFFFFFFFFFB9FFFF=FFFBCFFFE@;AF@@B@AFFFF@CFDFFFFFFDDDDFFFFF@.BDAFDFFFFFF=DEEFFF
@M03896:38:000000000-B4D98:1:1113:10430:7771 1:N:0:263
AACGTAGGTCACAAGCGTTGTCCGGAATTACTGGGTGTAAAGGGAGCGCAGGCGGGAAGACAAGTTGGAAGTGAAATCTATGGGCTCAACCCATAAACTGCTTTCAAAACTGTTTTTCTTGAGTAGTGCAGAGGTAGGCGGAATTCCCGGTGTAGCGGTGGAATGCGTAGATATCGGGAGGAACACCAGTGGCGAAGGCGGCCTACTGGGCACCAACTGACGCTGAGGCTCGAAAGTGTGGGTAGCAAACA
+
AAAAAFFBFFBFEFGF22ECEGHFEEFFHHDFBBB3EEFGDGHGHFFGFEGEGGG?EGFHGGHHGHEFFFHGHGHGHHHGHHHHHHHHGHHGGHHHGHHHHHHHHGHHHH?BDFGGGFHHGFFGGHHGHHHHHGHGEFGFACFFHHHHEC-AC;;;;;;AEGFGGGECDFFGGGGGGGGGGGGGFFFFFFFFEDFFFDEDAFFFFFFFBEEFFFFFFFFFFFFFFDFFFFA@@FDF9BFFADDBEFFFFF?
@M03896:38:000000000-B4D98:1:1113:10156:8030 1:N:0:263
TACGGAGGGTGCAAGCGTTAATCGGAATTACTGGGCGTAAAGCGCACGCAGGCGGTTTGTTAAGTCAGATGTGAAATCCCCGGGCTCAACCTGGGAACTGCATCTGATACTGGCAAGCTTGAGTCTCGTAGAGGGGGGTAGAATTCCAGGTGTAGCGGTGAAATGCGTAGAGATCTGGAGGAATACCGGTGGCGAAGGCGGCCCCCTGGACGAAGACTGACGCTCAGGTGCGAAAGCGTGGGGAGCAAACA
+
AAAAAABBCBAABGFA22EEAFGFEBFFHHDF5BAAAAAEFGHGGFE?EEEEEGG?EFEHHHHHGH4BGHHGHHHGHHHHGGGGGGHHGHHHGHGFGFHHHHHHHHEHHHGHHHHHGHHHHGCGHHHHFGGGHHGDGFAAEFFFFFFFFFFFF;;;@@;@EFFFFFD;DFFFFFFFFFFFFDFFFFFFF@DFADCFFFEF-@FABFFFFFFFAFFFFFFFFFFFFFFFFFFFDFFFFFAFFFFFBDEFFFF
@M03896:38:000000000-B4D98:1:1113:10144:8046 1:N:0:263
TACGGAGGGTGCAAGCGTTAATCGGAATTACTGGGCGTAAAGCGCACGCAGGCGGTTTGTTAAGTCAGATGTGAAATCCCCGGGCTCAACCTGGGAACTGCATCTGATACTGGCAAGCTTGAGTCTCGTAGAGGGGGGTAGAATTCCAGGTGTAGCGGTGAAATGCGTAGAGATCTGGAGGAATACCGGTGGCGAAGGCGGCCCCCTGGACGAAGACTGACGCTCAGGTGCGAAAGCGTGGGGAGCAAACA
+
BBBCBBCBCAAABFGA22EEAFGFEEFGHDBDBBBAAAAEFGHGGCEEEEEEFGG?FEGHHHHHGH4B3GFGHHHHHHHHGGGGGGHFFGHHHHGGFGBFHHHHHHHGHHGFHHHHGHHHHF1?GGGF?DFFHGFCDFFDEFFFFFFEFFBFB;;;;@9@?FFFFFA;ABEFFFFFFFFFFFFBBFFFA9-AACCAFFEBFFFFFFFFFFFFA-A9FFF:BFFFDFFFBFF=?BFDFF9:@=AEAFFF:A.
@M03896:38:000000000-B4D98:1:1113:25948:8281 1:N:0:263
TACGGAGGGTGCAAGCGTTAATCGGAATTACTGGGCGTAAAGCGCACGCAGGCGGTTTGTTAAGTCAGATGTGAAATCCCCGGGCTCAACCTGGGAACTGCATCTGATACTGGCAAGCTTGAGTCTCGTAGAGGGGGGTAGAATTCCAGGTGTAGCGGTGAAATGCGTAGAGATCTGGAGGAATACCGGTGGCGAAGGCGGCCCCCTGGACGAAGACTGACGCTCAGGTGCGAAAGCGTGGGGAGCAAACA
+
ABABBABBBAAA45FAAAEFAFGBAAFFHFDF53AAAAAEAEFGG?EFEEGEGGGCEFEHGHGEGGGHHHHHFHEFHHGHFGGGFGHHGHHHHHGBCAFFGFHGHHGHGHFDGGF<<GHHFFGHHHHHFDGEFHGGGFD9:9BFFFFFFE/BB;;B=9;BEFFFFFAAAA.BBBFFFFFFFDFFFFFFFFFFFDFFF?ECAFFFFFFFEF.@-@DDFFFFFFFFDDFFFFFBA@DFFFF?DFAED9EFFF.
@M03896:38:000000000-B4D98:1:1113:22189:9338 1:N:0:263
TACGGAGGGTGCAAGCGTTAATCGGAATTACTGGGCGTAAAGCGCACGCAGGCGGTTTGTTAAGTCAGATGTGAAATCCCCGGGCTCAACCTGGGAACTGCATCTGATACTGGCAAGCTTGAGTCTCGTAGAGGGGGGTAGAATTCCAGGTGTAGCGGTGAAATGCGTAGAGATCTGGAGGAATACCGGTGGCGAAGGCGGCCCCCTGGACGAAGACTGACGCTCAGGTGCGAAAGCGTGGGGAGCAAACA
+
ABAAABBBDAAAEGGA22EFAGGFEBFFHHBD5B2AAAAEAFGGGCEEFCEEGGGCEFGHHHHHGH4FBGHGHHHHHHHHGGGGGGHHGHHHHEGHHGHHHHHGHHEHHHFFGHHFFHHHHHGHHHHHFGGGHHGGGFFFFFFFFFFFFF/FB;BFF@;@EFFFFFDADFFFFFFFFFFFFFFFFFFFFDFDFFFFFFFFFFFBBFDEFFFFFADDFFFFFFFDFFFFFFFFDFFFFDDDFFFEDDFF9A.
@M03896:38:000000000-B4D98:1:1113:13453:11988 1:N:0:263
AACGTAGGTCACAAGCGTTGTCCGGAATTACTGGGTGTAAAGGGAGCGCAGGCGGGAAGACAAGTTGGAAGTGAAATCTATGGGCTCAACCCATAAACTGCTTTCAAAACTGTTTTTCTTGAGTAGTGCAGAGGTAGGCGGAATTCCCGGTGTAGCGGTGGAATGCGTAGATATCGGGAGGAACACCAGTGGCGAAGGCGGCCTACTGGGCACCAACTGACGCTGAGGCTCGAAAGTGTGGGTAGCAAACA
+
BCABAFFBFFBC5FGE22E?CBGEEEFGHHDDBBB3EEGFDFHGHEDEGEGFGGGEEEEHFGGHFG@BFGHFHHHHHHHHHHHHHHHGHHHGGHHBBGHHHHHHHHGHHHFDDFGHGHHHFGFGFHHHFHHFHGHGFFHGGGGGHHHHDCCEC;<;=A;EGGFGGFD;AFFGFGGGGAAGGGGGFFFFFFFFEFFABDE@FFFFFFBBFFFFFFFFDFFFFFFFDDFFAE9@-BDD0:;BDF9B9BFFFF?
@M03896:38:000000000-B4D98:1:1113:11962:14174 1:N:0:263
AACGTAGGTCACAAGCGTTGTCCGGAATTACTGGGTGTAAAGGGAGCGCAGGCGGGAAGACAAGTTGGAAGTGAAATCTATGGGCTCAACCCATAACCTGCTTTCAAAACTGTTTTTCTTGAGTAGTGCAGAGGTAGGCGGAATTCCCGGTGTAGCGGTGGAATGCGTAGATATCGGGAGGAACACCAGTGGCGAAGGCGGCCTACTGGGCACCAACTGACGCTGAGGCTCGAAAGTGTGGGTAGCAAACA
+
AAAAAFFA5DFCFGGAE2AEAAGEEA2FHBBF532A2AFGFHBEGE?CEEEAEA0/EE1EGHCGFE4B3GGB??BFFH44FGFFHHHHHHHGGEHG2?FFGG?FGGHFHFFDFFDGFFGG@GGGHHBGFHHHHEGFHGHCCF@EHHHHAD-A;:<CA@.::CGGFB=;CFGGGGFGGA-@ADFFFFFFA:FBADDFFFF=DADFFF/;BEEFFFFFFFFFFFDF.9AEE.AB;BF?FF9/9DA99FFFFF.
@M03896:38:000000000-B4D98:1:1113:19560:15554 1:N:0:263
TACGGAGGGTGCAAGCGTTAATCGGAATTACTGGGCGTAAAGCGCACGCAGGCGGTTTGTTAAGTCAGATGTGAAATCCCCGGGCTCAACCTGGGAACTGCATCTGATACTGGCAAGCTTGAGTCTCGTAGAGGGGGGTAGAATTCCAGGTGTAGCGGTGAAATGCGTAGAGATCTGGAGGAATACCGGTGGCGAAGGCGGCCCCCTGGACGAAGACTGACGCTCAGGTGCGAAAGCGTGGGGAGCAAACA
+
ABAAABBBBABAF5GA22EEAGGAEAFFHHFF5ABBAAAEAFHGGCEFEGEEGFGFGGGHHHHHHHGGGHGFGHHHHHHHGGGGGGHHHHHHHHGGHGHGHHHHHHHHHHGHHHHCFGHHFFBGHHHHFDFFHFG?CFFA9BBFFFFFFFFFF;;B9;;@EFFFFF;;ADFFBFFFFFFFFFFFFFFFFDFFFCFFFFA@DFFFFFDAFFFFFFFDFFFFFFFFFDFFFFFDDFFFFFFFFFFFFDEFEF.
@M03896:38:000000000-B4D98:1:1113:19541:15555 1:N:0:263
TACGGAGGGTGCAAGCGTTAATCGGAATTACTGGGCGTAAAGCGCACGCAGGCGGTTTGTTAAGTCAGATGTGAAATCCCCGGGCTCAACCTGGGAACTGCATCTGATACTGGCAAGCTTGAGTCTCGTAGAGGGGGGTAGAATTCCAGGTGTAGCGGTGAAATGCGTAGAGATCTGGAGGAATACCGGTGGCGAAGGCGGCCCCCTGGACGAAGACTGACGCTCAGGTGCGAAAGCGTGGGGAGCAAACA
+
AAA@AABCCBAABBGA2AEAAFGFEBFFHFDDBBAAAAABBGHGGGEEGEEEGGGGGGGHHFHHHHFHHHHFFHFFGHFHFGGGGGHHGHHHHHABCEGGHGHGFGFHHHGFHHF2FGHHGCFGHHHHFAFGHHGFGFFA9;FFFFFFFEBF:;;;-;.:9BFFFF9ADFEF/BFFFFFFFDBFFFFF-;CFFF>DF?:;@FFFFDCAEF.::CFDFFFFFAFFDD/9BBB@ABCFFFDFFFFE;A.:FF.
@M03896:38:000000000-B4D98:1:1113:21054:16930 1:N:0:263
AACGTAGGTCACAAGCGTTGTCCGGAATTACTGGGTGTAAAGGGAGCGCAGGCGGGAAGACAAGTTGGAAGTGAAATCTATGGGCTCAACCCATAAACTGCTTTCAAAACTGTTTTTCTTGAGTAGTGCAGAGGTAGGCGGAATTCCCGGTGTAGCGGTGGAATGCGTAGATATCGGGAGGAACACCAGTGGCGAAGGCGGCCTACTGGGCACCAACTGACGCTGAGGCTCGAAAGTGTGGGTAGCAAACA
+
ABAAAFFBFFBC5BGA22E?FGGFFEEFHGDDBBB3EEFGDFHGEEAEEFGEFGGGGGGHGHGGFG4BCFGBGHGGHHHGHHHHHHHGGHHGGHFFFGHHHHHHHHFHHHFFDGHHGHHHHFGGBGGHHHHFHGHHFGHFGCGGHHHHGGCDD;=;;A;AGEFFGGDCDDFGFGGGGGG?CGFGFFFFF0BFEFFFCFF@DCFFFFBBFFEFFFFFBFFFFFFDDD?9AEAB@FFABFFFFF::.BFFFFF
@M03896:38:000000000-B4D98:1:1113:3176:20394 1:N:0:263
AACGTAGGTCACAAGCGTTGTCCGGAATTACTGGGTGTAAAGGGAGCGCAGGCGGGAAGACAAGTTGGAAGTGAAATCTATGGGCTCAACCCATAAACTGCTTTCAAAACTGTTTTTCTTGAGTAGTGCAGAGGTAGGCGGAATTCCCGGTGTAGCGGTGGAATGCGTAGATATCGGGAGGAACACCAGTGGCGAAGGCGGCCTACTGGGCACCAACTGACGCTGAGGCTCGAAAGTGTGGGTAGCAAACA
+
>AAAAFFBFFFB5AFA22A2CFGEEEEFHF5B5BB3AAFGFGGGGEEAEEEEFGGG/>?GFFFGGGFGFEGHHHHHHHHGHGHHHHHHGHHGEGFHGHHHFHHHFBGGFG?F?FH2FFHHG>FGGFGFHFHHHGHHHGGC@@GEHHHGCC@CE<;;;::;AEHGGF:;AGGFGFF.DGGGGFGGFFFE.FBFA@BDFDE-CFFBFFBB:AEFFEFEFFFFFFFD...;AEA;;;ADBBFFFFA9;BFFFFE
@M03896:38:000000000-B4D98:1:1113:3624:22070 1:N:0:263
TACGGAGGGTGCAAGCGTTAATCGGAATTACTGGGCGTAAAGCGCACGCAGGCGGTTTGTTAAGTCAGATGTGAAATCCCCGGGCTCAACCTGGGAACTGCATCTGATACTGGCAAGCTTGAGTCTCGTAGAGGGGGGTAGAATTCCAGGTGTAGCGGTGAAATGCGTAGAGATCTGGAGGAATACCAGTGGCGAAGGCGGCCCCCTGGACGAAGACTGACGCTCAGGTGCGAAAGCGTGGGGAGCAAACA
+
AAABAAABDAAAFFGA2AEE2BFAAAAFGHDEB32BAAAEBFGFG?ECECEEFGFEEEEGGDGHHH4GFHHGHHHHHHHHGGGEEGHGFFHHF0FFFGHHHHHGHHBGGHGFGHGEGGHHC?FGHHGGFDGGBFGCGFFA99BFFFBF:BB;;;;;9;;>AFFFBB;;9B?FFFFFFBFFDAFFFFFFB;BF;9@CDDE@FCBFFF@AEFFABCBDBFFFFFFDFDF/BFB;.DA?F.AD=BA.99ABFF.
@M03896:38:000000000-B4D98:1:1113:3602:22070 1:N:0:263
TACGGAGGGTGCAAGCGTTAATCGGAATTACTGGGCGTAAAGCGCACGCAGGCGGTTTGTTAAGTCAGATGTGAAATCCCCGGGCTCAACCTGGGAACTGCATCTGATACTGGCAAGCTTGAGTCTCGTAGAGGGGGGTAGAATTCCAGGTGTAGCGGTGAAATGCGTAGAGATCTGGAGGAATACCAGTGGCGAAGGCGGCCCCCTGGACGAAGACTGACGCTCAGGTGCGAAAGCGTGGGGAGCAAACA
+
BBBBBBCCCBBAC5FAA?F?AFGFEAFFHHBD5BBAAA2EBFHGGFECFEGEGGG@EGFHHBGHHHHHEHHHHHFFHHHHFGGGEGHHFHHHHHGHGGHHHBGGGFEGFHDDGHFGGHHHF?GHHHHHGGGGHHDDCFFFFFFFFFFFFFBFF;;BCC;DFFFFFFDADDEFFB;BFFFFFFFFFFFFFFFFADFFFDECFFFFFFFEEBF=-@FFFFFFFFFDFDFBFBB-;;C?FFFFFFF.CDEFFFE
@M03896:38:000000000-B4D98:1:1113:3609:22091 1:N:0:263
TACGGAGGGTGCAAGCGTTAATCGGAATTACTGGGCGTAAAGCGCACGCAGGCGGTTTGTTAAGTCAGATGTGAAATCCCCGGGCTCAACCTGGGAACTGCATCTGATACTGGCAAGCTTGAGTCTCGTAGAGGGGGGTAGAATTCCAGGTGTAGCGGTGAAATGCGTAGAGATCTGGAGGAATACCAGTGGCGAAGGCGGCCCCCTGGACGAAGACTGACGCTCAGGTGCGCAAGCGTGGGGAGCAAACA
+
AAA33>A@DAAAFGFF2AEAFGFEFGGGHDA553A2AAEEGHGEGCE0EEE>EEE?@FGHGEFBFGFHHFFFGG4?GHHHGFGFEGHGHHHHHHGGGGHHHBGHFDDHGHFF2FG2?FGH00FGH1FGFEGFHHGG-@@DEFFFFFFB/B/9;;//-;9;;FFFFB;;99EB9FBF9FFFDDFFFFF/9;/9A>C-;AA@-9@BAFAAA.A--;D9/;B/9:9AA.F/;BB--9;-9A9.@ACA9;9/BF.
@M03896:38:000000000-B4D98:1:1113:14382:22439 1:N:0:263
TACGGAGGGTGCAAGCGTTAATCGGAATTACTGGGCGTAAAGCGCACGCAGGCGGTTTGTTAAGTCAGATGTGAAATCCCCGGGCTCAACCTGGGAACTGCATCTGATACTGGCAAGCTTGAGTCTCGTAGAGGGGGGTAGAATTCCAGGTGTAGCGGTGAAATGCGTAGAGATCTGGAGGAATACCGGTGGCGAAGGCGGCCCCCTGGACGAAGACTGACGCTCAGGTGCGAAAGCGTGGGGAGCAAACA
+
AAAAAABCBAAAFDGEC2EEAGGFEEAFHFDD5BAAAAAEBGHGGCEFFGGEFFCEFEEHHHHFGHDGHFGGHGHHHHHHGGGGGGHGGHHHHHGFGGHHHHHGHHFHHHFFHHHHGHHHGGGHHHGHFEGGGHCDGCFFFFFFFFFFFFBFB9;B@@;BFFFFFFDDFFFFEFFFFFFFFFFFFFFFFBFFFCDFFFFFFFFFFFDFFFFFAFDAFFFFFFFFFFFFFFFFDFFFFFFFFFFFFFFFFFF
@M03896:38:000000000-B4D98:1:1113:13347:23683 1:N:0:263
TACGGAGGGTGCAAGCGTTAATCGGAATTACTGGGCGTAAAGCGCACGCAGGCGGTTTGTTAAGTCAGATGTGAAATCCCCGGGCTCAACCTGGGAACTGCATCTGATACTGGCAAGCTTGAGTCTCGTAGAGGGGGGTAGAATTCCAGGTGTAGCGGTGAAATGCGTAGAGATCTGGAGGAATACCGGTGGCGAAGGCGGCCCCCTGGACGAAGACTGACGCTCAGGTGCGAAAGCGTGGGGAGCAAACA
+
AAAAABCCCAAACEGA22EEAFGFEEFFHHFFBBAAAAAEBFHGGCEGGGEEGGGCFEGHHHHHGHFHHHGGHHHHHHHHGGGGGGHHGHHFGHGFGGHHHHHHHHHHHHGHHHH2FHHHHGBGHGGHFGGFHHGGGFAAEBFFFFFFFF/BB;;::@.9;BFFFFDD?DFFFFFFFFFFFFFFFFFFF=BFFFFFFFFFFFFFFF;AEFFFFADFFFFFFFFFFFFFFFFFDFADFFDFFFFEDFEFFF?
@M03896:38:000000000-B4D98:1:1113:13336:23697 1:N:0:263
TACGGAGGGTGCAAGCGTTAATCGGAATTACTGGGCGTAAAGCGCACGCAGGCGGTTTGTTAAGTCAGATGTGAAATCCCCGGGCTCAACCTGGGAACTGCATCTGATACTGGCAAGCTTGAGTCTCGTAGAGGGGGGTAGAATTCCAGGTGTAGCGGTGAAATGCGTAGAGATCTGGAGGAATACCGGTGGCGAAGGCGGCCCCCTGGACGAAGACTGACGCTCAGGTGCGAAAGCGTGGGGAGCAAACA
+
>AAA>AADB?AAGGG422FGFGHFEEGGHGB55BBAAAEEAGHGGCE0EEE>EEEEGGGHHHHHGHFGHHHDFDGHHHHHGGGGGGHGGHHHGHG0GGGFGHGGGDGGGHHHHHHFFFFGFFHHHHFFFEFF1FE?@FFFEBB/FFFFBB/BB;9999;@EFFFFB;;AAEFEFFFFEEAFFFFFFFFF-@DAB@--AA9BCFAFF;.EFF9@-;.BBFBFADDFA/;99BA.-@ABD9;BF=A>999BFF
@M03896:38:000000000-B4D98:1:1113:13496:29093 1:N:0:263
TACGGAGGGTGCAAGCGTTAATCGGAATTACTGGGCGTAAAGCGCACGCAGGCGGTTTGTTAAGTCAGATGTGAAATCCCCGGGCTCAACCTGGGAACTGCATCTGATACTGGCAAGCTTGAGTCTCGTAGAGGGGGGTAGAATTCCAGGTGTAGCGGTGAAATGCGTAGAGATCTGGAGGAATACCGGTGGCGAAGGCGGCCCCCTGGACGAAGACTGACGCTCAGGTGCGAAAGCGTGGGGAGCAAACA
+
>AA?3332>>A>B5AAA2EEAFGAA22BGH5D5BBAAAAA1BAAAAAAEE00>0/>EEEGHGHGGH4F3FGFFBEGHFGFFEG?EEGHEFGHEC/0FFH1BGHFGD2FDGGDGHGFFGHHCC1GGHGGG?FABC.<-9BFEFFFFFFFFF9BB;:9@-;-ABFBFB9;9@AFBBFFB99.A.:FFFF?9B=F9-99-A99--@@BB99.BF;-9AAFFFFF.999.F/FB;-.--9B9AD-9-.-9;BFF.
@M03896:38:000000000-B4D98:1:1114:17095:2190 1:N:0:263
AACGTAGGTCACAAGCGTTGTCCGGAATTACTGGGTGTAAAGGGAGCGCAGGCGGGAAGACAAGTTGGAAGTGAAATCTATGGGCTCAACCCATAAACTGCTTTCAAAACTGTTTTTCTTGAGTAGTGCAGAGGTAGGCGGAATTCCCGGTGTAGCGGTGGAATGCGTAGATATCGGGAGGAACACCAGTGGCGAAGGCGGCCTACTGAGCACCAACTGACGCTGAGGCTCGAAAGTGTGGGGAGCAAACA
+
>AAA>FF@FF4CDFGCE2E2ABDBA2EFHGHHHHH3AAGFGHCFAAEEEEEEEFEC/>>B3BBBBB4BBBFFHHGFHH?BBFGFHHGFFGH<?3BBBFGHHDGHF?BBBF?2>>@@?@GHHFFG@FGHGHHGGGF1FFGCAACGHHHDEGCFE<G;:A:C?GGGFFECFGGGGFGFGGGGGGGGFFF.9BFFECFFFFEAFF@9FFFF//9BAEFFFFFFFFFFFDAE..;99BDFFFBFFF-ABFFFFF?
@M03896:38:000000000-B4D98:1:1114:11027:3306 1:N:0:263
TACGGAGGGTGCAAGCGTTAATCGGAATTACTGGGCGTAAAGCGCACGCAGGCGGTTTGTTAAGTCAGATGTGACATCCCCGGGCTCAACCTGGGAACTGCATCTTATACTGGCCAGCTTGAGTCTCGTAGAGGGGTGTAGAATTCCAGGTGTAGCGGTGAAATGCGTAGAGATCTGGCGGAATACCGGTGGCGACGGCGGCCCCCTGAACGACGACTGACGCTCAGGTGCGTCAGCGTGGGGCGCAAACA
+
AABAA3A2>2>ABFA4E2E2AADA22AFFDGFDEAEEE?11FDFC0EEGGGEE0/EEE?FGB@BBBB@3GBFG44BBEGEAE?EEEFEBGGHHGA01/B1D11FG22F2??2<?01?FCDF0?F1?FF/<<><0<@>-ADGD0==0=0</:;<00;-:;:.:CGFGD.9@.FB;CFB00---;A/BB?;-9.99----9---;;BB;9.//..----../99.;.99:B9/@.-9.:9.A-9-.-;9-@..
@M03896:38:000000000-B4D98:1:1114:11036:3322 1:N:0:263
TACGGAGGGTGCAAGCGTTAATCGGAATTACTGGGCGTAAAGCGCACGCAGGCGGTTTGTTAAGTCAGATGTGAAATCCCCGGGCTCAACCTGGGAACTGCATCTGATACTGGCAAGCTTGAGTCTCGTAGAGGGGGGTAGAATTCCAGGTGTAGCGGTGAAATGCGTAGAGATCTGGAGGAATACCGGTGGCGAAGGCGGCCCCCTGAACGAAGACTGACGCTCAGGTGCGAAAGCGTGGGGAGCAAACA
+
AAAAAAABD2AACGFAA2E2ABFAAEFFHCHHFAGHEGFEGHHGG?ECEECEEGFGGGGGFGGGFG4BBBFBFGFBFHHGGGG?EEGFGHHHHFACGGHFHHHHHG2>FF?2?/@@FFHHGGFFGHGF?DFAFGF?C-@FFFBF/B:9;BBFBBFFDFADEFBB/BDAD@EFFFFFFFFFFB.BFFFDCBCDADFFAFE@>A@@FFCE./9.A.DDFFFFFFDFFDF/;99;;@=.F?DFCAFFFFFFFFF
@M03896:38:000000000-B4D98:1:1114:17457:3447 1:N:0:263
TACGGAGGGTGCAAGCGTTAATCGGAATTACTGGGCGTAAAGCGCACGCAGGCGGTTTGTTAAGTCAGATGTGAAATCCCCGGGCTCAACCTGGGAACTGCATCTGATACTGGCAAGCTTGAGTCTCGTAGAGGGGGGTAGACTTCCAGGTGTAGCGGTGAAATGCGTAGAGATCTGGAGGAATACCGGTGGCGAAGGCGGCCCCCTGAACGAAGACTGACGCTCAGGTGCGAAAGCGTGGGGAGCAAACA
+
AAA3AABD22AAFGCAA2A2ABFEA2EFGFGHFAGGAAEECFHGGAAEEFF0EE>>>EGFBF4@4B43FGFBB44BGGFHG?E?EEGHHHHBCC/BBFBBGHGG2?FGHH?2??@GFHHHHF1???FG?CFGDFE?C-@DAF/:BFEFB/9;/;9;;;.-9BB/9FA;D>AFFFBBF/9AFFFFFFFFF-@AA>@>-AA;DFFF>@@A./9.AAD;F/B/BD.9AD/;BFFBA@-.B?.;@A;;;DAFFF.
@M03896:38:000000000-B4D98:1:1114:17466:3463 1:N:0:263
TACGGAGGGTGCAAGCGTTAATCGGAATTACTGGGCGTAAAGCGCACGCAGGCGGTTTGTTAAGTCAGATGTGAAATCCCCGGGCTCAACCTGGGAACTGCATCTGATACTGGCAAGCTTGAGTCTCGTAGAGGGGGGTAGAATTCCAGGTGTAGCGGTGAAATGCGTAGAGATCTGGAGGAATACCGGTGGCGAAGGCGGCCCCCTGAACGAAGACTGACGCTCAGGTGCGAAAGCGTGGGGAGCAAACA
+
ABBBBABD@2AABDG4E2F2ABFBE2FFHGHGFFFHEEFEGHGFF?EEGEEGDGGEEGGHGHFBBBBBBBGFGHGBFGHHGGGGGGGBFGHHHHGHHGHHHHHHHHHHGGD2??@@FGHHHG?FGGGGFEFFGHEACFBDEBBFFFB9BFFFB;B;B@;@EFFFFFDADFFFFFFFFFFFFFFFFFFFF@CDFFFFFFFBFFC@FFFF/9;AAEDAFFFFFFDDDFFFFFFFAAFFFFDDFFFEBDEFFFE
@M03896:38:000000000-B4D98:1:1114:17446:3464 1:N:0:263
TACGGAGGGTGCAAGCGTTAATCGGAATTACTGGGCGTAAAGCGCACGCAGGCGGTTTGTTAAGTCAGATGTGAAATCCCCGGGCTCAACCTGGGAACTGCATCTGATACTGGCAAGCTTGAGTCTCGTAGAGGGGGGTAGAATTCCAGGTGTAGCGGTGAAATGCGTAGAGATCTGGAGGAATACCGGTGGCGAAGGCGGCCCCCTGAACGAAGACTGACGCTCAGGTGCGAAAGCGTGGGGAGCAAACA
+
AAAA@ABDD2AA4FF4E2E2ABDABEFFHHHHFFFHFFGEDHHGGCGGGEGFCEEEEEGHGGBBBB@BBBEBGHF?GHHFFGGGGCGBBFGGHHGCCCGHHHHHHHGHFG?>?<@@FHHHHC?FGFGGFFGFGHE<?;>DEFFFFF;/BB/BF;F;B@;DEFFFFFAADBEFBFFFFFFFFDFFFFFFCBCDFFFFFFEDFFFFFAFF./;AAADDFFFBFDFFFDFEFFB@;@DDFF.;@AFABDAFFF.
@M03896:38:000000000-B4D98:1:1114:17463:3484 1:N:0:263
TACGGAGGGTGCAAGCGTTAATCGGAATTACTGGGCGTAAAGCGCACGCAGGCGGTTTGTTAAGTCAGATGTGAAATCCCCGGGCTCAACCTGGGAACTGCATCTGATACTGGCAAGCTTGAGTCTCGTAGAGGGGGGTAGAATTCCAGGTGTAGCGGTGAAATGCGTAGAGATCTGGAGGAATACCGGTGGCGAAGGCGGCCCCCTGAACGAAGACTGACGCTCAGGTGCGAAAGCGGGGGGAGCAAACA
+
>AA3?AADBAAABGFF22A2ABFAEABBGBFFDBEBEEEDEGHFG?AEE?A0?>>>>EGBFGHHGH4BBBBBFGHFHHHHGEGEEEFFFHHBGGA0BF2BGHDGDGGFGH?2??C@CHHGFGFGHGGG?CFFHFC-->-;99BF/BFFB/BFB;;F>>9@EFFFBB;;DBEFBBBBFBFFDABBFFBD@9;?;;=A@DEA--;BFAFA.9;ADFFFFBFFBDD.ADFF/FB;.;BAFB-9--B;>AEFFF.
@M03896:38:000000000-B4D98:1:1114:7645:5437 1:N:0:263
AACGTAGGTCACAAGCGTTGTCCGGAATTACTGGGTGTAAAGGGAGCGCAGGCGGGAAGACAAGTTGGAAGTGAAATCTATGGGCTCAACCCATAAACTGCTTTCAAAACTGTTTTTCTTGAGTAGTGCAGAGGTAGGCGGAATTCCCGGTGTAGCGGTGGAATGCGTAGATATCGGGAGGAACACCAGTGGCGAAGGCGGCCTACTGAGCACCAACTGACGCTGAGGCTCGAAAGTGTGGGTAGCAAAC
+
BCBAACFBFF4454BA22A2ABDBE2EFHGHHHGHFEFGDDFGGHEEEGGGGD?EFE/?EEBBBBFBBBBBBGFBBFEGBFHHHGHHEFFHGCF32BBBGGGHHHDBBBB?<?@@@FCGHF2@@@FGGGHFBGF?FGFH?D@<<GDGDEF@FECGCD@:AD:GGGGECEDFGB;CEFGGGFDFGFFFEFFFFEDFFFFFBF=DFFFF9/;;BFA.ADFF/BDDAA;AEEEA:-;9AFF//ADF/.9BF/9
@M03896:38:000000000-B4D98:1:1114:7669:5438 1:N:0:263
AACGTAGGTCACAAGCGTTGTCCGGAATTACTGGGTGTAAAGGGAGCGCAGGCGGGAAGACAAGTTGGAAGTGAAATCTATGGGCTCAACCCATAAACTGCTTTCAAAACTGTTTTTCTTGAGTAGTGCAGAGGTAGGCGGAATTCCCGGTGTAGCGGTGGAATGCGTAGATATCGGGAGGAACACCAGTGGCGAAGGCGGCCTACTGAGCACCAACTGACGCTGAGGCTCGAAAGTGTGGGTAGCAAACA
+
ABAAAFFBFFBBB4FC22E2ABDBAAEGHHHHHHHHEEHGFHHGHGEGGFFGCEEFE>EFCBBBBFBBBBFFGHBBGHFFHHHHHHHEGFHGFHF2BBFGHHHHHGFBDF??DDDFFFHHG2@DDGHHGHHBGGCGFGGFC@AEHHHGCDCFE<CCDD:CGEHGGGC;AFGGGGFGGGFFGGGGFFFEF;FFECFFC?A@DFBDFFBB0;;BFEFFBFFBFDDDDDFEEEAB-BDD0:09AD.99;0FBFE
@M03896:38:000000000-B4D98:1:1114:7665:5459 1:N:0:263
AACGTAGGTCACAAGCGTTGTCCGGAATTACTGGGTGTAAAGGGAGCGCAGGCGGGAAGACACGTTGGAAGTGAAATCTATGGGCTCAACCCATAAACTGCTTTCAAAACTGTTTTTCTTGAGTAGTGCAGAGGTAGGCGGAATTCCCGGTGTAGCGGTGGAATGCGTAGATATCGGGAGGAACACCAGTGGCGAAGGCGGCCTACTGAGCACCAACTGACGCTGAGGCTCGAAAGGGTGGGTAGCAAACA
+
AAAAAF>?FD4@ADGCA?E2ABFBA2AFHFGGGGHFEEGHHHHGGGGEE?E0AA>>/EEB?B2?BB?0BFGFGF4FFGBF?GHHGHHHHHHGGB22BGHFGGHHGHBGHH<<?2@<?FFFFHC?DGGHHHHHFFFCHEGC>CFEHGDG<-;@D;0;:;:;CEBFFC.;9B.09FBC@??;@CFFFFFF9;FF;9@B>9E@-99AFFF;/;;BFFFAA;///.;.9AFE..:--:A;...;@B./;/9BB.A
@M03896:38:000000000-B4D98:1:1114:23597:8882 1:N:0:263
TACGGAGGGTGCAAGCGTTAATCGGAATTACTGGGCGTAAAGCGCACGCAGGCGGTTTGTTAAGTCAGATGTGAAATCCCCGGGCTCAACCTGGGAACTGCATCTGATACTGGCAAGCTTGAGTCTCGTAGAGGGGGGTAGAATTCCAGGTGTAGCGGTGAAATGCGTAGAGATCTGGAGGAATACCGGTGGCGAAGGCGGCCCCCTGAACGAAGACTGACGCTCAGGTGCGAAAGCGTGGGGAGCAAACA
+
AAABA?AB@?AAB5F4A2E2ABFBE2FFHGHHGFHHEEGEGHHGGCEEFEEE?EEEFGGFGGBBBFBBBGHGHHFBFGHGGGGGGGHEGHHHHHFFHGHHHHHHHHHHFG?@??F2FHHHHF?DGHGGFEFEGFC<CFFFFFFFFF;/;BBFF;BBDD;DEFFFBFDDDFFFFBFFFFFFFFFFFFFFF@DFFFFFFFEBFFDDFFFF./;AAEFDFFFFFFFDFFFFFFFDADFDFDDFFFFFFFEFFF?
@M03896:38:000000000-B4D98:1:1114:23607:8902 1:N:0:263
TACGGAGGGTGCAAGCGTTAATCGGAATTACTGGGCGTAAAGCGCACGCAGGCGGTTTGTTACGTCAGATGTGAAATCCCCGGGCTCAACCTGGGAACTGCATCTGATACTGGCAAGCTTGAGTCTCGTAGAGGGGGGTAGAATTCCAGGTGTAGCGGTGAAATGCGTAGAGATCTGGAGGAATACCGGTGGCGAAGGCGGCCCCCTGAACGAAGACTGACGCTCAGGTGCGAAAGCGTGGGGAGCAAACA
+
AAA?AAABC?AAB5FA22E2ABFAB2FFHFGGDB2BEAEGHHHGGGGEGAE@E@>>EEAFFG@1FGF?GHHGGF4EGHHHGEEEEGHHHHHH0GEHGGH?GHHHH2FFFH?2??FCFHHHGGFGHGFFFGGAB0>-A=FAEB/FFFFFFFBFB;:BC-;:EFFFFF::9@EFFFFF//BAFFEBBFFA-9@DA-;D@AA>ADCFFFD./;;.:AAABFFFF?DDDDFBFF;;A9=.BAD.;>DE>AAFFF.
@M03896:38:000000000-B4D98:1:1114:23589:8906 1:N:0:263
TACGGAGGGTGCAAGCGTTAATCGGAATTACTGGGCGTAAAGCGCACGCAGGCGGTTTGTTAAGTCAGATGTGAAATCCCCGGGCTCAACCTGGGAACTGCATCTGATACTGGCAAGCTTGAGTCTCGTAGAGGGGGGTAGAATTCCAGTTGTAGCGGTGAAATGCGTAGAGATCTGGAGGAATACCGGTGGCGAAGGCGTCCCCCTGAACGAAGACTGACGCTCAGGTGCGAACGCGTGGGGAGCAAACA
+
>AAAAAADBAA>4FGA2222ABG2BA2AG5FFA3ABEEFEEGFEEAA0EAE0B0>>/>EGFGHFGH4BED@B4BBB4FBFF>E/>EHEGHHF0B/BBFBBBG2GF??2?F>2?FFC/FFF?0<?D<FF?C.<1<.<<BF;.B/BBBF;/:/;;9;;-;.-.;BB/;9;;-9/;BFF///.99B/;F9999;.;----.:-.-9A.D-..9;..:A?///9;.;AFA//;/;-:9--9--9-;-9-;AB/F.
@M03896:38:000000000-B4D98:1:1114:20768:9021 1:N:0:263
TACGGAGGGTGCAAGCGTTCATCGGAATTACTGGGCGTAAAGCGCACGCAGGCGGTTTGTTAAGTCAGATGTGAAATCCCCGGGCTCAACCTGGGAACTGCATCTGATACTGGCAAGCTTGAGTCTCGTAGAGGGGGGTAGAATTCCAGGTGTAGCGGTGAAATGCGTAGAGATCTGGAGGAATACCGGTGGCGAAGGCGGCCCCCTGAACGAAGACTGACGCTCAGGTGCGAAAGCGTGGGGAGCAAACA
+
AAAAA>A1D1>A11F0A0A01BDAB0AFHHHHC1FGCEE//BFEA/E/AEEG/ECE>EE0FFGFFEBBBFFBFHB1BBGHFGECEEH1<CF0F0FCFFHFFGHGHD?F>??2?/@<FGHHH<??FDGFFCCFFFAA-=@FFF9:BBF/BF/FB;B/@@;@AFFFBFBBB@EFBBFFFFFFFB-BFFFF?@@FF@@;-AE@?@@@@@?E-/;-A9A-;9B/BBBBBF9/BFF@??=-9BBF@@<-9AAFFF-
@M03896:38:000000000-B4D98:1:1114:10484:10153 1:N:0:263
AACGTAGGTCACAAGCGTTGTCCGGAATTACTGGGTGTAAAGGGAGCGCAGGCGGGAAGACAAGTTGGAAGTGAAATCTATGGGCTCAACCCATACACTGCTTTCAAAACTGTTTTTCTTGAGTAGTGCAGAGGTAGGCGGAATTCCCGGTGTAGCGGTGGAATGCGTAGATATCGGGAGGAACACCAGTGGCGAAGGCGGCCTACTGAGCACCAACTGACGCTGAGGCTCGAAAGTGTGGGTAGCAAACA
+
>>>AACFAFBBCDDFC22E2ABDBA2AFHGHHHHHHEE3G5GHCE?E?EEC?E0>>/EAEBBFGBF4BBBGBFGFGHGFGGHHFFGGHFFHGAHF2FHHGHGHHHH3FFG?<?@2@?FGG222@1?GFFHGD?F11GFGGCAAEHHHHDG?DE<;;:A;@DCFFGGDCGFFGGFG?BAAGGGF?FFFFFFFFE@B-=9A;>DFFFFB:/;;;FFFFFFFF/9;AAAFE..;=-.;9;BFBAA.99BBF/A.
@M03896:38:000000000-B4D98:1:1114:10493:10168 1:N:0:263
AACGTAGGTCACAAGCGTTGTCCGGAATTACTGGGTGTAAAGGGAGCGCAGGCGGGAAGACAAGTTGGAAGTGAAATCTATGGGCTCAACCCATAAACTGCTTTCAAAACTGTTTTTCTTGAGTAGTGCAGAGGTAGGCGGAATTCCCGGTGTAGCGGTGGAATGCGTAGATATCGGGAGGAACACCAGTGGCGAAGGCGGCCTACTGAGCACCAACTGACGCTGAGGCTCGAAAGTGTGGGTAGCAAACA
+
ABABAFFBFFBBDEGA22E2ABDBAAFGHHHHHHHCEEHHHHHGABEEGEEEEEEE>EEFFGBFBF4BBBFBGHGFHHGFHHHHHHHFGHHEFGF2BFGHHHHHGFBDDF?2D>D@?GHHGFFD@GHHHHGGHG1?GEG?AACGHHHDEGCEE<GGGE;EDEGGGFCCDGGGGFGGGGGGGGGGFFFEFBFFEDFFFFFCFFDDFFFB0;;BFFFFFFFFFFDDFDFF??AA;FDDBFFFFF.0;BFFFFF
@M03896:38:000000000-B4D98:1:1114:13611:10750 1:N:0:263
GACAGAGGATGCAAGCGTTATCTGGAATGATTGGGCGTAAGGCGTCTGTAGGTGGCTTTTCAAGTCCGCCGTCCAATCCCAGGGCTCAACCCTGGACAGGCGGTGGAAACTACCAAGCTGGAGTACGGTAGGGGCAGAGGGAATTTCCGGTGGAGCGGTGAAATGCGTAGAGATCGGAAAGAACACCAACGGCGAAAGCACCCTGCTGAGCCGACACTGACACTGAGAGACGAAAGCTAGGGGAGCGAATG
+
AAAAACFCFCFFE5F422E2ABFDD5BGHHHHHHHHGGGEHHGEFEGGHGHGBGFGHHHHDDDADGFEEFFFGG>BBEG@BFFGGHHBBCGEHHGEFFFFF>>><BFBDFD?B?BB@FFGF@@@CFDD?GGGGG<<EEHEGA>GHHHD<E@EGGGFGGEGEHGHGHECADEGGFFGFFGGGGGGGGGGAE?FBCFFFFFFFEDEFFFB0;;;;9@->FF:FFBBFBFFFEB;;;ADFBFFFED.@A=@BBF
@M03896:38:000000000-B4D98:1:1114:7297:11350 1:N:0:263
TACGGAGGGTGCAAGCGTTAATCGGAATTACTGGGCGTAAAGCGCACGCAGGCGGTTTGTTAAGTCAGATGTGAAATCCCCGGGCTCAACCTGGGAACTGCATCTGATACTGGCAAGCTTGAGTCTCGTAGAGGGGGGTAGAATTCCAGGTGTAGCGGTGAAATGCGTAGAGATCTGGAGGAATACCGGTGGCGAAGGCGGCCCCCTGAACGAAGACTGACGCTCAGGTGCGAAAGCGTGGGGAGCAAACA
+
ABA@AAABCAAAGFFC22E2ABGBB2AFHHHHFBGGEGGEEHFFGGEEGGGCE?EEGGGHGFFFFGFBEGHHHHGBFHHHGGGGEGHFGHHHCGEGHGHHHGHHHGHHHH?2??@2?FGHF?FGGHG??EEFFHD-DFFDEFFFFFFBBFFFF/BFF@ADFFFFFFAADFFFFBFFFBFFFFFFFFFFC@BFABFFFFECBFDFFFFE/;;;;AAAFFFBFFDFFFFFFFB;9=CAFFFFFFFEA;ABFF?
@M03896:38:000000000-B4D98:1:1114:7289:11373 1:N:0:263
TACGGAGGGTGCAAGCGTTAATCGGAATTACTGGGCGTAAAGCGCACGCAGGCGGTTTGTTAAGTCAGATGTGAAATCCCCGGGCTCAACCTGGGAACTGCATCTGATACTGGCAAGCTTGAGTCTCGTAGAGGGGGGTAGAATTCCAGGTGTAGCGGTGAAATGCGTAGAGATCTGGAGGAATACCGGTGGCGAAGGCGGCCCCCTGAACGAAGACTGCCGCTCAGGTGCGAAAGCGTGGGGAGCAAACA
+
>AA33>>ADAA>FDFF22E2ABFBA2AFHFHHGBFFEGGAGHFFGCEEEGGGE0EEGEEHHH4FGHF@FGHGHFF4FGHHG@EGEGHFGHHH?FC0FFHGHBGHHHHHDH?>??@<?FHHCFCGHFHGFDFAGH.-@BBFFFFFFFF99FBBB;;9B-;;AFFFFFAADBEBBBFFFFFFFFBF/BFA@@BFFBBBB.A;B=BBBB?A.;9...;:BFF/;B@BBDFBFFB;A9=DFFFF?BBA-9AF/A.
@M03896:38:000000000-B4D98:1:1114:7312:11374 1:N:0:263
TACGGAGGGTGCAAGCGTTAATCGGAATTACTGGGCGTAAAGCGCACGCAGGCGGTTTGTTAAGTCAGATGTGAAATCCCCGGGCTCAACCTGGGAACTGCATCTGATACTGGCACGCTTGAGTCTCGTAGAGGGGGGTAGAATTCCAGGTGTAGCGGTGAAATGCGTAGAGATCTGGAGGAATACCGGTGGCGAAGGCGGCCCCCTGAACGAAGACTGACGCTCAGGTGCGAAAGCGTGGGGAGCAAACA
+
>AAA3>3ADAAAFBDA22A2ABGABA2FHGHHFBFFEGFEEHFEFGFEGEEGD?EEEGGHHBFFGHF@BGHHFB4BFGHHGEGEEEGEFFHFCAEAGFHGHHHHHGGHHH?2??@2?AEGC?1?GHG<>EFGBF?-CFFFEFBFFFF;;BBFF:BB;-;=EFFFFFAA?DFF/BFFFFBFAAFFFFFDDC>D;-@DBDA;@A@FFFFE.;9:..;;BB//FDA9DAFFFB;;;;@AF?D?;-=AFAEFFF.
@M03896:38:000000000-B4D98:1:1114:2297:11676 1:N:0:263
TACGGAGGGTGCAAGCGTTAATCGGAATTACTGGGCGTAAAGCGCACGCAGGCGGTTTGTTAAGTCAGATGTGAAATCCCCGGGCTCAACCTGGGAACTGCATCTGATACTGGCAAGCTTGAGTCTCGTAGAGGGGGGTAGAATTCCAGGTGTAGCGGTGAAATGCGTAGAGATCTGGAGGAATACCGGTGGCGAAGGCGGCCCCCTGAACGAAGACTGACGCTCAGGTGCGAAAGCGTGGGGAGCAAACA
+
BBABA3ADDAAAB5B4A2E22BFA22AFHDGHHFHHFFEACGHGECEFGEEG1EE>EEGHHBBBBB@BBFGFHGG?FFFBFEEEGGHBFFHHHHFGFEHHHHHHHHEGDF?2??@@??FGHC?F?FGHFEF.FC.--BCDFB:FFBF/FFFFFBF;BFDFEBFFFFDAADEF/;;BFFFFFDFFFFFFCDFFFCF=FFFFFFFAFFCE.:;A:;A9BFFBBDDFFABBBB:@A--;/DFFFFF?BDFFBF.
@M03896:38:000000000-B4D98:1:1114:25653:11773 1:N:0:263
TACGGAGGGTGCAAGCGTTAATCGGAATTACTGGGCGTAAAGCGCACGCAGGCGGTTTGTTAAGTCAGATGTGAAATCCCCGGGCTCAACCTGGGAACTGCATCTGATACTGGCAAGCTTGAGTCTCGTAGAGGGGGGTAGAATTCCAGGTGTAGCGGTGAAATGCGTAGAGATCTGGAGGAATACCGGTGGCGAAGGCGGCCCCCTGAACGAAGACTGACGCTCAGGTGCGAAAGCGTGGGGAGCAAACA
+
ABABB>ADD?>>4FFAA2AAABFBB2FGHFHHFCEFEEEDEHGEGGFCEA0>A@EEFEEHGHFBBFBBFFFFGFFFHHHGG?FEEGHEGFHHCCFGFEFGGHHHHH?>?F????G2CHHHHFFGHDFC?CFFGFD-@;@AEFFFFFFFFB9BF;BF-;;@AFFFFBAADFFFFFFFFFEFDAFBFFF?@@9A.9--;9A-@>9>FD@A.9/.;ADDFFFFFD?DFFFB9B;;:;@.BAFFFFFFBAEFFFA
@M03896:38:000000000-B4D98:1:1114:25680:11783 1:N:0:263
TACGGAGGGTGCAAGCGTTAATCGGAATTACTGGGCGTAAAGCGCACGCAGGCGGTTTGTTAAGTCAGATGTGAAATCCCCGGGCTCAACCTGGGAACTGCATCTGATACTGGCAAGCTTGAGTCTCGTAGAGGGGGGTAGAATTCCAGGTGTAGCGGTGAAATGCGTAGAGATCTGGAGGAATACCGGTGGCGAAGGCGGCCCCCTGAACGAAGACTGACGCTCAGGTGCGAAAGCGTGGGGAGCAAACA
+
ABAAB3ADDAAAF5B4E2F2ABFBB?FFHGHHGGHHGGGBFHGGGFEEFEFF?FEEGEGHHGFFBFBBBGHFGHBBFGHHFEGGGGHBBFGHHHGHHGHHHHHHHHFF?F?2??F@?GHHG??FFGGGFEF>>0<><AA?EFBFFFF/BBBFB/BBDD9>AFBFFFD:DDFFB;BFFBBFFFFFFFFFA9BFFDFFAFEFFF@@FFFE.:;.99DDFFFFFFDDFFFFBB;;;@BABDDDFFFEBD?FFFE
@M03896:38:000000000-B4D98:1:1114:25662:11790 1:N:0:263
TACGGAGGGTGCAAGCGTTAATCGGAATTACTGGGCGTAAAGCGCACGCAGGCGGTTTGTTAAGTCAGATGTGAAATCCCCGGGCTCAACCTGGGAACTGCATCTGATACTGGCAAGCTTGAGTCTCGTAGAGGGGGGTAGAATTCCAGGTGTAGCGGTGAAATGCGTAGAGATCTGGAGGAATACCGGTGGCGAAGGCGGCCCCCTGAACGAAGACTGACGCTCAGGTGCGAAAGCGTGGGGAGCAAACA
+
AAAAAABBBAAABBGC22E2ABFBBAFGHGHHFFEGEFEEEHGGGCFGGFGGAEEEFGGHHGFFBGBBFGHGGHGGHHHHGGGGGGHEFHHHHHGHHGHHHHHHHHHGGH????F2<CGF<01?GGF??DE<FGFFGFADEFFFFFF/FBBFF;/9B9.;AFFFFFAAD@EF/BFFFFFFFDFFFFFF;;@AA@=@FAEBDF@DFFAE./9..ADDFFFFE.9;AAFB;9;=DFCDFDFFFA;ABD?FFF.
@M03896:38:000000000-B4D98:1:1114:4055:11919 1:N:0:263
AACGTAGGTCACAAGCGTTGTCCGGAATTACTGGGTGTAAAGGGAGCGCAGGCGGGAAGACAAGTTGGAAGTGAAATCTATGGGCTCAACCCATAAACTGCTTTCAAAACTGTTTTTCTTGAGTAGTGCAGAGGTAGGCGGAATTCCCGGTGTAGCGGTGGAATGCGTAGATATCGGGAGGAACACCAGTGGCGAAGGCGGCCTACTGAGCACCAACTGACGCTGAGGCTCGAAAGTGTGGGTAGCAAACA
+
ABA?AFFBFF4BA4FC22E2ABDBA2EFHFHHHHHGEFHGDGHGHFEEGFGCECE>>EEGFFBFFG@BFGHHHHFBGHG4GHHHHHGBFGHF?FF2BBFGHHHHHGDDDF?2D@@@?FHHG>@FFHHHHHHFGGCCGEF->>AEHGD<<E?EECFCAAAEGEHGGF:;EGGGGFFCBGGGAGFGFFF;ABFFA@FFCAA;=CDFFFFB0;:9FFFFFFFBFFADDDAFFEF@9FFDB0BFDFDF.FFFFFE
@M03896:38:000000000-B4D98:1:1114:4067:11933 1:N:0:263
AACGTAGGTCACAAGCGTTGTCCGGAATTACTGGGTGTAACGGGAGCGCAGGCGGGAAGACAAGTTGGAAGTGAAATCTATGGGCTCAACCCATACACTGCTTTCAAAACTGTTTTTCTTGATTAGTGCAGAGGTAGGCGGACTTCCCGGTGTAGCGGTGGAATGCGTAGATATCGGGAGGAACACCAGTGGCGAAGGCGGCCTACTGAGCACCAACTGACGCTGAGGCTCGAAAGTGTGGGTAGCAAACA
+
>3A>AC??BB44B4BA2222ABDA22AFGGHHGBDAEEGF5222AEBEEE0AAE>//>>F?31BBG4?B??B3FB4BFB4BEHCGHHE3BGDA0?0?BDFFFGHHG2??G?12@@@<@GGF<1??DFGFGF1CC<F1.>-><-<CDHH.@-:;=:CD:;??9BCFC;.C?EGBFG.9-;--;BFFFF;.:9/99--;?E;-;@AFFB//99;FFF.A/B/;.;9.:..9.:--.A.F/;/.9.999/:BA.
@M03896:38:000000000-B4D98:1:1114:27207:13315 1:N:0:263
TACGGAGGGTGCAAGCGTTAATCGGAATTACTGGGCGTAAAGCGCACGCAGGCGGTTTGTTAAGTCAGATGTGAAATCCCCGGGCTCAACCTGGGAACTGCATCTGATACTGGCAAGCTTGAGTCTCGTAGAGGGGGGTAGAATTCCAGGTGTAGCGGTGAAATGCGTAGAGATCTGGAGGAATACCGGTGGCGAAGGCGGCCCCCTGAACGAAGACTGACGCTCAGGTGCGAAAGCGTGGGGAGCAAACA
+
ABBBBABBD?AACFGAE2E2ABFFE2FFHHHHFFDHFFGEFHHGGCEGGEEG?E@EFFGGGFBBBFBBFFGBGGGDGHHGGGGGGGHEGFHHHHFHHGHHHHHHHHHHFH?2??@2?GHHHG1FFGFGFDE<=G?DG==DEFBBFFF9BF/F;;B;@B.@EFFFFFF;ABEFFFFFFFFFFDFFFFFFF@FFFFFFFFFFFFFFFDDE.9::9AD.BFFFFFFFFFFFFFFF?BA?FD9AACA9DFEFFFF
@M03896:38:000000000-B4D98:1:1114:27195:13330 1:N:0:263
TACGGAGGGTGCAAGCGTTAATCGGAATTACTGGGCGTAAAGCGCACGCAGGCGGTTTGTTAAGTCAGATGTGAAATCCCCGGGCTCAACCTGGGAACTGCATCTGATACTGGCAAGCTTGAGTCTCGTAGAGGGGGGTAGAATTCCAGGTGTAGCGGTGAAATGCGTAGAGATCTGGAGGAATACCGGTGGCGAAGGCGGCCCCCTGAACGAAGACTGACGCTCAGGTGCGAAAGCGGGGGGAGCAAACA
+
>AAA>A3A2AAAFGFCE2E2ABFBB2EFHGHHFBEFFFEBFHFEEEEEGEEEAEEEGGGHGG4BBBBBBFFF4GB4GHHHGGGGGGHFGHHHHFGFFGHFHHHHHHDFDG????@2FGHHFF?FGG???CFAGH.C?99A?B;;BBB/;99BB/;;@@;9A/FFFFA9.;EFBBFFFBFFDFBBFFFA@@AFABDFDFE;-9;DFF@A.;:.;AFDFFFFFBDDFFFF/B999;=9:;--;DF--;AFFFF
@M03896:38:000000000-B4D98:1:1114:27213:13332 1:N:0:263
TACGGAGGGTGCAAGCGTTAATCGGAATTACTGGGCGTAAAGCGCACGCAGGCGGTTTGTTAAGTCAGATGTGAAATCCCCGGGCTCAACCTGGGAACTGCATCTGATACTGGCAAGCTTGAGTCTCGTAGAGGGGGGTAGAATTCCAGGTGTAGCGGTGAAATGCGTAGAGATCTGGAGGAATACCGGTGGCGAAGGCGGCCCCCTGAACGAAGACTGACGCTCAGGTGCGAAAGCGTGGGGAGCAAACA
+
>AABA3ADD2>ABFG4E2A2ABFAE2FFHHHHFA2GAEEEBGFGGCECGEEC?E/EEEEBFHGGBBB@@B3BBEE4BGHFFEEGEEGFGGHGFAAHHGHHFHGHFDF????@??@1?FGHGG?F????F<FFDC?@C;@DEFFFFFB:9F/B99BB>@;-;FFBBFDAA9:BFF/;B//AADFFFFFDB@B.9BBB@FF-B-;;-@>A.//9;;AABFFBFA?9A?BBFFFB?@?A/9AD-@>.@DFFBF?
@M03896:38:000000000-B4D98:1:1114:24333:13565 1:N:0:263
AACGTAGGTCACAAGCGTTGTCCGGAATTACTGGGTGTAAAGGGAGCGCAGGCGGGAAGACAAGTTGGAAGTGAAATCTATGGGCTCAACCCATAAACTGCTTTCAAAACTGTTTTTCTTGAGTAGTGCAGAGGTAGGCGGAATTCCCGGTGTAGCGGTGGAATGCGTAGATATCGGGAGGAACACCAGTGGCGAAGGCGGCCTACTGAGCACCAACTGACGCTGAGGCTCGAAAGTGTGGGTAGCAAACA
+
BBBBAFFBFFBB54F4E2E2ABDBE2EFHGHHHHHHEEHFFHHGHEEEGEGFDCE/>EEGEFFFBGBBBFGGHHFBFGGGHHHFHHHBFFHFFGF2BBFGHHHHHDFBDF?DDDDFFGHHH2@DDFHHHHGFGGCBGGF@A><CHHHGEGCEECGCEE;EGGHGFGEFGGGGGBFEGFAFGGGGFFFAFFFFEFFFFFE@DFDFFFFF0;:BAFFFFFFFFFFFB9.AEFAC;BDD;0BBAFDBAFFFB..
@M03896:38:000000000-B4D98:1:1114:24346:13585 1:N:0:263
AACGTAGGTCACAAGCGTTGTCCGGAATTACTGGGTGTAAAGGGAGCGCAGGCGGGAAGACAAGTTGGAAGTGACATCTATGGGCTCAACCCATAAACTGCTTTCAAAACTGTTTTTCTTGAGTAGTGCAGAGGTAGGCGGAATTCCCGGTGTAGCGGTGGAATGCGTAGATATCGGGAGGAACACCAGTGGCGAAGTCGGCCTACTGAGCACCAACTGACGCTGAGGCTCGAAAGTGTGGGTAGCAAACA
+
AAAAAFFAFD4C5AFE22E2ABDBAAEFHGHHFHGAEEHHDGGGGEGCEEECE0>/>EEHCBFFGHBBBB3BBG4?GGFGB4GAFGHFGHHGGEBBGHGFFHHHHHFHHH???2@C/FGGFD@@@FFCGFHGHFG1G/FC@@?C<GHHCC?@C:CG@-;ADFHGGC99.-;FB;9;?---9AFGBFF?9BFB;9>9=.;ABFAAFF///;;BFFFFFFFFFFDFDDF..9.;-9..9FFFDF.9ABB/BF.
@M03896:38:000000000-B4D98:1:1114:13842:13921 1:N:0:263
AACGTAGGTCACAAGCGTTGTCCGGAATTACTGGGTGTAAAGGGAGCGCAGGCGGGAAGCCAAGTTGGAAGTGAACTCTATGGGCTCAACCCACACACTGCTTTCCAAAATGTTTTTCTTGAGTAGTGCAGAGGTAGGCGGAATTCCCGGTGTAGCGGCGGAATGCGTAGATATCGGGCGGAACACCAGTGGCGAAGGCGGCCTACTGAGCACCAACTGACGCTGAGGCCCGAAAGTGGGGGTAGCAAACA
+
AAAA>CC1@DCCGFG1E1A0ABFAA0AFGHHHFCAB0AAB2FBEHGG?EEE/AA////>/FG>?12@11B>11>21BF1B>>FFCHHFHFH/F/<///B1BBFB11>??/<1?2@@/@F1<D1?<F?011<FCCFBG.D@?CCACGGG.@-@.:0;::---;;./9;-99-FF/;-9-----99FFF--/;/:@@@;-A-@-@9FF////9/;EFE-:B/F-9----;--;;-9@-9;/----9-/;BF--
@M03896:38:000000000-B4D98:1:1114:13850:13939 1:N:0:263
AACGTAGGTCACAAGCGTTGTCCGGAATTACTGGGTGTAAAGGGAGCGCAGGCGGGAAGACAAGTTGGAAGTGAAATCTATGGGCTCAACCCATAAACTGCTTTCAAAACTGTTTTTCTTGAGTAGTGCAGAGGTAGGCGGAATTCCCGGTGTAGCGGTGGAATGCGTAGATATCGGGAGGAACACCAGTGGCGAAGGCGGCCTACTGAGCACCAACTGACGCTGAGGCTCGAAAGTGTGGGGAGCAAACA
+
ABABAFFBFFBBD4F4E2A2ABFEE2EFHHHHHGGFAAEDDGGGEFECGEAE?EC/>>11BFBFBF4BBBBBFGBBFGDFHHHGHHHEGHHFFHB2BBFGFHHHHHDDDF?2D>@@?FGHFD@DDGFGFHFFFFGFFGDCC@AEHHG<AC@DCCGFGD:@DGGFFFEEDAEFGFFCDABAA?BAFFF;FBFFEDFFFFFCFFDDFFFF/;9;FE?EFFFFFFDFDDFE.A:@:BD9BFBBDF-.-AAFFF?
@M03896:38:000000000-B4D98:1:1114:7137:14075 1:N:0:263
TACGTAGGGTGCGAGCGTTGTCCGGAATTACTGGGCGTAAAGAGCTCGCAGGCGGTTTGTCGCGTCGTCTGTGAAATCCCGGGGCTCAACCTCGGGCGTGCAGGCGATACGGGCATACCTAGAGTGCTGTAGGGGAGACTGGAATTCCTGGTGTAGCGGTGAAATGCGCAGATATCAGGAGGAACACCGATGGCGAAGCCAGCTCTCTAGGCAGTTACTGACGCTGAGGAGCGAAAGCATGGGTAGCGAA
+
AAAA>CFAA1AA11E0E0E001DBA0AFHFHHHGHHEEEEFH1GH1FE/AEE/>>EEGGHH//>>>/>??CFGEGFGHHFFGGCGG/?FG0??CA//@CGGE10.>-<CC..<;:G00/C00C:0<;00;:;GE.CABA0F.9/99;00;/;/.90;A99-EF///9;--@-F9/9/;/9A-A-AB9-@-99-9-9-@-:-9-/;BB//9/;;9FB//9/:/:AFABFF/999@@>-;BBBFE;;-9-;-
@M03896:38:000000000-B4D98:1:1114:23156:14224 1:N:0:263
AACGTAGGTCACAAGCGTTGTCCGGAATTACTGGGTGTAAAGGGCGCGCAGGCGGGAAGACAAGTTGGAAGTGAAATCTATGGGCTCAACCCATAAACTGCTTTCAAAACTGTTTTTCTTGAGTAGTGCAGAGGTAGGCGGAATTCCCGGTGTAGCGGTGGAATGCGTAGATATCGGGAGGAACACCAGTGGCGAAGGCGGCCTACTGAGCACCAACTGACGCTGAGGCTCGAAAGTGTGGGTAGCAAACA
+
ABAAAFFBFB445AFA22A2ABDBAAAFHHHHHHH3AEHHHHHGA0EEEEF0B0>>//>BBBBBBBBBBBFBGGHHHHFFFFHGGFHGHHHDFFB2BBF?GHHDGF?DFH22D2DFFGHG<?<?D1<<GHF>GGFFGAGG@CFGHHHHEGFFF<<CC9;;AEGGGFC;DGGGGGGGG??-@DFFFFFFABFFADFFFDA:AFCDFFFB/;;BFFFFFFFFFFDDADFEFE;@@FDD9B:BDFFB:FFFFFF
@M03896:38:000000000-B4D98:1:1114:23165:14240 1:N:0:263
AACGTAGGTCACAAGCGTTGTCCGGAATTACTGGGTGTAAAGGGAGCGCAGGCGGGAAGACAAGTTGGAAGTGAAATCTATGGGCTCAACCCATACACTGCTTTCAAAACTGTTTTTCTTGAGTAGTGCAGAGGTAGGCGGAATTCCCGGTGTAGCGGTGGAATGCGTAGATATCGGGAGGAACACCAGTGGCGAAGGCGGCCTACTGAGCACCAACTGACGCTGAGGCTCGAAAGTGTGGGTAGCAAACA
+
AAAAAFFBFFFB54E422A22BDB22AFHHHHHHGGEEHFDGHGEEEEFEFEAAECCEECFGBFBGBBBBFBGFGFHHHFGGHHHHGBFGHFCFB2BBBFHHHHHHBBBF?2?@@FFGHHHF@@DGGHHHHFHG<FFEGC><AEHGHGDF@FF;C;AA;ADEGGFGFGGGGGGFFEGDCGGGBFFFFFF/BFEFFFFFF@FFBDFFFB/;/BAFFEFFFFFDDFDDFEFEA@9BDFBF/BDF.;.;BFFF.
@M03896:38:000000000-B4D98:1:1114:28358:14320 1:N:0:263
AACGTAGGTCACAAGCGTTGTCCGGAATTACTGGGTGTAAAGGGAGCGCAGGCGGGTAGACAAGTTGGCCGTCAAATCTATGGGCTCAACCCATAACATGCTTTCAAAACTGTTTTTCTTGAGTAGTGCAGGGGTAGGCGGAATTCCCGGTGTAGCGGTGGAATGCGTAGATATCGGGAGGAACACCAGTGGCGAAGGCGGCCTACTGAGCCCCAACTGACGCTGAGGCTCGAAAGTGTGGGGAGCAAACA
+
>>A1>BFA131BADG111A0ABDBAAEGFGAGHHH0AEGGFH1B///A/EEE/EE///?1BBBBB21B11>>/>EFGH222BGHHHHFGHHG/0<B<FFHHBGHB2@?FG?1?210<@GGH???F11?1?F0<A.AFCGGGA<CG0=FEGCC.:CGC@;A..CFFG:C.AE0C0;;A-;--99AFFF--/;BA@@@-;9-;-;9BBBB/;9/;9-AABFFFBABB-:---;;9B-;;:;BAF-->AEEF--
@M03896:38:000000000-B4D98:1:1114:28342:14332 1:N:0:263
AACGTAGGTCACAAGCGTTGTCCGGAATTACTGGGTGTAAAGGGAGCGCAGGCGGGAAGACAAGTTGGAAGTGAAATCTATGGGCTCAACCCATAAACTGCTTTCAAAACTGTTTTTCTTGAGTAGTGCAGAGGTAGGCGGAATTCCCGGTGTAGCGGTGGAATGCGTAGATATCGGGAGGAACACCAGTGGCGAAGGCGGCCTACTGAGCACCAACTGACGCTGAGGCTCGAAAGTGTGGGGAGCAAACA
+
AABBAFFAFFFBB4B4A2A2ABDAE2EFHFHHGGCB2AAD5FHGEEFGCAE?1E?@/>?GGGBBBBBBBB?BBGBBBGDDFHHGHHGEGHHFF3B2BFFHGHHHHFBBBB???@@@FGHHHF@@>GGHFFD<?E1?GFDDC@ACGDGDDGCGE<CCCC.:A;CCBFD:.?EGGGFEGGGGGGBCFFFEFBFFEFCAFFFAC-9AFFBF/9/;;EFFFFFFFDDDDD9A9.;@-BDA/;9;DD-.-;EFFFF
@M03896:38:000000000-B4D98:1:1114:3835:15235 1:N:0:263
TACGGAGGGTGCAAGCGTTAATCGGAATTACTGGGCGTAAAGCGCACGCAGGCGGTTTGTTAAGTCAGATGTGAAATCCCCGGGCTCAACCTGGGAACTGCATCTGATACTGGCAAGCTTGAGTCTCGTAGAGGGGGGTAGAATTCCAGGTGTAGCGGTGAAATGCGTAGAGATCTGGAGGAATACCGGTGGCGAAGGCGGCCCCCTGAACGAAGACTGACGCTCAGGTGCGAAAGCGTGGGGAGCAAACA
+
AAAAAAABB?AACFG4?2E2ABFBA2FFHGHHGFGHFGFBGGGFGGEEGEFFDFEEGGGHGGFBBF@BBBGFGHFBGHHGGGGGEGHFFGHHGFGHHGHHHHHHHHHGGG?>??F@?GHHGF?FGHGC?EFFHGE-ADDDFFBFFFB:BFBFFBFBFAADFFFFBFA;DFFFF;BFFBFFFFFFFFFFD@FFF@FFFFE;BFDDFFFE/;;ADEDDFFFFFBDFFFBFFFB:;BDDFAFFFFFFFDFFFF?
@M03896:38:000000000-B4D98:1:1114:3833:15254 1:N:0:263
TACGGAGGGTGCAAGCGTTAATCGGAATTACTGGGCGTAAAGCGCACGCAGGCGGTTTGATACGTCAGATGTGACATCCCCGGGCTCAACCTGGGAACTCCATCTGATACTGGCCAGCTTGAGTCTCGAAGAGGTGGGTAGACTTCCAGGTGTAGCGTTGAACTGCGTAGAGATCTGGAGGACTACCGGTGCCGAAGGCGGCCCCCTGAACGAAGCCTGCCCCTCAGGTGCGAAAGCGTGGGGCGCAAAC
+
ABBB?>>DD2>>4G4A222226D2BA2BBDFFD3ABAAABFFFFGCGCF?00B0>>>EE3BFFFGF11BBBFFBFFEFGEGG?EE>GHHGF0B0/?BF11?FFHFBD2>?121/0?<?GG0A1?F1GC1>F?0.1<<-.<<=0=0=<D=CCC0:0<::;:.;000<.9:AEB0;;C009C.;.9/;;@-;--;9>??.99--9;@@9;./:A.A?-9B;.A..;AFF/9/F-D=-.:ADB??;.99-9=A
@M03896:38:000000000-B4D98:1:1114:25144:15316 1:N:0:263
AACGTAGGTCACAAGCGTTGTCCGGAATTACTGGGTGTAAAGGGAGCGCAGGCGGGAAGACAAGTTGGAAGTGAAATCTATGGGCTCAACCCATACACTGCTTTCAAAACTGTTTTTCTTGAGTAGTGCAGAGGTAGGCGGAATTCCCGGTGTAGCGGTGGAATGCGTAGATATCGGGAGGAACACCAGTGGCGAAGGCGGCCTACTGAGCACCAACTGACGCTGAGGCTCGAAAGTGTGGGTAGCAAACA
+
>AAA>>CAFF1111B1A1E0ABDBA0AFHBGHGFHGEEGAFHGGGEEAEECE?EG//>ECB0BBBGBBBBFFGHBBBFFFGFHGHGG11BBEFFB0BBBFGFGHG>BBB??<?@@0FGHHH2@@?FGHHHF1FFCBGEF@>><CGG=<<@@CCCGCCCEGCCBFFGECEGEGGFG.A??A?BFFBFB-ABFFE@@?@FF@@@@AFFFF/;/;AEFFFFBBBBBF?--A-A;@-BBBFFFFFBBBAFFFFFF
@M03896:38:000000000-B4D98:1:1114:25164:15321 1:N:0:263
AACGTAGGTCACAAGCGTTGTCCGGAATTACTGGGTGTAAAGGGAGCGCAGGCGGGAAGACAAGTTGGAAGTGAAATCTATGGGCTCAACCCATAAACTGCTTTCAAAACTGTTTTTCTTGAGTAGTGCAGAGGTAGGCGGAATTCCCGGTGTAGCGGTGGAATGCGTAGATATCGGGAGGAACACCAGTGGCGAAGGCGGCCTACTGAGCACCAACTGACGCTGAGGCTCGAAAGTGTGGGTAGCAAACA
+
ABABBFFBFFBBBAE4E2E2ABDBA?EGHHHHHHHHEEGFGHHGHGGGGEEEEGEE>EEHFFBBBGBBBBFBFHGBGHGGHHHHHHHFGHHFFG?BBBGGHHHHHDDDDG?DDDDFFHHHG@@DDFGHHGFGGGCGHFFGDACEHDDDCF@EE;CC@ACGGHCFGGECADEGGCCCDCDGGGFGFFFAAFFFA@CFFFEBFFDFFFF:0;;BFFFFFFFBFDDFFDFE?AA;9;AABFFFFF?BEBFFFF.
@M03896:38:000000000-B4D98:1:1114:10375:15597 1:N:0:263
AACGTAGGTCACAAGCGTTGTCCGGAATTACTGGGTGTAAAGGGAGCGCAGGCGGGAAGACAAGTTGGAAGTGAAATCTATGGGCTCAACCCATAAACTGCTTTCAAAACTGTTTTTCTTGAGTAGTGCAGAGGTAGGCGGAATTCCCGGTGTAGCGGTGGAATGCGTAGATATCGGGAGGAACACCAGTGGCGAAGGCGGCCTACTGAGCACCAACTGACGCTGAGGCTCGAAAGTGTGGGTAGCAAACA
+
ABAAAFFCFF4454GA?2E2ABDBA2EFHHHHHHHGEEHFGHHGAEEEGEEEDEEG>>EBFFBFBF4BB?FBGHFFGHGHFHHHHHHFGGHFFGF2BFGHHHHHGDDDDG?2DDD@?GHHGD@D2?FHHHHHGF?FGEF-><AEHHHDAECGF;CCCEEGGCGGGGECDGGGGFCEDFAGGGGGFFFFFBFFA@FFFFEDFA>DFFB;0;;9AFFFFFF:FFDDDDFFFFA:;;DDBFFFFFFBABFFFF?
@M03896:38:000000000-B4D98:1:1114:13420:15822 1:N:0:263
AACGTAGGTCACAAGCGTTGTCCGGAATTACTGGGTGTAAAGGGAGCGCAGGCGGGAAGACAAGTTGGAAGTGAAATCTATGGGCTCAACCCATACACTGCTTTCAAAACTGTTTTTCTTGAGTAGTGCAGAGGTAGGCGGAATTCCCGGTGTAGCGGTGGAATGCGTAGATATCGGGAGGAACACCAGTGGCGAAGGCGGCCTACTGAGCACCAACTGACGCTGAGGCTCGAAAGTGTGGGTAGCAAACA
+
AAAAAFFA1B1BADGCA1E0ABFEEAEFHHHHHHHHEEHHHHHGHGE?EEEE?AE/>/?0BFBFBG1BBBGBGHFBBBFB>FGFGHHFGHHEGHF0B1BFHHFHHHGFGH?12@10/@FGGG@@FHGHHHHHHG<GFADCCCCGHHHHFGCGC;CFCCCCGGFGFGECEGGGGGGGGGGGGGGGFFFAABBFE;@@@FF@-9@BFFB:/;9;AFFFFFFFFFBBABFEFAF@@FFF//;FBFAF-;BFFFF
@M03896:38:000000000-B4D98:1:1114:13418:15844 1:N:0:263
AACGTAGGTCACAAGCGTTGTCCGGAATTACTGGGTGTAAAGGGAGCGCAGGCGGGAAGACAAGTTGGAAGTGAAATCTATGGGCTCAACCCATAAACTGCTTTCAAAACTGTTTTTCTTGAGTAGTGCAGAGGTAGGCGGAATTCCCGGTGTAGCGGTGGAATGCGTAGATATCGGGAGGAACACCAGTGGCGAAGGCGGCCTACTGAGCACCAACTGACGCTGAGGCTCGAAAGTGTGGGTAGCAAACA
+
AAAAAFFBFF4BF4GCA2E2ABDBE2EFHHHHHHHGEEGHGHHGGGGGGCF?EA>EE/>FFFEBFG4BBFF?FGEFGHG44BGGHHHGGHHGGHGBGHHGHHHHHHHHHH<<?@@@FGGF>@@@DHGHHHGGHG1GGAF@<@<CGHHHDGCGA0CFF@;AFEHEFFC;CGEGGFGEDGGGGGFGFFF.9BBFEDFFFFEBAFFFFFFB/;;BFFFFFFFFFFFDDDA9AE;@;BDDFFF/9DDFEFFFFFA
@M03896:38:000000000-B4D98:1:1114:10917:16633 1:N:0:263
AACGTAGGTCACAAGCGTTGTCCGGAATTACTGGGTGTAAAGGGAGCGCAGGCGGGAAGACAAGTTGGAAGTGAAATCTATGGGCTCAACCCATACACTGCTTTCAAAACTGTTTTTCTTGAGTAGTGCAGAGGTAGGCGGAATTCCCGGTGTAGCGGTGGAATGCGTAGATATCGGGAGGAACACCAGTGGCGAAGGCGGCCTACTGAGCACCAACTGACGCTGAGGCTCGAAAGTGTGGGTAGCAAACA
+
AAAAAFFBFFBBAAF4A2E2ABDBE2EFHFHHHFHFEEGGGHHGEEEGGEGC?EEGEEE?FF?BBB4BBBFFGHBBBGFGHHHHHHHEGHHE?3B2BBBGHHHHHFBBB??2?@@@?@GFG2@@DGGHFFFEGFGBHFF-<<<<CDFDCDCCFCGGCDAGGEBFFGDC?:EBF0;:BABDGDBCFFF.9:B9EDAA=FF@FADFFFFF/:;9:EFEFEFBBDDDDA.AAA;=-:AA;B/;;A9BEFFE/AA
@M03896:38:000000000-B4D98:1:1114:10936:16646 1:N:0:263
AACGTAGGTCACAAGCGTTGTCCGGAATTACTGGGTGTAAAGGGAGCGCAGGCGGGAAGACAAGTTGGAAGTGAAATCTATGGGCTCAACCCATAAACTGCTTTCAAAACTGTTTTTCTTGAGTAGTGCAGAGGTAGGCGGAATTCCCGGTGTAGCGGTGGAATGCGTAGATATCGGGAGGAACACCAGTGGCGAAGGCGGCCTACTGAGCACCAACTGACGCTGAGGCTCGAAAGTGTGGGTAGCAAACA
+
ABAAAFFBFF4BB4FAA2E2ABFBE?EFHGHHHHHHEGHGFHHGHGFGGEEEEEEE>EEGFFFGFH4BBBGBGHBBBGFGHHHHHHHEFGHFGHEBBGHHHHHHHGBDDF?2DDD@?GHHGF=DDHHHHHGGHG?CGGG?C>AEHHHHEGCEF<GGEECCGGGGGGECEGGGGFGFGGGGGGFFFFFEFFFFEFFFFFFDFFFFFFF:0;;BFFFEFFFFFFFD.;9:AAA;9BDD9B0FDF90.BBFFFF
@M03896:38:000000000-B4D98:1:1114:25667:16655 1:N:0:263
GACAGAGGATGCAAGCGTTATCTGGAATGATTGGGCGTAAGGCGTCTGTAGGTGGCTTTTCAAGTCCGCCGTCCAATCCCAGGGCTCAACCCTGGACAGGCGGTGGAAACTACCAAGCTGGAGTACGGTAGGGGCAGAGGGAATTTCCGGTGGAGCGGTGAAATGCGTAGAGATCGGAAAGAACACCAACGGCGAAAGCACCCTGCTGAGCCGACACTGACACTGAGAGACGAAAGCTAGGGGAGCGAATG
+
>AA?AFFBFFFFBDG4A2E2ABED55FGFFHHHGHHGEEEHGHGEEEFHGFEDFFHGGHHFDFDDGHGGGCFGG1BBGGGHHGFGFGFBGHGHFFHHFFFFE>>>CCGFGB3B?BB@FGGG<FFFFCE0FDFFG@-EACGE?<>FFGG.C@DD<CCAC:ACHCCFG;;.@EFF0::CDEBFGGGFBEFGGBFFFACFFFFFFFEFF///;/;;;B-CBFFFF//://9B.;;@FA.;/;/AA..-.-9--;
@M03896:38:000000000-B4D98:1:1114:25665:16672 1:N:0:263
GACAGAGGATGCAAGCGTTATCTGGAATGATTGGGCGTAAGGCGTCTGTAGGTGGCTTTTCAAGTCCGCCGTCCAATCCCAGGGCTCAACCCTGGACAGGCGGTGGAAACTACCAAGCTGGAGTACGGTAGGGGCAGAGGGAATTTCCGGTGGAGCGGTGAAATGCGTAGAGATCGGAAAGAACACCAACGGCGAAAGCACCCTGCTGAGCCGACACTGACACTGAGAGACGAAAGCTAGGGGAGCGAATG
+
AAAABFFCFFFFBBF422E2ABFDD5GHHHHHHHHHGFFFFGHEEFGGHGHGFFFHGHHHDFGFFGFB@EGGGG1BBFGBGFGGFFGBBCHGHHHHGCF?F@E>BDFBFGD3B?BB@FFHHCF@F>CEFGAFGG>@EGHGGGCFHHHGEGCFG.<CCF.;CGGHHHECDCFGGFFFGGGDGGFFGGGGGGF;C;=FFDFFFFDFFFFB0;:;9@DCCFFFFFFFFFFFFEBA=DFDFBFBFFF?-:-@@@F
@M03896:38:000000000-B4D98:1:1114:11827:17689 1:N:0:263
TACGGAGGGTGCAAGCGTTAATCGGAATTACTGGGCGTAAAGCGCACGCAGGCGGTTTGTTAAGTCAGATGTGAAATCCCCGGGCTCAACCTGGGAACTGCATCTGATACTGGCAAGCTTGAGTCTCGTAGAGGGGGGTAGAATTCCAGGTGTAGCGGTGAAATGCGTAGAGATCTGGAGGAATACCGGTGGCGAAGGCGGCCCCCTGAACGAAGACTGACGCTCAGGTGCGAAAGCGTGGGGAGCAAACA
+
ABAAB?ABB2AAFBGC?2F2ABGBB2BFHHHHGFGGGGGFGHGGGCEEGEEEAEEEGAFGBBFFFG4BBFGFGHF4FGHHGGGGGGGFFGHGFGFHHGHHHHHHHFFFFG?2??@@?GHHGGFFFGFFFDFFGF?>@=BFFFFFFFF;;FBFF;BBB@:@AFFFFFDDDFFFFFFFFBBFDFFFFFFFB@DDFDFFFDA:@BDDFFBA.:;.;AAABFFBFDDDFDB;BBB@ABDDFFADFBCEBDFFFF?
@M03896:38:000000000-B4D98:1:1114:4824:18179 1:N:0:263
AACGTAGGTCACAAGCGTTGTCCGGCATTACTGGGTGTAAAGGGAGCGCAGGCGGGCCGCCAAGTTGGAAGTGAACTCTATGGGCTCAACCAATACACTGCTTTCCAAACTGTTTTTCTTGAGTAGTGCAGAGGTAGGCGGAATTCCCGGTGTAGCGGTGGAATGCGTAGATATCGGGAGGAACACCAGTGGCGAAGGCGGCCTACTGAGCACCAACTGACGCTGTGGCTCGAAAGTGTGGGTAGCAAACA
+
>AAA>B>1@DFCBGF1A1A001DAA0AAF1DGE1FF/AF2ABFAFEE/EEEEEE>///>>EE><1>1<<BB1<>21BF1>F2B0BGGEG0F/?1<?11??11??11<??/?1?1??/?FG1F>>>F1F111>..>C<<<-<;AAFCC;.--;909;A9.-.9C0BFA;A@?FGFF9@-;-999;;FF;-;BFA>?@-;E--99999///:/;-;-:9FF/BFBF--/9--;--9;A/;//--9B-9FFFFF
@M03896:38:000000000-B4D98:1:1114:19457:20341 1:N:0:263
TACGGAGGGTGCAAGCGTTAATCGGAATTACTGGGCGTAAAGCGCACGCAGGCGGTTTGTTACGTCAGATGTGAAATCCCCGGGCTCAACCTGGGAACTGCATCTGATACTGGCAAGCTTGAGTCTCGTAGAGGGGGGTAGAATTCCAGGTGTAGCGGTGAAATGCGTAGAGATCTGGAGGAATACCGGTGGCGAAGGCGGCCCCCTGAACGAAGACTGACGCTCAGGTCCGAAAGCGTGGGGAGCAAACA
+
>3>3>AA@DAAAB5DAE2F2ABFBB22BGGHHFFAFEEGEHHHGGGEAFE?0?>>EEEEHGG4?FG1?BFFGGFFBGGHHGE/@ECFFFGHGFG/FHFHGHGHGFGFGFH>?2?F1/FFGF0?FGGF0>>FFGHD-C;DDFF/FFFFFFFBBB;B;B9;@E/BFFF9AD-9;F;FFBB/ADFFFBFFA>@FDA9@C;.9BACFFFCF9.9;A9EFDFFFBFA;;D?F/;/9-9A-.;.ADFFF?DAA99A.
@M03896:38:000000000-B4D98:1:1114:19448:20358 1:N:0:263
TACGGAGGGTGCAAGCGTTAATCGGAATTACTGGGCGTAAAGCGCACGCAGGCGGTTTGTTAAGTCAGATGTGAAATCCCCGGGCTCAACCTGGGAACTGCATCTGATACTGGCAAGCTTGAGTCTCGTAGAGGGGGGTAGAATTCCAGGTGTAGCGGTGAAATGCGTAGAGATCTGGAGGAATACCGGTGGCGAAGGCGGCCCCCTGAACGAAGACTGACGCTCAGGTGCGAAAGCGTGGGGAGCAAACA
+
ABBBA?ADBAAAB5G422F2ABFBB2FGHHHHGFHGFFGEGHHGGCFGGGGFDEEGGGGHHGFFFG@BBFGFFGFBFHHGGGGGGGGBBFGHHHGGHGHHHHHHHHHHFHDD??F@?EHHHG??FHFF?CFFGFGGGFFFFFFFFFF:FFFFF;FFD9;CFFFFFFDDFFFF/BFFFFFFFFFFFFFFF@CDFCFFFFE>DFFFFFFF/;;FA;DDFFBFFFFFFDF/BFB@DDCDFDADFFFEFFFFEF.
@M03896:38:000000000-B4D98:1:1114:7606:22068 1:N:0:263
AACGTAGGTCACAAGCGTTGTCCGGCATTACTGGGTGTAAAGGGAGCGCAGGCGGGCCGCCAAGTTGGAAGTGAACTCTATGGGCTCAACCCATACCCTGCTTTCAAAACTGTTTTTCTTGAGTAGTGCAGAGGTAGGCGGAATTCCCGGTGTAGCGGTGGAATGCGTAGATATCGGCAGGAACACCAGTGGCGAAGGCGGCCTACTGAGCACCAACTGACGCTGAGGCTCGAAAGTGTGGGTAGCAAACA
+
AAAAABFA@DC4A4F4E2A22BDAA2AAG5GHFCGF2AF5BDFEGEF?EEEEDAE//>/>>E>?B??B3BF3B4?3BGDFHFGGGHHFGHG/F0??01??/FGHH1??<0?1<1??<FGH1><><FGFGDDGCC<CGEDC-;ACFGGGD?@BC9;0?;.9.;FFBFD99:AFF/BE=-;9-.:AFFFA.9;B9B?B>DF-BB>DFF/9/::BFFFEFFFBFFFFF?FE..;;-;A?BBFFDDDFEFFFB.A
@M03896:38:000000000-B4D98:1:1114:7585:22068 1:N:0:263
AACGTAGGTCACAAGCGTTGTCCGGAATTACTGGGTGTAAAGGGAGCGCAGGCGGTACGCCAAGTTGGAAGTGAAATCTACGGGCTCAACCCATAGACTGCTTTCCAAACTGCTTTTCTTGAGTGGTGTAGAGGTAGGCGGAATTCCCGGTGTAGCGGTGGAATGCGTAGATATCGGGAGGAACACCAGTGGCGAAGGCGGCCTACTGAGCTCCAACTGACGCTGAGGCCCGAAAGTGTGGGTAGCCAACA
+
1>AAAFFAFF1B11BAA1A0ABDAA0AFHFHHGGHHAEHHHHGCHEEEEEEGE/>//BE//E?GH2BB@@FBGBGHG1B@1?/EEGHFHHH</B01BB>BG11B11BFGHBB1>1@FFGH12<F1/>F/?GHF??F</?@->-<GHD0.<<<<:CFC-::.;0::C:;CAEGGF0.=-;@?BFFF9C-;;/9;;--9A:9=@-:;B/9/9;///;/;BF/;AFA-;A-:-9@-;@-//B/ABA/-9/;BF-
@M03896:38:000000000-B4D98:1:1114:7624:22077 1:N:0:263
AACGTAGGTCACAAGCGTTGTCCGGAATTACTGGGCGTAAAGGGAGCGCAGGCGGGAAGACAAGTCGGAAGTGAAATCTCTGGGCTCAACCCATAAACTGCTTTCAAAACTGTTTTTCTTGAGTAGTGCAGAGGTAGGCGGAATTCCCGGTGTAGCGGTGGAATGCGTAGATATCGGGAGGAACACCAGTGGCGAAGGCGGCCTACTGAGCACCAACTGACGCTGAGGCTCGAAAGTGTGGGTAGCAAACA
+
>AA3>CFAFFB@5B4F22A2ABDAA2AFGFFHGGF2EEEFHFBEHEE0EEGFE0>/>/1B3B?FF3/>>??F3?EFFF44?4B2FFCHHFH?CBF2BFFFG2F2?2>?GH???@??FGFHDG1?11@?1?=F..>F1.1A@AF.CGH0.=-A:::C@9.:AEGGG;;:;A.FFF0.:9---;BFFFFF.:FF9@@->DF-AB-9/;9;/;9;.9.ADF//BDFDD.AEEE?--B../9BFD?AF99;BBF.
@M03896:38:000000000-B4D98:1:1114:9085:23004 1:N:0:263
TACGGAGGGTGCAAGCGTTAATCGGAATTACTGGGCGTAAAGCGCACGCAGGCGGTTTGTTAAGTCAGATGTGAAATCCCCGGGCTCAACCTGGGAACTGCATCTGATACTGGCAAGCTTGAGTCTCGTAGAGGGGGGTAGAATTCCAGGTGTAGCGGTGAAATGCGTAGAGATCTGGAGGAATACCGGTGGCGAAGGCGGCCCCCTGAACGAAGACTGACGCTCAGGTGCGAAAGCGTGGGGAGCAAACA
+
AAAAAAADBAAABFFA22A2ABFBBAFFHGHHFAGFFGFEGHHGGCEEECE0?EE>EGGHFG4FGH4BBFGFFGBFGHHGGGGEEGHFGFHGGF/?GGHHHHHHHGDFFH????@@?FGHCG??GFF??AFFGH.ADFDDEFBFFFFFBFBFF:BFFBADFFFFFB;ADFFFEFFFFBFFFFFFFFFFFFFFFFAFADE@AFBBFFFF.::;A9AABBBBFFDDDFBFFF;9ABFAF?DFFFFABDFFBFA
@M03896:38:000000000-B4D98:1:1114:9076:23019 1:N:0:263
TACGGAGGGTGCAAGCGTTAATCGGAATTACTGGGCGTAAAGCGCACGCAGGCGGTTTGTTAAGTCAGATGTGAAATCCCCGGGCTCAACCTGGGAACTGCATCTGATACTGGCAAGCTTGAGTCTCGTAGAGGGGGGTAGAATTCCAGGTGTAGCGGTGAAATGCGTAGAGATCTGGAGGAATACCGGTGGCGAAGGCGGCCCCCTGAACGAAGACTGACGCTCAGGTGCGAAAGCGTGGGGAGCAAACA
+
ABABA>ABBAAAB5F422E2ABFBB2FFHHHHGGHHGGGEHHHGGCEEGEFCDEEEGGGHGFBBBBBB@FFFGHFBBGGBFEGEGGGCFFHHGHGHHGHHHHHHHHFGFG?2??<@?GHHGFFGGGFF?CF>FHEDGFFFFFBFFFB/;BBFF;FBBCDDFFFFFFA;.@EFB:BFFFFFFFFFFFFFFDFFFBFFFFEBFF@@FFFA//;:A.;;BFFFFFDFFFFFFFF@.CDDFFFFFFFFFFFFFFE
@M03896:38:000000000-B4D98:1:1114:26563:23291 1:N:0:263
TACGGAGGGTGCACGCGTTAATCGGAATTACTGGGCGTAAAGCGCACGCAGGCGGTTTGTTAAGTCAGATGTGAACTCCCCGGGCTCAACCTGGGAACTGCATCTGATACTGGCAAGCTTGAGTCTCGTAGAGGGGGGTAGAATTCCAGGTGTAGCGGTGAAATGCGTAGAGATCTGGAGGAATACCGGTGGCGAAGGCGGCCCCCTGAACGAAGACTGACGCTCAGGTGCGAAAGCGTGGGGAGCAAACA
+
AAAAA11>11>A11A0A0E0ABFAB0ABGBGHFBCGEEG/ADBEECEEGG/E?E?EEFEGG@BBBGBB1BFFGBB1BFG?EEGGCGG<BFGGG0C0FFGGFFGGHF?F?G???????FGHG>>GGHGFF<..1<CCG@>FFFBFFF;;9;/;;BBF@>A@-/BFFFABA@?F/;FFFF/FBBFFFFFF@@@FA@?@@BA9@@@@@@@9-;:;:;AABFF9BBFAB-9BFBB@-@@-F?9A=@;9;A-::A-
@M03896:38:000000000-B4D98:1:1114:15459:23340 1:N:0:263
TACGGAGGGTGCAAGCGTTAATCGGAATTACTGGGCGTAAAGCGCACGCAGGCGGTTTGTTAAGTCAGATGTGAAATCCCCGGGCTCAACCTGGGAACTGCATCTGATACTGGCAAGCTTGAGTCTCGTAGAGGGGGGTAGAATTCCAGGTGTAGCGGTGAAATGCGTAGAGATCTGGAGGAATACCGGTGGCGAAGGCGGCCCCCTGAACGAAGACTGACGCTCAGGTGCGAAAGCGTGGGGAGCAAACA
+
ABABB3ADD2AABBGAA2E2ABGFB2FFHHHHHHHHGGGEGHHGG?EEGGGGAEEEGGGHHGBBBB@BBBFFFHGBBGHFEEGEEGHFFFHHGHFFHGHHHHHHHHFHFH?>??@<?GHHHF???FFF?EE<GHGGC=>FFFFFFFF/BF/FB;FBBCADEFFFFFA;A@EFFFFFFFFFDFFFFFFFFDFFADFFCFEBAFFFFFFE/9;.:;AAFFFBFFDDDF/;FFBDA-=AFFFFFFFFFFFF/FF
@M03896:38:000000000-B4D98:1:1114:7307:23387 1:N:0:263
TACGGAGGGTGCAAGCGTTAATCGGAATTACTGGGCGTAAAGCGCACGCAGGCGGTTTGTTAAGTCAGATGTGAAATCCCCGGGCTCAACCTGGGAACTGCATCTGATACTGGCAAGCTTGAGTCTCGTAGAGGGGGGTAGAATTCCAGGTGTAGCGGTGAAATGCGTAGAGATCTGGAGGAATACCGGTGGCGAAGGCGGCCCCCTGAACGAAGACTGACGCTCAGGTGCGAAAGCGTGGGGAGCAAACA
+
AAAAA3ABD?AABFFA22E2ABFBB2AFHHHHGGHGFFGFGHHGG0EEEGGC1@EEEFGHGGB@BF@BBBGFGHFFHHHHGGFGFGHHHFHHHHEFHFHHHHHGGHDGGH?2?<@2CHHHFE??FGFG/EEAHH.-<BDDFFBFFFFBFF/BB;FBDBABEFFFFF;;:DAB/;BFFBFFFFFFFFFD;@A?A@BDFDA-=DFB-@BA.;;.:;AABFF:BDFF.9:;BFFF:@AAF.AADFF?-A?F/A.
@M03896:38:000000000-B4D98:1:1114:7308:23406 1:N:0:263
TACGGAGGGTGCAAGCGTTAATCGGAATTACTGGGCGTAAAGCGCACGCAGGCGGTTTGTTAAGTCAGATGTGAAATCCCCGGGCTCAACCTGGGAACTGCATCTGATACTGGCAAGCTTGAGTCTCGTAGAGGGGGGTAGAATTCCAGGTGTAGCGGTGAAATGCGTAGAGATCTGGAGGAATACCGGTGGCGAAGGCGGCCCCCTGAACGAAGACTGACGCTCAGGTGCGAAAGCGTGGGGAGCAAACA
+
BBBBAABCCAAAFEG4A2E2ABFBB2FFHHHHGGHHGEFEGHGGGCEEEEFG?EEEFGGHHHFFFG4BBBFBGGGGGHHHGGGGGGHGGGHHHHCCHEHHHHHGHHFHFH?2?=@@FGHHGF?FFGGG?EFFGGDCGFFDFFFFFFFBFFBFB;FFAC;CFFFFFFDDDFFF0;BFFFFFFBFFFFFFB@FFFFFFFFFFFABFFFFE/9:ADFFFFFFFF?DDFFFBFFF@ACFFFFDFFFFFFFFFFFE
@M03896:38:000000000-B4D98:1:1114:16001:23656 1:N:0:263
TACGGAGGGTGCAAGCGTTAATCGGAATTACTGGGCGTAAAGCGCACGCAGGCGGTTTGTTAAGTCAGATGTGAACTCCCCGGGCTCAACCTGGGCACTGCATCTGATACTGGCAAGCTTGAGTCTCGTAGAGGGGGGTAGAATTCCAGGTGTAGCGGTGAAATGCGTAGAGATCTGGAGGAATACCGGTGGCGAAGGCGGCCCCCTGAACGAAGACTGACGCTCAGGTGCGAAAGCGTGGGGAGCAAACA
+
AAAAAAA?11>>B1F0E0E0ABGA00BFGGHHDAGCEEEBBFHGGGEAEECEA?>/>/E0>GHF@G2@@BBBB221BFH?E@EEE@GF<<B<<0F/<?GFHHHHF1D>F>?2??@??FGGFF1?<FF?>>F<1G.-<=@FFFFFFFFFBBFFF/;;@@---BFFBFBA-9-9BBB/BBB9-ABFBFFB?---9@;-9BA-@999@@@?-/;-;--9:F//;BB---/;/9B@9@=A/A:9@@?-@?EFBF-
@M03896:38:000000000-B4D98:1:1114:16024:23660 1:N:0:263
TACGGAGGGTGCAAGCGTTAATCGGAATTACTGGGCGTAAAGCGCACGCAGGCGGTTTGTTAAGTCAGATGTGAAATCCCCGGGCTCAACCTGGGAACTGCATCTGATACTGGCAAGCTTGAGTCTCGTAGAGGGGGGTAGAATTCCAGGTGTAGCGGTGAAATGCGTAGAGATCTGGAGGAATACCGGTGGCGAAGGCGGCCCCCTGAACGACGACTGACGCTCAGGTGCGAAAGCGTGGGGAGCAAACA
+
>AABA33>22>AG5F4E2A2FGGEE2BFGGHHG3CGEEEA1FDEE?E?EEEEEE>E@1??BGBBB44B3B@BB@B4BFHB?/EEEEGFGHHCB?F0?FGHFGFHHFF?G>?>??01?GHGFHFFFFF?F<.<<<.<-99DFF/FFFB;://;;;BBB@;9:FFBBFA9A=EBFFF/9/9.ADFFFFFF@-@AFBB<;?A9BBBBBB-9./9;9-;;@DFFFFAADAFBF/B@.BB?/A:A-@=A9AEFFFA
@M03896:38:000000000-B4D98:1:1114:23424:24074 1:N:0:263
AACGTAGGTCACAAGCGTTGTCCGGAATTACTGGGTGTAAAGGGAGCGCAGGCGGGAAGACAAGTTGGAAGTGAAATCTATGGGCTCAACCCATAAACTGCTTTCAAAACTGTTTTTCTTGAGTAGTGCAGAGGTAGGCGGAATTCCCGGTGTAGCGGTGGAATGCGTAGATATCGGGAGGAACACCAGTGGCGAAGGCGGCCTACTGAGCACCAACTGACGCTGAGGCTCGAAAGTGTGGGTAGCAAACA
+
BCABAFFBFFCBFBF4E2E2ABDBA2EFHHHHHHHHEEGFFGHGHGEFGEFFDFFGEEE1BFBFBF@BBFGFHGFFGHH4GHHHHHHFGHHEFHF2BFGHHHHHHGFDDF?DDDD@FHHHHD@DDFGHHHHFGG=CGGDCA<AEHHG<CE@EE=GGEE;AGHHGGGCCEGGGGFGEGGADGGFGFFFEFFFFEBFFFFE@AFCFFFFF0;;BFFFFFFFFFFDFFDAEFFFB:BFD0:FFFF.B9:FFFFF
@M03896:38:000000000-B4D98:1:1114:22035:24265 1:N:0:263
TACGGAGGGTGCAAGCGTTAATCGGAATTACTGGGCGTAAAGCGCACGCAGGCGGTTTGTTAAGTCAGATGTGAAATCCCCGGGCTCAACCTGGGAACTGCATCTGATACTAGCAAGCTTGAGTCTCGTAGAGGGGGGTAGAATTCCAGGTGTAGCGGTGAAATGCGTAGAGATCTGGAGGAATACCGGTGGCGAAGGCGGCCCCCTGAACTAAGACTGACGCTCAGGCGCGAAAGCGTGGGGAGCAACCA
+
>>>11>1A111>1F1AE0000BDAAABFFHHHA1ABAEE/FFGEEEEEAEE/B>>>///0BB21BB21BB1@1BGHHHHHGEE/>EHG1BF0B0/0BFF<FGHH1?F2?G?2>@@@0FG<<?1??1????.<<F.-A-99;B99BFFB;/B/;;999-:;EFEFFB--;9ABFBB/9//9AAFBFFFA9@;B;;;-=;A-;@@=?@@A-9:///:9BBFBFBAA:AB//-9;9---;-;A?---;-;B-:A
@M03896:38:000000000-B4D98:1:1114:22047:24280 1:N:0:263
TACGGAGGGTGCAAGCGTTAATCGGAATTACTGGGCGTAAAGCGCACGCAGGCGGTTTGTTAAGTCAGATGTGAAATCCCCGGGCTCAACCTGGGAACTGCATCTGATACTGGCAAGCTTGAGTCTCGTAGAGGGGGGTAGAATTCCAGGTGTAGCGGTGAAATGCGTAGAGATCTGGAGGAATACCGGTGGCGAAGGCGGCCCCCTGAACGAAGACTGACGCTCAGGTGCGAAAGCGTGGGGAGCAAACA
+
ABAAA>ADBAAAFFG4A2E2ABFBA2FFHHHHHFHHGGFAFGHGGFEEEEEG?FGEGGGHGFFFFFBBBFHGFHF?FHHHGGGGGGGCFFGHFHFGHGHHHHHHHHGFFGD???F@FHHHGC?GHGGGFDFFGHFGGFFFFFBFFFB9;BBBB:FFFD;BEFFFFFDADFFFFBFFFFBFFFFFFFFFCBFDFBFFFFECFFDFFFFF//;A.:AAFFFFFFDFFDFFFFB>ACBAFDFFFFFFFDFFFF.
@M03896:38:000000000-B4D98:1:1114:8281:25233 1:N:0:263
TACGGAGGGTGCAAGCGTTAATCGGAATTACTGGGCGTAAAGCGCACGCAGGCGGTTTGTTAAGTCAGATGTGAAATCCCCGGGCTCAACCTGGGAACTGCATCTGATACTGGCAAGCTTGAGTCTCGTAGAGGGGGGTAGAATTCCAGGTGTAGCGGTGAAATGCGTAGAGATCTGGAGGAATACCGGTGGCGAAGGCGGCCCCCTGAACGAAGACTGACGCTCAGGTGCGAAAGCGTGGGGAGCAAACA
+
ABAAAABCCAAAFFFA?2E2ABGBB2FFHFHGFFGGEEEGGHGFGCFFGEGGEEEEGGGHHGGFBG4BBFFGHFGHHHHHGGGGEEGFHHHHHHGHHGHFHHHHHHHHFH>@?FGCGHHHFGFGHHHHFFGGGFGGG>BDEFBFFFFBFFBF;;BBA9;;AFFFFFDD?DEF/;BFBFBF?.BFFFFFFDFFFDFF-AAB-@DCFFFE//;A;ADAFFF/;ADDFDF/9FF@:@-.BD.ABCFECAA9:A.
@M03896:38:000000000-B4D98:1:1114:23466:25299 1:N:0:263
TACGGAGGGTGCAAGCGTTAATCGGAATTACTGGGCGTAAAGCGCACGCAGGCGGTTTGTTAAGTCAGATGTGAAATCCCCGGGCTCAACCTGGGAACTGCATCTGATACTGGCAAGCTTGAGTCTCGTAGAGGTGGGTAGAATTCCAGGTGTAGCGGGGAAATGCGTAGAGATCTGGAGGAATACCGGTGGCGAAGGCGTCCCCCTGAACGAAGACTGACGCTCAGGTGCGAAAGCGTGGGGAGCAAACA
+
AAA?3AAD@A2>4BEA22A2ABFBABBFHFHGD3BBEFEEEDGEE?EAEAE0?>>>FGFEFGFFBG4BBBFDFGEBGHHHGEGEEGGFGHHF?GACCFFBGHHHDFGFGH222?C@<FGG<FFGHFF??C<FGHBGACD=<=DGHHHF0C<CG<==-;--9CEFFC=9C?E000;;CB0A.9F/BFFD@9-:;;BA@FA9.9;DFDB;.;B..AAD//BFFFDADFBFBF;-.;>9B..;-;B.-AAFFF.
@M03896:38:000000000-B4D98:1:1114:23488:25306 1:N:0:263
TACGGAGGGTGCAAGCGTTAATCGGAATTACTGGGCGTAAAGCGCACGCAGGCGGTTTGTTAAGTCAGATGTGAAATCCCCGGGCTCAACCTGGGAACTGCATCTGATACTGGCAAGCTTGAGTCTCGTAGAGGGGGGTAGAATTCCAGGTGTAGCGGTGAAATGCGTAGAGATCTGGAGGAATACCGGTGGCGAAGGCGGCCCCCTGAACGAAGACTGACGCTCAGGTGCGAAAGCGTGGGGAGCAAACA
+
AAAAAAADD?AAEDFC?2A2ABFBB2BFHHHHFFHGFFGFHHHGGGEEGGGCEEEEEEGFGHFGGH@BBFFFDGGFHHHHGGGGGGHFHHHGFFFHHGHGHHHHHFF?FH?2??F@FGHHGF1?F?GGFEGFHHD@@CFFFFFFFFFBBFBFB;BBB9;@EFFFFFA;DFFFFFFFFEFFFFFFFFFFFFFFABFFFFA;DFFFFFFF.;;A;EFFFFFFFFFDFDFBFB;;;@BDFDFDBFFFFDEFFFF
@M03896:38:000000000-B4D98:1:1114:23469:25322 1:N:0:263
TACGGAGGGTGCAAGCGTTAATCGGAATTACTGGGCGTAAAGCGCACGCAGGCGGTTTGCTAAGTCAGATGTGAAATCCCCGGGCTCAACCAGGGAACTGCATCTGATACTGGCAAGCTTGAGTCTCGTAGAGGGGGGTAGACTTCCAGGTGTAGCGGTGAAATGCGTAGAGATCTGGAGGAATACCGGTGGCGAAGGCGGCCCCCTGAACGAAGACTGACGCTCAGGTCCGAAAGCGTGGGGAGCAAACA
+
>AAAA1A111>>BFFAE0A0ABG0B0BFHGHHF1AGAEEEAHFGG?EEEEEEAE/>>/B1BFFF@221BB@212B1BFHFF/EEGGHGHFH////<0<FGFHFH11F2F1?2?/0<<FGD<C<???FGFAFF1<.---;AAF/9;FFB/;/:;;B9@>9-9BB/9B;:A>-BFFF/999-BAFFFFFB-;@-A@@?@FE--@-@@?>;-;9---;;9FFBFBB-AB9BB/;;AB@?/--:--@9-AEF/9-
@M03896:38:000000000-B4D98:1:1114:14756:29029 1:N:0:263
AACGTAGGTCACAAGCGTTGTCCGGAATTACTGGGTGTAAAGGGAGCGCAGGCGGGAAGACAAGTTGGAAGTGAAATCTCTGGGCTCAACCCATAAACTGCTTTCAAAACTGTTTTTCTTGAGTAGTGCAGAGGTAGGCGGAATTCCCGGTGTAGCGGTGGAATGCGTAGATATCGGGAGGAACACCAGTGGCGAAGGCGGCCTACTGAGCACCAACTGACGCTGAGGCTCGAAAGTGTGGGTAGCAAACA
+
AAAAAFFAFF4454BA22E2ABDBA2EFHHHHHHFAEEH55FGF2ABAEEE?EEE///?1BBBBB@BFBGHGFHB4BG44BFGFFHGB3FGE??F2?BFBFGHHF3FBBG?2?@@F?GHHF@@F2?FFBDGDFF?1FADD@@<CHHGD<CC@E<CF?-;:AGFFGF:;9@AGFCF.A-BDGGFGFFF9.;BBE=>DBAA9@B9AFF/9/9999EFFFFFFF.;D..AEFEA9-;D?/9BFBF.9.;BFFF.
@M03896:38:000000000-B4D98:1:2101:16952:3214 1:N:0:263
TACGGAGGGTGCAAGCGTTAATCGGAATTACTGGGCGTAAAGCGCACGCAGGCGGTTTGTTAAGTCAGATGTGAAATCCCCGGGCTCAACCTGGGAACTGCATCTGATACTGGCAAGCTTGAGTCTCGTAGAGGGGGGTAGAATTCCAGGTGTAGCGGTGAAATGCGTAGAGATCTGGAGGAATACCGGTGGCGAAGGCGGCCCCCTGGACGAAGACTGACGCTCAGGTGCGAAAGCGTGGGGAGCAAACA
+
BCBBCCCCBAAABGFA22EEAGGFEEFGHF5BBABAEEFEHHHGG0EEFGGEGGG/EFFHGHDHHH4B3BFFHHHHHHFFF@GCEFHHHFHHHGFHHEHHGHGHHGHHGH?DGA@FFFGFFGHGH1GHGGGGHH<-@>-9AFFFFFFBFFFFF:;;D@;CEFFFBF:;ADFFFFFFBFFFFFFFFFFFACCFFFFFFDEA;AA:D@@99FFFB-;ABFFFFFFFFFFBBFFDFF;FFFFFFFFE-;AFEF.
@M03896:38:000000000-B4D98:1:2101:16947:3233 1:N:0:263
TACGGAGGGTGCAAGCGTTAATCGGAATTACTGGGCGTAAAGCGCACGCAGGCGGTTTGTTAAGTCAGATGTGAAATCCCCGGGCTCAACCTGGGAACTGCATCTGATACTGGCAAGCTTGAGTCTCGTAGAGGGGGGTAGAATTCCAGGTGTAGCGGTGAAATGCGTAGAGATCTGGAGGAATACCGGTGGCGAAGGCGGCCCCCTGGACGAAGACTGACGCTCAGGTGCGAAAGCGTGGGGAGCAAACA
+
AAA?AAADBBAABGCE?2EEAGGFEFFGHGD55B2BEAED1FGGG0EAFCF?EEGEGEGHHHGHFF4BEGGDGGHHHHHHGGGFEGHGGFHHHHGCGFGDGHGGHHFFHHGFHHGB?GHHFFFGHHGFFGFFHHGCCC=:;FFFFFFFFFFF;;;::;:;EFFBBFA;:DFFFFFFF/BF?DFFFFFFF-@DFFFFFFEC=CFFFF>EEFFFFFFFFFFFFDFFFFFFFFF=DCD?FF:DAFAE=A.;B9.
@M03896:38:000000000-B4D98:1:2101:16285:4883 1:N:0:263
TACGGAGGGTGCAAGCGTTAATCGGAATTACTGGGCGTAAAGCGCACGCAGACGGTGTGTTAAGTCAGATGTGAAATCCCCGGGCTCAACCTGGGGACTGCATCGGATACTGGCAGGCTTGAGTCTCGTAGAGGGAGGCAGAATTCCAGGTGTAGCGGTGAACTGCGTAGAGATCTGGAGGAATACCGGTGTCGAGGGGGGGCCCGTGGACGACGACTGAGGCTCTGGTGCGCAAGCGGGGGGGGCCAACG
+
>>A?1>A>D1>AB1EC?0000BD0000FGHB221AFEEAEFFFE?/AE?/E/FEEA/EF00B@12F2B@FFB1GHGD1F1/E>>EEHEFCGHF0</<<AEFHF1/??/?F?21FG//?FF@<?F11?0><..>0A..<..<CGHHGG00<</0:0;;-::.C00;C;9B@.;BC00=90;A?B9FB9.9A@-/;-----9--9-@-99-A/@--;;9-9//----///;-/------:-;--;----:---
@M03896:38:000000000-B4D98:1:2101:19009:4907 1:N:0:263
TACGGAGGGTGCAAGCGTTAATCGGAATTACTGGGCGTAAAGCGCACGCAGGCGGTTTGTTAAGTCAGATGTGAAATCCCCGGGCTCAACCTGGGAACTGCATCTGATACTGGCAAGCTTGAGTCTCGTAGAGGGGGGTAGAATTCCAGGTGTAGCGGTGAAATGCGTAGAGATCTGGAGGAATACCGGTGGCGAAGGCGGCCCCCTGGACGAAGACTGACGCTCAGGTGCGAAAGCGTGGGGAGCAAACA
+
BABBBBBBBAAAGFGC22EECGHFAFGGHHCFBFDCEEGGHHHGGCGFGFGGGGGFEGGHHHHHHH4BEGHGHHGFHHHHFGGGGGHHHFHHHHGCHEHGHHHHHHGHHHFDHHHGGHHHFGGHGHHHGGGGHH?CFC@DEFFFFFFFFB9FF:9;9;;BEFFFFFDADFFFFFFFFFFFFFFFFFFFB@=DAADFFFFFFFFFFBFEFFFFAAAAFFF;BDFFDFBBFFFDAAADFFDDFFFFFA?9/A.
@M03896:38:000000000-B4D98:1:2101:18982:4919 1:N:0:263
TACGGAGGGTGCAAGCGTTAATCGGAATTACTGGGCGTAAAGCGCACGCAGGCGGTTTGTTAAGTCAGATGTGAAATCCCCGGGCTCAACCTGGGAACTGCATCTGATACTGGCAAGCTTGAGTCTCGTAGAGGGGGGTAGAATTCCAGGTGTAGCGGTGAAATGCGTAGAGATCTGGAGGAATACCGGTGGCGAAGGCGGCCCCCTGGACGAAGACTGACGCTCAGGTGCGAAAGCGGTGGGAACAAAA
+
AAAABBBBB>2A4FGAEA2AABFA2BCFH5555B2BAAEAFHGGG0AAEAA0EEEEEGGGFBFGFH4BF4FBGGHFHHFHGGG/EE?3CFGGHHEFFFGFHDFGFHDFGHHDGHFBFHHH00FFFBGHFDFFHBE?-@9.:/;/BBBBFF/B/99;--9;99;///9;9>EB//9/F/9.ADBFFFED>9-99B?--.99;;BBBB9AEF.--9;9BFB/BD?.;;//;/:-:9;./.-.-.9./9;.9.
@M03896:38:000000000-B4D98:1:2101:18999:4923 1:N:0:263
TACGGAGGGTGCAAGCGTTAATCGGAATTACTGGGCGTAAAGCGCACGCAGGCGGTTTGTTAAGTCAGATGTGAAATCCCCGGGCTCAACCTGGGAACTGCATCTGATACTGGCAAGCTTGAGTCTCGTAGAGGGGGGTAGAATTCCAGGTGTAGCGGTGAAATGCGTAGAGATCTGGAGGAATACCGGTGGCGAAGGCGGCCCCCTGGACGAAGACTGACGCTCAGGTGCGAAAGCGTGGGGAGCAAACA
+
BBAABCCCCAAABGBE22EEFGHFEFGGHHDFBBFAEEEGHHHGG0EEGGGFGGGCGGGHHGGHHHDBGHHGHHHHHHHHGGGGEGHGHFHHHHFFFEGGHHHHHHHHHHGGHHHGGHHHGHFHHHHHGGGGHHGGGF>AEFFFFFFFFF0BB;;;;;;CEFFFFFDDFFFFFFFFFFFFFFFFFFFFFFFFFFFFFFFDDFFFFFFFFFFF;CF?FFFFFFFFFFFFFFFDFFFDFDDFFFAFFFAFFFF
@M03896:38:000000000-B4D98:1:2101:13082:5761 1:N:0:263
TACGGAGGGTGCAAGCGTTAATCGGAATTACTGGGCGTAAAGCGCACGCAGGCGGTTTGTTAAGTCAGATGTGAAATCCCCGGGCTCAACCTGGGAACTGCATCTGATACTGGCAAGCTTGAGTCTCGTAGAGGGGGGTAGAATTCCAGGTGTAGCGGTGAAATGCGTAGAGATCTGGAGGAATACCGGTGGCGAAGGCGGCCCCCTGGACGAAGACTGACGCTCAGGTGCGAAAGCGTGGGGAGCAAACA
+
BCBBBBCCBAAACGFE22EEAGHFEFGGHHFFBBFAEEEGHHHGG0EEEEGGGGG?EGGHHHHHHHDFHHHFGHFFGHHHGGGGEGHGGFFGGHFGFFHGHHHHHHHHHHFGHHHFGHHHHHFHHHHHFFGGHHGGGF-AEFBFFFFEFF0BF:;:@;;@EFFFFFDDFFEFFFFFFFFFFFFFFFFFFCFFACDFFFFFFFFFFFFFFFFFFFFFFFFFFFFFFFFBBFFFDFFFEDADDFFA@;EFFF.
@M03896:38:000000000-B4D98:1:2101:24542:5817 1:N:0:263
TACGGAGGGTGCAAGCGTTAATCGGAATTACTGGGCGTAAAGCGCACGCAGGCGGTTTGTTAAGTCAGATGTGAAATCCCCGGGCTCAACCTGGGAACTGCATCTGATACTAGCAAGCTTGAGTCTCGTAGAGGGGGGTAGAATTCCAGGTGTAGCGGTGAAATGCGTAGAGATCTGGAGGAATACCGGTGGCGAAGGCGGCCCCCTGGACGAAGACTGACGCTCAGGTGCGAAAGCGTGGGGAGCAAACA
+
BBBBBCCCCAAAFFFAA2AEAGHFEFGGHHFFBBBAEEEFHHGGGGGFGGGGGGGGEEGHHHHHHHFHFHHGHGHHGHHHGGGGGGHFHGHHHHGHHGHGHHHHHHGHHHGHHHHGHGHHGHFHGHHHGGGGHHFGCC:AEFFFFFFFFFFFB;9BD@;@EFFFFFA9DAEFFFFFFFF.DFFFFFFFF:>FFDAFFFFFF;DAFFFFFFFFCFFFFFFFFDFDFFFFFFFC?CDDB?DADDFEFFAFBAA
@M03896:38:000000000-B4D98:1:2101:20764:7638 1:N:0:263
AACGTAGGTCACAAGCGTTGTCCGGAATTACTGGGTGTAAAGGGAGCGCAGGCGGGAAGACAAGTTGGAAGTGAAATCTATGGGCTCAACCCATAAACTGCTTTCAAAACTGTTTTTCTTGAGTAGTGCAGAGGTAGGCGGAATTCCCGGTGTAGCGGTGGAATGCGTAGATATCGGGAGGAACACCAGTGGCGAAGGCGGCCTACTGGGCACCAACTGACGCTGAGGCTCGAAAGTGTGGGTAGCAAACA
+
BCBAAFFCFFBCFFGE22EAFGHEFGGGHHDBBFBAEFHHHHHGHFGGGGGCGFGFGGGHGGHHGHFGFHHGHHHHHHHHHHHHHHHGGHHGGGFGFFHGGHHHHHGHHF?DFFGHGFGHFDFDFHHHHHHHHGHHFFHGGGGGHHHHGG@EE=;;;;:AEHHGGFC;EGGGFGGGGAGGGDGGFFFFFFFFEFFFFFFCFFFFFFFFFFEFFFFFFFFFFFFD.;AAFAF>>FF.:BBFDF.:.;BFFFF
@M03896:38:000000000-B4D98:1:2101:20745:7642 1:N:0:263
AACGTAGGTCACAAGCGTTGTCCGGAATTACTGGGTGTAAAGGGAGCGCAGGCGGGAAGACAAGTTGGAAGTGAAATCTATGGGCTCAACCCATAAACTGCTTTCAAAACTGTTTTTCTTGAGTAGTGCAGAGGTAGGCGGAATTCCCGGTGTAGCGGTGGAATGCGTAGATATCGGGAGGAACACCAGTGGCGAAGGCGGCCTACTGGGCACCAACTGACCCTGAGGCTCGAAAGTGTGGGTTGCAAAC
+
3A>3AF4>FF4@FBEA2AE2AGHEAEEGHHD55BBAEEFBGGHFH?EEEE?0EEE//>?FB?1GGHFGGFEFHG4FGG4?FBGGGHHHHFFGFBFBDBGGGFGHHGFHHHHHDDF0FFGG12CGG1<0<<F1/<?FFEBD?-@EHHHF.<<;::0;::;:CCGFFC;9.;90CCF.-?BB@AFGFFF9;9/B9--@@.9-9>=.;BB//;;..;.;9BF;B/9;9BFFEEA;-.;.99//;;..9:/BBA
@M03896:38:000000000-B4D98:1:2101:11537:8219 1:N:0:263
AACGTAGGTCACAAGCGTTGTCCGGAATTACTGGGTGTAAAGGGAGCGCAGGCGGGAAGACAAGTTGGAAGTGAAATCTATGGGCTCAACCCATAAACTGCTTTCAAAACTGTTTTTCTTGAGTAGTGCAGAGGTAGGCGGAATTCCCGGTGTAGCGGTGGAATGCGTAGATATCGGGAGGAACACCAGTGGCGAAGGCGGCCTACTGGGCACCAACTGACGCTGAGGCTCGAAAGTGTGGGTAGCAAACA
+
AAAAAFFCFFBCBGFAA2E?EGHEGGGGHHFFBBF3EEGHHHHGHGGGGCFGGGGGGGGHGHHHGHDFGGHFGGFHGHHFHHHHHHHEGGHGGHHHHHHGHHHHHHHGHHFBD>FGGGGGGD@DFHHHHHHGHGHHFFHGGGGGGHHHDG?EE:=;AE:AGGHGGFCCADEGFGGGDGGGGDFGFFFFFFFFEFFAADECFFFFFFFBBFFFFFFFFFFFFFDF.AFEE.A=-BD?FFFFDF:0;BFFFEF
@M03896:38:000000000-B4D98:1:2101:11520:8234 1:N:0:263
AACGTAGGTCACAAGCGTTGTCCGGAATTACTGGGTGTAAAGGGAGCGCAGGCGGGAAGACAAGTTGGAAGTGAAATCTATGGGCTCAACCCATAAACTGCTTTCAAAACTGTTTTTCTTGAGTAGTGCAGAGGTAGGCGGAATTCCCGGTGTAGCGGTGGAATGCGTAGATATCGGGAGGAACACCAGTGGCGAAGGCGGCCTACTGGGCACCAACTGACGCTGAGGCTCGAAAGTGTGGGTAGCAAACA
+
AAAAAFF@FF4CBGGAA2E2EGGEGGGGHHBFBBA3EEHHGHHGGGGGGFGCGGGC?EEHHGHHFHFFFGHBGGHFHHHFGHHHHHHFFFHEGGGHHHHHHHHHHGGHHH?2D@DFFHGHHGC@FHHGHHHGHGHHHFHGGGGGHHHHGE@@=<;;EA;AEEHGFGGCADGFFGGGGCAFGGEGFFFFFBFFEFAACDFCF-=DFFFFFFFFAEFEDFFFFFFFFFFEEEFAAFDD;FBBDFDB;BFFFF?
@M03896:38:000000000-B4D98:1:2101:16529:8493 1:N:0:263
TACGGAGGGTGCAAGCGTTAATCGGAATTACTGGGCGTAAAGCGCACGCAGGCGGTTTGTTAAGTCAGATGTGAAATCCCCGGGCTCAACCTGGGAACTGCATCTGATACTGGCAAGCTTGAGTCTCGTAGAGGGGGGTAGAATTCCAGGTGTAGCGGTGAAATGCGTAGAGATCTGGAGGAATACCGGTGGCGAAGGCGGCCCCCTGGACGAAGACTGACGCTCAGGTGCGAAAGCGTGGGGAGCAAACA
+
AAA?AA?DDAAAFFFA222AAGHFEEGGHHBD5BBBAAEEHHHGG?EEGGGCG@EEGGGHHHHHHH4BGHHGFGHGHHHHGEGEEEHFFFGGHFFHHGHGHFHHHHHHGHFGHHHEEHHHGH1GHHHHFGGGFHD-CB9AEFFFFFFFF/FFF;:B@@;@FFFFFB;;;9?FFBFFFFBFAFFFFFFF;;BFA@@;DDA@DFCCFFFAEFAD@-:ABFF/;ADDFFEFFFB=9>@9BAFFFFFFFDEFFF.
@M03896:38:000000000-B4D98:1:2101:16547:8495 1:N:0:263
TACGGAGGGTGCAAGCGTTAATCGGAATTACTGGGCGTAAAGCGCACGCAGGCGGTTTGTTAAGTCAGATGTGAAATCCCCGGGCTCAACCTGGGAACTGCATCTGATACTGGCAAGCTTGAGTCTCGTAGAGGGGGGTAGAATTCCAGGTGTAGCGGTGAAATGCGTAGAGATCTGGAGGAATACCGGTGGCGAAGGCGGCCCCCTGGACGAAGACTGACGCTCAGGTGCGAAAGCGTGGGGAGCAAACA
+
BBBBBACCCAAAFGFE?2FAFGHFEEGGHHDB5BBBAAEFHHHGG?EEGGGGGGGGGGGHHHHHHHDFGHHGHHHHHHHHGGGGEGHGHFHHHHGHHGHGHHHHHHHHHHFDGHHGGGHHGGGHHHHHFGGGHHGCGFBBEFFFFFFFFFBFF<<<@<<@EFFFFFB<DFFFFFFFFFFFFFFFFFFFDDFFFFFFFFFFFFFFFFFEEFFFFDFFFFFFFFFFFFFFFFB@BFFDFFFFFFFFFFFFFF?
@M03896:38:000000000-B4D98:1:2101:16536:8511 1:N:0:263
TACGGAGGGTGCAAGCGTTAATCGGAATTACTGGGCGTAAAGCGCACGCAGGCGGTTTGTTAAGTCAGATGTGAAATCCCCGGGCTCAACCTGGGAACTGCATCTGATACTGGCAAGCTTGAGTCTCGTAGAGGGGGGTAGAATTCCAGGTGTAGCGGTGAAATGCGTAGAGATCTGGAGGAATACCGGTGGCGAAGGCGGCCCCCTGGACGAAGACTGACGCTCAGGTGCGAACGCGTGGGGAGCAAACA
+
AAAAAABDDAAAGGFA2A2AFFHFEGGGHFD553ABAAAEAGFEF?EEGCECGGG?EGDHGHBHGGFFGGHGHEFFGHHHGE/EEEHHFGHH?GAGHGGGHEHHHHGHHHHDGGFCFGFGFHFHHHHCFCFEFHD-<=@9:B/FFFFBF///B;;;-;9@EF/9BB;;DFEFFBFFBFFFDDBFFFFF-9;DA>FFFFF;BABCF@;:9.F;-BD.;BF/BDAAFD//;//;.9--.;-9B;-.-9./;A.
@M03896:38:000000000-B4D98:1:2101:24858:11128 1:N:0:263
AACGTAGGTCACAAGCGTTGTCCGGAATTACTGGGTGTAAAGGGAGCGCAGGCGGGAAGACAAGTTGGAAGTGAAATCTATGGGCTCAACCCATAAACTGCTTTCAAAACTGTTTTTCTTGAGTAGTGCAGAGGTAGGCGGAATTCCCGGTGTAGCGGTGGAATGCGTAGATATCGGGAGGAACACCAGTGGCGAAGGCGGCCTACTGGGCACCAACTGACGCTGAGGCTCGAAAGTGGGGGTAGCAAACA
+
>AAAAFFBFFFFFDGC?2E?FGHGFGGGHGFFBEF3EEGGHHHGGGGGGGGCGGGFGEEGHHHGEHDGGHHGHHHBHHHFHHHHHHHHHHHGGFHHHHGGHHGHHHHHHHFD?FGGGFHHHBGGFHFHHHHHHGHHHGHGGGCGHHHHGGGGE;:;AD::ECFEFGA;EAEFFFGGGC-9DFFGFFF?./9/ADFA@AA@>DFFFFFFFFEFFFFEDFFF/9ADFFFF?FFB-B?D///.;B=?./BBF9A
@M03896:38:000000000-B4D98:1:2101:24854:11146 1:N:0:263
AACGTAGGTCACAAGCGTTGTCCGGAATTACTGGGTGTAAAGGGAGCGCAGGCGGGAAGACAAGTTGGAAGTGAAATCTATGGGCTCAACCCATAAACTGCTTTCAAAACTGTTTTTCTTGAGTAGTGCAGAGGTAGGCGGAATTCCCGGTGTAGCGGTGGAATGCGTAGATATCGGGAGGAACACCAGTGGCGAAGGCGGCCTACTGGGCACCAACTGACGCTGAGGCTCGAAAGTGTGGGTAGCAAACA
+
ABAAAFFBFFBCDGFC22E2FGHEEEEFHHFCBFF3EEHHHHHGHGGGGGG?EEEE?FEHGGHHHH4BGGHGHGHHHHHFFHHHHHHHHHHGGHHHHHHGHHHHHFHHHHFD?GGHGHHHGFCFGHHHHGHHHGHHBCGGGGGGHHHHDGCFE;=CAA:ADFFGFFC;EGGGGGGGGFGFFFGGFFFEFBFFECFFFDEDFFFFFFFBBFFFFFFFFFFFFFFFAAFEEEFD@FDA90BFFFDFEFFFFF?
@M03896:38:000000000-B4D98:1:2101:19826:11464 1:N:0:263
TACGGAGGGTGCAAGCGTTAATCGGAATTACTGGGCGTAAAGCGCACGCAGGCGGTTTGTTAAGTCAGATGTGAAATCCCCGGGCTCAACCTGGGAACTGCATCTGATACTGGCAAGCTTGAGTCTCGTAGAGGGGGGTAGAATTCCAGGTGTAGCGGTGAAATGCGTAGAGATCTGGAGGAATACCGGTGGCGAAGGCGGCCCCCTGGACGAAGACTGACGCTCAGGTGCGAAAGCGTGGGGAGCAAACA
+
ABABBABDDAAAFGCA22EEFGHFEEGGHHFBB3AAEEEEHHHGG?EFGGGFGGGCGGGHHHHHGHDFGHHGGGHGHHHHGG@FEGHHHFHHHHGHHGHGHHGHFHFHHHGFHHHGGHHGGGFHHHHGFGGFGHGGGC>AEFFFFFFFFFFFF;:;;;9@EFFFFFAADFFFFFFFFFFEDDFFFFFFFDFFFFFCFFE@FFFFFFCEFFE>=CDAFFFFFFFFFFFFFFF;?CAAFA.AACFEDF?9:F.
@M03896:38:000000000-B4D98:1:2101:4479:13492 1:N:0:263
TACGGAGGGTGCAAGCGTTAATCGGAATTACTGGGCGTAAAGCGCACGCAGGCGGTTTGTTAAGTCAGATGTGAAATCCCCGGGCTCAACCTGGGAACTGCATCTGATACTGGCAAGCTTGAGTCTCGTAGAGGGGGGTAGAATTCCAGGTGTAGCGGTGAAATGCGTAGAGATCTGGAGGAATACCGGTGGCGAAGGCGGCCCCCTGGACGAAGACTGACGCTCAGGTGCGAAAGCGTGGGGAGCAAACA
+
ABAAABBCCAAAFGGF22E2FGHFEEGGHHBB5BBAEEEFHHHGG?EEFFG?FGGEEGGHGHDGHHFGHHHGHHHHHHHHGGGGEGHHHFHHHHGHHGHHHHHHHHHHHHGGHHHHGGHHGFFHHHHGFGGGHHGGGF>AEFFFFFFFFFBFF;;;@@:@EFFFFFADDFFFFFFFFFFFFFFFFFFFF:BFFDFFFDA@BFFFFFFEFFFFDFFFFFFFFDFFFFFB09;:ADFBFFFFDFFE9;EFFF.
@M03896:38:000000000-B4D98:1:2101:25881:13780 1:N:0:263
TACGGAGGGTGCAAGCGTTAATCGGAATTACTGGGCGTAAAGCGCACGCAGGCGGTTTGTTAAGTCAGATGTGAAATCCCCGGGCTCAACCTGGGAACTGCATCTGATACTGGCATGCTTGAGTCTCGTAGAGGGCGGCAGAATTCCATGTGTAGCGGTGAAATGCGTAGAGTTCTGGAGGAATACCGGTGGCCAAGGCGGCCCCCTGGACGAAGACTTGCGCCCAGGTGCGAAAGCGTTGGGAGCAAAC
+
>3>3>A?DBAAA4F4A22E22FGFEEGGHHFB5AAAAE?EHHHGE0AAAE0EEGGGEGGH144FGH433BFGHFHGGHHHEGGEEEHHHBCGGHGFHEHGGF?DDGHFGHGHFFG10F1F<01F1F?0??<<FBA.>----.;<C0G00;<BC;;;;-9-.CFF0;.:.-.00;99;B/;AAB9/99;@9-99./;AEA---9-@;-9.BF;B9..99//:9-.9.;AB//-.;@?/.9.9;B..../;:
@M03896:38:000000000-B4D98:1:2101:25062:13784 1:N:0:263
AACGTAGGTCACAAGCGTTGTCCGGAATTACTGGGTGTAAAGGGAGCGCAGGCGGGAAGACAAGTTGGAAGTGAAATCTATGGGCTCAACCCATAAACTGCTTTCAAAACTGTTTTTCTTGAGTAGTGCAGAGGTAGGCGGAATTCCCGGTGTAGCGGTGGAATGCGTAGATATCGGGAGGAACACCAGTGGCGAAGGCGGCCTACTGGGCACCAACTGACGCTGAGGCTCGAAAGTGTGGGTAGCAAACA
+
ABAAAFFBFFBFGFGAE2EECGGEEGGGHHDBBBACEEHHHHHGHEGGGFGEGFGGGGGHGGFGGHBFBGHFGFGHHHGEGHHHHHHGHHHGGGHHHHHHHHHHHHHHHHFFF@FGFHGHGGGHHHHHHHHHHGGGFFHCDGGGHHHHDC?CE<<;@;:@DHHGGFC;CDEGGGGEFGGGGGGGFFFFABFFEFFFFFFBAD@DFFFB0A.:DEFFFFFFFDAD.AF9E.A@=FFA09FFDD.;.;BFFFA
@M03896:38:000000000-B4D98:1:2101:28111:14295 1:N:0:263
AACGTAGGTCACAAGCGTTGTCCGGAATTACTGAGTGTAAAGGGAGCGCAGGCGGGAAGACAAGTTGGAAGTGAAATCTATGGGCTCAACCCATAAACTGCTTTCAAAACTGTTTTTCTTGAGTAGTGCAGAGGTAGGCGGAATTCCCGGTGTAGCGGTGGAATGCGTAGATATCGGGAGGAACACCAGTGGCGAAGGCGGCCTACTGGGCACCAACTGACGCTGAGGCTCGAAAGTGTGGGTAGCAAACA
+
ABABAFFCFFBCDGFEC?E?FGHGGGGGHFDFCFFDFFHHHHHGHGGGGCEEGGGGGGGHGHHHFHFGGFHEGFHFHHHBFHHHHHHGHHHGFFHHHHHHHHHHHHGGHHBDDGDGGHHHGF2DGHHHHHHGHGHGHEHGGGGGHHHHGG@EC<<;A::;EEHHGHECDGGGGGGGGBAGGDGGGGGFF:FFEFFFFFFFFFFFFFFFFFFFFFFFFFFFFFDFDFFFFE:9>FA.;BBFFF9BABFFFF.
@M03896:38:000000000-B4D98:1:2101:28100:14309 1:N:0:263
AACGTAGGTCACAAGCGTTGTCCGGAATTACTGAGTGTAAAGGGAGCGCAGGCGGGAAGACAAGTTGGAAGTGAAATCTATGGGCTCAACCCATAAACTGCTTTCAAAACTGTTTTTCTTGAGTAGTGCAGAGGTAGGCGGAATTCCCGGTGTAGCGGTGGAATGCGTAGATATCGGGAGGAACACCAGTGGCGAAGGCGGCCTACTGGGCACCAACTGACGCTGAGGCTCGAAAGTGTGGGTAGCAAACA
+
ABA@AFF@FD4C5EFCE?2AAGHECGGGHGDBBGFDFFGGFHHGHGGGGGGEGGGGGGFGFB2FFGFFGFGGHEGHGGGB4GHHGCHFBFGE?FFHGDHHHHHHHFFGHFFDBBFCFGHHEBGGFHHFHHFGEFH?FCGCDC@CGHHHDF?CE<<;;::;ACCFFGDCA?.BFFFFGAADA9FFGGGFF/;FA@ACCAABAFFFFFFFFE.FDFFF?FFBFDFFFDFFE.A@DFA.9;FF?D:/./BFFFF
@M03896:38:000000000-B4D98:1:2101:28119:14311 1:N:0:263
AACGTAGGTCACAAGCGTTGTCCGGAATTACTGAGTGTAAAGGGAGCGCAGGCGGGAAGACAAGTTGGAAGTGAAATCTATGGGCTCAACCCATAAACTGCTTTCAAAACTGTTTTTCTTGAGTAGTGCAGAGGTAGGCGGAATTCCCGGTGTAGCGGTGGAATGCGTAGATATCGGGAGGAACACCAGTGGCGAAGGCGGCCTACTGGGCACCAACTGACGCTGAGGCTCGAAAGTGTGGGTAGCAAACA
+
AAA?AFFBDD4@ADFA22EAEFGEEGCGHD5FB5F5FDEGBGHGGEGGGCECFGGG?FGHEGGHHHHGEGHGHFGHHGHHHHHGGHHHHFGGGHFFGGHGHHHHHHFHHHB?BFFGFFFHFF2@DGHHHHGHCFHHHEHGFCCFHHGHGC@DC<<<;:;AEEHHGGCCDGGGGGG?BDG?GDFGGGGEFBFFABDF=DFCF;=AFFFFBAFFFFFFAFFFFDFFFDFAAFFCDF.:9BFB9A9/;BBFBF.
@M03896:38:000000000-B4D98:1:2101:13722:14950 1:N:0:263
GACAGAGGATGCAAGCGTTATCTGGAATGATTGGGCGTAAGGCGTCTGTAGGTGGCTTTTCAAGTCCGCCGTCCAATCCCAGGGCTCAACCCTGGACAGGCGGTGGAAACTACCAAGCTGGAGTACGGTAGGGGCAGAGGGAATTTCCGGTGGAGCGGTGAAATGCGTAGAGATCGGAAAGAACACCAACGGCGAAAGCACCCTGCTGGGCCGACACTGACACTGAGAGACGAAAGCTAGGGGAGCGAATG
+
>AA?AFFBFFFFBEGE?2F?GFHFFGHHHHGGBFFBAEEGFFGEGEFFGHHHGHGACFGHFF5DFHHGEE?EFG1BGHGHHEGFEHHBBCFEHGFGGBFFFE><CAGHHHFHGFHHHGHHHFFGHGGGCHGGGGGGGFHC?A0FHHHHGF@DE.<<:;;:CGFHFHE:CDEFBFGGGGGGGGFEGGGF?FFFFFFACAFFFFFFFFFE/DFF;CFFFFFFFFFF;;BBF.BABDDDEFFFEFF.-.;--9:
@M03896:38:000000000-B4D98:1:2101:13704:14959 1:N:0:263
GACAGAGGATGCAAGCGTTATCTGGAATGATTGGGCGTAAGGCGTCTGTAGGTGGCTTTTCAAGTCCGCCGTCCAATCCCAGGGCTCAACCCTGGACAGGCGGTGGAAACTACCAAGCTGGAGTACGGTAGGGGCAGAGGGAATTTCCGGTGGAGCGGTGAAATGCGTAGAGATCGGAAAGAACACCAACGGCGAAAGCACCCTGCTGGGCCGACACTGACACTGAGAGACGAAAGCTAGGGGAGCGAATG
+
ABAAAFFCFFFFFGFF22EEGFFDFFHHHHFHBBFBAAFGFGHGGEEFGHHGGHGEAFGHFFGGGHHGEECEGG?DFHHHHGGFEFHEFCGEHGHHHBF?FE><BEHHHHFDFCFGHFGGGGCGHHGGFGAFGGDGGGHGGGHHHHHHGCCFF<<<E;:AEGGHFGC;EAFFGGGGDFGGGBFFGGGGGDFFDFFFFFFFFFFFFFFFFFFECBDFDFFFFFFFBFFFFFFA@FD./9FFAEDA-A9CC-0
@M03896:38:000000000-B4D98:1:2101:13708:14977 1:N:0:263
GACAGAGGATGCAAGCGTTATCTGGAATGATTGGGCGTAAGGCGTCTGTAGGTGGCTTTTCAAGTCCGCCGTCCAATCCCAGGGCTCAACCCTGGACAGGCGGTGGAAACTACCAAGCTGGAGTACGGTAGGGGCAGAGGGAATTTCCGGTGGAGCGGTGAAATGCGTAGAGATCGGAAAGAACACCAACGGCGAAAGCACCCTGCTGGGCCGACACTGACACTGAGAGACGAAAGCTAGGGGAGCGAATG
+
AAA3AFFAFFBFBGFC22EAEFHGBGGHHHFGCFEBEAEEHHHGGEGGHHGGGHGG1BFGFDFGGHHFEGCEGG1BFHGHHEGEEGHBBCFEHF?GHBFFF><>>ECFHHGFGFGGHFFGBCF@@GGD0FDFEGDCFGHGGGHHEHHHFGCGG.<<;;:;CGGHGGD;A:ABFFFGDGEDFFGGGGGGFGFA@-@DADFFFEDA/ABBB?AE;DF;DFFFFFFFFBFFF.B.-@..9;9BFEA.-.;@@DF
@M03896:38:000000000-B4D98:1:2101:10690:16627 1:N:0:263
AACGTAGGTCACAAGCGTTGTCCGGAATTACTGGGTGTAAAGGGAGCGCAGGCGGGAAGACAAGTTGGAAGTGAAATCTATGGGCTCAACCCATAAACTGCTTTCAAAACTGTTTTTCTTGAGTAGTGCAGAGGTAGGCGGAATTCCCGGTGTAGCGGTGGAATGCGTAGATATCGGGAGGAACACCAGTGGCGAAGGCGGCCTACTGGGCACCAACTGACGCTGAGGCTCGAAAGTGTGGGTAGCAAACA
+
BBAAAFFBFFBCFGFC?2E?FGHEEGGGHHFFBBBAEFHHHHHGHGGGGGGGGGGGEEEGFFGHGHFGFHHGHHHHHHHEGHHHHHHHHGHGEGHEGHHHHHHHGHGHHHFFFHHHGFHHGDGGFHHHHHHGHGHHFFHGCDCGHHHGGGCGE<<;:;:@EEHGGF;;AFEFGGGEGGFGGGGGFFFFFBFFFFFCFDFDFFFFFFFBFEAFFFFFFFFFFFFDDFFEEFFA>FD.;BFFFFAB.:BFFF?
@M03896:38:000000000-B4D98:1:2101:10576:16679 1:N:0:263
TACGGAGGGTGCAAGCGTTAATCGGAATTACTGGGCGTAAAGCGCACGCAGGCGGTTTGTTAAGTCAGATGTGAAATCCCCGGGCTCAACCTGGGAACTGCATCTGATACTGGCAAGCTTGAGTCTCGTAGAGGGGGTAGAATTCCAGGTGTAGCGGTGAAATGCGTAGAGATCTGGAGGAATACCGGTGGCGAAGGCGGCCCCCTGGACGAAGACTGACGCTCAGGTGCGAAAGCGTGGGGAGCAAACAG
+
ABAAAABCC?AAFFFF22EAAGHFEGGGHHFFBBFAEEEGHHHGG0EEFFGCGGGEEGGHGHHHHH4FGHHHHHHHHHHHGGGGEFHFGFHGGFCGFGHGHHHHHHGHHHFFHFFFFGHHGHFHHHHHGGGGHHGGGGGGHHHHHHGFHBCCC;;;@;A?FGGGFG:ABEGFFFFFFFGGDGGGGGFF@CFFFFFFFFFFFFFFFCFFFFCFF?DFFFFF.DDDBBBBFFFDFFFFF.ADFF?B.AFFFF/
@M03896:38:000000000-B4D98:1:2101:18402:16933 1:N:0:263
TACGGAGGGTGCAAGCGTTAATCGGAATTACTGGGCGTAAAGCGCACGCAGGCGGTTTGTTAAGTCAGATGTGAACTCCCCGGGCTCAACCTGGGAACTGCATCTGATACTGGCAAGCTTGAGTCTCGTAGAGGGGGGTAGAATTCCAGGTGTAGCGGTGAAATGCGTAGAGATCTGGAGGAATACCGGTGGCGAAGGCGGCCCCCTGGACGACGACTGACGCTCAGGTGCGAAAGCGTGGGGAGCAAACA
+
AAABA3ADD>AABFF422AACGHF2EFGHFFBB3AAEEEFFHHFG0E?ECG?EFGCEFEHHGGH4G4FGHHHHHF3?GGGEFGGEGHGHFHHFHF0FFFGHHHHHH2GHH?2FGFGEFF??GFGHHGF<EEEFHDC?A9DEF/BFFFBF//;;;;B;@;D9FFFFB;;A;AB/BFFFB/F.ABFFFFFD>BFAFFFFFA-@BFFCFFFEF9B;-;@@DFFF.ADFFFFFFF;?--;FDFDD;-9@DEFFFA
@M03896:38:000000000-B4D98:1:2101:18422:16941 1:N:0:263
TACGGAGGGTGCAAGCGTTAATCGGAATTACTGGGCGTAAAGCGCACGCAGGCGGTTTGTTAAGTCAGATGTGAAATCCCCGGGCTCAACCTGGGAACTGCATCTGATACTGGCAAGCTTGAGTCTCGTAGAGGGGGGTAGAATTCCAGGTGTAGCGGTGAAATGCGTAGAGATCTGGAGGAATACCGGTGGCGAAGGCGGCCCCCTGGACGAAGACTGACGCTCAGGTGCGAAAGCGTGGGGAGCAAACA
+
ABABABCCCAAAFFGE?2EEFGHFEEGGHHFFBBBBAEEFHHHGGCGGGGGGGGGCFGGHHHHHHHBFFHHHHGHHHHHHGGGGEGHHHGHHHHGFHGHGHHHHHHHHHHGGHHHGGHHHGHFHHHHGFGGGGHGGGFCDFFFFFFFFFFBFF;;;@:;@EFFFFFDDFFFFFFFFFFFFFFFFFFFFFBFFFFFFFFFDFFFFFFDFFFFF=DFFFFFFFFFFFFBFFFFBDFFFFFDFFFFE@DEFFF.
@M03896:38:000000000-B4D98:1:2101:18405:16951 1:N:0:263
TACGGAGGGTGCAAGCGTTAATCGGAATTACTGGGCGTAAAGCGCACGCAGGCGGTTTGTTAAGTCAGATGTGAAATCCCCGGGCTCAACCTGGGAACTGCATCTGATACTGGCAAGCTTGAGTCTCGTAGAGGGGGGTAGAATTCCAGGTGTAGCGGTGAAATGCGTAGAGATCTGGAGGAATACCGGTGGCGAAGGCGGCCCCCTGGACGAAGACTGACGCTCAGGTGCGAAAGCGTGGGGAGCAAACA
+
A@A?A>ADDAAAGFGF22EAAFHAAEGGHGA55BAAAAEEDHHGGCGGECE?E>EEEEEHHGHHHHDG3GHGFGHFHHHHGEFE>EHFBFGFGC/BGGFDGFGGHHHHHHGHHH2CFFFGGCGHHHGCFDFGHH.<@-9DEFFFFFFFF/99B9/9-;;B?B9BFFDD?F?FBBFF9F/.D.BFFFFF=9BFFFB--AE@CFAFFFB;AFF--@ADFFFFFDDDDFBBFFB;.9@.B;ADFF-99DFFFFA
@M03896:38:000000000-B4D98:1:2101:18423:16960 1:N:0:263
TACGGAGGGTGCAAGCGTTAATCGGAATTACTGGGCGTAAAGCGCACGCAGGCGGTTTGTTAAGTCAGATGTGAAATCCCCGGGCTCAACCTGGGAACTGCATCTGATACTGGCAAGCTTGAGTCTCGTAGAGGGGGGTAGAATTCCAGGTGTAGCGGTGAAATGCGTAGAGATCTGGAGGAATACCGGTGGCGAAGGCGGCCCCCTGGACGAAGACTGACGCTCAGGTGCGAAAGCGTGGGGAGCAAACA
+
ABAAABCCC?AAGFBC22EECFHFEEGGHEDDB3ABAAEEHHHGG0EFGGGGGGGEFEGFGHFHHF4FHGHDG@FFHHGHGFFGEGGBBFHGGFGHFGFHHHHHFHFGFGGFHHHFGHHHHFBGHFGGFFEEHHDCCC:AEFFFFFFFFF/B/;;::;.-A//;BFF;AFEFFFFFF//ADFFFFFFFF-@DADFDFDF;CABFFFFFFF.>=-;:B/;/:AA.:ABBFFF-;--AFDADBAFFC?.B/;.
@M03896:38:000000000-B4D98:1:2101:28512:17386 1:N:0:263
AACGTAGGTCACAAGCGTTGTCCGGAATTACTGGGTGTAAAGGGAGCGCAGGCGGGAAGACAAGTTGGAAGTGAAATCTATGGGCTCAACCCATAAACTGCTTTCAAAACTGTTTTTCTTGAGTAGTGCAGAGGTAGGCGGAATTCCCGGTGTAGCGGTGGAATGCGTAGATATCGGGAGGAACACCAGTGGCGAAGGCGGCCTACTGGGCACCAACTGACGCTGAGGCTCGAAAGTGTGGGTAGCAAACA
+
>AAAAFFAFD4@5AF4A2E2FGHEEEGGHGBBDEF3EAGFGHHGHGGEGEAEEEEGEGEGEGFGFHECFFGEGGHHHGFFFHHHHHHHGHHGCGBGGHGGHGHGHHFHHHFB2@@FFGFF>FFFGHFHHHHFHGHHFGHGDFCGHHHHD-<AE:;;:;;:.;GFFC;9EFGGFFFC@9-9-CFFFFF?.;;;;@D;9.A@=>CFF;9;9;.BDEFFDBFFFFFDDFFF?.A99FA.;9/;ADA/:/FF/..
@M03896:38:000000000-B4D98:1:2101:28522:17402 1:N:0:263
AACGTAGGTCACAAGCGTTGTCCGGAATTACTGGGTGTAAAGGGAGCGCAGGCGGGAAGACAAGTTGGAAGTGAAATCTATGGGCTCAACCCATAAACTGCTTTCAAAACTGTTTTTCTTGAGTAGTGCAGAGGTAGGCGGAATTCCCGGTGTAGCGGTGGAATGCGTAGATATCGGGAGGAACACCAGTGGCGAAGGCGGCCTACTGGGCACCAACTGACGCTGAGGCTCGAAAGTGTGGGTAGCAAACA
+
AAAAAFFBFFBCF4GAA?E?FGHEEGGGHGFFCFF3EEHHHHHGHFGCGEEFGGGGFGGHGHHHGGFGHHHHHHHGHHHFHHHHHHHGHGHGFFFHGHHHHHHHHGHHHHFDFGGHGGHHFFCFHHHHHHHHHGGHGEHGGGGGHHHHFGCGF;<;A;;:EHFGGFC;EGGGGGGGGGGAGDGGFFF?;;BFEFFFFDE@DFFFFFBB;AAFDFFFFFFFFFDF.DFEEFF9=FDDBB::AD.::BFFFFA
@M03896:38:000000000-B4D98:1:2101:28510:17415 1:N:0:263
AACGTAGGTCACAAGCGTTGTCCGGAATTACTGGGTGTAAAGGGAGCGCAGGCGGGAAGACAAGTTGGAAGTGAAATCTATGGGCTCAACCCATAAACTGCTTTCAAAACTGTTTTTCTTGAGTAGTGCAGAGGTAGGCGGAATTCCCGGTGTAGCGGTGGAATGCGTAGATATCGGAAGGAACACCAGTGGCGAAGGCGGCCTACTGGGCACCAACTGACGCTGAGGCTCGCAAGTGTGGGTAGCAAACA
+
AAABBFFBFFBC5FFE22A2AGGEEFGGHEDBB3AAEEGGHHGGHEEEGGG?EEC/?EEHFFFHFGHFGG33FB?4EHFDGHHFGGHFGGHGFEFGEHHGHHHHHFGFGHGF?2@2FCGGFBC@FGGFHHFFGEF?1/GGGGFGHHGG.@-:;;0;--:::.GFGFCE.AFGGBFFC.;;.;FCFFFA.;FF;;=;B?99-=>.BB///.;B.A.9DFF:FAAD...;;EA9999-FB/;.A./.9/9/..
@M03896:38:000000000-B4D98:1:2101:25725:17536 1:N:0:263
TACGGAGGGTGCAAGCGTTAATCGGAATTACTGGGCGTAAAGCGCACGCAGGCGGTTTGTTAAGTCAGATGTGAAATCCCCGGGCTCAACCTGGGAACTGCATCTGATACTGGCAAGCTTGAGTCTCGTAGAGGGGGGTAGAATTCCAGGTGTAGCGGTGAAATGCGTAGAGATCTGGAGGAATACCGGTGGCGAAGGCGGCCCCCTGGACGAAGACTGACGCTCAGGTGCGAAAGCGTGGGGAGCAAACA
+
AAA@AABDDAAAGFBF22AAAGHAAEEGHGB55322EEEFEGHEGAEAE0EEE@EE@EDGFHFGGHBFGFGEHHBFHHGHGGE?EEHB?FCFG0/B?FFFGGFGFHHHGHGBFEF2/GG1?C??FGFGCEGAHHDCC;9AABFFFFFBBB//;;;9-;;9EFFFFFFDFDEFBBFFFF/ADAFFFFBDADA?FFFA;.:--;@AF@9.:9.;9-;ABFFFBD.9.AFFF//9.9-./9A.99>A9.E//:9
@M03896:38:000000000-B4D98:1:2101:2589:17543 1:N:0:263
AACGTAGGTCACAAGCGTTGTCCGGAATTACTGGGTGTAAAGGGAGCGCAGGCGGGAAGACAAGTTGGAAGTGAAATCTATGGGCTCAACCCATAAACTGCTTTCAAAACTGTTTTTCTTGAGTAGTGCAGAGGTAGGCGGAATTCCCGGTGTAGCGGTGGAATGCGTAGATATCGGGAGGAACACCAGTGGCGAAGGCGGCCTACTGGGCACCAACTGACGCTGAGGCTCGAAAGTGTGGGTAGCAAACA
+
ABABBFFBFDBCBDCC?2E2FGHEEFGGHFBFBBA3EEHHHHGGHGGGGGGGGGGGGGFHFGHHGHFGGGFGHHDGHHHFFFHHHHHGHGHGFFF2FGHHHHHHHGHHHHFF?FFGFGHHGGBFFGGFHHHHHFHGG/GGCDCGHHHHGGFGG<;;;::AGHGGGGAEDGGGFFGGGFGFGGFGFFFEFFFFFFFAFDE==FFFFFFF0EEBDEFEFFFFFDDFDFFFFFFAAFADFFFFDFAB;;FFFFF
@M03896:38:000000000-B4D98:1:2101:25746:17545 1:N:0:263
TACGGAGGGTGCAAGCGTTAATCGGAATTACTGGGCGTAAAGCGCACGCAGGCGGTTTGTTAAGTCAGATGTGAAATCCCCGGGCTCAACCTGGGAACTGCATCTGATACTGGCAAGCTTGAGTCTCGTAGAGGGGGGTAGAATTCCAGGTGTAGCGGTGAAATGCGTAGAGATCTGGAGGAATACCGGTGGCGAAGGCGGCCCCCTGGACGAAGACTGACGCTCAGGTGCGAAAGCGTGGGGAGCAAACA
+
ABABBCCBB?AAFGFCA2AEEGHFEEGGHHFBBBAAEEEEHHHGG0EEFGGFGGGEFGGHHGHHHH4BGGHFHGHFHHHHGGGGEGHGGGHHHHGFGGHHHHHHHHHHHHGHHHGGGHHHGFFGHHHHGGGGHHGGGF@AEFFFFFFFFFFFB;;;BB9@EFFFFFDDFFFFFFFFFFFFFDFFFFFFF:BDFFFFFFFFFFFFFFFFFFFFCBFDFFFFFFFDFFFF/B9@A;>:BDDFFFCEDF?FFFF
@M03896:38:000000000-B4D98:1:2101:2605:17557 1:N:0:263
AACGTAGGTCACAAGCGTTGTCCGGAATTACTGGGTGTAAAGGGAGCGCAGGCGGGAAGACAAGTTGGAAGTGAAATCTATGGGCTCAACCCATAAACTGCTTTCAAAACTGTTTTTCTTGAGTAGTGCAGAGGTAGGCGGAATTCCCGGTGTAGCGGTGGAATGCGTAGATATCGGGAGGAACACCAGTGGCGAAGGCGGCCTACTGGGCACCAACTGACGCTGAGGCTCGAAAGTGTGGGTAACAAACA
+
AAAAAFFAFFB@5DG422E2FGHEEEGGHEBDBB23EEGHHHHGHGGFGEEEGEF?EGAGGHHHHHHHHHHGHGHGHGGFDGHGHHHHHGHGGGC2BFDFFGHHHHFHHH?D?@>FGFHHBFFGFHHHGHHHHFHHHEHGFCCFFHGHEGCCD;;;:;.;AAGGGBCCEGGGGBFEDGAGAABFFFFF.BBFABCFDBEBCB@DBFB;BEEFFFFFFFEFBDFFDFFAE.:;@BDF/:/:AA.;/:;FFF?
@M03896:38:000000000-B4D98:1:2101:2578:17558 1:N:0:263
[truncated: 427,188 more chars]
