# Supplementary material for: Formalin-Fixed Paraffin-Embedded (FFPE) samples are not a beneficial replacement for frozen tissues in fetal membrane microbiota research
Source: PLoS One. 2022 Mar 17;17(3):e0265441. doi: 10.1371/journal.pone.0265441 (PMC8929612; doi:10.1371/journal.pone.0265441)
Supplement: S2 File — (ZIP) [file pone.0265441.s007.zip › Negatives/N-N-01-N-1-FF_S263_L001_R2_001.fastq.fastq]

@M03896:38:000000000-B4D98:1:1101:13204:3119 2:N:0:263
CCTGTTTGCTCCCCACGCTTTCGCACCTGAGCGTCAGTCTTCGTCCAGGGGGCCGCCTTCGCCACCGGTATTCCTCCAGATCTCTACGCATTTCACCGCTACACCTGGAATTCTACCCCCCTCTACGAGACTCAAGCTTGCCAGTATCAGATGCAGTTCCCACGTTGAGCCCGGGGATTTCACATCTGACTTAACAAACCGCCTGCGTGCGCTTTACGCCCAGTAATTCCGATTAACGCTTGCACCCTCC
+
>AAABFFCFFFFGGGG2EEFFGAEEGGHAGHGFGEGFHHHFHHHGFFGHEFGEEEEGGGGCEGGGHDE>EGHHHHHGHHHHHHHHFHGGFGGHHHHHDCDC@DGHHFCCHFFHGDGHHHGGGGHHFFD.AEHFGCDDCD/=GG00<:CCCGFCGFFCCGGGF.:.9;.;9BE?D-9@.CFFFFFFFF/BBBFFFFB/AEFAAF?FF;;DDC@99E/B.A>DA9:/;FFFFF...;9;.@..:./BF;.AD
@M03896:38:000000000-B4D98:1:1101:12798:3723 2:N:0:263
CCTGTTTGCTCCCCACGCTTTCGCACCTGAGCGTCAGTCTTCGTCCAGGGGGCCGCCTTCGCCACCGGTATTCCTCCAGATCTCTACGCATTTCACCGCTACACCTGGCATTCTACCCCCCTCTACGAGACTCAAGCTTGCCAGTATCAGATGCAGTTCCCAGGTTGAGCCCGGGGATTTCACATCTGACTTAACAAACCGCCTGCGTGCGCTTTACGCCCAGTACTTCCGATTAACGCTTGCACCCTCCG
+
AABBBFFFFFFFGGGEEFEFFGGGGGGHHHHGGGGGGHHHHHHHGGGHGFFGEE@GGGGHEFFGGHDFEEGGHHHHFFHHHHHGHHHGGEGGHHHHHGGGFCFHHHFH0?FGHHHHHHHGDGGGHGGG.EGHFGGEGH0CGHHF:CGGFGGFEGHHGHHHEF0::0;CFGGGGG@BBEFGFBFBFFB;/FFFFBBF/;AEFFAAEF-;.A=@-9A/BAD;>DA://BBFB99..;;B?DA.9./:FD?ED.
@M03896:38:000000000-B4D98:1:1101:19949:4417 2:N:0:263
CCTGTTTGCTACCCACACTTTCGAGCCTCAGCGTCAGTTGGTGCCCAGTAGGCCGCCTTCGCCACTGGTGTTCCTCCCGATATCTACGCATTCCACCGCTACACCGGGAATTCCGCCTACCTCTGCACTACTCAAGCAAAACAGTTTTGAAAGCAGTTTATGGGTTGAGCCCATAGATTTCACTTCCAACTTGTCTTCCCGCCTGCGCTCCCTTTACACCCAGTAATTCCGGACAACGCTTGTTACCTAC
+
AAABBFFFFFFFGGGGEAFFGGECGEGHHFHHGGGGGHHHGGGGHGFHHFHFGHGGGGGHEGFEGFFFGFGEFHHHHGGGGGGHHHHGGGDGHHHHHGFFECFGHFGGCCHHHGGGGFGHHEHHBGGHFHHHFGFD1>0>FGHB1=F1GFDGBGHH=DDH<D/CG.;/CGCEEHHHHHHHECHEFHB0CF/9;;FFF00BACGDGG?;DFD9./:9;/BFDE./9B/9;B/-99=.A=F?9..//;F//B
@M03896:38:000000000-B4D98:1:1101:19933:4430 2:N:0:263
CCTGTTTGCTACCCACACTTTCGAGCCTCAGCGTCAGTTGGTGCCCAGTAGGCCGCCTTCGCCACTGGTGTTCCTCCCGATATCTACGCATTCCACCGCTACACCGGGAATTCCGCCTACCTCTGCACTACTCAAGAACAACAGTTTTGAAAGCAGTTTATGGGTTGAGCCCATAGATTTCACTTCCAACTTGTCTTCCCGCCTGCGCTCCCTTTACACCCAGTAATTCCGGACCACGCCTGTGACCTCC
+
AAAAAFFFFFFFGGGGAAFAFGG0GEGFGHFHGGG?EGGGBEAFGHHHFFFGGGEGGGGHEECCGGCF@C>EGHFHHGGGGGGHHHHGGGGCHHGHHGEGGEHHGE?BCCHHHGF?EAFHHGHHFGHF1FGHGG?11>FGHHH01=F1FCGDGBCFDDFB0=CG/<-//;GFEFFFFFHGGFHHHHG0BFFBFFCFF09/??GBGG@?@BBFFFBFB;BBAE-:BB/;FF/--9--:-;---///99/:;
@M03896:38:000000000-B4D98:1:1101:19951:4435 2:N:0:263
CCTGTTTGCTACCCACACTTTCGAGCCTCAGCGTCAGTTGGTGCCCAGTAGGCCGCCTTCGCCACTGGTGTTCCTCCCGATATCTACGCATTCCACCGCTACACCGGGAATTCCGCCTACCTCTGCACTACTCAAGAACAACAGTTTTGAAAGCAGTTTATGGGTTGAGCCCATAGATTTCACTTCCAACTTGTCTTCCCGCCTGCGCTCCCTTTACACCCAGTAATTCCGGACAACGCTTGTGACCTAC
+
AAABBFFFFFFFGGGGEAFFGGFFGEFHHHHGFFGEFHFHFGGHHHHHGFHHGGEEGGGHFGFEGHFGE?GGHHHHHGGGGGGHHHHGGGGGHHHHHGGGGEFHHGCDFGHGHHCDGFFHHGHHGHHH<GHHFFF<<GCHHHHF1FFFFGHHHHHHGHFFGHFFGCACFGHGHHHHHHFHHHHHHHFBFFGFBCBFFFFGDCGGGGG?FEFFFFFFF/;FDE?9B9BBFF/;;-@AEFF?99./9;FF/B
@M03896:38:000000000-B4D98:1:1101:9903:4643 2:N:0:263
CCTGTTTGCTACCCACACTTTCGAGCCTCAGCGTCAGTTGGTGCCCAGTAGGCCGCCTTCGCCACTGGTGTTCCTCCCGATATCTACGCATTCCACCGCTACACCGGGAATTCCGCCTACCTCTGCACTACTCAAGAAAAACAGTTTTGAAAGCAGTTTATGGGTTGAGCCCATAGATTTCACTTCCAACTTGTCTTCCCGCCTGCGCTCCCTTTACACCCAGTACTTCCGGACAACGCTTGTGACCTAC
+
AABBCFFFFFFFGGGGFEGEGGEFGEGFHHGGGGGGFHFFFGDHHHFFGGFFGGEEGGGHEGFGGHF2BFHGGHHHHGGGGGGHHHHFEGGGHHGHHFFGFEGHHG@BCDHHGF2CDDFHHHHHGHGFBFGHGG1?1>FHHGHF1>FGAEGHHHHHHFFH0D<AC<;:/CGEGGHGGHHCGFHHHGBBFGGG;CCFGFGGGFCDGGBGFGFFB/:/;FFBDAF9B/BFFF.@AB=.;-9.:.://;BB;F
@M03896:38:000000000-B4D98:1:1101:9885:4647 2:N:0:263
CCTGTTTGCTACCCACACTTTCGAGCCTCAGCGTCAGTTGGTGCCCAGTAGGCCGCCTTCGCCACTGGTGTTCCTCCCGATATCTACGCATTCCACCGCTACACCGGGAATTCCGCCTACCTCTGCACTACTCAAGAAAAACAGTTTTGAAAGCAGTTTATGGGTTGAGCCCATAGATTTCACTTCCAACTTGTCTTCCCGCCTGCGCTCCCTTTACACCCAGTAATTCCGGACAACGCTTGTGACCTAC
+
>AABBFFFFFFFGGGFEAFBGGE24EEFHGCGFEEFGHGHBEDFHGFHGHHHFHAEGGGHEEEEGH3B@BGGHHHHGGGEGGGHHGHFGGEGHH4GHFGEGEFGH<B@<CHHHHCCFA<GFFHGCFFFDGHHFHC<?GGHFEGB1==FFF0DGGHG0=GH0=/<<<::CGGEHF/:0;CGHHHHFF0;0CBB00C;FFCBDGGFEG?@ADFEBFBFEFFFDA.9/:;FFF/-;--;;--.9..///;FFF
@M03896:38:000000000-B4D98:1:1101:8975:5824 2:N:0:263
CCTGTTTGCTACCCACACTTTCGAGCCTCAGCGTCAGTTGGTGCCCAGTAGGCCGCCTTCGCCACTGGTGTTCCTCCCGATATCTACGCATTCCACCGCTACACCGGGAATTCCGCCTACCTCTGCACTACTCAAGAAAAACAGTTTTGAAAGCAGTTTATGGGTTGAGCCCATAGATTTCACTTCCAACTTGTCTTCCCGCCTGCGCTCCCTTTACACCCAGTAATTCCGGACAACGCTTGTCACCTAC
+
AAAAAFFFFFFFGGGGFEGFGGEFCEGGHHHHFGFGGHGFGGGGGFGGGGBHGGAEGGGHAEEEGHFFBFGFHHHHHGGFGGGG4BF?EEFGHHHHHGFGGCFHHEC?GGFHHG@EDDBGHHHHGGGGFGHHHGG11FGHHGGF1>FGFFFFFGFH0DFHBHCAGC@CHHHFHHGFHHHHHHHHHGGBFGGFFGGGGGGGDGGGGGFGCGDFBB/BBBBFF?A9B9BFFFB-9@BFECBA.;./99;B/;
@M03896:38:000000000-B4D98:1:1101:8956:5826 2:N:0:263
CCTGTTTGCTACCCACACTTTCGAGCCTCAGCGTCAGTTGGTGCCCAGTAGGCCGCCTTCGCCACTGGTGTTCCTCCCGATATCTACGCATTCCACCGCTACACCGGGAATTCCGCCTACCTCTGCACTACTCAAGAACAACAGTTTTGAAAGCAGTTTATGGGTTGAGCTCATAGATTTCACTTCCAACTTGTCTTCCCGCCTGCGCTCCCTTTACACCCAGTAATTCCGTACAACGCTTGTGACCTAC
+
>AAAAFFFFFFFGGGGFEFFGGFFHFGHHHHHGGGGGFFHFGDFHFHHGFFHGHEEGGGHHGGFFGCFBGGDHFHHHGG?EGGHGHHGGGFFHHHHHGGGGEFGH>BC/<GGHGHDGA?GHFHH1GFC<CGHHHFH1F0FCHH011=G0A1=DGHF0DF<GHCFCC-;/=0;CH00C0;:CGGGFG0;;/9;;;CBFBBFDG?AEA--@EEE.BBFFFBFDA.BF/:BFFF/.9;/;--.9.9/9;9/9/
@M03896:38:000000000-B4D98:1:1101:8984:5843 2:N:0:263
CCTGTTTGCTACCCACACTTTCGAGCCTCAGCGTCAGTTGGTGCCCAGTAGGCCGCCTTCGCCACTGGTGTTCCTCCCGATATCACCGCATTCCACCGCTACACCGGGAATTCCGCCTACCTCTGCACTACTCAAGCAAAACAGTTTTGAAAGCAGTTTATGGGTTCAGCCCATAGATTTCACTTCCAACTTATCTTCCCGCCTGCGCTCCCTTTACACCCAGTAATGCCGGACAACACTTCTAACCTAC
+
AAAABFF4DFFFGGFEEEF5FGGGFEGGHFFGEEEGCFGB3EGGGFFGGF5BFGEEGGGH1EEEFGC2@2F?FFHGFGDEG//444B?>>??BGHHHEEGGFGHH//</CGHHHCCFD/GHBGF1FDGDHHDCF<11<FFGFHFDGBHAEF0DGGH0==D0</</<.;:CGDG:C0GFCCFCHHHHGBBF/B00;0090;AA?9.;---;;A./;9;FBF?E.9B/B//9-9-;=...;9//9//:99;B
@M03896:38:000000000-B4D98:1:1101:18973:5887 2:N:0:263
CCTGTTTGCTCCCCACGCTTTCGCACCTGAGCGTCAGTCTTCGTCCAGGGGGCCGCCTTCGCCACCGGTATTCCTCCAGATCTCTACGCATTTCACCGCTACACCTGGAATTCTACCCCCCTCTACGAGACTCAAGCTTGCCAGTATCAGATGCAGTTCCCAGGTTGAGCCCGGGGATTTCACATCTGACTTAACAAACCGCCTGCGTGCGCTTTACGCCCAGTAATTCCGATTCACGCTTGCACCCTCC
+
AAAABFFFFFFFGGGGEEEFFGAEEGGHFFBFEEEEEHHHFHFHGGGFF?0EEE>EGGGG1EDEEH?>EEGHHHHHGFGFHGHHHHHFGFGGHH2GHDDDG@?FGGCFHFHHHHHHHHHGGGGHHHEA.AEHFGF<DFD/<GG000;C00;;CG0C0;CFHH0::9/;/CFFB?BBGFFBCBF09BF9:FFFFBBFFEEFFFFFEF@ADFA==.9/B..;>D.;;/99FF/A.A/9;.9.;.9;;BD?A:
@M03896:38:000000000-B4D98:1:1101:18955:5890 2:N:0:263
CCTGTTTGCTCCCCACGCTTTCGCACCTGAGCGTCAGTCTTCGTCCAGGGGGCCGCCTTCGCCACCGGTATTCCTCCAGATCTCTACGCATTTCACCGCTACACCTGGAATTCTACCCCCCTCTACGAGACTCAAGCTTGCCAGTATCAGATGCAGTTCCCAGGTTGAGCCCGGGGATTTCACATCTGACTTAACAAACCGCCTGCGTGCGCTTTACGCCCAGTAATTCCGATTAACGCCTGCACCCTCC
+
>AAAAFF>BFFFFGGGEAEEAFAAAFGHFGBFFEEEEGGHFGABEE1FFEE0AE>EGEEGEGA?EH?>ECFHHHHHHHHBGHGHHEF/EEGGFGFHF?BDC@2GHF2<2?FGGH1DGFHGGGGGFFF...<0C0/0DCD<<FGC:00<C00<0C;C;CGCGB0.:;99FGFC--;-ACFGF0;B/:BB/FB;BFFF/9EF-@D?AF-;DA-B-..:9ED;@A./;9F/;F/..../9AD-;.A.BF9AAD
@M03896:38:000000000-B4D98:1:1101:20469:6352 2:N:0:263
CCTGTTTGCTACCCACACTTTCGAGCCTCAGCGTCAGTTGGTGCCCAGTAGGCCGCCTTCGCCACTGGTGTTCCTCCCGATATCTACGCATTCCACCGCTACACCGGGAATTCCGCCTACCTCTGCACTACTCAAGCAAAACAGTTTTGCAAGCAGTTTATGGGTTTCGCCCATAGATTTCACTTCCAACTTGTCTTCCCGCCTGCGCTCCCTTTACACCCAGTACTTCCGGACAACGCTTGTGACCTCC
+
AAABBFFFFFFFGGGGGEGBGGAFAEEGHGFGEGEF?GHFBE2EFFGFGFGBBGAEFGGHAEEEGH@BB2?EGHHHGGFEGEEGF@G?EEEFHHHHH?EEEEFHHE<///BFHH2BFDGGHFHH?GGGDFGHF??11<0F0FF01=>FF1>1GGHGDDFFDD=.<<.0.;EFDHH0CGFFHFHHGGG0;FBB0;;C0;0B.;@DAA-;-;AFF9B/B/:BA..99/FFFF9-.;@.ABD?...//;9//:
@M03896:38:000000000-B4D98:1:1101:24615:7561 2:N:0:263
CCTGTTTGCTCCCCACGCTTTCGCACCTGAGCGTCAGTCTTCGTCCAGGGCGCCGCCTTCGCCACCGCTATTCCTCCAGATCTCTACGCATTTCACCGCTACACCTGGAATTCTACCCCCCTCTACGAGACTCAAGCTTGCCAGCATCAGATGCAGTTCCCAGGTTGCGCCCCGGGATTTCACATCTCACTTAACAAACCCCCTGCGCGCGCTCTACGCCCAGTACTTCCGATTCACGCATGCACCCTCCG
+
>A11>FFCFFFFG?1FEEE0FFEE?EGHEB0BAEECGHHHBFHFEF?GH?/AAF?EEGCC/?>AEFE/>>/FD@DGF0F1FE2BB>G>EEEEHFFFH/<BCCGGFG0CCFGHFF2DFG<CC/?01>.A..>11</<0/0<<C<0./0<000;;C0;;:GFFF0.:0:.--99--;99C/;90:B/B//9B/;;/B9/A9A-;-9-;;--9@@=-9/;-9-@?E/9B/99;--;-/9/--9-;;9;;B-;--
@M03896:38:000000000-B4D98:1:1101:24619:7579 2:N:0:263
CCTGTTTGCTCCCCACGCTTTCGCACCTGAGCGTCAGTCTTCGTCCAGGGCGCCGCCTTCGCCACCGGTATTCCTCCAGATCTCTACGCATTTCACCGCTACACCTGGAATTCTACCCCCCTCCACGACACTCAAGCTCGCCAGCATCAGATGCAGTTCCCAGGTTGAGCCCCGGGATTTCACATCTGACTTAACAAACCGCCTGCGTGCGCTTTACGCCCAGTAATTCCGATTAACGCTTGCACCCTCC
+
>A1>AFF1FFFFGCCFEEE0FGEECGGH0F0B0FECGHEFDFHAEE/F0//AAEECEGEGC>/AACE//>/FGFDFF0F1GEFGEGHFEGA?GHHHFGCGGC1B<G0C0?GGHDFDFFHCC?A.0>.A--<0<//0</0<<C?:./=C::0CG00CGFGFFB0.909//BFE.---;./;B/9BFB//9;999/9//A-E-=?-EF@9BA9;-;AFF?B-@?-99FF/BB/A-:9BF-----9/BFA-;B
@M03896:38:000000000-B4D98:1:1101:14410:7670 2:N:0:263
CCTGTTTGCTCCCCACGCTTTCGCACCTGAGCGTCAGTCTTCGTCCAGGGGGCCGCCTTCGCCACCGGTATTCCTCCAGATCTCTACGCATTTCACCGCTACACCTGGAATTCTACCCCCCTCTACGAGACTCAAGCTTGCCAGTATCAGATGCAGTTCCCACGTTGAGCCCGGGGATTTCACATCTGACTTAACAAACCGCCTGCGTGCGCTTTACGCCCAGTACTTCCGATTAACGCTTGCACCCTCC
+
ABBBBFFFFFFFGGGFEEEFFGEFGGGHGGHHGGEEEHHGHHGHFEEHHGGGEE>EGGGHEFGGGHEE>EGHHHFHGGGHHHHHGHGFGEFGFGFGHDCFGCGHHFH<GHHFGHHHHHHGGGGHHHGA.<<GFCGDDHF/CGG0:;;GG0CH0GFG:CGHHH.-9..:9FFGBC-B-;BFFFFFFFF/:FFBFFBB/AEFFFFBFFADFFFFF.9FFE.@DD.;//::B/D.;..B9A=?.;9/;;DFFF
@M03896:38:000000000-B4D98:1:1101:16728:8922 2:N:0:263
CCTGTTTGCTCCCCACGCTTTCGCACCTGAGCGTCAGTCTTCGTCCAGGGGGCCGCCTTCGCCACCGGTATTCCTCCAGATCTCTACGCATTTCACCGCTACACCTGGAATTCTACCCCCCTCTACGAGACTCAAGCTTGCCAGTATCAGATGCAGTTCCCAGGTTGAGCCCGGGGATTTCACATCTGACTTAACAAACCGCCTGCGTGCGCTTTACGCCCAGTAATTCCGATTAACGCTTGCACCCTCC
+
AABBCFFFFFFFGGGFEFEFGGEFGGGHFFHGGGEFEHHHHHHHGDEHHGCGEEEEGGGHEGGGGHE>>EGHHHHHGGHGHGHHHHHGGFEFHHHHHDCDD@DGHHBFGFGFHHHFGHGGGGGHHGF..<CHHHBDDGF/CGH0:CCGFC0CGHHFCCHHHH0.::/;;FFEAD-DCDFGGGGGFFF/;BFBBFBB;AEFFFFBEFDADD;@BAAFFEFAFFE/BBFFFF/A.9.;BFF.:AA/;BDEED
@M03896:38:000000000-B4D98:1:1101:16716:8939 2:N:0:263
CCTGTTTGCTCCCCACGCTTTCGCACCTGAGCGTCAGTCTTCGTCCAGGGGGCCGCCTTCGCCACCGGTATTCCTCCAGATCTCTACGCATTTCACCGCTACACCTGGAATTCTACCCCCCTCTACGAGACTCAAGCTTGCCAGTATCAGATGCAGTTCCCAGGTTGAGCCCGGCGATTTCACATCTGACTTAACAAACCGCCTGCGTGCGCTTTCCGCCCAGTACTCCCGATTAACGCTTGCCCCCTTC
+
AAAAAFFCFFFFGGFFEEEAFGEEGGGHGCHFEFEEEFHHHHGGEEAAG1AEAEEEGGGG1EAEFHE/>EFFFHFHGFGFGGGH4FGCEEFGGFFHHDGCG@GHHHFG2?GGGGHFHHHGGCGCDGF..<CDFBC0DFF/<G0:00;;GCCGFGCC;;GHFH0.:0//;BFE-D-;9-9AFBFBBFF//BBBFFFF/AEEB;F.9F-A.A-@@.99;D.A;:.9:B//;AA.-;.BB.-....//:;-.9
@M03896:38:000000000-B4D98:1:1101:26966:9032 2:N:0:263
CCTGTTTGCTCCCCACGCTTTCGCACCTGAGCGTCAGTCTTCGTCCAGGGGGCCGCCTTCGCCACCGGTATTCCTCCAGATCTCTACGCATTTCACCGCTACACCTGGAATTCTACCCCCCTCTACGAGACTCAAGCTTGCCAGTATCAGATGCAGTTCCCAGGTTGAGCCCGGGGATTTCACATCTGACTTAACCAACCGCCTGCGTGCGCTTTACGCCCAGTAATTCCGCTTAACGCTTGCACCCTCC
+
AAAAAFF4BFDFGGGGGFEEFGEEEGGFAFFF2BEEEHGHFHHHGGFGH?0EAE>EGFGG1?EEFH?>>EFHHHHHHF?3FFHHHHHFEEEEGGGGH?BDD@DGFF202?FGFGFFFHHGGGGHFH<.<AEHCCC0<<D/<C=0:;;CC;0G0;::;;CHHH0.:0/9/;FG-?????CGBBF;FFB;9BBFFBF/9.A.BCFFF?99.;@@B.9BF9ADCD.;:///;FB..9./;D;.9.99;FDAED
@M03896:38:000000000-B4D98:1:1101:25909:9592 2:N:0:263
CCTGTTTGCTCCCCACGCTTTCGCACCTGAGCGTCAGTCTTCGTCCAGGGGGCCGCCTTCGCCACCGGTATTCCTCCAGATCTCTACGCATTTCACCGCTACACCTGGAATTCTACCCCCCTCTACGAGACTCAAGCTTGCCAGTATCAGATGCAGTTCCCAGGTTGAGCCCGGGGATTTCACATCTGACTTAACAAACCGCCTGCGTGCGCTTTACGCCCAGTAATTCCGATTAACGCTTGCACCCTCC
+
AAAABFFFFFFFGGFGEFEEFGEEEGGHEGHGFGGGGGHHHHHHGGEGHG0EEFEFGGGHEEFGGHE@EEFHHHHHGFHHHGHHHHHGGGGGHGFHHDCGG@BGHHEGEHHHHHHFHHHGGGGHGHGGDGGHGHFDGGDCGHHF0;CCGHHHBGHHCCGHHHFCC:;CBFGGA@DCG?FGBFFGFFFFFFFFFBFFFFFFFFAFFFB;99=B-AEFFEDFFFA9BFBFFFBD.A?B;.A.:A:BFFFEFD
@M03896:38:000000000-B4D98:1:1101:16892:9891 2:N:0:263
CCTGTTTGCTCCCCACGCTTTCGCACCTGAGCGTCAGTCTTCGTCCAGGGGGCCGCCTTCGCCACCGGTATTCCTCCAGATCTCTACGCATTTCACCGCTACACCTGGAATTCTACCCCCCTCTACGAGACTCAAGCTTGCCAGTATCAGATGCAGTTCCCAGGTTGAGCCCGGGGATTTCACATCTGACTTAACAAACCGCCTGCGTGCGCTTTACGCCCAGTAATTCCGATTAACGCTTGCACCCTCC
+
AAAABFFFFFFFGGGGEEEAFGEEEGGHFGHGEFEFFHGHFHHHGGE3GECGEE>EGGGHEEGEGHEE>EFHHHHHGFHGHGHHHHHGGEFGHHHHHGDCDCBGHHF?2FGHGHHGHHHGGGGHGHF.<CEHGGCGGHHBGHF0CCGGHCFHHHHHFCCGFH0:;9/CBFFGDGBAD?BFFFGFFFF9BFFFEBBB;FFFFAFFFFFDDDBC-99FF.DFFDA;BFFFFF/.:;9BF.@9AA.:;BDEFF
@M03896:38:000000000-B4D98:1:1101:10640:10123 2:N:0:263
CCTGTTTGCTACCCACACTTTCGAGCCTCAGCGTCAGTTGGTGCCCAGTAGGCCGCCTTCGCCACTGGTGTTCCTCCCGATATCTACGCATTCCACCGCTACACCGGGAATTCCGCCTACCTCTGCACTACTCAAGAAAAACAGTTTTGAAAGCAGTTTATGGGTTGAGCCCATAGATTTCACTTCCAACTTGTCTTCCCGCCTGCGCTCCCTTTACACCCAGTAATTCCGGACAACGCTTGTGACCTACG
+
BBBBBFFFFFFFGGGFEEFFGGEGHEGHHHHHGGEEFHHHHGGHHGFHGHHHHGEFGGGHCFGEGHEEFEGFHHHHHGGGGGGHHHHFFGFGHHHHHGFGGEFHHGCCGGHHHHFDGG/GGHHHHHHH<GGHFFF<GHCCGGHC1FGGEFGGGHHH<GDGDHBFGC:/CHHGHHHHHHGBGFHHHGGFFGFFFFFGGGFGGGGGGGGGGGFFFFFFFFFF?EEBFB/BFFF-;9>AEAF?..9/;BFFFF.
@M03896:38:000000000-B4D98:1:1101:10655:10133 2:N:0:263
CCTGTTTGCTACCCACACTTTCGAGCCTCAGCGTCAGTTGGTGCCCAGTAGGCCGCCTTCGCCACTGGTGTTCCTCCCGATATCTACGCATTCCACCGCTACACCGGGAATTCCGCCTACCTCTGCACTACTCAAGAAAAACAGTTTTGAAAGCAGTTTATGGGTTGAGCCCATAGATTTCACTTCCAACTTGTCTTCCCGCCTGCGCTCCCTTTACACCCAGTAACTCCGGACACCCCTTGTGACCTAC
+
>>>>AFF4FFFFGFDE2AF5FGEFHFGHHBAFEGG2EHGH3EFFFGBFGBA3GGEEGGGH1E?EEBB252?EGFFHFEEEFEGGHEG?EEEEGHHHH/EEGCHGG/////FGGFGDFDCGFHHHGF1?D1GHHDC1?0F00CH01<1G0.<D0<GHGG000G/<GC://:GECHHF00:CFGGGGF900FFB0CBBFGBF.-@AE.A@BDDFBF//F/;/A..:///;;F.-.9-9..;9..///9BF/9
@M03896:38:000000000-B4D98:1:1101:11214:11103 2:N:0:263
CCTGTTTGCTACCCACACTTTCGAGCCTCAGCGTCAGTTGGTGCCCAGTAGGCCGCCTTCGCCACTGGTGTTCCTCCCGATATCTACGCATTCCACCGCTACACCGGGAATTCCGCCTACCTCTGCACTACTCAAGAAAAACAGTTTTGAAAGCAGTTTATGGGTTGAGCCCATAGATTTCACTTCCAACTTGTCTTCCCGCCTGCGCTCCCTTTACACCCAGTAATTCCGGACAACGCTTGTGACCTAC
+
AABBCFFFFFFFGGGGGEFFGGEGHGGHHHHHGGFFGHHHHGGHHGHHHHGHFHEGGGGHEGGGGHEGFFGEHHHHHGGGGGGHHHHFGFGGHHHHHGGGGCGHHGDDGGHHHHHEGGDHHFHHHGHHFHHHHG1=GHHFHGHF1FFHFFGFHHHHGGGHBHGFGC@;GHHGHHHHHHGHHHHHHGGFGGGFCFFGGGFGGGGGGGGGGGFFFFFFFBFFFFFFFE:FFF/-9:=9:-@A..9:0BFFFF
@M03896:38:000000000-B4D98:1:1101:11195:11103 2:N:0:263
CCTGTTTGCTACCCACACTTTCGAGCCTCAGCGTCAGTTGGTGCCCAGTAGGCCGCCTTCGCCACTGGTGTTCCTCCCGATATCTACGCATTCCACCGCTACACCGGGAATTCCGCCTACCTCTGCACTACTCAAGACAAACAGTTTTGAAAGCAGTTTATGGGTTGAGCCCATAGATTTCACTTCCAACTTGTCTTCCCGCCTGCGCTCCCTTTACACCCAGTACTTCCGGACAACGCTTGTCACCTAC
+
AAAABFFFFFFFGGGGEEG5AFEFFEGHHGFGGEGGGHF53AB3EFCGF55BBF0EEEGH1EDEFFFB@BFEGGHHGEEEEEEHFHHFEEEEFHGHHEEEGCGHGE@CCBGHGH@DFGDGHFHFCGFF1FGHGGGDF00C<FF01=F1FFG0GHHHH00D0G/<<.:CFHHGEBGCGFHHHFHBCC;B9F9BFBB;BFBF9-B.EFGFAGFF.//9BBB:A?.9;/9/:B.-99;A9BB.;9.//9;F//
@M03896:38:000000000-B4D98:1:1101:22702:11329 2:N:0:263
CCTGTTTGCTCCCCACGCTTTCGCACCTCAGCGTCAGTCTTCGTCCAGGGGGCCGCCTTCGCCACCGGTATTCCTCCAGATCTCTACGCATTTCACCGCTACACCTGGAATTCTACCCCCCTCTACGACACTCAAGCTTGCCACTATCAGCTGCAGTTCCCCCGTTGAGCCCGGGGATTTCACATCTCACTTAACAAACCGCCTTCGAGCCCTCTCCGCCCAGTAACTCCGACTCACGCTTCCACCCTCC
+
AAAAAFFBFFFFFGCE1E00AGAEFCEB0BFGEA///AFGFFHHCA/FG/E?A>/EE>EH/E>/EH//>EFFHFDHH0CGFGFFFEFGGEGCFGBGHCC/><?FG00<0FFFHDFHHGEGCGGHFFG..<AGC/G0<C0/<CC0/:;;;C0://C/:;CHF/.-..../;FE---9--/9B/B9/BB9;BFFFF999-;A-@;--;---;-;9--//-;-9A9/:///;;---9-/;-A-9-/99AF-;-
@M03896:38:000000000-B4D98:1:1101:22717:11343 2:N:0:263
CCTGTTTGCTCCCCACACTTTCGCACCTGAGCGTCAGTCTTCTTCCAGGTGGCCGCCTTCGCCACCGTTATTCCTCCCGATCTCTACGCATTTCACCGCTACCCCTGGAATTCTACCCCCCTCTACCCCACTCAAGCTTCCCAGCATCAGATGCAGTTCCCACTCTTCGCCCCGCGCTTTCCCCTCTCCCTTAACCATCCTCCTGCGTGCACCTTACCTCCACTCATTCCGCTTCACGCTTGCCCCCTCC
+
AA11>DF>DDBFCGFE1A111B0AAEE00B0B000//DBA2D2DA111011/BA/AEEAG/A//?G/0/B?2@G2@F///EEAD@2B/>//?2B2BEEE/><0BF///01B1F22BFGGCCCFF??1?//<?<0<1>11<>F110>1<00<0000000=GG0../000.:.:-:9--9..;0://A9//9;;/00///;9/;99:B-----9///////99-9B/B///B/9---//-----9/;9==9B
@M03896:38:000000000-B4D98:1:1101:28374:12643 2:N:0:263
CCTGTTTGCTCCCCACGCTTTCGCACCTGAGCGTCAGTCTTCGTCCAGGGGGCCGCCTTCGCCACCGGTATTCCTCCAGATCTCTACGCATTTCACCGCTACACCTGGAATTCTACCCCCCTCTACGAGACTCAAGCTTGCCAGTATCAGATGCAGTTCCCAGGATGAGCCCGGGGATTTCACATCTGACTTAACAAACCGCCTGCGTGCGCTTTACGCCCACTAATTCCGATTAACGCCTGCACCCTCC
+
AA1AAF3>DFFFFG1EAEAAFGEECGGFCCFFEEEEGHHHAGGHGCCGFE?/EE@ECEEF/EEGGHEEEE/FGHFHGFHHHHFHBFHGGCAEBGDGHGGGCCFGHHFHEHHHHBDGHFHGGGGHGHAE?EEHFFHEHGF/<GF0<:C:GCFFGG0:;;GF0C0..0//:FFE-?--@BGGFFFFFFF9BF/FFFFBB?EE@<=BFF=;;B@@;;-//9A-9---/99:9//--999/-;=A--9B/A-;9
@M03896:38:000000000-B4D98:1:1101:15019:12846 2:N:0:263
CCTGTTTGCTACCCACACTTTCGAGCCTCAGCGTCAGTTGGTGCCCAGTAGGCCGCCTTCGCCACTGGTGTTCCTCCCGATATCTACGCATTCCACCGCTACACCGGGAATTCCGCCTACCTCTGCACTACTCAAGAAAAACAGTTTTGAAAGCAGTTTATGGGTTGAGCCCATAGATTTCACTTCCAACTTGTCTTCCCGCCTGCGCTCCCTTTACACCCAGTAATTCCGGACAACGCTTGTGACCTACG
+
AABBBFFFFFFFGGGGCEFFGGEEGEGHHGHGGFFGGHFFGGGHHFGGGGHFGHEFGGGHEGGGGHFFBFHGHHHHHGGEGGGHHHHGGGGGHHHHHFEGGEEHHG?CGGHHHG2CFFGHHHHGCGGFFGHHFGG1GGHHHGHHBDGGAEGHHHHH=GBH0G/<C<::/CHGEHHHHGHHHFHHHGEBFGGGBFFGGGGGGGGGGFBGGGFFFFFFFFFFFFFBF/BFFFF;.999;=@A..9/;;FFFF.
@M03896:38:000000000-B4D98:1:1101:29201:13375 2:N:0:263
CCCAGTTTGGGTCTTAGCTATTGTGTGTTCAGATATGTTAAAGCCACTTTCGTAGTCTATTTTGTGTCAACTGGAGTTTTTTACAACTCAGGTGAGTTTTAGCTTTATTGGGGAGGGGGTGATCTAAAACACTCTTTACGCCGGCTTCTATTGACTTGGGTTAATCGTGTGACCGCGGCTGCTGGCACACAATTACCATATAGATAGTGTCTAGATCTCGTTGGACTCCGTATTATTAAAAAAAAAATC
+
>AAAAFFFFBBAGGGGGFGGGGGFGEGHGHHCHHGEFHDGBFHFFFHHGHGEAGFFGHGHHFHDFBGGDGHHFCCFHHBGGGEHHHHHHFC3GFHFGFGHHBHHHFFFF4DEC1E?/ECEGHHHHGFDFGEGHHHHFEFFFC//>ADHHGHHH1FHHH1C<C<DHGCCGG.FDD@@-:;BBE0::./;/99CFFFBBCF00090;00;/9//;9/99F/.9:../;//9.;../////////;---;9/
@M03896:38:000000000-B4D98:1:1101:28337:13838 2:N:0:263
CCTGTTTGCTCCCCACGCTTTCGCACCTGAGCGTCAGTCTTCGTCCAGGGGGCCGCCTTCGCCACCGGTATTCCTCCAGATCTCTACGCATTTCACCGCTACACCTGGAATTCTACCCCCCTCTACGAGACTCAAGCTTGCCAGTATCAGATGCAGTTCCCAGGTTGAGCCCGGGGATTTCACATCTGACTTAACAAACCGCCTGCGTGCGCTTTACGCCCAGCACTTCCGATTAACGCTTGCACCCTCC
+
BBBBBFFCFFFFGGFGAEFFGGGGGGGCFFHGEEEEGFGHFGHFFFCGHGAEEECGFGEGEEDEGHEEEEGHGHHGFGGEHHHHHHHGGFGGFGGHHDBDGCFGHHFH2GHHGHFHFGHGFCFB<GFE..CGBF/<<<F<CGF0CCGGHGBGHGHHCCGHHBCC:9/;CFFGCCCGFDFFF0CFFFF/BFF/9B:/;.AE=DCFFFB;9.@A@.AB/ADFFFF.../:;/9DADDFFF;....:9B..;;
@M03896:38:000000000-B4D98:1:1101:28343:13860 2:N:0:263
CCTGTTCGCTACCCACACTTTCGCACCTCAGCGTCAGTCTCCCTCCAGGGAGCCGCCTTCGCCACCGGTATTCCTCCAGATCTCTACGCATTTCACCGCTACACCTCGAATTCTACCCCCCTCTACGAGACTCAAGCTTGCCAGTACCCGCTGCAGTTCCCAGGTTGAGCCCCGGGATTTCACATCTCACTTAACAAACCGCCTGCGCTCCCTTTACACCCAGTAATTCCGATTAACGCCCGCACCCTCC
+
AAAAAF3>>A?AGG1E1ABAFGBAAEEG0GHGEFEGFHB1110BFEFG0E/EE/AEEGGHEF>E/FBE//BGH2GHB0BGGFHHHHFGEEGGHHHHHEEGECFHH00?CFGHG2>BFH/B/AAC1?///>>FCFF11110>FGG<00<0<-@CCHHFFC0:C0:::::CF/..---9;FFGEFF0C000;C0;C0//-;99@@B-;@--;-;:/9FF/;BBE-/;//9BF/--99;F-@-99-;@@?-AB
@M03896:38:000000000-B4D98:1:1101:8940:15389 2:N:0:263
CCTGTTTGCTCCCCACGCTTTCGCACCTGAGCGTCAGTCTTCGTCCAGGGGGCCGCCTTCGCCACCGGTATTCCTCCAGATCTCTACGCATTTCACCGCTACACCTGGAATTCTACCCCCCTCTACGAGACTCAAGCTTGCCAGTATCAGATGCAGTTCCCAGGTTGAGCCCGGGGATTTCACATCTGACTTAACAAACCGCCTGCGTGCGCTTTACGCCCAGTAATTCCGATTAACGCTTGCACCCTCC
+
AAAABFFCFFFFGGGGEEEFGGFGGGGHFGHGFGEEEHGHHHHHFFFFGEFGEEEGGGGHEEDFGHEEEFGHHHHHHGGEGGHHHHHFGFGGHHHHHFCF@CFHHHGGHHHHGHGHHHHGGGGHGFFD<ECHFH/<<GF/CGGC;;CG0::GHHGGHHHHHH0:C99:CFGEAA-BCDGGGGGGFFB;;BFFFFFF/.EFCFFFFFFDFFCFD.EFFFFFFD.9B/FBFFB.;:A/;.@.:.;9;BDEFD
@M03896:38:000000000-B4D98:1:1101:8925:15399 2:N:0:263
CCTGTTTGCTCCCCACGCTTTCGCACCTGAGCGTCAGTCTTCGTCCAGGGGGCCGCCTTCGCCACCGGTATTCCTCCAGATCTCTACGCATTTCACCGCTACACCTGGAATTCTACCCCCCTCTACGACACTCAAGCTTGCCAGCATCAGATGCAGTTCCCAGGTTGAGCCCGGGGATTTCACATCTGACTTAACAAACCGCCTGCGTGCGCCTTACGCACACTAATTCCGATTCACGCTTGCACCCTC
+
>AABBFFFFFFFGGGGEFGEEGEEBEGH3ACF2EEEEGHH5FFCEEEGF??EEEEEGGGHAEF1EHD/EGFGHHHHH2GGHGBFHHHFEE<EBGHGHCD?DC2FFFF0?GGHFF1FGHHGG?D<1GGF.<CHFGFBGG0<GCC0.:;GG0:CGB0;:CGHHHBC/9;//FGE?A--ADFBB/BBB///;/9///;9/.:;;BB..A-..;-9.;.//.:.;9./9//9:B/9;.//;.;9...;/9.99
@M03896:38:000000000-B4D98:1:1101:17922:17029 2:N:0:263
CCTGTTTGCTACCCACACTTTCGAGCCTCAGCGTCAGTTGGTGCCCAGTAGGCCGCCTTCGCCACTGGTGTTCCTCCCGATATCTACGCATTCCACCGCTACACCGGGAATTCCGCCTACCTCTGCACTACTCAAGAAAAACAGTTTTGAAAGCAGTTTATGGGTTGAGCCCATAGATTTCACTTCCAACTTGTCTTCCCGCCTGCGCTCCCTTTACACCCAGTAATTCCGGACAACGCTTGTGACCTAC
+
AAABBFFFFFFFGGGGGCFBFGEFGFGHHHHGFEEFEGFFBEFGHFGGGFHGHGEFGGGHEEGGGHBFBBGEGHHHHGGGGGGHHHHGGGGGHHHHHGGGGEFHHEB@DGHHHHCCEDGHHHHHHHGGDGGHFH1?FGFGAEHF1<FFFGHHGHHHDDDHDGBCCC-;CFHGGHGFHFHFHHHHHGGBFFF09;CFGGFFGFGGGG@BFGFF.BFBFFFFDF.;BF9BFFF-;9-.:-@.:../999B/;
@M03896:38:000000000-B4D98:1:1101:17916:17048 2:N:0:263
CCTGTTTGCTACCCACACTTTCGAGCCTCAGCGTCAGTTGGTGCCCAGTAGGCCGCCTTCGCCACTGGTGTTCCTCCCGATATCTACGCATTCCACCGCTACACCGGGAATTCCGCCTACCTCTGCACCACTCAAGAAAAACAGTTTTGCAAGCAGTTTATGGGTTTAGCCCATAGATTTCACTTCCAACTTCTCTTCCCGCCTGCGCTCCCTTTACACCCAGTACTTCCGTACAACTCCTGTGACCTAC
+
AAA>AFFCFFFFGGFEE?F1BFA0AEEFHHHHGFEEAGFF1AABFF1FF1G1FFAEFGGHAEEEGHBC@BFEHD21FCE?EEEEG2F?>EEGHHHFHEE@EEEGHE/>C/FGHE@?ECFHFFHHFD??0?F1?FF1<0>GFCH01<=100<<DC<G0<DGGB/.<../0:;:.GEB00GFG00C:C900;/90;;CFF;FB-@EE.:?-CAE9B//9:/99A-;B/9BFB?/---/;/9//////;9//9
@M03896:38:000000000-B4D98:1:1101:14565:19049 2:N:0:263
CCTGTTTGCTCCCCACGCTATCGCACCTGCGCGTCAGTCTTCGTCCCGGGCGCCGCCTTCGCCACCTCTATTCCTCCTGTTCTCTACGCATTTCACCTCTACACCTGGTATTCTACCCCCCTCTACGACACTCATGCTTCCCACTATCATATACTGGTCCCACTCTTATCCCCGCGACTTCACATCTGACTTAACAATCCGCCCTCGGTCTCTTTACGCCCACTCACTCCGTTTATAGCTTCCCCCCTCC
+
AA1>1DF1BBBCFE1EEEF0ACEEC0EG0000/AE/EGF12BF0EA/////>/>E?EE/B////?0001B2B2221<011B2>B2BF/</<<BDFBD1BFFD1<0F00112F?DBBFF<<-<CCGHF..<@GH/00<000</<.;/00<00;0:00/<:C.0..:;00090;.=-9--;-;/B;BF9//99;;BB///9;;E---9--9--9//9//---;--;/////9--//9///9///;-;-;-;-
@M03896:38:000000000-B4D98:1:1101:14545:19053 2:N:0:263
CCTGTTTGCTCCCCACGCTTTCGCACCTGAGCGTCAGTCTTCGTCCAGGGCGCCGCCTTCGCCACCGGTATTCCTCCAGATCTCTACGCATTTCACCGCTACACCTGGAATTCTACCCCCCTCTACGAGACTCAAGCTTGCCAGTCTCAGATGCAGTTCCCAGGTTGAGCCCGGGGATTTCACATCTGACTTAACAAACCGCCTGCGTGCGCTTTACGCCCAGTAATTCCGATTAACGCTTGCACCCTCC
+
>AAAAFFBFFFFGGFGFEFAFGEFFGGH33ABAEGGGHHEDFEFEE1BG11AAFFGFGGHCE?BEF1/>>FFGFHHGEG3FFGGHHHCEEEFGHHHH?CGGCFGHHGF2?GHGHHFFHEGGGGHHGFC.<CHF</0<<G/<CD0<0=D==0;GF00;;:GBH0./0/;/:CA-;-=-.:;B0C0CFB0;CBFBF;;/.AEBDCA.99A.9-9-;A/F.99B.:B///9:B/9.../:9@..../9;D.AD
@M03896:38:000000000-B4D98:1:1101:25856:19701 2:N:0:263
CCTGTTTGCTCCCCACGCTTTCGCACCTGAGCGTCAGTCTTCGTCCAGGGGGCCGCCTTCGCCACCGGTATTCCTCCAGATCTCTACGCATTTCACCGCTACACCTGGAATTCTACCCCCCTCTACGAGACTCAAGCTTGCCAGTATCAGATGCAGTTCCCAGGTTGAGCCCGGGGATTTCACATCTGACTTAACAAACCGCCTGCGTGCGCTTTACGCCCAGTACTTCCGATTAACGCTTGCACCCTCC
+
AAAABFFFFFFFGGGGGFEFFGEEDFGFFGGHEFEEFFGHGHHHGEEFG1EEEE>EGGGHHEDFGHE>>EFHHHHHHHHGHGHGHHHFGF?FGGFHHCCCF@DGHGF?GGHGHHHFHHHGGGGGHHGC.EGHGBG<<CF/<CG0:0CCGB:C0CCC0;CHHH0.:9;;BFFEAC?@CDFBC0FCBFF/:BBFFFBF:.AE-;DFFFB.AD;B-A9/;AD>C.EFFFFFF9...9AB;AB?AF./9BDE:9
@M03896:38:000000000-B4D98:1:1101:26140:19733 2:N:0:263
CCTGTTTGCTCCCCACGCTTTCGCACCTGAGCGTCAGTCTTCGTCCAGGGGGCCGCCTTCGCCACCGGTATTCCTCCAGATCTCTACGCATTTCACCGCTACACCTGGAATTCTACCCCCCTCTACGAGACTCAAGCTTGCCAGTATCAGATGCAGTTCCCAGGTTGAGCCCGGGGATTTCACATCTGCCTTAACAAACCGCCTGCGTGCGCTTTACGCCCAGCAATTCCGATTAACGCTTGCACCCTCC
+
AAAABFFFFFFFGGFEEEEEFGEEEGGHFGHHGEEGE5FGFHGGFEEGHE00EE>EGFGHAEDEGHA>>EFGGHHHFHGGHGHHFGHFFEFGHHFHHCBD/@FHHGB0FBFGGHHFHHHGGGGHHHG?AEEGCC<<DGF/<GG0::;GCBCCGHH0CFGHGF0.:;///;CEA?-:BDCBFFGGFFF//;BFBFBBFAEEAFAFFFC99A;99;.9BED>DAA.;.//FF/..;DBF.@.;..//;;AFF
@M03896:38:000000000-B4D98:1:1101:25897:22032 2:N:0:263
CCTGTTTGCTCCCCACGCTTTCGCACCTGAGCGTCAGTCTTCGTCCAGGGGGCCGCCTTCGCCACCGGTATTCCTCCAGATCTCTACGCATTTCACCGCTCCACCTGGAATTCTACCCCCCTCTACGAGCCTCAAGCTTGCCAGTATCAGATGCAGTTCCCCGGTTGCGCCCGGGGATTTCACATCTGACTTAACAAACCGCCTGCGTGCGCTTTACGCTCAGTCATTCCGATTACCGCTTGCACCCTCC
+
AAABAFFFFFFFGGCGEEEFGGEEFFGFAAEEEEEDEGGHFHFHAEECHCE?AE>EEEEHEGCEEH1/>EFFGHFHGE3EGFFHGBGEGEFGHFFGHBBC/??GHFG02?FGGHFDGFGCG?AF1>C..-<C/<<0<<D/<CCC00<;000CGFGBCF;;C/---.-:9;A---9;9AFFB/F/FFF/9;9B/9FF99A.-9B?AFC9AD-;;.;/B.;.;.9;//9B:B9..::/:9;-.;9//;:.99
@M03896:38:000000000-B4D98:1:1101:25879:22032 2:N:0:263
CCTGTTTGCTCCCCACGCTTTCGCACCTGAGCGTCAGTCTTCGTCCAGGGGGCCGCCTTCGCCACCGGTATTCCTCCAGATCTCTACGCATTTCACCGCTACACCTGGAATTCTACCCCCCTCTACGAGACTCAAGCTTGCCAGTATCAGATGCAGTTCCCAGGTTGAGCCCGGGGATTTCACATCTGACTTAACAAACCGCCTGCGTGCGCTTTACGCCCAGTACTTCCGATTAACGCTTGCACCCTCC
+
ABBBBFFBFFFFGGGGAEEFFGEEFGGFBGHFEEEFGHHHHHHHGFEGHCEEEEEEGEGGCEEEGHE/EEGHHHHHGFGGHGHHHFGFGGGGHHFHHDCFD@FGGHF02FGGGGHGHHHGGCCFFHCC.<CHCCG0DCB/<CD0:CCC0;:CGHHCCCGHHH0::09;FFGFAA@?DFGGFGFGFFF//FFFFFFFFFEF@DDFFFDADD9B-;.9B;A=AD.;9/9/FF?.9:.;B9BA...9/;DFFF
@M03896:38:000000000-B4D98:1:1101:25889:22048 2:N:0:263
CCTGTTTGCTCCCCACGCTTTCGCACCTGAGCGTTAGTCTTCGTCCAGGGGGCCGCCTTCGCCACCGGTATTCCTCCAGATCTCTACGCATTTCACCGCTACACCTGGAATTCTACCCCCCTCTACGAGACTCAAGCTTGCCAGTATCAGATGCAGTTCCCAGGTTGAGCCCGGGGATTTCACATCTGACTTAACAAACCGCCTGCGTGCGCTTTACGCCCAGTAATTCCGATTAACGCTTTCACCCTCC
+
AAABBFFFFFFFGGFF2EEFFGEEGGGHAFFGGF2EFHGHHHHHGGGHHGCGEEEEGGGHEGDEFHEEEGGHHHHHHHHHHHHHHHHFEEFGHHFHHGCDCCFHHGFGCGGGGHHGHHHGGGGHHHG<.AEHFGCDGGFCGHGB:<GGFGGGFHEHGCHHHE0C::;BFFFF@D?@@AFFFFFBFFB/;FFBFBFB/9;ABFFFFF9;DD-;-.A9F.ABD?E9/B9/BF/.A..BFAD.../9/;A?EF
@M03896:38:000000000-B4D98:1:1101:15843:22202 2:N:0:263
CCTGTTTGCTCCCCACGCTTTCGCACCTGAGCGTCAGTCTTCGTCCAGGGGGCCGCCTTCGCCACCGGTATTCCTCCAGATCTCTACGCATTTCACCGCTACACCTGGAATTCTACCCCCCTCTACGAGACTCAAGCTTGCCAGTATCAGATGCAGTTCCCAGGTTGAGCCCGGGGATTTCACATCTGACTTAACAAACCGCCTGCGTGCGCTTTACGCCCAGTAATTCCGATTAACGCTTGCACCCTCCG
+
>AABBFFCFFFFGGGG2FEFFGEEEGGGHGHGGGEE2GGHHHHHGGEHHGGGEE>EEFGHAEEEFHE/>EFHHHGHG?G3GFGHHBGFGEGGHHGHH?BDBCFHHFF<FFDGFFFGHHHGGGGHHHF?.<CHCFG0DHG<GG=0:0CC0C0CCEFF:CGGHHB.:;//9;CE-D9?9CFGFEFFFFF9FFFBF;BFF?EADFA.AFB9.A-;-.A9B9D-9AEFFFFFFB/99;.9BA9.;99/:BDEFD.
@M03896:38:000000000-B4D98:1:1101:15837:22220 2:N:0:263
CCTGTTTGCTCCCCACGCTTTCGCACCTGAGCGTCAGTCTTCGTCCAGGGGGCCGCCTTCGCCACCGGTATTCCTCCAGATCTCTACGCATTTCACCGCTACACCTGGAATTCTACCCCCCTCTACGAGACTCAAGCTTGCCAGTATCAGATGCAGTTCCCAGGTTGAGCCCGGGGATTTCACATCTGACTTAACAAACCGCCTGCGTGCGCTTTACGCCCAGTAATTCCGATTAACGCTTGCACCCTCC
+
AABBBFFFFFFFGGGGCEEFGGEGGGGHHHHHFGGGGHHHHHFHGGEGHG?GEEEEGGGHEEDEGHEEEEGHHHHHHGHHHHHHHHHGGFGGHHHHHDDFCB?GHHFFGHHHHHHGHHHGGGGGFHGF.ADHCGGDDHF<CGG0;;CGHGGFGGFHHHGHHHB.:9/;BFGEAF@D-;9FFFGCFFF;/FFFFFFBBAEFFFFFEF;.AD@@@..BF;A9BD.9B//;FF/A?.:FFBF...9/;;DEFF
@M03896:38:000000000-B4D98:1:1101:12218:22750 2:N:0:263
CCTGTTTGCTCCCCACGCTTTCGCACCTGAGCGTCAGTCTTCGTCCAGGGCGCCGCCTTCGCCACCGGCATTCCTCCAGATCTCTACGCATTTCACCGCTACACCTGGAATTCTACCCCCCTCTACGAGACTCAAGCTTGCCAGCATCAGATGCAGTTCCCAGCTCGAGCCCGGGGATTTCACATCTCACTTAACAAACCGCCTGCGTGCGCTTTACGCCCAGTACTTCCGATTAACGCTTGCACCCTCC
+
>A1>AFF1BFFFGGBEEEE0AEEECEGGB0BBEFG?EGHHFHHGEE/1C/AE/EECGGGHA>/>EH?/EE/GFFHHE0F1FEGGGHHEEEEEHGHHH/<CG?10FGB00?DGHHHGFAGCGCC01>FA.<C000/<<<0/<CB<.:<CC:0CHHB0;CGCG00.:/9-;.AE--;-;./;9/B/FFB/;B/FB/;//;9A@9@F-:99-9@@-:ABFE?-@BE/9/;9BF-;;-99;-;-9--9:9A-AB
@M03896:38:000000000-B4D98:1:1101:12200:22756 2:N:0:263
CCTGTTTGCTCCCCACGCTTTCGCACCTGAGCGTCAGTCTTCGTCCAGGGGGCCGCCTTCGCCACCGGCATTCCTCCAGATCTCTACGCATTTCACCGCTACACCTGGAATTCTACCCCCCTCTACGAGACTCAAGCTTGCCACTATCAGATGCAGCTCCCAGGTTGAGCCCGGGGATTTCACATCTGACTTAACACACCGCCTGCGTGCTCTTTACGCCCACTACTTCCGATTCACTCTTGCACCCTCCG
+
>AABBFFFFFFFGGGGEEFFGG2EEGGGGGHHEEEDEEGHGHHGDEDFG?00AE>EEEEH1F?EGH1EEEEHHFFHGGGHGHGGHHHEEEDDHHEGHDDGCCGHHFHEGHHHHGDGHGHGCDGHBGG..<CBCF<0GHF/;CF0::CGGCGHBFHH/:CGEF0./09/BFFE-B?B?DFFFBFFFFF/BFFBBFB//.AABBBDFF=9AA.//;9//A?-;...9BF/9;A.9A//;/;/9////;9;A9.
@M03896:38:000000000-B4D98:1:1101:12333:23073 2:N:0:263
CCTGTTTGCTACCCACACTTTCGAGCCTCAGCGTCAGTTGGTGCCCAGTAGGCCGCCTTCGCCACTGGTGTTCCTCCCGATATCTACGCATTCCACCGCTACACCGGGAATTCCGCCTACCTCTGCACTACTCAAGAAAAACAGTTTTGAAAGCAGTTTATGGGTTGAGCCCATAGATTTCACTTCCAACTTGTCTTCCCGCCTGCGCTCCCTTTACACCCAGTAATTCCGGACAACGCTTGTGACCTAC
+
AABBBFFFFFFFGGGFEEGDGGEFGEGHHHHHGGEEEHHHGGGHGFFHGHHHHGAEGGGHGGGGGHHHBFGEHHHHHGGFGGCHHGHGEFGGHHHHHFEGGEFHH?/@?DGHHHFDGGGHHHHHHHDHDGGHFGC1F00FGEHG1FGHFEHGHHFHDDFFGH/AC<;;CCGFEHFCHHHGHHHHHGG0FGFFCGFGGGFFGGGGGGDGGGFFFFFFFFBFDF.;//9;FF/-9999A;>A...999B9;B
@M03896:38:000000000-B4D98:1:1101:9698:23828 2:N:0:263
CCTGTTTGCTCCCCACGCTTTCGCACCTGAGCGTCAGTCTTCCTCCAGGGGGCCGCCTTCGCCACCGGCATTCCTCCAGATCTCTACGCCTTTCACCGCTCCCCCTGGAATTCTACCCCCCTCTCCGCCCCTCATGCCTCCCAGTCTCACATGCCGCTCCCACCCTCAGCCCCGCCCCTTCACATCTCCCTCCACCAACCGCCGTCGTTCGCTTCACGCCCTGTAATTCCGCTCTACGCCCGCCCCCCCC
+
AA>AAFFCB@FFGGCFAE000B0AEEC00F01AABE/GH12D1BFC0A0///A//>EE/FGGAEEC///>/BBE2GHGFBG12B22B?</<?DF22B/BB///?C///0<1?1111?FGCGGCF0<.<.<<<..00:000:;/0:00;000:;00--99CE/.9....//99.9----9--/;//9//9;:---9-9-9:---------:-;---99-9-;--/9///99/----99-----9--99--;
@M03896:38:000000000-B4D98:1:1101:9850:24576 2:N:0:263
CCTGTTTGCTCCCCACGCTTTCGCACCTGAGCGTCAGTCTTCGTCCAGGGGGCCGCCTTCGCCACCGGTATTCCTCCAGATCTCTACGCATTTCACCGCTACACCTGGAATTCTACCCCCCTCTACGAGACTCAAGCTTGCCAGTATCAGATGCAGTTCCCAGGTTGAGCCCGGGGATTTCACATCTGACTTAACAAACCGCCTGCGTGCGCTTTACGCCCAGTAATTCCGATTAACGCTTGCACCCTCC
+
AAAABFFCFFFFGGGGFEEAFGEEFGGGBGHGEGGGGHHHFHHHGEAGH?0EEE>EGGGHAEEEFH1>EEFHHHHHFCGFGHHHFHGFEEEEFHHHHDBDD@?GHGC0FGHHHFHFFHHGGGGHHHF<.<CGFGC0DGD<CGB00;<C0;::FFFG:GGHHH0./0//CFFG?B--;ABF9CFFFFF/9BB9BBFF/AEE-;FFFFFADBFF-..BFEDCFF.9;9/:FFF..9.:F.@...9;;BDEE.
@M03896:38:000000000-B4D98:1:1101:17095:24900 2:N:0:263
CCTGTTTGCTACCCACACTTTCGAGCCTCAGCGTCAGTTGGTGCCCAGTAGGCCGCCTTCGCCACTGGTGTTCCTCCCGATATCTACGCATTCCACCGCTACACCGGGAATTCCGCCTACCTCTGCACTACTCAAGAAAAACAGCTTTGAAAGCAGCTTATGGGTTGAGCCCATAGATTTCACTTCCAACTTGTCTTCCCGCCTGCGCTCCCTTTACACCCAGTAATTCCGCACAACGCTTGCTACCTAC
+
AAAAAFF1DFFFGGGGGCFBBGA0BEEEHAFFAAB0BBAFBB/FFGFGBEEFGFAEGEGH/EEEGGB0B>GBFGHHHGGGGEGGHHHFCEEGFGGHH?EECEFGHE/<CCGHGH0?EC/GF1GGFFDF1?FGHGF1?000>EG00>>=1=BDGHFF/<0D0=<./<-:/0;CCHGHHGB0CCH0FFFBFG/0;;CCFB;/E@?EG.9-9A;EB9//B;9BBE-99//9BF/--9--;-9----/;;B/BB
@M03896:38:000000000-B4D98:1:1101:17112:24906 2:N:0:263
CCTGTTTGCTACCCACACTTTCGAGCCTCAGCGTCAGTTGGTGCCCAGTAGGCCGCCTTCGCCACTGGTGTTCCTCCCGATATCTACGCATTCCACCGCTACACCGGGAATTCCGCCTACCTCTGCACTACTCAAGAACAACAGTTTTGAAAGCAGTTTATGCGTTGAGCCCATAGATTTCACTTCCAACTTGTCTTCCCGCCTGCGCTCCCTTTACACCCAGTAATTCCGTACACCGCTTGTCACCTAC
+
BBAABFFFFFFFGGGFGAFBFGEF4EEFGGGHGFEGGHCHBEFGHFGGFFGHGHEEGGGG1EEDEHFF@BFEGHHHHGGGGGGHHHHGFEGGFHHHHFEGGCGHHE<B/BGGHH2?EDDHHFHHFGGH1<GGGGGF<00F0FGC1>GFGFHFHHGHDFFFDH0<A.-.CGHCCF/0:CCGHHHGGFGEFGGF;;0CFGBF.9BDGGACBDDF.B/;F/BFDF.9BB/BFF//9../9;;-.../:;FFB9
@M03896:38:000000000-B4D98:1:1101:17093:24924 2:N:0:263
CCTGTTTGCTACCCACACTTTCGAGCCTCAGCGTCAGTTGGTGCCCAGTAGGCCGCCTTCGCCACTGGTGTTCCTCCCGATATCTACGCATTCCACCGCTACACCGGGAATTCCGCCTACCTCTGCACTACTCAAGAACAACAGTTTTGAAAGCAGTTTATGGGTTGAGCCCATAGATTTCACTTCCAACTTGTCTTCCCGCCTGCGCTCCCTTTACACCCAGTAACTCCTGTCAACGCTTGCGACCTAC
+
>AAABFFFFFFFGGGEGEGFFGEGHFFFHGFGFEEGEGDG3BFGHFHEGGHHHGAEFGGHEEGFGFB?@BGEGHHHHGGGGGGHHHHFGFEGHHHHHEEGGFHHHF/<?DGGGF@CEDDHHFHGGG?G<FGHFGG11<0<GHH<1=>10<FHBHFF0=<G0G<<<C-:/CGEGHHCCGFGHHHGFGB0BFBF0;;;BFFF?BDAAF-A@EDFB/BBF/9::A.//;/9BF///;9/B.9.:9.--9-A/B
@M03896:38:000000000-B4D98:1:1101:17738:25471 2:N:0:263
CCTGTTTGCTACCCACACTTTCGAGCCTCAGCGTCAGTTGGTGCCCAGTAGGCCGCCTTCGCCACTGGTGTTCCTCCCGATATCTACGCATTCCACCGCTACACCGGGAATTCCGCCTACCTCTGCACTACTCAAGAACAACAGTTTTGAAAGCAGTTTATGGGTTGAGCCCATAGATTTCACTTCCAACTTGTCTTCCCGCCTGCGCTCCCTTTACACCCAGTACTTCCGGACAACGCTTGTGACCTAC
+
AAAAAFFFFFFFGGGFGEG1BGE0FEEGHHFGEEEEEGGFAEFGGFHFGG1FFHEEEGGHGFEEGHF01E?EGGFHHGGGGGCGHHGFGGGGHHHHHCEEGEEGHE@/CCHFGH@CCCEGHHHHCGDG?FGFGHF1?G0FGHE0==GDCFHBDFHCGBDH<B/<<.-;:CFEEHHEHFB0GFHHBG0BFGFF0;;BFBFBGGGGGGA?ACBFFB//;9FFFF-BF/;9BF---9--;-9---9/9BFFFF
@M03896:38:000000000-B4D98:1:1101:18759:26816 2:N:0:263
CCTGTTTGCTACCCACCCTTTCGCGCCTCAGCGTCCGTTTCTGCCCAGTAGGCCGCCTTCGCCACTGGTGTTCCTCCCGATATCTACGCATTCCACCGCTACACCGGGAATTCCGCCTACCTCTGCACTACTCAAGAAAAACAGTTTTGAACGCAGTTTATGGGTTGCGCCCATAGATTTCACTTCCAACTTGTCTTACCGCCTGCGCTCCCTTTACACCCAGTACTTCCGTCCAACGCTTGTGACCTCC
+
>AA>AFF1BDDDGFGF1EGFFGE00AAEEGFGEEE/ABF01DBGFFFHB1ADFFAFGGEB/?>>?F@0@BBEFGHHHG?/E>EFFFFFEEEEGGEHH<EG/<<BG<////?GF@@?A?/???FG?F1C<BF1FBF<10FGHFEC0<=0..00.<<;.;00;0/.;C-.--;-:;9BBBB0C0;0;;C09B90;00;C09C.9>A-;-;@BBABBFBF/9::AEFF/99B;-/;--/;-@-;--/9//;/;
@M03896:38:000000000-B4D98:1:1101:18757:26838 2:N:0:263
CCTGTTTGCTACCCACACTTTCGAGCCTCAGCGTCAGTTGGTGCCCAGTAGGCCGCCTTCGCCACTGGTGTTCCTCCCGATATCTACGCATTCCACCGCTACACCGGGAATTCCGCCTACCTCTGCACTACTCAAGCAAAACAGTTTTGAAAGCAGTTTATGGGTTGAGCCCATAGATTTCACTTCCAACTTGTCTTCCCGCCTGCGCTCCCTTTACACCCAGTCATTCCGTACAACGCTTGTGACCTAC
+
>AAAAFF1DFFFGGGG1AFFGGECGEEHHGFGEFEEEHF1AEFEGFFFFEGHGFAEGGGHAECEEGE0@FGEFHHHHGGFC@EHHHHFEEEGHHHHH?EGGEFGGE<B/<FGGH0CFECHHFHHBHHHBFGHFG111><GHHHG1<>F0.1D0GFH=DGDDGC<CC;//<CC.G/:CFFHHEHHFHB0;BFBC0BF0BBF.AGG.AA@:;AE-/;BFFBBBE-B/F/;BFB/---9;-@99A-/9;BF/B
@M03896:38:000000000-B4D98:1:1101:10172:27576 2:N:0:263
CCTGTTTGCTCCCCACGCTTTCGCACCTGAGCGTCAGTCTTCGTCCAGGGGGCCGCCTTCGCCACCGGTATTCCTCCAGATCTCTACGCATTTCACCGCTACACCTGGAATTCTACCCCCCTCTACGAGACTCAAGCTTGCCAGTATCAGATGCAGTTCCCACGTTGAGCCCGGGGATTTCACATCTGACTTAACAAACCGCCTGCGTGCGCTTTACGCCCAGTATTTCCGATTAACGCTTGCACCCTCC
+
BBAABFFFFFFFFGGGEEEAFGEEGGGGAGHFEGG2EHHHGHHHEEEGBAAAEEEEGGGHHEDEGH?/>EGHHHHHGFC3GGHHHGHEC?AEHFFHHDBC@CFGGHEFBGGGGHDGGGHGGGGFFHGAA?DGFF/0<C0<<CD00<C;0::;0GGCCGGHHG.-;..:9BFEF@@9ADBFB/F:BFF/BFFBFFBFF.;A9B9..99;AD-9-9?FB::9;..:;/9:;BDDA.9BF9@99../;99.ED
@M03896:38:000000000-B4D98:1:1101:10187:27588 2:N:0:263
CCTGTTTGCTCCCCACGCTTTCGCACCTGAGCGTCAGTCTTCGTCCAGGGGGCCGCCTTCGCCACCGGTATTCCTCCAGATCTCTACGCATTTCACCGCTACACCTGGAATTCTACCCCCCTCTACGAGACTCAAGCTTGCCAGTATCAGATGCAGTTCCCAGGTTGAGCCCGGGGATTTCACATCTGACTTAACACACCGCCTGCGTGCGCTTTACGCCCAGTCCTTCCGATTCACGCTTTCACCCTCC
+
AABBBFFFFFFFGGGGEEAEFGGGGGGGHGGHGGGGGHHHHHHHGFEHHG?EEEEEEGGHEGEGGHGCEEGHHHHHFBGFHGHHHHGFEEEGFHFHHGFGGCFHHHFCFCGFGHHHHF/ACGGHGHG..CDGCCC<DGB/CGG0:<CCB00;CFFFCGHHEF0.;0/9CFFGA?A9A?BBFFFFFFF//FF/B9BB/.AD;FD...>A.DCBBDEB9;9=B..///;/BF9AAD/9;9F?9.;/::A.AD
@M03896:38:000000000-B4D98:1:1101:12816:27926 2:N:0:263
CCTGTTTGCTACCCACACTTTCGAGCCTCAGCGTCAGTTGGTGCCCAGTAGGCCGCCTTCGCCACTGGTGTTCCTCCCGATATCTACGCATTCCACCGCTACACCGGGAATTCCGCCTACCTCTGCACTACTCAAGAAAAACAGTTTTGAAAGCAGTTTATGGGTTGAGCCCATAGATTTCACTTCCAACTTGTCTTCCCGCCTGCGCTCCCTTTACACCCAGTAATTCCGGACAACGCTTGTGACCTAC
+
AAABBFFFFFFFGGGGGEBFFGBFFEEHHFHHGFEEEHFG3AFDGFGGFF5FFFAEGFGHEGGFGHBGEGHGHHHHHGGGGGGHHHHGGFGGHHHHHFEFGEFHHECCGGHHHG<CDBDHGHHHGHFHFGGHFG?1?0>G<EHF1>=GFADGFHHFDGFH0D/.<<;:/CGEGHFGFGHHGFHHHGGFFGFFB;;FGGFG?GGGEF-;@EDFBBBFFBBFFE.:99/BFF9-.9-.AD>.9.9//;BF/F
@M03896:38:000000000-B4D98:1:1102:25732:5756 2:N:0:263
CCTGTTTGCTACCCACACTTTCGAGCCTCAGCGTCAGTTGGTGCCCAGTAGGCCGCCTTCGCCACTGGTGTTCCTCCCGATATCTACGCATTCCACCGCTACACCGGGAATTCCGCCTACCTCTGCACTACTCAAGAAAAACAGTTTTGAAAGCAGTTTATGGGTTGAGCCCATAGATTTCACTTCCAACTTGTCTTCCCGCCTGCGCTCCCTTTACACCCAGTAATTCCGGACAACGCTTGTCACCTACG
+
BBAABFFFFF5@BBAEGCF5FGEFGGGHHGGFGGGEFHDGBBFGFHEGGDGHGHFGGGGHHEGGGHFF52FEGFHHGGGEGFGHHHHGGGGGHGFHHGEEE@FHHG?FCCHHHHGDDA/@CBGHFFHHGHHHC1C<G0G0CEEF11=GGED0=CFG<DGGGF/<C.=:GFHGEGGBG0CHHFHHGG0;BFFFBFGFGFBBE-ADGFGGGGDFF/BBFFFFDEE/9B9BFFFFDA;AA=FD;.9//;FBFF.
@M03896:38:000000000-B4D98:1:1102:25730:5775 2:N:0:263
CCTGTTTGCTACCCACACTTTCGAGCCTCAGCGTCAGTTTTCGCCCAGTAGGCCGCCTTCGCCACTGGTGTTCCTCCCGATATCTACGCATTCCACCGCTACACCTGGAATTCCGCCTACCTCTGCACTACTCAAGAAAAACAGTTTCAAAAGCAGTTCATAGGTTGAGCCCATAGATTTCACTTCCAACTTGTCTTCCCGCCTGCGCTCCCTTTACACCCAGTAATTCCGGACAACGCTTGCCACCTACG
+
BBBBBFFFFF5DGGFGFEFAFGEFAEFHCFHFGGEGFHC555E2BEEGA5FHFFAEGGGHEEEEG3@2@2FEEGHHGCFGG?FGHHHGEFGGFGHHHEEEEEHHH3202FGHGFB?E/<FGFHD2@@F2FGHF?111<<0FEHB<1<111=1><F<<F1<0<00=<<//<GE.BC;GGFCGFF0;C0;<CFB00;0:0;B.9@A.9;?-EDFCBFFFBBCFEE9:FF9FF/-.9;AE;@9.../9;A?/;.
@M03896:38:000000000-B4D98:1:1102:4168:8103 2:N:0:263
CCTGTTTGCTCCCCACGCTTTCGCACCTGAGCGTCAGTCTTCGTCCAGGGGGCCGCCTTCGCCACCGGTATTCCTCCAGATCTCTACGCATTTCACCGCTACACCTGGAATTCTACCCCCCTCTACGAGACTCAAGCTTGCCAGTATCAGATGCAGTTCCCAGGTTGAGCCCGGGGATTTCACATCTGACTTAACAAACCGCCTGCGTGCGCTTTACGCCCAGTAATTCCGATTAACGCTTGCACCCTCC
+
BBBABFFFFFFFGGGEAEAFFGEEEGGGFFHHEAAAAGFHDHGGEFGHHE?EEE>EFEGHEEEEGHA>EEGHHHHHHGFDGGHHFHG?EEEGFGFGHCBCB@GHHH20C2GFFGHGHGHGGGGHHFF<.DCGG0G0DGE/CGF0:0<CG0;C00CC;GGHGH0.:09/9CFGBA-9?DGGFFGFFFB/;FFFF/;BF.AA9BFFFF@9AD-B-A.9F.;;BDF9//:BFF/..9./BDC.9.;/;FF9AA
@M03896:38:000000000-B4D98:1:1102:24553:8162 2:N:0:263
CCTGTTTGCTCCCCACGCTTTCGCACCTGAGCGTCAGTCTTCGTCCAGGGGGCCGCCTTCGCCACCGGTATTCCTCCAGATCTCTACGCATTTCACCGCTACACCTGGAATTCTACCCCCCTCTACGAGACTCAAGCTTGCCAGTATCAGATGCAGTTCCCAGGTTGAGCCCGGCGATTTCACATCTGACTTAACAAACCGCCTGCGTGCGCTTTACGCCCAGTCATTCCGATTAACGCTTGCACCCTCC
+
ABBBBFFFFFFFGGFGEEEEFGEEGGGH3BGGGEFFGHHHBHGHEGEHH?EGEE@EFGGHAFDEEGEE>EFHHGHHGFHGHGHHHHHGGFGGHGFHHFCBBBFHHHFFBFGHGFDFGFHGFGGHHGE..CEHC0C<DGD/<CD0:CGH00::0:::;:CGGFC.:0///CFE?C-;-A:AFFFFFFF//BFFF/;BBAEF->DAE?-.:A-;;.;/;.?BCD.:/;/9BFB.A.A/BAB?.:./;FDFFF
@M03896:38:000000000-B4D98:1:1102:24542:8181 2:N:0:263
CCTGTTTGCTCCCCACGCTTTCGCACCTGAGCGTCAGTCTTCGTCCAGGGGGCCGCCTTCGCCACCGGTATTCCTCCAGATCTCTACGCATTTCACCGCTACACCTGGAATTCTACCCCCCTCTACGAGACTCAAGCTTGCCAGTATCAGATGCAGTTCCCACGTTGAGCCCGGGGATTTCACATCTGACTTAACAAACCGCCTGCGTGCGCTTTACGCCCAGTACTTCCGATTAACGCCTGCACCCTCC
+
ABABAFFFDFFFGGGGEEE2FGEEFGGHGGHEEEE2EGGHDHGHDEEGH10AAE>EFEGGGEDEGHA//>FGFHFHFFGGFGHHHHHGGEDEDGHHHDDD?@BGHGEFBCGHGGFFGHHGGCGFFHG..<CHFCB<</</<GG0:;CGF:C000CG0<CGGH.-;.9;9BFFAG---.9FFFFFFFF//F/F9F9;B.EE-;;AEFF.AADB-;A/B9;9@?.;;///;FDF..AFF?D-9.:.BFFEFF
@M03896:38:000000000-B4D98:1:1102:5035:9151 2:N:0:263
CCTGTTTGCTCCCCACGCTTTCGCACCTGAGCGTCAGTCTCCGTCCAGGGGGCCGCCTTCGCCACCGGTATTCCTCCAGATCTCTACGCATTTCACCGCTACACCTGGAATTCTACCCCCCTCTCCGAGACTCAAGCATGCCAGTATCCGATGCAGTTCCCAGGTTGAGCCCGGGCCTTTCACATCTGACTTAACACACCGCCTGCGTGCGCTTTCCGCCCAGTAATTCCGAATAACGCTCGCACCCTCC
+
BBBBBFF4D5FFGGGGGEEFFGFGGEGH3B2BEEGGGHFF5BEHGFFHHG?EEF>EEDGF1EAEEFE/EEEGHHHHC2BEGGHHHHH?CFADFGFGH/B@C@DG2C2?2?DGG11?1F?AD<EG0FE?-<<<C0C00/0<0C:000;C0:CDC:C0;0;FG09.90//9;FE-----;999FB/BF9/;BBB/;9;/;:A;-;A.A-9.;-99.;/;..;>D.:///;B/B...:/;.9..-9--9A?.;
@M03896:38:000000000-B4D98:1:1102:5056:9153 2:N:0:263
CCTGTTTGCTCCCCACGCTTTCGCACCTGAGCGTCAGTCTTCGTCCAGGGGGCCGCCTTCGCCACCGGTATTCCTCCAGATCTCTACGCATTTCACCGCTACACCTGGAATTCTACCCCCCTCTACGAGACTCAAGCTTGCCAGTATCAGATGCAGTTCCCAGGTTGAGCCCGGGGATTTCACATCTGACTTAACAAACCGCCTGCGTGCGCTTTACGCCCAGTAATTCCGATTAACGCTTGCACCCTCC
+
BCCBCFFFFFFFGGFGEFEFGGGEFGGGHHHGEEEGGFGHHHHHEGAFGGGGEEEGGGGHCEDEGHE@>EFHFHGHHFFBGHHHHFGFEEEEHGBGGDCGGCFGHHFH2FGHFHHHHHHGGGGHHHE<<EDFB0<<<CD/<GD:0;<CGF0<C:CC;GGHHHB.:0/;/FFG-?-:B.CBFFFFFFF/;BFFFBF/BAEFFCAFEFCAADBD-9:BB.;9@A.:9;//;FB..9AFF.@:.:9;BFFFFF
@M03896:38:000000000-B4D98:1:1102:9562:9345 2:N:0:263
CCCAGTTTGGGTCTTAGCTATTGTGTGTTCAGATATGTTAAAGCCACTTTCGTAGTCTATTTTGTGTCAACTGGAGTTTTTTACAACTCAGGTGAGTTTTAGCTTTATTGGGGAGGGGGTGATCTAAAACACTCTTTACGCCGGCTTCTATTGACTTGGGTTAATCGTGTGACCGCGGCTGCTGGCACACAATTACCATATTCGATTGTTGTAGCTCTCGTTGGTACACGCATCATTCATATATAACCGTT
+
BBBBBFFFBBBAGGGGGFGDGGHHHHHHHHHHHHHHHHHHFHHHGFGHHHGFFFFFFHHHHHHHHHHGEFHHGGGHHHHHGGHHFHFHGDF3GHFHHHHHGEFHHHHHHGEAFEEGFCCGGEHHHGFFGHFHHHHHHGD///>?ACCCHDGHHBDGHF1CGGHBGG<<<GFF<G----;;;;FB/.BB/...CFB0CFBB090/0009//.9/////;9..;...////.--:-//9///////////-..
@M03896:38:000000000-B4D98:1:1102:11657:9547 2:N:0:263
CCTGTTTGCTACCCACACTTTCGAGCCTCAGCGTCAGTTGGTGCCCAGTAGGCCGCCTTCGCCACTGGTGTTCCTCCCGATATCTACGCATTCCACCGCTACACCGGGAATTCCGCCTACCTCTGCACTACTCAAGAAAAACAGTTTTGAAAGCAGTTTATGGGTTGAGCCCATAGATTTCACTTCCAACTTGTCTTCCCGCCTGCGCTCCCTTTACACCCAGTAATTCCGGACAACGCTTGTGACCTAC
+
BBBABFFFFFFFGGGFGEGFGGEGGEGHHHHHGGGEEHFHGGGHHGHHGHHHGHEEGGGHEEFGGHFCBFHFHHHHHGGFGGGHHHHFFGGGHHHHHGEGCEGHHGBB?CGHHHGDGGGHHHHHHHGHGHHHH1?110FFFEG<1<DGFEGHHCCC<=DHDGBCCC:/;GHFEG/;GHFGHFHHHGGFGGFEBB;FFFFGG?FFGEDFFGFFBF/:FF9:A?E:F/9BFFF-.9@9E-@.;..;;BFFBF
@M03896:38:000000000-B4D98:1:1102:11660:9565 2:N:0:263
CCTGTTTGCTACCCACACTTTCGAGCCTCAGCGTCAGTTGGTGCCCAGTAGGCCGCCTTCGCCACTGGTGTTCCTCCCGATATCTACGCATTCCACCGCTACACCGGGAATTCCGCCTACCTCTGCACTACTCAAGAAAAACAGTTTTGAAAGCAGTTTATGGGTTGAGCCCATAGATTTCACTTCCAACTTGTCTTCCCTCCTGCGCTCCCTTTACACCCAGTAATTCCGTCCAACGCTTGCCACCACC
+
AAAAAFFCFFFFGGGEFEGBGFEC4EEHHHHHGGEEEHDH3B23EFB2F5FHGGEFGGGHEEDGGH32B?GEGGHHHFE?EFGGHDGFEEEGHH4GH?>EECFHH//<B@GFHG2CDDBGHHHF?F?CFGGHF1?11000<>G<1=>10<00G<<<<00=0=<.G<:/;CCCEBC:GF0CG0GFHFBBFFFBFFBBF9CB0;ABB/9:DDDGBF//9B/BD?.9///999//99:/;99;.../9:9..;
@M03896:38:000000000-B4D98:1:1102:16775:11014 2:N:0:263
CCTGTTTGCTACCCACACTTTCGAGCCTCAGCGTCAGTTGGTGCCCAGTAGGCCGCCTTCGCCACTGGTGTTCCTCCCGATATCTACGCATTCCACCGCTACACCGGGAATTCCGCCTACCTCTGCACTACTCAAGAAAAACAGTTTTGAAAGCAGTTTATGCGTTGAGCCCATAGATTTCACTTCCAACTTGCCTTCCCCCTTCCCTTCCCTTTCACCCCGTAATTCCCGCACACCCCTCCGACCCAC
+
AAAAAFFBFFFFGGCE?AB5BG2ABEEGHHGHFGEE?GF53AFFGG3FF553BFAEEEAH1EAEFHF2@??EGDGHHAEEEE/F4FGCEGGGFF4GH/>EECHHFE//<BFFHH0BDGGHFGGH1????CCFF1111<>0<C.0<1>10>0<0<//==000D0.<.-:/::C./;00C:CFFG0CC009;F000;90:/9;A-.//;00;;/0090/9;A--.9:.//;/;--;-.;.;....-;--.;
@M03896:38:000000000-B4D98:1:1102:16802:11017 2:N:0:263
CCTGTTTGCTACCCACACTTTCGAGCCTCAGCGTCAGTTGGTGCCCAGTAGGCCGCCTTCGCCACTGGTGTTCCTCCCGATATCTACGCATTCCACCGCTACACCGGGAATTCCGCCTACCTCTGCACTACTCAAGAAAAACAGTTTTGAAAGCAGTTTATGGGTTGAGCCCATAGATTTCACTTCCAACTTGTCTTCCCGCCTGCGCTCCCTTTACACCCAGTACTTCCGAACAACGCTTGTGCCCTAC
+
ABAABFFFFFFFGGGGCEGFFGEDGFGHHHHHGGFE2GD53BFFGHFHFFFHGGEEGGGHEEDEFGBE5FFEGFHHHGGGGGGGHHHGGGGGHHGHHFEEEEHHHGBCCGHHFHCDGDGHHGHHCGFGFHHHF1F<10>FAEHB1<=>0FFFF<CG=DDF0G/<G.;CGHGGCFHGC:GCGFHHFGFBBFGF0;=CBFFB.?B?.A--;;A9;B/;F/:B.9.:;/BFFFB..-9.:-9....//;//.;
@M03896:38:000000000-B4D98:1:1102:9034:11317 2:N:0:263
CCTGTTTGCTCCCCACGCTTTCGCACCTGAGCGTCAGTCTTCGTCCAGGGGGCCGCCTTCGCCACCGGTATTCCTCCAGATCTCTACGCATTTCACCGCTACACCTGGAATTCTACCCCCCTCTACGAGACTCAAGCTTGCCAGTATCAGATGCAGTTCCCAGGTTGAGCCCGGGGATTTCACATCTGACTTAACAAACCGCCTGCGTGCGCTTTACGCCCAGTAATTCCGATTAACGCTTGCACCCTCC
+
BBBABFFFFFFFGGGG2EEFFGEEEGGHBFGHGGEGGHGHFHFHGDDFHG0?AE0EGGGHEEEFGHE@>EGHHGHHHFHHHHHHHFHGGEGGFHHHHGDGC@GHHHFFGHHHHHHGHHHGGGGHHGFD.<CGF0G<GHF/<GG00<CGGCBGC0CG;CHHHHB.:9/99FGGBB?BA9BFGGGGFFF/;BFF;BFFFAEEFAFFFF=DFDDF-:.;F.99@D?9BBFFFFB.;.:B;.D.;A99:BAEFF
@M03896:38:000000000-B4D98:1:1102:9044:11332 2:N:0:263
CCTGTTTGCTCCCCACGCTTTCGCACCTGAGCGTCAGTCTTCGTCCAGGGGGCCGCCTTCGCCACCGGTATTCCTCCAGATCTCTACGCATTTCACCGCTACACCTGGAATTCTACCCCCCTCTACGAGACTCCAGCTTGCCAGTATCAGATGCAGTTCCCAGGTTGAGCCCGGGGATTTCACATCTCACTTAACAAACCGCCTGCGTGCGCTTCACGCCCAGTAATTCCGATTAACTCTTGCACCCTCC
+
ABBABFFCFFFFGGGG2EEFFGEEEGGHAFGGGFEEFGHHGHGHEG?GG?0EEE@GGGCH1E?EEH?/EEGHHGHHGFHGHGHHGGHGGEEGEGGHHFDGCDHHHHG0GGGHHHHHHHHGGCGHGHC<.<<GC/C/CGB<CGG0:;GGGCGFF0C;;;GGHBC.:09:;BFEABC?DDFGFFGGFFE/BF9F/;;9/;AE-9DFF?=DFD;@=A./B.A.@D./;9FFFF/A.A.BB/;///99;BAFFF
@M03896:38:000000000-B4D98:1:1102:9915:12575 2:N:0:263
CCTGTTTGCTACCCACACTTTCGAGCCTCAGCGTCAGTTGGTGCCCAGTAGGCCGCCTTCGCCACTGGTGTTCCTCCCGATATCTACGCATTCCACCGCTACACCGGGAATTCCGCCTACCTCTGCACTACTCAAGAAAAACAGTTTTGAAAGCAGTTTATGGGTTGAGCCCATAGATTTCACTTCCAACTTGTCTTCCCGCCTGCGCTCCCTTTACACCCAGTAATTCCGGCCAACGCTTGTGACCTAC
+
AAAAAFFCFFFFGGGGGCG1FGAA0EFHHFCGEEEEEGFF1EFGFFBGFDBGGGEEGGGHAEEEFG10@>F?GGFGHGFCGGGHHHHFCEEGHHHHHAEEE@FHHE/<@@GFGF<EF?BHGHHHCFGF1?GHF1<?<00>0><01>1><.=D0CGF<=0G0DF.<<;/;CCEGHHCBCFFHHH0GGF0FGFFBCCFGGGGA?@GC?--@C9E-:/B//;BBE-;9//BBF/--;9-:-9-:--//;9F/B
@M03896:38:000000000-B4D98:1:1102:7347:13333 2:N:0:263
CCTGTTTGCTACCCACACTTTCGAGCCTCAGCGTCAGTTGGTGCCCAGTAGGCCGCCTTCGCCACTGGTGTTCCTCCCGATATCTACGCATTCCACCGCTACACCGGGAATTCCGCCTACCTCTGCACTACTCAAGAACAACAGTTTTGAAAGCAGTTTATGGGTTGAGCCCATAGATTTCACTTCCAACTTGTCTTCCCGCCTGCGCTCCCTTTACACCCAGTAATTCCGGACAACGCTTGTGACCTAC
+
BBBBBFFFFFFFGGGFAAFBGGEFGEGHHHHHGGFEGHH5CEGHHHFHGGEHGHEGGGGHAEDEGHF2@GGEHHHHHGGGGGGHHHHFGGGGHHHHHFEGGEHHHECDGGHHHHFFGGGHHGHHHHHHGHHHF1C11>0F<FHC1FGGHGHHGCGG=GFH0GGGGCACGHGGHHBGHHGHHHHHHHGGGFFFBFFGGGGGGAFDFGAGGGFFFFFFF/BFDFEFFFBFFFF-9999ABFDA.9/;:FBFF
@M03896:38:000000000-B4D98:1:1102:7363:13339 2:N:0:263
CCTGTTTGCTACCCACACTTTCGAGCCTCAGCGTCAGTTGGTGCCCAGTAGGCCGCCTTCGCCACTGGTGTTCCTCCCGATATCTACGCATTCCACCGCTACACCGGGAATTCCGCCTACCTCTGCACTACTCAAGAACAACAGTTTTGAAAGCAGTTTATGGGTTGAGCCCATAGATTTCACTTCCAACTTGTCTTCCCGCCTGCGCTCCCTTTACACCCAGTAATTCCGTACACCGCTTGTGACCTAC
+
BBBBBFFFFFFFGGFEAAFFGGEGFEGHHGHHGGEEEHF5BEGFHHFGGFGHGGEFGGGHEE?DGH3BBFGGHHHHHGGFGGGGHHHFGGGGHHHHHEEGGCHGH@@BCCGGHGCEGGGHHHHHCHBFGGGHG1F11<0FGGHC1FFHA.FFGC/C<=<0<G/.C<-:;GGFCGGF:GCCGHHBHHGFFF/B;FBFGGGBD-AEF??--;AABFFFF/9;AE.;/9/;BFF/999/9-;9.;./9;BB/F
@M03896:38:000000000-B4D98:1:1102:7346:13355 2:N:0:263
CCTGTTTGCTACCCACACTTTCGAGCCTCAGCGTCAGTTGGTGCCCAGTAGGCCGCCTTCGCCACTGGTGTTCCTCCCGATATCTACGCATTCCACCGCTACACCGGGAATTCCGCCTACCTCTGCACTACTCAAGCAAAACAGTTTTGAAAGCAGTTTATGGGTTGAGCCCATAGATTTCACTTCCAACTTGTCTTCCCGCCTGCGCTCCCTTTACACCCAGTACTTCCGGACACCGCTTGTGACCTAC
+
BBBBBFFBFFFDFGFEAEGFGGGDCEEGGFEGEAEEFHGAEACFGHHFCH5GGFAEGGGHEGEDGHF2B?GEGHHHHGGEGG?HHHFFGFGGHHHHHEEFGEDGHFGCCDHHHGHDGG?HGHGHHFFFG?GHFFCF1>0><GHB1FGHA.GHFCCF=G000<<.=<-/:CCCCFHGHHHFGFGCFHFFGGGFFFCFFBCF.@A.EE-?-C.A;;/:BBBF;AEFFBB/B/.9;9999>DA;.9//;BBFB
@M03896:38:000000000-B4D98:1:1102:8972:14295 2:N:0:263
CCTGTTTGCTACCCACACTTTCGAGCCTCAGCGTCAGTTGGTGCCCAGTAGGCCGCCTTCGCCACTGGTGTTCCTCCCGATATCTACGCATTCCACCGCTACACCGGGAATTCCGCCTACCTCTGCACTACTCAAGAAAAACAGTTTTGAAAGCAGTTTATGGGTTGAGCCCATAGATTTCACTTCCAACTTGTCTTCCCGCCTGCGCTCCCTTTACACCCAGTAATTCCGGACAACGCTTGTGACCTAC
+
BBBBBFFFFFFFGGFEGCFBFGEFGEFHHHHHGGGEGHFHFFEHFFEGGGGHGHEGGGGHEEEGGHCC@BGFHHHHHGGFGGGHHHHGFGGGHHHHHGGGGEHHHEBCCBHGHGGDGGGHFFHHEFFHFGHHF1?1?<F<CCHB1FGFFEHBD<CC=GEH0DGFGC-/CGGCCGHBCFCHHFHFFGBCBFGFFFFGGBGFD-:E.C-?CDFFFFFFFFB/;A.BBB/9/B/-99;;99;99.9//;9FFF
@M03896:38:000000000-B4D98:1:1102:23550:15017 2:N:0:263
CCTGTTTGCTACCCACACTTTCGAGCCTCAGCGTCAGTTGGTGCCCAGTAGGCCGCCTTCGCCACTGGTGTTCCTCCCGATATCTACGCATTCCACCGCTACACCGGGAATTCCGCCTACCTCTGCACTACTCAAGAAAAACAGTTTTGAAAGCCGTTTATGGGTTGAGCCCATAGATTTCACTTCCAACTTGTCTTCCCGCCTGCGCTCCCTTTACACTCAGTACTTCCGGACAACGCTTGTGACCTAC
+
BBAABFFCFFFFGGGFCEGABGEFFFEGHHHGEEEEEGDG32AGHGBGEEGGFGEEGGGH1EDEGGFE@2FEGHHHGGGEGGGGHFGFEFGGHHFHHEEEE@FGHE<B??GHHG0EDAEHGHHHFG1GDGGHH1F11>FHGGH01<>1<CGBF<.-.<<.=D;:C.::/<CCCGHGFGHBGGGCFFGFFFFF00;CC0;;;??DEFBBBFDFBF9BB/;/;B/9;/9BFBD-.9-9A-;.;.999;F9BB
@M03896:38:000000000-B4D98:1:1102:23567:15029 2:N:0:263
CCTGTTTGCTACCCACACTTTCGAGCCTCAGCGTCAGTTGGTGCCCAGTAGGCCGCCTTCGCCACTGGTGTTCCTCCCGATATCTACGCATTCCACCGCTACACCGGGAATTCCGCCTACCTCTGCACTACTCAAGAAAAACAGTTTTGAAAGCAGTTTATGGGTTGAGCCCATAGATTTCACTTCCAACTTGTCTTCCCGCCTGCGCTCCCTTTACACCCAGTAATTCCGGACAACGCTTGTGACCTACG
+
ABABBFFFFFDFGGGECABBBGEFHGGHHFFHGGFEGHFH3EFGHFFHGFFGGHEGGGGHHGGGGHBC52FEHHHFGFGFCFGHHHHGGGEGHHHHHGFGG@FFHCC@DDHHHHHGGGGHHFHHHGHHFHHHF1C1?CGHHGHF1>FGFGGHGGHH=DFHBGCFCE:CGHGGGFHGGGFCH0G:GFG00CFBBCFFGGGGBBDDGFCGCGFEB/;BFFB:AEFFFB:FFF/:A:>.;--.;..//;::/:.
@M03896:38:000000000-B4D98:1:1102:23598:15101 2:N:0:263
CCTGTTTGCTCCCCACGCTTTCGCACCTGAGCGTCAGTCTTCGTCCAGGGGGCCGCCTTCGCCACCGGTATTCCTCCAGATCTCTACGCATTTCACCGCTACACCTGGAATTCTACCCCCCTCTACGAGACTCAAGCTTGCCAGTATCAGATGCAGTTCCCAGGTTGAGCCCGGGGATTTCACATCTGACTTAACAAACCGCCTGCGTGCGCTTTACGCCCAGTACTTCCGATTAACGCTTGCACCCTCCG
+
ABBBBFFFFFFFGGFF2FECFGEEFGGHFEGHGGEEEHGHGHHGEGGHHEGGEEEFGGDHEEGGGHFEEEGHHHHHGFHHHHHHHHHGGFGGHHHHHGCFGCHHHHGFHHHGHHHHGFHGGGGHGHEA.CEGF0CDFHF<GHH0:CGGF0CCGCFC;CHGHHEA:09;CFGECG-BGGGGGGGGFFFBBFFFFFF;BFFFFFFFFFF9DFAFFF.;BADBFDE/B/;BFFDFDDFFFDD.;A9B9BDFEF.
@M03896:38:000000000-B4D98:1:1102:7124:16108 2:N:0:263
CCTGTTTGCTACCCACACTTTCGAGCCTCAGCGTCAGTTGGTGCCCAGTAGGCCGCCTTCGCCACTGGTGTTCCTCCCGATATCTACGCATTCCACCGCTACACCGGGAATTCCGCCTACCTCTGCACTACTCAAGCACAACAGTTTTGAAAGCAGTTTATGGGTTGAGCCCATAGATTTCACTTCCAACTTGTCTTCCCGCCTGCGCTCCCTTTACACCCAGTAATTCCGGACAACGCTTGTGACCTAC
+
BBBBBFFFFFFFGGGGAAFFGGFFHFGHHHHHGGGEFHHDBEGHGGHEGFHHGGEFGGGHEFDEGHCFBGHFHHHHHGGGGGGHHHHFGGGGHHHHHFEGEEHHHE@@CCHHHHHDGFGHHGHHGHFGDGHHG1C11>0FGEHEDFGHGFFGFCCG=DFDHHBGGC;:GGGGHHECFFHGHGHHHGGBFGGFCFFGGGGGG?DGGGGGGGFFFF//B:BFFF.:FFFFFFB-99;9A-@9A.9//:F/9B
@M03896:38:000000000-B4D98:1:1102:14883:16760 2:N:0:263
CCTGTTTGCTACCCACACTTTCGAGCCTCAGCGTCAGTTGGTGCCCAGTAGGCCGCCTTCGCCACTGGTGTTCCTCCCGATATCTACGCATTCCACCGCTACACCGGGAATTCCGCCTACCTCTGCACTACTCAAGAAAAACAGTTTTGAAAGCAGTTTATGGGTTGAGCCCATAGATTTCACTTCCAACTTGTCTTCCCGCCTGCGCTCCCTTTACACCCAGTAATTCCGGACAACGCTTGTGACCTAC
+
BCBCCFFFFFFFGGGFGEGAFGEGGGGHHGHHGGFEEHGGFGFFGGGHFHGHHGEEGGGHHGGGGHFH@BGEHHHHHGGDGGGHHHHGGGGGHHHHHGGGFEFHHG?CCCGHHHGDFGGHHHHHHGGF1GGHGFH1?GCHHGHEBDGGECHGHCGH<GDG0DFFG<-/CGGFHHHGFHHGHGHGGGGFFGGGFFFFGGGGG@D?EFCAGGFFFF//FBFBDEABFFBFFFF;?>A.:CCD...;:B9/:;
@M03896:38:000000000-B4D98:1:1102:16656:16892 2:N:0:263
CCTGTTTGCTACCCACACTTTCGAGCCTCAGCGTCAGTTGGTGCCCAGTAGGCCGCCTTCGCCACTGGTGTTCCTCCCGATATCTACGCATTCCACCGCTACACCGGGAATTCCGCCTACCTCTGCACTACTCAAGAAAACCAGTTTTGAAAGCAGCTTATGGGTTGAGCCCATAGATTTCACTTCCAACTTGTCTTCCCGCCTGCGCTCCCTTTACACCCAGTAATTCCGTACAACGCTTGTGACCTAC
+
AAAABFFFFF@DFGCEEEGGGGEFGGGHHGHHGGGFGHFF3EGGHFGHFDFGHGEGGGEHHGGGGHBF@FGFGHHHHGGECCGHEHHGGDEDFHGHHGGGEEFHHGCFG?HHHHEDGGGGHHHHGHHHFHHHF1?1FFBH0<FA1>GGHGHHFCFH/<<G0G<G<:;;/CGEEFHEHGHF0CHHFFFBBFFB00;;;BBF.9?EEF??DFFEF////BB/99EFFB/;FBB/.9;/;--.9.99/;;9/:
@M03896:38:000000000-B4D98:1:1102:21182:17187 2:N:0:263
CCTGTTTGCTCCCCACGCTTTCGCACCTGAGCGTCAGTCTTCGTCCAGGGGGCCGCCTTCGCCACCGGTATTCCTCCAGATCTCTACGCATTTCACCGCTACACCTGGAATTCTACCCCCCTCTACGAGACTCAAGCTTGCCAGTATCAGATGCAGTTCCCAGGTTGAGCCCGGGGATTTCACATCTGACTTAACAAACCGCCTGCGTGCGCTTTACGCCCAGTACTTCCGATTAACGCTTGCACCCTCC
+
BBBBBFFFFFFFGGGGFFEFFGFEGGGHGGHHGGEFFFGHFHHHGFEGHEFGEE>EEGGHAEEGGHEEEFGHHHHHHGHFHGHHHHGFGEGGHHHHHDCGFCGHHHFCBGGHGHHHHHHGGGGHHHG?<CCHH0C<DGD<CHG0:<CGGCGHH:CC;GHHHH0::9;:CFFEBDC?FDGGFFGFFFF/;BFF/B:;/AEEFFFFFFFADFFD;..;B.ABFF.:B/;BFFDDA.9BF?B.AE9;;BDEEF
@M03896:38:000000000-B4D98:1:1102:21193:17205 2:N:0:263
CCTGTTTGCTCCCCACGCTTTCGCACCTGAGCGTCAGTCTTCGTCCAGGGGGCCGCCTTCGCCACCGGTATTCCTCCAGATCTCTACGCATTTCACCGCTACACCTGGAATTCTACCCCCCTCTACGAGACTCCAGCTTGCCAGTATCAGATGCAGTTCCCAGGTTGAGCCCGGGGATTTCACATCTGACTTAACAAACCGCCTGCGTGCGCCTTCCGCCCCGTACTTCCGCTTAACGCTTGCACCCTCC
+
AAAABFFCFDDFGGGC22AAFGAEEEGBAGGGEBEAEGDHHHFCEEE3GA0?E>>EEEEG1FDFGH1>>E/4GGHHHEGBFGGHF4FFFEFGEGFGHDDFGC?FHFGGB2?CGHGGHHHGGGGF1<<..<CGC/<<CGH/CHGB:CGGG;:C:;0;;;GFHF0.;://9;BE-@9??ABFBFFFFFF;:B/9BBB/99EEAF-.:A-.;A;D.;A/;...;-@.-../:B..;../;.;.9..;/;D.9;
@M03896:38:000000000-B4D98:1:1102:21758:17543 2:N:0:263
CCTGTTTGCTACCCACACTTTCGAGCCTCAGCGTCAGTTGGTGCCCAGTAGGCCGCCTTCGCCACTGGTGTTCCTCCCGATATCTACGCATTCCACCGCTACACCGGGAATTCCGCCTACCTCTGCACTACTCAAGAAAAACAGTTTTGAAAGCAGTTTATGGGTTGAGCCCATAGATTTCACTTCCAACTTGTCTTCCCGCCTGCGCTCCCTTTACACCCAGTAATTCCGGACAACGCTTGTGACCTACG
+
ABBBBFFFFFFFGGGFEEGFGGEFFEEGHHHHGGEEEHFGBEGFGHEHGHFGGGAEGGGHAFDEFHBFBCGEGHHHHGGGFGGHHHHGGGGGHHGHHFEFFCFHHGCCCDHHHHHFGEGHHHHHGHFGFGGHF1F<1>0GFEHF1>FGGGBHHCGGDDGHFHCFC.-::GCCEH/0GHBGGBGFHGGGGGBBBCFGGGGG.9BGGGGGFADEBBBBBBF9AAF9BB9BFF/;.9@.A-@.;../9BFFFF.
@M03896:38:000000000-B4D98:1:1102:21775:17548 2:N:0:263
CCTGTTTGCTACCCACACTTTCGAGCCTCAGCGTCAGTTGGTGCCCAGTAGGCCGCCTTCGCCACTGGTGTTCCTCCCGATATCTACGCATTCCACCGCTACACCGGGAATTCCGCCTACCTCTGCACTACTCAAGAAAAACAGTTTTGAAAGCAGTTTATGGGTTGAGCCCATCGATTTCACTTCCAACTTGTCTTCCCGCCTGCGCTCCCTTTACACCCAGTAATTCCGGACAACGCTTGTGACCTAC
+
ABBAAFFFFFFFGGGGEEGFGGECFEFHHHGHGGFFGHHHHGGHHHGHGHHHGGEEGGGHAEDEGH@BBFGEGHHHHGGEFGGHHHHFEGGGHHHHHGEGGEGHHE/>@CFGHHFDGGGHHHHHCGGFFGHHG<1?FGBGHEHB=DDGFFHGBCGHDGF<DGBCC<://<CEGH/:GCFFHGGFFGG0FGGF;CCCFFGGGAFGGFA?DFFFFBBFFFBFD?F/B//9BF/-99-;A>@A.../9:FFFF
@M03896:38:000000000-B4D98:1:1102:20057:17657 2:N:0:263
CCTGTTTGCTACCCACACTTTCGAGCCTCAGCGTCAGTTGGTGCCCAGTAGGCCGCCTTCGCCACTGGTGTTCCTCCCGATATCTACGCATTCCACCGCTACACCGGGAATTCCGCCTACCTCTGCACTACTCAAGAAAAACAGTTTTGAAAGCAGTTTATGGGTTGAGCCCATAGATTTCACTTCCAACTTGTCTTCCCGCCTGCGCTCCCTTTACACCCAGTAATTCCGTACAACGCTTGTGACCTACG
+
ABBBBFFFFFFFGGGEGEFFGGEFFEGHHHFGGGEEEHFHCEDHFFFGGGHHGGEGGGGHGFGGGHFFBEGEHHHHHGGCGGGHHHHFCFGGHHHHHFFGGEFGHE@@DGHHHHCEGGGHHGHHHHHFGGGHH<F1<F0GHGEC1>DGFGHHGCCGD<DGBH/<<<A/GGCEGHFBHHHHFHHHHGGBFGFECFCCFFGG?AGGGGFGGGFFFF/FEFFBDF.;FFFFFF//;:ABBDB.A..//;BFFF.
@M03896:38:000000000-B4D98:1:1102:26352:18676 2:N:0:263
CCTGTTTGCTCCCCACGCTTTCGCACCTGAGCGTCAGTCTTCGTCCAGGGGGCCGCCTTCGCCACCGGTATTCCTCCAGATCTCTACGCATTTCACCGCTACACCTGGAATTCTACCCCCCTCTACGAGACTCAAGCTTGCCAGTATCAGATGCAGTTCCCAGGTTGAGCCCGGGGATTTCACATCTCACTTAACAAACCGCCTGCGTGCGCTTTACGCCCATAAATTCCGCTTAACGCTTCCACCCTCCG
+
AAA?AFFBFFFFGGGGFEECFGAEEGGHBFHHAEAFAFGHHHAFAE?GHEC0EE>EFEGHAEDEEH1>>EGHHHGHHBBGGHFGHHHEC<EFFGFHHC>B@CGHHGG0FGHHGGDFGGCFC-EHHHF..ADHCC/0<C0/<C=0:;<;C00<C:<;;;CGGH0:/99//;FEB--99AFFFBFGFFF/9;//:/BB/.AE;D;DF?;:9A-;>.9/99.;@D/;://;F9/....;9.-9A.9/9FA.99.
@M03896:38:000000000-B4D98:1:1102:26333:18684 2:N:0:263
CCTGTTTGCTCCCCACGCTTTCGCACCTGAGCGTCAGTCTTCGTCCAGGGGGCCGCCTTCGCCACCGGTATTCCTCCAGATCTCTACGCATTTCACCGCTACACCTGGAATTCTACCCCCCTCTACGAGACTCAAGCTTGCCAGTATCAGATGCAGTTCCCAGGTTGAGCCCGGGGATTTCACATCTGACTTAACAAACCGCCTGCGTGCGCTTTACGCCCAGTAATTCCGATTAACGCTTGCACCCTCC
+
ABAABFFFFFFCFGFEEFE2FF2EEGGHAAGHFGEBEGFFFGHGGGEHFFAEAE>EGGGHAEDFGHA/>EFHHHEHGFHFHFGHHBGFGEGGHGFHHDCCD@DGGGGFFFFFHHHFHHHGGGGGHHFE.<CGF0C<DG0/CHH00<;CF0CG0;CC;CGHGHF.:0:9;CFF?C?D-CFBFGGFFFF/BBFBFF:9B9AEA;CAEFFAFFFFAA.9;.;=>D.9;/FFFFFDA..9B.9:9A9;;;DEFF
@M03896:38:000000000-B4D98:1:1102:26354:18695 2:N:0:263
CCTGTTTGCTCCCCACGCTTTCGCACCTGAGCGTCAGTCTTCGTCCAGGGCGCCGCCTTCGCCACCGGTATTCCTCCAGATCTCTACGCATTTCACCGCTACACCTGGAATTCTACCCCCCTCTACGAGACTCCAGCTTGCCAGTATCAGATGCAGTTCCCAGGTTGAGCCCGGGGATTTCACATCTGACTTAACAAACCGCCTGCGTGCGCTTTACGCCCAGTAATTCCGATTAACGCTTGCACCCTCCG
+
ABAAAFFBDFDCGGFGEEE2FGFEGGGHGBFGAEF2EHFFBFHGECDEFF1A0EEEGG1FCE1EEHE/>E1FFFHHB0G3BEFGHHHFGEGFHHHHHEBGG?GFGHEAB?FHHFHFGHHGGGGF1GED.<CF1/</<<0/<GFC0=DG0=:CC:CCCFGBCHGAC0:/;CFG--99;A9BFFFFGGF0;CFFF/B9BFEEBBBFEFB9DABB-A./BFF;?D.;;/B9FFBF.AFFF.@9?A9/:BDFED.
@M03896:38:000000000-B4D98:1:1102:6885:20025 2:N:0:263
CCTGTTTGCTCCCCACGCTTTCGCACCTGAGCGTCAGTCTTCGTCCAGGGGGCCGCCTTCGCCACCGGTATTCCTCCAGATCTCTACGCATTTCACCGCTACACCTGGAATTCTACCCCCCTCTACGAGACTCAAGCTTGCCAGTATCAGATGCAGTTCCCAGGTTGAGCCCGGGGATTTCACATCTGACTTAACAAACCGCCTGCGTGCGCTTTACGCCCAGTAATTCCGATTAACTCTTGCACCCTCC
+
AAAAAFFFFFFFGGGGAEEFFGAEAGGGFFGGEFE?AEFHFHGGEA1EF10AAEEEEEEH1EDEEG?/>>FGFGHHHBF3GGHHHHHGFEEFFHGHHDCCFCGHHHGFCGGHHHHFGHHGGGGEDGF.<.<DG</<<CF<CGD00;;C000CC:C<;CGHHH0.:9//9CFFAG?-?9CFBFF;BFB//B9/::;9/.;E=AFA9A@..99;-.A/;;.9B../9/;BFF/....///;/9/;B9FD.AD
@M03896:38:000000000-B4D98:1:1102:6895:20040 2:N:0:263
CCTGTTTGCTCCCCACGCTTTCGCACCTGAGCGTCAGTCTTCGTCCAGGGGGCCGCCTTCGCCACCGGTATTCCTCCAGATCTCTACGCATTTCACCGCTACACCTGGAATTCTACCCCCCTCTACGAGACTCAAGCTTGCCAGTATCAGATGCAGTTCCCAGGTTGCGCCCGGGGATTTCACATCTCACTTAACAAACCGCCTGCGTGCGCTTTACGCCCAGTACTTCCGATTAACGCTTGCACCCTCC
+
BBBABFF4FFFFGGGEAEEFFGAEFGGHFFGHGGG2EGGHFHGHFEDHHCCEAE>EGGGH1EEEGH1>EEGGHHHHGFFFGFGGH4G?E?FGHHHHH/>BBBFGHHF0F<GGGHHGHHHGGGGGFGF...<D<0<<<GF/<GG0:0CGC;GFG00=;;GGHF0.::9.:A;A99---DFFFBF9FFF//9:F//;9/:AE--@AAF=A.A-@-.99B.;-;9./:/9:BF9..A.BBD@...A//:A:AD
@M03896:38:000000000-B4D98:1:1102:6879:20048 2:N:0:263
CCTGTTTGCTCCCCACGCTTTCGCACCTGAGCGTCAGTCTTCGTCCAGGGGGCCGCCTTCGCCACCGGTATTCCTCCAGATCTCTACGCATTTCACCGCTACACCTGGAATTCTACCCCCCTCTACGAGACTCAAGCTTGCCAGTATCAGATGCAGTTCCCAGGTTGAGCCCGGGGATTTCACATCTGACTTAACAAACCGCCTGCGTGCGCTTTACGCCCAGTAATTCCGATTAACGCCTGCACCCTCC
+
AAAAAFFCFFFFGFFG?EEFFGAEGGGHGFGGEGEEEGGHGHHHGGCHH?EEEEEEGGGH1EEEGHE/>EGHHHHHHGHFGGHHHHGFE?EEGGGHHCBD/@GHHHE0C2FGGHGFHHHGGFGGGHFA.CCGF0G0<GD<CG=::0;G0<0CF:CC;GHHHH0:/9//BFFG?A9-?E/FFBFFFFF/BFFF/9BB/9AEAAFDAF-;DA@@9A.BF.9-@D./BB/;FFB.AADFBA9-;.99;BD;AD
@M03896:38:000000000-B4D98:1:1102:3064:20483 2:N:0:263
CCTGTTTGCTACCCACACTTTCGAGCCTCAGCGTCAGTTGGTGCCCAGTAGGCCGCCTTCGCCACTGGTGTTCCTCCCGATATCTACGCATTCCACCGCTACACCGGGAATTCCGCCTACCTCTGCACTACTCAAGAAAAACAGTTTTGAAAGCAGTTTATGGGTTGAGCCCATAGATTTCACTTCCAACTTGTCTTCCCGCCTGCGCTCCCTTTACACCCAGTAATTCCGGACAACGCTTGTGACCTAC
+
ABBBBFFFFFFFGGGEGEGGGGEFFFFGHFGHGGFEEHHHHGCFHGHGGGHHGHEFGGGHAEEEGHF?BGHFHHHHGGGEFGGHHHHEGEEGHFHHHEEGGCFGHEC?C@GHHFHGGGGHHGHHGFGHFFGHFFG1?0>0FD.<G1FHHFF0GFFHDGFFFHCGHC;CGHGFEGHFBGHHHEHFHGF;BFBFBBFFFBFF.:B?A?CDFDFFBFF/9B:BDF.;BF//BF/-:-=AE-@AE.9/;:/;/;
@M03896:38:000000000-B4D98:1:1102:12797:23845 2:N:0:263
CCTGTTTGCTACCCACACTTTCGAGCCTCAGCGTCAGTTGGTGCCCAGTAGGCCGCCTTCGCCACTGGTGTTCCTCCCGATATCTACGCATTCCACCGCTACACCGGGAATTCCGCCTACCTCTGCACTACTCAAGAAAAACAGTTTTGAAAGCAGTTTATGGGTTGAGCCCATAGATTTCACTTCCAACTTGTCTTCCCGCCTGCGCTCCCTTTACACCCAGTAATTCCGGACAACGCTTGTGACCTACG
+
BBBABFF4DFDFGGCFCEFBFGEEBFEHHGGHGGEEFHFGGEFFGGFGGFGHGGEEGGGHEEEGGHGB5FGEFHHHGGGEGGGHHHHFCFEGHGHHHDEGGCGGHG@C?@GHHGCEFAFHHGHHGHGHHHHHFF11?GF<0CGF1>FGHG0=0<<C=DGH0G/CC<;//CGECHB<HHFGHBHCGGGBFG/00CCBFGFBE@B.CF?BGGFFF/B;BB/;DEFBFBB/B//-.9@.;;B.;.9/9BF/9B.
@M03896:38:000000000-B4D98:1:1102:12803:23863 2:N:0:263
CCTGTTTGCTACCCACACTTTCGAGCCTCAGCGTCAGTTGGTGCCCAGTAGGCCGCCTTCGCCACTGGTGTTCCTCCCGATATCTACGCATTCCACCGCTACACCGGGAATTCCGCCTACCTCTGCACTACTCAAGCAAAACAGTTTTGAAAGCAGTTTATGGGTTGAGCCCATAGATTTCACTTCCAACTTGTCTTCCCGCCTGCGCTCCCTTTACACCCAGTAATTCCGGACAACGCTTGTGACCTAC
+
ABBBBFFFFFFFGGGGGEFFGGEGGEGHHHHHGGGEEHGGGGGHHHHHHHHHFGEFGGGHEGGFGHFCEGHEHHHHHGGGGGGHHHHFFGGGHHHHHGEGGEHHHEC@FFHHHHGEGFGHHGHHHHGGFGGHF1?<1>F1<FHF1FFGFEFFH<CC=DFFGHBGG<:/:CGEGHHHHHGHHHHHHHGFFGGFCFFFGFFGFAGGGGAFGGFEFBFFFFFBDEEF/FBBFFF-A9;9;@B?9..9;BFFFF
@M03896:38:000000000-B4D98:1:1102:23173:25932 2:N:0:263
CCTGTTTTCTCCCCACGCTTTCGCACCTCAGTGTCAGTATTAGTCCATTTCGTCGCCTTCTCCACTGCTCCTCCTTCCTATATCTACTCATTTCACCTCTACCCATGTAATTCCACCACCCTCTACCATACTCTAGTCCGTCAGCTTTTAATGCATTTCCCAGGTTGAGCCCCCGCATTTCACATCCAACTTTTCACACCACCTACGCGCGCTTTACTCCCAGTACCTCCGATTAACGCTTGCACCCTCT
+
>A11>BF1BD@DG11EEAA0AABA0EEHCF112DF2DG2A22D2DF122D2BFE//BE/B1AB1AD11111BB00B@0B2D12D2FF2BB1@FDGBF1>FGB1>10022B22@F210?>?>/>>1B1121B1<>11BB2//B?<1BF11B1BGG12@2@2111/@1<0?1<F//>--..><11<0<<0<C/<00=00=/C..:./::-;-;A-;90;0;/A/0/;009;EA----/9-;---9///;-;-
@M03896:38:000000000-B4D98:1:1102:23167:25949 2:N:0:263
CCTGTTTGCTCCCCACGCTTTCGCACCTCAGTGTCAGTATTAGTCCAGGTGGTCGCCTTCGCCACTGGTGTTCCTTCCTATATCTACGCATTTCACCGCTACACAGGAAATTCCACCACCCTCTACCATACTCTAGTCAGTCAGTTTTGAATGCAGTTCCCAGGTTGAGCCCGGGGATTTCACATCCAACTTAACAAACCACCTACGCGCGCTTTACTCCCAGTAATTCCGATTAACGCTTGCACCCT
+
AAA3AFFCFFFFFEFEEEE2FGGGEGGHF3BD5GGAFGHEBGHEFB5A3F3BEFAEEGFG1AAEEGF252?BFGEGHFFHHFGGHHH?EEGGHHHHGEEEG?GFDE/00FGHHHGDFGHGFHHGFHHHFGGHHBD@FF21@FFG2@F2@FGGFF???<GHFHC/?100<<>F<---<<<GGFFCGHH0;GCC:0;;0:CEEAEGGFDG@BGG?.ABF/;9;BBFF/BBFFFDDADFFFB;..99:;DF
@M03896:38:000000000-B4D98:1:1102:13717:26844 2:N:0:263
CCTGTTTGCTACCCACACTTTCGAGCCTCAGCGTCAGTTGGTGCCCAGTAGGCCGCCTTCGCCACTGGTGTTCCTCCCGATATCTACGCATTCCACCGCTACACCGGGAATTCCGCCTACCTCTGCACTACTCAAGAAAAACAGTTTTGAAAGCAGTTTATGGGTTGAGCCCATAGATTTCACTTCCAACTTGTCTTCCCGCCTGCGCTCCCTTTACACCCAGTAATTCCGGACAACGCTTGTGACCTACG
+
BBBBBFFFFFDFGGFECEFFGGE2BEEHHGHHGGFEGHHGFFGHHHHHHDHHGHGGGGGHAEDFGHFGEGHEHHHHGGGDGGGHHHHGGGGGHHHHHGGGGFHHHECCGFHHHHHGGGGHHEHHHHHHDFHHF?C?1>FFGEHE1>GHHGGHHCGHDGHGHHBGG.;;GGHGHFFCGHFHHHHBGGGFFGFFBFFGGGGFDBFGGGGGAGDFFFFFF/BBFEEFFF/BFFF;D-@9A-@AA..:/FFFFF.
@M03896:38:000000000-B4D98:1:1102:13725:26861 2:N:0:263
CCTGTTTGCTACCCACACTTTCGAGCCTCAGCGTCAGTTGGTGCCCAGTAGGCCGCCTTCGCCACTGGTGTTCCTCCCGATATCTACGCATTCCACCGCTACACCGGGAATTCCGCCTACCTCTGCACTACTCCAGAAAAACAGTTTTGAAAGCAGTTTATGGGTTGAGCCCATAGATTTCACTTCCAACTTGTCTTCCCGCCTGCGCTCCCTTTACACCCAGTAATTCCGGACAACTCTTGTGACCTAC
+
BBBBBFFFFFFFGGGGGEGFGGFFHGGHHHGHGGG?EHFHBFGHHHGHGHHHGFEEGGGH1EDEEGFF@FGGHH4FGGGFGGEHHGHGGFEGHHFHHAGGGEFGHG@CCCHHHHHGGGGHHBG?FHDFGHHHG1FF1>GGHGH0<=>GF.DDG<CG=DBBDHCCC<;/CGGFCFF0G0;:GHHHGGFBFFGGGGBFFGGFG-:DG?GGGFDEFFFFF9B;DEFFFF/BBFFCD-999/:;////9;F/BF
@M03896:38:000000000-B4D98:1:1102:15032:27871 2:N:0:263
CCTGTTTGCTCCCCACGCTTTCGCACCTGAGCGTCAGTCTTCGTCCAGGGGGCCGCCTTCGCCACCGGTATTCCTCCAGATCTCTACGCATTTCACCGCTACACCTGGAATTCTACCCCCCTCTACGAGACTCAAGCTTGCCAGTATCAGATGCAGTTCCCAGCTTGAGCCCGGGGATTTCACATCTGACTTAACAAACCGCCTGCGTGCGCTTTACGCCCAGTACTCCCGCTTCACGCTTGCCCCCTCC
+
AAAABFFFFFFFGGGGAEEAAFEEDGGGFGHGGGEEEHHHGHHHGGGGFDEGAE@EFGGH1EAEEHEE>/FGHGFHG?FFFGGHHHGFGEFEGFGHHDBB/<FGHHFCGCFGGFHHHHHGGFGFGFC...CDCC/<<C</CGD00<CC0<0;0CH0C:CGG<0.:0/90;CC99@?-C9FCFF;BF9//;B/B/;//:AF=;-.AF-9.:-;-A./9999@9./B///;9.--../;.:.;.A/;:9-A.
@M03896:38:000000000-B4D98:1:1102:15017:27885 2:N:0:263
CCTGTTTGCTCCCCACGCTTTCGCACCTGAGCGTCAGTCTTCGTCCAGGGGGCCGCCTTCGCCACCGGTATTCCTCCAGATCTCTACGCATTTCACCGCTACACCTGGAATTCTACCCCCCTCTACGAGACTCAAGCTTGCCAGTATCAGATGCAGTTCCCAGGTTGAGCCCGGGGATTTCACATCTGACTTAACAAACCGCCTGCGTGCGCTTTACGCCCAGTAATTCCGATTAACGCTTGCACCCTCC
+
ABBAAFFFFFFFGGGG?EEEFGEEFGGHFFFGGGEEGHHHGHHHGGGHHFGGEE>EGGEHEFEFGHA>EGGHHHHHHFGGHHHHHFHGGEAFHHHHHDBCBCBHHHFCGGGGGHHFGGHGGGFGFHG?ACCGFC/=DHF/CGF0;:GGC;GCFFFH;CGHHHB.:0/99FFE??A9BDFGFFF9FFF/;;FFFFBBFAEFCCF?AAFAA?DD-;ABFAD-BD?9BBB/FF/.;.;BBAB999A/BFF?ED
@M03896:38:000000000-B4D98:1:1102:15280:28951 2:N:0:263
CCTGTTTGCTACCCACACTTTCGAGCCTCCGCGTCAGTTGGTGCCCAGTAGGCCGCCTTCGCCACTGGTGTTCCTCCCGATATCTACGCATTCCACCGCTACACCGGGAATTCCGCCTACCTCTGCACTACTCAAGCAAAACAGCTTCGAAAGCAGTTTATGGGTTGAGCCCATAGATTTCACTTCCCACTTGTCTTCCCGCCTGCGCTCCCTTTACACCCACTACTTCCGTACAACGCTTCTCACCTAC
+
>A>1>FF11DDFGGBE1EF1BFBFFEEHE0AE?EEEEGF11//BFFGEBB1BAFAAEGEH/?AEEFFC10BEEG2BFCEAEGCG2GH>EEECFGBGH/EEECHGF>/>/@?GGHGGG/ACFDD1<FFH1FG1F11<1><GHHG/.<D0<...CC/C;CCFHH/.;.-/::CCC/99FG099CBC0:0/;CA09;C000;FB--:9A@---;;-9//:/BFAA--9;//;B-/-:9/9-;;--////9/9B
@M03896:38:000000000-B4D98:1:1102:15293:28965 2:N:0:263
CCTGTTTGCTACCCACACTTTCGAGCCTCAGCGTCAGTTGGTGCCCAGTAGGCCGCCTTCGCCACTGGTGTTCCTCCCGATATCTACGCATTCCACCGCTACACCGGGAATTCCGCCTACCTCTGCACTACTCAAGAACAACAGTTTTGAAAGCAGTTTATGGGTTGAGCCCATAGATTTCACTTCCAACTTGTCTTCCCGCCTGCGCTCCCTTTACACCCAGTAATTCCGGACAACGCTTGTGACCTAC
+
AAAAAFF11FFFGGFECEF1BGEGGFEHH1CG?EE0EGFBBAFHHGFHHGFFFGEEGGGHAECEGGC01B/BGEHHFEGCGGGFGHHFEEEGHHHHHGGGE?GFG<@C/<FHFHGGGCGGHGHGGGGHDCGGC1<1<<<>GGHG1>F=CFF0GGFFDGDHHHE.<.;/:CGGC/C0CC0CHGG0GHG0BFF0CFBFFGBFG?AFEF@GGGFF-;//;//9A--9//9;BF/-99;-A=@?E--9;:BFFF
@M03896:38:000000000-B4D98:1:1103:10958:5552 2:N:0:263
CCTGTTTGCTACCCACACTTTCGAGCCTCAGCGTCAGTTGGTGCCCAGTAGGCCGCCTTCGCCACTGGTGTTCCTCCCGATATCTACGCATTCCACCGCTACACCGGGAATTCCGCCTACCTCTGCACTACTCAAGAAAAACAGTTTTGAAAGCAGTTTATGGGTTGAGCCCATAGATTTCACTTCCAACTTGTCTTCCCGCCTGCGCTCCCTTTACACCCAGTAATTCCGGACAACGCTTGTGACCTACG
+
BBBBBFFFFFFFGGGGGEGFGGEFGFGHHGHHGGGGGHFGBFEFHFGGFGHGGHEGGGGHEGGGGHEGDGHGHHHHHGGGGGGHHHHGGGGGHHHHHGFGGEFGHFCCCGHHHG<DGGFHHGHHHHGGFHHHHHED1><GGGHF1FFFFFFFHHHH<DDH0D<CC<-;/CGFHHHGHHHHHFHHHGGFGGGGC;FGGGGFG?GDGGFFAFFFFFFFFFFFDFEBFE9BFF/-.@=.:9B.:;9:/BF/BF.
@M03896:38:000000000-B4D98:1:1103:16967:6181 2:N:0:263
CCTGTTTGCTACCCACACTTTCGAGCCTCAGCGTCAGTTGGTGCCCAGTAGGCCGCCTTCGCCACTGGTGTTCCTCCCGATATCTACGCATTCCACCGCTACACCGGGAATTCCGCCTACCTCTGCACTACTCAAGAAAAACAGTTTTGAAAGCAGTTTATGGGTTGAGCCCATAGATTTCACTTCCAACTTGTCTTCCCGCCTGCGCTCCCTTTACACCCAGTAATTCCGTACAACGCTTGTGACCTAC
+
BBBBBFFFFFFFGGGGCEEFFGEFFFGHHHHHGGGFGHFDCECFHHFHGFFHGGEEGGGHAEEEGHFB@BGEHHHHHGCEEGGHHHHEEGGGFFGHHEEGGEFGHEB??DHHHHFDGFGHHGHHGGFG<GHHFGB?1F0FGCF01<F<CED0DGHHDGFDDH/<C<@/CGHGEF:CCCFGHHHHHGFBFGBF9;CCFFGFFGGGGGGGGFFFBFFFFFFFDEEFB/9BFFB/99;BBDDDAA.//;FFFF
@M03896:38:000000000-B4D98:1:1103:9243:7576 2:N:0:263
CCTGTTTGCTACCCACACTTTCGAGCCTCAGCGTCAGTTGGTGCCCAGTAGGCCGCCTTCGCCACTGGTGTTCCTCCCGATATCTACGCATTCCACCGCTACACCGGGAATTCCGCCTACCTCTGCACTACTCAAGCAAAACAGCTTTGAAAGCAGTTTATGGGTTGAGCCCATAGATTTCACTTCCAACTTGTCTTCCCGCCTGCGCTCCCTTTACACCCAGTAATTCCGGACAACGCTTGTGACCTAC
+
BBBBBFFFFFFFGGGGGFGFGGEGGFGHHHHHGGGFGHHHGEGHHGFHHFHHFGEFGGGHAEEEGHFGFFHEHHHHHFGAEGGGHHHGGGGGHHHHHGGGGEFGHG<@?FHHHHFEGGGHHFHHGGFGFGHHG1GF1>0FGGHF0>FDGHDGHHGHDGHHBGCFG<-/:CGGEHHHGGFHHHGGHHFBFFGFB;CFBFFCABGBGGAGGGFFFFBBFFF/DEFFBFBBFFF-999AA@>..../9;BFFF
@M03896:38:000000000-B4D98:1:1103:17144:7882 2:N:0:263
CCTGTTTGCTACCCACACTTTCGAGCCTCAGCGTCAGTTGGTGCCCAGTAGGCCGCCTTCGCCACTGGTGTTCCTCCCGATATCTACGCATTCCACCGCTACACCGGGAATTCCGCCTACCTCTGCACTACTCAAGAAAAACAGTTTTGAAAGCAGTTTATGGGTTGAGCCCATAGATTTCACTTCCAACTTGTCTTCCCGCCTGCGCTCCCTTTACACCCAGTAATTCCGGCCAACGCTTGTGACCTAC
+
BBBBBFFFFFFFGGFFGABBFGEFFFGHGHHHGGDEGHH5FEGHHFGHGGHGGFAEGGGHHFGEGGCFGCGFGHHHHGF?EGFHHHHFGGGGHHGHHGGGEEFHHGFCGGHGHGFDFD<GGHHHHH1?FGFHHBFF1>0FGEH0=GGHEEDGHHEH<DD00G/.<C:C/:CE.G/CHFHFHHHHHF00CFFFB9CB9BBF?B-AA.-;9CD?.9//B/:9AEA/;F//;BB--;-9A.;....:/;9/9B
@M03896:38:000000000-B4D98:1:1103:11380:9308 2:N:0:263
CCTGTTTGCTCCCCACGCTTTCGCACCTGAGCGTCAGTCTTCGTCCAGGGGGCCGCCTTCGCCACCGGTATTCCTCCAGATCTCTACGCATTTCACCGCTACACCTGGAATTCTACCCCCCTCTACGAGACTCAAGCTTGCCAGTATCAGATGCAGTTCCCAGGTTGAGCCCGGGGATTTCACATCTGACTTAACAAACCGCCTGCGTGCGCTTTACGCCCAGTAATTCCGATTAACGCTTGCACCCTCC
+
BBBBBFFFFFFFGGGGEEEFFGFGGGGHHHHHGGGGGHHHHHHHGEAGHD?EEEEGGGGHGGFGGHEEEFGHHHHHGHHHHHHHHHHGGGGGHHHHHFDGGCDGHHEHFHHHHHHHGHHGGGGHHHFD>CGHF<G<GHD<CGH::;CGGGGHGGFHGGHHHHF.;0;;FGFFCFG?DDGFGGGGFFF/BBBFBFBBFFFFFFFFFFFDDDDF;9?FFFFAFF./9/;;FFEAD.A/;9D?EE9/BFDFFF
@M03896:38:000000000-B4D98:1:1103:16898:10026 2:N:0:263
CCTGTTTGCTACCCACACTTTCGAGCCTCAGCGTCAGTTGGTGCCCAGTAGGCCGCCTTCGCCACTGGTGTTCCTCCCGATATCTACGCATTCCACCGCTACACCGGGAATTCCGCCTACCTCTGCACTACTCAAGAAAAACAGCTTTGAAAGCAGTTTATGGGTTGAGCCCATAGATTTCACTTCCAACTTGTCTTCCCGCCTGCGCTCCCTTTACACCCAGTAATTCCGGACAACGCTTGTGACCTAC
+
AA3>AFFFFFFFGFDEAAF5FGEDHFGHGGFGGGGEGHH53AFFHG3AFA5FFGEGGGGHED?EEGG2@??EGFHHFEEDF@EFFHHFEGEGHHHHGEEGGCFFF@?/@CHHFHGDGGGHHGHHBGFG1<GDC1111>0>0CFF0>><>G0DGHHFGHHFFGB.G.;/;CHEEFC0CGGCFC:GFGFFFFB09;:90CBFGAFGGG@BGDFFBF//;BBFFF?/B/;9FF/@D9@A;-9.;.;//9///;
@M03896:38:000000000-B4D98:1:1103:25323:10580 2:N:0:263
CCTGTTTGCTCCCCACGCTTTCGCACCTCAGTGTCAGTATTAGTCCAGGTGGTCGCCTTCGCCACTGGTGTTCCTTCCTATATCTACGCATTTCACCGCTACACAGGAAATTCCACCACCCTCTACCATACTCTAGTCAGTCAGTTTTGAATGCAGTTCCCAGGTTGAGCCCGGGGATTTCACATCCAACTTAACAAACCACCTACGCGCGCTTTACGCCCAGTAATTCCGATTAACGCTTGCACCCT
+
ABAAAFFCFFFFGCBFGEE2FGFECEEHFHFFFHHDGHFHFHHDGHBEGH3BEFEEGGGH1AAAEHH252?BEGBFHCG4FGFGFHHFEDAEHGGGHEEGG?FG3A/00BGHHHEBFEGFA?CG1BFFFFHFG2?@@@2F>FB12@F2@FDHGHHFGHHHFDC/F1<<GGFG?-A--./<DGFCCG:0:GCCB:CC0CCEFGFFGFDBB?@B-;.BBAD?BB.;/FFFFFFA9.ABB.;;.AEBBFF.
@M03896:38:000000000-B4D98:1:1103:5226:10666 2:N:0:263
CCTGTTTGCTACCCACACTTTCGAGCCTCAGCGTCAGTTGGTGCCCAGTAGGCCGCCTTCGCCACTGGTGTTCCTCCCGATATCTACGCATTCCACCGCTACACCGGGAATTCCGCCTACCTCTGCACTACTCAAGCAAAACAGTTTTGAAAGCAGTTTATGGGTTGAGCCCATAGATTTCACTTCCAACTTGTCTTCCCGCCTGCGCTCCCTTTACACCCAGTAATTCCGTACAACGCTTGCGACCTCC
+
BBBABFFFFFFFGGGEEEFBGGEFBEGHGHHHGGGEEHHB3EEFFCBGFFHGFGAEFGGH1BEFGH@EFCGEGHHHGGEEFGGHHGHGEGFGHHGHHEEGGEBGG@>B?DHHHH@CDADHHHHGFG?G1GGHF1<11<>GFGH01<>GAF1DHHHF<=DH0G<.C<://<CE:GHCFCCFHHHHHHGFFFFF00:=0CFFA9??EAA?DEFFFB9BFFBBDFE/;/;FFFF/.9./;-9.9..--;9A/;
@M03896:38:000000000-B4D98:1:1103:5202:10667 2:N:0:263
CCTGTTTGCTACCCACACTTTCGAGCCTCAGCGTCAGTTGGTGCCCAGTAGGCCGCCTTCGCCACTGGTGTTCCTCCCGATATCTACGCATTCCACCGCTACACCGGGAATTCCGCCTACCTCTGCACTACTCAAGAAAAACAGTTTTGAAAGCAGTTTATGGGTTGAGCCCATAGATTTCACTTCCAACTTGTCTTCCCGCCTGCGCTCCCTTTACACCCAGTAATTCCGTACAACGCTTGCGACCTAC
+
BBBBBFFCFFFFGGGECABFGGGGHGGHGGHHGGD2EGGFFGADFCCGEGFHFGEGGGGHEF?EGHF25BGEFHHHHGGGGGFHHGHGGGGGHH4FGEEGCEBFG/><B/GHHH2CF/CGHFHHBG?CGBGHFF1?10FFHEHE1>GHGGBFFHHHDDFHGH/.<<;/:;FFEHBGHFFFF0GHHG000;CBB0CBB;;/D?C?AF?A?DBFFFF/BBB/AEA9/;/BFF//;9.;B9DFEE.--999;;
@M03896:38:000000000-B4D98:1:1103:5213:10684 2:N:0:263
CCTGTTTGCTACCCACACTTTCGAGCCTCAGCGTCAGTTGGTGCCCAGTAGGCCGCCTTCGCCACTGGTGTTCCTCCCGATATCTACGCATTCCACCGCTACACCGGGAATTCCGCCTACCTCTGCACTACTCAAGAAAAACAGTTTTGAAAGCAGTTTATGGGTTGAGCCCATAGATTTCACTTCCAACTTGTCTTCCCGCCTGCGCTCCCTTTACACCCAGTACTTCCGGACAACCCTTGTCACCTAC
+
AAAAAFFFFFFFGGGGGGGFGFEGHGGHHGBFEEEEEGFB3BEGFF3FBGHEGGEGGGGHEEDEFHG25B?EFHFHHGGFGGGHHHHFEEEDFFFFGEFG??FGH@@C/<FGGF@BD/CHHHHHBG1F<FGHF1111<0>CEHC1>>=>CD0GHFG=DDG00/<G.-/:GCE.GG0CG00C0<GHFF0;FBB;9CFBFFFA?BDEE@@?AAEBF/9999/AA.9B/;;FF.-.;>.9.;././//;BFFB
@M03896:38:000000000-B4D98:1:1103:8296:11505 2:N:0:263
CCTGTTTGCTACCCACACTTTCGATCCTCCGCGTCCGTTGGTTCCCAGTTTGCCGCCTTCGCCACTCGTGTTCCTCCCGGTTTCTCCGCATTCCACCTCTCCCCCGCGACTTCCGCCTCCCTCTGCACTACTCCACCAAATCACCTTTGCTAGCCGCCTATGGGCTCACCCCATAGCTTTCCCTTCCCACTTGTCTTCCCGCCTGCGCTCCCTTTCCTCCCTCATCTCCCTGCTCTCGCTTCTCACCTCC
+
>11>>D@11DDFFC1EAE1EEFAF3BBAAAE?0A0//BB/0//D111A112AAB/AE/EC/>/?BF0/0/?>B@2B0FC/>/>@B2B>/E/EGHBGE0B<BBBEE//<///?FD//A/?</<CF<<1<1<BDC110><.C0<</<00000000;/.--:.000../.00;:-.9/0/0000;;0;CB/0990;00;/9/9-9-------;A9-///9/999---/////9-/-/;//-9---///9-/;;
@M03896:38:000000000-B4D98:1:1103:8315:11508 2:N:0:263
CCTGTTTGCTCCCCACACTTTCGTGCCTCAGCGTCAGTTCTGTGCCTGTTCGCTGCCCTCGCCACCGTTGTTCCTCCCGATATCTACGCATTCCACCGCTACTCCGGAAATTCCTCTCACCTCTCTCCCCCTCCAGCACTCCCCTTCTCACCGCACTTTCTGCGTCACGCCCCTCCATTTCACCTCAAACTTTCCTTCCCGCCTGCGCTCCCTTCACTCCCACTCACTCCTTACCACCCCTCCGCCCTTC
+
A>AAAFBF1B1B1AAAAAB1BB0000GGC11A0B0A0A22D12D1111A1A/A//B0/BB/A/A/B/0/>??@F@10E///>/F22B?/?AA22FBF>@//<11B?<///1FFG>>101>@<C101100/?@C/C10?01??..000>1=10<<<--/00000-:-;..::-:.../0090;C00;;00:0000;090:::-AC-;---:9E-B-/:/9-99--////:B///999/--------9;-/-
@M03896:38:000000000-B4D98:1:1103:9671:11579 2:N:0:263
CCTGTTTGCTACCCACACTTTCGAGCCTCAGCGTCAGTTGGTGCCCAGTAGGCCGCCTTCGCCACTGGTGTTCCTCCCGATATCTACGCATTCCACCGCTACACCGGGAATTCCGCCTACCTCTGCACTACTCAAGCAAAACAGTTTTGAAAGCAGTTTATGGGTTGAGCCCATAGATTTCACTTCCAACTTGTCTTCCCGCCTGCGCTCCCTTTACACCCAGTAATTCCGGACAACGCTTGTGACCTAC
+
ABAABFFFFFFFGGGFEAFBFGE2FFGHHHFHGGGEFHFDAE2FGH3FFGFHGGEEGGGHAEDEGHE2@?BEGHHHHGGEEGFHHHFEEFGGHHHHHFEGGFBGHE/>C@GHHG@DFDDGHHHHHHGHFHHHF11?1>010>><1>D=GE100C/<D==<DG/.<<-/;;:ECF/0CCFHHHHHHHG0FFFE;9FFFFBFDGGBCACCGGFFFFFFF9F/DE.BF/9BFFB-;9;.:-@?9.9/;;BBBF
@M03896:38:000000000-B4D98:1:1103:27444:11902 2:N:0:263
CCTGTTTGCTACCCACACTTTCGAGCCTCAGCGTCAGTTGGTGCCCAGTAGGCCGCCTTCGCCACTGGTGTTCCTCCCGATATCTACGCATTCCACCGCTACACCGGGAATTCCGCCTACCTCTGCACTACTCAAGAAAAACAGTTTTGAAAGCAGTTTATGGGTTGAGCCCATAGATTTCACTTCCAACTTGTCTTCCCGCCTGCGCTCCCTTTACACCCAGTAATTCCGGACAACGCTTGCGACCTACG
+
AB?ABFFFFFFFGBBEGEGEGGECFEGHHHHHGEFDGFB53BFCFFEEFEFHGHCGGGGHEGDDFB@GB2FEGF4GFGDDC?EHGFHGGGGGHFFHHGGECEBFFE<B?@FHHGFFGDDHF1FGHF?C1F?GFHE<10<GACGB11=10<0<DGHG0==00</<<.-::CGCEHHGH0CCG0:0;000;BB00;;CFFFB.::DE?BB?AAE9/FBBFFBDE.;/99;BF/9.B;9;-;.AA.-99;./B.
@M03896:38:000000000-B4D98:1:1103:21205:13413 2:N:0:263
CCTGTTTGCTACCCACACTTTCGAGCCTCAGCGTCAGTTGGTGCCCAGTAGGCCGCCTTCGCCACTGGTGTTCCTCCCGATATCTACGCATTCCACCGCTACACCGGGAATTCCGCCTACCTCTGCACTACTCAATACCAACAGTTTTGAAAGCAGTTTATGGGTTGCACCCATACATTTCACTTCCAACTTGTCTTCCCGCCTGCGCTCCCTTTCCACCCAGTACTTCCGGACCACACTTGTGACCTA
+
AAAABFD4BFFFGGGGGEFBBGEFFEGBHGGFEFEEEFF53EFHHGCBBF5AFF0EEG1GFEG?EGFF@2?EHGGFGFGAEEEFFFF?>EEFHHHHHEEGGEDGH@/>B?GFGH0AB<CGHHHF1??F??CD111111111>.01=1><<100</<D0<GDG/.<<-.0<:C.G//;0;CGFGGHHBB0B/000;B090;.-@99.;9-A.../;;/9B9D.A////;BB.-.9-9;.;/9/9//:://
@M03896:38:000000000-B4D98:1:1103:4267:16674 2:N:0:263
CCTGTTTGCTCCCCACGCTTTCGCACCTGAGCGTCAGTCTTCGTCCAGGGGGCCGCCTTCGCCACCGGTATTCCTCCAGATCTCTACGCATTTCACCGCTACACCTGGAATTCTACCCCCCTCTACGAGACTCAAGCTTGCCAGTATCAGATGCAGTTCCCAGGTTGAGCCCGGGGATTTCACATCTGACTTAACAAACCGCCTGCGTGCGCTTTACGCCCAGTAATTCCGATTAACGCCTGCACCCTCC
+
AAAAAFFCFFFFGGGGEFFFFGEGGGGHFFHGEGEEFHHHHHHHGE1FGE?EEEEEGGGHFEDFGHE/>EFHHHHHGGGFGGHHHHHFEGGGHHGHHDDGC@FGHHFG2GHHHHHFHHHGGGGHHH<<.<CHF0<0<GG/CGHC0=CGGC0CHHHHGGGHHH0.:9;/9CFEBGBG-AFFFFGBFFF/BBFFFF9BBFFF@BDD.9>AADDD@DEBFEDBFF?/;/;BFFBAADDFF.@-;9.9BBDEFF
@M03896:38:000000000-B4D98:1:1103:4249:16678 2:N:0:263
CCTGTTTGCTCCCCACGCTTTCGCACCTGAGCGTCAGTCTTCGTCCAGGGCGCCGCCTTCGCCACCGGTATTCCTCCAGATCTCTACGCATTTCACCGCTACACCTGGAATTCTACCCCCCTCTACGAGACTCCAGCTTGCCAGTATCAGATGCAGTTCCCAGGTTGAGCCCGGGGATTTCACATCTGACTTAACAAACCGCCTGCGTGCGCTTTACGCCCAGTACTTCCGATTAACGCTTGCACCCTCCG
+
AAAAAFF1DFFFGA1E1AE0AEEEECEFF0FAEFG/EFAGFHHEEG/A0//A/EFCEGGFA>>?BC>/>E>F2EFHB0E1BEGGGHHFGFGGHGHGH/@CC?BFFHFA0C1GFFFD<FGCCCCB1>.<..<<1//<<00/<G<C<0DG000<CG0;;GHCC:CCC:;;/C/C----::/C0;BBBCF0=;BB9/9//99A@=@F--;;BB?@;AABF-A=@--/9/9/BBB-A-9/;-9-9-;;;BBFFB-
@M03896:38:000000000-B4D98:1:1103:4262:16704 2:N:0:263
CCTGTTTGCTCCCCACGCTCTCGCACCTGAGCGTCAGTCTTCGTCCAGGGGGCCGCCTTCGCCACCGGTATTCCTCCAGATCTCTACGCATTTCACCGCTACACCTGGAATTCTACCCCCCTCTACGAGACTCAAGCTTGCCAGTATCAGATGCAGTTCCCAGGTTGAGCCCCGCGATTTCACATCTTCCTTAACAACCCGCCTGCGTGCCCTTTACGCCCAGTACTTCCGAATAACGCCTTCCCCCTCC
+
AAAAAFFFFFFFGCGC1EA0AGEF0EEAF0BBEEAEAFGFDGABEA/FB//A>>>>EE>B?EEFFG?//>?EDGDGHB1BBG2B22B/E<EF2G2BFC@>/@DGHC0?01FFGD1GD?GCC?EB1F>..<<D00<<<C</<C=000;;:0;<00<;;:<GG0;./9/9/9:9.--9-AE?9/;9BBB///////99/-;9-99-9A9A9--///;;B-A>@--B//9;BF-----/;---;-:9-9A@AB
@M03896:38:000000000-B4D98:1:1103:7488:17142 2:N:0:263
CCTGTTTGCTCCCCACGCTTTCGCACCTGAGCGTCAGTCTTCGTCCAGGGGGCCGCCTTCGCCACCGGTATTCCTCCAGATCTCTACGCATTTCACCGCTACACCTGGAATTCTACCCCCCTCTACGAGACTCAAGCTTGCCAGTATCAGATGCAGTCCCCAGGTTGAGCCCGGGGATTTCACATCTGACTTAACAAACCGCCTGCGTGCGCTTTACGCCCAGTAATTCCGATTAACGCTTGCACCCTCC
+
BBBBCFFFFFFFGGGGGEEAFGEEGGGHHHHHGGGFGHHHGHHHGEDGHG?FEGGGGGGHEEEEGHF>>EFHHGHHGBGHHHHHHHHGGGGGHHHHHFGGGCFHHHFG2GHHHHHFHHHGGGGHGHG.>AGHF0<<DG0<CGG00<CGGCGHFFGHHHHHHHC.B9//FFGGGGCC?DFGGFFFFFF/BBBBB/;;BFFFFFFF?FCDFFAD;DABFAABFAAB/BFFFFB.;..FF.C.:.:;99;.ED
@M03896:38:000000000-B4D98:1:1103:7470:17148 2:N:0:263
CCTGTTTGCTCCCCACGCTTTCGCACCTGAGCGTCAGTCTTCGTCCAGGGGGCCGCCTTCGCCACCGGTATTCCTCCAGATCTCTACGCATTTCACCGCTACACCTGGAATTCTACCCCCCTCTACGAGACTCAAGCTTGCCAGCATCAGATGCAGTTCCCAGGTTGAGCCCGGGGATTTCACATCTGACTTAACAAACCGCCTGCGTGCGCTTTACGCCCAGTAATTCCGATTAACGCTTGCACCCTCCG
+
BBBBBFF4FFFFGGFGEFEFFGGFGGGHHHHHGGDEGFHHGHHHGA1FH?0EEFEGGGGHGGCGGHGGFGGHGHHHGHHGGGHHHHHGGGGGHGFHHFGGC<??FFFF2GGHHHFFHHHGGGGHGHGDAADHE0/<<C0<CGHH.;;C<00CGEBFGHHHHG0;;0;/;CFEC-ADADFFFFFBFFF;/;FF//BFFFFFFFFFFFF.AD9BBDEFF?FBCF./9/BBFFBDA9;9;.;99.9/:B.;EF.
@M03896:38:000000000-B4D98:1:1103:7486:17162 2:N:0:263
CCTGTTTGCTCCCCACGCTTTCGCACCTGAGCGTCAGTCTTCGTCCAGGGGGCCGCCTTCGCCACCGGTATTCCTCCAGATCTCTACGCATTTCACCGCTACACCTGGAATTCTACCCCCCTCTACGAGACTCAAGCTTGCCAGTATCAGATGCAGTCCCCAGGTTGAGCCCGGGGATTTCACATCTGACTTAACAAACCGCCTGCGTGCGCTTTACGCCCAGTCATTCCGATTAACGCTTGCACCCTCC
+
ABBABFFFFFFFGGCGEEEFFGEFEGGHHHHHGGGEGHHHHHHHGDACGEEFEEEEGGGH1EDEGHE/EEFHGHHHGBGGHGHHHHHGGGGGHHHHHFDGCBFGHHCFFGHHHHHHHHHGGGGHHHG.<CEHC0/<DGF<GHGB:0CG0;CGHHGFGCHHHH.999/;/CBE?B??DDFGGFFFFFF/:999;BBFFFFF=BFFFF=DDDAF-9.9B.9@D.EF//;FFF/AA.;/B.9.;A9/;FD?EF
@M03896:38:000000000-B4D98:1:1103:3014:17917 2:N:0:263
CCTGTTTGCTCCCCACGCTTTCGCACCTGAGCGTCAGTCTTCGTCCAGGGGGCCGCCTTCGCCACCGGTATTCCTCCAGATCTCTACGCATTTCACCGCTACACCTGGAATTCTACCCCCCTCTACGAGACTCAAGCTTGCCAGTATCAGATGCAGTTCCCAGGTTGAGCCCGGGGATTTCACATCTGACTTAACAAACCGCCTGCGTGCGCTTTACACCCAGTAATTCCGATTAACGCTTGCACCCTCCG
+
BBBBBFFFFFFFGGFEEEGGGGGGGGGBBCFFEGFGGHHHHHHHGG1CFD0AEE@FGGGHEEDEFH?@EEEHGFHHHFEHHHHHHHHECFGFHFGGHGDGCCBGHHHHGBGHGFFGHHHGGGGH1GE?.CGGHGFGHGEFEGB::0;CCF:GHG0G;CGGFF0::9;;/CFABFAGCGGGFFFGFFFBFFFBF/9BFFEFDFFFEFFDFFFFC?9/FBB/AA?9:/99BB/..;.9;.;;9A9999.9AA.
@M03896:38:000000000-B4D98:1:1103:3023:17938 2:N:0:263
CCTGTTTGCTCCCCACGCTTTCGCACCTGAGCGTCAGTCTTCGTCCAGGGGGCCGCCTTCGCCACCGGTATTCCTCCAGATCTCTACGCATTTCACCGCTACACCTGGAATTCTACCCCCCTCTACGAGACTCAAGCTTGCCAGTATCAGATGCAGTTCCCAGGTTGAGCCCGGGGATTTCACATCTGACTTAACAAACCGCCTGCGTGCGCTTTACACCCAGTAATTCCGATTAACGCTTGCACCCTCCG
+
BBBBBFFFFFFFGGFGEEEEFGEEGGGGFHHHGGFEGHHFFHFHGEEGHD0EEEEGGGGHHEDGGHEE>EFHHHHHGHHHHGGHHHHGGGGGHHHHHGFGD@DGGGC02FHHHHHGFHHGGCGHHHED.AGHCGF0DF0/CGFG0;CGCGCGFGFGCGHHHHFA:BFFBFGE@-A?FFGGFFGGFFF//BF9BBBFBFFFFFFFFFF9.;=BDD?FFFFFDFA/;BFFFFFD;AAFF?B.:AA/;FFFFF.
@M03896:38:000000000-B4D98:1:1103:22576:18086 2:N:0:263
CCCATTCGCTCCCCTAGCTTTCGTCTCTCAGTGTCAGTGTCGGCCCAGCAGGGTGCTTTCGCCGTTGGTGTTCTTTCCGATCTCTACGCATTTCACCGCTCCACCGGAAATTCCCTCTGCCCCTACCGTACTCCAGCTTGGTAGTTTCCACCGCCTGTCCAGGGTTGAGCCCTGGGATTGGACGGCGGCCTTGAAAAGCCACCTACAGACGCCTTACGCCCAATCATTCCAGATAACGCCTGCATCCTCTT
+
BBBBBFFFBBABGGGFFFGGGGGHGHHHHHHFHHDGFGHFFFEGGF?FFBB1EABEAFGGE?EEEEAAEFGEFHHHHFFDGEHHHHGFEEFGGHHHHGFGGGHHFGEGCDHFHFFHHHHGFHGHFGH?FGEHFFC?FHB0.<<11>FGFFHF?@D?.<CHHBB.<<;;;:GE/:CA;C//;0FAF?---;;B/:9/BBAFFFFFBF//;A-@B.A;FA9999.B9/;BFFF/:;//;.@-..;./:B99//
@M03896:38:000000000-B4D98:1:1103:22569:18102 2:N:0:263
CCCATTCGCTCCCCTAGCTTTCGTCTCTCAGTGTCAGTGTCGGCCCAGCAGGGTGCTTTCGCCGTTGGTGTTCTTTCCGATCTCTACGCATTTCACCGCTCCACCGGAAATTCCCTCTGCCCCTACCGTACTCCAGCTTGGTAGTTTCCACCGCCTGTCCAGGGTTGAGCCCTGGGATTGGACGGCGGACTTGAAAAGCCACCTACAGACGCCTTACGCCCAATCATTCCAGATAACGCTTGCATCCTCT
+
BBBBBFFFBBBBGGGGGGFFGGFHGHHGHGHHHHGHHHGHGGFGGEEGHHGE?AFEHFHHFEGE>EEGEFHGHHHHHGGEGEHHHHHGGGGGHHHHHGFGGGFHHGCGGGHHHGHHHHGHHGGHFHHF<GDHHF1?GHF?AFGBF1GGHHHHDCG?<DGGD//C/<-:;CHEHGCCGCG:CFFBCBC?-;BF/:/9BFFFFFFFFFB//;=D@.DBFFDCFDEFFFFBFFFF/9;;BAF.:99/;;BFF/
@M03896:38:000000000-B4D98:1:1103:22579:18119 2:N:0:263
CCCATTCGCTCCCCTAGCTTTCGTCTCTCAGTGTCAGTGTCGGCCCAGCAGGGTGCTTTCGCCGTTGGTGTTCTTTCCGATCTCTACGCATTTCACCGCTCCACCGGAAATTCCCTCTGCCCCTACCGTACTCCAGCTTGGTAGTTTCCACCGCCTGTCCAGGGTTGAGCCCTGGGATTGGACGGCGGACTTGAAAAGCCACCTACAGACGCCTTACGCCCAATCATTCCAGATAACGCCTGCATCCT
+
BBBBCFFFBCBCGGGGGFFFGGFHEHHFHHFGFHHHHHFFGGEGGGDHHF1B02AEFHHHGEGGEGEGEFGFGHHHHGGGGEFHHHHGFFGGHHHHGGGGGGHHHGGC?DHHHGFHHHHGFHFHGHG@?<DHFFGGGB1?.><11>FFFFHGGGGC<DGFGFH.<.;/;CGEFC..;CC/:9BA?B?;-;D//;9B:BAAFFFF/BFFFEFC>..BBADACD;B:F:/FFF/9/;/;DF-9..9/;:;
@M03896:38:000000000-B4D98:1:1103:11587:18304 2:N:0:263
CCCCTTTTCGCCCCACGCCCTGGCAACTGCGCTTCAGTCTCGCGCCAGGTGGCCCCCATCTCCACCATTATTCCACCAAAGCTCTTCTCAGTGCCCCGCTTCACCTCAAATTATCACCACCACTATGCAACTCACACATGCCAAGTACAGATACATTTCCCCTGATTATCACAGGTATTACCCACCTACCAATTCCAACCTCCTGCCTAGCTGTCCACTCCAGGTGTTCCCATTACCACGTACACACTCTT
+
>111>111B11>11100A00A00B01A00BA////11DFB10A//A///11/0>/>>/0BD1@100/112B2@2210>//001@1112122F21B0//<</<1111BB1<2F1222201?//?1012F211@<1111/111??1/11111111==111<110>./000000000.0===<00/0...//.00/00000/:/9.//9.00//00900000///////0.000000/////-9---/9-////
@M03896:38:000000000-B4D98:1:1103:3783:19473 2:N:0:263
CCTGTTTGCGCCCCACGCTCTCGCACCTTAGCGTCTGTCTTCGTCCCCTTCGCCGCCTTCCCCACCTCCACTCCACCCTTTCTCTACGCATGTCACCTCTACACCTCTCTTTCTCCCCCTCTCCACGAAACCCATTCTTGCCCGCATCACATGCCTCTCCCCTCTTGATCGCCCGCCTCCCACATCTCACTCACCAACCCCCCTTCGTTCGCTCTACGCCCCGTCATCCCTATCAACACATACTCCCGCC
+
>>111BB1111>A10A0AA0A1000A0B1A11/BE/A1222AF0A///00B/A///>E/1000B/>00/00B0>100//0B1>F22F/>?//B22B11FG1110<B010121>221<///<@@01@/////0//011111=>1.--<<00000<0=0/<:/././0000;....---;..;/..0900;;00//.0..999;-----9/;-9---//9--;--:--;/9-//////9/;-////:9---;
@M03896:38:000000000-B4D98:1:1103:28887:19506 2:N:0:263
CCTGTTTGCTCCCCACGCTTTCGCACCTGAGCGTCAGTCTTCGTCCAGGGGGCCGCCTTCGCCACCGCTATTCCTCCAGATCTCTACGCATTTCACCGCTACACCTGGAATTCTACCCCCCTCTACGAGACTCCAGCTTGCCAGTATCAGATGCAGTTCCCAGGTTGAGCCCGGGCATTTCACATCTCACTTAACAAACCGCCTGCGTGCGCTTTACGCCCAGTAATTCCGATTAACGCTTGCACCCTCCG
+
AA1>AFFFFFFFFABEEEE0FEEGGGEHH0BCAEE?EHHDEGG0BA/EHC/AAEEEEG?FCEA?EEE//>/FFFBFBCFBGHGHHHHFEGEEHHHHHGGGGCDGHGEF0CGGHFDFFHCCGCC01FFF..<<C/<<CF0/<GGC0:;GBC0CGG0;;CG;GFB.;0;/;CF?----990;CBFFGFF00C9/9;F//AAE@?@?-F>:B?@@--9;BFA@@B-;B9BBFFFB9-;FBA@--999;BB-;A-
@M03896:38:000000000-B4D98:1:1103:9335:21368 2:N:0:263
CCTGTTTGCTACCCACACTTTCGAGCCTCAGCGTCAGTTGGTGCCCAGTAGGCCGCCTTCGCCACTGGTGTTCCTCCCGATATCTACGCATTCCACCGCTACACCGGGAATTCCGCCTACCTCTGCACTACTCAAGCAAAACAGTTTTGAAAGCAGTTTATGCGTTGAGCCCATAGATTTCACTTCCAACTTGTCTTCCCGCCTGCGCTCCCTTTACACCCAGTCATTCCGGACAACGCCTGTGACCTAC
+
AAAAAFFFFFFFGGGECEGBFGEFBEEHHHHHGGEE2GGF3EADFF3FFGHGFGAEFGGG1EEEFG325?FEHGHHHGGEGGEGHBGFEEEFHHGHH?EE/EGHHEBBC/GGGH0EGGGHHHHG1F1F1<?FC1F?10010><01>>1<FBF0<CH=DBD0D0.<.::/CCECHB0GGHGHFHHHGG00CF009;F0BFF.?9.;?ABGFFFBFBFF/:BDEEF///;:B/-999.99;-;.///;9FBB
@M03896:38:000000000-B4D98:1:1103:9322:21381 2:N:0:263
CCTGTTTGCTACCCACACTTTCGAGCCTCAGCGTCAGTTGGTGCCCAGTAGGCCGCCTTCGCCACTGGTGTTCCTCCCGATATCTACGCATTCCACCGCTACACCGGGAATTCCGCCTACCTCTGCACTACTCAAGAAAAACAGTTTTGAAAGCAGTTTATGGGTTGAGCCCATAGATTTCACTTCCAACTTGTCTTCCCGCCTGCGCTCCCTTTACACCCAGTAATTCCGGACAACGCTTGTGACCTACG
+
ABAAAFFFFFFFGGGGCEBBBGEFFEGHHHHHEGGGGHFGGEGHHFFFGHFGGHEGGGGHEGDDGHBF@FGEGHHHHGGGGGGGHHHFFGGGHHHHHEEGGEGHHGB@CGHHHHFDGGGHHHHHHHGHFHHHG1C1?0<FGCFF1=FDFFHGHHHH<GGH0GB.CC-;GCGGEFG0GCCGHHHHHGGFGGFEC9FGFGGGFBFGGGGGGGFFFFFBFFFFFF?FB/BBFF/-999AA@BAA.:99BFFBB.
@M03896:38:000000000-B4D98:1:1103:9337:21394 2:N:0:263
CCTGTTTGCTACCCACACTTTCGAGCCTCAGCGTCAGTTGGTGCCCAGTAGGCCGCCTTCGCCACTGGTGTTCCTCCCGATATCTACGCATTCCACCGCTACACCGGGAATTCCGCCTACCTCTGCACTACTCAAGCACAACAGTTTTGAAAGCAGTTTATGGGTTGAGCCCATAGATTTCACTTCCAACTTGTCTTCCCGCCTGCGCTCCCTTTACACCCAGTAATTCCGGACACCGCTTGTGACCTAC
+
ABAAAFFFFFFFGGGGFEFFFGEGGEGHHHHGGGDEFHFHHFGFFFBGFFHHFGAEGGGH1EEFGH@B@?GEFHHHGGG1EGGHHHHGFGFEHHHHHEEEEGGHHEBCCFHGHFFDGEGHGFHHFGFGFHHHG1?11>0<<>F01=F10FD0BGFG=DGH0D/<<<ACGGHEE/C0G:C0GFHGHGG9BFGB9;CFFFBFG??FA?;?GGDF99/;FFBFDE.;/;/BFF/-.99.;;9-..9//9BB/;
@M03896:38:000000000-B4D98:1:1103:9319:21400 2:N:0:263
CCTGTTTGCTACCCACACTTTCGAGCCTCAGCGTCAGTTGGTGCCCAGTAGGCCGCCTTCGCCACTGGTGTTCCTCCCGATATCTACGCATTCCACCGCTACACCGGGAATTCCGCCTACCTCTGCACTACTCAAGAAAAACAGTTTTGAAAGCAGTTTATGGGTTGAGCCCATAGATTTCACTTCCAACTTGTCTTCCCGCCTGCGCTCCCTTTACACCCAGTAATTCCGTACAACGCTTGTGACCTACG
+
AAABBFFFFFFFGGFFCEFABFEEGEGHHHHHGGGGGHDFCEAGGFHHFGFHGGEGGGGHEEDEFGEFBCGEHGGHHGGFGGCGHHHFEEEEHHHHHFEFE@FGH/B@DGHHHHFEFFGHF2FFFG1FFGHHF1F<1<<GHGHF1<>FFAGF0GCFGDDF0=/.<<:;GGGEHHH00:0CGFHHHGGFGG/BF0CFGGGG?B@D.9-;-CDF9BFFF/9/D?FF///9BBF9A9.BB-B.99.//999FF.
@M03896:38:000000000-B4D98:1:1103:25106:22074 2:N:0:263
CCTGTTTGCCACCCACACTTTCGAGCCTCAGCGTCAGTTGGTGCCCAGTAGGCCGCCTTCGCCACTGGTGTTCCTCCCGATATCTACGCATTCCACCGCTACACCGGGAATTCCGCCTACCTCTGCACTACTCAAGAAAAACAGTTTTGAAAGCAGTTTATGGGTTGAGCCCATAGATTTCACTTCCAACTTGTCTTCCCGCCTGCGCTCCCTTTACACCCAGTAATTCCGGACAACGCTTGTGACCTACG
+
BBBABFFFFDFFGGGGGEFGGGECGFGHHHHHEGE?EHFH3EFFHFFGF5GFFGEEGGGHFGGEGHB2@FGGHHHHHGGEGFFHHHHGGGGGGHGHHEEGEFFHHECC/CHHHH2BDD/FGFGHFHDCFFGHF<1<1<><GFHF<<GF0ABDGHHGGGDG0=CAGE-//;CECG/CFHGFGFHFGGGFFFGGCBCFFGGGDCFGGGBDGFFEBFFFFFBBDEFBF;/;BF/-99-.99-..99/99BF9F.
@M03896:38:000000000-B4D98:1:1103:25092:22085 2:N:0:263
CCTGTTTGCTACCCACACTTTCGAGCCTCAGCGTCAGTTGGTGCCCAGTAGGCCGCCTTCGCCACTGGTGTTCCTCCCGATATCTACGCATTCCACCGCTACACCGGGAATTCCGCCTACCTCTGCACTACTCAAGAAAAACAGTTTTGAAAGCAGTTTATGGGTTGAGCCCATAGATTTCACTTCCAACTTGTCTTCCCGCCTGCGCTCCCTTTACACCCAGTAATTCCGTACAACCCTTGCGACCCAC
+
AAAAAFF1D3FFGGGFFEBAFGAAAEEFGGGF0EEE0FDEFEFCFGFGCDHGFF/EFGGH/EAEFG1B@BGFGGHHHGGEGGGHHHHFCEEGHFGHH/>E<<FHHE<B@@HHHF0CEBBHF1GF1G1F<FHHF1111>0CFFH01=FG0<=0DGHCDDFG00<.CC:/:;CEAGBCCBGFGBGBGGF0CFBB009BFBFFB@AG.A?@?CFF99BFF/BFFE?///;:BF//--;9;-;-9;/-;;@--;
@M03896:38:000000000-B4D98:1:1103:20405:22458 2:N:0:263
CCTGTTTGCTCCCCACGCTTTCGCACCTGAGCGTCAGTCTTCGTCCAGGGGGCCGCCTTCGCCACCGGTATTCCTCCAGATCTCTACGCATTTCACCGCTACACCTGGAATTCTACCCCCCTCTACGAGACTCAAGCTTGCCAGTATCAGATGCAGTTCCCAGGTTGAGCCCGGGGATTTCACATCTCACTTTACAAACCGCCTGCGTGCGCTTTACGCCCAGTAATTCCGATTAACGCTTGCACCCTCC
+
AAA>AFF4DFFFGFFGGEEEFGEEGGGHCFAFEGGCEHHBFHHGEG1BG10EAEECGG?HCE?EEFE/>E/GDEGHF0G3FEGGFHHFEGCFFHHFHDCGGC1??GF00FGFHFDDDFFC@@AF1F>A.<C<00/<<<0<CG<:0:<;;00;GF0GG:GBC0G.:0;/;BF?-@@9;9:FBBFFFFF/;BBB//B//9AE-=>F.A-:AD>?-..9:.A-B?.;/;BBFF::.ADF9;;9AEEB9BDEFD
@M03896:38:000000000-B4D98:1:1103:16834:22506 2:N:0:263
CCTGTTTGCTCCCCACGCTTTCGCACCTGAGCGTCAGTCTTCGTCCAGGGGGCCGCCTTCGCCACCGGTATTCCTCCAGATCTCTACGCATTTCACCGCTACACCTGGAATTCTACCCCCCTCTACGAGACTCAAGCTTGCCAGTATCAGATGCAGTTCCCAGGTTGAGCCCGGGGATTTCACATCTGACTTAACAAACCGCCTGCGTGCGCTTTACGCCCAGTAATTCCGATTAACGCTTGCACCCTCCG
+
BBBBBFFFFFFFGGGGCFEFFGFGGGGHFHHHGGGGGHHHHHHHGEEHHFGGEEEGGGGHHGGGGHGGEGGHHHHHGGHGHHHHHHHGGGGGHHGHHGGGFGFHHHHGFHHHHHHHHHHGGGGHHGF<<CDHGGFDGHF<GHHC:CGHGHCGFHHGGGHHCHHG::9CFGGGGACGCGGGGFGGFFF;BFFFB/BBFFFFFFFFFFF;DFFFF?EBFFDFDDF:B9BBFFF.;9AFB?D.9.9BBFFFFF.
@M03896:38:000000000-B4D98:1:1103:16827:22529 2:N:0:263
CCTGTTTGCTCCCCACGCTTTCGCACCTGAGCGTCAGTCTTCGTCCAGGGGGCCGCCTTCGCCACCGGTATTCCTCCAGATCTCTACGCATTTCACCGCTACACCTGGAATTCTACCCCCCTCTACGAGACTCAAGCTTGCCAGTATCAGATGCAGTTCCCAGGTTGAGCCCGGGGATTTCACATCTGACTTAACAAACCGCCTGCGTGCGCTTTACGCCCAGTAATTCCGATTAACGCTTGCACCCTCCG
+
BBCBCFFFFFFFGGFFEEEFFGFEFGGHFHHHGGFGGHHHHHHHGFEFHG?EGEEGGGGHHGGGGHGG@GGHHHHHGGHGHHHHHHHGGGGGHHGHHGGGFCBGHHFGHFHHHHHHHHHGGGGHFFGDADGHHGFGGHF/CHFF:GGGHF0;CGHHGCHHHHHE;:::FFGGGGGB9DFGGFFGFFFEFFFFFFFFFFFFFF;AEFFADFFFDDEFFFFFFDFFFFEFFFEDA??F;AD..EABBF:.:D.
@M03896:38:000000000-B4D98:1:1103:23215:23228 2:N:0:263
CCTGTTTGCTACCCACACTTTCGAGCCTCAGCGTCAGTTGGTGCCCAGTAGGCCGCCTTCGCCACTGGTGTTCCTCCCGATATCTACGCATTCCACCGCTACACCGGGAATTCCGCCTACCTCTGCACTACTCAAGAACAACAGTTTTGAAAGCAGTTTATGGGTTGAGCCCATAGATTTCACTTCCAACTTGTCTTCCCGCCTGCGCTCCCTTTACACCCAGTAATTCCGGACAACGCTTGTGACCTAC
+
BBBABFFFFFFFGGFGEAFFGGEFFFGHHHGHGGGGGHHB3EFHHFEGGFGHGGAEGGGHHEFFGHF2FFGEHHHHGFGEGGGHHHHGGGGGHHGHHEFGCEFGGEBCCGHHHHFFFFEHHDHHGHFG1GHHFDC<<<0<FGG<1>GFFEG0GGFHGFFBFGHFH<A/:CCCCGBCGFHGHHHHHHGCFGFF99FFGF0CGCGGGGFGGGFFFBBBBBFFFFFFFFBFFFBB.9;9;9D.A..//:BFFF
@M03896:38:000000000-B4D98:1:1103:9096:23632 2:N:0:263
CCTGTTTGCTCCCCACGCTTTCGCACCTGAGCGTCAGTCTTCGTCCAGGGGGCCGCCTTCGCCACCGGTATTCCTCCAGATCTCTACGCATTTCACCGCTACACCTGGAATTCTACCCCCCTCTACGAGACTCAAGCTTGCCAGTATCAGATGCAGTTCCCAGGTTGAGCCCGGGGATTTCACATCTGACTTAACAAACCGCCTGCGTGCGCTTTACGCCCAGTAATTCCGATTAACGCTTGCCCCCTCCG
+
BBBABFFFFFFFGGGGAEEFFGEEEGGHBGHHGGDGGHHHHHGHGDEHHGGGEEEEGGGHEEEFGHDEEEGHHHHHGHHHHGHHFHHGGGGGFHHHHFDDD@?GGGFACGHHHHHHHHHGGGGHGGFC<DDHFCFDGHF/CGF0:CGCCCCCGHFC;CGHHH0./9/;FGGGGC;B?AFGGFGGFFF9BFFFFB/BF.EFDCFFFF=:AD-9-;.FFEDDDFEF/BBFFFBD.A.;9AB.;AA/;AB=DF.
@M03896:38:000000000-B4D98:1:1103:9101:23654 2:N:0:263
CCTGTTTGCTCCCCACGCTTTCGCACCTGAGCGTCAGTCTTCGTCCAGGGGGCCGCCTTCGCCACCGGTATTCCTCCAGATCTCTACGCATTTCACCGCTACACCTGGAATTCTACCCCCCTCTACGAGACTCAAGCTTGCCAGTATCAGATGCAGTTCCCAGGTTGAGCCCGGGGATTTCACATCTGACTTAACAAACCGCCTGCGTGCGCTTTACGCCCAGTAATTCCGATCAACGCTTGCACCCTCC
+
AAAABFFFFFFFGGGGFGEFGGAEEGGHCGHGGEFEGDGHGHGHFEAGHGGGEEEFGGGHHEEGGHE@EGGHHHHHFGGGFGHHHHHGGFGFHGFHHGCDCCFGHHFFGFHFHHHHHHHGGGGHHHG<>DFHBCHDHFD/<GHB:<;GHFFHHHFF;GGGHHFECB/CFGFGGG-?ADFFFBFFBFF9/B//BFBB/.EADFAFFEA..A@D=D?BBEF=FFEBB/:FFF/?D-;/;DF.9.9/9;;A.D
@M03896:38:000000000-B4D98:1:1103:26533:24021 2:N:0:263
CCTGTTTGCTACCCACACTTTCGAGCCTCAGCGTCAGTTGGTGCCCAGTAGGCCGCCTTCGCCACTGGTGTTCCTCCCGATATCTACGCATTCCACCGCTACACCGGGAATTCCGCCTACCTCTGCACTACTCAAGAAAAACAGTTTTGAAAGCAGTTTATGGGTTGAGCCCATAGATTTCACTTCCAACTTGTCTTCCCGCCTGCGCTCCCTTTACACCCAGTAATTCCGGCCAACGCTTGTGACCTAC
+
ABBABFFFFFFFGGGGEEBBFFB2BEEHHHHHFGGEEGHF3EFFHE3FB5GFBGAEFGGH1EDEEGCB@?FEHHHHGGEBEGEHHHHFCGGGHHGGHFGG?EBGHE<B?BGHHG@BDD/FGHHHGD?F?FGHF?1110FGHEHC11FG<FF00<CHDDGFB=/.CC-//:CE;G/CGFHHHEHHGGG0;FFF99CBBFFB?BADEFBCGGFFFBF9:/99;A.9/9/BFF/--9;9ADDA...//;BF/B
@M03896:38:000000000-B4D98:1:1103:15743:24374 2:N:0:263
CCTGTTTGCTCCCCACGCTTTCGCACCTGAGCGTCAGTCTTCGTCCAGGGGGCCGCCTTCGCCACCGGTATTCCTCCAGATCTCTACGCATTTCACCGCTACACCTGGAATTCTACCCCCCTCTACGACACTCCAGCTTGCCAGTATCAGATGCAGTTCCCAGCTTGAGCCCGGGGATTTCACATCTGACTTACCAAACCGCCTGCGTGCGCTTTACGCCCAGTAATTCCGCTTCACGCTTGCACCCTCC
+
AAAAAFFCDFFFGGGE2EE2FGAEEEGF3FGFFAEEGFGHFGFGEED3FA0AAEEEEGGGAED?EHE/>EFHHHHHGFGHHGGHHFHGGEEGFHHHHCCDCCFHHGCCGBGHHGHGHHHGGDGHFH>C.ACGC/</=G0/<CG000;;;;0CFFHFGCGHHHG.00/9;CFE-:9@-;BFBFFFFFF/9BFFBBFBBEAE@BBFEABAAA9@-;.9BAD=B?./:BBBF//.:../999...;/;9A.AD
@M03896:38:000000000-B4D98:1:1103:15745:24396 2:N:0:263
CCTGTTTGCTCCCCACGCTTTCGCACCTGAGCGTCAGTCTTCGTCCAGGGGGCCGCCTTCGCCACCGGTATTCCTCCAGATCTCTACGCATTTCACCGCTACACCTGGAATTCTACCCCCCTCTACGAGACTCAAGCTTGCCAGTATCAGATGCAGTTCCCAGGTTGAGCCCGGGGATTTCACATCTGACTTAACAAACCGCCTGCGTGCGCTTTACGCCCAGTAATTCCGATTCACGCTTGCACCCTCC
+
AAAABFFFFFFFGGGGEEEFFGGGFGGHCGHHGEGGGHHHFHHHGGEHHGAAEEEGGGGHAEDFGHGE>EFHHHHHGGFHHGHHHHHFEEEGHHGHHGGGGCFGHHBFBFGGHHHHHHHGGGGHHHF.>ACHFB/<DGFCGHFC:0CCC;CGFHHFCCGHHHEC:0;/BCFG?B--B.BFFFGFFFF/BFFF//BB/9EEBBADFFDA?DFD;A.;:EDCFF.;BBFFFF/.9;/;F.A9:A9;FBDAED
@M03896:38:000000000-B4D98:1:1103:13689:25367 2:N:0:263
CCTGTTTGCTCCCCACGCTTTCGCACCTGAGCGTCAGTCTTCGTCCAGGGGGCCGCCTTCGCCACCGGTATTCCTCCAGATCTCTACGCATTTCACCGCTACACCTGGAATTCTACCCCCCTCTACGAGACTCAAGCTTGCCAGTATCAGATGCAGTTCCCAGGTTGAGCCCGGGGATTTCACATCTGACTTAACAAACCGCCTGCGTGCGCTTTACGCCCAGTAATTCCGATTAACACTTGCACCCTCC
+
ABAABFFFFFFFGGGGEEEFFGEEDGGHEHHGEEEGGHHHFHHHEEABGAEGEE>EGGGHGEFEGH?>/>EHHHHHGFEGHGFGGHHFGFGGFGGHHDGGGCFHHHCCBGHHGHHGHHHGGGGHHFF<<ACHGBGDDG0/<C=0:;CCC::CCFGC;CHGHHB.:9;BBFGGBB---CBFFBGGFFF/;BFBF/;BBFFFFFFDFFDADDDF-9A/BABDFD?/;BBFFFF.9A.BF/;99/;9BFFEFF
@M03896:38:000000000-B4D98:1:1103:13680:25386 2:N:0:263
CCTGTTTTCTCCCCACGCTTTCGCACCTGAGCGTCAGTCTTCGTCCAGGGGGCCGCCTTCGCCACCGGTATTCCTCCAGATCTCTACGCATTTCACCGCTACACCTGTAATTCTACCCCCCTCCACGAGCCTCCAGCTCGCCAGCATCAGTTGCAGTTCCCAGCTCGAGCCCCGGGATTTCCCATCTCACTTACCAAACCGCCTGCGTGCGCTTTACGCCCAGTCCTTCCGATTAACGCTCGCACCCTCC
+
AA1>AFF1BBBFGCCFEEE0AGEGCEGHC0BBEEE?E2FF22FFEE?EC////>>EEFEG/>/?EF//>>/FFFFFF0B1FFDF2FF?@EAEGFGHG<<<B?1GCG<1???GF2@DDF/@?-..0<<---<//.</<0/.;@;-./<C;00;:009;FBB000.0/:-9;;A.9;-;-/;9/;/;;;/:B//9/;9/:9-@=;----:9--9-9-/BAA-@--///99;/AB-;9/9-;---9--9--;:
@M03896:38:000000000-B4D98:1:1104:17155:2369 2:N:0:263
CCTGTTTGCTCCCCACGCTTTCGCACCTGAGCGTCAGTCTTCGTCCAGGGGGCCGCCTTCGCCACCGGTATTCCTCCAGATCTCTACGCATTTCACCGCTACACCTGGAATTCTACCCCCCTCTACGAGACTCAAGCTTGCCAGTATCAGATGCAGTTCCCAGGTTGAGCCCGGGGATTTCACATCTGACTTAACAAACCGCCTGCGTGCGCTTTACGCCCAGTAATTCCGATTAACGCTTGCACCCTCCG
+
BBBBBFFFFFFFGGFGEFEAFGEEGGGGCBFGG?EEFDGHFHDGFGGHHGC?EE>EEEEHFEDEGHEEE?EHHHFHHFHHHGHHFHHGFE?EHGHHHGGGFCFHHGCFGHHHGDGHHHHGGGGHHHFD?EDGCC/DGC0/CGH00<<CGCCGF:;C:CGHHHHA/0/99FFG?G@B-ABBBFGGBF//:9/FB;BFF?E;BFFB?FAAAD-@-..;BEFBCFFBFF;BFFFF...9/A-..:9:;/;.AF.
@M03896:38:000000000-B4D98:1:1104:17141:2379 2:N:0:263
CCTGTTTGCTCCCCACGCTTTCGCACCTGAGCGTCAGTCTTCGTCCAGGGGGCCGCCTTCGCCACCGGTATTCCTCCAGATCTCTACGCATTTCACCGCTACACCTGGAATTCTACCCCCCTCTACGAGACTCAAGCTTGCCAGTATCAGATGCAGTTCCCAGGTTGAGCCCGGGGATTTCACATCTGACTTAACAAACCGCCTGCGCGCGCTTTACGCCCAGTAATTCCGATTAACGCTTGCACCCTCC
+
BBBBAFFFFFFFGGFGEEEAAGEEEGGFFHFHGEEGGFGFFGHGFGGHHG00AE>EFEEGAEAEGHDEEEFHHHHHGFHHHGHHHHHGGEDAGGHHHGCFCCFGHGBGGFHHF@GGHHHGGGGHFHGD.DGHGCG0DG0/<GHC0;;CC0:<C:CC::GHHEH./99FBFGGA?AD-:BFC0BFFBB/BFF/9/;BF.EFFFFFFF;-;@;B-.;FFE?9@D./;/:9BFB.::A//.;;.999;BD?AD
@M03896:38:000000000-B4D98:1:1104:23219:4172 2:N:0:263
CCTGTTTGCTACCCACACTTTCGAGCCTCAGCGTCAGTTGGTGCCCAGTAGGCCGCCTTCGCCACTGGTGTTCCTCCCGATATCTACGCATTCCACCGCTACACCGGGAATTCCGCCTACCTCTGCACTACTCAAGCAAAACAGTTTTGAAAGCAGTTTATGGGTTGAGCCCATAGATTTCACTTCCAACTTGTCTTCCCGCCTGCGCTCCCTTTACACCCAGTAATTCCGGACAACGCTTGCGACCTAC
+
ABBBCFFFFFFFGGGEGABFFGEFFEEHHGFGEFGFGHHHBEFCGHFGGFHGGHEGGGGHEEFGGGF2@EFEGHHHHGGGGGGHHHHGGFGGHHHHHFFGGCFHH@/B@DHHHFGDGDDHHHHHBHDG<GHHG1<?1>0GFGHF11F<<CBGFCCHDGBH0=<F<<-/:CHEHHHGGHHHHHHHHHB;FGGF09BCFFGFDGGGGGGGGGFFFFBBFBFFDEFFEBFFFFFC?9-;A>B.:..-:9@?/B
@M03896:38:000000000-B4D98:1:1104:10324:4790 2:N:0:263
CCTGTTTGCTCCCCACGCTTTCGCACCTGAGCGTCAGTCTTCGTCCAGGGGGCCGCCTTCGCCACCGGTATTCCTCCAGATCTCTACGCATTTCACCGCTACACCTGGAATTCTACCCCCCTCTACGAGACTCAAGCTTGCCAGTATCAGATGCAGTTCCCAGGTTGAGCCCGGGGATTTCACATCTGACTTAACAAACCGCCTGCGTGCGCTTTACGCCCAGTAATTCCGATTAACGCTTGCACCCTCC
+
BCBCCFFFFFFFGGFFEFEFGGGGGGGHGGHHGGGGGHHHHHHHGGGHHGGGFGGGGGGHEEDEGHEEEFGHHHHHHGGFGHHHHHHFGEFGHHGHHGDGGFGHHHGGFHHHHHHHHHHGGGGHHHGG.EGHH<C<DGD<GHHF:CGGHC;CBCCCCGGHHHF:::/CFGFGFGGF?EGGGFGGFFF/BFFBFFFBFAFFFFFFFFDFFFFF;.AFFEF=DFA/BF//FFFDDAAFFFF.A.A9;FFEED
@M03896:38:000000000-B4D98:1:1104:16190:6122 2:N:0:263
CCTGTTTGCTCCCCACGCTTTCGCACCTGAGCGTCAGTCTTCGTCCAGGGGGCCGCCTTCGCCACCGGTATTCCTCCAGATCTCTACGCATTTCACCGCTACACCTGGAATTCTACCCCCCTCTACGAGACTCCAGCTTGCCAGTATCAGATGCAGTTCCCAGGTTGAGCCCGGGGATTTCACATCTGACTTACCAAACCGCCTGCGTGCGCTTTACGCCCACTACTTCCGCTTAACCCTTGCACCCTCC
+
ABBABFFCDFFFGGGGAAAEFG2EFFGGFG2BEEE2EDGHDHHHGGDHHG00AE>EEFGH1E?>EG>/>/FGHHHHGF3BFFGHHBG?E/EEGH2GHGDF@@FGGHEF2FGHGF1DGHHGGGGGGHF...<GG/<=<CD<<G<:00<C000;C:C0;GGHHHB.:09/;BFGC--99;CFGFF;9FF/BFFBF/B//;;ABBFFFFADDF-@;9.:F.;>DA.://:9FF?.99./B/;.;.9/;BDEFF
@M03896:38:000000000-B4D98:1:1104:7099:7906 2:N:0:263
AACTCTCCAGTCACCCAACAAGACAACCCTATACCCGTCTGTGTCTTATCTATTGTTCGCTCCTATATTTTTATACCAATTATTTATTTTATTTTTTTTCATCTTTTGTTTTTTTTAACTTCTTTTTCTTTTTTTTTTTTTTTTTTGTGTGTGATGTCATATTATTCTTTTTTCTCTTTCTTTTCTTTTTTCTTGTTTGTCTGTTCTCATCTGTTACTCTCCATACATTCATTAATTATCCACCTATCGTA
+
>1111311@1B1A1111AE11000000A000A1121000B/1B2222221222A1221/////11A1222BD/12ADA111122@22@2D2@@D@1E>E022222B11B0F0?////1BB22>111101>>>1/>/<-<<<-;----//;...009000990000000000;-/00;0////99///;//9//;/;/-/-/9//9////////;///:///9///-9///://///;/9////--///---
@M03896:38:000000000-B4D98:1:1104:14067:7938 2:N:0:263
CCTGTTTGCTCCCCACGCTTTCGCACCTGAGCGTCAGTCTTCGTCCAGGGGGCCGCCTTCGCCACCGGTATTCCTCCAGATCTCTACGCATTTCACCGCTACACCTGGAATTCTACCCCCCTCTACGAGACTCAAGCTTGCCAGTATCAGATGCAGTTCCCAGCTTGAGCCCGGGGATTTCACATCTGACTTAACAAACCGCCTGCGTGCGCTTTACGCCCAGTAATTCCGATTAACGCTTGCACCCTCC
+
BBBBBFFCFFFFGGGEEFEEFGAEAFGGFGHHGEEDEHGHDHGHGEEFHE?EAE>EEEEHAFDEGHA>>EGFGHHHHFF3GGGHHHHFGEFGHHGHHDCDC@FHHHHGHFGFHHFHHHHGGGGHHFF.<<<GG0<0DHF/<GH0::GGG0;GG:;C;CHGHH0.0:/;0CFE-99B-;FGFBFFGFF//BFFF/9;BAEFCFCFFFF;.;@@-;.:BA.;DDE9B//;F99A.::BF?-.:.:9:BDFFF
@M03896:38:000000000-B4D98:1:1104:17740:8347 2:N:0:263
CCTGTTTGCTCCCCACGCTTTCGCACCTGAGCGTCAGTCTTCGTCCAGGGGGCCGCCTTCGCCACCGGTATTCCTCCAGATCTCTACGCATTTCACCGCTACACCTGGAATTCTACCCCCCTCTACGAGACTCAAGCTTGCCAGTATCAGATGCAGTTCCCAGGTTGAGCCCGGGGATTTCACATCTGACTTAACAAACCGCCTGCGTGCGCTTTACGCCCAGTAATTCCGATTAACGCTTGCACCCTCC
+
ABAABFFFFFFFGGFEEFE2FGEG?FEFFGHHEEEEGFHFFHGHEFEHHEEEEEEEEGEHEFDEGHE/>EFHHHHHGBGFHHHHGHHGGEGGHHHHHGGGGCGFHHFGFEGHHFHFGGGFFCGFDGGD.<CGC0C<DGB<CGF:0:;CF:0GB0CC;CFHHG0./0;/;BFE?;@9BABFGFGGFFB/;FFFF/9BFAEF=BFDEF@9AD-B-9.BFF.@>AEB//FFF;/..;99;A@.;99;/BA.ED
@M03896:38:000000000-B4D98:1:1104:14082:10944 2:N:0:263
CCTGTTTGCTCCCCACGCTTTCGCACCTGAGCGTCAGTCTTCGTCCAGGGGGCCGCCTTCGCCACCGGTATTCCTCCAGATCTCTACGCATTTCACCGCTACACCTGGAATTCTACCCCCCTCTACGAGACTCAAGCTTGCCAGTATCAGATGCAGTTCCCAGGTTGAGCCCGGGGATTTCACATCTGACTTAACAAACCGCCTGCGTGCGCTTTACGCCCAGTACTTCCGATTAACGCTTGCACCCTCC
+
ABAABFFFFFFFGGGGEEEAFGEGGGGHGEGHGEEFGHHHFHHGFGDHHF0EEE>EEGGHEGCEGHE>>EFGGHHHGFHHHHHHFHGFFFGFHHHHHGFGGCGHHH2CBGHHHHGHHHHGGGGHHHFD.<EGF0C<DC<<CGGC0<CGH;<CH:CCCGHHGH0.:0/C/BFECD?-A:BFFFGFFFF/BFF99B9B:AEFFFFFFED:DD=B;:.:BFFFFFF9B/9;BBF..99BF?CDA.9/;;D.EF
@M03896:38:000000000-B4D98:1:1104:14079:10962 2:N:0:263
CCTGTTTGCTCCCCACGCTTTCGCACCTGAGCGCCAGTCTTCGTCCAGGGGGCCGCCTTCGCCACCGGTATTCCTCCAGATCTCTACGCATTTCACCGCTACACCTGGAATTCTACCCCCCTCTACGAGACTCAAGCTTGCCAGTATCAGATGCAGTTCCCAGGTTGAGCCCGGGGATTTCACATCTGACTTAACAAACCGCCTGCGTGCGCCTTACGCCCAGTACTTCCGATTAACGCTTGCACCCTCCG
+
AAAABFFFFFFFGGBEEEEEFGAEEGGHBEGFE2AAECFGHHHHDDEGH?0EEFEEEGGH1EAEGHEEE@GHHGFHFFE?GGFHHGGGGEFGFGFHH<BDFF2FGFH0CGHHGHHHGGHDGGGF<1C.<<<GC<G0<<D/<GF0:0CCFGCGF0:;;CGHHHB.99/;BFFFG99B?ABFBBFFFFB;9F/9B/;BB.AABDDFEFA;9A-B.;.9/AA-@FA/9/9BFF..;..9;9@9.9E//B9.AD.
@M03896:38:000000000-B4D98:1:1104:5715:10980 2:N:0:263
CCTGTTTGCTACCCACACTTTCGAGCCTCAGCGTCAGTTGGTGCCCAGTAGGCCGCCTTCGCCACTGGTGTTCCTCCCGATATCTACGCATTCCACCGCTACACCGGGAATTCCGCCTACCTCTGCACTACTCAAGAAAAACAGTTTTGAAAGCAGTTTATGGGTTGAGCCCATAGATTTCACTTCCAACTTGTCTTCCCGCCTGCGCTCCCTTTACACCCAGTACTTCCGCACAACGCTTGTGACCTAC
+
ABAABFFFFFFFGGFEEEFEGGEGHGGGGFHHGGGGGHHH3EFFHHHHHFHHGHAFGGGHHGGGGHEG5BGEHGHHHGGFGG?HHHHGGGGGHHHHHGEGGCHHHGCC@BHFHGGDGFGHHGHHFHGGDFGHF<F11FGCGGGC1FGFHGGHHGGHGHFH0=/<C<AGGHHGGGHFHHFHHFHFHGFFBFGEB0CFBFBBDCGGGEFAGGFF.F/9BFBB;AA9B/;FFF..;--9;@=A..9;;BFFFF
@M03896:38:000000000-B4D98:1:1104:5022:11083 2:N:0:263
CCTGTTTTCTCCCCACGCTTTCGCACCTGCGCGTCAGTCTTCGTCCCGGTCGCCGCCTTCGCCACCTCTATTCCTCCAGTTCTCTACGCATTTCACCGCTACACCTGGAATTCTACCCCCCTCTACGACCCTCCATCTCGCCAGCATCTGATGCAGTTCCCTGCTCGAGCCCCGGCGTCTCCCATCTCACTTAACAAACCGCCTGCGTGCGCTTTACGCCCAGTACTTCCGATTAACGCTTGCACCCTCC
+
>A>1>BF1B1BBF11EEEE0FEEAAEAG000A/EE/EGAA2AG0BE/////>/EE?EF?F/>///0001B2BF2>1B012B2BFFHH/EEA<GFHFD/>BC/1<0?00011?>D221?<</<<<1=<>.-</../0000<<@.:./;:000<CFC0<C:0009.;0:-9A?E.----9-;-/:9/;///;9///;//-:E9-@?--@---;@>-9/;-:=;--/:;BBFF9--;9;BB@--;A9BBAAEB
@M03896:38:000000000-B4D98:1:1104:28874:11987 2:N:0:263
CCTGTTTGCTCCCCACGCTTTCGCACCTGAGCGTCAGTCTTCGCCCAGGTCGCCGCCTTCGCCACCGCTACTCCTCCAGATCTCTACGCATTTCACCGCTACACCTGGAATTCTACCCCCCTCCACGACCCTCCAGCTCGCCAGCATCAGTTGCAGTTCCCACGTTGAGCCCGGGGATCTCACATCTCACTTAACAATCCGCCTGCGTGCGCTTTACGCCCAGTAATTCCGCTTAACTCTTGCACCCTCC
+
>A11>FF1@FFCF11EAAE0AAAA?AEG0F01AEF/BF112FF/AE///11A/EE/EE/1>//>>>>////B1C100011B12FBGGFEEEEHFHHD/<B@?B<0B000<?C?DBDB0F/////0><--<<C..///0/.<;.;./;:000;CF00;0;BB0.9;...;0BE-----;-:;B9//FB/BFF///;/;/;BBE-----9------://9--99-9;9BBFB/-9-;/9/9//BB:BFB?EA
@M03896:38:000000000-B4D98:1:1104:28877:12006 2:N:0:263
CCTGTTTGCTCCCCACGCTTTCGCACCTGAGCGTCAGTCTTCGTCCAGGGGGCCGCCTTCGCCACCGGTATTCCTCCAGATCTCTACGCATTTCACCGCTACACCTGGAATTCTACCCCCCTCTACGAGACTCAAGCTTGCCACTATCAGATGCAGTTCCCACGTTGAGCCCGGGGATTTCACATCTGACTTAACAAACCGCCTGCGTGCGCTTTACGCCCAGTAATTCCGACTAACGCTTGCACCCTCC
+
BBBBBFFFFFFFGGGGEEEEFGEEEFGHBFFHGGFEEHHHFHHHEEEFHFEGEE>EEEFHHEEDGFE/EEFHHHHHGFGHHHHHFHHGGEEGDGHHHFCCF@FHHHFC2GGHHFDFGHHGC>A>FGFA.<CGC0<<<C0/<CG0:;CCG0CCC:0G0CGCHH.-9..;9CFGF?A-A?:FFEFFFFF/;FFBFB:;;.AEDFFFFAF?DDCF@A.9BEA=BDE9BF/9BF/?-;-;FDF..99/;/DFFF
@M03896:38:000000000-B4D98:1:1104:6488:12581 2:N:0:263
CCTGTTTGCTACCCACACTTTCGCGCCTCAGCGTCAGTTGGTGCCCAGTAGGCCGCCTTCGCCACTGGTGTTCCTCCCGATATCTACGCATTCCACCGCTACACCGGGAATTCCGCCTACCTCTGCACTACTCAAGAAAAACAGTTTTGAAAGCAGTTTATGGGTTGAGCCCATCGATTTCACTTCCAACTTGTCTTCCCGCCTGCGCTCCCTTTACACCCAGTAATTCCGGACAACGCTTGTGACCTACG
+
BBBABFFFFFFFGGGFFEBAFGE22AEEGF3GEGG?EFFF3EFFGFFGEBFHGGAEEFGHEEEEEGF2@BGEHHHHHGGGGGGGHFH?EEEGGHFHHEEGGCFHH?</<CGHHHFDGGGHHHHHFGFGDFGHF111<0<0FCFC1=G0CFFE0<<C<=DG0D/:C::/:CGFHH/;:EB;FBFGFGF0FFFECFFFFBFGG@BFGE=BBFFEFBFB9;:;AE.9F/9/;BB-9-9.9-;99..//9B/B/.
@M03896:38:000000000-B4D98:1:1104:6474:12596 2:N:0:263
CCTGTTTGCTACCCACACTTTCGAGCCTCAGCGTCAGTTGGTGCCCAGTAGGCCGCCTTCGCCACTGGTGTTCCTCCCGATATCTACGCATTCCACCGCTACACCGGGAATTCCGCCTACCTCTGCACTACTCCAGCAAAACAGCTTTGAAAGCAGTTTATGGGTTGAGCCCATAGATTTCACTTCCAACTTGCCTTCCCGCCTGCGCTCCCTTTACACCCAGTAATTCCGGACAACGCTTGTGACCTAC
+
BBBBBFFFFFFFGGFGGAFBFGB24EEGGHHHEEEAAGFHCEGHGFBGFEFGGHEEGGGHAEEEGHF2@FGEHHHHHGGGGGGHHHHGEEGFGGHHHDGGGCFGGE>??BFGHHGDEDAGHHHHBG?FDFGHF1FF<CH1FGGC0>1=<DF0D</=<D0D0=/<<<:/:CGEHFB:GCGHHGHHHGF0BFF0;09;FBBBDGB?.;9BBDDEBB/BFFBFDEE9F//9F;9-99-.;-;99../9;B//F
@M03896:38:000000000-B4D98:1:1104:6498:12604 2:N:0:263
CCTGTTTGCTACCCACACTTTCGAGCCTCAGCGTCAGTTGGTGCCCAGTAGGCCGCCTTCGCCACTGGTGTTCCTCCCGATATCTACGCATTCCACCGCTACACCGGGAATTCCGCCTACCTCTGCACTACTCAAGAAAAACAGTTTTGAAAGCAGTTTATGGGTTGAGCCCATAGATTTCACTTCCAACTTGTCTTCCCGCCTGCGCTCCCTTTACACCCAGTAATTCCGGACAACGCTTGTGACCTCC
+
ABAAAFFFFFFFGGGFGEFBFGECGEGHHHHGFGFEFHHHGGGFGHHGGD5FFGEEGGGHEEEEGHFF@GHEHHHHHGGEFGGGHHHFEEFGHHHHHGEGGCGHHE/<B@GGGH@CDDEHHHHH1GFFG1FGF1<11<><GGH<1>FGG.=0G<<C=DGF0</<<<:::CGGHF/0:CGFHHHHHGGFGGFBCBFFFGFFD?ADEF-@BDAE.99FFBBBDE.9;/99FF/-.;-.A-;99.9//:;B/;
@M03896:38:000000000-B4D98:1:1104:23098:12617 2:N:0:263
CCTGTTTGCTCCCCACGCTTTCGCACCTGAGCGTCAGTCTTCGTCCAGGGGGCCGCCTTCGCCACCGGTATTCCTCCAGATCTCTACGCATTTCACCGCTACACCTGGAATTCTACCCCCCTCTACGAGACTCAAGCTTGCCAGTATCAGATGCAGTTCCCACGTTGAGCCCGGGGATTTCACATCTGACTTACCAAACCGCCTGCGTGCGCTTTACGCCCAGTACTTCCGATTAACTCTTGCACCCCCC
+
AAAAADFCFFFFGGGGAEEFFGDEEGGGHFGGFGDGGHHHFHGGEA1AGE0EAE0EEGGHAECEGHE/>>FGHGHHFBCBBFGGHHHFF?EFHHHHHBBC?@FGGFCCGFGHGHGHGHHGGGGHGHG..<<GF0C<DGF<CG00:;CCC0;;;:C0:;;:F0.;;..;/CFEB-A--9B=FFF9FFF/;B//;/99/.AFA;ADEF-;9A=F-9.//A.-;..9//BBFF..;.;/;/;9//9/9:;-;9
@M03896:38:000000000-B4D98:1:1104:23082:12626 2:N:0:263
CCTGTTTGCTCCCCACGCTTTCGCACCTGAGCGTCAGTCTTCGTCCAGGGGGCCGCCTTCGCCACCGGTATTCCTCCAGATCTCTACGCATTTCACCGCTACACCTGGAATTCTACCCCCCTCTACGAGACTCCAGCTTGCCAGTATCAGATGCAGTTCCCAGGTTCAGCCCGGGGATTTCACATCTCACTTAACAAACCGCCTGCGTGCGCTTTACGCCCAGTAATTCCGATTAACGCTTGCACCCTCC
+
ABAABFFFFFFFGGGFEEEFFGEEEGGHHHHHGGEEEFGHHHHHFGFGHCGEEEEEFGGHEEEEGHE/>EFGHHHHHBCBGGHHHHGFEEFFHHHHHDBCC@FHHHCGBGHGGFFFHHHGGGFHHGF..CCGF/<<<C0/<GD:0;;CG00CG:::;CGHH00.:;0;0CGDA9;--::FFFGFFFF/;BFFB/;;99EF;AFFFF9AD?;D-;ABFAD=CD.:/BFFFF/9A.A/B.;...9/BBDEEF
@M03896:38:000000000-B4D98:1:1104:23065:12627 2:N:0:263
CCTGTTTGCTCCCCACGCTTTCGCACCTGAGCGTCAGTCTTCGTCCAGGGGGCCGCCTTCGCCACCGGTATTCCTCCAGATCTCTACGCATTTCACCTCTACACCTGGAATTCTACCCCCCTCTACGCCACTCAACCTTGCCACTATCAGATGCAGTTCCCAGGTTGAGCCCGGGGATTTCACATCTCACTTACCAATCCGCCTGCGTGCGCTTCCCGCCCACTAATCCCGCTCAACGCTCGCACCCTCC
+
AA1>AFF1BDFFGFFG1AAAFGEECGGFFBFFEEF/EHGHGHHHEGCFG//AAE/EEEEF/B?/?E//>/?2B22BF>B1>BFFG2F/E?EE2G2BF1BB1BBGFB?001?1?@D@GHHGG@F01>>--.<>F/</=GH0<C<0<<00D00;0<00:;;C000./:/:/;9;--9--.:BF00;;CB00;BB/BB/9/;B9A---9------99-/:-99;---9/;99F--;--/9-9---9-;@;---
@M03896:38:000000000-B4D98:1:1104:15103:12972 2:N:0:263
CCTGTTTGCTCCCCACGCTTTCGCACCTGAGCGTCAGTCTTCGTCCAGGGGGCCGCCTTCGCCACCGGTATTCCTCCAGATCTCTACGCATTTCACCGCTACACCTGGAATTCTACCCCCCTCTACGAGACTCAAGCTTGCCAGTATCAGATGCAGTTCCCAGGTTGAGCCCGGGGATTTCACATCTGACTTAACAAACCGCCTGCGTGCGCTTTACGCCCAGTACTTCCGATTAACTCTTGCACCCTCC
+
ABBABFFCDFFFGGGGEEEFFGEEFGGFBFHGEEEGGHHHGHGHEFGGHDCGEEEFGGGHFFGGGH1/>EGHHHHHHGGEHGGHHHGFEEEGFHHHHCCFG@FGHHF0CGHHHHHFHHHGGGGHHGF<<A<GG0<0<CF/CGG0::CCGCCFF:CC;CHHHH0::;99CCFGAG-A:AFFGBFFFFF/;BBFF/BBF?EE;@FFFF@:AABB-.AFFADFF.E9B/99FFA.9.;FF/;/9B;/;BDAAD
@M03896:38:000000000-B4D98:1:1104:15113:12986 2:N:0:263
CCTGTTTGCTCCCCACGCTTTCGCACCTGCGCGTCAGTCTTCGTCCAGGGCGCCGCCTTCGCCACCGGTATTCCTCCAGATCTCTACGCATTTCACCGCTACACCTGGCATTCTACCCCCCTCTACGACACTCCAGCTCGCCAGTATCAGATGCAGTTCCCAGCTTGAGCCCCCGCCTTTCCCATCTCACTTAACAAACCGCCTGCGTGCGCTTTACGCCCAGTACTTCCGATCAACGCTTACACCCTCC
+
AA11AFF1BDDFGGCEAAE0FGEEEEEF00AAEEE/EHHHBHGGEF/BE//A>E>EEEEG//AEEG?/>>/FFFFHF0BDFFGGG2G?EECFFF2DG/@CGC1FFH0000?FGB<FFGFCCCCF1F<<.-<0/<//<0/.;;.-00<<;:0:BF090;FFFF0.00/.0BCA.----9-;B9FF/BF9BFBB//:/9-9A--@BE-;9-A>9--999---9;-9////;9-:9-;9B-9---9/9:A-9A
@M03896:38:000000000-B4D98:1:1104:15935:13479 2:N:0:263
CCTGTTTGCTCCCCACGCTTTCGCACCTGAGCGTCAGTCTTCGTCCAGGGGGCCGCCTTCGCCACCGGTATTCCTCCAGATCTCTACGCATTTCACCGCTACACCTGGAATTCTACCCCCCTCTACGAGACTCAAGCTTGCCAGTATCAGATGCAGTTCCCAGGTTGAGCCCGGGGATTTCACATCTGACTTAACAAACCGCCTGCGTGCGCTTTACGCCCAGTACTTCCGATTAACGCTTGCACCCTCC
+
BBAABFF4DFFFGGFEEEAAFGEEGGGHBFGHGGEAFHHHFHHHEE1GHCCEEE>EEGGHHGGGGHE>>>FGHGHHHGHGHHHHHHHGGEEEFGFHHFGGGCFGHHGACGHHHHHHHHGGDGGHFHF.<DEHF0C<DGB/CCG00<CCGC0CF:;;:CFHHHHA/0;/CFGG@G-?@EFGFFFBFFF/9FFFFBBFFFEABBBFFFBDFFBB?../;AD9BDE/B/BFFFDDF..9BDBAAF:/9BAFF?
@M03896:38:000000000-B4D98:1:1104:15920:13493 2:N:0:263
CCTGTTTGCTCCCCACGCTTTCGCACCTGAGCGTCAGTCTTCGTCCAGGGGGCCGCCTTCGCCACCGGTATTCCTCCAGATCTCTACGCATTTCACCGCTACACCTGGAATTCTACCCCCCTCTACGAGACTCAAGCTTGCCAGTATCAGATGCAGTTCCCAGGTTGAGCCCGGGGATTTCACATCTGACTTAACAAACCGCCTGCGTGCGCTTTACGCCCAGTAATTCCGATTAACGCTTGCACCCTCC
+
BBABBFFFFFFFGGGGFEEFGGFEGGGGCGHHGGEEGHHHHHHHEFEHHGCGEFEGGGGHEEFGGHE>EEGHHHHHGGHHHGHHHHHFFEFGFGGHHDDGGCFHGHFCFGHHHHHGHHHGGGGHHGFA<CCGF<G0<GD<CGG0:;CCGCCGH:;C;GHHHEG.:0;:BFGGGG?-D.FGFFGFFFF/;FFFFEFFFFFFFFFFFFF;AADB-AAFFEFAFFFFBBB/BFF.;AAFFDD?.9.;BFFFEF
@M03896:38:000000000-B4D98:1:1104:18038:13575 2:N:0:263
CCTGTTTGCTCCCCACGCTTTCGCACCTGAGCGTCAGTCTTCGTCCAGGGGGCCGCCTTCGCCACCGGTATTCCTCCAGATCTCTACGCATTTCACCGCTACACCTGGAATTCTACCCCCCTCTACGAGACTCCAGCTTGCCAGTATCAGATGCAGTTCCCAGGTTGAGCCCGGGGATTTCACATCTGACTTAACAAACCGCCTGCGTGCGCTTTACGCCCAGTACTTCCGATTAACGCTTGCACCCTCC
+
BBABBFFFFFFFGGGG2AAFFGBEFGGFFBFGEGEEEHHHBHGGEEDGHEE?AE>EFGGHEFGEGHE//EFHHGGHFGCFGGFHHEGFEEEEGGGGH?BDC@FGHHB0FGGFHFHHHHFGGGGHFFF..CCHG/C<CG0<CGG00<;;<0;0C:;C;:GHHHB.:0;9;BFGBB--B9BCBFFFFFF//BF/;/;BB.;ECFCF?F@;9A-;-;:FFEA;=A./;///;;.A?A9BB.;99.;/:BD.:;
@M03896:38:000000000-B4D98:1:1104:18049:13590 2:N:0:263
CCTGTTTGCTCCCCACGCTTTCGCACCTGAGCGTCAGTCTTCGTCCAGGGGGCCGCCTTCGCCACCGGTATTCCTCCAGATCTCTACGCATTTCACCGCTACACCTGGAATTCTACCCCCCTCTACGAGACTCAAGCTTGCCAGTATCAGATGCAGTTCCCAGGTTGAGCCCGGGGATTTCACATCTGACTTAACAAACCGCCTGCGTGCGCTTTACGCCCAGTAATTCCGATTAACGCTTGCACCCTCCG
+
BBBBBFFFFFFFGGGGEFEFFGAEFGGFFGHHGGEEEHHHHHHHGGDGHEGGEEEEGGGHFFGGGHEE>EGHHHHHHFGHHHHHHHHGGEGGFHHHHGGGGCGHHHFFGGHHHHHHHHHGGGGHHGGA<CCGF0CDDHG/CHH0GHHGHFGGB0:C;GHHHHHA/C9BFGGGGGABGDGGGGGGFFFBFFFBFB9BBFEEFFFFFFFFFFDFBA.FFEDBFAEBFBFFFFF9AA.BF.B.;E9:;BFFFF.
@M03896:38:000000000-B4D98:1:1104:13602:13755 2:N:0:263
CCTGTTTGCTCCCCACGCTTTCGCACCTGAGCGTCAGTCTTCGTCCAGGGGGCCGCCTTCGCCACCGGTATTCCTCCAGATCTCTACGCATTTCACCGCTACACCTGGAATTCTACCCCCCTCTACGAGACTCAAGCTTGCCAGTATCAGATGCAGTTCCCAGGTTGAGCCCGGGGATTTCACATCTGACTTAACAAACCGCCTGCGTGCGCTTTACGCCCAGTAATTCCGATTAACGCTTGCACCCTCC
+
ABBBBFFFFFFFGGGGEEEFFGEEFGGHFBGGEGFGFHGHHHHHGFCFHEEGEEEEGGGHEGDGGHE>EEGHHHHHHFGGHGHHHHHFGFGGHHHHHFFGGCGHHHHFHGHHGHHGHHHGGGGHHHFDAEEHH0G<DGF/CGGG:<0<G0CGH:CGCGHHHHB::9/;BFGEBDD-ADFFFBFFFFF/BFFFFFFFBFEFFFFFFFBAFFFFC.EFFEFCFFF/;BFFFFF.;9:FF?C.A?9;;FFEFF
@M03896:38:000000000-B4D98:1:1104:13604:13773 2:N:0:263
CCTGTTTGCTCCCCACGCTTTCGCACCTGAGCGTCAGTCTTCGTCCAGGGGGCCGCCTTCGCCACCGGTATTCCTCCAGATCTCTACGCATTTCACCGCTACACCTGGAATTCTACCCCCCTCTACGAGACTCAAGCTTGCCACTATCAGATGCAGTTCCCAGGTTGAGCCCGGCGATTTCACATCTGACTTAACAAACCGCCTGCGTGCGCTTTACGCCCAGCAATTCCGATTAACGCTTGCCCCCTCC
+
AAAABFFFFFFFGGGEAEAAFGEEEGGHBBBGGFAEADFGGH2GEEEGHCC0AE>EEFGHHEEFGHEE/>FHHHHHH?GHFHHHHHHFFEFG2GDGHCBBBCGHHGC<2<FGGHHFGHHGGGGHHGFC.<AGGGB<<G0<<GG0/:;GB0::C:C::CCHHH0.:9;/;CCE@---;-9EF/BFFFF/;BB99B/;/.;9DFFFFEFADF=B@9.9F.99BD?.9BF/BBB...;;BAB.;:://:B>DD
@M03896:38:000000000-B4D98:1:1104:12262:13843 2:N:0:263
CCTGTTTGCTCCCCACGCTTTCGCACCTGAGCGTCAGTCTTCGTCCAGGGGGCCGCCTTCGCCACCGGTATTCCTCCAGATCTCTACGCATTTCACCGCTACACCTGGAATTCTACCCCCCTCTACGAGACTCAAGCTTGCCAGTATCAGATGCAGTTCCCAGGTTGAGCCCGGGGATTTCACATCTGACTTAACAAACCGCCTGCGTGCGCTTTACGCCCACTAATTCCGCTTAACGCCTGCACCCTCC
+
ABABBFFFFFFFGGGF2AEFFGDEGGGHABFEAEEFEHGHFHHHFGEHHG0AEEEFFFDHEEFEFHE>EEGGHGHHHEHGHHHFGHFGGAEEDGGGGABDFCFGGG<02CGGHFHFHGHGGCDFGF.<>DEDG0C<DGD/CGF00;;CF:CBGCF;0;CH0GF:::/BBFGGFB-9?EGGFFGGFFF:;FFFFFBBBAAE;FFF??-.;.--9.;BB.?-BA..9;;BF/F.999B/.9-99;.9;DEAD
@M03896:38:000000000-B4D98:1:1104:12240:13853 2:N:0:263
CCTGTTTGCTCCCCACGCTTTCGCACCTGAGCGTCAGTCTTCGTCCAGGGGGCCGCCTTCGCCACCGGTATTCCTCCAGATCTCTACGCATTTCACCGCTACACCTGGAATTCTACCCCCCTCTACGAGACTCCAGCTTGCCAGCATCAGTTGCAGCTCCCAGGTTGAGCCCGGAGATTTCACATCTGACTTAACAAACCGCCTGCGTGCGCTTCACGCTCAGCAATTCCGATTAACTCTTGCATCCTC
+
AAAAAFFBFDFCFEFG?EEFAF0A0EEFBAFB0E?A/FGH2D/BAA/BG?AEEE@EG?EGEECEGG?>>EC>B>FFG0B1FFGGFGGFC?/E2FDFH/</<@GH??CFF<GG?2<@?0/>-><<11..><C0</</<00/<CG0./;;G00;00C0///;E:09/0///0;:---;?/9CB0B0000/;////;9//99;->-99-@9-9-9;--/:9--;9///-;9/9B-9--9/////////;9/:
@M03896:38:000000000-B4D98:1:1104:12260:13862 2:N:0:263
CCTGTTTGCTCCCCACGCTTTCGCACCTGAGCGTCAGTCTTCGTCCAGGGGGCCGCCTTCGCCACCGGTATTCCTCCAGATCTCTACGCATTTCACCGCTACACCTGGAATTCTACCCCCCTCTACGAGACTCAAGCTTGCCAGTATCAGATGCAGTTCCCAGGTTGAGCCCGGGGATTTCACATCTGACTTAACAAACCGCCTGCGTGCGCTTTACGCCCAGTAATTCCGCTTAACGCTTGCACCCTCC
+
ABBBBFFFFFFFGGFFAEEFFGEGFGGHCGGGGGGEGHHHGHHHFG?GHFCGEEEGGGGHHEEGGHEEEEGHHHHHFFGGGGHHHHHGFFGGFHHHHDCDGGGHHFFCFGHGHHHGHHHGGGGHHGG.AEGHF0<<DGB/CGG0:0GGH0<CG:CCCGHGHHBCC0;/BFGGF@-9ADGGGGGBFFF/9FF/BBBFFAEFFFFFEF-;ADBC;.AFFFFFBD9:BFFFFF/.;../99>.;..:;FFE.D
@M03896:38:000000000-B4D98:1:1104:29202:13905 2:N:0:263
CCTGTTTGCTCCCCACGCTTTCGCACCTGAGCGTCAGTCTTCGTCCAGGGGGCCGCCTTCGCCACCGGTATTCCTCCAGATCTCTACGCATTTCACCGCTACACCTGGAATTCTACCCCCCTCTACGAGACTCAAGCTTGCCAGTATCAGATGCAGTTCCCAGGTTGAGCCCGGGGATTTCACATCTCACTTAACAAACCGCCTGCGTGCGCTTTACGCCCAGTAATTCCGATTAACGCTTGCACCCTCC
+
ABAAAFFBFFFFGGFFEEEAFGEEEGGGFFFEEGGEGHHF5GCAEEDFH10EAEECGGFG1?1AEH>/>EFHGFFHF2GFHGGHHHHFFEGGGHHGHABGG?FGFHBC2FHHGFFFGFHGGGGHEH><.<CG<</0<<0/<C=:0;CFC::;GCC0;CHHFH0::0/9;BGG-?--;C9BCFB;BFF/9BBBFBBB9AAE99>FFFB9.9@B;../BAA;BF.9BBFFFFFFAAFFF?D...;/;FF?EF
@M03896:38:000000000-B4D98:1:1104:29209:13923 2:N:0:263
CCTGTTTGCTCCCCACGCTTTCGCACCTGAGCGTCAGTCTTCGTCCAGGGGGCCGCCTTCGCCACCGGTATTCCTCCAGATCTCTACGCATTTCACCGCTACACCTGGAATTCTACCCCCCTCTACGAGACTCAAGCTTGCCAGTATCAGATGCAGTTCCCAGGTTGAGCCCGGGGATTTCACATCTGACTTAACAAACCGCCTGCGTGCGCTTTACGCCCAGCACTTCCGACTAACGCTTGCACCCTCC
+
BBBBBFFFFFFFGGGFEEEFFG2EEGFHBGHGGGGGGHHHDHHHGGCHFGCAAFEGGGGHGEEFGHE/EEFHEGGGGBGEHHHHHHHGG/EEHFFHHDCFDCBGHHFFGHHHHDDFFHFFGGGH1F.><CDHF</<</0/<CD00;CGFC0CF::C0;CCHH0;:9///:BEA---99:FBBF0BFF/BFF/;99;/9:A-@>DAFFDFD=>;../;A.9@FE.:.;BFBF.--9//A-..;./99DFEA
@M03896:38:000000000-B4D98:1:1104:23063:14413 2:N:0:263
CCTGTTTGCTACCCACACTTTCGAGCCTCAGCGTCAGTTGGTGCCCAGTAGGCCGCCTTCGCCACTGGTGTTCCTCCCGATATCTACGCATTCCACCGCTACACCGGGAATTCCGCCTACCTCTGCACTACTCAAGAAAAACAGTTTTGAAAGCAGTTTATGGGTTGAGCCCATAGATTTCACTTCCAACTTGTCTTCCCGCCTGCGCTCCCTTTACACCCAGTAATTCCGGACAACGCTTGTGACCTAC
+
BBBBBFFFFFFFGGGEGEFBFGEFFFGHHFHHGGFEFHGDFEFGGHFCGHGHGGAEGGGHEFGGGHFG5FGEGHHHHGGAGGGHHHHFEEEGHHHHHEEGGCGGGE</BDGHHH0DFGGHHFHHFHGHFHHHF?11FC00<>>01>FFFE00=<<C<DG0DGGHGC:/CGHEHFFHHHHGGBGGGFF99FBBCBFFGGFFGGGGGGGGGFDFFFFFFFFFDEEFBFBFFF/-.9-.9@B.A../;;BBFB
@M03896:38:000000000-B4D98:1:1104:24934:14632 2:N:0:263
CCTGTTTGCTACCCACACTTTCGAGCCTCAGCGTCAGTTGGTGCCCAGTAGGCCGCCTTCGCCACTGGTGTTCCTCCCGATATCTACGCATTCCACCGCTACACCGGGAATTCCGCCTACCTCTGCACTACTCAAGAAAAACAGTTTTGAAAGCAGTTTATGGGTTGAGCCCATAGATTTCACTTCCAACTTGTCTTCCCGCCTGCGCTCCCTTTACACCCAGTAATTCCGGACAACGCTTGTGACCTAC
+
BBBABFFFFFFFGGGEGAFBFGEFAEGHHGHHGFEEGHGFBFFHHHFHFFDGFHEFGGGHEEGEGHB?@BGEGHHHHGGGGGGHHHHGGGGGHHHHHGGGGCGHHE>@CDHHGH@EEGGHHGHHGHGHDGGHF<C<?FHHFGGF1>>GGFFHHCCG0=DGDH/CC<;/GGHGHHHBHHHHHHHHHGGBFGGGB0CFGGFFBAGGEE9BGGFFFBFFFFBBFEFBFB;FFFB-9--9AFDDA..//;FFFF
@M03896:38:000000000-B4D98:1:1104:24943:14649 2:N:0:263
CCTGTTTGCTACCCACACTTTCGAGCCTCAGCGTCAGTTGGTGCCCAGTAGGCCGCCTTCGCCACTGGTGTTCCTCCCGATATCTACGCATTCCACCGCTACACCGGGCATTCCGCCTACCTCTGCACTACTCAAGAAAAACAGCTTTGAAAGCAGTTTATGGGTTGAGCCCATAGATTTCACTTCCAACTTGTCTTCCCGCCTGCGCTCCCTTTACACTCAGTAATTCCGTACAACGCTCGCCACCTAC
+
AAAAAFFBFFFFGFBEEEFFFG000BEFG1FABAA00FB11A/BAB1BAAA1BFAEEGCH/BA/EF@010?/DBFGGFAE?/>GHBGFCEFGGFFGHEEEC<BBGE<//<BGGG0?CA/@FHG1??DGGFHHC?1110<FCFC0<><=FBFDB<<<<<=00</.<.://;GC:GB:CGHCGFHFHHF00;9B00;FF0B/E?@9..-;9CBF-9;/BBF/;////;;//;//-9-9/-9------;99//
@M03896:38:000000000-B4D98:1:1104:10316:14888 2:N:0:263
CCTGTTTGCTCCCCACGCTTTCGCACCTGAGCGTCAGTCTTCGTCCAGGGGGCCGCCTTCGCCACCGGTATTCCTCCAGATCTCTACGCATTTCACCGCTACACCTGGAATTCTACCCCCCTCTACGAGACTCCAGCTTGCCAGCATCAGATGCAGTTCCCAGGTTGAGCCCGGGGATTTCACATCTGACTTAACAAACCGCCTGCGTGCGCTTTACGCCCAGTAACTCCGATTAACGCTTGCACCCTCC
+
BBAABFFFFFFFGG4E2EE2FGAEEEEHFFHHCEGGGBGDFHGGAE?G310AEE>EEEGH1EAEEGE/>EFHHHHHH0FFFGHHHGHGGFE/FHGHH?BCCCGHGHFHFHHHHHFFHHHGG<EGHHFA.<<GC/<<<GB<CGGG.:<;G;:GB0::;;GGHH0.90::CFFE--?@-:BFFFFFFFF/;BFBF/;//.:A--B?EF?ADA;9;..9;9.>BD.9BB//;:AB.:AB/AB...:/;BDAAF
@M03896:38:000000000-B4D98:1:1104:10312:14907 2:N:0:263
CCTGTTTGCTCCCCACGCTTTCGCACCTGAGCGTCAGTCTTCGTCCAGGGGGCCGCCTTCGCCACCGGTATTCCTCCAGATCTCTACGCATTTCACCGCTACACCTGGAATTCTACCCCCCTCTACGAGACTCCAGCTTGCCAGTATCAGATGCAGTTCCCAGGTTGAGCCCGGGGATTTCACATCTGACTTAACAAACCGCCTGCGTGCGCTTTACGCCCAGTAACTCCGATTAACGCTTGCACCCTCC
+
AAAAAFFBFFFFGGGGEEEFFGEEEGGFGGHHGFEGGHHHFHHHGFEHF?EGEFEGGFGHEEDFGH>>EEGHHHHHGFEGGHHHHHHGFEFEFGGHHBBFC@DGHHFFFCHGGDGFGHHGGGGHHHFG.CEHF/<<CH0/CGH00;CCG00;CC0C;CGHHHCC:0999FGGA?9?-;9FBFGGFFF:BFFFF/;99AEEFFFFEF@9A:;@99A/BAA;BDEBFB/;BFD-9.;;;.@.9A.;9FFE9A
@M03896:38:000000000-B4D98:1:1104:10331:14913 2:N:0:263
CCTGTTTTCTCCCCACGCTTTCGCACCTTCGCGTCAGTCTTCGTCCCGTTCGCCGCCTTCTCCACCGCTATTCCTCCTGTTCTCTACGCATTTCACCGCTACCCCTGTAATTCTACCCCCCTCTACGACCCTCCATCTCGCCAGCATCAGATGCAGTTCCCACGTCGAGCCCCGGGCTCTCCCATCTCACTTACCCCACCGCCTGCGTGCGCTTTACTCCCAGTACTTCCGATTCACGCTTCCACCCTCC
+
>A11>FF1BDDFGAAFFEE0AEEABEEF11AAAAE/EGD12FG0AE///00B/EEEEF/@1@1B>>///>/BD22FC011B>>FFHG?E?//FDGFF/<EC?FCCF/12BBFFDD>DFHCCCA01?//.->0.<01=00<<@<<.<=C000;CC00;;GGC0.-:.--99AE.-9-9:.;9//-;BB//B/9//99-:9A->@--;-9B??@;--9:/;9E:;////;;F99--;BF-A---;//FBAEB
@M03896:38:000000000-B4D98:1:1104:17291:15703 2:N:0:263
CCTGTTTGCTCCCCACGCTTTCGCACCTGAGCGTCAGTCTTCGTCCAGGGGGCCGCCTTCGCCACCGGTATTCCTCCAGATCTCTACGCATTTCACCGCTACACCTGGAATTCTACCCCCCTCTACGAGACTCAAGCTTGCCAGTATCAGATGCAGTTCCCAGGTTGAGCCCGGGGATTTCACATCTGACTTAACAAACCGCCTGCGTGCGCTTTACGCCCAGTAATTCCGATTAACGCTTGCACCCTCCG
+
ABBABFFFFFFFGGGEAEEFFGEEFGGHFFHHGGFEFHHHFHEGEEDHHE?EEEEFGGGHHEEEGHE@EGGHHHHHFCCFGHHGHHHGEEFGGHGHHDDGGCGHHHHFHFGHGHHGHGHGGGGHHHG<<CFHF0C<DGD<CGG0;;CGHFCGG:CCCCHHHHHGF9/:CFGGGGAGGDFGGFGFFFF9BFFBBFB;FAEFCFFFEF;ADD-@9.EFFEDAFF.9;//;FF/.9.ABFFF?FAA;9FFFFD.
@M03896:38:000000000-B4D98:1:1104:17274:15712 2:N:0:263
CCTGTTTGCTCCCCACGCTTTCGCACCTGAGCGTCAGTCTTCGTCCAGGGGGCCGCCTTCGCCACCGGTATTCCTCCAGATCTCTACGCATTTCACCGCTACACCTGGAATTCTACCCCCCTCTACGAGACTCAAGCTTGCCAGTATCAGATGCAGTTCCCAGGTTGAGCCCGGGGATTTCACATCTGACTTAACAAACCGCCTGCGTGCGCTTTACGCCCAGTAATTCCGATTAACGCTTGCACCCTCC
+
AAAAAFFFFFFFGGGFEEAFFFEEDGGHFFHHGGGFGHHHHHHHGFEHHE?EEEEFGGGHEEEEGHGEEFGHHHHHFE33GGFHHHHGGEGGHHHHHGDCCCGHHFFFBGHHHHHHHHHGGGGHHHG?.DEHFCG0DG0/CGF0:;CGHFCFFCCG0CGGHHE::99B9FFEC@A-BAFGGGGFFFFB/FFFFBFFF?EEFFFFFECDDD;@-AEBFF?DFF.;//9;FB/..9A9;9B.;.9;BFFEEF
@M03896:38:000000000-B4D98:1:1104:19445:15757 2:N:0:263
CCTGTTTGCTCCCCACGCTTTCGCACCTGAGCGTCAGTCTTCGTCCAGGGGGCCGCCTTCGCCACCGGTATTCCTCCAGATCTCTACGCATTTCACCGCTACACCTGGAATTCTACCCCCCTCTACGAGACTCAAGCTTGCCAGTATCAGCTGCAGTTCCCAGGTTGAGCCCGGGGATTTCACATCTGACTTAACAAACCGCCTGCGTGCGCTTTACGCCCAGTAATTCCGATTAACGCTTGCACCCTCCG
+
BBBBBFFFFFFFGGBEAFEFFGFGGGGFHFHHGEEEGFGHHHHHGGEHHGGCEFEGGGGHEFGEGHEEEGGHHHHHHGHGGHHHHHHGGDGGFHHHHGDGGCFGHBFFHGHHHGHHHHHGGGGHHHC.<DEHHCH<DGF<CGFC:CCGHG0;CCBG;CHGEHFA/:/:BFGEAAACG./BFFGFFFF99FFBB/BFF9EEAFFFFFFDFDAAFA?BF.A@BAE/;B//BB/.A.A/:9>...A:99.99;.
@M03896:38:000000000-B4D98:1:1104:19442:15776 2:N:0:263
CCTGTTTGCTCCCCACGCTTTCGCACCTGAGCGTCAGTCTTCGTCCAGGGGGCCGCCTTCGCCACCGGTATTCCTCCAGATCTCTACGCATTTCACCGCTACACCTGGAATTCTACCCCCCTCTACGAGACTCAAGCTTGCCAGTATCAGATGCAGTTCCCAGGTTGAGCCCGGCGATTTCACATCTGACTTAACAAACCGCCTGCGTGCGCTTTACGCCCACTAATTCCGCTTAACGCTTGCACCCTCC
+
AAABBFFFFFFFGGGGEEEFFGEEEGGGHGHGGGE?EHHHFHHHEEFHFEEGEE@FGFGHAEEEGHE/>>FHGHFHFEF3FGFGHFGGGFEGFGHHHDCBDCFHHGGFBGGFGHHHHHHGGFGHHHFE.ADHHFGDGHF/CGH0;;GGHFC:C:C0;0CGHHFF/C/CBFGECB-;DAEEBBFBFFF//B/FB/:BB.EE-@@DAF9999;@-9./9A?=@A.:;//9BF9.;.D/;.9...ABF/AAE.
@M03896:38:000000000-B4D98:1:1104:3746:16675 2:N:0:263
CCTGTTTGCTACCCACACTTTCGAGCCTCAGCGTCAGTTGGTGCCCAGTAGGCCGCCTTCGCCACTGGTGTTCCTCCCGATATCTACGCATTCCACCGCTACACCGGGAATTCCGCCTACCTCTGCACTACTCAAGAAAAACAGTTTTGAAAGCAGCTTATGGGTTGAGCCCATAGATTTCACTTCCAACTTGTCTTCCCGCCTGCGCTCCCTTTACACCCAGTAATTCCGGACAACGCTTGTGACCTAC
+
BBBBBFFFFFFFGGGGEABFGGECGFGHHFHHFFFGGHHFGEFGHGFGFFHFFGEGGGGHEEDEFHEF@BGEHFHHHGFGGGGHHHHFFFGGHHGHHEEFGCFGH@CC?CGHHHGDFAEHHEHHGHGFFHHHG1F11<F0>EHB1=FF0AD0GCCH/<<DD0/C<:A//GHFGH/;GFHCGGHHGGGBFGBBB9FFGGFFDGGGGEDGGFFEF9FFFBFBDEEB//9FFF/;99;9;-BD.../99BFFF
@M03896:38:000000000-B4D98:1:1104:12105:17983 2:N:0:263
CCTGTTTGCTCCCCACGCTTTCGCACCTGAGCGTCGGTCTTCGTCCAGGGCGCCGCCTTCGCCACCGGTATTCCTCCAGATCTCTACGCATTTCACCGCTACACCTGGAATTCTACCCCCCTCTACGAGACTCAAGCTTGCCAGTATCAGATGCAGTTCCCAGGTTGCGCCCGGGGATTTCACATCTGACTTAACAAACCGCCTGCGTGCGCTTTACGCCCAGTACTTCCGCTTAACGCTTGCACCCTCC
+
AAAAAFFCFFFFFGGEEEEAFGEEDFGGBB2FAGE2E0EEGHHCEE1FC?1A>FCGGEGHFFCEGG1/>EFFGHHHFBEFGGHHFFHGFE?FDGFHHDGGC@?GFGC<2FHHGH1FFFGGGDFGGHGG?DAGH0C<DG0<:CC0:;;CCCBGFFECCFHCHFB.90;.-;.BB--9@AFFFFF/BFB//;FF:B9;FFFFACFFFFA.DD;D-AABF.9@B.A/B///:9.99.ABB.-.9EA9B/DEFF
@M03896:38:000000000-B4D98:1:1104:12110:18000 2:N:0:263
CCTGTTTGCTCCCCACGCTTTCGCACCTGAGCGTCAGTCTTCGTCCAGGGGGCCGCCTTCGCCACCGGTATTCCTCCAGATCTCTACGCATTTCACCGCTACACCTGGAATTCTACCCCCCTCTACGAGACTCAAGCTTGCCAGTATCAGATGCAGTTCCCAGGTTGAGCCCGGGGATTTCACATCTGACTTAACAAACCGCCTGCGTGCGCTTTACGCCCAGTAATTCCGATTAACGCTTGCACCCTCC
+
BCCCCFFFFFFFFGGGEEEFGGGGGGGHFHHHGGGEGHHHGHHHGGFGHD?FEEEGGGGHFFDGGHEEEGGHHGHHHFGGHGHHHHHGGEFGFHHHHGGGGCGHHHFCFGHHHHGFHHHGGGGHHHGD.EEHH0<<DGF<CHHB:CHGHGCGGCC;:CGHHH0:/9BBFGGGCGA9CDFGGGGGFFF/BFFFF/BBFAFFFFFFFFF;DD;B>.EFFEDCFAE9BBFBFF/.:;DBFDD.9.;;/;AEFF
@M03896:38:000000000-B4D98:1:1104:18622:18612 2:N:0:263
CCTGTTTGCTCCCCACGCTTTCGCACCTGAGCGTCAGTCTTCGTCCAGGGGGCCGCCTTCGCCACCGGTATTCCTCCAGATCTCTACGCATTTCACCGCTACACCTGGAATTCTACCCCCCTCTACGAGACTCAAGCTTGCCAGTATCAGATGCAGTTCCCAGGTTGAGCCCGGGGATTTCACATCTGACTAAACAAACCGCCTGCGTGCGCTTTACGCCCAGTAATTCCGATTCACGCTTGCACCCTCC
+
BBBBBFFFFFFFGGGEEFECFGEEDGGGCCFGGEGGGHHHGHGGEEEHH?EEEEEGGGGHHGFGGHGEEEFHHHHHHFGHHHFHFHHGGEGGHHGHHGGGG@BGHHF0FGHHGGHGHHGGFGGH1F.<<<CGF0C<=CB/CGFBCCGGHBCCF:0C0;GGHHGCC0;B/CFEF@B-?AFGFBFBFFF;FFF/F9;;.AEFAACA99@9ADDD>D./FEBCFDEFF/FBF/F...//9AF..A9BFBA.;;
@M03896:38:000000000-B4D98:1:1104:18635:18628 2:N:0:263
CCTGTTTGCTCCCCACGCTTTCGCACCTGAGCGTCAGTCTTCGTCCAGGGGGCCGCCTTCGCCACCGGTATTCCTCCAGATCTCTACGCATTTCACCGCTACACCTGGAATTCTACCCCCCTCTACGAGACTCAAGCTTGCCAGTATCAGATGCAGTTCCCAGGTTGAGCCCGGGGATTTCACATCTGACTTACCAAACCGCCTGCGTGCGCTTTACGCCCAGTAATTCCGCTTAACACTTGCACCCTCC
+
AAABBFFFFFFFGGCEAEEEFG?EFGGHCFFHGGEEFHGHFHHHEF?GHDFGEEEGGGGHGGDGGHEE>EFHHHHHHHHHHHHHHHHGGDFGHGFFHGGGGC2FGHFHFGHHHGGGHHGGGGGHGFAD<AEHH0<0<C0<CGG00<;CGC0CF:CG;CGGHHFA/9/9FGGE?DAGGDGFGGGGFFB;9FFFF/;9/AEFFFFFFFFAFDAB-.:9BA?>DF./;/9/;FF.;../B/;//99/99..;;
@M03896:38:000000000-B4D98:1:1104:27143:19077 2:N:0:263
CCTGTTTGCTCCCACCCTTTCGCACCTTAGCGTCAATCTTCGTCCAAGGGGCCGCCTTCGCCACCCGTATTCCTCCCGATCTCTACGCATTTCACCCCTACAACTGGCATTCTACCCCCCTCCACCAGACTCCAACCTTCCAGCATCAACTGCAATTCCCAGGGTTAACCCCGGGGTTTCCCATCTGACTTTACCAACCCCCTTCCGGCCCCTTACGCCCCGCAATTCCCATTCACCCATCCACCCCCCC
+
AAAAAFFFFFFFGBA1AAGFD0AEEG0111A0AA00DD1FDABAE/1BFEF/EAAE/E@//BBEG/>/>>FDG@@F////>>>22B?//>?GF2FG0</<B11B10B/BBF>22@FGFCG?//000/0<<111>1<.0<1F10/<00<0/</0<<0<==G00:.:..0:<G.@?@-9;900;09C00000;0CF09F-B--;--9/----9-9A//;-9;----9://;/9/;/:;/--//-;/AB--@-
@M03896:38:000000000-B4D98:1:1104:27161:19079 2:N:0:263
CCTGTTTGCTCCCACGCTTTCGCACCTGAGCGTCAGTCTTCGTCCAGGGGGCCGCCTTCGCCACCGGTATTCCTCCAGATCTCTACGCATTTCACCGCTACACCTGGAATTCTACCCCCCTCTACGAGACTCAAGCTTGCCAGTATCAGATGCAGTTCCCAGGTTGAGCCCGGGGATTTCACATCTGACTTAACAAACCGCCTGCGTGCGCTTTACGCCCAGCAATTCCGATTAACGCTTGCACCCTCCGT
+
BBBBBFFFFFFFGGGEG?FFGGGGGGH3FHHGGEEAGHGHHGHDEAGHGGECGGGG1FHEEEGGHE/>EEHHFGHFF?BGGHFHHHGGEFGFHGHH/C/@BBFHCFCFGHHFFHHHGGCCGGFHG>.<.CG0<<DG/DGHGG00=DFFBCGCCFF:;CGFC0.:::GGGGGB-D?-CFFFGBCFBFB/;;B/BBBBFEE=-@FFF@AAD;;9.;/;9.9@.A.9.;//;:.AADF/.-.;99/;;D.AD9.
@M03896:38:000000000-B4D98:1:1104:13553:19777 2:N:0:263
CCTGTTTGCTCCCCACGCTTTCGCACCTCAGCGTCAGTCTTCGTCCAGGGGGCCGCCTTCGCCACCGGTATTCCTCCAGATCTCTACGCATTTCACCGCTACACCTCGAATTCTACCCCCCTCTACGAGACTCAAGCTTGCCAGTATCAGATGCAGTTCCCCGGTTGAGCCCCGGGATTTCACATCTGACTTAACAAACCGCCTGCGTGCGCTTTACGCCCAGTAATTCCGATTAACGCTTGCACCCTCC
+
ABBABFFFFFFFGGGG2AAFFGFGEEEH2F3BFGEEGHF55BFBA1AG310AAEEEGGGHAEEEDHE//>FGH4GHF0GGGFHHHHGGEEGGGHGHHDCCCCFGHF0?/GHHG1?@G0/ADGG0FG.<.<<GF0/<</</<G<::;CGG:0;GCC:;CCC:/-99.-9FCGE.----;BFFFFFFFF/BBFFBBB/B.;A;>BF.99.:;-;;..9:.99BD./;99BFF/..99BF.B..99/;BD?AA
@M03896:38:000000000-B4D98:1:1104:13539:19786 2:N:0:263
CCTGTTTGCTCCCCACGCTTTCGCACCTGAGCGTCAGTCTTCGTCCAGGGGGCCGCCTTCGCCACCGGTATTCCTCCAGATCTCTACGCATTTCACCGCTACCCCTGGAATTCTACCCCCCTCTACGACACTCAAGCTTGCCAGTATCAGATGCAGTTCCCAGGTTGAGCCCGGGGATTTCACATCTGACTTAACAAACCGCCTGCGTGCGCTTTACGCCCCGTACTTCCGCTTAACGCTTGCACCCTCC
+
ABABBFFFFFFFFGGEEEEEFGFFDGGGBBFGEGEEFFHHCHHHGEAHH?0AAE>FEGEHEECFGHE/>EFHGFEHHFFHHFGHHBGFEE/EDFBGH?BC?C0FF</FFGHGGFGFGCGGGGGGHHGD.<@GC//<<<0/:C000<:CC00:G:<;0;GFH0;./9//9BFE-----.;BFFFFFFF/:BBFF/:;B.;E;@-A.;@9A?-;9.;/B..;;--A9../;/9.:.;//.9..../9;9AAD
@M03896:38:000000000-B4D98:1:1104:27898:19974 2:N:0:263
CCTGTTTGCTACCCACACTTTCGAGCCTCAGCGTCAGTTGGTGCCCAGTAGGCCGCCTTCGCCACTGGTGTTCCTCCCGATATCTACGCATTCCACCGCTACACCGGGAATTCCGCCTACCTCTGCACTACTCAAGAAAAACAGTTTTGAAAGCAGTTTATGGGTTGAGCCCATAGATTTCACTTCCAACTTGTCTTCCCGCCTGCGCTCCCTTTACACCCAGTAATTCCTGACAACGCTTGTGACCTAC
+
ABAABFFBFFFFGGGFGEGDFGEGHGGHHEFHGGG2EGFDBEFHGHFEC5AEFGEGGGFGCEDEGHF25?BEEFFGCFGFEGGHGHHFEEEGHHHHHAEGGCBGG@B??CGHGGFBEFDGGGGFCFGHDCGHC1<11>F0FEFC1<>1>F00=C<<=GFFGD<C<.-:CCHFCGB0GGEHHHHHHGF0CFFB;BFFFF0FA-@DGEBG-ADFBBBBFFBFDE.B///;BF/;//:/;9@....//;BFFF
@M03896:38:000000000-B4D98:1:1104:4426:20041 2:N:0:263
CCTGTTTGCTCCCCACGCTTTCGCACCTGAGCGTCAGTCTTCGTCCAGGGGGCCGCCTTCGCCACCGGTATTCCTCCCGATCTCTACGCATTTCACCGCTACACCTGGAATTCTACCCCCCTCTACGAGACTCAAGCTTGCCAGTATCAGATGCAGTTCCCACGTTGAGCCCGGGGATTTCACATCTGACTTACCAAACCGCCTGCGTGCGCTTTACGCCCAGCAATTCCGATTAACGCTTGCACCCTCC
+
AA3>AFDFDFFFGGBFEEEFFGEEEEEF3BGFGGEGEHHGHHH2EEDG310AAEEEEGGH1ECEAHE/EEFHHHHHH/?EEEHHHHHFCCDGHHHHHDCG/@FHB?C?CGGGG11<<CFDD@DGGH....<DF0C0DC0/:CGC:;CGC00:0:<0;CGFFF.9999?FFFA-9--@9BFFFFFFFF/9FFFF/9;/EAE9@BD.:;.9;-B-.ABF9ABBDF.;./BFF/.::DFFDB.9.9;/BDEED
@M03896:38:000000000-B4D98:1:1104:4958:20095 2:N:0:263
CCTGTTTGCTCCCCACGCTTTCGCACCTGAGCGTCAGTCTTCGTCCAGGGGGCCGCCTTCGCCACCGGTATTCCTCCAGATCTCTACGCATTTCACCGCTACACCTGGAATTCTACCCCCCTCTACGAGACTCAAGCTTGCCAGTATCAGATGCAGTTCCCAGGTTGAGCCCGGGGATTTCACATCTGACTTAACAAACCGCCTGCGTGCGCTTTACGCCCAGTACTTCCGCTTAACGCTTGCACCCTCCG
+
BBBBBFFFDFFFGGGGEEEFFGEEGGGGEFHHGGGEGHHHHHFHGG?GFEGGEEEGFGGHHEDEGHE@EEFHHGHHH?GGGHHHHHHFGFGEFHHHHFCGFCFHHHFGEFGGHHHFHHHGGGGHHHF<.<<GC0/<<CB/<GD0<0CGC0:;G:GC;CGGFF0./9;B/FFGGG-??AFFBFFGFFF/BFFFFFFB9AEEDFFFFFAAFFFD@9999E?CDDEBF/;BFF..;9.BB.;::A9::BDFEF.
@M03896:38:000000000-B4D98:1:1104:4966:20111 2:N:0:263
CCTGTTTGCTCCCCACGCTTTCGCACCTGAGCGTCAGTCTTCGTCCAGGGGGCCGCCTTCGCCACCGGTATTCCTCCAGATCTCTACGCATTTCACCGCTACACCTGGAATTCTACCCCCCTCTACGAGACTCAAGCTTGCCAGTATCAGATGCAGTTCCCAGGTTGAGCCCGGGGATTTCACATCTGACTTAACAAACCGCCTGCGTGCGCTTTACGCCCCGTAATTCCGATTAACGCTTGCACCCTCCG
+
ABBBBFFFFFFFGGGGEEEFFG2EEGGGFGHH?EGGFFGHFHFGEE?AG??EAEEGGFGHCEDEFHA/>EGHHHFHGEGGGHHHHGHGEEEEGHGGH/BCC@GHHGFGBGHHHHHGHHHGGGGHHHF.<<EGF0<0<G0<CGD0;0CCGCCCB:C;<GGHGHHEC0///;BF?D--B.FFFBFFFFF/BF;BF/99:AAEFFFFEFF.9A-99:EBBAA;@-;99.;BFF/..99/B.;9.AA9BFFFEF.
@M03896:38:000000000-B4D98:1:1104:10975:23440 2:N:0:263
CCTGTTTGCTACCCACACTTTCGAGCCTCAGCGTCAGTTGGTGCCCAGTAGGCCGCCTTCGCCACTGGTGTTCCTCCCGATATCTACGCATTCCACCGCTACACCGGGAATTCCGCCTACCTCTGCACTACTCAAGAAAAACAGTTTTGAAAGCAGTTTATGGGTTGAGCCCATAGATTTCACTTCCAACTTGTCTTCCCGCCTGCGCTCCCTTTACACCCAGTAATTCCGGACAACGCTTGTGACCTAC
+
BBBBBFFFFFFFGGFGGEFBFGEFEFGHHHHHGGFGEGFFGFGHHHFHGEBFGGAEEFGHEGDEGHBG@FGEHHHHHGGGGGGHHHHGGGGGHHHHHGEGFEFHHGCCFFHHHGGDGDGHHHHHHH<GGFHHH1F1F0FGHGHB1GGFHGHFHCGH<FFH0G/<<<:CGHCEGHFHHHFHHFGGHGGGFBFFFBCFFFFBDCGGGGAFGGFFFBFFFFBBDFEBFFFFFFF-.-99;DF.AA.//;BBFF
@M03896:38:000000000-B4D98:1:1104:20439:24706 2:N:0:263
CCTGTTTGCTACCCACACTTTCGAGCCTCAGCGTCAGTTGGTGCCCAGTAGGCCGCCTTCGCCACTGGTGTTCCTCCCGATATCTACGCATTCCACCGCTACACCGGGAATTCCGCCTACCTCTGCACTACTCAAGAAAAACAGTTTTGAAAGCAGTTTATGGGTTGAGCCCATAGATTTCACTTCCAACTTGTCTTCCCGCCTGCGCTCCCTTTACACCCAGTAATTCCGGACAACGCTTGTGACCTAC
+
BBBBBFFFFFFFGGGFEEFGGGEGCGGHHFGGGGGEFGFDEFFHHHGHFGHGFHEFGGGHEFEEGHEFDEGEHHHHHGG?EFGGHHHFEGGGGHHHHFEGGCEGHGCCCDHHGHFDGFGHHFHHHHHFFHHHGFF1FHHCCEHF1<GH<FDGHCGHDDFBDG/CC<::GHHGEHGHHHGHHHHGHGGGFFGEBCFBFFFFGGGGGGAFGGFFEFB/F//9AEEBFFBBFFF-D>@AEFCAA../9BFFFF
@M03896:38:000000000-B4D98:1:1104:17020:25257 2:N:0:263
CCTGTTTGCTACCCACACTTTCGAGCCTCAGCGTCAGTTGGTGCCCAGTAGGCCGCCTTCGCCACTGGTGTTCCTCCCGATATCTACGCATTCCACCGCTACACCGGGAATTCCGCCTACCTCTGCACTACTCAAGAACAACAGTTTTGAAAGCAGTTTATGGGTTGAGCCCATAGATTTCACTTCCAACTTGTCTTCCCGCCTGCGCTCCCTTTACACCCAGTAATTCCGGACAACGCTTGTGACCTAC
+
AAAAAFFCFFFFGGCEGEFFFGEFGEFHHHHHGGEEEHGH3EGFGHFHEFGHFHEEGGGH1EEFGG32BBGEHHHHHGGGGGGHHHHFFFEGHHHHHFFGGEGHHGDCGGHHGH2CEEDHHGHHGHGHGHHHF1<?1<0FCGH01=F<<CGHH<CG=GFH0D<<<<:C/GGEEFBGHFCFHFHGHHBB0CFBBBFFFBFF?DGDEF-@CGDFBFFFFFFFDF?BBFFFFFF-99@.A9@9A../;FBFFF
@M03896:38:000000000-B4D98:1:1104:21499:26176 2:N:0:263
CCTGTTTGCTCCCCACGCTTTCGCACCTGAGCGTCAGTCTTCGTCCAGGGGGCCGCCTTCGCCACCGGTATTCCTCCAGATCTCTACGCATTTCACCGCTACACCTGGAATTCTACCCCCCTCTACGAGACTCAAGCTTGCCAGTATCAGATGCAGTTCCCAGGTTGAGCCCGGGGATTTCACATCTGACTTAACAAACCGCCTGCGTGCGCTTTACGCCCAGTAATTCCGATTAACGCTTACACCCTCC
+
AAAABFFFFFFFGGFGEFFEFGEEEGGGBGHGEGEGGHHGFHGHEFEFGA?FAEEEGEGH1EEEGHE>>EFHHHHHHGGGGHHHHHHGGGGGEFGHHFDGG@FGGF<CCCGHFFGFHHHGGGGHHH.>.<<GF0C<<C0<CHG0:CCGFCCC;:C:;GHHHH0./0/9/FFGBB??-;BFFFGGFFF9BFFFF/BFBFEFDFFFFFFFFD>DA.AFFEDBBD.;;B/BFFFD.ADBFFF.9./;/;DE:D
@M03896:38:000000000-B4D98:1:1105:4988:6829 2:N:0:263
CCTGTTTGCTACCCACACTTTCGAGCCTCAGCGTCAGTTGGTGCCCAGTAGGCCGCCTTCGCCACTGGTGTTCCTCCCGATATCTACGCATTCCACCGCTACACCGGGAATTCCGCCTACCTCTGCACTACTCAAGCACAACAGTTTTGAAAGCAGTTTATGGGTTGAGCCCATAGATTTCACTTCCAACTTGTCTTCCCGCCTGCGCTCCCTTTACACCCAGTAATTCCGGACAACGCTTGTCACCTAC
+
ABBAAFFFFFFFGGGFCEBBGGEGGEGHHGFFEEEFGHGHBEFFHHBGFGBFFHEEFGGG1EDFFH32@BFEGHHHHEFGGGGHHHHGFEEGHFHHHEEGEC3GHE//<BGHGFGDDBDHHHHHFHGG?FFHF1111>0<>CFC11>>0<<DGFBGDGH00=/.<<:/;GCE:GC0GFGHHHHHHGGFBFGF;;FGFGFF.BDGGG-BGGFFFFBFFFBFDAE/99/BFF/9.99.;-;99.:/:9BB:B
@M03896:38:000000000-B4D98:1:1105:4975:6843 2:N:0:263
CCTGTTTGCTACCCACACTTTCGAGCCTCAGCGTCAGTTGGTGCCCAGTAGGCCGCCTTCGCCACTGGTGTTCCTCCCGATATCTACGCATTCCACCGCTACACCGGGAATTCCGCCTACCTCTGCACTACTCAAGCACAACAGTTTTGAACGCAGTTTATGGGTTGAGCCCATAGATTTCACTTCCAACTTGTCTTCCCGCCTGCGCTCCCTTTACACCCAGTACTTCCGGACAACGCTTGTGACCTAC
+
BBAABFF4DFFFGGGFCEFEFGECEEGGHFGGEFEGEFFG3EAGEFAFFG5GGFAEEEGGAEEEEF@25BFBGGHHHGEEEGEGGHHAE?EEHGFGH/EEEEFHH/<B/>FFGF@?DBDHHFHGFGFGD1GHGF111F0GGEH01>1<<C00.C@C<GF000/.::-/;CCC:GH0CCC;FFFGGGBBBFB00;;CFFFC.??.9.-??D9AB/99B999D.9BB/9;FF.-;-9;9-9....//;FB/:
@M03896:38:000000000-B4D98:1:1105:26570:7862 2:N:0:263
CCTGTTTGCTCCCCACGCTTTCGCACCTGAGCGTCAGTCTTCGTCCAGGGGGCCGCCTTCGCCACCGGTATTCCTCCAGATCTCTACGCATTTCACCGCTACACCTGGAATTCTACCCCCCTCTACGACCCTCCAGCTTGCCACTATCACCTGCAGTTCCCACCTTGAGCCCGGGGCTTTCTCATCTTACTTACCAAACCGCCTGCTTGCGCTTTACGCCCCGTACTTCCGATTAACGCTTGCACCCTCC
+
ABB?AFF4DFFFGGGE2AAAFGBAAEGF33BBABAE2FGGAG2FEE1FH??AAE>EEEGGCED1EG?/>/?EGGGHG033BFEGD4FFC/?EDFBGF?BC/<<FGF0?01??GG1?FCGG@@FH1D...-<<C./<<C</:;00//;;:0/:/://:;;CB0...0000099-----9;BF/;/BFF//;9///9//.:9-999;./9/9-;-:.::..99--9-;AFFF...9./9.9..../9/;EFA
@M03896:38:000000000-B4D98:1:1105:25170:8970 2:N:0:263
CCCAGTTTGGGTCTTAGCTATTGTGTGTTCAGATATGTTAAAGCCACTTTCGTAGTCTATTTTGTGTCAACTGGAGTTTTTTACAACTCAGGTGAGTTTTAGCTTTATTGGGGAGGGGGTGATCTAAAACACTCTTTACGCCGGCTTCTATTGACTTGGGTTAATCGTGTGACCGCGGCTGCTGGCACACAATTACCCTATAGTAACGGTGTAGATCTCGGTGGTCGCCGTATCCCTACATAAAACATACA
+
ABBAAFFFFAB2FGGGGFFFFGC6EF4BFHFHEG5FHHFFHGHHHFGHHHGFCFFFGHHFDGFGGHHHFBGHGH3FGHHGGGEHFHHGGG3BFFGG3FEGHHHGHHHGHGFACEEEGCGGCCHFGFBBBFEFHFFFFHFFDG//>>@FG1FGH1=FFBFHGAEDH=CCGGEFGHCC:-:9AEFF/9/C/C..;90BC90/:0C000B:-D.;B//;/B/..;9?9;@BD=-.;.////.///////./9/;
@M03896:38:000000000-B4D98:1:1105:7025:12475 2:N:0:263
CCTGTTTGCTCCCCACGCTTTCGCACCTGAGCGTCAGTCTTCGTCCAGGGGGCCGCCTTCGCCACCGGTATTCCTCCAGATCTCTACGCATTTCACCGCTACACCTGGAATTCTACCCCCCTCTACGAGACTCAAGCTTGCCAGTATCAGATGCAGTTCCCAGGTTGAGCCCGGGGATTTCACATCTGACTTAACAAACCGCCTGCGTGCGCTTTACGCCCAGTAATTCCGATTAACGCTTGCACCCTCC
+
BBBABFFFFFFFGGGG?EEFFGEEEGGGFGHGEEEEEHHHHHFHGDEFGE?FEEEEGGGGCEDEGH?>>EGHHHHHH?FFGHHHHHHGFEFGHHGHHDFGC@FHHHC<FGGHHHHGGHHGGGGHHGCD<DEGF0/0<CD/CCG:0;CCCC;CFFHGGGHHHBB.:999CFFEA=-:-;FFF0FBFFF/9BFF//:BBFEFFFFFFFFADFFD=A.BF.:@DFFBBBBFFFF?..;BFD@.9AA/;BDEFF
@M03896:38:000000000-B4D98:1:1105:7005:12478 2:N:0:263
CCTGTTTGCTCCCCACGCTTTCGCACCTGAGCGTCAGTCTTCGTCCAGGGGGCCGCCTTCGCCACCGGTATTCCTCCAGATCTCTACGCATTTCACCGCTACACCTGGAATTCTACCCCCCTCTACGAGACTCAAGCTTGCCAGTATCAGATGCAGTTCCCAGCTTGAGCCCGGGGATTTCACATCTGACTTAACAAACCGCCTGCGTGCGCTTTACGCCCAGCACTTCCGCTTAACGCTTCCACCCTCC
+
AA>AAFFBFFFFGGGGEEEFFGEEEGGHG3FFEEEGGHHHGHFHEA1CF?E?EE>EFGGH1EAEFHD/>EFHGGHGFBFGHHHHFGHGGEDFHHHHHDGGG?2FGHBFBGHGHHGFHHHGGGGH1FC.<.DGF0<0DGF/CGD0:0C<:0000:C;0;CGC0C.<0/;9FF;-@=-99;F0;FBB9///:B99/9//.;;9@@AEF-9DA@-9.;/B9A-9.A.BF//BB.;A..9;D;.9.9/;9:9A;
@M03896:38:000000000-B4D98:1:1105:7022:12493 2:N:0:263
CCTGTTTGCTCCCCACGCTTTCGCACCTGAGCGTCAGTCTTCGTCCAGGGGGCCGCCTTCGCCACCGGTATTCCTCCAGATCTCTACGCATTTCACCGCTACACCTGGAATTCTACCCCCCTCTACGACACTCAAGCTTGCCAGTATCAGATGCAGTTCCCAGGTTGACCCCGGGGATTTCACATCTGACTTAACAAACCGCCTGCGTGCGCTTTACGCCCAGTAATTCCGATTAACGCTTGCCCCCTCC
+
AAAAAFFBDFFFGGGG2EEFFGEEAFGC3BFGFGEEEGGG5FCFEEEGAAAAAE>EE>?G1EE1EH1/>>FHGHHHH?33FFHFHBGFEFDEDGBGH?<B/BDHH?G02?GCF>1?FGCDGGEFFG<..-<GFB<<<<0/<C:0:0;CG00::;0<00<GHEB./0/;0;CA9---9;BFF9B:BFF/9BF/;/;//.EE-@BDE?@9;A-@999BF?.-;:A//99;FB9DA..:F.9..../9:BFFF
@M03896:38:000000000-B4D98:1:1105:9753:12665 2:N:0:263
CCTGTTTGCTCCCCACGCTTTCGCACCTGAGCGTCAGTCTTCGTCCAGGGGGCCGCCTTCGCCACCGGTATTCCTCCCGATCTCTACGCATTTCACCGCTACACCTGGAATTCTACCCCCCTCTACGAGACTCCAGCTTGCCAGTATCAGCTGCAGTTCCCAGGTTGAGCCCGGCGATTTCACATCTCACTTACCAAACCGCCTGCGCGCCCTTTACGCCCCGTAATTCCGATTAACGCCTTCACCCTCC
+
AAAAAFDCFFFFGGGEAEE0FGBEEECHFFHFEEAEEFDG22/BAAAB0AAEA>>>EEEGGGG?FH?/>EFHHHFHH/??EEHHHFGFG/CC2GBGHBC@BB?GH0<001?CF11FD0FGCCGG1=<..<<DG//<<;0/:C00:0;<0000::C/00CCG00./9/;/;CA-9---9;9FBFFFFF//;99/9:9/-;9@??-AF--;9-;;//:B-;9@-@999-9:B/-9--;B-----;/;9AAEB
@M03896:38:000000000-B4D98:1:1105:27110:13789 2:N:0:263
CCTGTTTGCTCCCCACGCTTTCGCACCTGAGCGTCAGTCTTCGTCCAGGGCGCCGCCTTCGCCACCGGTATTCCTCCAGATCTCTACGCATTTCACCGCTACACCTGGAATTCTACCCCCCTCTACGAGACTCAAGCTTGCCACTATCAGCTGCAGTTCCCAGGTTGAGCCCGGGGCTTTCACATCTCACTTAACAAACCGCCTGCGTGCGCTTTACGCCCAGTTATTCCGCTTAACGCTTGCACCCTCC
+
AAA3AFFFFFFFGGGE2AAAAGAEEFGHFCGF?EAEEHHGFH2FED1FC?1AAE>EEFGGAE?>BGE/>>FGDG4FEBF?FFGFHFGFGEFDGEBGH?BB@@BGHHFABGFGHGFHHHHGD?EH1FFDA.EHF0<0<G0<<<=0/<DG0=0;/C//:CGHG:0.::://CFA;-9A-;AB;0;;;CB//;;B:/9//.9E-BBFFFCAFDBA;:9BF.999;.9//99BB9..;./B.@.;99/9B9E.9
@M03896:38:000000000-B4D98:1:1105:27092:13793 2:N:0:263
CCTGTTTGCTCCCCACGCTTTCGCACCTGAGCGTCAGTCTTCGTCCAGGGGGCCGCCTTCGCCACCGGTATTCCTCCAGATCTCTACGCATTTCACCGCTACACCTGGAATTCTACCCCCCTCTACGAGACTCAAGCTTGCCAGTATCAGATGCAGTTCCCAGGTTGAGCCCGGGGATTTCACATCTGACTTAACACACCGCCTGCGTGCGCTTTACGCCCAGTAATTCCGATTAACGCTTGCACCCTCC
+
BCBABFFBFFFFGGGGEEEFFGEEEGGHGHHGEGGGFHHHHHHHGGGGHCGGEEEEGGGHAEDEGHE>>EGHGHHHH?GDGGHHHHHGGEEGHGGHHFCGD@DGGHB<2?GHGHHFHHHGGGGHHHE?.<CHHCC<<<D<CGG;:0GC:;:;CGFG;CGHHHB.:999/CFE@--:9CFFFFBBFFF/;FFFBF9B/9;DCADFFE>;.;;C-.9BFAD>BDE/:/9/:BF.9;.;B.;...9/9:A?EF
@M03896:38:000000000-B4D98:1:1105:27095:13812 2:N:0:263
CCTGTTTGCTCCCCACGCTTTCGCACCTGAGCGTCAGTCTTCGTCCAGGGGGCCGCCTTCGCCACCGGTATTCCTCCAGATCTCTACGCATTTCACCGCTACACCTGGAATTCTACCCCCCTCTACGAGACTCAAGCTTGCCAGCATCAGATGCAGTTCCCAGGTTGCGCCCGGGGATTTCACATCTGACTTAACAAACCGCCTGCGTGCGCTTTACGCCCAGTAATTCCGATTAACGCTTGCACCCTCC
+
AAA>AFFCFFFFGGGGEFEFFGEEEGGFACFFEEDAEFGHGHAGEGFFFE00AEEEGGGG1EDEFH1>>EEHHHBGFFFGHGHHHFHFGFAEHGFGH<>BC@FGG?F0<<GGGDHHFHHGG?EGDGCC.CEDF0C=<CD/<CD:./;<<000::CGC;GGC00;/0;.;@CD9--:@./;F/BBFFB99BFB/9::BF9E@ADFFF-9999@;:A/B.9@=A?/;//BBB/D?..99.@.E.9/9:A.AF
@M03896:38:000000000-B4D98:1:1105:13125:15225 2:N:0:263
CCTGTTTGCTCCCCACGCTTTCGCACCTGAGCGTCAGTCTTCGTCCAGGGGGCCGCCTTCGCCACCGGTATTCCTCCAGATCTCTACGCATTTCACCGCTACACCTGGAATTCTACCCCCCTCTACGAGACTCAAGCTTCCCAGTATCAGATGCAGTTCCCAGGTTGAGCCCGGCGATTTCACATCTCACTTAACAAACCGCCTGCGTGCGCTTTACGCCCAGCAATTCCGATTAACGCTTGCACCCTCC
+
ABBABFFFFFFFGGGGEEEFFGEEEGGH3FCGEGEGGHHHAFGHGGEHHF0FEE>EGGGGAE1EEF1>>>FGHHHHH2BBGHHHHHHGGEEGHHFGHADGGCFGFFGCBGGHHGHHFGGFGGGHGF<..<CGF0<<DHF0<G<0::CCG::0GF00:;;GGC0.:0:;/BFE:A---:C.BBB/99;//:B//:BFBAAE-@-A.A-..;:9-;A/;.9@B?..9BFBFFB99../;.9.;.;/:BD?ED
@M03896:38:000000000-B4D98:1:1105:21023:18291 2:N:0:263
CCTGTTTGCTCCCCACGCTTTCGCACCTGAGCGTCAGTCTTCGTCCAGGGGGCCGCCTTCGCCACCGGTATTCCTCCAGATCTCTACGCATTTCACCGCTACACCTGGAATTCTACCCCCCTCTACGAGACTCAAGCTTGCCAGTATCAGATGCAGTTCCCAGGTTGAGCCCGGGGATTTCACATCTGACTTAACAAACCGCCTGCGTGCGCTTTACGCCCAGTAATTCCGATTAACGCTTGCACCCTCC
+
BBAABFFBFFFFGGFFEEEFFGEEFGGFGHHGEGDGGHHHHHHHGD1GHGEGEEEFGGGGAE?EGHE/>EGHHHHHGBCFHHHFHHHGFEEGHHGHHGGGGCGHHHHCFGHHHHHHHHHGGGGGGHGC.<CGG0<<GHB/<GHC0<CCCC;GGFCGC0GGGHGE;9BFGFGGGCGG?CFGGEFGFFF//9FFFBBF99EFAF;FFFCAADA@BD.BF9.9@DEFFEBBFFFDA9./;AD.AFA9B/;9.A
@M03896:38:000000000-B4D98:1:1105:7566:18325 2:N:0:263
CCTGTTTGCTCCCCACGCTTTCGCACCTGAGCGTCAGTCTTCGTCCAGGGGGCCGCCTTCGCCACCGGTATTCCTCCAGATCTCTACGCATTTCACCGCTACACCTGGAATTCTACCCCCCTCTACGAGACTCCAGCTTGCCAGTATCAGATGCAGTTCCCAGGTTGAGCCCGGGGATTTCACATCTGACTTAACAAACCGCCTGCGTGCGCTTTACGCCCAGTAATTCCGCTTAACGCTTGCACCCTCC
+
BBBBBFFFFFFFGGGG?EAFFGEEDGGHBFHGFGGGGHHHHHGHGGEHHG?EEE>EFGGHAEEFGHD/EEGHGHHHHBEGHGFHHGFGFEFGFHGHHFFGCBDGHHC0F2FGHHHHHHHGGGGHHFC..<CGH/<<<GF/CGG0:0CC;0::CGFHCFGHHHG.:9/BFGGF@B-@9CBFFFFGFFF//;FFB/BBBFAEDFCFAFF.9AB@-;AFF9DCFF.B//9;BBB..;D/BDF9E?A;BFFEEF
@M03896:38:000000000-B4D98:1:1105:25293:18844 2:N:0:263
CCTGTTTGCTCCCCACGCTTTCGCACCTGAGCGTCAGTCTTCGTCCAGGGGGCCGCCTTCGCCACCGGTATTCCTCCAGATCTCTACGCATTTCACCGCTACACCTGGAATTCTACCCCCCTCTACGAGACTCCAGCTTGCCAGTATCAGATGCAGTTCCCAGGTTGAGCCCGGGGATTTCACATCTCACTTAACACACCGCCTGCGTGCGCTTTACGCCCCGTAATTCCGCTTCACGCCTCCACCCTCC
+
ABAAAFFFFFFFGGGGCFEAFGEFFGGHCGGGEEEEEFHH5GFFEE1BF10EEEEEEEEF1EEEFHA>/>?GHHFHFBEBFGHHFGHGEEEE?GHHHDGCCCFHHG0?0<FFGDDGGHHGGCGHHHF..<CGG/</C00<CG000:;<0:::CGFF:;GHGH0.:0999FG;----;./:F0FF/9//;9B/;:9;/9AD>B@9.AB9AD-B-9.B;999@--99.9;;9/..../;.;.9.;.9AD.AD
@M03896:38:000000000-B4D98:1:1105:25281:18858 2:N:0:263
CCTGTTTGCTCCCCACGCTTTCGCACCTGAGCGTCAGTCTTCGTCCAGGGGGCCGCCTTCGCCACCGTTATTCCTCCAGATCCCTCCGCATTTCACCGCTACACCTGGAATTCTACCCCCCCCTACGCGCCCCAACCTTCCCACTTTCAGATCCAGTTCCCAGCTTGACCCCGGGGATTTCCCATCCGACTTAACAAACCGCCTGCGTGCGCTTTACCCCCAGTAATCCCACTTAACGCTCCCACCCTCC
+
ABAAAFFFFFFFGGGGEEAAFGEEEGGHCGGFEEFGEHHGEHGGEGEHFC00A>0>EE?E???1?1?111?4BD4FGB33F?3B?BE/E</E2B2FD////>1FC00001?1?21??GGG----.<<---:-:.;..90/;F9..09;000;/;;0;0;FF09.00/90:BD>----.//;9B//9...;9.F/;B9AEE-@-..:-...-9-;9/;/;AB=.///B/F//.9/;/;.9...9.;A..AA
@M03896:38:000000000-B4D98:1:1105:28820:18969 2:N:0:263
CCTGTTTGCTCCCCACGCTTTCGCACCTGAGCGTCAGTCTTCGTCCAGGGGGCCGCCTTCGCCACCGGTATTCCTCCAGATCTCTACGCATTTCACCGCTACACCTGGAATTCTACCCCCCTCTACGAGACTCAAGCTTGCCAGTATCAGATGCAGTTCCCAGGTTGAGCCCGGGGATTTCACATCTGACTTAACAAACCGCCTGCGTGCGCTTGACGCCCAGTAACTCCGATTAACGCTTGCACCCTCC
+
BBBABFFFFFFFFCBEEEE2FG?E?EGHHGFFEFGGGHHHGHCHGFA3GF0EAEEEGEEFG?AEEF?//>FGFHHHG2F3GGHHHHHGFEEEHHHHH/<CD@FFGHFFFFGGGHHFGFGFCCGGGHGG?DGHC0<0<G0/CGGG:;CG000;CBGGHFGHG00:C0:/;BBE?----99B;0FBFFF//:/9//;B/A:ECAFB.FD;A9>@@A.9;AD;@.EBF///;B.BA.ABFDF.9:9:BFA.ED
@M03896:38:000000000-B4D98:1:1105:23893:19565 2:N:0:263
CCTGTTTGCTCCCCACGCTTTCGCACCTGAGCGTCAGTCTTCGTCCAGGGGGCCGCCTTCGCCACCGGTATTCCTCCAGATCTCTACGCATTTCACCGCTACACCTGGAATTCTACCCCCCTCTCCGCCACTCAAGCTTGCCACTCTCAGATCCAGTTCCCACGTTGAGCCCGGTGATTTCACATCTTACTTAACAAACCGCCTGCTTGCCCTTTACGCCCAGTACTTCCGATTAACGCTTGCACCCTCC
+
ABAAAFFCFFFFGGGEAEEFFGAEAFGF3BFBAEAE2FGHFHAFEAE3A100AEEEEEEG1?>1EH1/>>EGFHHHH2B3FFFFH4BFE?EEFGBGG/>C<<2?G<<0<2FGGG1FDGHGGGGH0><..<<CC/<0<C0/<C00//;;::0;/:::0;CCCG.-.99./;;C;---;99;B;C0CCC09;///;9;9;:9;@DFFF/;/9/;//99F..-;A.;9/;BFFD.9;./;.9...;/;BDEED
@M03896:38:000000000-B4D98:1:1105:23884:19581 2:N:0:263
CCTGTTTGCTCCCCACGCTTTCGCACCTGAGCGTCAGTCTTCGTCCAGGGGGCCGCCTTCGCCACCGGTATTCCTCCAGATCTCTACGCATTTCACCGCTACACCTGGAATTCTACCCCCCTCTACGAGACTCAAGCTTGCCAGTATCAGATGCAGTTCCCAGGTTGAGCCCGGGGATTTCACATCTGACTTAACAAACCGCCTGCGTGCGCTTTACGCCCAGTACTTCCGATTAACGCTTGCACCCTCC
+
ABBABFFCFFFFGGGEEEEFFGEEEFGHBFGFEFFFFHHHHHGHGFAFF1AEAEEEGGGG1EDEEH1>>>FFGHHHG?BGGGHHHHHFFEFGHHGHHFGGFCFHHHF0B2?GGHGGHHHGGGGHGFF..<CDG0/<<CD/<CD000<C:0:;GFBGGGHHGG0.:9;//CFE----:AFGFEFFFFF//;FB9/9;/99A9BBDEFFDADA@-A.9B:AABD.:9/;FFFD..;9BF.=.9../:FAFFF
@M03896:38:000000000-B4D98:1:1105:8515:20425 2:N:0:263
CCTGTTTGCTCCCCACGCTTTCGCACCTGAGCGTCAGTCTTCGTCCAGGGGGCCGCCTTCGCCACCGGTATTCCTCCAGATCTCTACGCATTTCACCGCTACACCTGGAATTCTACCCCCCTCTACGAGACTCAAGCTTGCCAGTATCAGATGCAGTTCCCAGGTTGAGCCCGGGGATTTCACATCTGACTTAACAAACCGCCTGCGTGCGCTTTACGCCCAGTAATTCCGATTCACGCTTGCACCCTCCG
+
BBBBBFFFFFFFGGFFEEEFFGGGGGGHFFHHGFGGG5GBGHHFEEDFHDCEGEEGGEFGEEEEGHGEEEFFGHHHHFHGHHBGHHHEGEFDHHBGGDGGCCFGHGFEFFFGHHFFHHHGF-EGGHGG?AEHFCFDBC</GHE0::;<0;CCFCCG;CGHHHHC:;BBFFGEAAA?ADFFGBFGBFBBFBB/9:BBF?EFFF;DAFF.AD-@9../BEAAA.E:://;BFBA..//;......;/;;.;:.
@M03896:38:000000000-B4D98:1:1105:8525:20440 2:N:0:263
CCTGTTTGCTCCCCACGCTTTCGCACCTGAGCGTCAGTCTTCGTCCAGGGGGCCGCCTTCGCCACCGGTATTCCTCCAGATCTCTACGCATTTCACCGCTACACCTGGAATTCTACCCCCCTCTACGAGACTCAAGCTTGCCAGTATCAGATGCAGTTCCCAGGTTGAGCCCGGGGATTTCACATCTGACTTAACAAACCGCCTGCGTGCGCTTTACGCCCAGTAATTCCGATTAACGCTTGCACCCTCC
+
BBBBBFFFFFFFGGFFEEEEFGFGDFGHFHHHGEEGGHGHHHHHGGDHHFGGEE>EGGGGEGGGGHDEEEFHHHHHHFHHHHHHGHHGGDGFHHGHHGGGGFEHHHCAGFHFGHHHHHHGFDGFHGGDADGHHFGBHHF/GHFBCGFGFFFCGGHH;CGHHHGC:99FFGGGFAA?BFFGGFGGBFFBFFFFFFFFFAEEFFFFFFB;;A-9-A.9BEFFADF;9B;/FF9DF.9B9.9;..9/B;A.AD
@M03896:38:000000000-B4D98:1:1105:8511:20453 2:N:0:263
CCTGTTTGCTCCCCACGCTTTCGCACCTGAGCGTCAGTCTTCGTCCAGGGCGCCGCCTTCGCCACCGGTATTCCTCCAGATCTCTACGCATTTCACCGCTACACCTGGAATCCTACCCCCTCCACCAAAACCCAAGCTCGCCAGATCCGAATGCCTTTCCCAGTTCAGGCCCGGGGATTTCCCAGCGGACTAAACAAACCCCCGTCGGGCGCTTTACGCCCACTATTTCGGTTCAACGCTACCACCCTCC
+
AB?AAFFFFFFFGEFECEEAFFGGGGGHCFAFAFEFGHFFBFHBEE?HFF1AEE0EEE?FH??BEGE//>?FFBDGFBHEGGDGDHGFEE</BFDGHGGGCCGHFFB?<1?1112<@@GA///000/.>.0...<..<0<<-.<.0/0..../000:0;;C0:/00009;.99----.90;00//.--99-/;;/9A.A..9B9..-;---9-.;/9;9-9...//9/:.-...///.-:.-;/;?..;.
@M03896:38:000000000-B4D98:1:1105:7696:22484 2:N:0:263
CCTGTTTGCTACCCACACTTTCGAGCCTCAGCGTCAGTTGGTGCCCAGTAGGCCGCCTTCGCCACTGGTGTTCCTCCCGATATCTACGCATTCCACCGCTACACCGGGAATTCCGCCTACCTCTGCACTACTCCAGCAAAACAGCTTTGAAAGCAGTTTATGGGTTGAGCCTCTAGATTTCACTTCCAACTTGTCTTCCCGCCTGCGCTCCCTTTACACCCAGTACTTCCGTACAACGCTTTCTACCTAC
+
ABBBAFFBFFBDFGBFEAFFGGAFFFEHHHHGGGGGCGFHAEGGFFHHG5DFGGEFFEEH1EEDFF32@BE?EGFHHFEEFEEGHBEF@EEGHHBHHGEFCCGHH<<@/>FGGHGGGA/FGBGB1FFG?F?DF1??0F0GHGEB0<DGGGF00FH/0=000=<.<.:;/CGH/CC0G0C0::0FFHB0FGFB;0;0;;CB.99AE.?BGGFFFFB/9BBBAEEB9///;;ABAD./9-9...//9/:9/9
@M03896:38:000000000-B4D98:1:1105:7699:22508 2:N:0:263
CCTGTTTGCTACCCACACTTTCGAGCCTCAGCGTCAGTTGGTGCCCAGTAGGCCGCCTTCGCCACTGGTGTTCCTCCCGATATCTACGCATTCCACCGCTACACCGGGAATTCCGCCTACCTCTGCACTACTCCAGAAAAACAGCTTTGAAAGCAGTTTATGGGTTGAGCCCATAGATTTCACTTCCAACTTGTCTTCCCGCCTGCGCTCCCTTTACACCCAGTAATTCCGGACAACGCTTGTGACCTAC
+
BBBBBFFFFFFFGGGGGEGGGGGGHEGHHHHGGGFGGHGHBEGFFHFHGFGFGHEFGGGGEDDEGHF2BFGEHHHHHGGGGGGHHHHGEEGGHHGHHGFGGEGHHEC@CDHHHGGDDF?GHHHHHHGGDFHHF1?11>GC0CGB0>>FFFFHBGFHDFFD0G/.<<:/CGHA;GFFCFGHHHHHHGF0FGGF0CFFGGFGGCDGFEGGGGFFFBFFFBFFFF.BBFFFFFF-999AADF.;../9BFBFF
@M03896:38:000000000-B4D98:1:1105:14232:22843 2:N:0:263
CCTGTTTGCTCCCCACGCTTTCGCACCTGAGCGTCAGTCTTCGTCCAGGGGGCCGCCTTCGCCACCGGTATTCCTCCAGATCTCTACGCATTTCACCGCTACACCTGGAATTCTACCCCCCTCTACGAGACTCAAGCTTGCCAGTATCAGATGCAGTTCCCAGGTTGAGCCCGGGGATTTCACATCTGACTTAACAAACCGCCTGCGTGCGCTTTACGCCCAGTAATTCCGATTAACGCTTGCACCCTCC
+
BBBABFFFFFFFGGGCEEE2AGEGGGGHBGHGEGEGGHHGDHGGGDEHHG??EE>EFG?HEEEEGHE?EFGHHHHHHFHHHH4FF4GFGEGEHHGHHGGGC@FHHHBFCCGGHHGFHHHGGGGHFFA...<GF0C0DGB<CGD00<;C;CCCCCGHCFHGHH0.:9//CFGCBF?9;9BFFFGGFFE//;9/9/;/BAEF=FFFFFC;9A-@-.99F9ABC?.9BFFFFFFF?.9BF.B..../;FDFFF
@M03896:38:000000000-B4D98:1:1105:15035:25009 2:N:0:263
CCTGTTTGCTACCCACACTTTCGAGCCTCAGCGTCAGTTGGTGCCCAGTAGGCCGCCTTCGCCACTGGTGTTCCTCCCGATATCTACGCATTCCACCGCTACACCGGGAATTCCGCCTACCTCTGCACTACTCAAGAACAACAGTTTTGAAAGCAGTTTATGGGTTGAGCCCATAGATTTCACTTCCAACTTGTCTTCCCGCCTGCGCTCCCTTTACACCCAGTAATTCCGGACAACGCTTGTTACCTAC
+
AAAAAFFFFFFFFGFFEEF1B3AFFFGGHFHHGECEEEFHBE/FFC1GEDEGGFAEGEGGAE?EFG@B@>>EFHHHHGGGGGGHFHHGCEEEHHHHHAEEECGHHG@CCCHHHGGCGCCHHEHHCHGF<FFGF?C11>0FCFGB11>D<<<D0CGG0D000D/<C.;C/CFE::CBGFC0GFHBHHF0BFE0;0;0FBFBGG@?FF?AGGBFFFFFFFFFFFEFFF/9BF/@?-@9A-@-:--/999;/:
@M03896:38:000000000-B4D98:1:1105:16708:25404 2:N:0:263
CCTGTTTGCTACCCACACTTTCGAGCCTCAGCGTCAGTTGGTGCCCAGTAGGCCGCCTTCGCCACTGGTGTTCCTCCCGATATCTACGCATTCCACCGCTACACCGGGAATTCCGCCTACCTCTGCACTACTCAAGAAAAACAGTTTTGAAAGCAGTTTATGGGTTGAGCCCATAGATTTCACTTCCAACTTGTCTTCCCGCCTGCGCTCCCTTTACACCCAGTAATTCCGGACAACGCTTGTGACCTAC
+
BBABBFFFFFFFGGFGGEFBFGEEGGGGHHHHGGGGGHGG3EFGHHFHGGHHHHEEGGGHAEEEGHF2@EGEHHHHHGGGGGGGHHHFFGGGHHHHHEGGGFGHHEBCCFHHHH@CEDDHHHHHHHHGFGGHHDG?FHC<<CF01=FGFGDGHHHGFFEGDHGACC;CCGCFAHHEHFGFHHHHHGBFFFGB;;CFFFFFACDDFFCGAGFFF/B//;;BAEA/;B;/FF/;D9-9A@A.9..//BF/BF
@M03896:38:000000000-B4D98:1:1105:16640:25852 2:N:0:263
CCTGTTTGCTCCCCACGCTTTCGCACCTGAGCGTCAGTCTTCGTCCAGGGGGCCGCCTTCGCCACCGGTATTCCTCCAGATCTCTACGCATTTCACCGCTACACCTGGAATTCTACCCCCCTCTACGAGACTCAAGCTTGCCAGTATCAGATGCAGTTCCCAGGTTGAGCCCGGGGATTTCACATCTGACTTAACAAACCGCCTGCGTGCGCTTTACGCCCAGTAATTCCGATTAACGCTTGCACCCTCC
+
ABAAAFFFFFFFGGGGEFEFFGEEEGGHBGGFFFFGGHHHHHHHGFDHHCCGEEEEGGGG1EDEGHE/>EFHGHHHHEFFHGHHHHHGGEFFHGFHHBDGCCGHHHFCBGGHHHHFHHHGGGGHHFFE.CEGF<F0GG<<CGF:0;C<;;<:GHHCCHGHHHC.:;:/CFGE:-9BGDFFFBFFFFF/;;FFF/BF9AEFFFFFFF-99A=@9.ABB;:>@D.:;///BF/A.9D/:9@..E99;BFFFD
@M03896:38:000000000-B4D98:1:1106:6025:10214 2:N:0:263
CCTGTTTGCTCCCCACGCTTTCGCACCTGAGCGTCAGTCTTCGTCCAGGGCGCCGCCTTCGCCACCGGTATTCCTCCAGATCTCTACGCATTTCACCGCTACACCTGGAATTCTACCCCCCTCTACGAGACTCCATCTTGCCAGCATCAGATGCAGTTCCCAGGTTGAGCCCGGGCATTTCACATCTCACTTACCACACCGCCTGCCTGCGCTTTACGCCCAGTCCTCCCGATTAACGCTTGCACCCTCC
+
AA1>>FF1D@DFGC1FAAE0ADEEEGEF000AAEF/EHGFCHHBEE/B0//EEEEEEGCF///?EA//>>/B@D>FB011B1BGGEHFE?/?GGHHH/<BC/FBFGB00?F1FGGFEAC@<<<<1>C...>11//0==0<=GDC.<=C000:;0CCG0C:0;0:;0//:CBC--9-;/0090909:;90C0000;99--B>@@B---9;9-----9;9999--9////;;-;-:-99-;---9/B/A-AF
@M03896:38:000000000-B4D98:1:1106:6011:10225 2:N:0:263
CCTGTTTGCTCCCCACGCTTTCGCACCTGAGCGTCAGTCTTCGTCCAGGGGGCCGCCTTCGCCACCGGTATTCCTCCAGATCTCTACGCATTTCACCGCTACACCTGGAATTCTACCCCCCTCTACGAGACTCCAGCTTGCCAGTATCAGATGCAGTTCCCAGGTTGAGCCCGGGGATTTCACATCTGACTTAACAAACCGCCTGCGTGCGCTTTACGCCCAGCACTTCCGATTAACGCTTGCACCCTCC
+
ABAAAFFFFFFFGGCGEEE2AGEGGGGHEGGFAEGEFHGDEGHGFGGHCE0FEEEGGGGHEFGGGHE/>ECGFFHHGEFFHFGHGHHFEEEEGGHHHDBBD@GHFHBCBGHHGHFFFGHGC@D<<GFG.CC<</</<C0<CGGB0<;GFC0CGFGGCGGFCG0.:09/CFGGA?B--:BB;CFFFFF/;BBFBFBBFFFFDC=.AF@AFD;9999/FEA>DAE.:.//;B;AD?DFFAD.A.:9BFFEEF
@M03896:38:000000000-B4D98:1:1106:17544:11300 2:N:0:263
CCTGTTTGCTCCCCACGCTTTCGCACCTGAGCGTCAGTCTTCGTCCAGGGGGCCGCCTTCGCCACCGCTATTCCTCCAGATCTCTACGCATTTCACCGCTACACCTGGAATTCTACCCCCCTCTACGAGACTCAAGCTTGCCAGTATCAGATGCAGTTCCCAGGTTGAGCCCGGGGATTTCACATCTGACTTAACAAACCGCCTGCGTGCGCTTTACGCCCAGCACTTCCGATTACACCTCACACCCCCC
+
BBAABFFFFFFFGGGEAEE2FGEEDFGFFBGFEFEDGHHHFHHHED?F3A00AE@EFEGHFEDEGHE/>>EGHHHHGBF3BGGHHHHEEEGEGHHHHGDGGCFGHGF0?GHHHHHHHFHGGGEGFH<C.<CGF0C<<C0/<C0<:0;;<;<GGGHB0;CFHG0./09/;CFA--;-;9BFBFGFFFF/9FFF;/;FE?EE-9-.;9@99:@B9.99B;.;;.....B:B9..9.;B//:/././99.--9
@M03896:38:000000000-B4D98:1:1106:17551:11317 2:N:0:263
CCTGTTTGCTCCCCACGCTTTCGCACCTGAGCGTCAGTCTTCGTCCAGGGGGCCGCCTTCGCCACCGGTATTCCTCCAGATCTCTACGCATTTCACCGCTACACCTGGAATTCTACCCCCCTCTACGAGACTCAAGCTTGCCAGTATCAGATGCAGTTCCCAGGTTGAGCCCGGGGATTTCACATCTGACTTAACAAACCGCCTGCGTGCGCTTTACGCCCAGTAATTCCGATTAACGCTTGCACCCTCC
+
BBBABFFCFFFFGGGGEFEFFGEEEGGHFGHHGGGGGHHHHHHHGEDGHE0AAEEEGGGHAEDFGHE>EFGHHHHHHGHEGGHHHHHFEEAFFHHHHDDGGCGHHHFGFFGHGHHGHHHGGGGHHGC<.=CHF0/<DCD/CGGF0<CGH:CFHHEHCCHGHFHECB//FFFGADBF?EFGFBGFFFF/;FFFBBFFBAEFFFFFFFFDDD=@@.EFFEFFFFFFBFFFFFFA?AABBFF...;9BBA.AD
@M03896:38:000000000-B4D98:1:1106:18727:11393 2:N:0:263
CCTGTTTGCTACCCACACTTTCGAGCCTCAGCGTCAGTTGGTGCCCAGTAGGCCGCCTTCGCCACTGGTGTTCCTCCCGATATCTACGCATTCCACCGCTACACCGGGAATTCCGCCTACCTCTGCACTACTCAAGTACAACAGCTTTGAAAGCAGTTTATGGGTTGAGCCCATAGATTTCACTTCCAACTTGTCTTCCCGCCTGCGCTCCCTTTACACCCAGTAATTCCGGACAACGCTTGTGACCTAC
+
AA>>AFFFFFFFGFBEEEG1BFEAGAEGFFFHGGEAEGFF1ECFGFBCG11BBFAEFGCF//A>EHG010/BB@GHFAE/FCEGEHHFEGGGGHHHHCEGECGG<<///@GHHHGCGGFFGHFD1F<F1?F111111>1>=FAF0>F11F1=FGFHDFFHHHE.C.</::CE.:C0CF0:CGFC0CG0CF/0FFF00;0;C-AGGG@-ABAE-9/;:9FB-AF9FF/9:B/--9--9-@----/99B/9/
@M03896:38:000000000-B4D98:1:1106:28009:11779 2:N:0:263
CCTGTTTGCTCCCCACGCTTTCGCACCTGAGCGTCAGTCTTCGTCCAGGGGGCCGCCTTCGCCACCGGTATTCCTCCAGATCTCTACGCATTTCACCGCTACACCTGGAATTCTACCCCCCTCTACGAGACTCCAGCTTGCCAGTATCAGATGCAGTTCCCAGGTTGAGCCCGGGGATTTCACATCTCACTTAACAAACCGCCTGCGTGCGCTTTACGCCCAGTACTTCCGCTTAACGCTTGCACCCTCC
+
AAAABFFCFFFFGGFGEEEAFGFGGGGHF3BFEGGGGHGGHHHHGGGFG?AEAEEEGGGHAE?EEF>/>EFHHGHHFFFBGHHHHHHFGEGCHGGHH/BD@@GHHHEF2?FGGGHFHHHGCCFGFGG.<<CDC/</<GD/CH=00<CG000;GGHCGGHHHH0.;9;/9:FGG?A?A.9CFCF;FFF/;BBBB/;9B9.EB=BDEF@;9A-@@.:/BA9;9A.;9/;FFF9..;99:AB.9EA/BFDEFF
@M03896:38:000000000-B4D98:1:1106:27996:11791 2:N:0:263
CCTGTTTGCTCCCCACGCTTTCGCACCTGAGCGTCAGTCTTCGTCCAGGGGGCCGCCTTCGCCACCGGTATTCCTCCAGATCTCTACGCATTTCACCGCTACACCTGGAATTCTACCCCCCTCTACGAGACTCAAGCTTGCCAGTATCAGATGCAGTTCCCAGGTTGAGCCCGGGGATTTCACATCTGACTTAACAAACCGCCTGCGTGCGCTTTACGCCCACTACTTCCGAGTAACGCTTGCACCCTCC
+
AAAAAFFBFFFFGGFGCEECFGBE?EGGBBGHEGEE2FGHFHFGEEAFHD0AAE>EFGGF1E>EEHE>EEGHFHHHFCGFGGHHHHHFF<EDFFFGH/BD@<<GHGCC2GDGGGFFHHHGGGGGDG<C<ACG00<<DGB/CGG:0;CGCC0CCHB0;CGHHH0.;0//9CFEA99-;;CFFBFBFFF9BFF9B/BBF.EE=BFDE?FADD-9@;./;;D-@D.9;;/;FF..-..;9A;9..;/9;D?..
@M03896:38:000000000-B4D98:1:1106:3158:12899 2:N:0:263
CCTGTTTGCTCCCCACGCTTTCGCACCTGAGCGTCAGTCTTCGTCCAGGGGGCCGCCTTCGCCACCGGTATTCCTCCAGATCTCTACGCATTTCACCGCTACACCTGGAATTCTACCCCCCTCTACTATACTCAAGCTTGCCAGTATCAGATGCAGTTCCCACGTTGATCCCGGGGATTTCCCATCTGACTTAACAAACCGCCTGCGTGCCCTTTACTCCCCGTATTTCCGACTACCGCTTGCCCCCTCC
+
AAA>AFF4BDDFGGGGAAEFGG2EAEEH3F2BAEEE?HHGAGAGEE13B1AEAE>EEEEH1EDEEF?>>EFEGFHHF2BFGGHHHHH/E?EEGGFGF<<C<<?GHGGG2FGHGGGDFF?ADGGGGF111>>GF1/0<=0/<CD0<0<=000;000;;;CCGC.-:...0;C;.----;/;B0=CFGG0;FFB//9//.9A;@-9.99A.9.:/;B/B/9/;.-;-./;BB..-;-/;-9-9../:9@BDF
@M03896:38:000000000-B4D98:1:1106:3136:12917 2:N:0:263
CCTGTTTGCTCCCCACGCTTTCGCACCTGAGCGTCAGTCTTCGTCCAGGGGGCCGCCTTCGCCACCGGTATTCCTCCAGATCTCTACGCATTTCACCGCTACACCTGGAATTCTACCCCCCTCTACGAGACTCAAGCTTGCCAGTATCAGATGCAGTTCCCACGTTGAGCCCGGGGATTTCACATCTGACTTAACAAACCGCCTGCGTGCGCTTTCCGCCCAGTAATTCCGACTCACGCTTGCACCCTCCG
+
BBBBBFF4FFFFGGGGFFECFGEEEGFHB3GGEGEAAGGHHHHHGG1FG10EAEEEFGGH1EEEGHE?E>FGHGHHG2B?EFGHHFHFE?EEHGFHHDCFC<FGFHFC2?FHGGGFGHHGGCDCDGFA<.<D00/<<C</<CD;:0;C:0::CGF0;CGFHF.;99;.;BFEB?-A-99FFBFBFFF;BFFF/9:;:.;E-;@A.A@9.;-9;9A//.9.9.A9B///;99D-;./;;.A..;/;:.A?D.
@M03896:38:000000000-B4D98:1:1106:11961:13089 2:N:0:263
CCTGTTTGCTCCCCACGCTTTCGCACCTGAGCGTCAGTCTTCGTCCAGGGGGCCGCCTTCGCCACCGGTATTCCTCCAGATCTCTACGCATTTCACCGCTACACCTGGAATTCTACCCCCCTCTACGAGACTCAAGCTTGCCAGTATCAGATGCAGTTCCCAGGTTGAGCCCGGGGATTTCACATCTCACTTAACAAACCGCCTGCGTGCGCTTTACGCCCAGTACTTCCGATTAACGCTTGCACCCTCC
+
AAAAAFFFFFFFGGGGFFEFFGEFGGGHCHHGEGFGGHGGGHGHGEDGHCAFEEEEGGGHEFDEGHE>EFFHHHHHGFFHHHHHHHHFEEFGHHHHHFDGCCGHHHFGB2FGGGHFHHHGGGGHHGG?..<DC0/<<C0<<CD0:;CGGBCGFFFCCCHHHHE.:0//BFGG??--BA9FFEFFFFF/;BFFFFBB/FEEFFFF.A@;ADFFBA./B.;-@D.9;/BFFFF?.9./B.;..;9BBFFFE?
@M03896:38:000000000-B4D98:1:1106:29042:14631 2:N:0:263
CCTGTTTGCTACCCACACTTTCGAGCCTCAGCGTCAGTTGGTGCCCAGTAGGCCGCCTTCGCCACTGGTGTTCCTCCCGATATCTACGCATTCCACCGCTACACCGGGAATTCCGCCTACCTCTGCACTACTCCAGAAAAACAGCTTTGAAAGCAGTTTATGGGTTGAGCCCATAGATTTCACTTCCAACTTGTCTTCCCGCCCGCGCTCCCTTTACACCCAGTAATTCCGTACCACGCTTCTCACCTAC
+
AA>>AFF4BDDDGFFF2AF5FGAFAEEHHGFFBEEAAFDHBEFFGHEAB553BFAEFGEG1AABEFB252?EFDFGFE1EEEEFGEG?E?EFHFGHG/>EE@3GF/<//<BFFF0?DCCFHHGG<F1?1?FFC1111<1<0C.>0<>1>1000<</<0<0=D/<<.:/::CE.:C0CG0CG0CGHGG0;FB0009;BFBF:?@G@-;@BDFF.9B9B/9BD..////;BB//.;.9;9A...//9;AF/B
@M03896:38:000000000-B4D98:1:1106:7719:15042 2:N:0:263
CCTGTTTGCTACCCACACTTTCGAGCCTCAGCGTCAGTTGGTGCCCAGTAGGCCGCCTTCGCCACTGGTGTTCCTCCCGATATCTACGCATTCCACCGCTACACCGGGAATTCCGCCTACCTCTGCACTACTCAAGCACACCAGCTTTGAAAGCAGTTTATGGGTTGAGCCCATAGATTTCACTTCCAACTTGTCTTCCCGCCTGCGCTCCCTTTACACCCAGTACTTCCGGTCAACGCTTGTGCCCTACG
+
AAA?AFFFFFFFGGGGGAGFEGEFGFFHHGGGEEGGGHGHCE2AFF3FEAD3FGEEFEEH1EABEGF2@BBBGHHGBFFD/@EGHHHGCFGGGFFHHD//<<BFHCB?/<FGGGFDEF/FFFHH1??F<?GHF1?11<0G0CGC.<<FFD000G/H0D<<<G/.<.::;BHGGCF:C0CCHBGCGGEBBFF0;9FFFF0BD-AEAAC?DDDFB/9/:B/9A.AB///9/;9---.9;.;A...//9;/.;.
@M03896:38:000000000-B4D98:1:1106:7734:15056 2:N:0:263
CCTGTTTGCTACCCACACTTTCGAGCCTCAGCGTCAGTTGGTGCCCAGTAGGCCGCCTTCGCCACTGGTGTTCCTCCCGATATCTACGCATTCCACCGCTACACCGGGAATTCCGCCTACCTCTGCACTACTCAAGAAAAACAGTTTTGAAAGCAGTTTATGGGTTGAGCCCATAGATTTCACTTCCAACTTGTCTTCCCGCCTGCGCTCCCTTTACACCCAGTAATTCCGGACAACGCTTGTGACCTAC
+
CCCCCFFFFFFFGGFFGEGFFGEEHFGFHHHHGGEEEHFGFAFFGFBFFFHHGHEGGGGHAEEEGHCFEGHFHHHHHGGGGGGHHHHFEGGGHHHHHAEGGEHHHEC?CFHHHH2CFG?HHHHHHHGHFHHHGDG1?FCGEEHF1>FFGFFDHHHHDGFHEH/CF<@/GHGEGHHCHFGFHFHHHGGFFFFFFBCFFGFG?DGDEFBG?CDEBBBFFBBFDEEFFB/;FFF-:9:;A>D999./:BFFEF
@M03896:38:000000000-B4D98:1:1106:7716:15065 2:N:0:263
CCTGTTTGCTACCCACACTTTCGAGCCTCAGCGTCAGTTGGTGCCCAGTAGGCCGCCTTCGCCACTGGTGTTCCTCCCGATATCTACGCATTCCACCGCTACACCGGGAATTCCGCCTACCTCTGCACTACTCAAGAACAACAGTTTTGAAAGCAGTTTATGGGTTGAGCCCATAGATTTCACTTCCAACTTGTCTTCCCGCCTGCGCTCCCTTTACACCCAGTAATTCCGGACAACGCTTGTGACCTAC
+
ABAABFFFFFFFGGGGGEGFFGGFFEGHHHHGFEFGFHFHEEFHHFFHGEGHGHEEGGGHAEEFGHFC@FGEGHHHHGGFGGGHHHHGGGGGHHHHHEEGEEHHHECDCGHHHGGDGEGHHHHHHHGHFHGHF1F1?G0<CGHF1=FGHEHFFHHHFHFDFH<<G.;//GGGHHHBFHFCHHHHHHFFGGGEFFFFGGFG?CGGGEGGGGFEBBBFFBFBDFFFFFFBFFF-.9;FE-@9A..9;9BF/9
@M03896:38:000000000-B4D98:1:1106:20659:16718 2:N:0:263
CCTGTTTGCTACCCACACTTTCGAGCCTCAGCGTCAGTTGGTGCCCAGTAGGCCGCCTTCGCCACTGGTGTTCCTCCCGATATCTACGCATTCCACCGCTACACCGGGAATTCCGCCTACCTCTGCACTACTCAAGAAAAACAGTTTTGAAAGCAGTTTATGGGTTGAGCCCATAGATTTCACTTCCAACTTGTCTTCCCGCCTGCGCTCCCTTTACACCCAGTAATTCCGGACAACGCTTGTGACCTAC
+
ABBABFFFFF5BBGFFGEGGGGEGFFGHHHHHGGEGAGFDBBFFHFFGFBGHGHEEGGGHGGGGGHEGBFGEHHHHHGGFCGGHHBGGEEGGHHHHHEGGGEHHHG/<@CGGHHFDGFFHHHHHFHGFDGHHHGH1FGHHHGHBDD<GAFHHHHHHD=<G0DGFC.;CFGHGGHGHHGBGGGHHGGGFFCFFB;CCFFGFGGGGGGFGGGDFFB9FFFFFF?.BF/B9FFF-A@=AA9@?..9:/BBBFF
@M03896:38:000000000-B4D98:1:1106:20667:16736 2:N:0:263
CCTGTTTGCCACCCACACTTTCGAGCCTCAGCGTCAGTTGGTGCCCAGTAGGCCGCCTTCGCCACTGGTGTTCCTCCCGATATCTACGCATTCCACCGCTACACCGGGAATTCCGCCTACCTCTGCACTACTCAAGAAAAACAGTTTTGAAAGCAGTTTATGGGTTGAGCCCATAGATTTCACTTCCAACTTGTCTTCCCGCCTGCGCTCCCTTTACACCCAGTAATTCCGGACAACGCTTGTCACCTAC
+
BBBBBFFFFB5CGGGEGABBBGEGBFGHHGHHGGGGGHDDAEAGGFGEFGHHHGAEGGGHFEGEGGCF5?FEHHHHHGGEGGGHFHHGGGGGHHHHHGEGECFHHGCCGCHHHH<EEDGHHGHHHFGHFFHHH1?1<<<GFGHE1>=FFEGHHHHH=D<G0D/<<;-;:CHGHHHFHGGGHBGFFGGFFGGEBFGGGGGGD@GGGGBBGFBA.BBFFBBBAEEFBB//BFB-9@-A.9@AAA.//;FF/;
@M03896:38:000000000-B4D98:1:1106:7080:16856 2:N:0:263
CCTGTTTGCTACCCACACTTTCGAGCCTCAGCGTCAGTTGGTGCCCAGTAGGCCGCCTTCGCCACTGGTGTTCCTCCCGATATCTACGCATTCCACCGCTACACCGGGCATTCCGCCTACCTCTGCACTACTCAAGCAAAACAGTTTTGAAAGCAGTTTATGGGTTGTGCCCATAGATTTCACTTCCCTCTTGTCTTCCCGCCTGCGCTCCCTTTACACCCAGTAATTCCGTACAACGCTTGTGCCCTAC
+
AAAAAFFFFFFFGGGFEEG5GGE2EEEHH4GFEGE22DDB3A2BEC3BG5FDBFAAFGGH1EDEFH3B@FFEFHGHHEEEFCFGHFHFEEDFGHFHHEEE<<FGGE/</>BGFHCEDD?FGFHHBF1F1GGGC<111001<>F01>>1<.1<DGHCDD00=G/.<.:..CCCGFF0;CCCGFHHHHH/0::00;BCFBF/.-@AGG-D-CDEBFFF/9/F.A.9;/;/9B//99.9;-9....///;9BA
@M03896:38:000000000-B4D98:1:1106:7063:16861 2:N:0:263
CCTGTTTGCTACCCACACTTTCGAGCCTCAGCGTCAGTTGGTGCCCAGTAGGCCGCCTTCGCCACTGGTGTTCCTCCCGATATCTACGCATTCCACCGCTACACCGGGAATTCCGCCTACCTCTGCACTACTCAAGCAAAACAGTTTTGAAAGCAGTTTATGGGTTGAGCCCATAGATTTCACTTCCAACTTGTCTTCCCGCCTGCGCTCCCTTTACACCCAGTACTTCCGGACAACGCTTGTCACCTAC
+
ABBBBFFFFFFFGGGGEAFFFGEFFEGHHGHGFGEEFHHAFEFHFFFHGGFHGGEFGGGHEFDEGG@?@FHEHHHHHGGFGGGHHHHFEFGGHHHHHEEGG@GHHGCCCGHHHHCDFGGHHHHHFHHHHHHHF1<?1>0>FGHF1>FHHGFBHHHH=DDHBH/CC<;/CFHGEGHCFGHGHHGHHHG00CFF;CFFFFFGDGGGGEGGGGFFBFFFF/B9DEF/B9/BFF.-.9;;A>B.;9.//;FBFF
@M03896:38:000000000-B4D98:1:1106:27030:17537 2:N:0:263
CCTGTTTGCTCCCCACGCTTTCGCACCTGAGCGTCAGTCTTCGTCCAGGGGGCCGCCTTCGCCACCGGTATTCCTCCAGATCTCTACGCATTTCACCGCTACACCTGGAATTCTACCCCCCTCTACGAGACTCAAGCTTGCCAGTATCAGATGCAGTTCCCAGGTTGAGCCCGGGGATTTCACATCTGACTTAACAAACCGCCTGCGTGCGCTTTACGCCCAGTACTTCCGATTAACGCTTGCACCCTCC
+
ABBABFFFFFFFGGGGEFFFGGEEEGGHGFHGGGGEEHGHHHGHGFEGHGCGEE>EGGGHAFDEGHEE>EGHHHHHGFFHHGHHHHHGGEFGHHGHHFCGC@BGHHCFFGGHHFHFHHHGGGGHHFF..ACGC0C<DGD/<GG0;CGGHF0CCFHHCGCGHH0./:/9:CFFCG-@B.FFFGGFFFF/BFFBB/9;BAEFBCFDEF>DFFFD9A.BFEDADD.;BFFFFFA9AD.BB.;.:A:/:BDEFF
@M03896:38:000000000-B4D98:1:1106:23285:17561 2:N:0:263
CCTGTTTGCTACCCACACTTTCGAGCCTCAGCGTCAGTTGGTGCCCAGTAGGCCGCCTTCGCCACTGGTGTTCCTCCCGATATCTACGCATTCCACCGCTACACCGGGAATTCCGCCTACCTCTGCACTACTCAAGAACAACAGTTTTGAAAGCAGTTTATGGGTTGAGCCCATAGATTTCACTTCCAACTTGTCTTCCCGCCTGCGCTCCCTTTACACCCAGTAATTCCTGACAACGCTTGTGCCCTACG
+
ABBABFFFFFFFGGGGGEGFGGE2BEEHHGHHGGEAEEFHFGGHGGBGHBGHFGEEGGGHGGGEEHBFDGHEHHHHHGGGEGGGGGHFEEEGGGGHHEEE@EFGHG?@C/BFGG<CEEDHHHHHHHHHGFGHH111?<0<CFGB1<><GEF00CHFD<=DGH/<<<:C/CCC.GG0GFBCHFGHGGF0FGG009;CBFFF?CGG??BDDGFF.FFFFBB/AE?BFB//BF//B9//9=BAE..//;//:;.
@M03896:38:000000000-B4D98:1:1106:23267:17565 2:N:0:263
CCTGTTTGCTACCCACACTTTCGAGCCTCAGCGTCAGTTGGTGCCCAGTAGGCCGCCTTCGCCACTGGTGTTCCTCCCGATATCTACGCATTCCACCGCTACACCGGGAATTCCGCCTACCTCTGCACTACTCAAGAACAACAGTTTTGAAAGCAGTTTATGGGTTGAGCCCATAGATTTCACTTCCAACTTGTCTTCCCGCCTGCGCTCCCTTTACACCCAGTAATTCCGGACAACGCTTGTGACCTAC
+
ABBBBFFFFFFFGGGEGEGFGGFGGFFHHGHHEGEEEHGHFFEGHFHHGHGHGGAEGGGHAEFFGHFB@FHFHHHHHGGGGGGHHHHGEFGGHHHHHGEFGEGHHGBC?BFGHHFEGGGHHHHHHHGHGHHHG?F<1>0<<GGF1FDF0CDHHHGFDGFHFH/CC<;CGHHFHHGHHHHHHGHHHHGFGGGF;BCFFFFG?DGGGGGGGGFFFBFFF9BBAE.:BFBFFFB-;9@9;@BDA..//;BFFB
@M03896:38:000000000-B4D98:1:1106:18143:17607 2:N:0:263
CCTGTTTGCTACCCACACTTTCGAGCCTCAGCGTCAGTTGGTGCCCAGTAGGCCGCCTTCGCCACTGGTGTTCCTCCCGATATCTACGCATTCCACCGCTACACCGGGAATTCCGCCTACCTCTGCACTACTCAAGAACAACAGTTTTGAAAGCAGTTTATGGGTTGAGCCCATAGATTTCACTTCCAACTTGTCTTCCCGCCTGCGCTCCCTTTACACCCAGTACTTCCGGACAACGCTTGTTACCTACG
+
BBBABFFFFFFFGGGGEEFDFGEAFEFHHFHHEEE2EGHAEEFGHFFGB5GFGHEGGGGHEEDEGG@25BFEGFFHHGG?FEGFHHHFEEEFHHGGHEECGEGHHGC<CDHHHH2EGE/FGFHGFGDG<CGHF1?<1>0<FFG01>FGHFF<GFHFDGED00<<<.:CCF;CCC/CGFGFHHHEHHGFFF/9;9CFFBBF.A?EE?D-BFFEFFFBF/9BD.A9B/BFFFA-.-9.;9;....//;9/BB.
@M03896:38:000000000-B4D98:1:1106:18152:17625 2:N:0:263
CCTGTTTGCTACCCACACTTTCGAGCCTCAGCGTCAGTTGGTGCCCAGTAGGCCGCCTTCGCCACTGGTGTTCCTCCCGATATCTACGCATTCCACCGCTACACCGGGAATTCCGCCTACCTCTGCACTACTCAAGCACAACAGTTTTGAAAGCAGTTTATGGGTTGAGCCCATAGATTTCACTTCCAACTTGTCTTCCCGCCTGCGCTCCCTTTACACCCAGTACTTCCGGACAACCCTTGTGACCTAC
+
AAAABFFFFFFFGGGGEAFAGGE2BEEGHFHHFFEFEHFDFFCFFECCFGBBFGEEGEGHCEDEFG@25?B1FGFHFFFDEEGGH4GFEAEEHHHHHE>E@EFHHE<?CBGGGF@BDEDHFHHFFGBCD<FGG1F<1><GBDHB1>FDCEHDGGHBDDD<0GGF<<;//;HFHHFCGHBGGHHHFFFBFFFF0;;;9FFFF?BAAABG@DDF.;;BF9;BAA./;/:/;F.-.9-.9.;.B.///;BB/9
@M03896:38:000000000-B4D98:1:1106:4538:17808 2:N:0:263
CCTGTTTGCTCCCCACGCTTTCGCACCTGAGCGTCAGTCTTCGTCCAGGGGGCCGCCTTCGCCACCGGTATTCCTCCAGATCTCTACGCATTTCACCGCTACACCTGGAATTCTACCCCCCTCTACGAGACTCCAGCTTGCCAGTATCAGATGCAGTTCCCAGGTTGAGCCCGGGGATTTCACATCTCACTTAACAAACCGCCTGCGTGCGCTTTACGCCCAGTACTTCCGATTAACGCTTGCACCCTCC
+
BBBABFFFFFFFGGGEEEECFGEFFGGGEGHGEGGCGHHHHHGGFGDBGG0EEEEEGGGHEEEEGHEEEEFFGHHGGGHGHHHHHHHGGFFGBGHGHFFGGCGHHHFFC2GGHFHGHHHGGGGBFGFD.CEHF/</<<0<CGDC00;CC:CGBFBH:CGGHH0;/0/9CFFF-A-9-99BBFF0BF;/9;/99/:9/:EA@DCAFFAAAD;F-9E/9ADCAA?BBB//BFDFBD.9;.9...99/BD?.A
@M03896:38:000000000-B4D98:1:1106:6512:17820 2:N:0:263
CCTGTTTGCTACCCACACTTTCGAGCCTCAGCGTCAGTTGGTGCCCAGTAGGCCGCCTTCGCCACTGGTGTTCCTCCCGATATCTACGCATTCCACCGCTACACCGGGAATTCCGCCTACCTCTGCACTACTCAAGAAAAACAGTTTTGAAAGCAGTTTATGGGTTGAGCCCATAGATTTCACTTCCAACTTGTCTTCCCGCCTGCACTCCCTTTACACCCAGTAATTCCGGACAACGCTTGTGACCTAC
+
BBBBBFFFFFFFGGFGFEGGGGGFHGGHHHHHGGGGGHG5FEFGHFGFGEHHGHEGGGGHEFFEGHC2@F?EGHHHHGGGGGGHHHHGFDFEHHHHHGGGGCHHHEBCCGHHHHCEGGGHHFHHFHHHGHHHC11D10FFGGHEB=GHHGHEFHHHDDGHEH/CGCDGFGHEEHHBHFHFHFHHHGGBBGFEFBFFGGFFDGFDEF/FGGGGGFGFFFFBDEE/B9BFFFF-.-9.9@D.E../9;F/BF
@M03896:38:000000000-B4D98:1:1106:6517:17837 2:N:0:263
CCTGTTTGCTACCCACACTTTCGAGCCTCAGCGTCAGTTGGTGCCCAGTAGGCCGCCTTCGCCACTGGTGTTCCTCCCGATATCTACGCATTCCACCGCTACACCGGGAATTCCGCCTACCTCTGCACTACTCAAGAAAAACAGTTTTGAAAGCAGTTTATGGGTTGAGCCCATAGATTTCACTTCCAACTTGTCTTCCCGCCTGCGCTCCCTTTACACCCAGTAATTCCGTACAACGCTTGTGACCTAC
+
ABBBCFFFFFFFGGGGEAFFGGEGHGGHHHHHGGFEEHGFFFGGHFFGGHFHGHEEGGGH1EEEGHFFEGHFHHHHHGGEGGGHHHHGFGGGHHHHHEEGGCHHHGDCCGHHHHFDGDGHHHHHGHHHHHHHGDF11FGHHGHG1GGHHGGFHHHHFHGFFH<CG<;CGHHGGHHBHHHHHGHHGGGBFGFBCBFFGGGGFGGGGGAGGGFFBBFFFFFBDEEFFFBFFFF/:9A;;DDD...:9BFFFF
@M03896:38:000000000-B4D98:1:1106:6509:17854 2:N:0:263
CCTGTTTGCTACCCACACTTTCGAGCCTCCGCGTCAGTTGGTGCCCAGTAGGCCGCCTTCGCCACTGGTGTTCCTCCCGATATCTACGCATTCCACCGCTACACCGGGAATTCCGCCTACCTCTGCACTACTCAAGCAAAACAGTTTTGAAAGCAGTTTATGGGTTGAGCCCATAGATTTCACTTCCAACTTGTCTTCCCGCCTGCGCTCCCTTTACACCCAGTAATTCCGCACACCGCTTGTCACCTAC
+
ABAABFFCFFFFGGCEAABBGGE24BEGG2BBEGGGEHHBGEAFGFBCGBFGFGAEGEGGEEDEEFF2@BFEFGHHHGGEG/EFGGHGEAEGGHHHHEGGG@1GHC@DCCCGGHBEF/DGHFHHHHFFDGHHF<11100FBGGBD0DDGEF0=F/C0=DH0G/.C.-/:GFFEFFF0C9;0FGGGGGEFFGB0;FB00BFB@GDE.?BBFFFFBFBF//;A9.;B/9/9F/.;-9.9-99...//;BBB9
@M03896:38:000000000-B4D98:1:1106:25594:18010 2:N:0:263
CCTGTTTGCTCCCCACGCTTTCGCACCTGAGCGTCAGTCTTCGTCCAGGGGGCCGCCTTCGCCACCGTTATTCCTCCAGATCTCTACGCATTTCACCGCTACACCTGGCATTCTACCCCCCTCTACGAGACTCAAGCTTGCCACTATCAGATGCAGTTCCCAGCTCGAGCCCGGGGATTTCACATCTGACTTAACAAACCGCCTGCGTGCGCTTTACGCCCAGTAATTCCGCTTCACGCTTGCACCCTCC
+
AAA?AFFCFFDFGGBF1EECFFFEEEGHBGGFEFGGEGGHDHAGE?EBH/EEEEEEEEFHAAEEGF/0>?FHFHFHFF>DGFFHBDGFEEE/FEGGH<CB@CGGG?0<0<FDGD2FGGGCC-EHBG...<<DG0/<=GB/<G<0//D;C00<<<CF:CCGGH0.0/;9.CAG@-;9-.C0:/9/BFF//BBFBB;B/-;A@@--AA-9;A--99-BB--9>?-/;FFFFF/---9BB?F---:/;9;-9A
@M03896:38:000000000-B4D98:1:1106:25599:18027 2:N:0:263
CCTGTTTGCTCCCCACGCTTTCGCACCTGAGCGTCAGTCTTCGTCCAGGGGGCCGCCTTCGCCACCGGTATTCCTCCAGATCTCTACGCATTTCACCGCTACACCTGGAATTCTACCCCCCTCTACGAGACTCAAGCTTGCCAGTATCAGATGCAGTTCCCAGGTTGAGCCCGGGGATTTCACATCTGACTTAACAAACCGCCTGCGTGCGCTTTACGCCCAGTAATTCCGATTAACGCTTGCACCCTCC
+
BCBBCFFFFFFFGGFGEEFFFGFFGGGHFHHHGGFGGHHHHHHHGFEFHFGGEEEFGGGHEEDFGHE@EGGHHHHHGGHHHHHHHHHGGEGGHHGHHFDGC@BGHHFGFHHHHHGGHHHGGGFHHHGDADGHFCFDGHE/CHHB0CGGH0CFFHFHCGHHHH0::;/CFGGEFGFCGFFGF0FGFFF:9FFFFFBFFFFFFFFFFFFAFFFFB.AFFFFFFD.;:/BFFFFFDADFBFF?AA.:;;AAEF
@M03896:38:000000000-B4D98:1:1106:25581:18032 2:N:0:263
CCTGTTTGCTCCCCACGCTTTCGCACCTGAGCGTCAGTCTTCGTCCAGGGGGCCGCCTTCGCCACCGGTATTCCTCCAGATCTCTACGCATTTCACCGCTACACCTGGAATTCTACCCCCCTCTACGAGACTCAAGCTTGCCAGTATCAGATGCAGTTCCCAGGTTGAGCCCGGGGATTTCACATCTCACTTAACAAACCGCCTGCGTGCGCTCTACGCCCAGTAATTCCGCTTAACGCTTGCACCCTCC
+
AAAAAFFFFFFFGGGGEFEFFGEEEGGHCFFGFGEGEGGHHHHHGDEFHE0EEEEEFGGH1EDEGHE/EEGHHGFHFFCFHHHHGHHGGEEGFGHHH?CDD@DGHHFCCGFHGGHHGHHGGGDCFHFE.AEHC0<<DGBCGGH00<CCGCGHGFG;0<CGHC0;/9//=CCA@B-?-AFGFFGFFFF/9BFFFBBBB?EFDFFFFFD.9AD@@..BFF=@BD.:BBBFFF/...9BF.;;;..//;A.;A
@M03896:38:000000000-B4D98:1:1106:25598:18045 2:N:0:263
CCTGTTTGCTCCCCACGCTTTCGCACCTGAGCGTCAGTCTTCGTCCAGGGGGCCGCCTTCGCCACCGGTATTCCTCCAGATCTCTCCGCATTTCACCGCTACACCTGGAATTCTACCCCCCTCTACGAGACTCAAGCTTGCCAGTATCAGATGCAGTTCCCAGGTTGAGCCCGGGGATTTCACATCTGACTTAACAAACCGCCTGCGTGCGCTTTACTCCCAGCAATTCCGATTAACTCTTGCACCCTCC
+
AAAAAFFFDDFFGGGG1AECFG0BEEGHGGCHGGGGC2DGEG/FEAAFHE/?EE/EEEEHEF?/EG?>>EGHFGBGGBFFGF2FH10?EEFGBGGHF?BC@C1?FF?001?CGHHFFFEGG?AF1>...<CHG0<<DF0<<GC0;CFCCG0:CCG0CGGHH0:.90/:/9FE?-9--.90;9F//BF/;BBF/999/;;--;@BEF?;-A;@@-;FF/99EFF-9B/999/9;A-/B/;;//;/9;AAAB
@M03896:38:000000000-B4D98:1:1106:27751:18148 2:N:0:263
CCTGTTTGCTCCCCACGCTTTCGCACCTGAGCGTCAGTCTTCGTCCAGGGGGCCGCCTTCGCCACCGGTATTCCTCCAGATCTCTACGCATTTCACCGCTACACCTGGAATTCTACCCCCCTCTACGAGACTCAAGCTTGCCAGTATCAGATGCAGTTCCCAGGTTGAGCCCGGGGATTTCACATCTGACTTAACAAACCGCCTGCGTGCGCTTTACGCCCAGTAATTCCGATTAACGCTTGCACCCTCCG
+
BCCBBFFFFFFFGGGGEEEGGGEEEGGGFHGGEGGGGHGHHHHHGEEGFECEEFEEGEGHGGFEFHE>EEFHHGHHF?FGHHHHHHHGGFGGHHGHHDCGDCFHHHFH2GHHHFHHHHHGGGGHFHGD.<EHFGB0DHB<CGHB;CGGFCCGBFFC;GHHHHF:::;:9FGEC?;9BGGGGFFFFFF;BFFFF/;BBFEFFFFFFFFADDBFF.ABF?.BFDE/:/:;FFF?99DFF.@.;A./:BDEED:
@M03896:38:000000000-B4D98:1:1106:22087:18521 2:N:0:263
CCTGTTTGCTCCCCACGCTTTCGCACCTGAGCGTCAGTCTTCGTCCAGGGGGCCGCCTTCGCCACCGGTATTCCTCCAGATCTCTACGCATTTCACCGCTACACCTGGAATTCTACCCCCCTCTACGAGACTCAAGCTTGCCAGTCTCAGATGCAGTTCCCAGGTTGAGCCCGGGGATTTCACATCTCACTTAACAAACCGCCTGCGTGCGCTTTACGCCCAGTAATTCCGATTAACGCTTGCACCCTCC
+
BCCBCFFFFFFFGGGGEEEFFGEGGGGHBFHFEGEEEHHFFGGFEEAAGA0AEEEEFFGHEEGEEH1>EFGHHHHHHFFEGGGHHFHFEEEFHHGHHDBDFCFHHHFF2FGHGHHHHHHGGGGHHHFC.<<GC</<<GF/<CD:;0;CGCFHFHHGHHHHHHHA:9/;FFGG:A?@-;FGFFGFBFF/;FFFFFFBFFFFFFFFFFCADFAC@A.BFADCFFFF/FFFFF/..;DBFFF?..;/;BDEFD
@M03896:38:000000000-B4D98:1:1106:24925:18525 2:N:0:263
CCTGTTTGCTCCCCACGCTTTCGCACCTGAGCGTCAGTCTTCGTCCAGGGGGCCGCCTTCGCCACCGGTATTCCTCCAGATCTCTACGCATTTCACCGCTACACCTGGAATTCTACCCCCCTCTACGAGACTCAAGCTTGCCAGTATCAGATGCAGTTCCCAGGTTGAGCCCGGGGATTTCACATCTGACTTAACAAACCGCCTGCGTGCGCTTTACGCCCAGTAATTCCGATTAACGCTTGCACCCTCC
+
BBBBBFFFFFFFGGGGEEEFFGEEEGGGFHGHGGGGGGHHHHHHGEAGHD?FEEEEGGGGCEEEGHD>EGGHGGHHGHHGHGHHHHHGFEEGEGGHHFDFCCFHHGHFEGGHHHHHHHHGGGGHGHFDADEHC0C<DGF<CGGC:;GH0GHHGFFGCGGHHH0./;99FFGGCF?BGDGGGFGGFFF//BBFF/:BB.EFCFFFFFAADDCD-..9FED>DDE/:9BFFFBAADFFB.;.999/;BDFFF
@M03896:38:000000000-B4D98:1:1106:22098:18534 2:N:0:263
CCTGTTTGCTCCCCACGCTTTCGCACCTGAGCGTCAGTCTTCGTCCAGGGGGCCGCCTTCGCCACCGGTATTCCTCCAGATCTCTACGCATTTCACCGCTACACCTGGAATTCTACCCCCCTCTACGAGACTCAAGCTTGCCAGTATCAGATGCAGTTCCCAGGTTGAGCCCGGGGATTTCACATCTCACTTAACAAACCGCCTGCGTGCGCTTTACGCCCAGTACTTCCGATTAACGCTTGCACCCTCC
+
BBBABFFFFFFFGGGGEEEAFGEGGGGF3BFGFGE?BGGHHHGGEEF3GA0EEE>EGGGH1EEEFHA>EEGHHFHHGFGFHHHHHGGFFEEGGHGHH<>C?<BGHGCCGFHGHHFGHHHGGGGHFF<CADEFC0CBDC</<GD0:;CG0;GCCGHHCGGFHHF.:9/;CFFGF?@BFABCFFFFFFF/;BBBF/B9B.;;BFADAFCDAAFC-A.99.999..99/;BBB..:../;.9.:.A/B9.AEA
@M03896:38:000000000-B4D98:1:1106:24937:18538 2:N:0:263
CCTGTTTGCTCCCCACGCTTTCGCACCTGAGCGTCAGTCTTCGTCCAGGGGGCCGCCTTCGCCACCGGTATTCCTCCAGATCTCTACGCATTTCACCGCTACACCTGGAATTCTACCCCCCTCTACGAGACTCCAGCTTGCCAGTATCAGATGCAGTTCCCAGGTTGAGCCCGGGGATTTCACATCTGACTTAACAAACCGCCTGCGTGCGCTTTACGCCCAGTATTTCCGCATAACGCTTGCACCCTCC
+
AABAAFFFFFFFGGGGEEEFFGEEEGGHCFGGAEGGEHGHHHFHGE?GHF?CEEEEGGGHEGDEGHEEECGHHHGHFF3GGHHHHGHFGEEFHHHFHGCC>CGHHHGF2FFGHHHGHHHGGGGHHFF.<<<GH/CCGGF/=<=0:;CC;0;;GFFGHGCFHFFA::;9CGGEAG?-DAFFFBFFFFF9/;B/;9BFB.EEFAFFEF;:AD-99.A/F.9;@..99/9;:F.9-9.:;.D...99;:9..;
@M03896:38:000000000-B4D98:1:1106:18555:18551 2:N:0:263
CCTGTTTGCTACCCACACTTTCGAGCCTCAGCGTCAGTTGGTGCCCAGTAGGCCGCCTTCGCCACTGGTGTTCCTCCCGATATCTACGCATTCCACCGCTACACCGGGAATTCCGCCTACCTCTGCACTACTCAAGAACAACAGTTTTGAAAGCAGTTTATGGGTTGAGCCCATAGATTTCACTTCCAACTTGTCTTCCCGCCTGCGCTCCCTTTACACCCAGTAATTCCGGACAACGCTTGTGACCTAC
+
ABAAAFFFFFFFGGGGEEFFGGF2FEEGHGGGEEEEEHHEFGGGHHFGFGDGEGEFGGGHAEFFGHEE@CGEHHHHHGGEGGGGHHH?EEFGHHHHHEEFGCHHHE/<BDHHHHFDGGGHHGHHHHGG1<GHC1<11>00FHHG1>GF0FGG0GHHDGGFDGFFH.@F:GHGHHGFHFFGGFHGHHGBFGBB;;CFGGFGFGGGGG?BGDFFF/BBB:BFD?ABFBBFFFF-:9@.:9@.A..99:;BFF
@M03896:38:000000000-B4D98:1:1106:18537:18562 2:N:0:263
CCTGTTTGCTACCCACACTTTCGAGCCTCAGCGTCAGTTGGTGCCCAGTAGGCCGCCTTCGCCACTGGTGTTCCTCCCGATATCTACGCATTCCACCGCTACACCGGGAATTCCGCCTACCTCTGCACTACTCAAGAACAACAGTTTTGAAAGCAGTTTATGGGTTGAGCCCATAGATTTCACTTCCAACTTGTCTTCCCGCCTGCGCTCCCTTTACACCCAGTAATTCCGTACCACGCTTGTGACCTAC
+
ABAABFFCFFFFGGGFAABBFGEAGEEEHFGHGGGG?GF5BEEFGGFCFGFHFGAEGGFHEEEFGHCF@?FEFGFHGEFDFC?EFFGFFFGGHHEGH/EGGFFHFGCFC@GGHF<BDE/GFHGHGG?F1FGFCFG<?F0FFGHG1>F10<FDFHGFDGDHBBGFH.::GGGE.FFCGFFFFGFFFGBBBBFF0;;;0CBFDAGGG.-;BAAEBFBFFBB/A..9;/9/BFF/9;.99.;9;9./;;:9/B
@M03896:38:000000000-B4D98:1:1106:18560:18569 2:N:0:263
CCTGTTTGCTACCCACACTTTCGAGCCTCAGCGTCAGTTGGTGCCCAGTAGGCCGCCTTCGCCACTGGTGTTCCTCCCGATATCTACGCATTCCACCGCTACACCGGGAATTCCGCCTACCTCTGCACTACTCAAGAACAACAGTTTTGACAGCAGTTTATGGGTTGAGCCCATAGATTTCACTTCCAACTTGTCTTCCCGCCTGCGCTCCCTTTACACCCAGTACTTCCGGCCAACGCTCGTGACCTAC
+
AAAABFF4DFFFGGGEAABBBFAFGFGHHFGHFGD2EGF5FEEFEEBGFDBDFGEEGFEH1B?EEG3?52?BFDGHHFD1EEEFGFHFEDAFHHHHHEGGC@GHHE@<//FGHHCEGG/FGHHHGHFF<GGHF?111><GFGA01<>F0C1=CHHA0=D0=<<.<<;//CF::GBCHGFGECC0CFB0CBG00009;0;B.9AECFGDFA.;9//9F///A.AFF/9BFF.---;9..99.--.99FFF/
@M03896:38:000000000-B4D98:1:1106:16191:21759 2:N:0:263
CCTGTTTGCTCCCCACGCTTTCGCACCTGAGCGTCAGTCTTCGTCCAGGGGGCCGCCTTCGCCACCGGTATTCCTCCAGATCTCTACGCATTTCACCGCTACACCTGGAATTCTACCCCCCTCTACGAGACTCAAGCTTGCCAGTATCAGATGCAGTTCCCAGGTTGAGCCCGGGGATTTCACATCTGACTTACCAAACCGCCTGCGTGCGCTTTACGCCCAGTAATTCCGATTAACGCTTGCACCCTCC
+
BBBBBFFFFFFFGGCFAFFCFGGEFGGHFGHHGGEGGHGHHHHHGEDHHC0EEEEFGGGHEGFFGHE@EGGHHGHHGFGGGHHHHHHGGEEGHHHHHGGGGCDGHHGHFGGHHHHFGHHGGGGHFHFD.DDGF0<<DHB<CGGCCGGHHGBCHFGFFCHHHH0.:0;:FFFGFACAGDCFGGGFBFF//BFFF/;;9AEEFFFFFFFDFDFFA?EFFFB==D.;BBFEFFB.;9AFFFA.E.9/9:AAEF
@M03896:38:000000000-B4D98:1:1106:16174:21766 2:N:0:263
CCTGTTTGCTCCCCACGCTTTCGCACCTGAGCGTCAGTCTTCGTCCAGGGGGCCGCCTTCGCCACCGGTATTCCTCCAGATCTCTACGCATTTCACCGCTACACCTGGAATTCTACCCCCCTCTACGAGACTCAAGCTTGCCAGCATCAGATGCAGTTCCCACGTTGAGCCCGGGGATTTCACATCTGACTTCACAAACCGCCTGCGTGCGCTTTACGCCCAGTCATTCCGATTACCGCTTGCACCCTCC
+
BABABFFFFFFFCEGF2EAAFGEFGGGHAFGFGGC2E5DGHH2FA11FCE0AEE>EEGGHFGFEEG1/>EFHHHHHGFHBFGGFGHHGGGGGHB2GH/CCDCGHHHGHGFGHFHGFHHHGGCGHEGF<..CGF0G<<G0/.CB0.;<CGG:CFCGB;CGCHF.-9:.9;FFGBA---ABFFFFBFBF;FFFF///;99AA;BF...BAFB-;-:./9A.--.;9/9FFFFB.;9D//.;-:9?/9:9.9A
@M03896:38:000000000-B4D98:1:1106:26557:23967 2:N:0:263
CCTGTTTGCTCCCCACGCTTTCGCACCTGAGCGTCAGTCTTCGTCCAGGGGGCCGCCTTCGCCACCGGTATTCCTCCAGATCTCTACGCATTTCACCGCTACACCTGGAATTCTACCCCCCTCTACGACACTCAAGCTTGCCAGTATCAGATGCAGTTCCCACGTTGAGCCCGGGGATTTCACATCTGACTTACCAAACCGCCTGCGTGCGCTCTACTCCCAGTAATTCCGATTAACGCTTGCCCCCTCC
+
AAA>>FFCDFDFGGCEAAAAFGAEEEGE3B2BAEE2BGFHGH2GEE1B310AAE>EEEEG1BA1EG1/>/FGFGHHF?33BB?GFGGFEEEEDFBFH/BD<<?GGF0?01DFFG1?GHHGGGDG1F.<.<AG<//0<<D/<G00:0;;;0;;0;GCC0;GHC.-.9../CBE-A-;9.BBFFFFFFF//;:B//;:/9;E-@BFFFBDFD9BB.:/B/;BEB/9//BFFFF..;./;.;99::/;EBBFF
@M03896:38:000000000-B4D98:1:1106:26571:23977 2:N:0:263
CCTGTTTGCTCCCCACGCTTTCGCACCTGAGCGTCAGTCTTCGTCCAGGGGGCCGCCTTCGCCACCGGTATTCCTCCAGATCTCTACGCATTTCACCGCTACACCTGGACTTCTACCCCCCTCTACGAGCCTCAAGCTTGCCAGTCTCAGATGCAGTTCCCACGTTGAGCCCGGGGATTTCACATCTCACTTACCAAACCGCCTGCGTGCGCTTTACGCCCAGTCATTCCGATTCACGCTTGCACCCTCC
+
ABBAAFFFDFFFGGCEAAEFFGEE2EEG33FFAEE2BFFHFHFHEE1B3100AE>EEGGH1EAEEH>/>>FHHHHHG03?BFHHHFG?E?EGDG2FG/>D>@?GFF<000???F1?FGHGGGDG1F<..-<<</00<CD/<C00:0;C000;:C0:;:CHHC.-9:../;;C-;-;-;;FF;B9FFF//;BF//9;/;;A99BFAF-.;9-9@.A/B.;9@..9/:BBFF/..;//;.;.;99:;BFFFD
@M03896:38:000000000-B4D98:1:1106:21299:24954 2:N:0:263
CCTGTTTGCTACCCACCCTTTCGAGCCTCAGCGTCAGTTGGTGCCCAGTAGGCCGCCTTCGCCACTGGTGTTCCTCCCGATATCTACGCATTCCACCGCTACACCGGGAATTCCGCCTACCTCTGCACTACTCAAGCAAAACAGTTTTGAAAGCAGTTTATGGGTTGAGCCCATAGATTTCACTTCCAACTTGTCTTCCCGCCTGCGCTCCCTTTACACCCAGTAATTCCGGACACCGCTTGTGACCTAC
+
AAAAAFFBDFFDGGGF1AFFGGEABEEGHEFFBEEEEGEF1ECFGFBFFG1FBGAEGGGHAEEEFG@0@0FEFHHHHFEEEGGHHHHFEEEGHHGHHEEEEEGHH<///>FGGH0?EC<GGFHG1F<F<?GHC1111>0<FG<01=<F<F0DFHHHG<DF=G/.C<:;CGGECHFGHHHEHHHHHGG0FFFG09;CC;FF.A@B.C?@GGBFB9BBF/9BB?A/B/:FFF/9--9-;9@=?--/9;B//;
@M03896:38:000000000-B4D98:1:1106:14955:26493 2:N:0:263
CCTGTTTGCTCCCCACGCTTTCGCACCTGAGCGTCAGTCTTCGTCCAGGGGGCCGCCTTCGCCACCGGTATTCCTCCAGATCTCTACGCATTTCACCGCTACACCTGGAATTCTACCCCCCTCTACGAGACTCAAGCTTGCCAGTATCAGATGCAGTTCCCAGGTTGAGCCCGGGGATTTCACATCTGACTTAACAAACCGCCTGCGTGCGCTTTACGCCCAGTAATTCCGATTAACGCTTGCACCCTCCG
+
BBBBBFFFFFFFGGGGEFEFFGEEGGGG3FGGEGFGFHFGGHHHGFFHHD0FEEEEGFGHAEEGGHEEEEGHHHHHHGHHHGHHHHHGGFGGHHHHHDCCCCFHHHFGHHHHHHHHHHHGGGGFHHGG.AEHHGF<DGB/CGH0CCGCH0GHFHFC;CGHHH0./9/;BFGGFA@@FDFGFFGGFFF99FFBF/;FFFFFFFCFFFB.DFFF:.:FFAFFFB.:F//BFFFD..DBB.;.:E;;;;D?EF.
@M03896:38:000000000-B4D98:1:1106:15171:28133 2:N:0:263
CCTGTTTGCTACCCACACTTTCGAGCCTCAGCGTCAGTTGGTGCCCAGTAGGCCGCCTTCGCCACTGGTGTTCCTCCCGATATCTACGCATTCCACCGCTACACCGGGAATTCCGCCTACCTCTGCACTACTCAAGAAAAACAGTTTTGAAAGCAGTTTATGGGTTGAGCCCATAGATTTCACTTCCAACTTGTCTTCCCGCCTGCGCTCCCTTTACACCCAGTAATTCCGGACAACGCTTGTGACCTAC
+
ABAABFFFFFFFGGGGFEBBFGEFGEEHHHHHFGGEEHFHCGGHFFFHGGGHGGEEGGGHAEEFGHFF5F?EGHHHHGGEGFGHHHHGGGGGHHHHHGEGFEGHHEBC?CHHHH2CFDFHGGHGCGFGDGGHF1?11>FGCGG<1>G1<FBD0GGHD=DG0D/<C<;BGGGGEFGCGGFHHGHFHGBCFGGE00CCF0BFECGGGGGA?CDE;;FFFFFFFE.;//9:FF/-.:;.;-@.;..9:;B/BB
@M03896:38:000000000-B4D98:1:1106:15178:28149 2:N:0:263
CCTGTTTGCTACCCACACTTTCGAGCCTCAGCGTCAGTTGGTGCCCAGTAGGCCGCCTTCGCCACTGGTGTTCCTCCCGATATCTACGCATTCCACCGCTACACCGGGAATTCCGCCTACCTCTGCACTACTCAAGAAAAACAGTTTTGAAAGCAGTTTATGGGTTGAGCCCATAGATTTCACTTCCAACTTGTCTTCCCGCCTGCGCTCCCTTTACACCCAGTAATTCCGGACAACGCTTGTGACCTCC
+
AAAAAFFFFFFFGGGECEGFFGEFGGEHHHGHGGFEEGDFFEFGHFHGFGFFGGAEFGGHEEFFGHBG5EGEHHHHHGGEEGGHHHHGGGFGHHGHHFEEEEFHHGB@?CHHHHGEGDDHHHHHGHFFGHHHFGFD1>0>GGHC<==FC.DB<CCG0DBGBG/C/<;CGGHGHHHFFFGCGFHCFFFBBFGF;BC;BFBFGGGGGG?BFGDF::B/FFFFFFE;BF/9FF/CD>D:E>C.9.9;/;B//:
@M03896:38:000000000-B4D98:1:1106:15164:28160 2:N:0:263
CCTGTTTGCTACCCACACTTTCGAGCCTCAGCGTCAGTTGGTGCCCAGTAGGCCGCCTTCGCCACTGGTGTTCCTCCCGATATCTACGCATTCCACCGCTACACCGGGAATTCCGCCTACCTCTGCACTACTCAAGAAAAACAGTTTTGAAAGCAGTTTATGGGTTGAGCCCATAGATTTCACTTCCAACTTGTCTTCCCGCCTGCGCTCCCTTTACACCCAGTAATTCCGGCCAACGCTTGTCACCTAC
+
BBBBAFFFFFFFFFFECEGFFG2FGEGHHCHHGFGGED5FAAEDFFFEFHHGFG?EGGGHAEEDGHB?EFFDFFHHHGGDEEGHHGHGGGGGGHHHHEE<E@BGH//>B/FFHHBED<DHFFGGBGDGGFHFFF1?1<<00CF0<=FG0FF0<CFHDDB0=D/.<<;CCFHGEHEF0GC:GCGFFGF00:C0C9FB009;E?BEEFAFCFFFF/;BB;;/A.EF//:BFF/--9-.9.9.9.9/999BB9
@M03896:38:000000000-B4D98:1:1107:10969:4967 2:N:0:263
CCTGTTTGCTACCCACACTTTCGAGCCTCAGCGTCAGTTGGTGCCCAGTAGGCCGCCTTCGCCACTGGTGTTCCTCCCGATATCTACGCATTCCACCGCTACACCGGGAATTCCGCCTACCTCTGCACTACTCAAGAAAAACAGTTTTGAAAGCAGTTTATGGGTTGAGCCCATAGATTTCACTTCCAACTTGTCTTCCCGCCTGCGCTCCCTTTACACCCAGTAATTCCGGACAACGCTTCTGACCTAC
+
BBBABFFFFFFFGGGGEAFFFGEEFFGHHHGHGGFGFHF53BCFGFEGEGFHGGAEGGGHCFEEGHBBBFHEHHHHHGGFGGGHHHHGFFGGHHHHHGEGGEFHH>B@@DGGHHFEGDFHHHHHFGFG1FGHG<G1<F<<FGHB1=GDG.D00<CG<<0DDH/.<<=CCCCEHH/:GHHFGFHHHGFBFGGEBCC;FFGGFGGGEG?DGFFFBBBBF9BBD?ABFBFFFF99.9=;A-9.A.;//9BF/;
@M03896:38:000000000-B4D98:1:1107:12860:5597 2:N:0:263
CCTGTTTGCTCCCCACGCTTTCGCACCTGAGCGTCAGTCTTCGTCCAGGGGGCCGCCTTCGCCACCGGTATTCCTCCAGATCTCTACGCATTTCACCGCTACACCTGGAATTCTACCCCCCTCTACGAGACTCAAGCTTGCCAGTATCAGATGCAGTTCCCAGGTTGAGCCCGGGGATTTCACATCTGACTTAACAAACCGCCTGCGTGCGCTTTACGCCCAGTAATTCCGATTAACGCTTGCACCCTCC
+
BBBBBFFFFFFFGGGGEFEFFGFEEGGHCBGHGGEGGHHHFHHHGGFHHGGGEEEGGGGHEGCEGHFEEEGHHHHHGFHGHGHHHHHGGGGGHHHHHGFGGCEGHHFHHGHHHHHGHHHGGGGHHHGDAAEHFGG<DGF<CGH::;;CHFFGG:CG;GGHHHC::9:CBFGGGGCBGGBFFEFFFFF/BFFFFFFFFFFFFFFFFFFDFFFDB.ABFAACFFF/:9;FFFFFD9DFFBFA.9::;FFFFF
@M03896:38:000000000-B4D98:1:1107:19471:5866 2:N:0:263
CCTGTTTGCTCCCCACGCTTTCGCACCTGAGCGTCAGTCTTCGTCCAGGGGGCCGCCTTCGCCACCGGTATTCCTCCAGATCTCTACGCATTTCACCGCTACACCTGGAATTCTACCCCCCTCTACGACACTCAAGCTTGCCAGTATCAGATGCAGTTCCCAGGTTGAGCCCGGGGATTTCACATCTGACTTAACAAACCGCCTGCGTGCGCTTTACGCCCAGCAATTCCGATTAACGCTTGCACCCTCCG
+
AABAAFFFDFFFGGGGEEEFGGEEEGGHAGGGEEEEEGHHEHHHGE?GH1AEEEEEGGGG1EEEGH?>/>FHHHHHGG33BFFGHFHGGGGGBGHHH?BDDCFHHHC02FHHGFGFGHEGGGGHEFFA.<<CC//<</<<CGF0;CGC0:0;0:0;0;GHHFC./09/BBFE@B-9-.CC;;F;FFF/BBFF/9:;B?EF@DFFEF=:.A-;-:.9B:A@CD9.;.:/FBBD.9AFF.>.;.;9BFFFEA.
@M03896:38:000000000-B4D98:1:1107:19491:5867 2:N:0:263
CCTGTTTGCTCCCCACGCTTTCGCACCTGAGCGTCAGTCTTCGTCCAGGGGGCCGCCTTCGCCACCGGTATTCCTCCAGATCTCTACGCATTTCACCGCTACACCTGGAATTCTACCCCCCTCTACGAGACTCAAGCTTGCCAGTATCAGATGCAGTTCCCAGGTTGAGCCCGGGGATTTCACATCTGACTTAACAAACCGCCTGCGTGCGCTTTACGCCCAGTAATTCCGATTAACGCTTGCACCCTCC
+
BBCBBFFFFFFFGGGGEEFFFGEEGGGHAGHGFGEGFHHHHHHHGGEHGC?EEEEEGGGHAEDEGHE/EEGHHHHHGHGEGHHHHHHGFEEGHGGHHGDFG@DGHHHGHHHHGHHHHHHGGGGHHHGD<ACHF<C<DCD<GGG::;CGGGGFH:C<0CCGHH0:;9:BFGGGGF?D-:CFFFGFFFF/;FFFBB:BBFFFFFAFFFD9AA>D@.AFFAA@CFE/;/BFFB/9.:;9B.:9.A.:;FFEFD
@M03896:38:000000000-B4D98:1:1107:19482:5883 2:N:0:263
CCTGTTTGCTCCCCACGCTTTCGCACCTGAGCGTCAGTCTTCGTCCAGGGGGCCGCCTTCGCCACCGGTATTCCTCCAGATCTCTACGCATTTCCCCGCTACACCTGGAATTCTACCCCCCTCTACGACACTCCATCTTGCCACTATCAGATGCAGTTCCCACGTTGAGCCCGGCGATTTCACATCTGACTTAACAACCCGCCATCGTGCGCTTTACGCCCAGTAATTCCGCTTCACGCCTGCACCCTCCG
+
BBBBBFFFFFFFGGGGEFF2AGAEEFFF3AFFAEEDEGGH5G2FEAEFGA0AA>0>EEEF1?>?EG1/>>FBFGGFFEBFDFFG4GGEEAE?GH2BG/>>B@DHHGF<2FGGHBDFHGHGF-CGGF...<<GF/<0=00;<CF0;/;<;0:C00C::;CGGG.-.9:./9:9-9---9.A//BBBFF/9BFFBFB//.;.--9-.9.;..9@-..;/A.-;..///;//B/....//...9...9B9E.:.
@M03896:38:000000000-B4D98:1:1107:18154:6022 2:N:0:263
CCTGTTTGCTACCCACACTTTCGAACCTCAGCGTCAGTTGGTGCCCAGTAGGCCGCCTTCGCCACTGGTGTTCCTCCCGATATCTACGCATTCCACCGCTACACCGGGAATTCCGCCTACCTCTGCACTACTCAAGAAAAACAGCTTTGAAAGCAGTTTATGGGTTGAGCCCATAGATTTCACTTCCAACTTGTCTTCCCGCCTGCGCTCCCTTTACACCCAGTAATTCCGGACAACGCTTGTGACCTAC
+
BBBBBFFFFFFFGGBF2AABFGEF4BFHGFGHGGFGGGEGCEEFHFHHFDFGHHEGGGGHGEGDGHECEBFEHHHHHGGGGGGGHFHGGGGGHHHHHGGGGCFGHFCDCCHHHHFEGDGHHHHHHHGH1FGHFDGG1G0FGGHF0<FFGFDBGCGH=GDD0G/<<<-//GHGHHFEHFHFH0C;0G090CFBBCCCFFF/CB?DA;DDCGFF.:9BFFFFDEEFFFFFFFF-ABFA:99.;A.;9BF/BF
@M03896:38:000000000-B4D98:1:1107:18136:6023 2:N:0:263
CCTGTTTGCTACCCACACTTTCGAGCCTCAGCGTCAGTTGGTGCCCAGTAGGCCGCCTTCGCCACTGGTGTTCCTCCCGATATCTACGCATTCCACCGCTACACCGGGAATTCCGCCTACCTCTGCACTACTCAAGAAAAACAGTTTTGAAAGCAGTTTATGGGTTGAGCCCATAGATTTCACTTCCAACTTGTCTTCCCGCCTGCGCGCCCTTTACACCCAGTAATTCCGGACAACGCTTGTGACCTCCG
+
BBABBFFFFFFFGGBE2ABBFGAFBFGHHGFHG2EEFBEF3ECGGHHHHDFFHHEEGGGHFG?AEGBE5B?FHHHHHGGEGGGHGHHGGGFGHHHHHGGEE@FGHG?DC@HHHHGCDBDHG2DDGHDG<CGHH<GFBF0FGGG01<>10.0=D</<=G0=D=/<<.-CCCGG.//0;;CCGC0<CF0;099;B0;;09CB.@:A..?--9;BDFF/;FBF.;.;B9/:;F/-.9-;;--...;//;B//9.
@M03896:38:000000000-B4D98:1:1107:11849:7272 2:N:0:263
CCTGTTTGCTACCCACACTTTCGAGCCTCAGCGTCAGTTCGTGCCCAGTAGGCCGCCTTCGCCACTGCTGCTCCTCCCGATATCTACGCATTCCACCGCTACACCTGGAATTCCGCCTACCTCTGCACTACTCAAGAAAACCAGCTTTGAAAGCAGTTTATGCGTTGAGCCCATCGATTTCACTTCCAACTTGTCTTCCCGCCTGCGCTCCCTTTACTCCCAGTAATTCCGGACAACGCTCTTGACCTAC
+
AA?>AFF1BFDDGGFFCEF1BFEEAEEFGHFHEFEAAFF2/EAFGF1/FA1AFFEEEECHFAEEEFF1111B@FFFECEEEC/B2FG/>??EGFGFF/>EE@GGH00001BFFF0??/<<GHHH1<@F1<@><1?1100?0?</.><<1<11<<10>1<1F00..<-./<<<.C/.;:0EGF0CHGB0://0;;C0BBB/99-;..:-@AFE/C/;//;99-/9/:BBB//---9-;----9///9;F/B
@M03896:38:000000000-B4D98:1:1107:23514:7329 2:N:0:263
CCTGTTTGCTCCCCACGCTTTCGCACCTGAGCGTCAGTCTTCGTCCAGGGGGCCGCCTTCGCCACCGGTATTCCTCCAGATCTCTACGCATTTCACCGCTACACCTGGAATTCTACCCCCCTCTACGAGACTCAAGCTTGCCAGTATCAGATGCAGTTCCCAGGTTGAGCCCGGGGATTTCACATCTGACTTAACAAACCGCCTGCGTGCGCTTTACGCCCAGCAATTCCGATTAACGCTTGCACCCTCC
+
BBBBBFFFFFFFGGGGCEEAFGEEDGGGBGGGEEEEEGGHFHGHFEEFHECFEEEEGGGHHGGGGHEE>EGHHHGHGFGGHHHHHHHGGFGGHHHHHGC@B@DGHHFGHHFFHHHHHHHGGGGHHHG?<AEHFGH<GGF/CGF0:CCGGCGEHCCG;CGHHH0::9/CFGGGD?9BGDGGFBFFFFF9BFFBFFBFBFFFCFFFFFAADFFF-.AFFFFFFFA.99;BFFF.9;.9F?D.9.99;BDFFF
@M03896:38:000000000-B4D98:1:1107:21994:8031 2:N:0:263
CCTGTTTGCTCCCCACGCTTTCGCACCTGAGCGTCAGTCTTCGTCCAGGGGGCCGCCTTCGCCACCGGTATTCCTCCAGATCTCTACGCATTTCACCGCTACACCTGGAATTCTACCCCCCTCTACGAGACTCAAGCTTGCCAGTATCAGATGCAGTTCCCAGGCTGAGCCCGGGGATTTCACATCTGACTTAACAAACCGCCTGCGTGCGCTTTACGCCCAGTAATTCCGATTAACGCTTGCACCCTCC
+
ABAABFFFFFFFGGGGEFECFGFG?FGHHHHHGGEFEHHHGHHGGEAGHEECEEEEGGGHAEEEGHEEEEGHFHHHGGHGHHHHFHFFE<EEHHHHHFDGCCGGHHFCFGHFHHHHHHHGGGGHHHGF<AEHCCCDDCD<CHHF0;CCG0<CG:;C;CGGHH0;.9.CCFFEG?;:BD/FFFGFFFF;;BBBFFBBFAEF=BBFEF@AFFB@?.AFFAD?B?E//:FFFFBDDADFFFB.9.;9;BAEFA
@M03896:38:000000000-B4D98:1:1107:3781:8218 2:N:0:263
CCTGTTTGCTACCCACACTTTCGAGCCTCAGCGTCAGTTGGTGCCCAGTAGGCCGCCTTCGCCACTGGTGTTCCTCCCGATATCTACGCATTCCACCGCTACACCGGGAATTCCGCCTACCTCTGCACTACTCCAGAAAAACAGTTTTGAAAGCAGTTTATGGGTTGAGCCCATAGATTTCACTTCCAACTTGTCTTCCCGCCTGCGCTCCCTTTACACCCAGTAATTCCGGACAACGCTTGTGACCTAC
+
BBBABFFFFFFFGGGEEEFFGGEA4EEFHGGGEGF2EFFH3EFFFFCFGFGHFGEEGGGH1EAEGFFF@FHGHHFHGGGFCGEHHHHFEEFGHHFGHEE@E@BGGE@CCCHHHHFDDCEHHGHHBGFF1FGHF1<?1>F0FEH0DD<DAFH0=<<<==0DBG/CG<;:/CBECFBCGFF0FFHGEGGFEFGF0;CCFGFFABGGGGBB@GDEBBBFFBF9DE.9/B9/BF/99--.9BB..../9;BBFF
@M03896:38:000000000-B4D98:1:1107:3774:8235 2:N:0:263
CCTGTTTGCTACCCACACTTTCGAGCCTCAGCGTCAGTTGGTGCCCAGTAGGCCGCCTTCGCCACTGGTGTTCCTCCCGATATCTACGCATTCCACCGCTACACCGGGAATTCCGCCTACCTCTGCACTACTCAAGCAAAACAGTTTTGAAAGCAGTTTATGGGTTGAGCCCATAGATTTCACTTCCAACTTGTCTTCCCGCCTGCGCTCCCTTTACACCCAGTAATTCCGGACAACGCTTGTGACCTAC
+
AABBBFFFFFDFGGFGGEGBFGEGHGGHHHHHGGGGGHGHFEGHHHFEGFHHFGEEGGGG1EDEFGCFEFHEFHHHHGGGGGGHHHHFGGGGHHGHHFEGGFHHH?>/CCHHHHGDGDGHHBHFGFHHFHHHFFFD1FGHHHHC1>DGHGEGFCCC==DGFHFCGCC/CGHGGHHCHHHGHFHHHHGFBBFF;CFBFFFF??G.E?BFGGFFBF9BFBFFDEEFFFFFFFFAA>;AA>F....//;FFFF
@M03896:38:000000000-B4D98:1:1107:9696:8904 2:N:0:263
CCTGTTTGCTCCCCACGCTTTCGCACCTGAGCGTCAGTCTTCGTCCAGGGCGCCGCCTTCGCCACCGGTATTCCTCCAGATCTCTACGCATTTCACCGCTACACCTGGAATTCTACCCCCCTCTACGAGACTCCAGCTTGCCAGCATCAGATGCAGTTCCCAGCTCGAGCCCGCGCATTTCCCATCTCACTTAACAAACCGCCTGCGTGCGCTTTACGCCCAGCAATTCCTATTAACGCTTGCACCCTCC
+
>A>>>FF>DDFFGEFFFEE2FFEEFGGH33GAAFF?EHHDDHHAEE13311AAEEEGGEG1?1>EF?/>>1FFFHGF0B3BEGFFGG?E?/EGFGFH/BDG?1FCG000??GGGGDDGG@CCD01>F...>1<///<C0<CG=<.<DG0;0;GC00<CC0CC0.:/.-;A@E--;--..=;0;//;://;/:9/B//:AFBBBF..BDD?;@-../9;A@??..;./:;B//9;/9B.9....;9;AFF?
@M03896:38:000000000-B4D98:1:1107:14772:9487 2:N:0:263
CCTGTTTGCTCCCCACGCTTTCGCACCTGCGCGTCAGTCTTCGTCCAGGGCGCTGCCTTCGCCACCGGTATTCCTCCAGATCTCTACGCATTTCACCGCTACACCTGGAATTCTACCCCCCTCTACGAGACTCACGCTTGCCAGTATCAGATGCAGTTCCCACGTTGAGCCCGGGGATTTCACATCTTACTTAACAAACCGCCTGCGTGCGCTTTACGCCCAGTAATTCCGATTAACGCTTGCACCCTCC
+
AAAAAFF1DFDFGG1FEEAA0F0E0EECB0AAAEA/AAFH2GEGA/B1GC//>E>AGHGG>?AEEHEE/>FEGHHHHB11BBFGGGHF@?EEDGFHFECBC/<BF00001<FGHGHHHHGGGGCDGF>.<<GGB/.<CE.<GD000=;GC;:C:;<0;CGFF.-:..:/9CE;?---;B0;;FFGFF/9BB/;B9/9;AE?@@F?F@--9@@-9-/F-A=@B-;;///:BFA-A-9B-;-;--/;FFEEF
@M03896:38:000000000-B4D98:1:1107:14789:9489 2:N:0:263
CCTGTTTGCTCCCCACGCTTTCGCACCTGAGCGTCAGTCTTCGTCCAGGGGGCCGCCTTCGCCACCGGTATTCCTCCAGATCTCTACGCATTTCACCGCTACACCTGGAATTCTACCCCCCTCTACGAGACTCAAGCTTGCCAGTATCAGATGCAGTTCCCAGGTTGAGCCCGGGGATTTCACATCTGACTTAACAAACCGCCTGCGTGCGCTTTACGCCCAGTAATTCCGATTAACGCTTGCACCCTCC
+
ABBBBFFFFFFFGGGGEFFFGGEGGGGGFHHGEGGGFHGHHHHHGGEHHEEGEEEGGGGHAEGGGHE>EFGHHHHHHHHHHHHHHHHGGGGGFGGHHDBFGCGHHHFHFHHHHHHHHHHGGGGHHHG??DGHFCGDDG0<<GGC0;;GCCGHHGGGCGHHHHFE:9;BFFGGGFAAAEFFFFGFFFF;BFFFFFFBF?EFADFFFFFAFF@C-;AFFADCFF?0;00;FFFD.AAFF?B.9A9;BFFEFF
@M03896:38:000000000-B4D98:1:1107:25410:10526 2:N:0:263
CCTGTTTGCTCCCCACGCTTTCGCACCTGAGCGTCAGTCTTCGTCCAGGGGGCCGCCTTCGCCACCGGTATTCCTCCAGATCTCTACGCATTTCACCGCTACACCTGGAATTCTACCCCCCTCTACGAGACTCAAGCTTGCCAGTATCAGATGCAGTTCCCAGGTTGAGCCCGGGGATTTCACATCTGACTTAACAAACCGCCTGCGTGCGCTTTACGCCCAGTAATTCCGATTAACGCTTGCACCCTCC
+
ABAABFFFFFFFGGFGEEEEFGEEEFGHFGFGGGGGGHHGGHHHGGGHF?0EEEGGGGEGGADDFGE/>EFHGHHHGGHHHHHHHHHFGFFGHHHHGGCDFCGGHHEAFGHHGHHFHHHGGCDGFHFD.CEHFCG0DG0<GHFC0;;CFC:CHCCGCHHHGHF.C9999FFGDA?@BG9FFGGGFFF/FFF9BBFFFFFFFFFFEFAADABF@.ABFEFCDDE/B9FFFFF.;.9B9AD..9ABFFFFFF
@M03896:38:000000000-B4D98:1:1107:25391:10529 2:N:0:263
CCTGTTTGCTCCCCACGCTTTCGCACCTGAGCGTCAGTCTTCGTCCAGGGCGCCGCCTTCGCCACCGGTATTCCTCCAGATCTCTACGCATTTCACCGCTACACCTGGCATTCTACCCCCCTCTACGACACTCAAGCTTGCCACTCTCAGATCCAGTTCCCACGTCGAGCCCGGCGATTTCACATCTGACTTAACAAACCGCCTGCGTGCGCTTTACGCCCAGTAATTCCGCCTAACGCTTGCACCCCCC
+
AA>>AFFFFFFFFGGGAEA2AB2EEEGGA3BBA2AB2DDG5F2BEA1BB11AAA>>EEEG1?E1EG?>>>1FFHBB3033BFDHH4F?EEE/FFBGF/>CC@DGF00?0?FD@>DGHHGGGCGHHG<>.AA<<//0<<0/=<00//=:G00:/0:000;CGH.-:.:9ACBE-----99.;FFF/;B;/;9B9/B9;9A;-;=D.:9.:9--;..;F.9-;../9/;9FBB....9B.;...;/:99---
@M03896:38:000000000-B4D98:1:1107:11047:12308 2:N:0:263
CCTGTTTGCTACCCACACTTTCGAGCCTCAGCGTCAGTTGGTGCCCAGTAGGCCGCCTTCGCCACTGGTGTTCCTCCCGATATCTACGCATTCCACCGCTACACCGGGAATTCCGCCTACCTCTGCACTACTCAAGAAAAACAGTTTTGAAAGCAGTTTATGGGTTGAGCCCATAGATTTCACTTCCAACTTGTCTTCCCGCCTGCGCTCCCTTTACACCCAGTAATTCCTGACTACGCTTGTGACCTACG
+
AAAAAFF4FFFFGGGFGAFBBGEDGFGHHHFHEGGGGGF5BAFHFFFHFG5FFG0EGG?F1E?EGHFB@BBEGHHHHGGGGGGHFHHFCFAEGHGHHEE?@<BGF@B?@CHHHHGDDDCGFBGFHGFGFGHHF<C1FHFHHGHG1<><GGDDGGFB=<<GGH/<C.-:CGGGEFCCHFC0CFHHGG9C0FGB0FC9CFB/A?GGGG?A?.AF.9/9;B/9;A.9B///BF///9/;9;B9...//;:BFF.
@M03896:38:000000000-B4D98:1:1107:11058:12323 2:N:0:263
CCTGTTTGCTACCCACACTTTCGAGCCTCAGCGTCAGTTGGTGCCCAGTAGGCCGCCTTCGCCACTGGTGTTCCTCCCGATATCTACGCATTCCACCGCTACACCGGGAATTCCGCCTACCTCTGCACTACTCAAGAAAAACAGTTTTGAAAGCAGTTTATGGGTTGAGCCCATAGATTTCACTTCCAACTTGTCTTCCCGCCTGCGCTCCCTTTACACCCAGTAATTCCGGACAACGCTTGTGACCTAC
+
ABABBFFFFFFFGGGGGEGFGGECGFGHHHHHGGGGGHHGCFDFHGFGGGFHGGEEGGGHAEEGGHFC@FGEGHHHHGGGGGGHHHHGEGFGHHHHHFEGGCGHHEBCCDHGHHGEGGDHGHHHFHHHFGHHF1F11G0GEEGF1=FDGGHFG<CG<DFG0G/<C<@GFGHGHHG0GFGGHHHHHGGGGGGF;FFFFFFGDCGGGGGGGGFFFF/BF:BFDEF/FB/:BFB-A>@AA-A.9..//BFF/F
@M03896:38:000000000-B4D98:1:1107:11063:12342 2:N:0:263
CCTGTTTGCTACCCACACTTTCGAGCCTCAGCGTCAGTTGGTGCCCAGTAGGCCGCCTTCGCCACTGGTGTTCCTCCCGATATCTACGCATTCCACCGCTACACCGGGAATTCCGCCTACCTCTGCACTACTCAAGAAAAACAGCTTTGAAAGCAGTTTATGGGTTGAGCCCATAGATTTCACTTCCAACTTGTCTTCCCGCCTGCGCTCCCTTTACACCCAGTAATTCCGGACCACGCTTCTGACCTAC
+
BBBBBFFFFFFFGGGGGAGDBF?2AEFHHCFGEGE?EEGFEEFHGF3GFDFEFGEEGGGHEEDEDG3B5FG?GHBGHFGEGC?GFHHFCEEEGHHHHEEGGCFGH//<BCHHFGFADBAHHHHHHHDG1GHHFDF1<GGFHGHF0>1F<D<<DCGC=DFHGHFAG.@GFGFGEHB0:CGHFHF0GFGGE/F0B0;9BB0/ACFBEFAF?EDEFB///9B/DEFF/9/BFF;-A99.9:D.;.///999;/
@M03896:38:000000000-B4D98:1:1107:14727:12422 2:N:0:263
CCTGTTTGCTACCCACACTTTCGAGCCTCAGCGTCAGTTGGTGCCCAGTACGCCGCCTTCGCCACTGGTGTTCCTCCCGATATCTACGCATTCCACCGCTACACCGGGAATTCCGCCTACCTCTGCACTACTCAAGAACAACAGTTTTGAAAGCAGTTTATGGGTTGAGCCCATAGATTTCACTTCCAACTTGTCTTCCCGCCTGCGCTCCCTTTACACCCAGTAATTCCGGACAACGCTTGTCACCTAC
+
AAA>AFF4DFFFGFFGGAF5BGEFGGGHFGBE2FG2EHH53AEFGH3AFA5BEEECEGAG1>1AECB2@??BFGFHGGEDE/EFGHH?EEEGHGHHHEEEGCBFFB>///GHGHFEDCDGGBGD<FGHBGHB<1>11>0<<FFC1=D0<C000C//=DGHHF<.C.://:CEECC0:G0BFFFFFGF0;F/00CC90C0B;?BDEFBBBD?EF/9BF9;9DE.9:9:9BFF-.9;.9--....//9B/B9
@M03896:38:000000000-B4D98:1:1107:14718:12440 2:N:0:263
CCTGTTTGCTACCCACACTTTCGAGCCTCAGCGTCAGTTGGTGCCCAGTAGGCCGCCTTCGCCACTGGTGTTCCTCCCGATATCTACGCATTCCACCGCTACACCGGGAATTCCGCCTACCTCTGCACTACTCAAGCAAAACAGTTTTGAAAGCAGTTTATGGGTTGAGCCCATAGATTTCACTTCCAACTTGTCTTCCCGCCTGCGCTCCCTTTACACCCAGTAATTCCGGACAACGCTTGTGACCTACG
+
ABBBBFFFFFFFGGGEEAFFFGEFFEGHHHHCAEFDGGG53EDGHHCFG55BAF?EGGEHAEDEGGG2BC?BFDGHHGGAEGFGFHGF@EFFHFGHHEEEGCHHHG@@CBGGFG@EGGDHFGHHFHDGDGHHF?1<1>FGGHHF1>F10FDDGC<C<DDGDG/<G.::CGHGGHH0GFGFGGHHGC0;CFF0;;BFGGBFDAGGGGFGFDDA9/;BFFFFFFFFFFFFFFF-;@B.ABD.9.9/:FBB/B.
@M03896:38:000000000-B4D98:1:1107:21093:12903 2:N:0:263
CCTGTTTGCTACCCACACTTTCGAGCCTCAGCGTCAGTTGGTGCCCAGTAGGCCGCCTTCGCCACTGGTGTTCCTCCCGATATCTACGCATTCCACCGCTACACCGGGAATTCCGCCTACCTCTGCACTACTCAAGAAAAACAGTTTTGAAAGCAGTTTATGGGTTGAGCCCATAGATTTCACTTCCAACTTGTCTTCCCGCCTGCGCTCCCTTTACACCCAGTAATTCCGGACAACGCTTGTGACCTAC
+
ABAABFFFFFFFGGGGGEGFGGFGGFGHHHGGEEEGGGFHHFDGHHHGGGFHGHEGGGGHEGGGGHBFDGFEGHHHHGGEGGGHHHHGFFDGHGHHHGEGGCGGHG@@CGHGHHFEEEGHHGHHFHDGFFHHF<F1FGF<0CGB1FFGHGFHEC<G=DFHFH/.CC?BCHHGGH/CHFHGHFHGHGGGFGGB9FFFGGGG?DGGGGGGGGFF/FFFFFFFFF?BBF/;:F/BA::.;9>...9//BFFFF
@M03896:38:000000000-B4D98:1:1107:6123:13162 2:N:0:263
CCTGTTTGCTCCCCACGCTTTCGCACCTGAGCGTCAGTCTTCGTCCAGGGGGCCGCCTTCGCCACCGGTATTCCTCCAGATCTCTACGCATTTCACCGCTACACCTGGAATTCTACCCCCCTCTACGAGACTCAAGCTTGCCAGTATCAGATGCAGTTCCCAGGTTGAGCCCGGGGATTTCACATCTGACTTAACAAACCGCCTGCGTGCGCTTTACGCCCAGTAATTCCGATTAACGCTTGCACCCTCC
+
BBBBBFFFFFFFGGGGEFEFFGGEGGGHFFHGGGGGGHHHGHHHEEEGHGEFEEEEFGGHAEEEGHFEEEGHGHHHHFCGHGHHHHHGGF?EGGHHHGFGC@FGHHBF2GHHGGHFHHHGGGGHFHFE.CEHF0/DGG0<CGD0:CGCCGFHB:GF:CGFHHF./0:BFGGG?AA?9AFGCBFFFFF/BFFB9FFB/.EECDFDFFF;DDCF-9./BADDFFFBF///;FFA...BFDF...A/BBF.AF
@M03896:38:000000000-B4D98:1:1107:6113:13176 2:N:0:263
CCTGTTTGCTCCCCACGCTTTCGCACCTGAGCGTCAGTCTTCGTCCAGGGGGCCGCCTTCGCCACCGGTATTCCTCCAGATCTCTACGCATTTCACCGCTACACCTGGAATTCTACCCCCCTCTACGAGACTCCAGCTTGCCAGCATCAGATGCAGTTCCCAGGCTGAGCCCGGGGCTTTCACATCTGACTTAACAAACAGCCTGCGAGCGCTTGACGCCCAGTAATTCCGCTCAACGCTTGCACCCTCCG
+
AAABAFFFFFDFFEGEAEEFFFAEEGGGFBGFFGG?FDGHFHDFEE?GFE0EE?@EEEGHEGDEFHD?>EF?EG4GGGEBDGDFGGHGG?<EGDBGHDFC?@<FGHBF2<FGFFBFFH/A?CGF1D.>.<C0G/G/G00/<CB0.:0;;::00<CH;GCFH0:;.9.CAFCE-???-;.///B/;BF//9B/;BBB/.9.;.E.AAF-99-9....:..9@DF/9:B/B//..-9/.;@....:9BF..9.
@M03896:38:000000000-B4D98:1:1107:6133:13179 2:N:0:263
CCTGTTTGCTCCCCACGCTTTCGCACCTGAGCGTCAGTCTTCGTCCAGGGGGCCGCCTTCGCCACCGGTATTCCTCCAGATCTCTACGCATTTCACCGCTACACCTGGAATTCTACCCCCCTCTACGAGACTCAAGCTTGCCAGCATCAGATGCAGTTCCCAGGTTGCGCCCGGGGATTTCACATCTGACTTAACAAACCGCCTGCGTGCGCTTTACGCCCAGTAATCCCGATTAACGCTTCCACCCTCC
+
AAAAAFFBDFFFGGGG1EE0FGEEGGGHBGHGFGEGGFHHFHHFEE?BF//AAE>EGGGG/EC?EH/>>EFGFFHHGBGGHHEGHGHFEEF?FFFHH/>CGCGGHHC00<FFG21DFHFCC<AFBGFC.AEHH0<0<<0/CGD0.;0<C:00;:0C:CCFGHG./0;.A@FG??A?A-9BFFFFBF/9/;/9B/BBBFFF-;@BFF<ABF?@9--/;AA@@B-/;;B/99--;9-/;->A--9:9AB-;-
@M03896:38:000000000-B4D98:1:1107:11301:13504 2:N:0:263
CCTGTTTGCTCCCCACGCTTTCGCACCTGAGCGTCAGTCTTCGTCCAGGGGGCCGCCTTCGCCACCGGTATTCCTCCAGATCTCTACGCATTTCACCGCTACACCTGGAATTCTACCCCCCTCTACGAGACTCAAGCTTGCCAGTATCAGATGCAGTTCCCAGGTTGAGCCCGGGGATTTCACATCTGACTTAACAAACCGCCTGCGTGCGCTTTACGCCCAGTAATTCCGATTAACGCTTGCACCCTCC
+
ABAAAFFFFFFFGGGGCFEFFGEEEGGHGHHHFGEEEGGFGHHHFEEHHG0EEEEEGGGHEEDEGHEEEFGHHHHHGGHHHGHHHHHGGEFGHHHHHGDCFCHHHHHFFHHHGHHHHHHGGGGHHHGG<EAHF0C<DC0<CGG00;CGGGCGFGG0;GHHHF0::09BFGGG?AD-BDGGFGGGFFF/9FFFFFFB/9EEFFFFFFF;AADF@AEFFFFAFFF9F/BFFF/.AD.BB.BA.AEBFFFFEF
@M03896:38:000000000-B4D98:1:1107:11724:15466 2:N:0:263
CCCAGTTTAGGTCTTAACCATTCTGTGGTCTGATATGCTAAATTCACTTTCGTAGTCTATTTTGTGTCAACTGGAGTTTTTTACAACTCAGGTGATTTTTTGCTTTATTGGGTATTTTGTGATCTAGAATACTCTTTACTCTGTCTTCTATTGACTTGTGTTAATCGTTTGTCATTACCTCTTGTCTTACAATTGTCTTATAGTAATTTTTTAGCTTCTGTACTGCACTTATCATTTCATCTTAATATTAA
+
1>1111B33B11B11B3B11B13D33A0FF30B3FG333D3A22A11D1B10B0//AD2DDBF2F0E2221A0000A01B/AA121BGHF@01112B2D1//1BB11B211?/112222>0FF2B>12B2BE>121F2B1>21>B2>2>222121>211BB<222B/////022@221@@11@111111?1??D1111?<FDHF1111111-.<0<0000=0<=000<0/0<00000<0;00000000;:0
@M03896:38:000000000-B4D98:1:1107:6717:15481 2:N:0:263
CCTGTTTGCTCCCCACGCTTTCGCACCTGAGCGTCAGTCTTCGTCCAGGGGGCCGCCTTCGCCACCGGTATTCCTCCAGATCTCTACGCATTTCACCGCTACACCTGGAATTCTACCCCCCTCTACGAGACTCAAGCTTGCCAGTATCAGATGCAGTTCCCAGGTTGAGCCCGGGGATTTCACATCTGACTTAACAAACCGCCTGCGTGCGCTTTACGCCCAGTAATTCCGATTAACGCTTGCACCCTCC
+
ABAABFFFFFFFGGGGCEEFFGEEEGGHFGGGGEEFDGHHGHGHGD?FG?0EEEEEGGGHAEDEGHA>>EFHHHHHGGGGHGHHHHHFGEDGFHHHHDCDFCFHHHFA2FGHGHGGHHHGGGGHHHGA.<EGC0<<<CB/<GD00;<C0;CGF:C;;CCGHHF.:099CBFG?B?--;F9FFFGFFF/9BFFFFFBFAFFCFFFFFD;DDDF-:ABF?ADCF.;9/;BFFBDA..:B9B.;..//;DEFF
@M03896:38:000000000-B4D98:1:1107:21493:16109 2:N:0:263
CCTGTTTGCTCCCCACGCTTTCGCACCTGAGCGTCAGTCTTCGTCCAGGGGGCCGCCTTCGCCACCGGTATTCCTCCAGATCTCTACGCATTTCACCGCTACACCTGGAATTCTACCCCCCTCTACGAGACTCAAGCTTGCCAGTATCAGATGCAGTTCCCAGGTTGAGCCCGGGGATTTCACATCTGACTTAACAAACCGCCTGCGTGCGCTTTACGCCCAGTACTTCCGATTAACGCTTGCACCCTCC
+
ABBACFFFFFFFGGGGEFEFFGFGGGGHBGHHGGFGEHGHHHHHGEDHHGEGEEEEGGGHAEDFGHGEEFGHHHHHGHHHHGHHHHHGGEEEFHHHHDDGFBDGHGFF2GGGGHHHHHHGGGGHHHEE.CEHFBGBGHD<CGG0CGCGFGHHH:C;<GGHHH0.::/BCFGGFF?BCAFGFFGFFFF;;FFFFFFFFFFFDFADEFDADF-:-.99FEDCFF.9;//;BFF.9A./;AD.:?:9;BDEFF
@M03896:38:000000000-B4D98:1:1107:21474:16110 2:N:0:263
CCTGTTTGCTCCCCACGCTTTCGCACCTGAGCGTCAGTCTTCGTCCAGGGCGCCGCCTTCGCCACCGGTATTCCTCCAGATCTCTACGCATTTCACCGCTACACCTGGAATTCTACCCCCCTCTACGAGCCTCCAGCTTGCCAGTATCAGATGCAGTTCCCACCTTGAGCCCGGGGATTTCCCATCTCACTTAACACACCGCCTGCGTGCGCTTTACGCCCCGTACTTCCGATTAACGCTTGCCCCCTCC
+
AAAAAFFFFFFFGGFGAEE2AGAEEGGGEBAGEEEEFHHHBGABEE1BE?1AAE>>EGEH1?AAEGE/>>?FGF4GFBF3GF?F4?FFE?EGGHFGGE@DCC1FGG000<?CGGGFDHHGGGGFDG<..->C<./<C00<<G<<00=C;00;::0<;CGHHG..:0;099CE----;./:F0C0BBF/9;B9:/;9/.9D-@BFEF9...9--..:B9:9@--;@.;/;F.A?9A/BAB...;//;BBFA
@M03896:38:000000000-B4D98:1:1107:3645:16337 2:N:0:263
CCTGTTTGCTACCCACACTTTCGAGCCTCAGCGTCAGTTGGTGCCCAGTAGGCCGCCTTCGCCACTGGTGTTCCTCCCGATATCTACGCATTCCACCGCTACACCGGGAATTCCGCCTACCTCTGCACTACTCAAGAAAAACAGTTTTGAAAGCAGTTTATGGGTTGAGCCCATAGATTTCACTTCCAACTTGTCTTCCCGCCTGCGCTCCCTTTACACCCAGTAATTCCGGACAACGCTTGTGACCTAC
+
AAAAAFFBDFFFGGGGGEFAFGEFHGEHHHFGEEEEEHFDAEFEGGBFFFGFGGEEEGGH/EEEGHCC@0BEGHHHHGEFGEGGHHHEEEEFGHGHHEEEGCGHH/</<CHHGHCCCEGHHHHG<GGHDGHHCFF11F0<0CGB1><F0F0DF<<<0=DDDGHF<<-/;CGECHH0CFCGGFH:CFF0CFFB;;C9F;FBF@GB?F@GGGFF;:/BBFFFBFA/BF/BFF/--;@-;;@----/;BFFFF
@M03896:38:000000000-B4D98:1:1107:3636:16352 2:N:0:263
CCTGTTTGCTACCCACACTTTCGAGCCTCAGCGTCAGTTGGTGCCCAGTAGGCCGCCTTCGCCACTGGTGTTCCTCCCGATATCTACGCATTCCACCGCTACACCGGGAATTCCGCCTACCTCTGCACTACTCAAGAAAAACAGTTTTGAAAGCAGTTTATGGGTTGAGCCCATAGATTTCACTTCCAACTTGTCTTCCCGCCTGCGCTCCCTTTACACCCAGTAATTCCGGACAACGCTTGTGACCTAC
+
ABBAAFFFFFFFGGGFCAB5BGEFGEGGFBFFEEEFGHFG3ECFGF3FGBBBFGAEGFGHHGDEFHB2@BBEGHDHHGGEEGGFGHHFEEEFHHHHHAEEGE?GGEBCC?HHGH<CGDDHHHHGGG?F?1GHF1<11F00CEG01=<GFC000CGH=0<0=F/.C<-/:CCCCFFCGE0CGFHHHGGBFFFB;;=;CFFGDCGGGG?DGGFFBBFF9FFBDA./;9/9BF/-.99.:@B?.../9:B/;B
@M03896:38:000000000-B4D98:1:1107:22128:16404 2:N:0:263
CCTGTTTGCTACCCACACTTTCGAGCCTCAGCGTCAGTTGGTGCCCAGTAGGCCGCCTTCGCCACTGGTGTTCCTCCCGATATCTACGCATTCCACCGCTACACCGGGAATTCCGCCTACCTCTGCACTACTCAAGAAAAACAGTTTTGAAAGCAGTTTATGGGTTGAGCCCATAGATTTCACTTCCAACTTGTCTTCCCGCCTGCGCTCCCTTTACACCCAGTAATTCCGGACAACGCTTGTGACCTACG
+
BCBABFFFFFFFGGGGGEFFGGEFGFFHHGHHGGEEFGFHEEGGHFGGFGHHHGEEGGGGAEDEGHFGFGGFHHHHHGGGGGGHHHHGGFGGHHHHHGEFFEHHHGC@DGHHHH@CGGGHHHHFGFGGFGHHGFF1<GHBGEHG1=FHF.GDD<CC==DDDH/<CC-CGGHGGHFCGFHFHFHGHGGBFGGFCFCFFFFGDGGGGGCGGGFFFBB/FBFFFFEBFFB/FF/-:-9AE-C.;../::BFBF.
@M03896:38:000000000-B4D98:1:1107:12774:16821 2:N:0:263
CCTGTTTGCTCCCCACGCTTTCGCACCTGAGCGTCAGTCTTCGTCCAGGGGGCCGCCTTCGCCACCGGTATTCCTCCAGATCTCTACGCATTTCACCGCTACACCTGGAATTCTACCCCCCTCTACGAGACTCAAGCTTGCCAGTATCAGATGCAGTTCCCAGGTTGAGCCCGGGGATTTCACATCTCACTTAACAAACCGCCTGCGTGCGCTTTACGCCCAGTAATTCCGATTAACGCTTGCACCCTCC
+
BBBABFFFFFFFGGGEEEEFFGEFEGGHAGFGGGDEEHHHFHHHGDEGHEEGEE>EGGEHEEFGGHEEEEFHHHHHHGGHHHHHHHHGEEEFFHHHHFGGFCHHHHHGHHGHHHHFHGHGGGGGHFFA.<<DCCG<DG0<<CD:0;CCF0CGFCC;;CHHHH0::0/;9FGG?BDACEFGGGGGFFF/;BFFFFFB/9EF;DFFFFBAFFADA.;BF.D>FD.9///;BFF..AD/BD@.9.9/BFFFFF
@M03896:38:000000000-B4D98:1:1107:14622:18621 2:N:0:263
CCTGTTTGCTCCCCACGCTTTCGCACCTGAGCGTCAGTCTTCGTCCAGGGGGCCGCCTTCGCCACCGGTATTCCTCCAGATCTCTACGCATTTCACCGCTACACCTGGAATTCTACCCCCCTCTCCGACACTCAAGCTTGCCAGTATCAGCTGCAGTTCCCAGATTGACCCCGGGGATTTCACATCTCCCTTACCAACCCGCCTGCGTGCGCTTTACGCCCCGCACTTCCTATAACCGCCTCCCCCCTC
+
AAAAAFFCFFFFFGGFAEAAFGEEEEGGBFGGFGFE2FHHEGGGEG?G310AAE>EEFFH1EDEGHE@@EFGHHHHHFCBGGHFHBHF@EEGFHHHHDCG/<?GFF<F0FDGGFGDFHHGGGG00<.<--<CC/C0<C0/:;C0:0;C:00;//C/;0<FFB0.0;0;0;F.-?-99.;/BBF//;///9;/F/9B/.AD9@BAEF9.99---..9;..-;@---99/9;9///9//---.....;--.
@M03896:38:000000000-B4D98:1:1107:14634:18635 2:N:0:263
CCTGTTTGCTCCCCACGCTTTCGCACCTGAGCGTCAGTCTTCGTCCAGGGGGCCGCCTTCGCCACCGGTATTCCTCCAGATCTCTACGCATTTCACCGCTACACCTGGAATTCTACCCCCCTCTACGAGACTCAAGCTTGCCAGTATCAGATGCAGTTCCCAGGTTGAGCCCGGGGATTTCACATCTGACTTAACAAACCGCCTGCGTGCGCTTTACGCCCAGTACTTCCGATTAACGCTTGCACCCTCC
+
ABAABFFFFFFFGGGGAEEFFGEEEGGHCGHGEFEEEGHHFFHHFFEGHE0EEEEFGGGHEEFFGHE@EEGHHHHHHFGGHHHHHHHFEEFGFHHHH?DGFCGHHHFGFHHHGGHHHHHGGGGHHGF><CCGFCF<<G0<<GD00;;CG0;:C::;;GGHHH0.:9/9/CFE@BA?-A/FFFGBFFF/;BF/F/BFFAEFFFFFFF;;DA@F-;.BF;9BD.A/;/9:FFDFF.AFFDB...;9BFF?EF
@M03896:38:000000000-B4D98:1:1107:14633:18654 2:N:0:263
CCTGTTTGCTCCCCACGCTTTCGCACCTGAGCGTCAGTCTTCGTCCAGGGTGCCGCCTTCGCCACCGGTATTCCTCCAGATCTCTACGCATTTCACCGCTACACCTGGAATTCTACCCCCCTCTACGAGACTCAAGCTTGCCAGTATCAGATGCAGTTCCCAGGCTGAGCCCGGGGATTTCACATCTGACTTAACAAACCGCCTGCGTGCGCTCTACGCCCAGTAATTCCGATTAACGCCTGCACCCTCC
+
AAAAAFF>FFFFGGBE1AE0FGAEEEGFFFGGEEEAEGGHHHGHAE?GEG0AAGEGGEEG/E??FH//>EFHHHHFCFG@FBFFGFGFGEEGHHGHHEE<EEBFGGGH0B<GGHGHFHHGGGGHHHGG/EFH1F<1FG10>GGC<<DDG<0=D0<<==GHHH0..:..:CHG?--??ABFFBFFFFF9CF0;B0B;0;;9-;--;A-;AB-@--9/FE;-9B-/9///;FFBF-9/B-@--99;;9AEFF
@M03896:38:000000000-B4D98:1:1107:6291:18682 2:N:0:263
CCTGTTTGCTACCCACACTTTCGAGCCTCAGCGTCAGTTGGTGCCCAGTAGGCCGCCTTCGCCACTGGTGTTCCTCCCGATATCTACGCATTCCACCGCTACACCGGGAATTCCGCCTACCTCTGCACTACTCAAGAAAAACAGTTTTGAAAGCAGTTTATGGGTTGAGCCCATAGATTTCACTTCCAACTTGTCTTCCCGCCTGCGCTCCCTTTACACCCAGTAATTCCGGACAACGCTTGTGACCTAC
+
BBBBBFFFFFFFGGGGGEFAGGEGGFFGHGGGFFEEFHGH3EFFHFFHGHHGHFAEGGGHCEFFGHBBBBFEHHHHHGGDFGFHHHHGFEEGHHGHHFEEGEGGHE@BCGHHHG@CFDGHHEHHFHGFFGFGFFG1?FCHHGHF1>FGCFFGH<CG<DDHGHG.<<:CCGGEHGHCGHHBGFHHGGGBF/BBBFBFFFGG.?DGEF-ACGFFFFBFFFBBAF.;BF/FFF/-?9=AABD.;.9/99BFFF
@M03896:38:000000000-B4D98:1:1107:6303:18697 2:N:0:263
CCTGTTTGCTACCCACACTTTCGAGCCTCAGCGTCAGTTGGTGCCCAGTAGGCCGCCTTCGCCACTGGTGTTCCTCCCGATATCTACGCATTCCACCGCTACACCGGGAATTCCGCCTACCTCTGCACTACTCAAGAAAAACAGTTTTGAAAGCAGTTTATGGGTTGAGCCCATAGATTTCACTTCCAACTTGTCTTCCCGCCTGCGCTCCCTTTACACCCAGTAATTCCGCACAACGCTTGTCACCTAC
+
ABBABFFFFFFFGGGGGEGFGGFGGGGGHHHHFEEGFGFHFFFHHFFGFGDGGFAEGGGHEGDEGHBB@BGEGGHHHGGGGGGHHHHEEEEFHHHHHFEGGEFGHEC@DGHHHGFEFDGHHEHHHHGHDGHHF1<<1>0<FEEC1=FGCGGHF<CF0=DH0GE.<<:/CGGGHHHCGFF0CCGHHGGBBFFF;CFFFFFGDFGGGEGGFGFFFF/BFFFBDE.9B//:BB/.9;-99=F?A../;9BFFF
@M03896:38:000000000-B4D98:1:1107:5282:18901 2:N:0:263
CCTGTTTGCTCCCCACGCTTTCGCACCTGAGCGTCAGTCTTCGTCCAGGGGGCCGCCTTCGCCACCGGTATTCCTCCAGATCTCTACGCATTTCACCGCTACACCTGGAATTCTACCCCCCTCTACGACACTCAAGCTTGCCACTCTCAGCTGCAGTTCCCAGGTTGAGCCCGGGGATTTCACATCTCACCTAACAAACCGCCTGCGTGCGCTTTCCGCCCAGTACTTCCGATTCACGCTTGCTCCCCCCG
+
BBBABFFCFFFFGGGFEEE2FGBEEEGFCEHHGEEGGFFDFGGGGC1FH?ECEE@EFEGHHG?EGHAE/>FHHHHHGHFFGFGFFGFFCEEEHHGGHDC@<B<FG2?<F2?<FFDGHCEGC?EFGHAC.-<CHBC0<<0/<CC0;/<;G0/:/::C::;GHG0./;//9;FA?999BDGFFFFFFFF//;.;/9B9F?EEA>AFA?99.;-@99A/;DD?F..;9BB/BF?..9//;AF..:A//;A.;;-
@M03896:38:000000000-B4D98:1:1107:6823:22075 2:N:0:263
CCTGTTTGCTACCCACACTTTCGAGCCTCAGCGTCAGTTGGTGCCCAGTAGGCCGCCTTCGCCACTGGTGTTCCTCCCGATATCTACGCATTCCACCGCTACACCGGGAATTCCGCCTACCTCTGCACTACTCAAGAAAAACAGTTTTGAAAGCAGTTTATGGGTTGAGCCCATAGATTTCACTTCCAACTTGTCTTCCCGCCTGCGCTCCCTTTACACCCAGTAATTCCGGACAACGCTTGTGACCTAC
+
BBBBBFFFFFFFGGGEEEGGGGEGEEEHHHHHFGGGEHFHGEFFFGF2FDHFFGEEGGGHEFGEGH3FBFGEGHHHHGG?EGGGHHHFFEGGHHHHHGGGGEGHHEBCCCHGGGFEFDEHHHHHHFFFDFGGH11?1<0FGGH<1>FDFGHFFCC/=DGFFHB.<E@/CGGFEBC<:GFHHHHHHGG0BFGE;FFGGGFG??-EEF?DGGFF.B9BFFFBFE.9BFBBBF/-.-;.99@.9.9//;BB/B
@M03896:38:000000000-B4D98:1:1107:16326:22198 2:N:0:263
CCTGTTTGCTCCCCACGCTTTCGCACCTGAGCGTCAGTCTTCGTCCAGGGGGCCGCCTTCGCCACCGGTATTCCTCCAGATCTCTACGCATTTCACCGCTACACCTGGAATTCTACCCCCCTCTACGAGACTCAAGCTTGCCAGTATCAGATGCAGTTCCCAGGTTGAGCCCGGGGATTTCACATCTCACTTAACAAACCGCCTGCGTGCGCTTTACGCCCCGTCATTCCGATTAACGCTTCCACCCTCC
+
BBBBBFFCFFFFGGGGEFFFFGEGCGGHBFHHEEEEEHHHHHHHFDAGFCECEE>EGGGHEEFEGH?E>@FHHHHHGFG?FGHHHFHFGFFGFHGHH/BFFC?GGGHCG2FFGHBHFHHGGGGGHFF<.<<<C0<<<GF/CG0;0;;C0:0<C:<;;CGHH:0./:/9;;FFDA?DCDFBC0CBBFF/;BBFB9B//AEE@@A.EABA.9-;-9./9;9@@--9..;/:BB.9../;.@.;.;/;;9AE.
@M03896:38:000000000-B4D98:1:1107:16340:22215 2:N:0:263
CCTGTTTGCTCCCCACGCTTTCGCACCTGAGCGTCAGTCTTCGTCCAGGGCGCCGCCTTCGCCACCGGTATTCCTCCAGATCTCTACGCATTTCACCGCTACACCTGTCATTCTACCCCCCTCTACGACACTCCAGCTTGCCAGTATCAGATGCAGTTCCCAGGTTGAGCCCGGGGATTTCACATCTCACTTTACCCACCGCCTGCGTGCGCCTTACGCCCAGTCATGCCGATTACCCCTTTCACCCTCC
+
AA1>AFF1BFFCFE1EEEE0FFEEEEEH000BAEE?EFHEBFFBEA/1A//A/EEGEGFGEE//?B//>>/BBEFFB0B1BFFFFHHFE?E/BE>EG/>BC?1BBF011?>DFF>DD@ECCCGF1<<A<-<10<///<0<<G=000==000;CC00:=CGHB0:/0://;/C-----./;B090;;F0;C9//////:----@---;ABB=---;9B---9A-;//9/9:---9-///;-:/;/;FFF?A
@M03896:38:000000000-B4D98:1:1107:16320:22217 2:N:0:263
CCTGTTTGCTCCCCACGCTTTCGCACCTGAGCGTCAGTCTTCGTCCAGGGGGCCGCCTTCGCCACCGTTATTCCTCCAGATCTCTACGCATTTCACCGCTACACCTGGCATTCTACCCCCCTCTACGACACTCAAGCTTGCCAGTCTCAGATCCAGTTCCCACGTTGAGCCCGGGGATTTCACATCTCACTTAACAAACCGCCTGCGTGCGCGTTACGCTCAGCAATTCCTATTAACGCCTGCACCCTCC
+
AAAAAFFFFFFFGGGGAEECFFAEDGGG3CCHC2EEEHFGDH2GAA1AC10AAE0EEFEHAEC1EGC?1>1?EDGHHFHFGHHFH4??@E?EFBBFFBC?<@GHHF0?0?DGHFDFFF<<@<AF1F>..><C<</0<C0<.C00:0;:;0CG/00:;CF:GF.-:..9/;;E@--:-.;0;////9B/9/9F/B:;/99E=>-.9.@DA.-;-;-.;...;.9//./99B/9//9//:-9.9:./;.AED
@M03896:38:000000000-B4D98:1:1107:26591:22529 2:N:0:263
CCTGTTTGCTACCCACACTTTCGAGCCTCAGCGTCAGTTGGTGCCCAGTAGGCCGCCTTCGCCACTGGTGTTCCTCCCGATATCTACGCATTCCACCGCTACACCGGGAATTCCGCCTACCTCTGCACTACTCAAGCAAAACAGTTTTCAAAGCAGCTTCCGGGTTGAGCCCATAGATTTCACTTCCAACTTGTCTTCCCGCCTGCGCTCCCTTTACACCCAGTAATTCCGGACAACGCTTGTCACCTAC
+
ABBBBFFCFFFDFGGGGEBABGECBEEGHHFHDEECEFFB3EFFGGFH3DGGFHAEGGGHEEDEFGBF@EHGGGHHGGEE//EHHHHGCEDEGHGGHEEEEEEHH/BC/B0F?G0CD/CGGBGGCG?G1FGFF<111<01<F.01<<<111>0<<C//00/.<-.:-//;GGHHGCFHHHGFG;CFB00CFF09=000;FFGGGGG-?@ADE./9/9BBBD..//9/9BFB-.--;A-;9.../;;BF/9
@M03896:38:000000000-B4D98:1:1107:24378:24319 2:N:0:263
CCTGTTTGCTACCCACACTTTCGAGCCTCAGCGTCAGTTGGTGCCCAGTAGGCCGCCTTCGCCACTGGTGTTCCTCCCGATATCTACGCATTCCACCGCTACACCGGGAATTCCGCCTACCTCTGCACTACTCAAGAAAAACAGCTTTGAAAGCAGTTTATGGGTTGAGCCCATAGATTTCACTTCCAACTTGTCTTCCCGCCTGCGCTCCCTTTACACCCAGTAATTCCGGACAACGCTTGTCACCTAC
+
BBBAAFFFFFFFGGGGEEGAFGAAFEEFHGFGGEEGEFFG3AAGGFGFFGHFFGAEGFFH1EEEGFCF52BEGGFHGGGGCGCGGHHFEEEGHH?GHEEEGEGGHE</B@FFGF<?EDEHFHHHGG?G1GGGC?G11>0<GEG<0<>=<DGFE<<C<<0<DG/.<<;:/CCEGH/;FFFCGHHHHHE0FFFB;;;CFFFG??9E.A?BBFFFBB/BB/9/AAA9B/:FFF/-;9;.A@B....//;BFBF
@M03896:38:000000000-B4D98:1:1107:24372:24338 2:N:0:263
CCTGTTTGCTACCCACACTTTCGAGCCTCAGCGTCAGTTGGTGCCCAGTAGGCCGCCTTCGCCACTGGTGTTCCTCCCGATATCTACGCATTCCACCGCTACACCGGGAATTCCGCCTACCTCTGCACTACTCAAGAACAACAGTTTTGAAAGCAGTTTATGCGTTGAGCCCATAGATTTCACTTCCAACTTGTCTTCCCGCCTGCGCTCCCTTTACACCCAGTAATTCCGTACAACGCCCGCTCCCTACG
+
AA1>AFFCFFFDFGBFGEG1ABBAF?EGHFHGEEFEEGAF1A/BGEBGF111AG/AEGABC/AAEEB010?B2BFGBFF?FEGGG2FFEGAEHFFHHEECE@GEFE/@/@GHFG0AC<EHFBGF1?DH1CGGF111100<GGA01<><<F<00</<00<<0D0.<.-.:;CE:CG:GF0GCFF0CFF0B//0;;;;C00:.--=..@?@BAF9BFF/BB99AEB9/F/;B//;--9;99-------;-/A-
@M03896:38:000000000-B4D98:1:1107:16993:25130 2:N:0:263
CCTGTTTGCTACCCACACTTTCGAGCCTCAGCGTCAGTTGGTGCCCAGTAGGCCGCCTTCGCCACTGGTGTTCCTCCCGATATCTACGCATTCCACCGCTACACCGGGAATTCCGCCTACCTCTGCACTACTCAAGAAAAACAGTTTTGAAAGCAGTTTATGGGTTGAGCCCATAGATTTCACTTCCAACTTGTCTTCCCGCCTGCGCTCCCTTTACACCCAGTAATTCCGGACAACGCTTGTGACCTAC
+
BBBBBFFFFFFFGGGEFCFAFGBFFEFHHHHHEFEFFGFF3EFGHFGGFGHHGGAEGGGHEFGGGHBBBFGGHHHHHGGCEGCHGHHGGGGGHHHHHFEGGEFHHE/<CGHGHF@CEDGHHGHHHFGFDFGHFGG1F0FHHGHBD<FGFGFHFCGG<D0GDG/.<<:C:CHEGHHGHFHGHFHGFGGFGGGG9C;CFGFFBCCGGGGGGGFFFF/BFFFFFF?:FF/;FF/@.:9AE;D.;../::FFFF
@M03896:38:000000000-B4D98:1:1107:16989:25148 2:N:0:263
CCTGTTTGCTACCCACACTTTCGAGCCTCAGCGTCAGTTGGTGCCCAGTAGGCCGCCTTCGCCACTGGTGTTCCTCCCGATATCTACGCATTCCACCGCTACACCGGGAATTCCGCCTACCTCTGCACTACTCAAGACAAACAGTTTTGAAAGCAGTTTATGGCTTGAGCCCATAGATTTCACTTCCAACTTGTCTTCCCGCCTGCGCTCCCTTTACACCCAGTAATTCCTGACAACGCTACTGCCCTAC
+
BBAAAFFFFFFFGGFCGABABGBAABEGGFHGEFAE2B5D3E2BFCBCBF5ABAAAEEAG1EEEFF32@2BEGGFFGGGDCE@GHDGFE>EEHHGHHEEGG@GGGE/<<BFCGF<?E/AGHHHHGF?F<FFGG1<1?0<GFH0>1=1>0.<D0</<0<0G0D/.<<-.0<;CCGC0CB0CFFHGHG=0;FG000:9CB0C.9?EFFB@GGFFB/:BFBBBAE.:/;99FF///;99A-;..-///99/.;
@M03896:38:000000000-B4D98:1:1107:19531:25189 2:N:0:263
CCTGTTTGCTCCCCACGCTTTCGCACCTCAGTGTCAGTATTAGTCCAGGTGGTCGCCTTCGCCACTGGTGTTCCTTCCTATATCTACGCATTTCACCGCTACACAGGAAATTCCACCACCCTCTACCATACTCTAGTCAGTCAGTTTTGAATGCAGTTCCCAGGTTGAGCCCGGGGATTTCACATCCAACTTAACAAACCACCTACGCGCGCTTTACGCCCCGTAATTCCGATTAACGCTTGCACCCTCT
+
ABAABFFFFFFFGGGGGFEFFGGFGGGHHFGGFHGHHFHHHHGHHFFGHHFEGBAEEEGH1EEEEG3F@FGEHHDBGHFHHHHGHGHFGDEEHHFHHEEFGEGHH0/GGGHHHHHGFGHGGHHHHHHHGFHHHHHBGFH2@FGG22FDGEGHH?FF<1GGHH1F?<<<FGGGCC-A<CGHGEGFHHGCGFHHHHFC<CGEGGGGGG?CGF-BB.ABF;DC@F;9B?A/BF/.;../;.;..9:BFFFFFB
@M03896:38:000000000-B4D98:1:1107:19543:25203 2:N:0:263
CCTGTTTGCTCCCCACGCTTTCGCACCTCAGTGTCAGTATTAGTCCAGGTGGTCGCCTTCGCCACTGGTGTTCCTTCCTATATCTACGCATTTCACCGCTACACAGGAAATTCCACCACCCTCTACCATACTCTAGTCAGTCAGTTTTGAATGCAGTTCCCAGGTTGAGCCCGGGGATTTCACATCCAACTTAACAAACCACCTACGCGCGCTTTACGCCCCGTAATTCCGATTAACGCTTGCACCCT
+
ABBABFFFFFFFGGGGEEEFFGEEFGGHHHHHHHGHHHBGHHHHHFHHHHHGGFEEGGGH1EEEEGCF5GGEHHFGHHGHFHHHHHHGGGGGHHHHHGFGGCFGH0FGGHHHHHHHHHHGGGHHHHHHFHHHHHHFGHF>FGHFBF2FFFHHHGGF?FGHHHEFC?0>FHHGDC@GGDCHHBHGHHFCCHHHHFGCGFHGGGGGGGADGGFG>AFFF.ABFFF?-A./;FFDADDFF?@9.;.;;;DA
@M03896:38:000000000-B4D98:1:1107:20667:25331 2:N:0:263
CCTGTTTGCTACCCACACTTTCGAGCCTCAGCGTCAGTTGGTGCCCAGTAGGCCGCCTTCGCCACTGGTGTTCCTCCCGATATCTACGCATTCCACCGCTACACCGGGAATTCCGCCTACCTCTGCACTACTCAAGAAAAACAGTTTTGAAAGCAGTTTATGGGTTGAGCCCATAGATTTCACTTCCAACTTGTCTTCCCGCCTGCGCTCCCTTTACACCCAGTAATTCCGGACAACGCTTGTGACCTAC
+
ABAABFFFFFFFGGGG2AFGGGFFGFGHHHGGGEEFEGFEEEFGFFFGFGFHGHEEGGGHAEGGGGBB@?GEHHHHHGGGGGGHHHHFFGGGHHHHHGGGGCGHHE/BCFHHHHGEDDDHHHHHHHHF<FHHFFFF1FGGGGHE1F<FGGGHF<CG==0HDHBAC<;/CGHEEHHCFFHHHFHGHGGFGGFB;CCBGFGFGAFGGGGGGGFFFBFFF:BFDE.;B/9:FFF-9-9.;-@.9../9:FFBF
@M03896:38:000000000-B4D98:1:1107:20657:25346 2:N:0:263
CCTGTTTGCTACCCACACTTTCGAGCCTCAGCGTCAGTTGGTGCCCAGTAGGCCGCCTTCGCCACTGGTGTTCCTCCCGATATCTACGCATTCCACCGCTACACCGGGAATTCCGCCTACCTCTGCACTACTCAAGAAAAACAGTTTTGAAAGCAGTTTATGGGTTGAGCCCATAGATTTCACTTCCAACTTGTCTTCCCGCCTGCGCTCCCTTTCCACCCAGTAACTCCGGCTAACGCTTGTGACCTAC
+
BBBBBFF4FFFFGGGGCEFGEFEFGGEGHGHHFEEGFAFFFFAEFGFEBB53BFAEEFGHEEEEG@32@?1>DE4FHFGEC?EGHFHFGGGGF44GFEEE@GHHG///B?GGGD@CEDFHHHHGCH?CDFGHGF?1?0<BGGEF1>=10FGF0<CC0D00=</.<<-;:CHGAFBC0C000;CB0C0B0/99;BFG09;/.--;..9@BF?;.B9////;D?.9;///;9;---.9/.9.;.;/9BFB/9
@M03896:38:000000000-B4D98:1:1107:10090:25433 2:N:0:263
CCTGTTTGCTACCCACACTTTCGAGCCTCAGCGTCAGTTGGTGCCCAGTAGGCCGCCTTCGCCACTGGTGTTCCTCCCGATATCTACGCATTCCACCGCTACACCGGGAATTCCGCCTACCTCTGCACTACTCAAGAAAAACAGTTTTGAAAGCAGTTTATGGGTTGAGCCCATAGATTTCACTTCCAACTTGTCTTCCCGCCTGCGCTCCCTTTACACCCAGTAATTCCGGACAACGCTTGTGACCTAC
+
ABBABFFFFFFFGGGGGEGBGGEGFEGHHHGGEEEGEHFH3EEGHHHGFGHHGHEGGGGHEGGFGHCFEFHEHHHHHGGGGGGHHHHGFFGGHHHHHGFGGEHHHGC@DGHHHHFEGDGHHHHHGHHHDGHHF<G1?GHHHGHE1FGFGGFFHCCC=GFHFH/<C<-CGGHGGHGGGGHHHGHCHGGBFGFB;;CFGGGGGGGGGGGGGGFFBF9BFBBFDEABFFFFFF/-9@@FF9C...9/;BBB/B
@M03896:38:000000000-B4D98:1:1107:10082:25450 2:N:0:263
CCTGTTTGCTACCCACACTTTCGAGCCTCAGCGTCAGTTGGTGCCCAGTAGGCCGCCTTCGCCACTGGTGTTCCTCCCGATATCTACGCATTCCACCGCTACACCGGGAATTCCGCCTACCTCTGCACTACTCAAGAAAAACAGTTTTGAAAGCAGTTTATGGGTTGAGCCCATAGATTTCACTTCCAACTTGTCTTCCCGCCTGCGCTCCCTTTACACCCAGTAATTCCGGACAACGCCTGTGACCTAC
+
CCBBCFFFFFFFGGGFGEGGGGEGGFGGHHHGEEEEEGFG3EFFGFHGFHFGGFAEGGGHEEGFFGF2BGHFHHHHHGG?ECEGHHHFGGEGHHHHHGFEGEFHHG?DGFHHHFFEGDFHHHHHHGDFFGGHFH111><GFGH0FD1<<A0=FC/<=<FH0DCC<C://CCCCHHG0<CGH0GGHGF0FFFFBFFGGFGE?DDDFE?D?EFF/F/BFFFF?A.;/;FFFFB-9;-9AA=-;./;/9;//;
@M03896:38:000000000-B4D98:1:1107:21397:26148 2:N:0:263
CCTGTTTGCTACCCACACTTTCGAGCCTCAGCGTCAGTTGGTGCCCAGTAGGCCGCCTTCGCCACTGGTGTTCCTCCCGATATCTACGCATTCCACCGCTACACCGGGAATTCCGCCTACCTCTGCACTACTCAAGAAACACAGCTTTGAAAGCAGTTTATGGGTTGAGCCCATAGATTTCACTTCCAACTTGTCTTCCCGCCTGCGCTCCCTTTACACCCAGTAATTCCGGACACCGCTTGTGACCTAC
+
>A>>AFF4DFFFGGGEAAFFGGA2ABEGHGGFEEE2AFH53AFFEFCBB5FHBGAEEGGG1EDEEGB2@BFEFGHHHGEEEGGHHHHFGEGEGHGHH/EEE<BGH/////BFGH0?C?/@GHHF1F?F<FFBF<?11<<0>FG>.1>=<F1=0<</=<=G0D/./<-;/<GFEGBCFHF0G:CGHHGBBFFF9;CFGFFG.ABDEF-?@DFFF9/FB99BA9.;BF/9BB/-;;;.;-;-9.9//BF/9;
@M03896:38:000000000-B4D98:1:1107:21382:26160 2:N:0:263
CCTGTTTGCTACCCACACTTTCGAGCCTCAGCGTCAGTTGGTGCCCAGTAGGCCGCCTTCGCCACTGGTGTTCCTCCCGATATCTACGCATTCCACCGCTACACCGGGAATTCCGCCTACCTCTGCACTACTCAAGAAAAACAGTTTTGAAAGCAGTTTATGGGTTGAGCCCATAGATTTCACTTCCAACTTGTCTTCCCGCCTGCGCTCCCTTTACACCCAGTAATTCCGTACAACGCTTGTGACCTAC
+
ABBAAFFCFFFFGGGGAAFFGGECFEEHHGFFEFEAEGD53ECFGFCAF55FFGAEFGGH1EEEGH@2B?GEGGHHHGEEEGGGHGH?EEEEGHGHHA>EE@GHH</<//GGGH2?ED?GGGHH?G1F1?FHF?111>F0FEF<1=F<0<0DF<</==0G0G/<<C-CBCGFGH/<CGFGHHHGHGFFFGGF;CCB9BFFEGGGEF-BGFFFFFBFF/BFFE.B//9BFFB/..9;BBDD.99//:BF9B
@M03896:38:000000000-B4D98:1:1107:20077:26569 2:N:0:263
CCTGTTTGCTCCCCACGCTTTCGCACCTGAGCGTCAGTCTTCGTCCAGGGGGCCGCCTTCGCCACCGGTATTCCTCCAGATCTCTACGCATTTCACCGCTACACCTGGAATTCTACCCCCCTCTACGAGACTCAAGCTTGCCAGTATCAGATGCAGTTCCCAGGTTGAGCCCGGGGATTTCACATCTGACTTAACAAACCGCCTGCGTGCGCTTTACGCCCAGTAATTCCGATTAACGCTTGCACCCTCC
+
ABBCBFFFFFFFGGGGEEEFFGEGGGGHCGGGFGEGEGFHGHGHFEEGGC?AAE>EFEGHHGGEGH>E>EGHHHHHHHHHHHHHHHHGGFFGHHGHHGFCCCFGHHFFFHHFGHHHHHHGGGGFFGF..<CGF0C<<GF/CGH0C0CGH0:CF:;;;CHHHHC./:;BFFGFBB?-BDFGFFGGFFF/BFFBFFBFBAEFCFFFFFBADABB-;.BFAACF.E9F/:BFFF.;9ABF.;..;:;BFF?EF
@M03896:38:000000000-B4D98:1:1107:10170:26690 2:N:0:263
CCTGTTTGCTACCCACACTTTCGAGCCTCAGCGTCAGTTGGTGCCCAGTAGGCCGCCTTCGCCACTGGTGTTCCTCCCGATATCTACGCATTCCACCGCTACACCGGGAATTCCGCCTACCTCTGCACTACTCAAGAAAAACAGTTTTGAAAGCAGTTTATGGGTTGAGCCCATAGATTTCACTTCCAACTTGTCTTCCCGCCTGCGCTCCCTTTACACCCAGTAATTCCGGACAACGCTTGTTACCTAC
+
BBBBBFFBFB@DGGFGGEGFGGDDBEGFHCGHGFGGGEDFBEFGHFFHB5FFHHEGGFGHAEFDGHBFBEBEGHHHHGGGEFGGHFHGGCE?GHFHHGGFGCEGHFG?@CGGGGGEG?DGHEGEFHHHFFHHHHHFHH0FF<CB1>FFFEBGFFFF==<D0DC.<<?/CGHGEHHFHG0CGFC<CF9B0;90B0;;0B0FDDAGFFCBBFDFF;B/B/BFDEF/B//;9;FFDA>A;BF.9.9//;FFFF
@M03896:38:000000000-B4D98:1:1107:10188:26701 2:N:0:263
CCTGTTTGCTACCCACACTTTCGAGCCTCAGCGTCAGTTGGTGCCCAGTAGGCCGCCTTCGCCACTGGTGTTCCTCCCGATATCTACGCATTCCACCGCTACACCGGGAATTCCGCCTACCTCTGCACTACTCAAGAAAAACAGTTTTGAAAGCAGTTTATGGGTTGAGCCCATAGATTTCACTTCCAACTTGTCTTCCCGCCTGCGCTCCCCTTACACCCAGTAATTCCGGACAACGCCTGTGACCTACG
+
CCCCCFFFFF5BBFDFGEBFFGEEGGGHHFFHGFGDEFFFBBFGFHHHFAEEGHFGGEGHHGFCEGCGBE?EHHHHHGGGEEEHHHHGGGEEHHGHHGGGFEFGHG@CCFHHHHHGGFDGHFHHHHHHFCHHFGGFFF0FCCEB1FGG0CFGHGHH==<=0=<FCE:BFHHGEHHEHHFFHCCCBFCF0:FBB0CFFFGGEFFGEFGGGGFF.:.BFFFFFEE9FFBBFFFAD=;A;:B-:./:9BFFFF.
@M03896:38:000000000-B4D98:1:1107:10168:26709 2:N:0:263
CCTGTTTGCTACCCACACTTTCGAGCCTCAGCGTCAGTTGGTGCCCAGTAGGCCGCCTTCGCCACTGGTGTTCCTCCCGATATCTACGCATTCCACCGCTACACCGGGAATTCCGCCTACCTCTGCACTACTCAAGAAAAACAGTTTTGAAAGCAGTTTATGGGTTGAGCCCATAGATTTCACTTCAAACTTGTCTTACCGCCTGCGCTCCCTTTACACCAAGTAATTCCGGACAACGCTTGTGACCTACG
+
ABAACFFFFF5BFGFGCEGFFFGFGGGEGFFHGEEGGFGFBBFFHHEGA5BDGGCGGGGGEGFDGGBFBCGEHHHHGGEEEEGFFFHGGGFFHHFHHCGE?@BBB<<?CBGFGFHGDGAGFFGGFHFHDFFHFHGHBGCGFEEB11>F0>DGHHFF==0F0=/C<<-:;GHGEB:CC;C0G0;<CF0;0C0000:0;0;;.AFDCA?9C.AEFBB/BFFF.;A/;B/////-:9=F.>A.9..9/B//9B.
@M03896:38:000000000-B4D98:1:1107:10474:27945 2:N:0:263
CCTGTTTGCTCCCCACGCTTTCGCACCTGAGCGTTAGTCTTCGTCCAGGGGGCCGCCTTCGCCACCGGTATTCCTCCAGATCTCTACGCATTTCACCGCTACACCTGGAATTCTACCCCCCTCTACGAGACTCAAGCTTGCCAGTATCAGATGCAGTTCCCAGGTTGAGCCCGGGGATTTCACATCTCACTTAACAAACCGCCTGCGTGCGCTTTACGCCCAGCAATTCCGATTCACGCTTGCACCCTCC
+
ABBABFFFFFFFGGFGAAAFFGAEFGGHFGHHGFEGAGFHFHGHGF?FF1E?AE>EEGGHEEDEGHE>EEGHHHHHHGFGGHHHHGGFFEEFFGGGHFBDD@FGHGFCGCHFGHHFHHHGGFGHHGF..<<GF0/<=GB/<GD0;:CGGC0;C:CCCHCHHG0./:;/9FFG-99-AAFFBBF0CFF/;;9BBFBF/.AA=CFFFEB.AD;@>..BF.:9B?...;9BFF/.9;//B.;..99;;BDEFF
@M03896:38:000000000-B4D98:1:1108:20193:2482 2:N:0:263
CCTGTTTGCTCCCCACGCTTTCGCACCTGAGCGTCAGTCTTCGTCCAGGGGGCCGCCTTCGCCACCGGTATTCCTCCAGATCTCTACGCATTTCACCGCTACACCTGGAATTCTACCCCCCTCTACGAGACTCCAGCTTGCCAGTATCAGATGCAGTTCCCAGGTTGAGCCCGGGGATTTCACATCTCACTTAACAAACCGCCTGCGTGCGCTTTACGCCCAGCAATTCCGATTAACGCTTGCACCCTCC
+
AABAAFFFFFFFGGGG2AAFAF2BEEGHAFGHAEEEBGGHBHCHEEAGG1E?EE>EFEGF1EDEGHE>>/FFGHHHGFGFHFGHGEGFEEEGDGGHH?>C/<DGHGF0?GHFG@FDHHHGGGGGHF...<AGF/<<<C0/<CD0:;CGG0:;<CFC:;GHHB0;/9/9BFGGCA---AFGFBFFFFF//;BFFFB9BFEFAFFFFF=9.A9B9:EFFED-BF..../;BF/AA..BF.;.;.9/;;AEEA
@M03896:38:000000000-B4D98:1:1108:22087:3897 2:N:0:263
CCTGTTTGCTCCCCACGCTTTCGCACCTGAGCGTCAGTCTTCGTCCAGGGGGCCGCCTTCGCCACCGGTATTCCTCCAGATCTCTACGCATTTCACCGCTACACCTGGAATTCTACCCCCCTCTACGACACTCAAGCTTGCCAGTATCAGATGCAGTTCCCACCTTGAGCCCGGCGATTTCACATCTCACTTAACAAACCGCCTGCGTGCGCCTTACGCCCAGTCATTCCGATTAACGCTTGCACCCTCC
+
AAAAAFFCDFFFGGGGEAE2AFBEEEEFBGHGEGFGBGGHGHGHGDAGC1A0AE>EEGGG1BEEEH1/>>FGHHHHH0FFGGHHHHHFE?EE2GGFH?>BB@?GHFB00FDFGG1FGHHGGGGGFFF..<AHF//<<CF/<CC000;CG;0CFFBCC;GGHF...0900;CEA?-9-9:AFFB/:B;//:/:;BB9BAEE;@BF.;=ADDBB.A.BF?A=B.EB/9BBFF/;:;9BFD9..;./;BDFFD
@M03896:38:000000000-B4D98:1:1108:22077:3912 2:N:0:263
CCTGTTTGCTCCCCACGCTTTCGCACCTGAGCGTCAGTCTTCGTCCAGGGGGCCGCCTTCGCCACCGGTATTCCTCCAGATCTCTACGCATTTCACCGCTACACCTGGAATTCTACCCCCCTCTACGACACTCAAGCTTGCCACTATCAGATGCAGCTCCCACGTTGAGCCCGGGGATTTCACATCTGACTTAACAAACCGCCTGCGTGCGCTTTACGCCCACTAATTCCGATTAACTCCTGCCCCCTCC
+
>AA1>BD1BDFFGEGE1AAAAB0BAEGBBA0F0AAA/DFFDGABAA/1B//EA>/>EEEF/EA>EG///>FFGGFHH0>FBFDF2BGFE?E?FBFGH<>/<B?GHFF00?GFFD1GG?GGCCGGHG.<.<<<<//<<<0/<CC0//;;G00;;CC0/;CFE9.-..;./;CE-;-9-;/;BBB9/B;/;BB/9BB99AAE-;-9:A-9-9-;99;BB-999---/9//;:/-99-/:/;//;9-;A@-AB
@M03896:38:000000000-B4D98:1:1108:12535:5025 2:N:0:263
CCTGTTTGCTCCCCACGCTTTCGCACCTGAGCGTCAGTCTTCGTCCAGGGGGCCGCCTTCGCCACCGGTATTCCTCCAGATCTCTACGCATTTCACCGCTACACCTGGAATTCTACCCCCCTCTACGAGACTCAAGCTTGCCAATATCAGATGCAGTTCCCAGGTTGAGCCCGGGGATTTCACATCTGACTTCACAAACCGCCTGCGTGCGCTTTACGCCCAGCAATTCCGATTAACCCCTGCACCCTCC
+
ABBB>DDFFFFFGGGGEEAFFG2EEFGGBGHGEEEFBDGHHHHHGE?GGEGGEE>EFGGH1BEEGHEEEEFHFHHHHCGBGGHHHFGFEFFGHGFHG?>B@BFHHGF0FGFHG@GGHHA@C@EGGHF..<CDCCC<<CF<CCDG/;;CC0:CCGBG;;GHFH0::9/99BFF??:-9CBFFFGGFFF/9FFF/;FB/.;EFFAFEF-:9;-@;A.9BED=;9E.BBFBFFE...999/9.:.99BFF.AD
@M03896:38:000000000-B4D98:1:1108:19286:5647 2:N:0:263
CCTGTTTGCTCCCCACGCTTTCGCACCTGAGCGTCAGTCTTCGTCCAGGGGGCCGCCTTCGCCACCGGTATTCCTCCAGATCTCTACGCATTTCACCGCTACACCTGGAATTCTACCCCCCTCTACGAGACTCAAGCTTGCCAGTATCAGATGCAGTTCCCAGGTTGAGCCCGGGGATTTCACATCTGACTTAACAAACCGCCTGCGTGCGCTTTACGCCCAGTACTTCCGATTAACGCCTGCACCCTCC
+
ABBBAFFFFFFFGGFG2AAAAB2BBEGGBFFGEEEGEEGHHHHHGDEGGE00AEEEGGGH1EAEEH>>>EFGHHBGFFGFHGHGGHHFEEFGBFBHH?B@@CFGHGC?GGHHHFGFHHFDGFGHFGF..<CG0<GDDGG/CGG0:;CGHG0C0CCGGGGHHHB./9//BFFE?9-;?99FF0B0BB//;;F/B/BF/AEE@BDFEE>AFD@BB.9BF..-@?E9B/:FFFF?.9DBF.;-...999D.;A
@M03896:38:000000000-B4D98:1:1108:19294:5664 2:N:0:263
CCTGTTTGCTCCCCACGCTTTCGCACCTGAGCGTCAGTCTTCGTCCAGGGGGCCGCCTTCGCCACCGGTATTCCTCCAGATCTCTACGCATTTCACCGCTACACCTGGAATTCTACCCCCCTCTACGAGACTCAAGCTTGCCAGTATCAGATGCAGTTCCCAGGTTGAGCCCGGGGATTTCACATCTGACTTAACAAACCGCCTGCGTGCGCTTTACGCCCAGTACTTCCGACTAACGCTTGCACCCTCC
+
AAA3>FFFFFFFGGGGEAEAAB2BEEGGBGHHEAEEAFGHHHCGEE?AFAAEAE>EEEGG1BEEFHA>>EFFHGHHGFF3GHHHHHGFCE/EFGHHH/>CC@DHHFC0FGHHHHHFHHHGGGGHHHF<<<CGF0/<<<0<<GG0;CGGGCCCFHHF0CGHHG0::0//BFGGB?--A.;FC0FCFFF/9BFFBBB9B.:E@AFFFFCAA9@D-..;B9A@BF.99/9/;F.;-;99BDF..;9/:BDFFD
@M03896:38:000000000-B4D98:1:1108:23138:5721 2:N:0:263
CCTGTTTGCTCCCCACGCTTTCGCACCTGAGCGTCAGTCTTCGTCCAGGGGGCCGCCTTCGCCACCGGTATTCCTCCAGATCTCTACGCATTTCACCGCTACACCTGGAATTCTACCCCCCTCTACGAGACTCAAGCTTGCCAGTATCAGATGCAGTTCCCACGTTGAGCCCGGGGATTTCACATCTGACTTAACAAACCGCCTGCGTGCGCTTTACGCCCAGTAATTCCGATTAACGCTTGCACCCTCC
+
ABAAAFFFFFFFGGGG2AEFAFABEFGFBFGGEEEEAFGHHHGHGFEGF10AAE>EFEGG1EDEGHE/>EGHHHHHHFFGHGHHHHHGGFGGHHHHH?BDCCFHHFF02FGHGHHHHHHGGGEGGGFC.CCHC</<DCD<<GG0:;GGGCGHHFEG:<GHHH.:.9.9CFGGAA9@-:FFBBFFFFF/9FFFFFB9F9AEFFFFFFFFFFDF-99FFED9@DFBFB/BFF/.:9ABF?@.;E:/;BD9ED
@M03896:38:000000000-B4D98:1:1108:25067:5733 2:N:0:263
CCTGTTTGCTCCCCACGCTTTCGCACCTGAGCGTCAGTCTTCGTCCAGGGGGCCGCCTTCGCCACCGGTATTCCTCCAGATCTCTACGCATTTCACCGCTACACCTGGAATTCTACCCCCCTCTACGAGACTCAAGCTTGCCAGTATCAGATGCAGTTCCCAGGTTGAGCCCGGGGATTTCACATCTGACTTAACAAACCGCCTGCGTGCGCTTTACGCCCAGTAATTCCGATTAACGCTTGCACCCTCC
+
BBBBAFFFFFFFGGGGAEEFAGAEEGGF33FGEEEGBDDGGHFGGFEHHEEEEEEEGFGG1EEFGHD>>EGHHHHHHHHHHGHHHHHGGEFGHHGHHBBCBBBGHFFCGHHHGGHGHHGGGGGHGHF<<<EHFHEDGFF/<GH00<CC00CFGHHFCCGHHH0./:/;/;FEGG--ADGGFBFGFFFBBFFFFF/B;9EE-@DFFFFFFFABB.;BF?DFFFE/;9BFFFBD?AAFFD@...9/9BDFFD
@M03896:38:000000000-B4D98:1:1108:9886:6166 2:N:0:263
CCCATTCGCTCCCCTAGCTTTCGTCTCTCAGTGTCAGTGTCGGCCCAGCAGGGTGCTTTCGCCGTTGGTGTTCTTTCCGATCTCTACGCATTTCACCGCTCCACCGGAAATTCCCTCTGCCCCTACCGTACTCCAGCTTGGTAGTTTCCACCGCCTGTCCAGGGTTGAGCCCTGGCATTGGACGGCTGACTTGCCAAGCCACCTACAGACGCCTTACGCCCAATCATTCCAGATAACGCTTGCATCCTC
+
ABBAAFF@AAAAGGGGFBFFBFABEFHHHHHHHHH5AFEGDAAEEE?AG21102BBBFGG1BE0>B11>?BBGGGHHGEAEEGGHGGFEEFGHHGGH>>EEEHHHE/</@GHHFGGGG2@GGFHCGH/<FCHHFC1?FD0.<<1<=FHHHHG.>C..<GFG//.<.-/:;CEH.:./;:00:::@B--:;9900/0;.:CFFGGFFB/99;@DADFFAA=C..;BF/9BFF//;9BFAB.;F./99FBF
@M03896:38:000000000-B4D98:1:1108:16086:6934 2:N:0:263
CCTGTTTGCTACCCACACTTTCGAGCCTCAGCGTCAGTTGGTGCCCAGTAGGCCGCCTTCGCCACTGGTGTTCCTCCCGATATCTACGCATTCCACCGCTACACCGGGAATTCCGCCTACCTCTGCACTACTCAAGAAAAACAGTTTTGAAAGCAGTTTATGGGTTGAGCCCATAGATTTCACTTCCAACTTGTCTTCCCGCCTGCGCTCCCTTTACACCCAGTAATTCCGGACAACGCCTGCGACCTAC
+
AAAA>DFFFFFFGGGGCABBBB2AAEEHHHHHEGGGEFEGFFGFHHFHFFHFFFEEGGGG1EEEGHCF@EFEGHHHHGGGEGGHHHHFGGGGHHHHH?>EEEGHH@B<DGHHHH<DEGFHHEHGFHHHFHHHH1G1?GFGFGH01<<10FDFHHHHGDFHDD<.<C-BGGHGHGF0CCCGGFHCHGGFFGGBBBFGGGFBDGFG?A:@BDFE.9:FF/BFDE./9/9/;B/-.;;.;-9-.;.--;;ABB
@M03896:38:000000000-B4D98:1:1108:16106:6936 2:N:0:263
CCTGTTTGCTACCCACACTTTCGAGCCTCAGCGTCAGTTGGTGCCCAGTAGGCCGCCTTCGCCACTGGTGTTCCTCCCGATATCTACGCATTCCACCGCTACACCGGGAATTCCGCCTACCTCTGCACTACTCAAGAAAAACAGCTTTGAAAGCAGTTTATGGGTTGAGCCCATAGATTTCACTTCCAACTTGTCTTCCCGCCTGCGCTCCCTTTACACCCAGTAATTCCGGACAACGCTTGTGACCTAC
+
AAAAAFFFFFFFGGGGGEGBBBA2BEEHHHHHEGEEAGEHAFFGFGBFFGHHGGEEGGGH1EDEGG325BFBFGGHHGGGFGGGGFHFEFEEHHHHH?EEFEGHHG/</CGHGG2BDCAGHHHG<G1F1GGGF1111000<CG>0<<=1DFFFHBG0=DG00/.<.:/:GGEHFG<GBCCGHHFHHBFFFFBCC;CCFF/AAAGEA?BGGDEB9BFF/B/AA.9//;BFF/-.9-:.9;.9..//;BFF9
@M03896:38:000000000-B4D98:1:1108:11765:7784 2:N:0:263
CCTGTTTGCTACCCACACTTTCGAGCCTCAGCGTCAGTTGGTGCCCAGTAGGCCGCCTTCGCCACTGGTGTTCCTCCCGATATCTACGCATTCCACCGCTACACCGGGAATTCCGCCTACCTCTGCACTACTCCAGAAAAACAGTTTTGAACGCAGTTTATGGGTTGAGCCCCTAGATTTCACTTCCAACTTGTCTTCCCGCCTGCGCTCCCTTTACACCCAGTAATTCCGGCCCACGCTTGTGACCTAC
+
ABAAAFFFFFBDGGGEEEFEFGA2BEEHHGGHAEAABFFD3FDGHHE2AFGFFFAEEEEH1E?>EF3?B???FGHHGFEDG@EGHGGFEEEEHHHHH>>EEEFHH<>@CCGFHG<CDBBGHFF??G1?11?GF11?1F1<CCG01><<F.=0.C-C<D00=D/:;:-/:CCE.:./0;0BF0;CFGGBFGG90;9;B9CFA@BF..--9AAE.9//;/;FF..9/:B/9B/--9-.;-;..;.9/;BB9B
@M03896:38:000000000-B4D98:1:1108:11773:7804 2:N:0:263
CCTGTTTGCTACCCACACTTTCGAGCCTCAGCGTCAGTTGGTGCCCAGTAGGCCGCCTTCTCCACTGGTGTTCCTCCCGATATCTACGCATTCCACCGCTACACCGGGAATTCCTCCTACCTCTGCACTACTCCACAAAAACAGTTTTGAAAGCAGTTTATGGGTTGAGCCCATAGATTTCACTTCCAACTTGTCTTCCCGCCTGCGCTCCCTTTACACCCAGTACTTCCTGACATCCCTTGTGACCTAC
+
>AAA>DF4DFFFGGGEGEGFFGE24BFGHGGGEEEAEGDF3EAFGCCFGFG3FFAEEEGH3BDDGGB2@2BEGGHHHGF1FGGGHHHF@AEGHHGHH/>>EEEHFE/<>BFGGF2BF@@GGHHHCG>G<FGGC1?0<?0??CG01>FFCFHE1F1F<=D00D/.<.=//CCEGHB:0GFFHHFGHHFHHHHB;CFBFFBF.?@.CAABBGGGBF0BF999AE.B//;/FB;/;9;/;/;/:./;/;;F9;
@M03896:38:000000000-B4D98:1:1108:17353:7849 2:N:0:263
CCTGTTTGCTCCCCACGCTTTCGCACCTGAGCGTCAGTCTTCGTCCAGGGGGCCGCCTTCGCCACCGGTATTCCTCCAGATCTCTACGCATTTCACCGCTACACCTGGAATTCTACCCCCCTCTACGAGACTCCAGCTTGCCAGCATCAGATGCAGTTCCCACGTTGAGCCCGGGGATTTCACATCTGACTTAACAAACCGCCTGCGTGCGCTTTACGCCCACTAATTCCGATTACCCCTTGCACCCTCC
+
AAAA>FFBFFFFGGGGAAAAAFABBEGFBGEFAFEEBFFFGHFGEF?CF10EAEEEGGGH1E?EEHE/>/FFGHHHGBEFGGHHFHGFEEFFHHFHH<>BDCDHGFF?BGGGHHFHGHHGGGGHHF<..<<D</</<CG/<C0<.;;CGC:G0C:GGGHGHH.-9..;;CFGAA---ABFF/FBFFF//;9/9;;/;AEA@BF?EFAD.A@B=.9BB;9;@A.;//;BFF/9:.;/;/;...9;;;DFFD
@M03896:38:000000000-B4D98:1:1108:17352:7867 2:N:0:263
CCTGTTTGCTCCCCACGCTTTCGCACCTGAGCGTCAGTCTTCGTCCAGGGGGCCGCCTTCGCCACCGGTATTCCTCCAGATCTCTACGCATTTCACCGCTACACCTGGAATTCTACCCCCCTCTACGAGACTCAAGCTTGCCACTATCAGATGCAGTTCCCAGGTTGAGCCCGGGGATTTCACATCTGACTTAACAAACCGCCTGCGTGCGCTTTACGCCCAGTAATTCCGATTAACGCTTGCACCCTCCG
+
AABA>FFFFFFFGGGFAAEFAB2BBEGFFGHGEEEEBGFHGHGHGD1BB10AAE>EEGGH1BEEFH?/>EFHHHHHHFGEGFFHHFGFEFGGFGGHH<BD/B?GGG2?22FGFFDFHGHGFGGGHFF..<<DC0<0<CF/<CG0::GGCGCGGHHFCCGHHH0./0;/9CCE@;A-:9CFCFFFFFF/;BFBF/F/BAEEFFFFFF>A.;-@-.9/BAA>BAA/B/;FFBF.;.;BF.>.9.A9BFDEED.
@M03896:38:000000000-B4D98:1:1108:18306:8411 2:N:0:263
CCTGTTTGCTCCCCACGCTTTCGCACCTGAGCGTCAGTCTTCGTCCAGGGGGCCGCCTTCGCCACCGGTATTCCTCCAGATCTCTACGCATTTCACCGCTACACCTGGAATTCTACCCCCCTCTACGAGACTCAAGCTTGCCAGTATCAGATGCAGTTCCCAGGTTGAGCCCGGGGATTTCACATCTGACTTAACAAACCGCCTGCGTGCGCTTTACGCCCAGTAATTCCGATTAACGCCTGCACCCTCC
+
ABBAAFFFFFFFGGGGEEEFAF2EEGGG3GGHGGEFBFFHHHGHFEEFH?0EAE>EFGGH1EEFGHE>>EGHHHHHHFGGHGHHHHHGGFGGGGGHHCBCFCFHHHFCGHHFGHHGHHHGGGGHHHF..ACGFCF<DHB/<GF0:<CGHFGGFHHHCGHHHH0.:9;9/FGGDGFADDGGFFGGFFF/BFF/BFBFFFFFFFFFFFFADD->-9.:FA?DFFFF/9;BFFF.;99FFDD-;.9;BFFEEF
@M03896:38:000000000-B4D98:1:1108:18291:8421 2:N:0:263
CCTGTTTGCTCCCCACGCTTTCGCACCTGAGCGTCAGTCTTCGTCCAGGGGGCCGCCTTCGCCACCGGTATTCCTCCAGATCTCTACGCATTTCACCGCTACACCTGGAATTCTACCCCCCTCTACGAGACTCAAGCTTGCCAGTATCAGATGCAGTTCCCACGTTGAGCCCGGGGATTTCACATCTGACTTAACAAACCGCCTGCGTGCGCTTTACGCCCAGTACTTCCGATTAACCCTTGCCCCCTCC
+
AAAA>DFCDFFFGGGGAAAAAFEEEGGBBFGGEGEEEDGHGHGHEEAG31AEAE@EGFGH1EEEFG?/>>FGHHHHHEF3FFGGHGHFFEFFFG2FH/CDC@FGHGC0?CGHGGFFHGHGGGGFHHFD..<GF</<<G0/<CG00<CCGCCF0;G0:;CGHF.:..99;FFF:-9-99CFF9F;FFB/9BF9;B;/:;AA9;DA.A@AA:9;-.9/;A.BC..99BBBB/.9;..;B/;./.9/;A;>DD
@M03896:38:000000000-B4D98:1:1108:10604:9443 2:N:0:263
CCTGTTTGCTACCCACACTTTCGAGCCTCAGCGTCAGTTGGTGCCCAGTAGGCCGCCTTCGCCACTGGTGTTCCTCCCGATATCTACGCATTCCACCGCTACACCGGGAATTCCGCCTACCTCTGCACTACTCAAGAAAAACAGTTTTGAAAGCAGTTTATGGGTTGAGCCCATAGATTTCACTTCCAACTTGTCTTCCCGCCTGCGCTCCCTTTACACCCAGTAATTCCGGACAACGCTTGTGACCTAC
+
>AAA>DFFFFFFGGGECAFFBBBBBFEHHHHHEEEGAFFGGEGHHGGFGGHHGGEEGGGH1BAAEGFC@FGEGGHHHGGGGGGHHHHGFGFGHHHHHEEEFCFGHE>BCGFHGHGDGGGHHHHFGHHHHHHHFDGF1FF0FEHC1>FGFGFFFHHHFHHHFHFGC<A/GHHGHGHCFGHGGBGHHGFCFGGB0;CCFFFG?CGGGFGGGGFFFBFFFFFFDFEBFBBFFFB;A:@FEBDD.E./;;FFFF
@M03896:38:000000000-B4D98:1:1108:19636:9536 2:N:0:263
CCTGTTTGCTCCCCACGCTTTCGCACCTGAGCGTCAGTCTTCGTCCAGGGGGCCGCCTTCGCCACCGGTATTCCTCCAGATCTCTACGCATTTCACCGCTACACCTGGAATTCTACCCCCCTCTACGAGACTCAAGCTTGCCAGTATCAGATGCAGTTCCCAGGTTGAGCCCGGGGATTTCACATCTGACTTAACAAACCGCCTGCGTGCGCTTTACGCCCAGTAATTCCGATTAACGCTTGCACCCTCCG
+
ABBAAFFFFFFFGGGGAAAAAF2BBFEGBFGGE?EGE5FHHHDHGEEGFAEEEE0EEFGG1B?EEHE/EFGHHHHHHGHHGGHHHHHGFEGGHHHHG/>BBCGHHHFGFFGHGGHHHHHGGGGHHHGF.CDGC0C0DG0<<GG<0::;G;<GHHBCGGGGHG0.:0/;9FFE?ABFCFFGFFGFFFF/FFFBFBBBB.EE=FFAEFF9ADFFD.EFFFA;9A.BBBFFFFBDDDFFB.9.9E9;;BDAED.
@M03896:38:000000000-B4D98:1:1108:20749:10208 2:N:0:263
CCTGTTTGCTCCCCACGCTTTCGCACCTGAGCGTCAGTCTTCGTCCAGGGGGCCGCCTTCGCCACCGGTATTCCTCCAGATCTCTACGCATTTCACCGCTACACCTGGAATTCTACCCCCCTCTACGAGACTCAAGCTTGCCAGTATCAGATGCAGTTCCCAGCTTGAGCCCGGGGATTTCACATCTGACTTAACAAACCGCCTGCGTGCGCTTTACGCCCAGTAATTCCGATTACCGCCTGCACCCTCC
+
AA>1>DDFDDFFGGGGAEA0ABABEEGF0B0BAEEEBFFE2GFBEEEFCA/AAEEEGFAG/EEEGHE>/>/FGHBGH0>FGGDHBFGFE?EEGGFGHC>B<BFHHC<?<1GFF>FGHHHGGGGFGGC..<<<C0C<D/0/<GG00<;CC0::;CF::;CGHH0.00/9:;FG----99/;;;F0;F//;B9/:;9:9AEF@@@FFF=:9A-@-9-/BAA@@-9999/;BF/--99/;-@---9;;BBEEF
@M03896:38:000000000-B4D98:1:1108:11140:10394 2:N:0:263
CCTGTTTGCTCCCCACGCTTTCGCACCTGAGCGTCAGTCTTCGTCCAGGGGGCCGCCTTCGCCACCGGTATTCCTCCAGATCTCTACGCATTTCACCGCTACACCTGGAATTCTACCCCCCTCTACGAGACTCAAGCTTGCCAGTATCAGATGCAGTTCCCAGGTTGAGCCCGGGGATTTCACATCTGACTTAACAAACCGCCTGCGTGCGCTTTACGCCCAGTACTTCCGATTAACGCTTGCACCCTCCG
+
AAAA>DFFFFFFGGFFEEEFAFEEEFGGFHGHEGEGEDGHHHHHGEEHBACGFEEGGGGG1BEEGHG?>EFGHHHHGFHHHHFHFHHGGGGGHHGHH<BDGCFHHHE0BGHHGGHEHHFCCDGGDFFD.<EHF0C<GG0<CHGC:<GGFCCFFFHHGHHFHH0.C099FFGGFAB-9CB0FFGGFFF/;FFFFFFFFFFFFFFFFFB.DDFF>?AFFFFCFD?:9///;BD9.9DBB.@.;..9BBDFFF.
@M03896:38:000000000-B4D98:1:1108:11134:10411 2:N:0:263
CCTGTTTGCTCCCCACGCTTTCGCACCTGAGCGTCAGTCTTCGTCCAGGGGGCCGCCTTCTCCACCGGTATTCCTCCAGATCTCTACGCATTTCACCGCTACACCTGGAATTCTACCCCCCTCTACGAGACTCAAGCTTGCCAGTATCAGATGCAGTTCCCAGGTTGAGCCCGGGGATTTCACATCTGACTTAACAAACCGCCTGCGTGCGCTTTACGCCCAGTAATTCCGATTAACACTTGCACCCTCC
+
>AAA1BDFFDDFFGGG1EEEAFEEEFGHFHHHGGFGEGHHFHGGEEEHE//EEEEEGGGH1BEGHHEE@ECGHGHHGFHHHHHHHHHGGGGGHHHHH?BCCCGGHHEF<GHHHHHFHHHGGGG<DGFA.EGHC0C0DCB<CHF<0=DGGFGBCGH0<:CGHHB.:0/:=FFE?A--ACFGFFFFGGG0;FFFFFFFBFEF@@;BFF=-AB?@9--BFFF??B-:9/B/BF/:A-;BB/;//:;9BFAAAF
@M03896:38:000000000-B4D98:1:1108:8812:10852 2:N:0:263
CCTGTTTGCTCCCCACGCTTTCGCACCTGAGCGTCAGTCTTCGTCCAGGGGGCCGCCTTCGCCACCGGTATTCCTCCAGATCTCTACGCATTTCACCGCTACACCTGGAATTCTACCCCCCTCTACGAGACTCAAGCTTGCCAGTATCAGATGCAGTTCCCAGGTTGAGCCCGGGCATTTCACATCTCACTTAACAAACCGCCTGCGTGCGCTTTACGCCCAGTAATTCCGATTAACGCTTGCACCCTCC
+
>AAA>DFCFFFFGGGG2AEEAF2EEFGFFGHGAEEEBFFGGHGHEFEG3100AEEEEGGH1?EEEH1/>EFGHFGGFB?GHFGGHHHEEEEGFGGHH/>CB@GHHHE00?GHFFGFHHHGDCGC<GF?.AEG00<<<<0/<CD:00;CCC0GGHFG:GGGHFC.:09/9CFF@-A--99;;CF0FFB0;FBFF/B/BFAABBBFFF9;ADBB=D.9BAD@=A.9;/9FFF/..9.9B.;...A/BFFEEF
@M03896:38:000000000-B4D98:1:1108:25170:11530 2:N:0:263
CCTGTTTGCTCCCCACGCTTTCGCACCTGAGCGTCAGTCTTCGTCCAGGGGGCCGCCTTCGCCACCGGTATTCCTCCAGATCTCTACGCATTTCACCGCTACACCTGGAATTCTACCCCCCTCTACGAGACTCAAGCTTGCCAGTATCAGATGCAGTTCCCAGGTTGAGCCCGGGGATTTCACATCTGACTTAACAAACCGCCTGCGTGCGCTTTACGCCCAGTAATTCCGATTAACGCTTGCACCCTCC
+
AABAAFFFDFFFGGGGAEEFAF2BEEGHBCGGEEEEAGFHGHEGEEEGF1EFEEEEGFGG1EEEGHE>EEGHHHHHGCGGHGHHHHHFEEEEHGHHHCCGGCFHHGF0GGHFFGGHHHHGD?E<GGF<.<CGF0C<GHE<CGF0;CCGGGCCFGHHCGCCGCC.:9;BFFGGG--AFDFFCFGFFFF/BBBF/FBBFEFFAFFFFFD..;@B=A?FF9ABDD.9B/:/FF/..../;.;:.999;BD.9A
@M03896:38:000000000-B4D98:1:1108:6133:11542 2:N:0:263
CCTGTTTGCTCCCCACGATTTCGCACCTGAGCGTCAGTCTTCGTCCAGGGGGCCGCCTTCGCCACCGGTATTCCTCCAGATCTCTACGCATTTCACCGCTACACCTGGAATTCTACCCCCCTCTACGAGACTCAAGCTTGCCAGTATCAGATGCAGTTCCCACGTTGAGCCCCGGGATTTCACATCTCACTTAACAAACCGCCTGCGTGCGCTTTACGCCCAGTCATTCCGACTCACGCCTGCCCCCTCC
+
>>A11BD1DFFFGGGEAEFGABBBBEEF000F00ABBBBGAGEBE/ABAA/AA>/>E?FH/B>?EH/>>>FHHHFGFG1EGGEGFHHFEEGGEB>GG?B@CCFHHG<00?DGGG2FFGHGGCEGGF...>CD<<G0<CF<CGG000;CG0;CGGHEC0<CHH.-..9C/CCE.9---:;0;9BFFFF/9B//99:BB?EA;;@?EA@AFF>>-99BFE-9@:A/////BFB----/;-----9-9:@-9-
@M03896:38:000000000-B4D98:1:1108:3324:14207 2:N:0:263
CCTGTTTGCTCCCCACGCTTTCGCACCTGAGCGTCAGTCTTCGTCCATTTTGCCGCCTTCGCCACCGGTATTCCTCCAGATCTCTACGCATTTCACCGCTACACCTGGAATTCCACCCCCCTCTTCGACACTCAAGCTTGCCAGTATCAGATGCAGTTCCCACCTCGAGCCTCTTCATTTCACATCTCACTTAACAAACCGCCTTAGTGCCCTTTACGCCCAGTACTTCCGATTAACGACTGCACCCTCC
+
>A?>>B31BB1BFGCFAAEAAF0A0AEF000BAEGEEGH122BBEEC2D22DBBEEEGEE/?/EEF////>BBB2EB0B1F1@BFFHFECEE2GFHH/>E@C1FGF000B1<F1BBFCGC/><01?///?AF0011>11<>><1111==00==0D0=0==D0..;.:.:?:///0:<0:0;0C;0=99;FFFF00;0.:9??GC.0;;B//://;B/--9;-A/:///9/-9--;:/;--9-//B99-99
@M03896:38:000000000-B4D98:1:1108:13920:14344 2:N:0:263
CCTGTTTGCTCCCCACGCTTTCGCACCTGAGCGTCAGTCTTCGTCCAGGGGGCCGCCTTCGCCACCGGTATTCCTCCAGATCTCTACGCATTTCACCGCTACACCTGGAATTCTACCCCCCTCTACGAGACTCAAGCTTGCCAGTATCAGATGCAGTTCCCAGGTTGAGCCCGGGGATTTCACATCTGACTTAACAAACCGCCTGCGTGCGCTTTACGCCCAGTAATTCCGATTAACGCTTGCACCCTCC
+
AAAAAFFFFFFFGGGGAEEFAFAEFGGGFGHGEFEEEGGHHHHHGGEGHA?EEEEEGGGH1EAEFHE>EFGHHHHHHFGGHGHHHHHFFFGGHHHHHCBD@@GHHHF<CGGHGHHGHHHGGGGHHHG.<EEHC0<<<CD<CGH0:0<GG:GGFHHGCCGHHE0::9/9FGGGFAA-@DCG;BFBFFF/BFFFFFFFBFFFFFFFFFF9.ACF-A.FFAADFF.9B/:/BFB9:ADFF.@.99:/;BDEEF
@M03896:38:000000000-B4D98:1:1108:13937:14356 2:N:0:263
CCTGTTTGCTCCCCACGCTTTCGCACCTGAGCGTCAGTCTTCGTCCAGGGGGCCGCCTTCGCCACCGGTATTCCTCCAGATCTCTACGCATTTCACCGCTACACCTGGAATTCTACCCCCCTCTACGAGACTCAAGCTTGCCAGTATCAGATGCAGTTCCCAGGTTGAGCCCGGGGATTTCACATCTCACTTAACAAACCGCCTGCGTGCGCTCTACGCCCAGTAATTCCGATTAACGCTTGCACCCTCC
+
AAAAAFFFFFFFGGGGEAAAAFAEAEGGBGHFAEFEEGGHHHHHGG?EF1EEAEEFGGGH1EDEFHE>EGGHHHHGHFCGHGHHHHHFEEGGFGGHH?BDDCGHHHFC2FGHGHFFHHHGDDFFGGF..<<GC0<<DGF<<CD0;0CCC0CCCFH0:;CFC00;/9;BFFFGA9BD-9CFBBFBFFB/;BBFF/;/;AAEFFFFFF-:DFD@9.9BF.9=@AA/9/BBFFFAAA?BF.;.;.:/BFD.99
@M03896:38:000000000-B4D98:1:1108:20312:15082 2:N:0:263
CCTGTTTGCTACCCACACTTTCGAGCCTCAGCGTCAGTTGGTGCCCAGTAGGCCGCCTTCGCCACTGGTGTTCCTCCCGATATCTACGCATTCCACCGCTACACCGGGAATTCCGCCTACCTCTGCACTACTCAAGAAAAACAGTTTTGAAAGCAGTTTATGGGTTGAGCCCATAGATTTCACTTCCAACTTGTCTTCCCGCCTGCGCTCCCTTTACACCCAGTAATTCCGGACAACGCTTGTGACCTAC
+
ABBAAFFFFFFFGGGG?ABBBFAFBEEHHHHHEFEGEGFFEGDGHFFGGFFFGHEFGGGG1EDEGHFBBFGEHHHHHGGGGGGHHHHFGGGGHGHHHEEGGCGHHFC/?DHHHH<CEDGHHHHHHHHHFHGGFDF11F0F0CE01FGHGGFFFHFHDGFFFD/<<<:CCGGEGHHBGFFHHFHGHGGFFFFFBFFFFFFFFFGGGG?BGGFFFBFFFFFFFFEFFFFFFFB-.@@AEA@9EA.99BFFFF
@M03896:38:000000000-B4D98:1:1108:20328:15092 2:N:0:263
CCTGTTTGCTACCCACACTTTCGAGCCTCAGCGTCAGTTGGTGCCCAGTAGGCCGCCTTCGCCACTGGTGTTCCTCCCGATATCTACGCATTCCACCGCTACACCGGGAATTCCGCCTACCTCTGCACTACTCAAGAACAACAGTTTTGAAAGCAGTTTATGGGTTGAGCCCATAGATTTCACTTCCAACTTGTCTTCCCGCCTGCGCTCCCTTTACACCCAGTAATTCCGGACAACGCTTGTGACCTAC
+
ABBAAFFFFFFFGGGE2ABBBF2FBEGHHHGGEGFGEGGHHEGGHFFGGFHFGGAEGGGG1EAEFHFE@BGEHHHHHFDGGGGHGHHFEEGGBFHGHEEFFCFHHE?D?DHHHHFEFGGHHGHHGGDGDHHHHFFD1F0>0FGH1>>10<>0GHFH=FHFBDB.C<-/:GHEHHHGHHHFGBGGHHBBBFFFBCFFFGFFFGGGGF-AFGFFFFFFFBFBFFEFF/:/BF/:.:@AA;B.:../;9BBF:
@M03896:38:000000000-B4D98:1:1108:22195:15938 2:N:0:263
CCTGTTTGCTACCCACACTTTCGAGCCTCAGCGTCAGTTGGTGCCCAGTAGGCCGCCTTCGCCACTGGTGTTCCTCCCGATATCTACGCATTCCACCGCTACACCGGGAATTCCGCCTACCTCTGCACTACTCAAGAAAAACAGTTTTGAAAGCAGTTTATGGGTTGAGCCCATAGATTTCACTTCCAACTTGTCTTCCCGCCTGCGCTCCCTTTACACCCAGTAATTCCGGACAACGCTTGTGACCTA
+
AAAAAFFFFF5DGFFE2ABABB2BBEEHHHHGGGGG2AFABBAFGFGGGF53BGAEGDGG1AA?EGG2@F1>FGGHGGGGGGFHHHHCEDFGFFGHHE>/E@FGHE//>BHHGD2BDGDGHHHHGHBFDFFF<?111<<GHFHC11GFHGDFBG<GDDDB00/.<<A/:CHGHHHCGF0CGFHHHGGBBBCB9;C0CF0BECGDEFABGGDFFF9FFFBF?E.;B///BB/-;9-;9-999.9/9/BF/
@M03896:38:000000000-B4D98:1:1108:26474:16507 2:N:0:263
CCTGTTTGCTACCCACACTTTCGAGCCTCAGCGTCAGTTGTTGCCCAGTAGGCCGCCTTCGCCACTGGTGTTCCTCCCGATATCTACGCATTCCACCGCTACACCGGGAATTCCGCCTACCTCTGCACTACTCACGAAAAACAGTTTTGAACGCAGTTTATGCGTTGAGCCCATAGATTTCACTTCCAACTTGTCTTCCCGCCTGCGCTCCCTTTACACCCAGTAATTCCGTCCCTCGCTTCTCACCTAC
+
AAAAADFBDFFFGGGEGEFBBFBA4BEGHFBFBEEEBFAG5B2DFG3BFB53BFAEEGGG1BA?EF32@2BEGHFGHGE?E/EGHHHFEEEEHGGHH/>EEEBFG/<>/>FFFG0CBBFHGGGF1?<?1?FGC?1//..<0CF<11>0..00.<A-<=0C000.;;-./<GECHBCFBBFCFGFGGF0CFGB0CCCFGBF.ABDEF-;BDDFF/B/B999AA.;/9/9;F//.../9-;.;.//;9;B:B
@M03896:38:000000000-B4D98:1:1108:26493:16513 2:N:0:263
CCTGTTTGCTACCCACACTTTCGAGCCTCAGCGTCAGTTGGTGCCCAGTAGGCCGCCTTCGCCACTGGTGTTCCTCCCGATATCTACGCATTCCACCGCTACACCGGGAATTCCGCCTACCTCTGCACTACTCAAGAAAAACAGCTTTGACAGCAGTTTATGGGTTGCGCCCATAGATTTCACTTCCAACTTGTCTTCCCGCCTGCGCTCCCTTTACACCCAGTACTTCCGGACAACGCTTGTCACCTCC
+
AAA1>FF1DFFFGGGEGABABB00BBEFHEFGEEE0BDAG1AABGF1/B11ABBAEEGGG/AABEG@0B0B?FGGHGGE?E?EFG@G>E?EFBFBFG?>E/<BFG</</<BFHG0?C?EHFFHHFG1F1?FG<1<110<<FC.00<><F100CCC<==D0=D/./<-.-;C@AG/;0;;9F0;;FGB9;FFB0;CFFBBFB?GG.A@=@ABE-;/BF/9;B-:B9/BFFF-----99-9-9--///;F-:
@M03896:38:000000000-B4D98:1:1108:17824:17739 2:N:0:263
CCTGTTTGCTCCCCACGCTTTCGCACCTGAGCGTCAGTCTTCGTCCAGGGGGCCGCCTTCGCCACCGGTATTCCTCCAGATCTCTACGCATTTCACCGCTACACCTGGAATTCTACCCCCCTCTACGAGACTCAAGCTTGCCAGTATCAGATGCAGTTCCCAGGTTGAGCCCGGGGATTTCACATCTGACTTAACAAACCGCCTGCGTGCGCTTTACGCCCAGTACTTCCGCTTACCGCTTGCACCCTCC
+
AAAAAFFFFFFFGGGFAEE2AGEEEGGH3FGGEEEEEGGHGHCGEAAFHE0EAE0EEEEG1EDEGHE/>/?FHHHHGHGHHHHHGGHFGEDFGGGGHCB>/<BGHHG0CGGGGHHHHHHGGGGHFGF.<CCHG0C<<C=/<GG0:0CCGCCFFFHGGHGGHH0.::9//CGGF-9-@9FGFFGFFFF/9FFFF/9BBAEE=BFFEF-.AD-;-;AFF.;-@AEBF/BBFF..;.A/;.;-99:/;99A9.
@M03896:38:000000000-B4D98:1:1108:17806:17743 2:N:0:263
CCTGTTTGCTCCCCACGCTTTCGCACCTGAGCGTCAGTCTTCGTCCAGGGGGCCGCCTTCGCCACCGGTATTCCTCCAGATCTCTACGCATTTCACCGCTACACCTGGAATTCTACCCCCCTCTACGAGACTCAAGCTTGCCAGTATCAGATGCAGTTCCCAGGTTGAGCCCGGGGATTTCACATCTCACTTAACAAACCGCCTGCGTGCGCTTTACGCCCAGTAATTCCGATTAACGCTTGCACCCTCC
+
>AA>>DFFFFFFGGGEAEEAAGAEEFGFFGCF2EEEEGGHBHFFEEEGH10AEE>EFGDG1BAEFHE>>EEGHHFHGFFGHHFHHDGFEEEGHHFGH<>CCCGHHHE02?GGGHHFHGHGGGGGHGF..<CDF0<0=C0<<GD00;<CG0<;CCHGFGHFHE0::0//9:FE?-9-9CFGFFGFFFE/;;FBBB9/9AEEFFFFFF@9.ABD99.;B:A-@D.;:FBFFFF.A9ABFDC.99999FFFFF
@M03896:38:000000000-B4D98:1:1108:16291:18063 2:N:0:263
CCTGTTTGCTCCCCACGCTTTCGCACCTGAGCGTCAGTCTTCGTCCAGGGGGCCGCCTTCGCCACCGGTATTCCTCCAGATCTCTACGCATTTCACCGCTACACCTGGAATTCTACCCCCCTCTACGAGACTCCAGCTTGCCAGTATCAGATGCAGTTCCCAGGTTGAGCCCGGGGATTTCACATCTGACTTAACAAACCGCCTGCGTGCGCTTTACGCCCAGTAATTCCGATTAACGCCTGCACCCTCC
+
ABAAAFFFFFFFGGGF2AAAAFAEEGGBEGGGFEEAEFFGFHCGEE1FH??CEE>EGGGG1BAEEH?/>EFGHFHHGFG3FGHHFHHFG/EEHHHHH?B@B@FGHHBCCGHHGFFHHHHGGGGCGH.C.C<DF/</<CF/<GG0:;CGHGFHCGH0;CGGHG0.:0/9=BGE@B9?G.BFFFGFFFF/BF/9FFFFF.EFDFFFFF=:;ADD-..;BEDFFFF/BBFEFF/.;.;BB.@-..;;BFDFFD
@M03896:38:000000000-B4D98:1:1108:16306:18074 2:N:0:263
CCTGTTTGCTCCCCACGCTTTCGCACCTGAGCGTCAGTCTTCGTCCAGGGGGCCGCCTTCGCCACCGGTATTCCTCCAGATCTCTACGCATTTCACCGCTACACCTGGAATTCTACCCCCCTCTACGACACTCAAGCTTGCCAGTATCAGATGCAGTTCCCAGGTTGAGCCCGGGGATTTCACATCTGACTTAACAAACCGCCTGCGTGCGCTTTACGCCCAGTAATTCCGCTTAACGCTTGCCCCCTCC
+
AAAAAFFFFFFFGGGGAAEAAF2BEEGFCBGGFEEGEEFHGHGGEE1BEE0EAE>EFEGG1EAEEH>>>EGHHHHHFGFGHGHGHFGFE<EEHGGHG?BBBCDGHGFFFFHHHHHHHHHGFGGHHHF..<AH<//<</=/<GG:0;;;C<CCGHG:::CGHF0.90/;/CFGGDA?CD9C;BFFFFF/9BFFFEF9B.EE-@;DFF;;AD;B-9.9:.999;.///99BF9.9.;B9.9...9/;ADBAD
@M03896:38:000000000-B4D98:1:1108:16288:18083 2:N:0:263
CCTGTTTGCTCCCCACGCTTTCGCACCTGAGCGTCAGTCTTCGTCCAGGGGGCCGCCTTCGCCACCGGTATTCCTCCAGATCTCTACGCATTTCACCGCTACACCTGGAATTCTACCCCCCTCTACGAGACTCAAGCTTGCCAGTATCAGATGCAGTTCCCAGGTTGAGCCCGGGGATTTCACATCTGACTTAACAAACCGCCTGCGTGCGCTTTACGCCCAGTACTTCCGATTAACGCTTGCACCCTCC
+
>AAA>DFFFFFFGGGGEEEFABABEGGFBGHHEEEGAFFHHHHHGEEGHAAEAEEEGGGG1E?EGHEEEEFHHHHHGFGHHGHHHHHFEEFGGGHHHCBD@@FHHHFCGGHHGGHHHHHGDFGGHHF.<ECGFCGDDCD<<GF:0<CGHGFFFGC;;CGGHH0.:0/;/CFGGA-9BDFGCFFGFFF/BFFFFFFFFFFFFFFFFF@9DDCA-99FFEA;@DF9B9BFFFFAD.DBF.B.:.9:BFFEEF
@M03896:38:000000000-B4D98:1:1108:23037:19454 2:N:0:263
CCTGTTTGCTACCCACACTTTCGAGCCTCAGCGTCAGTTGGTGCCCAGTAGGCCGCCTTCGCCACTGGTGTTCCTCCCGATATCTACGCATTCCACCGCTACACCGGGAATTCCGCCTACCTCTGCACTACTCAAGCAAAACAGTTTTGAAAGCAGTTTATGGGTTGAGCCCATAGATTTCACTTCCAACTTGTCTTCCCGCCTGCGCTCCCTTTACACCCAGTAATTCCGGACAACGCTTGTGACCTAC
+
AABAAFFFFFFFGGGFEABBBFAABEEHHGGGEGEFEGFHBEGGHFFGGGDHFGEEGGGH1EAEEHF?@BGBGHHHHGFEGGGHHHHFEFGGHHHHH>>EEEHHHEB/<BFGHH2EGGGHHEHGFGGGDGHHF<F11>0FBFE<1>FGFGBGGGHHFDG0=DC.C<:/;GHGFGGBFHHHGFHHHHGEFGGEBFFFGGGGGGGGGFBFGGFFEFFFFBFBDEAB/BBFFFB-9:;.ABD.9../9BFFFF
@M03896:38:000000000-B4D98:1:1108:23058:19458 2:N:0:263
CCTGTTTGCTACCCACACTTTCGAGCCTCAGCGTCAGTTGGTGCCCAGTAGGCCGCCTTCGCCACTGGTGTTCCTCCCGATATCTACGCATTCCACCGCTACACCGGGCATTCCGCCTACCTCTGCACTCCTCCATCCCACCAGTTTTGAAAGCAGTTTCTGGCTTGAGCCCATAGATTTCACTTCCAACTTGTCTTCCCGCCTGCGCTCCCTTTACACCCAGTACCTCCGTACATCGCCTCTGACCTAC
+
AAAAAFFFFFBFGGGEAABAAFE2AEEFG43BAEA2BFBGEA2FFC3BB5BFBF0AFAEH1E?BEF3252BEEGHHHGDEEEGGHHHGC>?EHHDGG/E/<E3FG//</<GGHGFBEG/F@1FG1F?<10?FF001?0.>0>.011>FGA0DGCC/=DD00=00<<:.:<GE.GB0CGFFH0C0CGBFFGB00;CF00CF9@B.?9---9;E;/:/B/99;.ABB///:A..;.;/;...9.///;:/:;
@M03896:38:000000000-B4D98:1:1108:18775:20745 2:N:0:263
CCTGTTTGCTCCCCACGCTTTCGCACCTGAGCGTCAGTCTTCGTCCAGGGGGCCGCCTTCGCCACCGGTATTCCTCCAGATCTCTACGCATTTCACCGCTACACCTGGAATTCTACCCCCCTCTACGAGACTCAAGCTTGCCAGTATCAGATGCAGTTCCCAGGTTGAGCCCGGGGATTTCACATCTGACTTAACAAACCGCCTGCGTGCGCTTTACGCCCAGTACTTCCGATTAACGCTTGCACCCTCC
+
AAAAAFFFFFFFGGGG2AAAAB2BAEGHFGHHFGEGEFGHHHGHEEEGH??EAEEEGGGH1E?EFHE>>EGHHHHHHHHHHHHHHHHFGEGGFGHHH?>B@CGHHHG?FGGGGGHHHHHGGGGGGGF.<EEGF0/<DG</<GD::;CCG0CGFHHG:;GGHH0.:9/FBFEEDG?ADAFFFFGGFFF/BFFFFFFFFFFFFFFFFFBADD-;9:9BB;ABDF?9F/:FFFBD?9AFFAD.9E;;;BDFFF
@M03896:38:000000000-B4D98:1:1108:21788:24601 2:N:0:263
CCTGTTTGCTACCCACACTTTCGAGCCTCAGCGTCAGTTGGTGCCCAGTAGGCCGCCTTCGCCACTGGTGTTCCTCCCGATATCTACGCATTCCACCGCTACACCGGGAATTCCGCCTACCTCTGCACTACTCAACAAAAACAGTTTTGACACCAGTTTATGGGCTGAGCCCATAGATTTCACTTCCAACTTGGCTTCCCGCCTGCGCTCCCTTTACACCCCGTAATTCCGGACAACGCTTGTGACCTA
+
A3AAAFFBDFFFGGGG2ABBBBBABEFFGFEGEEAEEFBBCECBGFFFBBGBFG0EFEGFAEAEGH3B5BB1FG4FHGD?EE/FEGGFEGEDFGGHH?>/<EGHHE//CCHEGF2?CEGHHFGB1FFF1FGHH1F01>FCGEH01=>>0<0=0<C<<=D00</<.:..::CCAGFF0;00;0GCBF00BBFB00;/9/CFGGG?A.-9@AD9.;99BFF/9-;.9D.BFF/-.-9;9;@A.../9/B/B
@M03896:38:000000000-B4D98:1:1108:21791:24626 2:N:0:263
CCTGTTTGCTACCCACACTTTCGAGCCTCAGCGTCAGTTGGTGCCCAGTAGGCCGCCTTCGCCACTGGTGTTCCTCCCGATATCTACGCATTCCACCGCTACACCGGGAATTCCGCCTACCTCTGCACTACTCCAGAAAAACAGTTTTGAAAGCAGTTTATGGGTTGAGCCCATAGATTTCACTTCCAACTTGTCTTCCCGCCTGCGCTCCCTTTCCACCCAGTAATTCCGGCCAACGCTTCTGACCTAC
+
AAA>>DFFFFFFGGFFEAF5BFBEBEEHHHHHFEEEEEDG3EFGHF3FBGBDFFAEGGDG1BAEEF@25BBBGGHHHGGF@EEHFHHFEEEGHHHHH?EEEEGHHG?>/BBFGG0CDDFHHHHHHG?G1GGHG1?1101<>EH01==10.DGBGHB0=0=0G/.<.:/;CFECBBCBFBCG0GGHGGEFGF0BCCCBFFC?BBEGG@BGGFFB/B//;99.E.;B//9BFF--;9AEAB.;.//:;BB//
@M03896:38:000000000-B4D98:1:1108:21824:26478 2:N:0:263
CCTGTTTGCTCCCCACGCTTTCGCACCTGAGCGTCAGTCTTCGTCCAGGGGGCCGCCTTCGCCACCGGTATTCCTCCAGATCTCTACGCATTTCACCGCTACACCTGGAATTCTACCCCCCTCTACGAGACTCAAGCTTGCCAGTATCAGATGCAGTTCCCAGGTTGAGCCCGGGGATTTCACATCTGACTTAACAAACCGCCTGCGTGCGCTTTACGCCCAGTAATTCCGATTAACGCTTGCACCCTCC
+
AAAAAFFFFFFFGGGGAAAEAFAEEFGHBFFFEEEEEGGHHHGHGG?EF10EAEEEGGGG1E?EFH?/>EFHHHHHGGFFHGHHHHHFEEEFHGFHH?>BCCDHHHE?2FGFGGHHHHHGGGGGHHFE.<CGC0C0<C</CGG00;;;C;:CGHHHCGGHGF0./09/;CGGFD--?9FGCFFBFFF/:BFFFFBB/.AEFFFFFFBAFD@B9.EFFEDDFF.;F/BFFF/.99.BF.;.;.9/;BDFFF
@M03896:38:000000000-B4D98:1:1108:21841:26486 2:N:0:263
CCTGTTTGCTCCCCACGCTTTCGCACCTCAGCGTCAGTCTTCGTCCAGTGCGCCGCCTTCGCCACCGGTATTCCTCCCGATCTCTACGCATTTCACCGCTACACCTGGAATTCCACCCCCCTCTACGACACTCCAGCTCCCCAGTCTCAGATGCAGTTCCCACGTTGAGCCCGCGGATTTCACATCTCACTTACCAACCCGCCTGCGCGCGCTTTCCGCCCCGTCATTCCGCATAACGCCCGAACCCTCC
+
AAAAAFFFDDFFGGFEEEAEFGEAA2EG2FGFEEEEBFGFFGCGEEEF53500BAAEEEF1?ABE1?>>>FGGHFHH1E?EGHHHHG?EEEFGGGHH?B/B@FGHGC?2?<FF2@2<</ACFGC1FF..<>GF//<C0//<</./0<<0::CCGC0;0:CG<.-..9.;BGG-----99B:9B;BFB//;BF/9/;/.99-@BF.:---;9;9;./;.9;B-99...;;99.-9.:B.;------;..;D
@M03896:38:000000000-B4D98:1:1108:21820:26496 2:N:0:263
CCTGTTTGCTCCCCACGCTTTCGCACCTGAGCGTCAGTCTTCGTCCAGGGGGCCGCCTTCTCCACCGGTATTCCTCCAGATCTCTACGCATTTCACCTCTACACCTGGAATTCTACCCCCCTCTACGAGACTCCAGCTTGCCAGTATCAGATGCAGTTCCCACGCTTAGCCCGGGGATTTCACATCTCACTTAACAAACCGCCTGCGTGCGCTTTACGCCCAGCACTTCCGATTAACGCTCGCCCCCTC
+
AAAAAFFFF5FFGGFF2AEAAFAEEEGHBGFEA2A22DFDFH2BAA1FA1E0AE>EEBEF3B@FGH?/>/?FHFFGH0FGHHHHH4FFCEEEFF?EG3BFBBBFHHF00B?C?@@@F@CDGCC?1?<A..>1<1F1>10<<<<0<0=D0=0D00G00;CHHE.-.;.:0CCC---:B9B0C0CFGF00090;9/9//.9A;BBDFF-..A-9@.A9B.99=A..9.BFBBD..;.9/.;..99-99--9
@M03896:38:000000000-B4D98:1:1108:22215:27072 2:N:0:263
CCTGTTTGCTACCCACACTTTCGAGCCTCAGCGTTAGTAGGAGATTAGGAGGAAGAATAAGTCAATGGTGTTACTCCCGATAGATAAGAAGAAAAAAGAGATACTGGGAAGGAGGCCTAATAATGAATAAAAGAAGAAAAAAAGAAAAGAAAGAAGAATAGGGTGTGAGAATAGAGAAATAATAAAAAAAATGAAAAAAAGTGAGAGAGAAAGGTAACTAAAGAAAGTAACGTGAAACATAGAGAAATA
+
>>>>>FFFFF3DGGGGAABBBFB0BBEGHGGG0E000D2B110/0111110//0000B1112DD2D21BA/A2DDGGH////>1B21111010000///0011B121/01//0//??101>22B221221111/0010000////0000/00100010<11<00.<.000=00<000//=00000000---.00000.--.00090/.9.///-;/////////-//;///-----///;///////;/
@M03896:38:000000000-B4D98:1:1108:14314:27873 2:N:0:263
CCTGTTTGCTACCCACACTTTCGAGCCTCAGCGTCAGTTGGTGCCCAGTAGGCCGCCTTCGCCACTGGTGTTCCTCCCGATATCTACGCATTCCACCGCTACACCGGGAATTCCGCCTACCTCTGCACTACTCAAGCACAACAGTTTTGAAAGCAGTTTATGGGTTAAGCCCATAGATTCCACTTCCAACTTGCCTTCCCGCCTGCGCTCCCTTTCCACCCAGTATTCCCGGCCAACCCTTATCCCCTCC
+
AAAA>FFFDBFFGGGFEABBBBBFBBEHHHHHEFEEBFDGGGCFGGFHBFG3FFAEFEGG1BEEEF@B@FGBGHGHHGGGEEFHHFHFGGGGHHGHH/EEEEGHHEB/BDHFGG2?E/EHFGHGGH1F1?GG??111>0<>EG01>1>CABFBGHH<=000=/.<<.00<C:.:/00;;0000C0;0;0:CF90;C0;C;.;-..:---;A:.9:/9/;A.../9/B/;B.---9...A./////;AB.9
@M03896:38:000000000-B4D98:1:1109:11471:5439 2:N:0:263
ACCAGATTAGATAGTAACTATAATACGACGGGATATAGTCCAACCCTTGTCGTAAACCATTGTGTGTATATTGATGTTATATACAATTTAGTTGAATATTATCTTTCTTCGTGAGGGTGTGATATATTAAATTCAGTTCAACTTATTTTGTTGAAGTGTGAGTATAAACATACTACATCACGTGGTATACATGTATTATATTTGATGGTTGTAGATTGATGTGTACAGAGAATAATAAACACTCAAAGTAA
+
11>11113113331BA333133333110000A0ABD22222111A/0001AAAA0/B0/111DDAAB222222222D2222D2D2111D2212122B2BB2222222212/>>0?0/?/>/122222222122112B222212B1222B>000221>1BB11121>221111112111211/0//<1111111<1111<11111<111>1.>110000<00=000=000///<<00;00:0.0//:00000
@M03896:38:000000000-B4D98:1:1109:20955:7313 2:N:0:263
CCTGTTTGCTCCCCACGCTTTCGCACCTGAGCGTCAGTCTTCGTCCAGGGGGCCGCCTTCGCCACCGGTATTCCTCCAGATCTCTACGCATTTCACCGCTACACCTGGAATTCTACCCCCCTCTACGAGACTCAAGCTTGCCAGTATCAGATGCAGTTCCCAGGTTGAGCCCGGGGATTTCACATCTGACTTAACAAACCGCCTGCGTGCGCTTTACGCCCAGTAATTCCGATTAACGCCTGCACCCTCC
+
ABBABFFFFFFFGGGFEFEFFGEEDGGHCHHGGEEGFHHHBHFGEDEFHEGGEE>EGGGHEFGGGHDEEGGHHHGHHHGHHHHHFHHGGEGGFHHHHGDGGCFHHHFEHFHGHHFHGHHGGGGHHF..<CEHFFG<DGF/CGB0CGHGCCCHHHHHGGHHHHC.::/CCFGEC???DAFFGFFGFFFBFFFFFFBFBFFEFFFFFFFAFFFF-;.:/EDDFB9/B/:;FFF?..DFF.;-9A9:;BAAED
@M03896:38:000000000-B4D98:1:1109:14600:8890 2:N:0:263
CCTGTTTGCTACCCACACTTTCGAGCCTCAGCGTCAGTTGGTGCCCAGTAGGCCGCCTTCGCCACTGGTGTTCCTCCCGATATCTACGCATTCCACCGCTACACCGGGAATTCCGCCTACCTCTGCACTACTCAAGAACAACAGTTTTGAAAGCAGTTTATGGGTTGCGCCCATCGATTTCACTTCCAACTTGTCTTCCCGCCTGCGCTCCCTTTACTCCCAGTAATTCCGTACAACCCTTCTGACCTAC
+
AAABBFFFFFFFGGGEEABBFGA2BBEAGGGGEGEEEGGFFEFFHFHAFG5DFF0EEGGHGFDEGH@BBBGEHHHHHGDFGGEHHHHFCEFGHHHHHEEECEDGHE/@BCGFHF<CDD/GHGHHHH<C1FFGFGG1100>0><0=<FDGFGHHHGFD<DF0D/<C.-.-;:CGG/.FEBAFFGGGGGFBCFF09;;FBCB.9-D.99-9ADE.999//:BE.//;/;/FB//999/9.:?F99//9B/BB
@M03896:38:000000000-B4D98:1:1109:14599:8910 2:N:0:263
CCTGTTTGCTACCCACACTTTCGAGCCTCAGCGTCAGTTGGTGCCCAGTAGGCCGCCTTCGCCACTGGTGTTCCTCCCGATATCTACGCATTCCACCGCTACACCGGGAATTCCGCCTACCTCTGCACTACTCAAGAACAACAGTTTTGAAAGCAGTTTATGGGTTGAGCCCATAGATTTCACTTCCAACTTGTCTTCCCGCCTGCGCTCCCTTTACACCCAGTAATTCCGGACAACCCTTGTGACCTAC
+
ABAABFFFFFFFGGGGEAFFGGE2FEFGHHHGGGEFAGGHHEFGHFFGGHHHHHEGGGGHEFGFGHFFBFHEHHHHHGGGGGGHHHHFEGGGHHHHHEEGGEGGHFCGCGGHHHGEGGEHHHHHHHDGFGHHFHG11>0<<FGC1FDGGGHFHHHFGDFDFHFAH<@CCGHEGF/;GGGGHFHHHHGFGGGEFFFGGGGGGGGGGGAGGGFFFBBFFBFFDF.:BF/BFFB-.9;AA.A.9.//;:BFFF
@M03896:38:000000000-B4D98:1:1109:17528:11623 2:N:0:263
CCTGTTTGCTACCCACACTTTCGAGCCTCAGCGTCAGTTGGTGCCCAGTAGGCCGCCTTCGCCACTGGTGTTCCTCCCGATATCTACGCATTCCACCGCTACACCGGGAATTCCGCCTACCTCTGCACTACTCAAGCAAAACAGTTTTGAAAGCAGCTTATGGGTTGAGCCCATAGATTTCACTTCCCACTTGTCTTCCCGCCTGCGCTCCCTTTACACCCAGTAATTCCGGACAACGCTTGTCACCTAC
+
BBBBBFFFFFFFGGGEGABFFGBFBEEFHHHGEEEABFDGAEGFGFBABF5FGFAEGGGHHFFEGF3?52BEGGHHHGGGEGGHF@GFEFGGHHGHHFGCFE3GH//<?@FGGH2?EDDHHGGGFG1???FFF?F1<FFHHHA0<=<D0F10DGBH/<DG<B/.<<://CCE.C::CCCCGBGGHGG/CFGF;0;CFFGG.@BDGFABADFF.BBFFBB9A9E:F//9BB/-.9-;A-;...9///;BB9
@M03896:38:000000000-B4D98:1:1109:17510:11624 2:N:0:263
CCTGTTTGCTACCCACACTTTCGAGCCTCAGCGTCAGTTGGTGCCCAGTAGGCCGCCTTCGCCACTGGTGTTCCTCCCGATATCTACGCATTCCACCGCTACACCGGGAATTCCGCCTACCTCTGCACTACTCAAGCAAAACAGTTTTGAAAGCAGTTTATGGGTTGAGCCCATAGATTTCACTTCCAACTTGTCTTCCCGCCTGCGCTCCCTTTACACCCAGTAATTCCGGACACCCCTTGTGACCTAC
+
ABBABFFFFFFFGGGGGEFAGGEGFFGHHHHGEEEEEGFGBEFGGFFGFGHHFGEEGGGHGFGGGHFEB?GEGHHHHGGGGGGHHHHFEEEEHHHHHEEGFEGHH><B@DHHHG@CEDGHHHHHGGFG?FGHFHF11><FGH.01F<F0C<G0GGHG<DG0G/<<<;//;GE.GF0GCGFHHHHHHGFGGBB9CFFFFBFDCDGEF-AGDFFB9BBFFFFF../9//;9F/-9;9.;.B...9/9;BB/B
@M03896:38:000000000-B4D98:1:1109:22887:12613 2:N:0:263
CCTGTTTGCTACCCACACTTTCGAGCCTCAGCGTCAGTTGGTGCCCAGTAGGCCGCCTTCGCCACTGGTGTTCCTCCCGATATCTACGCATTCCACCGCTACACCGGGAATTCCGCCTACCTCTGCACTACTCAAGAACAACAGTTTTGAAAGCAGTTTATGGGTTGAGCCCATAGATTTCACTTCCAACTTGTCTTCCCGCCTGCGCTCCCTTTACACCCAGTAATTCCGGACAACCCTTGTGACCTAC
+
ABAABFFFFFFFGGGFAAFFGGEFFEGHHHGGEEFEEHGDBEAFHF3FFGFGGGEEGGGHEECEFHEB@BBEGHHHHGGGGGGGFHHEEEGGHHGHHEEGGEHHH?/<CDGHGH2CDE/FGHHGCGFF1<FHCF11100><F.01=F<FEFG0GFF=DD0DG/.<<:/:;GG.CC:GGFGHHHHHHGBBFEBCBCFCBFFEAGGGG-?FDFFFF/FBBFFFE.BF/BBFF/-99-;:.AF9.9//;BBBB
@M03896:38:000000000-B4D98:1:1109:22867:12614 2:N:0:263
CCTGTTTGCTACCCACACTTTCGAGCCTCAGCGTCAGTTGGTGCCCAGTAGGCCGCCTTCGCCACTGGTGTTCCTCCCGATATCTACGCATTCCACCGCTACACCGGGAATTCCGCCTACCTCTGCACTACTCAAGAACAACAGCTTTGAAAGCAGTTTCTGCGTTGAGCCCATAGATTTCACTTCCAACTTGTCTTCCCGCCTGCGCTCCCTTTACACCCAGTACTTCCGCACACCCCTTCTCTCCTAC
+
BBBBBFFBFFFFGGGGAAFFGGE2BEEHHGHHGFGGFHFGFFGHGFCFFFFHGGAEGEGGAE?EEG3B@BGEGFDGHFEECEGHHFFCEEEEGHHHHEEGGCFGHE/</>GFGH0?DDCGHFHG?FDC1FGHF<G11F0FGC<F0>>1<=10DCGF=GD00G0-<<:./:CC::/0GFCGHGHFFFF09FB00;;CFFFFE@?D.C??BAAFBB/;B99;:..9;/;;BF..;--..;;.;.///;/9/;
@M03896:38:000000000-B4D98:1:1109:22887:12631 2:N:0:263
CCTGTTTGCTACCCACACTTTCGAGCCTCAGCGTCAGTTGGTGCCCAGTAGGCCGCCTTCGCCACTGGTGTTCCTCCCGATATCTACGCATTCCACCGCTACACCGGGAATTCCGCCTACCTCTGCACTACTCAAGAACAACAGTTTTGAAAGCAGTTTATGGGTTGAGCCCATAGATTTCACTTCCAACTTGTCTTCCCGCCTGCGCTCCCTTTACACCCAGTAATCCCGTACAACCCTTGTTACCTAC
+
BBBBBFFFFFFFGGGEAAFBGGDABEEHHCGHEEEEEHH53EFGHFGGGEDFGGAEGGGH1EAEEGCFFFGEFGHHHGGGGGGGHFHGGGGGHHFHHFGG?EGHHG?</C?GGHFCFAAGFHHHBF?F1FGGGGFF<F0<FGH01>>>>FF<0C/GDDF0DF/<<C;/;GHF.GCCGFCCGHHHHHGBBFBB;CBF0;9F??DDEF-B?EDFBFFFFBFB9..B9FB/;BA.;99;9.;.;.///9BF/B
@M03896:38:000000000-B4D98:1:1109:12084:13590 2:N:0:263
CCTGTTTGCTCCCCACGCTTTCGCACCTCAGCGTCAGTCTTCGTCCAGGTGGCCGCCTTCGCCACCGGTATTCCTCCAGATCTCTACGCATTTCACCGCTACACCTGGAATTCTACCCCCCTCTACGAGACTCAAGCTTGCCAGTATCAGATGCAGTTCCCAGGTTGAGCCCGGGGATTTCACATCTGACTTAACAAACCGCCTGCGTGCGCTTTACGCCCAGTAATTCCGATTAACCCTTGCACCCTCC
+
BBBBBFFFFFFFGGGGCEEFGGFGGGGH23FBBEEFGHFHFFFFEEEHB3AABF0EEGGH1EEEGH?/>EGHHHHHHFGBGGHHHHHFE?EEHGHHHEEEECBGHHHF2GGHGFHDGHFCFGGH1F////>G1F<>>FB0>F11<0DD00<DDGG0D0DHHH0C:0;::CGEC-:--99CCFFFCF09;;F0;9C0;9CE?DCD..-;;9@D-9./B.;=@D.////;FF9..99/B9;./;;9;BFEFA
@M03896:38:000000000-B4D98:1:1109:12071:13609 2:N:0:263
CCTGTTTGCTCCCCACGCTTTCGCACCTGAGCGTCAGTCTTCGTCCAGGGGGCCGCCTTCGCCACCGGTATTCCTCCAGATCTCTACGCATTTCACCGCTACACCTGGAATTCTACCCCCCTCTACGAGACTCAAGCTTGCCAGTATCAGATGCAGTTCCCAGGTTGAGCCCGGGGATTTCACATCTGACTTAACAAACCGCCTGCGTGCGCTTTACGCCCAGTAATTCCGATTAACCCTTGCACCCTCC
+
ABABBFFBFFFFGGGGEEEEFGEGGGGH3FGGEEEEEHHHGHHHFFFHH?EFEE>EGGGHEEDGGHE/>EGHGHHHGFHGHGHHHHHGGEEEGHHHHGFGGCFGHHHFFHGHGGFFGHHGGGGHDG>C<DCHFFGDDG0/CG0::;;GGFBGHGHFFCHHHH0CC9/BFFFA;BBA-CFFGFGGBB//;:B/;9BF9AEE@A=AAFA9AA-B=9AFFAA=FF.;//:;BB/....9;9;.9.99;BFFEA
@M03896:38:000000000-B4D98:1:1109:7033:13756 2:N:0:263
CCTGTTTGCTACCCACACTTTCGAGCCTCAGCGTCAGTTGGTGCCCAGTAGGCCGCCTTCGCCACTGGTGTTCCTCCCGATATCTACGCATTCCACCGCTACACCGGGAATTCCGCCTACCTCTGCACTACTCAAGAAAAACAGTTTTGAAAGCAGTTTATGGGTTGAGCCCATAGATTTCACTTCCAACTTGTCTTCCCGCCTGCGCTCCCTTTACACCCAGTAATTCCGGACAACCCTTGTGACCTAC
+
ABAAAFFFFFFFGGGGGEFAGGFGHGGHHHHGFGEEFGH5FFGHHFFGGGFHGHGGGGGHGFGEFHFG@?GFHHHHGGGGGGGGHHHGFEFGGHHHHFEGGCGHHE@@?FHHGFFEDDGHHHHHHHGGDGHHFHFB1><HGGFF1FGDFFHFFHGGDFFHFH/<C<:C/CHEAFFGHFGGHFHHEF99FGGE0;FFGGGG.BGGGFGGGGFFBFFFFBFFDF?9/B/BFFB-9:C.A.;.:F/9;BFF/B
@M03896:38:000000000-B4D98:1:1109:17662:14632 2:N:0:263
CCTGTTTGCTACCCACACTTTCGAGCCTCAGCGTCAGTTGGTGCCCAGTAGGCCGCCTTCGCCACTGGTGTTCCTCCCGATATCTACGCATTCCACCGCTACACCGGGAATTCCGCCTACCTCTGCACTACTCAAGAAAAACAGTTTTGAAAGCAGTTTATGGGTTGAGCCCATAGATTTCACTTCCAACTTGTCTTCCCGCCTGCGCTCCCTTTACACCCAGTAATTCCGGACAACCCTTGTGACCTAC
+
BBBBBFFFFFFFGGGGGEGFGGEFFFGFHHGHEGGEEGGF3EGHHFGCGHEHHHEGGGGHHGGFGHHBEEFEGHHHHGGGGGGGHHHFGGGGHHHHHFEEEEGHHE<@DGHFHHGDGFGHHHHHGHFF?FGGFFFF1>FHHGAB<1<F0C0<0<CHGD0DDF/C<<:;BGHGHHH:GHFFHHHFHGGFGGGEB;CFFFGFDCGGGGBDCGFFFBBFFFFFFE.9B/BBFF/-9;9:A.;./.9/9BF;BB
@M03896:38:000000000-B4D98:1:1109:13886:15050 2:N:0:263
CCTGTTTGCTCCCCACGCTTTCGCACCTCAGCGTCAGTCTTAGTCCAGGTGGTCGCCTTCGCCACTGGTGTTCCTTCCTATCTCTACGCATTTCACCGCTACACAGGAAATTCCACCCCCCTCTACCATACTCTAGTCAGCCAGTTTCCAATGCAGTTCCCAGGTTGAGCCCGGGGATTTCACATCCAACTTAACAAACCACCTACGCGCGCTTTACGCCCAGTAATTCCGATCAACCCTTGCACCCTCT
+
BBBABFFFFFFFGGGGEFEFFGGFDGGHHHH3EEEEGH5F5EGADEDGBA3AEBAEEEGHEEEEEC3B@2FEGHG4FB3BG3BFHHHGGGGGHHGHHEEGGCGHB0??GHHHGFFGF/>CGGGHEG@<@FFGH1FD11111???<1F11>GGHG111>FGFG1C<</CCGGEA@:C-.CCCGHFGG/;BC/BBBFFFFGF.EGGEF.;-@DB-;9FFFFFFF.BBFBBFF/?A-;BB.;./BF/;FFE?.
@M03896:38:000000000-B4D98:1:1109:29264:15183 2:N:0:263
CCTGTTTGCTCCCCACGCTTTCGCACCTGAGCGTCAGTCTTCGTCCAGGGGGCCGCCTTCGCCACCGGTATTCCTCCAGATCTCTACGCATTTCACCGCTACACCTGGAATTCTACCCCCCTCTACGAGACTCAAGCTTGCCAGTATCAGATGCAGTTCCCAGGTTGAGCCCGGGGATTTCACATCTCACTTAACAAACCGCCTGCGTGCGCTTTACGCCCAGTAATTCCGATTAACCCTTGCACCCTCC
+
AB3AAFFBFFFFGG4E2AE2FGAEDGGHFHFFAFGEEGGGCGGGGGGGHG0EEEEEGGGGAEAEFHF/>E?GHGHHGFHFGFGHHHHFEEFEGGHHHFBCD@DFGH00?FDGGFHFHHHGGCDHDGC..CDGCCCDDCB/<CDC0;;CC;:C00CGFCGGHF0./0/9=BFF-99-9.B0CFFFFFF/;BF/;9BF/A9E-BBDAFBDFB-@9A./BAABBB?/9/;BFFF?;.AFF/../.9/;;DFFF
@M03896:38:000000000-B4D98:1:1109:29279:15193 2:N:0:263
CCTGTTTGCTCCCCACGCTTTCGCACCTGAGCGTCAGTCTTCGTCCAGGGGGCCGCCTTCGCCACCGGTATTCCTCCAGATCTCTACGCATTTCACCGCTACACCTGGAATTCTACCCCCCTCTACGCGACTCAAGCTTGCCAGTATCAGATGCAGTTCCCAGGTTGAGCCCGGGGATTTCACATCTGACTTAACAAACCGCCTGCGTGCGCTTTACGCCCAGTCATTCCGATTCACGCTTGCACCCTCC
+
BBBAAFFFFFFFGGGG2EEFFGEEGGGGBGGGGGG2BFFGGHFHGFEGGEEGEG>EFGGHEEE1EGE>EEFHHGHHGFHGHHHGHGHGFEEEGFBGFDBDBCEGHGE02?FGGGHFHHHGGGGHFFE-<AAFDG/<;CB:CG000<;;CC0;;FFG;CFGGGB999/;/;CA-@-?FAFFF9BFFFF/9BFFF/;9/9AABFBFFFA.:99@-9AFF.A@BAE////;BFBAAAB9B.9;9.;;BFD.A9
@M03896:38:000000000-B4D98:1:1109:29244:15197 2:N:0:263
CCTGTTTGCTCCCCACGCTTTCGCACCTGAGCGTCAGTCTTCGTCCAGGGGGCCGCCTTCGCCACCGGTATTCCTCCAGATCTCTACGCATTTCACCGCTACACCTGGAATTCTACCCCCCTCTACGATACTCAAGCTTGCCAGTATCAGATGCAGTTCCCACGTTCAGCCCGGAGATTTCACATCTCACTTAACACACCGCCTGCTTGCGCTTCACTCCCAGTCATTCCTCTTCACCCTTCCCCCCTCC
+
AAA>AFFCFFFFFGFE1AAAFG0BAEGB0BBB0BAAAAD1AFBBEAEFF/E/A>>>EEEF/BEEGH?/>>?2FGHFGG1FGGHHHHHFE<??FBDFH?><B<1FG?<0?GHFFF<FFHHGGGGG1F>..<AGHGB<=/0/<C000;:<0<0C0;C:::<CGH.-..//0;CC;---99CGCBFFCFB0;CF/9/;//9BB-9@A--/99:-;---9;//99;/9/9//;B/;9;;B;9;-;-/-9B@@BB
@M03896:38:000000000-B4D98:1:1109:29261:15200 2:N:0:263
CCTGTTTGCTCCCCACGCTTTCGCACCTGAGCGTCAGTCTTCGTCCAGGGGGCCGCCTTCGCCACCGGTATTCCTCCAGATCTCTACGCATTTCACCGCTACACCTGGAATTCTACCCCCCTCTACGAGACTCAAGCTTGCCAGTATCAGATGCAGTTCCCAGGTTGAGCCCGGGGATTTCACATCTGACTTAACAAACCGCCTGCGTGCGCTTTACGCCCAGCAATTCCGACTAACCCTTGCACCCTCCG
+
BBBBBFFFFFFFGGGGEEAFFGEFGGGHBFHGEEFGEGFHFGFHFEGHHFCAEEEEFEGGAEEFGHEEEEGHHHHHGFHHHHHHHHHGGFEFHGGHHDDCD@BGHHBFCFGGFGGGHHHGGGGHHHGG..EHCFF<DCB<CGF0:<CGGGHHHHFGCGGHHHB.:B/;/CGGGA-:DDB090CBBFF:BFF/BBFEFAFF-@DFFFDDDD-B-9AFBED=DD...;;BFFFF-;;BB.;.9BB;BFF?EF.
@M03896:38:000000000-B4D98:1:1109:28448:15459 2:N:0:263
CCTGTTTGCTCCCCACGCTTTCGCACCTGAGCGTCAGTCTTCGTCCAGGGGGCCGCCTTCGCCACCGGTATTCCTCCAGATCTCTACGCATTTCACCGCTACACCTGGAATTCTACCCCCCTCTACGAGACTCAAGCTTGCCAGTATCAGATGCAGTTCCCAGGTTGAGCCCGGGGATTTCACATCTGACTTAACAAACCGCCTGCGTGCGCTTTACGCCCAGTACTTCCGACTAACCCTTGCACCCTCCG
+
BBBBBFFFFFFFGGGGEEEFFGAEEGGHFFHGGEGGEFFHGHHHGGGHHE0EEEEGGGGHHFEFGHEEEGGHHFHHHFGHHGHHHHHGGGGGHHGHHDCDD@FHHGECFHHHGGHGHHHGGGGHHHGF<AEHFHHFGGD/<CG00;:;;:GFFFCGCGGHHHE.:9;//CFE?---:.;FFFFGFFB:BFFFFFFFFFFFFFDFEFD;DA@@>;9FFEFFFDF/;/99BFFF-999;.;99999BFFEEF.
@M03896:38:000000000-B4D98:1:1109:28461:15472 2:N:0:263
CCTGTTTGCTCCCCACGCTTTCGCACCTGAGCGTCAGTCTTCGTCCAGGGGGCCGCCTTCGCCACCGGTATTCCTCCAGATCTCTACGCATTTCACCGCTACACCTGGAATTCTACCCCCCTCTACGAGACTCAAGCTTGCCAGTATCAGATGCAGTTCCCAGGTTGAGCCCGGGGATTTCACATCTGACTTAACAAACCGCCTGCGTGCGCTTTACGCCCAGCAATTCCGATTAACGCTTGCACCCTCC
+
BBBABFFFFFFFGGFGEFEFGGCEFGGFGFHHFEEGEHHHGHHHGGFHHG?EEEEGGGGHAEDEGGE/EEFHHGHHGGGGHGGHHHHFGDGFHGFHHDBDCCDGHHFABGGHHHGFHHGGDGGHHHG?.<EHCCGGDC0/CGD0;CGGCC;GGHEGCGHFHH0./9;;/:CA-@-?-ABFFGFBFFF9FF99BBBB9.AEBFFFFFA.ADB@9.;BFEF>BDF.;.BFFBF.;..99.-.99.:;BDFFF
@M03896:38:000000000-B4D98:1:1109:28444:15479 2:N:0:263
CCTGTTTGCTCCCCACGCTTTCGCACCTGAGCGTCAGTCTTCGTCCAGGGGGCCGCCTTCGCCACCGGTATTCCTCCAGATCTCTACGCATTTCACCGCTACACCTGGAATTCTACCCCCCTCTACGAGACTCAAGCTTGCCAGTATCAGATGCAGTTCCCAGGTTGAGCCCGGGGATTTCACATCTGACTTAACAAACCCCCTGCGTGCGCTTTACGCCCAGTACTTCCGATTCACACTTGCACCCTCC
+
BBBBBFF4BDDFGGGGEEAAFGEEEGGFFGHFEEEE2DFGFHFGEEAFCEAEAE>EEEGHEEDEGHEEE@FHHHHHH0FBGGHHHHHGGEDEGFGHHDCCC@1FF<<<0GGFGFHGFHHGGGGGGHEG?ACHFF/<DCD/<C000<;CG0:CGFG0C0<CHH0./0//9CFA--99@DFGGBFGFF/9/BB9BFFF/AAE.9-9E?=DDA@@;.;:BFB?BF.BB//;;FDF9;/BB;;//9;/::D.A9
@M03896:38:000000000-B4D98:1:1109:9993:15748 2:N:0:263
CCCATTCGCTCCCCTAGCTTTCGTCTCTCAGTGTCAGTGTCGGCCCAGCAGGGTGCTTTCGCCGTTGCTGTTCTTTCCGATCTCTACGCATTTCACCGCTCCACCGGAAATTCCCTCTGCCCCTACCGTACTCCAGCTTGGTAGCTTCCACCGCCTGTCCAGGGTTGAGCCCTGGGATTGGACGGCGCACTTGTACAGCCACCTACAGACGCCCTACGCCCAATCATTCCAGATAACCCTTGCATCCTCTT
+
ABBAAFFDAAAAFCGGGGG5GFFHGHGHF45BAGG5FGH5FAEEGG2B221AA2FE3GEFEAEFEG?13B5B@GEFFD11E@FGEGG?EEEEHFHHFEEEGFFFFE>//>FFFHFHFHHEFHE//FG@<<D<1F11<11?/1<=1>FGBGDFEGCA.<CCD//.<.:/;0:EC.:..;//C09@GG?--;-/0;;//9:AFFFFFF/FFFB;B-;9AD??B.9BB/;BFFFF/9//:/;9/9;;/BFB;//
@M03896:38:000000000-B4D98:1:1109:27105:16213 2:N:0:263
CCTGTTTGCTCCCCACGCTTTCGCACCTGAGCGTCAGTCTTCGTCCAGGGGGCCGCCTTCGCCACCGGTATTCCTCCAGATCTCTACGCATTTCACCGCTACACCTGGAATTCTACCCCCCTCTACGAGACTCAAGCTTGCCAGTATCAGATGCAGTTCCCAGGTTGAGCCCGGGGATTTCACATCTGACTTAACAAACCGCCTGCGTGCGCTTTACGCCCAGTACTTCCGATTAACCCTTGCACCCTCC
+
BBBBBFFFFFFFGGGGEFEFGGEEFGGHFCHGEEEGBGFHHHHHGGDHHGCEEE>EFGGHEEDEGHE>>EFHHHHHGGHHHHHHHHHGGFGGHGFHHDCGC@BGHHFEHFGFHHHHHHHGGGGHGHG><EEHFC<0DGF/<G000<;CG0<CCGFC;CCGHH0./9//9;FEBF-;-:FGFFFFFFF/BBFFFBBFFAEE:@DDFFFADDB@;A.:F;A@F.E9:/BFFF...;.BF/:.B::/;FD.EF
@M03896:38:000000000-B4D98:1:1109:27087:16222 2:N:0:263
CCTGTTTGCTCCCCACGCTTTCGCACCTGAGCGTCAGTCTTCGTCCAGGGGGCCGCCTTCGCCACCGGTATTCCTCCAGATCTCTACGCATTTCACCGCTACACCTGGAATTCTACCCCCCTCTACGAGACTCAAGCTTGCCAGTATCAGATGCAGTTCCCACGTTGAGCCCGGGGATTTCACATCTGACTTAACAAACCGCCTGCGTGCGCTCTACGCCCAGTAATTCCGACTAACCCTTGCACCCTCC
+
ABBABFFFFFFFGGGGEEE2AFBEEFGHFFGGGEEGEGGHGHGHEEAFHA0EAE>EFEFHGGFDGH>>EFFGHHFHH2G3GFDFHGHFGEEGFGGHG?BB/B2FF?<<CGGHHHHGHHHGGGGHHHF..<EHFFC<DCD/<GB0;;CC;:0;:C;0:0CFCG.-9..;;FGEB-:--9/CFFFFFFF/;FFFFFBB9:EE-;DFFFF:.;9;;.:/B.9@BD./9//;BB;A-;9FF.:AB.;//BDAED
@M03896:38:000000000-B4D98:1:1109:6511:16707 2:N:0:263
CCTGTTTGCTCCCCACGCTTTCGCACCTGAGCGTCAGTCTTCGTCCAGGGGGCCGCCTTCGCCACCGGTATTCCTCCAGATCTCTACGCATTTCACCGCTACACCTGGAATTCTACCCCCCTCTACGAGACTCAAGCTTGCCAGTATCAGATGCAGTTCCCACGTTGAGCCCGGGGATTTCACATCTGACTTAACAAACCGCCTGCGTGCGCTTTACGCCCAGTAATTCCGACTCACCCTTGCACCCTCC
+
BBBBBFFFFFFFGGGGEEECFGEGDGGGCFHHGEEGGHHHFHHHGEEH310EEEEGGGGG1EEEGHG/EEGGHHHHHEBFHHHHHHHGGGGGHHFHHFDGCCGGHFFGFFHHHHHHFGEGGGGHGHCA..CGFC<0DCD/CG000;;C<;:CHG0G:CGHHH.-.9../;CE-BA@-:/CB/F;BFB/B;FBF/BFF.EF-@FFEF>9.;-;-;.;;;A@DA.9:/9;BF/A-;.9;.;.9.///BD.EF
@M03896:38:000000000-B4D98:1:1109:6530:16716 2:N:0:263
CCTGTTTGCTCCCCACGCTTTCGCACCTGAGCGTCAGTCTTCGTCCAGGGGGCCGCCTTCGCCACCGGTATTCCTCCAGATCTCTACGCATTTCACCGCTACACCTGGAATTCTACCCCCCTCTACGAGACTCAAGCTTGCCAGTATCAGATGCAGTTCCCAGGTTGAGCCCGGGGATTTCACATCTGACTTAACAAACCGCCTGCGTGCGCTTTACGCCCAGTACTTCCGATTAACCCTTGCACCCTCC
+
ABAABFFFFFFFGGGGEEEFEGEEEGGHBGHHGFEDEFGFFHHHFE?G310EEE>EFEGHHEDEGH1>>EFGFHHHHBGGHHHHHGHGGAFGHHDGHCBDGCGHHHFFCCHGHFGGGHHGGGFGGG>C.ACGCCC0<<0/<G00:<CC0;:CCGBCGGHHHH0./0//;FGF:;-9-CFFF0FFFFB//BFFB/FFFAEE=D=DFF-;DD-@-AABF.A=BF.;B//9BFDDDADEB/;.:.;/9BD.AD
@M03896:38:000000000-B4D98:1:1109:6124:17242 2:N:0:263
CCTGTTTGCTCCCCACGCTTTCGCACCTGAGCGTCAGTCTTCGTCCAGGGGGCCGCCTTCGCCACCGGTATTCCTCCAGATCTCTACGCATTTCACCGCTACACCTGGAATTCTACCCCCCTCTACGAGACTCAAGCTTGCCAGTATCAGATGCAGTTCCCAGGTTGAGCCCGGGGATTTCACATCTGACTTAACAAACCGCCTGCGTGCGCTTTACGCCCAGTAATTCCGATTAACCCTTGCACCCTCC
+
BBBBBFFFFFFFGGGGCFEFFGGGGGGHGGHGGGGGAFFHGHGHGGAHFEEGGEEGGGGHAEFGGHGEEGGHHHHHGGHHHHHHHHHGGFEGDFGGHGFGGCFGHHGFCFGFFFGGHHHGGGGHHHG.<CCHFG<DDGH/CGD:0<C<:;0GHHGH;CHHHE0./:/;FGGGGG??D?BFCFGGFFF//BFBBB:;BAEFFFFFFFF;.:9@:..BFFFAF?.;/B/9FFF.9A./B/;A/F:9;FFFFF
@M03896:38:000000000-B4D98:1:1109:6129:17260 2:N:0:263
CCTGTTTGCTCCCCACGCTTTCGCACCTGAGCGTCAGTCTTCGTCCAGGGGGCCGCCTTCGCCACCGGTATTCCTCCAGATCTCTACGCATTTCACCGCTACACCTGGAATTCTACCCCCCTCTACGAGACTCAAGCTTGCCAGTATCAGATGCAGTTCCCAGGTTGAGCCCGGGGATTTCCCATCTGACTTAACCCACCGCCTGCGTGCGCTTTACGCCCAGTCCTTCCGATCAACGCTCTCACCCTCC
+
AAAAAFF1DFFCGGGE1EAAFGEEEEGFBCFGEEEAEHFHFHAFEA/FH?AAAE>>EEGG/E?EEH?//>FFFHHHFBF1GFFFFGHGEEECHGBGHBCC@B1?FCFA0FGFGGBFHGGGCCGHHH..<<<DG0/0=/</<G000;<;;0:CGHE0;CGFFF0::0///0/99@-A-:C0909CFF//9BFFFFB9--AAA@--A9-:-99@-:-/:A->@-9;//9//9AA:-;BB-9---;/:AFEEB
@M03896:38:000000000-B4D98:1:1109:18267:17762 2:N:0:263
CCTGTTTGCTCCCCACGCTTTCGCACCTGAGCGTCAGTCTTCGTCCAGGGGGCCGCCTTCGCCACCGGTATTCCTCCAGATCTCTACGCATTTCACCGCTACACCTGGAATTCTACCCCCCTCTACGACACTCAAGCTTGCCAGTATCAGATGCAGTTCCCAGGTTGAGCCCGGGGATTTCACATCTGACTTAACAAACCGCCTGCGTGCGCTTTACGCCCAGTAATTCCGATTAACCCTTGCACCCTCCG
+
ABAABFFFFFFFGGGGEEAAFGEEEGGHBBGGEEEEEGGHHHFHFEEFHD?EEEEEGGGHAEEEGH1>EEFHHHHHGGFGHGHHHHHFGEGGHHGHHDCDGCFGHFGACCFGGGHGHHHGGGGH1FFD.<AGFGG0<C0/<C;0:0C;;00;0FH:C0GFGF0.90//CFGG-A?A-;BBFFFFFFF/9FFF/;;;/.AE@DFFFFD:ADAD-;.BF.9@CD.;9BFBFF/.;;:BB:;./.;;:FDAFF.
@M03896:38:000000000-B4D98:1:1109:18244:17770 2:N:0:263
CCTGTTTGCTCCCCACGCTTTCGCACCTGAGCGTCAGTCTTCGTCCAGGGTGCCGCCTTCGCCACCGGTATTCCTCCAGATCTCTACGCATTTCACCGCTACACCTGGAATTCTACCCCCCTCTACGAGACTCAAGCTTGCCAGTATCAGATGCAGTTCCCAGGTTGAGCCCGGGGATTTCACATCTGACTTAACAAACCGCCTGCGTGCGCTTTACGCCCAGTAATTCCGATTAACCCTTGCACCCTCC
+
BBAABFFCFFFFGGGGEEEFFGEEAFGH3FGGEEEDEGGHGHHHEEEGFA2BAFAEEGGHAECEFHE@EEGHHHDFGBFDGGHHHHHFEEGGHHGHHGEEE@BFHGCA0BGHGHHFFHHGGGGHDGCD//>FGG11>FD0<G<1>=DD<=<GHGFG=<GF0D0.::///CGG-?@B9:BFFFG9FF=09CFBFFCBCFFA?>BFFF@:;9-;-;.;F.9BB.ABFB9FFF9D.ADBB/;.9BB/FFFEED
@M03896:38:000000000-B4D98:1:1109:24676:18573 2:N:0:263
CCTGTTTGCTACCCACACTTTCGAGCCTCAGCGTCAGTTGGTGCCCAGTAGGCCGCCTTCGCCACTGGTGTTCCTCCCGATATCTACGCATTCCACCGCTACACCGGGAATTCCGCCTACCTCTGCACTACTCAAGAAAAACAGTTTTGAAAGCCGTTTATGGGTTGAGCCCATAGATTTCACTTCCAACTTGTCTTCCCTCCTGCGCTCCCTTTACACCCAGTAATTCCGGACAACCCTTGTTACCTA
+
AA>AAFFCFFFFGAAEEEF1BDEF0EEGGFFFEGGEAGEH1/AFFF1FF1DGFFAAFGEG/A/?EHG01>BBF@BGFEFEEEEGFFHFEEEGHHGHH/>E@?FCF@/</>FHFHGCCCCGCGF1?F1?11F11F?F10<00C.01>F10<00=C.A.CFE0</.=.-:/:G::CC0:;0BB0CFFGF00;/0;CB0FB0C0;:BBF@@@9BAFB//;/999-;99F//B//-9-9-;-A:/-9//;9/;
@M03896:38:000000000-B4D98:1:1109:22206:18695 2:N:0:263
CCTGTTTGCTACCCACACTTTCGAGCCTCAGCGTCAGTTGGTGCCCAGTAGGCCGCCTTCGCCACTGGTGTTCCTCCCGATATCTACGCATTCCACCGCTACACCGGGAATTCCGCCTACCTCTGCACTACTCAAGAAAAACAGTTTTGAAAGCAGTTTATGGGTTGAGCCCATAGATTTCACTTCCAACTTGTCTTCCCGCCTGCGCTCCCTTTACACCCAGTAATTCCGGACAACCCTTGTGACCTAC
+
BBBBBFFFFFFFGGGGEEFGGGFFHGGHHGGGFEEEEGGHAEFFHGHEFGFHGGAEGGGHFEDEGHF?BFGEHHHHHGFFGCGHHHHFE>EGHHHHHDEGEEGHHG?/<BGGHH<CGGAGHFHHGHGGDGHHGH11?CCHHGF01FGF<FFDHHGHHDFHFHCCG<:;CCHGGH/0;CGHHHHHHGGFGGGG;;CCFFGFDACD.CCFFDDF.BFFF;BBDF?:B/;;FF/-.;;.A.A?9.9//;BFBB
@M03896:38:000000000-B4D98:1:1109:22210:18713 2:N:0:263
CCTGTTTGCTACCCACACTTTCGAGCCTCAGCGTCAGTTGGTGCCCAGTAGGCCGCCTTCGCCACTGGTGTTCCTCCCGATATCTACGCATTCCACCGCTACACCGGGAATTCCGCCTACCTCTGCACTACTCAAGAAAAACAGTTTTGAAAGCAGTTTATGGGTTGAGCCCATCGATTTCACTTCCAACTTGTCTTCCCGCCTGCGCTCCCTTTACACCCAGTAATTCCGGACAACCCTTGTGACCTAC
+
BBBBBFFBFFFFGGGGEAFFGGEFGEGGHGHHGGEEEGGHCEFGHFBEFFFGGGEEGGGHEEDEGHFEEFHEHHHHHGEFGGGHHHHFFFFGHHFHHEEFEEHHHGB@?CHHGHCDGDFHHHHHGGFG<GHHHFF11>FHHGEF1>FGGADDBGHH==D0GH/=<<-CGFHGGG/;GHFGHHGGGGGEFGFF9CFFFGGG.BBGEFFGFFFFFF/FF9BBDF.;/;/;BF/-9999A.;.:F///;F9;B
@M03896:38:000000000-B4D98:1:1109:7413:19994 2:N:0:263
CCTGTTTGCTACCCACACTTTCGAGCCTCAGCGTCAGTTGGTGCCCAGTAGGCCGCCTTCGCCACTGGTGTTCCTCCCGATATCTACGCATTCCACCGCTACACCGGGAATTCCGCCTACCTCTGCACTACTCAAGAAAAACAGTTTTGAAAGCAGTTTATGGGTTGAGCCCATAGATTTCACTTCCAACTTGTCTTCCCGCCTGCGCTCCCTTTACACCCAGTAATTCCGGACAACCCTTGTGACCTAC
+
BBBBCFFFFFFFGGGGGEFFGGEGHEGHHHHGEFFGFHFH3EGGHFFGFGFHGGEEGGGHAEGGGHFEDGHEHHHHHGGGGGGHHHHFFGGGHHHHHFEGGFGHHE>/C@HHGH<CEDGHHHHHHHGGDGGHFGG1?FGFHGEB1>F<<CFHHHHH0=DHDGCGC<://CGFHHGFHFGGHHHHHGGEFGGF;CCFGFGF?AFGGG?CGGFFFFFFBFFFD:EFF/;:FF/-.9:;A.A9/////;BB9:
@M03896:38:000000000-B4D98:1:1109:7433:20002 2:N:0:263
CCTGTTTGCTACCCACACTTTCGAGCCTCAGCGTCAGTTGGTGCCCAGTAGGCCGCCTTCGCCACTGGTGTTCCTCCCGATATCTACGCATTCCACCGCTACACCGGGAATTCCGCCTACCTCTGCACTACTCAAGAAAAACAGCTTTGAAAGCAGTTTATGGGTTGAGCCCATAGATTTCACTTCCAACTTGTCTTCCCGCCTGCGCTCCCTTTACACCCAGTAACTCCGTACAACCCTTGTGACCTAC
+
AAAABFFCFFDFGGGEGAFBGFEFGFFFHFHHGABE2FGBBEFFHFFHGEGGHGAEFGGH1EAEGHBF@?FBGHHHHGGFCFGHHHHFFGGGHHHHHEEE?EDGHE//CCHGHG2CE?AHFBGGGHGC?FGHHHF1F0FBGGHF0>>F<GHFHHHF0=<GBF/<C.:/CFFEEHH0GC0CFFHHHHBFFFBB;=:BB0CFDGGAE?GGAFDABF/9BFF/AEE/;B//9;;.9..9;.A.9.///;:/BF
@M03896:38:000000000-B4D98:1:1109:7413:20015 2:N:0:263
CCTGTTTGCTACCCACACTTTCGAGCCTCAGCGTCAGTTGGTGCCCAGTAGGCCGCCTTCGCCACTGGTGTTCCTCCCGATATCTACGCATTCCACCGCTACACCGGGAATTCCGCCTACCTCTGCACTACTCAAGAACAACAGCTTTGAAAGCAGTTTATGGGTTGAGCCCATAGATTTCCCTTCCCACTTGTCTTCCCGCCTGCGCTCCCTTTACACCCAGTAATTCCGGACAACCCTTGCGACCTAC
+
AAA>AFF4DFFFGGFEFEFAGGEGHGGGFABFAEEADGFE3ECBGF3AFA53BFEEGGEH1EEEEFF2@21?FFFHHAE?EEEGGGH1EEEGEGGHGEEGGC3FE/<//BFGHHCBDEGHHHG1?F1F11?<CF1110000><00<>=<=10=GGBDFDF0G/.C.-/:CGE.CC0::0GH0CCHFG/;CF00CBFFFBF.?@CA?-@BFAE.;/;F/B/A..//;/9;B/-.;-..99././-9;>D/9
@M03896:38:000000000-B4D98:1:1109:26275:20457 2:N:0:263
CCTGTTTGCTACCCACACTTTCGAGCCTCAGCGTCAGTTGGTGCCCAGTAGGCCGCCTTCGCCACTGGTGTTCCTCCCGATATCTACGCATTCCACCGCTACACCGGGAATTCCGCCTACCTCTGCACTACTCAAGAAAAACAGTTTTGAAAGCAGTTTATGGGTTGAGCCCATAGATTTCACTTCCAACTTGTCTTCCCGCCTGCACTCCCTTTACACCCAGTCATTCCGGACCACCCTTGCGACCTAC
+
BBBABFFFFFFFGGFEGCA5BF2FBBEFGHFGEEEEEGDD3A2BGFGFFGHAFFAAFEEHAEEEFFBC52BEGGFFHGGFGGGHBGHGGGGGHHHHHEGCCEHHH>/<BDGHGH@CF/AGFHHGFFFF1CHHFHH11>FHFGE01=1>0<DG0CGF=00D0<<</<-;/;CCGBGCFF0:;CBCGFGGFGBB0;CC9BFF:?AFEG/;CFFG/00BFFFFFF.B/;:BFFB;A9-.;.;././-9-99/9
@M03896:38:000000000-B4D98:1:1109:26294:20467 2:N:0:263
CCTGTTTGCTACCCACACTTTCGAGCCTCAGCGTCAGTTGGTGCCCAGTAGGCCGCCTTCGCCACTGGTGTTCCTCCCGATATCTACGCATTCCACCGCTACACCGGGAATTCCGCCTACCTCTGCACTACTCAAGAAAAACAGTTTTGAAAGCAGTTTATGGGTTGAGCCCATAGATTTCACTTCCAACTTGTCTTCCCGCCTGCGCTCCCTTTACACCCAGTAATTCCGGACAACCCTTGTCACCTAC
+
ABBBBFFCFFFFGGGGGEGDGG?FFEFFHHHGEEFGFGBF3EFGGGFAF55GFFAEGFGHAEEEEFC2@2BBFGHGHFGEEGGFGBGFEEFEGHHHHFEFGEFGGE/B@@GHHHCEG/<GGHHHBGDG1GHHCG?110<<0EC01>>10<D0DGBH0=0G0GC.<<:::CGGGFHBHHF:CGHGHGGFFGFBBBCFBCFF.ABFGGFABEDEBF/BFFFBDEABFFBFFF/-:-9.9.A.9.//:;FFFB
@M03896:38:000000000-B4D98:1:1109:4258:21001 2:N:0:263
CCTGTTTGCTACCCACACTTTCGAGCCTCAGCGTCAGTTGGTGCCCAGTAGGCCGCCTTCGCCACTGGTGCTCCTCCCGATATCTACGCATTCCACCGCTACACCGGGAATTCCGCCTACCTCTGCACTACTCAAGAAAAACAGTTTTGAAAGCAGTTTATGGGTTGCGCCCATAGATTTCACTTCCAACTTGTCTTCCCGCCTGCGCTCCCTTTACACCCAGTAATTCCGGACAACCCTTGTGACCTAC
+
ABAABFFCFFFFGGGGGEFBFGEFFEEHHGGFFFEEEGHHCEAFGFFGBFFDFGAEGGGH1EEEFGBBB2BGHHHHHGGFGGGGHHHFEEEFHHHHHEEGGEFHH@</CCGHGHFDGDFHHFGFFGDFFGGHHGF1FC0GFEGB1=DFGEH0DGHHDGFB0=<<C<;.:AAC?GEGFFGFFGGFGGGFGGGF0;;CFBFG?DGGGGCCFFFF.B/BF9FFDF.BF//BFF9-99-;A.;9B.9;99BFF;
@M03896:38:000000000-B4D98:1:1109:8014:21393 2:N:0:263
CCTGTTTGCTCCCCACACTTTCGCACCTCAGCGTCAGTCTTCGTCCAGGGGGCCGCCTTCGCCACCGGTATTCCTCCAGATCTCTCCGCATTTCACCGCTACACCTGGAATTCTACCCCCCTCTACGCCACTCAAGCTTCCCACTATCAGATGCAGTTCCCACGTTGAGCCCGGGGATTTCACATCTCACTTAACAAACCGCCTGCGCGCCCTTTACTCCCCGTACTTCCGATCATCCCTTGCACCCTCC
+
AAAAAFFFFFFFGGGE1ABBGGEG0EEF0BFBAEEAEGHHHFG0AA/B0/AAAE>EEFGHFEEEEH>>>EFHFHHHH01BGGHHH1B??<EE2BBFG/>>/><FGBF00?FGG2@@FF/CCCGGFF.--><GFB/<<C00<G0..;;;00:00;:C;CGGG0.-:.../;CA----:.9CF0C/;;;//;;://;//-;A;@@FFE;--;-;-;/9B/;BE--9--;BBFBA--9/;:;/9-/;;BBFFF
@M03896:38:000000000-B4D98:1:1109:8006:21410 2:N:0:263
CCTGTTTGCTCCCCACGCTTTCGCACCTGAGCGTCAGTCTTCGTCCAGGGGGCCGCCTTCGCCACCGGTATTCCTCCAGATCTCTACGCATTTCACCGCTACACCTGGAATTCTACCCCCCTCTACGAGACTCAAGCTTGCCAGTATCAGATGCAGTTCCCAGGTTGAGCCCGGGGATTTCACATCTGACTTAACAAACCGCCTGCGTGCGCTTTACGCCCAGTAATTCCGATTAACCCTTGCACCCTCC
+
BBBBBFFFFFFFGGGGEEAFFGEEEGGGBGHGFFEGEHGHHHFFEE?GGE0EEE>EGGGH1EEEGHE/>EFHHHHHGFEFGHHHHHHGGEEFFFFGH/BBB@FGFFGF2?GCFGHFHHHGGGGGGGF>.<CGCG<<DCF/CG<:0;CCGCCCGGHHCCGHHG0:/9;/CFFG?A-9-:CFFGGGFFF/BFF/B:BB/9EF9@DFFFB:ADBB9A.9FADBFF.:B/9FFFBA.:.9F/;.:.B/BFFF:A
@M03896:38:000000000-B4D98:1:1109:8018:21425 2:N:0:263
CCTGTTTGCTCCCCACGCTTTCGCACCTGAGCGTCAGTCTTCGTCCAGGGGGCCGCCTTCGCCACCGGTATTCCTCCAGATCTCTACGCATTTCACCGCTACACCTGGAATTCTACCCCCCTCTACGACACTCAAGCTTGCCAGTATCAGATGCAGTTCCCAGGTTGAGCCCGGGGATTTCACATCTGACTTAACAAACCGCCTGCGTGCGCTTTACGCCCAGTAATTCCGATTAACCCTCGCACCCTCC
+
AAAAAFFFFDDFGGGE1EEAFGAEEGGFGGFGEEEGG2FGDHHHEEEGH?EEEE>EEGGG/EAEGHEE>EFFGHHHHGFEHGHHEHHAEAECGHGHHACGCB?GG??FB1GCGGGFGGHCCGGHBHFA.<@GCGG0DGD<=C00:0CC0:0C0CGFGFGGHB0./9//;CCA---:-.FGFBFBFFB:9B/B//;B/AAE@@<FFA@-AA;@--:BF--9@A-99/B/F/BB-;-BB/;--999@=BFF-
@M03896:38:000000000-B4D98:1:1109:24440:21732 2:N:0:263
CCTGTTTGCTCCCCACGCTTTCGCACCTGAGCGTCAGTCTTCGTCCAGGGGGCCGCCTTCGCCACCGGTATTCCTCCAGATCTCTACGCATTTCACCGCTACACCTGGAATTCTACCCCCCTCTACGAGACTCAAGCTTGCCAGTATCAGATGCAGTTCCCAGGTTGAGCCCGGGGATTTCACATCTGACTTAACAAACCGCCTGCGTGCGCTTTACGCCCAGTACTTCCGATTAACCCTTGCACCCTCC
+
CCCCCFFFFFFFGGGGEFEFGGEFGGGHGHHHFFFGEHGHGHHHGGEGHCGGEEEFGGGHEEDEFHA>EEFHHHHHGEFGHGHHHHHGFFFGHHHHHFDGGCBGHHFFFHHHGHHGHHHGGGGGHHFD<DAGFF<<DG0<CGBC0<GG0<CHGHHH:CGHHH0::9/CFFGGCG-C?AFGBFFBFFF/BFFFFFFFB?EF>DFFFFD9DDD@9..BFEDFFFEBB/;BFF?A.;.9F/;9/FB:;FF.ED
@M03896:38:000000000-B4D98:1:1109:7728:21733 2:N:0:263
CCTGTTTGCTACCCACACTTTCGAGCCTCAGCGTCAGTTGGTGCCCAGTAGGCCGCCTTCGCCACTGGTGTTCCTCCCGATATCTACGCATTCCACCGCTACACCGGGAATTCCGCCTACCTCTGCACTACTCAAGAAAAACAGTTTTGAAAGCAGTTTATGGGTTGAGCCCATAGATTTCACTTCCAACTTGTCTTCCCGCCTGCGCTCCCTTTACACCCAGTAATTCCGGACAACCCTTGCTCCCTCC
+
BBBBBFFFFFFFGGGGEEFFFGEGGFGHHHHHGGGFEHFHFEDHHFFGGHHHGGAEGGGHEEFEGHF2@FGEHHHHHGGGGCFHHHHGFEFGHHHHHGEGGCFHHECC?BGHHHCADDGHHHHHGH1F<FGHFG<<1>FFFGC01FGGFCHHHHHHD<DDDDC.<<-/CGCEGHFGHGGFHHHHHGGFGGGGB;CCFFFG?FGGGFDGGGAE9BFBF/9BDEFFF:B:FBB-9:-::.:.:9///;...9
@M03896:38:000000000-B4D98:1:1109:24455:21742 2:N:0:263
CCTGTTTGCTCCCCACGCTTTCGCACCTGAGCGTCAGTCTTCGTCCAGGGGGCCGCCTTCGCCACCGGTATTCCTCCAGATCTCTACGCATTTCACCGCTACACCTGGAATTCTACCCCCCTCTACGAGACTCAAGCTTGCCAGTATCAGATGCAGTTCCCAGGTTGAGCCCGGGGATTTCACATCTGACTTAACAAACCGCCTGCGTGCGCTGTGCGCCCAGCAATTCCGATTAACGCCTGCACCCTCC
+
BBBBBFFFFFFFGGFG2AEAFE2EGGGGEFHGGEAEEGFHFHGHEDCGHGCGEEEEGFGHFGFDFHE/>EFFFHFFFFHFHHGHFGHGGEGGFFBGHGG?@@?GHCCFCGHHGGGGFGHGCFGGFF<<.<<GCF<0<CD/<CD::0;CBC:::CC00;;GH00./9/;/CFEAA-;-;:BFFGGFFF9FFF9/;;/9.AE;DFFEFA.99--9-;/9.-99;A.;9B/FB/..:.9F.9-:.;./;DFFF
@M03896:38:000000000-B4D98:1:1109:7712:21745 2:N:0:263
CCTGTTTGCTACCCACACTTTCGAGCCTCAGCGTCAGTTGGTGCCCAGTAGGCCGCCTTCGCCACTGGTGTTCCTCCCGATATCTACGCATTCCACCGCTACACCGGGAATTCCGCCTACCTCTGCACTACTCAAGAAAAACAGTTTTGAAAGCAGTTTATGGGTTGAGCCCATAGATTTCACTTCCAACTTGTCTTCCCGCCTGCGCTCCCTTTACACCCAGTAATTCCGGACAACCCTTGTGACCTAC
+
BBBBBFFFFFFFGGGFEEFFGGGGGFGHHHHHGGE2EGFHFGEFFFBAGGBFFGAEGGGHAEDEEG325???DGGHGFGEGGGHHGHFEFEEFGHHHGEGE@GHHG<CC@FHGGCADDEHHFHHHHGG1?GHFFF11<FHHGCB1>=FF.=GGFHFG<<D0=/<<<;/:CCEGCF0GBCGGGHBGGGBCFFB;9CFGFFBG?DDGGBCGGFFE/BFFFFB.../9/9:BF;-:9;.A.;.9.///9;/9B
@M03896:38:000000000-B4D98:1:1109:20368:21793 2:N:0:263
CCTGTTTGCTCCCCACGCTTTCGCACCTGAGCGTCAGTCTTCGTCCAGGGGGCCGCCTTCGCCACCGGTATTCCTCCAGATCTCTACGCATTTCACCGCTACACCTGGAATTCTACCCCCCTCTACGAGACTCAAGCTTGCCAGTATCAGATGCAGTTCCCAGGTTGAGCCCGGGGATTTCACATCTGACTTAACAAACCGCCTGCGTGCGCTTTACGCCCAGTAATTCCGATTAACCCTTGCACCCTCC
+
BBBBBFFFFFFFGGGGEEEFFGEGGGGHHHHHGGGGFHHHHHHHGDEGHGGGEEEGGGGH1EDEFHEEEGGHHHHHGGFGHHHHHHHGGEGGHHHHHFFGG@FGHHFHFGGHHHGHHHHGGGGHGGFE.<EHFF<DGHFCGHD0;0CCC0<GBGHGCGHHHH0:/;9/BFFGDG?BCGGGGFGGFFF/BBFFFFBF9AEF=DFFFFFFFF;B-:EFFFFFFFE/BFFFFFF.A.:BB/:.;B/:BFFFFF
@M03896:38:000000000-B4D98:1:1109:20386:21800 2:N:0:263
CCTGTTTGCTCCCCACGCTTTCGCACCTGAGCGTCAGTCTTCGTCCAGGGGGCCGCCTTCGCCACCGGTATTCCTCCAGATCTCTACGCATTTCACCGCTACACCTGGAATTCTACCCCCCTCTACGAGACTCAAGCTTGCCAGTCTCAGATGCAGTTCCCAGGTTGAGCCCGGGGATTTCACATCTGACTTAACAAACCGCCTGCGTGCGCTTTACGCCCAGTAATTCCGATTAACCCCTGCACCCTC
+
ABABBFFFFFFFGGFFAEEFFGEFGGGHHGHHGGDEFHHHHHHHGDEGHGCCEE>EGGGHHGDEFH?EEEGFHHFHHFGHGHHHHHHFEEDGFHHHHGCGFCFHHHFFGHHHHHFFHHFGGGGHHGF.>ADHFFCDGGH/CG=0C0;GCBGHGHH:CCGHHHBACB/FFFGG:D??D.CBFFGGFFF;BFFF9BFFFFEE@BBDEF9.DD;B@..9B.;99.AB//BBBF9DF.A/;/..9999;BD.E
@M03896:38:000000000-B4D98:1:1109:22886:24566 2:N:0:263
CCTGTTTGCTACCCACACTTTCGAGCCTCAGCGTCAGTTGGTGCCCAGTAGGCCGCCTTCGCCACTGGTGTTCCTCCCGATATCTACGCATTCCACCGCTACACCGGGAATTCCGCCTACCTCTGCACTACTCAAGCAAAACAGTTTTGAAAGCAGTTTATGGGTTGAGCCCATAGATTTCACTTCCAACTTGTCTTCCCGCCTGCGCTCCCTTTACACCCAGTAATTCCGGACAACCCTTGTGACCTACG
+
BCCBCFFFFFFFGGFGEEFFGGEGGEGFGGGFFEEGEGFH3BFGHFFGGFGGGHEEGGGHGFGFGGCFBFHGGHHHHGGGGGGHHHHGGGGGHHHHHGFFGEEHH<>/@DHHHH<BGDGHHEHHGGGG1CGHFF1?1FFFFGHB1===<<FGHHFH=DDDDDCGC<;CCCCEEHHFHGHHHFHHGHGGGGGG0;CFFFFFDADGGFFB?EDF;9/BBBFFDEEBBB::BFB-.9@AA.;9////9BFFFF.
@M03896:38:000000000-B4D98:1:1109:15149:25448 2:N:0:263
CCTGTTTGCTCCCCACGCTTTCGCACCTGAGCGTCAGTCTTCGTCCAGGGGGCCGCCTTCGCCACCGGTATTCCTCCAGATCTCTACGCATTTCACCGCTACACCTGGAATTCTACCCCCCTCTACGAGACTCAAGCTTGCCACTATCAGATGCAGTTCCCAGGTTGAGCCCGGGGATTTCACATCTCACTTAACAAACCGCCTGCGTGCGCTTTACGCCCAGTAATTCCGATTAACCCCTCCACCCTCC
+
ABAAAFFFFFFFGGGGAEEAFGEEFGGHCHGGEEEGEGFHDGGGEFAFHE?EAE>EFGGH1EEEGH?/>EFHHHFHHHHHHHFGFHHFFEEEHGGHHABFC@FGHG2?CFFFGDGGGHHGGGGCDG...<C<FC/0<<</<CD0::;CG00;CGG0;;CHHF0./0//9CFE----99FGGGGFFF///BB/BFBBFFFF@DFFFF99:A-@-.;/B..9;9A9BBBFFFF.:.9/FB9...9..;DEE?
@M03896:38:000000000-B4D98:1:1109:17338:28702 2:N:0:263
CCTGTTTGCTCCCCACGCTTTCGCACCTGAGCGTCAGTCTTCGTCCAGGGGGCCGCCTTCGCCACCGGTATTCCTCCAGATCTCTACGCATTTCACCGCTACACCTGGAATTCTACCCCCCTCTACGAGACTCAAGCTTGCCAGTATCAGATGCAGTTCCCAGGTTGAGCCCGGGGATTTCACATCTGACTTAACAAACCGCCTGCGTGCGCCTTACGCCCAGTAATTCCGATTAACCCTTGCACCCTCC
+
BBBBBFFFFFFFGGGGEFEEFGEFFGGHCGFGFFEGEGGHHHHHGGDHHGEGEGFGGGGHAEEFGHECEEFGHGHHGFHHHHHHHHHGGEFFGGHHHGFGGC?GHHFF2GGHGGHFHHHGGCGHDHGCDDDFFHGGGHB<GHF00;<GFFCFGHGHHFHHHHF.C0;//;FGCGAC-C;CFEFGFFF/;BFFFFFF9FEEBCADAFFA.A=D.;:BBEFAF.99B/9/;B9D..DFF/:9B.;/9;DEFD
@M03896:38:000000000-B4D98:1:1110:10498:3946 2:N:0:263
CCTGTTTGCTCCCCACACTTTCGAGCCTCAGCGTCAGTTGGTGCCCAGTAGGCCGCCTTCGCCACTGGTGTTCCTCCCGATATCTACGCATTCCACCGCTACACCGGGAATTCCGCCTCCCTCTGCACTACTCAAGAACAACAGCTTTGAAAGCAGTTTCTGCGTTGCGCCCATAGATTTCACTTCCAACTTGTCTTCCCGCCTGCGCTCCCTTTACACCCAGTAATTCCGTACAACGCTTCTGACCTAC
+
ABABAFFFFF5BFGFEAAGGGGFDGFGHH3GGEEEFEHAAEEFFFFFGGFHGFH0EFEGHE?>>EBB2@BF?4FGHHGGEFGGHHHHGGGGGHF4FGEE@E@EGGE?D/<GGGF2?E?/FFFHGFHFCFGFHC1<11>0G<GFF0><>DHH0D<<C0=00=D0-:::.-AECDFB09BBFGFFFFFF00FBB0;B;9;BBFADAEEFCFFAEF/;/F/9BD?./BFFBBF/9AA./9-9.;.///://;9
@M03896:38:000000000-B4D98:1:1110:10507:3965 2:N:0:263
CCTGTTTGCTACCCACACTTTCGAGCCTCAGCGTCAGTTGGTGCCCAGTAGGCCGCCTTCGCCACTGGTGTTCCTCCCGATATCTACGCATTCCACCGCTACACCGGGAATTCCGCCTACCTCTGCACTACTCAAGAAAAACAGTTTTGAAAGCAGTTTATGGGTTGAGCCCATAGATTTCACTTCCAACTTGTCTTCCCGCCTGCGCTCCCTTTACACCCAGTAATTCCGGACAACGCTTGTGACCTAC
+
BBBABFFCDFFFGGFEAABAFGBFAEEGHHEGEFEEBFED3AFBGFB2BAGDFFAEEGEH1EDEGF3B5B?BGHGHHGGEFGCHBGHFEEEFHGGHH?EEE@GHH/<</@FFHH2?E/CGFGGG1?1F1<F?1FF1100FGE<<11=<<.<<G<<<==0D0=/.<.-//CGF.GB:C::GGFGCHGG0CFG099;B0F9F.9AFFA99?CDE.BBFF/B/A..;9//;BF9-.9-.A-9....//;BFBB
@M03896:38:000000000-B4D98:1:1110:5823:8230 2:N:0:263
CCTGTTTGCTCCCCACGCTTTCGCACCTGAGCGTCAGTCTTCGTCCAGGGGGCCGCCTTCGCCACCGGTATTCCTCCAGATCTCTACGCATTTCACCGCTACACCTGGAATTCTACCCCCCTCTACGAGACTCAAGCTTGCCAGTATCAGATGCAGTTCCCAGGTTGAGCCCGGGGATTTCACATCTGACTTAACAAACCGCCTGCGTGCGCTTTACGCCCAGTAATTCCGATTAACGCTTGCACCCTCCG
+
BCCCCFFCFFFFGGGGEFEFGGEGGGGHFGHGEEEFBGGHHHHHGGEGHGGGEFEGGGGHAFFEGHEEEGGHHHHHHFGFHHHHGHHGGFGGFGHHHDCFCCGHHHFFFHHFGHHGHHHGGGGHGHGG.EEHFGG<DGB<CHG0:;GGGCCGFCCC:CGHHHFC:0;;CFGGGD?D?AFGFGGGFFF/BFFFFBBBFAFFFFFFFFDADDFF@AEFFEFCFD.;9FFFFFFDF..BFBD.9EEBFFFAEF.
@M03896:38:000000000-B4D98:1:1110:24415:8305 2:N:0:263
CCTGTTTGCTCCCCACGCTTTCGCACCTGAGCGTCAGTCTTCGTCCAGGGGGCCGCCTTCGCCACCGGTATTCCTCCAGATCTCTACGCATTTCACCGCTACACCTGGAATTCTACCCCCCTCTACGAGACTCAAGCTTGCCAGTATCAGATGCAGTTCCCAGCTTGAGCCCGGGGATTTCACATCTGACTTAACAAACCGCCTGCGTGCGCTTTACGCCCACTAATTCCGACTAACGCCTGCCCCCTCC
+
ABBAAFFCFFFFGGGGCEEAFGEEEGGH3FFF2EEGEFFFFGEGEGEFH1AAEE>EEEEGAEDEGHE>>EEGHHFHHFGHHHHHHHHFEEFGFGFGH/B/>BDHHCB?GHFGGG1@GHHGGGGHHHF?.AEGC<<0<<0<<GD00=:<G0<GG:G0:;CGHF:.:0/.0;FF?-9-ADBBCCFFFFB//BFFFFBF/9AE>-BFEE=AD9-;-;.:;.9@D?..///;;9;9-9@FF.=-9.A..;>-9A
@M03896:38:000000000-B4D98:1:1110:12742:8814 2:N:0:263
CCTGTTTGCTACCCACACTTTCGAGCCTCAGCGTCAGTTGGTGCCCAGTAGGCCGCCTTCGCCACTGGTGTTCCTCCCGATATCTACGCATTCCACCGCTACACCGGGAATTCCGCCTACCTCTGCACTACTCAAGAAAAACAGTTTTGAAAGCAGTTTATGGGTTGAGCCCATAGATTTCACTTCCAACTTGTCTTCCCGCCTGCGCTCCCTTTACACCCAGTAATTCCGGACAACGCTTCTGACCTAC
+
ABBABFFFFFFFGGGGGEGGGGFFFFFHHHGGFGGGEHGHGGGHGFHGGHFHFGAEGGGHEEGFGHFFBGGEHHHHHGGEGGGHHHHFEFGGHGHHHEEGEEGHHEDBDGHHHHFEGDGHHHHHCG1FFGHHGGG1?F0<CEC01FGGF<DDF<<C<=GD0G/.C<;//CHEGH/<CGGGHGHHHGG0CFBBCBFFFGGG?BGGFGACCGFFF9/BF/;FDFFBFB/;FF/-:99:E;>...9//;BFFF
@M03896:38:000000000-B4D98:1:1110:20336:11477 2:N:0:263
CCTGTTTGCTCCCCACGCTTTCGCACCTGAGCGTCAGTCTTCGTCCAGGGGGCCGCCTTCGCCACCGGTATTCCTCCAGATCTCTACGCATTTCACCGCTACACCTGGAATTCTACCCCCCTCTACGAGACTCAAGCTTGCCAGTATCAGATGCAGTTCCCAGGTTGAGCCCGGGGATTTCACATCTGACTTAACAAACCGCCTGCGTGCGCTTTACTCCCAGTAATTCCGATTAACGCTTGCACCCTCCG
+
A>AABFF4FFFFFGGGEEEEFGEEEGGH3CGEE2EEAGFHGHDHGA1BB10AAF?EEEGG1E1?EH1/>EFFHHHHBC3FGHHHDGFFE/EFGHDGHC@CDBDGHF000FDFGHHHGHHGGGGFFFA..<AGFGF0=C0/<GG0:;CG:0::G::;;CGHHG0./0;/;0BA@9-??.9BFFGGBB;/9BB/B/99/.;E;>BBEF-;;;;@;.9/B/;/:.///BB/BF/;.;9/;A;.;..;:;DA...
@M03896:38:000000000-B4D98:1:1110:20357:11488 2:N:0:263
CCTGTTTGCTCCCCACGCTTTCGCACCTGAGCGTCAGTCTTCGTCCAGGGGGCCGCCTTCGCCACCGGTATTCCTCCAGATCTCTACGCATTTCACCGCTACACCTGGAATTCTACCCCCCTCTACGAGACTCAAGCTTGCCAGTATCAGATGCAGCTCCCAGGTTGAGCCCGGGGATTTCACATCTCACTTAACAAACCGCCTGCGTGCGCTTTACGCCCAGTAATTCCGCTTAACGCTTTCACCCTCC
+
AAAABFFBFBFFGGGGCEFCFGEEEGGHAFGFAEE2AF5GFHDGEEEFG1?EFE>EEEGH1BA?EHE/>?EGFGHGHF3GGHHHHGGFCEDF2FFGG?BDCB?FHGFC<<GHGGFGHHHGGGGHEG....CGCGC<<G0/<C000:<<C0:C0:;;/:CGFF0./0//CFGE9-;9?.9FGBFFFFF/;BFBF9B9/.:A9-BFEF-;;99;-.;9B9.BBD.9//:BFB/.9../9.;...//;/AEFF
@M03896:38:000000000-B4D98:1:1110:20340:11494 2:N:0:263
CCTGTTTGCTCCCCACGCTTTCGCACCTGAGCGTCAGTCTTCGTCCAGGGGGCCGCCTTCGCCACCGGTATTCCTCCAGATCTCTACGCATTTCACCGCTACACCTGGAATTCTACCCCCCTCTACGAGACTCAAGCTTGCCAGTATCAGATGCAGTTCCCAGGTTGAGCCCGGGGATTTCACATCTGACTTAACAAACCGCCTGCGTGCGCTTTACGCCCAGTAATTCCGATTAACGCTTGCACCCTCC
+
ABBABFFFFFFFGGGGEEAAFGEEEGGH3GGGEGEEEHHHHHHHGEAFFE0FEEEEGGGHHGGGGHE/>EGHHHHHHCCFGGHHHGHFEEFGHHGHHDDGGCGHHHHFFHHHGGHGHHHGGGGHFG<C.<CGFGG0DG0<CGD0;:GC<0;CF:CC;CGHHHB.:99/FFGG-A9-9;9FFFGFFFF/;FFFF/B9BFFFAFFFEF;9.:BB-9A9F.9;@D.;/9;BBFFD.9:/B.@.;;.:;FFFFF
@M03896:38:000000000-B4D98:1:1110:4763:11967 2:N:0:263
CCTGTTTGCTCCCCACGCTTTCGCACCTGAGCGTCAGTCTTCGTCCAGGGGGCCGCCTTCGCCACCGGTATTCCTCCAGATCTCTACGCATTTCACCGCTACACCTGGAATTCTACCCCCCTCTACGAGACTCAAGCTTGCCAGTATCAGATGCAGTTCCCAGGTTGAGCCCGGGGATTTCACATCTGACTTAACAAACCGCCTGCGTGCGCTTTACGCCCAGTACTTCCGATTAACGCTTGCACCCTCC
+
ABAABFFFFFDFFGGFEEEFCGEEGGGFBBFBAFEGEFHHHHGHEE1FGDEGEFEGGGGG1EDEGHA>EFGHHHHHGGH3GHHHHHGGGEGFHFDGHCBCB@DGHHE<22FGGFFFFHHGFGGHHHGF?AEHF0<<DCF/CGGC0;=;C0<;::::;GHHFHFCGB/;9BFEB?9BG?9BF9FBFFF9/;B9;/9;:AEE>>FFFFAD?DAFF.;BF.A=A..99/B;FFD.:../B.9..../;BD.AD
@M03896:38:000000000-B4D98:1:1110:5201:12621 2:N:0:263
CCTGTTTGCTCCCCACGCTTTCGCACCTGAGCGTCAGTCTTCGTCCAGGGGGCCGCCTTCGCCACCGGTATTCCTCCAGATCTCTACGCATTTCACCGCTACACCTGGAATTCTACCCCCCTCTACGAGACTCAAGCTTGCCACTATCAGATGCAGTTCCCAGGTTGAGCCCGGGGATTTCACATCTGACTTAACAAACCGCCTGCGTGCGCTTTACGCCCCGTCATTCCGATTAACGCTTGCACCCTCC
+
AAAABFBCDFFFGGGGAEEFFGEEEGGGBGHGEFEE?GHHHHGHGAAFE10AE>0EEFGG1BA>EH>>EEFFHHHHFBGGGGHHHBEFEEGGHHFHHDD@C@?FGGF0?2FGFFGFDGHGGGDG1F<>.<CGFC<0<GF/CCD0//;;:0:CF:0;;;HHHFGGBB//CBGG-----;/9B9BFFFF/BBFB9/FB/.AEBF;:AABAADA@-;ABF9.-D==;.;9/;9/99.;9/A>9A.9/;:DE?A
@M03896:38:000000000-B4D98:1:1110:5199:12643 2:N:0:263
CCTGTTTGCTCCCCACGCTTTCGCACCTGAGCGTCAGTCTTCGTCCAGGGGGCCGCCTTCGCCACCGGTATTCCTCCAGATCTCTACGCATTTCACCGCTACACCTGGAATTCTACCCCCCTCTACGAGACTCAAGCTTGCCAGTATCAGATGCAGTTCCCAGGTTGAGCCCGGGGATTTCACATCTGACTTAACAAACCGCCTGCGTGCGCTTTACGCCCAGTACTTCCGATTAACGCTTGCACCCTCC
+
ABBBBFFFFFFFGGGGEEEFGGEEGGGHBGGFEFEGFGGHHHGHGGFHGF?FEEEEGGGHEFFEGHFEEGGHHHHHGGHHHHHHHHHGGEGGGHGHHDCDF@FGHHHFGHHHGHHHHHHGGGGHHHG?<AEHFGCGDGFCGHHC:<GGF0;CF:CCCGHHHH0C:9/C/FGGGG?--CFGGFGFFFF/BFFFF/;BFAEEFFFFFFFDDDBB=D.BFADCFD?FFBFEFFFA.A.;BDF.E.A/9FDFFD
@M03896:38:000000000-B4D98:1:1110:11519:12686 2:N:0:263
CCTGTTTGCTCCCCACGCTTTCGCACCTGAGCGTCAGTCTTCGTCCAGGGGGCCGCCTTCGCCACCGGTATTCCTCCAGATCTCTACGCATTTCACCGCTACACCTGGAATTCTACCCCCCTCTACGAGACTCAAGCTTGCCAGTATCAGATGCAGTTCCCAGGTTGAGCCCGGGGATTTCACATCTGACTTAACAAACCGCCTGCGTGCGCTTTACGCCCAGTAATTCCGATTAACGCTTGCACCCTCCG
+
ABAABFFFFFFFGGFG2EEFFGEFEGGHGGHGEGGGGHHHFHHHEEAGHEGGEFEEGGGHEEEGGHE@EFGHHHHHGFHEGHHHHHHFEEEGHHHHHFDGGGGHHHHCGHFHGGHHHHHGGGGFFHGA.CCGFC<<GGB<CGGB0<<C;;CC:CGB;CGHHECA/:99CFGGAGC9-D/CFGGGFFB/9BFFFFFBFFFEFFFFEFF.DFFFCFEFFEFABD.9;/BFFFFFD9AFFFF?.EA/;BDEFF.
@M03896:38:000000000-B4D98:1:1110:6971:12909 2:N:0:263
CCTGTTTGCTCCCCACGCTTTCGCACCTGAGCGTCAGTCTTCGTCCAGGGGGCCGCCTTCGCCACCGGTATTCCTCCAGATCTCTACGCATTTCACCGCTACACCTGGAATTCTACCCCCCTCTACGAGACTCAAGCTTGCCAGTATCAGATGCAGTTCCCAGGTTGAGCCCGGGGATTTCACATCTGACTTAACAAACCGCCTGCGTGCGCTTTACGCCCAGTAATTCCGATTAACGCTTGCACCCTCC
+
ABBBBFFFFFFFGGGGEEEFFGEEGGGHFGHGEGGGEHGHHHHHGD?GHGGGEE>EGGGHAEFEGHA>EEGHHHHHHHHHHHHHHHHFGFEGFHGHHDDGGCFHHHGFFGGGGHGFHHHGGGGHHGF?.<CGFGG<<CF/CGG:0<CC;CCFB::;CCGHHHB::0//9CFGB?9:9:FBFFGFFFF9;BFFFBBF/FFFFFFFFFFDFA@D-D9BFEFFFF.;;/BFFFFD.ADFFDF.AEA:FFFEFF
@M03896:38:000000000-B4D98:1:1110:17933:14652 2:N:0:263
CCTGTTTGCTACCCACACTTTCGAGCCTCAGCGTCAGTTGGTGCCCAGTAGGCCGCCTTCGCCACTGGTGTTCCTCCCGATATCTACGCATTCCACCGCTACACCGGGAATTCCGCCTACCTCTGCACTACTCAAGAAAAACAGTTTTGAAAGCAGTTTATGGGTTGAGCCCATAGATTTCACTTCCAACTTGTCTTCCCGCCTGCGCTCCCTTTACACCCAGTACTTCCGGTCCACGCTTATCACCTACG
+
BBBABFFCFFFFGGFFGAFBFGE2FEGHHFFGGFEAEGFGFEGEFFBFB5FFFGEEFGGHEEDEGHG2BFGBGHHHHGGGGGGGGGHCEEEGHHHHHEEEFEGHH<B>@CHHHHGDGGFHGGHF?F?GBBGHFGHD<GF0FEFG1>FGCE<GD</C0DDD=G/.C.-=:CCE.GHBFGCCGHHHHGGBBFB90;;9CFFBADGDGG--?EDFFF//B;B9DAF/://9;/.--;-/;.9...9//9BF//.
@M03896:38:000000000-B4D98:1:1110:17942:14675 2:N:0:263
CCTGTTTGCTACCCACACTTTCGAGCCTCAGCGTCAGTTGGTGCCCAGTAGGCCGCCTTCGCCACTGGTGTTCCTCCCGATATCTACGCATTCCACCGCTACACCGGGAATTCCGCCTACCTCTGCACTACTCAAGAAAAACAGTTTTGAAAGCAGTTTATGGGTTGAGCCCATAGATTTCACTTCCAACTTGTCTTCCCGCCTGCGCTCCCTTTACACCCAGTAATTCCGGACAACGCTTGTGACCTAC
+
ABAABFFFFFFFGGGGGEGBFGGGHGGHHGHGEGEGEGHHFEGGHFFGGHHHGHEGGGGHAEDEGHFFDGHEHHHHHGGEGGGGHHHFEFGGHHHHHGGGGCGHHF?>CFGHHF2DGGGHHHHHHHHGDGHHFGF1G<FGHGHC1=FGGGHHGC<GDDGDFH/<<<:CGGHGGFHGHF:GHHHHHGGFFGGE0BBFFF0FDGGGGFGACDDFB/FFFBBFFE.:9B//BB/-.;999-B.;..//;BFBF
@M03896:38:000000000-B4D98:1:1110:27716:16667 2:N:0:263
CCCGTTTTCTCCCTACGCTGTCGCACCCTCGCGTCATTCTTGTTCCTGGCGTCCGCCCTCTCCTCCCATCTTCCTCCTTTTCCCTTCGCGTTTCACCTCAACTCCTTTAACTCTACCCCTCTCTCCCTCTTTCTGCCTTGTTTTATTCACTTGCAGTTCTCGTGTTGCCCCCGCGGCTTTCACACATTTCCTATCAACCCTCCTTCTTGCGCTCTACGCCCACCAATTCCTACTAACGCCTGCCCCCTCC
+
>A111BC13FDDG11BAAF0A1BA00A00000E/AE0DDE21D1DF2100A/A//>//>>00B100/010B22B1B0012B211110////>/1FBG<01BB2111121B1B11B11FH//0@1<000<01@>111?11?110011?1111=>111>1<1F...<.<000C-<-;@-A-/;9FF/9090000;0=C0/...99/00/99:-;>-;//:-9@---9-/;BF/////::---999-;A@?FF
@M03896:38:000000000-B4D98:1:1110:27716:16687 2:N:0:263
CCTGTTTGCTCCCCACGCTTTCGCACCTGAGCGTCAGTCTTCGTCCAGGGGGCCGCCTTCGCCACCGGTATTCCTCCAGATCTCTACGCATTTCACCGCTACACCTGGAATTCTACCCCCCTCTACGAGACTCAAGCTTGCCAGTATCAGATGCAGTTCCCAGGCTCAGCCCGGGGATTTCACATCTGACTTAACAAACCGCCTGCGTGCGCCTTACTCCCACTAATTCCGATTAACGCTTGCACCCTCC
+
BBBBBFFFFFFFGGFFAEEFFGBEEGGHBFGFEEEGEDFHFHGHFFGHGB?EEEEEGGGGEEEFGHEE>EFHGGGHFGGFGGHHFHHEGEGGHGGHH?B@FCEHHFF0FHHHGFGGHHFGGGGHEFF..<CD<CG<D<D/<CG00<;;C;C0;:0:0<CGHEB..9.;:CFGAB--@.FFFBF:BFF/;FFBF/B/B.AE-@BA?F-:.:9:..:BF/;BEF..9///;B;...:/;.;.;.9:;BF.;.
@M03896:38:000000000-B4D98:1:1110:12115:17486 2:N:0:263
CCTGTTTGCTACCCACACTTTCGAGCCTCAGCGTCAGTTGGTGCCCAGTAGGCCGCCTTCGCCACTGGTGTTCCTCCCGATATCTACGCATTCCACCGCTACACCGGGAATTCCGCCTACCTCTGCACTACTCAAGAACAACAGTTTTGAAAGCAGTTTATGGGTTGAGCCCATAGATTTCACTTCCAACTTGTCTTCCCGCCTGCGCTCCCTTTACACCCAGTAATTCCGGACAACGCTTGTGACCTAC
+
BBBBBFFFFFFFGGGGGEGFGGGGHFGHHHGGEGFGEHFDBEFHHFFHGGFHGHEGGGGHEFGGGHCCBFHEHHHHHGGEGGGHHHHGEFGGHHHHHEEGGEGHHG/<BFHHHHGDGGGHHHHHHHGHGFHHFHF?DH0FGHHF1>FGCFGFHCGGDGFH0G/GCC;CCCHGHHHFHFHHHHHHHHGFFGGF9BFFGFFGDFGGEG@BGGFFFFBFFFFFFFEFBBFFFF/-.@B?E=FAA?./:;FFFF
@M03896:38:000000000-B4D98:1:1110:14747:18527 2:N:0:263
CCTGTTTGCTACCCACACTTTCGAGCCTCAGCGTCAGTTGGTGCCCAGTAGGCCGCCTTCGCCACTGGTGTTCCTCCCGATATCTACGCATTCCACCGCTACACCGGGAATTCCGCCTACCTCTGCACTACTCAAGAACAACAGTTTTGAAAGCAGTTTATGGGTTGAGCCCATAGATTTCACTTCCAACTTGTCTTCCCGCCTGCGCTCCCTTTACACCCAGTAATTCCGGACAACGCTTGTGACCTAC
+
ABBABFFFFFFFGGGGGEGFGGEFFEGHHFGGEFEGEGFFFEFHGFFGFFGGGGAEGEGHEGGGGHCFFFGEHHHHHGGGGGGHHHHFEGGGHHHHHDEFGEGHHFCB?DHHGHFEGDFHHHHHGHFF<?GHFGFD1G0FCHF01=DG0AFDH</<=DDG0D/<<<:C/CGECHFG0GFGHHHHFHGFFGGE99CFFFFFGFGGGGCFGDFFBFFFF/:BDE.;B/;BFF/-.99.9-;.9..//999BF
@M03896:38:000000000-B4D98:1:1110:17145:18798 2:N:0:263
CCTGTTTGCTACCCACACTTTCGAGCCTCAGCGTCAGTTGGTGCCCAGTAGGCCGCCTTCGCCACTGGTGTTCCTCCCGATATCTACGCATTCCACCGCTACACCGGGAATTCCGCCTACCTCTGCACTACTCAAGAAAAACAGTTTTGAAAGCAGTTTATGGGTTGAGCCCATACATTTCACTTCCAACTTGTCTTCCCGCCTGCGCTCCCTTTACACCCAGTAATTCCGTACAACGCTTGTGACCTAC
+
ABBABFFFFFFFGGGF2AFFGGEFFEEHHHHGEEEGGGH53EAGGGGFFG5GFGEEGGGHCEDEGGEE@B1BFFHHHGGGGGGHHHHFEEGGHHHHHFEGGEGHHE@BDGHHHG@BD?FHHHHHCFBFDGGHFGG11F0>0CFC1><F0>G0D<<C=0<F0=/CC<;//CGFEH:/CGFHHHHCHGGBFGGE09CFGGGGDGGGGFBGGGFF9BBFF9BFFF.;B//9BF;/.9;9B-@...;/;;FF/9
@M03896:38:000000000-B4D98:1:1110:17161:18807 2:N:0:263
CCTGTTTGCTACCCACACTTTCGAGCCTCAGCGTCAGTTGGTGCCCAGTAGGCCGCCTTCGCCACTGGTGTTCCTCCCGATATCTACGCATTCCACCGCTACACCGGGAATTCCGCCTACCTCTGCACTACTCAAGCACAACAGTTTTGAAAGCAGTTTATGGGTTGAGCCCATAGATTTCACTTCCAACTTGTCTTCCCGCCTGCGCTCCCTTTACACCCAGTACTTCCGAACAACCCTTGTGACCTAC
+
AAA>AFFFFFFFGGGG1AFBGGE0FEEFGHGHEEEAEFEG1A/GEE1BF1EDBGAEEEEH/ECEEG1>B0?BDGHHHGG/E?EFGGGFE?EEEGGGH?>EE@FGH?>///BFGHBCG??GGGHHGG?GFFGHCF111F00>EE<11F=0.00=<<<<==00=/./<:/:CGEEFGCBCCGHGHGBFF0CFEFB0BBFGGGG@?AE?-@@EFFFBBFFBBBAE-/;/9FFF---;9-;-;-;-///;BBFF
@M03896:38:000000000-B4D98:1:1110:22378:19141 2:N:0:263
CCTGTTTGCTACCCACACTTTCGAGCCTCAGCGTCAGTTGGTGCCCAGTAGGCCGCCTTCGCCACTGGTGTTCCTCCCGATATCTACGCATTCCACCGCTACACCGGGAATTCCGCCTACCTCTGCACTACTCAAGAAAAACAGTTTTGAAAGCAGTTTATGGGTTGAGCCCATAGATTTCACTTCCAACTTGTCTTCCCGCCTGCGCTCCCTTTACACCCAGTAATTCCGGACAACGCTTGTGACCTAC
+
BBBBBFFFFFFFGGGGFEFFGGFGHGGHHHHHGGGGFHFHCEGFHFGGGGHHGHEFGGGHEEEFGHCF@FHEHHHHHGGGGGGHHHHFFFGGHHGHHGGGGEFHHGCCDGHHHHCEFDGHHHHHGHGFDGHHHGGF1FCGCGHF1FGHFEHHH<CG=DFHEH/CG<::GHGFGHGGHFHHHHHHHGFFGGGG;9CFFGFGGGGGGGGDGGFFFBFFFFBFDEEBFBFFFF/-.9@AEFF.;.9/9;BFFF
@M03896:38:000000000-B4D98:1:1110:22365:19152 2:N:0:263
CCTGTTTGCTACCCACACTTTCGAGCCTCAGCGTCAGTTGGTGCCCAGTAGGCCGCCTTCGCCACTGGTGTTCCTCCCGATATCTACGCATTCCACCGCTACACCGGGAATTCCGCCTACCTCTGCACTACTCAAGCAAAACAGTTTTGAAAGCAGTTTATGGGTTGAGCCCATAGATTTCACTTCCAACTTGTCTTCCCGCCTGCGCTCCCTTTACACCCAGTACTTCCGGACAACGCTTGTGACCTAC
+
ABABBFFFFFFFGGGGGEGAGGEFGEGHHHHGFFEEEGGHFEEFFFFHFFFHGGEFGGGHHGDGGH32BBFEGHHHHGGGGGGHHHHGGGGGHHGHHFEGEEGHHGGDGGHHHFFEGAEHHEGHBGFG1FGHCF<11>GHHHHF1=FHCFHEGCGHDDFH0GBCG<;;GHGEHHEGHGFGHHGHGHFFEFGFC9FGGGFG.;BGGGGCGGFA9/;BF/BBD..;B/FFFF.-.9;.;-@.E.9/:9F//B
@M03896:38:000000000-B4D98:1:1110:20303:20104 2:N:0:263
CCTGTTTGCTCCCCACGCTTTCGCACCTGAGCGTCAGTCTTCGTCCAGGGGGCCGCCTTCGCCACCGGTATTCCTCCAGATCTCTACGCATTTCACCGCTACACCTGGAATTCTACCCCCCTCTACGAGACTCAAGCTTGCCAGTATCAGATGCAGTTCCCAGGTTGAGCCCGGGGATTTCACATCTGACTTAACAAACCGCCTGCGTGCGCTTTACGCCCAGTAATTCCGATTAACGCTTGCACCCTCC
+
BBBABFFFFFFFGGGGEEEAFGDEEGGGBGBGEGEEEGGHDHHHFDECB1A0AE>EFGGH1EEFGG>>EEGHHHHHG?GFGGHHH4FFEEDDHHHHHDBDC@FGGGG<?GGHHFHFHHHGGGGHGG<<.=CGFG<0=C=<CGD0:CGG<;0;C:::;;GHHF0.:0//9CFE-9--DAFBFFG0BF//9;F9B/;9/;EF;DCDEF=;.;-@9.ABFFDFF?.:9/B9FF/A9.9BF;@.9A;/FFFFFF
@M03896:38:000000000-B4D98:1:1110:21093:20246 2:N:0:263
CCTGTTTGCTCCCCACGCTTTCGCACCTGAGCGTCAGTCTTCGTCCAGGGGGCCGCCTTCGCCACCGGTATTCCTCCAGATCTCTACGCATTTCACCGCTACACCTGGAATTCTACCCCCCTCTACGAGACTCAAGCTTGCCAGTATCAGATGCAGTTCCCAGGTTGAGCCCGGGGATTTCACATCTGACTTAACAAACCGCCTGCGTGCGCTTTACGCCCAGTAATTCCGATTAACGCTTGCACCCTCC
+
BBBBBFFFFFFFGGGGEEEFFGEEEGGHCGHGFGEEEHHHHHGHFG?E3ACGEEEEGGGHAEDEGHE>EEGHHHHHHFGGGHHHHHHFFEEFHHHHHFCGCCFHHHFFFFHHGHHGHHHGGGGHHHFA.CCHHGCDDGD/CGGCC;CCC::CCCC;;CGHHHB./:/;;CGG-99-9ECFGFFCBFF;;BFF9/;;/AEFBFFD.;9:9:@B-.;BF.ABF.A9B/:BFFBD.9.;BA@...;/BFFFFF
@M03896:38:000000000-B4D98:1:1110:21089:20264 2:N:0:263
CCTGTTTGCTCCCCACGCTTTCGCACCTGAGCGTCAGTCTTCGTCCAGGGGGCCGCCTTCGCCACCGGTATTCCTCCAGATCTCTACGCATTTCACCGCTACACCTGGAATTCTACCCCCCTCTACGCGACTCAAGCTTGCCAGTATCAGATGCAGTTCCCAGGTCGAGCCCGGGGATTTCACATCTTACTTACCAAACCGCCTGCGTGCGCTTTACGCCCAGTAATTCCGATTAACGCCTGCACCCTCC
+
AAAABFFFFFDFGGGGEEEFFGEFFGGHFGGBEEEFEGFHFHGHGGAGF1EEEE>EEFFG1EE1EGEEEEGHHHHHFFH3FFGGHFFFF/EFFHGHH/BD/<2FGF2022??FGGGFHFGGGG0DF>--<<ADC/0=/0::C::0;;C;0::;909;CFGGGB.;/---:DE9-;-9.;BB9FFBFB//;BBB/;/B.EEBCFF.A-;AA->-A.9BEDBC9.;//9/;;9....//.9-.999;FA9AA
@M03896:38:000000000-B4D98:1:1110:27984:20649 2:N:0:263
CCTGTTTGCTCCCCACGCTTTCGCACCTGAGCGTCAGTCTTCGTCCAGGGGGCCGCCTTCGCCACCGGTATTCCTCCAGATCTCTACGCATTTCACCGCTACACCTGGAATTCTACCCCCCTCTACGAGACTCAAGCTTGCCAGTATCAGATGCAGTTCCCACGTTGAGCCCGGGGATTTCACATCTGACTTAACAAACCGCCTGCGTGCGCTTTACGCCCAGTAATTCCGATTAACGCTTGCACCCTCC
+
AB?ABFFFFFFFGGGGEEEAFGAEEFGHFFHFEBEEEFFHFHGEEEEGHCE?AE>EEEEHEE?EEHE>/>FHHGBGFGGHHHFGF4FFEEEEGGGHHDDCC@DGHHC?<GFFGFFDFHHGGDGHHHFA.CAGCCC<<<</<GG00<;C:;::C:;<;0CGGH.-.9..;CFEB--;?9BFFBFFFFF9BFFBFF9/9.AEBBBFFF-;;A9;-.;BF.A@BD.;F//BFFFF.AAFF.B...:/;BDFFF
@M03896:38:000000000-B4D98:1:1110:27996:20664 2:N:0:263
CCTGTTTGCTCCCCACGCTTTCGCACCTGAGCGTCAGTCTTCGTCCAGGGGGCCGCCTTCGCCACCGGTATTCCTCCAGATCTCTACGCATTTCACCGCTACACCTGGAATTCTACCCCCCTCTACGAGACTCAAGCTTGCCAGCATCAGATGCAGTTCCCAGGTTGAGCCCGGGGATTTCACATCTGACTTAACAAACCGCCTGCGTGCGCTTTACGCCCACTAATTCCGATTAACGCTTGCACCCTCC
+
ABBAAFFFFFFFGGGG2EEFFGFEDGGHGHHGGEEGBGGHFHFHGGEHGGGGEE>EGGGG1EEEGHEE>EFHHHHHGBHGFFGHHHHGGGGGDGGHHFFGB@2GHGFCGHHGGHHFHHHGGGGHHHGD.<EHFFG<DC0<CGGC.;;<::CGF:C<;:CGHH0./9/:;CFEF-;A?FBFC0BBFFFB/FBBB//B/AEFCFFFFF;DDD>B-99FFFFFFB.;:BFFFFFF.ADFF.@.A?:/BFFFFF
@M03896:38:000000000-B4D98:1:1110:12667:20823 2:N:0:263
CCTGTTTGCTCCCCACGCTTTCGCACCTGAGCGTCAGTCTTCGTCCAGGGGGCCGCCTTCGCCACCGGTATTCCTCCAGATCTCTACGCATTTCACCGCTACACCTGGAATTCTACCCCCCTCTACGAGACTCAAGCTTGCCAGTATCAGATGCAGTTCCCAGGTTGAGCCCGGGGATTTCACATCTGACTTCACAAACCGCCTGCGTGCGCTTTACGCCCAGTCATTCCGATTAACGCTTGCACCCTCC
+
ABAAAFFBFFFFGGGGFFEEFGEEEGGG3BGFEEEG?GGHGHEGEE1FCEEEEE>EGGGH1EEFGH1>>EFHHGFHHGHFHGHFHHHGEEFGFHHHHACCGCFHGFC?FGGFHGGGGHHGGGGHHFFD.DDBCGC0DGD/<CF0:CGCC0:;:C0C:CGHHF0./0:99CFG??-?-;C9BFFFFFF/BBFF/:BFF.AE9@=DEFB;.:9@-.;/B.ADDD.9/99/;9BD.:DFFDC.9E;/;BD.AD
@M03896:38:000000000-B4D98:1:1110:12670:20841 2:N:0:263
CCTGTTTGCTCCCCACGCTTTCGCACCTGAGCGTCAGTCTTCGTCCAGGGGGCCGCCTTCGCCACCGGTATTCCTCCAGATCTCTACGCATTTCACCGCTACACCTGGAATTCTACCCCCCTCTACGAGACTCAAGCTTGCCAGTATCAGATGCAGTTCCCAGGTTGAGCCCGGGGATTTCACATCTGACTTAACAAACCGCCTGCGTGCGCTTTACGCCCAGTAATTCCGATTAACGCTTGCACCCTCC
+
ABBABFFFFFFFGGGGAFEFFGEEGGGHBGGGEEEGFHHHHHHHGE?GHFEGEE>EGGGHFFFGGHEEEGGHHHHHGGHHHHHHHHHFFEEGHHGHHGBCDCGHHHC<FHGHHHHFHHHGGGGHHFF.<ACHFGC<<CD/<GG0::CCC:;0C:C0;CGHHF0:/99/9CFGAB-9?.BFFFGFFFF/;BFFF/BFB?EEADFFFFFA.:;>;.ABFEA@FD.9;/;BFFF.9;.;F.>..99:;BDAEF
@M03896:38:000000000-B4D98:1:1110:12679:20856 2:N:0:263
CCTGTTTGCTCCCCACGCTTTCGCACCTGAGCGTCAGTCTTCGTCCAGGGGGCCGCCTTCGCCACCGGTATTCCTCCAGATCTCTACGCATTTCACCGCTACACCTGGAATTCTACCCCCCTCTCCGAGACTCAAGCTTGCCAGTATCAGATGCAGTTCCCACGTTTAGCCCGGGGATTTCACATCTGCCTTAACAAACCGCCTGCGTGCGCCTCACGCCCAGTAACTCCGCTTCACGCTTGCACCCTCC
+
AAAABFFBFFFFFGGFAEEFGGAEEFGF3GHG?AAEEAFFGHCGGAAFH?EEEE>EEEEHEGCGGFA>E/FHHHFHHHFGHGHHF?GEC<?EGHDGHDC<B@FGHCG0F2DFGHBFHHHGC?GH0<A<<-<<BG/0<CD/<C00:;:C;<0000:00;<CGG.999/.9;//;:-;-.9FFBFFB9;//;;9/B9B/99EDFFFF?-:;9-;...;;.AE-../;//;BF?..9./;.;..../:BA9;.
@M03896:38:000000000-B4D98:1:1110:7394:22945 2:N:0:263
CCTGTTTGCTCCCCACGCTTTCGCACCTGAGCGTCAGTCTTCGTCCAGGGGGCCGCCTTCGCCACCGGTATTCCTCCAGATCTCTACGCATTTCACCGCTACACCTGGAATTCTACCCCCCTCTACGAGACTCAAGCTTGCCAGTATCAGATGCAGTTCCCAGGTTGAGCCCGGGGATTTCACATCTGACTTAACAAACCGCCTGCGTGCGCTTTACGCCCAGTAATTCCGATTAACGCTTGCACCCTCCG
+
BBBBBFFFFFFFGGGGEEEFGGEEFGGGHHHHEFGGEHGHHHGHGFEGHD0EEEEEGGGHEECEGHE>EGGHHHHHHGFEHGHHHHHGGGFGFGHHHDCGGCGHHHECFGHHGHGFHHHGGGGHHHG.>EEHFGF<<CD<CGG0:CCCFCCCF0CCCFHHHH0.:0;;BFGGG?--DDFGFFGGFFF/BFFBFEFF/FFFFFFFEFDFFFFF-AEBFED>B;?9/;BBFFB99A.9;AA...9/;BDFFF.
@M03896:38:000000000-B4D98:1:1110:7406:22968 2:N:0:263
CCTGTTTGCTCCCCACGCTTTCGCACCTGAGCGTCAGTCTTCGTCCAGGGGGCCGCCTTCGCCACCGGTATTCCTCCAGATCTCTACGCATTTCACCGCTACACCTGGAATTCTACCCCCCTCTCCGACACTCAAGCTTGCCAGTATCCGATGCAGTTCCCAGGTTGAGCCCGGGGATTTCACATCTGACTTCCCAAACCGCCTGCGTGCCCTTTACGCCCAGTACTTCCGACTACCGCTTGCCCCCTCC
+
BBBABFFFFFFFGGFGEEEFFG2EEEGF3ABFEEEGCGHFB5FGEEEC3100AEEEGGDF?EAEEE?/>/FFGHHHH23BGGGFHDGFG/EABGBGG/>CC?2?222<22?FF@DF1<?CGGGH0G<<-<AGF/<<DG0/.;;0:0;;0....:0<90CBF0;./;9/CCGE-B---9/;B/;//;;/9B/F/9.//.;;-9=DAFD9.9.://;FB.999..///9/BB.A-9-;9=--.../;A>-.;
@M03896:38:000000000-B4D98:1:1110:19855:24388 2:N:0:263
CCTGTTTGCTCCCCACGCTTTCGCACCTGAGCGTCAGTCTTCGTCCAGGGGGCCGCCTTCGCCACCGGTATTCCTCCAGATCTCTACGCATTTCACCGCTACACCTGGAATTCTACCCCCCTCTACGAGACTCAAGCTTGCCAGTATCAGATGCAGTTCCCAGGTTGAGCCCGGGGATTTCACATCTGACTTAACAAACCGCCTGCGTGCGCTTTACGCCCACTAATTCCGATTAACGCTTGCACCCTCC
+
ABAABFFFFFFFGGGGEFEFFGEEFGGHBGGFEEEGEHFHHHFGEGDFFCEEAEEEFGGGAEDEGHA>EEFGHHHHGGGHHHHHHHHFEFFGHHGHHFDCGCGHHHB??GGHHHHHHHHGGGGC1G>A.<EHFFC<DCF<<GG00;GGG0;FF:C<0;CGHH0./9;99FFGG-9@?EFFFFGFFFF;BFFBFFB;9.EEFFFFFFAA9AB@9.;BFEDFFB.;;//BFFBA.9:BBAC:A9ABF/AAEF
@M03896:38:000000000-B4D98:1:1110:19840:24400 2:N:0:263
CCTGTTTGCTCCCCACGCTTTCGCACCTGAGCGTCAGTCTTCGTCCAGGGGGCCGCCTTCGCCACCGGTATTCCTCCAGATCTCTACGCATTTCACCGCTACACCTGGAATTCTACCCCCCTCTACGAGACTCAAGCTTGCCAGTATCAGATGCAGTTCCCAGGTTGAGCCCGGGGATTTCACATCTGACTTAACAAACCGCCTGCGTGCGCTTTACGCCCAGTAATTCCGATTAACGCTTGCACCCTCC
+
ABAABFFFFFFFGGGGAFEFFGEEEGGHBFGHEEEGEHGHHHHHGEEFHGCGEE@FGGGHEEDEGHAEEEGHHHHHHGHHHHFHHHHGGGGGHGFHHDDCFCFHHHGFGHHHGHHHHHHGGGGFBGF?<AGHFGG<GGH/GGH0:CGGGFCFC:CG00CFHHBC:9/;FGGECD?BD.BCFBFFFFF/BBF/BFFFF?EFFFCDEFA;9ACD-.ABFEDADDF/9///BFF.:ADFB.-.;A.;;9A.AD
@M03896:38:000000000-B4D98:1:1110:25163:24860 2:N:0:263
CCTGTTTGCTACCCACACTTTCGAGCCTCAGCGTCAGTTGGTGCCCAGTAGGCCGCCTTCGCCACTGGTGTTCCTCCCGATATCTACGCATTCCACCGCTACACCGGGAATTCCGCCTACCTCTGCACTACTCAAGAAAAACAGTTTTGAAAGCAGTTTATGGGTTGAGCCCATAGATTTCACTTCCAACTTGTCTTCCCGCCTGCGCTCCCTTTACACCCAGTAATTCCGGACAACGCTTGTGACCTAC
+
ABAABFFFFFFFGGGGEAGEGGFDFFGHHHHHFGGGEHHHGDFHHHHHHFGHFHEFGGGHAEDEGFGBEGFEGHHHGGGGGFGHHHHGGGGGHHHHHEEFGCHHH>BCCGHHHHGGDBFHHHHF1GGHDGHHFH1F1<CGHGFF1>=<<FDDGCFC=DFGFD/CCC-GHHHGGFGCHHGHHFHGHGFFFGGFBBFFFFBF?DGGGF?DGGDFFBFFFFFFDF.;FFFFFFB@.9=AECC...9/9BFF/F
@M03896:38:000000000-B4D98:1:1110:7421:26019 2:N:0:263
CCTGTTTGCTCCCCACCCTTTCGCACCTGAGCGTCATTCCTCGTCCAGGGGGCCGCCTTCGCCACCGGTATTCCTCCAGATCTCTACGCCTTTCACCGCTACACCTGGAATTCTACCCCCCTCTACGAGACTCAAGCTTGCCACTATCAGATGCAGTCCCCAGATTGACCCCGGGGATTTCACATCTCACTTACCAAACCGCCTGCGTGCTCTTTACTCCCAGTAATTCCAATCAACCCCTGCACCCTCC
+
>AA1>DF1BFFFGGGG1A1BFF0BEEEBBBFGEEAEADDEGHEGGC?B0/A/AA>>EEGGBEACEH>>>>FHHHFHHFBFHFGHHFF?E/BEGFFGF/><B@FGHG?001???@GFFGHGGGC<FG>...<GCC/0<C</<<D0/::=C0:;0:<:</;CGF..000;0;/99---;C/;CBFBBBF/9;/BF/:;/:AA@@;--9---;-;/;BFF/;9A9F99/9BFF///9:BF---9---9:--99
@M03896:38:000000000-B4D98:1:1110:7408:26036 2:N:0:263
CCTGTTTGCTCCCCACGCTTTCGCACCTGAGCGTCAGTCCTCGTCCAGGGGGCCGCCTTCGCCACCGGTATTCCTCCAGATCTCTACGCATTTCACCGCTACACCTGGAATTCTACCCCCCTCTACGAGACTCAAGCTTGCCAGTATCAGATGCAGTTCCCAGGTTGAGCCCGGGGATTTCACATCTCACTTAACAAACCGCCTGCGTGCGCTTTACGCCCAGTAATTCCGATTAACGCCTGCACCCTCC
+
ABAAAFFFFFFFGGGGEEEFFGEFGGGGGHHGEGGGFHHHHHEGEGDFF1?EEE>EEGGH1E?EGGE>>EFHHHHHHGH3GGHHHHGFEFEGHHGHHDBD@CFGHHGACGGHHHHFHHHGGGGH1FF.<<CGCGC0<G0/CGC00<GGCCFGF0;:;CGHHGG.C0/;/;FEBB-999CBFGFFFFF/;FFFF/;;;AEFFFFFFF-;AA-;-..FFFFFFF.9;BFFFFF?.;AFF.;-;..;FFFFFF
@M03896:38:000000000-B4D98:1:1110:21228:26696 2:N:0:263
CCTGTTTGCTCCCCACGCTTTCGCACCTGAGCGTCAGTCTTCGTCCAGGGGGCCGCCTTCGCCACCGGTATTCCTCCAGATCTCTACGCATTTCACCGCTACACCTGGAATTCTACCCCCCTCTACGAGACTCAAGCTTGCCAGCATCAGATGCAGTTCCCAGGTTGAGCCCGGGGATTTCACATCTGACTTAACAAACCGCCTGCGTGCGCTTTACGCCCAGTAATTCCGACTAACGCTTGCACCCTCCG
+
BBAABFF4DFFFGGBEEGGCFGEG2AABFHFHGEFDEHFHHFHGGGGHGF0EEGGGGGGGHG??EGE?>E?BBFFGE0GFHHHHFHHGGG<?GFBFGGGGCCFGHHEFFBFGHHDF?FGGGGGH1GFD.<ED0CCDG/0<CGEF.:=C000CGHFHCGGBGCC.;0;BFFFE?B?-9.;F90BFBF;/9B9BFFBFF?EFBB=AEF?DFFBB9.;/BAD@?D999B9/BF/A-99/;9B..:;B;BD.AD.
@M03896:38:000000000-B4D98:1:1110:21244:26707 2:N:0:263
CCTGTTTGCTCCCCACGCTTTCTCACCTGAGCGTCAGTCTTCGTCCAGGGGGCCGCCTTCGCCACCGGTATTCCTCCAGATCTCTACGCATTTCACCGCTACACCTGGAATTCTACCACCCTCTACGAGACTCAAGCTTGCCAGTATCAGATGCAGATCCCAGGTTGAGCCCGGGGATTTCACATCTGACTTAACAAACCGCCTGCGTGCGCTTTACGCCCAGTACTTCCGCTTAACGCTTGCACCCTTCG
+
AAAAAFFCBFFFGGBEAE0AF13DAD0B0GFGEEA?A2AFF2FAEE/B0A/AEC/EEEGGECEE?F//>E>BEF>FF0CBFF2BF2FAEEFGGGFGHEC?@@FGFH00<?<FGFBFD1@FCAGBGB??/AAFFHF1G11>FGH00==DDF0F00DD00<DG00./:;//0:C@C--@?BFFFEFGGB0FB00;;;0FAE9--;AEF?-9B;@9--/;--;;99/////;/----;/9A9-:9-;9B--/;;
@M03896:38:000000000-B4D98:1:1110:11218:26830 2:N:0:263
CCCAGTATGGGTCTTAACCATTCTACAGTCAGATATGATAAGGCCTCTGGCGTAGTCTATTTTGTGTTAACTGGAGTTATATACAACTCAGTTGAGTTTTATATTTATTCTGGAGGGTGTTATCACAAACACTCTTTATATCTACATTTGTTGACGTAGGATCTACATGTGACTATATCGCCTCGTCTACAATTTTCATATAATAATGTTGTCACTGTGTCTACGTCGCCATTGCCACTAAATCACAAGCA
+
1>AAA11B3B1B1BFF3111113D3311A11BAF1333D3B11A0101B11ABE?/FB2BBGGBEB00A21210A0BA2222D221AB11112D2112DD212BB2222222B10////>/B@2221B>/001B1B1222>B2211B222BB021/?/0?1B011111@@22>2112@@/////??//?1111<111<<<<F1>11>1111/000=00000000...--...000:00///0000;00../
@M03896:38:000000000-B4D98:1:1110:19302:28616 2:N:0:263
CCTGTTTTCTACCCACACTTTCGAGCCTCAGCGTCAGTTGCTGCCCAGTAGGCCGCCTTCGCCACTGGTGTTCCTCCCGATATCTACGCATTCCACCGCTACACCTGGAATTCCCCCTACCTCTTCACTACTCAAGACAAACAGATTTGCAAGCAGTTTCTGGCTTGCGCCCATAGATTTCACTTCCAACTTTCCTTCCCGCCTGCTCTCCCTCTACACCCAGTACTTCCGGCCACCGCCTGCTACCTAC
+
AAAAAFF1BB3DGGGG1ABAFFBF0AEGGBBBA0EE0BA1111ABABA1D1ABBAAEEEF/AEEGF10@BB?FF2BGF/?ECGFHGF?>E?EHGFHHEEE/<BGG0000B<GDD1BB/FFGFHF112@>GGHG1<1?0?0FGG001???1<1F<C0<11111>1>.<.<<=<.G/:;00;CGG0::C0;C/C000;99CF.AAG.AF00;9;9//0;0;/=.-9///;BF?---9-;-;-A--/99;//9
@M03896:38:000000000-B4D98:1:1110:19320:28620 2:N:0:263
CCTGTTTGCTACCCACACTTTCGAGCCTCAGCGTCAGTTGGTGCCCAGTAGGCCGCCTTCGCCACTGTCGTTCCTCCCGATATCTACGCATTCCACCGCTACACCGGGCATTCCGCCTACCTCTGCACCACTCAACCAAAACAGTTTTTAAAGCAGCTTATGCGTTGAGCCCATAGATTTCACTTCCAACTTGTCTTCCCGCCTGCGCTCCCTTTACACCCAGCACTTCCGGACCACGCTTACTACCTCC
+
>A1>>FD1BB@DGGEE?E1BGG0A0BEFGH1F0AAEAA211ABBECC/1DF1BF/AEEEG/AE?EB121>?BFGHFFFEC?EEFFGH/>?EEHFDGH/>/<EBFF/<//>FGH>0<C??GHHGF1?1?00?GC0?00<..<<>011<>..<00=/</<D0000.:.-:/;/;:/:0CC0CFFFB09;;0C9B00;0;C0:.;9C..-;-:9A-/;/B99BB-A-;9FFFB---;-9--:-:-9/9/9/;9
@M03896:38:000000000-B4D98:1:1110:19308:28637 2:N:0:263
CCTGTTTGCTACCCACACTTTCGAGCCTCAGCGTCAGTTGGTGCCCAGTAGGCCGCCTTCGCCACTGGTGTTCCTCCCGATATCTACGCATTCCACCGCTACACCGGGAATTCCGCCTACCTCTGCACTACTCAAGCAAAACAGTTTTGAAAGCAGTTTATGGGTTGAGCCCATAGATTTCACTTCCAACTTGTCTTCCCGCCTGCGCTCCCTTTACACCCAGTAATTCCGGACAACGCTTGTGACCTAC
+
BBBABFFFFFFFGGGGAEGDGGEFGEGHHHHGEFEEEGFH3FFGHFGFFHHHGGAEGGGHAEDEGGC?BGHEHHGHHGGGGGGHHHHGGEFGHGHHHEEFGEFHH@B@BFHHHHFCDADHHFHHCGFGGHHHFGFF1F0GFHH01FFGFEGFH<CG==<00=CCC<:/CCHGEHB0GGFHHBHGBGB0;FGEB0FFFFGG.BCDGF?CCDDEF/BFFBBBD.A9F/BFFFBCB--;A-B9A../9;BBFF
@M03896:38:000000000-B4D98:1:1111:22227:4380 2:N:0:263
CCTGTTTGCTACCCACACTTTCGAGCCTCAGCGTCAGTTGGTGCCCAGTAGGCCGCCTTCGCCACTGGTGTTCCTCCCGATATCTACGCATTCCACCGCTACACCGGGAATTCCGCCTACCTCTGCACTACTCAAGAAAAACAGCTTTGAAAGCAGTTTATGGGTTGAGCCCATAGATTTCACTTCCAACTTGTCTTCCCGCCTGCGCTCCCTTTACACCCAGTAATTCCGGACAACGCTTGTGACCTAC
+
ABBABFFFFFFFGGGGGEFBFGEGGEGHHHHHGGGGEHFF3FGGHFGGGFGHGGEEGGGHHFGGGHGGGFHEHHHHHGG?FGGHHHHGFGGGHHHHHGEGGFGHHECCFGHHHH@DEEGHHHHHFFFGDGGHFDC<FFHFHGHG0<FGDG0GHHHHDDGFFGBCGC:/:CGECGF0GFHHHFHGHHGFFGGGBFFFGGGFGCGBEFGGGGFFFFFFFFFFDE.BBFFFFFF-:99;A>DDA..:/;FFFB
@M03896:38:000000000-B4D98:1:1111:23285:5328 2:N:0:263
CCTGTTTGCTACCCACACTTTCGAGCCTCAGCGTCAGTTGGTGCCCAGTAGGCCGCCTTCGCCACTGGTGTTCCTCCCGATATCTACGCATTCCACCGCTACACCGGGAATTCCGCCTACCTCTGCACTACTCAAGAAAAACAGTTTTGAAAGCAGTTTATGGGTTGAGCCCATAGATTTCACTTCCAACTTGTCTTCCCGCCTGCGCTCCCTTTACACCCAGTAATTCCGGACAACGCTTGTGACCTACG
+
ABABBFFFFFFFGGFGFEFFGGEGHFGHHHHHGGGGGHAG3EFHHFHHGHHGGHEGGGGHHGGGGHFGGFGFHGHHHGGGGGGHHHHGFGGGHHHHHGGGFEFGGEFCGGHHHHFFGADHHHHHFGFFDHHHCDGF1<0CCGHH<FGG0F=DGHGHDGFHHGC<C<@;GGGGCHHGHHFHHHHHHGGFGGGGFFFFGEGFDGGDEFGGGGFFFFFFFFFFFEEFFFBFFFFFB@-.ABDA?.9;9BFF/9.
@M03896:38:000000000-B4D98:1:1111:18969:7017 2:N:0:263
CCTGTTTGCTCCCCACGCTTTCGCACCTGAGCGTCAGTCTTCGTCCAGGGGGCCGCCTTCGCCACCGGTATTCCTCCAGATCTCTACGCATTTCACCGCTACACCTGGAATTCTACCCCCCTCTACGAGACTCAAGCTTGCCAGTATCAGATGCAGTTCCCAGGTTGAGCCCGGGGATTTCACATCTGACTTAACAAACCGCCTGCGTGCGCTTTACGCCCAGTAATTCCGATTAACGCCTGCACCCTCC
+
BBBBBFFFFFFFFGGFEEEAFGEEEGGGFGHFGGGGGHHFFHFGEEAFGEGCEE>EGGGHHGGGGGF/>E?GHGGHGFHFHGFHGGHFE?EEHHHGHGGGCB2GHHCCCFGFHHFGHHHGG@DGGF>..<<DG0GFGFB<CGF0:CGC:0;CCFBGC;GFHFB./99/;CFE-@-999BFFBFFFFF//;BBBFB:/.AEBFFFFFAADFFD-.9FF.ADDDE:F/BBFFBA.ADBFFF-.A.;;BD?EF
@M03896:38:000000000-B4D98:1:1111:17980:8446 2:N:0:263
CCTGTTTGCTCCCCACGCTTTCGCACCTGAGCGTCAGTCTTCGTCCAGGGGGCCGCCTTCGCCACCGGTATTCCTCCAGATCTCTACGCATTTCACCGCTACACCTGGAATTCTACCCCCCTCTACGAGACTCAAGCTTGCCAGTCTCAGATGCAGTTCCCAGGTTGAGCCCGGGGATTTCACATCTGACTTAACAAACCGCCTGCGTGCGCTTTACGCCCAGTAATTCCGATTAACGCTTGCACCCTCC
+
ABBBBFFFFFFFGGGGEEEFFGEEEGGGBFFGEEEFEGHF5FABEE?FGF0AEEEFGGGH?EEEGHE>>>CGHHHHHFFFHGHHHHHGFFGFHGFGHFCGCCGHHGFCFHHHGHGHHHHGGGGHHHF..<<GCGC<GFD/GGGCF0;C;;00<GFF:CGHHG0.:99/;CFG?9--:;BFFBFCFFF/9BF/BFFF/9AA-;>?AA=9DD;B-9./B9.BCD.//;:9FF/D.A.9F.9...;/9;DFFA
@M03896:38:000000000-B4D98:1:1111:26607:8993 2:N:0:263
CCTGTTTGCTCCCCACGCTTTCGCACCTGAGCGTCAGTCTTCGTCCAGGGGGCCGCCTTCGCCACCGGTATTCCTCCAGATCTCTACGCATTTCACCGCTACACCTGGAATTCTACCCCCCTCTACGAGACTCAAGCTTGCCAGTATCAGATGCAGTTCCCAGGTTGAGCCCGGGGATTTCACATCTGACTTAACAAACCGCCTGCGTGCGCCTTCCGCCCAGTCATTCCGATTCACGCTTGCACCCTCC
+
BBAABFFFFFFFGGFF2EEFEGEEEGGHFFFFEEEEEGGHFHHHGGEHHGAAEEEGGGGHHEFGGHAE>@FHGHHHGFGFGHFHHGGGGEEEGGBHFDCG@BDGGGFA2?FGHHFFGFHGGGGHFHG>.CEF0<<0<G0<<CD:0:C;0::;0CH0;;GFFF0.:0//99;E?@-9-;:0FBF0BFB/9BBFBF9//.AEDFFFEF-.999@.;D/;;A.;A.B9FBFFF/9A.9/;.:..../:;AFED
@M03896:38:000000000-B4D98:1:1111:26597:9013 2:N:0:263
CCTGTTTGCTCCCCACGCTTTCGCACCTGAGCGTCAGTCTTCGTCCAGGGGGCCGCCTTCGCCACCGGTATTCCTCCAGATCTCTACGCATTTCACCGCTACACCTGGAATTCTACCCCCCTCTACGAGACTCAAGCTTGCCAGTCTCAGATGCAGTTCCCAGGTTGAGCCCGGGGATTTCACATCTGACTTACCAAACCGCCTGCGTGCGCTTTACGCCCAGTCATTCCGATTCACGCTTGCACCCTCC
+
BBAABFFFFFFFGGGGEFEFFGEE2EEFHHHHGGGDFHGHHHHHGG?GHC?FEEEGGGGHFEEGGHEE>EGHHHHHGFH3GGHHHFHGGGGGHGFGHCBDBBDGHHFFFFHHGHHFHHHGGDGHHHGA<DGHFG/<<CD/<G00:0=C0:0<CG0C;CGFHB0.:0//;:CE-:-:-;BFF0FBFFF9FFFF//;9/9;E-@DFFF;;99-;;AE/BE?BC..9//;FFFFA.A//BEF.;E9/;FDEFF
@M03896:38:000000000-B4D98:1:1111:26585:9027 2:N:0:263
CCTGTTTGCTCCCCACGCTTTCGCCCCTGAGCGTCAGTCTTCGTCCAGGGGGCCGCCTTCGCCACCGGTATTCCTCCAGATCTCTACGCATTTCACCGCTACACCTGGCATTCTACCCCCCTCTACGAGCCTCACGCTTGCCCCTCTCAGCTGCAGTTCCCCGGTTGCGCCCGGCGCTTTCACATCTCACTTAACAAACCGCCTGCGTGCGCTTTCCGCCCAGTACTTCCGATTCACGCCTGCCCCCTCC
+
AAAAAFFBDDDFGGGGAEEFFF2E2EEHFGHEAAE2EGGHHHGFEEABGA0A>E>EEGGG?BEEEG>>>>FHHFFGG03BGFGHHFGFGEEDFBBFG?B@>B<FG?F<0<1<GF1?FGHGCGDC1F.>.-<</<.<<C..=C0.;:CG00/;:CF/;;;BF/--9.-.-;;B---;-;AEF/;/;BF/;BBFB/B;/9;A-;@..;-9.;-;9;./;9.;@A./;/9/:F.9.A9/;.;.;.9.;;@@DD
@M03896:38:000000000-B4D98:1:1111:9499:10060 2:N:0:263
CCTGTTTGCTACCCACACTTTCGAGCCTCAGCGTCAGTTGGTGCCCAGTAGGCCGCCTTCGCCACTGGTGTTCCTCCCGATATCTACGCATTCCACCGCTACACCGGGAATTCCGCCTACCTCTGCACTACTCAAGCAAAACAGTTTTGAAAGCAGTTTATGCGTTGAGCCCATAGATTTCACTTCCAACTTGTCTTCCCGCCTGCGCTCCCTTTACACCCAGTAATTCCTTACTACGCTTCTTACCTAC
+
AAAAAFFBFFFFGGFEEAFEGFE2FEGHHHFFEFD2EGFAAEEDFC3BFABGDFAAEGGH1AEEEHF2B?GEGHHHHEEEF/EFHHHFEEEGGFFFGEEGECEFF/////BFFF@ADA/@FGFF1?1?DCGGB11<1<0<0>.0<>FF0.1<=C/CDDGGGH0.C.:.:0;::C/0;;CCGCGHHFF00BFF0CFFFB09.-BD..A@BF.99/BB9/9/9..99/;BBB/////9/.9.9.///9/9/9
@M03896:38:000000000-B4D98:1:1111:9517:10065 2:N:0:263
CCTGTTTGCTACCCACACTTTCGAGCCTCAGCGTCAGTTGGTGCCCAGTAGGCCGCCTTCGCCACTGGTGTTCCTCCCGATATCTACGCATTCCACCGCTACACCGGGAATTCCGCCTACCTCTGCACTACTCAAGAAAAACAGTTTTGAAAGCAGTTTATGGGTTGAGCCCATAGATTTCACTTCCAACTTGTCTTCCCGCCTGCGCTCCCTTTACACCCAGTAATTCCTGACAACGCTTGTGACCTA
+
AAAABFFFFFFFGGGFCEFFGGFDGEGHHHFHGGGE2FGAAEFFGGBCGD5GEGEEGGGHFEEEGHG2@FFEFHHHGGE1EEGGHHHFEEFGHHHHH/EEEEFGGE///BGGGF@ADGACGHHHHF<FD1FGC1111<<<0>F01>FD0.0<DFGFHDFHFF/.<<://::C:CC0;;GGHHHHHGF0;BFF0CFFFB9/.-?D??--;CDABBF;BB/:.;.;//BFFB///://99-.9..///9B/
@M03896:38:000000000-B4D98:1:1111:28391:10977 2:N:0:263
CCTGTTTGCTACCCACACTTTCGAGCCTCAGCGTCAGTTGGTGCCCAGTAGGCCGCCTTCGCCACTGGTGTTCCTCCCGATATCTACGCATTCCACCGCTACACCGGGAATTCCGCCTACCTCTGCACTACTCAAGAAAAACAGTTTTGAAAGCAGTTTATGGGTTGAGCCCATAGATTTCACTTCCAACTTGTCTTCCCGCCTGCGCTCCCTTTACACCCAGTAATTCCGGACAACGCTTGTGACCTACG
+
AAAB3DFFFFFFGGGGGEBBFGEFGEGHHHGGEEFGFGFHBEFFHHHHBAEFFGAEGGGH1EEFGGCFDFGGHGHHHGGGGGGHHHHGGGEGHHHHHFEEEEBGHEBBFGHHGHFBG/EHHFHH1GFG1FGHFGFG1<0FFFH0<1F<0>DGHHHHDGFG0D/<CEAGHGHGHGHFHHHHH0G:GGGGGGGG0;CFFGFGBFGGEF?D?CDF9BFFFFFFFF?B9F:BFFF-9-B.;CFA.9.:/;BFFF.
@M03896:38:000000000-B4D98:1:1111:24546:11822 2:N:0:263
CCTGTTTGCTACCCACACTTTCGAGCCTCAGCGTCAGTTGGTGCCCAGTAGGCCGCCTTCGCCACTGGTGTTCCTCCCGATATCTACGCATTCCACCGCTACACCGGGAATTCCGCCTACCTCTGCACTACTCAAGAAAAACAGTTTTGAAAGCAGTTTATGGGTTGAGCCCATAGATTTCACTTCCAACTTGTCTTCCCGCCTGCGCTCCCTTTACACCCAGTAATTCCGGACAACGCTTGTGACCTACG
+
CCCCCFFFFFFFGGFGEAFFGGEGHGGHHHHHGGGGGHHHFGGGHHGHGFHHHHGGGGGHHGGGGHHGGHHGHHHHGGGAEEEHHHHGGGGGHHFHHGGGGCGHHGDCDGGHHGGDGDGHHFHHHGGHFHHHG1<DGGHHHGHF1FG<CA00=GFHDGGHGH<<C<;;GHHFEGCC0CCGHFGHFGFBBFFFB0CFFFF9D?GDFEGGFGFFBF//999/;?EFFFFFFFF-.;9.;@FDA.9/9;BF/B.
@M03896:38:000000000-B4D98:1:1111:24536:11842 2:N:0:263
CCTGTTTGCTACCCACACTTTCGAGCCTCAGCGTCAGTTGGTGCCCAGTAGGCCGCCTTCGCCACTGGTGTTCCTCCCGATATCTACGCATTCCACCGCTACACCGGGAATTCCGCCTACCTCTGCACTACTCAAGAAAAACAGTTTTGAAAGCAGTTTATGGGTTGAGCCCATAGATTTCACTTCCAACTTGTCTTCCCGCCTGCGCTCCCTTTACACCCAGTAATTCCGGACAACGCTTGTGACCTACG
+
BCBBBFFFFFFFGGGGCEFFGGGGHGGHHGHHGGGGEHHHBEGHHFHHGFHHHHGGGGGHGFGGGHGGGHHGHFHHHGGGGGGHHHHGGGEGHGHHHGFGGGFGHGCCDGHHHHHGGGGHHHHHHHHHGGHHGHF1DGHHHGGG1GHFGGFHHHGHDGHHFHFGHFGGHHHGEHHGHHHHH0CGFGFFFGGGFFFBFGFG?DGGGGGCFFFFFFFFFFFFDE.BFFFFFFE=D--;;-DDA.A/BFB/BF.
@M03896:38:000000000-B4D98:1:1111:17079:12802 2:N:0:263
CCTGTTTGCTCCCCACGCTTTCGCACCTGAGCGTCAGTCTTCGTCCAGGGGGCCGCCTTCGCCACCGGTATTCCTCCAGATCTCTACGCATTTCACCGCTACACCTGGAATTCTACCCCCCTCTACGAGACTCAAGCTTGCCAGTATCAGATGCAGTTCCCAGGTTGAGCCCGGGGATTTCACATCTCACTTAACAAACCGCCTGCGTGCGCTTTACGCCCAGTAATTCCGCTTAACGCTTGCACCCTCC
+
ABA>AFFCFFFFGFGGEEE2FGEEDEGG332BAFFDGHGE5GGFEE1B3E0AAEEEEGEH1EEEEHE/>EFHFHHHFFGBGGGGGGG?E?AEGHHHG?BCDCDGGHB0<GFGGFFFGHHCGGGC<GF..<<0C0/0<C0<<C=00:;=;00;0CC0CGCGGGF.:0://9FE-9;-AA9CFBFFBFF//;BB//B//.AE9@?FFF;AFFBB-;:/B.A=B.A/:/;/99/.;..;9?>...:;9BDAAA
@M03896:38:000000000-B4D98:1:1111:17082:12819 2:N:0:263
CCTGTTTGCTCCCCACGCTTTCGCACCTGAGCGTCAGTCTTCGTCCAGGGGGCCGCCTTCGCCACCGGTATTCCTCCAGATCTCTACGCATTTCACCGCTACACCTGGAATTCTACCCCCCTCTACGAGACTCAAGCTTGCCAGTATCAGATGCAGTTCCCAGGTTGAGCCCGGGGATTTCACATCTGACTTAACAAACCGCCTGCGTGCGCTTTACGCCCAGTAATTCCGATTAACGCTTGCACCCTCC
+
BBBBBFFFFFFFGGGGEEEFGGEEFGGGAFGGEGDEEHHHFHHHGE1GGDEGEEEGGGGHFEGGGHEEEEGHHHHHGHHGHGHHHHHGFEGGHHHHHGDGFCGHHHFFFHHHGHGFGHHGGGGHHGFA.CCHFBGDGGG/CGH0:=CGCC0GFGHBCCHHHHB.:99:FFGG?CA?@DFFFGGGFFE/:BBFFFFB/AEFCFFFFFF.;ABD-.AFFEDCDF.:BFFFFFF.9.DFF.:99.;;BFDEEF
@M03896:38:000000000-B4D98:1:1111:22714:12904 2:N:0:263
CCTGTTTGCTACCCACACTTTCGAGCCTCAGCGTCAGTTGGTGCCCAGTAGGCCGCCTTCGCCACTGGTGTTCCTCCCGATATCTACGCATTCCACCGCTACACCGGGAATTCCGCCTACCTCTGCACTACTCAAGAAAAACAGTTTTGAAAGCAGTTTATGGGTTGAGCCCATAGATTTCACTTCCAACTTGTCTTCCCGCCTGCGCTCCCTTTACACCCAGTAATTCCGGACAACGCTTGTGACCTAC
+
ABAAAFFFFFFFGGGGGEGFGGFGBEEHHHGHGGEEFHFF3EFFFFFGFFHHHFAEGGGHFEEFGHFE@?GFHHFHGGGGGGGHHHHGEFGGHHGHHFGGGEGHHG/>CGHHHH@BEAGHHHHHFHGHGHHHGDFD1>CHHGHE1>1F0FDDGHHHDDFHFH/C<<-::GHFEHHFHFHGHFHGHGGFFGFBB;FBFGFFDFGGE?BDCGFFB9FFFFBBDE.:BB9FFF/-99-.;BF.9../;BB/;B
@M03896:38:000000000-B4D98:1:1111:25692:14018 2:N:0:263
CCTGTTTGCTCCCCACGCTTTCGCACCTGAGCGTCAGTCTTCGTCCAGGGGGCCGCCTTCGCCACCGGTATTCCTCCAGATCTCTACGCATTTCACCGCTACACCTGGAATTCTACCCCCCTCTACGAGACTCAAGCTTGCCAGTATCAGATGCAGTTCCCAGGTTGAGCCCGGGGATTTCACATCTGACTTAACAAACCGCCTGCGTGCGCTTTACGCCCAGTAATTCCGATTAACGCTTGCACCCTCCG
+
ABBBBFFFFFFFGGGGCFEFGGEEFGGHFHHHEGG2EGHHHHHHGF?HHGFGFGEGGGGHEGGGGHE?EEGHHHHHFGHFGHHHHHHGGFGGHHHHHGGGGFGHHHEGGHHHHHHHHHHGGGGHGHGGDGGHFFH<DGH/CGD0:=CCB0:CGHFHG:CCHFF:C09:CFGFCGBFGGGGGFGFFFF/9FFFFFFFFFFF=;FAEF-..;>@-9.9B9A;DF99B//:F/B.;.;/9.B..999/BA.AD.
@M03896:38:000000000-B4D98:1:1111:18644:14592 2:N:0:263
CCTGTTTGCTACCCACACTTTCGAGCCTCAGCGTCAGTTGGTGCCCAGTAGGCCGCCTTCGCCACTGGTGTTCCTCCCGATATCTACGCATTCCACCGCTACACCGGGAATTCCGCCTACCTCTGCACTACTCAAGAAAAACAGTTTTGAAAGCAGTTTATGGGTTGAGCCCATAGATTTCACTTCCAACTTGTCTTCCCGCCTGCGCTCCCTTTACACCCAGTAATTCCGGACAACGCTTGTGACCTAC
+
BBBBBFFFFFFFGGGGGEFFGGEGCEGHHHFGEGEAEGGFGFGFHFGGGGFFEBAEFGGHEEFGGHCG@BGEHHHHHGGGGGGHHHHGFFEGHHHHHGEGGGFHHFC@CGHGHH@EFGGHHBGFFG?FGFGBGFFFBG0GHGE0DG1FFE0<GHHHFHGHHHFGCEAC/<GFGFHCGFCFFCGHHGGGGGGFFBCFGGGGGGGDGECGGGFFFFFFFFB/D?./9/9/;9/9.99;ABF.;.9;9BFFBF
@M03896:38:000000000-B4D98:1:1111:7711:19741 2:N:0:263
CCTGTTTGCTCCCCACGCTTTCGCACCTGAGCGTCAGTCTTCGTCCAGGGGGCCGCCTTCGCCACCGGTATTCCTCCAGATCTCTACGCATTTCACCGCTACACCTGGAATTCTACCCCCCTCTACGAGACTCAAGCTTGCCAGTATCAGATGCAGTTCCCAGGTTGAGCCCGGGGATTTCACATCTGACTTAACAAACCGCCTGCGTGCGCTTTACGCCCAGTAATTCCGATTAACGCTTGCACCCTCC
+
BCBBCFFFFFFFGGGGEEAFFGEEEGGHCGBGAFEGAGGHHHHHGDFGHDAEEEEEGGGHEEGGGHEEEFGHHHHHHHGHHGHHHHHFEFEFHHHHHDCFGCGHHHFCCGHHHHHHHHGGGGGHHHG?<AEHF<B<DGF<GGH0:;GCCCCFHHEH:CGHHH0.:09=/:FGAD??CAFGFGGGFFF/;BFF9FB::AEAAFFDEFFDFFCDB..BFAADFD./;9;BFFF.A.99BA@9E9E/BBAAEF
@M03896:38:000000000-B4D98:1:1111:7707:19759 2:N:0:263
CCTGTTTGCTCCCCACGCTTTCGCACCTGAGCGTCAGTCTTCGTCCAGGGGGCCGCCTTCGCCACCGGTATTCCTCCAGATCTCTACGCATTTCACCGCTACACCTGGAATTCTACCCCCCTCTACGAGACTCAAGCTTGCCAGTATCAGATGCAGTTCCCAGGTTGAGCCCGGGGATTTCACATCTGACTTAACAAACCGCCTGCGTGCGCTTTACGCCCAGTAATTCCGATTAACGCTTGCCCCCTCC
+
BCBCCFFFFFFFGGGGEEEEFGEFGGGHCHHGGGFGEGGHGHHHFE?GGEFEFEEEGGGHGFGEGHFFEEGHHGGHHFF?GGHHHHHGGEEFHHGHHDDFDCGHHHEFFGHHHHHHFHHGGGGHHHG?ADEHB0C0<G</<CGB:0<;CGCGHGGHG0<GHH0./0/:BFFGGGG?C.9CF0FFFFF//BBFBFBFB;EE=FFFAAAD.;-@-A.:F..:;.ABF/B9BBFDD.A/;.=;:../::>-;A
@M03896:38:000000000-B4D98:1:1111:5865:21993 2:N:0:263
CCTGTTTGCTACCCACACTTTCGAGCCTCAGCGTCAGTTGGTGCCCAGTAGGCCGCCTTCGCCACTGGTGTTCCTCCCGATATCTACGCATTCCACCGCTACACCGGGAATTCCGCCTACCTCTGCACTACTCAAGAAAAACAGTTTTGAAAGCAGTTTATGGGTTGTGCCCATAGATTTCACTTCCAACTTGTCTTCCCGCCTGCGCTCCCTTTACACCCAGTAATTCCGGACCACGCTTGTGACCTCCG
+
BBBBBFFFFFFFGGFFEEGFGGEGHGGCGGGGGGFEGFGHCEDHHFHEGFFBHB0AEEEHHGGGEFFCFFGEFGHHHGG1>EEFHHHGGGGGHHHHHGEG?EDHGF/<>BGGHHHAEDFGF2GBFGBFGFHHGBC1?C<<CEHC1>GDCF<=DCCG0=DHHH/CCC@..;;CFGHHFHE;C0;:FFB90;CFC9FFFFFF.@A?AFCAGGAEFF///B/;;9EFBBFBF:/9.:-...AD.99/99/B/:.
@M03896:38:000000000-B4D98:1:1111:5877:22007 2:N:0:263
CCTGTTTGCTACCCACACTTTCGAGCCTCAGCGTCAGTTGGTGCCCAGTAGGCCGCCTTCGCCACTGGTGTTCCTCCCGATATCTACGCATTCCACCGCTACACCGGGAATTCCGCCTACCTCTGCACTACTCAAGAAAAACAGTTTTGAAAGCAGTTTATGGGTTGAGCCCATAGATTTCACTTCCAACTTGTCTTCCCGCCTGCGCTCCCTTTACACCCAGTAATTCCGGACAACGCTTGTGACCTACG
+
BBBBBFFFFFFFGGGGGEFGGGEGGFGHHHHHGGGGEHGHEEDHHFCGFFHHHHEFGGGHHGGGGHBCFFHGHHHHGGGDGGCHHHHGGGGGHHGHHEGGFGFHGE/<@DFGHHGGGDGHHFHH1GDGFFGHF<CD?FFFGGHFFFHHHGHHHHFHDD=GGHGGCC;C/CGG.GHFHGHFHFGHHG0CFFFFBFG0F0;CA?GDGFGFGGFFFB:BFFBFDFEFFEFFB:9-.;-.;9-.;../;BFF9B.
@M03896:38:000000000-B4D98:1:1111:20663:22353 2:N:0:263
CCTGTTCGCTCCCCACGCTTTCGCGCCTCAGCGTCAGTTACAGACCAGAGAGTCGCCTTCGCCACTGGTGTTCCTCCACATCTCTACGCATTTCACCGCTACACGTGGAATTCCACTCTCCTCTTCTGCACTTAAGTTCCCCAGTTTCCAATGACCCTCCACGGTTGAGCCGTGGGCTTTCACATCAGACTTAACAAACCGCCTGCGCGCGCTTTACGCCCAATAATTCCGGACAACTCCTGCCCCCTAC
+
ABBAAFFBBBBBGGGGFFGFGGFEAEGGGHHHGGGDFHG5FGDFHG2GHHGAGGEEGEGHEEGGGHEFFFGFHHHHGFHHGHFHGGHFGGGGHHHHH/EG/>GHEFHFDHHHFHHHHHHHHGHHHHF@FFG<GG1??FGGHH???FGHFF11CDGHHFHG<G.<C.<</0C@.@--:GCHFFF:GHF00;FF0;0;0;CAGCCDEF-9-=@BF?E/9.:9B...9/:BFB/-.;-:A/:/://;.;--:.
@M03896:38:000000000-B4D98:1:1111:4862:22366 2:N:0:263
CCTGTTTGCTACCCACACTTTCGAGCCTCAGCGTCAGTTGGTGCCCAGTAGGCCGCCTTCGCCACTGGTGTTCCTCCCGATATCTACGCATTCCACCGCTACACCGGGAATTCCGCCTACCTCTGCACTACTCAAGCAAAACAGTTTTGAAAGCAGTTTATGGGTTGAGCCCATAGATTTCACTTCCAACTTGTCTTCCCGCCTGCGCTCCCTTTACACCCAGTAATTCCGGACAACGCTTGTGACCTAC
+
ABBABFFFFFFFGGGEGEGFGGEFCEEGHGHGEEEEFHHH3FFFGFFGGGHDGGAEGGGHFEFEEG@?BFGGHHHHGGGGGGGHHHHGFGGGHHGHHEEEEEGHHE</>CHHGHGDFDFHHEHHBG<G<GHHFF111><1FHF0<F=G0FFFHHB<0DDGFHC.C<;/;CCEGHHBHFHHHHHHHHFFGGGE09CFGBFB.?FGGGAFGGFFFBFFFFBBDEF9FBBBFFB-.-999-@.9.9/9:BFFF
@M03896:38:000000000-B4D98:1:1111:23709:23053 2:N:0:263
CCTGTTTGCTCCCCACGCTTTCGCACCTGAGCGTCAGTCTTCGTCCAGGGGGCCGCCTTCGCCACCGGTATTCCTCCAGATCTCTACGCATTTCACCGCTACACCTGGAATTCTACCCCCCTCTACGAGACTCAAGCTTGCCAGTATCAGATGCAGTTCCCAGGTTGAGCCCGGGGCTTTCACATCTGACTTAACAAACCGCCTGCGTGCGCTTTACGCCCAGTAATTCCGATTAACGCTTGCCCCCTCC
+
ABBABFFFFFFFGGGGAEEFGGEEDGGH3GEGGGGGEHFGDHHHGEEGHE0EAE>EGGGHFEGGGGE>>EFHHHHHGBBFHHHHFHHGGGGGHHFHHDFGFBBGHGFGGHHHGF<GDGGGGGGHFGF<.CCGF0C<D/D<EGHB0;CH00:GHHFGGBFHGHFC/;/:9CFE?;9--;:FFFFFFFB/9BFF;BB;BAFEFFFDEFFDFA-@:.9BF9AAFFFBB///BF/..;.;FFF.9.9/:;B@FD
@M03896:38:000000000-B4D98:1:1111:23730:23054 2:N:0:263
CCTGTTTGCTCCCCACGCTTTCGCACCTGAGCGTCAGTCTTCGTCCAGGGCGCCGCCTTCGCCACCGGTATTCCTCCAGATCTCTACGCATTTCACCGCTACACCTGGAATTCTACCCCCCTCTACGAGACTCAAGCTTGCCAGCATCAGATGCAGTTCCCAGGTTGCGCCCGGGGATTTCACATCTGACTTAACACACCGCCTGCGTGCGCTTTACGCCCAGTAATTCCGCTTAACGCTTGCACCCTCC
+
AB??AFFFFFFFFEBFEEE2FGEGFEEFHFFFCGGFGHGGCHHAEE1FH?1AAE>EEGFHAE??EGE/>E1GGFFHEFG3FGHHHHHFE?EEHHHGGE@DGCBFFH0?<FFHHHGFHHH@@CD01>C...CFC0/<DF0<<GDG.<DC:00;;GCG;;CCGBFCC0/.;-9A9----;/CF0B/BFF//;B/99F;/AADBB>AAF=ADDBB-D9;;.A->A.9B/BBFFF.99;BBFB.;9;/;F..;A
@M03896:38:000000000-B4D98:1:1111:18527:23252 2:N:0:263
CCTGTTTGCTACCCACACTTTCGAGCCTCAGCGTCAGTTGGTGCCCAGTAGGCCGCCTTCGCCACTGGTGTTCCTCCCGATATCTACGCATTCCACCGCTACACCGGGAATTCCGCCTACCTCTGCACTACTCAAGAAAAACAGTTTTGAAAGCAGTTTATGGGTTGAGCCCATAGATTTCACTTCCAACTTGTCTTCCCGCCTGCGCTCCCTTTACACCCAGTAATTCCGTACAACGCTTGCGACCTCC
+
ABAABFFFFFFFGGGGCAF5BFEFFEGHHHHHGGDEEEFH3EADHCFFBFBEFGEEGGGHGEFGGHF2BBGEHHHHGGGECEEGGHHGGFGGHHGHHFGGFEFHHF//CCFHHG<CD?CGHHHHFG?CDGGHF1?11FGFHEF01>=F0.DGHHHHD0GD<DC.=.-//CCE.CB0HFGFGFHFGCBBBBFB;;CCGFBFGGGGGFB-@DFF./FFBBBFD.A9F/9/FBB/9:.BB-@.9..--;99/9
@M03896:38:000000000-B4D98:1:1111:18509:23268 2:N:0:263
CCTGTTTGCTCCCCACACTTTCGAGCCTCAGCGTCAGTTGCTGCCCAGTAGGCCGCCTTCGCCACTGGTGTTCCTCCCGATATCTACGCATTCCACCGCTACACCGGGAATTCCGCCTACCTCTGCACTACTCAAGAAAAACAGTTTTGAAAGCAGTTTATGGTTTGACCCCATACATTTCACTTCCAACTTATCTTCCCGCCTGCGCTCCCTTCACACCCAGCAATCCCGGACAACCCCTCTGCCCTC
+
BBB@BFFCFF5BFEGE2ABBBGEAGFGHHHGFEEEGGDG55AB3FF3F355ABGEEFGGHAEBEFHFGDEGEHHHHHA1?EEGHHBHFEEGGGGGHHEFGGEFGG@@BBDHHHH@??//@<FHH1F1?1<?GF11<1<00>>>>1<F10<00=C/<00D00=/0=<.00<:..C//00;00<CCF0B00/;000;909;/.-9..;9-;CDA.B./B/9.D.....9/;;.9---.9..;.9.//;;/.
@M03896:38:000000000-B4D98:1:1111:26671:23343 2:N:0:263
CCTGTTTGCTCCCCACGCTTTCGCACCTGAGCGTCAGTCTTCGTCCAGGGGGCCGCCTTCGCCACCGGTATTCCTCCAGATCTCTACGCATTTCACCGCTACACCTGGAATTCTACCCCCCTCTACGAGACTCAAGCTTGCCAGTATCAGATGCAGTTCCCAGGTTGAGCCCGGGGATTTCACATCTGACTTAACAAACCGCCTGCGTGCGCTTTACGCCCAGTAATTCCGATTAACGCTTGCACCCTCC
+
AAAAAFFFFFFFGGGGEEEEFG?EEGGGFFHGGGGGGHHHFHGHGFFFEE?FEFEGGGGH?EEAEHEEEEEHHHHHFGHFHHHHHHHGGGFGHHHHHDDGGCGGHG2?FCGHGFDFGHCDCFGHEHG..CEHF<C<D<0<<GG00;<G000CCGHG;GHFHH0::0;/9C:E-D?BFDGFFBFF9BB/9BFFFFFFF.EF>BDD.FDAAA9@-9.BF.99@D.;/;;FFFFF?.AFFDD..9;:;FFEFF
@M03896:38:000000000-B4D98:1:1111:21457:23970 2:N:0:263
CCTGTTTGCTCCCCACGCTTTCGCACCTGAGCGTCAGTCTTCGTCCAGGGGGCCGCCTTCGCCACCGGTATTCCTCCAGATCTCTACGCATTTCACCGCTACACCTGGAATTCTACCCCCCTCTACGAGACTCAAGCTTGCCAGTATCAGATGCAGTTCCCAGGTTGAGCCCGGGGATTTCACATCTGACTTAACAAACCGCCTGCGTGCGCTTTACGCCCAGTAATTCCGATTAACGCTTGCACCCTCC
+
ABBAAFFFFFFFGGGG2AAAFGEEEGGGGHGGEEEEEHGHHHEHGE1FG10EEEEEGGGH??EEGH?/>EFHHHHHHHFDFGGHHHHFEEFGHHGHHCCCB<?GHH<0<2FGGHFFHHHGGGGHFGF.>CCHC0/0<CF<<C=0::CG;;0;CFBCC;GHHH0.:0///;BEC-9-ACBFGFGFFFF//BBB9BB9/9EE@BFFFFBDAA9@-.9BF..@B.E://9:BFB?.;9BFDD.A.9/;FFEFF
@M03896:38:000000000-B4D98:1:1111:20774:25810 2:N:0:263
CCTGTTTGCTCCCCACGCTTTCGCACCTGAGCGTCAGTCTTCGTCCAGGGGGCCGCCTTCGCCACCGGTATTCCTCCAGATCTCTACGCATTTCACCGCTACACCTGGAATTCTACCCCCCTCTACGAGACTCAAGCTTGCCAGTATCAGATGCAGTTCCCAGGTTGAGCCCGGGGATTTCACATCTGACTTAACAAACCGCCTGCGTGCGCTTTACGCCCAGTAATTCCGATTAACGCTTGCACCCTCC
+
ABBABFFFFFFFGGGGEFEFFGEEGGGGFHHGFGEGEGGHHHHHGFEGHEEFEEEEGGGHGEGGGHE>EEFHHHHHHGHGHGHHHHHFGFGGHHHHGFDGFCFHHGF<FGHHGHHHHHHGGGGGHHFAADEHFGH<DGF/CGHC:CGGCGCGFFHHHHHHHH0;:9;;FCFG?F??DAFFFGGGFFF//FFFFFBFFFFFFCCFEFFADD>B@.AFFFDFD?./;FFFFF/D.:DFF.B?9.;9FFDFFF
@M03896:38:000000000-B4D98:1:1111:20791:25816 2:N:0:263
CCTGTTTGCTCCCCACGCTTTCGCACCTGAGCGTCAGTCTTCGTCCAGGGGGCCGCCTTCGCCACCGGTATTCCTCCAGATCTCTACGCATTTCACCGCTACACCTGGAATTCTACCCCCCTCTACGAGACTCAAGCTTGCCAGTATCAGATGCAGTTCCCAGGTTGAGCCCGGGGATTTCACATCTGACTTAACAAACCGCCTGCGTGCGCTTTACGCCCAGTAATTCCGATTAACGCTTGCACCCTCC
+
ABAABFFFFFFFGGFGEEEEFGEEFGGFFGHHGGGFFFGGHHHHGEEFGDEGEEEEFGGH1EEGGHE>>EGHHHHHHFB3BFGHHHGFE?EFHHHHHDDGFCDGHHB<FGHHGHFGHGGGGGGHHHG.CAFHF0C<DGF/<CD0CCCGC00CCGFFC0GHHHG.;09/BFGECB@@@D/CF0B;9BB/BFFFFFFFFFEFFF;AE?B:A?AD@.9/B.DF=..:;/;FFFF.;.ABB.-.99;99BDFFF
@M03896:38:000000000-B4D98:1:1111:11320:28032 2:N:0:263
CCTGTTTGCTCCCCACGCTTTCGCACCTGAGCGTCAGTCTTCGTCCAGGGGGCCGCCTTCGCCACCGGTATTCCTCCAGATCTCTACGCATTTCACCGCTACACCTGGAATTCTACCCCCCTCTACGAGACTCAAGCTTGCCAGTATCAGATGCAGTTCCCAGGTTGAGCCCGGGGATTTCACATCTGACTTAACAAACCGCCTGCGTGCGCTTTACGCCCAGTAATTCCGATTAACGCCTGCACCCTCC
+
BBABBFFFFFFFGGGG2AAFFGBEGGGHBGFFEEFDAGGHHHCGGEAEG10EEE>EGEGHFEGGGHE/>EGHGHHHG2FBFGHFHHHFEEFEHGFGHDBFCCDGHGF0?CGGGGGGHHACFGGHFHF<.C<GF0CDGHD<<GD;:0;CC:CCGHHG;CGHFHB.:9;/;BFG--:@?ACBFFG0FFF/;BFFFFBB9AEFFFFDEF@A.A9@-:A/BAAAF..:;/9;FFFB?D.BF.@-9AA9;BDFFD
@M03896:38:000000000-B4D98:1:1111:11337:28032 2:N:0:263
CCTGTTTGCTCCCCACGCTTTCGCACCTGAGCGTCAGTCTTCGTCCAGGGGGCCGCCTTCGCCACCGGTATTCCTCCAGATCTCTACGCATTTCACCGCTACACCTGGAATTCTACCCCCCTCTACGAGACTCAAGCTTGCCAGTATCAGATGCAGTTCCCAGGTTGAGCCCGGGGATTTCACATCTGACTTACCAAACCGCCTGCGTGCGCTTTACGCCCAGTAATTCCGATTCACGCTTGCACCCTCC
+
AAAAAFFFFFBFFGFGEEEFGGEEEGGH3FGFAEEDEGHHFH2GEFAGAA0AAE>EEEGH1EEGGH>>>EFFHGHHG2F3FFGHHFGFEEEGHGGGHCBD/@?GG<?<?GGGGFFFFHHGGGGHFF>..<CG0C/<=CG<<GD0:;;C;:0;C:GGCGHFHHB.:;///;FE-9-;-:;FFFFF9FF/;FFFB/;B9AAEB@@F.A-:999@;../F.99>A./:9/9BFB..;//;.9..9.9BBDEEF
@M03896:38:000000000-B4D98:1:1112:20656:2521 2:N:0:263
CCTGTTTGCTCCCCACGCTTTCGCACCTGAGCGTCAGTCTTCGTCCAGGGGGCCGCCTTCGCCACCGGTATTCCTCCAGATCTCTACGCATTTCACCGCTACACCTGGAATTCTACCCCCCTCTACGAGACTCAAGCTTGCCAGTATCAGATGCAGTTCCCAGGTTGAGCCCGGGGATTTCACATCTGACTTAACAAACCGCCTGCGTGCGCTTTACGCCCAGTAATTCCGATTAACGCTTGCACCCTCC
+
BCCCCFFFFFFFGGGGEEAFFGEFEGGHFHHGFFEFGHHHHHHHGGEHHGEFEGGGGGGHCEGGGHEEEFGHHHHHHFGGHHHHHHHFFEEFHGGHHGFGGCGHHHFC<GHHGHHHHHHGGGGHHHGG.EEHHFHHDGF<GH<::;CGGGCHFHHHGHHHHGCE:99:BCGGGFB-AFFGFFFFFFF/BFFFFFFFFFFFFFFDFF>AFDBFFD?/BEACFA.;;FF/FFF999.BFDD.AA9/;BDFFD
@M03896:38:000000000-B4D98:1:1112:21321:4449 2:N:0:263
CCTGTTTGCTCCCCACGCTTTCGCACCTCAGCGTCAGTCTTCGTCCAGGGGGCCGCCTTCGCCACCGGTATTCCTCCAGATCTCTACGCATTTCACCGCTACACCTGGAATTCTACCCCCCTCTACGACACTCAAGCTTGCCAGTATCAGATGCAGTTCCCAGGTTGAGCCCGGGGATTTCACATCTCACTTAACCAACCGCCTGCGTGCGCTTTACGCCCAGTACTTCCGATTAACGCTTGCCCCCTCC
+
AABABFFBDFFFGGGGCEEFFGEG2EEG2BBBBFEEEHGFDGHHGGEFGE0EAE>EFGGH1?EEEF?>EEFHGFHGG2BFHGHHHHGFFEEFHGGHH?BBB@?GGFG<2GGHGFHFFHCDGGGH1FF..<<GGC/<<C0/<C00:0;;0::CGHGG0CGGHG0:90///;FF9-:-:C9BBCFFFF//9;FF//9/9.;A=DFFAFB9;9-;BAEFB9A=D..;9//;BFD..:./;A@99.;99ADAFD
@M03896:38:000000000-B4D98:1:1112:21334:4462 2:N:0:263
CCTGTTTGCTCCCCACGCTTTCGCACCTGAGCGTCAGTCTTCGTCCAGGGGGCCGCCTTCGCCACCGGTATTCCTCCAGATCTCTACGCATTTCACCGCTACACCTGGAATTCTACCCCCCTCTACGAGACTCACGCTTGCCAGTATCAGATGCAGTTCCCAGGTTGAGCCCGGGGATTTCACATCTGACTTAACAAACCGCCTGCGTGCGCTTTACGCCCAGTAATTCCGATTAACGCTTGCACCCTCC
+
BBBABFFFDFFFGGGGEEEFFGFEEGGHBFGFEGGFGHGHHHHHGGGHHG0EAEEFGGGH1EEEEHA>EEFHHGHHGBFFGGHHHDGFE?EGHHHHHDBCDCFGHHF<2?FGGHHGHHHGGGGHHGF..<EHHG/<<CE<CG0::0<CC00;GFFHHGHHHB0.9:;/;BFFB?AA-CFFFFF/FFF/9FFF//:9;.AEFFFFFFFDFD=BAAEFFED@B.E9;/BFFFBDDDA/B.9;9.9/;BDFFF
@M03896:38:000000000-B4D98:1:1112:21320:4474 2:N:0:263
CCTGTTTGCTCCCCACGCTTTCGCACCTGAGCGTCAGTCTTCGTCCAGGGGGCCGCCTTCGCCACCGGTATTCCTCCAGATCTCTACGCATTTCACCGCTACACCTGGAATTCTACCCCCCTCTACGAGACTCAAGCTTGCCAGTATCAGATGCAGTTCCCAGGTTGAGCCCGGGGATTTCACATCTGACTTAACAAACCGCCTGCGTGCGCTTTACGCCCAGTAATTCCGATTCACGCTTGCACCCTCC
+
ABBAAFF>DFFFGGGGAEEFFGEE2EGH3BFFEEEGDHGHHHHHGGEGF?EGAE>EGGGHBEEEGH>/>EFHHHHHG???GFGGHHHFEEEGHGGHH<>BDCFGHHFF2FGHFGHHHHHGGGGHGHF?<CCHHGB<=GF/CG<0;0<<00<C0CG:CGGHHG0./9;/:9FG-9A??AFGFFFFFFF/9FFBBFB;;.AF;BFDEF@ADDA@-.ABF.A@-;9;BBFFFFE.9A/9B.;.9AA/BFDAAA
@M03896:38:000000000-B4D98:1:1112:11270:4513 2:N:0:263
CCCAGTTTGGGCCTTAGCTATTGTGCGTTCAGATCTGTTACAGCCACTTTCGCCGTCTATTTTGCTTCAACTGTAGCTTTTTACAACTCAGTCGAGCTCTAGCTTTGTTGGGCAGCGCGTGATCTCTACCACTCTTTACGCCGGCTTCTATTGCCTTTCCTCAATCGTGCGACGGCCGCTCACATCACACTATTACCCTCCCCTGCGCTCGCATATCGCCCAAGCAACCCTGTACATCCATACCACCTAC
+
>A111B1@3111A11BGBFFG3FAD10B00133D121FFE2FGCFAABAEAE//A/AF/222AB11AA11BF02222BD1F1/B2DGEGGB11/?//B1B11122B1BFG//00//////</0>B2221<1B1BF1>D1/?B/><<CG<11>11>1=111>111=1..<.-.<--;--9:-.000;;B0;//0;0B0/0...;-9-;--------/9--:-;---9/-;---/////////9;/9FFF/9
@M03896:38:000000000-B4D98:1:1112:9787:4586 2:N:0:263
CCTGTTTGCTCCCCACGCTTTCGCACCTGCGCGTCAGTCTTCGTCCAGGGGGCCGCCTTCGCCACCGGTATTCCTCCAGATCTCTACGCATTTCACCGCTACACCTGGAATTCTACCCCCCTCTACGAGACTCAAGCTTGCCAGTATCAGATGCAGTTCCCAGGTTGAGCCCGGGGATTTCACATCTCACTTAACAAACCGCCTGCGTGCGCTTTACGCCCAGTAATTCCGATTAACGCCTGCACCCTCC
+
ABAAAFF4FFFFFEGGEEF2FGEE?EEHF2AEEFGDGHHGGHHEEGDCHC0>EEFEEGGHCE?AEGG/>E/GFFFHH?GEGHHHHHHFCCDGHHHGHGCGCC<CFHEAFFFHGGFDGFGCCCGCFHCD.<C<GG/0CF0;;G;;0:<CC00<CG0GCGGGEFB.90///CBE--=-@D/BFFFFFFF/BFBBF/://A9.=;?FEF-;DD?BBDEBF.A;BDEFF/9BFFBD9AA/B9;-:A;.BFF?AA
@M03896:38:000000000-B4D98:1:1112:9795:4602 2:N:0:263
CCTGTTTGCTCCCCACGCTTTCGCACCTGAGCGTCAGTCTTCGTCCAGGGGGCCGCCTTCGCCACCGGTATTCCTCCAGATCTCTACGCATTTCACCGCTACACCTGGAATTCTACCCCCCTCTACGAGACTCAAGCTTGCCAGTATCAGATGCAGTTCCCAGGTTGAGCCCGGGGATTTCACATCTGACTTAACAAACCGCCTGCGTGCGCTTTACGCCCAGTAATTCCGATTAACGCTTGCACCCTCC
+
BCCBCFFFFFFFGGGGAAAAFGEEFGGHEFHFEEEEEHGHHHHHEEEFHFGGEEEEGGGHEEGGGH?/EEGHHHHHHBF?GGHHHHHGGFEGFHHHHDCCBBFHHGG?GHHHGHHHHHHGC@EFHHG?<AAGHGG<<C0<<G00:0<;G;:CGHHHCGGHHHBC:9;;BBFEAC-:FGFGFFFFFFF/9BFBFFFFF.AF-@DDFFBDDA@DCAFBFE.@FA:B/BFFFFFD.A9/B.;.;A://;9.AD
@M03896:38:000000000-B4D98:1:1112:18442:4837 2:N:0:263
CCTGTTTGCTCCCCACGCTTTCGCACCTGAGCGTCAGTCTTCGTCCAGGGGGCCGCCTTCGCCACCGGTATTCCTCCAGATCTCTACGCATTTCACCGCTACACCTGGAATTCTACCCCCCTCTACGAGACTCAAGCTTGCCAGTATCAGATGCAGTTCCCAGGTTGAGCCCGGGGATTTCACATCTAACTTAACAAACCGCCTGCGTGCGCTTTACGCCCAGTAATTCCGATTAACGCTTGCACCCTCC
+
CCCCCFFFFFFFGGGGEEEAFGEEDGGHFHHGEFGGGHHHHHHHGGGHHGGGEEEGGGGHGEGGGHEEEGGHHHHHHEHHHHHHHGHGGGGGHHHHHGBCFGFHHHEGGHHHGDGHHHHGGGGHGHG?.CDGHHHGDCD/CGD::GGGHFFHFHHHHHHHFHFECBCFFFFEFGGGGGGGFFGFFFF/;FFFFFFFFFEECFF?AF@.;A=FFFEFBADDFFE/;/B9FFFA::DBF.@A.AA;BFFFFD
@M03896:38:000000000-B4D98:1:1112:18432:4853 2:N:0:263
CCTGTTTGCTCCCCACGCTTTCGCACCTGAGCGTCAGTCTTCGTCCAGGGGGCCGCCTTCGCCACCGGTATTCCTCCAGATCTCTACGCATTTCACCGCTACACCTGGAATTCTACCCCCCTCTACGAGACTCAAGCTTGCCAGCATCAGATGCAGTTCCCAGGTTGAGCCCGGGGATTTCACATCTGACTTAACAAACCGCCTGCGTGCGCTTTACGCCCAGCAAATCCGATCAACGCTCGCACCCTCC
+
BBBBBFFFFFFFGGGGEEF2FGAEFGGHGGHGFEEEGFGFGHGGEFEHHGCGEEEEGFEHGEGGGHEE>EGHHHGHGBGFGGFGHBHFEAEFHHHHHFBGGFFHHGFAGCHHG@1FGHHGGFG<<FFE..CGHHG<D<</CG0;./;;C:GF0GCH:CCHHH0.:B/;9F;E?9??FDF0;CFBBFF/9B/FFFFFF.EE->BA.AB.;;--@.;BFABBD??.;./:B99.99;FF.9..-;--9A.EF
@M03896:38:000000000-B4D98:1:1112:18450:4854 2:N:0:263
CCTGTTTGCTCCCCACGCTTTCGCACCTGAGCGTCAGTCTTCGTCCAGGGGGCCGCCTTCGCCACCGGTATTCCTCCAGATCTCTACGCATTTCACCGCTACACCTGGAATTCTACCCCCCTCTACGAGACTCAAGCTTGCCAGTATCAGATGCAGTTCCCAGGTTGAGCCCGGGGATTTCACATCTGACTTAACAAACCGCCTGCGTGCGCTTTACGCCCAGTAATTCCGATTAACGCTTGCACCCTCCG
+
ABAABFFFFFFFGGGG2EAAFGEEDGGHGGHGGEEFFGGFHHDHEGGHHGGGEF?EGGGHGEEGGHE@EEGHHHHHHECEGGHHHGHGEEFGHHHHHDBCCCDHHGB?FHHHHHFGHHHGGGGFHGG<<CEGFHGFGGD/<GBC:CGFHHHHGHFHCGHHHHFEC0;CFFGGCGDAGDGGFFGFFFF9BBF/FFFFFFFFFFFAEFFADDCD;AEFFADFFDF9F/FBFFE.9..BBDA.;:E/;FFFFF.
@M03896:38:000000000-B4D98:1:1112:11251:7801 2:N:0:263
CCTGTTTGCTCCCCACGCTTTCGCACCTGAGCGTCAGTCTTCGTCCAGGGGGCCGCCTTCGCCACCGGTATTCCTCCAGATCTCTACGCATTTCACCGCTACACCTGGAATTCTACCCCCCTCTACGAGACTCAAGCTTGCCAGTATCAGATGCAGTTCCCAGGTTGAGCCCGGGGATTTCACATCTGACTTAACAAACCGCCTGCGTGCGCTTTACGCCCAGTAATTCCGATTAACGCTTGCACCCTCC
+
ABBABFFFFFFFFGGGAEEAFGEFGGGHHHHHGGGGGHHHHHHHGGEGHGGGGGGGGGGHGFGGGHFEEGFHHHHHHBGHHHHHHHHGGEFEHHHHHGFGGGFHHHEGGHHHHHHGHHHGFFGHGHEA<EEHHGCDGHD<GHG::CGGHGHHHHHHHHHHHHHE:;9CBCFGGF99AEFFFBFFFFF9/BFBFFFF/AEEAFFDFFFFFFCFFF.BFADFFFE/9BBFFFF9.:AFFFFDE.;BFBD.AA
@M03896:38:000000000-B4D98:1:1112:13141:8550 2:N:0:263
CCTGTTTGCTACCCACACTTTCGAGCCTCAGCGTCAGTTGGTGCCCAGTAGGCCGCCTTCGCCACTGGTGTTCCTCCCGATATCTACGCATTCCACCGCTACACCGGGAATTCCGCCTACCTCTGCACTACTCAAGAACAACAGTTTTGAAAGCAGTTTATGGGTTGAGCCCATAGATTTCACTTCCAACTTGTCTTCCCGCCTGCGCTCCCTTTACACCCAGTAATTCCGGACAACGCTTGTGACCTAC
+
BCBACFFFFFFFGGGFCEFBFGEGHGGHHHHHGEEGGHHHFEDGHFFGGGGHGGAEGEGHFEFGGHFEEFHGHHGHHGGGGGGHHHHGFFFGHHHHHGEEFEGHHGBBCCGHHHCEGDGHHHHHHHGG1CGHHHH1FG0FFGC01>>GCFFGGHHG<DFGFH/C<<::GGHGHFGCHFGGHHHGHHGFGGB0;FBCFFFFDACGFF?AAGAEFFFFFFFBDF.B//B/BF/-.9@.;9@.:../;:FBFF
@M03896:38:000000000-B4D98:1:1112:13123:8558 2:N:0:263
CCTGTTTGCTACCCACACTTTCGAGCCTCAGCGTCAGTTGGTGCCCAGTAGGCCGCCTTCGCCACTGGTGTTCCTCCCGATATCTACGCATTCCACCGCTACACCGGGAATTCCGCCTACCTCTGCACTACTCAAGAACAACAGTTTTGAAAGCAGTTTATGGGTTGAGCCCATAGATTTCACTTCCAACTTGTCTTCCCGCCTGCGCTCCCTTTACACCCAGTAATTCCGGACAACGCTTGTGACCTAC
+
ABBBBFFFFFFFGGGFCEFFFGEGGFGHHGHHGGEEEHHHFEGHGGFHHHHHGHEEGGGHFFGGGHFH@FGEHHHHHGGFGGGHHHHFFFFGHHGHHFEEGEFHHG/<BDHHHFFDFDGHHGHHHHGC1?GGHHF1GF0FGHHB1>FHFGHGGHHE<DGHBH/<C<:;CHGEHHFCHHHGFEHHHHGFFGGB9CFFGEGGDGGGGFFFGGFFFFFFFFFFDEE9B/9/:BB-;9=AEFF?;../::FFFF
@M03896:38:000000000-B4D98:1:1112:5848:10105 2:N:0:263
CCTGTTTGCTACCCACACTTTCGAGCCTCAGCGTCAGTTGGTGCCCAGTAGGCCGCCTTCGCCACTGGTGTTCCTCCCGATATCTACGCATTCCACCGCTACACCGGGAATTCCGCCTACCTCTTCACTACTCAAGAAAAACAGTTTTGCAAGCAGTTTATGCGTTGCGCCCATAGATTTCACTTCCAACTTGTCTTCCCTCCTGCGCTCCCTTTACACCCAGTAATTCCGGACAACGCTTCTGACCTCC
+
AAAAAFF1DFFDFGBECEGGGGCA0EEHHCFHGEE0EEDBFE/1GCCGGB1BBGEEGEEGAEE?EGBFBEFEGGFHFGCCEEGHHHGGCAECHHFHHGGGG@FGH/BC@CHHHF0CCCCGFGHH1GGF1DFHGDF<1><FGGCG1F1101>10<GG0<=G0=0<<<-.-::@:GH000;0;00BFFF00//B;0909C0;0;9B9/-A?BBFBF9BF/9;---9/9;;9B/-----9-;---//////;-
@M03896:38:000000000-B4D98:1:1112:5852:10123 2:N:0:263
CCTGTTTGCTACCCACACTTTCGAGCCTCAGCGTCAGTTGGTGCCCAGTAGGCCGCCTTCGCCACTGGTGTTCCTCCCGATATCTACGCATTCCACCGCTACACCGGGAATTCCGCCTACCTCTGCACTACTCAAGAAAAACAGTTTTGAAAGCAGTTTATGGGTTGAGCCCATAGATTTCACTTCCAACTTGTCTTCCCGCCTGCGCTCCCTTTACACCCAGTAATTCCGGACAACGCTTGTGACCTAC
+
BBBBBFFFFFFFGGGGEEFFGGEFGFGHHGGGGGGGGGGHGGGHHFHHGGGHGGEEGGGHFEEGGHFB@FGEHHHHHGGEGGGHHHHGGFGGHHHHHGGGG?FGHEDBCGHHHGGDFDGHHFHHFHDGGFHHHGF<100FFECB11FGFF0GFHCHDGFFFFFHG<-;GHHGHHGFHHHHGBHBGFF0CGFFBFGFFCFFGGGGGGGAGGFFFFFFF/9BD?E9B/;BFF/-A--9ADAAAA.//;BFEF
@M03896:38:000000000-B4D98:1:1112:21194:10194 2:N:0:263
CCTGTTTGCTCCCCACGCTTTCGCACCTGAGCGTCAGTCTTCGTCCAGGGGGCCGCCTTCGCCACCGGTATTCCTCCAGATCTCTACGCATTTCACCGCTACACCTGGAATTCTACCCCCCTCTACGACACTCAAGCTTGCCAGTATCAGATGCAGTTCCCAGGTTGAGCCCGGGGATTTCACATCTCACTTAACCAACCGCCTGCGTGCGCTTTACGCCCAGTAATTCCGATTAACGCCTGCACCCTCCG
+
ABAAAFFFFFFFGGGGGEA2FGEFGGGHGBGHGGGDEHHHGHH2EG?GH?0EEEFGGGGHGEDEFHE/>EAGFHHHGBGGHFGHHHG?EEEGHFFHHFCCGC?FHHCFCGGHGFFFHHHGGGGF1F.<.<<0</<<DG0<CGC0::CC<;0CCG0GGFHFH009/0//;FGGA-;999/CF/FFFFB/;BBBB/;/:ADD@;;9:.=;ADDBB../9..>AD99:99/9;/;.99;/9@-.99:BFDE?..
@M03896:38:000000000-B4D98:1:1112:21179:10204 2:N:0:263
CCTGTTTGCTCCCCACGCTTTCGCACCTGAGCGTCAGTCTTCGTCCAGGGGGCCGCCTTCGCCACCGGTATTCCTCCAGATCTCTACGCATTTCACCGCTACACCTGGAATTCTACCCCCCTCTACGAGACTCAAGCTTGCCAGTATCAGATGCAGTTCCCAGGTTGAGCCCGGGGATTTCACATCTGACTTAACAAACCGCCTGCGTGCGCTTTACGCCCAGTAATTCCGATTAACGCTTGCACCCTCC
+
ABBBBFFFFFFFGGGGEFEFGGFGGGGHFGHHGGEGGHHHHHHHGGGHHGGGEEEGGGGHHGGGGHFEEGGHHHHHHGGHHHHHHHHGGFGGHHHHHGDGGCGHHHFAFGHHGGHFHHHGGGGGHFFC>ECHHH/DDGD<<GG::;CGHGFGHHHHHGHHHHBC/9;;;CBEDG?@?DGGFFGGFFF9::FFFFFFFFFFFFFFFFDDDFFFFFFFEEFFFDF9FFFFFFFFADDFFBD9..9;FFF?ED
@M03896:38:000000000-B4D98:1:1112:4229:10242 2:N:0:263
CCTGTTTGCTCCCCACGCTTTCGCACCTGAGCGTCAGTCTTCGTCCAGGGCGCCGCCTTCGCCACCGGTATTCCTCCAGATCTCTACGCATTTCACCGCTACACCTGGAATTCTACCCCCCTCTACGAGACTCAATCTTGCCAGCATCAGATGCAGTTCCCAGGTTGAGCCCGCGGATTTCACATCTCACTTAACAAACCGCCTGCGTGCGCTTTACGCCCAGTACTTCCGATTAACGCTTGCACCCTCC
+
AA1>AFF1BFDCFA1EEEE0FGEGCEEGB0BC0EG/EHDFBGHAEE/10//AAEF/EFGH/>>AECE/>E/BDDD>B0B1B1BBFHHFEE??GFHFF<@CC/BF0F000<FGF>>2GFC<<@<01><C.<C1<G/0=<0==GDC.<=G0<0CGGH0CGG0C00.;0;//0F?--;---.;909/9BB/9BB///B/BFEE@@@BEF=;A?;=@BFBFAA@@B-/9/;BFFF?--B9/A<--AABBFFFEB
@M03896:38:000000000-B4D98:1:1112:12668:10854 2:N:0:263
CCTGTTTGCTACCCACACTTTCGAGCCTCAGCGTCAGTTGGTGCCCAGTAGGCCGCCTTCGCCACTGGTGTTCCTCCCGATATCTACGCATTCCACCGCTACACCGGGAATTCCGCCTACCTCTGCACTACTCAAGAAAAACAGTTTTGAAAGCAGTTTATGGGTTGAGCCCATAGATTTCACTTCCAACTTGTCTTCCCGCCTGCGCTCCCTTTACACCCAGTAATTCCGGACAACGCTTGCGACCTAC
+
ABBABFFFFFFFGGGGGEFFGGFGHGGHHFGHGGFEGHHHHGGHGFFGHFBFFGEFGGGHEEFFGHFGEGHEHHHHHGGFEGGHHHHGFEFGHGHHHGGGGCGHHGBB>BGGHGBDDGEHGHHHHHGFDFGGHG?1F00<>CG01>GGHEDDGHFGFFGFGHEEG<::/CGFAHBCFHHHHHHHHGGFFGFFFGGFBBBB?AGGGAGA?AAAF/B/BB/BDE.;BBBFFF/-.-99;-9;...--;>DBF
@M03896:38:000000000-B4D98:1:1112:12686:10859 2:N:0:263
CCTGTTTGCTACCCACACTTTCGAGCCTCAGCGTCAGTTGGTGCCCAGTAGGCCGCCTTCGCCACTGGTGTTCCTCCCGATATCTACGCATTCCACCGCTACACCGGGAATTCCGCCTACCTCTGCACTACTCAAGAAAAACAGTTTTGAAAGCAGTTTATGGGTTGAGCCCATAGATTTCACTTCCAACTTGTCTTCCCGCCTGCGCTCCCTTTACACCCAGTAATTCCGGACAACGCTTGCGACCTAC
+
BBBBBFFFFFDFGGFFCEFBFGEEGFGHHFHHGGGGGHFHHGGFGF3FGBHHGHEEEEFHFEGFGHBFBFGEHHHHHGGECGGGHHHGGEGGHHFGHFGGGGFHHG/BCDGGHGFFGEGHHGHHBHFG1<GHHH<<1<0<<C.01<GGGG=GBGHHDDFFFHBCGC@/:CGGHH/:GFFFHHHFHGB9FFGFBFFFFF0BADDGEF-;DGAFFFFBB;999.A:/99FF//9.@-.;9BDF?.-;9@./;
@M03896:38:000000000-B4D98:1:1112:13203:10907 2:N:0:263
CCTGTTTGCTACCCACACTTTCGAGCCTCAGCGTCAGTTGGTGCCCAGTAGGCCGCCTTCGCCACTGGTGTTCCTCCCGATATCTACGCATTCCACCGCTACACCGGGAATTCCGCCTACCTCTGCACTACTCAAGAAAAACAGTTTTGAAAGCAGTTTATGGGTTGAGCCCATAGATTTCACTTCCAACTTGTCTTCCCGCCTGCGCTCCCTTTACACCCAGTAATTCCGGACAACGCTTGTGACCTAC
+
ABAABFFFFF5DGGGG?EFAFGEGBEGHHFHHGGEFGHFGFAFFGHFGGDGHGGEEGGGHGEFGGHGG@2FEHHHHHGGGGGGHHFHFEEEGHHGHHGEGCCEGHFCBCDHGHGFDGDDHGFHHHHFG<1FHHH?1?F0CGECF1>><GEFGHHHHDDDFFH/<G.-;CCHGFHBGHFCHHHHHHGFFFGFE0CC;CBFGDDGF?FFGGGFEFFBFFBBFD?E/;9BFEFF>D@DAAAD.:A.//;BBBF
@M03896:38:000000000-B4D98:1:1112:18586:11048 2:N:0:263
CCTGTTTGCTCCCCACGCTTTCGCACCTGAGCGTCAGTCTTCGTCCAGGGGGCCGCCTTCGCCACCGGTATTCCTCCAGATCTCTACGCATTTCACCGCTACACCTGGAATTCTACCCCCCTCTACGACACTCAAGCTTGCCAGTATCAGATGCAGTTCCCAGGTTGAGCCCGGGGATTTCACATCTCACTTAACAAACCGCCTGCGTGCGCTTTCCGCCCAGTAATTCCGCTTAACCCCTGCACCCTCC
+
AA>>AFFCFFFFFFCFEEE2FFEECEEHF3CCAGG?EHHGCHH2AE1A310AEEEEEFEH1?EEEFE/>E?GFFEHF0FFFFGGEFG?EEEEHGHHH/BBDCFGFHC00FFHFF1GDGFCCCA01><C<-A0<//0<<0<<C::00<;C00;GF0;<CHGGHE.C09:;9/;-9-9-9/=F//BFFF/BBBBB/;//FAEBBBFFF9D.;@=>AA//.AA??.///B/9BF.9.;///;...9.:BA.:9
@M03896:38:000000000-B4D98:1:1112:18604:11054 2:N:0:263
CCTGTTTGCTCCCCACGCTTTCGCACCTGAGCGTCAGTCTTCGTCCAGGGGGCCGCCTTCGCCACCGGTATTCCTCCAGATCTCTACGCATTTCACCGCTACACCTGGAATTCTACCCCCCTCTACGAGACTCAAGCTTGCCAGTATCAGATGCAGTTCCCAGGTTGAGCCCGGGGATTTCACATCTGACTTAACAAACCGCCTGCGTGCGCTTTACGCCCAGTAATTCCGATTAACGCTTGCACCCTCC
+
ABBBBFFFFFFFGGGGEEEFFGGGGGGHFCHHFGGGGHHHHHHHGGGHHGGGEEEGGGGHGFGGGHEEEEGHHHHHHBGHHGHHHHHGGEEFHHGHHGFGGGGHHHHEGHHHGGGGHHHGDGGHFFF.<CEHHHC<DGFGGHEC:CGGGCCGHHHH0;GHFGBE/;;:CFFG?DAG-AFGFBFFFF/99BFFBBF/FFEFFF;FFFAADDFFFD.BF.9>DFF/FFBFFFBA9DAFFFF.9A9;9BD.ED
@M03896:38:000000000-B4D98:1:1112:3864:11117 2:N:0:263
CCTGTTTGCTCCCCACGCTTTCGCACCTGAGCGTCAGTCTTCGTCCAGGGGGCCGCCTTCGCCACCGGTATTCCTCCAGATCTCTACGCATTTCACCGCTACACCTGGAATTCTACCCCCCTCTACGAGACTCAAGCTTGCCAGTATCAGATGCAGTTCCCAGGTTGAGCCCGGGGATTTCACATCTGACTTAACAAACCGCCTGCGTGCTCTTTACGCCCAGTAATTCCGCTTAACGCTTGCACCCTCC
+
BBBBBFFFFFFFGGBEAEEEGGGGEGGHFBGHEEEFGHHHHHHHGGDHHGFGEEEEEGGHGFFDGHDEEEGHHFFHHGHGHGHHHHHGGCGFHHFFHFCCCCFGHGGGGFFGGHHFHHHFD@EHHHGAA?AGHB/0DGB<CC000;CGF00<00CG:CGHHB0C:0/;9FFEG-;@@E;FFGFGFFF9/;//;B/FBAAAACFFE?99DD.9BB/BF.A9@A.B/;/BFFF.;;DBF.9.;A./BBA.:9
@M03896:38:000000000-B4D98:1:1112:3853:11135 2:N:0:263
CCTGTTTGCTCCCCACGCTTTCGCACCTGAGCGTCAGTCTTCGTCCAGGGGGCCGCCTTCGCCACCGGTATTCCTCCAGATCTCTACGCATTTCACCGCTACACCTGGAATTCTACCCCCCTCTACGAGACTCAAGCTTGCCAGTATCAGATGCAGTTCCCAGGTTGAGCCCGGGGATTTCACATCTGACTTAACAAACCGCCTGCGTGCGCTTTACGCCCAGTAATTCCGATTAACGCTTGCACCCTCC
+
BBBBBFFFFFFFGGGGEFEFFGFFGGGHFGHGGGGGGHHHHHHHGGDGHEEEEEEFGGGHGEEGGHEEEGGHHHHHHFHFHGHHHGHGGEDGHGHHHGDCDCFHFGHGFHHHGHHHHHHGGGGHGHG?<DDHHH/DGHF<GHB:0;CGGGCGFFHHGGGGHE0:::9;;FFEBA@CCGGGGBFCFFFBFFFF/FBBB?EECFFFFFAADDBCFD.;FAA9BD.;B/BBFFFD?D.FFDF.9.9:;BD?ED
@M03896:38:000000000-B4D98:1:1112:3858:11152 2:N:0:263
CCTGTTTGCTCCCCACGCTTTCGCACCTGAGCGTCAGTCTTCGTCCAGGGGGCCGCCTTCGCCACCGGTATTCCTCCAGATCTCTACGCATTTCACCGCTACACCTGGAATTCTACCCCCCTCTACGACACTCAAGCTTTCCAGTATCAGATGCAGTTCCCAGGTTGAGCCCGGGGATTTCACATCTCACTTAACAAACCACCTGCGTGCGCTTTACGCCCAGTACTTCCGATTAACCCCTGCACCCTCC
+
ABAABFFFFFFFGGGG2AAAEGEFFGGE3BGB22AEEGGHHHCGEEAGFE0AAE>EFEGG1B?EGH?>>>?GFHGGFBEGHGGGH4FFE?<EHGFGHB>B/BFHHH2??FFHGGFGHGEGFDGC1GFF.ACFF/CDDC00==:000;CCC0:C:C0;;C0GH0./099/CCE?--;-;9BBCFBBFF//999;/;;/..;.9AFBA@:9;9;-9AFFEABF.9/;///BFD.;.;/:/;.;...9;DFFF
@M03896:38:000000000-B4D98:1:1112:26760:11239 2:N:0:263
CCTGTTTGCTACCCACACTTTCGAGCCTCAGCGTCAGTTGGTGCCCAGTAGGCCGCCTTCGCCACTGGTGTTCCTCCCGATATCTACGCATTCCACCGCTACACCGGGAATTCCGCCTACCTCTGCACTACTCAAGAAAAACAGTTTTGAAAGCAGTTTATGGGTTGAGCCCATAGATTTCACTTCCAACTTGTCTTCCCGCCTGCGCTCCCTTTACACCCAGTAATTCCGGACAACGCTTGTGACCTACG
+
CCCCCFFFFFFFGGGGEEFFGGEGHFGHHGGHGGGGGHHHHGGHHHHHHFHHHHGGGGGHGEGGGHHHFGHGHHHHHGGGGGGHHHHGGGGGHHHHHGGGGEFHHGCCCCHHHHGFGFGHHHHHHHHHFFHHHGFF1GFHCEHE1>GGGGGFHHFHGGHHGHFFG<;:CHHGGHGHHHHHHBHHHGGFBFGGFFGGGFFGGGGGGFFGGGFFFFFFFFFFFEFBFFFFFFEFF;B?E-DDAAA0BFFFFF.
@M03896:38:000000000-B4D98:1:1112:4768:12905 2:N:0:263
CCTGTTTTCTACCCACACTTTCGAGCCTCAGCGTCAGTTGGTGCCCAGTACGCCGCCTTCGCCACTGGTGTTCCTCCCGATATCTACGCATTCCACCGCTACACCGGGAATTCCGCCTACCTCTGCACTACTCAATAAAAACAGTTTTGAAAGCAGTTTATGGGTTGAGCCCATACATTTCACTTCCAACTTGTCTTCCCGCCTGCGCTCCCTTTACACCCAGTAATTCCGGACAACGCTTGCGACCTAC
+
AA11AFF1DD@DFC1E?EF1FFECGGGHH11AEFG0EHH1BAFFGGB/G11BAEEEEFFE>>?AEGB010/BEDBDE>?/E/>FGHH/E?EEFEHHH?/EG?10B////<CGGHHFGC?FGGFD?GDG1<FFFG111>1>FEGC1>F0..=0=B//=GFGFB<.;.-/C0GEC/:/<C0<GBFFFFB0;F/00CF09CBBF@GG..9A@BB:BBFFFF9BAA-//9;9BF/@-9@A9-@A9----;;ABF
@M03896:38:000000000-B4D98:1:1112:24793:14418 2:N:0:263
CCTGTTTGCTACCCACACTTTCGAGCCTCAGCGTCAGTTGGTGCCCAGTAGGCCGCCTTCGCCACTGGTGTTCCTCCCGATATCTACGCATTCCACCGCTACACCGGGAATTCCGCCTACCTCTGCACTACTCAAGAAAAACAGTTTTGAAAGCAGTTTATGGGTTGAGCCCATAGATTTCACTTCCAACTTGTCTTCCCGCCTGCGCTCCCTTTACACCCAGTAATTCCGGACAACGCTTGTGACCTAC
+
BBBABFFFFFFFGGGGCEBBFGEGHGGHHHHHGGFGGHHHGGGHHHHHHHHHHHEGGGGHGEGGGHGGEEGFHHHHHGGGGGGHHHHFEEFGHHHHHGGGGCGHHF@@CGGHHHFDGGGHHHHHHHFGDGHHHHGB1>CGHGHF1FGGGGHEGHHHGHHHEH/C<<;/CGHGHHCBHHHHHGHHHGGFGGFFFGGGGGGGFGGGEFFGGGFFFFBFFFBFFFEFFBFFFF/>A=@AE;BAA?.9/BFFBB
@M03896:38:000000000-B4D98:1:1112:24772:14427 2:N:0:263
CCTGTTTGCTACCCACACTTTCGAGCCTCAGCGTCAGTTGGTGCCCAGTAGGCCGCCTTCGCCACTGGTGTTCCTCCCGATATCTACGCATTCCACCGCTACACCGGGAATTCCGCCTACCTCTGCACTACTCAAGCAAAACAGTTTTGAAAGCAGTTTATGGGTTGAGCCCATAGATTTCACTTCCAACTTGTCTTCCCGCCTGCGCTCCCTTTACACCCAGTAATTCCGGACAACGCTTGTGACCTACG
+
BBBBBFFFDFFFGGGECEGDGGEGHGGHHFFHGGGGGHGGFEGHHFHGGHFGFHFGGGGHFEEDGGEGEGFEHFHHHGGFGFGGHHHGGGGGHHHHHGGGGCFGHECCCGHHHHCDEGGHGHHHCGHG<FGHHHFF1<FFCGCB1==G0FHHGHFHDHHFGHGHC<;/:CCEFF/CHHHFHFHFHHF09BFFBFFBFFFFDGGDGG??BDDFFF//B/;/A.E/:FFBFFBDF=>.A>D?E.9;/;FFFF.
@M03896:38:000000000-B4D98:1:1112:24793:14438 2:N:0:263
CCTGTTTGCTACCCACACTTTCGAGCCTCAGCGTCAGTTGGTGCCCAGTAGGCCGCCTTCGCCACTGGTGTTCCTCCCGATATCTACGCATTCCACCGCTACACCGGGAATTCCGCCTACCTCTGCACTACTCAAGCAAAACAGTTTTGAAAGCAGTTTATGGGTTGAGCCCATAGATTTCACTTCCAACTTGTCTTCCCGCCTGCGCTCCCTTTACACCCAGTACTTCCGGACAACGCTTGTGACCTAC
+
ABAABFFFFFFFGGGGGEGBGGEAGEGHHBGGGGFEGHFHFGGFHFFHFDGHGGEEGGGHFEGGGHFCFGHEHHHHHGG>FGGGHHHGEFEFGHHHHEEGGCGHFF@BCGHFHGFDG?EHHHHHGHGF1GGGHHGD1<FGFHH0=>1FFFGHFHH/<DDHFFG.C<::/CGFEHBGHHHHHHGHHHG0BFBFCFCCFFBFGGG.A.BG?A9E.9FFFBBFFE.:F/;BFB.@:@-AA9::.:.//:B/B9
@M03896:38:000000000-B4D98:1:1112:5500:16028 2:N:0:263
CCTGTTTGCTCCCCACGCTTTCGCACCTGAGCGTCAGTCTTCGTCCAGGGGGCCGCCTTCGCCACCGGTATTCCTCCAGATCTCTACGCATTTCACCGCTACACCTGGAATTCTACCCCCCTCTACGAGACTCAAGCTTGCCAGTATCAGATGCAGTTCCCAGGTTGAGCCCGGGGATTTCACATCTGACTTAACAAACCGCCTGCGTGCGCTTTACGCCCAGTAATTCCGATTAACGCTTGCACCCTCCG
+
ABBACFFFFFFFGGFGEEEFGGGGGGGHFHHHGGGGGHHHHHHHGGFHHGGGEGFGGGGHFEEGGHEEEGGHHHHHHFHHHHHHHHHGGEGGHHFHHGCGGCFHHHGGHHHHHHHGHHHGGGGHHGG??AEHHHHDDGF/CGD:CGHHHB:GFHHHGHHHHHCCC9/;FGGGGGCDADFGFBFFFFFBFFFFFFB;B?EFFFFFFFFADDCDFD?BFFFFFF.B//BFFFFDDDFFFFFDEEA;FFFFFF.
@M03896:38:000000000-B4D98:1:1112:5509:16052 2:N:0:263
CCTGTTTGCTCCCCACGCTTTCGCACCTGAGCGTCAGTCTTCGTCCAGGGGGCCGCCTTCGCCACCGGTATTCCTCCAGATCTCTACGCATTTCACCGCTACACCTGGACTTCTACCCCCCTCTCCGAGACTCAATCTTGCCCGTCTCAGATGCAGTTCCCAGGTTGCGCCCGGGGATTTCACATCTGACTTAACAAACCGCCTGCGTGCGCTTTACGCCCAGACATTCCGCTTAACGCTTGCACCCTCCG
+
ABBABFFFFFFFGGGGEFEFGGFGGGGHAGHGEAEEEGGCGHHHGFAGHE0AAEEGGGGH1EEEEHD/>>FGHHHHHC3BGGHHHGHGGE/EFFGHHC>B/<?GHCCFF0?GGGBFFGHGGFCC0>.--<EHH0G0=D00=C0.:.CGCCCFGEGHCGHHFBBE999.-9EG?B?--;BFFFFBFFF:BFFBFBFF;;AABFFFE.;999@9-:A/;AD@BF....9/;//.;;.;9.9.:.9/;BAEAF.
@M03896:38:000000000-B4D98:1:1112:25424:16599 2:N:0:263
CCTGTTTGCTCCCCACGCTTTCGCACCTGAGCGTCAGTCTTCGTCCAGGGGGCCGCCTTCGCCACCGGTATTCCTCCAGATCTCTACGCATTTCACCGCTACACCTGGAATTCTACCCCCCTCTACGAGACTCAAGCTTGCCAGTATCAGATGCAGTTCCCAGGTTGAGCCCGGGGATTTCACATCTGACTTAACAAACCGCCTGCGTGCGCTTTACGCCCAGTAATTCCGATTAACGCTCGCACCCTCC
+
BBAABFFFFFFFGGCFEEFFFGGGEGGHHHHHGFEGGHHHHHGHFGFHHFCGEEEFGGGHHFEFGHEEEEGHHGHHG?GBGGHHHHHGFEEGHHGHHDBBC@?GHHFC2?FHGHHFHHHGGGGHGGGD..EGGHHFGGF<CGD0:;GCC:0CGFFGGGHHGF0::9/9/:FEBA?@?DFFFFGFFFF/BFFBB;BFF?EEDFAAAFB;.9>DFD./BF?;BD./;/:FFEBA.D.BFDDD.-;;;BD.AA
@M03896:38:000000000-B4D98:1:1112:25406:16599 2:N:0:263
CCTGTTTGCTCCCCACGCTTTCGCACCTGAGCGTCAGTCTTCGTCCAGGGGGCCGCCTTCGCCACCGGTATTCCTCCAGATCTCTACGCATTTCACCGCTACACCTGGAATTCTACCCCCCTCTACGAGACTCAAGCTTGCCAGTATCAGATGCAGTTCCCAGGTTGAGCCCGGGGATTTCACATCTGACTTAACAAACCGCCTGCGTGCGCTTTACGCCCAGTCCTTCCGATTAACGCTTGCACCCTCC
+
ABABBFBFFFFFGGGGGEEEFGEEDEGFGF2BEAEGEDGHFGHHEEAGHAAEAE>EEEFF1?EEFF?>>EFHFGFHFFGHHGFGHHHEE/EABFFGGBG<B@?GGH2<?FGHF@GFG??DF?A0<GFE.CCDGGFB<<0<<<=000;CC;::CGF0:;;GHE0./0/;/;/C9-??-C/FFBFGFFF/B//:FBBB99AF>DFFFF@..9-;@.9BB9A9B?.9////:/9..9;//9@.;.;/9:D??D
@M03896:38:000000000-B4D98:1:1112:25424:16623 2:N:0:263
CCTGTTTGCTCCCCACGCTTTCGCACCTGAGCGTCAGTCTTCGTCCAGGGGGCCGCCTTCGCCACCGGTATTCCTCCAGATCTCTACGCATTTCACCGCTACACCTGGAATTCTACCCCCCTCTACGAGACTCAAGCTTGCCAGTATCAGATGCAGTTCCCAGGTTGAGCCCGGGGATTTCACATCTGACTTAACAAACCGCCTGCGTGCGCTTTACGCCCAGTAATTCCGCTTAACGCTTGCACCCTCC
+
BBBBBFFFFFFFGGGGEEEFFGEEEGFFFFGGEFEGGHHHGHHHGF1GFE?EEEEFGEGH1EE?GHAE>EGHHHHHH2?FGGGGHHHGGEFGHHGGHDDGGGHHHHGAFGHHGHHHHHHGGGGHGHG...CGHHH0D/0<CG00:GGC000;FFHCCCGHHBC.::/;;BFG@A??-;CF;;FBFFF9BBFBFFFB/9;E=A-9AA-;AA@B>..BBEA99;A//;//;BF.;9.9/.9..9.;:;D.AD
@M03896:38:000000000-B4D98:1:1112:4673:16884 2:N:0:263
CCCATTCGCTCCCCTAGCTTTCGTCTCTCAGTGTCAGTGTCGGCCCAGCAGGGTGCTTTCGCCGTTGGTGTTCTTTCCGATCTCTACGCATTTCACCGCTCCACCGGAAATTCCCTCTGCCCCTACCGTACTCCAGCTTGGTAGTTTCCACCGCCTGTCCAGGGTTGAGCCCTGGGATTGGACGGCGGACTTGAAAAGCCACCTACAGACGCCTTACGCCCAATCATTCCAGATAACGCTTGCATCCC
+
BBBBBFFDAABBGGGGGFGFGGEGEHHFGFGFGHGGHHHFHEGEEGDAGHFAECFEFHHHEEGFEEEFEFHEGHHHHHGFGEGHHHGCE?EGHHEHHFEGGGGHHEECF?HGGGHHHH@GFHGHGHHGFADHHHFFFGGC><11<FGGHGHHGGC.<DGHH//<<<A/;BCEHHG.CGC/;9B9DFA9->DFF//BF/9;BFFFFFFBFF>=@FFBF..@DF?F9FBFFFF////BFADD9.9//99.
@M03896:38:000000000-B4D98:1:1112:24250:18253 2:N:0:263
CCTGTTTGCTCCCCACGCTTTCGCACCTGAGCGTCAGTCTTCGTCCAGGGGGCCGCCTTCGCCACCGGTATTCCTCCAGATCTCTACGCATTTCACCGCTACACCTGGAATTCTACCCCCCTCTACGAGACTCAAGCTTGCCAGTATCAGATGCAGTTCCCAGGTTGAGCCCGGGGATTTCACATCTGACTTAACAAACCGCCTGCGTGCGCTTTACGCCCAGTAATTCCGATTAACGCTTGCACCCTCCG
+
BBBBBFFBFFFFGGFGEEEFGGEEFGGHHGHGFEEGGHHHHHHHDEEHHE0FEEEEEEGGBEEFGHE>>EFHHHHHHGFHHGGHHGFFEEFFGHGHFDDFFCFGHHGG?GGHGHGFHHHGGGGHFHGCAEEHHFC<<G0/CGD:0<CGHG:CCGFCCCGHF0:.:9/;BFGGCBA?-9CBFBCBFFF///9BF;FFF.EFBFFFF?@9AD9DFFFFFED-@?.://9/9BB.AADB:DA?AF9/:FDEFF.
@M03896:38:000000000-B4D98:1:1112:7328:20099 2:N:0:263
CCTGTTTGCTCCCCACGCTTTCGCACCTGAGCGTCAGTCTTCGTCCAGGGGGCCGCCTTCGCCACCGGTATTCCTCCAGATCTCTACGCATTTCACCGCTACACCTGGAATTCTACCCCCCTCTACGACACTCAAGCTTGCCAGTATCAGATGCAGTTCCCAGGTTGAGCCCGGGGATTTCACATCTCACTTAACAAACCGCCTGCGTGCCCTTTACGCCCAGTAATTCCGCTTAACGCTTGCACCCTCC
+
ABAAAFFFFFFFGGGGEEEAFGAEDGGHA3BFEGFGEHFHCHGHEE?F310AAEEEGGGH?E?>EFE/EEFHHFHHG?FFGHHGHHHFCEEGHFHHH/BDGCGHHF20??GHHBGBGCFFDGGHFG>..<AGHBC<G/</<C0000<C:0:0CGBHCGHBGF0999//;CFG---9AA/CFFFF9B;/;BBB//9//.AEFFFFEFD9AA.;FF/BFEDCFF.9;9BFFFE.9../:.;9AAA/BFAAEF
@M03896:38:000000000-B4D98:1:1112:26962:20823 2:N:0:263
CCTGTTTGCTCCCCACGCTTTCGCACCTGAGCGTCAGTCTTCGTCCAGGGGGCCGCCTTCGCCACCGGTATTCCTCCAGATCTCTACGCATTTCACCGCTACACCTGGAATTCTACCCCCCTCTACGAGACTCAAGCTTGCCAGTATCAGATGCAGTTCCCAGGTTGAGCCCGGGGATTTCACATCTGACTTAACAAACCGCCTGCGTGCGCTTTACGCCCAGTAATTCCGATTAACGCTTGCACCCTCC
+
AAAAAFFFDFFFGGGGAAAAFGAEEGGGFGHFEEEEEFGFHHHHGFEGHFFGAEEEFEGG?EEDGH?>>EGHHHHHH2BFHFGHHHHFGFGGFGDGH?>>B@DGHHFFGHHHFGHGHHHGGCGGHH<C.<CGHF/0=C0<<C=00<CC0;GGHHFC;0GHHFC.:9;BB;FEDB@?@DFFC0CFBBB//BFFFFFFFFFF9BDFFFF.DD>@-999BADBFA./;/B/B:/9.:ABF.=.9.9;9BAEFF
@M03896:38:000000000-B4D98:1:1112:26949:20835 2:N:0:263
CCTGTTTGCTCCCCACGCTTTCGCACCTGAGCGTCAGTCTTCGTCCAGGGGGCCGCCTTCGCCACCGGTATTCCTCCAGATCTCTACGCATTTCACCGCTACACCTGGAATTCTACCCCCCTCTACGAAACTCAAGCTTGCCAGTATCAGATGCAGTTCCCAGGTTGAGCCCGGGGATTTCACATCTCACTTAACAAACCGCCTGCGTGCGCTTTACGCCCAGCACTTCCGATTAACGCCTGCACCCTCC
+
ABBABFFFFFFFFGGG2EEFGGAEAEF33BBBEEEFA5FGHH2GEE?FGE?EAE>EEBEGBEEAEG?/>>FGGHHHH2BEGGGGHHHGGEGGHFFGH/BB@@<GF?2??GFGF@GGGHHGGGGFHHCA..@GHB<<<<=/<CG<:CGCG;0:0::0:CCGHG<.::;:/9CA9-9@-:9;CBFCFFF/9B9/9/;;/;9A;CDFFF9..A-9-A./B..9B...9.:/FF.9.;.FBDF-;.9.;;D.ED
@M03896:38:000000000-B4D98:1:1112:26975:20836 2:N:0:263
CCTGTTTGCTCCCCACGCTTTCGCACCTGAGCGTCAGTCTTCGTCCAGGGGGCCGCCTTCGCCACCGGTATTCCTCCAGATCTCTACGCATTTCACCGCTACACCTGGAATTCTACCCCCCTCTACGAGACTCAAGCTTGCCAGTATCAGATGCAGTTCCCAGGTTGAGCCCGGGGATTTCACATCTGACTTAACAAACCGCCTGCGTGCGCTTTACGCCCAGTAATTCCGATTAACGCTTGCACCCTCC
+
CCCBCFFFFFFFGGGGEEFFGGEFGGGHGFHHGGEGGHHHHHHHGGGHHGGGEEEFGGGHGEEFGHEEEGGHHHHHHFGHHGHHHHHGGEGGHGGHHGDGGFFHHHFF2GGHGHHGGHHGGGGHHGGD.AEGHG0DDFF<GGDC0<CCHHBHFHHHFGHHGH0:0BBBBBFFGGAG?DFGFBFGFFFBFFFFFFFFFAEFFFFFFFFADFFBDFEFFEDFFFE:99BFFFFFDFFFFFFAA.90FFFFFF
@M03896:38:000000000-B4D98:1:1112:20793:21797 2:N:0:263
CCTGTTTGCTACCCACACTTTCGAACCTCAGCGTCAGTTGGTGCCCAGTAGGCCGCCTTCGCCACTGGTGTTCCTCCCGATATCTACGCATTCCACCGCTACACCGGGAATTCCGCCTACCTCTGCACTACTCAAGAAAAACAGTTTTGAAAGCAGTTTATGGGTTGAGCCCATAGATTTCACTTCCAACTTGTCTTCCCGCCTGCGCTCCCTTTACACCCAGTAATTCCTGACAACGCTTGTCACCTAC
+
BBBBBFFCFFFFGGGGGEGFGGEG4BFHHHGHEFEEEFEDCEFHHGBGGGHHHGAEGGGHFFGGGFFCBGGEHHFHHGGEGGGHFHHGEGGGHHHHHGEG?@FGHEBBCCHHHGGFGDGHHFHFHHHFGGHHHHG1G<0HHGCC1FG1F.=<GHHH0G<D<G/<<<://:GEFHHFEFHHHHHCGHB0BGGEBFCFGFFGGG@DGEB?BDDFFF/BF/99;AEFFF99BF///9/;9-@.9../9;BFBF
@M03896:38:000000000-B4D98:1:1112:18791:22932 2:N:0:263
CCTGTTTGCTCCCCACGCTTTCGCACCTGAGCGTCAGTCTTCGTCCAGGGGGCCGCCTTCGCCACCGGTATTCCTCCAGATCTCTACGCATTTCACCGCTACACCTGGAATTCTACCCCCCTCTACGAGACTCAAGCTTGCCAGTATCAGATGCAGTTCCCAGGTTGAGCCCGGGGATTTCACATCTGACTTAACAAACCGCCTGCGTGCGCTTTACGCCCAGTACTTCCGATTAACGCTTGCACCCTCC
+
BBBABFFFFFFFGGGGEEEFFGEE2EGH3FHGFEDGEGHHHHHHGGEFGD?0AE>EFGGHFEEFGHEE>EEHHHHHHGHHHHHHHHHFGFGGHHHHHGGFC@FGHHGFFGGGHHHFGGHGGGGHHFAA.AEHHHG0<GH<CGG0;C:C0CCCGFFG;CGHHB:./;/;/CFE?C-@FDGGGBFGFFF//BFFF:BFF.EFFFDFEFDADD-@DAEBFED=BD?:BB:BFF?D.::BF?B...:/:9A..:
@M03896:38:000000000-B4D98:1:1112:18779:22947 2:N:0:263
CCTGTTTGCTCCCCACGCTTTCGCACCTGAGCGTCAGTCTTCGTCCAGGGGGCCGCCTTCGCCACCGGTATTCCTCCAGATCTCTACGCATTTCACCGCTACACCTGGAATTCTACCCCCCTCTACGAGACTCAAGCTTGCCAGTATCAGATGCAGTTCCCAGGTTGAGCCCGGGGATTTCACATCTGACTTAACAAACCGCCTGCGTGCGCTTTACGCCCAGTACTTCCGATTAACGCTTGCACCCTCC
+
ABBABFFFFFFFGGGGEFFFGGGGGGGHFFGGGGGGGHHHHHHHEFEGHE0EEEFGGGGHCEFGGHE@>EFHHHHHFBGGHHHHHHHGGEGGHGHHHDDGGCGHHHFG2GGHHHHFHHHGGGGHHHGD<EEHHHFHGHF<CGD:0<CGFG:CGHFHGGHHHHHEFB/9CFFGFGFC?EFGFFFFFFF;BFFFFBB:/AEEFFFFFFFDFF;DFFEFFEFCF..::/;BFBDDDAAFFDD..EA9BFDFFF
@M03896:38:000000000-B4D98:1:1112:4491:23182 2:N:0:263
CCTGTTTGCTCCCCACGCTTTCGCACCTGAGCGTCAGTCTTCGTCCAGGGGGCCGCCTTCGCCACCGGTATTCCTCCAGATCTCTACGCATTTCACCGCTACACCTGGAATTCTACCCCCCTCTACGAGACTCAAGCTTGCCAGTATCAGATGCAGTTCCCAGGTTGAGCCCGGGGATTTCACATCTGACTTAACAAACCGCCTGCGTGCGCTTTACGCCCAGTAATTCCGATTAACGCTTGCACCCTCC
+
ABAABFFBDFFFGGGGEEAAFGEEFGGGGHHGGGGGGHGHGHEHGGDHHDAGEEEGGEGHFEEGGHEE>EFHFHHHGFGFHHHHHHHFGEEEHHHHHCDDGCFHGHFFFHFHGHHHHHHGFGGHHHG<<CCHHHGDDGF<CGG:0<;GGC0CGHHHHFHHHH0;C0/:/CGEF---ADGFFFGGFFF//;BFFFBBBAAEFABAAF;ADA=BFFFFF9A@FD.9;BFFFFFF?D?FFD@A?.A/9BDFFA
@M03896:38:000000000-B4D98:1:1112:4473:23185 2:N:0:263
CCTGTTTGCTCCCCACGCTTTCGCACCTGAGCGTCAGTCTTCGTCCAGGGTGCCGCCTTCGCCACCGGTATTCCTCCAGATCTCTACGCATTTCACCGCTACACCTGGAATTCTACCCCCCTCTACGAGACTCAAGCTTGCCCGTATCAGATGCAGTTCCCAGGTTGAGCCCGGGGATTTCACATCTGACTTAACAAACCGCCTGCGTGCGCTTTACGCCCAGTCATTCCGCTCAACCCTTGCACCTTCCG
+
BBBBBFFFFFFFFGBEEEECFGDE?FCB3FBGEGGGGH5FHGDHFDABG?2BEFEEGFFHFEGGGGFCE/FGHF4FC233EEGGHGHEE>EFHBBFGFCE?/FFFFGF2?FGBGDFF?CB<AACGDFCC/AGHG111F1>FH1.<<<A0=0=000=<=GB000./C//:CC.:-99-9FBBBBCGGF0;CBBCFBFF.;.B--;.9-..A-9;DEB/..-;..B//;//9;..-./..9;/.//99//9;.
@M03896:38:000000000-B4D98:1:1112:8858:24222 2:N:0:263
CCTGTTTGCTACCCACACTTTCGAGCCTCAGCGTCAGTTGGTGCCCAGTAGGCCGCCTTCGCCACTGGTGTTCCTCCCGATATCTACGCATTCCACCGCTACACCGGGAATTCCGCCTACCTCTGCACTACTCAAGAAAAACAGTTTTGAAAGCAGTTTATGGGTTGAGCCCATAGATTTCACTTCCAACTTGTCTTCCCGCCTGCGCTCCCTTTACACCCAGTAATTCCGGACAACGCTTGTTACCTAC
+
AAAAAFFCDFFFGGGGGEFFGGEFFEFGHGGGEGECAFGHGECFGFFGEEBGFGAEGGGHFEGFGG3?BFGEHGGHHGGEGG/GHHHFEEGGHHHHHEEEEEFHH<><CFHHHH2?EADHHFHH?FFHDFGHHFG110000C.0=1>F0<000C/F0==H0G/.<<-;/<CC.GBCCGGGH0;<GFFB0CBBBFCFGGFFFGGGGGFAGDFEFF:;BBBFDA.////9BFB-9;-;;;9...9//;BF/B
@M03896:38:000000000-B4D98:1:1112:8847:24236 2:N:0:263
CCTGTTTGCTACCCACACTTTCGAGCCTCAGCGTCAGTTGGTGCCCAGTAGGCCGCCTTCGCCACTGGTGTTCCTCCCGATATCTACGCATTCCACCGCTACACCGGGAATTCCGCCTACCTCTGCACTACTCAAGAAAAACAGTTTTGAAAGCAGTTTATGGGTTGAGCCCATAGATTTCACTTCCAACTTGTCTTCCCGCCTGCGCTCCCTTTACACCCAGTACTTCCGGACAACGCTTGTTACCTAC
+
AAAABFFFFFFFGGGGGFGGGGFGFFGHGGGGGGFFGHGFFFGHHHGGGG5DFGEEFGGHFEGGGHE2@FGFHHHHHGGGGGGHHHHFEEFGHHHHHEEGGCGHHEB@BCGHHHFEFFDHGHHHGGFG1FGHHH=1?FC00CC<1>=GGEFHFHFHHFFFGH0CC<;/:CGEGHHHHGHHHHHHHGGBFGGEBFFGGGGGFGGGGGGGGGFFFFFFFFFFFEEFF0:FFF?-;=:AEFFBE.90:;B90;
@M03896:38:000000000-B4D98:1:1112:5326:24349 2:N:0:263
CCTGTTTGCTCCCCACGCTTTCGCACCTGAGCGTCAGTCTTCGTCCAGGGGGCCGCCTTCGCCACCGGTATTCCTCCAGATCTCTACGCATTTCACCGCTACACCTGGAATTCTACCCCCCTCTACGAGACTCAAGCTTGCCAGTATCAGATGCAGTTCCCAGGTTGAGCCCGGGGATTTCACATCTGACTTAACAAACCGCCTGCGTGCGCTTTACGCCCAGTAATTCCGATTACCGCTTGCACCCTCC
+
BBAABFFCFFFFGGGGGEFFFGEEGGGH3AGGEGGGGHHHHHHHGG?FH?0AEEEGEFGHFEEGGHGE>EFHHHHHHBGFHFHHHHHGEEFGHHGHHDCFGCGFHHF??<GHGGHFGHHGGGGHHHGFADEHHHC<<G0<<GD00;;GFC:CCHHEGGHGHH0.:;9//;FGFCA-@EGGFBFFFFF/FFFFFFBFFAEFFFFFFFCDDA@AFFFFFADFFAEBBFBFFFFF..9/;9@-;E.;:BAEFF
@M03896:38:000000000-B4D98:1:1112:19027:28419 2:N:0:263
CCTGTTTGCTACCCACACTTTCGAGCCTCAGCGTCAGTTGGTGCCCAGTAGGCCGCCTTCGCCACTGGTGTTCCTCCCGATATCTACGCATTCCACCGCTACACCGGGAATTCCGCCTACCTCTGCACTACTCAAGAAAAACAGCTTCGAAAGCAGTTTATGGGTTGAGCCCATACATTTCACTTCCCACTTGTCTTCCCGCCTGCGCTCCCTTTACACCCAGTAATTCCGGACAACGCTTGTGACCTAC
+
AAA>AFFFFFFFGGCEAEF5BDEFFEEHH4FGEGGCGHF5AAFFGH3BGA5AFFEGGGGHCEEAEGF2@2?EGHGFFEEFFEGFFHHFEE/EFGHGHEEGGCHHF@<@BCFHHGGDDD/@FFH<?1FGF1?<FG11?0<<0CFF0<G1-<..<C/GDDDGDH/CC.-/::GF.C//;C0CFFBFFGG/BFFF0FFBBBBF.-B??F-@CDDFBBFFF/;;D../:9/9FFB-.99:E-@A.../9BFFFF
@M03896:38:000000000-B4D98:1:1113:17143:7430 2:N:0:263
CCTGTTTGCTACCCACACTTTCGAGCCTCAGCGTCAGTTGGTGCCCAGTAGGCCGCCTTCGCCACTGGTGTTCCTCCCGATATCTACGCATTCCACCGCTACACCGGGAATTCCGCCTACCTCTGCACTACTCAAGAACAACAGTTTTGAAAGCAGTTTATGGGTTGAGCCCATAGATTTCACTTCCAACTTGTCTTCCCGCCTGCGCTCCCTTTACACCCAGTAATTCCGGACAACGCTTGCTACCTACG
+
AB3>AFFFFFFFGFFGCAF5FGFFHGCHC43AAFEEFHHA32FGGC3AG55BAFECGG1BAEAAEGF?521B@EBFF1>1E/EFFHH1EEEEFFHHHE@EGCGFG@?//<GHHHHGGGDFA1<<<1GH1CG11F1<1>0C0FFF1>G10F1<DG/GHHHFFH/.C.:/CFFC.C::CGCCGHGFFHFBBF90;FF00;9CD?GGEG@BGGFEBFFBBBBBAE9BB/BFFFF-.;-.9;@D9../9BFFFF.
@M03896:38:000000000-B4D98:1:1113:17157:7446 2:N:0:263
CCTGTTTGCTACCCACACTTTCGAGCCTCAGCGTCAGTTGGTGCCCAGTAGGCCGCCTTCGCCACTGGTGTTCCTCCCGATATCTACGCATTCCACCGCTACACCGGGAATTCCGCCTACCTCTGCACTACTCAAGAAAAACAGCTTTGAAAGCAGTTTATGGGTTGAGCCCATAGATTTCACTTCCAACTTGTCTTCCCGCCTGCGCTCCCTTTACACCCAGTAACTCCGTACAACGCCTGTGACCTACG
+
AB>AAFFCFFFFGFFFEAFAFFEGFEGHHHFFEGEEDHHGBEGGHFBCGD5EFGEEGGGGAEEDFHH2@?BEGGHHGED?GCEGGHHFEGEGHHGHHDEGGCFGHGB?/@HGHH0BDGFFGHFHBGDG<GHD<F1?D00GFEG00FFGHD=00G/GHFHHGB/.GCCEGEHFAGGEHFHCGGGBHHG0BFB0;FF0;99F??BDE.BGGGFF9BFFFFBFAAE9///;9B..9.AB9BB-.9/;/;;//;.
@M03896:38:000000000-B4D98:1:1113:10768:7502 2:N:0:263
CCTGTTTGCTCCCCACGCTTTCGCACCTGAGCGTCAGTCTTCGTCCAGGGGGCCGCCTTCGCCACCGGTATTCCTCCAGATCTCTACGCATTTCACCGCTACACCTGGAATTCTACCCCCCTCTACGAGACTCAAGCTTGCCAGTATCAGATGCAGTTCCCAGGTTGAGCCCGGGGATTTCACATCTGACTTAACAAACCGCCTGCGTGCGCTTTACGCCCAGTAATTCCGATTAACGCTTGCACCCTCC
+
BBBABFFFFFFFGGGGEEAFFGEEEGGH3FHFEEEEADGGHGDHGDFFBEFEEEEEGGGH?FFGGHE/EEGHHHHHHBGFGGGHHHHGGEFGHHHHHAFGCFFGHHGF<?GFHHHFGHHGGGGHFHGGCDGHFGG0DGB<GGD00<CGFCCFFFHHCGGHHHF.:9;FEGFGBG?B9CFFFGGFFFF/BFF9B9BFBFEFCFFDFFFDFDFB-.AFF.ABDF.;//BFFFEA99DBB.@.:A.9;BF.AF
@M03896:38:000000000-B4D98:1:1113:10785:7508 2:N:0:263
CCTGTTTGCTCCCCACGCTTTCGCACCTGAGCGTCAGTCTTCGTCCAGGGGGCCGCCTTCGCCACCGGTATTCCTCCAGATCTCTACGCATTTCACCGCTACACCTGGAATTCTACCCCCCTCTACGAGACTCAAGCTTGCCAGTATCAGATGCAGTTCCCAGGTTGAGCCCGGGGATTTCACATCTGACTTAACAAACCGCCTGCGTGCGCTTTACGCCCAGTAATTCCGATTAACGCCTGCACCCTCC
+
BBBABFFFFFFFGGGGEEAAFGEEAGGH3FHFEFGGGHHHHHHHFGEHG?0EAE>EGGGHFEEEGHEEEGGHHHHHHEGHHHHHHFHGGGGGFGGHHFGGGCDGHHFCFGHHHHHFHHHGGGGGFHFG?EGHFH/<GHH<GHB0:<GGG0CCHHFGFHHHHHHEC0BFFFGE@?AA@EFFGFGGFFF9/F/B/BFFFFFFAFFFEFBDDDAD-9?BF.99@D?//;BFFFBDD.AF;DF-:?.;;9AAAA
@M03896:38:000000000-B4D98:1:1113:10430:7771 2:N:0:263
CCTGTTTGCTACCCACACTTTCGAGCCTCAGCGTCAGTTGGTGCCCAGTAGGCCGCCTTCGCCACTGGTGTTCCTCCCGATATCTACGCATTCCACCGCTACACCGGGAATTCCGCCTACCTCTGCACTACTCAAGAAAAACAGTTTTGAAAGCAGTTTATGGGTTGAGCCCATAGATTTCACTTCCAACTTGTCTTCCCGCCTGCGCTCCCTTTACACCCAGTAATTCCGGACAACGCTTGCGACCTAC
+
BBBABFFFFFFFGGGGEEFFGGGGHGGHHHHHEGGGGHFFBEGHHGHHHHEHGHEFGGGHFEFGGHFGEGHGHHHHHGGGGGGHHHHGGFGGHHHHHGGGGFGHHGCDGGHHHGGEGGGHHHHHHHGFGGHHGHGBDGHHHGHGBGHHGEFHHHHHGGHG0G<<<<-CGHFFEHHGGHHHHGHHHGGGGGGFFFFGGGGGDGGGGGGGGGFFFFFFFFBFDFEBFBFFFFF-A@FFF;BAA..::;BFFF
@M03896:38:000000000-B4D98:1:1113:10156:8030 2:N:0:263
CCTGTTTGCTCCCCACGCTTTCGCACCTGAGCGTCAGTCTTCGTCCAGGGGGCCGCCTTCGCCACCGGTATTCCTCCAGATCTCTACGCATTTCACCGCTACACCTGGAATTCTACCCCCCTCTACGAGACTCAAGCTTGCCAGTATCAGATGCAGTTCCCAGGTTGAGCCCGGGGATTTCACATCTGACTTAACAAACCGCCTGCGTGCGCTTTACGCCCAGTAATTCCGATTAACGCTTGCACCCTCC
+
ABAABFFFFFFFGGGGEEEFFGFFGGGHGGHFEFEGFHHHHHHHGGAFHDEFAEEFGGGHFEFGGHE@EEGHHHHHHFHHHHHHHHHGGEGGHHHHHFDGGCGHHHFFFGHHHHHHHHHGGGGHHHFG<EGHFHGGGHF<CH<;:CGGF::CHHHHFGHHHHF.:99BCFGG:@?B?:FGGGGGFFFBFFFFFFFF/AEFDFFFFF;AFFCD@AE/B.ABDF./://;FFFA9:ABF?D.:A:9FFFFFF
@M03896:38:000000000-B4D98:1:1113:10144:8046 2:N:0:263
CCTGTTTGCTCCCCACGCTTTCGCACCTGAGCGTCAGTCTTCGTCCAGGGGGCCGCCTTCGCCACCGGTATTCCTCCAGATCTCTACGCATTTCACCGCTACACCTGGAATTCTACCCCCCTCTACGAGACTCAAGCTTGCCAGTATCAGATGCAGTTCCCAGGTTGAGCCCGGGGATTTCACATCTGACTTAACAAACCGCCTGCGTGCGCTTTACGCCCAGTAATTCCGATTAACGCTTGCACCCTCCG
+
BCBCCFFFFFFFGGGGGEEFFGGFGGGHGHHGEEEGGHHHHHHHGGFHHGEGEGFGGGGHGGFFGHGEEEGHHHHHHFHHHHHHHGHGGEFGHHFHHFDDFCFHHHFGGGHHGHHGHHHGGGGHHHGFADDFCGCGHHGFEGGB:CGGHGGGGHHFCGHHHHHAC:BFGGGGGAC9C.CBFGGGFFFBBBFFFFFFFFFFFFFFFFA.DFFF@.AFFFFFF?.:0:00BBF99:ABB.@...:09;DFEF.
@M03896:38:000000000-B4D98:1:1113:25948:8281 2:N:0:263
CCTGTTTGCTCCCCACGCTTTCGCACCTGAGCGTCAGTCTTCGTCCAGGGGGCCGCCTTCGCCACCGGTATTCCTCCAGATCTCTACGCATTTCACCGCTACACCTGGAATTCTACCCCCCTCTACGAGACTCAAGCTTGCCAGTATCAGATGCAGTTCCCAGCTTGAGCCCGGGGATTTCACATCTGACTTAACAAACCGCCTGCGTGCGCTTTACGCCCAGTAATTCCGATTAACGCTTGCACCCTCC
+
AABABFFCFFFFGGGGEEEFGGEEEGGHFGHFEEGDEHGHGHGGFE13G1AEAE>EEGGH1BEEEH?/>EFHHHFHG2EBFGHHHGGGG/EEGGGFGBBDD@DGHHC02??CGHHFFHHCGGGHFGF..<CG0</<<GD<<C00:0CCC00;CCG0;GGGGF0.::/.99BE?D--:9CFFFBFGFF//BFF//9:9:9A==DFFF-;.9;@:AAFF.9:99.;/:9BFBF..;.B9.@.9A.9/:AFED
@M03896:38:000000000-B4D98:1:1113:22189:9338 2:N:0:263
CCTGTTTGCTCCCCACGCTTTCGCACCTGAGCGTCAGTCTTCGTCCAGGGGGCCGCCTTCGCCACCGGTATTCCTCCAGATCTCTACGCATTTCACCGCTACACCTGGAATTCTACCCCCCTCTACGAGACTCAAGCTTGCCAGTATCAGATGCAGTTCCCAGGTTGAGCCCGGGGATTTCACATCTGACTTAACAAACCGCCTGCGTGCGCTTTACGCCCAGTAATTCCGATTAACGCTTGCACCCTCC
+
BBBABFFFFFFFGGGGFEFCFGGFGGGHGGHFEFGGGHHHGHHHGGDHHGGGEEEEGGGHGEEGGHEE>EFGHHHHHFGHHHHHHHHGF<EEGHHHHDFGGCGHHHFFFGHHHHHFHHHGGGGHHHF?<DEHFGCDDGD<CGG0:<CGCC0CGHHHHGHHGH0.;99CFGGGAD??-EBGFGGGFFF/:BF9B/;F/FFF@FFFFFDDFFFD9D.;B.9=BA./9/BBFFFFBD.9B.D...;/;BDFED
@M03896:38:000000000-B4D98:1:1113:13453:11988 2:N:0:263
CCTGTTTGCTACCCACACTTTCGAGCCTCAGCGTCAGTTGGTGCCCAGTAGGCCGCCTTCGCCACTGGTGTTCCTCCCGATATCTACGCATTCCACCGCTACACCGGGAATTCCGCCTACCTCTGCACTACTCAAGAAAAACAGTTTTGAAAGCAGTTTATGGGTTGAGCCCATAGATTTCACTTCCAACTTGTCTTCCCGCCTGCGCTCCCTTTACACCCAGTAATTCCGTACAACGCTTGTGACCTAC
+
BBBBBFFFFFFFGGGGFAFFGGFEGGGHHHHGGFGGGHHFFFGHHHGHHHHHHGEGGGGHFEFGGHFFFGHFHHHHHGGGGGGHHHHGGGGGHHHHHEEEGEFHHG?BCFHHHGGGGEGHHFHHFGFG?FHHFH?1?FFFHGFFDGHFHE=GHHHHFGGHFHBCG.A/GHHGFHB0HHHGHHHHHGGGGGGG;FFGGGGGFGGBE?GGDGFFBFBFFB9F9.EFFFFEFFF/;9A/B-@..9./;:BF/B
@M03896:38:000000000-B4D98:1:1113:11962:14174 2:N:0:263
CCTGTTTGCTACCCACACTTTCGAGCCTCAGCGTCAGTTGGTGCCCAGTAGGCCGCCTTCGCCACTGGTGTTCCTCCCGATATCTACGCATTCCACCGCTACACCGGGAATTCCGCCTACCTCTGCACTACTCAAGAAAAACAGCTTTGAAAGCCGTTTATGGGTTGAGCCCATCGATCTCACTTCCAACTTGTCTTCCCGCCTGCGCTCCCTTTACACCCAGTAATTCCGGACAACGCTTCTGACCTAC
+
ABAAAFFCFFFFGGFGEAB5FFEEGEGHH4AFEFGCGHG532FFHH3BGD5FGGEEFGGH1AAEGHE2@?1?EGFHHGEEE?/FFDGFEEEGGHHHHEEEEC3FGGC?/>FGHH0BFGGHHHGB1FGG11F1<<?11F0FCE<00>GDGF<DBG.<CCG.DH/.;.-/:0CCEG/.:A.;B0BFGGF0FFBB0;C099;FA?GGG?@BBDDFB9FFF99BDE.///99BB:-.9-.9-;.9.///;FF9B
@M03896:38:000000000-B4D98:1:1113:19560:15554 2:N:0:263
CCTGTTTGCTCCCCACGCTTTCGCACCTGAGCGTCAGTCTTCGTCCAGGGGGCCGCCTTCGCCACCGGTATTCCTCCAGATCTCTACGCATTTCACCGCTACACCTGGAATTCTACCCCCCTCTACGAGACTCAAGCTTGCCAGTATCAGATGCAGTTCCCAGGTTGAGCCCGGGGATTTCACATCTGACTTAACAAACCGCCTGCGTGCGCTTTACGCCCAGTAATTCCGATTAACGCTTGCACCCTCC
+
BBBBBFFFFFFFGGGGFEEFFGEEGGGHFFGFEEEGFHHHHHHHGG?GHGGGEEEEGGGHFEGGGHEEEEGHHHHHHGHHHGFHHFHGGEGGFHHHHDDFFCGHHGGCGFFGHHBFHHHGGGGHHHF..<EHCG<0DGD<CGB0;:CC;<;CFGEGCCGHHHECC0/9CFFEA??9@AFGGFFGFFF/BFFFBFB99FEFFFFFFFDDFF=D;AEFFEDCFF99/;BFFF/ADA./;.;.:A9/;FDEEF
@M03896:38:000000000-B4D98:1:1113:19541:15555 2:N:0:263
CCTGTTTGCTCCCCACGCTTTCGCACCTGAGCGTCAGTCTTCGTCCAGGGGGCCGCCTTCGCCACCGGTATTCCTCCAGATCTCTACGCATTTCACCGCTACACCTGGAATTCTACCCCCCTCTACGAGACTCAAGCTTGCCAGTATCAGATGCAGTTCCCAGGTTGAGCCCGGGGATTTCACATCTGACTTAACAAACCGCCTGCGTGCGCTTTACGCCCAGTAATTCCGATTAACGCTTGCACCCTCCG
+
CCCCCFFFFFFFGGGGEEFFGGAEEGGGBGHGFEEAFHGGHHGHGDEGHDEEEEEFGGGGFEGEGHA/>>FGHHHGGFGBGGHHHHHGGGGGHFGHHFCF@@FHHHFFFGHFHHHFGHHGGGGHHHG?DGGHFH/0<GG/CG0:;;GGF::GHHBHHHHHHG0.;:/FFGFGBA??AEGGGFGFFFF/:BFFBFFFEFEEAFFFFF;.9;-@9:.//AA@@D.:B/9;FFF9;.DFFDFAA.:;;BDFE;.
@M03896:38:000000000-B4D98:1:1113:21054:16930 2:N:0:263
CCTGTTTGCTACCCACACTTTCGAGCCTCAGCGTCAGTTGGTGCCCAGTAGGCCGCCTTCGCCACTGGTGTTCCTCCCGATATCTACGCATTCCACCGCTACACCGGGAATTCCGCCTACCTCTGCACTACTCAAGAAAAACAGTTTTGAAAGCAGTTTATGGGTTGAGCCCATAGATTTCACTTCCAACTTGTCTTCCCGCCTGCGCTCCCTTTACACCCAGTAATTCCGGACAACGCTTGTTACCTACG
+
BCCCCFFFFFFFGGGGCAFBFGEGHGGHHHHHGGGGGHHFFEGHHFHHHHHHHGEGGGGHGFFGGHFGFGHGHHHHHGGGGGGHHHHGGGGGHHHHHGGGGGFHHGDDGGHHHHHGGGGHHHHHHHHFFGHHGHGFHC<FGGHF1>GHGGGHHHHHHGFG0GBGC<@FFHHEHGHHHHFHHFHHGGGFBFBFCFFFGGGGGGGGGEGGFGDFBFBBFFFFFFAFFFBFFFF-::CFA-;.:..00;900B.
@M03896:38:000000000-B4D98:1:1113:3176:20394 2:N:0:263
CCTGTTTGCTACCCACACTTTCGAGCCTCAGCGTCAGTTGTTGCCCAGTAGGCCGCCTTCGCCACTGGTGTTCCTCCCGATATCTACGCATTCCACCGCTACACCTGGAATTCCGCCTACCTCTGCACTACTCAAGAAAAACAGTTTTGAAAGCAGTTTATGGGTTGAGCCCATAGATTTCACTTCCAACTTGTCTTCCCGCCTGCGCTCCCTTTACACCCAGTAATTCCGGACAACGCTTGTTACCTAC
+
ABBABFFBFFFFGGGGEEGFGGAFBEEGHGFFEEDGEGFH522BFAAFFGHHFGAEGGGGAEEEEEFF@FGEGHHHHGGGGGGHHHHFFEEFHHGHH>EFEEBGH3B?2CFGHFB?D/CGGHHH<GDF2FGFCG1110?0<CF0?1FF<.=1=GCF1>1F111<<.-//<CE.C<:0:CFGHH;CHC0CCGC0;<C:;;;;?BDGGGGGGDGF;CBBFEFD9EB//;BFF9=.@-.;-;....//9;//;
@M03896:38:000000000-B4D98:1:1113:3624:22070 2:N:0:263
CCTGTTTGCTCCCCACGCTTTCGCACCTGAGCGTCAGTCTTCGTCCAGGGGGCCGCCTTCGCCACTGGTATTCCTCCAGATCTCTACGCATTTCACCGCTACACCTGGAATTCTACCCCCCTCTACGAGACTCAAGCTTGCCAGTATCAGATGCAGTTCCCAGGTTGAGCCCGGGGATTTCACATCTGACTTAACAAACCGCCTGCGTGCGCTTTACTCCCAGTACTTCCGACTAACGCTTGCACCCTCC
+
ABBAAFFFFFFFGGGGEAEEFGDFFGGHFFGF2EEEEGHHGHGHGEGFE100AE0EEFFG?EEEEHF2BGHHHFGHFFGFHHHHHHHGGDFEFGHFHFCCCCBGHHF0CGHHG2@FGGGGCGG?1G.E<CGGFHCD</0<CG000==D00<D00:;<CGHGG:./0/:/;GGAB?-?CFFFFF9FG009CFBF/99/.AEFC-AAAB9DA-9-;9BB/:BEF/9;/BFFFFD-9@/:.9....:;B;.;;
@M03896:38:000000000-B4D98:1:1113:3602:22070 2:N:0:263
CCTGTTTGCTCCCCACGCTTTCGCACCTGAGCGTCAGTCTTCGTCCAGGGGGCCGCCTTCGCCACTGGTATTCCTCCAGATCTCTACGCATTTCACCGCTACACCTGGAATTCTACCCCCCTCTACGAGACTCAAGCTTGCCAGTCTCAGATGCAGTTCCCAGGTTGAGCCCGGGGATTTCACATCTGACTTAACAAACCGCCTGCGTGCGCTTTACGCCCAGTAATTCCGATTAACGCTTGCCCCCTCC
+
CCCCCFFFFFFFGGGGEEEFFGEEFGGHFFGFEFF?EHHHGHGHGEFGHCEEAE>>EGGHBEE1EECCFDGGGHHHGFGBGFHHHGHGFEEGHHGHH/DFCCFHFHHA2?GFGGGGGHHGGGGH<GFD.<CF1F/<<<D<CG0<<0=D<=0;0CBCCCGHHHB.:://;;CEB@---9CFFBFFFGG00CFB/;BF/9AE-@F..A@9.9-@BAEFF.D:>.9;//;:B9/A.ADFFDA...A/FFA@DD
@M03896:38:000000000-B4D98:1:1113:3609:22091 2:N:0:263
CCTGTTTGCTCCCCACGCTTTCGCACCTGAGCGTCAGTCTTCGTCCAGGGGGCCGCCTTCGCCACTGGTATTCCTCCAGATCTCTACGCATTTCACCGCTACACCTGGAATTCTACCCCCCTCTACGCGACTCAAGCTTGCCAGCCTCAGATGCAGTTCCCAGGTTGCGCCCGGGGATTTCACATCTGACTTCACAATCCGCCTGCGTGCGCTTTACGCCCAGTAATTCCGATTATCGCTTGCCCCCTCC
+
BBAAAFF4FFFFGGGGEAAAFGEFGGFGBFGF2EE?AFGGHHAGFAEH31A0AEEEEEGHGEE1EG32BBGFFHHGHFG3FGHHHHGFGEEGHGFHHABDB@FGFHG02??CGGGHFHHCCFGHDH.---ACAC<0<<=:;C:0..;:/:0:GBH0C:FFFFB.99/.-;CD-----:9/B/B9BFF//;FFB/;9//;;.;ADEF;.:A-99../;.99;..9/:/;FFFDD..//;9A9.9/9;@9AD
@M03896:38:000000000-B4D98:1:1113:14382:22439 2:N:0:263
CCTGTTTGCTCCCCACGCTTTCGCACCTGAGCGTCAGTCTTCGTCCAGGGGGCCGCCTTCGCCACCGGTATTCCTCCAGATCTCTACGCATTTCACCGCTACACCTGGAATTCTACCCCCCTCTACGAGACTCAAGCTTGCCAGTATCAGATGCAGTTCCCAGGTTGAGCCCGGGGATTTCACATCTGACTTAACAAACCGCCTGCGTGCGCTTTACGCCCAGTCATTCCGATTAACGCTTGCACCCTCCG
+
BBBBBFFFFFFFGGGGEEEFGGGGGGGHGGHGFGGGGHHHGHHHGG?HHFCGEEEGGGGHGGEFGHEEEEFGHHHHGGFHHHHHGHHGGEEGHHGHHFGGGCFHFHFFGGGHHHHFHHHGGGGHHHFD.DEGHFCGHGG<CGD0:CGGG0CGHHEHHGHHGHEC:9/;CFFE@9-@?AGGGFGGFFF9/;FBFBFFBFFFFFFFFFFDDFADCDFBFEDCFD?F/9/9FFBDAADBF.BD.A?/B:DFEA.
@M03896:38:000000000-B4D98:1:1113:13347:23683 2:N:0:263
CCTGTTTGCTCCCCACGCTTTCGCACCTGAGCGTCAGTCTTCGTCCAGGGGGCCGCCTTCGCCACCGGTATTCCTCCAGATCTCTACGCATTTCACCGCTACACCTGGAATTCTACCCCCCTCTACGAGACTCAAGCTTGCCAGTATCAGATGCAGTTCCCAGGTTGAGCCCGGGGATTTCACATCTGACTTAACAAACCGCCTGCGTGCGCTTTACGCCCAGTAATTCCGATTAACGCTTGCACCCTCC
+
ABBBBFFFFFFFGGGGEFEFFGFEGGGHGHHHGGGGGHHGGHHHGGDHHGGGGE>EGGGHFFGGGHE/EEFHHHHHHGHGHHHHHGHGGFGGHHHHHDGGGCFHHHCCFGHHHHHGHHHGGGGHHFF.>ADHGHGDDCD/<G<0;CCGHHGFHHHG:CGHGH0.:;/;CFGEA?9-?.BBFFGGFFF/;//9;FFFF?EE=DFFFF;9.A-@@A9BFADCBD.9;BBFFFFFFAABF.@.:.;BBFDAEF
@M03896:38:000000000-B4D98:1:1113:13336:23697 2:N:0:263
CCTGTTTGCTCCCCACGCTTTCGCACCTGAGCGTCAGTCTTCGTCCAGGGGGCCGCCTTCGCCACCGGTATTCCTCCAGATCTCTACGCATTTCACCGCTACACCTGGAATTCTACCCCCCTCTACGAGACTCAAGCTTGCCAGTATCAGATGCAGTTCCCAGGTTGAGCCCGGGCATTTCACATCTCACTTAACAAACCGCCTGCGTGCGCTTTACGCCCACTAATTCCGCTTAACGCTTGCACCCTCC
+
AA1AAFF>FFFFGGCFAAAAFGEEEGGHF0CGEGF?EHHHDHHHEE/GFE/AEEEEGGGHAEECFH?/>EF>FFHHGEG1GHHGHHGFE/?E2GHHHFCGCC1?FGG<0FGHHFFFHHHGCGGFGHA...<<00<<<C0<<C0:000;000:GE:CG;GHHGC.:9/;BFGE@A--;99FGBFFFFF0FC09/9BB/-AE?@@F--9;999@9--9BE?@@--9;/9/;B/-9--//-;--99;/F99AA
@M03896:38:000000000-B4D98:1:1113:13496:29093 2:N:0:263
CCTGTTTTCTCCCCACGCTTTCGCACCTGAGCGTCAGTCTTCGTCCAGGGGGCCGCCTTCGCCACCGCTATTCCTCCTGATCTCTACGCATTTCACCGCTACACCTGGAATTCTACCCCCCTCTACGACACTCAAGCTTGCCAGTATCAGATGCAGTTCCCAGCTTGTGCCCGGGGATTTCACATCTCACTTAACAAACCGCCTGCGTGCGCTTTACTCCCAGTACTTCCGATTAACGCTTGCACCCTCC
+
A>>1>BD13B3@BA1A1AAAFFAA0AAF000AAEE//GEGEGFGEA/10///A>>>EEEG/?//?F//>/>FD>EFC0>1BFGHHHF<@/?EGGGFD/<B>/1<<G<001?FFG2><<<@<CCG1=...-<<///0<<D/<<0000<C000;0000;:;;:C0.99/.00;B.9--9;9CF0;0CBB//;B///9//;9;>?@FAF-9AA99999F9/9;A-/:;/FBBF--;;A//-9-:;9/:9AEE-
@M03896:38:000000000-B4D98:1:1114:17095:2190 2:N:0:263
CCTGTTTGCTACCCACACTTTCGAGCCTCAGCGTCAGTTGGTGCCCAGTAGGCCGCCTTCGCCACTGGTGTTCCTCCCGATATCTACGCATTCCACCGCTACACCGGGAATTCCGCCTACCTCTGCACTACTCAAGAAAAACAGCTTTGAAAGCAGTTTATGGGTTGAGCCCATAGATTTCACTTCCAACTTGTCTTCCCGCCTGCGCTCCCTTTACACCCAGTAATTCCGGACAACGCTTGTGACCTACG
+
AAAABFFFFFDFGGGGCEBBFGEFFEFGHHGHGEEEAGHF3EFFGFHHBAFGGGAEGGGHGEGGGCCF@?GGHHHHHGGEGGGHHHHGGEFFHGGHH?EEEEGHHEC?CGHHHHFCFAEHHHHHGHFFBGHHG1?<10>GFFGB0>1<<GGEF<GG=DBG0=<<<<;;CCGGACCFFGHHHGHGHHG9FFGG0;C9;FFFGGGBAFGFGGFEFFBFFBFFFFFBBB9BFFB>.-DFFAF.9..;/;BFFF.
@M03896:38:000000000-B4D98:1:1114:11027:3306 2:N:0:263
CCTGTTTGCTCCCCACGCTTTCGCACCTGAGCGTCAGTCTTCGTCCAGGGGGCCGCCTTCGCCACCGGTATTCCTCCAGATCTCTACGCATTTCACCGCTCCACCTGGAATTCTACCCCCCTCTACGCGACTCAAGCTTGCCAGTATCAGATGCAGTTCCCACGTTGAGCCCGGGGATTTCACATCTCACTTAACACACCGCCTGCGTGCGCTTCACGCCCACTCATCCCGATTACCTCTCACACCCTCCG
+
AAAAAFF1B3B1FABEEE?EFF0EEEGHF0B1EEGFGFGF2GEGEGEFH?/ACEE@EFEGFECEEGEEEEEGFBFG00C1FFGGHGHGGE/?FFGDGCBC//?FCG?FB<FGH2DBD?<A<CAF1FC-<-<@.0;CCB:CGGGG0;;C:;0GHF00C00FF9.-99.99BBE?---9;BFFFB//BB/;;/B//;//-99@--A-A---9--99-//;-99---//:/9-;9=-A/://///;//99;9--
@M03896:38:000000000-B4D98:1:1114:11036:3322 2:N:0:263
CCTGTTTGCTCCCCACGCTTTCGCACCTGAGCGTCAGTCTTCGTCCAGGGGGCCGCCTTCGCCACCGGTATTCCTCCAGATCTCTACGCATTTCACCGCTACACCTGGAATTCTACCCCCCTCTACGAGACTCAAGCTTGCCAGTATCAGATGCAGTTCCCAGGTTGAGCCCGGGGATTTCACATCTCACTTAACAAACCGCCTGCGTGCGCTTTACGCCCAGTAATTCCGATTAACGCTTGCCCCCTCC
+
ABAAAFFFFFFFGGGGFEEAFGFGGGGHGCGFFGGEGHGF5GHHGGGHHC0EEEEGGGGHGEFFGHE/EEGHHHGHGEF3GGHHHHHFEEEFHHHHHDBDG@GHHFF?FGGHHFHGGHHGGGDGFHFC.<CGC</<DG0/<GD00<;GCC0CHCCC;CGCHH0.;0///BCA--;-;;BFGBFC/BF/;BBB;9B//;EE>FFFEAA9AD=DBF.BF.A-@A.///:BFBFDA.AF:;@.9.;/;9DFFD
@M03896:38:000000000-B4D98:1:1114:17457:3447 2:N:0:263
CCTGTTTGCTCCCCACGCTTTCGCACCTGAGCGTCAGTCTTCGTCCAGGGGGCCGCCTTCGCCACCGGTATTCCTCCAGATCTCTACGCATTTCACCGCTACACCTGGAATTCTACCCCCCTCTACGAGACTCAAGCTTGCCAGTATCAGATGCCGTTCCCACGTTGAGCCCGGGGATTTCACATCTCACTTAACACACCGCCTGCGTGCGCTTTACGCCCAGCACTTCCGATTAACGCTTGCACCCTCCG
+
ABAAAFFFFFFFGGFG2EE2FGEGDEGHFF2BEEGGGHHHGGHGGG1CG10EEGEEEEEGHEGFGHE/>EFHHFFHECHFGHHHHFHGEEEGHHGHHGCGGCGFFHFHFGHHDFHHFHFC@@D0DGG?D.C000/<</0<CGD::;G;:C<CFF0;C.CFFF.;;.;.9CBC-9?-9./;B/BBFFF/;:/99/;B/ADDBB?DEF<ADDBB?.9BF;A999;...99BF..9.9BBDB..9.BFFFAAA.
@M03896:38:000000000-B4D98:1:1114:17466:3463 2:N:0:263
CCTGTTTGCTCCCCACGCTTTCGCACCTGAGCGTCAGTCTTCGTCCAGGGGGCCGCCTTCGCCACCGGTATTCCTCCAGATCTCTACGCATTTCACCGCTACACCTGGAATTCTACCCCCCTCTACGAGACTCAAGCTTGCCAGTATCAGATGCAGTTCCCAGGTTGAGCCCGGGGATTTCACATCTGACTTAACAAACCGCCTGCGTGCGCTTTACGCCCAGTAATTCCGATTAACGCTTGCACCCTCCG
+
BCCBCFFFFFFFGGGG?EAFFGEEFGGHGGHHGGEGGFGGHHHHGGGHHGCFEFEGGGGHHGGGGHEEEGGHHHHHGGHHHGHHHHHGGGGGHHHHHGDFD@FHHHGGGHHHGGHGHHHGGGGHGHG?GGEHH0CDGCB<GGGC0CCGFCBGFFGGCGHHHHFA::9CFFGGAA?@CGGGGGGFFFFBFFFFFFBFFFEFFFFFFFDAFFDBCFAFFEFFFF?:BFBFFFFDDFFFFDF.:A.:BFFFFF.
@M03896:38:000000000-B4D98:1:1114:17446:3464 2:N:0:263
CCTGTTTGCTCCCCACGCTTTCGCACCTGAGCGTCAGTCTTCGTCCAGGGGGCCGCCTTCGCCACCGGTATTCCTCCAGATCTCTACGCATTTCACCGCTACACCTGGAATTCTACCCCCCTCTACGAGACTCAAGCTTGCCAGTATCAGATGCAGTTCCCAGGTTGAGCCCGGGGATTTCACATCTGACTTAACAAACCGCCTGCGTGCGCTTTACGCCCAGTACTTCCGATTAACGCCTGCACCCTCCG
+
BBBBBFFFFFFFGGGGCEEFFGEFGGGFBFBGEAEEEGGHGHHHGGGHHECFFEEGGGGHGFGGGHEE>EGHHHHHHGFFHFGHHFHGGFGGHHHHHDC@D@FHHGFFHHHHGGHHHHHGFDGHGFFADDGHFCGDGFDCGGHC:CGCFC;CGCGC;CG:GH0:;9C/9FFEC?-9BEBFFFFFFFF9B9B/FFFFFFFFFFFB?FFDAAAA>A?FF9ABDD./:/;;FFFFBAFFFFF-....BFBE?A.
@M03896:38:000000000-B4D98:1:1114:17463:3484 2:N:0:263
CCTGTTTGCTCCCCACGCTTTCGCACCTGAGCGTCAGTCTTCGTCCAGGGGGCCGCCTTCGCCACCGGTATTCCTCCAGATCTCTACGCATTTCACCGCTACACCTGGAATTCTACCCCCCTCTACGAGACTCAAGCTTGCCAGCATCAGATGCAGTTCCCAGGTTGAGCCCGGGGATTTCACATCTCACTTAACAAACCGCCTGCGTGCGCTTTACGCCCAGTACTTCCGATCAACGCTTGCACCCTCC
+
BBBBAFFFFFFFGGFGEEEFFGAEAEGGBEFGEEEGEHGD5FGGEGGHH10EAE>EGGEG?EFGGH?>>>CGHHFHHHFGGHHHHHHFEE?EGGFHHDBBD@FHHFCCGHHHH@GFGHHGG@EFFH>CADEFCCG<DC0/<GHG.:CCF0C0;:C:;;<CHH0;B99//;FEG-9-AABBCBFF9F//;B//;BBBFFEFCAF??ADADD9B9A.9B;DBDDE9B/FFFFDFD-./;9@..99;9;D?EF
@M03896:38:000000000-B4D98:1:1114:7645:5437 2:N:0:263
CCTGTTTGCTACCCACACTTTCGAGCCTCAGCGTCAGTTGGTGCCCAGTAGGCCGCCTTCGCCACTGGTGTTCCTCCCGATATCTACGCATTCCACCGCTACACCGGGAATTCCGCCTACCTCTGCACTACTCAAGACAAACAGTTTTGAAAGCAGTTTATGGGTTGAGCCCATAGATTTCACTTCCAACTTGTCTTCCCGCCTGCGCTCCCTTTACACCCAGTAATTCCGGACAACGCTTGTGACCTACG
+
BBBBBFFFFFFFGGGGGEGGGGEABEEHHHHHGGEEEGHDEEGGHFFHCGHHGHEEGGGHGGGGGHFB@GGEHHHHHGGEEGGHHHHGGEFGHHHHHGFGGFHHHGB@CGHHHGGDGGDHHHHHGHHFDGGFF<F1F0>GFGHF=FGHG.=0<<CH=GBGHHCCC<;/GH;C.CBFHHGHHEHHGHG9BFFBBFFFFFFB?AGGGFA?DGFFFF//FFBFDFFF/;/9FFF-;-9;ADF.9.9//;FFFF.
@M03896:38:000000000-B4D98:1:1114:7669:5438 2:N:0:263
CCTGTTTGCTACCCACACTTTCGAGCCTCAGCGTCAGTTGGTGCCCAGTAGGCCGCCTTCGCCACTGGTGTTCCTCCCGATATCTACGCATTCCACCGCTACACCGGGAATTCCGCCTACCTCTGCACTACTCAAGAAAAACAGTTTTGAAAGCAGTTTATGGGTTGAGCCCATAGATTTCACTTCCAACTTGTCTTCCCGCCTGCGCTCCCTTTACACCCAGTACTTCCGGACAACGCTTGTGACCTACG
+
ACBBBFFFFFFFGGGGGEGFGGFFGEGHHHHHGGEEGHHGCGGGHGHHHHHHGGEEGGGHFEGGGHFGFGGFHHHHHGGFGGGHHHHFFEFGHHGHHGEEFEGHGGCCCGHHHGGDGFGHHHHHGHFGGHHHF1F1G0>GFEH0<FGHHEFBGGGHGHFHFH/CGC;;GHGECHFHHGGGHGHHHGGFFFFFFFGGGGGGGGGGGGDFGGFEFFBFFBBFFFFFF/:BFF.CDCFFF-CAAE./9BFFFF.
@M03896:38:000000000-B4D98:1:1114:7665:5459 2:N:0:263
CCTGTTTGCTACCCACACTTTCGAGCCTCAGCGTCAGTTGGTGCCCAGTAGGCCGCCTTCGCCACTGGTGTTCCTCCCGATATCTACGCATTCCACCGCTACACCGGGAATTCCGCCTACCTCTGCACTACTCAAGAAAAACAGTTTTGAAAGCAGTTTATGGGTTGAGCCCATAGATTTCACTTCCAACTTGTCTTCCCGCCTGCGCTCCCTTTACACCCAGTAATTCCGGACAACGCTTCTGACCTAC
+
BBBBBFFCFFFFGGGGFABBBFEE4EGHHHHHGFEFGHFBAEFFGHFGGHFHGH?EFGGH1EGFGHFCEGGGHHHHHGEFEGGGGHHFEEFEGHHHHEEGGEFHHGG?CGHHFD@DD?DHGFHGHHHF?FHHC?1?10>GHGHBDDFGGGD0<<CC=DDHHH/<C<:;/GGGFFHFHGFHHHHHHGGCBFGEBCFFGGGFDCGD?FFCCDDFFFFFFFFFA?.99///9;B-:9BAE--99.9;9BFFFF
@M03896:38:000000000-B4D98:1:1114:23597:8882 2:N:0:263
CCTGTTTGCTCCCCACGCTTTCGCACCTGAGCGTCAGTCTTCGTCCAGGGGGCCGCCTTCGCCACCGGTATTCCTCCAGATCTCTACGCATTTCACCGCTACACCTGGAATTCTACCCCCCTCTACGAGACTCAAGCTTGCCAGTATCAGATGCAGTTCCCAGGTTGAGCCCGGGGATTTCACATCTGACTTAACAAACCGCCTGCGTGCGCTTTACGCCCAGTAATTCCGATTAACGCTTGCACCCTCCG
+
BBBBBFFFFFFFGGGGGEEFGGDFGGGHFGHHGDGGGFGHHHGHGEFHHG0EGGGGGGDHHFGGGHEEEGGHHHHHGFHGGHHHHHFGGEFGHHGHHGDGCCFGHHGHFFHHHHHGHHHGGGGHHFGDCEGHFGE<GHD/CCFF:;GHCGFHFCFC=CGGHHF::9C9FGGGAFAAFGBBFBFFFFF//BBFB/FB/.A;@DFFFFFADD9=FD99:9AA@.:://;:BB/D..AFF.;.;9.;BFFEED.
@M03896:38:000000000-B4D98:1:1114:23607:8902 2:N:0:263
CCTGTTTGCTCCCCACGCTTTCGCACCTGAGCGTCAGTCTTCGTCCAGGGCGCCGCCTTCGCCACCGGTATTCCTCCAGATCTCTACGCATTTCACCGCTACACCTGGAATTCTACCCCCCTCTACGAGACTCAAGCTTGCCAGTATCAGATGCAGTTCCCAGGTTGAGCCCGGGGATTTCACATCTGACTTAACAAACCGCCTGCGTGCGCTTTACTCCCAGTAATTCCTATTAACGCTTTCACCCTCC
+
BBBABFFFFFFFGGBE2EEFEG2EEGGHFFFBAAAE25FFHHCGEED33E10AE>EFGGH1EEEGH1>>EFFFHHHHF3FFHHGFFFCEEFFFGFHHEBFCCFGHH202?GHGGBFGHEGCGGHGGCA.<CGF0/<<GB/<CGC<0=D=0:<0;0;;CGHFH0.;0;/:G/C---;?EB0;0CFFFF000BF//;9B9AA--@DFF;A.;-;>9.99/:9../;:/9;/F/;B//;9.9...9/;;FA9A
@M03896:38:000000000-B4D98:1:1114:23589:8906 2:N:0:263
CCTGTTTGCTCCCCACGCTTTCGCACCTGAGCGTCAGTCTTCGTCCAGGGGGCCGCCTTCGCCACCGGTATTCCTCCAGATCTCTACGCATTTCACCGCTCCACCTGGAATTCTACCCCCCTCTACGAGACTCAAGCTTGCCAGTATCAAATGCAGTTCCCACGTTGAGCCCGGGGATTTCACATCTGACTTAACAACCCGCCTGCGTGCGCTTTACGCCCACTACTTCCGCTTAACGCATGCACCCTCC
+
AAAAABF1BBFFFGGG1EGAAB0ABEEGFFFFA/AEE2DGBD/0AE/AA/A/A//>E/EF/??E/G?/>>/FGG2DBCF1BGDEGFHFEEE?HGFFH<<//??G0GCFBGHHGFGGHFHG?-<<>1.>.<<0<0<<<C0/<CB0000<0000;;:;0:CGH0.-;9../;CC;A---.:BB/;//9//99B/;/99/-;A;@-9;9--99-;---/9-:>>?--//:/9;---;;BB-9-;-////:-9-
@M03896:38:000000000-B4D98:1:1114:20768:9021 2:N:0:263
CCTGTTTGCTCCCCACGCTTTCGCACCTGAGCGTCAGTCTTCGTCCAGGGGGCCGCCTTCGCCACCGGTATTCCTCCAGATCTCTACGCATTTCACCGCTACACCTGGAATTCTACCCCCCTCTACGAGACTCCAGCTTGCCAGTATCAGATGCAGTTCCCAGGTTGAGCCCGGGGATTTCACATCTGACTTAACAAACCGCCTGCGTGCGCTTTACGCCCAGTACTTCCGATTAACGCTTGCACCCTCC
+
BBAABBF45FFFGGFEE2AFCGFGGGGHGHHHE2EBE5DGFHHGGEEGHG0EEEEGGGDHGEFGGHD>>EFHHHHHHHHEGHGHHHHFFEGEHHHHHDGG?@FGGHC<FFFHHHHFHHHGGGGHHHG.<.CHH///CGD<.CGG:;CGC0:;0000:;GGG0C.;09//:FGDG??DDFFFBFFFFF/;BFFBF99BAEADFFFEF;AFFDFFD.;/ED-@D.9B/FFFB..;ADBF.@?..9;9;;EFF
@M03896:38:000000000-B4D98:1:1114:10484:10153 2:N:0:263
CCTGTTTGCTACCCACACTTTCGAGCCTCAGCGTCAGTTGGTGCCCAGTAGGCCGCCTTCGCCACTGGTGTTCCTCCCGATATCTACGCATTCCACCGCTACACCGGGAATTCCGCCTACCTCTGCACTACTCAAGAAAAACAGTTTTGAAAGCAGTTTATGGGTTGAGCCCATAGATTTCACTTCCAACTTGTCTTCCCGCCTGCGCTCCCTTTACACCCAGTAATTCCGGACAACGCTTGTGACCTACG
+
AAAAAFFFFFFFGGGE1EGGGGE0BEEGHHCHCFGAEGGF1E/FGFEGGHHHFGAEGFGH/FFEEH10BFHEHHHHGGGGCEGHHFHGGEGGHHHHHGEEEEFGHE@@BCFGHF@BECBGHHHHHHDGGHHGF?G11>0F0C.01>GBA.DF0<<<=DDDBGG.C<-;/CGEGE/0GF:CHHHHGG00CFB0B;CBFFFG.?@CFF9?AGBEFB//BBFBBE-F//;BF/B-9--AE-@A---/;;;FBB-
@M03896:38:000000000-B4D98:1:1114:10493:10168 2:N:0:263
CCTGTTTGCTACCCACACTTTCGAGCCTCAGCGTCAGTTGGTGCCCAGTAGGCCGCCTTCGCCACTGGTGTTCCTCCCGATATCTACGCATTCCACCGCTACACCGGGAATTCCGCCTACCTCTGCACTACTCAAGCAAAACAGTTTTGAAAGCAGTTTATGGGTTGAGCCCATAGATTTCACTTCCAACTTGTCTTCCCGCCTGCGCTCCCTTTACACCCAGTAATTCCGGACAACGCTTGTGACCTAC
+
BBBBBFFFFFFFGGGGGEFFGGEFHGGHHHHHGGEGGHH5GEGHHFFHHHGHGHFGGGGHFEGGGHGHFFHGHHHHHGGFGGGHHHHFGGGGHHHHHGEGGCHHHGCCDGHHHHGGGDGHHGHHHHHHFHHHFFBG1F0F0FGF1FGGFEGGHCGHGFHG0GF.CC@CFGGGGHFGHHGHHHHHHHG0FGGGFFFFFGFGGGGGGGCGGGFFFFFFFFFFDE.;BFFFFFECDADFE;F.A?9:/B;/;B
@M03896:38:000000000-B4D98:1:1114:13611:10750 2:N:0:263
CCCATTCGCTCCCCTAGCTTTCGTCTCTCAGTGTCAGTGTCGGCCCAGCAGGGTGCTTTCGCCGTTGGTGTTCTTTCCGATCTCTACGCATTTCACCGCTCCACCGGAAATTCCCTCTGCCCCTACCGTACTCCAGCTTGGTAGTTTCCACCGCCTGTCCAGCGTTGAGCCCTGGGATTGGACGGCGGACTTGCAAAGCCACCTACAGACGCCTTACGCCCAATCATTCCAGATAACGCTTGCATCCT
+
BBBBBFFFBBABGGGFGFFFGGEGEFHHHHBGHHFFGHFHFEAFGCAFHHHEC2ABFGHHEEGEEEEGEFHGHHHHHHGEFFGHFFGFE?EFHHHHHGEFGGHHHGGCGCHHHFFHHHGHGEGHGFHFCFEHECF?FHF0<FG1>GHHHHHFD@A<.<GHGC/<;::.;CGGFH..GCG/.CCB??B?-;@B//;/BBBAFFFFFF/9BA-@>FDBFAACFB.F99/9;FB//:/9;.9.9;:/:;BB
@M03896:38:000000000-B4D98:1:1114:7297:11350 2:N:0:263
CCTGTTTGCTCCCCACGCTTTCGCACCTGAGCGTCAGTCTTCGTCCAGGGGGCCGCCTTCGCCACCGGTATTCCTCCAGATCTCTACGCATTTCACCGCTACACCTGGAATTCTACCCCCCTCTACGAGACTCAAGCTTGCCAGTCTCAGATGCAGTTCCCAGGTTGAGCCCGGGGATTTCACATCTGACTTCACAAACCGCCTGCGTGCGCTTTACGCCCAGTAATTCCGATTAACGCTTGCACCCTCC
+
BCCABFFFFFFFGGGGEEEFGGEF2FGGBFHGEGE2EGFGGHGHGGDGF?0EEEEEGGGH?EEGGHE>EEFHHHHHH2FFGGHHHHHFGEFGHHHHHFCGFFGHHHGCBFGHHHHFHHHGGGGHFHFA>ACGF0/0<GG<CGD:G0CG;;:CGFF:CGGHHGCCC9//;CFEBB-??CFFFBFBFFF/;BFF/;;;BFEECFFFFFCAAADBFDFFFADC@.9:F/;FFF/9:99/;.@?.E./;BD?FF
@M03896:38:000000000-B4D98:1:1114:7289:11373 2:N:0:263
CCTGTTTGCTCCCCACGCTTTCGCACCTGAGCGTCAGTCTTCGTCCAGGGGGCCGCCTTCGCCACCGGTATTCCTCCCGATCTCTACGCATTTCACCGCTACACCTGGAATTCTACCCCCCTCTACGACACTCCAGCTTGCCAGTCTCAGATGCAGTTCCCACGTTGAGCCCGGGGATTTCACATCTGACTTACCAAACCGCCTGCGTGCGCTTTACGCCCAGTACTTCCGATTAACGCTTGCACCCTCC
+
ABAABFFFFFFFGGGFEEEFGGEE2EGH3BFFAFEEEHGHBGFCEE1FB10AA>EEGGGH?EEEEH1/>EFGHHHHH/E<EEHHH4F?B?DDFGGHHDFGC@FGHGF001?FGFGFFHGGGDGH1F<..-<CF/<;;;0:;C:0;::G000;;:<;;CFGGB.-99../;FE99---;;FFFF/BFF;9;FFB/BF/:AE@BFF?FFDDA99B..;B.9;B?.;///;FFFF.../B.@..99;;BDFFF
@M03896:38:000000000-B4D98:1:1114:7312:11374 2:N:0:263
CCTGTTTGCTCCCCACGCTTTCGCACCTGAGCGTCAGTCTTCGTCCAGGGGGCCGCCTTCGCCACCGGTATTCCTCCAGATCTCTACGCATTTCACCGCTACACCTGGAATTCTACCCCCCTCTACGAGACTCCAGCTTGCCAGTCTCAGCTGCAGTTCCCAGGTTGAGCCCGGCGATTTCACATCTCACTTCACAAACCGCCTGCTTGCGCTTTACGCCCAGTACTTCCGATTAACGCTTGCACCCTCC
+
BBBBBFFFFFFFGGGGAEEFFGEE2EGGBBFGEFEA2DFHHHEGEAE3310AAE>EGG?G1EEAFHE/>EEHHHHHH2F3FGHHFFHF@?EEHHHHHDCDBCFGHHC022?FGHHHHHGFGGGH1=<...<DF//<<CD<<CD0;0CG;0/;::/;;:CGH00.;9//;CFE-9---;.EFBFBFFF//;BF//:9/.AE=DFFFE/9/9;9@A.BF.9@BDE/9/BBFF..9.9;B.-.9.9;::DEFF
@M03896:38:000000000-B4D98:1:1114:2297:11676 2:N:0:263
CCTGTTTGCTCCCCACGCTTTCGCACCTGAGCGTCAGTCTTCGTCCAGGGGGCCGCCTTCGCCACCGGTATTCCTCCAGATCTCTACGCATTTCACCGCTACACCTGGAATTCTACCCCCCTCTACGAGACTCAAGCTTGCCAGTATCAGATGCAGTTCCCAGGTTGAGCCCGGGGATTTCACATCTGACTTAACAAACCGCCTGCGTGCGCTTTACGCCCAGTAATTCCGATTAACGCTTGCACCCTCC
+
BCCCCFFFFFFFGGGGFEEFFGGGGGGGGGHHGFEEGFGHHHHHGGGHHDGGFFEGGGGHHFFGGGEFGGGHHHHHGHHFGHHHHHHGGEEGHHHHHGDGCFFGGHEF2FHHGHHFHHHGGGGHHHGCCDFHF<C<GHF<CGG00;;CGGGFHFFGCGC<GFFA:::90C;A?B???EBFFBBFFFFBBF:F0:99:;:.-:BFEFFFDD9:DDE0BED@@:.BB0;;BFB.9:.BF.;.;.A0:;..;A
@M03896:38:000000000-B4D98:1:1114:25653:11773 2:N:0:263
CCTGTTTGCTCCCCACGCTTTCGCACCTGAGCGTCAGTCTTCGTCCAGGGGGCCGCCTTCGCCACCGGTATTCCTCCAGATCTCTACGCATTTCACCGCTACACCTGGAATTCTACCCCCCTCTACGAGACTCAAGCTTGCCAGTATCAGATGCAGTTCCCAGCTTCAGCCCGGGGATTTCACATCTGACTTAACAAACCGCCTGCGTCCGCTTTACGCCCCATAATTCCGATTAACGCTTGCCCCCACC
+
AAAAAFFFFFDFGGGG1E0FAFAEEGGHBFEB0EEEGGDGGHHHEAAFG/EFAEEEGEGH/?E/EH?E>EGGHHBFGBFFHHFF2GGFGCGEDG2FG?>><@<GHBG00FHBFFG?FHHGG@<>1>.>..<<G0<<DCD/.<=000;;;<:;GC:0;0CGHHB.0:0;0;;A9---;./9FFFBFFF99BB//9B9/9AF->--EF-9-;-;A--9::B?----;9///;/9--;B/-;-;--//-9--;
@M03896:38:000000000-B4D98:1:1114:25680:11783 2:N:0:263
CCTGTTTGCTCCCCACGCTTTCGCACCTGAGCGTCAGTCTTCGTCCAGGGGGCCGCCTTCGCCACCGGTATTCCTCCAGATCTCTACGCATTTCACCGCTACACCTGGAATTCTACCCCCCTCTACGAGACTCAAGCTTGCCAGTATCAGATGCAGTTCCCAGGTTGAGCCCGGGGATTTCACATCTGCCTTAACAAACCGCCTGCGTGCGCTTTACGCCCAGTAATTCCGCTTAACGCTTGCCCCCTCC
+
BBBABFFCFFFFGGGGEEEFFGEEFGGGFGHCFGF2AGGHHHDHFD?GHC0?EEEEGEGHGEEEGHEEEEFHHHHHHCC3FGHHHFHFG<EEHGGHHDDCB@FGHFC?F2FGHFFFHHHGGGGHGFF.<.<GC0/<<<0/<GG0:00C0<0G0CB:;;GHGC:.:C9//=CC@D-A-.;FGCF9BBB//:B999BFEAEECBFD.9-;.:;;@.9BF..9@A.9;/9;FB9...9/;.;.9A9/;9;@.A
@M03896:38:000000000-B4D98:1:1114:25662:11790 2:N:0:263
CCTGTTTGCTCCCCACGCTTTCGCACCTGAGCGTCAGTCTTCGTCCAGGGGGCCGCCTTCGCCACCGGTATTCCTCCAGATCTCTACGCATTTCACCGCTACACCTGGAATTCTACCCCCCTCTACGAGACTCAAGCTTGCCAGTATCAGATGCAGTTCCCAGGTTGAGCCCGGGGATTTCACATCTGACTTAACAAACCGCCTGCGTGCGCTTTACGCCCAGTAATTCCGATTACCGCTTGCACCCTCC
+
BBBBBFFFFFFFGGFGEFEFGG?EFGGHFFGHFEEFAGGHHHHHGAAFFE0EEEEEFGGHFEEFGHA>EEFGHGHHGBCFHGGHHHHGF?EFHGGHHCBDC@GGHFFFF<FHFGHFHHHGGGGGGHE..<<GC0<0DG0<<C=0:0;CF:0CC;C0;;CGHC0.:0/;9BCE:A-;-;9;CBC;BFF9FFFFFBBFFAAA-@DF.A-.9;-9-AEFF9;9@A.9//BFFF/.:9;/;9--;99/BBD.A:
@M03896:38:000000000-B4D98:1:1114:4055:11919 2:N:0:263
CCTGTTTGCTACCCACACTTTCGAGCCTCAGCGTCAGTTGGTGCCCAGTAGGCCGCCTTCGCCACTGGTGTTCCTCCCGATATCTACGCATTCCACCGCTACACCGGGAATTCCGCCTACCTCTGCACTACTCAAGAAAAACAGTTTTGAAAGCAGTTTATGGGTTGAGCCCATAGATTTCACTTCCAACTTGTCTTCCCGCCTGCGCTCCCTTTACACCCAGTAATTCCGGACAACGCTTGTGACCTCC
+
BCBACFFFFFFFGGGGEEFGGGEFGEGHHHHHGGEEEGHFGEGGHGHHGFHDFGAEGGGHGEGGGHCBBFGGHHHHHGGDFGGHHHHFGFGGHHHHHDEEEEGHHF@BDGHHHFGEG?DHHGHHGHGFFGGHF?1?1<0FGCH0<FDGGEHG0<<GDDD0<G<C<<;:CGGGCG/CBGHHHEHGHGG0FGFFBFFFGFFFDCFGFFGGGGDFFFFFFBFF?E.;B99BFFE-;9C.;DB9;../;;BF/A
@M03896:38:000000000-B4D98:1:1114:4067:11933 2:N:0:263
CCTGTTTTCTACCCACACTTTCGAGCCTCAGCGTCAGTTGCTGCCCAGTAGGCCGCCTTCGCCACTGGTGTTCCTCCCGATATCTACGCATTCCACCGCTACACCGCGAATTCCGCCTACCTCTTCACTCCTCAAGACCAACAGCTTTGAAAGCAGTTTATGGGTTGAGCCCATAGATTTCACTTCCAACTTGTCTTCCCGCCTGCGCTCCCTTTACACCCAGTACTTCCGGACATCCCTTGTGACCTC
+
AAAAAFF1BFFFGF1E1AG1BGA0BEEHHF1B0EE0ADF1111BGF1AB11A1FEEFEAB/AE?ECB01>/BFFDFBF//E//BE2F>>?E?GFHHH/>EE/F<F//////?>D0<EEFFHHH<1?1<<<F?0111100><CEC0FFH0000<<</=<D0=D<.;;-//;:C.//0:C00;0;FFFG09FFB0;:;0C0;.;?AEF@@@BAEFBB/9;/BB;A/9;//B/---99/9/:/9-9///9//
@M03896:38:000000000-B4D98:1:1114:27207:13315 2:N:0:263
CCTGTTTGCTCCCCACGCTTTCGCACCTGAGCGTCAGTCTTCGTCCAGGGGGCCGCCTTCGCCACCGGTATTCCTCCAGATCTCTACGCATTTCACCGCTACACCTGGAATTCTACCCCCCTCTACGAGACTCAAGCTTGCCAGCATCAGATGCAGTTCCCAGGTTGAGCCCGGGGATTTCACATCTGACTTAACAAACCGCCTGCGTGCGCTTTACGCCCAGTAATTCCGATTAACGCTTGCACCCTCC
+
BBAABFFFFFFFGGGGGEEFFGEFDGGGGGFFEGGGGHHHGHHHFGCHG?0AEEEEFGGHGADEEFE/>E?GHFFHFCGFGGHHHHHGGGGGHHHHFDFCFCHGFFEF<CGHGGHFHFHGC?A01FFC.CEG0</0<C0/<GDC.;<GF0CHHCGGCGHHHGB.;09/CFBE-@9-9A/BFBFFFFF/FFFB//BBBFEABCDA?AFDAA>D;9EFFEA@AFEBFFFFFF/..AD/;9D.;EA9:BDFFF
@M03896:38:000000000-B4D98:1:1114:27195:13330 2:N:0:263
CCTGTTTGCTCCCCACGCTTTCGCACCTGAGCGTCAGTCTTCGTCCAGGGGGCCGCCTTCGCCACCGGTATTCCTCCAGATCTCTACGCATTTCACCGCTACACCTGGAATTCTACCCCCCTCTACGAGACTCAAGCTTGCCAGTATCAGATGCAGTTCCCAGGTTGAGCCCGGGGATTTCACATCTGACTTAACAAACCGCCTGCGTGCGCTTTACGCCCAGTAATTCCGATTAACGCTTGCACCCTCC
+
ABAABFFFFFFFGGGGEFAAFGEEEGGFFFFFEEGGGGHHHHHHGGGHHG?EEEEEGGGH?EEEGHE>EGGHHGHHHCGFHHHHHHHFGDGEHGFHHDC@C@FGHHFFCGGFHGHHGHHGGGDFFGFE<AEHC<G<DCF/CCD:0;<GF;CGH:F<;CGHHH0::;/:/BFEBB-@FGGGFGGGFFF;FFFBFE99;.EEDFFDFFFDFFCFFFEFFFD>>AA:BBBFFFFFFFBBF.@.9AABFFDEEF
@M03896:38:000000000-B4D98:1:1114:27213:13332 2:N:0:263
CCTGTTTGCTCCCCACGCTTTCGCACCTGAGCGTCAGTCTTCGTCCAGGGGGCCGCCTTCGCCACCGGTATTCCTCCAGATCTCTACGCATTTCACCGCTACACCTGGAATTCTACCCCCCTCTACGAGCCTCCAGCTTGCCAGCATCAGATGCAGTTCCCAGGTTGAGCCCGGGGATCTCACATCTCACTTAACAAACCGCCTGCGTGCGCTTTACGCCCAGTAATTCCGATTAACGCTTGCACCCTCC
+
AA1>>FF>FFDFGCBEEEE0FEEFCEEGF0AEAFGAFHGGF2GGEE/BF//AAEGCEG?C//>AEEE/>E>GFEFFB0F1FBBFDGGFEECEFFHGFC<<C@F?<FB00FGHFEBBBGHC@@A01<FA.-<//<<//C0<CGCC.:<C000CHE0;CGHHF00.C0;/90BE----;C-999BBFFB/;B9B////;-AF;;@F---;A?@---9/B9A----://9/BBFBB?BF/-9?-AA9/BA?FA
@M03896:38:000000000-B4D98:1:1114:24333:13565 2:N:0:263
CCTGTTTGCTACCCACACTTTCGAGCCTCAGCGTCAGTTGGTGCCCAGTAGGCCGCCTTCGCCACTGGTGTTCCTCCCGATATCTACGCATTCCACCGCTACACCGGGAATTCCGCCTACCTCTGCACTACTCAAGAAAAACAGTTTTGAAAGCAGTTTATGGGTTGAGCCCATAGATTTCACTTCCAACTTGTCTTCCCGCCTGCGCTCCCTTTACACCCAGTAATTCCGGACAACGCTTGTGACCTAC
+
BCCBBFFFFFFFGGGGFEGGGGEGFEGHHHHHGGGEGHGHGGGGHFGHHHHHGHEGGGGHCEEEGHFFFGHEHHHHHGGFGGGHHHHFFEGGHHHHHGEGFCFHHECC@DGHHFBEDFDHGHHHGHGHGGHHF1F11<><GEHHDFHHFFHD0<GGDD0GHHHFG<;;CFBEAFFGFHEHGGHHHGGBFGFGCCBFBBFFDGFGEG-;DDFFFF:/F9BBAAFFFFFFFF9;A>=.;-;.;..//9BBBF
@M03896:38:000000000-B4D98:1:1114:24346:13585 2:N:0:263
CCTGTTTGCTACCCACACTTTCGAGCCTCAGCGTCAGTTGGTGCCCAGTAGGCCGCCTTCGCCACTGGTGTTCCTCCCGATATCTACGCATTCCACCGCTACACCGGGAATTCCGCCTACCTCTGCACTACTCCAGCAAAACAGTTTTGAAAGCAGTTTATGGGTTGAGCCCATAGATTTCACTTCCAACTTGTCTTCCCGCCTGCGCTCCCTTTCCACCCAGTAATTCCGTACAACGCTTGTTACCTACG
+
BBBABFFBFFFFGGGFCAFBFGEGHGGHHGHHGGGGGHDEGGFFHFGEFHFFGGEEGEGHFEEEFF32F2GGHHHHGGGACEFGDGHGGDGGHHFHHDEEE@FHHE/BB?FGGHCDECAGHHHH1F<??FHHG1??0>G1FFC<1=G1<<0=0<CG=DDDDDC.<.=/:CCECC/CCGHHG0GGHHF0BF/99FBBB9;9EAFF.A?@AFAAFFF/B//;AAE/BB//;9B/99;/9-;:...//9BF/9.
@M03896:38:000000000-B4D98:1:1114:13842:13921 2:N:0:263
CCTGTTTTCTACCCACACTTTCGAGCCTCCGCGTCAGTTGGTGCCCCGTTCGCCGCCTTCGCCACTGCTGCTCCTCCCGTTATCTACGCATTCCACCGCTACACCTGGTATTCCGCCTACCTTCTCACTCCCCCAGTACACCAGCTTCGAATGCAGTTTATGGGTTGAGCCCATACATCTCACTTCCAACTTTTCTTCTCGCCTGCCCTCCCTTTACACCCAGTACTTCCGGACAACGCTCCTGACCTAC
+
>A11>DF1@DFDF11EAAB1BAE0B0EG000A0FG/EGG11/ABFG//E00B/EE/EE/1////>BB1111B11100/>/B/>B>GG/EE?/>DGGC/<EG?10<B0011BFFHECAC/001111?@F11?//?-.<F1=1>.FGGH1-..0<D0=DFGFH0/.;.;/;0/;./:/:<0<BF009C00;F/00;C90909..-C?.../;;-:F9/9/99;--99/9;9BA--9999-9---///:9/;B
@M03896:38:000000000-B4D98:1:1114:13850:13939 2:N:0:263
CCTGTTTGCTACCCACACTTTCGAGCCTCAGCGTCAGTTGGTGCCCAGTAGGCCGCCTTCGCCACTGGTGTTCCTCCCGATATCTACGCATTCCACCGCTACACCGGGAATTCCGCCTACCTCTGCACTACTCAAGCAAAACAGCTTTGAAAGCAGTTTATGGGTTGAGCCCATAGATTTCACTTCCAACTTGTCTTCCCGCCTGCGCTCCCTTTACACCCAGTAATTCCGGACAACGCTTGTGACCTACG
+
ABAABFFFFFFFGGFEEAFAFGGDHGGHHHHHGGGEEHGBAEFGHGHHHFFHDGEFGGGHHED?FHGE@??EGFFGFEEAEEEGHHHFEEEGHHHHHFEGGCHGH/<B/<FGHHHFGGGFHHHH1GHHDCFFC1?11>0<<>CG0>FFFG1<DGHHHHH0GD/<CCD:CCCE.C/0CF0CGHG0GHG0CFFE0CFFFGFG?AGGGGGGFDDFFEFBF/;9AA.BF/F/FF/-.9@99-@.9../;;FF/B.
@M03896:38:000000000-B4D98:1:1114:7137:14075 2:N:0:263
CCTGTTTGCTCCCCACGCTTTCGCACCTGAGCGTCAGTCTTCGTCCAGGGCGCCGCCTTCGCCACCGGTATTCCTCCAGATCTCTACGCATTTCACCGCTACACCTGGAATTCCACCCCCCTCTACGACACTCCAGCTCGCCACTATCCGCTGCCGTTCCCACCTTCAACCCCCGCCTTTCCCCTCTCACTTAACCCACCCCCCTCGTGCGCTTTACGCCCCGTAATTCCGATCAACCCCCCCACCCTCC
+
AAAAAFFBFBFFFFGAEAA2FFEE2EEH3BAFEGE2EGG55DF2EE1B3110AA>0EE?G?EEF1G1/>/?FGHGHG0F3FBBFFEG/EEEGFGDGHECCG??FFF000F?GG1@1<</<A-EB1>><.-<0C//</0/.<;..//0;/...-..-.;;FF0.990/090;;.----..:99/..:.9/;9//;;B...;;;B--A-9;9---9.//..99--9-..;://..-./9.:.---;9.;9AA
@M03896:38:000000000-B4D98:1:1114:23156:14224 2:N:0:263
CCTGTTTGCTACCCACACTTTCGAGCCTCAGCGTCAGTTGCTGCCCAGTAGGCCGCCTTCGCCACTGGTGTTCCTCCCGATATCTACGCATTCCACCGCTACACCGGGAATTCCGCCTACCTCTGCACTACTCAAGACAAACAGTTTTGAAAGCAGTTTATGGGTTGAGCCCATAGATTTCACTTCCAACTTGTCTTCCCGCCTGCGCTCCCTTTACACCCAGTAATTCCGGACAACGCTTGTGACCTAC
+
ABBABFFFFFFFGGGGFEGFGGE2BEEHHHGGEEEEEGFE53BGHHGH3A5BGGEFGGGHFEFGGHEFFGHFHHHHHGGGGGGHHHHFFEFGHHHHHFFGGEFHHGCCCGHHHHCDGGGHHHHHFHFHBGHHG11110<C0FFCD1FFCC<1<<CC<<<0=</<<C<CGGFEEHHG:CGHGHHHGHHBFGGE;CCBFGGF.@CGGF?DGGGFFFFFFFFFF.EBFFBFFFF-A>CFE;FD9../9BFFFF
@M03896:38:000000000-B4D98:1:1114:23165:14240 2:N:0:263
CCTGTTTGCTACCCACACTTTCGAGCCTCAGCGTCAGTTGGTGCCCAGTAGGCCGCCTTCGCCACTGGTGTTCCTCCCGATATCTACGCATTCCACCGCTACACCGGGAATTCCGCCTACCTCTGCACTACTCAAGAAAAACAGTTTTGAAAGCAGTTTATGGGTTGAGCCCATAGATTTCACTTCCAACTTGTCTTCCCGCCTGCGCTCCCTTTACACCCAGTAATTCCGGACAACGCTTGTGACCTAC
+
BBBBBFFFFFDFGGGGCEFBFGGGHGGHHHHHGGEEGHHGBEFHHGHHHEFHHHFGGGGHGGGGGHFHFGHEHHHHHGGEEGGHHHHFGGEFHHGHHFGEGEHHHGGBFGHHHHHGGGGHHGHHHHHHGHHHG?G1F0FGFGGH1FGHFAD0GCGGGDGHHHGHHEC;GHHGEHHFHHGHHFHHHGGBBFFGBFFGGGGF?DGGGGFGGGFEFFFFFFFFAAAFFFFFFF/BA>9AE-;.9..99BFFFF
@M03896:38:000000000-B4D98:1:1114:28358:14320 2:N:0:263
CCTGTTTGCTACCCACACTTTCGACCCTCAGCGTCAGTTGCTGCCCAGCAGGCCGCCTTCGCCACTGGTGTTCCTCCCGATATCTACGCATTCCACCGCTCCACCGGGAATTCCGCCTACCTCTGCCCTACTCCAGCAAAACAGTTTCGACCGCAGTTCCTGGGTTGAGCCCATAGATTTCACTTCCAACTTGTCTTCCCGCCTGCGCTCCCTTTACACCCAGTCATTCCGGACAACGCTTGCGTCCTCCG
+
AA11AFFFFF3FGG11AABFGGE00AAFGGGFGGFFGHHH1BGFHEGH0FHA?FFEEEGHGEF>EHFHEGHGH2G@FFGGG/EGFHBFEEGGDGGHHFGG/<CGGCC/BCHHHG0/?B<FHDFG1F1/<CGHC1<>0001<<>FDGH0.<.-<:--:000:;:.;:;CFFFG./:;FGGGFBFBFG099BBB;9;009;;.9@B-99-;;:A-9FFF:9;BE9F/;FFFFB=F-@FE@@B-A---9;A//-
@M03896:38:000000000-B4D98:1:1114:28342:14332 2:N:0:263
CCTGTTTGCTACCCACACTTTCGAGCCTCAGCGTCAGTTGGTGCCCAGTAGGCCGCCTTCGCCACTGGTGTTCCTCCCGATATCTACGCATTCCACCGCTACACCGGGAATTCCGCCTACCTCTGCACTACTCCAGAAAAACAGCTTTGAAAGCAGTTTATGGGTTGAGCCCATAGATTTCACTTCCAACTTGTCTTCCCGCCTGCGCTCCCTTTACACCCAGTAATTCCGGACAACGCTTGTGACCTACG
+
ABAAAFFFFFDFGGBE?EFAFGEDGEFHHHGHGGGEGHHH3EFGHHHHHFDFFGFFGGGHEEEDEHHC@C?EHGHHGFGEGCFHGHHFEFGGHGHHGFEGGCFGFE/>/@GHHHHGGDDFF2FFFHHHDGHHC1?11>FHHGGG0<F1<<=0G<CG=GGHHHBAG.@/CFHGFFH0CG:GHGHHHGGFGGFBCFFFFFFFGGGGGFGADADAFB/BBFBBAEFFFFB/FFBD?9=FA=DDE../9;FFEF.
@M03896:38:000000000-B4D98:1:1114:3835:15235 2:N:0:263
CCTGTTTGCTCCCCACGCTTTCGCACCTGAGCGTCAGTCTTCGTCCAGGGGGCCGCCTTCGCCACCGGTATTCCTCCAGATCTCTACGCATTTCACCGCTACACCTGGAATTCTACCCCCCTCTACGAGACTCAAGCTTGCCAGTATCAGATGCAGTTCCCAGGTTGAGCCCGGGGATTTCACATCTGACTTAACAAACCGCCTGCGTGCGCTTTACGCCCAGTAATTCCGATTAACGCTTGCACCCTCC
+
ABAABFFFFFFFGGGGEEEFFGEEGGGGBGHGEEEEGHGHFHHHGGCGHDCGEEEFGGGHFEFGGHEEEEFHGHHHGGHGFFGHHHHFEEFGHHHHHDCFC@GHHGGCBGHFGGHFHHHGGGGGHHG..<<DG0C<DC<<<GG0:CGGG0;CG:C<;CCGHG0::0/:::CE-?--;CFFFGGBFFF/BFFFFFB/B.AEAFFFFFFADF;@FDA/FAA=DDF9//;/FFFF..ABFDB.;A;/BFDEEF
@M03896:38:000000000-B4D98:1:1114:3833:15254 2:N:0:263
CCTGTTTGCTCCCCACGCTTTCGCACCTGAGCGTCAGTCTTCGTCCAGGGGGCCGCCTTCGCCACCGGTATTCCTCCAGATCTCTACGCATTTCACCGCTACCCCTGGAATTCTACCCCCCTCTACGACACTCCAGCTTGCCAGTATCAGATGCAGTCCCCAGGCTGAGCCCGGCGATTTCACATCTCACTTAACAAACCGCCTGCGTGCGCTTTACGCCCAGCAATTCCGCCTCACTCCTGCCCCCTCC
+
AAAAAFFFDFFFGGGEAAAAFGEEEGGF3BAB2BAE2DFD5DBFEE1B3100AE>EE>>F?EE?EH1/>>FFFFFGHFBBFGHHHFGFEAEEFGFGH/><CB2?G??/?FH2F1<FGHFFD@EGBGF..-<CC//<<<0/;;C00;<<0;000;:00/:CG/99.....;9C------9AF/999BB//;F///9//.AE-@9;9F-;.;-;-.9/B.999.9.;;//BF/..9./A/;.9/B.;A;9AA
@M03896:38:000000000-B4D98:1:1114:25144:15316 2:N:0:263
CCTGTTTGCTACCCACACTTTCGAGCCTCAGCGTCAGTTGGTGCCCAGTAGGCCGCCTTCGCCACTGGTGTTCCTCCCGATATCTACGCATTCCACCGCTACACCGGGAATTCCGCCTACCTCTGCACTACTCAAGAAAAACAGTTTTGAAAGCAGTTTATGGGTTGAGCCCATAGATTTCACTTCCAACTTGTCTTCCCGCCTGCGCTCCCTTTACACCCAGTAATTCCGGACAACGCTTGTGACCTAC
+
ABBABFFFFFFFGGGGFEFBFGAFFEEHHHHHGGEAEGEFBEFFFFFGFFGFGHAEGGGHBEEFGHF2B2FEGHHHGFGFGGGHHHHFGFFGHHHHHEEEECFHH/@<CDHHGF2?DB/GFGHHGFGHFGGHF1F<10<0>CHF1=FD<FH0G<CC=DF0=GGC<<:/CHCCCGFGHGHHHFGCHGG0BFBF;;=BFFFG??DFGGGA?E?EFFFFFFB/;A.;/9BFFBF-A-=99-9.;../;;BBBB
@M03896:38:000000000-B4D98:1:1114:25164:15321 2:N:0:263
CCTGTTTGCTACCCACACTTTCGAGCCTCAGCGTCAGTTGGTGCCCAGTAGGCCGCCTTCGCCACTGGTGTTCCTCCCGATATCTACGCATTCCACCGCTACACCGGGAATTCCGCCTACCTCTGCACTACTCCAGCAAAACAGTTTTGAAAGCAGTTTATGGGTTGAGCCCATAGATTTCACTTCCAACTTGTCTTCCCGCCTGCGCTCCCTTTACACCCAGTAATTCCTGACAACGCTTGTGACCTAC
+
ABBABFFFFFFFGGGGGEGEFGEGFFEHHFHHGGEFGHGGCEGHHFHHFHHHFHEFGGGHCEEFGHFGFFGEFHHHHGG1FGFHHHHGGEFGHHHHHEEEGCGHHE@@B/FGGHCDFGGHHHHHGHHCDFHHH1?<0>FFGGHC1=F<C<0DGCBCD=BHFH/.C<:/:CGEAGBF0FCFHHHHHHGBFGGFBCCFFGGGGGGGGGGGGGFFFFFBFB;9AEFFFE99FF/999B/:@@A9../;BBFFF
@M03896:38:000000000-B4D98:1:1114:10375:15597 2:N:0:263
CCTGTTTGCTACCCACACTTTCGAGCCTCAGCGTCAGTTGGTGCCCAGTAGGCCGCCTTCGCCACTGGTGTTCCTCCCGATATCTACGCATTCCACCGCTACACCGGGAATTCCGCCTACCTCTGCACTACTCAAGAAAAACAGTTTTGAAAGCAGTTTATGGGTTGAGCCCATAGATTTCACTTCCAACTTGTCTTCCCGCCTGCGCTCCCTTTACACCCAGTAATTCCGTACAACGCTTGCGACCTAC
+
ABBABFFFFFFFGGGGGEGGGGFGHGGHHFGGGGEEFHHGGEGHHFFGFFFGGGEGGGGHFEGGGHGHDGGEHHHHHGGGGGGHHHHFEFGGHHHHHGEGGEHHHGCCDGHGHGGEFGGHHHHHFGFHFHHHH1?1?>FFFEFG<FG1GEHFHCG<=DDH0GGFGC-:CGGFCFGCHHFHHHHHHGG0CFGEBCFGFGFFGGGGGG@FFFFFFFFFFFFFDE.9/FBFFFE/;:ABFDF.AE.--;BDFF
@M03896:38:000000000-B4D98:1:1114:13420:15822 2:N:0:263
CCTGTTTGCTACCCACACTTTCGAGCCTCAGCGTCAGTTGGTGCCCAGTAGGCCGCCTTCGCCACTGGTGTTCCTCCCGATATCTACGCATTCCACCGCTACACCGGGAATTCCACCTACCTCTGCACTACTCAAGAACAACAGTTTTGAAAGCAGTTTATGGGTTGAGCCCATAGATTTCACTTCCAACTTGTCTTCCCGCCTGCGCTCCCTTTACACCCAGTAATTCCGGACAACGCTTGCGCCCTAC
+
BBBBBFFFFFFFGGGC?ABBGGEGGFGHHHHHFGEEGHHGGGGHHGGHHHHGBFEEGGGHGGGGGHHGGHHGFHHHHGGGGGGHHHHGGGGGHHHHHFEEGCFHHGB@CGHHHG2@GHHHHGHHHHHHFGHHH1B<10?F<GFFDFFGHEHFHFG<DGFHBG/CGC<CHHHGHGHF0CGHHHHFHHGFHHGGC0:000;CEAGGGGGGGGGGFF/:B9BFFE.:/9/9FFE-.==.A@DA?E.--;@BFF
@M03896:38:000000000-B4D98:1:1114:13418:15844 2:N:0:263
CCTGTTTGCTACCCACACTTTCGAGCCTCAGCGTCAGTTGGTGCCCAGTAGGCCGCCTTCGCCACTGGTGTTCCTCCCGATATCTACGCATTCCACCGCTACACCGGGAATTCCGCCTACCTCTGCACTACTCAAGAAAAACAGTTTTGAAAGCAGTTTATGGGTTGAGCCCATAGATTTCACTTCCAACTTGTCTTCCCGCCTGCGCTCCCTTTACACCCAGTACTTCCGGACAACGCTTGTGACCTAC
+
BBBBBFFFFFFFGGFGGEFFGGEFEFGHHHHHGGEEGHGFGGGHHGFHFGHHGGEFGGGHFEEGGHFHFFGGHHGHHGGGGGGHHHHFEDFGHHHHHGEGGFGHHGGGGGHHGHGDGGGHHGHHHFHHD<GHH?GGFHFHHGHG1GHHHGHHFCGH=GGF0GEGCCCCGHHGGHFGHFHHHHHHHGGGGGGFCFFFFFGGGGGGGGF?9EFFFBFBFBBBF?.:B/;FFB?-A=;.99B...9//;BBFF
@M03896:38:000000000-B4D98:1:1114:10917:16633 2:N:0:263
CCTGTTTGCTACCCACACTTTCGAGCCTCAGCGTCAGTTGGTGCCCAGTAGGCCGCCTTCGCCACTGGTGTTCCTCCCGATATCTACGCATTCCACCGCTACACCGGGAATTCCGCCTACCTCTGCACTACTCAAGAAAAACAGTTTTGAAAGCAGTTTATGGGTTGAGCCCATAGATTTCACTTCCAACTTGTCTTCCCGCCTGCGCTCCCTTTACACCCAGTAATTCCGGACAACGCTTGTGACCTACG
+
BBBBCFFFFFDFGGGFGEFFFGEFHFGHHFFHGGEEEGF5GGGGFFFHFHHHGHFGGGGHFEEFGHEE@FGEHHHHHGGEFGGHHHHGGFGGHHHHHGEGGEGHHGC<CGHHHFGEGGGGHEHHCGGH1GHHF<11<FCHAEHE1=<FGAG0G<GGDGD0=G/CG<:/CGCEGFGC0C;CGFHHHGGFFFBC0;CBFGGFDGGFGF?BGGDFFFBFFFFFD.9/BFB/BFB-.-;9EABA9.:/;:B//;.
@M03896:38:000000000-B4D98:1:1114:10936:16646 2:N:0:263
CCTGTTTGCTACCCACACTTTCGAGCCTCAGCGTCAGTTGGTGCCCAGTAGGCCGCCTTCGCCACTGGTGTTCCTCCCGATATCTACGCATTCCACCGCTACACCGGGAATTCCGCCTACCTCTGCACTACTCAAGAAAAACAGTTTTGAAAGCAGTTTATGGGTTGAGCCCATAGATTTCACTTCCAACTTGTCTTCCCGCCTGCGCTCCCTTTACACCCAGTAATTCCGGACAACGCTTGTGACCTAC
+
BCCBCFFFFFFFGGGGGEGFGGFFGEGHHHHHGGGEGHH5GGGHGFHHHHHHHGEFGGGHGFGGGHCFEGHGHHHHHGGFGGGHHHHFGGGGHHHHHGGGGEHHHG@BCFHHHHFDGGGHHHHHGHHGGFGHF1C<1>FHCEFF1=FGHGH0DCGHDHHHHHGHHEF;CGHGHHHHFHFGHGHGHGGFGGGGCFFFFFFFGGGGGGGGGGFFFF/BBBBFDEEBFBBFFFB-A:;AA=@?A..//;BFFF
@M03896:38:000000000-B4D98:1:1114:25667:16655 2:N:0:263
CCCATTCGCTCCCCTAGCTTTCGTCTCTCAGTGTCAGTGTCGGCCCAGCAGGGTGCTTTCGCCGTTGGTGTTCTTTCCGATCTCTACGCATTTCACCGCTCCACCGGAAATTCCCTCTGCCCCTACCGTACTCCAGCTTGGTAGTTTCCACCGCCTGTCCAGGGTTGAGCCCTGGGATTGGACGGCGGACTTGAAAAGCCACCTACAGACGCCTTACGCCCACTCATTCCAGATAACGCCTGCATCCT
+
ABBAAFFFBBBBGGGGGFGFGGFHEHHHHHHHHHHFHHHFGEEGGGGHHGFFEGFEHHGGAEEEEGDAEFHEFHHHGHGEFGHHHHHGGGGGHHHHHFGGGGHHHEEFGGHHHFFHFCCGGHGHGHF@?FFGFFC?CGF0<<11DFGHHHHHGCG..<CH=C/DC<-::CGGFF...C:/CBFBAAB;-;9F//:/BFAFFFFFBFBBFF-B=.9FFEA=DD.;;/9;FFF/9;BBBDB-..;.9;BB
@M03896:38:000000000-B4D98:1:1114:25665:16672 2:N:0:263
CCCATTCGCTCCCCTAGCTTTCGTCTCTCAGTGTCAGTGTCGGCCCAGCAGGGTGCTTTCGCCGTTGGTGTTCTTTCCGATCTCTACGCATTTCACCGCTCCACCGGAAATTCCCTCTGCCCCTACCGTACTCCAGCTTGGTAGTTTCCACCGCCTGTCCAGGGTTGAGCCCTGGGATTGGACGGCGGACTTGCAAAGCCACCTACAGACGCCTTACGCCCAATCATTCCAGATAACGCTTGCATCCTCTT
+
BBBBAFFFBBAAGGGGGFGGGGGGGHHHHHHHHHHHHHHHHEEEFEGGHHEEA2FFGHHHEFGEEGDFEGHFHHGHHGGFGGHHHHHFGEFGHGHHHEEEFGHHHGCCGGHHHHHHHHFHFHFHGGHCFGEHGGEGGHFF.FGG1>GHHHHFDGD..<GHDG/<<<-;;CHGHGCCC::CCBF-AAD-@BA99/;9FFFAFFFFFFFBFFAFFFDFFEFFFFFFFFBFFFFFBFFFF?>..;;/;BF/;//
@M03896:38:000000000-B4D98:1:1114:11827:17689 2:N:0:263
CCTGTTTGCTCCCCACGCTTTCGCACCTGAGCGTCAGTCTTCGTCCAGGGGGCCGCCTTCGCCACCGGTATTCCTCCAGATCTCTACGCATTTCACCGCTACACCTGGAATTCTACCCCCCTCTACGAGACTCAAGCTTGCCAGTATCAGATGCAGTTCCCAGGTTGAGCCCGGGGATTTCACATCTGACTTAACAAACCGCCTGCGTGCGCTTTACGCCCAGTAATTCCGATTAACGCTTGCACCCTCC
+
BCBBCFFFFFFFGGGGEEEFFGEFGGGHFFHGFGE?EHGHHHHHGGCHFGCGEEEEGGGHGEEFGHE?EFFHHHHHGHHFHGHHHHHGGEFGHHHHHDCCFCGHHHBFGHGHHHGGHHHGGGGFFHCA<CEHG0CDGHGBGHG0:;CHHFGHFGFGCGHHHHECC99;9BFE@G??DDFGGFGBFFF/9BFFFFFFFFFEFFFFFFFFFDDFFFF9BEACDF.BFFFFFFFFF.ABB.9.;A;/;FFFFF
@M03896:38:000000000-B4D98:1:1114:4824:18179 2:N:0:263
CCTGTTTGCTACCCACACTTTCGAGCCTCCGCGTCTGTTGATGCCCAGTACGCCGCCTTCGCCACTGCTGTCCCTCCCGTTATCTACGCATTCCACCGCTACACCTGGAATTCCGCCTACCTCCTCACTCCCCCAGTACACCAGCTTTGAAAGCCGTTTATGCGTTGTGCCCACACATTTCACTTCCAACTTGTCTCCCCGCCTGCGCTCCCTTTACACCCAGTAATTCCGGACATCGCTTGTGACCTAC
+
>A1>>FF11B@1B11EAAF1FDF0GEGH000A0AF/BGG122DFGG1/BA1BAEFCEECF/E>>EHF1111111BE//>/B/FFEHH/>?>EFFHHHC<EG?1<B000011FBFG?CCFBFGG/00?<11?///</1>111>.<.>F1<><0D/.<<.C.D00.;.=.:0;C0...9;0BF0CFFF00;FB0;CFB009C-9AGFF-@;BFEFFFFFBB/99-;BBB/BFB--;-/;-:--;-9/;B//9
@M03896:38:000000000-B4D98:1:1114:19457:20341 2:N:0:263
CCTGTTTGCTCCCCACGCTTTCGCACCTGAGCGTCAGTCTTCGTCCAGGGGGCCGCCTTCGCCACCGGTATTCCTCCAGATCTCTACGCATTTCACCGCTACACCTGGAATTCTACCCCCCTCTACGAGACTCAAGCTTGCCAGTATCAGATGCAGTTCCCATGTTCAGCCCTGGGCTTTCACATCTGACTTAACAAACCGCCTGCGCGCGCTTTACCCCCAGTCCTTCCTCTTCACGCTCTCACCCTCC
+
AAAAAFFCFFFFGGGGFEEFFGGGEFGGAGGFEAA2EHGHHGAGE?1BF?C0AE>EEEGHGEEEGH>>/EFFGFHFGGCFFFGHFFHFEE/EFGDGH/><@@?GHGC022FGF@GGHHHGGCDFGF.<.<CGC0/0<C0/<<<0::0CFBCF0;0;0;GHHF0/;;0009BA/....;9C;BF;0FF09;CB;0;;;9CE@ADD?.9-9----.9;;9/;>-.9//;/9B/9///99....9//;9FEFD
@M03896:38:000000000-B4D98:1:1114:19448:20358 2:N:0:263
CCTGTTTGCTCCCCACGCTTTCGCACCTGAGCGTCAGTCTTCGTCCAGGGGGCCGCCTTCGCCACCGGTATTCCTCCAGATCTCTACGCATTTCACCGCTACACCTGGAATTCTACCCCCCTCTACGAGACTCAAGCTTGCCAGTATCAGATGCAGTTCCCAGGTTGAGCCCGGGGATTTCACATCTGACTTAACAAACCGCCTGCGTGCGCTTTACGCCCAGCAATTCCGATTAACGCTTGCACCCTCC
+
ABAABFFFFFFFGGGGEEEFGGFGFGGGGHHHGGEEGHGHHHHHGEFHHGGGEE0EEGEH1EEEFGD/EEFGHFBGHGHFFGHGHEGFGEEG?GHHHABB/BGHHFC0?2?FFFGFGHHGGGFG1DF.>A<GGBC0DG</<G00:<:G0CBGF:C;;CCGGF0./9/;9CFEBC9B-:CBFCFC9BF9/BBBF/BB/.;A;BFFFFAA?9:@AAEFEA:;;:..;.9;FBB.AADFF?A.99;:;FDEED
@M03896:38:000000000-B4D98:1:1114:7606:22068 2:N:0:263
CCTGTTTGCTACCCACACTTTCGAGCCTCCGCGTCAGTTGGTGCCCAGTAGGCCGCCTTCGCCACTGGTGTTCCTCCCGATATCTACGCATTCCACCGCTACACCGGGAATTCCGCCTACCTCCTCACTACTCCATAAAAACAGCTTCGAAAGCAGTTTATGGGTTGAGCCCCTAGATTTCCCTTCCCACTTGTCTTCCCGCCTGCGCTCCCTTTACACCCAGTAATTCCGGTCAACGCTTGCGACCTAC
+
AA1>>FF1B@@BFAAEEEF1FFECHGGHFC?C0AE/BGG11/BFG01/F11E1FECEGAG//>>EF1010>B@@2F0EE/>/>FFGH>EEEEHG2FGE/EE?1<<////<?FFHBAACCFFD</0?FG11>1<<C11<111>><.<D0-<<.<CG:CCGGG0/.;.;/;0;...A/;;0;B0CFFGF/CFC00CBB099/.-AAE-@@-ABEFFB/B9;/9;9/9//9/9/--;9/9----;---99;9B
@M03896:38:000000000-B4D98:1:1114:7585:22068 2:N:0:263
CCTGTTTGCTACCCACACTTTCGAGCCTCAGCGTCAGTTGATGCCCAGTAGGCCGCCTTCGCCACTGGTGTTCCTCCTGATATCTACGCATTCCACCGCTACACCGGGAATTCCGCCTACCTCTGCACCACTCCAGAACACCAGTTTCGAACGCAGTCTATGCGTTGAGCCCCTAGATTTCACTTCCCACTTGTCCTCCCGCCTGCGCTCCCTTTACACCCAGTACTTCCGTACAACCCTCGCTCCCTAC
+
AAAAAFF4FFFDGGGECEF5FGGAFEEHH4FGEEE2EGB5D55DFG3FGF5EGFAEFGGHFAEEE@F2B2?EDG5FC2@@GBGFFFGFEEEA4FGDHAEEEC3F3//>//BFGHBE/DDHFDFG@D@@0@FCB0111<?FFCF01>11.<00>><-</<G0=0<<.-./<CCE:A/:0C:GGC0;;0/=CFB00;00;/99B@E..:-@99AFBFFF/;B.A.:///;B/:/..9;;.;..;9.9;E.;.
@M03896:38:000000000-B4D98:1:1114:7624:22077 2:N:0:263
CCTGTTTGCTACCCACACTTTCGAGCCTCAGCGTCAGTTGCAGCCCAGAACGCCGCCTTCGCCACTGGTGTTCCTCCCGATATCTACGCATTCCACCGCTACACCTGGAGTTCCGCCCTCCTCTTCACCCCTCCAGTACAACAGTTTCCATTGCCGTTCCTCAGTTGAGCCCCTAGCTTTCCCATCCCACTTTTCCTACCCCCTGCGCTCCCTTTACTCCCCGCACTTCCGTCCACCACTTGTCCCCTCC
+
>A>>>D31DFFFGF1EEABBFFE0BEEHHC1BEEF?EHFDD1BBBE///00BAAEEEGEE/??BEC10B0?BE2@DC///>/>BEFG/>?/?BF2DF/<<E?1BF00000B<FG?B///?<CC11?1?10>/<.0111111><<1=>1100000<<<.//<00/;0:0/:/;...:/;:<;0900:..0;900;90B00;.9A-;.-->A9A:/99;/;/;---9--9BBFB---/--;/9////;9--;
@M03896:38:000000000-B4D98:1:1114:9085:23004 2:N:0:263
CCTGTTTGCTCCCCACGCTTTCGCACCTGAGCGTCAGTCTTCGTCCAGGGGGCCGCCTTCGCCACCGGTATTCCTCCAGATCTCTACGCATTTCACCGCTACACCTGGAATTCTACCCCCCTCTCCGAGACTCAAGCTTGCCAGTATCAGATGCAGTTCCCAGGTTGAGCCCGGGGATTTCACATCTGACTTAACAAACCGCCTGCGTGCGCTTTACGCCCACTAATTCCGACTAACGCTTGCACCCTCC
+
AAA3AFFCFFFFGGGEAEEFFGAFEGEHFFGGFGAEEGHHHHHHGD1FF10AAEEEGGGG?BEEGH>/>>FGHHHHHFHBGHHHHDGFEEEGFGGHHCBCBCFHGHCFGGGFGF1FFHGGGGGG0>C@-ACGF0/0<CB/<GC0C0GCC0;CF:0:;CGHHH0.99//;BBEB@---;CBCBF9BFF/9BFBB/;9/:EE@CFFFFDDDD-@DF.999.@CD../9//;B/9--;BFDD?..9/;;DEFF
@M03896:38:000000000-B4D98:1:1114:9076:23019 2:N:0:263
CCTGTTTGCTCCCCACGCTTTCGCACCTGAGCGTCAGTCTTCGTCCAGGGGGCCGCCTTCGCCACCGGTATTCCTCCAGATCTCTACGCATTTCACCGCTACACCTGGAATTCTACCCCCCTCTACGAGACTCAAGCTTGCCAGTATCAGATGCAGTTCCCAGGTTGAGCCCGGGGATTTCACATCTGACTTAACAAACCGCCTGCGTGCGCTTTACGCCCAGTAATTCCGATTAACGCTTGCACCCTCC
+
ABBABFFFFFFFGGGGEEEFFGEFGGGHFBGHGGEEEHHHHHHHGDEGHFCGEEEEGGGHGEGFGHEEEEGHHHHHGGHHHHHHHHHFGEFGHHHHHFDGD@GGHGGFFFGHHHHHHHHGGGGHFHFC<ECHG0C<GHFCGHF:0:CGFCHHH0CCCGHHHHB.:9//;FFG-B?A?EBFFBF9FFF/:FFFBB:;:AEEDFFFFFFADD-@FDABFED@AFF//;/9FFFD.:ABBDF.9;:;;BDAEF
@M03896:38:000000000-B4D98:1:1114:26563:23291 2:N:0:263
CCTGTTTGCTCCCCACGCTTTCGCACCTGCGCGTCAGTCTTCGTCCAGGGCGCCGCCTTCGCCACCGCTATTCCTCCAGATCTCTCCGCATTTCACCGCTACACCTGGAATTCTACCCCCCTCTACGAGCCTCCAGCTTGCCAGCATCAGATGCAGTTCCCACGTTGCGCCCGGGGATTTCACATCTCACTTAACAACCCGCCTGCGTGCGCTTTCCGCCCAGTACTTCCGATTAACGCTTGCACCCTCC
+
AA11AFFFFFFFFAEEAEE0FFEEEEEHC00AEEE/EGFFEG/BEE/1A//A/E>EEG?@/>>?EF///>/BEFDFF011BFGGF1B<E>BCHHGFF/BC</FC<F000??FFFGFFHHC?>A01F...-<</.//<:0/;C;0./;C::0<0:00;FFC99.-:...-9;@-9----/:B/;/FFE/9BB/;/;/;-9;99@BEF=-99-9@AE/9-9-;;-9;/:BFB-:9AB//99-9--/;BBAEB
@M03896:38:000000000-B4D98:1:1114:15459:23340 2:N:0:263
CCTGTTTGCTCCCCACGCTTTCGCACCTGAGCGTCAGTCTTCGTCCAGGGGGCCGCCTTCGCCACCGGTATTCCTCCAGATCTCTACGCATTTCACCGCTACACCTGGAATTCTACCCCCCTCTACGAGACTCAAGCTTGCCAGTATCAGATGCAGTTCCCAGGTTGAGCCCGGGGATTTCACATCTGACTTAACAAACCGCCTGCGTGCGCTTTACGCCCAGTAATTCCGATTAACGCTTGCACCCTCC
+
BBBBBFFFFFFFGGGGEEEFGGGGGGGHGHHHGGGGGHGHHHHHGFEHHGCGEEEGGGGHGGGGGHE@EGGHHGHHHGHEGHHHHHHFGEEGHHHHHFDG@@FHHHC??FGGGHGFHHHGGGGHHHG..C<GGCG0GHGCGHH0;GGGG0GGFCGFCCHHHHBEC:/:CFFCBC?DFEFFFFGFFFF/BFFBBFBB/;AFFFADFFCFFFFBC.ABFAA@DF./;B9BFBF?A;:BBDB.9A;;;FFFFF
@M03896:38:000000000-B4D98:1:1114:7307:23387 2:N:0:263
CCTGTTTGCTCCCCACGCTTTCGCACCTCAGCGTCAGTCTTCGTCCAGGGGGCCGCCTTCGCCACCGGTATTCCTCCAGATCTCTACGCATTTCACCGCTACACCTGGAATTCTACCCCCCTCTACGAGACTCAAGCTTGCCAGTATCAGATGCAGTTCCCAGGTTGAGCCCGGGGATTTCACATCTGACTTAACAAACCGCCTGCGTGCGCTTTACGCCCAGTAATTCCGATTAACGCTTGCACCCTCC
+
BBBABFFFFFFFGGGCAAEFFGEEFGGH2BGCGGEGGHHHFGA2AEEG31AEE>>EEGGHFEGFEHEEEEGHHHHHGGGHHGGHHFHFFEEFHFFHHDBDCCFGHHF??GFHGHHGHHHGGGDGGFF.<>AGF0C<<GB<CGD00<;CF0;CC:C:;CHHHH0;:;/9/9BEA--A?ACGGFFFBFF/9FBFFFBBBAEFCFFFEF-AAD-@C.AFF9A=BF.////;FFF?.:A/BFF.;.;:BFFFFF
@M03896:38:000000000-B4D98:1:1114:7308:23406 2:N:0:263
CCTGTTTGCTCCCCACGCTTTCGCACCTGAGCGTCAGTCTTCGTCCAGGGGGCCGCCTTCGCCACCGGTATTCCTCCAGATCTCTACGCATTTCACCGCTACACCTGGAATTCTACCCCCCTCTACGAGACTCAAGCTTGCCAGTATCAGATGCAGTTCCCAGGTTGAGCCCGGGGATTTCACATCTGACTTAACAAACCGCCTGCGTGCGCTTTACGCCCAGCAATTCCGATTAACGCTTGCACCCTCC
+
ABBBBFFFFFFFGGGGEEEFGGFGGGGG3GHGGGEGGHGHHHHGEEFHH?EGEEEGGGGHGFGGGHE/EFGHHHHHGHHHHHHHHHHGGFGGHHHHHGBCCCGHHHGCFGHHHHHHHHHGGGGHBGFD.CCHF<CDGFB/<GGC:;GHCCHHHCG;;GGCGH0.:::9;FGGDF-A9CFFGGFFFFF/FFFFF/:B;AAAFFFFFFA9DDCDFFFBFFD@BF..;9BFFFFDDA?FF.@.;E:;BFF?ED
@M03896:38:000000000-B4D98:1:1114:16001:23656 2:N:0:263
CCTGTTTGCTCCCCACGCTTTCGCACCTGAGCGTCAGTCTTCGTCCAGGGGGCCGCCTTCGCCACCGGTATTCCTCCAGATCTCTACGCATTTCACCGCTACACCTGGAATTCTACCCCCCTCTACGACACTCAAGCTTGCCAGTATCAGATGCAGTTCCCAGGTTGAGCCCGGGGATTTCACATCTGACTTAACAAACCGCCTGCGTGCGCTTTACGCCCAGTAATTCCGATTAACGCTTGCACCCTCC
+
ABAABFFBFFFFFGCEEFEAFGEGGGGGHHAGAEEEFHHHGHHAEEDHHG0EEEEGFGFHAEEEFHEEEGGHHHDGF?GBFGHHHHHGGEDFFHHHHGGGG@GFGHE0CCHHHFGFHFEDGDG0BGEA.-<0</<0D<0<<CC<;CFG000CC0CCCFGCCCG.B09/;FBEA--;?DBFF/:/9B9/9BFBB/;9/;;EFFFFFFF;.9-9@D./;AD;@.E/BFFBFBFFA99B9.B..;A:FFD.;;
@M03896:38:000000000-B4D98:1:1114:16024:23660 2:N:0:263
CCTGTTTGCTCCCCACGCTTTCGCACCTGCGCGTCAGTCTTCGTCCAGGGCGCCGCCTTCGCCACCGCTATTCCTCCAGATCTCTACGCATTTCACCTCTACACCTGGAATTCTACCCCCCTCTACGAACCTCCATCTTGCCAGCATCAGATGCAGTTCCCAGGTCGAGCCCCCGGATTTCCCATCTCACTTTACCCACCGCCTGCGTGCGCTTTACGCCCAGTAATTCCGATTAACGCTTGCACCCTCC
+
AA11>FF1@3BBF11AEEE0AAFE?EEG000A/EEAEGA122B0BA/10/AE/>E/EE/@///>/>?//>/B222>00>1B12BBGG/EEACHFHFD1BGH1>00F00011?FDD2DFA</-<01>.C.-<//</0000==G0C./<C000<GF0:CGF0:0;.;/9-;99..-;-=..;9/9/9B//;B/9//;/99A--9@BA-@-B?=?@999;9A-9AFB/B9/BFBB-:AB9-----;9/;A9EB
@M03896:38:000000000-B4D98:1:1114:23424:24074 2:N:0:263
CCTGTTTGCTACCCACACTTTCGAGCCTCAGCGTCAGTTGGTGCCCAGTAGGCCGCCTTCGCCACTGGTGTTCCTCCCGATATCTACGCATTCCACCGCTACACCGGGAATTCCGCCTACCTCTGCACTACTCAAGAAAAACAGTTTTGAAAGCAGTTTATGGGTTGAGCCCATAGATTTCACTTCCAACTTGTCTTCCCGCCTGCGCTCCCTTTACACCCAGTAATTCCGGACAACGCTTGTGACCTACG
+
ABBBBFFFFFFFGGGFEEBFGGEFGFGHHCGHGGEAEHFF3EGGHHGHHHHGFGEFGGGHFEGGGHF?@FGEHHHHHGGFFGGHHHHEFFGGHHHHHEEEEEGHHFD/CGHHHHCDGDGHHFGGFGHHFFGHG1<?1FCFGEE<1>GFCEHDH<GC=GFGFHFGH<;/;GCE:GFGCGHGHFHHHGG0FFGFB9CFFFGGGGGG.C@FGGDEFFFFFBFBD.;/9B:BFFB-DABAAABA9.9/9;;FFF.
@M03896:38:000000000-B4D98:1:1114:22035:24265 2:N:0:263
CCTGTTTGCTCCCCACGCTTTCGCACCTGAGCGTCAGTCTTCGTCCAGGGGGCCGCCTTCGCCACCGGTATTCCTCCAGATCTCTACGCATTTCACCGCTACACCTGGAATTCTACCCCCCTCTACGACACTCAAGCTTCCCAGTATCCGATGCAGTTCCCAGGTTTAGCCCGGGGATTTCACATCTCACTTAACAAACCGCCTGCGTGCGCTTGACGCCCACCAATTCCGATTAACGCTTGCACCCTC
+
AAA3AFFCFFFFGGGG2AAAAGBEAEGH3BEHGEEA2DFGBGFGEEEG31AAA>>EEEEG??E>EG1/>>F4GHDHHCGGGGFGHGGFEEEFDBBGHDDG/<<FGFC0CGHHGF1FFGHGG?DC1FFC.<<GFCF0<<D0<C;0:;0<0:AA..00;0<GF09./;0;0;;/-9-9-9B9BFFBBFF/;BF/BFFF/.9A=-@A.;-:;A@B??AFF.9-9..99;/;/BB.;../;:@...99;;A.9
@M03896:38:000000000-B4D98:1:1114:22047:24280 2:N:0:263
CCTGTTTGCTCCCCACGCTTTCGCACCTGAGCGTCAGTCTTCGTCCAGGGGGCCGCCTTCGCCACCGGTATTCCTCCAGATCTCTACGCATTTCACCGCTACACCTGGAATTCTACCCCCCTCTACGAGACTCAAGCTTGCCAGTATCAGATGCAGTTCCCAGGTTGAGCCCGGGGATTTCACATCTGACTTAACAAACCGCCTGCGTGCGCTTTACGCCCAGTAATTCCGATTAACGCTTGCACCCTCC
+
BCBBCFFFFFFFGGGGEEEFGGEFGGGGFHHHGGEGGHFHHHHHGGGHHGGGEEEEGFGHGGGGGHGEEEGHHHBHGGHHHHHHHHHGGFGGHGFHHDDGD@FHHHFCFGGFHHHHHGHGGGFHGFG<<CCHF<0DGHF<CHHC:CGFFHCCB0CC;CGHHHH.::9/:FFGAD?G-CFGFBFFFFF0BBFFBB:;99AADFFFFFFDFFFFFD.BFEDCDF.9B0BFFFFA.;.;B.C9;EA0BFD?FF
@M03896:38:000000000-B4D98:1:1114:8281:25233 2:N:0:263
CCTGTTTGCTCCCCACGCTTTCGCACCTGAGCGTCAGTCTTCGTCCAGGGGGCCGCCTTCGCCACCGGTATTCCTCCAGATCTCTACGCATTTCACCGCTACACCTGGAATTCTACCCCCCTCTACGAGACTCCAGCTTGCCAGTATCAGATGCAGTTCCCAGGTTGAGCCCGGGGATTTCACATCTGACTTAACAAACCGCCTGCGTGCGCTTTACGCCCAGTACTTCCGATTAACGCTTGCACCCTCC
+
ABAABFFFFFDFGGGGEEEAFGEEEGGHBGHHFGFGGHGHFHEGGGFHHG?EEFEGGGGH?EEEGH?@ECGHHHHHHGHFGGHHHBGFE?FGFGGHHCCF@@GHHHGC22?CGGHGHHHGGGGHFGG...<GG/G<<G0<<GFC:0CGG0;CH:CGCGGGHH0C:9/9CBFFBA--;.BFFFGBFFF9FBFFFB:;BAEFFAFFFFFDFFFFF.EFFAA;@.9/99FFFFFA.9DBF.;.;..9;BDEFD
@M03896:38:000000000-B4D98:1:1114:23466:25299 2:N:0:263
CCTGTTTGCTCCCCACGCTTTCGCACCTGAGCGTCAGTCTTCGTCCAGGGGGCCGCCTTCGCCACCGGTATTCCTCCAGATCTCTACGCATTTCACCGCTACACCTGGAATTCTACCCCCCTCTACGAGACTCAAGCTTGCCAGTATCAGATGCAGTTCCCAGGTTGAGCCCGGGGATTTCACATCTGACTTAACAAACCGCCTGCGTGCGCTTTACGCCCAGTCATTCCGATTAACGCCTGCACCCTCC
+
AA>>AFFCFFFFGGGGAEAAFG2ABEEG3A2BEFEEEDFGAGCFEEDBA100AE>EEFEGFEFEFGE/>>FHGFFHGBBFHFGFHHFFEAEEGFGHH?BBCCBHHGF0CGGHFDGDGHGGCCD<FF<C><CFF0C0<C</<CD:C0CGC;;C0:<:0;CGHF0.;99;BBFE9@--?EFF;0BC:FB//BFBBF99B?EEB-BA..-9.;9@@;EBF.9@BDEB/9/9BFFD9:DFF.99..9;;;;AEF
@M03896:38:000000000-B4D98:1:1114:23488:25306 2:N:0:263
CCTGTTTGCTCCCCACGCTTTCGCACCTGAGCGTCAGTCTTCGTCCAGGGGGCCGCCTTCGCCACCGGTATTCCTCCAGATCTCTACGCATTTCACCGCTACACCTGGAATTCTACCCCCCTCTACGAGACTCAAGCTTGCCAGTATCAGATGCAGTTCCCACGTTGAGCCCGGGGATTTCACATCTGACTTAACAAACCGCCTGCGTGCGCTTTACGCCCAGTAATTCCGATTCACGCTTGCACCCTCC
+
ABBABFFFFFFFGGGGEEEFFGEEEGGHBBGGFFEEEHFGFHDGEEEEFEEAAE>EGGGHGEFGGHEEE/FHHHHHH2FGHHHHHHGFEEFGHGGGHDCDFCGHHGCC?GGFGFGFGGHGGGGHFGF.<<CGG0C0DC<<<G00;;CCC;BCF;C;;;GHHH.:.9.;9CFF-;-9;DFFFBFFFFF/;:FFB/BBBAEEBFFFFFFADD@@BD.FF.;@DF.://;BFFBDDD/;BEA..::/;;AEFF
@M03896:38:000000000-B4D98:1:1114:23469:25322 2:N:0:263
CCTGTTTGCTCCCCACGCTTTCGCACCTGAGCGTCAGTCTTCGTCCAGGGCGCCGCCTTCGCCACCGCTATTCCTCCAGATCTCTACGCATTTCACCGCTACACCTGGAATTCTACCCCCCTCTACGAGACTCCAGCTTGCCAGCATCAGATGCAGTTCCCAGGTTGAGCCCGGGGATTTCACATCTCACTTAACAAACCGCCTGCGTGCGCTTTACGCCCAGTAATTCCGATTAACGCTTGCACCCTCC
+
AA11AFF1DFFFFGBFEEE0FFEECEGH00ABAFG?EFA12AFAEE/E0//EAEECEGCE?>ACEFG//>/BFFFHC0F1FGGHFHHGGFGCHFHGFECGGCGCCHBF0?GGHBFFFFECGCC0<1FE.>E11/<<<00<<CD<./=C000<GCFCCBGCCF0.:0:/;BFE--;-;;/990B9FF00;B/9//;//9AA>-;B?F?ABF@@;B-/;AB@>B-9B/FFFFF-A-B/;-@---9;:BBAFF
@M03896:38:000000000-B4D98:1:1114:14756:29029 2:N:0:263
CCTGTTTTCTACCCACACTTTCGAGCCTCAGCGTCAGTTGCTTCCCAGTAGGCCGCCTTCGCCACTGGTGTTCCTCCCGATATCTACGCATTCCACCGCTACACCGGGAATTCCGCCTACCTCTGCACTACTCCAGCAAAACAGTTTTGAAAGCAGTTTATGGGTTGAGCCCATAGATTTCACTTCCAACTTGTCTTCCCGCCTGCGCTCCCTTTACACCCAGTAATTCCGGACAACGCTTGTTCCCTAC
+
AAA1>DD13B3@FF1E1AFBGGA00BAGG1BBBEE00DA11B1BBCGCFEF1BBAAEGCG/AEAEF10@0BBFDGGFEE/E/EGH@F?@?EGFHGGH/EE/<<FG/////BFGF0??</@FGGG<??<1?FGF1?1000<0><0<<1<0.111<</==000=/.<<-//:CC:C/0;;GHGCGCGCG00:900;;;;BBFE??B.C-AGGGFFFBFB/;;9;-9B/9BBF/--9--:999A-://;:9/;
@M03896:38:000000000-B4D98:1:2101:16952:3214 2:N:0:263
CCTGTTTGCTCCCCACGCTTTCGCACCTGAGCGTCAGTCTTCGTCCAGGGGGCCGCCTTCGCCACCGGTATTCCTCCAGATCTCTACGCATTTCACCGCTACACCTGGAATTCTACCCCCCTCTACGAGACTCAAGCTTGCCACTATCAGCTGCAGTTCCCAGGTTGAGCCCGGGGATTTCACATCTGACTTAACCAACCGCCTGCGTGCGCTTTACGCCCCGTAATTCCGATCAACACCCCCACCCTCC
+
>>>AAFFFFFFFGGGG2AAAFGEF?EGG3BAEEGEEEGGDDFGFEFGF3A0EEEEEGGGHEE?EEG?>/>FGHHHHF0BGHHHHHEHFE<EEGGFGHGCDC@GHHG0<<<FGF><FF0?ACGGBFHF..=<DCC<<</0/<C<0:/CC:00CF::/;0;G0GC.9;C/FCFE---9?9FFFFF//;B/9FFFF////.;A-9@DEFB.9;-@99.;B.99@-9:-9:/;B/A.-9/;/;..-;9A;:EA;
@M03896:38:000000000-B4D98:1:2101:16947:3233 2:N:0:263
CCTGTTTGCTCCCCACGCTTTCGCACCTGAGCGTCAGTCTTCGTCCAGGGGGCCGCCTTCGCCACCGGTATTCCTCCAGATCTCTACGCATTTCACCGCTACACCTGGAATTCTACCCCCCTCTACGAGACTCAAGCTTGCCAGTATCAGATGCAGTTCCCAGGTTGAGCCCGGGGATTTCACATCTGACTTAACAAACCGCCTGCGTGCGCTTTACGCCCAGCAATTCCGATTAACGCTTGCACCCTCCG
+
3>>ABFFFFFFFGGGG2EEFFGEFGGGHBGGGEEGGGHGGHHHHFGGHHF?EEEEEGGGHAFGGGHEEEEFHHHHHHHHHHGGHHHHGGEEGHHHHHGDGGCFGHHFFHHHHGGHHHHHGGGGGHHFC<EGHHCGDDHDCGGD0:;GCC:CCGCGC;0GGHHHA:BBFGGFE?BB?@GFBCFGFFFFBFFF/BBFFFFFFBB=DEFB:DF?B@.99F.D9@AF.;FBFFFB.9.AB;.;9..;BFFF.:;.
@M03896:38:000000000-B4D98:1:2101:16285:4883 2:N:0:263
CCTGTTTGCTCCCCACGCTTTCGCACCTGAGCGTCAGTCTTCGTCCAGGGGGCCGCCTTCGCCACCGGTATTCCTCCAGATCTCTACGCATTTCACCGCTCCACCTGGAATTCTACCCCCCTCTACGAGACTCAAGCTTGCCATTTTCAGATGCAGTTCCCAGGTTGAGCCCGGCGATTTCACATCTGACTTAACAACCCGCCTGCGTGCCCTTCACGTCCAGTAATTCCTATACACACCACCACCCTGC
+
3>>AAFBCFBFFEEGEEFECFGEF?EGF3FCGG2EE25DBAGHFFD1F310AEF?CCF1F1E1EEH?///?4B4BFBFE?FE???4BF@/ADDGGHFA/<@?1??CCAF1FCGDFDFF<CC-.0<>FE.<AGHB/0</0<CCE000;;;00;000:00<G:0:.;9C:/09.9A-9-9.AF//;BBB/9/BF///;FADFB;-.;9-..;./;9.//;..../999////////////;....99E.9..
@M03896:38:000000000-B4D98:1:2101:19009:4907 2:N:0:263
CCTGTTTGCTCCCCACGCTTTCGCACCTGAGCGTCAGTCTTCGTCCAGGGGGCCGCCTTCGCCACCGGTATTCCTCCAGATCTCTACGCATTTCACCGCTACACCTGGAATTCTACCCCCCTCTACGAGACTCAAGCTTGCCAGTATCAGATGCAGTTCCCAGGTTGAGCCCGGGGATTTCACATCTGACTTAACAAACCGCCTGCGTGCGCCTTACGCCCAGTACTTCCGATTAACGCTTGCACCCTCC
+
>>ABBFFFFFFFGGGGGFEFGG?EEGGGGFBGEEEDGHHHHHDHEEDHHG0EEEEGGGGHFGEAFHF?EGGHHHHHGBFGGGHHHFHGGEGGFHHHHFGGFCFHHHGFFHHHHHHFHHHGGGGHHGFFACCGFFGDDGF/CGD0CGCHHGFFHCCGGGHGHHFE/9/;BFF.-D9BBAFFFFFFFB:;9BFFFBF9/AEFFFFFFFDA.;-@.;99BFDACBF/B//;9B...9;FF?=.9.;/9:DAEF
@M03896:38:000000000-B4D98:1:2101:18982:4919 2:N:0:263
CCTGTTTGCTCCCCACGCTTTCGCACCTGAGCGTCAGTCTTCGTCCAGGGAGCCGCCTTCGCCACCGGTATTCCTCCAGATCTCTACGCATTTCACCGCTACACCTGGAATTCTACCCCCCTCTACGAGACTCAAGCTTGCCAGTATCAGATGCAGTTCCCAGGCTGAGCCCGGGGATTTCACATCTTACTCAACAAACCGCCTGCGCGCGCTTTACGCCCAGTAATTCCGTTTACCGCTGGCACCCTCC
+
1>AAAFFF1FFCFEGG1EA0FG0AEEE0B0EF0AEEGFGGGGCGG//BBE//AAAEEEGHEECEGH///E/F2G2G>>1BGHBBF21FE//>E>FGH/E@@@BBGFCFFFHHHB2BFG/><CGHHFGE/.C11CF<<<<0>F<0<D0=<0DGF00000D<<0:.....CG/C----@./;90;C0;00;;009/;9;.9--;@BE-;-9-;9--A//9-;;9A9//;/9:////9//--9----/9-;AA
@M03896:38:000000000-B4D98:1:2101:18999:4923 2:N:0:263
CCTGTTTGCTCCCCACGCTTTCGCACCTGAGCGTCAGTCTTCGTCCAGGGGGCCGCCTTCGCCACCGGTATTCCTCCAGATCTCTACGCATTTCACCGCTACACCTGGAATTCTACCCCCCTCTACGAGACTCAAGCTTGCCAGTATCAGATGCAGTTCCCAGGTTGAGCCCGGGGATTTCACATCTGACTTAACAAACCGCCTGCGTGCGCTTTACGCCCAGTAATTCCGATTAACGCTTGCACCCTCC
+
>>AABFFFFFFFGGGGGFEGGGGGGGGGFHHGGGEGGHHHHHHHGGGHHGGGEEEFGGGHHFGGGHE@>EFHHHHHHGHHHHHHHHHGGGGGHHHHHGFGGCFHHHGFGHHHGHHHHHHGGGGHHHG.<EEHFEC0GHF/CGF:CGGGHCCHBCGG0<GHHHHAC9;BFFGGGDCGAGGGGFGFFFFBFFFFFFFF0AFFFFFFFFFADDDF@A.0B;ACFDF90FFFFFF.9.AFF?;.9.;0BFFFFD
@M03896:38:000000000-B4D98:1:2101:13082:5761 2:N:0:263
CCTGTTTGCTCCCCACGCTTTCGCACCTGAGCGTCAGTCTTCGTCCAGGGGGCCGCCTTCGCCACCGGTATTCCTCCAGATCTCTACGCATTTCACCGCTACACCTGGAATTCTACCCCCCTCTACGAGACTCAAGCTTCCCAGTATCAGATGCAGTTCCCAGGTTGAGCCCGGGGATTTCACATCTGACTTAACAAACCGCCTGCGTGCGCTTTACGCCCAGTACTTCCGCTTAACGCTTCCACCCTCC
+
>>AABFFFFFFFGGGGEEEFFGEEDGGHBGHGGEAFEHGGHHHHGEEGHFC?EEEEGGGHEGDFGH1>EEGHHHHHHHFGHHHHHHHGGFGGFHHHHCCFC@DGHGF0FGHHHHHFDGHGGGGHHGF<.<CGFF<<DCG0<C00/<CCCCGGF:::;;GGHF0.;:/9;FGG-B?D-:CFFFGGGFF/;FFFFFBBFAEFFFFDEF-9AA>D-99BFEFFFF./;//:FF..:.9FBDF?..;9B?AEFD
@M03896:38:000000000-B4D98:1:2101:24542:5817 2:N:0:263
CCTGTTTGCTCCCCACGCTTTCGCACCTGAGCGTCAGTCTTCGTCCAGGGGGCCGCCTTCGCCACCGGTATTCCTCCAGATCTCTACGCATTTCACCGCTACACCTGGAATTCTACCCCCCTCTACGAGACTCAAGCTTGCTAGTATCAGATGCAGTTCCCAGGTTGAGCCCGGGGATTTCACATCTGACTTAACAAACCGCCTGCGTGCGCTTTACGCCCAGTAATTCCGATTAACGCTTCCACCCTCC
+
>>AABFFFFFFFGGGGGFGGGGFGGGGHHGHHGGGGGHGHHHHHGGDGFGGGEEFGGGGHHGGGGHDEEEGHHHHHHHHHHHHHHGHGGFFGHHHHHGGGGCFHHHFGBGHHHHHGHHHGGGGHFHFFADEHFHHDDGBGGFDD0;CGGFCFHCFC<;GHHHH.C0/;FGGG?G--?ABFFBBCFFF:BFB/F/;//AEF;AFDFEFFFFCD;AEB/99-CAEF//BBFFBD.;DFF.>...:BFFFEE?
@M03896:38:000000000-B4D98:1:2101:20764:7638 2:N:0:263
CCTGTTTGCTACCCACACTTTCGAGCCTCAGCGTCAGTTGGTGCCCAGTAGGCCGCCTTCGCCACTGGTGTTCCTCCCGATATCTACGCATTCCACCGCTACACCGGGAATTCCGCCTACCTCTGCACTACTCAAGAAAAACAGTTTTGAAAGCAGTTTATGGGTTGAGCCCATAGATTTCACTTCCAACTTGTCTTCCCGCCTGCGCTCCCTTTACACCCAGTAATTCCGGACAACGCTTCTTACCTCC
+
>>AAAFFFFFFFGGGGEEGGGGEEFEGHHHGGFFEEGHH5FGEGHGFGGHFHHHEEGGGHEFDEGHFF@BGEGHHHHGGEGGGHHHHFEFGGHHHHHFEEFEHHHE/BCGGHGHCEGGAGHHHHGF<F1FGHFFG?1>0<<EEC1>FHFE0DGCGG0=DDDGFFC<A:;CGEEHFCHFHHHHHHHGGFBFFB;;CFFFFFFADGGF-AFGFFFBFFF/FBF?FB/B99FF/-.;-;ACA.9.//9:BB/:
@M03896:38:000000000-B4D98:1:2101:20745:7642 2:N:0:263
CCTGTTTGCTCCCCACACTTTCGAGCCTCAGCGTCAGTTACTGCCCAGCAAGCCGCCTTCGCCACTGGTGTTCCTCCCGATCTCTACGCATTCCACCGCTACACCTGGAATTCCGCCTCCCTCTGCACTACTCAAGAACAACAGTTTTGAATGCAGTTTATGGGTTTAGCCCATAGATTTCACTTCCAACTTGTCTTCCCGCCTGCGCTCCCTTTACACCCAGTACTTCCGGACAACGCTTTCCACCTAC
+
>>>>AFFFFF1BFGGE1EG1FFB0BAFHHGHGGGAA/DD222DDFC1B000BAFAEEFGGAECEFF1>BBFEGHBHGAEEE/BFFFHFEGGFFEFGHAE?C@FGHBBB01BGGHB<CB/??@GH112@@@FGCFF110?00??011?FF.>1=><1>111111.<<.<=0GGGFCB<0;CGFH;GGF::GFFB;;;00;C9?@F..-:-;CE/;FFF0BFB?-/;//BFB-9--9-;-;---//;9A9B9
@M03896:38:000000000-B4D98:1:2101:11537:8219 2:N:0:263
CCTGTTTGCTACCCACACTTTCGAGCCTCAGCGTCAGTTGGTGCCCAGTAGGCCGCCTTCGCCACTGGTGTTCCTCCCGATATCTACGCATTCCACCGCTACACCGGGAATTCCGCCTACCTCTGCACTACTCAAGAAAAACAGTTTTGAAAGCAGTTTATGGGTTGAGCCCATAGATTTCACTTCCAACTTGTCTTCCCGCCTGCGCTCCCTTTACACCCAGTAATTCCGGACAACGCTTCTGACCTACG
+
>>AABFFFFFFFGGGGGEGEGGECGEEHHGFGEGGEDHFHGFGHGFFGGFHHGGEEGGEHGEGFGG@B@BGEGGHHHGGGGEGHHHHFGEGGHHHHHEEGGCGHHE//BCGGHG0CFA<GGBGHHFGGDGHHHHH11<0<0CF01=FFCAGBD<CG=DDFBG/<C.://CGGAHHGHFFHHHHHHGGFGGEB9CFFGGGG?BBFFGB@GGFFFFFFFBBFDE.;FFFBBF/-A9@9ABB?..9/9BFB:B.
@M03896:38:000000000-B4D98:1:2101:11520:8234 2:N:0:263
CCTGTTTGCTACCCACACTTTCGAGCCTCAGCGTCAGTTGGTGCCCAGTAGGCCGCCTTCGCCACTGGTGTTCCTCCCGATATCTACGCATTCCACCGCTACACCGGGAATTCCGCCTACCTCTGCACTACTCAAGAAAAACAGTTTTGAAAGCAGTTTATGGGTTGAGCCCATAGATTTCACTTCCAACTTGTCTTCCCGCCTGCGCTCCCTTTACACCCAGTAATTCCGTACAACGCTTGTGACCTAC
+
>>AAAFFFFFDFGGGGFEEFGGGGHFGGHHHHGEEFGFFFAEGGGFHHFGFHHGAEFGGHFFGFGG@F5B?EGHHHHGGGCEGHHHHGGGGGHHHHHDEEGEFHHG/@BCGGHHFDGGGGHFGFGHHFGGHFCBF1?CHFHGHB<>GFGGBD0<<G<DFDDG/C<<;;:GHGFHHFFFGHHHHHHGGGGGFF99;CCFFFDGDFEF-9?DFF.9BFB/9B?E./BFFBBF/9;;A//-9....;/;B9/;
@M03896:38:000000000-B4D98:1:2101:16529:8493 2:N:0:263
CCTGTTTGCTCCCCACGCTTTCGCACCTGAGCGTCAGTCTTCGTCCAGGGGGCCGCCTTCGCCACCGGTATTCCTCCAGATCTCTACGCATTTCACCGCTACACCTGGAATTCTACCCCCCTCTACGAGACTCAAGCTTGCCAGTATCAGATGCAGTTCCCAGGTTGAGCCCGGGGATTTCACATCTGACTTAACAAACCGCCTGCGTGCGCTTTACGCCCAGTAATTCCGATTAACGCTTCCACCCTCC
+
>>AABFFCFFFFGGGGFFGGGGEEEGGG3GFGGGGGGFHHHHHHGE?GFGCCAEEFGGGHAGDEFHD>EEFGHHHHHGHHFGGHHHHGGFGGHHGHHGGG?@FHHHGFFHHHHGHHHHHGGGGHHHF?.CEECCGDGHF<CG0:0:GGGFFGH:GGCCCHHHB.C9/;CFFG--9-B9FFGGG0BFF;BFFFFFFFFEFA=ABFEF-9999;-.:9FED9-.:/;FFFF9/:.AD//.;.:.;/9ADEED
@M03896:38:000000000-B4D98:1:2101:16547:8495 2:N:0:263
CCTGTTTGCTCCCCACGCTTTCGCACCTGAGCGTCAGTCTTCGTCCAGGGGGCCGCCTTCGCCACCGGTATTCCTCCAGATCTCTACGCATTTCACCGCTACACCTGGAATTCTACCCCCCTCTACGAGACTCAAGCTTGCCAGTATCAGATGCAGTTCCCAGGTTGAGCCCGGGGATTTCACATCTGACTTAACAAACCGCCTGCGTGCGCTTTACGCCCAGTACTTCCGATTAACGCTTGCACCCTCC
+
>>AABFFFFFFFGGGGEEEFGGFGGGGGBGHGFGGGGHHHHHHHGGFHHG?GEEEFGGGHEEDGGHEEEGGHHHHHHFGHHHHHHHHFEEFGHHHHHFDGGCGHHHFGGGGHGHGHHHHGGGGHHGCA<<CGGG<<DGF<CGD0CGHCCCCHFCCCCGHHHHHECB/:FFGGGAD??DFFFGGFFFF/::BFBBBBBFEE;DFFFF-;.;;;99E/B.:;@D.;B/FFFF9AADD9BDA...;/9BDFFF
@M03896:38:000000000-B4D98:1:2101:16536:8511 2:N:0:263
CCTGTTTGCTCCCCACGCTTTCGCACCTGAGCGTCAGTCTTCGTCCAGGGGGCCGCCTTCGCCACCGGTATTCCTCCAGATCTCTACGCATTTCACCGCTACACCTGGAATTCTACCCCCCTCTACGAGACTCAAGCTTGCCCGTATCAGATGCAGTTCCCAGGTTGAGCCCGGGGATTTCACATCTCACTTAACAAACCGCCTGCGTGCGCTTTACGCCCAGCAATTCCGATTAACGCTCGCACCCTCCG
+
>>ABBFFBFFFFGGGEAEEFFGEEEGGFBGFBEEEGEHHHHHHHGGEGGG0EEEEFGEFF1E??EGEE//FHHHHHH2BFFGHHHGGEEEDGHH2GHDBGCDGHHHGC22?GFGGGHHGGFGGHFG<C<<<DFCC0DGF/<C0.;@CCF0:;C;<CCGGHHFF.BBF//CFFG-99?AFFFFFF/9F//BF9FF;;/.;;9D>AAF;ADD;D;AFBBADDFD..;B//;9B.;:A/;.;9.-999@DEEA.
@M03896:38:000000000-B4D98:1:2101:24858:11128 2:N:0:263
CCTGTTTGCTACCCACACTTTCGAGCCTCAGCGTCAGTTGGTGCCCAGTAGGCCGCCTTCGCCACTGGTGTTCCTCCCGATATCTACGCATTCCACCGCTACACCGGGAATTCCGCCTACCTCTGCACTACTCAAGAAAAACAGTTTTGAAAGCAGTTTATGGGTTGAGCCCATAGATTTCACTTCCAACTTGTCTTCCCGCCTGCGCTCCCTTTACACCCAGTAATTCCAGACAACGCTTCTGACCTAC
+
>>>ABFFCFFFFGGFGGEFAFGEAGFGHH4FGFEEAEGDGCECFFFCGFB5FGGAEGGGHHGCFGFCB@E?EGHFHHEEEECFHHHHGGGGGHHGHHEGGGEFHHG@@B/BGFGBDFE/@GGFHFHHG1GFFH1F1FF0<0<F01>FGGEDBGCG/=DGFDGCCG.;CGFHG.GFEGEGFHGFHHGGFFGBBB;FFGGBFGDGDFE-BCDFFEFFBB/9BD?./:9///B///.B..--.;.///BBBBB
@M03896:38:000000000-B4D98:1:2101:24854:11146 2:N:0:263
CCTGTTTGCTACCCACACTTTCGAGCCTCAGCGTCAGTTGGTGCCCAGTAGGCCGCCTTCGCCACTGGTGTTCCTCCCGATATCTACGCATTCCACCGCTACACCGGGAATTCCGCCTACCTCTGCACTACTCAAGAAAAACAGTTTTGAAAGCAGTTTATGGGTTGAGCCCATAGATTTCACTTCCAACTTGTCTTCCCGCCTGCGCTCCCTTTACACCCAGTAATTCCGGACAACGCTTGTGACCTCC
+
>>AAAFFCFFFFGGGGGEGFGGAFGEGHHGEGEEEEEGFEGFGFHGHHGHGHGGEEGGGHAEGGGHFFEGHEHHHHHGG?EGGHHHHGEEFGHHHHHGFGGEGHHG/<@DGHHHFDGGGHHHHHHHBF??GHFHG<GFGFFEGC<FGFFAGHH<CG=DFHGGBGG<-;:GHGHHGHHHHFHFHFFGF0FFGF99CFGGGEGGGGGGGGGFFF.FFFFFFFFAEBFF/FFF/-;9-.;-@A..9/9;;//;
@M03896:38:000000000-B4D98:1:2101:19826:11464 2:N:0:263
CCTGTTTGCTCCCCACGCTTTCGCACCTGAGCGTCAGTCTTCGTCCAGGGGGCCGCCTTCGCCACCGGTATTCCTCCAGATCTCTACGCATTTCACCGCTACACCTGGAATTCTACCCCCCTCTACGAGACTCAAGCTTGCCAGTATCAGATGCAGTTCCCAGGTTGAGCCCGGGGATTTCACATCTGACTTAACAAACCGCCTGCGTGCGCTTTACGCCCAGTACTTCCACTTAACGCTTCCACCCTCC
+
>>AAAFFFFFFFGGGEAEEAFGEEDGGGBGHFFEEEEGGBEGFGEDEGHGECFE>EFGGHEGGEGHAE/EFHFHFHHHHHHHEHFDGFGEEEHHGFHDDG?CGHHFCAGFFFHHFGHFEGGGGHHFC..<AGHHHDGFF/<G00:0CGH0GGB0C;;;GHHH0.;999;CFEBD-A?9FGFEGGFFF//B9/BFBBBFFF@DFFFFD.AA-9-9.BFEF;@D.9B/9:FF//;;//:A@...;/BFFFFF
@M03896:38:000000000-B4D98:1:2101:4479:13492 2:N:0:263
CCTGTTTGCTCCCCACGCTTTCGCACCTGAGCGTCAGTCTTCGTCCAGGGGGCCGCCTTCGCCACCGGTATTCCTCCAGATCTCTACGCATTTCACCGCTACACCTGGAATTCTACCCCCCTCTACGAGACTCAAGCTTGCCAGTATCAGATGCAGTTCCCAGGTTGAGCCCGGGGATTTCACATCTGACTTAACAAACCGCCTGCGTGCGCTTTACGCCCAGTAATTCCGCTTAACGCTTCCACCCTCC
+
>>AAAFFFFFFFGGGGEFEFGGEEGGGGFHHFEEEGGHHHHHGHEEEFF?0EEEEFGGGHEEGGGHAEEEFHHHHHGGEGHGHHHHHGGFGGHHGHHCCFD@FGHHFFGFHHHHHFHHHGGGGHHHFC.CCHFHCGGGF/<C<:;;GCC0CGH:C;;GGHHECC/9/;/;FGB---9CFGGGFGFFF//;FBFFBBFAFEBAFD?FBAAABB-A.9BEFAFA./9/9;FF:.AAD/B99...;//AAFFF
@M03896:38:000000000-B4D98:1:2101:25881:13780 2:N:0:263
CCTGTTTGCTCCCCACGCTTTCGCACCTGAGCGTCAGTCTTCGTCCAGGGGGCCGCCTTCGCCACCGGTATTCCTCCTGATCTCTCCGCATTTCACCGCTACACCTGGAATTCTACCCCCCTCTACGACCCTCAAGCTTTCCCCTATCCGACTCACCTCCCACCTTTAGCCCCCCGCTTTCACCTCTCACTTCACCAACCCCCCGCCCACCCCTTTCGCCCCCCAATTCCTATTCACCCCCCCCCCCCCC
+
>>>AAFBFFFBFGGG?1AAAFGAE0EGG0BFF0EEAEGG12AA0BE/BA///A/>EEEFHGFGGEHC//>FGGHEHH0FBGHHHF1BEE<ECHGBFHCCGC@<GH0?<01?<F1<D1FGCGCEGHF.<.-<CG.0<<C00:C0/:.0:C..--.9/.;CAF9...9009;BB.--;-999//;//9///;/9///9/-A:-9@-9>------9--/9--;B----;-9/;/:///;//-;--9;-;@--;
@M03896:38:000000000-B4D98:1:2101:25062:13784 2:N:0:263
CCTGTTTGCTACCCACACTTTCGAGCCTCAGCGTCAGTTGGTGCCCAGTAGGCCGCCTTCGCCACTGGTGTTCCTCCCGATATCTACGCATTCCACCGCTACACCGGGAATTCCGCCTACCTCTGCACTACTCAAGAAAAACAGTTTTGAAAGCAGTTTATGGGTTGAGCCCATAGATTTCACTTCCAACTTGTCTTCCCGCCTGCGCTCCCTTTACACCCAGTATTTCCTGACAACGCTTGTGACCTCC
+
>AAABFFFFFFFGGFGCEGAGGEGHGGHHHCHGGFGEHHFAEDGFFFHHFGFGHEGGGGHEDECGHFFF2BEGGHHHEFCGEEGHHHFEFEGHFGHGEEGGEHGHG///CGGFHBAEGDGHFHG<FFFDFGFFGG1FFHHHGHF1>FGAC0DHC/CDGFHHHC.CC:/::CECFG0GC:0CGHHHGB0FGFB;FFFFG9BDCG?E?CCGGFF.9FFF/B/A.EFB/;9::/9//9/;9-...9//9;//9
@M03896:38:000000000-B4D98:1:2101:28111:14295 2:N:0:263
CCTGTTTGCTACCCACACTTTCGAGCCTCAGCGTCAGTTGGTGCCCAGTAGGCCGCCTTCGCCACTGGTGTTCCTCCCGATATCTACGCATTCCACCGCTACACCGGGAATTCCGCCTACCTCTGCACTACTCAAGAAAAACAGTTTTGAAAGCAGTTTATGGGTTGAGCCCATAGATTTCACTTCCAACTTGTCTTCCCGCCTGCGCTCCCTTTACACTCAGTACTTCCGGACAACGCTTGTTACCTACG
+
>>AABFFFFFFFGGGGGFGGGGEAFFGHHGHGEEEGGHFHHGGHGGHHGHHGHHEEGGGHAEEGGHEGFGHGHHHHHGGGGGGHHHHGFFGGHHGHHFEGGCFHHECCDGHHHHGDGDGHHGHHHHHHFGHHFFGF1>FFFFHC1>FDHEBFFCGG=GD0GH/<GE?CGGHGHHGHHHHHHFHGHGFFFGGFBFFFGFFBEGAGGGGGGGFF.BBFFFB/;:999;;FFBA-99-.;-;9..://:;BBF.
@M03896:38:000000000-B4D98:1:2101:28100:14309 2:N:0:263
CCTGTTTGCTACCCACACTTTCGAGCCTCAGCGTCAGTTGGTGCCCAGTAGGCCGCCTTCGCCACTGGTGTTCCTCCCGATATCTACGCATTCCACCGCTACACCGGGAATTCCGCCTACCTCTGCACTACTCAAGAAAAACAGTTTTGAAAGCAGTTTATGGGTTGAGCCCATAGATTTCACTTCCAACTTGTCTTCCCGCCTGCGCTCCCTTTACACTCAGTACTTCCGGACAACGCTTGTGACCTAC
+
>>AAAFFFFFFFGGCGFEFFFGECGFGFGHHHGGEGGHF5AEGHHHFGGFHHHHEEGEGHEEEFGHEBDFGGHHHHHGGEGGGGGFHGGGGGHHGHHGGGF@FGHECBBBHHGFFAGEDFHHHHFHGC?FGBGDF1<0FGHGH0<=FGAFHBDCCC=<DH<G/C<<:CGGFGHCGB0C00:GFHHGGFFF/00090CFF/DAGDA.-9ADFE./;BBFFBBBF9B/9FF/.9.9-99@@DA..;B9B9/B
@M03896:38:000000000-B4D98:1:2101:28119:14311 2:N:0:263
CCTGTTTGCTACCCACACTTTCGAGCCTCAGCGTCAGTTGGTGCCCAGTAGGCCGCCTTCGCCACTGGTGTTCCTCCCGATATCTACGCATTCCACCGCTACACCGGGAATTCCGCCTACCTCTGCACTACTCAAGAAAAACAGTTTTGAAAGCAGTTTATGGGTTGAGCCCATAGATTTCACTTCCAACTTGTCTTCCCGCCTGCGCTCCCTTTACACTCAGTCATTCCGGACAACGCTTGTGACCTAC
+
>>AAAFFFFFFFGGGGGEGFGGDCEEFHHGFHFEEGEGFHHGDFGCGFGFFEFCEFGGGHGGCEECFFFFHEGHHHGGGDGGGHH4GFGEEGHHFHHEEEECGGHECCCGHGFGGFDBDHGFHHFG?G1GGHHGFG1<FFFFGF1=F1>ADD=C/C<DBD0GB.<<-/;CHEGF/;GF:0GHHGHGGBFGGBB;FFFFB9EGGGGFFACDAEFFB/F9BBFBBF/9/9FF/-;999:-@..9./9//9/;
@M03896:38:000000000-B4D98:1:2101:13722:14950 2:N:0:263
CCCATTCGCTCCCCTAGCTTTCGTCTCTCAGTGTCAGTGTCGGCCCAGCAGGGTGCTTTCGCCGTTGGTGTTCTTTCCGATCTCTACGCATTTCACCGCTCCACCGGAAATTCCCTCTGCCCCTACCGTACTCCAGCTTGGTAGTTTCCACCGCCTGTCCAGGGTTGAGCCCTGGGATTGGACGGCGGACTTGAAAAGCCACCTACAGACGCCTTACGCCCAATCATTCCAGATAACGCTTGCATCCT
+
>>AABFFFBBBBGGGGGGGGGGGGGHHHHHHHHHFGGHHHGFEGGE?AG2AG0FCEGFHHDGGEEEEGEAGFGGHHHHGEEGHHHHHGGEEGHHHHHEEEGGGHHGGGGGHHHFGHGH<FGHGHGFG/?GDHHGHFFGF?.11<>FGGHGHHCDG<.<CHHFF?C<-/::GFHHHEFHC=C0CAACG?;DCB////;BFAFFFFFF9//;-9@..BF.A@@AFFFFFFFBBFBFFF/.;9:99BBFF/
@M03896:38:000000000-B4D98:1:2101:13704:14959 2:N:0:263
CCCATTCGCTCCCCTAGCTTTCGTCTCTCAGTGTCAGTGTCGGCCCAGCAGGGTGCTTTCGCCGTTGGTGTTCTTTCCGATCTCTACGCATTTCACCGCTCCACCGGAAATTCCCTCTGCCCCTACCGTACTCCAGCTTGGTAGTTTCCACCGCCTGTCCAGGGTTGAGCCCTGGGATTGGACGGCGGACTTGAAAAGCCACCTACAGACGCCTTACGCCCAATCATTCCAGATAACGCTTCCATCCTCTT
+
>>AABFFDABBBGGGGGGGGGGGHGHHHHHHHHHHHHHGHHGGGGGGGHHHFCCFFHHHH?EGFEEECEGHEHHHHHHGGGGHHHHHGGGGGHHHHHGFGGGHHHGGGGGHHHGHHHHFHHHGHGHHGFGGHHHGGGHDCA<F11=GHHHHHCDGA.DGHHHGDC<@/CGGGHFG.GFGGAFFDGFD--@DBB//B//AFFFFFFFBB/FBDF?DFFEFF=A.;;B//BBF//9BBFDFFA.;//BA/://
@M03896:38:000000000-B4D98:1:2101:13708:14977 2:N:0:263
CCCATTCGCTCCCCTAGCTTTCGTCTCTCAGTGTCAGTGTCGGCCCAGCAGGGTGCTTTCGCCGTTGGTGTTCTTTCCGATCTCTACGCATTTCACCGCTCCACCGGAAATTCCCTCTGCCCCTACCGTACTCCAGCTTGGTAGTTTCCACCGCCTGTCCAGGGTTGAGCCCTGGGATTGGACGGCGGACTTGAAAAGCCACCTACAGACGCCTTACGCCCAATCATTCCAGATAACGCCTGCATCCTCT
+
>>AABFFFBBBBGGGGGFG5GGEFEGHFGFGFHHFHHFFGFEEEGEAFHHHCEAEEGFHHGGGEEEEGEFGGHHFHHHGFGEHHEFHGGEGGHHHHHEEEGGFHHGGCGGHHHEDGHHFHFHGHGGH?FGDHGHFGGHFFD>GB<FGGHGHHGCGA.DGHBFCACF;;/:CC;GEGHGGBC0B?B?BB;B?BBBFFF/FFFFFFFF/;9F=B?.AF/9.9-..9BFFFFFF///B/9.9-9.AB/;F9BB
@M03896:38:000000000-B4D98:1:2101:10690:16627 2:N:0:263
CCTGTTTGCTACCCACACTTTCGAGCCTCAGCGTCAGTTGGTGCCCAGTAGGCCGCCTTCGCCACTGGTGTTCCTCCCGATATCTACGCATTCCACCGCTACACCGGGAATTCCGCCTACCTCTGCACTACTCAAGAAAAACAGTTTTGAAAGCAGTTTATGGGTTGAGCCCATAGATTTCACTTCCAACTTGTCTTCCCGCCTGCGCTCCCTTTACACCCAGTAATTCCGGACAACGCTTGTGACCTAC
+
>>ABBFFFFFFFGGGGGEGGGGEGHFGHHHHHGGGGGHFHFGGHHHFGGGHHHHEEGGGHFGGGGHFGGHHGHHHHHGGGFGGHHHHGEFGGHHHHHFFGG@DHHEGGCDGHHGCCDFGHHGHFCHFCFGHGHHH1FGCFGDC01>GHFAFHFFGHDDDHGHFHCC;:GHHGEHHHHFFGFFHHGGFFFGGEBCFGGGFFDDGGGFFFGGFFFBF/BFFFFEAFFFFFFF/@.9@AEAD.;9:/BBFFFF
@M03896:38:000000000-B4D98:1:2101:10576:16679 2:N:0:263
CCTGTTTGCTCCCCACGCTTTCGCACCTGAGCGTCAGTCTTCGTCCAGGGGGCCGCCTTCGCCACCGGTATTCCTCCAGATCTCTACGCATTTCACCGCTACACCTGGAATTCTACCCCCTCTACGAGACTCAAGCTTGCCAGTATCAGATGCAGTTCCCAGGTTGAGCCCCGGGATTTCACATCTGACTTAACAAACCGCCTGCGTGCGCTTTACGCCCAGTAATTCCGATTAACCCTTCCACCCTCCG
+
>>AABFFFFFFFGGGG?EEFFGEGGGGG3FGFEEEFFHHHHHHHGGGFHGCGEGGFGGGHEFFGGHEEEEGHHHHHGGGHHHHHHHHGFEFFFHHHHGCCC@FHHHHFGGGGHHHHHHHGGGGHF..<.><CC<1</=CGH00<=GGE<<<<DB0;CCGHHGECGFF:;GE.;9-9EGFBBF9FGF00F0FB0CFFFEFBFFFFF9D.A;;-;9BB9ABB..;/999;F9.:.A/9/9.9.;/9FF.AD;
@M03896:38:000000000-B4D98:1:2101:18402:16933 2:N:0:263
CCTGTTTGCTCCCCACGCTTTCGCACCTGAGCGTCAGTCTTCGTCCAGGGGGCCGCCTTCGCCACCGGTATTCCTCCAGATCTCTACGCATTTCACCGCTACACCTGGAATTCTACCCCCCTCTACGAGACTCAAGCTTGCCAGCATCAGATGCAGTTCCCAGGTTGAGCCCGGGGATTTCACATCTGACTTAACAAACCGCCTGCGTGCGCTTTACGCCCAGTACTTCCGATTCACGCCTGCACCCTCCG
+
3>>AAFFCFFFFGGGGEEEFGGEEEGGGFFFHEEEEEGGHHHGHGFFHH?EGEGGGGGGHAEEEGHEEEEGHGHHHGGC3FGHHHGG/EEEGGGEHHABDCCGHHHG<FGHHHHHFHHHGGCDGHHFD<ADHBC/<DGF<GHF0.:;C000;:C000;CHHFBC/0///:FE-?A?BDFFBFFFFFB/9F/BBFF9/.;9@?B..;-.9A-9-../B.9>B?.;9/;BFFF.:9//;..9A.A.9/9.9.9
@M03896:38:000000000-B4D98:1:2101:18422:16941 2:N:0:263
CCTGTTTGCTCCCCACGCTTTCGCACCTGAGCGTCAGTCTTCGTCCAGGGGGCCGCCTTCGCCACCGGTATTCCTCCAGATCTCTACGCATTTCACCGCTACACCTGGAATTCTACCCCCCTCTACGACACTCAAGCTTGCCAGTATCAGATGCAGTTCCCAGGTTGAGCCCGGGGATTTCACATCTGACTTAACAAACCGCCTGCGTGCGCTTTACGCCCAGTAATTCCGATTAACGCTTGCACCCTCC
+
>>AABFFFFFFFGGGGEFFFGGEGGGGGFGHFFGGGGHHHHHHHGGFGHGCGEEEGGGGHAEDEGHE/EFGHHHHHGGGHHHHHHHHGGEFGHHHHHGDGFCGHHHHFGHHHHGHFGHHGGGGHGHFD.<AHGGG0<FD<<G:;00CCC0:CG:C:;;GHHH0.::9;FFFG-@?BGDGGGFFBFFF9BFFFBB;FBFEEFFFBFF=.9A>=-9AFFADCFAF//BBBBF/.:.999.:.9.:9BFF.ED
@M03896:38:000000000-B4D98:1:2101:18405:16951 2:N:0:263
CCTGTTTGCTCCCCACGCTTTCGCACCTGAGCGTCAGTCTTCGTCCAGGGGGCCGCCTTCGCCACCGGTATTCCTCCAGATCTCTACGCATTTCACCGCTACACCTGGAATTCTACCCCCCTCTACGAGACTCAAGCTTGCCAGTATCAGATGCAGTTCCCAGGTTGAGCCCGGGGATTTCACATCTCACTTAACAAACCGCCTGCGTGCGCTTTACGCCCAGCCACTCCGATTAACCCTCCCCCCCCCC
+
>>AABFFFFFFFGFGE2EAAFGEEEGGGFFFFEGGEFHHHHHGHFE?FHCEGEEEGGGGHAEDEEHDEEEFHHHHHG2FHGHHFHHHEG/EGHHHFG/BGC@??FGF0F2?GHHFFGHA@CGGHFHGC<.<GC0G0<C=<.C00:;CG000<GCC:;;GHB00.;0///:CEB:@A-C;CF0F9BFB//;BFB////.9A;=FF?.-.9.-9-;.99..9@......//9.-9..://;...9..9;---
@M03896:38:000000000-B4D98:1:2101:18423:16960 2:N:0:263
CCTGTTTGCTCCCCACGCTTTCGCACCTGAGCGTCAGTCTTCGTCCAGGGGGCCGCCTTCGCCACCGGTATTCCTCCAGATCTCTACGCATTTCACCGCTACACCTGGAATTCTACCCCCCTCTACGAGACTCAAGCTTGCCAGTATCCGATGCAGTTCCCAGGTTGAGCCCGGGGATTTCACATCTGACTTAACACACCGCCTGCGTGCGCTTTACGCCCAGTAATTCCGATCAACGCTTGCACACCCCG
+
3>>AAFFFFFFFGGFGAEE2AGEGCGGGGFGHGGDGGHHHGHHHFAEGHGEGEGEEEGGHEGGGEGEEEEAGHHHHEBEFHHHGHHHGEFFGHGEHHGCGGCFFGFBC0<FHH><FHFHGCDGGHFE?..<GFHE0DGFBCHHC0;;C:..;AC0;C0GHHG0.;C/:9CFG@B@B?DGFF///99B/BFFBB/FF/9AA-9@..;9.9A>>-.;/B.:@>..;B///9B/.9-.9/.;A..9///..;--
@M03896:38:000000000-B4D98:1:2101:28512:17386 2:N:0:263
CCTGTTTGCTACCCACACTTTCGAGCCTCAGCGTCAGTTGGTGCCCAGTAGGCCGCCTTCGCCACTGGTGTTCCTCCCGATATCTACGCATTCCACCGCTACACCGGGAATTCCGCCTACCTCTGCACTACTCAAGAAAAACAGTTTTGAAAGCAGTTTATGGCTTGAGCCCATAGATTTCACTTCCAACTTGTCTTCCCGCCTGCGCTCCCTTTACACCCACTAATTCCGGCCCACGCTTGTCACCTAC
+
>>>AAFFFFFFFGGFGGGGGGGECAEFHHGHGEGFE2FFH3EFFFGFGFF5BEGAEFEGHEFDEGGEFE2FEGHFHHGGGG?EHHHHEEFEGFHFHF/EEGEFGFE<@DFHHHG2?C?DGHGGD1FFG<GHHF1F110F00C.01=<>0FFB<<C<0<DGD0/.<<:.:CGEGHF0GFGHHHHCBGBFBFFE90;;;0CF??GG..;ADGDFF/BFFBBFDE.9/;;9FF/9--999-9.;../;999B/
@M03896:38:000000000-B4D98:1:2101:28522:17402 2:N:0:263
CCTGTTTGCTACCCACACTTTCGAGCCTCAGCGTCAGTTGGTGCCCAGTAGGCCGCCTTCGCCACTGGTGTTCCTCCCGATATCTACGCATTCCACCGCTACACCGGGAATTCCGCCTACCTCTGCACTACTCAAGAAAAACAGTTTTGAAAGCAGTTTATGGGTTGAGCCCATAGATTTCACTTCCAACTTGTCTTCCCGCCTGCGCTCCCTTTACACCCAGTACTTCCGGACAACGCTTGTGACCTAC
+
>>AABFFFFFFFGGGGGEGBGGEFFEGHHGGGFEEEEHFFGGGFGFCGGFGFGHEGGGGHHGFEGGF2EGHGHHHHHGGGGGGHHHHFFFGGHHGHHEEFGEFHHCBCDGFHHH@BFFGHHEHHFGFF<FGHFH?1DGHHFGHF1GGGFADHF<<C=<=DFHBCGE@G/CHGEHHHHHHHHFHHHGGFFGGECFGGGFGFADAD.9-ACGFFFFFFBFFFFFE/:/9;FF.-:--:A=B.A.9/99FF/B
@M03896:38:000000000-B4D98:1:2101:28510:17415 2:N:0:263
CCTGTTTGCTACCCACACTTTCGAGCCTCAGCGTCAGTTGGTGCCCTGTAGGCCGCCTTCGCCACTGGTGTTCCTCCCGATATCTACGCATTCCACCGCTACACCGGGAATTCCGCCTACCTCTGCACTACTCAAGAAAAACAGTTTTGAAAGCAGTTTATGGGTTGCGCCCATAGATTTCACTTCCAACTTGTCTTCCCGCCTGCGCTCCCTTTACACCCAGTACTTCCGGACAACGCTTGTCACCTACG
+
3>>AAFFFFFFFGGFGGEGFGGAFGEGHHGHHDFGGGH55BEAFGG3BFD5FFGAEEGGH1E1EEHB?BFGGGGGHHGE1/@EGHDGFEFG?GFBGHDEEEEBFEE/><<FGFFCDGDDHF1FD?DDGFGHHHH1?DB0<CDHF1>DG<FHB0<<C==DGHHBC/.;.-=ECACGFHGGGBBFFGFGBBFFGB;F0BF0CD@?FGG-BBFFE.;BFFBFFFE.;9//;9B.-9;-99>BF...//;;BFF.
@M03896:38:000000000-B4D98:1:2101:25725:17536 2:N:0:263
CCTGTTTGCTCCCCACGCTTTCGCACCTGAGCGTCAGTCTTCGTCCAGGGGGCCGCCTTCGCCACCGGTATTCCTCCAGATCTCTACGCATTTCACCGCTACACCTGGAATTCTACCCCCCTCTACGAGACTCAAGCTTGCCAGCATCAGATGCAGTTCCCAGTTTGAGCCCGGGGATTTCACATCTCACTTAACAAACCGCCTGCGTGCGACTTACGCCCAGTAATTCCTATTCAATCGCCCACACTCA
+
1>>AAFFFFFFFFGFEEEEAEG0EAGGF0GGGEFCGEFGGHHFFAE?CFE//EEEEEEEFHGFFFHAEEEGDFF2FFGFEFHFGBEFAEEGGFHHHG<C//BFGHGCCFHHHHHBGFHGGGCGEBGC..<<<<<C0</<<<GHE.;<CGB0C00:00;;GHE0/0;009C/;-999AB/F9C0/BFB//;/B;FF;99EE@@?-999A-B@----/:A-9;--///9/9;//9/:;///---;:9-;///
@M03896:38:000000000-B4D98:1:2101:2589:17543 2:N:0:263
CCTGTTTGCTACCCACACTTTCGAGCCTCAGCGTCAGTTGGTGCCCAGTAGGCCGCCTTCGCCACTGGTGTTCCTCCCGATATCTACGCATTCCACCGCTACACCGGGAATTCCGCCTACCTCTGCACTACTCAAGAAAAACAGTTTTGAAAGCAGTTTATGGGTTGAGCCCATAGATTTCACTTCCAACTTGTCTTCCCGCCTGCGCTCCCTTTACACCCAGTAATTCCGGACAACGCTTCTGACCTAC
+
>>AAAFFFFFDFGGGFGEGGGGFFBEGHHHFGGGGGGHF53AFEHFGEGDFEFFAEGGFHFGGGGHFG52BEGHHHGGGGGGFHGHHFGDGGHHGHHEEGGEHHH?/<@?GGHH2CFDGHHHHHHH<C1FGHHHGD1FFHGGE01>=FAFH0G<<<<=DH0G/<<<;/::GEEFGCFFHCGFHHHGF0BFGF0CFFFBBBA?DGG?@?DDDFB/BFB/:BAEE9/BFBFF/-9-;;A=C.:.///;BFFF
@M03896:38:000000000-B4D98:1:2101:25746:17545 2:N:0:263
CCTGTTTGCTCCCCACGCTTTCGCACCTGAGCGTCAGTCTTCGTCCAGGGGGCCGCCTTCGCCACCGGTATTCCTCCAGATCTCTACGCATTTCACCGCTACACCTGGAATTCTACCCCCCTCTACGAGACTCAAGCTTGCCAGTATCAGATGCAGTTCCCAGGTTGAGCCCGGGGATTTCACATCTGACTTAACAAACCGCCTGCGTGCGCTTTACGCCCAGTACTTCCGATTAACGCTTGCACCCTCC
+
>>AABFFFFFFFGGGGGGGGGGGGGGGHFHGHGGGGGHHHHHHHGGGHHGGGGGGGGGGHGGGGGHGFEEFHHHHHHGHHHHHHHHHGGFGGHHHHHGGGGFFHHHGGCHHHHHHHHHHGGGGHHHF?AEGHFGF<DGD<CG=:CGHCGGCGHCGHGGHHHHF.:C/9BFGFFGACGGGGGGFFFFFBFFFFBFFFFFFFAFFDFFFA?DFF;.AFFAD@=?.9B//;BBFDF?DFFF>.:..//BD.EF
@M03896:38:000000000-B4D98:1:2101:2605:17557 2:N:0:263
CCTGTTTGCTACCCACACTTTCGAGCCTCAGCGTCAGTTGGTGCCCAGTAGGCCGCCTTCGCCACTGGTGTTCCTCCCGATATCTACGCATTCCACCGCTACACCGGGAATTCCTCCTACCTCTGCACTACTCAACAAAAACAGTTTTGAACGCAGTTTATGGGTTGAGCCCATAGATTTCACTTCCAACTTGTCTTCCCGCCTGCGCTCCCTTTACACCCAGTACTTCCGTACACCCCTTGTGCCCTAC
+
>>AABFFFFF5DGGGGGEGFGGEGGFGHHGHHGGFGGHE53AFEFFFGFDGFGHEEGGGHAEEDGGF?@F1EFHHHHGGGC?EHFHHGGGFGHHHHHFEEFEFHH/<<B?FHHH2@F<DGFBGF<FFFDFHHFF10??FGHGE01=DG0FG1<<<-.0=D0=/.<.-:/<GEEFC:0;0CBBCGFFFFFFFB;0;;C;CF.9AGG?FAAADF;/;BFFF/AE.9B//9/B./A.9/;.;.9.///99/.A
@M03896:38:000000000-B4D98:1:2101:2578:17558 2:N:0:263
CCTGTTTGCTACCCACACTTTCGAGCCTCAGCGTCAGTTGGTGCCCAGTAGGCCGCCTTCGCCACTGGTGTTCCTCCCGATATCTACGCATTCCACCGCTACACCGGGAATTCCGCCTACCTCTGCACTACTCAAGAAAAACAGTTTTGAAAGCAGTTTATGGGTTGAGCCCATAGATTTCACTTCCAACTTGTCTTCCCGCCTGCGCTCCCTTTACACCCAGTAATTCCGGACAACGCTTGTTACCTCCG
+
3>AABFFBFFDFGGFEEEGFGGFGHGGHHHGHGGGGGHGBBAFFFF3FGEHFEFEGGGGHHDEEGGFHFCEEFHHHHGG1EEEGHEGFCEFGFHHHHGEGGEHHH?@CBCGFGFFDGFFFHBHHHHBG1FFGCFFG1>GHFD.<1<>F0AG0=<<GGFG00D/./<A//<GC:GFC0:0:00CFHG09BCCF0CBFFF09.-?AF.?;@D.AB/F/9BB/;..99BFB/:F-.-9.9-99.9.9/:///..
@M03896:38:000000000-B4D98:1:2101:9137:18308 2:N:0:263
CCTGTTTGCTCCCCACGCTTTCGCACCTGAGCGTCAGTCTTCGTCCAGGGGGCCGCCTTCGCCACCGGTATTCCTCCAGATCTCTACGCATTTCACCGCTACACCTGGAATTCTACCCCCCTCTACGAGACTCAAGCTTGCCAGTATCAGATGCAGTTCCCAGGTTGAGCCCGGGGATTTCACATCTGACTTAACAAACCGCCTGCGTGCGCTTTACGCCCAGTAATTCCGATTAACCCTTCCCCCCTCC
+
>>AABFFFFFFFGGGGEFEFGGEEGGGGBGGFEGGGFHGHHHHHGG?GG?EGEEEEGGGHEEGGGH1/>EGHHHHHHFGFHHHHHGHGEEGGHGGHH?BC@BFHHHHF2FFHGHHFHHHGGGGHHFFD.<CGFG/<<CD<<G00:0;CC;0GH;:;;CGHHHH.;:/9FFGGBBB@?:FGGFFCFFF//;BFFFFBF.EFCFFF?A;AAD;@-.:9B:;=D;.;/;99:B:.;9./;/:.9.:.9D=-AA
@M03896:38:000000000-B4D98:1:2101:25579:18760 2:N:0:263
[truncated: 424,951 more chars]
