# Supplementary material for: Formalin-Fixed Paraffin-Embedded (FFPE) samples are not a beneficial replacement for frozen tissues in fetal membrane microbiota research
Source: PLoS One. 2022 Mar 17;17(3):e0265441. doi: 10.1371/journal.pone.0265441 (PMC8929612; doi:10.1371/journal.pone.0265441)
Supplement: S2 File — (ZIP) [file pone.0265441.s007.zip › Negatives/N-N-01-N-2-FF_S175_L001_R1_001.fastq.fastq]

@M03896:38:000000000-B4D98:1:1101:24146:10932 1:N:0:175
TTAGATACCCTAGTAGTCCGGCTGACTGACTTAGTCTCCATCTCGTATGCCGTCTTCTGCTTGAAAAAAAAAACTGCCTTAGTCCAAAACATACTGTCATGGATACCCTATATACAACACACACGACGTTACATGTGGCCAAAGACGCCACTATCACTTACACAATCCTGAATCTGCGTACCACAAGTGCCATGTTAATATCTTTACATATGTGTAACCACAGATTGACTACATTCATTATCTACAAATAA
+
ABBBBFFFFFFFGGG6AEFA2E??BFGHFFFFFFFHHHHHF5GGFGGHFGHGBEGFADDDEFFGFG5FEC@EG1333334334444331B/33?4443?443B3B33332?34B4433/?//////////2/>211?1/01/000<<--..>0>1110000000.0//000000000:..-.00..:0:000;00000000;0000000000;0900000.../0000090/////9//////////////
@M03896:38:000000000-B4D98:1:1101:22645:11931 1:N:0:175
TACGTAGGTGGCGAGCGTTATCCGGAATTACTGGGTGTAAAGGGTGTGTAGGCGGGACTTCAAGTCAGATGTGAAAATTGCGGGCTCAACCCGCAACCTGCATTTGAAACTGAGGTTCTTGAGAGTCGGAGAGGTAAATGGAATTCCCGGTGTAGCGGTGAAATGCGTAGATATCGGGAGGAACACCAGTGGCGAAGGCGATTTACTGGACGACAACTGACGCTGAGACACGAAAGCGTGGGGAGCAAACA
+
BCAABFFBFF@BFCFA22EEEGGEEFGGHGBBBBB3EEGHHHHGHAEEHHFFHEFE>EFGFFGHGHDFDGHGHHHHHHHGHGGGGGHGGHHGFB?@CCGGHHHHHHHHHHFGFGFFHGGGGFGGHHGDGGGGGGGHHHHGGGHHHHHHEG?EC=;;;;;AEFGGGGC;AGGGGGGGFFFFFDFFFFFFFBFFEFFFFDEBFFFFFFFFFFFFFFFFFFFFFFFFFBFFFFFAAFF?FFDFFFFEDFFFFFF
@M03896:38:000000000-B4D98:1:1101:29360:15369 1:N:0:175
TACGTAGGGTGCAAGCGTTAGGCGGAATCACTGGGCTTAAAGCGTGTGTAGGCGGATCGTTAAGTGCCTTGTGAAATCCCACGGCTTAACTGTGGAACGGCTGGGCATACTGGCGGTCTTGAGCCATCTAGGGGCGACTGGAACAAACGGTGGAGCGGTGAAATGCGTAGATATCGTTTGGAACGCCAATGGTGAAAACAGGTCGCTGGGGATGAGCTGACGCTTAGACACGAAAGCCAGGGGAGCAAACA
+
3AA?>CC33C2>AGGA222E24FAAACFG5A55B2ABBFGFFGEEEBGGGGBGE@>>>BBFGGHB4BF4BBBBBDFHHHH3FE>E?EHHGG4BGHBGH/?B?></?0?CGDDFC/<>A?F<FGGHFFF=D11>.A:-CCF::CGFFFE9A:;A;9;-;9-.;FF0;.:A9EFBB/.;:9..99B.;@.BFFFFFE9//;AB.;;-9..-.;AF.9//BFBF.99..9/B/F.@.;;/;FA.A?.-.;FFF.
@M03896:38:000000000-B4D98:1:1101:29377:15378 1:N:0:175
TACGTAGGGTGCAAGCGTTAGGCGGAATCACTGGGCTTAAAGCGTGTGTAGGCGGATCGTTAAGTGCCTTGTGAAATCCCACGGCTTAACTGTGGAACGGCTGGGCATACTGGCGGTCTTGAGCCATCTAGGGGCGACTGGAACAAACGGTGGAGCGGTGAAATGCGTAGATATCGTTTGGAACGCCAATGGTGAAAACAGGTCGCTGGGGATGAGCTGACGCTGAGACACGAAAGCCAGGGGAGCAAACG
+
BCBBBFFCBFAACGFC22EEACFEEEGGH5355BBABFGFGHHGFEEGFGHFHGG>E>EGHHGHGHFG4BBBFGHFHHHHBGE>EEGHGFHFGGGGGGGEFGGGDF2FFHFBFC//>CEHGFGHHFHHHFD1><CDDFGGGFCHFF?EC.9AC9::;;9;.BFFFFD;:BAFFFBEBEFDEF9FDFFAFFFFFFFBFBFFFE/BDCDAD.:AFEFFFFFBFFDDADFEFFBA>?D9;AF?ADCD=DEFFF?
@M03896:38:000000000-B4D98:1:1101:12922:15595 1:N:0:175
GACGTAGGGCGCGAGCGTTGTCCGGATTTATCGGGCGTAAAGAGCTCGTAGGCGGCTTGTCGCGTCGACTGTGAAAACCCGTGGCTCAACCATGTGGTCTGCAGTCGATACGGGCAGGCTAGAATTCGGTAGGGGAGACTGGAATTCCTGGTGTAGCGGTGAAATGCGCAGATATCAGGAGGAACACCGGTGGCGAAGGCGGGTCTCTGGGCCGATATTGACGCTGCGGAGCGAAAGCGTGGGGAGCGAA
+
3AAAAA4A3BAAECCA22AEEGHEEGGGHCDG1AAAAAEFHHHGH3GAEECAG>>EE>>BB??<>>/</?/BB?FHHFGGGDF<CGHHHHHGHFDF10>FF1GGFG.FFH<.<CD?;:CCGGFHHHGC:EHG?C9D@GA09;;FFFFGFB/9C9;=;;9;-;BFBBBDDB?BEBFFFF/BEFFFFFFF?BB?DAB<?BDE<B>@BFFBBFB;;9@B-BFBB/.ADA.;@-9BBBBBFFFDFBB;FBFBBB
@M03896:38:000000000-B4D98:1:1101:12920:15620 1:N:0:175
GACGTAGGGCGCGAGCGTTGTCCGGATTTATCGGGCGTAAAGAGCTCGTAGGCGGCTTGTCGCGTCGACTGTGAAAACCCGTGGCTCAACCATGTGGTCTGCAGTCGATACGGGCAGGCTAGAATTCGGTAGGGGAGACTGGAATTCCTGGTGTAGCGGTGAAATGCGCAGATATCAGGAGGAACACCGGTGGCGAAGGCGGGTCTCTGGGCCGATATTGACGCTGAGGAGCGAAAGCGTGGGGAGCGAA
+
>AA3AACAAB2>E?CE2AEAFGGE2EGGHCFG1AAAAAEEFFHHH3GAEECDGEE//>>FBEF/>E/<<??BFG2DGFDGGDGCDFFFGFHGHHBGF0FGGDHHHH?FFG<.<<A-;-CCCG0CHHGAGEHGFGGGAGCB;;9CFGFFF0/9=900;;;;;AFF9/B;DCFAFFFFBF/BFFFFFFFFFFCFFF==DFDEA=>DDEFFFF.AEBBCFF/BB/.AA:.;ABDABDFFFFFADA=DE-9-@-
@M03896:38:000000000-B4D98:1:1101:19590:16998 1:N:0:175
GACGAGCCACACAAACGTTATTCGGAATTACTGGGCTTAAAGGGTGCGTAGGCGGCGCGGAAAGTTGGGTGTGAAAGCCCTCGGCTCAACCGAGGAATGGCGCCCAAAACTACCGTGCTGGAGGAAGACAGAGGTGAGCGGAACTCAGGGTGGAGCGGTGAAATGCGTTGATATCCTGAGGAACACCGGTGGCGAAAGCGGCTCACTGGGTCTTTTCTGACGCTGATGCACGAAAGCTAGGGTAGCGAACG
+
AAAAABDBFF?A?FFA24BCCGHFFEGGHGBBBBBABFGFHHHGHFFGGFGFHEGE/>EEEEGHGH4BEEEGGGHHFHHHHHGGFFGEFFHCDCDCFFFFG@CDGDGHHHFFC>@.CEEF<CCCDHHGHHHHHG/GHHHCAADBFFFFFF/AA.:;9;;;AFFFBFAADCFFFFFFFFFFFFFFFFFFF@DFFFFFAFFDCAFDFFFFFFBFFFBFFFFFFDFFFFBFFFBEDDFFFFFFFFFFEFCFFFA
@M03896:38:000000000-B4D98:1:1101:25265:19027 1:N:0:175
TTAGAAACCCTTGTAGTCCGGCTGACTGACTTAGTCTCCATCTCGTATGCCGTCTTCTGCTTGAAAAAAAAAAGACGCAAATGCGAAATTAAACAGTGGTATAAGATCTAGTATCAGTCTAGAGTTCAACAGCAGATGTTTCTCACAAATGTACAGCATTACCATAAACACTACGTATCGCCTTGGTCAATTCCCCATCTGACAGTATCTGCTTCTCAACCACATCTTGATCGATTGAAACTTCTCCTCC
+
BAABBFBFFBFFBEFDDFGAAECE4GFFFB5DFB5FFFGF5DGGFEEHFGFEBEGFBDFFFG3BCGF1AEECE1121////443/////43B433243344BB43333?333B33333333B2222@2>><20202111111<111110111111110111111111111.0//..00.<..:.//000000000////00000000000000000090/....00000;0;...0.///////////99
@M03896:38:000000000-B4D98:1:1101:20922:19653 1:N:0:175
TACAGGGGGTGCAAACGTTGCTCGGAATCATTGGGCGTAAAGCGCACGTAGGCGGTCTGTTATGTCGGATGTGAAAGCCCTTGGCTCAACTAAGGAAGTGCATCCGAAACTGGCAGGCTGGAGTACTAAAGAGGGTCGCGGAATTCCCGGTGTAGAGGTGAAATTCGTAGATATCGGGAGGAACACCGGTGGCGAAGGCGGCGACCTGGGTAGATACTGACGCTGAGGTGCGAAAGCGTGGGGAGCAAACA
+
AAAAACABBD@ABFBA22BAEBHEAEFGHFFF5BBBAAEEHHHGG0EEFGFEHGGEE?BBGHEFFG1>EEEGHGHHHHHHHHHGGHHEHFGHHFHEFCBFGHHHHGGGGGFFGHHCCCGFEGCGFHFHHHHHHHGFG-A?=ADGHHHHGG-?;;9;9;;;FFGGGB;;FGGGGGGGCBFFFFFFFFFFFDFFFFFFAFFAFFAFFFFFFFBBEFFFFFFFFDDDFFFEFFFDDCFFFFFDFFFEAAAFFFA
@M03896:38:000000000-B4D98:1:1101:20904:19654 1:N:0:175
TACAGGGGGTGCAAACGTTGCTCGGAATCATTGGGCGTAAAGCGCACGTAGGCGGTCTGTTATGTCGGATGTGAAAGCCCTTGGCTCAACTAAGGAAGTGCATCCGAAACTGGCAGGCTGGAGTACTAAAGAGGGTCGCGGAATTCCCGGTGTAGAGGTGAAATTCGTAGATATCGGGAGGAACACCGGTGGCGAAGGCGGCGACCTGGGTAGATACTGACGCTGAGGTGCGAAAGCGTGGGGAGCAAACA
+
AAAAABADBD?>BBEB22FCEBHEAAEGHCGF53BBAAEEGGHGG?EEGGHCHGGF>?BBFG4DBGC>EEEGGFHHEGHHHHHFGGHEGFFHHGGFB0BFGHFHHGGFCFFB?GFDCCCFAF0FGHBGHHHHHHGGC@C-;;CGHGHGGA-?90;;;;;CFFEGGB;CFFGFGGGGDA;DBFFFFFFFF@BDFCFFFFEDF=-;BCDFF?FFF/BFFF9BFDDFFFFEFF:9AB@AFF.A=DDEFFFFFF?
@M03896:38:000000000-B4D98:1:1101:7936:20070 1:N:0:175
TACGGAGGATCCAAGCGTTATCCGGATTTATTGGGTTTAAAGGGTGCGTAGGCGGCTTATTAAGTCAGGGGTGAAAGACGGTGGCTCAACCATCGCAGTGCCCTTGATACTGATGAGCTTGAATGAACTAGAGGTAGGCGGAATGTGACAAGTAGCGGTGAAATGCATAGATATGTCACAGAACACCGATTGCGAAGGCAGCTTACTATGGTTTTATTGACGCTGAGGCACGAAAGCGTGGGGATCAAACA
+
ABBAABBCCFFFFFGC?2E?GGHFEGGGHFFGBFF2FFHHHHHGHCEFFFE?HFF?@>GHHHHHHH4BBGEEFEHHGHHEGFHEGHHGGFHGHG?E?A?BGGHGHHGHHHFFDFGGFGFFFFHHHH1FGHHHHHGGEFDCACGGGFGHHBFA==<=<;;;EHHHHGCGHHHHHHHFG0FFFFGGGGGCCGGGFGGGFFFFAAFFFFFFFFB/BFFFFFFFFFFFFDFAEF.ADDDDFFFFFFFEDEFFFFF
@M03896:38:000000000-B4D98:1:1101:18386:21029 1:N:0:175
GACGAGCCACACAAACGTTATTCGGAATTACTGGGCTTAAAGGGTGCGTAGGCGGCGCGGAAAGTTGGGTGTGAAAGCCCTCGGCTCAACCGAGGAATGGCGCCCAAAACTACCGTGCTGGAGGAAGACAGAGGTGAGCGGAACTCAGGGTGGAGCGGTGAAATGCGTTGATATCCTGAGGAACACCGGTGGCGAAAGCGGCTCACTGGGTCTTTTCTGACGCTGATGCACGAAAGCTAGGGTAGCGAACG
+
>>AAAAADFF@AAFCA24BFCGHBFEGGHHDBBBBABFEGHHHGHFEEFFC1GEEE/>EC/>EGGG4B@?EEGFFHGHHHHHGDFGGFGFHGFFCCHHGFH@DFGGGHHHGF1><<CEEGCCFF?GEFHHHHHGFHFHC-:;@BFGFFFF/A;9;9;;;;AFFFBF;;DAEFFFFFFBBFFFEFFFFFB9BFA@C--.BDADA?FBBBFEBBBBBFFFFBFFDFDA/BFF/;ADDDFFFFFF:B.B=BFB-
@M03896:38:000000000-B4D98:1:1101:18406:21036 1:N:0:175
GACGAGCCACACAAACGTTATTCGGAATTACTGGGCTTAAAGGGTGCGTAGGCGGCGCGGAAAGTTGGGTGTGAAAGCCCTCGGCTCAACCGAGGAATGGCGCCCAAAACTACCGTGCTGGAGGAAGACAGAGGTGAGCGGAACTCAGGGTGGAGCGGTGAAATGCGTTGATATCCTGAGGAACACCGGTGGCGAAAGCGGCTCACTGGGTCTTTTCTGACGCTGATGCACGAAAGCTAGGGTAGCGAACG
+
AAAAABDDBF?AAAEA24FGCGHFBEFGHGDFBBBABFGHHHHGHFEEFEEEHEEE/EFC@ECGFG4B@EEGGFHHHGHHHGGCFFFFGFHGG?CGHFFFH@CDFGGHHHGD10<<CCEG<F.CACFGHHHHGGCGFHG-;;A@FFFFFF/AA.;;9;;;EFFFFF:;D;EFFFFFFEFFFFFFFFFC@BFDAFFFFFFAA;BDFFFFBEBFF;FFFFFFFFFFFFFFFFB.ADFFFFFFFFFFAB;AF>-
@M03896:38:000000000-B4D98:1:1101:17535:21143 1:N:0:175
TACGTAGGTGGCGAGCGTTATCCGGAATTACTGGGTGTAAAGGGTGTGTAGGCGGGACTTCAAGTCAGATGTGAAAATTGCGGGCTCAACCCGCAACCTGCATTTGAAACTGAGGTTCTTGAGAGTCGGAGAGGTAAATGGAATTCCCGGTGTAGCGGTGAAATGCGTAGATATCGGGAGGAACACCAGTGGCGAAGGCGATTTACTGGACGACAACTGACGCTGAGACACGAAAGCGTGGGGAGCAAACA
+
ACBABFFCFF@CEECA22EECGHFFGGGHGDBBBB3EEHHHHHGHEEFHGFFHEEEEEGHGGHHGH4BFGGGHHHHHHHFHGGGGGHHHHHGCB@/BFGGHHHHHGHHHHFGFH>CGFGGFFGHHHHGGGGGGGHHHHHGGHHHHHHHGGCCC;;;:;:;CFGGGFC;EGGEGGGEFFFFFFFFFFFFABFFF-=FFFFBBFFFFFFBFFFF;FDFFFFFFDDDFD./BFFA@DD.BD.;;BAE-AEFF?.
@M03896:38:000000000-B4D98:1:1101:26188:21591 1:N:0:175
TACGTAGGTGGCGAGCGTTATCCGGAATGATTGGGCGTAAAGGGTGCGTAGGTGGCAGATCAAGTCTGAAGTAAAAGGTATGGGCTCAACCCGTACTGGCTCTGGAAACTGATCAGCTAGAGAACAGAAGAGGACGGCGGAACTCCATGTGTAGCGGTAAAATGCGTAGATATATGGAAGAACACCGGTGGCGAAGGCGGCCGTCTGGTCTGGATTCTGACACTGAAGCACGAAAGCGTGGGGAGCAAATA
+
ABABAFFADFACFEF2A22EAGGEED?FFHBF5AA2AAE?FFFFBAEEFEECDEFG2B?BFCFGFGBDB@FB4DFBGEBFGGHGHHHBCFGFGD>A?EBFBFFFGFFGHH3FBDBFFFFFCG??FHHFHHFGHFHGCCDCCC@CGHB<F000::;;-;::BBCF0.:.:A0BFCFFBBBBFEFEFCAA;BDFFAABAFCACFF@FFEB9F;BBBB;BBFFF/FFFFFFF/B@ADDDFDDACACEBFABBBB
@M03896:38:000000000-B4D98:1:1101:26204:21598 1:N:0:175
TACGTAGGTGGCGAGCGTTATCCGGAATGATTGGGCGTAAAGGGTGCGTAGGTGGCAGATCAAGTCTGAAGTAAAAGGTATGGGCTCAACCCGTACTGGCTCTGGAAACTGATCAGCTAGAGAACAGAAGAGGACGGCGGAACTCCATGTGTAGCGGTAAAATGCGTAGATATATGGAAGAACACCGGTGGCGAAGGCGGCCGTCTGGTCTGGATTCTGACACTGAAGCACGAAAGCGTGGGGAGCAAATA
+
3AAAAFFBFBA?ECFAE2AAEFFEEEEGHHFG5AB2EAAEEFHGBAEFFFGCFGGHCEFG3BGGGG4BF@FBFDFDFEBGFFHGHFGBBFHEEDEA?DB?B3FDCGFFFH3FB3BF?BFFFH3BCGHFHFFF/<G@D@@@CACHFFBDG000;<;::;;;BCGF0;:;;ABFFBFBBB9BFBCFFA?BA=DFFA9>.E-@=>-@B.EFFF;9//B;B/9/B/9FFBBFFFECFFDDBDDF;@>ABD?BB//
@M03896:38:000000000-B4D98:1:1101:8024:23114 1:N:0:175
TACGGAGGATCCAAGCGTTATCCGGATTTATTGGGTTTAAAGGGTGCGTAGGCGGCTTATTAAGTCAGGGGTGAAAGACGGTGGCTCAACCATCGCAGTGCCCTTGATACTGATGAGCTTGAATGAACTAGAGGTAGGCGGAATGTGACAAGTAGCGGTGAAATGCATAGATATGTCACAGAACACCGATTGCGAAGGCAGCTTACTATGGTTTTATTGACGCTGAGGCACGAAAGCGTGGGGATCAAACA
+
ABA?>AADACFFF4GF2222FFGEEAEEHBFF5AB2FFCGGHHGHGGGGGGEHGG@CFFHHHHHHH4B2?EEEEHHFBGEFEHEGFGBBEGGHFCF//??GHHHHHBH3G?FDGFFGHFHFGFFHHFFHHHFFHCGBC?->>-CBDFBG0=C==<=-:=:CGFHBCCCFFGHBGHGGFFFBFFG/CDBCGFEBDBCADEFDFFF/:9BFFB:FFF/BFBFFAD.9.A.AA9ADA?AFDFFF>;ED?AFFF9
@M03896:38:000000000-B4D98:1:1101:8034:23130 1:N:0:175
TACGGAGGATCCAAGCGTTATCCGGATTTATTGGGTTTAAAGGGTGCGTAGGCGGCTTATTAAGTCAGGGGTGAAAGACGGTGGCTCAACCATCGCAGTGCCCTTGATACTGATGAGCTTGAATGAACTAGAGGTAGGCGGAATGTGACAAGTAGCGGTGAAATGCATAGATATGTCACAGAACACCGATTGCGAAGGCAGCTTACTATGGTTTTATTGACGCTGAGGCACGAAAGCGTGGGGATCAAACA
+
ABAAABCCCFFFFFFE22E?FGGEEEGGHFFF5BAAFEHHGHHGHFEFGGGCHEG@@FGHHHHGHH4BBFFEGEHHBEHEFEHGGFHEBFHGHG?E/A?BGHHHHHGHHHFDGFGGGHFFFFHHHGHFHFGGFGFGHGG?>ADFFFHHH0DA=<==<;;;EHHHCCCGHFHHGGHGGEFFFFFFFFGCGGGEFGG?FFEFDFFFFFFFFFB9FFEFFFEBFBFFFFFEFF?ADADDFFFFFFFFFFFFFFA
@M03896:38:000000000-B4D98:1:1101:16634:27987 1:N:0:175
TACGTAGGGGGCGAGCGTTATCCGGAATGATTGGGCGTAAAGCGCGCGCAGGCGGCCGCTCAAGCGGGACCTCTAACCCCGGGGCTCAACCCCGGGCCGGGTCCCGAACTGGGCGGCTCGAGTGCGGTAGGGGAGAGCGGAATTCCAAGTGTAGCGGTGAAATGCGCAGATATTTGGAAGAACACCGATGGCGAAGGCAGCTCTCTGGGCCGTCACTGACGCTGAGGCGCGAAAGCCGGGGGAGCGAACAG
+
ABAAAFFBB2>>E?CA22EACGHEEEGGHHFHBBABA>FFHHHGG/EEGFEEGEEFD<CGBDHHHD/A>@DGHFGGFFHGGFGGADGFGGHGGC9BD?BAG9DGGGB@DE/:AEF-;=D@@ABEFF=DDFEFDF@D?A;=D@EFFFFBFB/:;;B:=;::FFFF;AD@BDFFFFFFFFFF.BBFFFFFFFFFBA=FDEFADFFFFFBBBE?-DFFFFFFFD.;AFFFEFFFBCFFFFFFFFD9BDAFCFAB
@M03896:38:000000000-B4D98:1:1102:23811:7332 1:N:0:175
GACGAGCCACACAAACGTTATTCGGAATTACTGGGCTTAAAGGGTGCGTAGGCGGCGCGGAAAGTTGGGTGTGAAAGCCCTCGGCTCAACCGAGGAATGGCGCCCAAAACTACCGTGCTGGAGGAAGACAGAGGTGAGCGGAACTCAGGGTGGAGCGGTGAAATGCGTTGATATCCTGAGGAACACCGGTGGCGAAAGCGGCTCACTGGGTCTTTTCTGACGCTGATGCACGAAAGCTAGGGTAGCGAACG
+
>>>3A>A@FC?AAAAA24F4ABDB4BBFHCGHFBEHGHHFGGGGHEECFEC?GEGCEEGG/>>?BFBB>>EEFHGBFCGCGHGDGGGEGFHGCCCGGFFGHCGCCDHGHH<=<<<<<DGHGGCDAGHFGHHHFE/CFHG?;A?BFGGFBF/C;.9F@9;BFFFFFFAADBFFFFFFFBFFEFFFFFFBBBBFFBBB?FFFBBBDFFFBBEBFFFBFFFFFFFDDDDBFFFBAADFFFFFFFFFFAB=BBB-
@M03896:38:000000000-B4D98:1:1102:26974:9421 1:N:0:175
GACGTAGGGCGCGAGCGTTGTCCGGATTTATTGGGCGTAAAGAGCTCGTAGGCGGCTTGTCGCGTCGACTGTGAAAACCCGTGGCTCAACCATGTGGTCTGCAGTCGATACGGGCAGGCTAGAATTCGGTAGGGGAGACCGGAATTCCTGGTGTAGCGGTGAAATGCGCAGATATCAGGAGGAACACCGGTGGCGAAGGCGGGTCTCTGGGCCGATATTGACGCTGAGGAGCGAAAGCGTGGGGAGCGAA
+
>AAAAACABBAAE2EAA2E2ABDBABEFHCHHHHHHGFGEHHHHHGGDEGFFHGGGCEGHFE?>>>><>EAFFGHFGCFFGGGDGHGBFFHFHF1<<0FGFFHFHHD.F>>.>><-<<CCCF0;;CGFGEGGGGC??AACB?@ACFFCFFCBF.C;B;;A@EFF;/;;D-99BBFFFFB;ADDBFFBDFFCFFFFFFFAEA=BDF.FFFFEFEF;B-BFFB/ADFDDFFF.ADFFADFFFFFFFFAD9@=
@M03896:38:000000000-B4D98:1:1102:23586:10527 1:N:0:175
GACAGAGGCCTCAAGCGTTAGGCGGAATCACTGGGCTTAAAGCGTGTGTAGGCGGATCGTTAAGTGCCTTGTGAAATCCCACGGCTTAACTGTGGAACGGCTGGGCATACTGGCGGTCTTGAGCCATCTAGGGGCGACTGGAACAAACGGTGGAGCGGTGAAATGCGTAGATATCGTTTGGAACGCCAATGGTGAAAACAGGTCGCTGGGGATGAGCTGACGCTTAGACACGAAAGCCAGGGGAGCAAACG
+
>AA?A4CA?AFCCFF4A2E?FAFAEEEGFFGHFFDHFHHEBGGGEAEH1FFFHEE@EEEFGHFGB4@BBB3BBFD44FGFGHE@ECGHHHGFHGH3FGGEFG?/?G??FG?2??>C<A/F=BF<GC=<GD1<FDCGGGGDEGGGG/9C.C:CD..9@B.;:FFBFF;.;9ABFFFE99AAABF9.:B.@9B/;BB//BFEFF/;-9.9@DF?FE//9;FBB.9.../9;FB.-9A./;9.;.A.-;.BF..
@M03896:38:000000000-B4D98:1:1102:29060:13450 1:N:0:175
TACAGAGGTCTCAAGCGTTGTTCGGATTCATTGGGCGTAAAGGGTGCGTAGGTGGTGACGCAAGTCTGGTGTGAAATCTCGGAGCTTAACTCCGAAAATGCACCGGATACTGCGTGACTCGAGGACTGTAGAGGAGATCGGAATTCACGGTGTAGCAGTGAAATGCGTAGATATCGTGAGGAAGACCAGTTGCGAAGGCGGATCTCTGGGCAGTTCCTGACACTGAGGCACGAAGGCCAGGGGAGCAAACG
+
ABAAADFAFFFFBAGAA2E2AADBAAEEFHHHHFHFFEGEHHHGGFEAEAEDFGGEFGHEEEFEGHDD?BEBEFGBBGHBGFEGGFHBFFHHHGE/>>FFHFHHGE?C?GB3???/?CHHF?C>/FFCGHHFGGCACGG.>>FFHHBFGE.C<<DGF<=CFGHGFGCCECGHGHFEGFFFGBFFEFFB;FFFFGCFGGC;BAF@FFFB9.;BDFBFFFFFFFFFFBFEEF9;;;.AFFFFEFFFA;EBBF9
@M03896:38:000000000-B4D98:1:1102:10261:18481 1:N:0:175
GACGTAGGGCGCGAGCGTTGTCCGGATTTATTGGGCGTAAAGAGCTCGTAGGCGGCTTGTCGCGTCGACTGTGAAAACCCGTGGCTCAACCATGTGGTCTGCAGTCGATACGGGCAGGCTAGAATTCGGTAGGGGAGACTGGAATTCCTGGTGTAGCGGTGAAATGCGCAGATATCAGGAGGAACACCGGTGGCGAAGGCGGGTCTCTGGGCCGATATTGACGCTGAGGAGCGAAAGCGTGGGGAGCGAA
+
AAAAAAFB@C?AE2E??2E2ABDBEBEGHFHHHGHHGGGFHHHHHFGDEEGFHGGGGGGHGG?>>>/>EEDFGHHGEFFDGDGCGHHEGFHFHH1DF0FGHFHGHHD<FE>.>><-<<CCCG0;CGHEGEHGFGCACDEEC;BFFGFFFFFFF9F;B;;=DEFFB/;ADAF=FFFFFFFFEFDBFFFFFFFFFFBCFFDFAF>DFFFFBFB;A;-@BFFB:BDFFFDFFFDEFFFDDFFDFFFFFFDDDF
@M03896:38:000000000-B4D98:1:1102:18429:18638 1:N:0:175
TACGGAGGGTGCAAGCGTTAATCGGAATTACTGGGCGTAAAGCGCACGCAGGCGGTTTGTTAAGTCAGATGTGAAATCCCCGGGCTCAACCTGGGAACTGCATCTGATACTGGCAAGCTTGAGTCTCGTAGAGGGGGGTAGAATTCCAGGTGTAGCGGTGAAATGCGTAGAGATCTGGAGGAATACCGGTGGCGAAGGCGGCCCCCTGGACGAAGACTGACGCTCAGGTGCGAAAGCGTGGGGAGCAGACA
+
AAAAAAABBAAABEFE?2E2ABGBBBFGHHHHGFHGGGGFHHHGGFEEGGGCGGGGGGGHHHGGGH@BBGHGGFFBFHHHGGGGGGHGHGHGGHGHHGHGHHHHHHHHHHD>F?FFFHHHFG1FHGGFFEFGGH.DGFADAFBFFFFBBFFFB;FFFD:CEFFFFFAADFFFFFFFFFFFFFFFFFFFFCFFFFFFFFECCFFFFFCE?FFCDDFDFFFFFFFFFFFFFFFADFFFFFFFFFFFFDABBFB
@M03896:38:000000000-B4D98:1:1102:22613:19232 1:N:0:175
TACGGAGGGTGCAAGCGTTAATCGGAATTACTGGGCGTAAAGCGCACGCAGGCGGTTTGTTAAGTCAGATGTGAACTCCCCGGGCTCAACCTGGGAACTGCATCTGATACTGGCAAGCTTGAGTCTCGTAGAGGGGGGTAGAATTCCAGGTGTAGCGGTGAAATGCGTAGAGATCTGGAGGAATACCGGTGGCGAAGGCGGCCCCCTGGACGAAGACTGACGCTCAGGTGCGAAAGCGTGGGGAGCAAACA
+
ABBBB3AD?2AAB5G4E2E2AFGFEAFGHHHHFFHHEEFEGHHGGCEEGGGGGCGFGGGHGGGGFFBBFGHFGHF3BGHGGGGCGGHFHHHHHHGGHGHHHHHHHGDFFG?>?<@1FGHHGFFGGGFG>EEC=GA>@BDFFFFFFFFBFF9FBBFBFD:AEFFFBFDAFFFF/BFBFFEFDFFFFFFFF@BAFFFFFFFFADBCFFFFFF?@@@DAFFFFFDDDFFB;FFFFDD;.BD.ADF>EFFFFFFE
@M03896:38:000000000-B4D98:1:1103:22032:6794 1:N:0:175
TACGGAGGATCCAAGCGTTATCCGGATTTATTGGGTTTAAAGGGTGCGTAGGCGGCTTATTAAGTCAGGGGTGAAAGACGGTGGCTCAACCATCGCAGTGCCCTTGATACTGATGAGCTTGAATGACCTAGAGGTAGGCGGAATGTGACAAGTAGCGGTGAAATGCATAGATATGTCACAGAACACCGATTGCGAAGGCAGCTTACTATGGTTTTATTGACGCTGAGGCACGAAAGCGTGGGGATCAAACA
+
AAAAABBBBFFFGGGAEEGEGGDBEEEGHFFGBGFEFG3DFFHGHFFGEEAEGFEGGG3FGH@BBGBGFHFAECF4DGHFGEHGHHHFHFBFHFAF?B?BFGBGHFEHHHGFFGGBGFFFFFFHHH1FGHHHFGGHGFF->AAEFFHHH0=<====<=;:;GHHFG0CGHHHGGFFF0CCFFFGGGGGGGGGGGGGFFFFFFFFFFFFFFE:FFFFFFFBFDFFDFFEFEADDFDDFFFFFFFFFEFFFFF
@M03896:38:000000000-B4D98:1:1103:6358:8840 1:N:0:175
TTAGATACCCGAGTAGTCCGGCTGACTGACTTAGTCTCCATCTCGTATGCCGTCTTCTGCTTGAAAAAAAAAATAACACCGCCACATCTACAACTCCGTACAAATAATCATACACTAAGAAAGATAAGACAACAAACTTGACAAGACATACAATCTAACAAGCACATCTACTTACCATTCATCACTATCACTAAAAAGATGCATCAATAAACTACCCAGTCAATCAAATTAGATAATAATCTGTCTTTAT
+
CCCCCFFDFFA>EFGGGGBEFAEACGGGEBDFDGFFHHHFFFHHHFEGGFDEEEGFFGFEDGGHFHBB0E>>>133333?/////B3?4B44B33B3/?0//223333?33332232222222222@22220///0/11?11<1000011<1<<111111</.//<0<0000000/0000000000:000000/;00..00000009;000090//.0./000;000000000;00//////////////
@M03896:38:000000000-B4D98:1:1103:12262:10699 1:N:0:175
GACGTAGGGCGCGAGCGTTGTCCGGATTTATTGGGCGTAAAGAGCTCGTAGGCGGCTTGTCGCGTCGACTGTGAAAACCCGTGGCTCAACCATGTGGTCTGCAGTCGATACGGGCAGGCTAGAATTCGGTAGGGGAGACTGGAATTCCTGGTGTAGCGGTGAAATGCGCAGATATCAGGAGGAACACCGGTGGCGAAGGCGGGTCTCTGGGCCGATATTGACGCTGCGGAGCGAAAGCGTGGGGAGCGAA
+
AAAAAAFAAB>DEEEE?EGGEGGEEGGGHFFHCFHFEEFEHHHHHFHEEEF1FEEECEEHEEHGEECEEDFGHDGGBB?DGFF@CFHEGGGGHGFF<0?GHFHGGF?FFH@CECD?EGGHHHGGHHHGHFHDEFGDAGE0BAFFFFGFG0:;;99;;;;;;AFFBFFFDA>;FB/B;FB/ADDFFFFFFFFFFA-@ADDECFFDFFFFFFFAEFAABFFFB9:AFD.-9-@BFFFFFF?9ABFCED?@B@
@M03896:38:000000000-B4D98:1:1103:12280:10707 1:N:0:175
GACGTAGGGCGCGAGCGTTGTCCGGATTTATTGGGCGTAAAGAGCTCGTAGGCGGCTTGTCGCGTCGACTGTGAAAACCCGTGGCTCAACCATGTGGTCTGCAGTCGATACGGGCAGGCTAGAATTCGGTAGGGGAGACTGGAATTCCTGGTGTAGCGGTGAAATGCGCAGATATCAGGAGGAACACCGGTGGCGAAGGCGGGTCTCTGGGCCGATATTGACGCTGAGGAGCGAAAGCGTGGGGAGCGAA
+
>AAAAAFAAB>AEFFGFEGFEGDEEFGGHBGHCBFFEFGGHHHHHFGGGEF?GEE?EGGHGEHGEGGGEFDGGG2DFF?FFDGCGHHHGFFFHGFHG0?FH<FGGGA<FG@FGCFCDGGHHHHHGHHGGGHGGGGCFGEGF;BFFFFFG0/;C.;;;;;;=EFFBFFDFCF;FBBFBB/;AADFFFFFFFFFFF>-@FDEAFBBCFFFFFF;AB-;@DFFB9DFFDFFFF?EDDDCDBA:D=@DEBA>A-
@M03896:38:000000000-B4D98:1:1103:12263:10717 1:N:0:175
GACGTAGGGCGCGAGCGTTGTCCGGATTTATTGGGCGTAAAGAGCTCGTAGGCGGCTTGTCGCGTCGACTGTGAAAACCCGTGGCTCAACCATGTGGTCTGCAGTCGATACGGGCAGGCTAGAATTCGGTAGGGGAGACTGGAATTCCTGGTGTAGCGGTGAAATGCGCAGATATCAGGAGGAACACCGGTGGCGAAGGCGGGTCTCTGGGCCGATATTGACGCTGAGGAGCGAAAGCGTGGGGAGCGAA
+
>A>AABFCCF>AEGGCECFECGDEEGGGHDFHFFHGFEEFHHHHHFHGEECEHEFCEGGHGEHGEGGEEEDFGGBFFFCFGDDDGHHFGGHGHFFGG0?GFDGGGG?>FF@CGCGCFGGHHHHHHHFFHGHGGEFDFFEFE;CFGGGGG0B:C.;;;;;;;EFFBFFFF;A@FBBFBB;;AADFFFFFFFFFFA@>AF?EAFFFFFFFFF/;;@-@>FFFFBDFFD.AEFDFFFFFFFFFFFFFFFDDFA
@M03896:38:000000000-B4D98:1:1103:3005:11928 1:N:0:175
TTAGAAACCCCAGTAGTCCGGCTGACTGACTTAGTCTCCATCTCGTATGCCGTCTTCTGCTTGAAAAAAAAAAGTCATACATCTTGAACGATCGTGCTATTGTGATCCTTACATCCTAGACGCAGGACATCGTTCTTTGGTGCTAGTCCACTTCCACTGTTGCCACTTGTGTGCATTACTTGCACATACCACTGTTCTTTTTTGTGACTTGACTTCCGAGTAACTCTTATACTCCTATTCTCTTACTTTAT
+
AAAAA33B1>AA?GBFDEF1000A00BFGAFGHHFHFFHFCAGFAF?FCDB//ABFFD1A1GFFGB1F//>>//@@22211221222110////00//22B122222112>11B2012111////<//0<1///?/1?10/?111111111111111111110<00/00<</.<000000000000000/00/0000<00;0--//00000000000:.-..000000///;///9//;///9///9///9
@M03896:38:000000000-B4D98:1:1103:3007:11949 1:N:0:175
TTAGAAACCCCCGTAGTCCGGCTGACTGACTTAGTCTCCATCTCGTATGCCGTCTTCTGCTTGAAAAAAAAAACCCCCCCGAGTCATCACAACCTCCACTTGCCACATCCTAGACTACTTACTTGGCTTTCTAATCTCTCACCACTCCATATCCACACCCCCATCCTGTATTCACTTCTCCCCTCCTTCATCCGCCTGCCTTATCCTGTTTCGCGTATTCCTTATTCTGCTTCTATACTAACCATCCTAC
+
A1AAAFFCFAA1AAEGGFA00AAABFBA1BAFGGBFFHF1EGHG0AEH0DBE/A0FFE1FFEBC1GBB/EEEEE/?//E/>//?012B21B1//0<?<011?1<<1<11????1?11011111111<1>01111><0000<<<0.//</0<0000;/.:.A--//.00000;00000009B;./../000900...9--9/9/////////9---9-9/;;//////;/9//////9/////-///-///
@M03896:38:000000000-B4D98:1:1103:17052:13337 1:N:0:175
GACAGAGGCCTCAAGCGTTAGGCGGAATCACTGGGCTTAAAGCGTGTGTAGGCGGATCGTTAAGTGCCTTGTGAAATCCCACGGCTTAACTGTGGAACGGCTGGGCATACTGGCGGTCTTGAGCCATCTAGGGGCGACTGGAACAAACGGTGGAGCGGTGAAATGCGTAGATATCGTTTGGAACGCCAATGGTGAAAACAGGTCGCTGGGGATGAGCTGACGCTTAGACCCGAAAGCCAGGGGAACAAACG
+
>AAA>CCAAAFFGGGFCCGGGGHGEGGGH5CFBFGFGHHHHHHGGAEHHGHFHEEEEEEFGHGEFFGHFGFGHGHGGHHHHGGFEGEHHGHGGGFGHFE?CGCDGFBGGHHHHHGCC>??>BGHHHHHHFDGHG<-CADECCGHGHFGG..:D..9;;.:.CFBFF.999ABBFFEFAFDAFFF?DFAFB/FFFBFFFF.9A;B@D.:DFF?DA//;FFFFADD../9//9;-;-.BFB.ED@..99BA..
@M03896:38:000000000-B4D98:1:1103:17030:13343 1:N:0:175
GACAGAGGCCTCAAGCGTTAGGCGGAATCACTGGGCTTAAAGCGTGTGTAGGCGGATCGTTAAGTGCCTTGTGAAATCCCACGGCTTAACTGTGGAACGGCTGGGCATACTGGCGGTCTTGAGCCATCTAGGGGCGACTGGAACAAACGGTGGAGCGGTGAAATGCGTAGATATCGTTTGGAACGCCAATGGTGAAAACAGGTCGCTGGGGATGAGCTGACGCTGAGACACGAAAGCCAGGGGAGCAAACG
+
>AAAACFBABFFBBBBEEGEFCHGGGEGH53GBCFDHHHHGGHGGABEGGGFHEGFGGFGHF?FBFGHHHGHHGFBFFFFFHGEFGGFHGFGGFFGFBE?CGCFGF2F?GHFHHFG<>CG11GGHFFHHHGHHG?CGADFEECGFGFECCAAE.;:9;;;.BCBFC;9999FFF;9FEF.EFBFFFF9DBFF99BBF9BAFE;BDF?DAFAFFF/:9BB9B99DDA./9B.9=A9./;.:;.B.-99BB..
@M03896:38:000000000-B4D98:1:1103:17045:13353 1:N:0:175
GACAGAGGCCTCAAGCGTTAGGCGGAATCACTGGGCTTAAAGCGTGTGTAGGCGGATCGTTAAGTGCCTTGTGAAATCCCACGGCTTAACTGTGGAACGGCTGGGCATACTGGCGGTCTTGAGCCATCTAGGGGCGACTGGAACAAACGGTGGAGCGGTGAAATGCGTAGATATCGTTTGGAACGCCAATGGTGAAAACAGGTCGCTGGGGATGAGCTGACGCTGAGACACGAAAGCCAGGGGAGCAAACG
+
AAAAAFFCABFFFGGGCEGGECHEGGFGH5CFBFFFHHHHHHHGGAEGHFDBGFFEGGFGHHGHGHHHGHGHHFHFGGFHHHGGGGGGHFHGGFBGFFFEDGFGGFBG?GGFHHGGCACG=1HGHHHHHHGHHGCCGCFFHFGHHGFGECDED9;:;;.;.:CFGFA9;@AFBFFABEFDFFFFAAD.DFFFFFEFFFFFFF/BACAAFDFEFE/BFFFFFDFF??FF/FFD@DF.:A/.:AC9-.9BF..
@M03896:38:000000000-B4D98:1:1103:12721:13694 1:N:0:175
TACGTAGGTGGCGAGCGTTATCCGGAATTACTGGGTGTAAAGGGTGTGTAGGCGGGACTTCAAGTCAGATGTGAAAATTGCGGGCTCAACCCGCAACCTGCATTTGAAACTGAGGTTCTTGAGAGTCGGAGAGGTAAATGGAATTCCCGGTGTAGCGGTGAAATGCGTAGATATCGGGAGGAACACCAGTGGCGAAGGCGATTTACTGGACGACAACTGACGCTGAGACACGAAAGCGTGGGGAGCAAACA
+
BBAABFFBFF?FEGEEEEEFGGGEEEAFHFCGCGGCEGHHHHHGFFEFHFB3GEEEGGFHFHGHDHFHBGGGHDHBGGHBHG@GDGHGHHFF/>//>FGFGHHFHFHGHGGFGHFCGFGGG<GGGHHFCDCGGGHHFCCF;CBGHHCCEF-AC9;;-;;:.;FFGC;CDAGGGFG.:BFF-DFFFFFEFFFEACBAC?A@;DEFFBB:/FA-9B>>EFFFFFFFF.FFBFB;@ADDFF.ADAD?D;;:BF.
@M03896:38:000000000-B4D98:1:1103:13961:15660 1:N:0:175
TACGGAGGATCCAAGCGTTATCCGGATTTATTGGGTTTAAAGGGTGCGTAGGCGGCTTATTAAGTCAGGGGTGAAAGACGGTGGCTCAACCATCGCAGTGCCCTTGATACTGATGAGCTTGAATGAACTAGAGGTAGGCGGAATGTGACAAGTAGCGGTGAAATGCATAGATATGTCACAGAACACCGATTGCGAAGGCAGCTTACTATGGTTTTATTGACGCTGAGGCACGAAAGCGTGGGGATCAAACA
+
AAAAAABCCFFFGGGFGFGEGGDEEGGGHFFHCFEDFGHHGHHGHFGGFEAAGEEGGGHHHHFDFHFHHHGEFEFGFGHGGGGGHHHGHFFFHF?F???BBGFGHGBGHHGFFFGBHFF@FFGHHH1=GHHHHHHHGGF->AAEFFDHH0=<====<;;;;GHHFG;CGHHHHCCCFFFFFFFGGGG?ADGGGGGAFFFFFFFFFFFBFFB0FFEFFFFFFFFFFFFEEF?DDFFFFFFFFFFFFAFF:F9
@M03896:38:000000000-B4D98:1:1103:13940:15673 1:N:0:175
TACGGAGGATCCAAGCGTTATCCGGATTTATTGGGTTTAAAGGGTGCGTAGGCGGCTTATTAAGTCAGGGGTGAAAGACGGTGGCTCAACCATCGCAGTGCCCTTGATACTGATGAGCTTGAATGAACTAGAGGTAGGCGGAATGTGACAAGTAGCGGTGAAATGCATAGATATGTCACAGAACACCGATTGCGAAGGCAGCTTACTATGGTTTTATTGACGCTGAGGCACGAAAGCGTGGGGATCAAACA
+
AAB@AAA@BFFFGGCCEEAAFGFEEEFGHDEGBFFAFGGGFHHGHFFEEB0AGECFFGHHHHFE@F4GFHCEEC3BFGHEGFHEHHHGHFBFHB/E???BBGFGGFFGHHFEBD2>GF@@@F@GFH1DGHHHCCCGBFFC-A-C0DDBG0<.====<;::.CGHCGCGGFHHHCGBB0C;BF;FEFDAACGEFGGGFDF?FFFFFB;;BF//BF9BFBBFF.:9;AFEFFFDDDB;/ADACFBFDAAFFFA
@M03896:38:000000000-B4D98:1:1103:17877:18383 1:N:0:175
GACGAGCCACACAAACGTTATTCGGAATTACTGGGCTTAAAGGGTGCGTAGGCGGCGCGGAAAGTTGGGTGTGAAAGCCCTCGGCTCAACCGAGGAATGGCGCCCAAAACTACCGTGCTGGAGGAAGACAGAGGTGAGCGGAACTCAGGGTGGAGCGGTGAAATGCGTTGATATCCTGAGGAACACCGGTGGCGAAAGCGGCTCACTGGGTCTTTTCTGACGCTGATGCACGAAAGCTAGGGTAGCGAACG
+
AAAABBBACCB>AFFGEFGFFGFGFGEFHGCGCGEFHHGGGHHGHFEGGE0EHEE?EFEECF>FBGFGGFEEFED?FGGGHHCFGGGGHFFCBBB@FFFGH>?>AD.>>FFGFFGEACCD<CGGGHFCGHHHHGFHGHG?;A:BFFBFFF/::.9=;;;:;FFFFFAAD;EFFFBFFBBFEBBFFFDFB@DDFFFFFDFFFFFFFFBFFFFFFFFFFFFFFFFFFFFFFFBADFDDBBFFFFBFABBCFFA
@M03896:38:000000000-B4D98:1:1103:14284:20510 1:N:0:175
TACGTAGGTGGCGAGCGTTATCCGGAATTACTGGGCGTAAAGGGTGTGTAGGCGGGACTTCAAGTCAGATGTGAAAATTGCGGGCTCAACCCGCAACCTGCATTTGAAACTGAGGTTCTTGAGAGTCGGAGAGGTAAATGGAATTCCCGGTGTAGCGGTGAAATGCGTAGATATCGGGAGGAACACCAGTGGCGAAGGCGATTTACTGGACGACAACTGACGCTGAGACACGAAAGCGTGGGGAGCAAACA
+
AAAAAFFAFFAF?EGEEFG0FGFEEGAFHF1FBBF/AAEFHH1E0B/B0DAFHFE/>/011FGGFG2FFGHGHFBF1B>>1?EECGGHHHH</</>/?GHHHF1<GHHHHGF1F.FGFGHGHH>GG<C-<CCCGCCHCGFFFH0GGH:CG-;;;;;;;;;99BFGFC=EGGGFFBE@?@-@BFFFFFEFFFFA@@@@FE@99EABB9BFFF@-@@@FFFBFFFF??-9BF9A@FFBFB-A@9@E@F?BFFF
@M03896:38:000000000-B4D98:1:1103:17631:20542 1:N:0:175
GACAGAGGCCTCAAGCGTTAGGCGGAATCACTGGGCTTAAAGCGTGTGTAGGCGGATCGTTAAGTGCCTTGTGAAATCCCACGGCTTAACTGTGGAACGGCTGGGCATACTGGCGGTCTTGAGCCATCTAGGGGCGACTGGAACAAACGGTGGAGCGGGGAAATGCGTAGATATCGTTTGGAACGCCAATGGGGAAAACAGGTCGCCGGGGATGAGCTGACGCTGAGACACGAAAACCAGGGGAACAAACG
+
3>AA>FFAABFFGGGFFFGECCEEEEEGH5CGBEFFGHGGFHHGGEEEGFFDHEFFCGGGHHFHFGGHFGGGHF4EGGGGFHGEFGGFGGHFFFGFBBEEDCCFGFBF?GHFFHFF@A?G11FFHHHFHHHGFDFCCFGGEF:GG:;C:;9C9.::;A-;-99;FFD9.-.;99/;;;EDFEFFDA-.@/:F.A.AEFBAFA/;9@.-9;>-99/;9//9:..;..;:/...;AA-/:.:9.=...:9F..
@M03896:38:000000000-B4D98:1:1103:17640:20557 1:N:0:175
GACAGAGGCCTCAAGCGTTAGGCGGAATCACTGGGCTTAAAGCGTGTGTAGGCGGATCGTTAAGTGCCTTGTGAAATCCCACGGCTTAACTGTGGAACGGCTGGGCATACTGGCGGTCTTGAGCCATCTAGGGGCGACTGGAACAAACGGTGGAGCGGTGAAATGCGTAGATATCGTTTGGAACGCCAATGGTGAAAACAGGTCGCTGGGGATGAGCTGACGCTGAGACACGAAAGCCAGGGGAGCAAACG
+
>AAA>CCAABFFGGGGEEGGGGHFFGGGGDFFBAFBFGHHHHHGEEEGAFGFHFFEEEEFGHGGFGHHGGFGHFHHHHHHHHGEEFEFHHHGFGFHHGF?CGCBGFFHGHFHGHCC@ACG<DGHHH1FGF1FC?CC-@FD:CGHHFFGDA.CD.;;;9:;9FFGGF9;;@EFFFFABEFAEFFFDDFDFFFFFFFFFFFFFFBF9B.9@DFEFFFFFBFBFDDF.AFFFFB;;DD:FFB?EFF.-;.FBF.
@M03896:38:000000000-B4D98:1:1103:17509:25729 1:N:0:175
GACAGAGGCCTCAAGCGTTAGGCGGAATCACTGGGCTTAAAGCGTGTGTAGGCGGATCGTTAAGTGCCTTGTGAAATCCCACGGCTTAACTGTGGAACAGCTGGGCATACTGGCGGTCTTGAGCCATCTAGGGGCGACTGGAACAAACGGTGGAGCGGTGAAATGCGTAGATATCGTTTGGAACGCCAATGGTGAAAACAGGTCGCTGGGGATGAGCTGACGCTGAGACACGAAAGCCAGGGGAGCAAACG
+
>AAAACCAABFFGGFFEEGFCFHGGGEGH5BGFFFFGHHGFHHGGEGHHFG3GEEEFGEGHHBFFGHHFHGGHF4BFFFCGHGEFGGHHGHHHGFGFB2BGGCFD?2F?FGFHHGCDACG1<GFHHHGHGFGHA@G-ACAGFGCFHCGAAACC9999;9;.CFFFF.999;FF/99;;E.AFFFAA@:FFFFFFBFFFFFFFFFCD..-.-;A.BB;BBBBADA.;ABB.BABFD.B?BA..BF-;;BBF.
@M03896:38:000000000-B4D98:1:1103:17527:25729 1:N:0:175
GACAGAGGCCTCAAGCGTTAGGCGGAATCACTGGGCTTAAAGCGTGTGTAGGCGGATCGTTAAGTGCCTTGTGAAATCCCACGGCTTAACTGTGGAACAGCTGGGCATACTGGCGGTCTTGAGCCATCTAGGGGCGACTGGAACAAACGGTGGAGCGGTGAAATGCGTAGATATCGTTTGGAACGCCAATGGTGAAAACAGGTCGCTGGGGATGAGCTGACGCTGAGACACGAAAGCCAGGGGAGCAAACG
+
>AAA>FCAAAFFGGGGFEGEFGHEGGGGH5BFBBFFGHHGGHHGGAEHHFG3FEEEGGFHHH?GGHHGGHGHHGFBGGFGHHGEEGGGHFHHHHHFFB2BFGFFD?2FFHHFGHGCC>CG?1CFHHGGHHHFHGG@@ADECGCGFHHFEADED.;;;;9=.CFGGFC;E@EGGFF;FEF.EFFFDDFDFFFFFFFFFBFEFFFFFF.ABFFEAABFFFFFFDFFADFFFFF:@FD9FFF?EDB.:9AFF..
@M03896:38:000000000-B4D98:1:1104:21582:4711 1:N:0:175
GACGAGCCACACAAACGTTATTCGGAATTACTGGGCTTAAAGGGTGCGTAGGCGGCGCGGAAAGTTGGGTGTGAAAGCCCTCGGCTCAACCGAGGAATGGCGCCCAAAACTACCGTGCTGGAGGAAGACAGAGGTGAGCGGAACTCAGGGTGGAGCGGTGAAATGCGTTGATATCCTGAGGAACACCGGTGGCGAAAGCGGCTCACTGGGTCTTTTCTGACGCTGATGCACGAAAGCTAGGGTAGCGAACG
+
>>>AA>DBFFFACFCCEAFGEGHFFEGGHHFFB3BAFHHFHGGGHFFGFGEEHAAE?EC/EECHFGBEE//>EGFHHHHHHGGGFGGGHHHCCCGCFHHHGCDGGGHHHHGHE0<<EEEDCGAEGH.CGHGHCECCGHF?;AGFGGGFEF/A?.;;B9;9AFFFFFAAD=EFFFFFFEFFEBFFFFFFF@FF;BDCADFFFFCFFFFFFFFFFBFFFFFFFFFFFFFFFFBADFFDFFFFFFFF.99@@D-
@M03896:38:000000000-B4D98:1:1104:25000:7047 1:N:0:175
TACGGAGGGTGCAAGCGTTAATCGGAATTACTGGGCGTAAAGCGCACGCAGGCGGTTTGTTAAGTCAGATGTGAAATCCCCGGGCTCAACCTGGGAACTGCATCTGATACTGGCAAGCTTGAGTCTCGTAGAGGGGGGTAGAATTCCAGGTGTAGCGGTGAAATGCGTAGAGATCTGGAGGAATACCGGTGGCGAAGGCGGCCCCCTGGACGAAGACTGACGCTCAGGTGCGAAAGCGTGGGGAGCAAACA
+
ABBAA3ADD2AACGFGE?EEFGFFEFFFHFFFBBBAEEAEHHHGGCGGGGGGGGGGGGGHHHHHHHHHHGFBBG4BB?FGFGGGEGHHHHHHHGGEGFHHHHHHHHFHHHGFGHHHGHHHGGGHHHHGGGGAGFG?<@@AAFBFFFFFFE/BB9FFFDA@FFFFFFDDFFEFEFFFFEFFD?FFFFFFDDFFFFDB=FE@CFFFFFCAEFFFFFFA/FF:FFDDFFFFFFFCF-BFFDFFFFFEFD9BFF.
@M03896:38:000000000-B4D98:1:1104:19823:7133 1:N:0:175
TTAGATACCCGTGTAGTCCGGCTGACTGACTTAGTCTCCATCTCGTATGCCGTCTTCTGCTTGAAAAAAAAAATAAGCAGGGGGCTCAACCCCCCGAAGCCCCCAGAACCTCCGCCACTTAGCTGCGTTAGTGGACGCTCGAACACCCGGTCCACAGGGGGAAAGCGCCGGTATCGGGGGGGACACCGTTGGCGAAAACGTCCGTACGGTACGAGTCCGCATCTGACACCAGATAGCGGTGGACGCTACT
+
ABBBAFFFFCAAECGGGGFEFGGGBBBFFFHHFBEGGFFGGEGFFGGHHHGEEEGFFBF5BFFBFH5AAE0>E1B33B331////<??3?BEGB</@C/BGGD////0?C0F..<.-.111<000/<.<..00.;/--..--/:;/.9-----009...9--9..;.-9----./.------99A?.-..../-----/99..-...-.:.9.;;../.;-.-//////....////--.-;./--..-/
@M03896:38:000000000-B4D98:1:1104:8661:10180 1:N:0:175
TACGTAGGGGGCAAGCGTTATCCGGATTTACTGGGTGTAAAGGGAGCGTAGACGGCTTTGCAAGTCTGATGTGAAAGGCGGGGGCTCAACCCCTGGACTGCATTGGAAACTGTGCGGCTTGAGTGCCGGAGAGGTAAGCGGAATTCCTAGTGTAGCGGTGAAATGCGTAGATATTAGGAGGAACACCAGTGGCGAAGGCGGCTTACTGGACGGTAACTGACGTTGAGGCTCGAAAGCGTGGGGAGCAAACA
+
ABBBAFFBB@DACFGCF?EEFGGEFEEFHHFGB3A3EEDE5GHGHGGGFGEEHA?EFEGFBF@FBFGF3F4B@F@FFFHEEEGGDGHFHHHGGGECHHGGHFHFFFDGHH=0DDD.;DCACHCCG<CFGAFG9AFGEFBGAFGFFFFFFFBB;;;FD@;9EFFF//A;.B?FFFBFFFFFBABFFFAEF:B9AFFFFFFFFFFFFFBBFF.>=:AEFFFFFFE?E?FFFFFF;FFFBDAD=CAEFFEFFFA
@M03896:38:000000000-B4D98:1:1104:27681:14406 1:N:0:175
TACGGAGGGGACTAGCGTTATTCGGAATTATTGGGCGTAAAGGGCGTGTAGGCGGCTTCGTGTGTCCCATGTGAAAGCCCTCGGCTCAACCGGGGAACTGCATGGGAAACTGCGGAGCTTGAGTCCGGGAGAGGTGAGTGGAATTCCCAGTGTAGCGGTGAAATGCGTAGATATTGGGAGGAACACCGGTGGCGAAGGCGGCTCACTGGACCGGTACTGACGCTGAGACGCGAAAGCCAGGGGAGCAAACG
+
ABBBBABBBB?AGGGGECGEEFHGGAEFHGFHBGHFEEEEHHHGFGEFGGHEHEGGGGHGCFEEGHHHFFEBFGHFHHHHHHGGFFGEHGHGGGGFFGHGHHHHHHGGHHFGB/@-ADHGGFFGHHGGGGGGDGCGHHFFEFFHFGGGGFFFCCFFAA;BEFGGGGCCD?EFFFFFFEEFFFFFFFFCDBFFFFFDFFFFFFFFFFFFFFFFFF;BABFBFFFFFFFFFFFFFFFFFFFFEFFDCFFFFF?
@M03896:38:000000000-B4D98:1:1104:12104:16611 1:N:0:175
TACGTAGGTGGCGAGCGTTATCCGGAATTACTGGGTGTAAAGGGTGTGTAGGCGGGACTTCAAGTCAGATGTGAAAATTGCGGGCTCAACCCGCAACCTGCATTTGAAACTGAGGTTCTTGAGAGTCGGAGAGGTAAATGGAATTCCCGGTGTAGCGGTGAAATGCGTAGATATCGGGAGGAACACCAGTGGCGAAGGCGATTTACTGGACGACAACTGACGCTGAGACACGAAAGCGTGGGGAGCAAACA
+
AAAAAFFCFFBFGGGGGEGGCGHFEFGFHGFGCFG3EFHGHHHGHFGGHHHGHFGGEEGHFFFHGHFGGFFBFGHHGHHDHGGGDFHEHHHGFBC/CFGHHHHHHHFHHHFGEF><GGHHHGHHHHGDGGFGDGHHHHHGGHHHHHHHGGCGECBFFBCDGGGGFGCCFGGGGGG?F;BFFDFFFFFFFFFFEFFFFFFFFFFFFFFFFFFFFFFFFFFFFFFFFFFFFFFDFFFAFFFFFFAEFFFFFFF
@M03896:38:000000000-B4D98:1:1104:12116:16627 1:N:0:175
TACGTAGGTGGCGAGCGTTATCCGGAATTACTGGGTGTAAAGGGTGTGTAGGCGGGACTTCAAGTCAGATGTGAAAATTGCGGGCTCAACCCGCAACCTGCATTTGAAACTGAGGTTCTTGAGAGTCGGAGAGGTAAATGGAATTCCCGGTGTAGCGGTGAAATGCGTAGATATCGGGAGGAACACCAGTGGCGAAGGCGATTTACTGGACGACAACTGACGCTGAGACACGAAAGCGTGGGGAGCAAACA
+
1>A1>1BAFB1BEC?EEAEFGGGA0EEFGHHEBBA0BEF2BGHGHFGCG2G1BEEE@EEGFBBFFHHHFDEBFFFHHHHFHGCCCGHHHHHGGBC<CAGHHFHHHHGGHH?G1F<<FFGHH>GHHFFCCGCGCCH0<:C;0<GHHHGGEG-@C;FF-9;;AFFFFFGBFGGFFGGE@<;@@?FFEFFFFBFFA@@@@FF@@?FFFFFFFFA@-@@;EFFBFBBBBFFF9BFB@BFF/9BF@@@?=-ABFFA
@M03896:38:000000000-B4D98:1:1104:13768:17034 1:N:0:175
TACAGAGGTCTCAAGCGTTGTTCGGATTCATTGGGCGTAAAGGGTGCGTAGGTGGTGACGCAAGTCTGGTGTGAAATCTCGGAGCTTAACTCCGAAAATGCACCGGATACTGCGTGACTCGAGGACTGTAGAGGAGATCGGAATTCACGGTGTAGCAGTGAAATGCGTAGATATCGTGAGGAAGACCAGTTGCGAAGGCGGATCTCTGGGCAGTTCCTGACACTGAGGCACGAAGGCCAGGGGAGCAAACG
+
ABAAAFFBFFFFGGGFCAECCGHEGEGGHFGGBFFBEEEEHHHGGFEGGGGFGHGEGHHGA@>EFHDGFDCBEHHGGGGHHEGGEFHHHGHHHDFEFGGHHGGHGGCGGHGFBDAAGEFGFGDCCHFEHHHHGGGGHHHGEFGGHHEFGE.CC<=DG<=<GGGHFGECEFGHGHHFGFHGEGGGGFGFGGGFGGGGGGEGFDADFFFFBF.BDFFFFFFFFFFFFFFEFE?ADADDFFFFFFFFFFEFFFD
@M03896:38:000000000-B4D98:1:1104:28435:17438 1:N:0:175
TACGGAGGATCCAAGCGTTATCCGGATTTATTGGGTTTAAAGGGTGCGTAGGCGGCTTATTAAGTCAGGGGTGAAAGACGGTGGCTCAACCATCGCAGTGCCCTTGATACTGATGAGCTTGAATGAACTAGAGGTAGGCGGAATGTGACAAGTAGCGGTGAAATGCATAGATATGTCACAGAACACCGATTGCGAAGGCAGCTTACTATGGTTTTATTGACGCTGAGGCACGAAAGCGTGGGGATCAAACA
+
ABAAAABBBFFFCFGE?EGCFGGFGEEGHFGGBBF?FGHGHHHGHFGGGGGGHGGGFFGHHHGHHH4GHHGEGHHHFFHGGFHGGHHEHGHGHHDEEDCFGHHHHHGHHH?DFE@FGHHHHFHHHHHGHHHHHGHHHEF@@@DFFDFGH0=GGDDGC:==EHHHFFCGHHHHHHHGGEGFGGGGGGDCGGGGFGGGFFFEDFFFEFFFFFFBFFFFFFFFFDDFFDFEFFADDFFDFDFFFFFFFEFFFFF
@M03896:38:000000000-B4D98:1:1104:17993:19473 1:N:0:175
GACGAGCCACACAAACGTTATTCGGAATTACTGGGCTTAAAGGGTGCGTAGGCGGCGCGGAAAGTTGGGTGTGAAAGCCCTCGGCTCAACCGAGGAATGGCGCCCAAAACTACCGTGCTGGAGGAAGACAGAGGTGAGCGGAACTCAGGGTGGAGCGGTGAAATGCGTTGATATCCTGAGGAACACCGGTGGCGAAAGCGGCTCACTGGGTCTTTTCTGACGCTGATGCACGAAAGCTAGGGTAGCGAACG
+
AAAAADBBBFFACFCFEAGFFGHHHGGGHHFHCBAAFGFGHFFFHFGGGGGGHEEE@EFEEE?GFH4FE/A>EGHHFGHHHHGGFFGFHGHGGDGGHHGGH@ADGCFFHHGDB><<CDGFGGCE<GAGHHHHGFBGHHHGBDGDFFFFFE/AB.;FG@;@EBFFBFAADAFFEFFFFEFFFFFFFFFFFCAFFFCAFFFDAFDFFFFFFEFBFBFFFFFFFFFFFFFFFFB9ADDFFFFFFFFBAB@CFFA
@M03896:38:000000000-B4D98:1:1104:18010:19473 1:N:0:175
GACGAGCCACACAAACGTTATTCGGAATTACTGGGCTTAAAGGGTGCGTAGGCGGCGCGGAAAGTTGGGTGTGAAAGCCCTCGGCTCAACCGAGGAATGGCGCCCAAAACTACCGTGCTGGAGGAAGACAGAGGTGAGCGGAACTCAGGGTGGAGCGGTGAAATGCGTTGATATCCTGAGGAACACCGGTGGCGAAAGCGGCTCACTGGGTCTTTTCTGACGCTGATGCACGAAAGCTAGGGTAGCGAACG
+
>AA3ADDBFFFAEFGFEFGGCGHGFEGGHGFFFBFFGHEDGGHGHGEFGEGDHEEE?FGEEEFFGHBFE/EEEFHHGGGHHHGDFFGFHHHCGFCCFHGGG@DGGGGGHHGFE><CGGGFCCCE.GACHHHHGGFEHHHG?ADBBFBBCF/AA.;B?;;DFFFFFF9;DCEFFFFFFFFFFFFFFFFFFFFDAFFFADFA;DCDFFFBFE;BF;FFFFFBFDDFFFFFFFB.;DAAFFF/;ABB;B:CFFF
@M03896:38:000000000-B4D98:1:1104:18021:19490 1:N:0:175
GACGAGCCACACAAACGTTATTCGGAATTACTGGGCTTAAAGGGTGCGTAGGCGGCGCGGAAAGTTGGGTGTGAAAGCCCTCGGCTCAACCGAGGAATGGCGCCCAAAACTACCGTGCTGGAGGAAGACAGAGGTGAGCGGAACTCAGGGTGGAGCGGTGAAATGCGTTGATATCCTGAGGAACACCGGTGGCGAAAGCGGCTCACTGGGTCTTTTCTGACGCTGCTGCACGAAAGCTAGGGTAGCGAACG
+
>>A3>DADFFF?EF4F?FGFGGFF42AFHHFFFBFAFGBDGFGGHGEEFGG?FAA>EEE/>>>GFGBFE/EEE4GF3FGHHHGCFFFFGFHCG/CDBGFCG@DDCDF>FHFGFGC<CEEF/<.C.:CFHHH//EFCGGG??AB90CBCCA/C@.:B@9.;EFFFBFDAD?FFFFFFFFFBEBBF.BDB-9-.;@@-9AF9-@BDFF;9BE;BFFFFFFFBB.AFF.;BFF9.9AA9/;BBFA9F99;-BB=
@M03896:38:000000000-B4D98:1:1104:24053:23784 1:N:0:175
TACGGAGGGTGCAAGCGTTAATCGGCATTACTGGGCGTAAAGCGCACGCAGGCGGTTTGTTAAGTCAGATGTGAAATCCCCGGGCTCAACCTGGGAACTGCATCTGATACTGGCAAGCTTGAGTCTCGTAGAGGTGGGTAGAATTCCAGGTGTAGCGGTGAAATGCGTAGAGATCTGGCGGAATACCGGTGGCGAAGGCGGCCCCCTGGACGAAGACTGACGCTCAGGTGCGAAAGCGTGGGGAGCAAACA
+
>AA1>1A1A1>>CEGEE0EEFGH000AAGBFG21/AAAEEGHHGEAECEE/>E//>E//BFGGHHHBBBGB@BFGEFFHHG//>EEHGHHHFGA/0BFGDHHHHHDHGHFGBFC<1FGGGCGFHHHG<>C<CDC1..-<=EHHHHHHBD</<<;;CC-;-CGFHGG.:.A.;BFFGFE0--:@FFFFB@@@FA9@@@?E>-;@=@@>;-BF?@-AABBF/BABFFFF/FFF=B>@-B-;9--@A=AEFFFA
@M03896:38:000000000-B4D98:1:1104:24068:23795 1:N:0:175
TACGGAGGGTGCAAGCGTTAATCGGAATTACTGGGCGTAAAGCGCACGCAGGCGGTTTGTTAAGTCAGATGTGAAATCCCCGGGCTCAACCTGGGAACTGCATCTGATACTGGCAAGCTTGAGTCTCGTAGAGGGGGGTAGAATTCCAGGTGTAGCGGTGAAATGCGTAGAGATCTGGAGGAATACCGGTGGCGAAGGCGGCCCCCTGGACGAAGACTGACGCTCAGGTGCGAAAGCGTGGGGAGCAAACA
+
ABAAA3ADB?AAGGGGGCFEFGFFEAFFHHCGBBBAEFEEGHHGGCGGFEEGGECEGGGHFGEHHHHHGHFFFGHHGHHHGGGEEFHGHHHHHGGFFFHHHHHHGFHHHHFDHHHFGHHHGHBGHHHGFFGFFH.-@BFFFFFFFFFFFFBFFBFFFDA@FFFFFFDDDFFFBFFFFFFFFFFFFFFFFFFFACDFFFFFFFFFFFFFFFFFF=DDFFFFFFFFFFFFFFF;DFFDFFFFFCCEFFFFFF?
@M03896:38:000000000-B4D98:1:1104:22219:24436 1:N:0:175
TACGGAGGGGGCTAGCGTTATTCGGAATTATTGGGCGTAAAGGGCGTGTAGGCGGCTTCGTGTGTCCCATGTGAAAGCCCTCGGCTCAACCGGGGAACTGCATGGGAAACTGCGGAGCTTGAGTCCGGGAGAGGTGAGTGGAATTCCCAGTGTAGCGGTGAAATGCGTAGATATTGGGAGGAACACCGGTGGCGAAGGCGGCTCACTGGACCGGTACTGACGCTGAGACGCGAAAGCCAGGGGAGCAAACG
+
AAA3>3ADBD2>EGGFCAE?GGHFGEFFHBGHCFFBEEEEHHFGFEEGGHGFHFE?EEHE???GGHHHEGEBBDFHFGFHHHGFFFGHHHHGD?CGCGHHHHHGHHEHHHFDB?>-<CGGGGCDHHGFGGCDAEBAFGFGEGGGFGGFGGFCC99C?9;AEGGFFFAADCFFFFFFF.EFFAFFFFFDBFFFAB>BFFE9DFFFFFFF.FFF=@>B;9BBFFFF..ABFADBFFAAFFFFFDBDFFFFFF?
@M03896:38:000000000-B4D98:1:1104:22209:24457 1:N:0:175
TACGGAGGGGGCTAGCGTTATTCGGAATTATTGGGCGTAAAGGGCGTGTAGGCGGCTTCGTGTGTCCCATGTGAAAGCCCTCGGCTCAACCGGGGAACTGCATGGGAAACTGCGGAGCTTGAGTCCGGGAGAGGTGAGTGGAATTCCCAGTGTAGCGGTGAAATGCGTAGATATTGGGAGGAACACCGGTGGCGAAGGCGGCTCACTGGACCGGTACTGACGCTGAGACGCGAAAGCCAGGGGAGCAAACG
+
A3AAABB@B2@>EGGFCEFGGGHHAEFFHFFG53ABEEGGGHHGFGEGGHHHHEC@@EHECFCGGHHHFGBBBGFGGFGHHHGCFFGGFHHGCDCDGFHGHGFHHHFHHH1FFDC-ADGHHHBDFGFDGGCGDEFGGGFFCFGGGGGGGGFFF0;C?A;AFGFFFFAADBFFFFFFFE?FBFFFFFF?;9@DFB-9@FFBBBBDBFFBBFFB@99>AFF/FDFFADFFF?B?B?BDFAFFAA@ABFFFFF.
@M03896:38:000000000-B4D98:1:1104:17968:27554 1:N:0:175
TACGGAGGGTGCAAGCGTTACCCGGAATCACTGGGCGTAAAGGGCGTGTAGGCGGATCGTTAAGTCTGGTTTTAAAGACCGGGGCTCAACCCCGGAAGTGGACTGGATACTGGCGACCTTGACCTCTGGAGAGAGAACCGGAATTCCTGGTGTAGCGGTGGAATGCGTAGATACCAGGAGGAACACCGATGGCGAAGGCAGGTTCTTGGACAGAAGGTGACGCTGAGGCGCGAAAGTGTGGGGAGCCAAC
+
AAA1AA1>DA1>CGFGAEFG0BFAAAEFFB1EBBB/AEGEGHFGFGEEGFFBGFE/EEEHHHGGEHGG0BGHGGHDF1BFE?EE>BGFCFGBG?CC</?FF1<<G/0=FGGBCF@<<ACGDG0<=GB<C0.C..:CGCGG:AAGGFFGGB/FC;;F@-=;CEGGFB9AB@EFFEFFFAEFBAFFFFF-@@B?B@@??B;AB>FBFFFFFF/B-B/B-BFFFBAFFF-;-9@;;@;BBFFF-A-A=;-;BE
@M03896:38:000000000-B4D98:1:1104:14299:28695 1:N:0:175
TACGTAGGCAGCAAGCGTTGTTCGGAGTTACTGGGCGTAAAGGGTGTGTAGGCGGTTCTTTAAGTTTGCTGTGAACTCTCCCGGCTTAACCGGGAGGGTGCGGTGAATACTGAGGTACTAGAGTACGGGAGAGGAAAGTGGAATTCCTGGTGTAGCAGTGAAATGCGTAGATATCAGGAGGAACACCGGTGGTGTAGACGGCTTTCTGGACCGTAACTGACGCTGAGACACGAAAGCGTGGGTAGCAAACA
+
>AAAAF4ADFAAGGGFA?EECEGAEAABFG55532BAAEBFHHFEA0BAFAFG00>EF3DGHFFFGGGBBEBBGG34B4BFFEGEEGHHHH>E/<//<<F?CB/BFFBGHGFHF/0@FF?1FFGFHGGCDCGGD0<0<DDFHBFGHGD=//G<<=GCC<CCHHGHG;.;AEHGFGGB0/..:FGGGG?99AEEFA9B/B.99@>FB/BBFFFB9ADDFF/BDAD.AFEF.BA;AD9F.;AB;;B.;:FFF.
@M03896:38:000000000-B4D98:1:1104:14283:28710 1:N:0:175
TACGTAGGCAGCAAGCGTTGTTCGGAGTTACTGGGCGTAAAGGGTGTGTAGGCGGTTCTTTAAGTTTGCTGTGAAATCTCCCGGCTTAACCGGGAGGGTGCGGTGAATACTGAGGGACTAGAGTACGGGAGAGGAAAGTGGAATTCCTGGTGTAGCAGTGAAATGCGTAGATATCAGGAGGAACACCGGTGGTGTAGACGGCTTTCTGGACCGTAACTGACGCTGAGACCCGAAAGCGTGGGTAGCAAACA
+
ABBBBFFCFFAAA4FECAECCGHEEEEGHGFFBABAEAEEGHGGBAAEGHHHHGGE?FDHHGHHGHGHFGHBFGHHHH4FGGGGEGGHHHHGGGEECCCFACGFC?FHFF?BGHG/?FGFF1FFFHGGGFGDCFGGHHGGHDGHHFGGGHHHGCCGCG;C:GHFGCC;CCEFFFGBFGBAFGBF/;E?D9AE.;9FBBBAD>BFFFFBFBFFA;ADABFBFFDDFFEBF.;-:CFA/9ADFF9:.:;BFF.
@M03896:38:000000000-B4D98:1:1105:24364:8757 1:N:0:175
TACGAAGGGGGCTAGCGTTGTTCGGAATTACTGGGCGTAAAGCGCACGTAGGCGGACTATTAAGTCAGGGGTGAAATCCCGGGGCTCAACCCCGGAACTGCCTTTGATACTGGTAGTCTCGAGTCCGGGAGAGGTGAGTGGAATTCCGAGTGTAGAGGTGAAATTCGTAGATATTCGGAGGAACACCAGTGGCGAAGGCGGCTCACTGGTCCGGTACTGACGCTGAGGTGCGAAAGCGTGGGGAGCAAACA
+
ABBBA>AAAAD>AFGEE2EAFGHGGEFFHHBF53AAAAEECHGGG?EGFHHGFEEEE>BGGFFGFB4FGG@EFHFGHHHHGGGGGGHFGGGF<B?C>>GGGHBGFFBGGD>1F<=>>FGHFCCGCGFGDGGGDAFE0:CFEFGGGGGGG@.9;;CCFB:EFGGGGB;;BFGGGFFFFFDFCFFFFFFFFFFFEFFFFFFCFFFDBFFFFFBB--@DDFFFFBFFDF.AFFFDA>FDFDDDCDFFFFFFFFA
@M03896:38:000000000-B4D98:1:1105:8709:9389 1:N:0:175
TACGTAGGGGGCAAGCGTTATCCGGATTTACTGGGTGTAAAGGGAGCGTAGACGGCTTTGCAAGTCTGATGTGAAAGGCGGGGGCTCAACCCCTGGACTGCATTGGAAACTGTGCGGCTTGAGTGCCGGAGAGGTAAGCGGAATTCCTAGTGTAGCGGTGAAATGCGTAGATATTAGGAGGAACACCAGTGGCGAAGGCGGCTTACTGGACGGTAACTGACGTTGAGGCTCGAAAGCGTGGGGAGCAAACA
+
AAAAAFFBAA@>2FEF2AEEFGHEGEGGHHFFCBFCEFHHHHGGHGGGGGGFGEE@CEGHHGHGGH@FDGHGHGGGHHHGGFGGGGHEFGGGDFEHFFFGHHHHGHFHDGDDDGH?@CCGDFCCHHHGFFGGGGGFFFGGFBDFFFFFFFFFF;;;@;:@EFFFFFA;DFFFFFFFFFFFFFFFFFFFFFFFEFFFFFFDFFAFFFBBBFFF@DFFFFFFFBFFEEBBFFA@;BDAFFDFFFFFFAEFFF.
@M03896:38:000000000-B4D98:1:1105:8731:9389 1:N:0:175
TACGTAGGGGGCAAGCGTTATCCGGATTTACTGGGTGTAAAGGGAGCGTAGACGGCTTTGCAAGTCTGATGTGAAAGGCGGGGGCTCAACCCCTGGACTGCATTGGAAACTGTGCGGCTTGAGTGCCGGAGAGGTAAGCGGAATTCCTAGTGTAGCGGTGAAATGCGTAGATATTAGGAGGAACACCAGTGGCGAAGGCGGCTTACTGGACGGTAACTGACGTTGAGGCTCGAAAGCGTGGGGAGCAAACA
+
AAA?AFFBABB>2AFA2A2EFGHFEA2EHHDBBAB3EEHHHHHG1EEEEAEEG?B0F>3BBGEGFBBB@GHHHFHHH1?EFG@/ADHGFFFFC.<<F<FGHDGHH0<DGHDDD0=.-=AFCGFGHHCA-@DBDGFFBFFC@DFEFFFFFBFFB/9:99;;EFFFFFAADBFFFBFFFBFFFABFFFFAFFFBADFFFFA=9BFFFFFFB/;B-:AEFBFFFBEEEFFFFE:9;BADB?DFFFFF-:;FFFA
@M03896:38:000000000-B4D98:1:1105:14592:10228 1:N:0:175
TACGGAGGATCCGAGCGTTATCCGGATTTATTGGGTTTAAAGGGAGCGTAGATGGATGTTTAAGTCAGTTGTGAAAGTTTGCGGCTCAACCGTAAAATTGCAGTTGATACTGGATATCTTGAGTGCAGTTGAGGCAGGCGGAATTCGTGGTGTAGCGGTGAAATGCTTAGATATCACGAAGAACTCCGATTGCGAAGGCAGCCTGCTAAGCTGCAACTGACATTGAGGCTCGAAAGTGTGGGTATCAAACA
+
>AAA>AABBFFFF?GEE2ECGGGEGEEEH5DG5AAAFFGHFGHGHEEGAECGE5AG@@BFEFGHDG5@@FBFEBF4GEFBGFEEEFGFGHHGE/>F4BBFGHHFHHBHHHFDGGFDHGHHDGGGHHHFGHFHFFFFABDCCGFGGHGGCDAEC<0DA-<C.GHHFCGHFHHHHHHFHDDD.CFFFGGADFGECCDF?DCFFFEFFFBBBFFFFFBFFFFBFFFFBFB9EAA99FFDFBFBDFF9BFFFFFF
@M03896:38:000000000-B4D98:1:1105:3976:10294 1:N:0:175
TACGTAGGTGGCAAGCGTTGTCCGGAATTATTGGGCGTAAAGCGCGCGCAGGCGGTCCTTTAAGTCTGATGTGAAAGCCCACGGCTCAACCGTGGAGGGTCATTGGAAACTGGGGGACTTGAGTACAGAAGAGAAGAGTGGAATTCCACGTGTAGCGGTGAAATGCGTAGAGATGTGGAGGAACACCAGTGGCGAAGGCGACTCTTTGGTCTGTAACTGACGCTGAGGCGCGAAAGCGTGGGGAGCAAAC
+
ABBBBFFBFF?CFGEGAAE?FGFEGEEFGBGHB3FBEFEEGHFGG?EEGGCGEEEEGEHHHGFFHHGG3GGGHFFHGHHHHGGGGGGF?FCC/FBDH?DBGFFGBG1GFG?DFHG-C<0FGF0=000GHHHHGHHHHF;:CCCCHFHGHACGC/;;A9;BAFFFGGDCDGGGBFBFFFGGGFFFFFFFFFFFEAA-BDE-D;-AFFBBFF/;BFFFFFFFF?DFFFF.;DDC--9AFDFDAFBE-;:BBF
@M03896:38:000000000-B4D98:1:1105:3991:10305 1:N:0:175
TACGTAGGTGGCAAGCGTTGTCCGGAATTATTGGGCGTAAAGCGCGCGCAGGCGGTCCTTTAAGTCTGATGTGAAAGCCCACGGCTCAACCGTGGAGGGTCATTGGAAACTGGGGGACTTGAGTACAGAAGAGAAGAGTGGAATTCCACGTGTAGCGGTGAAATGCGTAGAGATGTGGAGGAACACCAGTGGCGAAGGCGACTCTTTGGTCTGTAACTGACGCTGAGGCGCGAAAGCGTGGGGAGCAAACA
+
BCBAAFFCFFBB4FFC?AE?CGFEFEGGHFFHCFGBAAEEGGHGGEGGGFGCEEFEGEHHHFHGFGFGHHHGHHGEGHHHHGGGFGGHGHHCDGGGHGGGHHGHHHEHGHFDGGG-C@HGGGCGHHHHHHHHHHHHHGCCEFHHHHGHHGEGC;;<:;;AEGGGGGFEFCGGGGGCFFFGGFFFFFFFFBFFABFA=DFDFFFDFFFFFF0BFFFFFFFFFFFFFFFFFFD@@BDFFFFFFFFFFDFFFFF
@M03896:38:000000000-B4D98:1:1105:22458:11459 1:N:0:175
GACGAGCCACACAAACGTTATTCGGAATTACTGGGCTTAAAGGGTGCGTAGGCGGCGCGGAAAGTTGGGTGTGAAAGCCCTCGGCTCAACCGAGGAATGGCGCCCAAAACTACCGTGCTGGAGGAAGACAGAGGTGAGCGGAACTCAGGGTGGAGCGGTGAAATGCGTTGATATCCTGAGGAACACCGGTGGCGAAAGCGGCTCACTGGGTCTTTTCTGACGCTGATGCACGAAAGCTAGGGTAGCGAACG
+
>>AAA>>ABF?A?A4AEAGGFFHFFEEFHHBF5AABBGGGFEBAHFF?FEEEFE00>EEEEE/FFG43>?EEEFGHHHHHGHG<FFGFGHH@C@@@F?CFF@CDACGHGHFG1>=<<CCDCGGADB.CGGHHFEGEGHHGAGGBFGFFFF/9999::9;9AFFFEBAADAEFFFFFFBFB9BBFFFFC-9@DA>DCFDFACFFFBBB;;.BFF;F;FFFFFFFF.AFBFB/9;AD.FFFFFEBB.:-@DF=
@M03896:38:000000000-B4D98:1:1105:22476:11463 1:N:0:175
GACGAGCCACACAAACGTTATTCGGAATTACTGGGCTTAAAGGGTGCGTAGGCGGCGCGGAAAGTTGGGTGTGAAAGCCCTCGGCTCAACCGAGGAATGGCGCCCAAAACTACCGTGCTGGAGGAAGACAGAGGTGAGCGGAACTCAGGGTGGAGCGGTGAAATGCGTTGATATCCTGAGGAACACCGGTGGCGAAAGCGGCTCACTGGGTCTTTTCTGACGCTGATGCACGAAAGCTAGGGTAGCGAACG
+
AAAAABBDBC4A?AFAACGCEFHGFEFGHHFFBFFBFGFGGHHGHFFGGGGGGAE@/>EEEEFEFG4B>EEEGFHHHHHHHHGFFFGFFGGGBCGCF??CGACD@AFGGHFG1<?.CDGHHCCCEGFFHHHHHGGHHHHGCDFBFGFGFGBED.:;-;;@EFFFFFAADAEFFFFFFEFF?FBFFFFFFFFFFFFFAFFFFFFDFFBB;EFFFFFFFFFBFFDD?DFFFFBA9ADDFFFFFFFF?B-@@DC
@M03896:38:000000000-B4D98:1:1105:22459:11481 1:N:0:175
GACGAGCCACACAAACGTTATTCGGAATTACTGGGCTTAAAGGGTGCGTAGGCGGCGCGGAAAGTTGGGTGTGAAAGCCCTCGGCTCAACCGAGGAATGGCGCCCAAAACTACCGTGCTGGAGGAAGACAGAGGTGAGCGGAACTCAGGGTGGAGCGGTGAAATGCGTTGATATCCTGAGGAACACCGGTGGCGAAAGCGGCTCACTGGGTCTTTTCTGACGCTGATGCACGAAAGCTAGGGTAGCGAACG
+
1>A111>ACFFAEEFC00B0FDG0BECFHGDF2BABBFGGHFGFG/BEAEE/BAAE?FE/>EG01B1B>>>EEFGEGFHHHHGCFFGB1GHGG?>CG11?FCF@CGH0>F1<GH@E.=C=/G.<EF.CGHG/C;CGGGG--;--BCF0/./C?..;:;:@ABFFBF;;A;EEFFFFF/FFE/FFFFB@@@?B;-@-@AB--9;BFB/:99;BF/F/;BBBFFA;;?B:FFF--;A-BBBF??99-;@@?@;
@M03896:38:000000000-B4D98:1:1105:5055:15379 1:N:0:175
GACGAGCCACACAAACGTTATTCGGAATTACTGGGCTTAAAGGGTGCGTAGGCGGCGCGGAAAGTTGGGTGTGAAAGCCCTCGGCTCAACCGAGGAATGGCGCCCAAAACTACCGTGCTGGAGGAAGACAGAGGTGAGCGGAACTCAGGGTGGAGCGGTGAAATGCGTTGATATCCTGAGGAACACCGGTGGCGAAAGCGGCTCACTGGGTCTTTTCTGACGCTGATGCACGAAAGCTAGGGTAGCGAACG
+
>AA?ADBDFF?AAACA2AGFGGHGGEGGHHDFBBABBGEGEGHGHFGGGGGGFEEE/>EE?EEGFH4B>EEEGGHHHHHHHHGFFGGGGHHCDCGGG?FFHCDGGDEHHHFGC>@.CDEGGCGE.GAGHHHHHGFHFHHGCCGAFFFFFF/AA.9;?;;BEFFFFFAAFFFFFFFFFFFFEFFFFFFFFFFFFFFFFFFFFFFFFFFFBFFFFFFFFFFFFFFFFFFFFFB9:ADDFFFFFFB;AB;@:B=
@M03896:38:000000000-B4D98:1:1105:5041:15389 1:N:0:175
GACGAGCCACACAAACGTTATTCGGAATTACTGGGCTTAAAGGGTGCGTAGGCGGCGCGGAAAGTTGGGTGTGAAAGCCCTCGGCTCAACCGAGGAATGGCGCCCAAAACTACCGTGCTGGAGGAAGACAGAGGTGAGCGGAACTCAGGGTGGAGCGGTGAAATGCGTTGATATCCTGAGGAACACCGGTGGCGAAAGCGGCTCACTGGGTCTTTTCTGACGCTGATGCACGAAAGCTAGGGTAGCGAACG
+
ABA?ADDDBC?AAAEAACGFCGFFGEFFHHFHFBFBBGFFDGGGHFGGGGF?FEE@/>EE/>/BFG4?/EEEEFHDHGGHHHGAFGGHHGH?@BCCF??FH@CFCDCGFG>F1>@.CEGFC<GF.C.=GHHHGGFGFFHCAAC@0FFGFG/CB.:;B@ABFBFFFF.9;;AFFFFFFEFFE/BA9FDFFFFFFFAD=.FFFAADBFFFFFFFFFFFFFFBFDADF.FFFFBA..AABFFFFEFBAB@B-;-
@M03896:38:000000000-B4D98:1:1105:26115:16601 1:N:0:175
TACGTAGGTGGCGAGCGTTATCCGGAATTACTGGGTGTAAAGGGTGTGTAGGCGGGACTTCAAGTCAGATGTGAAAATTGCGGGCTCAACCCGCAACCTGCATTTGAAACTGAGGTTCTTGAGAGTCGGAGAGGTAAATGGAATTCCCGGTGTAGCGGTGAAATGCGTAGATATCGGGAGGAACACCAGTGGCGAAGGCGATTTACTGGACGACAACTGACGCTGAGACACGAAAGCGTGGGGAGCAAACA
+
ABAAAFFBFFACE?FE2AFCFGHGGGGGHFFFBFF3EFHHGHHGHEEFHHHGG?E@/>FGHFGHGHHHHHHGHHBFFHHFHGGGGGHHHHHGCC@DDGHHGHHHHHHHFG?GGGG0GHHHHDGHHGGGGGGGGGHH<CGFGFHHHHHHEGCGE;;9AA;@EFGGGFCCDCFGGFGGFACFFAFFFFFEABBFEFFFFFFFAFFFFFBBFFFDFFBFFFEBFFFFFFFFFFFDDFDDFD9ACCFFFAEFFFF
@M03896:38:000000000-B4D98:1:1105:26110:16619 1:N:0:175
TACGTAGGTGGCGAGCGTTATCCGGAATTACTGGGTGTAAAGGGTGTGTAGGCGGGACTTCAAGTCAGATGTGAAAATTGCGGGCTCAACCCGCAACCTGCATTTGAAACTGAGGTTCTTGAGAGTCGGAGAGGTAAATGGAATTCCCGGTGTAGCGGTGAAATGCGTAGATATCGGGAGGAACACCAGTGGCGAAGGCGATTTACTGGACGACAACTGACGCTGAGACACGAAAGCGTGGGGAGCAAACA
+
ABAAAFFBFB?CEEGEC2F?GGHEEGGGHFDFBFB3EEGHHHHGGAEEHGGHEEE/>EFHHGHHFGHHHGHGHGHHHHHHHGGGDFHHHHHGB>B@CFFGHHHHHHHHHHGHFGC0FGGHGGCGHH>AA?DGGGGFGGFHCGHHHHHHE?CDE;;;;;=?EFGGGC9;EGEGGGGGF;-@FDFFFFFF.BFEADFBFFE;AFFFFFFFFFFFFFFFFFFFFFDFDDAFFFB.-ADDFA9ADFFFFFFFFFF
@M03896:38:000000000-B4D98:1:1105:10210:25650 1:N:0:175
TACGGAGGGAGCTAGCGTTATTCGGAATTACTGGGCGTAAAGCGCACGTAGGCGGCTTTGTAAGTAAGAGGTGAAAGCCCAGAGCTCAACTCTGGAATTGCCTTTTAGACTGCATCGCTTGAATCATGGAGAGGTCAGTGGAATTCCGAGTGTAGAGGTGAAATTCGTAGATATTCGGAAGAACACCAGTGGCGAAGGCGGCTGACTGGACATGTATTGACGCTGAGGTGCGAAAGCGTGGGGAGCAAACA
+
>AA1>11>DAAAFGGE0AEE0FGBBAFFHEA22BABAAEEGHHGG/EEFGFAFEE?@EGHFGHGFHDFBFGGHHHHHFHHHEHEHHHEBFHHHHFGBBBEFFHHHHFHGH>CCGG@/CFGFGFHHHHFGHHFCFGF1F?1FDFGHHGGECEF====<<<CGFHGHD<CGGGGFHHHH.CAACGHFGGEGFGFAA@GGBE@@@?@FBFFAFFFBBBFFFFFFFFFF?F-BF:@A;@FFBFF@@@E@BFFFFF
@M03896:38:000000000-B4D98:1:1105:13904:27288 1:N:0:175
TACGGAGGGTGCAAGCGTTAATCGGAATTACTGGGCGTAAAGCGCACGCAGGCGGTTTGTTAAGTCAGATGTGAAATCCCCGGGCTCAACCTGGGAACTGCATCTGATACTGGCAAGCTTGAGTCTCGTAGAGGGGGGTAGAATTCCAGGTGTAGCGGTGAAATGCGTAGAGATCTGGAGGAATACCGGTGGCGAAGGCGGCCCCCTGGACGAAGACTGACGCTCAGGTGCGAAAGCGTGGGGAGCAAACA
+
ABA?AABBDAAAFGGF22EEFGHFFGGGHGDB5AFBAAAEFGGGGCFEGGGCECEEEGGHHHHGHH4BGFHGHHHFHHHHGGG@>EGEGGHHHHAGHCFBFGFGDFHHHHGFHHHHGHHHCGGGHHGGFEFFHHC?CCCAEFFFFFFFFFBFB;;;;;;9EFFFFFAADFFFFFFFFEFFFFFFFFFDFCFB;;;@BAEC;BFBB@;;.BFDF-ADFFFFFFFFDFFFFFB>D;>DFFDAFABEFD?FFF.
@M03896:38:000000000-B4D98:1:1105:13916:27303 1:N:0:175
TACGGAGGGTGCAAGCGTTAATCGGAATTACTGGGCGTAAAGCGCACGCAGGCGGTTTGTTAAGTCAGATGTGAAATCCCCGGGCTCAACCTGGGAACTGCATCTGATACTGGCAAGCTTGAGTCTCGTAGAGGGGGGTAGAATTCCAGGTGTAGCGGTGAAATGCGTAGAGATCTGGAGGAATACCGGTGGCGAAGGCGGCCCCCTGGACGAAGACTGACGCTCAGGTGCGAAAGCGTGGGGAGCAAACA
+
ABAAAAABCAAACGFF?2EFAGHFEEGGHHDFBBBAAAEEFHHGGGGGGGGFEFEEFEGHHGHHGH4FGHHHHHHFHHHHGGGGGGHGGGGHHHGGGFGGHHHGGGHGFHFGHFG@<GHHFCGGHHHHFGGGHHGGGFADEFFFFFFFFFFFF;;BCC;DEFFFFFDAFFFFFFFFFFFFFFFFFFFFFFFFFFFFFFEBFFFFFFDEFFFFF@DDFFFFFFFDFFFFFFFDDCCDEFFFFFFFFFFFFFF
@M03896:38:000000000-B4D98:1:1105:17892:29022 1:N:0:175
TACGTAGGTGGCGAGCGTTATCCGTAATGATTGGGCGTAAAGGGTGCGTAGGTGGCAGATCAAGTCTGAAGTAAAAGGTATGGGCTCAACCCGTACTGGCTCTGGAAACTGATCAGCTAGAGAACAGAAGAGGACGGCGTAACTCCATGTGTAGCGGTAAAATGCGTAGATATATGGAAGAACACCGGTGGCGAAGGCGGCCGTCTGGTCTGGATTCTGACACTGAAGCACGAAAGCTTGGGGATCAAACA
+
AAA1A11ABB1BA1100EECGGHE00ABFGDGFF/AAAA//2A/FEAAF?EC11/00B?BGEBGGHBB1BBGG2@2FEBFGHFGBGHB1BFEEEE??B1?BGFF11BGEFGDFFBGFHGGFG1<FGF0FFFGA0F/@<>--.<1>FFB=<D<==D<<<<EBCGH;.;;-.:CCCHH00CB9B/BFB?AAA?AA-??-:-9-9-@@FA9BF;;//;:FFF/;BBFBF/BFF---;AAF/;FFF<F-;;F/B-
@M03896:38:000000000-B4D98:1:1105:17879:29035 1:N:0:175
TACGTAGGTGGCGAGCGTTATCCGGAATGATTGGGCGTAAAGGGTGCGTAGGTGGCAGATCAAGTCTGAAGTAAAAGGTATGGGCTCAACCCGTACTGGCTCTGGAAACTGATCAGCTAGAGAACAGAAGAGGACGGCGGAACTCCATGTGTAGCGGTAAAATGCGTAGATATATGGAAGAACACCGGTGGCGAAGGCGGCCGTCTGGTCTGGATTCTGACACTGAAGCACGAAAGCGTGGGGAGCAAACA
+
ABAAAFFBF@2BE2EAA?EGGGHGCEEFHHGGBBG2EAEEFFHGHFEFGGEE5BE?2??BGFCFGHBB3B@FGFGHHCBEGHHFFHHFFFGGGGGE?BB?FGHGFDFFFGFGFFDFCGGFFG3BFGFFHHGHHFEFF@DGFC<CDGGHHBC:;CGAC;CEFGHH;A;9?EBFFGGGB00CFGBFFCA9BFFAFCBFFEFFADAFFFFFFF;;/9BFFFFFFBBFFFEFFBB;AAAFFFFFFFFFFFFFFFA
@M03896:38:000000000-B4D98:1:1106:17751:8243 1:N:0:175
GACGAGCCACACAAACGTTATTCGGAATTACTGGGCTTAAAGGGTGCGTAGGCGGCGCGGAAAGTTGGGTGTGAAAGCCCTCGGCTCAACCGAGGAATGGCGCCCAAAACTACCGTGCTGGAGGAAGACAGAGGTGAGCGGAACTCAGGGTGGAGCGGTGAAATGCGTTGATATCCTGAGGAACACCGGTGGCGAAAGCGGCTCACTGGGTCTTTTCTGACGCTGATGCACGAAAGCTAGGGTAGCGAACG
+
3AA?ADDBBFFA?CBA24FAGGHFFEGGHF5DB32ABBFDDFFFGEEEFEG?GAEE/EEEEF/GGH4B>/A>EGHFBGHHFHG/FCDBFFHGDCC@GFBFGDDGGC<FGH1<1<<.CDEDC<C<EGHFHHFFHE:CHHHGAB-A0FFFBABA:.;C?@;@EFFFBF.;A;EFEFFFFFFFEFFFFFFFD;@FFFFFF.FD;DCDFFFFFFBFFFFFFFFFFFDDDFBFBB:ADD..9/FBFFB/;::==C>
@M03896:38:000000000-B4D98:1:1106:17761:8258 1:N:0:175
GACGAGCCACACAAACGTTATTCGGAATTACTGGGCTTAAAGGGTGCGTAGGCGGCGCGGAAAGTTGGGTGTGAAAGCCCTCGGCTCAACCGAGGAATGGCGCCCAAAACTACCGTGCTGGAGGAAGACAGAGGTGAGCGGAACTCAGGGTGGAGCGGTGAAATGCGTTGATATCCTGAGGAACACCGGTGGCGAAAGCGGCTCACTGGGTCTTTTCTGACGCTGATGCACGAAAGCTAGGGTAGCGAACG
+
ABAAADDDBC???AAA?4GFCFHFFEGGHGA55BBABFGGHHHGHFEEFGGGHEGE?FFFFGGHHH4B@/A>EGHFFHHHHHGFGGGEFFHGBDFGHGFGHCGGGGHHHH><<<<.CDEGGCCC<GGHHHHHHG:GFHGCABGFFGGFFFBE@.;CD@;@EFFFFFAAFAFFFFFFFEFFFFFFFFFFFDFFFDFFFFFFFFFFFFFFFFBFFFFFFFFFFFFFFFFFFFBEDFFFFFFFFFFFAB@CFF9
@M03896:38:000000000-B4D98:1:1106:11325:9987 1:N:0:175
TACGTATGTCCCGAGCGTTATCCGGATTTATTGGGCGTAAAGCGAGCGCAGACGGTTTATTAAGTCTGATGTGAAAGCCCGGAGCTCAACTCCGGAATGGCATTGGAAACTGGTTAACTTGAGTGCAGTAGAGGTAAGTGGAACTCCATGTGTAGCGGTGGAATGCGTAGATATATGGAAGAACACCAGTGGCGAAGGCGGCTTACTGGACTGCAACTGACGTTGAGGCTCGAAAGTGTGGGTAGCAAACA
+
ACAAAFFFFFFFGFCA?2EEEGHEEEFGHFDG5BFBAAEEHHHGGGGGGGCGHGGGGGHHHHHHHH4B@GBBFGHHHHHHGGGFGHHFGFFHHEGC>FFGHHHHGGBGGHB2?DF2GDFFGGC@GGHHHHHHHH?G1GBFFFHHGHGFHBDD>==F@<=EEHHHBFCCEGGHGHHHHHHHHHHHGGGEFFFGCDGGGGGGFFFFFFFBBFFFFFFFFFFFFDEEFFFFFFFC@FFFFFFFFFDBEBFFFFA
@M03896:38:000000000-B4D98:1:1106:23419:13232 1:N:0:175
GATACCCCGGTAGTCCGGCTGACTGACTTAGTCTCCATCTCGTATGCCGTCTTCTGCTTGAAAAAAAAAAAAACAAGAAAAAGAATACACAACAGAAAAGACAAAGAATAAACTAGATATAAAAGCAAGACCAGACAGCGAAACTCATATTATAGCGACAGACAGCAACAAGAGCCATGAGAGAGCATAAATGATACATCATTACTGACAGAGCGAGTAGACACAGTGATGAGATCAACAAGAGATTTATA
+
>ABAABFADDBBCGGB22AAAAFB5AFGHHEDFCDBBDAFGHFEHHHGGGEFGGHDHGHH1AEBCEE>E//>////223320/??3422?2///222222/2<2222<222211?11111111110100000000.00.-----0<0000000000-----/.//.//...;/././00009/.:./00000000///;///////////////----.//////.//////////////.//.;//////
@M03896:38:000000000-B4D98:1:1106:23352:16590 1:N:0:175
TACGGAGGGTGCAAGCGTTAATCGGAATTACTGGGCGTAAAACGCACGCAGGCGGTTTGTTAAGTCAGATGTGAAATCCCCGGGCTCAACCTGGGAACTGCATCTGATACTGGCAAGCTTGAGTCTCGTAGAGGGGGGTAGAATTCCAGGTGTAGCGGTGAAATGCGTAGAGATCTGGAGGAATACCGGTGGCGAAGGCGGCCCCCTGGACGAAGACTGACGCTCAGGTGCGAAAGCGTGGGGAGCAAACA
+
ABAAA?ABBC?AEGFF?2EEAGHFEEGGHG555ABAAAFEHHHGGCEEGGGGGGGFGGGHHHHHHH4BFFFBFGHHHHHHGFGGEGHHHHHHGHGGHGHHHGHHHHFHHHFDGFGFGGHHHGGGHHHGFGGFHHE<A>FFFFFFFFFBBB9FF9;FD@DFEFFFFF;;ADFFFFFFFFFFFFFFFFFFC@CFFFFDCFEDFFBDFFFEEFF;CADAFFFFFFDFFDFFBF:@DDCDFDFFFFFFFDEFFF.
@M03896:38:000000000-B4D98:1:1106:9013:17399 1:N:0:175
GACGTAGGGCGCGAGCGTTGTCCGGATTTATTGGGCGTAAAGAGCTCGTAGGCGGCTTGTCGCGTCGACTGTGAAAACCCGTGGCTCAACCATGTGGTCTGCAGTCGATACGGGCAGGCTAGAATTCGGTAGGGGAGACTGGAATTCCTGGTGTAGCGGTGAAATGCGCAGATATCAGGAGGAACACCGGTGGCGAAGGCGGGTCTCTGGGCCGATATTGACGCTGAGGAGCGAAAGCGTGGGGAGCGAA
+
>AA?AAFBAB2>E2E?E?EAAFGEEFFGHCDG5BA1EAFEGHHHHFGEEGGGHGGEEEEHFE?>>E/<@E?BFFHHHFGDDAGCFHHBFGHGHHBF?0FHFBGCGH?CFE<.>><-CAECGGC;GGGEGFHGGGFGGGEFF;BFGGFFFB;CF9;;CA;CDGFF:/:DFFFBFFFFBF;:ADFFFFFFFFFCFFABFFAEFF@BCFFBBFBAEF-@-BFFB/AFD;9?E/AEFFFFFFFDDFDFFAFDFC
@M03896:38:000000000-B4D98:1:1106:9000:17412 1:N:0:175
GACGTAGGGCGCGAGCGTTGTCCGGATTTATTGGGCGTAAAGAGCTCGTAGGCGGCTTGTCGCGTCGACTGTGAAAACCCGTGGCTCAACCATGTGGTCTGCAGTCGATACGGGCAGGCTAGAATTCGGTAGGGGAGACTGGAATTCCTGGTGTAGCGGTGAAATGCGCAGATATCAGGAGGAACACCGGTGGCGAAGGCGGGTCTCTGGGCCGATATTGACGCTGCGGAGCGAAAGCGCGGGGAGCGAC
+
3>>3>ACAAB2AG?EA22EAFGHGE2EGHGDGB31BAAAEFFFFHDG?EFGCHEE/EEEFFE/E>E@>EEEBBFGEGFGDCADCDHHB?FHFHH1D10FFBBGGGHD.C.><>>A?CCGCEGG;GHHGHGGFGGAD?DABB9BCFFFFCF/99.;9C;9;BAFBB/;;A-@@FF/B9F//A.9BFFFFB;;@.;--9-.:9@B9BFFB/9.;AB-@@-B//:DFDA.;9-9;B?B-./.--9--;-.-;-
@M03896:38:000000000-B4D98:1:1106:24592:18295 1:N:0:175
GACGTAGGGCGCGAGCGTTGTCCGGATTTATTGGGCGTAAAGAGCTCGTAGGCGGCTTGTCGCGTCGACTGTGAAAACCAGTGGCTCAACCATGTGGTCTGCAGTCGATACGGGCAGGCTAGAATTCGGTAGGGGAGACTGGAATTCCTGGTGTAGCGGTGAAATGCGCAGATATCAGGAGGAACACCGGTGGCGAAGGCGGGTCTCTGGGCCGATATTGACGCTGAGGAGCGAAAGCGTGGGGAGCGAA
+
3>AAAACABF?AE?FA22EAFGHFGFGGHFFD5BBBAAEEGHHHHGHGFGGCHEG@@>EGF??>>>/><A?BBGHFFFDCHFHFFGHEFFHFHGBB?0FFFFHFHHGCFE><>->?AAECCH0=DGGE<CGGGGEGCDC0;;CFGGFFFFGFF.C9B;;:AEGEC0CDFAFAFFFFEFBBEFDFFFFFCFFFFFBBCAFF-@9@FFFFF/.;EC-;>DFFB9ADDD.F9BAEFAB=9:DDDCFFE@ABDA
@M03896:38:000000000-B4D98:1:1106:24594:18314 1:N:0:175
GACGTAGGGCGCGAGCGTTGTCCGGATTTATTGGGCGTAAAGAGCTCGTAGGCGGCTTGTCGCGTCGACTGTGAAAACCAGTGGCTCAACCATGTGGTCTGCAGTCGATACGGGCAGGCTAGAATTCGGTAGGGGAGACTGGAATTCCTGGTGTAGCGGTGAAATGCGCAGATATCAGGAGGAACACCGGTGGCGAAGGCGGGTCTCTGGTCCGATATTGACGCTGAGGAGCGAAAGCGTGGGGAGCGAA
+
>>A?AAFBBB2A2AEE2AE2FGHE2EFGHC5B53BBAAEFHHHHHFHEEFCEHFGF/>>FB??>>E/<>AAFDF2DDBD/GGHGFHHFFGHFGHD2?0FGC?GGHHDFF.<.><>-C-<<CG0=GGFECEHDGGC?DD:0;9FFFFFFFF/9;.;0;9;C?FGG;0;:A;D9FFFFBFBBFDFFFFFFD;DA.A@FAFDFB>-DCFFFBB/;BB.:-BFB/:ADD..A.F.A-@@DDBD.;@BFE-99@D
@M03896:38:000000000-B4D98:1:1106:9829:20640 1:N:0:175
TACGAAGGGGGCTAGCGTTGTTCGGAATTACTGGGCGTAAAGCGCACGTAGGCGGACTATTAAGTCAGGGGTGAAATCCCGGGGCTCAACCCCGGAACTGCCTTTGATACTGGTAGTCTCGAGTCCGGAAGAGGTGAGTGGAATTCCGAGTGTAGAGGTGAAATTCGTAGATATTCGGAGGAACACCAGTGGCGAAGGCGGCTCACTGGTCCGGTACTGACGCTGAGGTGCGAAAGCGTGGGGAGCAAACA
+
ACB@BBCCBB?AFGGCAAEAFGGEEEFFHHAB5BABAAEEGHHGGGEEGHHCHGGGEEFHHHHGGH4BBBEEGGGHHHHGGEGGGGHFGFHGGCCFGGHHHGHHHHFHHH<1>>=FGGGHC<AGHHCDAFGHHH:CGHFFEHHHHHHBFCEE;;C;FC:EGGGGGB:;FGGGGGGGF.DFFFFFFFFFFFFFABDFFFA@CFFFFFF;BFBFA;>DDFFFFFFFDAA?FEF=DDFFFFFFFFFFFDEFFF?
@M03896:38:000000000-B4D98:1:1106:7246:22825 1:N:0:175
TACGGAGGGTGCAAGCGTTAATCGGAATTACTGGGCGTAAAGCGCACGCAGGCGGTTTGTTAAGTCAGATGTGAAATCCCCGGGCTCAACCTGGGAACTGCATCTGATACTGGCAAGCTTGAGTCTCGTAGAGGGGGGTAGAATTCCAGGTGTAGCGGTGAAATGCGTAGAGATCTGGAGGAATACCGGTGGCGAAGGCGGCCCCCTGGACGAAGACTGACGCTCAGGTGCGAAAGCGTGGGGAGCAAACA
+
AAA3AAADC?AACDGE22EAAGGBEEFFHFA55BAAAAEEFHGGGFGEGGGCFGGCGGGHHHHHGHGFFGEBFFHFGHHHGGGGEFGFGHHHHHGHHGHHHHHHHHGHHH?>F?GCGHHGGGFGHHGCFGGGFHEDGFFDEFFFFFFBBFBFB;BFD@;CEFFFFB;;ADEFFFFFFFFFFFFFFFFFD@CFFDFFFFEFFFFFFFDAFFFFFFFDFFFFFFFDFFFFFFFCFDCFFFFFFFFFAAEFFFF
@M03896:38:000000000-B4D98:1:1106:19690:23132 1:N:0:175
GACGAGCCACACAAACGTTATTCGGAATTACTGGGCTTAAAGGGTGCGTAGGCGGCGCGGAAAGTTGGGTGTGAAAGCCCTCGGCTCAACCGAGGAATGGCGCCCAAAACTACCGTGCTGGAGGAAGACAGAGGTGAGCGGAACTCAGGGTGGAGCGGTGAAATGCGTTGATATCCTGAGGAACACCGGTGGCGAAAGCGGCTCACTGGGTCTTTTCTGACGCTGATGCACGAAAGCTAGGGTAGCGAACG
+
AAAAADBBBC?A?AFA?4GAEGHGGEFGHHDB5B22BGGGHHHGHFEEFGEEHFGF?FGFCEEHGHBB>/A>EGGFHHHHHHGGGGGFHFHFDFCC?GFGHCGGGGHHHH<F<>-CEEGGGC<CAGHHHHGHHG:GHHGFAACCFGGGGFFEA.;CB;;BEFFFBFA;D;FFFFFFFFFFFFFFFFFFFCFFFFFFFFFFFFFFFFFFFEBFFFFFFFFFFFFFFFFFFFFEDDFFFFFFFFFBAF>DFFA
@M03896:38:000000000-B4D98:1:1106:14368:23222 1:N:0:175
TACGAAGGGGGCTAGCGTTGTTCGGAATTACTGGGCGTAAAGCGCACGTAGGCGGACTATTAAGTCAGGGGTGAAATCCCGGGGCTCAACCCCGGAACTGCCTTTGATACTGGTAGTCTCGAGTCCGGAAGAGGTGAGTGGAATTCCGAGTGTAGAGGTGAAATTCGTAGATATTCGGAGGAACACCAGTGGCGAAGGCGGCTCACTGGTCCGGTACTGACGCTGAGGTGCGAAAGCGTGGGGAGCAAACA
+
ABAAA4AABBDDEBFF?2EEECGEEEGGHHA55BAAEEEEFHHGGCEEGHHCHGGEEEGHHHHHHH4B?B>EFFGFGHHGGFGDFGHEGFHGDCCD@AFGHHHHHGDGFG=1>><1FGGHGC.DGGACDGGHHH/CGFFFCGHHHGHFCGFGF;B;C9=ABFGFG99CFGGGGGGGGADFFFFFFFF9FFFFAFFBFDEFAAFFFFFFFFFFA=-BDFFFFDAFD.:.9EB@DBBFFDFFFFFFFFEFFFF
@M03896:38:000000000-B4D98:1:1106:17562:25175 1:N:0:175
TACGAACTGTGCAAACGTTATTCGGAATCACTGGGCTTACAGGGTGCGTAGGCGGCCAGACAAGTAGGGTGTGAAAGCCCCCGGCTTAACCGGGGAATGGCGCCCTAAACTGTATGGCTGGAGTGAGATAGGGGTGTGCGGAACTTCCGGTGGAGCGGTGAAATGTGTTGATATCGGAAGGAACGCCGGTGGCGAAAGCGGCACACTGGATCTCAACTGACGCTGAGGCACGAAAGCCAGGGGAGCGAACG
+
ABAAABDBFFFFFBFA24GFEGHFBEFGHBA55BAABBGFFGGFGFEEFGGGHGGGGGHHEFGHFHBB?3?>EGHGHHHHGGGEEEGGHGHEFGGCDGFFGCFGGGGGGH?1?@FBFFGFCFF<GGFFHHHHGG.<<EG?;A@CHHHHG@?CC.;CAA;CEGGGBBFFGGGGGFFFFBEFFFFFDFFCFDFFFFFFFFFFBFFAFFFBBF:FFFBBFFFFFDDFFFFEFF?;9ADFFFFFFFFFFFABCD-
@M03896:38:000000000-B4D98:1:1106:18971:28358 1:N:0:175
TACAGGGGGTGCAAACGTTGCTCGGAATCATTGGGCGTAAAGCGCACGTAGGCGGTCTGTTATGTCGGATGTGACAGCCCTTGGCTCAACTAAGGAAGTGCATCCGAAACTGGCAGGCTGGAGTACTAAAGAGGGTCGCGGAATTCCCGGTGTAGAGGTGAAATTCGTAGATATCGGGAGGAACACCGGTGGCGAAGGCGGCGACCTGGTTAGATACTGACGCTGAGGTGCGAAAGCGTGGGGAGCAAACA
+
AAABA4>AD@2>CDBA22BAE3GAAECGHB5D5B1BAAAAFDFEE?E0B?B1F>EE>?BFGG4BBB1>>ECBBB44BFGGFGH3B?FBFFHHBFHBC0BFFFGGH??EGGG<0?CDC?C?/>0>FGBGHHHGHHDG<-A-:::CGHHHC--@;;909/:9;BB0C;.;=.9BFGGE=->@9ABAFFF-;@B.;9>A;AE-;B-9BFD;F/99AFFFFFFFFDDFAA?99.;;ABA.B9AD---:;;9F/;.
@M03896:38:000000000-B4D98:1:1106:18977:28382 1:N:0:175
TACAGGGGGTGCAAACGTTGCTCGGAATCATTGGGCGTAAAGCGCACGTAGGCGGTCTGTTATGTCGGATGTGAAAGCCCTTGGCTCAACTAAGGAAGTGCATCCGAAACTGGCAGGCTGGAGTACTAAAGAGGGTCGCGGAATTCCCGGTGTAGAGGTGAAATTCGTAGATATCGGGAGGAACACCGGTGGCGAAGGCGGCGACCTGGGTAGATACTGACGCTGAGGTGCGAAAGCGTGGGGAGCAAACA
+
BCBABFABB@DABBEA22FAADGEEEEGHFFD5BBAEAEFGHHGGFECGHHGHGGEEEGGHHFFFG?>>E?BFEGFHHHGHHHFGFHEGFHHHHHBC0BGHGHHGGDEDGD2??=ACDHGEG<FGHFHHHHHHHADGCCCAACGHHHHGG?CC;C;CC;EGGGGG0=;CEGGGGGGGDFFFFFFFFFFFFFFFDFFFFFFFACFFFFFFFFBFBFFFFFFFFFFFFFFFFFFFDFFFFFFFFFFFDFFFFF
@M03896:38:000000000-B4D98:1:1107:10700:3961 1:N:0:175
TACGTAGGGGGCAAGCGTTATCCGGATTTACTGGGTGTAAAGGGAGCGTAGACGGCTTTGCAAGTCTGATGTGAAAGGCGGGGGCTCAACCCCTGGACTGCATTGGAAACTGTGCGGCTTGAGTGCCGGAGAGGTAAGCGGAATTCCTAGTGTAGCGGTGAAATGCGTAGATATTAGGAGGAACACCAGTGGCGAAGGCGGCTTACTGGACGGTAACTGACGTTGAGGCTCGAAAGCGTGGGGAGCAAACA
+
ABA?AFFBAA2>2CFF2AECGGHEEGGGHHBBBBA3EFHHHHHGHGEFGGCEHEEECFHGFFFHGH@BFDBBBFGHH1FEFGGGADHGGHHGGCA.>GHGHHHHHHFHHHDBDDH.:;:AAG0GHHHGDGGGGGGGGGFAAD?EFFFFBFBF;;;;99;;EFFFFFAAFFFFFFFFFFFFFFFFFFFFFFFFA@BFDFFFFFFFFFFFFFACBDFFFFFFFBEEAEFFFFFC-BDFFFDFAFFFCAEFFF.
@M03896:38:000000000-B4D98:1:1107:8863:4204 1:N:0:175
GACGAGCCACACAAACGTTATTCGGAATTACTGGGCTTAAAGGGTGCGTAGGCGGCGCGGAAAGTTGGGTGTGAAAGCCCTCGGCTCAACCGAGGAATGGCGCCCAAAACTACCGTGCTGGAGGAAGACAGAGGTGAGCGGAACTCAGGGTGGAGCGGTGAAATGCGTTGATATCCTGAGGAACACCGGTGGCGAAAGCGGCTCACTGGGTCTTTTCTGACGCTGATGCACGAAAGCTAGGGTAGCGAACG
+
AAAABBBDBF?AAFEA?CEFCFHFGEGGHHDBBBBBBFGGHHHGHFEFGGGDHGG@/EFEEGGHHHBG?/A>EFGHHHHHHGGGGGGFHHHGGBD@GFFGH@CDCD<FGHGGB>-CGEEDGCFF.CGHHHHHHGFECHHG@CGCGGFGGG/AB.;;;;;@EFFFBF;;D;EFFFFFFFFFEFFFFFFFF>DFAFFF>DFD;FADFFFFFEFFFFFFFEBBFFDD?DFBB//9ADDAFFFFFFB9EF@C-@-
@M03896:38:000000000-B4D98:1:1107:8878:4216 1:N:0:175
GACGAGCCACACAAACGTTATTCGGAATTACTGGGCTTAAAGGGTGCGTAGGCGGCGCGGAAAGTTGGGTGTGAAAGCCCTCGGCTCAACCGAGGAATGGCGCCCAAAACTACCGTGCTGGAGGAAGACAGAGGTGAGCGGAACTCAGGGTGGAGCGGTGAAATGCGTTGATATCCTGAGGAACACCGGTGGCGAAAGCGGCTCACTGGGTCTTTTCTGACGCTGATGCACGAAAGCTAGGGTAGCGAACG
+
3>>3>3ADCF?AAFFA2AGBGGHB4EFGHHDGBABBBGGFGGHGHFEEFFEEHEEE/>E>@EEHHHFH?/>>?F4DGFGHHHGDFFGGFGHDD?C@GGFFGCGGGGEGHHHGEF-<C=C=<CAC.CAFHHCHFGCGFGGC;AB@FFFC99999.;;-;;;AFFFFF;;;=EFFFFFBBBFEBFFFFFB@;BF;BBBBFFF=BBDFBFB9.BBFBBFFFFFFFDD?DFFFFB.DDFDFFFF9ABB;;9;-@-
@M03896:38:000000000-B4D98:1:1107:8858:4224 1:N:0:175
GACGAGCCACACAAACGTTATTCGGAATTACTGGGCTTAAAGGGTGCGTAGGCGGCGCGGAAAGTTGGGTGTGAAAGCCCTCGGCTCAACCGAGGAATGGCGCCCAAAACTACCGTGCTGGAGGAAGACAGAGGTGAGCGGAACTCAGGGTGGAGCGGTGAAATGCGTTGATATCCTGAGGAACCCCGGTGGCGAAAGCGGCTCACTGGGTCTTTTCTGACGCTGATGCACGAAAGCTAGGGTAGCGAACG
+
3>>>A>>ACF@AEFAAA4FGFFHEGEGGGB55532BBBFG5D3BGFFAAB0EGAA0/EE>>E/GFG?B>//<?BFFHFHHFGG/FFDFGHHCGC//<FCCCA?CFGHHHHGDB>-<<<.=<<GC<::GGHHH/CCC0C:@9;ABBFF:/./;9.;;:;;9AFFF/B:;A-AFFBFFFFFFE/.9.:A;-;B.9@C;=AFA-9@D/999..;BFFFFFFBBFF.DADF////.9DD.///9AE99.:-;-@9
@M03896:38:000000000-B4D98:1:1107:10658:5281 1:N:0:175
GACGTAGGGCGCGAGCGTTGTCCGGATTTATTGGGCGTAAAGAGCTCGTAGGCGGCTTGTCGCGTCGACTGTGAAAACCCGTGGCTCAACCATGTGGTCTGCAGTCGATACGGGCAGGCTAGAATTCGGTAGGGGAGACTGGAATTCCTGGTGTAGCGGTGAAATGCGCAGATATCAGGAGGAACACCGGTGGCGAAGGCGGGTCTCTGGTCCGATATTGACGCTGAGGAGCGAAAGCGTGGGGAGCGGA
+
3AA3>A?AACDDECGAE2A?FGGE2AEEH5AEB3ABAAAEHHGCFBF1>E?AG0/>EE/BFE/>>E//<//BBB2BDCDDG/D/BFGFHHHGHF1F10??G?FFFG.FFG-.A-C-C-<CG.CGFCGE.C:C;CC:-CAFBA/CCFFFFB/9;.;;;9;.9;BF;/9;AB?;FFBFF//:.ADFFFFF@@@-DA--9=.;->>@BFB/9B/;/@.;;BF//:ADDF.AE/.9=?BBDF.;;B;-;-9@;;
@M03896:38:000000000-B4D98:1:1107:10678:5291 1:N:0:175
GACGTAGGGCGCGAGCGTTGTCCGGATTTATTGGGCGTAAAGAGCTCGTAGGCGGCTTGTCGCGTCGACTGTGAAAACCCGTGGCTCAACCATGTGGTCTGCAGTCGATACGGGCAGGCTAGAATTCGGTAGGGGAGACTGGAATTCCTGGTGTAGCGGTGAAATGCGCAGATATCAGGAGGAACACCGGTGGCGAAGGCGGGTCTCTGGGCCGATATTGACGCTGAGGAGCGAAAGCGTGGGGAGCGGA
+
>AAAABFCBC?DEEGECCECCGGEEEGGHGFF53ABAAEEGHHHHEGEEFGGHGGE@EEGEEFEEECE<E?BBFFGGFDGGDGBDHHFHGHGHFFH<<GHHDHGGG.>FE>FE<C?CCGAGHHHHHHE.CGGGGDFGGEBCAFFGGGFFBFBF9;;;=;;;EFFBBBDDAFBFFFFFFBFEFDFFFFFFFDCFA:DFFFFFFFBFFFFFFF;ABCFAFFFEBAFFFFFF:DFFFFFDFFADFFFFFFFD;
@M03896:38:000000000-B4D98:1:1107:8177:8649 1:N:0:175
TACGTAGGCAGCAAGCGTTGTTCGGAGTTACTGGGCGTAAAGGGTGTGTAGGCGGTTCTTTAAGTTTGCTGTGAAATCTCCCGGCTTAACCGGGAGGGTGCGGTGAATACTGAGGGACTAGAGTACGGGAGAGGAAAGTGGAATTCCTGGTGTAGCAGTGAAATGCGTAGATATCAGGAGGAACACCGGTGGTGTAGACGGCTTTCTGGACCGTAACTGACGCTGAGACACGAAAGCGTGGGTAGCAAACA
+
ABAAAFFBFFBAFFGF??EECGHFEAEFHFDFBBBBEAEFHHHGHCEFHFG3FEGEFFHHHFHHDHFBGHGBBEGGHHGFHHGGEEGHHHHGGGGGGG?FDBB?@FGHFHHHHHCEGFGFFGHFHHGGGCFDGGFHHHHHHFHFHHHHHEHHC<;;;<0;CGHHHHC;:@EFFBFFFFBEGDGFFGGGG-AFGFFFFFFDDACFFFBBFFFB@AEFFFFBF?AA.;A00/BACFFB/..;CFDB.BFFFF?
@M03896:38:000000000-B4D98:1:1107:8183:8670 1:N:0:175
TACGTAGGCAGCAAGCGTTGTTCGGAGTTACTGGGCGTAAAGGGTGTGTAGGCGGTTCTTTAAGTTTGCTGTGAAATCTCCCGGCTTAACCGGGAGGGTGCGGTGAATACTGAGGGACTAGAGTACGGGAGAGGAAAGTGGAATTCCTGGTGTAGCAGTGAAATGCGTAGATATCAGGAGGAACACCGGGGGTGTAGACGGCTTTCTGGACCGTAACTGACGCTGAGACACGAAAGCGTGGGTAGCAAACA
+
AAA?AFFBDFAAAFFCEAEEEAGEEEGGHG5DBBBAAAEEGHHGHAEEGF53FECE?F3GHGFFFGFBFGHFFG4E4F44FHGGGEGGHHH/E?@FFGCCDBB</C2?2F>DGF/CAF0C1DG?FF<EG.<<EDAFHGFHFDGFHHHDDGBG.<<;0:;;0;GGHH?::?.0BBB00CCEDDGG/9A-B--99@-/99B..-;@FF////.;-9.9AB/BBD?9..9/B.BDAFD.;.;.@BA/.;9BFF.
@M03896:38:000000000-B4D98:1:1107:18485:9744 1:N:0:175
TACGTAGGGGGCAAGCGTTATCCGGATTTACTGGGTGTAAAGGGAGCGTAGACGGCTTTGCAAGTCTGATGTGAAAGGCGGGGGCTCAACCCCTGGACTGCATTGGAAACTGTGCGGCTTGAGTGCCGGAGAGGTAAGCGGAATTCCTAGTGTAGCGGTGAAATGCGTAGATATTAGGAGGAACACCAGTGGCGAAGGCGGCTTACTGGACGGTAACTGACGTTGAGGCTCGAAAGCGTGGGGAGCAAACA
+
ABAABFFCAB@>2FFF?AE?GGGEEEGGHHDFFFF3EFHHHHGGHGGGGGCEHEE?@EHHGFGHGH@BDFBBBEFGHHHGGEGGAFHHGFHGGEECFGFFHHHHHFHGHGDBDDHC@ACA@GBCHHHGGGGGDGFGFFC?;;CFFFFFFFBB;:;:;9:;AFFFFF;;ADFFFFFFFFFFFFFFFFFFFFFFABBFFFEFFFFFFFFBBFFFFFFFFFFFFFFEEFFFFFFBBFFFFBADCFFE-:;BBF.
@M03896:38:000000000-B4D98:1:1107:27511:14732 1:N:0:175
TACGAACTGTGCAAACGTTATTCGGAATCACTGGGCTTACAGGGTGCGTAGGCGGCCAGACAAGTAGGGTGTGAAAGCCCCCGGCTTAACCGGGGAATGGCGCCCTAAACTGTATGGCTGGAGTGAGATAGGGGTGTGCGGAACTTCCGGTGGAGCGGTGAAATGTGTTGATATCGGAAGGAACGCCGGTGGCGAAAGCGGCACACTGGATCTCAACTGACGCTGAGGCACGAAAGCCAGGGGAGCGAACG
+
ABAAABBBBBDDBFEAE4FGCFHGEEGGH53D5AAABFFH5BFFBFEEEEAEHEEEEGGHGFGHDGE@B3?>>BEFHHHHGGGEEFFGGHHGFFGGGFFFHCDGFGHGHHF1?G1BBGGEAGG>GGGFHHHGEFA-@ADD@CCDGGHHGG-99.;;;;.9CFGG00;=F?FFFFFFBDEDDAFFADFFA@CFFFCFCFFFFFAAFFBBBFBFBFFBFFFFFFFFFFFEFEAADDFFFFFFEADDDFAAFF;
@M03896:38:000000000-B4D98:1:1107:21642:16367 1:N:0:175
TACGAACTGTGCAAACGTTATTCGGAATCACTGGGCTTACAGGGTGCGTAGGCGGCCAGACAAGTAGGGTGTGAAAGCCCCCGGCTTAACCGGGGAATGGCGCCCTAAACTGTATGGCTGGAGTGAGATAGGGGTGTGCGGAACTTCCGGTGGAGCGGTGAAATGTGTTGATATCGGAAGGAACGCCGGTGGCGAAAGCGGCACACTGGATCTCAACTGACGCTGAGGCACGAAAGCCAGGGGAGCGAACG
+
ABAAABDBFFFFFFGBEAGFGGHGGEFGHBBDBBCABFGHFFFFGFFGGFFEHEGGEGHHEGGHFHBGE3C>EFFGHHHHGGE>EGEHGFGGGGGF?2CFGFDGGGFGGGFDFFDDFFGFDFEGF1DDGFGHHGDGGGGG-AC@CGHFG-9B:.9:;;.;AFFBBFGGG?FFGFFF=DAD:ABAADADB-@.;=@F=AFFBCFDFABF;FBFFFFFFFFFFFFFBDF9AE..AAA.BFFFEDBFFF=DFFA
@M03896:38:000000000-B4D98:1:1107:21625:16369 1:N:0:175
TACGAACTGTGCAAACGTTATTCGGAATCACTGGGCTTACAGGGTGCGTAGGCGGCCAGACAAGTAGGGTGTGAAAGCCCCCGGCTTAACCGGGGAATGGCGCCCTAAACTGTATGGCTGGAGTGAGATAGGGGTGTGCGGAACTTCCGGTGGAGCGGTGAAATGTGTTGATATCGGAAGGAACGCCGGTGGCGAAAGCGGCACACTGGATCTCAACTGACGCTGAGGCACGAAAGCCAGGGGAGCGAACG
+
ABA?AADBFFFFFDABA4FFCGHFGFGGH5BDBBBABFGGBFCFFFEFFEEFHGGGEGHHEHGHFGDGF3?>BFFFHHHHGGGEEEEHHGHGGGGGDFFFHCCDCGHFGHGDFGBDFFFFCGFFGGHFHHHHGG?CCDGFCDCCHHHHGG-?;99:;;;;CFGG0BCFGEGGFFFFDD?DBFBFDFFFFFFFFFFFFFFFAFAAFABBBFBFFFEFFFFFFFFFFFFEFF?ADDDFFFFFFFF?BA=@AFA
@M03896:38:000000000-B4D98:1:1107:20602:16721 1:N:0:175
TACAGGGGGTGCAAACGTTGCTCGGAATCATTGGGCGTAAAGCGCACGTAGGCGGTCTGTTATGTCGGATGTGAAAGCCCTTGGCTCAACTAAGGAAGTGCATCCGAAACTGGCAGGCTGGAGTACTAAAGAGGGTCGCGGAATTCCCGGTGTAGAGGTGAAATTCGTAGATATCGGGAGGAACACCGGTGGCGAAGGCGGCGACCTGGGTAGATACTGACGCTGAGGTGCGAAAGCGTGGGGAGCAAACA
+
AAAAAFABBDDACGBB2AFCEBHEEEFGHFBG5BBBEAEEHHHFG0EEBGFEHGGEE?FFHH4EBGFEEE?BBFFFHHHHHHHGHHHFHGFHHGGHGCBFHHHHHGGGGGFFGGFC<CFFCGFGHHHF>GHHGHADGCCFDCCGHHHHGG-@=;;;;;;;CFGGGB;;FFGFFGGFGFFFFFFFFFFFFBFDFFFFFFFFFFFFFFFFFFBF?FFFFFFFFFFFFFFEFFFFFFFDFFDFFFAEFDFFFF.
@M03896:38:000000000-B4D98:1:1107:8805:24343 1:N:0:175
TACGAAGGGGGCTAGCGTTGTTCGGAATTACTGGGCGTAAAGCGCACGTAGGCGGACTATTAAGTCAGGGGTGAAATCCCGGGGCTCAACCCCGGAACTGCCTTTGATACTGGTAGTCTCGAGTCCGGAAGAGGTGAGTGGAATTCCGAGTGTAGAGGTGAAATTCGTAGATATTCGGAGGAACACCAGTGGCGAAGGCGGCTCACTGGTCCGGTACTGACGCTGAGGTGCGAAAGCGTGGGGAGCAAACA
+
ABAAABACBBDAEGGG?2E?CGHEEEGGHGDBBBBBAAEEHHHEG?EEGGGDHFGE>>FGHHFHHH4BC0EEEFFGHGGHGGGDCDHGHGHGG?<C>AGFHHHHHHGHHHFDF=FDFDGGGHDHHHG@EGGGCG/:CGFFCGBGHGHBDBAA;;0;9:==CFGGG0;;CEFGGFGFC.AFFDFFFFFFFFFFEAFFF.;@DAFFFFBBBF/BB--@DFFFF.ADDFF.FEFFFFBDFFFFFFFA-AFFFF?
@M03896:38:000000000-B4D98:1:1108:21048:3910 1:N:0:175
TACGGAGGATCCAAGCGTTATCCGGATTTATTGGGTTTAAAGGGTGCGTAGGCGGCTTATTAAGTCAGGGGTGAAAGACGGTGGCTCAACCATCGCAGTGCCCTTGATACTGATGAGCTTGAATGAACTAGAGGTAGGCGGAATGTGACAAGTAGCGGTGAAATGCATAGATATGTCACAGAACACCGATTGCGAAGGCAGCTTACTATGGTTTTATTGACGCTGAGGCACGAAAGCGTGGGGATCAAACA
+
ABAAAABCCFFFFCGF?2AECFHEFGGGHGBG5BA2FFHHGHHGHFFGFEEDHEFEEEGHHHHHHHBDGE/?EFFGHFHFGFHEGFHFGFHGHHCF?A?BGHHGHHFHHHDFGFGFHHFFFGHHHH1<GHHHGFFGBCFC<AFGEDFFH00<====-;;;ECGHFCCGHGHHHFGFGBCFBFGGEFE?AGGFFGCGFFFFFFBBFBBFFF9/BFEFFFFFFFDFFAF.:..AD;DABDFFFFFAAEFFFFF
@M03896:38:000000000-B4D98:1:1108:21067:3911 1:N:0:175
TACGGAGGATCCAAGCGTTATCCGGATTTATTGGGTTTAAAGGGTGCGTAGGCGGCTTATTAAGTCAGGGGTGAAAGACGGTGGCTCAACCATCGCAGTGCCCTTGATACTGATGAGCTTGAATGAACTAGAGGTAGGCGGAATGTGACAAGTAGCGGTGAAATGCATAGATATGTCACAGAACACCGATTGCGAAGGCAGCTTACTATGGTTTTATTGACGCTGAGGCACGAAAGCGTGGGGATCAAACA
+
ABBBABBCCFFFFFFC?2EAGGHEEEGGHHFGBB22FEHHGHHGHFFFGFCDHGGGEEHHHHHHGH4BCC/?EEGHFFHGGGHEGFGFGFHGHF/EA??BGHHHHHEHHHFFFFGFFHHFGGHHHHFDHHFHHGFHEFGCADGEEDGHHBDFD===<;;;EHGHCCCCHGGHGHHGGBFFGGGGGGGGGGGGGDDGAFFFFFFFFFFFFFBBFFFFFFFFFBDFFFFAFFFADDADFDFFFDA?FEFFFF:
@M03896:38:000000000-B4D98:1:1108:20165:4219 1:N:0:175
CACGATTAACCCAAGTCAATAGAAGCCGGCGTAAAGAGTGTTTTTGATCACCCCCTCCCCAATAAAGCTAAAACTCACCTGAGTTGTAAAAAACTCCAGTTGACACAAAATAGACTACGAAAGTGGCTTTAACATATCTGAACACACAATAGCTAAGACCCCAACTGGGATTAGAAACCCTTTTAGTCCGGCTGACTGACTTACTCCCCATCTCGTATTCCGTCTTCTGCTTTAAAAAAAAAAAAATATAA
+
A3AAA?AAFFFBECGFBGFFFGFGFHH2AAEEAE2BF25BGHHH1AFFF5FFHGGGGGGGHGGF3G5FGHHHHHHHHHH3BGHHHGHGHFHHGGHHHHBBBGHHHH2FHHGBHHHGHH/?GGE3FGGAHHBGGGHFHG>2@GGDGHGDGHE1G@<?<><FG.<CDH0<CGGHD0D0<GHGHF0<;/0;0.-;-:C900:9FB009C/..;FFFFFAA//;=:;CFEFFBFFF///9FFAC->B@--.////
@M03896:38:000000000-B4D98:1:1108:23604:4456 1:N:0:175
TACGGAGGGTGCAAGCGTTAATCGGAATTACTGGGCGTAAAGCGCACGCAGGCGGTTTGTTAAGTCAGATGTGAAATCCCCGGGCTCAACCTGGGAACTGCATCTGATACTGGCAAGCTTGAGTCTCGTAGAGGGGGGTAGAATTCCAGGTGTAGCGGTGAAATGCGTAGAGATCTGGAGGAATACCGGTGGCGAAGGCGGCCCCCTGGACGAAGACTGACGCTCAGGTGCGAAAGCGTGGGGAGCAAACA
+
ABAAABADB?AAFFFC22FACGHFGGGGHHBB5BBAEEEEGHHGGGGGGCGCGGGCFGGGGGHHGHHHFHFBBGHHHHHHFGGGFGHGHHHHHHGHHGHHHHHHHHGHHHFFHHGGFHHHHGFHHHHHGGGFFFD@C=BFFFFFFFFFF//B;;:;;@.@AFFFFB;;.=AFFFFFFFFFFF.BFFFBD99AFF@DFFFFFABCFFFFFFFF@>DAFFFFBDFFFBFFFFFFFABDBA9;;BFA>9:BBF.
@M03896:38:000000000-B4D98:1:1108:23589:4464 1:N:0:175
TACGGAGGGTGCAAGCGTTAATCGGAATTACTGGGCGTAAAGCGCACGCAGGCGGTTTGTTAAGTCAGATGTGAAATCCCCGGGCTCAACCTGGGAACTGCATCTGATACTGGCAAGCTTGAGTCTCGTAGAGGGGGGTAGAATTCCAGGTGTAGCGGTGAAATGCGTAGAGATCTGGAGGAATACCGGTGGCGAAGGCGGCCCCCTGGACGAAGACTGACGCTCAGGTGCGAAAGCGTGGGGAGCAAACA
+
AAAAAAABBAA>BGGF22EECGHFAEFFHE555ABBAAA?FFGFF0EEFAE@EEFEGGGGHGFGFGGG@@DBBBGBHHHHGGGGEEGCGHHFFHF?FFFDHHHHHFFGFHFFGHHBFGCFFFHHGFGHFGFFHHGGGFBAAFBBFFFFFFBFF;;;;;;;.FFBFB;;ABE;BBFFFFFFDAB/BFFD@99A;BAFDDFC-@FFFF9EEBA>DFFFFFFFFFFFFDB/;9;9AFF.BA99B>A.;AEFFFF
@M03896:38:000000000-B4D98:1:1108:13915:6704 1:N:0:175
TACGGAGGATCCAAGCGTTATCCGGATTTATTGGGTTTAAAGGGTGCGTAGGCGGCTTATTAAGTCAGGGGTGAAAGACGGTGGCTCAACCATCGCAGTGCCCTTGATACTGATGAGCTTGAATGAACTAGAGGTAGGCGGAATGTGACAAGTAGCGGTGAAATGCATAGATATGTCACAGAACACCGATTGCGAAGGCAGCTTACTATGGTTTTATTGACGCTGAGGCACGAAAGCGTGGGGATCAAACA
+
AAAAAABBBFFFFFFE?2FEGGHEGGGGHGFHBBB2FFHGHHHGHFFGFF?EHEEECFHHHHHHHH4BFF@?EGFHGCGEGFHEGHHFFGHGHHCFC??BGHHGHHFHHHFFHGFDGGDGGFHHHHHFHHGHHHGHGFFFCGGGEFFHH0=C====<;;;CCGHBC;CFHHHHHHFGFGGGGGGGGGDGGGGFGFGFFFFFFFFFBBFFFE/FFFFFFFFFBDDFFFAFF?:ADDDFDDDFCCEDEFFFFF
@M03896:38:000000000-B4D98:1:1108:16072:7239 1:N:0:175
TTAGAAACCCGGGTAGTCCGGCTGACTGACTTAGTCTCCATCTCGTATGCCGTCTTCTGCTTGAAAAAAAAAACCTATAAGATCAACTCAATAAACAACAACAATCCCTAGTGTACATAAAGAACAACAGAATAGTGAAATTGAAAAGAAATATCACTAGTCCCATCACCGTTCATAGTAGCTAGAAATGACAACAAATATGATAGAATGACTCAGGAAGTCACAGTAGAACTCTGATACTAGTACTTGTT
+
AAABBFFFFBBBCEEEDDBAAEEEBFFEFC5FGB5DFGFFBBGGHEDGFGGGEFEFD5DDEGBFGHFFCGECF113B3344B433334333443333?//////22B2B22333B333332220222//222111?111111111110/F01111111=<111111/<0<...//000000000000000000;....0000;0000000000000///.0000000;000000;0000;00///://;//
@M03896:38:000000000-B4D98:1:1108:14068:10343 1:N:0:175
TTAGAAACCCTGGTAGTCCGGCTGACTGACTTAGTCTCCATCTCGTATGCCGTCTTCTGCTTGAAAAAAAAAATAAAAATAAGTCAAAAAAAATGTCAACAGGATAAATAAGTGAGTGATAGATTACTTGAATATAATACAATCAATAACGCACAAACAATTACAATAAAGTACAGAGAAATAAAGTAAACAACAATTAAGACAACTGAAACTATTAGTCATAGTTGATTGTGAATCAGTATTCAAAACAA
+
ABBCBFFFFBFFGGFFFGGAEF?EAGFFFFBGBDDGBFGGFGHHHGGHGHHGFGHFFFFEAGCFFGGHGG?EE13333313B3B44443////034444332/B2223333333323222222222222222221111111111111111.----00.0<000=0000000000000////000;0:00000....0:00000//./:0000;00000;0000000000000000000/////;/9//...
@M03896:38:000000000-B4D98:1:1108:9014:10420 1:N:0:175
TACAGAGGTCTCAAGCGTTGTTCGGATTCATTGGGCGTAAAGGGTGCGTAGGTGGTGACGCAAGTCTGGTGTGAAATCTCGGAGCTTAACTCCGACAATGCACCGGATACTGCGTGACTCGAGGACTGTAGAGGAGATCGGAATTCACGGTGTAGCAGTGAAATGCGTAGATATCGTGAGGAAGACCAGTTGCGAAGGCGGATCTCTGGGCAGTTCCTGACACTGAGGCACGAAGGCCAGGGGAGCAAACG
+
>1>AAB1AFFFFGGGB11EAAGHAAEFFGHHHC1CBAAEAFGHGGFEEGFGCFGFAFHGEEE@EHHDDB@0BB@FGFGFHHGGCGHFHHFFGHCE>EEFHHHGHG@CGEH1FBCCCGEFGFGC<CHHHHHHHGHAEAGGA>>FFHHFGHG.C<<=DF<=<0DGHFGC;:-EHFGHFGFBE?0/9FBFBAFGGF@AGGBE?--@@FFFF;F-BAFBFFFFFFFFFFFFFFE-9A9AAEFFFFF?B;A;F/A-
@M03896:38:000000000-B4D98:1:1108:9035:10427 1:N:0:175
TACAGAGGTCTCAAGCGTTGTTCGGATTCATTGGGCGTAAAGGGTGCGTAGGTGGTGACGCAAGTCTGGTGTGAAATCTCGGAGCTTAACTCCGAAAATGCACCGGATACTGCGTGACTCGAGGACTGTAGAGGAGATCGGAATTCACGGTGTAGCAGTGAAATGCGTAGATATCGTGAGGAAGACCAGTTGCGAAGGCGGATCTCTGGGCAGTTCCTGACACTGAGGCACGAAGGCCAGGGGAGCAAACG
+
>>AA>DFBFFFFB5GF22E?CCGEAEGGHCFGBB2BAAEEHHHGHFEEFEFGFHGBFGHEE>EFGH5DB@?BBDGGHHGHGFEEEGGHHFFHH?EFFGHHHGGHGG?DGHFD3C<ADEDGFG/>CHGGHHHHFGAF/CGA.A<FHHHGHD.CE<0==<=<GFHHED:;CGEHHHHFCFGDGGGGGFGFFGGGFADCC.C?--@@FFB99..BDFFFFFFFFFBFBFF;EE9...;AEEFFFD;FAAEFBFA
@M03896:38:000000000-B4D98:1:1108:9020:10438 1:N:0:175
TACAGAGGTCTCAAGCGTTGTTCGGATTCATTGGGCGTAAAGGGTGCGTAGGTGGTGACGCAAGTCTGGTGTGAAATCTCGGAGCTTAACTCCGAAAATGCACCGGATACTGCGTGACTCGAGGACTGTAGAGGAGATCGGAATTCACGGTGTAGCAGTGAAATGCGTAGATATCGTGAGGAAGACCAGTTGCGAAGGCGGATCTCTGGGCAGTTCCTGACACTGAGGCACGAAGGCCAGGGGAGCAAACG
+
ABABAFFCFFFFGFFD?2EACEGEEEGGGFFGBFBBAAEEGHHGHFEGFEGGFHGEFHHFEEEEGH5FB@BBEGGGGHGHHGFGEFFGHFFHHCEEFGGGHHGHGG?FGH?DBD?DGEDGFFDFFHGFHHHGGHGDEHHE>CFGHHEFGC.CC<===<=<GHHHFG;;EGGHHHHCCCHGGGGGGFGFFGGGFGDGGGGGFDFFFFFB;FEFDFFFFFFFFFFFFFFEFEAAAADDFFFFFFFFADEFFF:
@M03896:38:000000000-B4D98:1:1108:28944:11469 1:N:0:175
TACGTAGGTGGCGAGCGTTATCCGGAATGATTGGGCGTAAAGGGTGCGTAGGTGGCAGATCAAGTCTGAAGTAAAAGGTATGGGCTCAACCCGTACTGGCTCTGGAAACTGATCAGCTAGAGAACAGAAGAGGACGGCGGAACTCCATGTGTAGCGGTAAAATGCGTAGATATATGGAAGAACACCGGTGGCGAAGGCGGCCGTCTGGTCTGGATTCTGACACTGAAGCACGAAAGCGTGGGGAGCAAATA
+
A3>3A@FAFF2BE?EA22E2FGGEAAFFGFFGBABBAAAAAEGGHFGGGFCGGHGGEEFHFFGHHHFF3B@BFFBEFGHHHHHHFGHHFFGEGDEEHHBFGCGFHHHHHH?GFDFGFFHGHHBCGHHHFGGHGHGC@A-<-<<CGGCHH0GC:;<;@;CEHGHHF?;;B?BFGGGFFBBFGGGGGD@BBBFFBBBBDEBB?B?BBFFFFFBBBBFFFFFFFFFFFBFFFFFBFDFFFFDFBBBFBDEFFFB
@M03896:38:000000000-B4D98:1:1108:3276:12520 1:N:0:175
TACAGGGGGTGCAAACGTTGCTCGGAATCATTGGGCGTAAAGCGCACGTAGGCGGTCTGTTATGTCGGATGTGAAAGCCCTTGGCTCAACTAAGGAAGTGCATCCGAAACTGGCAGGCTGGAGTACTAAAGAGGGTCGCGGAATTCCCGGTGTAGAGGTGAAATTCGTAGATATCGGGAGGAACACCGGTGGCGAAGGCGGCGACCTGGGTAGATACTGACGCTGAGGTGCGAAAGCGTGGGGAGCAAACA
+
ABABAFABDD@AEGF4A2FAEFHBEEFGGGDGBA1BAAAEGHGFF?EEGHHEGEEEE?BBFGGEFH1>/E?BBFFHHHHHHHHGGGHFHHHHHE2FG0BBFGHGHGGGGGGFGHG?AEGGCGGHHHGHHHGHGGDDG?C?;@@EHHHHG@-BC;;;;;;=FGGGGB;;CEEGGGGEA=;>=DFFFFFF@@DAADADFFFFFD;;FAFF.EFF.BFFFFFBFFFFFFFEFFFBDDFFFF.DFFAEF;ABBA9
@M03896:38:000000000-B4D98:1:1108:10998:17356 1:N:0:175
TTAGATACCCCAGTAGTCCGGCTGACTGACTTAGTCTCCATCTCGTATGCCGTCTTCTGCTTGAAAAAAAAAACTCAACTAAGGTATTCACACCTCCACTAGACACACACCAAATCACGACAGAAGCAAACACATGTCTAACCTCACCAATCACCAACCCATAACAAGTATATTAACACACTCAATACAGTATGTCTGCCACTCTACATACAGATGATAATGACTTCTGCTTAATTACATCTCATGAACAT
+
BCBBBFFFFFBBFGGBEFG2EECAFGGHGFBFFFBFFGHHFFHHHGGHHHHGBEFFDDDDFFCFGHGH?ECEF1@3B3B4333344B4B4343/3??2243BBB422/?/////22?2//></22@2222000/11?1?1??010?<01.<>1<<1.....//0/00/00000000;0/..////00/000000:;;000/0//000000000;090;;00000;009000;0000/:////;/////9//
@M03896:38:000000000-B4D98:1:1108:19635:19144 1:N:0:175
TACGTAGGTGGCAAGCGTTGTCCGGAATTATTGGGCGTAAAGCGCGCGCAGGCGGTCCTTTAAGTCTGATGTGAAAGCCCACGGCTCAACCGTGGAGGGTCATTGGAAACTGGGGGACTTGAGTACAGAAGAGAAGAGTGGAATTCCACGTGTAGCGGTGAAATGCGTAGAGATGTGGAGGAACACCAGTGGCGAAGGCGACTCTTTGGTCTGTAACTGACGCTGAGGCGCGAAAGCGTGGGGAGCAAACA
+
ABBBAFFCFFBCGGEC22EAEGHEFGGGHGFFBBEBAAEFGGHGGFGGGF?EFEEEEEGHHHHHHHFFFGEBBFGHHHHHHGGEEFGHHGHGFHGDHGGGHHHHHHHHHHFDGFGGGCGFFFFGHHHHFHHHHHHHGHFGEHHHHHHGHDCGC;;<:;;;EFGGGC;;CDEFFGGFFFFGGFFFFFFFFBFFAFFFFFFFFFFFFFFFFF/BBFFFFFFFFFFFFFFFEFFFFFFFFFAD=AD?DFFFFFA
@M03896:38:000000000-B4D98:1:1108:19636:19161 1:N:0:175
TACGTAGGTGGCAAGCGTTGTCCGGAATTATTGGGCGTAAAGCGCGCGCAGGCGGTCCTTTAAGTCTGATGTGAAAGCCCACGGCTCAACCGTGGAGGGTCATTGGAAACTGGGGGACTTGAGTACAGAAGAGAAGAGTGGAATTCCACGTGTAGCGGTGAAATGCGTAGAGATGTGGAGGAACACCAGTGGCGAAGGCGACTCTTTGGTCTGTAACTGACGCTGAGGCGCGAAAGCGTGGGGAGCAAACA
+
>AAAAFFCFFABCBF422E?FGHFGGGGHFFF5BEBAAEEGHHGGCGGGFEEGGFEEEHHHHHHHHDFGGBBBFGHGHHHHGGEEEGGHHHGFHGDHGGDGHHHHHGHHHGFGGGGG@F>FGGGHHHHEHHHHHHFHGFFFGHHHHHHHFEGC=<<;;;;AFFFFFA;EFGGEFGBFGFGGFFFFFFF?:BFEFF-CDECFFFFFFFFFF/BFFFFFFFFFFFFFF?EFFFFFFFFFF;AFFFFFDFFFF?
@M03896:38:000000000-B4D98:1:1108:10672:19575 1:N:0:175
TACGTAGGTGGCAAGCGTTGTCCGGAATTATTGGGCGTAAAGCGCGCGCAGGCGGTCCTTTAAGTCTGATGTGAAAGCCCACGGCTCAACCGTGGAGGGTCATTGGAAACTGGGGGACTTGAGTACAGAAGAGAAGAGTGGAATTCCACGTGTAGCGGTGAAATGCGTAGAGATGTGTAGGAACACCAGTGGCGAAGGCGACTCTTTGGTCTGTAACTGACGCTGCGGCGCGAAAGCGTGGGGAGCAAACA
+
ABBBB4B?@DABFGAE2AEAAFFE22AFGBFG53BBAAAEHBFBE0EEEE?EGGEEEG@GDFFHHH4?FGBBB444BFHEGFEEEEDGFGHCFHCD/CCDGHGHBGGGHH?1F?/<CAHGD<CH0D0DHFFFHFHH/<:C::CGBFGGF..;;;;;-;;:.CGBB;.;C@E00;BFF009BBFFFFD9FFFF:@=-99A=->=AFB/;BA/;B9/B99999DDDD.----;9;@-AFA..-9@.-9.BBFA
@M03896:38:000000000-B4D98:1:1108:10653:19581 1:N:0:175
TACGTAGGTGGCAAGCGTTGTCCGGAATTATTGGGCGTAAAGCGCGCGCAGGCGGTCCTTTAAGTCTGATGTGAAAGCCCACGGCTCAACCGTGGAGGGTCATTGGAAACTGGGGGACTTGAGTACAGAAGAGAAGAGTGGAATTCCACGTGTAGCGGTGAAATGCGTAGAGATGTGGAGGAACACCAGTGGCGAAGGCGACTCTTTGGTCTGTAACTGACGCTGAGGCGCGAAAGCGTGGGGAGCAAACA
+
3>A3AFFBFF?BFGAA22AAAFGEAECFHGFGBAABAEEEHFFEFCGEEGECFEEEEEFHHHHHHHFFF4DBBFGFHHHHHGGEGGGFHHHGFH?AEGGGGHHHHFFGFHFFG?<<CCCGGHGGGHBGGHHHEHHHFHGGGGHHHHHFHDEE;;<<-;9;CFGGBFC9EGFGGGGGGGFGDABFEFDAA:FFEADDBDFFFAFDFFFFFEB/:9FFFFFFFFFDD.F?FFFFFABDFD;DFF-9-;AFFFF
@M03896:38:000000000-B4D98:1:1108:10660:19598 1:N:0:175
TACGTAGGTGGCAAGCGTTGTCCGGAATTATTGGGCGTAAAGCGCGCGCAGGCGGTCCTTTAAGTCTGATGTGAAAGCCCACGGCTCAACCGTGGAGGGTCATTGGAAACTGGGGGACTTGAGTACAGAAGAGAAGAGTGGAATTCCACGTGTAGCGGTGAAATGCGTAGAGATGTGGAGGAACACCAGTGGCGAAGGCGACTCTTTGGTCTGTAACTGACGCTGAGGCGCGAAAGCGTGGGGAGCAAACA
+
ABABAFFCFF@CFCG4A2EAFGGEFGGGHHFGBBABAAEEFHHGG?EFGEEEGEFEEEGHHGHFGH@FGFBBBFGHHHHHHGGGGGGGHHHGGHGDGFFFGHHHHHGFHH?DHG/@GCGHGEBDGHHHHHHHHHHFFH0GCFHHHHHHHDEG;;;<:;;;EFFGFFC;DGEGGGGGGGGGGFFFFFFFFFFFEFFFFFFACFFFFFFFFFBFF9FBFFFFFFFFFFFFEFFFAFCFFD:;>A>EFDEFFF?
@M03896:38:000000000-B4D98:1:1108:15230:19639 1:N:0:175
TACGTAGGGCGCAAGCGTTATCCGGAATTATTGGGCGTAAAGAGCTCGTAGGCGGTTTGTCGCGTCTGCCGTGAAAGTCCGGGGCTTAACCCCGGATCTGCGGTGGGTACGGGCAGACTAGAGTGCAGTAGGGGAGACTGGAATTCCTGGTGTAGCGGTGAAATGCGCAGATATCAGGAGGAACACCGATGGCGAAGGCAGGTCTCTGGGCTGTAACTGACGCTGAGGAGCGAAAGCATGGGGAGCGAACA
+
ABBBAFFB@F?ACEEF22EEEGHEEAEGHFFG5BABAAEEAFFHHDHEEEFDHFGGGGGHFEFE>E?FFG/?>FFDGHHHGGGGBFHGGHHHGCBCD?GGHCACCGGEDHE.DCC.CFHFCGFGHHFHGHH:CEFGDEGFEBBFGGFGFFBFC;;;9=::9FFFFF;ABFFFBFFFFBBEDDFFFFF-@DFFFFFFFFEFFFFFFFFFBB.BDFBFFFFFFFFFDD?A9DA@AFFDFFBFFFF.-A;9-@-
@M03896:38:000000000-B4D98:1:1108:24446:20683 1:N:0:175
TACGTAGGGGGCAAGCGTTATCCGGATTTACTGGGTGTAAAGGGAGCGTAGACGGCTTTGCAAGTCTGATGTGAAAGGCGGGGGCTCAACCCCTGGACTGCATTGGAAACTGTGCGGCTTGAGTGCCGGAGAGGTCAGCGGAATTCCTAGTGTAGCGGTGAAATGCGTAGATCTTAGGAGGAACACCAGTGGCGAAGGCGGCTTACTTGACGGTAACTGACGTTGAGGCTCGAAAGCGTGGGGAGCAAACA
+
>1A1>@B1A11>AFFA00A0GGHEGAEFHEDG21A0AAFFFFFGHCEEEEEFH>B>EEGFBBBFFH2B1BBBB2F@@GHGGGCCA@GHHGHGGGCFCGGGHHHHF0DGHH<0DGH.;;-;-;0;GHH?A@@GGBB/;CBB9;@FFFFBBFFBB/9;9999-BFFF;;;;@AF//;F/9BF---A;BB-FF/::@?-@-:=@@;>F99/;BF-9AA?BB/;;-9--9/-9-A;-;-;B-;A----9A;F/;;
@M03896:38:000000000-B4D98:1:1108:24432:20696 1:N:0:175
TACGTAGGGGGCAAGCGTTATCCGGATTTACTGGGTGTAAAGGGAGCGTAGACGGCTTTGCAAGTCTGATGTGAAAGGCGGGGGCTCAACCCCTGGACTGCATTGGAAACTGTGCGGCTTGAGTGCCGGAGAGGTAAGCGGAATTCCTAGTGTAGCGGTGAAATGCGTAGATATTAGGAGGAACACCAGTGGCGAAGGCGGCTTACTGGACGGTAACTGACGTTGAGGCTCGAAAGCGTGGGGAGCAAACA
+
ABAAAFFCB@@>EFCC?2EAGGHEFGGGHHBDBBB3EEGGHHHGGGGGGE?CGEEE?EGGBFFGGHGFFFBBBFGHHHHGGGGGDFHEGFHGGGEGHHHGHHHHHGFFHHGBDHHC@DCCCF0CHHHGGGGGGGFGGGFA;ADFFFFFFFBF;;;;;;;;EFFFFFA;DFFFFEFFFFFFFAFFFFFFFFFFEFFFFFECFFADFFFFFFFFFFFFFFFFFDEFFFFFFFFDAFFFFDADFFFEDDEFFF?
@M03896:38:000000000-B4D98:1:1109:12858:4474 1:N:0:175
TCAGAAACCCTAGTAGTCCGGCTGACTGACTTAGTCTCCATCTCGTATGCCGTCTTCTGCTTGAAAAATAAAACTCAACTGAGTTGTAAAAAACTCCAGTTGACACCACATCGACTACGAAATTGGCTTTACCATATCTCAACCCACAATAGCTAATACCCCACCTGGTCTTAGATCCCCCGGCCCTCCCGCCTACTTCCTACCCCACTATCTCGTCTTCCGTCTTCCGCTTCTCACACAAACCACTAC
+
>1>AAD1C1AFFC1BG3F3A1E??EGDG1FGHFF2FADF111D1BFGH0DG?/E0BE21DA1FFGH1B0FGHHBA111B20@BBE1D1FD@1/BBGGFBB11B@1B?///11>0>>/>//<</11101BG11BBFF2BF2B2B0?/?/?<F1@@2111<?G////000111<=11>11>FC-----.:C:::-.:C099CFB9;...;.;0000.....9;9;;F-B9---;-/////;----9A-///
@M03896:38:000000000-B4D98:1:1109:20069:5305 1:N:0:175
TACGTAGGGGGCAAGCGTTATCCGGATTTACTGGGTGTAAAGGGAGCGTAGACGGCTTTGCAAGTCTGATGTGAAAGGCGGGGGCTCAACCCCTGGACTGCATTGGAAACTGTGCGGCTTGAGTGCCGGAGAGGTAAGCGGAATTCCTAGTGTAGCGGTGAAATGCGTAGATATTAGGAGGAACACCAGTGGCGAAGGCGGCTTACTGGACGGTAACTGACGTTGAGGCTCGAAAGCGTGGGGAGCAAACA
+
AAABAFFBAAD>AFFAE2EEGGHGGEGGHGBD53B3AEGGGHHGHFGGEE?FGEEGC>BDDFFGFGDEBGEFFBFFG1FEFGGCDGHHHHHGGGGH0FHHHHHFF0GGHHDBDFH.:CDCCHHGHGHGGGGG?DFFFFFGDGGFFFFFFFBF;99;@;;;EFFFBB;;AFFFFFFFFFBF?.FFFFFEA;FBAFFAAAECFFAFFFFFFF9>;AFFFFFFFBEEEF/FFFFCBFFFBDAADCD?;AEFFFF
@M03896:38:000000000-B4D98:1:1109:20071:5324 1:N:0:175
TACGTAGGGGGCAAGCGTTATCCGGATTTACTGGGTGTAAAGGGAGCGTAGACGGCTTTGCAAGTCTGATGTGAAAGGCGGGGGCTCAACCCCTGGACTGCATTGGAAACTGTGCGGCTTGAGTGCCGGAGAGGTAAGCGGAATTCCTAGTGTAGCGGTGAAATGCGTAGATATTAGGAGGAACACCAGTGGCGAAGGCGGCTTACTGGACGGTAACTGACGTTGAGGCTCGAAAGCGTGGGGAGCAAACA
+
ABA?AFFABB?>2EFF22ECFGHFEFGGHHDBBBF3EEHHHHHGHGGGGECEGEDC0>FGGFGHHHDFDHHGHF4DF1?/EEGGFGHFGHHGGGEHGGFHHHHHHFHHHHDBDGH?ACCDDGGGHHHGGGGGGGGGGGFB;@CFFFFFFFFFF;9;9;:;AFFFFBA;AFFFFFFFFFFFBDFFFFFE9;FFA@@FFFFFFFFFFBF:BFFFFFFFFFFFFFFFFF/;9EA;>FD.BDDDFFFFADFFFFF
@M03896:38:000000000-B4D98:1:1109:19452:6960 1:N:0:175
TACGGAGGATCCAAGCGTTATCCGGAATCATTGGGTTTAAAGGGTCCGTAGGCGGCCTTATAAGTCAGTGGTGAAATCTCCTAGCTCAACTAGGAAACTGCATTGAAACTGTAGGGCTTGAATTATTAGGAAGTAACTAGAATATGTAGTGTAGCGGTGAAATGCTTAGATATTACATGGAATACCAATTGCGAAGGCAGGTTACTACTAATGGATTGACGCTGATGGACGAAAACGTGGGTAGCGAACAG
+
>AA3AAABBFFFFFFF22E2GGGEEEGGHHGGBBF2FEHHGHHGHGHGGHGDEEEE?EHHFHHFGH4B4FBFFBGHHHGGFGHFHHHHHHHGHGFFGGHGHB?F3?GHH3F44DGEGEH/0GFG3?GD?GB3<CD@DDFF<FHGBHHHFHHHG??<?<>.GHGDFFH1F=D1<FGH1G0CCGF0GHGGFH0D<-A@GGFACGGBFBFGFFBB0;00;;BF.9..ABFF/CBAFF-/-..:@;9.9-=BDF/
@M03896:38:000000000-B4D98:1:1109:19431:6961 1:N:0:175
TACGGAGGATCCAAGCGTTATCCGGAATCATTGGGTTTAAAGGGTCCGTAGGCGGCCTTATAAGTCAGTGGTGAAATCTCCTAGCTCAACTAGGAAACTGCCATTGAAACTGTAGGGCTTGAATTATTAGGAAGTAACTAGAATATGTAGTGTAGCGGTGAAATGCTTAGATATTACATGGAATACCAATTGCGAAGGCAGGTTACTACTAATGGATTGACGCTGATGGACGAAAGCGTGGGTAGCGAACA
+
ABAAAABCCFFFGGGF22ECEGHFEEGGHFFGBFG2FFHHGHHGHGGEFHGGF0EEEGHHHHHHHH4BDG?BFGHFGHHFBGHEHHHHFFHFHHGFHGFGHHHHHHGHHHBBFGF3?BFFCGHHHHHHHHGFHHHHHDHH>FGFFHGDGFDCF@1@<<?>FGHHFDFGHFHHHHHHH0DDCFFHHGGHHHHGHFCGGACF?CGGGBBFFG0;C;9:FFGGG?CAEGFFFGFABDFFFFFFFFFFAF-@BDB
@M03896:38:000000000-B4D98:1:1109:17380:8160 1:N:0:175
TACGGAGGGTGCAAGCGTTAATCGGAATTACTGGGCGTAAAGCGCACGCAGGCGGTTTGTTAAGTCAGATGTGAAATCCCCGGGCTCAACCTGGGAACTGCATCTGATACTGGCAAGCTTGAGTCTCGTAGAGGGGGGTAGAATTCCAGGTGTAGCGGTGAAATGCGTAGAGATCTGGAGGAATACCGGTGGCGAAGGCGGCCCCCTGGACGAAGACTGACGCTCAGGTGCGAAAGCGTGGGGAGCAAACA
+
ABAAAABBCAA>CGGE??EEFGHFFGGGHHFFBBFAAAFGHHHGGCFGGGGGECCEGGEHHHHHHHDGHHHHHHHHHHHHGGGGGGHHHHHHGHGHGGHHHHHHHHHHHHGHHHHHGHHHHHFHHHHHGGGGHHCGGFFFFFFFFFFFFFBFF;;;;;;@EFFFFFDDDFFFFFFFFFFFFFFFFFFFF@FFFCFFFFFFFFFDFFFEFFAC-BFFFFFFFFFFFFFFFFBCDCFFFFFFFFFFFDEFFF?
@M03896:38:000000000-B4D98:1:1109:17366:8171 1:N:0:175
TACGGAGGGTGCAAGCGTTAATCGGAATTACTGGGCGTAAAGCGCACGCAGGCGGTTTGTTAAGTCAGATGTGAAATCCCCGGGCTCAACCTGGGAACTGCATCTGATACTGGCAAGCTTGAGTCTCGTAGAGGGGGGTAGAATTCCAGGTGTAGCGGTGAAATGCGTAGAGATCTGGAGGAATACCGGTGGCGAAGGCGGCCCCCTGGACGAAGACTGACGCTCAGGTGCGAAAGCGTGGGGAGCAAACA
+
>AA?>AABBAAABGFA22EEAEHFFEFGHGDD53FAAEEFGHHGG0EEGFGGE@CEEGGHHHFHGHFHGHHGHGGHHHHHGGGGGGHGGHHHHHGEGGFGHHHHHHHHHHGFHHHEGGFFGFHHHHHHGGGGHH.<ADFFFFFFFFFFFFFFB;;;@@;BEFFFFFDDFFEFFFFFFFFFFFFFFFFFFBFFFFFFFFFDFFFCFFBEEFFA-9AAFFFFFFFFFFFFB/BDFFFDFDFFFFFFFFEFBFF
@M03896:38:000000000-B4D98:1:1109:9232:8382 1:N:0:175
GACGAGCCACACAAACGTTATTCGGAATTACTGGGCTTAAAGGGTGCGTAGGCGGCGCGGAAAGTTGGGTGTGAAAGCCCTCGGCTCAACCGAGGAATGGCGCCCAAAACTACCGTGCTGGAGGAAGACAGAGGTGAGCGGAACTCAGGGTGGAGCGGTGAAATGCGTTGATATCCTGAGGAACACCGGTGGCGAAAGCGGCTCACTGGGTCTTTTCTGACGCTGATGCACGAAAGCTAGGGTAGCGAACG
+
AAAABBBDBF?A?AEA24FFCGHGFEGGHFDBBABABFGHHHHGHFGGGFGGGEAE/>E>EEGHGHBFCEEEGHHHGHHHHHGFGGGFGHHBDCDGHGFFH@CDGGHHHHGDFFDAGEFFGGFD.GAGHHHHHGFHHHGC;ADBFGFFCF/AA9;;9;;;EFFFBF;;D;FFFFFFFEFFEFFFFFFFF;BFAFFFFFFFFFDAFFFFFFFFFFFFFFFFFFFFFFFFFFBADDDFFFEFFFBBEF9@B@9
@M03896:38:000000000-B4D98:1:1109:9248:8394 1:N:0:175
GACGAGCCACACAAACGTTATTCGGAATTACTGGGCTTAAAGGGTGCGTAGGCGGCGCGGAAAGTTGGGTGTGAAAGCCCTCGGCTCAACCGAGGAATGGCGCCCAAAACTACCGTGCTGGAGGAAGACAGAGGTGAGCGGAACTCAGGGTGGAGCGGTGAAATGCGTTGATATCCTGAGGAACACCGGTGGCGAAAGCGGCTCACTGGGTCTTTTCTGACGCTGATGCACGAAAGCTAGGGTAGCGAACG
+
3>>3A>ADBF?AAAAAA4FGAGHGFEGGHFDBBBAAFFGHHHHGHFGGGFGCF0E@/>EE@EFHFG4BEEEEGHGGHHHEGHGDFFFEFFHCCFGGHGFFHCCFGGGHHHCDC>CCEEEFCGHGDHEHHHHHHGFHHHGC;;@BFGFFFFB??.;;;;;;EFFFFFA;D-AFFFFFFBFFEFFFFFFFF9>DACFCADFFAF;ABFFBFFBFFBFFFFFFFFDFFFFFFFEFFFFFFBFFFEFFAB@BFF;
@M03896:38:000000000-B4D98:1:1109:9229:8399 1:N:0:175
GACGAGCCACACAAACGTTATTCGGAATTACTGGGCTTAAAGGGTGCGTAGGCGGCGCGGAAAGTTGGGTGTGAAAGCCCTCGGCTCAACCGAGGAATGGCGCCCAAAACTACCGTGCTGGAGGAAGACAGAGGTGAGCGGAACTCAGGGTGGAGCGGTGAAATGCGTTGATATCCTGAGGAACACCGGTGGCGAAAGCGGCTCACTGGGTCTTTTCTGACGCTGATGCACGAAAGCTAGGGTAGCGAACG
+
>AA3AAADFF?AAAFA24FBEGHFFEFGHGDDBABABBFGEFGGFFEEEEE?FAE@/>E>EEEHGH4BEEEEGGGHHHHHHGGDFFGEFFH><@CCFGFGHCGGGDHGHHGDC><<CEFGCGAD.CGHHHHHFEGEBGGC?BD@FFFCBF/9;;.;;;.9AFFFEB9;ADFFFFFFFEFB.FBFFFDD@;BF;@DFA?FDFFAAFFFFFFFFFBFBFFFBFFAAADFFEFB;ADDDFFFBF.;;;;;@CF=
@M03896:38:000000000-B4D98:1:1109:7736:10976 1:N:0:175
TACAGAGGTCTCAAGCGTTGTTCGGATTCATTGGGCGTAAAGGGTGCGTAGGTGGTGACGCAAGTCTGGTGTGAAATCTCGGAGCTTAACTCCGAAAATGCACCGGATACTGCGTGACTCGAGGACTGTAGAGGAGATCGGAATTCACGGTGTAGCAGTGAAATGCGTAGATATCGTGAGGAAGACCAGTTGCGAAGGCGGATCTCTGGGCAGTTCCTGACACTGAGGCACGAAGGCCAGGGGAGCAAACG
+
ABAAAFFBFFFFBDGDA2EAEGHFGEGGGF5FBBGAEAEEHHHGHFFGGGGG5FEEFABBBEECGHBF3BGHGHHHHHGFGFEEFHHHGFFHHDCDEGFHHHGHGGCGGHFGDDCAGEHHGEDD@GFFHHHGFHHGEGHHDEGGHHHGHGAEC<==DD=GFHHHFGCCFGFHHGGEGCGGGGGGGFGFGGGGGGGGGDGGFF;CFFFFBFEFFFFFFFFFFFFFFFFFFFFDFF.AEFFFFFFFFDFFFF.
@M03896:38:000000000-B4D98:1:1109:25584:12298 1:N:0:175
TACGAACTGTGCAAACGTTATTCGGAATCACTGGGCTTACAGGGTGCGTAGGCGGCCAGACAAGTAGGGTGTGAAAGCCCCCGGCTTAACCGGGGAATGGCGCCCTAAACTGTATGGCTGGAGTGAGATAGGGGTGTGCGGAACTTCCGGTGGAGCGGTGAAATGTGTTGATATCGGAAGGAACGCCGGTGGCGAAAGCGGCACACTGGATCTCAACTGACGCTGAGGCACGAAAGCCAGGGGAGCGAACG
+
BBBBAADAFFFF5FBAE4AFCGHGCEEGH5BDBBAABFFGCFBCFCEGGGGGFECECFHHAFFGFHBFEFGFGHHHHHHHGGGGGGGHHGHGGGC@AGEGHCDGDGFFFHG1?GF1??FFDC<>FFGDHHFHHGGC?DFGDCCAHHGGGA-AC9;CCD;D?FFGB9CFGGGGFFFFDFEDFFFFFFCFD>>D;@BAA9BA-DCCFFFFFF;FFFBBFFFFFFFFDFFFEFFDDDAAFFFAA.;?-A@AAB-
@M03896:38:000000000-B4D98:1:1109:19739:13579 1:N:0:175
TACGTAGGGGGCAAGCGTTATCCGGATTTACTGGGTGTAAAGGGAGCGTAGACGGCTTTGCAAGTCTGATGTGAAAGGCGGGGGCTCAACCCCTGGACTGCATTGGAAACTGTGCGGCTTGAGTGCCGGAGAGGTAAGCGGAATTCCTAGTGTAGCGGTGAAATGCGTAGATATTAGGAGGAACACCAGTGGCGAAGGCGGCTTACTGGACGGTAACTGACGTTGAGGCTCGAAAGCGTGGGGAGCAAACA
+
ABAAAFFBBB?>2CEF22EEEGHFFGGGHHDFBBAAEEHHGHHGHGGGGGCEG?1@?>FFFFBGGHEBGFHGHFHHG1F/EEDGDGHGGHHGGEFHGGHHHHHHGHFHHHDBDHH.;CCCAGFGHHHGDGGGGGGGGGF?:ADFFFFFFFFFB:;;;;;@FFFFFFA;AFFFFFFFFFFFFFFFFFFEABFFA>BBFFEFFFFFFFFFFFFFFFFFFFFFF?FFEFFFFFF@-FFDFD9AFFFFBAEFFF.
@M03896:38:000000000-B4D98:1:1109:19718:13582 1:N:0:175
TACGTAGGGGGCAAGCGTTATCCGGATTTACTGGGTGTAAAGGGAGCGTAGACGGCTTTGCAAGTCTGATGTGAAAGGCGGGGGCTCAACCCCTGGACTGCATTGGAAACTGTGCGGCTTGAGTGCCGGAGAGGTAAGCGGAATTCCTAGTGTAGCGGTGAAATGCGTAGATATTAGGAGGAACACCAGTGGCGAAGGCGGCTTACTGGACGGTAACTGACGTTGAGGCTCGAAAGCGTGGGGAGCCAACA
+
ABAAAFFBABDAAFFF??EEEGHFFEGGHFDBBBB3EEAGGHHGGGGGGGFEGDEECEFGFFFHFG@FBFFGHFFGF1F/E@FDCCHHGHHGGGEEFGFGHHHHGCGGHHDBDGG?;DFCDFGGHHHG@?BGGGGGGGC?:;AFFFFFFB/BB:;;>:;;AF/BBF::9=AFFFFFFFFFF9BFFFDE:;FBAD-@DFFFFFFFFB;;BFA=@AEEFFFBFDFFFFF.EEFB@FFDFFFFFFAAFF.B9EE
@M03896:38:000000000-B4D98:1:1109:19728:13598 1:N:0:175
TACGTAGGGGGCAAGCGTTATCCGGATTTACTGGGTGTAAAGGGAGCGTAGACGGCTTTGCAAGTCTGATGTGAAAGGCGGGGGCTCAACCCCTGGACTGCATTGGAAACTGTGCGGCTTGAGTGCCGGAGAGGTACGCGGAATTCCTAGTGTAGCGGTGAAATGCGTAGATATTAGGAGGAACACCAGTGGCGAAGGCGGCTTACTGGACGGTAACTGACGTTGAGGCTCGAAAGCGTGGGGAGCCAACA
+
>>AAACFAA?2>AFAF2AE?GGHEEEGGHHDDBB2AEFH5FHHEHDEAEE?FGE?00>BFBBEFFHFG3BGGHBGHF1?/EED/ADHGGHHGGFEFGFGGHDGHHE00<CDBDHH.;;@AAGFHHHHA@?D-C?GFB.;-;;>EFFFFFBBF;;;B-;:;AFBFFB.;.-.:BFF/;BFFDDFFFFFEA;FFEAFFFFFAABFFFFB;BFFFCFFABBFBF?EA;./9AEA@9BDDFAAD--@EFD.B.A.
@M03896:38:000000000-B4D98:1:1109:27782:17600 1:N:0:175
TTAGAAACCCCTGTAGTCCGGCTGACTGACTTAGTCTCCATCTCGTATGCCGTCTTCTGCTTGAAAAAAAAAACCATACTTCAGTAAAAACCCCCTCATTTTATACAACATCAACTATTAAATATTCTTTACTATCCATCTAACACATCGCACGAATCCCCCCCACATGTATCACACACACGTCTACTCCTGTAACTCCACACTCCCGTATCTCTCACTTCTTCTATGTCTATCCTCTCCACCATATACA
+
BBBBBFFFFAAA2AGEBDF2AE?E4GGHBGFD5GDGGDFFFDGGFGGHFEGEEGHGFDFFHHCFBFGFA@EGF??1332444434444?3/?/>///B3444B4BB43B?2222232333333332@2222@2222222222?11</11?//>-....11>.<@C..000000:00/..;:-../.009/0/0090000//:./:/9..-:9/;///://;///////9/9//////////...//////
@M03896:38:000000000-B4D98:1:1109:16109:20421 1:N:0:175
TACGTAGGGGGCGAGCGTTATCCGGAATGATTGGGCGTAAAGCGCGCGCAGGCGGCCGCTCAAGCGGGACCTCTAACCCCGGGGCTCAACCCCGGGCCGGGTCCCGAACTGGGCGGCTCGAGTGCGGTAGGGGAGAGCGGAATTCCAAGTGTAGCGGTGAAATGCGCAGATATTTGGAAGAACACCGATGGCGAAGGCAGCTCTCTGGGCCGTCACTGACGCTGAGGCGCGAAAGCCGGGGGAGCGAACAG
+
ABBABFFBB2>>E?FE?2EEFGHFEEEFHHHH5BFBA>EFGHHGGFGGGGGGEE?E>>>BBCHHHFGFCCDHHHGGGHHGGGDGDGHGGHHGGGADG-BDFABGGGFFFABFFFDFDFFDC.9AFF-99A.99A-.AE-;@@.:BFBBF9/;;/B9-.;99BFBB9D-B-FE9F9/9BFBAFB9FF>BBA.B;=-9;AFDDFFBF/;/;;A-;BDF//BF.A9:..AAFF--9;.;F-99;---:-9-@-/
@M03896:38:000000000-B4D98:1:1109:16119:20440 1:N:0:175
TACGTAGGGGGCGAGCGTTATCCGGAATGATTGGGCGTAAAGCGCGCGCAGGCGGCCGCTCAAGCGGGACCTCTAACCCCGGGGCTCAACCCCGGGCCGGGTCCCGAACTGGGCGGCTCGAGTGCGGTAGGGGAGAGCGGAATTCCAAGTGTAGCGGTGAAATGCGCAGATATTTGGAAGAACACCGATGGCGAAGGCAGCTCTCTGGGCCGTCACTGACGCTGAGGCGCGAAAGCCGGGGGAGCGACCAG
+
>AA3>FFBA2>>E?CA2AEEEGHEEEEFGHHHB1AAA>EFEHHFECGEEGE/?><E><BBB?GHHDGG@CDHHHEGFHHFGGGGCGHFCFHGGC?BB?;?BABEGGFBBE/;EFB;?BFB;99AFB?..9EFFF-A.A@=-;9/BF;;9/;//9;;;.;;BFFBB?A@BBEBFFFBF//FFEBBFFB?=DBB=?@-AAFDFEFFFFB/9:A@BBDFFFFFD.DF..;ABB--;;9;A-@B-;--AB@-;@9
@M03896:38:000000000-B4D98:1:1109:5604:21295 1:N:0:175
GACGAGCCACACAAACGTTATTCGGAATTACTGGGCTTAAAGGGTGCGTAGGCGGCGCGGAAAGTTGGGTGTGAAAGCCCTCGGCCCAACCGAGGAATGGCGCCCAAAACTACCGTGCTGGAGGAAGACAGAGGTGAGCGGAACTCAGGGTGGAGCGGTGAAATGCGTTGATATCCTGAGGAACACCGGTGGCGAAAGCGGCTCACTGGGTCTTTTCTGACGCTGATGCACGAAAGCTAGGGTAGCGAACG
+
AAA?ADDDBF?AAACA24FFCGHFGEFGHFDFBBAABFFGGHHGHEEGEGGGGEE?/>EEEEGHGHEF>EEGGGHGHHHHHHGFFFGDGFGGGCFCGGGGHCDGFGHGHHGFCC@<GEGGGGFFGHGHHHHHHGFHHHHGADGDGGFFFF/AB.;=;;;CFFFFFF:ADAFFFFFFFEFFFFFFFFFFFDFDFFBA@DFFFFFDFFFFBEFFFBFFFFFFFFFFFF/FFFFADFFDFFFFFFB:AB:;>B-
@M03896:38:000000000-B4D98:1:1109:11450:26819 1:N:0:175
TACGTAGGTGGCGAGCGTTATCCGGAATTACTGGGTGTAAAGGGTGTGTAGGCGGGACTTCAAGTCAGATGTGAAAATTGCGGGCTCAACCCGCAACCTGCATTTGAAACTGAGGTTCTTGAGAGTCGGAGAGGTAAATGGAATTCCCGGTGTAGCGGTGAAATGCGTAGATATCGGGAGGAACACCAGTGGCGAAGGCGATTTACTGGACGACAACTGACGCTGAGACACGAAAGCGTGGGGAGCAAACA
+
A1>AABFAF@1B111A00AEGGHAEFGFGFDGBB/0BAFG2FHGHFFGFHH1B/>>>EFGFDFHGHHGHHHHHHHHGHHEHCGGCCHEFHHGCB/<C0?GHHHHHHHHGHFGGBA0FGHG=D<<C<FA@@-<EGHHHGHF0CGHHHHHCC@@;;9;-;;AAFFGGGE.A?EGGBCE=-9-@?FFFFF?9B//9-;=;BF?>=FEB9;///A--99-9FFF/-AB---;/9:;-ABA/--9@@<--99BBF?
@M03896:38:000000000-B4D98:1:1109:11455:26836 1:N:0:175
TACGTAGGTGGCGAGCGTTATCCGGAATTACTGGGTGTAACGGGTGTGTAGGCGGGACTTCAAGTCAGATGTGAAAATTGCGGGCTCAACCCGCAACCTGCATTTGAAACTGAGGTTCTTGAGAGTCGGAGAGGTAAATGGAATTCCCGGTGTAGCGGTGAAATGCGTAGATATCGGGAGGAACACCAGTGGCGAAGGCGATTTACTGGACGACAACTGACGCTGAGACACGAAAGCGTGGGGAGCAAACA
+
AAAAA11>DD?BE1E0AAE?GGHEEEGGHB1GH1AAEECF2AACEAEEHHHEF//>EEFGGGHHFHBBGGF2FFFFDFFFFCGGGCGHHHH/<B@?CAGGFHHHHHGFHF>FGECBFGDG=11CGGH?CCCCCEHHFH0;;CHHHCGF;@99;:;9--;;.CFFB;9:C@.FFF/A>;;@@FFFFFFE;;B/:@@-@BA-=?-E:BB//BF;;@;9;FFBFBA--9AFFFB99BBAB--;@-@99AABFFA
@M03896:38:000000000-B4D98:1:1110:14484:5314 1:N:0:175
GACGAGCCACACAAACGTTATTCGGAATTACTGGGCTTAAAGGGTGCGTAGGCGGCGCGGAAAGTTGGGTGTGAAAGCCCTCGGCTCAACCGAGGAATGGCGCCCAAAACTACCGTGCTGGAGGAAGACAGAGGTGAGCGGAACTCAGGGTGGAGCGGTGAAATGCGTTGATATCCTGAGGAACACCGGTGGCGAAAGCGGCTCACTGGGTCTTTTCTGACGCTGATGCACGAAAGCTAGGGTAGCGAACG
+
AAAAADDDCFFACF44A4BE4AGBGFGGHG5B532ABBFBFGHGGAFGEEAEH000EEEEEF@?BB4?E//><4?FFGHEGFGDFEGBGHHFD@CFHFFHFACDDGHHHHFG1>ACAEEDBC<<ACCACFFHCA:ACCC@-AFCFGGFEF/.9.;;;9;-;FFF//;;D-EFFFFFF/BBEFEFFFFF=9@.ADFFDFFBF;@AFFBBBEFFF;/;BFFFFFFFFDBB/BBADFD.B9FFFE9FEFAACF;
@M03896:38:000000000-B4D98:1:1110:19310:6468 1:N:0:175
TACGTAGGTAGCGAGCGTTATCCGGAATTACTGGGTGTAAAGGGAGTGTAGGCGGGACTTCAAGTCAGATGTGAAAATTACGTGCTCAACCCGCAGCCTGCATTTGAAACTGATGTTCTTGAGAGTCGTAGAGGTAAATGGAATTCCCGGTGTAGCGGTGAAATGCGTAGATATCGGGAGGAACACCAGTGGCGAAGGCGATTTACTGGACGACAACTGACGCTGAGACACGAAAGCGTGGGGAGCAAACA
+
ABAABFFBD5BBECEE22A2FGHEEEGGHHDB5BB3EEHHHHHG1B1BGGFFHEEEGG1BFHHHGH4FGGBBBFHH34F3BF0FFFHGHHF/E<@/>FHHHH1GHHHHHHGH12@>FFGFFGB/G<FD/?FFHHGHH11>>FGHHHH1.<<CC<==<;;AEHHHFC;=CBGGGG0.;ABGGGGGG/D.CFFFABBBBFAB=-:EFFFF/9;--9-;AFFFFFFFFDF/F.;;@FDAFDFFBBBFBDFFFF?
@M03896:38:000000000-B4D98:1:1110:14825:6528 1:N:0:175
TACGAAGGGGGCTAGCGTTGTTCGGAATTACTGGGCGTAAAGCGCACGTAGGCGGACTATTAAGTCAGGGGTGAAATCCCGGGGCTCAACCCCGGAACTGCCTTTGATACTGGTAGTCTCGAGTCCGGAAGAGGTGAGTGGAATTCCGAGTGTAGAGGTGAAATTCGTAGATATTCGGAGGAACACCAGTGGCGAAGGCGGCTCACTGGTCCGGTACTGACGCTGAGGTGCGAAAGCGTGGGGAGCAAACA
+
ABAAABCCCC2>EGGC?2E2EEHEEGGGHGB55BBAAAEEHHHGG0EEFGFFHFGG>>FGHHHHHH4BFBEEFGHHHHHGGEGCCDHFGHHGGCDGGGGFHHHHHHFHHHF1>FGBFGFGCGDGHHGCGGGHHGCGFHFFCFHHHHHFGA?E;;;;9;;;FGFGGB;;CFEGGGGGF:DFFAFFFFFFFFFFEFFFFFEAFCFFFFFFBF0F=@=BDFFFFFFFFFFEFFFDFFFFFFFFFFFF;DFFFFF
@M03896:38:000000000-B4D98:1:1110:10386:6793 1:N:0:175
TACGGAGGATCCAAGCGTTATCCGGATTTATTGGGTTTAAAGGGTGCGTAGGCGGCTTATTAAGTCAGGGGTGAAAGACGGTGGCTCAACCATCGCAGTGCCCTTGATACTGATGAGCTTGAATGAACTAGAGGTAGGCGGAATGTGACAAGTAGCGGTGAAATGCATAGATATGTCACAGAACACCGATTGCGAAGGCAGCTTACTATGGCTTTATTGACGCTGAGGCACGAAAGCGTGGGGATCAAACA
+
>AAA1AAD?F>CDCGA00AAF3FE0EAFHF2F1BA/ABFGHH1EGFEE/EE?GEEGEEEHHHHHBD@B00>EGFHH10FE/EFEGGHGHHH?GE?EF/CGGH0FGC1FHHFG>FGHHGGGGG1GH1F1FHHHFFCGEFDCACGGH00=G0<<====-=;;EHHHHF;=GHHHHHHGF0FFFGGGGGG@@GGGFEAG@FAFFFF/F;B;BF/-;FBF/BFBFFBF-B-9EEABBAFFFBFF?@@FAAFFFF?
@M03896:38:000000000-B4D98:1:1110:10396:6810 1:N:0:175
TCCGGAGGATCCAAGCGTTATCCGGATTTATTGGGTTTAAAGGGTGCGTAGGCGGCTTATTACGTCAGGGGTGAAAGACGGTGGCTCAACCATCGCAGTGCCCTTGATACTGATGAGCTTGAATGAACTAGAGGTAGGCGGAATGTGACAAGTAGCGGTGAAATGCATAGCTATGTCACAGAACACCGATTGCGAAGGCAGCTTACTATGGTTTTATTGACGCTGAGGCACGAAAGCGTGGGGATCAAACA
+
>1>>>A1>AFFFF11A00E0AGGB0EEGHBFF1F//BFGHHHGGHEEEEEE?GEG?/EGHHH2/>GCE0FEEGFEG1FG/EEGEFGHBFFHFHH/CC/?BFGGFHFGHHG>2221FCF@FFFGHHHFFHHHGFFCGFE>--<<<0DGHF0=<=;0<;:;;CFHF;;0<FF/CFFBFGBFFFBBFFFB9AAGGF.@=-B?ABFBFFFBFFE//;F:BFF/9BBBBAB-9AEFB?BF?F-;9@;----ABBBA
@M03896:38:000000000-B4D98:1:1110:10378:6812 1:N:0:175
TACGGAGGATCCAAGCGTTATCCGGATTTATTGGGTTTAAAGGGTGCGTAGGCGGCTTATTAAGTCAGGGGTGAAAGACGGTGGCTCAACCATCGCAGTGCCCTTGATACTGATGAGCTTGAATGAACTAGAGGTAGGCGGAATGTGACAAGTAGCGGTGAAATGCATAGATATGTCACAGAACACCGATTGCGAAGGCAGCTTACTATGGTTTTATTGACGCTGAGGCACGAAAGCGTGGGGATCAAACA
+
>AAAAABBBFFFCBDC22EEEGHEAEGGHFDGBBF2FFHHFHHGHFEEFGG?GFE@@EHHHHHHHH4BEFEEFEHHFGH?FEHEGGGEFGHGHG?E?ACFGHHHHHGHHHFDGEFGGGFGGGHHHHHFHHHEGGFGB/?@>ACGFFFHH0=.==<=-;;;CGHHHC;GHHHHHHHGGBFFEFGGGFG?FGGGFGGGFDEFFFFFFFFFFFE/FFFFFFFFF?DFFFEEFFFA.ADAFDFFFFFFDEFFFFA
@M03896:38:000000000-B4D98:1:1110:9818:10466 1:N:0:175
TACGGAGGGTGCAAGCGTTAATCGGAATTACTGGGCGTAAAGCGCACGCAGGCGGTTTGTTAAGTCAGATGTGAAATCCCCGGGCTCAACCTGGGAACTGCATCTGATACTGGCAAGCTTGAGTCTCGTAGAGGGGGGTAGAATTCCAGGTGTAGCGGTGAAATGCGTAGAGATCTGGAGGAATACCGGTGGCGAAGGCGGCCCCCTGGACGAAGACTGACGCTCAGGTGCGAAAGCGTGGGGAGCAAACA
+
BCBABBCCCAAAFGFC22EAFGHFEEFGHHDD5BBAAEEFHHHGGCEEGGGCGGGGGGGHHHHHHHFFFGEBBGHHHHHHGGGGEGHHGHHHHHGHHGHHHHHHHHHHGHDBGHHHGHHHHFFHHHHFFGGEHHDDDFCAABFFFFFFFFFF;;;;;;9;AFFFFFAADFFFEFFFFFFFFFFFFFFFF@=AFFCFFFE@BFFFFFFFFFFFFADDFFFFFADDFFFFBFB@9@=DFFFFFFF?DFFFFF.
@M03896:38:000000000-B4D98:1:1110:9833:10479 1:N:0:175
TACGGAGGGTGCAAGCGTTAATCGGAATTACTGGGCGTAAAGCGCACGCAGGCGGTTTGTTAAGTCAGATGTGAAATCCCCGGGCTCAACCTGGGAACTGCATCTGATACTGGCAAGCTTGAGTCTCGTAGAGGGGGGTAGAATTCCAGGTGTAGCGGTGAAATGCGTAGAGATCTGGAGGAATACCGGTGGCGACGGCGGCCCCCTGGACGAAGACTGACGCTCAGGTGCGAAAGCGTGGGGAGCAAACA
+
3AA3A3ABDA?AFGBCA2E2AGGB2BAFHG5553AAAAAEGFGEE?EEGCEEGGGGGGGHHG4BBFBF3@3BB4EGGHHHEGG?EEHHBGHHHHGGHGCGHHHGHDG>GHGDHHHBFGBGGF<GGHGB?CFEGG?@C;-.9;/:FFFBBB/;;:;;-;;;AFFFFFADDBEFBBFFFBBA.AFFFF/D?=BFFBB-@BB==;BBBBB?.BAB--9A/BB99.DAD.9BFBF-A--A/A.9-=9A-DEBBFA
@M03896:38:000000000-B4D98:1:1110:15309:11834 1:N:0:175
TACGGAGGATCCAAGCGTTATCCGGATTTATTGGGTTTAAAGGGTGCGTAGGCGGCTTATTAAGTCAGGGGTGAAAGACGGTGGCTCAACCATCGCAGTGCCCTTGATACTGATGAGCTTGAATGAACTAGAGGTAGGCGGAATGTGACAAGTAGCGGTGAAATGCATAGATATGTCACAGAACACCGATTGCGAAGGCAGCTTACTATGGTTTTATTGACGCTGAGGCACGAAAGCGTGGGGATCAAACA
+
AAAAAABCCFFFCFFA22EEGGHFEEGGHFFG5BA2FEHHGHHGHFEFFGCDHFGCEEGHHHHHHH4BFGEEGHHHFGH?EEHFHHHFGHHGHH?E???BGHHGHHHHHHFFFFGBGGFFGGHHHHHFHHHHFHFGE/F@>AFGFGHHHBDCD===<;=AEHHHFFCGHHHHHHHFGFGGFGGGGGGAGGGGFFGGFDAFFFFFFFFFFFE0BFFFFFFFFFDFFFEEFE?;DDFDFFFFFFFFFEFFFFF
@M03896:38:000000000-B4D98:1:1110:14727:11863 1:N:0:175
TACGGAGGGTGCAAGCGTTAATCGGAATTACTGGGCGTAAAGCGCACGCAGGCGGTTTGTTAAGTCAGATGTGAAATCCCCGGGCTCAACCTGGGAACTGCATCTGATACTGGCAAGCTTGAGTCTCGTAGAGGGGGGTAGAATTCCAGGTGTAGCGGTGAAATGCGTAGAGATCTGGAGGAATACCGGTGGCGAAGGCGGCCCCCTGGACGAAGACTGACGCTCAGGTGCGAAAGCGTGGGGAGCAAACA
+
AAAA>ABB?>A>FGBF22AAAGHBBAFFHHBDBAAAAAEEGHHGG0EEFGGEGCEGFEEFGHHGDG4BG@BBBFGHHHHHE@EEEGHHHHHFFGEGHGHFGFGGHGHGHHGDGHFFGFGH0G<GHGHHFDFGGFG@FF9AAFFFFFF9/F/;B;/;;-;@EFFFBF;;DFFFFFFFFFFFFBFFFFFD@@DD;>9;DBA@=CFFFF>9ABF-BBFABFFBFDDDD?FFFFFF?BB9FDAAFCF.>;EFFF.
@M03896:38:000000000-B4D98:1:1110:14727:11881 1:N:0:175
TACGGAGGGTGCAAGCGTTAATCGGAATTACTGGGCGTAAAGCGCACGCAGGCGGTTTGTTAAGTCAGATGTGAAATCCCCGGGCTCAACCTGGGAACTGCATCTGATACTGGCAAGCTTGAGTCTCGTAGAGGGGGGTAGAATTCCAGGTGTAGCGGTGAAATGCGTAGAGATCTGGAGGAATACCGGTGGCGAAGGCGGCCCCCTGGACGAAGACTGACGCTCAGGTGCGAAAGCGTGGGGAGCAAACA
+
>AAAAABBB?A>FGF4?2AEFGHBAFFGHHBB5BAAAAEEHHHGG0EEEC?@EECEGGGHGHHHHHDBFEDBBFGHHHHHGGGGEGHHHHHFGHFHHGHHHHHGHFFHFH?BCGG2FFFF?FGHHHHGFDFAGFDCGAFFEFBFFFFF;F/BB;;;@;;;AFFFFFA;DFFFFFFFFFFFFFFFFFFD>DFFADC;-DE=-;BFFFBA.FF---;AFFFFFFFDDDFEFFF99@BABDDD>AAEAD.BBF.
@M03896:38:000000000-B4D98:1:1110:26605:16804 1:N:0:175
GACGAGCCACACAAACGTTATTCGGAATTACTGGGCTTAAAGGGTGCGTAGGCGGCGCGGAAAGTTGGGTGTGAAAGCCCTCGGCTCAACCGAGGAATGGCGCCCAAAACTACCGTGCTGGAGGCAGACAGAGGTGAGCGGAACTCAGGGTGGAGCGGTGAAATGCGTTGATATCCTGAGGAACACCGGTGGCGAAAGCGGCTCACTGGGTCTTTTCTGACGCTGATGCACGACAGCTAGGGTAGCGAACG
+
>AAAADDDBF?A?ECA24FFGFHGBEDGHEA55BBABBGFHHHGGFEEGGGGHGGG?FGG?EFHHHFGG/A>EGFFHHHHHHGFFFFBFFHBBBCCFGHHGDDGGFHHHGFFCFCAEDFDG<CC.;EEHFHFGGBG0GFD;9A@FFFFGE/A=.;;;;;@EFFF9B;;AB.BBBFFFFBFFB9A;BFFFDFFAD99;DFDFFFFBBFFFFFFFFFFFFF/;DDFF9FFFB9A.-;;EFFBFFFFFBC-;;-
@M03896:38:000000000-B4D98:1:1110:26596:16819 1:N:0:175
GACGAGCCACACAAACGTTATTCGGAATTACTGGGCTTAAAGGGTGCGTAGGCGGCGCGGAAAGTTGGGTGTGAAAGCCCTCGGCTCAACCGAGGAATGGCGCCCAAAACTACCGTGCTGGAGGAAGACAGAGGTGAGCGGAACTCAGGGTGGAGCGGTGAAATGCGTTGATATCCTGAGGAACACCGGTGGCGAAAGCGGCTCACTGGGTCTTTTCTGACGCTGATGCACGAAAGCTAGGGTAGCGACCG
+
3>>AADADFF@AAA4A24FFECHFFEFGHF5553AABFGFHHHGHFFEEFAEH0A@/FFE///FGGBB>//>?4FBGGHGHHGFFFFHGHH//<B/?FGHC/CCGGGGEG<GCFDACCE=<..<.:..C/GCC.C.:GC@A;@AFGF0BF/9;.;;-9;999FFF;;;DA.B/BFFFB/;./.9;BDFB@FFAF=-;DF.-9;D;BFBBAFFFFFFFFF/BFDDA.BFF9:9...;FFFBFEF/EB>9-;9
@M03896:38:000000000-B4D98:1:1110:24650:18461 1:N:0:175
TACGTAGGTGGCAAGCGTTGTCCGGAATTATTGTGCGTAAAGCGCGCGCAGGCGGTCCTTTAAGTCTGATGTGAACGCCCACGGCTCAACCGTGGCGGTTCATTGGAAACTGGGGGACTTGAGTACAGAAGAGAAGAGTGGAATTCCACGTGTAGCGGTGAAATGCGTAGAGATGTGGAGGAACACCAGTGGCGAAGGCGACTCTTTGGTCTGTAACTGACGCTGAGGCGCGAAAGCGTGGGGAGCAAACA
+
>>>>>C1AFB1B1ACA11A0AGHE0AAFHFCF122BBBBEGGFAE/AAEE@/E>/>>EGGHHGHHHGFFFBBBFG1FEEGEGG<>ECFFHHG/G?/>>//?FHHGC1?1F=10<>-<<C<<D0=0DGFHHGEHEBFBGFC:G:CGGF;GBECC9;;-99-90CBBBCCE@GGBBFFF/BEFB-;;FBEFFFE-;@---;9@=@BFF;B99///;BBBFB/B-AA?-FAE?=>-@9AFAFB@-=E-;A//;-
@M03896:38:000000000-B4D98:1:1110:24656:18478 1:N:0:175
TACGTAGGTGGCAAGCGTTGTCCGGAATTATTGGGCGTAAAGCGCGCGCAGGCGGTCCTTTAAGTCTGATGTGAAAGCCCACGGCTCAACCGTGGAGGGTCATTGGAAACTGGGGGACTTGAGTACAGAAGAGAAGAGTGGAATTCCACGTGTAGCGGTGAAATGCGTAGAGATGTGGAGGAACACCAGTGGCGAAGGCGACTCTTTGGTCTGTAACTGACGCTGAGGCGCGAAAGCGTGGGGAGCAAACA
+
BCBBBFFCFF@CCFFE22E2CGGFCEGGHCFG5BAAAAEEHFHGGCGGGGC0EEGEEEHHHHHHHHGFHFDBBFHHHHHHHGGFGGGGGHHGGHGGHGGGHHHHHHEGFG?FGFGFCCHHHGCDDHHHHHHHFHHFFHFHGHHHHHHHHDCC;;:;;;;AEFGGFFA;EFGGGFGFGGGGGFFFFFFFFFFFEFFFFFFFFFFFFFFFFFBFFFFFFFFBBDFFFDFFFFFDF>BDFFDFCFFFFFFFFF;
@M03896:38:000000000-B4D98:1:1110:24275:20691 1:N:0:175
GACGAGCCACACAAACGTTATTCGGAATTACTGGGCTTAAAGGGTGCGTAGGCGGCGCGGAAAGTTGGGTGTGAAAGCCCTCGGCTCAACCGAGGAATGGCGCCCAAAACTACCGTGCTGGAGGAAGACAGAGGTGAGCGGAACTCAGGGTGGAGCGGTGAAATGCGTTGATATCCTGAGGAACACCGGTGGCGAAAGCGGCTCACTGGGTCTTTTCTGACGCTGATGCACGAAAGCTAGGGTAGCGAACG
+
3>>>>3>AFC?AEABA24FGFFHBAAFGHGA55BBBBBBFGGFEHFEEFEF1FAEE?EGEEE@FFGDF>/E>?4GBFBFEFHGDFGDEFGHGCCFCFFGHF@CCDGCGHHF<FG<.CCED<C.<<C..CGCGC.CGFGC@9;@?BFCB/9/9@9.;;;;;9/BFFF;;ABEFFFFFFFBFFFFFFFFF;;BFABDFFFFABDCAFFF;B.;BFFFFFBBFF?ADADFBFBB.AFAA;9B/9A9B.;9;-@-
@M03896:38:000000000-B4D98:1:1110:24290:20700 1:N:0:175
GACGAGCCACACAAACGTTATTCGGAATTACTGGGCTTAAAGGGTGCGTAGGCGGCGCGGAAAGTTGGGTGTGAAAGCCCTCGGCTCAACCGAGGAATGGCGCCCAAAACTACCGTGCTGGAGGAAGACAGAGGTGAGCGGAACTCAGGGTGGAGCGGTGAAATGCGTTGATATCCTGAGGAACACCGGTGGCGAAAGCGGCTCACTGGGTCTTTTCTGACGCTGATGCACGAAAGCTAGGGTAGCGAACG
+
>AAAABDDBF?AAFFA24FFCGHFBEFGHE555BBABBGFGHHGHFEGFEFDHEEE/EFGEGGHHH4FE/>>?GHHHHHHHHGDFFFEGHHGFGGCGFHHHCGGGGHHHHGDCFDACEEGCCCCAGFFHHHHHG/GHHHC;CGFGGGFBF/AA9;;-;;@EFFFFF;;DAFFFFFFFFFFEFFFFFFFFCFFFFFFFFFFFFFFFFFFFFFFFFFFFFFFFFFFFFFFFFFEFFFFFFFFFFFBAB;BFFA
@M03896:38:000000000-B4D98:1:1110:14088:22692 1:N:0:175
TACGTAGGCAGCAAGCGTTGTTCGGAGTTACTGGGCGTAAAGGGTGTGTAGGCGGTTCTTTAAGTTTGCTGTGAAATCTCCCGGCTTAACCGGGAGGGTGCGGTGAATACTGAGGGACTAGAGTACGGGAGAGGAAAGTGGAATTCCTGGTGTAGCAGTGAAATGCGTAGATATCAGGAGGAACACCGGTGGTGTAGACGGCTTTCTGGACCGTAACTGACGCTGAGACACGAAAGCGTGGGTAGCAAACA
+
ABABBFFCFFBAABF4E2A?2FGEFEFEHFAD5AAAEAEEEHHGGAAEEGFGHGGEGFGHHGFH@FHHGHEBBFFGHHDHHHGGGGGHHHHGGG<E<B?FDB??DFHFHHFDFGCEGFHFGFGFDFAEGDGDDGF0/FDGHFHHHHHHHHFF;<;<C;<;CCFGGGECDGGGFGFBFBBEGDFFGGGGG:ADDEEFFFFFFFFFFFFFFFFFFDFFFFFFFFFFFFFF9BB;9AAAFDDDCF;BABFFFFF
@M03896:38:000000000-B4D98:1:1110:24351:26115 1:N:0:175
TACGGAGGGGGCTAGCGTTATTCGGAATTATTGGGCGTAAAGGGCGTGTAGGCGGCTTCGTGTGTCCCATGTGAAAGCCCTCGGCTCAACCGGGGAACTGCATGGGAAACTGCGGAGCTTGAGTCCGGGAGAGGTGAGTGGAATTCCCAGTGTAGCGGTGAAATGCGTAGATATTGGGAGGAACACCGGTGGCGAAGGCGGCTCACTGGACCGGTACTGACGCTGAGACGCGAAAGCCAGGGGAGCAAACG
+
BCBCCBCCCC@DEGGC?2EEFFHF2BFFHHBF5BBBAAEEGHGGGEEEEHHHHGGCCGHEFF/FFHHHDGBBBFGFGGHGHGGGFGGGHHHGGGG?DFHGHHHGGHFHHH=DBA<<@DHHHGBDGGDGCGGGD?/CBFFFEFFGGGGGGFFFF0;;-;;AEFGF/B;;ADEFEFFFFEFFFAFFBFDF@CFFADFCFFFFAFFFFFFFFF?F>DAFA/BBFFDFFFFFEDBB>A;AFFFFFD@DCAEF/A.
@M03896:38:000000000-B4D98:1:1110:24321:26118 1:N:0:175
TACGGAGGGGGCTAGCGTTATTCGGAATTATTGGGCGTAAAGGGCGTGTAGGCGGCTTCGTGTGTCCCATGTGAAAGCCCTCGGCTCAACCGGGGAACTGCATGGGAAACTGCGGAGCTTGAGTCCGGGAGAGGTGAGTGGAATTCCCAGTGTAGCGGTGAAATGCGTAGATATTGGGAGGAACACCGGTGGCGAAGGCGGCTCACTGGACCGGTACTGACGCTGAGACGCGAAAGCCAGGGGAGCAAACG
+
BBBBBAAD@>>AEGG3?22AC5EFFEEGHGFF5AFBAAABEGHGFEECEGDFHFGG?EHEFE?GGHHH3?3BBFGGHGGFGHGDFFFBBFGFGGGAAFFHHHHGHHGGGH1FF.<>@CAGFGCDHHGGCGFGAA/CFFBB;B0CFGFGGGFE;;;;;9;AAFFGFF:;ADFFFFFFFFEFFB.FBFFF@9AFFDABADFFFFFDBFBBBF?FB@B=AFFFFFDDDDABFDFDCCFFFFFF??;D=;AB9F.
@M03896:38:000000000-B4D98:1:1110:10147:26843 1:N:0:175
TACGTAGGTGGCAAGCGTTGTCCGGAATTATTGGGCGTAAAGCGCGCGCAGGCGGTCCTTTAAGTCTGATGTGAAAGCCCACGGCTCAACCGTGGAGGGTCATTGGAAACTGGGGGACTTGAGTACAGAAGAGAAGAGTGGAATTCCACGTGTAGCGGTGAAATGCGTAGAGATGTGGAGGAACACCAGTGGCGAAGGCGACTCTTTGGTCTGTAACTGACGCTGAGGCGCGAAAGCGTGGGGAGCAAACA
+
AAAAAFFBFD?CBFCE22E2EGHEEEEGHBFD5BABAAEFGGGEE?EEFGC0EEEEFEGHHHHHHHBBBGFBBGHHHHHHHGGEEEFFGHHGFHDFFDBDGHHHDFDFGHFDG=@<C<FGFGFG0DDGGGGHHGHFFHFHGHHHHHHGH?CGC:;;;;9;EGGGGFC;ADGGEFFCFFFGGDFFBFFEA;BFA@DFCFA@DFFFFFFFFF9FFFFFFFFFFDDFFFFEFCCC:BAAFDDFFFF9:AAFFFE
@M03896:38:000000000-B4D98:1:1110:10150:26863 1:N:0:175
TACGTAGGTGGCAAGCGTTGTCCGGAATTATTGGGCGTAAAGCGCGCGCAGGCGGTCCTTTAAGTCTGATGTGAAAGCCCACGGCTCAACCGTGGAGGGTCATTGGAAACTGGTGGACTTGAGTACAGAAGAGAAGAGTGGAATTCCACGTGTAGCGGTGAAATGCGTAGAGATGTGGAGGAACACCAGTGGCGAAGGCGACTCTTTGGTCTGTAACTGACGCTGAGGCGCGAAAGCGTGGGGAGCAAACA
+
AAAAAFFB@42BF4F422A2EGGE?EFGHBDD5B2BAAFEEGFEF?E?FGC?EEEEEEGHHHBFFHBB3FBB?44FHHHHEGGEGEFHHHHGGG?AGGDFGFHGD1?FGG?1F1<//<FGFF1>1FDFFFCGHHFHFCDGCG0DGFGGHCCC;;=;;:::CGGGFGD9C@.0FGGGGGF?FGFGFFGGFBB/9-B--;E@D;=AFBBB/EBBFFFFFFF9BAADFAFA?9-;;B=AFDAFFDAA9AEFFFA
@M03896:38:000000000-B4D98:1:1111:16780:5176 1:N:0:175
TACGTAGGTGGCAAGCGTTGTCCGGAATTATTGGGCGTAAAGCGCGCGCAGGCGGTCCTTTAAGTCTGATGTGAAAGCCCACGGCTCAACCGTGGAGGGTCATTGGAAACTGGGGGACTTGAGTACAGAAGAGAAGAGTGGAATTCCACGTGTAGCGGTGAAATGCGTAGAGATGTGGAGGAACACCAGTGGCGAAGGCGACTCTTTGGTCTGTAACTGACGCTGAGGCGCGAAAGCGTGGGGAGCAAACA
+
ABBBAFFAFFBFGGGCCAECFGFEEGFGHFFGBFGFEFGGHHHGGCFGG>E@EEGEEGHHHHHHGHFHHHHHHHHHHGGHHGGGGGGFGHHGGFCDEGCDHHHHHGHGHH?DHFCFG@FFFGGGHHHHHHHHHHFGGHFFEHHHHH0CH:.;;;CGACCDGGGGBF:=CDFGGFFFFFFGFFFFFFF?AFFFEFFFFBEDFFFFFFFFFF/FFFFFFFFFFFFFFFFFEAFFDFFFFF.;:@FEAAEFBF.
@M03896:38:000000000-B4D98:1:1111:16762:5187 1:N:0:175
TACGTAGGTGGCAAGCGTTGTCCGGAATTATTGGGCGTAAAGCGCGCGCAGGCGGTCCTTTAAGTCTGATGTGAAAGCCCACGGCTCAACCGTGGAGGGTCATTGGAAACTGGGGGACTTGAGTACAGAAGAGAAGAGTGGAATTCCACGTGTAGCGGTGAAATGCGTAGAGATGTGGAGGAACACCAGTGGCGAAGGCGACTCTTTGGTCTGTAACTGACGCTGAGGCGCGAAAGCGTGGGGAGCAAACA
+
3AA?AFFAFDAFGGFGGEEEFGDEEDEFHADFBFFGEEECEFHGGEEEGEEEEEGEFFHHHHFGBGFFHHGGHFHGHHHHHGGGGGGEFHHG??CDEGGDGCGHHHHFFHGFHE@CG>F<>DFDGHFGFHFFHHHHFFFFCFCGFFHEH.:;;/;GFBCDEFBFFFA;DBCFFCC;CBCAFABAFFF?FBBFA>BCFFFFFFFBFFFFF;/9BFFFFEBBFFFBFDFF?@@CA;;9BDDDABFEFFEFFF;
@M03896:38:000000000-B4D98:1:1111:16781:5195 1:N:0:175
TACGTAGGTGGCAAGCGTTGTCCGGAATTATTGGGCGTAAAGCGCGCGCAGGCGGTCCTTTAAGTCTGATGTGAAAGCCCACGGCTCAACCGTGGAGGGTCATTGGAAACTGGGGGACTTGAGTACAGAAGAGAAGAGTGGAATTCCACGTGTAGCGGTGAAATGCGTAGAGATGTGGAGGAACACCAGTGGCGAAGGCGACTCTTTGGTCTGTAACTGACGCTGAGGCGCGAAAGCGTGGGGAGCAAACA
+
3AA3>FCAFFAFFGGFCEEEEGGE?EEGHADHBBABEEEFHHHGG0EEGE@@EEEEEEFHHHHHGHDFHHHHHGHHHGHHFG?EEEGHGHHD??>CCDCDGFFHHHHHHG?1GCACD@>>>FGHHHHHFHHHHHGHBHFECFHGGF0CG..:;:;CA@EDGFFGBFC;ABGGFGFCB09EDDFFFFD?ABBBABFA;DFFFF-AF/9BFEB/FFFFFFFB;DFBDD..ACABC;-.9AADAFCEFD?BFFA
@M03896:38:000000000-B4D98:1:1111:18978:6417 1:N:0:175
TACGTAGGGGGCGAGCGTTATCCGGAATGATTGGGCGTAAAGCGCGCGCAGGCGGCCGCTCAAGCGGGACCTCTAACCCCGGGGCTCAACCCCGGGCCGGGTCCCGAACTGGGCGGCTCGAGTGCGGTAGGGGAGAGCGGAATTCCAAGTGTAGCGGTGAAATGCGCAGATATTTGGAAGAACACCGATGGCGAAGGCAGCTCTCTGGGCCGTCACTGACGCTGAGGCGCGAAAGCCGGGGGAGCGAACAG
+
AAAAAFFBBBBDEGFEECGGGGHEFGFGHH5GCFGFEFGGHHHGG?FEGE@EEEEGCCCG>BGFGGDGD@>FHHG>DGHGGACCAFHGHGHDD@9@DBDA?9;EGGFFFFFB?AD->BFCBDFEFFFDFDFFFDADDAB@@@EFFFFFF//9;;:@B:@EFFFFBDABDFFFFFFFFBBBFFFFFFFAFFFFFFBAAAAADFFFFFF/;EEDFFDFFFFFDADDDFEEFFFD=BFFFFFFFFFFFFACFFB
@M03896:38:000000000-B4D98:1:1111:14469:6662 1:N:0:175
TACAGGGGGTGCAAACGTTGCTCGGAATCATTGGGCGTAAAGCGCACGTAGGCGGTCTGTTATGTCGGATGTGAAAGCCCTTGGCTCAACTAAGGAAGTGCATCCGAAACTGGCAGGCTGGAGTACTAAAGAGGGTCGCGGAATTCCCGGTGTAGAGGTGAAATTCGTAGATATCGGGAGGAACACCGGTGGCGAAGGCGGCGACCTGGGTAGATACTGACGCTGAGGTGCGAAAGCGTGGGGAGCAAACA
+
AAABBFABDDDAGGGF?CGCA3FBABFGH5EGDBGBEAEEHHHGG0E0B?F1F>EE>?BBBGGEFGGEEFGGHHGFDGHHGHHBB3GFHEGHHFGBGBBBBFGHHG?EGGHFHGH?/??<?0GGHGGHFGGHH.?DFC@-;:@GHHHHD?-;99FBB9/;CFBGGGE:B?EFGFGGA-;@CAFFFFFFFFAA9B;D;DFADFADFFFFFEBB9BFFFFFFFDDAD.;.;ABD?=;AFADFAFF.-;EFBF?
@M03896:38:000000000-B4D98:1:1111:14452:6672 1:N:0:175
TACAGGGGGTGCAAACGTTGCTCGGAATCATTGGGCGTAAAGCGCACGTAGGCGGTCTGTTATGTCGGATGTGAAAGCCCTTGGCTCAACTAAGGAAGTGCATCCGAAACTGGCAGGCTGGAGTACTAAAGAGGGTCGCGGAATTCCCGGTGTAGAGGTGAAATTCGTAGATATCGGGAGGAACACCGGTGGCGAAGGCGGCGACCTGGGTAGATACTGACGCTGAGGTGCGAAAGCGTGGGGAGCAAACA
+
>AAAAF>>?@DAFGGB2EFCECGEAEFGHEFGFBFFEEEEGHHGGAA>BFFFHEE>>?BBGHHEFHEE?EEGGHGFFFGGHHFGGHHFHCFC?FCGF?BBGGBGHG/CBBFD<GFDD??<?FFGHHFGFGBGG.<DG-A-:A:EHGGFEA-;;;BBFC;EFFGFGC;;CEEGGCFFABDC;DFFBFFFFDFFFFF-@DFC;DFFFFFFFFBB.;FFFFFFFFFF?DF?FEFD.@-;FDDFFFFEFDEFFF.
@M03896:38:000000000-B4D98:1:1111:14469:6683 1:N:0:175
TACAGGGGGTGCAAACGTTGCTCGGAATCATTGGGCGTAAAGCGCACGTAGGCGGTCTGTTATGTCGGATGTGAAAGCCCTTGGCTCAACTAAGGAAGTGCATCCGAAACTGGCAGGCTGGAGTACTAAAGAGGGTCGCGGAATTCCCGGTGTAGAGGTGAAATTCGTAGATATCGGGAGGAACACCGGTGGCGAAGGCGGCGACCTGGGTAGATACTGACGCTGAGGTGCGAAAGCGTGGGGAGCAAACA
+
ABAAACADBDBCGGFEACGECBFEEEGGHFFHCGGFEEEEHHHGG0A>BBF?GGGEEEFFGHGEFGEEEEFGHHHHHFFGFHGGHHHGHFGHGGCHGBBBGHFHGGGGDFFFHHHFDAFC?FFHHHFGFGHHGHGGG?C?:;AFHHGHGG-;;;FFGGFEGGGGGF;;FGGGGFFEDA@FFD:FFFFFFDFFFFFFFFFFFAFFFCDFFFFF.FFFFFFFFFDFDFFFFFFFDF@DFFFFFFFFADEFFF.
@M03896:38:000000000-B4D98:1:1111:23367:9922 1:N:0:175
GACGAGCCACACAAACGTTATTCGGAATTACTGGGCTTAAAGGGTGCGTAGGCGGCGCGGAAAGTTGGGTGTGAAAGCCCTCGGCTCAACCGAGGAATGGCGCCCAAAACTACCGTGCTGGAGGAAGACAGAGGTGAGCGGAACTCAGGGTGGAGCGGTGAAATGCGTTGATATCCTGAGGAACACCGGTGGCGAAAGCGGCTCACTGGGTCTTTTCTGACGCTGATGCACGAAAGCTAGGGTAGCGAACG
+
AAAAADBBFFBAEGFEEFGFGGGGGFFGHGFFCFFGHHHHHHHGHFFGGFA?GEE@/EEE/EEEBGFGGFGEGHHHHGGHHGFFGGGGHHHGDBCCF???G@DGFC>FGGGFFGGAECCD<CCCAHFHHHHGHGFHHHHCACC@FFFFFF/:;;AFGDADFFFFFF;;D;EFFFFFFB;BEFFFFFFABCCDABDFFFFFFFFFFBBBFFFFFFFFFFFFFFDFFFFFFFBA.D9DFFFFFFFFFF;@DC>
@M03896:38:000000000-B4D98:1:1111:23349:9927 1:N:0:175
GACGAGCCACACAAACGTTATTCGGAATTACTGGGCTTAAAGGGTGCGTAGGCGGCGCGGAAAGTTGGGTGTGAAAGCCCTCGGCTCAACCGAGGAATGGCGCCCAAAACTACCGTGCTGGAGGAAGACAGAGGTGAGCGGAACTCAGGGTGGAGCGGTGAAATGCGTTGATATCCTGAGGAACACCGGTGGCGAAAGCGGCTCACTGGGTCTTTTCTGACGCTGATGCACGAAAGCTAGGGTAGCGAACG
+
1>>1A>>1CC1AEFGCEF0FGGG00E0AGFDG2B0ABG1DGHHFEFEEEBABGEA/@F@/>EEG1F1B>E/<<GFFFFHGBHGCFGGHHGHCGGG@0<<FG@<CCEEGHHHHGHC..<<0/.<CAGFGHHGHCECAG.:C-;AAGGFB/./;-;;F?@;9EFFF/FA;B=EFFF9BBBB9AFFFFFF?99@-A9@@?FFF;@@;9FBBF-FBFBBBFFFFFFFFFFFFFFB;AAA?FFFFA?;B9:-;;@-
@M03896:38:000000000-B4D98:1:1111:4356:10619 1:N:0:175
TACAGAGGTCTCAAGCGTTGTTCGGATTCATTGGGCGTAAAGGGTGCGTAGGTGGTGACGCAAGTCTGGTGTGAAATCTCGGAGCTTAACTCCGAAAATGCACCGGATACTGCGTGACTCGAGGACTGTAGAGGAGATCGGAATTCACGGTGTAGCAGTGAAATGCGTAGATATCGTGAGGAAGACCAGTTGCGAAGGCGGATCTCTGGGCAGTTCCTGACACTGAGGCACGAAGGCCAGGGGAGCAAACG
+
ABAAABFAFFFFFGGFCAEECEGEEGEGHGFHFGFFEFEGGHGGFFEGFEACDFFAFHGEEE0EGHGF3FGHGHHHFGFFHGACEHHGHFGGG>@?>EGFHHFHGGCGFHFDFGDDGC@>??DCDHFHHHGHHHHDEGHA<<FFHHHHHD.<<<DGGGGHFHHHFG.;CCFHGHHFGC:EGFFG?FGFGGGFFCFDGGEAFD;BFFBBBFEFFFFFFFFFFEFFBBFAEF?A:AADFFFEEDFFADEFFF:
@M03896:38:000000000-B4D98:1:1111:19832:18114 1:N:0:175
TACGTAGGTGGCGAGCGTTATCCGGAATTACTGGGTGTAAAGGGTGTGTAGGCGGGACTTCAAGTCAGATGTGAAAATTGCGGGCTCAACCCGCAACCTGCATTTGAAACTGAGGTTCTTGAGAGTCGGAGAGGTAAATGGAATTCCCGGTGTAGCGGTGAAATGCGTAGATATCGGGAGGAACACCAGTGGCGAAGGCGATTTACTGGACGACAACTGACGCTGAGACACGAAAGCGTGGGGAGCAAACA
+
ABAAAFFBFFBFGGGEECGFEGGEEGEGHGFFFFGBEFHHHHHGHAEEHFFFHFGG?EHHHHHHGHEHHHHGHHHHHHHEHGEGGGHGHHHGG>?@DGGGHHHHHHHHHHGHHHGFHFFGFFFHHHGDGGGGGGHHHHGFGFHHHHHHGG-;;;FFGGEGGGGGGF;;EGGGGFGEFFFFFFFFFFFEFFFFEFFFFFFFFFFFFFBBFFFFFFADFFFFFFFFFFFFFFFAAFFFFFDFFFFE@DFFFFA
@M03896:38:000000000-B4D98:1:1111:22950:18334 1:N:0:175
TTAGATACCCGGGTAGTCCGGCTGACTGACTTAGTCTCCATCTCGTATGCCGTCTTCTGCTTGAAAAAAAAAAATACAAAGAATAATGTAATTTTGTATGTGTATAGTACTGAACTATAAAATAAGTATTAGTTTGTATCCTTTAATACTGACTACCACTACGATTACTATGATGACTGTTCATGAATATACATACACTACAGATTAATAGATCTATTATTTCTAAATGTCTTACGATAAAAATAACATAA
+
BCBCCFBBBFADGGGFFGBAAAAAAFGGBBAFBGFHHHFDGFHHHFBGHFBEEEGFBFGFFGHFBFBB>>>>/>133333330343444444444B?444444444D?44B332232?33333233>2222222@2222222D>11?111111110011100....>111<1110000000=0000000000000:0:0/:00000000000;:00000000;000090900000.:...000.;0000;0
@M03896:38:000000000-B4D98:1:1111:23243:19752 1:N:0:175
TACGTAGGGGGCAAGCGTTATCCGGATTTACTGGGTGTAAAGGGAGCGTAGACGGCTTTGCAAGTCTGATGTGAAAGGCGGGGGCTCAACCCCTGGACTGCATTGGAAACTGTGCGGCTTGAGTGCCGGAGAGGTAAGCGGAATTCCTAGTGTAGCGGTGAAATGCGTAGATATTAGGAGGAACACCAGTGGCGAAGGCGGCTTACTGGACGGTAACTGACGTTGAGGCTCGAAAGCGTGGGGAGCAAACA
+
AAAAAFFAAABAEGGF?AFGEFHEEFGGHHFFCGFCEFHHFHGGHEEEEE?CGBEE?EFFBFGFGHHHGHGGHHHFFHH/EEDDACHGHGHGGE.>GGGGGHEHHHFHHHGFDGH?:=;;=GFGHHHADGGGGGFFFG;-;;BFFFFFFB/;;;BFFBFFFFFFFB9;ADFFBBBFF/BFFDFFFFFEABFF;@@FFFE;;BCFFFB/9FFAFFEFFFFFF?AA.ABFFFF@BFFAFFFFFFFF;;AFFF;
@M03896:38:000000000-B4D98:1:1111:23248:19769 1:N:0:175
TACGTAGGGGGCAAGCGTTATCCGGATTTACTGGGTGTAAAGGGAGCGTAGACGGCTTTGCAAGTCTGATGTGAAAGGCGGGGGCTCAACCCCTGGACTGCATTGGAAACTGTGCGGCTTGAGTGCCGGAGAGGTAAGCGGAATTCCTAGTGTAGCGGTGAAATGCGTAGATATTAGGAGGAACACCAGTGGCGAAGGCGGCTTACTGGACGGTAACTGACGTTGAGGCTCGAAAGCGTGGGGAGCAAACA
+
AAAAAFFABBCBGGGEECGEFGFEEFGGHGBFFGGFEFHHHHHGGEGGGE?CFEEECEHHFFFFFHHGHGGGHHGGFHH@EEFGGGHGHHHFGEFHGFGFHHHHHHGGHHDBDGH.:;;;AGFGHHHGDGGGFGGGGG;-;;@FFFFFFB0;;;FFFDADFFFFFFA;AFFFFFFFFFFFFDFFFFFEFFFFFFFFFFFFFCFFFFFFFFFFFFFFFFFFFBFFFFFFEFFDAFFFFFADFFFEDFEFFF.
@M03896:38:000000000-B4D98:1:1111:12992:20058 1:N:0:175
GACAGAGGCCTCAAGCGTTAGGCGGAATCACTGGGCTTAAAGCGTGTGTAGGCGGATCGTTAAGTGCCTTGTGAAATCCCACGGCTTAACTGTGGAACGGCTGGGCATACTGGCGGTCTTGAGCCATCTAGGGGCGACTGGAACAAACGGTGGAGCGGTGAAATGCGTAGATATCGTTTGGAACGCCAATGGTGAAAACAGGTCGCTGGGGATGAGCTGACGCTGAGACACGAAAGCCAGGGGAGCAAACG
+
AAAAAFCAAAFFGGGFEEGEGGHEFFGGHBBFFEGFGHGGHHHGGEEGGFFGHGGEEGFGHHGFFGHHHGFGGHHHGGGFCGGEGGGGHFHHHFFGGFEEFGCCDFCGGHHFHGFG?ACG1DGGHGHHHGFGGGGGGCFAGFHHHHGGCAACE.EFGGAF9FFFFCC;;@EFF9BEFEF.AFFFDFFDFFFFBFFFFFFEFF:BBC.ADFFFFE0B9BFFFFFD.AFFFFF.-AD?BFF.?DFB=D.FFA.
@M03896:38:000000000-B4D98:1:1111:13011:20062 1:N:0:175
GACAGAGGCCTCAAGCGTTAGGCGGAATCACTGGGCTTAAAGCGTGTGTAGGCGGATCGTTACGTGCCTTGTGAAATCCCACGGCTTAACTGTGGAACGGCTGGGCATACTGGCGGTCTTGAGCCATCTAGGGGCGACTGGAACCAACGGTGGAGCGGGGAAATGCGTAGATATCGTTTGGACCGCCAATGGTGACAACAGGTCGCTGGGGATGAGCTGACGCTGAGACACGCAAGCCAGGGGAGCAAACG
+
>AABBBBABAFFCFGBEEGE24GE2EAFH53DD22AFGFB5DDEGAACFD53BAE00>BFAG??BBGGGGGGHG44BFB33F@EGGGEFGHGHBB?BB<?<BCD?F0F1?>FHAB@/>CGB1GHHH1FHE1FFECG?;@E.:/:9:9C?-9:9.;/-:---;.;F/AA.9;/99/:BAED.//.@9@-@/9BFB//9;A.../;-9..999.9./999B/9..9.9A/9...99--99....-.-:9BB9.
@M03896:38:000000000-B4D98:1:1111:23470:20090 1:N:0:175
GACGAGCCACACAAACGTTATTCGGAATTACTGGGCTTAAAGGGTGCGTAGGCGGCGCGGAAAGTTGGGTGTGAAAGCCCTCGGCTCAACCGAGGAATGGCGCCCAAAACTACCGTGCTGGAGGAAGACAGAGGTGAGCGGAACTCAGGGTGGAGCGGTGAAATGCGTTGATATCCTGAGGAACACCGGTGGCGAAAGCGGCTCACTGGGTCTTTTCTGACGCTGATGCACGAAAGCTAGGGTAGCGAACG
+
>AAAADDBFFBAEFFFECGGFFHGGGFGGA5GCFFGHHHGHHHGHFEGGE?AGEEE/EEEEGGHGHGGGDEEGGHHHGGGHHGDFGGGHGHGFBCDGFFFH@CCFDFGGHFHFHGACDCDCGFFDHEFHHHHGEFEFHC--;ABFGFFFF/:-;CFAFADFFFFFB;;DAFFFFFFFBBBEFFFFFFFF@BDAFFFFFFFFFDAFFBFFFFFFFFFFFFFFFFFADBBFFEAADDDFFFFFFFB;B:C=DA
@M03896:38:000000000-B4D98:1:1111:17292:22666 1:N:0:175
TACGGAGGGTGCAAGCGTTAATCGGAATTACTGGGCGTAAAGCGCACGCAGGCGGTTTGTTAAGTCAGATGTGAAATCCCCGGGCTCAACCTGGGAACTGCATCTGATACTGGCAAGCTTGAGTCTCGTAGAGGGGGGTAGAATTCCAGGTGTAGCGGTGAAATGCGTAGAGATCTGGAGGAATACCGGTGGCGAAGGCGGCCCCCTGGACGAAGACTGACGCTCAGGTGCGAAAGCGTGGGGAGCAAACA
+
ABAAABCCCBCCGGFCECFECFGFEGFGHGCHCBGFEEGFHHHGG0EEGEFEFGGFGGGHHHHHGHEHHHHGHHHHGHHHGGGGGGHGHHHHHHGHHFHHHHGHHHHHHHGHHHHHGFGGGHHHHHHHFGGGHHGCCFCFFFFFFFFFFF0;;BFFFFDFEFFFFF;ADFAFFFFFFFFFFFFFFFFFFDDFFFFFFFFFCFFBC@:AEFFFFADAFFFFFFFDFFFFFFFFDCDFFFAAFFFEBDEFFFA
@M03896:38:000000000-B4D98:1:1111:22138:24364 1:N:0:175
GACGAGCCACACAAACGTTATTCGGAATTACTGGGCTTAAAGGGTGCGTAGGCGGCGCGGAAAGTTGGGTGTGAAAGCCCTCGGCTCAACCGAGGAATGGCGCCCAAAACTACCGTGCTGGAGGAAGACAGAGGTGAGCGGAACTCAGGGTGGAGCGGTGAAATGCGTTGATATCCTGAGGAACACCGGTGGCGAAAGCGGCTCACTGGGTCTTTTCTGACGCTGATGCACGAAAGCTAGGGTAGCGAACG
+
>>A?AADBFFB>EFFAEFGGEGGF4EBFGFBFCFFFGHHFFHHGGAEFEEAEGGE?>FEE@FEGBGFGEFFGGGGFHGFEGHCDFGGGHFGDDBCCGFF1G@DFGGGFGGCG1F@CEC<=<<GA.GGFHHHHHGFHFHC?;ADAFFBFBF/;;;AFDFDFFFBFFF;;ACFFFBBFFBBBEB;FFFDDFDFFFCD;>DFFADBDFBBBBFFFFFFFFFFFFFDFFDFFFFBAADDAFFFFFFFFE:9;BD9
@M03896:38:000000000-B4D98:1:1111:22160:24364 1:N:0:175
GACGAGCCACACAAACGTTATTCGGAATTACTGGGCTTAAAGGGTGCGTAGGCGGCGCGGAAAGTTGGGTGTGAAAGCCCTCGGCTCAACCGAGGAATGGCGCCCAAAACTACCGTGCTGGAGGAAGCCAGAGGTGAGCGGAACTCAGGGTGGAGCGGTGAAATGCGTTGATATCCTGAGGAACACCGGTGGCGAAAGCGGCTCACTGGGTCTTTTCTGACGCTGATGCACGAAAGCTAGGGTAGCGAACG
+
AAAAAD3A>C4>AABAECF4FGFFBEFFHFFHFAGFHHAF5FGGHFEGGAAEGGG?/FFECEEBFGFGGEGGGHFFGFBFHFC?FFGHGFGGDBC/F??<GADGCGHHEGCH<FC.CC<=<<CE.:C.;CFGGFBGBGC?;AAAFGFFBF/9;;CF@9;9./BF/9;;;=.B/9BFFB/B.9.;BBDB?B?BABB;-DFFBBBD/9:BBAFFFBBFFFFFFBDFD.BFF;9A9A.ABF/BF./99;@-9@-
@M03896:38:000000000-B4D98:1:1111:22148:24379 1:N:0:175
GACGAGCCACACAAACGTTATTCGGAATTACTGGGCTTAAAGGGTGCGTAGGCGGCGCGGAAAGTTGGGTGTGAAAGCCCTCGGCTCAACCGAGGAATGGCGCCCAAAACTACCGTGCTGGAGGAAGACAGAGGTGAGCGGAACTCAGGTTGGAGCGGTGAAATGCGTTGATATCCTGAGGAACACCGGTGGCGAAAGCGGCTCACTGGGTCTTTTCTGACGCTGATGCACGAAAGCTAGGGTAGCGAACG
+
AAAAADDDFFCAEGFEACGFEFHFGGGGHFFFBFFFFGGHGHHGHAEEFEE?GEEE/>EECEEGGHFGGDFEGGHHHHHFHGCDFEFEGFHGC@BCGFGFHADDDC<FHHFGCF@<CCCGCCCE?CFGHHHHHGFHHHG@9ABCGGFGG00;;CFGGBCFFFFFBB;;A=EBFBBFFB;F.BBFBFDF=;DDAFFFCFFFFFADFFBF.ABFFBFFFFFFFDDFFA9/9B9;;..9BFFFFF/9.;9=>B>
@M03896:38:000000000-B4D98:1:1112:10830:2554 1:N:0:175
TACGTAGGGTGCAAGCGTTAGGCGGAATCACTGGGCTTAAAGCGTGTGTAGGCGGATCGTTAAGTGCCTTGTGAAATCCCACGGCTTAACTGTGGAACGGCTGGGCATACTGGCGGTCTTGAGCCATCTAGGGGCGACTGGAACAAACGGTGGAGCGGTGAAATGCGTAGATATCGTTTGGAACGCCAATGGTGAAAACAGGTCGCTGGGGATGAGCTGACGCTGAGACACGAAAGCCAGGGGAGCAAACG
+
AAAAAFFCBBABGGF4E2FAF4GEEEEGHBCDBBAAFGGFHHHGGGGFHHHHHEEFFEGHGFGEFFEGFGEFGFHDBDF3BGFFEGFHHFH?GHHHHHGEC?CB?G2FGG?2GA<@@CGH11GFGFGGDF1FGGFGGCCFA;GHHGGG.DDGGAEF?F9-:CFFFB.:DCEFBFFEFEFAEFFF.DCADFBFFFFFFFFFFFFFFFF.=D=.D.BB;9/:;ADD.9FFBFB;-AD./FB9?DFD-;AFFA.
@M03896:38:000000000-B4D98:1:1112:19427:3392 1:N:0:175
CGGATTAGATACCCCAGTAGTCCGGCTGACTGACTTAGTCTCCATCTCGTATGCCGTCTTCTGCTTGAAAAAAAACACCAGAAAACAATAAAACGCAAAAACAATCAATACAGACCGCAACATATACACAAATATAGCCATACATACATACAACTAAACCAATACAATACAACACATCCCATGACAACAAACTAACTCACTCCCGAACGAATCCACGATAGCACACACTCTTAATCATACACCACATACAA
+
BBBBBBFFFFDFGFA2A45BBBDEEGGGFFFBEFFGGFHGHFFDGBAGGE?ECFGEEEEFDDE5FGC1GBBGG0>1B1>1113B2B113@BG3B///>/2//?/3B334433BB?//////@22222>22/0111@111111?1?1<11F1<1<11111<../0<<000/0</...00/.00/0/00.....000/00:/00;...---....;0/.-.9.//9....//////////:///;...:////
@M03896:38:000000000-B4D98:1:1112:23382:5787 1:N:0:175
TACAGAGGTCTCAAGCGTTGTTCGGATTCATTGGGCGTAAAGGGTGCGTAGGTGGTGACGCAAGTCTGGTGTGAAATCTCGGAGCTTAACTCCGAAAATGCACCGGATACTGCGTGACTCGAGGACTGTAGAGGAGATCGGAATTCACGGTGTAGCAGTGAAATGCGTAGATATCGTGAGGAAGACCAGTTGCGAAGGCGGATCTCTGGGCAGTTCCTGACACTGAGGCACGAAGGCCAGGGGAGCAAACG
+
ABAABFFBFFFFGGF4A2EAAGBEEEFGHFDG5BAAEEEEHHGGGFEFEGGGGHGEFDFEB>>@GHEB3B?FEFHFFDGDGFFFFHGFHEGGHE?EEEGFHGFHCEEGGHFDBA?/BCGDFFBB@HCFGHHFFFFDGHHGDDFFHHBDGFAEE<DDBDDGFEGH0GA;EGGHFHHFGHFGGEFGFFFBFGGFFGCCGDGGFFFFFFFFBFEFDFFFFFFFFBBFFFFAFFFFFF.AFFFFFFFFFFFFFFD
@M03896:38:000000000-B4D98:1:1112:23388:5804 1:N:0:175
TACAGAGGTCTCAAGCGTTGTTCGGATTCATTGGGCGTAAAGGGTGCGTAGGTGGTGACGCAAGTCTGGTGTGAAATCTCGGAGCTTAACTCCGAAAATGCACCGGATACTGCGTGACTCGAGGACTGTAGAGGAGATCGGAATTCACGGTGTAGCAGTGAAATGCGTAGATATCGTGAGGAAGACCAGTTGCGAAGGCGGATCTCTGGGCAGTTCCTGACACTGAGGCACGAAGGCCAGGGGAGCAAACG
+
>AAABFFBFFFFGGABA2EA2FFBEAFGHDDGBB2BAAEEGGGEFFEEFGGGFFEEFDGEB>0>DG5BB@CBED44FDBFEFEGEEFGGBBGH?C?EEHFGGEHCEEFGH?FGDE/EEHHFFBCDHCFFGHFFFHDEHHEDCEFHHEFGFACE<DD=D=GHHFH0GCCFGEFCCG.CGHGGBCAFFGEAFFFFA@BGGEBADCDFFFBBB9FABFFFFFFFBBFFF/;E?AA?A.9EFFEFD;FFA?BFF?
@M03896:38:000000000-B4D98:1:1112:23973:8325 1:N:0:175
TACGAAGGGGGCTAGCGTTGTTCGGAATTACTGGGCGTAAAGCGCACGTAGGCGGACTATTAAGTCAGGGGTGAAATCCCGGGGCTCAACCCCGGAACTGCCTTTGATACTGGTAGTCTCGAGTCCGGAAGAGGTGAGTGGAATTCCGAGTGTAGAGGTGAAATTCGTAGATATTCGGAGGAACACCAGTGGCGAAGGCGGCTCACTGGTCCGGTACTGACGCTGAGGTGCGAAAGCGTGGGGAGCAAACA
+
A>AA?>AAA?DDE4B4A2EAAFGFAAFFGFDF53AAAEA1BGHEE0ECGCC1GEEE>>BGG44@FHBFGFEEGGBGBEBFE>EB>CHEGFGDG/><CCHGGFFHHHEHHH>DFG1FGHHHFCAGHH?@DCGHG:CGHHFF;CFGGHHFDGEGF90;CCFGGEFFGB9;CAEGFGFGFFDB;AFAFFFEABFE;@B-9AA>=BBFFFFBBF/B=9-;ABFBF?DFDD.;BEBBAB;AFAA?BBBFBDAFFF?
@M03896:38:000000000-B4D98:1:1112:23985:8337 1:N:0:175
TACGAAGGGGGCTAGCGTTGTTCGGAATTACTGGGCGTAAAGCGCACGTAGGCGGACTATTAAGTCAGGGGTGAAATCCCGGGGCTCAACCCCGGAACTGCCTTTGATACTGGTAGTCTCGAGTCCGGAAGAGGTGAGTGGAATTCCGAGTGTAGAGGTGAAATTCGTAGATATTCGGAGGAACACCAGTGGCGAAGGCGGCTCACTGGTCCGGTACTGACGCTGAGGTGCGAAAGCGTGGGGAGCAAACA
+
AAA?34>AA>DDFCBB22EAAGGEFEFFHGDDBBBAAEEEFHHFE?EEGHFDGEEC>>BGHGEGHHBFGFEGGGHFBEBFE>EB>CHFHFHGGCGCFGHHGHFHHHGHHH>1FGBDGHGHGGAGHH?<ADGH.CCGFHFF:<GGHHHFD?EEF;0;9/CEGFFGGF.;9E?FFGFGFCDDFDFFFFFEAFFB;;;@DDA9BCFFFFFBBFBFD9-@AFFBFDDFA9.ABEB@ABDFFADFFFFF>A.:9A.
@M03896:38:000000000-B4D98:1:1112:14714:10449 1:N:0:175
TACGTAGGGTGCAAGCGTTAGGCGGAATCACTGGGCTTAAAGCGTGTGTAGGCGGATCGTTAAGTGCCTTGTGAAATCCCACGGCTTAACTGTGGAACGGCTGGGCATACTGGCGGTCTTGAGCCATCTAGGGGCGACTGGAACAAACGGTGGAGCGGTGAAATGCGTAGATATCGTTTGGAACGCCAATGGTGAAAACAGGTCGCTGGGGATGAGCTGACGCTGAGACACGAAAGCCAGGGGAGCAAACG
+
AAA?AFFBBFBAGGFA22EA2AFAEEEGGB3EBBBBBGGFGHHGGG1FFHHEGEG?EFGC1BFFGF4GDHFFEFHHGHHGFFGGEGEGHFGFFHHGHHGFCC/C?FFHHHFBG/B/>AEGGFHEGFFCGHGHHGFGGDCGHGHFFGFEAEFFGAAF?D.99CFFFC;;.>9FFFF?BFF?EFFFDFFDFBFF/9:BFBFEF?BFADAADF;AD9B9BFF/FDA..;;9BFF9-AD9BFB9ADC.9A.BFFA
@M03896:38:000000000-B4D98:1:1112:23139:19293 1:N:0:175
TACGTAGGGTGCAAGCGTTAATCGGAATTACTGGGCGTAAAGCGTGCGCAGGCGGTTATGTAAGACAGTTGTGAAATCCCCGGGCTCAACCTGGGAATTGCATCTGTGACTGCATAGCTAGAGTACGGTAGAGGGGGATGGAATTCCGCGTGTAGCAGTGAAATGCGTAGATATGCGGAGGAACACCGATGGCGAAGGCAATCCCCTGGACCTGTACTGACGCTCATGCACGAAAGCGTGGGGAGCAAACA
+
AAA?>FFB@4>AGG4422AAAGHFEE2FGHDFBBAAEEEEGHHGGEDGGCFEFAC@EEBBBBFFF33BG4@FEFFDBGGHGECGEEHHCGHB?AE0BCGHHFDGG?FBGGB3FG@FDGHFFGHHHHGGHHGGGF?DGCACECGGHHHCFGCDD:CGCCCGBGHHFHECFGGGGFFFDGDFCBFGGGF;9@DFFBD--AEA9BFFFF.9...;B.;;BBB9BADADF:BB9BED?DDFFA.@CF?-:99BF.
@M03896:38:000000000-B4D98:1:1112:14757:19692 1:N:0:175
TACGAAGGGGGCTAGCGTTGTTCGGAATTACTGGGCGTAAAGCGCACGTAGGCGGACTATTAAGTCAGGGGTGAAATCCCGGGGCTCAACCCCGGAACTGCCTTTGATACTGGTAGTCTCGAGTCCGGAAGAGGTGAGTGGAATTCCGAGTGTAGAGGTGAAATTCGTAGATATTCGGAGGAACACCAGTGGCGAAGGCGGCTCACTGGTCCGGTACTGACGCTGAGGTGCGAAAGCGTGGGGAGCAAACA
+
ABAAAAABBBBBGGB4A2AAAFGEFEFFHGBFBBB1EEFEHHHGGCFGHHHGHGEEE>BFHHHFGHEGGFGEGFHHBFFFEEEGFFGEHGHGGGGGGGHHHHHHHGFHHH>1FGHEGHHHHHAGHGDAEGGHGEFGHGFFEGHHHHHGGD?ECCF=FFCEFFFGGFCCFEGGFGFGGGFFFDFFFFFFFFFFEFFFFFFFFAFDFFFFFFFBD;9@ABFFFFFFFDAAFAFFFFFFFFDADFFFFFFFFFF
@M03896:38:000000000-B4D98:1:1112:3573:20081 1:N:0:175
TACGGAGGGTGCAAGCGTTAATCGGAATTACTGGGCGTAAAGCGCACGCAGGCGGTTTGTTAAGTCAGATGTGAAATCCCCGGGCTCAACCTGGGAACTGCATCTGATACTGGCAAGCTTGAGTCTCGTAGAGGGGGGTAGAATTCCAGGTGTAGCGGTGAAATGCGTAGAGATCTGGAGGAATACCGGTGGCGAAGGCGGCCCCCTGGACGAAGACTGACGCTCAGGTGCGAAAGCGTGGGGAGCAAACA
+
AAAAAABBBAABGDB4A2EAAGFFEEFFHFDDBBECEEEAEGHGGGGGGEEFGGGEFGGGGFHGBFFFDGF@FFGBBGFGGGGEEEHEHGHHGFGFGCGFHGHHHGHHHGFBGC<2FGGGH?FGGHGH?AC<=CDCCA;DE;BFFFFBBFBF:BFFCF;@EBFF/;A;ADABBFFFFFEFD?BFFFFFF;@DFF@@BFFFA@DCFFFFFFFFFFDABBB;BDFFFFFEFFFFD@>DFD9A>BAAFF?BFF.
@M03896:38:000000000-B4D98:1:1112:3582:20097 1:N:0:175
TACGGAGGGTGCAAGCGTTAATCGGAATTACTGGGCGTAAAGCGCACGCAGGCGGTTTGTTAAGTCAGATGTGAAATCCCCGGGCTCAACCTGGGAACTGCATCTGATACTGGCAAGCTTGAGTCTCGTAGAGGGGGGTAGAATTCCAGGTGTAGCGGTGAAATGCGTAGAGATCTGGAGGAATACCGGTGGCGAAGGCGGCCCCCTGGACGAAGACTGACGCTCAGGTGCGAAAGCGTGGGGAGCAAACA
+
ABB3A?ABBAAAGGFA22AAAGGAAEFFHEAB5BABAAAE1FGFGGGGGGEEEEGGGGGGGHHGFHHH3FGFDGGFGGGHFEEFGGHHGHHFGCFFFGCFH<GGHFFFFH?2FGFGGHGGHFFGHDFF?EFFFFDCCF-.ABFFFFFFFFFFF;9BA@.9;BFF;FD9DFEB//FFFBBAADBF/BFDC;@DFFFFF?EAADCDDDDFFFFB@;A;BBB;BDFFFFFFBFFA.@@A/9.;99DEF?A//A.
@M03896:38:000000000-B4D98:1:1112:12941:21409 1:N:0:175
TACGGAGGATCCAAGCGTTATCCGGATTTCTTGGGTTTAAAGGGTGCGTAGGCGGCTTCTTAAGTCAGGGGTGCAAGACGGTGGCTCAACCATCGCAGTGCCCTTGATACTGATGAGCTTGAATGACCTAGAGGTAGGCGGACTGTGACAAGTAGCGGTGACATGCATAGATATGTCACAGAACACCGATTGCGAAGGCAGCTTACTATGGCTTTATTGACGCTGAGGCACGAAAGCGTGGGGATCAAACA
+
>AAA111AAFFFGFB1A000A3DBEE0AG2FG110ABEGDGDB/BEEEF/AAF///E/01B22BB@2@B0//>/1@F0G?E>G?FAGFHHGGHG?EFACFG10BCC1BGF?22F12@GHBCG1FG?1<FFFB1??CDFB@><-<.<<DHBDF<DFFG?::C0;C00:CGF0;BFFBFFF009/;CF;?-@C.;A--;-AF-B/9/9FBBFE-;;9/;9B/B?ABA-99;A--;;9AB;999@=--;9B/99
@M03896:38:000000000-B4D98:1:1112:12920:21411 1:N:0:175
TACGGAGGATCCAAGCGTTATCCGGATTTATTGGGTTTAAAGGGTGCGTAGGCGGCTTATTAAGTCAGGGGTGAAAGACGGTGGCTCAACCATCGCAGTGCCCTTGATACTGATGAGCTTGAATGAACTAGAGGTAGGCGGAATGTGACAAGTAGCGGTGAAATGCATAGATATGTCACAGAACACCGATTGCGAAGGCAGCTTACTATGGTTTTATTGACGCTGAGGCACGAAAGCGTGGGGATCAAACA
+
AAAAA3ABBFFFGGF2E2AAFBDEGAEEHBDG5AA2FEGFGHHGHFFGGGGGHEEEE>3BGGGGGG4@GEEEEHH4FGHEG?GEGHFFHHHGHHCGEDCFGBFGHFFHHHDDBD>FCHHGHGHHHFFDHHHHFCGHGGECCCCEB0DDHBDFDDGFFECEFGGH0CCCGFCGGFFFGFGGGFFGGGGGGGGEFFDGFFFFDFFFFFFFFFF0BFFFFFFFFBDFD?FFFFAADAADFFFFFFFFDFFFFFF
@M03896:38:000000000-B4D98:1:1112:13978:27792 1:N:0:175
TACGTAGGGGGCGAGCGTTATCCGGATTCATTGGGCGTAAAGCGCGCGTAGGCGGCCGCCTAAGCGGAACCTCTAATCCCGGGGCTCAACCTCGGGCCGGGTTCCGGACTGGGCGGCTCGAGTGCGGTAGAGGCAGGCGGAATTCCCGGTGTAGCGGTGGAATGCGCAGATATCGGGAAGAACACCGATGGCGAAGGCAGCCTGCTGGGCCGCCACTGACGCTGAGGCGCGAAAGCTGGGGGAGCGAACAG
+
AAAAAFFABBDDGEAAA2EAFGGFGEFGHFFF5BBAEEGFHHHGGGFFFGCGH/E/></>??FFHC?///?FGGGGGHG<C?FACFHFHFGGHGDCDCDDG.;;FDBGF?A;E.B@=BFFFFBEFFF9AABF.DEF=D9BCAEFFFFFCA=;BBF;@.;D.BFFBDD;=AFFFF.;C>>?FBF/;D-9@DDF@B>;AAF?FFFFFFBFF..9BDFFB;BF.AADAF?EADB-@;.:B9F?BF-BDC-B;=/
@M03896:38:000000000-B4D98:1:1113:22574:3687 1:N:0:175
TACGAAGGGGGCTAGCGTTGTTCGGAATTACTGGGCGTAAAGCGCACGTAGGCGGACTATTAAGTCAGGGGTGAAATCCCGGGGCTCAACCCCGGAACTGCCTTTGATACTGGTAGTCTCGAGTCCGGAAGAGGTGAGTGGAATTCCGAGTGTAGAGGTGAAATTCGTAGATATTCGGAGGAACACCAGTGGCGAAGGCGGCTCACTGGTCCGGTACTGACGCTGAGGTGCAAAAGCGTGGGGAGCAAACA
+
ACBBABBCCAAAEGGB22E?FGGEEEFGHFDBBBBAAAAEBGHGG?EEGHHGHGGE>>BBFHGGFG4FBFEGGHHGHHHHGGFGGGHECFGGG?@C@DHFHHGHHHFHGHFBFFGDFGGHHGADHGGGCFGHHHBGFHFCCGFHHHHGDA.A;;;;9;;EFFGGG0=;FEFGGFFGGEDFFDFFFFFEFFFFEFFFFFFFFFFDFF;:BFFFFFCFDFFFFFFFFFFEFFF/;FFFFFFFFFFECFFFBF?
@M03896:38:000000000-B4D98:1:1113:15158:7175 1:N:0:175
TACGTAGGGGGCGAGCGTTATCCGGAATGATTGGGCGTAAAGCGCGCGCAGGCGGCCGCTCAAGCGGGACCTCTAACCCCGGGGCTCAACCCCGGGCCGGGTCCCGAACTGGGCGGCTCGAGTGCGGTAGGGGAGAGCGGAATTCCAAGTGTAGCGGTGAAATGCGCAGATATTTGGAAGAACACCGATGGCGAAGGCAGCTCTCTGGGCCGTCACTGACGCTGAGGCGCGAAAGCCGGGGGAGCGAACAG
+
ABAAAFFBA?@AECFE2AE?GGGEEEGGHH5D5BABA>EFHHHGG/ECECEEEEEE>>>BDGHFGD/A@@<GFFFHEHHGGCGGCGHFCFHGGCAADGGFA.;EFGFFFA/;AEFA;FFF@DBAFFADFDEEFF;D.EFFFBFFFFFFF/9/9;;;;;;?FFFFFFFFFAFFFFFFFFFFFFFFFFAAFFFBFF@DFFFFFFFFFFFB:EE=DFFFFFFF?.:ADFFFFFFFFF?FFFF=DF;>DA=@DFE
@M03896:38:000000000-B4D98:1:1113:25674:13037 1:N:0:175
TACGAACTGTGCAAACGTTATTCGGAATCACTGGGCTTACAGGGTGCGTAGGCGGCCAGACAAGTAGGGTGTGAAAGCCCCCGGCTTAACCGGGGAATGGCGCCCTAAACTGTATGGCTGGAGTGAGATAGGGGTGTGCGGAACTTCCGGTGGAGCGGTGAAATGTGTTGATATCGGAAGGAACGCCGGTGGCGAAAGCGGCACACTGGATCTCAACTGACGCTGAGGCACGAAAGCCAGGGGAGCGAACG
+
ABAAABBCFFFFDGFB24FFCFGFBEFGH5355BA2BBEFBEFFGEEEFGFEGEGE@EFGEFGHFGGGEBFEEFGFGHHHGGGFECFHGHHGGGG@?GFGHCFGGGFFHHFB?GG1?FCCCFF<GGFGGHHHFG<@@DFFAACACGHHFF-?::9;=:;;EFFGBBCFGEFGFFFF-AADDFFFFFFFC>>AAFFFFFFDCFAAFA/9;B:FFFBFFFFFFFFFFFFEFE?:ADDDFFFFEDFDBD@DFDA
@M03896:38:000000000-B4D98:1:1113:25691:13046 1:N:0:175
TACGAACTGTGCAAACGTTATTCGGAATCACTGGGCTTACAGGGTGCGTAGGCGGCCAGACAAGTAGGGTGTGAAAGCCCCCGGCTTAACCGGGGAATGGCGCCCTAAACTGTATGGCTGGAGTGAGATAGGGGTGTGCGGAACTTCCGGTGGAGCGGTGAAATGTGTTGATATCGGAAGGAACGCCGGTGGCGAAAGCGGCACACTGGATCTCAACTGACGCTGAGGCACGAAAGCCAGGGGAGCGACCG
+
AABAB?DAFFFFFBFB2AFFCGHFBA2BGFC5B2BBBFFGEGHFHFDCFGGFHEGG>>BFFBBFGH4BE3FFGFFGBGHHGFGEEEGEGFGGGGG/?FFGHCGFDG0F?G?BFDGB?FGFA>FGHFDGHHFHGDAC@?G.;;A;CHHHG--AC;9;-;;AEGGG9BFFFEFF0BBFB.9ADEFFAFFAADC?A@BDDAFA=FFAFAF/BF;BFFB;FFF9FDFFFFFFFF?A9.:9BF.A9ADDBA@B-@@
@M03896:38:000000000-B4D98:1:1113:19720:14188 1:N:0:175
TACGTAGGTGGCGAGCGTTATCCGGAATTACTGGGTGTAAAGGGTGTGTAGGCGGGACTTCAAGTCAGATGTGAAAATTGCGGGCTCAACCCGCAACCTGCATTTGAAACTGAGGTTCTTGAGAGTCGGAGAGGTAAATGGAATTCCCGGTGTAGCGGTGAAATGCGTAGATATCGGGAGGAACACCAGTGGCGAAGGCGATTTACTGGACGACAACTGACGCTGAGACACGAAAGCGTGGGGAGCAAACA
+
ABAAAFFCFFBCFEFE?2FEGGHEFFGGHGFFBBA3EEFFDGHGGFEEFHHHHGGEEEGHHHGHFHDGHGHGHHHGGHHHHGGGGGHGGHHGGC?@DFGHHHHHHHHGGHGHHHG0>FGHGFBGHHGCCDFGGGHGFGHFCGHHHHHHGG?CC;;;;;;AAFGGFFC;EGGGGGGGB@AFFFFFFFFFFFFFEFFFFFFFFFFFFFBFFFABAFFFFFFFFFDDDDFFBF/:@DDDFFDABFFA@DFFFFF
@M03896:38:000000000-B4D98:1:1113:19726:14206 1:N:0:175
TACGTAGGTGGCGAGCGTTATCCGGAATTACTGGGTGTAAAGGGTGTGTAGGCGGGACTTCAAGTCAGATGTGAAAATTGCGGGCTCAACCCGCAACCTGCATTTGAAACTGAGGTTCTTGAGAGTCGGAGAGGTAAATGGAATTCCCGGTGTAGCGGTGAAATGCGTAGATATCGGGAGGAACACCAGTGGCGAAGGCGATTTACTGGACGACAACTGACGCTGAGACACGAAAGCGTGGGGAGCAAACA
+
AAAAAFFBFFCFE?EAA?AECGGEEFGGHHBDBBB3AAGHFHHGHEAAEGHGHGGEEEGHHHHHFG4FGHHFGHGHHHHHHGGGGGHGHHHGGC?/BFGHHHHHHHHHHHFFGHG0>FGGHFGGHHHFGGFGGGHFFHHFGFHHHHHHGGCD:;;B:;;AEFFFGFC:DDGFGGGEDFAFFFFFFFFFFFFFFFFAFDFFFFFEFFFFFFFDFFFFFFFFFDFFFFFFEFBABDDFFF:ACACE@DEFFFF
@M03896:38:000000000-B4D98:1:1113:14750:17014 1:N:0:175
TACAGAGGTCTCAAGCGTTGTTCGGATTCATTGGGCGTAAAGGGTGCGTAGGTGGTGACGCAAGTCTGGTGTGAAATCTCGGAGCTTAACTCCGAAAATGCACCGGATACTGCGTGACTCGAGGACTGTAGAGGAGATCGGAATTCACGGTGTAGCAGTGAAATGCGTAGATATCGTGAGGAAGACCAGTTGCGAAGGCGGATCTCTGGGCAGTTCCTGACACTGAGGCACGAAGGCCAGGGGAGCAAACG
+
AAAAAFFCFFFFAFGE22ECCGHEEEGGHFFG5BBBEAAEGHHGGFEEEGGEFGGAADBBEEGGGH@DCFFGGFHHHGHHHFEGGGHHGFHHHA?A>EHGHHFHGG?BFHBD3EBDGEDFFG/@@GBEFHFHHHCDAHHE>CFGHGBFFD.C<<=DGD=FGHHHFGC;DGGHHHHGHFHDFFFGGGGGFGGFFFFGGGGGADCCFFFFBF.FDFBBFFFFFBFFFFFE?EA?DD:AFFFFFFFFDDFFFFA
@M03896:38:000000000-B4D98:1:1113:7568:17511 1:N:0:175
TACGTAGGGGGCAAGCGTTATCCGGATTTACTGGGTGTAAAGGGAGCGTAGACGGCTTTGCAAGTCTGATGTGAAAGGCGGGGGCTCAACCCCTGGACTGCATTGGAAACTGTGCGGCTTGAGTGCCGGAGAGGTAAGCGGAATTCCTAGTGTAGCGGTGAAATGCGTAGATATTAGGAGGAACACCAGTGGCGAAGGCGGCTTACTGGACGGTAACTGACGTTGAGGCTCGAAAGCGTGGGGAGCAAACA
+
ABAAAFFCCBBAAFFF22ECEGHFGAEGHHBFBBB3EEFHGHHGHGEEEGGFHGG00>BGGGGFFH@BEGFGGEHHHFHGGGGGFGHGGFHGGGAGFGHHHHHHHHEGHHDB=GH?;CCFDGCGHGHFDGGGGGFGGGF-;ACFFFFFFFBBB;;;:;;@EFFFFFD;DFFFFFFFFFFFFFFFFFFFFFFFEFFFFFFFFFFFFBBBFFFACDFFFFFFF?EFFFFFFFFFDFFFFFFFFFFFFFFFFFA
@M03896:38:000000000-B4D98:1:1113:2822:18502 1:N:0:175
GACGAGCCACACAAACGTTATTCGGAATTACTGGGCTTAAAGGGTGCGTAGGCGGCGCGGAAAGTTGGTTGTGAAAGCCCTCGGCTCAACCGAGGAATGGCGCCCAAAACTACCGTGCTGGAGGAAGACAGAGGTGAGCGGAACTCAGGGTGGAGCGGTGAAATGCGTTGATATCCTGAGGAACACCGGTGGCGAAAGCGGCTCACTGGGTCTTTTCTGCCGCTGATGCACGACAGCTAGGGTAGCGACCG
+
3>>>3>ADFFFA?AAAEAFGAGGG4AAFHE5A532ABFB5FFHDGFAEFE0AFA0>/>>>/E/FBF4B/??EGHGHHFFHGHGFFGGEGFGGBCCCCGFC0<C>AE.0>>F1C<-.<C.=<CC<<GGHHHHHFG/GFHC-;;990C0;B./A;999;;;9EBFFFF;AA=EFBBFBBBBFA/FF;BA===BDFB>;-;FD9;-D9BFFE.9.BFFFFFF/B-9B-ABFFF/9:-;-9B//;.:BA99=-9-
@M03896:38:000000000-B4D98:1:1113:2828:18523 1:N:0:175
GACGAGCCACACAAACGTTATTCGGAATTACTGGGCTTAAAGGGTGCGTAGGCGGCGCGGAAAGTTGGGTGTGAAAGCCCTCGGCTCAACCGAGGAATGGCGCCCAAAACTACCGTGCTGGAGGAAGACAGAGGTGAGCGGAACTCAGGGTGGAGCGGTGAAATGCGTTGATATCCTGAGGAACACCGGTGGCGAAAGCGGCTCACTGGGTCTTTTCTGACGCTGATGCACGAAAGCTAGGGTAGCGAACG
+
AAAAADBDFFFAEECAA4FGCGHFFEFFHHDFBBAABFFFDGHGHFEFFGGEHGGE/>>E?EECFHBGEEEFGFFHGHHHHGGGFGGEBFGF>CCFFFFFG@CDCDGHHHFDC><<CEGGGG<CCGEHHHHHHGFGBHG?;ABBFGFGFG/CA..;A9;@EFFFFFDDFAFFFFFFFBBFFF9ABFFFD@FFFFFF=DFDAFADFFFFFEBFFFBBFFFBFFFFFFFFFBBEADDDFFFFFE9;;B@BFFB
@M03896:38:000000000-B4D98:1:1113:2837:18540 1:N:0:175
GACGAGCCACACAAACGTTATTCGGAATTACTGGGCTTAAAGGGTGCGTAGGCGGCGCGGAAAGTTGGGTGTGAAAGCCCTCGGCTCAACCGAGGAATGGCGCCCAAAACTACCGTGCTGGAGGAAGACAGAGGTGAGCGGAACTCAGGGTGGAGCGGTGAAATGCGTTGATATCCTGAGGAACACCGGTGGCGAAAGCGGCTCACTGGGTCTTTTCTGACGCTGATGCACGAAAGCTAGGGTAGCGAACG
+
3>>>ADDDFFFA?FCA2AF4FDGBBEFGHH55AB2ABBFGFHHGHFEEFF?EGEEE/>>>/>/FBF4B>EEGGGBHH?FHHHGDFGGEGFHGBCC<?FCCH@DCCDGFCG1DCF-<CEEGCC.<AGHFHHHHHGH:CGC-;;:@FFFFCE/:@.;;9;;;AFFFFB;;A?EFFBFFFFFFEBFFFFFB?@BD;9@BBFFA-;9AFFFFBABFFFBFFFF/FAAD.DFFFF/9:DDAFBFBF.;B.;9@@B=
@M03896:38:000000000-B4D98:1:1113:26978:18720 1:N:0:175
TACAGAGGTCTCAAGCGTTGTTCGGATTCATTGGGCGTAAAGGGTGCGTAGGTGGTGACGCAAGTCTGGTGTGAAATCTCGGAGCTTAACTCCGAAAATGCACCGGATACTGCGTGACTCGAGGACTGTAGAGGAGATCGGAATTCACGGTGTAGCAGTGAAATGCGTAGATATCGTGAGGAAGACCAGTTGCGAAGGCGGATCTCTGGGCAGTTCCTGACACTGAGGCACGAAGGCCAGGGGAGCAAACG
+
ABBAAFFBFFFFDEGB22AAAFGEEEEGGDBF532AAAAEAFFFGCEEAFFE5BFAFDBAEECEFG@E?FFFEFFEFFGGHGCEFHHGFFHHGE/EEEHFHHGHGE/CEHBB3CC/CEHHFFEB@GFEFHHHGHFFAHHHCEFGGHFGHG.<<<=DD<=CGHGHBD;;EGGHHHFECGGGCBFGGFFBFFGFFGGGFCECFFAFFFFB9BEFFFFFFFFFFFFFFFFEEEA9.A.AEFFFFBCFFDEFBF?
@M03896:38:000000000-B4D98:1:1113:21880:20967 1:N:0:175
TACGGAGGATCCAAGCGTTATCCGGATTTATTGGGTTTAAAGGGTGCGTAGGCGGCTTATTAAGTCAGGGGTGAAAGACGGTGGCTCAACCATCGCAGTGCCCTTGATACTGATGAGCTTGAATGAACTAGAGGTAGGCGGAATGTGACAAGTAGCGGTGAAATGCATAGATATGTCACAGAACACCGATTGCGAAGGCAGCTTACTATGGTTTTATTGACGCTGAGGCACGAAAGCGTGGGGATCAAACA
+
AAAAAABB?FFC4GGF?2E?GGHEFGGGHDFD5BB2BEHHHHBEG1AAAFEEGEG@@EGHHHHGGH4B??>EFGHHHBGFGGEEFFGFGFGGFG/E//?BFGGHHFBGFG?22FG2@FGGFCFGFGG1<?FFHB1GGCBD<A@EF0GGF0<<==0=<=;AEHFH000;FGCGHHFFFBFFGGFFGFG??DGEFDDAF.AFDFFFFFFFFEB/BFEFFFFFFFDFBDFEEF.ADADAFFDFAFFE.AFFFFF
@M03896:38:000000000-B4D98:1:1114:10705:3759 1:N:0:175
TACGGAGGATCCAAGCGTTATCCGGATTTATTGGGTTTAAAGGGTGCGTAGGCGGCTTATTAAGTCAGGGGTGAAAGACGGTGGCTCAACCATCGCAGTGCCCTTGATACTGATGAGCTTGCATGAACTAGAGGTAGGCGGAATGTGACAAGTAGCGGTGAAATGCATAGATATGTCACAGAACACCGATTGCGAAGGCAGCTTACTATGGTTTTATTGACGCTGAGGCACGAACGCGTGGGGATCAAACA
+
A1AA1>>DAFFFB1BF?0A0ABFBA0FFH1FGGFHEFFHGHHHGHFEEEEE/F/AEGEHHDFBFGF2@>B/?>/1F@0G?EEG>GHHFGFFGHF/??/?BB1FGFHDFGH?2?>@@1FBFF/<@FFGFHHH1F01F1F1@<>AECDD0=<=.=0=DCCCCAHFF:B:C0CCCF:C9FBFFGBFFFFG@AGFABE-A;B?F9-FFFBF;B;B/9-ABFF/FFF?B--A;AE-ABA--A@@----ABEFBFF-
@M03896:38:000000000-B4D98:1:1114:10707:3784 1:N:0:175
TACGGAGGATCCAAGCGTTATCCGGATTTATTGGGTTTAAAGGGTGCGTAGGCGGCTTATTAAGTCAGGGGTGAAAGACGGTGGCTCAACCATCGCAGTGCCCTTGATACTGATGAGCTTGAATGAACTAGAGGTAGGCGGAATGTGACAAGTAGCGGTGAAATGCATAGATATGTCACAGAACACCGATTGCGAAGGCAGCTTACTATGGTTTTATTGACGCTGAGGCACGAAAGCGTGGGGATCAAACA
+
AAAAAABCCFFFF4F2A2F2ABDBA2EEHBGHHHHEFGHGGHHGHGEEFFCEFEEGGGHHHFFFBG4BBB>?EFBBFGG?FEG?GFG3BFGFHG/E?/?BFGHHHHGGFG?2>@@>@GHGGGCHHHHEHHHFGG1?DFD?>>AEGFFDFBGFD=GDCACDEHGHHHFHHHGHHGHFFFGFFGGGFGGBAGG?FDGGADEFDDFFFFFFFFFBFFFFFFFFFBDFDDFEEFAAADDDFDFFFFFEDEFFFFF
@M03896:38:000000000-B4D98:1:1114:8582:6004 1:N:0:175
TACGGAGGATCCAAGCGTTATCCGGATTTATTGGGTTTAAAGGGTGCGTAGGCGGCTTATTAAGTCAGGGGTGAAAGACGGTGGCTCAACCATCGCAGTGCCCTTGATACTGATGAGCTTGAATGAACTAGAGGTAGGCGGAATGTGACAAGTAGCGGTGAAATGCATAGATATGTCACAGAACACCGATTGCGAAGGCAGCTTACTATGGTTTTATTGACGCTGAGGCACGAAAGCGTGGGGATCAAACA
+
ABAAABBBBFFFB4GE2222ABDBE?FFHCHHHHHGGGHHHHHGHFEGFGCEDEEFFGHHGHGHFH@FGHG?EGFGGCGEGEHFHHFEGFHGHGAE?<?BGGHHHHGGFG?>2@@@FFFGGFGHH2FBGHHHFH1FDFG??@@FBDD=DFGFGDGDC;;AEHFHCFCGHHFHHGHFFFGFGFFGFGGADFGGGGGGFDEFAAFFEFFFFF//B.ABFFFFF?DDDDAE?.9:A?DDFDDDFFFEDEFFFFA
@M03896:38:000000000-B4D98:1:1114:8593:6019 1:N:0:175
TACGGAGGATCCAAGCGTTATCCGGATTTATTGGGTTTAAAGGGTGCGTAGGCGGCTTATTAAGTCAGGGGTGAAAGACGGTGGCTCAACCATCGCAGTGCCCTTGATACTGATGAGCTTGAATGAACTAGAGGTAGGCGGAATGTGACAAGTAGCGGTGAAATGCATAGATATGTCACAGAACACCGATTGCGAAGGCAGCTTACTATGGTTTTATTGACGCTGAGGCACGAAAGCGTGGGGATCAAACA
+
AAAAAABCBFFFBEGEA2E2ABFBE2FGHDHHHHHGFGHFHHHGGFEGFFCEFEEGFGHHHHHHFH4BBB>?EFDBGFHCFAHFHGHEFFHGHG?E?/?BFDGHHFGGGH>2>>@2@GFFFF@GF2?1FGHGGG1FFFF?>ADGFDFGHBGFD<DGDA;AGFHHFFCGHHGHFGGBFBFCFFGGGGGCFGGEFGGGFDEFDDEFFFFBFFE9FFFFFFFFFFDFFFFEE::DFFFFFFFFFFFEAEFFFFF
@M03896:38:000000000-B4D98:1:1114:8574:6020 1:N:0:175
TACGGAGGATCCAAGCGTTATCCGGATTTATTGGGTTTAAAGGGTGCGTAGGCGGCTTATTAAGTCAGGGGTGAAAGACGGTGGCTCAACCATCGCAGTGCCCTTGATACTGATGAGCTTGAATGAACTAGAGGTAGGCGGAATGTGACAAGTAGCGGTGAAATGCATAGATATGTCACAGAACACCGATTGCGAAGGCAGCTTACTATGGTTTTATTGACGCTGAGGCACGAAAGCGTGGGGATCAAACA
+
>AAAAAABBFFFB4F2E2E2ABFBE2EEHBGHHHGEGGH5FGHGHFGCFEEEEGFGGGHHHF@BBB@BBFEEEEG@B3FEGEHFHGH3FFGFHFAE//?BFBGHHHDFBB?22@>2@FGGH@@FF@FBGHHHGF<CGGF?>><CBFB=DBGGD=D=@;;ACFCG:0CCGHHHGGFFCFFCGFBFBFGFFDFEFGFGFFF?DDBFFFFF/B/9BFEBFFFFFDFFDDFEE.ADDFFFFFFDDFFFDEFFFFF
@M03896:38:000000000-B4D98:1:1114:4587:7011 1:N:0:175
TTAGAAACCCGTGTAGTCCGGCTGACTGACTTAGTCTCCATCTCGTATGCCGTCTTCTGCTTGAAAAAAAAAAACCCACTCACATTTTACAAACCGCCCATTGACACACACAAACCAACTAACAAGTCACTTACCTAGTGACTCAATCAATCTCAAAATCCCAAACCTTATTACTAACACCCCAACGACCACACACACAATGAATATACACCCCTTCACACACTCATTCGTTTACAAATAAATAAATAAC
+
BABBBDDFCAD22FFF66G22AAAFABFBBFGHFHHDGFBHBGFFFGHEFFEAEAFHFGHHF3ABB5100>EF/11??/0?33344444B4B?///////22233322/</</</??//0?<1?10?1?111<10111111=111>110<000000<00</00/.:./0;;00;:CG//:C.-.....-9-..9......00///////9/9.-...////..///9/////..//9;///;///9//9/
@M03896:38:000000000-B4D98:1:1114:17682:7803 1:N:0:175
TACGTAGGTGGCGAGCGTTATCCGGAATGATTGGGCGTAAAGGGTGCGTAGGTGGCAGATCAAGTCTGAAGTAAAAGGTATGGGCTCAACCCGTACTGGCTCTGGAAACTGATCAGCTAGAGAACAGAAGAGGACGGCGGAACTCCATGTGTAGCGGTAAAATGCGTAGATATATGGAAGAACACCGGTGGCGAAGGCGGCCGTCTGGTCTGGATTCTGACACTGAAGCACGAAAGCGTGGGGAGCAAACA
+
ABAAABFBFFACE2E?22F2ABDBA2EFHHHHHHHHGGGEGHHGHFEAFEGGFFGHGGGHEBBFFF@B3BBBFGFBDEGHHHHHHHG3BBGEFE>FGFBFGBGHBFFBBG3?BBB?FGHGFH?B@@<@@GHHGH?/<AD<@A<<=GFGGCCC<<C;A;ACGFCGF?;;AEGFGFFFCFFFGGBBFGG?BFFFCBCFDEFFBBFFFFF//9;:/;9BFFFFFFFFFFFFFFF@AFFFFFFFFFFFFDFFFFF
@M03896:38:000000000-B4D98:1:1114:17696:7818 1:N:0:175
TACGTAGGTGGCGAGCGTTATCCGGAATGATTGGGCGTAAAGGGTGCGTAGGTGGCAGATCAAGTCTGAAGTAAAAGGTATGGGCTCAACCCGTACTGGCTCTGGAAACTGATCAGCTAGAGAACAGAAGAGGACGGCGGAACTCCATGTGTAGCGGTAAAATGCGTAGATATATGGAAGAACACCGGTGGCGAAGGCGGCCGTCTGGTCTGGATTCTGACACTGAAGCACGAAAGCGTGGGGAGCAAACA
+
AAA?ACFAFF?BE2EA22E2ABFBE2AFGFHHHHHGFGGEFHHGHFEEFFFFDFFFFEGHFFHFHH@B3BBBFHGB@EGGFHHFGGHBBEGEEE>E??B?G3GG3BFBGH3???BBCGHGBG3B@2<F@GFHHH?/<@@-<<<<<GCD=C0C00;;;;:;C;CCCA9;DEGFF0CF00BCFGBBFED-;BD?DFAFDAD>@-@@FFE/99;;;9//BFFFFBFF;/9//B.;9;AAEDD.9BDF>;AB/FA
@M03896:38:000000000-B4D98:1:1114:5924:8538 1:N:0:175
TACGTAGGTGGCAAGCGTTATCCGGAATTATTGGGCGTAAAGCGCGCGTAGGCGGTTTTTTTAAGTCTGATGTGAAAGCCCACGGCTCAACCGTGGAGGGTCATTGGAAACTGGAAAACTTGAGTGCAGAAGAGGAAAGTGGAATTCCATGTGTAGCGGTGAAATGCGCAGAGATATGGAGGAACACCAGTGGCGAAGGCGACTTTCTAGTCTGTAACTGACGCTGATGTGCGAAAGCGTGGGGATCAAA
+
3AAAAFFBBDACBFFC?2E2ABFBE?EGHFHHHHGHGGEEFHHGGGGCEEGFFFFGGGGGGG/BBBBBFFGGGGBB4GHHHHGGGGGGHBGHGD?/?FFFGGGGHFH?FF?1?<<>><>FG<>>>FF===CHHFG.<CGFFG<:CGC;CGFCC:;;C;;;BEGGFBFEDGGDGGGFGFEFGGDFGGFF9FFFFEAA@-DFCFFFFFFF/9;FF9:BFFFB;BDFFDFFFBFFFFFFDFFFFFFFFFFFFF
@M03896:38:000000000-B4D98:1:1114:5907:8547 1:N:0:175
TACGTAGGTGGCAAGCGTTATCCGGAATTATTGGGCGTAAAGCGCGCGTAGGCGGTTTTTTTAAGTCTGATGTGAAAGCCCACGGCTCAACCGTGGAGGGTCATTGGAAACTGGAAAACTTGAGTGCAGAAGAGGAAAGTGGAATTCCATGTGTAGCGGTGAAATGCGCAGAGATATGGAGGAACACCAGTGGCGAAGGCGACTTTCTAGTCTGTAACTGACGCTGATGTGCGAAAGCGTGGGGATCAAA
+
AAAAAFF@FFAFCCF4A2E2ABDBA2EFHBGHGHHHGGGEGHGGFCECEFGGFGGEGGGGGG/BBBBBBBGGGHFBBGGFHHGGGGGGHFHGGG/>??DFGFHHHHHFFB?1?0><><FGHH>>>FG==DGHHHC<<<GFHGDCGFG;CGF;C;C;C;A;DCBCCBFDGGG-ABFFGGGEFGGFGGFFFFFFFFCC>DFFBA=ADFFF0:;FFFFFFFFF0BDFFDAFFBBFFBFADFFADFFFFFFFFF
@M03896:38:000000000-B4D98:1:1114:14110:10810 1:N:0:175
TACGTAGGTGGCAAGCGTTGTCCGGAATTATTGGGCGTAAAGCGCGCGCAGGCGGTCTCTTACGTCTGATGTGAAAGCCCACGGCTCAACCGTGGAGGGTCATTGGAAACTGGGGGACTTGAGTGCAGAAGAGGAAAGCGGAATTCCACGTGTAGCGGTGAAATGCGTAGAGATGTGGAGGAACACCAGTGGCGAAGGCGGCTTTCTGATCTGTAACTGACGCTGAGGCGCGAAAGCGTGGGGAGCAAACA
+
A3A3AFCADD2BCFAA22A2ABFAAAEFHGGHGFGFEGCGHHGEG?EEECE0B/>EEEGHHH4FFG0?BBDFFHHHFHHEHFGEECDFFCGDDGCCF/>CFHHHHHHGGH<1?//>->GGDD0=DGHHGHFGFHAGHGG?;@?FHHHFG?C;;;9;?;;-CFFGFFA;EBGFEFFBFFFFFFFFFFDFFFFFEBBBBFFB<BBBFFFF/;;BFBFFFFFFFFFFFFFFF<BBB;-;FDDFB?BEBDF/BF.
@M03896:38:000000000-B4D98:1:1114:14088:10811 1:N:0:175
TACGTAGGTGGCAAGCGTTGTCCGGAATTATTGGGCGTAAAGCGCGCGCAGGCGGTCTCTTAAGTCTGATGTGAAAGCCCACGGCTCAACCGTGGAGGGTCATTGGAAACTGGGGGACTTGAGTGCAGAAGAGGAAAGCGGAATTCCACGTGTAGCGGTGAAATGCGTAGAGATGTGGAGGAACACCAGTGGCGAAGGCGGCTTTCTGATCTGTAACTGACGCTGAGGCGCGAAAGCGTGGGGAGCAAACA
+
>3A3>CC?DD2CCGF422A2ABDB??EFHFHHHHHHGGGGGHGGGCGCG@?@E/>EE?GHHHFG@F4BBB4BBD44BEFF/CEEEEGEFCHGFHGDFGGGHGHHHH11<F?1?/><>@0F<F1=<=GGDCGFCCGG/CC.:A@.GFFBG..;;9C;B?;AEFGGFFDEDDEFBFF;BFF..9BAFF99FBFFFACA@FA-->-@99/B/:///;BBFFB9BAFFFF..9D;@B;9ABD99@;-.;AEF:A.
@M03896:38:000000000-B4D98:1:1114:14114:10829 1:N:0:175
TACGTAGGTGGCAAGCGTTGTCCGGAATTATTGGGCGTAAAGCGCGCGCAGGCGGTCTCTTAAGTCTGATGTGAAAGCCCACGGCTCAACCGTGGAGGGTCATTGGAAACTGGGGGACTTGAGTGCAGAAGAGGAAAGCGGAATTCCACGTGTAGCGGTGAAATGCGTAGAGATGTGGAGGAACACCAGTGGCGAAGGCGGCTTTCTGATCTGTAACTGACGCTGAGGCGCGAAAGCGTGGGGAGCAAACA
+
ABAAAFFCFDAFF4F422E2ABDBE2EGHCHHHHHHGFGEFHGGGEGGGGGGAEEEFFHHHGGFGH@BBFFFGFGBFHHGHGGEFGFBBCGGFHG/GGGGHHGHHGB??G?1?/><>@GHHG<=DDGHGHHHGHC=<C;.:;AGHHG;GDAEC/CC?;;CGFFGFFACEGGGEFFFFFFFBFFFFFFEFFFFEFFFFFEDFFAFFFFF/;9:BBFFFFFBFFDFFDFAFFFFAFADFFFFFFFFFFFFBF.
@M03896:38:000000000-B4D98:1:1114:14096:10832 1:N:0:175
TACGTAGGTGGCAAGCGTTGTCCGGAATTATTGGGCGTAAAGCGCGCGCAGGCGGTCTCTTAAGTCTGATGTGAAAGCCCACGGCTCAACCGTGGAGGGTCATTGGAAACTGGGGGACTTGAGTGCAGAAGAGGAAAGCGGAATTCCACGTGTAGCGGTGAAATGCGTAGAGATGTGGAGGAACACCAGTGGCGAAGGCGGCTTTCTGATCTGTAACTGACGCTGAGGCGCGAAAGCGTGGGGAGCAAACA
+
ABAAAFFBFFACBCF4?2E2ABFBE2EFHBGHGHHHGGGFHHHGGGGGGGGCE@EEGEHHHGGHGHBBBFFBFGGFHHH?FAEEGGGEFFHGFHGGHGGGHHHHHHD??G?1?/>-><GHHF>=DGGHFGHHHHCGCGC.;;-EHHHCG.AC;:CFC;;@EGGGBFECFFGGEFFFFFFFFFFFFFFEFFFFEDFFFFE>AFFFFFFF0;0;B;FFFFFBFFFFFFFEFFFFA=>AFD9DFFFFFDEFFFF
@M03896:38:000000000-B4D98:1:1114:18980:13039 1:N:0:175
TACGTAGGGTGCAAGCGTTAGGCGGAATCACTGGGCTTAAAGCGTGTGTAGGCGGATCGTTAAGTGCCTTGTGAAATCCCACGGCTTAACTGTGGAACGGCTGGGCATACTGGCGGTCTTGAGCCATCTAGGGGCGACTGGAACAAACGGTGGAGCGGTGAAATGCGTAGATATCGTTTGGAACGCCAATGGTGAAAACAGGTCGCTGAGGATGAGCTGACGCTGAGACACGAAAGCCAGGGGAGCAAACG
+
ABAAACFBBCAAF5F4A2E2A4BAA2EGF5GHHHHHHHHDDGGGEEEGGGHHBEEEECFHHG?BBB4@BBCFGFF@BGHFFGEEGGGBFFFFFGH3BFFEGCC?/A?????2?/></<CFF1<1>>F1FFDGHG-@CF@DGC;/::;;;EEGG.ABBF:AAFCFGFA:9@E/B:BE9AEAFFFB?AF.:9FFBFFFBBFEFFFF=@DD.;.9;://;FFBFD::...//;;D>AA.;AFFEDAD9DEFBF.
@M03896:38:000000000-B4D98:1:1114:24313:13344 1:N:0:175
CGGATTAGATACCCTAGTAGTCCGGCTGACTGACTTAGTCTCCATCTCGTATGCCGTCTTCTGCTTGAAAAAAAAAATAGAAAGCTCGACTCTTAGCCATCTATGTCCACGATACTCAACACATTCCATACATATTGTTTTCATGACTCATGACTCAATATCCCACATATCTCTAATTCCAACCCCTGTCACCCTCACCTCATCGATAACAGTGTATATCCTCGACGTTTCTACAGTAGTAACTTCAACA
+
BBBABCFFDFDBBAB4BAF6BBDBAAEEAFGHCHHHHHHGHFGDDDGHHFEFF5BEFAGGFH5ADDB1BBAA>>>/>1B33B4@3331/>//34B4333333B44?B443////>3232?2//@22222222222222>20111111111<111??11111=>110.<11>11<=0000000/<.<..0/000.....;:;C00//...000000090;0900..---./;0090/////9////9////
@M03896:38:000000000-B4D98:1:1114:21342:13527 1:N:0:175
TACAGGGGGTGCACACGTTGCTCGGAATCATTGGGCGTAAAGCGCACGTAGGCGGTCTGCTATGTCGGATGTGAAAGCCCTTGGCTCAACTAAGGAAGTGCATCCGAAACTGGCAGGCTGGAGTACTAAAGAGGGTCGCGGAATTCCCGGTGTAGAGGTGAAATTCGTAGATATCGGGAGGAACACCGGTGGCGAAGGCGGCGACCTGAGTAGATACTGACGCTGAGGTGCGAAAGCGTGGGGAGCAAACA
+
AAAAAB>AD2AAF4B4A2F2AAFBA2BFGFHHHHDHGGGABFFEE?A@FGFGBEEE?EGFF@BBBB?>/?>FF4B4BBF?GHHFHFG3B?FBBCG2?BBGGEFG2E/?/>?2?<??>?GGA<<>FGF1>>FFGG>DFCC-::-CHCC<;;-;C0C;;C=EB09BBB;;CE.FB;CC@9BACF.;.;DACFFFFFF;CDE--DC;DFFF/;;9/;BBBFF9BDAD.99EF.;-9-9.BDAD-9AAADEF/A?
@M03896:38:000000000-B4D98:1:1114:21361:13533 1:N:0:175
TACAGGGGGTGCAAACGTTGCTCGGAATCATTGGGCGTAAAGCGCACGTAGGCGGTCTGCTATGTCGGATGTGAAAGCCCTTGGCTCAACTAAGGAAGTGCATCCGAAACTGGCAGGCTGGAGTACTAAAGAGGGTCGCGGAATTCCCGGTGTAGAGGTGAAATTCGTAGATATCGGGAGGAACACCGGTGGCGAAGGCGGCGACCTGAGTAGATACTGACGCTGAGGTGCGAAAGCGTGGGGAGCAAACA
+
ABBBACADB@DACAB422F2AAGBA2AFGHHHHHHHGGGEGHGEF?E?FGHEF?>FCEHHF@BBBB1>>EEGGEHBGHHFGHHFGHHBFBGFBFFFF0BFHHHHHD<?>C?2???/<CGGCC0>FGD>>FGDCF>CG-A-;;:CHHHGDD?DE0C;C;;CFFGGFB9;9AEGGFGE@9@FF?FFFFFFFDFFA@DCFFE>BFAFFFFF/;;/;/;9FFFBF?ADD;F?FE;;;;@AFDFFFFFFFDEFFF.
@M03896:38:000000000-B4D98:1:1114:18340:15207 1:N:0:175
TACAGGGGGTGCAAACGTTGCTCGGAATCATTGGGCGTAAAGCGCACGTAGGCGGTCTGTTATGTCGGATGTGACAGCCCTTGGCTCAACTAAGGAAGTGCATCCGAAACTGGCAGGCTGGAGTACTAAAGAGGGTCGCGGAATTCCCGGTGTAGAGGTGAAATTCGTAGATATCGGGAGGAACACCGGTGGCGAAGGCGGCGACCTGAGTAGATACTGACGCTGAGGTGCGAAAGCGTGGGGAGCAAACA
+
3>>?>C>>@D2>4B5A22B2EBB222BFGBDFFCEBEAEEFGHFE?E?BBF?B0>>E?BBFG4BBB1>>E?FGEGFFGHGBFG3BBGHHFGHHHHHGAFFFGFHHCADGG1<????/???<C0>>GFFHHFG0.C<<-@C:@AEFGCGAB-::;;;B:;9CFEFG9./9.CFFGBCB=;B?FBFFBDB@;-.;@=B;.;@<????B.;/.:/9BFBBFB9FDDDD.A.9.BBDB-.BAA9=?-.>.A//A.
@M03896:38:000000000-B4D98:1:1114:18361:15217 1:N:0:175
TACAGGGGGTGCAAACGTTGCTCGGAATCATTGGGCGTAAAGCGCACGTAGGCGGTCTGTTATGTCGGATGTGAAAGCCCTTGGCTCAACTAAGGAAGTGCATCCGAAACTGGCAGGCTGGAGTACTAAAGAGGGTCGCGGAATTCCCGGTGTAGAGGTGAAATTCGTAGATATCGGGAGGAACACCGGTGGCGAAGGCGGCGACCTGAGTATCTACTGACGCTGAGGTGCGATAGCGTGGGGAGCACACA
+
>1>A1B1>10>AF1B00AE0ABF0A/BFGFHHHHFFEFG?/FGEEGE/F0FEB//EEECGH2B@BB//>EEF1BFBFGHGHHHBGHGBBEFGCCGHF0BBGDHF?BC/<>?10??C>?C??00>FG><=<110.<<C-<-:;;EFGFG.@--C00;;;;CGGFFFB9;CEEGGFGEA@9@@BFFFFB;-;@-;@==@--9-;9-@@BB/:;///;;;F//9-AAAB--9-9;9---/-AB;;>--:E--;-
@M03896:38:000000000-B4D98:1:1114:18344:15224 1:N:0:175
TACAGGGGGTGCAAACGTTGCTCGGAATCATTGGGCGTAAAGCGCACGTAGGCGGTCTGTTATGTCGGATGTGAAAGCCCTTGGCTCAACTAAGGAAGTGCATCCGAAACTGGCAGGCTGGAGTACTAAAGAGGGTCGCGGAATTCCCGGTGTAGAGGTGAAATTCGTAGATATCGGGAGGAACACCGGTGGCGAAGGCGGCGACCTGAGTAGATACTGACGCTGAGGTGCGAAAGCGTGGGGAGCAAACA
+
ABABAFBBBDDACAB422F2AAFBA2FFHGHHHHHHGGGEGHGFGCEEGGHGFCEGGGHHHHBBBB1>>EEFGFG?GHHHFHHFHGHBFFHHGHHFF?BGHHHHHGA?<C?2???C>CGFCC<>>FFFGFGGHHCEHCDCAAAEHHHGEG?BC9F;BFCEGGGGGB;CFGGGGFGGDBDFFFFFFFFFFBFFFDFFFFEBFFFFFFFF/;;:/BFFFFFFFFFFFDFFFFFDABCDFFFFFFFFCDFFFFF
@M03896:38:000000000-B4D98:1:1114:11363:16582 1:N:0:175
GACGAGCCACACAAACGTTATTCGGAATTACTGGGCTTAAAGGGTGCGTAGGCGGCGCGGAAAGTTGGGTGTGAAAGCCCTCGGCTCAACCGAGGAATGGCGCCCAAAACTACCGTGCTGGAGGAAGACAGAGGTGAGCGGAACTCAGGGTGGAGCGGCGAAATGCGTTGATATCCTGAGGAACACCGGTGGCGAAAGCGGCTCACTGAGTCTTTTCTGACGCTGATGCACGAAAGCTAGGGTAGCGAACG
+
3>>3AA3ABFF?EFE4E4BAABFB42AFHGHHEFFFHHHGHBDDHFECAE0A30AEEGE/>>EBBF43>//>??EGGHFGFEC/FFGGHHH?@C/A?FHFC<<ACFGHHH<<>>-<.<C</C.<<CC.CG:CB./.;C:@-9ABFF00:9/:;9.;9---9BBEFFDDF-.BFFFFB//.AFBFEFF?=9-;FB?--9F;9?BDBBBB/9;BF/;;BFBBFFFF.A99FF/;9AD.BBBF999:;B-@?@9
@M03896:38:000000000-B4D98:1:1114:11373:16601 1:N:0:175
GACGAGCCACACAAACGTTATTCGGAATTACTGGGCTTAAAGGGTGCGTAGGCGGCGCGGAAAGTTGGGTGTGAAAGCCCTCGGCTCAACCGAGGAATGGCGCCCAAAACTACCGTGCTGGAGGAAGACAGAGGTGAGCGGAACTCAGGGTGGAGCGGTGAAATGCGTTGATATCCTGAGGAACACCGGTGGCGAAAGCGGCTCACTGAGTCTTTTCTGACGCTGATGCACGACAGCTAGGGTAGCGAACG
+
>AAAADDDBC??A2B424F4ABFBAAFFHHHHHHHHHHHGHHGGHFEEFFGEFEEFCGG/E>>FFH4B>?EEGF??3FGFFHGDGGFBFCGFBBC/?FFGH/D@CCG>FG>1<<<<<DGGGC<<<;G.CHHHFG:CCHG?;;ABGGFFFA/EB.=C?;;@EFFFBFADFAFFEBFBFBFFFFFFFFFF@BDFFFFA9DBDAAFDFFFF/;;BFBBBFFFFFFDFFFFFFEBAA-;;AFBFFF/BEFDFFF=
@M03896:38:000000000-B4D98:1:1114:22086:17900 1:N:0:175
TACGTAGGTGGCGAGCGTTATCCGGAATTACTGGGTGTAAAGGGTGTGTAGGCGGGACTTCAAGTCAGATGTGAAAATTGCGGGCTCAACCCGCAACCTGCATTTGAAACTGAGGTTCTTGAGAGTCGGAGAGGTAAATGGAATTCCCGGTGTAGCGGTGAAATGCGTAGATATCGGGAGGAACACCAGTGGCGAAGGCGATTTACTGAACGACAACTGACGCTGAGACACGAAAGCGTGGGGAGCAAACA
+
AAAA>FFBFF@BE2E22AE2ABDBAAEFHHHHHHHHGGHHHHHGHGGGGGE3B0>EEEGHGFFGFG4BBFEFFHGGHHHBGGGGGGHGHGHGCB@/>FGGHHHHHGFGGH1<?<>>>FDGFD1>CGF<-<-AEG<C=GGF<CGHHHHHED@CF;9B@;;CFGGGGF;;EFGGGFGE>BF-DFFFFFFEAFFF;;;BFDA;@FEFFFF;/;;9DFCFFFFFFFDDAAFFFFF9>9ADFDDFFFAE-AEFFFA
@M03896:38:000000000-B4D98:1:1114:22094:17916 1:N:0:175
TACGTATGTTGCGAGCGTTATCCGGAATTACTGGGTGTAAAGGGAGTGCAGGCGGTACTTCAAGTCAGATGTGAAAATTGCGGGCTCAACCCGCAACCTGCATTTGAAACTGAGGTACTTGAGAGTCGGAGAGGTAAATGGAATTCCCGGTGTAGCGGTGAAATGCGTAGATATCAGGAGGAACACCAGTGGCGAAGGCGACTTACTGAACGACAACTGACGCTGAGACACGAAAGCGTGGGGAGCAAACA
+
AAAAAF1FB3BB11EE00E0ABFBA0AFHGHHHHHHFGHHHHHG/E/B1DA0B/A/BE@DDFGHGH2BBFGFGGFH11B11?EEEEHGGHHG/<</<BGGHHHHFGGGHH??<1?@1@F2@??/?F?><AA->E<GF1>DFGGHHHH0.<@CE;;C@A;CGHHHHG;;CGGGGG90;BFGGGGGGGGF?FGGC=@@@FE99-9AFFFB/;;-A--;AFFFFFFFFBF9F-;;;BBFFFFF@@@F@BFFFFE
@M03896:38:000000000-B4D98:1:1114:7369:18694 1:N:0:175
TACGTAGGGGGCAAGCGTTATCCGGATTTACTGGGTGTAAAGGGAGCGTAGACGGCTTTGCAAGTCTGATGTGAAAGGCGGGGGCTCAACCCCTGGACTGCATTGGAAACTGTGCGGCTTGAGTGCCGGAGAGGTACGCGGAATTCCTAGTGTAGCGGTGAAATGCGTAGATATTAGGAGGAACACCAGTGGCGAAGGCGGCTTACTGAACGGTAACTGACGTTGAGGCTCGAAAGCGTGGGGAGCAAACA
+
>AA?A4FABB2AA2A422E2ABDBE2EEHFHHHHHGEEFGHHFGEEFEGGCGGEE??EGHGFBBBF@B3BFFGEF4FFHCGEGCGCG1?CGCDE.F<GGHHHHHHGD=<G=00=0<;A@CCF;;<;GGGBGAADBC09AB@;@FFFFBFFBBB:FB=B;BEB/BBFDDDBFF/BFFFFFFFFFFFFFAFFFFE?BBBFFB==--BBBB/9;AADE::/9BB.AEEAB..99-9.AAFFFF<B;A>DABFFF
@M03896:38:000000000-B4D98:1:1114:7394:18700 1:N:0:175
TACGTAGGGGGCAAGCGTTATCCGGATTTACTGGGTGTAAAGGGAGCGTAGACGGCTTTGCAAGTCTGATGTGAAAGGCGGGGGCTCAACCCCTGGACTGCATTGGAAACTGTGCGGCTTGAGTGCCGGAGAGGTAAGCGGAATTCCTAGTGTAGCGGTGAAATGCGTAGATATTAGGAGGAACACCAGTGGCGAAGGCGGCTTACTGAACGGTAACTGACGTTGAGGCTCGAAAGCGTGGGGAGCAAACA
+
AAAAAFFBBB2A?2FC22F2ABFBE?FGHHHHHHHHEFHFHHHGHFE?EECFFFECEGHFFFGFFG@BBBDBGBGFFAG?EEGFGGGB?CGCDEA<0FGFHHHHHGG=<G=0===<;ADCCC;;<CGFDBFACE9C;FC-;;:EFFFBFFBFB;FFC>;BEFFFFFAADCFFFBBBFBBFFFFFFFFEFFFFACFFCFF=FFFFFFFF/;;99:AABFF9B?AEFFFFFFF@-FFDFFFFA>FE-AEFFFF
@M03896:38:000000000-B4D98:1:1114:7379:18712 1:N:0:175
TACGTAGGGGGCAAGCGTTATCCGGATTTACTGGGTGTAAAGGGAGCGTAGACGGCTTTGCAAGTCTGATGTGAAAGGCGGGGGCTCAACCCCTGGACTGCATTGGAAACTGTGCGGCTTGAGTGCCGGAGAGGTAAGCGGAATTCCTAGTGTAGCGGTGAAATGCGTAGATATTAGGAGGAACACCAGTGGCGAAGGCGGCTTACTGAACGGTAACTGACGTTGAGGCTCGAAAGCGTGGGGAGCAAACA
+
ABAAAFFCCCBA?AF4A2E2ABFBE?FGHFHHHHHHEFHGFHHGHGEGGFCFFDEEGGHHGFGHGH@BBBDBFGHFGHHCFGGGGGHBFFHDFE.F>GHGHHHHHHB=<G=0===<;AFDGH0;CCGGFDGGDG9CBFCAA?DFFFFBFFFFF:9BC@;CFFFFFFDADCFFFFFFFFFFFFFFFFFEFFFFEFFFFFEDFFCFFFFF0:;.;;AAFFFFFBEFEFFFFEF>;BDDFFFFFFFFFFFFBF?
@M03896:38:000000000-B4D98:1:1114:24022:19060 1:N:0:175
TACAGGGGGTGCAAACGTTGCTCGGAATCATTGGGCGTAAAGCGCACGTAGGCGGTCTGTTATGTCGGATGTGAAAGCCCTTGGCTCAACTAAGGAAGTGCATCCGAAACTGGCAGGCTGGAGTACTAAAGAGGGTCGCGGAATTCCCGGTGTAGAGGTGAAATTCGTAGATATCGGGAGGAACACCGGTGGCGAAGGCGGCGACCTGAGTCGATACTGACGCTGAGGTGCGAAAGCGTGGGGAGCAAACA
+
>1AA>11>1>AACAB00BB0AFGA//ABGFHHF1FB/EABFBBBE?E/FGF/F@>EEEHGGF@BBB///?EFFBF1>BGAGHHBFGHC1CGCCCG1B0FGHEHHH?<?<B?10?0</?F?/<0>F>FF1<1F<FACC-<----;CGGG:;9AC009;/;AFF0;F0.;;AEGGGGA;@=-@BFF-BB@-;9-:@-@;A;--9-9@9BB/-;/;---;FBBFBBB-9;-9A;;-;9:F-999-;E-;AFFF?
@M03896:38:000000000-B4D98:1:1114:24055:19060 1:N:0:175
TACAGGGGGTGCAAACGTTGCTCGGAATCATTGGGCGTAAAGCGCACGTAGGCGGTCTGTTATGTCGGATGTGAAAGCCCTTGGCTCAACTAAGGAAGTGCATCCGAAACTGGCAGGCTGGCGTACTAAAGAGGGTCGCGGAATTCCCGGTGTAGAGGTGAAATTCGTCGATATCGGGAGGAACACCGGTGGCGAAGGCGGCGACCTGAGTAGATACTGACGCTGAGGTGCGAAAGCGTGGGGAGCAAAC
+
>1>A>11A10@AB1A000F0E1GB/ABFFFGHHHFGGFGEAHHFGCEEGHA/B/>EEEHGGGB@BB>>>?>BB2>1FEGGHHHFGHGCGBGFGFH1B0BFHHEHHG/<<>??<??/>CGF?.<>ACGD11<0<<<CG?C-:--;FFFFFG@@A00;9;=?F09FF0.;.:@FE@FF@;-@@FBFFBB--;@FA=@-9-A@@@;-@@?B/-;/9/;/:BF/;?BBB99?FAB@?---9;AB?@??-A-/9;
@M03896:38:000000000-B4D98:1:1114:24038:19069 1:N:0:175
TACAGGGGGTGCAAACGTTGCTCGGAATCATTGGGCGTAAAGCGCACGTAGGCGGTCTGTTATGTCGGATGTGAAAGCCCTTGGCTCAACTAAGGAAGTGCATCCGAAACTGGCAGGCTGGAGTACTAAAGAGGGTCGCGGAATTCCCGGTGTAGAGGTGAAATTCGTAGATATCGGGAGGAACACCGGTGGCGAAGGCGGCGACCTGAGTAGATACTGACGCTGAGGTGCGAAAGCGTGGGGAGCAAACA
+
BCBAAFBBCDDABAB4E2F2EEGEE2FGHFHHHHHHGGGEGHHGGCEEFGHGBEEGFFGHHGBBBB?>>?EFGFFFGGHFFHHGHHG3FFGGHHBGF0FGHHHHHGA?>C?2???/>EHGC?<FGGGF>GGHFHEDG-C-;;;EHHGCEB-CE;B;0:;CGGGGGB;;BEEGGFF.:;AAADFFFFFF:CFFF=CFFFE==FFFFFFF/;;:0:BBFFFBFFDFF?FAFFF:;;BAFFDFFFFEFFEFBF?
@M03896:38:000000000-B4D98:1:1114:26366:20913 1:N:0:175
TACGGAGGGGGCTAGCGTTGTTCGGAATTACTGGGCGTAAAGCGCACGTAGGCGGCTTTGTAAGTAAGAGGTGAAAGCCTGGTGCTCAACACCAGAACTGCCTTTTAGACTGCATCGCTTGAATCCAGGAGAGGTGAGTGGAATTCCGAGTGTAGAGGTGAAATTCGTAGATATTCGGAAGAACACCAGTGGCGAAGGCGGCTCACTGAACTGGTATTGACGCTGAGGTGCGAAAGCGTGGGGAGCAAACA
+
ABAABBAB@?2AEGGBAAA2AADBAAFFHHHHHHHHGFFEGHHGG?EFFGFEEEEGGGHHFGHHGHHHHGGFGFHFHGHFFGFEHGHEGHHGG/CF?GFFHHHHFHF?GG?10FFGDGHGFGGHHGFGGHGHGG1<GFFBCGFHHGGBEFEA;;GCGC:CGHFHH0;;BEGGGGFGG.ACGGFGGGGGGFFFEGFFFDEFFFAFFFFF/;;FFF/BFFFFFFFFFFFEFFFCDC=9BFFDCFFECDFFFF.
@M03896:38:000000000-B4D98:1:1114:3861:22435 1:N:0:175
TACGAAGGGGGCTAGCGTTGTTCGGAATTACTGGGCGTAAAGCGCACGTAGGCGGACTATTAAGTCAGGGGTGAAATCCCGGGGCTCAACCCCGGAACTGCCTTTGATACTGGTAGTCTCGAGTCCGGAAGAGGTGAGTGGAATTCCGAGTGTAGAGGTGAAATTCGTAGATATTCGGAGGAACACCAGTGGCGAAGGCGGCTCACTGATCCGGTACTGACGCTGAGGTGCGAAAGCGTGGGGAGCAAACA
+
ABAA3ABBA22>EEGE22E2AADBAAAFGGHHH3GGGEEGHHHGG0E01B1?@0>>E/BFFGGEGH4BBB>?EGGGFHHHGEGGDGHFFCGFG?@<>AGHHHHHBBBFDG1=>>=>FGFFGG.<<<<A.;DFHG/:0CCFCGGHHHH9;A.C;;9;C:;CFGGGGB99CAFGEF;;CFDBBDFFFFFEABBBA=@<=FEBB?BFFBBB/;/;A99BAFFFF.DFDF..:.;BDBBDFFDFBBBEBDFF/;.
@M03896:38:000000000-B4D98:1:1114:3879:22443 1:N:0:175
TACGAAGGGGGCTAGCGTTGTTCGGAATTACTGGGCGTACAGCGCACGTAGGCGGACTATTAAGTCAGGGGTGAAATCCCGGGGCTCAACCCCGGAACTGCCTTTGATACTGGTAGTCTCGAGTCCGGAAGAGGTGAGTGGAATTCCGAGTGTAGATGTGAAATTCGTAGATATTCGGAGGAACACCAGTGGCTAAGGCGGCTCACTGATCCTGTACTGACTCTGAGGTGCGAAAGCGTGGGGAGCAAACA
+
AAAAA>33222>EGGB22A2AAFAA2BFGFGGB3FDGGE0BABAA0EEGGH?@E>>EEGFH4B@B??B00>?/FB4BFGF/@/<B/?1??GCFG/>>ABDDHGHGF<>=G11>>1DGGBG<0<GHDEC.:D.C.::C.C0;C:0;F;/;-9;;9C90;;0CFCFFB.:;.9BBB;F/.;9-;9FFFDA9;//:.;9//:--@;DB/////9;//9;;BBFF/;9///./.;9;--.;...9--;99;/9A.
@M03896:38:000000000-B4D98:1:1114:3861:22456 1:N:0:175
TACGAAGGGGGCTAGCGTTGTTCGGAATTACTGGGCGTAAAGCGCACGTAGGCGGACTATTAAGTCAGGGGTGAAATCCCGGGGCTCAACCCCGGAACTGCCTTTGATACTGGTAGTCTCGAGTCCGGAAGAGGTGAGTGGAATTCCGAGTGTAGAGGTGAAATTCGTAGATATTCGGAGGAACACCAGTGGCGAAGGCGGCTCACTGATCCGGTACTGACGCTGAGGTGCGAAAGCGTGGGGAGCAAACA
+
BCBAAAABC2>AEGGBA2E2AAFBA2FGHFHHFGHHGFEEGHHGG?EEGHHGFCEEEEHHHHGGFG4BBB>?EGGBGHHFGGGGGGGB?FGDD@CFDCFFHHHHHHFGFG><>>><FGHGHC<<C<DAADGGGC0;0CCB;CCGHHG/CA?EC9B;C;;EFGGGGB:CFEEGGFCFFFFFFDFFFFFEFFFFEFFFFDEFFFFFFFFF0::BA@==DFFFFFDFF?FEFFBDDCCFFFFFFFFFAFFFFFA
@M03896:38:000000000-B4D98:1:2101:18955:2440 1:N:0:175
GACGTAGGGCGCGAGCGTTGTCCGGATTTATTGGGCGTAAAGAGCTCGTAGGCGGCTTGTCGCGTCGACTGTGAAAACCCGTGGCTCAACCATGTGGTCTGCAGTCGATACGGGCAGGCTAGAATTCGGTAGGGGAGACTGGAATTCCTGGTGTAGCGGTGAAATGCGCAGATATCAGGAGGAACACCGGTGGCGAAGGCGGGTCTCTGGGCCGATATTGACGCTGAGGAGCGAAAGCGTGGGGAGCGAA
+
>AAAABFCBCDDGEEE?2E?FGHEEEGGHFFGBAGAEEEFHHHHHFHGGFGCHEGE/EEHGFFEEECEEEEFGFGHEFDGGDFBFHHEGFGFHF11?=GGF1GHGHGFFG<.EFG?ECEGHHCCGHHGHCGDEGFDBDEFFAFFFGFFG0;:C.;99;;;@CFFB0;;A;CBFBBFB0:BEADFFFFFFFFFDFCFAC9ACF@@DFFFFF/A.B-:9CFFB9DDDDDFFFFFFFAFFFFFFFFCFFDDFC
@M03896:38:000000000-B4D98:1:2101:18973:2441 1:N:0:175
GACGTAGGGCGCGAGCGTTGTCCGGATTTATTGGGCGTAAAGAGCTCGTAGGCGGCTTGTCGCGTCGACTGTGAAAACCCGTGGCTCAACCATGTGGTCTGCAGTCGATACGGGCAGGCTAGAATTCGGTAGGGGAGACTGGAATTCCTGGTGTAGCGGTGAAATGCGCAGATATCAGGAGGAACACCGGTGGCGAAGGCGGGTCTCTGGGCCGATATTGACGCTGAGGAGCGAAAGCGTGGGGAGCGAA
+
ABABBBFBCBBDG?F2A2E?EGHEFEGGHGFFBFAAEAEFHHHHHDHGFGGGHGG?@>EGFGCE>E/<<EEFGFHFFFDGF?DCGHHEFFHFHD11?0FGFBHFGGEFFE>.EDGCGGGHHHBGHHHGHGHGGGEGGGEBBEFGGGGGG09/;:;;0:;;@EFFF/;;DAB@FFFFBFFFFFFFFFFDFFCCDFFFFDAE>@C@BFFFFFBE.=-;9@FFBBDFFF?FEBAED99-?9DAADFAFCFF>=
@M03896:38:000000000-B4D98:1:2101:9780:2811 1:N:0:175
TACGTAGGGGGCAAGCGTTATCCGGATTTACTGGGTGTAAAGGGAGCGTAGACGGCTTTGCAAGTCTGATGTGAAAGGCGGGGGCTCAACCCCTGGACTGCATTGGAAACTGTGCGGCTTGAGTGCCGGAGAGGTAAGCGGAATTCCTAGTGTAGCGGTGAAATGCGTAGATATTAGGAGGAACACCAGTGGCGAAGGCGGCTTACTGGACGGTAACTGACGTTGAGGCTCGAAAGCGTGGGGAGCAAACA
+
BCBBBFFBAA@>EAFC?2EAGGHFFEGGHFDBBBA3EEHHHHHGHEGGFEGEHFEE?EGHGD4FGHBBEGFGHFHHHHHGGGGGDGHEFFGDGFA>>GHHHHHHHHHHHH=D<GHCADCDCHGGHHHGGGGGGGFFGFGGFFGFFFFFFFBFB;;;>;;;EFFFFFDADFFFFFFFFFFFFFFFFFFFFFFFFFFFF.EDFFFFFFFFBBFFFA.AFFFFFDFFFFEFFEFFFFFFFF:ABFFFFFFFFF?
@M03896:38:000000000-B4D98:1:2101:9794:2826 1:N:0:175
TACGTAGGGGGCAAGCGTTATCCGGATTTACTGGGTGTAAAGGGAGCGTAGACGGCTTTGCAAGTCTGATGTGAAAGGCGGGGGCTCAACCCCTGGACTGCATTGGAAACTGTGCGGCTTGAGTGCCGGAGAGGTAAGCGGAATTCCTAGTGTAGCGGTGAAATGCGTAGATATTAGGAGGAACACCAGTGGCGAAGGCGGCTTACTGGACGGTAACTGACGTTGAGGCTCGAAAGCGTGGGGAGCAAACA
+
>>>>>F1>1>@>AEFAA0AEGGHEEEEFHFADB1A0AAFGHFCAEEF/EEEFH?/E@>B@BF1FBF@BEGBBBB2FE0F/>ECC@CGGHHHGGGE.>F1>CFGH0<DGHHD0DFH.:;A;:CHHHFG--9;A.;FF00C-AA?EFFFBBFBB:;/;;999-;BB/:9;-9EFFFBF;;9/;9BA-FBE-::/99>@@-;@-;@?99;99:-=-;-;;/99;AFF?-/-99---;--B-AB--@--9AFFE-
@M03896:38:000000000-B4D98:1:2101:22256:9648 1:N:0:175
GACGTAGGGCGCGAGCGTTGTCCGGATTTATTGGGCGTAAAGAGCTCGTAGGCGGCTTGTCGCGTCGACTGTGAAAACCCGTGGCTCAACCATGTGGTCTGCAGTCGATACGGGCAGGCTAGAATTCGGTAGGGGAGACTGGAATTCCTGGTGGAGCGGTGAAATGCGCAGATATCAGGAGGAACACCGGTGGCGAAGGCGGGTCTCTGGGCCGATATTGACGCTGAGGAGCGAAAGCGTGGGGAGCGAA
+
AA>AABFBBC2AE2EE2AAAFGDB2AEGHCGGBFAFEEFGHHGHH3FEEEGGHEEE/EEGFEEEEE/><<EFGEGHHFFGGDG@GHHHHFGFHHEFG0FDF1GGHH..><<FGCD-<-CCFHHHHGGECEHGEEGG-CAFG.F/CFFGGFBCBAAEC;?CDFF/;/;9DDC=FFFFEBBFF.AFFFFDFDFFFF-=D-DFFFAFFBFFFFB?ECFFAFFFBBDDFD.:.BDFFFA>DBA.AB;;EFD=BC
@M03896:38:000000000-B4D98:1:2101:22245:9661 1:N:0:175
GACGTAGGGCGCGAGCGTTGTCCGGATTTATTGGGCGTAAAGAGCTCGTAGGCGGCTTGTCGCGTCGACTGTGAAAACCCGTGGCTCAACCATGTGGTCTGCAGTCGATACGGGCAGGCTAGAATTCGGTAGGGGAGACTGGAATTCCTGGTGGAGCGGTGAAATGCGCAGATATCAGGAGGAACACCGGTGGCGAAGGCGGGTCTCTGGGCCGATATTGACGCTGAGGAGCGAAAGCGTGGGGAGCGAA
+
>AAAAAFBBC?AGCGA22EAEGHEAFGGHFFHBFBBAAEFHHHHHBGEEGE?GFEE/>EGFEFE>E?E<EEGGGFFHFDGGDG>BGHFGFHFHHBGF0GHG<GGHHDFFG<.CAC?CAEGHHFGHHHEGFHGEGGGAGEFF9BFFGGGG0;:CGGG:;;;@?FFB/BADAFAFBBFFF;FEADFFFFFFDCFFFAFFFDEA@DBCFFFFFFEE=;D;DFFB9.DFDDAFBDFFFFFDFFDFFFFFFF;DF
@M03896:38:000000000-B4D98:1:2101:24500:9907 1:N:0:175
GACGAGCCACACAAACGTTATTCGGAATTACTGGGCTTAAAGGGTGCGTAGGCGGCGCGGAAAGTTGGGTGTGAAAGCCCTCGGCTCAACCGAGGAATGGCGCCCAAAACTACCGTGCTGGAGGAAGACAGAGGTGAGCGGAACTCAGGGTGGAGCGGTGAAATGCGTTGATATCCTGAGGAACACCGGTGGCGAAAGCGGCTCACTGGGTCTTTTCTGACGCTGATGCACGAAAGCTAGGGTAGCGAACG
+
AAAAABBBBF?AAFAA24FFEFHGGGGGHHBFCEFEFGHHHHHGHFFGGGGCHEG@@EEGCEGHGH4BEEEFGGHHHHHHHHGFGGGFHFHGCCDFGGFGHCFGGGHHHHFFB><CGEGFGHCDDHGFHHHHHGFHFHHGCGGFFGGGFG/AA9.;?;;CFFFFFFDADAFFFFFFFFFFFFFFFFFFFBDFFFFFFFFFFFFFFFFFFFFFFFFFFFFBBDFFDFFFFFFADDFFFFFFFFFFAB>BCFA
@M03896:38:000000000-B4D98:1:2101:24518:9907 1:N:0:175
GACGAGCCACACAAACGTTATTCGGAATTACTGGGCTTAAAGGGTGCGTAGGCGGCGCGGAAAGTTGGGTGTGAAAGCCCTCGGCTCAACCGAGGAATGGCGCCCAAAACTACCGTGCTGGAGGAAGACAGAGGTGAGCGGAACTCAGGGTGGAGCGGTGAAATGCGTTGATATCCTGAGGAACACCGGTGGCGAAAGCGGCTCACTGGGTCTTTTCTGACGCTGATGCACGAAAGCTAGGGTAGCGAACG
+
ABAABCDDBF@AAFFAA4FEFGHFFEGGHGFFCB2AFG3FGFHGHFFGFEGFHGGC/>EEEEEHGHEGEEGGGEHHHHHHHHGFFGGGHFHGDCDGGGFFHADDGGGHFH>F1F-CGEGGGCCAAFAHHGHHHGCGFHHGBACBFFFGGF/AA.;;B@.;:FFFFFFDFAEFFFFFFBBBEFFFFFFFA=BAFFF-@FFD;-9DFBFFFFFFF/F/FFFFFDFF?DBBFFFEDDADEFFFFE9BAB=DAFA
@M03896:38:000000000-B4D98:1:2101:24500:9925 1:N:0:175
GACGAGCCACACAAACGTTATTCGGAATTACTGGGCTTAAAGGGTGCGTAGGCGGCGCGGAAAGTTGGGTGTGAAAGCCCTCGGCTCAACCGAGGAATGGCGCCCAAAACTACCGTGCTGGAGGAAGACAGAGGTGAGCGGAACTCAGGGTGGAGCGGTGAAATGCGTTGATATCCTGAGGAACACCGGTGGCGAAAGCGGCTCACTGGGTCTTTTCTGACGCTGATGCACGAAAGCTAGGGTAGCGAACG
+
3>A3AADDFF@A?F4AA4FGEFHGFEGGHGDFBBBBFGHGHHHGHFEEFFGCHFGC/EEGCEEHGH4BEEEEGFFGHHHHHHGFGGGFHFHGCDCCFGGGHCDFGGHGHHFGC><<GEFFCG.CFHGHHHHGHFCGFHHGBDGDEFECCF/A@.;;A@9;EFFFBFA;DFFFFFFFFFFFFFBFFFFFFFDDFDFF-.BDFFFFFFFFBFFBF9BBFFFFFFFFDFFBFFBADAAAFFFFFF/BAFAAFF;
@M03896:38:000000000-B4D98:1:2101:11495:13187 1:N:0:175
TACGTAGGTGGCGAGCGTTATCCGGAATGATTGGGCGTAAAGGGTGCGTAGGTGGCAGATCAAGTCTGAAGTAAAAGGTATGGGCTCAACCCGTACTGGCTCTGGAAACTGATCAGCTAGAGAACAGAAGAGGACGGCGGAACTCCATGTGTAGCGGTAAAATGCGTAGATATATGGAAGAACACCGGTGGCGAAGGCGGCCGTCTGGTCTGGATTCTGACACTGAAGCACGAAAGCGTGGGGAGCAAATA
+
BBAABFFBFFACE2EEE?2AGFFFEEEFHGGEFF2BEAEEDHFGBAEFFEE?DFGG2BFGFGFGFH4434GEFHEFHGHDFHHGGGHEFCGFEE>EFBBFFGF3FFFFHHGHBDGFBGHGHH3BCHBGFHHHHFFG?>--<A-CGFEDD00;;0C;?:;CGFGHC.;:DEFGBFFF9;9BFFFFFDFDGFFFFFAFDABFDCF>DFEBFF;//;9BFFFFFFFFFFBFFBB-AAA./AAAFFAFFFFFFFF
@M03896:38:000000000-B4D98:1:2101:19473:20033 1:N:0:175
TACGTAGGCAGCAAGCGTTGTTCGGAGTTACTGGGCGTAAAGGGTGTGTAGGCGGTTCTTTAAGTTTGCTGTGAAATCTCCCGGCTTAACCGGGAGGGTGCGGTGAATACTGAGGGACTAGAGTACGGGAGAGGAAAGTGGAATTCCTGGTGTAGCAGTGAAATGCGTAGATATCAGGAGGAACACCGGTGGTGTAGACGGCTTTCTGGACCGTAACTGACGCTGAGACACGAAAGCGTGGGTAGCAAACA
+
ACBBBFFCFFBAFGFE?2EACFHEFFGGHFDDBBBAEAFFHHHGHFEFHGHFHGGEEFHHHHHHHHHHGGFFGFHHHHFFHHFGEGGHHHH/EGCEFC?FDCB?<CGFFHFHHHCDGFHFGFHHHHGGGGGGGGAGCGDHGFHHHHHHHHFHE<<CG:;CFGHHFGC:AEGGGFGGFGGGGGGGGGGGG;DGGFFFFFFADFFFFFFFFFFF=.;ADFFFFFDDAD999FFD;DF?FDD?DF.B.099B..
@M03896:38:000000000-B4D98:1:2101:22381:20172 1:N:0:175
TACGGAGGGTGCAAGCGTTAATCGGAATTACTGGGCGTAAAGCGCACGCAGGCGGTTTGTTAAGTCAGATGTGAAATCCCCGGGCTCAACCTGGGAACTGCATCTGATACTGGCAAGCTTGAGTCTCGTAGAGGGGGGTAGAATTCCAGGTGTAGCGGTGAAATGCGTAGAGATCTGGAGGAATACCGGTGGCGAAGGCGGCCCCCTGGACGAAGACTGACGCTCAGGTGCGAAAGCGTGGGGAGCAAACA
+
ABAABBCCCAAAFGCF22EEFGHFAEFGHHDFBBBBEEEEHHHGGGGCGCECFGGGGGGHGHGHHHDFGHHHHHHHHHHHGGGGEFHGHFHHHHGHHGHHHHHHHHGHHHFFGHGFGGHHGGFHHHHGFGGGHHCGGFAAEFFFFFFFFFBFF;;;@;;@EFFFFF;;DFFFEFFFFFFFDFFFFFFFFAFFFFFFFFFDFFFFFFAEEFFA;CDFFFFFFFFFFFF/0B;@ABAAFDDFFFFEAFAFFF.
@M03896:38:000000000-B4D98:1:2101:28143:20672 1:N:0:175
TACGGAGGGTGCAAGCGTTAATCGGAATTACTGGGCGTAAAGCGCACGCAGGCGGTTTGTTAAGTCAGATGTGAAATCCCCGGGCTCAACCTGGGAACTGCATCTGATACTGGCAAGCTTGAGTCTCGTAGAGGGGGGTAGAATTCCAGGTGTAGCGGTGAAATGCGTAGAGATCTGGAGGAATACCGGTGGCGAAGGCGGCCCCCTGGACGAAGACTGACGCTCAGGTGCGAAAGCGTGGGGAGCAAACA
+
AAA3>AA2AAA>4B4A22AE2FGBAEEGHBA553ABEEEE1DGGE?EEGA??E@FEEFEHHHHFGH@3BFFFBBGFHHHHG?FGE@GFFFHBFG/BCFHFHHGGFDFGHHFDGGHGA???<FFGFFGGFECEFG<?C@=9AFFFFFFFF//;B/;;99;B?FFFFB9;9>A/;BFFFFF?DAFFFFFA-;-;;BAD;.ED-@@DFFFA.FFAD=DBBFFFFDD?DA/BFFF@DAC.BAF?9BAA-AABFFA
@M03896:38:000000000-B4D98:1:2101:28162:20679 1:N:0:175
TACGGAGGGTGCAAGCGTTAATCGGAATTACTGGGCGTAAAGCGCACGCAGGCGGTTTGTTAAGTCAGATGTGAAATCCCCGGGCTCAACCTGGGAACTGCATCTGATACTGGCAAGCTTGAGTCTCGTAGAGGGGGGTAGAATTCCAGGTGTAGCGGTGAAATGCGTAGAGATCTGGAGGAATACCGGTGGCGAAGGCGGCCCCCTGGACGAAGACTGACGCTCAGGTGCGAAAGCGTGGGGAGCAAACA
+
CCBBBBCCCAAAFGFC22EEEGHFEGGGHFBFBBBBAEEFGHHGG?EEGEEGGGGCGGGHGGHHHHDGHHHGHFGFHHHHGGGGEGHGGFHGGHGHGGHHHHHHHHHHGH?DGFGFGGHHHHFGHHHHFGGGHHCCGFADEFFFFFFFFFBFB;;;-@;CEFFFFFDADFFFFFFFFFFFFFFFFFF?CCFFFFFFFFFAFFFFFFDFFFFFFDFDFFFFFFFFFFFFFFFADFFFFFFFFFFFFAEBFF?
@M03896:38:000000000-B4D98:1:2101:20983:21014 1:N:0:175
GACGTAGGGCGCGAGCGTTGTCCGGATTTATTGGGCGTAAAGAGCTCGTAGGCGGCTTGTCGCGTCGACTGTGAAAACCCGTGGCTCAACCATGTGGTCTGCAGTCGATACGGGCAGGCTAGAATTCGGTAGGGGAGACTGGAATTCCTGGTGTAGCGGTGAAATGCGCAGATATCAGGAGGAACACCGGTGGCGAAGGCGGGTCTCTGGGCCGATATTGACGCTGAGGAGCGAAAGCGTGGGGAGCGAA
+
>AAAAAFABC?AFCG?A2EAEGHEAFGGHFFFB31AEEEGFHFGHFHGEFEEHCECEEEGFECE>E?E@EABDFGGFCDDGAD>BHHEFCGFHFBD<0FGF1GCFHGFFH<><CC-<<C=GFCGHHHGFEHGEEEDADEFF;FGBGFFC0::B9;99;;;:EFF//BDDFFFFFFFFB:FAAAFFFFD@A@DFFDFFF?EFFCDFFFFBBFEEF-@DFFFB:DFFFBFE/DFFFAFFFFDDFFFE;DAFA
@M03896:38:000000000-B4D98:1:2101:20970:21029 1:N:0:175
GACGTAGGGCGCGAGCGTTGTCCGGATTTATTGGGCGTAAAGAGCTCGTAGGCGGCTTGTCGCGTCGACTGTGAAAACCCGTGGCTCAACCATGTGGTCTGCAGTCGATACGGGCAGGCTAGAATTCGGTAGGGGAGACTGGAATTCCTGGTGTAGCGGTGAAATGCGCAGATATCAGGAGGAACACCGGTGGCGAAGGCGGGTCTCTGGGCCGATATTGACGCTGAGGAGCGAAAGCGTGGGGAGCGAA
+
ABAABBFBBC?AECC?A2EEEGHEFGGGHFFGBABBAAEEEGHHH3GDEEC?GEEE?>EGFE?E>E@E@EEGHFGHHCDGGDGBFFHEFFGFHGFHB0FGHFHHGHDFFE<F<@D?E-ECGHFGHHGFHGHGEEDDCGEBFAFGGGFCFB99;.;9;;;;;EFFBFFFDACAFBFFFB9B?.DFFFFFDFFFFA--AAFEADFDFFFFFFFEEA;DB;FB;BDDDADFEBDF;DFFFFFDDBFAADFFFF
@M03896:38:000000000-B4D98:1:2101:10940:22104 1:N:0:175
TACAGAGGTCTCAAGCGTTGTTCGGATTCATTGGGCGTAAAGGGTGCGTAGGTGGTGACGCAAGTCTGGTGTGAAATCTCGGAGCTTAACTCCGAAAATGCACCGGATACTGCGTGACTCGAGGACTGTAGAGGAGATCGGAATTCACGGTGTAGCAGTGAAATGCGTAGATATCGTGAGGAAGACCAGTTGCGAAGGCGGATCTCTGGGCAGTTCCTGACACTGAGGCACGAAGGCCAGGGGAGCAAACG
+
>>>AAFFBFCFFFFGF22AAAEHE2EEGHCHHBGCBEEEEFHHGHFFEFGFFGGGAFGHGE>FCGH5D3FGHGFHFGHHHHFGCEFGFGDGHG//EEEHGHHHHCG?EGHBDF?</CFHHFF/B/F<GGHHHEHCDAGGHDA.FHHBF>C<CC<0=D<=CGGGHFG:CDCGHGHHGGHFDFFGGGGGF.CFFGAG?BFECFFFFFFFB9.;F.BFFFFEFFEFF///AEEFAAD?AFFFFFDFBDAEF/:.
@M03896:38:000000000-B4D98:1:2101:5626:23191 1:N:0:175
TACGGAGGGTGCAAGCGTTAATCGGAATTACTGGGCGTAAAGCGCACGCAGGCGGTTTGTTAAGTCAGATGTGAAATCCCCGGGCTCAACCTGGGAACTGCATCTGATACTGGCAAGCTTGAGTCTCGTAGAGGGGGGTAGAATTCCAGGTGTAGCGGTGAAATGCGTAGAGATCTGGAGGAATACCGGTGGCGAAGGCGGCCCCCTGGACGAAGACTGACGCTCAGGTGCGAAAGCGTGGGGAGCAAACA
+
ACBAABCCBAAABEGE22EEFGHFEFGGHGD55AAAAAEFHHHGGEEEGFGCGGG?FGGHHHHHHHFGGGHBGGHFHHHHGGGEEFHHGGHHHHGFFFGGHHHHHHGHHHFGHHGHGHHGGGGHHHHHFGGGEHDDGFC;;;BFFFFFFFBFF;;:@@;CEFFFFFDAFF?FFFFFFFFFFDFFFFFFFCFFFFFF;AEDFFFFFFFAFFFFFFFAFFFFFFDDFFFFFFFB?DF?FDDFFADF@AEFFFF
@M03896:38:000000000-B4D98:1:2101:5609:23206 1:N:0:175
TACGGAGGGTGCAAGCGTTAATCGGAATTACTGGGCGTAAAGCGCACGCAGGCGGTTTGTTAAGTCAGATGTGAAATCCCCGGGCTCAACCTGGGAACTGCATCTGATACTGGCAAGCTTGAGTCTCGTAGAGGGGGGTAGAATTCCAGGTGTAGCGGTGAAATGCGTAGAGATCTGGAGGAATACCGGTGGCGAAGGCGGCCCCCTGGACGAAGACTGACGCTCAGGTGCGAAAGCGTGGGGAGCAAACA
+
BBBBBABBBAAAFBGA22EEAFFBEEFGHFD55BBAEEAEFGHGGEFGGGGGGGGCFGG?FGHHHHGGGHHFGFHGGHHHGGGFGGHHHGHHHGFHHGHHHEHGHHFHDHFFHHHFGHHHGCGHHHHHFGGFFHGGGF=;9;BFFFFBFF/BF9;BDBAAEFFFBFDDDFEB/BBFFB9F??BF/FFFF@;.ADAFCFEDFFFFFFAEE..99=DAFFFFFDDFFFEFFFFCD-@DBD9A;@D.99E/BF.
@M03896:38:000000000-B4D98:1:2101:26866:23647 1:N:0:175
TACGTAGGGGGCAAGCGTTATCCGGATTTACTGGGTGTAAAGGGAGCGTAGACGGCTTTGCAAGTCTGATGTGAAAGTCGGGGGCTCAACCCCTGGACTGCATTGGAAACTGTGCGGCTTGAGTGCCGGAGAGGTAAGCGGAATTCCTAGTGTAGCGGTGAAATGCGTAGATATTAGGAGGAACACCAGTGGCGAAGGCGGCTTACTGGACGGTAACTGACGTTGAGGCTCGAAAGCGTGGGGAGCAAACA
+
ABBAAFFAA2>>AFAE?2EAEGHEFEGGHHDBBBB3EEHHHHHGHFFGGFFGHFGCCFHHFFDDFG4BFGGFHGFHH@B?EGGGCFHGHFGGGEEGGHFFHHHHGHEGHHF1<GH/>ACDCHFFGGHG@FGFEDGHCHHCACGGGGGGGFBBC;;;A;;;EFGGFGECFGFFFFFFFFFFFFFFFFFE.;FFFFFFFDEDFFFFFF:BBFF;;AEFFFFFF?EFEFF9EFFFFFFAFFDFFACEDDFFFFF
@M03896:38:000000000-B4D98:1:2102:18437:2962 1:N:0:175
TACGGAGGATCCAAGCGTTATCCGGATTTATTGGGTTTAAAGGGTGCGTAGGCGGCTTATTAAGTCAGGGGTGAAAGACGGTGGCTCAACCATCGCAGTGCCCTTGATACTGATGAGCTTGAATGAACTAGAGGTAGGCGGAATGTGACAAGTAGCGGTGAAATGCATAGATATGTCACAGAACACCGATTGCGAAGGCAGCTTACTATGGTTTTATTGACGCTGAGGCACGAAAGCGTGGGGATCAAACA
+
AABABAADAFFFBCGAA2E2ABFEEAEGHBHHGHGEFGHHGHGGFEEFFGGGHGGGFGHHHGHHGHH3FGGEGEGFFEGDGAGEHGGBBFHGHGEE?ACFHHHHHHHHHHD2D@FDHHHHHFGHFFHFGHHGGFGHGGDC>>CGF<=<D0GHG<GGDC=CEHHHCF0GHHHHHGFFFFGFGFGGGGGGGGGFFGGGFFFFDDFEBBFFFFE0BAEFFFFFFFFFFFFEFFFDDDFFFFFFFFFFDEFFFFF
@M03896:38:000000000-B4D98:1:2102:18447:2978 1:N:0:175
TACGGAGGATCCACGCGTTATCCGGATTTATTGGGTTTAAAGGGTGCGTAGGCGGCTTATTAAGTCAGGGGTGAAAGACGGTGGCTCAACCATCGCAGTGCCCTTGATACTGATGAGCTTGAATGAACTAGAGGTAGGCGGAATGTGACAAGTAGCGGTGAAATGCATAGATATGTCACAGAACACCGATTGCGAAGGCAGCTTACTATGGTTTTATTGACGCTGAGGCACGAAAGCGTGGGGATCAAACA
+
3AA?AAABABCF44AA2AAA2BFA2EAEHBGHCGGEFFHHHFGDHCE?BE01FACEEFHHHHBD@GHBG1EEEGB?3CG/?EG/BFF3BFHFHF/<?/?BFFHHHH1FGH>2?2@FGGF?0F1GFGG1<11?CGFGH.>-<<-EC=<GH00;;;:<-:.;CFHHEG;FFFFGBF0FF0CFBBFGFGG?9B?.9CB?-.;;ADFFBFB/FB//;.9B/B/BFBDFF.FEEEA.99?AB;D.99=E;;AFFB:
@M03896:38:000000000-B4D98:1:2102:18428:2984 1:N:0:175
TACGGAGGATCCAAGCGTTATCCGGATTTATTGGGTTTAAAGGGTGCGTAGGCGGCTTATTAAGTCAGGGGTGAAAGACGGTGGCTCAACCATCGCAGTGCCCTTGATACTGATGAGCTTGAATGAACTAGAGGTAGGCGGAATGTGACAAGTAGCGGTGAAATGCATAGATATGTCACAGAACACCGATTGCGAAGGCAGCTTACTATGGTTTTATTGACGCTGAGGCACGAAAGCGTGGGGATCAAACA
+
>>A33A3DABFFFF4A22A2ABFAAEBAGDFHGCFEFFHGFGDAFABEBEFEHGFF0>GHFHF4BGHB?CEGGFDGFHH/A///F0FFGGHGGF?EC/?BFGGBHFGGHHFGHFFGFHGGFGHHHHHDBGFFFFHHHG<<>>DGBDDGH0=<0===-=.;;0CGB:0;CGGCGCG;CFFFBBFFCFG?:@EAF?B?9.AAAF/;FB//;/B//9.;;B9BFFAD.9A.A.9:AAA;FADDBF-..9AFFF.
@M03896:38:000000000-B4D98:1:2102:23948:5270 1:N:0:175
TACGTAGGGGGCGAGCGTTATCCGGAATGATTGGGCGTAAAGCGCGCGCAGGCGGCCGCTCAAGCGGGACCTCTAACCCCGGGGCTCAACCCCGGGCCGGGTCCCGAACTGGGCGGCTCGAGTGCGGTAGGTGAGAGCGGAATTCCAAGTGTAGCGGTGAAATGCGCAGATATTTGGAAGAACACCGATGGCGAAGGCAGCTCTCTGGGCCGTCACTGACGCTGAGGCGCGACAGCCGGGGGAGCGAACAG
+
AB?3AFF@AADDE2E2?2E1ABFAA1EFHHHHG1GFEEEFHHHGG?EFG?EEE@EEGGGG<?2FGGG/C@<FHHFDFF>.D@CFCCGB;CFFFF;-9--@DDFGFFA99E//.;---B?DFF/AFFFDFFAFFF.BB.A@B;;;/BBBB//9;/;9-.;;9BBFBDAB;CBFB9BBFB//;FB/BDFBFFFFC9-9.9.9AFFFFFBFFFE-BFD?FFF/AADAD.AEFFA;-99E.9----;;ABBCFFF
@M03896:38:000000000-B4D98:1:2102:23950:5290 1:N:0:175
TACGTAGGGGGCGAGCGTTATCCGGAATGATTGGGCGTAAAGCGCGCGCAGGCGGCCGCTCAAGCGGGACCTCTAACCCCGGGGCTCAACCCCGGGCCGGGTCCCGAACTGGGCGGCTCGAGTGCGGTAGGTGAGAGCGGAATTCCAAGTGTAGCGGTGAAATGCGCAGATATTTGGAAGAACACCGATGGCGAAGGCAGCTCTCTGGGCCGTCACTGACGCTGAGGCGCGAAAGCCGGGGGAGCGAACAG
+
BCCBBFFBBAAA??E?22E1ABDBE1AFGHHHHGHHFFGEGHHGGGGGGGGGGEGGCGGGFD?FFDD/A@DHHFF1<>GDGCGGGGHFGFHDGFGAGAGGGABEGGF@FF/9AEACCFFD;D9EFFFFFFFFFFFFFEFFF@A:FFFBF9B:B:F@A;;;BBFFFFFFFCFFF/FFFB/BAFFBFA>=FFFFFCAFFFFFFFFFFFFFFF?-9@ADFFFFFFFF?FEFFFA;>>DFFFFFFF=FDFA-=DE
@M03896:38:000000000-B4D98:1:2102:6600:5423 1:N:0:175
TACGAACTGTGCAAACGTTATTCGGAATCACTGGGCTTACAGGGTGCGTAGGCGGCCAGACAAGTAGGGTGTGAAAGCCCCCGGCTTAACCGGGGAATGGCGCCCTAAACTGTATGGCTGGAGTGAGATAGGGGTGTGCGGAACTTCCGGTGGAGCGGTGAAATGTGTTGATATCGGAAGGAACGCCGGTGGCGAAAGCGGCACACTGGATCTCAACTGACGCTGAGGCACGAAAGCCAGGGGAGCGAACG
+
BBBBAABBFFFFBF5BA4F4AADFB2AFA5FHHHHHHHHHFHGG2FEGFGGGHEGC?EE1?FGHGHH313BEFGHGHHG1?EEFEGGHHGHE///<?BGHH@D<>CF?FH?1?@@FFGHGGGFFF1<FGHHEHG?-ADDD;A@@FGHHFD?CC.9CDBCDEFGGB0;CFAFGGFF?@.ADFFFFFFFFDFFDFFFFAFFFFFAAFFBBFFFFFFFFFFFFFFFFFFFFFFFDDFFFBFFFFFFFBDACFF;
@M03896:38:000000000-B4D98:1:2102:24514:5618 1:N:0:175
TACGGAGGATCCAAGCGTTATCCGGATTTATTGGGTTTAAAGGGTGCGTAGGCGGCTTATTAAGTCAGGGGTGAAAGACGGTGGCTCAACCATCGCAGTGCCCTTGATACTGATGAGCTTGAATGAACTAGAGGTAGGCGGAATGTGACAAGTAGCGGTGAAATGCATAGATATGTCACAGAACACCGATTGCGAAGGCAGCTTACTATGGTTTTATTGACGCTGAGGCACGAAAGCGTGGGGATCAAACA
+
BCBAABBCCFFF4EGC?2F2ABFEFAFGHFHHHHHGGGHHGHHGHFEGFGGGHGGGGGHHHHHHHHH3FGGGGFHGBFHCFFGEGHHEGFHGHGCF?/?BGHHGHHGHHHDD?FF2FGHGHGGHH>GFGHHHGGGHGGFC@CDGFG0DH0DCD==DC;;AEHFHGHBHGGHHHHHGGEGFGFGGGGGA@DDGGGGGFFEEDFFFFFFFFF9BFFFFFFFFFFFFFF?:EFFDFFFFFDFFFFFFFEFFFFF
@M03896:38:000000000-B4D98:1:2102:19129:8097 1:N:0:175
TACGGAGGGTGCAAGCGTTAATCGGAATTACTGGGCGTAAAGCGCACGCAGGCGGTTTGTTAAGTCAGATGTGAAATCCCCGGGCTCAACCTGGGAACTGCATCTGATACTGGCAAGCTTGAGTCTCGTAGAGGGGGGTAGAATTCCAGGTGTAGCGGTGAAATGCGTAGAGATCTGGAGGAATACCGGTGGCGAAGGCGGCCCCCTGGACGAAGACTGACGCTCAGGTGCGAAAGCGTGGGGAGCAAACA
+
ABBBBABBBAAACFGAA2E2ABGFE?FGHFHHHGHHGEGGHHHGGCEGGGGGGGGGGGGHHHGGFHHEHFFBGFHFGHHHGGGGGGHGHHHFFHGHHGHHHHHHHHHHHHDGHGGFFHHHHFFGHHHHFGGEHGGGFFFFFFFFFFFFFFFFF;BFCD9;EFFFFFDD?BEFFFFFFFFFFFFEFFFFF9DFFFFFFFFFFFFFFFFFFFFFFFD?FFFFFDFFFFFFFFB@ADCDBD.;=FF?BDEFFF.
@M03896:38:000000000-B4D98:1:2102:19132:8120 1:N:0:175
TACGGAGGGTGCAAGCGTTAATCGGAATTACTGGGCGTAAAGCGCACGCAGGCGGTTTGTTAAGTCAGATGTGAAATCCCCGGGCTCAACCTGGGAACTGCATCTGATACTGGCAAGCTTGAGTCTCGTAGAGGGGGGTAGAATTCCAGGTGTAGCGGTGAAATGCGTAGAGATCTGGAGGAATACCGGTGGCGAAGGCGGCCCCCTGGACGAAGACTGACGCTCAGGTGCGAAACCGTGGGGAGCAAAC
+
AAAAABBBB?AACG4A22E2ABGBBAAFGFHGGFGBEEGGHHHGEACEGGEEFECEEEGFFH4FGGGFHFHHHHFBGHGGGEE@EEHHHFHF??CFFFHGHHGHHG2>2F??FG@CCGGGFC1FGGGGFEFEHHD?FFFDAF/BFFB99B9BB:9BB-99AFFFFB9;A-E/FBFFBFFF.:;9/;BA=9@DABDB-.;BFFFFFFBA.BFB-9A99:/9BAA.ADFB/;;;AA9-;-;AAF;.-..:9.
@M03896:38:000000000-B4D98:1:2102:20457:10020 1:N:0:175
TACGAACTGTGCAAACGTTATTCGGAATCACTGGGCTTACAGGGTGCGTAGGCGGCCAGACAAGTAGGGTGTGAAAGCCCCCGGCTTAACCGGGGAATGGCGCCCTAAACTGTATGGCTGGAGTGAGATAGGGGTGTGCGGAACTTCCGGTGGAGCGGTGTAATGTGTTGATATCGGAAGGAACGCCGGTGGCGAAAGCGGCACACTGGATCTCAACTGACGCTGAGGCACGAAAGCCAGGGGAGCGAACG
+
AAAA?AAAD5DDDFB424A4A5F4B2BFGFHHFCHHHHHHBFFFGFE?AEEFHAEEEEHHFG2BDGHEGCFEEGHFHGHHGEE/EEEGGHGFE////FH2GBDGGGFCGHF1?F1D0??C<>C>CFG1GHHH.CC@CAGD-A@DHGHHGCCD...9-;9:.:0CBF0FF.;FF99A-A.AAABA9DAF-9@9A@>A=.9A-===F9//;B9FFE/99B//;9.999..A...9D.99..AAA;D=A=-BF=
@M03896:38:000000000-B4D98:1:2102:20435:10037 1:N:0:175
TACGAACTGTGCAAACGTTATTCGGAATCACTGGGCTTACAGGGTGCGTAGGCGGCCAGACAAGTAGGGTGTGAAAGCCCCCGGCTTAACCGGGGAATGGCGCCCTAAACTGTATGGCTGGAGTGAGATAGGGGTGTGCGGAACTTCCGGTGGAGCGGTGAAATGTGTTGATATCGGAAGGAACGCCGGTGGCGAAAGCGGCACACTGGATCTCAACTGACGCTGAGGCACGAAAGCCAGGGGAGCGAACG
+
ABB?AA>ADDFFB5F4A4F4AFGFF?FGHBGGFFGHHHHGCGGGHEEGGGGGHGGFFGHHEGGHFGH3FBFEEEGBFGHHGCE>EFGEFFHGGGGC<GFFGBDCDGG?GG?<?FFB<FHEE<>>C=FFHHHHFDADDFHDCA@CHFHHGG?BD.;;A;:;;9FFFFGGF?FGFFFF=D?DBFF?FFFFDBCFFFFFBDFFFFAAFFFFFF:/BFB;BFB9;AADDAFEEF.DD?DFFFFFFFF?@D;9@B=
@M03896:38:000000000-B4D98:1:2102:28391:14849 1:N:0:175
GACGAGCCACACAAACGTTATTCGGAATTACTGGGCTTAAAGGGTGCGTAGGCGGCGCGGAAAGTTGGGTGTGAAAGCCCTCGGCTCAACCGAGGAATGGCGCCCAAAACTACCGTGCTGGAGGAAGACAGAGGTGAGCGGAACTCAGGGTGGAGCGGTGAAATGCGTTGATATCCTGAGGAACACCGGTGGCGAAAGCGGCTCACTGGGTCTTTTCTGACGCTGATGCACGAAAGCTAGGGTAGCGAACG
+
>AAAA3AD4C422ACAE4G4FAFBC2CFGFHFGGFHHHHGHHGGFAEGFGGGHGG0/EEE?EGHFHH3E>EEEDGFHHGEHGFFGFDBBFHGGCGGFHHHH@DCGDFFEG<<><-<CDGHHF<<<GFHHFFFHFBGHHGCA@CAFGFGFFBA@9;;BB9;AFFFBFAAFAFFFFBFFEFFFFFFFFFFA@>FFFFA=FFFAFFFFFFFFFFFFFFFFFFFFFFFFDFFFFFFDFFFFFFFFFFFEF;AFAA
@M03896:38:000000000-B4D98:1:2102:3331:16134 1:N:0:175
TACGGAGGGTGCAAGCGTTAATCGGAATTACTGGGCGTAAAGCGCACGCAGGCGGTTTGTTAAGTCAGATGTGAAATCCCCGGGCTCAACCTGGGAACTGCATCTGATACTGGCAAGCTTGAGTCTCGTAGAGGGGGGTAGAATTCCAGGTGTAGCGGTGAAATGCGTAGAGATCTGGAGGAATACCGGTGGCGAAGGCGGCCCCCTGGACGAAGACTGACGCTCAGGTGCGAAAGCGTGGGGAGCAAACA
+
ABAB?AA@?AAA45E4EAE22BFAE2AFHHHHGFFHEFGEEGHGGCEEE?ECEGFEGGEHGFBGFBGEGFGFGGFBBBGHGG?EGGHEBFGHHHFFGGHHHFHHDGHHHG?>??@@FFGHG0FG?GGHFA<<>GC?@;DFFBBFF;:BFB/BFFFB@D9@?FBFFFFFDFEF/;;BFFB9AD.FBFFFFABFFFBCFFFA>BDAADFFFFF--99.BFB/BDDFA.;B9/FA;=AD/ADBBFFA-.ABB?F
@M03896:38:000000000-B4D98:1:2102:3346:16148 1:N:0:175
TACGGAGGGTGCAAGCGTTAATCGGAATTACTGGGCGTAAAGCGCACGCAGGCGGTTTGTTAAGTCAGATGTGAAATCCCCGGGCTCAACCTGGGAACTGCATCTGATACTGGCAAGCTTGAGTCTCGTAGAGGGGGGTAGAATTCCAGGTGTAGCGGTGAAATGCGTAGAGATCTGGAGGAATACCGGTGGCGAAGGCGGCCCCCTGGACGAAGACTGACGCTCAGGTGCGAAAGCGTGGGGAGCAAACA
+
BBA@AAAD?AAABFFFA??EABGBE2FFHGHHGFEGFGGGGHHGGFEEGGGGGGGGGGGHGGHHHHHGHHFFHGGGHHHHGEGFEFGGBGHHHFGHHGHHHGHHHHHHHH?2?F@CGHHHGFCGHHGHFFGGHGCGFCADFFFFFFFFFFBFBBBFF@.;EBFFFFAADDFFFBFFF:FFFFBFFFFDA-@AABFDDFE@FFFFFF=..BF@--AAFFFFF?;;A.FF:FB>ABFDBAAFFFFF=:AFFF.
@M03896:38:000000000-B4D98:1:2102:4506:16285 1:N:0:175
TACGTAGGGGGCAAGCGTTATCCGGATTTACTGGGTGTAAAGGGAGCGTAGACGGCTTTGCAAGTCTGATGTGAAAGGCGGGGGCTCAACCCCTGGACTGCATTGGAAACTGTGCGGCTTGAGTGCCGGAGAGGTAAGCGGAATTCCTAGTGTAGCGGTGAAATGCGTAGATATTAGGAGGAACACCAGTGGCGAAGGCGGCTTACTGGACGGTAACTGACGTTGAGGCTCGAAAGCGTGGGGAGCAAACA
+
>AA1>F11111>00AA0AE0AFDA00AEGFFGG1/AEEHFHHGGHGE/EE/FG///E>>GBBB1BGH1FDFFGBGH10?/>//<>@GFGFHGGAA.>>1>FGHHHC0GHH<<0=G.-;;:-C0CCGF@-9-?B./CFB;-9;9E/;BBF/99;;9;-;;9;BFFF;-;A=EBFEFFFFF/9AFFFFFF999B;9@>>-:;-;@@FFF99BA=9BE-/:FEF-AAA-/:AEF--;--;:A---;E-;99BA-
@M03896:38:000000000-B4D98:1:2102:4499:16305 1:N:0:175
TACGTAGGGGGCAAGCGTTATCCGGATTTACTGGGTGTAAAGGGAGCGTAGACGGCTTTGCAAGTCTGATGTGAAAGGCGGGGGCTCAACCCCTGGACTGCATTGGAAACTGTGCGGCTTGAGTGCCGGAGAGGTAAGCGGAATTCCTAGTGTAGCGGTGAAATGCGTAGATATTAGGAGGAACACCAGTGGCGAAGGCGGCTTACTGGACGGTAACTGACGTTGAGGCTCGAAAGCGTGGGGAGCAAACA
+
BCBBBFFCBADAAFF4A2E2ABFEE?EGHHHHHHHHEFGGFHHGHGGGGGGGHGGGCFHHGFGHHHH4BFFGHHHGHHHCGGGGGGGEFFHGGEEHGHHGHHHHHHGDGH=0==G.:CFGGHCGHHHGGDGGGGFGFFFAAADFFFFFFFBFBBFFF@;CFFFFFFA;DFFFFFFFFFFFBFFFFFFFFFFFABFFFFFDFFFFFFFFFFFFBDFFFFFFF?EFEFFFFFFCDFFFFFFFFFFFFFEFFFA
@M03896:38:000000000-B4D98:1:2102:20029:20778 1:N:0:175
GACAGAGGCCTCAAGCGTTAGGCGGAATCACTGGGCTTAAAGCGTGTGTAGGCGGATCGTTAAGTGCTTTGTGAAATCCCACGGCTTAACTGTGGAACGGCTGGGCATACTGGCGGTCTTGAGCCATCTAGGGGCGACTGGAACAAACGGTGGAGCGGTGAAATGCGTAGATATCGTTTGGAATGCCAATGGTGAAAACAGGTCGCTGGGGATGAGCTGACGCTGAGACACGAAAGCCAGGGGAGCAAACG
+
>AAAAFFCCC4C4FDF?2E?AAFAA2EGH5GGGGHGHHHHHHHGA1EG1GHGHGGGGEGHHHGHGHHHHHFHHGHHHHHHHHGEFGGHHHEBGGHHHHGGGGGDGGBFGH?2??</>CGFFFFFF0FGHHGHHGCCCDD.CCCFCC9E:ADFGAAFGG:AAFGGGFC;DFFFFBFEFFFDFFFFFFFFFBFFFFFFFFFFFF;;BFDAFFFFFEB9;FFBFFFF.9.BFFFDAFF.FFFFFD-A:AEFFF.
@M03896:38:000000000-B4D98:1:2102:21159:22024 1:N:0:175
GACGAGCCACACAAACGTTATTCGGAATTACTGGGCTTAAAGGGTGCGTAGGCGGCGCGGAAAGTTGGGTGTGAAAGCCCTCGGCTCAACCGAGGAATGGCGCCCAAAACTACCGTGCTGGAGGAAGACAGAGGTGAGCGGAACTCAGGGTGGAGCGGTGAAATGCGTTGATATCCTGAGGAACACCGGTGGCGAAAGCGGCTCACTGGGTCTTTTCTGACGCTGATGCACGAAAGCTAGGGTAGCGAACG
+
AAAABDBBBF?A2AA4A4G4AFGFF?FGHFHHHGHHHHHFHHHGHGFGGGGGHGGC?EGGCEEHGHH3>EEEGFHFHHHGHHGDFGGBBGHGFCDCFGHHHACCCDHFHH>=<><<GGGHHG<=<;FFHHHHHGFHFHFC9;ABFGGGFE/AA.;C-;;BFFFFFFDDDAFFEFBFFFFFEFFFFFFFF@FFFFFAAFFFFFFFFFFFFFFFFFFFFFFFFFFFDABFFFBE9DADFFFFFFFFEE;@BD>
@M03896:38:000000000-B4D98:1:2102:21146:22037 1:N:0:175
GACGAGCCACACAAACGTTATTCGGAATTACTGGGCTTAAAGGGTGCGTAGGCGGCGCGGAAAGTTGGGTGTGAAAGCCCTCGGCTCAACCGAGGAATGGCGCCCAAAACTACCGTGCTGGAGGAAGACAGAGGTGAGCGGAACTCAGGGTGGAGCGGTGAAATGCGTTGATATCCTGAGGAACACCGGTGGCGAAAGCGGCTCACTGGGTCTTTTCTGACGCTGATGCACGAAAGCTAGGGTAGCGAACG
+
>AA?ADDBFFFA2AC4EAG4AFHBBAFGHHHHHGHHGHHGHHHGHFEEFDGFHGGF/EFFCECHHHH3>?EEGHGFHFHEHHGAFFGEFGHBDCFGFFFGH@CCCAHFHH<<<<<<CEGHHCCE<GHGHHHHHGCGFHHC?ABDFGGGFE/AA.;;B@;BFFFFFFDAD;FFFFFFFEBFEFFFFFFAB;DFAFCFDFFF-@DDFFFFFFBBFFBFFFFBF.DFF?FFFE9;A..AFFFFFFBFFFFFFB=
@M03896:38:000000000-B4D98:1:2102:18058:22943 1:N:0:175
TACGGAGGGTGCAAGCGTTAATCGGAATTACTGGGCGTAAAGCGCACGCAGGCGGTTTGTTAAGTCAGATGTGAAATCCCCGGGCTCAACCTGGGAACTGCATCTGATACTGGCAAGCTTGAGTCTCGTAGAGGGGGGTAGAATTCCAGGTGTAGCGGTGAAATGCGCAGAGATCTGGAGGAATACCGGTGGCGAAGGCGGCCCCCTGGACGAAGACTGACGCTCAGGTGCGAAAGCGTGGGGAGCAAACA
+
BCBBC@BBD?AABDFAE2E2ABGBE2FFHHHHFGHHGGGEEHHGGCFFGGGGGGGGGGGHHHHHHHHEHGHGHHHGGHHHGGGGGGHGHHHHHHGHHGHHHHHHHHHHHH?2FGGFFHHHHHFGGHHGFGGGFHGCGFFFFFFFFFFFFF/F;;FFC@;CEFFFFFDFFFFFEBFFFFFFFFFFFFFFFFFFFDFFFDFFFFFFFFFFFFFFFCFAFFFFFFFFFFFFFFFFFFFFFFDFDFFFFFFFFF?
@M03896:38:000000000-B4D98:1:2102:5654:24165 1:N:0:175
TTAGAAACCCGGGTAGTCCGGCTGACTGACTTAGTCTCCATCTCGTATGCCGTCTTCTGCTTGAAAATAAAAACACATAAATACTAGACATATCACAAACAGCACATAAAATATAGATGAATTCGTACGAAACAATAACATTGACACATATATACAAAATCCACACTCACAAATAAGTAACCGAAGACTTTCGTTCACATGAGCTATCATTAGGACAACTACAATATAATCTGATAAGAATAAGACGGTA
+
ABAAADFFFBDACAEEDDG2AAAAACGGCEFGHHHHHHGG5DGHHGEHGGGGEEHFBGGHGH3BBFG5BBDDB11113334443444334334444331?1?121233343?3?44?44B3444/32///?//2/2322233332222222222222201111?1/0001110=11111111<---./0000.././0000:00000/000;000//.:////0;000000;0900000;0000;09.:.
@M03896:38:000000000-B4D98:1:2103:14820:3126 1:N:0:175
TACGGAGGGTGCAAGCGTTAATCGGAATTACTGGGCGTAAAGCGCACGCAGGCGGTTTGTTAAGTCAGATGTGAAATCCCCGGGCTCAACCTGGGAACTGCATCTGATACTGGCAAGCTTGAGTCTCGTAGAGGGGGGTAGAATTCCAGGTGTAGCGGTGAAATGCGTAGAGATCTGGAGGAATACCGGTGGCGAAGGCGGCCCCCTGGACGAAGACTGACGCTCAGGTGCGAAAGCGTGGGGAGCAAACA
+
ABBBBBBDDAAAGGGGGEGFGGHGGGGGHHFHBECGEFFGHHHGGAEEFFFGGGGFEGGGGHHHGHBGGHFFGHHHGHHHGGGGGGHHHHGGGHGCGFCFGGGHHHHHHHGDHGHHGFGGFHHHHHHHFDGGHHA-C;@9;;BFFFFFFF/;;;;;@@9@EFFFFFAADCEFBFBFFFFFDFFFFFFFF@DDFFFFFFFFFFFFFB@EEFFFBFFDFFFFFFFFFFFFFFFFDFFFED;AAFFFFDFFBF.
@M03896:38:000000000-B4D98:1:2103:14820:3144 1:N:0:175
TACGGAGGGTGCAAGCGTTAATCGGAATTACTGGGCGTAAAGCGCACGCAGGCGGTTTGTTAAGTCAGATGTGAAATCCCCGGGCTCAACCTGGGAACTGCATCTGATACTGGCAAGCTTGAGTCTCGTAGAGGGGGGTAGAATTCCAGGTGTAGCGGTGAAATGCGTAGAGATCTGGAGGAATACCGGGGGCGAAGGCGGCCCCCTGGACGAAGACTGACGCTCAGGTGCGAAAGCGTGGGGAGCAAACA
+
>AA>AAABBAAAFGGGCAEEFFHFEGGGHEDD5AEFEAEEHFHGF0AAECE?EECGGDFCFGFHFGBFFHFBGFFGHHHHGGEC@EHFHHHGGFFHGFBBFG?FFGHGHHFGGHFFGG?FFAGHGHGF?DCFDFGFCA@9;;9FFFFFFBFFF;;:99.;AFFFFF;9:DFFFFFFFEFFF.FFFFFFC-9@9BFF;DE;@;BFFF-;.FFADADAFBB/B.DDFD/9BFBCDFCDF?9A@B-.-:AB/9.
@M03896:38:000000000-B4D98:1:2103:16517:7524 1:N:0:175
TACGGAGGGTGCAAGCGTTAATCGGAATTACTGGGCGTAAAGCGCACGCAGGCGGTTTGTTAAGTCAGATGTGAAATCCCCGGGCTCAACCTGGGAACTGCATCTGATACTGGCCAGCTTGAGTCTCGTAGAGGGGGGTAGAATTCCAGGTGTAGCGGTGAAATGCGTAGAGATCTGGAGGAATACCGGTGGCGAAGGCGGCCCCCTGGACGAAGACTGACGCTCACGTGCGAAAGCGTGGGGAGCAAACA
+
AAAAAAA1>>AAFDGCGEEEFGEFEF0FHHCF2B/AAEE/AFGEGEE/EEAEEE/E>E/00B@@BGFH1F1B1BBGBGHHFEE?EEFFHH0000?F1?BBGDDGFH2?FHF>G<0@??F<0FCGFHGCFCGGFG.<-??BFF/;9BFF/B/;:9;/@;99-;FFEB;9999BFB9FB//--9BBFFFF-9@-A9>9-AA---@@@;;--;---9-ABFB9FBBBFF/-;9;@-9--/99--9-9;;;/9;-
@M03896:38:000000000-B4D98:1:2103:15754:8015 1:N:0:175
TACGTAGGGTGCAAGCGTTAGGCGGAATCACTGGGCTTAAAGCGTGTGTAGGCGGATCGTTAAGTGCCTTGTGAAATCCCACGGCTTAACTGTGGAACGGCTGGGCATACTGGCGGTCTTGAGCCATCTAGGGGCGACTGGAACAAACGGTGGAGCGGTGAAATGCGTAGATATCGTTTGGAACGCCAATGGTGAAAACAGGTCGCTGGGGATGAGCTGACGCTGAGACACGAAAGCCAGGGGAGCAAACG
+
ABAAAFFCBFBCFGGFGFGFFFHEGGEGHBCHFFDGHHHHGHHGGEEGHGFHHGGEFFGGHHFFFGGHHHGHHHHHHHHHHHGFGGGHHFHGHGHHGFEEDDDEGFBGFGDFHHGGCCEHDDHGHHHFHFGHHGGGGCGGHFFHHHFGFGGGG.;;;C9A.FGGGFA;.:AFFBBFBEF.EFFFDDFFFFFFFFFFFFFFFFBFFC.DDFFFFE/BBFFBBDAAA.AFBFFA=DD.FFE?EFFA-;ABF?.
@M03896:38:000000000-B4D98:1:2103:15738:8025 1:N:0:175
CACGTAGGGTGCAAGCGTTAGGCGGAATCACTGGGCTTAAAGCGTGTGTAGGCGGATCGTTACGTGCCTTGTGAAATCCCACGGCTTAACTGTGGAACGGCTGGGCATACTGGCGGTCTTGAGCCATCTAGGGGCGACTGGAACAAACGGTGGAGCGGTGAAATGCGTAGATATCGTTTGGAACGCCAATGGTGAAAACAGGTCGCTGGGGATGAGCTGACGCTGAGACACGAAAGCCAGGGGAACAAACG
+
3>AAAFBABFBBGGGG?EFEAFHEGGGGH5CGFFGFHHHGHGHGGABGGFDGHGGFGFGGHE1FBGFGFHGHHHHFGGGGGHGEEEGEHFHHGGHFHFDCDDDFGFBGFHGFHHGGCCEHFEGHHHGHHHHHHGGGGAAEGBFFFGFGG..;C.;9;A.A.BFFBBA;A>A/:;;AF?F?FFEFADFFFFFFBFFFF/BAFFFFFFDFFFAEDE9BFFFFFFDD.AFB/.:;>DDAFFE.EDA..;;9A?.
@M03896:38:000000000-B4D98:1:2103:4561:10865 1:N:0:175
TACGAAGGGGGCTAGCGTTGTTCGGAATTACTGGGCGTAAAGCGCACGTAGGCGGACTATTAAGTCAGGGGTGAAATCCCGGGGCTCAACCCCGGAACTGCCTTTGATACTGGTAGTCTCGAGTCCGGAAGAGGTGAGTGGAATTCCGAGTGTAGAGGTGAAATTCGTAGATATTCGGAGGAACACCAGTGGCGAAGGCGGCTCACTGGTCCGGTACTGACGCTGAGGTGCGAAAGCGTGGGGAGCAAACA
+
CCBBBBCCCBCCFGGGGFGGCGHGGGGGHHFFFFGGGGGGHGHGG0EFGFFEGGGGFGGHHHFFGHBGGHGGGHGHGHFGFGEGGGGFHGGFG@ADD>CFGHFHHHFHHHFDG=GFHFGGGFDHHHFD<CGHHGGHHHHFCFFGHHHEE;.C;;;;;;;EFFFGGB:;FFEGGGGGGFFFFFFFFFFEFFFFFFFFFFFCFCFFFFFFFF0F=D=FFFFBBFFFFF?AFFFADA@DFFFFFFFFFDFFFFF
@M03896:38:000000000-B4D98:1:2103:10758:11265 1:N:0:175
TACGTAGGGGGCAAGCGTTATCCGGATTTACTGGGTGTAAAGGGAGCGTAGACGGCTTTGCAAGTCTGATGTGAAAGGCGGGGGCTCAACCCCTGGACTGCATTGGAAACTGTGCGGCTTGAGTGCCGGAGAGGTAAGCGGAATTCCTAGTGTAGCGGTGAAATGCGTAGATATTAGGAGGAACACCAGTGGCGAAGGCGGCTTACTGGACGGTAACTGACGTTGAGGCTCGAAAGCGTGGGGAGCAAACA
+
ABAAAF@A?>2AEECFEEGEGGGEAEEGHHGHHHEFGGFGHHHGHEEGGA?FGEEECGHHGH@GGHFFFGHFGHF4F1FEGGCGGFHFGFFDFFEGF>FFGHHHHGHHBCDFFGHGC;AA:GBGHHHGGGGGDGGGGFGA-@FEFFFFFF9/;9;;9;ABEFFFFFAD?-:FF9;BBBFFFDEFFFDEFFFFA=@FFFFAAFFFBFBB/9ADAFFFFBB9;.9AA.BB?EF;;BDDFFFFFFFF=DEFFFA
@M03896:38:000000000-B4D98:1:2103:10781:11278 1:N:0:175
TACGTAGGGGGCTAGCGTTATCCGGATTTACTGGGCGTAAAGGGCGCGTAGACGGCTTTGCAAGTCTGATGTGAAAGCCGGGAGCTCAACCCCTGGACTGCATTGGAAACTGTGCGGCTTGAGTGCCGGAGAGGTCAGCGGAATTCCTAGTGTAGCGGTGAAATGCGTAGATATTAGGAGGAACACCAGTGGCGAAGGCGGCTTACTGGACGGTAACTGACGTTGAGGCTCGAAAGCGTGGGGAGCAAACA
+
AAAAAFFAA1@A0BGGCEGGGGHEGGAFHHFGGFG/AFEECG1E//AEEE@>GFGE@EHH1GGGGE2FHBHGHHHHH0B//</>EGHGHH0C/?F/??FGHFHHF1G1?GFF1?</@>ACAGHH1F1ACGGGFCHFBF0CCGGEHGGBFBBC;;0;;:;@FGGGFC9=EGGGFFF/;BFB?BFFFFFFFFFFE@@@@FE@;@@@FBBBFFF@-;9A9FFFFF-;;AFF?E;9@FFAFBFF@@@F@;;FFF-
@M03896:38:000000000-B4D98:1:2103:26045:12288 1:N:0:175
GACGTAGGGCGCGAGCGTTGTCCGGATTTATTGGGCGTAAAGAGCTCGTAGGCGGCTTGTCGCGTCGACTGTGAAAACCCGTGGCTCAACCATGTGGTCTGCAGTCGATACGGGCAGGCTAGAATTCGGTAGGGGAGACTGGAATTCCTGGTGTAGCGGTGAAATGCGCAGATATCAGGAGGAACACCGGTGGCGAAGGCGGGTCTCTGGGCCGATATTGACGCTGAGGAGCGAAAGCGTGGGGAGCGAA
+
>AAAACFCBC?DFFGGGFGEFGDEEGGGHGHHFGHFGGGGGHHHHFFEGEEEHFGF@EEGFGGGEGE>EEFFGHGGHFCFGDGBGHHGGGFFHFFGF0?FHDGHGGDFFECFGFG?EGGHHHFHHHHGGEHGGGDCCCEFFCBFGGFGG0C;C.;=B;A;CFFFBBFFDFA=FBBFFFBBFFFFFFFFFFFFFFBDFFFFFFFFFFFFFFBAEA->BFFFB9.DDDFFFFFFDCDCDFDDDFFFFFBBA=
@M03896:38:000000000-B4D98:1:2103:25397:14220 1:N:0:175
TACGTAGGTGGCGAGCGTTATCCGGAATTACTGGGTGTAAAGGGTGTGTAGGCGGGACTTCAAGTCAGATGTGAAAATTGCGGGCTCAACCCGCAACCTGCATTTGAAACTGAGGTTCTTGAGAGTCGGAGAGGTAAATGGAATTCCCGGTGTAGCGGTGAAATGCGTAGATATCGGGAGGAACACCAGTGGCGAAGGCGATTTACTGGACGACAACTGACGCTGAGACACGAAAGCGTGGTGAGCAAACA
+
BCBBBFFBFFCFGGGGGFGGGGGEGGEGHHFHFGGCEFHHDGHGHAEFHGFGHGGG?GHHHHGGFHHHHHHGHGHFHHHFHGGGGGHHHHHGF>/@CGHHHHHHHHGHHHGGFHFFHGFGGFFHHGGDCFGGGGHHGHHGHHHHHHHHEF@EC;;;AA;AFFGGGFCCEFGGGGGGFFFFFFFFFFFFABFFEDCFFFFDFFFFFFFFFFFFFB@DEFFFFFFFDDFFFFFD:DDDFF.ADA?BAFFFFFF
@M03896:38:000000000-B4D98:1:2103:4945:15810 1:N:0:175
GACGAGCCACACAAACGTTATTCGGAATTACTGGGCTTAAAGGGTGCGTAGGCGGCGCGGAAAGTTGGGTGTGAAAGCCCTCGGCTCAACCGAGGAATGGCGCCCAAAACTACCGTGCTGGAGGAAGACAGAGGTGAGCGGAACTCAGGGTGGAGCGGTGAAATGCGTTGATATCCTGAGGAACACCGGTGGCGAAAGCGGCTCACTGGGTCTTTTCTGACGCTGATGCACGAAAGCTAGGGTAGCGAACG
+
AAAAADBBFF?AAFBGEFGGFGHGGFGGHHFHFGHHHHHGFHGGHFGGGEECHGGC@EGG?EEGGHFHGFGGGHHHHGHHHHGDFGGFFGGGGCGFG?F?GCCDFGGHHHFGFGCEECEDCCGGDFGHHHHGHGFGFHHGDGFCFFBFFF/;A99;9;;@EFFFFFAADCFFFFBFFBBFEFFFEFDFFDFFFFFFFFFFFFFFFFFFBEBBFFFFFFFBFDDFFFFFFFFEDDFFFFFFFFFFFFBD>DB
@M03896:38:000000000-B4D98:1:2103:4968:15811 1:N:0:175
GACGAGCCACACAAACGTTATTCGGAATTACTGGGCTTAAAGGGTGCGTAGGCGGCGCGGAAAGTTGGGTGTGAAAGCCCTCGGCTCAACCGAGGAATGGCGCCCAAAACTACCGTGCTGGAGGAAGACAGAGGTGAGCGGAACTCAGGGTGGAGCGGTGAAATGCGTTGATATCCTGAGGAACACCGGTGGCGAAAGCGGCTCACTGGGTCTTTTCTGACGCTGATGCACGAAAGCTAGGGTAGCGAACG
+
3>AAADDDFFCAEFAAAEGGEFHGFGFGHGFHGGHEHHHHHHHGHFEGGE?AGEEF/FGG/E/FBGFHGGGGGHGHGFGHHHCDFGGGGGGDFCGGGFFFHCFDCD.<>FGFFHCEHCC=<CHGCCGGHGHBGEHHHFHFGGG9BFBB;./;;.;;;;;@EFFFFF;AD;EFFFFFFBBFABBFFFFF=BCFFFC-=DFF;@FDFFFF.ABBFFFFFFFFFFDFADFFFFFEDFF.FFFFFE/BA;9@-@>
@M03896:38:000000000-B4D98:1:2103:4958:15827 1:N:0:175
GACGAGCCACACAAACGTTATTCGGAATTACTGGGCTTAAAGGGTGCGTAGGCGGCGCGGAAAGTTGGGTGTGAAAGCCCTCGGCTCAACCGAGGAATGGCGCCCAAAACTACCGTGCTGGAGGAAGACAGAGGTGAGCGGAACTCAGGGTGGAGCGGTGAAATGCGTTGATATCCTGAGGAACACCGGTGGCGAAAGCGGCTCACTGGGTCTTTTCTGACGCTGATGCACGAAAGCTAGGGTAGCGAACG
+
>AAAABCCFF?AAEBFEFGGFFHGHGGGHEFHFFGGHHHHHHHGHFGGGEEEHFGC?FGG?EFHGHFHGGFGGHHHHHHHHHGFFFGFHHFFGCGGGFGGH>?ACFFGHHGFFGCEEECDCGGGFFHHHHHHHGFHFHHC@DF@FFCFFF/:;.;;9;;@EFFFFFAADAFFFFFFFBFFEFFFFFFFDFFFFFFFFFFFFFFFFFFFFFFFFFFFFFFFFFFFFFFFFFFAADFFFFFFFFFB;B@B@B=
@M03896:38:000000000-B4D98:1:2103:11970:17358 1:N:0:175
GACGAGCCACACAACCGTTATTCGGAATTACTGGGCTTAAAGGGTGCGTAGGCGGCGCGGAAAGTTGGGTGTGAAAGCCCTCGGCTCAACCGAGGAATGGCGCCCAAAACTACCGTGCTGGAGGAAGCCAGAGGTGAGCGGAACTCAGGTAGGAGCGGTGAAATGCGTTGATATCCTGAGGAACACCGGTGGCGAAAGCGGCTCACTGGGTCTTTTCTGCCGCTGATGCACGAAAGCTAGGGTAGCGAACG
+
3>A3ADDBBFFAEC2A2EFGFBGAGDFGHHFFE3BFHHHHHHGGHFECFE0AFEEE/EEE//EFFGFBEEDGDGHHBFGGHECCFGGGBFFC<BCC0??FGGGGGGHHEGFDFF?GG<CD<<GAEBF.;B.:..GEH.:--;99FF0CFF009:/;@-;;.BFFFB9AD;EFFFFFFFFBA/;A.BA>99@DABB-99BD-?BFFBBFFEBFFFFFFFB/B=;B>DBBB9/.A.;D/9BFFFB/9;9B9@B
@M03896:38:000000000-B4D98:1:2103:11955:17369 1:N:0:175
GACGAGCCACACAAACGTTATTCGGAATTACTGGGCTTAAAGGGTGCGTAGGCGGCGCGGAAAGTTGGGTGTGAAAGCCCTCGGCTCAACCGAGGAATGGCGCCCAAAACTACCGTGCTGGAGGAAGACAGAGGTGAGCGGAACTCAGGGTGGAGCGGTGAAATGCGTTGATATCCTGAGGAACACCGGTGGCGAAAGCGGCTCACTGGGTCTTTTCTGACGCTGATGCACGAAAGCTAGGGTAGCGAACG
+
>AAAACCCFF?ACFFF?FGFGFHHHGGGHHFGFEGGHHFGGHHGHFGGGEEDHGGF/EEECGEGGHEGGFGGGHHHHHHHHHFDFGGGHHGGBBDDH???GACCFGHHHHGHFH?EFCEFCGFGGHHHHHHHHGHHHHHCADFBFFBFFF/CB.;;9;;BEFFFFF:ADAEFFFFFFEFBEFFFFFFFD@CFAFFFFFFDCFFFFBFFFFFFFFFFFFFFFFFFDDFFFFBADFFFFFFFFFF:9B@B@CB
@M03896:38:000000000-B4D98:1:2103:11086:19408 1:N:0:175
TACGGAGGATCCGAGCGTTATCCGGATTTATTGGGTTTAAAGGGAGCGTAGGCGGGTTGTTAAGTCAGTTGTGAACGTTTGCGGCTCAACCGTAAAATTGCAGTTGATACTGGCGACCTTGAGTGCAACAGAGGTAGCCGGACTTCGTGGTGTAGCGGTGAAATGCTTAGATATCACGACGAACTCCGCTTGCGAAGGCAGCTTACTGGATTGTAACTGCCGCTGATGCTCGAAAGTGTGGGAATCAAACA
+
>1>>>A>AAFFFFAE0EA000BD0AEEGG1FFBB/BA/121DF/AA//AB/BFE>E/?/>?G2F>F21FD11?B21B<FGEF//<CFEGH0</?/F2><1?11?<DFDFFH1GFC-->>1<>GDGDD00CGFGA<00/<:-A--0<C:...;;;;0;-;-.;BB0;CFBF09BFFFGB-9-@-;;FBA-B-9A@@-@BE-A-/B/BFB9BB/-/9/;B///--9;-B///;;-BA-///9;;-/-/;BFBF
@M03896:38:000000000-B4D98:1:2103:24992:20319 1:N:0:175
TTAGATACCCTGGTAGTCCGGCTGACTGACTTAGTCTCCATCTCGTATGCCGTCTTCTGCTTGAAAAAAAAAAAACTCAATATCCACACCTTTATATATACCAATAAACCATACACACATAATGTCTACTGATTGAGACTCAATACATAACGAATACGATACAAACTACTGTCTACCTCGCACAGTCGACTTAACCTTACTAGGCGTATGTATACGTTTAATCTCCAATTCGAACTATAACATCACTAACA
+
BBBBBFD@CFFFGGFFGGAAEEEE4FGG4BAFFGFFGHF5GGHHHFBGHF3ABAFFBFGFFGF1BBABA>>>>//133334B4444?3//3B3344444444333333?B/222B22//?22222222222222>@2/11111?1<11111<....1..>.>000.00/000=000000.----/00..-.90009000/000//-.-:/00000.0//.0:///////9/./.:.9//////;////99/
@M03896:38:000000000-B4D98:1:2103:15815:22127 1:N:0:175
TTAGATACCCGTGTAGTCCGGCTGACTGACTTAGTCTCCATCTCGTATGCCGTCTTCTGCTTGAAAAAAAAAAAATATCCCTAACTAACTGTACACAGGTCAATCTCATGTTCCAACACATCTACAACAACTATATATGAACAGTTCGTTGTACTCTCAAATATCTTACTAACTCGTTCTTCAACACAAATTCTATCACATATAAGCTATCGATCACACTCTACATACATCTACTTCTTCTTTTCTCATCG
+
BBBBAFBBCFBACG4FFGBA2AEE4FHHBBGG5GFHHHHHHHGHHFAFFG3ABEGGFGGBDFB1BBBFCE0>E/>134B43332B34?334B444430/3?33?B433B33333?32/?/22222>22//<2<2111111?1<0<11?/00.1111111111111>110000/0<.<<<.0<00<0;;..000000:0:0000:0000;0/...9./0///00000009000;00000000////9/////
@M03896:38:000000000-B4D98:1:2103:22410:25877 1:N:0:175
GACGAGCCACACAAACGTTATTCGGAATTACTGGGCTTAAAGGGTGCGTAGGCGGCGCGGAAAGTTGGGTGTGAAAGCCCTCGGCTCAACCGAGGAATGGCGCCCAAAACTACCGTGCTGGAGGAAGACAGAGGTGAGCGGAACTCAGGGTGGAGCGGTGAAATGCGTTGATATCCTGAGGAACACCGGTGGCGAAAGCGGCTCACTGGGTCTTTTCTGACGCTGATGCACGAAAGCTAGGGTAGCGAACG
+
AAAAABBBFF@ACGBFEFGGCGHGGFFGHGFFFFGGHHHHHHGGHEEGGFEFHGGG/EEG?EECFHFHFGFFGHHGHHHHHHCDFGGGHHGGGDGGHFGGHCCDCGGHHHFGFFCEEDEGGGHGFHGHHHHHHGGHHHHFBCAAFGFFFE/AA.;;A;;@EFFFBF9;DCFFFFFFFEFFEFFFFFFFFDFFFFFFFFFFFFFFFFFFFFFFFFFFFFFBFFFFFFFBFFFEFFFFFFFFFFFFAB;@-@=
@M03896:38:000000000-B4D98:1:2103:9444:26741 1:N:0:175
TACGTAGGGGGCGAGCGTTATCCGGATTCATTGGGCGTAAAGCGCGCGTAGGCGGCCGCCTAAGCGGAACCTCTAATCCCGGGGCTCAACCTCGGGCCGGGTTCCGGACTGGGCGGCTCGCGTGCGGTAGAGGCAGGCGGAATTCCCGGTGTAGCGGTGGAATGCGCAGATATCGGGAAGCACACCGATGGCGAAGGCAGCCTGCTGGGCCGCCACTGACGCTGAGGCGCGAAAGCTGGGGGAGCGAACCG
+
1>AAAFCA11>D??G/EEEAFGDEAEFGHEGHCGCGGEGFAFHGGCGGGE@/FEEEEBCCAC?<GCB><@EHHHHGFHGHCCCCCCHBCGFHGF?CG?CGG.CFGG@C?AA;.E-@@?F@-@@@F@@FBBFFBA9A9B@>>@EFFFF-@-@;999;=9;:-/99BBB-@?FBFB9@??99-/;BFF@-@-AF??@?-;-99;F?-///;E-9@@9://BB-A9B-9-;-=;-9@-BF/F?@@-;-@-9---
@M03896:38:000000000-B4D98:1:2103:9464:26742 1:N:0:175
TACGTAGGGGGCGAGCGTTATCCGGATTCATTGGGCGTAAAGCGCGCGTAGGCGGCCGCCTAAGCGGAACCTCTAATCCCGGGGCTCAACCTCGGGCCGGGTTCCGGACTGGGCGGCTCGAGTGCGGTAGAGGCAGGCGGAATTCCCGGTGTAGCGGTGGAATGCGCAGATATCGGGAAGAACACCGATGGCGAAGGCAGCCTGCTGGGCCGCCACTGACGCTGAGGCGCGAAAGCTGGGGGAGCGAACAG
+
>AAAAFFAAABDEEGCGEGGGGBBEFGGGEBGFBCGEEFGGHGGG?EGEE/?GE/?E<CG?DGHGDC<@>?FGGHGGHHHGDCCDGHFGH<CFE:CD-AABAEFFFAFGFA?EG?DAAFB9AFEFF-:DFFFF;.A;;;@@BEFFFF.9@B;;/;9=.99.;B/;9.9@DFFFF.99B-.ABFFFF;9-ADB@AC9DA..AEF?F9;/;A?DCBBDF//B.9D.9A?EFFD;;B9BBBBDAA-9.--9--/
@M03896:38:000000000-B4D98:1:2104:13236:3321 1:N:0:175
TTAGAAACCCCTGTAGTCCGGCTGACTGACTTAGTCTCCATCTCGTATGCCGTCTTCTGCTTGAAAAAAAAAAACAATATTATGATGTACACATTCTATAAGAAACATCACAAGCACTAACAGACTCAGTAACGATAATCGATCTAATCACGAATGGTTAAACACTTGTCACACTGCAAAGTCACACAAATGTTAGAACATCAGTAAGTGTGTCACTACTGACATACAACAACCGTTATGATACACATAGG
+
AAABAFF>BAA>2FGGFDFEEGGGBABGFFGHFGGFHHHFF5FGEFEHHBGFEEHFFDFF5FACBF5F0>0///1113344B4444444444334B444444333333B333?0/222222222022222222/////11?0/0011111?....111111111<0<000000//00000/00000/...000000000/000;;00;000;.00000/000/090:00/....-....////////;///
@M03896:38:000000000-B4D98:1:2104:10315:5678 1:N:0:175
TACGGAGGGTGCAAGCGTTAATCGGAATTACTGGGCGTAAAGCGCACGCAGGCGGTTTGTTAAGTCAGATGTGAAATCCCCGGGCTCAACCTGGGAACTGCATCTGATACTGGCAAGCTTGAGTCTCGTAGAGGGGGGTAGAATTCCAGGTGTAGCGGTGAAATGCGTAGAGATCTGGAGGAATACCGGTGGCGAAGGCGGCCCCCTGGACGAAGACTGACGCTCAGGTGCGAAAGCGTGGGGAGCAAACA
+
AAAAA1A>@1>AGFG0E0AAFGFCE00FGFGHF1/FEEEECFFGG?EGEGEEE>/EE>>BFGBGGDDGGHBBBGF1BFHFGEG/EEHHHHHHF0/0BFHHFHFHH1DFGF?2GCG1FHHHFHGHHHHHG?FF<FE-@-@BEFFFFFFFFF/F;;;;@;;9AFFB9BA;A@-FBFFFFEB-AAFFFFFF@;@AA@<@;BE-@?@@@@=A?B9@>@F-BFFBFFFBBAB/BFB@A?=-B?:9@;?A9AEFFF?
@M03896:38:000000000-B4D98:1:2104:16990:9990 1:N:0:175
TTAGATACCCTGGTAGTCCGGCTGACTGACTTAGTCTCCATCTCGTATGCCGTCTTCTGCTTGAAAAAAAAAATAAATAAGAGTACAAACTGACACAAATAAATAATTTAGTATGAAAATGTAGAGAAAAGTGCTGTGTAGAAAGAAGAAATATCATAAAATAACTAGTAAATCATTAGTCATTGACAGATGTGATAGAAGACGAAGGATGATAATAAGGAGAACAAATACTAAACAGTGTATAAAATAAT
+
ABBBAFFDFFDCCGGGF6FFAAFEABBGBFHHFFGHHHHGBAGHCFDHFGGEEEGEDDFDFG31AEBAA0>//1333443333B43@4313333332/034334434444444444?3343B3333B22222333332>222222202222@11111<1111111?111111>111111=11<111111/=0<0000000<//.--...0//000000000...///.0000000/0/000000000;000
@M03896:38:000000000-B4D98:1:2104:7672:11897 1:N:0:175
GACGAGCCACACAAACGTTATTCGGAATTACTGGGCTTAAAGGGTGCGTAGGCGGCGCGGAAAGTTGGGTGTGAAAGCCCTCGGCTCAACCGAGGAATGGCGCCCAAAACTACCGTGCTGGAGGAAGACAGAGGTGAGCGGAACTCAGGGTGGAGCGGTGAAATGCGTTGATATCCTGAGGAACACCGGTGGCGAAAGCGGCTCACTGGGTCTTTTCTGACGCTGATGCACGAAAGCTAGGGTAGCGAACG
+
AAAAADBDCF4AEABAA4FFGGFHH2FFHHHHHHGHHHHGGGHGHGGGGGGGHFGG>>>E?>>GGHFBEAEEEFHEGFFHHGGCFFDFHHHGGFG/FCGHHCD@DC.>GH>=C>@CGGGHHF.ECGFCGFHGGGFEHHGGGGADBFFGGG/CB9;9A@;@EFFF//ADDAEFFFFFFFBBEBBAFFF;FFFFFFDAA?BDAFFFFFFFFFFFFFFFFFFBFFBF9A9B9/BEFFFBFFFFAEF/./;->@F
@M03896:38:000000000-B4D98:1:2104:7690:11903 1:N:0:175
GACGAGCCACACAAACGTTATTCGGAATTACTGGGCTTAAAGGGTGCGTAGGCGGCGCGGAAAGTTGGGTGTGAAAGCCCTCGGCTCAACCGAGGAATGGCGCCCAAAACTACCGTGCTGGAGGAAGACAGAGGTGAGCGGAACTCAGGGTGGAGCGGTGAAATGCGTTGATATCCTGAGGAACACCGGTGGCGAAAGCGGCTCACTGGGTCTTTTCTGACGCTGATGCACGAAAGCTAGGGTAGCGAACG
+
>AAAADD@CCFAEABCE4GAGGEGHEAFGBGHHFDHHHHFGHFGHEGGGGGGHEEEEFEFEE@GFHFBE?>>EBD4FEHHHEGDFGGFHHHFG/B/FGHHH@?ADDEHHHFDC><CEFGFFGGEGHAGHHHHCECGGHG?9A:@FGEBFF/AA.;;;;;9EFFF/FAAD;AFFFFFFBBFEFFFFFFFFBFDFFFFFFFFFFFFFFFFFFFFFFFFFFF/BFDDDDFFFFFEFFFDFBFFFFBBEF>AFFF
@M03896:38:000000000-B4D98:1:2104:9004:13443 1:N:0:175
TACGAACTGTGCAAACGTTATTCGGAATCACTGGGCTTACAGGGTGCGTAGGCGGCCAGACAAGTAGGGTGTGAAAGCCCCCGGCTTAACCGGGGAATGGCGCCCTAAACTGTATGGCTGGAGTGAGATAGGGGTGTGCGGAACTTCCGGTGGAGCGGTGAAATGTGTTGATATCGGAAGGAACGCCGGTGGCGAAAGCGGCACACTGGATCTCAACTGACGCTGAGGCACGAAAGCCAGGGGAGCGAACG
+
BCAABADBFFFFGEFAECGFGGHHGGGFHBGHHHHHHHHGFGGFHGGGGGGCGFGG>EFF?BBFFHHHGEFFGGHHHHHHGGCGEEGGHHHGGGGFGHGHH@CCFGEGHH?1FFFFGHHGGGFFHGFBHHHHHGA@DGG?AAD@FGHHGG?BE.:;B;;AFGGFEFFFCEFGGFFEBDFFFFFFFFFFDBFFFDDFFFFDFFFAFFFFBF;:BFB;FFFFFFFFFFFEFFFFFFFFFFFFFFFFFDAFDDD
@M03896:38:000000000-B4D98:1:2104:9020:13453 1:N:0:175
TACGAACTGTGCAAACGTTATTCGGAATCACTGGGCTTACAGGGTGCGTAGGCGGCCAGACAAGTAGGGTGTGAAAGCCCCCGGCTTAACCGGGGAATGGCGCCCTAAACTGTATGGCTGGAGTGAGATAGGGGTGTGCGGAACTTCCGGTGGAGCGGTGAAATGTGTTGATATCGGAAGGAACGCCGGTGGCGAAAGCGGCACACTGGATCTCAACTGACGCTGAGGCACGAAAGCCAGGGGAGCGAACG
+
ABBAAADBFFFFFBFBACFBCFHGFEAFHBGHGFDHHHHGFGFFHFGGFGG1FE?E>EFGFBGHGHFFCCEFFHHGFHHGGGGEEEGEFHHGGGGGGGGHH@D<@DFFFH?1?<FFFHHGGGFFGFF1GHGBGGDCC?DA::@ACCHGGG?AE.;;A9;AEFGFBFFGFEFGFFF?B?EDDFBFFFFF=@A?ACF;CFFDAFCFFFBB.;;9BF/9BFFBFDDFDAFAEF?DFFFDBFFFFFCF-9@=-9;
@M03896:38:000000000-B4D98:1:2104:12041:14724 1:N:0:175
TACGGAGGGTGCAAGCGTTAATCGGAATTACTGGGCGTAAAGCGCACGCAGGCGGTTTGTTAAGTCAGATGTGAAATCCCCGGGCTCAACCTGAGAACTGCATCTGATACTGGCAAGCTTGAGTCTCGTAGAGGGGGGTAGAATTCCAGGTGTAGCGGTGAAATGCGTAGAGATCTGGAGGAATACCGGTGGCGAAGGCGGCCCCCTGGACTACGACTGACGCTCAGGTTCGAAAGCGTGGGGCGCAAAC
+
>>>333ADA2AABGFF2AFAFFHFEEEFHGHHFBFFEGGGHHFEE?EFEGG@E0?ECEEGGHD@BGHGFHHBFG4EFGGHFEG?EEGHEGHHG0?F1FH?DHHHHFGDGH?@GHCC<FFD0?1FHH???C.<GH?--9@FEBBFFFF/////;/:;--:9A/;BFF9AA=EF/9FFB9FF.:BFFFFA-;@.9-99-D99;;@BBB@;..;/9/.;;D./BA9AF.B/B/:-:;A.FD9.;-@?-9-@@A
@M03896:38:000000000-B4D98:1:2104:12026:14735 1:N:0:175
TACGGAGGGTGCAAGCGTTAATCGGAATTACTGGGCGTAAAGCGCACGCAGGCGGTTTGTTAAGTCAGATGTGAAATCCCCGGGCTCAACCTGGGAACTGCATCTGATACTGGCAAGCTTGAGTCTCGTAGAGGGGGGTAGAATTCCAGGTGTAGCGGTGAAATGCGTAGAGATCTGGAGGAATACCGGTGGCGAAGGCGGCCCCCTGGACGAAGACTGACGCTCAGGTGCGAAAGCGTGGGGAGCAAACA
+
BBBBBAABB?AAF5GCE2EAFGHGGEFFHHHHGGEHGGGGHHHGGCEGGGGGGGGGGGGHGGHHHHGHHHFBGHHGFHHHGGGGEGHHHHHHHGGGGGHHHHHHHHHHHH?BGGGFGHHHHHFHHHHHGGGGHHGGGFFFFFFFFFFFFFFFF;;;@@;BEBFFFFDDFFFFFFFFFFFFFFFFFFFFFDFFFFFFFFFFFFFFFFFFFFFCC;DDFFFFFFFFFFFFFFFFFFFFFFFDFFFFFFFFFF.
@M03896:38:000000000-B4D98:1:2104:12039:14746 1:N:0:175
TACGGAGGGTGCAAGCGTTAATCGGAATTACTGGGCGTAAAGCGCACGCAGGCGGTTTGTTAAGTCAGATGTGAAATCCCCGGGCTCAACCTGGGAACTGCATCTGATACTGGCAAGCTTGAGTCTCGTAGAGGGGGGTAGAATTCCAGGTGTAGCGGTGAAATGCGTAGAGATCTGGAGGAATACCGGTGGCGAAGGCGGCCCCCTGGACGAAGACTGACGCTCAGGTGCGAAAGCGTGGGGAGCAAACA
+
AAAA?AABBAAAGGGEC?EEFGHFGDCFHHHHGGHHGGGGHHHGGCFGGGGGGGGGGGGHGGHHGHFGHHGBEFHHFHHHGGGGEGHHHHHHHHEHHGHHHHHHHHGFHH?FGHFCFHHHHFGHHGGHFGGGHHDCDFFFFFFFFFFFFFFFF;;;@@;@EFFFFFAAFFFFEFFFFFFFFFFFFFFFFDCFFFFCFFFFAFFFFFAFFFF;D-A9BFFFFFFFFFFFFFBBFAFFFFDDAFFFFFFFFFA
@M03896:38:000000000-B4D98:1:2104:25641:15471 1:N:0:175
TACGAAGGGGGCTAGCGTTGTTCGGAATTACTGGGCGTAAAGCGCACGTAGGCGGACTATTAAGTCAGGGGTGAAATCCCGGGGCTCAACCCCGGAACTGCCTTTGATACTGGTAGTCTCGAGTCCGGAAGAGGTGAGTGGAATTCCGAGTGTAGAGGTGAAATTCGTAGATATTCGGAGGAACACCAGTGGCGAAGGCGGCTCACTGGTCCGGTACTGACGCTGAGGTGCGAAAGCGTGGGGAGCAAACA
+
ABAABAAAABBAEGGCE?ECCGFEFEFGHFHHHFAGFGGGHHGGGCFGFHHGHE@E>>BFGHFHGF4@FC@?EEGEFHHHGEFFCGHFHHHDGGG?CDFHHHHHHGFGHH>1>DFBFGGFFHFHHGGGGFGH:;:CCCCFEHHHHGGFGF?E;;;;C;;;FFGGGFCCFFGGGGGGFCFFAAFFFFFFFFFFEFFAFFEBFFFFFFB;.BFFF@DFDFFFFFFFFB?AFEFFFFFFFDAA=AFFFFFFFFF
@M03896:38:000000000-B4D98:1:2104:28013:19390 1:N:0:175
TACGTAGGTGGCGAGCGTTATCCGGAATTACTGGGTGTAAAGGGTGTGTAGGCGGGACTTCAAGTCAGATGTGAAAATTGCGGGCTCAACCCGCAACCTGCATTTGAAACTGAGGTTCTTGAGAGTCGGAGAGGTAAATGGAATTCCCGGTGTAGCGGTGAAATGCGTAGATATCGGGAGGAACACCAGTGGCGAAGGCGATTTACTGGACGACAACTGACGCTGAGACACGAAAGCGTGGGGAGCAAACA
+
AAAAAFFADBACE2E?E2EAFDFEFE?FHGHHHHGFEEHFFHGGGEEGHHFHHAEEEEGHFF3GFGFGHHGFGHHHGHH3GFGGGGHHHHHGGC@<CCGHHHHHGGFHHH?FDGFFHHHHHGFGHHGDGDGGGGHHGFGFGG0CHHHHGF@CC;;;9ACDGGGGGFC;AFEGFFFEDCDFFFFFFFFAFBFBEDCFFFFFFFFFFFFFFFFCBFFFAFFFFFFDAAF/B.;DADFFFDDFFCCFAF.FFF.
@M03896:38:000000000-B4D98:1:2104:17646:22228 1:N:0:175
CACGATTAACCCAAGTCAATAGAAGCCGGCGTAAAGAGTGTTTTAGATCACCCCCTCCCCAATAAAGCTAAAACTCACCTGAGTTGTAAAAAACTCCAGTTGACACAAAATAGACTACGAAAGTGGCTTTAACATATCTGAACACACAATAGCTAAGACCCAAACTGGGATTAGATACCCCAGTAGTCCGGCTGACCGACTTCTCTATGATCTCGTATGCCGTCTTCTGCTTTAAAAAAAAAAAAAATATA
+
AAA1>?A1B@BAAECGGEBGGGBFEAF0AEE//EG2D0AGHHHH2B1AEB0FHGGGGGGGH>GCFHHH@GHHFGHGHHHBHHHHHHFDDFGHGGHHHHEFGGHHHHHGFHG1GHHHHHECFFE1FGGFHH12GDGH2G2GDGFHHEG?FFGEHGDGBD<GG.FHHH>FHCGHHGHFFFHHH..<0<<:G.@CCCHCG-9;AB0;0;FF00C0;0AAAFBBF?9-FEFF/9/;//;;FB@@?@@@@-9-;//
@M03896:38:000000000-B4D98:1:2104:12603:26867 1:N:0:175
TACGGAGGGTGCAAGCGTTAATCGGAATTACTGGGCGTAAAGCGCGCGTAGGTGGCTTGATAAGCCGGTTTTGAAAGCCCCGGGCTCAACCTGGGAACGGCATCCGGAACTATGAGGCTAGAGTGCAGGAGAGGAAGGTAGAATTCCCGGTGTAGCGGTGAAATGCGTAGAGATCGGGAGGAATACCAGTGGCGAAGGCGGCCTTCTGGACTGACACTGACACTGAGGTGCGAAAGCGTGGGTAGCAAACA
+
>AABA3>A@A>AGAFA2AEACGHB2EFGGFHHF32F?EEEFGGFE?EEEEGG@FEFFFEGEGHEHG?@EEGGEFHGEBGHGEG/BDHHGHHHHH/0?FCDDGCGGC//CDCB1>=<>>GF0<<DHHFHFGGED<.CGAFHCGHGHHHFD---900;;-;AEFFGBF?EA@E0B09AA?-@BDFBFFFFB;BF9--@-.A9BBBFFFF//;.FAFFFFFFFFBBFFFF?FEF?A@@FED..9-AFEFFB/A9
@M03896:38:000000000-B4D98:1:2104:12588:26876 1:N:0:175
TACGGAGGGTGCAAGCGTTAATCGGAATTACTGGGCGTAAAGCGCGCGTAGGTGGCTTGATAAGCCGGTTTTGAAAGCCCCGGGCTCAACCTGGGAACGGCATCCGGAACTATGAGGCTAGAGTGCAGGAGAGGAAGGTAGAATTCCCGGTGTAGCGGTGAAATGCGTAGAGATCGGGAGGAATACCAGTGGCGAAGGCGGCCTTCTGGACTGACACTGACACTGAGGTGCGAAAGCGTGGGTAGCAAACA
+
BBBBBAABBABBG5GCEAFAFGFGGAFFHHHHGGHHGGGGHHHGGGGGGGGGFGGEEGEHFBGHHHCE@EGGHGHGHHHHGGGGDFHFHHHHHHGFHEGGGGGHHGFADG>11F>DFFHCGFCDHGHHGGGHAEGHHGFBHGHGHHHGGDCFE;0;-;;@EFFGFGECFGGGGGFFFFFFFFFFFFFFFFFFEFFFFFFFFFFFFFFFFFFFF/BBFFFFFFFFFFFEFEB@DDCFFFADFFFFFFFFBAA
@M03896:38:000000000-B4D98:1:2104:15859:28871 1:N:0:175
TACGGAGGGAGCTAGCGTTATTCGGAATTACTGGGCGTAAAGCGCACGTACGCGGCTTTGTACGTAAGAGGAGACGGCCTGGTGCTCAACACCAGCACTGCCTTTTAGACTGCATCGCTTGAATCCAGGAGAGGTGAGTGGAATTCCGAGTGTAGAGGTGCAATTCGTAGATATTCGGACGAACACCAGTGGCGACGGCGGCTCACTGGACTGGTATTGACGCTGAGGTGCGCAAACGTAGGGAGCAAACA
+
A1AA@A?1>A1>11AAE0EEGFF0F00FG1GHC1/BAEE/B2FEG/E/0B//E//>@/012F2?>B0011/0>?//>EE<FABFFBHH1GHFC<G/00<FDG1>?1>0FB?1?G1??EG?<FFHFHFF0FCH..<.1.<<.D0D0<D<<@.::0:C0::.:CGFC0.//C.90C00/..-@@-AAFB..CF/;@@-9---@9-AB:B/-/-/:-9;B;FBFBBF----;-;9-;@-A---9;-B-9-B/9-
@M03896:38:000000000-B4D98:1:2105:8485:10601 1:N:0:175
TACGGAGGGTGCAAGCGTTAATCGGAATTACTGGGCGTAAAGCGCACGCAGGCGGTTTGTTAAGTCAGATGTGAAATCCCCGGGCTCAACCTGGGAACTGCATCTGATACTGGCAAGCTTGAGTCTCGTAGAGGGGGGTAGAATTCCAGGTGTAGCGGTGAAATGCGTAGAGATCTGGAGGAATACCGGTGGCTAAGGCGGCCCCCTGGACGAAGACTGACGCTCAGATGCGAAAGCGTGGGGAGCAAACA
+
>AA>3AADBAAACGFGCAFEFGHB2EFGHFE553AAAAEEEFGEEEF0FAA>AEE@CEEGHHGEFHEFGHHFHFFFHHHHGGGCEEGBEHHH0FFHGFH2FHGHHHDD2GGFCGF2?FGHGFBGEHFG?EF<G0.--@;DEFFFFFFE9;BFB;BF;99-99BFFBA;A-EFBFBBBF/A..9//;:;@BAAA.///B9@CF@;BC@A...---A.;///;99.A.:///9-.99./.99=AF.-.;//9.
@M03896:38:000000000-B4D98:1:2105:8468:10611 1:N:0:175
TACGGAGGGTGCAAGCGTTAATCGGAATTACTGGGCGTAAAGCGCACGCAGGCGGTTTGTTAAGTCAGATGTGAAATCCCCGGGCTCAACCTGGGAACTGCATCTGATACTGGCAAGCTTGAGTCTCGTAGAGGGGGGTAGAATTCCAGGTGTAGCGGTGAAATGCGTAGAGATCTGGAGGAATACCGGTGGCGAAGGCGGCCCCCTGGACGAAGACTGACGCTCAGGTGCGAAAGCGTGGGGAGCAAACA
+
ABAABABBCAAABDGC?AEFAFHFEGGGHHFFCBFBEEEGHHGGGGGGGFGGEGGCEGGHHGHHGHDFHHHGHHHHHHHHGGGEGGHHHHHHHHGHHGHGHHHHHHGHFHGHHHHHGHHHGFGHHHHHFDGEGHGGGFC;EFFFFFFFFFFFBBFFFC.@EFFFFFDDFFEFFFFFFFFFFFFFFFFFFBFFFFAFFFEBDFFFFFAFFFFFDFDAFFFBFFDDFFFFFBB=?FFDFF9;@BFEFFFFFFA
@M03896:38:000000000-B4D98:1:2105:29174:11919 1:N:0:175
TACAGAGGTCTCAAGCGTTGTTCGGATTCATTGGGCGTAAAGGGTGCGTAGGTGGTGACGCAAGTCTGGTGTGAAATCTCGGAGCTTAACTCCGCAAATGCACCGGATACTGCGTGACTCGAGGACTGTAGAGGAGATCGGAATTCACGGTGTAGCAGTGAAATGCGTAGATATCGTGAGGAAGACCAGTTGCGAAGGCGGATCTCTGGGCAGTTCCTGACACTGAGGCACGAAGGCCAGGGGAGCAAACG
+
ABBBBFFBFFFFCEGEC?EECGHFGGGGHGGGBBCBAAEEGHHGGFEGFFGGBFEEFFGBE>>EFGGFHFFGGHHHHHHHHGGCGHHGHHHHGF/>EEHGHHGHF<>FBH3DFGD/CEFHFGEB@HBEGHHHHHHDEGGEADGGHHGHHGCED<<DF<=<GFHHFGEEFGGHHHHF;CHGGFFFGFFFFFGFFGGGGEAABDADFFFFBFEFDFFFFFFFFFFFFFFAEF9.99;.EFEEEDCDCFFFFFD
@M03896:38:000000000-B4D98:1:2105:23800:13303 1:N:0:175
GACGTAGGGCGCGAGCGTTGTCCGGATTTATTGGGCGTAAAGAGCTCGTAGGCGGCTTGTCGCGTCGACTGTGAAAACCCGTGGCTCAACCATGTGGTCTGCAGTCGATACGGGCAGGCTAGAATTCGGTAGGGGAGACTGGAATTCCTGGTGTAGCGGTGAAATGCGCAGATATCAGGAGGAACACCGGTGGCGAAGGCGGGTCTCTGGGCCGATATTGACGCTGAGGAGCGAAAGCGTGGGGAGCGAA
+
3>A3AAF33B2>2E2EAAE?FGH2AEFGHFFHB3BBEAEEHGHEF3GA>E?1B>>E/EEGB??/>EE<>EEFHGHHECCDCDG?BFFCCHHFHHHFD0?FF?G??FACFG<.><<-.<<<GGF;GFCC.=CAEEADBAAB;;;BFGGB;9BFFAFFB9;;BGFFFBFFF;@@FFFFFB/BAA9BABFA;@@;?;9@BBDE?B;BB.FB9/;.E?B-99;;/9.AD?D9EBDE?BBBDFD..-9-A9A999
@M03896:38:000000000-B4D98:1:2105:23803:13323 1:N:0:175
GACGTAGGGCGCGAGCGTTGTCCGGATTTATTGGGCGTAAAGAGCTCGTAGGCGGCTTGTCGCGTCGACTGTGAAAACCCGTGGCTCAACCATGTGGTCTGCAGTCGATACGGGCAGGCTAGAATTCGGTAGGGGAGACTGGAATTCCTGGTGTAGCGGTGAAATGCGCAGATATCAGGAGGAACACCGGTGGCGAAGGCGGGTCTCTGGGCCGATATTGACGCTGAGGAGCGAAAGCGTGGGGAGCGAA
+
AAAABCFCCF?DE?EECAE?EGHGGGGGHFFHCFGBEEEGHHHHHHHGEGGGGEEC?>EGF?FEEE>>EDEFGHHHGFGGGFGDGHHEFGHGHHGHH0GHHDHHHHGGGG<CEDFGDDGHGHFHHHHGGCGDEGGGGGGGGEFFGGGGGFGFG9CFFAA;CGFFFBFFFAFCFFFFFFFFFFFFFFFFFFFFFF>FFFFFFFDDFFFFFFEAEF;DACFFB:AFFFFFFBDFFFFFFFFFDFFFFDDCFC
@M03896:38:000000000-B4D98:1:2105:23820:13331 1:N:0:175
GACGTCGGGCGCGAGCGTTGTCCGGATTTATTGGGCGTAAAGAGCTCGTAGGCGGCTTGTCGCGTCGACTGTGAAAACCCGTGGCTCAACCATGTGGTCTGCAGTCGATACGGGCAGGCTAGAATTCGGTAGGGGAGACTGGAATTCCTGGTGTAGCGGTGAAATGCGCAGATATCAGGAGGAACACCGGTGGCGAAGGCGGGTCTCTGGGCCGATATTGACGCTGAGGAGCGAAAGCGTGGGGAGCGAA
+
>AAAA11>?>0>00AE//E?CGGE/AEEHBGGBBBAAA>EGFHHHGHGEEFGF//>/>>FFEEGEE><BACGHHHHHCCFGFGCGHHHGHHGHHFHG0FGHGHHHHGGGGCGCGGCC:EHHGBCGHHGGFFB?FBG@CEFFCFFGFGGGGFFF.90C;;;@EBFBBFFF?@?FFFFFFFFFFFFFFFB@@@?BF@?@@BE?@?@@FFFFFBAE@;>@@FFBFFFFBFFF9BE@9;=?BFFF@??E@B@@@
@M03896:38:000000000-B4D98:1:2105:25907:13927 1:N:0:175
TACGAAGGGGGCTAGCGTTGTTCGGAATTACTGGGCGTAAAGCGCACGTAGGCGGACTATTAAGTCAGGGGTGAAATCCCGGGGCTCAACCCAGGACCTGCCTTTGATACTGGTAGTCTCGAGTCCGGAAGAGGTGAGTGGAATTCCGAGTGTAGAGGTGAAATTCGTAGATATTCGGAGGAACACCAGTGGCGAAGGCGGCTCACTGGTCCGGTACTGACGCTGAGGTGCGAAAGCGTGGGGAGCAAACA
+
ABABBAAA22>>EGGFG2AA2ABEEAAFHCFF532AAAEDAGFGG0EECGCEFE/EE>BBFH@B44@BF0@?EFFHHHHHGCGCGGHFH0<C/?FF//?F0C1?11FGFG?1F11>1FFHBFAGCFDGDCDHA.CC0:CFAGCHF0CGGG.C9BFFF:/9FGGGGB;BFGFGGGGG/;C9-9BFFFD..;B/EBBBBDFB<B<DFF;;.B/;--9@DFB/BDDDFF..;.9-:@-.::;9@;>9=DEFBF.
@M03896:38:000000000-B4D98:1:2105:3884:14565 1:N:0:175
CCCGATTAACCCAAGTCAATAGAAGCCGGCGTAAAGAGTGTTTTAGATCACCCCCTCCCCAATAAAGCTAAAACTCACCTGAGTTGTAAAAAACTCCAGTTGACACAAAATAGACTACGAAAGTGGCTTTAACATATCTGAACACACAATAGCTAAGACCCAAACTGGGATTAGAAACCCTGTAGTCCCGCTACGACTTCTCTATGATCTCGTATGCCGCCTTCTTCTTGAAAAAAAAAAAACTAAAATAA
+
A1>1ADAAFFFAAFCDFGGGGGFH1CG0AEEGECHFFFDAFGHH20ABBEFFGGGGGEGGHAGFGHHHFHGHHHHHHHH1>GGFGFG1GFHHGGHHHHFBGGHHHH0FFHGDGHHFHHAFGG/1BGFFHH1DGFHGFFF2@GHHHHGGGGH1GFFG1<FGHAHGHHF0FAFHB0DDGFHGGGG000:C/----;.:C99BF00;B000900.;.;/0;A-AEB:B/;://////-;@9@-9--///////:
@M03896:38:000000000-B4D98:1:2105:19207:16439 1:N:0:175
TACGGAGGATCCAAGCGTTATCCGGATTTATTGGGTTTAAAGGGTGCGTAGGCGGCTTATTAAGTCAGGGGTGAAAGACGGTGGCTCAACCATCGCAGTGCCCTTGATACTGATGAGCTTGAATGAACTAGAGGTAGGCGGAATGTGACAAGTAGCGGTGAAATGCATAGATATGTCACAGAACACCGATTGCGAAGGCAGCTTACTATGGTTTTATTGACGCTGAGGCACGAAAGCGTGGGGATCAAACA
+
AAA>AAABCFFFGFGF?AECFGHGGEEFHGGHCFGAFGHHFHHGHFFGFGGGFGGC?EFHHHDFGH4FFGCEEEGFGFHGGGHGHHHGBGHGHHDF?ACFHHHHHHHHHH?DF2FBHHHHHGHHHHHDGGGGHGHFHGHGGFGEFFHHHEHFG=DG?@CDGHHHHFGHHHHHHFGGGGGGEFGGGGGGFGGGGDGGFFFFDFFFFFFBFFE/BFFFFFFBFFDDDFFFFFFDDFD?FFFFFFFE?EFFFF.
@M03896:38:000000000-B4D98:1:2105:11102:18710 1:N:0:175
TACGTAGGGGGCAAGCGTTATCCGGATTTACTGGGTGTAAAGGGAGCGTAGACGGCTTTGCAAGTCTGATGTGAAAGGCGGGGGCTCAACCCCTGGACTGCATTGGAAACTGTGCGGCTTGAGTGCCGGAGAGGTAAGCGGAATTCCTAGTGTAGCGGTGAAATGCGTAGATATTAGGAGGAACACCAGTGGCGAAGGCGGCTTACTGGACGGTAACTGACGTTGAGGCTCGAAAGCGTGGGGAGCAAACA
+
ABABBFFBBBBD?AFEA?EEGGHGGEGGHHFFBFFBEEGGFGHGHGGGGGGEFEFG?EGHFBBBBBBDDGFFGFFHHGHGGGGGGGHFGFGGGGEH>GHGHHHHHHDGDH=0=GGDADGGGGGGHHHDDADGDEFB;CFDDADFFFFFFFBFBBFFF@;BEFFFFFDADDEFFFFFFFFFFFEFFFFFFFFFEFFFFFFFFFFFFFFFFFFF-;AAFFFFF?EFEFFFFFFFAFFFFFDDFFFFFFFFFF?
@M03896:38:000000000-B4D98:1:2105:11082:18719 1:N:0:175
TACGTAGGGGGCAAGCGTTATCCGGATTTACTGGGTGTAAAGGGAGCGTAGACGGCTTTGCAAGTCTGATGTGAAAGGCGGGGGCTCAACCCCTGGACTGCATTGGAAACTGTGCGGCTTGAGTGCCGGAGAGGTAAGCGGAATTCCTAGTGTAGCGGTGAAATGCGTAGATATTAGGAGGAACACCAGTGGCGAAGGCGGCTTACTGGACGGTAACTGACGTTGAGGCTCGAAAGCGTGGGGAGCAAACA
+
3AAAAFFBAABAEEGA?2ECEGGFGEGGHFFFBFEBAEGFHHHGGGGGGGECFEEECEFHF@@BBFBEGFFBGHHFHGHGGGGGGGHFFGGGCFCE>GFEHHHHGFGGGHD0=GGA=CFFGFC;GCGBDDGGEGGF;FFFACFFFFFFFBBF;;BBBB9@EFFFBFD;ABAFBFFFFFFFFFFFFFDEFBFEFFFFFFFFFFAFFFFFFFFC-;AAFFFFBFEFFE/.EEFF@FA?BAAADAF?DFFF/F.
@M03896:38:000000000-B4D98:1:2105:3073:19535 1:N:0:175
GACGTAGGGCGCGAGCGTTGTCCGGATTTATTGGGCGTAAAGAGCTCGTAGGCGGCTTGTCGCGTCGACTGTGAAAACCCGTGGCTCAACCATGTGGTCTGCAGTCGATACGGGCAGGCTAGAATTCGGTAGGGGAGACTGGAATTCCTGGTGTAGCGGTGAAATGCGCAGATATCAGGAGGAACACCGGTGGCGAAGGCGGGTCTCTGGGCCGATATTGACGCTGAGGAGCGAAAGCGTGGGGAGCGAA
+
3AAAA44?AF2>E2EE?AE?FFFEE2EFH5DD53BFEEAEBFGHGDFFFEFGG?EFCEEGFE/EEEEECEFFHH2?BCCDCBF@DHHE???FHHFGG0??G1FGGHGGGE-<ECCCD-EHCA0CGHGGHF.CFG?A-EECB;;/CFBFG0/:;9;9BA@;B;/9;BBDFCFAFBFFBFFFFFDF?9BDCFFFFFAFFCDF>FA9>BF//F.AAB-;@BFF9BFA;AAFF/AEF9->?/.;AF;-ED.@A-
@M03896:38:000000000-B4D98:1:2105:3091:19538 1:N:0:175
GACGTAGGGCGCGAGCGTTGTCCGGATTTATTGGGCGTAAAGAGCTCGTAGGCGGCTTGTCGCGTCGACTGTGAAAACCCGTGGCTCAACCATGTGGTCTGCAGTCGATACGGGCAGGCTAGAATTCGGTAGGGGAGACTGGAATTCCTGGTGTAGCGGTGAAATGCGCAGATATCAGGAGGAACACCGGTGGCGAAGGCGGGTCTCTGGGCCGATATTGACGCTGAGGAGCGAAAGCGTGGGGAGCGAA
+
>AAABCFCCFDDF?FE??ECEFGFGEEGHCGGBBCBEEEGGHHHHEGGGGGGGE?>/>>FF?FEEE<@EEFGHHHHHFDGGDGFGHHGGGHGHHFFD0FHHFHHHHGGGH@FGCDCE-EHGHBGHHHGGFHGGGG?DGEFG;9FFGGGGBCBF9CF9;;;AEFFFBFDD;DDFFFFFFFFFDFFFFFFFBFFFF=AFFDACCCCFFFFFFE;;@;DFFFFB9ADFDDFFFFFFBCFFFFFFFFCFFD;;D
@M03896:38:000000000-B4D98:1:2105:5338:23303 1:N:0:175
TACGGAGGGTGCAAGCGTTAATCGGAATTACTGGGCGTAAAGCGCACGCAGGCGGTTTGTTAAGTCAGATGTGAAATCCCCGGGCTCAACCTGGGAACTGCATCTGATACTGGCAAGCTTGAGTCTCGTAGAGGGGGGTAGAATTCCAGGTGTAGCGGTGAAATGCGTAGAGAACTGGAGGAATACCGGTGGCGAAGGCGGCCCCCTGGACGAAGACTGACGCTCGGGTGCGAAAGCGTGGGGAGCAAACA
+
ABAAAA?DDAA>CGFF?AEFCGHFFGGGHHDF5BABAAEEGFGFG?EAEFEFE?E@EEDFGHHHHH4BDGHGHHHHHHHHGGG/>EHHHHHHHHEHHFGGHFHGGF2GGHGEHHHHFFGGC0GGHHG0?ECFGFCCDACAAFFFFFFFBBBFF9;FF@;@FFFFFF.;.BEBF/BFBFFFFDFFFFFFD@DDA=BB@?A;>DCFFF;AEFFDA9AAFBBBFDFADC9@EFD=DFFDFDAD>@BFDDEFFF9
@M03896:38:000000000-B4D98:1:2105:5341:23323 1:N:0:175
TACGGAGGGTGCAAGCGTTAATCGGAATTACTGGGCGTAAAGCGCACGCAGGCGGTTTGTTAAGTCAGATGTGAAATCCCCGGGCTCAACCTGGGAACTGCATCTGATACTGGCAAGCTTGAGTCTCGTAGAGGGGGGTAGAATTCCAGGTGTAGCGGTGAAATGCGTAGAGATCTGGAGGAATACCGGTGGCGAAGGCGGCCCCCTGGACGAAGACTGACGCTCGGGTGCGAAAGCGTGGGGAGCAAACA
+
BCBBCBCCBAAABDGFAAEGEGHGFGGGHFFFBFEAEEEEDHHGGCGGGGGGEEG?EFGHHGFGGG@FGGHFHFFHHHHHGGGGGGHGGGHHHHGHHGHHGHHGGHFHFHFFHGHHGHHHHGHHHHGHFCGFFCDGCFD;A;BFFFFFFFFFFBFFFC:BFFFFFFD;AA.FBBFFFFFFFFEFFFFFBBFDFFFFFDEFFFFFFFFFFFFF>DDDFFFFFFFFFFFFAFA>AD;.FDA:B>>.;AAF/AA
@M03896:38:000000000-B4D98:1:2105:7708:25507 1:N:0:175
TACGAACTGTGCAAACGTTATTCGGAATCACTGGGCTTACAGGGTGCGTAGGCGGCCAGACAAGTAGGGTGTGAAAGCCCCCGGCTTAACCGGGGAATGGCGCCCTAAACTGTATGGCTGGAGTGAGATAGGGGTGTGCGGAACTTCCGGTGGAGCGGTGAAATGTGTTGATATCGGAAGGAACGCCGGTGGCGAAAGCGGCACACTGGATCTCAACTGACGCTGAGGCACGAAAGCCAGGGGAGCGAACG
+
ABBABBBBFFFD5BBB24FFGGHGCFFFHFBFBBBBBFGHFGFFEFEGGGECFEAFC>FB?BBFDGFGF?FEAEGHFGHHFGGEEEEHGHHGC/@DAGHFHDGGCG0GHH?1?F1<?FGFDFGFGGFFHHHHGGDDFGHGGGGAGGHHFA?BC.9FF:9AEGGGB0CCFAFGGFFFD?EFDFFF?DFF=@CFADDFADFDDDFFFFFFBFBFFFFFFFFFF.ADDBFAEFA;9DFDFFFFEDAFFD>DFF-
@M03896:38:000000000-B4D98:1:2105:7691:25513 1:N:0:175
TACGAACTGTGCAAACGTTATTCGGAATCACTGGGCTTACAGGGTGCGTAGGCGGCCAGCCAAGTAGGGTGTGAAAGCCCCCGGCTTAACCGGCGAATGGCGCCCTAAACTGTATGGCTGGAGTGAGATAGGGGTGTGCGGACCTTCCGGTGGAGCGGTGCAATGTGTTGATATCGGAAGGAACGCCGGTGGCGAAAGCGGCACACTGGATCTCAACTGACGCTGAGGCACGAAAGCCAGGGGAGCGAACG
+
A1AAAADAB3DDFF1B11AEGFFFF00FBGCF10BB0BBGBGHFAFEGAE/EBAAA@/?/?BB/1BFFF0>>EFBF1BFGEEEEEEGBBB1E//////??F>/>//<0FF?D=11<0<FF.<GGH<0<=D0/.<C-:.CE-C-9/BFGAA-A..;C@A;A-09B/9BFFEBFFFFE@?AF--BA?B@??@@F9@?---99@@@@-FBBBB;BFF9BBFFFF?BF-B-;--99----;-----9--99-;@-
@M03896:38:000000000-B4D98:1:2105:7706:25526 1:N:0:175
TACGAACTGTGCAAACGTTATTCGGAATCACTGGGCTTACAGGGTGCGTAGGCGGCCAGACAAGTAGGGTGTGAAAGCCCCCGGCTTAACCGGGGAATGGCGCCCTAAACTGTATGGCTGGAGTGAGATAGGGGTGTGCGGAACTTCCGGTGGAGCGGTGAAATGTGTTGATATCGGAAGGAACGCCGGTGGCGAAAGCGGCACACTGGATCTCAACTGACGCTGAGGCACGAAAGCCAGGGGAGCGAACG
+
AAAA3ADBFFFFBEGA2CG4GGHGGGGGHFFFC2FFGGHGFGGFGFGGGGGGGEEGCEF1BFGHFBGFFCFEGFHBHFHHFGGEEGGHGHHGGGGCG2FGHDDGGGFHHHGD?G11?FGFGFGFGFG1FGGH.CDDCEHGFCF@GHHGGA?BE.CFCGEGGFFFFFFFFEFGGFFFCFEFFFFFDDFFFDFFFFBA;DFDCFA=FFFFFF;FBFFFFFFFFFDFFFFEFFFDDD.9FFFFFDCDFFFADF-
@M03896:38:000000000-B4D98:1:2105:21172:26430 1:N:0:175
TACGGAGGATCCAAGCGTTATCCGGATTTATTGGGTTTAAAGGGTGCGTAGGCGGCTTATTAAGTCAGGGGTGAAAGACGGTGGCTCAACCATCGCAGTGCCCTTGATACTGATGAGCTTGAATGAACTAGAGGTAGGCGGAATGTGACAAGTAGCGGTGAAATGCATAGATATGTCACAGAACACCGATTGCGAAGGCAGCTTACTATGGTTTTATTGACGCTGAGGCACGAAAGCGTGGGGATCAAACA
+
ABAABCCCCFFFCGFFC2FEGGHGGFGGHGFHCFGAFGHHHHHGHFGGGGG?FEA@0>GHHHGGFG4BBFEEGEHHHFHGGGHFHGHFFGHGHHCF?A?FGHHHHHHHHHDDFHFDGHHHHGHHGH1?FHHGFHHGFCGCDDFGGBGHHBFGD==GCA;@EGHHFFGGHHHHHHHGGBFFFGGGGGGAGGGGFDGGFFFFFFFFFFBFFF0BFFFFFFFFFFFFFFEEFE?AADFFFFDFFFFFFEFFFFF
@M03896:38:000000000-B4D98:1:2105:21190:26437 1:N:0:175
TACGGAGGATCCAAGCGTTATCCGGATTTATTGGGTTTAAAGGGTGCGTAGGCGGCTTATTAAGTCAGGGGTGAAAGACGGTGGCTCAACCATCGCAGTGCCCTTGATACTGATGAGCTTGAATGAACTAGAGGTAGGCGGAATGTGACAAGTAGCGGTGAAATGCATAGATATGTCACAGAACACCGATTGCGAAGGCAGCTTACTATGGTTTTATTGACGCTGAGGCACGAAAGCGTGGGGATCAAACA
+
>>AA3>AD?CCC44EA2AE?FAGEFEDEHF5FBFG2BEFAFG3EAFECFFCC3EEEE>BG4BBFG4EG2FCGGEHHH3F//EGEGHHHFGHFHCEE//CGH22B??BGFH?D?2@>GGHCFFFF22?<GHHFCCG11CFFA<-<GGG0<00CG=DG-;CDFEGHHG0CCFHHHH:;CFF0BFCCC/E-;AEEFGAGFFE.DFBFBBF;BF/;BFFF/FFFF.AFD?FE..:;9:ADFDDFFAFF.AFFFFA
@M03896:38:000000000-B4D98:1:2106:8765:3720 1:N:0:175
TACGTAGGGGGCAAGCGTTATCCGGATTTACTGGGTGTAAAGGGAGCGTAGACGGCTTTGCAAGTCTGATGTGAAAGGCGGGGGCTCAACCCCTGGACTGCATTGGAAACTGTGCGGCTTGAGTGCCGGAGAGGTAAGCGGAATTCCTAGTGTAGCGGTGAAATGCGTAGATATTAGGAGTAACACCAGTGGCGAAGGCGGCTTACTGGACGGTAACTGACGTTGAGGCTCGAAAGCGTGGGGAGCAAACA
+
A33>AF43A?2>AFFFC22ACGGE2BEGHGFGGFHFEEHHFHHEHEGEEF?EHEGE@FGFGG4FGG@B3FFBBFBBGFHGGGG?>@G1?FFDCF.>0>1FGFHHHHHDGG00===A:AAC@CC<:;0B?BB-;.CB;BF-9?BEFFFFBB:B//;9-9;;E9BFFFDDFBEFF/9/:/9;.;:B9BAEF/9/9--9@.999---:BFE/99--;.9;/B/B..;:?F.EEA-9.../9..-@>.;A;BB?.
@M03896:38:000000000-B4D98:1:2106:8772:3736 1:N:0:175
TACGTAGGGGGCAAGCGTTATCCGGATTTACTGGGTGTAAAGGGAGCGTAGACGGCTTTGCAAGTCTGATGTGAAAGGCGGGGGCTCAACCCCTGGACTGCATTGGAAACTGTGCGGCTTGAGTGCCGGAGAGGTAAGCGGAATTCCTAGTGTAGCGGTGAAATGCGTAGATATTAGGAGGAACACCAGTGGCGAAGGCGGCTTACTGGACGGTAACTGACGTTGAGGCTCGAAAGCGTGGGGAGCAAACA
+
ABBAAFFBBBDA2CFE?AEEGFHEEEGGHHHHHHHHGGHHHHHGHGFFGGGGHGGCFEHFFFGHGH@BFGFBFGGGHHHGGGGGGGGFFGHGGEEHGHHHHHGHGFGGGH=0==D.=AACCG0;GGHGFFGGDGFFGGGABBFFFFFFFFFFFBBFFB;BFFFFFFAADFFFFFFFFFFFFFFFFFFFFFFFFFFFFFE>FFFFFFFFFFFFFFFFFFFFFFFFFFFFFFFBAFFDFFFFFFFEFDEFFFF
@M03896:38:000000000-B4D98:1:2106:14718:3739 1:N:0:175
TACGTAGGTGGCGAGCGTTATCCGGAATTACTGGGTGTAAAGGGTGTGTAGGCGGGACTTCAAGTCAGATGTGAAAATTGCGGGCTCAACCCGCAACCTGCATTTGAAACTGAGGTTCTTGAGAGTCGGAGAGGTAAATGGAATTCCCGGTGTAGCGGTGAAATGCGTAGATATCGGGAGGAACACCAGTGGCGAAGGCGATTTACTGGACGACAACTGACGCTGAGACACGAAAGCGTGGGGAGCAAACA
+
3>AAAFFADFACECE?22EAGGHFGGGGHHHHHHFFEEGFBGHGGFAEGHHHHGFEEGHHGFGHDH4BEGFB?BFGHHHHHGGGGGHHHHHGGD?@DGHHHHHHHHGHHH?GFFFCGFHHHGGFHHGGDFF-EFCC=GBCCGHHHHHHG?@C.CFF?A.AAFBFGFD;EGGGGGGGF=-;=FFFFFFFF/BBECFFFFFF--AAFFFFFFACCFFAEFF;BADFDDFFBFBDFDDAFD.DCFFEFFEFFF.
@M03896:38:000000000-B4D98:1:2106:8789:3741 1:N:0:175
TACGTAGGGGGCAAGCGTTATCCGGATTTACTGGGTGTAAAGGGAGCGTAGACGGCTTTGCAAGTCTGATGTGAAAGGCGGGGGCTCAACCCCTGGACTGCATTGGAAACTGTGCGGCTTGAGTGCCGGAGAGGTAAGCGGAATTCCTAGTGTAGCGGTGAAATGCGTAGATATTAGGAGGAACACCAGTGGCGAAGGCGGCTTACTGGACGGTAACTGACGTTGAGGCTCGAAAGCGTGGGGAGCAAACA
+
AAA>AFFB3A2>2AF4?AEAFGHEFEGGHHHHHFHFEFGFGHHGGGE?EDEEGEG??FHFBBFGFG4@BGFFGGE@GFGEEEGGACF1??GDFEA<FGGHHHHHHHF0DH=0===.-;;:;CCCGHHG@BFCFDCBFGG?;ABAFFBBBFFFB9BFD@ABEFFFFB;;ACEFFFFFFFFF?DFFBFFEFFBFEBAACDEBABCFFFBBFF?-=D.AFFF/F?EFEFB.EF;;;BDDF?AD->@9-:AFFF?
@M03896:38:000000000-B4D98:1:2106:14702:3748 1:N:0:175
TACGTAGGTGGCGAGCGTTATCCGGAATTACTGGGTGTAACGGGTGTGTAGGCGGGACTTCAAGTCAGATGTGAAAATTGCGGGCTCAACCCGCAACCTGCATTTGAAACTGAGGTTCTTGAGAGTCGGAGAGGTAAATGGAATTCCCGGTGTAGCGGTGAAATGCGTAGATATCGGGAGGAACACCAGTGGCGAAGGCGATTTCCTGGACGACAACTGACGCTGAGACACGAAAGCGTGGGGAGCAAACA
+
3AAA>@FAFF?F2AE222AECGHEEEGGHHHHHGGFAEGF5EEFEEEEHHHHHGGC>EGHFGHFFH4BFGFBFDF4FHGHHGGEDCGHFGHDGFC/A0FFHHHHHGHFGH>D1>>CGGGHB1<<GCD@<A@-::GHH0CCGHGFHHHHG-:A9;0;?B.@EFGFGFEAEGGGFFFEFC=ACFFFFFFAA/9BE-@;-;A@-BEA/;BB9BFFFFFFEFFBF.;DDDFB/9.;@DFD/;.;;=AAAFFEFFF
@M03896:38:000000000-B4D98:1:2106:14718:3757 1:N:0:175
TACGTAGGTGGCGAGCGTTATCCGGAATTACTGGGTGTAAAGGGTGTGTAGGCGGGACTTCAAGTCAGATGTGAAAATTGCGGGCTCAACCCGCAACCTGCATTTGAAACTGAGGTTCTTGAGAGTCGGAGAGGTAAATGGAATTCCCGGTGTAGCGGTGAAATGCGTAGATATCGGGAGGAACACCAGTGGCGAAGGCGATTTACTGGACGACAACTGACGCTGAGACACGAAAGCGTGGGGAGCAAACA
+
ABBAAFFBFFACFEGAC?EEGGHEEGGGHHHHGHHEEEGHHGHGGFEEGGHFHGGGCFHHGGHHGH4BGHHFGFHHFFGGHGGGGGHGGHHGGC?/CCGHHHHHHHHGHH?F<?><GDGGGF1FGFGFFGGGGGHHHHHHGHHHHHHHGCCFC;CFFA:AEGGGFFC;EGGGGGGGFFFFFFFFFFFEFFFFFFFFFFFFFAFFFFFFFFFFFFFFFFFFFFFFFFFFFFFDFDFFFFFFFCFF-AEFFFE
@M03896:38:000000000-B4D98:1:2106:23898:5670 1:N:0:175
TACGTAGGGGGCAAGCGTTATCCGGATTTACTGGGTGTAAAGGGAGCGTAGACGGCTTTGCAAGTCTGATGTGAAAGGCGGGGGCTCAACCCCTGGACTGCATTGGAAACTGTGCGGCTTGAGTGCCGGAGAGGTAAGCGGAATTCCTAGTGTAGCGGTGAAATGCGTAGATATTAGGAGGAACACCAGTGGCGAAGGCGGCTTACTGGACGGTAACTGACGTTGAGGCTCGAAAGCGTGGGGAGCAAACA
+
AAAAAFFAABDA?CAC22EAGGHEGEFGHHHHHHHFEFHHHFHGHGEGGGGGHGGFGFHHFFGHHHBB@FFFFGHFH1F>EGGGDFGEFGHGGGA.>FGGHHGHGHFGGF=00=DAAACCDGCCGGHGFGGFCEFFGGGGGC?EFFFFFFFF;BFFF@;DEFBFFFD;DFFFFFFFFFFFBFFFFFFEFBFFFFFFFFFFFFAFFFFFFFFFFFFFFFFFF?EFFFBBE?A@@BFFFDDFFFFFADEFFFF
@M03896:38:000000000-B4D98:1:2106:23878:5672 1:N:0:175
TACGTAGGGTGCAAGCGTTATCCGGATTTACTGGGTGTAAAGGGAGCGTAGACGGCTTTGCAAGTCTGATGTGAACGTCGGGGGCTCAACCCCTGGACTGCATTGGAAACTGTGCGGCTTGAGTGCCGGAGAGGTAAGCGGAATTCCTAGTGTAGCGGTGAAATGCGTAGATATTAGGAGGAACACCAGTGGCGAAGGCGGCTTACTGGACGGTAACTGACGTTGAGGCTCGAAAGCGTGGGGAGCAAACA
+
ABBBBFF?A42>4DAA2AAEFGGEABEEHHHHH3GFEFGFFGHGG?E0E1EFHFGGCEHFDF5GFG@DGHFGHHF3F1B/>EEFEEGFGFHGGGA/BFGFFFBGF2GHDG>2>@@<<@DA>F1>FHG@<A@CG?HGFEF--@CEHHG0C0C0G;;C??;AEFBFFC.;99EBBFFGGFF/AAFFFFFA.;/BA-;@-;A-@D;DFFF/9F9-;...BBFFF.:.9A/9..;-;:D9/AFACA-A-99F/FF
@M03896:38:000000000-B4D98:1:2106:14669:6058 1:N:0:175
TACGGAGGATCCAAGCGTTATCCGGATTTATTGGGTTTAAAGGGTGCGTAGGCGGCTTATTAAGTCAGGGGTGAAAGACGGTGGCTCAACCATCGCAGTGCCCATGATACTGATGAGCTTGAATGAACTAGAGGTAGGCGGAATGTGACAAGTAGCGGTGAAATGCATAGATATGTCACAGAACACCGATTGCGAAGGCAGCTTACTATGGTTTTATTGACGCTGAGGCACGAAAGCGTGGGGATCAAACA
+
AAAA?A?DBFFFFCGC?2EAEGHEEEGGH5GHFGHGGGHHHHHGHFEAFEGFHGGE@EGHHFHGHHDFFGGGGHHBFFGGGGHGFHHFGHHGHG/E?ADFGHHGFGGHGH?>?@@2GGFHFFGHHF1DHHHHHH?GBAGCCDGGH<DBGFHFG<DH?;;AEHHHHGBGFHBHFGFFGEFFBFGGGFGCBGGGGGA?FFEADFFFFFFFFFB9FFFFFFE/B.;AADFE?A9..;;AFDFFFFFFFEFFFF.
@M03896:38:000000000-B4D98:1:2106:14652:6071 1:N:0:175
TACGGAGGATCCAAGCGTTATCCGGATTTATTGGGTTTAAAGGGTGCGTAGGCGGCTTATTAAGTCAGGGGTGAAAGACGGTGGCTCAACCATCGCAGTGCCCATGATACTGATGAGCTTGAATGAACTAGAGGTAGGCGGAATGTGACAAGTAGCGGTGAAATGCATAGATATGTCACAGAACACCGATTGCGAAGGCAGCTTACTATGGTTTTATTGACGCTGAGGCACGAAAGCGTGGGGATCAACCA
+
>>A>>3ADBFFFFFFF22FEGGHEAEEGHCHHHHHFFGCD5GHGHFE0AAE1GEE@EEGHHHHHHH4BBB?EGHGGHGHEGGHFGFGFFGHCHG/E?A?BFGHHHGHHHH?2>2@>GFGG@@FGHH1DHFHEHFFG1?F?-A-CG=D0GBDCG0DGC;;@FHHHEC;GHGHHEHHGGFGFGFGGFFG?ADGGF.-@-9;9DFFFFFFBFF/;BFEFFFFFFDDF..A.EFA9;AD?FAFFFFFF?AAB/A.
@M03896:38:000000000-B4D98:1:2106:14671:6078 1:N:0:175
TACGGAGGATCCAAGCGTTATCCGGATTTATTGGGTTTAAAGGGTGCGTAGGCGGCTTATTAAGTCAGGGGTGAAAGACGGTGGCTCAACCATCGCAGTGCCCATGATACTGATGAGCTTGAATGAACTAGAGGTAGGCGGAATGTGACAAGTAGCGGTGAAATGCATAGATATGTCACAGAACACCGATTGCGAAGGCAGCTTACTATGGTTTTATTGACGCTGAGGCACGAAAGCGTGGGGATCAAACA
+
AAAAABBBBFFFBGFF22EAGGHEEEGGHCHHHHGEFGBGHHHGHGECFFEDHEF@EEGHHHGHHH4BBBEEGHGHEGHEGFHEFGHGFGHGHG/E?/?BGHHHHHHHFH?D>@@GFGGGFGHHHH1<GHHHFGFHFFHCAD@EH=DGHBDFG<=G?:;AEHHHGC:CBGHHGHHGGGGFFGFGGFG?9BGGF?FAFDAFDFFFBBF;BFFBFFFFFF//B?DFDDF.EFAAAD?AFAFFFFFFFEFF/F.
@M03896:38:000000000-B4D98:1:2106:14670:6096 1:N:0:175
TACGGAGGATCCAAGCGTTATCCGGATTTATTGGGTTTAAAGGGTGCGTAGGCGGCTTATTAAGTCAGGGGTGAAAGACGGTGGCTCAACCATCGCAGTGCCCATGATACTGATGAGCTTGAATGAACTAGAGGTAGGCGGAATGTGACAAGTAGCGGTGAAATGCATAGATATGTCACAGAACACCGATTGCGAAGGCAGCTTACTATGGTTTTATTGACGCTGAGGCACGAAAGCGTGGGGATCAAACA
+
1>AA1A11ABCFBFAA00EAGGHF?EFGHCFHGHHEFFH2FDGEHFEEFE?/GEE@E@GHFH2@BF2BB0EEGGFHHGHEGFHEB>GBBFGGHG?E??CFGGHFHFDGGH?>2>@2GFFFFGFGHH1?FHHGFBC?D?F->A-<C=00G0=C=00D-;;A.FHFFC0CGGHGBGGF0FFFGEFGFFG@@@BEF?@???A?BBFFEFFFF//9BFEFEB99FABB9BF-AEA?-;BBBABF@@<FFEFFFF-
@M03896:38:000000000-B4D98:1:2106:23427:10195 1:N:0:175
TACGGAGGGTGCAAGCGTTAATCGGAATTACTGGGCGTAAAGCGCACGCAGGCGGTTTGTTAAGTCAGATGTGAAATCCCCGGGCTCAACCTGGGAACTGCATCTGATACTGGCAAGCTTGAGTCTCGTAGAGGGGGGTAGAATTCCAGGTGTAGCGGTGAAATGCGTAGAGATCTGGAGGAATACCGGTGGCGAAGGCGGCCCCCTGGACGAAGACTGACGCTCAGGTGCGAAAGCGTGGGGAGCAAACA
+
ACBBBABBD?AACFDAE2EEAGHFGGGGHGHHFGHHEEGEHHHGGFGGGGGGGGGGGGGHGHHHGHGGFHFBGFGFGHHHGGGGGGHGGHHHHHGHHGHHHHHHHHHGFH?2F?FFFGGHHHFFGGHHFFFFGGGGGF@:EFFFFFFEFFBF;BFFC@;BEFFFFFDADFFFFFFFFFFFFFFFFFFFF@DFFFFFFFEFFFFFFDFFFFFFF=AAFFFBFFFDFFFFFFFFDA=DBDADBAFEDFEFFFF
@M03896:38:000000000-B4D98:1:2106:23408:10200 1:N:0:175
TACGGAGGGTGCAAGCGTTAATCGGAATTACTGGGCGTAAAGCGCACGCAGGCGGTTTGTTAAGTCAGATGTGAAATCCCCGGGCTCAACCTGGGAACTGCATCTGATACTGGCAAGCTTGAGTCTCGTAGAGGGGGGTAGAATTCCAGGTGTAGCGGTGAAATGCGTAGAGATCTGGAGGAATACCGGTGGCGAAGGCGGCCCCCTGGACGAAGCCTGACGCTCAGGTGCGAAAGCGTGGGGAGCAAACA
+
AAAAAAAD@2AAB5D4E2E22BFBBAFFHBGHFAEGEGG?CGFEC?EEGGGCGGGEGGGHHHFFFGGFGEFBGGG4BGHHGGGGFGHGGGHGHAFFHGHHHHHHHHFH>G?>F?GCAFGGFGGGHHGFFDCAGCE@D=>DEFFFFFFBFF/B9;BF=-;@EFFFFB;;DFFFEFFFFFFFFBFFFFFF9BFFA>FFADA;>FDFFF-AAFFA9;D-99A.BDFFFFFFFFF;DA;AF?DD=AB.@:AFFF?
@M03896:38:000000000-B4D98:1:2106:27712:12373 1:N:0:175
TACGTAGGGGGCGAGCGTTATCCGGATTCATTGGGCGTAAAGCGCGCGTAGGCGGCCGCCTAAGCGGAACCTCTAATCCCGGGGCTCAACCTCGGGCCGGGTTCCGGACTGGGCGGCTCGAGTGCGGTAGAGGCAGGCGGAATTCCCGGTGTAGCGGTGGAATGCGCAGATATCGGGAAGAACACCGATGGCGAAGGCAGCCTGCTGGGCCGCCACTGACGCTGAGGCGCGAAAGCTGGGGGAGCGAACAG
+
ABAABFFCCB@AE?EE?2EEFGHGGEGGHFHHHHHHGFGGGHHGGEGFGGFGHFGGGFGGDDHHHGGGCCFHHHD?GHHHGGGGDGHFHHHHHGDDGCGGGAEFGGGGGG.:EEAAFFFFDF0AFFDDFFFFFFAA:ABF;BEFFFFABCBA0BFB;.;A.:BFFFF@=AFFFFEFFFFAFFFFFF-9@DFF--@9AEFADE/AF00BF.9--;CF000;..9A.:.9@AB:-B?FFFFDFF-9.9----/
@M03896:38:000000000-B4D98:1:2106:10139:14511 1:N:0:175
TACGTAGGTGGCGAGCGTTATCCGGAATTACTGGGTGTAAAGGGTGTGTAGGCGGGACTTCAAGTCAGATGTGAAAATTGCGGGCTCAACCCGCAACCTGCATTTGAAACTGAGGTTCTTGAGAGTCGGAGAGGTAAATGGAATTCCCGGTGTAGCGGTGAAATGCGTAGATATCGGGAGGAACACCAGTGGCGAAGGCGATTTACTGGACGACAACTGACGCTGAGACACGAAAGCGTGGGGAGCAAACA
+
ABBABFFBFF2BAEE?22EEGGHEFGGGHFHHHHCHEFHFFHHGAFEGHHHFHEG/EEHHGGFGFGBFGHHFGH4EGHHGHGGEFGHHHHHGGD@/B?GGHGFHHHGHGH?GB?F<GGGHHFFGHGGDCFFGGGHHHHGGCFHHHHHHDC?CDBFGFA.ACFFGGFCEDCGGGGGECAFFFFFFFFF?FFFFEBBFAFFFFFEEFFB/BF.-@DB;EFFFFDFF?AAF/B99-9AAFF.ADF-:BBEFFFF
@M03896:38:000000000-B4D98:1:2106:10151:14525 1:N:0:175
TACGTAGGTGGCGAGCGTTATCCGGAATTACTGGGTGTAAAGGGTGTGTAGGCGGGACTTCAAGTCAGATGTGAAAATTGCGGGCTCAACCCGCAACCTGCATTTGAAACTGAGGTTCTTGAGAGTCGGAGAGGTAAATGGAATTCCCGGTGTAGCGGTGAAATGCGTAGATATCGGGAGGAACACCAGTGGCGAAGGCGATTTACTGGACGACAACTGACGCTGAGACACGAAAGCGTGGGGAGCAAACA
+
BCAABFFCFF2BAECA?2EAGGHFEEGGHHHHHHHHGGHHHHGGHFGGHHGFHEGGGGHHGGHHHHDBFGHFGGGHHHHFHGGGCFHHHHHGCBC/CGHGHHHHHHEHHH?GFF<FHGGHGHBGHHGA<CFGGGGHHHHHHHHHHHHHEFCDECCFDB;?FGGGGC;;AFGGFGGEFADFFFFFFFF.;BFFEFFBFFECCAEFFFFFFFFFFFFFFFB/B?DFADFFFFFA@.A.FADFFFFFFFFFFFF
@M03896:38:000000000-B4D98:1:2106:10134:14536 1:N:0:175
TACGTAGGTGGCGAGCGTTATCCGGAATTACTGGGTGTAAAGGGTGTGTAGGCGGGACTTCAAGTCAGATGTGAAAATTGCGGGCTCAACCCGCAACCTGCATTTGAAACTGAGGTTCTTGAGAGTCGGAGAGGTAAATGGAATTCCCGGTGTAGCGGTGAAATGCGTAGATATCGGGAGGAACACCAGTGGCGAAGGCGATTTACTGGACGACAACTGACGCTGAGACACGAAAGCGTGGGGAGCAAACA
+
>AA>>CC?@4ACACGCA?EEGGHEEEGGHFHHGHGFEEHCFHGGHAEEGHHBGEEGGGHGGGFHBG@FFGHDFDGHHHHDBEFFGGHEHHHGGB//B0?FGFFGHHFFGHFGBGFFHDFHGEHHHGHGCDGGGGGHHBHFBCFGFHHHEGCC:;FFG?;B?FBFGGF;A@EE9CCE;FFFAAFFFFDAF/9BADCAF?.-BAFFFF/FFF?DFFAFFFF;/.9;9D?/:BBA=.../A9.-@;EFFFFFFF
@M03896:38:000000000-B4D98:1:2106:18486:15442 1:N:0:175
TACGGAGGATCCAAGCGTTATCCGGATTTATTGGGTTTAAAGGGTGCGTAGGCGGCTTATTAAGTCAGGGGTGAAAGACGGTGGCTCAACCATCGCAGTGCCCTTGATACTGATGAGCTTGAATGAACTAGAGGTAGGCGGAATGTGACAAGTAGCGGTGAAATGCATAGATATGTCACAGAACACCGATTGCGAAGGCAGCTTACTATGGTTTTATTGACGCTGAGGCACGAAAGCGTGGGGATCAAACA
+
BCAABCCCCFFFCCFC22EEGGHEEEFGHBHHHHHEFGHHHHGGHGECFGGCHGGGCEHHHHHGHH4BFFFEGHEFBGHFGEHFHHHFFFHGHHDE?A?FGGHGHGFHFF?FD@FDHHHHHFHHHHBGHHHHHHFGF/GCC@@GFFHHHBHEDDDHG;;AFHHHFFCGHHHHGHHGGGFFFFGGGGGGGGGGGGFDFFEFFFEFFFFFFFFBFFEFFFFFFFFFDFFF?E9:ADDFFFFFFFF?DEFFFFF
@M03896:38:000000000-B4D98:1:2106:19703:16115 1:N:0:175
TACGTAGGTGGCGAGCGTTATCCGGAATGATTGGGCGTAAAGGGTGCGTAGGTGGCAGATCAAGTCTGAAGTAAAAGGTATGGGCTCAACCCGTACTGGCTCTGGAAACTGATCAGCTAGAGAACAGAAGAGGACGGCGGAACTCCATGTGTAGCGGTAAAATGCGTAGATATATGGAAGCACACCGGTGGCGAAGGCGGCCGTCTGGTCTGGATTCTGACACTGAAGCACGAACGCGTGGGGAGCAAACA
+
AAA3AF4AFF2B?A2E?2EEGGHGFGGGHHHHGGHHGEEEHFHGBFEAFEGFFFGG2EFGFFFGFG4BBFDBFGFFHGEGHHHGGHEFFGHFGG/EFFFGBEFGHGHEFG?G3BFGG3GGFFB?@FGFFHGAFGCCC@A@D-<CGFFD00;:CCGCC:CCHFHHC.;;@EB0009CB0B/.;BFGDF-:9.A>DA@DA--@BAFFFF//B;B/BFFFF/;FBFFFFFEBF.>AD-9DBDACC-.BDFB;A9
@M03896:38:000000000-B4D98:1:2106:19684:16124 1:N:0:175
TACGTAGGTGGCGAGCGTTATCCGGAATGATTGGGCGTAAAGGGTGCGTAGGTGGCAGATCAAGTCTGAAGTAAAAGGTATGGGCTCAACCCGTACTGGCTCTGGAAACTGATCAGCTAGAGAACAGAAGAGGACGGCGGAACTCCATGTGTAGCGGTAAAATGCGTAGATATATGGAAGAACACCGGTGGCGAAGGCGGCCGTCTGGTCTGGATTCTGACACTGAAGCACGAAAGCGTGGGGAGCAAACA
+
ABAAAFFCFFACE?GCA?EEFGHFGGGGHHHHHHHHGEGGHHHGGFEGFFGGFHGGCEFHGFHHHH@BFFGFGGHHGGFGHHHHHHHEFFHGGGEEFGBGGFFHHHFHHH?GBDDGFHHHHHDBGHHHHHHHHHGFAAAADG<<GFFGHBB;CCG@C;CEGHHGF?;;CFFGGEFFBFFFGGFFFECDDFFAFFDFFA=@BDCFFFFBFF;9;BBFFFFFFFFFFFFFFFFFFFFFFFFFFFFFADFFFFE
@M03896:38:000000000-B4D98:1:2106:19666:16130 1:N:0:175
TACGTAGGTGGCGAGCGTTATCCGGAATGATTGGGCGTAAAGGGTGCGTAGGTGGCAGATCAAGTCTGAAGTAAAAGGTATGGGCTCAACCCGTACTGGCTCTGGAAACTGATCAGCTAGAGAACAGAAGAGGACGGCGGAACTCCATGTGTAGCGGTAAAATGCGTAGATATATGGAAGAACACCGGTGGCGAAGGCGGCCGTCTGGTCTGGATTCTGACACTGAAGCACGAAAGCGTGGGGAGCAACCA
+
>AA1A@1>DF?B11AA000AFGHE0AAFFHHHHH/FEEGGCGH/FCEEA/EEGHGEB?FGGF11BG2BB21BB2@2FA1BGHHHGHHGEGHGCE/EGHBGGGG1FG11BF112B2GHDG1BFB1@FBGHGBGHG?//>><A@<CFGFGHBF:00;;;;CEC;GG;.;9:.00C00CF00CAB;9BBA;9@B9@----;@=-@-@@FF/BB;;/9BFFFFFF9BF/B//99:;AAA-;B-9---:@BFF-A-
@M03896:38:000000000-B4D98:1:2106:14430:17550 1:N:0:175
TACGAAGGGGGCTAGCGTTGTTCGGAATTACTGGGCGTAAAGCGCACGTAGGCGGACTATTAAGTCAGGGGTGAAATCCCGGGGCTCAACCCCGGAACTGCCTTTGATACTGGTAGTCTCGAGTCCGGAAGAGGTGAGTGGAATTCCGAGTGTAGAGGTGAAATTCGTAGATATTCGGAGGAACACCAGTGGCGAAGGCGGCTCACTGGTCCGGTACTGACGCTGAGGTGCGAAAGCGTGGGGAGCAAACA
+
ABAAAAABADDAFGGF??EECGHEEEFGHHHHHGHHGFGEHHHFGCGGGHHGHGGGEEHHHHHHHH4BBBEEFHGGFFHHGEG@DGHEGHHFGCD?AFHHHHHHHHHHGH>1F>FDGGGGGGADHGGCGGGHGH:CGHHFEGHHHHGFECEECBFFFC;EFFGGG9;;FGGGFGGGGEDFDFFFFFFEFFFFEFFCFFE>FFFFFFFBFFFF-@=BFFFBFFDDADFEFFFFDFFDFFDFFFFFFFFFFFF
@M03896:38:000000000-B4D98:1:2106:16867:18142 1:N:0:175
TTAGAAACCCTTGTAGTCCGGCTGACTGACTTAGTCTCCATCTCGTATGCCGTCTTCTGCTTGAAAAAAAAAACTCACCCTAGTTATCAAAAACTCCACTTTACACAACAGCGACAAACCAATATACTTTCACATCACTTCCGCCCCAATCACTCACACCCCCCATCTTATTAACAACCCCTTTCATCCCTCATCCTACCTACCCCCACCACCCTCACACCCGCTTCTGCTTTACCCAAACAACATTACAT
+
AAAAB55B4>FC4AFF66F22AEA4FGFEFGHHCGFFHFAD5DFGFEGFHFC1EAFH5AF5GGFFG510>EEEABB3BB?1B134444443ECEC3EFB433B?4D3//?B0//<//0////1122222@1<@<1?1<<111///->.<001<00</0<CA@-@-//00:00;0;00;..;..0900;0;0/.0;:000.09/...--9..9.;...99/..9--.;//99///////......./////9
@M03896:38:000000000-B4D98:1:2106:27091:18401 1:N:0:175
GACGTAGGGCGCGAGCGTTGTCCGGATTTATTGGGCGTAAAGAGCTCGTAGGCGGCTTGTCGCGTCGACTGTGAAAACCCGTGGCTCAACCATGTGGTCTGCAGTCGATACGGGCAGGCTAGAATTCGGTAGGGGAGACTGGAATTCCTGGTGTAGCGGTGAAATGCGCAGATATCAGGAGGAACACCGGTGGCGAAGGCGGGTCTCTGGGCCGATATTGACGCTGAGGAGCGAAAGCGTGGGGAGCGAA
+
>AAAABFBBCA@GCFC?2EAEGHEGFGGHFHHHHHHGGEEGHHHHFHFEGFFHFGEEEFHF??>>>/>EEEFGFHGGFGGGGGGGHHFGHHFHGDFG0FHHFHHHHGFFH>.><A?EDGGGHC=GHHG.CGDGGG?GGFBFAFFFGFFG0C;C9FB;;=;AEFFB0;ADAFFFBFFFFFFFDDBFFFDFFFFDFA@AFDFAFFFFFFFFFBAEC-:=DFF09DFFFFFFFFFFCF;A:DDDFFAEADDA>
@M03896:38:000000000-B4D98:1:2106:27077:18416 1:N:0:175
GACGTAGGGCGCGAGCGTTGTCCGGATTTATTGGGCGTAAAGAGCTCGTAGGCGGCTTGTCGCGTCGACTGTGAAAACCCGTGGCTCAACCATGTGGTCTGCAGTCGATACGGGCAGGCTAGAATTCGGTAGGGGAGACTGGAATTCCTGGTGTAGCGGTGAAATGCGCAGATATCAGGAGGAACACCGGTGGCGAAGGCGGGTCTCTGGGCCGATATTGACGCTGAGGAGCGAAAGCGTGGGGAGCGAA
+
>AAABBFA@>2AEE??E?EAEGHGCEGGHCHHHHHHGGGGEGHHHHHGEFGGHGGFCEEGB??>>E/<<EEBFGGGFFDGGFGGGHHFFGHGHGFEF0FGFGGGGH.>FG<<C>A?ACFGHG0<GGHGCEHGGGGGGDEFFACFFFGGFFB:FAFB=;:;:CFFBBFDDCFDFFFFFFFFF.ABFFFFFAFFDFAFFFFFCCA@C.BF/FFAEF;>9@FF/9;DD;DFFFAEAB=AA/D..-@DEBA;=D
@M03896:38:000000000-B4D98:1:2106:25430:18422 1:N:0:175
TTAGAAACCCCTGTAGTCCGGCTGACTGACTTAGTCTCCATCTCGTATGCCGTCTTCTGCTTGAAAAAAAAAAATCCCATGAGTTGTACAAAACTCCAACTTACCCACCACAAACAATCCACTATGCTCTTACATCTCTAACCCCAACATGTCCAAACCACCAACTAATTTCACATTCCCTTCTATTCCATCTACTTATCTCCAACGTATTCTCTTATCCATGCTTGTTCTTATTCCACCAATACCAGT
+
BBBBBB5CFBAB2AFDBBGE2EGEFGFFFFGHHGFHFGGDD5FGFEGH3GGEAFAFFABFFFC1BFGAA>EFE/B333333334434BB44B0033?F3?B3333B3//?///0/0/222222222@22222>2@111111<0////<<01111111<..>....</0000000000;0000/0:0;0<00000000000;000//...0/;0;000000000/000.0099090;900;../9/////
@M03896:38:000000000-B4D98:1:2106:24133:18575 1:N:0:175
TACGTAGGGTGCAAGCGTTAGGCGGAATCACTGGGCTTAAAGCGTGTGTAGGCGGATCGTTAAGTGCCTTGTGAAATCCCACGGCTTAACTGTGGAACGGCTGGGCATACTGGCGGTCTTGAGCCATCTAGGGGCGACTGGAACAAACGGTGGAGCGGTGAAATGCGTAGATATCGTTTGGAACGCCAATGGTGAAAACAGGTCGCTGGGGATGAGCTGACGCTGAGACACGAAAGCCAGGGGAGCAAACG
+
ABABAFFCBBAAEGFC?2EEFFGEFEEGHCHHHHHHHHHGHHHGEEEGHHHGHGGEGEGHHHGHHHBBFGBBFFGFFHHHHHGEGGGGHHHHHHHGGHGGGGGDGHFGHGD2??B@@CEHF=FFHHHHGHHHHGGCGGGGHCCFH/9EDGGGGAEFBC.AAFBFGGAADFAFFFFEFEF:EFFFDFFF;FFF0FFFFFFEBFFFFFFFFDFEFFFFFEFFF.:DAA.BBFBD@AFFFFFFEFFDFDEFBAA
@M03896:38:000000000-B4D98:1:2106:11114:20108 1:N:0:175
TACGGAGGGTGCAAGCGTTGTCCGGATTTATTGGGTTTAAAGGGTGCGTAGGCGGCCCGTTAAGTCCGGGGTGAAAGCCCACAGCTCAACTGTGGAACTGCCCTGGATACTGGCGGGCTTGAGTCCAGACGAGGTTGGCGGAATGGATGCTGTAGCGGGGAAATGCATAGATAGCATCCCGAACCCCGATTGCGAAGGCAGCTGACTAGGCCGGTACTGACGCTGAGGGACGAAAGCGGGGGGAGCGAACA
+
AAABB?AD?2>AFFD4E2EAAFGEGEEGHCHHGCDEFGHGFHHGHEEEFGGGH?E0EGGEFGEGBGGGGFG><G3BGGHHFEDAEGHGHHHFFDHFHHFGHHHHFAC?GH?1??>C-<-<;C:0:G0/0.--:-EBBAFGAAG.9FF;9B/F9//9-@--9A;//9/;9//BB9FF/9B..;>-@FF--9;9/9-9;D?..9BF/B///9B/9---.////.:....;...--@D./.--99B--.--99-
@M03896:38:000000000-B4D98:1:2106:20046:20783 1:N:0:175
TACGTAGGGTGCAAGCGTTAATCGGAATTACTGGGCGTAAAGCGTGCGCAGGCGGTTTTGTAAGTCTGTCGTGAAAGCCCCGGGCTCAACCTGGGAATTGCGATGGAGACTGCAAGGCTTGAATCTGGCAGAGGGGGGTAGAATTCCACGTGTAGCAGTGAAATGCGTAGAGATGTGGAGGAACACCGATGGCGAAGGCAGCCCCCTGGGTCAAGATTGACGCTCATGCACGAAAGCGTGGGGAGCAAACA
+
A3>3AFFABFAABGFE22E2ABFFE2FFHBHHHHHHGGGEAGHGGEEGGGGGGGGCFGGAGHFEBF4BBGGFE3?GHEHHGGGEEGHGHHHCGF/CGGHDGCDGDDCGFFF2FFDGGG?G@GGFHHFHGGFEEGA--@;AFFF/BFFFBDFEF;9B//;9//FFFFD99DEFFFFFFFFFFFFFFFFA--99BDFBAAEAD.;ADBB:AEFFA/BBBFBBBD?FDD9B/999.DD.:9DDFFC?=AA9/;.
@M03896:38:000000000-B4D98:1:2106:3346:21738 1:N:0:175
TACGTAGCCCCCGAGCGTTATCCGGATTCATTGGGCGTAAAGCGCGCGTAGGCGGCCGCCTAAGCGGAACCTCTAATCCCGGGGCTCAACCTCGGGCCGGGTTCCGGACTGGGCGGCTCGAGTGCGGTAGAGGCAGGCGGAATTCCCGGTGGAGCGGGGGAATGCGCAGATATCGGGAAGAACACCGATGGCGAAGGCAGCCTGCTGGGACGCCACTGACGCTGTGGCGCGAAAGCTGGGGGAGCGAACCG
+
1>>1>11>BBA1A1A000EE0BGE?A/AFCCF2B/A?AEFGGG?CCEEEC??F/@/@>EEGF1CF?///@CFFB?1DFFGC?@/<@FFBFHCBACCC-@-@..;CACCGC...E@@A?E-;-/-F@--:-9/-AEB-9-9---/9BB-------9----=---99-99--9BFB-------9-999----------A-A------///------9?///9-----/---A;9999B//---=---------
@M03896:38:000000000-B4D98:1:2106:9188:23240 1:N:0:175
TACGTAGGGTGCAAGCGTTAGGCGGAATCACTGGGCTTAAAGCGTGTGTAGGCGGATCGTTAAGTGCCTTGTGAAATCCCACGGCTTAACTGTGGAACGGCTGGGCATACTGGCGGTCTTGAGCCATCTAGGGGCGACTGGAACAAACGGTGGAGCGGTGAAATGCGTAGATATCGTTTGGAACGCCAATGGTGAAAACAGGTCGCTGGGGATGAGCTGACGCTGAGACACGAAAGCCAGGGGAGCAAACG
+
ABBAAFFCCCAAFGFAE2EAF4FEFEGGHBGHHHHHHHHHHHHGEEEHHHGFHGGEEEFGHHGFGH@B@FBBGFHEDGHHHHGEEEGHHGHHHHHHHHGGGGG?DC2FFFDD??@AACEH11GGHGFFBG1GHGGCFGFGHCCHGFAE9DDGGE.CCC.@ABFBGFA:ADFFFFFEFFF.EF9;.:B9BBBF;BBBBFFEFF09@@D.>DAED.BBBFFB/.:9...00FFA=DD.;A/.ADD?-;AFF?.
@M03896:38:000000000-B4D98:1:2106:9172:23248 1:N:0:175
TACGTAGGGTGCAAGCGTTAGGCGGAATCACTGGGCTTAAAGCGTGTGTAGGCGGATCGTTAAGTGCCTTGTGAAATCCCACGGCTTAACTGTGGAACGGCTGGGCATACTGGCGGTCTTGAGCCATCTAGGGGCGACTGGAACAAACGGTGGAGCGGTGAAATGCGTAGATATCGTTTGGAACGCCAATGGTGAAAACAGGTCGCTGGGGATGAGCTGACGCTGAGACACGAAAGCCAGGGGAGCAAACG
+
ACBBAFFCA4AAFFGAE?EACFGEEEGGHCHHHHHHHHHHGHHGGEEHHHHGHGGECEFGGHGFGHBBFGFFGGGFGHHHHHGFGGGGHGHHHHHGHHGGGGGBGFCGGFD2??CCAACGDBHFHGHFGGFHGG@@DCCGHGGHHGAEDFFGGEEF?D.@AFFFGGAADFFFFFFEFEF?FFFFADFDFFBF9/BFFFFFFFFFFFAAFFAEDEFFFBBBFDADAAABFFFD=FF?BFFAAAAA@DEFFF?
@M03896:38:000000000-B4D98:1:2106:22732:24800 1:N:0:175
TACGTAGGTGGCGAGCGTTATCCGGAATTACTGGGTGTAAAGGGTGTGTAGGCGGGACTTCAAGTCAGATGTGAAAATTGCGGGCTCAACCCGCAACCTGCATTTGAAACTGAGGTTCTTGAGAGTCGGAGAGGTAAATGGAATTCCCGGTGTAGCGGTGAAATGCGTAGATATCGGGAGGAACACCAGTGGCGAAGGCGATTTACTGGACGACAACTGACGCTGAGACACGAAAGCGTGGGGAGCAAACA
+
AAAAAFFA11ABE1E0E0EEGGH0EAEFHHFHFFCFAEGFFHHGGEAFCGGFH//EEGHFFGEGFG2BEFF>BBBBG111BEEGGGGFHHHC/B/<C0FFFHHGHDGHHH?G?<>0FFFFFGF.G>F<@@CCACCGDHBGFHHFHHHH.@-@CCFGGA99CFFGEBC;E@EFGGGE@=@?@FFFFFFFAFFFE?@@@FA?-9EFFFFFFF9@-@<@FFFFFFBFBBFFFFB9@ABAFBFB@?@F@FFFFFF
@M03896:38:000000000-B4D98:1:2106:17073:26993 1:N:0:175
TTAGAAACCCATGTAGTCCGGCTGACTGACTTAGTCTCCATCTCGTATGCCGCCTTCTGCTTGAAAAAAAAAACACACCCGAGATTTAACCAACTCCATTTCTCACCAAATAGACTACTTAATTTTCTTTCACCTAACTTAACACACCATACCACAGCTCCAAACTATAATACCATCCCCTATACTCTCATCGTCCTCACTTTCCCTATATCTCCTCTTCCTACTCATACTCTAAAACCCAAAAACACA
+
AABBBDDC4>A>4BFE66FE2EEC4FHHBGHHHGHHHHGDG5FEAFEHEHGE0AAEFBFGGBAABF5B>>>EF11B1?11/>>//34?F?EBGE3BBE444B44?B01//111111BF1121222221@122@1111?11??<11/?/<<1001<.0.1<1//=<000000000<0/<.;/.0000000:;0/.;A.00.;009090009009B00/90;;;0900000;90;0/9//........9..
@M03896:38:000000000-B4D98:1:2107:10051:5452 1:N:0:175
TACGTAGGTGGCGAGCGTTATCCGGAATGATTGGGCGTAAAGGGTGCGTAGGTGGCAGATCAAGTCTGAAGTAAAAGGTATGGGCTCAACCCGTACTGGCTCTGGAAACTGATCAGCTAGAGAACAGAAGAGGACGGCGGAACTCCATGTGTAGCGGTAAAATGCGTAGATATATGGAAGAACACCGGTGGCGAAGGCGGCCGTCTGGTCTGGATTCTGACACTGAAGCACGAAAGCGTGGGGAGCAAACA
+
AAAAAFFAFF?CE?ECC?EAGGGEGEEGHHHHCGHEEEFFDGHGHEEGGGGGHHGH2BFGFCFFGH4BDDDGHFGHG1@4BFGGGHHEFHGFGDEFHF?FGBGFHH3FFGDHFBDGHFFGFHHGHHFHHHHHFHHGG@C<A--CGHFGH00:;;0;;:;CHGGFFD;AB.CBFFGG0F0;FFFFGEGGDBDFDA-@9E>@@->BFFF/;F;;;:BFFFB9B/BFFF/:BFBBDDD.BAADFFF.;AEFBF.
@M03896:38:000000000-B4D98:1:2107:10072:5454 1:N:0:175
TACGTAGGTGGCGAGCGTTATCCGGAATGATTGGGCGTAAAGGGTGCGTAGGTGGCAGATCAAGTCTGAAGTAAAAGGTATGGGCTCAACCCGTACTGGCTCTGGAAACTGATCAGCTAGAGAACAGAAGAGGACGGCGGAACTCCATGTGTAGCGGTAAAATGCGTAGATATATGGAAGAACACCGGTGGCGAAGGCGGCCGTCTGGTCTGGATTCTGACACTGAAGCACGAAAGCGTGGGGAGCAAACA
+
ABBAAFFCFFBCGECE?2EEGGHGEEGGHHFHCEFBEAEGHHHGHFFGFGGGGHGG?BFGFGGHHH@BFBFFFFHGHEE4BFGGGGHHHHHGGGFFGFFGGFHHHHHHHHDDFGFHFFHHHHDFGHGGGHHHHFF/@<@ADC@FFHFHHB0:<CGAC;CEHGHGB.;;BEGGGBFFEBBFFFFFFGGFGFFFFFAFDEFFFAABFFFFFF;;:;BBFFFFFFFFFFFFFFFFFFFAFDDFAFAECFFFFFA
@M03896:38:000000000-B4D98:1:2107:17403:5798 1:N:0:175
TACGGAGGGTGCAAGCGTTAATCGGAATTACTGGGCGTAAAGCGCACGCAGGCGGTTTGTTAAGTCAGATGTGAAATCCCCGGGCTCAACCTGGGAACTGCATCTGATACTGGCAAGCTTGAGTCTCGTAGAGGGGGGTAGAATTCCAGGTGTAGCGGTGAAATGCGTAGAGATCTGGAGGAATACCGGTGGCGAAGGCGGCCCCCTGGACGAAGACTGACGCTCAGGTGCGAAAGCGTGGGGAGCAAACA
+
BCCBCCCCBAAABFGC?2EAFGHFEGGGHGDFBBABEEEFFHHGG?EEGEFFGGGGGGGHHHHHHHDFHHHGHHHHHHHHGGGGEFHGGHHHHHGGGGHFHHHHHHHHHHFDHHHHGHHHGGHHHHHHFGGGHHGGGFFDEFFFFFFFFF0B;;;B@@:@EFFFFFDADFFFFFFFFFFFFFFFFFFFF@FFFFFFFFFFFAFFFFFFFFFFFFFFFFFFFFFFFFFFFFF@ADADFFA9BFFEFDEBBA.
@M03896:38:000000000-B4D98:1:2107:17424:5804 1:N:0:175
TACGGAGGGTGCAAGCGTTAATCGGAATTACTGGGCGTAAAGCGCACGCAGGCGGTTTGTTAAGTCAGATGTGAAATCCCCGGGCTCAACCTGGGAACTGCATCTGATACTGGCAAGCTTGAGTCTCGTAGAGGGGGGTAGAATTCCAGGTGTAGCGGTGAAATGCGTAGAGATCTGGAGGAATACCGGTGGCGAAGGCGGCCCCCTGGACGAAGACTGACGCTCAGGTGCGAAAGCGTGGGGAGCAAACA
+
AABA3AADDAAAGDBA22AE2FGF2EFFHGBBDB2BAEEGHGHGGEEAEGG0EECEEGGFHFGFGFB3DGHGHHHBGHHHGGGCEEHFBGHFHF/0BFHDHHHHHHFHHH1FGHFBAFGGG0GHHHHHGGG.<FD-<>9..BFFFFBBFB99F/;:99ABEFFFFB9;A-./B9BFFE/A..BFFFFFBB?FFB;?B..---@@B@BA99F-;@.ABBFFF?ADDDFFFB:9D=9./;:.@>B.-;9/BF.
@M03896:38:000000000-B4D98:1:2107:14293:15443 1:N:0:175
TACGAAGGGGGCTAGCGTTGTTCGGAATTACTGGGCGTAAAGCGCACGTAGGCGGACTATTAAGTCAGGGGTGAAATCCCGGGGCTCAACCCCGGAACTGCCTTTGATACTGGTAGTCTCGAGTCCGGAAGAGGTGAGTGGAATTCCGAGTGTAGAGGTGAAATTCGTAGATATTCGGAGGAACACCAGTGGCGAAGGCGGCTCACTGGTCCGGTACTGACGCTGAGGTGCGAAAGCGTGGGGAGCAAACA
+
ABAAABBBBBDAEGGF22EEEFHFFFGGHHFFCBABEEEFHHHGG?EEGHGDHFGE>>FGHGFHGH4BBG??EEGFFFHHGEGCDDGB?GGGG//C<AFGHHHHHGEHHH>1>FDGFGFGGGGHHHE<AFGGFGFGFFCFCGGGHHHFG?.A;;;;0;;AFGGGGB;;FEFGGFGGF.DF-DFFFFFFFFFFEADFFDFFFFFDFFFFBFFF--9>DFFEFFADA?A9BEFFF-@DFDDDFFFECDF/9AA
@M03896:38:000000000-B4D98:1:2107:24394:16390 1:N:0:175
TACGGAGGATCCAAGCGTTATCCGGATTTATTGGGTTTAAAGGGTGCGTAGGCGGCTTATTAAGTCAGGGGTGAAAGACGGTGGCTCAACCATCGCAGTGCCCTTGATACTGATGAGCTTGAATGAACTAGAGGTAGGCGGAATGTGACAAGTAGCGGTGAAATGCATAGATATGTCACAGAACACCGATTGCGAAGGCAGCTTACTATGGTTTTATTGACGCTGAGGCACGAAAGCGTGGGGATCAAACA
+
BCABBABCCFFFFFGC?2EEGGHFGFGGHHFGBBG?EFHFHHGGHFGGFEGEHGGCEEHHHF4GFGFGGGGEFA@FGFHFGGHGHHHBFGHGHHFGCA?FGFHFHHFHHH?FGFH2FGGGGGFHHG1GHHHGHFGHH/?<@CDGFDGHH0DFG0=D-;:@EHFHCC:CFFFFHHHGGFGFGGFGGGFFGGEGGGC?FFFEFFFFFFFFFFB/BFEFFFFFFFADADF;EEA;.ADDFFFDFFFF.AAF9FA
@M03896:38:000000000-B4D98:1:2107:12199:27770 1:N:0:175
TACGTAGGGCGCGAGCGTTGTCCGGATTTATTGGGCGTAAAGAGCTCGTAGGCGGCTTGTCGCGTCGACTGTGAAAACCCGTGGCTCAACCATGTGGTCTGCAGTCGATACGGTCAGGCTAGAATTCGGTAGGGGAGACTGGAATTCCTGGTGTAGCGGTGAAATGCGCAGATATCAGGAGGAACACCGGTGGCGAAGGCGGGTCTCTGGGCCGATATTGACGCTGCGGAGCGACAGCGTGGGGAGCGAA
+
3>>AAFFABB2>2AAA2AA2AGGA2EEGHGBGB31BAAAAGGHGFBGE>EF1F>E>//>BB??/>>//<<?B?FF2FCDFCDG<BFGFGHHGHHFH1<??0?G1??..><<..0>.</<<0<C0DGFE<CC.EEDA@DFFF.;BFGFGGGFFF9C;B;-99EBF0BF9D;9@FFFBBB/;A.9FAFFF----.;-=-@.9---;9BFB//;;.;-9@-FBB9;AD..99>-;-9--9.-.;--9A;A->9
@M03896:38:000000000-B4D98:1:2107:12192:27787 1:N:0:175
GACGTAGGGCGCGAGCGTTGTCCGGATTTATTGGGCGTAAAGAGCTCGTAGGCGGCTTGTCGCGTCGACTGTGAAAACCCGTGGCTCAACCATGTGGTCTGCAGTCGATACGGGCAGGCTAGAATTCGGTAGGGGAGACTGGAATTCCTGGTGTAGCGGTGAAATGCGCAGATATCAGGAGGAACACCGGTGGCGAAGGCGGGTCTCTGGGCCGATATTGACGCTGAGGAGCGAAAGCGTGGGGAGCGAA
+
AAABBCFBBC?AF?FA22E?CGGEEEGGHCGGBAEBEAEEHHHHHBGDEFFFHFGEEEEHFEE@>E?E<EEFGFHHFFGGGDGFCGGEFGHGHFDF?0FGHBGHHHCFFH<.C-A-<<CCGHBGHHHGGGHGAEGDGGFGFEBFFFFGGBCBF9;;CA;=AEFFB/BADAFFFFFFFF9BEDFFFFFFFFFFDA@FFFFFFFFBFFFFBF/;A-=CAFFBFBDFDAFEFFBEBFFD9:.:9CCFF=A@>D
@M03896:38:000000000-B4D98:1:2107:12208:27796 1:N:0:175
GACGTAGGGCGCGAGCGTTGTCCGGATTTATTGGGCGTAAAGAGCTCGTAGGCGGCTTGTCGCGTCGACTGTGAAAACCCGTGGCTCAACCATGTGGTCTGCAGTCGATACGGGCAGGCTAGAATTCGGTAGGGGAGACTGGAATTCCTGGTGTAGCGGTGAAATGCGCAGATATCAGGAGGAACACCGGTGGCGAAGGCGGGTCTCTGGTCCGATATTGACGCTGAGGAGCGAAAGCGTGGGGAGCGAA
+
>AAAABFAAC?DGCCE?2E?CGFE2EEGHCFGBBFBAAEEHHHGHBGFEEGDHGG@@>EGF?FEEE@EEEEBGFHHHFDGGGGCCGGBFGHGHGBB?0?FGDHHFGDFFG<FA-C-.<E<<CBGHHHGCCGGGGCADGEFFAFFFGGGFB9;C9CBBA@;@EFF9BBAAAF;FFEFFF/BE.DFFFFDFDFA?F;DDF?EAC=@BFFFBF/;9@.;@CFFF/9DFD.;EFFFABF=.;DADFC=EADA;=
@M03896:38:000000000-B4D98:1:2108:20796:3684 1:N:0:175
CGGATTAGATACCCGAGTAGTCCGGCTGACTGACTTAGTCTCCATCTCGTATGCCGTCTTCTGCTTGAAAAAAAAAAAAAAAAAAAAAAAAAACGTAGAGTGAGTAGAAAAAGAGAATGATACAAAAATATACAGTAGTAAAACACTAACATCTAAGTAAGCATGTGAGATAAAATAGATAGATAGAAGGACTGTAGTATAATATAGTAGTGATGAATAGATGAGTAAGTCCAGCATGAAAGTAAATTAAT
+
CCCCCCFFFFFFGGA2ECGFDEFEEGGGCFGFFFFDFFGHFHHGG5GGHGFHFHHAEAFFGHAFFHBBFFFFCE?EC/>///////<//----.-<...00000000000/.../:0000000000...00000;0000;0000..9900000000000000000000000000000000000090000.../.0009000000900009:/0000000000000;000:0000//000090000009000
@M03896:38:000000000-B4D98:1:2108:7401:7235 1:N:0:175
TACGGAGGGTGCAAGCGTTAATCGGAATTACTGGGCGTAAAGCGCACGCAGGCGGTTTGTTAAGTCAGATGTGAAATCCCCGGGCTCAACCTGGGAACTGCATCTGATACTGGCAAGCTTGAGTCTCGTAGAGGGGGGTAGAATTCCAGGTGTAGCGGTGAAATGCGTAGAGATCTGGAGGAATACCGGTGGCGAAGGCGGCCCCCTGGACGAAGACTGACGCTCAGGTGCGAAAGCGTGGGGAGCAAACA
+
ABBBBBBBBA?>4AFAE2EEEGHEEEFGHHHHF3FEEEEEFHHGGCGGGCG?EEGCFGGFGFHHGHGFHHHFBFHGHHHHGEGGEGHHGHHHHH/?CFHHHGHHFHHHGHGFFH@2FHHHHGHFHHHHGGGEGFCCCFDDEFFFFFFFBF/B/;/;=;;BEBF/FFD9D>.;/BBFFBB9A?BFBBFFA--:ADDFFFFFA-@DBB@EFFF;D=A;/:FBBDFDFFFFFFFFDFAAF?..-;-.-.;BF..
@M03896:38:000000000-B4D98:1:2108:7418:7240 1:N:0:175
TACGGAGGGTGCAAGCGTTAATCGGAATTACTGGGCGTAAAGCGCACGCAGGCGGTTTGTTAAGTCAGATGTGAAATCCCCGGGCTCAACCTGGGAACTGCATCTGATACTGGCAAGCTTGAGTCTCGTAGAGGGGGGTAGAATTCCAGGTGTAGCGGTGAAATGCGTAGAGATCTGGAGGAATACCGGTGGCGAAGGCGGCCCCCTGGACGAAGACTGACGCTCAGGTGCGAAAGCGTGGGGAGCAAACA
+
ABAAABCBBCAAFFFC22EEFFHFEEGGHFFHFBCFEEGGHHHGG?EEGCFCGGGGGGGHHHHHHH4FGHHGHGHHHHHHGGGGEGHGHGHHHHGHHGHHHHHHHHHHHHGFHHHEFHHHHHHHHHHHFGGGHHGGGFFDFFFFFFFFFFBFF;;B@@;DEFFFFFAADFFFFFFFFFFFFFFFFFFFFCFFFFFFFFEBFFFFFFDEFFFFFFFFFFFFFFFDFFFFFFB@DCFDFFADAFFECDEFFF?
@M03896:38:000000000-B4D98:1:2108:7435:7253 1:N:0:175
TACGGAGGGTGCAAGCGTTAATCGGAATTACTGGGCGTAAAGCGCACGCAGGCGGTTTGTTAAGTCAGATGTGAAATCCCCGGGCTCAACCTGGGAACTGCATCTGATACTGGCAAGCTTGAGTCTCGTAGAGGGGGGTAGAATTCCAGGTGTAGCGGTGAAATGCGTAGAGATCTGGAGGAATACCGGTGGCGAAGGCGTCCCCCTGGACGAAGACTGACGCTCAGGTGCGAAAGCGTGGGGCGCAAACA
+
AAAAAAAD2AA>F5G422EACGHF2EEGHHFFABFAEECFHGGAE0E0F?E0EEGCCFGHGHHHHH4BGFHGFHFFHHHHG/EGEGHHHHHHFFAAFFGGGHHHHHHHHHFB1GGBCGHGGHHHFHG?FDFCGFECC?BAABBFBFFFFB9BB9/;;99@EBFFFF.9A-:9FBFFFFFF?DFBFFFFBB?AAB?=@.EB.;@DEDBFEFF--@DFFFBBFFDDFFFF//;-9-9./;:.-B-.-9;@BF9
@M03896:38:000000000-B4D98:1:2108:16173:7876 1:N:0:175
TACGGAGGGTGCAAGCGTTAATCGGAATTACTGGGCGTAAAGCGCACGCAGGCGGTTTGTTAAGTCAGATGTGAAATCCCCGGGCTCAACCTGGGAACTGCATCTGATACTGGCAAGCTTGAGTCTCGTAGAGGGGGGTAGAATTCCAGGTGTAGCGGTGAAATGCGTAGAGATCTGGAGGAATACCGGTGGCGAAGGCGGCCCCCTGGACGAAGACTGACGCTCAGGTGCTAAAGCGTGGGGAGCAAACA
+
AAAAABBBBAAAGGFE222AAGHFBEFGHHHHFBGFFEEEFGHGGGGEGFFGGGGEGGGHHHHHHHBBGHHGFHHHHHHHGGGGEEHFHGHHHAAGHGHHHHHHHFGHHHGHHHGHGGGGFHGHHHHHFGGFHGGC?ABAEFFFFFFFFFFFB;;BFB;DFFFFFF;:;BFFFFFFFEBFDFFFFFFFF9@DAAAC@DECFFFFFFFFFFFFBDDDFFFBFDF.DDB:FBFFFFFFFDDDFAFFFFFFFF.
@M03896:38:000000000-B4D98:1:2108:16162:7890 1:N:0:175
TACGGAGGGTGCAAGCGTTAATCGGAATTACTGGGCGTAAAGCGCACGCAGGCGGTTTGTTAAGTCAGATGTGAAATCCCCGGGCTCAACCTGGGAACTGCATCTGATACTGGCAAGCTTGAGTCTCGTAGAGGGGGGTAGAATTCCAGGTGTAGCGGTGAAATGCGTAGAGATCTGGAGGAATACCGGTGGCGAAGGCGGCCCCCTGGACGAAGACTGACGCTCAGGTGCTAAAGCGTGGGGAGCAAACA
+
ABAAAABCCAAAFGFF22EEFGHFEFGGHHFHDBCBAEEFHHHGGCFFGGGCGGGCGGGHHHHHHH4BGHHGHGHHHHHHGGGGEGHGHGHHHHGGHGHHHHHHHHHHHHGFHHHHGGHHGHHHHHHHFGGGHHGGGFFDEFFFFFFFFFBFF;;;@@;DFFFFFFA;DCFFFFFFFFFFFFFFFFFFFFFFFFFFFFEFFFFFFFFEFFFFFCFFFFFFFFFFFFFFFFFFFFFFFFFFFFFFFFFFFF.
@M03896:38:000000000-B4D98:1:2108:25135:9312 1:N:0:175
TACGGAGGGGGCTAGCGTTGTTCGGAATTACTGGGCGTAAAGCGCACGTAGGCGGCTTTGTAAGTTAGAGGTGAAAGCCCAGAGCTCAACTCTGGAACTGCCTTTAAGACTGCATCGCTTGAATCATGGAGAGGTTAGTGGAATTCCGAGTGTAGAGGTGAAATTCGTAGATATTCGGAAGAACACCAGTGGCGAAGGCGACTAACTGGACATGTATTGACGCTGAGGTGCGAAAGCGTGGGGAGCAAACA
+
BCABCCCCCBAAGGGE?2EAEEHEFEDGHFFGFGGFEEEGHHHGGCEEGHHGHGGF?EHHFHHHHHDGFHGFGGHEHHHHHFHHHGHEFFFGHFGGGHHFHHHHHHGFGHFFHHHHDGHHGGFHHHHHCGHHFGFGFGDDCGGHHHHFEEAEC;<<=C;GGHGHHBC;CEGFGGGGGGGGGGGGGGGEFFFFEGGFFFECFFFFFFFF/FAFFFBFFFFFFBDDDDFEFFFDAADFFFFFAAAFFFFFFFA
@M03896:38:000000000-B4D98:1:2108:26819:11148 1:N:0:175
GACGAGCCACACAAACGTTATTCGGAATTACTGGGCTTAAAGGGTGCGTAGGCGGCGCGGAAAGTTGGGTGTGAAAGCCCTCGGCTCAACCGAGGAATGGCGCCCAAAACTACCGTGCTGGAGGAAGACAGAGGTGAGCGGAACTCAGGGTGGAGCGGTGAAATGCGTTGATATCCTGAGGAACACCGGTGGCGAAAGCGGCTCACTGGGTCTTTTCTGACGCTGATGCACGAAAGCTAGGGTAGCGAACG
+
AAAAABDDBC?A?AEA24FBEFHGGEGGHHFHCBFFGHHHHHHGHFEFFFFDHEFE/EEEEEEEFHFBE?EEGHHHHHHHHHGDFGGFHFHGDGGGGHHGHDFGGGGHHHFFC>CAGFGHHHFE.GFHHHHHGFFCGHHGADFGFFFFFFFED9;;?@;CFFFFFF:;DCFFFFFFFFFFFFFFFFFFF>FFFFFFFFFFFFFFFFFFFFBFFFFFFFFBFFFFFFFBFFFADFDDFFFFFFFF.;-@DFA
@M03896:38:000000000-B4D98:1:2108:26802:11161 1:N:0:175
GACGAGCCACACAAACGTTATTCGGAATTACTGGGCTTAAAGGGTGCGTAGGCGGCGCGGAAAGTTGGGTGTGAAAGCCCTCGGCTCAACCGAGGAATGGCGCCCAAAACTACCGTGCTGGAGGAAGACAGAGGTGAGCGGAACTCAGGGTGGAGCGGTGAAATGCGTTGATATCCTGAGGAACACCGGTGGCGAAAGCGGCTCACTGGGTCTTTTCTGACGCTGATGCACGAAAGCTAGGGTAGCGAACG
+
3>>>A>>DBF?AAF4AE4GGGGHB4AEFHFFF532BABCFFBAAGEEAFE01F0A0/E>>/E@GFHGFEE?<EF?FGFGGFEC<FFDFGHHCD/<CGHGGGCGGGGHHFHGD10<<<<<=<G.<<::.;G/GC.CC0GF-;A;ABFFCFA/9:99;=9;9.BFFBB;;D;EFFFFFE/B.9/;ABFD9-;@.;;B?;.FABBBFBFFBFFBFF/;/BFFFFF?9.9/99;999A..B9FBFEB9.;-;-B-
@M03896:38:000000000-B4D98:1:2108:10154:11700 1:N:0:175
GACGAGCCACACAAACGTTATTCGGAATTACTGGGCTTAAAGGGTGCGTAGGCGGCGCGGAAAGTTGGGTGTGAAAGCCCTCGGCTCAACCGAGGAATGGCGCCCAAAACTACCGTGCTGGAGGAAGACAGAGGTGAGCGGAACTCAGGGTGGAGCGGTGAAATGCGTTGATATCCTGAGGAACACCGGTGGCGAAAGCGGCTCACTGGGTCTTTTCTGACGCTGATGCACGAAAGCTAGGGTAGCGAACG
+
>AAAA@ADBFFA2AAA24FCGGHFBEEGHFGGFBFGGHHHFHHGHFEAFF01BAEE/>EE/>>GGHFFEEFGGGHBHHHHHGGGFFDEGFGDDCGCHGHHHCDCCDHHHHCFB>A<CEGDGCGAEF.;CHHGHGCGBHH?;BB@FFGFBA/AA.;;9;;@EFFFFB;;A?FFEFFFFBFFEFFFFFFBBBBDAB?B<AFDBBBFFFFBFABFFFFFFFFFF?DFFBB;FB99AADFFBFFFFFFAB9@-;;
@M03896:38:000000000-B4D98:1:2108:10141:11714 1:N:0:175
GACGAGCCACACAAACGTTATTCGGAATTACTGGGCTTAAAGGGTGCGTAGGCGGCGCGGAAAGTTGGGTGTGAAAGCCCTCGGCTCAACCGAGGAATGGCGCCCAAAACTACCGTGCTGGAGGAAGACAGAGGTGAGCGGAACTCAGGGTGGAGCGGTGAAATGCGTTGATATCCTGAGGAACACCGGTGGCGAAAGCGGCTCACTGGGTCTTTTCTGACGCTGATGCACGAAAGCTAGGGTAGCGAACG
+
3AAAABDBBF@AAAGA24EFGGHFFEFGHFGHFBCFGHHHHHHGHEEFFFGGHGGE/FFGEEGHHH4BEEEEGHHHHHHHHHGCFFFBFFGGD@B@FGFGHCDDGGGGHHCFB>C.CDGFCGFFDHFHHHHHHEFHHHHG@BGGGGEFBF/AA.;;;;;>EFFFEFDDDAFFFFFFFEFFEEFFFFFFF;@DFFFFFDFFFFFFFFFFBFBFFFFFFFFFFFFFDFBBBF9:DF.;BBFFFFB;;:-;-@=
@M03896:38:000000000-B4D98:1:2108:23153:12386 1:N:0:175
TACGAACTGTGCAAACGTTATTCGGAATCACTGGGCTTACAGGGTGCGTAGGCGGCCAGACAAGTAGGGTGTGAAAGCCCCCGGCTTAACCGGGGAATGGCGCCCTAAACTGTATGGCTGGAGTGAGATAGGGGTGTGCGGAACTTCCGGTGGAGCGGTGAAATGTGTTGATATCGGAAGGAACGCCGGTGGCGAAAGCGGCACACTGGATCTCAACTGACGCTGAGGCACGAAAGCCAGGGGAGCGAACG
+
ABAAABDBBFFDFDGA24EFEGHFFEGGGBFGFBGFGGHHCGGFHFGGGGGFHFGGEGGHEEFGFGBBBBFFGGFHHHHHGGGGEEEHHFGEGGGCGGFFGBDGGGFGHHFBGFGFGHHGDHHGHHGHHHHHHGACCFHCCFGGHHHHGF9BC.;;-;CDEFGGBBCCCEGGGFFFBDEFDFFFDFFDF@BDA>DFFFFAAFFFFFFFFFBFFFFFFFFFFDFFFFEEFEAADAADFFFFFFFFFFFFFF>
@M03896:38:000000000-B4D98:1:2108:15153:15638 1:N:0:175
TTAGATACCCGTGTAGTCCGGCTGACTGACTTAGTCTCCATCTCGTATGCCGTCTTCTGCTTGAAAAAAAAAACTCACCTAAGTTTTAAAAAACACCCCTTTAACCAAAACATACTACAACCACGACTTTTACAATACTTCACCCACAATACCTAATAACCCCAATTGGATTACAAAACCATTAAATCCCACTTACTTACTACCACACCAACCTTTAATCCCCATGCGTATGAATAAACACCCTAACAAAT
+
BBBBBF5DCFAA2FGFBFGAAEGCBFFGCFFHHHFFGHGGFGHFHFDHFHGCEGAFFDAFBGAFFHBFECECG?3@B3B33B3444443FFHGG/B?///BB?B?22///0/2BBDH2222/////</?11?F111111<>=1>0....111>00<000=CA.../=0/0C000:00.::.00000:0;;09.000000;F0B/0;.;...../0000009/...//....////9/://....9..9/:/
@M03896:38:000000000-B4D98:1:2108:29309:16208 1:N:0:175
TACGTAGGTGGCGAGCGTTATCCGGAATTACTGGGTGTAAAGGGTGTGTAGGCGGGACTTCAAGTCAGATGTGAAAATTGCGGGCTCAACCCGCAACCTGCATTTGAAACTGAGGTTCTTGAGAGTCGGAGAGGTAAATGGAATTCCCGGTGTAGCGGTGAAATGCGTAGATATCGGGAGGAACACCAGTGGCGAAGGCGATTTACTGGACGACAACTGACGCTGAGACACGAAAGCGTGGGGAGCAAACA
+
ABBBAFFBFF?BEEEE?2AEFGHGGGGGHDGHFGG3EEHHHHFGB1AEEGHHHGGG/>BBFFGHFGEGHHHGHGHGEHHBGGGGGGHHHGHDDCC?BGHHHHHHHHHFFH?DFB.<>FHHHGGEFCGGGGGFGGHEFFF0CCHHGHHHGGCCC;=;;;:AEFFGFFC:EGGFGGGGFFFCFFFFFFF?:;BFFFDFFFFFA9AEFBF;FFFCCD;@EFFFFFFFFF?/B.BAADDDFFDFF;DEBDFFFFF
@M03896:38:000000000-B4D98:1:2108:22627:17387 1:N:0:175
TACGGAGGGTGCAAGCGTTAATCGGAATTACTGGGCGTAAAGCGCACGCAGGCGGTTTGTTAAGTCAGATGTGAAATCCCCGGGCTCAACCTGGGAACTGCATCTGATACTGGCAAGCTTGAGTCTCGTAGAGGGGGGTAGAATTCCAGGTGTAGCGGTGAAATGCGTAGAGATCTGGAGGAATACCGGTGGCGAAGGCGGCCCCCTGGACGAAGACTGACGCTCAGGTGCGAAAGCGTGGGGAGCAAACA
+
AAAAAABBBAAAFGFF22EAAGHF2EGGHHGHFBGAEEEGHHGGG0AEEGGCGGGEGAE?FHHHFGBB3FHHHGHHHHHHFGEGEGHHHGFH0GFHHFHHHBFGHG2FGHG22?<@CGH??GFHBFGF?EEGHHFCFDBAEFFFFFFBBFFFF;;;@;;@EFFFFB;;AFFFFF/BFFBAFFFFFFFBB@DFFFFFFFA@-AD;=@BEAF9D-BDDFFFFFFDFFFFFBF;@ADFFF?AFFFFE;AAFFF.
@M03896:38:000000000-B4D98:1:2108:22639:17399 1:N:0:175
TACGGAGGGTGCAAGCGTTAATCGGAATTACTGGGCGTAAAGCGCACGCAGGCGGTTTGTTAAGTCAGATGTGAAATCCCCGGGCTCAACCTGGGAACTGCATCTGATACTGGCAAGCTTGAGTCTCGTAGAGGTGGGTAGAATTCCAGGTGTAGCGGTGAAATGCGTAGAGATCTGGAGGAATACCGGTGGCGAAGGCGGCCCCCTGGACGAAGACTGACGCTCAGGTGCGAAAGCGTGGGGAGCAAACA
+
3>AAABBBBAAABGFF22EEAGHFEEFFHHGFFFCBEEEEAGGEGGGEGGGEGGGGGGGHHGHHGHGFHGHHHHBFGHHHGGGGEFHHHFHHHHEGHGHGHHHHHHHHHHFFHHFHGGGHCC<FHHFHGGGGHH1<FF<DCDGHEFHFHHCC<<<=@;:@EHHHGHDC???F0FFGGGGG?DGGBFFAD?BDGFF-9.A@D@BCFFAFFFFFF9A9BFFBFFDDFA//;FFFF;=DFDDFFFFEDF?FFF.
@M03896:38:000000000-B4D98:1:2108:9145:18030 1:N:0:175
TACAGAGGTCTCAAGCGTTGTTCGGATTCATTGGGCGTAAAGGGTGCGTAGGTGGTGACGCAAGTCTGGTGTGAAATCTCGGAGCTTAACTCCGAAAATGCACCGGATACTGCGTGACTCGAGGACTGTAGAGGAGATCGGAATTCACGGTGTAGCAGTGAAATGCGTAGATATCGTGAGGAAGACCAGTTGCGAAGGCGGATCTCTGGGCAGTTCCTGACACTGAGGCACGAAGGCCAGGGGAGCAAACG
+
BCBCBFFCFFFFGFGBA2EECGHECEGGHFFHCGG2EEFFGHHGHFEGEGCDFGFAEGHEEEEGHHFGBFEGGFHGHHGHHGDFEHHHHFGGHEEEEGHHHFFHGGGGGHG?3E?CFFHHGHFC@HFHHHFFFCF?GFGHCEGEHGEGGF.C<<=DD<=CDFHHBDCADGGHHHCECCGFGGGGGGGGGFGFGGGDGGGGFFFFFFBBFB9FFFFFFFFFFBFFFF/;A.9::ADAFFFFFD>.;DEFFF9
@M03896:38:000000000-B4D98:1:2108:13825:18600 1:N:0:175
TACGAAGGGGGCTAGCGTTGTTCGGAATTACTGGGCGTAAAGCGCACGTAGGCGGACTATTAAGTCAGGGGTGAAATCCCGGGGCTCAACCCCGGAACTGCCTTTGATACTGGTAGTCTCGAGTCCGGAAGAGGTGAGTGGAATTCCGAGTGTAGAGGTGAAATTCGTAGATATTCGGAGGAACACCAGTGGCGAAGGCGGCTCACTGGTCCGGTACTGACGCTGAGGTGCGAAAGCGTGGGGAGCAAACA
+
BCBABBBBCBDAEGGCE2ECEFHEEFGGHHFFFBGFEEGGGHHGF0E>BGGGHFGEE>GHGHHHGF4BFFEEEGHFHHHHGEGCGGHGHFHGGGDCCFHFHHHHHFDGHHGBH1F1<FGGFGFFHHGCDGGHGGCGBGGFEH0CCGHFDAAE;;=;F;=AFGGGG9:;CE.FFFFGF.:DFDFFFFFAAFF/;@FFF?EFFFFDFFFFFFFFD:@DDFFFFFFFFFFAFEFDFFF?FDDDFA=EADFFBF.
@M03896:38:000000000-B4D98:1:2108:13804:18609 1:N:0:175
TACGAAGGGGGCTAGCGTTGTTCGGAATTACTGGGCGTAAAGCGCACGTAGGCGGACTATTAAGTCAGGGGTGAAATCCCGGGGCTCAACCCCGGAACTGCCTTTGATACTGGTAGTCTCGAGTCCGGAAGAGGTGAGTGGAATTCCGAGTGTAGAGGTGAAATTCGTAGATATTCGGAGGAACACCAGTGGCGAAGGCGGCTCACTGGTCCGGTACTGACGCTGAGGTGCGAAAGCGTGGGGAGCAAACA
+
AAAAABABBB2>EGFE22E?FFGEEFGGHHGGBB2BAAFEHHHGG?EEFGFEHFGEEEGGFHHHFH4BBE>EEGEFGHHHGEGBCDHFHFHDGCDGFFHFHHHHGGGHHHFBG=F1>FFGHFEGHHGC.CDGHHCCGGGB;CGFHHHFE-AAC;0;9;;CFFGGGB;;CEFGFGFGG.AD-ABFFFFEF;FFEFFF;A:9@FFDFFB:BFFFF;-@DFFFFFFFFFFEFEFDDD;AFFDFFFFFADFFFFF
@M03896:38:000000000-B4D98:1:2108:13589:18886 1:N:0:175
TACGAAGGGGGCTAGCGTTGTTCGGAATTACTGGGCGTAAAGCGCACGTAGGCGGACTATTAAGTCAGGGGTGAAATCCCGGGGCTCAACCCCGGAACTGCCTTTGATACTGGTAGTCTCGAGTCCGGAAGAGGTGAGTGGAATTCCGAGTGTAGAGGTGAAATTCGTAGATATTCGGAGGAACACCAGTGGCGAAGGCGGCTCACTGGTCCGGTACTGACGCTGAGGTGCGAAAGCGTGGGGAGCAAACA
+
AAAA?AAA2>A>EGGBA2A?2AG2AEFGHDGGF3GAEAEEHHHGG?E@BGGGHGGEE>FFHEBFFG4BE0E?EFGHEHHHGGGDDGHFFFGGGGCGGCFFGGHHFFBGGGF1FFDFFFFHCC.DGFGCADGHAA:.;:<CCGFCHGC9=-.9;;9;;;:;BFFBFB;;9.AFFGGGG.A?-ABAFFFFFBBB;-9BBBA@B<;?/;:/9BBB9;-@A9B/FDDDFF.9FEFBB;>.F?D.9@@A-AEFFFA
@M03896:38:000000000-B4D98:1:2108:13588:18905 1:N:0:175
TACGAAGGGGGCTAGCGTTGTTCGGAATTACTGGGCGTAAAGCGCACGTAGGCGGACTATTAAGTCAGGGGTGAAATCCCGGGGCTCAACCCCGGAACTGCCTTTGATACTGGTAGTCTCGAGTCCGGAAGAGGTGAGTGGAATTCCGAGTGTAGAGGTGAAATTCGTAGATATTCGGAGGAACACCAGTGGCGAAGGCGGCTCACTGGTCCGGTACTGACGCTGAGGTGCGAAAGCGTGGGGAGCAAACA
+
ABAAABCCCC@AEGGF??E?CFGEEEGGHHGHFFGAEEEEHHHGG0EEFHHCHGGEEEGHHHHHHHFGBGEEGGHHHHHHGGGFDGHFHFGFGCDGGGHGHHHHHHFHHHFBFGHEHGHHGHDGHHGFDDDHHHCGHHGFEHHHHHHGDB.C;;;;9;;CFGGGG;;;FEGGGGGGGADFFDFFFFFFFBFFEFFFFFEADFFFFFFBBFBFB@-BDFFBFDFFFFFEFFFFFFFDFFFFFFFFFDFFFFA
@M03896:38:000000000-B4D98:1:2108:13609:18907 1:N:0:175
TACGAAGGGGGCTAGCGTTGTTCGGAATTACTGGGCGTAAAGCGCACGTAGGCGGACTATTAAGTCAGTGGTGAAATCCCGGGGCTCAACCCCGGAACTGCCTTTGATACTGGTAGTCTCGAGTCCGGAAGAGGTGAGTGGAATTCCGAGTGTAGAGGTGAAATTCGTAGATATTCGCAGGAACACCAGTGGCGACGGCGGCTCACTGGTCCGGTACTGACGCTGAGGTGCTAAAGCGTGGGGAGCAAACA
+
AAAAA@AA?>1>EGGF00A000FAAE/FHHGH21/BEEAE/G1EGCGC0F0EF>/>>>>BFGGEFD2B2>0BE1D1FGHHG/EE@CHGHH<CCGC/<<F1FHDFB11?FG?1><11>>FF<FCHFFE??@CFA.<.;.CFCG0C::<CE-.:;;;;;/;.0;;CB99;:..BBFFF/.999?B9FFAA-/9/9@@;;;@9@@=ABB/9;/;B--9;;BF/B-BAB-F-;AF///B/9;9-;--9@-AB9AF
@M03896:38:000000000-B4D98:1:2108:25880:20081 1:N:0:175
TTAGAAACCCCAGTAGTCCGGCTGACTGACTTAGTCTCCATCTCGTATGCCGTCTTCTGCTTGAAAAAAAAAACACAAACAAATTATGCATATATCCACATTAGTGTCACACAACAAAAGACAAGTAAGACATTATAGAAACCATATAACGTACTATCATCCCTAGAATACAGAATGTTATCTCAAACCCAATACTATGTTTATGCACTAATACTCAACTACTGTCATGTCACCTACAACTACTACATTT
+
AABBAFFFFBBAEFGFDFGEAA2ABFFFGEFGGGHGGHFG5DGFFFGHFGFEEFFFDDDFDDCFGHGHAEGEE1?1??1?11134B443444??444433344443??4433/////002/222@2222@22>2222222200/111111/00?.1111111.1101=111<00/0000=00000000.;../0/000000000000000/;00000//;//;0;0000909000///0////90090/9
@M03896:38:000000000-B4D98:1:2108:12890:24840 1:N:0:175
TTAGATACCCGAGTAGTCCGGCTGACTGACTTAGTCTCCATCTCGTATGCCGTCTTCTGCTTGAAAAAAAAAACTCACCCAACTCTTACACAACTCCATTTGACACAAAACAGCCTACTACCATGGCCTTCACATTACTCTACCACCAATCGCTAACACCCCACCTAGTACTCACAACCACTCACAACCCATCAAACTACACTCTCTATATCACCTATACCATCTTCTTCTCAAAAAAAAAAACACCTCTA
+
BBCBBFBFFFC@GFGBBFF2AEEEGGHFFFFHHGFGFHGHFGHHHFGHFHHGEGEFFDDFFGCCGHFHGGGGG>33331B1?13344443BBA/33B34?4???43F/BG0/20?2?B23322>2202@@<2@22221@11<?111??GG0..0<.0<<>A-E.../00<0000/0:::..////00....//000000///0/0000;09000/;9900000:90///BB///;/.----9-.:../9//
@M03896:38:000000000-B4D98:1:2109:13642:7354 1:N:0:175
TACGTAGGTGGCAAGCGTTGTCCGGAATTATTGGGCGTAAAGCGCGCGCAGGCGGTCCTTTAAGTCTGATGTGAAAGCCCACGGCTCAACCGTGGAGGGTCATTGGAAACTGGGGGACTTGAGTACAGAAGAGAAGAGTGGAATTCCACGTGTAGCGGTGAAATGCGTAGAGATGTGGAGGAACACCAGTGGCGAAGGCGACTCTTTGGTCTGTAACTGACGCTGAGGCGCGAAAGCGTGGGGAGCAAACA
+
>AAAAFFCFF@CBEGC?2E?EGHGGGGGHFFHBBAEEFGGHGHGG?EFG?F@FFGEE>FGHHHHGHDGHHFFGHHGHHHHHGGGGGGEGHHGGHDDEGGDHHHHHHFGFHFFGGGFGCFGGGGDGHHHHGHHHHHHHHCFEHHHFHHFHDCC;;;C@B:?EFGGFFAAEFGGGGGFGFGGGFFFFFFFFBFFEFFFFDFFFFFFFFFFFF/9:FFFFFFBBDFFFFAAFADDCBADFD.;@DC?BFFF/F?
@M03896:38:000000000-B4D98:1:2109:13636:7372 1:N:0:175
TACGTAGGTGGCAAGCGTTGTCCGGAATTATTGGGCGTAAAGCGCGCGCAGGCGGTCCTTTAAGTCTGATGTGAAAGCCCACGGCTCAACCGTGGAGGGTCATTGGAAACTGGGGGACTTGAGTACAGAAGAGAAGAGTGGAATTCCACGTGTAGCGGTGAAATGCGTAGAGATGTGGAGGAACACCAGTGGCGAAGGCGACTCTTTGGTCTGTAACTGACGCTGAGGCGCGAAAGCGTGGGGAGCAAACA
+
BCBBBFFCFFBCCFFE?AECEGHFGEGGHHFHCBGBEEFFHHHGGCGFGGGGGGGEEEGHHHHHHHGGHHGGHFHHHHHHHGGFGGGHHHHGFHGCEGGGHHHHHHHHHH?1FGG@G@GGGFCDFHHHHHHHHHHHHHGFEHHHHHHHHDEGC:CGG@CDGGGGGFECFGGGFGGFGGGGGFFFFFFFFFFFA@FFFFEAFFFFFFFFFFBFFFEFFFFFFFFFFDAAEFFDDFDFFFFFFFFFFFFFFFF
@M03896:38:000000000-B4D98:1:2109:27087:7702 1:N:0:175
TACGTAGGCAGCAAGCGTTGTTCGGAGTTACTGGGCGTAAAGGGTGTGTAGGCGGTTCTTTAAGTTTGCTGTGAAATCTCCCGGCTTAACCGGGAGGGTGCGGTGAATACTGAGGGACTAGAGTACGGGAGAGGAAAGTGGAATTCCTGGTGTAGCAGTGAAATGCGTAGATATCAGGAGGAACACCGGTGGTGTAGACGGCTTTCTGGACCGTAACTGACGCTGAGACACGAAAGCGTGGGTAGCAAACA
+
BCBBCFFCFFCBFGGE?2E2AEGEEAFGHFDBB3ABAEEGGHGGGFEEHHHBHGGCE?FHHDHHGHHHHHGGCFHHHHHGHHGGEGGHFGHEFFGGEGDGFDBEFFBGHH?HDGGGAFHCGB?FGGGGGEGAFGFFFHDDGDDHGHHHHHHHH;0<CCCGBCGHHHE:C?EFFGFFGGGGGGFGGGGGGAGGDEEBFFFDDAC=FFFB0BFF=:EADFFBBDDFFDFEFBFD@A?AF:ADACA:AF0BFFA
@M03896:38:000000000-B4D98:1:2109:27072:7712 1:N:0:175
TACGTAGGCAGCAAGCGTTGTTCGGAGTTACTGGGCGTAAAGGGTGTGTAGGCGGTTCTTTAAGTTTGCTGTGAAATCTCCCGGCTTAACCGGGAGGGTGCGGTGAATACTGAGGGACTAGAGTACGGGAGAGGAAAGTGGAATTCCTGGTGTAGCAGTGAAATGCGTAGATATCAGGAGGAACACCGGTGGTGTAGACGGCTTTCTGGACCGTAACTGACGCTGAGACACGAAAGCGTGGGTAGCAAACA
+
3AA>AFFBFFAA4CGA2AE?CFHAEEGGHD5D5B2BAAEEGHGGBAAEGGFFHGGC>FFHHGHHGHHGHGHFGGHFHHHHHHFGEGGHHHHGGGGCEGGGBDCE?ADDHHFHHFFGGFGGG1FGFHGGG?FDAEGHGHDGGFFDHHHHHFHHG<<CGC0CFHHHHGE:ADGBFGGFFFF?DFFFGGGG?;-D;AE9FFFA.=BDBFB9/BFF;;AADF/;BDDFDDFFFFFADFFAF.ADAA9B.;BFFF?
@M03896:38:000000000-B4D98:1:2109:27104:7713 1:N:0:175
TACGTAGGCAGCAAGCGTTGTTCGGAGTTACTGGGCGTAAAGGGTGTGTAGGCGGTTCTTTAAGTTTGCTGTGAAATCTCCCGGCTTAACCGGGAGGGTGCGGTGAATACTGAGGGACTAGAGTACGGGAGGGGAACGTGGAATTCCTGGTGTAGCCGTGAAATGCGTAGATATCAGGAGGAACCCCGGTGGTGTAGACGGCTTTCTGGCCCGTAACTGACGCTGAGACACGAAAGCGTTGGTAGCAAACA
+
AAAABBFAFFBAA4AC?2E2AFFEAAEEGHFEFGAAEAAEFFFGGAABGHHBGGGCE?FGH@GHGGHFFGH4?FGHGHHDGFEEGGEGFGHGCG/ECD?FABDCC<1?2??G2FFGECG0<1?FGHDFG.>->@.<.<..C.CGGFHHFB:/:;;C0..9.A00;9.:AB.0;;CB0F/.A;/9.;A?=9;?;AEBF/;9.-;;FFFFB/.;-;99AFF//9.A.../;;:A-A.;/A9.;A.9;B/B/;.
@M03896:38:000000000-B4D98:1:2109:27085:7725 1:N:0:175
TACGTAGGCAGCAAGCGTTGTTCGGAGTTACTGGGCGTAAAGGGTGTGTAGGCGGTTCTTTAAGTTTGCTGTGAAATCTCCCGGCTTAACCGGGAGGGTGCGGTGAATACTGAGGGACTAGAGTACGGGAGAGGAAAGTGGAATTCCTGGTGTAGCAGTGAAATGCGTAGATATCAGGAGGAACACCGGTGGTGTAGACGGCTTTCTGGACCCTAACTGACGCTGAGACACGAAAGCGTGGGTAGCAAACA
+
>AAAA443DF@AGBFA22AE2CGEEEEEFG5E53ABAAABE5BDGFAECDFFFA0EEF@FFFFFFGGGFGFBBBFDGHDFHFGGEGGHHGHCE/EGCCCFAD@DCFGDDG?GD@FDFFFF1FBD1FFDCGC?AACCCGGGHHFFFHGD=</C;<=;C<;/CGH00C:;D@EFGGGG9FF..9FFFGGB?;BGGF?FFBB;A?@BFFF99FFF.;BBFFFFF?DD..AFFBFDBFF?F:;D??DF.;BFFFF
@M03896:38:000000000-B4D98:1:2109:23461:9449 1:N:0:175
GACGAGCCACACAAACGTTATTCGGAATTACTGGGCTTAAAGGGTGCGTAGGCGGCGCGGAAAGTTGGGTGTGAAAGCCCTCGGCTCAACCGAGGAATGGCGCCCAAAACTACCGTGCTGGAGGAAGACAGAGGTGAGCGGAACTCAGGGTGGAGCGGTGAAATGCGTTGATATCCTGAGGAACACCGGTGGCGAAAGCGGCTCACTGGGTCTTTTCTGACGCTGATGCACGAAAGCTAGGGTAGCGAACG
+
AABABCCBBFFAEA4A24FFCGHGAEGGHGFFFFABFHGFHHHGHFGGGGGFHEG?/>>E/>EHFGDGG?A>?GHFHHHHHGGFGGGFGGHGDCGFGGGGHCDDDGHGHHFGC>D.GEEGGGFE?GHHHHHHHGFGBGHCADFDGGGGBA/A;::C?@;DFFFFBFAAD=EFFFFFFFFFFFFFFFFFB@DFADFADFFFFFFFFFFFFFBFFBFFFFFFFFFFFFBBFBBAAA.AFFFFF?FFFFF--DD
@M03896:38:000000000-B4D98:1:2109:23448:9461 1:N:0:175
GACGAGCCACACAAACGTTATTCGGAATTACTGGGCTTAAAGGGTGCGTAGGCGGCGCGGAAAGTTGGGTGTGAAAGCCCTCGGCTCAACCGAGGAATGGCGCCCAAAACTACCGTGCTGGAGGAAGACAGAGGTGAGCGGAACTCAGGGTGGAGCGGTGAAATGCGTTGATATCCTGAGGAACACCGGTGGCGAAAGCGGCTCACTGGGTCTTTTCTGACGCTGATGCACGAAAGCTAGGGTAGCGAACG
+
>AAABDBDBF4AACCA24FFEGHGGEFGHHFFCBBBFGGHFHHGHFFGGGGFHEGE/>EE?EEHGHDGEAE>EGHGHHHHHHGGGGGFGHHGGGGGHGFGHCDGGGHHHHGD<>@.GEFGGFCCCHGHHHHHHGCEFHHGGGGGGGGGFF/AA.;CB@;@EFFFFFDDFCFFFFFFFFFFFFFFFFFFFCFFFFFFFFFFFFFDFFFFFFFFFFFFFFFFFFFFFFBBFFBEDDDFFFFFFFFFEFABDDB
@M03896:38:000000000-B4D98:1:2109:5538:10336 1:N:0:175
TTAGATACCCGAGTAGTCCGGCTGACTGACTTAGTCTCCATCTCGTATGCCGTCTTCTGCTTGAAAAAAAAAAACATAAATGATCAATACCAAGTCTGGTTGTAACAACCATAAATATAGACTAATCAAACACAGACATATAATGATGACAAACAACTTAGCTACAAAATAAGACATGTTGATATGAACAGTAGAACACACATAAAGAAACAATGTATAGTATCAAAACGTGCATAGTGTCAAGTGAT
+
BCCBBFFFFFB@FGGGFGGFAEEEGHHHHHHFFGFGFGHHFFHHHFFHHHEEAEGF5DD5FGBFBGBFCFEE?/1133344434B434433330334BBB3//44443///?2233333332322>2222<00/0200111111111111110.0..111<1111110.000=00/000000<0=0:000/000000//...000000.///.00;000090000000.-:...000;9000//:///
@M03896:38:000000000-B4D98:1:2109:5537:10358 1:N:0:175
TTAGATACCCGAGTAGTCCGGCTGACTGACTTAGTCTCCATCTCGTATGCCGTCTTCTGCTTGAAAAAAAAAATAATAAATACGTCATAAACATCAAATGGTATACAAATCATAACATTAACGTAGTTAGATATGCACATTAGTTGAACAGTGCTTCAACATATACAGACACGCAGGTCGACATAACGTCGATAATATATAGACTAATTAATAGAACATTATAGTGTGTTCTGTACTATAATATACTACAA
+
A1AAA3@@FF?1AFB1EFD10AAABFG1FF1FG1DFFGHHFFBF0BAG0D1/AECFA2DDDF1FHHA0/E@E>0112B21221/10/02211111111211122222111112221121111/000?2221222222<11211221@2110?11111111101111111000.----./---.:00/./.:-...<00;0;000;9009000;0000/900;000000./00000;000/////://////
@M03896:38:000000000-B4D98:1:2109:8935:10657 1:N:0:175
TTAGATACCCTAGTAGTCCGGCTGACTGACTTAGTCTCCATCTCGTATGCCGTCTTCTGCTTGAAAAAAAAAAATACACATATTAATCCACAACACCACATCAATCTACCTGCTTGACATGCATAAGCACTACCGACTACATCCTAACGCTCCCTCATCCCTAATATCATCTTCTCCACCACCGCTCTACATCACCCTCTCTACTTCCTAGTTCTTCCACTCTATTCATCTATAACACATACACTAACATA
+
CCCCBFFFCFFFGGGGDFFEAEGFFHHHFGFG5GDGHHFHFHHHHGFHHHHEAEGB5DDFFGFGGHBGE>EEE/13B3333@44@4444333/>/??/?/33334B444333023202332223B322222@2=//<//011=01110.-....><00<<.00/0===00=0=00000:.....---:0;00000/:..//0009000090;;0;00000990;;0009;B0000090.000900/000:0
@M03896:38:000000000-B4D98:1:2109:17749:14558 1:N:0:175
TACGGAGGGGGCTAGCGTTATTCGGAATTATTGGGCGTAAAGGGCGTGTAGGCGGCTTCGTGTGTCCCATGTGAAAGCCCTCGGCTCAACCGGGGAACTGCATGGGAAACTGCGGAGCTTGAGTCCGGGAGAGGTGAGTGGAATTCCCAGTGTAGCGGTGAAATGCGTAGATATTGGGAGGAACACCGGTGGCGAAGGCGGCTCACTGGACCGGTACTGACGCTGAGACGCGAAAGCCAGGGGAGCAAACG
+
ABBAAABBDDBAEGGCA?EEGGHHHAFFHBFGBAFFEEEFFGHGGEEFEHHGHFGE?>GECF?EFGDGBGFBFFGGHHHHGFGDGGGFGHHGCGGGDFHHHHHGHFHHHHFFBC>@DCFCGHFGHHGGGGGGGGBEGFFFEGGGGGGGGFFF=;CFFA;CGGGGFFD;DFFFFFFFFEFFFFFFFFFFFDFFFFFFFFFFFFFDFFFFFFFFFD@BDFFFFFFFFFFFBDBDAFFDFFFFEDFD@DEFFF?
@M03896:38:000000000-B4D98:1:2109:17763:14568 1:N:0:175
TACGGAGGGGGCTAGCGTTATTCGGAATTATTGGGCGTAAAGGGCGTGTAGGCGGCTTCGTGTGTCCCATGTGAAAGCCCTCGGCTCAACCGGGGAACTGCATGGGAAACTGCGGAGCTTGAGTCCGGGAGAGGTGAGTGGAATTCCCAGTGTAGCGGTGAAATGCGTAGATATTGGGAGGAACACCGGTGGCGAAGGCGGCTCACTGGACCGGTACTGACGCTGAGACGCGAAAGCCAGGGGAGCAACCG
+
>AA1>A1A11A>EGGBE0EAGFHHHC/FH1FF11/BEAEECHGGG@EEEGFGHEEE/>FEFFEFFHFGBGBFEGFFHFHHHEGGGGFFGHHGGGCC/FGHHHFG?CFHHH=DBC<-<@CCCGGDGHCGCCCC.C/.0AFF;F0FGFGGGFBF;;;F@A;?AFGG/9;::@EBFFFFFF-E>BFFFFF@?@@?F@@?@BF@?@@BFFFF;FAB---;AFF/;AFFFFFF/;=?@@?-BFBF-B----;9-;9
@M03896:38:000000000-B4D98:1:2109:4693:15609 1:N:0:175
TACAGAGGTCTCAAGCGTTGTTCGGATTCATTGGGCGTAAAGGGTGCGTAGGTGGTGACGCAAGTCTGGTGTGAAATCTCGGAGCTTAACTCCGAAAATGCACCGGATACTGCGTGACTCGAGGACTGTAGAGGAGATCGGAATTCACGGTGTAGCAGTGAAATGCGTAGATATCGTGAGGAAGACCAGTTGCGAAGGCGGATCTCTGGGCAGTTCCTGACACTGAGGCACGAAGGCCAGGGGAGCAAACG
+
CCBBCFFCFFFFDFGDA2E?CGHFFEFGGFFGBFFAEEEGCGHGHAEFFGGGFGGAFFFEEEEGHHFFGFFGFGGHHHHHHGGGGGHGFGHHHECEEEHFHHHHGGGGGHBDBCDDGEFHFGDDFHBGGHHGHHFFEFHEAAFGHHBFGD.C<<=DD<=CFGGHFGECEFEHHHHGGFFGGGGGGGGGGGGFFGGGGGGGFFFFFFFFFFAFFFFFFFFFFEFFFFFEFE?ADDFAEFEEFDCFFFEFFFD
@M03896:38:000000000-B4D98:1:2109:4718:15612 1:N:0:175
TACAGAGGTCTCAAGCGTTGTTCGGATTCATTGGGCGTAAAGGGTGCGTAGGTGGTGACGCAAGTCTGGTGTGAAATCTCGGAGCTTAACTCCGAAAATGCACCGGATACTGCGTGACTCGAGGACTGTAGAGGAGATCGGAATTCACGGTGTAGCAGTGAAATGCGTAGATATCGTGAGGAAGACCAGTTGCGAAGGCGGATCTCTGGGCAGTTCCTGACACTGAGGCACGAAGGCCAGGGGAGCAAACG
+
AAAAABFAFFDFBFDF?AEACGHEEEGGGFGFBG2BAAEEAFGGHBEEGGGGFFGAFGHGE>EEGHFGBECBAFHFHHHHHGG?EFHHHHHHHGGDEEHFHFGHGEEEGHDFDCDGGCDG?C/>?G0?FGFHHHGDFHG..>FFHHHGGD<CE<0=D<=CGFHHFG;;EGGHHHHEGHHG?FGGGFFE.CFFFGG?CAC@CFFFFFFBF.;F?FFFFF/FFBFFFBF.EF.9AD.;EEFFFF-.;AEFFFA
@M03896:38:000000000-B4D98:1:2109:9685:19437 1:N:0:175
TACGAAGGGGGCTAGCGTTGTTCGGAATTACTGGGCGTAAAGCGCACGTAGGCGGACTATTAAGTCAGGGGTGAAATCCCGGGGCTCAACCCCGGAACTGCCTTTGATACTGGTAGTCTCGAGTCCGGAAGAGGTGAGTGGAATTCCGAGTGTAGAGGTGAAATTCGTAGATATTCGGAGGAACACCAGTGGCGAAGGCGGCTCACTGGTCCGGTACTGACGCTGAGGTGCGAAAGCGTGGGGAGCAAACA
+
BCCBBBBBB2>>EGGF??EAFGHGFGGGHHFFBBFAEEEGGHHGG0EEFGGFHGGE>>FHHHHGHHBGEFFFGHHHHHHHGGGGGGHFGHHGGCA@CDHFHHHHHHGHHHFBF=FDGFFHGG?GHHGFDGGGHH/GFHGFEHHHHHHGGAAEC;0;B;;EGGGGGB;CFGGGGGFGFCFFFFFFFFFFFFFFEFAFFFEFFFFFFFFFFFBF:@=DDFFFFFFFFDFEFFFFFFFFFFDFFFFFFDFFFF?
@M03896:38:000000000-B4D98:1:2109:7766:22400 1:N:0:175
GACGAGCCACACAAACGTTATTCGGAATTACTGGGCTTAAAGGGTGCGTAGGCGGCGCGGAAAGTTGGGTGTGAAAGCCCTCGGCTCAACCGAGGAATGGCGCCCAAAACTACCGTGCTGGAGGAAGACAGAGGTGAGCGGAACTCAGGGTGGAGCGGTGAAATGCGTTGATATCCTGAGGAACACCGGTGGCGAAAGCGGCTCACTGGGTCTTTTCTGACGCTGATGCACGAAAGCTAGGGTAGCGAACG
+
AAAAADDDBF?A2F4A24GGFGHHHEGGHHFFCFFBBGFGGHGGGBEGGGGGHGG?/>EE?EFHHHGF?AEEEHHGHHHHHHGFGGGGHHHGDCGGGGFHHFFGGGHHHHFDC>@CEDFGGGCAEHGHHHHHHG/CGHHGDGGCFGGGGG/EA9;FCC;DEFFFFFAADFFFFFFFFEFFFFFFFFFFACFFFFFFFFFFFFFFFFFFFFFFFFFFFFFFFFDFFFFFFFFEDFDFFFFFFFFFEB9B=B;
@M03896:38:000000000-B4D98:1:2109:13887:24633 1:N:0:175
TACGAACTGTGCAAACGTTATTCGGAATCACTGGGCTTACAGGGTGCGTAGGCGGCCAGACAAGTAGGGTGTGAAAGCCCCCGGCTTAACCGGGGAATGGCGCCCTAAACTGTATGGCTGGAGTGAGATAGGGGTGTGCGGAACTTCCGGTGGAGCGGTGAAATGCGTTGATATCGGAAGGAACACCGGTGGCGAAAGCGGCACACTGGATCTCAACTGACGCTGAGGCACGAAAGCCATGGGAGCAACC
+
>AA>3ADAF@DBDDBB2ABBGFGC4ECGDBA5DAA2BFGHC3BABAEABE01BAAA>EBB?C2BF54B131>?BGF3?FG?EE/>E>EGFG</<B/?222?///<?0??F?1?1?1???>.>>>F111<FF0.CE--EBADFG@FCC:.9-:.;:C?-;9EGGCB09C?-;BFF/.-9:9AFBA.;A-9BDF;9;B-AB9-;--.AFBBB/;/B/:BFF/9;;AF...AE9...;.BFF///9.9;.9.;
@M03896:38:000000000-B4D98:1:2109:13889:24654 1:N:0:175
TACGAACTGTGCAAACGTTATTCGGAATCACTGGGCTTACAGGGTGCGTAGGCGGCCAGACAAGTAGGGTGTGAAAGCCCCCGGCTTAACCGGGGAATGGCGCCCTAAACTGTATGGCTGGAGTGAGATAGGGGTGTGCGGAACTTCCGGTGGAGCGGTGAAATGTGTTGATATCGGAAGGAACGCCGGTGGCGAAAGCGGCACACTGGATCTCAACTGACGCTGAGGCACGAAAGCCAGGGGAGCGAACG
+
ABBAABBBFFFDDF5A2AGFEGHFBEGGGBC5DBABBFFHCFFFGFEEFFG?GFGFEEGHEFHHGHDFA3FEFFHHFHHHGGGEEFEHHHHGGGGGGGFHHCGGGGFGHHFB?FF10FGFCGFFGGBFHHHHHGAC@FHFDDFCFHHHEC-?C.;CCA;CGGGGFBFFGEGGGFFEBDEDFFFFDFFFDCFFADFFFFFDCFFFFFFFFF9BFFEFFFFFFFFFFDFFFFA;AADAFFFFFBAFDD:DAD-
@M03896:38:000000000-B4D98:1:2109:13889:24671 1:N:0:175
TACGAACTGTGCAAACGTTATTCGGAATCACTGGGCTTACAGGGTGCGTAGGCGGCCAGACAAGTAGGGTGTGAAAGCCCCCGGCTTAACCGGGGAATGGCGCCCTAAACTGTATGGCTGGAGTGAGATAGGGGTGTGCGGAACTTCCGGTGGAGCGGTGAAATGTGTTGATATCGGAAGGAACGCCGGTGGCGAAAGCGGCACACTGGATCTCAACTGACGCTGAGGCACGACAGCCAGGGGAGCGAACG
+
>AA>>ADA45DBFGFAE4ACGGGBAE2FGHCD522ABFGFFF3FFFEEAEAEF00A>>???G2BBFF@B3?>>BFGHGHGE@E>EFGGHHHE?/</?FCGGCDG@DEGFHFD?GGFCFFF<FFGG>B1GHBGA.<-@DG.@C:AHGHGC?-?;.;;?:9:.BFFBBFFGEFGFFF?-.999AFFDFCC-99A;@@D=DFABB-@FF/9BF9FFFFFFFFFFBDDA...99F?:-;@EEFFE?AB-:99BF-
@M03896:38:000000000-B4D98:1:2109:8281:25292 1:N:0:175
AACGAGCCACACAAACGTTATTCGGAATTACTGGGCTTAAAGGGTGCGTAGGCGGCGCGGAAAGTTGGGTGTGAAAGCCCTCGGCTCAACCGAGGAATGGCGCCCAAAACTACCGTGCTGGAGGAAGACAGAGGTGAGCGGAACTCAGGGTGGAGCGGTGAAATGCGTTGATATCCTGAGGAACACCGGTGGCGAAAGCGGCTCACTGGGTCTTTTCTGACGCTGATGCACGAAAGCTAGGGTAACGAACG
+
3>>3A3>ACC?A?A4A2CGFGGHBBEFGHDA553BBBBGFE5B2BFBEFEA1BAA>0>>/>E?HFFGBE>AEG?F4?FGHFHG/FFGEHHH/>C/<?CG1?@DGCDGFHHFGCF-<<CC=<CC.<G.CHHBF/;C.C.C-999?BFG0;;9A9.9;-;:;A9FF/;..;-;FFFFFEBFB.BFFFFF;-;@.;-9--.B;-@BFBFFBBEBBFFFFBF/9BDAD.;9BFFFE?DD.9;F/9./B/;.9;B;
@M03896:38:000000000-B4D98:1:2109:8276:25312 1:N:0:175
GACGAGCCACACAAACGTTATTCGGAATTACTGGGCTTAAAGGGTGCGTAGGCGGCGCGGAAAGTTGGGTGTGAAAGCCCTCGGCTCAACCGAGGAATGGCGCCCAAAACTACCGTGCTGGAGGAAGACAGAGGTGAGCGGAACTCAGGGTGGAGCGGTGAAATGCGTTGATATCCTGAGGAACACCGGTGGCGAAAGCGGCTCACTGGGTCTTTTCTGACGCTGATGCACGAAAGCTAGGGTAGCGAACG
+
ABAAABDBFF@A?FFAAAGFEGHHGFDGHHFFCFFBFGHHFHHGHFEGGGGDHFG@/>EE?EGHGHGFE?EEEFFHHGHHHHGGGGGGGHHGFCCGHHHHHCFGGGHGHHFFB>@CGDGHHFAEDHFEHHHHHG0CGHHF@CGCGGGGGF/AA.;CDC;DFFFFFFAADAFFFFFFFFFFFFFFFFFFDCFFFFFFFFFFFFFFFFFFFFFFFFFFFFFFFFFFFFFFFFFADDFFFFFFFFFB;B:BFF@
@M03896:38:000000000-B4D98:1:2109:10005:25697 1:N:0:175
TACGTAGGGTGCGAGCGTTGTCCGGAATTACTGGGCGTAAAGAGCTCGTAGGCGGTTTGTCGCGTCGTCCGTGAAAACTCGGAGCTTAACTCCGAGCTTGCGGGCGATACGGGCAGACTTGAGTACTACAGGGGAGACTGGAATTCCTGGTGTAGCGGTGAAATGCGCAGATATCAGGAGGAACACCGGTGGCGAAGGCGGGTCTCTGGGTAGTAACTGACGCTGAGGAGCGAAAGCATGGGTAGCGAACA
+
BCBBBFFCCFAAG?EEA?ECFGHEFGGGHHFFCBFBAAFFHHHHHFHEEGGGHGGCEEGHGEF>>E@EFEGGG/?GGGGHGGGGGHGHHHHHHDCGGCHGHC>@CGGGGGGFGGGCGGHHGHFGGHHHHHHGGGDDDE0B:BFGGGGFFBBFC;;FAC;CFFFFFFADFFFFFFFFFFFFFFFFFFFFFCFFFFFFFFFFFF@@FFFFFFFFFBFFFFFFFFFFFFFFFFEDFFFFFFFFFFFBAF;AFFF
@M03896:38:000000000-B4D98:1:2109:10022:25708 1:N:0:175
TACGTAGGGTGCGAGCGTTGTCCGGAATTACTGGGCGTAAAGAGCTCGTAGGCGGTTTGTCGCGTCGTCCGTGTAAACTCGGAGCTTAACTCCGAGCTTGCGGGCGATACGGGCAGACTTGAGTACTACAGGGGAGACTGGAATTCCTGGCGTAGCGGTGAAATGCGCAGATATCAGGAGGAACACCGGTGGCGAAGGCGGGTCTCTGGGTAGTAACTGACGCTGAGGAGCGAAAGCATGGGTAGCGAACA
+
>AA>>C4A3>AAE2EEE?E?AGGE2EEGHGF5DBABAAEEGHHHH3FEEEECHGGEGEGHB1B>>>E>FECFC004BBGHGGGGCFGHGHHHGF?CCFGGHC@?CCC?DD..CDGGGFHHGCCGCGFHHFFHGB?@.C0B;BBFFGGFB/.9;;99;B;@FF/BFF9?BB?FFBF/:BBE..BABFD?99@AF;B?B.AB?<B=FBFFEBBB99;:;BBFFFDFADF9BDEB?9BDFBFBFAFF;B@?=B-
@M03896:38:000000000-B4D98:1:2109:18018:26072 1:N:0:175
TACGTAGGCAGCAAGCGTTGTTCGGAGTTACTGGGCGTAAAGGGTGTGTAGGCGGTTCTTTAAGTTTGCTGTGAAATCTCCCGGCTTAACCGGGAGGGTGCGGTGAATACTGAGGGACTAGAGTACGGGAGAGGAAAGTGGAATTCCTGGTGTAGCAGTGAAATGCGTAGATATCAGGAGGAACCCCGGTGGTGTAGACGGCTTTCTGGACCGTAACTGACGCTGAGACACGAAAGCGTGGGTAGCCAACA
+
>>>>>CCAFFBAAGGA22A2FGHFEEFGHH5D5CBBAAAEEHHGHFEEHG5AFAE?0FBFGDBGGB4BBFFFGGHHHHFGHHG/>EEHHHH//EE//CCFDGDF?FBDFGHHF<E/??F??<G?1DE/CG?DGDHHBFDDGHFD0GHF0<<G=<;CC:<:CHFFHC:;EDGGGGFG00/.C.FF.;E;;--A;EA/9/B9.@9@BB://9AF-..;A9//;.;A..9/B.:.9AD./.9.;-.;;9//.;.
@M03896:38:000000000-B4D98:1:2109:18005:26084 1:N:0:175
TACGTAGGCAGCAAGCGTTGTTCGGAGTTACTGGGCGTAAAGGGTGTGTAGGCGGTTCTTTAAGTTTGCTGTGAAATCTCCCGGCTTAACCGGGAGGGTGCGGTGAATACTGAGGGACTAGAGTACGGGAGAGGAAAGTGGAATTCCTGGTGTAGCAGTGAAATGCGTAGATATCAGGAGGAACACCGGTGGTGTAGACGGCTTTCTGGACCGTAACTGACGCTGAGACACGAAAGCGTGGGTAGCAAACA
+
ABAAAFFCFFCACFFCE2EA2GFFEAEEHHDFBBAAEAEEFHHGGAAEFGHHHEC@FFEGHGHHEGFFGHHGGGGHHHFFHHGGGGGHHHHGGGGGGGCFDDF?CEGFHHGHHGFDGFHFCFGGFFDGGFGDGGGHHHHHGFHHHHHHHGGHGCCGB;;CCHHFHG:;ECGGGGGGFGFEGGGGGGG?C;ADCFFFFFFDFFFFFFFFFFFFB;ADFFFFFDFFDDFFFFFDAFF?FAADFCABEEFFFF?
@M03896:38:000000000-B4D98:1:2109:19186:27747 1:N:0:175
CGGATTAGAAACCCGAGTAGTCCGGCTGACTGACTTAGTCTCCATCTCGTATGCCGTCTTCTGCTTGAAAAAAAAAAATACAGTCACACAATTTATCCTGTATCTATTTTGTTTACGAATCTAGCTCATACATGGCATTGACTCATACCATATCACGTTTCAATGCATATTCTTATTGCTTCTTATCGGTGTCAGTGTCAGATAATTGCTTTCTTCCTTCTGTTAAGTACAGCCTATTACTGACTAGTTA
+
BBBBBBFFDDFFGEE?AEFGGGHGGGGGFGGFBCFGFGHHHHHGGBGHHG?FFDFAAABBEHBFGHFFGFAGEEGEE/133B3?33?33//3444B44433444444B4???2B??/////2222@2222222220011111<111110111<11<.0001111111100000000000000000<<.-.../000000000<0;0000000000900000000000009000.9/0000;90:00:0//
@M03896:38:000000000-B4D98:1:2110:19817:4832 1:N:0:175
TACGGAGGGTGCAAGCGTTAATCGGAATTACTGGGCGTAAAGCGCACGCAGGCGGTTTGTTAAGTCAGATGTGAAATCCCCGGGCTCAACCTGGGAACTGCATCTGATACTGGCAAGCTTGAGTCTCGTAGAGGGGGGTAGAATTCCAGGTGTAGCGGTGAAATGCGTAGAGATCTGGAGGAATACCGGTGGCGAAGGCGGCCCCCTGGACGAAGACTGACGCTCAGGTGCGAAAGCGTGGGGAGCAAACA
+
ABABABCCCAAAFFFF22EEAFHFEGGGHHDBBBABAEFFHHHGGFGGGCGEGGGGGGGHHHHHHHDGGGGBFGHHHHHHGGGGEGHGGFHHGHGHHGHHHHHHHHHHHHFFGHHFGHHHHFGHHHHHGGGGHH?DGFCFFFFFFFFFFFFFF;;;:@;@EFFFFFDDDFFFFFFFFFEFFFFFFFFFF@FFFFFFFFEFCFFFFFFFFFF;=CFFFFFBFFFFFFFFFFFCDFFDFDFFFFFEAAEFFFF
@M03896:38:000000000-B4D98:1:2110:19804:4848 1:N:0:175
TACGGAGGGTGCAAGCGTTAATCGGAATTACTGGGCGTAAAGCGCACGCAGGCGGTTTGTTAAGTCAGATGTGAAATCCCCGGGCTCAACCTGGGAACTGCATCTGATACTGGCAAGCTTGAGTCTCGTAGAGGGGGGTAGAATTCCAGGTGTAGCGGTGAAATGCGTAGAGATCTGGAGGAATACCGGTGGCGAAGGCGGCCCCCTGGACGACGACTGACGCTCAGGTGCGAAAGCGTGGGGAGCAAACA
+
>AAAABB?D?AAFGGE22E2AGHFEFGGHHBB5BABAAFFFHHGGGGGFGGFGFGFGGGHHHHFFFFGHGFBBFGGHHHHGGGGEGHHGFHHGGGHFGHGHHHHHHHFHHFGHHHFGGHGFFFHHBFFFGFGHHC?@ABAEFFFFFFFFFBFB;:;;;;;EFFFBFD;DD?:BFFFFEFFFFEFFFFF-9@DFDFFFFADADCFFFFFEF99;--;@D.9BAD.9.BFFFF-ADFDFFDA-@A?-AEF/AF
@M03896:38:000000000-B4D98:1:2110:23291:10647 1:N:0:175
CCCGATTAACCCAAGTCAATAGAAGCCCGCGTAAAGAGTGTTTTAGATCACCCCCTCCCCAATAAAGCTAAAACTCACCTGAGTTGTAAAAAACTCCAGTTGACACCAAATAGACTACGAAAGTGGCTTTTACATATCTGAACACACAATAGCTAAGACCCCAACTGGGATTAGAAACCCTGGTAGTCGACTACCTTCGCATATCGTATGCCGTCTTCTGCTTGAAACAAAAAAAAACACACATACTCCA
+
A1>1AD>>DDFAACFBBFBGGG1GGGH0AAAEEFHGG0FBDGGH2A12B1AFGGGGFGGGGFFBGHGGGHGHHHGGFHH10BBGHBGBGFHHGGHHHH1BFGHHHG/?FGH1BGHEHH//AEG>>FF0GH1>FGH22FD2@@FDGFCAFFF1?11?<?1FG<EFGG<<.F1C<0=DGHHGA/<<G<::..:.;:/00=.:...099/.//0;-:;.9C0000;0;0;0/---;@-9-999---////9//
@M03896:38:000000000-B4D98:1:2110:8816:10729 1:N:0:175
TTAGATACCCGGGTAGTCCGGCTGACTGACTTAGTCTCCATCTCGTATGCCGTCTTCTGCTTGAAAAAATAAAAACGCCCCCGTCTCAACCGTAGAAATCCTTCTTATCTTGACCATGTTCCTTCTACCAAGTATAGTGATATTCCTCGTGTACCCATTAAACTCTACAATAATATGCCGTCCCCCCTTTTCCAACGCCTCTCCCCTGACCACCACCTTCCCCTCAGCAACACATCCTTGAGTACACCCC
+
AAAAAFFFFF11AEE0BFA0AEEFFHGGBGGFB1AFDFGGDBAGGF?HFGHGEEHFGGB1DDCGF1AA/01BDBB//>E/>/>??0F22BF/??//2>1>F121112212222<1111B22222@12211@01@222>22211?1@11/<//011110111111<11111111=00000-.-<..;--.::;000/.--..99/;././/9/...9..099---;-///-9--9//9////;//////-9
@M03896:38:000000000-B4D98:1:2110:10292:10964 1:N:0:175
TACGTAGGGGGCAAGCGTTATCCGGAATTATTGGGCGTAAAGAGCTCGTAGGCGGTTTGTCGCGTCTGCCGTGAAAGTCCGGGGCTCAACTCCGGATCTGCGGTGGGTACGGGCAGACTAGAGTGATGTAGGGGAGACTGGAATTCCTGGTGTAGCGGTGAAATGCGCAGATATCAGGAGGAACACCGATGGCGAAGGCAGGTCTCTGGGCATTAACTGACGCTGAGGAGCGAAAGCATGGGGAGCGAACA
+
ABABBFFBBBDAEFF422EAGGHEEEGGHCEF5BBBEEEEEHHHHFHFEGGGHGGFGFGGFEFE>EEEFFF?>/EF?FGHGGGGFGHEFCFHHGGGG?GGH@>?AEDAGC.>@CCCECG<<<G;GCFHHHFGGGE?AA0B:9BFFFGGFF/FC9;C?;=AEFGG0B;DCFFFFFFFFBFEDDFFFFFFFFFFFADFFAEFD@9FFFBFFBAFF/BFFFFFFDAFDAF9FFFCF9=9FBFFAEF?AF>;DFC
@M03896:38:000000000-B4D98:1:2110:10271:10965 1:N:0:175
TACGTAGGGGGCAAGCGTTATCCGGAATTATTGGGCGTAAAGAGCTCGTAGGCGGTTTGTCGCGTCTGCCGTGAAAGTCCGGGGCTCAACTCCGGATCTGCGGTGGGTACGGGCAGACTAGAGTGATGTAGGGGAGACTGGAATTCCTGGTGTAGCGGTGAAATGCGCAGATATCAGGAGGAACACCGATGGCGAAGGCAGGTCTCTGGGCATTAACTGACGCTGAGGAGCGAAAGCATGGGGAGCGAACA
+
ACABBFFCCBDA?CFAA?AEFGHGGECGHGBGBBFBEAEEFFFFHFHGEGGGHGGGGGGGFEEE>E/?FGE?EFFGHFHHGFG@DGGFGBFHHACDDCFFHA<?AEFDHFEEGFCDEAGDG<C<GCGHCGHHGGECFGFFEFFGGGGEFFFF:;0;A;9:CFFG0F;D=DAFFFFFFFFEDAFFFFF==DDFFFFABAE?9:;BBFBFFFEFFBFFFBFFFFFFFFFFFDE>@@-9;/FFFFF?DFABBD=
@M03896:38:000000000-B4D98:1:2110:10286:10982 1:N:0:175
TACGTAGGGGGCAAGCGTTATCCGGAATTATTGGGCGTAAAGAGCTCGTAGGCGGTTTGTCGCGTCTGCCGTGAAAGTCCGGGGCTCAACTCCGGATCTGCGGTGGGTACGGGCAGACTAGAGTGATGTAGGGGAGACTGGAATTCCTGGTGTAGCGGTGAAATGCGCAGATATCAGGAGGAACACCGATGGCGAAGGCAGGTCTCTGGGCATTAACTGACGCTGAGGAGCGAAAGCATGGGGAGCGAACA
+
AAAABFFBB?D>AFFA22AEEGGEEEFGHGFHCDGBAEEEGHGHHBHGGGGGHGGEGGGHFEFE>EAFEG??>FFGHHHHGEGBFGHEFCGHHDFGGCHFH@>?AD-EHH.>CCCDGFHDGGG;GCHHHHHEEFEFGEBFEFFGGGGGGFFFC;;;?@;AEGGGFGADFFFFFFFFFEFFFDFFFFFA@DF?FFFFFFFFD@:BFFFFFFABF;FFFFFFFDFFFFFEFFFCBDAAFFFFFEFFFD;C;DB
@M03896:38:000000000-B4D98:1:2110:11126:12147 1:N:0:175
TACGTAGGGGGCGAGCGTTATCCGGAATGATTGGGCGTAAAGCGCGCGCAGGCGGCCGCTCAAGCGGGACCTCTAACCCCGGGGCTCAACCCCGGGCCGGGTCCCGAACTGGGCGTCTCGAGTGCGGTAGGGGAGAGCGGAATTCCAAGTGTAGCGGTGAAATGCGCAGATATTTGGAAGAACACCGATGGCGAAGGCAGCTCTCTGGGCCGTCACTGACGCTGAGGCGCGAAAGCCGGGGGAGCGAACAG
+
?AAAAF?AA22>22AA22E1GDGEE1EFHHHHBAFBEEEGHFHGGCGEEE@EEE/?BBCB>AGHHG//>/>>FFFFFFGGG@CCCCGFGBGCD?-:B-B@B.@EFGFBBF/;.:B-;DFFF?BAFB@.DDFFFF?F?E?-@;E;BFB9;/F:F9;-9;;;FEFFF.;9;-;BFFFFFFBFFFBFFF--@D.;->B<.;9A?F/FFFF/9A?BBBFFFB9/;.;9DF.:>BBBB-9/AB;--9;BFB?BB;B
@M03896:38:000000000-B4D98:1:2110:11138:12165 1:N:0:175
TACGTAGGGGGCGAGCGTTATCCGGAATGATTGGGCGTAAAGCGCGCGCAGGCGGCCGCTCAAGCGGGACCTCTAACCCCGGGGCTCAACCCCGGGCCGGGTCCCGAACTGGGCGGCTCGAGTGCGGTAGGGGAGAGCGGAATTCCAAGTGTAGCGGTGAAATGCGCAGATATTTGGAAGAACACCGATGGCGAAGGCAGCTCTCTGGGCCGTCACTGACGCTGAGGCGCGAAAGCCGGGGGAGCGAACAG
+
ABAABFFBBA>>EAF??2EEGGHGEFGGHHFFBFFBEEEFFHHGGGGGGGGGGEEGCDGGBDHHHGCC@@DGHFFFFGHGGDGGGGHFGFGGGC;BG?FGG?DGGGFFFF/BFFFACAFFFFBEFFFADFFFAD=F?ECDF@EFFFE9B//9:/B@A;;EFFFFBADDFFFFFFFFFFFFFFFFFDDFFFFFAFFFFFEDFFFFFFFFBFF;FFFFFFFFDDFDDFEEFFFFF@FFFCAAFAFFFC=@CFF
@M03896:38:000000000-B4D98:1:2110:2447:13374 1:N:0:175
TACGTAGGTGGCGAGCGTTATCCGGAATTACTGGGTGTAAAGGGTGTGTAGGCGGGACTTCAAGTCAGATGTGAAAATTGCGGGCTCAACCCGCAACCTGCATTTGAAACTGAGGTTCTTGAGAGTCGGAGAGGTAAATGGAATTCCCGGTGTAGCGGTGAAATGCGTAGATATCGGGAGGAACACCAGTGGCGAAGGCGATTTACTGGACGACAACTGACGCTGAGACACGAAAGCGTGGGGAGCAAACA
+
ACBBAFFBFF?BE2EA22F?GGHE?FGGHHFFBBB3EEHHFHHGGFEEHHHHHGGGEEHHFGHHHHDGFHFBBGHFHGH3GGGFCGHFHHHGFB@@DFHHHHHHHHHHHH?FFH<<GGHHHHFHHHGC@DDGGGHHHHHGHHHHHHHHGG?DC;;;@A;CFGGGFFCCEGGGGGGGFFFFAFFFFFF?FBFFEFFAFFFFFFFFFFBBFFA=CFFFFFFFFFFFFBAFFFFD@DFDFDFFFFFFFFFFFFF
@M03896:38:000000000-B4D98:1:2110:2427:13382 1:N:0:175
TACGTAGGTGGCGAGCGTTATCCGGAATTACTGGGTGTAAAGGGTGTGTAGGCGGGACTTCAAGTCAGATGTGAAAATTGCGGGCTCAACCCGCAACCTGCATTTGAAACTGAGGTTCTTGAGAGTCGGAGAGGTACATGGAATTCCCGGTGTAGCGGTGAAATGCGTAGATATCGGGAGGAACACCAGTGGCGAAGGCGATTTACTGGATGACAACTGACGCTTACACACGAAAGCGGGGGGAGCAAACA
+
AAAAAFCAFF>4AEEE2AE2FFF22B2FGGBGBEC3EEDF5FFGGFAEFHFFHEGEE>EGGE3GEBFGBFFGDGFBGFHBFE@EDDHE?FGCDG//>0FF<FHGHFB??<?<1?.0><GFG1FCHFGGCCACDFFB0:0<CBGGHC<CEGGGG9;;9;.-.;00CFD9.:.90C0;@-;@-DBF.BA.9;F/A-9-9.A?=;EEB/9BBF/;/:/:./9//.....///99--;../.--9==--;./:A.
@M03896:38:000000000-B4D98:1:2110:2455:13394 1:N:0:175
TACGTAGGTGGCGAGCGTTATCCGGAATTACTGGGTGTAAAGGGTGTGTAGGCGGGACTTCAAGTCAGATGTGAAAATTGCGGGCTCAACCCGCAACCTGCATTTGAAACTGAGGTTCTTGAGAGTCGGAGAGGTAAATGGAATTCCCGTTGTAGCGGTGAAATGCGTAGATATCGGGAGGAACACCAGTGGCGAAGGCGATTTACTGGACGACAACTGACGCTGAGACACGAAAGCGTGGGGAGCAAACA
+
AAAAAFFBFDABE22A22AEFGHE2EEFGFA5DB2AAEG5EDFDHEEGFGHBGEE@EEHHGFD4BB4BB@FFFGFHHFH3FEGGDGHHGGHGBBD?DAFFGFGHHGHHHHDGBG.0>>FFFEHHHHGDAD@FGGGB0G000CCHGHHHE..CC<0;;;;;CFFFFBC;CBEFFGG.:?=B>A9FFFDA:/9/;9=@-.9@BFFFFF/B//9--;BCEFF9BA.9;A./9BBABDD.F..:-;9.-;;BBFF
@M03896:38:000000000-B4D98:1:2110:8365:24842 1:N:0:175
TACGTAGGTGGCAAGCGTTGTCCGGAATTATTGGTCGTAAAGCGCGCGCAGGCGGTCCTTTAAGTCTGATGTGACAGCCCACGGCTCAACCTTGGAGGGTCATTGGCCACTGGAGTACTTTATTACAGAAGACAAGAGTGGAATTCCACGTTTAGCTTTGAAATGCGTAGATATGTGGAGGACCACCAGTGCCGACTGCCACTCTTTGCTCTTTCACTGCCGCTTAGCCGCCCACGCCTGCTCATCCAACA
+
AAAAAF11B11B1BE11110AFBA00EFF1ADB11B0ABB/2B/A/AAAE//B>/>/>BF2DD12F2B1B1B1B2F1?FEGE//><EGEHH0<1110/>/?02D>10??CC1000???BG@11@1@11><1>0>0><<F1.<0BCHGDD.<.<<=<000:0;0C0;.:;-.0;:0;000......:;99;00;----.:/9BBBFF////;////9;B9/;@9;--//9-9--;-9;----////////;;
@M03896:38:000000000-B4D98:1:2110:8351:24854 1:N:0:175
TACGTAGGTGGCAAGCGTTGTCCGGAATTATTGGGCGTAAAGCGCGCGCAGGCGGTCCTTTAAGTCTGATGTGAAAGCCCACGGCTCAACCGTGGAGGGTCATTGGAAACTGGGGGACTTGAGTACAGAAGAGAAGAGTGGAATTCCACGTGTAGCGGTGAAATGCGTAGAGATGTGGAGGAACACCAGTGGCGAAGGCGACTCTTTGGTCTGTAACTGACGCTGAGGCGCGAAAGCGTGGGGAGCAAACA
+
ABAABFFCFFBCBGCE22E2FGHEEEGGHCFD5ABBAAFEHHGFFCFEGCE?EFEEEEHHHHHHGHFFFHFBBGHGHHHHHGGFFGGFGFHDFHFGGGGGGHHHHHGGHHFBG?A@C@GHGGCDHHHHGHHHGHHHFHGBCGHHHHGHHDEHG;=;A9;?EFGG0B==CFGGGGGGGFFFGFFFFFFEFBFFA:@FADEFCFFFFFFFEE9BFBFFFFFFFFFFFDFFFFFDF:BDFDDFC@;A@AEF0FA
@M03896:38:000000000-B4D98:1:2110:20362:25275 1:N:0:175
TTAGATACCCCGGTAGTCCGTCTGACTGACTTAGTCTCCATCTCGTATGCCGTCTTCTGCTTGAAAAAAAAAAAATGAATAAGGAAAAAACAATCGATGATTCTTAAAAACACAACGTATACAAAATGTGAGATTCAATCAATACACAGTCTAATGAAATAATAAGGACATGTTAATATCATTGCATGATTGAAATGTGGAGATTACGTATACAGACTATGACATGAAACATCCAAGTAAATAACTAGTT
+
>>AAA5BFCFBD2EE2FEF24B4B5FGGBB5DDBEFFGHHGHFFBFEHBFGEAEGFFDDAADAGHHGFG00/@//?3334B?33333B0////33/0/212222B22111//0/////011111101111111111111111=1111101<11110<0000000=<00./0000000000000000000000000000000.//000./00/0000.;0000009000;0/00////9///9////////
@M03896:38:000000000-B4D98:1:2110:20375:25292 1:N:0:175
TTAGATACCCCGGTAGTCCGGCTGACTGACTTAGTCTCCATCTCGTATGCCGTCTTCTGCTTGAAAAAAAAAATAGTAAATATAAATCTATCTATATACGTTATGGAAGTCAGAAATGAATAGAGGGATAGTATGTAACATAGTGTATGACGTGATTACGGATATAATGAATCGTTATAGTGATCTGTGGTTAGTATCCATGTAAATTTATCTAGTTATAATGCTTCTACATATGATACACACAATATGTT
+
BBBBBFFFFFCBGEEEFFGEEGFEGGHGCGFGE5BGFGGFGFGHFFFGFHHGAEGFBDFFGH3BBBDFE>>E@13344444B4444444444B4444440B3FC33?33344D332?333332332//=222222>2222222>111?111////0111...<.F11>111=0.<...0<<00000000//.;.0000000000000000000;0;00000900000000000900000000...000000
@M03896:38:000000000-B4D98:1:2111:7736:5089 1:N:0:175
TACGTAGGTGGCGAGCGTTATCCGGAATTACTGGGTGTAAAGGGTGTGTAGGCGGGACTTCAAGTCAGATGTGAAAATTGCGGGCTCAACCCGCAACCTGCATTTGAAACTGAGGTTCTTGAGAGTCGGAGAGGTAAATGGAATTCCCGGTGTAGCGGTGAAATGCGTAGATATCGGGAGGAACACCAGTGGCGAAGGCGATTTACTGGACGACAACTGACGCTGAGACACGAAAGCGTGGGGAGCAAACA
+
ACBABFFCFFAFGGEA22AAEGFEEEEGHGFHFGGBEEHHGHHGGAAEHFFDGFG//>GHFFBGGHGHGHHHHHHHHHHHHGFGGGHHHHHGGC??BGHHHHHHHHHHHHGHHHGHGFGHGGHFHHGD@DGDFGHHHHHGGHHHHHHGGC@;;;;;;;;=9BFGFC;;;?F0FGGGFFACBFFFFFFEFBFFEFFFFFFFFDFFFFFFFFADFFADFFFFFFDFDFFFBB/:@DAAFFDAA=CECDFFFFF
@M03896:38:000000000-B4D98:1:2111:7715:5091 1:N:0:175
TACGTAGGTGGCGAGCGTTATCCGGAATTACTGGGTGTAAAGGGTGTGTAGGCGGGACTTCAAGTCAGATGTGAAAATTGCGGGCTCAACCCGCAACCTGCATTTGAAACTGAGGTTCTTGAGAGTCGGAGAGGTAAATGGAATTCCCGGTGTAGCGGTGAAATGCGTAGATATCGGGAGGAACACCAGTGGCGAAGGCGATTTACTGGACGACAACTGACGCTGAGACACGAAAGCGTGGGGAGCAAACA
+
AAAAAFFBDFAFCEE?A2AAAGGEGGAEHEDGBAA3AABDGHHGGAAEEFG3GE@/EEFGFHFGGG4F3FFB?GFBFFFFFEECGGHFGHHGCC/BDFHGGHHHHHFFGHFDGGECCFFGGFHFGGHGGCGGGGHH0;GFCFGHHHHHG@-;;:;;;;;99CFFBFC;ABEBFGFEC@;@BFFFFFFFFBFFFFDDFFFFFFFFFFFFFFFFFF@DEFFFFFDDFB.9/BBD;D?ABAA?@DDADDFFFFA
@M03896:38:000000000-B4D98:1:2111:7738:5107 1:N:0:175
TACGTAGGTGGCGAGCGTTATCCGGAATTACTGGGTGTAAAGGGTGTGTAGGCGGTACTTCAAGTCAGATGTGAAAATTGCGGGCTCAACCCGCAACATGCATTTGAAACTGATGTTCTTGAGAGTCGGAGAGGTAAATGGAATTCCCGGTGTAGCGGTGAAATGCGTAGATATCGTGAGGAACACCAGTGGCGAAGGCGATTTACTGGACGACAACTGACGCTGAGACACGACAGCGTAGGGAGCAAACA
+
11>1>CCAF@ABA?1A000AEGHEAE?FG1E2BA/AAEGD22B/B/AEGD11FA>//BBBBBF2BFD@FHFFDDEFD111B?>/>EGEGFHG/>>/C0BBGDGBGFFB1F?FG2122@@G?D1/??F//>-<..F1F1DB1<DGFHHGA-<<;;;;--;-.0;C0;;CE?9000;9/9BE.9BFFG?..;9/;9@=--;-@-E-BFFBF/-@-9-;A/9B/9----99F-BA=-9-------9/9-ABF?-
@M03896:38:000000000-B4D98:1:2111:20919:6674 1:N:0:175
TACGTAGGGTGCAAGCGTTAGGCGGAATCACTGGGCTTAAAGCGTGTGTAGGCGGATCGTTAAGTGCCTTGTGAAATCCCACGGCTTAACTGTGGAACGGCTGGGCATACTGGCGGTCTTGAGCCATCTAGGGGCGACTGGAACAAACGGTGGAGCGGTGAAATGCGTAGATATCGTTTGGAACGCCAATGGTGAAAACAGGTCGCTGGGGATGAGCTGACGCTGAGACCCGAAAGCCAAGGGAGCAAACG
+
ACBAAFFCBFBAFGFCA2EAFCGEFGGGH5CGFFGGHHHHHHHGGDEHHGFBGFGEEFEGHHGHHHGGHHGHHHHHHHGGHHC>EEGHHGDFHFFFHGFECCC?A?2FFGFFHHG<>ACG1<BFGFGFFD<FGGG?GDCAGGHHFFFGAADED.;;-;::;CFFFC;99@AFFFFEBAE.ABFF.AD.@0BF;:FFFFFAFF;BBF.9CFAEFA0;0:0:BDDA..99F.;--;B.:A//;AD..;EFF..
@M03896:38:000000000-B4D98:1:2111:20936:6678 1:N:0:175
TACGTAGGGTGCAAGCGTTAGGCGGAATCACTGGGCTTAAAGCGTGTGTAGGCGGATCGTTAAGTGCCTTGTGAAATCCCACGGCTTAACTGTGGAACGGCTGGGCATACTGGCGGTCTTGAGCCATCTAGGGGCGACTGGAACAAACGGTGGAGCGGTGAAATGCGTAGATCTCGTTTGGAACGCCAATGGTGAAAACAGGTCGCTGGGGATGAGCTGACGCTGAGACACGAAAGCCAGGGGAGCAAACG
+
>1>>A111AFAABB1F11AAF0GAEEAFG1EGB0FGHHFGAFGFGAEHHGFFHEGEEGEGGHFFFHFHHHFGHHD1BFFFGHGCGCEBGGGHHFEDFFE<CCC/?F0CFGHGHHGCC>?>1<GGH0DFGBF1GGG-@AC:::CCCC9A;;9;C.99-:9:9;CBFCA;9@FF/9;99EFB?BFFBF@?@FFFFEFEBBFE-E9B>>;-;B--AA/9BBB/---9-999/-9--AB:/;--:-=9-AAFF?-
@M03896:38:000000000-B4D98:1:2111:13091:10338 1:N:0:175
GACGAGCCACACAAACGTTATTCGGAATTACTGGGCTTAAAGGGCGCGTAGGCGGCGCGGAAAGTTGGGTGTGAAAGCCCTCGGCTCAACCGAGGAATGGCGCCCAAAACTACCGTGCTGGAGGAAGACAGAGGTGAGCGGAACTCAGGGTGGAGCGGTGAAATGCGTTGATATCCTGAGGACCACCGGTGGCGAAAGCGGCTCACTGGGTCTTTTCTGACGCTGATGCACGAAAGCTAGGGTAGCGAACG
+
AAA3AABDFF?A2FCA24AFAFHFBEFF3D5GFBGBAFHHHG3A2AEEEFG?GEEEEEEF/>@F4BDCEEEG/FGHFGHGFFGGFFDFHGH@/@C/0<C1FAFGC?CG.GGHF<CE.AEFCCC..;GAFHHHFEGGGGFF-;9AFFGFG./;-..;99;;AFFF/B.;A-ABFBBBF/BF?B.A.AAA@@D.;@BDCDFD-@=AFFFF.ABFFFB9BFB/B.;DADF///9;AD9A/9BFFE/;./-@-B@
@M03896:38:000000000-B4D98:1:2111:13084:10356 1:N:0:175
GACGAGCCACACAAACGTTATTCGGAATTACTGGGCTTAAAGGGTGCGTAGGCGGCGCGGAAAGTTGGGTGTGAAAGCCCTCGGCTCAACCGAGGAATGGCGCCCAAAACTACCGTGCTGGAGGAAGACAGAGGTGAGCGGAACTCAGGGTGGAGCGGTGAAATGCGTTGATATCCTGAGGAACACCGGTGGCGAAAGCGGCTCACTGGGTCTTTTCTGACGCTGATGCACGAAAGCTAGGGTAGCGAACG
+
ABAABDBCBF?AEEG424FBCGGGGFFGHFDGFGGGHHHHHHGGHFGGGFEEHFG?/EEE@EEFFHBFCAEEFHHHHFGHHHGDFGGFGHHGGBBDFGFGH@?>CD>FGHGHFGDEEEEFCGHGGHHFHHHHHGFEHHG?;;@BBFFFFF/:9.;=9;;;;BFFBFA;DAFFFFFFFBBFEFFFFFFFDCFFFFDFADFDCDCFFFFFBEFFFBFFFFFFFFFFFFFFFBBAADFFFFFFFFFFEF@D-@:
@M03896:38:000000000-B4D98:1:2111:19959:13704 1:N:0:175
GACGTAGGGCGCGAGCGTTGTCCGGATTTATTGGGCGTAAAGAGCTCGTAGGCGGCTTGTCGCGTCGACTGTGAAAACCCGTGGCTCAACCATGTGGTCTGCAGTCGATACGGGCAGGCTAGAATTCGGTAGGGGAGACTGGAATTCCTGGTGTAGCGGTGAAATGCGCAGATATCAGGAGGAACACCGGTGGCGAAGGCGGGTCTCTGGGCCGATATTGACGCTGAGGAGCGAAAGCGTGGGGAGCGAA
+
ABAABCFBCCDBGGE??2EEEGFEEGGGHBGHFBGGFGGGHHHHHFGGEEFGHGGCCEEHB?FEEECEEGGGHHHHGFDFGDFCGHHEGHHGHFFHG0FHHDGGGG?FFE@FEAC?AAGGHHHHHHGEHEHGGGGGGFFGFAFGGGGGG0C:C.=;;=;;;;FF;BBADAF=FBBFBFFFEDFFFFFFFFFFFF;>ACFFAFFFFFFFFFFAFF-@DFFFB9AFFDFFFFFFFFFFFFFDFFFFFFB@BC
@M03896:38:000000000-B4D98:1:2111:27933:16558 1:N:0:175
TACGTAGGGGGCGAGCGTTATCCGGAATGATTGGGCGTAAAGCGCGCGCAGGCGGCCGCTCAAGCGGGACCTCTAACCCCGGGGCTCAACCCCGGGCCGGGTCCCGAACTGGGCGGCTCGAGTGCGGTAGGGGAGAGCGGAATTCCAAGTGTAGCGGTGAAATGCGCAGATATTTGGAAGAACACCGATGGCGAAGGCAGCTCTCTGGGCCGTCACTGACGCTGAGGCGCGAAAGCCGGGGGAGCGAACAG
+
ABAAAFFCBBCDGGC2A2EAFGDEEEEFGGHHGGHGGGGGHHHGGFGGGEE@EEEGCCGG<C?DGDGGGCAHHHHHFHHGGGGGGGHHHHHGGCAAF?CBD9AEGGFFFFFFFFFFFFFD@DFFFFFDFFFFFFAD?EFFFFEFFFB;F00:;;;;-;;;BFFFFDDFFFFFFFFFFFFFFFFFFFDCFFFF=DAFFEFFFFFFFFFBB;.@FFFFFFFFA.DFDFFFFFC@DF?FFFFFFF9@DCF;BF/
@M03896:38:000000000-B4D98:1:2111:27949:16567 1:N:0:175
TACGTAGGGGGCGAGCGTTATCCGGAATGATTGGGCGTAAAGCGCGCGCAGGCGGCCGCTCAAGCGGGACCTCTAACCCCGGGGCTCAACCCCGGGCCGGGTCCCGAACTGGGCGGCTCGAGTGCGGTAGGGGAGAGCGGAATTCCAAGTGTAGCGGTGAAATGCGCAGATATTTGGAAGAACACCGATGGCGAAGGCAGCTCTCTGGGCCGTCACTGACGCTGAGGCGCGAAAGCCGGGGGAGCGACCAG
+
BBBBBFFBBBBDECE?EAEAFGDAEEAFGHHHFFAGEGGFFGHGGEEEEFGGGF/ECCGC<??GFDGCGC>FGGEFGHHGGCGDCGHGHHHAACDAGABDG.9EADBFFFF/;AB@;BDF@DBEFF;ADFFF?D@.AADFA9AFFFFBF//9/;;9-;9.;:BFF?;9B-FBFFFFB//B.;9BFFC-@DDFFF@BFFFDFFFFFFB;;AABFF;AFFEFDFFF?FFFFFF@9-AFFFAC;F@DFDD-@D?
@M03896:38:000000000-B4D98:1:2111:27921:16573 1:N:0:175
TACGTAGGGGGCGAGCGTTATCCGGAATGATTGGGCGTAAAGCGCGCGCAGGCGGCCGCTCAAGCGGGACCTCTAACCCCGGGGCTCAACCCCGGGCCGGGTCCCGAACTGGGCGGCTCGAGTGCGGTAGGGGAGAGCGGAATTCCAAGTGTAGCGGTGAAATGCGCAGATATTTGGAAGAACACCGATGGCGAAGGCAGCTCTCTGGGCCGTCACTGACGCTGAGGCGCGAAAGCCGGGGGAGCGAACAG
+
>3>3>@B33>?>AE?E222AFGGAAA0FBFDGFFGFEEEEFGHGGCGCE/>>E/EED/BBB/?DG?@?<@DHHHF1<<GGGCDC:CHFHFHGG--9B@-?-9ACFGFBBEB/.;BBB?D@@DFFFB>9A.9AD?;ADE@9=-9BFF//;/9/;;;9-.-.9/9BBAABBB/99/;;///B.BBFF;;-@..9-9@-;;..AFFFFFF/9;.;@?ADFEBF..;9.9AEBBBB-@DF.=-@B=;BF---;9/
@M03896:38:000000000-B4D98:1:2111:27144:18049 1:N:0:175
TACGTAGGTGGCAAGCGTTGTCCGGAATTATTGGGCGTAAAGCGCGCGCAGGCGGTCCTTTAAGTCTGATGTGAAAGCCCACGGCTCAACCGTGGAGGGTCATTGGAAACTGGGGGACTTGAGTACAGAAGAGAAGAGTGGAATTCCACGTGTAGCGGTGAAATGCGTAGAGATGTGGAGGAACACCAGTGGCGAAGGCGACTCTTTGGTCTGTAACTGACGCTGAGGCGCGAAAGCGTGGGGAGCAAACA
+
ABAAAFFCFFCFBGEA?2EECGFEAEEFHDFGFGGFEFGGHHHGGCGFGEGCEGGEGGHHHHHDFHHHHHGHHFHGHFHHHGGFGGGGGHHGFGDGHGFDGHHHHHHHHHFDGHGGGCGHGFHHHHHHHHGGHHGCFHCFCCFGHHHFH..;;;;<-;;;.CFGGFECEFGGEFFGGEBEBDFFFFFFFFFFEFFFFFEFFFFFFFFFFFBFFFFFFFFFFFDDADFAEDBABD9ABDFFFFCECDEFFF9
@M03896:38:000000000-B4D98:1:2111:27160:18058 1:N:0:175
TACGTAGGTGGCAAGCGTTGTCCGGAATTATTGGGCGTAAAGCGCGCGCAGGCGGTCCTTTAAGTCTGATGTGAAAGCCCACGGCTCAACCGTGGAGGGTCATTGGAAACTGGGGGACTTGAGTACAGAAGAGAAGAGTGGAATTCCACGTGTAGCGGTGAAATGCGTAGAGATGTGGAGGAACACCAGTGGCGAAGGCGACTCTTTGGTCTGTAACTGACGCTGAGGCGCGAAAGCGTGGGGAGCAAACA
+
ACAAAFFBFFCFFFFC?2EECGFBEEEFHBGHHGFHGGGGHHHGGEGGGEE?EFGE>EHHHH@GHHHHHHGHHE44BEFGGGGFGGGGFGGBDFCAGDCDHFHGHH1DFGFFGGGCG@GHGFFGBHHHHGHGGFCBGHFFCGHGHHCCH..;=:<;;;;-:CFFBFA;;?AB0;;CFGFG?DFFFFFEFBFFE>@=BFFF;CFFFFFFFFFFFFFFFFFBBFADFF.:EDFFFFFFFFFFFFFAADEB/A;
@M03896:38:000000000-B4D98:1:2111:27134:18064 1:N:0:175
TACGTAGGTGGCAAGCGTTGTCCGGAATTATTGGGCGTAAAGCGCGCGCAGGCGGTCCTTTAAGTCTGATGTGAAAGCCCACGGCTCAACCGTGGCGGGTCATTGGAAACTGGGGGACTTGAGTACAGAAGAGAAGAGTGGAATTCCACGTGTAGCGGTGAAATGCGTAGAGATGTGGAGGAACACCAGTGGCGAAGGCGACTCTTTGGTCTGTAACTGACGCTGAGGCGCGAAAGCGTGGGGAGCAAACA
+
AAAAAF?AFF1B1FAA11E0AFGEAEEFHDFHFFFFEEGGGFBECEGEEE@EEEEEEGHHHHFF@GFHHHFGHHHDGGGHEGEEEECGGHHG<<@///>C@GF1F1>GHHD=CA--=:;:<;GHHHHBGHFH.;B/9A0;;CFFGGGGG..=;;;;;9;9;BFFBB:;9@EF/B;;BFFFBBFFFFFA9BFB9@?@?FF>-@@BFFB9BEFFFFEFFFFFF-AB-;9AE-;9>@@BFB9A@@@E;:AFFF-
@M03896:38:000000000-B4D98:1:2111:14481:18274 1:N:0:175
TACGAAGGGGGCTAGCGTTGTTCGGAATTACTGGGCGTAAAGCGCACGTAGGCGGACTATTAAGTCAGGGGTGAAATCCCGGGGCTCAACCCCGGAACTGCCTTTGATACTGGTAGTCTCGAGTCCGGAAGAGGTGAGTGGAATTCCGAGTGTAGAGGTGAAATTCGTAGATATTCGGAGGAACACCAGTGGCGAAGGCGGCTCACTGGTCCGGTACTGACGCTGAGGTGCGAAAGCGTGGGGAGCAAACA
+
ABAAABAAA@DAEGFE22E2AGHECDFFHGFHFBFFEFFGGHHGG?EE1B11GFGGEEGHHHHFGHFF20EEGHFHFGGHGGEGDGHGFGGCD@@@<>GFGCF<GGBGFHGFG1FFHFGDCGGHHFDFGGGHFHHCCGC0CGHHHGHB;9.;;0;0;9;;CFFFB;;=CFGGGGFFCFFFFDFFFFF?FFFFEDAACDEFFF=ABBB;;BBF@-;@;FFFFFDF..AEFFFBDDADFB;A>-DFFA.BFF9
@M03896:38:000000000-B4D98:1:2111:14473:18294 1:N:0:175
TACGAAGGGGGCTAGCGTTGTTCGGAATTACTGGGCGTAAAGCGCACGTAGGCGGACTATTAAGTCAGGGGTGAAATCCCGGGGCTCAACCCCGGAACTGCCTTTGATACTGGTAGTCTCGAGTCCGGAAGAGGTGAGTGGAATTCCGAGTGTAGAGGTGAAATTCGTAGATATTCGGAGGAACACCAGTGGCGAAGGCGGCTCACTGGTCCGGTACTGACGCTGAGGTGCGAAAGCGTGGGGAGCAAACA
+
AAAA>AAA@D2>AGFG22E222GBEECFHGFFCBEFFFEGGHHGG0EF1BC?GEEFEEFHHHEFGHFHEBEEGHHGGGFGGGEFGGHHHFHCB/@DGAFFGHGDGHEHHHFDG1FFG>FDCGGHHHGCGGGFHHHHGGC0;CGGHHHB;;99;;;0;=;;;FGGGC.;FGGEFFBFG.;DFFFFFFFEFFFFEA@=DAA>FA=DBBFFFFFF;@>DDFFFFFFFDFF;FFFFADCFFFFFFFFFFDEFFF?
@M03896:38:000000000-B4D98:1:2111:3341:19852 1:N:0:175
TACGGAGGGTGCAAGCGTTAATCGGAATTACTGGGCGTAAAGCGCACGCAGGCGGTTTGTTAAGTCAGATGTGAAATCCCCGGGCTCAACCTGGGAACTGCATCTGATACTGGCAAGCTTGAGTCTCGTAGAGGGGGGTAGAATTCCAGGTGTAGCGGTGAAATGCGTAGAGATCTGGAGGAATACCGGTGGCGAAGGCGGCCCCCTGGACGAAGACTGACGCTCAGGTGCGAAAGCGTGGGGAGCAAACA
+
ABBBAABCCBAAFGFA22EAABGFEFGGHGFFFBFFEEGGHHHGGCGEGE?CFGGGFGEHGGHHGHFHHHHHHHHHHHHHGGEGEGHGHHHHFGEFGFGFGHHHHHHHHHGGHHHHGGGHGFHHHHGG?CFGHHFGGFFFFFFFFFFFFF/;;;;;;;;;;BFFFFA;AFFFEFFFFFFFFFFFFFFFFBFFFDFFFFEAFFFFFFCAFFFFF;DAFFFFFFFFFFFFFF;@AAFFFF.DFFFFFDEFFF.
@M03896:38:000000000-B4D98:1:2111:3357:19865 1:N:0:175
TACGGAGGGTGCAAGCGTTAATCGTAATTACTGTGCGTAAAGCGCACGCAGGCGGTTTGTTAAGTCAGATGTGAAATCCCCGGGCTCAACCTGGGAACTTCATCTGATACTGGCACGCTTGAGTCTCGTAGAGGGGGTTAGAATTCCAGTTGTAGCGGTGAAATGCGTAGAGATCTGTAGGAATACCGGTGTCGAAGGCGGCCCCCTTGACGAAGACTGACGCTCATGTCCCAAAGCGTGGGGAGCAAACA
+
>AA11>1>1>1>BGFF00EAAFGF0FGFHFDED2ADBFEGHHFEE?EAEE//B//EEEEHHH21GHF1GHFH1GBGHHHHGE/>>@GF1FFG0B/0BFB1BFBGF1FGFHH>1GGE/>?FFFFHHHF0/?/.1>.<---<<DDFHFEC:0:;;;:;:-:-.;;B0;;;.-:;00;;CF009CF0FGG9-9;9BBFE9-:9---;@@@--9/9;-A-;9;9;----9/9B///;9-;----9----;;99A9
@M03896:38:000000000-B4D98:1:2111:3333:19868 1:N:0:175
TACGGAGGGTGCAAGCGTTAATCGGAATTACTGGGCGTAAAGCGCACGCAGGCGGTTTGTTAAGTCAGATGTGAAATCCCCGGGCTCAACCTGGGAACTGCATCTGATACTGGCAAGCTTGAGTCTCGTAGAGGGGGGTAGAATTCCAGGTGTAGCGGTGAAATGCGTAGAGATCTGGAGGAATACCGGTGGCGAAGGCGGCCCCCTGGACGAAGACTGACGCTCAGGTGCGAAAGCGTGGGGAGCAAACA
+
BAABCCCCBAABFGE4E2EA2BFFEFFGHFFHCFFGGF2EGGHGG?EEGEE?EEGEGGGHGHDGGHFHHGHGHHHHGHHHGGCGEGHHHHHHFGGHHFHHHHHHHHEHHH?GFGH2FFGHGFHHHHFHCEGFHF.<@CCDEFFFFFFFFF/B;;;;9;:;9FFFFFDDFDFF/;BFFFBFFBFFBFFFFFFFFFFFFFFFFFFCFFFFFFFFF-AAFFFFFFFFF?/BBFFC?-9A9D..@BFECBEFFF.
@M03896:38:000000000-B4D98:1:2111:11558:20371 1:N:0:175
TACAGAGGTCTCAAGCGTTGTTCGGATTCATTGGGCGTAAAGGGTGCGTAGGTGGTGACGCAAGTCTGGTGTGAAATCTCGGAGCTTAACTCCGAAAATGCACCGGATACTGCGTGACTCGAGGACTGTAGAGGAGATCGGAATTCACGGTGTAGCAGTGAAATGCGTAGATATCGTGAGGAAGACCAGTTGCGAAGGCGGATCTCTGGGCAGTTCCTGACACTGAGGCACGAAGGCCAGGGGAGCAAACG
+
ABABBFFBFFFFFGFDA2EAEGGEFGGGHDGHGHHGGGGGHHHGHFGGGEEFDGGAFHGEEE>EGHFFGHHHGHHHFFFGHGGGGHHHGFHHHAE?EEFFHHFHGGCGGHFFEFDDGCFF?F?C?H?=FGHHFGHFFHGA>CFFGGBFFD.<<<===<=<=GGHDD;;CEGHHHHGGFGFGFFGGGGGGGGFFGGDGGEADDFFFFFFBFEB.FFFFFFFFEFFFFFAFF?AADDDFFFFFFFFFDFFFFD
@M03896:38:000000000-B4D98:1:2111:11545:20384 1:N:0:175
TACAGAGGTCTCAAGCGTTGTTCGGATTCATTGGGCGTAAAGGGTGCGTAGGTGGTGACGCAAGTCTGGTGTGAAATCTCGGAGCTTAACTCCGAAAATGCACCGGATACTGCGTGACTCGAGGACTGTAGAGGAGATCGGAATTCACGGTGTAGCAGTGAAATGCGTAGATATCGTGAGGAAGACCAGTTGCGAAGGCGGATCTCTGGGCAGTTCCTGACACTGAGGCACGAAGGCCAGGGGAGCAAACG
+
>AAAAFBAFCFFFGCD22EAEGGEEFGGHBGHFGHFEEEGGHHGHFGGFEEDBFEAEGGAEE>@GGBGFFHFFFFHFFGHGGFGGFHHFFHHH/EEEEHHHHGHE/EGGHBFFDE/ECFFFGCDCHCFFDBHDFGDHHG.>>>FGFBDF..<<<===<=<DGFH0B;;CCFHEGGECAFEFFFFGGGF?FGGGGACGDCB-9@AFFFBBFEFDFFFFFFFFFFFBFF;A?AADDD9EEFF?DDD-9AF/;:
@M03896:38:000000000-B4D98:1:2111:19034:22909 1:N:0:175
GACGAGCCACACAAACGTTATTCGGAATTACTGGGCTTAAAGGGTGCGTAGGCGGCGCGGAAAGTTGGGTGTGAAAGCCCTCGGCTCAACCGAGGAATGGCGCCCAAAACTACCGTGCTGGAGGAAGACAGAGGTGAGCGGAACTCAGGGTGGAGCGGTGAAATGCGTTGATATCCTGAGGAACACCGGTGGCGAAAGCGGCTCACTGGGTCTTTTCTGACGCTGATGCACGAAAGCTAGGGTAGCGAACG
+
AAAABCBCFFCAEFG4E4GBFGFFGGFGHFFHFFHFHHHGHHHGHFGGGEEDHEEE/FEECEEFBGBGFEFGGHHHGHHHGHCGGGGGHHHGG@DDGFFGH@CDGGFGHHGHFGGCEEEFCCCDDHFHHHHGGECGFHGGBBFBFFFFFF/9:.;;=;;;;;FFBF:;A;AFFFFFFB:BAF:FFFFFFDCFFFFFFFFFAFFFFFFFFFFFFFFFFFFBFFFFFFFFFF0;AD?9BBFFFFFFAB;:-@@
@M03896:38:000000000-B4D98:1:2111:19040:22928 1:N:0:175
GACGAGCCACACAAACGTTATTCGGAATTACTGGGCTTAAAGGGTGCGTAGGCGGCGCGGAAAGTTGGGTGTGAAAGCCCTCGGCTCAACCGAGGAATGGCGCCCAAAACTACCGTGCTGGAGGAAGACAGAGGTGAGCGGAACTCAGGGTGGAGCGGTGAAATGCGTTGATATCCTGAGGAACACCGGTGGCGAAAGCGGCTCACTGGGTCTTTTCTGACGCTGATGCACGAAAGCTAGGGTAGCGAACG
+
33A>AD@DFF?AAAFA24BB4DGB4EFGHDFDEAAFGH3FDHHGHFEEGAE?GEE>EEEE@>EHFHBFEFEEEGDGHGGHHHGDFEFFHHHGGCGGCFB?G@DDGEHGHH<GC<DCGEEF<CCC.;FFHHGGFGFEHHGC;=-:9FFB:C/:;.;;-9;-;BFF//;;;-.BFFFFFEFFAFBF9FD?B@=DABB-@9FD-B@99B/:BABBFBFBBBFBFA:DDDBB99/;9A.A/;FFAE/;99@>-9@
@M03896:38:000000000-B4D98:1:2111:4738:23570 1:N:0:175
TACGTAGGGGGCGAGCGTTATCCGGATTCATTGGGCGTAAAGCGCGCGTAGGCGGCCGCCTAAGCGGAACCTCTAATCCCGGGGCTCAACCTCGGGCCGGGTTCCGGACTGGGCGGCTCGAGTGCGGTAGAGGCAGGCGGAATTCCCGGGGTAGCGGGGGGATGCGCAGATATCGGGAAGAACACCGATGGCGAAGGCAGCCTGCTGGGCCGCCACTGACGCTGCGGCGCGGAAGCTGGGGGGGCGGACCG
+
AAAAAFF@ABDDEAA222AAFFGEA1EEHDGHB3ABEGGGDHHGG@EG@EEEHEEFFCGGDAFBGDGCDCFHHHH1@GFHGGG@CFHGHFCCGE?CFCCFB.9C:EB.@9E.AGGF;CF@@DBAFFD9ADF/BAAD-9-;-99BBFFAB--;.;/99--9-9;..-99-9B/F99--;>A./;/;A---;.9--9-.A..9E..9/9/9;.-9@@A/;/9.....--9@DA--9..9F.D;--;---9---
@M03896:38:000000000-B4D98:1:2111:4759:23580 1:N:0:175
TACGTAGGGGGCGAGCGTTATCCGGATTCATTGGGCGTAAAGCGCGCGTAGGCGGCCGCCTAAGCGGAACCTCTAATCCCGGGGCTCAACCTCGGGCCGGGTTCCGGACTGGGCGGCTCGAGTGCGGTAGAGGCAGGCGGAATTCCCGGTGTAGCGGTGGAATGCGCAGATATCGGGAAGAACACCGATGGCGAAGGCAGCCTGCTGGGCCGCCACTGACGCTGAGGCGCGAAAGCTGGGGGAGCGAACAG
+
ABAAAFFBACBDFFE?A?EAGGDBAEEGGDEFDFFGEEGGHHHGGEGGFE?EHEECEBDGADGFHCGGGCFGHHFHGHGGGGGGGGHFCGHHHEADGCCGG.;FFG?EDBEGGGGFFCFBCABEFFFDDFFFFAEF@D->@CFFFFFAC=>:/;9;-9;;AFFF;AA>CABBB;:9:==DA:FFFD9-::DF>@@ADEFFFFFFF//BDEFAB@DF/:BF.A.9.:AEB9;-;@9FFFFD>=-CDA-@D;/
@M03896:38:000000000-B4D98:1:2111:7344:23645 1:N:0:175
TTAGAAACCCGGGTAGTCAGGCTGACTGACTTAGTCTCCATCTCGTATGCCGTCTTCTGCTTGAAAAAAAAAAATGCAAACTACTTCACATCCTTCGAACCATACCACTAAGAAATAACGATAAAACAGACTTCGACAGCCATAATACCTTACATACGTAATACACTAGTGCTAGCTGCATACAACACAGCATGATCTGCGAAACACAATGATTTGGATATATCAATGTATATAAAACATCGTCAGTATGA
+
BBBABFDFFAD?EEE24G5BBFGG4GHHBBGGDFEBGHHGHFHFAFBFFEGEBAEFBFF5DG3BBB5BEF/>>/133433133334443443334B//0?/03322222222232?332/////222/220111////>/.01111111<111111<.00.<00000/0000000/00//00000/::.../000000;0-----/...00000000/9009////////////////9//...9./////
@M03896:38:000000000-B4D98:1:2111:22109:23773 1:N:0:175
GACGTAGGGCGCGAGCGTTGTCCGGATTTATTGGGCGTAAAGAGCTCGTAGGCGGCTTGTCGCGTCGACTGTGAAAACCCGTGGCTCAACCATGTGGTCTGCAGTCGATACGGGCAGGCTAGAATTCGGTAGGGGAGACTGGAATTCCTGGTGTAGCGGTGAAATGCGCAGATATCAGGAGGAACACCGGTGGCGAAGGCGGGTCTCTGGGCCGATATTGACGCTGAGGAGCGAAAGCGTGGGGAGCGAA
+
3>AAAAFA@FBDEEGA22EAFFHEEEGGHBFDDFFBEAEFDAGHFBGE>EF?GEF>/>EFB??/>E?EE/EGGHHFDFGGGGG>><GFGHHGHHBD?0?FF?GFFGAF>C<.<<A?.<EGHFFHGHC:;CGAECA.@DEFC;CFGFFGG09;::;;9;;;;;BFBBBAA;-:/:/BBB9BEDFFF;FDC@BADA-=--.;-;-@@.FBFFFEFA9:@FFBB99AFFF?A/AED->A.;A;A=@DF-.:@D
@M03896:38:000000000-B4D98:1:2111:22108:23791 1:N:0:175
GACGTAGGGCGCGAGCGTTGTCCGGATTTATTGGGCGTAAAGAGCTCGTAGGCGGCTTGTCGCGTCGACTGTGAAAACCCGTGGCTCAACCATGTGGTCTGCAGTCGATACGGGCAGGCTAGAATTCGGTAGGGGAGACTGGAATTCCTGGTGTAGCGGTGAAATGCGCAGATATCAGGAGGAACACCGGTGGCGAAGGCGGGTCTCTGGGCCGATATTGACGCTGAGGAGCGAAAGCGTGGGGAGCGAA
+
>AAAABFABCDDGGE?A?EAEGFEEGGGHBGGFFGGGGGGHHHHHGGGGFCEHFGCEEEGB?GEEGCEEEFGHHHHGCCDFDDGGHHGGGHGHFFFF0?FG?FFGG?<FG@FGAC?DCGHGHHHHHGEGEHGGGE?GGEFF;CFGGGGG09;;.;;;;;==CFFBBBDF;F=FBFFBFFFFADFFFFFFFFFFA9CFFDFFFFFFFFFFFFAEDDFAFFFB:.DFDFFFFFFFF;CFFFFFFFFFFBAFD
@M03896:38:000000000-B4D98:1:2112:7949:5604 1:N:0:175
TACGTAGGTGGCGAGCGTTATCCGGAATTACTGGGTGTAAAGGGTGTGTAGGCGGGACTTCAAGTCAGATGTGAAAATTGCGGGCTCAACCCGCAACCTGCATTTGAAACTGAGGTTCTTGAGAGTCGGAGAGGTAAATGGAATTCCCGGTGTAGCGGTGAAATGCGTAGATATCGGGAGGAACACCAGTGGCGAAGGCGATTTACTGGACGACAACTGACGCTGAGACACGAAAGCGGGGGGAGCAAACA
+
AAAAAFFAFFBF2AEAAAEGGGHG?EEGHGHHGGHHDGHHFFHGGFEFHHG3BAFGFGHHGFFDFHBGHHHGEHHEEBGBFEGEDGHHFHHGFBCFGFGHHBHHHHHHHHFGBFCGHHGGBFG.1<>A<@@CG.CGH0CCGFHHGFHHGGCFE;9CD-9-;FGGCF;;9@EGGEFGF;>D;DFFFFF?.//BEF;B-;A--;;AFF9/99;DFFACEFFF/.AAAA.;/.:A@;A9BA---;B--9;BF?.
@M03896:38:000000000-B4D98:1:2112:7965:5625 1:N:0:175
TACGTAGGTGGCGAGCGTTATCCGGAATTACTGGGTGTAAAGGGTGTGTAGGCGGGACTTCAAGTCAGATGTGAAAATTGCGGGCTCAACCCGCAACCTGCATTTGAAACTGAGGTTCTTGAGAGTCGGAGAGGTAAATGGAATTCCCGGTGTAGCGGTGAAATGCGTAGATATCGGGAGGAACACCAGTGGCGAAGGCGATTTACTGGACGACAACTGACGCTGAGACACGAAAGCGTGGGGAGCAAACA
+
>AA>AFFBFBAFFCEE?AEEFFGEAEEGHFFHGGHHEGHGHHHGFFGGHHGBFAEG/EFHGBBGGHFFFHHDFGF4B4F3GEGGFGHHHHHGGCC/BFGFGHHHHGGFGHGGFCFGHHHHFFFFFCFAADDFGDCC<CCHFFHHHHFHGG?DE;;;@ACBEGGGCFC;ADEGFGFECCF;FDFFFFFFAFF/;;;D;DFFFFFFFFBB/9A@F@F@EBFBFDFF.:.BFFFA@DDFFDAD;AA.9.AFFF9
@M03896:38:000000000-B4D98:1:2112:7944:5629 1:N:0:175
TACGTAGGTGGCGAGCGTTATCCGGAATTACTGGGTGTAAAGGGTGTGTAGGCGGGACTTCAAGTCAGATGTGAAAATTGCGGGCTCAACCCGCAACCTGCATTTGAAACTGAGGTTCTTGAGAGTCGGAGAGGTAAATGGAATTCCCGGTGTAGCGGTGAAATGCGTAGATATCGGGAGGAACACCAGTGGCGAAGGCGATTTACTGGACGACAACTGACGCTGAGACACGAAAGCGTGGGGAGCAAACA
+
ABAAAFFCFFCFGGEAEAEEGGGEFEGGHHHHHHHHGGHHHHHGHFEFHHGEGEFGEEHHBB@BFGFGHHGHHHHHF4F3FFGECFHHHGHGGCC/C?FGHHHHHHEGHHGGD1FGHHHHHFGGEGGFCGGGDGHFHGHGGCHHHHHGGGCGFCCFAAC?EFGGBFACDGGGFGGGFFFFFBFFFFFF?BFFEF9@DFECAFFFFFFFFFADCFAAEFFFFFD9?.ABFF:A@ADFFFFFFADFFFEFFFF
@M03896:38:000000000-B4D98:1:2112:7957:5643 1:N:0:175
TACGTAGGTGGCGAGCGTTATCCGGAATTACTGGGTGTAAAGGGTGTGTAGGCGGGACTTCAAGTCAGATGTGAAAATTGCGGGCTCAACCCGCAACCTGCATTTGAAACTGAGGTTCTTGAGAGTCGGAGAGGTAAATGGAATTCCCGGTGTAGCGGTGAAATGCGTAGATATCGGGAGGAACACCAGTGGCGAAGGCGATTTACTGGACGACAACTGACGCTGAGAAACGAAAGCGAGGGGAGCAAACA
+
>AAA>FFBFBABAA2A2AAE2GGEEEGGGDGGDFFGEGHHFCHGHGGGHHHBGEEF/>BFBFGHFGDHFHFBGHFH?4B3F/EECGHGGHHGBBCCDHEFHGFHHHGFFHHGEBFCGGFHHEFA1<>>AD-@DFCCDFCCGHCGHHHHF-:@9;=C@AE?AFG00;99;BEFFBF.B>=-BDFFEFFE.9/9A9-;;99-;=;EFF/;/;99@DC;EFFFFFDA...;:/;;.;../;.--9@A9;AFBAF
@M03896:38:000000000-B4D98:1:2112:24585:6729 1:N:0:175
TACGTAGGTGGCAAGCGTTGTCCGGAATTATTGGGCGTAAAGCGCGCGCAGGCGGTCTCTTAAGTCTGATGTGAAAGCCCACGGCTCAACCGTGGAGGGTCATTGGAAACTGGGGGACTTGAGTGCAGAAGAGGAAAGCGGAATTCCACGTGTAGCGGTGAAATGCGTAGAGATGTGGAGGAACACCAGTGGCGAAGGCGGCTTTCTGGTCTGTAACTGACGCTGAGGCGCGAAAGCGTGGGGAGCAAACA
+
AAAAAFFBFDAFFAFAE?ECCFFEFEEFHDGHHHHHGGGGGHHGGGGGGCGGGGGGGEGHHGGGFGFBGFFFGHHFFFGGGFGFFGFHFFHGFHGCGGGDGFFHHHEBGHGFHGCGGFHHHFFDGDFFHHHGCEHFGHHCDCCGHHGFHD?ECCBC?A;AEBFF0;C=EGGGFFFFFFFFDFFFFFAAFFFFEFFAFFFFFFFFFFFFFF/FFFFFFFFFBDDFFDFEFFFAF@=DFF:DFFFEFFAFFF.
@M03896:38:000000000-B4D98:1:2112:24571:6741 1:N:0:175
TACGTAGGTGGCAAGCGTTGTCCGGAATTATTGGGCGTAAAGCGCGCGCAGGCGGTCTCTTAAGTCTGATGTGAAAGCCCACGGCTCAACCGTGGAGGGTCATTGGAAACTGGGGGACTTGAGTGCAGAAGAGGAAAGCGGAATTCCACGTGTAGCGGTGAAATGCGTAGAGATGTGGAGGAACACCAGTGGCGAAGGCGGCTTTCTGGTCTGTAACTGACGCTGAGGCGCGAAAGCGTGGGGAGCAAACA
+
>AAAAFFBFDAFCFFEEAEECGGFFAEFHBGHHGHHFGGGFFHGGGGGGCGGGGGGEEGHFGHFFGEFFEFBGFFBGHGGGEGEEGDFHFHGGHGGGGGGGEHHFHFDFHDDHFCFDCHFGGGGG=GHHHHGGHHGFHHGCCFGHGHGHAAA;CFCBD:AECFG0CC;EFEFBFFFFFFFFDFFFFA9FFFFEFBBFBEFCFFFFFFFFF/BFBFFFFFFFFFFFDFFFFFFFF=AFFADFFFFFDEFBFA
@M03896:38:000000000-B4D98:1:2112:4572:8051 1:N:0:175
TTAGATACCCGTGTAGTCCGGCTGACTGACTTAGTCTCCATCTCGTATGCCGTCTTCTGCTTGAAAACACAAACCAGCCAGAGAAACATCCACAGCACTCAAATGCTAATTAGTGAGCTAACACACTAGAACTCTACGGATGACAGCACTATTATACAACAAATGCTAAGACAACAGTAGGTACATCAGTATGTACGGATCACAGATGGAAGATGATCAATGAATCTGTTCATCACGTGACGTAGCTAATG
+
BBBBAF5BCFBAEF4FE6FECEGFGBGGBGHHFFHGGHGHG5GHAFEGF5FAEEHFBHFBDD31BB53A11B111111?11B1233?3333@33F?21333334434444443B3433B34333//?3333333333/////2222/202<22>@22211/?011111111100..0<1111>111111<<00000....-./00/00:/0/.00000000000000000000000.9....;...000;0
@M03896:38:000000000-B4D98:1:2112:11020:12395 1:N:0:175
TACGTAGGGGGCGAGCGTTATCCGGAATGATTGGGCGTAAAGCGCGCGCAGGCGGCCGCTCAAGCGGGACCTCTAACCCCGGGGCTCAACCCCGGGCCGGGTCCCGAACTGGGCGGCTCGAGTGCGGTAGGGGAGAGCGGAATTCCAAGTGTAGCGGTGAAATGCGCAGATATTTGGAAGAACACCGATGGCGAAGGCAGCTCTCTGGGCCGTCACTGACGCTGAGGCGCGAAAGCCGGGGGAGCGAACAG
+
AAAAAFFCC2DBGEEAAAEEGGGEGEEFGFHHHHHHGGGGHHHGGGGGE@EEGEE@>BCG<??GHD@FFCDHHHG=FFFDGAFGDGHHHGHGGGGAD-@DG.:CFGDDFFFFE?;@ACFFFFFFFFFFFFFFFFBFDEFFFBFFFFFBFFFFFBFDF;;AFFFFBAA@DBBFFFFFFFFFFFFFFDB@FFFFF=AFFFFFFFFEFF/BFFFFFFFFFFFFAADDDFFFFF;;@@DFFFFFFFFDFCB;BDB
@M03896:38:000000000-B4D98:1:2112:11038:12396 1:N:0:175
TACGTAGGGGGCGAGCGTTATCCGGAATGATTGGGCGTAAAGCGCGCGCAGGCGGCCGCTCAAGCGGGACCTCTAACCCCGGGGCTCAACCCCGGGCCGGGTCCCGAACTGGGCGGCTCGAGTGCGGTAGGGGAGAGCGGAATTCCAAGTGTAGCGGTGAAATGCGCAGATATTTGGAAGAACACCGATGGCGAAGGCAGCTCTCTGGGCCGTCACTGACGCTGAGGCGCGAAAGCCGGGGGAGCGAACAG
+
ABAABFFBCABBGGEAA2E1FFGEGEFFHHHHHHHHGGGGHHHGGGGGGEEEFEEE>BCG>?<FGA@CDCDHHHFFF>GFGCGGACHFHFHGGC?DD?GGG.;CFGF@BEFFEE>@>CFFDFFFFFDDDFFFFF;ADA>@D9AFFFF;FBBBF/B@;;;:FBBF;.;:@@FFFFFFFFFFFFFFFDFFFFFFFAFFFE?ADFFFFFB/BEE;DFFFFBFFDADDDF?ACF;-@@?FFFCFCFDFFF=-@FF
@M03896:38:000000000-B4D98:1:2112:23041:13841 1:N:0:175
TACGTAGGGGGCGAGCGTTATCCGGATTCATTGGGCGTAAAGCGCGCGTAGGCGGCCGCCTAAGCGGAACCTCTAATCCCGGGGCTCAACCTCGGGCCGGGTTCCGGACTGGGCGGCTCGAGTGCGGTAGAGGCAGGCGGAATTCCCGGTGTAGCGGTGGAATGCGCAGATATCGGGAAAAACACCGATGGCGAAGGCAGCCTGCTGGGCCGCCACTGACGCTGAGGCGCGAAAGCTGGGGGGGCGAACAG
+
AAAAAF433ADDGGEAC?FGGGHFCFGGFDFGF3EFEGGGGGHGGGEGEGE?G>EEEDGG/?FBGGGBA@FHHGFFGFGHG<C@DCHEHGHHHE.@G?DBG.;CFE?ABB.:9AA9@BF?@D/;FBBADFFEFF?D99@;@@EFFFFD??BAB;B@;99;.///;9A-9@FFFFE?9--.9.:9AF;-@A.9@-B-DE?D.....9;99A.9-;B.;//;..AA...;@>--;-.//99ABB--------/
@M03896:38:000000000-B4D98:1:2112:23026:13849 1:N:0:175
TACGTAGGGGGCGAGCGTTATCCGGATTCATTGGGCGTAAAGCGCGCGTAGGCGGCCGCCTAAGCGGAACCTCTAATCCCGGGGCTCAACCTCGGGCCGGGTTCCGGACTGGGCGGCTCGAGTGCGGTAGAGGCAGGCGGAATTCCCGGTGTAGCGGTGGAATGCGCAGATATCGGGAAGAACACCGATGGCGAAGGCAGCCTGCTGGGCCGCCACTGACGCTGAGGCGCGAAAGCTGGGGGAGCGAACAG
+
AAAAAFFBCCCCGCEA?AEEGGFFEEGGGBGHGEHHGGGGHHHGGGGGGFGFHEGEEBCF<??CHFG?@@FHHGEFGFGGD>DACCHEFFGGHEGGG:CBG.CFGG;CBGEGEE?@BFFFFFFFFFFDFFFFFFAD=DFFF;EFFFFDCFFDE9BCA9;D.9BF;;;:==FFFFFFFA=DFFFFF9@=>FFFFFA>DFFADABFFFFFFFF=DAFFFFFF.?ADFFFFBFF;D9AFFFFDFF-@.:-:-:/
@M03896:38:000000000-B4D98:1:2112:23035:13865 1:N:0:175
TACGTAGGGGGCGAGCGTTATCCGGATTCATTGGGCGTAAAGCGCGCGTAGGCGGCCGCCTAAGCGGAACCTCTAATCCCGGGGCTCAACCTCGGGCCGGGTTCCGGACTGGGCGGCTCGAGTGCGGTAGAGGCAGGCGGAATTCCCGGTGTAGCGGGGGAATGCGCAGATATCGGGAAGAACACCGATGGCGAAGGCAGCCTGCTGGGCCGCCACTGACGCTGAGGCGCGAAAGCTGGGGGGGCGAACAG
+
>AAAAFFCBBCBGGEE??EEGGGGGEGGGFHHHGHGGGGGGHHGGGGGGGGGHCFGEDGGACGFHDDCFCGHHHGGFFGGGFGGDGHGHGHHHGGGG?DBG.;FGGGGGGEEE?ADFFFFFFBAFFFDFFFFFFFF;DCFFAFFFFFFCF;A/BB=C-;@-9FFBAD-BFFFFFECFAADFFFFFFF:BDDFAAFFFEFA.AFFFFFFFFF9@CFF9/BB.:9A...:BFD9:=.:BFFFFF-99>:9-@/
@M03896:38:000000000-B4D98:1:2112:25204:17294 1:N:0:175
CGGATTAGATACCCGAGTAGTCCGGCTGACTGACTTAGTCTCCATCTCGTATGCCGTCTTCTGCTTGAAAAAAAACACAATAACTTAACATATCGCAACACTACGGACGACTTACATTCCGAAGAATCACATGCGACCAACATATACATGATATGAGTATTCCTACTATCGTGTATATCCGTAGCAGATCTGTCTCACTACCACCTCCACTGTCTGATACATTACCACGGCTACTCCACTTCATATCTATA
+
BCCCBCDFFFBBGFE2EA4FEBFEFGGGFFHHHHHHHHHHHFGGHEGHGG?FGEGEEEGGBDBAGFB1BBBB>>>E111?33@3443@344@@@1?///0/3B3/<///////B33@2222////@21?11111///<-...01>11<100000000=00=000000000./..:00000..:..00/0/0000000000//00..;;/;0000000;000000////.---9/////////////9://9
@M03896:38:000000000-B4D98:1:2112:22605:18284 1:N:0:175
TACAGAGGTCTCAAGCGTTGTTCGGATTCATTGGGCGTAAAGGGTGCGTAGGTGGTGACGCAAGTCTGGTGTGAAATCTCGGAGCTTAACTCCGAAAATGCACCGGATACTGCGTGACTCGAGGACTGTAGAGGAGATCGGAATTCACGGTGTAGCAGTGAAATGCGTAGATATCGTGAGGAAGACCAGTTGCGAAGGCGGATCTCTGGGCAGTTCCTGACACTGAGGCACGAAGGCCAGGGGAGCAAACG
+
BBBBBDFBFFFFGFFDA2EECGFEGEFGHGHHHHHHGGGGHHGGHFEFFEGGGHGGFGGDA>>>DGFBFFFGGFHFBDGGGEFFGHGFHEHGHE?>EEGFHHGHEE/CFHFHBFCDGEHGG?CBCHCEGHHDFGAEAGFAC>FFHHEFGGAEC<<DFDDHHFGH0DCCGGGHFHHGGHGGGFGGGGGGGGGFFCBBGGFGFFADFFFFFFEFFFFFFFFFFBFFFFFFFFFFFAFDFFFFFFFFFFFFFFD
@M03896:38:000000000-B4D98:1:2112:22589:18298 1:N:0:175
TACAGAGGTCTCAAGCGTTGTTCGGATTCATTGGGCGTAAAGGGTGCGTAGGTGGTGACGCAAGTCTGGTGTGAAATCTCGGAGCTTAACTCCGAAAATGCACCGGATACTGCGTGACTCGAGGACTGTAGAGGAGATCGGAATTCACGGTGTAGCAGTGAAATGCGTAGATATCGTGAGGAAGACCAGTTGCGAAGGCGGATCTCTGGGCAGTTCCTGACACTGAGGCACGAAGGCCAGGGGAGCAAACG
+
>AAABFFBFFFFGFGEA?ECCGHGFBFGHGHHHHHHGGGGHHHGHFGGFGGGHHGEFHHGA>>EFGDFFFFFEFEBBDGGHGGGGHHHHGHHHD@/EEHHHGHHGFCGGHGH3C?ADEHHGFDDDHHHHHHEGGEDGHHEDDFFHHBFGFAGC<DGGD=CFGFH0GCEFCGHGHHGCGHGGGGGGGGGGGGGGGGGGGGGFFFCFFFBFFEFFFFFFFFFFEBFFFFAFEFFFFFBFFFFFFFFFDFFFFD
@M03896:38:000000000-B4D98:1:2112:24870:21519 1:N:0:175
GACGAGCCACACAAACGTTATTCGGAATTACTGGGCTTAAAGGGTGCGTAGGCGGCGCGGAAAGTTGGGTGTGAAAGCCCTCGGCTCAACCGAGGAATGGCGCCCAAAACTACCGTGCTGGAGGAAGACAGAGGTGAGCGGAACTCAGGGTGGAGCGGTGAAATGCGTTGATATCCTGAGGAACACCGGTGGCGAAAGCGGCTCACTGGGTCTTTTCTGACGCTGATGCACGAAAGCTAGGGTAGCGAACG
+
3AAAAADD4CBAECFAA4BEGGGGFEGGGDGHFFDH2GHHFHGCG2EEAEEDG0EE/EEG?>@0B4B3E?>>??FDHHGHEFDF/?DBGFHCBBC?FGFFG@DFC.CCCGGF1<@CCD<DCFHGDHGAGFFFCEGCCGHD?BDA0C9BBF/9-.;;99;-9BFF/FA9A;EFFFFF//BB?F.FFFF>--;DFCAB@DB9;B-99FB9F?BBF///;BB/;ADDD?////BED.99B9BFA?9/;B-@--9
@M03896:38:000000000-B4D98:1:2112:24852:21524 1:N:0:175
GACGAGCCACACAAACGTTATTCGGAATTACTGGGCTTAAAGGGTGCGTAGGCGGCGCGGAAAGTTGGGAGTGAAAGCCCTCGGCTCAACCGAGGAATGGCGCCCAAAACTACAGTGCTGGAGGAAGACAGAGGTGAGCGGAACTCAGGGTGGAGCGGTGAAATGCGTTGATATCCTGAGGAACACCGGTGGCGAAAGCGGCTCACTGGGTCTTTTCTGACGCTGATGCACGAAAGCTAGGGTAGCGAACG
+
>>AAAA@A4CBAGF4AE4BFCFFAFEFGHFGHCC2FGHHFHFDFFFA?EEEEG000EF@?>>EGB443>/?<?FEGFGHHH/C<?FDBGFC/CC?CHGHHH</ACDHFHHGFB1><1FGDFFCCAG.<CGCH/.CCGGFCCGGGGGFBF?/99.;9A?:9AFFB//;;A-AFFFFBFBFB.BBFFFFBB@?DABB?<FFDBB<FBFBBB.FFF;BFFFFFFBDDDD/9BFFEFFF.B9FBF?999B-9@B;
@M03896:38:000000000-B4D98:1:2112:24850:21546 1:N:0:175
GACGAGCCACACAAACGTTATTCGGAATTACTGGGCTTAAAGGGTGCGTAGGCGGCGCGGAAAGTTGGGTGTGAAAGCCCTCGGCTCAACCGAGGAATGGCGCCCAAAACTACCGTGCTGGAGGAAGACAGAGGTGAGCGGAACTCAGGGTGGAGCGGTGAAATGCGTTGATATCCTGAGGAACACCGGTGGCGAAAGCGGCTCACTGGGTCTTTTCTGACGCTGATGCACGAAAGCTAGGGTAGCGAACG
+
>AAA?>DD4FCAGGCA2AFGEGHG4EEGHFHHHHHHFHHHHHHGFFEEFGGCHFGG?FGG@>EHFFBFFEEEEHHGGHHHHHGGFFGHHGHFCCFGEGFGG/CCCDAFHHGFBGGCGFGHGFFDDHFGHHHF/CCHHHHDACFGGGBBFF/CB:;C?;:BEFFFFFDDD;EFFFFFFFBFFFFFFFFF=9;A;BCF;?BAD--;;B9B.EBF.BFBFFFFFFDFDFFF/BBAADFDFFFFFF;9.;;;BF;
@M03896:38:000000000-B4D98:1:2112:15536:24212 1:N:0:175
GACGAGCCACACAAACGTTATTCGGAATTACTGGGCTTAAAGGGTGCGTAGGCGGCGCGGAAAGTTGGGTGTGAAAGCCCTCGGCTCAACCGAGGAATGGCGCCCAAAACTACCGTGCTGGAGGAAGACAGAGGTGAGCGGAACTCAGGGTGGAGCGGTGAAATGCGTTGATATCCTGAGGAACACCGGTGGCGAAAGCGGCTCACTGGGTCTTTTCTGACGCTGATGCACGAAAGCTAGGGTAGCGAACG
+
3>>>A>ADBCCAFGGA2ACFGGHF4EFGHEHGGGHGHHHHHHHGHGECFEGGHGGF/EEEEEGHGHEGGEGFGH4?FFGHGHGFFGGGHFHDCGGGHHFGH?FGGDHFHHGGBF@CHEEFGCGEGHFHGHGHFCGEFHHCDFGCBFF9FF/EB.;CA@;BABFF9F;;AAFFFFFFFEBFEFFFFFF;BBC.ADFFA?FFFFFDFFFBFEBBF;BBFFFFFFDFDFFBBFFEDDF?FFFFFF9BAB9A=>9
@M03896:38:000000000-B4D98:1:2112:15533:24230 1:N:0:175
GACGAGCCACACAAACGTTATTCGGAATTACTGGGCTTAAAGGGTGCGTAGGCGGCGCGGAAAGTTGGGTGTGAAAGCCCTCGGCTCAACCGAGGAATGGCGCCCAAAACTACCGTGCTGGAGGAAGACAGAGGTGAGCGGAACTCAGGGTGGAGCGGTGAAATGCGTTGATATCCTGAGGAACACCGGTGGCGAAAGCGGCTCACTGGGTCTTTTCTGACGCTGATGCACGAAAGCTAGGGTAGCGAACG
+
>AAAADBBFFCAFGGAACGGFGHFGEGGHFHHGHHHHHHHHHHGHGEGGGG?GFFGGGGG@>EFFHEGGDEEGGHHHGGHHHGFFFGGHGHGGGGGHHFFG/DCCDFGGGFGF>@CGGGGGCCCDHHGHHHHFGFHHHHCCFG?BFFFFF/EB9:C?9;@FFFF/FAADFFFFFFFFFFFFFFFFFFFBCFFADDFFFFDAFFFFFFFFFFFFFFFFFFFFFFFDFBBFFB:D?A.FFBFFEFB.;9:-;:
@M03896:38:000000000-B4D98:1:2112:15530:24250 1:N:0:175
GACGAGCCACACAAACGTTATTCGGAATTACTGGGCTTAAAGGGTGCGTAGGCGGCGCGGAAAGTTGGGTGTGAAAGCCCTCGGCTCAACCGAGGAATGGCGCCCAAAACTACCGTGCTGGAGGAAGACAGAGGTGAGCGGAACTCAGGGTGGAGCGGTGAAATGCGTTGATATCCTGAGGAACACCGGTGGCGAAAGCGGCTCACTGGGTCTTTTCTGACGCTGATGCACGAAAGCTAGGGTAGCGAACG
+
?AAAADDDFFFBGGGE?4FG4FHGGEGGHGHHGGDGHHHHGHHGHGEEFFEEHEEEEGEG/EEHFGBFE/EEEHBGGHHHHGGGGGGFBFHFDGCGGGFGH/DDGD.FCHFGBGCEAEGFGG.AAHAHFHFGGECGHGHC@DGBBFBC/CB?-:9FB;;;EFBF/B;;A=EBFFFFFFFFEFBFFFFCCB>.A>=BAFFF-B@AFBBB9EBBBBBFFF/BFADDFFFBFFFEDDA?99/BA?//./-9-;9
@M03896:38:000000000-B4D98:1:2113:15701:19960 1:N:0:175
TACGTAGGGGGCGAGCGTTATCCGGATTCATTGGGCGTAAAGCGCGCGTAGGCGGCCGCCTAAGCGGAACCTCTAATCCCGGGGCTCAACCTCGGGCCGGGTTCCGGACTGGGCGGCTCGAGTGCGGTAGAGGCAGGCGGAATTCCCGGTGTAGCGGGGGAATGCGCAGATATCGGGAAGAACACCGATGGCGAAGGCAGCCTGCTGGGCCGCCACTGACGCTGAGGCGCGAAAGCTGGGGGGGCGAACAG
+
ABABAFFBAAB>E2EE?2EEGG5E01BEHFFF5AABEE>E?DB?EEGG?EEEGGGGG?D@/C10<BBC/@/0F<DDGHHHGGC-ACECCGHFFCA@C-DGG.9;;E?DB@AEGGG-;@DBBFF9BB-.9AFFEDAD-;@@9-EFFFFDB@=9;9/9;-;B-.BBB9A-9-FB/BAB??=??FFFFD---;A9-@B?AA...9BAA/;F9.9--@BD//99...9.:..@9--9-.//BFDB?---9----/
@M03896:38:000000000-B4D98:1:2113:19399:19999 1:N:0:175
TACGGAGGGTGCAAGCGTTACCCGGAATCACTGGGCGTAAAGGGCGTGTAGGCGGGACGTTAAGTCTGGTTTTAAAGACCGTGGCTCAACCACGGGAGTGGACTGGATACTGGCGCTCTAGACCTCTGGAGAGAGAACCGGAATTCCTGGTGTAGCGGTGGAATGCGTAGATACCAGGAGGAACACCGATGGCGAAGGCAGGTTCTTGGACAGAAGGTGACGCTGAGGCGCGAAAGTGTGGGGAGCGAAC
+
AAAAAABBDAA>C5GE?AAECFGEEGGGHCCFB2BBEAAE1DGGGEEGDGDBFE@EEEEEFGGHFGBFFDGHGHHHGHHHGFHGGHHHHHHGGGGG/>?GG1?GFHEFHHGHHGGDGGHGGGFGHGHGGFGHGFCCGCHC@ADGGGGGGF/=;;;CBA;@EEGGFGAADFFFF9;;;EEEDDFFFFFFFFFFF;CFFFFFFF?FFFFFFFFFEFFFFFBBFFFF?A.9EBFB--@DBFFFFFF?;9@>DD
@M03896:38:000000000-B4D98:1:2113:21601:21415 1:N:0:175
TACGAAGGGGGCTAGCGTTGTTCGGAATTACTGGGCGTAAAGCGCACGTAGGCGGACTATTAAGTCAGGGGTGAAATCCCGGGGCTCAACCCCGGAACTGCCTTTGATACTGGTAGTCTCGAGTCCGGAAGAGGTGAGTGGAATTCCGAGTGTAGAGGTGAAATTCGTAGATATTCGGAGGAACACCAGTGGCGAAGGCGGCTCACTGGTCCGGTACTGACGCTGAGGTGCGAAAGCGTGGGGAGCAAACA
+
ABBAA>AABDDDEGGBE?EACGHGGEGGHDDFBBAAEAEEAGHFG0EEEGHGFEE>E>BFGGHGFG4FCFEEEGG4DGGHGGGGGGH2?FFFGBAFCFHFHHGHHDDGFHFBGDGGFGFGGFA<C<CCDGGGGEBEGGBCCCFHHHHFF:.A;;C;CC;ABFFGG0E;BEEFFGFGGGFFFFFFFFD?FBFEEFFABDFFAFAFFFFFFFBFFF;=DF0B;DFDDDFEFEF@DFADFFAAACAECDABFFA
@M03896:38:000000000-B4D98:1:2113:21618:21425 1:N:0:175
TACGAAGGGGGCTAGCGTTGTTCGGAATTACTGGGCGTAAAGCGCACGTAGGCGGACTATTAAGTCAGGGGTGAAATCCCGGGGCTCAACCCCGGAACTGCCTTTGATACTGGTAGTCTCGAGTCCGGAAGAGGTGAGTGGAATTCCGAGTGTAGAGGTGAAATTCGTAGATATTCGGAGGAACACCAGTGGCGAAGGCGGCTCACTGGTCCGGTACTGACGCTGAGGTGAGAAAGCGTGGGGAGCAAACA
+
AAAAA4AAA@DAAGGF??EEFEFFGGGGHGFGFBFFCEED1FHFG0AEFFEDBE@E>>BFGGGHHG4BBF/?EGH?EGGHEEECGGGFCGH?F<@C/AGGHHBGDD1><D>1GDGFFGEHGCEGGGA?DGGHHH/.CFCCAFGFHGH/C9.;=;;9C;/;CFF0C0;;FGEFB00CFFDFFDFFFFFEFBFFEFFF-A.BCACA/B/;.F/;@-999BB/BDB?DFFEBFB9;//BF?ADA@=99..9BA9
@M03896:38:000000000-B4D98:1:2114:19721:11557 1:N:0:175
GACGTAGGGCGCGAGCGTTGTCCGGATTTATTGGGCGTAAAGAGCTCGCAGGCGGCTTGTCGCGTCGACTGTGAAAACCCGTGGCTCAACCATGTGGTCTGCAGTCGATACGGGCAGGCTAGAATTCGGTAGGGGAGACTGGAATTCCTGGTGTAGCGGTGAAATGCGCAGATATCAGGAGGAACACCGGTGGCGAAGGCGGGTCTCTGGGCCGATATTGACGCTGAGGAGCGAAAGCGTGGGGAGCGAA
+
AAA?AAFAA11>00AA0AE00BDAAAAEHBGHFGHFEFGGHGGHHFHC/E?/EE?CEEGHF??>>>///?CHHHFH1<CCCCG?CHHGCGH/FGB110??01>1>FC.<>-.<<@CC-CC0.0::<CCC:GCEACB@G:0:9C;FFFFFFEBF.C9BA@B@FFFF/;;B-99BFBFBBFBFBBFFBFB?@@?BF@??@FE?-@-@FFFFFFEE==@->B9/BBFFBBFFF-E@@?>A/BFF@?@F---@=
@M03896:38:000000000-B4D98:1:2114:19700:11560 1:N:0:175
GACGTAGGGCGCGAGCGTTGTCCGGATTTATTGGGCGTAAAGAGCTCGTAGGCGGCTTGTCGCGTCGACTGTGAAAACCCGTGGCTCAACCATGTGGTCTGCAGTCGATACGGGCAGGCTAGAATTCGGTAGGGGAGACTGGAATTCCTGGTGTAGCGGTGAAATGCGCAGATATCAGGAGGAACACCGGTGGCGAAGGCGGGTCTCTGGGCCGATATTGACGCTGAGGAGCGAAAGCGTGGGGAGCGAA
+
AAAAAAFBBB@@A2E??2E22BDBA2EFHCHHHGHHGGGEHHHHHFHGEEGGHGGGEEGHF??>>><<>EEGHHGGBBDDGDGCGHHB?GHFHHBB?0FGF1G<FGE<FG<.><A?DCGGFH<;;CGEGEGGGGE?FDCBFAFBFGF;FBECF9;;0;=;AEFFF/BDFAD@FFFFFFFFFFFFFFFDFFFFBFFFFFFFFF=BFFFFFFEAA@-;BDFF;BDFFDDFFFFFFFFFFFFFFFFAFAA9-@
@M03896:38:000000000-B4D98:1:2114:26653:11617 1:N:0:175
TACGAACTGTGCAAACGTTATTCGGAATCACTGGGCTTACAGGGTGCGTAGGCGGCCAGACAAGTAGGGTGTGAAAGCCCCCGGCTTAACCGGGGAATGGCGCCCTAAACTGTATGGCTGGAGTGAGATAGGGGTGTGCGGAACTTCCGGTGGAGCGGTGAAATGTGTTGATATCGGAAGGAACGCCGGTGGCGAAAGCGGCACACTGGATCTCAACTGACGCTGAGGCACGAAAGCCAGGGGAGCGAACG
+
BCBABADBFBFFFBFAE4G4AADBB2FFGBGHHGHHHHHGCGHGHFGGGGGGHGGGFGHHEFFGDGBBBBB>EFFBGFHHGGE@ECEFGFHGGGGGGCFGHBDCDGF?FH?1???B?FGFE0>FGFG<GHHHHGDFGDGG=CGGGHHFGG?DE.CFCD;?EGFGFFFGGEFGGFFF@DEFDFFFDFFFB@DFFFFC;AFFFFFFFFFFFF;FFFFBFFFFFFFFDFFFFFFDDDDDFFFFFFFFCA@>BFF
@M03896:38:000000000-B4D98:1:2114:14637:12312 1:N:0:175
TACGGAGGATCCAAGCGTTATCCGGATTTATTGGGTTTAAAGGGTGCGTAGGCGGCTTATTAAGTCAGGGGTGAAAGACGGTGGCTCAACCATCGCAGTGCCCTTGATACTGATGAGCTTGAATGAACTAGAGGTAGGCGGAATGTGACAAGTAGCGGTGAAATGCATAGATATGTCACAGAACACCGATTGCGAAGGCAGCTTACTATGGTTTTATTGACGCTGAGGCACGAAAGCGTGGGGATCAAACA
+
>AA>>AADBCFCFFF2E2E2ABDAA2BEH5FGFBGEFGH55GGE2AEE1EG1G0AEG0FGGH4B@44BB1/1>F@4BFG?E/F?GHFEGGHGHFGE???BFGHHHBFFGH?2?@GBFGHBCGFGFGGFGHHG<?FHHF?-<A-C0<GFHBGG<=DG-::::CGH000GCGEHHHHFFGGFG/FGFGGFAGGEFD9A=DEFFBFFFFFBFEFBFFEBBFB/;.AD.AA9EE...AAAFDA9--99AAFEFFA
@M03896:38:000000000-B4D98:1:2114:22686:12938 1:N:0:175
TACGTAGGTGGCAAGCGTTGTCCGGAATTATTGGGCGTAAAGCGCGCGCAGGCGGTCCTTTAAGTCTGATGTGAAAGCCCACGGCTCAACCGTGGAGGGTCATTGGAAACTGGGGGACTTGAGTACAGAAGAGAAGAGTGGAATTCCACGTGTAGCGGTGAAATGCGTAGAGATGTGGAGGAACACCAGTGGCGAAGGCGACTCTTTGGTCTGTAACTGACGCTGAGGCGCGAAAGCGTGGGGAGCAAACA
+
ABAAAF@BFF?B4FFE2AE2ABFE2AAFHFHHHFHGGGGEHHHGG?EGGCEEEGGGEGFHHHHHHH4BBEGFHHBGFFHHHGGGGGGGGHHGGHGFHGGDGHHHHHGHHH?1??<@DC<<FG<=DGHFHHGGGHF/CG0GEH0CGHCCGDAC;;CC?;;@EFGGGFE;EFGGGGG;CFBAAD.ABFDE?9BBADFFFFECDFADEBBFFF/;9FFFFFFFFDDDDDFAEDFFFFFFFDD?C==.=AEFFFA
@M03896:38:000000000-B4D98:1:2114:22667:12950 1:N:0:175
TACGTAGGTGGCAAGCGTTGTCCGGAATTATTGGGCGTAAAGCGCGCGCAGGCGGTCCTTTAAGTCTGATGTGAAAGCCCACGGCTCAACCGTGGAGGGTCATTGGAAACTGGGGGACTTGAGTACAGAAGAGAAGAGTGGAATTCCACGTGTAGCGGTGAAATGCGTAGAGATGTGGAGGAACACCAGTGGCGAAGGCGACTCTTTGGTCTGTAACTGACGCTGAGGCGCGAAAGCGTGGGGAGCAAACA
+
ABAAAFFCFFACBFF4E2E2ABFEE2EFHFHHHHHHGGGEFHHGGEFFGGGGGGGGGGHHHHFHFG@BBFFFHFGDHFHGHGGEGGGEBFGGFHGCHGGGHFHHHHG??G?1F?CFFGHHHF<=DGGHHHHFGHGFHHFFEFGHFHHFHCACCCGGGC:BEFFFFFECFGGGFFGCFGGGGFFFFFFFFFFFFFFFFFFFFFFFFFFFFF/FFFFFFFFFBFFFFFFFFADB;CCDFFADDFFFFFFFFF?
@M03896:38:000000000-B4D98:1:2114:22677:12966 1:N:0:175
TACGTAGGTGGCAAGCGTTGTCCGGAATTATTGGGCGTAAAGCGCGCGCAGGCGGTCCTTTAAGTCTGATGTGAAAGCCCACGGCTCAACCGTGGAGGGTCATTGGAAACTGGGGGACTTGAGTACAGAAGAGAAGAGTGGAATTCCACGTGTAGCGGTGAAATGCGTAGAGATGTGGAGGAACACCAGTGGCGAAGGCGACTCTTTGGTCTGTAACTGACGCTGAGGCGCGAAAGCGTGGGGAGCAAACA
+
ABAABFFBFF?BCEF4E2A2ABFEAAEGHCHHHHHHGGGEHHHGGFGGGGGGGGGGGGHHHHGHGHBBFGFGHHGFHHHHHGG@EEGGFHHGFHGGHGGFHHHHHHGGHH?<F?CGGGHHFGC=DGHHHHHHHHHEHHFFCGHHHHHFHDCGC:GGGA:BEGGGGGA;ABGGGGG;FFGGGFFFFFFEFFFFFFFFFFFFFFFFFFFFFF/FFFFFFFFFFFFFFFFEFAB=:AFDED.A-DDA@:AF/AA
@M03896:38:000000000-B4D98:1:2114:29088:16012 1:N:0:175
TACGGAGGATCCAAGCGTTATCCGGATTTATTGGGTTTAAAGGGTGCGTAGGCGGCTTATTAAGTCAGGGGTGAAAGACGGTGGCTCAACCATCGCAGTGCCCTTGATACTGATGAGCTTGAATGAACTAGAGGTAGGCGGAATGTGACAAGTAGCGGTGAAATGCATAGATATGTCACAGAACACCGATTGCGAAGGCAGCTTACTATGGTTTTATTGACGCTGAGGCACGAAAGCGTGGGGATCAAACA
+
AAA?AAADBFC>D4F2E2E2ABDBE2EEHBHHHHHEGGHFGHHGHAEEFEEGHGGGGGHHHGFFFGFFCGGGGGBBFFG?EEGEHHHB?FGFHHCG?/?BGHHHHHGHGH?DFDGDGGHHHGGHHGHFHHHFFGGGHGBD>@DGEFF0DBGFD=<=CA=AFHHHHGFHHGFHHFFFFGGCFGGGGGGGDGGGGGGFFBEFA?BFFFFFFFF/FFFFFFB9FFA.:AFEE?AAADDDFDFFFFFFFFFFFFF
@M03896:38:000000000-B4D98:1:2114:21206:16131 1:N:0:175
TACGGAGGGGGCTAGCGTTATTCGGAATTATTGGGCGTAAAGGGCGTGTAGGCGGCTTCGTGTGTCCCATGTGAAAGCCCTCGGCTCAACCGGGGAACTGCATGGGACACTGCGGAGCTTGAGTCCGGGAGAGGTGAGTGGAATTCCCAGTGTAGCGGTGAAATGCGTAGATATTGGGAGGAACACCGGTGGCGAAGGCGGCTCACTGGACCGGTACTGACGCTGAGACGCGAAAGCCAGGGGAGCAACCG
+
>AA3>>ABDD2DEGGB22A2ABGBBAFFG5FGGGHHGGGBCGGGGEGGGFGEHGGGEEH@GF/?BGFBBFCFD4B4?GHEHHGCFGD2BBGB@CCCDFGGFFHHHGG0>F11F.><<@GHGCCGFH?CCDGDADFEF?BFAFGGGGG;;CBCC;BCCD.AFFBFFF:;AFFF/BFFF.9;A?.FFFDCB@DDFCD-@?EFFFFFBFFFBFFFD-@-;BB:BDDFFD?F/.9;99@DFFEFEFA.;;.9..;
@M03896:38:000000000-B4D98:1:2114:21224:16131 1:N:0:175
TACGGAGGGGGCTAGCGTTATTCGGAATTATTGGGCGTAAAGGGCGTGTAGGCGGCTTCGTGTGTCCCATGTGAAAGCCCTCGGCTCAACCGGGGAACTGCATGGGAAACTGCGGAGCTTGAGTCCGGGAGAGGTGAGTGGAATTCCCAGTGTAGCGGTGAAATGCGTAGATATTGGGAGGAACACCGGTGGCGAAGGCGGCTCACTGGACCGGTACTGACGCTGAGACGCGAAAGCCAGGGGAGCAAACG
+
ABAAAAADBDADEGGB?2F2ABGBB2FFHBGHHHHHGGGAFHHGGEEGGHHHHGGGGGHEFF/?BBFBDGGHHHFBFGHGHHGFGGFBBFGDFGGGGFHHHHHHHHF<FG==1<A-AGHHHC<DGGDCDFGFEG9AFGFFEFFGGGGFFCBCC9CFAACDGGGGFFDDFFFFFFFFFEFFFFFFFFFFFCFFFFFFFFFFFFFFFFFFFFFFB=-@AFFFFFFFFFFFFFFDADFFFFFFFFFFFDFFFFA
@M03896:38:000000000-B4D98:1:2114:21216:16148 1:N:0:175
TACGGAGGGGGCTAGCGTTATTCGGAATTATTGGGCGTAAAGGGCGTGTAGGCGGCTTCGTGTGTCCCATGTGAAAGCCCTCGGCTCAACCGGGGAACTGCATGGGAAACTGCGGAGCTTGAGTCCGGGAGAGGTGAGTGGAATTCCCAGTGTAGCGGTGAAATGCGTAGATATTGGGAGGAACACCGGTGGCGAAGGCGGCTCACTGGACCGGTACTGACGCTGAGACGCGAAAGCCAGGGGAGCAAACG
+
ABAAAAAB2@?>AGGF22A2AAFBA2CFHCHHHHHGFFGGHHHGFEEGEEGHHGF?CEHEFF/?BBGHHHFFGHDFHGHHHGGDFGGGHFHDC?DCDFHGHHFGGHFHHH<FDDC-ACGHHHGDGHG@CGGGGGBEFFFFEFFGGGGGGC/B;;BCB9:BGGGGFFDAFFFFFFFFFFF?-AFFFFFABBDFFFABDBE>=FCFFBF;BFFFB-;BAFFFFFFFFF?FFFFF--@9BFFF?DDD@AAB/F.
@M03896:38:000000000-B4D98:1:2114:22463:17331 1:N:0:175
TACGGAGGGTGCAAGCGTTAATCGGAATTACTGGGCGTAAAGCGCACGCAGGCGGTTTGTTAAGTCAGATGTGAAATCCCCGGGCTCAACCTGGGAACTGCATCTGATACTGGCAAGCTTGAGTCTCGTAGAGGGGGGTAGAATTCCAGGTGTAGCGGTGAAATGCGTAGAGATCTGGAGGAATACCGGTGGCGAAGGCGGCCCCCTGGACGAAGACTGACGCTCAGGTGCGAAAGCGTGGGGAGCAAACA
+
>AAA?AABBAAAB5B4A2A2ABDB222FHFHHHBAGEGG11DFEAAEAEA0EFGGGGGGHHFF@BF4BBBFBDFB?BFGFFEGGGCH3B?BFCFFAFGGGHGGGDDGG?F>>CFC1?FG100???FGB/<F<<BD-<-;AE/;:/9B9BB/;;BFF?BF;9BFFFFDFDBEFFFFFFFFFFFFFFFFF?BBFFB-;@FFB?@@@B?BFEF.-;;A;/9BBF.A.A?/:B/:9.-;./;9AB<-.9;9BBA.
@M03896:38:000000000-B4D98:1:2114:22478:17340 1:N:0:175
TACGGAGGGTGCAAGCGTTAATCGGAATTACTGGGCGTAAAGCGCACGCAGGCGGTTTGTTAAGTCAGATGTGAAATCCCCGGGCTCAACCTGGGAACTGCATCTGATACTGGCAAGCTTGAGTCTCGTAGAGGGGGGTAGAATTCCAGGTGTAGCGGTGAAATGCGTAGAGATCTGGAGGAATACCGGTGGCGAAGGCGGCCCCCTGGACGAAGACTGACGCTCAGGTGCGAAAGCGTGGGGAGCAAACA
+
ABBBB?ADB?AACBF4E2E2ABFFE2FGHFHHHGHHFGGBBGGGG0EEECEGGGGGGGGHGBBBBB@BBFGFHDBBBFGGGGGGGGHEBGGHHHGGFGHHHHHHHHHHGHDDGGH@FHHHHCFGHHGGFEGCFGGGGFFFFFFFFFFBFF0BBBFBDD;BEFBFFFDDDFFFEFFFFFFFFFFFFFFFFFCDFFFFFFEDFFFFFFFFFFFFFBDDFFFBFFDFFFFFFFFFDCFFFFFFFFFFFFFFFF?
@M03896:38:000000000-B4D98:1:2114:23308:17998 1:N:0:175
TCCGGCTGACTGACTTGCTCGTAATCTCGTATGCCGTCTTCTGCTTGAAAACCAACACACCTAAAACTCATAACTACCACAACTCTACAACAAATCTACAACCAACGAAAGACAACACAAAAGACAACTACCACGAGCACACTCACACACGTAATTATAAACTCACCTATCAGCGTCAGAAGAGCAACTATGAGCACATGTAGCAGCAATCTTCGACATCCAAGTCTCACACAATATGCGAATAACTCACA
+
BBBBBBBDCCDD4GFD45DEEAEBB6GGHEEHFGHGFEGFHHGEGGHB3AAB11A1AAAA133B3B3333555B5B3?33111334444B311133444@331?1//////3232/?//??03/2B2/222222///</0202@0?1?///00?F11=1>1<111101111=00..<..00//.//:./:000000::00000000/./00000.....090000000900/..0///:..--:/;/////
@M03896:38:000000000-B4D98:1:2114:27911:20713 1:N:0:175
TACGGAGGGAGCTAGCGTTATTCGGAATTACTGGGCGTAAAGCGCACGTAGGCGGCTTTGTAAGTAAGAGGTGAAAGCCCAGAGCTCAACTCTGGAATTGCCTTTTAGACTGCATCGCTTGAATCATGGAGAGGTCAGTGGAATTCCGAGTGTAGAGGTGAAATTCGTAGATATTCGGAAGAACACCAGTGGCGAAGGCGGCTGACTGGACATGTATTGACGCTGAGGTGCGAAAGCGTGGGGAGCAAACA
+
AAAA3AABC@ABGGGC?2F2ABFBB2FFHGGHHHHHGGGBFHGEF0EAFGHFHGGGFGHHFFBBBF4GFHHHHGFBFGHFGEHFHHHBBBFHHHHGGFHGHHHHHHFFGHBC2GGF?GHHGG@HHHHHGGHHFGGFBHFFFFHHHGGCECAFD<0=D<=GFGHHHD.<GEEHFHHHHGGEFGHGGGGEFFFGEGGDGGEFDFFFFFFFEFFFFFBBFFFFFFDFDDFEFFFCFDCAFFFFFFFFFDFFFFF
@M03896:38:000000000-B4D98:1:2114:14218:21613 1:N:0:175
TACGGAGGATCCAAGCGTTATCCGGATTTATTGGGTTTAAAGGGTGCGTAGGCGGCTTATTAAGTCAGGGGTGAAAGACGGTGGCTCAACCATCGCAGTGCCCTTGATACTGATGAGCTTGAATGAACTAGAGGTAGGCGGAATGTGACAAGTAGCGGTGAAATGCATAGATATGTCACAGAACACCGATTGCGAAGGCAGCTTACTATGGTTTTATTGACGCTGAGGCACGAAAGCGTGGGGATCAAACA
+
>AAAB3ABBFFFGGEAA2E2ABDBA2EEHBGHHHHEGGHFAGFEFEECFGGCHGGFEGHHHHFGFG@FFGGGGEGFFGHGGGHEHHHEBFHGHHGF?B?FGHHGHHGHHH?2?FD2GHFHHFCHFFGDHGHHGHCCGEDD@@DGFF<<=0=CD=DDCA;AEHHHFB0GHHHHHHHGBBFEGGGGGGGGGGGGGGGCFFF?AAFFFFFBFFB/BFEBFFFFFFFFFFFEFEFDDDFFFFFFFF=EDFFFFFF
@M03896:38:000000000-B4D98:1:2114:14223:21631 1:N:0:175
TACGGAGGATCCAAGCGTTATCCGGATTTATTGGGTTTAAAGGGTGCGTAGGCGGCTTATTAAGTCAGGGGTGAAAGACGGTGGCTCAACCATCGCAGTGCCCTTGATACTGATGAGCTTGAATGAACTAGAGGTAGGCGGAATGTGACAAGTAGCGGTGAAATGCATAGATATGTCACAGAACACCGATTGCGAAGGCAGCTTACTATGGTTTTATTGACGCTGAGGCACGAAAGCGTGGGGATCAAACA
+
>>>>AABBBFFFF4FA22A2ABDE2EEGHBHHHHHGFGHFCHHGHFFGGGGGHGGEEGHHHHFHHH4BFGGEEEGG3EG/EEHEHHHBFGHGHG?E/<?BFDFFHHGHGH>>?FGBGHHHHGGHHHBFHHHBGGFFHEDC>@?ECGD0D0DCG=GD-:CDFGHGFC:GHHHHEGHFFBFBFFEFFGGBBBEEGG@--9E?DFFFFFFFFFB/BFFBFFB99ADFF?AAEEADD.9.BDDFBBB?9EAFFFF
@M03896:38:000000000-B4D98:1:2114:10799:21664 1:N:0:175
TACGGAGGGTGCAAGCGTTAATCGGAATTACTGGGCGTAAAGCGCACGCAGGCGGTTTGTTAAGTCAGATGTGAAATCCCCGGGCTCAACCTGGGAACTGCATCTGATACTGGCAAGCTTGAGTCTCGTAGAGGGGGGTAGAATTCCAGGTGTAGCGGTGAAATGCGTAGAGATCTGGAGGAATACCGGTGGCGAAGGCGGCCCCCTGGACGAAGACTGACGCTCAGGTGCGAAAGCGTGGGGAGCAAACA
+
BBBBB?ADD?AABEF4A2F2ABFBE2BFHHHHGGGEEFGEAGGGGCEEEEGGGGGGGGGHHFFFBF@BBFGGHEFBFFHFFGGGGGHEBGHHHHGHHGHGFHHHHHFGFG?DGFG2FHHHHCFGHHHHFDGC>GF@DFCDFFFFFFF9BF/BF9BBFDADEFFFFFDADFFFFBFFFFFFFDFFFFFDDDFFFFBDAFFFCDDBFF=EFFFCBBDAFFFFFFFFFF/BFFB@99BFFFFFFFFFFFFFFFF
@M03896:38:000000000-B4D98:1:2114:16760:25991 1:N:0:175
GACGAGCCACACAAACGTTATTCGGAATTACTGGGCTTAAAGGGTGCGTAGGCGGCGCGGAAAGTTGGGTGTGAAAGCCCTCGGCTCAACCGAGGAATGGCGCCCAAAACTACCGTGCTGGAGGAAGACAGAGGTGAGCGGAACTCAGGGTGGAGCGGTGAAATGCGTTGATATCCTGAGGAACACCGGTGGCGAAAGCGGCTCACTGGGTCTTTTCTGACGCTGATGCACGAAAGCTAGGGTAGCGAACG
+
ABAABBDDCB??22A424G4ABFBB2FFHHHHHFHHHHHBFGHGHFEEFFGGHGGGEGGECE>FBF4B>>EEFHFBGGHFHHGFGGGEFFH@C@CGGHFGH@DACEGFFF<D><@CGGGGFC<C<CGGHHHHHGCHFHGCABDFGGFFFF/99.CFDB:@EFFFFFDAD;FFBFFFFFFFEFFFFFFFD@DDFFFADFFDFFFFFFFFFFBFFBFFFFFFFFFDDDBFFFFEDADFFFFFFFFBAFBB=DA
@M03896:38:000000000-B4D98:1:2114:15138:26518 1:N:0:175
GACGAGCCACACAAACGTTATTCGGAATTACTGGGCTTAAAGGGTGCGTAGGCGGCGCGGAAAGTTGGGTGTGAAAGCCCTCGGCTCAACCGAGGAATGGCGCCCAAAACTACCGTGCTGGAGGAAGACAGAGGTGAGCGGAACTCAGGGTGGAGCGGTGAAATGCGTTGATATCCTGAGGAACACCGGTGGCGAAAGCGGCTCACTGGGTCTTTTCTGACGCTGATGCACGAAAGCTAGGGTAGCGAACG
+
>AAAADDDFF422A44A4BA45DACAABF5GGFFDHHH3DADFDFAEEFAECFAC?>EE>/>>BBF4?>?>>?FFBB3FFBFCCGGG2CGHGCB@CCFBFGCDFFCGGHH><<>AC.ACFFC<<<CCGFHHFCEGCGGF-??BDGGB:BF/AA:;;A=::AFFFBFFAD-EBFFFFF/BFAB;;BFFFF@DFABD9ADFDCAFDFFFFFFFFFBB9FFB:BDFFFFBBFFFADDFDFBFFFE:9AF;@->9
@M03896:38:000000000-B4D98:1:2114:15125:26531 1:N:0:175
GACGAGCCACACAAACGTTATTCGGAATTACTGGGCTTAAAGGGTGCGTAGGCGGCGCGGAAAGTTGGGTGTGAAAGCCCTCGGCTCAACCGAGGAATGGCGCCCAAAACTACCGTGCTGGAGGAAGACAGAGGTGAGCGGAACTCAGGGTGGAGCGGTGAAATGCGTTGATATCCTGAGGAACACCGGTGGCGAAAGCGGCTCACTGGGTCTTTTCTGACGCTGATGCACGAAAGCTAGGGTAGCGAACG
+
AAAAADBD444222A4E4F4ABFEC22BGFHHFFGHHHFADFFFFAFEFGCGG?C0EEEC/>>FBF4B>>>>EB4?B3F?EGBAFFGBCFHFCDCC=GBCG>C>@?GFGH>D<>ACCAEFGF<<<;C:;CFFGGFGGHFD?ADGGGFGGG/.?.;;@@.9AFFFBFFAD-ABFFFFF00:AFFAFFFAC@@.FFAAAFFFF=DDFFFFFFFFFF:BFFFFFFFFFFFFFFFAA:DAFBFFFE/9;:;=>CA
