# Supplementary material for: Formalin-Fixed Paraffin-Embedded (FFPE) samples are not a beneficial replacement for frozen tissues in fetal membrane microbiota research
Source: PLoS One. 2022 Mar 17;17(3):e0265441. doi: 10.1371/journal.pone.0265441 (PMC8929612; doi:10.1371/journal.pone.0265441)
Supplement: S2 File — (ZIP) [file pone.0265441.s007.zip › Negatives/N-N-01-N-2-FF_S175_L001_R2_001.fastq.fastq]

@M03896:38:000000000-B4D98:1:1101:24146:10932 2:N:0:175
TACCGCGGCTGCTGGCACACAATTACCATACAGATAGTGTGTAGATCTCGGTGGGCGCCGCATCATTAAAAAAAAAAAGTGAAGATATCAGCGGTCGCCTAATCGAGAAAAAAAAATACAAATTAAACAATATCACTAGCAAAAACCGTCAATAGGTAGTAGCTAAACATAGTGACTGAATACACAACACATCACAACAAAACTACAATCATATTAATGACTATGTGCACATACAATATCATAGTACATCA
+
BABBADD@BBBB4GBEG3BF22FGFGHF5FG3DGBFHE5E51AB55A5D1A1A10A00EE0/?>FGHGHGH3E>E??//222222222?222/////////?11<0//.100----<00000000000:.0000:0000:90//...-....000000000000000;00/////;//////////.....///9//9.....//////////////;////////////////////////////9////
@M03896:38:000000000-B4D98:1:1101:22645:11931 2:N:0:175
CCTGTTTGCTCCCCACGCTTTCGTGTCTCAGCGTCAGTTGTCGTCCAGTAAATCGCCTTCGCCACTGGTGTTCCTCCCGATATCTACGCATTTCACCGCTACACCGGGAATTCCATTTACCTCTCCGACTCTCAACAACCTCAGCTTCAAATGCAGGTTGCGGGTTGAGCCCGCAATTTTCACATCTCCCTTGCAGTCCCGCCTACACACCCTTTACACCCCGTACTTCCTGATACCCCCCGCCACCTAC
+
AAAAAFF1DFFFGEFG1EEEFGEGGCGHHHHHGGC?CHGFDHEFEAAGGDEAGGBFGEGHAEAAEHE0@B>EFHBGFFGEEGGFHGGFEGGEHHHHH?EEE@FFGE/?@CHHHH2B>BFHHFGHFGB@C@EHBGF0?/?<<FG11>>FF1<<1BG1C<</<@---:-//0::-AAABB00;9FBBBF00;909/00;:BB-9;BBB9BFB9A-///99//--;-9;9B9FBF/;F///9-;-99-9F99F
@M03896:38:000000000-B4D98:1:1101:29360:15369 2:N:0:175
CCCGTTTGCTCCCCTGGCTTTCGTGTCTCAGCGTCAGCTCATCCCCAGCGACCTGTTTTCACCATTGGCGTTCCAAACGATATCTACGCATTTCACCGCTCCACCGTTTGTTCCAGTCGCCCCTAGATGGCTCAAGACCGCCAGTATGCCCATCCGTTCCCCAGTTAAGCCGTGGGATTTCACAAGCCACTTAACCATCCGCCTACACACGCTTTAAGCCCAGTGATTCCGCCTCACGCTTACACCCTAC
+
>AAAAFF1DFFFGGG11BF1FGEFC0BBGFAFEFEE0GGGHHHHHGFAFEEGGGBFGGGGGFDDFDD1B>BEFFHHGH?EHCEGGHHFEEEEFGHHH/>/EEEGG/B?CEGGBGHDFGCCGGCGF0@2@<FF<BF1<FH/ACG-1><<FGG</<C.<0CG0=<.::;:0CC-.:;-G//9CFFFB;.CFF/BB0B000;C..99./BFFF=@-;-;;//:AA-;/:/9;B/:;9-:A-;---9/9;A--;
@M03896:38:000000000-B4D98:1:1101:29377:15378 2:N:0:175
CCCGTTTGCTCCCCTGGCTTTCGTGTCTCAGCGTCAGCTCATCCCCAGCGACCTGTTTTCACCATTGGCGTTCCAAACGATATCTACGCATTTCACCGCTCCACCGTTTGTTCCAGTCGCCCCTAGATGGCTCAAGACCGCCAGTATGCCCAGCCGTTCCACAGTTAAGCCGTGGGATTTCACAAGGCACTTAACGATCCGCCTACACACGCTTTAAGCCCAGTGATTCCGCCTAACGCTTGCACCCTAC
+
>ABABFFAFFFFGGGCCFGEGGGFFHGFHHHHGGGGGHHHFHHHHGHGHEAEGGHGGHHFEFFGHHHBFEEEGFFGFHFGHEEHHHHGGGGGHHHHHGGGGGFHH/BFHFHHGDFFGHGGGFDHGGFHFCFFFHFGFHH@DGG@GGFGHHHFHHGGDDHFDHH.CFCFGFG-;@:-AFFFFFGFGF.AFGFGGGGDFAEGGGGDDFFFFF->AE./9;/;AEEB/BBFFF/9DADFFFA.:9;/9BDE99
@M03896:38:000000000-B4D98:1:1101:12922:15595 2:N:0:175
CCTGTTCTCTCCCCACGCTTTCGCTCCTCAGCGTCAATATCGGCCCCTAGACCCGCCTTCTCCACCGCTGCTCCTCCTGATATCTGCGCATTTCACCGCTACCCCAGGAATTCCAGTCTCCCCTACCGAATTCTATCCTGCCCGCATCGACTGCCGACCACATGGCTGAGCCCCGCGTTTTCACACTCGCCACTACAAGCCGCCTCCGACCTCTTTCCCCCCGATAAATCCGGACACCCCCCGCGCCCCA
+
>>11>B33BBDCBA1EEAF0A1EEEGEH011A0EE//D22FAAEEE///01BBBEAEE/@111@00/////B11B>0GF1B2BB2@B/>E??FFHGE//>E/0</////0BFFB21FDGD1</0/@@/C///<1<11?1<?F<A-->>.<<CCF<---:-:.00/:/.;.9/.C--9:-99;090//;--9--/:;///-;-@;---99-9;BB/;/B/9-9@-;-;//;:---9;-----9-;;---9;
@M03896:38:000000000-B4D98:1:1101:12920:15620 2:N:0:175
CCTGTTCGCTCCCCACGCTTTCGCTCCTCAGCGTCAATATCGGCCCAGAGACCCGCCTTCGCCACCGGTGTTCCTCCTGATATCTGCGCATTTCACCGCTACACCAGGAATTCCACTCTCCCCTACCGCATTCTAGCCTGCCCGTCTCGACTGCAGACCACATCGTTGAGCCACCGGTTTTCCCCGTCGACGCCACACCCCCCCTCCGACCTCCCTACGCCCGCTACATCCGCCCAACACCCTCCCCCTC
+
3>3AAFF?DAABGCGEEEEAAFAEEHGEFFFHF2AEDHGHHG0AE0AFE1AFGGAEEDGH1EE?FG1/>/>>FGEHGHCFFBFGE4FEEED/4G4FG?ECC<1BGF0//??GGH21>FGHCGDGAAG@CGGDHGB<FH<<>GG.<.<</G@..C0G0:./;.:0.../;/CF/F..-9.9=BBF/99:-;9-;-;A9..;9-;--;D.--9.9.../;.-99-----/9;/...-.;..;9..;.;9A-.
@M03896:38:000000000-B4D98:1:1101:19590:16998 2:N:0:175
CCCGTTCGCTACCCTAGCTTTCGTGCATCAGCGTCAGAAAAGACCCAGTGAGCCGCTTTCGCCACCGGTGTTCCTCAGGATATCAACGCATTTCACCGCTCCACCCTGAGTTCCGCTCACCTCTGTCTTCCTCCAGCACGGTAGTTTTGGGCGCCATTCCTCGGTTGAGCCGAGGGCTTTCACACCCAACTTTCCGCGCCGCCTACGCACCCTTTAAGCCCAGTAATTCCGAATAACGCTTGTGTGGCTC
+
AABBBFFABB2DGGGGGGGGGGEFFFHHHHHHGGEGEHEFFGGHHGHHFGBBGHEEGFGHDGGGGHEE>EEEHHHHHHHGHHHHGHHGGFGGHHHHHEEEEGGHHGHFFFHHGHDFFGGHHEHHBGHFHHHHHHFCFFG<<?F?<DDGFFGHGGCCCFHH0G:.;;-//;G-@??BDGEGFBGGGGGEADG9FFF.9;@D@=@FBB;@DDFF9/:/9;;9EE.B/B9FFF/9;9.9F.-9;.9/9..99B
@M03896:38:000000000-B4D98:1:1101:25265:19027 2:N:0:175
TACCGCGGCTGCTGGCACACAATTACCATACAGATAGTGTGTAGATCTCGGTGGTCGCCGTATCATTAAAAAAAAAAAAAAAAGACACACCAAGCATACAGATAACAAAAAAAAAAAAAAGAAAAGAAAGCACACACGCCATCAGCATCTAAAAAAACACACAACACCTAAAACATAGAATAATGAAACGAATGTCTGATTGAGGGTTAAAATAGTCTATACACGACCACCAACCTAGACACGGAGTACAA
+
A?ABBBBDBBDBGGGGC3CFCCFFAFGFFBGFHGHGHG5GHFE55BGFGFA1AAABEEGC>>FFGDFDDFFFFGFCC?////>//22?2////0/01111111111110<.<--------.9.///..//////...--...:9//////:////--9.9........////;/.////;/////////...9///////////.....///////////////.-9--9.....9///:/..--:9////
@M03896:38:000000000-B4D98:1:1101:20922:19653 2:N:0:175
CCTGTTTGCTCCCCACGCTTTCGCACCTCAGCGTCAGTATCTACCCAGGTCGCCGCCTTCGCCACCGGTGTTCCTCCCGATATCTACGAATTTCACCTCTACACCGGGAATTCCGCGACCCTCTTTAGTACTCCAGCCTGCCAGTTTCGGATGCACTTCCTTAGTTGAGCCAAGGGCTTTCACATCCGACATAACAGACCGCCTACGTGCGCTTTACGCCCAATGATTCCAAGCAACGTTTTCACCCCCT
+
AABBBFFFFFFFGGGGEEEFFGEEEGGGHHHHFEEGFHBGHGHHHHHFFFBAEEEEGGGHCEDEGHE>>>EEGHHHHGGGGGGGHFHFGHCHFHGHHHHHHGGHHF/</<FGGH2C//ADGHHHBG11>DGHHHG<CEC.<G<00:CG::AA@FBHFHGHF990;;00/:FBB?.9A.CFGGGGGGG..A-;BBFB/9FEA=FFFF...A-;9.AFFEDBDD9./;/9;B//:;.9A;A./.:/;;A-9-
@M03896:38:000000000-B4D98:1:1101:20904:19654 2:N:0:175
CCTGTTTGCTCCCCACGCTTTCGCACCTCAGCGTCAGTATCTACCCAGGTCGCCGCCTTCGCCACCGGTGTTCCTCCCGATATCTACGAATTTCACCTCTACACCGGGAATTCCGCGACCCTCTTTAGTACTCCAGCCTCCCAGTTTCGGATGCACTTCCTTAGTTGAGCCAAGGGCTTTCACATCCCACATAACAGACCGCCTACGTGCGCTTTACGCCCAATGCTTCCGAGCAACGTTTGCACCCC
+
AAAAAFFCFFFFGGGC1AA0AFAEAEGGHFHHFEAEEABAGHFFGFGGFHBAEEAEEEGHAEFEEH?>/>?>FGFHHGGF/>EGG2GFGGEFFFFGHFGHBFFHHCB/C@GHHG<?>/ACGHHGF11=>DGHHEH/G<</<<C0/;;;.:CCCGFH0:CG;0009;00/;C/B..9E..CCBFBFFB.0;ACBFFF//AE>=@?BB;99A9@-9;BF9-9@F--B///;:9---9BA-9-9-///;A?
@M03896:38:000000000-B4D98:1:1101:7936:20070 2:N:0:175
CCTGTTTGATCCCCACGCTTTCGTGCCTCAGCGTCAATAAAACCATAGTAAGCTGCCTTCGCAATCGGTGTTCTGTGACATATCTATGCATTTCACCGCTACTTGTCACATTCCGCCTACCTCTAGTTCATTCAAGCTCATCAGTATCAAGGGCACTGCGATGGTTGAGCCACCGTCTTTCACCCCTGACTTAATAAGCCGCCTACGCACCCTTTAAACCCAATAACTCCGGATAACGCTTGGATCCTCC
+
>AAABFFCFFFFGGFGEFEAFGEFFFGGHGFFGGEFEHDFFHGFFHFGFGFGGHHHHHHHFE?EFHFEEEGEGHEGFHHHHHHGHHHGDGHHGHGHHEEGGEGFGGGGFFHHHGGEEGAGHHHHHEEGHEGHFDB?FHGFDGFBGFGGFD@1/FEGFFF/@F/?1?/01<FFFG.FFGFGF<DGHDG<CCHBFF0;CCCC@?CGGGDBABBF.9000999DA.9090;CF.-.:.9;9=.A.99B/;FFF
@M03896:38:000000000-B4D98:1:1101:18386:21029 2:N:0:175
CCCGTTCGCTACCCTAGCTTTCGTGCATCAGCGTCAGAAAAGACCCAGTGAGCCGCTTTCGCCACCGGTGTTCCTCAGGATATCAACGCATTTCACCGCTCCACCCTGAGTTCCGCTCACCTCTGTCTTCCTCCAGCACGGTAGTTTTGGGCGCCATTCCTCGGTTGAGCCGAGGGCTTTCACACCCAACTTTCCGCGCCGCCTACGCACCCTTTAAGCCCAGTAATTCCGACTCACTTTTGCGTGGCTC
+
>>AABFFADBBBGGGGGFGBGGEFFFHHFHHGEEEGFHGFFHGHHHHGBF5FGHEGEGGHDEFEGHEEE@EEGHHHHGFFGFHFGHHEGEGGHHHHHEEEGGHHHGAE0?BGGH/?BCDHGGHHG>GG2FHHHHGFCCG/<?<<<1=10-<0ACDCA<GH0D..::-//:C:----AA?FC0FBFFF.9EGFGFF.A-@BB<BFFE?B??BD.BB//9B/E?E/9/:FFFBA-9./B//9///-9.-;9;
@M03896:38:000000000-B4D98:1:1101:18406:21036 2:N:0:175
CCCGTTCGCTACCCTAGCTTTCGTGCATCAGCGTCAGAAAAGACCCAGTGAGCCGCTTTCGCCACCGGTGTTCCTCAGGATATCAACGCATTTCACCGCTCCACCCTGAGTTCCGCTCACCTCTGTCTTCCTCCAGCACGGTAGTTTTGGGCGCCATTCCTCGGTTGAGCCGAGGGCTTTCACACCCAACTTTCCGCGCCGCCTACGCACCCCTTAAGCCCAGTAATTCCGAATAACGTTTGTGTGGCTC
+
>AAAAFFABBBBGGGGGFGGGGEFFFHHHHHHGGGGGHHGFHGHHG2BBFFBGGAEE1FH?EGGGH1>EEGGHHHHHGGGHHHHHHHFGGGGHHGHHEEEEGHHHGHFBBFGHF?A<DGHHHHHHFHHHFHHFHH1GF?///><11><><D<CCC.<=GHDG..:A-/:0C----;EAEFFFFFGFF9EDGF0;B..9;B;@AFFFA;ABFD-.9B9B/BEE.;/9//9;B...:/;?../.9;:.;9.;
@M03896:38:000000000-B4D98:1:1101:17535:21143 2:N:0:175
CCTGTTTGCTCCCCACGCTTTCGTGTCTCAGCGTCAGTTGTCGTCCAGTAAATCGCCTTCGCCACTGGTGTTCCTCCCGATATCTACGCATTTCACCGCTACACCGGGAATTCCATTTACCTCTCCGACTCTCAAGAACCTCAGTTTCAAATGCAGGTTGCGGGTTGAGCCCGCAATTTTCACATCTGACTTGAAGTCCCGCCTACACACCCTTTACACCCAGTAATTCCGGATAACCCTCGCCACCTAC
+
>AABBFFFFFFFGGGGEFEFGGGGEHGGHHHGFEEFEHFHHHEGGGDHHHFHHGAFGGGHEFGGGHFGGEGEGHHHHGGGGGGHHHHFEEEGHHHHHFEFGEHHHGEDFGHHHGHHGHHHHHHHHHGCGCFHCGG1GGHHFHHFFFHHG<GHHHEHHCGFHGCCCECCGFHGAGGAGGGFGBGFFFF0CFGF9FF0BCGFGAFFFFBFFFFF.99FFBBFF.9////9BFFD.9:/B/;.;@;B.DAF/;
@M03896:38:000000000-B4D98:1:1101:26188:21591 2:N:0:175
CCTATTTGCTCCCCACGCTTTCGTGCTTCAGTGTCAGAATCCAGACCAGACGGCCGCCTTCGCCACCGGTGTTCTTCCATATATCTACGCATTTTACCGCTACACATGGAGTTCCGCCGTCCTCTTCTGTTCTCTAGCTGATCAGTTTCCAGAGCCAGTACGGGTTGAGCCCATACCTTTTACTTCAGACTTGATCTGCCACCTACGCACCCTTTACGCCCAATCATTCCGGATAACGCCCGCCACCTAC
+
>AAAAFFFFFFFGGBEEFEFFGDFFFFHGFFFFDEFHFHGHGEE3FGGHEF0EEGCGGGGGFGF?EHFE>EEGG4GHHHGHFFHHGFHGGGGFGB4GHGG?EEGHF32BCFBGHGFDG?>BDGHHHHGFDGGEGFHFFH1DDGHD1>1FGFFG.FGH.<0DA<-<<<CGFGGAFF/CCGHHCGFGGB00FFB0:FGGFFGFGFGGFGGGGGG./FFFFD-@.E.9BB/BFFFFFFFBAC-9;DC;DFFFF
@M03896:38:000000000-B4D98:1:1101:26204:21598 2:N:0:175
CCTATTTGCTCCCCACGCTTTCGTGCTTCAGTGTCAGAATCCAGACCAGACGGCCGCCTTCGCCACCGGTGTTCTTCCATATATCTACGCATTTTACCGCTACACATGGAGTTCCGCCGTCCTCTTCTGCTCTCTAGCTGATCAGTTTCCAGAGCCAGTACGGGTTGAGCCCATACCTTTTACTTCAGACTTGATCTGCCACCTACGCACCCCTTACGCCCAATCATTCCGGATAACGCTCGCCACCTAC
+
3AA@AFFDFFFFFGBEAEAF2F2FFGGHHCH5FGEGHHDEHGEDBFEFGEF0AEEAEE?EHHGGGGFDC>E?FHHHHHHHGHHHGFHHEGGG?DGFHG?E/<?BG332?CCFGGHGGG?@?D/GFHGDF11F1?1F<DG11<FG<<=GFDFFD.FGHF<=DD??<<@:GFFE.:CGCCGGB0:B0;000:CF099CF9B0B09./;EDFA@E-AFFFEA-9.A.FBFFFF/-9;.9B.999>-@?DF./9
@M03896:38:000000000-B4D98:1:1101:8024:23114 2:N:0:175
CCTGTTTGATCCCCACGCTTTCGTGCCTCAGCGTCAATAAAACCATAGTAAGCTGCCTTCGCAATCGGTGTTCTGTGACATATCTATGCATTTCACCGCTACTTGTCACATTCCGCCTACCTCTAGTTCATTCAAGCTCATCAGTATCAAGGGCACTGCGATGGTTGAGCCACCGTCTTTCACCCCTGACTTAATAAGCCGCCTACGCACCCTTTAAACCCAATACATCCGGATAACGCTTGGCTCCTCC
+
1>AAAFFCDDFFGGGE1EEFFGFHGGFFGGFEA0AAFGHBB1FEEHGHFFDDBG1FGHFHEECEEH/EEA/?GH1FGGGFHHHHHHHFGHFFFF@GG/EE@EFF1>FFD1FGFGFFEG/0FEGHGDGHHBFB2FGBFGG<FG21BGFF@D@1///?00F/<F//?G/0<C<0<0.0CF.1DG0GFGG./<DDDBGC0GCFC?CG?BC@B@-BE/00009C?.A/0/;0;CB-:-9;B-9---;/9/AFBF
@M03896:38:000000000-B4D98:1:1101:8034:23130 2:N:0:175
CCTGTTTGATCCCCACGCTTTCGTGCCTCAGCGTCAATAAAACCATAGTAAGCTGCCTTCGCAATCGGTGTTCTGTGACATATCTATGCATTTCACCGCTACTTGTCACATTCCGCCTACCTCTAGTTCATTCAAGCTCATCAGTATCAAGGGCACTGCGATGGTTGAGCCACCGTCTTTCACCCCTGACTTAATAAGCCGCCTACGCACCCTTTAAACCCAATACATCCGGATCACGCTTGCATCCTCC
+
>>AAAFFFFFFFGGGG?FEEFGEFFFHGHFHHGEEFGHH3DGFEHHHGHHFDFGFGHHGHHECEFHFA1>EEGHGFHHHGHHFHFFHHFHGGGHGHHDEFEEFGF3GGFFGHHGCAAE?HHHHHGDGHHBHHFD3FGFG2BGDGBFGGHB22?FFEB2FA/C/?D1?01F0FGF.FEHEHFGHHHGG./<DFGBGB0CGGCFFDDFGGDCGG.90B0C9BEA./;/90FFD-.D-;BFF.;..99BF/FF
@M03896:38:000000000-B4D98:1:1101:16634:27987 2:N:0:175
CCTGTTCGCTCCCCCGGCTTTCGCGCCTCAGCGTCAGTGACGGCCCAGAGAGCTGCCTTCGCCATCGGTGTTCTTCCAAATATCTGCGCATTTCACCGCTACACTTGGAATTCCGCTCTCCCCTACCGCACTCGAGCCGCCCAGTTCGGGACCCGGCCCGGGGTTCAGCCCCGGGGTTACACGTCCCGCTTGCGCCGCCGCCTGCGCGCGCCTTACGCCCACTCCTTCCGTATCACCCCCCCCCCCCACC
+
>AAABFFADBAAGGGEEAAAFGAEAFFFGHGHEGFGGHHBFF0EEG?FG?FEBGBGGGHH1EE?FGE>??EEFHHHGBBGFGHHHDGEEEEFHFHHHCCGFCFGGFDCHHHHHHFAADHHFFFHEHH-ACFGG...<@-AFGA.:CGC-;-;DD9-?DA-9---;.;9:FFF--;---;/;/.9A:A-;-9..9;.-;9-@B.AF-@-@-9-../;..9A..:/.///;./...//.;----9>DC--9.
@M03896:38:000000000-B4D98:1:1102:23811:7332 2:N:0:175
CCCGTTCGCTACCCTAGCTTTCGTGCATCAGCGTCAGAAAAGACCCAGTGAGCCGCTTTCGCCACCGGTGTTCCTCAGGATATCAACGCATTTCACCGCTCCACCCTGAGTTCCGCTCACCTCTGTCTTCCTCCAGCACGGTAGTTTTGGGCGCCATTCCTCGGTTGAGCCGAGGGCTTTCACACCCAACTTTCCGCGCCGCCTACGCACCCTTTCAGCCCAGTCATTCCGAATAACGTTTGTGTCGCTC
+
BBBBBFFABBADGGGGGFGFGGEFFFHHHHGHGFEEGCHHFGGHHE2FG3ABFGAEAEFH1EAEEHE0>EFEGHHHHGFHHHHHHHHGG?EGHHGGHEE?EFGHHGHBC2FGHHDDFGGHHEGHBFHGHHHHHF01F??<//<.<1<=0<>FDCCC<GHH<G..;C-:::G-;--;CFEBBFFBFDE.EDBFBBB999>BAFDFFF.@.9BD?/9/;/9BD.E9///;FFB..9.9B.9./...9/.99:
@M03896:38:000000000-B4D98:1:1102:26974:9421 2:N:0:175
CCTGTTCGCTCCCCACGCTTTCGCTCCTCAGCGTCAATATCGGCCCAGAGACCCGCCTTCGCCACCGGTGTTCCTCCTGATATCTGCGCATTTCACCGCTACACCAGGAATTCCGGTCTCCCCTACCGAATTCTAGCCTGCCCGTATCGACTGCAGACCACATGGTTGAGCCACGGGTTTTCACAGTCGACGCGACAACCCGCCTACGAGCTCTTTACGCCCAATAAATCCGCACAACGCTCGCCCCCTA
+
ABBBAFFADAAAGEGGEFEFFGFEGHGHHGHHGGGEEGHHHDFGGGGHHFFGFHEGGGGHEEAEEHE>>>EEGHHHHHHHGFHHHDGEGEGGHGFHHEECCCEHHAG//FGHHHF/<CDHFGCHGGHGC@<GH1D>FGD0<GHA-<CGCGFGGGFF;GEGHEC:C90.9/;FCF-9?:9CABCF909:9.;;:--@;B.;D9;@?AF.A.;:BB/;;F.ABC..9//;/;BA.;;-.;-:.A=C-AB;-.
@M03896:38:000000000-B4D98:1:1102:23586:10527 2:N:0:175
CCCGTTTGCTCCCCTGGCTTTCGTGTCTCAGCGTCAGCTCATCCCCAGCGACCTGTTTTCACCATTGGCGTTCCAAACGATATCTACGCATTTCACCGCTCCACCGTTTGTTCCAGTCGCCCCTAGATGGCTCAAGACCGCCAGCATGCCCAGCCGTTCCACAGTTAAGCCGCGGGATTTCACAAGGCACTTAACGATCCGCCTACACACGCTTTAAGCCCAGTGATTCCGCCTAACGCTTGAGGCCCCT
+
ABBAAFFAFFFFFCG2GBF4FFGFGHGHGGAFAFGDGFG3FGGHHGGEFAECEDHF5FFF5AAFGBA3B0?EECG4BCEAGECGDGHFEEEEFHHGH?@GGDHGF/0EFEGHGBBGGGGG/A@FC0BDD1FC11F11FG@CGCC.>=11</0CAC<<<CC0CG.<0;;;CG;-9@--9/;9BFCGA.EFFF///B.;9AF..9DFFFFFD;?9.:9B/;BAEA9/F//B9B;DDFBB?=..;;99.;.9.
@M03896:38:000000000-B4D98:1:1102:29060:13450 2:N:0:175
CCCGTTTGCTCCCCTGGCCTTCGTGCCTCAGTGTCAGGCACTGCCCAGAGATCCGCCTTCGCAACTGGTCTTCCTCACGATATCTACGCATTTCACTGCTACACCGTGAATTCCGATCTCCTCTACAGTCCTCGAGTCACGCAGTATCCGGTGCATTTTCGGCGTTAAGCTCCGAGATTTCACACCACACTTGCGTCACCACCTACGCCCCCTTTACTCCCAATCACTCCGAACAACGCTTGACACCTCC
+
AAB>>FF>FFFFGGG2ABGGGGFGFFGGHFGHFHF5B232BF3FGHBF2AAFBG1EEGAGAA1AEGA3AD5FGFGGFGGEGEEFG4FBE1?EGHDHDFFG4EGHH>BFAFGHHH3/?EGHGHHDFGFB?BFGD///B@@G?F///@@FG</</A1DGDFF@---<<..=<GGFA--;;0FGC;GGGE.;;F0;9-9:;9B9;EFE9;?-;BD-.9:;/:9AF/./;/;;F.-.99.A=@..../;:AFF.
@M03896:38:000000000-B4D98:1:1102:10261:18481 2:N:0:175
CCTGTTCGCTCCCCACGCTTTCGCTCCTCAGCGTCAATATCGGCCCAGAGACCCGCCTTCGCCACCGGTGTTCCTCCTGATATCTGCGCATTTCACCGCTACACCAGGAATTCCAGTCTCCCCTACCGAATTCTAGCCTGCCCGTATCGACTGCAGACCACATGGTTGAGCCACGGGTTTTCACAGTCGACGCCACAACCCGCCTACGAGCTCTTTACGCCCAATAAATCCGCACACCGCTCGCCCCCTA
+
ABABAFFABBABGGGGEEEFGGEEFHGHHHHHGGGGGHHHHGAEGFGHHHFGGHEFGGGHEEDEEH?/>EEEHHHHHHHHHHHHHFHEGEGEHHGHHEECCCGHHFCFA?FGHHH2>@GHFFAHGFHC/AFHH1G>FGD0FGH.<<CG<CFDFGBGCGHHHFFG/C0.:/FFFF9;?9;CAB;F099C..A-9-;DAE.AA;9BDDFB..;.B/;9FF?9>DDF.BB//;B..;@B.9-;-@@F-9@FD.
@M03896:38:000000000-B4D98:1:1102:18429:18638 2:N:0:175
CCTGTCTGCTCCCCACGCTTTCGCACCTGAGCGTCAGTCTTCGTCCAGGGGGCCGCCTTCGCCACCGGTATTCCTCCAGATCTCTACGCATTTCACCGCTACACCTGGAATTCTACCCCCCTCTACGAGACTCAAGCTTGCCAGTATCAGATGCAGTTCCCAGGTTGAGCCCGGGGATTTCACATCTGACTTAACAAACCGCCTGCGTGCGCTTTACGCCCAGTAATTCCGATTAACGCTTGCACCCTCC
+
ABAAAFFFFFFFGGGGEFEFFGFFGGGHGGHGGGGEGHHHHHHHGGDGCE0EEE>EGGGHEEFGGHE>>EFHHHHHGFGGHGHHHHHFEEFGHHHHHDCGFCGHHHF<GGHHGHHGHHHGGGGHHHF..<CGF0C<DH0/<G=00<CCC0<CHCC;;CGHHH0;::/;9BFG?A--DABFGGGFFFF/BBFFBBBB/AAEFFFFFF=ADDBD@../B:9@FDE/B/BFFFFD.9ABFFF.AAA/;FFEFF
@M03896:38:000000000-B4D98:1:1102:22613:19232 2:N:0:175
CCTGTTTGCTCCCCACGCTTTCGCACCTGAGCGTCAGTCTTCGTCCAGGGGGCCGCCTTCGCCACCGGTATTCCTCCAGATCTCTACGCATTTCACCGCTACACCTGGAATTCTACCCCCCTCTACGAGACTCCAGCTTGCCAGTATCAGATGCAGTTCCCACGTTGAGCCCGGGGATTTCACATCTCACTTAACACACCGCCTGCGTGCGCTTTACGCCCAGTAATTCCGATTAACGCTTGCACCCTCC
+
ABBBBFFFFFFFGGFGEFEAFGFEFGGHGFGHGGEEEFGDDHH2EEDGHFCGEE>EFGGHEEDEGHD/>EEGHHFHGFHGGHHHHHHFEEFGFHGHHDBCC@GHHHFF2FGFHFGHHHHGGGGFFHAA.<<GG/</CG0/<GD0:;GGF0CGH:GCCGGGHH.-9.;9CFFEB?--;.CFFFFBBFF//;B9//;B/9;D;@FF?F@ADDDC-9.;BEA;BA.:B/F/FFB.;ADFF?=D..A/;FA..A
@M03896:38:000000000-B4D98:1:1103:22032:6794 2:N:0:175
CCTGTTTGATCCCCACGCTTTCGTGCCTCAGCGTCAATAAAACCATAGTAAGCTGCCTTCGCAATCGGTGTTCTGTGACATATCTATGCATTTCACCGCTACTTGTCACATTCCGCCTACCTCTAGTTCATTCAAGCTCATCAGTATCAAGGGCACTGCGATGGTTGAGCCACCGTCTTTCACCCCTGACTTAATAAGCCGCCTACGCACCCTTTAAACCCAATAAATCCGGATAACGCTTGGATCCTCC
+
ABABBFFFFFFFGGGEEEE2FGGHGFHHGHFHFGGGGGFHHGFEAGBFHFEFGGFHHHHHEE?EFHF1>>?EHHFFHEHHHHGGHHGGHHHHHHGGHGGGGGEGFFGFFGHHHGGEGGGHHGHHGBEGHGFHFDFFGHGFFGGG?BFGFD@@/FFGFHH?///?FFA?1<FFCF<FEF.FFBFBG@E./<GDDDG:CCHHDDGGGGA@GGDFE/BC0FBCDE./9B;FGGA=..;BF?F.99./9BFFFF
@M03896:38:000000000-B4D98:1:1103:6358:8840 2:N:0:175
TACCGCGGCGGCTGGCACACAATTACCATACAGATAGTGTGTAGATCTCGGTGGTCGCCGTATCATTAAAAAAAAAAAAAATAAATCACAGAAATAGACACACCATTATACAAAAACACAAACCTAAAAACGTCTGTACAAAAAATTACACTCATGCACCATCACAAACACCAGTCCTACTACATGATCTCTTGCTCTATCTCATTATTAGGAACGCAACATGACACCAAAGCGCATGCATTTAGTATCAA
+
BBBBAB@ABBBDFEEEGCGGEFHHFHHGFHHFHHHFGFGH5GD@BGHHHF111?>FEEE@E?10FGD4DF?GEE<BC/<//0?11?@1111111=111<100...0000<0000<.....;..;///000.-../.000000..-./00000;/00000/;09/;//.....9.//////////////9//////9/;/9////9///;/////...---.99//9/..../..--../////////////
@M03896:38:000000000-B4D98:1:1103:12262:10699 2:N:0:175
CCTGTTCGCTCCCCACGCTTTCGCTCCTCAGCGTCAATATCGGCCCAGAGACCCGCCTTCGCCACCGGTGTTCCTCCTGATATCTGCGCATTTCACCGCTACACCAGGAATTCCAGTCTCCCCTACCGAATTCTAGCCTGCCCGCATCGACTGCAGACCACATCGCTGAGCCACGGGTTTTCACAGTCGACGCCACAACCCGCCTACGAGCTCTTTGCGCCCAACAACTCAGGACAACGCCCCCGCCCTA
+
ABBBBFF?DBBBGGGEAEF2FGDEEHGHHFHHGGEEGH5GGF0EEE1FEGFFFHEFGGGHEEEEEH1>//??GGHHHHGFDGHHHDGEGGFEGHGGHEG?CCFHHHGE/0GHHHF1@GFHBGAFFFH?A@FFHDD=FGF<FHH.-<<<E/ADAGHBBC;CGG00;.9.;.9:/F?---.;E;0;009C.;999-;A.;.;D--;..;...;.;/;//:@-A-.A..../:///9;.;:-9-;-;;;9--9
@M03896:38:000000000-B4D98:1:1103:12280:10707 2:N:0:175
CCTGTTCGCTCCCCACGCTTTCGCTCCTCAGCGTCAATATCGGCCCAGAGACCCGCCTTCGCCACCGGTGTTCCTCCTGATATCTGCGCATTTCACCGCTACACCAGGAATTCCAGTCTCCCCTACCGAATTCTAGCCTGCCCGTATCGACTGCAGACCACATGGTTGAGCCACGGGTTTTCACAGTCGACGCGACAAGCCGCCTACGAGCTCTTTACGCCCAATAAATCCGGACAACGCCCGCGCCCTC
+
ABBAAFFABBBBGGGGAEEFGGEFGHGHHHHHGGGGGH5GHCAEEE1FG1FFFHEEGGGH1EEEEHA/>>EEFHGHHHHHH4FFGGGEGGGGHGGHHEGFGCBGHCFAA2FGGGF2@GHHGGGHGFF@/<FHHBD1=FF<FGG.<-<GEEGDFHFFC;C;CG:;/00.;/9CFGB99-;AEC=BB99B..A-=9BC-;.;E->DD.B;A99ABB//;F.A=FD.;/9//;B?@.--.9-9-;-9-9DFA.
@M03896:38:000000000-B4D98:1:1103:12263:10717 2:N:0:175
CCTGTTCGCTCCCCACGCTTTCGCTCCTCAGCGTCAATCTCGGCCCAGAGACCCGCCTTCGCCACCGGTGTTCCTCCTGATATCTGCGCATTTCACCGCTACACCAGGAATTCCAGTCTCCCCTACCGAATTCTAGCCTGCCCGTATCGACTGCAGACCACATGGTTGAGCCACGGGTTTTCCCAGTCGACGCCACAACCCCCCTACGAGCTCCTTACGCCCAATAACTCCCGCCCACGCTCGCGCCCTA
+
ABAAAFFABBBBGGGGEEEFFGEGGHGHHHHHGGGGGH5FGHDFEEAFGGFGFHAEGEGHHEEEEH1>>>EEGHHHHHHGH4GGGDGGFGFGFHHHHAEGCBFGHFCF/FGHHH2@@GHHFGDHGGHGA/CGH1>>=GH0<FH<-<<C.CCDAGFGFCCCGHB0/0:.;/0C9/@A?-.C9;0:00:9..:---.;9E.9D.@=-.9AF.9./////9.;@@FE.9B//;/.9-;-;:9;.;-;-;B9-.
@M03896:38:000000000-B4D98:1:1103:3005:11928 2:N:0:175
TACCGCGGCTGCTGGCACACAATTACCATACAGATAGTGTGTAGATCTCGGTGGTCGCCGTATCATTAAAAAAAAAAAATGTCTGTCTTTGTGTATGGTACTGTATCTTAAAATTATAACAGTCTTACTCATGACATGCTCGCCTCACGCATCACTGATTGTGTCTGGATGATGTTTTTATTGTCCATTGTCTTACACTTTTGTGTTATATACACTCTACAGTACGTGTTCAGCGTCTCGTTTCGTT
+
AAAAAADDDDDBFFBECBFFECFFFGGFHFFF55BE5D5FF15D5BFGGAE1111300B00>1?DGGBEFDGC?//>//034444B222B22222222222222222222222>22222@111111@111111111?<>1<.--.<<...-.-00<00000:0/0:0/00//00000/;.00;000090000900000;0000//9/000000000/0000////9.././///....9/:../../
@M03896:38:000000000-B4D98:1:1103:3007:11949 2:N:0:175
TACCGCTGCTGCTGTCACACAATTACCATACAGATAGTGTTTACATCTCTGTTGTCCCCGTATCATTCAAAAAAAAATGTTTACAACTCCCTTCACCTTTACCTTTATCCGTCAAGTCTTGTTCTCAAATACTCTTTACGCCTGCTTCTATTTCCTTTCCTCTATCTTCTGCCCGCCACTCCTGTCTCCACACTACCCTCGCTCACTCGTGTCGATCCCCCTGTCCTACCTCCTCTTCGACCAACCCGCTT
+
1>AAAD>11CFD113BBB1BAABEFHF1FGHGF1E1AD2AA02122DF121221BA11B/B/B0ABE2AA21/A/>/0@2@2B@2@BBF1/0B0111F1B11BB1B1>21/>>//12122111B2222B2B1BB2B121??<0/0<1@@2@>2@@12111111?<1?11111<F.---<>00</=<0000</./</<.0.--:.:0:0..../...../.9-.090000.00./;000--------9--9-
@M03896:38:000000000-B4D98:1:1103:17052:13337 2:N:0:175
CCCGTTTGCTCCCCTGGCTTTCGTGTCTCAGCGTCAGCTCATCCCCAGCGACCTGTTTTCACCATTGGCGTTCCAAACGATATCTACGCATTTCACCGCTCCACCGTTTGTTCCAGTCGCCCCTAGATGGCTCAAGACCGCCAGTATGCCCAGCCGTTCCACAGTTAAGCCGTGGGATTTCACAACGCACTTAACGATCCGCCTCCACACGCTTTAAGCCCAGTGCTTCCGCCTAACGCTTACGTCCTCT
+
BBBBBFF?FFFFGGGCCBBBFGEAFEGHHGHHGFFGGHHFHGHHGEEBGEEEGGFBABFGBFBFDG5FB>B>FF4FFGEEEE>GGHHEEEEAEGHHHEEGGGHHH/F?CAGGHHGGFHEGGGCH/C1DDCCGF11?D?G<CDC-<1<FFFF0.CECD?GHGHBC0C0;:GH?.::-:/9CCFGBF.:;BB-BB0;.;EGGFFF..;FB/D-B.;.///;;A.EB///;;F..AADFF.B.;./..;AAF/
@M03896:38:000000000-B4D98:1:1103:17030:13343 2:N:0:175
CCCGTTTGCTCCCCTGGCTTTCGTGTCTCAGCGTCAGCTCATCCCCAGCGACCTGTTTTCACCATTGGCGTTCCAAACGATATCTACGCATTTCACCGCTCCACCGTTTGTTCCAGTCGCCCCTAGATGGCTCAAGACCGCCAGTATGCCCAGCCGTTCCACAGTTAAGCCGTGGGATTTCACAAGGCACTTAACGATCCGCCTACACACGCTTTAAGCCCAGTGATTCCGCCTAACGCTTCACGCCT
+
AAAAAFF1FFFFGFFAEBFEGGAAFAGHHFHHGGFGGHHHHHHFEF0EGGEEEFFF1FGF2D1BBGD@B@EEFCBBDFEAGCEFGHHGG?F?FGFHHEEGGGFGHEHFFEGHHHHHHHCG/CCHGG1FDCFHF1G1GFG>CCG-1<FDDDB<GFGGCGHHFGC:;CGHHHHC:--AABBCFFFBFF?EFCFBBFB;.AEGGGBBFFFBFB@@-9-9FBFFFE-99BFBFFFBF?-:9-@-9-:/;9:-
@M03896:38:000000000-B4D98:1:1103:17045:13353 2:N:0:175
CCCGTTTGCTCCCCTGGCTTTCGTGTCTCAGCGTCAGCTCATCCCCAGCGACCTGTTTTCACCATTGGCGTTCCAAACGATATCTACGCATTTCACCGCTCCACCGTTTGTTCCAGTCGCCCCTAGATGGCTCAAGACCGCCAGTATGCCCAGCCGTTCCACAGTTAAGCCGTGGGATTTCACAAGGCACTTCACGCTCCGCCTACACACGCTTTAAGCCCAGTGATTCCGCCTACCGCTTGCGGCCTCC
+
BBBBBFFAFFFFGGGCGBFFGGEBFFFGHHHHGGGDEHHGHHHHHFEEH?EEGGEBGAGFFFFFFGA3B>EEEFBFGEEEGGEGHFGFFEFEGGHHHAEEFGFHH<FEC/GHGHGGFGCFAEGEC<@22FFHF1C?FFG/<CA-<1>><FF0CGEA<AGH0D/.:0:CCCH?.=-9C9CCFGGG0..;.;9B00:..9;EFFGFFF/BBA9B.999B999EF.9/9//;;/.99;.;-9-...--;;;A.
@M03896:38:000000000-B4D98:1:1103:12721:13694 2:N:0:175
CCTGTTTGCTCCCCACGCTTTCGTGTCTCAGCGTCAGTTGTCGTCCAGTAAATCGCCTTCGCCACTGGTGTTCCTCCCGATATCTACGCATTTCACCGCTACACCGGGAATTCCATTTACCTCTCCGACTCTCAAGAACCTCAGTTTCAAATGCAGGTTGCGCGTTGAGCCCGCAATTTTCACATCTCACTTGACGTCCCGCCTACACACCCTTTACACCCAGTACTTCCGTATAACGCTCTCCACCTAC
+
AABAAFFCFFFFGGGEAE22AGEEFGHHHCHHGGEAEGH5DB2FFE1BDG5GGGBFFFGGAEGEGHGG@BGEHHHHFGGEE?EGGFHGFEEFHHGHHDEGEEGHHE?B@?FGHG?B?GHHHGHHHHA>CDDHG1D1?0??0F11<>GHB1<>FG1G0G0/C@--::-;/<:C-:--;CB;FBFB9BF00;CB0009CAADCCFFDBBFFDDF./;FFBFBD..9:/FFFF?/9./9F.@.A.B//B9.;B
@M03896:38:000000000-B4D98:1:1103:13961:15660 2:N:0:175
CCTGTTTGATCCCCACGCTTTCGTGCCTCAGCGTCAATAAAACCATAGTAAGCTGCCTTCGCAATCGGTGTTCTGTGACATATCTATGCATTTCACCGCTACTTGTCACATTCCGCCTACCTCTAGTTCATTCAAGCTCATCAGTATCAAGGGCACTGCGATGGTTGAGCCACCGTCTTTCACCCCTGACTTAATAAGCCGCCTACGCACCCTTTAAACCCAATACATCCGGATAACGCTTGCATCCTCC
+
ABAABFFF5FFFGGCEEFECFGFGEFHHHHGHGGGGGHFFDHFFHH3FFFFDFHGHHHGHEEAEGGF1?EEEGH5FHFFHHHDGHHDGGGHHHHHHHGGGGFEFGFGEFFGHHHFGGGGHHHHHBFFGHHHHFBF?GGFCDGDF3BFGHG@<DEGGGHHF/C//F<?<<CBG<F>>EH.GHHGGHCG.CCDG=0=;0C0GGC@DDB.?EDCG.B0;00:9DAE/B/09FGD-:.;/BDC....;:BFFFF
@M03896:38:000000000-B4D98:1:1103:13940:15673 2:N:0:175
CCTGTTTGATCCCCACGCTTTCGTGCCTCAGCGTCAATAAAACCATAGTAAGCTGCCTTCGCAATCGGTGTTCTGTGACATATCTATGCATTTCACCGCTACTTGTCACATTCCGCCTACCTCTAGTTCATTCAAGCTCATCAGTATCAAGGGCACTGCGATCGTTGAGCCACCGTCTTTCACCCCTGACTTAATAAGCCGCCTACGCACCCTTTAAACCCAATAAATCCGGATAACGCTTGGATCCTCC
+
AAAAAFFFFFFFGGFEAEEEFGEFFFHHHHGHGGGGEFHFHHGEAF3FA5FBFG3GGHFHGEAEEHGEAEEFHGBDFFHHHHHHHHEFFFHFGFFHHFGGGE@FFDDDFEGHHBFEEGDHGGHHHBGHHHHHDFFFGHGCGHB2GFHFFF@2/??BFCGA/G//?FFAG<C<F<.0CF.<=GGFGDG.CCBD00;:0CFF?DGDDFAADFBE./0;00;/CE.:000;FG.-...;9.-..../9;./9B
@M03896:38:000000000-B4D98:1:1103:17877:18383 2:N:0:175
CCCGTTCGCTACCCTAGCTTTCGTGCATCAGCGTCAGAAAAGACCCAGTGAGCCGCTTTCGCCACCGGTGTTCCTCAGGATATCAACGCATTTCACCGCTCCACCCTGAGTTCCGCTCACCTCTGTCTTCCTCCAGCACGGTAGTTTTGCGCGCCATTCCTCGGTTGAGCCGAGGGCTTTCACACCCAACTTTCCGCGCCGCCTACGCACCCTTTAAGCCCAGTAATTCCGAATAACGTTTGTGTCGCTC
+
BBBBBFFABBBBGGGGGFFEGGEGGGHHHHHHEGGGGGBBGFFHHH2GBGBBGHEGEEGHFEFDGHEEE>?FGHHHFHHHHHHHHHHGGGGGHHHHHGGGGGHHHGHFHGHHHGEDGGGHHHHHFFHHGHHHHCHFFHF<<<<C1==FF1<<-@CACGHHBGGADAA:GFHC-@@DGGEGGFFFGDGAEDGGGFF9D;BCFFFFFEDCDBDFAFB//9BBEEFBFFBBFFBA.9.9:D..9..9:/;99A
@M03896:38:000000000-B4D98:1:1103:14284:20510 2:N:0:175
CCTGTTTGCTACCCACGCTTTCGTGTCTCAGCGTCAGTTGTCGTCCAGAAAATCGCCTTCGCCACTGGTGTTCCTCCCGATATCTACGCATTTCACCGCTACACCGGGAATTCCATTTACCTCTCCGACTCTCAAGAACCTCAGTTTCCAATGCAGGTTCCGGGTTGAGCCCGCAATTTTCACATCTGACTTGAACTCCCGCCTACACACCCTTTACACCCACTAATTCCGCATAACGCTCGCCACCTAC
+
AAAAAF3CFF3DGGGCAEEAFGE0F0BFGHHHGEEEEFFF1BECFAEF10FGFFAFEEGHGFFEFHEFFFHGHFHHHGGGGGCHHGHGGGGG2GFGGEEEGEGHH</BCCGGHH222>@FGHHHFG//>>CGG1111?FC0GH11><F1>FFFGBFGC00C.--<<-;CCCA-;;-.0B;BBF9BF;0;CB90000;09E?AGG.B/9/;AB-9:FB:BBBA-;F//;BFF-9--;;-9--@@@-BAFBF
@M03896:38:000000000-B4D98:1:1103:17631:20542 2:N:0:175
CCCGTTTGCTCCCCTGGCTTTCGTGTCTCAGCGTCAGCTCATCCCCAGCGACCTGTTTTCACCATTGGCGTTCCAAACGATATCTACGCATTTCACCGCTCCACCGTTTGTTCCAGTCGCCCCTAGATGGCTCAAGACCGCCAGTATGCCCAGCCGTTCCACAGTTAAGCCGCGGGATTTCACACGGCACTTACCGATCCGCCTACACACGCTTTAAGCCCAGTGATTCCGCCTAACGCTTCAGGCCTCT
+
ABBBBFFAFFFFGGGFCFFFGGFFGDHHHHHHGGG2AGBGFHHHGFEFHAEEGGHFHDGG5DDFFFB3BEEEGGFFDGEGHGGHHHHGGFGEHGHHHGGGGGHHHGFEHGHHHHHHGHGGGGGHGF2F@FFGC1??F?G<ADG->DDFFHGH.GGFC<CGGG/.<;GFFHHG-:@AGDGBGGGF/;-9@BB99/BA.;@DFAD.ABFFFFAA..9/B/:9EE.9/BB/9;;;A.:9;.-...///;;/9/
@M03896:38:000000000-B4D98:1:1103:17640:20557 2:N:0:175
CCCGTTTGCTCCCCTGGCTTTCGTGTCTCAGCGTCAGCTCATCCCCAGCGACCTGTTTTCACCATTGGCGTTCCAAACGATATCTACGCATTTCACCGCTCCACCGTTTGTTCCAGTCGCCCCTAGATGGCTCAAGACCGCCAGTATGCCCAGCCGTTCCACAGTTAAGCCGTGGGATTTCACAAGGCACTTACCGATCCGCCTACACACGCTTTACGCCCAGTGATTCCGCCTAACGCTTGACGCCTCT
+
ABBBBFFBFFFFGGGCFBBBGGEBFGFFHHHHGGGFAGFHHHHHHGHEHGEEEGGAAFHGBFFFBFFBFEFFGFBBGGEEGGGHHHHGFEFFFHHHHGEGGGGHHGHFG?GGGHG?FGCDDGGHEG2@@<@GF1C<GFG<@FC@1>D1FDGCCGGDADHHDDC.;0CC:GH-:C--EFFGFGGGFACEFFGFF0;;9BDGGFFFFFFFFD>F.A.;/.:;B?E//B9FFFB.;AD/;.;.9../.;;AD/
@M03896:38:000000000-B4D98:1:1103:17509:25729 2:N:0:175
CCCGTTTGCTCCCCTGGCTTTCGTGTCTCAGCGTCAGCTCATCCCCAGCGACCTGTTTTCACCATTGGCGTTCCAAACGATATCTACGCATTTCACCGCTCCACCGTTTGTTCCAGTCGCCCCTAGATGGCTCAAGACCGCCAGTATGCCCAGCTGTTCCACAGTTAAGCCGCGGGATTTCACAAGCCACTTACCGATCCGCCTACACACGCTTTCAGCCCAGTCAGTCCGCCTAACGCCTCAGCCCTCT
+
BBBBBFFAFFFFFEFF4BBFGGEFFGGHHHFHFGGEGGBGHHHHFECEHEEEGGGFGDGGBFGFDGFCB>EEFGBFFFE1?FEGHBGFGEGGEHHHH?EEGGFHHAFE3AGHHHF3BF?CDGGHGH2F2@@G11F1??F<@DC-<1>1FFF<<<CF=<GHHG/.<==0CCH?-A9B-;C9FFGG0..;/;9BF9F;D@BAFFDFBBFFFD;9;99/9//BD..9/;/9;F.99;.;;D@-9.///;;BA.
@M03896:38:000000000-B4D98:1:1103:17527:25729 2:N:0:175
CCCGTTTGCTCCCCTGGCTTTCGTGTCTCAGCGTCAGCTCATCCCCAGCGACCTGTTTTCACCATTGGCGTTCCAAACGATATCTACGCATTTCACCGCTCCACCGTTTGTTCCAGTCGCCCCTAGATGGCTCAAGACCGCCAGTATGCCCAGCTGTTCCACAGTTAAGCCGTGGGATTTCACAAGGCACTTAACGATCCGCCTACACACGCTTTAAGCCCAGTGATTCCGCCTAACGCTTGAGGCCTCT
+
BBBBBFFAFFFFGFGFCBBBFGEFEGGHHHHHGGGGDGGHHHHHHFCEHFEEGGGDGGHGFFFGGGFEB>EEFFEGHGGEGGGHHHHGFGGEHHGHHFEGGGHHHFFFEAGHHHFGGGADGGGHGE<F2FFGBCC?F?G<@DC<>GFFHHFCGFFHGGHHGG/<<=DDFGHCADCCGHHHFGG0C..;CCBBCFF9AAEDGGGGGFFGFFDFA9.BBFFFFFFF/;BFFF;:;ADFFFF?..9/.;EFF/
@M03896:38:000000000-B4D98:1:1104:21582:4711 2:N:0:175
CCCGTTCGCTACCCTAGCTTTCGTGCATCAGCGTCAGAAAAGACCCAGTGAGCCGCTTTCGCCACCGGTGTTCCTCAGGATATCAACGCATTTCACCGCTCCACCCTGAGTTCCGCTCACCTCTGTCTTCCTCCAGCACGGCAGCTTTGGGCGCCATTCCTCGGTTGAGCCGAGGGCTTTCACACCCAACTTTCCGCGCCGCCTACGCACCCTTTAAGCCCAGTAATTCCGAATAACGTTTCTGTGGCTC
+
ABBBAFFBBBBBGGGGFBA5FGEGFFHHHEDFEGG22D5BFFFHHHEGF3BBAGEEAECGEAAAEFB0>/>BFFFFF@3EGFHFGGHEEEEGHHHHH?EGGEGHGGHBCFGHGHDDGCDFHBFGCFGDDGHHDC<?0FF</-<>.<>11<<<@ADCCGHHFHG.C.:/;0C---9;AF.FFFFGFDG.AGF/FFF.;;>BCACFFFDFAADF99/:F;99A.9BB/9;FF/99.99F.;.9//;//.;9B
@M03896:38:000000000-B4D98:1:1104:25000:7047 2:N:0:175
CCTGTTTGCTCCCCACGCTTTCGCACCTGCGCGTCAGTCTTCGTCCAGGGGGCCGCCTTCGCCACCGGTATTCCTCCAGATCTCTACGCATTTCACCGCTACACCTGGAATTCTACCCCCCTCTACGAGACTCAAGCTTGCCAGCATCAGATGCAGTTCCCAGGTTGAGCCCGGGGATTTCACATCTGACTTACCAAACCGCCTGCGTGCGCTTTACGCCCAGTAATTCCGATTAACGCTTGCACCCTCC
+
AAABAFFFFFFFGGGGEEECFGEEEGGGG22AEEGDGHGEGHGGEE1AFE0E>FEEEGGHEEEEGHE/>EFHHGHHHBGEGFGHGFGFF?BFFGGHHFFGF@FGHHFF0?GGGHGFHHHGGGGFHHE..<=DF0C;;C0:CGC0.;;;C00;CCFC9BFGG009/09/9CFE?A-:9A/;9BFFFFF/9BBBF/;;FAEFFFFFFF;.9A@D-;./;.;-@A./9/BBFFF?.A.;F.@.9.;//;AFFF
@M03896:38:000000000-B4D98:1:1104:19823:7133 2:N:0:175
TACCGCGGCGGCTGGCACACAATTACCATACAGATAGTGTGTAGACCTCGGGCGGCCCCCTATCACTAAAAAACAAACGATATCTACTCATTCCACCTCTACACCTGGTGTTCCACCCTCCCCTACCAAACCCTAACAGCTGCGCTTCCGGGGGCATCTGCGGATCGCACCCCCCGCCACGACCCCCGACCTGCCTGACCGCCTACGCGCTCTTAACGCCAACTGCCACCAGATATCGACCGACCCCAGC
+
AA?AA@1AAD0D///AAB0A/FF11FGA2BFDGB1DBG2G1021@1BFGE>////>//////1B22B21111//?/0//?/?/<<1?1?11<FD<FG0>>>FDGH<0010><=<0<<A.<<.</.=G00.;...:/;/0;0//---9.9.----9-;;/;/9-----9-9-;;-;----9--9;9;9--9----:9/-99-99A-9-9----://;9--9---9//9/9----////----;-99;---9
@M03896:38:000000000-B4D98:1:1104:8661:10180 2:N:0:175
CCTGTTTGCTCCCCACGCTTTCGAGCCTCAACGTCAGTTACCGTCCAGTAAGCCGCCTTCGCCACTGGTGTTCCTCCTAATATCTACGCATTTCACCGCTACACTAGGAATTCCGCTTACCTCTCCGGCACTCAATCCGCACAGCTTCCAATGCAGTCCAGGGGTTGAGCCCCCGCCTCTCACATCACACTTGCAAAGCCGTCTACGCTCCCTTTACACCCAGTAAATCCGGATAACGCTTGCCCCCTACG
+
AAAA1DFCFFFFFE1EEEE0FGGFHGGHHBGGFHHFEHHHHFGFEEEHHB2GFHEEEEGHAE??ECF0@0/BDDDHHHFBG2FFFHHFEEEFHGHHHEGEECFEHECB1>FGFHHG?CGFGFG10@A@B/A<00<1?F/?/>@C.>GGFF>GHGDFHH<<G/.-<-;/GCCEA@C@?C.;9B9FGGG0CFB009F;0//9:;@FA;-=AABF-/9BF/B/AAEB/9;FFFB9A-ABFB@---;:9E@?FF-
@M03896:38:000000000-B4D98:1:1104:27681:14406 2:N:0:175
CCCGTTTGCTCCCCTGGCTTTCGCGTCTCAGCGTCAGTACCGGTCCAGTGAGCCGCCTTCGCCACCGGTGTTCCTCCCAATATCTACGCATTTCACCGCTACACTGGGAATTCCACTCACCTCTCCCGGACTCAAGCTCCGCAGTTTCCCATGCAGTTCCCCGGTTGAGCCGAGGGCTTTCACATGGGACACACGAAGCCGCCTACACGCCCTTTACGCCCACTAATTCCGAATAACGCTAGTCCCCTCC
+
BBBBBFFBFFFFGGGCFBFFGGEEEEEEGGGHGGGGGHHFHG?FFGGGGHEFFHEEGGGHFEDEGHEE>EFEHHHHHGHHHGHHHHHGFEEGHHHHHGGGGCFHHBBCFHHHGGGFGHHHHFHHHHHG/@CGF<C<GGGG>CG-ADGHHHDFG<<==DGHHHC@:C-::CF99D-AFG?FFFGFB0/.9CA.BD;;A.@FDDF?DF/BDFFFCB/FFEDDFF.:9FBFFFF.A.AFFFF.;A/;FFEFFF
@M03896:38:000000000-B4D98:1:1104:12104:16611 2:N:0:175
CCTGTTTGCTCCCCACGCTTTCGTGTCTCAGCGTCAGTTGTCGTCCAGTAAATCGCCTTCGCCACTGGTGTTCCTCCCGATATCTACGCATTTCACCGCTACACCGGGAATTCCATTTACCTCTCCGACTCTCAAGAACCTCAGTTTCAAATGCAGGTTGCGGGTTGAGCCCGCAATTTTCACATCTGACTTGAAGTCCCGCCTACACACCCTTTACACCCAGTAATTCCGGATAACGCCCGCCACCTAC
+
BBBBAFFFFFFFGGGGEFEFGGFGGHHHHGHHGAEEEHFGEHEGFEEGFFHHHGBFEEFHGEGEGHGFBBGEHHHHHGGDGFGHHHHFEFEDHHHHHEEGGEGHHE?DCCGHHHGGFGHHHHHHHHGCDCGHG1F1<??FGHHB1=GGFGDFHF<F<<DGHG--:.;GGFHG-DGAGFBFFFGGGGG00CFF;999CFGFFGFFFEFFFDFFE/BFFFBBDE./:BFFFFF-;DFEFDA-;-@A@FF9FF
@M03896:38:000000000-B4D98:1:1104:12116:16627 2:N:0:175
CCTGTTTGCTCCCCACGCTTTCGTGTCTCAGCGTCAGTTGTCGTCCAGTAAATCGCCTTCGCCACTGGTATTCCTCCCGATATCTACGCATTTCACCGCTACACCGGGAATTCCATTTACCTCTCCGACTCTCAAGACCCTCAGTTTCAACTGCAGGTTGCGCGTTGAGCCCGCAATTTTCCCATCTGACTTGAAGTCCCGCCTACACACCCCTTACCCCCAGTAATTCCGTATAACCCTCGCCTCCTAC
+
AAAAAFF1DFFFGECEAEA0AE0BAAGGF2DGEAA0/DAG1GEAA/AGD122FEABECFG/B/BEGC0@1BBFF2DB>//E/>DFFGGCEEEFHGFHEE/@EBFG<>/BCGGHH2BD>DD<1<DFC//>/?G11?1?0???G011>F>1=1>0F1>0F</.A-----;/0;C--;-.;;9C0900/;;000CC0900;;/@?@-99/9FAAB-9-;;/;-9--9///;99//-;////:------;9::F
@M03896:38:000000000-B4D98:1:1104:13768:17034 2:N:0:175
CCCGTTTGCTCCCCTGGCCTTCGTGCCTCAGTGTCAGGAACTGCCCAGAGATCCGCCTTCGCAACTGGTCTTCCTCACGATATCTACGCATTTCACTGCTACACCGTGAATTCCGATCTCCTCTACAGTCCTCGAGTCACGCAGTATCCGGTGCATTTTCGGAGTTAAGCTCCGAGATTTCACACCAGACTTGCGTCACCACCTACGCACCCTTTACGCCCACTGAATCCGAACAACGCTTGAGACCTCT
+
BBBBAFFAFFFFGGGGFFGGGGFGGGHHHHHHHHFGHH3FFGGHHHHHHHHHHHFFGGGHHFFEGHFGFGGHHHHHGHHGEGGHHHHGGGGGHHHHEFGHHFFHHGFFFGHHHGGFGGHHHHHHGHGFGHGHHAD/GFFGDHGF/FGGHF@<@<F@FGFHG??@E<GFGHHHHGGCCEHGHGHHHGF.GFHGFGCADDFFGGGGGGGGGGFD.9BFGGBDFF.9//BFFFD.;99BEAD?9.A/;BEFFB
@M03896:38:000000000-B4D98:1:1104:28435:17438 2:N:0:175
CCTGTTTGATCCCCACGCTTTCGTGCCTCAGCGTCAATAAAACCATAGTAAGCTGCCTTCGCAATCGGTGTTCTGTGACATATCTATGCATTTCACCGCTACTTGTCACATTCCGCCTACCTCTAGTTCATTCAAGCTCATCAGTATCAAGGGCACTGCGATGGTTGAGCCACCGTCTTTCACCCCTGACTTAATAAGCCGCCTACGCACCCTTTAAACCCAATAAATCCGGATAACGCTTGGATCCTCC
+
ABBBAFFFFFFFGGGGEEEFGGEGFFHHHHHHGGFEGHHHHHFGHHFHHFHGFGBGHHHHGEEEFHFE>EEEHH5DGFGHHHHHHHGHHHHHGHFHHEEEGEBBFDGFFFGHHGGEEGGHHHHHH3GHHHGHDBFBFGHHFFFBGFFHG22@/?FEFGHE///?<?/?F<FGGGA<GHEGHBGFHDG.<GGFHFGFHFHHCGGGGGDCGGGGGF00009BDGE9999;FGAC?9AFF.;....//BFFFF
@M03896:38:000000000-B4D98:1:1104:17993:19473 2:N:0:175
CCCGTTCGCTACCCTAGCTTTCGTGCATCAGCGTCAGAAAAGACCCAGTGAGCCGCTTTCGCCACCGGTGTTCCTCAGGATATCAACGCATTTCACCGCTCCACCCTGAGTTCCGCTCACCTCTGTCTTCCTCCAGCACGGTAGTTTTGGGCGCCATTCCTCGGTTGAGCCGAGGGCTTTCACACCCAACTTTCCGCGCCGCCTACGCACCCTTTAAGCCCAGTACTTCCGAATCACGTTTGTGTGGCTC
+
BBBBBFFBBBBBGGGGFFFFFGEFEFFHHHHHGFFFFFABFBFGHHHFFFBFGHEFEEFHGGGDGHEE>EEGHHHHHHEGGHHHFHHDFEEGHHHHHGGGGGHHHGHFHBFGGGCDDGGHHHHHBFHGFFHHGFC<FFF><<>A11<<<>A>@CC<<DHHDHG.:C:/CCG----;EF?FBBFCFDFAAFF0;BF.9-9B;DCFFFADFFFD9/9;/;99E?.:///;;FDD.A.:BD.99.......9:
@M03896:38:000000000-B4D98:1:1104:18010:19473 2:N:0:175
CCCGTTCGCTACCCTAGCTTTCGTGCATCAGCGTCAGAAAAGACCCAGTGAGCCGCTTTCGCCACCGGTGTTCCTCAGGATATCAACGCATTTCACCGCTCCACCCTGAGTTCCGCTCACCTCTGTCTTCCTCCAGCACGGTAGTTTTGGGCGCCATTCCTCGGTTGAGCCGAGGGCTTTCACACCCAACTTTCCGCGCCGCCTACGCACCCTTTAAGCCCAGTACTTCCGAATAACGTTTGTGTGGCTC
+
BBBBBFFBBBBBGGGGFFF5FGEFFBFGGFGHGEEEDHDFF3FHHHEGFCBBGGAEFEGHCEDAEHE>EEEFGHEGHGGGHGHHGDHFGEFGHHGHHEEEEEFHHGHF2BGHHHDFGGGHHHHHB>GHFHFHFFG<???</?<<>1<GC>D>-@@A<GHH=GA.;:-/::G---;BDGGFFBFFGGGAEGF0FFF;A@FA;DDDFFFFDDAFA/;9FF//AA.9///9BB..99.;;A.;/..;9..;9B
@M03896:38:000000000-B4D98:1:1104:18021:19490 2:N:0:175
CCCGTTCGCTACCCTAGCTTTCGTGCATCAGCGTCAGAAAAGACCCAGTGAGCCGCTTTCGCCACCGGTGTTCCTCAGGATATCAACGCATTTCACCGCTCCACCCTGAGTTCCGCTCACCTCTGTCTTCCTCCAGCACGGCAGCTTTGGGCGCCATTCCTCGGTTGAGCCGAGGGCTTTCACACCCAACTTTCCGCGCCGCCTACGCACCCCTTAAGCCCAGTAATTCCTCATAACGTTTGCTTCGCTC
+
BBBBBFF@DBBBGGGGGFFAGGEBAFAGGCGFFEEADH5AA3AFGG2BA3A3BG0EEAFH1EDEDHE0>>?EFF@GHHBGFDGGHBHGGEEFEHHHHEEEEFFHFGFGEFFGFF/B/BDHFFHFFBGG2GGHFFC1FFF</->-.<<110.<<<@<C0CG0GF.:C-//:G--9-9AF.FB0F0/9C.;;B/:;F:9-;@-9@A..9-.9;.-;.////;A..///;9;B/////;9..././///;:9:
@M03896:38:000000000-B4D98:1:1104:24053:23784 2:N:0:175
CCTGTTTGCTCCCCACGCTTTCGCACCTGCGCGTCAGTCTTCGTCCAGGGCGCCGCCTTCGCCACCGCTATTCCTCCAGATCTCTACGCATTTCACCGCTACACCTGGAATTCTACCCCCCTCTACGAGACTCCAGCTTGCCAGTATCAGATGCAGTTCCCAGGTTGAGCCCCGGGATTTCACATCTCACTTACCAAACCGCCTGCGTGCGCTCTACGCCCAGTCACTCCGCTCCACGCCTGCACCCTCC
+
AAA3>DDBFBFFF?GF2AA2FGAEEEGHG2AA2EE1EDFGFF12BE133110>EE?FAEH1??EEHE/>E>GFFFHF0B3FFBFEGHFEEADGHGHH/BDC?DF?F<00??GF<?D<0?A@-<><F...<CGC///<00/;C<0:0;;C00;0000;:C;;:0./0/:/9FG.-:--9/9;0B0BFB/BFB///;B;AEA-=BAA.@.AD-@@.9BB.9-;9.//:/:BFD.9-./;.....:.9BDFFF
@M03896:38:000000000-B4D98:1:1104:24068:23795 2:N:0:175
CCTGTTTGCTCCCCACGCTTTCGCACCTGAGCGTCAGTCTTCGTCCAGGGGGCCGCCTTCGCCACCGGTATTCCTCCAGATCTCTACGCATTTCACCGCTACACCTGGAATTCTACCCCCCTCTACGAGACTCAAGCTTGCCAGCATCAGATGCAGTTCCCAGGTTGAGCCCGGGGATTTCACATCTCACTTAACAAACCGCCTGCGTGCGCTTTACGCCCAGTAATTCCGATTAACGCTTGCACCCTCC
+
ABAAAFFBFFFFFGGG2EF2FGEEEGGGFFGFGGGGGHHFDFGGEEAEG10EEEEEEGGH1??DEHE/>EEGFHGHGCEFGGHHHHHFEEEFHHHHHBCGG?FFGFB<C?FHHGHFHHHGCGGBDGFC.CEGC0<<<C0<CGG0./<C;:CCFC0:;<G;CG0./0//9BFG-99-AABFBCFFFFF/BFEB//;;/9A.=B?FEF>99A=B;A.9B..9BA.9/9/9FF/.;;./;.;...99/;DFFD
@M03896:38:000000000-B4D98:1:1104:22219:24436 2:N:0:175
CCCGTTTGCTCCCCTGGCTTTCGCGTCTCAGCGTCAGTACCGGTCCAGTGAGCCGCCTTCGCCACCGGTGTTCCTCCCAATATCTACGCATTTCACCGCTACACTGGGAATTCCACTCACCTCTCCCGCACTCAAGCTCCGCAGTTTCCCATGCAGTTCCCCCGTTCACCCCAGGGCTTTCACATGGTACACACGCATCCGCCTACACGCCCTTTACGCCCAATCATTCCGAACAACGCCATCCCCCTCC
+
AABA>FFAFFFFGGGACBBBGGEEEAEEGGGHEGFFEH5FFE0AEEFGBF5BBGEEEFGHHEGAEFEEE?EEFGHHHGHE?GGHHHHCE?EFDG4GH?EGECFGD10?01FGGHGFFHHHGCGFCGH//>>CC0>1>>GG<C@<.=DFFH0D/<<<D=GHHH.-:://0;;-.;.;CFEB09C;00/0;;9F09;--.;99EFFDF/9999B-B9FF.9-;..9///9B/9A.--.;9@-..99;AA-;D
@M03896:38:000000000-B4D98:1:1104:22209:24457 2:N:0:175
CCCGTTTGCTCCCCTGGCTTTCGCGTCTCAGCGTCAGTACCGGTCCAGTGAGCCGCCTTCGCCACCGGTGTTCCTCCCAATATCTACGCATTTCACCGCTACACTGGGAATTCCACTCACCTCTCCCGGACTCAAGCTCCGCAGTTTCCCATGCAGTTCCCCGGTTGAGCCGAGGGCTTTCACATGGGACACACGCAGCCGCCTACACGCCCTCTACGCCCACTACTTCCGAATAACGCTCGCCCCCTCC
+
BBBBAFF?DFFFGGGGABG4FGEEFAFEHFHHGEEAEH5EGGAEEEBFFGDFGGAEEEEH1EEFDGE@>EEEGHHHGGFG1FBGHEHFGEFFFGBHHEGGGCBFDD?/AGHHGHDFGGGHHHHFHHHG/>CG0<1<<CF>>AD-<<GFFHHFFCG0==DGHGC--:-/CGB--999DFGGGEGB09/./9AFBD--;-;ABBBDDBFFFBF?-.9/B.@-;A.9///;BBDD..;;B9@A.--@DBB?DF
@M03896:38:000000000-B4D98:1:1104:17968:27554 2:N:0:175
CCGGTTCGCTCCCCACACTTTCGCGCCTCAGCGTCACCTTCTGTCCCAGAACCTGCCTTCGCCATCGGTGTTCCTCCTGCTATCTACGCATTCCACCGCTACACCAGGAATTCCGCTTCTCTCTCCAGAGGTCAAGCTCGCCAGTATCCAGTCCACTTCCGGGGTTGAGCCCCGGTCTTTAAAACCACACTTACCGATCCGCCTACACGCCCTTTACGCCCAGTGATTCCGCGTCACGCCTGCCCCCTCC
+
>A>>AAB?AAAAGGGGFA4BBGAEAEEEFCBB2AEEEHH3B35DFG3B3BBGGHBFGBGG?EEEFH?>1>>BFGFGHGG33BGGHHHFEEE?FGBGH?>/EEFGHH0?/0BCGG0/</<<DFHGHFG11//??11111??>AA-1F1FGF1<>FGH0<GG<---::-:/;:CG?:9;CBB0C0CBCE.AEGG00;..9@A.;ADDF/BA;AB=9/BBA.>BF.////9;B/.99-99.......;:@@DD
@M03896:38:000000000-B4D98:1:1104:14299:28695 2:N:0:175
CCTGTTTGCTACCCACGCTTTCGTGTCTCAGCGTCAGTTACGGCCCAGAAAGCCGTCTACACCACCGCTGCTCCTCCTGATATCTACGCATTTCACTGCTACACCAGGAATTCCACTTTCCTCCCCCGTACTCCATTCCCTCAGCATTCACCGCACCCTCCCGGTCAAGCCGCGACATTTCACAGCAAACTTACACAACCGCCTACACACCCTTTACGCCCAGTCACTCCGAACAACGCATGCTCCCTAC
+
>A>>1BF1BD3DGC1EAAA0AEEFFGEGF22B0EE0EHHHH/E/AEE/AB1AAGCEEHH11A0>>>>////B@C1>FG1@F2BFBGG/EEEEGGHHD1BGHB>>><<//B1GBFD<F<FG<110/<?//<C<1111@FDF1F<?11?1?DD1?CGCCACGCE.-<-<0=:C-----;.0;BFFCFEG/9FB090;00CAE@?;A-B99/9ABA/9/;-;9@A-;//BBFFB-99@-;-;---;///;-/A
@M03896:38:000000000-B4D98:1:1104:14283:28710 2:N:0:175
CCTGTTTGCTACCCACGCTTTCGTGTCTCAGCGTCAGTTACGGTCCAGAAAGCCGTCTACACCACCGGTGTTCCTCCTGATATCTACGCATTTCACTGCTACACCAGGAATTCCACTTTCCTCTCCCGTACTCTAGTCCCTCAGTATTCACCGCACCCTCCCGGTTAAGCCGGGAGATTTCACAGCAAACTTAAAGAACCGCCTACACACCCTCTACGCCCAGTAACTCCGAACAACCCTCGCTGCCTAC
+
AAABAFFFFFFFGGGGFFEFFGEFFHGGGGHHGEFEGGHGGGEHGGHHHHHHHHCEEHHEBECFGFEE>@EGGHGHHGGHHGHHHHHGGGGGFGGHBGFHFGDHHHFE/BGGFBFFE?BFHGGFGGFF?<EHG3D>FFGHHHF22>>FGDGHG@?CCE<GGGA-<<.<=<C--<:@FCCCCGHHHHHCGFGFF0009.CCDGGG.BBF9EA99.;BF.@DFF.9//9BFFF-99@;;.;..;;..9;/BF
@M03896:38:000000000-B4D98:1:1105:24364:8757 2:N:0:175
CCTGTTTGCTCCCCACGCTTTCGCACCTCAGCGTCAGTACCGGACCAGTGAGCCGCCTTCGCCACTGGTGTTCCTCCGAATATCTACGAATTTCACCTCTACACTCGGAATTCCACTCACCTCTCCCGGACTCGAGACTACCAGTATCAAAGGCAGTTCCGGGGTTGAGCCCCGGGATTTCACCCCTCACTTAATAGTCCGCCTACGTGCGCTTTACGCCCAGTAATTCCGAACAACGCTAGCCCCCTTC
+
BBBBBFFFFFFFGGBGEEEEFGGFDGGHGFFHFGGGGHCGDEAEEEAHHH5GCHGGGG?F1EAEEHG23BBEFGHHGEEEFFHGHHHG/FHHHHHGHHHHHFGHHHE?A?FHHHGDGHHHFBFD2<GC?DFGF//C/>1>FGF11>>F1>11<GCDGFHG.<-?A--;CFFFGC@-;AFFFFGFFFE.;CFFF//B/:BFFFDD?B9;BEABA.AFFEFFC.A/;/;/BFB.;>BFE-B.9AFFFDBF.B
@M03896:38:000000000-B4D98:1:1105:8709:9389 2:N:0:175
CCTGTTTGCTCCCCACGCTTTCGAGCCTCAACGTCAGTTACCGTCCAGTAAGCCGCCTTCGCCACTGGTGTTCCTCCTAATATCTACGCATTTCACCGCTACACTAGGAATTCCGCTTACCTCTCCGGCACTCAAGCCGCACAGTTTCCAATGCAGTCCAGGGGTTGAGCCCCCGCCTTTCACATCAGACTTGCAAAGCCGTCTACGCTCCCTTTACACCCAGTAAATCCGGATAACGCTTGCCCCCTAC
+
ABBBBFFBFFFFGGGGEEEFFGFFHEGHHGGGEFGFFHHHFHEFEEEHHGBFGGAEEEGHEEEEEGBE@FEBGHHHHHHHHHFHHHHFFEEGGGHHHEFGGEFGF3CCBGFHHHFEDDGHHEHHHHDBD/DHF?<1FFDGGGDC1<GFFHHFFHH<DCBD//.AA-:/CGHEDC?DG.E0CGGFGGF9FFF0CBF0C/CFGAFFFFFFEDFFF/:/BBBB?E?9BF/;BFDCA;?FFDD.;9ABFEF-.;
@M03896:38:000000000-B4D98:1:1105:8731:9389 2:N:0:175
CCTGTTTGCTCCCCACGCTTTCGAGCCTCAACGTCAGTTACCGTCCAGTAAGCCGCCTTCGCCACTGGTGTTCCTCCTAATATCTACGCATTTCACCGCTACACTAGGAATTCCGCTTACCTCTCCGGCACTCAAGCCGCACAGTTTCCAATGCAGTCCAGGCGTTGAGCCCCCGCCTTTCACATCACACTTGCAAAGCCGTCTACGCTCCCTTTACACCCAGTCACTCCTGATAACGCTTGCCCCCTAC
+
BBBBAFFFFFFFGGGFAEEFFGE2FEEGGG3BEFEFEGHHHFEGEE?GGFG5BFAEEFGG1EEEFG32@B??GHHHHCGHFGHGHHHFEFDGHGGHHEEGCEFGGFFC?EGHGHB??BDHHFHBCG/<BFGHHC1??F@C<CC011FFFG1DCEG0DCF0//.-<;-CCGHC.A;;DGD9FBFGGF909CFB9CB999;FG.@?ABAFEFFFB/;/:;9BD.99/9/;BF/:B/;;/.@.9.;9BEBAE9
@M03896:38:000000000-B4D98:1:1105:14592:10228 2:N:0:175
CCCGTTTGATACCTACACTATCGTGCCTCCAGATCTGTTACAGCCACTCACGCTGCCTACTCAATCTCAGCTCTACGTGTTTTCTACGCATTTCACCTCTACCCCTCTTGTTCCGCCTGTCTCCTATGACCTCCTTTACTCCAGCATCTATTGCCATTTTACAATCGTGCCACCCCCTCTCCCAACACACTTATACCTCCACCTACCCGCCCCTCAAACCCAATCACTCCCATTACCCCTCTCCTACTCC
+
>A11>BF1133BB1311BB1BBE0AACG1AG11B121DF22DFG00B1001B0/B/BGA01111D1ABA21D1111/B00B00D1@2/>B/>B2@211BFF110//?011@@12?///F11221112121111?012111BF1100<B1B22>1111122212111?/@//1?0/</-.<00000>.><</0000=000.</<<:/...--::...:00:C../;0/0;/./00000/;..///////99
@M03896:38:000000000-B4D98:1:1105:3976:10294 2:N:0:175
CCTGTTTGCTCCCCACGCTTTCGCGCCTCAGCGTCAGTTACAGACCAAAGAGTCGCCTTCGCCACTGGTGTTCCTCCACATCTCTACGCATTTCACCGCTACACGTGGAATTCCACTCTTCTCTTCTGTACTCAAGTCCCCCAGTTTCCAATGACCCTCCCCGGTTGAGCCGTGGGCTTTCACATCAGACTTAAACGACCGCCTGCGCGCGCTTTACGCCCAATAATTCCGCACAACGCTTGCCACCTAC
+
AAABAFFFFFFFGGGGCFFEGGAFEEGGGGHHGGDGEDGGEGBGFEF1AB3BGFAEEFGHEEDEEGEGDF1EFGGHF2BGGHHHGHHEGEEGHHGHHEG@GCGHCCFFA?FGGFDFFHFDFFHHHHHBFFFGF2F2@FDFGGCD1?FF@D?<<<GFHHHD.>--<<-/<CGCDD-@CCGCCGGHHGB00;CF;0C09.A;AADGFFB===@@A..9B.9@FDE.9:/;F9B.B-9BA--...9/:;.9/9
@M03896:38:000000000-B4D98:1:1105:3991:10305 2:N:0:175
CCTGTTTGCTCCCCACGCTTTCGCGCCTCAGCGTCAGTTACAGACCAAAGAGTCGCCTTCGCCACTGGTGTTCCTCCACATCTCTACGCATTTCACCGCTACACGTGGAATTCCACTCTTCTCTTCTGTACTCAAGTCCCCCAGTTTCCAATGACCCTCCACGGTTGAGCCGTGGGCTTTCACATCAGACTTAAAGGACCGCCTGCGCGCGCTTTACGCCCAATAATTCCGCACAACGCTTGCCACCTAC
+
ABBBBFFFFFFFGGGGAEEEFGEFEFGGGHHGEGGGFHHHFH3GHHFHHHAAFFAEGGGG1EEEEH@?@BGEHHHHHBGHHHHHHHHGGEEFHHHHHEEGGEHHEGEFEFGHGHHGGHDFGHHHHHHGGFGHF2F@FGHHHGGC<?GGHFGFC1FGHHHF0FC-C<-</CG<<@:CGHHHGFHHHH00;CGFFFB009CEBGGGFF-@ADCB99EFF;DCCDA.B/;FFF9.;;;FA;F?9A?9BFFFBB
@M03896:38:000000000-B4D98:1:1105:22458:11459 2:N:0:175
CCCGTTCGCTACCCTAGCTTTCGTGCATCAGCGTCAGAAAAGACCCAGTGAGCCGCTTTCGCCACCGGTGTTCCTCAGGATATCAACGCATTTCACCGCTCCACCCTGAGTTCCGCTCACCTCTGTCTTCCTCCAGCACGGTAGCTTTGGGCGCCATTCCTCGGTTGAGCCGAGGGCTTTCACACCCAACTTTCCGCGCCGCCTACGCACCCTTTAAGCCCAGTAATTCCGAATAACGTTTGTGTGGCTC
+
AABAAFFADBBDGGGGGBF5FFEGGFHHHFFFEGGEGFDGHFEGHHAEG3AFCFEGAFFG1A?1EFB0>>1BEFGGF3BEGFDFGHHEEEEEGHHHF/EEGEHFFEGB2?FGFHDDGCEHFCFB<>GFFHHHBCC10?GA/<><1=F11>.<@C<CCDHHFFD.C.-//0G-----;A9BBBFFFAE?EGF0FFF.;--@-=>DFF.;;>;D.///B/99AA?BB//99B/999.9B?9.9..;...9.;
@M03896:38:000000000-B4D98:1:1105:22476:11463 2:N:0:175
CCCGTTCGCTACCCTAGCTTTCGTGCATCAGCGTCAGAAAAGACCCAGTGAGCCGCTTTCGCCACCGGTGTTCCTCAGGATATCAACGCATTTCACCGCTCCACCCTGAGTTCCGCTCACCTCTGTCTTCCTCCAGCACGGTAGTTTTGGGCGCCATTCCTCGGTTGAGCCGAGGGCTTTCACACCCAACTTTCCGCGCCGCCTACGCACCCTTTAAGCCCAGTAATTCCGAATAACGTTTGTGTGGCTC
+
ABBBBFFBBBBBGGGGGFFFGGEFFGHHHGHHGGDFGGHFGCGGHGFHFGBFHGEEEEGH?EEEFHE@>EEEHHFHGGHHHHHGGHHGGEGGHHHHHEFGGGGHHGGBFFGGHHGDFGGHHEHHFGHHHHGHHFF1FFG<<<FA<<DGF-EGCGCACGHHDGE.C;://:G--9-BFGABFFFFGGFEFGG0FFFDDBDBBCFFBFADFCFF;//;//:BE?E/;//:FFF.9;A/B...;...99.;9B
@M03896:38:000000000-B4D98:1:1105:22459:11481 2:N:0:175
CCCGTTCGCTACCCTAGCTTTCGTGCATCAGCGTCAGAAAAGACCCAGTGAGCCGCTTTCGCCACCGGTGTTCCTCAGGATATCAACGCATTTCACCGCTCCACCCTGAGTTCCGCTCACCTCTGTCTTCCTCCAGCACGCTAGTTTTGGGCGCCATTCCTCGGTTCAGCCGAGCGCTCTCACACCCAACTTTCCGCGCCGCCTACGCACCCTTCAAGCCCAGTAATTCCTAATAACGTCTGTGTGGCTC
+
AAAAAFFADAADGGGCCBF3BG0BABGFHFHGEGGE/FEBF0FGGH/FBB1BFEAEEEEF/EEAEHE//>BEGFGHHFFHGHHHGEFEEEEE>GGHHFEGEGHHHGF00BFGGH/C?CCHGHHHE2F2>GHHHFG?FGF>/.>>111>0-><-A@CCDGHDGC?C:.;:;G----;AE.CFFGEBCCAAEBFBFF99-@?;>@FAF-@B@99;/-/9//;A--///9;BF/:///;B----:///--;AB
@M03896:38:000000000-B4D98:1:1105:5055:15379 2:N:0:175
CCCGTTCGCTACCCTAGCTTTCGTGCATCAGCGTCAGAAAAGACCCAGTGAGCCGCTTTCGCCACCGGTGTTCCTCAGGATATCAACGCATTTCACCGCTCCACCCTGAGTTCCGCTCACCTCTGTCTTCCTCCAGCACGGTAGTTTTGGGCGCCATTCCTCGGTTGAGCCGAGGGCTTTCACACCCAACTTTCCGCGCCGCCTACGCACCCTTTAAGCCCAGTAATTCCGAATAACGTTTGTGTGGCTC
+
ABCAAFFADBCDGGGGGFFFGGEGFFGHHHHGEFGFDHHGHHGHHHEHGHBBGHEFEFFG1EDEEHEE>EEEHHHHHGGFHHHHHHHGGFGGHHHHHEEGGGHHHGHFBCFHHHFEDGAGHFHHBGHHHHHHHEB?F?F</<><1=F1<>A<CGF<CGGG=DF?C:-//CG:---ACFEFFFFFGDF.CDFFFFG.A-9@@DFFDFDAFCBF.:////9:EAE//;:9FFBA?../;A;.:....;..:B
@M03896:38:000000000-B4D98:1:1105:5041:15389 2:N:0:175
CCCGTTCGCTACCCTAGCTTTCGTGCATCAGCGTCAGAAAAGACCCAGTGAGCCGCTTTCGCCACCGGTGTTCCTCAGGATATCAACGCATTTCACCGCTCCACCCTGAGTTCCGCTCACCTCTGTCTTCCTCCAGCACGGTAGTTTTGGGCGCCATTCCTCGGTTGAGCCGCGGGCTTTCACACCCAACTTTCCGCGCCGCCTACGCACCCTTTACGCCCAGTCATTCCGCATAACGTCTCTGTGGCTC
+
BBBBBFFBBBBDGGGGGGFGGGEFFFCEHFHHGGG?AGHF2FFFFGFHGGBBFHFFFEFG1EAFEHA0>>FEHHHGFC3FGHHHHHHGG@EGFHHHH?EEGEGGHGFB2BGGHFGBCCDHHBHHFFFHDGHHHGGGHFHC//>.<<<GG-><?CCA.=DG<0E.;E-;/:CD-9-;AB.CBFE/BDF.AAFFFFBAABA@@DA?.9.9D;>9./9B/..;@D.;999BFBB.-9.;99;.:.9;9/;;;B
@M03896:38:000000000-B4D98:1:1105:26115:16601 2:N:0:175
CCTGTTTGCTCCCCACGCTTTCGTGTCTCAGCGTCAGTTGTCGTCCAGTAAATCGCCTTCGCCACTGGTGTTCCTCCCGATATCTACGCATTTCACCGCTACACCGGGAATTCCATTTACCTCTCCGACTCTCAAGAACCTCAGTTTCAAATGCAGGTTGCGGGTTGAGCCCGCAATTTTCACATCTGACTTGAAGTCCCGCCTACACACCCTTTACACCCAGTACTTCCGGATAACGCTCGCCACCTAC
+
ABBABFFCFFFFGGGEEEEFGGGHGHGGHHHGAEEGGHHHDHGGGGEHHHDGHGBFGGGHAEFEEHFF@FGFHHHHHGGGGGGHHHHGGEFGHHGHH/EFFEFHHFECCBHHGHHFHFHHHEHHHHDGGGGHG1GD1FFHHHHC1DGF>>1FGHGFH<GHGC<-;.-/:GHCADDCGGFFGGGGGGG;CFF9:990CFFGGGFDFFFFFFFF.BBFFFFFFE.;:/:;FF.@.ADFFFFDF-DADDFFFF
@M03896:38:000000000-B4D98:1:1105:26110:16619 2:N:0:175
CCTGTTTGCTCCCCACGCTTTCGTGTCTCAGCGTCAGTTGTCGTCCAGTAAATCGCCTTCGCCACTGGTGTTCCTCCCGATATCTACGCATTTCACCGCTACACCGGGAATTCCATTTACCTCTCCGACTCTCAAGAACCTCAGTTTCAAATGCAGGTTGCGGGTTGAGCCCGCAATTTTCACATCTGACTTGAAGTCCCGCCTACACACCCTTTACACCCACTAATTCCGGATAACGCCCGCCACCTAC
+
ABABBFFBFFFFGGGGEFECFGEEFHFDGGHHGFEEEHFHDHEGGE?GGHHHHGBFFFGGAEEEFHFG5BFEFHHHHGEEGCEGHHHGEEGGHHHHHEEGGEGHHG@CCDHHGHFHF2GHHHHHHHFCCCDHF1?11?FGFGG11=FF>=FGDFHBGFFCCD-<;.-:;CFC;;A?EFGFGBFBGGG0BFFF909BFFFFGBBFBFFFFFFFF/9BF/9:AE..;/99FB;-;99FB?=-99-@-DFFFF
@M03896:38:000000000-B4D98:1:1105:10210:25650 2:N:0:175
CCTGTTTGCTCCCCACGCTTTCGCACCTCAGCGTCAATACATGTCCAGTCCGCCGCCTTCGCCACTGCTGTTCTTCCGAATATCTACGAATTTCACCTCTACACTCGGACTTCCACTGACCTCTCCCTGATTCAAGCGATGCAGTCTCAAAGCCCATTCCAGAGTTCAGCTCTGCGCTTTCACCTCTTACTTACAACGCCGCCTACGTGCCCTTTACGCCCAGTCATTCCTAATAACGCTACCTCCCTCC
+
AA?A>FF1@3FCFGGGCE0AAB0AEGECGCFF0AB//22BFGFG22F1DF1/AE/AAAEH/EEEE1111B1BD2FGG/EEG/EG2EF///?/2B2BGFHFEGFGBGF///>1>1BB111B<DGD0F0010<>D1@21<///<<11?F1@1<10<.>FGGF<<1<111100DG0D0-<<<CFBFHECG0CCFFHHHC/-:;9A@EGG.;/..;;9FF/-99;-9;//99B;//:/;9;-;-9-9/:-9BBA
@M03896:38:000000000-B4D98:1:1105:13904:27288 2:N:0:175
CCTGTTTGCTCCCCACGCTTTCGCACCTGAGCGTCAGTCTTCGTCCAGGGGGCCGCCTTCGCCACCGGTATTCCTCCAGATCTCTACGCATTTCACCGCTACACCTGGAATTCTACCCCCCTCTACGAGACTCAAGCTTGCCAGCATCAGATGCAGTTCCCAGGTTGAGCCCGCGGATTTCACATCTGACTTAACAAACCGCCTGCGTGCGCTTTACGCCCAGTAATTCCGATTAACGCTTGCACCCTCC
+
AAAA3DFCDFFFGGGGEEAAFGEEEGGFBGGFEEEGEGGHGHFGFGEHHD0EEE>EEGGH1E??EG?>>EFHHHHHGFBGHFFGGHHGEEFGFGGHHABCDCDGHGFG0GHHGGHHHHGGGGGHFHFF.CEHC0/<DGB/<GG0.:=;::0CCGC0;CGFHGF.999BBFGG?-99-@AB:BFFFFF/;BFF/99FFFFFBBBFFF?;DDBB;A.FF.;=BFFBB///F;BDD.ABFFB...;/9FD.EF
@M03896:38:000000000-B4D98:1:1105:13916:27303 2:N:0:175
CCTGTTTGCTCCCCACGCTTTCGCACCTGAGCGTCAGTCTTCGTCCAGGGGGCCGCCTTCGCCACCGGTATTCCTCCAGATCTCTACGCATTTCACCGCTACACCTGGAATTCTACCCCCCTCTACGAGACTCAAGCTTGCCAGTATCAGATGCAGTTCCCAGGTTGAGCCCGGGGATTTCACATCTGACTTAACAAACCGCCTGCGTGCGCTTTACGCCCAGTAATTCCGATTAACGCTTGCACCCTCCG
+
ABABAFFFFFFFGGGGEEEFFGEEGGGHFHHGEEGGGFHHGHHHGGGHHDEGEEEEGGGGAEEEEGE>>EGHHGHHGEGGHGGHHHHGGFEGFGFHHFFGG@FGHFFCFFGGHHHFHHHGGGGHHHGGAEEHH0<<DGF/CGG0:;GGBC:CGHHGGFGHHHHE:09BCFGFFAA?DGBFGFFGFFF//FFFF/BFFFFFFFFFFFFADF;@;9AFFFD@FFF9BF9BFFFFAADFF.B.;..;;BFEFF.
@M03896:38:000000000-B4D98:1:1105:17892:29022 2:N:0:175
CCTGTTTTCTCCCCACGCTTTCGTGCTTCAGTGTCAGAATCCAGACCAGACGGCCTCCTTCGCCACCGGTGTTCTTCCATATATCTACGCATTTTACCGCTACACATGGAGTTCCGCCGTCCTCTTCTGTTCTCTAGCTGATCAGTTTCCAGACCCAGTACGGGTTGTGCCCATTCCTTTTACTTCATCCTTGTTCTGCCACCTACGCACCCTTTACGCCCAATCATTCCGGCTAACTCTCGCCACCTAC
+
AAA1>BB1313@B?1A1AACFBAA0AAAD11FDHADE111BF111BA000B//AA/BFGGE/A/AA0B/>/??22FFD1F2B2FBEBF>E?EEHDGHG/>E>>1B<1<010BBG2/<C/><?CGFGHB1>@FGGFD1?F11<?1G<GHHD111.<.<.><D..-<.-..<0<<C0;CG::GH0GGCB00;;0000:C0:9;B?FFG.:.@?:./0BB..-9;9BF9//://;---/9/9/9--9-;:A;9
@M03896:38:000000000-B4D98:1:1105:17879:29035 2:N:0:175
CCTGTTTGCTCCCCACGCTTTCGTGCTTCAGTGTCAGAATCCAGACCAGACGGCCGCCTTCGCCACCGGTGTTCTTCCATATATCTACGCATTTTACCGCTACACATGGAGTTCCGCCGTCCTCTTCTGTTCTCTAGCTGATCAGTTTCCAGAGCCAGTACGGGTTGAGCCCATACCTTTTACTTCAGACTTGATCTGCCACCTACGCACCCTTTACGCCCAATCATTCCGGATAACGCTCGCCACCTAC
+
AAA1AFF1@DFCFABE1EEAFGEF0FFHFGHHGHFFBBDFGGD11ECCB0AABAE/EEFGH?E>AACE/>/EEEEGFGHHEGHHHFFFFEEGGFDDGE/>EE/1BD1BB1<FGGD?<B>BCGGHHHHB1@FGHHFD1?F?1DGH1<FGFG111.<>/<CD0A.<<C-/;0/;.//:/;:CGCCCHF0;0;FF00CCB90CCFFFFFG@B@GG.:B:B;-999--BB/999/----//---A-99-AAF/9
@M03896:38:000000000-B4D98:1:1106:17751:8243 2:N:0:175
CCCGTTCGCTACCCTAGCTTTCGTGCATCAGCGTCAGAAAAGACCCAGTGAGCCGCTTTCGCCACCGGTGTTCCTCAGGATATCAACGCATTTCACCGCTCCACCCTGAGTTCCGCTCACCTCTGTCTTCCTCCAGCACGGTAGTTTTGGGCGCCATTCCTCGGTTGAGCCGAGGGCTTTCACACCCAACTTTCCGCGCCGCCTACGCACCCTTGAAGCCCAGTACTTCCGCATCACGTTTGTGTGGCTC
+
BBBBBFFBBBABGGGGGFFFGGEFFFEFHFGGEEA?2B5BBAFGHHAGBGBBFGAEA1AFEGCEFGE>>EEEHHBGGFHBGFHGFFHDGFEEFHGHHEEECGGHHGHFC2GHGHDDBDDHF2FGC>FGDGHHHFF1FCG</?<.>D=<C-CF?C@DCGHG=D..:;:GCFH---9-EFEFFBFFGF...ABFFBC.A-=99BFFFFFA.99AA/.///9.9A./BFBFFF..-.-9;.../...9.9:.;
@M03896:38:000000000-B4D98:1:1106:17761:8258 2:N:0:175
CCCGTTCGCTACCCTAGCTTTCGTGCATCAGCGTCAGAAAAGACCCAGTGAGCCGCTTTCGCCACCGGTGTTCCTCAGGATATCAACGCATTTCACCGCTCCACCCTGAGTTCCGCTCACCTCTGTCTTCCTCCAGCACGGTAGTTTTGGGCGCCATTCCTCGGTTGAGCCGAGGGCTTTCACACCCAACTTTCCGCGCCGCCTACGCACCCTTTAAGCCCAGTAATTCCGAATAACGTTTGTGTGGCTC
+
BBBBBFFBBBBBGGGGGFGGGGGGGFHHHHHHGGGGGHFGHFFGHHHHFGFFGHFGEFGH?EDFGHFEEEGEHHHHHHHHHHGGHHHFGFFGHHHHHGEGGGHHHGHFGGGHHHGGGGGHHGHHFGHHHHHHGFHFFGF</?>A<=FFGFGGCFCDEHHHDH.:CA-::CC::@;AEGGGGEFFGGG.EGGFGGF;DBCFFFFFFFDFFFFFABFBFFFFFF.;/:/BFFFDF.;;BD9.:...:..;;B
@M03896:38:000000000-B4D98:1:1106:11325:9987 2:N:0:175
CCTGTTTGCTACCCACACTTTCGAGCCTCAACGTCAGTTGCAGTCCAGTAAGCCGCCTTCGCCACTGGTGTTCTTCCATATATCTACGCATTCCACCGCTACACATGGAGTTCCACTTACCTCTACTGCACTCAAGTTAACCAGTTTCCAATGCCATTCCGGAGTTGAGCTCCGGGCTTTCACATCACACTTAATAAACCGTCTGCGCTCGCTTTACGCCCACTAAATCCAGATAACGCTCTGGACATAC
+
ABBABFFFFFFFGGGGGEGDGGEFGEGFHHHHGHHCEGF5FBBGGFFGGHFGGHAFGGGHEGGEGHG25B?EGGHHG55EGGFHHHGFEEEEHH4FHFEGGEFHFF?BC2GGGGFGGHHHHHHHEFH2F2GHF222B3?GFH2/2@GFFFFDCGG21<FGG//>/011><GHHF--CCCGGEHHFGD0<CGGB0;00CCGF:EHGGB?GG?BA.9FFCABDD.99:/FFF//;:///.;AD.//;A/9;9
@M03896:38:000000000-B4D98:1:1106:23419:13232 2:N:0:175
CAAAAAAAATACAACCCTACGGAACACCACAGAAACGTACCGCCGACGCTCGAACACCACGAACATCAAAAAAAAATAAAAAACACAAAAAAAACCCAAAAACAAAAAATAAAAAAAAAATTAAAAAGATACTAAAATTCAAAGAAACAGATGAACATGAAATACAAGAAAAGCAATAATACACTAAACAACACATATAAGCACGCGAGAAGACTGAGAAAAAGACTAATAACAGATGAGACTGAACATCA
+
>1111>11>01B1110000000000AAA///01110/B0AA/A////>/////>0/0/>//>//>B11111/////B1111?///0//00//--<.....<...<..<:.0C0:0--;9-./0;000..000000//////////-///-///:/9///////////9-//-/-////////////////-----//////9/----99--://///////--9-9//////////9//////////////
@M03896:38:000000000-B4D98:1:1106:23352:16590 2:N:0:175
CCTGTTTGCTCCCCACGCTTTCGCACCTGAGCGTCAGTCTTCGTCCAGGGGGCCGCCTTCGCCACCGGTATTCCTCCAGATCTCTACGCATTTCACCGCTACACCTGGAATTCTACCCCCCTCTACGAGACTCAAGCTTGCCAGTATCAGATGCAGTTCCCACGTTGAGCCCGGGGATTTCACATCTGACTTAACAAACCGCCTGCGTGCGTTTTACGCCCAGTAATTCCGATTAACGCCTGCACCCTCC
+
ABBBAFFFFFFFGGGGEFEAFGEEEGGHABGFEEEEEGGHHHFGFAEGHDEEEE>EGGGHGFDEGHA>/>FHHHHHGGHGHGHFHGGGGEEGFHFHHCCD@CGHHHGCGBGHHHGFHFHGGGGHFHC<.<CGF0<DDGG/<GG0:0CC0;CGCGHH:CGHHH.-.9.9/CFGA@---9CFFFFFFFF/;BBBFFBB9AEEBCFDEFB:9A-;.;./F.;>>..:/;:BFFF...;BB.@-;A..;BDEEF
@M03896:38:000000000-B4D98:1:1106:9013:17399 2:N:0:175
CCTGTTCGCTCCCCACGCTTTCGCTCCTCAGCGTCAATATCGGCCCAGAGACCCGCCTTCGCCACCGGTGTTCCTCCTGATATCTGCGCATTTCACCGCTACACCAGGAATTCCAGTCTCCCCTACCGAATTCTAGCCTGCCCGTATCGACTGCAGACCACATGGTTGAGCCACGGGCTTTCACAGTCCACGCGACAAGCCGCCTACGAGCTCTTTACGCCCACTAAATCCGGCCAACGCTCGCGCCCTA
+
ABAAAFFABBBBGGGGEFEFFGEEEHGHHHHHGGEFGGHHH10AEE1FGCBGFHAEGGGHEEEEEFE/>>??GFHHHHHHGHHHF4FEEEEAGGHHHEGGGCBGHH0?CFGHHHF2@FFHGFAFFHH@?/CHHBF=<GD<>FG.<<CG<.CFGHEG:GH/CC00/:0.:;=BBF--9-;9/9;;000:00;.9-;@--9;A-@FFDB..9;AB//;:FF.@>D.;////;F.--;@...;9A9@-;DAB.
@M03896:38:000000000-B4D98:1:1106:9000:17412 2:N:0:175
CCTGTTCGCTCCCCACGCTTTCGCTCCTCAGCGTCAATATCCGCCCAGAGACCCGCCTTCGCCACCGGTGTTCCTCCTGATATCTGCGCATTTCACCGCTACACCAGGAATTCCAGTCTCCCCTACCGAATTCTAGCCTGCCCGTATCGACTGCAGACCACATGGTTGAGCCACGGGCTTTCACAGTCGACGCGACAAGCCGCCTACGAGCTCTTTACGCCCAATAAATCCGGACAACGCTCGAGCCATA
+
AAAAAFFADAAAGGFEAEE0FFEEEHGCGDGHGGEEGHFHH2BFEGCAHA0FFHAEGEEHGFCFGHC@EEEEHHFFFHFHFHHGHBH@E@EEDGHHHAEECCGHGAF/<0GFGGD1FGHHHFCFEFFC??FEG1><DGB0>FH?@CCC.GGC?GHHB:.;CACC/00.//0:;F99---9;CBF0;9C?99-;;99-9--99@>A-----;;BBFBFF--@@BE-/;/;BF------:9;::--99@//;
@M03896:38:000000000-B4D98:1:1106:24592:18295 2:N:0:175
CCTGTTCGCTCCCCACGCTTTCGCTCCTCAGCGTCAATATCGGCCCAGAGACCCGCCTTCGCCACCGGTGTTCCTCCTGATATCTGCGCATTTCACCGCTACACCAGGAATTCCAGTCTCCCCTACCGAATTCTAGCCTGCCCGTATCGACTGCAGACCACATGGTTGAGCCACTGGTTTTCACAGTCGACGCGACAAGCCGCCTACGAGCTCTTTACGCCCAATAAATCCGGACAACGCCCGCGCCCTA
+
BBBBBFFADBBBGGGGEFEFFGEEGHGHHFGHFGGGGHFHHFEEEEDCHFAFFHEEGGGHAEEEFHE>>EEGHHHHHHHHFHHHHFGGGGGGGHHHHGEFFCGHHHF<C<GHGHH2@GHHHHGHGGHG?@FHGDH1GGG0FHH.<ACG?GDDFHHFFGG:GG00/0;.::BFFGEF/9FFE;;FF9BF.=;;;-9BBA.;E-;@DAFA.;;9BBB/BF.D=D?.9/9//9/.-9;;.9-9-9;B9@C@-.
@M03896:38:000000000-B4D98:1:1106:24594:18314 2:N:0:175
CCTGTTCGCTCCCCACGCTTTCGCTCCTCAGCGTCAATATCGGCCCAGAGACCCGCCTTCGCCACCGGTGTTCCTCCTGATATCTGCGCATTTCACCGCTACACCAGGAATTCCAGTCTCCCCTACCGAATTCTAGCCTGCCCGTATCGACTGCAGACCCCATGGTTGACCCACTGGTTTTCCCACTCCACGCCCCAACCCCCCTACCACCTCTTTACGCCCAATAAATCCGGTCCACCCTCGCCCCCTA
+
BBBABFFAAAABGGGGAEEAFGEEGHGHHHFFEEAEEHHHHE0EEEEGHEFGGHAEGGGG1EEEFGB/>/?EGHFHHHF??GBGHFF>EEEEEGGHH/>C/BBGG/B//CGFGHG2@FFHBGGHGHGFACCGHFB>><B0>GH<@<CC.<A.AGF/0;G.A.://0:.:0;C.CA0;09:.C0;9.:B//9:9.-9.;.;D.@A=9F.;/;9F/9;9/9:@B...:///;B.--;-//.;9;-;-.9>=.
@M03896:38:000000000-B4D98:1:1106:9829:20640 2:N:0:175
CCTGTTTGCTCCCCACGCTTTCGCACCTCAGCGTCAGTACCGGACCAGTGAGCCGCCTTCGCCACTGGTGTTCCTCCGAATATCTACGAATTTCACCTCTACACTCGGAATTCCACTCACCTCTTCCGGACTCGAGACTACCAGTATCAAAGGCAGTTCCGGGGTTGAGCCCCGGGATTTCACCCCTGACTTAATAGTCCGCCTACGTGCGCTTTACGCCCAGTCATTCCGAACAACGCTAGCCCCCTTC
+
BBBBBFFCDFFFGGGGAEE2FGEEAEGHHHHHFGGGGHHFHEAFGEEGGG5BGGAFGFGGAEEAFH32BFGEHHHHGEG?EFHHHGHFGGFHHHGHHHHFFGGHFGE/BFFHGHFGHHFHHHHFHHHB/<CCG/?/F<FFHHH1=FGG11F<0FG<CDDGAD--::-::;GEGB--99B0;BFGGGG.9CFBFBBB/BFFFBFDDFA9.;-@-AEFF.ABBF.9/9/BFF/.9;=.;-9.9A99BFB-9B
@M03896:38:000000000-B4D98:1:1106:7246:22825 2:N:0:175
CCTGTTTGCTCCCCACGCTTTCGCACCTGAGCGTCAGTCTTCGTCCAGGGGGCCGCCTTCGCCACCGGTATTCCTCCAGATCTCTACGCATTTCACCGCTACACCTGGAATTCTACCCCCCTCTACGAGACTCAAGCTTGCCAGTATCAGATGCAGTTCCCAGGTTGAGCCCGGGGATTTCACATCTGACTTAACAAACCGCCTGCGTGCGCTTTACGCCCAGTAATTCCGATTAACGCTTGCACCCTCCG
+
AABBAFFFFFFFGGGGAEEFGGEEGGGHHHHFFGFFEHGHHHGHGGDGHGCGEEEEGEGH1EEEGHE>EEGHHHHHGGGGGGHHHFHGFFGGHGHHHABB@@FHHHFGFHHHGHHGHHHGGGGHFFFA<EEHF0/<<CD/<GD0:;GGHF0GFHHHHHGGHH0.:09/9FFED9;?FABFFGGGFFF/9FFFFBB;BFEFFFFFFF>.;A-;9.A9FAAADFF///BFFFE.9..;;.B.AF;;:BAEEF.
@M03896:38:000000000-B4D98:1:1106:19690:23132 2:N:0:175
CCCGTTCGCTACCCTAGCTTTCGTGCATCAGCGTCAGAAAAGACCCAGTGAGCCGCTTTCGCCACCGGTGTTCCTCAGGATATCAACGCATTTCACCGCTCCACCCTGAGTTCCGCTCACCTCTGTCTTCCTCCAGCACGGTAGTTTTGGGCGCCATTCCTCGGTTGAGCCGAGGGCTTTCACACCCAACTTTCCGCGCCGCCTACGCACCCTTTAAGCCCAGTAATTCCGAATAACGTCTGTGTGGCTC
+
BBBBBFFBBBBBGGGGGBFBFGEGFFGHHHHHGEEF?HFCGHEGHEGGFGFBGHAEEEFHCFGEGHEE>EFFHHGHHFGHHHHHHHHFGEEFHHFHHGEGGGHHHGHBG?FHHF/BAFGHHHHHEDHDDHHHHFFFGGG</?<.1<11<-<FDCDGCHHHBH..;:-;/;;-:9::EAABFBFGGGGAEFGBFFF.9-9:-@DFFF.@.;>D9:/B/:9BEEFBF//:FF/...ABFFB.;.9/;..9.:
@M03896:38:000000000-B4D98:1:1106:14368:23222 2:N:0:175
CCTGTTTGCTCCCCACGCTTTCGCACCTCAGCGTCAGTACCGGACCAGTGAGCCGCCTTCGCCACTGGTGTTCCTCCGAATATCTACGAATTTCACCTCTACACTCGGAATTCCACTCACCTCTTCCGGACTCGAGACTACCAGTATCAAAGGCAGTTCCGGGGTTGAGCCCCGGGATTTCACCCCTGACTTAATAGTCCGCCTACGTGCGCTTTACGCCCAGCACTTCCGTACAACGCTAGCCCCCTTCG
+
BBBBBFFCFFFFGGGFAFGFFGEEFGGHHGHHGGGGFHHFHECCEEGCE35BFGAEFGGHAEDEGHF2@FHEFGHHHGG1F?GHHHHE?GFHHHGHHHGGDFGGFGFEAFFHGHGHHFFHHFGGHHHC/C@DF/<?GAG1>FFF>1>FGFB1FGGDGHHHEG-::::/;GHEEG-9B:/CFFGFGGG9/C9;909B9BBFFFFDDBAA.;@B9D.9F.A@DF..;.;9BF9/;9AFF-@..:9/;9@D9B.
@M03896:38:000000000-B4D98:1:1106:17562:25175 2:N:0:175
CCCGTTCGCTCCCCTGGCTTTCGTGCCTCAGCGTCAGTTGAGATCCAGTGTGCCGCTTTCGCCACCGGCGTTCCTTCCGATATCAACACATTTCACCGCTCCACCGGAAGTTCCGCACACCCCTATCTCACTCCAGCCATACAGTTTAGGGCGCCATTCCCCGGTTAAGCCGGGGGCTTTCACACCCTACTTGTCTGGCCGCCTACGCACCCTGTAAGCCCAGTGATTCCGACTAACGTTTGCACAGTTC
+
ABBBAFFABBABGGGGGBBFGGEGFFGGHGGGEGEEEFEFGHHHHGGGFGBDFGAEEEGHDEDEGH1>>>>EFH4GHHGFGGGGHHHHGHHHHHHHHFEECGGHHGBFCEFGFG/EGGGHGGGGGGHFHGHHHGF<FFHHHHD000=DDCCCDGC.:;GHHH?-:C9B;FC--;-;@@;;FFFFFDD.BFFB9/;;//;F@BFFFF9BABFF..;BB:9BFAE///99BF9A-;-BF?:9B?:/;/;9/B
@M03896:38:000000000-B4D98:1:1106:18971:28358 2:N:0:175
CCTGTTTGCTCCCCACGCTTTCGCACCTCAGCGTCAGTATCTACCCAGGTCGCCGCCTTCGCCACCCGTGTTCCTCCCGATATCTACGAATTTCACCTCTACACCGGGAATTCCTCGACCCTCTTTAGTACTCCAGCCTGCCACTTTCGGATGCACTTCCTTAGTTGAGCCAAGTGCTTTCACATCCGACATACCAGACCGCCTACGTGCGCTTTACGCCCAATCATTCCGACCAACGATCCCACCCCCT
+
AAAAAFF1DFFFGGFEAE00AFAE0EEGHFFGEEEEEGGGHFDGHFFE/FBAAEAEEEEF/EA?EH///?BBFFGHHEEG@EGFF>F>>?<CBFFHHHGGGBBFG///><GHHH2@?/>CGCGFD<F1=GHGGFG>>.0<>FG0<DGD.<..<<CH0:CGCGFC::00::://.00;BBB;0B0;;B..;?.00;C0.9A;9=-AB-----;9A-/B;-9@B--/;/:BF/-9-;9A-----:/-;A9--
@M03896:38:000000000-B4D98:1:1106:18977:28382 2:N:0:175
CCTGTTTGCTCCCCACGCTTTCGCACCTCAGCGTCAGTATCTACCCAGGTCGCCGCCTTCGCCACCGGTGTTCCTCCCGATATCTACGAATTTCACCTCTACACCGGGAATTCCGCGACCCTCTTTAGTACTCCAGCCTGCCAGTTTCGGATGCACTTCCTTAGTTGAGCCAAGGGCTTTCACATCCGACATAACAGACCGCCTACGTGCGCTTTACGCCCAATGATTCCGAGCAACGTTTGCACCCCCT
+
BBBBBFFFFFFFGGGGEEEFFGEEEGGHHHHHFGGGGHGFHHGHHGHGFGBAEEAEGGGHEEFEGHE>/EEEFHHHGGGF@GGGHHHGEFEGEGFGHHHHGFFHHBBB/CGHGG<C//AFGHHHHFBGGFHHFFG<<<G.<GG00:CGA?ED@GBHHHHHGB099;0;/CC99..;CAAFFFGFFGF.;A-AF/BBBBAE99=.DF999A-@-AEFF;ABFD.9://9BF9.-9-9;-..9AB;BFAFFA
@M03896:38:000000000-B4D98:1:1107:10700:3961 2:N:0:175
CCTGTTTGCTCCCCACGCTTTCGAGCCTCAACGTCAGTTACCGTCCAGTAAGCCGCCTTCGCCACTGGTGTTCCTCCTAATATCTACGCATTTCACCGCTACACTAGGAATTCCGCTTACCTCTCCGGCACTCAAGCCGCACAGTTTCCAATGCAGTCCAGGGGTTGAGCCCCCCCCTTTCACATCAGACTTGCAAAGCCGTCTACGCTCCCCTTACACCCAGTAAATCCGGATAACGCTTGCCCCCTAC
+
ABBBBFFFFFFFGGGGEEGFGGFCGEGHHGHHGHHGGHFHGGEFEGF3GFG5FHAEEEEHAEDEGGBFFGHGHHHHHHDGGHHGHHH1E?EEGGGHHEEGCEFHGFE?GHHHHHGDDD/FHHHHHHG@D@FHFCB1?F@G?D<0<=FFFFHHHCD0=<C0</<<<-::FGCEFD-AFA9BF0FFGGF09BFF/:;BF/BFD9@F.:.9;AAE.;.9B/;BD.;F/;:/;F.-..99F.@....;:E@F.;
@M03896:38:000000000-B4D98:1:1107:8863:4204 2:N:0:175
CCCGTTCGCTACCCTAGCTTTCGTGCATCAGCGTCAGAAAAGACCCAGTGAGCCGCTTTCGCCACCGGTGTTCCTCAGGATATCAACGCATTTCACCGCTCCACCCTGAGTTCCGCTCACCTCTGTCTTCCTCCAGCACGGTAGTTTTAGGCGCCATTCCTCGGTTGAGCCGAGGGCTTTCACACCCAACTTTCCGCGCCGCCTACGCCCCCTTTAAGCCCAGTCATTCCGAATAACGTTTGTGTCGCCC
+
AABBBFFBDBBBGGGCGBGEGGEFEFAGGGHHFFEGEHFFHHDHHFGHBFFBFHAEE1FG?EDEEGE>>>EBGFHH@BFHFHHHHHHEGEEGFHHHHEFGGGGHHGGBB2FGGD/C<B/FCGHHG2GHDFHHHFF1?FF@//.<>11110<<C<C.<=GG<D..<C-:/:C-::--99A/FBFFGGA.9C/;;9F..-9>-@AF.9.9-;9B-9;//::BE.A9//;/;;/;...99.99/..../...9
@M03896:38:000000000-B4D98:1:1107:8878:4216 2:N:0:175
CCCGTTCGCTACCCTAGCTTTCGTGCATCAGCGTCAGAAAAGACCCAGTGAGCCGCTTTCGCCACCGGTGTTCCTCAGGATATCAACGCATTTCACCGCTCCACCCTGAGTTCCGCTCACCTCTGTCTTCCTCCAGCACGGTAGCTTTAGGCGCCATTCCTCGGTTGAGCCGAGCGCTTTCACACCCAACTCTCCGCGCCGCCTACGCACCCTTTAAGCCCATTCATTCCTAATAACGTCTGCGCCGCTC
+
ABBAAFFADBBDGGCGGFFBFFABBFAFGHHGEEEEEFFCF3AFGFGFE3B3BG0AEAFF1EAEFH>>>/EEGGHHHCFGEHHGFHH?EEEEHHGHH/>EEEHHHGA2B2BFFHCCECCGHFHH2@FDFGHHHC<<?FG</?<<11=111><ACC.<0DG0G<.<.;/:CC----9:9.;BFFFFGA9.=90;9C9;-99-@;?AF;@9@BD.//;/;9;EE////:9FF/9///9B...;./--.-;-@
@M03896:38:000000000-B4D98:1:1107:8858:4224 2:N:0:175
CCCGTTCGCTACCCTAGCTTTCGTGCATCAGCGTCAGAAAAGACCCAGTGAGCCGCTTTCGCCACCGGTGTTCCTCAGGATATCAACGCATTTCACCGCTCCACCCTGTGTTCCGCTCACCTCCTCCTCCCCCCAGCCCGCCAGTTTCTGTCGCCCTTCCTCCGTTGAGCCTCGGCCTTTCACACCCCACTTTCCCCCCCCCCTACTCACCCCTCAATCCCCGCAATCCCGAACACCCTCTGCGTCGCCC
+
>AA11B>1>1A>GFGGGFG3BEEFFEFFDCAFAAE?ADAGHB/FGH//B1AACGEC/E/B/A//>>////>BFD2@1101@12BGDG>E>E/BFBEF///<<1BC<?B1120BB??C</@01</0<0@0?///>-.0.>@----0<=0<000<;C.;/:/:B/.:0..90//;...../;;0909;9-.CA0;/BBF-99-;@99A/999:?----9/;-;A---;99F9-;--9-;--99//----;9-
@M03896:38:000000000-B4D98:1:1107:10658:5281 2:N:0:175
CCTGTCCGCTCCCCACGCTTTCGCTCCTCAGCGTCAATATCGGCCCAGAGACCCGCCTTCGCCACCGGTGTTCCTCCTGATATCTGCGCATTTCACCGCTACACCAGGAATTCCAGTCTCCCCTACCGAATTCCAGCCTGCCCGTATCGACTGCCGACCACATGTCTGAGCCCCGCGTTTTCACACTCTCCCCGACAACCCGCCTACGAGCTCTATCCGCCCAACATACCTGCACCACCCTAGCGCCCAC
+
>AAA1BCADADAFEFEEFE0FGFEFHEFHBFC/EF?AGHFHGEGEEF//F0GFFCGGGGHHE/B/GE/>//?EFHFBHGBGGHGFFF>EEGABGFGH/BCGC1B</0//0?FFGF1><1@1?<0/??@/-<<11=10<0>>GE.ACC<.<<:.C/--:@-EA0000;000//.;--;--;-;/9B//9//9/9--9---;---99A---9-9BF////---@---;///;//--9;-9-;---/-;----
@M03896:38:000000000-B4D98:1:1107:10678:5291 2:N:0:175
CCTGTCCGCTCCCCACGCTTTCGCTCCTCAGCGTCAATATCGGCCCAGAGACCCGCCTTCGCCACCGGTGTTCCTCCTGATATCTGCGCATTTCACCGCTACACCAGGAATTCCAGTCTCCCCTACCGCATTCTAGCCTGCCCCTATCGACTGCAGACCACATGGTTGAGCCACGGGTTTTCACAGTCGACCCCACAACCCGCCTACGAGCTCCTTACGCCCAATAAATCCGGACAACGCCCGCCCCCTA
+
ABBBBFFADBBBGGFGEEFFGGGGGHGHHHHHGFGGGHHHHEAEGGDEHEFGFH>EEFGHAEDEEHEE>>EEHHHHHHFFFHHHHFHGGGGEHHHHHFGCC@FGHHFEGFHCGHH2FGGHHHGHEFGF/>CDGDF>GHB<FGH..<<D.<CAD:CC:CGCGCG0:0:;//0BBG-;--.=.;0;00:;..;-;..ADE.;:--:A.B;9.:;F/;9//.;:9A.9//;/:/::.99A;---:---;9::9
@M03896:38:000000000-B4D98:1:1107:8177:8649 2:N:0:175
CCTGTTTGCTACCCACGCTTTCGTGTCTCAGCGTCAGTTACGGTCCAGAAAGCCGTCTACACCACCGGTGTTCCTCCTGATATCTACGCATTTCACTGCTACACCAGGAATTCCACTTTCCTCTCCCGTACTCTAGTCCCTCAGTATTCACCGCACCCTCCCGGTTAAGCCGGGAGATTTCACAGCAAACTTAAAGAACCGCCTACACACCCTTTACGCCCAGTAACTCCGAACAACGCTTGCTGCCTAC
+
ABABBFFFFFFFGGGGFEEFGGEFFHHHHHHHGGFGGHHHFGEGEEHHHHHHHHEEEHHFEHFGHGEF>EGFHHHHHHHHGHHHHHHGGGGGHHHHHHHHHFGHHHFFHHHHHHHHHHHHHGHHHHHGGFFHHHHFHHHHHHHB>GGHHHHHFCCDGGHHGGA@<..=DGC-<@-@FFHGHFHFBGHGHGGFFGE0BFGGGGGGGGGGGGGGAB/BFEDFFF.;/BFBFF?-ABDFF;BA.:A/;9FFFB
@M03896:38:000000000-B4D98:1:1107:8183:8670 2:N:0:175
CCTGTTTGCTACCCACGCTTTCGTGTCTCAGCGTCAGTTACGGTCCAGAAAGCCGTCTACACCACCGGTGTTCCTCCTGATATCTACGCATTTCACTGCTACACCAGGAATTCCACTTTCCTCTCCCGTACTCTAGTCCCTCAGTATTCACCGCACCCTCCCGGTTAAGCCGGGAGATTTCACAGCAAACTTAACCAACCGCCTACACACCCCTTACGCCCAGTACCTCCGAACAACGCCTGCTGCCTAC
+
ABABAFFCFFFFGGFGEEEAFGEFFGGHHGHHEFEGGHHGFF?GEEGGHHHGHG?EEHHBBGFFFGDE>EEEHHHHHHFFFHHHBGHGGGGFHHHHFHFGHDFGHEFAEFGHHHEFFGHHHFHHHHHE?DEHHBF1FFHHHHHG1@@2DGHHG@CDCDGEGE.--.<0=DC-----./;GFHHFGGG//CBF0B00;AAD9B?A?FGFFGGF-9.BFE.;-A./;/9;BFA-.;9FE-9-9.:///;9BF
@M03896:38:000000000-B4D98:1:1107:18485:9744 2:N:0:175
CCTGTTTGCTCCCCACGCTTTCGAGCCTCAACGTCAGTTACCGTCCAGTAAGCCGCCTTCGCCACTGGTGTTCCTCCTAATATCTACGCATTTCACCGCTACACTAGGAATTCCGCTTACCTCTCCGGCACTCAAGCCGCACAGTTTCCAATGCAGTCCAGGGGTTGAGCCCCCGCCTTTCACATCAGACTTGCAAAGCCGTCTACGCTCCCTTTACACCCAGTAAATCCGGATAACGCTTGCCCCCTAC
+
BBBBBFFFFFFFGGGFAEAFFGEGGFGHHGGHGHEGEGHHDEEFEDEGDGGFGGAEEGGHEGGEEGBB@?FEHHHHHGHHBBDGFGHFEEEDFGGHHEEGGEFHF333FFHGHHGFFGGHGFHFHGA<@DFFFGGDGE?FCGGC<DGFFH1FG<DDDGGHBC.-.;-:CCHGFC@FGGGGFFGFGGF0;F/B0BF0FFFGG.BFFFADEDFE99/;B9BBDAE/;BBBFF;@..AFFFF.9:AFBEF;.A
@M03896:38:000000000-B4D98:1:1107:27511:14732 2:N:0:175
CCCGTTCGCTCCCCTGGCTTTCGTGCCTCAGCGTCAGTTGAGATCCAGTGTGCCGCTTTCGCCACCGGCGTTCCTTCCGATATCAACACATTTCACCGCTCCACCGGAAGTTCCGCACACCCCTATCTCACTCCAGCCATACAGTTTAGGGCGCCATTCCCCGGTTAAGCCGCGGGCTTTCACACCCTACTTGTCTGGCCGCCTACGCACCCTGTAAGCCCAGTGATTCCGAATAACGTTTGCACACTCC
+
BBBBAFFABBBBGGGACBB4FGEFCFGGHHGHDGGGGHFGHHGHHHEFFF5DFGAE0AFG?E?DEHE0E>/EFGDGFHG?EEGFGHHEFGHHHHHHHEEEGFHFHD??DCFGGHABCCGHGGGEGFHGHHHHHFB>FFCGHHFF0<=D=0.<CCC.:;GHHH?-999B;BF--:9;@B.9BFFFFFF.;FB/;9;//9:F?<BFFF;BABBD?.;/;/BBFA.//999BF/.A.9BFD:.;.9;B9.9/;
@M03896:38:000000000-B4D98:1:1107:21642:16367 2:N:0:175
CCCGTTCGCTCCCCTGGCTTTCGTGCCTCAGCGTCAGTTGAGATCCAGTGTGCCGCTTTCGCCACCGGCGTTCCTTCCGATATCAACACATTTCACCGCTCCACCGGAAGTTCCGCACACCCCTATCTCACTCCAGCCATACAGTTTAGGGCGCCATTCCCCGGTTAAGCCGGGGGCTTTCACACCCTACTTGTCTGGCCGCCTACGCACCCTGTAAGCCCAGTGATTCCGAATAACGTTTCCACAGTCC
+
BBBBAFFABABBGGGGFBFFGGFGFFGGHHHHGGGGEGFHGCGHHHHGDCAFGGEEEEGH?EDDEH?>EE>EGHFHHHGFFGGHHHFGGGHHHHHHHEEGGGEHHFCGGAGHHHFGGGGHGGGGGHHHHHHHHFG>GFHGCHGB0=0D0<.<DCG.:CGHHHC??9.;;FF--9;-@>ABB/BFFAA..;FBBB;;9;9ADFF.DF:DFBFFA9/;/9;FEE.9///:;FB.;../99.9;/;/;:.;/:
@M03896:38:000000000-B4D98:1:1107:21625:16369 2:N:0:175
CCCGTTCGCTCCCCTGGCTTTCGTGCCTCAGCGTCAGTTGAGATCCAGTGTGCCGCTTTCGCCACCGGCGTTCCTTCCGATATCAACACATTTCACCGCTCCACCGGAAGTTCCGCACACCCCTATCTCACTCCAGCCATACAGTTTAGGGCGCCATTCCCCGGTTAAGCCGGGGGCTTTCACACCCTACTTGTCTGGCCGCCTACGCACCCTGTAAGCCCAGCGATTCCGACTAACGTTTGCACAGTTC
+
BBBBAFFBBBBBGGFECFFFGGEFFFHHHHHHGGEGEHHHFHHHHHEFGFAFGHEEEGGGDED?EHE>EE>EFH4GHGGGGGGHHGHFGGFHHHHHHFECDGHHHG@GGGHHHGDGGGGHGGGEEHHHHHHHHFF>GFHHCHHF0=0=<<<CCCF.:;GFHH@-9CABFFG--9-BFCEFFBFFFFF?FFFF9;;;9/BFCFFFFFFF?DFF?./;BBBFF.E.--.;;FBD--@F9A9./.9/;/./9B
@M03896:38:000000000-B4D98:1:1107:20602:16721 2:N:0:175
CCTGTTTGCTCCCCACGCTTTCGCACCTCAGCGTCAGTATCTACCCAGGTCGCCGCCTTCGCCACCGGTGTTCCTCCCGATATCTACGAATTTCACCTCTACACCGGGAATTCCGCGACCCTCTTTAGTACTCCAGCCTGCCAGTTTCGGATGCACTTCCTTAGTTGAGCCAAGGGCTTTCACATCCGACATAACAGACCGCCTACGTGCGCTTTACGCCCAATGATTCCGAGCAACGTTTGCACCCCCT
+
BBBBBFFCFFFFGGGGEEEFFGEEEGGHHHGHGGGGGHHGHHDHHHFGGHBAEEEEGGGHEEDEGHE/>>EEGHHHHGGE@EGGHFHGGHEHFGHHHHHHHFGHHG@@?DHHHH2C/@DGGHHHBF11>DHHHCG<CEF<CGC00;CHA;A:C;:C:CGHC099;;;;CFCC9A9CEFGGBFGGGGG.;@DAFFF//9FEFFFFFFAAFE@D@.ABF;ABFF..9/9BFFB.9--BFB..;.;;BBD;@A
@M03896:38:000000000-B4D98:1:1107:8805:24343 2:N:0:175
CCTGTTTGCTCCCCACGCTTTCGCACCTCAGCGTCAGTACCGGACCAGTGAGCCGCCTTCGCCACTGGTGTTCCTCCGAATATCTACGAATTTCACCTCTACACTCGGAATTCCACTCACCTCTTCCGGACTCGAGACTACCAGTATCAAAGGCAGTTCCGGGGTTGAGCCCCGGGATTTCACCCCTGACTTAATAGTCCGCCTACGTGCGCCTTACGCCCAGTAATTCCGAACAACGCCAGCCCCCTTC
+
BBBBBFFFFFFFGGGGEFEFGG?EEGGFHHHHGGEGEFDGHGAEEEEGFG5FFHEEGEEGAEEEGHBFDGHGHHHHHGGGFGHHHHHGGFHHHGHHHHFHGFHHFGF<BFFHHGHFGGHHHHHHHHHE/BC@F?F/C<FGHHGC><FFGGD=F<<<<DHHEC@-;@-:CGFFGG-9?.FFFGGGGGE.9CFFFFFF/BFFDFFFBB?.9A@@.;;BFED;DA.;9/9:FFBDADAFF-@-;-.ADFFFAB
@M03896:38:000000000-B4D98:1:1108:21048:3910 2:N:0:175
CCTGTTTGATCCCCACGCTTTCGTGCCTCAGCGTCAATAAAACCATAGTAAGCTGCCTTCGCAATCGGTGTTCTGTGACATATCTATGCATTTCACCGCTACTTGTCACATTCCGCCTACCTCTAGTTCATTCCAGCTCATCAGTATCAAGGGCACTGCGATGGTTGAGCCACCGTCTTTCACCCCTGACTTAATAAGCCGCCTACGCACCCTTTACACCCAATACATCCTGACAACGCTTCGATCCTCC
+
>AAA3BFCDBDFGGCF2EA2AFAFFFHHHHGHGAEGGGFD5DDEHHEGGDFBFGEGHHHG1A1BBF1A1?BBFG5FF5GGFHFGGHFGGGGHHHHHHEEGCEEFBEFFD?GHHFFDEEDHFHHHB3FGGHHG22B1BB?B?B?1FGGHFF@1<FFG0GF?/C//?D/01<FG<<<FEG.DD<DGGGG.<BDGH0=GBCGHGGC.::AB9A@A.:90009BAAA9BF00;C099//9A->.9.-;/:9/99
@M03896:38:000000000-B4D98:1:1108:21067:3911 2:N:0:175
CCTGTTTGATCCCCACGCTTTCGTGCCTCAGCGTCAATAAAACCATAGTAAGCTGCCTTCGCAATCGGTGTTCTGTGACATATCTATGCATTTCACCGCTACTTGTCACATTCCGCCTACCTCTAGTTCATTCAAGCTCATCAGTATCAAGGGCACTGCCATGGTTGAGCCACCGTCTTTCACCCCTGACTTAATAAGCCGCCTACGCACCCTTTAAACCCAATAAATCCGTATAACGCTTCGATCCTCC
+
>AAA3BDFFFFFGGGE2EEFAF2BAFFFGFCGEEEEEGH3F5FEHHFHGHDDBGBGHHHH1A1ABGFE>BEEGHDDGFHHGHHGFHFFGHHHFHHHH?EE@EGFDEGFFGHFHGBEGGGHGHHHF3EGGGHHF22BFGB?BF21BFGGG2F@BFCGFHG0?1101?C01?FCFF.<EGFGFGFHHGG.CGHFBGD0=0DC-A@DFHCC?BBG?900909;EFA/090;FF..:;/0B9@9..;9BFD/BF
@M03896:38:000000000-B4D98:1:1108:20165:4219 2:N:0:175
CCCAGTTTGGGTCTTAGCTATTGTGTGTTCAGATATGTTAAAGCCACTTTCGTAGTCTATTTTGTGTCAACTGGAGTTTTTTACAACTCAGGTGAGTTTTAGCTTTATTGGGGAGGGGGTGATCTAAAACACTCTTTACGCCGGCTTCTATTGACTTGGGTTAATCGTGTGACCGCGGCTGCTGGCACACAATTACCATAGAGATAGTGTGTATATCTTGCTGGTCGCCGATCCATTACACATAACATG
+
AAAA>CFF3A?ABFGFGBF3BFD3DFCFFGHHFGHHGHH22FGFGHHHFGGEBFEFGHFHHHHFHHHF2FGGB0FGHHHGFGGDGGGHHD10B1FHGFFGH0GHHHHHG11/>>////<EBFGHHH>>1DGGHHFFFHF/<@//>>>GH1FHB<=FGF1.CEG0=GCCC.GF0D-:-::;-CFBFB/0/;.:CF0;99C00090000;/;9F:/9////9/9///9--;-----/9:B//9//9;////
@M03896:38:000000000-B4D98:1:1108:23604:4456 2:N:0:175
CCTGTTTGCTCCCCACGCTTTCGCACCTGAGCGTCAGTCTTCGTCCAGGGGGCCGCCTTCGCCACCGGTATTCCTCCAGATCTCTACGCATTTCACCGCTACACCTGGAATTCTACCCCCCTCTACGAGACTCAAGCTTGCCAGTATCAGATGCAGTTCCCACGTTGAGCCCGGGGATTTCACATCTGACTTAACAAACCGCCTGCGTGCGCTTTACGCCCAGTACTTCCGATTAACGCCTGCACCCTCC
+
>AA?1BFCFBFFGGGG1AAFABAEFGGHAFBGEGGGEFFGFHHHGC/GH/A?EEEEEEFG/EEEFHEEEEGHHHHHG0GGHGHHHHHGGEFGFGFHH/BC@@GGHHGFC?FGGHFHFFAC@CFGDHGE.CEHC0/<DHB/<GG:0;<CF:0CFHFHCCGHHH.-9.:AFFFG@?---CFFF/BFFFF/9BBFFBF/99AE@@@FFF@FFF-;9-AFB?-;@BFBF///:B---;9//A----9-//--AA
@M03896:38:000000000-B4D98:1:1108:23589:4464 2:N:0:175
CCTGTTTGCTCCCCACGCTTTCGCACCTGAGCGTCAGTCTTCGTCCAGGGGGCCGCCTTCGCCACCGGTATTCCTCCAGATCTCTACGCATTTCACCGCTACACCTGGAATTCTACCCCCCTCTACGAGACTCAAGCTTGCCAGTATCAGATGCAGTTCCCAGGTTGAGCCCGGGGATTTCACATCTGACTTAACAAACCGCCTGCGTGCGCTTTACGCCCAGTACTTCCGATTAACGCCTGCACCCTCC
+
AA?A>DFFFFFFGGCGAAAAAF2BAEGF3FGGEEEEAFGFFGGGEGDGG1AEEE>EGGGG1BEDGH?>EEFGHHHHHFGFHGGHHHHGGD?E2FFHHC><B@FGHGEFFHHHGFGHHHHGGGGFHHGD.AEGFGF<DC0/CGH:0<CCFCGFHGHC:CGHHF0:/09BBFGGAB-:@.BFCBFBFFF//B9BFFFFFAEEBB;D.F?ADF;B-;.9/;ABBF?/:////;D..99;99;-9.:9;BA..A
@M03896:38:000000000-B4D98:1:1108:13915:6704 2:N:0:175
CCTGTTTGATCCCCACGCTTTCGTGCCTCAGCGTCAATAAAACCATAGTAAGCTGCCTTCGCAATCGGTGTTCTGTGACATATCTATGCATTTCACCGCTACTTGTCACATTCCGCCTACCTCTAGTTCATTCAAGCTCATCAGTATCAAGGGCACTGCGATGGTTGAGCCACCGTCTTTCACCCCTGACTTAATAAGCCGCCTACGCACCCTTTAAACCCAATAAATCCGGATAACGCTTGGATCCTCC
+
AAAAAFFFFFFFGGGF2EEFABBFAFGGHHFHGEEFAGGGHHHGHHHHGGFBBGAGHHHH1A1BBGAA>?EEGH@GHHHHHHGHFGHGGHHHFHHHH?>EFEFGFFGFFGHHHHFEEEGHHFHGFFFGGHHHF3FBGGBBFGG23FGGDF<2<FFGEHG/@A<C1F?FGHFGGC.>CHCFDGGHHCF.<CBGEHHHHGGHGFCDGHDBGCGG.99CF9;BDE?/F00FFGD;.9DF9.;.;9;B/BF/BF
@M03896:38:000000000-B4D98:1:1108:16072:7239 2:N:0:175
TACCGCGGCGGCTGGCACACAATTACCATACAGATAGTGTGTAGATCTCGGTGGTCGCCGTATCATTAAAAAAAAAAAAATAAAATACACAAAATGAAAGAGAAGTAAGTAAAAAAAAAAACATAAGTACGCACGAAATCAAGTGAACACAAGATCAATATGCACACTCTACGAAAGAATAGACATACCTAACGAAAATGAAGCACTAGAACTGTCACATGCAATGAGTAACAACAATCGAGACAACGTAA
+
>3AA3>ADDD2@EEEGC3CG1ABDDGHGFFHFAFFHEFFEF1F@55F@F???>E?E@EEE>>?EFFFBDHHFCCE/><//01111<1<111/00111<1100010=<1100=000------..0000000...--....00////////...../9//////////./////....9/./////////////9....-////;//.////////://///////;/;/://///.../9........-...
@M03896:38:000000000-B4D98:1:1108:14068:10343 2:N:0:175
TACCGCGGCGGCTGGCACACAATTACCATACAGATAGTGTGTAGATCTCGGTGGTCGCCGTATCATTAAAAAAAAAAAAAATAGAAAAACAAAGAGATCGAACAAATATAAAAAAAAAAAGAGTGATAAAACAAATAGTAAAACGAACAAGATAAAAATAAGAGATAATAGTAGAGAGTATCAACAAAAGACAAATAATACTGTGAGTAAATATAAACAATGCTAGTGAGTTAACAAGATATAGACAAGTA
+
AABB3A3@DDBBEFEGF3EGAABFGHHHFHHHHGHHBF5FE1FDFFHHDE??BE1@>EF?>E1BFFFHHHHHGGCC@////?11?1100...0000011>./.-<.0000<<00------../000090009...00000////-..9-..://////./////.//////://///.///9////.../../../////://////////9//9////./////////////////..//9/////;.//
@M03896:38:000000000-B4D98:1:1108:9014:10420 2:N:0:175
CCCGTTTGCTCCCCTGGCCTTCGTGCCTCAGTGTCAGGAACTGCCCAGAGATCCGCCTTCGCAACTGGTCTTCCTCACGATATCTACGCATTTCACTGCTACACCGTGAATTCCGATCTCCTCTACAGTCCTCGAGTCACGCAGTATCCGGTGCATTTTCGGAGTTAAGCTCCGAGATTTCACACCACACTTGCGCCACCACCTACGCACCCTTTACGCCCAATGAATCCGAACAACGCTTGCGACCT
+
AABB3FFAFFFFGGGC4BGGGGGFFFGHHHHGGHFGGH3BBGBGHFFGGG2DGG1FEGGF1E?AEGE3AFFGHGHHHGH?ECEGFHHEEFGGHHGH4FFGHFHHHECGEGHHHH?/?EFHGBGDDG?1BFGHD/?/BFGF/F</<1@FG?/>DGBBGDGGG->@<F11>DHGHG?-A.<DGFGCHGA.:EGFB0--;.9ACAEGGE9@A?9CA/00;..-@A.9;/9BFFF?A-99.-;9.;.-;;@.
@M03896:38:000000000-B4D98:1:1108:9035:10427 2:N:0:175
CCCGTTTGCTCCCCTGGCCTTCGTGCCTCAGTGTCAGGAACTGCCCAGAGATCCGCCTTCGCAACTGGTCTTCCTCACGATATCTACGCATTTCACTGCTACACCGTGAATTCCGATCTCCTCTACAGTCCTCGAGTCACGCAGTATCCGGTGCATTTTCGGAGTTAAGCTCCGAGATTTCACACCAGACTTGCGTCACCACCTACGCACCCTTTACGCCCACTGAATCCGAACAACGCTTGAGCCCTCC
+
AABA>FFAFFFFGGGC4BGEBGFFFFGHHHFGHHGGAGGCBGAGGHGHHA2AFHFFEGGH1A1BAG33AD5FFHHHEFGEHGCGHFGFEEEGHGGHE4BGGFHHH/BGEFHHHHHDEEHHHGHHGHFBFGGHH<AAGHHH?FD/?GHGHA/>@CHDGG1=@-.<C0GHHFHFGGG<@<GHHHHHHDA..;CC0:-.9.;;FFE.9/.@CBAF.;F09C.@DD.9//;FFF..999BE;@....///9.9.
@M03896:38:000000000-B4D98:1:1108:9020:10438 2:N:0:175
CCCGTTTGCTCCCCTGGCCTTCGTGCCTCAGTGTCAGGAACTGCCCAGAGATCCGCCTTCGCAACTGGTCTTCCTCACGATATCTACGCATTTCACTGCTACACCGTGAATTCCGATCTCCTCTACAGTCCTCGAGTCACGCAGTATCCGGTGCATTTTCGGAGTTAAGCTCCGAGATTTCACACCACACTTGCGTCACCACCTACGCACCCTTTACGCCCAATGAATCCGAACAACGCCTGACACCTCT
+
AAAA1CFAFFFFGGGA1BFFBBABBFGHHHHHHHHHDEFGFHGGHHBGGGFGGH0FFGGG/AABEGA0AFAGHHHHGGHGEFGGHGHFGEFGHHHHDBBFGDFGHEEGA>GHGHF/EEHHHFHGGHF<FGHHG//?GGHHAGC/?1FGHC>A@CHFFFDFCCC@A<<<FGHHHGC-<<DGCGHHHGG.:CGFBG:9;CAFGGGFFF.@;@@GE/CBFAB9@BAB//;BFFB-A999A-@----/;;EFF/
@M03896:38:000000000-B4D98:1:1108:28944:11469 2:N:0:175
CCTATTTGCTCCCCACGCTTTCGTGCTTCAGTGTCAGAATCCAGACCAGACGGCCGCCTTCGCCACCGGTGTTCTTCCATATATCTACGCATTTTACCGCTACCCATGGAGTTCCGCCGTCCTCTTCTGTTCTCTAGCTGATCAGTTTCCCGAGCCAGTACGGGTTCAGCCCATACCTTTTACTTCACACTTGATCTGCCACCTACGCACCCTTTCCGCCCCATCATTCCGGATAACGCTCGCCACCTAC
+
AABAAFFDFFFFGGGG2AAAAB2BABFGHHFGHHHD5F5FGHGFFFGFF2B0BAEAEEFGHGEDEEE>/>>EFGFHHH@F4B@FGGGHFGEDEDFDGHDEEEECHHFB010FBGF<CF/>>CAGFFFD1<<GHD111?F11<>1<<<FGH1<.-<</.<DBE.-:;.0;0CD.CC::CCGGGBCFF000;/9;900;0;9/9FFFF.9.?9A.9B/9.:9--9BB/BFFF/-.9./;.@.;-;;.9A./9
@M03896:38:000000000-B4D98:1:1108:3276:12520 2:N:0:175
CCTGTTTGCTCCCCACGCTTTCGCACCTCAGCGTCAGTATCTACCCAGTTCGCCGCCTTCGCCACCGGTGTTCCTCCCGATATCTACGAATTTCACCTCTACACCGGTAATTCCGCGACCCTCTTTACTACTCCATCCTGCCAGCTTCGGATGCACTTCCTTAGTTGAGCCACGGCCTTTCACATCCTACATAACCGACCGCCTACGTGCGCTTTACGCCCACTGATTCCGAGCACCGTTTGCACCCCCT
+
AAAA>DD1DDFFGGCGAAAAABBEAEEGHHFFEEEE/FFFGHHFHHF/1DDBAEEEGGGG/>>?EF>/>//?FFGGCC>E?EEGGHHAECFHGHHHHHHHHFHHC////?GGFG0?@>AC@<FGD111><F<<C11>.00<GG0.<DH-<.:@FHHFHGFHFB0<000/099/---9C/;C0;0;BF0;;9;0;C/-;9@@@?BAB-;-A-@--9/;:9-@--9//;9BF;;--;-:9--9-;/:BB@@>
@M03896:38:000000000-B4D98:1:1108:10998:17356 2:N:0:175
TACCGCGGCTGCTGGCACACTAGTACCATACAGATAGTGTGTAGATCTCTGGGGGCGCCGTATCATTAAACAAAAAAATTTTACAACTCAGATGAGGTCATTCGTTATTAGGTACGAGGTGATCTAAAGCACACATTACGCCGGCTAGTATTGACTTATGATAAACTAGATACTGCGCCATGTGCAACACAATTTCATAAGTGTGACACACTCGTACTCGACGTTCCGTCCACATTTCTACAACACACTAT
+
AAAAAD11A0DAFG1E0B0F0A1D2GGHHHHFFHHGBFFF1BABDBFFB2110////>EEE?GAEHEGFH1FEGFGC<01BB21B1F111B1B1110B01222???<?2221>21/////??1@11??111<0>.<>1<.<----;..;:0:00;;000000:000;000000009.-9..0;0000;....00000///////9:///--/9-----;9--------/---/;/////:////----:;/
@M03896:38:000000000-B4D98:1:1108:19635:19144 2:N:0:175
CCTGTTTGCTCCCCACGCTTTCGCGCCTCAGCGTCAGTTACAGACCAAAGAGTCGCCTTCGCCACTGGTGTTCCTCCACATCTCTACGCATTTCACCGCTACACGTGGAATTCCACTCTTCTCTTCTGTACTCAAGTCCCCCAGTTTCCAATGACCCTCCACGGTTGAGCCGTGGGCTTTCACATCAGACTTAAAGGACCGCCTGCGCGCGCTTTACGCCCAATAATTCCGGACAACGCTTGCCACCTAC
+
AAAA>FFCFFFFGGGGEAEAAFBEAEEFGHHHGGGGEGGFFG3GHHEGHBBADBAEEGGH1EEEFHCEBFFEGHHHGFHHHGHHHHHFEEEGHHHHHE>EFCHHEFF?<DGHGHFHHHFFFFHGFHH2@FFDG222@FGHHGGC1?GGHHGHGFFGHHHGHF>-<<-//CF<<C-AE/CGCGHHHHE00CG;FFF009CE?DGDGG?DAFFC-:9BF.A@@?..B;9;FF/-.9;AE-@.;..9BFF.BF
@M03896:38:000000000-B4D98:1:1108:19636:19161 2:N:0:175
CCTGTTTGCTCCCCACGCTTTCGCGCCTCAGCGTCAGTTACAGACCAAAGAGTCGCCTTCGCCACTGGTGTTCCTCCACATCTCTACGCATTTCACCGCTACACGTGGAATTCCACTCTTCTCTTCTGTACTCAAGTCCCCCAGTTTCCAATGACCCTCCACGGTTGAGCCGTGGGCTTTCACATCAGACTTAAAGGACCGCCTGCGCGCGCTTTACGCCCAATAATTCCGTACAACGCCTGCCACCTCCG
+
ABBB3DFBDFFFGGCGAAAAAB2BAEGGGHHHEEEEBFGHFGFFHFEFHAB2DBAEEEGG1EEEEHB?@CG?FGHHGFHHHHHHHHHEEEEGHHHHHEEEEEHHEFG/EHHHGHFHHGFDFGHHHHH@FDGHF1@1@GGHHGGC1FGGFHHHHFFHHHHDFH>><C-B/CG-<D--;C:;CCHHHHH0CGH090B009AE@GGGGEA@???B-;AFFA?BBFEB9//9BF//.;999---;A.;;FA..;.
@M03896:38:000000000-B4D98:1:1108:10672:19575 2:N:0:175
CCTGTTTGCTCCCCACGCTTTCGCGCCTCAGCGTCAGTTACAGACCAAAGAGTCGCCTTCTCCACTGGTGTTCCTCCACATCTCTACGCATTTCACCGCTCCACGTGGAATTCCACTCTTCTCTTCTGTCCTCCACTCCCCCAGCTTCCAATGACCCTCCCCGTTTGAGCCTCGTGCTTTCACATCACACTTAAAATACCGCCTGCCCGCGCTTTACTCCCAATACTTCCTTCCAATCCTTTCCACCTC
+
>AAA>DFBFFFCFEFEAAA2AF2B2AEDEGCF2E?2BGEDGG3AFA2FC33BDB0AEEEH3BG5BG325??BFEEFFFHHGFFF44B??E>EGHGHH/>//?3B/?//?BF?GHFDBG11G2FGGHH122@F10@0>FFGGG//0?GFFG1?11><<0GA.>-..<<0.0</<...;;:0::C0::000;C000000090;--E...9.---99./;//;AFB.///::///;////9./;;/9//...
@M03896:38:000000000-B4D98:1:1108:10653:19581 2:N:0:175
CCTGTTTGCTCCCCACGCTTTCGCGCCTCAGCGTCAGTTACAGACCAAAGAGTCGCCTTCGCCACTGGTGTTCCTCCACATCTCTACGCATTTCACCGCTACACGTGGAATTCCACTCTTCTCTTCTGTACTCAAGTCCCCCAGTTTCCAATGACCCTCCACGGTTGAGCCGTGGGCTTTCACATCAGACTTAAACGACCGCCTGCGCGCGCCTTACGCCCACTAATTCCGCACAACGCTTGCCACCTACG
+
>ABA>BFCFFFFGGGG2EEFABBEAEFGGCGGEGFGBGFGGF3DGEFHHH3ADFEEGGGHAEAEEH3?@BGEHHHHFFHHGHHHFHHFGGGGHHGHH/>EGCHH?FEFEHHHHHHGHH3BBFGGHHG>2@GHB2F2@FHHHGG/<FGGHFGGF1FHHFHAGH>-<.-<<0<<<<:-EHCG;;GHHHF0:C/F0FB0.:;DAD?G?FFA;D;D-;;/;AD-BD.A//9/9B/.-9-;.9@...999FFF/;.
@M03896:38:000000000-B4D98:1:1108:10660:19598 2:N:0:175
CCTGTTTGCTCCCCACGCTTTCGCGCCTCAGCGTCAGTTACAGACCAAAGAGTCGCCTTCGCCACTGGTGTTCCTCCACATCTCTACGCATTTCACCGCTACACGTGGAATTCCACTCTTCTCTTCTGTACTCAAGTCCCCCAGTTTCCAATGACCCTCCACGGTTGAGCCGTGGGCTTTCACATCAGACTTAAAGGACCGCCTGCGCGCGCTTTACGCCCAATAATTCCGGACAACGCTTGCCACCTACG
+
>AAA3BDFFFFFGGGE2AEFAB2BAEEGGHHHEFGGEGHHHHGGHHGHG3B2FFAEGGGH1EAEEGC2BBFBGHHHGGHHGHHHHHHFGGGGHGHHH?EEGGHHFCGFEGHHGHFHHHFDFFHGHHF>@GGHD2F<FGGFGGGA1FGFGHGHEBGHHGHFCF<><<?C<GC<<@::EGGGCBGHHHE0;CGFBFF00;FF?DGGEF?DDF;>D?EFFEDBFF..;BBBFFB-A@A.9-;.;..BBBFAFF.
@M03896:38:000000000-B4D98:1:1108:15230:19639 2:N:0:175
CCTGTTCGCTCCCCATGCTTTCGCTCCTCAGCGTCAGTTACAGCCCAGAGACCTGCCTTCGCCATCGGTGTTCCTCCTGATATCTGCGCATTTCACCGCTACACCAGGAATTCCAGTCTCCCCTACTGCACTCTAGTCTGCCCGTACCCACCGCAGATCCGCGGCTAAGCCCCGGACTTTCACGGCAGCCCCGACAAACCGCCTACGCGCCCCTTACGCCCACTAATTCCGCATAACACCTGCGCCCTAC
+
AABA>FFADABAGGGGBFFFBF2BEHGHHGEGEEEGEGHHGHFHFGFHHFFHGHBGHFHG1B1EFH>?1?EBGHHHHGHHFGHGHFGEEEFDDFBGHEEEGEGGHGG?GGHFGHF4?FFHGHGGGHH1FHHGGDG1@@F1@GH/<ADGHFDFDDC-AGHF<.<--;.:0CGGGC9-??BFBFGADA9;...9--;;@FFFBBB..BA--;-;-..BF?A9B??;99//;B/.9..;;/;.//9-;999;F
@M03896:38:000000000-B4D98:1:1108:24446:20683 2:N:0:175
CCTGTTTGCTCCCCACGCTTTCGAGCCTCAACGTCCGTTACCGTCCAGTAAGCCGCCTTCGCCACTGGTGTTCCTCCTAATATCTACGCATTTCACCGCTACACTAGGCATTCCGCTTACCTCTCCGGCACTCCACCCGCACACTTTCCAATGCAGTCCAGGCGTTGCGCCCCCACCTTTCACATCACACTTGCACAGCCGCCTACGCTCCCTTTCCACCCAGTAAATCCAGCTAACGCTTCACCCCTAC
+
AAA?1DF1B3DFCGGGAEE0AFAFFFGHGGFH?G0//BB/BF/BEE?1B121BF/AEEGG>AA/E11B10?/FFGHHHFFH2FBEFG?>/?EGH2FH//><EBGGF1B0BBBBFCECGFGFBFFGH//>@AGB01<<?<@-CC0<0<=D=0=/<00=<GBCG.-:-:.-::9A@-;AA0909BFGGB00;9009000-9A--;B-9-;9BBE-/9BF//9B-99B///;F;9/9/;B-;-;-//;9@-9;
@M03896:38:000000000-B4D98:1:1108:24432:20696 2:N:0:175
CCTGTTTGCTCCCCACGCTTTCGAGCCTCAACGTCAGTTACCGTCCAGTAAGCCGCCTTCGCCACTGGTGTTCCTCCTAATATCTACGCATTTCACCGCTACACTAGGAATTCCGCTTACCTCTCCGGCACTCAAGCCGCACAGTTTCCAATGCAGTCCAGGGGTTGAGCCCCCGCCTTTCACATCAGACTTGCAAAGCCGTCTACGCTCCCTTTACACCCAGTAAATCCGGATAACGCCTGCCCCCTAC
+
AAAA>DFFFFFFGGGGAEAFABBFBEGHHGHHEGHFEGFHFGEFGFGGGHFBBGAEGGGH1EAEFGC2@BFEGHGHHGHHEHHHHGGFEEEGGGHHH?EEEEFGEHB?CGHHGHFEDGGHFBHGHHG/BDDHHBG?FFGGGGG0FFGHFHHDGGHGD<GF/G.-<-;/:GGFGC-BGDGBCFGGGGF;CFFF0BFBFCCFF.@FFF.@EFDFB9/BFBBFDE.9;99FFFAF...BFDD-;.;FFFFFEA
@M03896:38:000000000-B4D98:1:1109:12858:4474 2:N:0:175
CACCGCGGCTGCTGGCACACAATTACCATACAGATAGTGTGAACATCTCGCTGGGCCTCGTATCATTCAACAAAAAATTTTTACAACTCAGGTGAGTTTTAGCTTTATTGGTAAGGGGGTGATCTACCCCACTCTTTACGCCGGCTTCTATTGCCTTTGTTTACTCTTGTGACCGCGTCTTCTGTCACCCCATTACCATATTTACTCTGTATATCTCTCTTTTGCTAGCCTCACTACCCTACAACCACGT
+
1>AAA?1>>0AA111A0B0B00BF1A11F1F111111F221121A1BF10////////0/B/F022F2DGD1/0B//>1B2B?G21BFHGF0G1F>BFEGHFGFFH1FF11112110//>BCF@G11<0?/??GBGD1F/?>>-><<CG0D<00DGG000</0;:;0:;;:0:0----;:.;;0;0;;0C-.:C0;C0;00=09;00/9;/////9;;99////;//////9/9///--/9-///-;9--
@M03896:38:000000000-B4D98:1:1109:20069:5305 2:N:0:175
CCTGTTTGCTCCCCACGCTTTCGAGCCTCAACGTCAGTTACCGTCCAGTAAGCCGCCTTCGCCACTGCTGCTCCTCCTAATATCTACGCATTTCACCGCTACACTAGGAATTCCGCTTACCTCTCCGGCCCTCAAGCCGCACAGCTTCCAATGCAGTCCAGGGCTCGAGCCCCCGCCTTTCACATCACACTTGCAACGCCGCCTACGCTCCCTTTCCACCCAGTACATCCGGATAACGCTTGCCCCCTAC
+
AA1>AFF1DFFFG?1EEAE0FEE0FAEHF1GF?HHCEHGHHHE/BEA1G12D1FE/EF/1/?//?F11111B@EBGFHF1G2@B@FG/>??EHHHHF//EG?1BF0101>GFHFHFCGCFF1<10<C<C/>//<111</A->>F.FHG1F0DGFD0=CGF//..<:;-;.@AEG?@;..;C09BBBB9FF/000;00--;;-9ABB-99;AA-9//;/9AB--:;///;9----9:/-;---;BF-@-9F
@M03896:38:000000000-B4D98:1:1109:20071:5324 2:N:0:175
CCTGTTTGCTCCCCACGCTTTCGAGCCTCAACGTCAGTTACCGTCCAGTAAGCCGCCTTCGCCACTGGTGTTCCTCCTAATATCTACGCATTTCACCGCTACACTAGGAATTCCGCTTACCTCTCCGGCACTCAAGCCGCACAGTTTCCAATGCAGTCCAGGGGTTGAGCCCCCGCCTTTCACATCAGACTTGCAAAGCCGTCTACGCTCCCTTTACACCCAGTACATCCGGATAACCCCTGCCCCCTAC
+
BBBBBFFFFFFFGGGGEEFGGGEGHGGHHFFHGHFGFGHHFGFGGGGHGHGDFGEEGGGH1EDFFHFGFGEEHHHHHHHHHHGHHHHGEFGGHGHHHAEFEEFHGHHHHGHHHGBCBFGHGFHGHHGGGGGGFFGBFFFGGGGBFDGHHGGFFHHHHHHGHHD@A:@GCHHGGG?@GGGGFFGGFGF0;BFFB0B;0/;CD.BFFFFFFFFF./:FF/:BFE?/99FFFFADA9AFF/;.:.;9AEF=.9
@M03896:38:000000000-B4D98:1:1109:19452:6960 2:N:0:175
CCTGTTCGCTACCCACGCTTTCGTCCATCAGCGTCAATCCATTAGTAGTAACCTGCCTTCGCAATTGGTATTCCATGTAATATCTAAGCATTTCACCGCTACACTACATATTCTAGTTACTTCCTAATAATTCAAGCCCTACAGTTTCAATGCAATTTCCTAGTTGAGCTAGGAGATTTCACCACTGACTTATAACGCCCCCTACGGACCCCTTAAACCCAATGATTCCGGATAACCCCTTGATCCTCCG
+
ABBABFFADBBBGGGGAAAAAGEGEGGHHHHHGGEGGHHHHHHHHHHGHGEGHHBGHHHHEECAEFFE@GHHHHFFFGD5FFGGHFGGFGGFHHHHHGGGCCFGHHECGGGFHHHDGHGHHHHHGHFGHDFHGGFGGGHHHHFB?DGG22D??11@@F2GF21@@121F111?F0/CDG1@?FBGB11<1<<11>1.-<--<-<.;.;:;..;;/0C0BA.;B/0;0CF/-=9.;0;:.../900;//;.
@M03896:38:000000000-B4D98:1:1109:19431:6961 2:N:0:175
CCTGTTCGCTACCCACGCTTTCGTCCATCAGCGTCAATCCATTAGTAGTAACCTGCCTTCGCAATTGGTATTCCATGTAATATCTAAGCATTTCACCGCTACACTACATATTCTAGTTACTTCCTAATAATTCAAGCCCTACAGTTTCAATGGCAGTTTCCTAGTTGAGCTAGGAGATTTCACCACTGACTTATAAGGCCGCCTACGGACCCTTTAAACCCAATGATTCCGGATAACCCTTCGATCCTCC
+
ABABBFFBBBBDGGGGEEEFFGEFEGGHHGHGGGEFEHHHHHHHHHHHHHHHHHGHHHHHEE?1AFF3@GHHHHBGFF5EGGHHHFHGGHGHGHHHHEEGEEGHHGHHHHHGHHHBGGHHHFHHHHFHHHHHFGGBFFGGGHBF3FGHGFF3FGHEHHFHHHHEFD2>2FF<F0FCFFGHHBGHHEG1>FGHDFGH<1>C@@DEGHF.CACGGCCGBGCFDG.;/0;9CFB-;;AFB/;.B/.9BFFBFF
@M03896:38:000000000-B4D98:1:1109:17380:8160 2:N:0:175
CCTGTTTGCTCCCCACGCTTTCGCACCTGAGCGTCAGTCTTCGTCCAGGGGGCCGCCTTCGCCACCGGTATTCCTCCAGATCTCTACGCATTTCACCGCTACACCTGGAATTCTACCCCCCTCTACGAGACTCAAGCTTGCCAGTATCAGATGCAGTTCCCAGGTTGAGCCCGGGGATTTCACATCTGACTTAACAAACCGCCTGCGTGCGCTTTACGCCCAGTAATTCCGATTAACCCTTGCACCCTCC
+
BBBBBFFFFFFFGGGFEEEEFGEEEGGHFGHGEEEGEFHHFHFGEE?GFA0EAE>EGGGH1EEEFH1>EGGHHHHHHFFFGGHHHHHFEEEEFGGHHDCCC@FHHH202FGGGGGFGHHGGGGFGHAD.=CGFG<<<C0/<C00:;CCC00CCFHB;CGGHH0./9/;;FGE-A9--:FFGBFFFFF/BFFFFFB9B?EABFFFEFBADD;;-9./B..@DD./99/;FFF?A.DFF9A./9//;FFFFF
@M03896:38:000000000-B4D98:1:1109:17366:8171 2:N:0:175
CCTGTTTGCTCCCCACGCTTTCGCACCTGAGCGTCAGTCTTCGTCCAGGGGGCCGCCTTCGCCACCGGTATTCCTCCAGATCTCTACGCATTTCACCGCTACACCTGGAATTCTACCCCCCTCTACGACACTCAAGCTTGCCAGTATCAGATGCAGTTCCCAGGTTGAGCCCGGGGATTTCACATCTGACTTAACAAACCGCCTGCGTGCGCTTTACGCCCAGTACTTCCGATTAACGCTTGCACCCTCCG
+
BBBBAFFFFFFFGGGGEEEFFGGFFGGHCGHHGGEGEFGHGHHHGEEGC?E0AEEGGGGGEFFFGHEE>EFDGHHHH?GGGHHHHHHGEEE?GGFHHGGGCCGHGFGCCGDGGGGGFGHGGGGFFG><.<AGFGG<<C0/<CC00;;CC::GFHHHFHHHFG09/9/;9BGE@A--DFGGGFFFFFB;FB/BF/FFF.EEDFF.9AB;9A>@-9./;;A;B.A/:///;B?.9.A//.;..9999BDEAD.
@M03896:38:000000000-B4D98:1:1109:9232:8382 2:N:0:175
CCCGTTCGCTACCCTAGCTTTCGTGCATCAGCGTCAGAAAAGACCCAGTGAGCCGCTTTCGCCACCGGTGTTCCTCAGGATATCAACGCATTTCACCGCTCCACCCTGAGTTCCGCTCACCTCTGTCTTCCTCCAGCACGGTAGTTTTGGGCGCCATTCCTCGGTTGAGCCGAGGGCTTTCACACCCAACTTTCCGCGCCGCCTACGCACCCTTTAAGCCCAGTAATTCCGAATAACGTTTGTGTGGCTC
+
BBBBBFFBBBBDGGGGGFFFGGFGFFFHHHHHGFEFAGFAG3FGHHEGFGFFGHEGEEGH?EDEGHE>>EFEHHHHHHHHHHHHHHHGGGGGHHHHHEEEFGGHHGHFHGGHGHDDFFDHHGHHEFHHFHHHHHGFFGF>>?<<<<F<C->>CCCDEHHHGHA.;::BCGH--B?BEFFGFEFFGGGEGGGBGGFAD;DFBDFFFFDFFCFFE//B/;BFFF.;BB/;FFFD:..BF..9:..99;9;AB
@M03896:38:000000000-B4D98:1:1109:9248:8394 2:N:0:175
CCCGTTCGCTACCCTAGCTTTCGTGCATCAGCGTCAGAAAAGACCCAGTGAGCCGCTTTCGCCACCGGTGTTCCTCAGGATATCAACGCATTTCACCGCTCCACCCTGAGTTCCGCTCACCTCTGTCTTCCTCCAGCACGGTAGTTTTGGGCGCCATTCCTCGGTTGCGCCGCGGGCTTTCACACCCAACTTTCCGCGCCGCCTACGCACCCTTTAAGCCCAGTCATTCCGACTAACCTTTCTGTGGCTC
+
BBBBBFFBBBBBGGGGGFBFGGEFFFHHHGGGEEEEEFHFHBFHHHHHFGFGGHEFEAFH?EDDGHE>>EEEGHHHGHHHHHHHHHHAFEGGGHHHHAECGGHHHGHEBFGGGF?BBD/FGFHHFFHFHHHHHHG??FC</?>.1=F1><EGGGC.<DHHFGA.C::.;;E--;-;@BEBFBFBFDFEAAFFFBF.A9@>9>BF.BABA@DD9;/;9/;9E9A//;//BFFA---;B.//;/////;;.;
@M03896:38:000000000-B4D98:1:1109:9229:8399 2:N:0:175
CCCGTTCGCTACCCTAGCTTTCGTGCATCAGCGTCAGAAAAGACCCAGTGAGCCGCTTTCGCCACCGGTGTTCCTCAGGATATCAACGCATTTCACCGCTCCACCCTGAGTTCCGCTCACCTCTGTCTTCCTCCAGCACGGCAGCTTTGGGCGCCATTCCTCGGTTGAGCCGAGGGCTTTCACACCCAACTTTCCGCGCCGCCTACGCACCCTTTACGCCCAGTAATTCCGACTAACGCTTGTCTGGCTC
+
ABBBAFFABBBDGGGGGFFFGGEFGFHHHCGHEEEEEGGCAEFHHFEGFGBBGHEGAEFH?EAEEHEE>>EEGHHGGGGHHHHGFGHGGGGGHGFHHGEFGGHHHGGFFFGHHFEFFGCHHFHHB@GF2FFGFHGGFGF>/-><.<<=B0.<-@C<CGHHFHD?:.-:CCG;-999DFAFBBFFGDDEEEF/;BFAD-BCBDF?DFDFFAFFA//;/AA=FB.;//;BFFFD-99/;.-.;.;////9.;
@M03896:38:000000000-B4D98:1:1109:7736:10976 2:N:0:175
CCCGTTTGCTCCCCTGGCCTTCGTGCCTCAGTGTCAGGAACTGCCCAGAGATCCGCCTTCGCAACTGGTCTTCCTCACGATATCTACGCATTTCACTGCTACACCGTGAATTCCGATCTCCTCTACAGTCCTCGAGTCACGCAGTATCCGGTGCATTTTCGGAGTTAAGCTCCGAGATTTCACACCAGACTTGCGTCACCACCTACGCACCCTTTACGCCCACTGAATCCGAACAACCCTTGCGACCTCT
+
BBBBBFFAFFFFGGG2ABFGGGEGFGHHHHHHHHFFFFGFFGFGHHFGGGFGHHBFFGGHGE1BEGGBFGHGGHHHGFHGHGGHHHHFGEGGHHHH4FFHHFGHH@FEEEHHHGCE<EAGHGHHHH?2FGHHG?ADBGHH?G/<?@GGHA/<AFHBF1=GGFGCD<<FFFHHHGCCC.DGFFGFHFC.;ECC0C;A?AAF0CGGGGDD?ADG./9BFEFCFFEFB/9:FF.99;@.;9D.;./-9;DDF/
@M03896:38:000000000-B4D98:1:1109:25584:12298 2:N:0:175
CCCGTTCGCTCCCCTGGCTTTCGTGCCTCAGCGTCAGTTGAGATCCAGTGTGCCGCTTTCGCCACCGGCGTTCCTTCCGATATCAACACATTTCACCGCTCCACCGGAAGTTCCGCACACCCCTATCTCACTCCAGCCATACAGTTTAGGGCGCCATTCCCCGGTTAAGCCGGGGGCTTTCACACCCTACTTGTCTGGCCGCCTACGCACCCTGTAAGCCCAGTGATTCCGAATAACGTTTGCACAGTTC
+
BBBBBFFABBBBGGGGCBBFFGDGFFHFHHGHGFEGEFBF5FGGHGHGGFEFGGEFEEGGEGGGGHAEEF/EFG4FHHGGFGGHGHHHGFHHHHGHHFGGGGGHHGFGGDGFGFEDDDGHGGGGFCGGHGHHHHHCHGFG0GB0==DD0C<CCGGGCCHHHH?--9CFBFB--;-9DD.BFFFFFFF.FFF99;BFBBFF-9BFFFDFFFFF?./;B9BBEE99///;BF/D.99B;..9;.99;/./9B
@M03896:38:000000000-B4D98:1:1109:19739:13579 2:N:0:175
CCTGTTTGCTCCCCACGCTTTCGAGCCTCAACGTCAGTTACCGTCCAGTAAGCCGCCTTCGCCACTGGTGTTCCTCCTAATATCTACGCATTTCACCGCTACACTAGGAATTCCGCTTACCTCTCCGGCACTCAAGCCGCACAGTTTCCAATGCAGTCCAGGCGTTGAGCCCCCGCCTTTCACATCAGACTTGCAAAGCCGTCTACGCTCCCTTTACACCCAGTCAATCCGGATAACCCTTGCCCCCTAC
+
BBBBBFFCFFFFGGGGEEEAFGEGGFGHHGFHFGGFFHHHGHEFEEEGGHDFFGAEGGGHAEDEGHE2@FGEGHHHHHHHHEHGGGHFEEFGHGFGHEEGGEGHFFCGBHHHGHBCDGGHHGHHHHG/BBCHFG???FCGCF-<<>FGHHDFCHFBGCG0FC.<<:-.;CGEGG-@DDEBFFGFGGG00;C0;0B00/;CB;BFFFADEFDF./;/B/BBF..;//99FB.-.../;/A:/.9;;EC-.:
@M03896:38:000000000-B4D98:1:1109:19718:13582 2:N:0:175
CCTGTTTGCTCCCCACGCTTTCGAGCCTCAACGTCAGTTACCGTCCAGTAAGCCGCCTTCGCCACTGGTGTTCCTCCTAATATCTACGCATTTCACCGCTACACTAGGAATTCCGCTTACCTCTCCGGCACTCAAGCCGCACAGTTTCCAATGCAGTCCAGGCGTTGAGCCCCCTCCTTTCACATCAGACTTGCAACGCCGTCTACGCTCCCTCTACACCCAGCAACTCCGGATAACCCCTGCCCCCTCC
+
AB?AAFF4FFFFGGGGEEEEFGGGFFGHHHHHCGFFEHHCDFFFEEEGGEFFGHEEGGGH1EAEGHFF@F?EGHHHHHEDF4GGDBG1EEFGHHFHHEEEC@BFGB3?CGHHHHGD<DFHHHHHHHFCC/AFCC11?FCGGG-0>1GGHHHG/CG0=CC0<C.<<--:/<FCEG-:EBFBFBFGFGF00;/09B090:AB@BBFFF.BFF;E...9:/.9.;..;../BF9-...;;99.999F9:=9.A
@M03896:38:000000000-B4D98:1:1109:19728:13598 2:N:0:175
CCTGTTTGCTCCCCACGCTTTCGAGCCTCAACGTCAGTTACCGTCCAGTAAGCCGCCTTCGCCACTGGTGTTCCTCCTAATATCTACGCATTTCACCGCTACACTAGGAATTCCGCTTACCTCTCCGGCACTCAAGCCGCACAGTTTCCAATGCAGTCCAGGGGTTGAGCCCCCGCCTTTCACATCACACTTGCACAGCCGTCTACGCTCCCTTTACACCCAGTACATCCGGATAACCCCTGCCCCCTCC
+
ABABAFFBFFFFGGFE2EEAFGGGHFGHHGHHGAGCEHGHBFABAEEEHHBGHGAEGGGH1E?1EG@2BB?BFHGHHHGFGFHHH4B?E?EEFHHGH?EE?@FHGHBBBFHHGH3AB/EHFFGGHH<///AFGGC1FC<CCG-<11DFFB1><C0DH<0=/C.-<--C/;CCDC-;;.;0;0C0;C900;/0C09;0/9999BEEF99ADAA./;:B/B9A.A/;/;/;B;9.9.B9/;.;9..AEBB.9
@M03896:38:000000000-B4D98:1:1109:27782:17600 2:N:0:175
TACCGCGGCTGCTGGCACACAATTACCATACAGATAGTGTGTAGATCTCGGTGGTCGCCGGATCATTAAAAAAAAAAAAATACAACCTCCTTAACTCGCACACCTACATTAAAAAAATAATCTTTCACATCCTAATATGTCCTATCACCTTAACCTCTAAATCCTCAAACTCCTCTCTCTTCATTCACTACCATAGCATCTGAGTCTATCACACTCATAATCACAATGATCCGCACACCGCACACTCTCAT
+
ABBBABB@DBBBGGGEFC2FAAGGBHHGHHHGH5GHFGDGFH55BDGFHFFB1EEB0EE00>1/?@FFBF4@//@/<///?2B222?22?22>2222///</0/01011111111--.0000000=0==00/00;000;00:000:0;::000000900000090:00000000/0/00000;00900009/0;////////9/9//////////////////9/;/9////..---..-----.///9//
@M03896:38:000000000-B4D98:1:1109:16109:20421 2:N:0:175
CCTGTTCGCTCCCCCGGCTTTCGCGCCTCAGCGTCAGTGACGGCCCAGAGAGCTGCCTTCGCCATCGGTGTTCTTCCAAATATCTGCGCATTTCACCGCTACACTTGGAATTCCGCTCTCCCCTACCGCACTCGAGCCGCCCAGTTCGGGACCCGGCCCCGGCTTGCGCCCCGGGGTTAGAGGTCCCCCCTGAGCGGCCCCCTGCCCGCGCCTTACGCCCCCTCATTCCGGATACCCCCCGCCCCCCACG
+
ABBBBFFADAABGGGGCAAABGEEEFGEGGFGEEEFEEGGFEEEFGACGCE?BGBGGGHGFEFE?GA1>>?>FFHHHFFFHFGGGDGEEEEEEGGHHCDGGFFHFD?G2GGGGFCDADHHHHGHGGH>@DGGH<<<<C<FGGA.::C.-:;@ED-9@BF-9---9-.-;DFF-9----..//.;9BF.;--.9.;--9@-9@-.A.9.9-;-..9B..;>---:.9/9:/-..;/:/9-9-9@@CF;9A-
@M03896:38:000000000-B4D98:1:1109:16119:20440 2:N:0:175
CCTGTTCGCTCCCCCGGCTTTCGCGCCTCAGCGTCAGTGACGGCCCAGAGAGCTGCCTTCGCCATCGGTGTTCTTCCAAATATCTGCGCATTTCACCGCTACACTTGGAATTCCGCTCTCCCCTACCGCACTCGAGCCGCCCAGTTCGGGACCCGGCCCGGGGTTGAGCCCCGGGGTTAGAGGTCCCGCTTGAGCGGCCGCCTGCGCGCCCTTTACGCCCAATCATTCCGGCTCACCCCCCCCCCCCACG
+
ABBBAFFABBABGGGFEAAAFGEEAEFEGHHGEFEEFGGFFEAEEFFFEG2BFGFGHHHH1EEEFHEEEEEEGHHHHGFHHGHHHGGEFEEFHHHHHDDGGCGHHGFCGHHHHGCEFGHHGHGHGFG<@AACH<C<<@CGDG?::CC;-;ADGGDACGC-9;--;-/9:FFF9@9A-9A.;/.9BFF-;-:..9;-;@D--@AAF-D@D-9-//9:9.99...://;;:/---9/B.A-;-;@@=D-9D-
@M03896:38:000000000-B4D98:1:1109:5604:21295 2:N:0:175
CCCGTTCGCTACCCTAGCTTTCGTGCATCAGCGTCAGAAAAGACCCAGTGAGCCGCTTTCGCCACCGGTGTTCCTCAGGATATCAACGCATTTCACCGCTCCACCCTGAGTTCCGCTCACCTCTGTCTTCCTCCAGCACGGTAGTTTTGGGCGCCATTCCTCGGTTGGGCCGAGGGCTTTCACACCCAACTTTCCGCGCCGCCTACGCACCCTTTAAGCCCAGTAATTCCGAATAACGTTTGTGTGGCTC
+
ABCBAFFCCCBDGGGGGFFBGGEFFFGHHHHGEGGGDHHHHHGHHHHHFHFGHHGGFGGH?EEFGHEEEEEEHHHHHGHHHHHHGHHAEF/EGHHHHFEEGGHHHGHFFFHHHGFFFGEHHGHHFFHHGHHHHHGFFGG><?<<<<F<<><<CGGAEGHGGH.::.-:-:;----9EFFFFGFF/AE.EDFFFBF.A;DCBFFFFFDFFAFF9B/F/FFFEEA:BFBFFFBAD.;BF.:9;./;9.;;9B
@M03896:38:000000000-B4D98:1:1109:11450:26819 2:N:0:175
CCTGTTTGCTCCCCACGCTTTCGTGTCTCAGCGTCAGTTGTCGTCCAGTAAATCGCCTTCGCCACTGGTGTTCCTCCCGATATCTACGCATTTCACCGCTACACCGGGAATTCCATTTACCTCTCCGACTCTCAAGCACCTCAGCTTCAAATGCAGGTTGCGGGTTGAGCCCGCAATTTTCACATCTGACTTGAAGTCCCGCCTACACACCCTTTACACCCAGTAATTCCGGATAACCCTCGCCACCTAC
+
BBBBBFFCFFFFGGGFEEEFGGEFFGHGHHHGFGGGAGE5FFEGGE?GEFGFFHEFGGGGEEEEEHGFFGHFHFHHHGGGGGGHHHHGFFGFFHHHHEGGGGHHHEEDCGHHGHFHGFEHHFHHHGFGGGGHEGG110??FG1<1=FG>D==GFGHFHFHHF@@@:-:CGHG:DF?FG0;FFGFGGG0;CFB0999;CB;9@FFFF/BFD?D;;FFFBF/D.A:F//9;B/-9A.9;/;9A--;9;AAFB
@M03896:38:000000000-B4D98:1:1109:11455:26836 2:N:0:175
CCTGTTTGCTCCCCACGCTTTCGTGTCTCAGCGTCAGTTGTCGTCCAGTAAATCGCCTTCGCCACTGGTGTTCCTCCCGATATCTACGCATTTCACCGCTACACCGGGAATTCCATTTACCTCTCCGACTCTCAAGAACCTCAGTTTCAAATGCAGGTTGCGGGTTGAGCCCGCAATTTTCACATCTGACTTGATGTCCCGCCTACACACCCTTTACACCCAGTAATTCCTGATAACCCTCGCCACCTAC
+
BBBBBFFFFFFFGGGGEEEFFGEFEGFEGGBGGGFAEGF5AFAFAE?GAEGFHFBFFGGHAEE1EHF2@2??EEFGHGGAEGGHHBGCEEEFFHEHHEEEEEFGH/>/B/GFFG2BDF2GHHHHHHD?A@DGCG111???FG1<1==F=11>FFBF0<</<--<::;/;CGF-AB?FFFFGGGBGFG0;CFB9000;BBG-@BF.;9BFAFFA/;9999FA9EF//:;FF/9/://;/;.E-@9.::.;B
@M03896:38:000000000-B4D98:1:1110:14484:5314 2:N:0:175
CCCGTTCGCTACCCTAGCTTTCGTGCATCAGCGTCAGAAAAGACCCAGTGAGCCGCCTTCGCCACCGGTGCTCCTCAGGATATCAACGCATTTCACCGCTCCACCCTGAGTTCCGCTCACCTCTGTCTTCCTCCAGCACGGCAGCTTCGGGCGCCATTCCTCGGTTGAGCCGAGGGCTTTCACACCCCACTTTCCGCGCCGCCTACGCACCCTTTAAGCCCAGTAATTCCGAATAACGCTTGCGTGGCTC
+
ABBAAFFADA2>FBGGBBF5BEEHGGGHHHCHDGG?E55BGF2GHHHFGHEFCHFF0B1B1111EGE0///BFFCFFGGEHEFGHHHDEEEEHHHHHGEGGCHFGD/B2FGGGHGGGG?GFFFFG2F>1?G11F0<0?F>--<<.>F1<..-ADCDCHHHFH..C.-//BF---9-;;./;;BB/AD-DD.//;B.;--B--D.9B9@9@BD.//;BBBFFEE;9B/9BFFBD.9/BD-.;..-..--.;
@M03896:38:000000000-B4D98:1:1110:19310:6468 2:N:0:175
CCTGTTTGCTCCCCACGCTTTCGTGTCTCAGCGTCAGTTGTCGTCCAGTAAATCGCCTTCGCCACTGGTGTTCCTCCCGATATCTACGCATTTCACCGCTACACCGGGAATTCCATTTACCTCTCCTACTCTCAAGAACCTCAGTTTCAAATGCAGGCTGCGTGTTGAGCCCGCAATTTTCACATCTCACTTACAGTCCCGCCTACACACCCTTTACACCCAGTACTTCCGGATAACGCTCGCCACCTAC
+
ABBAAFFFFFFFGGGGAEEAFGE4B4BGGHGGEEEEEGB55BE2BE1FFGGG5DBFFGGHAEEEGCF2BBGEGHHHHA1EEGGHHHHFEEFGHHGHHAEEGEDGF/></DGHGH?3BFHHHHHHHH22@2@GCF1?1?FH?FGC1@FFFF=DFF<>0.<0>-.<<<.0GG/C;?:-.CCGGHHH0CF0;CFF00000;CFCCGGGG9;0;DEA/;B9/9FDAE/B/BFFF.-..;FF.@.;@@;ADFABF
@M03896:38:000000000-B4D98:1:1110:14825:6528 2:N:0:175
CCTGTTTGCTCCCCACGCTTTCGCACCTCAGCGTCAGTACCGGACCAGTGAGCCGCCTTCGCCACTGGTGTTCCTCCGAATATCTACGAATTTCACCTCTACACTCGGAATTCCACTCACCTCTTCCGGACTCGAGACTACCAGTATCAAAGGCAGTTCCGGGGTTGAGCCCCGGGATTTCACCCCTGACTTAATAGTCCGCCTACGTGCGCTTTACGCCCAGTACTTCCGAACAACGCTAGCCCCCTTC
+
ABBBBFFFFFFFGGGGFEEFFGGEEGGHHHHHFGGGFHDGHGAEFGEGFG5FGGEEGGGHAEFGGHCBBFHEHHHHHGGGGGHHHHHFFHHHGHHHHHHHHGHHHHFEAFGHHHHGHHHHHHHHHHHD/CDGFFEEFDGFGHHB<>GGFGF>F>CCCGHHEG-@A:;/GFHEGG?@CGFFFFGGGGF9CFFFGFFEBFFFFFFFFFFFBEB@@..BF?DFFF?/B/:FFFD9A>@F:@F.ADFBFFFFAF
@M03896:38:000000000-B4D98:1:1110:10386:6793 2:N:0:175
CCTGTTTGATCCCCACGCTTTCGTGCCTCAGCGTCAATAAAACCATAGTAAGCTGCCTTCGCAATCGGTGTTCTGCGACATATCTATGCATTTCACCGCTACTTGTCACATTCCGCCTACCTCTAGTTCATTCAAGCTCATCAGTATCAAGTGCACTGCCATGGTTGAGCCACCGTCTTTCACCCCTGACTTACTAAGCCGCCTACGCACCCTTTAAACCCAGTCAATCCGTCTAACGCTTGCATCCTCC
+
ABBABFFFBFDFGGGGAEEFFGEFFFHHHHHGFFEGEGFG5G3B2AFF555FBFAFGHHH1EEEFHBABEGEGHD50>EEGFHGHH4FFGHHHHHHFEEFGE34BBFBGHHHHG3?E<<FHFHH2B3BBH3FFGDFFBF@@GGGH2@@F222F@?1?0?011??D?<CCGH00><0CGFFHHHDGGG.<CGHF0:0C/:C@CGGFHDGGGAE9BB0;;;CEG.;000;CBC..;9BFDD.:..//:B/BF
@M03896:38:000000000-B4D98:1:1110:10396:6810 2:N:0:175
CCTGTTTGATCCCCACGCTTTCGTGCCTCAGCGTCAATAAAACCATAGTAAGCTGCCTTCGCAATCGGTGTTCTGTGACATATCTATGCATTTCACCGCTACTTGTCACATTCCGCCTACCTCTAGTTCATTCAAGCTCATCAGTATCAAGGGCACTGCGATGGTTGAGCCACCGTCTTTCACCCCTGACTTAATAAGCCGCCTACGCACCCTTTAAACCCAATAAATCCGGATAACGCTTGCATCCACC
+
BBABAFFFFFFFGGGE2AAAFGEB2FGFH3FGEEEFFHGBDDBEECFCEFDDBG3FGGHHEE?ABGAA?BEEGG5@DHHHHHFHHHHGHHHHHHHHHEEEEEFB3BBFFGHHHF3EEEGHHHHHHFD4FGHHFHH?GHGHFFG2FHFGFD22<?/<22</////1??0>>GGC0.>?CFGH0GBFGG.CFHHHHHHE0CF-@CGGF?BGBAG./00;C9CFGGF000;FC.-;:;BF.;....//;B/;F
@M03896:38:000000000-B4D98:1:1110:10378:6812 2:N:0:175
CCTGTTTGATCCCCACGCTTTCGTGCCTCAGCGTCAATAAAACCATAGTAAGCTGCCTTCGCAATCGGTGTTCTGTGACATATCTATGCATTTCACCGCTACTTGTCACATTCCGCCTACCTCTAGTTCATTCAAGCTCATCAGTATCAAGGGCACTGCGATGGTTGAGCCACCGTCTTTCACCCCTGACTTAATAAGCCGCCTACGCACCCTTTAAACCCAATACATCCGCATAACGCTTGGATCCTCC
+
ABAAAFFFFFFFGGGGEEEFFGEFFFHHHHHHFGEEFHHGBHFEGHGGGHGDFGBGHHHHEE1BBGFE?EEEGHDFFFHHHHHHHGHHGHHHGHHHHEEFGEEBFDGGHGHHHFFFGGGHHBGHFGDHHHHHGGFFFFGGGGGF?FGG>G@2/??EBGH?/F//DFABFGFGGF<>EHGHHHHHHGG.<CHFGDGCBCGH?DGGGGDGGGGEAC9BBFFFGG.FF/9BFFF.;;.BBABA.99/9;BFFF
@M03896:38:000000000-B4D98:1:1110:9818:10466 2:N:0:175
CCTGTTTGCTCCCCACGCTTTCGCACCTGAGCGTCAGTCTTCGTCCAGGGGGCCGCCTTCGCCACCGGTATTCCTCCAGATCTCTACGCATTTCACCGCTACACCTGGAATTCTACCCCCCTCTACGAGACTCAAGCTTGCCAGTATCAGATGCAGTTCCCAGGTTGAGCCCGGGGATTTCACATCTGACTTAACAAACCGCCTGCGTGCGCTTTACGCCCAGTAATTCCGATTAACGCTTGCACCCTCC
+
BCCCCFFFFFFFGGGGEEEFGGGFGGGHFHHHGGGGEHFHHHGHFGDHHGGGEEEFGGGHEGGGGHEEEEGHHHHHGGHFHGHHHHHGGFGGHHHHHFDGGCFGHHFFFGGHGHHHHHHGGGGHHHF.<DDHCF0<DGFCGHHCCGHGG0:GHCCGCGHHHHFC:9/BFFGGGGAADGGGGGGGFFF9FFFFFFFFFFFFFFFFFFF.;DDD-;.BFFDDDDEBBFFFFFF.:9DFFFF;:9:;BFDFFF
@M03896:38:000000000-B4D98:1:1110:9833:10479 2:N:0:175
CCTGTTTGCTCCCCACGCTTTCGCACCTGAGCGTCAGTCTTCGTCCAGGGGGCCGCCTTCGCCACCGGTATTCCTCCAGATCTCTACGCATTTCACCGCTACACCTGGAATTCTACCCCCCTCTACGAGACTCAAGCTTGCCAGTATCAGATGCAGTTCCCACGTTGAGCCCGGGGATTTCCCATCTCACTTAACAAACCGCCTGCGCGCGCTTTACGCCCAGTACTTCCGATTATCGCTTGCACCCTCC
+
AAAAAFFCFFFFGGGG?EEFFGEE?FGHF3FGEGGEEFGHHHHGGEFGHEGGEGCEFGGHEGDEGH1/EEEDGDHHFEGFGGHFHHHGGGDGFGFHHGGGCBDGHF20?GHHHHHGHHGGGFGHBG.>.CDG0<C<<G0<CHBB:<CCG00<0::00=CGG0.-.;.9BFFE??-9-A;FF/F;/B:/;BBBB/BB/AEA=->?.AB--;-9-;;/BEDAB..////;;B??9.://...9.9/B/9AE9
@M03896:38:000000000-B4D98:1:1110:15309:11834 2:N:0:175
CCTGTTTGATCCCCACGCTTTCGTGCCTCAGCGTCAATAAAACCATAGTAAGCTGCCTTCGCAATCGGTGTTCTGTGACATATCTATGCATTTCACCGCTACTTGTCACATTCCGCCTACCTCTAGTTCATTCAAGCTCATCAGTATCAAGGGCACTGCGATGGTTGAGCCACCGTCTTTCACCCCTGACTTAATAAGCCGCCTACGCACCCTTTAAACCCAATAAATCCGGATAACGCTTGGATCCTCC
+
ABAAAFFFFFFFGGGGEEEFFGGGGFHHHHHHEEEFGHFHHHHGHHFFGF5DFGBGHHHHEEEEGHFE?EGEGHGHHHHHHHHHHHHFGHHHHHHHHGGGGFGGFDGHHHHHHFGEGGGHHFHHHGHHHHHHGHGGGHGCGGFFGHHH@F@@??FGFGH?C<A/?FACGGGHFHCFEHEHHFHHGCE.CCHHHEGCGCGHGGGGGG.BGGGGE/C09FFFDGEB0F0FGG.B.AD/BFB.A.:BFFFFFF
@M03896:38:000000000-B4D98:1:1110:14727:11863 2:N:0:175
CCTGTTTGCTCCCCACGCTTTCGCACCTGAGCGTCAGTCTTCGTCCAGGGGGCCGCCTTCGCCACCGGTATTCCTCCAGATCTCTACGCATTTCACCGCTACACCTGGAATTCTACCCCCCTCTACGAGACTCAAGCTTGCCAGCATCAGATGCAGTTCCCAGGTTGAGCCCGGGGATTTCACATCTCACTTAACCAACCGCCTGCGTGCGCTTTACGCCCAGTAATTCCGATTAACGCTTGCCCCCTCC
+
ABAAAFFBFFFFGGGGEEEAFGEEEGGHAFGGEGGGGHHHFHHHEEEA3B0EEEEFGGGHEEDEGH1/>EFGHHHHHGGHHGHHHHHFGEEGHHHHHDCGGCGGHHECFCFHHGHHFHHGGGGHDGC..<<DCCCDGGD<<CDG.:<;<:;CG:0<0<GF;00:90//9CGG-:A-;A/FGFFFFFB/BBFF9BB/:9AD--DFFFD99?;>-99FF.9;@A?BB/BFFFFD9.D/BA@:9../9E=9AA
@M03896:38:000000000-B4D98:1:1110:14727:11881 2:N:0:175
CCTGTTTGCTCCCCACGCTTTCGCACCTGAGCGTCAGTCTTCGTCCAGGGGGCCGCCTTCGCCACCGGTATTCCTCCAGATCTCTACGCATTTCACCGCTACACCTGGAATTCTACCCCCCTCTACGAGACTCAAGCTTGCCAGTATCAGATGCAGTTCCCAGGTTGAGCCCGGGGATTTCACATCTGACTTAACAAACCGCCTGCGTGCGCTTTACGCCCAGTAATTCCGATTAACGCTTGCACCCTCC
+
ABBBBFFFFFFFGGGGAAEFFGEEEGGHHHFGEFEFFHHHBGGGFF?GFF0EEEEEGGGHFEEEGHE/>EFHHHBGHGHFHHHHHHHFEEFGHFHHHDCGGCGHHHFF2GGFHHHFHHHGGGGHGFFC.CAGFC<0<C<<<GF0:0;CC0:CG:C;;GHC<G0.:0//=BGE-?--AEFGBFGFFFF/9FF/F/:;/:AEFFFFFFF9AD-@-::/BEBDFDF/B/:FFF/.99.;F.@....;BFFFFD
@M03896:38:000000000-B4D98:1:1110:26605:16804 2:N:0:175
CCCGTTCGCTACCCTAGCTTTCGTGCATCAGCGTCAGAAAAGACCCAGTGAGCCGCTTTCGCCACCGGTGTTCCTCAGGATATCAACGCATTTCACCGCTCCACCCTGAGTTCCGCTCACCTCTGTCTTCCTCCAGCACGGTAGTTTTGGGCGCCCTTCCTCGGTTGCGCCGCGGGCTTTCACACCCCACTTTCCGCGCCGCCTACGCACCCTTTCAGCCCAGTCATTCCGACTAACGCTTGTCTGGCTC
+
BBBBBFFABBADGGGGFGGGGGEGFFHHHHHGGEGGEGHFHGGHHHHHBGBBFGAFAEFHDFGEGHEEEEEGHHHHGFHHHHHHGHHGGEGGGHHHHEEFGGHHHGHCGGGHFGCCDDGHHGHHB@GHFHHHGCGF??F/<?<.<1=D<@.<-<@-<<GHCGG?.:-.;:C----;BBEFFBF9FFD-;AFFBBF.;-@B=FFFDFAC.99D;B////99D.;;BB/9BF/?>DDFFF-.;..//;/;.B
@M03896:38:000000000-B4D98:1:1110:26596:16819 2:N:0:175
CCCGTTCGCTACCCTAGCTTTCGTGCATCAGCGTCAGAAAAGACCCCGTGAGCCGCTTTCGCCACCGGTGTTCCTCAGGATATCAACGCATTTCACCGCTCCACCCTGAGTTCCGCTCACCTCTGTCTTCCTCCAGCACGCTAGTTTTTGGCGCCCTTCCTCGGTTGAGCCGCGGGCTTTCACACCCAACTTTCCGCGCCGCCTACGCACCCTTTCATCCCAGTCATTCCGCCTACCGTTTGTGTCGCTC
+
ABBAAFC>DAADGGFGGFF5FFEFFFGHHAFFEGG?AFDAFEEHHH1AE?1BEGEE0EFF1?1>AFE/>>1BFDGH33F3GFFFGDFEE/EEHHFGF<<EGGBF?A?22?FGGHFDEC/@CFC@<1FGFGHH1GC10<?<-...11=1.--/<<C-;CFHCGG.;.-/;0C---9-9@.;9999FDD..A//99B..;9@==CDDBA=.9@A./;///99A/////9;BF/...9.;B..9...9/.9.;
@M03896:38:000000000-B4D98:1:1110:24650:18461 2:N:0:175
CCTGTTTGCTCCCCACGCTTTCGCGCCTCAGCGTCAGTTACAGACCAAAGAGTCGCCTTCTCCACTGGTGTTCCTCCACATCTCTACGCATTTCACCGCTACACGTGGCATTCCACTCTTCTCTTCTGTACTCAAGTCCCCCAGTTTCCAATGACCCTCCACGCTTGAGCCGTGAGCTTTCACATCACCCTTCACGCACCGCCTGCTCGCGCTTTACGCCCACTCCTTCCGGACAACGCCTGCCACCTAC
+
AAABAFD>BDFFGGGE2AEEFGAB2AEEEEBGEFE22DDAD5BFBF2A1332DBAAEEEG3B@DGG325BB>FDEGFFFFCGFHH4F1>???FFFGGEE/>@3B/???/0BEEGBF1BBDFGGDGH21?2@GD1<1>@FFGG@/<???1F1D1<?GHFHD<FA..<..0<C-.<..<</:CCCCCC00/;:CGGB..:AB-9@..9/9;--;;9.99.;-;9.A/.;;BF.-.;-;;9--..;9;/:99:
@M03896:38:000000000-B4D98:1:1110:24656:18478 2:N:0:175
CCTGTTTGCTCCCCACGCTTTCGCGCCTCAGCGTCAGTTACAGACCAAAGAGTCGCCTTCGCCACTGGTGTTCCTCCACATCTCTACGCATTTCACCGCTACACGTGGAATTCCACTCTTCTCTTCTGTACTCAAGTCCCCCAGTTTCCAATGACCCTCCACGGTTGAGCCGTGGGCTTTCACATCAGACTTAAAGGACCGCCTGCGCGCGCTTTACGCCCACTAATTCCTGACAACGCTTGCCACCTAC
+
BBBBBFFFFFFFGGGFAEEFGGEGEEGEGHHGGEEEEGGGFGBBGEFGHHG2FBAEEEEHFGG?FHCF3BFEHHHHHHHHHHGHHHHFGFGGGHHHHFEFGFHHEFAEGHGGHHBGFGDFGGHHHHGF2FHHFFF2@@GHHGF/FGGGH1FG1<FGGFHGGHD@C<-/<<C<C-ADEHFGGFHBGHE0;CG0C0B009CEGGGGEGDAB@@B9.AFFEA=@..;9///BF/9/;:;A=@....9;FFA/B
@M03896:38:000000000-B4D98:1:1110:24275:20691 2:N:0:175
CCCGTTCGCTACCCTAGCTTTCGTGCATCAGCGTCAGAAAAGACCCAGTGAGCCGCTTTCGCCACCGGTGTTCCTCAGGATATCAACGCATTTCACCGCTCCACCCTGAGTTCCGCTCACCTCTGTCTTCCTCCAGCACGCTAGTTTTCGGCGCCATTCCTCGGTTGAGCCGAGGGCTTTCACACCCAACTTTCCGCGCCGCCTACGCACCCTTTAAGCCCAGTCACTCCGAATAACGTTTGTGCGGCTC
+
ABBAAFFABBBDGGGGGGGBGGAFFFHHHHGHGGGEEBDF2CFGGHFFFFF3BGEEEAFG1E1EEHB00/?BGHFHB@3GGHHGGGHEEEEEDGGHHEEGEGHHHGH?BGFFFFCEECDHGEGF@2FG2@GHHGC?FFF>/.>.<=1>1--<<<@;;;GH;C.:.;:/CBF--9--;CEGB0CFGGG.:DF/9;B.9;@@-@BD?B.9.;@D./;9//;9AA.9/:/;FF9=..;/;.../.../.-99;
@M03896:38:000000000-B4D98:1:1110:24290:20700 2:N:0:175
CCCGTTCGCTACCCTAGCTTTCGTGCATCAGCGTCAGAAAAGACCCAGTGAGCCGCTTTCGCCACCGGTGTTCCTCAGGATATCAACGCATTTCACCGCTCCACCCTGAGTTCCGCTCACCTCTGTCTTCCTCCAGCACGGTAGTTTTGGGCGCCATTCCTCGGTTGAGCCGCGGGCTTTCACACCCAACTTTCCGCGCCGCCTACGCACCCTTTAAGCCCAGTAATTCCGAATAACGTTTGTGTCGCTC
+
BBBBAFFABBBBGGGGGBFBGGEFFFHHHHFGEGFGEHDGHFFHHGEGFEBFGHEFEEGH?EDGGHEE>>FEHHHHHGGHHHHHHHHFGGGGGHHHHEEEGGGHHGH?BBFHGHCEFFDHHBGGF2FGGHHHHHG?<FF<//<.1=<FC-A>C@D.<GHH<G::;;-:/CG;-9--ADEFFFFFFDFAEFF/BFF.A-@DAADFFF9DA@DF.9/B/BBBF.A99/9/BFBF.AABFD9.99..:/.;9;
@M03896:38:000000000-B4D98:1:1110:14088:22692 2:N:0:175
CCTGTTTGCTACCCACGCTTTCGTGTCTCAGCGTCAGTTACGGTCCAGAAAGCCGTCTACACCACCGGTGTTCCTCCTGATATCTACGCATTTCACTGCTACACCAGGAATTCCACTTTCCTCTCCCGTACTCTAGTCCCTCAGTATTCACCGCACCCTCCCGGTTAAGCCGGGAGATTTCACAGCAAACTTAAAGCACCGCCTACACACCCTTTACGCCCAGTAACTCCGAACAACGCTTGCTCCCTAC
+
ABAAAFFFBF5DGGBEEFFEFGGHGHHHHHFHAEFEEHG5FFAAAEHGGF3GHGEEEHHE5CEFEFE0>01BEFGHHBHFHHHGHHHFEEFGHHHHGFGHHGHGHEFCCFHHHHFFHHHHHHHHGHHGCDGEGFFGHHHHHHEF>@F>DGGBFCFDDGGGGF.-><<D<DH---@-;C0;CGFCGEF/CFFBB9000;BEGGGG.CFGGGGG.9BBF.;@=D?/;9FFFB.-99@BEAC...;//;EBBF
@M03896:38:000000000-B4D98:1:1110:24351:26115 2:N:0:175
CCCGTTTGCTCCCCTGGCTTTCGCGTCTCAGCGTCAGTACCGGTCCAGTGAGCCGCCTTCGCCACCGGTGTTCCTCCCAATATCTACGCATTTCACCGCTACACTGGGAATTCCACTCACCTCTCCCGGACTCAAGCTCCGCAGTTTCCCATGCAGTTCCCCGGTTGAGCCGAGGGCTTTCACATGGGACACACGAAGCCGCCTACACGCCCTTTACGCCCAATAATTCCGAATAACGCTAGCCCCCTCC
+
BBBBBFFAFFFFGGGGEBBBFGEEAEEEGHHHFFEFBFBGHEAFFEFHFGFGHHEEGGGHEFDEGHEEEEFEGHHHGGHHHHHHHHHGGFGGFGHHHEEEGCGHHDBCGHHHGHFHFGHHHGHHHHHDC@DGFGFFFGHH>CD-<GHHHHHFF<D===GGHHC@::-=;CF?-B?GGGGGCFGBF0;.;CEFFF=DB9@F;B@DFFFFAAED-BFBFFFAFDA.//9BFFB.99EFF?F...;BFFFFFD
@M03896:38:000000000-B4D98:1:1110:24321:26118 2:N:0:175
CCCGTTTGCTCCCCTGGCTTTCGCGTCTCAGCGTCAGTACCGGTCCAGTGAGCCGCCTTCGCCACCGGTGTTCCTCCCAATATCTACGCATTTCACCGCTACACTGGGAATTCCACTCACCTCTCCCGGACTCAAGCTCCGCAGTTTCCCATGCAGTTCCCCGGTTGAGCCGAGGGCTTTCACATGGGACACACGAAGCCGCCTACACGCCCTTTACGCCCAATAATTCCGAATAACGCTAGCCCCCTCC
+
BBBBAFFAFFFFGGGCFFFGGGEEEEEEGFGHEFEGEHDGHGCFEGHGHHFGGHEFGGGHAEDEFHEE>@EFGHHHHGHHFHHHHHHGGFGFHHHHHGEEECBGG?FFFHHHHHHGHHHHHGHHHHHD@DDGFE1FGBGH<A@<<DGBFH<GF<DD=GHGHH@A-A-:GGF?@G??GGGGBBF0BCB.BCAFEF@DDABFFFAFFFFFFFFF;/BFFADDFF.;B/BBFFB;..;9F.@9.ABFBDFFFF
@M03896:38:000000000-B4D98:1:1110:10147:26843 2:N:0:175
CCTGTTTGCTCCCCACGCTTTCGCGCCTCAGCGTCAGTTACAGACCAAAGAGTCGCCTTCGCCACTGGTGTTCCTCCACATCTCTACGCATTTCACCGCTACACGTGGAATTCCACTCTTCTCTTCTGTACTCAAGTCCCCCAGTTTCCAATGACCCTCCACGGTTCAGCCGTGGGCTTTCACATCAGACTTCAAGGACCGCCTGCGCGCGCTTTACGCCCAATACTTCCGGACAACGCTTGCCACCTAC
+
BBBABFFFFFFFGGGGEEGFGGEEAEEEEFBFEEEEEHHHFGBGHFGGEBGAGBAAEEFG1EFDEGCE@?FEFHHHH2GGHHHHHHHFEEEFHGDGH?EGGEHHFFGCEGGHHHHFHHFFGHHHHHHHDGHHDD<@@FFHHG@<1??GHBGD1FFHHGHGEHA-C<.<<=G-<<--EFAGCFGGBG:0:CGH00;09ACF@BGGFF-ADA-@9AEFFEDFFDF.;/;BFFFF.;-9E-;9;EAF/BF.BB
@M03896:38:000000000-B4D98:1:1110:10150:26863 2:N:0:175
CCTGTTTGCTCCCCACGCTTTCGCGCCTCAGCGTCAGTTACAGACCAAAGAGTCGCCTTCGCCACTGGTGTTCCTCCACATCTCTACGCATTTCACCGCTACACGTGGAATTCCACTCTTCTCTTCTGTACTCAAGTCCCCCAGTTTCCAATGACCCTCCACGGTTGAGCCGTGGGCTTTCACATCAGACTTAAAGGACCGCCTGCTCGCCCTTTACGCCCAATAATTCCGGACAACGCCTGCCACCTAC
+
AAB@AFFFFFFFGGGFEEECFFFGFFGEEHGGEGGGGHGFGHHHHHGEGFCCFBAEFGGH?EE1EB32BB1EDFGGF2GGFF4GGHHFGEGCGHHHG>>E@@GHAEEA/2FGBGDFHHGHHHHGHHHE@GHHDF22@FGFGG/AHDGGFF1?CDHHHHHDBFD-<<-//0C-.<;-E/:CC;C;CC:00;CBB0;00/;E?@GG?F/;.--;-9BBF?A=BDEB///;BB/;.9>.A;B-AEA9;;FFFF
@M03896:38:000000000-B4D98:1:1111:16780:5176 2:N:0:175
CCTGTTTGCTCCCCACGCTTTCGCGCCTCAGCGTCAGTTACAGACCAAAGAGTCGCCTTCGCCACTGGTGTTCCTCCACATCTCTACGCATTTCACCGCTACACGTGGAATTCCACTCTTCTCTTCTGTACTCAAGTCCCCCAGTTTCCAATGACCCTCCACGGTTGAGCCGTGGGCTTTCACATCAGACTTAAAGGACCGCCTGCGCGCGCTTTACGCCCAATAATTCCGGACAACGCTTGCCACCTAC
+
BCBCBFFFFFFFGGFGEEEGGGFGEFGGGHHHGGGGGHGHHHHGHHHEHHGCGFAEEGGHEEGGGHFGEGHEHHHHFHHHHHHHHHHGGGGGHHHHHGEGGEFHFF/CEHHHHHHHHHFFGHHHHHGF>HHHD@F2@@FGHGGF1?FGGHHH11FGHGHGHHA@C<</<C<=<@-ACCECGHH0CGG0:CGFFFF90:FGCD?E.F:99@B@-A.;BFDBBF.:BB9FFF/-.:@FEC@.:.:/FFFFFF
@M03896:38:000000000-B4D98:1:1111:16762:5187 2:N:0:175
CCTGTTTGCTCCCCACGCTTTCGCGCCTCAGCGTCAGTTACAGACCAAAGAGTCGCCTTCGCCACTGGTGTTCCTCCACATCTCTACGCATTTCACCGCTACACGTGGAATTCCACTCTTCTCTTCTGTACTCAAGTCCCCCAGTTTCCAATGACCCTCCACGGTTGAGCCGTGGGCTTTCACATCACACTTAAAGGACCGCCTGCGCGCGCTTTACGCCCACGAATGCCGGACAACGCTCGCCACCTAC
+
ABABAFFFFFFFFGBEAEFFGGGGEEGGGFGHGGGGFGGHHHHGHHHAGBBFGBAEEGGHHEGEFGBF@EGGHHHHGHHHHHGHHGHFGGGFHHGHHEEE@EFGEEFFEBHHGHFGHHGFFGHHHHG2>@GGBBG<>@FHHGG?1FFFFGDGHBHHHFHFHHC@C<<<<CG-<-@CGHEHGHHFHHG00;C9FBF00/;E??FEGGDGGFAD-.99B9.@DD.--../;B=-9@;?.-;..;;B?DF./;
@M03896:38:000000000-B4D98:1:1111:16781:5195 2:N:0:175
CCTGTTTGCTCCCCACGCTTTCGCGCCTCAGCGTCAGTTACAGACCAAAGAGTCGCCTTCGCCACTGGTGTTCCTCCACATCTCTACGCATTTCACCGCTACACGTAGAATTCCACTCTTCTCTTCTGTACTCAAGTCCCCCAGTTTCCAATGACCCTCCACGGTTGAGCCGTGGGCTTTCACATCAGACTTAAAGGACCGCCTGCGCGCGCTTTACGCCCAGTAATTCCGGACAACGCTTGCCACCTACG
+
AAABAFFFFFFFGGFGEE?FFGEFAEFEGHGHD2EEEAGHGHGFHHGEHEFEDFAEEFGHFEGGGGFFB2GFFHHHHHHHHHGGHHHEEGGGHHGHHGEGGGHHEC2BCFGFHHHHHHGGGBGHHH2>>FGHFDG@FFFGHGGC1?FFFDFFHHGFCGGGFHD-><<<<CG-<@CCGB::CGHHFHE:0;CHGGB00/CEAA-9CA9?AD;F=.;BF9;@@D.9////;9;-.9;..-;..9.99BFA/;.
@M03896:38:000000000-B4D98:1:1111:18978:6417 2:N:0:175
CCTGTTCGCTCCCCCGGCTTTCGCGCCTCAGCGTCAGTGACGGCCCAGAGAGCTGCCTTCGCCATCGGTGTTCTTCCAAATATCTGCGCATTTCACCGCTACACTTGGAATTCCGCTCTCCCCTACCGCACTCGAGCCGCCCAGTTCGGGACCCGGCCCGGGGTTGAGCCCCGGGGTTAGAGGTCCCCCTTGAGCGGCCGCCTGCGCGCGCCTTACGCCCCATCATTCCGGATAACCCTCGCCCCCTACG
+
ABAAAFFADBABGGGGEAAAGGEEAFGGGHGHGGFGEGEFFEEGGEAB??2EFGFGHHHH?EEEFHE>?EEEGHHHGHHHHHHHH4GEEEEGHGGHHDDGFCGHGFFCGHHHHHGDDGHHGHGHGHH@CGGGG.<<<A<CGFC.;CG.-;@ADF;DFDF-9--9;-;99FFF9-;9--;.:/.;B9F.;-;.//;-99@-@@;.A-@9B-;-..99;ADC-..9/9BBF/-..99B/;.;9;>DFF-.:.
@M03896:38:000000000-B4D98:1:1111:14469:6662 2:N:0:175
CCTGTTTGCTCCCCACGCTTTCGCACCTCAGCGTCAGTATCTACCCAGGTCGCCGCCTTCGCCACCGGTGTTCCTCCCGATATCTACGACTTTCACCTCTACACCGGGAATTCCGCGACCCTCTTTAGTACTCCAGCCTGCCAGTTTCGGATGCACTTCCTTCGTTGCGCCAAGGGCTTTCACATCCGACATAACAGACCGCCTACGTGCGCTTTACGCCCAATGATTCCGAGCAACGTTTGCACCCT
+
ABBBAFFBFFFFGGGEEGEFGGAEFGGGHFCGFAAAEGGEGHHGHF3FFGBAEEAEEGDGCEGEGH?//>?EFHHHHGDE/EFGG4B?E/?/?FGHHHGGFGHHHGC/<<GHGF@A//>CCGHHGH100==GDCG<CCG.<C/00:0;.-:.:C0GGCFGFF0.;9:.-9:.-9C?EFEFG0BBBF/.;;=.;9BB9/A9-BFDAB...9---.A/B..9;.9B//9/B/B.9;;9;-9B/.//;;A.
@M03896:38:000000000-B4D98:1:1111:14452:6672 2:N:0:175
CCTGTTTGCTCCCCACGCTTTCGCACCTCAGCGTCAGTATCTACCCAGGTCGCCGCCTTCGCCACCGCTGTTCCTCCCGATATCTACGAATTTCACCTCTACACCGGGAATTCCGCGACCCTCTTTAGTACTCCAGCCTGCCAGTTTCGGATGCACTTCCTTAGTTGAGCCAAGGGCTTTCACATCCGACATAACACACCGCCTACGTGCGCTTTACGCCCAATGATTCCGAGCAACGTTTGCACCCCCTT
+
ABAAAFFFFFFFGGFAAEE2FGEEEGGFHEBFAEEEEHF5FGFHGH3AAGB0AE0AEFGH1?EEFH1//>>BGDFFFE?1>E/FFHF?>??/?GFHHHHH3D2BG@///<FFGFCD//ADCHHFDD11<1FHFFB/<<<.<CG00DGG:-:.@FGGCGGFFG000;;9/0;/;...CF9FFFFFFGF:.:-;;/B//.:A-9=A.B.;..BB-;.;B.;=B.9:BB/BFF/:-9-;9-9./.;9/9.;;-.
@M03896:38:000000000-B4D98:1:1111:14469:6683 2:N:0:175
CCTGTTTGCTCCCCACGCTTTCGCACCTCAGCGTCAGTATCTACCCAGGTCGCCGCCTTCGCCACCGGTGTTCCTCCCGATATCTACGAATTTCACCTCTACACCGGGAATTCCGCGACCCTCTTTAGTACTCCAGCCTGCCAGTTTCGCATGCACTTCCTTAGTTGAGCCAAGGGCTTTCACATCCCACATAACAGACCGCCTACGTGCGCTTTACGCCCACTGATTCCGAGCAACGTTTGCACCCC
+
BBBBBFFFFFFFGGGGEEEFFGEFGGGHHHHHGGGEFHHHHHFHHFDAFGBAEEAEGGGHGEGGGHE>>>EEGGHHHGGGGGGGHHHFEGEHGHHHHHHHHFFHHGC@BDHHHHFD@DGGGHHHHF1>>DDGFGB<CEF.CGC<:;GGC.;;EHHH0CHHFBB0F9;0/:B::A;?EFGGGGGFGGG.:;A9CFB://AF->FFFF.;BABF-:AFFFFAFF.99/9BFF;.-;:;A=..;.://BDC
@M03896:38:000000000-B4D98:1:1111:23367:9922 2:N:0:175
CCCGTTCGCTACCCTAGCTTTCGTGCATCAGCGTCAGAAAAGACCCAGTGAGCCGCTTTCGCCACCGGTGTTCCTCAGGATATCAACGCATTTCACCGCTCCACCCTGAGTTCCGCTCACCTCTGTCTTCCTCCAGCACGGTAGTTTTGGGCGCCATTCCTCGGTTGAGCCGAGGGCTTTCACACCCAACTTTCCGCGCCGCCTACGCACCCTTTAAGCCCAGTAATTCCGAATAACGTTTGTGTCGCTC
+
ABCBAFFCBCCBGGGGGFFFGGEFFFHHHHGHEGGFEHDBFFFHHHHHGGFFFHEFGGGHEEGGGHEEEEGGHHHHHHHHHGHHHHHGGEFGHHHHHFEFGGGHHGHBB?GGGHDFFFGHHEHHFGHHFHHHHGE?FGG@/?<<1==GC@C<@CFACGHHDG.A::::CCG--;-@DFEGGGGGGGG?EEG0FBFAD>FC-;DBFFADFAFFEB/B/:BBF?.;:/BFFFBDA.A9BDB9:.;/:/:;:;
@M03896:38:000000000-B4D98:1:1111:23349:9927 2:N:0:175
CCCGTTCGCTACCCTAGCTTTCGTGCATCAGCGTCAGAAAAGACCCAGTGAGCCGCTTTCGCCACCGGCGTTCCTCAGGATATCAACGCATTTCACCGCTCCACCCTGAGTTCCGCTCACCTCTGTCTTCCTCCAGCACGGTAGTTTTGGGCGCCATTCCTCGGTTGAGCCGAGGGCTTTCACACCCAACTTTCCGCGCCGCCTACGCACCCTTTACGCCCAGTAATTCCGAATCCCGTTCGTGTGGCTC
+
BBBAAFFABBADGGGGGFGAFGEFFFGHHHFGEGGGEHD3FFFGHH2FABBBFGEEAEFHEEFFGHEE//>EGHHHEBFGFDGGHHHEEEGGHHHHHGEEGGHHHGGBFCGGHHAEGGGHHBHG1<DG1GFGFH01CFF>-.><<=D0<-<<-<@:CGHHCG:.:A-9/BF--:-@DFAFGBFGGGFEFFFF/BF.A-=@BBDFDB;BDFAF.B/9/.99BAE99;9:FB/D.;./;.9.....9..:9B
@M03896:38:000000000-B4D98:1:1111:4356:10619 2:N:0:175
CCCGTTTGCTCCCCTGGCCTTCGTGCCTCAGTGTCAGGCACTGCCCAGAGATCCGCCTTCGCAACTGGTCTTCCTCACGATATCTACGCATTTCACTGCTACACCGTGAATTCCGATCTCCTCTACAGTCCTCGAGTCACGCAGTATCCGGTGCATTTTCGGAGTTAAGCTCCGAGATTTCACACCACACTTGCGTCACCACCTACGCACCCTTTACGCCCACTGAATCCGAACAACGCTTGAGACCTCC
+
ABBB>FFAFFFFGGGAFBFFGGGGFFGHHGH5FGHCFB3AFGHFHHB2GGGHHHGEGGGHAE1EEGF3EFFGFFHHBGGEHGGGGHHFEEEGHHHHDFFHHFEGH@EFEGHHHHH<EEHHHHHHHHGCDGHHG/C/FGBHAFB/?@>GHE/@DGFGGGGH-<.>><1<=<GGFD--<<0;CFG0CEC.CEGF0;-.;.CFFGGFFF;B.;-A.990B.AFF?.9///;FFA.999.;-;.;../9;AB/.
@M03896:38:000000000-B4D98:1:1111:19832:18114 2:N:0:175
CCTGTTTGCTCCCCACGCTTTCGTGTCTCAGCGTCAGTTGTCGTCCAGTAAATCGCCTTCGCCACTGGTGTTCCTCCCGATATCTACGCATTTCACCGCTACACCGGGAATTCCATTTACCTCTCCGACTCTCAAGAACCTCAGTTTCAAATGCAGGTTGCGGGTTGAGCCCGCAATTTTCACATCTGACTTGAAGTCCCGCCTACACACCCTTTACACCCAGTAATTCCGGATAACGCTCGCCACCTAC
+
BBBBBFFFFFFFGGGGAEEAFGEFFHHHHHHHGFEEEGFGFHFGGEEGFGHHHGBFEGGHFEEEEHGFFGHGHHHHHGGEGGGHHHHGFFGGHHHHHEEGGFFHHE?BBCGHHHFGFHHHHHHHHHGGGGDHF1G1FHHHGHC1<DGGFDFGHHFHHAD/GC?C:C-;;:GECGGAGFGFGGGGGGG;;FFF9BFFGFGGGGFFFFFFFFFF?9FFFFFFDEAF//BFFF;-99AFFFC.A;BDFDF.9F
@M03896:38:000000000-B4D98:1:1111:22950:18334 2:N:0:175
TACCGCGGCGGCTGGCACACAATTACCATACAGATAGTGTGTAGATCTCGGTGGTCGCCGTATCATTAAAAAAAAAAAAAAAAAAAGTTAATGGAGAGCGAGTAACTAAAAAAAAATAAAAAAATAGATAAGTAACAAAATAAAAATATATAAATAATAGAATACAAAGAATGAAAAACATAAATCATAAAAATACTCAGAATATTTATGACGTGGATTATAATACATATACTAACACACAAGAACTGACA
+
CBCCCBDDDBBBEGGGGBBEEGHHGHHHHHHHHHHGBBFGHF5G5FGGGFF?EEBBEEEF>EFFHHHDFGGFEE@CB<////<---.00000000/0..---:.C000000:-:--;90000--.0009000000000..00000:.0000000;0000000000000//.00:00:...0009000;09000:009000009000000000.....0:000000;000009000000...9.///00000
@M03896:38:000000000-B4D98:1:1111:23243:19752 2:N:0:175
CCTGTTTGCTCCCCACGCTTTCGAGCCTCAACGTCAGTTACCGTCCAGTAAGCCGCCTTCGCCACTGGTGTTCCTCCTAATATCTACGCATTTCACCGCTACACTAGGAATTCCGCTTACCTCTCCGGCACTCAAGCCGCACAGTTTCCAATGCAGTCCAGGGGTTGAGCCCCCGCCTTTCACATCAGACTTGCAAAGCCGTCTACGCTCCCTTTACACCCAGTAAATCCGGATAACGCTTGCCCCCTAC
+
ABBBAFFFFFFFGGGGEFEFFGEGFEEHHHHHEGGEEGGHGGEFEFCGGFDFGGEEGGGHFEGGGHCB@?FEGHGHHHHFGEHGGHHFEEEEFGHHHEEEGCFHGFGBGHHHGHFF?FGHHHHHHHD/BBDHC?1?FFAF-A><<<GGHHGFGHH<D<GDG<<-<-;//;FEF@-;DD?FFGFGGGB;9;B009;0;/CAD;DFAFFAFFFF9//;B9FFDEE9/:FFFFD;.9.BF.@...99FEF;EA
@M03896:38:000000000-B4D98:1:1111:23248:19769 2:N:0:175
CCTGTTTGCTCCCCACGCTTTCGAGCCTCAACGTCAGTTACCGTCCAGTAAGCCGCCTTCGCCACTGGTGTTCCTCCTAATATCTACGCATTTCACCGCTACACTAGGAATTCCGCTTACCTCTCCGGCACTCAAGCCGCACAGTTTCCAATGCAGTCCAGGGGTTGAGCCCCCGCCTTTCACATCAGACTTGCAAAGCCGTCTACGCTCCCTTTACACCCAGTAAATCCGGATAACGCCTGCCCCCTAC
+
CCCCCFFFFFFFGGGGFFEFGGGGHGGHHGHHGHHGFHHHFHFFFEEEGHBGGGEEGGGHGEFGGHFGBFGEHHHHHHHHHHHHHHHFEFEGHHHHHEEGGEGHGCGFGHHHHHGFFGGHHGHHHHDCCGGHF0F?GFCG?CFFDDHGHHGFHHHGG<GGCGA-<:;=GHHGGGFGGDGGFEFFFGF:FFFF00F009CGFADFFF:CEDFFB/BFFFFFDEAB9BBFFFA-:.DFFFF-99FFAEFFEF
@M03896:38:000000000-B4D98:1:1111:12992:20058 2:N:0:175
CCCGTTTGCTCCCCTGGCTTTCGTGTCTCAGCGTCAGCTCATCCCCAGCGACCTGTTTTCACCATTGGCGTTCCAAACGATATCTACGCATTTCACCGCTCCACCGTTTGTTCCAGTCGCCCCTAGATGGCTCAAGACCGCCAGTATGCCCAGCCGTTCCACAGTTAAGCCGTGGGATTTCACAAGGCACTTAACGATCCGCCTACACACGCTTTAAGCCCAGTGATTCCGCCTAACGCCTCAGGCCTCT
+
BBBBAFFAFFFFGGGGCBFBGGEHGHHHHHHHFGGAEGHHHHHHGGH?GAEEFGGFGHFFGFFGHHF3FEEFGHHGHFGFGGGHHHHFEEEEGHFHFEEEGGHHHGFEF?GFHHHHHHFFGFGHGFDDF2<FC1C11?F/@CA-1><FHDC<.GE-<AGHHGB.;:C:CGHCACC?E/;9FFGFF..C;CCB;FB9:;EDFGGGFFFFBD-B...;;/:BEF.9/:;BFF/.AD./B.;-..9/99A/9/
@M03896:38:000000000-B4D98:1:1111:13011:20062 2:N:0:175
CCCGTTTGCTCCCCTGGCTTTCGTGTCTCAGCGTCAGCTCATCCCCAGCGACCTGGTTTCACCATTGGCGTTCCAAACGATATCTACGCATTTCACCGCTCCACCGTTTGTTCCAGTCGCCCCTAGATGGCTCAAGACCGCCCGTATGCCCAGCCGTTCCACCGTTAAGCCGTGGGATTTCACAAGGCCCTTCACGTTCCGCCTACACACACTTTAATCCCAGTGCTTCCGCCTACCACTTGATGCCTCTT
+
BBBBAFF?FFFFFGGGABGBFGEGFGHFFCGH?FG22BGHFHHGEABEG?EEFFF1BFGFHFFGH5D3B>1EFG443??EGGEGHHHAEEA>GGGFEEE@EFFHHGHEHDGCGGEG?G/<?B@HGC22@CCHB1<11?</<C--<A.CGG/<.<<-.;CGGF:..::.;FF9.AD-./;C9FFC0.;EED.9/99;.;9;.AFA.BBFBA.;//;/;//9;///9//;//;9..:.9/://////99////
@M03896:38:000000000-B4D98:1:1111:23470:20090 2:N:0:175
CCCGTTCGCTACCCTAGCTTTCGTGCATCAGCGTCAGAAAAGACCCAGTGAGCCGCTTTCGCCACCGGTGTTCCTCAGGATATCAACGCATTTCACCGCTCCACCCTGAGTTCCGCTCACCTCTGTCTTCCTCCAGCACGGTAGTTTTGGGCGCCATTCCTCGCTTGAGCCGAGGGCTTTCACACCCAACTTTCCGCGCCGCCTACGCACCCTTTAAGCCCAGTAATTCCGAATAACGTTTGTGTGGCTC
+
ABCAAFFABCCBGGGGGFGFGGEGGF4GHGGGEEEFAGHCGHFHHG2FB3AFGHEFEGGH1EEEGHE>>>EEHHFHGGHHHHHGHHHFFEFGFHHHHGEEGGGHHGHBFCFHGHDDFFGHHGHHCFHHDGHHHC0?<GG</?<.1=<1<-<<@CCECGHHFHD-::..:CC:----;C.9BFFGGFG?EDF0C0F.:-@B9BFFFFABD=DF9/:9::9:EE./:B//BFB:...;BD///.///:.;.B
@M03896:38:000000000-B4D98:1:1111:17292:22666 2:N:0:175
CCTGTTTGCTCCCCACGCTTTCGCACCTGAGCGTCAGTCTTCGTCCAGGGGGCCGCCTTCGCCACCGGTATTCCTCCAGATCTCTACGCATTTCACCGCTACACCTGGAATTCTACCCCCCTCTACGAGACTCAAGCTTGCCAGTATCAGATGCAGTTCCCAGGTTGAGCCCGGGGATTTCACATCTGACTTAACAAACCGCCTGCGTGCGCTTTACGCCCAGTAATTCCGATTAACGCTTGCACCCTCC
+
BCCCCFFFFFFFGGGGGEEFGGEGGGGGFHHHGGGGGHGHHHHHGGFHHGGGGEEGGGGHFEEGGHFEEGGHHHHHGHHHHHHHHHHGGGGGHHHHHGDGGFFHHHFFFHHHHHHHHHHGGGGHGHGDGGGHFGFDGHGFEHHHCHHHGF;GHHHHGGHHHHFCCBBBFGGGGG?BGDGGGGGGFFF9BFFFFFFBFAFFFFFFFFFD?DBADFFFFFFFFFFFFFFFFFF9.;ABB?C.AEAFFFFFFF
@M03896:38:000000000-B4D98:1:1111:22138:24364 2:N:0:175
CCCGTTCGCTACCCTAGCTTTCGTGCATCAGCGTCAGAAAAGACCCAGTGAGCCGCTTTCGCCACCGGTGTTCCTCAGGATATCAACGCATTTCACCGCTCCACCCTGAGTTCCGCTCACCTCTGTCTTCCTCCAGCACGGTAGTTTTGGGCGCCATTCCTCGGTTGAGCCGAGGGCTTTCACACCCAACTTTCCGCGCCGCCTACGCACCCTTTAAGCCCAGTAATTCCGAATAACGTTTGTGTGGCTC
+
BBBBAFFABBABGGGGGFBFGGEBFBGGHHHGGGGGAGHHHBFHHGGGBFBFGHEFEEGHEFGGGHEEEEGGHHHHGGHHHHHHHHHGGEGGGHHHHEE@EGFHHGHBFBGHHHFFDGGHHGHHFFHGHHHHHF0?FFG>/<>.<1=F0->>CCFACGFHDGA.::-::GC;;B-AFGGGGGGBFDEGGGGFGGF9A-@@FFFFFFADFDFF.:F//BBFE?.9;/9BFFF.:9.:BD..9....99;;F
@M03896:38:000000000-B4D98:1:1111:22160:24364 2:N:0:175
CCCGTTCGCTACCCTAGCTTTCGTGCATCAGCGTCAGAAAAGACCCAGTGAGCCGCTTTCGCCACCGGTGTTCCTCAGGATATCAACGCATTTCACCGCTCCACCCTGAGTTCCGCTCACCTCTGTCTTCCTCCAGCACGGTAGTTTTGGGCGCCATTCCTCGGTTGAGCCGCGGGCTTTCACACCCAACTTTCCGCGCCGCCTACTCACCCTTTACGCCCAGTACTTCCGCACAACGTTTGTGTGGCTC
+
AAAAAFBADAADGFGGFBFEFGE0FBFGHHGHGGG0AGBCB0FGHHEABF1BFGEEEEGH/EFGGH/>/>EFHHHH1GFHGFGFGFGEEEEFHGFHG>EEEEFGHGH<B0GFGH/CCCCGHFHHB2GGFHHHGHG1F?F<//.<11=<>@AF?CC.CGHH0D:;::-/:;;;---9AAFBBFFFFAB--;/BBF/9A-@@-;;?AB/;;9:A;B//9A:99--/;BB/BFF---;-:--;/;--9--;-;
@M03896:38:000000000-B4D98:1:1111:22148:24379 2:N:0:175
CCCGTTCGCTACCCTAGCTTTCGTGCATCAGCGTCAGAAAAGACCCAGTGAGCCGCTTTCGCCACCGGTGTTCCTCAGGATATCAACGCATTTCACCGCTCCACCCTGAGTTCCGCTCACCTCTGTCTTCCTCCAGCACGGTAGTTTTGGGCGCCATTCCTCGGTTGAGCCGAGGGCTTTCACACCCAACTTTCCGCGCCGCCTACGCACCCTTTAAGCCCAGTCATTCCGAATAACGTTTGTGTGGCTC
+
ABBBAFFBBBBBGGGGGFFFGGEHGGGHHHHGFFEG2FHHHHEGHGGHBFBFGHEGGEFHFEGFGHE>EEFGHHFHHGHFGHHGGHHGGEGGHHHHHEEEEECGHGHC2BFFGH/EDCAHFBHHBFGHHGHHHHF?FFF</?.A<1F<F??A@CCA<GHHFGA.:;;//:C;-9--AAEFFBFFFDC9:CGBB9F.A9@@BCFFFFDFADBD.:///;9:AA.9/;;BFFF?.;.9B.;.B...9.;A.;
@M03896:38:000000000-B4D98:1:1112:10830:2554 2:N:0:175
CCCGTTTGCTCCCCTGGCTTTCGTGTCTCAGCGTCAGCTCATCCCCAGCGACCTGTTTTCACCATTGGCGTTCCAAACGATATCTACGCATTTCACCGCTCCACCGTTTGTTCCAGTCGCCCCTAGATGGCTCAAGACCGCCAGTATGCCCAGCCGTTCCACAGTTAAGCCGTGGGATTTCACAAGGCACTTAACGATCCGCCTACACACGCTTTAAGCCCAGTGATTCCGCCTAACGCCTGCACCCTAC
+
AABAAFFAFFFFGGGFGBFFGFEHGHHHFFFFEGGEGHHHHGHHHGFEF?EEGGHEGDHFDDGGHHBEF>EEEFGGHHGFHGGHHHHFE?EAFHHHHAEGGGGHHGFEGDEGFFGHGGGGGACGFG2>FFGHHHC1<CG@CG-<<<===GCCCGEC<EGHGHB:::CFFFC;:@-?GG/CBFFFF9.ACFFFFFB.99EGGGGEDFFFFF;D?EF/99;BEEAB/B;:FF/9;A;FFFF-:...9BA9.9
@M03896:38:000000000-B4D98:1:1112:19427:3392 2:N:0:175
CCGTTACCGCGGCTGCTGGCACACAATTACCATACAGATAGTGTGTAGATCTCGGTGGTCGCCGTATCATTAAAAAAAAAAACCAACACACATTCTTCATATCTGACACATCTAAAAAATAAACTACACAACAATTGAATACACCATCTCATTACAACATTACAAACTAACAACTCAACAACAGGACAGCCAACCCACACAAACGATATAACATCACAACAAACTCAACTAACACATATACATCTTCTACA
+
ABBBBAAFCCCCEGGGGCGGGGGHGGHHHHHGHHHHHGHHFDFGFAFFGHFFFFFA1EAF>EG?>EGFGED4@@@EFEGG?///////?//<2222222222?222D?222=2?11?1/01=1>11110>....1110000<0<<.000=00000000./000:00.000000.0:0090..:/..;;...;:..;...9.9......-0000000000.....0000/00;00:.000000000000000
@M03896:38:000000000-B4D98:1:1112:23382:5787 2:N:0:175
CCCGTTTGCTCCCCTGGCCTTCGTGCCTCAGTGTCAGGAACTGCCCAGAGATCCGCCTTCGCAACTGGTCTTCCTCACGATATCTACGCATTTCACTGCTACACCGTGAATTCCGATCTCCTCTACAGTCCTCGAGTCACGCAGTATCCGGTGCATTTTCGGAGTTAAGCTCCGAGATTTCACACCAGACTTGCGTCACCACCTACGCACCCTTTACGCCCAATGAATCCGAACCACGCCTGAGACCTCT
+
BBBBBFFAFFFFGGGGGGGGGGAFFFHHHFGGHHHHFH3BFHHHHGHFGGHHHHBFGGGHGGFGGHFFGHHHHHHHHHHFEGGHHHHGGFGGHHHHEGFGHFFGHEFFFGHHHHCEFEHHHHHHHHFBFHHHH/E?GHFHGHDB/FGHG?/>CCGBGHGHDG.@AFFDFDGHHGFCGEHHFFHHHGFCCCGF:C;A@AAFFEGG/F.B?DDEEFBFFEFFFDEFF/BFFFD.9=-:E.A.9.;./;AFF/
@M03896:38:000000000-B4D98:1:1112:23388:5804 2:N:0:175
CCCGTTTGCTCCCCTGGCCTTCGTGCCTCAGTGTCAGGAACTGCCCAGAGATCCGCCTTCGCAACTGGTCTTCCTCACGATATCTACGCATTTCACTGCTACACCGTGAATTCCGATCTCCTCTACAGTCCTCGAGTCACGCAGTATCCGGTGCATTTTCGGAGTTAAGCTCCGAGATTTCACACCAGACTTGCGTCACCACCTACGCACCCTTTACGCCCAATGAATCCGAACAACGCTTGAGACCTCT
+
BBBBBFFBFFFFGGGAFBGGGG4AAFGEGGHHFHDGDBCABFFGHEFFHFGHHHFFGEGGFFEEGGFGFFGHHHHHHHHGFGCHHHHFGEEGHHGHF4BGGFBGH/0/EFHHHG?/EEHHHFHHHHHFFGHHF//<FFGHAGD//@@FG</>/@GBG1=GA@?@A<<<GFHGHG?@DEGHH0GGGGE:CEFHCF:ADADFFFGGFG.BDGGGGFBBF.ABFF..//;;BFD.999BA-@...9/.;AF//
@M03896:38:000000000-B4D98:1:1112:23973:8325 2:N:0:175
CCTGTTTGCTCCCCACGCTTTCGCACCTCAGCGTCAGTACCGGACCAGTGAGCCGCCTTCGCCACTGGTGTTCCTCCGAATATCTACGAATTTCACCTCTACACTCGGAATTCCACTCACCTCTTCCGGACTCGAGACTACCAGTATCAAAGGCAGTTCCGGGGTTGAGCCCCGGGATTTCACCCCTGACTTAATAGTCCGCCTACGTGCGCTTTACGCCCAGTAATTCCGCACAACGCTAGCCCCCTTC
+
ABBAAFFFDFFFGGGGEEEFFG2EEEGGGFFGEFFGGHGFGE0EEGGGGB5FFGAEEEEH?EEFEG32@2FEGGGHH1E1?FGHHFHAF/FHHGFHHHGHGFFHFHFE/?FGGH3FGGHHHFGGGHHD/CDCG?F<GAG1FG11<>GGDFD<0FGDGGGHE@--:;-//;CEEG??-AFGFGGGGDE./CFFF0FB/B;FDAFFFF?ABA-9@.ABF..@DD.9//9:FFB.9>9BD-;.../:FFFC.9
@M03896:38:000000000-B4D98:1:1112:23985:8337 2:N:0:175
CCTGTTTGCTCCCCACGCTTTCGCACCTCAGCGTCAGTACCGGACCAGTGAGCCGCCTTCGCCACTGGTGTTCCTCCGAATATCTACGAATTTCACCTCTACACTCGGAATTCCACTCACCTCTTCCGGACTCGAGACTACCAGTATCAAAGGCAGTTCCGGGGTTGAGCCCCGGGATTTCACCCCTGACTTAATAGTCCGCCTACGTGCGCTTTACGCCCAGTAATTCCGAACAACGCTAGCCCCCTTC
+
BBBBBFFCFFFFGGGF2EEFFGEEEEGGHBBFAFE2EGHFHE0EEEGGFCABBGAEFGGHGEFEEH@BBBGEGHHHH>EEEEGHHHHFFFGHHHFHHHGHGFFGGGF?/?FGGH3DGFGHHHHHHHHC/AADG////?G1FG11><GG1=1<<F.EGGGHE@--;:-/;CGEGD-A-9FFFFFGGGG.CCFGF0;B/FFFDAFFFFDFFF>@D?EFFAA@DA.;//:FFFB..@-;EDB.;.BFFFFFEF
@M03896:38:000000000-B4D98:1:1112:14714:10449 2:N:0:175
CCCGTTTGCTCCCCTGGCTTTCGTGTCTCAGCGTCAGCTCATCCCCAGCGACCTGTTTTCACCATTGGCGTTCCAAACGATATCTACGCATTTCACCGCTCCACCGTTTGTTCCAGTCGCCCCTAGATGGCTCAAGACCGCCAGTATGCCCAGCCGTTCCACAGTTAAGCCGCGGGATTTCACAAGGCACTTAACGATCCGCCTACACACGCTTTACGCCCAGTGATTCCGCCTAACGCTTGCACCCTAC
+
ABBAAFFBFFFFGGGFFBBFGGGFCFGGGFFFEGEEEGEGGHHHHGCEGEEFGGFAGFHGFFHHDFFFFEEGGG@BGFGEHGGHHHHGGEEEGHHHHEEGGGHHHGHGFAGHHHFFGFCDGFGHGF2@2@CGHGG1GCG/AD--<>F1>GF0CGECCAGH<G/;;0C:CFH--;:-;A9CFGGB0..;AABB99B..;AD?EFFDFF./;-99A.B/.;@D.;9//9BFF9.A9./;.@.9;;9BFFF.A
@M03896:38:000000000-B4D98:1:1112:23139:19293 2:N:0:175
CCTGTTTGCTCCCCACGCTTTCGTGCATGAGCGTCAGTACAGGTCCAGGGGATTGCCTTCGCCATCGGTGTTCCTCCGCATATCTACGCATTTCACTGCTACACGCGGAATTCCATCCCCCTCTACCGTACTCTAGCTATGCAGTCACAGATGCAATTCCCAGGTTGAGCCCGGGGATTTCACAACTGTCTTACATAACCGCCTGCGCACGCTTTACGCCCAGTAATTCCGATTAACGCTTGCACCCTAC
+
ABAABFFBDDFFFEGGCAAAAGEBCFAFE33FEFEEGHHGH5BFGGF3FE0BACGHGHHHAEEFFGE?EEEFFHGHH?EEGDHFFFGFEEEGHHHHFFBFGFGG>EE/>CFGFFDFGFHGGDGHHHD//?CGHF<1FFB>1>11FG<>F1<FGHFEFDGFHBCC/<//<C/C;-;--C/CF9FFBE//0=FBFFGFGGGGBGGD?A@BBB;BD.A/BA.@B.AF/:FFFFE.;9.99.;.9.;/;FFEBF
@M03896:38:000000000-B4D98:1:1112:14757:19692 2:N:0:175
CCTGTTTGCTCCCCACGCTTTCGCACCTCAGCGTCAGTACCGGACCAGTGAGCCGCCTTCGCCACTGGTGTTCCTCCGAATATCTACGAATTTCACCTCTACACTCGGAATTCCACTCACCTCTTCCGGACTCGAGACTACCAGTATCAAAGGCAGTTCCGGGGTTGAGCCCCGGGATTTCACCCCTGACTTAATAGTCCGCCTACGTGCGCTTTACGCCCAGTAATTCCGAACAACGCCAGCCCCCTTC
+
BCBCCFFFFFFFGGGGFEEFFGEGGGGHHGHHGGEEEHFDGEEEEGHHFGEFGHEGGGGHGFGGGHCGBFHEHHFHHFGGGGHHGHHGGHHHFHHHHHGGHFGHEGG?FGGHHGHHHHHHHHHHHHHDCDDGHEHFHADGHHF1FFDGGD1>CGHDCDHGG?-:::-;CGHEEG-:BAFFGFGFGGG.:CGBFBFB9FFFFFF.DFDAFF;@DDABFAABFF./;//:BFB..;-BE-@-;;.ADFFF.B
@M03896:38:000000000-B4D98:1:1112:3573:20081 2:N:0:175
CCTGTCTGATCCCCACGCTTTCACACCTAAGCGTCCGTCTTCTTCTAGGTCGCCACCTTCGCCACCCTCATCCCTCCAGATCTCTCCGCAGTCCACCGCTACCCCCGGAATTCTACCCCCCTCCTCCCCACTCCACCTTCCCACCATCCGATGCAGCTCCCACCTTGACCCCGGGGATTTCTCCGCTCACTTCACAGCCCGCCGGCGTGCCCTTTACGCCCCGCCACTCCTAATCACGCTCGCACCCCAC
+
111111@1@@1B11AA1110AA3D3BEG1BA00A00//0B/2212222111/AA/AB011/A//BF/>/0D11/1>>0@1@B2221B/A///1B1BF/>//<0BF/////<1F22@@0<<C/</0?0?>0.<0010>011/<0.<.</...<..:0/:;/./...00009;.-----./9;000-;:--/////9;/-;;@----999---;////9-----9----/;B////9/;-A--9;--9--9;
@M03896:38:000000000-B4D98:1:1112:3582:20097 2:N:0:175
CCAGACTTAGCCCCCCGCCCTCACAACTAAGAGACCTACTTCGTCTAGGTACCCACCTTCGCCACCCTTATTCCTCCAGATCTCTCCGCAGTTCACCGTCGCTCCTGGCCTTCTACCCGCCTCCACGAGACTCACGCTTGTCATCTTCATGTGCACCTCCCACCTCCCACCCACTCACTTCCCCTCTCCTCTAACACACCTCCTTCTGTACATGTACTCCCCGTACTCCCCATTCACTCTTCGTCCCTCC
+
111111131111B11A0000000A11/B11BB100/11BB11A0///2BF21BB1B/0@B///E/E//011B@B210011BB222B0??///>>2BFA0//<//<11000BBB12BD<//////0??///??F<1.><.>0>1=1110000<00<</<<GGG.....;/..:.:;/:/9;90//9;//;09;09;//.:A/9CB00;;//9///;;///:----999//----//9:/:///--;--:B-
@M03896:38:000000000-B4D98:1:1112:12941:21409 2:N:0:175
CCTGTTTGATCCCCACGCTTTCGTGCCTCCGCGTCAATAAAACCATAGTAAGCTGCCTTCTCAATCGGTGTTCTGTGACATATCTATGCATTTCACCTCTACCTGTCACATTCCGCCTACCTCTAGTTCCTTCAAGCTCATCATTATCAAGGGCCCTGCGATGGTTGTGCCACCTTCTTTCCCCCCTCACTTATTCAGCCGCCTACGCACCCTTTAAACCCAATACATCCGCATAACGCTCTCTTCCTCC
+
AAAAAFF1BDFFGFFE1EE0AGEF0AFFF0AEAFG/AF2BFADEHF1BF22DBD1FFFFH1B2EFH////?EGH1FFBGFGF2GF22BBBBBBGGHH1BGFF1BB@G2BFHHHHHGEG?G0EG11B2BF2B21F12<BB11B222>BFGFF1///</0?/?E//?1/.<=1><<01<>1>110<C<<..;;0000000;:-:9..:.-999C.90000;/.99/9/BFFBA-9--//-@---////9/;B
@M03896:38:000000000-B4D98:1:1112:12920:21411 2:N:0:175
CCTGTTTGATCCCCACGCTTTCGTGCCTCAGCGTCAATAAAACCATAGTAAGCTGCCTTCGCAATCGGTGTTCTGTGACATATCTATGCATTTCACCGCTACTTGTCACATTCCGCCTACCTCTAGTTCATTCAAGCTCATCAGTATCAAGGGCACTGCGATGGTTGAGCCACCGTCTTTCACCCCTCACTTAATAAGCCGCCTACGCACCCTTTAAACCCAATAAATCCGGATAACGCTTGGATCCTCC
+
ABAAAFFFFFFFGGGEAFECFGEGFFHHHGHHGGFGGHGHHHHEHHFGHHGDFHGHHHHHHGDFGHFEEDEEHGEDG5GHHHHGHHGHHGHHHHHGHGGGGGFFFFGGHHHGHGF>EFAGGHHHHGDGGFGHHH?FGGGFDG3B?FGHHB@2/FGGFHFA@CC/??<0FCCFFFCFDHCGDGGHHGG.CGHFHHG0;;FHCGGFGHGGGGFFAB0;C;9BDEEFFBBFFBEFBDFFFFF?.9.99BFBFF
@M03896:38:000000000-B4D98:1:1112:13978:27792 2:N:0:175
CCTGTTCGCTCCCCCAGCTTTCGCGCCTCAGCGTCAGTGGCGGCCCAGCAGGCTGCCTTCGCCATCGGTGTTCTTCCCGATATCTGCGCATTCCACCGCTACACCGGGAATTCCGCCTGCCTCTACCGCACTCGCGCCCCCCAGTCCGGAACCCGGCCCGAGGTTGAGCCCCCGGATTACAGCTTCCCCCTAGGCGGCCGCCTACCCGCGCCTTACCCCCACTGACTCCCGATAACCCCCCCCCCCCACC
+
BBBBBFFAAAAAGGGGEFFFGGEEAEFGGGGGEFEFEGDEFE?EEEGCHH1BBE?FGGHH?EEEFG1>?EEEFFFHHGGFEGGGEFGECCBFHG2FG?CD@BGHF//><CHHGF<<D..>FD<<DGGCCDGDF.-::;-ADF-.:;F.-.;BEF-9=DF-99-.:.;;9BED---9..;////:/:;.B.-../;--::-@>A...;.9-;-;./://;--;./;/9;:...--;B/A.;-:>FFF-@D.
@M03896:38:000000000-B4D98:1:1113:22574:3687 2:N:0:175
CCTGTTTGCTCCCCACGCTTTCGCACCTCAGCGTCAGTACCGGACCAGTGAGCCGCCTTCGCCACTGGTGTTCCTCCGAATATCTACGAATTTCACCTCTACACTCGGAATTCCACTCACCTCTTCCGGACTCGAGACTACCAGTATCAAAGGCAGTTCCGGGGTTGAGCCCCGGGATTTCACCCCTGACTTAATAGTCCGCCTACGTGCGCTTTACGCCCAGTAATTCCGAACAACGCTAGCCCCCTTC
+
ABBBAFFFFFFFGGGGGFEFG5EEEGGHHHHHFEEGFHFGHGACEEGGFHBGFGEEGGGHGEGGGHBGDFGEHHHHHFGGGGHHHHHGEGHHHGHHHHHHHFHHHHGAFGGHHFFGGHCGHHHGHHHECGFGG/CC<?F1GHF1GBGGGGGFGHGDCDHGC@<:A:-;:GHGGGAFGDFGGGGGGGG.FFGGG0CFBFFFFFDDFFFAFFFF9;.;B9A@CF?:BFBFFFF.;9@;A@A.:DFFFFC=AF
@M03896:38:000000000-B4D98:1:1113:15158:7175 2:N:0:175
CCTGTTCGCTCCCCCGGCTTTCGCGCCTCAGCGTCAGTGACGGCCCAGAGAGCTGCCTTCGCCATCGGTGTTCTTCCAAATATCTGCGCATTTCACCGCTACACTTGGAATTCCGCTCTCCCCTACCGCACTCGAGCCGCCCAGTTCGGGACCCGGCCCGGGGTTGAGCCCCGGGGTTAGAGGTCCCGCTTGAGCGGCCGCCTGCGCGCGCCTTACGCCCCATCATTCCGGATAACCCTCCCCCCCTACG
+
BCBBBFFABCBCGGGGGEEEGGEEAEGEGHHGGFEGFGDEFEAEEEGEHGFEFHFGHGHHFEGGFHDEEEGGHGGHHHDGHHHHHHHGGEGGHGGHHFFGGGHHDFDCHHHHHGFDDGHHHHGHGGF<CGGGH<GAECDGGGD.GFHE?ACDGG?GGGG--?-:9:B/BFFD@C9B9:AA///;FBF9@-9../:--;@--@AAF-=-B-;-;.BF..@>-;/:/BBFFB9A.AFF/:.9.9AAAA-.:9
@M03896:38:000000000-B4D98:1:1113:25674:13037 2:N:0:175
CCCGTTCGCTCCCCTGGCTTTCGTGCCTCAGCGTCAGTTGAGATCCAGTGTGCCGCTTTCGCCACCGGCGTTCCTTCCGATATCAACACATTTCACCGCTCCACCGGAAGTTCCGCACACCCCTATCTCACTCCAGCCATACAGTTTAGGGCGCCATTCCCCGGTTAAGCCGGGGGCTTTCACACCCTACTTGTCTGGCCGCCTACGCACCCTGTAAGCCCAGTGATTCCGAATAACGTTTGCACAGTTC
+
BBBBAFFABBBBGGGFEBFEGGEGFFHGGHGGEEFGGGFHHGDHHHHFFHDFGHFGGGGHEEFGGHE0EEEGGHHHHHGGGGGHGHHHGHHHHHHHHGEGGGGHHGBFGAFHFGCDFGGHGGGGGFHFHHHHHHGCGGHHHHFD0==G=<CCCGFD.CGHHHA-9.;09FF-9?-@;@EFFFFFFFF.BFFB99B//;BFFFFFFFDFFFFF.99B/9BBFF.//;/9BFBD.9EFBA..;.9:F/9/::
@M03896:38:000000000-B4D98:1:1113:25691:13046 2:N:0:175
CCCGTTCGCTCCCCTGGCTTTCGTGCCTCAGCGTCAGTTGAGATCCAGTGTGCCGCTTTCGCCACCGGCGTTCCTTCCGATATCAACACATTTCACCGCTCCACCGGAAGTTCCGCACACCCCTATCTCACTCCAGCCATCCAGTTTAGGGCGCCATTCCCCGGTTAAGCCGGGGGCTTTCACACCCTACTTGTCTGGCCGCCTACGCACCCTGTAAGCCCAGTGATTCCGAATCACGTTTGCACCGTTCG
+
ABBBAFFADBBBGGGGFBBBFGEGFFGFG3FFEEEEEHFHDH2DGFFHGHFBFG0EEEGGAEEEFHA>EE>EFHHFHGDEFCEHGGHHG/GHHHHHHEEEGFFGHD@BB?GFGGBDDC<GEGGG.FHFGFHHGHHGGG.G/<00000<=0CCCC@A.CCHHHC-9.=09CF---99D=ABFFFFFDF..;9//;BB//;.@BBF?FADFC>DE.9;/;BBEE.9//;BFB/..;99;D.A/.99B/9.;B.
@M03896:38:000000000-B4D98:1:1113:19720:14188 2:N:0:175
CCTGTTTGCTCCCCACGCTTTCGTGTCTCAGCGTCAGTTGTCGTCCAGTAAATCGCCTTCGCCACTGGTGTTCCTCCCGATATCTACGCATTTCACCGCTACACCGGGAATTCCATTTACCTCTCCGACTCTCAAGAACCTCAGTTTCAAATGCAGGTTGCGGGTTGAGCCCGCAATTTTCACATCTGACTTGAAGTCCCGCCTACACACCCTTTACACCCAGTAATTCCGGATAACGCTCGCCACCTAC
+
BCCCBFFFFFFFGGGGGFFFGGGHGHHHHHHGFGGGGHHHHHGGGFFHHHHHHGBFGGGHGEGGGHFGGGHGHHHHHGGGGGGHHHHGGFGGHHHHHGEGGFFHHGECGGHHHHHHHHHHHGHHHHGCGGGHFH?<DGGHHHHBDFHGFGHHHHHHHGFHHGCC@CCCGFHGGGGGGGGGGFGGGGG;BFFFF0FBFFGGGGFFFFFFFFFFEFBFF:BFFFF/BFFFFFFADD?FF?F?A;9@.AFFBF
@M03896:38:000000000-B4D98:1:1113:19726:14206 2:N:0:175
CCTGTTTGCTCCCCACGCTTTCGTGTCTCAGCGTCAGTTGTCGTCCAGTAAATCGCCTTCGCCACTGGTGTTCCTCCCGATATCTACGCATTTCACCGCTACACCGGGAATTCCATTTACCTCTCCGACTCTCAAGAACCTCAGTTTCAAATGCAGGTTGCGGGTTGAGCCCGCAATTTTCACATCTGACTTGAAGTCCCGCCTACACACCCTTTACACCCAGTAATTCCGGATAACGCTCGCCACCTAC
+
BBBBBFFFFFFFGGGGGEEFGGGGGGHHHGHHGEFGGHHHHHGGFFEHFEHHHGAFGGGHGFGGGHFFFGHEHHHHHGGGGGGHHHHGGGGGHHHHHGGGGEFHHGGFGGHHHHHHHHHHHFHHHHGGGGGHFHGDHHGHFHHGBFHHHHGHGHHHGGHHHGCDCEDFFGHGGGGA?FFGGGGGGGGBFFGFFBGGGGGGGGFFFFFFFFFF;BFFFFFFDEEFFFF/B:B=A?AFBDF.A;DAFFFFFF
@M03896:38:000000000-B4D98:1:1113:14750:17014 2:N:0:175
CCCGTTTGCTCCCCTGGCCTTCGTGCCTCAGTGTCAGGAACTGCCCAGAGATCCGCCTTCGCAACTGGTCTTCCTCACGATATCTACGCATTTCACTGCTACACCGTGAATTCCGATCTCCTCTACAGTCCTCGAGTCACGCAGTATCCGGTGCATTTTCGGAGTTAAGCTCCGAGATTTCACACCAGACTTGCGTCACCACCTACGCACCCTTTACGCCCAATGACTCCGAACAACGCTTGAGACCTCT
+
BBBBAFFAFFFFGGGGGFGGGGHHFGHHHHHHHHHHHGBFGHFHHHHHHHHHHHGFGGGHGGBEFHCGFGHHHHHHGHHGFGGHHHHGGFFGHHHHFGFHHGFHHGFGFGHHHHHGGGHHHHHHGHGGFGHHGCDDGHHHDHF@<DHHHC@CGGHFHGHHFD.<CFGGGFHCHGC@@CFGHHHEHGF.GEHH0FDCAGDGFGGGGGFGGGGG?CF0FGDDBD.:/F/:BFD@9:>BAAF..../.BEFFB
@M03896:38:000000000-B4D98:1:1113:7568:17511 2:N:0:175
CCTGTTTGCTCCCCACGCTTTCGAGCCTCAACGTCAGTTACCGTCCAGTAAGCCGCCTTCGCCACTGGTGTTCCTCCTAATATCTACGCATTTCACCGCTACACTAGGAATTCCGCTTACCTCTCCGGCACTCAAGCCGCACAGTTTCCAATGCAGTCCAGGGGTTGAGCCCCCGCCTTTCACATCAGACTTGCAAAGCCGTCTACGCTCCCTTTACACCCAGTAAATCCGGATAACGCTTGCCCCCTAC
+
BCCBCFFFFFFFGGGGGEFFFGGGHFGHHHHHGHHGGHHHGHFGGGGHHGHHGHEEGGGHFEEGGHGGFGGEHHHHHHHHHHHHHHHFEFEGHHGHHFEGGGGHGHHGHHHHHHHGGGGHHHHHHHGCCFGHFHFFGFGGGGCFGFHHHGHHHHHHHGHEFCD?E:;GGFHGGGBDGGDFGGGGGGG09CFFBFBFBGFGGDFFFFFFFFFFBBFFFBBFDE?BF9FFFFDAF.AFFFF.AFFFFFFCFF
@M03896:38:000000000-B4D98:1:1113:2822:18502 2:N:0:175
CCCGTTCGCTACCCTAGCTTTCGTGCATCAGCGTCAGAAAAGACCCAGTGAGCCGCTTTCGCCACCGGTGTTCCTCAGGATATCAACGCATTTCACCGCTCCACCCTGAGTTCCGCTCACCTCTGTCTTCCTCCAGCACGGCACTTTTGGGCACCATTCCTCGGTTGAGCCGAGGGCTTTCACACCCAACTTTCCGCGCCGCCTACGCACCCTTTAAGCCCAGTAATTCCCAATAACGCTTGTGTGGCTC
+
AAAAAFCADA1DGGFA1BAAFGEECFHHHFHHGEAE?GFGFFFGGEHAB1ABFG/AE/FGAEE?EGEE>EFGGEDG1FGFFFGHH2FEEEEGGHGHHGEEGGHHHGG0B<>FGF/EFG?HHHHH1FGBDGHHFHF1C00/<->-0<1>1-<</<<.<DHH0D<.:;-//:G--@-;C;./;CFF/C.;.;FBFGF;.-@?@@@BBF-9A=@B-//9//9/A--9///;BB//:-//;--9---:9--;-;
@M03896:38:000000000-B4D98:1:1113:2828:18523 2:N:0:175
CCCGTTCGCTACCCTAGCTTTCGTGCATCAGCGTCAGAAAAGACCCAGTGAGCCGCTTTCGCCACCGGTGTTCCTCAGGATATCAACGCATTTCACCGCTCCACCCTGAGTTCCGCTCACCTCTGTCTTCCTCCAGCACGGTAGTTTTGGGCGCCATTCCTCGGTTGAGCCGAGGGCTTTCACACCCAACTTTCCGCGCCGCCTACGCACCCTTTAAGCCCAGTAATTCCGAATAACGCTTGTGTGGCTC
+
BBBBAFFABB2AGGGGFBBFGGEGGFHHHHHHGGFFGGHHGHGHHGHHGFF3FGEFEFGGEEGGGHEEEEFGHHHHGBGHHHHHHHHGFEFGHHHHHEEEGGHHHGG2BFGFGFCBFFGHHHHHFFHHGHHHGHGBGFF/</><<<==<<.>@CCDCGHHDGA.:C-::CG----9CF?FFFFFGGF..CFFBFF;:-@ADFFFFFDFD=@D.9BB/F9BEFEB/9/;FFFF...:FD-.;../9..;;;
@M03896:38:000000000-B4D98:1:1113:2837:18540 2:N:0:175
CCCGTTCGCTACCCTAGCTTTCGTGCATCAGCGTCAGAAAAGACCCAGTGAGCCGCTTTCGCCACCGGTGTTCCTCAGGATATCAACGCATTTCACCGCTCCACCCTGAGTTCCGCTCACCTCTGTCTTCCTCCAGCACGGTAGTTTTGGGCGCCATTCCTCGGTTGAGCCGCGGGCTTTCACACCCAACTTTCCGCTCCGCCTACGCACCCTTTCAGCCCAGCAACTCCGAATAACGTTTCTGTCGCTC
+
BBBAAFF>DA2AGGGFFBFEGGDBCBGHEFBFEEEGGHHGCEDGGFHHE3AAFGEFEEFHAEEEEHE0>>EFHGGGF@BFGHHHHFHGG/EEFGHHHEEEEE3GHE??BBFGGF?CC@CHF1FG1>FDDHEHDGF1F0?//?.<<11<0-.>ACC.<DGHDG..:;-;/:C----:AB./9;BFFDA.;:BBBBB;9.;A;AA..9:-.-;D9///9/99:9...;.9;BA-.../999.//9///.9;A
@M03896:38:000000000-B4D98:1:1113:26978:18720 2:N:0:175
CCCGTTTGCTCCCCTGGCCTTCGTGCCTCAGTGTCAGGAACTGCCCAGAGATCCGCCTTCGCAACTGGTCTTCCTCACGATATCTACGCATTTCACTGCTACACCGTGAATTCCGATCTCCTCTACAGTCCTCGAGTCACGCAGTATCCGGTGCATTTTCGGAGTTAAGCTCCGAGATTTCACACCAGACTTGCGTCACCACCTACGCACCCTTTACGCCCAATGAATCCGAACAACGCTTGAGACCTCT
+
BBBBAFFBFFFFGGGAABBFGGHHFFHHHHFHHHFHGBAFEGGGHHHHHGGHHHBFGGGGBEEEEGA3BDFHHHHHFHHGHGGHGHHGGGGGHHHHBFFHHFEHHEFGFFHHHHF?FEHHHFHHFHFGGFHHG/?/GHFF/FD/?GHGH?/>CFHBGGDHGG.<>F1GGHHHGG@@FEFHHHHHHGG.CCFF<C::;ADGFEEFGG.ADCDGACFFF.D>@DEF//9;BFA.;=BBEBB..9./;BEFF/
@M03896:38:000000000-B4D98:1:1113:21880:20967 2:N:0:175
CCTGTTTGATCCCCACGCTTTCGTGCCTCAGCGTCAATAAAACCATAGTAAGCTGCCTTCGCAATCGGTGTTCTGTGACATATCTATGCATTTCACCGCTACTTGTCACATTCCGCCTACCTCTAGTTCATTCAAGCTCATCAGTATCAAGGGCACTGCGATGGTTGAGCCACCGTCTTTCACCCCTGACTTAATAAGCCGCCTACGCACCCTTTAAACCCAATAAATCCGGATAACGCTTGGATCCTCC
+
ABBBBFFFFFFFGGGGEEEFFGEFEFHHHHFGEEEFGHGHHHHEGHHHDFGFGHFGHHHHGFDEEHFDEEGGHFGHF5FGHHHHHHGHHHHHGHHHHGEGGGCDG?FGHHHHHHEEGGGHHGHHHF?GGHFHFGGHHHHHHHGGHHHHFHD@?FEGECHD//AE?F/?CFFGHHDGGHGHFFGHHGGCGGHBGDGGHCGH-@DGGHDG?BDGEF00CFBF9E.9BF0FGGG;A.;BBAF?A.;9/;FBFF
@M03896:38:000000000-B4D98:1:1114:10705:3759 2:N:0:175
CCTGTTTGATCCCCACGCTTTCGTGCCTCAGCGTCAATAAAACCATAGTAAGCTGCCTTCGCAATCGGTGTTCTGTGACATATCTATGCATTTCACCGCTACTTGTCACATTCCGCCTACCTCTAGTTCATTCCAGCTCATCAGCATCTAGGGCACTGCGATGGTTGAGCCACCGTCTTTCACCCCTGACTTAATAAGCCGCCTACGCACCCTTTACACCCAATAAATCCGTATAACGCTTGCATCCTCCG
+
AAAAAFF1BDFFGFBEEFE0FFEFFGGGHF1FEEGFCF21D1FE/FDFHF2DFFFEGF1F/A?/EFAB>??EFH1GF2DBGHBFEG2BG@GFHHHHHEEEEG1GGFHBFGGGFFBEGGGEFHGF1>>FGB2FD221BFGF1FDG1B@C1@11/<FC0GEC/<//?1/011G0FGCCCHAG=<G<CCE./<0DDG;:0:0C?@CGGHG-9@@CG/9C00;/:9.909;CFB..;-//9-9-;9-;/:FFF/-
@M03896:38:000000000-B4D98:1:1114:10707:3784 2:N:0:175
CCTGTTTGATCCCCACGCTTTCGTGCCTCAGCGTCAATAAAACCATAGTAAGCTGCCTTCGCAATCGGTGTTCTGTGACATATCTATGCATTTCACCGCTACTTGTCACATTCCGCCTACCTCTAGTTCATTCAAGCTCATCAGTATCAAGGGCACTGCGATGGTTGAGCCACCGTCTTTCACCCCTGACTTAATAAGCCGCCTACGCACCCTTTAAACCCAATAAATCCGGATAACGCTTCGATCCTCC
+
BBBBBFFFFFFFGGGGEEAFFGGGGGHHHHHHGGEGEHDBFGFEGHGGGHDFGHFGHHHGFEEEGHFEEEGGHHFHHHGDGHHHGHHGHHHHHHGHHGGGGECGG?FBGGHHHHFFGGGHHFHHHBEHFHGHF3?BGHGGGHFHDFHHBGFFD?CDFGHD/GAEH1?GGHFFGGDGGGFHHFHFHGG.GHGHDF<0;CGF@?GDDH99ECGGGGBFCGFBCA./0B00CFDAF..BBFF.:.;:/;A/BF
@M03896:38:000000000-B4D98:1:1114:8582:6004 2:N:0:175
CCTGTTTGATCCCCACGCTTTCGTGCCTCAGCGTCAATAAAACCATAGTAAGCTGCCTTCGCAATCGGTGTTCTGTGACATATCTATGCATTTCACCGCTACTTGTCACATTCCGCCTACCTCTAGTTCATTCAAGCTCATCAGTATCAAGGGCACTGCGATGGTTGAGCCACCGTCTTTCACCCCTGACTTAATAAGCCGCCTACGCCCCCTTTACACCCAATCAATCCGGATAACGCTTGGATCCTCC
+
BBBBBFFFFFFFGGGGCEEFFGEGFGHHHGGFGGEEEGDFGHFFGHHGFBFFGHGHHHHHGGAAGGFE?EFGGHGFHFDGHHHHHGGFFHHHHHHHHGGGGEFGGEG?G3GHHFBEEEGHFFHHFFGHHFGGDFFBGHHGHHEHHFGHFD2@/?FDFHHG@FDA<1?01FFFFHAGGHGFHFH0GCE<CGFH0D<C0::;@DGDDBD--;@AA.CF9F9/:9.:/9;9B9A9AAAB9DFB.A;/9F.:FF
@M03896:38:000000000-B4D98:1:1114:8593:6019 2:N:0:175
CCTGTTTGATCCCCACGCTTTCGTGCCTCAGCGTCAATAAAACCATAGTAAGCTGCCTTCGCAATCGGTGTTCTGTGACATATCTATGCATTTCACCGCTACTTGTCACATTCCGCCTACCTCTAGTTCATTCAAGCTCATCAGTATCAAGGGCACTGCGATGGTTGAGCCACCGTCTTTCACCCCTGACTTAATAAGCCGCCTACGCACCCTTTAAACCCAATAAATCCGGATAACGCTTGGATCCTCC
+
ABBBAFFFFFDFGGGGEFEFFGEFFFHFHHHHGFGGGHHHHGGFHHGGGDGFFGFGHHHH1EEEGHCEEAEEHHFFGFHFHHHHHHFHFHHHHHHHHFGGGEFBGGHFGHHHHHHGGGGHHGHHHGHHGGHHE33FGHGHHHFFBFHHDDF<ACFGCGHD?G/CDFCCGHFCCGDFGHGHHGGGHGG.CGHHGFDCCC:G-@DDGH?@EBFEGFFBB0;9EE?/90;FGF.-.AAFFFFAA..;:9BFFF
@M03896:38:000000000-B4D98:1:1114:8574:6020 2:N:0:175
CCTGTTTGATCCCCACGCTTTCGTGCCTCAGCGTCAATAAAACCATAGTAAGCTGCCTTCGCAATCGGTGTTCTGTGACATATCTATGCATTTCACCGCTACTTGTCACATTCCGCCTACCTCTAGTTCATTCAAGCTCATCAGTATCAAGGGCACTGCGATGGTTGAGCCACCGTCTTTCACCCCTGACTTAATAAGCCGCCTACGCACCCTTTAAACCCAATAAATCCGGATAACGCTTGGATCCTCCG
+
ABABAFFCFFFFGGGGAFEFFGGGFGHHHHFGGEEEFHHFHGGGHHFF5BGAFGGHHHHHHEEEGHFEEEGFGHEGHFGHHGGHGHGHFHHHHHGHHGE@EFHHHDGHHFHHHFFGGGGHHHHHFFGDHHHHE3FFGHGHHFFGGHHHGHGBD<FEFFGF/F?ADGGBHHFGG0<<EHEGFFHGHCE<CHGHE0DCCGFHCFCGGFGGGGG.;9CF9BB/C.C/0B0FF/E;DFFBBDB9;..9/:BB/;.
@M03896:38:000000000-B4D98:1:1114:4587:7011 2:N:0:175
TACCGCGGCTGCTGGCACACAATTACCATACAGATAGTGTGTAGATCTCGGTGGTCGCCGTTTCATTAAAAAAAAAATTTTTACACCTCACTTGCTTTTTATCTTTATTGGAAATGTTAGTGCTCTAACACACTCTTTACACCTGCTCCTATGTACTTCTGTTAATCTTTGTACCTCAACTGCTGTCACACCAATACCATATTGACACTTCACAGCGCTCGATAATCCACATCTACTAAATCATAATATAT
+
ABABBDB@BBBBFGGGGA2FEAGGCHHHH3BB55FBGHF551B555DFA11A111A00A0>1B3D5G5BB43/>>>/033B4?FDFHFGE/B4342?B22?2?B?B?FB3222<2222@222>@@22>1<F/<0?1?11F1?<000>1>11<111<1<10000<=0=000<0=<=00/0:0/0000;000/...;0:00;990000009000000.--9.--/..9///;////9/:////;///://///
@M03896:38:000000000-B4D98:1:1114:17682:7803 2:N:0:175
CCTGTTTGCTCCCCACGCTTTCGTGCTTCAGTGTCAGAATCCAGACCAGACGGCCGCCTTCGCCACCGGTGTTCTTCCATATATCTACGCATTTTACCGCTACACATGGAGTTCCGCCGTCCTCTTCTGTTCTCTAGCTGATCAGTTTCCAGAGCCAGTACGGGTTGAGCCCATACCTTTTACTTCAGACTTGATCTGCCACCTACGCACCCTTTACGCCCACTCATTCCGGATAACGCTCGCCACCTAC
+
BBBBBFFFFFFFGGGEEEEFFGEFFFFHHHHHHHFGFHHHHEGGGFGGHGBABEFEEGGGHFEGGEHE>EEFGHHHHHFHHHHHHHHHGGGGGGGGHHDEEGEBFFC?FFCHGGFBDGFCCDGHHHHGGFGHHHFGFDG1<DGFD<DGHHHD1GGF/CCHFF?@@<-/;CCECGGHGHFCGBGGHGG0BCFFBFFGFFFFGGGGBFAAADFGGGFF9AAB>..:BF:BF;:-..9BF.:9D-@=.AFF/:
@M03896:38:000000000-B4D98:1:1114:17696:7818 2:N:0:175
CCTGTTTGCTCCCCACGCTTTCGTGCTTCAGTGTCAGAATCCAGACCAGACGGCCGCCTTCGCCACCGGTGTTCTTCCATATATCTACGCATTTTACCGCTACACATGGAGTTCCGCCGTCCTCTTCTGTTCTCTAGCTGATCAGTTTCCAGAGCCAGTACGGGTTGAGCCCATACCTTTTACTTCAGACTTGATCTGCCACCTACGCACCCTTTCCGCCCATTCACTCCGGATCACTCCCGCCACCTAC
+
AAAAAFFBFFFFGGFEAEEAFGEBFGGGHGHGFFFG1BGGHFHGGGEFH0B/AAE/EEGGH/?EEEH>/>>EGF2DGHHHHBHHHGFHGGGGCF>GHG<@/EE1FF1<BBFFFGF/AC/>BCGH1FGH1?FGHHHH111111>1<<FGHGHDF.>C/.<GDC.-<C-/:0:E.CBCFGFFEGGHFFB;0:;00009;00F/CFGGFC@?9ABAF//9;:99;/////;B----99-9/9-;--9;;AF/B
@M03896:38:000000000-B4D98:1:1114:5924:8538 2:N:0:175
CCTGTTTGATCCCCACGCTTTCGCACATCAGCGTCAGTTACAGACCAGAAAGTCGCCTTCGCCACTGGTGTTCCTCCATATCTCTGCGCATTTCACCGCTACACATGGAATTCCACTTTCCTCTTCTGCACTCAAGTTTTCCAGTTTCCAATGACCCTCCACGGTTGAGCCGTGGGCTTTCACATCAGACTTAAAAAAACCGCCTACGCGCGCTTTACGCCCAATAATTCCGGATAACGCTTGCCCCCTC
+
BCBBBFFFFFFFGGGGGGGGGGEGGGGHHHHHGGGGGHHHGHFHHFHHHHFEFDAEGFEHFEEGGGGGHHHGHHHHGEGHHHHHHFHGFGGGHHGHHEEEFEDGFEFEC3GGHHFGHGHHGFHHHHHGHHHHH2@D>DFHHHFG>DHHGHFHHFGGGHHG0F/AF<<0<FF<<C-@EHHHHFGGFGG0CCGGG:0;B-@A.-ADDFG9C;;;-:.:/B.A@DDFFF:9/BB/-..;//.;9AA?F/:-:.
@M03896:38:000000000-B4D98:1:1114:5907:8547 2:N:0:175
CCTGTTTGATCCCCACGCTTTCGCACATCAGCGTCAGTTACAGACCAGAAAGTCGCCTTCGCCACTGGTGTTCCTCCATATCTCTGCGCATTTCACCGCTACACATGGAATTCCACTTTCCTCTTCTGCACTCAAGTTTTCCAGTTTCCAATGACCCTCCACGGTTGAGCCGTGGGCTTTCACATCAGACTTAAAAAAACCGCCTACGCGCGCTTTACGCCCAATAATTCCGGATAACGCTTGCCACCTA
+
CCCCCFFFFFFFGGGGEFEFFGEEEEGHHHHHGGEEEHGGGGHHHHHFFGA3DDAEFEGHGFGFGHCFFGHEHHHHHFGHHHHHHHHGGGGGHHHHHGFGGEHHHGFGGHHGHHHHHGHHHHHHHHHHGHHHFCFG@GFHHHHF2FHHHGHHHGHHHHHGCFDDEC-<FGG@AG@DGHHGHBGGHHHC<CGGGGEFBF?CDAFFDGG.9:@@ADFFBFFFFFF.B/FFEFFFB?DAB99;:9AEEB:FFB
@M03896:38:000000000-B4D98:1:1114:14110:10810 2:N:0:175
CCTGTTTGCTCCCCACGCTTTCGCGCCTCAGCGTCAGTTACAGACCAGAAAGCCGCCTTCGCCACTGGTGTTCCTCCACATCTCTACGCATTTCACCGCTACACGTGGAATTCCGCTTTCCTCTTCTGCACTCAAGTCCCCCAGCTTCCAATGACCCTCCACGGTTGAGCCGTGGGCTTTCACATCAGACTTAAGAGACCGCCTGCGCGCGCTTTACGCCCAATACTTCCGGACAACGCTTGCCACCTAC
+
BBBBAFFFFFFFGGGGFFAFFGEEAEEGGHHGEFEEEHHHHGHGGHGGHGFHHGEGGGGHFEEEGHFFFGFEFGHHG2FGHHHHHHHGGAFGGHGHHEEGGEGHEFF/DHHHHH2C?EGHHHHHHFD2GFGHF<1??FGHHGCC0<GGHF1FG1GGHHHGHHG?C<</CGHCD--AEF.CFBF0FGF:9;CFFF909BFE-BGDEF9B-999@.ABFADFF.EF9/;/BB.-.;-9EAD....;/;A.FB
@M03896:38:000000000-B4D98:1:1114:14088:10811 2:N:0:175
CCTGTTTGCTCCCCACGCTTTCGCGCCTCAGCGTCAGTTACAGACCAGAAAGCCGCCTTCGCCACTGGTGTTCCTCCACATCTCTACGCATTTCACCGCTACACGTGGAATTCCGCTTTCCTCTTCTGCACTCAAGTCCCCCAGTTTCCAATGACCCTCCACGGTTGAGCCGTGGGCTTTCACATCACACTTAAGAGACCGCCTGCGCGCGCTTTACGCCCACTAATTCCGGACAACGCTTGCCACCCAC
+
ABBBAFFFFFFFGGFGEEEAFGAEAEGGGCFHFEEGGHHHHHHHHGHHHHGGHHFGGGCGFEEGGHFHFGGEGHHHGGHHHHHHHHHGGGGGFHHHHGEEECHHGCCADFGHHHHDDDGHGBGHHGFFFGHHG0F1@?GHHGGF1FGGGFHGC1F>CGHFCHD-C<-</<G@AC-AEHEFHFF0FFF00;CBF00;0/99BFGGEF;@DCD9D9.BBFFFFD.AF/B/9//-.;BFA-;..;.;/BF...
@M03896:38:000000000-B4D98:1:1114:14114:10829 2:N:0:175
CCTGTTTGCTCCCCACGCTTTCGCGCCTCAGCGTCAGTTACAGACCAGAAAGCCGCCTTCGCCACTGGTGTTCCTCCACATCTCTACGCATTTCACCGCTACACGTGGAATTCCGCTTTCCTCTTCTGCACTCAAGTCCCCCAGTTTCCAATGACCCTCCACGGTTGAGCCGTGGGCTTTCACATCAGACTTAAGAGACCGCCTGCGCGCGCTTTACGCCCAATAATTCCGGACAACGCTTGCCACCTAC
+
ABCBBFFFFFFFGGGGEEEFGGFGEEGGGHHHGEEGGHHHHHFGHHGHHHGGFHEGGGGHFEEGGHEFGFHFHHHHHHHHHHHHHHHGGFFGFHHHHEEEGGHHGFGAEHHHHHFDDDGHHHHGGHHGFHGHF<1<FFGGHG/?<>GGHHFHGHGGHHHG/G.AEC-/<<C-;A-@GHEFHFFFGG0;0CB9C0;0;B;EBDGGGG;BFCBBF..;BA9BBFF.F//BFFE-:9>9A>D9A.;F;FFFFF
@M03896:38:000000000-B4D98:1:1114:14096:10832 2:N:0:175
CCTGTTTGCTCCCCACGCTTTCGCGCCTCAGCGTCAGTTACAGACCAGAAAGCCGCCTTCGCCACTGGTGTTCCTCCACATCTCTACGCATTTCACCGCTACACGTGGAATTCCGCTTTCCTCTTCTGCACTCAAGTCCCCCAGTTTCCAATGACCCTCCACGGTTGAGCCGTGGGCTTTCACATCAGACTTAAGAGACCGCCTGCGCGCGCTTTACGCCCAATAATTCCGGACAACGCTTGCCACCTAC
+
ABBBBFFCFFFFGGGGEFEFFGEEAFGGGHHHGGGGGHGHHGHGHFHHHHGHHHEFGGGHGEGGGHFGFFHFHHHHGHHGHHHHHHHGGGGGGHHHHGEGGEGHGGEEGHFHHGFCDDGHHHHHHHHGHHHHH0F<FGHHHGFD<FHGHGGHFHDGGHHGFH?@C<<<FHG@:C-DGHHHFFFFGGG0FFFFFG0;9BFEFGGGGG@FFFFFFAEFFFFADFE999/FFF/-DD;FA=D..AEFFFFFFF
@M03896:38:000000000-B4D98:1:1114:18980:13039 2:N:0:175
CCCGTTTGCTCCCCTGGCTTTCGTGTCTCAGCGTCAGCTCATCCCCAGCGACCTGTTTTCACCATTGGCGTTCCAAACGATATCTACGCATTTCACCGCTCCACCGTTTGTTCCAGTCGCCCCTAGATGGCTCTAGACCGCCAGTATGCCCAGCCGTTCCCCAGTTAAGCCGTGGGATTTCACAAGGCACTTAACGATCCGCCTACACACGCTTTACGCCCAGTGATTCCGCCTAACGCCTGCACCCTAC
+
BBBBBFFAFFFFGGFAGBFFGGE4BAGHHHHHGGFEFGDFGHFEGEHGHGEEEGHBBEGGBGHHHAF3B>EFGGG@FHGDHGFGHHHGGGGGHHHHHGEFGGHHHCFE3<GHGDG3GHDGGBBHEF22>@@FF0?111G<@DC->1D1>1G0GCC@CEHH0GH?:CCCGFH-.;-A.;CCFCFB099;?;FFFFF9.9;DAEGFFFFFFFCBDAFB/A;9DD.//9;BFFBDDDF/;AD-;9A9;FFF..
@M03896:38:000000000-B4D98:1:1114:24313:13344 2:N:0:175
CCGTTACCGCGGCGGCTGGCACACAATTACCATACAGATAGTGTGTAGATCTCGGTGGTCGCCGTATCATTAAAAAAAAAAAAAAAAAATTTAACCATCACCACACAAAATTTAACACAAACATCTAACAAACACACAAACAAGATGCAAAATTAAACACAGATATGAGCAACTCAGTCTCTCGTCAGACACACACGTCACACTCAGCTCTCATCACACCACCGTATGCCTGCACAAACATGTACCCACAA
+
CCCCCABFBBBBGGGGGCAEFGFHGGHHHHHGHDGGHGGFHHHHHAEGDGFFGGG1EEEHGEE/>>E?GFGBFGGGEGGC?<<>/<---.000=0<00:00;:C....:.0000;000.9AA.000000;0.....9......//00;09090000000...00:;00900/.9000000000..9..09///;..-...;00/:90090000000000......../0000./00/.;.90000000..9
@M03896:38:000000000-B4D98:1:1114:21342:13527 2:N:0:175
CCTGTTTGCTCCCCACGCTTTCGCACCTCAGCGTCAGTATCTACCCAGGTCGCCGCCTTCGCCACCGGTGTTCCTCCCGATATCTACGAATTTCACCTCTACACCGGGAATTCCGCGACCCTCTTTAGTACTCCAGCCTGCCAGTTTCGGATGCACTTCCTTAGTTTAGCCAAGCGCTTTCACATCCCACATAGCAGACCGCCTACGTGCGCTTTCCGCCCACTGATTCCGACCAACGTTTGCACCCACTT
+
ABBBAFFC5DDFFGGEEEAAFGAEEFGHHGHGGGE2EHGHHHFGHGFCFGBAEG0EEEEH1EEAEHB>>>EEGHHHHGG?EEEHGGHF?/?GFHGHHHHH2DGGG<//</?FGH2ED?@DGFHHGF1=F0<GDFB/<<<..C<00;;CD-:C:/CFCGGGG9BBFB0;0;C0;A.;BEAEFBF90;C.9999;9/9//;A=-;.ABAFEA;@ADFBFA..@.9A9F/BFFB.-;-.;..99.;/;;D.../
@M03896:38:000000000-B4D98:1:1114:21361:13533 2:N:0:175
CCTGTTTGCTCCCCACGCTTTCGCACCTCAGCGTCAGTATCTACCCAGGTCGCCGCCTTCGCCACCGGTGTTCCTCCCGATATCTACGAATTTCACCTCTACACCGGGAATTCCGCGACCCTCTTTAGTACTCCAGCCTGCCAGTTTCGGATGCACTTCCTTAGTTGAGCCAAGCGCTTTCACATCCGACATCGCAGACCGCCTACGTGCGCTTTACGCCCACTGATTCCGAGCACCGTTTGCACCCCCT
+
ABBAAFFCFFFFGGGGEFEFGGEEEGGHHFGHGGEEEGGGHHGHHFFGGHBAEEAEGGGH?EEEGHE>>>EEHHHHGGGE>EEGHDGF/?FGFGGHHHGHFFDGHB/</<?FHHBD<<AFGFHHGH11><=GGBC<CEB.CC<00:CHG??ADCCHCGHHFF00;C00/:;/:9.;CEGGFBF9BFF.99;D/.;.99;A==FFFFAA/A-@DAAFF.ADA?E?F//;FF/.-;-.;-:.;.;/;:DDF-
@M03896:38:000000000-B4D98:1:1114:18340:15207 2:N:0:175
CCTGTTTGCTCCCCACGCTTTCGCACCTCAGCGTCAGTATCTACCCAGGTCGCCGCCTTCGCCACCGGTGTTCCTCCCGATATCTACGAATTTCACCTCTACACCGGGAATTCCGCGACCCTCTTTAGTACTCCAGCCTGCCACTTTCGGATGCACTTCCTTAGTTGAGCCAAGGGCTTTCACATCCGACATAACCGACCGCCTACGTGCGCTTTACGCCCAATCATTCCAAGCAACGCTTGCACCCCCT
+
ABBBAFFBFFFFGGGGAFEFGG?EEGGHHHFFEEEEGHFHGEGFHHFGFEB0AE0EEEEF?EE?EH>/>>EEGFHFHFEEE?EGD4FFEHHC?FGHHFFFFDBFG@///BFGGGFC<?DF@FHHD==<=DGFFHF<CC<<<CG0/<CGD@?A-:;GCGHHGB00;9;BFFFF/...AF:;FFFGGFF..;=.B/F/-;9@DFFFFFFFFEBBB.A/9.;;@A.9/9;FFF/9/;./:--9.99::B.-9-
@M03896:38:000000000-B4D98:1:1114:18361:15217 2:N:0:175
CCTGTTTGCTCCCCACGCTTTCGCACCTCAGCGTCAGTATCTACCCAGGTCGCCGCCTTCGCCACCGGTGTTCCTCCCGATATCTACGAATTTCACCTCTACACCGGGAATTCCGCGACCCTCTTTAGTACTCCAGCCTGCCAGCTTCGGATGCACTTCCTTCGTTCATCCACTCGCTTTCACATCCCACATCACAGCCCGCCTACGTGCGCTTTCCGCCCAATGATTCCGAGCACCGACTGCACCCCCT
+
ABAAAFFCFFDFGGGEGEAFFG2EEFGHH3FFDEEA2FD5DGCGFFBAFGBAAEAEFEGHEEGEEH?/>EEEFGFFGGE?>/EGFGFF?/?GFGFHHHGHGG?BGC//>@<FDGFA//>A<CGFH11>DGGHHFE/CEB.<CG<.0;:@:.:-/0C:/CFBF099C.90;9;/0/.9C.;;BC0B0B.0.;B//;//..;->D.ABD..9;BF9./;99.@...//;99//.-;-.;9--9A9/;;D@--
@M03896:38:000000000-B4D98:1:1114:18344:15224 2:N:0:175
CCTGTTTGCTCCCCACGCTTTCGCACCTCAGCGTCAGTATCTACCCAGGTCGCCGCCTTCGCCACCGGTGTTCCTCCCGATATCTACGAATTTCACCTCTACACCGGGAATTCCGCGACCCTCTTTAGTACTCCAGCCTGCCAGTTTCGGATGCACTTCCTTAGTTGAGCCAAGGGCTTTCACATCCCACATAACAGACCGCCTACGTGCGCTTTACGCCCAATGATTCCGATCAACGTTTGCACCCCCT
+
BBBBBFFFFFFFGGGGEEEFGGFEEEFHHHHGFGEEEHFGGHHHHGFGGHBAEFAEGGGHFEFGGHE>>EEEHHHHHGGE@EFGHHHFEAGHGHGHHHHHHGHHHF/><DGHHH2CA@CGGGHHHF1==GGHFFH<CEB<GGC00;GHE@?DGCGH0GGGFBBFFB90/C:;/CAEFGGGGGFFGGG.:9CF0/;9/:AEFFFFFFFF.A@FFAABF9;>@.9;///;FFFA.;.9B.A.B.:/;:DFA-
@M03896:38:000000000-B4D98:1:1114:11363:16582 2:N:0:175
CCCGTTCGCTACCCTAGCTTTCGTGCATCAGCGTCAGAAAAGACCCAGTGAGCCGCTTTCTCCACCGCTGTTCCTCAGGATATCAACGCATTTCACCGCTCCACCCTTTGTTCCGCTCACCTCTGTCTTCCTCCATCACCGTAGTTCTGGGCGCCATTCCTCGTCTGAGCCCCGCGCTTTCACACCCACCTTTCCCCTCCGCCTACGCTCCCTTTCAGCCCATCAACTCCGAATAACGCTTGTTTCGCTC
+
AAAAAF1>AAAAG1GCGFG3FE0BFFCGF1ACAEA0B11BGGCGHH//B11FCGEGGGEF221B0F/////B22@@@FE1F12BDFG?EE/>BGHH1/>EE?1<0<<01BBC12CB///BFFHH12F>2@GHH001@1?0/?????1@110.->-<>0=D<D.....00<<..--;:-.9;900;CG..;.900;0C9C?99A9-9---;-:-/;////99-//:///;99----;9------/-/-9-;
@M03896:38:000000000-B4D98:1:1114:11373:16601 2:N:0:175
CCCGTTCGCTACCCTAGCTTTCGTGCATCAGCGTCAGAAAAGACCCAGTGAGCCGCTTTCGCCACCGGTGTTCCTCAGGATATCAACGCATTTCACCGCTCCACCCTGAGTTCCGCTCACCTCTGTCTTCCTCCAGCACGGTAGTTTTGGGCGCCATTCCTCGGTTGAGCCGAGGGCTTTCACACCCAACTTTCCGCGCCGCCTACGCACCCTTTAAGCCCAGTAATTCCGAATAACGCTTGTGTGGCTC
+
BBBBBFFABBABGGGGFBFGGGEFFFGHHHHHGGEFDFHHHGFGHEHHBFBBFGAEEEGHEEFFGHE0>EGGHHGHHGGHGFHHHFHFGEFGHHHHHGE@EGGHHGHEGGHGHHBDDGGHHFHHF@FFFFFHGFHCCFG><<<<1FG1GGFGG?DACGHH0D..CC::;GC--;@DGGEFFGGGFDE9EDGGGGG.A@>BFF;DFFFFFFBDEFBB/B9/A..B9/9BFFFB?../;A-.9../9....:
@M03896:38:000000000-B4D98:1:1114:22086:17900 2:N:0:175
CCTGTTTGCTCCCCACGCTTTCGTGTCTCAGCGTCAGTTGTCGTCCAGTAAATCGCCTTCGCCACTGGTGTTCCTCCCGATATCTACGCATTTCACCGCTACACCGGGAATTCCATTTACCTCTCCGACTCTCAAGAACCTCAGTTTCAAATGCAGGTTGCGGGTTGAGCCCGCAATTTTCACATCTGACTTGAAGTCCCGCCTACACACCCTTTACACCCAGTAATTCCTGATAACGCTCGCCACCTAC
+
AAB3>FFCFFFFGGGFEEEFFGEFFHHHHGGGEEEEEGGGFGEGGEEFFBGGHHAFEGGHAEEEEFFBFGHEFHHHGGGEEEGHHHHFEFFGHHHHHFEGGFFHHE/<<CGHHHFHHGGHHFHGHHEBDDDHF?D1?F?GFHFC<=FFG11>DD1=><DGC--<::;:/;GF@GGAGFFFGGGGGGG0CFFF;0C;BCFFA?FDFFBFEFFFFFFFF:FFFEAFB/FFFB///9/;F.9.9;@>;DFFBF
@M03896:38:000000000-B4D98:1:1114:22094:17916 2:N:0:175
CCTGTTTGCTCCCCACGCTTTCGTGTCTCAGCGTCAGTTGTCGTCCAGTAAATCGCCTTCGCCACTGGTGTTCCTCCCGATATCTACGCATTTCACCGCTACACCGGGAATTCCATTTACCTCTCCGACTCTCTAGACCCTCAGTTTCAAATGCAGGTTCCGGGTTGAGCCCGCAATTTTCACATCTGACTTGCAGTCCCGCCTACACACCCTTTACACCCAGTAATTCCGGATAACGCTCGCCCCCTAC
+
ABBAAFFFFFFFGGGGEFEFGGG4F4FGHHHGEGEEGH55DGFGFEEGGHHD5DBFFGGHAEEFGHGCEGGGHHHHHAEFGGGHHHHFEFGGHHHHHFEEFEGHF/<>/CGHGHH3BFHHHEHHHHDDF/CHG11?11??0F><1>GG=FFGFFDG0.00<<<@<<:/GCHF-;:-99BFFFFGGGF0;CFF000;C9:FGGGGAFFF/;DDE/9FFBFFFEFFB//;BFF-...BFFF.:B:9.;CCAF
@M03896:38:000000000-B4D98:1:1114:7369:18694 2:N:0:175
CCTGTTTGCTCCCCACGCTTTCGAGCCTCAACGTCAGTTACCGTCCAGTAAGCCGCCTTCGCCACTGGTGTTCCTCCTAATATCTACGCATTTCACCGCTACACTAGGAATTCCGCTTACCTCTCCGGCACTCAAGCCGCACAGTTTCCAATGCAGTCCAGGGGTTGAGCCCCCGCCTTTCACATCACCCTTGCAAAGCCGTCTACGCTCCCTTTCCACCCAGTAAATCCGGATAACGCTTGCCCCCTAC
+
BB@AAFFFFFFFGGFFEEEFAGGGHGGHHHFHGGFFGGGHGGDGEEFFFGDFGGAFG?EHHGGGGHFF@EGGHHHHHGFHHHHHHHHFEFFGHHHHHEE@/>FGF3CFGGHHHHHFDDGHFBGGHHF/C@DHC0??F//D@DDF<DFHHHHHFCG==CGH/G.A<;::::GEGD-ADGFFG0CC0CF0/;CF/BFB0BBFFDCFFEACAAFFF/B/;/;9D..:/BFB/F?-.../;AD...;;9AB-.;
@M03896:38:000000000-B4D98:1:1114:7394:18700 2:N:0:175
CCTGTTTGCTCCCCACGCTTTCGAGCCTCAACGTCAGTTACCGTCCAGTAAGCCGCCTTCGCCACTGGTGTTCCTCCTAATATCTACGCATTTCACCGCTACACTAGGAATTCCGCTTACCTCTCCGGCACTCAAGCCGCACAGTTTCCAATGCAGTCCAGGGGTTGAGCCCCCGCCTTTCACATCAGACTTGCAAAGCCGTCTACGCTCCCTTTACACCCAGTAAATCCGGATAACGCTTGCCCCCTCC
+
ABBBBFFFFFFFGGGGEEEFFGEFGEGHHHFHGHGFFHHHGGGGGFGHGHGFGGEEGGGHFEGGGHFHGHHEHHHHHHFHHHHHFHHFEEFGHHHHHEEEGEGHFEGFHHHHHGEEFGGHFHHHHHGGF<CHF0F?FFCGCFGFD<GHHHHHH<D=DGHHEH.<<:::GCGFGC-BFDFFGGGGGGE0;CFFBBFB09CFG.BFFFFFFFFFF/B/;/BFDEEF////;;D-A.;;BDD9..;9;EFF.;
@M03896:38:000000000-B4D98:1:1114:7379:18712 2:N:0:175
CCTGTTTGCTCCCCACGCTTTCGAGCCTCAACGTCAGTTACCGTCCAGTAAGCCGCCTTCGCCACTGGTGTTCCTCCTAATATCTACGCATTTCACCGCTACACTAGGAATTCCGCTTACCTCTCCGGCACTCAAGCCGCACAGTTTCCAATGCAGTCCAGGGGTTGAGCCCCCGCCTTTCACATCAGACTTGCAAAGCCGTCTACGCTCCCTTTACACCCAGTAAATCCGGATAACGCTTGCCCCCTAC
+
CCBCBFFFFFFFGGGGGFEFFGFGHGGHHHHHGHHGGHHHHHGGGFGHHFGFGHEFGGGHGEGGGHFHFGHFHHHHHHFHHGHHHHHFEEEGHHHHHGEFGEHHHHHGHHHHHHHGGGGHHFHHHHG?DDGHG0F?GGGGGGG0<DGHHHHHGCGDGHHH/G.A<::CGHHGGGAGGGGGGGGGGGG09CFFFFFFBFFGGA@FFFFFEFDEFFFBFFFFFE.::/:BFFF-A.9BFFF.;EEBFEFFFF
@M03896:38:000000000-B4D98:1:1114:24022:19060 2:N:0:175
CCTGTTTGCTCCCCACGCTTTCGCACCTCAGCGTCAGTATCTACCCAGGTCGCCGCCTTCGCCACCGGTCTTCCTCCCGATATCTACGAATTTCACCTCTACACCGGGAATTCCGCGACCCTCTTTAGTACTCCAGCCTGCCAGCTTCTGCTGCACTTCCTTAGTTCAGCCCAGGGCTTTCACATCCGACATAACAGTCCGCCTACGTGCGCTTTACGCCCAATTATTCCGAGCCACATTTGCCCCCGC
+
AAA>AFFBFFFFGGGE1EEEFG0B0EEGHGEFEEEAAFAGHGHGFFB//FB/AEAAEEEH/EE>EH//>/?FGHHHHGFAE@EGHHHF</?FFFBGHHGH1>>GG///>/FGFF0?/<ACAFGCD=1=>GDGGC/<<CF<.CC0.;;;0;0;CC:GFHGFCC00::0;0;;..9..;AEBFBC9BFG.9-9:/99/;/;9--BF-;9A:--;---/9AA-;9--//9/BB;----9B-//;//9/-;-;
@M03896:38:000000000-B4D98:1:1114:24055:19060 2:N:0:175
CCTGTTTGCTCCCCACGCTTTCGCACCTCAGCGTCAGTATCTACCCAGGTCGCCGCCTTCGCCACCGGTGTTCCTCCCGATATCTACGAATTTCACCTCTACACCGGGACTTCCGCGACCCTCTTTAGTACTCCAGCCTGCCAGTTTCGGATGCACTTCCTTAGTTGAGCCACGGGCTTTCACATCCCACATAACAGACCGCCTACTTGCGCTTTACGCCCAATGCTTCCGAGCAACGTTTGCACCCTCT
+
AAAA?FFCDFFFGGGEAFEFFGEEEGGHH3GFEFEE25AFGHFFGGBFFHBAAEAEEGGGFEEEGHB/>>EEGFHHGGF1>/EFBGGF/??FDGFGFGHGGFFHG/<///?FGFAC//@DC0GGF<10=0=0=<C/<CB.<C<00<<G.;.CD:;::CFFGB00;;99/;F/;-99A?CFB0;;;CB.99;F//:9:/:A>BBFAF/9/9-99../99.@-...///:BF.A-@-/9=..9.;99BD..9
@M03896:38:000000000-B4D98:1:1114:24038:19069 2:N:0:175
CCTGTTTGCTCCCCACGCTTTCGCACCTCAGCGTCAGTATCTACCCAGGTCGCCGCCTTCGCCACCGGTGTTCCTCCCGATATCTACGAATTTCACCTCTACACCGGGAATTCCGCGACCCTCTTTAGTACTCCAGCCTGCCAGTTTCGGATGCACTTCCTTAGTTGAGCCAAGGGCTTTCACATCCCACATAACAGACCGCCTACGTGCGCTTTACGCCCAATGATTCCGAGCAACGTTTGCACCCCCT
+
BBBBBFFFFFFFGGGGEFEFGGEEFGGHHHHHGGGFGHHHHHGHHFFGGHBAEEAEGGGHFEEEFHEE>>EEHHHHHGGF@EEGH4GFE?FGGGBGHHHHHFGHHB<<</FFHGFGC/AFGHGGFG11=DDHHFB<CEC<<C<<0;CH;-:;@CCHFHHHGB00;900/;B//:..AAEFFFFFGGG.0;:B0/;///;A@=FDFFAABA@DCDEFF.;@B.A.//BBFFB.;:-/;-99/.9/;BDFF-
@M03896:38:000000000-B4D98:1:1114:26366:20913 2:N:0:175
CCTGTTTGCTCCCCACGCTTTCGCACCTCAGCGTCAATACCAGTCCAGTGAGCCGCCTTCGCCACTGGTGTTCTTCCGAATATCTACGAATTTCACCTCTACACTCGGAATTCCACTCACCTCTCCTGGATTCAAGCGATGCAGTCTAAAAGGCAGTTCTGGTGTTGAGCACCAGGCTTTCACCTCTTACTTACAAAGCCGCCTACGTGCGCTTTACGCCCAGTAATTCCGAACAACGCTAGCCCCCTCC
+
AAAAAFFFFFFFGGGGGEACFGEEEGGFHHGFFEEEGHHFGFFGGHHFHFF3BF0AEEGHAEEFGGBC5B?EGFHHHGGGFGBHGHHGDGGEFHHHHHGGGHGHHHFA?FFFHHHHGHHHHHHHHHHFCC>GFDGDGDGFEDBG?GGGFFHGD?G><=GB<F<0<<.=<C<CGHCCHFFHG0DHHHHBCGHBCFGCFFCGG?BDFF?;BECAGACFF.:9;AA9B/99BB/9;9@FECF.9A/;FDF;AD
@M03896:38:000000000-B4D98:1:1114:3861:22435 2:N:0:175
CCTGTTTGCTCCCCACGCTTTCGCACCTCAGCGTCAGTACCGGACCAGTGAGCCGCCTTCGCCACTGGTGTTCCTCCGAATATCTACGAATTTCACCTCTACACTCGGAATTCCACTCACCTCTTCCGGACTCGAGACTACCAGTATCAAAGGCAGTTCCGGGGTTGCGCCCCGGGATTTCACCCCTCACTTAATAGTCCGCCTACGTGCGCTTTACGCCCAGTACTTCCGACCACCGCTACCCCCCTCC
+
AABAAFFFFFFFGGGCEEEFFGEEGGGHHGHGEEEAEHD5GEE0AEEBBABFBGEEGEGH1?EEFHB2@BFEFGGHH>EAFGHHGHGF>EGH4FGHHHHHBGFG3FEEDFFHGHFF3CGHGHHHFHF//?AFF/?/??DDGHH<1=FGFDDFG<<<<DGHC@-@A::.:;A?FFA9-:99;CFFFFF.;E/:BFBF/;;B.BDD?BA..;9@9D9;F9.9;.9/;:9FFB9.-9-.;99-9-;9;BC-.;
@M03896:38:000000000-B4D98:1:1114:3879:22443 2:N:0:175
CCTGTTTGCTCCCCACGCTTTCGCACCTCAGCGTCAGTACCGGACCAGTGAGCCGCCTTCGCCACTGGTGTTCCTCCGAATATCTACGAATTTCACCTCTACACTCGGAATTCCACTCACCTCTTCCGGACTCCAGACTACCACTATCAAATGCAGTTCCGGGGTTGTGCCCCGGGATTTCACCCCTCCCTTAATAATCCGCCTACGTGCGCTTTCCTCCCAGTACTTCCGTACAACGCCAGCCCCCTT
+
AAAAAFF1BDBCFFCE1EEAFG0BEFGFFA1BEEE?/FBAGE//AEAFGF1ABFAAEGFG>EE/EF1B10BEFDFGC//??FGGF2F?/?EGHB2FGHHHHFBGHH?/?/FGGHFDGGHHF1@@FDH//?>@G1111?<?CG11<0>=D<<11<1>>0<D.---;--.:;CFE:--9.;0;;B0F?A..;/0/099099/;A9--:A9-A-;=;E;//9/A-FBF//99B-/:--;9---;@-A-9@@-
@M03896:38:000000000-B4D98:1:1114:3861:22456 2:N:0:175
CCTGTTTGCTCCCCACGCTTTCGCACCTCAGCGTCAGTACCGGACCAGTGAGCCGCCTTCGCCACTGGTGTTCCTCCGAATATCTACGAATTTCACCTCTACACTCGGAATTCCACTCACCTCTTCCGGACTCGAGACTACCAGTATCAAAGGCAGTTCCGGGGTTGAGCCCCGGGATTTCACCCCTGACTTAATAGTCCGCCTACGTGCGCTTTACGCCCAGTAATTCCGAACAACGCTAGCCCCCTTC
+
BBBAAFFFFFFFGGGGEEEFFGEEEGGHHGHHGEEEGHADGGFEGCGGFBEGGGEGGFGHFEEGGG32BFGEHHGHHEE?FFFHHHHF/FGHHHHHHHHHFFFHFHGEGGGHGHHFFGHHHHHHHHHC/ECGHC/CGAFFHHHC<FGHD<F<<<C<CDGHDCA-C:;:CCGFGG-@9AFGGFFGGGG.;CFBF0C/9BFFFFFFFFFAFEDDF?AFFEDCFF./;//9FF/.99@FFB@...;9BDFF.F
@M03896:38:000000000-B4D98:1:2101:18955:2440 2:N:0:175
CCTGTTCGCTCCCCACGCTTTCGCTCCTCAGCGTCAATATCGGCCCAGAGACCCGCCTTCGCCACCGGTGTTCCTCCTGATATCTGCGCATTTCACCGCTACACCAGGAATTCCAGTCTCCCCTACCGAATTCTAGCCTGCCCGTATCGACTGCAGACCACATGGCTGAGCCACGGGTTTTCACAGTCGACGCGACAAGCCCCCTACGAGCTCCTTACGCCCACTAAATCCGCACAACGCCCCCGCCCTA
+
3>>AAFFABBBBGGFFAEECFGEEFHGHHGHHGEEGGHHHHG?EGGGGHFCGFHCGGEGHHGGGGHEEEE?AGHHHHHHHFFHHGBGGGGDAGHHHHGFCCGHHHHGEGHHHHHHF@FGHEHGHGHFC?@FFHFFFGHF0FFG.<A<C?GGC.CGCCCCHHHB::.::C.FF/B-@-9.99B0B000;.:999-;@FF.AF.9--.....;.;/;//B?:=B9.9BBFFFFF.-@@.:-9-9-9-;>@-B
@M03896:38:000000000-B4D98:1:2101:18973:2441 2:N:0:175
CCTGTTCGCTCCCCACGCTTTCGCTCCTCAGCGTCAATATCGGCCCAGAGACCCGCCTTCGCCACCGGTGTTCCTCCTGATATCTGCGCATTTCACCGCTACACCAGGAATTCCAGTCTCCCCTACCGAATTCTAGCCTGCCCGTATCGACTGCAGACCACATGGTTGAGCCACGGGTTTTCACAGTCGACGCGACAAGCCCCCTACGAGCTCTTTACGCCCAATCAATCCGGACCACGCCCGCGACCTA
+
3>>AAFFBBBBBGGGGFEFGGGGGFHGHHHHHGEEGEHHHHGEEEGGHGGEFFGAEFGGHGGG?EGDF>E1EEGFHHHHHEF4GGFHGGGGGHHHFHGGG@CFHHHHFEFFHHHF@GHHHFGDHGGHC/CEGHHHFHGFFFHHG-<=GFFGGDHHHGHEBG:0C/0::C/9BFC?AB9CAA99BF0009.:-;---;-.:A.DCF.A...-9:/9/FF?F-;F.:BBFFFFF-D;-A....9-;--9-.;
@M03896:38:000000000-B4D98:1:2101:9780:2811 2:N:0:175
CCTGTTTGCTCCCCACGCTTTCGAGCCTCAACGTCAGTTACCGTCCAGTAAGCCGCCTTCGCCACTGGTGTTCCTCCTAATATCTACGCATTTCACCGCTACACTAGGAATTCCGCTTACCTCTCCGGCACTCAAGCCGCACAGTTTCCAATGCAGTCCAGGGGTTGAGCCCCCGCCTTTCACATCAGACTTGCAAAGCCGTCTACGCTCCCTCTACACCCAGCACATCCTGATCACGCTTCCCCCCTAC
+
3>AAAFFFFFFFGGGGEEEAFGEFFEFFHHHHFGFFEGHHHHGGGEGHGHFGFGAEGEGHHGGGGHB2@BFEGHHHHHHEEHHHFHG?EEEEGGEGHEEEGEGHFHFGHHHFHFBEDDGHHHHHHH//BBCGCGF?FFCCGG-01<GGGGGH/<0<<<CGFG.-<:://CCEFG-ADDDBFFGFGGC0:FE9;0C;9/;FF.9FEFFFFFFF...;B/BBDA..;.9;FF//;9/;FDF...;BBDF-.A
@M03896:38:000000000-B4D98:1:2101:9794:2826 2:N:0:175
CCTGTTTGCTCCCCACGCTTTCGAGCCTCAACGTCAGTTACCGTCCATTAAGCCGCCTTCTCCACTGCTGCTCCTCCTAATATCTACGCATTTCACCTCTACACTAGTAATTCCGCTTACCTCTCCGGCACTCAATCCGCACAGCTTCCAATGCATTCCAGGGCTCGAGCCCCCGCCTCTCACATCACACTTTCACAGCCGTCTACGCTCCCTTTACACCCAGTAAATCCGTATCACCCTTCCCCCCTAC
+
>>>>AFF1BDFFGC1EEEE0FAEAGEGHHBHFAGG/EHHHHHG/BE/2D21DAFEAEG/E1B11>111111BBB1GFH11F2BB@FG/EE??FGGGF1BGHB1>B>>222BGGHGCCGG1B1<10F/<>/>00<11>@/?CA<0/FGF<?1?1>11>=FD10..0.<-<.<CC@-:@A./90;00;B009/000;;90.;;9AF.09-99:?-99BB/:/;9A99/B/;/-9-;-;B;A-/-/;FB@>-9
@M03896:38:000000000-B4D98:1:2101:22256:9648 2:N:0:175
CCTGTTCGCTCCCCACGCTTTCGCTCCTCAGCGTCAATATCGGCCCAGAGACCCGCCTTCGCCACCGGTGTTCCTCCTGATATCTGCGCATTTCACCGCTCCACCAGGAATTCCAGTCTCCCCTACCGCATTCTAGCCTGCCCGTATCGACTGCAGACCACCTGGTTGAGCCACGGGTTTTCACAGTCGACCCCACAAGCCCTCTACGCGCTCTTTCCGCCCAATAAATCCGGACACCGCCCCCGCCCTC
+
3>>AAFFADABBGGGGEEGFFGEEEHGHHHHGGGDGGHHHHFGEGGGEFHGHGHAEEEGG?ED1?G>/>>EEGGHHHHEFFHHHHGGEGEEEGG4GGE>CCDFHHHFF??FGFHF1@FHHHFEHEFG//><CDFH1=<1>FGH.-<<<<.@DDGCCFFHHH.:;.:C.9;999B----99C;9;0099..9-9.......9..:;;/.-999;A//99..;@..9////;/.9;;-..-9;@-9--9--9
@M03896:38:000000000-B4D98:1:2101:22245:9661 2:N:0:175
CCTGTTCGCTCCCCACGCTTTCGCTCCTCAGCGTCAATATCGGCCCAGAGACCCGCCTTCGCCACCGGTGTTCCTCCTGATATCTGCGCATTTCACCGCTCCACCAGGAATTCCAGTCTCCCCTACCGAATTCTAGCCTGCCCGTATCGACTGCAGACCACATGGTTGAGCCACGGGTTTTCACAGTCCACGCGACAAGCCGCCTACGAGCTCTTTACGCCCAATACATCCGGCCCACCCCCCCCCCCTA
+
>>>AAFFABCBCGGGGFFEFGGGGGHGHHHHGGGGGGHHHHEEEGGEGHGFGGHEGGGGHAGGEGHE/EEFEGHHHHHGHHHHGHGGEGEFGHHHHHDEGGGHHHHFCGFGGHHGFGGHHHHGHGGHC/<FGFFF1FGD0<GH.-<FG<ECDGGCCCGHHHEH0/::;;/CFFGG-?-CAAFBG0;0;0;;.;--;9-.;E-@CF.F.A.;.B//:/;.;@@D.9///:BFD----.9.;-;-;-9;--.
@M03896:38:000000000-B4D98:1:2101:24500:9907 2:N:0:175
CCCGTTCGCTACCCTAGCTTTCGTGCATCAGCGTCAGAAAAGACCCAGTGAGCCGCTTTCGCCACCGGTGTTCCTCAGGATATCAACGCATTTCACCGCTCCACCCTGAGTTCCGCTCACCTCTGTCTTCCTCCAGCACGGTAGTTTTGGGCGCCATTCCTCGGTTGAGCCGAGGGCTTTCACACCCAACTTTCCGCGCCGCCTACGCACCCTTTAAGCCCAGTACTTCCGAATAACGTTTGTGTGGCTC
+
>>AAAFFABCCBGGGGGGGGGGGHGFHHHHHHGGGGGHHHHHGHHHGGGHDGHHEGGGGHDGGGGHFEEFGGHHHHGGHHHHHHHHHGGEFGHHHHHDEEFGHHHGHE2GGHHHGFGGGHHEHHFFHHFHHHHHHFHGF<<<><<=FDF-EFFDCECDHHDH..C:-/;GG:-?-;EFAFGFFBBAD.EFGFGFG9D9@ADCFF.BADA@CDA/BB//::A??://9;FF9..999B.:99.:99..99B
@M03896:38:000000000-B4D98:1:2101:24518:9907 2:N:0:175
CCCGTTCGCTACCCTAGCTTTCGTGCATCAGCGTCAGAAAAGACCCAGTGAGCCGCTTTCGCCACCGGTGTTCCTCAGGATATCAACGCATTTCACCGCTCCACCCTGAGTTCCGCTCACCTCTGTCTTCCTCCAGCACGGTAGTTTTGGGCGCCATTCCTCGGTTGAGCCGAGGGCTTTCACACCCAACTTTCCGCGCCGCCTACGCACCCTTTAAGCCCAGTAATTCCGACTACCGCTTGTTTGGTCC
+
3>AAAFFBBBBBGGGGGGDFGGFHGGHHHHGHFGGGDFGHHFGHHHGHFEFGGFEGEDFHDEEFGG?0EEGGHFHHHHFGHBGHFHHGGFGGHHGHHGGGGGFHHGHEFHHHHH/BDCGHHGHHGDHHFHHHGHE1FFG@A?FDFGHFG@EFFDCDEHHHDHGGDE-//:G--9:;EFFEFBFFFEGFGGF0C;B9.@DAFFF?DFFFFAFDEFF/BBBB9.;//9;BFF/.---/;9-9A.99.9..//
@M03896:38:000000000-B4D98:1:2101:24500:9925 2:N:0:175
CCCGTTCGCTACCCTAGCTTTCGTGCATCAGCGTCAGAAAAGACCCAGTGAGCCGCTTTCGCCACCGGTGTTCCTCAGGATATCAACGCATTTCACCGCTCCACCCTGAGTTCCGCTCACCTCTGTCTTCCTCCAGCACGGTAGTTTTGGGCGCCATTCCTCGGTTGAGCCGAGGGCTTTCACACCCAACTTTCCGCGCCGCCTACGCACCCTTTAAGCCCAGTAATTCCGAATAACGTTTGTGTGGCTCG
+
>>AABFFBBABBGGGGGGGGGGEFFGHHHHGHEGFGGGBBGHGHHHFHGFGGGHGGFGGHGEGGGHEEEEEEFHHFFEGHHGHHFHHGGGGGHHGHGFGGGGHHHGH?FGHHGHGGGGFHHEGG2FGGFHHHFHFCFGG?/?<<<=GGFA.>C?CCEHHHFHA:CAC/GGF@-@;BCFGEFFBFGEGEGG/CBFF9D-@BFFAFFFFFDCCD./9//BFBEAE9FBBBFFF.9.A;FA:99.:.;..;:B-
@M03896:38:000000000-B4D98:1:2101:11495:13187 2:N:0:175
CCTATTTGCTCCCCACGCTTTCGTGCTTCAGTGTCAGAATCCAGACCAGACGGCCGCCTTCGCCACCGGTGTTCTTCCATATATCTACGCATTTTACCGCTACACATGGAGTTCCGCCGTCCTCTTCTGTTCTCTAGCTGATCAGTTTCCAGAGCCAGTACGGGTTCAGCCCATACCTTTTACTTCAGACTTGATCTGCCACCTACGCACCCTTTACGCCCAATCATTCCGGATAACGCTCGCCACCTCC
+
>>AAADFFFFFFGGGGEEEFFGAFFFGFHHHHFHGGBGAGHHFFHFGHHFBABEFAEECEGEEFGGHF@/EEGHFHHH@FEGHFHHHHGGGGGFHHHHCE@ECFGGF<0B01BGF<CC/>BEEHFFH11@FGHHHB1?D111=FDFGDHGD>DGFHF.<0DC<-<C.00:GF.//CGC0CGFHHHHF0BFBBBB0C0;0FGGG?FE.@A@AGE/CFFA-99BEBF//9/;/--;-//-9-A-99-;;A-9
@M03896:38:000000000-B4D98:1:2101:19473:20033 2:N:0:175
CCTGTTTGCTACCCACGCTTTCGTGTCTCAGCGTCAGTTACGGTCCAGAAAGCCGTCTACACCACCGGTGTTCCTCCTGATATCTACGCATTTCACTGCTACACCAGGAATTCCACTTTCCTCTCCCGTACTCTAGTCCCTCAGTATTCACCGCACCCTCCCGGTTAAGCCGGGAGATTTCACAGCAAACTTAAAGAACCGCCTACACACCCTTTACGCCCAGTAACTCCGAACAACGCTTCCTGCCTAC
+
3>>AAFFFFFFFGGGGAEEFGGEFFHHHHHHGFGFGGHHFHGEHFEHHHHGFHHCEFHHFBFGGHG>>EEGGHHHHHHHHHHHHHHHGGGGGHHHHHHFHHFHHHHFCGHHHHHGGGHHHGHHHHHHDFCGHHHGFGGHGFHGB>@FHHHHHD@@FFGCGGGDC<C.0<<G-<@?CGCCGFHHFBCFCGFGBCFE;0AFEGGGGGGBF0EEG.BFFFAA>BFEFBFFFFF.-;@D99-@...;//BFB/;
@M03896:38:000000000-B4D98:1:2101:22381:20172 2:N:0:175
CCTGTTTGCTCCCCACGCTTTCGCACCTGAGCGTCAGTCTTCGTCCAGGGGGCCGCCTTCGCCACCGGTATTCCTCCAGATCTCTACGCATTTCACCGCTACACCTGGAATTCTACCCCCCTCTACGAGACTCAAGCTTGCCAGTATCAGATGCAGTTCCCAGGTTGAGCCCGGGGATTTCACATCTGACTTAACAAACCGCCTGCGTGCGCTTTACGCCCAGTAATTCCGATTAACGCTTGCACCCTCC
+
>>AAAFFFFFFFGGGGEFEGGGFFFGGGHHHGEEEFEHGHHHGHGEEGHDGGEFEEGGGHGEFGGHEEEEGHHHHHHFGHHHHHHHHFFEEGHGFHHGFGGCFGHGGF?GHHGHHHHHHGGGGHHHFA.<CHGG/<DGF/CG<:;CGGGCCGF::;;CGHHHFA:9BBFFGG-D?-DDFFFFGFFFF9/FFFFFFBBAEFDCCFFFFDFFCF-.ABFFDFFF9/;/;;FFB.;;.9B.@.;.9:BFD?FF
@M03896:38:000000000-B4D98:1:2101:28143:20672 2:N:0:175
CCTGTTTGCTCCCCACGCTTTCGCACCTGAGCGTCAGTCTTCGTCCAGGGGGCCGCCTTCGCCACCGGTATTCCTCCAGATCTCTACGCATTTCACCGCTACACCTGGAATTCTACCCCCCTCTACGACACTCAAGCTTGCCAGCATCAGATGCAGTTCCCAGCTTGAGCCCGGGGATTTCACATCTGACTTAACAAACCGCCTGCGTGCGCTTTACGCCCAGTAATTCCGCTTAACGCTCGCACCCTCC
+
>>>A1DF1@DFFFEBEAEEF0BAEEGGFGBFG?EEGEGFHGHCBEEEGBEE?AE>EE/EF/EAEFH>/>>FHGGBGHFGHHHHHHHHGG??CFFDGHCBBCC1<F0<0CCHFGDGGHFHGGCGFDG<A.<<GFHH0D<B<<GG0./;:G:;:C:00:;;GG0B.00;A0BFE---9-CFFFFFBF9B/:F/BFFFFF?EF--@A---9:A;@---/9;9@@A-//BBFFBB--;-9;-;-----9@B-EA
@M03896:38:000000000-B4D98:1:2101:28162:20679 2:N:0:175
CCTGTTTGCTCCCCACGCTTTCGCACCTGAGCGTCAGTCTTCGTCCAGGGGGCCGCCTTCGCCACCGGTATTCCTCCAGATCTCTACGCATTTCACCGCTACACCTGGAATTCTACCCCCCTCTACGAGACTCAAGCTTGCCAGTATCAGATGCAGTTCCCAGGTTGAGCCCGGGGATTTCACATCTGACTTAACAAACCGCCTGCGTGCGCTTTACGCCCAGTAATTCCGATTAACGCTTGCACCCTCC
+
>>AAAFFFFFFFGGGFAFEFGGEGGGGGFGHHGGEGGHHHHHHHGGGGGCEFEEEEGGGHEFGFGHE@EEGHHHHHGGGFHHHHHHHGGFGGHHHHHGFFC@BGHCCFGHHHHFHGGHHGGGGHHHFD<CEHFGHFGHD<CGH0:CHGGGHH:CGG;CGHFGB;;99/FFGGDF?BFGGGGFGGFFF;BFFF9/BFFAEF@DFFFFAADD-@@9EFFADBFF.9;FFFFFFFBDA9B.>.;.;/BBFEFD
@M03896:38:000000000-B4D98:1:2101:20983:21014 2:N:0:175
CCTGTTCGCTCCCCACGCTTTCGCTCCTCAGCGTCAATATCGGCCCAGAGACCCGCCTTCGCCACCGGTGTTCCTCCTGATATCTGCGCATTTCACCGCTACACCAGGAATTCCAGTCTCCCCTACCGAATTCTAGCCTGCCCGCATCGACTGCAGACCACATGGTTGAGCCACGGGTTTTCACAGTCCACGCGACAAGCCGCCTACGAGCTCTTTACGCCCAATACATCCCGACAACGCCCCCCCCCCA
+
3>>AAFFBBBBBFEGFEEEFFGFGGHGHHHHGFGGGFHGHHEEEFGDGHGGHGGE@EEEGHGGFEHG@>/1?FHFHHHHFGGHGFFFEEEFEGFHHHGEGGCFGHH0FCGHGHHG2FHHHHHGHAGH///<>FDGFBG1>FGH<-<CC.CCDDC0;;CCFHHF0/0:.9:C:/C9---.9;9;BB00;09;.9--;-;.9E-@BFDF;..99BBB/B9.9@BDFFF/9;B9.9.99-;-;-;9B-=@---
@M03896:38:000000000-B4D98:1:2101:20970:21029 2:N:0:175
GCTGTTCGCTCCCCACGCTTTCGCTCCTCAGCGTCAATATCGGCCCAGAGACCCGCCTTCGCCACCGGTGTTCCTCCTGATATCTGCGCATTTCACCGCTACACCAGGAATTCCAGTCTCCCCTACCGAATTCTAGCCTGCCCGCATCGACTGCAGACCACATGGTTGAGCCACGGGTTTTCACAGTCGACGCGACCAGCCGCCTACGAGCTCTTTACGCCCAATACATCCGCACAACGCTCGCGCCCTA
+
3>>A3DFADBBBGGGEEEEFFGDGGHGHHHFGFGGGGHFFHFEEGECG1FFGFHEEGEEGAEDEGHG/>E>?GHHHHHHGHHHHGFHGEGEEHHHHHGGCCCFGHHF/FGHHFHFBGGFHHHGF/GGD/>CFGEFFFHFFFHH.-<<C<CGGGH0CBGHFHEH0/::.C/9CFGG-;-.:CC;B009C.EG-@-9;-;;AA-@;F?F.D.@A;99/9FED>@?ABB/9/B/..-;@;;9;.;-;-9B?-.
@M03896:38:000000000-B4D98:1:2101:10940:22104 2:N:0:175
GCCGTTTGCTCCCCTGGCCTTCGTGCCTCAGTGTCAGGAACTGCCCAGAGATCCGCCTTCGCAACTGGTCTTCCTCACGATATCTACGCATTTCACTGCTACACCGTGAATTCCGATCTCCTCTACAGTCCTCGAGTCACGCAGTATCCGGTGCATTTTCGGAGTTAAGCTCCGAGATTTCACACCAGACTTGCGTCACCACCTACGCACCCTTTACGCCCAATGAATCCGCACAACGCTTGAGACCTCT
+
3>AABBFAFFFFGGGFGFGGGGFHGGHHHHHHGHHHBC3CGHBFFFFHGHFHHHCFEGFGHFDAEGGBBDGHHHHHHGHGHGGHHHHFFDGGHHHHDGGHHGFHHGHGGFHHHGH?FGHHHHHHHHFFGHHFB??AFGFHEFC?C2FF?</<<@G<GGDHC?A-C>GFDGHFHGDF-ED0GFHCHG:.;CG0:G;AFDDFGGGGGEC?9A@DEBFBB;.BFF../;//;B..;;9.:-;.9../.9;BBB
@M03896:38:000000000-B4D98:1:2101:5626:23191 2:N:0:175
CCTGTTTGCTCCCCACGCTTTCGCACCTGAGCGTCAGTCTTCGTCCAGGGGGCCGCCTTCGCCACCGGTATTCCTCCAGATCTCTACGCATTTCACCGCTACACCTGGAATTCTACCCCCCTCTACGAGACTCAAGCTTGCCAGTATCAGATGCAGTTCCCAGGTTGAGCCCGGGGATTTCACATCTGACTTAACAAACCGCCTGCGTGCGCTTTACGCCCAGTAATTCCGCTTAACGCTTGCACCCTCC
+
>>AAAFFCFFFFGGGGEEEFGGEEGGGFFFHGAEEGGHGFHHGHFFFHHEEGEFFFGGGHEFDGGHEEEGGHHHHHGFFGGHHHHHHGGFGGHHHHHDBDCC?FGHGFHHHHHHHGHHHGGGGGHHG..<EGCGGDDB0<GFGC0;;CHCCGH0CC<GHHHH0:::/;/FFEA@BCGGGGGEGFFFF9FFFFFFBFF.EEFFFFFFBADFFD99EBF9.BCFF///BFFF/.;;DFFFF.;../:BA.AD
@M03896:38:000000000-B4D98:1:2101:5609:23206 2:N:0:175
CCTGTTTGCTCCCCACGCTTTCGCACCTGAGCGTCAGTCTTCGTCCAGGGGGCCGCCTTCGCCACCGGTATTCCTCCAGATCTCTACGCATTTCACCGCTACACCTGGAATTCTACCCCCCTCTACGAGACTCAAGCTTGCCAGTATCAGATGCAGTTCCCAGGTTGAGCCCGGGGATTTCACATCTGACTTAACAAACCGCCTGCGTGCGCCTTACGCCCAGTACTTCCGATTAACGCTTCCACCCTCC
+
3>AAAFFFFFFFGGFGFEEEFGEEGFGGFFHHGGGGGHHHFHHHGE?GHC?EEEEEGGEGEFDEFHF@EEFHHHHHGEHGHHHHHHHGGFGGFGGFHDCFCCFGFGFGBGHHHHGGGHH/<DFHGFG.<CDHFGFGGHBCGHD:00<;CC<CC:CCCFHHHF0ACC;/BB/A9?;-ADBFFBBFFFF//BBB:B;B/AAEA-BD?A-:DDA-...9B.;;@A.9B/9;BF.:9A.9B.@?9./9BADAE.
@M03896:38:000000000-B4D98:1:2101:26866:23647 2:N:0:175
CCTGTTTGCTCCCCACGCTTTCGAGCCTCAACGTCAGTTACCGTCCAGTAAGCCGCCTTCGCCACTGGTGTTCCTCCTAATATCTACGCATTTCACCGCTACACTAGGAATTCCGCTTACCTCTCCGGCACTCAAGCCGCACAGTTTCCAATGCAGTCCCGGGGTTGAGCCCCCGCCTTTCACATCAGACTTGCAAAGCCGTCTACGCTCCCTTTACACCCAGTAAATCCGGATAACGCTTCCCCCCCAC
+
>>AAAFFCDFFFGGFEEFEEFGFFGEGHHHGHGHDFEHHGGG2BEEEFEGFFGGAEEGEHCEDEGGFGBCFEHHFHHHHHHHHHHHFFEFEGHHHHH>>EFEFHGBGGHHHGHHCADGGHHEGHFHB/><DHFHC<FFCFGGC<<=GGHHHGFCD==<C/<<@-;::C:CGEDG-@GDDBFBGFFGF90C9000B//;;FD.;.9BEF.ADEB//BB/;BA999B//BFFA-..:9BAB.;.99;AD--A
@M03896:38:000000000-B4D98:1:2102:18437:2962 2:N:0:175
CCTGTTTGATCCCCACGCTTTCGTGCCTCAGCGTCAATAAAACCATAGTAAGCTGCCTTCGCAATCGGTGTTCTGTGACATATCTATGCATTTCACCGCTACTTGTCACATTCCGCCTACCTCTAGTTCATTCAAGCTCATCAGTATCAAGGGCACTGCGATGGTTGAGCCACCGTCTTTCACCCCTGACTTAATAAGCCGCCTACGCACCCTTTAAACCCAATCAATCCGGCTAACGCTTGCATCCTCC
+
BBBBBFFFFFFFGGGGFFEFFGFFCFHHHHGHGEEE2G5D5FHEGBGFFFFEGGFGHHHHHEAEEHF?EEEGHHBFFHFHGGGHHHEGGHHHHHHHHGEE?EGGGBFGHGHHHGFEFGGHHFHGBFGHHFFF3F?DGFFGBF??3B@FFDFCF<FCFGG/<C<ADF?GBCGGHFC>EHEFHHHHGGGAGHGFHF0GBCCGCFCD.CDGGCFGA9FF0C9CEG.:/;FFFF:@-9;/BDF..A.;/;F/BF
@M03896:38:000000000-B4D98:1:2102:18447:2978 2:N:0:175
CCTGTTTGATCCCCACGCTTTCGTGCCTCAGCGTCAATAAAACCATAGTAAGCTGCCTTCGCAATCGGTGTTCTGTGACATATCTATGCATTTCACCGCTACTTGTCACATTCCGCCTACCTCTAGTTCATTCAAGCTCATCAGTATCAAGGGCCCTGCGATGGTTGAGCCACCGTCTTTCACCCCTGACTTAATCAGCCGCCTACGCACCCTTTAAACCCAATACATCCGGATAACGCTTGCATCCTCC
+
>A>11DFBFFFFGGGFAAAA0F00B0FFGG1FE0BE/B2G1FGEHAFFAD21BD1BFFGG/EEEEFAA?>BEGG1@BEFGHG2BG222BGFE2GDFGE/EEEBE11BFGGHHHF0>ECEHH1FF11BBBF2B>BB2B1BF1BD1FGGHG21@/?/>/?F//<//1?.FC<>C<>>>CG.==0GF<CE.<CGHBG00<:;:ACGGGGB9.?AB./90;099C;./0/900;----;/9;9----/9:B/;/
@M03896:38:000000000-B4D98:1:2102:18428:2984 2:N:0:175
CCTGTTTGATCCCCACGCTTTCGTGCCTCAGCGTCAATAAAACCATAGTAAGCTGCCTTCGCAATCGGTGTTCTGTGACATATCTATGCATTTCACCGCTACTTGTCACATTCCGCCTACCTCTAGTTCATTCAAGCTCATCAGTATCAATGGCACTGCGATGGTTGAGCCACCGTCTTTCACCCCTGACTTAACAAGCCGCCTACGCACCCTTTAAACCCAATACATCCGGATAACGCTTGCATCCTCC
+
>A1>1DF113BFGGCGEAA0AFEFFFGFGHGHEEEE/E2DGHGEGBB1D2DDBAABFGFG/AAAEGAB/???EG1FGBEGFHDGFG2FGHEGGGBGH/>EEEBB1BBBBFDGGHGECE?GG1GHFBBBGFBB2BD>FGFFBFB1GD2FF2121@0G@0F<A/?/???01FCCGH.>CGEHFGDHA@<.<CF0DD0=D/;CCC-:::.@.@AA.;000;CB..;/0/00;B.99-;/9------;/9;/9B
@M03896:38:000000000-B4D98:1:2102:23948:5270 2:N:0:175
CCTGTTCGCTCCCCCGGCTTTCGCGCCTCAGCGTCAGTGACGGCCCAGAGAGCTGCCTTCGCCATCGGTGTTCTTCCAAATATCTGCGCATTTCACCGCTACACTTGGAATTCCGCTCTCACCTACCGCACTCGAGCCGCCCAGTTCGGGACCCGGCCCGGGGTTGAGCCCCGGGGTTAGATGTCCCGCTTGCGCGGCCGCCTGCGCGCGCTTTACCCCCCATACTTCCGGATAACGCCCGCCCCCTACGT
+
ABAB3DFADBABGGGGCAAAGGGE2EEFGHGGGGG?EFE5FG0AAEEAHFGEFGBGFHHH1EE?1GE1?>EEFEGGFB4BF4GHHFHGEEEEDHGHH?C<@@DGB1D<?GDGHBFADGHHFDGGCFC@@@@DFF.=DCDGGG?:GGFA:.A@EEGGG@B?-?@9;9/:BFFDB?;9;-..///:/B/;@99A.;99-@;B;@..9;@9--9-.;/9/;9--;./;/:9F.-.:./99---99-9---AA..
@M03896:38:000000000-B4D98:1:2102:23950:5290 2:N:0:175
CCTGTTCGCTCCCCCGGCTTTCGCGCCTCAGCGTCAGTGACGGCCCAGAGAGCTGCCTTCGCCATCGGTGTTCTTCCAAATATCTGCGCATTTCACCGCTACACTTGGAATTCCGCTCTCACCTACCGCACTCGAGCCGCCCAGTTCGGGACCCGGCCCGGGGTTGAGCCCCGGGGTTAGAGGTCCCGCTTGAGCGGCCGCCTGCGCGCGCTTTACGCCCAATCATTCCGGATAACCCTCGCCCCCCACG
+
ABBBBFFBBBBBGGGEAAEEGGEGEGGEGHHHGGEFGHHBEF?FGGGHHGFEFGFGHHHHHGGFFHEEEFGEHHHHGGFFHHHHHEGFGEEGHHGHHDFGDCHHHGHHHHHHHF2EFGHGBGHFHGHCFGGGG>F.C<ACGG?.CCGC-CCCGD@BFGG-9@F-@>/9BFFFDFAA9@E.9B9FFBF-;9A.;;:;-@DBADFFF-;@B-@9;A;B9.@C9.9BF/9BF/99AD///9.9-9-ADF-9D-
@M03896:38:000000000-B4D98:1:2102:6600:5423 2:N:0:175
CCCGTTCGCTCCCCTGGCTTTCGTGCCTCAGCGTCAGTTGAGATCCAGTGTGCCGCTTTCGCCACCGGCGTTCCTTCCGATATCAACACATTTCACCGCTCCACCGGAAGTTCCGCACACCCCTATCTCACTCCAGCCATACAGTTTAGGGCGCCATTCCCCGGTTAAGCCGCGGGCTTTCACACCCTACTTGTCTGGCCGCCTACGCACCCTGTAAGCCCAGTGATTCCGAATAACGTTTGCACAGTTC
+
BBBBBFFBBBBBGGGAFBFEGGGFFFHHHGHHGGGGGHHHHFFHHHGHEGBGFGGG0EGHGFGFGHEEEEEEFGHHHEGGGGGHBHHBFGGHHHHHHFEGGDFHHA/@B?GGGGFFCCCHGDFGGHHGFHHHGGH>FGHHCG0D0=D000.<CGG;:GHHHHC-B99;0BF----;BDEFFFFFFFF.:FFF9/99/9:FFFF?DFDFFCDDA.;9/99BEF?9///:9F/.9.:FF..9:9//:/999B
@M03896:38:000000000-B4D98:1:2102:24514:5618 2:N:0:175
CCTGTTTGATCCCCACGCTTTCGTGCCTCAGCGTCAATAAAACCATAGTAAGCTGCCTTCGCCATCGGTGTTCTGTGACATATCTATGCATTTCACCGCTACTTGTCACATTCCGCCTACCTCTAGTTCATTCAAGCTCATCAGTATCAAGGGCACTGCGATGGTTGAGCCACCGTCTTTCACCCCTGACTTAATAAGCCGCCTACGCACCCTTTAAACCCAATAAATCCGGATAACGCTTGGATCCTCC
+
BBBBBFFF5DFFGGGGEEEFGGGGFFHHHHHHGGEGGHFHHGHFHHFHDEDDFGFGHHHHGF1BFHDEEGGGHHHHEGGHHHHHHHHHHHHHHHHHHGGGGGFGFFGHHHHHHFFFGGAGHGHHFDFHHHHHGEH?FHGGGHFGHGHHFFFCEFFGFHHA/GDDGF??FGCFFCCFGHGGGBGHHGE</CGHGGHG0:CGGGGF?FDBGADD.BFF0FBFGG.99F0CFG.A.ADFFDFDA..;BBFFFF
@M03896:38:000000000-B4D98:1:2102:19129:8097 2:N:0:175
CCTGTTTGCTCCCCACGCTTTCGCACCTGAGCGTCAGTCTTCGTCCAGGGGGCCGCCTTCGCCACCGGTATTCCTCCAGATCTCTACGCATTTCACCGCTACACCTGGAATTCTACCCCCCTCTACGAGACTCAAGCTTGCCAGTATCAGATGCAGTTCCCAGGTTGAGCCCGGGGATTTCACATCTGACTTAACAAACCGCCTGCGTGCGCTTTACGCCCAGTAATTCCGATTAACGCTTGCACCCTCCG
+
BBBBBFFFFFFFGGGGFFGEGGGEFGGGCHHHGGEFEHHHFHHHGGGHHGGGEE>EGGGHFFGGGHEE>EFHHHBBGFGHHHHHFHHFGFGGHHHHHGDGCBGHHHC?FFGFHHGFGHHGDFGFFHAA.<CDFHG0GC</<GD0:;GGGCFCC;C=;CGHHH0.:0;;/FGG?::?D.BFFFGFFFF;BFBFFFFBBAEE=>FF.A;;9:;:-.:BFAABBD.:B/9BFFFB.;AFF.B.;;9//BDFFF.
@M03896:38:000000000-B4D98:1:2102:19132:8120 2:N:0:175
CCTGTTTGCTCCCCACGCTTTCGCACCTGAGCGTCAGTCTTCGTCCAGGGGGCCGCCTTCGCCACCGGTATTCCTCCAGATCTCTACGCATTTCACCGCTACACCTGGAATTCTACCCCCCTCTACGAGACTCAAGCTTGCCAGTATCAGATGCAGTTCCCAGGTTGAGCCCGGGGATTTCACATCTGACTTAACAAACCGCCTGCGTGCGCTTTACGCCCAGTAATTCCGATTACCGCTTGCCCCCTCC
+
BBBBBFFFFFFFGGGFAEGCFGDEDFGGBFGGEFEGGGFGEHGHGE?GF10EEE>EEGGHGGG?EH?EEEGHHHFHHFFFHGFFHFHFGEGGFHHHHGBCCDGHHHGFG2FGFHGGHHHGG?EHHF..<<<DFHG<</D/<G00;0CC0<CF0CCCCCGHHF0.:;CF/FFEDB-B?EBFF0BFFFF;/9FFFFBFF.AA;@AD.ABADA@@BA.BFAA>BF.//;//:9/.:A./9.;-:9./;:9BAA
@M03896:38:000000000-B4D98:1:2102:20457:10020 2:N:0:175
CCCGTTCGCTCCCCTGGCTTTCGTGCCTCAGCGTCAGTTGAGATCCAGTGTGCCGCTTTCGCCACCGGCGTTCCTTCCGATATCAACACATTTCACCGCTCCACCGGAAGTTCCGCACACCCCTATCTCACTCCAGCCATACAGTTTAGGGCGCCATTCCCCGGTTAAGCCGGGGGCTTTCCCACCCTACTTGTCTGGCCGCCTACGCACCCTGTCAGCCCAGTCATCCCGAATAACGTTTGCCCATCTC
+
ABBBAFFBBBBBGGGGCBFCGGEG2FGHH3FGEGF?FHHFHHHHHHEGGHAFEGAEAAFH?EDEFHE>E>>EFHFHHGGCGGGHHHHGFHHH4FFGFEEGGGHHHGCDGGGGHHEDFGCHFGGEEFHBG1FFFHF<CFGH0G000<D<DCGGGDG:CCHHHHC-9:A00CC------9A/B/9/AD...;9F/99///;A-9-;.9.@9@>D.99//;9;D;.//;9/;:.9-..99.B.;.//;//999
@M03896:38:000000000-B4D98:1:2102:20435:10037 2:N:0:175
CCCGTTCGCTCCCCTGGCTTTCGTGCCTCAGCGTCAGTTGAGATCCAGTGTGCCGCTTTCGCCACCGGCGTTCCTTCCGATATCAACACATTTCACCGCTCCACCGGAAGTTCCGCACACCCCTATCTCACTCCAGCCATACAGTTTAGGGCGCCATTCCCCGGTTAAGCCGGGGGCTTTCACACCCTACTTGTCTGGCCGCCTACGCACCCTGTAAGCCCAGTGATTCCGAATAACGTTTGCACCGTTCG
+
BBBBBFFBBBBBGGGGGBBBFGDGFFHHHHHGGGEEGHGHGHHHGFHGGHGGHHGGGGGH?EEEGHEEEE>EEHFHHFGDGGGHFGHHGEHFGHHHHGEGGGGHHG?CDDFHHHGDGGFHGGFEEHHHHHHHHHH1GFGE0CGFDDHFD<GC-@CCCGFHHHC99CE0BBC-9--BFFFFFFFFFFD?FFFF:/;:;/F?=BDFFFDFFFFDAB:/9B/;AEF9:9/BB9/.9../;999/.////;9.9.
@M03896:38:000000000-B4D98:1:2102:28391:14849 2:N:0:175
CCCGTTCGCTACCCTAGCTTTCGTGCATCAGCGTCAGAAAAGACCCAGTGAGCCGCTTTCGCCACCGGTGTTCCTCAGGATATCAACGCATTTCACCGCTCCACCCTGAGTTCCGCTCACCTCTGTCTTCCTCCAGCACGGTAGTTTTGGGCGCCATTCCTCGGTTGAGCCGAGGGCTTTCACACCCAACTTTCCGCGCCGCCTACGCACCCTTTAAGCCCAGTAATTCCGAATAACGCTTGCGTGGCTC
+
ABBAAFFADBABGFGGGGGFGGABFFFHGGFHGGGGGHFCGFFFGGHHB3BAGHFGEEGGGGFDDHG0>EEEFGGHHFFHHHHHBFGEGCEGHHFHHGGGGGGHHGHFFCGHGGADEFDGHEHHBFHDFHHHGFF1GGH@//><<DFF0-C<@CF.<DGHGFGGAA@/:CC-;D?DGG?BFFFGGDD..EGFFBC;DCFCFFADDFFDADFA.B99;BB;EE.///9FFFFDFF.;F.-.;..;;.-@.9
@M03896:38:000000000-B4D98:1:2102:3331:16134 2:N:0:175
CCTGTTTGCTCCCCACGCTTTCGCACCTGAGCGTCAGTCTTCGTCCAGGGGGCCGCCTTCGCCACCGGTATTCCTCCAGATCTCTACGCATTTCACCGCTACACCTGGAATTCTACCCCCCTCTACGAGACTCAAGCTTGCCAGTATCAGATGCAGTTCCCAGGTTGAGCCCGGGGATTTCACATCTGACTTAACAAACCGCCTGCGTGCGCTTTACGCCCAGTAATTCCGATTCACGCTTGCACCCTCCG
+
BBBBBFFFFFFFGGGGCEEFGGEGGGGFFGHHGGGGGFHHGHHHGGDHHGGGGEEGGGGHHGGEGHEEEFGHHHFHGBG3FGGHHHHGGE/EHHHHHGGGD?GHHGGFGHHHGHHFHHHGGGGHHHG?DEEHFH/<DFF<CG<C:CGGBC<GHFHHHHHGGG0.;9;/;B/;??--@CFFGFFFFFF9/BFFF/;:B.EFFADDEF@DFDAC-.ABFFFAF.AB/BBFFF/DDFB/BAFAEE;BB/A.9A.
@M03896:38:000000000-B4D98:1:2102:3346:16148 2:N:0:175
CCTGTTTGCTCCCCACGCTTTCGCACCTGAGCGTCAGTCTTCGTCCAGGGGGCCGCCTTCGCCACCGGTATTCCTCCAGATCTCTACGCATTTCACCGCTACACCTGGAATTCTACCCCCCTCTACGAGACTCAAGCTTGCCAGTATCAGATGCAGTTCCCAGGTTGAGCCCGGGGATTTCACATCTGACTTAACAAACCGCCTGCGTGCGCTTTACGCCCAGTAATTCCGATTAACGCTTGCACCCTCC
+
ABAAAFF4FFFFGGGGEEECFGEEGGGFAFGHGGFGGFGHHHHHGGGBGEGGFEFGGGGHHGGCEHDEEEFHHHEGGFG3EGHHHFHEFDEGHHFHGDDGG@DGHGG<FFGFGHHFGHHGCGGGFHGDE<CGFHC0<CF<CGF::<CCF0;CGGBGGHCGHH0.:;9/CBGF@B?-DDFFGFGGFFFBBFFFFFB;/FEFFFFFAABADDA>9.;:FFFFF.9;/FBFFF/;.99/BAC9...;;BDEEF
@M03896:38:000000000-B4D98:1:2102:4506:16285 2:N:0:175
CCTGTTTGCTCCCCACGCTTTCGAGCCTCAACGTCAGTTACCGTCCAGTAAGCCGCCTTCGCCACTGGTGTTCCTCCTAATATCTACGCATTTCACCGCTACACTAGGAATTCCGCTTACCTCTCCGGCACTCAAGCCGCACAGTTTCCAATGCAGTCCAGGGGTTGAGCCCCCGCCTTTCACATCAGACTTGCAACACCGTCTACGCTCCCTTTACACCCAGTACATCCTGATCACGCTTGCCCCCTAC
+
AAAA>FFBDFFFGGFGEEAFFGEFFGEFH3AF2BAFEGGHGHEEEED3DFG5FBAEEGFG1EEEEECBGFFEEGGGHGGHHFHHGHH?EEEEFFFHHD>EEEFHGEG?C3GGGHBCBD?GHFHFFHD@B/AGCF1???/A<C-<>=F>FG1=C<D==<CD/<.-.;::/;GEDC-?F.9FGBB9;FC09;99:0:00.;C=.99.9.@;;AA:/;/9/BBD9./99/;9B//;9//;.9.9AEFBED-:A
@M03896:38:000000000-B4D98:1:2102:4499:16305 2:N:0:175
CCTGTTTGCTCCCCACGCTTTCGAGCCTCAACGTCAGTTACCGTCCAGTAAGCCGCCTTCGCCACTGGTGTTCCTCCTAATATCTACGCATTTCACCGCTACACTAGGAATTCCGCTTACCTCTCCGGCACTCAAGCCGCACAGTTTCCAATGCAGTCCAGGGGTTGAGCCCCCGCCTTTCACATCAGACTTGCAAAGCCGTCTACGCTCCCTTTACACCCAGTAAATCCGGATAACGCTTGCCCCCTAC
+
BCCCCFFFFFFFGGGGEFEFFGGGHGGHHHHHGHHGGHHHFFGGGGGHGHFGGHAEGGGHEEFGGGFGGHHGHHHHHHHHHHHHHHHGGGGGHHHHHFEGGCHHHGHGHHHHHHHGGGGHHGHFHHGDGGGHFFFFGGGGGG@C<FHHHHHHHCDGGHHDGFA@C@-CGGHGGGDFGGGGGGGGGGG9CFBB:9FBBFFGGADFFFFFFFFFFBFFFFFFFEE:BFFFFFD-.9DFFDB.:FEFFFFF?F
@M03896:38:000000000-B4D98:1:2102:20029:20778 2:N:0:175
CCCGTTTGCTCCCCTGGCTTTCGTGTCTCAGCGTCAGCTCATCCCCAGCGACCTGTTTTCACCATTGGCATTCCAAACGATATCTACGCATTTCACCGCTCCACCGTTTGTTCCAGTCGCCCCTAGATGGCTCAAGACCGCCAGTATGCCCAGCCGTTCCACAGTTAAGCCGTGGGATTTCACAAGGCACTTAACGATCCGCCTACACACGCTTTAAGCCCAGTGATTCCGCCTAACGCTTGAGGCCTCT
+
BBBBBFFAFFFFGGGAGBFGGGEBEGGHHHHHGGEEFHFGHHHHHGHEHEEEGGGBAFHHEFGGEFFGGHHHHGHD@GGEGGGHHHHGGFGGGHHHHGEGGGHHHGHGGAGGHGHD?GCDDGGHGGBGFF@GFCGF@<G<AD@-F1FGHHHHGFFC<AGH0DG.<DGHHHG-:A--.CFGHHFG0:.;ACF9;BF;EFEG.AGDGGGFFF-@;..B/;;FEE.//9;/FF/;;9.9B.;;.;./.;A:F/
@M03896:38:000000000-B4D98:1:2102:21159:22024 2:N:0:175
CCCGTTCGCTACCCTAGCTTTCGTGCATCAGCGTCAGAAAAGACCCAGTGAGCCGCTTTCGCCACCGGTGTTCCTCAGGATATCAACGCATTTCACCGCTCCACCCTGAGTTCCGCTCACCTCTGTCTTCCTCCAGCACGGTAGTTTTGGGCGCCATTCCTCGGTTGAGCCGAGGGCTTTCACACCCAACTTTCCGCGCCGCCTACGCACCCTTTAAGCCCAGTAATTCCGAATAACGTTTGTGTGGCTC
+
BCCBBFFCCCBCGGGGGGGGGGFHGFHHHHHHGGGDGHHGHGFHHHHHHHFGHHGGGGGHGGGGGGEEFFGGHHHHGHHHHGHHGGHFGFGGHHGHHGECGGHHHGHGFHHHHHGFGGGHHGHHEGHHHHHHHHHFFHF@<?FDDFFFH@AG?FCEEHHHFHGFFD?:CFCA-?@DGGEGGFGGGDG.9EGGGFFADFFCACCFFEDCA=DFE/:B/FF/A?E9F/;BFFFDDA./B./:F?/9;.;AFF
@M03896:38:000000000-B4D98:1:2102:21146:22037 2:N:0:175
CCCGTTCGCTACCCTAGCTTTCGTGCATCAGCGTCAGAAAAGACCCAGTGAGCCGCTTTCGCCACCGGTGTTCCTCAGGATATCAACGCATTTCACCGCTCCACCCTGAGTTCCGCTCACCTCTGTCTTCCTCCAGCACGGTAGTTTTGGGCGCCATTCCTCGGTTGAGCCGAGGGCTTTCACACCCAACTTTCCGCGCCGCCTACGCACCCTTTAAGCCCAGTAATTCCGAATAACGTTTGTGTGTCTC
+
ABBBAFFBBBBBGGGGGFGFGGGGFGHHHHGGFGGFGGGGFFEGHGEFFGFGHHEEGGGHGEFEFHGFEEGFHHHHHHHHHHHHFHHEFFGGGHHHHGEFGGHHHGHFBGGHGHGDGGGHHGHHFFHHHHHHFHHFGGF@<?F.<FGFF-EGCG@EEGHHGHC.;A;//::;-9-ADGEGGGGBBED.9DFGG0FA.@DBAAF?DFFA9@ADA/;//9/BE.ABB/9B/B/D.9;BB?:.:D.99..;;B
@M03896:38:000000000-B4D98:1:2102:18058:22943 2:N:0:175
CCTGTTTGCTCCCCACGCTTTCGCACCTGAGCGTCAGTCTTCGTCCAGGGGGCCGCCTTCGCCACCGGTATTCCTCCAGATCTCTGCGCATTTCACCGCTACACCTGGAATTCTACCCCCCTCTACGAGACTCAAGCTTGCCAGTATCAGATGCAGTTCCCAGGTTGAGCCCGGGGATTTCACATCTGACTTAACAAACCGCCTGCGTGCGCTTTACGCCCAGTAATTCCGATTAACGCTTGCACCCTCC
+
BBBBBFFFFFFFGGGGCEEFGGEGGGGFFFHGFGEEAGHHGHHHEEEHFEGGEE0EGGDHGGEEGHEE@EGGFGHHGGHGFGGHHBGEG?FGDGGHHGDCGCBGHHHAGCGFGHHHHHHGGGGGGF>..<<GFG<<<GD/<CC0;0CGHB0C0;GC0;GHHE0;/;/99C/ABA--A.B9C/FF/B/:BFFF/B9BBFEE-=-AEFDAAA-9-..9BA.@DDF9B/;BB9/;.9./;.@....9;BDEAD
@M03896:38:000000000-B4D98:1:2102:5654:24165 2:N:0:175
TACCGCGGCGGCTGGCACACAATTACCATACAGATAGTGTGTAGATCTCGGTGGTCGCCGTATCATTAAAAAAAAAAAACATAAAAATAGGGAGTAAGCTAGACGATAATAGAAGACAAAAAAACAATGTAATCGTTAAAGAGACAATACGTAGCGCGATAATAACAAACTGTAATACATGATAAGATTACAAGTATCATCAGATGTATATAGTTACAACTACCGTAGTGATAATACACATCTTATACTAT
+
BBBBBBBDB@?DGEGGG3GFGGHHGHHHFFGGHG5GHFDG51DB5@DDD1F??1>@//A/>>GFHFFFFFHHGGEC?////221?11011100//011111111.-...0=00=0///</..--...0000<00.....000/////00/:00.:-----.:9/////..///;////////////////////////////:/://////////////////.-....////////////////9////:
@M03896:38:000000000-B4D98:1:2103:14820:3126 2:N:0:175
CCTGTTTGCTCCCCACGCTTTCGCACCTGAGCGTCAGTCTTCGTCCAGGGGGCCGCCTTCGCCACCGGTATTCCTCCAGATCTCTACGCATTTCACCGCTACACCTGGAATTCTACCCCCCTCTACGAGACTCAAGCTTGCCAGTATCAGATGCAGTTCCCAGGTTGAGCCCGGGGATTTCACATCTGACTTAACAAACCGCCTGCGTGCGCTTTACGCCCAGTAATTCCGATTAACGCTTGCACCCTCC
+
ABBBBFFFFFFFGGGG?EEEFGDEGGGHHHGHEFGGGGHFDHGFEGEGHF?EEEEGGGGHGEEGGHG/>EFGHHHHHHHFHHHHHHHGFEFGHHHHHGDGGFGHHHBFGFHHHGHFHHHGGGGCDHG..<EGBCBDGG0CGHDC:;GGGFGGFHFHGHHHHHCAC9FFGFFG?-9-AEBFGGGGFFB/;FF//FFFFFFFFFFFFFF9ADBF-.9BFEF;DF.99/;;FFFDAADFFAF.;9ABFFFEFF
@M03896:38:000000000-B4D98:1:2103:14820:3144 2:N:0:175
CCTGTTTGCTCCCCACGCTTTCGCACCTGAGCGTCAGTCTTCGTCCAGGGGGCCGCCTTCGCCACCGGTATTCCTCCAGATCTCTACGCATTTCACCGCTACACCTGGAATTCTACCCCCCTCTACGAGACTCAAGCTTGCCAGTATCAGATGCAGTTCCCAGGTTGAGCCCGGGGATTTCACATCTGACTTAACAAACCGCCTGCGTGCGCTTTACGCCCAGTAATTCCGATTACCGCCTGCACCCTCC
+
AAAAADF4FBFFGGCEAEEAFG2EDEGHFGFGEGGDG5FEAGDGEGEGHE0EEEEEEAEGEEEEGHF/>EEHGGGHFFFFFFFGFFGGGD?<GGHHHDDCC<?FGF<?FHHFG>BFFGHGGGGHGHE?.CEBCCC0DCDCCGH0;CCCFB:CHHGB;GG0;G0./9/9FGFG-B-?D9/9;0CBFFB/9BFFFFFFBFFF-@D.9AB99A;D-9.9BEDDCFF/BB//;F/;..://.9-.99.9BA.9D
@M03896:38:000000000-B4D98:1:2103:16517:7524 2:N:0:175
CCTGTTTGCTCCCCACGCTTTCGCACCTGAGCGTCAGTCTTCGCCCCGGGGGCCGCCTTCGCCACCGCTATTCCTCCAGATCTCTACGCATTTCACCGCTACACCTGGAATTCTACCCCCCTCTACGAGACTCCAGCTTGCCCGTATCAGATGCAGTTCCCAGCTCGAGCCCCGGCATTTCCCATCTCACTTAACACACCGCCTGCGTGCGCTTTCCGCCCAGTAATTCCGATTCACGCTTGCACCCTCC
+
AA33AFF4FFFFFEGGEEF2FGFEGGEG33BB2EE2EGHD5GF1BE00000>/E>/>EEF/?>EEH?//</BGF?FGC1?FBDGDHHCDBBDDHHHH/<DGC1>CG000<<GGF<FFFGCCDG/:<:...;0:///;00/;C0.--;90;0;9000;0CFFFB.9/9-9;BE.----;/9;BF/BBB//B/9//;//.AD-;@A.9-;.9=@-.;//9:ABD./////;B/..9//;.;...99;BD?EF
@M03896:38:000000000-B4D98:1:2103:15754:8015 2:N:0:175
CCCGTTTGCTCCCCTGGCTTTCGTGTCTCAGCGTCAGCTCATCCCCAGCGACCTGTTTTCACCATTGGCGTTCCAAACGATATCTACGCATTTCACCGCTCCACCGTTTGTTCCAGTCGCCCCTAGATGGCTCAAGACCGCCAGTATGCCCAGCCGTTCCACAGTTAAGCCGTGGGATTTCACAAGGCACTTAACGATCCGCCTACACACGCTTTAAGCCCAGTGATTCCGCCTAACGCTTGCACCCCAC
+
BBBBAFFAFFFFGGGGCBFFGGFFEHFGHGHHGGGGGHHHHGHHHGGEGEEGGGHGHFHFFFGFGHE3F>EEFF4BGFF?FE@GHGHGGEEEFGGHHEEGGGGHGGFEB/GHHHHGDFCDFGGHGHB22@FFCGF1DCG>AC<-1==FFFGFEHG@CCHHDGB.:CFFFGG@:C@-EBFFFGGBF..9;FF/;F9;;CGDGGG?DFFFFFB=..AFFBBBFFFBB/BFFFF9;A:/BDB..99;9B9-;;
@M03896:38:000000000-B4D98:1:2103:15738:8025 2:N:0:175
CCCGTTTGCTCCACTCGCTTTCGTGTCTCAGCGTCAGCTCATCCCCAGCGACCTGTTTTCACCATTGGCGTTCCAAACGATATCTCCGCCTTTCACCGCTCCACCGTTTGTTCCAGTCGCCCCTACATCTCTCAACACCCCCACTCTGCCCCGCCCCTCCCCCTTTAAGCCGCGGTACTCCACAAAGCCCTTACCTCTCCACCTCCACACGCCCTACGCTCAGTCATTCCTCCTCACGCCTACACCCTCC
+
>>AA11B1FFFF1AG1AAF10BAA00BDBAF1000A0BFB11GFEE0/A//AEEF1BDFF2AA1AA11>>//>B2B1?//>>/B@FG/?>//1>22>/>>EE1<G/B/0/B<BG2>2B//?/<FC01>21?@?1<0??C/>A-.00=1><C.-<---::C.C.-.00<BFG----.9.;0////9./;-;:///;/;/;B9;9A-:BFFA-;--9-----;99//9//;;/:/-9;;----;-/;;B-;A
@M03896:38:000000000-B4D98:1:2103:4561:10865 2:N:0:175
CCTGTTTGCTCCCCACGCTTTCGCACCTCAGCGTCAGTACCGGACCAGTGAGCCGCCTTCGCCACTGGTGTTCCTCCGAATATCTACGAATTTCACCTCTACACTCGGAATTCCACTCACCTCTTCCGGACTCGAGACTACCAGTATCAAAGGCAGTTCCGGGGTTGAGCCCCGGGATTTCACCCCTGACTTAATAGTCCGCCTACGTGCGCTTTACGCCCAGTAATTCCGAACAACGCTAGCCCCCTTC
+
BCCCCFFFFFFFGGGGGFEGGGGGGGGHHHHHGGGGGHHGHGGGGEGHHHEGGHEGGGGHGEEGGHFGDGHGHHHHHGFGFFFHHHHGEFHHHHHHHHHHHFFGEGFEEFGHHHHFHHHHHFHHHHHGGGGGHEHDHEHHHHHFFDGHGHB<GGGDCGHHGGGG@;;;CGFEGA?DGGGGGFGFGGGEFFGGGBGFBFFFDFFFFFDFFFFFAA?FFEFAFF?9B/:FFFB.:99BA-B99.9BBDDFFF
@M03896:38:000000000-B4D98:1:2103:10758:11265 2:N:0:175
CCTGTTTGCTCCCCACGCTTTCGAGCCTCAACGTCAGTTACCGTCCAGTAAGCCGCCTTCGCCACTGGTGTTCCTCCTAATATCTACGCATTTCACCGCTACACTAGGAATTCCGCTTACCTCTCCGGCACTCAAGCCGCACAGTTTCCAATGCAGTCCAGGGGTTGAGCCCCCGCCTTTCACATCAGACTTGCAAAGCCGTCTACGCTCCCTTTACACCCAGTACATCCGGATAACGCCTGCCCCCTAC
+
BBBBBFFFFFFFGGGFEFFFGGG2FEGHHHHHFHGGGFFFHH?FEE?FGGGFFGEEEGAHFEFEEHF2BFGBGHFHHHHHF4FFHHHFEEEGGHGHH?EEFEFGDB3?GBGGHHFDBDDHGGHHHGDDGCGHE0?1?F@GCG-0>FGGHH<F/C00=<<0GH.A<@@//<C;EF-@DD.CFFFGGGC09CCB9BFB0/:;?AD9.9.-AADEF/;/:/:/A..;///9BB.-.9.::.;-..A.AEF9:A
@M03896:38:000000000-B4D98:1:2103:10781:11278 2:N:0:175
CCTGTTTGCTCCCCACGCTTTCGAGCCTCAACGTCAGTTACCGTCCAGTAAGCCGCCTTCGCCACTGGTGTTCCTCCTAATATCTACGCATTTCACCGCTACACTAGGAATTCCGCTTACCTCTCCGGCACTCAAGCCGCACAGTTTCCAATGCAGTCCCGGGGTTGAGCCCCCGCCTTTCACATCAGACTTGCAAAGCCGCCTACGCTCCCTTTACACCCAGTAAATCCGTATAACGCTTGCCCCCTCC
+
ABBABFFFFFFFGGGGGGGGGGGDCEEHHHFGEHHG?GF5D5EGGGGFHFFGGHAEGGGHFEGFGHFFBFFEGHHHHHHHHGGHHHHFEFGGHHHHH/EEEEFHH33BF3FGGGBBEEGHHFHHHHA/<BCGFBG1FF</->-<1<>FHEGFHHG0DCHB<@-:::-/;CCEDBABBADFGFG9FF00:=FF99B///;FB-@DDFD=EA?AF/B/:999DE.;9:/;FF....;9F.;..999FFBB.9
@M03896:38:000000000-B4D98:1:2103:26045:12288 2:N:0:175
CCTGTTCGCTCCCCACGCTTTCGCTCCTCAGCGTCAATATCGGCCCAGAGACCCGCCTTCGCCACCGGTGTTCCTCCTGATATCTGCGCATTTCACCGCTACACCAGGAATTCCAGTCTCCCCTACCGAATTCTAGCCTGCCCGTATCGACTGCAGACCACATGGTTGAGCCACGGGTTTTCACAGTCGACGCGACAAGCCGCCTCCGAGCTCTTTACGCCCAATAAATCCGCACAACGCTCGCGCCCTA
+
BBBBBFFBBBBBGGGGEFEFGGGFGHGHHHHHGGGGGHHHHGFGGEEGHHFGGHEEGGGHGGGGGHEEECEEHHHHHHHGGGHHHHHGGGGGHHHHHFEGGBDFHHFFGHGHHHFGFGHHGHGHGHHGCCGHHHF=DFFFGHH.A<CC<GGGGHGHFGGGHHHC;0::G:FFBFABA-.C.;;FGBFF?CA;@-9@BD.;E9B@?9EAA9@DF9/:9FADCDFF.B9;9FB?.9@-9AB=..;@9AFCFF
@M03896:38:000000000-B4D98:1:2103:25397:14220 2:N:0:175
CCTGTTTGCTCACCACGCTTTCGTGTCTCAGCGTCAGTTGTCGTCCAGTAAATCGCCTTCGCCACTGGTGTTCCTCCCGATATCTACGCATTTCACCGCTACACCGGGAATTCCATTTACCTCTCCGACTCTCAAGAACCTCAGTTTCAAATGCAGGTTGCGGGTTGAGCCCGCAATTTTCACATCTGACTTGAAGTCCCGCCTACACACCCTTTACACCCAGTAATTCCGGATAACGCTCGCCACCTAC
+
ABBBBFFBFFFFGGGG2EEFFGEGGHGHHHHHGGFEEHHHFHGGEEEGEFHHHGAFFGGHFEGGGHHFGGHFGHHHHGGEGGGHHHHGGGGGHHHHHEGGGEFGHEEECGHHHHGGHFHHHGHHHH?BFGGHFDD<?FGHGHFB1>GFF<FGHFFFFGGHHGC-A:-::CHE-C?BGGGFFFGGGFF;0BFF9990;CCFACGDFFFFFFFFF/BFF/9FAF.9B/9FFF/-ADD/;.99A@@D.?FFFF
@M03896:38:000000000-B4D98:1:2103:4945:15810 2:N:0:175
CCCGTTCGCTACCCTAGCTTTCGTGCATCAGCGTCAGAAAAGACCCAGTGAGCCGCTTTCGCCACCGGTGTTCCTCAGGATATCAACGCATTTCACCGCTCCACCCTGAGTTCCGCTCACCTCTGTCTTCCTCCAGCACGGTAGCTTTGGGCGCCATTCCTCGGTTGAGCCGAGGGCTTTCACACCCAACTTTCCGCGCCGCCTACGCACCCTTTACGCCCAGTACTTCCGACTAACGTTTCTCTGGCTC
+
BBBBBFFBBBBDGGGFGFGGGGGFGFGHHGHHGGGEGHFHFHGHHHFGFHFGHHEFGGFHEEEFGHAEEEGGHHHHHHFHHHHHHHHGGEGGGHHHHGECGGFHHGHEBFHDHF/CDFGHHGHFFDHHGHHHFHH?CGFA/?F.1>>DD0>CCCCGCGHHFH?ACD-/:C:;-A-BDFFFFGGGFDA.9DBFGBF..;BCFFADFB9>A@BFAB/B/.:9BDF9///9BB..-9-/:.9.B/;/;;B/.B
@M03896:38:000000000-B4D98:1:2103:4968:15811 2:N:0:175
CCCGTTCGCTACCCTAGCTTTCGTGCATCAGCGTCAGAAAAGACCCAGTGAGCCGCTTTCGCCACCGGTGTTCCTCAGGATATCAACGCATTTCACCGCTCCACCCTGAGTTCCGCTCACCTCTGTCTTCCTCCAGCACGGTAGTTTTGGGCGCCATTCCTCGCTTGAGCCGCGGGCTTTCACACCCAACTTTCCGCGCCGCCTACGCACCCTTTAAGCCCAGTAATTCCGAATAACGCTTGTTTGGCTC
+
AAAAAFFADAADGGGCCBF3FGEBABEGHHHHFGGEAG1GBGFFHGAFF1BBGHEFGGGH/EEEGHE/>>EEFGGHFGCGGHHGGFHGG?EGHHHHH/EGGGHHHGHBBBGGHHCCGGGHHHHHF>GFDGHHFGC1?0F>/?>.1<><0-.0@C@EGHHHFH.-;::.;0C-----A@?BFFF//99--;B/;9B-9-->=??B-9A?F=@F-;/://99;A-;/:/9BB/9--;/;-----:/-/-/:B
@M03896:38:000000000-B4D98:1:2103:4958:15827 2:N:0:175
CCCGTTCGCTACCCTAGCTTTCGTGCATCAGCGTCAGAAAAGACCCAGTGAGCCGCTTTCGCCACCGGTGTTCCTCAGGATATCAACGCATTTCACCGCTCCACCCTGAGTTCCGCTCACCTCTGTCTTCCTCCAGCACGGTAGTTTTGGGCGCCATTCCTCGGTTGAGCCGAGGGCTTTCACACCCAACTTTCCGCGCCGCCTACGCACCCTTTAAGCCCAGTAATTCCGAATAACGTTTGTGTGGCTC
+
CCCCCFFCBBCBGGGGGGGGGGEGGFHHHFHHGGGGGHFHFHGHGHEGGHABFHEFEFGHEEGGGHEEEEGGHHHHHHHHHHHHGHHGGGGGHHHHHGGGGGGHHGHFCGGGGHDFGGGHHEHHFFHHHHHHGHH?FHGA<?FA1DGHH?FC?CCGFHHHFHDDDA@/CGCA-B-ADFEGFFGFBAACEEFFFBFADACFFFFFFFDFFBFFAF/;:F/BEF.:BFFFFFFF?..BF?;/9?/9;.;;;F
@M03896:38:000000000-B4D98:1:2103:11970:17358 2:N:0:175
CCCGTTCGCTACCCTAGCTTTCGTGCATCAGCGTCAGAAAAGACCCAGTGAGCCGCTTTCGCCACCGGTGTTCCTCAGGATATCAACGCATTTCACCGCTCCACCCTGAGTTCCGCTCACCTCTGTCTTCCTCCAGCACGGTAGTTTTGGGCGCCATTCCTCGGTTGATCCGAGGGCTTTCACACCCAACTTTCCCCGCCGCCTACGCACCCTTTACGCCCAGTACTTCCGACTCACTATTGTTTGGCCC
+
BBBBBFFBBBABGGGGGGGGGGDFFFHHHCGFGGG?2GH3FFFHFH2GGH5BGHEFEAFHGGGGEHE0EEGEHHHHHHEHGHGHHHHGGGGGFHHHHEEGGGHHHGHCBFGGHGCDDCDGHBGHHFHHGHHHFGG?GGF//?.<<11DG<?<@CC<CDGHGGD.;C:/0;<..:-;CFFGGGGFEDFAEAFFBBB0/-9D@BA9A..@?@BD;B/B/999B?.;//:BFF.;-9.;B/////;/./9;/.
@M03896:38:000000000-B4D98:1:2103:11955:17369 2:N:0:175
CCCGTTCGCTACCCTAGCTTTCGTGCATCAGCGTCAGAAAAGACCCAGTGAGCCGCTTTCGCCACCGGTGTTCCTCAGGATATCAACGCATTTCACCGCTCCACCCTGAGTTCCGCTCACCTCTGTCTTCCTCCAGCACGGTAGTTTTGGGCGCCATTCCTCGGTTGAGCCGAGGGCTTTCACACCCAACTTTCCGCGCCGCCTACGCACCCTTTAAGCCCAGTAATTCCGAATAACGTTTGTGTGGCTC
+
BCCABFFBCCCBGGGGGFFGGGFHGFHHHHHHGGGGGHHHHHGHHHAGFGAFHHEGGGGHEEGGGHEE>EGFHHHHHGHHHGHHHHHGGGGGHHHHHEEGGGHHHGHCFFGHGHCFGGGHHHHHEHHHHHHHHFF?GGG@/?F.<>FGH-EFFGGAEGHH0GACAC-::CG-----EFFGFBFFGGGEGFGFFBF.D;BFFFFFFFDFFCDFAB0FB9BFEA.:0:BBFF/A.;.:F.://.:/;.9;.;
@M03896:38:000000000-B4D98:1:2103:11086:19408 2:N:0:175
CCCATTTTATGCCCACCCTATCGTGCATCCACATCTGTTACAGTCCCGTACGCAGCCTATTCTATCTCAACTCTTGTTGTTTACTACTCATTTGACCTCTACCTCTCGTATTCCGGCTACGTCTTATAACCTCATTTACGCCGGCATCAACTGCCCTTTTCCGGTTGTGCCACAGCCTCTCCCAACACACTTATACACCAGCCTATGCTCCCTTTACTCCCACTAACTCCTGATCACCCCCCCATCCTCCG
+
>A111BD33331B1111AF1G100BE0D301111A1FGFFAD12A11/B//A////BF111222A21DF20A11111B00/02D@DD1BF12@2@111BB1111110>//0122B////0/000<2222111011222><//////>G1F0<?1C/??1?<<.->.-<<000<<...//<//<//;...;/0000;00/..../9000099./0090009;/;9///0CFFF0;///-9-----9/A//9-
@M03896:38:000000000-B4D98:1:2103:24992:20319 2:N:0:175
TACCGCGGCGGCTGGCACACAATTACCATACAGATAGTGTGTAGATCTCGGTGGTCGCCGTATCATTAAAAAAAAAAAAAAAACAACACAGGGGCCCACGTGGTCGTACAAAAAACCATTACACTAGAACAACCATCAAAACACCTGCAACATATCATAAACAAACGGGCGCGACTAATGCCAGCATAGAATGAAAAACAGTCGAACATACATCACACTACTTGACAATATGCTATCTCTAAGTACATCAT
+
BBBBBBDDDDDBGFGGGEBFEEHHHHHFFEGFDGHGHFBFBGFGFDEHFC1>111@>>E//??BFBGG4B?GGE/<><////-..........--<-..-....;--.:.009;-...0;0;000/000://.:.0C////....//..//.////9//////9.....-----9--/;/////../////////9/9.../9....-///////////////////////:///////////////////
@M03896:38:000000000-B4D98:1:2103:15815:22127 2:N:0:175
TACCGCGGCTGCTGGCACACAATTACCATACAGATAGTGTGTAGATCTCGGTGGTCGCCGTATCATTAAAAAAAAAAAAACACAATCAACAAACTAGACACAACCATAAAAAAGAAAACACACACCCCCACACACACTACAAATAACAACAACCACCACAAGATGTTATACAAACTACTCTGCCTAAATCTCAACAGTCAGTGTCGTAAAACAACCAATAATAACAACTACTAGCTAGTCATAACAATCAA
+
BBBABBB@BBBBGFFEFBFCFGHHGHGHFHHGHHFGGG5FBF5DAF5FHEFEAEEFEEE00BFGGDGB4BFFFE>>E?/<//0//2?2222/<?2222<22<////111111-..00><A0..<..<---......:////00000000..9......9.../00900000000.0;///////////////;/././/////;/.....//.9....99//////9.///9//////9//9//////;9/
@M03896:38:000000000-B4D98:1:2103:22410:25877 2:N:0:175
CCCGTTCGCTACCCTAGCTTTCGTGCATCAGCGTCAGAAAAGACCCAGTGAGCCGCTTTCGCCACCGGTGTTCCTCAGGATATCAACGCATTTCACCGCTCCACCCTGAGTTCCGCTCACCTCTGTCTTCCTCCAGCACGGTAGTTTTGGGCGCCATTCCTCGGTTGAGCCGAGGGCTTTCACACCCAACTTTCCGCGCCGCCTACGCACCCTTTAAGCCCAGTAATTCCGAATAACGTTTGTGTGGCTC
+
BBBBBFFBBBBBGGGGGFGGGGEGFFFHHHHHGGFFGHHHHHGHHHHHGGFBGHEFEEGHAEGGGHEEEEGGHHHHHGHGHHHHHHHFGGGGHGHHHFE?EGGHHGHEGFFHHHEDDGGHHEHHBFGHHHGHHGFFGFG><?F.F<FF0-<>?@@ECGHHDG..:C-/::C@-?AADFGGGFFGGGGEGGGFGFF.ABCFCFBFDF.@DCFF;//BB/BBEEEBB9/;BFF..;9BF.:.F.9..:9;AF
@M03896:38:000000000-B4D98:1:2103:9444:26741 2:N:0:175
CCTGTTCGCTCCCCCAGCTTTCGCGCCTCAGCGTCAGTGGCGGCCCAGCAGGCTGCCTTCGCCATCGGTGTTCTTCCCGATATCTGCGCATTCCACCGCTACACCGGGAATTCCGCCTGCCTCTACCGCACTCGAGCCGCCCAGTCCGGAACCCGGCCCGAGGTTGAGCCCCGGGCTTAGAGGTTCCCCTTATGCGGCCGCCTACGCGCGCTTTACGCCCACTGCATCCGCATATCCCGCGCCCTCTAC
+
BBBABFFABBBBGGGGABFEBG2B2AEGGFGFEGEGEGG3BEEEAE11E211BB?BGGFG?BE1FH?1?>EEGFHHGHFFEGEGHFHGGFFFHGHHHDCCCCDGF/<AC@FHHH0<DE.>><C/DG0<CCGGHC..C::;DD..:B0.-CDBGD--;-9--;-.;9//9BEF-9--;9B///./.9;/9.;///99--@-@>DFF.9@B-9-../9999;9..////B99.-9./;99.-;@-=-A./9
@M03896:38:000000000-B4D98:1:2103:9464:26742 2:N:0:175
CCTGTTCGCTCCCCCAGCTTTCGCGCCTCAGCGTCAGTGGCGGCCCAGCAGGCTGCCTTCGCCATCGGTGTTCTTCCCGATATCTGCGCATTCCACCGCTACACCGGGAATTCCGCCTGCCTCTACCGCACTCCAGCCGCCCAGTCCCGAACCCGGCCCGAGGTTGAGCCCCCGGCTTCGACGTTCCCCCTAGGCCCCCCCCTACGCTCGCTTTACGCCCCATGAATCCCGATAACCCCCGCCCCCCACG
+
AAAAAFD1AAAAFEEGEGG1GGEEEGGGGHGGEEGGGH20BEEEEG/BFB0/BBBCGHEF/?EEFH//>?>?DFFFHFEAECEFF>B/>BCCHHDFH/>CC@??C/></AGHGHFFGC.0GHFFFGD<@-C-://:/;-;A@..;99/-.;9AE---@=--9--;-/;9:AB--9-9@-9A-;;9;F/B----/9/-;9--9-AF-9---;--;/9-A==-AB///::B/---;-//;-9-;9;@@-;A-
@M03896:38:000000000-B4D98:1:2104:13236:3321 2:N:0:175
TACCGCGGCTGCTGGCACACATTACCATACAGATAGTGTGTAGATCTCGGTGGTCGCCGTATCATTAAAAAAAAAAAAAGAAGAAATATGATACAAAATTCGAATCAAAGTAAAAGCTAAATAGCAGGAAAATAGCACAAAGAAAAACTAAACCATAGAAGGTAACAGGCAAAAACATCTAAATTATACCAATCATACAACTTAGGAGAGACTAGTCGAAATGTACGAAAAGACAATAGCATCAGTACATT
+
CCCCCCCCCCBCGFGGGFFFGGHFGHHHHHHHGHFGHGDGG5FFBHFFHGEEF1AAEA>>>FFHHHGFFHG?EEEG/////02222?2222222222<2?2/202/21111<1<110111<111111..000<1111>//.//.//..0000//.000000./:0:00...../..:000000000000000//000000//0000//...///;//:....////....-/./////:////////////
@M03896:38:000000000-B4D98:1:2104:10315:5678 2:N:0:175
CCTGTTTGCTCCCCACGCTTTCGCACCTGAGCGTCAGTCTTCGTCCAGGGCGCCGCCTTCGCCACCGCTATTCCTCCAGATCTCTACGCATTTCACCGCTACACCTGGTATTCTACCCCCCTCTACGACACTCAAGCTTGCCAGCATCAGATGCAGTTCCCAGGTTGAGCCCGCGCATCTCCCATCTCACTTAACAAACCGCCTGCGTGCGCTTTACGCCCAGTAATTCCGATTAACGCTTGCACCCTCC
+
AA>>>FFCFFFCF24FEEF2FBEDDEAGHFEC?EG2EGFDDHHBEE13F11A0EE?EGA@111>>F1/>>1FDBFFC0B3B?4FGHH?E?/EGGHFD/<B</B??F001>?GFFG2GFF@@/<01>F..<A1///00/0<<C0<./=C000;GF0;GCGEF0C.;0//;0FC@---;9-;;0/:BF9/BBB///;//;AEBB9AAF-ADB??-9./;A99;A.;///FFF/.;.;:/;9....9BFFEED
@M03896:38:000000000-B4D98:1:2104:16990:9990 2:N:0:175
TACCGCGGCGGCTGGCACACAATTACCATACAGATAGTGTGTAGATCTCGGTGGTCGCCGAATCATTAAAAAAAAAAAAAAAAGAAGAATAAAGAGAAGAGAAAAAGAAAAAAAAATAAAAAATAGGAAATAGACCATAGAAAATGAAACTATAAAAGATATAGAAAAGAAAAAGCAAAACGAAAGAAGGAGAAGAAAATACAAGATATGAAAGTCAAAAAAATGTATGACTAGAAACACACAATAATAAG
+
A3AAADDD2DB2AAEECCCG?CEF5FBF5BEFFBFBFF@GE1F55DBF5????>1B>>?@//???BF44BFB/</</////--..0<</000000/////.////..:./:.-;9-.00000-.00000/0/////9//////.//////////////.////////./../....///..-;9.././.....//9/.//////.//////////////.--./9/////9///////;....///////
@M03896:38:000000000-B4D98:1:2104:7672:11897 2:N:0:175
CCCGTTCGCTACCCTAGCTTTCGTGCATCAGCGTCAGAAAAGACCCAGTGAGCCGCTTTCGCCACCGGTGTTCCTCAGGATATCAACGCATTTCACCGCTCCACCCTGAGTTCCGCTCACCTCTGTCTTCCTCCAGCACGGTAGTTTTGCGCGCCATTCCTCGGTTGAGCCGAGGGCTTTCACACCCAACTTTCCCCGCCGCCTACGCACCCTTCCATCCCACTAATTCCGACTCACGTCTCTTTGGCTC
+
AAAAAFFADAADGGGG1F33BEEAFGFHGFHHGAAEEFGB0FCFHFGHECBBGGAGGGFHFGGCEHE?EEEEGGHHGFFHHHHHFHHGEEEGHHGHHGGGGFHHHGHFC0BFHG/?/CGHCFHDFFHBGHFFFGE???F//?<.<D<>A1<<A?@EEDDG0;:.:A:/::C--9-9C.ACFBF0B9...;BB09B/9-99@;@-----9>@?-;-/;/:-99--;/;//9B?-9-9/;----//;9/;/B
@M03896:38:000000000-B4D98:1:2104:7690:11903 2:N:0:175
CCCGTTCGCTACCCTAGCTTTCGTGCATCAGCGTCAGAAAAGACCCAGTGAGCCGCTTTCGCCACCGCTGTTCCTCAGGATATCAACGCATTTCACCGCTCCACCCTGAGTTCCGCTCACCTCTGTCTTCCTCCATCACGGTAGTTTTGGGCGCCATTCCTCGGTTGAGCCGAGGGCTTTCACACCCAACTTTCCCCGCCGCCTACGCACCCTTTAAGCCCAGTCATTCCGAATATCGTTTGTGTCGCTC
+
ABBAAFFBBBBDGGGGGFG5FGGHGGEGF3BFEGGCEB5F2FEGGH2AFB5BCGGGCEEG?DEAAFE0>/>BFBBDEB33B3@FFGHEEEGGHHHHH/EEGCEFHEHF2CGHHHGGGGFHHHHB22G22@G<2F01?1??/<??1>=1>-.0>D<<<GFGFF<.C:-//0C-----CFABBF00/:;..C909;F09--@-;BFDF.9A-DD.99BF/;9A?EF/BB/BB/...9/;..9....:/....
@M03896:38:000000000-B4D98:1:2104:9004:13443 2:N:0:175
CCCGTTCGCTCCCCTGGCTTTCGTGCCTCAGCGTCAGTTGAGATCCAGTGTGCCGCTTTCGCCACCGGCGTTCCTTCCGATATCAACACATTTCACCGCTCCACCGGAAGTTCCGCACACCCCTATCTCACTCCAGCCATACAGTTTAGGGCGCCATTCCCCGGTTAAGCCGGGGGCTTTCACACCCTACTTGTCTGGCCGCCTACGCACCCTGTAAGCCCAGTGATTCCGAATAACGTTTGCACCGTTC
+
BCCABFFCBCCCGGGGCFFGGGGHFGHHHFFHGGGGGHFFHHEHHHEGHFBFGGEFEEGHEGGGGHE0>>>EFHFHHGGFGGGGGHHGGGHHHHHHHEEEFGHHHFC@CDHHHH?ACGGHFGGGEHHFHFHHFHF><FHHGHDD0=<<=<ACDGGGFFHHHHC-::A0CFB;--99@9.FFFFFFFD./FFB::;F/9BF-=BFDFDDF@DFA//BB9BBFEEB/:BFFFFD.9.:BD9;B.9/;/-;.:
@M03896:38:000000000-B4D98:1:2104:9020:13453 2:N:0:175
CCCGTTCGCTCCCCTGGCTTTCGTGCCTCAGCGTCAGTTGAGATCCAGTGTGCCGCTTTCGCCACCGGCGTTCCTTCCGATATCAACACATTTCACCGCTCCACCGGAAGTTCCGCACACCCCTATCTCACTCCAGCCATACAGCTTAGGGCGCCATTCCCCGGTTAAGCCGGGGGCTTTCACACCCTACTTGCCCGGCCGCCTACGCACCCTGCAAGCCCAGTGATTCCGAATACCTTTCTCACAGCTC
+
ABBAAFFABBBBGGGGFFGGGGFHFFHHHHFHGFEGGHFFHHHHFG3BF3AFFHEFEEEHEEE?EFB>E>E>FH4GHFFEFCGHHBHFFGHH4FBGHEEFGGHGG<</>AGGGG?BADGHFEDFCGHBGBGGHHE1<FGHBH0D0C0G00<C@CC.:;GCGHF-99AB0C;-----9BA:;////9;..;/9//;/.99@-BAFFFAD.@;A..../;;AE.:/9//9;99..9./9/9////////.9/
@M03896:38:000000000-B4D98:1:2104:12041:14724 2:N:0:175
CCTGTTTGCTCCCCACGCTTTCGCACCTGAGCGTCAGTCTTCGTCCAGGGCGCCGCCTTCGCCACCGGTATTCCTCCAGATCTCTACGCATTTCACCGCTACACCTGGAATTCTACCCCCCTCTACGAGACTCAAGCTTGCCAGTATCAGATGCAGTTCCCAGGTTGAGCCCGGGGATTTCACATCTCACTTAACACACCGCCTGCGTGCGCTTTACGCCCAGTACTTCCTATTAACGCTTGCACCCTCCG
+
AAAAAFFBFFFFFFBEEEE2FFEGEGGH33BFEGGGGHHF5FGAEE133A1AAEEFGGGH1EEEEHD/EEFGHFGHG?CDFGGHHGGFE?E?GHDFF?>D?@FGFHC02??GGGHFGHHCFGGFFH.C..><1<<0<C0/<C<<<=DG00:CGFHBCGGFGFF;C0/::CGG;----;/FF0;;FFB0;C99B/;//9:DCFFF?F9;DFA9-;.99..>=A./B/;BB//99//;9.;...9/;/9EEF.
@M03896:38:000000000-B4D98:1:2104:12026:14735 2:N:0:175
CCTGTTTGCTCCCCACGCTTTCGCACCTGAGCGTCAGTCTTCGTCCAGGGGGCCGCCTTCGCCACCGGTATTCCTCCAGATCTCTACGCATTTCACCGCTACACCTGGAATTCTACCCCCCTCTACGAGACTCAAGCTTGCCAGTATCAGATGCAGTTCCCAGGTTGAGCCCGGGGATTTCACATCTGACTTAACAAACCGCCTGCGTGCGCTTTACGCCCAGTAATTCCGATTAACGCTTGCACCCTCC
+
BCCBBFFFFFFFGGFFEFFEFGEGGGGHHHHHGGGGGHHHFHHHFG1GHGEEFEEFGGGHHGGGGHGEEGGHHHHHHFFGHHHHHHHGGFGGHHGHHGGGGCGHHHFCGHHHHHHHHHHGGGGHHHGF.CEHFHF<GHF<GHHF:CGGHHGFHHGH:CGHHHG.:99;FGGGGGF-DDGGFGGGFFF9BFF/F:BFF?EFFFFFFFFDFFDF-:AFFEDAFF?BFFFFFFFFFFFFFFF?A9:9FFFFFF
@M03896:38:000000000-B4D98:1:2104:12039:14746 2:N:0:175
CCTGTTTGCTCCCCACGCTTTCGCACCTGAGCGTCAGTCTTCGTCCAGGGGGCCGCCTTCGCCACCGGTATTCCTCCAGATCTCTACGCATTTCACCGCTACACCTGGAATTCTACCCCCCTCTACGAGACTCAAGCTTGCCAGTATCAGATGCAGTTCCCAGGTTGAGCCCGGGGATTTCACATCTGACTTAACAAACCGCCTGCGTGCGCTTTACGCCCAGTAATTCCGATTAACGCTTGCACCCTCC
+
ABBBAFFFFFFFGGGGFFGFGGGGGGGHGHHHGGGGGHHHGHHHEDAGFCEGEEEEGGGHFEFGGHG?EEGHHHFHHGFHHHHHHHHGGGGGHHGHHDCGGCGHHHGGGHFHHFFHHHHGGGGHHHGE.AEHHHHDDGF<CGHE0;CGGCGHHHHHGGHHHHH.;C/9FFGGF?AF-CFFG0FGFFFBFFFFBFFFFAFFFFFFFFA..99;;AABFADCF.EBF//BFFF.9;.;BFF?.9ABFF.9AD
@M03896:38:000000000-B4D98:1:2104:25641:15471 2:N:0:175
CCTGTTTGCTCCCCACGCTTTCGCACCTCAGCGTCAGTACCGGACCAGTGAGCCGCCTTCGCCACTGCTGTTCCTCCGAATATCTACGAATTTCACCTCTACACTCGGAATTCCACTCACCTCTTCCGGACTCGAGACTACCAGTATCAAAGGCAGTTCCGGGGTTGAGCCCCGGCATTTCACCCCTCACTTAATACTCCGCCTACGTGCGCTTTACGCCCAGTACTTCCGCACAACGCTAGCCCCCTTC
+
AA1>>FF1DBFFFA1FEEE0FFEECEEHFF1BEFG/EHAFG/EEEE/0F11BAGECEGAG/>>/EG@111@BEFFGE>/??FGGFHHFCHHHHHHHHHHHHEFEGG<//<FGFHEFHFFGF1<1FDG//?A@<////C1?FG>F1<FF<F1>FG0<<DGH.---;--/;CGEF?9-:-0;FFBFF@E.:CB9B00009:FFFFFFFBA---@--9/F;B-@BA/9/99BF-9->@9A@@?--;BBB@@-9
@M03896:38:000000000-B4D98:1:2104:28013:19390 2:N:0:175
CCTGTTTGCTCCCCACGCTTTCGTGTCTCAGCGTCAGTTGTCGTCCAGTAAATCGCCTTCGCCACTGGTGTTCCTCCCGATATCTACGCATTTCACCGCTACACCGGGAATTCCATTTACCTCTCCGACTCTCAAGAACCTCAGCTTCAAATGCAGGTTGCGGGTTGAGCCCGCAATTTTCACATCTGACTTGAAGTCCCGCCTACACACCCTTTACACCCCGTACTTCCGGCTAACGCTCGCCACCTAC
+
ABAABFFFFFFFFEFEAEEAFGEGGHHFFDDGGEEEGHFBDGEFFG1AGBF5GGBFFGGH1EAAEHFBFCFEGHFHHFEEE?/FGHGFEGFGHHHHHAEEG?BGG/<///CFFH?F?FFGGHHHHH<@C<EGCG1<?0??0>F11=FG1>1F1F1<CCFFGC@<:.-;::GE;B?-;099;;FFGFB00;BB0=90;00:-@BFFFFFBDFF?9BBF;:/A-B.=.;BBB.--9.9;.-.9-9;.;A./F
@M03896:38:000000000-B4D98:1:2104:17646:22228 2:N:0:175
CCCAGTTTGGGTCTTAGCTATTGTGTGTTCAGATATGTTAAAGCCACTTTCGTAGTCTATTTTGTGTCAACTGGAGTTTTTTACAACTCAGGTGAGTTTTAGCTTTATTGGGGAGGGGGTGATCTAAAACACTCTTTACGCCGGCTTCTATTGACTTGGGTTAATCGTGTGACCGCGGCGGCTGGCACACAATTACCATCAAGATAGTGTGTAGATCTCGGTGGTCGTGGTCTCACTAAAATAAAAAACAT
+
AAAAABDF3AAAFFGGGGD3FFFGHCGHHFFBFFFFHDGHHCHHHGGHFHGEGHG/DHHHHHGGHHHGEDHHHHFFGHHHEGAHF1EGDDBEFFEHFFFD@FDFHHFHHFG/>/E/E/@E//GHHF11BF/GHHEFHGH<CCC/>@CHHBHHH11=<GFG?E.0DGEC.<CBD0--;---;A;@F?-BBF?EFFFF/:////;FF9/;FFFAF////;/;-A---/----;//9///9//;9/////---/
@M03896:38:000000000-B4D98:1:2104:12603:26867 2:N:0:175
CCTGTTTGCTACCCACGCTTTCGCACCTCAGTGTCAGTGTCAGTCCAGAAGGCCGCCTTCGCCACTGGTATTCCTCCCGATCTCTACGCATTTCACCTCTACACCGGGAATTCTACCTTCCTCTCCTGCACTCTAGCCTCCTAGTTCCGGATGCCGTTCCCAGGTTGAGCCCGGGGCTTTCAAAACCGGCTTATCAAGCCACCTACGCGCGCTTTCCGCCCAGTAATTCCGAGTCACGCTTGCACCCTC
+
AAB@>FFCFFFFGGFGEFEFFGEGGGGHHHHFHGGFHH5FGH5FFFF3AEEFAGAEGEGHEEFAEGB2@FGGFHHHHGDFEEAGHHHFGEGGHHFGH3B3?BGGF><</EH2BBBFHHFHHHHHFHGFCGGHG2>2@FD2/0?1??FF//?C@FH->EFGGDF.<0///<CEC-=-CC.BF090;AD-;;A9/0FG009CFFCFFB.9-;-9999/;..9;..9////;;9.-99/B.;.99./9;A.9
@M03896:38:000000000-B4D98:1:2104:12588:26876 2:N:0:175
CCTGTTTGCTACCCACGCTTTCGCACCTCAGTGTCAGTGTCAGTCCAGAAGGCCGCCTTCGCCACTGGTATTCCTCCCGATCTCTACGCATTTCACCGCTACACCGGGAATTCTACCTTCCTCTCCTGCACTCTAGCCTCATAGTTCCGGATGCCGTTCCCAGGTTGAGCCCGGGGCTTTCAAAACCGGCTTATCAAGCCACCTACGCGCGCTTTACGCCCAGTAATTCCGATTAACGCTTGCACCCTCC
+
CCCCCFFFFFFFGGFFEFGGGGEEEGGHHGHHGHFHHHGGGGGHHGHHHHHHGHEEGGGHGEFEFHFFFGHHHHHHHGGAFEHHHHHGGEGGHHHHHFFGFEFHHEECDFHHHHGHHFHHHHHHHHHGFGHHHGD?FFHHBF1=?GHHD-ADCFHGEEHHHHGC<<=/<CGG:E-@DFEGB909FFA-;?DC999FBCBEFFFFFF;>-@:;9.;0B;AADA.;0;BBFFF.;9AFF.9.:.90;FF.9A
@M03896:38:000000000-B4D98:1:2104:15859:28871 2:N:0:175
CCCGTTTTCTCCCTAAGCTCTCGCGCCTCCGCGTCTATAACAGCCACTTTCGCAGCCTACTCCACTTCTGCTCTTCCGTCTTACTACGCATTTCACCTCTACCCTCGGTCTTCAACTCCCCTTCTCAGGCATTCATCACTCCAGCCTCTAATGCCTTTCCGTAGTCGAGCACCCGCCCCTCCCCTCTCACTAATACCACAGCCTACGTGCGCTTTACGCCCCGCACTTCCGACTAACGCCCGACCCCTCC
+
>A1111C1B1BBG111BFF1F1EA000B000A/////A2B1EG0F001B11B////BG101111011@211F@1111/10B/2B1FF/>?//FDG21G0B>1B>F//////122112<1/<00<112200/11@2222@1<@1?0/?011111111??11.1<.>1..-.<CG.---::;...:/;/9=C00/0;0;00.;9EF//:AB.9@?--/9-:>9------/:::-9-@F/-;--9---@9A-A
@M03896:38:000000000-B4D98:1:2105:8485:10601 2:N:0:175
CCTGTTTGCTCCCCACGCTTTCGCACCTGAGCGTCAGTCTTCGTCCAGGGGGCCGCCTTCGCCACCGGTATTCCTCCAGATCTCTACGCATTTCACCGCTACACCTGGAATTCTACCCCCCTCTACGAGACTCAAGCTTGCCAGTATCAGATGCAGTTCCCAGGTTGAGCCCGGGGATTTCACATCTGACTTAACAAACCGCCTGCGTGCGCTTTACGCCCAGTAATTCCGATTAACGCTCGCACCCTCC
+
AAAAAFFBFFFFFGGE1EE0AFAF0EGFFHHGEEEGE2FHHHAGEE/FHE//AE/ECECHHFGFGHEE@EFHHHGFHEGGHHHFH2FCE/EEEGDGHCGG/<?FGGC0?F<FHHGGHHHCGCFFDGF.<<<DCGGBGH0/<CD0;0;;;00;CC0:::GGHF0.:0//;9FE-;-9-9/;CFF;BBB9/;9B//9//9:E;@;BAF@9---9-;A/9A-;9B-/////;F/-;9-;;9;B--9;9-9--A
@M03896:38:000000000-B4D98:1:2105:8468:10611 2:N:0:175
CCTGTTTGCTCCCCACGCTTTCGCACCTGAGCGTCAGTCTTCGTCCAGGGGGCCGCCTTCGCCACCGGTATTCCTCCAGATCTCTACGCATTTCACCGCTACACCTGGAATTCTACCCCCCTCTACGAGACTCAAGCTTGCCAGTATCAGATGCAGTTCCCAGGTTGAGCCCGGGGATTTCACATCTGACTTAACAAACCGCCTGCGTGCGCTTTACGCCCAGCAATTCCGCTTAACGCTTGCCCCCTCC
+
BBBBBFFFFFFFGGFG?EEFFG?EEFGHFFHHGFEGEGHGFHHHGGDHHEEFEE0EEGFHEGDGGHE?>EGHHHGHHFGBGGHHHHHGGEFDFFGHHFBCCCDHHEFA2FGCGFDGHHHGGGGGGHF?.AAGC<F0GHF/<GG0;;GGCF:CCFGGC;GHHG0.:0/;/BGEB?AB-;:CGFGGFFFB9BFF;FFFBAEF@@AFEA;;AA;DBD.BBEDCAD..:./9FBB.;A.9;.;..../;;BADD
@M03896:38:000000000-B4D98:1:2105:29174:11919 2:N:0:175
CCCGTTTGCTCCCCTGGCCTTCGTGCCTCAGTGTCAGGAACTGCCCAGAGATCCGCCTTCGCAACTGGTCTTCCTCACGATATCTACGCATTTCACTGCTACACCGTGAATTCCGATCTCCTCTACAGTCCTCGAGTCACGCAGCATCCGGTGCATTTTCGGAGTTAAGCTCCGAGATTTCACACCAGACTTGCGTCACCACCTACGCACCCTTTACGCCCACTGAATCCGAACAACGCTTGAGACCTCT
+
ABBBBFFAFFFFGGGFCGGGGGCEFFFFHHFGFHHGHF3CGFHHHHHHEAGGGHAFEFDGAEAEEGFB5DDGHHFHFHHGHGGGDHHFGFGGHHGHD@FFGFFGHE??FEGHHHFEEGHHGHHEBGG2BFGHG/A<GGFH/FC//<@FF///<@H1<FGH@CF-C0=D=DHGFE--AEFHHBFGCDG.:CGF0G9999DFB?C.B/.-.;@D.99CFAACFA..//;BFFD.;>@BE9B.9..9:;ABFB
@M03896:38:000000000-B4D98:1:2105:23800:13303 2:N:0:175
CCTGTTCGCTCCCCACGCTTTCGCTCCTCAGCGTCAATATCGGCCCAGAGACCCGCCTTCGCCACCGGTGTTCCTCCTGATATCTGCGCATTTCACCGCTACACCAGGAATTCCAGTCTCCCCTACCGAATTCTAGCCTGCCCGTATCGACTGCAGACCACATGGTTGAGCCACGGGCTTTCACAGTCGACACGACACGCCGCCTACGAGCTCTCTACGCCCAATAAATCCGGACAACACTCGCGCCCTA
+
ABBAAFFADAABGGGG2EEAEF2EEHGFHFGHGGEFGHHGHFAEEEGFH1BGFHAEEEGG1E?FEHF/>>EEGGEHHHGHH4FGH4FEEGG?GF4BG/EC@CBGF?0<?<FGGFFB@FGGFGGHGGGC//<.F1G1>G<0>FG.<ACG.GFFGHGHGFGHHHC0/00;:/;F/B;9B-;AB;9B009CD.:.9.-9--.-A-9@.9FDFD-.:9/FBB.9;>F..FB//BB.;D99.;.;/9.;--;-9B
@M03896:38:000000000-B4D98:1:2105:23803:13323 2:N:0:175
CCTGTTCGCTCCCCACGCTTTCGCTCCTCAGCGTCAATATCGGCCCAGAGACCCGCCTTCGCCACCGGTGTTCCTCCTGATATCTGCGCATTTCACCGCTACACCAGGAATTCCAGTCTCCCCTACCGAATTCTAGCCTGCCCGTATCGACTGCAGACCACATGGTTGAGCCACGGGTTTTCACAGTCGACGCGACAAGCCGCCTACGAGCTCTTTACGCCCAATACATCCGGACAACGCTCGCGCCCTA
+
ABABAFFADBBBGGGGEFEFFGEGGHGHHHHHGGEGGHHHHGGEGG?GHHGHGHEFGGGHFFGFGHEEEEFEHHHHHHHHHHHHHHHGGGGGFGFHHEGGGCGHHHHFGHHHHHH2DGGHFHGHGGHF<@FHHFGFGHG0FGH.<<CGAEGDDHHHGGGGHHFFC0;:GGGFFGDA?-9E.CFFFB9F.;A?D-9@>B.;E-@BFFFFD.@9B/;FFFEDCFFFFF/;/BB.9.;B.9;;.9@A;@DD99
@M03896:38:000000000-B4D98:1:2105:23820:13331 2:N:0:175
CCTGTTCGCTCCCCACGCTTTCGCTCCTCAGCGTCAATATCGGCCCAGAGACCCGCCTTCGCCACCGGTGTTCCTCCTGATATCTGCGCATTTCACCGCTACACCAGGAATTCCAGTCTCCCCTACCGAATTCTAGCCTGCCCGTATCGACTGCAGACCACATGGTTGAGCCACGGGTTTTCACAGTCGACGCGACAAGCCGCCTACGACCTCTTTACGCCCAATAAATCCGGACAACGCTCGCGCCCTA
+
AAAAAFFBBBBBGGGGEEEFGGAEEHGHHB3FEEDF2DDGHF0EEEAC1GFGEHAEEEEH1EAEFH>/>EG?GGHHHHHHGGHHGHHGGGGDHHHHHEEGFCFGGFC<GGHHHHFDDGFHFGGHEHGC?CCFHH1<FFG0>FG><<CC=<CDDH0GEGCHHEF0/0:://CC;F@D??EEEB9C00:FECA@D-@9-9.999>-ADF:..;9B9//;BA.@B.;9/9/;BB.-.-9.:-@.D-;-;9-@.
@M03896:38:000000000-B4D98:1:2105:25907:13927 2:N:0:175
CCTGTTTGCTCCCCACGCTTTCGCACCTCCGCGTCAGTACCGGACCCGTGAGCCGCCTTCGCCACTGGTGTTCCTCCGAATATCTACGCATTTCACCTCTACACTCGGAATTCCACTCACCTCCTCCGAAATCCAGACCACCAGCATCAAAGGCAGTTCCGGGGTTGAGCCCCGGGATCTCCCCCCTGACTTAATACTCCGCCTACCTGCGCTTTACGCCCAGTAATTCCGAACAACGCTTGCCCCCTTC
+
AA1>>FF>BDFFFA1E1AE0AFEA?ECH0A0E/EEAEG2B1AA/AE//E//?@GE@EG/FCA/?EF1010/?B2>F>>/EF/2F>GGF/??EFGHHGHFGHB><GC///<FHHFBDF<0F010/?0?///-.11111>.<FF<<.<=C0<00<C.<;GFG?---;-99/0/;C-;-99.;;0:A?;--;B///9//////9----9-;/9-;---9B99-9--/://;;B/--;-B--9----/;-@9-9
@M03896:38:000000000-B4D98:1:2105:3884:14565 2:N:0:175
CCCAGTTTGGGTCTTAGCTATTGTGTGTTCAGATATGTTAAAGCCCCTTTCGTAGTCTATTTTGTGTCAACTGGAGTTTTTTACAACTCAGGTGAGTTTTATCTTTATTGGGGAGGGGGTGATCTAAAACACTCTTTACGCCGTCTTCTATTGACTTGGGTTAATCGTGTGACCGCGGCTGCTGGCACACAATTACCATTGTCATATTGTGTATGTCTATTGCGTCGTCGTATCCTTACAATATAATATAT
+
AAAAACD33>1>BGGGCBGGF3GDFBGFGHFD3DFGFHGHDBGGF0ACF1G?GB/FHHEHHHHFHFGFAEAGGF00FF1FFEHGHEFFF@B0GBEHHGFF21BFDEFHHFEE?////?/<BEGHHHFG11/FBGHGHB1?B////FFGGBFGH111<<1<<CFGGHEC.GEB00<--;A--;90/.99/..9;B;000=0;900000;9;0/0;0;BB///9/-;---:-9AFE/;9//////////////
@M03896:38:000000000-B4D98:1:2105:19207:16439 2:N:0:175
CCTGTTTGATCCCCACGCTTTCGTGCCTCAGCGTCAATAAAACCATAGTAAGCTGCCTTCGCAATCGGTGTTCTGTGACATATCTATGCATTTCACCGCTACTTGTCACATTCCGCCTACCTCTAGTTCATTCAAGCTCATCAGTATCAAGGGCACTGCGATGGTTGAGCCACCGTCTTTCACCCCTGACTTAATAAGCCGCCTACGCACCCTTTAAACCCAATAAATCCGGATAACGCTTGGATCCTCC
+
ABAAAFFFFFFFGGGEAEEFFGEFFGHHHFHGFEEGCGFFHFGEBG3FGHFABGFGHHHHEE?BFHEEEEEEHHFEGGHHHHFHHHHHFGHHGGBGHGGGFGGHDEBFGGHHHFFEGGFHHFHHGFFGHDGHF3DFGHHBFFDFFG2GH2@2/?AECGFE/<C/?<?0>FCGFGAFAG.GH0GDHCG./<GH0==;0<CC@@FAEHADDBFFA/B0;BFBDG./9C0;FBC-9.;;B.@....9::BFFF
@M03896:38:000000000-B4D98:1:2105:11102:18710 2:N:0:175
CCTGTTTGCTCCCCACGCTTTCGAGCCTCAACGTCAGTTACCGTCCAGTAAGCCGCCTTCGCCACTGGTGTTCCTCCTAATATCTACGCATTTCACCGCTACACTAGGAATTCCGCTTACCTCTCCGGCACTCCAGCCGCACAGTTTCCAATGCAGTCCAGGGGTTGAGCCCCCGCCTTTCACATCAGACTTGCAAAGCCGTCTACGCTCCCTTTACACCCAGTAAATCCGGATAACGCTTGCCCCCTACG
+
BBBBAFFFFFFFGGGGFEEFFGFGHGGHHHGGEHHGGHHHHHGGGGGHHHGGFHEGFGGHHGGGGHFG@?GEGHHHHHHHHHHHHHHGGFGGHHHHHGGGFEHHHHHGHHHHHHHGGGGHGHHHHGGCGGGHH0FFGGGGGGFE1>FF>GGFHHHHHHHHGHD?C:-:;GHGDCD@ADA9FBFGGGB0CFFFFBBF0BFFGDFEEFFCFDFFB/B/:/9BDE?9BFBFFF.;AADFBAD?.9.;BEFFFA.
@M03896:38:000000000-B4D98:1:2105:11082:18719 2:N:0:175
CCTGTTTGCTCCCCACGCTTTCGAGCCTCAACGTCAGTTACCGTCCAGTAAGCCGCCTTCGCCACTGGTGTTCCTCCTAATATCTACGCATTTCACCGCTACACTAGGAATTCCGCTTACCTCTCCGGCACTCAAGCCGCACAGTTTCCAATGCAGTCCAGGGGTTGAGCCCCCGCCTTTCACATCAGACTTGCAAAGCCGTCTACGCTCCCTTTACACCCAGTAAATCCGGATAACGCTTGCCCCCCACG
+
AAABAFFFFFFFGGBEEGGFGGEFHGGHHFFHG2GGG5FGFGFCEE1GFFGDGGAEGGFHHGGGGGCFBFAEGHHHGHHHHHFGHHHEEGGGHHGHHGGGGFFFFHFFFFGHHHFGDGGHHEHHHHGDGGGHG0CFGFDGGGFFDFFFGGFD/CB=DC0DCF.-<::/FFGEGGGDCBE0FGFFFFG0BFB900CFFFGGG;@.AB9-9;AA:;/:BBBBFA99FFFFFFD-.A./;.@.;..;FE---;-
@M03896:38:000000000-B4D98:1:2105:3073:19535 2:N:0:175
CCTGTTCGCTCCCCACGCTTTCGCTCCTCAGTGTCAATACCGGCCCAGACACCCCCCTTCCCCACCGGTGTTTCTCCTGATTTCTGCGCATTTCACCGCTACACCAGGAATTCCACTCTTCTCTACTGAATTCTAGCCTGCCCCTCTCGTCTGCAGTCCACCTGCTTCAGTCTACCGTTCTCCCAGTCGCCGCGACCCTCCTGTTCGGAGCTCGTCTCGCCCAATCAGTCTCGCCAACCCCCCCACCCTCG
+
>1>>1DD1>11>A11E0EAA0B0AEH?CF111A2A22D21B/////////BBE//>EEFB00B0EE///>??0@BF1>11122BF21>EC/<D>GGEC@/<<1BF/0//??11121>011?1?D11111<@F111<10>00>>..<0>..<..00/0/000<;/./000:<<0000-../.00;/0/9.-.---;--9/999////----;-/-9---/--9--;//9/://9--;-----------99A-
@M03896:38:000000000-B4D98:1:2105:3091:19538 2:N:0:175
CCTGTTCGCTCCCCACGCTTTCGCTCCTCAGCGTCAATATCGGCCCAGAGACCCGCCTTCGCCACCGCTGTTCCTCCTGATATCTGCGCATTTCACCGCTCCACCAGGAATTCCACTCTCCCCTACCGAATTCTACCCTGCCCCTATCGACTGCAGCCCACCCCGCTGAGCCACGCCTTTTCACCGTCGCCTCCCCTCCCCCCCTCCCACCTCTCTACGCCCAATCCATCCGGACACCGCCCGCCCCCTA
+
AAA>AFD1>>AAGGGE0E00FGCEAFEBC1EF/EEEEGFEG/AEAEE/CGFGFH/@EGFE>>E/EF>//>/@BFDHGFF1BD>F2>F>EEA/2B2BG/>E/?BGHGF//0<1?D211<@1F@???CF<//?<DF11>>D0>FG.<.0<<<-../<//:C.;A.-:-9-..///=;..9.90;0;0..:----9--;---;--;-------9-;///99;-9---:/-9/:9--;---9--99---;;;9-
@M03896:38:000000000-B4D98:1:2105:5338:23303 2:N:0:175
CCTGTTTGCTCCCCACGCTTTCGCACCCGAGCGTCAGTCTTCGTCCAGGGGGCCGCCTTCGCCACCGGTATTCCTCCAGTTCTCTACGCATTTCACCGCTACACCTGGAATTCTACCCCCCTCTACGAGACTCAAGCTTGCCAGTATCAGATGCAGTTCCCAGGTTGAGCCCGGGGATTTCACATCTGACTTAACAAACCGCCTGCGTGCGCTTTACGCCCAGTAATTCCGATTAACGCCTGCACCCTCC
+
ABBAADFFFFFFGGGE2EAAFGEGGGGGAFEEEEEEEHHHFHGGFFAFEA0E>EEGGEGH1??EGHE/>EFHHHHGH2G?FGFGFHHGGCADHGFHH<BD?@BGHHFF?FGHGFFHFHFFDGGHFG.<.ACGF0G<DCB/;C000;;C000<CCFC:CFFGG0990//9FBE?-@9A9FFFBFFFFF9;FFF/B;//:AFFFFFFE;AAD-@99.9B:A>BA./;///;B/;.;AFB.@-;.9:BBDAAA
@M03896:38:000000000-B4D98:1:2105:5341:23323 2:N:0:175
CCTGTTTGCTCCCCACGCTTTCGCACCCGAGCGTCAGTCTTCGTCCAGGGGGCCGCCTTCGCCACCGGTATTCCTCCAGATCTCTACGCATTTCACCGCTACACCTGGAATTCTACCCCCCTCTACGAGACTCAAGCTTGCCAGCATCAGATGCAGTTCCCAGGTTGAGCCCGGGGATTTCACATCTGACTTAACAAACCGCCTGCGTGCGCTTTACGCCCAGTACTTCCGATAAACGCTTGCACCCTCC
+
BBBBAFFFFFFFGGGGEEEFGGEEDGGGCEGEEGGGGHHHHHGGGGEHHGGGEEEEGGGHGEFDGHE>>EFHHHHHGFGBGGHHHFHGGDGFDGFHHFGGGCGHHGFFCFFHHHHFHHHGGGGHFHCAEGFGBGC0:/0:;GE0.;;C;<;CFFCFCFFGFG0.90;;FGGC9B-;DFFFFBFFFFF/9FFFFFFFFFEF@BFFFF-9.;@B-..BFEDCFF.///;/;FFDD-:BB.D..A.99BD?AA
@M03896:38:000000000-B4D98:1:2105:7708:25507 2:N:0:175
CCCGTTCGCTCCCCTGGCTTTCGTGCCTCAGCGTCAGTTGAGATCCAGTGTGCCGCTTTCGCCACCGGCGTTCCTTCCGATATCAACACATTTCACCGCTCCACCGGAAGTTCCGCACACCCCTATCTCACTCCAGCCATACAGTTTAGGGCGCCATTCCCCGGTTAAGCCCGCGGCTTTCACACCCTACTTGTCTGGCCGCCTACGCACCCTGTACGCCCAGTGATTCCGAATAACGCTTGCACCGTTC
+
ABBAAFFABBBBGGGCFBFFGGG4BBGHHHHHEGGGGHH5DGCHGHFGAFEGFGAE0EFGAEEEGHE0>>>EFHFDHGGEEGGGFGGFFFGHHHHHHEEGGGHHHG/@CBFFHHBC<ACHGGGGACHHHHHHHFG><F.=0CGD0=0<00.<@C@:C;GHHH?-9..;;CF.---;@BAFFFFFFDFABF/9/;;///;A9@BDDF9@A@DF..///.;>BD99///9;F/..9.9;D-.9A.9;/-..B
@M03896:38:000000000-B4D98:1:2105:7691:25513 2:N:0:175
CCCGTTCGCTCCCCTGGCTTTCGTGCCTCCGCGTCAGTTGAGATCCCGTGTGCCGCTTTCGCCACCGGCGCTCCTTCCGATATCAACACATTTCACCGCTCCACCGGAAGTTCCGCACCCCCCTATCTCCCTCCAGCCCTCCAGTTTCGGGCGCCATTCCCCGGTTCCGCCGCGGGCTTTCCCACCCTACTTGTCTGGCCGCCTACGCGCACTGTAAGCCCAGTGATTCCGATTCACGTTTGCACACTTC
+
AABAAFFADAAAGFGACBF4FGACAFGGB22A2AE?FHF5B31DF32AA1ABFFEG0?FGD>>BEF1/>//>?A3FF?//E/EFDFGBFGGHHHFHF/<B@/FGF/<<>CHFFG/?>@->?-<<.0GB<<CHGA//:.AFGE//0:;0.-.--A?9:CFGF/--;../;9D----9@B.BB/:B;A...AB/;9;////9-@?F.9.----999;//;/9A..;///;BBB..://9...;A9/;/./9/
@M03896:38:000000000-B4D98:1:2105:7706:25526 2:N:0:175
CCCGTTCGCTCCCCTGGCTTTCGTGCCTCAGCGTCAGTTGAGATCCAGTGTGCCGCTTTCGCCACCGGCGTTCCTTCCGATATCAACACATTTCACCGCTCCACCGGAAGTTCCGCACACCCCTATCTCACTCCAGCCATACAGTTTAGGGCGCCATTCCCCGGTTAAGCCGGGGGCTTTCACACCCTACTTGTCTGGCCGCCTACGCACCCTGTACGCCCAGTGATTCCGAATAACGTTTGCACAGTTC
+
ABBAAFFBBBBBGGGGGFFFGGGGFFHHHHHGGGFDGHGEGF2GGHDFEEAFGGEEEAFG1EEFGH?0>>>EFHFGHHGFGGGHHFHHF?GFHHGHHEEGGGFHHGCB//FFGHEDCDCGDGGGGHHGHHHHFFF1CG.D0<00<=DF=0<<@CCC:GHFHF@-;9.;;CC;--9@A@AFFFFFEDD?FFF//BBB;/BABDF.DFDF.;BD.9B9/;A@BD.;//;BFFF.;A9/;A9:9D9/:9./;B
@M03896:38:000000000-B4D98:1:2105:21172:26430 2:N:0:175
CCTGTTTGATCCCCACGCTTTCGTGCCTCAGCGTCAATAAAACCATAGTAAGCTGCCTTCGCAATCGGTGTTCTGTGACATATCTATGCATTTCACCGCTACTTGTCACATTCCGCCTACCTCTAGTTCATTCAAGCTCATCAGTATCAAGGGCACTGCGATGGTTGAGCCACCGTCTTTCACCCCTGACTTAATAAGCCGCCTACGCACCCTTTAAACCCAATAAATCCGGATAACGCTTGGATCCTCC
+
ACBBCFFFFFFFGGGGEFEFFGFGFFHHHHHHGFFGGHGHGFHEGHHHHFHDFGFGHHHHGEAEGHFE?EGGHHHFHHHHHHHHHHHGFGHHHHHHHFGGGEGFDFGHHHHHHHHGGGGHHGHHHGFHHHHFFDDGHHHHHHHGFHFGFG@FEFGGFGHD@/<AFGEFGHCGFGDHGHEGHHHHFDA<CHHGGFHHBCFFFGGGGFGGGGGG.:0CFGGFGGE/C0CFFG.@.:999AC.A9A/9BF/FF
@M03896:38:000000000-B4D98:1:2105:21190:26437 2:N:0:175
CCTGTTTGCTCCCCACGCTTTCGCGCCTCAGCGTCAATAACACCATAGTAAGCTGCCTTCGCAATCGGTGTTCTGTGACATATCTATGCATTTCACCGCTACTTGTCACATTCCGCCTACCTCTACTTCATTCAAGCTCATCAGTATCCAGGGCACTGCCATGGTTTAGCCACCGTCTTTCACCCCTAACTTAATAAGCCACCTACGCACCCTTTAAACCCAATAACTCCGGATAACGCTTGGATCCTCC
+
AAAAAFFF1DFFGGGGAAEEFG000AEEGGHFGGEF/DG111AA/A1F2F2AB11FGHHGCEA?/B?>??/BG2@@222BBGGHHF2FGBGHFGGHHEEGEE1>1>>>GGHFHHC?E??FGHHHF1FD>2>FG2DBGFFG1FF<G2FF2@10/?<EC<?011?0>=0<1><1GF>FEGFGHHHF<@..<CGF0;0000;C/;CGFF:AEA@EA/90C0;CEG;B000;CFE-A-;BF-;----//;BF/;
@M03896:38:000000000-B4D98:1:2106:8765:3720 2:N:0:175
CCTGTTTGCTCCCCACGCTTTCGAGCCTCAACGTCAGTTACCGTCCAGTAAGCCGCCTTCGCCACTGGTGTTCCTCCTAATATCTACGCATTTCACCGCTACACTAGGAATTCCGCTTACCTCTCCGGCACTCAAGCCGCACAGTTTCCAATGCAGTCCAGGGGTTGAGCCCCCGCCTTTCACATCAGACTTGCAACGCCGTCTACGCTCCCTTTCCACCCAGTACATCCGGATCACGCTTGCCCCCTAC
+
BBABBFFBDFDFCEFF2AFFGGFGFCGHHFGHGFHGGEGBGH2AEE1CGD5FGGAEEGCHEEEEEGFGFCEEHGBGHH3FGHHHGFGFFEEGEHGHHEGG?@DBFBFBEGGHHG3ABEBFG3BGG2//>BDGFCCFHGC/<A-<<<FDGFFG/<DD<CC0<CA-<--:/0:CD@-;9.;0;0CFF9090:90CFF00-;B@99A./;>E?.ABF///;99;;.9B/9/;;.-9.9./.:.;;EB9AB9;;
@M03896:38:000000000-B4D98:1:2106:8772:3736 2:N:0:175
CCTGTTTGCTCCCCACGCTTTCGAGCCTCAACGTCAGTTACCGTCCAGTAAGCCGCCTTCGCCACTGGTGTTCCTCCTAATATCTACGCATTTCACCGCTACACTAGGAATTCCGCTTACCTCTCCGGCACTCAAGCCGCACAGTTTCCAATGCAGTCCAGGGGTTGAGCCCCCGCCTTTCACATCAGACTTGCAAAGCCGTCTACGCTCCCTTTACACCCAGCACATCCGGACAACGCTTGCCCCCTAC
+
BBBBBFFFFFFFGGGGCEEFFGEAGGGHHHHHEHEFEHHHFHGGGGGGHFFHHGAEGGGHHEEEGHFFGGHEHHHHHHDHHFHHHHHFEEEGHGHHHEEEGEFHGGCFHHHHHHHDDFGHHHHHHHA/BDGHGHB1FGCGCF<0<DGGHHDFGHHGHGHH//<<A-:;CCGEFG?DGDFGFBFFGGF0CCFF0;099:;FB;@FEF?;;9DE.9;/;/BFDF..;.99BF.-;--;.-;..9ABFFFFEF
@M03896:38:000000000-B4D98:1:2106:14718:3739 2:N:0:175
CCTGTTTGCTCCCCACGCTTTCGTGTCTCAGCGTCAGTTGTCGTCCAGTAAATCGCCTTCGCCACTGGTGTTCCTCCCGATATCTACGCATTTCACCGCTACACCGGGAATTCCATTTACCTCTCCGACTCTCAAGAACCTCAGTTTCAAATGCAGGTTGCGGGTTGAGCCCGCAATTTTCACATCTGACTTGAAGTCCCGCCTACACACCCTTTACCCCCAGTAATTCCGGATAACGCTCGCCACCTAC
+
AAAA?FFFFFFFGGGGCE22AGEFFGFGHHGHGEFGE5FFGHFGGGGHGFHFHGEFGDEHAEDEEFFGFFHFHFGFHGGFGGGHH4GGGGGGHHGHHGEEGCHHGFCCCGHHFGFGGDGHG2GFGHF<C/CGCF<11?GHBGH11>GGFGGHFHHHHHEFHCG?D.CFFFC.-AA?EFFFGGGFGGGBFFFGFFGFBFFFGA-DAFBFFDD;E/;FF//;@;D/BFFF/B/@..ABFDA.DF-;.;AFFF
@M03896:38:000000000-B4D98:1:2106:8789:3741 2:N:0:175
CCTGTTTGCTCCCCACGCTTTCGAGCCTCAACGTCAGTTACCGTCCAGTAAGCCGCCTTCGCCACTGGTGTTCCTCCTAATATCTACGCATTTCACCGCTACACTAGGAATTCCGCTTACCTCTCCGGCACTCAAGCCGCACAGTTTCCAATGCAGTCCAGGGGTTGAGCCCCCGCCTTTCACATCAGACTTGCAAAGCCGTCTACGCTCCCTTTACACCCACTACATCCGGATAACGCCTGCCCCCTAC
+
ABAAAFF4DDFFGGFG2EEAFGAFGGEHHFHGEHDGGHHFFHBFEE?EGBGFFG0EEEEHFEEEFF@2@BBEFGGHHH3BE4GGHBGFEEEGEFGGH?>EECB?GFEFFFGHGF3BBADHHDGFGGCBBCGHFF11?F/CCG-<<1GGHHHH/CGDGGGHFB.-.:-;/<GCFC-BGDDGCCFBGG090;909;B90/;CB9?AEBABFFFF.//BB/BFF..9;/9/BF.-9:.BB.@-9...;:=99A
@M03896:38:000000000-B4D98:1:2106:14702:3748 2:N:0:175
CCTGTTTGCTCCCCACGCTTTCATGTCTCAGCGTCAGTTGTCGTCCAGTAAATCGCCTTCGCCACTGGTGTTCCTCCCGATATCTACGCATTTCACCGCTACACCGGGAATTCCATTTACCTCTCCGACTCTCAAGAACCTCAGTTTCACATGCAGGTTGCGGTTTGAGCCCGCACTTTTCACATCTGACTTGAAGTCCCGCCTACACACCCTTTACACCCAGTAATTCCGGATAACGCCCGCCACCTAC
+
AAAAAFFCFFFFGGGGA?G0FD3333DDGDBFCAEEAEFAGG?FFGGHHHBGFF/FEGGHAEEEFHFG@FFEEGGHHGGAEECGHHHFE?EEHHGHHEGGGEGHH?/E<CGFGHHBFG2BF1@@FFB@C/?D<FD11??C0G1111>FG1>DFHFEACF0C<-.-.<0.C:C-@@-;CB9FBFCGGB09FBB;FB;09;;@?G?EF9/;9A9-9;BF/BFFFE/;/:9BB/-;-9;/---;-;9--AA/B
@M03896:38:000000000-B4D98:1:2106:14718:3757 2:N:0:175
CCTGTTTGCTCCCCACGCTTTCGTGTCTCAGCGTCAGTTGTCGTCCAGTAAATCGCCTTCGCCACTGGTGTTCCTCCCGATATCTACGCATTTCACCGCTACACCGGGAATTCCATTTACCTCTCCGACTCTCAAGAACCTCAGTTTCAAATGCAGGTTGCGGGTTGAGCCCGCAATTTTCACATCTGACTTGAAGTCCCGCCTACACACCCTTTACACCCAGTAATTCCGGATAACGCCCGCCACCTAC
+
BBBBBFFFFFFFGGGGAEEFFGEFFGFGHHHGEEEGFHHFGGEFGFGHFGBDFGAFFGGHEGFEGHFG@FGGGHHHHGGCGEGHHHHGGGGGHHHHHGFGGEFHHEEFGGHHHHFGHFDHGHHHHHGGGCDHHHDDDGGHCGFC1>GF>FGGGHHHHFFCGGC@:C:G/:CF@FFGGFGGGGGGGGGBFFFF0CFCFGFGAFFBDFFFFDFD99BFF9B9DE.:;/:BFFB-;9.9FDC-;@@A=DF.BF
@M03896:38:000000000-B4D98:1:2106:23898:5670 2:N:0:175
CCTGTTTGCTCCCCACGCTTTCGAGCCTCAACGTCAGTTACCGTCCAGTAAGCCGCCTTCGCCACTGGTGTTCCTCCTAATATCTACGCATTTCACCGCTACACTAGGAATTCCGCTTACCTCTCCGGCACTCAAGCCGCACAGTTTCCAATGCAGTCCAGGGGTTGAGCCCCCGCCTTTCACATCAGACTTGCAAAGCCGTCTACGCTCCCTTTACCCCCAGTACATCCGGATAACGCTTGCCCCCTAC
+
ABBBAFFFFFFFGGGGEFEFGGEGFEGHHHHHGHFFGHHHFHEFFDEGHB55BFAEEEGHEEEAEGF2@?FEGHHHHHG4GHHGHFHFE>EFFGGHHEEFGEFHFGBFGHHGHHFCDDAGGGHHHHG?CDFHFFGDHFCGFG-<FGHGHF1DCGEHHCGBCH.-<--;:<HFGG@DGDDFFBG0CF099CB09F0B;/CFC.BA9F.@EFFF.//BF//9@D.;BB/BBF.9..9BF.9.99;BF9D>.A
@M03896:38:000000000-B4D98:1:2106:23878:5672 2:N:0:175
CCTGTTTGCTCCCCACGCTTTCGAGCCTCAACGTCAGTTACCGTCCAGTAAGCCGCCTTCGCCACTGGTGTTCCTCCTAATATCTACGCATTTCACCGCTACACTAGGAATTCCGCTTACCTCTCCGGCACTCAAGCCGCACAGTTTCCAATGCAGTCCAGGGGTTGAGCCCCCGCCTTTCACATCAGACTTGCAAACCCGTCTACGCTCCCCTTACACCCACTACATCCCGCTAACTCCTGCCCCCTAC
+
AAAAAFFFFFFFGGGGAEE0FG0AAEEHHFGFEFEFAGGDEG/FEFGGG1DBFG/AEEEG/E?>EF1B@0F/BG2GHGG1BGFHGBG?>EEEFFFGH?EEEEFHD<F<FFGHBG0C/B/GGHHHHH?@>/CGFF11?F<CGG-0<>FGHE<G/GFDD<0=</.<<:-C/<CEGG9@@.9FFBFFBFC09C/90;0;0.;;@BB?FEA-9;AE---9BBBBB?--9/;/B/--99-AF/;/;/9:;A;-9:
@M03896:38:000000000-B4D98:1:2106:14669:6058 2:N:0:175
CCTGTTTGATCCCCACGCTTTCGTGCCTCAGCGTCAATAACACCATAGTAAGCTGCCTTCGCAATCGGTGTTCTGTGACATATCTATGCATTTCACCGCTACTTGTCACATTCCGCCTACCTCTAGTTCATTCAAGCTCATCAGTATCATGGGCACTGCGATGGTTGAGCCACCGTCTTTCACCCCTGACTTAATCACCCGCCTACGCACCCTTTCAACCCACTACATCCTGATAACGCTTCGCTCCTCC
+
ABAAAFFC5FFFGGGG2AEEFGGHEFGHHBFGAEEE2GEF3B3AB3BFF555BGAFGHHH1E11EGA1>BEEGHGFG55@BBEHHF4DGGHHHHHHH1EEEEFDG3F4F3FGGFFEEGEHFDGH3BB?FFDGDF33FGFCBG32F3@F@>22/@@DC2@</<//??/01<<><<.>CGGGH0<GC@E./<DG00=0;/;:-:CDEF.AFB?G.;9000;9E.9C/99909090;0/9.B..9-..;9/.B
@M03896:38:000000000-B4D98:1:2106:14652:6071 2:N:0:175
CCTGTTTGATCCCCACGCTTTCGTGCCTCAGCGTCAATAACACCATAGTAAGCTGCCTTCGCCATCGGTGTTCTGTGACATATCTATGCATTTCACCGCTACTTGTCACATTCCGCCTACCTCTAGTTCATTCAAGCTCATCCGTATCATGGGCACTGCGATGGTTGAGCCACCGTCTTTCACCCCTGACTTAATAAGCCGCCTACGCACCCTTTAAACCCACTAAATCCGGATCACGCTTGCATCCTCC
+
AAAAAFFB1BFFFGGFAA1AFE0BBAGGHFFGEEEE/D2B1B1ABAA1F221BD1BGFHH/A/ABF//??EEGH1FEB2EGFFGGH@FFGHHHHDGHCEGGEBFE>FBFEGGHHFEAEEFGHHHEFEHHG>FDF2BFGFB>F1??@GHG21@/@GG00?//<//?F.<F<<>FG.FEFCHGGBFGCF./<<G0000:00;--CE.;.;E@AG./B000:;E?.A//0;CF--99--9---9--9/9;BFF
@M03896:38:000000000-B4D98:1:2106:14671:6078 2:N:0:175
CCTGTTTGATCCCCACGCTTTCGTGCCTCAGCGTCAATAACACCATAGTAAGCTGCCTTCGCAATCGGTGTTCTGTGACATATCTATGCATTTCACCGCTACTTGTCACATTCCGCCTACCTCTAGTTCATTCAAGCTCATCAGTATCATGGGCACTGCGATGGTTGAGCCACCGTCTTTCACCCCTGACTTACTAAGCCGCCTACGCACCCTTTAAACCCAATACATCCGGATAACGCTTCGATCCTCC
+
BBBABFFCFFFFGGGG2EEFFGEGFFGHHCCFEEEE?GAF3B3BFBBFH5A5BDBFGFHHAE1BEHFA?1EEGHFEEFFDGFGHHHEGHHHHHHHHHEEGGEEG3BGBGBGHHHGEFFEHHFHH3FDGHFFG?F3BFGGGFG3DBGHG2D@</@CGFHGA<FA/FF/0FF<FGGAGEFAFGBGGHFG./GHGG0DD0/:CACGGGF.BABFGABF00;BFDF.;B/;CCFC-.9DBF.B.;.-;/;DFFF
@M03896:38:000000000-B4D98:1:2106:14670:6096 2:N:0:175
CCTGTTTGATCCCCACGCTTTCGTGCCTCAGCGTCAATAACACCATAGTAAGCTGCCTTCGCAATCGGTGTTCTGTGAAATATCTATGCATTTCACCTCTACTTGTCACATTCCGCCTACCTCTAGTTCATTCAAGCTCATCATTATCATGTGCACTGCGATGGTTGTGCCACCGTCTTTCACCCCTTACTTATTAAGCCGCCTACGCACCCTTTACACCCACTCAATCCTGATACCGCTTTGAACCTCCG
+
AAAA1DD1B3FFFGCEFEEEFGECFFHFGHFFEEEE/FFE1B1AB1B1E2A1BDBEHHHH/ABAEGF/>?EEHH1BGB2BBD2GHH2BFFHEHHHHH1BFGFB@@BF2F@FHGB0EEEAFGFFG1BEBGBD>>>>BFFB1>B>2B2BF2>1B2BFHB0@/////?<///<?F<0<?EGCFGBGF<@F0/<D<00<=D0</<-CC./.;:::A.90;;BB9;;.9//9;0/000;F00.----///:-:;E-
@M03896:38:000000000-B4D98:1:2106:23427:10195 2:N:0:175
CCTGTTTGCTCCCCACGCTTTCGCACCTGAGCGTCAGTCTTCGTCCAGGGGGCCGCCTTCGCCACCGGTATTCCTCCAGATCTCTACGCATTTCACCGCTACACCTGGAATTCTACCCCCCTCTACGAGACTCAAGCTTGCCAGTATCAGATGCAGTTCCCAGGTTGAGCCCGGGGATTTCACATCTGACTTAACAAACCGCCTGCGTGCGCTTTACGCCCAGTAATTCCGATTAACGCTTGCACCCTCCG
+
ABBBAFFFFFFFGGGGGFEFGGEGGGGHGHHHGFEGGHHHHHGHGGGGHCEGGEEGGGGHHGDGGHEEEEGHHHGHHFHHHHHHHHHGGEEFHHHHHGGGGGFHHHFEGHHHHHGFHHHGGGGHHHGG?EGHHGHHGGBCGHHFCGHGFFGGHHGHGFHHGH0:;BBB/CFE?BA?FGGGGGGGFFF9BFFFF/BF9FFFFFFFFFADFDFF;.:/BEDABD./;;B/9;/9A9.B/DF.A9.;9:DFFD.
@M03896:38:000000000-B4D98:1:2106:23408:10200 2:N:0:175
CCTGTTTGCTCCCCACGCTTTCGCACCTGAGCGTCAGTCTTCGTCCAGGGGGCCGCCTTCGCCACCGGTATTCCTCCAGATCTCTACGCATTTCACCGCTACACCTGGAATTCTACCCCCCTCTACGAGACTCAAGCTTGCCAGCATCAGATGCAGTTCCCAGGTTGAGCCCGGGGATTTCACATCTGACTTAACAAACCGCCTGCGTGCGCTTTACGCCCAGTAATTCCGATTAACTCTTGCACCCTCC
+
BBBBBFFFFFFFGGGE2EEFFGAEEGGGBBFGEFGDFHHFHHFFEGEFHF00EE>EGGGHAE?EEFE/>>CGGF4GFBG?GGFGHHHEE<EEHGFGHDCGGCHHHH<F<FFHHFHFHHHGDGGHHG...<<DC<CDGGB/<G0<.:;C:00;0CFFGGGFHG0:;0/9;BFC-?-9B9BFF0FFFFB//BF9;BBB9FAA9BBFFF<.9;;@-.;9FAA9@..;/BB/;B;.D.9/B/;/////;BA.9;
@M03896:38:000000000-B4D98:1:2106:27712:12373 2:N:0:175
CCTGTTCGCTCCCCCAGCTTTCGCGCCTCAGCGTCAGTGGCGGCCCAGCAGGCTGCCTTCGCCATCGGTGTTCTTCCCGATATCTGCGCATTCCACCGCTACACCGGGAATTCCGCCTGCCTCTACCGCACTCGAGCCGCCCACTCCGGAACCCGGCCCCAGGTTGAGCCCCGGGATTAGCGGTTCCCCCTAGCCGGCCGCCTACGCGCCCCTTACGCCCAATGACTCCCGATACCGCCCCCCCCCCACC
+
BBBBBFFADAABGGGGEFFEGGEEAEGGGHFFEEEGEFGGFEEEEGE?GCC?BG1FGFGH1?E??G11>1?EFEGHHFE/<EFHH4FEBBADFHGHH/BB@CGHF<@>ADHGGF0>D..FGGFCGHG-C@DCG.;.:A-CGG..9BFC-.-;CD?-@AD-...//.//9;AD-=9-.9///9-.;AF/B.-../;.-99--@..B99---;-.9//.9;=.9.;///;9.9.-9-9.;-9--9;@B--9.
@M03896:38:000000000-B4D98:1:2106:10139:14511 2:N:0:175
CCTGTTTGCTCCCCACGCTTTCGTGTCTCAGCGTCAGTTGTCGTCCAGTAAATCGCCTTCGCCACTGGTGTTCCTCCCGATATCTACGCATTTCACCGCTACACCGGGAATTCCATTTACCTCTCCGACTCTCAAGAACCTCAGTTTCAAATGCAGGTTGCGGGTTGAGCCCGCAATTTTCACATCTGACTTGAAGTCCCGCCTACACACCCTTTACACCCAGTAATTCCTGATAACGCTCGCCACCTAC
+
BBBBAFFFFFFFGGGGEEGFFGEFFGHHHDGHGGGGFHGHHHGGGGGHHFBHHGBFGGGHEFGEGHFBFGHGHHHHGGGEGGGGHHHGGGGGHHHHHGGGG@FGHEECCCHHHHFGFHFHHHHGHFC<CCDHFGHG1?FHFHCF1>FFGFFHGHBF0GFHHG--;:-/;CGE:?-DGGFFGBFFFGB00CFF9;00C;;9BGBAAFFFFF?D./;FFBFFFFF/;//;;;/99/9BB.9.;-99.AF?9/
@M03896:38:000000000-B4D98:1:2106:10151:14525 2:N:0:175
CCTGTTTGCTCCCCACGCTTTCGTGTCTCAGCGTCAGTTGTCGTCCAGTAAATCGCCTTCGCCACTGGTGTTCCTCCCGATATCTACGCATTTCACCGCTACACCGGGAATTCCATTTACCTCTCCGACTCTCAAGAACCTCAGTTTCAAATGCAGGTTGCGGGTTGAGCCCGCAATTTTCACATCTGACTTGAAGTCCCGCCTACACACCCTTTACACCCAGTAATTCCGGATAACGCTCGCCACCTAC
+
ABAABFFCDFFFGGGEEEFFFGEFCGGHHFGFEEFEFGGGHGFGFGDAGFHHHHEFGGGH1EEEEH3FFFHEHHHHHGGEGGGHHFHFEEFGHHHHHEEGGGHHHEE<@CGHHHFHGHHHHHHHHHDCGFGHFGG11F?GCH1><DGGFFGGFGFFCCGBGG--:;-//:GF-BB-EF9FFBFFGFF;;;FF9BB0;BFFGGFFDFFFFDFFE//BFBBBDA.99//9;;B-..:;/.B.A-;B.;AA/;
@M03896:38:000000000-B4D98:1:2106:10134:14536 2:N:0:175
CCTGTTTGCTCCCCACGCTTTCGTGTCTCAGCGTCAGTTGTCGTCCAGTAAATCGCCTTCGCCACTGGTGTTCCTCCCGATATCTACGCATTTCACCGCTACACCGGGAATTCCATTTACCTCTCCGACTCTCAAGAACCTCAGTTTCAAATGCAGGTTGCGGGTTGAGCCCGCAATTTTCACATCTGACTTGAAGTCCCGCCTACACACCCTTTACACCCAGTAATTCCGGATAACGCTCGCCACCTACG
+
BABBBFFBFFFFGGFGEEAAAGAGGHHHHHHGDEAFEGGHHHGDFFCHFBGHHGEFGGGHAEEEFHEFFHGGHHHHHGGGGGGHHHHGFEFGHHFHHDFGC?FGH/EC@DHHGHB3FGHHFFHDGFDCDFGHFF111?FFGHGCDFHGFBDGHHHGHCDGHCDDCCCGFFHGGGGGGGFFGFFGGGF;BFBF9009CFFGGGFDFFFFFFFF?F/FFF/BAFFBBFFFF9/-..DBF.;.9--9;A..;9.
@M03896:38:000000000-B4D98:1:2106:18486:15442 2:N:0:175
CCTGTTTGATCCCCACGCTTTCGTGCCTCAGCGTCAATAACACCATAGTAAGCTGCCTTCGCAATCGGTGTTCTGTGACATATCTATGCATTTCACCGCTACTTGTCACATTCCGCCTACCTCTAGTTCATTCAAGCTCATCAGTATCAAGGGCACTGCGATGGTTGAGCCACCGTCTTTCACCCCTGACTTAATAAGCCGCCTACGCACCCTTTAAACCCACTAAATCCGTATAACGCTTGGATCCTCC
+
ABABAFFFFFFFGGGEEEEFFGFHGFHHHGHHGGDEGHFD3BBEGHFGFGF5BGFGHHHHHEEEGHF1E1EGGHFFFHHFHHHHHHHGHHFHHHHHHGGGGEHFHFHGHFGHHGGGGGFHHHHHHHGHHHHHGHHHGHHGHHF2GHHH2F2F/?FD2F<?/?C/???0>GGFFG<GDGGHFEFGHGG.CGGFG0CH0CGFGGGGFHBGBDDGA9F0C0;:AE?AG/:FF9...9;//.;.;..99BFFFF
@M03896:38:000000000-B4D98:1:2106:19703:16115 2:N:0:175
CCTGTTTGCTCCCCACGCTCTCGTGCTTCAGTGTCAGAATCCAGACCAGACGGCCGCCTTCGCCACCGGTGTTCTTCCATATATCTACGCATTTTACCGCTACACATGGAGTTCCGCCGTCCTCTTCTGTTCTCTAGCTGATCAGTTTCCCGAGCCAGTACGGGTTGAGCCCATACCTTTTACTTCAGTCTTGATCTGCCACCTACGCACCCCTTACGCTCAATCATTCCGGCTAACGCCCTCCACCTAC
+
AAAA1@BB1DFFEEGEAEE0ABEAEFADFBFBGGGHHFFBFGFFBF/0GEF/AEEAAE/FH/EACEF/E>EFCE2GGHFHGFHEBGHDEC?EEFGFHFEG/EEBFFG<<BGHGFDCEC/>BAAFFGHFD1@FHF1<1??>1<FF1==FFF1..-<-CC<0DC?:;C-//;/:CGCGHGFF00;;BBF00;9B0B0C00;099C./:.9CA@B--;/B9;--9BBFBBF9B/--9-/;-;-;-9A-BA-9B
@M03896:38:000000000-B4D98:1:2106:19684:16124 2:N:0:175
CCTGTTTGCTCCCCACGCTTTCGTGCTTCAGTGTCAGAATCCAGACCAGACGGCCGCCTTCGCCACCGGTGTTCTTCCATATATCTACGCATTTTACCGCTACACATGGAGTTCCGCCGTCCTCTTCTGTTCTCTAGCTGATCAGTTTCCAGAGCCAGTACGGGTTGAGCCCATACCTTTTACTTCATACTTGATCTGCCACCTACGCACCCTTTACGCCCAATCATTCCGGATAACGCTCGCCACCTAC
+
BBBBBFFFFFFFGGGGEEEAFGEFFGFFHHHHGHHHHHHHHHHHHGEFHGBAAAEAEEEGHHGGGGHEEEEFGGFHHHHGHFHHGFHHGGEFEGGHHHCEEE@BGGBB2FGHHHF/ED/>BGGHGHGG11FFGHHHFF<1FDGE1<1<FFD1<.<F/<<DGDG-<C-//CCECFGHHFFHHFHGHFF0=CFF;C0CB0BFGGGGGGDGGDFG?CB/F.9@AA9BFFBFFF;-.9.:/AA.A>9@.;F.9B
@M03896:38:000000000-B4D98:1:2106:19666:16130 2:N:0:175
CCTGTTTGCTCCCCACGCTTTCGTGCTTCAGTGTCAGAATCCAGACCAGACGGCCGCCTTCGCCACCGGTGTTCTTCCATATATCTACGCATTTTACCGCTACCCATGGAGTTCCGCCGTCCTCTTCTGTTCTCTAGCTGATCAGTTTCCAGAGCCAGTACGGGTTGAGCCCATACCTTTTACTTCAGACTTGCTCTGCCACCTACGCACCCTTTACTCCCAATCATTCCGGATCACGCCCGCCACCTAC
+
AB@AAFF4DFFFGGGEEEEAAGA4BFCFGD5DFGHBBGGHFHCF3ACBGABABAAAEEFGH1EEDAF1/>>EED4FGHHHHFHHH4FHFG?AEDFHHHFE@EE0BB00?1?FFGD<?E/BCBCGF1G<1@GFHHFBFFD1>DFF1==1><=1F.<F/.<DGA.-<<://;/:.//:GFCCG0:;GFBC0;/000;BBBEFGBA.CBE-D@@F.;B/;/9/;./FF/9;/B/9..-;;.9.99>>9AF.BF
@M03896:38:000000000-B4D98:1:2106:14430:17550 2:N:0:175
CCTGTTTGCTCCCCACGCTTTCGCACCTCAGCGTCAGTACCGGACCAGTGAGCCGCCTTCGCCACTGGTGTTCCTCCGAATATCTACGAATTTCACCTCTACACTCGGAATTCCACTCACCTCTTCCGGACTCGAGACTACCAGTATCAAAGGCAGTTCCGGGGTTGAGCCCCGGGATTTCACCCCTGACTTAATAGTCCGCCTACGTGCGCTTTACGCCCAGTACTTCCGAACAACTCTAGCCCCCTTC
+
BBBBBFFFFFFFGGGGGFEFGGDEEGGHHHHHGGGGGHHHHGGGGGFHHHDGGHEGGGGHEGGEGHC2BFGEHHHHHGGFFGHHHHHGEHHHHHHHHHGHHFGHGHGEDFGHHHHHHHHHHGHHHHH?CGGGGF/CGAGGHHC<FGGHFGF1GHFD/DGHGCC?C@-/CGHGGG?-?DFFFFFGGGG9FFGBFBBFBFFFFFFFFFAAFEF>@A.FFEDACDE/;/FFFF..;;-;9/;/9//9BFF=.9
@M03896:38:000000000-B4D98:1:2106:16867:18142 2:N:0:175
TACCGCGGCTGCTGGCACACAATTACCATACAGATAGTGTATAGATCTCGCTGGTCGCCGTATCATTAAAAAAAAAATATTTCAAACTCAAAATCTTTTTCTCTATATTTAGTAATGTCTAATCTAACACCCTCTTTCCACCTTCTTCTATTTACATTATATCCACTTTTTCCCTCTGCTACTTACCCCCCATATCCATACTAACAATATTACAATTTTAATAAACACATACCATCTATCCTACAAAGAAA
+
ABBBBBBBBBBBGGGGFABGCCGHFGGHH3FBDBG5FGEF55A5D5DFA11B10A50AAEE1G1@GG5DEE3//E//03?4?F44?B3?33333B4B44BB2?B3333B3333333332222@2@2222@///??11@?11F0<?1==11=11<11<11=11111<=0000/<00//0000=00;0/:.--:9/0;00;BF00;//009;00;900;0000000000..00//9///////////////./
@M03896:38:000000000-B4D98:1:2106:27091:18401 2:N:0:175
CCTGTTCGCTCCCCACGCTTTCGCTCCTCAGCGTCAATATCGGCCCAGAGACCCGCCTTCGCCACCGGTGTTCCTCCTGATATCTGCGCATTTCACCGCTACACCAGGAATTCCAGTCTCCCCTACCGAATTCTAGCCTGCCCGTATCGACTGCAGACCACATGGTTGAGCCACGGGTTTTCACAGTCGACGCGACAAGCCGCCTACGAGCTCTCTACGCCCAATAAATCCGGACAACGCCCGCCCCCTA
+
BBBBBFFBBBBBGGGGEEEEFGEGFHGHHHHHGGGGGHHHHFEEFFGHEGEGGHEEGGGG?EEGGHG/>EEFHHHHHHHHHHHHHGHFGGGFHHHHHEEDGCFHHHHECCGGHHGDFGFGFHGHGHFCDGFHHGH1FGG0FGH.<-<<<CF?DGGC0CGCH.:;/:;./:CFBFA??AA:A;;FF0::.;;-;-;>B-.;A-9@DDFD..9.;//:;BAB=DFFF/:/;BF.-A--.A;;---9-;99;.
@M03896:38:000000000-B4D98:1:2106:27077:18416 2:N:0:175
CCTGTTCGCTCCCCACGCTTTCGCTCCTCAGCGTCAATATCGGCCCAGAGACCCGCCTTCGCCACCGGTGTTCCTCCTGATATCTGCGCATTTCACCGCTACACCAGGAATTCCAGTCTCCCCTACCGAATTCTAGCCTGCCCGTATCGACTGCAGACCACATGGTTGAGCCACGGGTTTTCACAGTCGACGCGACAAGCCGCCTACGAGCTCTTTACGCCCAATAAATCCGGACAACGCTCGCCCCCTA
+
BBBBBFFADBBBGGFGEGGFGGGGGFGHHHHFGFGGGHHHHF?EF?EGEGFHGHEGGEGFEEEAEH1E>>EEFHFHHHHHHGHHGGHFGGGGHHGHHEECDCFHHHFCAGHHGHHB@GHHFFGHGHHC?/>FGHHFHHD<FGG.<<CGCGGC?H0GCCGHHEF0:00;:/09:F?@-9;.999C90BF..9-@;;DD@.EF--@...A9A@;F/9//B..B@.ABF9B/BFD;A@9.;-9.;-9-9;D-9
@M03896:38:000000000-B4D98:1:2106:25430:18422 2:N:0:175
TACCGCGGCTGCTGGCACACAATTACCATACAGATAGTGTAGAGATCTCGGTTGTCGCCGTATCATTAAAAAAAAAAAATTTCCGACTCCTGTGATTTTTAGCTTTATTGTGGAATAATTTCTCTAACCCACTCTTTCCTCCATCTTCTATTTCTCTATGTTCCTCTCGTGACCTCTTCTGCTATCCCACAATCACCTTCTATTGTTTTTTACACGCACGTTTTGCTCAAGCACATTACCAGCATGCACAT
+
BBBBBBB@@DD?GGGGF32G?AFGBDFFHHGGFCGBGHB555A5D5FG5111101511B>E111BFGBGEB3>/E>///B334B//>//222B2222?22/22222222222/?11111111@1111?0...0>11><<11</00===00000000=000<00;;0:/::./.00<000:00000;//:...0/09909/00090;0//;-.9/9.--9-;./../9;////9../////;/;.//9////
@M03896:38:000000000-B4D98:1:2106:24133:18575 2:N:0:175
CCCGTTTGCTCCCCTGGCTTTCGTGTCTCAGCGTCAGCTCCTCCCCAGCGACCTGTTTTCACCATTGGCGTTCCAAACGATATCTACGCATTTCACCGCTCCACCGTTTGTTCCAGTCGCCCCTAGATGGCTCAAGACCGCCAGTATGCCCAGCCGTTCCACAGTTAAGCCGTGGGATTTCACAAGGCACTTAACGATCCGCCTACACACGCTTTAAGCCCAGTGATTCCGCCTAACGCTTGCACCCTAC
+
BBBBBFFBFFFFGGGGCFFGGGEFFHHHHHHGGGGGDHHF3BFGGGHEHGEFGGFFGFHHFFHGDHG3BEFGGHFBFGGEGGFHHHHGGEEFHHHHHGGGGGGHHGGEFGHGHHHHHGFGDGGHGG2F>CFHFFGGHCH@CG@<>DGFGFFGCGCCCDHFGHF.C0CHGHH?EC@BGFFGGFGBBC.A?FFFBFCC;AEDFGGFFFFFFF;FA.A9/FFFFF.B/9BFFF/.ADAFFAD?A.9/;9D?FF
@M03896:38:000000000-B4D98:1:2106:11114:20108 2:N:0:175
CCCATTCTCGCCCTTCGCTATCGTGCCTCCGCATCTGTAACAGCCTCTTCCGCTGCCTACGCTATCGCAACTCTCGTTGCTTACTACTCATTTCACCTCTACACCTTCCATTCCGCCGACCTCCTCTCACACTCTCTCCGCCGGCATCTATTGCCGTTCCTCAATTGAGCGCCCGCCTCTCCCCCCCCCCTTTACCCACCTCCTACGCCCCTCTCGCTCCCCATCACTCCCGTCAACCCCTTCACCCGCC
+
>A111B333111A11AAAE0A0AEA00DAA000B/1DD22AABFG001B11B//A/BG10////B0////>F11@E/FB/B12B1B11BF12B2FD11>BF110>01101222BF/////</1?F0101@11001111?/?E----<C0=00=0G<<./<0;00000000--:-=--;.9///.9:-9-;--//////-99--B//---9--9-/------;-9;////;---:--9----9:;/B;--;
@M03896:38:000000000-B4D98:1:2106:20046:20783 2:N:0:175
CCTGTTTGCTCCCCACGCTTTCGTGCATGAGCGTCAATCTTGACCCAGGGGGCTGCCTTCGCCATCGGTGTTCCTCCACATCTCTACGCATTTCACTGCTACACGTGGAATTCTACCCCCCTCTGCCAGATTCAAGCCTTGCAGTCTCCATCGCAATTCCCAGGTTGAGCCCGGGGCTTTCACGACCGACTTACAAAACCGCCTGCGCACGCTTTACGCCCAGTAATTCCGATTAACGCCTGCACCCTACG
+
AAAA35DFFFFFGFGGCEA2AFAFFFDC5BFGEGEE?DG5A5DGGHFFF?00AEAFGGHHEGGG1EA?1EE?GHFHFFGCFHHGDGFEG/A?FHFHHHGGHFEFABGEEGGGGHBFGHGGCDGHFHHH1<FGHHHFFGGHBG1>>FFFHFHGDEGA.0DBD0<.<<///;CC;-;9B?.FFBF999----9.9B///;AA-@-AAF--9@-@...BF.:@BAE9BB/9BBF9.9.9FDB-9;.;9BDEB?.
@M03896:38:000000000-B4D98:1:2106:3346:21738 2:N:0:175
CCTGTTCGCTCCCCCAGCTTTCGCGCCTCAGCGTCACTGGCGCCCCACCACACCCCCCACACCATCCGTGCTCTTCCCGATCTCTGCCCATTCCACCGCTACCCCGCCAATTCCGCCCGCCTCTACCGCCCTCCACCCGCCCCCTCCGCAACCCGGCCCCCGGCTCAGACCCCCGCCCACAGCGTCCCCCCACCCCGCCCCCGACGCGCCCCTCACCGCCCCTCACTCCCCCTACCCCCCCCCCCCCCCC
+
AA?A?BD111?@G?1E?FA13B0A00A0CC11///E/210/////A////?/B??>E>/?/>?/1B0/////>11DFG////0B21B1<1012>DEF////@0?G///</11<<0.C--<-AC/0BD-<-:-C.//:C--9@--;C?..--:.C-9------9---///:-A-------------;9-9--;--9--9--9?--9---9--9---------9----/9--------------9--9----
@M03896:38:000000000-B4D98:1:2106:9188:23240 2:N:0:175
CCCGTTTGCTCCCCTGGCTTTCGTGTCTCAGCGTCAGCTCCTCCCCAGCGACCTGTTTTCACCATTGGCGTTCCAAACGATATCTACGCATTTCACCGCTCCACCGTTTGTTCCAGTCGCCCCTAGATGGCTCAAGACCGCCAGTATGCCCAGCCGTTCCACAGTTAAGCCGTGGGATTTCACAAGGCACTTAACGATCCGCCTACACACGCTTTAAGCCCAGTGATTCCGCCTAACGCTTGCACCCTAC
+
BBBBAFFAFFFFGGGEABFEGGGFGGHHHHHHGGGGGHHG3BBFFEFEHEAFGGHFFGHGEFFFDHFCFEFGGFGGHHGEHEEHHHHGGGGGHHHHHGEGGGGHHGGGHFHHHHGGGGGGGGGHGG2FFGHHFHFGFFHCDGG<<DFFFFHFHHGG<DGHFHFCCGHFCGGA;CCGGFGGFFGFFG.CFGGGGGFAEEGGGGGFDFFFFF-@A..:B999EEFF/9/:/BBAAAD/FAD.;E9999D?9F
@M03896:38:000000000-B4D98:1:2106:9172:23248 2:N:0:175
CCCGTTTGCTCCCCTGGCTTTCGTGTCTCAGCGTCAGCTCCTCCCCAGCGACCTGTTTTCACCATTGGCGTTCCAAACGATATCTACGCATTTCACCGCTCCACCGTTTGTTCCAGTCGCCCCTAGATGGCTCAAGACCGCCAGTATGCCCAGCCGTTCCACAGTTAAGCCGTGGGATTTCACAAGCCACTTAACGATCCGCCTACACACGCTTTAAGCCCAGTGATTCCGCCTAACGCTTGCACCCTAC
+
BBBBAFFAFFFFGGGCFBFFGGEGGHHHHHHHFGEEAGHH3BGHGGHEHEEGGGGFGFEHEFGGGHF3B>EGGFGHHHGGHF/GHHHFEEEEGHHHHGEGGGHHHGFGHFHGHHHDDGFGGGGHGB2@2@?FFHHGHCH/ADC-<FG1FFHFHHFC<CGHHH/.:0:C:GH-.ACBGBBFGBFFF9.=CFBBCFB..;EFAEFFFFFFFD-@..A/B/;BEEFB/;;B/B/:A;A/B.;.9.;/;FDFFF
@M03896:38:000000000-B4D98:1:2106:22732:24800 2:N:0:175
CCTGTTTGCTCCCCACGCTTTCGTGTCTCAGCGTCAGTTGTCGTCCAGTAAATCGCCTTCGCCACTGGTGTTCCTCCCGATATCTACGCATTTCACCGCTACACCGGGAATTCCATTTACCTCTCCGACTCTCAAGAACCTCAGTTTCAAATGCAGGTTGCGGGTTGAGCCCGCAATTTTCACATCTGACTTGAACTCCCGCCTACACACCCTTTACACCCAGTAATTCCGGATAACGCTCGCCACCTAC
+
ABAAAFFFFFFFGAFEEEEAFGGFFGHHHHGFFGGEGHFF55EFFGDHGFFFHGEFGGGG1EAEEHF2BB1BFGEGFEGDGFEHHHHFE>EGHHHHH/>EGCGFC?<B?CGHHHFDDD>F@GGDGGDGF?EHFGF11FGG0>FG1>FG1FFGHHHHFGE<A@@@A:::FFFE-@?AAFFGGGGGGGG0BFFB9B009C0C.ACFFFFF/ADFEFBFBBFFD:FFFFBBBF;@DAD/B.;.;=;@.AFFBF
@M03896:38:000000000-B4D98:1:2106:17073:26993 2:N:0:175
TACCGCGGCGGCTGGCACACAATTACCATACAGATAGTGTATAGATCTCGGTGGGCGTCGTATCATTAAAAAAAAAATATTTACCACACATTAAAATTCTATCTTAATATAATCATAAATCATCTACAACCCTCTTCACGACTACTGCTATTTACGTCATGATCTCTTTTTACTCCGACTGCTTGCACCCCCTTACCTTACTCTAATTGTGTAACACATCCACAACACTCTTGCTACTTACATCCCCGTAT
+
AABAABBBBDBBCGGFBA1F?CFG5DBFH3BFG5DAGDBB555@55DD@G1B11/1//>>/1B0BBBDDHF3<E<</012222F11?/?/1?11?11?1<<D11111?11111111111111>F111>><CDF./000<.<::-:;00::;0000::...09000900009.900/.---.;090.00/;9--.////;/////9//////.////;9/;9//9..../9//////9///////9..-.9.
@M03896:38:000000000-B4D98:1:2107:10051:5452 2:N:0:175
CCTGTTTGCTCCCCACGCTTTCGTGCTTCAGTGTCAGAATCCAGACCAGACGGCCGCCTTCGCCACCGGTGTTCTTCCATATATCTACGCATTTTACCGCTACACATGGAGTTCCGCCGTCCTCTTCTGTTCTCTAGCTGATCAGTTTCCAGAGCCAGTACGGGTTGAGCCCATACCTTTTACTTCAGACTTGATCTGCCACCTACGCACCCTTTCCGCCCAATCATTCCGGATAACGCCCGCCACCTAC
+
ABBBBFFFFFFFGGGFEEEAFGEFFFEGHHHHGHGHCHHGHHHGHGFGGGFABEEEEGGGHFGGGFHE>>EEEHBGHHHHHGHHHH4GEFEAFHGFHH?EE/E?GGBFGHHHHHH/CD@BCGGHFGHFBFGHHHFB<DG1<<GH11>GHGDD1FFGH.<=GFG-<C-/=0GE.:::CFGBGHFCGF;;9CFF099;B0FGGGFFBBE?D?-:.///9;.9BD?9B///9B/99D?/9?D-9-;9>DFF/;
@M03896:38:000000000-B4D98:1:2107:10072:5454 2:N:0:175
CCTGTTTGCTCCCCACGCTTTCGTGCTTCAGTGTCAGAATCCAGACCAGACGGCCGCCTTCGCCACCGGTGTTCTTCCATATATCTACGCATTTTACCGCTACACATGGAGTTCCGCCGTCCTCTTCTGTTCTCTAGCTGATCAGTTTCCAGAGCCAGTACGGGTTGAGCCCATACCTTTTACTTCAGACTTGATCTGCCACCTACGCACCCTTTACGCCCAATCATTCCGGATAACGCTCGCCACCTAC
+
BBBBBFFFFFFFGGGGEEEFFGEFGGGGHHHHHHGHCFGHHFFGHGGHHFFAEEGEFGGGHHEFEEHA>>EGGGHHHHHHHHFHHHHHGGDGGGHFHHFEEGC3GGFFCGGHHHHGDG@CGGGHHHHHHDGGHFFHF?F<1DFFG=FHHFG1<GGG/C<GFGCC@.:;CFHCCHBGHHFHGHHHGGGBBFGF:BFF90CFBF?AFFDCGGCGAC/FFAAB>D.9BFFBFFB-:AA/B.9.:>CF.;AF/:
@M03896:38:000000000-B4D98:1:2107:17403:5798 2:N:0:175
CCTGTTTGCTCCCCACGCTTTCGCACCTGAGCGTCAGTCTTCGTCCAGGGGGCCGCCTTCGCCACCGGTATTCCTCCAGATCTCTACGCATTTCACCGCTACACCTGGAATTCTACCCCCCTCTACGAGACTCAAGCTTGCCAGTATCAGATGCAGTTCCCAGGTTGAGCCCGGGGATTTCACATCTGACTTAACAAACCGCCTGCGTGCGCTTTACGCCCAGTAATTCCGATTAACGCTTGCACCCTCC
+
ABBBAFFFFFFFGGGGEEEFGGFFGGGGFHGGGEEGEGHGHHDHGGGHHG?GEEEEGGGHEEEEGHEE>EFHHHHHHFHGHHHHHHHGGFGGHHHHHCBCD@GHHHFGFGHHHGHHHHHGFGGHGHGE<EEHHHFHGGF/GGG00<CGCGGHHCCC:CCHHH0CC9;CBFGGGG-A-CCFFFGFFFF;BFFFFFBFFFFFFFFFFF@;DFAD;A?FFADBBFE//;BBFFF.AADFF.@..99/;FF.9;
@M03896:38:000000000-B4D98:1:2107:17424:5804 2:N:0:175
CCTGTTTGCTCCCCACGCTTTCGCACCTGAGCGTCAGTCTTCGTCCAGGGGGCCGCCTTCGCCACCGGTATTCCTCCAGATCTCTACGCATTTCACCGCTACACCTGGAATTCTACCCCCCTCTACGAGACTCAAGCTTGCCAGTATCAGATGCAGTTCCCAGTCTGAGCCCGGGGATTTCACATCTGACTTAACAAACCGCCTGCGTGCGCTTTACGCGCAGTAATTCCGCTTAACGCCTGCACCCCAC
+
AABBAFF4DFFFGGGGCEEFEGEFFGGGCFGGEEEGCDGGHH2FEEGHG100E>0>E?1FG?AEEHC@>//FFH4FCFGFDGFGFFHEG/?/BFGHHFB>/>F?F2FCFBHFGF1GHHHF@DDF1>F..<DDCF<0<CD/<CD00:<CG0<C0:::0:CGHHB/0:0;9FCE?C-@-.;BF0C;09B/;;B;/9BF/.;.@D=DA.9.9.@B9D.FBAD-;9-9/9/9BFF?.9./9.;-..99/;A-.9
@M03896:38:000000000-B4D98:1:2107:14293:15443 2:N:0:175
CCTGTTTGCTCCCCACGCTTTCGCACCTCAGCGTCAGTACCGGACCAGTGAGCCGCCTTCGCCACTGGTGTTCCTCCGAATATCTACGAATTTCACCTCTACACTCGGAATTCCACTCACCTCTTCCGGACTCGAGACTACCAGTATCAAAGGCAGTTCCGGGGTTGAGCCCCGGGATTTCACCCCTGACTTAATAGTCCGCCTACGTGCGCTTTACGCCCAGTACTTCCTAACAACGCTAGCCCCCTTC
+
AAABBFFFFFFFGGGGEEEFFGFGFGGHHGHHFGEGEHDGHFECEEEGGH5GGHEEGGGH1EEEGHBFBGGGGHHHHGGAFGHHFHHGGCGHGHGHHGHHHFGHFGFECCFHHHHHHHHHHEHHHHHD/EGGHFFFG?FFGHF1F1GGF1F1<<<CCDGHGGGC::-::GGFGA?BAAFFFFGGGGE.;FFGGGGFFFFFFF?D?FDFFFFF>AABFEDBFF?BF/FFFF///9BBE;FA9.9;FFFFFF
@M03896:38:000000000-B4D98:1:2107:24394:16390 2:N:0:175
CCTGTTTGATCCCCACGCTTTCGTGCCTCAGCGTCAATAAAACCATAGTAAGCTGCCTTCGCAATCGGTGTTCTGTGACATATCTATGCATTTCACCGCTACTTGTCACATTCCGCCTACCTCTAGTTCATTCAAGCTCATCAGTATCAAGGGCACTGCGATGGTTGAGCCACCGTCTTTCACCCCTGACTTAATAAGCCGCCTACGCACCCTTTAAACCCAATACATCCGGATAACGCTTGGATCCTCCG
+
BBBBBFFFFFFFGGGGEEEFGGGFFGHFHFHHGFFEGHHHHHHGHHGHGHFGGHGGHHHHGGDEGHGFEGEGHHGGHHHHHHHHFHHGHFHHHHHHHGE@EEHGHFHEGGHGHGCDFEGHHGHHEHHHHHHHFH3FFHGGGGB2GFFFGBF</?CAFBG?/F/D1?/<GHGFHAAFGGGFHBG0.AF<<CD0==<CC0CH-;ADDFDAGGDGABFFGFFFGG9:C/:;FFA;D..:B.:.:..//9:BFB.
@M03896:38:000000000-B4D98:1:2107:12199:27770 2:N:0:175
CCTGTTCGCTCCCCACGCTTTCGCTCCTCAGCGTCAATATCGGCCCAGAGACCCGCCTTCGCCACCGGTGTTCCTCCTGATATCTGCGCATTTCACCGCTACACCAGGAATTCCAGTCTCCCCTACCGAATTCTAGCCTGCCCGTATCGACTGCAGACCACATGTCTGACCCACGCGTTTTCACATTCCACCCCCCAAGCCGCCTCCGACCTCCTTACGCCCAATAAATCCTCACACGCCCCACCCCCCA
+
AAAA1DB1@AAAGGFGEEFFGGEEGHGHHHHGF?EEEGFHHC/AEEEAGAFGFFAEEFCG/B?EEF>//>??BGGHHF11B>2FG>B>>EEF2F2BG/>CCCDGHE0//?FG?G2@>@>FGFCFFHH///.C>111>>1<FGF.--.<..<<.:0;0:.:;.:000;000:;AF-.---=C99;000;0;:.C--9-9-;9-;@----;-;-/-9/;F-9@=9--:///;B///-9/--;9--;-9;---
@M03896:38:000000000-B4D98:1:2107:12192:27787 2:N:0:175
CCTGTTCGCTCCCCACGCTTTCGCTCCTCAGCGTCAATATCGGCCCAGAGACCCGCCTTCGCCACCGGTGTTCCTCCTGATATCTGCGCATTTCACCGCTACACCAGGAATTCCAGTCTCCCCTACCGAATTCTAGCCTGCCCGTATCGACTGCAGACCACATGGCTGAGCCACGGGTTTTCACAGTCGACGCCACAACCCGCCTACGAGCTCTTTACGCCCACTCAACCCGGACCACCCCCTCCCCCTC
+
BBBBBFFADAABGGGGEEEFGGEGGHGHHHHGAFEGGHHHHGGGGGGHHGFHGHAEFEGG1EEEEHA>>>EEFFHHHHGFHFHHHBFEEEFGFGGHHEEGFCGHHGFCGFGGGHG2@FFHHHGHGHHFDFGHHFHDGFD0<FG<<<CC.CDADC0:;;GHH.C:/.::..;C9F9--9CA;FBF00::..;-:-;A.A.:D-@DF?B.A.;.;////B.:@DF.9//9..;-9-;-.9.:9@-:.:AD-.
@M03896:38:000000000-B4D98:1:2107:12208:27796 2:N:0:175
CCTGTTCGCTCCCCACGCTTTCGCTCCTCAGCGTCAATATCGGCCCAGAGACCCGCCTTCGCCACCGGTGTTCCTCCTGATATCTGCGCATTTCACCGCTACACCAGGAATTCCAGTCTCCCCTACCGAATTCTAGCCTGCCCGTATCGACTGCAGACCACATGGTTGAGCCACGGGTTTTCACAGTCGACGCGACAACCCTCCTACGAGCTCTTTACGCCCAATAAACCCGGACACCCCCCGCCCCCTA
+
ABBAAFFABBBAGGGGEEEFFGEGGHGHHFHEEGGGGHHHHG?EEFEEH1FGGHEFGGGHAEDEEH?>>/?EHFHHHGGBEFHHHEGEEEEEFEGHGEEFC@FGHFGFEBGGGH2>@@FGD2CGGGHC?DEHGGFDDGB<FGH.<-<C=CCADC::0CGHHGF0/0;.:/CFBF--;-9.AF0C000;..9-9-->@F.AD.;.;BFAF?B.B/9/99.9;BA.;////;A-999;.:.;-99B9-9;-.
@M03896:38:000000000-B4D98:1:2108:20796:3684 2:N:0:175
CCGTTACCGCGGCGGCTGGCACACAATTACCATACAGATAGTGTGTAGATCTCGGTGGTCGCCGTATCATTAAAAAAAAAAAAAAAAAAAAAAGAAAATCACAGATAATAAAAAAAAAAACAAAAAAAAAGAGAGAAAAGAAAATAATAAAAACAGAGAACTACAATAAACACTAACATTGAAAATACAACACAACAAAAAAATCAATTATAACTCAAGAGGAAGATATTATACAAAGAAATGAGAACACA
+
BCBAABCFBCCCGGGGGCEFFGGHFGGHFHHFGFGHHGHGGGHGHCDFDFFGFFF?EDEGEEG?>/0FGDFDDDFGEEGGG?<//-------:;..//0/0;00/000000000------......----......//./.././////////..9//.//////;//////.//////////////:///..........:-./////////://////....../99//////////./////////..
@M03896:38:000000000-B4D98:1:2108:7401:7235 2:N:0:175
CCTGTTTGCTCCCCACGCTTTCGCACCTGAGCGTCAGTCTTCGTCCAGGGGGCCGCCTTCGCCACCGGTATTCCTCCAGATCTCTACGCATTTCACCGCTACACCTGGAATTCTACCCCCCTCTACGAGACTCAAGCTTGCCAGTATCAGATGCAGTTCCCAGGTTGAGCCCGGGGATTTCACATCTGACTTAACAAACCGCCTGCGTGCGCTTTACGCCCAGTACTTCCGATTAACGCTTGCACCCTCC
+
AA?AAFF1DFFF1EGGEEEFGGGGGGGFHHHG?EGGGGHFFHHFFC?GHEEEAEEEGGGHHGCEEGE?>E/FGHGHGFGEHHGHHHHGGGFGHHHHHGGGCC?FHFFFHHHHHFHFGHHGGGGHHHGGAEGHGHHFHHFFHHGC:<GHE0CGHHHHCGGHHHGCC0999BBE@?@@ABGFBBF0FF/;/;FFFFFFF-E9@@9BE?@AFF@???EFFEF-9--/;B//;BFF-AB/B-;-99-;BBF-AB
@M03896:38:000000000-B4D98:1:2108:7418:7240 2:N:0:175
CCTGTTTGCTCCCCACGCTTTCGCACCTGAGCGTCAGTCTTCGTCCAGGGGGCCGCCTTCGCCACCGGTATTCCTCCAGATCTCTACGCATTTCACCGCTACACCTGGAATTCTACCCCCCTCTACGAGACTCAAGCTTGCCAGTATCAGATGCAGTTCCCAGGTTGAGCCCGGGGATTTCACATCTGACTTAACAAACCGCCTGCGTGCGCTTTACGCCCAGTAATTCCGATTAACGCTTGCACCCTCC
+
BCCBBFFFFFFFGGGGEFFFGGEEEGGGFHHGFGFGGHHHHHHHGGGHHGEGGEEGGGGHAEEGGHFEEFGHHHHHHFGHHHHHHHHGGGGGHHGHHDBDF@FHHHGFCGHHHHFFHHHGGGGHHGF.<CEHFHGDGHD<CGG0;CGGG0;CFCCCCCHHHHB.::/CFFGGAC@D?AFGGGGGFFE9BFFFFFFBBFFFFFFFFFFDDDAF;DAFFEDFFF.:9/BFFFFB.ADFF.@.9.A/BFFEFF
@M03896:38:000000000-B4D98:1:2108:7435:7253 2:N:0:175
CCTGTTTGCTCCCCACGCTTTCGCACCTGAGCGTCAGTCTTCGTCCAGGGGGCCGCCTTCGCCACCGGTATTCCTCCAGATCTCTACGCATTTCACCGCTACACCTGGAATTCTACCCCCCTCTACGAGACTCAAGCTTGCCAGTATCAGATGCAGTTCCCAGGTTGAGCCCGGGGATTTCACATCTGACTTAACAAACCGCCTGCGTGCGCTTTACGCCCAGTAATTCCGATTAACTCTTACACCCTCC
+
ABAAAFFFFFFFGGGEAEAAEF2EAGGFBFGGCGEGAHGHDGFFEEAFG1EEEE>EEGEG1EEEGHEEEEFHHGHEFGFGFGHHHHHFGEEEHHFHHGDCC@FGHGCCGHGGGDHFHGEGDGGGBGFE.<EHFHHDGHBCGGF0;CGFC:0:G:C0:<GHHHFA/0;BFFGG@@-?BGBBF0CFFBF//BBF/BFFB.A.@B?DFFB99DBB-../BAA-;9.//:;/BBBAAA.9B/;/;/9//;;A.A
@M03896:38:000000000-B4D98:1:2108:16173:7876 2:N:0:175
CCTGTTTGCTCCCCACGCTTTAGCACCTGAGCGTCAGTCTTCGTCCAGGGGGCCGCCTTCGCCACCGGTATTCCTCCAGATCTCTACGCATTTCACCGCTACACCTGGAATTCTACCCCCCTCTACGACACTCAAGCTCGCCAGTATCAGATGCAGTTCCCAGGTTGAGCCCGGGGATTTCACATCTCACTTAACAAACCGCCTGCGTGCGCTTTACGCCCAGTACTTCCGCTTATCGCTTCCACCCTCC
+
BBAAAFFFFFFFGGBEEEE2FFGHFHHHEGHGEGFDDHHHBGHCEE2AF10AAEEEEEFH111EEFE/>E1BEDFHC?CFGHFFDHGFEE?EFHHHFEBCGC1BFHB00FGHHFFF@GGCCCD0<F>C.<A0///<DG0<<@A-00<;G00CGCFGG0FGHFBEB0;:CFFEB-:-;:/B9BBFFFF//B/9//;/BF9E-;-...9:ADBB-.A/FEA->A./;/99FB..;.9/;99.:.9:;FD..;
@M03896:38:000000000-B4D98:1:2108:16162:7890 2:N:0:175
CCTGTTTGCTCCCCACGCTTTAGCACCTGAGCGTCAGTCTTCGTCCAGGGGGCCGCCTTCGCCACCGGTATTCCTCCAGATCTCTACGCATTTCACCGCTACACCTGGAATTCTACCCCCCTCTACGAGACTCAAGCTTGCCAGTATCAGATGCAGTTCCCAGGTTGAGCCCGGGGATTTCACATCTGACTTAACAAACCGCCTGCGTGCGCTTTACGCCCAGTACTTCCGATTAACGCCTGCACCCTCC
+
BBBBBFFFFFFFGGGGFFFFGGHGGHHHFGHHGGGGGHHHHHHHGEDGHEGGEEEFGGGHCEDFGHEEEEGHHHHHHEGGHGHHHHHFEEFGHHHHHECGGCBGHHHGGHHHHHHHHHHGGGGHHG<A<DCHFGCDGHD<CGGC<<GDG0;CGFHFCGHHHHB./0/;CGGEA9::?:CFGGGFGGF9;CFFFF9B/:EFFFFFFFFAAABB;9.9FAD>FF./;/:BFF:A:ADFF.;-..:.;BDFFF
@M03896:38:000000000-B4D98:1:2108:25135:9312 2:N:0:175
CCTGTTTGCTCCCCACGCTTTCGCACCTCAGCGTCCATACATGTCCAGTTAGTCGCCTTCGCCACTGGTGTTCTTCCGAATATCTCCGAATTTCACCTCTACACTCGGAATTCCACTAACCTCTCCATGATTCAAGCGCTCCAGTCTTAAAGGCAGTTCCAGAGTTGAGCTCTGGGCTTTCACCTCTTACTTACAAATCCGCCTACGTGCGCTTTACGCCCAGTAATTCCGATCAACGCTAGCCCCCTCC
+
>AA1>BD1DFFFEGGG1EAAAFABEAEEGBGHGEE/ABGGFHFGDEAEDB2D2D/AEAEHEGC/EB@010B/FGHGD??/>E22B2FE//?FGGGHGCGF1B1F1FF/EFEGFE2BDG1FF1FFGF11B1>>2>22@////?<1@F1?11111/???1<F1>1.=1111>F1<<1>.<CFD0DDHFH0=0==0G0F:0<CEG?.:/../.:A-C.0;..99../0;0;BF/--9;/9---9;;BBA@-9:
@M03896:38:000000000-B4D98:1:2108:26819:11148 2:N:0:175
CCCGTTCGCTACCCTAGCTTTCGTGCATCAGCGTCAGAAAAGACCCAGTGAGCCGCTTTCGCCACCGGTGTTCCTCAGGATATCAACGCATTTCACCGCTCCACCCTGAGTTCCGCTCACCTCTGTCTTCCTCCAGCACGGTAGTTTTGGGCGCCATTCCTCGGTTGAGCCGAGGGCTTTCACACCCAACTTTCCGCGCCGCCTACGCACCCTTTAAGCCCAGTAATTCCGAATAACGTTTGTGTGGCTC
+
BBBBBFFABBBDGGGGFGGGGGEGFFGHHHHHGGFFGHFGGCFHHHHFFGFFGHFGEEFG?EFGGHE?>EGGGHHHHCGHHHHHHHHGGGGGHHGHHGEFGGHHHGHFF2GFHHDFDDDHHHHHCFHFGHHHHHHHCCG<>/><1==FFDGF-CCC<GHHDG.:;C;/CCG---9-ACEGF0BFBDFEEGGGGGF.A@=DAFF.AFFFFAFF9B/BB/:BEFE//;/BFF/A...BFD..B9.;.9.99B
@M03896:38:000000000-B4D98:1:2108:26802:11161 2:N:0:175
CCCGTTCGCTACCCTAGCTTTCGTGCATCAGCGTCAGAAAAGACCCAGTGAGCCGCTTTCGCCACCGCTGTTCCTCAGGATATCAACGCATTTCACCGCTCCACCCTGAGTTCCGCTCACCTCTGTCTTCCTCCAGCACGGTAGCTTTGCGCGCCCTTCCTCGGTTGAGCCGAGGGCTTTCACACCCAACTTTCCGCACCGCCTACTCACCCTTTAAGCCCAGTACCTCCCAATCACACTTGTCTCGCTC
+
ABBAAFC3AAAAGFFGCFG5BGEFDEFHFCBEEFE2?55AFA2FFG2AB35BAGEE0EEF1A11EAE00/1BEFFF333@F3BFGHH1E/EEHHHHF/>>EE3FF<?00BFDGH?ACCAFFCCD12@>2FHDDGC?0<?>//?<1=<111--<<A-<CGGGG.::;-//0:---;-.;./C;;0CCA..CBCB/B..--;;>BDAF/9B99A.///;99/;.ABFF/;BE.9/;B/:///9//////9.;
@M03896:38:000000000-B4D98:1:2108:10154:11700 2:N:0:175
CCCGTTCGCTACCCTAGCTTTCGTGCATCAGCGTCAGAAAAGACCCAGTGAGCCGCTTTCGCCACCGGTGTTCCTCAGGATATCAACGCATTTCACCGCTCCACCCTGAGTTCCGCTCACCTCTGTCTTCCTCCAGCACGGTAGTTTTCGGCGCCATTCCTCGGTTGAGCCGCGGGCTTTCACACCCAACTTTCCGCGCCGCCTACGCACCCTTTACGCCCAGTCATTCCGAATAACGTTCGCTCCGCTC
+
ABBBAFFADABDGGGBGFFFGGGBFFFGHFBFEEEEEFBFC3FFHHACBCABFHEEEEFG1EEEGHE0EEEEGHHHHF3FGHHGFHHAEEEGFHGHHEEEGFHHGGEBBBGHGH/CECGHHHHH12FD2FFGHFG1F?F///><1<=11-->-<@<C0CHCGD?.:-//;C---9-;9.;F9BFFFDA?DFFFBF.:-9B-=>DDFDB.;@DE/;B/.;;B..9/;//99;:.9./B.9..9-....9.-
@M03896:38:000000000-B4D98:1:2108:10141:11714 2:N:0:175
CCCGTTCGCTACCCTAGCTTTCGTGCATCAGCGTCAGAAAAGACCCAGTGAGCCGCTTTCGCCACCGGTGTTCCTCAGGATATCAACGCATTTCACCGCTCCACCCTGAGTTCCGCTCACCTCTGTCTTCCTCCAGCACGGTAGTTTTGGGCGCCATTCCTCGGTTGAGCCGAGGGCTTTCACACCCAACTTTCCGCGCCGCCTACGCACCCTTTCAGCCCAGTAATTCCGACTCACGTTTGTGTGGCTC
+
BBBBBFFBBBBBGGGGFFFGGGEGFFHHHHGHGEEGGHHHHFFHHGHH3BBBGHEFGGGH?EGFGHEE>EGFHHHHGHFGHHHHHHHFGFGGHHHHHFEEEGGHHGHBBFGGGF?B/CGHHEGHBDHHHHHGHHG<FCG</<>.<<=GF@.FC@?C<=GHDGG?:C-/CCH---;-EFEGFEFBBEFEEDFF0BC;A->AFCA.DBA@DCFF9/;/B/9:DE.9/;/;BF9.-;.:BA9.;...9...:9
@M03896:38:000000000-B4D98:1:2108:23153:12386 2:N:0:175
CCCGTTCGCTCCCCTGGCTTTCGTGCCTCAGCGTCAGTTGAGATCCAGTGTGCCGCTTTCGCCACCGGCGTTCCTTCCGATATCAACACATTTCACCGCTCCACCGGAAGTTCCGCACACCCCTATCTCACTCCAGCCATACAGTTTAGGGCGCCATTCCCCGGTTAAGCCGGGGGCTTTCACACCCTACTTGTCTGGCCGCCTACGCACCCTGTAATCCCAGTGATTCCGCATCACGTTTGCACAGTTC
+
BBBBBFFADBBBGGGGCBFGGGEGFFHHHHGGEGEGEHHHHHHHHGDFGFBFGHAEEEGHEGGGGHA0>>>EFHFHHHG1EFGHHHHGGGGHHHHHHGEFGFGHHDC<@<F?GH/CCC@GFGGGGFHFHBGHHHH1GG.DGHD<DD0DD0<<C@D.:CHHHG--9;.;0=F----;D=AFFFFFFDF..A///:;B/;BA@AAD?F.@.@DF..9;//;9BB9B/9/;FFB.-;-;B..9/99;9/99BB
@M03896:38:000000000-B4D98:1:2108:15153:15638 2:N:0:175
TACCGCGGCTGCTGGCACACAATTACCATACAGATAGTGTGTAGATCTCGGTGGTCGCCGTATCATTAAAAAAAAAATTTTTACAACTCAGATTAATTTTCTCTTTATTCTAAATGAGGTGATCTAAAACACTCTTTCCGCCGGCTTCTATTGCCTTATGTTCATCGTGTTACCGCTCATGCTGACACACCCTACCATACGCATCATTGTTACACTTCGATACAACACTTGTGTCAATATACTTCATACAT
+
BBBBBBBDBBBBFFGFBA2F?AGGBGHHHHHCFCF5FGH55155B5DG511BA11300A0>1F1DFG4FHHE@?E//03344?BGGGCDB3344B42?B2?2?B3BBFF33333222222/@@@G>2G22?F1<1<11?//<--<<</<DG000<=<000;;00;0/..;.::0.---.00;;00/90/..../;.000/....;/////////////9.9.-///../////;///////////////;/
@M03896:38:000000000-B4D98:1:2108:29309:16208 2:N:0:175
CCTTTTTTCTCCCCACGCTTTCGTGTCTCAGCGTCAGTTGTCGTCCAGTAAATCGCCTTCGCCACTGGTGTTCCTCCCGATATCTACGCATTTCACCGCTACACCGGGAATTCCATTTACCTCTCCGACTCTCAAGAACCTCAGTTTCAAATGCAGGTTGCGGGTTGAGCCCGCAATTTTCACATCTGACTTGAAGTCCCGCCTACACACCCTTTACACCCAGTAATTCCGGATAACGCTCGCCACCTAC
+
ABB>ADF2BFFFGGGGEFEFGGEFEGHHHGHHFGGGGGDGEHEFGGGHGFFGHFBFGGGHGGGGGHFGHFHGHHHHHGGFGGGHHHHGGGGGHHGHHGFGGGGHHECCGGHHHHHB22FGHHHHHHDFFCEHFBF1<GGHFHHE1DGGFFGFHGGHHGDGG--:;;@FFFHG-DGGEBFBFFFGFFF;BFFF00:;CFGGFFFFFFBFFFFFE999FBFFAAABFF/9BFF-9ADFF.@.;9@DDFFFEF
@M03896:38:000000000-B4D98:1:2108:22627:17387 2:N:0:175
CCTGTTTGCTCCCCACGCTTTCGCACCTGAGCGTCAGTCTTCGTCCAGGGGGCCGCCTTCGCCACCGGTATTCCTCCAGATCTCTACGCATTTCACCGCTACACCTGGAATTCTACCCCCCTCTACGAGACTCAAGCTTCCCAGTCTCAGATGCAGTTCCCAGCTTGAGCCCGGGGATTTCACATCTCACTTAACAAACCGCCTGCGCGCGCTTTACGCCCAGTAATTCCGATTCACGCTTCCCCCCTCC
+
BBBBBFFFFFFFGGGCEEFEFGEFDGGF3BFFEEEE2GGHBH2BEEEGE1AAA>>EFGGHAEEEGC?/EEFHHFGGH23FGHHHHHHGGEGGHHHHH/>CDCGHFFFC<GGGHDHGDC/CDGGH1<F..<<DG0GDG/00<<D<C00;C00CG:<0;;GHCH0.:09.:C/C--:?-CFFFGG09FF/9BFB9/;9:AFE@AFF?99-9;-;-.9BF.ADFDA/99/;FF/.../:B.;.:.;.9AD@9D
@M03896:38:000000000-B4D98:1:2108:22639:17399 2:N:0:175
CCTGTTTGCTCCCCACGCTTTCGCACCTGAGCGTCAGTCTTCGTCCAGGGGGCCGCCTTCGCCACCGGTATTCCTCCAGATCTCTACGCATTTCACCGCTACACCTGGAATTCTACCCCCCTCTACGAGACTCAAGCTTGCCAGTATCAGATGCAGTTCCCAGGTTGAGCCCGGGGATTTCACATCTGACTTAACAACCCGCCTGCGTGCGCTTTACGCCCAGTAATTCCGATTCACGCTTGCACCCTCCG
+
BBBBBFFFFFFFGGFFFEEFGGEEEGGG3FGHGAEE25DGFHHHGDAGHG?EEE>EEGGHEFEEGHAEEEFGHHHHHBGGGHFHHHHGFEFGBGFHHDBC@@FGHHBCCFHHGGBGHHHGFGEBFGFDAGDGFHGD<GG<<GG0:;0CGG0;0:0:;CGFGF0:/;9;FFBAB?-??EBBFGGEFFF/BFFBBBFFF9DFFFFBFFAA.A@>=.:/9.A>BDFFFFFFFFFFFD//;AF.AA.//:A..9.
@M03896:38:000000000-B4D98:1:2108:9145:18030 2:N:0:175
CCCGTTTGCTCCCCTGGCCTTCGTGCCTCAGTGTCAGGAACTGCCCAGAGATCCGCCTTCGCAACTGGTCTTCCTCACGATATCTACGCATTTCACTGCTACACCGTGAATTCCGATCTCCTCTACAGTCCTCGAGTCACGCAGTATCCGGTGCATTTTCGGAGTTAAGCTCCGAGATTTCACACCAGACTTGCTTCACCACCTACGCACCCTTTACGCCCAATGAATCCTAACAACGCTTGAGACCT
+
BBBBBFFBFFFFGGGCGFGGGGGHFFHHHHGHHHHHHHAGFHGHHHFHHGHHHHGFEGGHHE?EEHFEFFFHHHHHEFHEHGGGHHHGGFFGHHHHGHGHHFFGHEGFCFHHHHGEGGHHHHHHGHHBBFHHE?DAGGGH/GC@<FFHHC<>@>?GHGFHCC.>C<D>1DGFF.@?C.DDGFGHHGE.CEB:;C00;;CBFFFFBF.-CA@D.9B0C.:@DF../FBFFF/9F.BBE-@.9../.;AB
@M03896:38:000000000-B4D98:1:2108:13825:18600 2:N:0:175
CCTGTTTGCTCCCCACGCTTTCGCACCTCAGCGTCAGTACCGGACCAGTGAGCCGCCTTCGCCACTGGTGTTCCTCCGAATATCTACGAATTTCACCTCTACACTCGGAATTCCACTCACCTCTTCCGGACTCGAGACTACCAGTATCAAAGGCAGTTCCGGGGTTGAGCCCCGGGATTTCACCCCTGACTTAATAGTCCGCCTACGTGCGCTTTACGCCCAGTAATTCCGAACAACGCTAGCCCCCTTC
+
BBBBBFFFFFFFGGGGFEECFGEEEGGHHHFHGGEEGHHAGGGGGGHAGE5BFGEEFGGHAEDEGHCB@??EGHHHHGGGFFGHHHHFGHHHHHHHHHHHFFGHFHGEEEFHHHGFHHHHHHHHHHH?</ACGCA<CAD>FGF1=>GFF111<<<<<GHHGC-;::-::CGEGF9-;.9BFFGGGGG.;F09FBFB/9BFABDFAF?FBAA>-9.BFEDCFA?/;/;9BF;.A@-.;-@..9/9BDF=.B
@M03896:38:000000000-B4D98:1:2108:13804:18609 2:N:0:175
CCTGTTTGCTCCCCACGCTTTCGCACCTCAGCGTCAGTACCGGACCAGTGAGCCGCCTTCGCCACTGGTGTTCCTCCGAATATCTACGAATTTCACCTCTACACTCGGAATTCCACTCACCTCTTCCGGACTCGAGACTACCAGTATCAAAGGCAGTTCCGGGGTTGAGCCCCGGGATTTCACCCCTCACTTAATAGTCCGCCTACGTGCGCCTTACGCCCAGTAATTCCGAACAACGCCAGCCCCCTTC
+
ABBBBFFCFFFFGGGGAFEEFGEEEGGGHHHHGGEEFH5BGG0EEEAGBFEFGHEEGEGG1EEEGFE?@BFEGHFHHGCEFAGHEHHFEHGHEHGHHGGGGFFHDGFE//FFHFBFDGHHHGHHHHH?/EDGG<GA/<1>FGF11>=FFGHG0><C<DGHFFF-A:-;CGHEG??-?ACFGGGGGG..;EF0BBBF9BFF;AADFFAAFE=B..;BFAABDF?//9//BF/.9@@FF-A-.-:9DADBFB
@M03896:38:000000000-B4D98:1:2108:13589:18886 2:N:0:175
CCTGTTTGCTCCCCACGCTTTCGCACCTCAGCGTCAGTACCGGACCAGTGAGCCGCCTTCGCCACTGGTGTTCCTCCGAATATCTACGAATTTCACCTCTACACTCGGAATTCCACTCACCTCTTCCGGACTCGAGACTACCAGTATCAAAGGCAGTTCCGGGGTTGAGCCCCGGCATTTCACCCCTCACTTAATACTCCGCCTACGTGCGCTTTACGCCCAGTACTTCCGAACAACGCCAGCCCCCTTCG
+
ABAAAFFCFFFFGGCEEFFCFGEEEGGHHHGFEFEDGHBFEEEEEFHHHF5BFGEEFGEGAEEEGHCF32?BGH4EGEEGGG4GDGGFEFEHHHHHHHHHHFGGHHEE?FFHGHFHHGHGHHHFHHHB/?C?C</?F?1<GH1<1=FFD1<10><<CGHB?@C-;--:;:;CGB--;-0;BFF0FBE..=B00;0;//;;.:ADDFDA9A=A-;.9B.;9@9E9B/:/BBAA.-9;E-B-.@EE.DA-.;.
@M03896:38:000000000-B4D98:1:2108:13588:18905 2:N:0:175
CCTGTTTGCTCCCCACGCTTTCGCACCTCAGCGTCAGTACCGGACCAGTGAGCCGCCTTCGCCACTGGTGTTCCTCCGAATATCTACGAATTTCACCTCTACACTCGGAATTCCACTCACCTCTTCCGGACTCGAGACTACCAGTATCAAAGGCAGTTCCGGGGTTGAGCCCCGGGATTTCACCCCTGACTTAATAGTCCGCCTACGTGCGCTTTACGCCCAGTAATTCCGCACAACGCCAGCCCCCTTC
+
BBBBBFFFFFFFGGGGEEEFFGFFGGGHHHHHGEEGEHFFGEEGFGFGFGFFFHEFGGGHHGGFGHBFFGHGHHHHHEFFGFHHHHHFGGHHHHHHHHGGHFFGGGGDFEFHHHHHFHHHHGHHHHH?BEDGHFHDHDGHHHHFGGHHHHHDG<CC<DHHGDCC@D-;GGGEGGA?BAFGFGGGGGG9:CFFGFBF:BFFDFFFFFAAFEDB@.;FFFD=DFF9B/9;FFB.:9::A-D-:-;ADFFAFF
@M03896:38:000000000-B4D98:1:2108:13609:18907 2:N:0:175
CCTGTTTGCTCCCCACGCTTTCGCACCTCAGCGTCAGTTCCGGCCCAGTTAGCCGCCTTCGCCACTGGTACTCCTCCGAATATCTACGCATTTCACCTCTACACTCGTAATTCCACTCACCTCTTCCGGACTCGAGACCACCAGCATCAAATGCCGTTCCGGGGTCGTGCCCCGCGATTTCACCCCTCACTTAATATTCCGCCTACGTGCGCTTTACGCCCAGTACTTCCGAACAACGCTAGCCCCCTTCG
+
>A111BD1B@DFF11AFAE0AAAA0EEGH1CFEGG/EH2AB///AA?/G122AEEEEF/B////EF10112B11DEE///?/@B2FG//?//FGGFGHHHHB><FG<0/0/BF1211B01<1@1G1>///>>0////?/0>F.>.<>>1<11110<<CCC.---;.--:9.:;9----.;0000.---;E//;9////9999:---;AF-@;-9;BB-:-9-A/;///;;-9-9-99---;;/:/A@--;-
@M03896:38:000000000-B4D98:1:2108:25880:20081 2:N:0:175
TACCGCGGCGGCTGGCACACAATTACCATACAGATAGTGTGTAGATCTCGGTGGTCGCCGTATCATTAAAAAAAAAAAAAAAGTACCTACTACATCACAACATCATTAACAATAACAAAACAAACAAAAAAAACAATACACGCACAAGCAAAATAAACAAAAAACAAATAAGACTATACAATACACACTACAGCCAACTAATAGTATATTCAGCACTTACATCGTGTTATATACTACACACTCGGCCGATT
+
ABBBABDDDBBB?E1AF3EGEFFDFHGHHHHFGHFHBGBFF1555DF5FGA11B1B>EE/>EGHFFD4GHHHGGCCC/////.111=1101111111>11../<000000000=0000..:.......;.---..900/00.----....//;//////....-.99.///////////////////.//////....9///9/;//////////./;///9/..;../////////9./.9/...;--9.
@M03896:38:000000000-B4D98:1:2108:12890:24840 2:N:0:175
TACCGCGGCGGCTGGCACACAATTACCATACAGATAGTGTGTAGATCTCGGTGGTCCCCGTATCATTAAAAAAAAAATAAATACACCTAACTTGAGTCTTCTCTATTTAATAACAAATCTGATCTAAACCACTCTTTACTCCGGATTCCCTAACCTTGTGATCACCGTCTGCCCTCGTCCTCATTCTCCCACGTCCCCTCCTCTTCGTATATCTATTTACTATCGTTAGTCAACATTCCACCAGTAACGT
+
3AABBBADBBBBGGGFFAAGEFFHFHHHHGHGFFFHGH5@5?D5D5DGF111111331B/?/GF4GG4BGB3EEGE?0111?BFF1B?1<01>111111222?1111111111111011<>11>111110.F1<1=<00==C.-<..:0000/:;000000;;0/;.....09./.9.;..9090=00;99.-....9.....///.9;/////////;//;//.....////9/9/;///...////..
@M03896:38:000000000-B4D98:1:2109:13642:7354 2:N:0:175
CCTGTTTGCTCCCCACGCTTTCGCGCCTCAGCGTCAGTTACAGACCAAAGAGTCGCCTTCGCCACTGGTGTTCCTCCACATCTCTACGCATTTCACCGCTACACGTGGAATTCCACTCTTCTCTTCTGTACTCAAGTCCCCCAGTTTCCAATGACCCTCCACGGTTGAGCCGTGGGCTTTCACATCAGACTTAAAGGACCGCCTGCGCGCGCTTTACGCCCAATAATTCCGGACAACGCTTGCCACCTACG
+
BCCCBFFFFFFFGGFFEEGGGGEGEGGGGCHHGGGGGHHHFHFCHGGHGGFFDFAEGGGHFEEGGHBGFFGEGHHHHHHGHGHHHHHFGGGGHHHHHGFGGGHHAFEEFGHHHHHHHHBFGHHHHHHGFFHGGHHBGGHGHGGAFGDGFFFGHEGFHHHGHHGCCE?C/GGC<A:CEFEHGFHHHHF;CGCFBB0;0:FE?FGGE?C?CFC;@D.:FFFABD.BFBFFFFF-.9>?A-;.99A9;FF?BF.
@M03896:38:000000000-B4D98:1:2109:13636:7372 2:N:0:175
CCTGTTTGCTCCCCACGCTTTCGCGCCTCAGCGTCAGTTACAGACCAAAGAGTCGCCTTCGCCACTGGTGTTCCTCCACATCTCTACGCATTTCACCGCTACACGTGGAATTCCACTCTTCTCTTCTGTACTCAAGTCCCCCAGTTTCCAATGACCCTCCACGGTTGAGCCGTGGGCTTTCACATCAGACTTAAAGGACCGCCTGCGCGCGCTTTACGCCCAATACTTCCGGACAACGCTTGCCACCTAC
+
BCBBBFFFFFFFGGGGEEEFGGEFEEFGGHHHGGEGDFGHHHFHGEGHHHFFGFAEGGGHBEGFGHC2BGGEHHHHGGHHHHHHHHHFGGGGHHHHHEEGFEGHFFHFGHHHHHFHHHGGGHHHHHHHDFFHFGG2@FGHHGDAFFHGHHHG1GGHHHHGHHG-C<<<CGG-<A--ECCGGFHCGHG;0CGF9BB;09CE?DGGGG@DCFCB:9EBF.AAFF.:F/FFFF.-99@AE;D?.:AFBFFFBF
@M03896:38:000000000-B4D98:1:2109:27087:7702 2:N:0:175
CCTGTTTGCTACCCACGCTTTCGTGTCTCAGCGTCAGTTACGGTCCAGAAAGCCGTCTACACCACCGGTGTTCCTCCTGATATCTACGCATTTCACTGCTACACCAGGAATTCCACTTTCCTCTCCCGTACTCTAGTCCCTCAGTATTCACCGCACCCTCCCGGTTAAGCCGGGAGATTTCACAGCAAACTTAACGAACCGCCTACACACCCTTTACGCCCAGTAACTCCGAACAACGCTTGCTGCCTACG
+
BBBBBFFFFFFFGGGGFEAFFGEEFHHHGGGGEGDEEHHHGGEGEEGGHFGFHGAEFHHFDGHHFFEEEGGGFGHHHHHHHHHGHHHGGGGGHHBHDGBFHEGGHGHFGHHHHHHHFEHHGBHGHHH??CFHHGHFHDHHGGF<>@>FHGGGE@GGGGGHFGD--<<00<G--<-CDBCCG0GGGEHGCFGFF00.9C@?DGGGGFFFGFFFE//9;A?FFFFFB/B/;FA-:9=FEFF.9.;9;:;FFF.
@M03896:38:000000000-B4D98:1:2109:27072:7712 2:N:0:175
CCTGTTTGCTACCCACGCTTTCGTGTCTCAGCGTCAGTTACGGTCCAGAAAGCCGTCTACACCACCGGTGTTCCTCCTGATATCTACGCATTTCACTGCTACACCAGGAATTCCACTTTCCTCTCCCGTACTCTAGTCCCTCAGTATTCACCGCACCCTCCCGGTTAAGCCGGGAGATTTCACAGCAAACTTAAAGAACCGCCTACACACCCTTTACGCCCAGTAACTCCGAACAACGCCTGCTCCCTACG
+
AAAA>FFFFFFFGGGFEEAFFFEBABBFGFGGEEEGEEGHBFEGEEGFHGFBGHAAAGEEAGFEGGA0>>EEGGHHHFHFBBHHFGHGGGGGHG4F4FFGHE3FGHA/FGFFGHFHD?DGG4GGHGHE?BEHHFH@FFGGHHF<@>@FHHHHA<@CGGEHEF<<-..=0<C--<-@.:CG;0C0::C/:F909;099CFF-@;A?BBFBEDD.//;F..@BD99BBB9FEDBD99.9-;-..9//;;9BF.
@M03896:38:000000000-B4D98:1:2109:27104:7713 2:N:0:175
CCTGTTTGCTACCCACGCTTTCGTGTCTCAGCGTCAGTTACGGTCCAGAAAGCCGTCTACACCACCGGTGTTCCTCCTGATATCTACGCATTTCACTGCTACACCAGGAATTCCACTTTCCTCTCCCGTACTCTAGTCCCTCAGTATTCACCGCACCCTCCCGGTTAAGCCGGGAGATTTCACAGCAAACTTACAGAACCGCCTACACACCCTTTACGCCCAGTAACTCCGTACCACGCTTGCTGCCTCC
+
AAABAFFFFFFFGGGG2EFFFGGHAGHGHFHHGGGDGGFBDF2GEEGHHHGGHHEFGHHBBFGEEE>E>FEEFGHHHHHGDGHHHGGFGEEGHHHHFFGHHFFGFHAFFGHHGFDGDGHGHGHHFBG?FCEHHH1@GFDGFGH1>FFGHHGF?CCGCGHHGGA-><<0<DC--<C@CCG:F0C0GGF//.:9900BF/BEGGG?DB9CCCAE.F9BBAFBBF?/B/BFFF..;;.9F.9A...///9B/.
@M03896:38:000000000-B4D98:1:2109:27085:7725 2:N:0:175
CCTGTTTGCTACCCACGCTTTCGTGTCTCAGCGTCAGTTACGGTCCATAAAGCCGTCTACACCACCGGTGCTCCTCCTGATATCTACGCATTTCACTGCTACACCAGTAATTCCACTTTCCTCTCCCGTACTCTAGTCCCTCAGCATTCACCGCACCCTCCCGGTTAAGCCCGCACATTTCACAGCAAACTTATACAACCCCCTACACACCCTTTACGCCCAGTAACTCCTAACAACGCTTGCTCCCTAC
+
>A111BD1@B3DGC1EEEE0F1EGGHFHADA10BF0EHHFHFGAEEF2D1111FEFGHH1100AA///>//BB1B>BG11F2@FFGG/EE?EGFFEF1BGGFHFE>0112BFBGF<BF<>11>10BB///?<B211BFD@1F@11@F>@F></AC@</<><<.-<.<0=0C.--<--<0;0::0:CC/:CC0C000;;9..99AAFF/BAEB.;09;.9-@--;9BB9FF/B/BF/99@---;//;A-BF
@M03896:38:000000000-B4D98:1:2109:23461:9449 2:N:0:175
CCCGTTCGCTACCCTAGCTTTCGTGCATCAGCGTCAGAAAAGACCCAGTGAGCCGCTTTCGCCACCGGTGTTCCTCAGGATATCAACGCATTTCACCGCTCCACCCTGAGTTCCGCTCACCTCTGTCTTCCTCCAGCACGGTAGTTTTGGGCGCCATTCCTCGGTTGCGCCGAGGGCTTTCACACCCAACTTTCCGCGCCGCCTACGCACCCTTTAAGCCCAGTACTTCCGCATAACGTTTGTGTGCCTCG
+
BBBBBFFBBBBBGGGCGGGGGGDHFFDHGHHHGFAEED53FGGHGHEGBGBBGF?GGEGHEGGGGHEEEEAEHHHHHGBFGFHHHHHGFCEDBHGHHGC@EFCGHGHBFFGFGFDDD@DHHHHGEGHHFHFHGGGGH0G//<.<>1>10-<F?@C.<GHH0G.C.:;.A@C--9?BGFGG9BFF/99;AFFFEF/999A>ACBFFEAB9@DF.9/;;B9/9;.9//9BFFF.-.9/;...;..9..///;.
@M03896:38:000000000-B4D98:1:2109:23448:9461 2:N:0:175
CCCGTTCGCTACCCTAGCTTTCGTGCATCAGCGTCAGAAAAGACCCAGTGAGCCGCTTTCGCCACCGGTGTTCCTCAGGATATCAACGCATTTCACCGCTCCACCCTGAGTTCCGCTCACCTCTGTCTTCCTCCAGCACGGTAGTTTTGGGCGCCATTCCTCGGTTGAGCCGAGGGCTTTCACACCCAACTTTCCGCGCCGCCTACGCACCCTTTAAGCCCAGTAATTCCGAATAACGTTTGTCTGGCTC
+
ACCBAFFCCCCBGGGGGGGFGGGHGFHHHHGHGGFGGHHHHHGHHHGGGHBFGHGGGGGHFFGFGHEEEEGEHHHHGGHHHHHHGHHGGGGGHHHHHGEGGGHHHGHCF2GHHHDFDCGHHHHHGGHHHHHHHHHCCGG><?F<DD=DF<<<DCGEEGHHBGFD:C@/:CG--C@BDFEGFFGGGGBEGGGGBFG.ADFFAFFFFFFFDCFFEBF/FFFFFE.BBBB:FFB..;.;BD//9.:///:;9B
@M03896:38:000000000-B4D98:1:2109:5538:10336 2:N:0:175
TACCGCGGCTGCTGGCACACAATTACCATACAGATAGTGTGTAGATCTCGGTGGTCGCCGTATCATTAAAAAAAAAAAAAAAAAAGATCACAGGTGGTGCAACCAATTAAAAAGAAAAACAACGAAGCGAATAGAAAAAAAAAGAAAATAAAAAGACAAACAGAAGTAGATGAGATAAGCTAGAGAGAAAGTAACATACCATGATATCAAGAATCATTGGGTAACTGACATAGTACATACAGTAGATATAA
+
BBCCCCCCCCCCGGGEFBFGEFHHFHHHDDGHHFHHGFFHCHFFB5FGHHG1EE13AEG@0BGFHFGDBGGHGGGGG/<////////111011<?1...11>10..<100000...//<....-.:.--.--.0000/.----...////////..////../////9////://////////;/9..////////////////:/;/////9///////9.////////////////////9////9//;
@M03896:38:000000000-B4D98:1:2109:5537:10358 2:N:0:175
TACCGCGGCTGCTGGCACACAATTACCATACAGATAGAGTGTAGATCTCGGTTGTCGCCCTATCATTAAAAAAAAAAAGAATAACAAGATAGGGGGGATGGGAAAACAAAAAACAAAAAAACATCATAACAATAAGAAAAAAGTACCAAGTAAGAGCACATTAAGAATGAAACAAATACAGAACATAAAAAACGAATACAGAGATGACAACGAGTTGTGAGCATCTAAAGCGTAATAGAGTTGCGTGTAAA
+
1AAA1A1>ADDAG11A01AEA01F1FGF2FFDFFBF111D11D1EBGFD0A//A/1/AA//BBFGGBG1@BBEE///>//01111110011100//-9....//.//..9..-..--------/://///////9////9---//////-//////-/--//////////////--///////-///////-999---/////-///9//-----;//-////////////-9---////////-----/;
@M03896:38:000000000-B4D98:1:2109:8935:10657 2:N:0:175
TACCGCGGCGGCTGGCACACAATTACCATACAGATAGTGTGTAGATCTCGGTGGTCGCCGAATCATTAAAAAAAAAAAAATACGACATCTCTAGATTTCGACTACTATTAATACCTAAAATATAAATATCAATAAAACTACATACATTGCCAGCCTTAATATCACCTATTAAAACGTATCTTTCACCCATCCTTTCATACATGCATGAATCACATCTTTCACATATCGACACGACGACATCTCTATGCTG
+
BBBBBDBDBB@BGGGEGE2FEFFHHHFHHGHFHFHHGFG5EHB@DEGHHGGEE11B>@E////>BFHH4GF3><BC@///011////.<1111111111<...-/0<0000000000/00000000000000;00:0000//00000000;00../;0000000090/0000900-..0.9/////9../9;//99///////////////////;///////////..-.;.------./;/9////9/
@M03896:38:000000000-B4D98:1:2109:17749:14558 2:N:0:175
CCCGTTTGCTCCCCTGGCTTTCGCGTCTCAGCGTCAGTACCGGTCCAGTGAGCCGCCTTCGCCACCGGTGTTCCTCCCAATATCTACGCATTTCACCGCTACACTGGGAATTCCACTCACCTCTCCCGGACTCAAGCTCCGCAGTTTCCCATGCAGTTCCCCGGTTGAGCCGAGGGCTTTCACATGGGACACACGAAGCCGCCTACACGCCCTTTACGCCCACTAATTCCGAATAACGCCAGCCCCCTCC
+
ABBBAFFAFFFFGGGGGFFFGGGGFGGGHGHHGGGGGHHHHGGGFGCFGCBGHHEGGGGH?EEEGGE/>E1EGHHHGGHHHHHHHHHFFFFGHHHHHFEGGGHHHFBCFFHHHHGFHHHHHHHHHGHC<@CGCGGFGGGH.CA<.=GGFHDGHGBD=GHHHGGC::-/CFF?-A@DGG.CFFFGGB/9;CAFFFF-..>FFFF.DFBFDCFF-;/BF.9@FF?FFF//BFBAA.A9B.;-.-:EDFFFFF
@M03896:38:000000000-B4D98:1:2109:17763:14568 2:N:0:175
CCCGTTTGCTCCCCTGGCTTTCGCGTCTCAGCGTCAGTACCGGTCCAGTGAGCCGCCTTCGCCACCGGTGTTCCTCCCAATATCTACGCATTTCACCGCTACACTGGGAATTCCACTCACCTCTCCCGGACTCAAGCTCCCCAGTTTCCCATGCAGTTCCCCGGTTGAGCCGCGGGCTTTCACATGGGACACACGACGCCGCCTACACGCCCTTTCCTCCCAATCATTCCGAATAACGCTAGCCCCCTCC
+
AABAAFFAFFFFGGGGFBBAFGEFGFG?GFGGDFGGGHFGHG?AEEEGGCBDGGECGGGHCEEAEHE/>>>?FFFGFEHFGF4GGBGFFFGGFHHHH/EEEC2BGDGAFFGHHHFFGHHHHHG22CFD/A@/<1<1F1FF.CGD1<GGFHBDBC0D=GFHGEC-A.-/;CC:-@A-9@.BBFF9//.9.A9F.A----9@;BF?.BBF.-AF-B//:/;9;.;9/9;/BF/:.9./9.9...:BFDFFFD
@M03896:38:000000000-B4D98:1:2109:4693:15609 2:N:0:175
CCCGTTTGCTCCCCTGGCCTTCGTGCCTCAGTGTCAGGAACTGCCCAGAGATCCGCCTTCGCAACTGGTCTTCCTCACGATATCTACGCATTTCACTGCTACACCGTGAATTCCGATCTCCTCTACAGTCCTCGAGTCACGCAGTATCCGGTGCATTTTCGGAGTTAAGCTCCGAGATTTCACACCAGACTTGCGTCACCACCTACGCACCCTTTACGCCCAATGAATCCGAACAACGCTTGAGACCTCT
+
BCCBAFFBFFFFGGGGEGGGGGHHGGHHHHHHHHHHHHHGHHHHHHHHHHHHHHFFGGGHHGGGGHHFGGGHHHHHGHHGHGGHHHHGGGGGHHGHFHGHHFEGHGFGGGHHHHHGGGHHHHHHGHFHFHHHHAFBHHHHGFFC?GHHHD?AC@CDGGGFGGCCG<GGHGHHHGGFCEGHHFGGHDGCGGHGGHCDB.AFGGGGGFGC.;?DA;9FFADDFFFFEEFFFFBDF>-BE-@.:..:9BE9F/
@M03896:38:000000000-B4D98:1:2109:4718:15612 2:N:0:175
CCCGTTTGCTCCCCTGGCCTTCGTGCCTCAGTGTCAGGAACTGCCCAGAGATCCGCCTTCGCAACTGGTCTTCCTCACGATATCTACGCATTTCACTGCTACACCGTGAATTCCGATCTCCTCTACAGTCCTCGAGTCACGCAGTATCCGGTGCATTTTCGGAGTTAAGCTCCGAGATTTCACACCAGACTTGCGTCACCACCTACGCACCCTTTCCGCCCAATGCATCCGAACAACGCTTCACACCTC
+
BBBBBFFAFFFFGGGFFBGGGFGFAFHHHHHHHHHHG2GFFGEGHEFBGGGGGHFFGGGHAEEEGHF3FGGHFHHHFGGGHGGHHGHFEFEGHHHHEFFGGFGGH>F/CFHHHHCEEGHHHBGDDHGGFFFGG/??FGHHDGB?<@FFH?><>><?FFGHC-.><01FHHFFH.<-<E0DH0CHHGH..ECG:;-.9.:FFEFAFFACAADG.CB0;.9;@F..//9/9B..A@;BFFF...9/:BD/F
@M03896:38:000000000-B4D98:1:2109:9685:19437 2:N:0:175
CCTGTTTGCTCCCCACGCTTTCGCACCTCAGCGTCAGTACCGGACCAGTGAGCCGCCTTCGCCACTGGTGTTCCTCCGAATATCTACGAATTTCACCTCTACACTCGGAATTCCACTCACCTCTTCCGGACTCGAGACTACCAGTATCAAAGGCAGTTCCGGGGTTGAGCCCCGGGATTTCACCCCTGACTTAATAGTCCGCCTACGTGCGCTTTACGCCCAGTAATTCCGAACAACGCTAGCCCCCTTC
+
ABBBBFFFFFFFGGGGEEEFGGFFGGGHHHHHGGFGEGDDGGAEGGFGGH5FGGEEGGGHFEEGGHBFGGGFHHHHHGGEFEGHHHHFEHHHHHHHHHHHHFHHHHGEDGGHHHGGHHHHHHHGHHH/>B>DHCHDCAGDGHGCFFGGF<FGG>CCCGHHGG-:A::;GHGGGF@-CAFFGFGGGGE9CGBGG0CF0FFFDFFFFFA./;9@::.FB9DAFDF9F0BFFFF?DB>/E-:.990BBDFF?F
@M03896:38:000000000-B4D98:1:2109:7766:22400 2:N:0:175
CCCGTTCGCTACCCTAGCTTTCGTGCATCAGCGTCAGAAAAGACCCAGTGAGCCGCTTTCGCCACCGGTGTTCCTCAGGATATCAACGCATTTCACCGCTCCACCCTGAGTTCCGCTCACCTCTGTCTTCCTCCAGCACGGTAGTTTTGGGCGCCATTCCTCGGTTGAGCCGAGGGCTTTCACACCCAACTTTCCGCGCCGCCTACGCACCCTTTAAGCCCAGTAATTCCGAATAACGCTTGTGCGGCTC
+
BBBBBFFBBBBBGGGGGGGGGGEAFFGHHHHGGGGGGHFGHHGHHHFHFGFAGFEFEEFHEEGGGHG>EFGGHHHHFGHHHHHHEFGGGEGGHHHHHGEGGGFHHGHFGFHHGFBDDDEHHHHHBGHHGHHHHGFCGGG?/?.<F1D1>-.<CCF<CDGH0G?A:C-:/CG--:-;EFEFGFFFFG.:AEGFBFF.9@>B>BDDAB.BD@DFABBF/:9BE:E9:/9FFFF....9BD-..9.//.-:-:
@M03896:38:000000000-B4D98:1:2109:13887:24633 2:N:0:175
CCCGTTCGCTCCCCTCGCTTTCGTGCCTCAGCGTCAGTTGAGATCCAGTGTGCCGCTTTCGCCACCGGCGTTCCTTCCGATATCAACACATTTCACCGCTCCACCGGAAGTTCCGCACACCCCTATCTCACTCCAGCCATACAGTTTACAGCGCCATTCCCCGGTTAAGCCCCGGGCTTTCACATCTTACTTCCCTGGCCGCCTACGCACCCTGTACGCCCAGTCATTCCGAATAACGTTTGCACCGTAC
+
AAAAAF11>1AAGGB1AAAAFGEFAFFGHHFHGGFFGH2B21AGGG1BF12A1DAA/BFG/BEEG0?/>E@EEGG2B0>/EGGFB>G1F?FHHFFGHEECCFGHF///</FGFG/?/<<FCACGA1<<<1FFFFF</..=GGDD0==<0000::;..;GG:GC@9.:0;CF..---??EFFBF//;/9/BFF//;//-;;99@BFF-@B@>B?9/9/9:@@BEBB/9;BF/-:9-99B--;-/9BB--;-
@M03896:38:000000000-B4D98:1:2109:13889:24654 2:N:0:175
CCCGTTCGCTCCCCTGGCTTTCGTGCCTCAGCGTCAGTTGAGATCCAGTGTGCCGCTTTCGCCACCGGCGTTCCTTCCGATATCAACACATTTCACCGCTCCACCGGAAGTTCCGCACACCCCTATCTCACTCCAGCCATACAGTTTAGGGCGCCATTCCCCGGTTAAGCCGGGGGCTTTCACACCCTACTTGTCTGGCCGCCTACGCACCCTGTAAGCCCAGTGATTCCGAATCACGTTTGCCCCGTTC
+
ABBAAFFBDAABGGGEEBFFGGEFAFGGGHGGEFEEEGFHHCHHHHHFFFADFGEEEEFGBEEGGH?>EEEEFHDGGGEEEEGHHHHHGGHHHHHHHEEECFGHHDBCCBHFGG<CCDGHGGDEFCHFHHHHHHG>FFCGFGD=0=G<=<GCCACC.GGHHH?-9;:99CF--;-;@@EFFFFFFFD?BFFF//;;//;A-@DDFF;BD>@A.::///;BEF.9/99;FF/:...;B?.99A9/;.-..;
@M03896:38:000000000-B4D98:1:2109:13889:24671 2:N:0:175
CCCGTTCGCTCCCCTGGCTTTCGTGCCTCAGCGTCAGTTGAGATCCAGTGTGCCGCCTTCGCCACCGGCGCTCCTTCCGATATCAACACATTTCACCGCTCCACCGGAAGTTCCGCACACCCCTATCTCACTCCAGCCCTACAGCTTAGGGCGCCATTCCCCGGTTAAGCCGGCGGCTTTCACACCCTACTTGTCTCGCCGCCTACGCACCCTGTACGCCCCGTGATTCCTACTAACGCTTGCCCCCTCC
+
ABB?AFF?DABAGEGAFBB4FFEHFEGHHEBFEGFDEGGFG3G5BG33DA55BGEE0BEE1AAAAF10>>/>EEBGHFGAF?EFGHHEF?FBFGHHDEBCCDFHG?///?FFGH/C@ACFDGCAF1GFH1F<FGE//C.</C<00<<<00:/@C@;.;FGGG@?@..00BF-----9>-;FFFBBA..9AB//9;//99;BBBF.F.-D@BF?./:/999B999..;BFF//////;D-;9.9//.--.;
@M03896:38:000000000-B4D98:1:2109:8281:25292 2:N:0:175
CCCGTTCGCTACCCTAGCTTTCGTGCATCAGCGTCAGAAAAGACCCAGTGAGCCGCTTTCGCCACCGGTGTTCCTCAGGATATCAACGCATTTCACCGCTCCACCCTGAGTTCCGCTCACCTCTGTCTTCCTCCAGCACGGTAGTTTTGGGCGCCATTCCTCGGTTGAGCCGAGGGCTTTCACACCCAACTTTCCGCGCCGCCTACGCACCCTTTAAGCCCAGTAATTCCGACTAACGCTTGTGTGGCTC
+
ABBBAFC>AAADEGFF4FDFGG?BFFHHHHHGDEECEHHGGCGGHHHGFFBAFG0EEEFGEEFGGHE0>>EGHGHHHB33GEGHFFHFEEEEHHHHHEEGGDCHHGEBGFGHGHDGFCDHGFHH2@GHHHHHFGF1??G//?<A1DD10><<A@@<EGHF<GF..;-:/:C--;;9CF./90;B/C...;CBBBB..-9>-@@.AF.@;@9D.9/;///:A?.BBB9BBFB.-;-:F.-9;.9/...9.9
@M03896:38:000000000-B4D98:1:2109:8276:25312 2:N:0:175
CCCGTTCGCTACCCTAGCTTTCGTGCATCAGCGTCAGAAAAGACCCAGTGAGCCGCTTTCGCCACCGGTGTTCCTCAGGATATCAACGCATTTCACCGCTCCACCCTGAGTTCCGCTCACCTCTGTCTTCCTCCAGCACGGTAGTTTTGGGCGCCATTCCTCGGTTGAGCCGAGGGCTTTCACACCCAACTTTCCGCGCCGCCTACGCACCCTTTAAGCCCAGTAATTCCGAATAACGTTTGTGTGGCTC
+
BBBBBFFBBBBBGGGGGFFFGGEFDFHHHHGGEFEGGHHGHHGHHHHHGHFEGHEFEEGGEEFGGHGEEFGGHHHHGGHHHHHHGHHGGGGGHHHHHFEEFGHHHGHEGGHHHGDDFCGHHFHHHFHHHHHHHHGFFFH@A?GAFDGHFCGGGCC?EHHHHHGADE-::CG:--9AEFEFGEFFGDA?EGGGFGGDD-@DCCFFFF.@DCDF9BF/F/9BEFFBFBFFFFBD.9.9FD:.9.9;;..;;B
@M03896:38:000000000-B4D98:1:2109:10005:25697 2:N:0:175
CCTGTTCGCTACCCATGCTTTCGCTCCTCAGCGTCAGTTACTACCCAGAGACCCGCCTTCGCCACCGGTGTTCCTCCTGATATCTGCGCATTTCACCGCTACACCAGGAATTCCAGTCTCCCCTGTAGTACTCAAGTCTGCCCGTATCGCCCGCAAGCTCGGAGTTAAGCTCCGAGTTTTCACGGACGACGCGACAAACCGCCTACGAGCTCTTTACGCCCAGTAATTCCGGACAACGCCCGCACCCTAC
+
ABBAAFFABBBBGGGGGFGGGGEEGHGHHHHHGGEFEGHHGHHHHHHGHHBGGHFFGGGHFEGGGHEEEEFFHHHHHGHHGHHHHGHFEEFEHHHHHGEGGGHHHGF?GHHHGHHFDGHHHHGHGHBD@FGHFFGFFFF<GHH/<AGG>CFGGCC@AG/GCCC@AGGFHHBGHGFFGGGBFFFA.99::B@@99;BAFFFDFFFFFDFDBDFBBFFF9AFFD9;BFBFFF/-:BDFF-B-;@9@BDDE.A
@M03896:38:000000000-B4D98:1:2109:10022:25708 2:N:0:175
CCTGTTCGCTACCCATGCTTTCGCTCCTCAGCGTCAGTTACTACCCAGAGACCCGCCTTCGCCACCGGTGTTCCTCCTGATATCTGCGCATTTCACCGCTACACCAGGAATTCCAGTCTCCCCTGTAGTACTCAAGTCTGCCCGTATCGCCCGCAAGCTCGGAGTTAAGCTCCGAGTTTTCACGGACGACGCGCCAAACCGCCTACGAGCCCTTAACGCCCAGCAATTCCGCACAACGCTCGCACCCTAC
+
AAB?3DFADAADFGBB4B5BFGEFEHGAFFHG2EFGGFGHHHFFHFHFHE2FFH0EE1AGAEEGGHE>>E?EFHHEGHHFHGHHH4GEEEEEHHHHH?E/@@?GFFF/?FGHFGG1?F1BFHCG<FFF@BFHDF11@FF<FHH//>GH.?EFCC?@C</CC<.:./0;;;0::.;-.9C0;0C..-?--@-;9-;.-..9-9@?AFAA.--..///:A?->.:...//;;B.-;-.;--.;99-BBFEFF
@M03896:38:000000000-B4D98:1:2109:18018:26072 2:N:0:175
CCTGTTTGCTACCCACGCTTTCGTGTCTCAGCGTCAGTTACGGTCCAGAAAGCCGTCTACACCACCGGTGTTCCTCCTGATATCTACGCATTTCACTGCTACACCAGGAATTCCACTTTCCTCTCCCGCACTCTAGTCCCTCAGTATCCACCGCACCCTCCCGGTTAAGCCGGGACATTTCACAGCAAACTTACAGAACCGCCTACACACCCTTTACGCCCACTAACTCCGAACACCCCCTCCTCCCTCC
+
AAAAAFFFFFFFGGGG1EAAAFEBFAFFGEFFEEEE?FFDDBAABEGFEGGFGFAAAFFEDFFGHGE////?FFFGFBFH1GHGHFGFEEEGDG@G2>BBFFFGHHA/>BG1FGEFBF<GGFGFFHFA/<>CGDG12@FF1FG11??1<GGFE@CGGGFHGG.-<.<<0<C--:--;000;0GC0;9/BA0090000/;99AAB.9/99ABF9//BB-9@@B--;/99;B-9-;@-A-@---;--;AB-A
@M03896:38:000000000-B4D98:1:2109:18005:26084 2:N:0:175
CCTGTTTGCTACCCACGCTTTCGTGTCTCAGCGTCAGTTACGGTCCAGAAAGCCGTCTACACCACCGGTGTTCCTCCTGATATCTACGCATTTCACTGCTACACCAGGAATTCCACTTTCCTCTCCCGTACTCTAGTCCCTCAGTATTCACCGCACCCTCCCGGTTAAGCCGGGAGATTTCACAGCAAACTTAAACAACCGCCTACACACCCTTTACGCCCAGTAACTCCGAACAACGCTTGCTGCCTAC
+
AAAAAFFFFFFFGGFGEEEFFGFFFHHHGFGGGGGGGHGHHGGHGGHGGFBFHGEEEHHFAEFCGGA0>E1EGHHHHHHHFHFHHHHFGGGGHHHHFBFHHFHHGHAFFHFHHHHHGFHHHGHHHHHG/BFHHFGDGHHHFFGC2@@@GFGH?<@DFGGHGEA-<.<D=DG?-<-:EG0CC0;CGCGHBFF0C090;AEG?BCGGGFGGGGFAB/BFAA@DFF9BFF/FFD=DFFFECD..9;//;AFFF
@M03896:38:000000000-B4D98:1:2109:19186:27747 2:N:0:175
CCGTTACCGCGGCGGCTGGCACACAATTACCATACAGATAGTGTGTAGATCTCGGTGGTCGCCGTATCATTAAAAAAAAAAAAAGTTAATATCCCATGCTGGCACATCGATACCGAATTCATCTACTGCTTACTCATCAAGTTACTGAGTACATTCAATTAGTCATAGTCATGTATATTACACTACAAAATGAACTTGTTACAGGATTCATGTATTAACCTGATGCCTCACACTAAGTATTTCAATACACA
+
BCCABAAFBCBBGGGGGFGGGGHHGDHHHHGHGGGHHHHDGHFHHHFFDGGHFGEEEGAF?EG?>EHHEGGD4E4?>EGGF////?111111111110111<.0<010./..-0..-..;00000:00000000000009000000000;000000000000000000000000000;00;00;/////.////////9//////.//;///;////////.////:///./9////////9/////////
@M03896:38:000000000-B4D98:1:2110:19817:4832 2:N:0:175
CCTGTTTGCTCCCCACGCTTTCGCACCTGAGCGTCAGTCTTCGTCCAGGGGGCCGCCTTCGCCACCGGTATTCCTCCAGATCTCTACGCATTTCACCGCTACACCTGGAATTCTACCCCCCTCTACGAGACTCAAGCTTGCCAGTATCAGATGCAGTTCCCAGGTTGAGCCCGGGGATTTCACATCTGACTTAACAAACCGCCTGCGTGCGCTTTACGCCCAGTAATTCCGATTAACGCTTCCACCCTCC
+
ABCBBFFFFFFFGGGGEEEFGGEGGGGHBGHGGGGGGHHHFHHHGFFHF?FGEEEEGGGHEEEGGHDEEGGHHHFHHGHHHHHHHDGFGFGGHHHHHFCFCCGHHHFGGHHHHHHFHHHGGGGHFH<A.AEHFHCDGHF<GGGC:CGGFGGGC:C;;FHHHH0.:;;FBFGG-D-@?DFGFEGGFFF9:FFFFFFFFFFFFFFFFFFD?DAC>A.FFADABF.;:/BBFFF.9.AFF.D.9.:BFFFFFF
@M03896:38:000000000-B4D98:1:2110:19804:4848 2:N:0:175
CCTGTTTGCTCCCCACGCTTTCGCACCTGAGCGTCAGTCTTCGTCCAGGGGGCCGCCTTCGCCACCGGTATTCCTCCAGATCTCTACGCATTTCACCGCTACACCTGGAATTCTACCCCCCTCTACGAGACTCAAGCTTGCCAGTATCAGATGCAGTTCCCAGGTTGAGCCCGGGGATTTCACATCTGACTTAACAAACCGCCTGCGTGCGCTTTACTCCCAGTAATTCCGATTAACGCTTCCACCCTCC
+
BBBBAFFCFFFFGGGGEFEEFG?EFGGH3FHFEGGGGHHHFHHHGEEFG1EEEEEEGGGHAEDEEHEEEEGHHGHHHGEFGGHHHDGFEEEFGHHHHBDFGBFGHHHCGHHFHHHGHHHGGGDGGG>>.<EDCG/<<C<<CGD00;<CC:0CC:;0<;CCFG0::9:;;FBE-9-@B.CFF0BFFFF/BFBFFFFFF.EA9;DFFFCA.A@@9.;BF/;BEF/;FFBFFF/....BF.@?..//BA.AED
@M03896:38:000000000-B4D98:1:2110:23291:10647 2:N:0:175
TCCAACCTAGTCCACTCCCACGCCTTCCTCTGCCACTCTGAGCCTCCTCTCTTCTGCGATTATGTTTCTTAATACGTCTTTCGTAGCTCATTTTTTTTCACCTTATGTTTTTTATTTTTTTCTCTTGATTTCTCTTTACTTTTTATGCGCTTAACTAACACACTCTATTTTCCTGCTGCCACTCGCTCATCCTTATCTTCTTTCCTCTGTTGCTGTCTACTCATTCCCATCACACGTGTCTCTCTCTGTTT
+
1>111@1111D33311111110000B1011111BA1A0111D1B00/001BFGF211//B//22D2222122221A10BF22/00//2111@2B1>/>02211111122BFF//122B1</<122212122222@@12@F@211/1?1///?/11111111..001111110000//00./0</.-...0:0;;;00000;000;<F000;0B0;00000000090;:00/000/-..//;C9///;//:/
@M03896:38:000000000-B4D98:1:2110:8816:10729 2:N:0:175
TACCGCGGCGGCTGGCACACAATTACCATACAGATAGTGTTTAGACCTCGGTGCGCCCCCTATCCTTAAAAAAAAAAACATCTCTCCGCATTTCCCCGCTACACCCTGCCTTCCACCCTCCTCTCCTGCACTCACACTTCCCCGCTTCCAATGCACATCACCACTAACCCACCCCATTTCCCCTCTTCCCTTCACAACCAGCCTCCTCGCCCTTTCCTCCCATCACTTCCTCTTCCCTCTCCCCCCTACC
+
1AAAA11>A>0>AA/ABBA0A/BAFHHHDEFHHHFHHG2G2BD@@1B11?>>///>/>>>//1B02>>1F1E<////<//111?21?/?<</??1FG->--<<</<</..000/0;.:.=C/CC/C0/://C;:/0990009/---.9/0;0/:00009/;-/-////9;-------:9//;B9--:/99//;/9/;AA--;9-9--------/;///;9;-//;////99///99-/;-///;-----;
@M03896:38:000000000-B4D98:1:2110:10292:10964 2:N:0:175
CCTGTTCGCTCCCCATGCTTTCGCTCCTCAGCGTCAGTTAATGCCCAGAGACCTGCCTTCGCCATCGGTGTTCCTCCTGATATCTGCGCATTTCACCGCTACACCAGGAATTCCAGTCTCCCCTACATCACTCTAGTCTGCCCGTACCCACCGCAGATCCGGAGTTGAGCCCCGGACTTTCACGGCCGACGCGACAAACCGCCTACGAGCTCCTTACGCCCAATAATTCCGCACAACGCCTGCCCCCTCC
+
BBBBAFFABBABGGF4EFF5GGEFGHGHHH3GEGFGGHHGCFHGHH3GHHFGFH2BGGFHAED1FHG111>BGF5FGHFHHGHHH4GFGEEEHGHHHEEGGCHHHHF?/GGHHGF4BFGHBCEHFF?FGHFGGGHBGF>>FGG//<?CGGDDA@-@<FGHH?.<</0</<CCEF;:CCFHG0BCGC--9A-@-;;BFFFEA;DADF...;A9/99:B.9;@.../9/BFFB.9--9.-9-..99EEFF?D
@M03896:38:000000000-B4D98:1:2110:10271:10965 2:N:0:175
CCTGTTCGCTCCCCATGCTTTCGCTCCTCAGCGTCAGTTAATGCCCAGAGACCTGCCTTCGCCATCGGTGTTCCTCCTGATATCTGCGCATTTCACCGCTACACCAGGAATTCCAGTCTCCCCTACATCACTCTAGTCTGCCCGTACCCACCGCAGATCCGGACTTGAGCCCCGGACTTTCACGGCAGACCCGACAAACCGCCTCCGAGCTCCTTACGCCCAATAATTCCGGATAACTCCTCCCCCCTAC
+
ABBBAFFBBBBBGGGFGGGGGGGGGHGHHHHHGDEFEGHHHFHHHFHHHHGHGHCGHHHHHGGEFHEE1EEEHHHHHHHHHHGHHEFFGEGFHHFHHFEEEEFHGFAEFHFHGHF4BFGHFGGFCF2BGDGHHGH2@G>>FGG/<ADGHHGGG@CA>FFHG?D--00<0<GGGG@-@:9CB;BADD--CF.9-;:-@BEFFFF..99@-@.B/9//B..;BB..////FFF;.AAFB/;//.;ADAB;.F
@M03896:38:000000000-B4D98:1:2110:10286:10982 2:N:0:175
CCTGTTCGCTCCCCATGCTTTCGCTCCTCAGCGTCAGTTAATGCCCAGAGACCTGCCTTCGCCATCGGTGTTCCTCCTGATATCTGCGCATTTCACCGCTACACCAGGAATTCCAGTCTCCCCTACATCACTCTAGTCTGCCCGTACCCACCGCAGATCCGGAGTTGAGCCCCGGACTTTCACGGCAGACGCGACAAACCGCCTACGAGCTCTTTACGCCCAATAATTCCGGATAACGCCCCCCCCCTAC
+
BBBBBFFBBBABGGGGGGFGGGGGGHGHHHHHGGFGGHHHFHHHHGHGHHAGGHFHHHHHEEFGGHEA?>EEHHHHHHHHHHHHHFGGGGGGHHHHHGGGGEFHHHFEGHHHHHGD?GGHHHGHFFBDHHHHHDGBHHH2GHH?<@FGHGGGGGGD@<GHHG.@A<0=<CHGGG?DGGFHGGGAEGC-.C-;-9@B-FFFFFFD.BDD?BDF99;/F??DFF?./BBFFF/9A9.;;.9---;@AFF-AF
@M03896:38:000000000-B4D98:1:2110:11126:12147 2:N:0:175
CCTGTTCGCTCCCCCGGCTTTCGCGCCTCAGCGTCAGTGACGGCCCAGAGAGCTGCCTTCGCCATCGGTGTTCTTCCAAATATCTGCGCATTTCACCGCTACACTTGGAATTCCGCTCTCCCCTACCGCACTCGAGCCGCCCAGTTCGCGACCCGGCCCGGGCTTGAGCCCCCGGGCTAGACGGCCCGCTTGAGCGGCCGCCTGCGCGCGCTTTACGCCCACTCATTCCGTATAACGCCCGCCCCCTACGT
+
AAA?AFFA3AABGGGGCEAAGGEG2EEGGG3GFBEGFH55DEEEGGCFHEEEHFHFF34G1EEEGH11>>>EGHHHHGFFGHFFHEG@@E<EEFDGH?G?@CGGHFFG11GFFD@EDGGHEG?FCFHGCDCCFFG<<<-CGG../:;C---;BB@@A@B-;--9:@.BFFE.---;-9:.9/..9-@-;-9;./F?;<BB-;A.;--99---.99/..;9;..////9;//.;/;9.9----;9;9-..9.
@M03896:38:000000000-B4D98:1:2110:11138:12165 2:N:0:175
CCTGTTCGCTCCCCCGGCTTTCGCGCCTCAGCGTCAGTGACGGCCCAGAGAGCTGCCTTCGCCATCGGTGTTCTTCCAAATATCTGCGCATTTCACCGCTACACTTGGAATTCCGCTCTCCCCTACCGCACTCGAGCCGCCCAGTTCGGGACCCGGCCCGGGGTTGAGCCCCGGGGTTAGAGGTCCCGCCTGAGCGGCCGCCTGCGCGCGCCCTACGCCCAATCATTCCGGATAACGCTCGCCCCCTACG
+
BBBBBFFABBAAGGGGEAEEGGEGEGGGGHBGGEEGGHFBFEEEEEGHHGGEGGFFHGFHHFGGGH1?1>?EGHHHHFFHHGHHHFHFGGGFHHHHHDDGGGHHHFFGHHFHHGGCDGHHHHGHGGHDFGGGH>C.<C-CCGE.:CF.-;-AFE-?ACC-;---;-//;FFF-999--;.;/./:BA-;-.;9.;99@B-B@A.A9@A;-@---;.9-9-.;B9B/9B//-:..:9.;.:-9-A-@-9A;
@M03896:38:000000000-B4D98:1:2110:2447:13374 2:N:0:175
CCTGTTTGCTCCCCACGCTTTCGTGTCTCAGCGTCAGTTGTCGTCCAGTAAATCGCCTTCGCCACTGGTGTTCCTCCCGATATCTACGCATTTCACCGCTACACCGGGAATTCCATTTACCTCTCCGACTCTCAAGAACCTCAGTTTCAAATGCAGGTTGCGGGTTGAGCCCGCAATTTTCACATCTGACTTGAAGTCCCGCCTACACACCCTTTACACCCAGTAATTCCGCATAACGCCCCCCACCTAC
+
ABBAAFFCFFFFGGGGEEEEFGEGGHHHHHHGFGGCEHFBFHGGFDDGGHHHHHEFGGGG1EEEEHFGFFGEHFGHHGEEECEFGHHE@EFFHGGHHGEGGCGGH/>>?CHHGGDF3BGGHHHFGH/CFCFFFFG11?FFFGF<1FGGGBGHHDFFACGGHG-<::-/::GEAD?-CBBFGBBFFFF99CBB;0;0;;9CFFABAF/./;AD;/;9B/99A?.//;:FFFF.;9.BB.;-9-;@-DF?FB
@M03896:38:000000000-B4D98:1:2110:2427:13382 2:N:0:175
CCTGTTTGCTCCCCACGCTTTCGTGTCTCAGCGTCAGTTGTCGTCCAGTAAATCGCCTTCGCCACTGGTGTTCCTCCCGATATCTACGCATTTCACCGCTACACCGGGAATTCCATTTACCTCTCCGACTCTCCAGTACCTCAGTTTCAAATGCAGGTTGCGGGTCGACCCCGCAATTTTCACATCTTACTTGAAGTCCCGCCTACACACCCTCACTACCCACTCATGCCGGATATCGCTCGCCAACACT
+
A>A3>FF4DFBB22BAEEEEGDEHGGHHFBHHDGEEDDEBFDEE2AAGFFFGGHDFEGGFAEF?EHCGFGEEBFGBB111>>E4FF41/EE1GFGFGE/E/ED0?/>/>/BGGH2G2FFF11@@00?/A@DG101?11?1F<FF1>1DD1><FG11<CDGG---;-;----.--9-9:B000;B0090;00990B00;//@--A?9B./;.9....//9.;/..//////---;.//....---.-..;/
@M03896:38:000000000-B4D98:1:2110:2455:13394 2:N:0:175
CCTGTTTGCTCCCCACGCTTTCGTGTCTCAGCGTCAGTTGTCGTCCAGTAAATCGCCTTCGCCACTGGTGTTCCTCCCGATATCTACGCATTTCACCGCTACACCGGGAATTCCATTTACCTCTCCGACTCTCAAGCACCTCAGTTTCAAATGCAGGTTGCGGGTTGAGCCCGCAATTTTCACATCTCACTTGAACTCCCGCCTACACACCCTCCACACCCAGTACTTCCTGATACCACTCGCCACCTAC
+
ABAAAFFFFFFFGGGGEEAAFFEBFFFEHHAFEAEEEGHDAGAFFEA3DBGFGD1AEGEFGEEEEHB25BF?FFGGFGFCCEGFF4G?EEDEGGHHH/>E/<BFG//>/BCGHG?3?3@FFGH2<</<A/A?<F?11?</<<FF1><FFF1GGFG=0<0/C-<--.-//;C.-AA-.000;9FBBF00;00000=09;0;.A-AAB9F/ADF;..;BF.AAA.///://;////9/;/9/;.;9D999B:
@M03896:38:000000000-B4D98:1:2110:8365:24842 2:N:0:175
CCTGTTTGCTCCCCACGCTTTCGCGCCTCAGCGTCAGTTACAGACCAAAGAGTCGCCTTCGCCACTCGTGTTCCTCCACATCTCTACTCATTTCACCGCTACACGTTGAATTCCACCCTTCTCTTCTGTACTCAATTCCCCCACTTTCCACTCACCCTCCACTGTTCACCCTCGGGCTTTCACATCACCCTTAATCCCCCGCCTCCGCGCCCTTTACCCCCAATCCTCCCCGACACCGCTCCCCACCCAC
+
>A>>ADD1@31C1EFE1AE0FB0A0AEEEC1BAAB//AD2FFFGE/BC/0B0DBAAEBEG/?B/EF0/0//BB@2FE0F@BF1FE2B2BBFB2FHHH/>/>@FG/00//B2BFG2E0?/0B<F2BF212@F211112@FHGGC/01<FG11?0<<GG<GGHG=1<11>1<<..-.-<A:/CGCGFH;0/::/:;00;0CC-;9..9..;:-@=;/;9/;:----:-//;9---9?-A-9----99AA--9
@M03896:38:000000000-B4D98:1:2110:8351:24854 2:N:0:175
CCTGTTTGCTCCCCACGCTTTCGCGCCTCAGCGTCAGTTACAGACCAAAGAGTCGCCTTCGCCACTGGTGTTCCTCCACATCTCTACGCATTTCACCGCTACACGTGGAATTCCACTCTTCTCTTCTGTACTCAAGTCCCCCAGTTTCCAATGACCCTCCACGGTTGAGCCGTGGGCTTTCACATCAGACTTAAAGCACCGCCTGCGCGCGCTTTACGCCCAATAATTCCGTACAACGCCTCCCACCTAC
+
ABBBAFFCFFFFGGGGEEEFFGEEAEGGGHGGEEEG2FGHGGFFHHGGHHCCGGAEGGGF1EDEEF32@B1BGHHHGHHHHHGHHHHGGGFGHHGHGEEGGCGH/B??FHHGGHGGHG3DGGHHHHHGDGHHFG22@FFGHGC<1?FFGG1G1?DHHGHGCGE-<.-/<<C<<<:-E/.;CGFHFHF00;GBFB000;;C-ADDEFGC@B=@-.:;B9D>DD.BB/;/BF9/.:.BFAB-..;ABFD.9;
@M03896:38:000000000-B4D98:1:2110:20362:25275 2:N:0:175
TACCGCGGCTGCTGGCACACAATTACCATACAGATAGTGTGTAGATCTCGGGGGGCGCCGTATCATTAAAAAAAAAAAACAAAGAATAACACACTAAGTTAATATTATAAAAAAAAAAATGTAATATAAACAAATTACAATAGATTCAGCTACGACAAATACAAGTAATAGAGGAAGTATATAGGAATAATATTAACAAAGTACGTGACAGTACACATGAGTACACATAACTATACACCCTATCAAACATA
+
AAAAAD1>DD?>1A1AA1GFEGHFDGH12FGHHHHHFG2D10D122F2G0B//>//-<C-<<<GHDD00GHHGG?-@--....//900////--///////////////99//-;-----//////://///--////////////////9//------//9///;///////----/;///////////////9////9///;-9---/9://////////////////;//////:/---//////-//
@M03896:38:000000000-B4D98:1:2110:20375:25292 2:N:0:175
TACCGCGGCTGCTGGCACACAATTACCATACAGATAGTGTGTAGATCTCGGTGGTCGCCGTATCATTAAAAAAAAAAAAAAAAAATTGACAGATAAGAGCAGTAATCAAATAATAAAAAGAAGATAAGACAAGATGAAAATACAGTGAGATTATTGACAGCAAGTGAGTGATAGATAAATTAACTGAACAAACCAACCGAGGATCATAAGAGATATAGTGTCGTACGTATATGATTATAGAGAAATTACGA
+
BABBBBBBBBBBGGFGCBFFEEGGCAFHHGHHHHHHFGDGGHGFBGHFGHAAEA1B0AEE>E1FBFFBBGHGC?EE?<<//////0<11111011111101011111111111110000..<//000000//./0000:000000000000000000000.///009900000;00000000009000/09.....;.--;--//.;9////.//9//9/9/....-./9/;/////////////////..
@M03896:38:000000000-B4D98:1:2111:7736:5089 2:N:0:175
CCTGTTTGCTCCCCACGCTTTCGTGTCTCAGCGTCAGTTGTCGTCCAGTAAATCGCCTTCGCCACTGGTGTTCCTCCCGATATCTACGCATTTCACCGCTACACCGGGAATTCCATTTACCTCTCCGACTCTCAAGCACCTCAGTTTCAAATGCAGGTTGCGGGTTGAGCCCGCAATTTTCACATCTGACTTGAAGTCCCGCCTACACACCCTTTACACCCAGTAATTCCGGATAACGCTCGCCACCTAC
+
ABBBAFFFFFFFGGGGGFEFFGEFFHHHHHHHGGGEGHF5DGEGGEEHHHHHHGEFGGGHHFGFGHGCFHHGHHHHHGGGGGGHHHFGGGGGHHHHHGFGGCDGHEEBDGHHGHHHDGFHGEHHGHEDGGGHFEF11?FGGHFFDFGGFGFGHHFFFFGHGGC@DCCCGFFEGG-BFFFGGGGFFGG0FFGG9BFFGFFG-ADFDFFFFDDFEBFFFBFFF.AFFFFFFFFADFDFFFD?DF-@9DFFFF
@M03896:38:000000000-B4D98:1:2111:7715:5091 2:N:0:175
CCTGTTTGCTCCCCACGCTTTCGTGTCTCAGCGTCAGTTGTCGTCCAGTAAATCGCCTTCGCCACTGGTGTTCCTCCCGATATCTACGCATTTCACCGCTACACCGGGAATTCCATTTACCTCTCCGACTCTCAAGCACCTCAGCTTCAAATGCAGGTTGCGGGTTGAGCCCGCAATTTTCACATCTGACTTGAAGTCCCGCCTACACACCCTTTACCCCCAGTAATTCCGGATAACGCTCGCCACCTACG
+
ABAAAFFBFFFFGGBFGFFCFGGGGHGHFHHHGGGGGHFFGHGAFF1FG5F5GGFEGGGHAE?AEHG?@2?EEGGFFEE1EEGGFFHFEGGGHGGHGEEGGCBFEEEB</GHHHBHHFHGHFF1@GDGGCD<1?111?FGCGGF1<FGDGFGFHHGEGGHHA<<C.::CFFF-9:B?BFFGFFCGGF0CFFFF09C90;/9?;DDFBFFDFF.99/;/99B-.;BBBFFFF-..;BB.-.;-9;9;A.BF.
@M03896:38:000000000-B4D98:1:2111:7738:5107 2:N:0:175
CCTGTTTGCTCCCCACGCTTTCGTGTCTCAGCGTCAGTTTTCGTCCAGTAAATCGCCTTCTCCACTGGTGTTCCTCCCGATATCTACGCATTTCACCGCTACACCGGGAATTCCATTTACCTCTCCGACTCTCAAGCACCTCAGCTTCAAATGCAGGTTGCCGGTTGAGCCCGCAATTTTCACATCTCACTTGAACTCCCGCCTCCACACCCTTTACACCCACCTATTCCGCATCACCCCCGCCCCCTCC
+
AA??ABF1BDFFAEGFEEAAAFE000BAEF2A00ABAFF22DEFEEC1DD22AFABEAEF1B1DGH10A0BBDGFHGF///E/FGFF?EEEEGBBGH>E?EEGHH//><>0CFGD222BFFDGGFH</B/?D1F1110?<?FF111<FFFGB1>F10<10<0--<.-//0;C-A:-;000;;BB;9;00;000=000;0CA@GG.;BB/9AA-://9//;B----///B//--;9BF-9--9-9-@@=--
@M03896:38:000000000-B4D98:1:2111:20919:6674 2:N:0:175
CCCGTTTGCTCCCCTGGCTTTCGTGTCTCAGCGTCAGCTCATCCCCAGCGACCTGTTTTCACCATTGGCGTTCCAAACGATATCTACGCATTTCACCGCTCCACCGTTTGTTCCAGTCGCCCCTAGATGGCTCAAGACCGCCAGTATGCCCAGCCGTTCCACAGTTAAGCCGTGGGATTTCACAAGGCACTTAACGATCCGCCTACACACGCCTTAAGCCCAGTGATTCCTCCTAACGCTTGCACCCTAC
+
BCCBBFFAFFFFGGGGGBFFGGEGGHHGGHGFEFEEEGGHHHHHHGBBGEEGGGHHHHHGFGHGHHB@B>BEFFFGFHGEHGGHHFHFEFGFHGHHHEEEGGGHHFGGFEHHHHHFFGCCGGFHAG2F2FFHFCG1FFG<@D@<1>FGGGHCEGGCDFHHHHFCG0GECHG;:C:-EBBFGFGBGA.CFGGFFGGAEEGGFGGGFFFFFF=D.;9BF/;BFE./:9:/BF/;;BBFF.B.9;::FFFEFF
@M03896:38:000000000-B4D98:1:2111:20936:6678 2:N:0:175
CCCGTTTGCTCCCCTGGCTTTCGTGTCTCAGCGTCAGCTCATCCCCAGCGACCTGTTTTCACCATTGGCGTTCCAAACGATATCTACGCATTTCACCGCTCCACCGTTTGTTCCAGTCGCCCCTAGATGGCTCAAGACCGCCAGTATGCCCAGCCGTTCCACCGTTAAGCCGTGGGATTTCACAAGGCACTTAACGATCCGCCTACACACGCTTTAAGCCCAGCGCTTCCGCCTAACGCTTCCACCCTAC
+
AABBAFF35DFFGGGGCBFEFGDBF4GGGGFFFGEFGHHGHGHHHGE?GE?EGGHHH5GFFFHFHHB3B0FGEG@GGGFGHGEGHHHGGGGEFHHHHDCGEGCHH?GGHFHHFGF1?GADFFGECG1>FFGHFH11DFG/@D@<FDFBDFF0CGGG<AGC0<.;.:AC0CB-ADBB./;C9FG0BF.C.;;F0;FAEAA.....99BBBD;;.A./;/99EA..--.9;;9;9../;.9;..:/9.99.F
@M03896:38:000000000-B4D98:1:2111:13091:10338 2:N:0:175
CCCGTTCGCTACCCTAGCTTTCGTGCATCAGCGTCAGAAAAGACCCAGTGAGCCGCTTTCGCCACCGGTGTTCCTCAGGATATCAACGCATTTCACCGCTCCACCCTGAGTTCCGCTCACCTCTGTCTTCCTCCAGCACGGTAGTTTTGGGCGCCATTCCTCGGTTGAGCCGAGGGCTTTCACACCCAACTTTCCGCGCCGCCTACGCACCCTTTAAGCCCAGCAATTCCGAATACCGTTTGCGCGGCCC
+
BBBBBFFADBADGGFGGFGGGGFAFFADGHHGEEEEFF5B2GFGHGHG3FBGGHEE0EFGBEGGGHEEEEGGHHFGF@GHHGHHGFGEEEGGDHHHHEEEEFHHHGHEGCGGGHAC/BDHHHHHB@GGBHGGGFGFF0?/<<>.<F110<CFDCCC<DGH=GGDAD-:/C;--9--CFGGF0F9BDE9EGFG09C.A-@B99BDFF?@AB@D9;//9/9FFE?.;;/;BFFDA.A/;..././------9
@M03896:38:000000000-B4D98:1:2111:13084:10356 2:N:0:175
CCCGTTCGCTACCCTAGCTTTCGTGCATCAGCGTCAGAAAAGACCCAGTGAGCCGCTTTCGCCACCGGTGTTCCTCAGGATATCAACGCATTTCACCGCTCCACCCTGAGTTCCGCTCACCTCTGTCTTCCTCCAGCACGGTAGTTTTGGGCGCCATTCCTCGGTTGAGCCGAGGGCTTTCACACCCAACTTTCCGCGCCGCCTACGCACCCTTTAAGCCCAGTAATTCCGAATAACGTTTCTGTGGCTC
+
BCCCCFFCCCCBGGGGGGGGGGGHGFHHHHHHGGGGGHHHHHGHHHFHGGEGHHGGGGGHFFGGGHGEFEGGHHHHHFHHHHHGHHHGGGGGHHHHHGEEGGGHHGHEGGHHGHDFFGGHHEHHEGHHHGHHHHGGFFG<<?FADFDHF?FGCGCCCGHHDGGA:C?CCGC@-A;BGGFGGGGGGGGGGGGGGFFADFFFCFFFDFDFFFFF9/9BBBFFFFEFF/;FFFBA.9ABF.:/;///;9/;.B
@M03896:38:000000000-B4D98:1:2111:19959:13704 2:N:0:175
CCTGTTCGCTCCCCACGCTTTCGCTCCTCAGCGTCAATATCGGCCCAGAGACCCGCCTTCGCCACCGGTGTTCCTCCTGATATCTGCGCATTTCACCGCTACACCAGGAATTCCAGTCTCCCCTACCGAATTCTAGCCTGCCCGTATCGACTGCAGACCACATGGTTGAGCCACGGGTTTTCACAGTCGACGCGACAAGCCGCCTACGAGCTCTTTACGCCCAATAAATCCGGACAACCCCCGCGCCCTA
+
ABBABFFBBCCCGGGGEFEFFGGEFHGHHHHGEGGGGHHHHCEEFEEFGFFGGHEGGGGHFEGGGHE>>EEEHHHHHHHHGFHHHHHGGGGGHHHHHEEGGGFHHHFFGHHHHHHDFGHHHGGHFHGC<AFHHHF>DGG<FGH.<AGGAGGDGHGGHCCGHGF0;0;.C/FFGGC-99CAE;9FF;0:.;:-@-9BF-.;E-@FB?F:A.;.B/;BBF.;@CF.B///9FFA-.9@.;.;9:;;-:@BB.
@M03896:38:000000000-B4D98:1:2111:27933:16558 2:N:0:175
CCTGTTCGCTCCCCCGGCTTTCGCGCCTCAGCGTCAGTGACGGCCCAGAGAGCTGCCTTCGCCATCGGTGTTCTTCCAAATATCTGCGCATTTCACCGCTACACTTGGAATTCCGCTCTCCCCTACCGCACTCGAGCCGCCCAGTTCGGGACCCGGCCCGGGGTTGAGCCCCGGGGTTAGAGGTCCCCCTTGAGCGGCCGCCTGCGCGCGCTTTACGCCCCATCATTCCCGATAACCCTCCCCCCCCACC
+
ABBBBFFBDBBBGGGEEAAEGGEEEEGFEHFGEFGGFHBFDEEEFGEGFGGEFGFGHHHHCEEEFGE1?1EEFGHHGHGHHHFHH4FEEEFFHHHHHACGGGGFHHHGFGHHHH2EDCGHHHGHGHH-C-CCG.<.<C-CGG..:CG.-;-;9DA-@?D--;--;-/;;FFD;@---9A./9.BFBF.;-;.99/;-9;99@.EF-@9@-9-../;..9--..;9BB9B/.;-9AF/9.9.;ADCC-;D.
@M03896:38:000000000-B4D98:1:2111:27949:16567 2:N:0:175
CCTGTTCGCTCCCCCGGCTTTCGCGCCTCAGCGTCAGTGACGGCCCAGAGAGCTGCCTTCGCCATCGGTGTTCTTCCAAATATCTGCGCATTTCACCGCTACACTTGGAATTCCGCTCTCCCCTACCGCACTCGAGCCGCCCAGTTCGGGACCCGGCCCGGGGTTGAGCCCCGGGGTTAGACGTCCCGCTTGAGCGGCCGCCTGCGCGCGCCTTACGCCCCATCACTCCGGATAACGCTCGCCCCCTACGT
+
BBBABFFBBBBBGGGEEAEEGGEEEGFGGEFHEGGDGHHHHGEEFG1??FCEGHGFGHFHCEEEGHFEEEEEHFFHFHBBDGHGFFGFGGGGHHGHHGDFGCFGHHHHBGHHHHCDADHHGHGHGHF@DGG@G<<.CC-@DG.;/;C:-:-9AE--9@B-A?-@@;/B/BAD-@;9--..;/9;9A.-;-;..;B--99--;AAF9D@D>D-.;/B..;99;.:9//;9.9AD./9.999---ABD-...;
@M03896:38:000000000-B4D98:1:2111:27921:16573 2:N:0:175
CCTGTTCGCTCCCCCGGCTTTCGCGCCTCAGCGTCAGTGACGGCCCAGAGAGCTGCCTTCGCCATCGGTGTTCTTCCAAATATCTGCGCATTTCACCGCTACACTTGGAATTCCGCTCTCCCCTACCGCACTCGAGCCGCCCAGTTCGGGACCCGGCCCGGGGTTGAGCCCCGGGGTCCGAGGTCCCGCTTCAGCGCCCGGCTGCGCGCGCCTTACGCCCCATCCTTCCCCAGTACCCCCACGCCCTCCC
+
ABBBAFF>>ABBGGGA2AAAFGAE2AEEEFBGEAE?EB5ADA0AEEEEHA2?BBBFGF@FB?EA?F1111??G?FGHHFHFFFHG4B/EEEEGGDHH?CD?BBGH<DFHHHHGD<B/AGH0CEFEFF-@@DGH...<C<DDC..;<C:-.:;99-9--:-9-9-;-///;9D;--;9..-:--:;BA-9-9.//;.-9----99E-;-@-9-..9/..-9-:.9.//9;....9//9/.--.-..;-..9
@M03896:38:000000000-B4D98:1:2111:27144:18049 2:N:0:175
CCTGTTTGCTCCCCACGCTTTCGCGCCTCAGCGTCAGTTACAGACCAAAGAGTCGCCTTCGCCACTGGTGTTCCTCCACATCTCTACGCATTTCACCGCTACACGTGGAATTCCACTCTTCTCTTCTGTACTCAAGTCCCCCAGTTTCCAATGACCCTCCACGGTTGAGCCGTGGGCTTTCACATCAGACTTAAAGGACCGCCTGCGCGCGCTTTACGCCCAATAATTCCGGACAACGCTTGCCACCTACG
+
BCCCBFFFFFFFGGGGEFFGGGEEAFGGGHHHGFEFEHHHGHBBGHFHHHCEFBAEGGGHFEEFGHEBEGHGHHHHGHHHHHHHHHHGGGGGHHHHHGEGCEHHEGGEGHHHHHHHHHHFHHHHHHHEGHHHFF2<@@FHHG@C<GHGHHHHHFGHHHHGHHECEC<CCGHC<CCCFHHHHFHGFHF;0CGFFG0C09FGGDGBGFB@?DFDCAEFFEDCF.EFF/BFFFF-;9=;AAC.;?AFBFFFFF.
@M03896:38:000000000-B4D98:1:2111:27160:18058 2:N:0:175
CCTGTTTGCTCCCCACGCTTTCGCGCCTCAGCGTCAGTTACAGACCAAAGAGTCGCCTTCGCCACTGGTGTTCCTCCACATCTCTACGCATTTCACCGCTACACGTGGAATTCCACTCTTCTCTTCTGTACTCAAGTCCCCCAGTTTCCAATGACCCTCCACGGTTGAGCCGTGGGCTTTCACATCAGACTTAAAGGACCGCCTGCGCGCGCTTTACGCCCACTAATTCCGGACAACGCTTGCCACCTACG
+
BBBBBFFCFFFFGGGG?EEFGGEEAEGGEFGHGGGGGGHHGHCFFFFGHHGFGFAEGGGHFEEGGHE2B2GFGHHHGHHHHHHHHHHGGGGGHHHHHFGGEEFHGHHGGHHHHHGFGHGFHHHHHHHGFGHHFF2@@@@HHGCD1FGGHF<G1<FFHFHEBGD@CC@/CCHDDCADGHCHHHG0GHC0CGGFBB0;9CFGGGGFGFA?DFFFB.AFFFF=DF.;//BBFF9DDADFE-B.9.EFBB:.:B.
@M03896:38:000000000-B4D98:1:2111:27134:18064 2:N:0:175
CCTGTTTGCTCCCCACGCTTTCGCGCCTCAGCGTCAGTTACAGACCAAAGAGTCGCCTTCGCCACTGGTGTTCCTCCACATCTCTACGCATTTCACCGCTACACGTGGAATTCCACTCTTCTCTTCTGTACTCAAGTCCCCCAGCTTCCAATGACCCTCCACGGTTGAGCCGCGGGCTTTCACATCACACTTAACGCACCGCCTGCGCGCGCTTTACGCCCAATACTTCCGCACAACGCTTGCCACCTAC
+
AAAA>FF>DFFFFCCEEEEAFFEEAEEGEAAFAEFEEHHHHG35BBA1B3BFFFAAEGFF111B>3@2BB?BEFFGFEFGHGFGHEG?EEEGHFHFG/>EECGE/B///BFHGHBD1FB?BGHHHHD@2@FF>@<1@FGCFD<C0?FGCF1?F<DBGHFA0>.-<.</<<C<--;-;-AFFFFC9;C00BFB0;0.-;9@-@BFEF-9B?9@-D.9B.;>BDA.B/9BFFD.99>BD-B.9..B/;FFFF
@M03896:38:000000000-B4D98:1:2111:14481:18274 2:N:0:175
CCTGTTTGCTCCCCACGCTTTCGCACCTCAGCGTCAGTACCGGACCAGTGAGCCGCCTTCGCCACTGGTGTTCCTCCGAATATCTACGAATTTCACCTCTACACTCGGAATTCCACTCACCTCTTCCGGACTCGAGACTACCAGTATCAAAGGCAGTTCCGGGGTTGAGCCCCGCGATTTCACCCCTCACTTAATACTCCGCCTACGTGCGCTTTACGCCCAGTCATTCCGAACAACCCTAGCCCCCTTC
+
ABBAAFFFFFFFGGGEEEEFFGEEEFGHHHHGGGFEFHHGFEE0EE1B5BFGFGAEEEGHCEGGGC@2B?FEGHHHH1EEF1FGGDGE/??GDGGHHGGHBFFH3FE?//FGGD3B3BFGHFHHDGFC><C<F//?/?<>GHB1><1FG1<1<>CA<=DG<---::-::C;E?D-;9?EGG0FFFGF..;FFFB///;BFDDFF.B...9-;9..FF9.@DD.;//;9FFB.;@;.A.:..9;/;AD-.9
@M03896:38:000000000-B4D98:1:2111:14473:18294 2:N:0:175
CCTGTTTGCTCCCCACGCTTTCGCACCTCAGCGTCAGTACCGGACCAGTGAGCCGCCTTCGCCACTGGTGTTCCTCCGAATATCTACGAATTTCACCTCTACACTCGGAATTCCACTCACCTCTTCCGGACTCGAGACTACCAGTCTCAAAGGCAGTTCCGGTGTTGAGCCCCGGGATTTCACCCCTGACTTAATAGTCCGCCTACGTGCGCTTTACGCCCAGTAATTCCGAACAACGCTAGCCCCCTCC
+
BBBBBFFFFFFFGGGGGEEFFGGGEGGFHHHHGDEEEGG5EEA0EECG5B5FFGEEGGGHCEEAFGCBB2GEGHHHHEEGFEHHHHHG?GHHHHGHHHGGGGFHDHFFGEFGHFHGFG2GHFHGHH@//?<CG?F//<F>FH1<F1>FG1G<>FGDCHGH<@-<:C.;;CGGFGCF-;CFFFGGFGG.BCBFBC0C9;CCDFFFFF?ABABFBAA/9A?;BAA/;9F/BF/..9@;EA@;.9/:BA@-.;
@M03896:38:000000000-B4D98:1:2111:3341:19852 2:N:0:175
CCTGTTTGCTCCCCACGCTTTCGCACCTGAGCGTCAGTCTTCGTCCAGGGGGCCGCCTTCGCCACCGGTATTCCTCCAGATCTCTACGCATTTCACCGCTACACCTGGAATTCTACCCCCCTCTACGAGACTCAAGCTTGCCAGTATCAGATGCAGTTCCCAGGTTGAGCCCGGGGATTTCACATCTGACTTAACAAACCGCCTGCGTGCGCTTTACGCCCAGTAATTCCGATTAACGCTTGCACCCTCC
+
BBBABFFFFFFFGGGGCEEFFGEEFGGHBGGFEEEGEHHHHHHHGGFHGEGGEEEGGGGHFEGGGHEEEEGHHHHHGFGGHGHHHHHFGGGGHHGHHFBFDCFHHHFFCGHHGHGFGHHGGGGHHHF..<<GCGC<<G<<<CD0:;GG;;CCGHH0CGGHHFC::0=/FFGGA??D?CFGFFGBFFF/FFFFFFBFFFEFFFFFFFBA?A-:-9:FFADFFF?BBFFFFFEA9AFFFAB.;9A/FFFFFF
@M03896:38:000000000-B4D98:1:2111:3357:19865 2:N:0:175
CCTGTTTGCTCCCCACGCTTTCGCACCTCAGCGTCAGTCTTCGTCCAGGGGGCCGCCTTCGCCACCGGTATTCCTCCAGATCTCTACGCATTTCACCGCTACACCTGGAATTCTACCCCCCTCTACGACACTCAAGCTTGCCAGTATCAGATGCAGTTCCCACGTTGAGCCCGGGGATTTCACATCTTACTTAACAAACCGCCTGCGTGCGCTTTACGCCCAGTAATTCCGCTTAACTCTTACCCCCTCC
+
AAAAAFFFFFFFGGFEAEAAFF0B0EEC0BABBAEEBGGH2GAFAEC1B//AAE/EE?AF/BE/EH>/>/FGHF2FGF>BFGHHF2G/EEEGFHDGH/>BCBFHHF0?F1FGFGFHHGHGGCC<>F.<.<<<FBC<DC0<<<C0C0C;C0::GFC<:<;CG0.-.9.9/9FE9-;--.CBB/F//BB/;BFFFFBF/:E-@@<:-:-AAA-9-A9BB-9-;A9//9//9;/----9B/;/////;-;=AB
@M03896:38:000000000-B4D98:1:2111:3333:19868 2:N:0:175
CCTGTTTGCTCCCCACGCTTTCGCACCTGAGCGTCAGTCTTCGTCCAGGGGGCCGCCTTCGCCACCGGTATTCCTCCAGATCTCTACGCATTTCACCGCTACACCTGGAATTCTACCCCCCTCTACGCGACTCAAGCTTGCCAGTATCAGATGCAGTTCCCAGGTTGAGCCCGGGGATTTCACATCTGACTTAACAAACCGCCTGCGTGCGCTTTACGCCCATTACTTCCGATTCACGCTTGCACCCTCCG
+
BBBBBFFFFFFFGGGGGFFGGGEFGGGHAFHGFGGGGHHHGHHHGG?HHGGGGGGGGGGHGEEGGHEGEFGHHHHGGFGFHHHHHGGGGGGGHHHHHDCDFCDHHHHHFGHHHHHHGHHGGGGH1FF-<ACD?G;<CFG;GH0C:;CG0;GCFFFFFGFGGE0AC99:9BFEAGGFFFFFFFFBBBB//FFF//B9/.:AFFFDEF;DAABD;A.FFAAAFF/9;/9/FFDFDD/:;AF9..AFFFDEED.
@M03896:38:000000000-B4D98:1:2111:11558:20371 2:N:0:175
CCCGTTTGCTCCCCTGGCCTTCGTGCCTCAGTGTCAGGAACTGCCCAGAGATCCGCCTTCGCAACTGGTCTTCCTCACGATATCTACGCATTTCACTGCTACACCGTGAATTCCGATCTCCTCTACAGTCCTCGAGTCACGCAGTATCCGGTGCATTTTCGGAGTTAAGCTCCGAGATTTCACACCAGACTTGCGTCACCACCTACGCACCCTTTACGCCCAATGAATCCGAACAACGCTTCAGACCTCC
+
BBBBBFFAFFFFGGGGCBGGGGGGFFHHHHGHHHHHFGFBBGGHHHHGHHGHHGFFGGGHFEEGGHEGGGHHGHHHGHHEHGGHHHHFGGGGHHHHDDFGHGFHHGGFFEHHHGGEAEHHHHHHHHD?BFGHH?CBGFFH/G/>DGHGH/<<ACHDDGDHGD?D<GFFHGHHGG--CCGHHHHHHGC:CCCG0<-:AADFGGGGGGCADADFA90BF;ADFF.9/999BF.9.@9.AAF...//:BEFF.
@M03896:38:000000000-B4D98:1:2111:11545:20384 2:N:0:175
CCCGTTTGCTCCCCTGGCCTTCGTGCCTCAGTGTCAGGAACTGCCCAGAGATCCGCCTTCGCAACTGGTCTTCCTCACGATATCTACGCATTTCACTGCTACACCGTGAATTCCGATCTCCTCTACAGTCCTCGAGTCACGCAGTATCCGGTGCATTTTCGGAGTTAAGCTCCGCGATTTCACACCAGACTTGCGTCACCACCTACGCACCCTTTACGCCCAATGAATCCGAACACCGCTCCACACCTCT
+
ABBBAFFAFFFFGGCG4BGGGGABFFHHGHHHFHFHDCB2BEFGHCF2FEGDGFFFGGGGCEEDEFFEFFHBFHHHFHG1FAEGFFFFG1BEDG4GEBB@FFBHHGFEECFDGF3<AEAHHHHFHF11BBFGH/?/B?FF/<//?1@@@//>/>FFFF1G-<.<<>GF1<GG/<.--:CCHHHCGDH.:;GH0F-;@.EFBAE?FG.;.A?EA/;/9.:9@...//BFFB;..;-..-;--././;9/;/
@M03896:38:000000000-B4D98:1:2111:19034:22909 2:N:0:175
CCCGTTCGCTACCCTAGCTTTCGTGCATCAGCGTCAGAAAAGACCCAGTGAGCCGCTTTCGCCACCGGTGTTCCTCAGGATATCAACGCATTTCACCGCTCCACCCTGAGTTCCGCTCACCTCTGTCTTCCTCCAGCACGGTAGTTTTGGGCGCCATTCCTCGGTTGAGCCGAGGGCTTTCACACCCAACTTTCCGCGCCGCCTACGCACCCTTTAAGCCCAGTAATTCCGAATAACGTTTGTGTGGCTC
+
BBBBBFFBBBBBGGGGGGGFGGFHGGHHHHGHGGGGGHHHHHGHHH2GGHFFGHFGGGGHEFGFGHE?EEEGHHHHFHFHHHHHHFHGGGGGHHHHHGGGEFGHHGHFFGGHHHDDGGGHHGHHFFHHFGHHGHE1FCG><?><1>FFH-><DCCCCDHHBGE.C::::CCA---;EAAFGFFFGGG.9AFFGBF.:-BFFFFFDB.@D=AD.:://;/FF.9://;/;B/.9.;/:D9./.:.:..;;/
@M03896:38:000000000-B4D98:1:2111:19040:22928 2:N:0:175
CCCGTTCGCTACCCTAGCTTTCGTGCATCAGCGTCAGAAAAGACCCAGTGAGCCGCTTTCGCCACCGGTGTTCCTCAGGATATCAACGCATTTCACCGCTCCACCCTGAGTTCCGCTCACCTCTGTCTTCCTCCAGCACGCTCGCTTTGGGCGCCATTCCTCCGTTTATCCGCGGGCTTTCACACCCAACTTTCCGCGCCGCCTACGCTCCCTTTACGCCCCGTAATTCCTCATCACGTTTCTCTGGCTC
+
AABBAFFABAADGGGBFBFDGGEFFFHHHFGGEFEFEHHHHHGFHH2FGBEFGHEEGDGHAEG1EFEEEEEEHGFGFFEFFFGGGFHEEEEGFFFHH?E/EGHHHGAB00FFGHC?/<DHFGHHBFHD2FHHFHHG0FGA/..<->><1/..@C@C.;GH0:/..;/.:;C:.--9??./0;09B:A..9/9BF/.99=?-9@..9.-;;AA.;/:/..9---.-../99///;//9...//////9;.9
@M03896:38:000000000-B4D98:1:2111:4738:23570 2:N:0:175
CCTGTTCGCTCCCCCAGCTTTCGCGCCTCAGCGTCAGTGGCGGCCCAGCAGGCTGCCTTCGCCATCGGTGTTCTTCCCGATATCTGCGCATTCCACCGCTACACCGGGAATTCCGCCTGCCTCTACCGCACTCGAGCCGCCCCTTCCGGAACCCGGCCCGAGGCTGCGCCCCCGGATTCGAGCTTCCCCTTAGGCGGCCCCCTACGCCCGCCTTACGTCCCATGACTCCGCATTCCCCCCGCCCCCTACC
+
AABAAFFBDBBAGGGGEFBAGG2AAEEEEHFFEEE?AGA3BE0EFE>1BG1BBF1?FBGG1?E1FG?1>1??GGHHHGGECFFFD4FEC>BDFFGFGADG/<FGG/<</@GHFH0<C>.<FGFCDFG@D-ACC;:.=@-;BG-9;;C.-.9;.D-9;A----;-9..-9;-@--9-99B./...;9B.;..///;--;9--9-...--;-9-../;..;9.///;///;9.-..///..9--9@AB-.9.
@M03896:38:000000000-B4D98:1:2111:4759:23580 2:N:0:175
CCTGTTCGCTCCCCCAGCTTTCGCGCCTCAGCGTCAGTGGCGGCCCAGCAGGCTGCCTTCGCCATCGGTGTTCTTCCCGATATCTGCGCATTCCACCGCTACACCGGGAATTCCGCCTGCCTCTACCGCACTCGAGCCGCCCAGTCCGGAACCCGGCCCGAGGTTGAGCCCCGGGATTAGAGCTTCCGCTTAGGCGCCCGCCTACGCGCGCCTTACCCCCAATGAATCCGGATCACCCCCGCCCCCCAC
+
ABBBAFFADABBGGGGFFFEFGBEAEGEEHGGEEFGDG5EBEEEGEABCHFFBG?FHFHH?EFEFG11>?>EFGHFHHFA@EGGH?GECFGGHHFHHDGGGCGHH<//ACFFGG>ADA<>GHHFGFHDFGGGH;..;@-:BG..;CF9@.@AFF-ADBC--9-.9.//;BEF--9-;9///9//;BF.;99.//9;-;@-B@A.B.@-B-;-9./B/9AD-../9/9BF.-9;-A/.F----;;BB9-;
@M03896:38:000000000-B4D98:1:2111:7344:23645 2:N:0:175
TACCGCGGCTGCTGGCACACAATTACCATACAGATAGTGTGTAGATCTCGGTGGTCGCCGTATCATTAAAAAAAAAATACACACGACGCTACATTGTGAGTCTTCGACAGCACCTATTACTGTGCTCGCGTAATCGAATTCACGTGCTTCAAGATGTACTATGACTCATTAATGAACATATCCTATAATCGCATCATTTACATACTAGGCAATTCGTACAGTTCGGCAATTCGATAAGATCGTAACACGTA
+
BBBBBBBBBBDAFFFEFFAGEGHHFGFGHFHFFFHHHHFFHCGFFDE5AFFAAE?DEA10>EGFFHFE4@@DEE/E/0BB3?3/////>///2222>22222222/////<00/0111111111111.---<..0../0.000.....000000000<000000;0000000000000000000000000....:000//9/9////:///.///./;..////.----//;9//..////..9../;9..
@M03896:38:000000000-B4D98:1:2111:22109:23773 2:N:0:175
CCTGTTCGCTCCCCACGCTTTCGCTCCTCAGCGTCAATATCGGCCCAGAGACCCGCCTTCGCCACCGGTGTTCCTCCTGATATCTGCGCATTTCACCGCTACACCAGGAATTCCAGTCTCCCCTACCGAATTCTAGCCTGCCCGTATCGACTGCAGACCACATGGTTCAGCCACGGGTTTTCACAGTCCACGCGACAAGCCGCCTACGCGCTCTTTACGCCCAATAAATCCGCACCACACTCGCCCCCTC
+
AA?AAFFAAABBGGGGEEEAFGEEEHGHHGHHGEFGGHGHHFEEEEEGEFGGGHAEE1EGFEEGEH1/>/?EFGHHHFGHDGHGH4F@EEGEFHGHH?>BC@?GGFF//FHHGHG2@GHGGHGHFGG@D?FHFFG1FGH0<FH.<A<CCEGG?GHFFCCBHHF:/0;0:;;:AF?-A;AAE99FG;9:0;;.:-9=;-.9E@-D..99--9;A9////.99@...//999B..9--;;.;/;.999B=@9
@M03896:38:000000000-B4D98:1:2111:22108:23791 2:N:0:175
CCTGTTCGCTCCCCACGCTTTCGCTCCTCAGCGTCAATATCGGCCCAGAGACCCGCCTTCGCCACCGGTGTTCCTCCTGATATCTGCGCATTTCACCGCTACACCAGGAATTCCAGTCTCCCCTACCGAATTCTAGCCTGCCCGTATCGACTGCAGACCACATGGTTGAGCCACGGGTTTTCACAGTCGACGCGACAAGCCGCCTACGAGCTCTTTACGCCCAATAAATCCGGACCACCCCCGCGCCCTA
+
BBBBBFFABBBBGGGGEFEFFGEEEHGHHHHHGGGGGHHHHGEEGEEGHHGHGHEGGGGHGEGGGHEEEEFEHHHHHHHGHHHHHGHFGGGGHHGHHFEGG@DHHHAFGHHHHHFF@FGHGHGHGHHG?CGHHHH1FGG0FGH<A<GGEHGGDHFGHCHHHHG0:;;.C/FBCG--@9;EEB0FF09B..999--;BD.;E-@DFFFD?.@DFFB/9FEDDFD.B/9/9FF.9.;-.9.;-;9@9@=B@9
@M03896:38:000000000-B4D98:1:2112:7949:5604 2:N:0:175
CCTGTTTGCTCCCCACGCTTTCGTGTCTCAGCGTCAGTTGTCGTCCAGTAAATCGCCTTCGCCACTGGTGTTCCTCCCGATATCTACGCATTTCACCGCTACACCGGGAATTCCATTTACCTCTCCGACTCTCAAGAACCTCAGTTTCAAATGCAGGTTGCGGGTTGAGCCCGCACTTTTCACATCTGACTTGAAGTCCCGCCTACACACCCTTTACACCCAGTAATTCCGGATAACGCTCGCCACCTAC
+
ABBBAFFCFF5CFGGEEEEFGGGHGHHGHGHHGGAAEHFFEFFGGE1GGEHHHHEFGEEGFEGEEHGFFHHGHHHHHFG1EEGHHGHGEEFGHHGHHGGGFFFGGF?CCBGHHH3FGGHHHGHHHHG?<>CHGFB<FGGGHGF<<1FG1=<DHHBGFGGGHD-ACE@:;CGCCGG-DGGFFBF;;FF;CFFFGF000;BFG?B?.BBFBADF.B/9B/9;D.A9:F//:B/-.9.;B.@.9-;9;AFFFF
@M03896:38:000000000-B4D98:1:2112:7965:5625 2:N:0:175
CCTGTTTGCTCCCCACGCTTTCGTGTCTCAGCGTCAGTTGTCGTCCAGTAAATCGCCTTCGCCACTGGTGTTCCTCCCGATATCTACGCATTTCACCGCTACACCGGGAATTCCATTTACCTCTCCGACTCTCAAGAACCTCAGTTTCAAATGCAGGTTGCGGGTTGAGCCCGCAATTTTCACATCTGACTTGAAGTCCCGCCTACACACCCTTTACACCCAGTAATTCCGGATAACGCTCGCCACCTAC
+
BBBBBFFFFFFFGGGEEFGFGGDGGHHGHHFHGGGFGHHHGHGGGGGHGEFBGGBFFGGGAEGEFHHGBFGFFHHHHGGFGEGHHHHCEEEFHHGGHFEGGCHHHGE/BFGHHHGFHHFHHHHHHHFCCCFHHH1?FBHHHHEG1>GH1B>FGHFGE<GFHGDC::::CGGEDFGBGGGGGBFFGGG0BCBF00F000;FBGFF..;B9DFD9F9BB/99A9.:B/BFFFB@D.A9B.;.;99;.AFF/9
@M03896:38:000000000-B4D98:1:2112:7944:5629 2:N:0:175
CCTGTTTGCTCCCCACGCTTTCGTGTCTCAGCGTCAGTTGTCGTCCAGTAAATCGCCTTCGCCACTGGTGTTCCTCCCGATATCTACGCATTTCACCGCTACACCGGGAATTCCATTTACCTCTCCGACTCTCAAGAACCTCAGTTTCAAATGCAGGTTGCGGGTTGAGCCCGCAATTTTCACATCTGACTTGAAGTCCCGCCTACACACCCTTTACACCCAGTAATTCCGGATAACGCTCGCCACCTAC
+
ABBBAFFCFFFFGGGGEEEFGGFGGHHHHFGHGGEEEHHFFHGGFGEGHGFFHHEFGGGHGFGGGHHFGHHGHHHHHGG1E@EGHHHGGFGGHHGHHEEGGFGHHGCDGGHHHHHGHHFHHHHHHHGGGCGHHH1FFGGHFHH1<FGH1FDFGHGHHHHCGGDC@C:;CCGE@FG?EGGGGEGFFB;0BFFFFFB0FBGGGGFFFFFFFFFFA///F/BFDE.9/;;BBF/-.;.BF?B9AA-@.AFFFF
@M03896:38:000000000-B4D98:1:2112:7957:5643 2:N:0:175
CCTGTTTGCTCCCCACGCTTTCGTGTCTCAGCGTCAGTTGTCGTCCAGTAAATCGCCTTCGCCACTGGTGTTCCTCCCGATATCTACGCATTTCACCGCTACACCGGGAATTCCATTTACCTCTCCGACTCTCAACAACCTCAGTTTCAAATGCAGGTTGCGGGTTGAGCCCGCAATTTTCACATCTTACTTGAAGTCCCGCCTACACACCCTTTACACCCAGTACTTCCGGACAACGCTCGCCACCTACG
+
ABAABFFFFFFFGGBEAEAAFGEBFHGDGHHHEGEFAFGGFGEFFEFFFF5DGGAFEFGHBEEEEHGFDFGEFEGHGFDEGCEGHHGFGGGEHHHHH/>ECE3GH///BCBGGHHHFGFHH1FF0F?/@<CBFDD0?FGA0><C1F1FG1>DGFGFCG</<C-<@CCE/:/CCB-;:00;CBFGFG000;09000;;90/9A-A.9;FFDAF.9::FFFF?E./9//;;B.;A--.:-9;.@>-AAF.9B.
@M03896:38:000000000-B4D98:1:2112:24585:6729 2:N:0:175
CCTGTTTGCTCCCCACGCTTTCGCGCCTCAGCGTCAGTTACAGACCAGAAAGCCGCCTTCGCCACTGGTGTTCCTCCACATCTCTACGCATTTCACCGCTACACGTGGAATTCCGCTTTCCTCTTCTGCACTCAAGTCCCCCAGTTTCCAATGACCCTCCACGGTTGAGCCGTGGGCTTTCACATCAGACTTAAGAGACCGCCTGCGCGCGCTTTACGCCCAATAATTCCGGACAACGCTTGCCACCTACG
+
BBBBBFFFFFFFGGGGFFEFGGEGEGGGGHHHGGGGGHHHHHHGHHGHHGGFHHGGGGGHHGGGGHFGGFHGHHHHHHHHHHHHHHHGGGGGHHGHHGGGGGGHFFHEDHHHHHHGDGGHHHHHHHHGHHHHHEFFGGHHHGGFCGGGHHHHHFHHHHHGHHGCEFCBHHHGDCACGHGFHGGGGGE9CFFBFFFGFBFEGGGGGG>DFFFFF.:BFFFFFFFBF/FFFFF;AAFFECFD:9AFFFFFBF.
@M03896:38:000000000-B4D98:1:2112:24571:6741 2:N:0:175
CCTGTTTGCTCCCCACGCTTTCGCGCCTCAGCGTCAGTTACAGACCAGAAAGCCGCCTTCGCCACTGGTGTTCCTCCACATCTCTACGCATTTCACCGCTACACGTGGAATTCCGCTTTCCTCTTCTGCACTCAAGTCCCCCAGTTTCCAATGACCCTCCACGGTTGAGCCGTGGGCTTTCACATCAGACTTAAGAGACCGCCTGCGCGCGCTTTACGCCCAATAATTCCGGACAACGCTTGCCACCTACG
+
BBBBBFFCFFFFFGFGEFEFFGEEEGGGGGGHGGFGGHHHGHGGHHHFFHHFHHFGGGGHGGGGGGGGFGHGHHHHHHHHHHHHFHHGGFFEHHHHHFEEGCFHEFEFFHHHHHGGGGGHHFHHHHFGFHHHHHGFGGHHHGGDFDHHHGHH1>FGGHHGHHG-CEDFFHHD:D@GGHHGHFFFFGG9BFFGBF0F0/FGGGGGGGCFFFFFBDEFFFFCFFFF/:;/FF9=D>BFEDF.;9ABBFFFFF.
@M03896:38:000000000-B4D98:1:2112:4572:8051 2:N:0:175
TACCGCGGCTGCTGGCACACAATTACCATACAGATAGTGTGTAGATCTCGGGGGTCGCCGTATCATTAAAAAAAAAAAAAAAAAAACAACAACCACCACATCAAAAGAAAAAACACAAAACTGTCTGCCACAAGAGATGAGAACAAGAACAGATAGACAAAAGAGCAAACCATGAGAAAGAACAACTATGATGTCAAGCAGAAGTCATAGACAATGAAAGACTACATACAATACAGCGTATGCGTACATA
+
AABBADBBBDDAFBBEE32EEEGFDHDGFGCDDFGHFGEA5A5FAFGFHAF000>1>>E?>E1?4EB?44?FGGC/@/////----<......:...:..000000/..//;-9..;....00000000/0.../../////9/9..././////////.../...///.../////////../..////////9//9/./////9///////.///////;////;//////////-...//...-.:/
@M03896:38:000000000-B4D98:1:2112:11020:12395 2:N:0:175
CCTGTTCGCTCCCCCGGCTTTCGCGCCTCAGCGTCAGTGACGGCCCAGAGAGCTGCCTTCGCCATCGGTGTTCTTCCAAATATCTGCGCATTTCACCGCTACACTTGGAATTCCGCTCTCCCCTACCGCACTCGAGCCGCCCAGTTCGGGACCCGGCCCGGGGTTGAGCCCCGGGGTTAGAGGTCCCCCTTGAGCGGCCGCCTGCGCGCGCTTTACCCCCCATCATTCCGGATAACGCTCCCCCCCTACG
+
ABBABFFBDBBBGGGGEEEEGGEEEEGGGHGHGGEEGHHGGGEEFGGGHGBEGHFHHHHHFEFEGHEA?EGEGHHHHGHHHHHHHHHEEEFEHHHHHDCGGCFHGFGCFHHHHHFDEGHHHHGHGHH@@DGDH><<<D@GGG:.:CHEFDFDCD?DGGG-:A=@D-BBBFFF@>>=;999/B.9;BA.;-:.B/;--;@-@CFEF-D---;-../;/9;>-999:9B/BF-.9./9.9.;.;.;9B-;A.
@M03896:38:000000000-B4D98:1:2112:11038:12396 2:N:0:175
CCTGTTCGCTCCCCCGGCTTTCGCGCCTCAGCGTCAGTGACGGCCCAGAGAGCTGCCTTCGCCATCGGTGTTCTTCCAAATATCTGCGCATTTCACCGCTACACTTGGAATTCCGCTCTCCCCTACCGCACTCGAGCCGCCCAGTTCGGGACCCGGCCCGGGGTTGAGCCCCGGGGTTAGAGGTCCCGCTTGAGCGGCCGCCTGCGCGCGCTTTACGCCCCATCATTCCCGATCACCCTCCCCCCCTACC
+
BCCBBFFBDBBCGGGGEAAAFGEEEEGGGHGGGGGGGHHHGEEEGGEFGHBEFGFGHHHH1EFEGH>1EEEEGHHHGGGHHGHHHGHEF@EGHHHHHDDGGCHHHDGGGHHGHGHGDGHHGHGHGHH@DCGGH.C<<A<CCG:.;F:CFEGAEDCACDC:?D-;;-:9BFFF@BAA-:AAB/BFFFF-;-;.;9:;-;B:9@..;9@=9-;-:.BB;.;>-./;;BFFF/:.-99B/;.;.9.ACA9.:.
@M03896:38:000000000-B4D98:1:2112:23041:13841 2:N:0:175
CCTGTTCGCTCCCCCAGCTTTCGCGCCTCAGCGTCAGTGGCGGCCCAGCAGGCTGCCTTCGCCATCGGTGTTCTTCCCGATATCTGCGCATTCCACCGCTACACCGGGAATTCCGCCTGCCTCTACCGCACTCGAGCCGCCCAGTCCGGAACCCGGCCCGAGGCTGAGCCCCGGGATTCGAGGTTCCGCTTAGGCGGCCGCCTACGCGCGCTCTACGCCCAATGAATCCGGACAACACTCGCACCCTACG
+
AAB?AFF?AAABGGGGCGGEGGAEEEGGGHFGEGGGGHBGFGEEEE1BB?FAEAFFHHGF?FGGEHEE>AEEHHFHGHGCE@?GHHHE@/?CGH2GHDBCCCGGHG/>@DFFHGBD?EEHFGH/<D<ADCGGH...;;-DB@..:CF.@.-AED@@B-@-9@B-;.9:/FFF>B?-.//./.9A.;9....;/;:-;===-@.9..---;--..//;-9-999/99B//.-.--9..9//.--9;A;.A.
@M03896:38:000000000-B4D98:1:2112:23026:13849 2:N:0:175
CCTGTTCGCTCCCCCAGCTTTCGCGCCTCAGCGTCAGTGGCGGCCCAGCAGGCTGCCTTCGCCATCGGTGTTCTTCCCGATATCTGCGCATTCCACCGCTACACCGGGAATTCCGCCTGCCTCTACCGCACTCGAGCCGCCCACTCCGGAACCCGGCCCCAGGTTGAGCCCCGGGATTAGAGGTTCCCCTTAGGCGCCCGCCTACGCGCGCCTTACCCCCAATGAATCCGGACAACCCTCCCCCCCTACC
+
ABBBAFFBBBBBGGGGGGGFGGEEEEGGGHHGEGEGFHFCBEEEGGCBFG1?EG1FHFHH?EEEFHEAEEGEHHHHHHGEGGGHFDGECDGGGHGHHGGGGGHHHCCCGFHHHFFGGGHHHHHHFHHAC@FCH::.;@:DCG..9CF;?ADGFG-DFFF-.;.;/.9::FED--;-9/:/B/;/;9B/;.9//;;--99-@>.AFAB;9-;-..9B//:--.;//99BFD-.-9;9.;;99A.9@D-.A.
@M03896:38:000000000-B4D98:1:2112:23035:13865 2:N:0:175
CCTGTTCGCTCCCCCAGCTTTCGCGCCTCAGCGTCAGTGGCGGCCCAGCAGGCTGCCTTCGCCATCGGTGTTCTTCCCGATATCTGCGCATTCCACCGCTACACCGGGAATTCCGCCTGCCTCTACCGCACTCGAGCCGCCCAGTCCGGAACCCGGCCCGAGGTTGAGCCCCGGGATTAGAGGTTCCCCCTACGCGGCCGCCTACGCGCCCTTTCCGCCCCATGACTCCGGATTACGCTCCCCCCCTACC
+
AAABAFFBBBBBGGGGGFG4FG?EEEGFGHFGFEEGEGFFAEEEFFGFGF11BF1FGFGHEEGGGHA?E1EEGHFHHHGAECFGF4FEGCGGFGGHHD>C/DGHHA??/AGFFD>AD<<<GFHGFHF-<<@AG.C.;A-CBG..;;F;9CBFGG?GBCF-;>-.9.9/:BFF-@--:/F/9B.;BBF/9.-...9;9-9--9.;:.@---;-/9//...;-9./9/9;/9-.9./:...;.9A?-@-...
@M03896:38:000000000-B4D98:1:2112:25204:17294 2:N:0:175
CCGTTACCGCGGCTGCTGGCACACAATTACCATACAGATAGTGTGTAGATCTCGGTGGTCGCCGTATCATTAAAAAAAAAAACACTATATACAACAAGTAGTCAAATAACCAAAAATAAACCCACACAGAAAATACAATAAAACACCCAAAAACGCACTCAATCATCTACACATCGACCAACTCGTATGATTATACCACTCAACAATTGTACAACAATCAATCACCTATCCATGAATACAAGCATAACA
+
BCCCCABFBCCCGGGGGGGGGGHHGGHHHHHHHGHHHHHHGHHHHHGF5FGFFGGEEDGH?EGE>?GGHGHBFFFDEGFFG///?3222222222//2??22@22>2??222////0?1110/////.01<10111111110=0.<.<......-----//00000000009000./---../09../9000000;0000/:0/09000000000..0000000;/000:;0:0000:0000./900;0
@M03896:38:000000000-B4D98:1:2112:22605:18284 2:N:0:175
CCCGTTTGCTCCCCTGGCCTTCGTGCCTCAGTGTCAGGAACTGCCCAGAGATCCGCCTTCGCAACTGGTCTTCCTCACGATATCTACGCATTTCACTGCTACACCGTGAATTCCGATCTCCTCTACAGTCCTCGAGTCACGCAGTATCCGGTGCATTTTCGGAGTTAAGCTCCGAGATTTCACACCAGACTTGCGTCACCACCTACGCACCCTTTACGCCCAATGAATCCGAACAACGCTTGCGACCT
+
BBBBBFFBFFFFGGGGCFGGGGGHFFHHHHHHHHFGHGHHGHHHHGHHHHHHHGFEGGGHHGGGGHFHGGHHHHHHHHH1GFEHHHHGG1FGHHHHHHGHHGGHHGHFGGHHHHHDGGHHHHHHHGFGHGHHH/?AGGHHDHCCGGHHHGG>ACHGGFHGGC.@CG1><FGHHGGGGGHHGBCGGACCCEHGCGCDGGGGFEEAFFD?DAAG9FFBC.D=BD9B////BB.ADC-:;-9.9:.9B=@.
@M03896:38:000000000-B4D98:1:2112:22589:18298 2:N:0:175
CCCGTTTGCTCCCCTGGCCTTCGTGCCTCAGTGTCAGGAACTGCCCAGAGATCCGCCTTCGCAACTGGTCTTCCTCACGATATCTACGCATTTCACTGCTACACCGTGAATTCCGATCTCCTCTACAGTCCTCGAGTCACGCAGTATCCGGTGCATTTTCGGAGTTAAGCTCCGAGATTTCACACCAGACTTGCGTCACCACCTACGCACCCTTTACGCCCAATGAATCCGAACAACGCTTGCGACCTCT
+
BCCCBFFBFFFFGGGGFGGGGGHHGGHHHHHHGHGHHHGHHHHHHHHHHGHHHHHGGGGHGGFGGHHGFFGHHHHHGGGFGGGHHHHGGFGGHHHHHHGHHGGHHGHEEGHHHHHDGGHHHHHHHHGFGHHHHFGFHGHGEHDCFDHFHDCDGGGFGHHHGG?@AGHFFFHHHG?@GEGHHEHHHGH.CECFFGAABADGGGFGGGGCGGFG.:B0FCA>DF.///9FFFB.A=;BEAFA.A.:-@BFF/
@M03896:38:000000000-B4D98:1:2112:24870:21519 2:N:0:175
CCCGTTCGCTACCCTAGCTTTCGTGCATCAGCGTCAGAAAAGACCCAGTGAGCCGCTTTCGCCACCGGTGTTCCTCAGGATATCAACGCATTTCACCGCTCCACCCTGAGTTCCGCTCACCTCTGTCTTCCTCCAGCACGGCAGTTTCGGGCGCCATTCCTCGGTTGAGCCGAGGGCTTTCACACCCAACTTTCCGCGCCGCCTACGCACCCTTTAAGCCCAGTAATTCCGAATAACGATTGTGTGGCTC
+
ABBAAFFBBB@DGGGGGGGBGGGHFGEHHGFHCEE?EFDFHGGHHHHHFGFGGHGGAEEFEED?EF1E0EEEGFFHFBFFFFGGFHHGGEGGHHEGHGGGCAFGHFFGCGGHFFFGGGGGH1GFF>FF2@GHHH0<CGF//-><0==1<<C@GGC?:GHGFFCA.:;/BFB?A9-9AFEFFFFFFFFFFDBBFFB?D?;BBBB..;D-.@;DAFFFFBFF:A.999///;/A;..::..99.//.;...B
@M03896:38:000000000-B4D98:1:2112:24852:21524 2:N:0:175
CCCGTTCGCTACCCTAGCTTTCGTGCATCAGCGTCAGAAAAGACCCAGTGAGCCGCTTTCGCCACCGCTGTTCCTCAGGATATCAACGCATTTCACCGCTCCACCCTGAGTTCCGCTCACCTCTGTCTTCCTCCAGCACGCCAGCTTTGGGCGCCATTCCTCGGTTGAGCCGAGGGCTCTCACACCCAACTTTCCGCGCCGCCTACGCACCCTTTAAGCCCAGTAATTCCGAATAACGTTTGTCTGGCTCG
+
AAA>>C>1>AADGCGGBFG3GGEHFFFGGEAEAEEEEFFFGA/FHHEGGCAFCGEGAFCFB/A/EG>///>BEFFFB10BGBDFFGHEEEEEHHHGH/EEEAFGGA?<0BBFGHGCGGGHF1@112>>2@G1FH0?0FF<//<A.<G1<0.0-AAACDHHGG..;.-/:C:---:-.;.;BFFF9;.AEGB0;9B.999@@@?-9F--:999-99B//;BEE-:FFB/FF/:9-9/;;-9/--/:9//-;-
@M03896:38:000000000-B4D98:1:2112:24850:21546 2:N:0:175
CCCGTTCGCTACCCTAGCTTTCGTGCATCAGCGTCAGAAAAGACCCAGTGAGCCGCTTTCGCCACCGGTGTTCCTCAGGATATCAACGCATTTCACCGCTCCACCCTGAGTTCCGCTCACCTCTGTCTTCCTCCAGCACGGTAGTTTTGGGCGCCATTCCTCGGTTGAGCCGAGGGCTTTCACACCCAACTTTCCGCGCCGCCTACGCACCCTTTAAGCCCAGTACTTCCGAATAACGTTTGTGTGGCTC
+
AAAAAFFADA1AGGG1GFFGGGEAFFGFGFFGEGEEEBGFFFFGHGHHBFB1FFFEABFGBEEGCHEE>EEGHHHHF@G1FGHHEHHEEGGG2GFHHGGGEGFHGEGFGFGGGFCCFGCGHHHHB>GGDGGHHHFCFFGC/?..<1110-<>-@@A<DGH=GCC:C-;GGC:@@;?BA:9FBFGBEBGGGG0;BBBF-9@@@@??BB@A@?BA//9/9B/AFE/B/9;BFF?9AAFFB-;99--9--:;B
@M03896:38:000000000-B4D98:1:2112:15536:24212 2:N:0:175
CCCGTTCGCTACCCTAGCTTTCGTGCATCAGCGTCAGAAAAGACCCAGTGAGCCGCTTTCGCCACCGGTGTTCCTCAGGATATCAACGCATTTCACCGCTCCACCCTGAGTTCCGCTCACCTCTGTCTTCCTCCAGCACGGTAGTTTTGTGCGCCATTCCTCGGTTGAGCCGAGGGCTTTCACACCCAACTTTCCGCGCCGCCTACGCACCCTTTACGCCCAGTAACTCCGAATAACGTTTGTGTGGCTC
+
AABBAFFBBBBBGGGGFGGGGGABFFHHHHFGFGEGEHHFAGGGHHHHBABFGHEEAEFHEFGGGHEEE>EEHHGHH3EFHHHHHHHFGGGGGHEHHAEEEGHHHGHECCGHHF/EFDGHHHHHFGGGDGHHHHG<F?G?/F<.<<>F00>>DCG.<=GHFH.<.C::GGH--:--EFFGGBFGGGGE.CF00CF9;>>B-@D?DF999@DA.9/;/.99@A./9//;BFD;:.;9;A.9;A....;99/
@M03896:38:000000000-B4D98:1:2112:15533:24230 2:N:0:175
CCCGTTCGCTACCCTAGCTTTCGTGCATCAGCGTCAGAAAAGACCCAGTGAGCCGCTTTCGCCACCGGTGTTCCTCAGGATATCAACGCATTTCACCGCTCCACCCTGAGTTCCGCTCACCTCTGTCTTCCTCCAGCACGGTAGTTTTGGGCGCCATTCCTCGGTTGAGCCGAGGGCTTTCACACCCAACTTTCCGCGCCGCCTACGCACCCTTTAAGCCCAGTAATTCCGAATAACGTTTGTGTGGCTC
+
ACCABFFBBCCBGGGGGBFFGGFGFFHHHHGGFGEEEHFGHGGHHHHHGGFFGHEEEEFHEGGGGHFEEFGGHHHHHGHFHHHHHGHFEEGGHHGHHEEEGGHHHGH?B?FHHH<CEDDHGGHFBGHHFGHHHHHGGFG<<?F.<><G<-<>-@D.<DHHDGA.;:::/:G-:B-?DFEBFBFFFDG..CFFBFF.;;;BBBFFFFAC.@@D.;:://;:EE.::/9BFF;A.9A/FAB.:.9..;.;.;
@M03896:38:000000000-B4D98:1:2112:15530:24250 2:N:0:175
CCCGTTCGCTACCCTAGCTTTCGTGCATCAGCGTCAGAAAAGACCCAGTGAGCCGCTTTCGCCACCGGTGTTCCTCAGGATATCAACGCATTTCACCGCTCCACCCTGAGTTCCGCTCACCTCTGTCTTCCTCCAGCACGGTAGTTTTGGGCGCCATTCCTCGGTTGAGCCGAGGGCTTTCACACCCAACTTTCCGCGCCGCCTACGCACCCTTTAAGCCCAGTAATTCCGAATAACGGTTGTTTCGCCC
+
BBBBBFFBBBBBGGGGFFFFFGEGGFHHHHFGEGFEEHGFCHGHHHGHHFFFGHCEEAFGEEGGGHGEEEEGHHHHGGHGHHHHHHHGFEEGHHGHHFEEGGFHHGHFBGHHHHDFGGGHHFHHEFHFFHGHHHGFCGH<<?G.<=DG0>A<@C@.<0GH0D..;:-:GGF?-AAAEFEFGBF0;;C.9EGFGGG9DAA=@=CDFFAB?@FF.F/;//9;AEEF/BB/BFB..A.9F.-99-.;;/:..9
@M03896:38:000000000-B4D98:1:2113:15701:19960 2:N:0:175
CCTGTTCGCTCCCCCAGCTTTCGCGCCTCAGCGTCAGTGGCGGCCCAGCAGGCTGCCTTCGCCATCGGTGTTCTTCCCGATATCTGCGCATTCCACCGCTACACCGGGAATTCCGCCTGCCTCTACCGCACTCGAGCCGCCCAGTCCGGAACCCGGCCCGAGGTTGAGCCCCGGGATTAGAGGTTCCCCCTAGGCGGCCCCCTACCCGCGCCTTACGCCCCATGAATCCCGATAACCCCCCCCCCCCACG
+
BBBBAFFBDBBBGGGGEFBFGGEEAEEEGHHGEFEGGHFEFGGGGGEFHHHHEGFFHHHG?EG?FH>EEEGGHHHHHHGGEFGHGBGEC<ADHHHHH<CDFGHHH@@@/CHFHG>AEDFGHHHHHHHCF-CCG.C.;C:DGG..;CFD-;BGEF-?ADB9-@9.:9//;FFD-@@-9://B/.;;FB/9.9../9;-99-;@-.;.;.;-;-9.9;9.9@-9;////;B/..9;.B/9.;-99-9B--;-
@M03896:38:000000000-B4D98:1:2113:19399:19999 2:N:0:175
CCGGTTCGCTCCCCACACTTTCGCGCCTCAGCGTCACCTTCTGTCCAAGAACCTGCCTTCGCCATCGGTGCTCCTCCTGGTATCTACGCATTCCACCGCTACACCAGGAATTCCGGTTCTCTCTCCAGAGGTCTAGAGCGCCAGTATCCAGTCCACTCCCGCGGTTGAGCCACGGTCTTTACAACCAGACTTAACGTCCCGCCTACACGCCCTTTACGCCCAGTCATTCCTGGTAACCCTTGCCCCCTCCG
+
ABBB3AAADB@BFGFGEEBABGAEEEEEGBFGCGG?EGHFHHCFFGGGHGGFHFBFGGFHEGGECG?E>1/BFCFFHHHFGHFGGBGFGEC>GGDGGEE@EGHHHC0?F2BCGH2/<EGHHHHHHHF<2//?F111@C?/ADD-FBGGF1>1<>GHFCCCA-<-.:-;/::/;A99;900;BFB99..9CFBB0;;9.E9-@DDFFFB.@EB-/;//99-@?.//;//;F///;;/9/.././//;=-DD.
@M03896:38:000000000-B4D98:1:2113:21601:21415 2:N:0:175
CCTGTTTGCTCCCCACGCTTTCGCACCTCAGCGTCAGTACCGGACCAGTGAGCCGCCTTCGCCACTGGTGTTCCTCCGAATATCTACGAATTTCACCTCTACACTCGGAATTCCACTCACCTCTTCCGGACTCGAGACTACCAGTATCAAAGGCAGTTCCGGGGTTGAGCCCCGGGATTTCACCCCTGACTTAATAGTCCGCCTACGTGCGCTTTACGCCCAGTCATTCCGAACAACGCTAGCCCCCTGCG
+
BCBBAFFFFFFFGGBFCGEFGGGGFGGHHHHHGEFGGHHHHGECGGGHFFFGHHCGGFGHGGGGGHEFFFGGHHHHHGGGGGHHHGHGGGHHHHHHHHGHGGFHHHGDFGGHHHGFFHHHHBGHHHHCCDGGGFHDEEFHHHHEGHHHHGHFFGHFCGHHGFCC:@:CCGGGGG?BA.FFFFGGGGGABFGGFFFFEFFFFFFFFFF;FFFF:..FBEFFFD.;/:99FB:DFADFA=B.:.FFBDF@.9-
@M03896:38:000000000-B4D98:1:2113:21618:21425 2:N:0:175
CCTGTTTGCTCCCCACGCTTTCGCACCTCAGCGTCAGTACCGGACCAGTGAGCCGCCTTCGCCACTGGTGTTCCTCCGAATATCTACGAATTTCACCTCTACACTCGGAATTCCACTCACCTCTTCCGGACTCGAGACTACCAGTATCAAAGGCAGTTCCGGGGTTGAGCCCCGGGATTTCCCCCCTGACTTAATAGTCCGCCTACGTGCGCTTCACGCCCAGTACTTCCGAACAACCCTAGCCCCCTTCG
+
BBBBAFFCFFFFCEFGGFE2CGEE?EEHABGGEEEGGEFGHEE?EEGHGFFGFFEEEFGHHGGGGB@F@2GGEGHFHFGFGGFGHHHEEFCCHBFHHHGHFFFGDHGGDFGHHFGFFGCGHBHHFFGD?DCDHGECCA1FGHF11F1>1GHFFGFD<=0=<<<-;:-/;:CE???@-.90;00/;A=9B/B99;99/99FA??DF9DFB9--;;.//...9..;//9/::.?A??B..9.../:;;@9...
@M03896:38:000000000-B4D98:1:2114:19721:11557 2:N:0:175
CCTGTTCGCTCCCCACGCTTTCGCTCCTCAGCGTCAATATCGGCCCAGAGACCCGCCTTCGCCACCGGTGTTCCTCCTGATATCTGCGCATTTCACCGCTACACCAGGAATTCCACTCTCCCCTACCGAATTCTAGCCTCCCCGTATCGACTGCAGACCCCATGGTTGAGCCACGGGTTTTCACAGTCGACGCCACAACCCCCCTACGAGCCCTCTCCGCCCAATCAACCCGGACAACCCCCCCCCCCTC
+
ABAAAFFADBBBGGGE2EEFAFAEAHGHHHHGEEEEEHFDFC0AEEEGAFCGGHAEEEGHBEF1EGE/>/EAGGBGH?B?FBDGFFHFG?AEEGGHHDEDCD2GGGA/F22?FDB22@<GFFGHFFG@?>.>GDG=FCG0>FD-<-.<<.<<.;0C:;G.;:///00.//09/B@@--:A?B0C;09=.99-;-.;...;D.--@.;9..--;B.99/.9ADD?F////;:9--9-...;.;-9-9@>-9
@M03896:38:000000000-B4D98:1:2114:19700:11560 2:N:0:175
CCTGTTCGCTCCCCACGCTTTCGCTCCTCAGCGTCAATATCGGCCCAGAGACCCGCCTTCGCCACCGGTGTTCCTCCTGATATCTGCGCATTTCACCGCTACACCAGGAATTCCAGTCTCCCCTACCGAATTCTAGCCTGCCCGTATCGACTGCAGACCACATGGTTGAGCCACGGGTTTTCACAGTCGACGCGACCAGCCCCCTACGAGCTCTTTACGCCCAATAACTCCGGACAACGCTCGCGCCCTA
+
ABBBBFFADAABGGGGEEEFGGEEAGGHHHHHFFFEGHFGHGAFEEEFGFBFFHAEGGGHEEFGEH>/>>EEGHHHHHGFFHHHHFHEEFGGFGGHHEECDDGHHHEFG2FFGHD>2@FGFHGHGFH///>FGHB>FG10>GG.<<GG<CC.C;0;;;GCGHC0/::;//;C;B9:-:.;9B0FB099.99-;-9@-9.;E..9-:F.9.9AFFBFB/.:B9D.B/B/9FFD-;99.9;9.;-;-@DB@;
@M03896:38:000000000-B4D98:1:2114:26653:11617 2:N:0:175
CCCGTTCGCTCCCCTGGCTTTCGTGCCTCAGCGTCAGTTGAGATCCAGTGTGCCGCTTTCGCCACCGGCGTTCCTTCCGATATCAACACATTTCACCGCTCCACCGGAAGTTCCGCACACCCCTATCTCACTCCAGCCATACAGTTTAGGGCGCCATTCCCCGGTTAAGCCGGGGGCTTTCACACCCTACTTGTCTGGCCGCCTACGCACCCTGTAAGCCCAGTGATTCCGAATAACGTTTGCACAGTTC
+
BBBBBFFBBBBBGGGGGFGGGGGHFFHHGHHHGGEEEHGHGFHHHHHGHHFGHHFGGGGHGGGGGHE@EFGGGHHHHGGEFGGHHGHFGFHHHHHHHFEGGGHHHGBDGDHHHHGG@FGHFGFGFHHHHHHHHHGGGGHHHHHFDDGFGGGGGGCCCGGFHHCBDAA9FBF-9ABDFFEFFFFFFFFAFFFBBBFBBFBFFCABFFACFFFFEBB///;BEE./:/9;FB/A.AE9;..9B.9/;/:99;
@M03896:38:000000000-B4D98:1:2114:14637:12312 2:N:0:175
CCTGTTTGATCCCCACGCTTTCGTGCCTCAGCGTCAATAAAACCATAGTAAGCTGCCTTCGCAATCGGTGTTCTGTGACATATCTATGCATTTCACCGCTACTTGTCACATTCCGCCTACCTCTAGTTCATTCAAGCTCATCAGTATCAAGGGCACTGCGATGGTTGAGCCACCGTCTTTCACCCCTCACTTAATAAGCCGCCTACGCACCCTTTAAACCCAATACATCCGGATAACGCTCCGATCCTCC
+
BBAAAFF4BFFFGGGF2AEAFGDFAFHFH3BGFFEEEGBGFHGG2FBBGD5AFBBFGHHGHECEGHF1?EEFHHFGEEFDGHGHHHGGGEGHFHHHFEEGGEFFFHHGFFGHHHHGGGGHFDGFBGFGHF2F2BB2FCGFDDB122@FFG@1CFFGEGGA>FACF1/0>100><.<>F.>GBGHHGG.C<0=<=:;00:C:@@D.:;@G@BG?FF0009/;9A9CF000B.@..A9B9@...;-9@DF//
@M03896:38:000000000-B4D98:1:2114:22686:12938 2:N:0:175
CCTGTTTGCTCCCCACGCTTTCGCGCCTCAGCGTCAGTTACAGACCAAAGAGTCGCCTTCGCCACTGGTGTTCCTCCACATCTCTACGCATTTCACCGCTACACGTGGAATTCCACTCTTCTCTTCTGTACTCAAGTCCCCCAGTTTCCAATGACCCTCCACGGTTGAGCCGTGGGCTTTCACATCAGACTTAAAGGACCGCCTGCGCGCGCTTTACGCCCACTAATTCCGGACAACGCTTGCCACCTAC
+
ABABAFFFFFFFGGGGAEEFGGEFFGGGGHHHAEEGFHFHGHFFHEGGH3G2FFAEEFEHGEEAEGCF3FGEFHHHHBHHHHHHHHGEGFAAGHGHHGGGCEHHGFFEFFHGHHEHHHFGGFHGHHHHHHHHGHFDFFGHHGCA1FHFHHFG1?GHHBGDHH?@CC-CHHG?A@@CEGEGGHHHHHG:CGHFFBFB0/CEGGGG?FGDFFAC=:AFF..>BD.;//9/;BFAD9=AADF.9AE//;AFFF
@M03896:38:000000000-B4D98:1:2114:22667:12950 2:N:0:175
CCTGTTTGCTCCCCACGCTTTCGCGCCTCAGCGTCAGTTACAGACCAAAGAGTCGCCTTCGCCACTGGTGTTCCTCCACATCTCTACGCATTTCACCGCTACACGTGGAATTCCACTCTTCTCTTCTGTACTCAAGTCCCCCAGTTTCCAATGACCCTCCACGGTTGAGCCGTGGGCTTTCACATCAGACTTAAAGGACCGCCTGCGCGCGCTTTACGCCCAATAATTCCGGACAACGCTTGCCACCTACG
+
BCBCCFFFFFFFGGGGEFEGGGGGEGGGGHHHGGGGGHHHFHGFHFHHHHHFGFAEGGGHGEGGGHFGGFHGHHHHHHHHHHHHHHHGGGGGHHHHHGGGFFHHGFAFGHHHHHHGGHFHHHHHHHHHHFHHFEGDDFGHHGGDCFHHHHHHFHHHHHHGHH?@EC-<CGC<<CCCGHHHHHHHHHH;GGCFFGFBFFFGACAFGFGGGFFADDAFFFFCFFFFFFB/FFB-.>BAA@FAA.ABBBFFFF.
@M03896:38:000000000-B4D98:1:2114:22677:12966 2:N:0:175
CCTGTTTGCTCCCCACGCTTTCGCGCCTCAGCGTCAGTTACAGACCAAAGAGTCGCCTTCGCCACTGGTGTTCCTCCACATCTCTACGCATTTCACCGCTACACGTGGAATTCCACTCTTCTCTTCTGTACTCAAGTCCCCCAGTTTCCAATGACCCTCCACGGTTGAGCCGTGGGCTTTCACATCAGACTTAAAGGACCGCCTGCGCGCGCTTTACGCCCACTAATTCCGGACAACGCTTGCCACCTACG
+
ABABAFFFFFFFGGGG2EEFGGGGEGGGGHHHGGEFFHHHHHHGHGFHHHFFGFEEGGGHHFFFGHEGGHHGHHHHHGHHHHHHHHHGGFGGHHHHHGGGGEHHGHHGGHHHHHGGHHHHHHHHHHHHHGHHGFGDGHHHHGCD1GGGHFHHFDHHHHHGHHG@EEACGHH?AGCGGHHHFFHHEFB:CGGGBBBF0BAEGGGGGGGGGFFD>..BFFFFFF.AFB//BFB-?9=;;@CA.:.B9FFAFF.
@M03896:38:000000000-B4D98:1:2114:29088:16012 2:N:0:175
CCTGTTTGATCCCCACGCTTTCGTGCCTCAGCGTCAATAAAACCATAGTAAGCTGCCTTCGCAATCGGTGTTCTGTGACATATCTATGCATTTCACCGCTACTTGTCACATTCCGCCTACCTCTAGTTCATTCAAGCTCATCAGTATCAAGGGCACTGCGATGGTTGAGCCACCGTCTTTCACCCCTGACTTAATAAGCCGCCTACGCACCCTTTAAACCCAATAAATCCGGATAACGCTTGGATCCTCC
+
ABAAAFFFFFFFGGGGEEEFFG?GFFHHHGHHGGGGGHF3EHFFGGHHHGFDFGFHHHHHGEEGGHFEEEGEHHDGHGHHHHHHHHGHHGHHHHHHHEEGGFHFGFGGGGHHHHBEGGGHHHHHHFGHHFHHFGDFGHGFGGGBDDFHFG<2A<<EFGG//</?F??<1CFGGGAFGHCHHBGHHCG./CGFFDG00;;G-AGGGGDGGFGGEF9F0;BFDF./FGFGGG.-.9DBBDCAA..9/BBBFF
@M03896:38:000000000-B4D98:1:2114:21206:16131 2:N:0:175
CCCGTTTGCTCCCCTGGCTTTCGCGTCTCAGCGTCAGTACCGGTCCAGTGAGCCGCCTTCGCCACCGGTGTTCCTCCCAATATCTACGCATTTCACCGCTACACTGGGAATTCCACTCACCTCTCCCGGACTCAAGCTCCGCAGTTTCCCATGCAGTTCCCCGGTTGAGCCGAGGGCTTTCACATGGGACACACGAAGCCGCCTACACGCCCTCTACGCCCACTAACTCCGAATAACGCTAGCCCCCCCC
+
BBBBAFFAFFFFGGGFCBBGFGEEEEEEHFFGEGG2EGEEGAAEFABFDGEFFGECEGGHGEEAEH>>E>EEHGHHGGHCFEGHHEHFGEGGHHGHHEEEECFHH22?GFGGHHBHFGFHHFHGHHHDGGDGFHGFGFFG<C@<<0GGGG0=C<0=D0DGHH--@::::GGA?9-AEF./B0C;0;9./9?FBD--9.9;99@D.B/9ABFBA.;/B:D;DA..////:9.-...;9.-.9.99BDF-;9
@M03896:38:000000000-B4D98:1:2114:21224:16131 2:N:0:175
CCCGTTTGCTCCCCTGGCTTTCGCGTCTCAGCGTCAGTACCGGTCCAGTGAGCCGCCTTCGCCACCGGTGTTCCTCCCAATATCTACGCATTTCACCGCTACACTGGGAATTCCACTCACCTCTCCCGGACTCAAGCTCCGCAGTTTCCCATGCAGTTCCCCGGTTGAGCCGAGGGCTTTCACATGGGACACACGAAGCCGCCTACACGCCCTTTACGCCCAATAATTCCGAATAACGCTAGCCCCCTCC
+
BCCAAFFAFFFFGGGFGBFFGGEEEEFGHHHHGGEEFHEFGGEGGFHHHHEGGHFGGGGHGEGGGHEEEFGGHHHHHGHGHHHHHHHGFEFGHHHHHGEGGCGHHDBFHHGHHHHHHHHHHHHHHHHEGFDGFHFFFGGH>D@-ADHHGF<DCC0=DGHHHH-:;:-/CGC--;-BEGAFGFFCF0C.:::FBD--A.;A@DFFAFFFDCFF-:B/B.:>F?..9BFFFFF?.AABFAB...;:BDFFFF
@M03896:38:000000000-B4D98:1:2114:21216:16148 2:N:0:175
CCCGTTTGCTCCCCTGGCTTTCGCGTCTCAGCGTCAGTACCGGTCCAGTGAGCCGCCTTCGCCACCGGTGTTCCTCCCAATATCTACGCATTTCACCGCTACACTGGGAATTCCACTCACCTCTCCCGGACTCAAGCTCCGCAGTTTCCCATGCAGTTCCCCGGTTGAGCCGAGGGCTTTCACATGGGACACACGAAGCCGCCTACACGCCCTTTACGCCCACTAATTCCGAATAACGCTCGCCCCCTCC
+
ABBBAFF>FFFFGGGGCFFFGGGEEEGGHHHHEGGFEHFDFFAFEEFGEFGGGHEEEGGHFGGGGHE?>EGEGHHHFGHFEGHHHHHGGEFGHHFHHEEG/BGHGBCGGBFFGHBGDGBGGHHFHHHGGGGGBG<FGGF>>>A@<DGHHHHGGCGDGHHHHH?C@:@/;GF?9?BFGGEFGGGGGBBAECAFFD-9..@A>DFF?FFFDDFA-9//;ADCCD..//9/BF/;9.;BF.;..--@DFF-AD
@M03896:38:000000000-B4D98:1:2114:22463:17331 2:N:0:175
CCTGTTTGCTCCCCACGCTTTCGCACCTGAGCGTCAGTCTTCGTCCAGGGGGCCGCCTTCGCCACCGGTATTCCTCCAGATCTCTACGCATTTCACCGCTACACCTGGAATTCTACCCCCCTCTACGAGACTCAAGCTTGCCAGTATCAGATGCAGTTCCCAGGTTGAGCCCGGGGATTTCACATCTGACTTAACAAACCGCCTGCGTGCGCTTTACGCCCAGTAATTCCGATTAACGCTTGCACCCTCCG
+
AABAAFF4DFFFGGGGGEECFGEEEGGH33BCEGEA2FGFGHFHFDCHB10AEEEFGGGFCEGFGHEC>EFBFGHEFFHG3FGHBGHGG?EEHHHHHF<//<FGHFFGFGGHHGHDGFG<ACEHFFFAE.AGFE/<<G0<CGD:CCFHHBGHFG0:<<GE0::.:0/;:BF.9--BBF/CFEF0/BB9//;9//;//.;A--;...-...9;-;.//99-;.AFFFF////.9;A/;.9.;9.//:9.;..
@M03896:38:000000000-B4D98:1:2114:22478:17340 2:N:0:175
CCTGTTTGCTCCCCACGCTTTCGCACCTGAGCGTCAGTCTTCGTCCAGGGGGCCGCCTTCGCCACCGGTATTCCTCCAGATCTCTACGCATTTCACCGCTACACCTGGAATTCTACCCCCCTCTACGAGACTCAAGCTTGCCAGTATCAGATGCAGTTCCCAGGTTGAGCCCGGGGATTTCACATCTGACTTAACAAACCGCCTGCGTGCGCTTTACGCCCAGTAATTCCGATTAACGCTTGCACCCTCCG
+
BBBBBFFFFFFFGGGGGFEFGGEEEGGHFGHHGGGFGHHHHHHHGGGHHDCGFGEGGGGHGGGGGHGGEGEHHHHHHHHFHHHHHHHGGEFGHHHHHGDGGCHHHHHGGGFGHHHHHHHGGGGHHHG?EDEHFGGDGHFCGHGBCHHHH0:GHF0GGGHHFF0E:;:;9FBEDF??BGBFFFGFF9F/BFFFB;;/;9;EBFFFEF;A?D-@DD?FFFD;DDF/9:/BFFF.;9./BDA.AAE;B/AEAA.
@M03896:38:000000000-B4D98:1:2114:23308:17998 2:N:0:175
TAAGAAGAAACAACACTACCAGACAACAACGCCGGCTGAGGCACCCAAACCACACCAACAACGCTTAGAAGACCGAGGAGACGGCCGCCTTACATAACCACAAACACACATAACAACATCAAGACAATCACAAGACAATACTCCACACACACACACAACAAACACCATAACTCGCTACGATCAAAAAATCAAAAAAATGTTGTAGTATAAAGATAAGCTCTATCACATATTCCACCAATCACACATCACAA
+
>111111@11111111111B11000000000000////00///0////A/////////////////?1121100/////////////////1112@1111///0/0?///111?11<.0111110001<</00.//</0=/00////:........:.;E9......000/0;.-..;...-:;//---9////----////;////;;/////////////9/////99/////---/////9-//////
@M03896:38:000000000-B4D98:1:2114:27911:20713 2:N:0:175
CCTGTTTGCTCCCCACGCTTTCGCACCTCAGCGTCAATACATGTCCAGTCAGCCGCCTTCGCCACTGGTGTTCTTCCGAATATCTACGAATTTCACCTCTACACTCGGAATTCCACTGACCTCTCCATGATTCAAGCGATGCAGTCTAAAAGGCAATTCCAGAGTTGAGCTCTGGGCTTTCACCTCTTACTTACAAAGCCGCCTACGTGCGCTTTACGCCCAGTAATTCCGAATAACGCTAGCTCCCTCC
+
ABBBBFFFFFFFGGGGFFEFFGEEEGGHHHHHGGEEEHHGGHFHGGFFGFGDFGEEGGGHGFGGGHFFFCGGHHHHHEGFGGHHHHHGE1GGHHFHHHGHHEDHHHFEEFGGHGHFGGHHFDGDGHGHGGHHFB>@F??GEEBGFGGGD1G?E?FGCHHHGHB<>=>1<CFFFF<CGHHHHBGDGFGFGHHHFHE0;CCHGGGGGGD:9.-@AFGEGFGGFFAC/999FFFF.9A/;.9...99;BEFFF
@M03896:38:000000000-B4D98:1:2114:14218:21613 2:N:0:175
CCTGTTTGATCCCCACGCTTTCGTGCCTCAGCGTCAATAAAACCATAGTAAGCTGCCTTCGCAATCGGTGTTCTGTGACATATCTATGCATTTCACCGCTACTTGTCACATTCCGCCTACCTCTAGTTCATTCAAGCTCATCAGTATCAAGGGCACTGCGATGGTTGAGCCACCGTCTTTCACCCCTGACTTAATAAGCCGCCTACGCACCCTTTAAACCCAATAAATCCGGATAACGCTTGGATCCTCCG
+
BBBBBFFFFFFFGGGGEEEFGGGGGGHHHHHHGGGGGHHGHGGEHHBGHHHGGHGHHHHHGF?EEHFEEEGEHHHFHFHHHHHHHGHHHHHHHHHHHFEGGGHGFFHGHGHHHGFFGGGHHHHHFHGHGHHHFGBBGHHHHHHHHHHHHFGGCFCDFHHDCCAEG???GFHHGAEHGHGHHGGHFCE<CGFHHHHHHBFFGGGGGGGFDGGG?CBFFFBFGE.9BF9CFG?-A9DFFDA?A?ABFFF/FF.
@M03896:38:000000000-B4D98:1:2114:14223:21631 2:N:0:175
CCTGTTTGATCCCCACGCTTTCGTGCCTCAGCGTCAATAAAACCATAGTAAGCTGCCTTCGCAATCGGTGTTCTGTGACATATCTATGCATTTCACCGCTACTTGTCACATTCCGCCTACCTCTAGTTCATTCAAGCTCATCAGTATCAAGGGCACTGCGATGGTTGAGCCACCGTCTTTCACCCCTGACTTAATAAGCCGCCTACGCACCCTTTAAACCCAATAAATCCGGATAACGCTTGGATCCTCCG
+
BBBBAFFFFFFFGGGGGEEFGGGHGGHHHHHFGGFGGHHGFHGGHHFGHHGEGHGHHHHHHG?EEHG?EGGGHHFGFGGHHHHHHHHHHHHHHHHHHGEGGGFGHGHGHGHHHGHGGGGHHFHHGHFHDGHHBFHHHHGCGHFBGHHHGFFGG?CGFHHGCCA?GF?01FGHHHGHGHGHHEHHHFG<CHHFFFGGGEHHGGGGGFGDGFGGGGGGCBB/CAEFGFFFFFDA.ADFF.;9A?.//;BBFF.
@M03896:38:000000000-B4D98:1:2114:10799:21664 2:N:0:175
CCTGTTTGCTCCCCACGCTTTCGCACCTGAGCGTCAGTCTTCGTCCAGGGGGCCGCCTTCGCCACCGGTATTCCTCCAGATCTCTACGCATTTCACCGCTACACCTGGAATTCTACCCCCCTCTACGAGACTCAAGCTTGCCAGTATCAGATGCAGTTCCCAGGTTGAGCCCGGGGATTTCACATCTGACTTAACAAACCGCCTGCGTGCGCTTTACGCCCAGTAATTCCGATTAACGCTTGCACCCTCC
+
BBBBBFFFFFFFGGGGEEEGGGFFGGGGGFHGEFEEFHHHHHHHGFDHHGEGEGGGGGGHFEFGGHF@EEFHHHHHGECGHGHHHHHGGEGGHHHHHGCDCCGHHHFCFGHHHHHHHGHGGGGHHFEADDEHGGH<DGD<CGD::0;C;00;::C00;GHGH0C:9//9BFGAA--BAFGGFFGFFB/:BFF//BB/FE?CFFFFFF;.D-A-.99FFFFF.A/;/99BFF?9D.9B.@..A9;;BDEFD
@M03896:38:000000000-B4D98:1:2114:16760:25991 2:N:0:175
CCCGTTCGCTACCCTAGCTTTCGTGCATCAGCGTCAGAAAAGACCCAGTGAGCCGCTTTCGCCACCGGTGTTCCTCAGGATATCAACGCATTTCACCGCTCCACCCTGAGTTCCGCTCACCTCTGTCTTCCTCCAGCACGCTAGCTTTGGGCGCCATTCCTCGGTTGAGCCGAGCGCTTTCACACCCCACTTTCCGCGCCGCCTACGCACCCTTTACGCCCCGCAATTCCGAATACCTCTCTCGCTCCCC
+
BBBAAFF@DAADGGFGCBBBBFAFCFGDGF3GEEEEEFGG23FGGFA1B35BBFAE0BFHFEGGGHE00>>EFHGHGFHFHGHG4FGEE@E?EGEHH/>EEDFHHGG0?0BDGFCEDGDFHHHHBDFFHDHHHGF1<0?</...11<>10.0<-A..<DGEG..::-/;:;--9--9C?ABFFB9..-:C990;F;.-;-9@BB.9;-.9BD.9/99.9-9-----./B/;...9/://////......9
@M03896:38:000000000-B4D98:1:2114:15138:26518 2:N:0:175
CCCGTTCGCTACCCTAGCTTTCGTGCATCAGCGTCAGAAAAGACCCAGTGAGCCGCTTTCGCCACCGGTGTTCCTCAGGATATCAACGCATTTCACCGCTCCACCCTGAGTTCCGCTCACCTCTGTCTTCCTCCAGCACGGTAGTTTTGGGCGCCATTCCTCGGTTGAGCCGAGTGCTTTCACACCCAACTTTCCGCGCCGCCTACGCACCCTTTAAGCCCAGCAATTCCGAATAACGTTTGTGTGGCTCG
+
BCCCAFFABCAAGGGGFGGGGGFFFFFHHGGHGFGGGHGFFHGHHHEEBFGFGHGGFFGHGGG?EHEEEEGGHHHGFFGFCHHHGHHGGG?FHGHHHEEGCGFHHGHEGFBHHFGFFGGHHHHHE@H2FHHHHH0CFEHC<?<<<<G1<@DHGGCD<GHHDGD?;C::CHHCDA.:FFFGB0BC:EFF?FBBFFF;A-@BFFFFFF.BFC@A.;BBB//BEE..;///;B/.AAABBD;//./9;:9.9:-
@M03896:38:000000000-B4D98:1:2114:15125:26531 2:N:0:175
CCCGTTCGCTACCCTAGCTTTCGTGCATCAGCGTCAGAAAAGACCCAGTGAGCCGCTTTCGCCACCGGTGTTCCTCAGGATATCAACGCATTTCACCGCTCCACCCTGAGTTCCGCTCACCTCTGTCTTCCTCCAGCACGGTAGTTTTGGGCGCCATTCCTCGGTTGAGCCGAGGGCTTTCACACCCAACTTTCCGCGCCGCCTACGCACCCTTTAAGCCCAGTAATTCCGAATAACGTTTGTGTGGCTCG
+
BBBBAFFABB2>GGGGFGGGGGGFFGHHHHFHGEEFGGHCGGGGHHHGFCBAGHGGEEGHGGG?EHGGEEFGHHHHGFGFGHHHHFHGGFEFHHFHHGGFGGEGHGHFGFFGGHGGDGGHHEHHEGHGHHHHHH0CFGHC??>.<<FGF@AFGGGGEGHH=GD?:CCBHGHCCB@CGFFGFBFFCE.CEGFFFFFADFF=FFF?FFF;DFB?.;///9BBEF9;;B/FEBBAA.AB:A;.:999;AAA.;-
