# Supplementary material for: Formalin-Fixed Paraffin-Embedded (FFPE) samples are not a beneficial replacement for frozen tissues in fetal membrane microbiota research
Source: PLoS One. 2022 Mar 17;17(3):e0265441. doi: 10.1371/journal.pone.0265441 (PMC8929612; doi:10.1371/journal.pone.0265441)
Supplement: S2 File — (ZIP) [file pone.0265441.s007.zip › Negatives/N-N-02-N-1-FF_S173_L001_R1_001.fastq.fastq]

@M03896:38:000000000-B4D98:1:1101:10781:3442 1:N:0:173
TACGGAGGGTGCAAGCGTTAATCGGAATTACTGGGCGTAAAGCGCACGCAGGCGGTTTGTTAAGTCAGATGTGAAATCCCCGGGCTCAACCTGGGAACTGCATCTGATACTGGCAAGCTTGAGTCTCGTAGAGGGGGGTAGAATTCCAGGTGTAGCGGTGAAATGCGTAGAGATCTGGAGGAATACCGGTGGCGAAGGCGGCCCCCTGGACGACGACTGACGCTCAGGTGCGAAAGCGTGGGGAGCAAACA
+
ABABABCCBAAAGGFF22EEFGHFEEGGHGB55BBBAAFEHHHGGCFEGGGCGFGCFGGHHHHHHHFGFHHGHFHHHHHHGEGGEGHHHHHHHHGGHGHGHGHHHHHHHHGFGHCGGHHHGHFHHHHHGGGGHHGGCFFAAFFFFFFFFF0FB;;;;;;@EFFFFB;;DFFFFFFFFFFFFFFFFFFFA9BFFFFFFFF@CFFCFFFFFFFFF-@@CF?0FFFFF?BBFFB@DFFDBDAADFFEBAEF0F.
@M03896:38:000000000-B4D98:1:1101:10798:3446 1:N:0:173
TACGGAGGGTGCAAGCGTTAATCGGAATTACTGGGCGTAAAGCGCACGCAGGCGGTTTGTTAAGTCAGATGTGAAATCCCCGGGCTCAACCTGGGAACTGCATCTGATACTGGCAAGCTTGAGTCTCGTAGAGGGGGGTAGAATTCCAGGTGTAGCGGTGAAATGCGTAGAGATCTGGAGGAATACCGGTGGCGAAGGCGGCCCCCTGGACGAAGACTGACGCTCAGGTGCGAAAGCGTGGGGAGCAAAC
+
AAAAABBBBA2AC5FF22E2AFGBAAFGHFDBAFABAAAEEHHGGGEAEGE?EEEEEGAGGHHHHHHGDDGGFDD??FFGGEC<>EHHHHHHGFF0BFHGGHHHHHEGBGGGHHCFF????0FGHHF0F.FEBBA-@=B;.;FFFFFFF/BBF;;9;;;@AFFFFB.;.9ABBFFFBBF..9://BB.-;-A9;@@B.9;-;@BBBB;;FA>B@D9BF//B?AAD./99/;-.;BDF...9@;E>9./;A
@M03896:38:000000000-B4D98:1:1101:10791:3464 1:N:0:173
TACGGAGGGTGCAAGCGTTAATCGGAATTACTGGGCGTAAAGCGCACGCAGGCGGTTTGTTAAGTCAGATGTGAAATCCCCGGGCTCAACCTGGGAACTGCATCTGATACTGGCAAGCTTGAGTCTCGTAGAGGGGGGTAGAATTCCAGGTGTAGCGGTGAAATGCGTAGAGATCTGGAGGAATACCGGTGGCGAAGGCGGCCCCCTGGACGACGACTGACGCTCAGGTGCGAAAGCGTGGGGAGCAAACA
+
ABABABABBA?>FFFA?2FEEGHBBEEFHGD55ABAAAEEEFHGF0EEE?E@EEF/EEGHHHGHGH4BDGGFGFHHHHHHGEGG>EGHHHHHGEEGHGHGGHGHHFHHHHFB<GFFFFGF?GBGHHHGFGFGFFDC@CA;9BFFFFFFFFBFB//;:;;;EFFFFF:::D?BBFBFF;BF.;BFFFFF-9;.;;@CF.;9:DCDAD99AF.::-9:BDD/B.DDDD/;//;:ADDAB..:;BA.-AAFFFA
@M03896:38:000000000-B4D98:1:1101:14588:3519 1:N:0:173
TACGGAGGGTGCAAGCGTTAATCGGAATTACTGGGCGTAAAGCGCACGCAGGCGGTTTGTTAAGTCAGATGTGAAATCCCCGGGCTCAACCTGGGAACTGCATCTGATACTGGCAAGCTTGAGTCTCGTAGAGGGGGGTAGAATTCCAGGTGTAGCGGTGAAATGCGTAGAGATCTGGAGGAATACCGGTGGCGAAGGCGGCCCCCTGGACGAAGACTGACGCTCAGGTGCGAAAGCGTGGGGAGCAAACA
+
AAABBBBB@AAACGFCA2EEFGHFEGGGHGDB5BBBAAEEGHHGG?EEGEEEGGGCEGGHHHHHFH4BFFFBGHFGHHHHGGGGEEHFGHHHFHGFGEBBGHDGHHHHHHGFHHHGGHHHHFCGHGGHFDFFFHGGGFD9:FFFFFFBFFBF;;;:;;:;ABFFBFA9ADFFFFFFFF9ADFEBFFFFD:CDA9@=@DE;FFFFFF>EEFFFFDFFFFFBB9AD?DFB0B;:9DC.BA9:@>C?-AEFBF.
@M03896:38:000000000-B4D98:1:1101:22948:4654 1:N:0:173
TACGGAGGGTGCAAGCGTTAATCGGAATTACTGGGCGTAAAGCGCACGCAGGCGGTTTGTTAAGTCAGATGTGAAATCCCCGGGCTCAACCTGGGAACTGCATCTGATACTGGCAAGCTTGAGTCTCGTAGAGGGGGGTAGAATTCCAGGTGTAGCGGTGAAATGCGTAGAGATCTGGAGGAATACCGGTGGCGAAGGCGGCCCCCTGGACGAAGACTGACGCTCAGGTGCGAAAGCGTGGGGAGCAAACA
+
AAABBABBD2AAFGGA?2AAFGHFEEFGHG5B5A22AAFEFHGGG0EEGGEFGGCEGEGGGHHHFH4BBFFBFGBHHHHHGGGGGGHGHHHHHFFFHGHHHHHHHFHGHH?DHA22FHHHFGCFGHHHGFGGGFD?G;@FFFFFFFFFFF/B;;;;;;;9AFFF/9A;ADEFFFFEFFFADDFFFFFFF9BDFFFFFFFF--BDFFCFFFFFF@DFBFF9FFFFFFB/BFBBD9@DFF9;@D@.>DEFF?A
@M03896:38:000000000-B4D98:1:1101:12947:4975 1:N:0:173
TACGGAGGGTGCAAGCGTTAATCGGAATTACTGGGCGTAAAGCGCACGCAGGCGGTTTGTTAAGTCAGATGTGAAATCCCCGGGCTCAACCTGGGAACTGCATCCGATACTGGCAAGCTTGAGTCTCGTAGAGGGGGGTAGAATTCCAGGTGTAGCGGTGAAATGCGTAGAGATCTGGAGGAATACCGGTGGCGAAGGCGGCCCCCTGGACGAAGACTGACGCTCAGGTGCGAAAGCGTGGGGAGCAAACA
+
ABAAABCCCAAABGFC22EEFGHFEGGGHGDB5BBAAAEEEHHGG?EEGEECGGGCGGGHHHHHGH4FGGGFGHHGHHHHGGGGGGHGHHHHHHGHHGHHHHHHHGGGGGGGHHHFFHHGGHGHHHHHFEGFHHGGGFCDEFFFFFFFFFBFF;;;@;:;EFFFFFA;DFFFFFFFFFEFFFFFFFFFF@FFFCFFFFE@=FFFFFFFFFFFFBFFFFFFFFFFBFFFFFFCFFCDFDADFFFEFFEFEF?
@M03896:38:000000000-B4D98:1:1101:21392:4989 1:N:0:173
TACGGAGGGTGCAAGCGTTAATCGGAATTACTGGGCGTAAAGCGCACGCAGGCGGTTTGTTAAGTCAGATGTGAAATCCCCGGGCTCAACCTGGGAACTGCATCTGATACTGGCAAGCTTGAGTCTCGTAGAGGGGGGTAGAATTCCAGGTGTAGCGGTGAAATGCGTAGAGATCTGGAGGAATACCGGTGGCGAAGGCGGCCCCCTGGACGAAGACTGACGCTCAGGTGCGAAAGCGTGGGGAGCAAACA
+
ABAAAABCCBAAEDGA22AEFGHFBEFGHHA55BABAAEEFHGEFCFEFGGCGEFCFGEHGHHHHHHHGHHHHHDGGHHHGEEEEEHHGHHHHEFGHGHGGHHHHHHHHHFDCGGGEGGHFFCHHHHGFDGGHGD>CFFDEFFFFFFFBFBFF;;;:;;9AFFFFF:;ACEFFBFFFBFFFFFFFFFD@@DB;@9@=DE:@FFFFFFEEFF@>BFD;FFBFADDFFBBFFB@DDFDFFFDFFAFF;ABBF.
@M03896:38:000000000-B4D98:1:1101:7291:5842 1:N:0:173
TACGTAGGGTGCAAGCGTTGTCCGGAATTACTGGGCGTAAAGAGTTCGTAGGCGGTTTGTCGCGTCGTTTGTGAAAACCAGCAGCTCAACTGCTGGCTTGCAGGCGATACTGGCAGACTTGAGTACTGCAGGGGAGACTGGAATTCCTGGTGTAGCGGTGAAATGCGCAGATATCAGGAGGAACACCGGTGGCGAAGGCGGGTCTCTGGGCAGTAACTGACGCTGAGGAACGAAAGCGTGGGTAGCGAACA
+
ABABAFFCCFAAFGFF22A2FFGEEGGGHGB55BBBAAEEGHHHHFGCEGE?GEEEGGGHFBB>>F/EEFEGHGFFHFGCGGHGGHHEFFBBGFFHGBGBGHHFGGCGGG2@FGGAFFFG?GCFFHBDGHHHGGDC?EHFGGHHHHHHHFBGC;<;@;;@.;GHBF=C?DGGEFFGFBBEDBFFGFFD@CF?;DDC;DE>BFFCFBFB;F.99B/BBFFBF?AFDDFFFF9;;AFDFAFD;AAFA/@A@D>
@M03896:38:000000000-B4D98:1:1101:7276:5859 1:N:0:173
TACGTAGGGTGCAAGCGTTGTCCGGAATTACTGGGCGTAAAGAGTTCGTAGGCGGTTTGTCGCGTCGTTTGTGAAAACCAGCAGCTCAACTGCTGGCTTGCAGGCGATACGGGCAGACTTGAGTACTGCAGGGGAGACTGGAATTCCTGGTGTAGCGGTGAAATGCGCAGATATCAGGAGGAACACCGGTGGCGAAGGCGGGTCTCTGGGCAGTAACTGACGCTGAGGAACGAAAGCGTGGGTAGCGAACA
+
AAAAAFFBBFAABGFC22E2FGGEFDEGHF5553BAEAEFGHHHHGHGFGE?HGGCFGGHFBB>>E>EEGGGHGFGGFGHHHHGHHHEGFBBFFBFFCFCHHHHDGCGGG/?ADCDGFGFFGCGBHBBHHHHGGGCDEHG<CHHHHHHHE0C=<<;;;;AEFFFBF;AAGGGGGGFFFGFGDGFFFDFFDCDFFFFFFFFFFFDFFFBFF?FDBFFFFFFFBAD?DFEFF.::A.:FDDA=DDB.9-@DFF
@M03896:38:000000000-B4D98:1:1101:24152:6214 1:N:0:173
TACGGAGGGTGCAAGCGTTAATCGGAATTACTGGGCGTAAAGCGCACGCAGGCGGTTTGTTAAGTCAGATGTGAAATCCCCGGTCTCAACCTGGGCACTGCATCTGATACTGGCAAGCTTGAGTCTCGTAGAGGGGGGTAGAATTCCAGGTGTAGCGGTGAAATGCGTAGAGATCTGTATGAATACCGGTGGCGAAGGCGGCCCCCTGGACGCAGACTGACGCTCAGGTGCGAAAGCGTGGTGAGCAAACA
+
AAAAA11>1>A>BGFA0AAA0BGB0ECGHHA2B1/BAAABFGGAE/E/EEE/EF@EEEFFHG2BBFG1GDF21@@FFHHGE///><GF2BGFBCF/</BBFB>B?1?FD1>>?G0</?GG00CGGFHCF//.10>--;-9;;B/BFBBB//9/;/9--:-9:FBBF9--9-;//9;;/9;9F99;BFB-;>AF--@-;99--9-;-;AEFA--;--;BFB/BA-;-/BB9F--9=-;-9--;9/-///;A9
@M03896:38:000000000-B4D98:1:1101:24169:6222 1:N:0:173
TACGGAGGGTGCAAGCGTTAATCGGAATTACTGGGCGTAAAGCGCACGCAGGCGGTTTGTTAAGTCAGATGTGAAATCCCCGGGCTCAACCTGGGAACTGCATCTGATACTGGCAAGCTTGAGTCTCGTAGAGGGGGGTAGAATTCCAGGTGTAGCGGTGAAATGCGTAGAGATCTGGATGAATACCGGTGGCGAAGGCGGCCCCCTGGACGAAGACTGACGCTCAGGTGCGAAAGCGTGGGGAGCAAACA
+
ABABABBCCAAAFBFE22EEAGHBEEFGHGDB5BAAAAEEHHHGG?EEEGG?FEGEEGFHGGHHHHEFFGGGHFHHFHHHGGGEEFHHHHHHHHGHHGHGHFHGHHFHHHGGHHHHGGGGFGFHHHHGFFGGHHDGGFDDEFFFFFFFFF/FF;;;;;;@EFFFFF;ADFFFFFFFFFFFFFFFFFFDDBFDABCFFFEBAFFFFFCA?FFFB@DFFFFFFFFBFABBFFF@.@DDFDFDCDAEF:ABFFF
@M03896:38:000000000-B4D98:1:1101:14241:6931 1:N:0:173
TACGGAGGGTGCAAGCGTTAATCGGAATTACTGGGCGTAAAGCGCACGCAGGCGGTTTGTTAAGTCAGATGTGAAATCCCCGGGCTCAACCTGGGAACTGCATCTGATACTGGCAAGCTTGAGTCTCGTAGAGGGGGGTAGAATTCCAGGTGTAGCGGTGAAATGCGTAGAGATCTGGAGGAATACCGGTGGCGAAGGCGGCCCCCTGGACGAAGACTGACGCTCAGGTGCGAAAGCGTGGGGAGCAAACA
+
AAAAABCCBAA>CDGC22EEFGHFAEFGHHBB5BBAAAAEHHHGG0EAFEE?EEFEGGGHHHHHHH@BEGHGHHHGGHHHGEGGEEHHHHHHHHGHHGHGHHHHHHHHHHGFHHHGGGGGFHCGGHGGCFGGHHCCGFFFFFFFFFFFFF/B;;;:-;;;AFFFFF;;ABEFFFFFFFFFDBFFFFFFFFFFACDFFFFC;DBFFD=AEFFF@DFDFFFFFFFFFFFFFFFDBCFDFFDDFFFFFFEFBFA
@M03896:38:000000000-B4D98:1:1101:14259:6939 1:N:0:173
TACGGAGGGTGCAAGCGTTAATCGGAATTACTGGGCGTAAAGCGCACGCAGGCGGTTTGTTAAGTCAGATGTGAAATCCCCGGGCTCAACCTGGGAACTGCATCTGATACTGGCAAGCTTGAGTCTCGTAGAGGGGGGTAGAATTCCAGGTGTAGCGGTGAAATGCGTAGAGATCTGGAGGAATACCGGTGGCGAAGGCGGCCCCCTGGACGAAGACTGACGCTCAGGTGCGAAAGCGTGGGGAGCAAACA
+
AAABABADBAAAFGBA22EAFGHFBEGGHGBB5BBBAAEEFHHGG?EAEGGCGEEEGGGHHHHHHH@B3BFFGGHHHHHHGFGGEFHFFGHHFHGFGGHFHHHHHHHHHHD?GHHHEFGGFGHHHHHGFGGGFBE?CFFFEFFFFFFE9BBFB:;:@;;-AFFFFFAADFFFBBFFFEFAFFFFFFBDF:CDFBCF;AA;CFFFFB>AEFFFF-AAFFFFFFFA.AFFFFF@DFCABADD;FFEDAEFBF9
@M03896:38:000000000-B4D98:1:1101:14244:6948 1:N:0:173
TACGGAGGGTGCAAGCGTTAATCGGAATTACTGGGCGTAAAGCGCACGCAGGCGGTTTGTTAAGTCAGATGTGAAATCCCCGGGCTCAACCTGGGAACTGCATCTGATACTGGCAAGCTTGAGTCTCGTAGAGGGGGGTAGAATTCCAGGTGTAGCGGTGAAATGCGTAGAGATCTGGAGGAATACCGGTGGCGAAGGCGGCCCCCTGGACGAAGACTGACGCTCAGGTGCGAAAGCGTGGGGAGCAAACA
+
ABABABBCCAAAGFFC?2EEAGHFEEDGHF555AABAAEEGHGGGCEEFGF?EEGEGGGHHHHHHH4BEGGFFGHHHHHHGEGEEGHGGHHHFHGHHGHGGHHHHHHHHHFDFHHHGFFGFGFHHHHHFGGGHHGGGFFFFFFFFFFFBF/BB;;:;;;@FFFFFFA;DFFBFFFFFEFFFFFFFFFFFDFFFBFFCFEBFFFFFFCFFFFADADDFFFFFFDDD?BFFFF@.DA?FDADCFFEFAEFFF.
@M03896:38:000000000-B4D98:1:1101:7678:7758 1:N:0:173
TACGGAGGGTGCAAGCGTTAATCGGAATTACTGGGCGTAAAGCGCACGCAGGCGGTTTGTTAAGTCAGATGTGAAATCCCCGGGCTCAACCTGGGAACTGCATCTGATACTGGCAAGCTTGAGTCTCGTAGAGGGGGGTAGAATTCCAGGTGTAGCGGTGAAATGCGTAGAGATCTGGAGGAATACCGGTGGCGAAGGCGGCCCCCTGGACGAAGACTGACGCTCAGGTGCGAAAGCGTGGGGAGCAAACA
+
AAABAACCBCAABGGF22EEFGHFFEGGHF5D5BBBAAEEFHHGG0EEEGGCGGGGGGGHGGGHHH4BBFGBFHHGGHHHGGGFEEHHGHHHFHAHHGGGFHGHHHHHHHFGHGHFGHBGGGGHGHHGGGGGHGGDDFFFEFBFFFBBF9BF;;;:;;;@ABFFFFDA.:.BFFFFFFFF?DFFFFFFFCADFC9@FDA=-BC@CFCEEFFFFF?AFFF//.;:DDBFFFF-:DAFF?:D;DF.=A;BB:;
@M03896:38:000000000-B4D98:1:1101:7683:7777 1:N:0:173
TACGGAGGGTGCAAGCGTTAATCGGAATTACTGGGCGTAAAGCGCACGCAGGCGGTTTGTTAAGTCAGATGTGAAATCCCCGGGCTCAACCTGGGAACTGCATCTGATACTGGCAAGCTTGAGTCTCGTAGAGGGGGGTAGAATTCCAGGTGTAGCGGTGAAATGCGTAGAGATCTGGAGGAATACCGGTGGCGAAGGCGGCCCCCTGGACGAAGACTGACGCTCAGGTGCGAAAGCGTGGGGAGCAAACA
+
ABAAABCCCCAAFGCE22EEFGHBEEFGHHB55BBBAAEEGHGGG0EAEEE?EEFFGGGHGHHHGH4B@FGFFGHHHHHHGGGGEGHHHHHHHHGHHGHFGHHHHHHHHHFDHGHGGHHGFHHHHHHFFGGGHHGGGFFDEFFFFFFFFFFFF;;;;;;@EFFFFFA;DFFFFFFFFEFFFFBFFFFFF@DFFDFFFFFFFFFFFD=AEFFFFCDDFFFFFFFFFFFBFFFBADFDFFADDFFECDFFFF?
@M03896:38:000000000-B4D98:1:1101:5477:7780 1:N:0:173
TACGGAGGGTGCAAGCGTTAATCGGAATTACTGGGCGTAAAGCGCACGCAGGCGGTTTGTTAAGTCAGATGTGAAATCCCCGGGCTCAACCTGGGAACTGCATCTGATACCGGCAAGCTTGAGTCTCGTAGAGGGGGGTAGAATTCCAGGTGTAGCGGTGAAATGCGTAGAGATCTGGAGGAATACCGGTGGCGAAGGCGGCCCCCTGGACGAAGACTGACGCTCAGGTGCGAAAGCGTGGGGAGCAAACA
+
BCABBBCBDBAABGFF22EEFGHFEEGGHEB55BBBAAFFHHHGG?EEGAEEEEGCGGGHHHHHGH4BFGGGHHHGHHHHGGGGEEHFGFHHHHGHHGHGHHHHHFHHHHF?DGGGGHHHCGGHHHHHFGGGHHGGGFFAAFFFFFFFFF0BB9;:;;;;AFFFFF;;DCFFFFFFFFFFFDFFFFFFFDFFFDDFFFE=DFCFFDDEFFFFFFFFFFFFFDDDFFFFFFFDDFFFFDDFFFFE@A.FFF?
@M03896:38:000000000-B4D98:1:1101:7671:7789 1:N:0:173
TACGGAGGGTGCAAGCGTTAATCGGAATTACTGGGCGTAAAGCGCACGCAGGCGGTTTGTTAAGTCAGATGTGAAATCCCCGGGCTCAACCTGGGAACTGCATCTGATACTGGCAAGCTTGAGTCTCGTAGAGGGGGGTAGAATTCCAGGTGTAGCGGTGAAATGCGTAGAGATCTGGAGGAATACCGGTGGCGAAGGCGGCCCCCTGGACGAAGACTGACGCTCAGGTGCGAAAGCGTGGGGAGCAAACA
+
AABBAA@DBBAACG4A22E2AGHFAEFFHFD553ABAAEAFGGFG?EEGGGGGGGGGGGHHHHHHH4BFGFFGHHHGHHHGEGEGGGFGHHHGFG0FFGFHHHGHHEHHHGGHHHFGGHGFGGHHHH0?EGGHHGCCFFFFFFFFFFFFF/B;9;:@;9;9BFFFF99ADFFFFFFFFFFFFEFFFFFD@=DFCFFFFFFFFFDFF9AAFA;--DDFFB;FDFFFFF9BFFDD-=AFFDDAF-.;AEFFFF
@M03896:38:000000000-B4D98:1:1101:5476:7798 1:N:0:173
TACGGAGGGTGCAAGCGTTAATCGGAATTACTGGGCGTAAAGCGCACGCAGGCGGTTTGTTAAGTCAGATGTGAAATCCCCGGGCTCAACCTGGGAACTGCATCTGATACCGGCAAGCTTGAGTCTCGTAGAGGGGGGTAGAATTCCAGGTGTAGCGGTGAAATGCGTAGAGATCTGGAGGAATACCGGTGGCGAAGGCGGCCCCCTGGACGAAGACTGACGCTCAGGTGCGAAAGCGTGGGGAGCAAACA
+
AAABAA>ADB?>4GB4A2EAAGFFEEFFHF555BB2EAE11GHGE0EEEG?0E>EEEFEGG44BBG4FEFGB4FGGGHHGFGGEEGGFFHHHCCFFGFHFHHHHDFHGGHGA?D@@F?1?<>1FGDGGFEEFHBD--@BDAFFFFBF/B/:/;/9;;;;9AFFFB/;9.BEFB/FFFFBFFFFFFFF?---9;@@DADEB;DA=>@BAAB.--;;?;B9/9DFADDF9FB99.;-9BDD9---9>A9B/;.
@M03896:38:000000000-B4D98:1:1101:9529:8633 1:N:0:173
TACGGAGGGTGCAAGCGTTAATCGGAATTACTGGGCGTAAAGCGCACGCAGGCGGTTTGTTAAGTCAGATGTGAAATCCCCGGGCTCAACCTGGGAACTGCATCTGATACTGGCAAGCTTGAGTCTCGTAGAGGGGGGTAGAATTCCAGGTGTAGCGGTGAAATGCGTAGAGATCTGGAGGAATACCGGTGGCGAAGGCGGCCCCCTGGACGACGACTGACGCTCAGGTGCGAAAGCGTGGGGAGCAAACA
+
AAAAAAABBAAACDGC22AAFFGBEEFGHFA55BAAAAAEGHHFGCG?FFGFGFG@EE>GFGDGGHGFGGHFHGFGHHHHGEG<>EHHHHHHAGCFGGGHHGHGGGHFHFFBGHGC?F?F0FHHHHGGGGGFFGD-DADDAFFFFFFFFF/BB:;;-:;@?FFFFFA99BFFE;BBFFFF.DFFFFFDA>A?:9BDFFFF-@;DFF;A9FFFF-9-;AAFFFFDDD9/F/9BD--;FDFFC=>E-;AF/F.
@M03896:38:000000000-B4D98:1:1101:9497:8640 1:N:0:173
TACGGAGGGTGCAAGCGTTAATCGGAATTACTGGGCGTAAAGCGCACGCAGGCGGTTTGTTAAGTCAGATGTGAAATCCCCGGGCTCAACCTGGGAACTGCATCTGATACTGGCAAGCTTGAGTCTCGTAGAGGGGGGTAGAATTCCAGGTGTAGCGGTGAAATGCGTAGAGATCTGGAGGAATACCGGTGGCGAAGGCGGCCCCCTGGACGAAGACTGACGCTCCGGTGCGAAAGCGTGGGGAGCAAACA
+
AAAAABCCBAAAFGCF22EAFGHFEEGGHHDB5BBAAAEEGGHGGCFFGGGGGGGEEGGHHGHHGH@BGGHBDFGHHHHHGGGGEEGFGGHHGHGHFFHGHHHHHHHHHH?DGHHFGHGGGHFGHHHHGGGGGGGCFFDDEEFFFFFFBB/:;;;;;:;;AFFFFF;;AAAFFBFFFFEFFFFFFFFDF>DAA@@DFFFFFFFFFF@.EF.@-@DDFFFEFFADD..;::;99>D?9AADFFFE-A.BF..
@M03896:38:000000000-B4D98:1:1101:9514:8648 1:N:0:173
TACGGAGGGTGCAAGCGTTAATCGGAATTACTGGGCGTAAAGCGCACGCAGGCGGTTTGTTAAGTCAGATGTGAAATCCCCGGGCTCAACCTGGGAACTGCATCTGATACTGGCAAGCTTGAGTCTCGTAGAGGGGGGTAGAATTCCAGGTGTAGCGGTGAAATGCGTAGAGATCTGGAGGAATACCGGTGGCGAAGGCGGCCCCCTGGACGAAGACTGACGCTCAGGTGCGAAAGCGTGGGGAGCAAACA
+
AAABABCCCAA>BGFE22EECGHFEEGGHGB55BBBAAEFGHHGG?EEGFGGGGG@EGGHHHHHGH4BFFGBGGHFDHHHGGGGFGHGHHHHHHGHFGGFGHHHHHHHHHGFHHHGGGGGGGHHHHHHFGGGHHGGGFFDEFFFFFFFFF0B;;;;;:;@EFFFFFA;DFFFFFFFFFFFFFFFFFFFF-CFFFFFFFFFAC@BFFBEEFFFBCFFFFFFFFFFDFFB9B;@AAC?FD.;@B;ABAEFFF.
@M03896:38:000000000-B4D98:1:1101:18428:8675 1:N:0:173
GAAACCCTGGTAGTCCGGCTGACTGACTTGAGTACGATCTCGTATGCCGTCTTCTGCTTGAAAAAAAAAAAACCACACAAGAATGAACCAAAATCCTCCTTGCAAACACCAACTCCACTCAAGCGTGTCTCATGACTCTTAACACAGACAAGACAAGACACACACCGGTCTGTGATATACATCAACTCAGGTACATCTTATACTCATGTATCTTGGAAGCTCTCTTCTGCAGCAGAACAAACACAAAAAAT
+
3AAAAFAFCA@DBGFG?2AAA4GAEBGFHHHFEFF2AAABGGFAFHHHGGEEFFDFF5DBGH5FGGCE/E>>1///////B0333333?0///33B11B??11B110?0?F//01@10100111////<1111111=F111>111><<</<./</<.//<</....--;-./0;0000000000090900/00000000000;0;00000000//////.;////////////../9./....9..:..-.
@M03896:38:000000000-B4D98:1:1101:25364:9851 1:N:0:173
TACGGAGGGTGCAAGCGTTAATCGGAATTACTGGGCGTAAAGCGCACGCAGGCGGTTTGTTAAGTCAGATGTGAAATCCCCGGGCTCAACCTGGGAACTGCATCTGATACTGGCAAGCTTGAGTCTCGTAGAGGGGGGTAGAATTCCAGGTGTAGCGGTGAAATGCGTAGAGATCTGGAGGAATACCGGTGGCGAAGGCGGCCCCCTGGACGAAGACTGACGCTCAGGTGCGAAAGCGTGGGGAGCAAACA
+
ABBCBCCCDAAAFFFC?2EAAGHFEGGGHGBBBBAAAAEEHHHGGCFGGGG?FGG@FGGHHHHHHH4BDGGGHHHFHHHHGGGCEGHHGHHHHHGHHGHHHHHHHHGHHHFGGFHFGHHHHGFHHHHHGGGGHHCDGFFDAFFFFFFFFFBFF;:;@;;BEFFFFFDADDEFFFFFFFFFFFFFFFFFF>FFAFFFFBFACFFDF@@EFFFFDCFFFFFFFFFFFFFFFFFFFFFFFF9DCFFFFFFFFFF
@M03896:38:000000000-B4D98:1:1101:25347:9859 1:N:0:173
TACGGAGGGTGCAAGCGTTAATCGGAATTACTGGGCGTAAAGCGCACGCAGGCGGTTTGTTAAGTCAGATGTGAAATCCCCGGGCTCAACCTGGGAACTGCATCTGATACTGGCAAGCTTGAGTCTCGTAGAGGGGGGTAGAATTCCAGGTGTAGCGGTGAAATGCGTAGAGATCTGGAGGAATACCGGTGGCGAAGGCGGCCCCCTGGACGAAGACTGACGCTCAGGTGCGAAAGCGTGGGGAGCAAACA
+
AAABABABBAA>BDFE22AEFGHFBEFGHFD5AAAAAAEEFGGFG0EEEFGEGGGEGGGHHHHHGHDFGGGFGGHHHHHHGGGGEGGFHHHGHHFFHGHGGHHHHHHGHHGFGHHBFGGFGHHHHHGHFDFGHHGCGA=::BFFFFFFFFFFF;;;;;;;AFFFFFA9;>AFF0FFFFFFFFFFFFFFF=AFACDFFFFBFABFFFFFFFFFFFFFFFBBFFF.DDFFBFBB?A=DBA.ADFAE@D?FFFF
@M03896:38:000000000-B4D98:1:1101:25361:9870 1:N:0:173
TACGGAGGGTGCAAGCGTTAATCGGAATTACTGGGCGTAAAGCGCACGCAGGCGGTTTGTTAAGTCAGATGTGAAATCCCCGGGCTCAACCTGGGAACTGCATCTGATACTGGCAAGCTTGAGTCTCGTAGAGGGGGGTAGAATTCCAGGTGTAGCGGTGAAATGCGTAGAGATCTGGAGGAATACCGGTGGCGAAGGCGGCCCCCTGGACGAAGACTGACGCTCAGGTGCGAAAGCGTGGGGAGCAAACA
+
AAAAAABCBAAABGFA22AEAGHFAEFGHHDB53BAAAEFGHHGG?EEGCE?FFGEEGGHGHHFGHFFGGGFFFGHHHHHGGGGEGHFGHHHHHFCFFHGHHHHHHGHHHFFHHHEFHHHCCFHHHHHFGGGHHGGFFFDFFFFFFFFFFBF;:/;9;;;9BFFFF:ADFFFFFFFFEFFDFFFFFFFFFFDFFFFFFEBFFFBDF;:.BFF>>FFFFFFFFFFFFFFFF/-.@DAF.;DFFF?-:ABFF?
@M03896:38:000000000-B4D98:1:1101:27249:10682 1:N:0:173
TACGGAGGGTGCAAGCGTTAATCGGAATTACTGGGCGTAAAGCGCACGCAGGCGGTTTGTTAAGTCAGATGTGAAATCCCCGGGCTCAACCTGGGAACTGCATCTGATACTGGCAAGCTTGAGTCTCGTAGAGGGGGGTAGAATTCCAGGTGTAGCGGTGAAATGCGTAGAGATCTGGAGGAATACCGGTGGCGAAGGCGGCCCCCTGGACGAAGACTGACGCTCAGGTTCGAAAGCGTGGGGAGCAAACA
+
AABBBBADDA?>GGGG?EEEF6FAA?F2F5EGGBFA2AAEDBEAEEF?EGE0A0E/>E1BFBF444B@EF3BFDGFHFHHG/EEEEHFHHHF?GFCC?FBFF2?F222?2>2??22<FFGBFHBD<DFCEFGHE.@<B-.::B/FFFFB/9B:;;/9;9;./FFFFAADFFFF/;BBFB.ADF/BFFA=--AFCAF-AE=BDFFF@-:ABF9->DDBF//BADA9.9B//9-9AD./;..9DFF-.9/F?.
@M03896:38:000000000-B4D98:1:1101:17402:11319 1:N:0:173
TACGGAGGGTGCAAGCGTTAATCGGAATTACTGGGCGTAAAGCGCACGCAGGCGGTTTGTTAAGTCAGATGTGAAATCCCCGGGCTCAACCTGGGAACTGCATCTGATACTGGCAAGCTTGAGTCTCGTAGAGGGGGGTAGAATTCCAGGTGTAGCGGTGAAATGCGTAGAGATCTGGAGGAATACCGGTGGCGAAGGCGGCCCCCTGGACGAAGACTGACGCTCAGGTGCGAAAGCGTGGGGAGCAAACA
+
AAAAABABCA?AFGCE22EEEGHBEEGGHGDDBBBAAAEFHHHGG0EEEFG0E>EEGGGHHHHHHH@BEFGFGGHHHHHHGGGGEFHFGHHHHHGGHGHGHHHHHHHHHH?DFFHGFHGGGFFGHHHHGGGGHGD>CF>9.;BBFFFEBFBFB;9:;-:9;FFFFF9;ADFFFFFFFFFFFFFFFFFFD;@AFDFFFFFFFFFFFFDAEF?AFDDDFFF:BDDFFFEFFFB@.@CDFFFF=CA.DDEFFF.
@M03896:38:000000000-B4D98:1:1101:17388:11334 1:N:0:173
TACGGAGGGTGCAAGCGTTAATCGGAATTACTGGGCGTAAAGCGCACGCAGGCGGTTTGTTAAGTCAGATGTGAAATCCCCGGGCTCAACCTGGGAACTGCATCTGATACTGGCAAGCTTGAGTCTCGTAGAGGGGGGTAGAATTCCAGGTGTAGCGGTGAAATGCGTAGAGATCTGGAGGAATACCGGTGGCGAAGGCGGCCCCCTGGACGAAGACTGACGCTCAGGTGCGAAAGCGTGGGGAGCAAACA
+
ABABABCCDAAAFGFE22EEFGHFEEGGHGBB5BAAAAEEHHHGG?EEGGFCGGGEGGGHHHHHHH4BFGGFGGHGHHHHGGGFEGHGHHHHHHGGHGHGHHHHHHHHHHFDHHHGGHHHGFFGHHHHFGGGHHGGGF=:;BFFFFFFFFBFF:::;;;:EFFFFFAADFFFFFFFFFFFFFFFFFFFFBFDFFFFFFF@ACFFFFFA?FF;;9A;FFFBFFFFFFFFFFFFADFFFFFFFFFEFDEFFFF
@M03896:38:000000000-B4D98:1:1101:16751:11949 1:N:0:173
TACGGAGGGTGCAAGCGTTAATCGGAATTACTGGGCGTAAAGCGCACGCAGGCGGTTTGTTAAGTCAGATGTGAAATCCCCGGGCTCAACCTGGGAACTGCATCTGATACTGGCAAGCTTGAGTCTCGTAGAGGGGGGTAGAATTCCAGGTGTAGCGGTGAAATGCGTAGAGATCTGGAGGAATACCGGTGGCGAAGGCGGCCCCCTGGACGAAGACTGACGCTCAGGTGCGAAAGCGTGGGGAGCAAACA
+
ABAAABCCCAAABFFA22EEFGHFEEGGHGDB5BBAAAEEGHHGGAEEFGGCGFGEGGGHHHHHHHDBGGGFGGHHHHHHGGGGEGHGHGHHHHGHHGFFHHHHHHHHHHGHHHHGGGGGFF1FGHHCFAFFHHFFGFFDEFFFFFFFFFBFB;:;9:;;EFFFFFA;DFFFFFFFFFFFFFFFFFFFF@CFA@BDFFE:@DFFFFDAEFFFFFFDFFFBFFFFFFFFFFB@DFFFFFFFFFFFFDFFFFF
@M03896:38:000000000-B4D98:1:1101:23171:13216 1:N:0:173
GATACCCGTGTAGTCCGGCTGACTGACTTGAGTACGATCTCGTATGCCGTCTTCTGCTTGAAAAAAAAAAAAACAAAAAGGGAGGTAGACTGTAGAAATCAGCATTACACATGAGGGAAGAAACGAAACTACGATATTCAAAGGTAGGAAGGTGTACCATTATAGGGTACACACACAGAGTCAGGTGGATGGCCATAACGTCATCGACAGTCACTAGCGATACGTGTGCATTTCGTAGTGAGATCTATGAA
+
>>A33CFAABFC5FFGE?EEEAFBDBEBGHHHHFD?A2AAFFAABFGHCEA1FFFDFBDAGF5BFGGCGE//>///00////////11111112B22111111<121111111110//0/0000//..-111....-=00000/<00.00..//00000000:000.://000.....//0000/0/..0/.////00/./...///;.-;///////--..-9/.9.//9/;/.....////////////
@M03896:38:000000000-B4D98:1:1101:18946:13247 1:N:0:173
TACGGAGGGTGCAAGCGTTAATCGGAATTACTGGGCGTAAAGCGCACGCAGGCGGTTTGTTAAGTCAGATGTGAAATCCCCGGGCTCAACCTGGGAACTGCATCTGATACTGGCAAGCTTGAGTCTCGTAGAGGGGGGTAGAATTCCAGGTGTAGCGGTGAAATGCGTAGAGATCTGGAGGAATACCGGTGGCGAAGGCGGCCCCCTGGACGAAGACTGACGCTCAGGTGCGAAAGCGGGGGGAGCAAACA
+
>3>A3ABBB?AAFGCA22EAFGHF2BFFHG5553BBAAABCGHGG0EAEAA0EEGEGGEGFGHHHHFGHFF@FGHHHHHHGGGGEEHHGGHHFHGACGGGHHGGGHFGHH?>GCGFFHHHGFFHHHHHGGGGHGGFCF@:;;9BFFFFBB/B9;/;;9;9AFFFFFA;DFFF/FFFF/BFDFFFFFFDDD;DFDFC@FE>AFFFFB@AAFFFAADFFFFBBFFBFD///;BBDC-;B:--;BDA-9.FBA.
@M03896:38:000000000-B4D98:1:1101:18943:13272 1:N:0:173
TACGGAGGGTGCAAGCGTTAATCGGAATTACTGGGCGTAAAGCGCACGCAGGCGGTTTGTTAAGTCAGATGTGAAATCCCCGGGCTCAACCTGGGAACTGCATCTGATACTGGCAAGCTTGAGTCTCGTAGAGGGGGGTAGAATTCCAGGTGTAGCGGTGAAATGCGTAGAGATCTGGAGGAATACCGGTGGCGAAGGCGGCCCCCTGGACGAAGACTGACGCTCAGGTGCGAAAGCGTGGGGAGCAAACA
+
AAABABCCCAAAGGCCA2E2AGHFAEFGHG5B5BBAAAEFGHHGGAEEFGGCGFGGGGGHHHHHHHDG3FGFGGHHGHHHGGGEEGHHHHHHHHGEFGFFHHHHHHHHHHFDHHHHGHHHHGGHHHGFFEGGGGDD@FFAA;FFFFFFFFBFB;;;;;:;?FFFFFAADFFFFFFFFFFFFDFFFFFFF@CDADDFFFFFFABDFFFEEFFABCDAFFFBFFFDDFBFFFFDDFFAFFDFFAAEFFEFFF.
@M03896:38:000000000-B4D98:1:1101:23246:14472 1:N:0:173
TACAGCGGGTGCGAGCGTTAATCGGAATTACTGGGCGTAAAGCGAGTGTAGGTGGCTCATTAAGTCACATGTGAAATCCCCGGGCTTAACCTGGGAACTGCATGTGATACTGGTGGTGCTAGAATATGTGAGCGGGAAGTAGAATTCCAGGTGTAGCGGTGAAATGCGTAGAGATCTGGAGGAATACCGATGGCGAAGGCAGCTTCCTGGCATAATATTGACACTGAGATTCGAAAGCGTGGGTAGCAAA
+
AAAAA11>>A0>E00A00AAAFGAB/ABGGDB21/A/AAEAEGEEEGGGGHFHFE00BGGHHFFGG2FBG@B@2B@FGHHFE@EECG1B<FFGHG0FFFGHHHHHHBHGHB2BBG?</GG@D11@@GFGHBD1<@C-<ECD111<FDGD0//<<<<=<<::.:C;0CC:CC:GFGGGFCF?BBFGCFF.CAGBB@G???EFBBBBBFFF/;9BB/;FFB//B/FFFFFB/FFEFFFBFBFB?@FFAFFFF
@M03896:38:000000000-B4D98:1:1101:23226:14472 1:N:0:173
TACAGAGGGTGCGAGCGTTAATCGGAATTACTGGGCGTAAAGCGAGTGTAGGTGGCTCATTAAGTCACATGTGAAATCCCCGGGCTTAACCTGGGAACTGCATGTGATACTGGTGGTGCTAGAATATGTGAGAGGGAAGTAGAATTCCAGGTGTAGCGGTGAAATGCGTAGAGATCTGGAGGAATACCGATGGCGAAGGCAGCTTCCTGGCATAATATTGACACTGAGATTCGAAAGCGTGGGTAGCAAA
+
AAA?AFFAAAAAECGA?2EEFGHFBEFGHGBB5A2AAAEEGHHGEEEHHGFEFGFB1GHHHHHHHH5F5B@BFDGGGHHHGGGGEEHGGFHHGHGFBFFGHHFFFFFHHHFDG3FFAEHHGDFBGFHHHHHEFFAE?GDFHGFHGHHHF1?<?<?==>>>>FHHDBGEGGFGEHFGHFCGFDDFHHGHDDGGGF?BGFFGFDGGGGGGFF9FBB/BFFF/B;BFF;/:FFFFEFFFFFA:ADFFF9FFFF
@M03896:38:000000000-B4D98:1:1101:13965:14498 1:N:0:173
TACGGAGGGTGCAAGCGTTAATCGGAATTACTGGGCGTAAAGCGCACGCAGGCGGTTTGTTAAGTCAGATGTGAAATCCCCGGGCTCAACCTGGGAACTGCATCTGATACTGGCAAGCTTGAGTCTCGTAGAGGGGGGTAGAATTCCAGGTGTAGCGGTGAAATGCGTAGAGATCTGGAGGAATACCGGTGGCGAAGGCGGCCCCCTGGACGAAGACTGACGCTCAGGTGCGAAAGCGTGGGGAGCAAACA
+
BBBBBBBBBAAAF5FA2AAEFGHFEEGGHGD55BBAAAEEHHHGGAEEEEEEGGGCEGGHHGHHGH@B3FGGHGHHHHHHGGGGEGHHHHHHHHGHFGHGHHHHHHHHGHFFHHGFGHHHGGGGHHHHFGGGHHGFFC9;;BFFFFFFFFBFB;;;;;;;9BFFFFDADFFFEFFFFFFFFFFFFFFFF9BDADFFFFFFFFFCDFDEFFFFF@DFFFFFFFFFFFFFFFF@:@CAFFFFFFFFFDFFFF?
@M03896:38:000000000-B4D98:1:1101:13948:14508 1:N:0:173
TACGGAGGGTGCAAGCGTTAATCGGAATTACTGGGCGTAAAGCGCACGCAGGCGGTTTGTTAAGTCAGATGTGAAATCCCCGGGCTCAACCTGGGAACTGCATCTGATACTGGCAAGCTTGAGTCTCGTAGAGGGGGGTAGAATTCCAGGTGTAGCGGTGAAATGCGTAGAGATCTGGAGGAATACCGGTGGCGAAGGCGGCCCCCTGGACGAAGACTGACGCTCAGGTGCGAAAGCGTGGGGAGCAAACA
+
ABABBBBBDAAABFFA22EECGGBBEFGHDA55A2AAAAEGHHGG0AAECEEGECCEGGHHFHHGH4BFGGFGGDFGHHHGGGGFGHFGHHGHHE0FFHFHHGHHHHHHHF2GHEFFHHHHHBGHHHHFGGEHHA@AD@:;BFFFFFFFF/B;;;;;;;;ABFFFFDAA;EFBFFFF/BFFDFEFFFFFBDFFFD=BFFFBFFFFFFFFF.B@=DDFFFFFDFFFFFFFFF>?DADFDDFFFAEFDFFFFA
@M03896:38:000000000-B4D98:1:1101:26651:14711 1:N:0:173
TACGGAGGGTGCAAGCGTTAATCGGAATTACTGGGCGTAAAGCGCACGCAGGCGGTTTGTTAAGTCAGATGTGAAATCCCCGGGCTCAACCTGGGAACTGCATCTGATACTGGCAAGCTTGAGTCTCGTAGAGGGGGGTAGAATTCCAGGTGTAGCGGTGAAATGCGTAGAGATCTGGAGGAATACCGGTGGCGAAGGCGGCCCCCTGGACGAAGACTGACGCTCAGGTGCGAAAGCGTGGGGAGCAAACA
+
AAAABCCCD?AACFCF2AEEEGHBEFGGHGBB5BBAAEEGHHHGG?EEFGG0EEFCGGGHHHHHHH@BGHHFFGFHHHHHGGGGEFHGGHHHHHGHHGHHHHHHHHHHHHGHHGHGEHHH=C1GFHHGFGGFHH?CCFFFEFFFFFFFFF0B;;;:;;;@AFFFFFAAAFFFFFFFFFFFFFFFFFFF=:CFFFAFFFEDFFFFFC>EEFAD=-A;BFFBFFFFFFBBFFF;9CFDFA9ADFFEF:AFBF.
@M03896:38:000000000-B4D98:1:1101:12703:15023 1:N:0:173
TGATACGGCGACCACCGAGATCTACACCGTGAGTGTATGGTAATTGTGTGCCAGGTACCCGAGTAGTCCGGCTGACTGACTTGAGTACGATCTCGTATGCCGTCTTCTGCTTGAAAAAAAAACAAAACTAACTAGACAGTAAATAAAACAGAACATGATAAGAATAACATGTTAAGGAGCATACAAAATACAAAAATACGAGCACACGAATACATCATAATGCATTAAGCAATATAACAATAAGAAATCAG
+
>AAAAFAADDDDC00AA0AAFFFFD1BGEC//ED11FFGHFFHHHGGFG0FGFF/FGGGGFCEFGFGHHFEGGGFCG1EGHBDGHHFF/F>/BB0?ECBHHE/>BFGGFGFGHH1BFGCCCC?//0001111>11<1101111=0000<.<////</0000:00000000/000000<...0000009000000..900...--./.---;-99/;//;/////9;/////9/////////9//;9/////
@M03896:38:000000000-B4D98:1:1101:12719:15032 1:N:0:173
TGATACGGCGACCACCGAGATCTACACCGTGAGTGTATGGTAATTGTGTGCCAGATACCCGAGTAGTCCGGCTGACTGACTTGAGTACGATATCGTATGCCGTCTTCTGCTTGAAAAAAAAAACAAAATCTTCACCAACTACAAATAAACACCCATTAAAATATAGTGCTCGTCGTCCTTACTACAGCTAATACCTTCATCAAAACATCTTCTTCATATTAATCATACGGCTCTACTAATAAATATGTTAT
+
ABABBF3>ADDB??CF2AAACFFDDBFHEFAF1A3DGHHHBGHHHEHGGEGHGGHBFDFF?E0FGG@GFG>EEEH2BFFGGHHEHFHB?F?//BCGEC3FGE/EGGGG3GFBGH2BGADFG/><>.00111111111..////00=00000..../000000000000000.-9--...00/000/00000000000/00900//../;///////9//;/;/9////9.-;.9///////////9/////
@M03896:38:000000000-B4D98:1:1101:9852:15332 1:N:0:173
TACGGAGGGTGCAAGCGTTAATCGGAATTACTGGGCGTAAAGCGCACGCAGGCGGTTTGTTAAGTCAGATGTGAAATCCCCGGGCTCAACCTGGGAACTGCATCTGATACTGGCAAGCTTGAGTCTCGTAGAGGGGGGTAGAATTCCAGGTGTAGCGGTGAAATGCGTAGAGATCTGGAGGAATACCGGTGGCGAAGGCGGCCCCCTGGACGAAGACTGACGCTCAGGTGCGAAAGCGTGGGGAGCAAACA
+
AAAAAABCCAAABEFF22EEFGHFEEGGHGB55BBBAAEEFHHGG?EEGGGCGEGFGGGHHHHHHHGFGGGGGGHGFHHHGGGFEGHHGHHHHHGHHGHHHHHGHHGHHHDFFHHFFGCF?FFHHHHFFEEGHFDCGFFFFFFFFFFFFF/BB:;;:;;@EFFFFF:;DFEBFFFFFFFFFFFFFFFF@;CDABBDFFECCFFADDDEEFFF=CDAFFFBFFFDFFFEFFB@.>:AFDAAFACFFFFFBF.
@M03896:38:000000000-B4D98:1:1101:8906:15717 1:N:0:173
TACGGAGGGTGCAAGCGTTAATCGGAATTACTGGGCGTAAAGCGCACGCAGGCGGTTTGTTAAGTCAGATGTGAAATCCCCGGGCTCAACCTGGGAACTGCATCTGATACTGGCAAGCTTGAGTCTCGTAGAGGGGGGTAGAATTCCAGGTGTAGCGGTGAAATGCGTAGAGATCTGGATGAATCCCGGTGGCGAAGGCAGCCCCCTGGACGAAGCCTGACGCTCAGGTGCGAAAGCGTGGGGAGCAAAC
+
AAAA3AA@BA2>FDGA22E2AGGB2AEFHHD55B2BAAAE1DFEA?EEEGF?EEEFGF1BBB4FFGFFFHGFBFHB4BGHGEECEGHHHGHHFFA0FCGFGBFFHGFFFGG>CCCGFHHHGGCDFFFCFGFEGG?-@-;DF/BFFBF;/9FBF;/9-9;;9FFFFB.;.-./:;;;/BFFFFFF/BFA99>D;;-@-A:...;;AB@;..9=--;-;F?.;.9AD.//:/;;.;9.9..A-=-999.F/A
@M03896:38:000000000-B4D98:1:1101:8899:15735 1:N:0:173
TACGGAGGGTGCAAGCGTTAATCGGAATTACTGGGCGTAAAGCGCACGCAGGCGGTTTGTTAAGTCAGATGTGAAATCCCCGGGCTCAACCTGGGAACTGCATCTGATACTGGCAAGCTTGAGTCTCGTAGAGGGGGGTAGAATTCCAGGTGTAGCGGTGAAATGCGTAGAGATCTGGATGAATACCGGTGGCGAAGGCGGCCCCCTGGACGAAGACTGACGCTCAGGTGCGAAAGCGTGGGGAGCAAACA
+
ABABABBCCAAAEGFE22EEFGHBBEFGHF555BBBAAEEHHHGG?EEGGGCGEGFGGGHHHGHHH@BGGHGGGHHHHHHGGGFEGHGHHHHHHGFHGGGHHHHHHHHHHFFHHHHGHHGFG1GHHGGFGGGHGDGGFFFFFFFFFFFFFBFF:;;:;;;AFFFFF;;ADFFFFFFFB0FFFFFFFFFD@FFAFFFFFFFADFFFF>AAF?:@DFDFFFFFFFFFFFFFFB@D;DDFDDDFFAECDFFFFE
@M03896:38:000000000-B4D98:1:1101:9556:16128 1:N:0:173
TACGGAGGGTGCAAGCGTTAATCGGAATTACTGGGCGTAAAGCGCACGCAGGCGGTTTGTTAAGTCAGATGTGAAATCCCCGGGCTCAACCTGGGAACTGCATCTGATACTGGCAAGCTTGAGTCTCGTAGAGGGGGGTAGAATTCCAGGTGTAGCGGTGAAATGCGTAGAGATCTGGAGGAATACCGGTGGCGAAGGCGGCCCCCTGGACGAAGACTGACGCTCAGGTGCGAAAGCGTGGGGAGCAAACA
+
ABAAABBBCBAAFEFC22EAEGHFEEGGHD555BBAAAEECGHGG?CAEGGCGFGGEGFHHHHHFH@BFFGEFGHHHHHHGGGGEGHHHGHHCFFHGGHGHBGHEGHHGHGFHHHFFGBG?FFFHHHHCDFEHHGGGFFFFFFFFFFFFFBFB;::;;:@EBFFFFA9AD?/FBFFF//FFFFFFFFFA-C?;@AF;AA:-BDFDD>EEFFFFAFDFFFBFDFFBFEBFBB=;B;.;A9.DABF@A./FF?
@M03896:38:000000000-B4D98:1:1101:15094:16781 1:N:0:173
TACGGAGGGTGCAAGCGTTAATCGGAATTACTGGGCGTAAAGCGCACGCAGGCGGTTTGTTAAGTCAGATGTGAAATCCCCGGGCTCAACCTGGGAACTGCATCTGATACTGGCAAGCTTGAGTCTCGTAGAGGGGGGTAGAATTCCAGGTGTAGCGGTGAAATGCGTAGAGATCTGGAGGAATACCGGTGGCGAAGGCGGCCCCCTGGACGAAGACTGACGCTCAGGTGCGAAAGCGTGGGGAGCAAACA
+
ABBBABBBCAAAFGFE22AEFGHBEEGGHHBB5AAAAAEEHHHGG0EEEGGGGGGEGGGHHHHHHH4BGFGGGGHHHHHHGGGGEGHGHHHHHHGFHGHGHHHHHHGHHHFDGHHGGHHGFGFHHHGFFGFGHHDCCFCAAFFFFFFFBF/F;;;;:;;;EFFFFFA;ADFFFFFFFFFFFFFFFFFFFFFFFBFFFFE>FFFFFF@EFFFFFFFAFFFFFFFFFFFFFFFDDFFFFFFFFFFEDDFFFF?
@M03896:38:000000000-B4D98:1:1101:5176:18819 1:N:0:173
TACGGAGGATGCAAGCGTTAATCGGAATTACTGGGCGTAAAGCGCACGCAGGCGGTTTGTTAAGTCAGATGTGAAATCCCCGGGCTCAACCTGGGAACTGCATCTGATACTGGCAAGCTTGAGTCTCGTAGAGGGGGGTAGAATTCCAGGTGTAGCGGTGAAATGCGTAGAGATCTGGAGGAATACCGGTGGCGAAGGCGGCCCCCTGGACGAAGACTGACGCTCAGGTGCGAAAGCGTGGGGAGCAAACA
+
AAAAABBCBFFFBGBA22EAAGHBEEGGHDDDBBABAAEEGHHGGFCEFEE0EEF/EEEHHHGFGH@B@BGFFGHGHHHHGGGGFGHHHHHHGHEHFEGGHHHHHHHHHH?2FGHGGHHHHHFHHHHFFGGEHHGGGFFDEFFFEFFFFE/BB;;::;;;?B/FFFA;ABEB99BFFBBA..;/BFFF;:@9.9@;DDEACFFFFFFFFFFF-BD.FFFFFFFFFFBBB;:=;-@.:A9ABFF?;.;BFF.
@M03896:38:000000000-B4D98:1:1101:5189:18837 1:N:0:173
TACGGAGGATGCAAGCGTTAATCGGAATTACTGGGCGTAAAGCGCACGCAGGCGGTTTGTTAAGTCAGATGTGAAATCCCCGGGCTCAACCTGGGAACTGCATCTGATACTGGCAAGCTTGAGTCTCGTAGAGGGGGGTAGAATTCCAGGTGTAGCGGTGAAATGCGTAGAGATCTGGAGGAATACCGGTGGCGAAGGCGGCCCCCTGGACGAAGACTGACGCTCAGGTGCGAAAGCGTGGGGAGCAAACA
+
ABAAABCCCFFFCGCF22EEFGHFBEGGHGDBB3AAAAEEGHHGGAEEFFFFGGGEGGGHHHHHHH@BGGGGHHHHHHHHGGGGEGHHHHHHHHEHGGHFGHHHHHHHHHGHHHHHGHHHGFGHHHHGFFGGHHGFGFFDEFFFFFFFFF0FB;;;;;;@EFFFFFA;DDEFFFFFFFFFFFFFFFFFF@DFADFFFFEBFFFFFFCEFFFFCFFAFFFFFFFFFFFFFFFDDFFDBAAFFFFEDAAFFF?
@M03896:38:000000000-B4D98:1:1101:16883:19116 1:N:0:173
TACGGAGGGTGCAAGCGTTAATCGGAATTACTGGGCGTAAAGCGCACGCAGGCGGTTTGTTAAGTCAGATGTGAAATCCCCGGGCTCAACCTGGGAACTGCATCTGATACTGGCAAGCTTGAGTCTCGTAGAGGGGGGTAGAATTCCAGGTGTAGCGGTGAAATGCGTAGAGATCTGGAGGAATACCGGTGGCGAAGGCGGCCCCCTGGACGAAGACTGACGCTCAGGTGCGAAAGCGTGGGGAGCAAACA
+
AAABABBCCAAAFGFC22AEFGHFEEGGHFDB5BBAAAEEHHHGG0AAECFCGGGCFGGFGHHHGH4BFFGFGGHHHHHHGGGGGGHFFGHHHHEACEFFHHHHHHHHHHFDFFHHGHHGGFBGHGHHFGGGFHA><=-99:;FFFFFFB/BB;;;;;;;AFFFFFA;AFFF/FFFFFFFFFFFFFFFF-@DFFFAFDFFAFFFFFBFEF?AA>DDFFFFFFDFFDFF:FBAD@FDFF.;BDFEBFEFFFA
@M03896:38:000000000-B4D98:1:1101:16876:19131 1:N:0:173
TACGGAGGGTGCAAGCGTTAATCGGAATTACTGGGCGTAAAGCGCACGCAGGCGGTTTGTTAAGTCAGATGTGAAATCCCCGGGCTCAACCTGGGAACTGCATCTGATACTGGCAAGCTTGAGTCTCGTAGAGGGGGGTAGAATTCCAGGTGTAGCGGTGAAATGCGTAGAGATCTGGAGGAATACCGGTGGCGAAGGCGGCCCCCTGGACGAAGACTGACGCTCAGGTGCGAAAGCGTGGGGAGCAAACA
+
AAABBCCCCAAAFGCE?2EEEGHFEEGGHHD55BAAAAEEHHHGGAEAECEEGGGCFGGGGHHHHH4BFFGGHHHHHHHHGGGGEGHGGHHHHHGFCFGFGHHHHHHHHHHHHHHHGHGGGHHHHHHHFEGGHHD>DF-9.:;BFFFFFF0B;;;;;;9;EFFFFFA;ADEFBFFFFBFFDDFFFFFFCCFFFFFFFFFDFFFFFF@AABFFFCFDFFFFFFFFDDFBFFFBFDFFFFFFFFFE-AEFFF.
@M03896:38:000000000-B4D98:1:1101:16886:19146 1:N:0:173
TACGGAGGGTGCAAGCGTTAATCGGAATTACTGGGCGTAAAGCGCACGCAGGCGGTTTGTTAAGTCAGATGTGAAATCCCCGGGCTCAACCTGGGAACTGCATCTGATACTGGCAAGCTTGAGTCTCGTAGAGGGGGGTAGAATTCCAGGTGTAGCGGTGAAATGCGTAGAGATCTGGAGGAATACCGGTGGCGAAGGCGGCCCCCTGGACGAAGACTGACGCTCAGGTGCGAAAGCGTGGGGAGCAAACA
+
>AAAABBBBAAABEFF22AEFGHFAAFFHFB55BABAEEFDHHGGAEAEEFCGEFE@EFBBFFGGH4B3BF@EFEBFHHHFFGEEGHHHHHHHHGGHFGGHHHHHGFFGHFFBAGFFGGFFABGFGGG/<<FFGDCCC99;9/BFFFBBFFF/;/;9;;9AFFFFF.9ADFFFFFFFBFF?DFFFFFDF--9FCAFFDE9=-9@9BDFFFFF;-:.9/99BDFDD.F///;>9B>9;9.9@@D9;;.BB9.
@M03896:38:000000000-B4D98:1:1101:6071:19970 1:N:0:173
TACGGAGGGTGCAAGCGTTAATCGGAATTACTGGGCGTAAAGCGCACGCAGGCGGTTTGTTAAGTCAGATGTGAAATCCCCGGGCTCAACCTGGGAACTGCATCTGATACTGGCAAGCTTGAGTCTCGTAGAGGGGGGTAGAATTCCAGGTGTAGCGGTGAAATGCGTAGAGATCTGGAGGAATACCGGTGGCGAAGGCGGCCCCCTGGACGAAGACTGACGCTCTGGTGCGAAAGCGTGGGGAGCAAACA
+
AAABAAABBAAA4BDCA2AEFGHEFEFFHAB553AAAAAAEGFGG0AAEAE@EGGCGEGHHHGHGH@B3BBBFGBFFHHHGGGGGGHEFHHGHHFHFGCFHG>GDGFFGHGDFHGHGGHDG01??FGHCDFFHE??CA=A9B:FFFFEFF/F;;:;:;.;9BBB9FA.;;EFFFFFFFFFDFF/FFFDF@FBFDFFDDECABFFF>@E?F?D;>DDBFB:BDAD.ABFBFFAD>AAFD:ADAA?:AEFBF?
@M03896:38:000000000-B4D98:1:1101:6056:19981 1:N:0:173
TACGGAGGGTGCAAGCGTTAATCGGAATTACTGGGCGTAAAGCGCACGCAGGCGGTTTGTTAAGTCAGATGTGAAATCCCCGGGCTCAACCTGGGAACTGCATCTGATACTGGCAAGCTTGAGTCTCGTAGAGGGGGGTAGAATTCCAGGTGTAGCGGTGAAATGCGTAGAGATCTGGAGGAATACCGGTGGCGAAGGCGGCCCCCTGGACGAAGACTGACGCTCTGGTGCGAAAGCGTGGGGAGCAAACA
+
AAABAABBBAAABFFAA2AEFGHFDFGGHA555BAAAAEDFGHGG0AEEAEEFFGCFFGHHFHGFG4BFFFBGGHFHHHHGGGGGGHBFGHHHHGHGGHFHHGHHGFFGHFFHHHHGHFGGFGGHHHH=DFFHGADCFFDEBFFFFFFFFBF;;;;:;:;;FFBBFD;.>EFFFFFFFFFFFE0BFFFF:@DFAAAFDFFFFFFFF@EFFADCAFDBFFFBDD?DFBBBFFCDA;?BA.:9AA.-AEBFF?
@M03896:38:000000000-B4D98:1:1101:6079:19992 1:N:0:173
TACGGAGGGTGCAAGCGTTAATCGGAATTACTGGGCGTAAAGCGCACGCAGGCGGTTTGTTAAGTCAGATGTGAAATCCCCGGGCTCAACCTGGGAACTGCATCTGATACTGGCAAGCTTGAGTCTCGTAGAGGGGGGTAGAATTCCAGGTGTAGCGGTGAAATGCGTAGAGATCTGGAGGAATACCGGTGGCGAAGGCGGCCCCCTGGACGAAGACTGACGCTCTGGTGCGAAAGCGTGGGGAGCAAACA
+
>AAA3A3>?2>ABGGA2AEEFGHFEDGGHGBB5AAAAAEEGHHEE0EEF?E@EEE>>>EFHD4F4F@BFFGBGGFGFGHHGEGFEFHGHHHHHHE0FFBGGHGGHHHFFHFFFCGGGGG1<C<FHHHHFDFE<<CD@A@9;BBBFFFB9BBB//;;9;.;ABF/BFA.ABEFFFFBFBBFDDFBFFFDB-;AADF--;:>;-@--@FEEBAB-@A9FBB;FDFA.EFFB.9=.-;./9;A9==.-9./B..
@M03896:38:000000000-B4D98:1:1101:6052:20001 1:N:0:173
TACGGAGGGTGCAAGCGTTAATCGGAATTACTGGGCGTAAAGCGCACGCAGGCGGTTTGTTAAGTCAGATGTGAAATCCCCGGGCTCAACCTGGGAACTGCATCTGATACTGGCAAGCTTGAGTCTCGTAGAGGGGGGTAGAATTCCAGGTGTAGCGGTGAAATGCGTAGAGATCTGGAGGAATACCGGTGGCGAAGGCGGCCCCCTGGACGAAGACTGACGCTCTGGTGCGAAAGCGTGGGGAGCAAACA
+
A33AA?ABB2AAEGGA22A22AFFAEFGHHDBBBFFEAEBEFHGG0AEGAE0EECEE1FFGB4F@GDEB4FBGGFDHHGHFEEECEGEFFFFHFCCBCFFHHFHHHF2FGG2CGFCFHHB0?CGHFGH<.F.><><-;-.A/9/9BBFFF/B;;;:;;.;A9BBBFD.9@AB/9:FFB/AD?:BFFBDB--..;99=DE?B<-9@99.AB?-;=D9BFB:;AA.AA99/9FBD99./ADAB;-.-.9//..
@M03896:38:000000000-B4D98:1:1101:21362:20990 1:N:0:173
TACGGAGGGTGCAAGCGTTAATCGGAATTACTGGGCGTAAAGCGCACGCAGGCGGTTTGTTAAGTCAGATGTGAAATCCCCGGGCTCAACCTGGGAACTGCATCTGATACTGGCAAGCTTGAGTCTCGTAGAGGGGGGTAGAATTCCAGGTGTAGCGGTGAAATGCGTAGAGATCTGGAGGAATACCGGTGGCGAAGGCGGCCCCCTGGACGAAGACTGACGCTCAGGTGCGAAAGCGTGGGGAGCAAACA
+
ABAAAABBBAAAFGCA22AEFGHFBEFGHG555BABAAEEHHHGGGGGGEFGGGGGGGGHHHGHHHHGHHHFHGHHHHHHGGGGEGHGHHHHHHGHHGHGHHHGHFHHHHHGHHHCFGHGGHCGHHHGFGGAHFGGGCFDEFFFFFFFFF/B;;:;:;;;;FFFFFA;A=EFFFFFFFFFFDFFFFFFFDFFFFFFFFEFAFFFFFFFFFFFBDDDFFFFFFFFFDBBFFFFDFFFFFDDAFFFCAEFFFA
@M03896:38:000000000-B4D98:1:1101:17951:21657 1:N:0:173
TACGGAGGGTGCAAGCGTTAATCGGAATTACTGGGCGTAAAGCGCACGCAGGCGGTTTGTTAAGTCAGATGTGAAATCCCCGGGCTCAACCTGGGAACTGCATCTGATACTGGCAAGCTTGAGTCTCGTAGAGGGGGGTAGAATTCCAGGTGTAGCGGTGAAATGCGTAGAGATCTGGAGGAATACCGGTGGCGAAGGCGGCCCCCTGGACGAAGACTGACGCTCAGGTGCGAAAGCGTGGGGAGCAAACA
+
ABABABCCCAAABFFC22AEFGHFEFGGHGDB5ABAEAEEGHHGGGGGGGGFGGGFGGGHGHHHGH4BFFGBGHHGH3FHGGGGGGHGHHHHHHGGGGGGFHGGHHHHHHDDHHHHGHHHGHGGHHHHFGGGHHFGCFCDEFFFFFFFFF0B;;9;:;:;AFFFFFD;ADEFFFFFFFFFFFFFFFFFF-@DFBAFDFFCDFFFFD@EFFFCAFFAFFFBFFFBDDFB:FF=.BF?FD.A@AFEFAABFFA
@M03896:38:000000000-B4D98:1:1101:17931:21659 1:N:0:173
TACGGAGGGTGCAAGCGTTAATCGGAATTACTGGGCGTAAAGCGCACGCAGGCGGTTTGTTAAGTCAGATGTGAAATTCCCGGGCTCAACCTGGGAACTGCATCTGATACTGGCAAGCTTGAGTCTCGTAGAGGGGGGTCGAATTCCAGGTGTAGCGGTGAAATGCGTAGAGATCTGGAGGAATACCGGTGGCGAAGGCGGCCCCCTGGACGAAGACTGACGCTCAGGTGCGACAGCGTGGGGAGCAAACA
+
AAAAA>ADDAAAFDDAA2AE2EGFAAEFHHFBBB2AEAE1FFHGGGGEGCEEEFG@?EG2GGFH@G4B3BGBGFDEDGFGDEGGGGGFFEFGHHGAGGFFHFFGFF2F?FG>FGG2FFGGGA??FGFH<?FAGFD?CAC.9;9/EFBFFFBF//:9B9;@ABBFFBDAA@AF/;FFF/:AFDB//;;9;9@.A=-;-9A=AFC;BD9;?FF-;9?D//:/;9A.9A//BBB9A-9-.@.;;9-.9AAFBFA
@M03896:38:000000000-B4D98:1:1101:17955:21676 1:N:0:173
TACGGAGGGTGCAAGCGTTAATCGGAATTACTGGGCGTAAAGCGCACGCAGGCGGTTTGTTAAGTCAGATGTGAAATCCCCGGGCTCAACCTGGGAACTGCATCTGATACTGGCAAGCTTGAGTCTCGTAGAGGGGGGTAGAATTCCAGGTGTCGCGGTGAAATGCGTAGAGATCTGGAGGAATCCCGGTGCCGAAGGCGCCCCCCTGGCCGAAGCCTGACGTGCAGGTCCGAAAGCGTGGGGGGCAAACA
+
AAAA1A>@D11>B1FA0AAAAAFBBAFFHHBDBB/AAAEBGHGGGAEEGGGGGEGEGGE>GGDGGH2@1BFB1BFFGB1GAEGGEGHHBGH00G/<FFB111FDD1222F1?G/FC/?F?<01?<FHF<<..G0A--@@-:BFFFFFFFFBF9/;9@99;AF/9/99----//;BFF//:AB-//;BB--;-;9@@@AE=-9--@--;--9--;>-9/9-/---9-;A-//-9---/---;99---9A-A-
@M03896:38:000000000-B4D98:1:1101:10778:22630 1:N:0:173
TACGGAGGGTGCAAGCGTTAATCGGAATTACTGGGCGTAAAGCGCACGCAGGCGGTTTGTTAAGTCAGATGTGAAATCCCCGGGCTCAACCTGGGAACTGCATCTGATACTGGCAAGCTTGAGTCTCGTAGAGGGGGGTAGAATTCCAGGTGTAGCGGTGAACTGCGTAGAGATCTGGAGGAATACCGGTGGCGAAGGCGGCCCCCTGGACGAAGACTGACGCTCAGGTGCGAAAGCGTGGGGAGCAAACA
+
ABBBABCCCAAABFFCA2EEFGHFEEGGHGBBBBBAAAEEGHHGGCEEGFGCGGG?EGGHHHHHHH4BFGGFGFHHHHHHGGGGGGHFGFHHHHEGHGHHHHHHHHHHHHGHHHHFGGHHFFCGGHHGGGGGHHGGGFDDEFFFFFFFFF0FB;;:;:;;EF0BBF;;:>EFFBBFFB0AFDFFFFFFA:CFFFFFFDEF-A@@FFFFFFFFFAAAFFFBFDDFFFBFF9:;.BCDFDDDFFFAFBFFFFF
@M03896:38:000000000-B4D98:1:1101:10790:22646 1:N:0:173
TACGGAGGGTGCAAGCGTTAATCGGAATTACTGGGCGTAAAGCGCACGCAGGCGGTTTGTTAAGTCAGATGTGAAATCCCCGGGCTCAACCTGGGAACTGCATCTGATACTGGCAAGCTTGAGTCTCGTAGAGGGGGGTAGAATTCCAGGTGTAGCGGTGAAATGCGTAGAGATCTGGAGGAATACCGGTGGCGAAGGCGGCCCCCTGGACGAAGACTGACGCTCAGGTGCGAAAGCGTGGGGAGCAAACA
+
ABBBBCCCBAAAFGFC22EEAGHFEEFGHGBB5BAAAAEEGHHGG?EEGGGFGGGCGGGHHHHHHH@FDGHGHHHHHHHHGGGGGGHFGHHHHHGGHGHHHHHHHHHHHHFFGHHFGHHHGFFHHHHHFGFGHGGGGFFFFFFFFFFFFFBF;;;;;;:@FFFFFF;;ADFFBFFFFFFFFFFFFFFFC>DFFFDFFFFFFFBBCFCFFFFF=-A.BFF9FFFFFFBBFFFFFFFFFFDDFFFE=DEFFF.
@M03896:38:000000000-B4D98:1:1101:10769:22650 1:N:0:173
TACGGAGGGTGCAAGCGTTAATCGGAATTACTGGGCGTAAAGCGCACGCAGGCGGTTTGTTAAGTCAGATGTGAAATCCCCGGGCTCAACCTGGGAACTGCATCTGATACTGGCAAGCTTGAGTCTCGTAGAGGGGGGTAGAATTCCAGGTGTAGCGGTGAAATGCGTAGAGATCTGGAGGAATACCGGTGGCGAAGGCGGCCCCCTGGACGAAGACTGACGCTCAGGGGCGAAAGCGTGGGGAGCAAACA
+
AAAAAABBBA?>CGFE?2FEFGHF2EFGHFDB5BBBAAEECGHGGCGGGGGGGGGCFGGHGHHHHH4BFFGFGFBDGHGHFGGFGGHGGFHHHGFAGGHGHHHHHHEGGH?DGHHFGFFGFGHHHHHFFDEFGFGGFFFAEFFFFFFBFEFFB;9;@;;B.BFFFB;;ABAB/BFFF//ADFFFBFFFF9@DFFDA;AEDA-@;@D-;AF.-9-;9;FFBFFF.9DFB.9;B;-@ABDDDAF-.-9AFFA9
@M03896:38:000000000-B4D98:1:1101:7776:22950 1:N:0:173
TACGGAGGGTGCAAGCGTTAATCGGAATTACTGGGCGTAAAGCGCACGCAGGCGGTTTGTTAAGTCAGATGTGAAATCCCCGGGCTCAACCTGGGAACTGCATCTGATACTGGCAAGCTTGAGTCTCGTAGAGGGGGGTAGAATTCCAGGTGTAGCGGTGAAATGCGTAGAGATCTGGAGGAATACCGGTGGCGAAGGCGGCCCCCTGGACGAAGACTGACGCTCAGGTGCGAAAGCGTGGGGAGCAAACA
+
AAABBABBBABAFGFF22AAAGHFEEGGHHBB5BABAAEEGHHGG0EAEFGGGGGEGGGHHHDHHH4FGGGGHHHGHHHHGGGGEGHHHHHHHHAGFGHGHHGHHHEHHHFDGHHFEHHHFGCFGHHHFGGGFCECFFFDEFFFFFFFFF9BB;9:9;;@AFFFFFDAA>AFBFFFFBFFDFFFFFFFF@FFA=B;DFE@FFFCFFAAEFFF=-AAFFFFFDADFFFBFFFDB;DAFFFFF=DFFFAFFF.
@M03896:38:000000000-B4D98:1:1101:7793:22956 1:N:0:173
TACGGAGGGTGCAAGCGTTAATCGGAATTACTGGGCGTAAAGCGCACGCAGGCGGTTTGTTAAGTCAGATGTGAAATCCCCGGGCTCAACCTGGGAACTGCATCTGATACTGGCAAGCTTGAGTCTCGTAGAGGGGGGTAGAATTCCAGGTGTAGCGGTGAAATGCGTAGAGATCTGGAGGAATACCGGTGGCGAAGGCGGCCCCCTGGACGAAGACTGACGCTCAGGTGCGAAAGCGTGGGGAGCAAACA
+
ABABAABBCBAACFFE22EAFGHFEFGGHHDD5BABAAEEHHHGG0EAEFF?FEE@EGGHHHFGFH4BFGGGFGHBFGHHGGGGEEHHHHHHGHGHHGHGGHHHHHHHHHGGHHC2?GHGFGGHGHHHFGGGHGG-ADFDAFBFFFFFFF0B;;;;;;;;AFFFEFA;DFEBFFFFF9FAD?FFFFFD-;;DFFFFFDE@FFFFFFAAAFFAD>AAFFF0FFFFFFB/BFF@ACA9FDFFFFFE@DEFFF?
@M03896:38:000000000-B4D98:1:1101:18325:23224 1:N:0:173
TACGGAGGGTGCAAGCGTTAATCGGAATTACTGGGCGTAAAGCGCACGCAGGCGGTTTGTTAAGTCAGATGTGAAATCCCCGGGCTCAACCTGGGAACTGCATCTGATACTGGCAAGCTTGAGTCTCGTAGAGGGGGGTAGAATTCCAGGTGTAGCGGTGAAATGCGTAGAGATCTGGAGGAATACCGGTGGCGAAGGCGGCCCCCTGGACGAAGACTGACGCTCAGGTGCGAAAGCGTGGGGAGCAAACA
+
AAABAAABDAA>FFFE?2EAFGHAABFFHHDD5BABAAEEGHHGG0EEEGGGGFEEGGFHFGHHHH4B3FFFEGFGBGHHGEGEEFHHHHHHHGAFGGHGHHHGFDGHHHF>GFG2FFGF?GBHHHGCFECFFGC<-9DDEFFFFFFFBB/B;:;;@:;:AFFFFF;:;BEFEBFFBFBFFFFFFFFF-@DDA@DA=DE@-@DFFF=AEFF;=-AABBB:BDADFFBBFBB::=B;B.A.C;@FADEFFF.
@M03896:38:000000000-B4D98:1:1101:18057:23304 1:N:0:173
TACGGAGGGTGCAAGCGTTAATCGGAATTACTGGTCGTAAAGCGCACGCAGGCGGTTTGTTAAGTCAGATGTGAAATCCCCGGGCTCAACCTGGGAACTGCATCTGATACTGGCAAGCTTGAGTCTCGTAGAGGGTGGTAGACTTCCAGGTGTAGCGGTGAAATGCGTAGAGATCTGGAGGAATACCGGTGGCGAAGGCGTCCCCCTGGACGAAGACTGACGCTCAGGTGCGAAAGCGTGGGGAGCAAAC
+
>AA>>>ADBAA>GBGF22A2AFGBB2AFGHD55A5DAAEBA5BEE?EAEG0EE0E//?BGGHDFGHDBFGGFFGFHGHHHGE>E>EGFGEFBFFG0F/??FGHG3GBGGHFFHA22<?F1?F1FGHG0?EFAFG..<AGFDG0DGGGHDB/C<0==::;AEGHHHC:;;B.;0;BGC;0AD?FF0BFD-A?EC@@->DA-.;@;.A@;.9F-9;9.;//;B:ADFFF/FFB-;--9B.AD;=-AC.;/99
@M03896:38:000000000-B4D98:1:1101:18059:23321 1:N:0:173
TACGGAGGGTGCAAGCGTTAATCGGAATTACTGGGCGTAAAGCGCACGCAGGCGGTTTGTTAAGTCAGATGTGAAATCCCCGGGCTCAACCTGGGAACTGCATCTGATACTGGCAAGCTTGAGTCTCGTAGAGGGGGGTAGAATTCCAGGTGTAGCGGTGAAATGCGTAGAGATCTGGAGGAATACCGGTGGCGAAGGCGGCCCCCTGGACGAAGACTGACGCTCAGGTGCGAAAGCGTGGGGAGCAAACA
+
AAABABCCCAAAFFFC22EEFGHFEEGGHGBB53BBAAEEGHHGG0EEEFG?FGGEGGGHHHHHHH4BDFGFGHHHGHHHGGGGGGHGHHHHHHGHHGFGHHHHHHHHHHGGHHHFGHHGFFBGHHGCFFGGHHGFGFFDEFFFFFFFFEBFF:;;;;;;AFFFFF;;AFFFFFFFFFFFDDFFFFFFF@DFFFFFFFFDFFFCFFDFFFFFFADDFFFFFFFFFFFFBFB@AAADFD9DAAFEFDFFFF?
@M03896:38:000000000-B4D98:1:1101:21528:23567 1:N:0:173
TACAGAGGGTGCGAGCGTTAATCGGAATTACTGGGCGTAAAGCGAGTGTAGGTGGCTCATTAAGTCACATGTGAAATCCCCGGGCTTAACCTGGGAACTGCATGTGATACTGGTGGTGCTAGAATATGTGAGAGGGAAGTAGAATTCCAGGTGTAGCGGTGAAATGCGTAGAGATCTGGAGGAATACCGATGGCGAAGGCAGCTTCCTGGCATAATATTGACACTGAGATTCGAAAGCGTGGGTAGCAAA
+
BBAABFFBBA?AF?EE22EEFGHAAAFFHHDDBFEAEAEEHHHGGEEGGGHFFGGF?FGHHHGHHH5D5DFBFFHGGHHHGGGGEGHGGFHHHHGHHGGHHHHGFHFHGHFBF3FCBFHGHHFGHGHHHHGGBGGG?GDFHHGHHHHHHGFCG=?>=>>>AFHHD0=CEDGEHHHHHB;;GDDFHGHHD?BGGFBCGGGF?FGFFGGFGGFFFB;FFFFFBFBFFFFFFFFFFFFFDFFFFFFFB:BFFF
@M03896:38:000000000-B4D98:1:1101:24352:23991 1:N:0:173
TACGGAGGGTGCAAGCGTTAATCGGAATTACTGGGCGTAAAGCGCACGCAGGCGGTTTGTTAAGTCAGATGTGAAATCCCCGGGCTCAACCTGGGAACTGCATCTGATACTGGCAAGCTTGAGTCTCGTAGAGGGGGGTAGAATTCCAGGTGTAGCGGTGAAATGCGTAGAGATCTGGAGGAATACCGGTGGCGAAGGCGGCCCCCTGGACGAAGACTGACGCTCAGGTGCGAAAGCGTGGGGAGCAAACA
+
AAABBBBCCAAABGFA?2EEFGHFEGGGHGBFBBAAAEEEGHHGG?EEGCF?EGGEGGGHHGHHHH@BDGGFGGFFHHHHGGGGEGHGHHHHHHGGHGHGHHHHHHHHGHFFHHHFGHHHGFHHHHHHFGGFGHFGGAFFFFFFFFFFFF0FB;;;-;;CEFFFFFA;ADFFFFFFFFFFDDFFFFFBFBFFFFFFFFFFFFFFAFFFFFFF;CFDFFFBFFDDDDFFFFFFFFFFBA9ADFFABDEBFF?
@M03896:38:000000000-B4D98:1:1101:19628:26707 1:N:0:173
TACGGAGGGTGCAAGCGTTAATCGGAATTACTGGGCGTAAAGCGCACGCAGGCGGTTTGTTAAGTCAGATGTGAAATCCCCGGGCTCAACCTGGGAACTGCATCTGATACTGGCAAGCTTGAGTCTCGTAGAGGGGGGTAGAATTCCAGGTGTAGCGGTGAAATGCGTAGAGATCTGGAGGAATACCGGTGGCGAAGGCGGCCCCCTGGACGAAGACTGACGCTCAGGTGCGAAAGCGGGGGGAGCAAACA
+
>AAAAAA@D?AA4DD4E22AFGHDEDDFG55553A2AAA?AFHFG0AAE0EEECCEEEEFHDDFBB4BBBBBB@4EGHGGGGGGGGH3CGH?FHECBCBDGF?GGFDDDGGBGHFFGHG?GA??=FGGFDEEGEFCCA9.:09BBFFBFF0B;9:;::.:.0B:9FD;.@?BBFFBFFBADAB0BFBDA-9AFF;;BDFFA@BBDDBAEFEFFAD?FB9B0A.AD?BFFFFA?;-.BD-9-=;-@.9/B.9
@M03896:38:000000000-B4D98:1:1101:18317:28802 1:N:0:173
TACGTAGGGTGCAAGCGTTGTCCGGAATTACTGGGCGTAAAGAGTTCGTAGGCGGTTTGTCGCGTCGTTTGTGAAAACCAGCAGCTCAACTGCTGGCTTGCAGGCGATACGGGCAGACTTGAGTACTGCAGGGGAGACTGGAATTCCTGGTGTAGCGGTGAAATGCGCAGATATCAGGAGGAACACCGGTGGCGAAGGCGGGTCTCTGGGCAGTAACTGACGCTGAGGAACGAAAGCGTGGGTAGCGAACA
+
>AAB>FFBBFAACFGC22EAFGHEGGGGHHD55BBBAAAEGHHHHFGEEGFEHFGCGGGHD?B>>E/>EFGHHGHHHFGGHHHFGFHGGFBFH4BGFEFBGHGGBDCDGGACCDGCGFFF>GGGHFGFHHHHGGECEEHF<CGHHHHFHFBC;<:<;;;;EFGGFF=DDGGGGGGFFFFEGGFFFFFC@@BDACFFFDE9AFFCFFFFBFAB?;BFFFFFFBDFFFFFFFAADFFAFDADACA:AB9@BD-
@M03896:38:000000000-B4D98:1:1101:18312:28819 1:N:0:173
TACGTAGGGTGCAAGCGTTGTCCGGAATTACTGGGCGTAAAGAGTTCGTAGGCGGTTTGTCGCGTCGTTTGTGAAAACCAGCAGCTCAACTGCTGGCTTGCAGGCGATACGGGCAGACTTGAGTACTGCAGGGGAGACTGGAATTCCTGGTGTAGCGGTGAAATGCGCAGATATCAGGAGGAACACCGGTGGCGAAGGCGGGTCTCTGGGCAGTAACTGACGCTGCGGAACGAAAGCGTGGGTAGCGAACA
+
AAAAAFFCCFAAGGG422A2FGHGFGGGHFDFBABAEEEEFHGHHFGEEFA?HGGGGGGHFEFEEFE>EFGHHHHFHEEEHHHFHHHFGFFGHF3CEEGGHHHHFGFGEGFDDCF/FFGGGGGHHHHHHHGGGG.A.<D0<<CGHHHCHG/C;<;;A@:C.BFGGGCFGGGGGGGGGFFA.ABFFFDFF-@DFFFFF?EDFFDFFFFFFBEFFFEFFFFBFBDD..9@->-9;ADFEDADD@.BEF;9@F=
@M03896:38:000000000-B4D98:1:1102:13263:3127 1:N:0:173
TACAGAGGGTGCGAGCGTTAATCGGAATTACTGGGCGTAAAGCGAGTGTAGGTGGCTCATTAAGTCACATGTGAAATCCCCGGGCTTAACCTGGGAACTGCATGTGATACTGGTGGTGCTAGAATATGTGAGAGGGAAGTAGAATTCCAGGTGTAGCGGTGAAATGCGTAGAGATCTGGAGGAATACCGATGGCGAAGGCAGCTTCCTGGCATAATATTGACACTGAGATTCGAAAGCGTGGGTAGCAAA
+
>AA?A1C111AAE?E?E0A0ABFABBFFHCGHDAEHAEAAAGGGAEAF1DF111BGGHHDGBFGB@2D1DB@@2@1BEHGF?ECEEGHHHH1GCF0BFGHHHHE1>FFEDB2B<B?//FDFF<BBFDFFHHH1@EC/0?<FDFGDDF?FGF?C<F>1<><<FGHFBGFFEGEFFFHF0;<.;ACGFGHCCA.;C?A@GBEFFBFBFGBCFFFFBBB/FF/BB/BBBFFFFFFFFFBAFFBB@@FF-FFFF
@M03896:38:000000000-B4D98:1:1102:14897:4001 1:N:0:173
TACGGAGGGTGCAAGCGTTAATCGGAATTACTGGGCGTAAAGCGCACGCAGGCGGTTTGTTAAGTCAGATGTGAAATCCCCGGGCTCAACCTGGGAACTGCATCTGATACTGGCAAGCTTGAGTCTCGTAGAGGGGGGTAGAATTCCAGGTGTAGCGGTGAAATGCGTAGAGATCTGGAGGAATACCGGTGGCGAAGGCGGCCCCCTGGACGAAGACTGACGCTCAGGTGCGAAAGCGTGGGGAGCAAACA
+
>AAAA>A?@?AA4BF4E2E22BDBBBEFHFHHGFHHEEEAGHHGECEFFAECEGGEGGGGHFBBBB4BBFDBFHFBBFHHGGGGGGGCGGHGHHGGHGHHHHHHHHGFFG?2??@2FGHHHCF??GFGFEGCFFFCGFAFFFBFFFFBFF/FB;B9@@:@EFFFFFDADCFFFFFFFFFFFDFBFFFFF->DFFFFFDEDAFB@=B>EFFFFADFDFF9;:AADFB9F;BBAA=AA/9;9=A=.;AEBBAA
@M03896:38:000000000-B4D98:1:1102:14914:4004 1:N:0:173
TACGGAGGGTGCAAGCGTTAATCGGAATTACTGGGCGTAAAGCGCACGCAGGCGGTTTGTTAAGTCAGATGTGAAATCCCCGGGCTCAACCTGGGAACTGCATCTGATACTGGCAAGCTTGAGTCTCGTAGAGGGGGGTAGAATTCCAGGTGTAGCGGTGAAATGCGTAGAGATCTGGAGGAATACCGGTGGCGAAGGCGGCCCCCTGGACGAAGACTGACGCTCAGGTGCGAAAGCGTGGGGAGCAAACA
+
AAABBABB@?AABBG4A2E2ABFBEEFGHHHHGGGHFFFEHHHGGCEEGEECEGGGGGGGGGGGFH4BBGFBFHFBGHHHGGGGGGHFGHHHHHFFHGHHHHHHHHHHHHD>??FFFHHHHHFFGGGHFEGFHHGGGFFFFFFFFFFBFF0B;;FFD@;@EFFFFFDADFFFFFFFFFFFFFFFFFFFFCFFADFFFFFBFFFFFFFFFFFDFFFDFFFFFFFDFFFFFFBBDFFDFFADCFFFFFFFFF.
@M03896:38:000000000-B4D98:1:1102:23449:5592 1:N:0:173
TACGGAGGGTGCAAGCGTTAATCGGAATTACTGGGCGTAAAGCGCACGCGGGCGGTTTGTTAAGTCAGATGTGAACTCCCCGGGCTCAACCTGGGCACTGCATCTGATACTGGCAAGCTTGAGTCTCGTAGAGGGGGGTAGAATTCCAGGTGTAGCGGTGAAATGCGTAGAGATCTGGAGGAATACCGGTGGCGAAGGCGGCCCCCTGGACGACGACTGACGCTCAGGTGCGAAAGCGTGGGGAGCAAACA
+
AAAAA1>>11>A11B0A0AEFFHAEAFGHCGH21AGCEEBAFFGE/E?E/>>E//EEEEBBGEF>2BB1B12B2B1BFGEC@CGCGHFGHHCFAC/0?CGGGHHB1<FG<>1<.><CGFG/G0==DG/CAEEF/C--9@9AFFFFFFFFF/;9/FB@-:--:FF//;AB?EF/FFFB/BFB-BFFFFF-@@FA??@@FF?-@@@@@?FFFA@?-;>@FBBFFFBF?/9BFF?-@?B/BAA@?;-=AEFFAA
@M03896:38:000000000-B4D98:1:1102:23430:5593 1:N:0:173
TACGGAGGGTGCAAGCGTTAATCGGAATTACTGGGCGTAAAGCGCACGCGGGCGGTTTGTTAAGTCAGATGTGAAATCCCCGGGCTCAACCTGGGAACTGCATCTGATACTGGCAAGCTTGAGTCTCGTAGAGGGGGGTAGAATTCCAGGTGTAGCGGTGAAATGCGTAGAGATCTGGAGGAATACCGGTGGCGAAGGCGGCCCCCTGGACGAAGACTGACGCTCAGGTGCGAAAGCGTGGGGAGCAAACA
+
>AAA@ABD@2AABFF4E2EAABGABEFFHGHHFAGGCEEEEGGGG0EEFEEGGEGGFGGGHHFGFGBBFGFFFG2BFFGGGCFGCGHEFGHHHFFGFGHFHGFHFDDFHH>1>>F1EGHHGH<=DDGGCFGGHFGFGFFAAFFFFFFFFF/B999;-;;9EFFFBFA;AFFFFFFFFBFFDFFFFFFFDBCFFDFFFDFDAACDFFFFEFADFFFAFFFFFFFDFFFFFFF@?DFABDFDFFFE>AEFFF?
@M03896:38:000000000-B4D98:1:1102:23197:6225 1:N:0:173
TACGGAGGGTGCAAGCGTTAATCGGAATTACTGGGCGTAAAGCGCACGCAGGCGGTTTGTTAAGTCAGATGTGAAATCCCCGGGCTCAACCTGGGAACTGCATCTGATACTGGCAAGCTTGAGTCTCGTAGAGGGGGGTAGAATTCCAGGTGTAGCGGTGAAATGCGTAGAGATCTGGAGGAATACCGGTGGCGAAGGCGGCCCCCTGGACGAAGACTGACGCTCAGGTGCGAAAGCGTGGGGAGCAAACA
+
ABAAA>ADBAAA45BA22E2ABFBBABFHHGHFBGGGGG1FGFEEGE0EGFCGGGFEFAGFBBBFGFF@FGGEG4BBFGHGGGGGGGEFFHHGFF?GFHGHFHHHGFH?G?>??2@/GHHC?1FGHG0?<FFGBD@CFFDEFFFFFF9/;BBFBFF@>DA9FFFFF:AADFF/;FF/BF?ADFFFFFD-@-DA;B;>FE@BFDFFFF..B9@-9AABFF;BDADF;BFFF;9;9;AFDFFFFFE9:.:/;.
@M03896:38:000000000-B4D98:1:1102:15764:6911 1:N:0:173
TACGGAGGGTGCAAGCGTTAATCGGAATTACTGGGCGTAAAGCGCACGCAGGCGGTTTGTTAAGTCAGATGTGAAATCCCCGGGCTCAACCTGGGAACTGCATCTGATACTGGCAAGCTTGAGTCTCGTAGAGGGGGGTAGAATTCCAGGTGTAGCGGTGAAATGCGTAGAGATCTGGAGGAATACCGGTGGCGAAGGCGGCCCCCTGGACGAAGACTGACGCTCAGGTGCGAAAGCGTGGGGAGCAAACA
+
ABABAABDD?AA45G4A2E2ABGBBBFGHHHHFGHHGGGEHHHGGFEEGGGGGGGGGGGHHHHGFHBBBFFBGHGBFGHHGGGGGGGFGHHHHGGFHGHHHHHHHHGHHH?2??@@FHHHGGFFGHGF?AFCGH?CCADFFFFFFFFBFF0B;;FFFCADEFFFFFDDDFFFFFFFFFFFFDFFFFFACCFFFBDFFFA@DFDFFFFFFFFA-:DDBFBBFFDADFFFFFFBA@DDFFFFFFFFFFFFFFF
@M03896:38:000000000-B4D98:1:1102:15749:6920 1:N:0:173
TACGGAGGGTGCAAGCGTTAATCGGAATTACTGGGCGTAAAGCGCACGCAGGCGGTTTGTTCAGTCAGATGTGAAATCCCCGGGCTCAACCTGGTAACTGCATCTGATCCTGGAATGCTTGAGTCTCGTAGAGGGGGGTAGAATTCCAGGTGTAGCGGTGAAATGCGTAGAGTTCTGGAGGAATACCGGGGGCGAAGCCGGCCCCCTGGACGAAGACTGACGCTCAGCTCCGAAACCGTGGGGAGCAAAC
+
AAAA1AADDAA>BGBC00E003DBABFGHGFHGGABEEGGHHGGE/EEFGC?EEE/EFGEF1BFFH1B121B@FHDFG1G>EEEEEGHGHH0<F1>B1>FF1GFF1G21?1100<111??10<111?F?C/.F0.-<-9B-B/B/B/;B/BF/;/9;;:-AF/B/;;:---//;999/;AAB-//;BB9---9-;-@-;---9-@--9-B--@@B-:B//;--9AB///99-;9--A99;@@<--9AF/;
@M03896:38:000000000-B4D98:1:1102:20749:7082 1:N:0:173
TACGGAGGGTGCAAGCGTTAATCGGAATTACTGGGCGTAAAGCGCACGCAGGCGGTTTGTTAAGTCAGATGTGAAATCCCCGGGCTCAACCTGGGAACTGCATCTGATACTGGCAAGCTTGAGTCTCGTAGAGGGGGGTAGAATTCCAGGTGTAGCGGTGAAATGCGTAGAGATCTGGAGGAATACCGGTGGCGAAGGCGGCCCCCTGGACGAAGACTGACGCTCAGGTGCGAAAGCGTGGGGAGCAAACA
+
AAAAAAABBAAACGFA22E2ABFABAFGHGHHFCGGGFEEGHHGGCECFEFCGGGGGGGHHHFGFG4BBGFBFGHFGHHGGGGGGGHFHGHHHHGHCFCGHHHHHHHHFH?>F?GFFHHGCGGGHDF<?CFFGHGGGFFAAFFFFFF/BB/FB:BFF@:@.BBFFF;;ADFFEFFFFFFFFDFFFFFFA99DA;=C=DA;=DDFFFFFFFFBBADABBFFF?DFFA/BFBB@AFFDFFDFFFFE;DEFF?.
@M03896:38:000000000-B4D98:1:1102:17851:7239 1:N:0:173
TACGGAGGGTGCAAGCGTTAATCGGGATTACTGGGCGTAAAGCGCACGCAGGCGGTTTGTTAAGTCAGATGTGAAATCCCCGGGCTCAACCTGGGAACTGCATCTGATACTGGCAAGCTTGAGTCTCGTAGAGGGGGGTAGAATTCCAGGTGTAGCGGTGAAATGCGTAGAGATCTGGAGGAATACCGGTGGCGAAGGCGGCCCCCTGGACGAAGACTGACGCTCAGGTGCGAAAGCGTGGGGAGCAAACA
+
ABABAABCBAAA4DGA?2E2ABFBBEEGHFHHFGHGGGGEFHHGGCEEGEEEEGGGGGGHGHGFFG4BBBFBGG4GGHHGGGGGGGHGHGHHHHGCGFHGHHHHHHHHHH?>??CGGHHHGGFFGHHHFGGFHHGGCFFDFFFFFFFFFFFFF;FFDC;CEFFFFFDADFFFFFFFFEFFFFFFFFFFF;>DFFFFFFEFFFDDFFCFFFFFFFFAFFFFFFFDFD:BFFFDFFFFFFAFFFFEBFEFBAA
@M03896:38:000000000-B4D98:1:1102:17834:7242 1:N:0:173
TACGGAGGGTGCAAGCGTTAATCGGGATTACTGGGCGTAAAGCGCACGCAGGCGGTTTGTTAAGTCAGATGTGAAATCCCCGGGCTCAACCTGGGAACTGCATCTGATACTGGCAAGCTTGAGTCTCGTAGAGGGGGGTAGAATTCCAGGTGTAGCGGTGAAATGCGTAGAGATCTGGAGGAATACCGGTGGCGAAGGCGGCCCCCTGGACGAAGACTGACGCTCAGGTGCGAAAGCGTGGGGAGCAAACA
+
AAABAAABBAAAB5F422E2ABFBBEFGHFHHGGHHGGFEHHHGGCEFGEGEGGGGGGGHHHGGGH@BBFFBGHGBGGHHGGGGGGHEHGHHHHGHGGHHHHHHHHGGFG?>??FCFGHHHGCFGHHHFGGEHGGDGFFDEFFFFFF;BFBFF;BBDDADEFFFFFFADFFFEFFFFFFFFFFFFFFFF:BFFFFFFFEBFCBDFFBEFFFFBFFDFFFFFFDFFFFFBFFFDFFAFFADFFFEFFFFFFF
@M03896:38:000000000-B4D98:1:1102:17854:7257 1:N:0:173
TACGGAGGGTGCAAGCGTTAATCGGGATTACTGGGCGTAAAGCGCACGCAGGCGGTTTGTTAAGTCAGATGTGAAATCCCCGGGCTCAACCTGGGAACTGCATCTGATACTGGCAAGCTTGAGTCTCGTAGAGGGGGGTAGAATTCCAGGTGTAGCGGTGAAATGCGTAGAGCTCTGGCGGAATACCGGTGGCGAAGGCGGCCCCCTGGACGAAGACTGACGCTCAGGGGCGCAAGCGTGGGGCGCAAAC
+
ABAAAABDBA2>AEFF222AABFBBAEEHHHHABGFEFGGAFFEE?EAEFECEEEGGGGHGF4FFGBBBGFF?GGBFGHHFEEEEGGHCGHG?G/?FFHDHGHHHHEHHH?2??01FFFGF?CGHGF>>CFFBF.<-@-A;BBFFFFFBFFFF//9@9;=EFFFFF9;.@E///BF/9/9@9B.;FF.-;A.;@ACAFA9BCFFFB;.99;9-9AAF/BFFFF?FFFB.;;--9--9.;99-@.9;-9-.
@M03896:38:000000000-B4D98:1:1102:23243:8069 1:N:0:173
TACGGAGGGTGCAAGCGTTAATCGGAATTACTGGGCGTAAAGCGCACGCAGGCGGTTTGTTAAGTCAGATGTGAAATCCCCGGGCTCAACCTGGGAACTGCATCTGATACTGGCAAGCTTGAGTCTCGTAGAGGGGGGTAGAATTCCAGGTGTAGCGGTGAAATGCGTAGAGATCTGGAGGAATACCGGTGGCGAAGGCCGCCCCCTGGACGAAGACTGACGCTCAGGTGCGAAAGCGTGGGGAGCAAACA
+
>AAAA3>>22>>A5F4E2E2ABFAEABFHFGHEBEHEGEBFEFGGCECGEAEF?/EEEEBBEFFFGFB3FDBB4B?BGHFFEECEGHHHHHGGFEFGFGHGFHHHGG>FG?2??01??GGFGFHGGF?F<CF=G.-->BFFFFFFFB;9//;9;:B?@:-;FFFBBA;ABEBFFFFBBF?DFFFFFFF@-@A9BB;-;E.--9=BB-;9BA=--.:/BFBFFFAD.9/BF;;.99./9:A9@?E?AFFFFA
@M03896:38:000000000-B4D98:1:1102:12548:9339 1:N:0:173
TACGGAGGGTGCAAGCGTTAATCGGAATTACTGGGCGTAAAGCGCACGCAGGCGGTTTGTTAAGTCAGATGTGAAATCCCCGGGCTCAACCTGGGAACTGCATCTGATACTGGCAAGCTTGAGTCTCGTAGAGGGGGGTAGAATTCCAGGTGTAGCGGTGAAATGCGTAGAGATCTGGAGGAATACCGGTGGCGAAGGCGGCCCCCTGGACGAAGACTGACGCTCAGGTGCGAAAGCGTGGGGAGCAAACA
+
BCBBB>ABBAAA45GAA2E2ABFBBBFGHHHHFGHHGGGEHHHGG?EEGEGGGGGGGGGHHHGHGG@BBGFFGHGBFGHGGGGGGGGFGFHHHHGGFEHHHHHHHHHHGHD>F?FGFHHHHF?FGHGHFGGFGHGGGFFFFFFFFFFBFFBFFBFFFDAFFEFFFFDAFFFFFFFFFFFFFFFFFFFFFDFFFFFFFFFDCFFFFFFFFFFFFDFDFFFFFFDDFFFFFFFBDCFFFFFFFFFFFDFFFFE
@M03896:38:000000000-B4D98:1:1102:6209:9653 1:N:0:173
TACGGAGGGTGCAAGCGTTAATCGGAATTACTGGGCGTAAAGCGCACGCAGGCGGTTTGTTAAGTCAGATGTGAAATCCCCGGGCTCAACCTGGGAACTGCATCTGATACTGGCAAGCTTGAGTCTCGTAGAGGGGGGTAGAATTCCAGGTGTAGCGGTGAAATGCGTAGAGATCTGGAGGAATACCGGTGGCGAAGGCGGCCCCCTGGACGAAGACTGACGCTCAGGTGCGAAAGCGTGGGGAGCAAACA
+
AAA?>ABBBA?>B5GE22E22BFBEEFGHGHHGFEGGFGGHHGGGGFEGGGCGGGGGGGHGH4BFG@BBFDBBGHGGHHGGGGGGGHHEFHHHHFHGFGFGHHHHG2FFG?2??<FFGHGFFCHHHHHFFGFHHD-CFDDEFBFFFFFFFFFF;BB>BDCFFFFFF:;AFEFFFFFFBFF.AFFFFFF;;@;9BBD>DED;DFFFBBEEFFFB=AA;FF/FFDFFFFFFFF@9@@DFFFDFFA.>A.B/AF
@M03896:38:000000000-B4D98:1:1102:6228:9665 1:N:0:173
TACGGAGGGTGCAAGCGTTAATCGGAATTACTGGGCGTAAAGCGCACGCAGGCGGTTTGTTAAGTCAGATGTGAAATCCCCGGGCTCAACCTGGGAACTGCATCTGATACTGGCAAGCTTGAGTCTCGTAGAGGGGGGTAGAATTCCAGGTGTAGCGGTGAAATGCGTAGAGATCTGGAGGAATACCGGTGGCGAAGGCGGCCCCCTGGACGAAGACTGACGCTCAGGTGCGAAAGCGTGGGGAGCAAACA
+
>AAA3>ADBBAAB5AAA2E2ABFBB2FFHHHHGFGGGFEEGGGEGCEAEFCEGGGFGFFHGGEBFH4BBFGFGHGBFHHGGEGFEEHGGHHHFAFHHGHHHHHHHHHGFG?GGFGG/GHGC<CGGHGGFEFEHHDCCAFDFFFFFFB;BF/BB9BFFDDFFFFFFF;;:@AB9BFFBFBFFAFFFFFF;9-D9=B;DBA;-;;BDFFF.B.@@-DDFFFFFFFDFFFFFFF=DFA;FAA.>DCE;;ABFFF
@M03896:38:000000000-B4D98:1:1102:6209:9672 1:N:0:173
TACGGAGGGTGCAAGCGTTAATCGGAATTACTGGGCGTAAAGCGCACGCAGGCGGTTTGTTAAGTCAGATGTGAAATCCCCGGGCTCAACCTGGGAACTGCATCTGATACTGGCAAGCTTGAGTCTCGTAGAGGGGGGTAGAATTCCAGGTGTAGCGGTGAAATGCGTAGAGATCTGGAGGAATACCGGTGGCGAAGGCGGCCCCCTGGACGAAGACTGACGCTCAGGTGCGAAAGCGTGGGGAGCAAACA
+
ABABB3ADDBAA4FBF22E2ABFBBBFGHHHHGFHGGGFFGHGGGCEEGEEEGGGGGGGHHHFFFHFB@GFFGGB4BGHGGGGGEGHEGGHHHHGHHGHHHHHHHHHHGH?>F?FFFHHHHFFFGGGGFGGGGHFGGFFAAFFFFFFFFFFFB;BB=;ADEFFFFFDDFFFFFFFFFFFFFFFFFFFFFFFFFDFFFFA>DFFFFDFEFFFFFCDDFFFBFFDFFFFFFFF@ABFFFFFFFFFFFDFFFF.
@M03896:38:000000000-B4D98:1:1102:10841:10207 1:N:0:173
TACGGAGGGTGCAAGCGTTAATCGGAATTACTGGGCGTAAAGCGCACGCAGGCGGTTTGTTAAGTCAGATGTGAAATCCCCGGGCTCAACCTGGGAACTGCATCTGATACTGGCAAGCTTGAGTCTCGTAGAGGGGGGTAGAATTCCAGGTGTAGCGGTGAAATGCGTAGAGATCTGGAGGAATACCGGTGGCGAAGGCGGCCCCCTGGACGAAGACTGACGCTCAGGTGCGAAAGCGTGGGGAGCAAACA
+
AAAAABCBCAAAGFFF22E2AFGBA2FFHGHHGCGFEFGGGHFEGCEAEGGCFEGGGGGHHHHGGH@BBFFGHGFHFGGGFFGCEGHHHGHGCG?GHGHDGHHHHHFHHH????@FFHHHGF<FGGGGFDGFHHA>@;DFEBFFFFF:;B/BB/9;D@;CEFFFFFDDFFFFFFFFB/;ADFFFFFFDF=DFFBCFFFFFFFBFFFFFEFFF=DF.BFF/;ADFFAB:99;CDD-.;;ADFFFFFFFFFF.
@M03896:38:000000000-B4D98:1:1102:6759:10215 1:N:0:173
TACGGAGGGTGCAAGCGTTAATCGGAATTACTGGGCGTAAAGCGCACGCAGGCGGTTTGTTAAGTCAGATGTGAAATCCCCGGGCTCAACCTGGGAACTGCATCTGATACTGGCAAGCTTGAGTCTCGTAGAGGGGGGTAGAATTCCAGGTGTAGCGGTGAAATGCGTAGAGATCTGGAGGAATACCGGTGGCGAAGGCGGCCCCCTGGACGAAGACTGACGCTCAGGTGCGAAAGCGTGGGGAGCAAACA
+
BCBBB>ABBCAABDGE22F2ABGBEEFGHHHHHGHHGGGEHHHGGFEFGGGGGGGGGGGHHHHHHH@BFGFFGHH4FGHGGGGGGGHFGFHHHHGHHGHHHHHHHHHHGHD2??FFFHHHHHFFGHGGFEGGHHGGGFFFFFFFFFFFFFBFFBFFC@AFFFFFFFDDDCFFEFFFFFFFFFFFFFFFFFFFFFFAFFEDFFFFFFFFFFFFDAFAFFFFFFDDFFFFFFFFDFFFFFFFFFFAFFFFFFE
@M03896:38:000000000-B4D98:1:1102:8965:10606 1:N:0:173
TACGGAGGGTGCAAGCGTTAATCGGAATTACTGGGCGTAAAGCGCACGCAGGCGGTTTGTTAAGTCAGATGTGAAATCCCCGGGCTCAACCTGGGAACTGCATCTGATACTGGCAAGCTTGAGTCTCGTAGAGGGGGGTAGAATTCCAGGTGTAGCGGTGAAATGCGTAGAGATCTGGAGGAATACCGGTGGCGAAGGCGGCCCCCTGGACGAAGCCTGACGCTCAGGTGCGAAAGCGTGGGGAGCAAACA
+
ABABAAABBAAAB5GEA2E2ABGB2BFGHGHHGBGFFFGEFHFEFFEAEGGFGGGGFGGHGGGGFHBBBGGFGGGFGHHGGGGGGGGFGHHGAGFGGGHGHGHHHHHHHH??F?<<FGHG0?CGFGFF?>FCFFE@GFFFFFFFFFB/:B/BB;FFFB9@EFFFFFFADFEFFFFFFFFFFFFFFFFFC@=FA@CADDE@=BBDFA@9AFF-9-;-AFF.BD:AD99BFBF=ABC./9AFFFA.-:AFFF?
@M03896:38:000000000-B4D98:1:1102:8947:10613 1:N:0:173
TACGGAGGGTGCAAGCGTTAATCGGAATTACTGGGCGTAAAGCGCACGCAGGCGGTTTGTTAAGTCAGATGTGAAATCCCCGGGCTCAACCTGGGAACTGCATCTGATACTGGCAAGCTTGAGTCTCGTAGAGGGGGGTAGAATTCCAGGTGTAGCGGTGAAATGCGTAGAGATCTGGAGGAATACCGGTGGCGAAGGCGGCCCCCTGGACGAAGACTGACGCTCAGGTGCGAAAGCGTGGGGAGCAAACA
+
BCBCBABCCAAAAFGC22E2ABFBBBFFHFGHGGHGEFGEGHHGGCG0EGGCGGGGGGGHHHGHGHFFFGHFGHGBGHHGGGGGGGHFGGHGHHGFFEHGHHHHHHHHFH?2??@CFHHHFFCGHHGF?CFCDHAADFFFFFFFFFFBFFFFFBFFAC;BEFFFFFDDFFFFFFFFFFFFFFFFEFFFF->DFFFFFFECFFFFFFFEFFFFAAFABFFFFFFFFDFFFFFBDFFFFF.;>FFEFFFFFFE
@M03896:38:000000000-B4D98:1:1102:8961:10627 1:N:0:173
TACGGAGGGTGCAAGCGTTAATCGGAATTACTGGGCGTAAAGCGCACGCAGGCGGTTTGTTAAGTCAGATGTGAAATCCCCGGGCTCAACCTGGGAACTGCATCTGATACTGGCAAGCTTGAGTCTCGTAGAGGGGGGTAGAATTCCAGGTGTAGCGGTGAAATGCGTAGAGATCTGGAGGAATACCGGTGGCGAAGGCGGCCCCCTGGACGAAGACTGACGCTCAGGTGCGCAAGCGTGGGGGGCAAAC
+
AAAAABBBD2A>E5BAA2E2ABFAB22BGFHGDAGBEE2EEHGFFCEEECE0EEEEFGGHEG4FFGDB3FF@BFG4FGHHGEEEEFHH3FGF0BFBFFHBGBGGG?GDGH?2??@FFFGGFG1?FGHFFEFCGF??CFA;.;FFFFFBBF9BF/;B;@;@E9BBFF;;DA?FFFFFFFBFDFFFFFFF;9;9A99-9?E>DDFFFFBA...---;;B/BBF?A9FDFBBB;9-9--A...9----;;AAF
@M03896:38:000000000-B4D98:1:1102:21938:10945 1:N:0:173
TACGGAGGGTGCAAGCGTTAATCGGAATTACTGGGCGTAAAGCGCACGCAGGCGGTTTGTTAAGTCAGATGTGAAATCCCCGGGCTCAACCTGGGAACTGCATCTGATACTGGCAAGCTTGAGTCTCGTAGAGGGGGGTAGAATTCCAGGTGTAGCGGTGAAATGCGTAGAGATCTGGAGGAATACCGGTGGCGAAGGCGGCCCCCTGGACGAAGACTGACGCTCAGGTGCGAAAGCGTGGGGAGCAAACA
+
AAABAAABBAAABGGF22E2ABFBBBFGHGHHFCGGGFEEGHHGG0EAEEFFGGGFGFE?FGHHBG@BBFF@FGHGGGHHGGGGGGHFGHHGGHGHFEFFHHHHHH>D>G>FF?2GFHHFGFFGGFGGFFFFHHGCGFFAEFFFFFF/BF/FB::;>;:@EFFFFF;;ADFFFFFFFFFFDFFFFFFFF:DDA@DFDDE-@BFFFF;FFFFF@;FFFFF9BADDFFB//:BADDCDFFFFFF=A=AEF/F?
@M03896:38:000000000-B4D98:1:1102:21956:10956 1:N:0:173
TACGGAGGGTGCAAGCGTTAATCGGAATTACTGGGCGTAAAGCGCACGCAGGCGGTTTGTTAAGTCAGATGTGAAATCCCCGGGCTCAACCTGGGAACTGCATCTGATACTGGCAAGCTTGAGTCTCGTAGAGGTGGGTAGAATTCCAGGTGTAGCGGTGAAATGCGTAGAGATCTGGAGGAATACCGGTGGCGAAGGCGGCCCCCTGGACGAAGACTGACGCTCAGGTGCGAAAGCGTGGGGAGCAAACA
+
BBBBA>ADBAAA4FGAA?E2ABFABEFGHFHHFCGHGEEEHHHGGGEEGFGCEGGEEECFFF4@@B@BBBFBFHGBFGGGFGG@FFHEFHHFFHGGHGGHHHHHFHHFGH?>F?@<CGHF00FGGHGF/<.<GH1<<DDBEHHHHBG0BGCGG<D=CC;-CGCFFHC.CDGGFGGGGFE.EBFEFGGGC?-CA@=A-9EFAFFFFD>EEFFF;>A;BBB9BADADA/;BFFFA=CA9DA.-BB9B?EFFF.
@M03896:38:000000000-B4D98:1:1102:21936:10965 1:N:0:173
TACGGAGGGTGCAAGCGTTAATCGGAATTACTGGGCGTAAAGCGCACGCAGGCGGTTTGTTAAGTCAGATGTGAAATCCCCGGGCTCAACCTGGGAACTGCATCTGATACTGGCAAGCTTGAGTCTCGTAGAGGGGGGTAGAATTCCAGGTGTAGCGGTGAAATGCGTAGAGATCTGGAGGAATACCGGTGGCGAAGGCGGCCCCCTGGACGAAGACTGACGCTCAGGTGCGAAAGCGTGGGGAGCAAACA
+
AAAAAAABCAAA4DGE?2F2ABFBEEFGHGHHFGEGGFGEHHHGG?EEGEEEGGGGGGGHHHGGFG4BBFFBGHHGGHHHGGGGGGHGHHHHHGGHFEGGHHHHHHHHFHD2??@FFHHHHHGHHHGC?EFAGHGCFFFDFFFFFFFBFFFFB;FFDDADEFFFFFAADFFFFFFFFFFFFFFFFFFFF-@DFFFFFFEDFFFFFFFEFFFFCCFDFFFFFDDDFBBF;FB@ABFDBDADBFF.9.;BFFF
@M03896:38:000000000-B4D98:1:1102:25158:11724 1:N:0:173
TACGGAGGGTGCAAGCGTTAATCGGAATTACTGGGCGTAAAGCGCACGCAGGCGGTTTGTTAAGTCAGATGTGAAATCCCCGGGCTCAACCTGGGAACTGCATCTGATACTGGCAAGCTTGAGTCTCGTAGAGGGGGGTAGAATTCCAGGTGTAGCGGTGAAATGCGTAGAGATCTGGAGGAATACCGGTGGCGAAGGCGGCCCCCTGGACGAAGACTGACGCTCAGGTGCGAAAGCGTGGGGAGCAAACA
+
ABAAA>ADBAAA4FFE22E2ABFBBBFGHHHHGGHGGGGEHHHGG?EAEGGGGGGGGGGHGGFGGHFBFHHFGHFFGHHHGGGGFGHFGHHGHHFHH/FFGHHHHHHHGHD???FCFHHHGFFGHHGFFEGEHHGGGFFFFFFFFFF;BFBFF:BBFC;BEFFFFFADDFFFFFFFFFFFFFFFFFFF@@DDFCFDFFACDFFFFFFFEFAB=;DDFFFFFFFDFBFFFFF@;CDDFDAFFFFFFDEFFF9
@M03896:38:000000000-B4D98:1:1102:6302:12892 1:N:0:173
TACGGAGGGTGCAAGCGTTAATCGGAATTACTGGGCGTAAAGCGCACGCAGGCGGTTTGTTAAGTCAGATGTGAAATCCCCGGGCTCAACCTGGGAACTGCATCTGATACTGGCAAGCTTGAGTCTCGTAGAGGGGGGTAGAATTCCAGGTGTAGCGGTGAAATGCGTAGAGATCTGGAGGAATACCGGTGGCGAAGGCGGCCCCCTGGACGAAGACTGACGCTCAGGTGCGAAAGCGTGGGGAGCAAACA
+
AAABAAA@D?AAFGBF?2E2ABFABEFGHHHHCBFFEEEEEHHGG0AEEEGFGEFEGEDCBGHHDG4BFFFBFGHHHHGHGGGGEGHHFGHBFAFFGFFFHHFHHF2??G?2??GBFGHGHHC<GFGG?EFADGE-D;=:ABFFFFBBFB;;B;9B-;.;EFFFBFA;ADEF/9FFFBFFBFFFFFFD@-;AA@=F9.999BDFFDBA?FFA;BDA;;BBFFD..;B9F/:9.@DAF..ABADF-AEFFF.
@M03896:38:000000000-B4D98:1:1102:10753:13301 1:N:0:173
TACGGAGGGTGCAAGCGTTAATCGGAATTACTGGGCGTAAAGCGCACGCAGGCGGTTTGTTAAGTCAGATGTGAAATCCACAGGCTCAACCTGGGCACTGCATCTCATACTGGCAAGCTTGAGTCTCGTAGAGGTGGGTAGAATTCCAGGTGTAGCGGTGAAATGCGTAGAGATCTGGAGGAATACCGGTGGCGAAGGCGGCCCCCTGGACCACGACTGACGCTCAGGTGCGAAAGCGTGGGGATCAAACA
+
AAAAAAADDAA>1FEA00E003DBBEFFHGFHGGHCGGGGHHGGG/EECEG?E/>E/>BFFG2F2B2B@FFBGGFHHFF1B10F?GHFGFFB0BF/BCCFGH1G1122FG>2B?<1/?@@FG1FD1F0/<?FFH1?FCAFFHHHHHD=GFBGG==DCA<AFHGHFG.;CAF0GHHH099.;CFBCBCC9A-A;AA@@FE;=@;@9@@FFF----99@AAFFFFFABBF//;;;@@BFB-;@@@?-;-B/B-
@M03896:38:000000000-B4D98:1:1102:10763:13317 1:N:0:173
TACGGAGGGTGCAAGCGTTAATCGGAATTACTGGGCGTAAAGCGCACGCAGGCGGTTTGTTAAGTCAGATGTGAACTCCCCGGGCTCAACCTGGGAACTGCATCTGATACTGGCAAGCTTGAGTCTCGTAGAGGTGGGTAGAATTCCAGGTGTAGCGGTGAAATGCGTAGAGATCTGGCGGAATACCGGTGGCGACGGCGGCCCCCTTGACGACGACTGACGCTCAGGTGCGAAAGCTTGGGGAGCAAACA
+
AAAAA1?111>>FEG0E0E0ABFAB00BG1DGBBGGAFG/FDGEGCEAFEEEG/EEE>E00FDEF2B@1BEB12@BFGH>E@EEEGHGHGG<F0/0</BFFHHHF1FDD1?2?/0<?FGF0<?FFFFCFCFA<F1..-CHGHHHFGDD=C/GD<DGC-:-.CH:0CCCB@?FBBFFB00-A-:EFFBA=@@-A@;->-@>--@>@?--;BFB9-;-9AA/;BF-9-///:B=;;=-///:--;A9?EFFF-
@M03896:38:000000000-B4D98:1:1102:10739:13318 1:N:0:173
TACGGAGGGTGCAAGCGTTAATCGGAATTACTGGGCGTAAAGCGCACGCAGGCGGTTTGTTAAGTCAGATGTGAAATCCCCGGGCTCAACCTGGGAACTGCATCTGATACTGGCAAGCTTGAGTCTCGTAGAGGGGGGTAGAATTCCAGGTGTAGCGGTGAAATGCGTAGAGATCTGGAGGAATACCGGTGGCGAAGGCGGCCCCCTGGACGAAGACTGACGCTCAGGTGCGAAAGCGTGGGGAGCAAACA
+
AAAAA>ADB2>ABGFAA2E2ABFBBAFFHGHHFBHGCEGAFGHGGGEEGGFGGEGEEGGCFGGGFFFFBFHEDG@4BGHGFFGEFGHGHHHGHFGFHGHHHHHHHGEHHH?2??@<FHHHGFFGHHGG?EGGHH.-A-BDFFFFFFFFFFFFF9BBF@ADFFFFFFAADCFFFFFFFFFFFFFFFFFFFFFBFAFFAFED--BCFFF?EFAC=9DDFF/9FFFFFFFFFFB-9@>.BADFAA;FAD?F/FF
@M03896:38:000000000-B4D98:1:1102:9483:13601 1:N:0:173
TACGGAGGGTGCAAGCGTTAATCGGAATTACTGGGCGTAAAGCGCACGCAGGCGGTTTGTTAAGTCAGATGTGAAATCCCCGGGCTCAACCTGGGAACTGCATCTGATACTGGCAAGCTTGAGTCTCGTAGAGGGGGGTAGAATTCCAGGTGTAGCGGTGAAATGCGTAGAGATCTGGAGGAATACCGGTGGCGAAGGCGGCCCCCTGGACGAAGACTGACGCTCAGGTGCGAAAGCGTGGGGAGCAAACA
+
ABBBAAABC@AA4EGA22E2ABFBEEFGHGHHHGHGGFEEGHHGGFEGGGC@EGGGGGGHHGFFFG4B@FDBFFGBGHHGGGGGGGHEGGHHHHGHHGHHHHHHHHHHGHD2??FBFHHHGGCGHHGGFGGFGH?DFFFFFFFFFFFBFFBFFBFF-;;DFFFFFFDDFFFFFFFFFFFFFFFFFFFFFFFFFFFFFFFDFFFFFFFEFFFFF=A;BFFBFFFDFFFFFFFDFFCDFDFDFFFFAFFFFFF
@M03896:38:000000000-B4D98:1:1102:9799:13662 1:N:0:173
TACGGAGGGTGCAAGCGTTAATCGGAATTACTGGGCGTAAAGCGCACGCAGGCGGTTTGTTAAGTCAGATGTGAAATCCCCGGGCTCAACCTGGGAACTGCATCTGATACTGGCAAGCTTGAGTCTCGTAGAGGGGGGTAGAATTCCAGGTGTAGCGGTGAAATGCGTAGAGATCTGGAGGAATACCGGTGGCGAAGGCGGCCCCCTGGACGAAGACTGACGCTCAGGTGCGAAAGCGTGGGGAGCAAACA
+
ABBBAAABBAAA4AGCA2E2ABFBBBFGHHHHFGHHGGGFHHHGGCEEGEGGGGGGGGGHHHGGGH@BBGFFGHGBFGHFGGGGGGHFGHHHHHGHGGHHHHHHHHFHGH?2F?@CFHHHHFFGHHGFFFGFHH.<CFFFFFFFFFFBBFBFFBFBDC;DEFFFFFADDFFFFFFFFFFFDFFFFFFFFAFFACF@FFA9DFFFFFFF?FFFC>DAFFFFFFFFFFFFFFFDDCBDFFFFFFAFFFFFFFF
@M03896:38:000000000-B4D98:1:1102:9815:13672 1:N:0:173
TACGGAGGGTGCAAGCGTTAATCGGAATTACTGGGCGTAAAGCGCACGCAGGCGGTTTGTTAAGTCAGATGTGAAATCCCCGGGCTCAACCTGGGAACTGCATCTGATACTGGCAAGCTTGAGTCTCGTAGAGGGGGGTAGAATTCCAGGTGTAGCGGTGAAATGCGTAGAGATCTGGAGGAATACCGGTGGCGAAGGCGGCCCCCTGGACGAAGACTGACGCTCCGGTGCGAAAGCGTGGGGAGCAACCA
+
ABBBAAADDAAAA5GA22E2ABFBAAFFHCGHFFGGGGGEAGGEGGFGGGCCGEGGGGFFF4BFFHFBFGHBFFG4FGHGGGGGGGHFHHGGHFFHHGHHHHGHHHFG2F??F?<<FHHGGCFGGHG0FDFFFG.CCADFFFFFFFFBBFFFFBBBB@ABFFFFFFDF?=E/BBFFFEFFFFFFFFFF-@BDFBA-;A:;-BCFD@D.AFA-;-9.;FFBFDDDD..9;9;@DAFAF.DD-D-E-;.;.9.
@M03896:38:000000000-B4D98:1:1102:25885:13720 1:N:0:173
TACGGAGGGTGCAAGCGTTAATCGGAATTACTGGGCGTAAAGCGCACGCAGGCGGTTTGTTAAGTCAGATGTGAAATCCCCGGGCTCAACCTGGGAACTGCATCTGATACTGGCAAGCTTGAGTCTCGTAGAGGGGGGTAGAATTCCAGGTGTAGCGGTGAAATGCGTAGAGATCTGGAGGAATACCGGTGGCGAAGGCGGCCCCCTGGACGAAGACTGACGCTCAGGTGCGAAAGCGTGGGGAGCAAACA
+
ABABA>AD?2AA45G4E2E2ABFBEBFGHFGHFEFHEEEAGHHGE?EAEEFEGEGEGDGGGHGGFGFGGHGFEHF4BGHHGGGGGGHFHHHCHCFFHFHHHHHHHFDFFG?2??<2?FGHGGFGGGGFFCFEFGG@DBFDFFFFFFB99FBFB9BBFD;B.BFFFFDDFFFFFFFFFFFFFFFFFFFFDBFDFFFFFFEACFFFFFFFFFFF@DFDFFF;FFDDFFFFFFB@ABFDFFDFFFA?BDFFFF.
@M03896:38:000000000-B4D98:1:1102:23135:14419 1:N:0:173
TACGGAGGGTGCAAGCGTTAATCGGAATTACTGGGCGTAAAGCGCACGCAGGCGGTTTGTTAAGTCAGATGTGAAATCCCCGGGCTCAACCTGGGAACTGCATCTGATACTGGCAAGCTTGAGTCTCGTAGAGGGGGGTAGAATTCCAGGTGTAGCGGTGAAATGCGTAGAGATCTGGAGGAATACCGGTGGCGAAGGCGGCCCCCTGGACGAAGACTGACGCTCAGGTGCGAAAGCGTGGGGAGCAAACA
+
AAABAAABC?AABFF4A2E2ABFBBBFGHCHHFGHHGGGEHHHGGFEGGEFGGGGGGGGHHGFEGHFFGHGGGHGBFGHGGGGGGGHGHHGGHHG0CAGGHHHHHHGHHHD???@GFHHHFFFGGHHHFGGF>GACCABDEFFFFFFBB/BB;0BBDA:C?FEFBFDDDFFFBFFFBFFFBDFFFFFDC@D?ADF@AFEB@FDFFFA9AFA-9@D.BFFBFFFFFDBFFB;;A9BDFFFBCF;.;A.FBF.
@M03896:38:000000000-B4D98:1:1102:13169:14798 1:N:0:173
TACGGAGGGTGCAAGCGTTAATCGGAATTACTGGGCGTAAAGCGCACGCAGGCGGTTTGTTAAGTCAGATGTGAAATCCCCGGGCTCAACCTGGGAACTGCATCTGATACTGGCAAGCTTGAGTCTCGTAGAGGTGGGTAGAATTCCAGGTGTAGCGGTGCCATGCGTAGAGATCTGGAGGAATACCGGTGGCGCAGTCGGCCCCCTGGACGACGCCTGACGCTCAGGTGCGACAGCGTGGGGAGCAAACA
+
>3>3>>>@DAAAF5BAAEG22BFB22AFH5DGF3GFEEEFEDFEECE0E0FCFGGEEGCHFDHGHH4BBGFGF44BFGGFFEGEEEHGGHHFBGFF1FGFHFHHGFFFFG???/<1?FFF???FFGG0?<><1G1<A@DGGFDFBG===/<CD=DF-;=@@/:GF::;.9AB0;BFF0;A.A/90;FE-9-.9-.;@9;.--A>BBBA.;.-9---99:.;9;ADA//99B-.-9-.-.;;=-.9;9;/;.
@M03896:38:000000000-B4D98:1:1102:13151:14802 1:N:0:173
TACGGAGGGTGCAAGCGTTAATCGGAATTACTGGGCGTAAAGCGCACGCAGGCGGTTTGTTAAGTCAGATGTGAAATCCCCGGGCTCAACCTGGGAACTGCATCTGATACTGGCAAGCTTGAGTCTCGTAGAGGGGGGTAGAATTCCAGGTGTAGCGGTGAAATGCGTAGAGATCTGGAGGAATACCGGTGGCGAAGGCGGCCCCCTGGACGAAGACTGACGCTCAGGTGCGAAAGCGTGGGGAGCAAACA
+
ABABBAACCAAABGGC22E2ABFBBBFGHHHHHGHHGGGGHHHGGCEFGFGFGGGGGGGHHHGHFH4BBGHFGHGBGHHHGGGGGGHFHHHGHHGFHGHHHHHHHHHHHHD>F?FGFHHHHFCGHHGFFGGFHH.@CFFFFFFFFFFFFFFFF;FFFDAFFFFFFFFDFFFFFFFFFFFFFDFFFFFFFBFFFFFFFFECFFFFFFFFFFFFF=.AFFFFFFFFFFFFFFFBDCFDFFFFAFFFFDFFFF?
@M03896:38:000000000-B4D98:1:1102:20983:15320 1:N:0:173
TACGGAGGGTGCAAGCGTTAATCGGAATTACTGGGCGTAAAGCGCACGCAGGCGGTTTGTTAAGTCAGATGTGAAATCCCCGGGCTCAACCTGGGAACTGCATCTGATACTGGCAAGCTTGAGTCTCGTAGAGGGGGGTAGAATTCCAGGTGTAGCGGTGAAATGCGTAGAGATCTGGAGGAATACCGGTGGCGAAGGCGGCCCCCTGGACGAAGACTGACGCTCAGGTGCGAAAGCGTGGGGAGCAAACA
+
ABAAAACCCAAAEGGC22A2AFGBEBFFHHHHGFHHGGGEGHHGGGGCGFGEGGGGGGGHHDBBBF4BBBEBFGGFFGHHGGGGGGHGHHHHHHGHHGHGHHHHHHFGHHD?F?GFGHHG?FGHHHG??CFFHHGCFFFFFFFFFFFFFFFFB;:;=:;@EFFFFF;;ADFFFFFFFFFFFFFFFFFFF@DD9CFAFFE@FFDFFFFEFFFFF=FAFFFFFDDDAAFFFFB;ABDAFFFFFFFFFDFFFF.
@M03896:38:000000000-B4D98:1:1102:20967:15332 1:N:0:173
TACGGAGGGTGCAAGCGTTAATCGGAATTACTGGGCGTAACGCGCACGCAGGCGGTTTGTTAAGTCAGATGTGACATCCCCGGGCTCAACCTGGGAACTGCATCTGATACTGGCAAGCTTGAGTCTCGTAGAGGTGGGTAGAATTCCAGGTGTAGCGGTGAAATGCGTAGAGATCTGGAGGAATACCGGTGGCGAAGGCGGCCCCCTGGACGAAGACTGACGCTCAGTTGCGAAAGCGTGGGGAGCAAAC
+
>>>3>A?ADA2>FGDA22AAFFGBBEFFHFHHFFGBEEGG1EAAEEE>EE00E>EECGGHGHFDGG43?FGF4B44BGFGGEE/>BFHHGHGHE/?FFG<FGHHHGBGHHF1??FCFG?G<FHHHHH0>AFAD</<.<<DC<0D<GFCC/:C;0<;:-;AE0FFFC;9.:EFFGGGG0FG.AFGGGF99--.;99--9;9-9-@9@>;.;A9BA?A9:F/F.:;DFF//99-999.BAAA--;A@D./;;
@M03896:38:000000000-B4D98:1:1102:16825:15426 1:N:0:173
TACGGAGGGTGCAAGCGTTAATCGGAATTACTGGGCGTAAAGCGCACGCAGGCGGTTTGTTAAGTCAGATGTGAAATCCCCGGGCTCAACCTGGGAACTGCATCTGATACTGGCAAGCTTGAGTCTCGTAGAGGGGGGTAGAATTCCAGGTGTAGCGGTGAAATGCGTAGAGATCTGGAGGAATACCGGTGGCGAAGGCGGCCCCCTGGACGAAGACTGACGCTCAGGTGCGAAAGCGTGGGGAGCAAACA
+
ABBBA>ADBAAA45G422F22BGBEEFGHHHHHGHHGGGEGHHGGGEEGEGFGGGGGGGHG@FEFGBB3BGFHFGBFHHHGGGGGGHFGHHGHHG0GFGHHHHHHHGGFG?2??@FFGHHHFFFGHHHFEGFGHGGGFCFFFFFFFFBBFFFFBFFCC;BFFFFFFAA?-ABFFFFFFFFFFFFFFFFB:-DAADFFFED-BFFFFDF?FA;-99.;B9:9DAFFDFFBF;@;@FDFFADFF;A@DEFFF.
@M03896:38:000000000-B4D98:1:1102:16806:15427 1:N:0:173
TACGGAGGGTGCAAGCGTTAATCGGAATTACTGGGCGTAAAGCGCACGCAGGCGGTTTGTTAAGTCAGATGTGAAATCCCCGGGCTCAACCTGGGAACTGCATCTGATACTGGCAAGCTTGAGTCTCGTAGAGGGGGGTAGAATTCCAGGTGTAGCGGTGAAATGCGTAGAGATCTGGAGGAATACCGGTGGCGAAGGCGGCCCCCTGGACGAAGACTGACGCTCAGGTGCGAAAGCGTGGGGAGCAAACA
+
AAAAAAABCAAA4AGC22E2ABFBBBFGHHHHHGHHGGGEHHHGGCFGGFGCGGGGGGGHGGFBBG@BBFGBFGFBGHHHGGGGGGHHHGHHHHGHHGHHHHHHHHHHFHD>??FGFHHHHFFHHHGGFGGGHHGGGFFFFFFFFFF9BFFFF;FFFDADEFFFFFDAFFFFFFFFFFFFDFFFFFFFF@BFFFFFFFFCFFFFFFFFFFFFCFFDFFFBFFFFFFFFF0B;AADFFD.;BCF.@DEFF?.
@M03896:38:000000000-B4D98:1:1102:16815:15444 1:N:0:173
TACGGAGGGTGCAAGCGTTAATCGGAATTACTGGGCGTAAAGCGCACGCAGGCGGTTTGTTAAGTCAGATGTGAAATCCCCGGGCTCAACCTGGGAACTGCATCTGATACTGGCAAGCTTGAGTCTCGTAGAGGTGGGTAGAATTCCAGGTGTAGCGGTGAAATGCGTAGCGATCTGGAGGAATACCGGTGGCGAAGGCGGCCCCCTGGACGAAGACTGACGCTCAGGTGCGAAAGCGTGGGGAGCAAAC
+
>AAAAAAD>>>ACGBA2222ABGA22BFHFGHEBGFEECFGHHGEEEAFE?0E>>EEEAFBG4@BF@3@GHGFE4FGGHHG>E<>/GFFGGFBB/?FF1BFGGHHFGHGH1>?F0<??F???1?FFHFFDGGHG1>C@A=<0=GHHGH0GCGG<=DA:.-;00CHC:;9A.;?9EF0CF9.CFFFFF;---9;----;99-=BBB@-..;ABB;D.;BB9FDDFF./;BFFBF-9.B;DDBBB.-9999A
@M03896:38:000000000-B4D98:1:1102:25319:16966 1:N:0:173
TACGGAGGGTGCAAGCGTTAATCGGAATTACTGGGCGTAAAGCGCACGCAGGCGGTTTGTTAAGTCAGATGTGAAATCCCCGGGCTCAACCTGGGAACTGCATCTGATACTGGCAAGCTTGAGTCTCGTAGAGGGGGGTAGAATTCCAGGTGTAGCGGTGAAATGCGTAGAGATCTGGAGGAATACCGGTGGCGAAGGCGGCCCCCTGGACGAAGACTGACGCTCAGGTGCGAAAGCGTGGGGAGCAAACA
+
>AAAA>ADDAAA4FGA22E2ABFBBBFFHHHHFFHGGEFEHHHGG?EAECE?EFGGGGGHGGBBBBBBFGHBFGGBFHHGGGGGGGHEBFGGGHGGHEGGGHHHHGHGDG?>F?<CFHHHHG?FGHGGFEFEGHDCCCFDFFFFFFFBFFFF//BFBDADEFFFFF;AD;AFBFFFFFBAFDFFFFFF=;@DABFFFFEB;DDFFFFFFF99;BDDFFFBFFF?DDEFFFF@;=@DFFFA-@B?@DEFFF.
@M03896:38:000000000-B4D98:1:1102:28491:17350 1:N:0:173
TACGGAGGGTGCAAGCGTTAATCGGAATTACTGGGCGTAAAGCGCACGCAGGCGGTTTGTTAAGTCAGATGTGAAATCCCCGGGCTCAACCTGGGAACTGCATCTGATACTGGCAAGCTTGAGTCTCGTAGAGGGGGGTAGAATTCCAGGTGTAGCGGTGAAATGCGTAGAGATCTGGAGGAATACCGGTGGCGAAGGCGGCCCCCTGGACGAAGACTGACGCTCAGGTGCGAAAGCGTGGGGAGCAAACA
+
ABABBAABB2AABDFE?2E2ABFAABFGHHHHFCHHGFGEHHHGG?EEEAE?EFGEEFGHHGFGBBBFFHFFGHBBBGGHFGGGGGHFGHHHHHGHFAFFGHHHHHGHFG?2F?@2FGHHHFFFFDGGFDF.FGDC@CDFFFFFFFFBFFBFBBFFFFADAFFFFFA;9BEFBFFFFFFFFFFFFFFFF@CFFFFADBFBDCFFFAAEFFFFFFF?BFFFB?AADFFF9BB@A=BDFD.;@AC.-;.BFF.
@M03896:38:000000000-B4D98:1:1102:6999:17981 1:N:0:173
TACGGAGGGTGCAAGCGTTAATCGGAATTACTGGGCGTAAAGCGCACGCAGGCGGTTTGTTAAGTCAGATGTGAAATCCCCGGGCTCAACCTGGGAACTGCATCTGATACTGGCAAGCTTGAGTCTCGTAGAGGGGGGTAGAATTCCAGGTGTAGCGGTGAAATGCGTAGAGATCTGGAGGAATACCGGTGGCGAAGGCGGCCCCCTGGACGAAGACTGACGCTCAGGTGCGAAAGCGTGGGGAGCAAACA
+
ABABBABCB?AAB5GF22E2ABGFBBFGHHHHGGGFEEEFHHHGGFGGGEGGGGGEEEFGGHHHGH4B@GHFGHHGHHHHGGGGEGHHHHHHHFGFHGHGGHHHHHHHHHDGGGHFGHHHGH1FGHHHGGGGHHFGGFFDAFFFFFFBFFBFB;:B@C;DEFFFFFA:DFEFFFFFFFFFFFFFFFFFFADFFCDFFFFCFFFFFFFAEF.@;CDABFF;FFFDFFFFFFFBFFFDFFFFFFFFFDFFFF.
@M03896:38:000000000-B4D98:1:1102:22209:18053 1:N:0:173
TACGGAGGGTGCAAGCGTTAATCGGAATTACTGGGCGTAAAGCGCACGCAGGCGGTTTGTTAAGTCAGATGTGAAATCCCCGGGCTCAACCTGGGAACTGCATCTGATACTGGCAAGCTTGAGTCTCGTAGAGGGGGGTAGAATTCCAGGTGTAGCGGTGAAATGCGTAGAGATCTGGAGGAATACCGGTGGCGAAGGCGGCCCCCTGGACGAAGACTGACGCTCAGGTGCGAAAGCGTGGGGAGCAAACA
+
BBBBB>ADBAAA4AG4A2E2ABFBBBFGHHHHGGHHGGGEHHHGGCEEGGGCFGGGGGGHHHHHGH@BBGFFGHGFFGHHGGGGGGHFGFHHHHGHGGHHHHHHHHGHFHD2F?FGFHHHHE1FGGGC?EFFHH<><BFFFFFFFFFBBFBFF9FFFD:CEFFFFFDDFFFFFFFFFFFFFFFFFFFFFBFFFFFFFFEDFFFFFFFFFFFF@FFDFFFFFFFFFFFFFFFBACCDFFFFFFFFFFFFFFF
@M03896:38:000000000-B4D98:1:1102:16050:18301 1:N:0:173
TACGGAGGGTGCAAGCGTTAATCGGAATTACTGGGCGTAAAGCGCACGCAGGCGGTTTGTTAAGTCAGATGTGAACTCCCCGGGCTCAACCTGGGAACTGCATCTGATACTGGCAAGCTTGAGTCTCGTAGAGGGGGGTAGAATTCCAGGTGTAGCGGTGAAATGCGTAGAGATCTGGAGGAATACCGGTGGCGAAGGCGGCCCCCTGGACGAAGACTGACGCTCAGGTGCGAAAGCGTGGGGAGCAAACA
+
AAABA3A?>2AAA5G4E2E2ABFAB2BFHBGHF3GHEGGEGHHGECEEGEECG?EGEEFFFG@BBFBB@FGFF4B3BFHGEEGGGGHFHHHCFFFAGFHHHHHHGD??FF?2?<<?FGHGGFFFGGGGFDFGFF.-A>BFFFFFFBB;BFBFBBFFBBA-9BFFBFAADBFFFFFFFFFFDDBFFFFFBBBFF?B;=FE;BBBBBB?AEFF<@-A;/9F/FFFFFFFBFFB>?BBDFBDD;BBA@DAFFF?
@M03896:38:000000000-B4D98:1:1102:13850:18945 1:N:0:173
TACAGAGGGTGCAAGCGTTAATCGGAATTACTGGGCGTAAAGCGCGCGTAGGTGGTTTGTTAAGTTGGATGTGAAATCCCCGGGCTCAACCTGGGAACTGCATTCAAAACTGACTGACTAGAGTATGGTAGAGGGTGGTGGAATTTCCTGTGTAGCGGTGAAATGCGTAGATATAGGAAGGAACACCAGTGGCGAAGGCGACCACCTGGACTAATACTGACACTGAGGTGCGAAAGCGTGGGGAGCAAACA
+
ABAAADFBB?AACFFAE2A2ABFBEAFGHHHHFGHGGGEEHHHGGCGFEGGGGGGGGHGHHHHHGH4BBFFFGFGBGHHHFGGGGGHEGGHHHHGHGGHHHHHHHHFFDGB3?<<DFFH2FF@DFGFGFHHHFHG?CAAFCGHHHHGFGBDC==DDCA=CFHHHFHACDGGHGHHHCFFFGGFGGGGEGFGGEDGGGGC@DFF;EFFFFFFFBBFFFFFFFFFFFFFFFFFDFFFFFFFFFFFFFFEFFFF
@M03896:38:000000000-B4D98:1:1102:14181:19135 1:N:0:173
TACGGAGGGCGCAAGCGTTAATCGGAATTACTGGGCGTAAAGCGCACGCAGGCGGTTTGTTAAGTCAGATGTGAAATCCCCGGGCTCAACCTGGGAACTGCATCTGATACTGGCAAGCTTGAGTCTCGTAGAGGGGGGTAGAATTCCAGGTGTAGCGGTGAAATGCGTAGAGATCTGGAGGAATACCGGTGGCGAAGGCGGCCCCCTGGACGAAGACTGACGCTCAGGTGCGAAAGCGTGGGGAGCAAACA
+
>AAAABBB@2>>EEEA22E2AADBB2AFHFHHFFGEEGGGHHHGE?EEEGGFGEFGC?E?2FGHHFBBBDGFGGHFHHHF/EGGDGHHHHHBFCF0GGHHGHHHBBG1GH?1?<?1?FGHFGFGGGGHCGGGFH.-<>;?EFFFFFF;;BBFB;BFDBAB9FBFFF9ADFFFFFFFFFFFFFBBFFFD>@;AFBDFDFE9=ADFFFBAFFFF-9ADFFFFFFFDFFFFFB;@;@DBBDDFFFFEBAEFFF?
@M03896:38:000000000-B4D98:1:1102:5606:19288 1:N:0:173
TACGGAGGGTGCAAGCGTTAATCGGAATTACTGGGCGTAACGCGCACGCAGGCGGTTTGTTAAGTCAGATGTGACATCCCCGGGCTCAACCTGGGAACTGCATCTGATACTGGCAAGCTTGAGTCTCGTAAAGGGGGGTAGAATTCCAGGTGTAGCGGTGAAATGCGTAGAGATCTGGAGTAATACCGGTGGCGCAGGCGTCCCCCTGGACGAAGACTGACGCTCAGGGGCGAAAGCGTGGGGAGCAACCA
+
A??3>A?A2>?A4E4A2AE2ABF22BBBFAEBABABAAEF1AEEAEAEEE00E/E>>11??G4BGE4BBEEB?FBDGHFGF<E?BBGFBGFG00/0?C???GEGHFGH<F1<1???FFGD0<1>F<DGF.0<>D<-<;@AE;FB/B/9;/;//:/:-9:9AFFFBF.AD-.B/9BFF//:/;9B/;9A9;-A;-.9-99-.-9AED@;A.A-;9../;9BFFADBDF/.-;--;;.BA..9-9.9;.B.F9
@M03896:38:000000000-B4D98:1:1102:5620:19299 1:N:0:173
TACGGAGGGTGCAAGCGTTAATCGGAATTACTGGGCGTAAAGCGCACGCAGGCGGTTTGTTAAGTCAGATGTGAAATCCCCGGGCTCAACCTGGGAACTGCATCTGATACTGGCAAGCTTGAGTCTCGTAAAGGGGGGTAGAATTCCAGGTGTAGCGGTGCAATGCGTAGAGATCTGGAGGAATACCGGTGGCGAAGGCGGCCCCCTGGACGAAGACTGACGCTCAGGTGCGCAAGCGTGGGGAGCAAACA
+
AAAA33>2A>AAFFGG22A2ABGAABFFHGHHG3GFFGFEEHHEG?E?EEF0EEGGGGGHHGGFFG@BBFGGHHFBFGGC/EEEEGFFFFHFGGE0FFFGGFHHHHGGFH?>2?2@FGHGFCCFHHGCF?0.<DACCCFA.;BFFFF:/9/BF//B>@9@-/99BF.;D-.///BFFBF?D?BFFFFF-@;D9@-;A.;--9BFFFF.9BA---.ABFBFF.9AAA///;B--99-:.DD---.>AEFFFF
@M03896:38:000000000-B4D98:1:1102:5606:19310 1:N:0:173
TACGGAGGGTGCAAGCGTTAATCGGAATTACTGGGCGTAAAGCGCACGCAGGCGGTTTGTTAAGTCAGATGTGAAATCCCCGGGCTCAACCTGGGAACTGCATCTGATACTGGCAAGCTTGAGTCTCGTAGAGGGGGGTAGAATTCCAGGTGTAGCGGTGAAATGCGTAGAGATCTGGAGGAATACCGGTGGCGAAGGCGGCCCCCTGGACGAAGACTGACGCTCAGGTGCGAAAGCGTGGGGAGCAAACA
+
BBAABAABCAAAB5GC?2E2ABFBBAFFHHHHFFHGGGGEHHHGGCECFGGGGGGGGGGHGGGGGHBBFGHFGFGBFHHHGGGGGGHEGHHGHHGHHGHHHHHHHHEHGHD2??@FGHHHGGFHHHGHFGFFDGA@DFFFFFFFFFF:BFFFFBFFFB;CEFFFFFDADFFFFFFFFFFFFFFFFFFFC@FFFBFFFFABFFFFFFFFFFFBD@DAFFFBFFDFFFFFFFF@DCFFFFDDFFFEFFFFEF.
@M03896:38:000000000-B4D98:1:1102:7007:20697 1:N:0:173
TACGTAGGTGGCAAGCGTTGTCCGGAATTATTGGGCGTAAAGCGCGCGCAGGCGGTTTCTTAAGTCTGATGTGAAAGCCCACGGCTCAACCGTGGAGGGTCATTGGAAACTGGGGAACTTGAGTGCAGAAGAGGAGAGTGGAATTCCACGTGTAGCGGTGAAATGCGTAGAGATGTGGAGGAACACCAGTGGCGAAGGCGACTCTCTGGTCTGTAACTGACGCTGAGGCGCGAAAGCGTGGGGAGCGAACA
+
ABABAFFCFFAC4EFAA2E2ABDBEEEGHCHHHHHHGGEEGGHGGCGGGEE@EGGGGGHHHHBBBBFFHHGFGFGBFGHGHGGGGGGFHGHDDHGGHGGGHHHHHHF??G?<??>?CFHGHF<>GFHHHHHHHHGDHGHHGHHHHHHGH?:CC:GGGA:AEGFGFFC;ADFGGGGCFFGGGFGGGGGAFFFFEFFFFFFBFFFFFFFFFF9BFBBFFFFFFFDFDD?EFFDC=DAA/DDDFFF?@A=;BC;
@M03896:38:000000000-B4D98:1:1102:14411:20815 1:N:0:173
TACGGAGGGTGCAAGCGTTAATCGGAATTACTGGGCGTAAAGCGCACGCAGGCGGTTTGTTAAGTCAGATGTGAAATCCCCGGGCTCAACCTGGGAACTGCATCTGATACTGGCAAGCTTGAGTCTCGTAGAGGGGGGTAGAATTCCAGGTGTAGCGGTGAAATGCGTAGAGATCTGGAGGAATACCGGTGGCGAAGGCGGCCCCCTGGACGAAGACTGACGCTCAGGTGCGAAAGCGTGGGGAGCAAACA
+
ABABAABCCAAA4BGCA2E2ABFBBBFGHGHHGFHHGGGGHHHGGFEEGGGGGGGGGGGHHHGHGHBBBGHGHHHBGHHGFGGFFGHGGGHHHGGHHFHHHHHHHHHHFH?>F?=FFHHHHGFGHHGFFEGEFHDGGFFFFFFFFFF9;FFFB;BFDBAAEFFFFFAADFFFFFFFFFFEFFFFBFFDD-@DFDFFFFEBFFFFFFDEFFFCD=DDFFFFFFDDFFFF9B;;A9CDFFDFFFFFFDEFFFE
@M03896:38:000000000-B4D98:1:1102:8916:21189 1:N:0:173
TACGGAGGGTGCAAGCGTTAATCGGAATTACTGGGCGTAAAGCGCACGCAGGCGGTTTGTTAAGTCAGATGTGAAATCCCCGGGCTCAACCTGGGAACTGCATCTGATACTGGCAAGCTTGAGTCTCGTAGAGGGGGGTAGAATTCCAGGTGTAGCGGTGAAATGCGTAGAGATCTGGAGGAATACCGGTGGCGAAGGCGGCCCCCTGGACGAAGACTGACGCTCAGGTGCGAAAGCGTGGGGAGCAAACA
+
ABAAAAADCAAACFGE22E2ABFBBBFFHHHHGGFGGGGEHHGFGCEEEGCEGGGGGGGHHHGFFHBBFGGGFHEDGHHHGGGEEGHFFGGHHFGHHGHHHGHHHFGHDHDD??GHEHHHGG1?GHGF?CFFHEAA@DFAEFFFFFFBFFFFF;BF=@ADEFFFFB;;ADFFBFFFFFFF?FFFFFFD>:=DADFFFBA9CFDFFFFA?FFFDFFDFFFFFBAFFDFFFFB>;@=AFDFFFFAEBAEFFF.
@M03896:38:000000000-B4D98:1:1102:5261:21537 1:N:0:173
TACGGAGGGTGCAAGCGTTAATCGGAATTACTGGGCGTAAAGCGCACGCAGGCGGTTTGTTAAGTCAGATGTGAAATCCCCGGGCTCAACCTGGGAACTGCATCTGATACTGGCAAGCTTGAGTCTCGTAGAGGGGGGTAGAATTCCAGGTGTAGCGGTGAAATGCGTAGAGATCTGGAGGAATACCGGTGGCGAAGGCGGCCCCCTGGACGAAGACTGACGCTCAGGTGCGAAAGCGTGGGGAGCAAACA
+
ABABBABBDAAABEFC22E22BFFAEFGHFHHGGHHGFEEEHHGGCEFGEFGEGGEGGGHFGGHGHFFFHGBGFGFHHHHGGGGGGHFHFHHHHGHFEHGHHHHHHFHFH?D??FGGHHHHFFGGHHH?EGFGHFCCFAAEFFFFFFBFB0B;;;B@@:@EFFFFFD9DFFFFFFFFFFFFFFFFFFFF>DFFFFFFFFFFCFCCDDFFFFDDFA;FFFBFFDDFFFFBFBBDDFFFFFFFFFEDFEFFFE
@M03896:38:000000000-B4D98:1:1102:9104:21562 1:N:0:173
TACGGAGGGTGCAAGCGTTAATCGGAATTACTGGGCGTAAAGCGCACGCAGGCGGTTTGTTAAGTCAGATGTGAAATCCCCGGGCTCAACCTGGGAACTGCATCTGATACTGGCAAGCTTGAGTCTCGTAGAGGGGGGTAGAATTCCAGGTGTAGCGGGGAAATGCGTAGAGATCTGGAGGAATACCGGTGGCGAAGGCGGCCCCCTGGACGAAGACTGACGCTCAGGTGCGAAAGCGTGGGGAGCAAACA
+
>AAAAAABDA>ABFD4E2A22BFFEEDGHDGGFEHGEEEFGFHGGGG?FEGCGGGGGGGFGHGHFG@BFGHFHFHHFHHHGEE<EEGFGFHGHHE0FFFFGHHHHHEGFH?FF?F2FFHHHEFFGGGHFGEFHGDADCDDEFFFFFFFFF/BB9/B@9-;@DE/9BAA.>?FBFFFFB9ADDF//:FFF-;AF@BB9D9@9>DCCF>;...9-;DFFBFFEDD.AD///99AA=9./;9:-9@.-;./BA.
@M03896:38:000000000-B4D98:1:1102:9115:21580 1:N:0:173
TACGGAGGGTGCAAGCGTTAATCGGAATTACTGGGCGTAAAGCGCACGCAGGCGGTTTGTTAAGTCAGATGTGAAATCCCCGGGCTCAACCTGGGAACTGCATCTGATACTGGCAAGCTTGAGTCTCGTAGAGGGGGGTAGAATTCCAGGTGTAGCGGTGAAATGCGTAGAGATCTGGAGGAATACCGGTGGCGAAAGCGGCCCCCTGGACGAAGACTGACGCTCCGGTGCGAAAGCGTGGGGAGCAAAC
+
>>AA1>A@DAA>1BFA00E0ABDB0B0FGGGGFBFGGFEEFHHGGCEEEEGEGEEGGGGHG2@BBBBBGGF2FEFBBGH>FGGCEEHFHFGGGFE0BCHHHFHGGHFHGH?2??@<FAGHF0???GFHGCE.FF.CC->BEFFFFFF;9BBF/9B9999@AFBBBFABB??/9FFFFFFFFFFF/;BB@@@FF==--;;99-@?@@--AFA-99;:9BB/BBFFF--99@@999>-/9AB;@=--A-//A
@M03896:38:000000000-B4D98:1:1102:9097:21580 1:N:0:173
TACGGAGGGTGCAAGCGTTAATCGGAATTACTGGGCGTAAAGCGCACGCAGGCGGTTTGTTAAGTCAGATGTGAAATCCCCGGGCTCAACCTGGGAACTGCATCTGATACTGGCAAGCTTGAGTCTCGTAGAGGGGGGTAGAATTCCAGGTGTAGCGGTGAAATGCGTAGAGATCTGGAGGAATACCGGTGGCGAAGGCGGCCCCCTGGACGAAGACTGACGCTCAGGTGCGAAAGCGTGGGGAGCAAACA
+
AAABAAABBAAA4FG4E2E2AFGFEEFGHFHHGFGHEEEEGHHGGCEGGEGGGGGGGGGGHHHHFG4BBGFBFGHFHHHHGGGGGGHFGFHHHHFHFGHHHHHHHHGGFG?2??FGGHHHHF??FGGHFEGGFGD@CABDFFFFFFFEFFBF;;FFCB;@EFFFFFF;DFFFFFFFFFFFFFFFFFFFF@BFFFFFFFFFFFFFFFFFFFFF>BFDFFFFFDD?DDFFFFFFDFFFFFAACFFFFFFFFF?
@M03896:38:000000000-B4D98:1:1102:27376:21654 1:N:0:173
TACGGAGGGTGCAAGCGTTAATCGGAATTACTGGGCGTAAAGCGCACGCAGGCGGTTTGTTAAGTCAGATGTGAAATCCCCGGGCTCAACCTGGGAACTGCATCTGATACTGGCAAGCTTGAGTCTCGTAGAGGGTGGTAGAATTCCAGGTGTAGCGGTGAAATGCGTAGAGATCTGGAGGAATACCGGTGGCGAAGGCGCCCCCCTGGACGAAGACTGACGCTCAGGTGCGAAAGCGTGGGGAGCAAACA
+
ABBBBBADDA2>4BG422E2ABGB2AEFHHGDDFCFEEEEHGFAE?EAEAE0F@EEEF?GFFG4BFB@FEHFGFGBGHHHGEEEEGGFFHHGHCFCFEGFHGDGHFFGFH22??@2<FGF?F1FHGGC?E.CHB<.><CDDGFGHHFGDC//<<0;D-;:CFFHBG;;EAACBFGG0CB.D?BBFFFDA;-E;-B;-9ABCFFDFFB.AFF-@BDABFFFFDDDFFFBFFF-.@=./.;.;--.-9.BF.;
@M03896:38:000000000-B4D98:1:1102:27390:21678 1:N:0:173
TACGGAGGGTGCAAGCGTTAATCGGAATTACTGGGCGTAAAGCGCACGCAGGCGGTTTGTTAAGTCAGATGTGAAATCCCCGGGCTCAACCTGGGAACTGCATCTGATACTGGCAAGCTTGAGTCTCGTAGAGGGGGGTAGAATTCCAGGTGTAGCGGTGAAATGCGTAGAGATCTGGAGGAATACCGGTGGCGAAGGCGCCCCCCTGGACGAAGACTGACGCTCAGGTGCGAAAGCGTGGGGAGCAAACA
+
AAAABAAD@>AABGFAA2E2ABFBEEFGHFHHGGHHGGGEHHHGG?EEFECCEGGGGGGFFFFHGHFGGHFFG4FEFGGGGGGGGGHHFFHHHGFGFEHHHHHHHHGH>F?2F?<FFFHHGF?FFGHH<EGAHH<-<>;DFFFFFFFBFB/BB:B9=@;CAFFFBFD;ABEFFFFFFFBFDDFFBFFFC;CDFFAAFDFF-;@DCDFFFFF;9;A?BFF/::DDAD/FFFFFDACFBA.;@DF.B?://F.
@M03896:38:000000000-B4D98:1:1102:9560:21724 1:N:0:173
TACGGAGGGTGCAAGCGTTAATCGGAATTACTGGGCGTAAAGCGCACGCAGGCGGTTTGTTAAGTCAGATGTGAAATCCCCGGGCTCAACCTGGGAACTGCATCTGATACTGGCAAGCTTGAGTCTCGTAGAGGGGGGTAGAATTCCAGGTGTAGCGGTGAAATGCGTAGAGATCTGGAGGAATACCGGTGGCGAAGGCGGCCCCCTGGACGAAGACTGACGCTCAGGTGCGAAAGCGTGGGGAGCAAACA
+
AAABAABCCAAABFFC22E2ABFFEEFGHGHHGGHHGEGGGHHGG?EFGEEGGGGEGGGGHHHHGH4BFGFFGHBBGHHHGGGGGGHEFFHHHHGHHGFGHHHHHHHGFH?2??@FFHHHHGGGHGGHFFGGHHG>C=@DEFFFFFFFFF/B;BFFF@;CEFFFFFDAFFFFFFFFFFFFFBFFFFFFFFDFFFFFFFFFFFFFFDFFFFFFFAFDFFFBFFDADD9BFFFFDCFDFFFFCFFFADEFFFA
@M03896:38:000000000-B4D98:1:1102:9573:21739 1:N:0:173
TACGGAGGGTGCAAGCGTTAATCGGAATTACTGGGCGTAAAGCGCACGCAGGCGGTTTGTTAAGTCAGATGTGAAATCCCCGGGCTCAACCTGGGAACTGCATCTGATACTGGCAAGCTTGAGTCTCGTAGAGGGGGGTAGAATTCCAGGTGTAGCGGTGAAATGCGTAGAGATCTGGAGGAATACCGGTGGCGAAGGCGGCCCCCTGGACGAAGACTGACGCTCAGGTGCGAAATCGTGGGGAGCAAAC
+
>>AA11>1AAAAB1B0E0E0ABDAAA0BG1FGDBAGCE?ACGHACCE?EGG/BEGGGGGGG2B@FGFBBFGFFGD1BGHFFCEEGEH1FBFB<<FHHCGHFHHFFHFH???2?<@1?GHGG<<?FGHHGEG.<F?CC@???:9BBFFB/BBB;BFB@--9AFBBF/A-;-AF/9FFB/9FA--/9FBB-;@?A@?--;:-->;-@@?AEB;--99-BBB/B----;9BBBE@?@--;9;A---;9;ABFF
@M03896:38:000000000-B4D98:1:1102:6923:22397 1:N:0:173
TACGGAGGGTGCAAGCGTTAATCGGAATTACTGGGCGTAAAGCGCACGCAGGCGGTTTGTTAAGTCAGATGTGAAATCCCCGGGCTCAACCTGGGAACTGCATCTGATACTGGCAAGCTTGAGTCTCGTAGAGGGGGGTAGAATTCCGGGTGTAGCGGTGAAATGCGTAGAGATCTGGAGGAATACCGGTGGCGAAGGCGGCCCCCTGGACGAAGACTGACGCTCAGGTGCGAAAGCGTGGGGAGCAAACA
+
ABAAAAABCAAA4ADC22E2ABFBBBFGHHHHGGHGGGGFHHHGGGEEGGGGGGGGGGGHHHHGGHFB@GHGHGGFGHHHGGGGGGHFGHHHHHGGHGHHHHHHHHFHHH?>??@GFHHHHGCHHHHGFDFEFH.CGFFFFFFFFFFFCF?B@:FFCDAFFFFFFF;;DFFFFFFFFFFFFFFFFFFFFFFFFFFACFACFFFFFFFFFFFFF;AAFFFFFFFDFFFFFFF:ADCDFFFFFFFEFDFFFFF
@M03896:38:000000000-B4D98:1:1102:6905:22399 1:N:0:173
TACGGCGGGTGCAAGCGTTAATCGGAATTACTGGGCGTAAAGCGCACGCAGGCGGTTTGTTAAGTCAGATGTGAAATCCCCGGGCTCAACCTGGGAACTGCATCTGATACTGGCAAGCTTGAGTCTCGTAGAGGGGGGTAGAATTCCGGGTGTAGCGGTGAAATGCGTAGAGATCTGGAGGAATACCGGTGGCGAAGGCGGCCCCCTGGACGAAGACTGACGCTCAGGTGCGAAAGCGTGGGGAGCAAACA
+
A1AAA1>0AA/A1BFE/AE/ABDA/AFFHFGHHGHHGGG/FGGEEEEEGCG/EEGGGGGHHHFFBF2B1FGB1B2BFGHBFGGGGGH1GFGGHHAGHGHHG1FGGHFGGH>1<<<<CGFHH<CGGHGFFAC.:C?C@?@FFFEFFB;/@@?@@BFB=-9@?/BF9FAB?@FFFBFFF//A-;9BBFFF@-@BA?@->FF???@@@@@AEBF?--A;99//:AA-B-/:9/B@9;=-/:;-@;@?-:-;/A-
@M03896:38:000000000-B4D98:1:1102:6924:22417 1:N:0:173
TACGGAGGGTGCAAGCGTTAATCGGAATTACTGGGCGTAAAGCGCACGCAGGCGGTTTGTTAAGTCAGATGTGAAATCCCCGGGCTCAACCTGGGAACTGCATCTGATACTGGCAAGCTTGAGTCTCGTAGAGGGGGGTAGAATTCCGGGTGTAGCGGTGAAATGCGTAGAGATCTGGAGGAATACCGGTGGCGAAGGCGGCCCCCTGGACGAAGACTGACGCTCAGGTGCGAAAGCGTGGGGAGCAAACA
+
A?AAAABBBAAABFGE?2E2ABFBEEFFHGHHGFFFEEEGFHHGEEFEGCA@EEFGGGGHGGHHHHGFGHFBGHHGHHHHGGGGEGHHHGHFCHAGHGHHHHHHHHHHGH>2??<@FGFGGGGGHHHHGGGGHHGFGCFFFFFFFFFFFF?B;;BFF@9;AFBFBBAA.=EFFFFFFFFFF?BBFFFFF@@?FFFA-A::>9@BF@-AEF?B-@DDBFFFFF.ADFFFFF/=:@D.FAD?B;DEBAAFFF:
@M03896:38:000000000-B4D98:1:1102:16392:22505 1:N:0:173
TACGGAGGGTGCAAGCGTTAATCGGAATTACTGGGCGTAAAGCGCACGCAGGCGGTTTGTTAAGTCAGATGTGAAATCCCCGGGCTCAACCTGGGAACTGCATCTGATACTGGCAAGCTTGAGTCTCGTAGAGGGGGGTAGAATTCCAGGTGTAGCGGTGAAATGCGTAGAGATCTGGAGGAGTACCGGTGGCGAAGGCGGCCCCCTGGACGAAGACTGACGCTCAGGTGCGAAAGCGTGGGGAGCAAACA
+
ABABA>ADBAAA45F4A2E2ABFBBBFFHFHHHFHHGGGEGHHGGCEEGFGGGGGGGGGHHBFFFGBBBFGBFGFBFGHGGGGGGGHBGFHHHHGCFFHHHHHHHHGHFG?>??@FAGHHGFFHHHGFFCF>GHCCDFFDFFFFFFF/BFBFFBFFCBADEFFFFFDFFFFFFFFFFFFFFF.:BFFFFBFFFFFCADFACAFFFFFFFFFFFFFDFFFBFFFFFDFFFFFCABFDFDFFFFFECDFFEF?
@M03896:38:000000000-B4D98:1:1102:17063:22879 1:N:0:173
TACGGAGGGTGCAAGCGTTAATCGGAATTACTGGGCGTAAAGCGCACGCAGGCGGTTTGTTAAGTCAGATGTGAAATCCCCGGGCTCAACCTGGGAACTGCATCTGATACTGGCAAGCTTGAGTCTCGTAGAGGGGGGTAGAATTCCAGGTGTAGCGGTGAAATGCGTAGAGATCTGGAGGAATACCGGTGGCGAAGGCGGCCCCCTGGACGAAGACTGACGCTCAGGTGCGAAAGCGTGGGGAGCAAACA
+
A?ABAAADDAAA4FGF2222ABFBB2FGFEGGFAGGEEGEHHHGGCEEGEGCGFG/EFG2BFFHGG4BBGFBGFGHHHGHF/EEEEEFGGHHHGABGAGHHHGHFDHHHH?2??@@FHHGGF?F?GFHFGGGFFCD@D=A;;/9BFFFBFBFB:9:@-.;;FBFBFD.9@EFFFFFFB/9DFFFFFFFA;@AA9-@DDFFAFFDFF;AEF.;;=A.;FBBFADDBDB/9FFBD9-.;9DDFFD?FFFFBFA
@M03896:38:000000000-B4D98:1:1102:12399:23029 1:N:0:173
TACGGAGGGTGCAAGCGTTAATCGGAATTACTGGGCGTAAAGCGCACGCAGGCGGTTTGTTAAGTCAGATGTGAAATCCCCGGGCTCAACCTGGGAACTGCATCTGATACTGGCAAGCTTGAGTCTCGTAGAGGGGGGTAGAATTCCAGGTGTAGCGGTGAAATGCGTAGAGATCTGGAGGAATACCGGTGGCGAAGGCGGCCCCCTGGACGAAGACTGACGCTCAGGTGCGAAAGCGTGGGGAGCAAACA
+
AAABAAABCAAA4EFC?2F2ABFBBBFFHHHHHGHHGGGEHHHGGCEEFGGGGGGGGGGHHHGGFH4BBGHFGHHFGHHHGGGGGGHFGFHHHHGHHGHHHHHHHHHHHHD2??@CEHHHHG1GGGGCFEFCGH.DGFFFFFFFFFFBFFBFFBFFFBADFFFFFFDDFFFFFFFFFFFFFFFFFFFFFFFFFFFFFFFDAFFFFFFFFFFFCDFFFFFFFFDDFFFBFFFFDFFFFFFFFFFFFFFFFF.
@M03896:38:000000000-B4D98:1:1102:24538:24910 1:N:0:173
TACGGAGGGTGCAAGCGTTAATCGGAATTACTGGGCGTAAAGCGCACGCAGGCGGTTTGTTAAGTCAGATGTGAAATCCCCGGGCTCAACCTGGGAACTGCATCTGATACTGGCAAGCTTGAGTCTCGTAGAGGGCGGTAGAATTCCAGGTGTAGCGGTGAAATGCGTAGAGATCTGGAGGAATACCGGTGGCGAAGGCGGCCCCCTGGACGAAGACTGACGCTCAGGTGCGAAAGCGTGGGGAGCAAACA
+
>>A>3>322>A>4B4A22E2ABGBBEFGGEFFAB2BEEFGHHFFE0EEEEE0E>EEGGGHGHF4BFBBEGFBFEGGHHHHGEE/EEFBGFHGG??0FFGDGHGHGFDFFH>2??FCFFGGFHBFHFG0?A>FHFD.<@-::;:;<GC;;C/::<0;9-;-CFFGGC;;C-AFEBFGB9C9EFFFFFFD-;9AABBB?DE9-BB?BBB.;FF?;>DA;;BBFFFDAD//BF;;:@BAFAF.--9A9;A:BFF
@M03896:38:000000000-B4D98:1:1102:24540:24928 1:N:0:173
TACGGAGGGTGCAAGCGTTAATCGGAATTACTGGGCGTAAAGCGCACGCAGGCGGTTTGTTAAGTCAGATGTGAAATCCCCGGGCTCAACCTGGGAACTGCATCTGATACTGGCAAGCTTGAGTCTCGTAGAGGGGGGTAGAATTCCAGGTGTAGCGGTGAAATGCGTAGAGATCTGGAGGAATACCGGTGGCGAAGGCGGCCCCCTGGACGAAGACTGACGCTCAGGTGCGAAAGCGTGGGGAGCAAACA
+
AAABB>ADD?AABFG4A2E2ABGBBEFGHHHHGFHGEGGEFHHGG?EEGEFGGGGFGGGGGGGGFGFFGHFBGHEBBGGHGGGGGGHFHHHHHHGAGEHHHHHHHHHHHHD2??@GFHHHHF1FGHHHFGGEGFGGGA@9;;BFFFFBFF0BBBFFDD:DFFFFBFDAFFFF0FFFFFFFFFFFFFFFFBFFFFFFFFF;CFFFFFFFFFFFFFFDFFFFFFFFFFFFFFFADDFFFFADFCFEADEFFFF
@M03896:38:000000000-B4D98:1:1102:7312:25328 1:N:0:173
TACGGAGGGTGCAAGCGTTAATCGGAATTACTGGGCGTAAAGCGCACGCAGGCGGTTTGTTAAGTCAGATGTGAAATCCCCGGGCTCAACCTGGGAACTGCATCTGATACTGGCAAGCTTGAGTCTCGTAGAGGGGGGTAGAATTCCAGGTGTAGCGGTGAAATGCGTAGAGATCTGGAGGAATACCGGTGGCGAAGGCGGCCCCCTGGACGAAGACTGACGCTCAGGTGCGAAAGCGTGGGGAGCAAACA
+
ABAAAABBCA2ABFFE22EAABFB2AFFHFHHGGEGGGGGHHGFGCEEEFAEGGGGGGGHHHHFBGFFGFHGHGEHGHHHGFGCEEGFHGF2FFACGECBGFHHHH2GHH?2??FCFFGGFF1FGHHCFD.<DGD<A;DFFFFFFFFB9BBBB;BFD-;9EFFFFB9;ADFFFFFFE/:9DDFFFFFAD@DDF;AF=AA9:>DCFFF.EBFCDFDDFB/BB?;ADAFFFF;:A--.B9ADC;A?@DFFFF?
@M03896:38:000000000-B4D98:1:1102:7323:25345 1:N:0:173
TACGGAGGGTGCAAGCGTTAATCGGAATTACTGGGCGTAAAGCGCACGCAGGCGGTTTGTTAAGTCAGATGTGAACTCCCCGGGCTCAACCTGGGAACTGCATCTGATACTGGCAAGCTTGAGTCTCGTAGAGGGGGGTAGAATTCCAGGTGTAGCGGTGAAATGCGTAGAGATCTGGAGGAATACCGGTGGCGAAGGCAGCCCCCTGGACGAAGACTGACGCTCAGGTGCGAAAGCGGGGGGAGCAAACA
+
AAAAA>A2@?>A4BECE2E2ABGA2AFEGHGG5BFGGFGEGHGFGCEAECCEGEFGFGGHFGFGGHGFDGFFDD@3BGHEE>EEEGHFGHHFGCC0FFHHHHHHGFBF?G?2??@1?GGHGA?FGGG0>AFEFFD?-=DDEFFFFFFB9B/BB;9BB-;@AFBFFF.ADFFFFEFFF/BF?DBBFFFFF99AFFF;CFF?ADEDDCBEEFFF--A.BBFFFDDDD.9/9;B-AB>:BD-;@D=--;.BFF.
@M03896:38:000000000-B4D98:1:1102:12733:26869 1:N:0:173
TACGGAGGGTGCAAGCGTTAATCGGAATTACTGGGCGTAAAGCGCACGCAGGCGGTTTGTTAAGTCAGATGTGAAATCCCCGGGCTCAACCTGGGAACTGCATCTGATACTGGCAAGCTTGAGTCTCGTAGAGGGGGGTAGAATTCCAGGTGTAGCGGTGAAATGCGTAGAGATCTGGAGGAATACCGGTGGCGAAGGCGGCCCCCTGGACGAAGACTGACGCTCAGGTGCGAAAGCGTGGGGAGCAAAC
+
AAAAA>ABCAAA45GA22E2ABGBBBFGHHHHFFGGFGGEHHHGGGEEFGG?FFGGGGGHGGFGGHBBFGFGGHEBFGHHGGGGEGHFHGHGHHGHHGHHHHHHHHHHHH????FGFGHHFG<GHHGCFEFFGHDG?CFFFFFFFFF9BFFFF;BFFD;@EFFFFFAADFFFBFFFFFFFFFFFFFFF=9@FFFFFFFACCC@DFFAAEFFFFCD.BFFFFFDFFABFFFF9:CC;B.:DAA=.@;AFFF
@M03896:38:000000000-B4D98:1:1102:12724:26887 1:N:0:173
TACGGAGGGTGCAAGCGTTAATCGGAATTACTGGGCGTAAAGCGCACGCAGGCGGTTTGTTAAGTCAGATGTGAAATCCCCGGGCTCAACCTGGGAACTGCATCTGATACTGGCAAGCTTGAGTCTCGTAGAGGGGGGTAGAATTCCAGGTGTAGCGGTGAAATGCGTAGAGATCTGGAGGAATACCGGTGGCGAAGGCGGCCCCCTGGACGACGACTGACGCTCAGGTGCGAACGCGTGGGGAGCAAACA
+
AAAAAAADB?AAEGFE22E2ABGBBBFFHHHHFFGFFEGGEHHGGGGGGGGGGGGGGGEHHHFHHHF@BFHFBGG4FGHHGGGFEGHHFFHHFGEHGFGFGHHHHF2GGH?>F?FG/GGH??GHFGGGFDFF1F<A?;DD:B/;FFFFFB9BB9FF@DAB?FFFFF;;9=.BBFFFFFFFDDFB/BBDCCADFAFFFA;-@C;@FFBE.FFB--;--;D/B.AAA9B/F/B-;=-9.-99=FF?=9.BFF.
@M03896:38:000000000-B4D98:1:1102:14209:28027 1:N:0:173
TACGGAGGGTGCAAGCGTTAATCGGAATTACTGGGCGTAAAGCGCACGCAGGCGGTTTGTTAAGTCAGATGTGAAATCCCCGGGCTCAACCTGGGAACTGCATCTGATACTGGCAAGCTTGAGTCTCGTAGAGGGGGGTAGAATTCCAGGTGTAGCGGTGAAATGCGTAGAGATCTGGAGGAATACCGGTGGCGAAGGCGGCCCCCTGGACGAAGACTGACGCTCAGGTGCGAAAGCGTGGGGAGCAAACA
+
ABABAABBCAA>4GBC22E2ABFB?EFGHHHHHGHHEFFEHHGEG?EEGGGFGGGGGGGHHHFGFG4BBGFFFGGFGHHGFGGGEEHFGHHGGHFFHGHHHHHHHHHHHH?>??CCFGHHGGCGHGGC?EFCGF.<CCCDFFFFFFF:9F0BB;;BDB;@EFFFFFAADFFFFFFFFFFFFFFFFFFFD@BFFFFFAFED=FCFFFFEFFFFFFFFFFFFFFFFFFFFFFB;A9AAEDFFFFA.:DEFBF.
@M03896:38:000000000-B4D98:1:1102:14191:28034 1:N:0:173
TACGGAGGGTGCAAGCGTTAATCGGAATTACTGGGCGTAAAGCGCACGCAGGCGGTTTGTTAAGTCAGATGTGAAATCCCCGGGCTCAACCTGGGAACTGCATCTGATACTGGCAAGCTTGAGTCTCGTAGAGGGGGGTAGAATTCCAGGTGTAGCGGTGAAATGCGTAGAGATCTGGAGGAATACCGGTGGCGAAGGCGGCCCCCTGGACGAAGACTGACGCTCAGGTGCGAAAGCGTGGGGAGCAAACA
+
AAABAAA@D>AAB5GC22E22BDBABCFHFHHGGHHGEEEHHHFGCEEFGGFGGGGCGGHHHBBBF4BFDGGHFB4BGHHGGGFGGGBFGHGGHF0FFHHHHHHHE?????>??C2FFHGHF?FGGFG?<C<GF.-<==DFFBFFFFBFFBF//;99;;9EFFFBFDD?>EB/:BBFFFFDDBBFFFDF->A?99;@?EDFFFADFFFEFFF=C.ABFFBB.9;AA;:FFB@ABCDFF.:9BF.-9AFFF.
@M03896:38:000000000-B4D98:1:1102:11830:28103 1:N:0:173
TACGGAGGGTGCAAGCGTTAATCGGAATTACTGGGCGTAAAGCGCACGCAGGCGGTTTGTTAAGTCAGATGTGAAATCCCCGGGCTCAACCTGGGAACTGCATCTGATACTGGCAAGCTTGAGTCTCGTAGAGGGGGGTAGAATTCCAGGTGTAGCGGTGAAATGCGTAGAGATCTGGAGGAATACCGGTGGCGAAGGCGGCCCCCTGGACGAAGACTGACGCTCAGGTGCGAAAGCGTGGGGAGCAAACA
+
BBBABAABBAAA4GGC22E2ABGBEEFGHHHHGFHGEGGGHHGGGGG?EF?@FEGGGGGHGH@FGH4BBGHFGHGFGHHHGEG/EEGFFHHGHHGGHGHGHHHHHH2GHH?D??FGFHHHFGGHHHG?FDFFHHDDCFFDEFFFFFF:9BBFB;FF;;;=;BFFFFAADFEFBFFFFEFFDFFFFFFD;-@DFCFFDFE@DFDFFF;9AFFFF-9;BFFFF?AAD9B9/FB;.;B9/;9ADFA.;;.B/9.
@M03896:38:000000000-B4D98:1:1102:11833:28127 1:N:0:173
TACGGAGGGTGCAAGCGTTAATCGGAATTACTGGGCGTAAAGCGCACGCAGGCGGTTTGTTAAGTCAGATGTGAAATCCCCGGGCTCAACCTGGGAACTGCATCTGATACTGGCAAGCTTGAGTCTCGTAGAGGGGGGTAGAATTCCAGGTGTAGCGGTGAAATGCGTAGAGATCTGGAGGAATACCGGTGGCGAAGGCGGCCCCCTGGACGACGACTGACGCTCAGGTGCGAAAGCGTGGGGAGCAAACA
+
AAAAAAADBAAAGGBAA2F2ABFBEECFHHHHGFGGEGCGFHHGGGGFFEGCGGFGGGGHHH4GHH4BBFGBFHFGGHHHGGGGEGHHHHHHHHGHGFHHGGHHHHFHHH?2F?@@CGGHGGCGHHHHGGGGHHGGCADDEFFFFFFFFB9FF/BFC@;@EFBFFFDAAFEF/BFFFFFFFFFFBBFFFBFF:@A-@DE@ADBDFFCFAF.9@-;:BFFBFDAADFB9BFFF.>-.BAADFFFFFAAFFF?
@M03896:38:000000000-B4D98:1:1103:21934:2988 1:N:0:173
TACGGAGGGTGCAAGCGTTAATCGGAATTACTGGGCGTAAAGCGCACGCAGGCGGTTTGTTAAGTCAGATGTGAAATCCCCGGGCTCAACCTGGGAACTGCATCTGATACTGGCAAGCTTGAGTCTCGTAGAGGGGGGTAGAATTCCAGGTGTAGCGGTGAAATGCGTAGAGATCTGGAGGAATACCGGTGGCGAAGGCGGCCCCCTGGACGAAGACTGACGCTCAGGTGCGAAAGCGTGGGGAGCAAACA
+
AAAA1AAD1>AAGGGCEEF00BFFGGFFHF1FBBGFEGEEHHHGG/EEGEECGGG@EG?GGHFFBG2BFGHGHFBBFGGHF/EEEGHHHGG00BFF1?<1BFG11GFFGGGFH/0<???FFGHH111F/CFEHF.@<>@-AFFFFFFB/;9;;;;9;;9;;FFFFFA;A@EFFB/;FFBFFFFBFFFB@@@FF@@@@FF@-@-;;;@-E-F@9--ABFFFFBBF-BFF/BB@B@@BFBAF@>@E@B-;FFF
@M03896:38:000000000-B4D98:1:1103:25839:5796 1:N:0:173
TACAGAGGGTGCGAGCGTTAATCGGAATTACTGGGCGTAAAGCGAGTGTAGGTGGCTCATTAAGTCACATGTGAAATCCCCGGGCTTAACCTGGGAACTGCATGTGATACTGGTGGTGCTAGAATATGTGAGAGGGAAGTAGAATTCCAGGTGTAGCGGTGAAATGCGTAGAGATCTGGAGGAATACCGATGGCGAAGGCAGCTTCCTGGCATAATATTGACACTGAGATTCGAAAGCGTGGGTAGCAAA
+
BBA@BFFBCABCEAEEGGG?FFFFFGEFHFFFFGHDGGGEAGHGAAAGHGHG5FFA?BBFGFGGGHHGHGFFHFFFFFFFFGGCEGHGEFGGF0E0FCFHHHFHFF4BBFFFF?CAF?FG?FBFFDFFFHDG2F//AHGCDGFFG1FFF?<?F<?>>>>>CF<G=0=CEFFGFHFFHB0;CAABFCGHGFGGFFDA?BFEFAFFG0FFFGGGBB/;9FFFB:/FBFB/FFFFFFFDDFDD?BDDFEFBFF
@M03896:38:000000000-B4D98:1:1103:25824:5818 1:N:0:173
TACAGAGGGTGCGAGCGTTAATCGGAATTACTGGGCGTAAAGCGAGTGTAGGTGGCTCATTAAGTCACATGTGAAATCCCCGGGCTTAACCTGGGAACTGCATGTGATACTGGTGGTGCTAGAATATGTGAGAGGGAAGTAGAATTCCAGGTGTAGCGGTGAAATGCGTAGAGATCTGGAGGAATACCGATGGCGAAGGCAGCTTCCTGGCATAATATTGACACTGAGATTCGAAAGCGTGGGTAGCAAA
+
>AA?>FFBBBBACEGE?EEGCGHF?EFGHEDDDFFAEEGGHHHEGGEHHDD3DBFGAGBGFHHEFGFFFHFGGEGHHHHHFEGF>EFGHGHFG0FAGFFFGHGGHGEGHHFEG?BB/?GHFGCGHF2F@GHHFFG?CF?CG?GGHFHGH<0?<??<F<><<FGFFFHGDEGGHHFHGF:<G:;CGHHHDDF?9;;??BAE..EFFFFFBFFF/F/;BFB;/:/FFBBFFFFFFFFF.B.;A@CA;9;FFF
@M03896:38:000000000-B4D98:1:1103:9150:5821 1:N:0:173
TACGGAGGGTGCAAGCGTTAATCGGAATTACTGGGCGTAAAGCGCACGCAGGCGGTTTGTTAAGTCAGATGTGAAATCCCCGGGCTCAACCTGGAACTGCATCTGATACTGGCAAGCTTGAGTCTCGTAGAGGGGGGTAGAATTCCAGGTGTAGCGGTGAAATGCGTAGAGATCTGGAGGAATACCGGTGGCGAAGGCGGCCCCCTGGACGAAGACTGACGCTCAGGTGCGAAAGCGTGGGGAGCAAACAG
+
AAAAABABCABCGGGGCEGEFBDBAEFFHFFHFFGFFFFGFHHGGEEEGEA@FGGEFGGHHHGHHHGHFGHGHGHGGHGHGGEFEGHGFGHHFFFCFCBFFFFGFHHHHHHGHHFEHFGF?FGHHHGFCFEFHGGGFFDEBFFFFFBFF/9::::;;;;;BFFFFF;.@EFBBBBFFFFDFBFFFFF=BFFFCF=BFEC=AFFFFDEAFFFF=ADFFFBF9:;DFB/BFFADFCAFDADFAA?AFAFFFFB
@M03896:38:000000000-B4D98:1:1103:9124:5821 1:N:0:173
TACGGAGGGTGCAAGCGTTAATCGGAATTACTGGGCGTAAAGCGCACGCAGGCGGTTTGTTAAGTCAGATGTGAACTCCCCGGGCTCAACCTGGAACTGCATCTGATACTGGCAAGCTTGAGTCTCGTAGAGGGGGGTAGAATTCCAGGTGTAGCGGTGAAATGCGTAGAGATCTGGAGGAATACCGGTGGCGAAGGCGGCCCCCTGGACGAAGACTGACGCTCAGGTGCGAAAGCGTGGGGAGCAAACAG
+
AAAAAABADAABFGEFEEE22BFFDA2FHFFHBGGAAEEEBFGGGEEEE0AEEGGGGGGHGF4BBFBBFFGBFF43BFB?EEGGGEGG3BFGABBFB??BB??FFGF>???FHH<F/FGH??GHHFG??<>FGDCGB?DE9BFFFF;FF/9;/;;;-;;999FFBAA;;AF//::BBFFB.9;9BFFB9BDFBB;BDAB=-@BBB@AABF?@-.;BBB//;.;9A//9FFB;;>AF9.;9@@.9../;.99
@M03896:38:000000000-B4D98:1:1103:7346:6831 1:N:0:173
TACGGAGGGTGCAAGCGTTAATCGGAATTACTGGGCGTAAAGCGCACGCAGGCGGTTTGTTAAGTCAGATGTGAAATCCCCGGGCTCAACCTGGGAACTGCATCTGATACTGGCAAGCTTGAGTCTCGTAGAGGGGGGTAGAATTCCAGGTGTAGCGGTGAAATGCGTAGAGATCTGGAGGAATACCGGTGGCGAAGGCGGCCCCCTGGACGAAGACTGACGCTCAGGTGCGAAAGCGTGGGGAGCAAACA
+
AAABABBBBBBAGG4F2EEGGGGF2EFGHGFFD3ABAEEECGHGF0EEFEE0EEEEGGEHCGHFGHHHGHHHHFGEFHGHGGEEEGHHHHFHHAFHHFFBGFGHHHHHHHGFCGGCG?FFFFFHHHHHGGGEHFD-A@FFFEFFFFFBB//;;:9;;9;-.9BFBFDF.9.B/BFFB9/A..BF/BFA-9>DF-@;@?E-BFFFAB9.;..;-@?D;/B/;AA.DFFFFFB>AB-ABAFFFFF?@;.B/F.
@M03896:38:000000000-B4D98:1:1103:7334:6843 1:N:0:173
TACGGAGGGTGCAAGCGTTAATCGGAATTACTGGGCGTAAAGCGCACGCAGGCGGTTTGTTAAGTCAGATGTGAAATCCCCGGGCTCAACCTGGGAACTGCATCTGATACTGGCAAGCTTGAGTCTCGTAGAGGGGGGTAGAATTCCAGGTGTAGCGGTGAAATGCGTAGAGATCTGGAGGAATACCGGTGGCGAAGGCGGCCCCCTGGACGAAGACTGACGCTCAGGTGCGAAAGCGTGGGGAGCAAACA
+
ABABABCCCCCCGGGGFEGGCBFFEGFFHGBGCFFFEFGGFHHGGAEEGEF?FFGEGGEHGHGHGHHHHHHGHGGFFHHHGGGGFGHHHHGHHHGHHFBFGGGHHHGHHHHFHHHHGFFFFGHHHHHGGGGEGHGGGFADEFFFFFFBFE0;;;;::9;;AFFFFFFFFFEFBFFFFFFFFFFFFFFFA@DFADCFFFFFFFFFFC@;AFFFFFFDBFFBFFFDFFF/BFFBFFDFFF.ABCCFFAEFFF.
@M03896:38:000000000-B4D98:1:1103:14525:6902 1:N:0:173
TACGGAGGGTGCAAGCGTTAATCGGAATTACTGGGCGTAAAGCGCACGCAGGCGGTTTGTTAAGTCAGATGTGAAATCCCCGGGCTCAACCTGGGAACTGCATCTGATACTGGCAAGCTTGAGTCTCGTAGAGGGGGGTAGAATTCCAGGTGTAGCGGTGAAATGCGTAGAGATCTGGATGAATACCGGTGGCGAAGGCGGCCCCCTGGACGAAGACTGACGCTCAGGTGCGAAAGCGTGGGGAGCAAACA
+
AAAAAAADAABBGGFG?EECFGGFAEFGHFBGC3BFEEEGEHGGFAEEEEG0EEGGGGGHFGFHGHFGHHHHEFGFHHHFFEECEGHHHHHHHHEGHGHGHHFGHHGGDGHBGHCFEGGHCGHHHHGGFGGFHHGGGFBD?FFFFFFFFF/:;;9:9;;9;BFFFFA;DFAFFBFFFFBFFFFFFFFF;>DFFFDF;DFFACFFFF-AAFFFF=DDFFFBFDFDDD/;BBFBDD@ABA;ADB>A=AAFFF.
@M03896:38:000000000-B4D98:1:1103:26855:6911 1:N:0:173
TACGGAGGGTGCAAGCGTTAATCGGAATTACTGGGCGTAAAGCGCACGCAGGCGGTTTGTTAAGTCAGATGTGAAATCCCCGGGCTCAACCTGGGAACTGCATCTGATACTGGCAAGCTTGAGTCTCGTAGAGGGGGGTAGAATTCCAGGTGTAGCGGTGAAATGCGTAGAGATCTGGAGGAATACCGGTGGCGAAGGCGGCCCCCTGGACGAAGACTGACGCTCAGGTGCGAAAGCGTGGGGAGCAAACA
+
ABBBBBCCCBCCGGGFEEGEFFDFEGFGHFBFBFFFEEGGHHHGG?AEFEE0EEFEEGGHHHGGGHHHHHHHHFFFFGFGFFGGEFGHHHFGHHGHHGHHHHHHHHFHGHGFFHHGGGHHGFFGHHHHGGGEGHGGGFCDFFFFFFFFFF0;;;;;;;;;:BFFFFDDFFAFFBBFFFBFFFFFFFFFFCFFFD@BFFFFFFFFFC@A?FF;-9AAFFF;BAFFFFFFFFFFDFFDFFFFFFFFFF?/BA.
@M03896:38:000000000-B4D98:1:1103:14536:6916 1:N:0:173
TACGGAGGGTGCAAGCGTTAATCGGAATTACTGGGCGTAAAGCGCACGCAGGCGGTTTGTTAAGTCAGATGTGAAATCCCCGGGCTCAACCTGGGAACTGCATCTGATACTGGCAAGCTTGAGTCTCGTAGAGGGGGGTAGAATTCCAGGTGTAGCGGTGAAATGCGTAGAGATCTGGATGAATACCGGTGGCGAAGGCGGCCCCCTGGACGAAGACTGACGCTCAGGTGCGAAAGCGTGGGGAGCAAACA
+
AAAAAABBBAAAGGFFGGG2FBFFEEAFHGFHCAFFEGEEGHHGGEEGGECEGGGEEGEGGHGHGHGHHGHHHGG4BGFFFEEEEEHHHGGGGHGHHFGFHFGHHHHHHGGGHHGFGFGGFFFHHGHGFDGFHHGCGFFFFFFFFFFBBB/;;;;;99;;AFFFFF;AADEFFFFFFFBFFFFFFFFFBDDFA>BFFFEBFFFFFFF;EFFFFFFDFFFFFFFFFFFFFFFFDFBDFBFDFFFFB;.BFF9
@M03896:38:000000000-B4D98:1:1103:26837:6920 1:N:0:173
TACGGAGGGTGCAAGCGTTAATCGGAATTACTGGGCGTAAAGCGCACGCAGGCGGTTTGTTAAGTCAGATGTGAAATCCCCGGGCTCAACCTGGGAACTGCATCTGATACTGGCAAGCTTGAGTCTCGTAGAGGGGGGTAGAATTCCAGGTGTAGCGGTGAAATGCGTAGAGATCTGGAGGAATACCGGTGGCGAAGGCGGCCCCCTGGACGAAGACTGACGCTCAGGTGCGAAAGCGTGGGGAGCAAACA
+
AAABAAABBAABGFFGCEGGAFHFEFDGHFFB5B2BEEEFDHGFG0EAEEEEEEE@EGGFBEFHFGHGHHGHFBFFHGFGGGGFEGHHHHHHGHFCGGFFHGGHHGHHHHHGFHHHEGGGFHHHHFHC?AFEFHG-<@@;;BFFFFFFFF/9;;;;;9;;;9FFFB;;AFFFFFFFFFFFFFBFFFFADBFFFFFFD.A@AFFDFFFE.BFAFFFFFFFFFFFFFFE/FFFBFCFDBDFD;;D.9AEFBFA
@M03896:38:000000000-B4D98:1:1103:26849:6937 1:N:0:173
TACGGAGGGTGCAAGCGTTAATCGGAATTACTGGGCGTAAAGCGCACGCAGGCGGTTTGTTAAGTCAGATGTGAAATCCCCGGGCTCAACCTGGGAACTGCATCTGATACTGGCAAGCTTGAGTCTCGTAGAGGGGGGTAGAATTCCAGGTGTAGCGGTGAAATGCGTAGAGATCTGGGGGAATACCGGTGGCGAAGGCGGCCCCCTGGACGAAGACTGACGCTCAGGTGCGAAAGCGTGGGGAGCAAACA
+
>AAAAABB2AABBGGF2AEEEFGFEFFGHFFBBBBBAEEGHHFEG?EAEA00EE?@EEBFGHHHGHHHHH3FGFGHFGGHG@EEEEHHGHHHGAFGGAFBGHHHHFHHHHHHCHEBCFFD?F1GGHHHFFGEHHG-CDFDAFFFFFFFBF/;;;9;;;;;9BFB/B;;;BAFBFFFFF.@=;AFFFFDFDADA-;B9AED;DB9=C-9;BA=-=DA;;9/9..9.A/BFB;;;--.;;A.-@;ADDEB/A.
@M03896:38:000000000-B4D98:1:1103:15381:7954 1:N:0:173
TACGGAGGGTGCAAGCGTTAATCGGAATTACTGGGCGTAAAGCGCACGCAGGCGGTTTGTTAAGTCAGATGTGAAATCCCCGGGCTCAACCTGGGAACTGCATCTGATACTGGCAAGCTTGAGTCTCGTAGAGGGGGGTAGAATTCCAGGTGTAGCGGTGAAATGCGTAGAGATCTGGAGGAATACCGGTGGCGAAGGCGGCCCCCTGGACGAAGACTGACGCTCAGGTGCGAAAGCGTGGGGAGCAAACA
+
ABAABBCCCCCCGGGGCFGEFFGFEGFGHGFFCFGFEFFGHHHGG0AEEEE?EEGEGGGGGHFGFHFHHHHHHGGGGGGHGGGGFFHHHGGHHHGHHFHGHHHHHHHHHHHHHHHFGFFGFFHHHHHHGGGFHFGGGFCDEFFFFFFFFF0;;;;;9;;;;FFFFFAADFEFFBFFFFBFFFFFFFFFF@FFFFDFFFEFFFFBDF=AEFFA-BDDFFFBFFFFFBFFFFF;ADFFFFFFFFFFFFEFFF.
@M03896:38:000000000-B4D98:1:1103:15366:7964 1:N:0:173
TACGGAGGGTGCAAGCGTTAATCGGAATTACTGGGCGTAAAGCGCACGCAGGCGGTTTGTTAAGTCAGATGTGAAATCCCCGGGCTCAACCTGGGAACTGCATCTGATACTGGCAAGCTTGAGTCTCGTAGAGGGGGGTAGAATTCCAGGTGTAGCGGTGAAATGCGTAGAGATCTGGAGGAATACCGGTGGCGAAGGCGGCCCCCTGGACGAAGACTGACGCTCAGGTGCGAAAGCGTGGGGAGCAAACA
+
AAABABCCCABBGGGCEEGEFFFFEGFGHGCHCGGGEGEEEHHGGEEFGEECGGGGGGGHHH4FBGFHHHHGHGFFGGFGFGGGGEHGHGGHHHGGHFGGGFFHHHGHFGFFHHHHFGFHFGHHHHHHGGGGHHGGGFFFFFFFFFFBFF/B;;;;;;;;:FFFFFA;ADEFFBFFFFBFFFFFFFFFF;BFFFCFCFFBCFFFFB@AFFF=@BFAFFFFFFFFFFFFFFFFFF@DFFFFFFFFFF?FFF?
@M03896:38:000000000-B4D98:1:1103:15135:9199 1:N:0:173
TACGGAGGGTGCAAGCGTTAATCGGAATTACTGGGCGTAAAGCGCACGCAGGCGGTTTGTTAAGTCAGATGTGAAATCCCCGGGCTCAACCTGGGAACTGCATCTGATACTGGCAAGCTTGAGTCTCGTAGAGGGGGGTAGAATTCCAGGTGTAGCGGTGAAATGCGTAGAGATCTGGAGGAATACCGGTGGCGAAGGCGGCCCCCTGGACGAAGACTGACGCTCAGGTGCGAAAGCGTGGGGAGCAAACA
+
ABABBBCCCBABGGGEEEGGEFGFEGFGHGCHBBFGGFGGHHHGG0AEEAE0EEGE?FGFGFGGFGBGFHFFGGHHHHFFGGEGFGHHHHGHHHFHGFGHHHGHHHHHGHHHHHGFGGGHGFHHHHFHGGGFHHGCGFFFFFFFFFFFFB0;;;:;;;:;:FFFFFD;ADFFFFFFFFFFFFFFFFFFA-9DFFFFFFFFFFFFFFCEFFFFFFFFFFFFFDFFFFFFFFFFFACDFFADFAFFFFEFFFF
@M03896:38:000000000-B4D98:1:1103:8633:9560 1:N:0:173
TACGGAGGGTGCAAGCGTTAATCGGAATTACTGGGCGTAAAGCGCACGCAGGCGGTTTGTTAAGTCAGATGTGAAATCCCCGGGCTCAACCTGGGAACTGCATCTGATACTGGCAAGCTTGAGTCTCGTAGAGGGGGGTAGAATTCCAGGTGTAGCGGTGAAATGCGTAGAGATCTGGAGGAATACCGGTGGCGAAGGCGGCCCCCTGGACGAAGACTGACGCTCAGGTGCGAAAGCGTGGGGAGCAAACA
+
ABABBCCBDAABGFFFGGGGGGHGGGGGHFFFBFFEEEFGHHHGG0EEEAEEGGGCGGGHHHHGBGFHHHFFHFHGGHHHGGFGEGHHHHHHHHGHHFFGHHGHHFDGHHHGHHHHGGGGGHHHHHHHGGFFFFGCGFFDEFFFFFFBFF/;;;;:;;9::FFFBFD;A@AFB9BFFFFFFFFFFFFFFBFFFFFFFFFC;>FFFFBEFFFFFFFFFFFFFFFFFFFFFFFFFFCDFFAAA=CEADEFFFF
@M03896:38:000000000-B4D98:1:1103:8616:9568 1:N:0:173
TACGGAGGGTGCAAGCGTTAATCGGAATTACTGGGCGTAAAGCGCACGCAGGCGGTTTGTTAAGTCAGATGTGAAATCCCCGGGCTCAACCTGGGAACTGCATCTGATACTGGCAAGCTTGAGTCTCGTAGAGGGGGGTAGAATTCCAGGTGTAGCGGTGAAATGCGTAGAGATCTGGAGGAATACCGGTGGCGAAGGCGGCCCCCTGGACGAAGACTGACGCTCAGGTGCGAAAGCGTGGGGAGCAAACA
+
AAABBBB@BAABGGGGEEGEFGGEGGGGHFBHCFADEEEFDHHGG0AEEEAEGGC@EGEGGHGG@GFFFGD4FFGDFGGHFGGGGGHHHHHCGFFGHFGGGG?GHHEGGHHFHGHFFGGGFGFHHHHHFDEFDGGGFFFFFFBFFFFFFB/9;;;;;;;9;BFFBFD;ADFFFFBFFFBFDDBBFFFDA9@?FFCAFFFFDF@DFD9AEFFFFAF?FFFFFFDADFFFBBFD.@B?BD9D->@ADFEFFF.
@M03896:38:000000000-B4D98:1:1103:17719:11140 1:N:0:173
TACGGAGGGTGCAAGCGTTAATCGGAATTACTGGGCGTAAAGCGCACGCAGGCGGTTTGTTAAGTCAGATGTGAAATCCCCGGGCTCAACCTGGGAACTGCATCTGATACTGGCAAGCTTGAGTCTCGTAGAGGGGGGTAGAATTCCAGGTGTAGCGGTGAAATGCGTAGAGATCTGGAGGAATACCGGTGGCGACGGCGGCCCCCTGGACGAAGACTGACGCTCAGGTGCGAAAGCGTGGGGAGCAAACA
+
A?ABBBBD?AAAGGGGGEGGGFGAEEFFHGFF5FEFEEGEFHHGG0EEEA00EEC@?E1BFGFFGHFHH4BBFGH4FGGGFGEEEEHHHFFGHHE0BFFFGHGHHHFHBGHHGGFFFGF??FGGHFF??EFFFHA@CFFFEFFFFFFFF//9;;9;;;;9AFBBFB;;ACEF/9FFFB/ADFFF/FFFF9=DFBC--;9--=DDFD@.AFFFAADDFF/BFFFDDD///;B-.-@.B.9:>DFE-AEFF..
@M03896:38:000000000-B4D98:1:1103:6824:11366 1:N:0:173
TACGGAGGGTGCAAGCGTTAATCGGAATTACTGGGCGTAAAGCGCACGCAGGCGGTTTGTTAAGTCAGATGTGAAATCCCCGGGCTCAACCTGGGAACTGCATCTGATACTGGCAAGCTTGAGTCTCGTAGAGGGGGGTAGAATTCCAGGTGTAGCGGTGAAATGCGTAGAGATCTGGAGGAATACCGGTGGCGAAGGCGGCCCCCTGGACGAAGACTGACGCTCAGGTGCGAAAGCGTGGGGAGCAAACA
+
ABAAABBBBBABGGFFFEGAFBFBAEFFHGFHFFFFEFGGGHHGGGGGGEC0EFFEEGFHHH4FGHHHHHHHGGFFFGGGFFGGEGHHHHHHFHGHHFGGHGGHHHHHFHGGHH2FF?FGFGHHHHHHGGGEHHCFGFFFFFFFFFFFFB/;;;;;;;;;;FFFFB;;ACEFFBFFFFFFFFFFFFFFFFFFAD@DFFE@BFFFFB@;AFFF;DFFFFFFFFFFFFFFFFFDFFFFFFFFFFFFFAAFFFA
@M03896:38:000000000-B4D98:1:1103:9599:11541 1:N:0:173
TACGGAGGGTGCAAGCGTTAATCGGAATTACTGGGCGTAAAGCGCACGCAGGCGGTTTGTTAAGTCAGATGTGAAATCCCCGGGCTCAACCTGGGAACTGCATCTGATACTGGCAAGCTTGAGTCTCGTAGAGGGGGGTAGAATTCCAGGTGTAGCGGTGAAATGCGTAGAGATCTGGAGGAATACCGGTGGCGAAGGCGGCCCCCTGGACGAAGACTGACGCTCAGGTGCGAAAGCGTGGGGAGCAAACA
+
AAACABCCBABCGGGGCEGFFFHFFGFGHGCFBBFFEFGGHHHGGCGGGEE?EEGGGGGHGH@GFHEHHHHGHGEFGHGHGGEGFGHHHHFHHGFHHFGGHHGHHHFHHHHHHHHHGFGGFFHHHHHGGGGGHGDGGFFFFFFFFFFFFB/;;;:;;;;;;FFFFFAADFEFFBFFFFBFFA;FFFFFF:@DAFDFFFFFFF@BFD>EFFFF@DFDFFFBFFFDFFFFFFFFFAFDFFFFFF-A>DEFBF.
@M03896:38:000000000-B4D98:1:1103:9611:11557 1:N:0:173
TACGGAGGGTGCAAGCGTTAATCGGAATTACTGGGCGTAAAGCGCACGCAGGCGGTTTGTTAAGTCAGATGTGAAATCCCCGGGCTCAACCTGGGAACTGCATCTGATACTGGCAAGCTTGAGTCTCGTAGAGGGGGGTAGAATTCCAGGTGTAGCGGTGAAATGCGTAGAGATCTGGAGGAATACCGGTGGCGAAGGCGGCCCCCTGGACGAAGACTGACGCTCAGGTGCGAAAGCGTGGGGAGCAAACA
+
AAAAAABBCABBGGGGEEGEABGFGGAFHGFFFFGFEFGFHHHGGFGGGEFCGGGGGGGHHH@GGHGHFGHHFGGGHGFGFGEGEGHHHHHHHHGHHFGGHHGHHHHHHHHHHHHHGFFF?GHHHHHHFGGFHHGGGFFFFFFFFFFFFF/;;;;;;;;;.BFFFF;;ACFFEBBFFEBFFFFFFFFFFDFFFCF-CFED=;DFF@@;AFFCA=DDFFFFFFFDDFEFFFFFFF@DFFFFFFFFFF?FFA.
@M03896:38:000000000-B4D98:1:1103:18562:11724 1:N:0:173
TACGGAGGGTGCAAGCGTTAATCGGAATTACTGGGCGTAAAGCGCACGCAGGCGGTTTGTTAAGTCAGATGTGAAATCCCCGGGCTCAACCTGGGAACTGCATCTGATACTGGCAAGCTTGAGTCTCGTAGAGGGGGGTAGAATTCCAGGTGTAGCGGTGAAATGCGTAGAGATCTGGAGGAATACCGGTGGCGAAGGCGGCCCCCTGGACGAAGACTGACGCTCAGGTGCGAAAGCGTGGGGAGCAAACA
+
ABABABCCCBCCGGGEFFGAFBDBEEFGHEFFFFGFEFGGHHHGGAEEFEE0EEGCGGFHHHFGGHGHHHHHHGFFFGFGGGEGGGHHHGGHGHGHHFFFGGHHHHHHHHGFHHHHGFFGFGFHHHHHFGGGHHGGGFFFFFFFFFFFBF0;;;;;;;;;;FFFFF;;DFFFFBFFFFFFFFFFFFFFFFFFFDCFFFFDAB@BF@;;EFFFDCFAFFFBFFDFFFFFFFFFFFFFFDFDFFFFFDEFFFA
@M03896:38:000000000-B4D98:1:1103:12321:11742 1:N:0:173
TACAGAGGGTGCGAGCGTTAATCGGAATTACTGGGCGTAAAGCGAGTGTAGGTGGCTCATTAAGTCACATGTGAAATCCCCGGGCTTAACCTGGGAACTGCATGTGATACTGGTGGTGCTAGAATATGTGAGAGGGAAGTAGAATTCCAGGTGTAGCGGTGAAATGCGTAGAGATCTGGAGGAATACCGATGGCGAAGGCAGCTTCCTGGCATAATATTGACACTGAGATTCGAAAGCGTGGGTAGCAAA
+
BBAABFFCCBBCGGGCGEGFGFFFEGCFHGFHCGGGGFGGHHHGEEEGHFBDFFFG1FFHHHDGFHBGEFFFGGBFFGFGGGGGEFGHGGFHHHGHH?EFGGDGFHBHHHFFHDGBDFHHFHHHHHFGGHHHFHGGCGDFGGHFGHHGH?=??1?=>>>>AFGFDFGEFECEFHFHGB;CGEGEHHGHGGGGGF?DDGGFEEGEFFFFFGGGFF:;BFFFBBBFFFFFFFFFFFFFFFDFFFFFB.:;FF
@M03896:38:000000000-B4D98:1:1103:12303:11746 1:N:0:173
TACAGAGGGTGCGAGCGTTAATCGGAATTACTGGGCGTAAAGCGAGTGTAGGTGGCTCATTAAGTCACATGTGAAATCCCCGGGCTTAACCTGGGAACTGCATGTGATACTGGTGGTGCTAGAATATGTGAGAGGGAAGTAGAATTCCAGCTGTAGCGGTGAAATGCGTAGAGATCTGGAGGAATACCGATGGCGAAGGCAGCTTCCTGGCATATTATTGACACTGAGATTCGAAAGCGTGGGTAGCAAA
+
AAAAAFF1AA1A1EEEEGGFGGEFEEEFFB1GFFACEEGCGHGGEEECED11DBB0B@@@GF1DDGFHGGFGEGF1BFGGFE>@EEGHHFFG>GF0B/GGHHGF1G2FFGHBG10//?GBFF11FHFF222@1@?/B0/<1FDFFHHHG<0<?<?>1>AA@EG1=0=EGA@<GGB<G:0;C.::CGFHA?C.C99;--.;.:AFBBF0;F.9;B///BB9/F/BFBBFF//;EFFABFF99@@-B?BBBF
@M03896:38:000000000-B4D98:1:1103:22003:12879 1:N:0:173
TACGGAGGGTGCAAGCGTTAATCGGAATTACTGGGCGTAAAGCGCACGCAGGCGGTTTGTTAAGTCAGATGTGAAATCCCCGGGCTCAACCTGGGAACTGCATCTGATACTGGCAAGCTTGAGTCTCGTAGAGGGGGGTAGAATTCCAGGTGTAGCGGTGAAATGCGTAGAGATCTGGAGGAATACCGGTGGCGAAGGCGGCCCCCTGGACGAAGACTGACGCTCAGGTGCGAAAGCGTGGGGAGCAAACA
+
BBBBBBCBBBABGGGFGGGFGGHFEFFGHFFGBBAFEEFGHGHGGGGGG?AEEGGEEGGHHHHHFHFGHHGFGFHGGHHHGGFGEGHHHHHHHHGHHFGFHHHHHHGHFHFFHHHHGHHHHFHHHHGF?EGFHHGGGFFDEEFFFFFFFF/;;;;;;:;;AFFFFFA;DFFFFFFFFBFFFDFFFFFFF9BDFFFFFFFFFFFFFFAEFFFFFFFFFFFFFDDFFFFFFFFDFCFDFF:ABFCEADEFFF?
@M03896:38:000000000-B4D98:1:1103:22016:12893 1:N:0:173
TACGGAGGGTGCAAGCGTTAATCGGAATTACTGGGCGTAAAGCGCACGCAGGCGGTTTGTTAAGTCAGATGTGAAATCCCCGGGCTCAACCTGGGAACTGCATCTGATACTGGCAAGCTTGAGTCTCGTAGAGGGGGGTAGAATTCCAGGTGTAGCGGTGAAATGCGTAGAGATCTGGAGGAATACCGGTGGCGAAGGCGGCCCCCTGGACGAAGACTGACGCTCAGGTGCGAAAGCGTGGGGAGCAAACA
+
BBBBBBBBBBBBGGGGGEGAFBFFEFFGHGFHFFGFEFGEHHHGGFEGGEE?EEEEEGGHGHBGFGFHHGHGHGFEFGGHGGGGFGHHHGGHHHGGHFFGGGGHHHHHFHGHHHHGGFGHFFHHHHHFFGGEHFGGGFFFFFFFFFF;FF/BB;;;;;;;;FFFFFA;AFEFFBFFFFBFFFFFFFFFFFFFFFDFFFFFFFFFF@@AEFFF=DFDBFFFFFFFFBFFFFFFFAFFFFFFFFFFFDEFFFF
@M03896:38:000000000-B4D98:1:1103:3153:13788 1:N:0:173
TACGGAGGGTGCAAGCGTTAATCGGAATTACTGGGCGTAAAGCGCACGCAGGCGGTTTGTTAAGTCAGATGTGAAATCCCCGGGCTCAACCTGGGAACTGCATCTGATACTGGCAAGCTTGAGTCTCGTAGAGGGGGGTAGAATTCCAGGTGTAGCGGTGAAATGCGTAGAGATCTGGAGGAATACCGGTGGCGAAGGCGGCCCCCTGGACGAAGACTGACGCTCAGGTGCGAAAGCGTGGGGAGCAAACA
+
ABBBABCBCABCGGGGFEGEFBFFEFEFHGFFBFFFEFGGGHGGGCGGGEC?EEE?EFAGGH4FGHEGHGHGFGGFFGFGGGGCEGHHHHGHHGF0FFFBGHHHHHDGHHFFHHCCGFGGFGFHHHHHGGGAGHGGGFCDEFFFFFFFFF/;;;:;9;;;AFFFFF;;AD?F/BFFFFBFFFFFFFFFFDFFFFFFFFFFFFBBF@@;EFFFFAFDFFF;BDDDFFFFB/;@DFFFFBDFFFFAFDEFFF.
@M03896:38:000000000-B4D98:1:1103:22000:14100 1:N:0:173
TACGGAGGGTGCAAGCGTTAATCGGAATTACTGGGCGTAAAGCGCACGCAGGCGGTTTGTTAAGTCAGATGTGAAATCCCCGGGCTCAACCTGGGAACTGCATCTGATACTGGCAAGCTTGAGTCTCGTAGAGGGGGGTAGAATTCCAGGTGTAGCGGTGAAATGCGTAGAGATCTGGAGGAATACCGGTGGCGAAGGCGGCCCCCTGGACGAAGACTGACGCTCAGGTGCGAAAGCGTGGGGAGCAAACA
+
ABABABCCCBCCGGGEEEGEFFFFEGFGHGFFFFGFFFGGHHHGGFGGGEECGGGGGGGHHHGHGHFHHHHGHGGHGHGHGGFGGGHGHHHHHHGHHFFFHGFHHHHHHHGFHHHHGGGGFGHHHHHHFGGFHHGGGFFFFFFFFFFEFF0;;;;;;;;;:FFFFFA;ADEFFFFFFFFFFFFFFFFFF>DFFFFFFFFFFFFFFFBEEFFFCFFFFFFFFFFFFFFFFFFFFFFFFFFFFFFFFAEFFFA
@M03896:38:000000000-B4D98:1:1103:17034:15407 1:N:0:173
TACGGAGGGTGCAAGCGTTAATCGGAATTACTGGGCGTAAAGCGCACGCAGGCGGTTTGTTAAGTCAGATGTGAAATCCCCGGGCTCAACCTGGGAACTGCATCTGATACTGGCAAGCTTGAGTCTCGTAGAGGGGGGTAGAATTCCAGGTGTAGCGGTGAAATGCGTAGAGATCTGGAGGAATACCGGTGGCGAAGGCGGCCCCCTGGACGAAGACTGACGCTCAGGTGCGAAAGCGTGGGGAGCAAACA
+
AAABAABBBABBGFGGFEGEABGFEGAFHFDFBCGGEEFGEGHGG?EFGEE0EEGEGGGHHGGHGHGHGHHGHGFFHHGHGGFGEGHHHHHHHGEHHFFFGGFHHHFHHHGGHGHFGFFFFGHHHHHFFGGCGFGCGAFFFFFFFFFFFF/;9;;;;;;;ABBFFFDAFFFFFFFFFFFFFFFFFFFFB-@FFFFCFFFDFFD@BBBEEF?DDADDFFFBFFFFFFF/BFFFFFAFFF9AAFCFFFFFFFA
@M03896:38:000000000-B4D98:1:1103:17035:15425 1:N:0:173
TACGGAGGGTGCAAGCGTTAATCGGAATTACTGGGCGTAAAGCGCACGCAGGCGGTTTGTTAAGTCAGATGTGAAATCCCCGGGCTCAACCTGGGAACTGCATCTGATACTGGCAAGCTTGAGTCTCGTAGAGGGGGGTAGAATTCCAGGTGTAGCGGTGAAATGCGTAGAGATCTGGAGGAATACCGGTGGCGAAGGCGGCCCCCTGGACGAAGACTGACGCTCAGGTGCGAAAGCGTGGGGAGCAAACA
+
ABAAAAABBABBGGGGCCGEFFGFEEFGHEFFCBFBEEEEHHHGGAEEGEE?FFGCGGFFGHHHFHHHHHHDGGHHHHHHGGEEEFHHGHHHGHEAGFGHHHHHHHHHHHHHHHHHGFFGFGHHHHHHGGGEHHD<-@DFFFFFFFFFFF/;;;:;:;;:AFFFFFDADBAFBFFFFFFFFFFFFFFFDAFDABCFFFFCCBFDFD;:ABAAB-DAFFB/BDFFFFBFBFFFFFFDBFDDA@DFFFFFEF.
@M03896:38:000000000-B4D98:1:1103:18905:16123 1:N:0:173
TACGGAGGGTGCAAGCGTTAATCGGAATTACTGGGCGTAAAGCGCACGCAGGCGGTTTGTTAAGTCAGATGTGAAATCCCCGGGCTCAACCTGGGAACTGCATCTGATACTGGCAAGCTTGAGTCTCGTAGAGGGGGGTAGAATTCCAGGTGTAGCGGTGAAATGCGTAGAGATCTGGAGGAATACCGGTGGCGAAGGCGGCCCCCTGGACGAAGACTGACGCTCAGGTGCGAAAGCGTGGGGAGCAAACA
+
ABABBCCCCBCCGFFCEEGECFHGGGFGHFBGBFGFEEGGHHHGG0AEEEE?EEGFEEEHHHHHGHBGHHGFHGHHHHGHFFGGGGHGHHHHHHGHEFCGHHGHHHHHHHHHHHGFGFFGGHHHHHGHFGGGHHGFFFFDFFFFFFFFFF0;;;;;;;;;AFFFFFAADFFFFFFFFFFFFFFFFFFFFBFFFCFDCFE@FF@BFDDFFFFF->DFFFFFFFFFFFFF:BFCDFFDFFDFFFFFFFFFFFA
@M03896:38:000000000-B4D98:1:1103:22152:16326 1:N:0:173
TACAGAGGGTGCGAGCGTTAATCGGAATTACTGGGCGTAAAGCGAGTGTAGGTGGCTCATTAAGTCACATGTGAAATCCCCGGGCTTAACCTGGGAACTGCATGTGATACTGGTGGTGCTAGAATATGTGAGAGGGAAGTAGAATTCCAGGTGTAGCGGTGAAATGCGTAGAGATCTGGAGGAATACCGATGGCGAAGGCAGCTTCCTGGCATAATATTGACACTGAGATTCGAAAGCGTGGGTAGCAAA
+
BCBBCFFBCAABGGFEAEGFABFFEFFGHGCGCGFFEFGECHHG1AAGHFFFFGGE1F3DGHFGGHFHHGHGHFFFBGBFFF/EEEHHGGHHHHGHH?FEGHFFFHFH?FFFHDGDACFHDGFGGHHHHHHHFFGG/GDFGHHFFFDFF????1=<>><>>FGF=DDEGEFEHHFHHC;CGEGFHHHHDFGFDC-CAF.EAEGGGFFFFGEFFB:BFFFFFBBFFFFFFFFFEFFDFFAADFFDF.BFFF
@M03896:38:000000000-B4D98:1:1103:15675:16847 1:N:0:173
TACAGAGGGTGCGAGCGTTAATCGGAATTACTGGGCGTAAAGCGAGTGTAGGTGGCTCATTAAGTCACATGTGAAATCCCCGGGCTTAACCTGGGAACTGCATGTGATACTGGTGGTGCTAGAATATGTGAGAGGGAAGTAGAATTCCAGGTGTAGCGGTGAAATGCGTAGAGATCTGGAGGAATACCGATGGCGAAGGCAGCTTCCTGGCATAATATTGACACTGAGATTCGAAAGCGTGGGTAGCAAA
+
BCBABFFCCBCCGGGGGEGFFFFFEGFFHGFHFGGFFFGGHHHGFEEHHFDFDFFF?GFHHHFGFHBGFHGGHFFFFGFGGGGGEFHHHGFHHHGHH?FFGHFFFHHHHHGFHGGGDFGHFHFGHHHGFHHHHHGFDHGFHHHHHHHHHDB?F=?=>>>>AFGGDDGEGGGGHHFGHB;CFEEHHHHHGGGGGFADGGGGFDGGGGGGFGGGFF;FFFFFB;BFFFFFFFFFEFFFFFDDFFFFB.BFFF
@M03896:38:000000000-B4D98:1:1103:15665:16864 1:N:0:173
TACAGAGGGTGCGAGCGTTAATCGGAATTACTGGGCGTAAAGCGAGTGTAGGTGGCTCATTAAGTCACATGTGAAATCCCCGGGCTTAACCTGGGAACTGCATGTGATACTGGTGGTGCTAGAATATGTGAGAGGGAAGTAGAATTCCAGGTGTAGCGGTGAAATGCGTAGAGATCTGGAGGAATACCGATGGCGAAGGCAGCTTCCTGGCATAATATTGACACTGAGATTCGAAAGCGTGGGTAGCAAA
+
>AA?>DCA@ABAE?FE2EEGCGHFE2FEHGEBA3BBEAEGHHHED?FHFDGDBFFF1FFDEDGFFGBFBFDFB4FDGGHHG?EE>@FGHGHHHGE?G/3BGHFGDHFFHHBDGBF?/?FFGBGHHGHH>DGHBH?DDAC<G1FFHFHHG101???=1<-<>FDGHHHGGA-<GEDGD0::G.CCHHHHDDGGGBB-A@?A?.9/;FFF099BBB;BFFF9B;/FFB///BFFEFF..;99.9-AB9FFFB
@M03896:38:000000000-B4D98:1:1103:26397:18549 1:N:0:173
TACGGAGGGTGCAAGCGTTAATCGGAATTACTGGGCGTAAAGCGCACGCAGGCGGTTTGTTAAGTCAGATGTGAAATCCCCGGGCTCAACCTGGGAACTGCATCTGATACTGGCAAGCTTGAGTCTCGTAGAGGGGGGTAGAATTCCAGGTGTAGCGGTGAAATGCGTAGAGATCTGGAGGAATACCGGTGGCGAAGGCGGCCCCCTGGACGAAGACTGACGCTCAGGTGCGAAAGCGTGGGGAGCAAACA
+
ABAAAABBBAABGGGGEEGEABDBEEAFHGFGBFFFEEFEGHGGG0AEEE?0EEGGEFEHHFGHFGHHGGHHHGG4BFBFFG?EGGHGHHHHGHGHFFGGGHHHHHFHHHGFHHHEGGHHGFFHHHHHFGGFGFGGGFFFFFFFFFFBBB/;;;;;;;;@?FFFFFD;DDEFFFFFFFFFFFFFFFFFF@DFFFFAFFFFFFFFFDBAFFF=@@DDFFFBBFFFDFFFFFFFFFFBBDAFFFFFCDFFFF?
@M03896:38:000000000-B4D98:1:1103:27326:18561 1:N:0:173
TACGGAGGGTGCAAGCGTTAATCGGAATTACTGGGCGTAAAGCGCACGCAGGCGGTTTGTTAAGTCAGATGTGAAATCCCCGGGCTCAACCTGGGAACTGCATCTGATACTGGCAAGCTTGAGTCTCGTAGAGGGGGGTAGAATTCCAGGTGTAGCGGTGAAATGCGTAGAGATCTGGAGGAATACCGGTGGCGAAGGCGGCCCCCTGGACGAAGACTGACGCTCAGGTGCGAAAGCGTGGGGAGCAAACA
+
AAAAABBBBABBGGGCGEFGGGHAEEGGHDDBABCFEEEEHHGFGEGFGA0EFEG@EGEGGHHHFHHHHHHGGGHHGHGHGGGFFGHHHHHFGHEGHFF2FHGGHHHHFGFGHHHFAGGGFFHHHHG??EFEHHGGGFF;9BFFFFFFFF/BB;99;;;;AFFFFFD9DDAFF;BFFBBAFAFBFFFF;-;AAAFAA?AAD;BDFD;;.B.D;BDDFFFFFFFFFFF9:BFBDFFDFD.;=FFA-AAFFF?
@M03896:38:000000000-B4D98:1:1103:27320:18582 1:N:0:173
TACGGAGGGTGCAAGCGTTAATCGGAATTACTGGGCGTAAAGCGCACGCAGGCGGTTTGTTAAGTCAGATGTGAAATCCCCGGGCTCAACCTGGGAACTGCATCTGATACTGGCAAGCTTGAGTCTCGTAGAGGGGGGTAGAATTCCAGGTGTAGCGGTGAAATGCGTAGAGATCTGGAGGAATACCGGTGGCGAAGGCGGCCCCCTGGACGAAGACTGACGCTCAGGTGCGAAAGCGTGGGGAGCAAACA
+
>AABAAA??22AGFGEE2EEGGFCEGFFHGFH532BAAEEDHFGG0EEEE0>E?/EE11BBG@F@FGEHH3@BBEFFHHHGEGEEGHHHHFB00/FCFGGFG>F>DG2GGGBGHFGCFF<0FGHGHGF?A.F10C-@?BD9FFFBFFF/B/;9;9;99.-;BFF/9;;A=.BBB/BB/;9.ABFFFFD-;;.ABBBBFF?B-;BBB-..;FB?BFDFFF/FFFDDFBFFEBBDB<./99:--9A-;EFFF?
@M03896:38:000000000-B4D98:1:1103:6614:18807 1:N:0:173
TACGGAGGGTGCAAGCGTTAATCGGAATTACTGGGCGTAAAGCGCACGCAGGCGGTTTGTTAAGTCAGATGTGAAATCCCCGGGCTCAACCTGGGAACTGCATCTGATACTGGCAAGCTTGAGTCTCGTAGAGGGGGGTAGAATTCCAGGTGTAGCGGTGAAATGCGTAGAGATCTGGAGGAATACCGGTGGCGAAGGCGGCCCCCTGGACGAAGACTGACGCTCAGGTGCGAAAGCGTGGGGAGCAAACA
+
AAABAABBBAABGGGEFCGEEFGFEDFGHGFHFBABEEFGEGHGGECGGEE@FEGEGGGHGHFGFHHHHHFFGFF4BGGGFGECGGHHHHGHHHFHCFFFGGGHHHEH>FGHHHFCFGGGGGFHHHHHGGGFHHGGFFFFFFFFFFFEF//;;;9;9;9;9FFFFFD;ABAFFFBFFFBFFFEFFFFFF@DFFFAFFFFFFFFFF@9A.FFC-@FDBFFBFFDDFFFB/BF=ADFFFF?AAFFEFDAFFF.
@M03896:38:000000000-B4D98:1:1103:13244:23168 1:N:0:173
ATGATACGGCGACCACCGAGATCTACACCGTGAGTGTATGGTAATTGTGTGCCAGATACCCCTGTAGTCCGGCTGACTGACTTGAGTACGATATCGTATGCCGTCTTCTGCTTGAAAAACAAAAAAAATTGTACTCAAACGTACGACCGACGTAACGATTTCGTCTAATGGCTTCACTTCAGTGATAGACGCTTCTGATGTACCTCACAATCGCGTCGACCAGCTAATATCTCTGCAACTGATTCCTACAA
+
BBABBFFAAD>>AE2AAA2AAABDGHDBBAAF1BAFGFHFFGABDDGGDAFFGHGCEGGFFGAEFGFEGH?EEEG1FGB3BBBG3FGGFG/?/>BFFBBBBF/EEGFGHHGGHH01B??/??<@/<//011<?1?1111><<0<-..<-----..:.....9/....0090//./0000;000;000000.-...9////99/////.//;F.9-99-9---9./////;///////////////://///
@M03896:38:000000000-B4D98:1:1103:17522:23961 1:N:0:173
TACGGAGGGTGCAAGCGTTAATCGGAATTACTGGGCGTAAAGCGCACGCAGGCGGTTTGTTAAGTCAGATGTGAAATCCCCGGGCTCAACCTGGGAACTGCATCTGATACTGGCAAGCTTGAGTCTCGTAGAGGGGGGTAGAATTCCAGGTGTAGCGGTGAAATGCGTAGAGATCTGGAGGAATACCGGTGGCGAAGGCGGCCCCCTGGACGAAGACTGACGCTCAGGTGCGAAAGCGTGGGGAGCAAACA
+
ABBCBCCCCBCCGGFGFFGAFBFFEGFGHGFHCFFFEGGGHHHGGEFGGEE?EEFEGGGHHHFGGHFHHHHHHGGFGGFGGGGGGGHHHHHHHHGHGFFFGHGHHHHHGHHHHHHHGFFG?CFHHHHHEGGGHHAFGADFFFFFFFFFFB0;;:;;;;;;AFFFFF;AACEFFBFFFFFFFFFFFFFFFFFDFFBFFFFBFFFFFFDEEFFFF;DDFFFFFFFFFFFFFFFFFFCDFFDFFFFFCAAFFFA
@M03896:38:000000000-B4D98:1:1103:22630:24269 1:N:0:173
TACGGAGGGTGCAAGCGTTAATCGGAATTACTGGGCGTAAAGCGCACGCAGGCGGTTTGTTAAGTCAGATGTGAAATCCCCGGGCTCAACCTGGGAACTGCATCTGATACTGGCAAGCTTGAGTCTCGTAGAGGGGGGTAGAATTCCAGGTGTAGCGGTGAAATGCGTAGAGATCTGGAGGAATACCGGTGGCGAAGGCGGCCCCCTGGACGAAGACTGACGCTCAGGTGCGAAAGCGTGGGGAGCAAACA
+
AAABABBDDABBGGGCEEGEGFGFEEFGHFFFFBGFEFGGHHHGGEEEEEECGEGEGGGHHHGGFHEHHHHGHFFFGHGHGGGGGGHGHHHHHHGHHFGGHHGHHHHHGHGGHHHFEFFG?GHHHHHHFDGFHHGGGCCAABFFFFFFFB/:;;;;;;;;:FFFFFAAFD?F/BBFFBFFFFFFFFFFDBFFFFFFFFEDFFFFFB@AEFFFFFFFFFFFFFFFFFFFFFFFFFFFFFFFFFFEF;A/BF:
@M03896:38:000000000-B4D98:1:1103:22614:24276 1:N:0:173
TACGGAGGGTGCAAGCGTTAATCGGAATTACTGGGCGTAAAGCGCACGCAGGCGGTTTGTTAAGTCAGATGTGAAATCCCCGGGCTCAACCTGGGAACTGCATCTGATACTGGCAAGCTTGAGTCTCGTAGAGGGGGGTAGAATTCCAGGTGTAGCGGTGAAATGCGTAGAGATCTGGAGGAATACCGGTGGCGAAGGCGGCCCCCTGGACGAAGACTGACGCTCAGGTGCGAAAGCGTGGGGAGCAAACA
+
AAABBBCCCBCCGGGGFEGEFFFFEFFGHFFFBFGGEFGGHHHGGEEEGAE?EEFGGGGHHHGHGHEHHHHGHGFGHHGHGGGGGGHHHHGHHHGGFFGGHGGHHHHHHHHGHHHFGGGHGFBGHHHHGGGFHHGGGFFDAFFFFFFFFF0;;;;;;;:;:BBFFFAADFFFBBFFFFFFFDFFFFFFFBFFFFCFFFEFFFFFFDDFEFFFFFFFFFFBBAD.DDFFFFFFFFFFFFADFFFFFDFFFF9
@M03896:38:000000000-B4D98:1:1103:14488:24279 1:N:0:173
TACGGAGGGTGCAAGCGTTAATCGGAATTACTGGGCGTAAAGCGCACGCAGGCGGTTTGTTAAGTCAGATGTGAAATCCCCGGGCTCAACCTGGGAACTGCATCTGATACTGGCAAGCTTGAGTCTCGTAGAGGGGGGTAGAATTCCAGGTGTAGCGGTGAAATGCGTAGAGATCTGGAGGAATACCGGTGGCGAAGGCGGCCCCCTGGACGAAGACTGACGCTCAGGTGCGAAAGCGTGGGGAGCAAACA
+
ABABABCCCBCCGGGGGGGEFGGFFGFGHFFHCFGGFGGGHHHGGGGGGE??EEFFGGGHGH@GGHHHHHHHHFGHGHGGGGCFGGHHHHHHGHGHHFGFHHHHHHGHGHHGHHHHGFFF?GHHHHHHGGGGHHCGGFFFFFFFFFFFFF0;;;;:;;;;;FFFFFAAAFFFFFFFFFFFFFFFFFFFFFFFFCDFFFFFFFFFFDCAAFFFF-AAFFFFFFFDFFFFFFFFFFFFFFFFFFFEFAAFFF.
@M03896:38:000000000-B4D98:1:1103:22628:24290 1:N:0:173
TACGGAGGGTGCAAGCGTTAATCGGAATTACTGGGCGTAAAGCGCACGCAGGCGGTTTGTTAAGTCAGATGTGAAATCCCCGGGCTCAACCTGGGAACTGCATCTGATACTGGCAAGCTTGAGTCTCGTAGAGGGGGGTAGAATTCCAGGTGTAGCGGTGAAATGCGTAGAGATCTGGAGGAATACCGGTGGCGAAGGCGGCCCCCTGGACGAAGACTGACGCTCAGGTGCGAAAGCGTGGGGAGCAAACA
+
AAAAABCCCCCCGGGGEEGEFBGBEEGGHGFFFFGBEEEFHHHGGEEEGGF?FFGGGGGHGHHHHHGHHHGGHFHHHHGHGGGGGGHHHHHHHHGHHCFBGHHHHHHHHHHHHHHFGHHHGGHHHHHFFEGFHHDCFFFDAFFFFFFFFF0B;;:;;;;;9BFFFF;;9-AF0FFFFFFFDFFFFFFFFDFFFFDFFFEFFFFFFFFEEFFFFBFABFFFFFFFFFFFFFFAFFFDFFDDFFFECDEFFF.
@M03896:38:000000000-B4D98:1:1103:13854:24747 1:N:0:173
TACGGAGGGTGCAAGCGTTAATCGGAATTACTGGGCGTAAAGCGCACGCAGGCGGTTTGTTAAGTCAGATGTGAAATCCCCGGGCTCAACCTGGGAACTGCATCTGATACTGGCAAGCTTGAGTCTCGTAGAGGGGGGTAGAATTCCAGGTGTAGCGGTGAAATGCGTAGAGATCTGGAGGAATACCGGTGGCGAAGGCGGCCCCCTGGACGAAGACTGACGCTCAGGTGCGAAAGCGTGGGGAGCAAACA
+
AAABAABBBBBCGFFCEEFEFFGFGGFFHGFFBFFFEEEEHHHGGFGGGEC?EEFFFGGHGHBGFHFHGHHGHGHFGGFGFGGGGGHHHHGGBFFHHFFFHHGHHHGHHHGHHHHFEFFGFGHHHHHHGGGGHHFGGFCFFFFFFFFFFF/;;;;;;;;;;BFFFFA;ABEFFBFFFFFFFFFFFFFFC@AFFFFFFFFCFFFFF@;;AFFFFFFDFFB;FDDDFFFFFBBDFFDDFA;ADFFEFFEFFF.
@M03896:38:000000000-B4D98:1:1103:13869:24758 1:N:0:173
TACGGAGGGTGCAAGCGTTAATCGGAATTACTGGGCGTAAAGCGCACGCAGGCGGTTTGTTAAGTCAGATGTGAACTCCCCGGGCTCAACCTGGGCACTGCATCTGATACTGGCCAGCTTGAGTCTCGTAGAGGTGGGTAGAATTCCAGGTGTAGCGGTGAAATGCGTAGAGATCTGGCGGAATACCGGTGGCGAAGGCGGCCCCCTGGACGAAGACTGACGCTCAGGTGCGAAAGCGTGGGGAGCAAACA
+
11>AAAADDA>AFEGCGEEEABBAAE0FGFBFB1/BAE/A/FFGGEGCEA//E>/>>E/BBD2BBFBBG@1BB@21BFGHEE?E@EHH1BBB00</<?B?FDFGFFBGDGF2FH01???<??FFHHG?FGGGBB1..<CHGH0DDDGGD///<<:;;-;-.:CGCC:CB-9C0;CFBF0--9-CFFF-;-@A9>;-@?A->@?@@@;:;:F;@-A-B9/9BBBBFFBBFF9-;-;?FA-9-9@--;-;BF-
@M03896:38:000000000-B4D98:1:1103:15638:24836 1:N:0:173
TACGGAGGGTGCAAGCGTTAATCGGAATTACTGGGCGTAAAGCGCACGCAGGCGGTTTGTTAAGTCAGATGTGAAATCCCCGGGCTCAACCTGGGAACTGCATCTGATACTGGCAAGCTTGAGTCTCGTAGAGGGGGGTAGAATTCCAGGTGTAGCGGTGAAATGCGTAGAGATCTGGAGGAATACCGGTGGCGAAGGCGGCCCCCTGGACGAAGACTGACGCTCAGGTGCGAAAGCGTGGGGAGCAAACA
+
AA1AAAADDAAACFGGEEFC0BFFGGFFHGCHFFCGGGCEAFHGGEEAGEE?FEGEGGGHGHBBGGFHHHHHGF2BBFBBFEEEGEGGFGGGAFEHH?BBFDFGHHBHDFGHEHCBF?FG?FGHHHHHGGEFDFA@-->BFF/BBBB;FF/;B;;;-;9;;:BFFB;;--9F/;9B9/9:BAB/BFBB-9@BA@?@?BF@@@@@?@@9AFF??-A?BBF/9A?-BBFBBFF@A@-;FBBF@?@F-9;B/A9
@M03896:38:000000000-B4D98:1:1103:20640:27047 1:N:0:173
TACGGAGGGTGCAAGCGTTAATCGGAATTACTGGGCGTAAAGCGCACGCAGGCGGTTTGTTAAGTCAGATGTGAAATCCCCGGGCTCAACCTGGGAACTGCATCTGATACTGGCAAGCTTGAGTCTCGTAGAGGGGGGTAGAATTCCAGGTGTAGCGGTGAAATGCGTAGAGATCTGGAGGAATACCGGTGGCGAAGGCGGCCCCCTGGACGAAGACTGACGCTCAGGTGCGAAAGCGTGGGGAGCAAACA
+
AAAAAAA1@>1AEGGAAAAAEFAAEF0BGGFH21//AEAAFGFGEAEEGEA>EE/E>E/0BF2BBFBDDGBBFEB1BFGGFEGEGGGHHH0<BBF<FFGHGDGHFGFFGHGDGFHF???F?GHHHHHGFCFFDCECG@@FFFBFFFFFF//;;;;;;;;99;FFBFAAA@AFFF/BB/;9ABFFFFFF?@@FF@@?@BF=@@@@@@@EAFA@-9-9FFFFFFFABFFFFFF@F@@BB9;9@@?E@FEFFF?
@M03896:38:000000000-B4D98:1:1103:19777:27060 1:N:0:173
TACGGAGGGTGCAAGCGTTAATCGGAATTACTGGGCGTAAAGCGCACGCAGGCGGTTTGTTAAGTCAGATGTGAAATCCCCGGGCTCAACCTGGGAACTGCATCTGATACTGGCAAGCTTGAGTCTCGTAGAGGGGGGTAGAATTCCAGGTGTAGCGGTGAAATGCGTAGAGATCTGGAGGAATACCGGTGGCGAAGGCGGCCCCCTGGACGAAGACTGACGCTCAGGTGCGAAAGCGTGGGGAGCAAACA
+
AAAAAA??DBBAFGGGCEGFCGHAEEGGHHFCEBGBEAEEHHHGGCEEEEE0EEEEGGAGFFHFGGFGHHGGGFGGHHHHGGG@EEHGGHHHAF/GGFGGHGFGHHHHHHHDHHGEF??F??FHHHF0?>FADGCCGFF;ABFFFFFFFF/;;;;;;9;;AFFFFB9:9BFFFB9B;/BF?DFFFFFD@=DD;@DF;.A@;BCAFB@;ABFCFCDDBB/;F9DDD.//9F;;.@DAB..;@>FE>;:99A.
@M03896:38:000000000-B4D98:1:1103:19759:27064 1:N:0:173
TACGGAGGGTGCAAGCGTTAATCGGAATTACTGGGCGTAAAGCGCACGCAGGCGGTTTGTTAAGTCAGATGTGAAATCCCCGGGCTCAACCTGGGAACTGCATCTGATACTGGCAAGCTTGAGTCTCGTAGAGGGGGGTAGAATTCCAGGTGTAGCGGTGAAATGCGTAGAGATCTGTAGGAATACCGGTGGCGAAGGCGGCCCCCTGGACGAAGACTGACGCTCAGGTGCGAAAGCGTGGGGAGCAAACA
+
>AAA3A3DDAABGGGGGEF22BD2AA2FGB5DABBBEEEEGCHEF0EAEAE0E0EEEGGFHHBGGH@3FF3@44BGGHGHG@GEEFHHFHHH00/?FFB2BFFHF2F@DFGFFEG2?F1??FGHHHGB<C.F10.<<@DFAFFFFFFBBB/9;;/9-;;;;9BFBB:;;=ABFFFFF/9FFB9FFF9;-;9..9-@D?A@>BFCFF;.;FF;>-AAF9B/9DFF?.//BBBADA-.9..9;-;A9A.;BF;
@M03896:38:000000000-B4D98:1:1103:19776:27077 1:N:0:173
TACGGAGGGTGCAAGCGTTAATCGGAATTACTGGGCGTAAAGCGCACGCAGGCGGTTTGTTAAGTCAGATGTGAAATCCCCGGGCTCAACCTGGGAACTGCATCTGATACTGGCAAGCTTGAGTCTCGTAGAGGGGGGTAGAATTCCAGGTGTAGCGGTGAAATGCGTAGAGATCTGGAGGAATACCGGTGGCGAAGGCGGCCCCCTGGACGAAGACTGACGCTCAGGTGCGAAAGCGTGGGGAGCAAACA
+
ABBCABCCCBBCGGGFGEGEFFGFGGFGHEBFFBFGEFGGHHHGGAEFGAA0EEFEGGGHHHFFFGBHHHHGHFBFGGGGGGGGGGHHHGGHHHGFHFGGHDGHHHGHHHGHHHGHGFGGGHFHHHHHFGGFHHGGGFFDFF9FFFFFFB0;;;;:;;;;;FFFFFDADFEFEBBFFFBFFFFFFFFFFFFFFFFFFFFFAFFFFFCEFFFFFFFFFFFBBFDFFFFFFFFFFFDDFDDFFFFFBAAFFF.
@M03896:38:000000000-B4D98:1:1103:19759:27083 1:N:0:173
TACGGAGGGTGCAAGCGTTAATCGGAATTACTGGGCGTAAAGCGCACGCAGGCGGTTTGTTAAGTCAGATGTGAAATCCCCGGGCTCAACCTGGGAACTGCATCTGATACTGGCAAGCTTGAGTCTCGTAGAGGGGGGTAGAATTCCAGGTGTAGCGGTGAAATGCGTAGAGATCTGGAGGAATACCGGTGGCGAAGGCGGCCCCCTGGACGAAGACTGACGCTCAGGTGCGAAAGCGTGGGGAGCAAACA
+
AAAAAABD?AAAGFGAEFGAFFGFEEFFHFBDBFGGEGGEHHHGG0AEEEGGGGGEEEGHFFBFBFFHFHFFGF@?FFFFFGGEGGHFGHFGHFFFHFGHGFFGGFGHHGHECGFBFCFF0?CGHHHEGGGFFHCG-9@AAB9BFFBBBF/:;;/;;;9;9//BBF9AAA.BB/;BF/9FDDFB/BBAF-@AA=BF-.9BB;>DFD;AABFDAC?DB:F/BA.::ABF/;FDDB-./.9.999.-.;/BA.
@M03896:38:000000000-B4D98:1:1103:16694:27311 1:N:0:173
TACGGAGGGTGCAAGCGTTAATCGGAATTACTGGGCGTAAAGCGCACGCAGGCGGTTTGTTAAGTCAGATGTGAAATCCCCGGGCTCAACCTGGGAACTGCATCTGATACTGGCAAGCTTGAGTCTCGTAGAGGGGGGTAGAATTCCAGGTGTAGCGGTGAAATGCGTAGAGATCTGGAGGAATACCGGTGGCGAAGGCGGCCCCCTGGACGAAGACTGACGCTCAGGTGCGAAAGCGTGGGGAGCAAACA
+
AAABABCBCABCGFFCECGEFGGFGGFGHABEBBEFEFFFHHHGGEEGGAAEEFFGGGGHHHFFBGFHHHGGHFFFGHGGGGGGGGHGHHHHFFEFHFGHHGFHHHHHGHGFHHHFGGGHGFHHHHHHGGGGHHGGGFFFFFFFFFFFFF0;;;;;;;;;:BBFFFDADDAFFFFFFBBFDDFFFFFFFBCFFCCFFFFFFFFFFFDFFFFF-9DDFFFFBDFFF?9BFFFFFFBDFDFFFFAEFFFFFF?
@M03896:38:000000000-B4D98:1:1103:18895:28083 1:N:0:173
TACAGAGGGTGCGAGCGTTAATCGGAATTACTGGGCGTAAAGCGAGTGTAGGTGGCTCATTAAGTCACATGTGAAATCCCCGGGCTTAACCTGGGAACTGCATGTGATACTGGTGGTGCTAGAATATGTGAGAGGGAAGTAGAATTCCAGGTGTAGCGGTGAAATGCGTAGAGATCTGGAGGAATACCGATGGCGAAGGCAGCTTCCTGGCATAATATTGACACTGAGATTCGAAAGCGTGGGTAGCAAA
+
BBBBBFFBBABBGGFEEEEE2BFFEFGGHFBFCFFFFEGFFGHGDEGHHFBDDBFF1GBGHHBFFG5GBG3BFFGFGGFFGGEFEFGHHGFHFAGHH??FGHGHFHHHHHGFGFGA/FHFHHEGHHFGGHHHGHGGCHCFHFGHGFHHH10?F<?=>>>><FGHDGHGGECCGGFHFFCFG.AGHHHGDDGG.;--BGAE.EDFFFFGF/FFBF/BFFFFE;/BFFBFBFFFFFFDFFADFFFFBAFFFF
@M03896:38:000000000-B4D98:1:1103:18898:28101 1:N:0:173
TACAGAGGGTGCGAGCGTTAATCGGAATTACTGGGCGTAAAGCGAGTGTAGGTGGCTCATTAAGTCACATGTGAAATCCCCGGGCTTAACCTGGGAACTGCATGTGATACTGGTGGTGCTAGAATATGTGAGAGGGAAGTAGAATTCCAGGTGTAGCGGTGAAATGCGTAGAGATCTGGAGGAATACCGATGGCGAAGGCAGCTTCCTGGCATAATATTGACACTGCGATTCGAAAGCGTGGGTAGCAAA
+
AAABBFFBBABBGGECEEGEEFGFGGFFHGFHFGEFEEE1FHHGDAEGGFBBDFFE?E@FGHGFGGEGBG3BG4@DFGBFFGGFFFHE?F?GHHGAB?EFHHGHFF4GFGEGHFF//?GDFG2?FHFFFHBGBGGG?0?CFG1GGHGFHFF<F<?>>>>>AFGGDGGGGCCCGFGHGB;<CDGHHHHHGGGGGFD9BAAEGDGGGGGGGGGGF9;FFFFB/;/FFF/:;AEFFFFA?FDFFFFDFEFFF/
@M03896:38:000000000-B4D98:1:1104:12219:2230 1:N:0:173
TCCGGAGGGTGCAAGCGTTAATCGGAATTACTGGGCGTAAAGCGCACGCAGGCGGTTTGTTAAGTCAGATGTGACATCCCCGGGCTCAACCTGGGAACTGCATCTGATACTGGCAAGCTTGAGTCTCGTAGAGGGGGGTAGAATTCCAGGTGTAGCGGTGAAATGCGTAGAGATCTGGAGGAATACCGGTGGCGAAGGCGGCCCCCTGGACGAAGACTGACGCTCAGGTGCGCAAGCGTGGGGAGCAAACA
+
A3AAAABBBAAAFGGFAAE2AGHFGGGGHFBB53BAEEEECGGFGEEFGGGGGFGGGGGHHHHHHHDGFHFBFG4GGFGHEEGGEGGHGHHHHHAGGFGGHGHGHHHH>GFGGHFGFHHHHG1FFGDC.EGFGF.ACFFBFFFFFFFBFEBFB:FFFB;@EFFF9FDAAFAFBFFFFF/A.ABFFFFF=9@DA=-9=AEDFFFFFFFFFFFF@-;.BBB;;DFFF./9FBFB-99@ADDFFFFEFDF/BF.
@M03896:38:000000000-B4D98:1:1104:12216:2249 1:N:0:173
TACGGAGGGTGCAAGCGTTAATCGGAATTACTGGGCGTAAAGCGCACGCAGGCGGTTTGTTAAGTCAGATGTGAAATCCCCGGGCTCAACCTGGGAACTGCATCTGATACTGGCAAGCTTGAGTCTCGTAGAGGGGGGTAGAATTCCAGGTGTAGCGGTGAAATGCGTAGAGATCTGGAGGAATACCGGTGGCGAAGGCGGCCCCCTGGACGAAGACTGACGCTCAGGTGCGAAAGCGTGGGGAGCAAACA
+
ABBCAABCCAAAFGGGFCFEGGHFEGGGHHFFBBBAEEEEHHHGGCGEEEGGGGGGGGGHHHGHHHBFHHGBFGHGGHHHGGGGEEHHHHHHHHGHHEGGGHHHHHFHHHGFHHHGGHHHHHHHHHHHCGGGHHGGGFFFFFFFFFFFFFBFB;9BDC;CFFFFFFA;DFFFFFFFFFFFFFFFFFFFF@DFADFFFFFFFFFFFFFFFFFFFBFDBFFFFFFFFFFFFFFCFCFDFFFFFFCEFAEFFF?
@M03896:38:000000000-B4D98:1:1104:21920:2896 1:N:0:173
TACGGAGGGTGCAAGCGTTAATCGGAATTACTGGGCGTAAAGCGCACGCAGGCGGTTTGTTAAGTCAGATGTGAAATCCCCGGGCTCAACCTGGGAACTGCATCTGATACTGGCAAGCTTGAGTCTCGTAGCGGGGGGTAGAATTCCAGGTGTAGCGGTGAAATGCGTAGAGATCTGGAGGAATACCGGTGGCGAAGGCGGCCCCCTGGACGAAGACTGACGCTCAGGTGCGAAAGCGTGAGGAGCAAACA
+
ABAAAABBDAAAFGGGFCG?2EGFFGEFHHBFBBF2EFGGHHHGG?EEEFGCFGG/EEAHHHHHG4GHGFFBFGHHGGHHFEGGEFHGHHHHHHG0BFGHHGHHHHHHHHGFHGFCFHHHH0FFGHHHFDG.ADC?CF-9EFFFFFFEFFBFFBFFF@ADFFFFFFAADFFFFFFFFFFFFDFFFFFFFFFFFDDFFFFBFFFCFBBAAFFCCBFDBBFFFFFFFFFFFFB@FFFFFFFFBFFEFEEBFFA
@M03896:38:000000000-B4D98:1:1104:21902:2909 1:N:0:173
TACGGAGGGTGCAAGCGTTACTCGGAATTACTGGGCGTAAAGCGCACGCAGGCGGTTTGTTAAGTCAGATGTGAAATCCCCGGGCTCAACCTGGGAACTGCATCTGATACTGGCAAGCTTGAGTCTCGTAGAGGGGGGTAGAATTCCAGGTGTAGCGGTGAAATGCGTAGAGATCTGGAGGAATACCGGTGGCGAAGGCGGCCCCCTGGACGAAGACTGACGCTCAGTTGCGAAAGCGTGAGGAGCAAACA
+
>1>1>A>DDAA>FG1A0EEC0FG0BEGGHED22A/BAAAEADFBA?EAEE//E>//EEFHHHDFFGHGGHGGFG21FGGHG@E/>>GHHHHGCCF0FFH<FHFGGHFHGHGDFGHHEFGG<F1?DFF0?C.FHBCC->9A9FFFFFFB/B/BF//;-9;;-99BB;-;--;;9/FFBFFFBBFFFFFA-;-A;-99--;--;;>@@-;-B9--;B-9FFBF?AAFB////;---@-;-AAB-AB-;:/BF?
@M03896:38:000000000-B4D98:1:1104:9300:3421 1:N:0:173
TACGGAGGGTGCAAGCGTTAATCGGAATTACTGGGCGTAAAGCGCACGCAGGCGGTTTGTTAAGTCAGATGTGAAATCCCCGGGCTCAACCTGGGAACTGCATCTGATACTGGCAAGCTTGAGTCTCGTAGAGGTGGGTAGAATTCCAGGTGTAGCGGTGAAATGCGTAGAGATCTGGAGGAATACCGGTGGCGAAGGCGGCCCCCTGGACGACGACTGACGCTCAGGTGCGAAAGCGTGGGGAGCAAACA
+
AAABA>AD2>AAFFGGF?FEFGHGFEFFGCBDB32EEEGEHCBGG?AEECEFGGCGGGGHFG4GFG4FBGBBBFFGFFHFFFGGEFEF3GHFHHEH??2GHFGGGFFGFH?FGE22?FGGHH<F?FGHGDFGDG1.>?DHGHHHHHHGHH/C<DD<@A;-C0GG0CDAAB?FB009CF0FBD9;9BFDB9;CAB@F-DF-=--B@B@A?F.---@->DA/;DBADDFFF/999@=AFFFF=B=.-9;BF?.
@M03896:38:000000000-B4D98:1:1104:9325:3438 1:N:0:173
TACGGAGGGTGCAAGCGTTAATCGGACTTACTGGGCGTAAAGCGCACGCAGGCGGTTTGTTAAGTCAGATGTGAAATCCCCGGGCTCAACCTGGGAACTGCATCTGATACTGGCAAGCTTGAGTCTCGTAGAGGGGGGTAGAATTCCAGGTGTAGCGGTGAAATGCGTAGAGATCTGGAGGAATACCGGTGGCGAAGGCGGCCCCCTGGACGAAGACTGACGCTCAGGTGCGAAAGCGTGGGGAGCAAACA
+
AAABAA?DDAAAFGGFGAEAAGFFEE2EHFBD5AABEEEEFDEFG?E?AE>EEE/EEEAFFHDGHHFGFGBBBFG44FGGGEE/>/GFHGHFFF/0BFG<FFFGHFHDGHDFB/01?FGGFGCGHHGCFD.CD<.--9@AEFFFFFFFBB/FF;BB@-.99FFFBB:99BFFFFBBB/B??A.BFFFAD@=AA;BFCDE9@FD@BFBAEF?---9:9FFBF.AD?9/99/;;ADC./.99@D-.9;AFF9.
@M03896:38:000000000-B4D98:1:1104:9307:3443 1:N:0:173
TACGGAGGGTGCAAGCGTTAATCGGAATTACTGGGCGTAAAGCGCACGCAGGCGGTTTGTTAAGTCAGATGTGAAATCCCCGGGCTCAACCTGGGAACTGCATCTGATACTGGCAAGCTTGAGTCTCGTAGAGGGGGGTAGAATTCCAGGTGTAGCGGTGAAATGCGTAGAGATCTGGAGGAATACCGGTGGCGAAGGCGGCCCCCTGGACGAAGACTGACGCTCAGGTGCGAAAGCGTGGGGAGCAAACA
+
>AAAAABBBAAAEGBG2AEGGGHAEEFFHDDBA3FBAEEFHGHGFCFFGFC@FGGEGGGHFHHHFHBFGHGBFGHHHHHHGGEFEGGGGHHHHHGHFFGGHHHHHHFHHHFFFEHBFGHFCGFHHHGG/CFGHHGGFABDEFBFFFFFFFBFB;:B-;;;EFFFFB9;9-ABFFFFFFFF?DBFFFFFB@BFFDAF;.AD;BCFF>@AAFF-9-:AFFFFFDD?FFF/:B;;.=DDBAAABCFF-AEF/A.
@M03896:38:000000000-B4D98:1:1104:14566:3936 1:N:0:173
TACAGAGGGTGCGAGCGTTAATCGGAATTACTGGGCGTAAAGCGAGTGTAGGTGGCTCATTAAGTCACATGTGAAATCCCCGGGCTTAACCTGGGAACTGCATGTGATACTGGTGGTGCTAGAATATGTGAGAGGGAAGTAGAATTCCAGGTGTAGCGGTGAAATGCGTAGAGATCTGGAGGAATACCGATGGCGAAGGCAGCTTCCTGGCATAATATTGACACTGAGATTCGAAAGCGTGGGTAGCAAA
+
ABBAAFFBBAABGGGEEAEE2FGFDFGGHFDF5B22AAEECGHGEEEFGGHHBBEA?GFH5DGGGH5EBBB@BFGHFFFFFGGGE?FHFFHHFHCFHFHHHHHGBGHGFHBDF3F??/FF?F2?FFHFHF2F2@ED?GGBFFEFF?FGFDC<FDGG1>>><>1FD0=<<E@CHGGHGB;CGDGHHBGGGGFFDF--:??AAFG/CCBFFF9BFF99/BBBFFFFFFFF/BFFAFFD.BF;:@F.;.BBFF
@M03896:38:000000000-B4D98:1:1104:14579:3955 1:N:0:173
TACAGAGGGTGCGAGCGTTAATCGGAATTACTGGGCGTAAAGCGAGTGTAGGTGGCTCATTAAGTCACATGTGAAATCCCCGGGCTTAACCTGGGAACTGCATGTGATACTGGTGGTGCTAGAATATGTGAGAGGGAAGTAGAATTCCAGGTGTAGCGGTGAAATGCGTAGAGATCTGGAGGAATACCGATGGCGAAGGCAGCTTCCTGGCATAATATTGACACTGAGATTCGAAAGCGTGGGTAGCAAA
+
BBB@AFFBCAAAFEGGCCFFGGHGGFGGHGDFBEFEEEEEHHHGGGEGGHHGABFFCFBGHHGGFH5F5DBBBFGFFGGHGGGGECGFHGHHHHGFHGHGHHFFFHBHFHBBF3BCF/GGGF2DFHHHFHHFBGDGCCECGFFBG?GGHGGCG=DF<>>><FFGD0DEEEGFHHEHHFCCGAFFHFHHFEGGDF?FGGFEFGGGCFFFFBCBFF<FBFFBFFFFFFFFFFFFAFFFDFFDFFF<<9<BFF
@M03896:38:000000000-B4D98:1:1104:22790:4940 1:N:0:173
TACGGAGGGTGCAAGCGTTAATCGGAATTACTGGGCGTAAAGCGCACGCAGGCGGTTTGTTAAGTCAGATGTGAAATCCCCGGGCTCAACCTGGGAACTGCATCTGATACTGGCAAGCTTGAGTCTCGTAGAGGGGGGCAGAATTCCAGGTGTAGCGGTGAAATGCGTAGAGATCTGGAGGAATACCGGTGGCGAAGGCGGCCCCCTGGACGACGACTGACGCTCAGGTGCGAAAGCGTGGGGAGCAAACA
+
ABBBAABBBBAAFGGG?EEG2FFFAEEFH5BB5BA2EEGGHHGGG?EEEFE0EEG@EGGGBGHHHHEGGHFGGHHHHHHFCEGGEGHHHHHFCAFFCGHGHGHFHHGFHGFGHH22??FGFGFHG1FFFFGGHH?--D-9AEFFFFFB9/BB;;;BD;:@EFFFFFAADFFFFFBBFFFFFFFFFFFDFBDFABDFFFE9BFA=>;@AEFFC@-9@BFFFFFFFDFFFBFFB;BAAFAFFCFFFFAAFFF?
@M03896:38:000000000-B4D98:1:1104:22811:4946 1:N:0:173
TACGGAGGGTGCAAGCGTTAATCGGAATTACTGGGCGTAAAGCGCACGCAGGCGGTTTGTTAAGTCAGATGTGACATCCCCGGGCTCAACCTGGGAACTGCATCTGATACTGGCAAGCTTGAGTCTCGTAGAGGGGGGTAGAATTCCAGGTGTAGCGGTGAAATGCGTAGAGATCTGGAGGAATACCGGTGGCGAAGGCGGCCCCCTGGACGAAGACTGACGCTCAGGTGCGAAAGCGTGGGGAGCAAACA
+
A?A?AAADDAAAGGGGCCGA2FFFAAFFGADFBB2BEEEEGHHGGCECGFGEGGGGFFCHGB@GBGFFGGFBFB44BFFGFGGGGGGHHHGHHEFHHGHHHGHHHHFHHH?FGE@FFAFHFFC?BFFGGFEAFB?CCFF?EF/9BFF;FB/BB;BBD-;9AB;B9BDDFF;FFFFFFB/AAA;FFFBD-9;.;B---.ADFFFFFFFFFEFFABD9FFF/BDFF.AFBFFFC.--.99A.=A;.-AAFB?.
@M03896:38:000000000-B4D98:1:1104:22780:4956 1:N:0:173
TACGGAGGGTGCAAGCGTTAATCGGAATTACTGGGCGTAAAGCGCACGCAGGCGGTTTGTTAAGTCAGATGTGAAATCCCCGGGCTCAACCTGGGAACTGCATCTGATACTGGCAAGCTTGAGTCTCGTAGAGGGGGGTAGAATTCCAGGTGTAGCGGTGAAATGCGTAGAGATCTGGAGGAATACCGGTGGCGAAGGCGGCCCCCTGGACGAAGACTGACGCTCAGGTGCGAAAGCGTGGGGAGCAAACA
+
>AAAAAADDAAABGGCC2EEFGFFDDFGHGFFCBABEEEEHHHGFCFGGCG0E>EEFFGHGHHHDGDGFDFBGGBBGGHHGGGGEEHEHHHCGHECFFGGHHHFHHHFHHGFHHCF/FCDFC1GHGGGFGACFGGGFBBDFFFBBFFFFFFFF9;BDD;BFFFFFFFAADEFFFFFFFFFF?BFFFFDC>BBABDAFAAD-=DBBFFFFFF--@FBFFB;BAAAFFFFF/;-:-@.;9A?DFFF=;;/BAA
@M03896:38:000000000-B4D98:1:1104:22793:4970 1:N:0:173
TACGGAGGGTGCAAGCGTTAATCGGAATTACTGGGCGTAAAGCGCACGCAGGCGGTTTGTTAAGTCAGATGTGAAATCCCCGGGCTCAACCTGGGAACTGCATCTGATACTGGCAAGCTTGAGTCTCGTAGAGGGTGGTAGAATTCCAGGTGTAGCGGTGAAATGCGTAGAGATCTGGAGGAATACCGGTGGCGAAGGCGGCCCCCTGGACTCAGACTGACGCTCAGGTGCGAAAGCGTGGGGAGCAAACA
+
>AAAAABDBAA>GBFFEEEGFGGBAEFGHDA5DBABAAEE1DFEECE0E?A0E>EEEFCGGGHBFHFGGFGFFFGHHHGHG/>EEEHHFHHG00/CFFGBFGGHFGFHHHGFCGGHEFGG?G1?GHG??ACEFFG.F-A==DHHHHGB=/<CG=:C:;;@EGFHH;;9;-C0CFGGFFF.DDFBFFF.-;B.:9=9-99;9@FBAFFE.BA///9;BFFFFDDDFDB9B/;;.BD9/.:.9@A.;;ABFFF
@M03896:38:000000000-B4D98:1:1104:21004:6668 1:N:0:173
TACGGAGGGTGCAAGCGTTAATCGGAATTACTGGGCGTAAAGCGCACGCAGGCGGTTTGTTAAGTCAGATGTGAAATCCCCGGGCTCAACCTGGGAACTGCATCTGATACTGGCAAGCTTGAGTCTCGTAGAGGGGGGTAGAATTCCAGGTGTAGCGGTGAAATGCGTAGAGATCTGGAGGAATACCGGTGGCGAAGGCGGCCCCCTGGACGAAGACTGACGCTCAGGTGCGAAAGCGTGGGGAGCAAACA
+
ABBAABCBBBABGGFG?AEEFGHFEFGGHFDBBBABEEEFHHHGGGGEECEEGGGFEGGGFFBH4GBDGHGBFGHHGHHHFGGEGGHHHHHHHHGHGGHGHHHHHBFFGHGHHHHHGHHHGGHHHHGGFFFEGFGFGFFD.BBFFFFFBFFF;;:BD@;@AFFBFB;;ADFFFFFFEFFFFFFFFFFFF;BFFFF;@DE=CACADFBAEFFB-;AAFFFFFFFFF?9BFFFAA=-9;DADFFF?@:AFFF.
@M03896:38:000000000-B4D98:1:1104:20988:6683 1:N:0:173
TACGGAGGGTGCAAGCGTTAATCGGAATTACTGGGCGTAAAGCGCACGCAGGCGGTTTGTTAAGTCAGATGTGAAATCCCCGGGCTCAACCTGGGAACTGCATCTGATACTGGCAAGCTTGAGTCTCGTAGAGGGGGGTAGAATTCCAGGTGTAGCGGTGAAATGCGTAGAGATCTGGAGGAATACCGGTGGCGAAGGCGGCCCCCTGGACGAAGACTGACGCTCAGGTGCGAAAGCGTGGGGAGCAAACA
+
ABAAAABBBAAAGFFGAAEEFGGF?AFFHHFFBBBBEAEEGHHGGCFGECFFGGGGGGGGGHHHGHBFFBFBFGFFGHHHGGGGEFHHHHHHHHGHFFGGGHHHHHGHHHGFHHHFGHHGFGGHHHGGFGEFHHGGGFFDEFFFFFFFFFFFF;;B@9::.BFFFF9;:@EFFFFFFFEF?FFFFFFFD:@DFFFAFFEFFFBFFFAEFFFC=@FFFFBBFFAADDFFBFFDDFFDFF9DFFF?BDEFF?.
@M03896:38:000000000-B4D98:1:1104:22275:6686 1:N:0:173
TACGGAGGGTGCAAGCGTTAATCGGAATTACTGGGCGTAAAGCGCACGCAGGCGGTTTGTTAAGTCAGATGTGAAGTCCCCGGGCTCAACCTGGGAACTGCATCTGATACTGGCAAGCTTGAGTCTCGTAGAGGGGGGTAGAATTCCAGGTGTAGCGGTGAAATGCGTAGAGATCTGGAGGAATACCGGTGGCGAAGGCGGCCCCCTGGACGAAGACTGACGCTCAGGTGCGAAAGCGTGGGGAGCAAACA
+
ABAAAAABC@AAFGGFC?EEFGGFEEFGHHFFC3FAEEEEHHHGECGGFGGGGFGGGAEHGHGHHHFGHHFBGHHEHHHHHEFFEEHHHHHHHHGHFFGFGGHHHHHHHHGFGHHHGHHHFGBHHHGGFGEGHFACD;DFEFFFFFFFFFFFF;9;B@;BEFFFFFDADFFFBFFFFFB.DFFFFFFD@;;DACDADDABCFFFFFFEFFFFFBFFFFFFFFFBDFFFFFFDDFFFFFFFFFFFFDFFFF.
@M03896:38:000000000-B4D98:1:1104:25220:6736 1:N:0:173
TACGGAGGGTGCAAGCGTTAATCGGAATTACTGGGCGTAAAGCGCACGCAGGCGGTTTGTTAAGTCAGATGTGACATCCCCGGGCTCAACCTGGGAACTGCATCTGATACTGGCAAGCTTGAGTCTCGTAGAGGGGGGTAGACTTCCAGGTGTAGCGGTGAAATGCGTAGAGATCTGGAGGAATACCGGTGGCGACGGCGTCCCCCTGGACGAAGCCTGACGCTCAGGTCCGAAAGCGTGGGGGGCAAACA
+
>AABAA?A22>>BAG4EAAAEGFEAECCHH5F532BAAEEAGEAE?EEEEEEE@/EE1>BBF4G4@@BD@3@BF4BFHHHC/EEEGHHGHH0FF/FFFHGDBFFFGFHHGG2?F<1FEHF00<?FF?CF?FF10<--9-99B//9BFF9//F/9;;@99-.;BB/9;;9@.FBFFFFB/.AABFFFFD@9@..@@--@B;--9;ED-..;.---9-9BF./9A.../////-..-./.;9-----9-..;.
@M03896:38:000000000-B4D98:1:1104:25223:6765 1:N:0:173
TACGGAGGGTGCAAGCGTTAATCGGAATTACTGGGCGTAAAGCGCACGCAGGCGGTTTGTTAAGTCAGATGTGAAATCCCCGGGCTCAACCTGGGAACTGCATCTGATACTGGCAAGCTTGAGTCTCGTAGAGGGGGGTAGAATTCCAGGTGTAGCGGTGAAATGCGTAGAGATCTGGAGGAATACCGGTGGCGACGGCGGCCCCCTGGACGAAGACTGACGCTCAGGTGCGAAAGCGTGGGGAGCAAACA
+
>AAAAABD?AAABGFFEEFGFGHFEFGGHHBD53BAAAFEHGHGGCF?EFFGGEEEGGGFBFHFBF4BFGFBBFFGGHHHGEGFEGHHHHHGGHGG?FFBFGHHHHHHHHGGHHHHGHHGBG1FHHGFFGFE1<AD-9;;.:BFFFFFBF/B;;;BD;:9AFFFFF;;99AFFFFFFBBFFDFFFFFFFBFFA@D-;;@@@CBBFFDEEFFCFFFFFEBBFFDFFFFEFFF>DAFAFAA;>;-A@AEFFF?
@M03896:38:000000000-B4D98:1:1104:3930:8078 1:N:0:173
TACGGAGGGTGCAAGCGTTAATCGGAATTACTGGGCGTAAAGCGCACGCAGGCGGTTTGTTAAGTCAGATGTGAAATCCCCGGGCTCAACCTGGGAACTGCATCTGATACTGGCAAGCTTGAGTCTCGTAGAGGGGGGTAGAATTCCAGGTGTAGCGGTGAAATGCGTAGAGATCTGGAGGAATACCGGTGGCGAAGGCGGCCCCCTGGACGAAGACTGACGCTCAGGTGCGAAAGCGTGGGGAGCAAACA
+
BAAABAADDBABFGFFFCGECGGADEFFHFF5B32AEE2BGHHGGGFGGGG?EGGGFDGGFBBFDGHGGGFFBG4BBFCBFFEEEGHECCGHHF/0FFHHHFHHHHDHGG?GHE@FFHFHGA<FHHFFFGGAFFA<-D-;EBBFFFFFFF/FFBB:9;9:A/:;;/;;AF?B/B;FFFFFFF9BBBFAACCDFB--;A?DFC;@D-CEEB.;:-A;://B/;D?F.//9FFDAA-A/DAD-;BEFD.:BA.
@M03896:38:000000000-B4D98:1:1104:27494:9712 1:N:0:173
TACAGAGGGTGCGAGCGTTAATCGGAATTACTGGGCGTAAAGCGAGTGTAGGTGGCTCATTAAGTCACATGTGAAATCCCCGGGCTTAACCTGGGAACTGCATGTGATACTGGTGGTGCTAGAATATGTGAGAGGGAAGTAGAATTCCAGGTGTAGCGGTGAAATGCGTAGAGATCTGGAGGAATACCGATGGCGAAGGCAGCTTCCTGGCATAATATTGACACTGAGATTCGAAAGCGTGGGTAGCAAA
+
AAA?A5B3A2AAEAEEE2EEFGHEFE2FGFDGF3AAEEEFHHHGEEAEAGGGBBFH?F3DGGFGGH5FBEBBFFGFFHHGGGEGEEFGFGHHGHGFHGHGHHHHFGEGHHFDG1B??/FGFF1BFGDB@FGHHH?BBCDBFFGHFFGFFF<<F1?=1><><FGG<0=CDFCEHBFHHECCGDGFFFGFA.BEDF@GGG.EGDGGGFFFFGFBFB;FFFFFF/BFFEBBBFBFABFADFFFF?BFFAFFFF
@M03896:38:000000000-B4D98:1:1104:25370:9749 1:N:0:173
TACGGAGGGTGCAAGCGTTAATCGGAATTACTGGGCGTAAAGCGCACGCAGGCGGTTTGTTAAGTCAGATGTGAAATCCCCGGGCTCAACCTGGGAACTGCATCTGATACTGGCAAGCTTGAGTCTCGTAGAGGGGGGTAGAATTCCAGGTGTAGCGGTGAAATGCGTAGAGATCTGGAGGAATACCGGTGGCGAAGGCGGCCCCCTGGACGAAGACTGACGCTCAGGTGCGAAAGCGTGGGGAGCAAACA
+
BBBBBABDCAABFFFEFEGEFGHFFFFGHHFFFBFFEEFEHHHGGGGGGGGGGGGEEFGHHGHHHHFHHGFFFHFFFFFGGGGGEFHHHHHHHHGFFEFGHHHHHFHHHHFFHHHGGHHHGGBGHHHHGGGFGFFGGFFFEFBFFFFBF/9FB:BFD@9>EFFFFFDDFFFF0FFFFE0FFDBFFFFF9:@FFFFFFBEFFFFFFFAEEFFFFDFDFFFBFFFFBDFFFFFBA;;ABA9A>DF.-;EFB?.
@M03896:38:000000000-B4D98:1:1104:25354:9759 1:N:0:173
TACGGAGGGTGCAAGCGTTAATCGGAATTACTGGGCGTAAAGCGCACGCAGGCGGTTTGTTAAGTCAGATGTGAAATCCCCGGGCTCAACCTGGGAACTGCATCTGATACTGGCAAGCTTGAGTCTCGTAGAGGGGGGTAGAATTCCAGGTGTAGCGGTGAAATGCGTAGAGATCTGGAGGAATACCGGTGGCGAAGGCGGCCCCCTGGACGAAGACTGACGCTCAGGTGCGAAAGCGTGGGGAGCAAACA
+
AAABAAABBAAA4FAGFEGECGHF2EFGHHBBBBFAEEFEGHHGGCFFEEFCGEGEFGGHHHHHFHGHGHGBFGHHGHHHGEGGEEHGHHHHHFEAFEGGGHHHHHHHGHGFHFFHGHHHGCGHHHHHFGGGHHGGFFAAABFFFFFFFE/FF//;B;9;AFFFFF;9AFEFEFFFFFFFFFFFFFFFF@AFADB;BDECCAFFFFFEFFFFFFF?FFFFFFFFFFFFBF99DCB.BADDFAF.9;AFFFF
@M03896:38:000000000-B4D98:1:1104:6222:10178 1:N:0:173
TACGGAGGGTGCAAGCGTTAATCGGAATTACTGGGCGTAAAGCGCACGCAGGCGGTTTGTTAAGTCAGATGTGAAATCCCCGGGCTCAACCTGGGAACTGCATCTGATACTGGCAAGCTTGAGTCTCGTAGAGGGGGGTAGAATTCCAGGTGTAGCGGTGAAATGCGTAGAGATCTGGAGGAATACCGGTGGCGAAGGCGGCCCCCTGGACGAAGACTGACGCTCAGGTGCGAAAGCGTGGGGAGCAAACA
+
ABAAAABBBAAAFGGGGCGGGGHGGGGGHGCBBBBAEEGFHHHGGCEGGEGGGGGGGGGHHHHHGHEGGFFBFGHFHHHHGGEFEEHGHHHHHHGHGFHHHHHGHHFHHHGFHHHEFHHHHHBGHHHHGGGGGHGGGFFFFFFFFFFFFF/B;BBFFD:CFFFFFFA;ADEFFFFFFFFFFFFFEFFFD@DDFFFF;DFFFFFFFFBEFFFFFFFFFFFFFFFDDFFFFFFFFFFDEAADD>>ABAEFFF?
@M03896:38:000000000-B4D98:1:1104:17435:12054 1:N:0:173
TACGGAGGGTGCAAGCGTTAATCGGAATTACTGGGCGTAAAGCGCACGCAGGCGGTTTGTTAAGTCAGATGTGAAATCCCCGGGCTCAACCTGGGAACTGCATCTGATACTGGCAAGCTTGAGTCTCGTAGAGGGGGGTAGAATTCCAGGTGTAGCGGTGAAATGCGTAGAGATCTGGAGGAATACCGGTGGCGAAGGCGGCCCCCTGGACGAAGACTGACGCTCAGGTGCGAAAGCGTGGGGAGCAAACA
+
ABABAABCCABABGBFECGGFGHFEEGGHFDBBBBBAEEEHHHGGCGGGGGGGGGEEGGGFGHHHHFHGHGFFGGGGHFHGGGGEGHGHHHHHHGHGGHHHHHHHHHHHHFGHGHFGHHHGHHHFHGFFGGGHHDCCFCAABFFFFFFFFFFB;BFFCADFFFFFFAADFFFFFFFFFFFDDFFFFFFFCFFFFFFFFEA;;DFFFFEFFFF;-:AFFFBFFDDFFFFFFF@D;AAFFDDFFFFFFFFFFF
@M03896:38:000000000-B4D98:1:1104:19118:12087 1:N:0:173
TACGGAGGGTGCAAGCGTTAATCGGAATTACTGGGCGTAAAGCGCACGCAGGCGGTTTGTTAAGTCAGATGTGAAATCCCCGGGCTCAACCTGGGAACTGCATCTGATACTGGCAAGCTTGAGTCTCGTAGAGGGGGGTAGAATTCCAGGTGTAGCGGTGAAATGCGTAGAGATCTGGAGGAATACCGGTGGCGAAGGCGGCCCCCTGGACGAAGACTGACGCTCAGGTGCGAAAGCGTGGGGAGCAAACA
+
AAABAAABBABAFGGGGCGEFGHF2EFFHGCFBBBBEEFFHHHGGFGGGGGGGEEFGGGHGHHHHHHHGDFBFFHFFGGGGGGGFGHGHHHHHGGHGGHHHHHHHGHHHHGFHHHHGHHHGHBGHHGGFDGGFHGGGFFDEFFFFFFFFFBFB9BFF@;@AFFFFB;;DFEFFFFFFFFFFFFFFFFF;@CFADFFAFE@FFFFFFBEEFFFAFFFFFFFFFFFF?FFFFFCDA@.FFAAB;BFFDFFFFF
@M03896:38:000000000-B4D98:1:1104:19097:12095 1:N:0:173
TACGGAGGGTGCAAGCGTTAATCGGAATTACTGGGCGTAAAGCGCACGCAGGCGGTTTGTTAAGTCAGATGTGAAATCCCCGGGCTCAACCTGGGAACTGCATCTGATACTGGCAAGCTTGAGTCTCGTAGAGGGGGGTAGAATTCCAGGTGTAGCGGTGAAATGCGTAGAGATCTGGAGGAATACCGGTGGCGAAGGCGGCCCCCTGGACGAAGACTGACGCTCAGGTGCGAAAGCGTGGGGAGCAAACA
+
ABBBAABCCAAAGGGFGEGAFGHFFBBFHFBDBBFAEEEEGHHGGGGGGGGCGGGGGGGHHHGHHHBGFHFBGFH4BFFGGGGGEGHHHGHHHHGGBEGGGHHHHHGHGHGFGHGHGHHHHGGGHHHFFFGEGFD-@DFDFFFFFFFFFFBFF;BF=@;CEFFFFFDADFFFFFFFFFEFFFFFFFFFF;DFA=>DCFEDAFFFFFFFFFFF;CFFFFFFFFFFFFFBFFFFFFADFFFFDFC?CFFFFF?
@M03896:38:000000000-B4D98:1:1104:19112:12105 1:N:0:173
TACGGAGGGTGCAAGCGTTAATCGGAATTACTGGGCGTAAAGCGCACGCAGGCGGTTTGTTAAGTCAGATGTGAAATCCCCGGGCTCAACCTGGGAACTGCATCTGATACTGGCAAGCTTGAGTCTCGTAGAGGGGGGTAGAATTCCAGGTGTAGCGGTGAAATGCGTAGAGATCTGGAGGAATACCGGTGGCGAAGGCGGCCCCCTGGACGAAGACTGACGCTCAGGTGCGAAAGCGTGGGGAGCAAACA
+
ABABABACCAAAFGGECEGEFGHFEEFGHHFBBBBBEEEFGHHGGFGFGFGCGGGGGGGHFGHFGHBGHHGFFHHHGHHHGGGGEEHHHHHHHHGHFEGGHHHHHHGHHHGGHHHHGHHHHGFHHHHHFGGFGFGDGFFAABFFFFFFFFBFF;BFA@;@EFFFFF:;DFFFFFFFFFFFFABFFFFFF@=FFFFFFFFCDFFFFFDEEFFFAAFFFFFFFFDDFFF/:BFCFFFDFDDFF@;.;DEFF?.
@M03896:38:000000000-B4D98:1:1104:28635:12583 1:N:0:173
TACGGAGGGTGCAAGCGTTAATCGGAATTACTGGGCGTAAAGCGCACGCAGGCGGTTTGTTAAGTCAGATGTGAAATCCCCGGGCTCAACCTGGGAACTGCATCTGATCCTGGCAAGCTTGAGTCTCGTAGAGGGGGGTAGAATTCCAGGTGTAGCGGTGAAATGCGTAGAGATCTGGAGGACTACCGGTGGCGAAGGCGGCCCCCTGGACGCAGACTGACGCTCAGGTGCGAAAGCGTGGGGAGCAAAC
+
AAA?3AAB@AAAGBGF?EF2FGHFDEEFHFFGBBABAEAEEGHEGEGGGGGGGEGGGGDHG@4FFHFHBFGF4FE???BFEGGGEGFHFGGHHE/0B?GFHFHFHBDF2??DGH@2FHHHC01?GHGHGGA.=0<C@-99ABFFFF//;9/BF;/9--;-AB;BBF.9.;.9B99:BBBADD9B/FFFFF-A:@@=DFF;9@@CB-;..B.--;9-ABF//.9...//;/B-.--999..;;9.-9;//;
@M03896:38:000000000-B4D98:1:1104:28619:12594 1:N:0:173
TACGGAGGGTGCAAGCGTTAATCGGAATTACTGGGCGTAAAGCGCACGCAGGCGGTTTGTTAAGTCAGATGTGAAATCCCCGGGCTCAACCTGGGAACTGCATCTGATACTGGCAAGCTTGAGTCTCGTAGAGGGGGGTAGAATTCCAGGTGTAGCGGTGAAATGCGTAGAGATCTGGAGGAATACCGGTGGCGAAGGCGGCCCCCTGGACGAAGACTGACGCTCAGGTGCGAAAGCGTGGGGAGCAAACA
+
ABABAABBBABBFGGGGCGEEGHFFFGGHFFFBBFAEEGEGHHGGFGGGGGGGGGGGGGHGHHHHHBGGFFBFFGHGHGHGGGFEGHGHHHHHHGFCEFGHHHHHHFHHHFFCHHFGGHHHFGGHHHHFGGGGBDCFFFFFFFFFFFFFF0FBBFFF@ADEFFFFFDDFFFFFFFFFFEFDFFFFFFFFCFFFB@AFFFFFFFFFFFFFFFFFDFFBFFBFFDFFFFFFFFDDFFFFDDFFFFAFFFFFF?
@M03896:38:000000000-B4D98:1:1104:10912:13933 1:N:0:173
TACGGAGGGTGCAAGCGTTAATCGGAATTACTGGGCGTAAAGCGCACGCAGGCGGTTTGTTAAGTCAGATGTGAAATCCCCGGGCTCAACCTGGGAACTGCATCTGATACTGGCAAGCTTGAGTCTCGTAGAGGGGGGTAGAATTCCAGGTGTAGCGGTGAAATGCGTAGAGATCTGGAGGAATACCGGTGGCGAAGGCGGCCCCCTGGACGAAGACTGACGCTCAGGTGCGAAAGCGTGGGGAGCAAACA
+
AAABA>ABB2AAGGGFFEGGGGHFGGGGHHFFCEGCEEFEHHHGGGGGGGGGGGGGGGGHHHGGGHFGHGFBFGHHGHHHGGGGEFHHHHHHHHGHFEGGHHHHHHHHHHGGHHFFGHHHHGCGHHGGFGGGGG?CCCFFFFFFFFFFFFBFBBBFFBDFFFFFFFDAFFEFFFFFFFFFFFFFFFFFFBFFFDFFFFFDAFFFFFAEFFFFBDFFFFFFFFFADFFFFFFAFFFDFDAADCCEDAEFFF.
@M03896:38:000000000-B4D98:1:1104:22448:14599 1:N:0:173
TACGGAGGGTGCAAGCGTTACTCGGAATTACTGGGCGTAACGCGCACGCAGGCGGTTTGTTAAGTCAGATGTGAAATCCCCGGGCTCAACCTGGGAACTGCATCTGATACTGGCAAGCTTGAGTCCCGTAGAGGGGGGTAGAATTCCAGGTGTAGCGGTGAAATGCGTAGAGATCTGGAGGAATACCGGTGGCGAAGGCGGCCCCCTTGACGAAGACTGCCCCTCCGGTGCGACAGCGTGGGGCGCAAAC
+
>3>A>A3DDAA>A5BA2AEE2EDB2BFFHFDD5AABAAAEABEEEEE0EE>0E>EEE1>FBFG4BFBB3BFFFFGHFFGH?<><BCHH2FGB00/<?FH?F2??G2FF<FGGCF0FF?FD<FBFH1><FDC.D/A?-;D.99FFFFFB///BF9/:--;99BFFF;9;;-;;/BFF//FFDA.FFFF;99-.9----.9-;@B@@D;.;9BDF-9AFB//;.;AD..9;@;-.-9;9-ADA;-.;9---;
@M03896:38:000000000-B4D98:1:1104:22462:14613 1:N:0:173
TACGGAGGGTGCAAGCGTTAATCGGAATTACTGGGCGTAAAGCGCACGCAGGCGGTTTGTTAAGTCAGATGTGAAATCCCCGGGCTCAACCTGGGAACTGCATCTGATACTGGCAAGCTTGAGTCTCGTAGAGGGGGGTAGAATTCCAGGTGTAGCGGTGAAATGCGTAGAGATCTGGAGGAATACCGGTGGCGAAGGCGGCCCCCTGGACGAAGACTGACGCTCAGGTGCGAAAGCGTGGGGAGCAAACA
+
BCBBAABCCBBAFGFGCEGEFGHFEEFGHHFFBBBBAEEEHHHGGCGEGGGCGGGGGGGHGHHHHHGHHGFBBGHGFHHHGGGGEGHHHGHHHHGHHGHHHHHHHHHHHHGFHHGHGHHHHHGHHHHGFGGFHHGCGFFFFFFFFFFFFFFFF;BFFC;BFFFFFFADFFFFEFFFFFFFFFFFFFFFF@FFADDDFFA>FFFFFFDAEFFFF>DDBFFFFFFFFDFFFFFCDDFFFFADFFFFFAAFFF.
@M03896:38:000000000-B4D98:1:1104:12340:14775 1:N:0:173
TACGGAGGGTGCAAGCGTTAATCGGAATTACTGGGCGTAAAGCGCACGCAGGCGGTTTGTTAAGTCAGATGTGAAATCCCCGGGCTCAACCTGGGAACTGCATCTGATACTGGCAAGCTTGAGTCTCGTAGAGGGGGGTAGAATTCCAGGTGTAGCGGTGAAATGCGTAGAGATCTGGAGGAATACCGGTGGCGAAGGCGGCCCCCTGGACGAAGACTGACGCTCAGGTGCGAAAGCGGGGGGAGCAAACA
+
AAAAA>>?@AAAGGGGGEFAAGFAEE2BGFBDD3AAEAEEGHHGGGGGFEGGGGGGGGGH?FFGGHFBGGE@FDFBBGFGGGGGEFHHFHHHHHGEGFFFHHFHHHHHHGFGHHH2FHHHHGBFHHHHFGG.FCGGGFB?EBBFFFFFFEBF/9;B->.9AFFFFFDDFFAFBFFFFB;AAA.FFFFFB@AD9D>--999@-=>B9-..BAAF>..9BB9;ADD.;:/;/;9AB;;FF-;@;---:9/BA.
@M03896:38:000000000-B4D98:1:1104:12324:14784 1:N:0:173
TACGGAGGGTGCAAGCGTTAATCGGAATTACTGGGCGTAAAGCGCACGCAGGCGGTTTGTTAAGTCAGATGTGAAATCCCCGGGCTCAACCTGGGAACTGCATCTGATACTGGCAAGCTTGAGTCTCGTAGAGGGGGGTAGAATTCCAGGTGTAGCGGTGAAATGCGTAGAGATCTGGAGGAATACCGGTGGCGAAGGCGGCCCCCTGGACGAAGACTGACGCTCAGGTGCGAAAGCGTGGGGAGCAAACA
+
ABABB>ABCAABGFGGECGEFGHGGEFGHHFFBBFCEEFEFGHGGCGGGGGGGGGGGGGHGHHHGHBGGFFBBGHGFGFFFGGGEEHFHHHHHHGHBCFFGHHHHHHHFHGFHHGEGHHHHFGGHHHHGGGGGGFDCCDFFFFFFFFFFFFFBBFFDD;@EFFFFFDADFEFFFFFFFFFFFFFFFFFF@FFFFFFFFFFFFFFFFFFFFFFF=DAFFFBFFFFFFFFFFFFFFFFFFFFFFFFFFEFFF?
@M03896:38:000000000-B4D98:1:1104:24317:15314 1:N:0:173
TACGGAGGGTGCAAGCGTTAATCGGAATTACTGGGCGTAAAGCGCACGCAGGCGGTTTGTTAAGTCAGATGTGAAATCCCCGGGCTCAACCTGGGAACTGCATCTGATACTGGCAAGCTTGAGTCTCGTAGAGGGGGGTAGAATTCCAGGTGTAGCGGTGAAATGCGTAGAGATCTGGAGGAATACCGGTGGCGAAGGCGGCCCCCTGGACGAAGACTGACGCTCAGGTGCGAAAGCGTGGGGAGCAAACA
+
AAAAAACCCAAACGGEECFEEGHFEEGGHFDDBABAAEEEHHHGGCFEGFGGGGGFGGGHHHHHHHBFHHEBFGHHGHGHGGGGEEHHHHHHHHFHGGHHHHGHHHHHGHGGHHHGGHHHHHFHHHHHFGGGGG?CCFFDEFFFFFFFFFBFF;BBD@.;.FFFFFFDDD?FBFFFFFEFFFFFFFFFFDFFFBBABDE=BFFFFFFFEFFFFDFFFFFBFFFDFBFBFFFFFFFFFFADAFCEFFEFFF.
@M03896:38:000000000-B4D98:1:1104:28552:15316 1:N:0:173
TACGGAGGGTGCAAGCGTTAATCGGAATTACTGGGCGTAAAGCGCACGCAGGCGGTTTGTTAAGTCAGATGTGAAATCCCCGGGCTCAACCTGGGAACTGCATCTGATACTGGCAAGCTTGAGTCTCGTAGAGGGGGGTAGAATTCCAGGTGTAGCGGTGAAATGCGTAGAGATCTGGAGGAATACCGGTGGCGAAGGCGGCCCCCTGGACGAAGACTGACGCTCAGGTGCGAAAGCGTGGGGAGCAAACA
+
>AABA>AD22AAFFFAE2EAFGGDEEFFGGDG532AAEAAGFFGGCGGECECFC/E>?111F4DFFBFDF3BBFD4BGHHGEGGEGHGHHHHF0?CGGFHHHGHFBFFHDFBGAFCEGGFBGCFFGGHGAFFDGGGG-9AEFFFBFFFFF/B9::B@;;99FFF/9;;A?AFFFBFFFF9.99BFFFD;9B.9B?>BFE;-BB?BB-9.BA=>-A.BFF/FFFFFF/9F/BBBBBAFBFB;?@EBFFFFFF
@M03896:38:000000000-B4D98:1:1104:24315:15332 1:N:0:173
TACGGAGGGTGCAAGCGTTAATCGGAATTACTGGGCGTAAAGCGCACGCAGGCGGTTTGTTAAGTCAGATGTGAAATCCCCGGGCTCAACCTGGGAACTGCATCTGATACTGGCAAGCTTGAGTCTCGTAGAGGGGGGTAGAATTCCAGGTGTAGCGGTGAAATGCGTAGAGATCTGGAGGAATACCGGTGGCGAAGGCGGCCCCCTGGACGAAGACTGACGCTCAGGTGCGAAAGCGTGGGGAGCAAACA
+
BBBBA?ABBAAABGGCECFEFGHGGGGGHGFFBBFAEEFEHHHGGGGGGCG?EGGGGGGHGHHHHHGHGGFBBGHHGHFGGGGGEGHHHHHHHHGHCFGHHHHHHHGHGHGGHHHFGHHHHFGGHHHHFGGFGHECFFFDFFFFFFFEFFBFBBBFD@;@EFFFFFDDFFFFFFFFFFFFFFFFFFFFFFFFFFCAADFFFFFFFFFFFFFF@@FDFFFFFDDFFD/:BFFADADF/A9;@FFFFFEEFF.
@M03896:38:000000000-B4D98:1:1104:28550:15335 1:N:0:173
TACGGAGGGTGCAAGCGTTAATCGGAATTACTGGGCGTAAAGCGCACGCAGGCGGTTTGTTAAGTCAGATGTGAAATCCCCGGGCTCAACCTGGGAACTGCATCTGATACTGGCAAGCTTGAGTCTCGTAGAGGGGGGTAGAATTCCAGGTGTAGCGGTGAAATGCGTAGAGATCTGGAGGAATACCGGTGGCGAAGGCGGCCCCCTGGACGAAGACTGACGCTCAGGTGCGAAAGCGTGGGGAGCAAACA
+
AAAAABBBBAAAGGGCF?EEEGGFFEEFGHDFB3B2AEEEHHHGGCFEGGGGGGFGGEDCBFGGGHDFHGFB@FF4BGFGFGGFEEHHHHHHHFGACFGGGFGGHHHHHHFGHHH2FHHHFGFHHHGHFEAE<CF-ABD?EFFFFFFBFFFFB;/;@@;@AFFF9F;AD-9BBFFFF//AFFBFFFFA=BCDAB>DFFE;-BA@BBBAEFFDCC..9BFFFDDDDDF///;@.-DFF.:A-9@.@9A/9F.
@M03896:38:000000000-B4D98:1:1104:14942:16133 1:N:0:173
TACGGAGGGTGCAAGCGTTAATCGGAATTACTGGGCGTAAAGCGCACGCAGGCGGTTTGTTAAGTCAGATGTGAAATCCCCGGGCTCAACCTGGGAACTGCATCTGATACTGGCAAGCTTGAGTCTCGTAGAGGGGGGTAGAATTCCAGGTGTAGCGGTGAAATGCGTAGAGATCTGGAGGAATACCGGTGGCGAAGGCGGCCCCCTGGACGAAGACTGACGCTCAGGTGCGAAACCGTGGGGAGCAAACA
+
>>AAABBBDAAA4AGF2EAEFBGA2AFFHFA553BBAAAEEDBBEEEAEFE0FEGEEGFHGHFF4GG@GGDBBFFGFGGHF>>E>EGF3FGGGH/B?FHHHGGGFGFHHHDFGHC2FGHGGGHHHHG0?EFEHHGFCA-;.9;/FFFFFFBFB;;F-;;-;BFFFF:;.9AB/9FFF/;F.DBBFFFDF->A.>DABFE-@FFADBB9ABF--;ADFF//;9;;DAF/9;B;.99-.;..9-9E-..9FF.
@M03896:38:000000000-B4D98:1:1104:14941:16155 1:N:0:173
TACGGAGGGTGCAAGCGTTAATCGGAATTACTGGGCGTAAAGCGCACGCAGGCGGTTTGTTAAGTCAGATGTGAAATCCCCGGGCTCAACCTGGGAACTGCATCTGATACTGGCAAGCTTGAGTCTCGTAGAGGGGGGTAGAATTCCAGGTGTAGCGGTGAAATGCGTAGAGATCTGGAGGAATACCGGTGGCGAAGGCGGCCCCCTGGACGAAGACTGACGCTCAGGTGCGAAAGCGTGGGGAGCAAACA
+
ABBBBACCCAAAFGGFECFGGGHFGFGGHHFFBBFAEEEFHHHGGGGGGFGFGGGGGGGHGHHHHHFHHHGFGHHHGHHHGFEGEGHGHHHHHHGHFFHHHHHHHHHHHHGFHHHHGHHHHFHHHHHHGGGGHHD-CFDAABFFFFFFFFFFF;BFFD;DFFFFFFDADFFFFFFFFFFFFFFFFFFFF;DFFDDFCDEDFFFFFFFFFFFFFFFFFFFBFFFFFFFFFFFFDCAAFFFFFFFFFFFFFF?
@M03896:38:000000000-B4D98:1:1104:14959:16160 1:N:0:173
TACGGAGGGTGCAAGCGTTAATCGGAATTACTGGGCGTAAAGCGCACGCAGGCGGTTTGTTAAGTCAGATGTGAAATCCCCGGGCTCAACCTGGGAACTGCATCTGATACTGGCAAGCTTGAGTCTCGTAGAGGGGGGTAGAATTCCAGGTGTAGCGGTGAAATGCGTAGAGATCTGGAGGAATACCGGTGGCGAAGGCGGCCCCCTGGACGAAGACTGACGCTCAGGTGCGAAAGCGTGGGGAGCAAACA
+
>>AAA>ADDABBGGGGCEFEFGHFDEFFHFCFCFGFEEEEEGHGGGGGFFECEEGFFGEHFFFHEHHFGGGBFBF4BGGHGGEEEGHHHHHFHHE0??CGFFGHHHFGHHGGHFHGEHGGF<FGHHGHGGGEFGA-CCFAEF/BBFFBFFBFFBFFF@:@EFFFFFFDDA?F/BFFFB;A..BFFFFFFDFFFF;ADFED;;@DFC-.AFFFCDF.BB/9BDDFFFFBFFF-.=>./9ADCAC?FFFFF?.
@M03896:38:000000000-B4D98:1:1104:28229:16377 1:N:0:173
TACGGAGGGTGCAAGCGTTAATCGGAATTACTGGGCGTAAAGCGCACGCAGGCGGTTTGTTAAGTCAGGTGTGAAATCCCCGGGCTCAACCTGGGAACTGCATCTGATACTGGCAAGCTTGAGTCTCGTAGAGGGGGGTAGAATTCCAGGTGTAGCGGTGAAATGCGTAGAGATCTGGAGGAATACCGGTGGCGAAGGCGGCCCCCTGGACGAAGACTGACGCTCAGGTGCGAAAGCGTGGGGAGCAAACA
+
AAAAAABBBAAABEGFCAEFFFGFEGGGHGDDBBBBAAEECGHGGCEEEFCEGEEEE1?BBFFHHHHHHEFEEHFHHHHHGGEEEEHHHHHHHHEFGGGGGHGGHFEFGHGDGHGFFGGG<C1FF<FGFFFFHBA>-@>AEFFFFFFFFFBFB;;;@-;@AFFFFFDDAAEFFFFFFFFFFFFFFFFFABFFFFFA;?;-@;BDFD@;.FFF-BDFFFBBF;;ADDFB/FB;;@BDF.AD;CC?@:E/FF.
@M03896:38:000000000-B4D98:1:1104:28245:16394 1:N:0:173
TACGGAGGGTGCAAGCGTTAATCGGAATTACTGGGCGTAAAGCGCACGCAGGCGGTTTGTTAAGTCAGGTGTGAAATCCCCGGGCTCAACCTGGGAACTGCATCTGATACTGGCAAGCTTGAGTCTCGTAGAGGGGGGTAGAATTCCAGGTGTAGCGGTGAAATGCGTAGAGATCTGGAGGAATACCGGTGGCGAAGGCGGCCCCCTGGACGAAGACTGACGCTCAGGTGCGAAAGCGTGGGGAGCAAACA
+
A3AABAABBAAABGBCAAEAEGGFGEFFHHBEBBA2EEAEGHHGGGGGGCECGGGEEGGGFB4BFGGHFBFB?FHHBFBBFGGGGGHHHHHHHHG0?FHHHHHHHHHHHH?FHFF1FGFHHFFHHHHHGDGFGGFC?D@FFBFFFFFBFFFFBBBBDFABEFFFFFDDFFFFFFBFF/9FFFFFFFFFF9BFFFA@BDED--@>F;AFFFFF;DAAFFFFFDFFDDFFFFFC.-999DDFFFFECFFFFF.
@M03896:38:000000000-B4D98:1:1104:28227:16397 1:N:0:173
TACGGAGGGTGCAAGCGTTAATCGGAATTACTGGGCGTAAAGCGCACGCAGGCGGTTTGTTAAGTCAGGTGTGAAATCCCCGGGCTCAACCTGGGAACTGCATCTGATACTGGCAAGCTTGAGTCTCGTAGAGGGGGGTAGAATTCCAGGTGTAGCGGTGAAATGCGTAGAGATCTGGAGGAATACCGGTGGCGAAGGCGGCCCCCTGGACGAAGACTGACGCTCAGGTGCGAAAGCGTGGGGAGCAAACA
+
AAABBBBBBAAA4FGEEEGEGGHFEDFGHGDBBBBBEECEDGHGGGGFGCE?EGGFFGGFFFFHFGFHHDFBEHHEGHHHGGGGEEHGHHHFHGEH?FFFHHHHHHHHGHGFGFGGGHHHHGFGHHGG>EGFGFD?@FFAEFFFFFFEFEFFB:BFCBADEFBFFF9;AFFFFFFFFFEFF?FBFFFD=-@DFDFFFDFC;@DFFFBEEFFCA@DFFBFBFDF?9AB/FFFA?>A:/.;AAFFF=D?FFF.
@M03896:38:000000000-B4D98:1:1104:29476:16504 1:N:0:173
TACTTATTTTTTTATCTTTAATCGGAATTACTGGGCGTAAAGCGCACGCAGGCGGTTTGTTAAGTCAGATGTGAAATCCCCGGGCTCAACCTGGGAACTGCATCTGATACTGGCAAGCTTGAGTCTCGTAGAGGGGGGGTCCCTTCCCTTTTTGGCGGTGAAATGCGTAGAGATCTGGAGGAATACCGGTGGCGAAGGCGGCCCCCTGGACGCAGACTGACGCTCAGGTGATCCAGCGTGGGGAGCAAACA
+
AAAA>5BBFF@2AAB5BBB55BDA22AABA55532AEEEEDHGGGGGGGGGGGGGGGGGHGFFG4FFFHEBBF4DEDFFHGGGCEEGFBFHHGFEAGFHEGEHFHFFHHHGHGE<1FEFHBCGHEFFHADGEGGCGG<-;.9;BFFFBB/B;F-99;--;./999F?..B.FF9FFFFEF??BFBFFDB=-.?B-=BFFB??B?-9@AEE.9--9-9FFBFFFF?.B/BF//99/;9-9:-;9.9;.//A.
@M03896:38:000000000-B4D98:1:1104:29462:16520 1:N:0:173
TATTTATTTTTCTATCTTTAATCGGAATTACTGGGCGTAAAGCGCACGCAGGCGGTTTGTTAAGTCAGATGTGAAATCCCCGGGCTCAACCTGGGAACTGCATCTGATACTGGCAAGCTTGAGTCTCGTAGAGGGGGGTAGAATACCCTGTTTGGCGGTGAAATGCGTAGAGATCTGGAGGAATACCGGTGGCGAAGGCGGCCCCCTGGACGAAGACTGACGCTCAGGTGCGAAAGCGTGGGGAGCAAACA
+
>>1>>3BBDFF11BB3BBF3BBDABBABBFDBBACAEEEEGHHGG?EGG?EEFGGEEFGHHFHHGHBGGGFBFFHGGHHGGGGGGGHGHHHHHGGGFEFGHHHHHHHHGHFBGGGBFHHHHECFGHHHFCFEGFGGG?@FEB/9/99:9-;;;/::9;-;9/9;9BAAB@FFBFFFFEBFBBFFFFFF@@@FF@???FF@@@@?@@;FFFF@@@FBFBFBFFFFFFFFFFB>B;@BBB-A@???;BEFFF-
@M03896:38:000000000-B4D98:1:1104:19265:18690 1:N:0:173
TACGGAGGGTGCAAGCGTTAATCGGAATTACTGGGCGTAAAGCGCACGCAGGCGGTTTGTTAAGTCAGATGTGAAATCCCCGGGCTCAACCTAGGAACTGCATCTGATACTGGCAAGCTTGAGTCTCGTAGAGGGGGGTAGAATTCCAGGTGTAGCGGTGAAATGCGTAGAGATCTGGAGGAATACCGGTGGCGAAGGCGGCCCCCTGGACGAAGACTGACGCTCAGGTGCGAAAGCGTGGGGAGCAAACA
+
AAAABBCBCBAAGGGGCAEGFGHFAFGGHHFFCBBBAEEFGHHGGGGGGGFCGGGGEGGHGF4EFHFGGFFB@GHGGHHHGGGGEGHHHGHH2BFFGHGGHHHHHHHHHHHHHHHHGHHHHGFHHHHHFGGGHHCGGFFDFFFFFFFFFFBFF;BFC@;@EFFFFFAAFFFFFFFFFFFFFFFFFFFFD@DFFDFFAFEBFFFFFFFEFFFAB@DDFFFFFFFFFFFFFFFFFFFFFDFFFFAFFAEFFFF
@M03896:38:000000000-B4D98:1:1104:19267:18708 1:N:0:173
TACGGAGGGTGCAAGCGTTAATCGGAATTACTGGGCGTAAAGCGCACGCAGGCGGTTTGTTAAGTCAGATGTGAAATCCCCGGGCTCAACCTGGGAACTGCATCTGATACTGGCAAGCTTGAGTCTCGTAGAGGGGGGTAGAATTCCAGGTGTAGCGGTGAAATGCGTAGAGATCTGGAGGAATACCGGTGGCGAAGGCGGCCCCCTGGACGAAGACTGACGCTCAGGTGCGAAAGCGTGGGGAGCAAACA
+
ABABBABCCBAAFGGGCCGGGGHFDEGGHHDFBBFAAEFEHHHGGGGEEGGGGEGGGGGHHHHHHHFGHGEBFFHGFGHHGGGGEFHGHHHHHHGHGGHHHHHHHHGHHHGFHHHHGHHHGHFHHHHGFGGGGHDFGFFFFFFFFFFFFFBFB9;BF@;CEFFFFFDDFFFFFFFFFFFFFFFFFFFFFDFFFFFFFFEBFFFFFFFFFFFFFFFDFFFFFFFFFFFBFFFDFFFDFFFFFFFFFDFFFFF
@M03896:38:000000000-B4D98:1:1104:20733:18840 1:N:0:173
TACGGAGGGTGCAAGCGTTAATCGGAATTACTGGGCGTAAAGCGCACGCAGGCGGTTTGTTAAGTCAGATGTGAAATCCCCGGGCTCAACCTGGGAACTGCATCTGATACTGGCAAGCTTGAGTCTCGTAGAGGGGGGTAGAATTCCAGGTGTAGCGGTGAAATGCGTAGAGATCTGGAGGAATACCGGTGGCGAAGGCGGCCCCCTGGACGAAGACTGACGCTCAGGTGCGAAAGCGTGGGGAGCAAACA
+
ACAABABCCBBAFFFEEAEEEGHFGEGGHGDFCBFAEEEEHHHGGGGGGFGGGFGGGGGHGHGHFHBFGDDBBFHHFGGGGGGGEGHGHHHHHHGGFFGGHGHHHHHHHHGFHHHHGHHHHGCHHHGHAEGCGGGGGFFDFFFFFFFFFFBFF;:BB@;;EFFFFFFDDFFFFFFFFFFFFFFFFFFFF:CFFCADFDEDFFFFFFFFFF?C@>DAFFFFFFFFFFFFFFFFFACDFF;DAFFEFDEFFFA
@M03896:38:000000000-B4D98:1:1104:20716:18846 1:N:0:173
TACGGAGGGTGCAAGCGTTAATCGGAATTACTGGGCGTAAAGCGCACGCAGGCGGTTTGTTAAGTCAGATGTGAAATCCCCGGGCTCAACCTGGGAACTGCATCTGATACTGGCAAGCTTGAGTCTCGTAGAGGGGGGTAGAATTCCAGGTGTAGCGGTGAAATGCGTAGAGATCTGGAGGAATACCGGTGGCGAAGGCGGCCCCCTGGACGAAGACTGACGCTCAGGTGCGAAAGCGTGGGGAGCAAACA
+
ABABBABBBAAAFGGCG?EAFGHFGEFFHHFFBA2AEEEEHHHGGGGGGFEGGECEGEEHGHHGHHFHHHEBBGHFBGGGGGGGEGHHHHHHHHGHCFHHHHHHHHHHGHGGHHHHGHHHHGGGHHGGFCEFFFGCCA>DFFFFFFFFFFBFB;BFF@:@AFFFFFDDFFFFBFFFFFFFFDFFFFFFF@DFFDFFFFFFFFFFFFAEFFFFDFFFFFFFFFFFFFFFFFFC?@9AFDAABFFFFFFFFF.
@M03896:38:000000000-B4D98:1:1104:28626:18870 1:N:0:173
TACAGAGGGTGCGAGCGTTAATCGGAATTACTGGGCGTAAAGCGAGTGTAGGTGGCTCATTAAGTCACATGTGAAATCCCCGGGCTTAACCTGGGAACTGCAAGTGATACTGGTGGTGCTAGAATATGTGAGAGGGAAGTAGAATTCCAGGTGTAGCGGTGAAATGCGTAGAGATCTGGAGGAATACCGATGGCGAAGGCAGCTTCCTGGCATAATATTGACACTGAGATTCGAAAGCGTGGGTAGCAAA
+
ABAABFFBBBBAFGEEEEGG2FFF2BFFGFBDB32BAEEEFGHGGGGHGHHBFGGF1FFGHEFFGH5DEEBBBFDFFFGHGGGGE@GF?GHFHHG0GFFGHH3BDFBGGHB4F3BAAFHH?F2BFGGFGFGH2F/?AG?CGGFHFFHFF1CCG1<<=>-><FFGG0DGF?DGHFHHGF0<;CACGBGFFCAA.C@??F.;..EFFFFFFFFFFB;B/FBBFBFBBF///B/;.FFD?F?AD>-;BEFF/B
@M03896:38:000000000-B4D98:1:1104:28588:18887 1:N:0:173
TACAGAGGGTGCGAGCGTTAATCGGAATTACTGGGCGTAAAGCGAGTGTAGGTGGCTCATTAAGTCACATGTGAACTCCCCGGGCTTAACCTGGGAACTGCATGTGATACTGGTGGTGCTAGAATATGTGAGAGGGAAGTAGAATTCCAGGTGTAGCGGTGAAATGCGTAGAGATCTGGAGGAATACCGATGGCGAAGGCAGCTTCCTTGCATAATATTAACACTGAGATTCGCAAGCGTTGCTAGCAAA
+
AAAAADFA1>1>EEAEEEAECGGB0ACFHGDBBB/BAA/A/FG/EEGHDA1BF1F0CGHHHHFFHH2@EGBB2EBBBFBFEE@@>/?GGGGF0>/>BFGGGHFBFHHHHHF2<B0?B/BFG1F1BFFDFFG1@@/?/GGFG11<<1GHDB0F1?1=>-->>FDDFFG.CC?EBDFD0G0CH?::0GGFCC@?.9--;-.9..AFBFF00;9CFF/;F;;/9;BFF/9//:BB--:9-99----;;9:;BF
@M03896:38:000000000-B4D98:1:1104:28610:18888 1:N:0:173
TACAGAGGGTGCGAGCGTTAATCGGAATTACTGGGCGTAAAGCGAGTGTAGGTGGCTCATTAAGTCACATGTGAAATCCCCGGGCTTAACCTGGGAACTGCATGTGATACTGGTGGTGCTAGAATATGTGAGAGGGAAGTAGAATTCCAGGTGTAGCGGTGAAATGCGTAGAGATCTGGAGGAATACCGATGGCGAAGGCAGCTTCCTGGCATAATATTGACACTGAGATTCGAAAGCGTGGGTAGCAAA
+
BBBAAFFCCBBAE?FFCEFEGGHFGFGGHFDBBBEBEEEFFHHGFEFHHHGGHHGF1FGHFHGFGH5FFHEBBGHFFGFGGGGF>EGHHHHHHEFGHGHHHHGHFHEHHHFBFBFDDFHHHHFGHHHGHHHHGHDDDHGFHHHHHHHHFFGCG=F><>->AFHHG0DCEECEHHHHGFCCGAEFHGHGFDGGGGACBGEEADFFFFGGGFCFFF;FBFFFFBFFFFBF0FFFEFF;DFDDFFFF;.BFFF
@M03896:38:000000000-B4D98:1:1104:28629:18889 1:N:0:173
TACAGAGGGTGCGAGCGTTAATCGGAATTACTGGGCGTAAAGCGAGTGTAGGTGGCTCATTAAGTCACATGTGAACTCCCCGGGCTTAACCTGGGAACTGCATGTGATACTGGTGGTGCTAGAATATGTGAGAGGGAAGTAGAATTCCAGGTGTAGCGGTGAAATGCGTAGAGATCTGGAGGAATACCGATGGCGAAGGCAGCTTCCTGGCATAATATTGACACTGAGATTCGAAAGCGTGGGTAGCAAA
+
ABAAADFBBAAAF2EE?AEEEGHEEE2BG5FB53AAEEEEHHHEEEEHGBGBFFEGGE3FGG5FGHBG5FBBB4F3B@BBEEGCEEGFFHHGHHG0GFGHHG4G3E4FGHB4F3BC?FHHFGBDGBGHHHHH2@EDD0CFGGFHFFHHGGFGH<>>=>>>>>FG=0=<C<C.DBGFHFC0CE.;CFFGDABDDFDAA-.AFDFFFGGGGG?FB9/;BFFFB9BBFB//;BFF?BAADFFFFFBAB.BFFF
@M03896:38:000000000-B4D98:1:1104:19042:19134 1:N:0:173
TACGGAGGGTGCAAGCGTTAATCGGAATTACTGGGCGTAAAGCGCACGCAGGCGGTTTGTTAAGTCAGATGTGAAATCCCCGGGCTCAACCTGGGAACTGCATCTGATACTGGCAAGCTTGAGTCTCGTAGAGGGGGGTAGAATTCCAGGTGTAGCGGTGAAATGCGTAGAGATCTGGAGGAATACCGGTGGCGAAGGCGGCCCCCTGGACGAAGACTGACGCTCAGGTGCGAAAGCGTGGGGAGCAAACA
+
AAAAABBBBABACBFFCCFEFGHFEFGGHHFBBBBAAEEEHHHGGGGGGGGGGGGEFGGHHHHHHHHHHHFB4FGGGHHHGGGGGGHGHHHHHHGHGGHFHHHHHHHHHHGFHGHFFHHHFGHHHHGGCGFCGH.@FFFAEFFFFFFFFFFFF;:;@;:@AFFFFB.;ADFFFFFFFFFADFFFFFFDF==DFCFFFFEDFABFFFBEEFFF@@DDFFFFFFF?FFFFFFFFDFADFDDFAFFADDEFFF?
@M03896:38:000000000-B4D98:1:1104:19031:19151 1:N:0:173
TACGGAGGGTGCAAGCGTTAATCGGAATTACTGGGCGTAAAGCGCACGCAGGCGGTTTGTTAAGTCAGATGTGAACTCCCCGGGCTCAACCTGCGCACTGCATCTGATACTGGCAAGCTTGAGTCTCGTAGAGGTGGGTAGAATTCCAGGTGTAGCGGTGAAATGCGTAGAGATCTGGAGGAATACCGGTGGCGAAGGCGGCCCCCTGGACGAAGACTGACGCTCAGGTGCGAAAGCGTGGGGAGCAAACA
+
>AAAA11>>11>FGBAF0E0AFGAE00BG11F21/BAAE/A21AEEG?EE/>E//>>//0>B2BB@ED1EBB@221BFGGE>E?>EGHHHHB<0/<><BCFG>F11F2DGF1FG0?CF?F?GFGFGFFF.>C101..-CGEH0<DGFG<C/C::<<@@:-::FBBBEEB??BBBBF9B0.9CFFFFGBA9>B9;@9-AE--@>>-@;-9B----;9BFF/F-B--;//:/;-A@?-FA-99>=-99-B9F-
@M03896:38:000000000-B4D98:1:1104:19049:19156 1:N:0:173
TACGGAGGGTGCAAGCGTTAATCGGAATTACTGGGCGTAAAGCGCACGCAGGCGGTTTGTTAAGTCAGATGTGAAATCCCCGGGCTCAACCTGGGAACTGCATCTGATACTGGCAAGCTTGAGTCTCGTAGAGGGGGGTAGAATTCCAGGTGTAGCGGTGAAATGCGTAGAGATCTGGAGGAATACCGGTGGCGAAGGCGGCCCCCTGGACGAAGACTGACGCTCAGGTGCGAAAGCGTGGGGAGCAAACA
+
ABAAAAADCBAAGGGECCFEGGHGEEFGHFDBBBBBEEEEHHHGGCEEEFGGGGGGGGGHGHDFGHFHHGEBBGHFGHFHGGGGEGHGHHHHGHFFGFGFGHHHHHHHHHGHHHHHGHHGF=FHHHGGFGGGHHC?CF-AEBFFFFFBFF0BB;BFDD:CEFFFFF:;DAFFFFFFFFFFFFFFFFFDF@BFF--@DFE;DFFFFFB;EFFFF=DFFFFFFFFFFD//;BB@.@=.B?DFCFFE@;ABF..
@M03896:38:000000000-B4D98:1:1104:17782:19302 1:N:0:173
GAAACCCCTGTAGTCCGGCTGACTGACTTGAGTACGATCTCGTATGCCGTCTTCTGCTTGAAAAAAAAACGGACAGAAACAAGCAAACACGGAGATTGGCACACCAAATGAGTAAAGAAAAGTAGAAAAGGTCGTACAGTAACGAAGTGGTAAGGAGGCAAGACATACTACAACAGAATACACATGCTGGTAGGAGACTGGTGATAGTGGTACAGGAACAGTTAGCACTACAGTGACAGACAAACACAATT
+
>AAABFABBBFFGGGGEAEFCCFG5BBGHHFCFBDAFB2ADFBEGGHHFGGFGGHFFDDBFBBAGG>@E1/1>/>13333312/233000/////3B30B2B20////2332?222D20222@2222100/=1/<0/.11111....>11>00000......///000000000://00000:0000000/00.0:..09.0/0000;0.;0000/././/000000000/00000009/.///....:00
@M03896:38:000000000-B4D98:1:1104:17795:19315 1:N:0:173
GAAACCCCTGTAGTCCGGCTGACTGACTTGAGTACGATCTCGTATGCCGTCTTCTGCTTGAAAAAACAAAGAAAGCAAAAAGTGAAAATAAAAATGCAAATGGTAATGAATGGACAATGAAATAACACGCAAATCCACATGCCTGATGATGTTATAATAAAAAGCAAATGTATACAACACGCTACATATATATGAGAGGATATACTATATGACGAAAGACTGCTACAGAAGAGTATATAGTAAGGTGAAGA
+
@BBABFAAAAFFGGGGCEEE?FEF5BBGFHBBEFDAFBAGFFFEGFHHGEE1FGGFFADBFBBAGG1???33B333B332?13444B343333313@4334434444443443333033?33443333/////322222222222222222222<11111111/01011111111111...-..-00000000000=0.:;000:00000000..-.://00/000000000.0000;0000000000000
@M03896:38:000000000-B4D98:1:1104:16882:20077 1:N:0:173
TACGGAGGGTGCAAGCGTTAATCGGAATTACTGGGCGTAAAGCGCACGCAGGCGGTTTGTTAAGTCAGATGTGAAATCCCCGGGCTCAACCTGGGAACTGCATCTGATACTGGCCAGCTTGAGTCTCGTAGAGGGGGGTAGACTTCCAGTTGTAGCGGTGAAATGCGTAGAGATCTGGAGGAATACCGGTGGCGAAGGCGGCCCCCTGGACGAAGCCTGACGCTCAGGTGCGAAAGCGTGGGGAGCAAACA
+
>AAA>AAB@AAAGGFGEEEEEGHBAEFGHHFBDBABAAEEHGGEEGG0EGE0EEFEGGGHHHHHHHEFGGFFEGGHGHHHFE/EEEHHHHHHGHAC2FFFHFHGHHGG2G?2<G02?FGG<GFGHFGFFEFF1F.>-@@AAF/;FFFFF/BBB9/;--;-9;FFBBAAD-AF/BFFFBBFFA.BBFFF99D.AAA-=A9-9BCFF@9.;FA--9;-AFF.B.;;AAF/9/;-;--.FA9D@-=.=AEB/;9
@M03896:38:000000000-B4D98:1:1104:11833:20173 1:N:0:173
TACGGAGGGTGCAAGCGTTAATCGGAATTACTGGGCGTAAAGCGCACGCAGGCGGTTTGTTAAGTCAGATGTGAAATCCCCGGGCTCAACCTGGGAACTGCATCTGATACTGGCAAGCTTGAGTCTCGTAGAGGGGGGTAGAATTCCAGGTGTAGCGGTGAAATGCGTAGAGATCTGGAGGAATACCGGTGGCGAAGGCGGCCCCCTGGACGAAGACTGACGCTCAGGTGCGAAAGCGTGGGGAGCAAACA
+
AAABABADBB?>BBEF?EEEEGGB2E2FGHFFBBCBAAFEFGGFEGEEEEE?EEEFGGGHGHHFHHFGBGFBBFG4FGHHFEEGEGHGGGHHGCFHGGHGGHHGHFFHHHFDHHGCFGGHGFGHHHHCFGFEHFGG-@DDFFFFFFFFB/:FF;9B=9;@EFFFFF9;A>?BB9FFFFFF.;9FFFFA=99AADAF=FABFFFFFFFE.FFFD-DFFFFFFFFFFFFFFFF>AACDFDAAAFF99;ABBF.
@M03896:38:000000000-B4D98:1:1104:11826:20193 1:N:0:173
TACGGAGGGTGCAAGCGTTAATCGGAATTACTGGGCGTAAAGCGCACGCAGGCGGTTTGTTAAGTCAGATGTGAAATCCCCGGGCTCAACCTGGGAACTGCATCTGATACTGGCAAGCTTGAGTCTCGTAGAGGGGGGTAGAATTCCAGGTGTAGCGGTGAAATGCGTAGAGATCTGGAGGAATACCGGTGGCGAAGGCGGCCCCCTGGACGAAGACTGACGCTCAGGTGCGAAAGCGTGGGGAGCAAACA
+
ABABAAACCBBAGGGFFCGEFGHFGEFFHHFFBBFBAEEFHHHGGCFEFGGCGFGGGGGHGGHHHHGHGHGFFHHHFHHHGGGEEEHHHHHHGHGGGGHHHGHHHHEHHHGHHHHHGHHHGGFHHHGGFEGGGHDGGFCDFFFFFFFFFFBFFBFFFDAFFFFFFFAADCFFFFFFFFFFFFFFFFFFFBFFACDFAFECCFFFFFFEEFFFF9AABFFFFDDDFDBBBBB=DFFDF?ADBFFEFDEFFF.
@M03896:38:000000000-B4D98:1:1104:5134:21264 1:N:0:173
TACGGAGGGTGCAAGCGTTAATCGGAATTACTGGGCGTAAAGCGCACGCAGGCGGTTTGTTAAGTCAGATGTGAAATCCCCGGGCTCAACCTGGGAACTGCATCTGATACTGGCAAGCTTGAGTCTCGTAGAGGGGTGTAGAATTCCAGTTGTAGCGGTGAAATGCGTAGAGATCTGGAGGAATACCGGTGGCGAAGGCGGCCCCCTGGACGCAGACTGACGCTCAGGTGCGAAAGCGTGGGGAGCCAACA
+
11A1AAADDAAAGFFF?EE?CEFA0BAFHHA2ABABAAEACFFEEEEEEEE>EECEGGGFFG2@GHFFGGEFDGFFDGGHG>@<EEHG1FGFFBFGCCFBGHHHHGFFGGF2?G01?GH?F?1?FF?0?C.FHB.-<ACDGHHHHHHHF0:<C<0<@:.:::C00;.9.@9;C;FGF00.ECFFFBF9-;@?:@@=@?99-@@@?@@;-FA=-;=@FBB/9A;A--99;9;@A--9BAB?->?--9-;FF-
@M03896:38:000000000-B4D98:1:1104:5133:21284 1:N:0:173
TACGGAGGGTGCAAGCGTTAATCGGAATTACTGGGCGTAAAGCGCACGCAGGCGGTTTGTTAAGTCAGATGTGAAATCCCCGGGCTCAACCTGGGAACTGCATCTGATACTGGCAAGCTTGAGTCTCGTAGAGGGGGGTAGAATTCCAGGTGTAGCGGTGAAATGCGTAGAGATCTGGAGGAATACCGGTGGCGAAGGCGGCCCCCTGGACGAAGACTGACGCTCAGGTGCGAAAGCGTGGGGAGCAAACA
+
ABABAABBCBBAFGGFGCGEGGHFEFGGHGDDBBFBEEEEHHHGGCFGFFGGGGGGGGGHGGHHHHFHHHGFFGHHGHHHGGGGEGHHHHHHHHGHGAFFGHHHHGHHHHGGHHFGFGHHGHGHHHHHGGGGHHGGGFFFFFFFFFFFFFFFF;;BB@;CFFFFFFA:A;EFFFFFFFFFFFFFFFFDDDFFADDFFFFFFFFFFFFEABADD@FFFFFFFFFFFDBFFFB@D;CDFFFFFFFFFFFFFF?
@M03896:38:000000000-B4D98:1:1104:4420:23522 1:N:0:173
TACGGAGGGTGCAAGCGTTAATCGGAATTACTGGGCGTAAAGCGCACGCAGGCGGTTTGTTAAGTCAGATGTGAAATCCCCGGGCTCAACCTGGGAACTGCATCTGATACTGGCAAGCTTGAGTCTCGTAGAGGGGGGTAGAATTCCAGGTGTAGCGGTGAAATGCGTAGAGATCTGGAGGAATACCGGTGGCGAAGGCGGCCCCCTGGACGAAGACTGACGCTCAGGTGCGAAAGCGTGGGGAGCAAACA
+
3AAAA>ADBAAAF5FAEAFEFGHF22FFHHCHB3AFEEEAGHHGGEGGEEGGGGGGGGGHHGHDFFFHHGFBFGG4BGFGGGGEEGHG3GHGHGGHFAFGHHHHHHFHHHFFFHHBFHHHHCCGHHHHGGGFFGG@<?BDFFBBFFFFFFBFFFFFB=9@AFFFFF?DDBFFFFFFFFF?.9FFFFFF?@BDFB?=BDA9@BB??=BEFFFB;;D.;BFBFFDFDAF/BFB@;-;.FFFFB<BE?BEBFF.
@M03896:38:000000000-B4D98:1:1104:4430:23537 1:N:0:173
TACGGAGGGTGCAAGCGTTAATCGGAATTACTGGGCGTAAAGCGCACGCAGGCGGTTTGTTAAGTCAGATGTGAAATCCCCGGGCTCAACCTGGGAACTGCATCTGATACTGGCAAGCTTGAGTCTCGTAGAGGGGGGTAGAATTCCAGGTGTAGCGGTGAAATGCGTAGAGATCTGGAGGAATACCGGTGGCGAAGGCGGCCCCCTGGACGAAGACTGACGCTCAGGTGCGAAAGCGTGGGGAGCAAACA
+
AAAAAABDDAAACFGFECFEFGHFEFDGHFBDB3AAEEFEDHGGGGGGGCCEGGGGGGGHHHDGGHDGHHGFGHGGGHGHE@EGEGHFFGHHHHGHF/BFGHHHHHHHFHFFHGG2?GHHHFFGHGGHCDGGGGGGGFBAE/BFFFFBFFBFB;FFF;:@AFFFFB::AFFFEFFFFFBFBFFFEFFFA@FFFFFADFEFFFCABB;EEFFA;-AAFFFFFFDFFF//;BBA:B;AFF.ADFFFFFFFFA9
@M03896:38:000000000-B4D98:1:1104:22801:24142 1:N:0:173
TACGGAGGGTGCAAGCGTTAATCGGAATTACTGGGCGTAAAGCGCACGCAGGCGGTTTGTTAAGTCAGATGTGAAATCCCCGGGCTCAACCTGGGAACTGCATCTGATACTGGCAAGCTTGAGTCTCGTAGAGGGGGGTAGAATTCCAGGTGTAGCGGTGAAATGCGTAGAGATCTGGAGGAATACCGGTGGCGAAGGCGGCCCCCTGGACGAAGACTGACGCTCAGGTGCGAAAGCGTGGGGAGCAAACA
+
AAAA>ABBBAAABGGCC?EEFGHFEEGGHHFFDBFAEEEAGGHGFEEEFGG?EEGEFGGHHHHGHHFFGFFFGFFGGHHHGCCEEEHHHHHHFHGHFEGGGHFHHHGHHHFBCFGHGHHHGEBFHHGCFFGEBH.@FFBDEFFFBFFFFB:BB;:FF>:B?FFFFFDDDFFFFFFFFFFFFAFFFFFF>9C?;;@BB?A@@FFCFF@AEFA-@:ADBFFFFDDDF?//;FB>9@A.B.ADFAAEAAAFFFE
@M03896:38:000000000-B4D98:1:1104:22823:24151 1:N:0:173
TACGGAGGGTGCAAGCGTTAATCGGAATTACTGGGCGTAAAGCGCACGCAGGCGGTTTGTTAAGTCAGATGTGAAATCCCCGGGCTCAACCTGGGAACTGCATCTGATACTGGCAAGCTTGAGTCTCGTAGAGGGGGGTAGAATTCCAGGTGTAGCGGTGAAATGCGTAGAGATCTGGAGGAATACCGGTGGCGAAGGCGGCCCCCTGGACGAAGACTGACGCTCAGGTGCGAAAGCGTGGGGAGCAAACA
+
AAAAAAADB@AAGGGFE?FAFGGFGEFFGFFGB3AFEEEAFHHGGAEGEEFEGEEGGGGHBF4BBF4FFHFBFFBFBGFGGEFCEGHHHHHGHFG0BFGGHHHHHHHHHHFFFE22FGFHGFFHHHHFGDGFDGDCFADFFF/FFFFFFFBFB9BFFD;@EBFFBFADFFFFFFBFFFEFFFFFFFFFD;BAAF>B;AE@B=DCFCFEEFF=>-ADFFFBFFFFFFFFFBFBD@DFFDFFFF=EBDE/BF.
@M03896:38:000000000-B4D98:1:1104:9282:26040 1:N:0:173
TACGGAGGGTGCAAGCGTTAATCGGAATTACTGGGCGTAAAGCGCACGCAGGCGGTTTGTTAAGTCAGATGTGAAATCCCCGGGCTCAACCTGGGAACTGCATCTGATACTGGCAAGCTTGAGTCTCGTAGAGGGGGGTAGAATTCCAGGTGTAGCGGTGAAATGCGTAGAGATCTGGAGGAATACCGGTGGCGAAGGCGGCCCCCTGGACGAAGACTGACGCTCAGGTGCGAAAGCGTGGGGAGCAAACA
+
AAA@>11A?AA>BG1A0AEEFGHF0AFFHDD22B/BAAEEGAF/AAEAEG//EEEECGGHHHF1BF2BFFFBF2GGHGGHGE@EEEHHHHHHGH/<BFGFFFFGD1GB2FGF1?@@??FF?G1?FF?0?AFG10.--99;;BBF/BFF;BBBF9/;-;;;AFFFFB-99-;/BBFFF/;-A;BBFFFA---:99@;-;;-9>@@@@>--;A--9--9;/BFB9-;9//:/;9--9-F---;--;?999F?-
@M03896:38:000000000-B4D98:1:1104:9259:26051 1:N:0:173
TACGGAGGGTGCAAGCGTTAATCGGAATTACTGGGCGTAAAGCGCACGCAGGCGGTTTGTTAAGTCAGATGTGAAATCCCCGGGCTCAACCTGGGAACTGCATCTGATACTGGCAAGCTTGAGTCTCGTAGAGGGGGGTAGAATTCCAGGTGTAGCGGTGAAATGCGTAGAGATCTGGAGGAATACCGGTGGCGAAGGCGGCCCCCTGGACGAAGACTGACGCTCAGGTGCGAAAGCGTGGGGAGCAAACA
+
>AAAA?A?DAAAGFFF?EGEFGFA?ABFHGBFBBFAEEEEGFFGGCAEECEEGGGFGGGHGFHFHHFGGHGBFHGBFHGGG@GGEEHFCGHHHHFHFEGFHGHHHFHHHHDGHHHGEHHHHGFGFHHFFFGFFCDA@==DEFFFFFFEFFFFBBFFD999EFBFFFFDDFFB9FFFFFEFFFEFFFFFFCAFADA=;.:-BABCFADEAFFAF-.;/FB/BDDFD?B/BF:9A=-./..;-DA.DDEBFFF
@M03896:38:000000000-B4D98:1:1104:9282:26059 1:N:0:173
TACGGAGGGTGCAAGCGTTAATCGGAATTACTGGGCGTAAAGCGCACGCAGGCGGTTTGTTAAGTCAGATGTGAAATCCCCGGGCTCAACCTGGGAACTGCATCTGATACTGGCAAGCTTGAGTCTCGTAGAGGGGGGTAGAATTCCAGGTGTAGCGGTGAAATGCGTAGAGATCTGGAGGAATACCGGTGGCGAAGGCGGCCCCCTGGACGAAGACTGACGCTCAGGTGCGAAAGCGTGGGGAGCAAACA
+
AAAAAAABCBAAFGGGCEGEFGHFFEGGHHFFCBFBAEEEHHHGGCGGGCG?EEEGGGGHHHHHGH4FGHEFFGHFGHHHGGGGEEHHHHHHHHFHFFHGHHHHHHHHHHFDGHHHGHHHHGEHHHGGGGGGFHC?CD@DFFFFFFFFFFBFB;BF;@DCFFFFFFDDFFFFFFFFFFFFFFFFFFFDFBFD;@DD=FA=DFFFFFDEFFFFFFFFFFFFFFD.DDFFFFF@DFFAFAFFFFFF@AEFFFF
@M03896:38:000000000-B4D98:1:1104:8180:26318 1:N:0:173
TACGGAGGGTGCAAGCGTTAATCGGAATTACTGGGCGTAAAGCGCACGCAGGCGGTTTGTTAAGTCAGATGTGAAATCCCCGGGCTCAACCTGGGAACTGCATCTGATACTGGCAAGCTTGAGTCTCGTAGAGGGGGGTAGAATTCCAGGTGTAGCGGTGAAATGCGTAGAGATCTGGGGGAATACCGGTGGCGAAGGCGGCCCCCTGGACGAAGACTGACGCTCAGGTGCGAAAGCGTGGGGAGCAAACA
+
>AAAA>ABDAAAGGGE?EGEFGFF2BFFHHDBBEFBEEEE1GGFFEECECE0EEEEFGEHHHFEGHFHFFBBGGHGGHGHGEFGEEHFHHHHHHGABAFGHHHHHHHHHHDFHGGCCGHHBGGHHGHGFGEEHHGCFFFFFFFFFFFFFFFFBBFFB;9-;9FFFB;;DDEBBBFFFB9BDFBFFFFFA@;?A@=D-AA-@BDBFF>AEF.DBD.:BFFBFA..AD//;/;9.-@9B.;ACAFA-;AFFF?
@M03896:38:000000000-B4D98:1:1104:8217:26322 1:N:0:173
TACGGAGGGTGCAAGCGTTAATCGGAATTACTGGGCGTAAAGCGCACGCAGGCGGTTTGTTAAGTCAGATGTGAAATCCCCGGGCTCAACCTGGGAACTGCATCTGATACTGGCAAGCTTGAGTCTCGTAGAGGGGGGTAGAATTCCAGGTGTAGCGGTGACATGCGTAGAGATCTGGAGGAATACCGGTGGCGAATGCGGCCCCCTGGACGAAGACTGACGCTCAGTTGCGAAAGCGTGGGGAGCAAACA
+
>>AA1>1ADAAAFGGG?EEEFGHF0AEFGFDFDB/BAEEEF2FEEEE?EA//B>EEEGCCBF21BGB1BFGF1E21GGFGGEE/>EGGFHHH0BFF</B1BGHHFGGHBHF2<GC<<FHDCH1FGHHBFG..>0.--99A9BBFFFB99/BBB/;B@-9;;//;/B9-9--//;BFF/;A-;9FFFF-99-A9;;@-BB9--@@@?=9--A9@-;-:FFFFBB?A-:///;--;;-F-BB-;-A@;AFFF-
@M03896:38:000000000-B4D98:1:1104:8197:26329 1:N:0:173
TACGGAGGGTGCAAGCGTTAATCGGAATTACTGGGCGTAAAGCGCACGCAGGCGGTTTGTTAAGTCAGATGTGAAATCCCCGGGCTCAACCTGGGAACTGCATCTGATACTGGCAAGCTTGAGTCTCGTAGAGGGGGGTAGAATTCCAGGTGTAGCGGTGAAATGCGTAGAGATCTGGAGGAATACCGGTGGCGAAGGCGGCCCCCTGGACGAAGACTGACGCTCAGGTGCGAAAGCGTGGGGAGCAAACA
+
ACBBAABCCABAFGGGCCFEGGHFGGGGHHFFBBFAEEEEHHHGGCFGEEGCGEGFGGGHGHHHHHBGHHFBFGHHGHHHGFGGEFHGHHHHHHGHFAFFGHHHHHHHHHGHGHGFGHHHHGBGHHHHGGGGHHGGGAADFFFFFFFFFFFFF;BFDC;BFFFFFFA;DFFFFFFFFFFFFFFFFFFFC:CDACDFFDECCFFFFFFFFFFFFDDDBFFFFFDFFFEFFFFFDFFFFDFFADFFFFFFFF?
@M03896:38:000000000-B4D98:1:1104:17970:26712 1:N:0:173
TACGGAGGGTGCAAGCGTTAATCGGAATTACTGGGCGTAAAGCGCACGCAGGCGGTTTGTTAAGTCAGATGTGAAATCCCCGGGCTCAACCTGGGAACTGCATCTGATACTGGCAAGCTTGAGTCTCGTAGAGGGGGGTAGAATTCCAGGTGTAGCGGTGAAATGCGTAGAGATCTGGAGGAATACCGGTGGCGAAGGCGGCCCCCTGGACGAAGACTGACGCTCAGGTGCGAAAGCGTGGGGAGCAAAAA
+
>AABAAABBAAABDGCFCEECGHDGFDFH5EBB3GCEECEAFGGGCGGGCGCFEGGGGGBFDFGBF4DE4DBBFFFFHGHGGGGEEHGHHHGHGG0GFGFHHGHHFD?DFFBHHGBFHF?GEGGGHHGGGGEDFG--ACDEEFFFFFEFF0B0;;;@>;;.BFF0BD;.@EFFFFFF0;FF.B:BBFDA-:AF=A;@DED--=-BFDEFBFC;-AA/FBB0A.AF?/;;0BDDA=./A.;9-@.@A.BF/.
@M03896:38:000000000-B4D98:1:1104:17954:26728 1:N:0:173
TACGGAGGGTGCAAGCGTTAATCGGAATTACTGGGCGTAAAGCGCACGCAGGCGGTTTGTTAAGTCAGATGTGAAATCCCCGGGCTCAACCTGGGAACTGCATCTGATACTGGCAAGCTTGAGTCTCGTAGAGGGGGGTAGAATTCCAGGTGTAGCGGTGAAATGCGTAGAGATCTGGAGGAATACCGGTGGCGAAGGCGGCCCCCTGGACGAAGACTGACGCTCAGGTGCGAAAGCGTGGGGAGCAAACA
+
ABBBAAABBAAA4EFGEC2A2GGFGFDGHFCFCBF2EEGEFGHGGCFGGGGFGGGGGGGBFFFF@F@FGGEFFFFEGHHHGGGGFGHGHHHHHHGHHGHHH2?GGHFFDFD2FFF2FHHHFAC?FGFHGGGFGHGGDA@DEFFFEFFEFFBF9;BF@;;@.;BFFFDDDFFFBFFFFFBFBDFFFFFDC-:AFDF->DFCFCCDFD-..B.=A@D?BFFBFFFFDFFE9;BAAA-.:;;ADADE-AA/F..
@M03896:38:000000000-B4D98:1:1105:8285:3721 1:N:0:173
TACGGAGGGTGCAAGCGTTAATCGGAATTACTGGGCGTAAAGCGCACGCAGGCGGTTTGTTAAGTCAGATGTGAAATCCCCGGGCTCAACCTGGGAACTGCATCTGATACTGGCAAGCTTGAGTCTCGTAGAGGGGGGTAGAATTCCAGGTGTAGCGGTGAAATGCGTAGAGATCTGGAGGAATACCGGTGGCGAAGGCGGCCCCCTGGACGAAGACTGACGCTCAGGTGCGAAAGCGTGGGGAGCAAACA
+
ABAB3AABBAAAEFGAA?EEAFGFGFGGHFDFBBFAAAAEFGHGC0EEGGGGECE@EFEHHFHHHHFH3BGFFHEGHHHHGGGGEGHHHHHHHHGGHFHGHHFGHHBGFHFHH/G2FHHHHGHHHHHG<EGGHHGGGFA9;;BFFFFFFFFFF;:;9;;@AFFFFFDDFFFFFFBFFFFFFFFFFFFF@@FFFFFFFFF;FFFFFFAEEF.-;DFDFFFFFDDDFFFF9BBBDDFDFFFFFFFE=AEFFFF
@M03896:38:000000000-B4D98:1:1105:8306:3730 1:N:0:173
TACGGAGGGTGCAAGCGTTAATCGGAATTACTGGGCGTAAAGCGCACGCAGGCGGTTTGTTAAGTCAGATGTGAAATCCCCGGGCTCAACCTGGGAACTGCATCTGATACTGGCAAGCTTGAGTCTCGTAGAGGTGGGTAGAATTCCAGGTGTAGCTGTGAAATGCGTAGAGATCTGGAGGAATACCGGTGGCGAAGGCGGCCCCCTGGACGAAGACTGACGCTCAGGTCCGAAATCGTGGGGAGCAAACA
+
ABAB?AAD>>A>ABFF2AAEFGHEBEFGGGDB532BAAEE1FGEEFF0AA00E?>>>EEHHHGHHHGDFH3FFFFHHHHHGEEC>EGBBBGG0?CFGCFBBGBGFG2FFHGGFHFC/FGG<GCGHHG0?C.FG<1>AFA<.==GHHFE0<CCD<==0;<;CBC;:;.;;CG0;0FFB00..CFFFGG.AB-.;::9-.:;-9@DFB@AAB.-;=DDBF9/BAAADD//;/;;9A>.;.;A.-9.-9AFFF?
@M03896:38:000000000-B4D98:1:1105:23734:4867 1:N:0:173
TACGGAGGGTGCAAGCGTTAATCGGAATTACTGGGCGTAAAGCGCACGCAGGCGGTTTGTTAAGTCAGATGTGAAATCCCCGGGCTCAACCTGGGAACTGCATCTGATACTGGCAAGCTTGAGTCTCGTAGAGGGGGGTAGAATTCCAGGTGTAGCGGTGAAATGCGTAGAGATCTGGAGGAATACCGGTGGCGAAGGCGGCCCCCTGGACGAAGACTGACGCTCAGGTGCGAAAGCGTGGGGAGCAAACA
+
ABABAABCBAAAEGGEA2EEAGFFFEFGHHDF5AAAAAEEGHHGGCGGGGGGEGFCFEEHHHFGFG@GGHGFHHHGHHHHFFGGGGHGGHHHHHGFFFGGFHHGGHBHGG?DG?FFFHHHHHGGGHHHFGGGHHGGGFDDEFFFFFFFFEBFB;;;@;;@:FFFFFDAADFFFFFFFFFFFFEFFFFFF@FFFAFFFFFFFFFFFFCEFFFFBCDFFFFFFFFFF?BFFFFB;@DDFFFFFFFFFDEFFFF
@M03896:38:000000000-B4D98:1:1105:13247:5156 1:N:0:173
TACGGAGGGTGCAAGCGTTAATCGGAATTACTGGGCGTAAAGCGCACGCAGGCGGTTTGTTAAGTCAGATGTGAAATCCCCGGGCTCAACCTGGGAACTGCATCTGATACTGGCAAGCTTGAGTCTCGTAGAGGGGGGTAGAATTCCAGGTGTAGCGGTGAAATGCGTAGAGATCTGGAGGAATACCGGTGGCGAAGGCGGCCCCCTGGACGAAGACTGACGCTCAGGTGCGAAAGCGTGGGGAGCAAACA
+
A?AAAAABCBBABGGAC?EFFGHFFEGGHED55BAAEAEEFFHGGFGGGFGGEEE?EFGEGHBDFHFFHHHFGGHHHHHHGGGGGGHGGHHHGFA0GFGFGFHHHHGHHHHHHHH<FGGGHFHHHHHHFDEFFH?-@=@AABFFFFFFFFFFB;;;-;;@EFFFFFAADFE/:FFFFFBFDDEBFFFDF--:AACC@FFFFFFFFF:AEFFAADFBFFFFFDDFFFFBFFFFDACDBD.:@DF.@DFFFFF
@M03896:38:000000000-B4D98:1:1105:23738:6911 1:N:0:173
TACGGAGGGTGCAAGCGTTAATCGGAATTACTGGGCGTAAAGCGCACGCAGGCGGTTTGTTAAGTCAGATGTGAAATCCCCGGGCTCAACCTGGGAACTGCATCTGATACTGGCAAGCTTGAGTCTCGTAGAGGGGGGTAGAATTCCAGGTGTAGCGGTGAAATGCGTAGAGATCTGGAGGAATACCGGTGGCGAAGGCGGCCCCCTGGACGAAGACTGACGCTCAGGTGCGAAAGCGTGGGGAGCAAACA
+
>AAB@3AD?2AAFFGFF?EEFGFEEEFFHHBF532BAAAEEHHGGCGGGGEGEE@EEEEGFHFGBB@FBGFFGFGDGHHHFGGGGGHGGHHG00?FGFHHHHHGFDDHHD?DGC<1?GHHFGGHGHGHFFGGFFF-@-;99;BFBFFFFF/F;;;;@@99AFFFFFA;ABEFFFFFF/BFDAFEFFFDB@BDFBBBBFFBBBBBBBBEFFFB-@DDFFFFFDFFFFFFBFBBABBDF?9AB-@E?FFFFF?
@M03896:38:000000000-B4D98:1:1105:24255:6914 1:N:0:173
TACGGAGGGTGCAAGCGTTAATCGGAATTACTGGGCGTAAAGCGCACGCAGGCGGTTTGTTAAGTCAGATGTGAAATCCCCGGGCTCAACCTGGGAACTGCATCTGATACTGGCAAGCTTGAGTCTCGTAGAGGGGGGTAGAATTCCAGGTGTAGCGGTGAAATGCGTAGAGATCTGGAGGAATACCGGTGGCGAAGGCGGCCCCCTGGACGAAGACTGACGCTCAGGTGCGAAAGCGTGGGGAGCAAACA
+
AAAABAABDAAAFFGAA2EEAFGFFEFFHHDFBABAAAAEFHHGGGGGGGGGEFEEEGGHHGHHGHDGFHGHHHGHHHHHFGGGGGHHHHHHGGGHHFHGHHHGGHBGFF?DGFF@FHHHHGGHGHHHGGGGHHGFA=@;;;FFFFFFFF/FB9;BA;;CEFFFFFAAAFAFFFFFFFBFFFFFFFFFFDFFFFACFFFFFFFFFFFFFFFFFFFFFFFFFFFFFBFFBFB=9:9.FDDD-@CFFDFFFF?
@M03896:38:000000000-B4D98:1:1105:24240:6923 1:N:0:173
TACGGAGGGTGCAAGCGTTAATCGGAATTACTGGGCGTAAAGCGCACGCAGGCGGTTTGTTAAGTCAGATGTGAAATCCCCGGGCTCAACCTGGGAACTGCATCTGATACTGGCAAGCTTGAGTCTCGTAGAGGGGGGTAGAATTCCAGGCGTAGCGGTGAAATGCGTAGAGATCTGGAGGAATACCGGTGGCGAAGGCGGCCCCCTGGACGAAGACTGACTCTCATGTGCGAAAGCGTGGGGAGCAAACA
+
>>>>>AA@?22>AF4A2AAEFFGBABFFHGD553BBAAAECDBBEAEAEE00B>>>>E?B?BGBBF@B@GGFFFGFHGHHG>E>>>FGGHHGB0?BB?BBBFFF??D?FGHFCFHFC???0?FGGHG??<.FDGC-AB@;;;FBFFFF//.-;;-;9-:99BFBF:9;;B?FB/BF9/F??AFFFFF;;99.;-9@9.;;;9;;BB;;9B.--;9DFFFBB/;/BF/;;/;9.9-;:.9;-9;9-;.9/;.
@M03896:38:000000000-B4D98:1:1105:10372:7884 1:N:0:173
TACAGAGGGTGCAAGCGTTAATCGGAATTACTGGGCGTAAAGCGCGCGTAGGTGGTTTGTTAAGTTGGATGTGAAATCCCCGGGCTCAACCTGGGAACTGCATTCAAAACTGACTGACTAGAGTATGGTAGAGGGTGGTGGAATTTCCTGTGTAGCGGTGAAATGCGTAGATATAGGAAGGAACACCAGTGGCGAAGGCGACCACCTGGACTAATACTGACACTGAGGTGCGAAAGCGTGGGGAGCAAACA
+
A3A?AFFBBAAA4BGF22EEFFHGGFDFHEDDBBBBEAEE2FHGFAEEEEGG5GF>FBEGHDFFFG43@@GFHFFGGHHHGGGEGGHBBG?3GHFGB/BGHHHHHBFDFHGD?2@2@@FFGGC@2GFFFGHGBEDAFGD.>CFGGHHGHHDED<==C<<@EFHHFH?E?DECHHC00GGGFABFGFG?CFF/CGGFGGE--@@-9A.;?.9FFBBBFB//;////BBA/.;@DFFFF.99BF-9-;AB/AF
@M03896:38:000000000-B4D98:1:1105:4132:8312 1:N:0:173
TACGGAGGGTGCAAGCGTTAATCGGAATTACTGGGCGTAAAGCGCACGCAGGCGGTTTGTTAAGTCAGATGTGAAATCCCCGGGCTCAACCTGGGAACTGCATCTGATACTGGCAAGCTTGAGTCTCGTAGAGGGGGGTAGAATTCCAGGTGTAGCGGTGAAATGCGTAGAGATCTGGAGGAATACCGGTGGCGAAGGCGGCCCCCTGGACGAAGACTGACGCTCAGGTGCGAAAGCGTGGGGAGCAAACA
+
BCBBABCBCAAABGGFCAEGFGHFFGGGHHFFB3FBEAEEGHHGGCEFGGGGEEEEGFGHHHHHGHGHGHGGHHHHHHHHGGFGEGHGGHHHHHGHGFGFGHHHHHFHGHFFHFGGFHHHHHGHHHHHFGGGHGGGGFFAEFFFFFFFFFFFF;;;@;;@EFFFFFAADFEFFFFFFFFFFFFFFFFADDFFFFFFDFF=->BFFFFFEFFF->FFFFFFFFDFFFFFFFB@:>FFFFFFFFFFFDEFFF?
@M03896:38:000000000-B4D98:1:1105:18964:8633 1:N:0:173
TACGGAGGGTGCAAGCGTTAATCGGAATTACTGGGCGTAAAGCGCACGCAGGCGGTTTGTTAAGTCAGATGTGAAATCCCCGGGCTCAACCTGGGAACTGCATCTGATACTGGCAAGCTTGAGTCTCGTAGAGGGGGGTAGAATTCCAGGTGTAGCGGTGAAATGCGTAGAGATCTGGAGGAATACCGGTGGCGAAGGCGGCCCCCTGGACGAAGACTGACGCTCAGGTGCGAAAGCGTGGGGAGCAAACA
+
BBBBBABBBAAABFGF?AAEAGHFAEFFHFBDDBBBAAEEBFHEG0AEGGG0E0>EEFFHHHHHGH4BFGHGHGFGFHHHFGGEEEHGGHHHCHFHHFFFGHHHGHFFHHGGHHGHFGHGFFCGHHHFFGGGHHGGFFDAAFFFFFFFFFBFF;;;B@;;AFFFFFD9AFFFFFFFFB9ADFFFFFFFA@DFFFFAFFEDFFFBDFDEAB.@;@DDFFFBFDDDFDFFFFFFFFFFFFDFFFFFFDFFFFF
@M03896:38:000000000-B4D98:1:1105:18984:8639 1:N:0:173
TACGGAGGGTGCAAGCGTTAATCGGAATTACTGGGCGTAAAGCGCACGCAGGCGGTTTGTTAAGTCAGATGTGAAATCCCCGGGCTCAACCTGGGAACTGCATCTGATACTGGCAAGCTTGAGTCTCGTAGAGGGGGGTAGAATTCCAGGTGTAGCGGTGAAATGCGTAGAGATCTGGAGGAATACCGGTGGCGAAGGCGGCCCCCTGGACGAAGACTGACGCTCAGGTGCGAAAGCGTGGGGAGCAAACA
+
>AAAAAABBAAACGGCE?EEAFFFD22FGFBB5BEAEAEE1FFGG?EFGGGGEEEEEBEG2BGGGFEGHHHBGF4GHHHHFGFGFGHGGHHHEGGFHFFGG2FFGG2?FG?FHGGGAGHHHGGHHHHHGGFGFGG@?A9.9;BFFFFFFB/BB9/;9@;-;BFFFB;;DFFF/FFBFBFFDFFFFFFF9;@DF@BA;.A9-9@B=;9;AFFF-;;AFFFEF?DFFDFFFFFF9;>.FD;9-@=?=AAFFFE
@M03896:38:000000000-B4D98:1:1105:18698:8743 1:N:0:173
TACGGAGGGTGCAAGCGTTAATCGGAATTACTGGGCGTAAAGCGCACGCAGGCGGTTTGTTAAGTCAGATGTGAAATCCCCGGGCTCAACCTGGGAACTGCATCTGATACTGGCAAGCTTGAGTCTCGTAGAGGGGGGTAGAATTCCAGGTGTAGCGGTGAAATGCGTAGAGATCTGGAGGAATACCGGTGGCGAAGGCGGCCCCCTGGACGAAGACTGACGCTCAGGTGCGAAAGCGTGGGGAGCAAACA
+
ABABBAABBAAAAAGF??EFAFGFEEFFHHDGBAFAAAAEBGHGGFGGGGGGGGGEFFFHHHHGFG@GFHFFHHFFGHHHFGGGGGHHFHHHHHGHHFHHGGHFFGDG?GDDGFG@FHHHHGGGGHHHGGGGHHGCCAC:A;BFFFFFFFFFF;;BC@:@AFFFBFDADFFFFFFFFFFFFFEFFFFDF=DFFFFFFFFFFFFFFDCEEF.@;@DDFFFFFFFFFDFFFFFDA@>?FDDDFFFADFEFFFF
@M03896:38:000000000-B4D98:1:1105:18719:8743 1:N:0:173
TACGGAGGGTGCAAGCGTTAATCGGAATTACTGGGCGTAAAGCGCACGCAGGCGGTTTGTTAAGTCAGATGTGAAATCCCCGGGCTCAACCTGGGAACTGCATCTGATACTGGCAAGCTTGAGTCTCGTAGAGGGGGGTAGAATTCCAGGTGTAGCGGTGAAATGCGTAGAGATCTGGAGGAATACCGGTGGCGAAGGCGGCCCCCTGGACGTAGACTGACGCTCAGGTGCGAAAGCGTAGGGAGCAAACA
+
>AAAA11111A>BFGC?AEEAFG0EE0EGG122BABEEE?/D1AE/EEEGGGEE/>>?EFGG2@BB2B1B121BFFGGHH?/EEEEFGGHGF<B/FG<<B1?1?FDF2???2?/0@?FFF?CFGD1G<F.F<1<.-<9@AEF/9BFFFBB/;;;BF?@;99FF/B9A----9BFBFB9/-;A-BFBFB--;A-@?@-AE--;-@->--;BA@--99BBBBFBBB--BBFBB@-@9999--;;?9ABEFFFE
@M03896:38:000000000-B4D98:1:1105:7010:10317 1:N:0:173
TACGGAGGGTGCAAGCGTTAATCGGAATTACTGGGCGTAAAGCGCACGCAGGCGGTTTGTTAAGTCAGATGTGAAATCCCCGGGCTCAACCTGGGAACTGCATCTGATACTGGCAAGCTTGAGTCTCGTAGAGGGGGGTAGAATTCCAGGTGTAGCGGTGAAATGCGTAGAGATCTGGAGGAATACCGGTGGCGAAGGCGGCCCCCTGGACGAAGACTGACGCTCAGGTGCGAAAGCGTGGGGAGCAAACA
+
AAAAAAABBAAAA5FAAAEFFGHFFEFFHHFFBBBAAAEEHHHGG0EEGGGEEEEEEGGHHHEGGHGGFHHHHHFHHHHHGGGGGGHHHHHHHHEGGFFBGHHGHHBHGHFDHGGFFGHGFFFGHHHFFGGGHHGCGFCAEFBBFFFFFF/BB;;B=-;;AFFFFFDDDFEFFBFFFF/FADFFFFFFD9=AA=@9BDED=@DADDDEAFAF-@DFFFFFFFFFFFFFFFFB.9@AFFFFF;FFFDEFFF.
@M03896:38:000000000-B4D98:1:1105:6990:10324 1:N:0:173
TACGGAGGGTGCAAGCGTTAATCGGAATTACTGGGCGTAAAGCGCACGCAGGCGGTTTGTTAAGTCAGATGTGAAATCCCCGGGCTCAACCTGGGAACTGCATCTGATACTGGCAAGCTTGAGTCTCGTAGAGGGGGGTAGAATTCCAGGTGTAGCGGTGAAATGCGTAGAGATCTGGAGGAATACCGGTGGCGAAGGCGGCCCCCTGGACGAAGACTGACGCTCAGGTGCGAAAGCGTGGGGAGCAAACA
+
ABBBBACCCAAABGFF2AEFAGHFGGGGHHFGBBFAEAEGAGHGGCEFGGGGDGGCGGGHHHHGFGFGHHHHHGHHHHHHGGGGFGHGHHHHHHGHHFGGHHHFGHFHHHFFHGHGFHHHHGGGGHHHGGGGHHGGGFCDFFFFFFFFFFBFF;;BC@ADEFFFFFDADFFFFFFFFFFFFFFFFFFFFDFFFFFFFDEBAFFFFDCEEFFFFAFFFFFFFFFFFFFFFFFDDDFFFFFFFFFEADFFFFF
@M03896:38:000000000-B4D98:1:1105:7002:10338 1:N:0:173
TACGGAGGGTGCAAGCGTTAATCGGAATTACTGGGCGTAAAGCGCACGCAGGCGGTTTGTTAAGTCAGATGTGAAATCCCCGGGCTCAACCTGGGAACTGCATCTGATACTGGCAAGCTTGAGTCTCGTAGAGGGGGGTAGAATTCCAGGTGTAGCGGTGAAATGCGTAGAGATCTGGAGGAATACCGGTGGCGAAGGCGGCCCCCTGGACGAAGACTGACGCTCAGGTGCGAAAGCGTGGGGAGCAAACA
+
BBBBABBDDAAAFGCE??EAFGHFEFGGHGD55BABEAEEHFHGG?EEECE?B>>@FGGEGHHHGHGGHHGF4FH44FGHGGGCEGHGHHHFCHEHFCBBGHGGGGFFHHFBHHHGGHHHHHFGHFGFFDFFHGFGGFBAEFBFFFFBB/BFB/9;@@:;AFFBFBA9.9.9BFFFFFFFD?F/;FFFA9BDA@CFFBE>BFFCFD@EEFFF-@DDBFFFFFFFFFFFFEF>.=;9FD.:9=FFFFEBB?.
@M03896:38:000000000-B4D98:1:1105:5356:10348 1:N:0:173
TACGGAGGGTGCAAGCGTTAATCGGAATTACTGGGCGTAAAGCGCACGCAGGCGGTTTGTTAAGTCAGATGTGAAATCCCCGGGCTCAACCTGGGAACTGCATCTGATACTGGCAAGCTTGAGTCTCGTAGAGGGGGGTAGAATTCCAGGTGTAGCGGTGAAATGCGTAGAGATCTGGAGGAATACCGGTGGCGAAGGCGGCCCCCTGGACGAAGACTGACGCTCAGGTGCGAAAGCGTGGGGAGCAAACA
+
AAAAABCCBAAAFGGF2AECAGHFEEGGHFFB5BBAAEEFGHHGG?EGGFC0E0EEFFGHHHHHGGGHGHHHHHHHHHHHGGFGFGHFFFGHHHEFHFGFGHHGHGHHHHFFH<F2FGHHHHGHHHHGFEFAGHECCD:DFFFFFFFFFFFFF;;;>-::AFFFFF;;ADFFFFFFFFFFFBFFFFFFFBDDFF=9:A.>BADFFC>AEFFFDADD;FFFF.AFFFFFFFFFADCAFFAFFFF.-;.BFAF
@M03896:38:000000000-B4D98:1:1105:5339:10362 1:N:0:173
TACGGAGGGTGCAAGCGTTAATCGGAATTACTGGGCGTAAAGCGCACGCAGGCGGTTTGTTAAGTCAGATGTGAAATCCCCGGGCTCAACCTGGGAACTGCATCTGATACTGGCAAGCTTGAGTCTCGTAGAGGGGGGTAGAATTCCAGGTGTAGCGGTGAAATGCGTAGAGATCTGGAGGAATACCGGTGGCGAAGGCGGCCCCCTGGACGAAGACTGACGCTCAGGTGCGAAAGCGTGGGGAGCAAACA
+
AAABAAADDAAAFGGCE?EEAFFFGEEFHHDF5AAAEAAEBGHGG?EGGFGGEFEEGFGHHGDFBFGHEHFFEHHHHHHHGGGGGGHGGGHHHHEFHFGHGHHGHHBGFG?DG?@<FGHGGFGHFHHHGGGGHGGGGA@DEFFFFFFFFFBFF;;BB@;@EFFFBFDAADEFFFFFFEFFFDBFFFFFF-@AFFAFFFFFFAFFBDDEFFEFB=DDFFFFFFFFFFFFFFFA.@ADBA9;@CCE=DEFFF?
@M03896:38:000000000-B4D98:1:1105:15479:10396 1:N:0:173
TACGGAGGGTGCAAGCGTTAATCGGAATTACTGGGCGTAAAGCGCACGCAGGCGGTTTGTTAAGTCAGATGTGAAATCCCCGGGCTCAACCTGGGAACTGCATCTGATACTGGCAAGCTTGAGTCTCGTAGAGGGGGGTAGAATTCCAGGTGTAGCGGTGAAATGCGTAGAGATCTGGAGGAATACCGGTGGCGAAGGCGGCCCCCTGGACGAAGACTGACGCTCAGGTGCGAAAGCGTGGGGAGCAAACA
+
AAA?AABCCBAAFGFF2AEEFGHBAEFGHGA5A3BAAAEEGHGEE?CAEGE0B>>EEGEHHHHGGHDBFGHGHGHHHHHHGEEFEEHGGHHHGAFGF/BBFGFHHHHHHHHGHHHHGFGF?FGHGFF0?>FFHEEDDF=AAFFFFFFFBFBFF:9:::;9EFFFFB;;D=EBBFFFFFFFFFFFFFFFF@FB;;9@DFA;=DFFFC;;AFF;-@.A:;F9BDDDFD/BFFF=A@F?FDFF;ACEFAA//;.
@M03896:38:000000000-B4D98:1:1105:15471:10416 1:N:0:173
TACGGAGGGTGCAAGCGTTAATCGGAATTACTGGGCGTAAAGCGCACGCAGGCGGTTTGTTAAGTCAGATGTGAAATCCCCGGGCTCAACCTGGGAACTGCATCTGATACTGGCAAGCTTGAGTCTCGTAGAGGGGGGTAGAATTCCAGGTGTAGCGGTGAAATGCGTAGAGATCTGGAGGAATACCGGTGGCGAAGGCGGCCCCCTGGACGAAGACTGACGCTCAGGTGCGAAAGCGTGGGGAGCAAACA
+
ABABBBCCCAAACEGF?AEEFGHFEEFGHHFFBAFBAAEEGHHGG?EEGGGGEFECEFFHHHHHGH4BFGHGHHHHHHHHGGGGGGHHHHGHHHFHGFFFGHHGGHEHGHGFHGGCFHHHHHGHHHHHFGGGFHGGCFCAABFFFFFFFFBFB;;B:;9;EFFFFFA;DBFFFFFFFFFFFFFFFFFFCDFFFFFFFFE@DFFFFFFFEFFA;CADFFFFFFFFFFFFFFF@?@BDFFDDF=CFFFFFEFA
@M03896:38:000000000-B4D98:1:1105:22092:10951 1:N:0:173
TACGGAGGGTGCAAGCGTTAATCGGAATTACTGGGCGTAAAGCGCACGCAGGCGGTTTGTTAAGTCAGATGTGAAATCCCCGGGCTCAACCTGGGAACTGCATCTGATACTGGCAAGCTTGAGTCTCGTAGAGGGGGGTAGAATTCCAGGTGTAGCGGTGAAATGCGTAGAGATCTGGAGGAATACCGGTGGCGAAGGCGGCCCCCTGGACGAAGACTGACGCTCAGGTGCGAAAGCGTGGGGAGCAAACA
+
AAAAAABBBAAACFGCAAFEFGHFGEFGHHFCBFGBAAAAFHHGG0EEGGGGFFEEEGGFHEHHFFBGFHHFHGHFHHHHGGGGGGHFGGGHHHGHFFGGFHHHHHFFFGFHHGH@?GHHH0FGGHHHGGGGHE?-<C@;;:BFFFFFFF/FB:;B@@9@?FFFFFDADFFFFFFFFFEFFDFFFFFFF;BFFAF-;DFBFADFFD>EEBFFCFFFFFFFBDFBDF/;BFF>?ABA/ADFCFF.-;9BFA?
@M03896:38:000000000-B4D98:1:1105:13372:12135 1:N:0:173
TACGTAGGGTGCAAGCGTTGTCCGGAATTACTGGGCGTAAAGAGTTCGTAGGCGGTTTGTCGCGTCGTTTGTGAAAACCAGCAGCTCAACTGCTGGCTTGCAGGCGATACGGGCAGACTTGAGTACTGCAGGGGAGACTGGAATTCCTGGTGTAGCGGTGAAATGCGCAGATATCAGGAGGAACACCGGTGGCGAAGGCGGGTCTCTGGGCAGTAACTGACGCTGAGGAACGAAAGCGTGGGTAGCGAACA
+
AAAAAFFCCFAABGFF2AE?FGHFGGGGHFDBBBFBAAEEFHHHHHGEEHGCF?E@EEGHHGGE>F>>EFEGHFHHGFG?GHHFHHHGHHHHHFHHG2BBGHGFGGCGGGFDFGCDFFHFFGGFHHEDHHHHGCADDC<CCFHHHHHFGFFFC:;<@-;;CFFF0FCEGGAFFGGFFFFGAEFGFFDDF:BDFCFFFFFDCC9@FB;B:F.FA/BFFBFFFFDFFFFFFF?9DFFDFA.AAFAB9B>9:=>
@M03896:38:000000000-B4D98:1:1105:13372:12160 1:N:0:173
TACGTAGGGTGCAAGCGTTGTCCGGAATTACTGGGCGTAAAGAGTTCGTAGGCGGTTTGTCGCGTCGTTTGTGAAAACCAGCAGCTCAACTGCTGGCTTGCAGGCGATACGGGCAGACTTGAGTACTGCAGGGGAGACTGGAATTCCTGGTGTAGCGGTGAAATGCGCAGATATCAGGAGGAACACCGGTGGCGAAGGCGGGTCTCTGGGCAGTAACTGACGCTGAGGAACGAAAGCGTGGGTAGCGAACA
+
ABBBAFFCBFBACGGF2AE?FGHGGGGGHGDFBBBAAAEGGHHHHHHGFHFEFAE@FGGHGFEEFGE>EFFGHFGHGFGCHHFFHHHHHHHHHFFHG2FBHHHHGGGGGGGGGGGDFHHHGGGGHHHFHHHGGGGGGEDGGFHHHHHHHGFHG<<;@A;ACFFFFFCDCGGGGGGGGGGGGGGGFFFFF@BDFFFFFFFCFFFCFF;B:B.B.9BFFFFFFFFFFBAAFFFDDFFDFFFFAAAB;B;=BF;
@M03896:38:000000000-B4D98:1:1105:8183:12234 1:N:0:173
TACGGAGGGTGCAAGCGTTAATCGGAATTACTGGGCGTAAAGCGCACGCAGGCGGTTTGTTAAGTCAGATGTGAAATCCCCGGGCTCAACCTGGGAACTGCATCTGATACTGGCAAGCTTGAGTCTCGTAGAGGGGGGTAGAATTCCAGGTGTAGCGGTGAAATGCGTAGAGATCTGGAGGAATACCGGTGGCGAAGGCGGCCCCCTGGACGAAGACTGACGCTCAGGTGCGAAAGCGTGGGGAGCAAACA
+
ABBCAAABCAAAGGGGA?EFFGGFFECFHGBD5BBBAAEEFHHGGCFFGGGGEFEEEEEHHH4FF@@FDHGGHHFHDGGHFEEFEGHHHHHHC?FHHFGFGHHGGF2FFF?FGCF@?GHGFGGHHHHHGGEGFFGGG@@AAFEFFFFFFFFFF/9B@:;CEFFFFB;9A=EFEFFFFFFF?AFFFFF?@@@AFFFF;AE@;BDFFF@.ABFFDCDDFFBFFDDFFFFBFF;@.;CDFFFF;DFE;DEFFFF
@M03896:38:000000000-B4D98:1:1105:13429:13184 1:N:0:173
TACGGAGGGTGCAAGCGTTAATCGGAATTACTGGGCGTAAAGCGCACGCAGGCGGTTTGTTAAGTCAGATGTGAAATCCCCGGGCTCAACCTGGGAACTGCATCTGATACTGGCAAGCTTGAGTCTCGTAGAGGGGGGTAGAATTCCAGGTGTAGCGGTGAAATGCGTAGAGATCTGGAGGAATACCGGTGGCGAAGGCGGCCCCCTGGACGAAGACTGACGCTCAGGTGCGAAAGCGTGGGGAGCAAACA
+
>AAAAABBB@AABGCG2AEEGGHFEEGGHFDB5BBAAAEEHHGFGAEEECFCE0>EEEFHHHHHFGBFDGHFHFGFHHHHGGEEEFHHHHHHGGGHF/BBBGFGGGGHHHHEHHHFFGHHHHGGHFFF?CFAGHEGCF:::;FFFFFEFFFFF;;:;-;:.BFFFB;9ADFFEFFFFE/FFFEFFFFDDBFFFCFFFFFAFFFCF@:;9;FFFFFDFFFFFBDDDFFFFFFFF;-.FA9A9@=.-9A9;F.
@M03896:38:000000000-B4D98:1:1105:13435:13207 1:N:0:173
TACGGAGGGTGCAAGCGTTAATCGGAATTACTGGGCGTAAAGCGCACGCAGGCGGTTTGTTAAGTCAGATGTGAAATCCCCGGGCTCAACCTGGGAACTGCATCTGATACTGGCAAGCTTGAGTCTCGTAGAGGGGGGTAGAATTCCAGGTGTAGCGGTGAAATGCGTAGAGATCTGGAGGAATACCGGTGGCGAAGGCGGCCCCCTGGACGAAGACTGACGCTCAGGTGCGAAAGCGTGGGGAGCAAACA
+
ABBBBABCCABABFGF?AEEFGHFEEGGHFDDBBABAAEEGHHGGCGGGFGCE?EEGGGHHHHHHHDFFHHHHHHGHHHHGGEGEGHHHHHHGHGHHFGGHHHGGFGHGHGGHHHGGHHHGGHHHHHF?EGGHHGGGFBAABFFFFFFFFFFF;;BC::9:FFFFFAADDFFEFFFFFFFFFFFFFFFFCFFFFFFFFFFDFFFFD;AEFFFFFF?FFFFFFDFFDFFFFB@ABFDFFFFFFFFAFEFBA.
@M03896:38:000000000-B4D98:1:1105:21965:13260 1:N:0:173
TACGGAGGGTGCAAGCGTTAATCGGAATTACTGGGCGTAAAGCGCACGCAGGCGGTTTGTTAAGTCAGATGTGAAATCCCCGGGCTCAACCTGGGAACTGCATCTGATACTGGCAAGCTTGAGTCTCGTAGAGGGGGGTAGAATTCCAGGTGTAGCGGTGAAATGCGTAGAGATCTGGAGGAATACCGGTGGCGAAGGCGGCCCCCTGGACGAAGACTGACGCTCAGGTGCGAAAGCGTGGGGAGCAAACA
+
AAAABBCBBAAAFGGEEAEEFGHGDFGGHHDB5BBBAAEFHHHGGCFEGGGCE@E@EEGHHHHHDG4BFGHGHHHGHHHHGGGGGGHFGHHHHFGFHFGGHHHGFGFHHHFHHGHHFGHFFFFHHHGGFEEGHHGCCF:;AFFFFFFFFFBF:;9;;;;:AFFFFF;;DCFFFFFFFEFFBDFFFFFFFFDFFFAC;BEDCFFFFD@9AFFFADFBFFFFFFFADFFFFFFCDFA.BA.;-9CA=DFFFF?
@M03896:38:000000000-B4D98:1:1105:21973:13279 1:N:0:173
TACGGAGGGTGCAAGCGTTAATCGGAATTACTGGGCGTAAAGCGCACGCAGGCGGTTTGTTAAGTCAGATGTGAAATCCCCGGGCTCAACCTGGGAACTGCATCTGATACTGGCAAGCTTGAGTCTCGTAGAGGGGGGTAGAATTCCAGGTGTAGCGGTGAAATGCGTAGAGATCTGGAGGAATACCGGTGGCGAAGGCGGCCCCCTGGACGAAGACTGACGCTCAGGTGCGAAAGCGTGGGGAGCAAACA
+
BCBBBBCCCAAABFFF2AEFFGHFEGGGHGDBBBBAAAEGHHHGGCGGGCGCEEEEGFGHHHHHGHEFGHHGHHHHHHHHGGGGGGHHHHHHHFGHGFBBGHHHHHFHFHFFHHHFCGHHHGHHHHGGGGGGHHD<CC@AABFFFFFFFFBFF;;:@;;@AFFFFFDADFEFFFFFFFFFFFFFFFFFFFFFFDFFFFE-;DCFFFDFAFFFFCFFFFFBFFDFFFFFFFF@ABCFFFFFFFDFAD?FBF9
@M03896:38:000000000-B4D98:1:1105:19554:13375 1:N:0:173
TACGGAGGGTGCAAGCGTTAATCGGAATTACTGGGCGTAAAGCGCACGCAGGCGGTTTGTTAAGTCAGATGTGAAATCCCCGGGCTCAACCTGGGAACTGCATCTGATACTGGCAAGCTTGAGTCTCGTAGAGGGGGGTAGAATTCCAGGTGTAGCGGTGAAATGCGTAGAGATCTGGAGGAATACCGGTGGCGAAGGCGGCCCCCTGGACGAAGACTGACGCTCAGGTGCGAAAGCGTGGGGAGCAAACA
+
BCBBBAABCAAACGGE??EEAFHFFEFFHHFFBBFBAAEFBGHGGCFGGGGGECECGGGHHHHHHH@FFHHGHHHHHHHHGGGGGGHHHHHHHHGHHFGGHHHHHHBHGHFFHGHGFHHHHGCGHHHGFGGGHHGGGFDAEFFFFFFFFFFFF9;;C:;@EFFFFFDADFFFFFFFFFFFFDFFFFFFFFFFFFFFFFE@FFFFFFFFFFFFFADDFFFFFFFDFFFFFFFFAFFDFFDFFFFFFFFFFF?
@M03896:38:000000000-B4D98:1:1105:19536:13379 1:N:0:173
TACGGAGGGTGCAAGCGTTAATCGGAATTACTGGGCGTAAAGCGCACGCAGGCGGTTTGTTAAGTCAGATGTGAAATCCCCGGGCTCAACCTGGGAACTGCATCTGATACTGGCAAGCTTGAGTCTCGTAGAGGGGGGTAGAATTCCAGGTGTAGCGGTGAAATGCGTAGAGATCTGGAGGAATACCGGTGGCGAAGGCGGCCCCCTGGACGAAGACTGACGCTCAGGTGCGAAAGCGTGGGGAGCAAACA
+
AAAAAABBBAAABDGF?2EEAGHFEEFGHHFB5BFBAAAFGHHGGCFGGGFFEEEEGGEHHGFFFFFFHHGGHGGGGHHHGGGGFGHHHHHHHHGHHFGGHHHGFHEHHHFFGGGGFGHHGGGDGHHHGGGGEHG-CFFDE;FFFBFFFF/F;;;B-:A>EFFFFF9.A=ABFFFFB9BFBDFFFFFFCCAFF;D@-.;:>D@DFFFEEFFFD>AAFFFFFDDFFA//BFB@.::AFFFFFBA.9AAFFF.
@M03896:38:000000000-B4D98:1:1105:11319:13405 1:N:0:173
TACGGAGGGTGCAAGCGTTAATCGGAATTACTGGGCGTAAAGCGCACGCAGGCGGTTTGTTAAGTCAGATGTGAAATCCCCGTGCTCAACCTGGGAACTGCATCTGATACTGGCAAGCTTGAGTCTCGTAGAGGGGGGTAGAATTCCAGGTGTAGCGGTGAAATGCGTAGAGATCTGGAGGAATACCGGTGGCGAAGGCGGCCCCCTGGACGAAGACTGACGCTCAGGTGCGAAAGCGTGGGGGGCCACCA
+
>A>3>>ADBAAA4BDAAAF?AGHFEACFHHA553ABAA2B1FGGGGGEGGCGECE/EGGHHHEFBGDD3GFEGFHHHGHHGG/?EFFHHHGHGHGGGCGFFHHGGH3F?FGGHHHFFHHGFFGFFFGFFGCFHB.--99;A/9FFFFFFFBFF;/9999;AFFFBF.AD;EF/;BFFFBF.DBFFFFF;@;9ADCC=.A@ADABD@9;A9ADF;D?BF/9BDFDFFFF///-.--./;AACD--99-.;..
@M03896:38:000000000-B4D98:1:1105:11335:13414 1:N:0:173
TACGGAGGGTGCAAGCGTTAATCGGAATTACTGGGCGTAAAGCGCACGCAGGCGGTTTGTTAAGTCAGATGTGAAATCCCCGGGCTCAACCTGGGAACTGCATCTGATACTGGCAAGCTTGAGTCTCGTAGAGGGGGGTAGAATTCCAGGTGTAGCGGTGAAATGCGTAGAGATCTGGAGGAATACCGGTGGCGAAGGCGGCCCCCTGGACGAAGACTGACGCTCAGGTGCGAAAGCGTGGGGAGCAAACA
+
ACABBBCCCAAACEGF?AEFFGHFFFGGHGDFBBFBAAEFHHHGGGGGGGGFEEECFGGHHGHHHHDFFHHHHGEGHHHHGGEGEGHHHHHHHHGGHGHGHHHHHHHHGHGHHHHGFHHHGFHHHHHHFGGGHHGGGFDAAFFFFFFFFFFFF;;;@@;@EFFFFFAADFFFFFFFFFFFFFFFFFFFFBCFFFFFFFFFFFDFFD@EEFFFFFFDFFFFFFFFFFFFFFFDADAAFFFFFFFFFFFFFFF
@M03896:38:000000000-B4D98:1:1105:17127:14251 1:N:0:173
TACGGAGGGTGCAAGCGTTAATCGGAATTACTGGGCGTAAAGCGCACGCAGGCGGTTTGTTAAGTCAGATGTGAAATCCCCGGGCTCAACCTGGGAACTGCATCTGATACTGGCAAGCTTGAGTCTCGTAGAGGGGGGTAGAATTCCAGGTGTAGCGGTGAAATGCGTAGAGATCTGGAGGAATACCGGTGGCGAAGGCGGGCCCCTGGACGAAGACTGACGCTCAGGTGCGAAAGCGTGGGGAGCAAACA
+
A>AAA>AADAAA4AGCE??AABFFDAFFH5DBBBAFEAA?ADFEECEE?EEECEFCEEG?GFBB444BBFGBGFFEHFFHEEFF/@A?BBBFHGGF?/?FB22FFHB22??2F<<<FGFDG0FF?GDGCACAGF?@C=-.:/:9BBB/BFFF/;BBBC.-99/;BFDA.9?B//BFFFBFD../99/;B-9..@;=;D.;--99;;.9EF.--9;9B/B/:99...///:B-.--./..:9>;.-.9/9;.
@M03896:38:000000000-B4D98:1:1105:19187:14357 1:N:0:173
TACGGAGGGTGCAAGCGTTAATCGGAATTACTGGGCGTAAAGCGCACGCAGGCGGTTTGTTAAGTCAGATGTGAAATCCCCGGGCTCAACCTGGGAACTGCATCTGCTACTGGCAAGCTTGAGTCTCGTAGAGGGGGGTAGAATTCCAGGTGTAGTGGTGAAATGCGTAGAGATCTGGAGGAATACCGGTGGCGAAGGCGGCCCCCTGGACGAAGACTGAGGCTCAGGTGCGAAAGCGTGGGGAGCAAAC
+
BBBBB3ADBAAA4AFC22EE2FFF?2ABFDEF5A2BAAAAAGHGGCF?FFG?EEE@EEGHHBFBB4BF3FHGHGDBGGGHFGGEGGHHGFCGHHFGFFFFBDB?FG222??FH/@?FFGHH0CGFHHFFDFEHGF@?D;;A9/:FBFFFFB/;;B//:99/FBFFFA..-.B//9BBF/ADF.9/BFD;DAA.----9.-9;BAFB-;AFFF--9;BFFF/.9AAF999BBB.-;.9D99---.;:AFFF
@M03896:38:000000000-B4D98:1:1105:19209:14358 1:N:0:173
TACGGAGGGTGCAAGCGTTAATCGGAATTACTGGGCGTAAAGCGCACGCAGGCGGTTTGTTAAGTCAGATGTGAAATCCCCGGGCTCAACCTGGGAACTGCATCTGATACTGGCAAGCTTGAGTCTCGTAGAGGGGGGTAGAATTCCAGGTGTAGTGGTGAAATGCGTAGAGATCTGGAGGAATACCGGTGGCGAAGGCGGCCCCCTGGACGAAGACTGACGCTCAGGTGCGAAAGCGTGGGGAGCAAACA
+
ABABAAABBAAABDGG?AEFFGHFEEGFHFDBBBBBAAEEFHHGG?EGGCFCE?EEGFGHHGFHGHDFHGHHHGGHHHHHGGGGGGHHHHHHHHGHHFFFGHHGHHEHHH?DGFH<?GHHHHGGHHHGFFGGHHG-CFBDFFFFFFFFFFFFF9;;BFBEFFFFFFD;9D?FFFFFFBBFFFFFFFFFFBCFFFFFFBE9@DFFF@:..BADBDFDBFFFFFFFFFFFFFF@.>CFFFDDACBEFDEB/A.
@M03896:38:000000000-B4D98:1:1105:2079:14822 1:N:0:173
TACGGAGGGTGCAAGCGTTAATCGGAATTACTGGGCGTAAAGCGCACGCAGGCGGTTTGTTAAGTCAGATGTGAAATCCCCGGGCTCAACCTGGGAACTGCATCTGATACTGGCAAGCTTGAGTCTCGTAGAGGGGGGTAGAATTCCAGGTGTAGCGGTGAAATGCGTAGAGATCTGGAGGAATACCGGTGGCGAAGGCGGCCCCCTGGACGAAGACTGACGCTCAGGTGCGAAAGCGTGGGGAGCAAACA
+
ABAAAAABBABAFFCF2AEEAFGFEFGGHFFF5BBBAAEEDHHGG?EEFGGCECE@EGEHGG4FGHDGBHHHHHHHHHHHGG@EEGHHGHFHGHGHHFFFGHFGGHBHHHGFHGHGFGHHFFGHHHHHGGGGGHD@CFDAEFFFFFFFFFBBB;;;@;ADEFFFFFAADCFFFFFFFFFFFFFFFFF.@CDFFAFFFDA:CFCFFFCAEFFFFCDFFFFFFFFFFFFFFFBBADFDFFFFFFFEFDFFFFF
@M03896:38:000000000-B4D98:1:1105:16834:15847 1:N:0:173
TACGGAGGGTGCAAGCGTTAATCGGAATTACTGGGCGTAAAGCGCACGCAGGCGGTTTGTTAAGTCAGATGTGAAATCCCCGGGCTCAACCTGGGAACTGCATCTGATACTGGCAAGCTTGAGTCTCGTAGAGGGGGGTAGAATTCCAGGTGTAGCGGTGAAATGCGTAGAGATCTGGAGGAATACCGGTGGCGAAGGCGGCCCCCTGGACGAAGACTGACGCTCAGGTGCGAAAGCGTGGGGAGCAAACA
+
ABABAABCCAAAFFGF?AEFAGHFFEGGHHDFBCGAAAEEFHHGGCGGGGGGFGGCGGGHHHGGFHDGHHGFHHHGHHHHGGGGGGHHHHHHHHGHHGGHHHHGGHFHFHFFHGHGGHHHHHGGHHHHGGGGHGGCGF@:;;BFFFFFFFBF;;;;@B;CEFFFFFFAADEFFFFFFFFFFFFBFFFFFBFDFFFFFFFFFFFFFF;EFFFFCFFDFFFFFFFDFFFFFFFFDACDFDFDFFFECFFFFF.
@M03896:38:000000000-B4D98:1:1105:8901:16032 1:N:0:173
TACGGAGGGTGCAAGCGTTAATCGGAATTACTGGGCGTAAAGCGCACGCAGGCGGTTTGTTAAGTCAGATGTGAAATCCCCGGGCTCAACCTGGGAACTGCATCTGATACTGGCAAGCTTGAGTCTCGTAGAGGGGGGTAGAATTCCAGGTGTAGCGGTGAAATGCGTAGAGATCTGGAGGAATACCGGTGGCGAAGGCGGCCCCCTGGACGAAGACTGACGCTCAGGTGCGAAAGCGTGGGGAGCAAACA
+
ABBBAAABB?AACAGAA2EFAFGFEEFFHHFFBBFAAAAEFGHGG?CEGGGGDEEEGFGHHGHHGH@FGFHDGFHHHHHHFGGGGGHHGHGHHHGGGFGGHHHGGG2G?GFBHHHGEHHHF?GHHHHHGGGGHGDGGFDAEBFFFFFFFFFFB;;BB@9@EFFFFFA;:BABFBFFFFFFDFFFFFFFFDAFFFBFFFF-CFFFFF@EEFFFFFFDFFFFFDFFFFFFB/;>9BFFFFFADCFFADEFFFA
@M03896:38:000000000-B4D98:1:1105:19695:16473 1:N:0:173
TACGGAGGGTGCAAGCGTTAATCGGAATTACTGGGCGTAAAGCGCACGCAGGCGGTTTGTTAAGTCAGATGTGAAATCCCCGGGCTCAACCTGGGAACTGCATCTGATACTGGCAAGCTTGAGTCTCGTAGAGGGGGGTAGAATTCCAGGTGTAGCGGTGAAATGCGTAGAGATCTGGAGGAATACCGGTGGCGAAGGCGGCCCCCTGGACGAAGACTGACGCTCAGGTGCGAAAGCGTGGGGAGCAAACA
+
AAABBABCCAAAB5GF2AEEAFGFFEFFHHFFBBFBEAEEFHHGG?EFGGGG?FFEGGGHHFFFFG@FFHHGHHHHHHHHGGGGGGHHHHGHHHGHHFGGGHHGHHFHFHFGHGG<?FHGGGGGHFGHFGGGHHGGGFFDFFFFFFFFFFFFB;;;;@;@AFFFFFDADDEFFFFFFFFFFFFFFFFFFDFFFFFFFFFCAFFFFF@EEF.B@CDDFFFFFFFDFFFFFFFB?@AFFFADAFFFFFFFFF.
@M03896:38:000000000-B4D98:1:1105:16375:16508 1:N:0:173
TACGGAGGGTGCAAGCGTTAATCGGAATTACTGGGCGTAAAGCGCACGCAGGCGGTTTGTTAAGTCAGATGTGAAATCCCCGGGCTCAACCTGGGAACTGCATCTGATACTGGCAAGCTTGAGTCTCGTAGAGGGGGGTAGAATTCCAGGTGTAGCGGTGAAATGCGTAGAGATCTGGAGGAATACCGGTGGCGAAGGCGGCCCCCTGGACGAAGACTGACGCTCAGGTGCGAAAGCGTGGGGAGCAAACA
+
AAAAAABBBAAABGFF?AEE2FGFAA2FHGDB5BABAAABAGGGGGFCGGGGEEFEGGGHHFGFHHFHGHHGHEHHGHHHGGGGFGHHEGGHGFGCGFFGGFHFHGFH?GFGHG<@FHHHGFGHHHHGFGGFHHGCFFFAEBFFFFFFFF/BB9;;;;;DEFFFFFAADFFFEFFFFFFFDFFFFFFFCBFF;BBFFFFFFFFFFFAEEFFA9-ADFFFBFFFFFD/BFFF@.9@AFDFDFFFFADEF/F?
@M03896:38:000000000-B4D98:1:1105:16358:16515 1:N:0:173
TACGGAGGGTGCAAGCGTTAATCGGAATTACTGGGCGTAAAGCGCACGCAGGCGGTTTGTTAAGTCAGATGTGAAATCCCCGGGCTCAACCTGGGAACTGCATCTGATACTGGCAAGCTTGAGTCTCGTAGAGGGGGGTAGAATTCCAGGTGTAGCGGTGAAATGCGTAGAGATCTGGAGGAATACCGGTGGCGAAGGCGGCCCCCTGGACGAAGACTGACGCTCAGGTGCGAAAGCGTGGGGAGCAAACA
+
ABAAAAACCAAABDGF2AEEFGHFEEFFHHFFBBBBAAEEFGHGG?EFGGGCE@ECGGGHHHHHHHFGHHHHHHHHHHHHGGGGGGHHHHHHGHGHFFFBFHHHHGBGGHFFHGHGGGHHHGHHHHHGFGGGHHGGGFF.;BFFFFFFFFFFF;:;@;;CFFFFFFDADFFEFFFFFFFFFFFFFFFFF>FFACCFFFEFFFFDDFDEEFFFB-9AFFFBFFDFFFFFFFF@ACFFFBFFFFFFDDEFFF?
@M03896:38:000000000-B4D98:1:1105:9405:16601 1:N:0:173
TACGGAGGGTGCAAGCGTTAATCGGAATTACTGGGCGTAAAGCGCACGCAGGCGGTTTGTTAAGTCAGATGTGAAATCCCCGGGCTCAACCTGGGAACTGCATCTGATACTGGCAAGCTTGAGTCTCGTAGAGGGGGGTAGAATTCCAGGTGTAGCGGTGAAATGCGTAGAGATCTGGAGGAATACCGGTGGCGAAGGCGGCCCCCTGGACGAAGACTGACGCTCAGGTGCGAAAGCGTGGGGAGCAAACA
+
>AAAAABB?2AAFGFGE?EEFGHDEEAFHGDG5BABAAEEFGGGG?EEEGEEEE@EE1>FGHHGGG4@FGGGGGBGHHHHFCEGEGHHHHHHF0?CGFGGFHGF??DFGHFBGFGFFFGFFGHHFFF<FACFDGGCC-@DFF/FFFFFFFBF;;;;@;;99FFFFBA;DBFFFFFFFFF?ADFFFFFF?@B.A@B?BAA;BBBB@B;;AFFBB-DDFFF;B.9AA.BB:/;;A?BFFA.A-@=E9;EFFFA
@M03896:38:000000000-B4D98:1:1105:9395:16617 1:N:0:173
TACGGAGGGTGCAAGCGTTAATCGGAATTACTGGGCGTAAAGCGCACGCAGGCGGTTTGTTAAGTCAGATGTGAAATCCCCGGGCTCAACCTGGGAACTGCATCTGATACTGGCAAGCTTGAGTCTCGTAGAGGGGGGTAGAATTCCAGGTGTAGCGGTGAAATGCGTAGAGATCTGGAGGAATACCGGTGGCGAAGGCGGCCCCCTGGACGAAGACTGACGCTCAGGTGCGAAAGCGTGGGGAGCAAACA
+
AAABAABBDABAFFGFA?EEFGHFFFGGHHFFD3EAEAEEEHHGG?EFGGGGDGECEFGHHGHGGF@FHHHGHHHGHHHHGGGGGGHGHHHHGGGGHGHFGHGFFFFHFHFGHFHFGHHHHG<FFGFGFGGGHHGGGC;AEBFFFFFFFFBFB;;;@;ABEFFFFFFADFFFFFFFFFFFFDFFFFFFF=DBFFACAFFFFFFFF@;A.:AD=DFA/BFEFDFFFFBBFBB=99=ABDFDBAA?BFFFFFA
@M03896:38:000000000-B4D98:1:1105:9413:16618 1:N:0:173
TACGGAGGGTGCAAGCGTTAATCGGAATTACTGGGCGTAAAGCGCACGCAGGCGGTTTGTTAAGTCAGATGTGAAATCCCCGGGCTCAACCTGGGAACTGCATCTGATACTGGCAAGCTTGAGTCTCGTAGAGGGGGGTAGAATTCCAGGTGTAGCGGTGAAATGCGTAGAGATCTGGAGGAATACCGGTGGCGAAGGCGGCCCCCTGGACGAAGACTGACGCTCAGGTGCGAAAGCGTGGGGAGCAAACA
+
AAABAAAD?AAACGGE?AEG2EGFEEFFHHDFBBFBAAAECGHGGCEFGCG?ECEEFGGHHHHHHH@BGHHGFHFHHHHHGGGGGGHGFHHHFHGGHGHHHHHGHHFHGHGGFGHHGGHHFFFGGHGF?EFGHHGCDABAEBFFFFFFFFFEB;/B9;;@EFFFFFA;DFEFEFFFFBFFFFB/9FFDB@BFFFDFFFE@-@BDDD@EAFFF-@AAFFB/BFFDF?FFFFB@?-9AFDADFFFEADEFB..
@M03896:38:000000000-B4D98:1:1105:17941:17699 1:N:0:173
TACGGAGGGTGCAAGCGTTAATCGGAATTACTGGGCGTAAAGCGCACGCAGGCGGTTTGTTAAGTCAGATGTGAAATCCCCGGGCTCAACCTGGGAACTGCATCTGATACTGGCAAGCTTGAGTCTCGTAGAGGGGGGTAGAATTCCAGGTGTAGCGGTGAAATGCGTAGAGATCTGGAGGAATACCGGTGGCGAAGGCGGCCCCCTGGACGAAGACTGACGCTCAGGTGCGAAAGCGTGGGGAGCAAACA
+
>AAAAABBBABABGGF?2EEAGHGGFGGHFDB5ABBAAEEGGHGGGGGGCFGECEEGEGFGFHGFG4BGHHGHHHHHHHHGGGGEGHHHHGHHHEFHFGGHHHGGHBGFGFFHGHHGHHHHGGHHHHHCEAFHGFCGFF9ABFFFFFFFFBFF;;;@@.;EFFFFFA;DDFFFFFFFFFFFFFFFFFFF9BDFACF=DFBFFFFFD;AEFAF;@DDFFFBFFFFFDBBBBB;;-;AFA:;BDFEAFAFF??
@M03896:38:000000000-B4D98:1:1105:17959:17704 1:N:0:173
TACGGAGGGTGCAAGCGTTAATCGGAATTACTGGGCGTAAAGCGCACGCAGGCGGTTTGTTAAGTCAGATGTGAAATCCCCGGGCTCAACCTGGGAACTGCATCTGATACTGGCAAGCTTGAGTCTCGTAGAGGGGGGTAGAATTCCAGGTGTAGCGGTGAAATGCGTAGAGATCTGGAGGAATACCGGTGGCGAAGGCGGCCCCCTGGACGAAGACTGACGCTCAGGTGCGAAAGCGTGGGGAGCAAACA
+
ACBBBABCCAAABAGE?AEGAGHFEEGGHHFFBBFBAAEEGHHGG0EEGFGCEEEEGGGHHHHHGH4B@GHGHHHHHHHHGGGGEGHGHHGHHHGHHFGGHHHGHGGHGHGFHGHFFHHHGGHHHHHHGGGGHHGGGFDAAFFFFFFFFFFFF;;BC@ADEFFFFFDADFFFFFFFFFFFFFFFFFFFFBFFFFFFFFECAFFFFFCEEFFFFFFFFFFFFFFFFFFFFFFFDFFDFFDFFFFEDDEFFFF
@M03896:38:000000000-B4D98:1:1105:17950:17721 1:N:0:173
TACGGAGGGTGCAAGCGTTAATCGGAATTACTGGGCGTAAAGCGCACGCAGGCGGTTTGTTAAGTCAGATGTGAAATCCCCGGGCTCAACCTGGGAACTGCATCTGATACTGGCAAGCTTGAGTCTCGTAGAGGGGGGTAGAATTCCAGGTGTAGCGGTGAAATGCGTAGAGATCTGGAGGAATACCGGTGGCGAAGGCGGCCCCCTGGACGAAGACTGACGCTCAGGTGCGAAAGCGTGGGGAGCAAACA
+
AAAAABBBBABACFFE2AECFGHFEGGGHFDBBBBAAAEEHHHGGCFEGGGCE?EEEEEFGHHHHHFGHHGGHHHHGHHHGGGCEEHHHHHHGEGHH?BBFGHHHFHHHHFGHHHHGGFGGGHHHHGC?EFGHGGCFCB;;BFFFFFFFFBFB;;;;;;@AFFFFB;;ABEFFFFFFFFFDDFFFFFFFDFFFFFFFFE->9DBFFFEFFFFFFAAFFFBF.A?FFFFFFB@99DDFD9DFFFEFDAFBA.
@M03896:38:000000000-B4D98:1:1105:17983:17961 1:N:0:173
TACGGAGGGTGCAAGCGTTAATCGGAATTACTGGGCGTAAAGCGCACGCAGGCGGTTTGTTAAGTCAGATGTGAAATCCCCGGGCTCAACCTGGGAACTGCATCTGATACTGGCAAGCTTGAGTCTCGTAGAGGGGGGTAGAATTCCAGGTGTAGCGGTGAAATGCGTAGAGATCTGGAGGAATACCGGTGGCGAAGGCGGCCCCCTGGACGAAGACTGACGCTCAGGGGCGAAAGCGTGGGGAGCCAACA
+
AAABBABBBAAACGFG?AECFGHFEFGGHHBBBBABEAEEHHHGGCCEFGGCE0E>EEE2FGHHHHBEGHHFEGGHHHHHGGGCEGHHHHHHG0FHF?BBFFHGGGEHFHH2CGHFFGGG?FGHHHGF?CFFHHGGDFDAEFFFFFFF;B9BB;;B@:;@9FBFFB;;9CFFFFFFFFFFFFFFFFFFD-@D;;@DFFEB;FFCFF9AAF.--9DDFF:/BAD.D./;.;;;-9C9FDAADFF.-:.:/9.
@M03896:38:000000000-B4D98:1:1105:11240:18064 1:N:0:173
TACGGAGGGTGCAAGCGTTAATCGGAATTACTGGGCGTAAAGCGCACGCAGGCGGTTTGTTAAGTCAGATGTGAAATCCCCGGGCTCAACCTGGGAACTGCATCTGATACTGGCAAGCTTGAGTCTCGTAGAGGGGGGTAGAATTCCAGGTGTAGCGGTGAAATGCGTAGAGATCTGGAGGAATACCGGTGGCGAAGGCGGCCCCCTGGACGAAGACTGACGCTCAGGTGCGAAAGCGTGGGGAGCAAACA
+
BCBBCBCCCABAFGGFA?EFEGHFEEGGHHDFBBBBAAEFHHHGG0EEGGGGEGEFGGGHHGHHGH@BGHHGHGFHHHHHGGGGEGHGHHHHHHGFGFFFGHHGHHFHGHGFHHHFFHHHHHFHHHHHGGGGHHGGGFF:;BFFFFFFFFBFF;;;@@;CEFFFFFFAFFFFFFFFFFFFFFFFFFFFF=DFAFFFFFFBFFFFFF9AEFFFFFFDFFFFFFFDDDF/BFBBDFFFFF.;CCFFFFFFFF?
@M03896:38:000000000-B4D98:1:1105:29079:18401 1:N:0:173
TACGTAGGGTGCAAGCGTTGTCCGGAATTACTGGGCGTAACGAGTTCGTAGGCGGTTTGTCGCGTCGTTTGTGAAAACCCGCAGCTCAACTGCTGGCTTGCAGGCGATACGGGCAGACTTGAGTACTGCAGGGGAGACTGGAATTCCTGGTGTAGCGGTGAAATGCGCAGATATCAGGAGGAACACCGGTGGCGAAGGCGGGTCTCTGGGCAGTAACTGACGCTGAGGACCGAAAGCGTGGGTAGCGAACA
+
AAAAABCAACA>45BA22E2FGHEEEEBGFDFB3BBAAAB2EFEEFGFEFAFFEEEEFAHHEFEEE>>EFGHHGFHGFF/EGGGEHHH1FFCFFFGGFHBHHHHGG/A/AFCDGDC<CGH<11D<DDDGFHFGCDC.CCF.:CCGHHHFB:CC09;--;;CF0;FF;E-B-FBCF/BBFFF.F:;BD-@;BD;@9?;A:BBBBBFFFB9BAFDF/BBFF/FAAD9AAAB.9;--9AB.DDB-DFE;9@@@-
@M03896:38:000000000-B4D98:1:1105:29091:18415 1:N:0:173
TACGTAGGGTGCAAGCGTTGTCCGGAATTACTGGGCGTAAAGCGTTCGTAGGCGGTTTGTCGCGTCGTTTGTGAAAACCCGCAGCTCAACTGCTGGCTTGCAGTCGATACGGGCAGACTTGAGTCCTGCAGGGGAGACTGGAATTCCTGGTGTAGCGGTGAAATGCGCCGATATCAGGAGGACCACCGGTGGCGAAGGCGGGTCTCTGGGCCGTAACTGACGCTGAGGCCCGACAGCGTGGGTAGCGACC
+
AAAAA1CA@FAAG1AA11E0ABFAA0EFGFEB2A0BAA//AD1EGEF//BE/B/>>>F/FF/?>EG/>E>EHFF211BEE/<E@>FHF1FBF1DGFCFG<GG<1<C/FAC/A/CCEFFGH1F1G1FBFGCCC--C@.:CC;F/<GHHH0:C/G00;:-;-;BBC9;.9.9-A>@B/9BB--;-;-AE--;--;--9@B:---9;F;;//-;-;;9-;F//;BAB9-----9;----99;;--AB-:---;
@M03896:38:000000000-B4D98:1:1105:18859:18605 1:N:0:173
TACGGAGGGTGCAAGCGTTAATCGGAATTACTGGGCGTAAAGCGCACGCAGGCGGTTTGTTAAGTCAGATGTGAAATCCCCGGGCTCAACCTGGGAACTGCATCTGATACTGGCAAGCTTGAGTCTCGTAGAGGGGGGTAGAATTCCAGGTGTAGCGGTGAAATGCGTAGAGATCTGGAGGAATACCGGTGGCGAAGGCGGCCCCCTGGACGAAGACTGACGCTCAGGTGCGAAAGCGTGGGGAGCAAACA
+
ABABAABCCAAABFGF?AEEAGHFFFGGHHFFBBBBAAEEFHHGGCEFGGGGECEEGGGHHHHHHHDGHHHGHHHHHHHHGGGGGGHHHHHHGHGHGFGGHHHHHHGHHHGGHHFGFHHHGFGHHHHHFGGGHHGGGFFAEFFFFFFFFFFFF:;BB@ADFFFFFFA;ADFFFFFFFFFFFFFFFFFFFFFFFFFFFDEDBFFFFFDEEFFADFFFFFFFFFFFFFFFFFFDD>DDFFFFFFFFFFEFFF.
@M03896:38:000000000-B4D98:1:1105:18857:18624 1:N:0:173
TACGGAGGGTGCAAGCGTTAATCGGAATTACTGGGCGTAAAGCGCACGCAGGCGGTTTGTTAAGTCAGATGTGAAATCCCCGGGCTCAACCTGGGAACTGCATCTGATACTGGCAAGCTTGAGTCTCGTAGAGGGGGGTAGAATTCCAGGTGTAGCGGTGAAATGCGTAGAGATCTGGAGGAATACCGGTGGCGAATGCGGCCCCCTGGACGAAGACTGACGCTCAGGTGCGAAAGCGTGGGGAGCAAACA
+
>>AA>AADDAAAGGGG2AE2FGHBBFFGHEA553ABAAEEHFGEEAEAEE00B0>EEEFHHHH4BF4B3BFBGGFGGHHHG/EE>EGGGGHFFB/CB/BBBGFHHBF?GHFGHHG2??F??CCGHG?0?<..>0C--999AFFFFFF;;BBFB9;:--99AFFFFBADF;EFFFFFFFF.DDFFFF:A--;D;;@--:;.9;@CFC99AFFA@@DFBFF9BAAADD/B//B;.BF.B.9?BA9.-;9//A.
@M03896:38:000000000-B4D98:1:1105:19953:19283 1:N:0:173
TACGGAGGGTGCAAGCGTTAATCGGAATTACTGGGCGTAAAGCGCACGCAGGCGGTTTGTTAAGTCAGATGTGAAATCCCCGGGCTCAACCTGGGAACTGCATCTGATACTGGCAAGCTTGAGTCTCGTAGAGGGGGGTAGAATTCCAGGTGTAGCGGTGAAATGCGTAGAGATCTGGAGGAATACCGGTGGCGAAGGCGGCCCCCTGGACGAAGACTGACGCTCAGGTGCGAAAGCGTGGGGAGCAAACA
+
BBABBBBCCBAA4FGG?2EGFGHFFFGGHFDBBBAAAEEFGHHGGCEEGFG?EEEEFEGHHGHHHHEFHHHHHHHGHHHHGGGGEGHHHHHHHHFFHFGGHHHGHHHHGHFGHGH@?GHHGGFHHHHGFFGGHHGGGFFAAFFFFFFFFF0F;;;BC@ABEFFFFFAADFFFEFFFFFFFFFFFFFFFFFFFFFFFFDECCFFFFFDEFFFFFBDFFFFFFFFFFFFFFB;@D@BFFFFFFAFFFDEFFF?
@M03896:38:000000000-B4D98:1:1105:19969:19291 1:N:0:173
TACGGAGGGTGCAAGCGTTAATCGGAATTACTGGGCGTAAAGCGCACGCAGGCGGTTTGTTAAGTCAGATGTGAAATCCCCGGGCTCAACCTGGGAACTGCATCTGATACTGGCAAGCTTGAGTCTCGTAGAGGGGGGTAGAATTCCAGGTGTAGCGGTGAAATGCGTAGAGATCTGGAGGAATACCGGTGGCGAAGGCGGCCCCCTGGACGAAGACTGACGCTCAGGTGCGAAAGCGTGGGGAGCAAACA
+
ABAAAABCCAAAFGGE?AEGAGHFFFFFHHFFBBBBAAEEFGHGGCGFGGGCE@EEGGGHHGGHGHEFGHHGHGHHHHHHGGGGEGHGGHFHHHGGGFHHHGHGHH2GFHGFHGH@=GHHGFCFGGGHGGGGHHGGGFCAEFFFFFFFFFFFF9;;@;;@EFFFFFDADFFFFFFFFFFFFFFFFFFFFBDDFDFFFFECFFFFFF@EAFFFFAFDFFFFFDDDFFF/:0;:DF;AFDDDFFFEDAEF0A?
@M03896:38:000000000-B4D98:1:1105:6266:19309 1:N:0:173
TACGGAGGGTGCAAGCGTTAATCGGAATTACTGGGCGTAAAGCGCACGCAGGCGGTTTGTTAAGTCAGATGTGAAATCCCCGGGCTCAACCTGGGAACTGCATCTGATACTGGCAAGCTTGAGTCTCGTAGAGGGGGGTAGAATTCCAGGTGTAGCGGTGAAATGCGTAGAGATCTGGAGGAATACCGGTGGCGAAGGCGGCCCCCTGGACGAAGACTGACGCTCAGGTGCGAAAGCGTGGGGAGCAAACA
+
ABAAA>ADBAAAEEGF2AEFAGHFEEGGHHDFBBBBAAAEGHGEGCEAEGGCE?EEEFEHHGB@FG@FHHHFHHHHHHHHGGEEEEHHGHHHCGGFHFFBGHHGGGFFHHFFGGH@<FGHCFHHHHHFFGGGGHCCFFFAABFFFFFFFFFBB;9;@-;9AFFFFB.;:=EBFFFFFFB.DDFFFFFD@--AFDF=@DA-@CDFFFAAEBFF-@DDFFFFFD9...FFB/99;@DDF.:DAFDE-;;B/F.
@M03896:38:000000000-B4D98:1:1105:9317:20011 1:N:0:173
TACGGAGGGTGCAAGCGTTAATCGGAATTACTGGGCGTAAAGCGCACGCAGGCGGTTTGTTAAGTCAGATGTGAAATCCCCGGGCTCAACCTGCGAACTGCATCTGATACTGGCCAGCTTGAGTCTCGTAGACGGGGGTAGAATTCCAGGTGTAGCGGTGAAATGCGTAGAGATCTGGAGGAATACCGGTGGCGAAGGCGGCCCCCTGGACGAAGACTGACGCTCAGGTCCGCAAGCGTGGGGAGCAAACA
+
11>?AAADDAAAGFGGE0EF0FGFE?AFHHDB2AABAAAEAGGGG?EEEEE?B>>EE?/F>G21@B2B1FGFFBEGHFHHG@/>><FFFHCG00<>/BFGGF1?>?B2FGF<1F01???10?GGFH>0>.>.1.<-<-:;:;C0BFFF0//::;=;A-.;.;BF0C.:A@E/9FFF:/9-;--B/BB--9--:;-9-:A--;@@@@-9-;;@--99;B:BBAA;B-//9/:--9--9--:-9;-9;ABF?F
@M03896:38:000000000-B4D98:1:1105:9290:20021 1:N:0:173
TACGGAGGGTGCAAGCGTTAATCGGACTTACTGGGCGTAAAGCGCACGCAGGCGGTTTGTTAAGTCAGATGTGAAATCCCCGGGCTCAACCTGGGAACTGCATCTGATACTGGCAAGCTTGAGTCTCGTAGAGGGGGGTAGAATTCCAGGTGTAGCGGTGAAATGCGTAGAGATCTGGAGGAATACCGGTGGCGAAGGCGGCCCCCTGGACGAAGACTGACGCTCAGGTGCGAAAGCGTGGGGAGCAAACA
+
>AAA?>ADA2A>AAGAE2AEFGFDGA2AGB5D532BAAAA1FDEG0FAEG@EAE?E/11B1GBG@44B@FFFEGEFGHHHE/E/<EHHHHGG00/B1FGGFG1?11>?G1?2G<01/???<FGHFGF?FAFC<0.<--;99BBFFFFF///;;9:BB999.;FF/9;9;9./9FBFB/9.9ABFFFFA9;B.9@B?BFF---=>BB-.EFF---;./FF/BAD.9A//BB9;.@B9FA;9B??F-AEFFFE
@M03896:38:000000000-B4D98:1:1105:9306:20026 1:N:0:173
TACGGAGGGTGCAAGCGTTAATCGGAATTACTGGGCGTAAAGCGCACGCAGGCGGTTTGTTAAGTCAGATGTGAAATCCCCGGGCTCAACCTGGGAACTGCATCTGATACTGGCAAGCTTGAGTCTCGTAGAGGGGGGTAGAATTCCAGGTGTAGCGGTGAAATGCGTAGAGATCTGGAGGAATACCGGTGGCGAAGGCGGCCCCCTGGACGAAGACTGACGCTCAGGTGCGAAAGCGTGGGGAGCAAACA
+
ABAAAABCCBAACDFFA?EGFGHFEGGGHHDFBBBBAAEGFHHGGCEFGGGFEFEEEGGHHHHHHH@BGHHHFGHHHHHHGEEEEGHHHHHHHHGFGGHHHHHGHGFHHHGFHHHHEHHHFGHHFHGGFGFGHFGGFFCA;BFFFFFFFFBFF:;:;;;@EFFFFFA;DF?BFFFFFFFFFFFFFFFD@@@FFBFFFFE--CFFFF;EAFFFFFFFFFFFFFFFFFFFFF;;A=DABA:AFFF?DDFFFF.
@M03896:38:000000000-B4D98:1:1105:17615:20032 1:N:0:173
TACGGAGGGTGCAAGCGTTAATCGGAATTACTGGGCGTAAAGCGCACGCAGGCGGTTTGTTAAGTCAGATGTGAAATCCCCGGGCTCAACCTGGGAACTGCATCTGATACTGGCAAGCTTGAGTCTCGTAGAGGGGGGTAGAATTCCAGGTGTAGCGGTGAAATGCGTAGAGATCTGGAGGAATACCGGTGGCGAAGGCGGCCCCCTGGACGAAGACTGACGCTCAGGTGCGAAAGCGTGGGGAGCAAACA
+
AAAAAAABBAAAB5FF?AEGFGHFE?FGHHDBBBABAAAFGHGGG?EEGCG0B0>EEEEGHHHHHH@BEHGHGGHHEHHHGGGGEGHHHHHGCHGHHFHFHHHGHFDHHHGGHHHHEHHHGGFHHHHGFGGGHG?DFFCAABFFFFFFBFFFF:;B->;@EFFFFF;;9@:FBBFFFBBFDDFFFFFFFAFFAFAFFFEBDFBFFB;AEFFB=DDAFFFFFFFFFFFFFF;;A=B.BAADFFA?@DFFFF.
@M03896:38:000000000-B4D98:1:1105:17632:20041 1:N:0:173
TACGGAGGGTGCAAGCGTTAATCGGAATTACTGGGCGTAAAGCGCACGCAGGCGGTTTGTTAAGTCAGATGTGAAATCCCCGGGCTCAACCTGGGAACTGCATCTGATACTGGCAAGCTTGAGTCTCGTAGAGGGGGGTAGAATTCCAGGTGTAGCGGTGAAATGCGTAGAGATCTGGAGGAATACCGGTGGCGAAGGCGGCCCCCTGGACGAAGACTGACGCTCAGGTGCGAAAGCGTGGGGAGCAAACA
+
AAABBABCCAAAFFGF22FEAGHFEEGGHGFFBBBBAAEFGHHGGCFCGGGGECEEGFGHGHHHHH4BGHHHHHHHHHHHGGGGGGHGGHGHHHFGHFGGHHHGGGBHGHGFHFGFFHHHGFFHHHGGFGGGHHGCDFDAEBFFFFFFFFFFF;;;;;;@EFFFFFA;DFFFFFFFFFFFFFFFFFFFFDFFFFDFFFEA;CFDFF@AEFFF:>FFFFFFFFFFFFFFFFF:.@D?FDFFFFFECAEFFF?
@M03896:38:000000000-B4D98:1:1105:23819:20842 1:N:0:173
TACGGAGGGTGCAAGCGTTAATCGGAATTACTGGGCGTAAAGCGCACGCAGGCGGTTTGTTAAGTCAGATGTGAAATCCCCGGGCTCAACCTGGGAACTGCATCTGATACTGGCAAGCTTGAGTCTCGTAGAGGGGGGTAGAATTCCAGGTGTAGCGGTGAAATGCGTAGAGATCTGGAGGAATACCGGGGGCGAAGGCGGCCCCCTGGACGAAGACTGACGCTCAGGGGCGAAAGCGGGGGGAGCAAAAA
+
AAAAB3>DBAA>F5EF2AEEAFGFEFFFHGFGBBBBEAEG1DAAECEAEEGEEE>EGDEGGG4GFG43@@G4BB44GHHHCEF?EEHEBFFFGFABBFFDGHHGBFDGGHGHHEF@/FGD001?FGGCFD.<GH?-CF-:AF9BFFF/BBFBF;/9;999.F/BFB;.;9.//;FBF//A.9;//BBF>-@=@DFFFFADDAFDF>-:.;9>D9AAF/BFEFF.../;.-9-;9-./;--9=A9@AEFB..
@M03896:38:000000000-B4D98:1:1105:23800:20843 1:N:0:173
TACGGAGGGTGCAAGCGTTAATCGGAATTACTGGGCGTAAAGCGCACGCAGGCGGTTTGTTAAGTCAGATGTGAAATCCCCGGGCTCAACCTGGGAACTGCATCTGATACTGGCAAGCTTGAGTCTCGTAGAGGGGGGTAGAATTCCAGGTGTAGCGGTGAAATGCGTAGAGATCTGGAGGAATACCGGTGGCGAAGGCGGCCCCCTGGACGAAGACTGACGCTCAGGTGCGAAAGCGTGGGGAGCAAACA
+
AAABAABBCAAAEGGF??FEAGHFEFGGHGDFBBABAAEFGHHGGCEGGCGGEEEEGGGHHHHHFG4BFGHGHHHHHHHHFEGGFGHGHHHHHHGHGFGGHHHGHHFHHHGFHHHFFGHHHHHGHHGHFGGGHHGFGFBDFFFFFFFFFFFFB;;;;;;@EFFFFFA;DFFFFFFFFFFFFDFEFFFFD>DFFFFFFFEBDFDDFF>EEFFF;FFFFFFBFDDAFFFFFFB>ADFFFF.ADFFF-AEFFF?
@M03896:38:000000000-B4D98:1:1105:15863:21574 1:N:0:173
TACGGAGGGTGCAAGCGTTAATCGGAATTACTGGGCGTAAAGCGCACGCAGGCGGTTTGTTAAGTCAGATGTGAAATCCCCGGGCTCAACCTGGGAACTGCATCTGATACTGGCAAGCTTGAGTCTCGTAGAGGGGGGTAGAATTCCAGGTGTAGCGGTGAAATGCGTAGAGATCTGGAGGAATACCGGTGGCGAAGGCGGCCCCCTGGACGAAGACTGACGCTCAGGTGCGAAAGCGTGGGGAGCAAACA
+
BBBCBBCCBAAAFGGF?AEECGGGEFGGHFD55BBAEEEGHHHGG0EEGCFEEEE@EEGHHGHHFG4BFGFFGFHHHHHHGGEFEGHGGHHHFHGGHFGFHHHHFGFHHHGFHHH2?GFGGGHHHHGGFEGGHHDADFB9::9FFFFFFFFFF;;BC>9@AFFFFFDAA@.B/BFFFFEFFFFEFFFFFBFFFFFFFFFFFFFFFD@AEFFFFFFAFFFBFFFBDFFFFFFFDFFBBD9DCADFFFFB9A.
@M03896:38:000000000-B4D98:1:1105:15878:21585 1:N:0:173
TACGGAGGGTGCAAGCGTTAATCGGAATTACTGGGCGTAAAGCGCACGCAGGCGGTTTGTTAAGTCAGATGTGAAATCCCCGGGCTCAACCTGGGAACTGCATCTGATACTGGCAAGCTTGAGTCTCGTAGAGGGGGGTAGAATTCCAGGTGTAGCGGTGAAATGCGTAGAGATCTGGAGGAATACCGGTGGCGAAGGCGGCCCCCTGGACGAAGACTGACGCTCAGGTGCGAAAGCGTGGGGAGCAAACA
+
ABABAAADBAAAC5GFAAEEEGHGGFGGHFBFBBFAEEEECGHGG0EEGGGGEEE@FFGHHGHGBF4BFHFBGHGHHHHHFGFFGGHHHHHHGHGGGFGHHHHGGHGHFHGFHFG2??FGGFGGHHHHEGGGHHA@AC@;A:FFFFFFFFBF9;;BDB:@AFFFFFAAAAAFFFFFFFFFFFFFFFFFF-BDFFFCCDFFFFFDFF@EFFFFFFFDFFFFFFDDFDFFFFFFDACBFFDDDAFEFFEFFF?
@M03896:38:000000000-B4D98:1:1105:15872:21601 1:N:0:173
TACGGAGGGTGCAAGCGTTAATCGGAATTACTGGGCGTAAAGCGCACGCAGGCGGTTTGTTAAGTCAGATGTGAAATCCCCGGGCTCAACCTGGGAACTGCATCTGATACTGGCAAGCTTGAGTCTCGTAGAGGGGGGTAGAATTCCAGGTGTAGCGGTGAAATGCGTAGAGATCTGGAGGAATACCGGTGGCGAAGGCGGCCCCCTGGACGAAGACTGACGCTCAGGTGCGAAAGCGTGGGGAGCAAACA
+
AAAAAABCB?AABFFE??ECFGHFEEGGHGDBBBFAEEEFHHHGG0EAECEEEEE/E?EFGHHHFG4BEFFBGGFHHHHHGGGGGGHHHHHHGGGBGFFFGFGGGHHHHHFFHHHBFGGGGHGGHHGGFEFFFHA<CC99;:FFFFFFFBFF//;;:@9;EFB//BA9A9AFBFFFF/BFFFE/FFFFD-@DFFA;-.AAACBDFF9E./.>D;DABFF//:ADFFFFFBFDDD;DFD.9:;@:>D.B9F.
@M03896:38:000000000-B4D98:1:1105:20163:22127 1:N:0:173
TACGGAGGGTGCAAGCGTTAATCGGAATTACTGGGCGTAAAGCGCACGCAGGCGGTTTGTTAAGTCAGATGTGAAATCCCCGGGCTCAACCTGGGAACTGCATCTGATACTGGCAAGCTTGAGTCTCGTAGAGGGGGGTAGAATTCCAGGTGTAGCGGTGAAATGCGTAGAGATCTGGAGGAATACCGGTGGCGAAGGCGGCCCCCTGGACGAAGACTGACGCTCAGGTGCGAAAGCGTGGGGAGCAAAC
+
BBABBABBCAAAGGGE?AEFAFHFFEFFHFDFBBFBEEEGGHHGGCGFGGGGEEEEFGFHHHFHHH4BGHHGGHHHHHHHGGGGEGHHGHHHHHGHHFGFHHHGHHBHHHGHHHHFGHHHFFFHHHHHFGGGHHGGFFFAEFFFFFFFFFFFF;:;C;;@EFFFFF:ADFFFBFFFFFEFFFEFFFFDA=DFFF9BFDEDFFFFFFFFFFFFFCD?FFFBFFFFFFFFFFFFADCDFDDFF=AEFDEF/F
@M03896:38:000000000-B4D98:1:1105:20147:22140 1:N:0:173
TACGGAGGGTGCAAGCGTTAATCGGAATTACTGGGCGTAAAGCGCACGCAGGCGGTTTGTTAAGTCAGATGTGAAATCCCCGGGCTCAACCTGGGAACTGCATCTGATACTGGCAAGCTTGAGTCTCGTAGAGGGGGGTAGAATTCCAGGTGTAGCGGTGAAATGCGTAGAGATCTGGAGGAATACCGGTGGCGAAGGCGGCCCCCTGGACGAAGACTGACGCTCAGGTGCGAAAGCGTGGGGAGCAAACA
+
AAABAABBBAAABEGF?AFGABDFE2FFHFFFBAFBEFEBFHHGGCFEGGGGEEEEGFEHHGFGGG@GHGHGHFHFGHFHGGF>EEHHHHHHHGGFGFGFFHHGGG>F>G?GHFG@FFHHF?FGHHHHFFGGHHG@DFFAE;/:FFFFFB9BB:::99;9AFFFFF;;DF?FFFFFFFF.?D.BFFFD=@;.FCBC-AA9AB@BF=BEEFFCDFDDFFFFFDFDAD/BFFB>9-;9FFDDAFFFFFFFFA.
@M03896:38:000000000-B4D98:1:1105:20170:22146 1:N:0:173
TACGGAGGGTGCAAGCGTTAATCGGAATTACTGGGCGTAAAGCGCACGCAGGCGGTTTGTTAAGTCAGATGTGAAATCCCCGGGCTCAACCTGGGAACTGCATCTGATACTGGCAAGCTTGAGTCTCGTAGAGGGGGGTAGAATTCCAGGTGTAGCGGTGAAATGCGTAGAGATCTGGAGGAATACCGGTGGCGAAGGCGGCCCCCTGGACGAAGACTGACGCTCAGGTGCGAAAGCGTGGGGAGCAAACA
+
ABABAAADCAAABGFF?AEFEGHFEEFFHHDFBBFBAAEEEGHGGCGFGGGCECFEGGGHHHHHHHFGFHHHHGHHGHHHGGEGEGHGGHHHHHGHHGHGHHHGHHBGFHFDGF@@FGHHGGGHHHHHGGGGHHFCCFC;E:BFFFFFFFFFF:;BC@:CAFFFFFAADFFFFFFFFFFFFFFFFFFFF@FFFDBFCFFFDFFFFF;AEFFFFAD.BFB/BDFFFFFFBFF@;@DFEADDFFFFCFFFFF.
@M03896:38:000000000-B4D98:1:1105:25630:22305 1:N:0:173
TACGGCGGGTGCAAGCGTTAATCGGAATTACTGGGCGTAAAGCGCACGCAGGCGGTTTGTTAAGTCAGATGTGAAATCCCCGGGCTCAACCTGGGAACTGCATCTGATACTGGCAAGCTTGAGTCTCGTAGAGGGGGGTAGAATTCCAGGTGTAGCGGTGAAATGCGTAGAGATCTGGAGGAATACCGGTGGCGAAGGCGGCCCCCTGGACGAAGACTGACGCTCAGGTGCGAAAGCGTGGGGAGCAAACA
+
>AAAA1>>@/A>11B/E/AEABGFCACFFHAD21/A>>/B/DDAE/EEGGGG?E?/<?EGCFGEB>>FGHGFDFH1>GFG?CCCGGHHGHFG0F/0>FGFGBGF1=<GGB=<C</<<EF0C.<==GFFGGGGCGGG@@;AEFFFFFF/FBBF/;;B>--9A/BBFFBAB@FFBFFEFFBF??FFFFFF?@>A9@=-9AE@--9@;@-;?BF@;-BAFFFEBBF?BFFB/9B--@=A9--99-@-;AAFFF-
@M03896:38:000000000-B4D98:1:1105:26376:22751 1:N:0:173
TACGGAGGGTGCAAGCGTTAATCGGAATTACTGGGCGTAAAGCGCACGCAGGCGGTTTGTTAAGTCAGATGTGAAATCCCCGGGCTCAACCTGGGAACTGCATCTGATACTGGCAAGCTTGAGTCTCGTAGAGGGGGGTAGAATTCCAGGTGTAGCGGTGAAATGCGTAGAGATCTGGAGGAATACCGGTGGCGAAGGCGGCCCCCTGGACGAAGACTGACGCTCAGGTGCGAAAGCGTGGGGAGCAAACA
+
ABAAAABCCAAACDGF2AFEABGFDEFFHFCG5ABAEAEEGHHDF0EFGFFGDGF?FFGHGFHGFG4FGHGFGHHFHHHHFGGGGGHFGHHHHGFCFFHHHHHHHHFHHHFGH?G2?FHHHFGGFGHHFGGEHGGGCC;:ABBBFFFFBFFFF0;;@@;@ABFFFFFADBEFFFFFFFEFFFFFFFFFF@BFFFF;DDFFFFFFFFFFFFFFDCFFFFFFFDFFFFFFFFFCACBFEFADFAFEFFFFFFF
@M03896:38:000000000-B4D98:1:1105:12147:23278 1:N:0:173
TACGGAGGGTGCAAGCGTTAATCGGAATTACTGGGCGTAAAGCGCACGCAGGCGGTTTGTTAAGTCAGATGTGACATCCCCGGGCTCAACCTGGGAACTGCATCTGATACTGGCAAGCTTGAGTCTCGTAGAGGGGGGTAGAATTCCAGGTGTAGCGGTGAAATGCGTAGAGATCTGGAGGAATACCGGTGGCGAAGGCGGCCCCCTGGACGAAGACTGACGCTCAGGTGCGAAAGTGTGGGGAGCAAACA
+
>AAAA1>D11>>B1GFF0EEFGFFG00BFBDF21ABAAAEBB1EE?FGGGEEE@>>>//B02DF@2BFGHBBB22BBGFE/EG/EEHFG<0F00/<BFGFFHFGFBB2G1?GFG0<??F?<FFDFFF?FG.FBF<---;:9;BFFFFFFBFFF;;;-9-;;BFBFFF9B@-BBB/9B/;A-A-/9BF-@99BA>=9@?E-@;@?9@;9-FF-99ABFFFBFFFFF?FFB/9@A@@B/9:/A9@E@FFFFFF
@M03896:38:000000000-B4D98:1:1105:23580:23446 1:N:0:173
TACGGAGGGTGCAAGCGTTAATCGGAATTACTGGGCGTAAAGCGCACGCAGGCGGTTTGTTAAGTCAGATGTGAAATCCCCGGGCTCAACCTGGGAACTGCATCTGATACTGGCAAGCTTGAGTCTCGTAGAGGGGGGTAGAATTCCAGGTGTAGCGGTGAAATGCGTAGAGATCTGGAGGAATACCGGTGGCGAAGGCGGCCCCCTGGACGAAGACTGACGCTCAGGTGCGAAAGCGTGGGGAGCAAACA
+
ABBBBABBBAAAFGFEC?AEAGHFFEGGHFDB5BAAAAEEGHHGGCEEGGGEEECEGGGHHHHHFHDGHHHBGHHHHHHHGGGGEGHHHHHHHHEGHFGGGHHGFFFHHHGGHHHHGHHHGGFGHHHHFGFGFHGGGFFAEFFFFFFFFF/BB;;BB@;@FFFFFFDDFFFFFFFFFFFFFFFFFFFFFDAAFDFFFFA@DFFDFFBEEFFFCFFFBFFBFFFFFDFFFFFAA@DDFDAABCAFFFFFFF?
@M03896:38:000000000-B4D98:1:1105:12581:23464 1:N:0:173
TACGGAGGGTGCAAGCGTTAATCGGAATTACTGGGCGTAAAGCGCACGCAGGCGGTTTGTTAAGTCAGATGTGAAATCCCCGGGCTCAACCTGGGAACTGCATCTGATACTGGCAAGCTTGAGTCTCGTAGAGGGGGGTAGAATTCCAGGTGTAGCGGTGAAATGCGTAGAGATCTGGAGGAATACCGGTGGCGAAGGCGGCCCCCTGGACGAAGACTGACGCTCAGGTGCGAAAGCGTGGGGAGCAAACA
+
ABAAAAACCAAABGGEAAEGAGHFEEGGHHDFBBFBAAEEGHHGGFGGGGGGEEE@FGGHHHGHHHFGHHHHHHHHHHHHGGGGGGHHHHGHCHGFHFGFGHHGGGFHFHFGHHGGFHHHHGHHHHHHGGGGHHGGGFFDEFFFFFFFFFFFB;:B@CAFEFFFFFAADFFFEFFFFFFFFFFFFFFFFBFFFCCFAFFDFFFFFDBEEBFFCFFFFFFFFFDFFFFFFFF@.;BDFFDDFFFF;:9BFFA
@M03896:38:000000000-B4D98:1:1105:12598:23479 1:N:0:173
TACGGAGGGTGCAAGCGTTAATCGGAATTACTGGGCGTAAAGCGCACGCAGGCGGTTTGTTAAGTCAGATGTGAAATCCCCGGGCTCAACCTGGGAACTGCATCTGATACTGGCAAGCTTGAGTCTCGTAGAGGGGGGTAGAATTCCAGGTGTAGCGGTGAAATGCGTAGAGATCTGGAGGAATACCGGTGGCGAAGGCGGCCCCCTGGACGAAGACTGACGCTCAGGTGCGAAAGCGTGGGGAGCAAACA
+
ABBBBBCCCBAACGGE?AAEAGHF2EFGHHFFFEGBAAEEGHHGGCEFGGGCEEEEEGGHHGGGGHDDHGHGFEHHHHHHGGGGEGHFBFGH0GFGHFHGHHHGGGBGFHGHHG2GFGHHFFGHHHGGFDGGHHGC@FFDFFFFFFFFFFFFB;;B@C:@.BFFFFD;DFFFFBFFFB;AFD/:BFFFA;>DFCAFFBEDACFCDFCF?FFC>BFDBFFFFFF?D./:FFB@ABB?FFFFFFAFFFEFBF?
@M03896:38:000000000-B4D98:1:1105:12187:24256 1:N:0:173
TACGGAGGGTGCAAGCGTTAATCGGAATTACTGGGCGTAAAGCGCACGCAGGCGGTTTGTTAAGTCAGATGTGAAATCCCCGGGCTCAACCTGGGAACTGCATCTGATACTGGCAAGCTTGAGTCTCGTAGAGGGGGGTAGAATTCCAGGTGTAGCGGTGAAATGCGTAGAGATCTGGAGGAATACCGGTGGCGAAGGCGGCCCCCTGGACGAAGACTGACGCTCAGGTGCGAAAGCGTGGGGAGCAAACA
+
BBBAAABCCBAACGFF2AEEAFGFEEGGHFDFBBFBAAEEGHHGGCGGGGGGECEEGGGHHHHHHHDDHHHHHGHHHHHHGGGGEGHGFGHHGHGGGFGGHHHGHGBGGHGFHGG@?GHHGGFGHHGHGGGGHHGGGFFAAFFFFFFFFBBFF;;;:;:@EFFFFFDAD=:FFFFFFBBFFDFFFFFFFFCFADDFFFFF;DFDCDAEEFF@BCFFFFEBFFFDFFFB0:;@AAFDFFFFFFFF-;AFBAA
@M03896:38:000000000-B4D98:1:1105:12167:24260 1:N:0:173
TACGGAGGGTGCAAGCGTTAATCGGAATTACTGGGCGTAAAGCGCACGCAGGCGGTTTGTTAAGTCAGATGTGAAATCCCCGGGCTCAACCTGGGAACTGCATCTGATACTGGCAAGCTTGAGTCTCGTAGAGGGGGGTAGAATTCCAGGTGTAGCGGTGAAATGCGTAGAGATCTGGAGGAATACCGGTGGCGAAGGCGGCCCCCTGGACGAAGACTGACGCTCAGGTGCGAAAGCGTGGGGAGCAAACA
+
AAABAABD@AAAFGGF?2EEAGFGGEFFHHFFBAAAEEEFFGHGGGGGGGGGEEE@EEEHHHGGFG4BFHHFGHGGHHHHFEGFGGHHHHHHHHGGHFGGHHHGGGFHGH?DGF2FFHHHHHHGGHGHFGGGHHCDGF@AEFFFFFFFFFFFF;:::-;;AFFFFFDADBFFFFFFFFFFFFFFFFFFF:BFFFFFFFFBFFFFFF@EEFFFFFFFFFFFFFFFFFEBBFB@.@FAB:9;BCA99AAFFF?
@M03896:38:000000000-B4D98:1:1105:18257:24880 1:N:0:173
TACGGAGGGTGCAAGCGTTAATCGGAATTACTGGGCGTAAAGCGCACGCAGGCGGTTTGTTAAGTCAGATGTGAAATCCCCGGGCTCAACCTGGGAACTGCATCTGATACTGGCAAGCTTGAGTCTCGTAGAGGGGGGTAGAATTCCAGGTGTAGCGGTGAAATGCGTAGAGATCTGGAGGAATACCGGTGGCGAAGGCGGCCCCCTGGACAAAGACTGACGCTCAGGTGCGAAAGCGTGGGGAGCAAACA
+
>AAA>AAADAA>CG4F2EF2EGHFAEGGHHD553ABAAEEGGGEECEAEGG0>0>E>EFGFGFFFG4BBFGFFDGGHHHHGG/<>EGHHHHHFFCCF/BBBGDGGGFGHHGGHHH@FFGGCFHGHHGF?CFFFFA@-;-9;FFFFFFBFFBBF;/;;-:9AFFFF;;;ADEB/FBBFFFF?DBFFFFD@;BAAABF-DE@ACDAFB;9;BFBFBF/FFF/BDF?DDB9BFFDDCCD/.AF;@;.>AABBFA
@M03896:38:000000000-B4D98:1:1105:18243:24896 1:N:0:173
TACGGAGGGTGCAAGCGTTAATCGGAATTACTGGGCGTAAAGCGCACGCAGGCGGTTTGTTACGTCAGATGTGAAATCCCCGGGCTCAACCTGGGAACTGCATCTGATACTGGCAAGCTTGAGTCTCGTAGAGGGGGGTAGAATTCCAGGTGTAGCGGTGAAATGCGTAGAGATCTGGAGGAATACCGGTGGCGAAGGCGGCCCCCTGGACAAAGACTGACGCTCAGGTGCGAAAGCGTGGGGAGCAAACA
+
>AAA>3ADDAA>4BDA2AEEAFGCEEDFHHFFDA2AAE2EFGHGG?CAFGG0E0/>EEEBFB@?BF11@GGGEFGDFHFGG?E/EEHHGHFGFAFFB?F2F2GF>>?2??F2B/F</<FF0<1?FGGFFECEFGD<<BC:9//;FFFFF/;///;9;;A;;FFFB;;.9;.BBF/9F/BADDB/BFB.;9@.AA-@-.:99BADFB;;9BA/.BF/9FFB9...;:FFFB;-99@.B9.;--9.9A.B/9.
@M03896:38:000000000-B4D98:1:1105:18261:24904 1:N:0:173
TACGGAGGGTGCAAGCGTTAATCGGAATTACTGGGCGTAAAGCGCACGCAGGCGGTTTGTTAAGTCAGATGTGAAATCCCCGGGCTCAACCTGGGAACTGCATCTGATACTGGCAAGCTTGAGTCTCGTAGAGGGGGGTAGAATTCCAGGTGTAGCGGTGAAATGCGTAGAGATCTGGAGGAATACCGGTGGCGAAGGCGGCCCCCTGGACAAAGACTGACGCTCAGGTGCGAAAGCGTGGGGAGCAAACA
+
AAABAABBCAAAFGFF2AECFGHFEEGGHHDFBBFAAAEFGHHGGFGGGGGGEEE@GGGHHHHHHHFGHHHHHHGHHHHHGGGGEGHHGHHHHHFGHFHFGHHGHGHHHHGHHHHHGGHHGGHHHHGGFGFGHHGGGFF;ABFFFFFFFFFFF;;B@;ADFFFFFFA;DFFFFFFFFFFFFFFFFFFFB@FFA@CFAFE;BFFFFFBEEFEFAFFFFFFBFFFADFFFFFFCAFFFFDDFFFF?@DEFBF?
@M03896:38:000000000-B4D98:1:1105:23851:26137 1:N:0:173
TACGGAGGGTGCAAGCGTTAATCGGAATTACTGGGCGTAAAGCGCACGCAGGCGGTTTGTTAAGTCAGATGTGAAATCCCCGGGCTCAACCTGGGAACTGCATCTGATACTGGCAAGCTTGAGTCTCGTAGAGGGGGGTAGAATTCCAGGTGTAGCGGTGAAATGCGTAGAGATCTGGAGGAATACCGGTGGCGAAGGCGGCCCCCTGGACGAAGACTGACGCTCAGGTGCGAAAGCGTGGGGAGCAAACA
+
AAA?>3A@DAA>B5GA2AE2AGHFE2FFHHED53BBAAA1BFGGGFFEGGGGE?EEGGAHGFFGHH4BFGGHHBEDGHHHG>EEEEGHGGFHCGGHHGHHHHHGGGBGGHGHHHHHGHHHHGGHGHHGFEGGFHGGGFFA.;9BFFFFFFBBF9;B9-;9AFBFFB;;DFFFFBFFFFFFFFFFFFFFCBFFFDFFFFE@FFFFFFFFEFFFCFFFFFFFFFFFFFFFFFB;9-;AFFF.BCFE@9.FFF.
@M03896:38:000000000-B4D98:1:1105:23865:26148 1:N:0:173
TACGGAGGGTGCAAGCGTTAATCGGAATTACTGGGCGTAAAGCGCACGCAGGCGGTTTGTTAAGTCAGATGTGAAATCCCCGGGCTCAACCTGGGAACTGCATCTGATACTGGCCAGCTTGAGTCTCGTAGAGGGGGGTAGAATTCCAGGTGTAGCGGTGAAATGCGTAGAGATCTGGAGGAATACCGGTGGCGAAGGCGGCCCCCTGGACGAAGACTGACGCTCAGGTGCGAAAGCGTGGGGAGCAACC
+
AAAAA>ADDABABAGA22F2ABGFA2ABGCDFBBBBAAAAAFGGGCEEFGFCEEEEEG?HGF@FGHHG3FGHH44FFGHHGFCFEGHHFHHHG0/B2?GGH2GGFF2F2F?@GF0@GFHH?0FGHHHFFEGFGG.@@DCDE;BBFFFFFF/BF//;;9;BEB/BFB9;ABFFFBBFBB/;DDBB/BBD-;@.;;@DADE=9BFFFADE.BFD-;.ABBF/FDDDFDFBF/B;.99.;.FF;D=E-;;/9;
@M03896:38:000000000-B4D98:1:1105:7498:26314 1:N:0:173
TACGGAGGGTGCAAGCGTTAATCGGAATTACTGGGCGTAAAGCGCACGCAGGCGGTTTGTTAAGTCAGATGTGAAATCCCCGGGCTCAACCTGGGAACTGCATCTGATACTGGCAAGCTTGAGTCTCGTAGAGGGGGGTAGAATTCCAGGTGTAGCGGTGAAATGCGTAGAGATCTGGAGGAATACCGGTGGCGAAGGCGGCCCCCTGGACGAAGACTGACGCTCAGGTGCGAAAGCGTGGGGAGCAAACA
+
BCBABBCCCAAABGFF?2EECGHFEEGGHFDFBBBBAAEEGHHGG0EEGGGGECE?EGGHHHHHHH4BDGHGHHGGHHHHFFGGEGHHHHHHHHGHGFBBGHHGHHFHFHDFHFHGFHHHHGGHHHHHGGGGHGGGGFC;;;FFFFFFFFBFF;;;@;;@EFFFFFA;DFFFFFFFFFFFFFFFFFFFFBFFFFFFFFFDFFFFFFDFEFFFDFFFFFFFFFFDFFFFFFFCDBFFFFFFFFFFFFFFFF?
@M03896:38:000000000-B4D98:1:1105:7512:26329 1:N:0:173
TACGGAGGGTGCAAGCGTTAATCGGAATTACTGGGCGTAAAGCGCACGCAGGCGGTTTGTTAAGTCAGATGTGAAATCCCCGGGCTCAACCTGGGAACTGCATCTGATACTGGCCAGCTTGAGTCTCGTAGAGGGGGGTAGAATTCCAGGTGTAGCGGTGAAATGCGTAGAGATCTGGAGTAATCCCGGTGGCGAAGGCGTCCCCCTGGACGAAGACTGACGCTCAGGTCCGAAAACGTGGTGAGCAACCA
+
>1AAAA1@DA1>BF1A0AEEFGF00ABFHF1B21ABAAAEAGFFG?EEGEE/E>E@EFFHFHHF@G211FGEHBHEFHHHGGCCGCHGHHHHB0?CHFFFG11FBFGGFHFFHG0FFFGH??1FGFF<?AF.1<.<-;;;-;9/;;FF/99/:9;B--;9-BF/FB;-99-/BFFF///9/;9//:BB@--9;-@---:9-9@AAB9A?F->99B?BB/9BBBB9A/B9/99-9--9;A-9999A/B/-;9
@M03896:38:000000000-B4D98:1:1105:17477:27910 1:N:0:173
TACGGAGGGTGCAAGCGTTAATCGGAATTACTGGGCGTAAAGCGCACGCAGGCGGTTTGTTAAGTCAGATGTGAAATCCCCGGGCTCAACCTGGGAACTGCATCTGATACTGGCAAGCTTGAGTCTCGTAGAGGGGGGTAGAATTCCAGGTGTAGCGGTGAAATGCGTAGAGATCTGGAGGAATACCGGTGGCGAAGGCGGCCCCCTGGACGAAGACTGACGCTCAGGTGCGAAAGCGTGGGGAGCAAACA
+
BBBCBAABCBAAFDGF?AEEAGHFEEFFHHFFBAEAAAAFGHHGGCFGGGGGFGGEGGGHHHFGFGDFGHHGHHFFHHHHFGGGFGHHHHHHFFFFFFGFGFHGGHBHHHFFHGC=?GHHHFGGHHHHGGGGHHGGGF:;EBFFFFFFFFFFF:;B@@ADEFFFFFAADFFFBFFFFFFFFFFEBFFFD@DFFBDFFFEDFFFFFFDEFFFFFFFFFFEFFFFDFFFFF0;;A@BDFFFFFFFEFFFFFF.
@M03896:38:000000000-B4D98:1:1106:13188:3594 1:N:0:173
TACGGAGGGTGCAAGCGTTAATCGGAATTACTGGGCGTAAAGCGCACGCAGGCGGTTTGTTAAGTCAGATGTGAAATCCCCGGGCTCAACCTGGGAACTGCATCTGATACTGGCAAGCTTGAGTCTCGTAGAGGGGGGTAGAATTCCAGGTGTAGCGGTGAAATGCGTAGAGATCTGGAGGAATACCGGTGGCGAAGGCGGCCCCCTGGACGAAGACTGACGCTCAGGTGCGAAAGCGTGGGGAGCAAACA
+
AAABAABBBBAAFGGA2AEEAGGFEEFGHFA55BAAEAEEFGHGG?E0EGG?EFGGGGGHGHGGFG4BBFB@BGGFGHHHGGGGEFGEGHHGGFGFGGFGHHHHHHHHFH?2F?@CFFGGFF??FGGG?CFCBFA@@FDDFFFFFFFFFFFFB;;BB::@?FFFFFA::BFFFFFFFFF?DAFFFFFF>@DDFCFABFEF;CCFFFBFEFFFF;DAFFB;BDFFFDF/;FB:A:9ABDFFFAAF;?EFFF.
@M03896:38:000000000-B4D98:1:1106:13187:3615 1:N:0:173
TACGGAGGGTGCAAGCGTTAATCGGAATTACTGGGCGTAAAGCGCACGCAGGCGGTTTGTTAAGTCAGATGTGAAATCCCCGGGCTCAACCTGGGAACTGCATCTGATACTGGCAAGCTTGAGTCTCGTAGAGGGGGGTAGAATTCCAGGTGTAGCGGTGAAATGCGTAGAGATCTGGAGGAATACCGGTGGCGAAGGCGGCCCCCTGGACGAAGACTGACGCTCAGGTGCGAAAGCGTGGGGAGCAAACA
+
1AA?1>1AD>>>111AA0F00FHFAAFGHFA221AAAAEEGHFEG?EEGCGEGGGGGGCCGFHG2G2@BFF@@FDFHHGGG/EEEEHGHGHCGFGB<F1FGFGH1D22FGF2F/CCFF1<0<C<FFGH/>F.<FACC@=9AFFEFFFB;/:B/;FF?@-;EFFB9B--99-9BBF/F//-ABBFFF/9@--:A@?@=BE@-=9@@@---B-9--;-B//BB-99AAF/;999--9-9;---9--;--//;-
@M03896:38:000000000-B4D98:1:1106:12194:3661 1:N:0:173
TACGGAGGGTGCAAGCGTTAATCGGAATTACTGGGCGTAAAGCGCACGCAGGCGGTTTGTTAAGTCAGATGTGAAATCCCCGGGCTCAACCTGGGAACTGCATCTGATACTGGCAAGCTTGAGTCTCGTAGAGGGGGGTAGAATTCCAGGTGTAGCGGTGAAATGCGTAGAGATCTGGAGGAATACCGGTGGCGAAGGCGGCCCCCTGGACGAAGACTGACGCTCAGGTGCGAAAGCGTGGGGAGCAAACA
+
AAAAAABBDAAAFGGCC2?EFFGAEEEFHG5553BAEAEEGHHGGCEFGGC0EEEECFGGGGGHGH4BFGFBFFF4FHHHGGFGGGHGGHHGHAC0FFHHHHHHHFFHHH?2??@@FGHHGGFFFGGF?>FCDGD@DCFFFFFFBFFF;BFB;;;F-;;@EFFFBFDDDFFFFFFFFB;9.ABFFFFFF@BDFFAD-AEAF-9@CFF:AFF;-9AAFFB/;DDFF./B9/;;A9BABDFFCAAA9.ABBFF
@M03896:38:000000000-B4D98:1:1106:12179:3672 1:N:0:173
TACGGAGGGTGCAAGCGTTAATCGGAATTACTGGGCGTAAAGCGCACGCAGGCGGTTTGTTAAGTCAGATGTGAAATCCCCGGGCTCAACCTGGGAACTGCATCTGATACTGGCAAGCTTGAGTCTCGTAGAGGGGGGTAGAATTCCAGGTGTAGCGGTGAAATGCGTAGAGATCTGGAGGAATACCGGTGGCGAAGGCGGCCCCCTGGACGAAGACTGACGCTCAGGTGCGAAAGCGTGGGGAGCAAACA
+
ABABBABCCAAACGFAA2EAAGGFEEFGHFA55ABAEAEEGHHGGCFFGGGGGGGGGGGHGGGHGH4BBFFBBFGGHHHHGGGGGGHFHHHHHHGHHGHHHHHHHHHHHHD>G?FFFHHHHHHHHHHHFGGGGHGGGFFFFFFFFFFBFFBF;;BFDC:@EFFFFFAADFFFFFFFFFFFFFFFFFFFFCFFFFFFFFFFFFFFFFFFFFFFBCDDFFFFFFFFFFFFFFFFFFFDFFFFFFFFFFFFFFF
@M03896:38:000000000-B4D98:1:1106:22193:3721 1:N:0:173
TACGGAGGGTGCAAGCGTTAATCGGAATTACTGGGCGTAAAGCGCACGCAGGCGGTTTGTTAAGTCAGATGTGAAATCCCCGGGCTCAACCTGGGAACTGCATCTGATACTGGCAAGCTTGAGTCTCGTAGAGGGGGGTAGAATTCCAGGTGTAGCGGTGAAATGCGTAGAGATCTGGAGGAATACCGGTGGCGAAGGCGGCCCCCTGGACGAAGACTGACGCTCAGGTGCGAAAGCGTGGGGAGCAAACA
+
AAAAAACBCAAABFGF22EEFGHFEFGGHFA55BAAAAEEHHGGG0EEEGGCGGGGGGGHHHGHHGBFGHFFGGHHHGHHGGGGEEGEFFHHHHEFGFGFGHHHDBGGHHD>F?FFFFG<FGBF<GGHGGGGFB.--@DAEFFFFFF/BFBFB;;BB@;@EFFFFF;;A=FFFFFFF/FFFFF/FFFFF@DD;@DFFFED=DF@FFFFEFFFCDDFFFFFFAD.ADFFFFF@ADFFFFFFFFAEFFEFFF?
@M03896:38:000000000-B4D98:1:1106:22195:3741 1:N:0:173
TACGGAGGGTGCAAGCGTTAATCGGAATTACTGGGCGTAAAGCGCACGCAGGCGGTTTGTTAAGTCAGATGTGAAATCCCCGGGCTCAACCTGGGAACTGCATCTGATACTGGCAAGCTTGAGTCTCGTAGAGGGGGGTAGAATTCCAGGTGTAGCGGTGAAATGCGTAGAGATCTGGAGGAATACCGGTGGCGAAGGCGGCCCCCTGGACGAAGACTGACGCTCAGGTGCGAAAGCGTGGGGAGCAAACA
+
AAAAAAABBAAAFDGA222ECFFBAECFHGD553AAAAAEEGHEF?EEGCE?EEGEEEFFFHHFFG@BFFF@4BFHHHHHGGFG>EGGGHHFG0/BCFGDGHHHH2FFHH?D??FCCFFDFFFFHGGFFEGGHB?@CFA..;BFBBFFBB:F;;/;:-9;AFFFBFA;A-EB/;FFFFFAFAFBFFFDD9@.:;@A@A:9:=99@DFA.F.9:;DDFFEFFDFAFFF/F/;-:@DDFDFBA;>E>AEF/F.
@M03896:38:000000000-B4D98:1:1106:20183:3909 1:N:0:173
TACGGAGGGTGCAAGCGTTAATCGGAATTACTGGGCGTAAAGCGCACGCAGGCGGTTTGTTAAGTCAGATGTGAAATCCCCGGGCTCAACCTGGGAACTGCATCTGATACTGGCAAGCTTGAGTCTCGTAGAGGGGGGTAGAATTCCAGGTGTAGCGGTGAAATGCGTAGAGATCTGGAGGAATACCGGTGGCGAAGGCGGCCCCCTGGACGAAGACTGACGCTCAGGTGCGAAAGCGTGGGGAGCAAACA
+
BAAAAABBCAAABFFAE2EEAGHFEEGGHG555BBBAAEEGHHGGCFFGCFEGGGGGGGHHHHHGHFBFHGGFHHGGHHHGGGCGGHGGHHHHHGHHGHHHHHHHHGHHH?FGFGGGHHHHGCGGHHHGGGGHGDGCDBFFFFFFFFFFFBF;:BBCB;BEFFFFFDDDFFFFFFFFFBFFFFFFFFFF@DDAB@DFBE@=DFFFFFFFFFF=@DABBFFFFFBDDBFBBFAA-BDFFFFFFFFFFFFFFA
@M03896:38:000000000-B4D98:1:1106:20183:3928 1:N:0:173
TACGGAGGGTGCAAGCGTTAATCGGAATTACTGGGCGTAAAGCGCACGCAGGCGGTTTGTTAAGTCAGATGTGAAATCCCCGGGCTCAACCTGGGAACTGCATCTGATACTGGCAAGCTTGAGTCTCGTAGAGGGGGGTAGAATTCCAGGTGTAGCGGTGAAATGCGTAGAGATCTGGAGGAATACCGGTGGCGAAGGCGGCCCCCTGGACGAAGACTGACGCTCAGGTGCGAAAGCGTGGGGAGCAAACA
+
AAAAAAABCBAAFDGC22EAAGGFAEFGHEA553BBAAEEEGGFGCEEEGGCGGGFGGGHGHHGFH@BFGFBFGGFHHHHGEEGEGHFFGHHFHFFHGHGHHHHHGHHHHDDG?GFFGGHFGCGHHGFFGGGHHCGFAFDFFBFFFFBFBBFF;;F@CDFEFFFFF;;AAFFFFFFFFFFFFFFFFFDDBBFA;BFFFA;@BCCFFDAAFFBCDFFFFFBFFDFFFFBFFB>AFFDFADFFFFA@AEFEFE
@M03896:38:000000000-B4D98:1:1106:17998:4478 1:N:0:173
TACGGAGGGTGCAAGCGTTAATCGGAATTACTGGGCGTAAAGCGCACGCAGGCGGTTTGTTAAGTCAGATGTGAAATCCCCGGGCTCAACCTGGGAACTGCATCTGATACTGGCAAGCTTGAGTCTCGTAGAGGGGGGTAGAATTCCAGGTGTAGCGGTGAAATGCGTAGAGATCTGGAGGAATACCGGTGGCGAAGGCGGCCCCCTGGACGAAGACTGACGCTCAGGTGCGAAAGCGTGGGGAGCAAACA
+
AAAAAAAB@AAAB5GAE2EAAFGFDEFGHDA55AA2EAEEEHHGG?EGGGGGGGGFGGGGHHGGBF4BFGFBBGGEHHHHGGGGGGHFGHHHHHGHHGHHHHHHHHDDFDD>G?FCGHHHHGGGGGGH/CFFGFGFFFBAEBFFFFFEFFFF:;;;9@;@AFFF9FA.:9?BBFFFFEBFBDFBFFFDF-@?FFACFFFFFCFFFBBFFFFF@FFDFFFFBDDDB.//BFFFB=-ABD.:@AAEFDABF?.
@M03896:38:000000000-B4D98:1:1106:17998:4496 1:N:0:173
TACGGAGGGTGCAAGCGTTAATCGGAATTACTGGGCGTAAAGCGCACGCAGGCGGTTTGTTAAGTCAGATGTGAAATCCCCGGGCTCAACCTGGGAACTGCATCTGATACTGGCAAGCTTGAGTCTCGTAGAGGGGGGTAGAATTCCAGGTGTAGCGGTGAAATGCGTAGAGATCTGGAGGAATACCGGTGGCGAAGGCGGCCCCCTGGACGAAGACTGACGCTCAGGTGCGAAAGCGTGGGGAGCAAACA
+
AABBABAB@?AAFGGE22EEEGFAAEFGHHA553ABAAABCFGEG0E0E?E>EEEGGEGGEF4BBF@BBGFBBGHFHHHHGEFEEEGFGHHFBGAGGGFGHHHHHFHBGHFDFGGE/FGG?F<FGG?F<EFFGHE@DF=AAFFFFFFFFB9FB9/B-:;-9FFEF;.9::9//;BBFEFF.AFFFFFD-;B?A@DFFD;:--:BBFDEAFF;@ADDFFFBFBDADDB:/;;@D--99;:DDCB.;;EFB..
@M03896:38:000000000-B4D98:1:1106:14669:4540 1:N:0:173
TACGGAGGGTGCAAGCGTTAATCGGAATTACTGGGCGTAAAGCGCACGCAGGCGGTTTGTTAAGTCAGATGTGAAATCCCCGGGCTCAACCTGGGAACTGCATCTGATACTGGCAAGCTTGAGTCTCGTAGAGGGGGGTAGAATTCCAGGTGTAGCGGTGAAATGCGTAGAGATCTGGAGGAATACCGGTGGCGAAGGCGGCCCCCTGGACGAAGACTGACGCTCAGGTGCGAAAGCGTGGGGAGCAAACA
+
AAAA@>AB@AAAB5G4E2EEAFGFEFFGHFA55ABAAAEBFHGGG?EEGGGGGGGEGGGHHHHHGG@BFGFBBGGBGHHHGGGFGGHFGGGHHHGGHGHHHHHHHHHHGHD?G?@CFHHHHFGGGHGFFEGEHGADCFFAABFFFFF;BFFF;;;B@@.;AFFFBFDAAFFFBFFFFFFFFFFFFFFFF9CFFDCFBDEC@ACFFFFEFFFFFFFDFFFFFFDFFAFFBFB@DCDBF?DFFCCEFDEFFF.
@M03896:38:000000000-B4D98:1:1106:19991:4702 1:N:0:173
TACGGAGGGTGCAAGCGTTAATCGGAATTACTGGGCGTAAAGCGCACGCAGGCGGTTTGTTAAGTCAGATGTGAAATCCCCGGGCTCAACCTGGGAACTGCATCTGATACTGGCAAGCTTGAGTCTCGTAGAGGGGGGTAGAATTCCAGGTGTAGCGGTGAAATGCGTAGAGATCTGGAGGAATACCGGTGGCGAAGGCGGCCCCCTGGACGAAGACTGACGCTCAGGTGCGAAAGCGTGGGGAGCAAACA
+
AAAAAAADDB?A4FGF?AEA2AFFEEDFGHBD5BBFEAEE1EFEFCFFGGGGGGGGGGDGGDFGFHFFHHHFHDF4BGHHGEG?EGGFBGHHCCCHHGGGGFGHHGFFGH??G?C<FFGGG??FGHG?FDF>FHD?<>9AE/:FFFF9FFFFB;BB@;;BAFFFBFAD.@AB/;FFF/BFFDEFFFFF--9A9@>-;;?@AF;;BF-9AFAB-@D.;/9/9.9:D.;B9//-;@A.9AADCDF.-A.;/..
@M03896:38:000000000-B4D98:1:1106:19975:4711 1:N:0:173
TACGGAGGGTGCAAGCGTTAATCGGAATTACTGGGCGTAAAGCGCACGCAGGCGGTTTGTTAAGTCAGATGTGAAATCCCCGGGCTCAACCTGGGAACTGCATCTGATACTGGCAAGCTTGAGTCTCGTAGAGGGGGGTAGAATTCCAGGTGTAGCGGTGAAATGCGTAGAGATCTGGAGGAATACCGGTGGCGAAGGCGGCCCCCTGGACGAAGACTGACGCTCAGGTGCGAAAGCGTGGGGAGCAAACA
+
AAAAAABDDAA>4FBE?2AEEGGBEFFGHHA55BAAAAAEGHGGG?EEEGGGGEEEFAECGHHHGH4BBGFB@FFHHHHHG/EEEGHHHHHHFG/FGGGFGGFHHGHHHHF2GFGCGGHHFGCGHHGGFGFGHFE@@=>:;BFFFFFFBF9BB;;BB;;@EFFFFF;;ADFFFFFFFBBFFDFFFFFDB;>FA@BFBFA;DFFBDFDAEFFABF?.BFFFFFFFFFFFFFFAAFCAFA.AAF=?DDEFFFA
@M03896:38:000000000-B4D98:1:1106:10068:5003 1:N:0:173
TACGGAGGGTGCAAGCGTTAATCGGAATTACTGGGCGTAAAGCGCACGCAGGCGGTTTGTTAAGTCAGATGTGAAATCCCCGGGCTCAACCTGGGAACTGCATCTGATACTGGCAAGCTTGAGTCTCGTAGAGGGGGGTAGAATTCCAGGTGTAGCGGTGAAATGCGTAGAGATCTGGAGGAATACCGGTGGCGAAGGCGGCCCCCTGGACGAAGACTGACGCTCAGGTGCGAAAGCGTGGGGAGCAAACA
+
>AABA?A??2AAFDGCE2EAFGFAEB2FHG5D532BAAEEGHFEGCGCGG?EE>>EEEEGGHEHED@BFGBBBFFBFHHHG/EEE@GFGHHHC?/?FFFGFHHHHGFFHF?2??@FFGGG0FFGGHG?FDFG10<---@.?FFFFB9;999B;;9;@@A-9FFFBBA:AD?FBFFFB//AAFBFFFFF=9@AA@B;@DE@A;BBFFC.EBFAABDDFFF9FDAD9:FBFFBB.=D9FD.A>AFFDFEFBF.
@M03896:38:000000000-B4D98:1:1106:10073:5021 1:N:0:173
TACGGAGGGTGCAAGCGTTAATCGGAATTACTGGGCGTAAAGCGCACGCAGGCGGTTTGTTAAGTCAGATGTGAAATCCCCGGGCTCAACCTGGGAACTGCATCTGATACTGGCAAGCTTGAGTCTCGTAGAGGGGGGTAGAATTCCAGGTGTAGCGGTGAAATGCGTAGAGATCTGGAGGAATACCGGTGGCGAAGGCGGCCCCCTGGACGAAGACTGACGCTCAGGTGCGAAAGCGTGGGGAGCAAACA
+
ABAAAABBB?AACFGA22EEAFGBBBFGHGA55BBBAAEEGHGFGCEAECGGGGGGGGGHHHHHHH4BFGFBFFGFHHHHGEGGEGGFGHHHHHGFGGHGHGHHHHHHHH??GFGHEGGGGGCGHHGFFGGGHHGFGFFAEFFFFFFFFFFFF;;FC@ACFFFFFFA;DFEFEFFFFBFFFFFFFFFFF>DDA@DFFFEDFFFFFFFFEFFFFFFFFFFFFFDADDFFFFFBDFFFFFFFFFCE;AEFFFF
@M03896:38:000000000-B4D98:1:1106:10057:5029 1:N:0:173
TACGGAGGGTGCAAGCGTTAATCGGAATTACTGGGCGTAAAGCGCACGCAGGCGGTTTGTTAAGTCAGATGTGAAATCCCCGGGCTCAACCTGGGAACTGCATCTGATACTGGCAAGCTTGAGTCTCGTAGAGGGGGGTAGAATTCCAGGTGTAGCGGTGAAATGCGTAGAGATCTGGAGGAATACCGGTGGCGAAGGCGGCCCCCTGGACGAAGACTGACGCTCAGGTGCGAAAGCGTGGGGAGCAAACA
+
AAAAAAABB@A>4FFF22E2FGHFAEFGHG555BBBAAAEFGGEGCGEGGEEGGGFGGGHGHF4BG4B3BFBBGGGHHHHGGGEEEHGHHHHHHFGFEGGHFHHHGHHHH?2F?FCFGHGFGFGHHHFFEGGGFCCCDFDEFFFFFFFFFBF;;:B@@DFFFFFFB;;;DEFFFFFFFFFFFFFFFFFF@DFA@CFDDED;B@DFFDFFFFFFCDDFFFBBDDAD?F/FFB@A>CFFDDDFF;ECAEFFF?
@M03896:38:000000000-B4D98:1:1106:24850:5104 1:N:0:173
TACGGAGGGTGCAAGCGTTAATCGGAATTACTGGGCGTAAAGCGCACGCAGGCGGTTTGTTAAGTCAGATGTGAAATCCCCGGGCTCAACCTGGGAACTGCATCTGATACTGGCAAGCTTGAGTCTCGTAGAGGGGGGTAGAATTCCAGGTGTAGCGGTGAAATGCGTAGAGATCTGGAGGAATACCGGTGGCGAAGGCGGCCCCCTGGACGAAGACTGACGCTCAGGTGCGAAAGCGTGGGGAGCAAACA
+
AAAAAABBBAABB5G4A2EAAFHFFEGGHHBD5BB2AAEBGHHGGGGGGGGGGGGEEEGHHHHHHH4FGGFFFGHGFGHHGGGFGGHHHHHHHHGEH/FFGHGHHHHHHH?DG?<@FHHHGGCGGHHHGGGFGGFGGDFFFFFFFFF;BFFFF9;BB=;BEFFFBFAADFEFFFFFFFFFBDFFFFFFFBFFFFD-@DFFD=DAFFFFFF.@-;AAFFF9BDFFFAFFFFFF.DCFFFDDFCFEBDAFB?.
@M03896:38:000000000-B4D98:1:1106:24845:5121 1:N:0:173
TACGGAGGGTGCAAGCGTTAATCGGAATTACTGGGCGTAAAGCGCACGCAGGCGGTTTGTTAAGTCAGATGTGAAATCCCCGGGCTCAACCTGGGAACTGCATCTGATACTGGCAAGCTTGAGTCTCGTAGAGGGGGGTAGAATTCCAGGTGTAGCGGTGAAATGCGTAGAGATCTGGAGGAATACCGGTGGCGAAGGCGGCCCCCTGGACGAAGACTGACGCTCAGGTGCGAAAGCGTGGGGAGCAAACA
+
>AA?>AA?DAAABEGA2AEEAFGBBEFGHHA553AAAAEEFHFEGCEAECFCFEGGGGGHHHHHHH4BGGHBFGGDHHHGGEGEEGGHGGHGGGFFF/BBGHHGHGHHGH?>G?@GGGHHFCCGHHHF?EGFGGCGGFFFFF9;FFFBFFFFF;;B>;:@EFFFFFAAAFFFFFFFFFFFFFFFFFFDB;DFFAFFCFEB->BFFFCEFFFA:BDFFFFFFAADFDFFFF;-ABA.B.AA@DFE9:.FFF.
@M03896:38:000000000-B4D98:1:1106:24824:5122 1:N:0:173
TACGGAGGGTGCAAGCGTTAATCGGAATTACTGGGCGTAAAGCGCACGCAGGCGGTTTGTTAAGTCAGATGTGAAATCCCCGGGCTCAACCTGGGAACTGCATCTGATACTGGCAAGCTTGAGTCTCGTAGAGCGCGGTAGAATTCCAGGTGTAGCGGTGAAATGCGTAGAGATCTGGAGGAATACCGGTGGCGAAGGCGGCCCCCTGGACGAAGACTGACGCTCAGGTGCGAAAGCGTGGGGAGCAAACA
+
>AAA>>ADD2A>45GA22AAAGGB2BFGGF555322AAAEFGBEE?EEECEEFCEEFGGHHH@4BF4@B@3BBFGHFHHGFCE@EFGEGHHGBFCFG??BFGFGF>???G?DFFG<A?<??F1?GFGFFDFAF1<-<<EDDHFFGHGC</:C:<<CA-:;EFFBFFC;9?EBBFGGGGF.A9FCFFGD@;9.:@AFA.;-999@FF@AAFFA9@A?FFFFF.ADDA/;:/B-.@FAFA9?-9B?9;AFFF.
@M03896:38:000000000-B4D98:1:1106:15816:5427 1:N:0:173
TACGGAGGGTGCAAGCGTTAATCGGAATTACTGGGCGTAAAGCGCACGCAGGCGGTTTGTTAAGTCAGATGTGAAATCCCCGGGCTCAACCTGGGAACTGCATCTGATACTGGCAAGCTTGAGTCTCGTAGAGGGGGGTAGAATTCCAGGTGTAGCGGTGAAATGCGTAGAGATCTGGAGGAATACCGGTGGCGAAGGCGGCCCCCTGGACGAAGACTGACGCTCAGGTGCGAAAGCGTGGGGAGCAAACA
+
AAABAAAB@?AAB5FA22EEAFFFAEFGHEA553A2EAEEAGGGG?EEGGGGGGGEFGGGHFFHFF4BBGDBBGGFHHHHGGGGGGHFGHHHHHGGGEHHHHHHHHHHGGD?G?@2FHHFHGFFGGGGFEG.FGCCCF@9;BFFFFFBFFFF;;B;@B;@?FFFBFDADFFFFFFFFFFFFFFFFFFFF@DDFFFCFFFFC;FFFFFFFFFFFCFAFFFFFDFAADFFFFBCDADDFDA:@DF9DFAB/A.
@M03896:38:000000000-B4D98:1:1106:15837:5429 1:N:0:173
TACGGAGGGTGCAAGCGTTAATCGGAATTACTGGGCGTAAAGCGCACGCAGGCGGTTTGTTAAGTCAGATGTGAAATCCCCGGGCTCAACCTGGGAACTGCATCTGATACTGGCAAGCTTGAGTCTCGTAGAGGGGGGTAGAATTCCAGGTGTAGCGGTGAAATGCGTAGAGATCTGGAGGAATACCGGTGGCGAAGGCGGCCCCCTGGACGAAGACTGACGCTCAGGTGCGAAAGCGTGGGGAGCAAACA
+
AAABAAABB?>AFFGCE2EEABGFEFFGHFDB5BA2EEEEFHHGGCEFGFGFGGGFFGGHHFFGFG4B3FDBBGHFHHHHGGGGGGGFEHHHHHGGHGHHHHGHHHHHHF?2G?F2FGHHHHFFGGGHFGGAGHDCCCB9A;:FBBB/FFFF99BFDB9@AFFFBFD9;BEFFFFFFFFFFFFFFFFFD=BFFFFFFFFF-BFFFFBFFFA>=9AABFFFFFF?A.9BBFFCDDFFFDFFFFFFFFEFFF.
@M03896:38:000000000-B4D98:1:1106:16563:6767 1:N:0:173
TACGGAGGGTGCAAGCGTTAATCGGAATTACTGGGCGTAAAGCGCACGCAGGCGGTTTGTTAAGTCAGATGTGAAATCCCCGGGCTCAACCTGGGAACTGCATCTGATACTGGCAAGCTTGAGTCTCGTAGAGGGGGGTAGAATTCCAGGTGTAGCGGTGAAATGCGTAGAGATCTGGAGGAATACCGGTGGCGAAGGCGGCCCCCTGGACGAAGACTGACGCTCAGGTGCGAAAGCGTGGGGAGCAAACA
+
ABABABCCCAAABDFE2AEEFGHFEFGGHHA55AAAAAEEFHHGGCEEEGEEEFGGGGGHHHGHHH@BFGFBFGHHHHHHGEGEEFHGGHHHHHGHHGGGHHHHHHHHHH?DGFCCEHHHGH1FGGHGFGGFHHDDFFFFFFFFFFFBBFBFB;:B@@ABEFFFFF;;AFFFFFFFFBFFFFFFFFFFFCFFFFFFFDECBACFFDBA.BF@@DDAFFFBFFFFFFFFFFB;:CFDFDADFFF?=9AF0F?
@M03896:38:000000000-B4D98:1:1106:16552:6781 1:N:0:173
TACGGAGGGTGCAAGCGTTAATCGGAATTACTGGGCGTAAAGCGCACGCAGGCGGTTTGTTAAGTCAGATGTGAAATCCCCGGGCTCAACCTGGGAACTGCATCTGATACTGGCAAGCTTGAGTCTCGTAGAGGGGGGTAGAATTCCAGGTGTAGCGGTGAAATGCGTAGAGATCTGGAGGAATACCGGTGGCGAAGGCGGCCCCCTGGACGAAGACTGACGCTCAGGTGCGAAAGCGTGGGGAGCAAACA
+
AAAAAABBBAAAFFGE22EEFGHFEECFHFA55BAAAAEEFHHGGCEEGGGGGGGGGGGHHHHHHH@BGHFFGGFGHHHHGGGEEGHGGHHGGHEHHGHGHHHHHHHHGHD2G?FBFHHHGC1FGGGHGGGEFCEGGFFFFFFFFFFBBFBF:;;:@@:DFFFFFF9;.@.;/BFFFBFF?DBFBFFFFFFFA>F--.A=9B@CCFCE?B.:@@DAB/FBFFFFFFFBBB;9ADA;BDDFFFFFFFFFEF.
@M03896:38:000000000-B4D98:1:1106:16573:6797 1:N:0:173
TACGGAGGGTGCAAGCGTTAATCGGAATTACTGGGCGTAAAGCGCACGCAGGCGGTTTGTTAAGTCAGATGTGAAATCCCCGGGCTCAACCTGGGCACTGCATCTGATACTGGCAAGCTTGAGTCTCGTAGAGGGGGGTAGAATTCCAGGTGTAGCGGTGAAATGCGTAGAGATCTGGAGGAATACCGGTGGCGAAGGCGGCCCCCTGGACGAAGACTGACGCTCAGGTGCGAAAGCGTGGGGAGCAAACA
+
AAAA?AAB?>A>BFBG222AEFGF2BFGHHDB532AAAAE1FGGEECEFGEEEECEEGFGHBGFBGBBBGBB4@FGEGGFF/EE>EHFFHHG?GG/BDFGGBGGF?GHGH?D1FGGEG1D<G1?GHHG?AFFDGDC--@DEFBFFFBB;BBF;9;BB9A=.BFFBB;..;.BFFFFFFEFFBBFFFFDB-9DA@@BBDE--9BBBB?E.BF;B=DAFB/BF.DFF.F/9/;@;9BFFFF.9=-9-.:9B9:
@M03896:38:000000000-B4D98:1:1106:7713:7377 1:N:0:173
TACGGAGGGTGCAAGCGTTAATCGGAATTACTGGGCGTAAAGCGCACGCAGGCGGTTTGTTAAGTCAGATGTGAAATCCCCGGGCTCAACCTGGGAACTGCATCTGATACTGGCAAGCTTGAGTCTCGTAGAGGGGGGTAGAATTCCAGGTGTAGCGGTGAAATGCGTAGAGATCTGGAGGAATACCGGTGGCGAAGGCGGCCCCCTGGACGAAGACTGACGCTCAGGTGCGAAAGCGTGGGGAGCAAACA
+
AAABAABBDBAACFFCE2?EFGHFEAAFGDA553BAEAEEFHHGG?EEFEGGGGGFGEGGFGGGFG4BFGFBBGGGHHHHGGGGCGHGHHHHHHGHHGHGHHHHHHHHFH??GFGFFHHHHEGGHHFG?CF.DCC>?C-:;9BBFFFBFBBF:;;B:@;BEFFFFF;9.:AFFFFFFFBFFFFFFFFFF-9DFB@A=?A@DFFFFF@.AB.9@BDDBFFBBDDFFFFF9B;:AD;.BA9;@DA.-9;9B?A
@M03896:38:000000000-B4D98:1:1106:24876:7631 1:N:0:173
TACGGAGGGTGCAAGCGTTAATCGGAATTACTGGGCGTAAAGCGCACGCAGGCGGTTTGTTAAGTCAGATGTGAAATCCCCGGGCTCAACCTGGGAACTGCATCTGATACTGGCAAGCTTGAGTCTCGTAGAGGGGGGTAGAATTCCAGGTGTAGCGGTGAAATGCGTAGAGATCTGGAGGAATACCGGTGGCGAAGGCGGCCCCCTGGACGAAGACTGACGCTCAGGTGCGAAAGCGTGGGGAGCAAACA
+
AAABAABBB?AABDGA22EEAFGFEEGGHFAB5AAAAAEEGHHGG0EEGFGCGGGFGGGHHGGGFG4BBFFBFGGGHHHHGGGGGGHFFHHHHHGHHEGGHHHHHHHHHH?>F?FCGHHGGGFGGHHHFGGGHGGGCADFFFFFFFFFFFFF;;BB@@;BEFFFFFA;DFFFFFFFFFFFFFFFFFFFF9DFFFFFFFEBCFDFFFFFFFFFFDFFFFBFFFDDFFFF:FBDDCCAFD9ADFAA9AAFFFF
@M03896:38:000000000-B4D98:1:1106:24875:7649 1:N:0:173
TACGGAGGGTGCAAGCGTTAATCGGAATTACTGGGCGTAAAGCGCACGCAGGCGGTTTGTTAAGTCAGATGTGAAATCCCCGGGCTCAACCTGGGAACTGCATCTGATACTGGCAAGCTTGAGTCTCGTAGAGGGGGGTAGAATTCCAGGTGTAGCGGTGAAATGCGTAGAGATCTGGAGGAATACCGGTGGCGAAGGCGGCCCCCTGGACGAAGACTGACGCTCAGGTGCGAAAGCGTGGGGAGCAAACA
+
>AAA>ABBBAA>4GBE?2EEAGHFEEEGHGA55BBAAAEEGHGGG?EEFGGGGEGCFGGHGHHHHH@BBGFBFGHGHHHHGEGFEEGFGHHGFGECGCBBFGHGHGHHHHD2??FGGGHG?G1GHHGFFEFEFGA-A>DFFFFFFFFBB:BFB;;B;;;@AFFFBB;;;BAFFFFFFFFFFFFFFFFD@;CD:@DF;A;;@BFFFFD:EFF;>DFFFFFFFFDADFFFF9;;;CCAFDDDFFFFFAEF/A.
@M03896:38:000000000-B4D98:1:1106:14450:7994 1:N:0:173
TACGGAGGGTGCAAGCGTTAATCGGAATTACTGGGCGTAAAGCGCACGCAGGCGGTTTGTCAAGTCAGATGTGAAATCCCCGGGCTCAACCTGCGAACTGCATCTGATACTGGCAAGCTTGAGTCTCGTAGAGGGGGGTAGAATTCCAGGTGTAGCGGTGAAATGCGTAGAGATCTGGAGGAATACCGGTGGCGAAGGCGGCCCCCTGGACGAAGACTGACGCTCAGGTGCGAAAGCGTGGGGAGCAAACA
+
A?A33>ADBBA>4BDA2AEA2AFFEEFFGG5553AAAAAAFHGEF?E?EGGGGFG>>>EG4B@F4F4BBGFF@@BFGHFFFEFEEEGHHHHB?0/>CCE2F?FFDFBF2F<1??01?FFGF?FFHFFGFGG<<GC-A;DDEF///BF/;9BFF/;FB9;@.BFFFB;;;DFF/FFFFFFFFFFFFFFD@;9DAAFFFDAB=FDFFB9.;BF-;DD9F/:/BAAAA.F///;99=-9F?..@DF?9D.BFF?
@M03896:38:000000000-B4D98:1:1106:14440:8009 1:N:0:173
TACGGAGGGTGCAAGCGTTAATCGGAATTACTGGGCGTAAAGCGCACGCAGGCGGTTTGTTAAGTCAGATGTGAAATCCCCGGGCTCAACCTGGGAACTGCATCTGATACTGGCAAGCTTGAGTCTCGTAGAGGGGGGTAGAATTCCAGGTGTAGCGGTGAAATGCGTAGAGATCTGGAGGAATACCGGTGGCGAAGGCGGCCCCCTGGACGAAGACTGACGCTCAGGTGCGAAAGCGTGGGGAGCAAACA
+
ABAABABCCABAFGFCA2EAAGHFEEFGHGA55BBAAAEEGHHGGGGFGGGGGGGGGGGHHHHHHH@BBGFBFGHFGHHHGGGGGGHGHHHHHHGFHGHHHHHHHHHHHHDDGFGFGHHGGG1FGHGGFGGGHHD-ACDDEBFFFFFBBFBFFBBFDCAFFFFFFFDADFFFBFFFFFFFFFFFFFFFF=DFFFFFFFEDFFFFFFCEEFFFFFFDFFFBFAFFFFFFFFB@ADFDFFFFFFF?BDFFEF?
@M03896:38:000000000-B4D98:1:1106:13792:8640 1:N:0:173
TACGGAGGGTGCAAGCGTTAATCGGAATTACTGGGCGTAAAGCGCACGCAGGCGGTTTGTTAAGTCAGATGTGAAATCCCCGGGCTCAACCTGGGAACTGCATCTGATACTGGCAAGCTTGAGTCTCGTAGAGGGGGGTCGAATTCCAGGTGTAGCGGTGAAATGCGTAGAGATCTGGAGGAATACCGGTGGCGAAGGCGGCCCCCTGGACGAAGACTGACGCTCAGGTGCGAAAGCGTGGGGAGCAAACA
+
AAAAAAABB?AAFEGA22EAAGHFAEFGHFA5532AAAEEGHHGGCEEGCEEGEEGGGGHHHHHHHHHHHFBBGG?FHHFFFGGGGHHHHHHHHGHHGHHHFHGHDGHFG?2<?22?FGGGHFFFGGFFEFEHF.>@>B.;9AFEFFBFF/B;:BFD;;B.BFFFFA9ADEBFFFFFEFFFFFFFFFF-9@DFFFADFFB--@DFA@;AFF-;-.;BFFFFDFFFFFFB/;@D;9./:ADAA-A9AEFFFE
@M03896:38:000000000-B4D98:1:1106:13773:8652 1:N:0:173
TACGGAGGGTGCAAGCGTTAATCGGAATTACTGGGCGTAAAGCGCACGCAGGCGGTTTGTTAAGTCAGATGTGAAATCCCCGGGCTCAACCTGGGAACTGCATCTGATACTGGCAAGCTTGAGTCTCGTAGAGGGGGGTCGAATTCCAGGTGTAGCGGTGAAATGCGTAGAGATCTGGAGGAATACCGGTGGCGAAGGCGGCCCCCTGGACGAAGACTGACGCTCAGGTGCGAAAGCGTGGGGAGCAAACA
+
AAABA>AB@AAAFGFCE2AAAFGFEAFFHHA55B22AAEEGHHGGGEEGGFGGEGEEFGHHHGGFGGFFHFBFFGFGHHHFGGGGGHFHHHH?GE0GGHHHHHHHHHHHH?2??@@FGHGGH<?FFFGFGGFGFGGGFC.@BEFFFFBBFFF;;BB@@;@AFFFBFA9A@EFFFFFFEFFFFFFFFFFF>DFFFF=DDEDFF@CCFAEFFF---.;BFFFFFDDFBBFF/BBDFADB9DDFFF.=AFFFFE
@M03896:38:000000000-B4D98:1:1106:13791:8658 1:N:0:173
TACGGAGGGTGCAAGCGTTAATCGGAATTACTGGGCGTAAAGCGCACGCAGGCGGTTTGTTAAGTCAGATGTGAAATCCCCGGGCTCAACCTGGGAACTGCATCTGATACTGGCAAGCTTGAGTCTCGTAGAGGTGGGTAGAATTCCAGGTGTAGCGGTGAAATGCGTAGAGATCTGGAGGAATACCGGTGGCGAAGGCGGCCCCCTGGACGAAGACTGACGCTCAGGTGCGAAAGCGTGGGGAGCAAACA
+
>AAAAABCCAAAEFGC22EAAGHFEAFGHGA55BBAAAEEFHHGGCFEGCGGGGGGFGFHHHGHGHGFDGBBBFGHHHHHGGGGGGHGFHHHFFFHHGHHHHHHHHHHHH>FGFGEFGFFGGFFGHGCFEEFFH1>EFG0<DGHHHGDDG<GD<=DA@;AE0:GFGC:;DEBFFGGFFGGGGGGGFFDABGGF>CFAFEB;CCFFB9;EFF=@-.;BFFFFFDFFD/9B:;@DFCDFFFDCFFECA?FFFA
@M03896:38:000000000-B4D98:1:1106:14611:8962 1:N:0:173
TACGGAGGGTGCAAGCGTTACTCGGAATTACTGGGCGTAAAGCGCACGCAGGCGGATTGTCAAGTCACATGTGAAATCCCCGGGCTCAACCTGGGAACTGCATCTGATACTGGCAAGCTTGAGTCTCGTAGAGGGGGGTAGAATTCCAGGTGTAGCGGTGAAATCCGTAGAGATCTCGAGGAATACCGGTGGCGAAGGCGGCCCCCCTGGACGAAGACTGACGCTCAGGTGCGAAAGCGTGGGGAGCAAA
+
>>>A>AADDA2>BF4A2AAE2AGE2EFGFF555BBBAAAEFFFGE0EAAEEEEEE/FFGH4B4BGG433B@BFF4BGGB3/>EE>EFGHFG2?B?BFFBBF2GHHGGBHHFD?/21F?G1?FC?11??<>CCHH.-<-;A9B/;FF//://;;;99;9;-;BFF/;;;FA.FBFFE/.;.9;;FFFFA-;-A;-;B-.9@--@--;--9.:A99-..///9999.;.B9//:-;D=./..;@--A-;A//
@M03896:38:000000000-B4D98:1:1106:14582:8974 1:N:0:173
TACGGAGGGTGCACGCGTTAATCGGAATTACTGGGCGTAAAGCGCACGCAGGCGGTTTGTTAAGTCAGATGTGAAATCCCCGGGCTCAACCTGGGAACTGCATCTGATACTGGCAAGCTTGAGTCTCGTAGAGGGGGGTAGAATTCCAGGTGTAGCGGTGAAATGCGTAGAGATCTGGAGGAATACCGGTGGCGAAGGCGGCCCCCCTGGACGAAGACTGACGCTCAGGTGCGAAAGCGTGGGGAGCAAA
+
>>AAA?A@DAA244A2E2EAAFGBABFFHFB55B2AAAEBFHGDGCEAEEEEGEGGGGGHGGHEGH?BB?E4BBEFFHHHGGGCDGE1FFGHHHE0GEHHHEGHHHFHFG??GFGGGGC1<CFF=GFC<AEEFH<<A=BDEFFFFFFFFFBFB;B;;B.-AFBF9/;;:@?BBFFFFBFFF?.B;FFD?-;.;@;9-AE;--@BB?>9..:999-;.BBB/;;.AADFF;BFB.9-.9...@@-9-.9B/
@M03896:38:000000000-B4D98:1:1106:14600:8981 1:N:0:173
TACGGAGGGTGCAAGCGTTAATCGGAATTACTGGGCGTAAAGCGCACGCAGGCGGTTTGTTAAGTCAGATGTGAAATCCCCGGGCTCAACCTGGGAACTGCATCTGATACTGGCAAGCTTGAGTCTCGTAGAGGGGGGTAGAATTCCAGGTGTAGCGGTGAAATGCGTAGAGATCTGGAGGAATACCGGTGGCGAAGGCGGCCCCCCTGGACGAAGACTGACGCTCAGGTGCGAAAGCGTGGGGAGCAAA
+
ABABAABCCAAAFFFC?2EAAFGFEEGGHGA55BBAAAAEGHGGGEFEGGGGGGGGGGGHGHHHHHBBBGFFFGHHHHHHGGGGGGHGHHHHHHGGHGHGHHHHHHHHHHD>F?@CFGHHFFCGHHGGFFGGHHC>AFCDABFFFFFBBFBFB;BFFCACFFFFFFAADFFFBFFFFFFFFFFFFFFFB;>DACDFFFE:BFFFFFFF?EFF>C-:.FFB9;ADFFFFFBFFCDAFFFDA?DFFFFFFFF
@M03896:38:000000000-B4D98:1:1106:25815:9506 1:N:0:173
TACGGAGGGTGCAAGCGTTAATCGGAATTACTGGGCGTAAAGCGCACGCAGGCGGTTTGTTAAGTCAGATGTGACATCCCCGGGCTCAACCTGGGAACTGCATCTGATACTGGCAAGCTTGAGTCTCGTAGAGGGGGGTAGAATTCCAGGTGTAGCGGTGAAATGCGTAGAGATCTGGAGGAATACCGGTGGCGAAGGCGGCCCCCTGGACGAAGACTGACGCTCAGGTGCGAAAGCGTGGGGAGCAAACA
+
CCCCCCCCDAAABBGA??EEFGHFEEGGHH555B2AAAEFHHHGGCFEGEGGGGGGFEGHHH4BFHDGHFDBBG4BGHHHFEGGGGHHHHHHGHFGHFHGHHHHHHHHGHFFFFGHGHHHGFGGHHHGFEGFDCD@@FFDFFFFFFFFFFBFF;;::@;DFFFFFFFADFEFFFFFFFEFFFFBFFFFF-C.;-;;A..9BFDAFF=?EFF;-;9.BFB/;DDDF.9//BB@?C>DF.D?DFFEFFEFFA.
@M03896:38:000000000-B4D98:1:1106:27265:9822 1:N:0:173
TACGGAGGGTGCAAGCGTTAATCGGAATTACTGGGCGTAAAGCGCACGCAGGCGGTTTGTTAAGTCAGATGTGAAATCCCCGGGCTCAACCTGGGAACTGCATCTGATACTGGCACGCTTGAGTCTCGTAGAGGGGGGTAGAATTCCAGGTGTAGCGGTGAAATGCGTAGAGATCTGGAGGAATACCGGTGGCGAAGGCGGCCCCCTGGACGAAGACTGACGCTCAGGTGCGAAAGCGTGGGGAGCAAACA
+
AAAAAAAD11AA1BFCE0E00BFABEFGHG122ABAAAEEGHGGGCEE/EEGGCE/>EE0FHHHH2BFGGFBBGGHHHH1>>EGEGHHHHH000FFHCFBG1FDHFGGHH?>1/0@?AEFFG<GH1GHFCGFFFCG-9@BFFFFFFF//;;B9;;:;;;;AFFFFB;;B@EFFFF/;BF?FBFBFFF9@@@FF@@@@FE@@@?@;@@:EFF;--ABFFFBFFFFBBFFFFF@-@@FFBFF<@@E@BFFFF-
@M03896:38:000000000-B4D98:1:1106:18570:10454 1:N:0:173
TACGGAGGGTGCAAGCGTTAATCGGAATTACTGGGCGTAAAGCGCACGCAGGCGGTTTGTTAAGTCAGATGTGAAATCCCCGGGCTCAACCTGGGAACTGCATCTGATACTGGCAAGCTTGAGTCTCGTAGAGGGGGGTAGAATTCCAGGTGTAGCGGTGAAATGCGTAGAGATCTGGAGGAATACCGGTGGCGAAGGCGGCCCCCTGGACGAAGACTGACGCTCAGGTGCGAAAGCGTGGGGAGCAAACA
+
BBABBAADBAAABGFE22AA2FGBAAFGHHB55BAAAAAEFGGGGGE?FGGCGGGGFEEHGFHHFH4BBGFBFGGGGHHGGEGGEGGHCCHHHHE0BCGGHEHGHHEHGH?2??@@FGGGG?FGFFFGFGGAGHGF@DCDFF99FFFFFF/:;;:F-:.@EFFFFFDADAFFFFFFFFFFFFFFFFFFF@D?;:;@BFA@-:;=@=AAFFFFF-;AFFFBFFFFF.BFFFB=;BFFFDAD=F;.;;AFFF.
@M03896:38:000000000-B4D98:1:1106:9228:10917 1:N:0:173
TACGGAGGGTGCAAGCGTTAATCGGAATTACTGGGCGTAAAGCGCACGCAGGCGGTTTGTTAAGTCAGATGTGAAATCCCCGGGCTCAACCTGGGAACTGCATCTGATACTGGCAAGCTTGAGTCTCGTAGAGGGGGGTAGAATTCCAGGTGTAGCGGTGAAATGCGTAGAGATCTGGAGGAATACCGGTGGCGAAGGCGGCCCCCTGGACGAAGACTGACGCTCAGGTGCGAAAGCGTGGGGAGCAAACA
+
BBABBABCBAAAFFGCA2EEAGGFEEFGHHA55BBAAAEEGHHGGCEEGGGGGGGGGGGHHHHHGH4BFGFBFGHHHHHHGGGGGGHGHHHHHHFHHGHHHHHHHHHHHH?DG?FFGHHHGHFFGHGGFGGGHHGGGFFFFFFFFFFFFFFFF;;B@@;DEFFFFFA;DFFFBFFFFFFFFFFFFFFFF@FFFFFFFFFCFFFFFFFFFFFFFFFDFFFFFFFFFFFFFFFFDFADFDFFFFFEFFFFFFF
@M03896:38:000000000-B4D98:1:1106:12227:12311 1:N:0:173
TACGGAGGGTGCAAGCGTTAATCGGAATTACTGGGCGTAAAGCGCACGCAGGCGGTTTGTTAAGTCAGATGTGAAATCCCCGGGCTCAACCTGGGAACTGCATCTGATACTGGCAAGCTTGAGTCTCGTAGAGGGGGGTAGAATTCCAGGTGTAGCGGTGAAATGCGTAGAGATCTGGAGGAATACCGGTGGCGAAGGCGGCCCCCTGGACGAGGACTGACGCTCAGGTGCGAAAGCGTGGGGAGCAAACA
+
AAAAAABBBAAAFGFCE?EEAGGBBEFGHFA55ABAEAEEHHHGG?EEFCGGGGGGGGGHHHHHFH4BFGFBFGHFHHHHGGGGGGHFGHHHHHGHHGHHHGHHHHHHGH?DG?@FFGGHGFFGHHGGFDFFGHGCCFDDFFFFFFFFFFFF;;BFBD;DABBFFFA;AAFFBFFFFFFFFBFEFFFFFBFFFCCFFDEB;FFFFFFEFFFCF=F-EB?FFFFDFFFF0FFAB--9BAA?>DFEFDFFFFF
@M03896:38:000000000-B4D98:1:1106:5088:12364 1:N:0:173
TACGGAGGGTGCAAGCGTTAATCGGAATTACTGGGCGTAAAGCGCACGCAGGCGGTTTGTTAAGTCAGATGTGAAATCCCCGGGCTCAACCTGGGAACTGCATCTGATACTGGCAAGCTTGAGTCTCGTAGAGGGGGGTAGAATTCCAGGTGTAGCGGTGAAATGCGTAGAGATCTGGAGTAATACCGGTGGCGAAGGCGGCCCCCTGGACGAAGACTGACGCTCAGGTGCGAAAGCGTGGGGAGCAAACA
+
>AAAAA3DDBBAB5G4E2EAAGFB22FFHH55D32A2AAB1FGGECEEFAFCG0EEEE?GGFFHDG4BB4@BBFB4DFF?FE?/>/?B3?BBFB/0FFCDGHEGFFFGFH?>F<FFFAGGFGF?GGGF/<FF1<>><;@;A/BFFFFFFBBB:;/:=9.-9BFFBF.;DDAFFBFFB/9./9BFFFFD@-;.ABAB@?.--BCDFFFEFF.9-;D;FFFFFFFFF.//9;99A@-.;AAD-@D?ADAB/AA
@M03896:38:000000000-B4D98:1:1106:20022:13387 1:N:0:173
TACGGAGGGTGCAAGCGTTAATCGGAATTACTGGGCGTAAAGCGCACGCAGGCGGTTTGTTAAGTCAGATGTGAAATCCCCGGGCTCAACCTGGGAACTGCATCTGATACTGGCAAGCTTGAGTCTCGTAGAGGGGGGTAGAATTCCAGGTGTAGCGGTGAAATGCGTAGAGATCTGGAGGAATACCGGTGGCGAAGGCGGCCCCCTGGACGAAGACTGACGCTCAGGTGCGAAAGCGTGGGGAGCAAACA
+
ABAAAACCCAAABGFC22EAAFFBBEFGHFDB5ABAAAEEGHHGGCEFGGGGGGGGGGGHHHHHHH4BBGFFGFHEHHHHFGGGGGHEFGHGFHGHGFHGHHHHHHHHHHDDG?FCFFGGGGGHHHHHFGGEHFGGG@DFFFFFFFFFFFEFF;BB@@;@?FBFFF;;AFFFFFFFFFEFFFFFFFFFD@>FFFFDADEBFFFFFFFEFFFFAFDDFFFFF?DDFDFFFFFFFA;AFDDDF@BEFFEFFF.
@M03896:38:000000000-B4D98:1:1106:20020:13406 1:N:0:173
TACGGAGGGTGCAAGCGTTAATCGGAATTACTGGGCGTAACGCGCACGCAGGCGGTTTTTTACGTCAGATGTGAAATCCCCGGGCTCAACCTTGGAACTGCATCTGATACTGGCAAGCTTGCGTCTCGTAGAGGGTGGTAGCATTCCAGGTGTAGCGGTGAAATGCGTCGAGATCTGGAGGAATACCGGTGTCGAAGGCGGCCCCCTGGACTATGACTGACGCTCAGGTGCGCAATCGTGGGCAGCAAAC
+
>A?3333>AA2>AFGE?AE2AGGB2BEGHGD553BBAA211BAAA0E0EEE0E/E>>11?E?3?FFC/FGGFFGD4FGGGF//<>CF<?FCC1111<??1?FFFG11F1F???FFG<<<<0.<CCEHC<C..0/..;-::0/<CCCC:;/;/990;--.-.0;C0;.;--9-;;/////.9;.BFFF.---.;..;..9--9B--999.99///9/:BF//.;A?D//;/9-99-./...A-......;9
@M03896:38:000000000-B4D98:1:1106:10099:13472 1:N:0:173
TACGGAGGGTGCAAGCGTTAATCGGAATTACTGGGCGTAAAGCGCACGCAGGCGGTTTGTTAAGTCAGATGTGAAATCCCCGGGCTCAACCTGGGAACTGCATCTGATACTGGCAAGCTTGAGTCTCGTAGAGGGGGGTAGAATTCCAGGTGTAGCGGTGAAATGCGTAGAGATCTGGAGGAATACCGGTGGCGAAGGCGGCCCCCTGGACGAAGACTGACGCTCAGGTGCGAAAGCGTGGGGAGCAAACA
+
AAAAA>ABB?AABAFC22EAAFGFEEFGHGDB5BAAEEEEGHFGGCCAEFGGGGGEGGGHHHHHGH@BFGFBFHFGHHHHGGGFGGHFGHHHHHGHFEGHHGHHHHHHHH?FG?FCFFGGGG1FGHHHFGGGHH.><@>;ABFFFFFFFFFFB;;BD@;BEFFFFFDADFFF/FFFFFFFFFFFFFFFF@DFFDCFFDEFAFFFFFFFFFFFBADAFFFFFFFFFFFFFFFDADFFFFDFFFFEFFFFFF.
@M03896:38:000000000-B4D98:1:1106:10120:13473 1:N:0:173
TACGGAGGGTGCAAGCGTTAATCGGAATTACTGGGCGTAAAGCGCACGCAGGCGGTTTGTTAAGTCAGATGTGAAATCCCCGGGCTCAACCTGGGAACTGCATCTGATACTGGCAAGCTTGAGTCTCGTAGAGGGGGGTAGAATTCCAGGTGTAGCGGTGAAATGCGTAGAGATCTGGAGGAATACCGGTGGCGAAGGCGGCCCCCTGGACGAAGACTGACGCTCAGGTGCGAAAGCGTGGGGAGCAACCA
+
>AABAAAB@AAABGGC?2EAFGHBE2AFH5AD53BAAAEBBGHGG?EGGGGCGCEFFFGHHGHGBG4BBGF4B4B4BGHGGGGGGGGGGHHGGBCGHGHHDGHHHGHGDG?>B?22F?GF?F1?GHGCFGAFGF<---@A;:9/BB;9;9BB;9;B@DA@.B/BFB.99@AF/BFBFB/A?.BB/BFDF9@9A-@DFF.9BFBDFFDE?FA;9@D.;BFB/.9ADDBFF/;@.@-ABDFFFF;E@D.B..9
@M03896:38:000000000-B4D98:1:1106:24311:13583 1:N:0:173
TACGGAGGGTGCAAGCGTTAATCGGAATTACTGGGCGTAAAGCGCACGCAGGCGGTTTGTTAAGTCAGATGTGAAATCCCCGGGCTCAACCTGGGAACTGCATCTGATACTGGCAAGCTTGAGTCTCGTAGAGGGGGGTAGAATTCCAGGTGTAGCGGTGAAATGCGTAGAGATCTGGAGGAATACCGGTGGCGAAGGCGGCCCCCTGGACGAAGACTGACGCTCAGGTGCGAAAGCGTGGGGAGCAAACA
+
AAAA>>A?DBAABEFF2AFEEGHBAEFGHEA553AAAAEACEGEGCEEFFGGGGGGCGGHHHDHHH@BFBFBGHDFGHHHG/EEEFHE3FGHH0??FEFGHHHHHHEHHH>FGGFFEGGHHGGGHHHH?EGEFF?-@D:;EFFFFFFBBBBFB;;;9;;BE/BFFFA:DFFFBBBFFFBFFDFFFFFFB=;DAAD--9;>-DFD;9;;9FFFF-.;BF//BDDDFD9//:;-.9-./9;.@DFE-;ABBFF
@M03896:38:000000000-B4D98:1:1106:24328:13588 1:N:0:173
TACGGAGGGTGCAAGCGTTAATCGGAATTACTGGGCGTAAAGCGCACGCAGGCGGTTTGTTAAGTCAGATGTGAAATCCCCGGGCTCAACCTGGGAACTGCATCTGATACTGGCAAGCTTGAGTCTCGTAGAGGGGGGTAGAATTCCAGGTGTAGCGGTGAAATGCGTAGAGATCTGGAGGAATACCGGTGGCGAAGGCGGCCCCCTGGACGAAGACTGACGCTCAGGTGCGAAAGCGTGGGGAGCAAACA
+
ABAAAACCBCBACBGC?2EEAGGFEEFGHGA55BBAAAEEHHHGGCECGGGCGGGGGGGHHHHHGHFBGGFBFHHGHHHHGGGGFGHGHHHHHHGGHGHGHHHHHHHHGHDDGFGGGHHHGGFGHHGGFEGFFHECFFFDEFFFFFFBFFFFF:BFB@;DEFFFFFAADFFFFFFFFFFFFFFFFFFFF@FDACDFFFECFFFFFFDEEFFFFAFABFFBFFFFFFFFFFBCDDFFFFFFFFFFFFFFEF.
@M03896:38:000000000-B4D98:1:1106:28919:15184 1:N:0:173
TACGGAGGGTGCAAGCGTTAATCGGAATTACTGGGCGTAAAGCGCACGCAGGCGGTTTGTTAAGTCAGATGTGAAATCCCCGGGCTCAACCTGGGAACTGCATCTGATACTGGCAAGCTTGAGTCTCGTAGAGGGGGGTAGAATTCCAGGTGTAGCGGTGAAATGCGTAGAGATCTGGAGGAATACCGGTGGCGAAGGCGGCCCCCTGGACGAAGACTGACGCTCAGGCGCGAAAGCGTGGGGAGCAAACA
+
AAAAAAABBBBA4AEE22E22BGFEEAFHF5D5BBAAAEEGFHGG?EEEFE?EEGCEEEHGHFHGH4BBGFBGGHHHHHGFCGGEFHGGHHHFHGGHGGGHHFHFFHGHH?FF<FGEFGHGGFGH1GG?EFFHHGG?F>DFFFFFFFBBFFFF;;BD@;@EFFFFF;;ADFFEFFFFFFFFFFFFFFFAFFFAFDFFFFFCFFFFD@AEFFC-@FFFFFFFDFFFFFF/9;>CFFDFF.DFF;EBDEFBF.
@M03896:38:000000000-B4D98:1:1106:28908:15197 1:N:0:173
TACGGAGGGTGCAAGCGTTAATCGGAATTACTGGGCGTAAAGCGCACGCAGGCGGTTTGTTAAGTCAGATGTGAAATCCCCGGGCTCAACCTGGGAACTGCATCTGATACTGGCAAGCTTGAGTCTCGTAGAGGGGGGTAGAATTCCAGGTGTAGCGGTGAAATGCGTAGAGATCTGGAGGAATACCGGTGGCGAAGGCGGCCCCCTGGACGAAGACTGACGCTCAGGTGCGAAAGCGTGGGGAGCAAACA
+
ABAAAABCCCBABEGA22EE2FGFEEDGHG555BBAAAEEDGHGG?EEECFFGEGGGGGHHHHHFG4B@GFBFGGFHHHGGEGGEGHGGHHHGHEFFGHHHHHHHFFHHHD>G?GCFGGGFGGGHGGG?EFFHHGC?B@AEFFFFFFBFFFFB:BFCCADEFFFFF;;ADFFFFFFFFFFFFFFFFFFACFFA@FFFFA@:@@DFFFEFFFFBAFFFFFFFFDDFFFFFFB@ACDDFD;DCFFFCDFFFF?
@M03896:38:000000000-B4D98:1:1106:23722:16000 1:N:0:173
TACGGAGGGTGCAAGCGTTAATCGGAATTACTGGGCGTAAAGCGCACGCAGGCGGTTTGTTAAGTCAGATGTGAAATCCCCGGGCTCAACCTGGGAACTGCATCTGATACTGGCAAGCTTGAGTCTCGTAGAGGGGAGTAGAATTCCAGGTGTAGTGGTGAAATGCGTAGAGATCTGGAGGAATACCGGTGGCGAAGGCGGCCCCCTGGACGAAGACTGACGCTCAGGTGCGAAAGCGTGGGGAGCAAACA
+
>AAAAAADDAAABEFF00EA03DBEEFFHG1D2BA/AEEGHHHGG?AEEGGGGGG//BE0BFHHGH2BGGHBEGHH>FGH//>EEGGFGHH00BFGHFGGHHHHHGG>GHFGFGG1FFG1?FBGFHFF<>FCGHG-.<.<DGHHHHH00<<GG:;0;:<EHHHHHH:;.@EFFGFBGFGGGGFFGGG?A@GBF@@@9BE9>@?;;;;9AFF?;=BFBFFFFBBAABBB;9;;:@@9B--;>@@E@AEB/F-
@M03896:38:000000000-B4D98:1:1106:23700:16011 1:N:0:173
TACGGAGGGTGCAAGCGTTAATCGGAATTACTGGGCGTAAAGCGCACGCAGGCGGTTTGTTAAGTCAGATGTGAAATCCCCGGGCTCAACCTGGGAACTGCATCTGATACTGGCAAGCTTGAGTCTCGTAGAGGGGGGTAGAATTCCAGGTGTAGTGGTGAAATGCGTAGAGATCTGGAGGAATACCGGTGGCGAAGGCGGCCCCCTGGACGAAGACTGACGCTCAGGTGCGAAAGCGTGGGGAGCAAACA
+
AAA@1AADDAA>BEB0A0AA03DFBFAFHGDB2B/AAAAAFFGGG?EEGG?EGGGEEE?FFGFFGG2BFFEBFGF1GGHH/>EEEGHGGHHF0FCGCFFFGHGHHHFDGH>2??01FFGD??CGGHGG?EFGFH.--;-99FFFFFB//BBFF///9-;A/BFFFF9;A>EBFFFBFFEFBAFFFFFA99@BA@-@--:@-99;@@@;AFF;@;BFFFF/BBFFFFFFFF99;?;AFB?A@??--AE//A-
@M03896:38:000000000-B4D98:1:1106:23520:16150 1:N:0:173
TACGGAGGGTGCAAGCGTTAATCGGAATTACTGGGCGTAAAGCGCACGCAGGCGGTTTGTTAAGTCAGATGTGAAATCCCCGGGCTCAACCTGGGAACTGCATCTGATACTGGCAAGCTTGAGTCTCGTAGAGGGGGGTAGAATTCCAGGTGTAGCGGTGAAATGCGTAGAGATCTGGAGGAATACCGGTGGCGAAGGCGGCCCCCTGGACGAAGACTGACGCTCAGGTGCGAAAGCGTGGGGAGCAAACA
+
AAABAABCCCAACFFE22EEFGGFEFGGHHAB5BAAAAEEGHHGGCEEGCEEGGGGGGGHHHHHGHEFGGHFFGHHHHHHGGGGGGHGHHHHGHGGGEGGHHHHHHHHHHDDGFHGGHHHFFGHHGGGFGGGHHGGGFFFFFFFFFFFFFFFB;BFCD:DEFFFFFA;AFFFFFFFFFFFFFFFFFFFF9BFFFFFFFFCFFFFFFCEFFFFFFFFFFFFFFDFFFFFFFB@ACFFFFFFFFFF@DEFFF?
@M03896:38:000000000-B4D98:1:1106:23536:16163 1:N:0:173
TACGGAGGGTGCAAGCGTTAATCGGAATTACTGGCCGTAAAGCGCACGCAGGCGGTTTGTTACGTCAGATGTGAAATCCCCGGGCTCAACCTGGGAACTGCATCTGATACTGGCAAGCTTGAGTCTCGTAGAGGGGGGTAGAATTCCAGGTGTAGCGGTGAAATGCGTAGAGATCTGGAGGAATACCGGTGGCGAAGGCGGCCCCCTGGACGAAGACTGACGCTCCGGTGCGAAAGCGTGGGGAGCAAACA
+
AAAAAAA2DA>>4BDF22EEFFGBEEEGHGDB5A2BAAABAGFFGGGFGGC0EEFGGG1CFB4FFGCEHGFFDGEGFGHHG?EGEGHFBGHHGHGGHGHGGHHHBFBG2F?FF?GFEGCGGFFGFFGGFDF.GG?@?A9AAFFFFFFBFB9/9;99;-9@ABFFF;;;ABEBBFFFF//A?DF/BFFDF-9.99@CA.:=-@@CFD@E.;ACA9DDB//;/..9...-;9;@AD=.9...--9.-..9/..
@M03896:38:000000000-B4D98:1:1106:19368:16481 1:N:0:173
TACGGAGGGTGCAAGCGTTAATCGGAATTACTGGGCGTAAAGCGCACGCAGGCGGTTTGTTAAGTCAGATGTGAAATCCCCGGGCTCAACCTGGGAACTGCATCTGATACTGGCAAGCTTGAGTCTCGTAGAGGGGGGTAGAATTCCAGGTGTAGCGGTGAAATGCGTAGAGATCTGGAGGAATACCGGTGGCGAAGGCGGCCCCCTGGACGAAGACTGACGCTCAGGTGCGAAAGCGTGGGGAGCAACCA
+
AAAAAAAD@AA>B5AA?2A2AGGBAEEFHHA5532BAAAEGFHGG?AEEGGEEEEE@EGHHHHHGHGFGHHHGGF4FFGGFEGE@EGHGHFFFGEFGEGFGHHHHHHGGH222FCGEGHF?F1FGDG0?CF.GB<--@DDAFFFFFFFB/9/://9--.-;//:BB.;9BE//B/;:/9.DD.;9BFF-;BAA-@--999@B>@FF@.ABA--;.;;9//9.99DAB/:/:;.-@.9..A-;-:;:.F.;9
@M03896:38:000000000-B4D98:1:1106:19361:16497 1:N:0:173
TACGGAGGGTGCAAGCGTTAATCGGAATTACTGGGCGTAAAGCGCACGCAGGCGGTTTGTTAAGTCAGATGTGAAATCCCCGGGCTCAACCTGGGAACTGCATCTGATACTGGCAAGCTTGAGTCTCGTAGAGGGGGGTAGAATTCCAGGTGTAGCGGTGAAATGCGTAGAGATCTGGAGGAATACCGGTGGCGAAGGCGGCCCCCTGGACGAAGACTGACGCTCAGGTGCGAAAGCGTGGGGAGCAACC
+
ABAAAABCBAAAGGFEA2EAAFGBEEFGHHDB5BBAAAEECGHGGGFEGGGGGGGGGGGHHHHHHHDFDGGFFFGFGHHHGGGGEGHHHHHHGFGHHGHHHHHHHHEHFHFDGFFGGGGHFGCGGHHGFDGGFHDDGFFFFFFFFFFFFFBFB;BFB@ACEFFFFF:;D-;:BBFFFBFFFFFFFFFDC9@DA;@=AA;;BFFFFF-;.BA@9-..;B/9BAA.D.FB:B;9;--.B...---.:;./.;
@M03896:38:000000000-B4D98:1:1106:19345:16508 1:N:0:173
TACGGAGGGTGCAAGCGTTAATCGGAATTACTGGGCGTAAAGCGCACGCAGGCGGTTTGTTAAGTCAGATGTGAAATCCCCGGGCTCAACCTGGGAACTGCATCTGATACTGGCAAGCTTGAGTCTCGTAGAGGGGGGTAGAATTCCAGGTGTAGCGGTGAAATGCGTAGAGATCTGGAGGAATACCGGTGGCGAAGGCGGCCCCCTGGACGAAGACTGACGCTCAGGTGCGAAAGCGTGGGGAGCAAACA
+
>AAA3>ADD?A>45BAE22AABGF2BFFHFEF5B2AAAFECGHGGFEEGGGGGGFEEEEGFFGHHHDFFGH@GDGGGHHGGGGGGGGCBGGHGHGEHGHHHHHHFHFGGH?22?22FFGG?<FGGHHFFDG<=C?D?;BFFFFFFFFBFE;B/9;:@;;@9FFFFFAD.=AFEBFFFFBAAAFFFFFFB9=DFAFFFBEB;-@@DFFEFFF;;@DAFFFFFFFF?.9/FBFFD-@AB.DDCFA.-;A//F.
@M03896:38:000000000-B4D98:1:1106:24893:17040 1:N:0:173
TACGGAGGGTGCAAGCGTTAATCGGAATTACTGGGCGTAAAGCGCACGCAGGCGGTTTGTTAAGTCAGATGTGAAATCCCCGGGCTCAACCTGGGAACTGCATCTGATACTGGCAAGCTTGAGTCTCGTAGAGGGGGGTAGAATTCCAGGTGTAGCGGTGAAATGCGTAGAGATCTGGAGGAATACCGGTGGCGAAGGCGGCCCCCTGGACGAAGACTGACGCTCAGGTGCGAAAGCGTGGGGAGCAAACA
+
AAABAABC@AAACGFFA2EEAFGFEEFGHHB553AAAAED1GGGG?EEECEFGGGGGGGHHHHHGHDGFFFBFGHHHHHHGEFEEGHGCGHHGHEGFEGGHHHHHHGHHH?DGFGFEHHGGGCGHHHHGFGFHHDC-;@AEFFFFFFFFF/FB;;;@:;@EFFFBBAADBFFFFFFFFFFDFEFFFFFFCFFFDFFFDEDACFFFFAFFFFCFFFDFFFBFFFFDFFFF/9@DA;A/A9AAD>.:DEBBFF
@M03896:38:000000000-B4D98:1:1106:28418:17219 1:N:0:173
TACAGAGGGTGCGAGCGTTAATCGGAATTACTGCGCGTAAAGCGAGTGTAGGTGGCTCATTAAGTCACATGTGAAATCCCCGGGCTTAACCTGTGAACTGCATGTGATACTGGTGGTGCTAGAATATGTGAGAGGGAAGTAGAATTCCAGGTGTAGCGGTGAAATGCGTAGAGATCTGGAGCAATACCGATGGCGAAGGCAGCTTCCTGGCATAATATTGACACTGAGATTCGAAAGCGTGGGTAGCAAA
+
AAAAAF1AA1>AECGEE0EEA2DB0ECFHFE2B1A/AAE/FFGE/AAAFFFB1@EG0GHHHHHH@F2B1FBBBFG1FFHHEEECECHFHFHFBF<EFGGEF1FG1>BFFGB2<B</?/BBF>11@1@D@2FFBGFCGFA1<1?11?F?<FF111><F@><-CGBD0=<<<CAGFFFHB00C/;;:CGGC.@B.C@@@?EEFBBGBFFFEF--B;9B//BBFFFFF/BBF9BFAF;A-99AB@?AF-BFF/
@M03896:38:000000000-B4D98:1:1106:28595:17887 1:N:0:173
TACGGAGGGTGCAAGCGTTAATCGGAATTACTGGGCGTAAAGCGCACGCAGGCGGTTTGTTAAGTCAGATGTGAAATCCCCGGGCTCAACCTGGGAACTGCATCTGATACTGGCAAGCTTGAGTCTCGTAGAGGGGGGTAGAATTCCAGGTGTAGCGGTGAAATGCGTAGAGATCTGGAGGAATACCGGTGGCGAAGGCGGCCCCCTGGACGAAGACTGACGCTCAGGTGCGAAAGCGTGGGGAGCAAACA
+
ABBCBABBDAAACFGAE2EEAFGFEAFGHFAB5BB2AAEDFHHGGGEFGGGGGGGGGGGHHHGHGH@BDGFBFGHFHHHHGGGGGGHFGHHHHHGGHGHHHHHHHHHHHHD2??FFGHHHHG1FHHHHFGGFHGGGCCFFFFFFFFFFFFFF;;BBDC:BEFFFFFAADFFFFFFFFFFFFFFFFFFFA@FFADDAFFEDFCDFFFFFFFFFFDFFBFFFFFFFFFFFFFFFFFFDFDFFFFFEDDFFFFF
@M03896:38:000000000-B4D98:1:1106:6050:18528 1:N:0:173
TACGGAGGGTGCAAGCGTTAATCGGAATTACTGGGCGTAAAGCGCACGCAGGCGGTTTGTTAAGTCAGATGTGAAATCCCCGGGCTCAACCTGGGAACTGCATCTGATACTGGCAAGCTTGAGTCTCGTAGAGGGGGGTAGAATTCCAGGTGTAGCGGTGAAATGCGTAGAGATCTGGAGGAATACCGGTGGCGAAGGCGGCCCCCTGGACGAAGACTGACGCTCAGGTGCGAAAGCGTGGGGAGCAAACA
+
AAABAAADBBAAC5B4A2AA2FGFEEGGHFA55BA2EAEDGFHGG?EGGGGEGGGGGGGFFFGHGH4BFGFBFGFEHHHHGGGGGGHGHHHHHHAHFFGHHHHHHHHHGHDDG?GFFFGHHF?FGGGHFDGGGFDFFFFDFFFFFFFFFFFFB;BBAC;CEFBFBFA;ADEF/FFFFFFFDDFFFFFFD-:AFFFFFFFFFAFFCDDFFF?@@@DDFFFFFFDAADFFFFFCD;:AFD9;BB;?-AEBF?A
@M03896:38:000000000-B4D98:1:1106:8571:19026 1:N:0:173
TACGGAGGGTGCAAGCGTTAATCGGAATTACTGGGCGTAAAGCGCACGCAGGCGGTTTGTTAAGTCAGATGTGAAATCCCCGGGCTCAACCTGGGAACTGCATCTGATACTGGCAAGCTTGAGTCTCGTAGAGGGGGGTAGAATTCCAGGTGTAGCGGTGAAATGCGTAGAGATCTGGATGAATACCGGTGGCGAAGGCGGCCCCCTGGACGAAGACTGACGCTCAGGTGCGAAAGCGTGGGGAGCAAACA
+
AAAAAACCC@AAFBGAA2EAAFGF2EFGHDA55BAAAAEEGHHGGCEFGGGFGGGCCFGHHHDGFHGFHGBBBDHFHHHHGGGGGFHEFHHGGHEGHGHHHHHHHGEGGH??GFGEEGGGC???1?FGCDFFFFDCAAC?EFFFFFF;B;/;;;:;@;:@EFFFFFD;ACEFFFFFFBBB/BB;FFFFF>BAFFFFADEFFFFAA>>AEFFFF-ADFBFFFDDFFA:9:B;@A-9.BA:;BBDEFFEB9FA
@M03896:38:000000000-B4D98:1:1106:8581:19049 1:N:0:173
TACGGAGGGTGCAAGCGTTAATCGGAATTACTGGGCGTAAAGCGCACGCAGGCGGTTTGTTAAGTCAGATGTGAAATCCCCGGGCTCAACCTGGGAACTGCATCTGATACTGGCAAGCTTGAGTCTCGTAGAGGGGGGTAGAATTCCAGGTGTAGCGGTGAAATGCGTAGAGATCTGGATGAATACCGGTGGCGAAGGCGGCCCCCTGGACGAAGACTGACGCTCAGGTGCGAAAGCGTGGGGAGCAAACA
+
AAABAAACBAAABGFC22EAAFGFEEGGHG555ABAAAEEGHHGGCFGGGGGGGGGGGGHHHHHGH@FGHFBFGFGHHHHGGGGGGHGGHHHHHFHHGHHHHHHHGGHHH>>F?FBFGGGFG??FFFGFGGGHHGGFADFFFFFFFFBFFFFF;BF=@;@EFFFBBDADFFFBFFFFFFFFFFFFFFFF;@DADFFFFFFACFFD:@AEFFFC;AAFFFBBFDFFFFFBFFFFCADFFDFAFFFFFFFFF?
@M03896:38:000000000-B4D98:1:1106:27768:19303 1:N:0:173
TACGGAGGGTGCAAGCGTTAATCGGAATTACTGGGCGTAAAGCGCACGCAGGCGGTTTGTTACGTCAGATGTGAAATCCCCGGGCTCAACCTGGGAACTGCATCTGATACTGGCAAGCTTGAGTCTCGTAGAGGGGGGTAGAATTCCAGGTGTAGCGGTGAAATGCGTAGAGATCTGGAGGAATACCGGTGGCGACGGCGGCCCCCTGGACGAAGACTGACGCTCAGGTGCGAAAGCGTGGGGAGCAAACA
+
>AAA3>ADBBAAC5FEAAEEAFGFFDGGHG55532AAAEABGHGGGEGGGGGGGGGGGGHGF4?FH1?DGHGGHHFHHHFFEEGEEHHHGHHFHAGFGFFHFFFFBDGFG?2?/?1<FGFFCGHHHHHGGG.GF.<@?BFEFFFFFFF//9BB;/B>@;BEF/9FFAAF?FF/9BFB/BFD?FFFFFF;@;DFBB;-@>BB=??BBBFFFA---..;BFBFFFFFDFFFFF?AB-./.9A@;B.-9;9B.9
@M03896:38:000000000-B4D98:1:1106:27756:19316 1:N:0:173
TACGGAGGGTGCAAGCGTTAATCGGAATTACTGGGCGTAAAGCGCACGCAGGCGGTTTGTTAAGTCAGATGTGAAATCCCCGGGCTCAACCTGGGAACTGCATCTGATACTGGCAAGCTTGAGTCTCGTAGAGGGGGGTAGAATTCCAGGTGTAGCGGTGAAATGCGTAGAGATCTGGAGGAATACCGGTGGCGAAGGCGGCCCCCTGGACGAAGACTGACGCTCAGGTGCGAAAGCGTGGGGAGCAAACA
+
AAABAABB@AABGGFEE2EAAFGFEEEGHHA553BAAAEEDHHGGCEEFGGGGGGFFGGHHHHHFH@FEGGBFHHGGHHHFEGGGGHHHHHHGHFHHGHHHGHHHHHHHH?BG?@CFHHHGGGHHGGGFGGEGHGGF>FFFFFFFFFBBBBFBBFFFFDFFFFFFFDDFFFFBFFFFFFFFDFFFFFDC@DFADFFFDFFFAFDFAFEEFFDFDFFFFFFFFFFFFFFFFFFFFFDFFFFFCAABDEFFFF
@M03896:38:000000000-B4D98:1:1106:22355:19548 1:N:0:173
TACAGAGGGTGCGAGCGTTAATCGGAATTACTGGGCGTAAAGCGAGTGTAGGTGGCTCATTAAGTCACATGTGAAATCCCCGGGCTTAACCTGGGAACTGCATGTGATACTGGTGGTGCTAGAATATGTGAGAGGGAAGTAGAATTCCAGGTGTAGCGGTGAAATGCGTAGAGATCTGGAGGAATACCGATGGCGAAGGCAGCTTCCTGGCATAATATTGACACTGAGATTCGAAAGCGTGGGTAGCAAA
+
ABAAAFFCCAAAE2EA22EEAGHFEEGGHHA55BBAAAEEGHHGEEEHHHHHGHGHCFGHHHHHHH5D5GFBFFHGGHHHGGGGEEHHGFHHHHGHHGFHHHHGFHFHGHB4BD2??FGGFH2DFGGGFHHHHHGFCGEFGGFGHHHFGHGHH=F>DA>CEGHGDBGEGGGGHHHHGGC<GGGFHHHGDAFGDF??CGDE.AEFFFGFFGCEFB0BFFFFBBFFFBFFFFFFFFFDDFFFFFFD;9BFFF
@M03896:38:000000000-B4D98:1:1106:22342:19561 1:N:0:173
TACAGAGGGTGCGAGCGTTAATCGGAATTACTGGGCGTAAAGCGAGTGTAGGTGGCTCATTAAGTCACATGTGAAATCCCCGGGCTTAACCTGGGAACTGCATGTGATACTGGTGGTGCTAGAATATGTGAGAGGGAAGTAGAATTCCAGGTGTAGCGGTGAAATGCGTAGAGATCTGGAGGAATACCGATGGCGAAGGCAGCTTCCTGGCATAATATTGACACTGAGATTCGAAAGCGTGGGTAGCAAA
+
AAA?AFFBBA2>FAEE22EEFGHFAEFGHF5553BAAAEAEGGGEFEHHGHGEGGF1FGHHFFHFG5D5FEBFGHHHHHHGCGFE@FGBGHHHHGHHGBGHFHHFFFHHHB4BB2?<FGGFHGBGHHFFHFHEH/?AGGFF@11GFHHEBFFG1?>G><>@EGBDBGDEDGEHHEHHFCBGGGEHHHGGDFG.CB--?.CFFGFFGGF;F:B/B/BFFB;99BFFFFFFFFFFE..AFD.;=CD;;/BBF
@M03896:38:000000000-B4D98:1:1106:22362:19565 1:N:0:173
TACAGAGGGTGCGAGCGTTAATCGGAATTACTGGGCGTAAAGCGAGTGTAGGTGGCTCATTAAGTCACATGTGAAATCCCCGGGCTTAACCTGGGAACTGCATGTGATACTGGTGGTGCTAGAATATGTGAGAGGGAAGTAGAATTCCAGGTGTAGCGGTGAAATGCGTAGAGATCTGGAGGAATACCGATGGCGAAGGCAGCTTCCTGGCATAATATTGACACTGAGATTCGAAAGCGTGGGTAGCAAA
+
AAAAAFFBAAAAAECA22EEAGH2BEFFHHBBBBBBAAAEFGGFEFGHHFAGFFFA1FGGHH5FGH5D5GBBBFBGFGGHG?E@EEGEEGHHHHGHHFBGHGGFFHBGGH?4BB????GFGH2FFGGFGGHHEGC//<EFHGBGFHGFGF0?1?F>FA@ADEHGDBGEGGGGHHHGHFC0CADBHHGHEDFDCC---9C;..AFFF9CC/.:9//;/;F:/B/BF/BB//:;;/.A.;AADA-ABEFBBB
@M03896:38:000000000-B4D98:1:1106:11733:20170 1:N:0:173
TACGGAGGGTGCAAGCGTTAATCGAAATTACTGGGCGTAAAGCGCACGCAGGCGGTTTGTTAAGTCAGATGTGAAATCCCCGGTCTCAACCTGGGAACTGCATCTGATACTGGCAAGCTTGAGTCTCGTAGAGGGTGGTAGACTTCCAGGTGTAGCGGTGAAATGCGTAGAGATCTGGAGGAATACCGGTGGCGAAGGCGGCCCCCTGGACGACGACTGACGCTCAGGGGCGAAAGCGTGGGGATCAACCA
+
>AAA3A3DDA2>BEGA2AEAFGFBBA2FFG555BBBAAAACGGEEGFEECA@EE?ECG?GHHHFHHHGGG3BB@@4FGGHFEE/><GGFGHGB0/0BFHDFFFGGGBFHH22GHFHFFFF<FCFGBFF?DE<F0..<>CFGF0=00<==/<<0<0=<:;-.CGFF<:::;.0;BFG9BBG.9/:BFB.;A?C;-;-;.;;-->9DF=;9FA---;99;9/:.:DFFE/.-;;9@;.BAA.-@-..;9//;.
@M03896:38:000000000-B4D98:1:1106:11710:20183 1:N:0:173
TACGGAGGGTGCAAGCGTTAATCGAAATTACTGGGCGTAAAGCGCACGCAGGCGGTTTGTTAAGTCAGATGTGAAATCCCCGGGCTCAACCTGGGAACTGCATCTGATACTGGCAAGCTTGAGTCTCGTAGAGGTGGGTAGAATTCCAGGTGTAGCGGTGAAATGCGTAGAGATCTGGAGGAATACCGGTGGCGAAGGCGGCCCCCTGGACGCAGACTGACGCTCAGGTGCGAAAGCGTGGGGAGCAAACA
+
>AA1>>ADDAA1ADEF?0EA0ADA0ABFGFB221//AAE/AGFECCE/EEC?EECEEFFHGB@B@FFF1FEB@FE1FGHFF??EEEE1<FF<0B/0BFGDGGFHBD22?G?>??B1?FGD??1?1FF0??C.1<G<.-<GCG0D<DD<D//C<0=DC-:-;GCHHG.;.-C00CFB;CBF.;9;BFCA@A@.9;??-A:--9@@-@@-9-F?-;;-;B/9;A?-BA////;--;@-B--9-9--;;;9BF-
@M03896:38:000000000-B4D98:1:1106:26742:21181 1:N:0:173
TACGGAGGGTGCAAGCGTTAATCGGAATTACTGGGCGTAAAGCGCACGCAGGCGGTTTGTTAAGTCAGATGTGAAATCCCCGGGCTCAACCTGGGAACTGCATCTGATACTGGCAAGCTTGAGTCTCGTAGAGGGGGGTAGAATTCCAGGTGTAGCGGTGAAATGCGTAGAGATCTGGAGGAATACCGGTGGCGAAGGCGGCCCCCTGGACGAAGACTGACGCTCAGGTGCGAAAGCGTGGGGAGCAAACA
+
>AA?3AABBAAAFGGA2AEEAGGFEEGGGDA553BBAAABGGGEGCEEGFGCGGGCGGGHHGEFFGGGGGGFFGFHEHHHGGG?>EGFGHHHGHEGH/BBGHHHFDHFGH?2<?F@FFBFCF?FHGGFFGFFDFDCCDADEFFFFFFFFFBFF::FA;;@AFFFFF;;.@EBFFFFFFEABDBFFFFA@;>F;9@DDAA9-@@>FFFAEFF->99ABFFFF?DDFF/:BFF;ACADFAFFFFFEFAEF/F:
@M03896:38:000000000-B4D98:1:1106:26746:21201 1:N:0:173
TACGGAGGGTGCAAGCGTTAATCGGAATTACTGGGCGTAAAGCGCACGCAGGCGGTTTGTTAAGTCAGATGTGAAATCCCCGGGCTCAACCTGGGAACTGCATCTGATACTGGCAAGCTTGAGTCTCGTAGAGGGGGGTAGAATTCCAGGTGTAGCGGTGAAATGCGTAGAGATCTGGAGGAATACCGGTGGCGAAGGCGGCCCCCTGGACGAAGACTGACGCTCAGGTGCGAAAGCGTGGGGAGCAAACA
+
ABAAAAABBAAACFFCA2EAAFFBBEFGHFA55BBAAAEEHHHGGCEEGFFCGGGGGGGHHHHHHHHHHHGFGDDFHHHHGGGGFGHFFGHHHHGFF/BBGFHHHHFHHHD2??FFGHHHGFCGGFFGFEGFGHD<@CFFFFFFFFFBBFBFB;BBB@;C?FFFFFDADCEFFFFFFFEFFFFFFFFFDCFDFFFDFFEBFFFFFFFFFFFFACFDFBFFFFFFFFFFFFFADDFFFFFFFFFFFFFFFFE
@M03896:38:000000000-B4D98:1:1106:26086:21757 1:N:0:173
TACGGAGGGTGCAAGCGTTAATCGGAATTACTGGGCGTAAAGCGCACGCAGGCGGTTTGTTAAGTCAGATGTGAAATCCCCGGGCTCAACCTGGGAACTGCATCTGATACTGGCAAGCTTGAGTCTCGTAGAGGGGGGTAGAATTCCAGGTGTAGCGGTGAAATGCGTAGAGATCTGGAGGAATACCGGTGGCGAAGGCGGCCCCCTGGACGAAGACTGACGCTCAGGTGCGAAAGCGTGGGGAGCAAACA
+
AAABA3AB@?AAFBGAE2EAAGGFEEEGHHAB5BA2AAEEHHHGG?EEFGGGGGGCGGGHHHGGGHFFGGFBFGFBGHHHGGGGGGGEFGHHHHGHF/BBGHHHHHGGHG?2??FCFGGHHGFGGFGGGGGGFFGCFCBFFFBFFFFFFFFFF;FFDD;DEFFFFFDADFFFFFFFFFFFFFFFFFFFF@DDFFFFFFFFFADFFDFEEFFFF:DDFFFFFFFFFFFFFFBB;BFDFFFFFADEFFFFFFF
@M03896:38:000000000-B4D98:1:1106:7268:22262 1:N:0:173
TACGGAGGGTGCAAGCGTTAATCGGAATTACTGGGCGTAAAGCGCACGCAGGCGGTTTGTTAAGTCAGATGTGAAATCCCCGGGCTCAACCTGGGAACTGCATCTGATACTGGCAAGCTTGAGTCTCGTAGAGGGGGGTAGAATTCCAGGTGTAGCGGTGAAATGCGTAGAGATCTGGAGGAATACCGGTGGCGAAGGCGGCCCCCTGGACGAAGACTGACGCTCAGGTGCGAAAGCGTGGGGAGCAAACA
+
ABAAAABBDBAAFFFC22E2AAFBBEEFHF555BBBAAEFGHGGGCEGGGGCGGG/EEE?FGHHHHFGHHFBFGHHHHH3?>EEEGGFGHHFGAFHFAGGHHHHDGFFGH?22?@FFHHHFGCFD?FGFDGGHH?@-BFDFFFBFFFB:BFFB;BF@@ADFFFFFFA;A=EFFFFFFFFFFFFFFFFFFDFFFFFFFFFFAFFDDDDEFFFAD-.DBFF;FDDDDFFFB9;@DFFFFDADFFAEFFAFFFE
@M03896:38:000000000-B4D98:1:1106:14819:22540 1:N:0:173
TACGGAGGGTGCAAGCGTTAATCGGAATTACTGGGCGTAAAGCGCACGCAGGCGGTTTGTTAAGTCAGATGTGAAATCCCCGGGCTCAACCTGGGAACTGCATCTGATACTGGCAAGCTTGAGTCTCGTAGAGGGGGGTAGAATTCCAGGTGTAGCGGTGAAATGCGTAGAGATCTGGAGGAATACCGGTGGCGAAGGCGGCCCCCTGGACGAAGACTGACGCTCAGGTGCGAAAGCGTGGGGAGCAAACA
+
ABABAABCCAAAFFFE22EAAFGFEEGGHHDB5BAAAAEEGHHGGGGFGGGFGGGGGGGHGHHHHH4BBFFBFHHGHHHHGGGGEGHHHGHHHHGFFGHGHHHHHHHHHH?DGFGGGGHHHGFGHHHHGGGGHHGGGFFDFFFFFFFFFFFFF::BC;;@EFFFFFA;DFFF0BFFFFFFFFFFFFFFFBFBFFFFFFFF-DFFFFFFFFFFFADAFFFFFFFFFFFFFFFFDFFFFFFFFFFEADFFEF.
@M03896:38:000000000-B4D98:1:1106:14804:22551 1:N:0:173
TACGGAGGGTGCAAGCGTTAATCGGAATTACTGGGCGTAAAGCGCACGCAGGCGGTTTGTTAAGTCAGATGTGAAATCCCCGGGCTCAACCTGGGAACTGCATCTGATACTGGCAAGCTTGAGTCTCGTAGAGGGGGGTAGAATTCCAGGTGTAGCGGTGAAATGCGTAGAGATCTGGAGGAATACCGGTGGCGAAGGCGGCCCCCTGGACGAAGACTGACGCTCAGGTGCGAAAGCGTGGGGAGCAAACA
+
ABABAAABBAAACBGEA2EAAFGFEEEGHHDFBBBAEAEEGHHGGGGGGGGGGGGCGGGHHHDGFH4BBGFBFGHHHHHHGGGGGGHGGHHHHHGGFGHHHGHHHHHHHHD2F?FFGHFGGFFGGGHHGGGGFHGGGFFFFFFFFFFFFFBF;;;B@@;CEFFFBFA;.BAFFFFFFFFFDFBFFFFFF>ADFFFAFDEFFFFFFFFFFFFF@;DDFFFFFFFFFFFFBFFFDADABDADFFD.;.9/;:.
@M03896:38:000000000-B4D98:1:1106:14828:22556 1:N:0:173
TACGGAGGGTGCAAGCGTTAATCGGAATTACTGGGCGTAAAGCGCACGCAGGCGGTTTGTTAAGTCAGATGTGAAATCCCCGGGCTCAACCTGGGAACTGCATCTGATACTGGCAAGCTTGAGTCTCGTAGAGGGGGGTAGAATTCCAGGTGTAGCGGTGCAATGCGTAGAGATCTGGAGGAATACCGGTGGCGAAGGCGGCCCCCTGGACGAAGACTGACGCTCAGGTGCGAAAGCGTGGGGAGCAAACA
+
AAAAA3AD22AACBGAE2EAAGGEEEFGHGBD53AAAAEEDHHGG?EEGGCEGEFEEEEFGHHHFG4BFGF@4@G4BGHHF@EEGGHFGHHHHFAGGGHHHHHHHFHFHH?2G/FGGGGHGF1?FFFFFFGGHF?CCBDDFFFFFFFBBBFFF//BB9;9-;F/9BAADFFFFFFFFBFFBDFFBFFD@9@DFFCCC.AAFFFFFFDFEFF9=-..;FF9/.;;DD9BBB9@A@C?BD..9BA.=AEFFFA
@M03896:38:000000000-B4D98:1:1106:23075:22955 1:N:0:173
TACGGAGGGTGCAAGCGTTAATCGGAATTACTGGGCGTAAAGCGCACGCAGGCGGTTTGTTAAGTCAGATGTGAAATCCCCGGGCTCAACCTGGGAACTGCATCTGATACTGGCAAGCTTGAGTCTCGTAGAGGGGGGTAGAATTCCAGGTGTAGCGGTGAAATGCGTAGAGATCTGGAGGAATACCGGTGGCGAAGGCGGCCCCCTGGACGTAGACTGACGCTCAGGTGCGAAAGCGTGGGGAGCAAAC
+
AAAAAAAB@AA>4BEA22EAFGHFAEFGFH55532BAAABAFDEEEEAEGECEEE//EEHFFGFGE@BBFFGFGFHFGGHG?E@>EGHHHHHGGEFG/FGGHHBH2??FH??F?F2<?F?<F1?F110F<F.=0.><BBDEFFFFFFF/BBFF:;B9-;-AFFFFB9;9B?FFFFFFFFFFFFFFFFD;-;A;@@F-AA--;@@FCFE.B.-9..A9FF/B?DDDA/;BFF99>;AB?D.--9E>9:FFF
@M03896:38:000000000-B4D98:1:1106:23085:22981 1:N:0:173
TACGGAGGGTGCAAGCGTTAATCGGAATTACTGGGCGTAAAGCGCACGCAGGCGGTTTGTTAAGTCAGATGTGAAATCCCCGGGCTCAACCTGGGAACTGCATCTGATACTGGCAAGCTTGAGTCTCGTAGAGGGGGGTAGAATTCCAGGTGTAGCGGTGAAATGCGTAGAGATCTGGAGGAATACCGGTGGCGAAGGCGGCCCCCTGGACGAAGACTGACGCTCAGGTGCGAAAGCGTGGGGAGCAAACA
+
AAABA>ADDAAAB5AA22EEAFGBEEFGHFB55BBAAAEA1FGEGCE?EGGCGGGCEGGHGFGHHHHGHGFBFGFFFGGHGCGEEGHHFGHHHGGHH?BBGHHHGHGHDG??F?GHGGHHB?GGHHHGFEGFFHFGGBBFFFFFFFFBFFFFF//:B@99AFFFFFDAABEFFFFFFFFFFFFFFFFFB@BDAB;BBBA?-BBBBBBE?FFB?BFFBFFFFBD?DDFFFFFBABBDFDAABBBE=AAFFF.
@M03896:38:000000000-B4D98:1:1106:17591:23329 1:N:0:173
TACGGAGGGTGCAAGCGTTAATCGGAATTACTGGGCGTAAAGCGCACGCAGGCGGTTTGTTAAGTCAGATGTGAAATCCCCGGGCTCAACCTGGGAACTGCATCTGATACTGGCAAGCTTGAGTCTCGTAGAGGGGGGTAGAATTCCAGGTGTAGCGGTGAAATGCGTAGAGATCTGGAGGAATACCGGTGGCGAAGGCGTCCCCCTGGACGAAGACTGACGCTCAGGTGCGAAAGCGTGGGGGGCAAACA
+
>3>>>>>?2AAABABAA2E2AFGFE2EGHFA55ABAAAAEAGFEEAE0EE00EEEEEEGFGGHHGHBHFGDBBFHHGHHHGGCEEEHHCFHHGH/0BFHFGFGHHHBG2?1?FGHECCFFGF??1GFGFC>.1F??<9@DFBFFFFFF/FBFF;99-999AFFFFFA;9>?B/;BF//BFFF.FFFFF<-;DA-;--99B.9BA.A@.9BAB?9D.FF//9ADFBDF/9/9-9;B;FFA.----;;-E.A.
@M03896:38:000000000-B4D98:1:1106:17606:23337 1:N:0:173
TACGGAGGGTGCAAGCGTTAATCGGAATTACTGGGCGTAAAGCGCACGCAGGCGGTTTGTTAAGTCAGATGTGAAATCCCCGGGCTCAACCTGGGAACTGCATCTGATACTGGCAAGCTTGAGTCTCGTAGAGGGGGGTAGAATTCCAGGTGTAGCGGTGAAATGCGTAGAGATCTGGAGGAATACCGGTGGCGAAGGCGGCCCCCTGGACGAAGACTGACGCTCAGGTGCGAAAGCGTGGGGAGCAAACA
+
ABAAAABCCAAAFFGC?2EAAFGFEEGGHHA55BBAAAEEGHHGGFEEGGGGGGGGGGGHGHHHHHGGHHGFFGGGGHHHGGGGGGHFGHHHHHGFHGHHHHHHHHHHHHD>F?FGGHHHGFCGHHGHFGGFHHDCCFFFFFFFFFFFFFFFB;BBCDADFFFFFFDADFFFFFFFFFFFFFFFFFFFF@DFFFFFCFEFFFFFFFDEFFFFCAFAFFFFFFFFFFFFFFFDDFAFFFFFFFFFFDFFFFE
@M03896:38:000000000-B4D98:1:1106:20946:23413 1:N:0:173
TACGGAGGGTGCAAGCGTTAATCGGAATTACTGGGCGTAAAGCGCACGCAGGCGGTTTGTTAAGTCAGATGTGAAATCCCCGGGCTCAACCTGGGAACTGCATCTGATACTGGCAAGCTTGAGTCTCGTAGAGGGGGGTAGAATTCCAGGTGTAGCGGTGAAATGCGTAGAGATCTGGAGGAATACCGGTGGCGAAGGCGGCCCCCTGGACGAAGACTGACGCTCAGGTGCGAAAGCGTGGGGAGCAAACA
+
AAABABCBCAA>FFGF22AAAGHFBEFFHH5B5BABAAABGGHGFCCEGGG?EEEF?GGHGHHGGGHDFFGGGHBGGHHHGEFFEFGHGHHHFHGFHGHGGGHHHGFHHHF22?FFCGHHC<GHHGHFFDFFHHGGGFFDE/FFFFF/:BBBF:9:-9;;EFFF/B;;.@EB/FFFFFF?ADEFFFF?=;>FA-B@BFE-;BFBBB;;AFFA>-DFBBB;BAFDFDFBFFF@DF-ABADD;;;A=;AFBF.
@M03896:38:000000000-B4D98:1:1106:20927:23439 1:N:0:173
TACGGAGGGTGCAAGCGTTAATCGGAATTACTGGGCGTAAAGCGCACGCAGGCGGTTTGTTAAGTCAGATGTGAACTCCCCGGGCTCAACCTGGGAACTGCATCTGATACTGGCAAGCTTGAGTCTCGTAGAGGGGGGTAGAATTCCAGGTGTAGCGGTGAAATGCGGAGAGATCTGGAGGAATACCGGTGGCGAAGGCGGCCCCCTGGACGAAGACTGACGCTCAGGTGCGAAAGCGGGGGGAACAAACA
+
>AABAABD@?A>EDGCE2EEFGHFFEFGHG555A2BAAEEGGFEGCG0EE0EGE@EEEFGGHHHFEB@@EB44B4?BFGC>>E/<<GHCFH2B0/0?/2B22?F2?F2?F>2?/@1?/1??C??F1F<>AFCDCDC-@>A.B/9/;B9/99/;/;/99:-ABB/BF;-;B;..BBB//:.A.9:BBBA=9=A.@AD=DE--=@D9@;9.;.---;./9F/BAA..9//:/;@;@9DBA--;-9-A.BFFE.
@M03896:38:000000000-B4D98:1:1106:20578:23683 1:N:0:173
TACGGAGGGTGCAAGCGTTAATCGGAATTACTGGGCGTAAAGCGCACGCAGGCGGTTTGTTAAGTCAGATGTGAAATCCCCGGGCTCAACCTGGGAACTGCATCTGATACTGGCAAGCTTGAGTCTCGTAGAGGGGGGTAGAATTCCAGGTGTAGCGGTGAAATGCGTAGAGATCTGGAGGAATACCGGTGGCGAAGGCGGCCCCCTGGACGAAGACTGACGCTCAGGTGCGAAAGCGTGGGGAGCAAACA
+
ABABAABCBAAAFFGC?2FAAGGFEEGGHFA55BBAAAEEGHHGGCEFGCGGGGGGGGGHHGGHFGFBFHFBFGGEHHHHGGGGGGGFGHHHHHGFHGHHHHHHHHHHGHDBF?FCFGGHHGCFGGGGFGGFGFE@CFFDFFFFFFFFFFBF;;FF@CADFFFFFFA;DFEFFFFFFFFFFDFFFFFFF-CFFFFFFDAB=CFFFDDEFFFFFFDDBFFFFFFFBDFFFFFBDDADFFDFFFFEFFEBFFF
@M03896:38:000000000-B4D98:1:1106:20589:23698 1:N:0:173
TACGGAGGGTGCAAGCGTTAATCGGAATTACTGGGCGTAAAGCGCACGCAGGCGGTTTGTTAAGTCAGATGTGAAATCCCCGGGCTCAACCTGGGAACTGCATCTGATACTGGCAAGCTTGAGTCTCGTAGAGGGGGGTAGAATTCCAGGTGTAGCGGTGAAATGCGTAGAGATCTGGAGGAATACCGGTGGCGAAGGCGGCCCCCTGGACGAAGACTGACGCTCAGGTGCGAAAGCGTGGGGAGCAAACA
+
BBCBBBCCCAAABFFEA2EAAGHFEEFGHHA55AAAAAEEGGHGG?EEECEGGGGEGGGHHHHHFHFFGGF@FHGFGHHHGGGFFGHFFHHHHHFFGGHHHHHHHHHHHHD>G?CFFGHHGF1GFHGGFDFGHHGDCADFFEFFFFFBFFFFB;BBDDADFFFFFFAADDEFFFFFFFBFDDFFFFFFFBFFFFFDFDAAF;BFFCFFEFAB-:A9FFFFFFFFFFBFFFFF;CDFFFFFFFFE=DFFFFF
@M03896:38:000000000-B4D98:1:1106:5311:23701 1:N:0:173
TACGGAGGGTGCAAGCGTTAATCGGAATTACTGGGCGTAAAGCGCACGCAGGCGGTTTGTTAAGTCAGATGTGAAATCCCCGGGCTCAACCTGGGAACTGCATCTGATACTGGCAAGCTTGAGTCTCGTAGAGGGGGGTAGAATTCCAGGTGTAGCGGTGAAATGCGTAGAGATCTGGAGGAATACCGGTGGCGAAGGCGGCCCCCTGGACGAAGACTGACGCTCAGGTGCGAAAGCGTGGGGAGCAAACA
+
AAAAAAABDAABCEG4E2EAAGFFFEFGHFDBBBBAAAEEGHHGG0EEFGG?FGGGGEGGGHGHDGGGHGHBFGDFGHHGGGGGGGHFGHHHHHGFFFHHHHHHHHGHFH?>??@2FHGHHF<FFFGFFFGCGGGGCABDEFFFFFF9FB/F;;BBDD;BAFFFBFAADDEFFFFFFFFFFFFFFFFFFDBDFFFCFFFFFFFFA@BFFFFFAAD;BFFFFBADDF/BFFFFFBDFFFDDFCFFFFFFFFF
@M03896:38:000000000-B4D98:1:1106:25582:24825 1:N:0:173
TACGGAGGGTGCAAGCGTTATCCGGATTTATTGGGTTTAAAGGGTCCGTAGGCGGACTTATAAGTCAGTGGTGAAAGCCTGTCGCTTAACGATAGAACTGCCATTGATACTGTAAGTCTTGAGTATATTTGAGGTAGCTGGAATAAGTAGTGTAGCGGTGAAATGCATAGATATTACTTAGAACACCAATTGCGAAGGCAGGTTACCAAGATATAACTGACGCTGAGGGACGAAAGCGTGGGGAGCGAACA
+
>AAA3>ADBAA>4AGA2222AGHEAA2EGE5DA3F2BEFEGFFEHGG?GHE?GAE>EEBFGGHFGH4BFBCF1FBE3BGBG3GEF?GEHF?FHFDHH??BBGFHF?GGGHFBBBFBFB3BBB2BGGFHHHHHF2FFFFDD2@<GGFH??1F0F@1@<<<><1<FDF1>D<DGFFBGFB0<0<DFFHGEGCGCG:CDC?;?.;:BCBFG9CA=FFFEFFFBF.;EAF.9;A9-;-A9B..;9--9-;9-;@9
@M03896:38:000000000-B4D98:1:1106:14983:25235 1:N:0:173
TACGGAGGGTGCAAGCGTTAATCGGAATTACTGGGCGTAAAGCGCACGCAGGCGGTTTGTTAAGTCAGATGTGAAATCCCCGGGCTCAACCTGGGAACTGCATCTGATACTGGCAAGCTTGAGTCTCGTAGAGGGGGGTAGAATTCCAGGTGTAGCGGTGAAATGCGTAGAGATCTGGAGGAATACCGGTGGCGAAGGCGGCCCCCTGGACGAAGACTGACGCTCAGGTGCGAAAGCGTGGGGAGCAAACA
+
AAAAAABCCAAABGFC?2EEFGGFEEGGHGA55BAAAAEEGHHGGGGEGGGGGGGGGGGHHHHHHH@BFGGBFHGGHHHHGGGGFGHHHHHGGHGHHGHGHHHHHHHHHHDDF?GFGGHHFGGHHHGGFFEFHHGGGFFFFFFFFFFFFFFFF;;BD@;CEFFFFF;;ADFFFFFFFFFFFFFFFFFFD;BFFFFFFFEDFFFFFFDEFFFBDCDDFFFFFFFFFFFFFFBADCCAFFFFFFFFFFFFFFE
@M03896:38:000000000-B4D98:1:1106:16804:26219 1:N:0:173
TACGGAGGGTGCAAGCGTTAATCGGAATTACTGGGCGTAAAGCGCACGCAGGCGGTTTGTTAAGTCAGATGTGAAATCCCCGGGCTCAACCTGGGAACTGCATCTGATACTGGCAAGCTTGAGTCTCGTAGAGGGGGGTAGAATTCCAGGTGTAGCGGTGAAATGCGTAGAGATCTGGAGGAATACCGGTGGCGAAGGCGGCCCCCTGGACGAAGACTGACGCTCAGGTGCGAAAGCGTGGGGAGCAAACA
+
>AA3>AADBAAAFGFF?2EEAGGABEFGHHA553BBAAAEGHGFGFFAEFGGGGGEGGGHHHFHHHGFGGHGGFGBGHHHGGGCEGGGGFHGGFFFGGHGGHHHHDHHHHFDFGHHGGGGFGFHHHGFFEECGCC<@AFDEFFFFFFFBFBFF:;B@@A=ABFFFB;;;DFFFFFFFBFFFFFFFFFFF@;.;@BFFFEDDFBFFFB:9BAD=BFDFBFFFFDDFDFBB/;;.>BDFDFFFFAEFAEFBF9
@M03896:38:000000000-B4D98:1:1106:14491:26664 1:N:0:173
TACGGAGGGTGCAAGCGTTAATCGGAATTACTGGGCGTAAAGCGCACGCAGGCGGTTTGTTAAGTCAGATGTGAAATCCCCGGGCTCAACCTGGGAACTGCATCTGATACTGGCAAGCTTGAGTCTCGTAGAGGGGGGTAGAATTCCAGGTGTAGCGGTGAAATGCGTAGAGATCTGGAGGAATACCGGTGGCGAAGGCGGCCCCCTGGACGAAGACTGACGCTCAGGTGCGAAAGCGTGGGGAGCAAACA
+
>AAAAABBBAAA4BGAA2EE2FGFEDDFGA55BAA2AAEADFHGG?EFG?EEECCEGEEBGF4BBB4BFFBBBDDDFGHHGGGGGEH3CFH2FGGGCECDHFFGFF>@>F?2F?2BFHG?FA?????G?AEADFAC?A@.ABFFBBBBFB/B;9;;:;.:./B;9B:;.@EFFBBFFFFFBAB;BFFDA-;AFBA;@AEACDBCDD>EEFFF@-DDFB//;:A.A./BBFFA?:=DFDA.;BA?FF.BBF?
@M03896:38:000000000-B4D98:1:1106:14492:26682 1:N:0:173
TACGGAGGGTGCAAGCGTTAATCGGAATTACTGGGCGTAAAGCGCACGCAGGCGGTTTGTTAAGTCAGATGTGAAATCCCCGGGCTCAACCTGGGAACTGCATCTGATACTGGCAAGCTTGAGTCTCGTAGAGGGGGGTAGAATTCCAGGTGTAGCGGTGAAATGCGTAGAGATCTGGAGGAATACCGGTGGCGAAGGCGGCCCCCTGGACGAAGACTGACGCTCAGGTGCGAAAGCGTGGGGAGCAAACA
+
AAAAABBBB?AABFFE?2EE26GEEGDFHD5B5AA2EAEEEFHGECEFG?EEEFGEF?F2BDHGFG4BFGFBFDGEHHHHFGGGGGHEFHHFGHEHBEFGHGGHFHHHFGFBF?<CGHHHHE<?1?FG?CFFGF<-@A@.AFBFFFFFFBBB;;;B@;;@?BBF9FA;A>EFFFFFFFEFBDF/9FFDC-:DFFFAFDFFA@DFC@CFFFFFF=DDFBFFBDF.AA9B;BFADD>A:A:9==A?D.EBFA.
@M03896:38:000000000-B4D98:1:1106:17464:27601 1:N:0:173
TACGGAGGGTGCAAGCGTTAATCGGAATTACTGGGCGTAAAGCGCACGCAGGCGGTTTGTTAAGTCAGATGTGAAATCCCCGGGCTCAACCTGGGAACTGCATCTGATACTGGCAAGCTTGAGTCTCGTAGAGGGGGGTAGAATTCCAGGTGTAGCGGTGAAATGCGTAGAGATCTGGAGGAATACCGGTGGCGAAGGCGGCCCCCTGGACGAAGACTGACGCTCAGGTGCGAAAGCGTGGGGAGCAAACA
+
ABBBAAADBBAABFGA22EAAFGF2EFGHFABBBBAAAEEFHHGGGEEGGG?EGGG?GGHHHFGGHHGFHFBFGD4GGGHGEGEEGHHGGHHBGCFHGHHHHGHHHHHHH?DG?F2CGGHGFGHHHGG?AGFHH.@DFFFFFFFFFB9BFBFB:;B@;;@AFFFFF:;D;EFFFFFFFFFDFFFFFFAB@-AA@CFFFFD;A=:DDC.EFF9C-:A:FFBFFFFFA/;BFB@AD=;B.ADDFF.:AA/BF.
@M03896:38:000000000-B4D98:1:1106:17480:27613 1:N:0:173
TACGGAGGGTGCAAGCGTTAATCGGAATTACTGGGCGTAAAGCGCACGCAGGCGGTTTGTTAAGTCAGATGTGAAATCCCCGGGCTCAACCTGGGAACTGCATCTGATACTGGCAAGCTTGAGTCTCGTAGAGGGGGGTAGAATTCCAGGTGTAGCGGTGAAATGCGTAGAGATCTGGAGGAATACCGGTGGCGAAGGCGGCCCCCTGGACGAAGACTGACGCTCAGGTGCGAAAGCGTGGGGAGCAAACA
+
AAABA>ABBAABCFG42AEAABGFBBFFGGA55BBAAEEAFHFGG?EEGEGGGGGGGGGHHHDHGHHHHGBBBGG4FGHGGCFEEFG3BGHHFHEGHFHGHEDGHFFGGH?FG?C2FFGGFG?FG<GGC.AFFHDCG9DDFF9FFFF9F/9FFBFF>@AB9BFFFFAADFFFFBFFFBBAFFFFFFFD-@BAFFFFFFEB;CFFFF-;AFF-;9AABFB;;DFDFDB/BFF@;-@FFDDFFFFF;AE/BF?
@M03896:38:000000000-B4D98:1:1106:20582:28244 1:N:0:173
TACGGAGGGTGCAAGCGTTAATCGGAATTACTGGGCGTAAAGCGCACGCAGGCGGTTTGTTAAGTCAGATGTGAAATCCCCGGGCTCAACCTGGGAACTGCATCTGATACTGGCAAGCTTGAGTCTCGTAGAGGGGGGTAGAATTCCAGGTGTAGCGGTGAAATGCGTAGAGATCTGGAGGAATACCGGTGGCGAAGGCGGCCCCCTGGACGAAGACTGACGCTCAGGTGCGAAAGCGTGGGGAGCAAACA
+
AAABBBCCCBAABEGA22EEAEFBBEEGHD555A2AAAEEFGGFGGEAEGG?EFGFEEGHHHFFBGFBGHEBBFGFHHHHFEGGEEHGGHHFGHFAGEGGGHHHGGHHHHDDFFGBFGHHGGFGHGGFFDFEHH?CD=DFFFBFFFFBBFFFF;;BC:;CEFFFFFA;DFFFFFFFFFFFDFFFFFFDFCFDA@DA-?E:DFFCFFFFFFF-@DFFBFFBFFDADFFFFFB@D9B9FFFDAFFFFFEFFFF
@M03896:38:000000000-B4D98:1:1106:20593:28260 1:N:0:173
TACGGAGGGTGCAAGCGTTAATCGGAATTACTGGGCGTAAAGCGCACGCAGGCGGTTTGTTAAGTCAGATGTGAAATCCCCGGGCTCAACCTGGGAACTGCATCTGATACTGGCAAGCTTGAGTCTCGTAGAGGGGGGTAGAATTCCAGGTGTAGCGGTGAAATGCGTAGAGATCTGGAGGAATACCGGTGGCGAAGGCGGCCCCCTGGACGAAGACTGACGCTCAGGTGCGAAAGCGTGGGGAGCAAACA
+
ABABBBCCCAAABDEC?2EAAFGFEEGGHF5B5BBAAAEEEHHGGGEFGGGFGGGGGGGHHGHHHHGGHHFFFFHGHHHGFGGGGGHGGHHHHHFFFFGHHHHHHHHHHH?>F?FFGHHHHG?FFGGGFGGFHHGGGAFDFFFFFFFBFEBF;;BBBC;DAFFFFFFADFFFFFFFFFFFFFFFFFFFFDFFFFF;=DFFAFFFFFFFFFFCABFFFFFFFFFFFFFFFFFFDFFDFFFFFFFA>DEFFFF
@M03896:38:000000000-B4D98:1:1107:13275:3185 1:N:0:173
TACGGAGGGTGCAAGCGTTAATCGGAATTACTGGGCGTAAAGCGCACGCAGGCGGTTTGTTAAGTCAGATGTGAAATCCCCGGGCTCAACCTGGGAACTGCATCTGATACTGGCAAGCTTGAGTCTCGTAGAGGGGGGTAGAATTCCAGGTGTAGCGGTGAAATGCGTAGAGATCTGGAGGAATACCGGTGGCGAAGGCGGCCCCCTGGACGAAGACTGACGCTCAGGTGCGAAAGCGTGGGGAGCAAACA
+
>AAB@AAB?2AAFGCAE2EEEGHECFGGHH5D532BAAEEDHFGG0EEECAEF0/EE>E?BGGHFHBDBB3B4B4?FHHHFGGGGGHHHHHHE?AGHGHHGHHHFDGFGHFBHF2<FGFFCGHHHHHHGFFGFB.-C-9AAFFFFFFFFF/B9;;;;99-9BFF/BA;AAEFFFFFFFF.DDFFFFFD-9@?ABFFAFF;DCDFFD@AEFF-B-9AFFFFFFFDFFFBFFBBDCFAB?:99--.@DFFFEA
@M03896:38:000000000-B4D98:1:1107:13271:4322 1:N:0:173
TACGGAGGGTGCAAGCGTTAATCGGAATTACTGTGCGTAACGCGCACGCAGGCGGTTTGTTAAGTCAGATGTGACATCCCCGGGCTCAACCTGGGAACTGCATCTGATACTGGCAAGCTTGAGTCTCGTAGAGGGGGGTAGCATTCCAGGTGTAGCGGTGAACTGCGTAGAGATCTGGAGGAATACCGGTGGCGAAGGCGGCCCCCTGTACGACGACTGACGCTCAGTTGCGACAGCGTGGGGAGCAACCG
+
A3AAAAA>@2AA45BFE2F?EFFF2EFEG5B5555D2A2A2AEEEFE?A?EEGGCECGGHHBFGGGFFBFB?BFGFGBGGFGE/E?CB1GHGHHGCGA1?GHHHFHFFGGFDFF0?CGHDG<1?GHHHFDC.<<.<<B?A9//BFFF/;F/;//;9-@A@E//:9/;;9;.BFFFFF//.9A.//;9:BBBFFBB;=.;B-@9=@@=E/9BAA.-9999/9.A.A.B/:FB99-;9.999@9-.99.9.9-
@M03896:38:000000000-B4D98:1:1107:13272:4340 1:N:0:173
TACGGAGGGTGCAAGCGTTAATCGGAATTACTGGGCGTAAAGCGCACGCAGGCGGTTTGTTAAGTCAGATGTGAAATCCCCGGGCTCAACCTGGGAACTGCATCTGATACTGGCAAGCTTGAGTCTCGTAGAGGGGGGTAGAATTCCAGGTGTAGCGGTGAAATGCGTAGAGATCTGGAGGAATACCGGTGGCGAAGGCGGCCCCCTGGACGAAGACTGACGCTCAGGTGCGAAAGCGTGGGGAGCAAACA
+
BBBBBBBBBABAFGGCC?EEFGHFEGGGHEB55BAAAAEEEHHGGCEGGCFGGGGCGGGHGGHHGH4BGFEBBEGBHHHHGGGGGGHFHHHHHHGFFFFGHHHHHHHHGHFFHGGCFHHGHHHHHHHHFGGGHHGGFFCDFFFFFFFFFF0B<<<<<<<<ABFFFFDBDFFFFFFFFFFFFFFFFFFFF@BDFFCADDFFFFFFFFCFFFFFFFFFFFFFFFFFFFFFFFFFFAADFFBDFFFFFFFFFFF
@M03896:38:000000000-B4D98:1:1107:7796:4394 1:N:0:173
TACGGAGGGTGCAAGCGTTAATCGGAATTACTGGGCGTAAAGCGCACGCAGGCGGTTTGTTAAGTCAGATGTGAAATCCCCGGGCTCAACCTGGGAACTGCATCTGATACTGGCAAGCTTGAGTCTCGTAGAGGGGGGTAGAATTCCAGGTGTAGCGGTGAAATGCGTAGAGATCTGGAGGAATACCGGTGGCGAAGGCGGCCCCCTGGATGTAGACTGCCGCTCAGGTGCGAAAGCGTGGGGAGCAAACA
+
AAAAAABBBAAA4GGF?2ECAFGFEEGGHHDB5BAAAAEEHHHGG0EEEFGCGFGG/FEH?GFHBGFGFHHFGGHHHHHGCEEFEEHFGHHGGFFAFAF2DGHHHHFD2FFFC?@GCCHF?CBGHGHHGGFC1<.-A;B:9FBFFFFFF/:B::/:;99-;BFF/FA;A9.9/;9BFB/F?D.//BFFC-B.:BF;D.ABC;D;FFFFFF/;/;B/BF9/;>AB-9BB:9F;DB-./A9AAFC.9AEFBA.
@M03896:38:000000000-B4D98:1:1107:7819:4398 1:N:0:173
TACGGAGGGTGCAAGCGTTAATCGGAATTACTGGGCGTAAAGCGCACGCAGGCGGTTTGTTAAGTCAGATGTGAAATCCCCGGGCTCAACCTGGGAACTGCATCTGATACTGGCAAGCTTGAGTCTCGTAGAGGGGGGTAGAATTCCAGGTGTAGCGGTGAAATGCGTAGAGATCTGGAGGAATACCGGTGGCGAAGGCGGCCCCCTGGACGAAGACTGACGCTCAGGTGCGAAAGCGTGGGGAGCAAACA
+
AAAAABBBBAA>4GGA22E2ABGFBEFFHFDB5AAAEEEFHHGGG0EEEGGGGGGCGGFGHH4GGFGFFHHBFHE4EGHHEEGGEGHHGHHHGAFFGFHGFHHHGHHHHHGFHGHHEFHHBCBGHHGGFFFFFH??-BFA9BFFFFFFF/9B;;/9999;AFFE/BA:DDFFFBFFBFEFFFFFFFFF-9;A9-;9-9.;@CFBDFAEFFFA@@DAFFFFFBDFF.FFBF9;9>FDFDDFFD@.-.:BFF.
@M03896:38:000000000-B4D98:1:1107:7780:4404 1:N:0:173
TACGGAGGGTGCAAGCGTTAATCGGAATTACTGGGCGTAAAGCGCACGCAGGCGGTTTGTTAAGTCAGATGTGAAATCCCCGGGCTCAACCTGGGAACTGCATCTGATACTGGCAAGCTTGAGTCTCGTAGAGGGGGGTAGAATTCCAGGTGTAGCGGTGAAATGCGTAGAGATCTGGAGGAATACCGGTGGCGAAGGCGGCCCCCTGGACGAAGACTGACGCTCAGGTGCGAAAGCGTGGGGAGCAAACA
+
AAABAAAB@AA>CG4F?AE22DGBEE2FFFAB5BABAAEEAGHGGCEGGEGCGECEEGGFHFHHGGDGBGBBFFF4FHGHFGG?CEGFGHHHHGFFFFGBFFGHHGHHHHFFH?<FGGHF0GFGHHGGGGGFHBAC-9@FFFFF9BFFFF/B;9/;9;.;.:/BFB9AA?FF/BFFFBFF?DFFFFFB99-DF->;=AE@---;@B-:?F.9-9A.;/9BF?.AFAFFBFF-;@?DFD.A??BFBFFF/FA
@M03896:38:000000000-B4D98:1:1107:7803:4411 1:N:0:173
TACGGAGGGTGCAAGCGTTAATCGGAATTACTGGGCGTAAAGCGCACGCAGGCGGTTTGTTAAGTCAGATGTGAAATCCCCGGGCTCAACCTGGGAACTGCATCTGATACTGGCAAGCTTGAGTCTCGTAGAGGGGGGTAGAATTCCAGGTGTAGCGGTGAAATGCGTAGAGATCTGGAGGAATACCGGTGGCGAAGGCGGCCCCCTGGACGAAGACTGACGCTCAGGTGCGAAAGCGTGGGGAGCAAACA
+
ABABABBBBAAAFGGG?AEEFGHFEEGGHGBB5AFAEEEFHHHGG0AAEGGGGGGFEEGHHHHHFGEGDFEBBGHHHHHHGGGGEGHHHHHHHHGHHGHGHHHHHHGHHHGFHGHHGGGGGHGHHHHGFGGGHGDCGFFAAFFFFFFFFF/B;;;;:;;;AFFFFB;;ADFFFFFFFFFFFDFFFFFFF@BFFDFFFFFFFFFFFB@AEFFF=CDDFFFFFDDADABFFFFDFFBDFFDFADF?>AEFFFA
@M03896:38:000000000-B4D98:1:1107:16952:5044 1:N:0:173
TACGGAGGGTGCAAGCGTTAATCGGAATTACTGGGCGTAAAGCGCACGCAGGCGGTTTGTTAAGTCAGATGTGAAATCCCCGGGCTCAACCTGGGAACTGCATCTGATACTGGCAAGCTTGAGTCTCGTAGAGGGGGGTAGAATTCCAGGTGTAGCGGTGAAATGCGTAGAGATCTGGAGGAATACCGGTGGCGAAGGCGGCCCCCTGGACGAAGACTGACGCTCAGGTGCGAAAGCGTGGGGAGCAAACA
+
AAAB@ABBD2AAFGGAE2EEFGHEEGGGHFB55A2BAAF?DHHGG0EEEGEGGGFCEGGHGHHHGH4BB@BBBFFGHHHHGGGGFGHGHHHGFCFHGFGGHHGHGFHHHHGDGGHFGHHFGHHHHFGFFDFFBGGCC-99;;FFBFFFFF/B;;;;;;;99BFF/B;;9@AFBFFFFEFFDFFFFFFFF>C.ADFFFFFCCFFFFF>9AFADDFFDFFFFFFFFFBFBBBF@DDFDFD.;=DB?DDEFFF?
@M03896:38:000000000-B4D98:1:1107:12085:5758 1:N:0:173
TACAGAGGGTGCGAGCGTTAATCGGAATTACTGGGCGTAAAGCGAGTGTAGGTGGCTCATTAAGTCACATGTGAAATCCCCGGGCTTAACCTGGGAACTGCATGTGATACTGGTGGTGCTAGAATATGTGAGAGGGAAGTAGAATTCCAGGTGTAGCGGTGAAATGCGTAGAGATCTGGAGGAATACCGATGGCGAAGGCAGCTTCCTGGCATAATATTGACACTGAGATTCGAAAGCGTGGGTAGCAAA
+
BBBABFFBBAAAGGGEE?EEFGHFEGGGHGDFBBBAEAEFDHHGFEAGGFFHDBFE1FGHHHHHHH5F5DBBBFGFHHHHGGGGEGGHHFHHHHECFFFFHHFFGGFHHHFBFBFBC?GGFHFGHFGFFHHHHHGGFHGHHHHGHHHHF=??F1?=>>>>@EGGG0=CCEEEFHFHHC<:GDGGHHGFFDGFDF9BDGAE.EGFFFFFFGAFFF0;FFFFFFFFFFFFEFFFEFFDFF9;:DCDBABFFF
@M03896:38:000000000-B4D98:1:1107:10179:6026 1:N:0:173
TACGGAGGGTGCAAGCGTTAATCGGAATTACTGGGCGTAAAGCGCACGCAGGCGGTTTGTTAAGTCAGATGTGAAATCCCCGGGCTCAACCTGGGAACTGCATCTGATACTGGCAAGCTTGAGTCTCGTAGAGGGGGGTAGAATTCCAGGTGTAGCGGTGAAATGCGTAGAGATCTGGAGGAATACCGGTGGCGAAGGCGGCCCCCTGGACGAAGACTGACGCTCAGGTGCGAAAGCGTGGGGAGCAAACA
+
ABABBCCCCBAACFFG?AEEFGHFFFGGHGDFBBBBAAEEHHHGGCEEFFEEGGGFGGGHHHHHHHGGHHFBBGHHHHHHGGGGEGHHHHHHHHGHHGHHHHHHHHGHHHHHHHGHGHHHGFFHHHHHGGGGHHGC@DBDEFFFFFFFFFBFB;;;;;9;AFFFFFA;DFFFFFFFFFFFFFFFFFFFFCADFDDFFFFFFFFFFF@EFFFFCDFAFFFFFFFFFFFFFFFFDFFDFFFFFFFEDDFFFFF
@M03896:38:000000000-B4D98:1:1107:11095:6683 1:N:0:173
TACGGAGGGTGCAAGCGTTAATCGGAATTACTGGGCGTAAAGCGCACGCAGGCGGTTTGTTAAGTCAGATGTGAAATCCCCGGGCTCAACCTGGGAACTGCATCTGATACTGGCAAGCTTGAGTCTCGTAGAGGGGGGTAGAATTCCGGGTGTAGCGGTGAAATGCGTAGAGATCTGGAGGAATACCGGTGGCGAAGGCGGCCCCCTGGACGAAGACTGACGCTCAGGTGCGAAAGCGTGGGGAGCAAACA
+
AAAABABCBAAABFFG?AEEFGHFBEGGHHDB532AEAEEHHHGG0AEEGC@EEGGGGGHHHHHFH4BGDBBBFGGHHHHGGGGGGHGHHHFFHGFHGHGHEFGGFHHHHGHHHC</FFGGGEHGHHGFFG.FHGGFF9DFFFBFFFFFF?DC;;:;::-9/BBBFAADCAFFFFFFFFFFFBBFFFFF=DDF-@BFDE=;CFFFB9;AFFF->DDFFFFFDDAFBFFFFFC.;>AFAAD>FAA;AABBF.
@M03896:38:000000000-B4D98:1:1107:8456:7461 1:N:0:173
TACAGAGGGTGCGAGCGTTAATCGGAATTACTGGGCGTAAAGCGAGCGTAGGCGGCTCATTAAGTCACATGTGAAATCCCCGGGCTTAACCTGGGAACTGCATGTGATACTGGTAGTGCTAGAATATGTGAGAGTGAAGTAGAATTCCAGGTGTAGCGGTGAAATGCGTAGAGATCTGAAGGAATACCGATGGCAAAGCCAGCTTCCTGGCATCATATGAACACTGAGATTCGAAAGCGGGGGAAGCAAA
+
>AA11B111AAA1EEAAAEE0BGFEAEG1B12DBFB/AEEHHHE/E/EAEGG1EEEE/FFGH1BFF21@@1BBFEB2FGH//><EE/FGFH1BGGGHAGGH1?2F2D2?GG21@1@?01@1111?D1?<11FFG1>11<111><GG111=0<<000=<<<<<C000:=C::.;00;:000=/CBF0;0C99B.9/;.C/.CFE00;//9/;BF//9/B//;/B-//;F///9-;F--/--;@--;--;9/
@M03896:38:000000000-B4D98:1:1107:8474:7471 1:N:0:173
TACAGAGGGTGCGAGCGTTAATCGGAATTACTGGGCGTAAAGCGAGTGTAGGTGGCTCATTAAGTCACATGTGAAATCCCCGGGCTTAACCTGGGAACTGCATGTGATACTGGTGGTGCTAGAATATGTGAGAGGGAAGTAGAATTCCAGGTGTAGCGGTGAAATGCGTAGAGATCTGGAGGAATACCGATGGCGAAGGCAGCTTCCTGGCATAATATTGACACTGAGATTCGAAAGCGTGGGTAGCAAA
+
ABC@AFFBCAAAEEGEC?EECGHFEGDGHG555EBAEEEEEHHGGFAF5DDDDFFH1FHHHHGHGH5B5EBBBFGGHHHHFFGGEEHHHHHHHHGHHFFGHHFBFHBGHHD4FD??D/GHFGHHHHHGHFFFDGFGFA/?=?FHGHG?=???F1=<<>>>>FHBF0=ECA-<DFGHFC;<C:CGCGHHGDGFDF-ACG.E9ADFGFFB;F9/BBBFFFFFFBBBB:FBFFFF?FFA9B..AABF;.99BF
@M03896:38:000000000-B4D98:1:1107:14001:8296 1:N:0:173
CACGATTAACCCAAGTCAATAGAAGCCGGCGTAAAGAGTGTTTTAGATCACCCCCTCCCCAATAAAGCTAAAACTCACCTGAGTTGTAAAAAACTCCAGTTGACACAAAATAGACTACGAAAGTGGCTTTAACATATCTGAACACACAATAGCTAAGACCCAAACTGGGATTAGAAACCCTAGTAGTCCGCTGACTGACTTATAGCGAATACCGTATGCCCGCCTCTGGTTGAAAAAAAAAAAAAAAAAAA
+
AAAAA?A?F1FAFFE1EBGGFGGHF1G0EEEFEEHEF01BFHHH2BBAFHHHHGGGFGGGGGHGHHGHGFHHHHHHHHH1FGG1F1@@GFHHGGHHHH12BFGHHHHGGHDEGGHGHHACGGABFHGFHH1FGHEDGHF>2GGHHHGFGHBD?@1?<?FHHEHF.D1C<01<0<GBF/GCHF/=00=;G.;?CCG:GBCCC:000;99;-.00.;.9/;B9.--:-9//9/-/9:BF@@;@?@;@-;----
@M03896:38:000000000-B4D98:1:1107:26154:8584 1:N:0:173
TACGGAGGGTGCAAGCGTTAATCGGAATTACTGGGCGTAAAGCGCACGCAGGCGGTTTGTTAAGTCAGATGTGAAATCCCCGGGCTCAACCTGGGAACTGCATCTGATACTGGCAAGCTTGAGTCTCGTAGAGGGGGGTAGAATTCCAGGTGTAGCGGTGAAATGCGTAGAGATCTGGAGGAATACCGGTGGCGAAGGCGGCCCCCTGGACGAAGACTGACGCTCAGGTGCGAAAGCGTGGGGAGCAAACA
+
AAAAAABBBAAABGFE?AEEADGFEEFGHGBBBAAAEAEEHHHGGCGEGGGEGFGEEGGGHGHHGHFGHHF@BFGBGHHHGGGGEGHHHHHHHHGGHGGFHHHHHHHHGHGGHGFFGHHHHFHHHHHG<EFGHHGFGFBAAFFFFFFFF//B;;;9;;;;9FFFFFA.;BEFEFFFFFFFD?BFFFFFF-@?ADBACDFFFFFFFD;EEFFD-@FDF//BFFFDFDFEFFFAA;AA/;ADDF;.;;AF/F?
@M03896:38:000000000-B4D98:1:1107:26138:8596 1:N:0:173
TACGGAGGGTGCAAGCGTTAATCGGAATTACTGGGCGTAAAGCGCACGCAGGCGGTTTGTTAAGTCAGATGTGAAATCCCCGGGCTCAACCTGGGAACTGCATCTGATACTGGCAAGCTTGAGTCTCGTAGAGGGGGGTAGAATTCCAGGTGTAGCGGTGAAATGCGTAGAGATCTGGAGGAATACCGGTGGCGAAGGCGGCCCCCTGGACGAAGACTGACGCTCAGGTGCGAAAGCGGGGGGAGCAAACA
+
>AAA>AADDAAAFGFF22EEFGGFEEDGHGD55BBBAAEAGHHGG?EEEGG?EEGEEGGHHHHHGGDBFFFBBFGFHHHHGGCEEEGFHHHFBGGFGGGFGHGGHHEGHHGBHHFFGGHGFGFHHHHF?DEGDG?@FAB9;BBFBFFFFFFFF:;;-;:;9FFFFFA:ACE/FBFFFFF.A?FFFFFFD>-9A@@DFFFBFFFFFF-;EFFA-;DDBFFBFDDAFF//:9;99>A.;.-;->==@;./BF.
@M03896:38:000000000-B4D98:1:1107:19870:9766 1:N:0:173
TACGGAGGGTGCAAGCGTTAATCGGAATTACTGGGCGTAAAGCGCACGCAGGCGGTTTGTTAAGTCAGATGTGAAATCCCCGGGCTCAACCTGGGAACTGCATCTGATACTGGCAAGCTTGAGTCTCGTAGAGGGGGGTAGAATTCCAGGTGTAGCGGTGAAATGCGTAGAGATCTGGAGGAATACCGGTGGCGAAGGCGGCCCCCTGGACGAAGACTGACGCTCAGGTGCGAACGCGTGGGGAGCAAACA
+
>3>3>AABBAAAFBBF?AEEGFHFBEEFHGFB53ABAAEEEGGEG?EAEGG0EEEEGGGHGHHFGHEF3GHBEGHGFGHHGGG?EGHHHHHHFF/FGEFFFGHGHFFHHH?DGHG<FF<?0?GHHHG<?CEEHFA<-;@AA;BFFFFF;BFBB:/:;-;@AFFFFF.;AF?B9BFFF/:....99BFFFAFBABC-=.;@BFFFFB=.ABA--;..;;F9;.;9A./:;BBBDCA-.=D-@99.B99/BF.
@M03896:38:000000000-B4D98:1:1107:19846:9787 1:N:0:173
TACGGAGGGTGCAAGCGTTAATCGGAATTACTGGGCGTAAAGCGCACGCAGGCGGTTTGTTAAGTCAGATGTGAAATCCCCGGGCTCAACCTGGGAACTGCATCTGATACTGGCAAGCTTGAGTCTCGTAGAGGGGGGTAGAATTCCAGGTGTAGCGGTGAAATGCGTAGAGATCTGGAGGAATACCGGTGGCGAAGGCGGCCCCCTGGACGAAGACTGACGCTCAGGTGCGAAAGCGTGGGGAGCAAACA
+
>AAAAABBBAAACGGCC2EEEGHFAEGGHHFB5BABEAEFHHHGG?EFGGGCFGGGGEGHGHFHHGGFGHFBBE4GFHHHGGGEEGHFGHHGFFFFHGGFGHHHHHHHHHFFFG@2FCFG?CC1FHGHFEGGFFDDCF::;/BBFFFFFFFF/;::;;:;.BFFFFD.9BEBFFFFFB:9AAFB:BFDC:@AFF@A=DED-AFFFFAEEF.9::A9FB//;ADDD?B//;;@DF;DFAADACFEFDEFFFF
@M03896:38:000000000-B4D98:1:1107:17505:9931 1:N:0:173
TACGGAGGGTGCAAGCGTTAATCGGAATTACTGGGCGTAAAGCGCACGCAGGCGGTTTGTTAAGTCAGATGTGAAATCCCCGGGCTCAACCTGGGAACTGCATCTGATACTGACAAGCTTGAGTCTCGTAGAGGGGGGTAGAATTCCAGGTGTAGCGGTGAAATGCGCAGAGATCTGGAGGAATACCGGTGGCGAAGGCGGCCCCCTGGACGAAGACTGACGCTCAGGTGCGAAAGCGTGGGGAGCAAACA
+
>AAAAABBBA2AEGFAE2EEAEGBEFFGHFFFD3BBAAEEHHHGG0AAEGEGGECEEE1FFF@GFFGDBGBBB@4GHHHHGGGGEEGFGGH2F0CAFFHHHHHHFFF2FD?FG<GBFGFDCGFGHEFFCEA<FH.<-=D?AFFFFFFFFFBF/;;;;9;9.BBFBB999@BABFFFBB/9ADFBFFFFF--9;9;--AE>->@@AA@.9BFC--;:9B//;9AA9.FEFFF-9-9ABAD?-9-.9;;BBAF
@M03896:38:000000000-B4D98:1:1107:17534:9942 1:N:0:173
TACGGAGGGTGCAAGCGTTAATCGGAATTACTGGGCGTAAAGCGCACGCAGGCGGTTTGTTAAGTCAGATGTGAAATCCCCGGGCTCAACCTGGGAACTGCATCTGATACTGACAAGCTTGAGTCTCGTAGAGGGGGGTAGAATTCCAGGTGTAGCGGTGAAATGCGCAGAGCTCTGGAGGAATCCCGGTGGCGAAGGCGGCCCCCTGGACGAAGACTGACGCTCAGGTGCGACAGCGTGGGGAGCAAACA
+
>AAA>AABBA2>BBEF2AF?FFHA2BFFHHDF532BAA2E1GGGEGGFGGFCEFEEGGGHGGHHFHG3FGGFB4FDGHHHGGCEEGHGGHHHCGG0BFF?GEGHHFFHDGGHHHHFF??F<FGHHHH0F/FCFFGFG;F.9F/;FFFB:B9B9/99--.;;/;BFB9A---.//9:9B9.;DFF/FF.-@DDFC@-D.9--9BDC;9.:BF---.:;FBBB.9.;.B///;;.-9-.-AAADFFAD;B/A.
@M03896:38:000000000-B4D98:1:1107:17521:9956 1:N:0:173
TACGGAGGGTGCAAGCGTTAATCGGAATTACTGGGCGTAAAGCGCACGCAGGCGGTTTGTTAAGTCAGATGTGAAATCCCCGGGCTCAACCTGGGAACTGCATCTGATACTGACAAGCTTGAGTCTCGTAGAGGGGGGTAGAATTCCAGGTGTAGCGGTGAAATGCGCAGAGATCTGGAGGAATACCGGTGGCGAAGGCGGCCCCCTGGACGAAGACTGACGCTCAGGTGCGAAAGCGTGGGGAGCAAACA
+
ACCBAABCCBAAGFGF?AEEFGHBEEFGHHDD5BABAAEEGHHGG?EEFGECFEGFGGAGGHFHHHGHHGFBBD4FHHHHGGGGEFHHHHHHGFFGGGHGHHHHHHGHGHGHHHGGGGGGFGHHHHGCFEEFFFD@CFFFFFFFFFFFFFBFF;;;;;;;AFFFFF:D@>F?FFFFFFFFFFFFFFFDFD-AFADF;DE@CFFFFDB:AFFA;-:ABFFBFFDFFFE/9/;9;DFDF.:9;BBE-;.B/A9
@M03896:38:000000000-B4D98:1:1107:13157:10256 1:N:0:173
TACGGAGGGTGCAAGCGTTAATCGGAATTACTGGGCGTAAAGCGCACGCAGGCGGTTTGTTAAGTCAGATGTGAAATCCCCGGGCTCAACCTGGGAACTGCATCTGATACTGGCAAGCTTGAGTCTCGTAGAGGGGGGTAGAATTCCAGGTGTAGCGGTGAAATGCGTAGAGATCTGGAGGAATACCGGTGGCGAAGGCGGCCCCCTGGACGAAGACTGACGCTCAGGTGCGAAAGCGTGGGGAGCAAACA
+
ABABBBCCCAAAFGGF??EEFGHFEFGGHGDBBBBAAAEFHHHGG0EEEGGCGGGEGGGHHHHHHHDGFGFBBGFGHHHHGGGGEGHHHHHHHHGHFGHGHHHHHHHHHHGFHHHHGGHGGHFHHHHHGGGGHHGFFFDAEFFFFFFFFFBFB;;:;;;@EFFFFF;;DFFFFFFFFFFFFFFFFFFFF@FFFFFFFFE@FFFFFFBEEFFFF=DDFFFFFFFFFD/BFFFFFFFFFFADFFFFFDEFFFF
@M03896:38:000000000-B4D98:1:1107:15027:10435 1:N:0:173
TACGGAGGGTGCAAGCGTTAATCGGAATTACTGGGCGTAAAGCGCACGCAGGCGGTTTGTTAAGTCAGATGTGAAATCCCCGGGCTCAACCTGGGAACTGCATCTGATACTGGCAAGCTTGAGTCTCGTAGAGGGGGGTAGAATTCCAGGTGTAGCGGTGAAATGCGTAGAGATCTGGAGGAATACCGGTGGCGAAGGCGGCCCCCTGGACGAAGACTGACGCTCAGGTGCGAAAGCGTGGGGAGCAAACA
+
ABABABCCBAAABGFE?2EEFGHFEEGGHFDB5ABBAAEFHHHGG?EEGFG?EEGEGGGHHHHHHH4BGGFBFFHHHHHHGGGGGGHGHHHHHHEFHGHHHHHHHHHHHHGHHGHFGHHHGGGHHHGGFGGGGHD-@DDDFFFFFFFFFFBFF;;;;;;;?FFFFFA;DFFFFFFFFFFFDFFFFFFFF9DFFFFFFFFFFFFFFFBFFFFFBCFFFFFFFFFFFFFBFFFFFCFFFFDFCFFFFFFFFFF
@M03896:38:000000000-B4D98:1:1107:15048:10442 1:N:0:173
TACGGAGGGTGCAAGCGTTAATCGGAATTACTGGGCGTAAAGCGCACGCAGGCGGTTTGTTAAGTCAGATGTGAAATCCCCGGGCTCAACCTGGGAACTGCATCTGATACTGGCAAGCTTGAGTCTCGTAGAGGGGGGTAGAATTCCAGGTGTAGCGGTGAAATGCGTAGAGATCTGGAGGAATACCGGTGGCGAAGGCGGCCCCCTGGACGAAGACTGACGCTCAGGTGCGAAAGCGTGGGGAGCAAACA
+
AAAAAAB@DAAACGFF2AE?2FGB2BAFHGDB5B2AAAEEHHHGGCEEGCE?EFGCGFGGGGHFGH4BEGEBBFGGHHHHGGGGEGHGFHHHHHGC?FGFGHHHHHFHHHFFHGGFFFGGFFGHHHHHFFFFHFFC?BFAFFFFFFFFFF/B;99;-;;;.9FFFFD;A-EFFFFFFFFFFFFFFFFDBBBFFDFCF.A@>BDBFFFEEFFA-9DDF/B;BDFFAAFBBFF@;9=DFDFF@DFFAFFFBFA
@M03896:38:000000000-B4D98:1:1107:15029:10456 1:N:0:173
TACGGAGGGTGCAAGCGTTAATCGGAATTACTGGGCGTAAAGCGCACGCAGGCGGTTTGTTAAGTCAGATGTGAAATCCCCGGGCTCAACCTGGGAACTGCATCTGATACTGGCAAGCTTGAGTCTCGTAGAGGGGGGTAGAATTCCAGGTGTAGCGGTGAAATGCGTAGAGATCTGGAGGAATACCGGTGGCGAAGGCGGCCCCCTGGACGAAGACTGACGCTCAGGTGCGAAAGCGTGGGGAGCAAACA
+
AAABABCCCAAACFGE?2EFFGHFEEGGHHDB5BBBAAEEGHHGGGGEGGFEGGGEGGGHHHHHHH@BGFFBBGHGHHHHGGGGEGHHHHHHHHGGGGHHHHHHHHHHHHFFHHGFFGGGGGGHHHHHFGGEHH>><BDDEFFFFFFFFF0F;:;;;;9;AFFFFF;;DCFFFFFFFF0AD?BFFFFFF@DFFFBDFFFFCCFFFFAEABADBDFDFFFFFDDFFFFFFFFBADFFFFFFFFFFFDFFFF.
@M03896:38:000000000-B4D98:1:1107:15482:10490 1:N:0:173
TACGGAGGGTGCAAGCGTTAATCGGAATTACTGGGCGTAAAGCGCACGCAGGCGGTTTGTTAAGTCAGATGTGAAATCCCCGGGCTCAACCTGGGAACTGCATCTGATACTGGCAAGCTTGAGTCTCGTAGAGGGGGGTAGAATTCCAGGTGTAGCGGTGAAATGCGTAGAGATCTGGAGGAATACCGGTGGCGAAGGCGGCCCCCTGGACGAAGACTGACGCTCAGGTGCGAAAGCGTGGGGAGCAAACA
+
AAAAABCCCBBAGGGC?AEEEGHFEEGGHEB55BBAAAEEHHHGGEFEEGGEGGGCGGGGHHHHHH4BGBBB4FGGHHHHGFGGEGHGGGHHHFGHHGHHHHHHHHFHHHGFHGGHGHHHHHBHFHHHGGG.GHG@CCDDEFFFFFFFFF/B;;;;;;;;AFFFBF;;DFFFFFFFFEFFFFFFFFFFFFCFABCDD?A>@FFFFBCEEF?9@CDDFFFFFBDDFFFFFFFFFFFFFFDBCCCE;AEBFA.
@M03896:38:000000000-B4D98:1:1107:9864:10792 1:N:0:173
TACGGAGGGTGCAAGCGTTAATCGGAATTACTGGGCGTAAAGCGCACGCAGGCGGTTTGTTAAGTCAGATGTGAAATCCCCGGGCTCAACCTGGGAACTGCATCTGATACTGGCAAGCTTGAGTCTCGTAGAGGGGGGTAGAATTCCAGGTGTAGCGGTGAAATGCGTAGAGATCTGGAGGAATACCGGTGGCGAAGGCGGCCCCCTGGACGAAGACTGACGCTCAGGTGCGAAAGCGTGGGGAGCAAACA
+
BBBBBCCCCBAAFFGF22EEFGHFEGGGHHDB5BBBEAEEGHHGGCGGGGGCGGGFGGGHHHFHHH4BEGBBBEHHHHHHGGGGEGHHHHHHHGGHHGHHHHHHHHGHHHGFHGGGGGHHGGHHHHHHFGGGHGGGGFFFFFFFFFFFFB0F;;;;;;;@EFFFFF;;DFFFFFFFFFFFFFFFFFFFFDFFFDBFFFF=CFFFFFFFFFFA@BFFFFFFFFFFFFFFFFFFFBFFFFDFFFFF-AEFFF.
@M03896:38:000000000-B4D98:1:1107:9852:10805 1:N:0:173
TACGGAGGGTGCAAGCGTTAATCGGAATTACTGGGCGTAAAGCGCACGCAGGCGGTTTGTTAAGTCAGATGTGAAATCCCCGGGCTCAACCTGGGAACTGCATCTGATACTGGCAAGCTTGAGTCTCGTAGAGGGGGGTAGAATTCCAGGTGTAGCGGTGAAATGCGTAGAGATCTGGAGGAATACCGGTGGCGAAGGCGGCCCCCTGGACGAAGACTGACGCTCAGGTGCGAAAGCGTGGGGAGCAAACA
+
ABAAABBCCAAAFGGF2AEEFGHFEFGGHFDBBABAEEFGHHHGG?EEGGGCGGGGGGGHFGHHHHBBFFFBBGFHHHHHGGGGEGHHHHHHHHGHGGHGHHHHHHGHHHHHHHHFGGGGGHHHHHHGFGFGHGGGGFFFFFFFFFFFFF0F;;;;;;:;EFFFFFDDFFFFFFFFFFFFFFFFFFFFF@DFFFFCFDEB;DFFFDC?EFFFFFFFFFFBFFFFFBFFFFFBDFCD/.ADCFFEFAEFFF.
@M03896:38:000000000-B4D98:1:1107:9869:10810 1:N:0:173
TACGGAGGGTGCAAGCGTTAATCGGAATTACTGGGCGTAAAGCGCACGCAGGCGGTTTGTTAAGTCAGATGTGAACTCCCCGGGCTCAACCTGGGAACTGCATCTGATACTGGCAAGCTTGAGTCTCGTAGAGGGGGGTAGAATTCCAGGTGTAGCGGTGAAATGCGTAGAGATCTGGAGGAATACCGGTGGCGAAGGCGGCCCCCTGGACGAAGACTGCCGCTCAGGTGCGAAAGCGTGGGGAGCAAACA
+
>AA?AAABBAAAFF4A2AEEFCGBAEFFHGD5ABABAAAEFGGEE0E0EEEEGEF/EF?FHFGFGHHGFGEB4FF??GHHGFGGEGHHBGHGHHEGCFGGHBFHHFDFFG>DCEGFGFGGFC1?DGGGFAFFHHD-<9-;9;FFFFFBBB9BF;/:;;9;E/BFFF;:;B?F/;BFF/BF?AFF/BFFD@D.A99;B.;@>DCFFFAA.F99--;.;///;-9--.BFFBB@.--9/;AAD-;A-;.B/AA
@M03896:38:000000000-B4D98:1:1107:20290:11128 1:N:0:173
TACGGAGGGTGCAAGCGTTAATCGGAATTACTGGGCGTAAAGCGCACGCAGGCGGTTTGTTAAGTCAGATGTGAAATCCCCGGGCTCAACCTGGGAACTGCATCTGATACTGGCAAGCTTGAGTCTCGTAGAGGGGGGTAGAATTCCAGGTGTAGCGGTGAAATGCGTAGAGATCTGGAGGAATACCGGTGGCGAAGGCGGCCCCCTGGACGAAGACTGACGCTCAGGTGCGAAAGCGTGGGGAGCAAACA
+
ABAABBCCCAAAGDFCEAECFGHFAEGGHFB55BBAEEEFDHHGGAEEGCECGGGGGGGHHGHHGH4BFGFBBGHHHHHHGGGFEGHHHHHHHHGHHGGDGHHHHHHHHHGHHFHGGGHGGFHHHHGGFGGGHFDDGFFAEFFFFFFFFF0;;90;;9;;:BFFFFDAA>EFFFFFFFFFFDFFFFFFFBFFFFCFAFA9DADCFBAEEFFFFFFDFFE0BDFFB./;;FF>DFFFBDDFFFFEAAEFFF?
@M03896:38:000000000-B4D98:1:1107:20277:11145 1:N:0:173
TACGGAGGGTGCAAGCGTTAATCGGAATTACTGGGCGTAAAGCGCACGCAGGCGGTTTGTTAAGTCAGATGTGAAATCCCCGGGCTCAACCTGGGAACTGCATCTGATACTGGCAAGCTTGAGTCTCGTAGAGGGGGGTAGAATTCCAGGTGTAGCGGTGAAATGCGTAGAGATCTGGAGGAATACCGGTGGCGAAGGCGTCCCCCTGGACGAAGACTGACGCTCAGGTGCGACAGCCTGGGGAGCCAACA
+
>AAA>AA2D2A2BFFE22EEFFHAAEEFHFBF5AABAAEEHFGGG?EEEGCEFEEEEGGHHHFHGGDBFFBBBBB4BFHGGEECEEHHHHHHCGEAGFGDGHGGGH2FGGF2GGFCF??F??CHFHH<FD<<FCFC--BAAFFFFFFFFF/B;:9;-9;-:/BFFF9AABEF/9FFBF/9A.9FFFFA-@BF9@999DE9.99DFF-9.BFB--:A;///;.9..;9/;/;9A-9-A.9A.A9.-D.B.A.
@M03896:38:000000000-B4D98:1:1107:20295:11152 1:N:0:173
TACGGAGGGTGCAAGCGTTAATCGGAATTACTGGGCGTAAAGCGCACGCAGGCGGTTTGTTAAGTCAGATGTGAAATCCCCGGGCTCAACCTGGGAACTGCATCTGATACTGGCAAGCTTGAGTCTCGTAGAGGGGGGTAGAATTCCAGGTGTAGCGGTGAAATGCGTAGAGATCTGGAGGAATACCGGTGGCGAAGGCGGCCCCCTGGACGAAGACTGACGCTCAGGTGCGAAAGCGTGGGGAGCAAACA
+
ABAAABCCCAAAFGGF?2EEFGHFEEGGHGDB5BAAAAEFHHHGG?EEGCEEGGGGGGGHHHGHHHDFGGFBBFHHHHHHGGGEEGHHHHHHHHGHHGHGHHHHHHHHHHGHHHHGGGGGFGFHHHGGFEGGHHGGGFFDEFFFFFFFFF/B;;;;;:;@AFFFFFA;DFEF/FFFFFFFFFFEFFFFA;=DFDFA-DEDFFFFFFDEFFFFBFFAFFFFFFDDFFFFFFFDFFADFDADDFFEFDEFFF.
@M03896:38:000000000-B4D98:1:1107:17346:13913 1:N:0:173
TACGGAGGGTGCAAGCGTTAATCGGAATTACTGGGCGTAAAGCGCACGCAGGCGGTTTGTTAAGTCAGATGTGAAATCCCCGGGCTCAACCTGGGAACTGCATCTGATACTGGCAAGCTTGAGTCTCGTAGAGGGGGGTAGAATTCCAGGTGTAGCGGTGAAATGCGTAGAGATCTGGAGGAATACCGGTGGCGAAGGCGGCCCCCTGGACGAAGACTGACGCTCAGGTGCGAAAGCGTGGGGAGCAAACA
+
>AAAAAABDAA>GGGGEAEEFGHFEGEGHHBFBB2AAAEEHGFGG?EEGGGG?EEEFEGGFHFHFHFGGFB@BEG4GGHHGCGEEGHHHHHHFACFGFHHHGHHHHHHHHDBFGHFG?F??GHHHHHGGGFGFHGCCCADFFFFFFFFFB/B;;;;99;;9BFFFFDADFEFBFFFFFFF?DFFFFFFA@FDABFFFFFDFFFFFDBEEFFABADDFFF/FFF?FFF99BB9AD>DFDAD>CFEBAEFBFF
@M03896:38:000000000-B4D98:1:1107:17332:13929 1:N:0:173
TACGGAGGGTGCAAGCGTTAATCGGAATTACTGGGCGTAAAGCGCACGCAGGCGGTTTGTTAAGTCAGATGTGAAATCCCCGGGCTCAACCTGGGAACTGCATCTGATACTGGCAAGCTTGAGTCTCGTAGAGGGGGGTAGAATTCCAGGTGTAGCGGTGAAATGCGTAGAGATCTGGAGGAATACCGGGGGCGAAGGCGGCCCCCTGGACGAAGACTGACGCTCAGGTGCGAAAGCGTGGGGAGCAAACA
+
1>AA?A1DDAA>BGFC?0EEFGHEEGCGHFBF21/BEAAAFGFFG/AAEEEEG?/EEEE0>FBGFEDGDGB@BBE1FGHGF@ECECHFHHHFGFEGHGHGFH>?>?G2GDF?FC@1/FF??GHHG??<C.>F10.<@-@BAB/BFFFFBF/B9;/;99;-;FFFBBB;?@EFBFBFB//-BBEFFFFA9-;@9@@?@BF;;--@99-9AF---=ABFFFFFFFFFFFFFF/;A;@-/-;-=;=A-AEB/FF
@M03896:38:000000000-B4D98:1:1107:18012:14363 1:N:0:173
TACGGAGGGTGCAAGCGTTAATCGGAATTACTGGGCGTAAAGCGCACGCAGGCGGTTTGTTAAGTCAGATGTGAAATCCCCGGGCTCAACCTGGGAACTGCATCTGATACTGGCAAGCTTGAGTCTCGTAGAGGGGGGTAGAATTCCAGGTGTAGCGGTGAAATGCGTAGAGATCTGGAGTAATACCGGTGGCTAAGTCGGCCCCCTGGACGAAGACTGACGCTCAGGTGCGCAAGCGTGGGGAGCAACCA
+
>3>33>ADBA>>BDGF2AAEEGHABEEGHBA5A3BAEAEE1AFFFCE?EEE0EE/E@EGGGHHHHHGD3DFFGHGHHHHHG@E/<EGGEFGHGFGCFCHFGF?FF2?FGGFGEG22<FGFFCGHHGHGGGGF10C-<9BF?F/;FFB9/;/;9/9;;;;9AF/BFF.A.>ABFFFFB/;F/;/9BFF9--;9:.;;//;;9-;BDD-...?---;AFFFFF.ADFAFF//9----9:9A.9=-.>AE/.A.
@M03896:38:000000000-B4D98:1:1107:18007:14387 1:N:0:173
TACGGAGGGTGCAAGCGTTAATCGGAATTACTGGGCGTAAAGCGCACGCAGGCGGTTTGTTAAGTCAGATGTGAAATCCCCGGGCTCAACCTGGGAACTGCATCTGATACTGGCAAGCTTGAGTCTCGTAGAGGGGGGTAGAATTCCAGGTGTAGCGGTGAAATGCGTAGAGATCTGGAGGAATACCGGTGGCGAAGGCGGCCCCCTGGACGAAGACTGACGCTCAGGTGCGAAAGCGTGGGGAGCAAACA
+
AAABABBCCAAACGGE?AEEEGHFFGGGHHBBBBBBEEEGHHHGG?EEGEEEGGGEGGGHHHHHHHDGFFFBBGGHHHHHGGGGFGHGHHHHHHGHGGHGHHHHHHHHHHGFHFGCGGGFFHFHHHFHGGGGHHGGGFFDFFFFFFFFFF0B;;;;;;;;AFFFFFA;DFFFFFFFFFFFFFFFFFFFFBFFFFFFFFECFFFFFFDFFFFA-CDFFFFFFFFFFFBFFFFFDFFFFFFFFFFFFFEFFFF
@M03896:38:000000000-B4D98:1:1107:14895:14471 1:N:0:173
TACGGAGGGTGCAAGCGTTAATCGGAATTACTGGGCGTAAAGCGCACGCAGGCGGTTTGTTAAGTCAGATGTGAAATCCCCGGGCTCAACCTGGGAACTGCATCTGATACTGGCAAGCTTGAGTCTCGTAGAGGGGGGTAGAATTCCAGGTGTAGCGGTGAAATGCGTAGAGATCTGGAGGAATACCGGTGGCGAAGGCGGCCCCCTGGACGAAGACTGCCGCTCCGGTGCGAAAGCGTGGGGAGCAAACA
+
AAAA>AABB2AABGFA2AECFBGFEEFGHGDBBAABAAEEGHHGG?E0FG?0EEFGEFGHHGFHHH4BFGEBGFGFHHHHFEGCEFHHHHHGGG/CBFFBGHHHGHFGGHGGGFBBFFGGCGHHHHHC?CFFHG.--;9AAF/;FFFF//9;;9//9-;9AFFFFF9..@E/B9BFFBFFFFFFFFFD--9.;@=AFAEB--B9@B-.;9?==BD./9///-->D..9--9-.-@./.9.99-.9;A9BA.
@M03896:38:000000000-B4D98:1:1107:22801:15163 1:N:0:173
TACGGAGGGTGCAAGCGTTAATCGGAATTACTGGGCGTAAAGCGCACGCAGGCGGTTTGTTAAGTCAGATGTGAAATCCCCGGGCTCAACCTGGGAACTGCATCTGATACTGGCAAGCTTGAGTCTCGTAGAGGGGGGTAGAATTCCAGGTGTAGCGGTGAAATGCGTAGAGATCTGGAGGAATACCGGTGGCGAAGGCGGCCCCCTGGACGACGACTGACGCTCAGGTGCGAAAGCGTGGGGAGCAAACA
+
A3>AABBDDA?>FBFF2AE?CFHFEDEFHHA5AB2BAAEAFFGGFFGGGGGGGGGGGGGHHHHHGH@FFBFBBFFFHHHHGGGEFGHHHHHHHHGHFEFFGFGHHDHHHHFFFF<FCGHHHEGGHHGF?EFEHHCCCAB;;;BFBFFFFBBB;;;;;9;;A//BFF9;:>EFBFFFFFFFDDFFFFFFF--AFCF;-.A-9=B;>-BAAF?=@--@>?AFBD?AA?BBFFF;A>9.FDDDAA=E-.9BFA.
@M03896:38:000000000-B4D98:1:1107:22812:15177 1:N:0:173
TACGGAGGGTGCAAGCGTTAATCGGAATTACTGGGCGTAAAGCGCACGCAGGCGGTTTGTTAAGTCAGATGTGAAATCCCCGGGCTCAACCTGGGAACTGCATCTGATACTGGCAAGCTTGAGTCTCGTAGAGGGGGGTAGAATTCCAGGTGTAGCGGTGAAATGCGTAGAGATCTGGAGGAATACCGGTGGCGAAGGCGTCCCCCTGGACGAAGACTGACGCTCAGGTGCGAAAGCGTGGGGAGCAAACA
+
A3A?AAAB@AAAGFGF2A22CGHFDGGGHFB553ABEEEEGFHGGGCECGGGGGG@>EAGGH4FFHDDGGFBB@4?FGGHGGGCEGHGBGGHHFACGFHGHHHHHHHHGFFFF<G2?FFGFABGHHHB?CFFGC?-CC@AAFFFFFFFFBFBF//:;99;EFFFBB;;:DEB/;FFBBBF.AFBBBFDFBF.;B-9DDAB.9@DFFFE.9.;--AAFF/;FDFDDDBBFFFFF;C.BDFDAFF?=;./BF.
@M03896:38:000000000-B4D98:1:1107:22794:15180 1:N:0:173
TACGGAGGGTGCAAGCGTTAATCGGAATTACTGGGCGTAAAGCGCACGCAGGCGGTTTGTTAAGTCAGATGTGAAATCCCCGGGCTCAACCTGGGAACTGCATCTGATACTGGCAAGCTTGAGTCTCGTAGAGGGGGGTAGAATTCCAGGTGTAGCGGTGAAATGCGTAGAGATCTGGAGGAATACCGGTGGCGAAGGCGGCCCCCTGGACGAAGACTGACGCTCAGGTGCGAAAGCGTGGGGAGCAAACA
+
AAAAABCCBAAACGFF?AAEAGHFAEGGHFBBBBBAEAEFHHHGG?EFGC?EFGGGGGGHHHHHHHDBGDDBBGHHHHHHGGGGFGHGGGHHHHFCGGHGHHHHHHHHHHGFHHHHGGHGGHFHHHHHFGGGHHGGGFCDAFFFFFFFFF0F;;:;:;;;AFFFFF;;DFFFFFFFFFFFFFFFFFFFFCDFFFFFFFE@CFFCDF@EFFFFFFFFFFFFFFFDFFFFFFBBFCBDFFDFCFDEFDFFFFE
@M03896:38:000000000-B4D98:1:1107:7105:15273 1:N:0:173
TACGGAGGGTGCAAGCGTTAATCGGAATTACTGGGCGTAAAGCGCACGCAGGCGGTTTGTTAAGTCAGATGTTAAATCCCCGGGCTCAACCTGGGAACTGCATCTGATACTGGCAAGCTTGAGTCTCGTAGAGGGGGGTAGAATTCCAGGTGTAGCGGTGAAATGCGTAGAGATCTGAAGGAATACCGGGGGCGAAGCCGGCCCCCTGGACGAAGCCTGCCCCTCCGGTGCGAAAGCGGGGGGACCAACCA
+
>AA1>>AD>1A>B1EF0AE?FGGA0BFFHF1221ABAAAEGGFFG/EAEEE/EEEEGGGFGFF@BGEF1BEB2BFDHGFE?/><EEHGHHHFB<CCGF<<FDGHB1FD>GF21?0F?FGF<CGFGGGB?>FC1>>-<--AA/;F/9F;;BBF/;;/9----99//;--:;-;/B/9F//;/-9B/;99;-9-9-;-9-9--@>@@;999-9;----9/--;-;999;-9-99-9--99-;-;---;-;-;-
@M03896:38:000000000-B4D98:1:1107:7086:15283 1:N:0:173
TACGGAGGGTGCAAGCGTTAATCGGAATTACTGGGCGTAAAGCGCACGCAGGCGGTTTGTTAAGTCAGATGTGAAATCCCCGGGCTCAACCTGGGAACTGCATCTGATACTGGCAAGCTTGAGTCTCGTAGAGGGGGGTAGAATTCCAGGTGTAGCGGTGAAATGCGTAGAGATCTGGAGGAATCCCGGGGGCGAAGGCGGCCCCCTGGACGAAGACTGACGCTCAGGTGCGACAGCGGGGGGAGCAAACA
+
>AAAAA3ADAAAFFGF22E2FGHBBAFGHHD55AABAAAEGGGGG?EEEEG?EEEEGGGHEH4FFG4B3FBB@B4?FGGHF/EEEEHHGHHFHHGHHGFFGHHHHHGHEHFFGF0</FGFFGHHHHHEF?C.DGAC-@BAAF/FBFFBBFFFF/;;9;9-;/BFFBA9.99BBFBF///9D?BF/FF.---;9@@??DF??BBBBB9;AFF;->DABFF/BDDDD?BFFBFBA--9E--99@@-9AEFFF.
@M03896:38:000000000-B4D98:1:1107:7103:15292 1:N:0:173
TACGGAGGGTGCAAGCGTTAATCGGAATTACTGGGCGTAAAGCGCACGCAGGCGGTTTGTTAAGTCAGATGTGAAATCCCCGGGCTCAACCTGGGAACTGCATCTGATACTGGCAAGCTTGAGTCTCGTAGAGGGGGGTAGAATTCCAGGTGTAGCGGTGAAATGCGTAGAGATCTGGAGGAATACCGGTGGCGAAGGCGGCCCCCTGGACGAAGACTGACGCTCAGGTGCGAAAGCGTGGGGAGCAAACA
+
ABABABCCCAAAFGGF?AEGGGHFEEGGHGDB5BABAAEFHHGFG0EAEEE?FEFFGGGHGHHHHHDFHHEBBGHHHHHHGGGGEGHGHHHHHHGHHGGGHHHHHHHHHHGHHHHFGGGGFGFHHHHHGGGGHHGGGFFDEFFFFFFFFFBB;;;;;;;;AFFFFF;9ADFFFFFFFFFFFFFFFFFFFDFFA>DFFDEFAFFFFD@AEFFFFFFDFFFFFFFFFFFFFFFFFFFDFFA?DC>FFAEFFF?
@M03896:38:000000000-B4D98:1:1107:7089:15305 1:N:0:173
TACGGAGGGTGCAAGCGTTAATCGGAATTACTGGGCGTAAAGCGCACGCAGGCGGTTTGTTAAGTCAGATGTGAAATCCCCGGGCTCAACCTGGGAACTGCATCTGATACTGGCAAGCTTGAGTCTCGTAGAGGGGGGTAGAATTCCAGGTGTAGCGGTGAAATGCGTAGAGATCTGGAGGAATACCGGTGGCGAAGGCGGCCCCCTGGACGAAGACTGACGCTCAGGTGCGAAAGCGTGGGGAGCAAACA
+
AAABAABCCBBBGGGE?AEEFGHFDGGGHGDFBBAAEEEGEHGEG0AAEEGCGGGFEEGHGHHHGH4BDFFBBFFFHHHHGEGGEGHFGHHHHH/FGFHGGHHFGGHHHHHGHHHHGHHHGGEHHHHGFGGGFHGFGFFFFFFFFFFFFFBF;;:;;;;@EFFFFF;;AFEFEBFFFFFFFDFFFFFFF=DFFDFF;FECFFBFFFCE?FFFFADAFFFFFFDBFDBBFFFDDCFDFFDDCFAEFFAFFF.
@M03896:38:000000000-B4D98:1:1107:20984:15437 1:N:0:173
TACGGAGGGTGCAAGCGTTAATCGGAATTACTGGGCGTAAAGCGCACGCAGGCGGTTTGTTAAGTCAGATGTGAAATCCCCGGGCTCAACCTGGGAACTGCATCTGATACTGGCAAGCTTGAGTCTCGTAGAGGGGGGTAGAATTCCAGGTGTAGCGGTGAAATGCGTAGAGATCTGGAGGAATACCGGTGGCGAAGGCGGCCCCCTGGACGAAGACTGACGCTCAGGTGCGAAAGCGTGGGGAGCAAACA
+
AAAAABCCCAAAFGFGC2EEFGHFEEFGHHDD5AABEEEFHHHGG0AAEGGGGFFGFGGHHHHHGH@BGGF@BEFFGHHHGGGEEGHHHHHHHHECGGHGHHHHHHHHHHHFHFHHGHHHGFHHHHHHGGGFHED-<BFFEFFFFFFFFFBF;;9;;;;;ABFBBFDADFFFFFFFFFFFFFFFFFFFF;=DFFFFFFFCAFFFFFCEAFAA=-:;BFFFFFF.ADFFFFFFABC?F.;ADFAA=DFFFF?
@M03896:38:000000000-B4D98:1:1107:18388:15511 1:N:0:173
TACGGAGGGTGCAAGCGTTAATCGGAATTACTGGGCGTAAAGCGCACGCAGGCGGTTTGTTAAGTCAGATGTGAAATCCCCGGGCTCAACCTGGGAACTGCATCTGATACTGGCAAGCTTGAGTCTCGTAGAGGGGGGTAGAATTCCAGGTGTAGCGGTGAAATGCGTAGAGATCTGGAGGAATACCGGTGGCGAAGGCGGCCCCCTGGACGAAGACTGACGCTCAGGTGCGAAAGCGTGGGGAGCAAACA
+
AAAA>ABBCAAAFGCG?AECFGHFEEFGHFDBBBBBAAEEGHHGGCFEEFECGFGEGGEHHHHHHHHGFGFBBGHHHHHHGGGGEGHHHHHHHHGCGFHGHHHHHHHHHHGGHHHFGGFGFGFHHHHHGGGGHHGGCFDFFFFFFFFFFFFFB:;;:;:;.FFFFFADFFFFFFFFFFFFFFFFFFFFF@AF;@DCF.;@=DFFFFFFEFFCC9DABFFFFBDFFFFFFFFBFFFDFFFFCFFFAFFFFF.
@M03896:38:000000000-B4D98:1:1107:4926:16925 1:N:0:173
TACGGAGGGTGCAAGCGTTAATCGGAATTACTGGGCGTAAAGCGCACGCAGGCGGTTTGTTAAGTCAGATGTGAAATCCCCGGGCTCAACCTGGGAACTGCATCTGATACTGGCAAGCTTGAGTCTCGTAGAGGGGGGTAGAATTCCAGGTGTAGCGGTGAAATGCGTAGAGATCTGGAGGAATACCGGTGGCGAAGGCGGCCCCCTGGACGAAGACTGACGCTCAGGTGCGAAAGCGTGGGGAGCAAACA
+
AAAAAABBB@>ACFDF?AA?FEHFAEFGHHAD532BAAEEFHHGG?E?EGG?EFGGGGGHHH4GGHGGEFFB@BFFGHHHFGGGGGHHGHHHGAFAGGHHHHHHGHHHGF?2F?FCFHHHGGGHHHHF?CFFHFEA@@DAA9FF/BFBBFBF;/:;9;;BAF9BB9;9ADEFFFFFFFFFFFF//BFFADBAFC@@@?;9@CFFFBDEFFFA9@;.;BFBBDDFA?FFFFFA.9@999AA=BAEA?EBFF.
@M03896:38:000000000-B4D98:1:1107:4943:16930 1:N:0:173
TACGGAGGGTGCAAGCGTTAATCGGAATTACTGGGCGTAAAGCGCACGCAGGCGGTTTGTTAAGTCAGATGTGAAATCCCCGGGCTCAACCTGGGAACTGCATCTGATACTGGCAAGCTTGAGTCTCGTAGAGGGGGGTAGAATTCCAGGTGTAGCGGTGAAATGCGTAGAGATCTGGAGGAATACCGGTGGCGAAGGCGGCCCCCTGGACGAAGACTGACGCTCAGGTGCGAAAGCGTGGGGAGCAAACA
+
>3AA?ABBBA>ABEGA2AE?EFHBBECFHDEB5B2BAAAEGFGFE?EFEC0>EG??EFGFHHHFHH43BD@BBBFHGHHHGGGEEEGHHHHHHGGHHFCBGFHHHFGHHHH2FHHHG??F?FBFDGHFFFGFFFGCC>DAABBFFFFF9FBF;:9;;99-:BFF99;:.-.9B/BF/BFF?D.FFFF?--;?A->BD.;-9@FAFADE.F?-@@DABB/999;ADDE/FBF>D--.BAADA;-A-DE/BA.
@M03896:38:000000000-B4D98:1:1107:4930:16943 1:N:0:173
TACGGAGGGTGCAAGCGTTAATCGGAATTACTGGGCGTAAAGCGCACGCAGGCGGTTTGTTAAGTCAGATGTGAAATCCCCGGGCTCAACCTGGGAACTGCATCTGATACTGGCAAGCTTGAGTCTCGTAGAGGGGGGTAGAATTCCAGGTGTAGCGGTGAAATGCGTAGAGATCTGGAGGAATACCGGTGGCGAAGGCGGCCCCCTGGACGAAGACTGACGCTCAGGTGCGAAAGCGTGGGGAGCAAACA
+
BCBBABCCCBAAFFGE?2EEFGHFBEGGHGBFBBBBAAEEHHHGG?EEGGCEGGGFFGGHHHHGGH4BDFFBBGHHGHHHGGGGEGHHHHHHHHGHHGGFHHHHHHGHHHGGHHHHGGHHHGFHHHHHGGGGHHGGGFFDEFFFFFFFFF0B;;;;;;;@EFFFFFAADFFFFFFFFFFFFFFFFFFFFBFFFFFFFFFDFFFFFFDFFFFFCCFFFFFFFFFFFFFFFFFFFFFFFF;DFFFFFFFFFF?
@M03896:38:000000000-B4D98:1:1107:8740:17967 1:N:0:173
TACAGAGGGTGCAAGCGTTAATCGGAATTACTGGGCGTAAAGCGCGCGTAGGTGGTTTGTTAAGTTGGATGTGAAATCCCCGGGCTCAACCTGGGAACTGCATTCAAAACTGACTGACTAGAGTATGGTAGAGGGTGGTGGAATTTCCTGTGTAGCGGTGAAATGCGTAGATATAGGAAGGAACACCAGTGGCGAAGGCGACCACCTGGACTAATACTGACACTGAGGTGCGAAAGCGTGGGGAGCAAACA
+
AAAAAFFBBAAAEGFE2AE?FGHBA2FFHGA553ABAAEBGDFFG0E0EEECDFFEEHGHHHGHHH4FFB3BBF4BGGGHGCGCECGEFGHHHFFGGFFGHHHHHHHHHH??FC2@GFF2FGFGHHGHHHGHHGD/C-<<<FFHHHGG1D0<====<<<=EHHHBC:;CGEHBCGB:BCF.;FFGGGEFFGB99-9B.9BCFFFFFF;FFFFF/BBFFF9FFFBFFFEFEF-9-9.;AAD;BDF-;.BFF9
@M03896:38:000000000-B4D98:1:1107:8716:17970 1:N:0:173
TACAGAGGGTGCAAGCGTTAATCGGAATTACTGGGCGTAAAGCGCGCGTAGGTGGTTTGTTAAGTTGGATGTGAAATCCCCGGGCTCAACCTGGGAACTGCATTCAAAACTGACTGACTAGAGTATGGTAGAGGGTGGTGGAATTTCCTGTGTAGCGGTGAAATGCGTAGATATAGGAAGGAACACCAGTGGCGAAGGCGACCACCTGGACTAATACTGACACTGAGGTGCGAAAGCGTGGGGAGCAAACA
+
AAA@AFFBBAA>BGFEC?EEGGHFAFGGHGDB53BAEAEEFHHGG?FGGGFFDGEEFHGHHHGHHH4FFDBBBFFFGHHHGGGEEGHBFFGHFEFFFFFHHHHHHHHHHHFFF<GFHFF@FGCFFHFHHHHGHHGDCAAFDEFHHHGGD<0<====<<=<EFHH0GCCDGEHGHHFC00FCCFFGGG?FCGFEGGGG.C>F=9=FFFFAFAFF9/BF/9/99FBFBB9FFFF?;9AFFFFF=-9>DEFFFF
@M03896:38:000000000-B4D98:1:1107:8729:17982 1:N:0:173
TACAGAGGGTGCAAGCGTTAATCGGAATTACTGGGCGTAAAGCGCGCGTAGGTGGTTTGTTAAGTTGGATGTGAAATCCCCGGGCTCAACCTGGGAACTGCATTCAAAACTGACTGACTAGAGTATGGTAGAGGGTGGTGGAATTTCCTGTGTAGCGGTGAAATGCGTAGATATAGGAAGGAACACCAGTGGCGAAGGCGACCACCTGGACTAATACTGACACTGAGGTGCGAAAGCGTGGGGAGCAAACA
+
ABBAAFFCBAAAFGGE?AEFFGHFEGGGHGBDBBAAEEEGHHHGGCGGFFGGGHGEGHGHHHGHHH4F@EBBFFFGGHHHGGGGEGHGGHHHHHGHHFFHHHGHHGGHHHFFFCFFHFFFGHBFHHGHHHHHHHGCCC?FCGHHHHGHHD0C====<<<<EGHHFG:;EGGHHGHC:C;FBFGGGGGFGFGGC?ADGCEADAD;FFFBAFFFFFFFFFFFFFFFFFFEFFFFFAADFFDFFFFEFFFFFFF
@M03896:38:000000000-B4D98:1:1107:9430:18895 1:N:0:173
TACGGAGGGTGCAAGCGTTAATCGGAATTACTGGGCGTAAAGCGCACGCAGGCGGTTTGTTAAGTCAGATGTGAAATCCCCGGGCTCAACCTGGGAACTGCATCTGATACTGGCAAGCTTGAGTCTCGTAGAGGGGGGTAGAATTCCAGGTGTAGCGGTGAAATGCGTAGAGATCTGGAGGAATACCGGTGGCGAAGGCGGCCCCCTGGACGAAGACTGACGCTCAGGTGCGAAAGCGTGGGGAGCAAACA
+
BCBCBCCCCAAAFGCF2AECFGHFEFGGHGDB5BBBEAEFGHHGG0EEFEG?GGGCGGGHHHHHGH4FDFFBBGHGHHHHFGGGEEHFGHHHHGGHHGHGHHHHHHGHHHFFGGHFGGGGGGHHHHHHFGGGHHCA@;BDEFFFFFFFFF0B;;;;;::;;FFFBF:;AFEBFFFFFBBFFFBFFFFFD@FFFFDFFDFFFFFFFF=A?BF;@ADDFFFFFFFFFFFFFFFFDCCDFDADAFFFFFFFFFF
@M03896:38:000000000-B4D98:1:1107:9417:18908 1:N:0:173
TACGGAGGGTGCAAGCGTTAATCGGAATTACTGGGCGTAAAGCGCACGCAGGCGGTTTGTTAAGTCAGATGTGAAATCCCCGGGCTCAACCTGGGAACTGCATCTGATACTGGCAAGCTTGAGTCTCGTAGAGGGGGGTAGAATTCCAGGTGTAGCGGTGAAATGCGTAGAGATCTGGAGGAATACCGGTGGCGAAGGCGGCCCCCTGGACGAAGACTGACGCTCAGGTGCGAAAGCGTGGGGAGCAAACA
+
A?ABABBBBAAAFGGEEAEGCGHFEEFGHGDFB3AAEAEGGHHGG0EEGFF?EECEEEGHGHHGGH4BFEBBBFFGGHHHGGGEEGHGGHHHHHGGHGHGHHGHHHEGHHFGHGHHGGF?FGHHHHGGGGGCDGDCGFFDEFFFFFFFFF/F;;;;;9;;AFFFBFDDFFEF/BFFFFFFDDFFEFFFF@DDFABD=DFFFFFFFFBEEFFFFFFDFFFFFADDFFBFFFFFFA;9BADDDFCA@DFFFF.
@M03896:38:000000000-B4D98:1:1107:9439:18911 1:N:0:173
TACGGAGGGTGCAAGCGTTAATCGGAATTACTGGGCGTAAAGCGCACGCAGGCGGTTTGTTAAGTCAGATGTGAAATCCCCGGGCTCAACCTGGGAACTGCATCTGATACTGGCAAGCTTGAGTCTCGTAGAGGGGGGTAGAATTCCAGGTGTAGCGGTGAAATGCGTAGAGATCTGGAGGAATACCGGTGGCGAAGGCGGCCCCCTGGACGAAGACTGACGCTCAGGTGCGAAAGCGTGGGGAGCAAACA
+
AAAAABCCCAAAFGGEAAEEFGHFEGGGHGDBBBBAEEEEHHHGG0EEEEEEGGGFGGGHHHHHHH@FFHFBFGGHHHHHGGGGEGHGHHHHHHGHHGHHHHHHHHGHHHGGHHHFFGGGGFFGHHHHGGGGHHGGGFFDFFFFFFFFFFBFF;;:;;:;AFFFFFDADFFFFFFFFEFFFFFFFFFFF>>FFFFFFFFFFFFFFDCEEFFBBBFDFFFFFFFFFFFFFFFFFFFFFFFFCFF?DDFFFFF
@M03896:38:000000000-B4D98:1:1107:25760:19056 1:N:0:173
TACGGAGGGTGCAAGCGTTAATCGGAATTACTGGGCGTAAAGCGCACGCAGGCGGTTTGTTAAGTCAGATGTGAAATCCCCGGGCTCAACCTGGGAACTGCATCTGATACTGGCAAGCTTGAGTCTCGTAGAGGGGGGTAGAATTCCAGGTGTAGCGGTGAAATGCGTAGAGATCTGGAGGAATACCGGTGGCGAAGGCGGCCCCCTGGACGAAGACTGACGCTCAGGTGCGAAAGCGTGGGGAGCAAACA
+
AAAAABCCCAAABGCC?2EECGHFEGGGHDDB5ABAEEEDHHHGG0EEEAE@FGGGGGGHHGHHHHHHHHFBBEGFHHHHGGGGGGHGHHHHHGGAFFGGHHGHHHHHGHFDGFFFGHHHGFHHHHHHFGGFHGD--A@:ABFFFFFEFB0B;;;;;;;;.FFFFFA9ADEFFFFFFFFFFDFBFFFFF@ADFFAFFAECAFFFFFCAEFFFADFFFFFFFFDFFFFFFFFCDFFDFFFFFFFADDEFFFF
@M03896:38:000000000-B4D98:1:1107:4442:19547 1:N:0:173
TACAGAGGGTGCGAGCGTTAATCGGAATTACTGGGCGTAAAGCGAGTGTAGGTGGCTCATTAAGTCACATGTGAAATCCCCGGGCTTAACCTGGGAACTGCATGTGATACTGGTGGTGCTAGAATATGTGAGAGGGAAGTAGAATTCCAGGTGTAGCGGTGAAATGCGTAGAGATCTGGAGGAATACCGATGGCGAAGGCAGCTTCCTGGCATAATATTGACACTGAGATTCGAAAGCGTGGGTAGCAAA
+
ABAAAFFCCBBAECFE?AEEFGHFEEGGHFBBBBBAAAEEHHHFGEEHHFGFFGGC1FGHHHFHHH5D5E3BBFEGGHHHGGGEEEGGGGHHHHGHGFFGHHGHHHFHHHFBFDBCFFHHHGHHHHHHHHHGGHGGCHDFHGFHHHHHHF0?F=?1>>>>AFHHDBGEEFGGFFGHHF;;GFAGHHHHFDGFDC-ACGCCAEDBFFFCFFAFFFBFFFFBFFBFFFBFBFFFABFDDF.ADFFFBAFFFF
@M03896:38:000000000-B4D98:1:1107:4429:19559 1:N:0:173
TACAGAGGGTGCGAGCGTTAATCGGAATTACTGGGCGTAAAGCGAGTGTAGGTGGCTCATTAAGTCACATGTGAAATCCCCGGGCTTAACCTGGGAACTGCATGTGATACTGGTGGTGCTAGAATATGTGAGAGGGAAGTAGAATTCCAGGTGTAGCGGTGAAATGCGTAGAGATCTGGAGGAATACCGATGGCGAAGGCAGCTTCCTGGCATAATATTGACACTGAGATTCGAAAGCGTGGGTAGCAAA
+
AAAAAFFCCAAAGCGE?AEEFGHFEEFGHGBBBFFAEAEEGHHGGFEGFGFFFGGF1FGHHHHHHH5FBEBBBEGGGHHHGGGGEEGHGFHHHHGGFFHGHHHHFHFHHHFBGDFEDCGHHHBGHHHGHHHGGHGGCHGFHGGHGHHHHFGCG1?>>>>>AFHGF0DE<ACEFHGHHB;<GDDFHHGHGGGGGF?D?G9CADGGFCCBFGFFFF0BFFFFFFEFBBFFFFFFFFFBDFDDDFFFBEFFFF
@M03896:38:000000000-B4D98:1:1107:10061:19727 1:N:0:173
TACGGAGGGTGCAAGCGTTAATCGGAATTACTGGGCGTAAAGCGCACGCAGGCGGTTTGTTAAGTCAGATGTGAAATCCCCGGGCTCAACCTGGGAACTGCATCTGATACTGGCAAGCTTGAGTCTCGTAGAGGGGGGTAGAATTCCAGGTGTAGCGGTGAAATGCGTAGAGATCTGGAGGAATACCGGTGGCGAAGGCGGCCCCCTGGACGAAGACTGACGCTCAGGTGCGAAAGCGTGGGGAGCAAACA
+
ABAAABCCCAAAFGGE?AEEFGHFEEGGHFDFBBBAEAEFHHHGG?EEGEECGGGCGGGHGHHHHH4BF4DBBGGHHHHHGGGFEGHFFHHHHHGFHGHFHHHHHHHHHHGFHGHCFHHHGGBGHHHGGGGFGHGCGFFAEFFFFFFFFB0B;;;;;;;;AFFFFFDADFFFFFFFFFBFFFFFFFFFF=FDFFFFFBFFAFFFFF@EFFFFFFFFFFFFFDFFFFFFFFFFFFCDFDADFFCEFFEFFFF
@M03896:38:000000000-B4D98:1:1107:10066:19746 1:N:0:173
TACGGAGGGTGCAAGCGTTAATCGGAATTACTGGGCGTAAAGCGCACGCAGGCGGTTTGTTAAGTCAGATGTGAAATCCCCGGGCTCAACCTGGGAACTGCATCTGATACTGGCAAGCTTGAGTCTCGTAGAGGGGGGTAGAATTCCAGGTGTAGCGGTGAAATGCGTAGAGATCTGGAGGAATACCGGTGGCGAAGGCGGCCCCCTGGACGAAGACTGACGCTCAGGTGCGAAAGCGTGGGGAGCAAACA
+
AAABABBCBAAAFGFECAEEFGHFEFGGHEDBBBAAEEEGHHHGG0EEECEEFGGEGGGFHFHHGH4BFGBBBFGHHHHHGGGGGGHHHHHHHHGHFGHHHHHHHHFHFHGHHHHBFGGHGA1?FHHHFDFFGHGGGABDEFFFFFFFFFBF9;;;;;9;AFFFFFD;AB?FFFFFFFFFFDFFFFFFF9@DFFAFFFFFFFFFFFFFFF9CCAFDFFFFFFFFFFFFFFFFA=ADBDDFFAFEFFFFFFF
@M03896:38:000000000-B4D98:1:1107:17462:20729 1:N:0:173
TACGGAGGGTGCAAGCGTTAATCGGAATTACTGGGCGTAAAGCGCACGCAGGCGGTTTGTTAAGTCAGATGTGAAATCCCCGGGCTCAACCTGGGAACTGCATCTGATACTGGCAAGCTTGAGTCTCGTAGAGGGGGGTAGAATTCCAGGCGTAGCGGTGAAATGCGTAGAGATCTGGAGGAATACCGGTGGCGAAGGCGGCCCCCTGGACGAAGACTGACGCTCAGGTGCGAAAGCGAGGGGAGCAAACA
+
3>AAAAA@?2AAGEGE?AEECGHFBEFGHAD55ABAAAECGGHGG0AAECECGEEEGGGFGHHH4G43B4EBB4FHHHHHE?EEEFHGHHH200??GFGDGFFGF2FGFHF22<2<FGFGGA1?FGGEFDAF10.<->9AEE/;FFFEF/.;;;;;-9.-9BFFFFDDDFFFFFFFB/:AADFFFFFD-9;DFF;DFDE---9;9@@A.99B-;D?/FFFBAD?DA/9/99;.9-.BA.9--@D99ABF.;
@M03896:38:000000000-B4D98:1:1107:24733:20940 1:N:0:173
TACGGAGGGTGCAAGCGTTAATCGGAATTACTGGGCGTAAAGCGCACGCAGGCGGTTTGTTAAGTCAGATGTGAAATCCCCGGGCTCAACCTGGGAACTGCATCTGATACTGGCAAGCTTGAGTCTCGTAGAGGGGGGTAGAATTCCAGGTGTAGCGGTGAAATGCGTAGAGATCTGGAGGAATACCGGTGGCGAAGGCGGCCCCCTGGACGAAGACTGACGCTCAGGTGCGAAAGCGTGGGGAGCAAACA
+
AAA?ABABBAAAFFDF?AEEFGHFEAEFHFDB53ABAAEECGGEGEEEEG??EGG@FFEFFF4F@GGGFHFB4BFDGHHHGF@CEGHGHHHHHHGGFFFBGHGGHHHGFHFFFGHFFGFGFFGGHHGBCEFEBFDCGFF:;9/FFFFFF/9FF;;;99;9.BFFF;;;;-AFB/FFEFFFFDFFFFFAA--.;99@9DFFAF;9DB@AEFFA=FF?BF//:.A.9AB/B/B;?=BDFDFF;=-.-AEFEA.
@M03896:38:000000000-B4D98:1:1107:24750:20949 1:N:0:173
TACGGAGGGTGCAAGCGTTAATCGGAATTACTGGGCGTAAAGCGCACGCAGGCGGTTTGTTAAGTCAGATGTGAAATCCCCGGGCTCAACCTGGGAACTGCATCTGATACTGGCAAGCTTGAGTCTCGTAGAGGGGGGTAGAATTCCAGGTGTAGCGGTGAAATGCGTAGAGATCTGGAGGAATACCGGTGGCGAAGGCGGCCCCCTGGACGAAGACTGACGCTCAGGTGCGAAAGCGTGGGGAGCAAACA
+
ABABBBCBCAAABGFG?2EEEGHFEFGGHEDD5BBBAAEEHHHGG0EEEEFGGGGGGGGHHHHHHHGGGFFBBGHHHHHHGGGGEFHFGHHHHHGHFGGGHHHHHHGHHHGHHHHFGHHHGFFHHHHGFGGGHHECCFD:;BFFFFFFFB0B;;9;;;;;AFFFFFA;AFFFFFFFFFFFFFFFFFFFF@DFFFFFFFFFFFFFFFFFFFFFFDFFFFFFFFFDFFFFFFFCDFFDFFDFFFFEDAEFFFE
@M03896:38:000000000-B4D98:1:1107:14791:21605 1:N:0:173
TACGGAGGGTGCAAGCGTTAATCGGAATTACTGGGCGTAAAGCGCACGCAGGCGGTTTGTTAAGTCAGATGTGAAATCCCCGGGCTCAACCTGGGAACTGCATCTGATACTGGCAAGCTTGAGTCTCGTAGAGGGGGGTAGAATTCCAGGTGTAGCGGTGAAATGCGTAGAGATCTGGAGGAATACCGGTGGCGAAGGCGGCCCCCTGGACGAAGACTGACGCTCAGGTGCGAAAGCGTGGGGAGCAAACA
+
AAABAABBBAAAFFFEC?E?FGHFEGGGHGD5BBBAEAEDCGHGG?EGGGGEGGGGGGGHHHHHGHFHFFBBBFFFHHHHGGGGGGHFGHHHHHGHFGHHHHGGHHHHHHDFGFGBFHGFGHHHHHGHFGEFGHGCFABAEEBFFFFFFF0B:;:;;;:;:FFFFFD;DBAFFFFFFFFFFFFFFFFFF@DDA>;@DFFFFFBFFB;AFFFFA@DDFFFFFFDDFDFFFFFFD;@DBD.;@>B?=D.:FFA
@M03896:38:000000000-B4D98:1:1107:14813:21606 1:N:0:173
TCCGGAGGGTGCAAGCGTTAATCGGAATTACTGGGCGTAAAGCGCACGCAGGCGGTTTGTTAAGTCAGATGTGAAATCCCCGGGCTCAACCTGGGAACTGCATCTGATACTGGCAAGCTTGAGTCTCGTAGAGGGGGGTAGACTTCCAGGTGTAGCGGTGAAATGCGTAGAGCTCTGGAGGAATCCCGGTGGCGAAGGCGGCCCCCTGGACGAAGACTGACGCTCCGGTGCGAAAGCGTGGGGAGCAAACA
+
>3>AAADBDAAA4DGF2AE2FGHFDEFGGG5D5BAAAA0EEHHGGGEEE?EGGEEGGFGHGH4GFHGGFGFBBF44FGGHFEE@EEHHHHHHHHAFGFCGGHGHHFHHFGDDHF01<?F<?<1GFBGG..F.FGDG?@B9.;//BBFFF/BF//9;;;.9AFFFFF99.>;///9FBF/A?DF9/;BD=--.A---;.9-@B@BBB-A...9-9AABFB/;9A9A.;;999-;;9./..;@=9.-;.//;.
@M03896:38:000000000-B4D98:1:1107:14801:21620 1:N:0:173
TACGGAGGGTGCAAGCGTTAATCGGAATTACTGGGCGTAAAGCGCACGCAGGCGGTTTGTTAAGTCAGATGTGAAATCCCCGGGCTCAACCTGGGAACTGCATCTGATACTGGCAAGCTTGAGTCTCGTAGAGGGGGGTAGAATTCCAGGTGTAGCGGTGAAATGCGTAGAGATCTGGAGGAATACCGGTGGCGAAGGCGGCCCCCTGGACGAAGACTGACGCTCAGGTGCGAAAGCGTGGGGAGCAAACA
+
ABABBBCCCAAACGGEE?EAEGHFFGGGHFDBBBCAEAEEHHHGG0EEGFGGGGGCGGGGHHHHGHDFFGFBBGGHHHHHGGGGGGHGHHHHHHGHHGHHHHHHHHFHHHGFHGHHGGFGGHHHHHHHFGGGHHGGCFB9;BFFFFFFFFBF;;;;;;;;AFFFFFD;DFFFFFFFFFFFFFFFFFFFF:BDFFBBCFFFFFFFFF@EEFFFFBFDFFFFFFFFFFFFFFFFFFFDFF:DAAFEDDEFFFA
@M03896:38:000000000-B4D98:1:1107:14869:25576 1:N:0:173
TACGGAGGGTGCAAGCGTTAATCGGAATTACTGGGCGTAAAGCGCACGCAGGCGGTTTGTTAAGTCAGATGTGAAATCCCCGGGCTCAACCTGGGAACTGCATCTGATACTGGCAAGCTTGAGTCTCGTAGAGGGGGGTAGAATTCCAGGTGTAGCGGTGAAATGCGTAGAGATCTGGAGGAATACCGGTGGCGAAGGCGGCCCCCTGGACGAAGACTGACGCTCAGGTGCGAAAGCGTGGGGAGCAAACA
+
AAAAABCBBBAAFGCF?AEGGGHFAEGGHFAB5BBAAAEEGHHGF?EEFGGCGFGFFEFHHGDGGHDGFGEBBGHDGHHHG?GGECGFGHHGHHGAGGHHHHHHHHHHHHFFGGHHGHHHCGBGHHHGFEEEHGGGGCF;9;FFFFFFFF0B;;;;;99;:FFFFF;;;DFFEFFFFFEFFFFFFFFFF-@D99;;DAECFFFFFDCAEFFFCAFFFFFFF.ADFDFFBBF9.DFDFF:ABF@9@DEFEFF
@M03896:38:000000000-B4D98:1:1107:14854:25588 1:N:0:173
TACGGAGGGTGCAAGCGTTAATCGGAATTACTGGGCGTAAAGCGCACGCAGGCGGTTTGTTAAGTCAGATGTGAAATCCCCGGGCTCAACCTGGGAACTGCATCTGATACTGGCAAGCTTGAGTCTCGTAGAGGGGGGTAGAATTCCAGGTGTAGCGGTGAAATGCGTAGAGATCTGGAGGAATACCGGTGGCGAAGGCGGCCCCCTGGACGAAGACTGACGCTCAGGGGCGAAAGCGTGGGGAGCAAACA
+
>A>A>ABBBBAAGGGEC?EEFGHBEEGGHHB5BFABEAEEGHHGG0EAEEGCGFGCFGGHGHEFGHFGDHFBBGFBGHHHGEGGGGHHGHHHHHGHFGBFGHGHHHHHHHGHHG2CFF?F0FGGHHHHCDFEHHGG-=DAAFFFFFFFF99B;;;;;;;;;FBFFF;;:-EFFFFFFFFFDDFFFFFFFFFF:B;CDDF@DAFFFF@A?FF--:A;B///;99;..BB.-9:;-;./.:A>AF?@?AFFF?
@M03896:38:000000000-B4D98:1:1107:19464:26095 1:N:0:173
TACGGAGGGAGCAAGCGTTAATCGGAATTACTGGGCGTAAAGCGCACGCAGGCGGTTTGTTAAGTCAGATGTGAAATCCCCGGGCTCAACCTGGGAACTGCATCTGATACTGGCAAGCTTGAGTCTCGTAGAGGGGGGTAGAATTCCAGGTGTAGCGGTGAAATGCGTAGAGATCTGGAGGAATACCGGTGGCGAAGGCGGCCCCCTGGATGAAGACTGACGCTCAGGTGCGAAAGCGTGGGGAGCAAACA
+
AAAB?AABB2>>FGFF2AAEFFHBAEFFHGD5A32BAAE?FGGGGCEAEGC?EEEEEE?GGFHHHHF33@FBFBB4GHHHFEFGEEHF2FGGCFF0FFGGHFGGHHFHFHGDBGCGG?F??FBGHHHBFDFGHHDDCD9A9BBFFFFBB//9;9/9;-:;AFFFFB:;9;EEFFFFBBBFDA9F/;FD9;>A;@A-@9A-9BBFFFD.AF/9/;FFFFFFF.ADFDFFFB;9;-9AF.DFFC-.99;;FA.
@M03896:38:000000000-B4D98:1:1107:19445:26101 1:N:0:173
TACGGAGGGTGCAAGCGTTAATCGGAATTACTGGGCGTAAAGCGCACGCAGGCGGTTTGTTAAGTCAGATGTGAAATCCCCGGGCTCAACCTGGGAACTGCATCTGATACTGGCAAGCTTGAGTCTCGTAGAGGGGGGTAGAATTCCAGGTGTAGCGGTGAAATGCGTAGAGATCTGGAGGAATACCGGTGGCGAAGGCGGCCCCCTGGACGAAGACTGCCGCTCAGGTGCGAAAGCGTGGGGAGCAAACA
+
AAABA3ADBAAACGFEAAFCFGHBAEFFHHDB5A2BAAEFHHGEE?EEGFE?EEGCFEFHGHHFGH4BFHGBBGEGHHHHGEG/>EHGHHHHHHFGHGHFGGHHHHGHHHFDGGFFFF?G0FHHFGG<FEAFFG.-@DD;;FFFFFFFFF/FB;;;;;;9AFFFFB;;ABFFFFFFFEBFFDFFFFFDF@AFAD=D=DA@BCFFFFAEEFFA>CFFBFB/B=CFFFBBFFB9;>-;B9A.DACFCDEEFF.
@M03896:38:000000000-B4D98:1:1107:13794:28258 1:N:0:173
TACGGAGGGTGCAAGCGTTAATCGGAATTACTGGGCGTAAAGCGCACGCAGGCGGTTTGTTAAGTCAGATGTGAAATCCCCGGGCTCAACCTGGGAACTGCATCTGATACTGGCAAGCTTGAGTCTCGTAGAGGGGGGTAGAATTCCAGGTGTAGCGGTGAAATGCGTAGAGATCTGGAGGAATACCGGTGGCGAAGGTGGCCCCCTGGACGAAGACTGACGCTCAGGTGCGAAAGCGTGGGGAGCAAACA
+
AAB@ABBBBAAAFGGE?AEAFGHG2EFGHFB55ABBAAEECGGFF?E0EEGGGEFFEGGGGGHHHH4BFGF4BFGHHHGHFCEGGGFHHHHHHFFGCFFBFGHHGHHGFGF>FFG2FGGGFGFFGGHHFDEFHHGGC>DA.B/FFFBFF//;:;;;9;;;;9/BBB:9:>?FFFFFFFFAFFFFFFFF=9@DFBBA=./9:.AAD-@;EFF9-9A9FBBBFFB.A?//BFF;.@=.99DD=DFFAAEFFF?
@M03896:38:000000000-B4D98:1:1107:12076:28315 1:N:0:173
TACGGAGGGTGCAAGCGTTAATCGGAATTACTGGGCGTAAAGCGCACGCAGGCGGTTTGTTAAGTCAGATGTGAAATCCCCGGGCTCAACCTGGGAACTGCATCTGATACTGGCAAGCTTGAGTCTCGTAGAGGGGGGTAGAATTCCAGGTGTAGCGGTGAAATGCGTAGAGATCTGGAGGAATACCGGTGGCGAAGGCGGCCCCCTGGACCAAGACTGACGCTCAGGCGCGAAAGCGTGGGGAGCAAACA
+
AAAA3AABCABACGFF22EEFFHBBEFGHHD55BBBAAEFHHGE??EEEFECGGGCG?EFGHHHGHEG3FDBFGHHGHHHGGGGEGHHHHHHHHGHG/GGHFHHHHFHHHGHFC2FGHHDFGHHG1GHFGGGHGGGGACFFFFFFFF00BBFB;:;-;;;AFFFFF;;DFFFEF00BFFFFFF0FFFF>@DFADCFFDE;-:BBFF;:EFF/..:ABFFFFDFDF?/;/-;:@DCFFD:.@CF?=AEFFFA
@M03896:38:000000000-B4D98:1:1107:18678:28908 1:N:0:173
TACGGAGGGTGCAAGCGTTAATCGGAATTACTGGGCGTAAAGCGCACGCAGGCGGTTTGTTAAGTCAGATGTGAAATCCCCGGGCTCAACCTGTGAACTGCATCTGATACTGGCAAGCTTGAGTCTCGTAAAGGTGGGTAGAATTCCAGGTGTAGCGGTGAAATGCGTAGAGATCTGGAGGAATACCGGTGGCGAAGGCGGCCCCCTGGACGAAGACTGACGCTCAGGTGCGAAAGCGTGGGGAGCAAACA
+
AABBAA>DDABABFGA2AA226FBEEFGHGBB5BAAAAEEHHHGG0EEEEE0EEE//BEGHHHH@B4B3FDB4FGGH3BF///>>>GFHHHG?2?BGHHGHH2F?22>?FFFHH22<??GFFHHHDF0<<0.1>F<<C.=>GFHHGHBGHBC<<==<;;::CCGG<.;::E;FFGF;BBAD.F00;F.-;-;;A@B-.E-@BAFAB9;AFA-9-.;BFFFFFD..;/;//;;DFAAB.;DCF;E-;AFFFA
@M03896:38:000000000-B4D98:1:1107:18688:28929 1:N:0:173
TACGGAGGGTGCAAGCGTTAATCGGAATTACTGGGCGTAAAGCGCACGCAGGCGGTTTGTTAAGTCAGATGTGAAATCCCCGGGCTCAACCTGGGAACTGCATCTGATACTGGCAAGCTTGAGTCTCGTAGAGGGGGGTAGAATTCCAGGTGTAGCGGTGAAATGCGTAGAGATCTGGAGGAATACCGGTGGCGAAGGCGGCCCCCTGGACGAAGACTGACGCTCAGGTGCGAAAGCGTGGGGAGCAAACA
+
ABABABCCB@AABGCFE?EEEGHFFGEGHFFFB32AEAEEEHHGG0EEGEAEFFCEFFGHGHHHHH4FEGEBBEGHHHHHGGG?EGHFGHHHGFFAHGGGHFHHHHHHHHHHH/22FFFGFGHHHHGHGGGGHG.-<:@DEFFFFFFFFF//;;9;-;.;:BFF9FA;AD?FFFFFFF/;DDFFFFFDB;@DFDFFFFFDFFFFF@@;AFF=99DBFFF/BDFADFFFFB/9A;=AFDDDAF;?AFFFFFA
@M03896:38:000000000-B4D98:1:1108:18578:2570 1:N:0:173
TACGGAGGGTGCAAGCGTTAATCGGAATTACTGGGCGTAAAGCGCACGCAGGCGGTTTGTTAAGTCAGATGTGAAATCCCCGGGCTCAACCTGGGAACTGCATCTGATACTGGCAAGCTTGAGTCTCGTAGAGGGGGGTAGAATTCCAGGTGTAGCGGTGAAATGCGTAGAGATCTGGAGGAATACCGGTGGCGAAGGCGGCCCCCTGGACGAAGACTGACGCTCAGGTGCGAAAGCGTGGGGAGCAAACA
+
>AAA@AAB@AAACGGAE2EEFGHGGGGGHFB55BBBAAEEGFHGG?EEGGGCGGGFGGGHHHHHGHDFGGEBBGGBHHHHGGGGGGHEFHGHHHGHFEGGHHHHHHHHHHGFHGHEGHHHHHHHHHGHFGGEHGGGCA@DEBFFFFFFFF/B;;;;;:;BEFFFFFDADAFFEFFFFFFFDDFFFFFFC@@DFFFFFFF@=BFBFFBE?BF=A-DDFFFFFFFDFFFBBFF;DA=DFDDDAFFFDFFFBAA
@M03896:38:000000000-B4D98:1:1108:18595:2574 1:N:0:173
TACGGAGGGTGCAAGCGTTAATCGGAATTACTGGGCGTAAAGCGCACGCAGGCGGTTTGTTAAGTCAGATGTGAAATCCCCGGGCTCAACCTGGGAACTGCATCTGATACTGGCAAGCTTGAGTCTCGAAGAGGGGGGTAGAATTCCAGGTGTAGCGGTGAAATGCGTAGAGATCTGGAGGAATACCGGTGGCGAAGGCGGCCCCCTGGACGAAGACTGACGCTCAGGTGCGAAAGCGTGGGGAGCAAACA
+
>AAAAABBBA>ACGGC?2EE2ADFEFGGHG5D5ABAAAEEGHHGG0EEEEEEGGGEGGGHHHHHGH4BFDBBBGHGFGHHF/EEEEHGGHHCFGGHGECFFHHFDGG2FGFDGAGGAGGGGFGHD1<F1?FDGF.--9@AAFFFFFFFBB/B;;:;;;;;AFFFFF;.9BFFFF/BFEFFFFF/FFF.@9@AFFFFFFFF;DA;@@BEFFFD99ADBFFBFFFF?DFFFFFDFFFFFFDDFFAFBAEFFF?
@M03896:38:000000000-B4D98:1:1108:18576:2591 1:N:0:173
TACGGAGGGCGCAAGCGTTAATCGGAATTACTGGGCGTAAAGCGCACGCAGGCGGTGTGGTAAGTCAGATGTGAAATCCCCGGGCTCAACCTGGGAACTGCATCTGATACTGGCAAGCTTGAGTCTCGGAGAGGTGGCTAGAATTCCAGGTGTAGCAGTGAAATGCGTAGAGATCTGGAGGAACACCGGTGGCGAAGGCGGCCCCCTGGACGAAGACTGACGCTCAGGTGCGAAAGCGTGGGGAGCAAACA
+
AAAA1AA@11A>0AEAA0E00BFFEFGGFFA22BAAAAEEHGFGG/AE/E@EGEG//?E?FGHHGHDGFFEBBGHHHHHH/EGCCCGFFGH00?FFGGGFHHGH?GHHHHGF1F01?GG=FGG<FHGH.>@CEG/.<.<0<CGHHHE0GE/CC<;;0;<;CHHHFFC;9@EFFFF99BFFGFG.CB9-A;@FF@@@;AE?--;9@@@FFFF=@-;-;BFBFFFB-AFB//;9A@-;F-;9;>--9A-BF?-
@M03896:38:000000000-B4D98:1:1108:13179:3600 1:N:0:173
TACGGAGGGTGCAAGCGTTAATCGGAATTACTGGGCGTAAAGCGCACGCAGGCGGTTTGTTAAGTCAGATGTGAAATCCCCGGGCTCAACCTGGGAACTGCATCTGATACTGGCAAGCTTGAGTCTCGTAGAGGGGGGTAGAATTCCAGGTGTAGCGGTGAAATGCGTAGAGATCTGGAGGAATACCGGTGGCGAAGGCGGCCCCCTGGACGAAGACTGACGCTCAGGTGCGAAAGCGTGGGGAGCAAACA
+
BBABBBCCCAAAFGFE22EEFGHFEEGGHFD55BABAAEFHHHGG?EEGGFCGGGCEGGGFFGHHH4FGGEBBGHHHHHHGGGGEGHGHHHHHHFGFFGGHHHHHHHHHHGFHHHHGHHHHHBHHHGHFGGFHFGGCF@DEFFFFFFFFFBFF:;:;;9@AFFFFF;;ADEFFFFFFFFFFFFFFFFFFBFFFFFAFFFBFFCFFCDFFFFFFFFDFFFFFDFFFFFFFFFDDFFDFFDFFFFABDFFFF?
@M03896:38:000000000-B4D98:1:1108:13189:3617 1:N:0:173
TACGGAGGGTGCAAGCGTTAATCGGAATTACTGGGCGTAAAGCGCACGCAGGCGGTTTGTTAAGTCAGATGTGAAATCCCCGGGCTCAACCTGGGAACTGCATCTGATACTGGCAAGCTTGAGTCTCGTAGAGGGGGGTAGAATTCCAGGTGTAGCGGTGAAATGCGTAGAGATCTGGAGGAATACCGGTGGCGAAGGCGGCCCCCTGGACGAAGACTGACGCTCAGGTGCGAAAGCGTGGGGAGCAAACA
+
AAABAABCCAAABGFC?2EEFGHFEEGGHHDB5BBBAAEEHHHGG0EAE?A@EEFEGGGHHHHHHH4BGFFBBGHHHHHHGGGGEEHGHHHGGHGHCFGFGFHHHHHHHHGFHHHGGHHHGHFHHHHHFGGGHHGFGF-:ABFFFFFFFFBFB;;;;;9;AFFFFF;;:BFFFFFFFFFFFDFBFFFFF@FFFDFFDAEBAFFFFF@AEFEDAFFFFFFFFFD.DFFFFFFCFFAABAADBFF.-AEFFF?
@M03896:38:000000000-B4D98:1:1108:23129:3771 1:N:0:173
TACGGAGGGTGCAAGCGTTAATCGGAATTACTGGGCGTAAAGCGCACGCAGGCGGTTTGTTAAGTCAGATGTGAAATCCCCGGGCTCAACCTGGGAACTGCATCTGATACTGGCAAGCTTGAGTCTCGTAGAGGGGGGTAGAATTCCAGGTGTAGCGGTGAAATGCGTAGAGATCTGGAGGAATACCGGTGGCGAAGGCGGCCCCCTGGACGAAGACTGACGCTCAGGTGCGAAAGCGTGGGGAGCAAACA
+
ABA3AABBBAAAFGFEA2EEFGHFEGGGHHD553BBAAEEHHHGGCEEFGGGGGGCFGGHHHHHGHHHF43BBFGHHHHHGGGGEGHFFGHGHFFGGFHGHHHHHHGHHHGFGHHHGGHGGGGHHHHHFGGGGFE<CCFFFFFFFFFFFF/FF;9;;;;;EFFFFF;;;BFFFFFFFFFFFFFFFFFA=9;D:@CFFFFFFFFFFA9AEFFFADFFFFFFFFA;.AFFFFF@AD-.BA9;-;BE@DEFBF.
@M03896:38:000000000-B4D98:1:1108:23148:3777 1:N:0:173
TACAGAGGGTGCAAGCGTTAATCGGAATTACTGGGCGTAAAGCGCACGCAGGCGGTTTGTTAAGTCAGATGTGAAATCCCCGGGCTCAACCTGGGAACTGCATCTGATACTGGCAAGCTTGAGTCTCGTAGAGGGGGGTAGAATTCCAGGTGTAGCGGTGAAATGCGTAGAGATCTGGAGGAATACCGGTGGCGAAGGCGGCCCCCTGGACGAAGACTGACGCTCAGGTGCGAAAGCGTGGGGAGCAAACA
+
AAA3>DCABAAABFFC22EEFGHFEEFGHFA55ABAAAEEHHHGGGGGGEE?FFGCGGGHGGHHHHHHFGFBBFGHHHHHGGGGEGHHHHHHGHFGHGEFGFHHHHBGHHFFHHGFGHHHFFFHHHHHGGGGGHGACFFFFFFFFFFFFF9BB;9;;;.;EBBFBFADFFFFEFFFFFFFFFFFFFFFFD;DFC@BD?EFABB>BFFAEFFFF-.ABBFFFFDDF?FFFFFAABDDFDFFFFFFA;ABFF.
@M03896:38:000000000-B4D98:1:1108:23134:3791 1:N:0:173
TACGGAGGGTGCAAGCGTTAATCGGAATTACTGGGCGTAAAGCGCACGCAGGCGGTTTGTTAAGTCAGATGTGAAATCCCCGGGCTCAACCTGGGAACTGCATCTGATACTGGCAAGCTTGAGTCTCGTAGAGGGGGGTAGAATTCCAGGTGTAGCGGTGAAATGCGTAGAGATCTGGAGGAATACCGGTGGCGAAGGCGGCCCCCTGGACGAAGACTGACGCTCAGGTGCGAAAGCGTGGGGAGCAAACA
+
AAA3AAABBA?>AEFA2AEEAGGBBEFGHHA55BBAAAEEGGHGECFEGGECEEECGGGHGHHHHHHFGGFBBFGFHHHHGGGGEEGHGGHGBGGFGGGFGHHGFGHHHHGFFHGFFGGGGHFHHHGGGGGGHHG?CCFFFFFFFFFF9FBFB;;;;;;;EFFFFB;;DFFFBFFFFFFFFFFFFFFA;;@?;>@=@DA@DFDFFFDAEFF-B-.;BFFFFFFFFFFFFF;99BFDF9ADACFEBDEFFFF
@M03896:38:000000000-B4D98:1:1108:13261:7002 1:N:0:173
TACGGAGGGTGCAAGCGTTAATCGGAATTACTGGGCGTAAAGCGCACGCAGGCGGTTTGTTAAGTCAGATGTGAAATCCCCGGGCTCAACCTGGGAACTGCATCTGATACTGGCAAGCTTGAGTCTCGTAGAGGGGGGTAGAATTCCAGGTGTAGCGGTGAAATGCGTAGAGATCTGGAGGAATACCGGTGGCGAAGGCGGCCCCCTGGACGAAGACTGACGCTCAGGTGCGAAAGCGTGGGGAGCAAACA
+
ABABABBCCBAAFGFE22FEFGHFEEGGHHDBBBBBAAEEHHHGG0EEFGEFGGGGGGGHHHHHGH@BGGFBBGFHHHHHGGGGEFHHHHHHHHGGHGHGHHHHHHHHHHGHGHHGFFGGFGGHHHGCFDFGHHFDFAFDEFFFFFFFFFBFB;::@;;@EFFFFF;;ADFFFFFFFFFFFFFFFFFFF:DDFDFFFFECDFFFFFCAEFFFACFDFFFFFFFFFFFB/B;9AADDFD:ADBFFFFEFFF?
@M03896:38:000000000-B4D98:1:1108:13255:7023 1:N:0:173
TACGGAGGGTGCAAGCGTTAATCGGAATTACTGGGCGTAAAGCGCACGCAGGCGGTTTGTTAAGTCAGATGTGAAATCCCCGGGCTCAACCTGGGAACTGCATCTGATACTGGCAAGCTTGAGTCTCGTAGAGGGGGGTAGAATTCCAGGTGTAGCGGTGAAATGCGTAGAGATCTGGAGGAATACCGGTGGCGAAGGCGGCCCCCTGGACGAAGACTGACGCTCAGGTGCGAAAGCGTGGGGAGCAAACA
+
>AAAAABCCA?>FFGA22EAFGHBBEFGHHA553BBAAABFGGGE0EAEGGCGEFFGGGHHHEHHH4BDGFBBGHHHGGHGEG<EEHHHHHHHHAGGGGFGHHGHGFHHHFFGHHHGGHHCGBGHHHGFGFEH0<-<@=A;B/FFFBBBF/BB;;;::;:EFFFFB:;;DEFFFFFFFFFDFFBBBFDA:@?;9@B;9;;DFDFFFDFFFFFFFD9BFF:FFFFFFFEFBF;A=A.FDFFFAC?FDEF/A.
@M03896:38:000000000-B4D98:1:1108:8449:7104 1:N:0:173
TACAGAGGGTGCGAGCGTTAATCGGAATTACTGGGCGTAAAGCGAGTGTAGGTGGCTCATTAAGTCACATGTGAACTCCCCGGGCTTAACCTGGGAACTGCATGTGATACTGGTGGTGCTAGAATATGTGAGAGGGAAGTAGAATTCCAGGTGTAGCGGTGAAATGCGTAGAGATCTGGAGGAATACCGATGGCGACGGCAGCTTCCTGGCATAATATTGACACTGCGATTCGAAAGCGTGGGTAGCAAA
+
>AAAAFFBAAAA22FA2A2AAGHF2AFFHHA55B2AAAEFFGGEAEEGHFGDFGGF1BFGGFGHHFFH553BBB43BFFHGEG>>EGFGFGHHH/BBFCGHHHEFHBHGHFFH1FADGHHGH1FHFHHHHHBFBED/FD<GFBDGHHHGGFCF?>1<>>CCFFH=0DACA@.GFGHFF00.AEGFEHHDGBGGF@B-9-A?@FFFBFFFB.BF//;B/9B9;BFFF/;-;AF.9ADAFFDA?;FFAFE;F
@M03896:38:000000000-B4D98:1:1108:8488:7113 1:N:0:173
TACAGAGGGTGCGAGCGTTAATCGGAATTACTGGGCGTACAGCGAGTGTAGGTGGCTCATTAAGTCACATGTGAAATCCCCGGGCTTAACCTGGGAACTGCATGTGATACTGGTGGTGCTAGAATATGTGAGAGGGAAGTAGAATTCCAGGTGTAGCGGTGAAATGCGTAGATATCTGGAGGAATACCGATGGCGCAGGCAGCTTCCTGTCATAATATTGACACTGCGATTCGATAGCGTGTGTAGCAAA
+
>1AA111A?AA>11AA0AEAFFGE0E0AG1D2A1/AAAA//DFEEEEEHHFA11B00FGGGHFBFF2G1F1BB2B@GHHHG/E/>>>1FGHG00FAGFF1G1>GEHBHHH1>110<BFF1>B<1@1@2FFGF1@C//FCGHFDF11??1?0<11>=>-->-<DGD0=.<.-.0DDCGG:0:C.CBGGGA.AC.;-.--9;AA9/:BFF00//;9//9BF//:/;B//--;-;-F/9-;--;--;B//9/9
@M03896:38:000000000-B4D98:1:1108:8465:7114 1:N:0:173
TACAGAGGGTGCGAGCGTTAATCGGAATTACTGGGCGTAAAGCGAGTGTAGGTGGCTCATTAAGTCACATGTGAAATCCCCGGGCTTAACCTGGGAACTGCATGTGATACTGGTGGTGCTAGAATATGTGAGAGGGAAGTAGAATTCCAGGTGTAGCGGTGAAATGCGTAGAGATCTGGAGGAATACCGATGGCGAAGGCAGCTTCCTGGCATAATATTGACACTGAGATTCGAAAGCGTGGGTAGCAAA
+
ABAAAFFCCAAAFEGA?2EECGHFEGGGHF555BAAEAEFFHHGGEEHFGGGFGGF1BFGHHHHHH5F5EBBBFGHGHGHGGGGEFHHHGHHHHGFHGGGHHHGFHEHHHDBGDFEDCHHHHFGHHHGHHHHFHGGDFDFHGHHHFHHHG??G1?>=>>>AFHHGBGEEGGGHHHHHGCFGGGHHHHHGEGFGF9D??ECADFFGFGFFFFFFB:BFFFFFBFFFBFFFFFFFFFFDFDDFFFFBAFFFF
@M03896:38:000000000-B4D98:1:1108:8479:7130 1:N:0:173
TACAGAGGGTGCGAGCGTTAATCGGAATTGCTGGGCGTAAAGCGAGTGTAGGTGGCTCATTAAGTCACATGTGAAATCCCCGGGCTTAACCTGGGAACTGCATGTGATACTGGTGGTGCTAGAATATGTGAGAGGGAAGTAGAATTCCAGGTGTAGCGGTGAAATGCGTAGAGATCTGGAGGAATACCGATGGCGAAGGCAGCTTCCTGGCATAATATTGACACTGAGATTCGAAAGCGTGGGTAGCAAA
+
AAA?AFFAAAAAAECE222AFGHFEEFGH3D5AB2BAAAFGGHGEEAFGFGFDFEF1BBGHHHHHH5F5@3BBBDDGHGHFGEGECFG3FGFFGEFGFEGHFGFGHBHHHB4F32?CFGFFG2GG2F@FHHBDGDG?GDFG@GGHHHHGE01?<>>>><>>FHHD0D.AD@EHGHHGF0;C.DFHHHH.;BDEC;@;A.;.EE/CFFFB/CBB//9BFFBF:BBF;//9F:B.BFD.;9AAA;AB.9FFF
@M03896:38:000000000-B4D98:1:1108:8461:7131 1:N:0:173
TACAGAGGGTGCGAGCGTTAATCGGAATTACTGGGCGTAAAGCGAGTGTAGGTGGCTCATTAAGTCACATGTGAAATCCCCGGGCTTAACCTGGGAACTGCATGTGATACTGGTGGTGCTAGAATATGTGAGAGGGAAGTAGAATTCCAGGTGTAGCGGTGAAATGCGTAGAGATCTGGAGGAATACCGATGGCGAAGGCAGCTTCCTGGCATAATATTGACACTGAGATTCGAAAGCGTGGGTAGCAAA
+
AAAAAFFBBABACCGA22EEAFHFBEGGHB555B2AAAEEHHHGEFEHFFGGDBFG1BGHFHHHGH5B5DBBBFGHFHGHFFE?>E?GFGHHHAFEGFFFHFHBHFFHHHB4B?B?ACGFFFHGHHFBGGHFBH?DDC/FGGGGHHFGFGFFG1?<=><><CGGD0<<CDFEHGFHHF0<CCEFGBGGC.@D.C:9-C.C.ADCFBCFF99F:/:;BFB9/;BBF::BFFFF.BFDAFDDFA@AB.:BF/
@M03896:38:000000000-B4D98:1:1108:8369:7233 1:N:0:173
TACGGAGGGTGCAAGCGTTAATCGGAATTACTGGGCGTAAAGCGCACGCAGGCGGTTTGTTAAGTCAGATGTGAAATCCCCGGGCTCAACCTGGGAACTGCATCTGATACTGGCAAGCTTGAGTCTCGTAGAGGGGGGTAGAATTCCAGGTGTAGCGGTGAAATGCGTAGAGATCTGGAGGAATACCGGTGGCGAAGGCGGCCCCCTGGACGAAGACTGACGCTCAGGTGCGAAAGCGTGGGGAGCAAACA
+
AAAAAABCDAAAFGGC22EEFGHFEEGGHHDBBBAAAAEEHHHGG0EEECECGGGGGGGHGHHGGH@BGGFBBGGHHHHHGGGGGGHGHHHHHHGGCEGFGHHHHHHHHHGHHHHHGHHHHHHHHHHHGGGGHHGGGFFDEFFFFFFFFFBFB;;;::;;EFFFFF;;AFFFFFFFFFFFFFFFFFFFFDFFFDFFFFFFFFFFFFFEFFFFFADDFFFFF?DDFFFBFFFC?BCDBA9DCFFFFFFFFFA
@M03896:38:000000000-B4D98:1:1108:8366:7254 1:N:0:173
TACGGAGGGTGCAAGCGTTAATCGGAATTACTGGGCGTAAAGCGCACGCAGGCGGTTTGTTAAGTCAGATGTGAAATCCCCGGGCTCAACCTGGGAACTGCATCTGATACTGGCAAGCTTGAGTCTCGTAGAGGGGGGTAGAATTCCAGGTGTAGCGGTGAAATGCGTAGAGATCTGGAGGAATACCGGTGGCGAAGGCGGCCCCCTGGACGAAGACTGACGCTCAGGTGCGAAAGCGTGGGGAGCAAACA
+
AAAAAABBCABABFBE?2EEEGHFEFGGHF555BBBAAEEGGHGG0EAEEA0EEFFGGGHHHHHGH4BFHFBFGFFHHHHGGGGEEHFGHHHHHGGFFHGHHHHHHFFFHGFHHHEGHGGGFHHHHGHFGAFHGDFCFFDEFFFFFFEFFFFB:/;;;;;EBFF/FA;9@EBBBFFFEFFFFFEFFFDF-9DFFF;BAEFFADFFFFAEFFFF=DDFFFFFDFFFFFFFFF9ADA?;;DDFFCEBDEFBFF
@M03896:38:000000000-B4D98:1:1108:4086:8304 1:N:0:173
TACGGAGGGTGCAAGCGTTAATCGGAATTACTGGGCGTAAAGCGCACGCAGGCGGTTTGTTAAGTCAGATGTGAAATCCCCGGGCTCAACCTGGGAACTGCATCTGATACTGGCAAGCTTGAGTCTCGTAGAGGGGGGTAGAATTCCAGGTGTAGCGGTGAAATGCGTAGAGATCTGGAGGAATACCGGTGGCGAAGGCGGCCCCCTGGACGAAGACTGACGCTCAGGTGCGAAAGCGTGGGGAGCAAACA
+
AAAAAAADDBA>FFBF?2EAFGHBBBFGHF5553ABAAAEGHFBEAEEEFGGGEEEEGGHHHGHHHEB3GBBBFBFGHHGGFGCEFFHFHHFHEFFGGFFFGHHHGDGHHD>GHHEEGGGGHHHHHGFFFGGHGGCCFDA.BFFFFFFFFBBB;;;;;:;9FFFFFDADAEF/BFFFFFFBDBFFFFDD@BFADACC?A9>DFCFD>AAFFF;A..BF/;F9D9AAF//;:-;>B9BDFBA@-EAAEFFF?
@M03896:38:000000000-B4D98:1:1108:4077:8321 1:N:0:173
TACGGAGGGTGCAAGCGTTAATCGGAATTACTGGGCGTAAAGCGCACGCAGGCGGTTTGTTAAGTCAGATGTGAAATCCCCGGGCTCAACCTGGGAACTGCATCTGATACTGGCAAGCTTGAGTCTCGTAGAGGGGGGTAGAATTCCAGGTGTAGCGGTGAAATGCGTAGAGATCTGGAGGAATACCGGTGGCGAAGGCGGCCCCCTGGACGAAGACTGACGCTCAGGTGCGAAAGCGTGGGGAGCAAACA
+
>AAAAABCCCAACGFF22EEFGHBBEFGHGA55B2BAAEEGGFEEAEEECEEFEFEGGGHHHHHHH@BGHBBBFGHHHHHGEGFEEGFGHHHHFCGGFGGGHGGFGFHGHGFHHHGGGGFFGGHHHHGFGAGHHDCCF=::;FFFFFFFFBF;;;;;;;;AFFFFB;;ADFFFFFFFFFFFFFFFFFFFCCDACCDCFEADFFFFFDEEFFFFFFFFFFFFFDDDFFFFFF=DFFDFD9A9BFFFAFFFF.
@M03896:38:000000000-B4D98:1:1108:4062:8333 1:N:0:173
TACGGAGGGTGCAAGCGTTAATCGGAATTACTGTGCGTAAAGCGCACGCAGGCGGTTTGTTAAGTCAGATGTGAAATCCCCGGGCTCAACCTGGGAACTGCATCTGATACTGGCAAGCTTGAGTCTCGTAGAGGGGGGTAGAATTCCAGGTGTAGCGGTGAAATGCGTAGAGATCTGGAGGAATACCGGTGGCGACGGCGGCCCCCTGGACGAAGACTGACGCTCAGGTGCGAACGCGTGGGGAGCAAACA
+
>3AAA?ABDBAA4BFF2AAAA6FB2AEFF5A555DBBBBAAGFEE0EEEAEFGGGCEGEGC4@4BB4BBFG@BBB4@BFFFEE>EFFBCGHHGHGFGFHHHHFFGF2G>D??GGHEA/@1?F?F1FHHCAACGHC?>--9./BF//:///99;;;B-99-;;B/;BD.A@EF/;9FF:/.A?.:9BFA-9-..@@-9-9--999@=-99FF>B9A.9;/:9;DDF.///9/-.-;-9-99-=-.;A?/;AA
@M03896:38:000000000-B4D98:1:1108:9698:8380 1:N:0:173
TACGGAGGGTGCAAGCGTTAATCGGAATTACTGGGCGTAAAGCGCACGCAGGCGGTTTGTTAAGTCAGATGTGAAATCCCCGGGCTCAACCTGGGAACTGCATCTGATACTGGCAAGCTTGAGTCTCGTAGAGGGGGGTAGAATTCCAGGTGTAGCGGTGAAATGCGTAGAGATCTGGAGGAATACCGGTGGCGAAGGCGGCCCCCTGGACGAAGACTGACGCTCAGGTGCGAAAGCGTGGGGAGCAAACA
+
ACBBBCCBCAA>FGCF22EEFGHBEEFGHHDB5BAAAAEEHHHGG?EEEGE?EE@EGGGHHHHHHH4BGF3BBFGHHHHHGGGEEEGHHHHHGHAGFFGFGHFHHHFHHHFHHHGGGGGF?GCGHHHGFDAFFGGC@B9AAFFFFFFFBE09;;9;9::;EFFFFF99:@EFBFFFBFFFADFFFFF99-;:;@9@9AA-@FFFFF9..BFA9-:DBB::FDD9DD//0B;-:;-.B...--9:-;;/0A.
@M03896:38:000000000-B4D98:1:1108:28459:9621 1:N:0:173
TACGGAGGGTGCAAGCGTTAATCGGAATTACTGGGCGTAAAGCGCACGCAGGCGGTTTGTTAAGTCAGATGTGAAATCCCCGGGCTCAACCTGGGAACTGCATCTGATACTGGCAAGCTTGAGTCTCGTAGAGGGGGGTAGAATTCCAGGTGTAGCGGTGAAATGCGTAGAGATCTGGAGGAATACCGGTGGCGAAGGCGGCCCCCTGGACGAAGACTGACGCTCAGGTGCGAAAGCGTGGGGAGCAAACA
+
BBAAAABCBABACFF4?2EEAFGFFEFFHFBBBFFAEEEEHHHGG?EFGGGGGFGEFGGHFGFGGHHHFGFBBFHGGHGHGGGGFGHHHHHHHHEGGGHHHHHHHHEHHHGHHEFGFHHHHFFHHHHHGGGFGGFCCFFFFFFFFFFFFFBFB;:;@@:@AFBFBF;ADFFFFFFFFFFADDBBFFFFCDFFFD=;BDEBC=DCFFFFEFF@@-.;;FFBBDDDFFF/9FFDAA-9/;9DFFA.:;AF/..
@M03896:38:000000000-B4D98:1:1108:28442:9636 1:N:0:173
TACGGAGGGTGCAAGCGTTAATCGGAATTACTGGGCGTAAAGCGCACGCAGGCGGTTTGTTAAGTCAGATGTGAAATCCCCGGGCTCAACCTGGGAACTGCATCTGATACTGGCAAGCTTGAGTCTCGTAGAGGGGGGTAGAATTCCAGGTGTAGCGGTGAAATGCGTAGAGATCTGGAGGAATACCGGTGGCGAAGGCGGCCCCCTGGACGAAGACTGACGCTCAGGTGCGAAAGCGTGGGGAGCAAACA
+
AAAB>AABBAAABGFCA2EEFFHBAEDFHH555BAAAAEEAFGEF0EAEAE?EEECFGGHHHHHHHGFFGFBBGGGGHHHGGGEEFHFGHHHHHEFFEGGHHHHHHEHHHGGGHGFEHHHGHHHHHGGFEFFFHGADA=AEFFFFFFFFEBFB;;;;;;99FFFFF;;ABEFFFFFFFFEFFFFFFF?@9BDFFFFAFE9BAFAFF-AABFFAAA?FFFFB.ADADF/:FB;AD;;B;;.=B;E9AEFBF?
@M03896:38:000000000-B4D98:1:1108:21646:10250 1:N:0:173
TACGGAGGGTGCAAGCGTTAATCGGAATTACTGGGCGTAAAGCGCACGCAGGCGGTTTGTTAAGTCAGATGTGAAATCCCCGGGCTCAACCTGGGAACTGCATCTGATACTGGCAAGCTTGAGTCTCGTAGAGGGGGGTAGAATTCCAGGTGTAGCGGTGAAATGCGTAGAGATCTGGAGGAATACCGGTGGCGAAGGCGGCCCCCTGGACGAAGACTGACGCTCAGGTGCGAAAGCGTGGGGAGCAAACA
+
ACBBAACCCAAAFGFF22EECGHBEFFGHHBB5BBAAAEEHHHGG?EEEGCEGGG?EAEG?GDGFG4BGGBBBFHHHHHHFFGGEFHHHHHFHHGHHGHHHHHHHHFGHHFFF=FGGHHGGHFHHHHHFGGGHHCC@CFFFFFFFFFBBFBFB;:;;;;@EFFFFF;;DFFFFFBBFFFFFFFFFFFFFF;AADCCFFFCFFADFCFFFFFCF9DDBFFFFFFFFFFFFFFFFFFFFFFFFFFFFFFF0A.
@M03896:38:000000000-B4D98:1:1108:18702:10427 1:N:0:173
TACGGAGGGTGCAAGCGTTAATCGGAATTACTGGGCGTAAAGCGCACGCAGGCGGTTTGTTAAGTCAGATGTGAAATCCCCGGGCTCAACCTGGGAACTGCATCTGATACTGGCAAGCTTGAGTCTCGTAGAGGGGGGTAGAATTCCAGGTGTAGCGGTGAAATGCGTAGAGATCTGGAGGAATACCGGTGGCGAAGGCGGCCCCCTGGACGAAGACTGACGCTCAGGTGCGAAAGCGTGGGGAGCAAACA
+
BCBABBCCBAAABGFCAAEEFGHFFGGGHHDB5BAAAAEEHHHGG?EEGCEGGGGGGGGHHGHHGH4BFFEBBFGHHHHHGGGGEGHGHHHHHHGGGFGGHGHHHHGHHHGFHHHHGHHHHGFGHHHGFGGGHHGGGFFDFFFFFFFEFFFFF;;;;;;@EFFFFFA;DFFFFFFFFFFFFFFFFFFFF-@DFFFFFFFDFFFFFF;EFFFFFBFFFFFFFDFFFFFFFFFFDFADFF:ACFFEBDEFFF.
@M03896:38:000000000-B4D98:1:1108:18705:10448 1:N:0:173
TACGGAGGGTGCAAGCGTTAATCGGAATTACTGGGCGTAAAGCGCACGCAGGCGGTTTGTTAAGTCAGATGTGAAATCCCCGGGCTCAACCTGGGAACTGCATCTGATACTGGCAAGCTTGAGTCTCGTAGAGGGGGGTAGAATTCCAGGTGTAGCGGTGAAATGCGTAGAGATCTGGAGGAATACCGGTGGCGAAGGCGGCCCCCTGGACGAAGACTGACGCTCAGGTGCGAAAGCGTGGGGAGCAAACA
+
BAABABCCBAAAFFFF222AAFGFBEFGHCBB532AAAEAEGHGG?EEGGGCGGGEGGGFGGHHFGE3FGGBBFGFGHHHGGGGEEGFFGHHHHGHFGGGHHHHHHHHHHHHHHHEEGHHCFEHHHHH?AFGBFE@?AFDEFFFFFFFFFBFF9;9;9;:.BFFFF:;DFFFFFFFFFEFFFEBFFFDFFFFFC;DCFEC;AA;BB@AEFA@9-D.FFFBFDFAA?FFBFF@AAD.BA:.AA=.@A9B:..
@M03896:38:000000000-B4D98:1:1108:5883:11469 1:N:0:173
TACGGAGGGTGCAAGCGTTAATCGGAATTACTGGGCGTAAAGCGCACGCAGGCGGTTTGTTAAGTCAGATGTGAAATCCCCGGGCTCAACCTGGGAACTGCATCTGATACTGGCAAGCTTGAGTCTCGTAGAGGGGGGTAGAATTCCAGGTGTAGCGGTGAAATGCGTAGAGATCTGGAGGAATACCGGTGGCGAAGGCGGCCCCCTGGACGAAGCCTGACGCTCAGGTGCGAAAGCGTGGGGAGCAAACA
+
>3A?>ABBD2AA4BEF?AEE2FGC2AFFHFA5D3AAAAEE1GGGGCGCEA?0E@ECEGGFFFG44FEBGGF4@@G4DBGHFEG?EGHHEFHGFFA0FFHHHHHHHFHB?F?BGC<GEHHHG01FBGHF/CFFDGA??-@DA9BBF9B/9B/B//;/--.9:/BBB/A:9=.;/;;9BBBFDDFFFFFDB-9.;@9;@DA;=B>?BB;EEF.99-9-./9./.;DFDF/9BB=.9-A/...-@B.9A?9/;A
@M03896:38:000000000-B4D98:1:1108:5878:11491 1:N:0:173
TACGGAGGGTGCAAGCGTTAATCGGAATTACTGGGCGTAAAGCGCACGCAGGCGGTTTGTTAAGTCAGATGTGAAATCCCCGGGCTCAACCTGGGAACTGCATCTGATACTGGCAAGCTTGAGTCTCGTAGAGGGGGGTAGAATTCCAGGTGTAGCGGTGAAATGCGTAGAGATCTGGAGGAATACCGGTGGCGAAGGCGGCCCCCTGGACGAAGACTGACGCTCAGGTGCGAAAGCGTGGGGAGCAAACA
+
BCBBBCCCDAAAFGFE22EEFGHFEEGGHHDBB3BAAAEEFHHGGFGGGGCCGEGGGGGHGHHHHH4BF4BBBFGHHHHHGGEFEEHGHHHHGHGHGGHGHHHHHHFHHHGFFHGGGHHHGFFHHHHHGGGGHHGGGFFFFFFFFFFFFF0BB;;:@;;@EFFFFF;ADFEFFFFFFFFFFFFFFFFFFDFFFFCFFFFFFFFFFFFFFFFFFFFFFFFFFFFDFFFFFFFADACDFFFDFFCFFFFFFFA
@M03896:38:000000000-B4D98:1:1108:17645:12723 1:N:0:173
TACGGAGGGTGCAAGCGTTAATCGGAATTACTGGGCGTAAAGCGCACGCAGGCGGTTTGTTAAGTCAGATGTGAAATCCCCGGGCTCAACCTGGGAACTGCATCTGATACTGGCAAGCTTGAGTCTAGTAGAGGGGGGTAGAATTCCAGGTGTAGCGGTGAAATGCGTAGAGATCTGGAGGAATACCGGTGGCGAAGGCGGCCCCCTGGACGAAGACTGACGCTCAGGTGCGAAAGCGTGGGGAGCAAACA
+
BCBCBCBCCAAAGGFE22AEFGHFEEGGHGDB5BBAAAEEHHHGGCGGGGCCGGGEGGGHHHHHHHDFGGEBBGHHHHHHGGGGEGHFHHHHHHEFHGHHHHHHHHGHHHGHHHHGFHGGGHHHHHHGHHHHHHGGGFFFFFFFFFFFFF0FB;;;;;;;EFFFFFA;ACFFFFFFFFFFFFFFFFFFF=DDFADCCDEBFFFFFFDEFFFFCCFFFFFFFFDFFFFFFFFCDFCDFDADFFFEBDEFFF?
@M03896:38:000000000-B4D98:1:1108:19532:13248 1:N:0:173
TACGGAGGGTGCAAGCGTTAATCGGAATTACTGGGCGTAAAGCGCACGCAGGCGGTTTGTTAAGTCAGATGTGAAATCCCCGGGCTCAACCTGGGAACTGCATCTGATACTGGCAAGCTTGAGTCTCGTAGAGGGGGGTAGAATTCCAGGTGTAGCGGTGAAATGCGTAGAGATCTGGAGGAATACCGGTGGCGAAGGCGGCCCCCTGGACGAAGACTGACGCTCAGGTGCGAAAGCGTGGGGAGCAAACA
+
ABAAABBB@AAAFGFAE2AEFGHFEEFGHHDBB3BAAAEECGHGG0EEEFFGGGGCGGGHGHHG4G4BF@B@BFGGHHHHEEEFEGHGHGHHFCCHCEFFGFDGHFFDGHGBHHHHGHHHHHHHHHHHFGGGFGGCF;BA:BFFFFFFFF/;;;;9;;::AFFFBFAADDEFBFFEFFFFFFFFFFFFFBFFF@BFFFA>DFFFFC@E?FF>B;DDFFBFBAAAFFFFFFFADFF.BA:.@9;9=DEFB99
@M03896:38:000000000-B4D98:1:1108:7454:13602 1:N:0:173
TACAGAGGGTGCGAGCGTTAATCGGAATTACTGGGCGTAAAGCGAGTGTAGGTGGCTCATTAAGTCACATGTGAAATCCCCGGGCTTAACCTGGGAACTGCATGTGATACTGGTGGTGCTAGAATATGTGAGAGGGAAGTAGAATTCCAGGTGTAGCGGTGAAATGCGTAGAGATCTGGAGGAATACCGATGGCGAAGGCAGCTTCCTGGCATAATATTGACACTGAGATTCGAAAGCGTGGGTAGCAAA
+
BCBBBFFCCAAAEEFAA2FEFGHFEEGGHHDBBBBAAAEEGHGEGEEHHGBFDFFF1BFGHHFHHH5F5E3BBFFGGHHHGGGGEEGHHFHHHHFHHFHHHHHGHHEHHHFBG3BAAFGHHHFHHHHHHHHFGG/CAGDFHGFGGFHHHB?CF=?<=>>>>FHHDBGFGGCEHHHHHF0<GEFHHHGHDAGGDC-A@DCCADGEGFCCFFAFFF0;BFFFBBBFFB0FFFFFEFFFFFADFFDFBAFFFF
@M03896:38:000000000-B4D98:1:1108:7441:13619 1:N:0:173
TACAGAGGGTGCGCGCGTTAATCGGAATTACTGGGCGTAAAGCGAGTGTAGGTGGCTCATTAAGTCACATGTGAAATCCCCGGGCTTAACCTGGGAACTGCATGTGATACTGGTGGTGCTAGAATATGTGAGAGGGAAGTAGAATTCCAGGTGTAGCGGTGCAATGCGTAGAGATCTGGAGGAATACCGATGGCGACGGCAGCTTCCTGGCATAATATTGACACTGAGATTCGAAAGCGTGGGTAGCAAA
+
AAAAAFFBAAAA?22A22AAAFGFBEEFHFE553EAAAAEGFGFEAEGHGGFDFFC1FFGHDFHGG4G3@3BB4B4BGHHFGGCE@GB?FGHGHEHGFHFHHGGGHEHGHBDF3B/CFFG@@CDHFHHHHGEBF/</0CCHDGBGFGGFFB<G<>1>><<<-<=DDGDEGGGFGFGBF0:.:;:=CFFA.9CDB-9-ABDADFFFFFFF/9./;:9/BFB///:F/BB9B;BE/AAA9D;A->AB.B;B/
@M03896:38:000000000-B4D98:1:1108:26422:13634 1:N:0:173
AACCCTTGTAGTCCGGCTGACTGACTTGAGTACGATCTCGTATGCCGTCTTCTGCTTGAAAAAAAACAATGATAGATCAGCTGACCATTTCGTCTTGTTGTGTAGTATCTGCATTCAGTGCACATGTGAGAGTTGTCTCTGACTTTTCTGTCTGTCAATTTCGTAACTAGCAATAGGTGTGCTTCTATTTAACGAAGCATCTCGTTACACACAAGCAGTGTGACTCAGAAGACTTTATATAGTAGTATC
+
AAAABFFFFFFFGFA2AA2BAGFBABGBFGDBB22CAFGGEEHHHHEGGHGFHGGGFFAABAEEFG1B133344434B33343323333442B11/B33B2/24344444444B??4BB4343333333332?333333333222222222222>2222211<?00/11<011111<<11.1111<1111100<...-/0<00.:...000.....//0/000;000000///00;0000000000000
@M03896:38:000000000-B4D98:1:1108:26404:13636 1:N:0:173
AACCCTTGTAGTCCGGCTGACTGACTTGAGTACGATCTCGTATGCCGTCTTCTGCTTGAAAAAAAAAACTACCAAATTAAAGTACATCTTCGAGCAGCTCCTATCACTGACATATAACATTCACTATAAATAGTACTGGCGTGATCGTGCACTTGGTTTCAATCATAACTAACTACGCTACTATCACATTATACTTGTGACAGGTATGTAGTAGTTGTGCCATAGCAAACACGCGTGGAGTGCGCAAGTTA
+
AAABBFFFFFFBFG2AA2AFCGBBABDBFGDFA22AFGGBEEHHGGEEEGEGFAFGFBGGDFHEEG/E133323@1343@444B4444444//2//32333334344?4333B3333B2?33333B33322222@2222//?//0?/?0//11<11>.0111111>1110000000.-..<00;0000000<00000000000.0000;0000;0000.900;000000....-----..0.0-----0:0
@M03896:38:000000000-B4D98:1:1108:3606:13753 1:N:0:173
TACGGAGGGTGCAAGCGTTAATCGGAATTACTGGGCGTAAAGCGCACGCAGGCGGTTTGTTAAGTCAGATGTGAAATCCCCGGGCTCAACCTGGGAACTGCATCTGATACTGGCAAGCTTGAGTCTCGTAGAGGGGGGTAGAATTCCAGGTGTAGCGGTGAAATGCGTAGAGATCTGGAGGAATACCGGTGGCGAAGGCGGCCCCCTGGACGAAGACTGACGCTCAGGTGCGAAAGCGTGGGGAGCAAACA
+
ABABABCCCAAAFGCE22EEFGHFEEGGHH5D5AAAAAEFHHHGGCGEGEECGEEEGGGHGHHHHHEFGDBBBFGHHHHHGGGGEEHHHHHHHHEGGFFBGHHHHHGHHHGFFHHFFHHGFHHHHHHHGGFGHHGG-=BDEFFFFFFFFFBFB;;;;;;@EFFFFB;;;BEFFFFFFFFFFFFEFFFFFBFFACFCDFFFFFFFFFAAEFFFFFFFFFFFFFFFFFFBBFFBDFF9FDFFFACF-:AFFFE
@M03896:38:000000000-B4D98:1:1108:6778:13931 1:N:0:173
TACGGAGGGTGCAAGCGTTAATCGGAATTACTGGGCGTAAAGCGCACGCAGGCGGTTTGTTAAGTCAGATGTGAAATCCCCGGGCTCAACCTGGGAACTGCATCTGATACTGGCAAGCTTGAGTCTCGTAGAGGGGGGTAGAATTCCAGGTGTAGCGGTGAAATGCGTAGAGATCTGGAGGAATACCGGTGGCGAAGGCGGCCCCCTGGACGAAGACTGACGCTCAGGTGCGAAAGCGTGGGGAGCAAACA
+
AAAAABACCAAAGGFF22EEFGHFEEGGHHDDBBBBAAEEHHHGG?EEFGEGGGGEGGGHHHHHHHBFEGBBBFGGHHHHGGGGEGHGHHHHHHGHHGHFGHHHHHEHHHGHHHGHGHHHFGHHHHHHGGFGGHDC?@DFFFFFFFFFFFBFF;9;@;;@EFFFFF;;ABEFFFFFEFFFFFFFFFFFF@FFADCFFFFFFFFFFFAEFFFFABFFFFFFFFFDFFFBFFBBDDF?FDDFFFFFADEFFFA
@M03896:38:000000000-B4D98:1:1108:6770:13947 1:N:0:173
TACGGAGGGTGCAAGCGTTAATCGGAATTACTGGGCGTAAAGCGCACGCAGGCGGTTTGTTAAGTCAGATGTGAAATCCCCGGGCTCAACCTGGGAACTGCATCTGATACTGGCAAGCTTGAGTCTCGTAGAGGGGGGTAGAATTCCAGGTGTAGCGGTGAAATGCGTAGAGATCTGGAGGAATACCGGTGGCGAAGGCGGCCCCCTGGACGAAGACTGACGCTCAGGTGCGAAAGCGTGGGGAGCAAACA
+
AAAAAABCCAAAEFGC22EAFGHFEEEGHG5B53BBAAEEGHHGGCFEGGCCGGGCGGGHGHHHGHDGGDFBBFGHGHHHGEGFEEGFHHHHHHGHGGHHFHHHHHGHHHGFHHGHGHHHGHFHHGGGFGGGHHGC->DDFFFFFFFFFF/FB;;;:;;@EFFFFF;;ADFFFFFFFFFFFFFFFFFBA@;DFAFFFFE@FC@DFDFFFFFA;B?DBFFFFFFFFFFBFFFCAFF./;ADCCBA-;.:/A.
@M03896:38:000000000-B4D98:1:1108:11021:15543 1:N:0:173
TACGGAGGGTGCAAGCGTTAATCGGAATTACTGGGCGTAAAGCGCACGCAGGCGGTTTGTTAAGTCAGATGTGAAATCCCCGGGCTCAACCTGGGAACTGCATCTGATACTGGCACGCTTGAGTCTCGTAGAGGGGGGTAGAATTCCAGGTGTAGCGGTGAAATGCGTAGAGCTCTGGAGGAATACCGGTGGCGAAGGCGGCCCCCTGGACGAAGACTGACGCTCAGGTGCGAAAGCGTGGGGAGCAAACA
+
AAAAAB@BBABAFGFF2AEEAGHB2AFFHHA55BABAAEEEHHGG0EAEEG?EEFGGGGHHHFHHHDFGFFBB@EGHHHHFEGFFGGGGHHHGGEFHGHHHFHHHGFHHHGGFHH2/ACFFGGGHHHFGGGFHFD--@BFAF//BFFBBFFEF//9@9;-.;BFFB;;.BEB/BFFFEBF.ABFFFF?>;;.ACA--AA@;@;@BFCEEFFDC-AABFB/;DDAD.//;B9-9-;.9;A9=>BEFAABBF.
@M03896:38:000000000-B4D98:1:1108:11008:15557 1:N:0:173
TACGGAGGGTGCAAGCGTTAATCGGAATTACTGGGCGTAAAGCGCACGCAGGCGGTTTGTTAAGTCAGATGTGAAATCCCCGGGCTCAACCTGGGAACTGCATCTGATACTGGCAAGCTTGAGTCTCGTAGAGGGGGGTAGAATTCCAGGTGTAGCGGTGAAATGCGTAGAGATCTGGAGGAATACCGGTGGCGAAGGCGGCCCCCTGGACGAAGACTGACGCTCAGGTGCGAAAGCGTGGGGAGCAAACA
+
ABBBABCCCAAAFGBF22EEFGHFEEGGHFBD5BABAAEEHHHGG?EEGCEEGGGGGGGHGHHHHH4BEGBBBGGHHHHHGGGGEGHGHHHHHHGHGFGGGHHHHHGHFHGGHHHHGHHHHGBGHHHGFGGGHHGCCFFFFFFFFFFFFFBF;;;;;;;@EFFFFFAADFFFFFFFFFFFFFFFFFFFF@DFFFFFFFFFFFFFFFFFFFFFFFFFFFFFFFFDFFFFFFFFFFFFFD;DAFFFFFFFFFE
@M03896:38:000000000-B4D98:1:1108:11022:15569 1:N:0:173
TACGGAGGGTGCAAGCGTTAATCGGAATTACTGGGCGTAAAGCGCACGCAGGCGGTTTGTTAAGTCAGATGTGAAATCCCCGGGCTCAACCTGGGAACTGCATCTGATACTGGCAAGCTTGAGTCTCGTAGAGGGGGGTAGAATTCCAGGTGTAGCGGTGAAATGCGTAGAGATCTGGAGGAATACCGGTGGCGAAGGCGGCCCCCTGGACGAAGACTGACGCTCAGGTGCGAAAGCGTGGGGAGCAAACA
+
ABBBABBCBAAAGGGF22EEFFHFEEGGHHDBBBBBAAEEFHHGG?EEGGGCGEGFGGGHFGHHHHBBDGFBBG4EHHHHGGGGFGHHHHHHHHEFGGHGGFHGHHFHGHGHHHGFEGGGFGHHHHHHGGEFGGFGGFDDEFFFFFFFFFBFF;:;;;;:AFFFFB;;ADEFFFFFFFFFFFBFFFFFC:-;FFFFCDEFFFFDFFFFFF.CAFFFFFFEF?D.AAB:9BB-.;@DFDDDFCFFFDEFFF.
@M03896:38:000000000-B4D98:1:1108:5562:15996 1:N:0:173
TACGGAGGGTGCAAGCGTTAATCGGAATTACTGGGCGTAAAGCGCACGCAGGCGGTTTGTTAAGTCAGATGTGAAATCCCCGGGCTCAACCTGGGAACTGCATCTGATACTGGCAAGCTTGAGTCTCGTAGAGGGGGGTAGAATTCCAGGTGTAGCGGTGAAATGCGTAGAGATCTGGAGGAATACCGGTGGCGAAGGCGGCCCCCTGGACGAAGACTGACGCTCAGGTGCGAAAGCGTGGGGAGCAAACA
+
AAABAAABBAAAFFFF22A2AFHFEEGGHHDBBAAAAAEEEGHGGCEFGGGCGEGEGGGFGHGHFH@B3FDBBFHFGHHHGGGGEGHHGHHHHHGEHGHGGHHHHHEHHHFFFHHHGGFFFFGFHHHHGGGFGHDACDDBFFFFFFFFFF/FB;;;@;;9AFFFFFA;DDEFBFFFFFFFFFBFFFFFFDFFFDD;DFEDFFFFFDDEFFFDD9AAFFFBF?F.DDFBBB:;A@A9BA;AADCEFFFFFF?
@M03896:38:000000000-B4D98:1:1108:5555:16012 1:N:0:173
TACGGAGGGTGCAAGCGTTAATCGGAATTACTGGGCGTAAAGCGCACGCAGGCGGTTTGTTAAGTCAGATGTGAAATCCCCGGGCTCAACCTGGGAACTGCATCTGATACTGGCAAGCTTGAGTCTCGTAGAGGGGGGTAGAATTCCAGGTGTAGCGGTGAAATGCGTAGAGATCTGGAGGAATACCGGTGGCGAAGGCGGCCCCCTGGACGAAGACTGACGCTCAGGTGCGAAAGCGTGGGGAGCAAACA
+
ABABBBBBBAAAFGFF22EEFGHFAFGGHHDBBABBAAFEGHHGG?EEGEECGGGGEFGHHGHHHH@BFGBBBFGHHHHHGCGGEGHHHHHHHHGHHGHGHHHHHHHHHHGFHHHGGHHHGHGHHHHHGGGGGHCGGFBDEFFFFFFFFEBFB;;;;;;@EFFFFF;.;BEFBFFFFFFFFABFFFFFF:=DFFFFFFFFFFFFFFAEFFFFFDFFFFFFFFFFFFFFFFFDDFFABDDDFFFEFFFFFFE
@M03896:38:000000000-B4D98:1:1108:3904:16069 1:N:0:173
TACGGAGGGTGCAAGCGTTAATCGGAATTACTGGGCGTAAAGCGCACGCAGGCGGTTTGTTAAGTCAGATGTGAAATCCCCGGGCTCAACCTGGGAACTGCATCTGATACTGGCAAGCTTGAGTCTCGTAGAGGGGGGTAGAATTCCAGGTGTAGCGGTGAAATGCGTAGAGATCTGGAGGAATACCGGTGGCGAAGGCGGCCCCCTGGACGAAGACTGACGCTCAGGTGCGAAAGCGTGGGGAGCAAACA
+
ABAAABBCCAAAFCGA22AEFGHFEGGGHHBB53BBAAEEHHHGGCGEGEECFEFEGGGHGHHHHH@BFHEBBFHHHHHHGGGGEEHHHHHHHHFGGGGFGHHHHHHHGHGGHGHHGHHHFHFHHHHGFGEGHHGGGFCDEFFFFFFFFFBFB;;;;;;;AFFFFF;;ABFFFFFFFFFFFFFFFFFFF=DFACDFFBEDFFFFFFBFFFFFBCFFFFFFFDDFFFFFFFF-.DFAFFDFFFFFFDFFFF?
@M03896:38:000000000-B4D98:1:1108:25376:16373 1:N:0:173
TACGGAGGGTGCAAGCGTTAATCGGAATTACTGGGCGTAAAGCGCACGCAGGCGGTTTGTTAAGTCAGATGTGAAATCCCCGGGCTCAACCTGGGAACTGCATCTGATACTGGCAAGCTTGAGTCTCGTAGAGGGGGGTAGAATTCCAGGTGTAGCGGTGAAATGCGTAGAGATCTGGAGGAATACCGGTGGCGAAGGCGGCCCCCTGGACGAAGACTGACGCTCAGGTGCGAAAGCGTGGGGAGCAAACA
+
ABBBABCCCBAAFGBF22AAAGGBEEFGHHA55BBAAAFEHHHGG0EAECEEGGGCGGGHGHHHGHHHFHEBBFGFHHGHGGGGEGHHHHHHGHGHFFGGHHHHHHHHHHGFHHHFGHHHHHHHHHHFFGGGFGGCCF-:AFFFFFFEFF0F:;;;9;;@EFFFFF;;DF.BFFFFFFFFFDBFFFFFB;CDADDFFDEBADFFFBCEAFFF-@DFBFFFFFFDF?BBFFF@DFFFFFFFFFFFFAAFFFA
@M03896:38:000000000-B4D98:1:1108:25395:16376 1:N:0:173
TACGGAGGGTGCAAGCGTTAATCGGAATTACTGGGCGTAAAGCGCACGCAGGCGGTTTGTTAAGTCAGATGTGAAATCCCCGGGCTCAACCTGGGAACTGCATCTGATACTGGCAAGCTTGAGTCTCGTAGAGGGGGGTAGAATTCCAGGTGTAGCGGTGAAATGCGTAGAGATCTGGAGGAATACCGGTGGCGAAGGCGGCCCCCTGGACGAAGACTGACGCTCAGGTGCGAAAGCGTGGGGAGCAAACA
+
AAABABCCBAAAFFGE?2EEFGHFEGGGHHDDBBABAAEFHHHGG0EEGGGFGGGGGGGHGHHHHHHHGHEBFGHHHHHHGGGGEGHGHHHHHHGHGFHGHHHHHHHHHHGGHHHFFGHHHFHHHHHHFGGGHHGGGFFFFFFFFFFFFFFFF:;;9;;@EFFFFFA;DFFFFFFFFFFFFFFFFFFFFCFFFFDACFFFFFFFFFDEFFFFAFFDFFFFFFFFFDFBFFBBDFFDFDAFFFFFBDEFBA.
@M03896:38:000000000-B4D98:1:1108:8641:16678 1:N:0:173
TACAGAGGGTGCGAGCGTTAATCGGAATTACTGGGCGTAAAGCGAGTGTAGGTGGCTCATTAAGTCACATGTGAAATCCCCGGGCTTAACCTGGGAACTGCATGTGATACTGGTGGTGCTAGAATATGTGAGAGGGAAGTAGAATTCCAGGTGTAGCGGTGAAATGCGTAGAGATCTGGAGGAATACCGATGGCGAAGGCAGCTTCCTGGCATAATATTGACACTGAGATTCGAAAGCGTGGGTAGCAAA
+
ABB@AFFBCBBAGEE??2EECGHFEEEGHGDBBB2AEEEFGFHGEEAGFGHGDFFG1FGHHHHHFH5D5@3BBBFFHHGHGGGGGGHFGFHHFGGGHGHHHFFFFHEHHHFBGDCCA?GGGHHFHHGGHFFGGHDCDFGFFGHHHFHHGFF?F1?>1>>><CBFG0=CEAFFGFDGFC:0CEEFHHHHDEFDGGFGAACE.AE/BFFBFGGBFF0BBFFFEFFFFFFFFFFFFFFFABD.:BDDBABBBB
@M03896:38:000000000-B4D98:1:1108:28009:16938 1:N:0:173
TACGGAGGGTGCAAGCGTTAATCGGAATTACTGGGCGTAAAGCGCACGCAGGCGGTTTGTTAAGTCAGATGTGAAATCCCCGGGCTCAACCTGGGAACTGCATCTGATACTGGCAAGCTTGAGTCTCGTAGAGGGGGGTAGAATTCCAGGTGTAGCGGTGAAATGCGTAGAGATCTGGAGGAATACCGGTGGCGAAGGCGGCCCCCTGGACGAAGACTGACGCTCAGGTGCGAAAGCGTGGGGAGCAAACA
+
AABBABCCCAAABGFF2AEEFGHBBEFGHFDB5BABAAEEEHHGGCFEEGEFGGGGEGGHGGHHFGHFFFBBBGFFHHGHGGGEEEHHHHHHHEFAFEGFHHHHHHHHHHG2GHHHGHGGFGHHHGGGFGFFHHGGCA>A;BFFFFFFFFBFF;;;-;:;ABFFFFA;DDFFFFFFB/:FFFFFFFFFD@DDACDFFFEDACFFFFFFFFFFFBFDFFFFFDFFFDFFFFFDF--;FDDFACFFF;AF/AA
@M03896:38:000000000-B4D98:1:1108:28024:16947 1:N:0:173
TACGGAGGGTGCAAGCGTTAATCGGAATTACTGGGCGTAAAGCGCACGCAGGCGGTTTGTTAAGTCAGATGTGAAATCCCCGGGCTCAACCTGGGAACTGCATCTGATACTGGCAAGCTTGAGTCTCGTAGAGGGGGGTAGAATTCCAGGTGTAGCGGTGAAATGCGTAGAGATCTGGAGGAATACCGGTGGCGAAGGCGGCCCCCTGGACGAAGACTGACGCTCAGGTGCGAAAGCGTGGGGAGCAAACA
+
BBBBBBBBCBAAFFGC?2EEFGHFEGGGHHDB5BAAAAEFGHHGGFGGGFGGGGGGGGGHHHHGHHHHHHFBBGFHGHHHGGGGEGHHHHHHHGGFHGHHHHHHHHHHGHFFHEHGGHHHHGGHHHHHGGGFGHGGGFFDEFFFFFFFFF0FB9;;;;;;AFFFFF;;ADFFFFFFFFEFFFFFFFFFC-9AAFBFFFFFFFFFFFFEEFFFABFFFFFFFFFFFFFFBFBBDF;DFFFFFFF.@DEFFF?
@M03896:38:000000000-B4D98:1:1108:27996:16952 1:N:0:173
TACGGAGGGTGCAAGCGTTAATCGGAATTACTGGGCGTAAAGCGCACGCAGGCGGTTTGTTAAGTCAGATGTGAAATCCCCGGGCTCAACCTGGGAACTGCATCTGATACTGGCAAGCTTGAGTCTCGTAGAGGGGGGTAGAATTCCAGGTGTAGCGGTGAAATGCGTAGAGATCTGGAGGAATACCGGTGGCGAAGGCGGCCCCCTGGACGAAGACTGACGCTCAGGAGCGCAAGCGTGGGGAGCAAACA
+
>AAA>AAD@22>4F4A22AA2GHBAAFFHGD5FFABAAAEDGGFGAEEEEE0EEEEGGGGGHFHHFHFB4FBBFFHHGHHGEE@EEGFCGHHFFFFGEGFGGHGGHFG2FDFGHHFFFHF0FCGHHHGGGFFHF?-<=-;:BFFFFFEBFFBB/99--;-9BFFF;99999BBFBBF/9.DDFFFFFAB>>?:99-999;9BFCFF>9...--;DDBF//9;.:AD/9/.99-;9-EAD.;-;EBA9FBF.
@M03896:38:000000000-B4D98:1:1108:18395:17012 1:N:0:173
TACGGAGGGTGCAAGCGTTAATCGGAATTACTGGGCGTAAAGCGCACGCAGGCGGTTTGTTAAGTCAGATGTGAAATCCCCGGGCTCAACCTGGGAACTGCATCTGATACTGGCAAGCTTGAGTCTCGTAGAGGGGGGTAGAATTCCAGGTGTAGCGGTGAAATGCGTAGAGATCTGGAGGAATACCGGTGGCGAAGGCGGCCCCCTGGACGAAGACTGACGCTCAGGTGCGAAAGCGTGGGGAGCAAACA
+
BBABBBCCDAAACGFEA2FEFGHBEFFGHHD55BBBAAEEGHGEGEEEGFFEGGGCGGGHHHHHHHBFGGEBBGHGGHHHGGGGGGHHHHHHHHEGGFHGHHHHHHFHHHGHHHHHGHHGGGEHHHHGFGGGFGGGGFFDEFFFFFFFFFBF<<<<@@<CEFFFFFB<DFFFBFFFFFFFFFFFFFFFC9CFBDDFFFEFAFDFFFFFEFFA>DFFFFFFFDFFFFFBFFFFFFFDFFFFFFFEFDFFFFA
@M03896:38:000000000-B4D98:1:1108:6495:17913 1:N:0:173
TACGGAGGGTGCAAGCGTTAATCGGCATTACTGGGCGTAAAGCGCACGCAGGCGGTTTGTTAAGTCAGATGTGAAATCCCCGGGCTCAACCTGGGAACTGCATCTGATACTCGCAAGCTTGAGTCTCGTAGAGGGGGGTAGAATTCCAGGTGTAGCGGTGAAATGCGTAGAGATCTGGAGCAATACCGGTGGCGAAGGCGGCCCCCTGGACGAAGACTGACGCTCAGGTGCGAAAGCGTGGGGAACAAACA
+
3AAAAA3>A2A>BGF4E2EAFFFBA22AFB55532BAAA1B5FAE0E0EEEEF0>>>1?B1FEBFF@33F3BBFE4BGHGFEE/<EGHGHHHF0/0BFG?FGGFG1??FG?1?A@</??F0F<FGGG0FD.CB<.-<9-;:FFFFFFF://;9/;;@-9-.:9///9;.-.F//BFB//..9;BFFFD>;;.9;--9DA--@@B@@-AEF?B-9;9BBF/BAA9D./9//9-.99.99:.--99.99BFE;
@M03896:38:000000000-B4D98:1:1108:23199:18526 1:N:0:173
TACGGAGGGTGCAAGCGTTAATCGGAATTACTGGGCGTAAAGCGCACGCAGGCGGTTTGTTAAGTCAGATGTGAAATCCCCGGGCTCAACCTGGGAACTGCATCTGATACTGGCAAGCTTGAGTCTCGTAGAGGGGGGTAGAATTCCAGGTGTAGCGGTGAAATGCGTAGAGATCTGGAGGAATACCGGTGGCGAAGGCGGCCCCCTGGACGAAGACTGACGCTCAGGTGCGAAAGCGTGGGGAGCAAACA
+
ABAAAABCCAAAFFFE22EAFGHBEEFGHHDB53BBAAEEHHHGGAEEFFE?EEGEGGGHGHGHHHHGGHFBBGHHHHHHGGGGEGHHHHHHHHGHHGHGHHHHHHHHHHHHHHCCFGGGFGHHHHHHFGFFHHGCGFFFFFFFFFFFFFFFF;;;;;;@EFFFFF;;?DEFFFFFFFFFDFFFFFFDC@FFFDCFFFEA-:@FFFCAEFAF;=DDFFFFFFDFFFFFFBB::@CDFDDFAFFFFFFFFF.
@M03896:38:000000000-B4D98:1:1108:19307:19229 1:N:0:173
TCCGGCTGACTGACTTGAGTACGATCTCGTATGCCGTCTTCTGCTTGAAAAAAAACAAAAAGAACTATGTTAACATATAATGTCTGACGTTGACTGAGTAATATACTATTTACATACAATACATTTAGGTCTGAGCTACAATACAACTTGATACAGTTGATAATCAAACTAATGACATCCACAAATACGACTATATCTACGTACATATGTGCTTAAGAACATTGAGTACTATGTCAATATATCTATAAACA
+
ABABABBBFFFFFGCFB4CFGGDAEFGHHGGFBGF2BEHGHHHHHGFGGFFFGGG1111B1111B535444@4B4@34444@B4443311?113B33344B4F444BB444444443334333444BB3B3323B232222332222222<222222222<1111111<?1111?11110111.<111...<-=000000.<0..00000000;00000/:0000:0000000000090000000000009
@M03896:38:000000000-B4D98:1:1108:13129:19753 1:N:0:173
TACGGAGGGTGCAAGCGTTAATCGGAATTACTGGGCGTAAAGCGCACGCAGGCGGTTTGTTAAGTCAGATGTGAAATCCCCGGGCTCAACCTGGGAACTGCATCTGATACTGGCAAGCTTGAGTCTCGTAGAGGGGGGTAGAATTCCAGGTGTAGCGGTGAAATGCGTAGAGATCTGGAGGAATACCGGTGGCGAAGGCGGCCCCCTGGACGAAGACTGACGCTCAGGTGCGAAAGCGTGGGGAGCAAACA
+
ABABABCCCAAAGGFC?2AEFGHFEEEGHHDD5BAAAAEEHHHGG0EFGGGGGEEGGGGHHHHHHHBFBGBBBGHHHHHHGGGGEGHHHHHGHHEFFFGFGHHHHHFFHHFGHFGFGFGF?GFHHHHHFGEGHH?C?ABFFFFFFFFFFF/F;;:;;;:;EFFFFB;;DFFBFFFEFFFFADFFFFFFF@DDFCCFFBFAFFFFFF;EFFFF-BFFFFFFFFF.ADFFFFB;:CF?B9;DB=@E@;AFFF?
@M03896:38:000000000-B4D98:1:1108:13114:19763 1:N:0:173
TACGGAGGGTGCAAGCGTTAATCGGAATTACTGGGCGTAAAGCGCACGCAGGCGGTTTGTTAAGTCAGATGTGAAATCCCCGGGCTCAACCTGGGAACTGCATCTGATACTGGCAAGCTTGAGTCTCGTAGAGGGGGGTAGAATTCCAGGTGTAGCGGTGAAATGCGTAGAGATCTGGAGGAATACCGGTGGCGAAGGCGGCCCCCTGGACGAAGACTGACGCTCAGGTGCGAAAGCGTGGGGAGCAAACA
+
AAABABBBB?AAGGFFA2EEFGHFEFGGHFBBBABBEAEFGHHGG?EEGCEEGECGGGGHHHGHGH4FGGEBFFHGHHHHGGGCEGHFHHHHHHFGFEFFGHHGHHGGFHGFHHHFGHHGGFBGHHHHFDGFGGG?DACFFFFFFFFFFFBF;;;;;;;;AFFFFF;;DFFFFFFFFFFFFFFEFFFFF-@FFFFC@FFFFFFFFDBEFFFFA-DDFFFFFFFFFFFFFFFDABCABAAAA=;ADFEFFFF
@M03896:38:000000000-B4D98:1:1108:6429:19881 1:N:0:173
TACGGAGGGTGCAAGCGTTAATCGGAATTACTGGGCGTAAAGCGCACGCAGGCGGTTTGTTAAGTCAGATGTGAAATCCCCGGGCTCAACCTGGGAACTGCATCTGATACTGGCAAGCTTGAGTCTCGTAGAGGGGGGTAGAATTCCAGGTGTAGCGGTGAAATGCGTAGAGATCTGGAGGAATACCGGTGGCGAAGGCGGCCCCCTGGACGAAGACTGACGCTCAGGTGCGAAAGCGTGGGGAGCAAACA
+
AAAAABADD>AAFFGE??EECGHFEEDFHGB55BAAAAEEGHHGG?EEFCFEGGGGGGGHFFGHFH@BEGF4BFGGHHGHGGGGE@GFFHHHHGGGGGGGHHHFFFFFFHBDHHF2FHHHHH1FGHHHFDFFHHFGCF=AEFFFFFFFFB/99;9;9;999FEFBB;;A-;:BBBFFFFAADFBBFBFA-@AF@-;D.ED-@BFFFFFFB99999ABFFFBDD.ADFB/;FFFA9.9AFFFFF.;.;//..
@M03896:38:000000000-B4D98:1:1108:6436:20394 1:N:0:173
TACGGAGGGTGCAAGCGTTAATCGGAATTACTGGGCGTAAAGCGCACGCAGGCGGTTTGTTAGTCAGATGTGAAATCCCCGGGCTCAACCTGGGAACTGCATCTGATACTGGCAAGCTTGAGTCTCGTAGAGGGGGGTAGAATTCCAGGAGTAGCGGTGAAATGCGTAGAGATCTGGAGGAATACCGGTGGCGAAGGCGGCCCCCTGGACGAAGACTGACGCTCAGGTGCGAAAGCGGGGGGAGCAAACAG
+
AAA?AAADBAAAFGFE2AEEFGHFEAFGHHDB53ABAAEEHHHGG?EEGGECGFGFGGGHHHDBFHHFDHB44FFGFHHGGGGGGHHFHH20FEC??B2BFGF>>?D2F2DFGGFGEGH0?CDF<<0?AF<=FDGGF>9;BFFBFFFFFF.:BBB9=;9.BF/:BA.9;A///;99BFADDFF/BF.@-;AA9;BADA;@BFFFFFEEF.-@CA.B///;.;.9ABB9FFB.BA.;9-9;@C-9.;FF...
@M03896:38:000000000-B4D98:1:1108:6454:20397 1:N:0:173
TACGGAGGGTGCAAGCGTTAATCGGAATTACTGGGCGTAAAGCGCACGCAGGCGGTTTGTTAAGTCAGATGTGAAATCCCCGGGCTCAACCTGGGAACTGCATCTGATACTGGCAAGCTTGAGTCTCGTAGAGGGGGGTAGAATTCCAGGAGTAGCGGTGAAATGCGTAGAGATCTGGAGGAATACCGGGGGCGAAGGCGGCCCCCTGGACGAAGACTGACGCTCAGGTGCGAAAGCGTGGGGAGCAAACA
+
ACAAAABBCAA>FGCA22EEFGHBBEFGHHA55AABAAEEGGFEE?EAFEFCFEE@EEAGFHGGFG4BBDDBBFFDGGHHGGG/EEGFFGGGGHABGE?BFFFGFGBFHFGGHHHEFFGGGF1?FHG0?D<EGH.A@C-:;BFFFFFBFFE.:;/;;9;;AFBBFB9.:9EB99BFF/;ADFBFFFFF=-;:@=FFCDEC-@@DFFBA.B.@@=DDFFFFFFF.;DF/;:;9ADFDFFDD-C-.-;EFFFF
@M03896:38:000000000-B4D98:1:1108:25470:21717 1:N:0:173
TACGGAGGGTGCAAGCGTTAATCGGAATTACTGGGCGTAAAGCGCACGCAGGCGGTTTGTTAAGTCAGATGTGAAATCCCCGGGCTCAACCTGGGAACTGCATCTGATACTGGCAAGCTTGAGTCTCGTAGAGGGGGGTAGAATTCCAGGTGTAGCGGTGAAATGCGTAGAGATCTGGAGGAATACCGGTGGCGAAGGCGGCCCCCTGGACGAAGACTGACGCTCAGGTGCGAAAGCGTGGGGAGCAAACA
+
AAABBBBCDAAABEGCA2AEEGHFEEFGHFBB5BAAEAEEEHHGG0EEFEEGGGGFEGGHHHHHHHHHGFEBBGHHHHHHGGGGGGHGHHHHHGEHCFFFGHHHHHFHHHGGHHHHGHHHHHHHHHHHFEFEGHEA?DCDFFFFFFFFFFBF;;;;;;:;AFFFFFDADFFFBFFFFFFFFDFFFFFFF@AFFFFCFDFCFFFFFFAEEFFFACFDFFFFFFFFFFFFFFFFDFFDFD:AAFF.DFEFFFF
@M03896:38:000000000-B4D98:1:1108:8633:22763 1:N:0:173
TACGGAGGGTGCAAGCGTTAATCGGAATTACTGGGCGTAAAGCGCACGCAGGCGGTTTGTTAAGTCAGATGTGAAATCCCCGGGCTCAACCTGGGAACTGCATCTGATACTGGCAAGCTTGAGTCTCGTAGAGGGGGGTAGAATTCCAGGTGTAGCGGTGAAATGCGTAGAGATCTGGAGGAATACCGGTGGCGAAGGCGGCCCCCTGGACGAAGACTGACGCTCAGGTGCGAAAGCGTGGGGAGCAAACA
+
AABBABBBCAAABGFAE2AECGHFGFGGHFDB5BAAEAEDGFHGGCEEGEEEGGGCFGGFBFGHGHBFFHBBBFGFHHHHGGGGGGHEFHHHHGGFCEFFHHHHHHEHFFFFHHFFGHHHHFFHHHGFFDGEHGFGDFDDEFFFFFFFFFBFB;;;;;.;.BFFFFA;AAEFEFFFFFFFFFFBFFFFF9;DFFAFFFFFFFFDF@-AEF?@;>DDBFFFBDDADDFFFFFFAB>A/;9ACFAEBDFFFEA
@M03896:38:000000000-B4D98:1:1108:25241:23092 1:N:0:173
TACGGAGGGTGCAAGCGTTAATCGGAATTACTGGGCGTAAAGCGCACGCAGGCGGTTTGTTAAGTCAGATGTGAAATCCCCGGGCTCAACCTGGGAACTGCATCTGATACTGGCAAGCTTGAGTCTCGTAGAGGGGGGTAGAATTCCAGGTGTAGCGGTGAAATGCGTAGAGATCTGGAGGAATACCGGTGGCGAAGGCGGCCCCCTGGACGAAGACTGACGCTCAGGTGCGAAAGCGTGGGGAGCAAACA
+
AAABBBCCBAAAFGGE22EEEGHFEEGGHFA55ABBAAEEGHHGG?EEG?E?EEGGGGGHHHHHHHHHFFFBBGHGHHHHGGGGEGHFHHHHHHGHFFGGHHHHHHHHHHGHHHHHGHHHHHHHHHHHGGGGHHFDFFFFFFFFFFFFFFBF;;;;;;;@EFFFFFA;DDFFFFFFFFFFFFFFFFFFF:@DFFFADFFDFFFFFFFFFFFFFFFFFFFFFFDDFFFFFFFFDFFFFFADFFFEFFFFFFF
@M03896:38:000000000-B4D98:1:1108:15247:23152 1:N:0:173
TACGGAGGGTGCAAGCGTTAATCGGAATTACTGGGCGTAAAGCGCACGCAGGCGGTTTGTTAAGTCAGATGTGAAATCCCCGGGCTCAACCTGGGAACTGCATCTGATACTGGCAAGCTTGAGTCTCGTAGAGGGGGGTAGAATTCCAGGTGTAGCGGTGAAATGCGTAGAGATCTGGAGGAATACCGGTGGCGAAGGCGGCCCCCTGGACGAAGACTGACGCTCAGGTGCGAAAGCGTGGGGAGCAAACA
+
ABABABBCCAAAGGFE22EEFGHFEEGGHHDB5BABAAFEHHHGG0EEEGGCGGGCGGGHGHHHHHDFFHBBBFGHHHHHGGGGEGHHHHHHHHGHGGHHHHHHHHGHHHFGHHCGGHHHFGFHHHHGFGGGHHGGGFFAABFFFFFFFFBFF;;;@;;CEFFFFF;ADFFFEFFFFFFFFFFFFFFFFFFFFFDFFFFFFFFFFFFEFFFFFFFFFFFFFFFFFFFFFFFBDFFDFFDFFFFFFDEFFFA
@M03896:38:000000000-B4D98:1:1108:15262:23162 1:N:0:173
TACGGAGGGTGCAAGCGTTAATCGGAATTACTGGGCGTAAAGCGCACGCAGGCGGTTTGTTAAGTCAGATGTGAAATCCCCGGGCTCAACCTGGGCACTGCATCTGATACTGGCAAGCTTGAGTCTCGTAGAGGGGGGTAGAATTCCAGGTGTAGCGGTGAAATGCGTAGAGATCTGGAGGAATACCGGTGGCGAAGGCGGCCCCCTGGACGACGACTGACGCTCAGGTGCGCAAGCGTGGGGAGCCAACA
+
A1AAAAA1>>1AFGDC0AAAAFFBBE0EGFBB21BAAA/EEHGEG/EAEGEGGEGCEGGHB22FGHGF1FDB1B2FGGHGG?E<EEEG1GHHHHE/BBGGGBHGFHFHHHDFGEC1FFB??<FGHHGGFGGGFC.@-;>A-;FFFFFBB///;;;;-9;9ABFF/B9;9--:BFFFF:BAA-9B9BF-9@-;A@;@=-;99-@@@@@;EF-;>-;@@FFFFBFFBBF///;9-9-9A?BB?------;-AA
@M03896:38:000000000-B4D98:1:1108:16502:23187 1:N:0:173
TACGGAGGGTGCAAGCGTTAATCGGAATTACTGGGCGTAAAGCGCACGCAGGCGGTTTGTTAAGTCAGATGTGAAATCCCCGGGCTCAACCTGGGAACTGCATCTGATACTGGCAAGCTTGAGTCTCGTAGAGGGGTGTAGAATTCCAGGTGTAGCTGTGAAATGCGTAGAGATCTGGAGGAATACCGGTGGCGAAGGCGGCCCCCTGGACGAAGACTGACGCTCAGGTGCGAAAGCGTGGGGAGCAAACA
+
>AA333>DBB2>4FBF2AE22AFBB2AFH5555B2BAAABGFHGE0E0EEECE>EEEFGHGH44BF4F3@@B4BF4FDFGGEG@EEH3BGHHAF/BFFFFG1FFGHHHHHG2?F0@F???0??FGHHCFA..=FAC.<<0DGBFHHHGDC::;:0;0<;;CCFHHH;;DG?F00;F;B0A??FFGFBE@G?.C-9@-DA-9=BBBBB..F.---A.:BF/F.A.A./;//9-:9@.9AA?-@-.-;.9;..
@M03896:38:000000000-B4D98:1:1108:16495:23208 1:N:0:173
TACGGAGGGTGCAAGCGTTAATCGGAATTACTGGGCGTAAAGCGCACGCAGGCGGTTTGTTAAGTCAGATGTGAAATCCCCGGGCTCAACCTGGGAACTGCATCTGATACTGGCAAGCTTGAGTCTCGTAGAGGGGGGTAGAATTCCAGGTGTAGCGGTGAAATGCGTAGAGATCTGGAGGAATACCGGTGGCGAAGGCGGCCCCCTGGACGAAGACTGACGCTCAGGTGCGAAAGCGTGGGGAGCAAACA
+
ABAAABCCCCAAFGFC22EAAGHFEEGGHHDB5BBAAAEEHHHGGCEEGGGCFGGGGGGHGHFHHHBBGGFBFGHFFHHHGGGFEFHHHHHHHHGHHGHHHHHHHHGHHHGFHHHHGGHHGGFHHHHFFDEGHHCGGFFDFFFFFFFFFFFFF::;;;;@EFFFFF;ADFFFFBFFFFFEDFFFFFFFFBFFAB@FFFFFFFFFFFCEEFFFFFFFFFFFFDFFFFFFFFFDFFFDFFDFFFFFFDEFBF.
@M03896:38:000000000-B4D98:1:1108:16515:23212 1:N:0:173
TACGGAGGGTGCAAGCGTTAATCGGAATTACTGGGCGTAAAGCGCACGCAGGCGGTTTGTTAAGTCAGATGTGAAATCCCCGGGCTCAACCTGGGAACTGCATCTGATACTGGCAAGCTTGAGTCTCGTAGAGGGGGGTAGAATTCCAGGTGTAGCGGTGAAATGCGTAGAGATCTGGAGGAATACCGGTGGCTACGGCGGCCCCCTGGACGAAGACTGACGCTCAGGTGCGAAAGCGTGGGGAGCAACCA
+
A>>?>ABBBB2>45FF2AE2FGHFBEFFHGDB5BBAAAEEGGHGG?EEGGG?E0EEEED2BB4GHHG33FDB4B4FGHHHF?EEEEHH3CFHCG/?2CGFGFHHHF2G2?DFHHC@A???<?1DGHFGFAA<DBE-@@FDEB/F9BF///BFF/;9--9-:/BFFB9ADC.9B/BFB//.AAFFEFFDFF-9A.9.9.9@CFFFC;@A?B.---DABFFBFFD9ADBBFFFF.@-.B.AD;;C.-9;F:A.
@M03896:38:000000000-B4D98:1:1108:18440:24056 1:N:0:173
TACGGAGGGTGCAAGCGTTAATCGGAATTACTGGGCGTAAAGCGCACGCAGGCGGTTTGTTAAGTCAGATGTGAAATCCCCGGGCTCAACCTGGGAACTGCATCTGATACTGGCAAGCTTGAGTCTCGTAGAGGGGGGTAGAATTCCAGGTGTAGCGGTGAAATGCGTAGAGATCTGGAGGAATACCGGTGGCGAAGGCGGCCCCCTGGACGAAGACTGACGCTCAGGTGCGAAAGCGTGGGGAGCAAACA
+
ABAAAABCCCAAGFFC22E2FGHFEEGGHGDB5BBBAAEEGHHGG?EEFGG?EFFGGGGHGHHHHHFFGHEBBGHHHHHHGGGGEGHHGHHHGHEGGGHGHHHHHHHHHHGHHHHHGGHHGGHHHHHGFGFGFH.ADFFDEFFFFFFFFF0FB;;;;;;;AFFFFF:;DFFFFFFFFFFFFFFFFFFFFFFFA@@@FFEDFFFFFFFAEFFFDBFFFFFFFFFFFFFFFFB;.@>AFAFFFFFA>A.FBF?
@M03896:38:000000000-B4D98:1:1108:9610:24778 1:N:0:173
TACGGAGGGTGCAAGCGTTAATCGGAATTACTGGGCGTAAAGCGCACGCAGGCGGTTTGTTAAGTCAGATGTGAAATCCCCGGGCTCAACCTGGGAACTGCATCTGATACTGGCAAGCTTGAGTCTCGTAGAGGGGGGTAGAATTCCAGGTGTAGCAGTGAAATGCGTAGAGATCTGGAGGAATACCGGTGGCGAAGGCGGCCCCCTGGACGAAGACTGACGCTCAGGTGCGAAAGCGTGGGGAGCAAACA
+
AAAAAABBBABAFDGF22AEFGHAEEGGHFBDB3ABAAEEHHHFF0EEECAEFEECFGGHHHHHHHEFDGBBBFHFHHHHGGGGEGHGGHHHFHGHCEBBGHHGHHGHHHGHHHHHGHHHGFHHHHGGCE>CGHDFGF>9:9FFFFFFFFBF;;/;/;:BBFFFFB;;;CEFFFFFBFFFDDFBFFFDD-;;ADB@@DFDFCFFFF@9AFF;DCFFBFFBFDDADDBFFFFBDFFBFA.;@C9.:9AFFFF
@M03896:38:000000000-B4D98:1:1108:20874:24953 1:N:0:173
TACGGAGGGTGCAAGCGTTAATCGGAATTACTGGGCGTAAAGCGCACGCAGGCGGTTTGTTAAGTCAGATGTGAAATCCCCGGGCTCAACCTGGGAACTGCATCTGATACTGGCAAGCTTGAGTCTCGTAGAGGGGGGTAGAATTCCAGGTGTAGCGGTGAAATGCGTAGAGATCTGGAGGAATACCGGTGGCGAAGGCGGCCCCCTGGACGAAGACTGACGCTCCGGTGCGAAAGCGTGGGGAGCAAACA
+
AAAA>AABBBAACGFF?2E2FFGB2BFGHHA55ABBAAAEFGGFGCEEFGE?EEGGFGGHGFDGGHFFFHHBFFHHFHHHGEGEEEHHHHHHGH/GGFG?FHFGHFHHGHGFHHHF/GGHFGHHHHGFFDFFFGA-<-;;ABFFFFFFBB/BB/:9--;9;FFFFF:ADAFF//9B;FBA.;;FFF9A@-@DAB;--9AB-9@DFFFFAFADF;D.;B//FDFFF..-;BF>?-;AFDA.;BDE9A.;FF.
@M03896:38:000000000-B4D98:1:1108:20892:24961 1:N:0:173
TACGGAGGGTGCAAGCGTTAATCGGAATTACTGGGCGTAAAGCGCACGCAGGCGGTTTGTTAAGTCAGATGTGAAATCCCCGGGCTCAACCTGGGAACTGCATCTGATACTGGCAAGCTTGAGTCTCGTAGAGGGGGGTAGAATTCCAGGTGTAGCGGTGAAATGCGTAGAGATCTGGAGGAATACCGGTGGCGAAGGCGGCCCCCTGGACGAAGACTGACGCTCAGGTGCGAAAGCGTGGGGAGCAAACA
+
AAA@AABBBBAAFFGA22EEFGHBEEGGHGBB5BAAAAAEAGGGF?EEFGGGGGFEEGFGFBGHHHFFGHFBFGHHHHHHGGGFEGHHHHHHHHGGHGHGHHHHHHGHHHGGHHHFGGGHFFCHHHHHGGFAGHGGCFFAABFFFFFFFF/FB;;;;;;@EFFFFF;;DFEFFFFFFB:..DFFFFFFFDFFFD@D;DA@DFFFFFBAEFFFFFFDFFFBFFADFFFB;FB@;-BDFDAAAFF.9A.B/A.
@M03896:38:000000000-B4D98:1:1108:23349:26603 1:N:0:173
TACGGAGGGTGCAAGCGTTAATCGGAATTACTGGGCGTAAAGCGCACGCAGGCGGTTTGTTAAGTCAGATGTGAAATCCCCGGGCTCAACCTGGGAACTGCATCTGATACTGGCAAGCTTGAGTCTCGTAGAGGGGGGTAGAATTCCAGGTGTAGCGGTGAAATGCGTAGAGATCTGGAGGAATACCGGTGGCGAAGGCGGCCCCCTGGACGAAGACTGACGCTCAGGTGCGAAAGCGTGGGGAGCAAACA
+
ABBBABABDAAABGBC22AA26GFEAEGH5555A2AEAEEGGHGG0AAAAE@EGGC>EGG?FFHGG4BF4DBBBG4FGFGEEGGGGHEFHH2BF/0CEFFHFDGDFBGHHHBHHH<CGGFFGFFGFHFFGGEFG?D--@DEFFFFFFBB/0B;;:;9:;;.:9BBFA9:CFFEFFFFFFFFFF0BFFAF@AFFFFFFDFFB;B@--;E.BF>--:ABBFB:DFFF.B;9BB:D@@9BD.ACAFEFF?BBF.
@M03896:38:000000000-B4D98:1:1108:11255:26606 1:N:0:173
TACGGAGGGTGCAAGCGTTAATCGGAATTACTGGGCGTAAAGCGCACGCAGGCGGTTTGTTAAGTCAGATGTGAAATCCCCGGGCTCAACCTGGGAACTGCATCTGATACTGGCAAGCTTGAGTCTCGTAGAGGTGGGTAGAATTCCAGGTGTAGCGGTGAAATGCGTAGAGATCTGGAGGAATACCGGTGGCGAAGGCGGCCCCCTGGACGAAGACTGACGCTCAGGTGCGAAAGCGTGGGGAGCAAACA
+
>AAAAABBBAAABFFA?22EEGHFDDFFHA5553BAAAAACGHGG0EEF0AEECC@FEGGGHHHGH@BFFB@BFGFHHHHGGGGGGHFFHHGGHE0CFBDHHFGHFDFFHGFGCFGFGFFFGHFHFGG/AFCG0><.@<=CDD0GHHF=//<<<==::.:.::;:G::99ABB0CFFEFFB.B:BFFDA-:.9=999AE=-:@BAD9EAF?>-@DAF/BF/DD.ADF:BFFAA>=?/.99;-9?AFEFFF?
@M03896:38:000000000-B4D98:1:1108:11235:26609 1:N:0:173
TACGGAGGGTGCAAGCGTTAATCGGAATTACTGGGCGTAAAGCGCACGCAGGCGGTTTGGTAAGTCAGATGTGAAATCCCCGGGCTCAACCTGGGAACTGCATCTGATACTGGCAAGCTTGAGTCTCGTAGAGGGGGGTAGAATTCCAGGTGTAGCGGTGAAATGCGTAGAGATCTGGAGGAATACCGGTGGCGAAGGCGGCCCCCTGGACGAAGACTGACGCTCAGGTGCGAAAGCGTGGGGAGCAAACA
+
>AAAAAAD22>ABGGEE22EFDHECEFEH5A55BA2AAAEEHHEG0AEEACCECC?E>E1?GHH4G4@EF3BBB4?BGGFGEFCGEH3BFGGFFA02F2??FFG2FDFGHGDFAFBCGF1C<F?FFFC...<DBA-<;;A.;//;;BBBF/9;/9;99:9.BB;9BA..9.B//9;B//9..B:/B;AA-9AF;;;;?.=-9CCFFF9.:.@-@A.FB9//.:.:.:B/BFCA--9;.99---A=A?B/:9
@M03896:38:000000000-B4D98:1:1108:11250:26627 1:N:0:173
TACGGAGGGTGCAAGCGTTAATCGGAATTACTGTGCGTAAAGCGCACGCAGGCGGTTTGTTAAGTCAGATGTGAAATCCCCGGGCTCAACCTGGGAACTGCATCTGATACTGGCAAGCTTGAGTCTCGTAGAGGGGGGTAGAATTCCAGGTGTAGCGGTGAAATGCGTAGAGATCTGGAGGAATACCGGTGGCGAAGGCGGCCCCCTGGACGCAGACTGACGCTCAGGTGCGAAAGCGTGGGGAGCAAACA
+
AAAAABBDBAAA4FF4E2AEAGHFEGGGHEBDB5ADABAEFFHGGGGGGEGGGGFCEGGGFHGH4G@EGBD@BFGBGHHHGGGGEGHBFGHGHGEHGGGFHHFHHD>@FGD>FAF2FC@?FFFFGHHC/?//<C.<-;9;A;///;BFFE//;;9:-;.;:9BF//;.:9;B9BFFF//;.AF/BFFFF-;.AA;=:.A=A=C-@B-A...;-9@::/:/:.:9A.:FFFF=A@@.9A.99B;.-.:BFA.
@M03896:38:000000000-B4D98:1:1108:17718:28891 1:N:0:173
TACGGAGGGTGCAAGCGTTAATCGGAATTACTGGGCGTAAAGCGCACGCAGGCGGTTTGTTAAGTCAGATGTGAAATCCCCGGGCTCAACCTGGGAACTGCATCTGATACTGGCAAGCTTGAGTCTCGTAGAGGGGGGTAGAATTCCAGGTGTAGCGGTGAAATGCGTAGAGATCTGGAGGAATACCGGTGGCGAAGGCGGCCCCCTGGACGAAGACTGACGCTCAGGTGCGAAAGCGTGGGGAGCAAACA
+
>AAAAAABBBAAGGGA22EEFGHFEEGGHH5B5BBBAAEEHHHGG0EEEFEEGEE@EFEHGHHHHH4BGHEBBGFHHHHHGEG?EEHHHHHHHF/CGGHFFHGGGGGHHHHBGHFBFGHG<FGHHFGFFEFFHFC?-CDFFFFFFFFFFFBFF;;;;;:;EFFFFB::ABEFFBFFFFBAADFFFFFFDBFF;C@FDDA@BDFFFFCEEFFFF=FFFFFFFFF.9DFEBB;:ABF?B?ADFFFEFAAFFF.
@M03896:38:000000000-B4D98:1:1109:13164:3240 1:N:0:173
TACGGAGGGTGCAAGCGTTAATCGGAATTACTGGGCGTAAAGCGCACGCAGGCGGTTTGTTAAGTCAGATGTGAAATCCCCGGGCTCAACCTGGGAACTGCATCTGATACTGGCAAGCTTGAGTCTCGTAGAGGGGGGTAGAATTCCAGGTGTAGCGGTGAAATGCGTAGAGATCTGGAGGAATACCGGTGGCGAAGGCGGCCCCCTGGACGAAGACTGACGCTCAGGTGCGAAAGCGTGGGGAGCAAACA
+
ABABAABCCAAABFGE?2EEFGHFFEGGHGDD5AABAAEFGHHGGCFGGGGGEEC@FFGHGHHHHHFGGHHGHHHHHHHHFGGGGGHGHHHHHHFHFFGFGHHHHHGHHHGFGHGHGGHHGHFHFHHHFGGGHH.?DCFFFFFFFFFFFFBFB;;;;;;;AFFFFFAADFEFFFFFFFFFFFFFFFFFFFFDFFFFFFFDCFFFFFDFFFFAF-ADFFFFFFFFFFBBFFFFFCBDFFFFFFFFCFFFFFF
@M03896:38:000000000-B4D98:1:1109:15980:3301 1:N:0:173
TACGGAGGGTGCAAGCGTTAATCGGAATTACTGGGCGTAAAGCGCACGCAGGCGGTTTGTTAAGTCAGATGTGAAATCCCCGGGCTCAACCTGGGAACTGCATCTGATACTGGCAAGCTTGAGTCTCGTAGAGGGGGGTAGAATTCCAGGTGTAGCGGTGAAATGCGTAGAGATCTGGAGGAATACCGGTGGCGAAGGCGGCCCCCTGGACGAAGACTGACGCTCAGGTGCGAAAGCGTGGGGAGCAAACA
+
AAAB@ABDB?AABGFE?2AEFGHEGGGGHFDDBBAAEAEEGHHGG0EEEEGCEEC?EEFFGFFFFG4BFGFBGHHGHHHHFGGGGGHFFGHHFHFHFGGGHHHHHHHHHHFFHHFGGHHHHHGGHHHH?DFFGFGF@A:.;;BBFFFFFFBF;;;;@@;;AFFFFFD;DFFFFFFFFFFFFFFFFFFDA;@DFFFFFFFFFACFF@CEFFFFA>DDFFFFFDFDFFFFFFFFFFFFFD;A;ADEBDFFFFF
@M03896:38:000000000-B4D98:1:1109:21794:4722 1:N:0:173
TACGGAGGGTGCAAGCGTTTATCGGAATTACTGGGCGTAAAGCGCACGCAGGCGGTTTGTTAAGTCAGATGTGAAATCCCCGGGCTCAACCTGGGAACTGCATCTGATACTGGCAAGCTTGAGTCTCGTAGAGGGGGGTAGAATTCCAGGTGTAGCGGTGAAATGCGTAGAGATCTGGAGGAATACCGGTGGCGAAGGCGGCCCCCTGGACGAAGACTGACGCTCAGGTGCGAAAGCGTGGGGAGCAAACA
+
ABABBBBBB?AABDFEA?E2AFGGEEFGHHDFBBBAAAEEHHHGGGGGGGGGDFGCEBEFGGHHGHGGFFG@FHGGGHHGGGGGGGHHHHHHHHGHFFGHHHHHHHHHHHGHHEGFGHHHGFFHHHHHFGGEGHGGGCDFFFFFFFFFFEFF:;;;@@;@?FFFFF;ADDAFBFFFFFFFDDFFFFFA99;DFFFFFBEFFFFCBDBAFFEDAFFAFFFBFADAFFFFFFFADD;DBA.;BFA9DFFFFF.
@M03896:38:000000000-B4D98:1:1109:21778:4734 1:N:0:173
TACGGAGGGTGCAAGCGTTAATCGGAATTACTGGGCGTAAAGCGCACGCAGGCGGTTTGTTAAGTCAGATGTGAAATCCCCGGGCTCAACCTGGGAACTGCATCTGATACTGGCAAGCTTGAGTCTCGTAGAGGGGGGTAGAATTCCAGGTGTAGCGGTGAAATGCGTAGAGATCTGGAGGAATACCGGTGGCGAAGGCGGCCCCCTGGACGAAGACTGACGCTCAGGTGCGAAAGCGTGGGGAGCAAACA
+
AAAAAABCDAAABGFF??EEEGHFEFGGHFDBBBFBAAEEFGHGGFGFGCECE@@EEEEFFGHHHH@FGBGFGHHHHHGHGGGFEGHHGHHHHGGGCFGGHHGHHHFHHHFFGCFGGGHHFGCGHHHHFGGFHHGGGFFDEFFFFFFFFFBFB;:;;;;@EFFFFF;;DFFFEBFFFFFFFFFBFFFF-:9AA=BAA.9=-BBFFFAEEE.@@CFDFFFFFADDFFFBFFB-.@B?FFDFFFC?-;AFBA:
@M03896:38:000000000-B4D98:1:1109:21794:4744 1:N:0:173
TACGGAGGGTGCAAGCGTTAATCGGAATTACTGGGCGTAAAGCGCACGCAGGCGGTTTGTTAAGTCAGATGTGAAATCCCCGGGCTCAACCTGGGAACTGCATCTGATACTGGCAAGCTTGAGTCTCGTAGAGGGGGGTAGAATTCCAGGTGTAGCGGTGAAATGCGTAGAGATCTGGAGGAATACCGGTGGCGAAGGCGGCCCCCTGGACGAAGACTGACGCTCAGGTGCGAAAGCGTGGGGAGCAAACA
+
>>>AA>ADD2A>CDFG22AEFGH22AFFHHD553ABAAAE1GFEACEAEGG0?0>/>BE?GGHHHH@BFGHFGHHHHHHHGGGCEGHGGHHHHHAF?FGBGGHHHHHHHHGFHHHFGHHHGHHHHHHHFGGEHFGC<>BDEFFFFFFFFFFFF;;;;@;9AFFFFFDAABFFFFFFFEEFBFFFFFFF=;9D;@@=-AA-BBBBBBBEEFFBBBFFFFFFFFDF?9FBBB9>DBBDFFFF?BB?-AEFBF9
@M03896:38:000000000-B4D98:1:1109:22799:4862 1:N:0:173
TACGGAGGGTGCAAGCGTTAATCGGAATTACTGGGCGTAAAGCGCACGCAGGCGGTTTGTTAAGTCAGATGTGAAATCCCCGGGCTCAACCTGGGAACTGCATCTGATACTGGCAAGCTTGAGTCTCGTAGAGGGGGGTAGAATTCCAGGTGTAGCGGTGAAATGCGTAGAGATCTGGAGGAATACCGGTGGCGAAGGCGGCCCCCTGGACGAAGACTGACGCTCAGGTGCGAAAGCGTGGGGAGCAAACA
+
>AAAAAADBAA>4FDA2A2EFGHBEEFGHHDB5AAAAAEEFGGFFCFEGGG?EEE>EEGHHGHHHH4BFFFF4GHHHHHGGGGFEGHHHHHHHGGGCFGBGHHHHGFHHHFFGHGHEHHHCGFGHHHF?EFFHHGGCF-:;;BBFFFFFF9:;;9;-;.-;/:BBFA;.;AFFFFFFB:FFFFFFFFF@9-;:99:@?:-;@BFFFAE?BABA@DDFFFBFDDADF//BBFAFFF.FDDDF;;?-..FFF?
@M03896:38:000000000-B4D98:1:1109:7842:5101 1:N:0:173
TACGGAGGGTGCAAGCGTTAATCGGAATTACTGGGCGTAAAGCGCACGCAGGCGGTTTGTTAAGTCAGATGTGAAATCCCCGGGCTCAACCTGGGAACTGCATCTGATACTGGCAAGCTTGAGTCTCGTAGAGGGGGGTAGAATTCCAGGTGTAGCGGTGAAATGCGTAGAGATCTGGAGGAATACCGGTGGCGAAGGCGGCCCCCTGGACGAAGACTGACGCTCAGGTGCGAAAGCGTGGGGAGCAAACA
+
ABBBABCCCCAACGFF22EEFGHFBEFGHHDBBBBAAAEEFHHGGGGGGGGGEECCGFGHGHHHHHDGHHHHHHHHGHHHGGGGFGHHHHHHHHGHGFGFGGHHHHFHHHFH2/FFGHHHGGHHHHHHGGGGHFGFGFFDEFFFFFFFFFBFF;;:@;;@AFFFFFDDDF?FFFFFFFFFFFFFFFFFF9CD;@@DFFEDCFFDFFBEFFFFFCFDFFFFFFFFFFFFFFFFDFFDFFFDFFFEFFFFFF.
@M03896:38:000000000-B4D98:1:1109:7828:5119 1:N:0:173
TACGGAGGGTGCAAGCGTTAATCGGAATTACTGGGCGTAAAGCGCACGCAGGCGGTTTGTTAAGTCAGATGTGAAATCCCCGGGCTCAACCTGGGAACTGCATCTGATACTGGCAAGCTTGAGTCTCGTAGAGGGGGGTAGAATTCCAGGTGTAGCGGTGAAATGCGTAGAGATCTGGAGGAATACCGGTGGCGAAGGCGGCCCCCTGGACGAAGACTGACGCTCAGGTGCGAAAGCGTGGGGAGCAAACA
+
AAAAAABBBBAABGCF22EAAFGF2B2FHFABB3ABAAEEFHHGGGGGGCE?EEC?EEGGHHHHGHEGFHHGHFFHHHHFF@E@ECGHHHHHHGGFFFFBFGGGHHGHHHF2FGHEGHHFFFC<GGGHFGGEGFGGADFFEEFFFFFBFFBFB;;;;;ADEFFBBFDADFEFFFFFFEBFDFFFFFFFF9>FFDF=C.99-BF@BB-;?FFFADF?FFFFF?DDDFFB/B;;A@BDFDFFFAA?@D?FFF.
@M03896:38:000000000-B4D98:1:1109:17154:7416 1:N:0:173
TACGGAGGGTGCAAGCGTTAATCGGAATTACTGGGCGTAAAGCGCACGCAGGCGGTTTGTTAAGTCAGATGTGAAATCCCCGGGCTCAACCTGGGAACTGCATCTGATACTGGCAAGCTTGAGTCTCGTAGAGGGGGGTAGAATTCCAGGTGTAGCGGTGAAATGCGTAGAGATCTGGAGGAATACCGGTGGCGAAGGCGGCCCCCTGGACGAAGACTGACGCTCAGGTGCGAAAGCGTGGGGAGCAAACA
+
ABAAAABCCAAABGFE22AEEGHFFGGGHFDFBBBBAAEEFGHGGCEGGCGGEECEGEEHHHHHGHFGHHHHHGHFHHHHGGGGGGHHHHHHHHGHGGFGHHHHHHHHHHGGHHHHGHHHGGGGHHHHGGGGGH.-<AFFFFFFFFFFFFBFB;;;;;;@EFFFFFA;DFFFFFFFFFFFFFFFFFFFF=@FADCFFFFBCFFFFFBEFFFF@9DDFFFFFFFFFDBFFFFFFFF?BDDADFFACAEFFFF
@M03896:38:000000000-B4D98:1:1109:17178:7424 1:N:0:173
TACGGAGGGTGCAAGCGTTAATCGGAATTACTGGGCGTAAAGCGCACGCAGGCGGTTTGTTAAGTCAGATGTGAAATCCCCGGGCTCAACCTGGGAACTGCATCTGATACTGGCAAGCTTGAGTCTCGTAGAGGGGGGTAGAATTCCAGGTGTAGCGGTGAAATGCGTAGAGATCTGGAGGAATACCGGTGGCGAAGGCGGCCCCCTGGACGAAGACTGACGCTCAGGTGCGAAAGCGTGGGGAGCAAACA
+
ABABAABCBAAABGFF22EEFGHFEFGGHHDBBBBBAAEEGHHGGCEFGGGGECCCGFFHHHHHHHFHHHHHHHHHHHHHGGGEFGHHGHHHHHGGGGHHHHHHHHGHHHFBGHGFFHHHGGHHHHHHGGGGHH.@DFFFFFFFFFFFFFFFF;:;@;;;AFFFFF:;DFFFFFFFFFFFFFFFFFFFF=DFFFFFBDED--@DDB@EEFF-:-ADFFFFFFFBFFFFFFB@;DFDFFDDDFFFFDEFFF.
@M03896:38:000000000-B4D98:1:1109:17163:7436 1:N:0:173
TACGGAGGGTGCAAGCGTTAATCGGAATTACTGGGCGTAAAGCGCACGCAGGCGGTTTGTTAAGTCAGATGTGAAATCCCCGGGCTCAACCTGGGAACTGCATCTGATACTGGCAAGCTTGAGTCTCGTAGAGGGGGGTAGAATTCCAGGTGTAGCGGTGAAATGCGTAGAGATCTGGAGGAATACCGGTGGCGAAGGCGGCCCCCTGGACGAAGACTGACGCTCAGGTGCGAAAGCGTGGGGAGCAAACA
+
AAAA?ABBBAAAGGGC22EAFGHFAEGGHHD55BABAAEFHHHGGGGGGGGGECE?FEEHHHHHHHFGFHHFGGGFHHHHGGGGFGHHHHHHHHGGFFGFHHHHHHHHHHGFHHHHGHHHHGFGHHHHGGGAGFF?@BFDFFFFFFFFFF/FB:;:@;;>EFFFFF;;AFFBFFFFFFFFFFFFFFFFF9>DADDFFDE@CFFFFFBAEFFF-@DDFBFFF?A99AFFBB;9;@AABA.9BCDA>A.9BF.
@M03896:38:000000000-B4D98:1:1109:7981:7937 1:N:0:173
TACGGAGGGTGCAAGCGTTAATCGGAATTACTGGGCGTAAAGCGCACGCAGGCGGTTTGTTAAGTCAGATGTGAAATCCCCGGGCTCAACCTGGGAACTGCATCTGATACTGGCAAGCTTGAGTCTCGTAGAGGGGGGTAGAATTCCAGGTGTAGCGGTGAAATGCGTAGAGATCTGGAGGAATACCGGTGGCGAAGGCGGCCCCCTGGACGAAGACTGACGCTCAGGTGCGAAAGCGTGGGGAGCAAACA
+
ABAAAAACCCAABFFE?2EAFGHFEAFFHHDFBBBBAAEFGHHGGCGGGGGGECEEGFGHGHHHHHFGFHHHHHHHHHHHGGGGEGHHHHHHHHGGHGHGHHHHHHGHHHFDHHHGFHHHCGBGHHHHGGGGHHGGGFFDEFFFFFFFFFBFB;;;9;;@EFFFFF;ADFEFFFFFFFFFFFFFFFFFFBFFFDFAAFFFFFFFFFFFFFFFFFFFFFFFFFDFFFFFFFFFDDFFFFFFFFFFFDFFFFA
@M03896:38:000000000-B4D98:1:1109:17982:8318 1:N:0:173
TACGGAGGGTGCAAGCGTTAATCGGAATTACTGGGCGTAAAGCGCACGCAGGCGGTTTGTTAAGTCAGATGTGAAATCCCCGGGCTCAACCTGGGAACTGCATCTGATACTGGCAAGCTTGAGTCTCGTAGAGGTGGGTAGAATTCCAGGTGTAGCGGTGAAATGCGTAGAGATCTGGAGGAATACCGGTGGCGAAGGCGGCCCCCTGGACGAAGACTGACGCTCAGGTGCGAAAGCGTGGGGAGCAAACA
+
AAABABBBBAAABDGE?2EEFFHFGGGGHHFBBBABEAEEHHHGGFGFGCEEE?C@@EEHHHFHGHDFFFHFHGHEHHHHGFGGEGHHGHHHHHGHHGHHHHHHHHHHHHHFFHHGGHHGGGHGHHHBFFE.DG1<FDGHEFFHHHFFGHBGD<==@;;ACGFHHH;;CBEFFFGGGGEA.CFBFGGGG-BFGFFFFFFFFAFFFB@.AF.@-DDBFFF/FAAADD/BFBB>9-@.BADDDACFCAABFF.
@M03896:38:000000000-B4D98:1:1109:17981:8345 1:N:0:173
TACGGAGGGTGCAAGCGTTAATCGGAATTACTGGGCGTAAAGCGCACGCAGGCGGTTTGTTAAGTCAGATGTGAAATCCCCGGGCTCAACCTGGGAACTGCATCTGATACTGGCAAGCTTGAGTCTCGTAGAGGGGGGTAGAATTCCAGGTGTAGCGGTGAAATGCGTAGAGATCTGGAGGAATACCGGTGGCGAAGGCGGCCCCCTGGACGAAGACTGACGCTCAGGTGCGAAAGCGTGGGGAGCAAACA
+
AAAAAABBCAAAFGGE22E?EGHFEEGGHHDBBBBBEAEEHHHGG0EEGGGGEGGCGEEHHHHHHHFHGHHFHFHFHHHHGGGGEGHGHHHHFFEFFFGGHHHHHHHHHHGFHHHHGHHHHFCGHHHHFGFGHHCCGFFFFFFFFFFFFFBF:;;;@@;@AFFFFF;;9CFFFFFFFFFFFFFFFFFFA9-AFFFFFFFAFFFFFFFEFFFA;@DDFFFFFDD?DDBFFFB@?@AFFD.DDDB9>AAFBF9
@M03896:38:000000000-B4D98:1:1109:21910:9639 1:N:0:173
TACGGAGGGTGCAAGCGTTAATCGGAATTACTGGGCGTAAAGCGCACGCAGGCGGTTTGTTAAGTCAGATGTGAAATCCCCGGGCTCAACCTGGGAACTGCATCTGATACTGGCAAGCTTGAGTCTCGTAGAGGGGGGTAGAATTCCAGGTGTAGCGGTGAAATGCGTAGAGATCTGGAGGAATACCGGTGGCGAAGGCGGCCCCCTGGACGACGACTGACGCTCAGGTGCGAAAGCGTGGGGAGCAAACA
+
>AAA>A1@11A>FFGFE0EEFGFA0A0FG1A221/AAAAAGGA/E/EAEEA>B>/E///>BF@F2FF@1F1BB@FGGGHGFEE/>EGHHHHHBF/0BFGFDHFGF1FFFHGFHG01F?F?0FHHHHH<FA<.1<.@@=@BEFBFBFF/://B9;9;-;---;;B/B;-99-BB/BFB//;A?FFFFF?-9@999@-;?E9-;@?@@-99F----9-;BF/BFB-A-/9;/;;A>@FF-BA?99--;-;FF9
@M03896:38:000000000-B4D98:1:1109:21913:9657 1:N:0:173
TACGGAGGGTGCAAGCGTTAATCGGAATTACTGGGCGTAAAGCGCACGCAGGCGGTTTGTTAAGTCAGATGTGAAATCCCCGGGCTCAACCTGGGAACTGCATCTGATACTGGCAAGCTTGAGTCTCGTAGAGGGGGGTAGAATTCCAGGTGTAGCGGTGAAATGCGTAGAGATCTGGAGGAATACCGGTGGCGAAGGCGGCCCCCTGGACGAAGACTGACGCTCAGGTGCGAAAGCGTGGGGAGCAAACA
+
AAAAAABCCAAABBGE22EAFGHFEEFGHHDFBBBBAAEFGHHGGCGGGFGGECCEGGGHHHHHHHFHHHHHHHHHHHHHGGGGEGHGGHHHHHGHHGHHHHHHHHGHHHGFHHHHGHHHHHHHHHHHGGGGHHGGGFFFFFFFFFFFFFBFB;;;;;;CEFFFFFADFFFFFFFFFFFFFFFFFFFFFDFFFCDFFFFFFFFFFFFFFFFFF@DDFFFFFFFFFFFFFFFDDFFFFFFFFFFFFDAFFFF
@M03896:38:000000000-B4D98:1:1109:21905:9675 1:N:0:173
TACGGAGGGTGCAAGCGTTAATCGGAATTACTGGCCGTAAAGCGCACGCAGTCGGTTTGTTACGTCAGATGTGAAATCCCCGGTCTCAACCTGGGAACTGCATCTGATACTGGCACGCTTGAGTCTCGTAGAGGTGGGTAGAATTCCAGGTGTAGCGGTGAAATGCGTAGAGATCTGGAGGAATACCGGTGGCGAAGGCGGCCCCCTGGACGAAGACTGACGCTCCTGTGCGACAGCCTGGGGAGCAAAC
+
>AA?33>A?A2>BDFF2AAAFFGAAEFGHHDB5B2BAAEAGBG1A0E0AEE1B1>>?E1FGHBAFGF1@GBGHHE4BFGGG/>/>?F4BGHHC0?0BFG?FGGFFB2FBGBFBGG1<>??/@1FGHHHGGEFHG1<FCEGGHFGHHH0<///D<=<-<<-.:;CGF:;A-:;000C099..99:0CF;-99CCB?-9AE--;@B-;;9.99-@-9.;9/9B.9A.9//;99;A-;-A.BF?E-9-:.//9
@M03896:38:000000000-B4D98:1:1109:6413:9714 1:N:0:173
TACAGAGGGTGCGAGCGTTAATCGGAATTACTGGGCGTAAAGCGAGTGTAGGTGGCTCATTAAGTCACATGTGAAATCCCCGGGCTTAACCTGGGAACTGCATGTGATACTGGTGGTGCTAGAATATGTGAGAGGGAAGTAGAATTCCAGGTGTAGCGGTGAAATGCGTAGAGATCTGGAGGAATACCGATGGCGAAGGCAGCTTCCTGGCATAATATTGACACTGAGATTCGAAAGCGTGGGTAGCAAA
+
ABA?AFFB?AA>E?EE22F?2FGFEEFFHF5A5BBAAAEGHHGGEE0BFGB3ADF1B@3DGHHHHHBD5GFGHBHHGHCC?EFGEE/FFHHFG0/BG/GGHHBGFHBFGHBDG3?/?/BFBDBD3FGHHFFDGG/CDH?GFDGGGGGGED<?F1?1<>>>@FHED00<<<CAGDDGBF0CGEDHHFGFE.AFAF-BBG.99.EGBFBB0FABBBBB/FF/BB/BBBBFBFBF?FFF./.;ADFAF.BFFF
@M03896:38:000000000-B4D98:1:1109:3975:10205 1:N:0:173
TACGGAGGGTGCAAGCGTTAATCGGAATTACTGGGCGTAAAGCGCACGCAGGCGGTTTGTTAAGTCAGATGTGAAATCCCCGGGCTCAACCTGGGAACTGCATCTGATACTGGCAAGCTTGAGTCTCGTAGAGGGGGGTAGAATTCCAGGTGTAGCGGTGAAATGCGTAGAGATCTGGAGGAATACCGGTGGCGAAGGCGGCCCCCTGGACGAAGACTGACGCTCAGGTGCGAAAGAGTGGGGAGCAAACA
+
>AABA>3@>>>>FGGEG2E?FGFF2EFFHG5F532AAAEEEFEEE0EEEE0>?>/@/>?BFHDGBG433B3B4@4BFHHFF@@EEGHFHHHGF0?FGGCGFHFGD1>?FF?DGC01<FF<?G1FFFFCF?FFDB.---99;BFFFFBFBF/B9:;;;;:99BFF/B:;AB?9BFBFFBE.DDFFFFFA--9;A>?B-AF9??-99=-AEFABB@ADFF9FFADDD./:9/9@A?B?/./9..@E@DFFFA.
@M03896:38:000000000-B4D98:1:1109:27758:10657 1:N:0:173
TACGGAGGGTGCAAGCGTTAATCGGAATTACTGGGCGTAAAGCGCACGCAGGCGGTTTGTTAAGTCAGATGTGAAATCCCCGGGCTCAACCTGGGAACTGCATCTGATACTGGCAAGCTTGAGTCTCGTAGAGGGGGGTAGAATTCCAGGTGTAGCGGTGAAATGCGTAGAGATCTGGAGGAATACCGGTGGCGAAGGCGGCCCCCTGGACGAAGACTGACGCTCAGGTGCGAAAGCGTGGGGAGCAAACA
+
BBBBBABCD?AABGFC22EEAGHGGFGGHFDFBBEAEAEEGHHGGCEGGEGGDGFCFGGHHGHHGHDGHHHGHFHHHHGHFGGGGGHHFHHHHHECFFHHHHHHHHHHGHFGHHHGGHHHHFGFGHHHGGGGHHGGGF=9;0BFFFFEFBBF;;;;@>9@9BFFFFFADFFFFFFFFFFFFFFFFFFFFBFFFFFADDECFFFFFFFFFFFF-@AAFFFEFFFFFFFFFFFCDAADFF.ADFAEDFFFFF?
@M03896:38:000000000-B4D98:1:1109:14064:11010 1:N:0:173
TACGGAGGGTGCAAGCGTTAATCGGAATTACTGGGCGTAAAGCGCACGCAGGCGGTTTGTTAAGTCAGATGTGAAATCCCCGGGCTCAACCTGGGAACTGCATCTGATACTGGCAAGCTTGAGTCTCGTAGAGGGGGGTAGAATTCCAGGTGTAGCGGTGAAATGCGTAGAGATCTGGAGGAATACCGGTGGCGAAGGCGGCCCCCTGGACGAAGACTGACGCTCAGGTGCGAAAGCGTGGGGAGCAAAC
+
>3>?>ABDBAAAFGCAC2EEFGHFAFGGHFDB5BBBAAEFHHGFEAEAFGGFEEE?EEGHHHHHHH4BGHEFFFFHHHHGGE@EEEHGHHHHHGG0FFGFHHFHFGFDGH?BFEGHGFGD<CCGGHHC?DFEBFF??BAA99FEFFFFFFFFB:;;;@.;EFFFB;;..;;/;;FBFFFADDBBBFFDFFAD9-9@9999--@DFB-;AFFFFAFBF/BBFFF?D.//BBBA?@A.BDFB;BC.-;ABFF
@M03896:38:000000000-B4D98:1:1109:14069:11029 1:N:0:173
TACGGAGGGTGCAAGCGTTAATCGGAATTACTGGGCGTAAAGCGCACGCAGGCGGTTTGTTAAGTCAGATGTGAAATCCCCGGGCTCAACCTGGGAACTGCATCTGATACTGGCAAGCTTGAGTCTCGTAGAGGGGGGTAGAATTCCAGGTGTAGCGGTGAAATGCGTAGAGATCTGGAGGAATACCGGTGGCGAAGGCGGCCCCCTGGACGAAGACTGACGCTCAGGTGCGAAAGCGTGGGGAGCAAACA
+
BBBCBABCDAAABGGE?2EEFGHFFGGGHHDFBBBBAAEEGHHGGCEGGCFGDFFCEFGHHHHHHHDGHHHGHHHGHHHGGGEGGGHGHHHHHHGFHGHHHHHHHHFHHHGHHHHGGHHHHGGHHHHHFGGFHHGGGFFDFFFFFFFFFFBF;;;;@@;@EFFFFFAADFEFFFFFFFFFFFFFFFFFF:CDFFACFFFAFFFFFFAFFFFFA;A;BFFFFFFFFFFFFFFDDFFFFFADDFFFFFFFFF?
@M03896:38:000000000-B4D98:1:1109:18617:12259 1:N:0:173
TACGGAGGGTGCAAGCGTTAATCGGAATTACTGGGCGTAAAGCGCACGCAGGCGGTTTGTTAAGTCAGATGTGAAATCCCCGGGCTCAACCTGGGAACTGCATCTGATACTGGCAAGCTTGAGTCTCGTAGAGGGGGGTAGAATTCCAGGTGTAGCGGTGAAATGCGTAGAGATCTGGAGGAATACCGGTGGCGAAGGCGGCCCCCTGGACGAAGACTGACGCTCAGGTGCGAAAGCGTGGGGAGCAAACA
+
ABABBBCBBAAABFFC??EEFGHFFFFGHFDBBBAAAAEGHHHGGCGEGGGGEEGEGFGFGHHHHHFGHHHGHHHFHHHHGGGGFGHHHHHHGHGCGGHHHHHHHHFHGHHHHGHEGHHHFGHHHHHHFEGFHHGGFFFFFFFFFFFFFFBFB;;:;@:;.FBFFF;;ADFFFFFFFFFFFFFBFFFFF>BFFFDAFFFDFFFFFFAEFFFFC9?9BFFFFDFFFDFFB0;;9@CDBA9ADFF.-9.BFF?
@M03896:38:000000000-B4D98:1:1109:19692:12500 1:N:0:173
TACGGAGGGTGCAAGCGTTAATCGGAATTACTGGGCGTAAAGCGCACGCAGGCGGTTTGTTAAGTCAGATGTGAAATCCCCGGGCTCAACCTGGGAACTGCATCTGATACTGGCAAGCTTGAGTCTCGTAGAGGGGGGTAGAATTCCAGGTGTAGCGGTGAAATGCGTAGAGATCTGGAGGAATACCGGTGGCGAAGGCGGCCCCCTGGACGAGGACTGACGCTCAGGTGCGAAAGCGTGGGGAGCAAACA
+
AAAAAABCCAAACGFF22EEFGGFEEGGHHDBBBBBAAAEGHHGG?EEFGG@E>E@EEEHHHHHHHFFHHHHBGHHHHHHGGCFEGHHHHHHGGF0FFHHHHHHHHEHHHFBGHHGGFG?FGEGFGHHFFFGHGGCCF>DFFFFFFFFBFBFB;;;;;ACEFFFFF;;DFFFFFFFFFFF?DFFFFFFDBFFFDFCCDECFA>BDD>.:B.CFFFAFEEFFFFFFDFFFFFFDFFFFFFFFFFE@A.B9F.
@M03896:38:000000000-B4D98:1:1109:19683:12516 1:N:0:173
TACGGAGGGTGCAAGCGTTAATCGGAATTACTGGGCGTAAAGCGCACGCAGGCGGTTTGTTAAGTCAGATGTGAAATCCCCGGGCTCAACCTGGGAACTGCATCTGATACTGGCAAGCTTGAGTCTCGTAGAGGGGGGTAGAATTCCAGGTGTAGCGGTGAAATGCGTAGAGATCTGGAGGAATACCGGTGGCGAAGGCGGCCCCCTGGACGAGGACTGACGCTCAGGTGCGAAAGCGTGGGGAGCAAACA
+
AAAAAABCCAAACFGF22EEAGHFFEGGHFDD5BBBAAEEHHHGGCEEFGGGEECEEEEHGHHHHHFGHHHHHHHHHHHHFEGEEGHHHHHHGHFHHGHHHHHGHHHHHHGGHHHHGGHGFGEGHHGGFGGGGHGFCAFDFFFFFFFFBFBFF;;;@;;@EFFFFF;;AFEFFFFFFFFFFFFFFFFFDCAFADFFFFFDCFFCFFDEEFF;-;C:AFFBFDAFFFFFFFB@ADFAFDFFFFFF-:;BFF.
@M03896:38:000000000-B4D98:1:1109:28624:12654 1:N:0:173
TACGGAGGGTGCAAGCGTTAATCGGAATTACTGGGCGTAAAGCGCACGCAGGCGGTTTGTTAAGTCAGATGTGAAATCCCCGGGCTCAACCTGGGAACTGCATCTGATACTGGCAAGCTTGAGTCTCGTAGAGGGGGGTAGAATTCCAGGTGTAGCGGTGAAATGCGTAGAGATCTGGAGGAATACCGGTGGCGAAGGCGGCCCCCTGGACGAAGACTGACGCTCAGGTGCGAAAGCGTGGGGAGCAAACA
+
>AA?>AABBAA>4FFF22AEFFHFAEDGHGD5ABAAAAAAFFGGG0EEGCGGE??@EEEFFHHHGHBFGHHGHGHGFHHGFEEEEFHHHHHHHFFBCFFFGHHHHHGHGHFFHHHFFGGGCFGGHHHHGDFEHHGGGD-9;BBFFFFFB99BB9/;;;:;.BBBBB;;DFFFFFFBFFFFDDBFFFFD@@FF;@B;9AEFAFFDFFF?EB.-9;DFBF9BFFFFDFF/;9;9ADAAF;;ACBA9-;AFFFF
@M03896:38:000000000-B4D98:1:1109:28645:12657 1:N:0:173
TACGGAGGGTGCAAGCGTTAATCGGAATTACTGGGCGTAAAGCGCACGCAGGCGGTTTGTTAAGTCAGATGTGAAATCCCCGGGCTCAACCTGGGAACTGCATCTGATACTGGCAAGCTTGAGTCTCGTAGAGGGGGGTAGAATTCCAGGTGTAGCGGTGAAATGCGTAGAGATCTGGAGGAATACCGGTGGCGAAGGCGGCCCCCTGGACGAAGACTGACGCTCAGGTGCGAAAGCGTGGGGAGCAAACA
+
ABABBAABBAAAFGGA?2EAFGHFEEFGHGDD5ABAAAEEFHHGG?EEGGEEEEGEGEGHGHHHHHFHHHHHHHDFHHHGFGGGGGHGFGHHHHGHFGGGHHHHHHGHGHGFHHHFGHHHHGHHHHHHGDGGGHGGGFFFFFFFFFFFFFFFB;;;;;;@?FBFFFA;AFEFFFFFFFFFFFFFFFFFFCFFFFFFFFFAFFFFFFFFFFFFFFFDFFFFFFFFFFFFFFB9A@DFFDDFFFFFFFFFFF.
@M03896:38:000000000-B4D98:1:1109:5083:12978 1:N:0:173
TACGGAGGGTGCAAGCGTTAATCGGAATTACTGGGCGTAAAGCGCACGCAGGCGGTTTGTTAAGTCAGATGTGAAATCCCCGGGCTCAACCTGGGAACTGCATCTGATACTGGCAAGCTTGAGTCTCGTAGAGGGGGGTAGAATTCCAGGTGTAGCGGTGAAATGCGTAGAGATCTGGAGGAATACCGGTGGCGAAGGCGGCCCCCTGGACGAAGACTGACGCTCAGGTGCGAAAGCGTGGGGAGCAAACA
+
BCBBBABBCAAACGFEA2EEFGHFEEFGHHDFBBBAAAEEGHHGGAEEGGCGEE@@EEEGGGHHHHFHHHHHHHBEGHHHGGEEEFHHHHHHHHFFGGHHHHHHHHGHHHGHHHHCFHHHGFFHHHHHFGGGHHGGGFFDEFFFFFFFFFBFF;;;@@;@EFFFFF;ADFFFFFFFFFFFFFFFFFFFFBFDACDFFFFFFFFFFFFFFFFFFFFFFFFFFFFFFFFFFFBADDFDFFFFFFFFFDFFFF?
@M03896:38:000000000-B4D98:1:1109:9827:13059 1:N:0:173
TACGGAGGGTGCAAGCGTTAATCGGAATTACTGGGCGTAAAGCGCACGCAGGCGGTTTGTTAAGTCAGATGTGAAATCCCCGGGCTCAACCTGGGAACTGCATCTGATACTGGCAAGCTTGAGTCTCGTAGAGGGGGGTAGAATTCCAGGTGTAGCGGTGAAATGCGTAGAGATCTGGAGGAATACCGGTGGCGAAGGCGGCCCCCTGGACGAAGACTGACGCTCAGGTGCGAAAGCGTGGGGAGCAAACA
+
ABABAABCBAAABGGE??EEFGHFEGGGHFBB5BAAAAEFGHHGGCFGGGGGEEFFGGGHHHHHHHDGHHHHHHHHHHHHGGGGGGHHHHHHHHGHFGGGHHHHHHHHHHGHHHHHGHHHGFFHHHHHGGGGHHGGGCFDEFFFFFFFFFBFB;;;;;;@EFFFFFAADFFFFFFFFFFFFFFFFFFDF9DFFFFFADFFFFFFFFFFFFFFFFFFFFFFFFFFFFFFFFFDFFFFFFFFFFFEFFFFFF.
@M03896:38:000000000-B4D98:1:1109:13967:13647 1:N:0:173
TACGGAGGGTGCAAGCGTTAATCGGAATTACTGGGCGTAAAGCGCACGCAGGCGGTTTGTTAAGTCAGATGTGAAATCCCCGGGCTCAACCTGGGAACTGCATCTGATACTGGCAAGCTTGAGTCTCGTAGAGGGGGGTAGAATTCCAGGTGTAGCGGTGAAATGCGTAGAGATCTGGAGGAATACCGGTGGCGAAGGCGGCCCCCTGGACGAAGACTGACGCTCAGGTGCGAAAGCGTGGGGAGCAAACA
+
AAABAAABCAAABGCE?2EEEGHGGFGGHHBD5BBBAAAEFHHGG?EEGGGGEFFGFEGHHGHHFH4GFHGGHHGHHHHHGGGGFGHFGHHHHHF0FFGGHHHHHHHHFHFBHHG2FHHHGHHHHHHHGFEGHGGCFFFDEFFFFFFFFFBBB:;;@@9@EFFFFFADFFFFFFFFFFFFFFFFFFFFFFFFFFFFADFFFFFFFFDFEFFACDFDFFFEFFFDFFBFFFFFDABAFDFDFF;ABDEFFFA
@M03896:38:000000000-B4D98:1:1109:29301:13869 1:N:0:173
TACGGAGGGTGCAAGCGTTAATCGGAATTACTGGGCGTAAAGCGCACGCAGGCGGTTTGTTAAGTCAGATGTGAAATCCCCGGGCTCAACCTGGGAACTGCATCTGATACTGGCAAGCTTGAGTCTCGTAGAGGGGGGTAGAATTCCAGGTGTAGCGGTGAAATGCGTAGAGATCTGGAGGAATACCGGTGGCGAAGGCGGCCCCCTGGACGAAGACTGACGCTCAGGTGCGAAAGCGTGGGGAGCAAACA
+
ABABBAABB?AA4DF4A2AEAGHFDECFHFDFBB2AEAEDFFHGG0EEEEGEAEC@/BEGGFHHGH4BEEGFGFG4FGGHGGGFGGHFFHHHHHG?BEFFGFGHHHHHHHGHGHH2?FGHHFGHHHHHFGGGDFDGFA9AEBFFFFFFFFBFB;;;9@:;.FFFFFFDDDEFFFFFFFB..AB;FFFFD:@DFCA-9;EABFFFFFFFFFFFA>DDFFFFFFFFFDFFFFFADACDFFDDFFAEDFEFFFF
@M03896:38:000000000-B4D98:1:1109:27161:13932 1:N:0:173
TACGGAGGGTGCAAGCGTTAATCGGAATTACTGGGCGTAAAGCGCACGCAGGCGGTTTGTTAAGTCAGATGTGAAATCCCCGGGCTCAACCTGGGAACTGCATCTGATACTGGCAAGCTTGAGTCTCGTAGAGGGGGGTAGAATTCCAGGTGTAGCGGTGAAATGCGTAGAGATCTGGATGAATACCGGTGGCGAAGGCGGCCCCCTGGACGAAGACTGACGCTCAGGTGCGAAAGCGTGGGGAGCAAACA
+
BBBCBABDB?AA4AFA222EFGHFEEFGHFDBBBBAAAEEDFHGGCEEGCFEEEC@EFGGGHHHHHFGHHHGHFHFHHHGFGEGEGHGGHHHHHGGCFGGHHHHHHHHGHFG2=FFFHHHGGFHHHHHFGGGHHGCCFDDEFFFFFFFFEFFF;;;;;;@AFFFFFDDFFFFFFFFFFFFEFFFFFFFFCFFFFDADFFFFFFFFDCEEFFFFFFFFFFFFFFBFFFBFFBCDFCDFFDFFFFFDAEFFF?
@M03896:38:000000000-B4D98:1:1109:27178:13943 1:N:0:173
TACGGAGGGTGCAAGCGTTAATCGGAATTACTGGGCGTAAAGCGCACGCAGGCGGTTTGTTAAGTCAGATGTGAAATCCCCGGGCTCAACCTGGGAACTGCATCTGATACTGGCAAGCTTGAGTCTCGTAGAGGGGGGTAGAATTCCAGGTGTAGCGGTGAAATGCGTAGAGATCTGGATGAATACCGGTGGCGAAGGCGGCCCCCTGGACGAAGACTGACGCTCAGGTGCGAAAGCGTGGGGAGCAAACA
+
AAAAAABBBAAA4AFF2A2EAFGBEEFGHHDB53BBAAAFAFGGGCEEGGGCEEE@>EEEGF4BGHFHHHHHHGBGHHHGGEEFEGHHGHHHHHGHFGHHHFHHHHFHGHFGHHGHGHFH00FGHHHHFGGGHFFG?ADDFFFFFFFFFFBFF;/;9;;-;FFFB;;;AD.B/BBFFFBBFFFF/BFFAFFFF-@AF?AAFFCF@@BEEFF=D@FFBBB/BDDFFBFBFFF@D-9.FFDDA@FFFFFF/A.
@M03896:38:000000000-B4D98:1:1109:26145:14455 1:N:0:173
TACGGAGGGTGCAAGCGTTAATCGGAATTACTGGGCGTAAAGCGCACGCAGGCGGTTTGTTAAGTCAGATGTGAAATCCCCGGGCTCAACCTGGGAACTGCATCTGATACTGGCAAGCTTGAGTCTCGTAGAGGGGGGTAGAATTCCAGGTGTAGCGGTGAAATGCGTAGAGATCTGGAGGAATACCGGTGGCGAAGGCGGCCCCCTGGACGAAGACTGACGCTCAGGTGCGAAAGCGTGGGGAGCAAACA
+
ABABBACBC@AABFGF22EEAGHAEEFGHFDFBABBAAEEGHHGGCFGGGGGEEC@FFGHHHHHGHFGHHHGHHHHHHHHGGGGEGHHHHHHHHGFFEGFGHGGGHFHHHFGHHHHGHHHFGFHHHHHFFGGHHDCFADDEFFFFFFFFFBFF;;;9::;AFFFFFAADFFFFFFFFFFFFDFFFFFFF@DDFFFFFFECFFFFFFFFFFFFFFFFFFFFFFFFFFFFFFFADCDDFDDDFFFEBDEFFFF
@M03896:38:000000000-B4D98:1:1109:24661:14458 1:N:0:173
TACGGAGGGTGCAAGCGTTAATCGGAATTACTGGGCGTAAAGCGCACGCAGGCGGTTTGTTAAGTCAGATGTGACATCCCCGGGCTCAACCTGGGAACTGCATCTGATACTGGCAAGCTTGAGTCTCGTAGAGGGGGGTAGAATTCCAGGTGTAGCTGTGAAATGCGTCGAGATCTGGAGGAATCCCGGTGGCGAAGGCGGCCCCCTGGACGAAGACTGACGCTCAGGTGCGAAAGCGTGGGGAGCAAACA
+
A@AAAAA?>2AAGGFAA?EEAGHFEEFFHFBB5B2AAA2EGFHGGCEGG?E?E?EEGGGHGHBGEHFBEGBFGH4FGHFHGGGGEGHHHHHHHH/?BFBBG2FFGGDDFGF2FH@GEHHHCFCHHHH0FDECGFGCC>@AEF/;FF;/;/99;9;9/;9FFBFFFFDD-B-9AEFBB9/.AD.99FFD-9-AFABB-.A9@A-;B;BAAFFB--9;;///BDFFF.9B/9;-.99;BA.99@-.;:A//;.
@M03896:38:000000000-B4D98:1:1109:24643:14466 1:N:0:173
TACGGAGGGTGCAAGCGTTAATCGGAATTACTGGGCGTAAAGCGCACGCAGGCGGTTTGTTAAGTCAGATGTGAAATCCCCGGGCTCAACCTGGGAACTGCATCTGATACTGGCAAGCTTGAGTCTCGTAGAGGGGGGTAGAATTCCAGGTGTAGCGGTGAAATGCGTAGAGATCTGGAGGAATACCGGTGGCGAAGGCGGCCCCCTGGACGAAGACTGACGCTCAGGTGCGAAAGCGTGGGGAGCAAACA
+
AAAAAABCBAAACGFF2AFEFGHFBEFGHHDB5BABAAEFHHHGGCFEFGGFE@ECFFEHGHHHHHHGHHHHGHHHHHHHGEGFEGHHHHHHGHGHHGHFGHHGHGHHHHHFHHHHGGHHFGHHHHHGFFGGHHGDGFFDEFFFFFFFFFBFF;;;;::@EFFFFF:;DFFFFFFFFFFFFFFFFFFDB@DFABDFFFECDFCFFF@:AFFD@=D.BFFFFFDDDFFFFFFCAFFFFDFDFFFFFAAFFF.
@M03896:38:000000000-B4D98:1:1109:7010:14481 1:N:0:173
CCACCGAGATCTACACCGTGAGTGTATGGTAATTGTGTGCCAGCCACCCCAGTCGTCCGGCTGACTGACTTGAGTACGCTCTCGTATGCCGTCTTCTGCTTGAAAAAAAAACGAAACCTCACGTAGCCATTAACTTCATCACCACACCACAACGACCAATCAAACTGTGTTAACATCACCTCGTTCTCCGTACCAATACCAAAGCTCCTATCTACTTCTCCGTTTTCTTCTCCTACTATCAGTCAAATATG
+
AAAAA11ADAFFGG11A00AAEDEDBAAGH22DF2F2BFGFFFFFEGGG//BB1ABFB/A/AAGH1@FEFDBFEDEG//FB/F/FAGFFF/?@BFF2>B>GGH1>1B<E@///?///00@1//000/11<111?1111=111>1.F<C....<-.<--./::0:::C000/00000000;9....9.;;.....00/0;B00.//09///9///////9//-://999/9/////////////9/;/9///
@M03896:38:000000000-B4D98:1:1109:16827:14513 1:N:0:173
TACGGAGGGTGCAAGCGTTAATCGGAATTACTGGGCGTAAAGCGCACGCAGGCGGTTTGTTAAGTCAGATGTGAAATCCCCGGGCTCAACCTGGGAACTGCATCTGATACTGGCAAGCTTGAGTCTCGTAGAGGGGGGTAGAATTCCAGGTGTAGCGGTGAAATGCGTAGAGATCTGGAGGAATACCGGTGGCGAAGGCGGCCCCCTGGACGAAGACTGACGCTCAGGTGCGAAAGCGTGGGGAGCAAACA
+
AAABAABCBAAACGBC?AEEFGHFAEFGHHDBBBBBAAEEHHHGGCEAFGGCEE?EEEGFHHHHHHFHHHHHHHHHHHHHGGGGEGHGHHHHHHGHHGHHHHHHHHEHHHGGHHBCFGHG?CGHHHHHFGGGHHCCFFADEFFFFFFFFEBB9;;BB:;CFFFFFF:;A-EFBFBFFEFFFFFBFFFFF>-AABBDFFEBFDFFFFFAEF.B>@DDFFBBFBD.A.BFFB:@DCFBFFDFFF-.;AEFFF.
@M03896:38:000000000-B4D98:1:1109:16831:14532 1:N:0:173
TACGGAGGGTGCAAGCGTTAATCGGAATTACTGGGCGTAAAGCGCACGCAGGCGGTTTGTTAAGTCAGATGTGAAATCCCCGGGCTCAACCTGGGAACTGCATCTGATACTGGCAAGCTTGAGTCTCGTAGAGGGGGGTAGAATTCCAGGTGTAGCGGTGAAATGCGTAGAGATCTGGAGGAATACCGGTGGCGAAGGCGGCCCCCTGGACGAAGACTGACGCTCAGGTGCGAAAGCGTGGGGAGCAACCA
+
ABBAAABCB?AACGFF22EEFGHFFEGGHHDB5BBAAEFGHHHGG?EEGGGCE@CEEGGHGHHHHHDFHHHHFFGHHHHGGCGGEGHHHHHHHHGHHGHGHHHGGGFHHHFGHHHHGGHH?FHHHHHFCDGGGHDGCCCF?FFFFFFFFF0FF9:;@@;@FFFFFF9;ABEF0BFFFEF.ADFFFFFF=;CF;-;>-AA@FFFFFA:.AFF-B-.:BFFBFAD.A:BFFF:-.CF.B.:.@=DE>AEF.9.
@M03896:38:000000000-B4D98:1:1109:16813:14535 1:N:0:173
TACGGAGGGTGCAAGCGTTAATCGGAATTACTGGGCGTAAAGCGCACGCAGGCGGTTTGTTAAGTCAGATGTGAAATCCCCGGGCTCAACCTGGGAACTGCATCTGATACTGGCAAGCTTGAGTCTCGTAGAGGGGGGTAGAATTCCAGGTGTAGCGGTGAAATGCGTAGAGATCTGGAGGAATACCGGTGGCGAAGGCGGCCCCCTGGACGAAGACTGACGCTCAGGTGCGAAAGCGTGGGGAGCAAACA
+
>AAAAAABD2AABEGA?2EEAGGFAEFFHHBF5BFBAAAAFGFGGCGEGGEFE0CE/BEGHFHGFH@GFHFGGFFHHHHFFEGEEGHGGGHHHFGFFGFFHHGHHHBGHGDDGGFGGHHGGFFGHGHHGGAFHH.@@FFDEFFBFFFEB/9BB9/99;.;.BFFFF;ADFEFF;BFF//ADDBFFFFDB-;.9B=-@DFCA;DAA-@EEFFF;-AAFEB;BFFFFF//;BFCFFC./9..999.-A./BA;
@M03896:38:000000000-B4D98:1:1109:23151:14733 1:N:0:173
TACGGAGGGTGCAAGCGTTAATCGGAATTACTGGGCGTAAAGCGCACGCAGGCGGTTTGTTAAGTCAGATGTGAAATCCCCGGGCTCAACCTGGGAACTGCATCTGATACTGGCAAGCTTGAGTCTCGTAGAGGGGGGTAGAATTCCAGGTGTAGCGGTGAAATGCGTAGAGATCTGGAGGAATACCGGTGGCGAAGGCGGCCCCCTGGACGAAGACTGACGCTCAGGTGCGAAAGCGTGGGGAGCAAACA
+
AAAAAABCC?AAFFGC?2EEFGHFEEGGHHFF532AAAEEGHHGGCGGGGGGEE?EEEEHHHHHHHFGFHHGFFHHHHHHFFGGEGHHHHHHHHGHHGHGHHHGHGHHHHFFHHHHGGHHGHBGHHHGGFGGHGGCG=DFFFFFFFFFFFBFB;;;@;;@EFFFFF:ADFFFFFFFFFFFFFFFFFFFF-@:ABBFFFFBAFFFFFFFFFFFFFFFFFFFFFFFFFFF/BB@DFFFFFFFFFAECDFFFF?
@M03896:38:000000000-B4D98:1:1109:9449:15519 1:N:0:173
TACGGAGGGTGCAAGCGTTAATCGGAATTACTGGGCGTAAAGCGCACGCAGGCGGTTTGTTAAGTCAGATGTGAAATCCCCGGGCTCAACCTGGGAACTGCATCTGATACTGGCAAGCTTGAGTCTCGTAGAGGGGGGTAGAATTCCAGGTGTAGCGGTGAAATGCGTAGAGATCTGGAGGAATACCGGTGGCGAAGGCGGCCCCCTGGACGAAGACTGACGCTCAGGTGCGAAAGCGTGGGGAGCAAACA
+
AAAAAABCCAAACFFC22EEFGHFAEFGHHD55BBBAAEFHHHGGCFEGGGGEEEEEGGHHHHHHHFGHHHHHHHHHHHHGGEEEGHHHHHHHHGHHGHGHHHGHHHHHHGGHHHHGHHHGGEHFGHGFFGGHHGGGFFFFFFFFFFFBFBFB;;;:;;BFFFFFFAADFFFFFFFFFFFFFFFFFFFFFFFFFFFFFE@FFFFFFDEFFFFFFFDFFFFFFFFFDBFFFB@DFFDFFFBFFFFCDEFBFF
@M03896:38:000000000-B4D98:1:1109:8835:15525 1:N:0:173
TACGGAGGGTGCAAGCGTTAATCGGAATTACTGGGCGTAAAGCGCACGCAGGCGGTTTGTTAAGTCAGATGTGAAATCCCCGGGCTCAACCTGGGAACTGCATCTGATACTGGCAAGCTTGAGTCTCGTAGAGGGGGGTAGAATTCCAGGTGTAGCGGTGAAATGCGTAGAGATCTGGAGGAATACCGGTGGCGAAGGCGGCCCCCTGGACGAAGACTGACGCTCAGGTGCGAAAGCGTGGGGAGCAAACA
+
AAAA>AABCAAACFFF22EEFGHFEEFGHHBFB3AAAAEFGHHGG?EEGGGGE>EEEGEHGHEHHHBGGHHGHHHHHHHHFGEEEFHHGHHHCGGCGGFFGGHHHHGHHHFDGHHFGGGHFGHHHGHGFGGGHHGFCFFFFFFFFFFFBFBFB;;;:;;@FFFFFF;;9BEFFBBFFFFFFFFFFFFD@:BFABFFFFFFFFFBDB@AAFFCFFFDFFFFFFFFFFFFFFFDDFFFFFDFFFFEFDEFFF.
@M03896:38:000000000-B4D98:1:1109:9451:15538 1:N:0:173
TACGGAGGGTGCAAGCGTTAATCGGAATTACTGGGCGTAAAGCGCACGCAGGCGGTTTGTTAAGTCAGATGTGAAATCCCCGGGCTCAACCTGGGAACTGCATCTGATACTGGCAAGCTTGAGTCTCGTAGAGGGGGGTAGAATTCCAGGTGTAGCGGTGAAATGCGTAGAGATCTGGAGGAATACCGGTGGCGAAGGCGGCCCCCTGGACGAAGACTGACGCTCAGGTGCGAAAGCGTGGGGAGCAAACA
+
AAAAAABCBAAAGFGE2AEEAGHFE2FFHHDB5BABAAEAFGGEECEEGGGGE@C?EEEGGGDFHHHHHGHHHHFFHHHFFEEEEEGHGHHHFFFAFFFBGFGGHEDHDHGFHHFHGHGHFGBGFGHGFDGFHHGGCDFFFFFFFFFEFFFFB;;;:;;@FFFFFFA;ADFFFFFFFF/AFFFFFFFDF-9AFCC-AFE>-;@BFC@EEFFFFFD;BFF9FD?:9.FEFFF>A;DAFDDDCFFADA.BFF.
@M03896:38:000000000-B4D98:1:1109:20846:15602 1:N:0:173
TACGGAGGGTGCAAGCGTTAATCGGAATTACTGGGCGTAAAGCGCACGCAGGCGGTTTGTTAAGTCAGATGTGAAATCCCCGGGCTCAACCTGGGAACTGCATCTGATACTGGCAAGCTTGAGTCTCGTAGAGGGGGGTAGAATTCCAGGTGTAGCGGTGAAATGCGTAGAGATCTGGAGGAATACCGGTGGCGAAGGCGGCCCCCTGGACGAAGACTGACGCTCAGGTGCGAAAGCGTGGGGAGCAAACA
+
AAAAAABBCAAABFFF22EEFGHFFEGGHFDBBBAAEAEFGHHGG?EEGGGGEFG?EFGHHHHHHHFHHHHHHHGHHHHHGGGEEGHHHHHHHHGHHGHGHHHHHHHHHHGHHHHHGHHHGHFHHHGGFGGGHHGGGFFFFFFFFFFFFFFFF;;:;;:9AFFFFFAADFFFFFFFFFFFFFFFFFFFF:BDFBBFFFFFFFDFFFFEFFFFCDFFFFFFFFFFFFFFFFFDAFFFFFFFFFFEFAAFBF.
@M03896:38:000000000-B4D98:1:1109:2187:16703 1:N:0:173
TACGGAGGGTGCAAGCGTTAATCGGAATTACTGGGCGTAAAGCGCACGCAGGCGGTTTGTTAAGTCAGATGTGAAATCCCCGGGCTCAACCTGGGAACTGCATCTGATACTGGCAAGCTTGAGTCTCGTAGAGGGGGGTAGAATTCCAGGTGTAGCGGTGAAATGCGTAGAGATCTGGAGGAATACCGGTGGCGAAGGCGGCCCCCTGGACGAAGACTGACGCTCAGGTGCGAAAGCGTGGGGAGCAAACA
+
BBBBABBB@?AABFFFCAAEEGHFEEGGHFDFBBBBAAEEBGGGG0EEGCEEEECCEFEHHFGHHHBGFHGGHHHHGHHHGGGGGGHHHHHHHHE?GGFFHGHHGHHFGH?FHGHCFHHHHHBHHHHHFDGFHH.<CCFDEFFFFFFFFF0B;;;:;::;AFFFFF:;DFEFBFFFFFFFFFFFFFFFD@FFFF=DFFFFFAFFFFDFEFFFFFFFFFFFFDFFFFFFFFFFDFFFEDFFFCAE=AEFBF.
@M03896:38:000000000-B4D98:1:1109:11215:16946 1:N:0:173
TACGGAGGGTGCAAGCGTTAATCGGAATTACTGGGCGTAAAGCGCACGCAGGCGGTTTGTTAAGTCAGATGTGAAATCCCCGGGCTCAACCTGGGAACTGCATCTGATACTGGCAAGCTTGAGTCTCGTAGAGGGGGGTAGAATTCCAGGTGTAGCGGTGAAATGCGTAGAGATCTGGAGGAATACCGGTGGCGAAGGCGGCCCCCTGGACGAAGACTGACGCTCAGGTGCGAAAGCGTGGGGAGCAAACA
+
A3AAAABCDAAABDFE?2EEFGHGEEFFHHFCBBBBAAEEDHHGGCEFGGEC?E?@/EEFGHHHGHDDGEGGHGHFFHHFFGGFEFHFGHHFGFC0GCGGHHHHGHHHGHGHHGG2?GGGGFFGHHGH?AFGGGD@CD=DABFFFFFFFF/BB/;;9:.9AFFFFFDADCFFFFFFFFBADAFFFFFFF>BDA@AFFBFCFFFFF=-9.FFFF-:;B/FFBAA..ABBBFBBABBDFDD.:D;?-A?BB..
@M03896:38:000000000-B4D98:1:1109:11233:16949 1:N:0:173
TACGGAGGGTGCAAGCGTTAATCGGAATTACTGGGCGTAAAGCGCACGCAGGCGGTTTGTTAAGTCAGATGTGAAATCCCCGGGCTCAACCTGGGAACTGCATCTGATACTGGCAAGCTTGAGTCTCGTAGAGGGGGGTAGAATTCCAGGTGTAGCGGTGAAATGCGTAGAGATCTGGAGGAATACCGGTGGCGAAGGCGGCCCCCTGGACGAAGACTGACGCTCAGGTGCGAAAGCGTGGGGAGCAAACA
+
BBABBBBCC@BAFGGFC?EEFGHFFEFGHHDBBAFAAAEEHHHGGCGGGCEGDECCEFGHHHHHGHBFHHHFGGHHHHHHGGFGGGHGHHHHHHGHHGGHHHHHHHHHGHGFHHHEFHHGGHFHHHHHFGGGHHGGGFCAEFFFFFFFFFBF<<<<<<<<EFFFFFDBFFFFFFFFFFFFFFFFFFFFF<DFFFFFFFFFFFFFFFAEFFFFFFFDFFFFFFFFFFFFFFFDDACDFDADAFFEBDEFFFF
@M03896:38:000000000-B4D98:1:1109:2590:17065 1:N:0:173
TACGGAGGGTGCAAGCGTTAATCGGAATTACTGGGCGTAAAGCGCACGCAGGCGGTTTGTTAAGTCAGATGTGAAATCCCCGGGCTCAACCTGGGAACTGCATCTGATACTGGCAAGCTTGAGTCTCGTAGAGGGGGGTAGAATTCCAGGTGTAGCGGTGAAATGCGTAGAGATCTGGAGGAATACCGGTGGCGAAGGCGGCCCCCTGGACGAAGACTGACGCTCAGGTGCGAAAGCGTGGGGAGCAAACA
+
ABABAABBC@AAFGFAE?2EADHFFGGGHHBD5BBAAAEEGHHGG0EEEGEFEEC@EEFHHHHHHHBGBHGGHGFHHHHHGGGGEGHGHHHHHFEFFFGGHHHHGHHFGHFDHHHBAGHHGHHHHHHHFGGGFG.><BBAAFFFFFFFFFBFB;;;;;:@AFFFFFAADFEFFFFFFFFFBFFFFFFFFFFFFFFFCDFFFFFFFDCFFFFFFFFFFFFFF?DFFFEFFFF>DCFDFDDFFFFFBFFFFFF
@M03896:38:000000000-B4D98:1:1109:18281:17799 1:N:0:173
TACGGAGGGTGCAAGCGTTAATCGGACTTACTGGGCGTAAAGCGCACGCAGGCGGTTTGTTAAGTCAGATGTGAAATCCCCGGGCTCAACCTGGGAACTGCATCTGATACTGGCCAGCTTGAGTCTCGTAGAGGGGGGTAGAATTCCAGGTGTAGCGGTGCAATGCGTAGAGATCTGGAGGAATACCGGTGGCGAAGGCGGCCCCCTGGACGAAGACTGACGCTCAGGTGCGGAAGCGTGGGGAGCAAACA
+
>AAA>>1111>>FDGAE00AEFFFE00AGF1E21/BAAAEAA1EE?EEFE/E?>/E///B>G2E2@2B1@1B122BFGHFF/E/EEHHHBGC00/0B<F<<F1FDDDFG1?>GF0?/????FGHGFGFFCAFD<.---@B?F//BFFF9B/;;:/;;9;@-BFFEF;9-@EBFBFFB//9A?9FFFFA@@@B:@@>>FF=@?@?@@-;EFF@@-A9BFF9FFFBB?F/FBB>--@?E@A999@F-AAF/A-
@M03896:38:000000000-B4D98:1:1109:12203:18627 1:N:0:173
TACGGAGGGTGCAAGCGTTAATCGGAATTACTGGGCGTAAAGCGCACGCAGGCGGTTTGTTAAGTCAGATGTGAAATCCCCGGGCTCAACCTGGGAACTGCATCTGATACTGGCAAGCTTGAGTCTCGTAGAGGGGGGTAGAATTCCAGGTGTAGCGGTGAAATGCGTAGAGATCTGGAGGAATACCGGTGGCGAAGGCGGCCCCCTGGACGAAGACTGACGCTCAGGTGCGAAAGCGTGGGGAGCAAACA
+
AAABAABCBAA>BEGC22EEFFGFAFFGHEA55ABBAAEEHHGFGCFAFGG?EEEEGGEHHH4GGHGHFHHHHFHGHHHHGEF/>EHHHHHHFHEHHGHFGHHHHHGHGHGDGHHCFFGF?FFHHHHFFFFEGF?CCCCBEB/BFFFFF//BB;;B>-9@AFFFFF;;;-./BBFFFBFFF?BBFFFAB;@DAFFFF?A99@DFA@:;AFAAC-A;FFFFF.A..AF/9;/@A=DAFDFDFFA9-;AFFF?
@M03896:38:000000000-B4D98:1:1109:12220:18644 1:N:0:173
TACGGAGGGTGCAAGCGTTAATCGGAATTACTGGGCGTAAAGCGCACGCAGGCGGTTTGTTAAGTCAGATGTGAAATCCCCGGGCTCAACCTGGGAACTGCATCTGATACTGGCAAGCTTGAGTCTCGTAGAGGGGGGTAGAATTCCAGGTGTAGCGGTGAAATGCGTAGAGATCTGGAGGAATACCGGTGGCGAAGGCGGCCCCCTGGACGAAGACTGACGCTCAGGTGCGAAAGCGTGGGGAGCAAACA
+
ABB@AAACCAAAFGGE2AFEFGHFEEGGHHFCBBABAAEEGGHFGEGGGGGGEGGCFGGHHHHHHHFFBHHHEGHHHHHHFGGGEGHGHHHHFHF0GGHHGHHHHHHFHHGFHHHBC?FFFGGHGHHGFAFEHHFCAABDFFFFFFFFBFFFF;;;:;:9AFFFFF99;@EFFFFFFBBFFFFFFFFF;:-DA:@FA?F@DFFBFFDFFFFA;BDDF/9BFFFDF./BBFFDFAFDFFFFFFFFBFFFFF.
@M03896:38:000000000-B4D98:1:1109:12202:18647 1:N:0:173
TACGGAGGGTGCAAGCGTTAATCGGAATTACTGGGCGTAAAGCGCACGCAGGCGGTTTGTTAAGTCAGATGTGAAATCCCCGGGCTCAACCTGGGAACTGCATCTGATACTGGCAAGCTTGAGTCTCGTAGAGGGGGGTAGAATTCCAGGTGTAGCGGTGAAATGCGTAGAGATCTGGAGGAATACCGGTGGCGAAGGCGGCCCCCTGGACGAAGACTGACGCTCAGGTGCGAAAGCGTGGGGAGCAAACA
+
ABABABCCCAAACGFE22EEFGHFFGFGHHBBBBFAAAEFHHHGGCFGGCGFE@C@FGGHHHHHHHFGHHHHHHHHHHHHGGEGEGHGGHHHGHGHHGHHHHHGHHGHHHGGHHHFGHHHFHBGHHHHGGGGHHDGGFFFFFFFFFFFFFFFB;;;@;;@EFFFFFAADFFFFFFFFFFFFFFFFFFFF@FFFFFFFFFFFFFFFFFFFFFFFFFDFFFFFFFFFFFFFFFDFFFDFFDFFFFEBFFFFF?
@M03896:38:000000000-B4D98:1:1109:24147:19420 1:N:0:173
TACGGAGGGTGCAAGCGTTAATCGGAATTACTAGGCGTAAAGCGCACGCAGGCGGTTTGTTAAGTCAGATGTGAAATCCCCGGGCTCAACCTGGGAACTGCATCTGATACTGGCAAGCTTGAGTCTCGTAGAGGGGGGTAGAATTCCAGGTGTAGCGGTGAAATGCGTAGAGATCTGGAGGAATACCGGTGGCGAAGGCGGCCCCCTGGACGAAGACTGACGCTCAGGTGCGAAAGCGTGGGGAGCAAACA
+
AAABAAABD2AACDGCE2EEFGHFEE2FHFBD5BBBABAEBGHGGCGGGGGGEFCEEEEHGH4FGHBGFHFGHEGGHHHHFGGGGGHHHHHHHGEGHGHGHHHGHHFHHH?>GFGHGHHHGHFHHHHHFGGFHHGGGFFFFFFFFFFFFFBFB;;;@;:@AFFFFFADFFFFFFFFFFEF.DFFFFFFF>FFADFFCDFFFFFBDFFFFFFFF=DDFFFFFDDFFDBFFFBBDFFFFFFFACFFCDEFBFF
@M03896:38:000000000-B4D98:1:1109:11578:19689 1:N:0:173
TACGGAGGGTGCAAGCGTTAATCGGAATTACTGGGCGTAAAGCGCACGCAGGCGGTTTGTTAAGTCAGATGTGAAATCCCCGGGCTCAACCTGGGAACTGCATCTGATACTGGCAAGCTTGAGTCTCGTAGAGGGGGGTAGAATTCCAGGTGTAGCGGTGAAATGCGTAGAGATCTGGAGGAATACCGGTGGCGAAGGCGGCCCCCTGGACGAAGACTGACGCTCAGGTGCGAAAGCGTGGGGAGCAAACA
+
ABAAABABBAAABGFE22EEAFGFEEFGHH5DBABAAAEEHHHGGCEFGGGCEEE@?EEHHHHH4F4FDGHFHGHFHHFHF@/EEEHFHHHHCFG?FFHGGHGGG2DDHHFDHEGCFFGGGH1?GDGC<ACGDH.@FC99AFFFFFFEFFBFB;;;;@;@EFFFFF.;ADFFFFFFFFFFFFFFFFFFCB>AFDFFFFF>FFFFFD@EAFFBB-AAFFFFFFFF?DFF/9;@DFFABA.;BB@A-AAFFF?
@M03896:38:000000000-B4D98:1:1109:11584:19707 1:N:0:173
TACGGAGGGTGCAAGCGTTAATCGGAATTACTGGGCGTAAAGCGCACGCAGGCGGTTTGTTAAGTCAGATGTGAAATCCCCGGGCTCAACCTGGGAACTGCATCTGATACTGGCAAGCTTGAGTCTCGTAGAGGGGGGTAGAATTCCAGGTGTAGCGGTGAAATGCGTAGAGATCTGGAGGAATACCGGTGGCGAAGGCGGCCCCCTGGACGAAGACTGACGCTCAGGTGCGAAAGCGTGGGGAGCAAACA
+
ABABABBCCABACFGF?2EEAGHFEEFFHHDFBBBBAAEEHHHGGGGFGGGGEECCFGGHHHHHHHGHHHHHHGHHHHHHFGEFEGHHGHHHHHEHGGHHHHHGHHHHHHGFHHHGGHHHGHHHHHHGGGGGHHDGGFFFFFEFFFFFFFFFF;;;@:;;AFFFFF;;DFFFFFFFFFFFFFFFFFFFA9CFFFBFFFFFFFFFFF-AEFFFFAF?FFE0B?A9ADFF0;;:AFA?FFFFFFFFFDEFFF?
@M03896:38:000000000-B4D98:1:1109:7984:20480 1:N:0:173
TACGGAGGGTGCAAGCGTTAATCGGAATTACTGGGCGTAAAGCGCACGCAGGCGGTTTGTTAAGTCAGATGTGAAATCCCCGGGCTCAACCTGGGAACTGCATCTGATACTGGCAAGCTTGAGTCTCGTAGAGGGGGGTAGAATTCCAGGTGTAGCGGTGAAATGCGTAGAGATCTGGAGGAATACCGGTGGCGAAGGCGGCCCCCTGGACGAAGACTGACGCTCAGGTGCGAAAGCGTGGGGAGCAAACA
+
ABAAABBCCAAACFGA22EEAGHFEEGGHHBB5BAAAAEEHHHGG?EFGGGGEEE@FGGHHHFHHHHHHHHHHHHHHHHHFGGGEFHHHHHHGHGFGGHHHHHHHHEHHHFFHHHFFGHHGGFHHHHHGGGGHGGGGFFFFFFFFFFFFFBFF::;@@;CEFFFFF;;ACFFFFFFFFFFFFFFFFFFD@CFADFFFFE-CFFFFFFFFFFDC=DFFFFFFFFFFFF/BFFDDFFFFFFFFFF?-DEFFFF
@M03896:38:000000000-B4D98:1:1109:7981:20498 1:N:0:173
TACGGAGGGTGCAAGCGTTAATCGGAATTACTGGGCGTAAAGCGCACGCAGGCGGTTTGTTAAGTCAGATGTGAAATCCCCGGGCTCAACCTGGGAACTGCATCTGATACTGGCAAGCTTGAGTCTCGTAGAGGGGGGTAGAATTCCAGGTGTAGCGGTGAAATGCGTAGAGATCTGGAGGAATACCGGTGGCGAAGGCGGCCCCCTGGACGAAGACTGACGCTCAGGTGCGAAAGCGTGGGGAGCAAACA
+
AAAAAABCCAAAEGGF22E2EGHFEEFGHHFFBBBAAAEFHHHGGCFFGGGGACE@EEGHHHHHHHHHHHHGHHHHHHHHGGGGGGHGGHHHHFFCFGHGHHHHHHFHFHDDGHGHGGHHGHFHHHHHGGGGHHGGGFBFFFFFFFFFFFBFF;;;;;;@FFFFFF:ADFFFFFFFFFFFFFEFFFFFB@CFFFFFFFFD;DFFFDDEFFFFDBFDFFFFFDFDFFFFFFFFDCFFFADDFFFEADEFFFE
@M03896:38:000000000-B4D98:1:1109:21910:21488 1:N:0:173
TACGGAGGGTGCAAGCGTTAATCGGAATTACTGGGCGTAAAGCGCACGCAGGCGGTTTGTTAAGTCAGATGTGAAATCCCCGGGCTCAACCTGGGAACTGCATCTGATACTGGCAAGCTTGAGTCTCGTAGAGGGGGGTAGAATTCCAGGTGTAGCGGTGAAATGCGTAGAGATCTAGAGGAATACCGGTGGCGAAGGCGGCCCCCTGGACGAAGACTGACGCTCAGGTGCGAAAGCGTGGGGAGCAAACA
+
AAAA@AADDAAA4FFAE?AAAGHGEDDGHGDFB3CAEAEEGHHGG0AEE?EEDFF?EEEFGFGHFHGFHHGFGFHGHHHHGGGGGGHFHHHHGHGCCFFGHHFGHHFDFHGFHGFFFHGGHFGGHHHHFFGGFFGC@A-.;:FFFFFFFF/B;;;:9:;:?FFFBFD;DDEFFFFF/BFFFFFFFFFDD-@DFFCFFFFFCDFCFBCFFFFFA@FFFFFFFFFFDFFFBFFFBFCD/9.:AFAEBFEFFF?
@M03896:38:000000000-B4D98:1:1109:21905:21506 1:N:0:173
TACGGAGGGTGCAAGCGTTAATCGGAATTACTGGGCGTAAAGCGCACGCAGGCGGTTTGTTAAGTCAGATGTGAAATCCCCGGGCTCAACCTGGGAACTGCATCTGATACTGGCAAGCTTGAGTCTCGTAGAGGGGGGTAGAATTCCAGGTGTAGCGGTGAAATGCGTAGAGATCTGGAGGAATACCGGTGGCGAAGGCGGCCCCCTGGACGAAGACTGACGCTCAGGTGCGAAAGCGTGGGGAGCAAACA
+
>AAAAAAB@>AA4FG4E2EEEGHGEFGGHABB5ABAEAEAEFHFG0EEECGG?EC?EEEBFGHHFGFFGGFBFFHEGHHHFGGGGGHBFGHGGHE0CCBFGGFHHHGGFHGFHHGEEHGFGFGGGHHH?AEEGFDFFA@9:0BFFFFEFFFF;;;;:::;.BFFBFD;DBEFFFFFFEEFFDFBFFFDB-:AFFFAFDFD;BFFDF@EFFFBCAFFFFFFFDFFFAFFFFFFFAADFDDDAFAABDEBFFA
@M03896:38:000000000-B4D98:1:1109:10633:22734 1:N:0:173
TACGGAGGGTGCAAGCGTTAATCGGAATTACTGGGCGTAAAGCGCACGCAGGCGGTTTGTTAAGTCAGATGTGAAATCCCCGGGCTCAACCTGGGAACTGCATCTGATACTGGCAAGCTTGAGTCTCGTAGAGGGGGGTAGAATTCCAGGTGTAGCGGTGAAATGCGTAGAGATCTGGAGGAATACCGGTGGCGAAGGCGGCCCCCTGGACGAAGACTGACGCTCAGGTGCGAAAGCGTGGGGAGCAAACA
+
BCABBABCCAAAFFGF?2EEAGHFEEFGHHDF5BBBAAAEGHHGGCGGGGC?EEEEEGGHHHHHHHFGHHHHHHHGHHHHGGGGGGHHHHHGFHAFGGGGHGHHHHGHGHFGHHHFGHHHFGGHHHGHFGGFHHGDCFFDEFFFFFFFFFBFF;;:;@;@EFFFFF;;DFFFFFFFFFFFFFFFFFFFFDFFFFDFFFFFFFBFFFBFEFFFFCFDFFFFFFDFFFFFFFFFFFFFFFFDFFA?FFEFFFF
@M03896:38:000000000-B4D98:1:1109:10643:22748 1:N:0:173
TACGGAGGGTGCAAGCGTTAATCGGAATTACTGGGCGTAAAGCGCACGCAGGCGGTTTGTTAAGTCAGATGTGAAATCCCCGGGCTCAACCTGGGAACTGCATCTGATACTGGCAAGCTTGAGTCTCGTAGAGGGGGGTAGAATTCCAGGTGTAGCGGTGAAATGCGTAGAGATCTGGAGGAATACCGGTGGCGAAGGCGGCCCCCTGGACGAAGACTGACGCTCAGGTGCGAAAGCGTGGGGAGCAAACA
+
>AAAAAADD1AABBGAE0EA0FGC?00BGGBG21BBAAAA/BFEG?EEGGEEEE/E>?>BFGHHGGGHFHGGF2BFFHHGFEGGEGHHHHHHH0/BGGHFFHHGHF2>FFF?GHGFFFGGFCGHHHGHG<CFF0CCC>>AAF/;9FFFFB/B:;:B@@---;BBBB9BB9-/999BB/;AFA-BFFFA-;@9-9@-@FF---@?@?-9-FF@-9AAFFE9F?B-9;/;///99@@?B-AA=@?F=BEFFFE
@M03896:38:000000000-B4D98:1:1109:19518:24424 1:N:0:173
TACAGAGGGTGCAAGCGTTAATCGGAATTACTGGGCGTAAAGCGCGCGTAGGTGGTTCGTTAAGTTGGATGTGAAATCCCCGGGCTCAACCTGGGAACTGCATTCAAAACTGACGAGCTAGAGTATGGTAGAGGGTGGTGGAATTTCCTGTGTAGCGGTGAAATGCGTAGATATAGGAAGGAACACCAGTGGCGAAGGCGACCACCTGGACTGATACTGACACTGAGGTGCGAAAGCGTGGGGAGCAAACA
+
>AAAAFFAAAA>4F4A22E2FGHA2BFFHFA5532BAAEAFFFEE0E?EEE?5FCEEH/>BEFHHHHGFHEGGFD4BGFGFEE@EEGFBGHHHH/0FFHHFGFBGF3?FG<FGF///>A??GHFFFFF?F11?CA.<<...CDGHFGGH00<==0=<;::;0CCCC.;AAGGGF;C9CF??9CAFFGG.;9/;ACD-.A-->AAFFF9.99/.;FFFFFFF/BF9/9.BAF;A--.:9;.--9.;;.;F:.
@M03896:38:000000000-B4D98:1:1109:19536:24429 1:N:0:173
TACAGAGGGTGCAAGCGTTAATCGGAATTACTGGGCGTAAAGCGCGCGTAGGTGGTTCGTTAAGTTGGATGTGAAATCCCCGGGCTCAACCTGGGAACTGCATTCAAAACTGACGAGCTAGAGTATGGTAGAGGGTGGTGGAATTTCCTGTGTAGCGGTGAAATGCGTAGATATAGGAAGGAACACCAGTGGCGAAGGCGACCACCTGGACTGATACTGACACTGAGGTGCGAAAGCGTGGGGAGCAAACA
+
ABAAAFFBBAAABBGF2AEEFGHFAEFGHGA55AABAAEEGHHEG?E?EEFEFFGFCGFEHHGHHHFBFFFGGHHFHHHHGGG>EEHEGHHHHHGFHGGGHHHHHEFHHHCFFFC/BCDDF???FHFGGHHGGGD.F@ACAGGHHHHHHFFGD===<;=AEGHHHHE;EAGG0CFG0FFFDFFGGFG?C;FB;?@@AAA->CFAFFFFFFFFFFFFFBB/BFBBFFFAFFBDFFFFFBFDCA-A-AAFFFA
@M03896:38:000000000-B4D98:1:1109:19549:24442 1:N:0:173
TACAGAGGGTGCAAGCGTTAATCGGAATTACTGGGCGTAAAGCGCGCGTAGGTGGTTCGTTACGTTGGATGTGAAATCCCCGGGCTCAACCTGGGAACTGCATTCAAAACTGACGAGCTAGAGTATGGTAGAGGGTGGTGGAATTTCCTGTGTAGCGGTGAAATGCGTAGATATAGGAAGGAACACCAGTGGCGAAGGCGCCCACCTGGACTGATACTGACACTGAGTTGCGACAGCGTGGGGAGCAACCA
+
>1>1>1B?AA1>11BA1AEEAFGB0BAFHCDBD1BBAAAB/DFFECEGG/EADGC?FFEGHH/FGGF0BFBFF22BFHHGFEEEGGHGBFGHHGG01?1BGFHHHGFHFG1?<1//<@CFGFFDGHHFGGFHEFCAC<<C.CD0CFH=DG0CG0<=;;;AACCG0<:;C??FFFFG9B0FF?/;/B;EAFF/:9-9@BA--99AAA9BA99B-//:9//;9BBB;/9/9;;9@-----AB;=@--9;B?F9
@M03896:38:000000000-B4D98:1:1109:19520:24448 1:N:0:173
TACAGAGGGTGCAAGCGTTAATCGGAATTACTGGGCGTAAAGCGCGCGTAGGTGGTTCGTTAAGTTGGATGTGAAATCCCCGGGCTCAACCTGGGAACTGCATTCAAAACTGACGAGCTAGAGTATGGTAGAGGGTGGTGGAATTTCCTGTGTAGCGGTGAAATGCGTAGATATAGGAAGGAACACCAGTGGCGAAGGCGACCACCTGGACTGATACTGACACTGAGGTGCGAAAGCGTGGGGAGCAAACA
+
ABBBBFFCBAA>4FGF22AEFGGFEFGGHGA55BBBAAEFGHHGGEGGFGGGFFGEEG>EGHGHHHFBGFHGHHHHHHHHGGGGGGHEFGHHHHGGGFFHHHHHHEFHHHFFFEACCFFFGGF?FHHFFGHHHFGDCADFGFHHHHHHHBDGD===<;;;EHHHCGCCEGGGGFGGFFFG?FFGFGF?C;F/;BCFAAE-@AFFFFFFFFFFFFFFFFFFFBFFFFFAFFFBDFFDFFFFFFAAADFFFFF
@M03896:38:000000000-B4D98:1:1109:24167:24634 1:N:0:173
TACGGAGGGTGCAAGCGTTAATCGGAATTACTGGGCGTAAAGCGCACGCAGGCGGTTTGTTAAGTCAGATGTGAAATCCCCGGGCTCAACCTGGGAACTGCATCTGATACTGGCAAGCTTGAGTCTCGTAGAGGGGGGTAGAATTCCAGGTGTAGCGGTGAAATGCGTAGAGATCTGGAGGAATACCGGTGGCGAAGGCGGCCCCCTGGACGAAGACTGACGCTCAGGTGCGAAAGCGTGGGGAGCAAACA
+
AAAAABBBDAAAB5FF22EEFFHFEGGGHGB5BBFAAAEEGHHGGGGGGGG?EEE/EEEHHHFHGHDGHHGFGGHHHHHHGGEEEGHGGHHHHHGHHFGGFHHGHHGHHHDBFF@BFGFGGG1?FHHHFFGEHG?@CFFDEFFFFFFBFFBBB;;;@9;=?FFFFF:;AFFFFFFFFEBFDFFFFFFF@@@DA>BFF?EBDFDB;;;..BA@D=DDFFFFFDA9DDFBFFFDFADDFDFFFFFED9EFFF.
@M03896:38:000000000-B4D98:1:1109:24150:24640 1:N:0:173
TACGGAGGGTGCAAGCGTTAATCGGAATTACTGGGCGTAAAGCGCACGCAGGCGGTTTGTTAAGTCAGATGTGAAATCCCCGGGCTCAACCTGGGAACTGCATCTGATACTGGCAAGCTTGAGTCTCGTAGAGGGGGGTAGAATTCCAGGTGTAGCGGTGAAATGCGTAGAGATCTGGAGGAATACCGGTGGCGAAGGCGGCCCCCTGGACGAAGACTGACGCTCAGGTGCGAAAGCGTGGGGAGCAAACA
+
ABAAAAABDAAACFGF22EEAGHFEEEGHGDDBBBBAAAEFHHGGGGGGGGGDEC/EEFGGHHHHHBFHHHHHHHHHHHGFFEEFGHHGHHHGHEFGGHGHGHGHGHHHHFFGGGHGHHHGGHHHHHHGGGGHHGC@CBDEFFFFFFFFFFFB;;;@@;DEFFFFFAADFFFFFFFFFFFFFFFFFFDF@DFADDACDEBFFFFFCDEEFFFFFFFFFFFF.ADFFFFFFF@AA@DFFFFFFFFFFFFFFF
@M03896:38:000000000-B4D98:1:1109:22404:24824 1:N:0:173
TACGGAGGGTGCAAGCGTTAATCGGAATTACTGGGCGTAAAGCGCACGCAGGCGGTTTGTTAAGTCAGATGTGAAATCCCCGGGCTCAACCTGGGAACTGCATCTGATACTGGCAAGCTTGAGTCTCGTAGAGGGGGGTAGAATTCCAGGTGTAGCGGTGAAATGCGTAGAGATCTGGAGGAATACCGGTGGCGAAGGCGGCCTCCTGGACGAAGACTGACGCTCAGGTGCGAAAGCGTGGGGAGCAAACA
+
AAAAAABCCBAABFGFA2EEEGFFEEFGHH5B53BBAAAABFHGGCEEGGGCECE@EFGHGFHHHHHHGHHGHGEGHHHGFEGFFGHFBFHHHHGGGFHHHHGHHGGHGHGGHHEFFHHHFFHHHHHHGGGGGH?C@DB9.;BFFFFBFB0FB;:;;;;@?FFFBFA;DFEF0BFFFFFED.BFFBFD@;-AADD==.EDA=DDFFFF/B:=@-ADFFEFF.DFFFF/FFFCFFFFFDFD-@-.@DFF0A.
@M03896:38:000000000-B4D98:1:1109:22419:24838 1:N:0:173
TACGGAGGGTGCAAGCGTTAATCGGAATTACTGGGCGTAAAGCGCACGCAGGCGGTTTGTTAAGTCAGATGTGAAATCCCCGGGCTCAACCTGGGAACTGCATCTGATACTGGCAAGCTTGAGTCTCGTAGAGGGGGGTAGAATTCCAGGTGTAGCGGTGAAATGCGTAGAGATCTGGAGGAATACCGGTGGCGAAGGCGGCCTCCTGGACGAAGACTGACGCTCAGGTGCGAAAGCGTGGGGAGCAAACA
+
AAABBBBCBAAABGFF?2EEFGHFEEGGHFBD5BABAAEEGHHGGCGGGCGGEEF@FGGHGHHHHHGHHHHHHHHHHHHHGGGGGGHHGHHHHHFHFFGGHHHHGHEHHHFHHHHHGHHHGGHHHHHGFGEFFFDCDFCAEFFFFFFFFFFFB;::@:;@?FFFFFA9AFFFFFFFFFFFFFFFFFFFBBFFFCFFFFFFFFFFFFFFFFFFFFFFFFFFFFFFFFFFFFF@DBFDFFDFFFAE9AEFFF.
@M03896:38:000000000-B4D98:1:1109:10541:25236 1:N:0:173
TACGGAGGGTGCAAGCGTTAATCGGAATTACCGGGCGTAAAGCGCACGCAGGCGGTTTGTTAAGTCAGATGTGAAATCCCCGGGCTCAACCTGGGAACTGCATCTGATACTGGCAAGCTTGAGTCTCGTAGAGGGGGGTAGAATTCCAGGTGTAGCGGTGAAATGCGTAGAGATCTGGAGGAATACCGGTGGCGAAGGCGGCCCCCTGGACGAAGACTGACGCTCAGGTGCGAAAGCGTGGGGAGCAAACA
+
AAAA@ABBBA2AB5FF2AE22FGFAEFFHH5F2AAAAAEAFGGGGGEEGCF?EECEGGFHHGHHHHHFFHHHEGHHHHHHGGEGDDHHGHHHFFEFHGGGHBGGHHHHGHFDHHC<FHFG0GGHHGGFFEGEFHGGG<BAEFFFFFFFFFFFF/;;-99@EFFFBB;AA=FFFBFFFEBFFFF/BFFF9-99ABBBB.ABB<@BBB@EAFFB-=?AFFFEFDFFFFF/;FBB;B?DBDDDBBB.-9;B/FF
@M03896:38:000000000-B4D98:1:1109:10558:25245 1:N:0:173
TACGGAGGGTGCAAGCGTTAATCGGAATTACCGGGCGTAAAGCGCACGCAGGCGGTTTGTTAAGTCAGATGTGAAATCCCCGGGCTCAACCTGGGAACTGCATCTGATACTGGCAAGCTTGAGTCTCGTAGAGGGGGGTAGAATTCCAGGTGTAGCGGTGAAATGCGTAGAGATCTGGAGGAATACCGGTGGCGAAGGCGGCCCCCTGGACGAAGACTGACGCTCAGGTGCGAAAGCGTGGGGAGCAAACA
+
ABAAABCCCAAACGFF22EEFGHFEEGGHFBG2AAAAAEEGHHGGCFEGGGGECEEGGGHHHHHHHFGFHHHHHHHHHHHGGGGFGHHHHHHHHGHHGHGGHHHHHFHHHFFHHHHGHHHFFBGHHG0FGGGHGGGGFFDAFFFFFFFFFBFB;;;@;;@EFFFFB;;DFFFFFFFFFFFFFFFFFFFB@DFABFFFFFACFFFFFFEEFFFFAFFFFFFF?DFFFFFFFFFFFFFFFFFFFFFFDFFFF.
@M03896:38:000000000-B4D98:1:1109:10538:25254 1:N:0:173
TACGGAGGGTGCAAGCGTTAATCGGAATTACCGGGCGTAAAGCGCACGCAGGCGGTTTGTTAAGTCAGATGTGAAATCCCCGGGCTCAACCTGGGAACTGCATCTGATACTGGCAAGCTTGAGTCTCGTAGAGGGGAGTAGAATTCCAGGTGTAGCGGTGAAATGCGTAGAGATCTGGAGGAATACCGGTGGCGAAGGCGGCCCCCTGGACGAAGACTGACGCTCAGGTGCGAAAGCGTGGGGAGCAACCA
+
>AAA3>3D2A2>B5FA2AE2AFG2AA2FGC55222AAA0B1DFEEAEEEEE?B>EEEF>GGH4FGH4FFHHGF44BGHHFF>E@BDHH1GHGFHAGHEGFG1FG1?<<DFD1FCFCC?FG00>G<1FFC...</<C.<C/;:CGHHC<0;CCG0:;;9:;9CFGFC9;.-;00CBFF00.9ACB9BF;;9B.9--9@A9;9@9BBB?99.;@--999B//;.9ADB//99:9;-9./9AA?-@A-:;B.;:
@M03896:38:000000000-B4D98:1:1109:10563:25264 1:N:0:173
TACGGAGGGTGCAAGCGTTAATCGGAATTACCGGTCGTAAAGCGCACGCAGGCGGTTTGTTAAGTCAGATGTGAAATCCCCGGGCTCAACCTGGGAACTGCATCTGATACTGGCAAGCTTGAGTCTCGTAGAGGGGGGTAGAATTCCAGGTGTAGCGGTGAAATGCGTAGAGATCTGGAGGAATACCGGGGGCGAAGGCGGCCCCCTGGACGAAGACTGACGCTCAGGTGCGAAAGCGTGGGGAGCAAACA
+
AAAAAAB2DAAAFBFA22E?AFGAAAFGHFAF222AAAFCCHFAEAEEEEGEE>@EGGGHGH4FGHBF3?F?GFF4?FGFFGGGEGHHHHHHGHFFHGHFHFGGHHFGFH1?FHHHGGHHGCFGHHGBFAFGFFC<-BBA;/;BFFFBFB99B/9:99;=.FFFFF9AD?.9/BFFBFFFDFFF/BBD--;;9@B-99EB-@>>@B?EEFFB?;AAB/B/9.9AA:B//;;;.9@DF.AA-B?.-.;B/:9
@M03896:38:000000000-B4D98:1:1109:19616:25746 1:N:0:173
TACGGAGGGTGCAAGCGTTAATCGGAATTACTGGGCGTAAAGCGCACGCAGGCGGTTTGTTAAGTCAGATGTGAAATCCCCGGGCTCAACCTGGGAACTGCATCTGATACTGGCAAGCTTGAGTCTCGTAGAGGGGGGTAGAATTCCAGGTGTAGCGGTGAAATGCGTAGAGATCTGGAGGAATACCGGTGGCGAAGGCGGCCCCCTGGACGACGACTGACGCTCAGGTGCGAAAGCGTGGGGAGCAAACA
+
ABAAAAABBAAABEGF22EAFGHF2EFGHEA553ABAAEEGHHGG?EEECA?EEEEGGGHHHHHGGHHGHGGFFGHHHHHFEF@EGHFGHHHHHGFGGFFGHHHHHGHHHGFFHGHGGHHFHFGHHF0?<<.1C.<<-CAAFFFFFFFFBBFB;;;;9;@EFFFFFA9AFFFBBFFFFFF9DFFFFFF=@BDADFFDDA-;BDCFFFEEFA@F--9CDDFF.D?DBF9;B;;ABADE?FFFFFFFAEFBF.
@M03896:38:000000000-B4D98:1:1109:10121:25869 1:N:0:173
TACGGAGGGTGCAAGCGTTAATCGGAATTACTGGGCGTAAAGCGCACGCAGGCGGTTTGTTAAGTCAGATGTGAAATCCCCGGGCTCAACCTGGGAACTGCATCTGATACTGGCAAGCTTGAGTCTCGTAGAGGGGGGTAGAATTCCAGGTGTAGCGGTGAAATGCGTAGAGATCTGGAGGAATACCGGTGGCGAAGGCGGCCCCCTGGACGAAGACTGACGCTCAGGTGCGAAAGCGTGGGGAGCAAACA
+
AAAAAAABD2A>FGFCE2EEFGHFEEFGHH5D5AABAAEF1FGEGCGFGG?@BE/EEE?GGHFGFHFFFHFGGGHGHHHHGFGFEGHHHHHHFFAGHGGFGHHGGGFHHHFFHHHFFGGGFGGHHHGGGEEGBGDFG@FDEFFFFFFFFEFFB;9;;;;-9FFFFF;;ADEFFFFFFFFFFFFBFFFF@BFD9@DADFFDFFFFFF>.9BFAFBFFFFFFFFFFFFBBFFB@DFB?FAA9BBDEBDEFFFF
@M03896:38:000000000-B4D98:1:1109:11497:28234 1:N:0:173
TACAGAGGGTGCGAGCGTTAATCGGAATTACTGGGCGTAAAGCGAGTGTAGGTGGCTCATTAAGTCACATGTGAAATCCCCGGGCTTAACCTGGGAACTGCATGTGATACTGGTGTTGCTAGAATATGTGAGAGGGAAGTAGAATTCCAGGTGTAGCGGTGAAATGCGTAGAGATCTGGAGGAATACCGATGGCGAAGGCAGCTTCCTGGCATAATATTGACACTGAGATTCGAAAGCGTGGGTAGCAAA
+
AAA?ADFAA2AAAAEE?2AEFGHFEEGGHHBB5B2BAAEEGHHGEEEHFHFF5FFG1BGFHHFHHH5GBDDBEFGHGHHHGGGEECGHGHHHHFEGHFFGHFHFDG4FHHFBG32???FGGGBGHHEHHHHFEH/?/G?<FFGFGHHHHBBCG1??<><<>FHHF0=CCD@EBGHGGF;GF.EBGHHHEDGGDFACFGAC.DGBFFFFFF.CBB/99FFFEBFFFFFFFFFFFFFFDFDDACADB9BFFF
@M03896:38:000000000-B4D98:1:1109:11493:28254 1:N:0:173
TACAGAGGGTGCGAGCGTTAATCGGAATTACTGGGCGTAAAGCGAGTGTAGGTGGCTCATTAAGTCACATGTGAAATCCCCGGGCTTAACCTGGGAACTGCATGTGATACTGGTGGTGCTAGAATATGTGAGAGGGAAGTAGAATTCCAGGTGTAGCGGTGAAATGCGTAGAGATCTGGAGGAATACCGATGGCGAAGGCAGCTTCCTGGCATAATATTGACACTGAGATTCGAAAGCGTGGGTAGCAAA
+
AAAABFFBB?AAG2EE?2AEAGHFEDFGHHBFBBFAEAAE1FGFEEAFGHFFBGFH1BBGHHBGGH5GBGFFGFGHGFHHGGGCEFGFGGGHHFFHHEHGHGHFFFBGGHBBF32/??FGGFFDGFFFGHHFFH/</@CCGHBGHHGGGFF<F1?=1>>>@FGGD0=CADCEDGFHGHCGGADGHBGFD?DGDFDGBG.C.EFFGGGGFFEFBB/;/FFFFBFFFFFF/B9FEFFDDFDDDBCF;./;;B
@M03896:38:000000000-B4D98:1:1110:10483:2735 1:N:0:173
TACGGAGAGTGCAAGCGTTAATCGGAATTACTGGGCGTAAAGCGCACGCAGGCGGTTTGTTAAGTCAGATGTGAAATCCCCGGGCTCAACCTGGGAACTGCATCTGATACTGGCAAGCTTGAGTCTCGTAGAGGGGGGTAGAATTCCAGGTGTAGCGGTGAAATGCGTAGAGATCTGGAGGAATACCGGTGGCGAAGGCGGCCCCCTGGACGAAGACTGACGCTCAGGTGCGAAAGCGTGGGGAGCAAACA
+
ABAAAABCAFFFFFFA22AEAGGBAEGGHH5553BAAAEEGHHGGCFEGGFGGGGEGGGHGHHGFGDFDFDBBFGFGHHHGGGGGGHHHHHHFHGHHGHGHGHHHFGGHHFDHHHHGGHGGHFGHHHHFDFGDF?CCFDDEFFFFFFFFF/B;;;;;;::9FFFFF;;AFFFFFFFFFFFFFFFFFFFC@DFFFFFFFEDFFFFFFBEFFA:@>FFFFFFFFFDFFFBFFFADDF?FADFCFFFFDFFFFF
@M03896:38:000000000-B4D98:1:1110:10250:3201 1:N:0:173
TACGGAGGGTGCAAGCGTTACTCGGAATTACTGGTCGTAAAGCGCACGCAGGCGGTTTGTTAAGTCAGATGTGAAATCCCCGGGCTCAACCTGGGAACTGCATCTGATACTGGCAAGCTTGAGTCTCGTAGAGGGGGGTAGAATTCCAGGTGTCGCGGTGAAATGCGTCGAGATCTGGAGGAATACCGGTGGCGAAGGCGGCCCCCTGGACGAAGCCTGACGCTCAGGTGCGAACGTGTGGGGAGCAACC
+
BBABAAAB@AAAB5GA22EA2BFBE2FFHCBDBF5DAEGEGHHGGGGGGGGGGEGE?EFHG4BE@GGF@@DBBEBFFHGFFGC@<EGGBGHH0G/GHGHHHHHHHG2DGH?GG/2@FHGFGFGHHHHGGGGAFC.<-@BDEFFBBBFBBF/B9/.;;-;@9F99FFDF-9--EAFFBB/A?F.9/BFDABDDFFA;;DE;-BC=D--...9-9-.9;9A.;..99.;///99ADAFFE9AD?@.99EFF?
@M03896:38:000000000-B4D98:1:1110:10276:3218 1:N:0:173
TACGGAGGGTGCACGCGTTAATCGGAATTACTGGGCGTAAAGCGCACGCAGGCGGTTTGTTAAGTCAGATGTGAAATCCCCGGGCTCAACCTGGGAACTGCATCTGATACTGGCAAGCTTGAGTCTCGTAGAGGGGGGTAGAATTCCAGGTGTAGCGGTGAAATGCGTAGCGATCTGGAGGAATACCGGTGGCGAAGGCGGCCCCCTGGACGAAGACTTACTCTCCGGTGCGAAAGTGTGGGGCGCAAACA
+
>>A1AA@111>AB10A00AAAGGBAAFFGGA221ABAAABFGHFE?EEGGE/EEEE@ECHGHHHFF2FGBDBBFGHGHHHG>/E>BFGFHHHAFFHFEC?FGFHFDGGFH?FGHFCFFGGF<GGHHHH>CAFHF.<--@A-BBFFF9/;B9///;9-;9;AFFFFB;;A--;;EEFBFF-A-B/BFF-9;>?9->@@?E@->9@-@---B-@@9BBF/////;/B/;>--@@-;-:FFFFF-@--9;@-F-
@M03896:38:000000000-B4D98:1:1110:10257:3219 1:N:0:173
TACGGAGGGTGCAAGCGTTAATCGGAATTACTGGGCGTAAAGCGCACGCAGGCGGTTTGTTAAGTCAGATGTGAAATCCCCGGGCTCAACCTGGGAACTGCATCTGATACTGGCAAGCTTGAGTCTCGTAGAGGGGGGTAGAATTCCAGGTGTAGCGGTGAAATGCGTAGAGATCTGGAGGAATACCGGTGGCGAAGGCGGCCCCCTGGACGAAGACTGACGCTCAGGTGCGAAAGTGTGGGGAGCAAACA
+
ABAAABBCBAAACGFC22EEAGGBBEFGHGDBBBABAAEFGHHGG?EEGGGFGGGFGGGHGHHHGH@BEGFBBFHGHHHHGGGGFGHGHHHHHHGCGFGGHHHHHHHHHHGGHHFFGGGGFFGGHHHHCFGFHHGGGFFFFFFFFFFFFFBFB;;;:;;@EFFFFFA;ABFFFFFFFFFFFFFFFFFFF@-AFBFFFFA@=CDFFFDEFFFD=FFFFFFFFDFAFFFBFFF;:CFFBFBFFFFEBAAFFF?
@M03896:38:000000000-B4D98:1:1110:15422:3340 1:N:0:173
TACGGAGGGTGCAAGCGTTAATCGGAATTACTGGGCGTAAAGCGCACGCAGGCGGTTTGTTAAGTCAGATGTGAAATCCCCGGGCTCAACCTGGGAACTGCATCTGATACTGGCAAGCTTGAGTCTCGTAGAGGGGGGTAGAATTCCAGGTGTAGCGGTGAAATGCGTAGAGATCTGGAGGAATACCGGTGGCGAAGGCGGCCCCCTGGACGAAGACTGACGCTCAGGTGCGAAAGCGTGGGGAGCAAACA
+
>AAA?ABB?>AAFFGCE2EEFGH2EEFGHF5553AAAAEEHHHGG0EEE?EEG?E/EEFCEHHG4@4@@F3@BBFFGFHHF?EEFGHBFGHHEFEHGFGHHHFFFDHDFHF2F/GBFGHF00FGHFGG?CECGBDFGC@99;FF/FFFB;//9;:;9;9;EFFFBFA;ABEFFFFFF/B?F?FBFFFB-;;.;@DFF?A9;DFFD@-;.FFBAADDFFFBFDDFFFBFBFBBAAA.:99.===E9AEFFFE
@M03896:38:000000000-B4D98:1:1110:16314:3497 1:N:0:173
TACAGAGGGTGCGAGCGTTAATCGGAATTACTGGGCGTAAAGCGAGTGTAGGTGGCTCATTAAGTCACATGTGAAATCCCCGGGCTTAACCTGGGAACTGCATGTGATACTGGTGGTGCTAGAATATGTGAGAGGGAAGTAGAATTCCAGGTGTAGCGGTGAAATGCGTAGAGATCTGGAGGAATACCGATGGCGAAGGCAGCTTCCTGGCATAATATTGACACTGAGATTCGAAAGCGTGGGTAGCAAA
+
ABBAAFFBBAAAGCGE22EEFGHFEEGGHGB55BAAAAEEGHHGFEAFGGHGDBFGAFGGHHHHHH5D5EBBBFHGHGHHGGGFECGGFGHHHHGFFEFGHHGGFHHHHHB4F3FDAAGGFGCDGHGHGHHHFHGGDHGFGFGGH=GGFFF=G1?><>>><FHFD0=<CAFFHHFHHF:BF:ECGHHHDDGBCF?DCGDF.EDBCC;9FFAFFF0;BFFBFFFFB;FFFFBBEFF9AFADFFFAB9BFF9
@M03896:38:000000000-B4D98:1:1110:13732:3824 1:N:0:173
TACAGAGGGTGCGAGCGTTAATCGGAATTACTGGGCGTAAAGCGAGTGTAGGTGGCTCATTAAGTCACATGTGAAATCCCCGGGCTTAACCTGGGAACTGCATGTGATACTGGTGGTGCTAGAATATGTGAGAGGGAAGTAGAATTCCAGGTGTAGCGGTGAAATGCGTAGAGATCTGGAGGAATACCGATGGCGAAGGCAGCTTCCTGGCATAATATTGACACTGAGATTCGAAAGCGTGGGTAGCAAA
+
AAA@AFFB@AAAGEGA?2EEFGHBEEGGHGB55BAAAAEEGHHGGEAGFGHGDBFGAGHHHHHHGH5F553BBBFGHHHHGGGGECHFGHHHHHGHHGHGHHGFEFBGHH?4B3B/?/DFGF23BFBGHFHFFFDG?FD1FDFDGFGGFF0<F1?=<>>>@FFHD0=DAACEGGBGG0:<GDDGHHHHDDGDFFDGGA?E?DGFBFGFEF?BFF/;:FFEFFFFFFBFFFFFFFFDDFFDDFFD;9BF/B
@M03896:38:000000000-B4D98:1:1110:13735:3843 1:N:0:173
TACAGAGGGTGCGAGCGTTAATCGGAATTACTGGGCGTAAAGCGAGTGTAGGAGGCTCATTAAGTCACATGTGAAATCCCCGGGCTTAACCTGGGAACTGCATGTGATACTGGTGGTGCTAGAATATGTGAGAGGGAAGTAGAATTCCAGGTGTAGCGGTGAAATGCGTAGAGATCTGGAGGAATACCGATGGCGAAGGCAGCTTCCTGGCATAATATTGACACTGAGATTCGAAAGCGTGGGTAGCAAA
+
AAA@AFFC@AAAGCGA22AEEFHFEGGGHGD55AAAAAEEGHHGGGAGGFFF3BEE1GHHHHGHFH5D543BBBGGGHGHGGGFE?GFFGHHHHFGHGFGHHGFFHGGHHFBF3F?C/FFGF?DDGBGDGHHFHGDDHGBD?GHG1FGFHHCG<>>=>>>>CGHHBGD<C?EBGFGCF0GHGGECGHHGCGDGB?ACGDC.EGBBFFFBBAFFF00:9BBBB0BB;FFFF0BABFFDFF?ADF:;:;BFF
@M03896:38:000000000-B4D98:1:1110:13603:4379 1:N:0:173
TACGGAGGGTGCAAGCGTTAATCGGAATTACTGGGCGTAAAGCGCACGCAGGCGGTTTGTTAAGTCAGATGTGAAATCCCCGGGCTCAACCTGGGAACTGCATCTGATACTGGCAAGCTTGAGTCTCGTAGAGGGGGGTAGAATTCCAGGTGTAGCGGTGAAATGCGTAGAGATCTGGAGGAATACCGGTGGCGAAGGCGGCCCCCTGGACGAAGACTGACGCTCAGGTGCGAAAGCGTGGGGAGCAAACA
+
AAAB?AA@22AAFGGAE2EEFGHA?FGGHG55532BAAEEGHHGG0AAEEA@G?/EEEE?FGFFBB4@@F34BBB?BGHFGCGGECHFHHHGF0/FGFHHGFFGHDBDGGF2GCGCFHHGBGHHHGGFFDFG1BC-<-9.9;BFFFFFBB/99;:9;9;-9BFB/BDADCEFF/BFB9B..AFFFFFB;-;.9B@B@FF;DFFFCF9:EFFB--;.BFF/BDFFDDBBFFFA.>D.99;9=@-.9D?FFF.
@M03896:38:000000000-B4D98:1:1110:18302:4877 1:N:0:173
TACGGAGGGTGCAAGCGTTAATCGGAATTACTGGGCGTAAAGCGCACGCAGGCGGTTTGTTAAGTCAGATGTGAACTCCCCGGGCTCAACCTGGGAACTGCATCTGATACTGGCAAGCTTGAGTCTCGTAGAGGGGGGTAGAATTCCAGGTGTAGCGGTGAAATGCGTAGAGATCTGGAGGAATACCGGTGGCGAAGGCGGCCCCCTGGACGCAGACTGACGCTCAGGTGCGAAAGCGTGGGGCGCAAACA
+
AAABABBBBAAAFGGC22AE2FGFEGGGHFAD53AAAAEECGHGG?EEFCGEGGGGGGGFGHFGFHBFDGB4BFG3FGHHGGG?EGGFEGHHHHFFGFHFHHHHGFHGGH?BFEFFFHHHHGFHHHHHFGGFD<.-<=9AABFFFFFFFEFEB;;;;;;@EFFFFF:;DCFFFFFFFFFFFF.FFFFDC@BFFFAACFFFFFAD-@@EFFF=-:@;AFFFFFFFDFB9BFB@;9:AFFFBFFF.@A-@=A.
@M03896:38:000000000-B4D98:1:1110:18275:4880 1:N:0:173
TACGGAGGGTGCAAGCGTTAATCGGAATTACTGGGCGTAAAGCGCACGCAGGCGGTTTGTTAAGTCAGATGTGAAATCCCCGGGCTCAACCTGGGAACTGCATCTGATACTGGCAAGCTTGAGTCTCGTAGAGGGGGGTAGAATTCCAGGTGTAGCGGTGAAATGCGTAGAGATCTGGAGGAATACCGGTGGCGAAGGCGGCCCCCTGGACGAAGACTGACGCTCAGGTGCGAAAGCGTGGGGCGCAACCA
+
AAAAAAAD@2AA4AGC222AAFGE2EFGHGA553BAAAEEHFHGF0EEFCGCGGG>FEGHFGFF@F@BD43BBFHDGGHHGGGGGGHGHHHGACFA?FHHFF?FGHHFHH??GGGBFHHHFGFGFGGGFGFFGGGCCA-9EB9BBFFFFF/F;:;;;;;:E/B/BBA;A=AF/FFFF:/ADAFFFFFDF-@DFFF;=D9-9@=BFF;AEF.;;-.;;;BB/.AAFF/B::;=.@-AFD.99-9.--:--..
@M03896:38:000000000-B4D98:1:1110:18288:4893 1:N:0:173
TACGGAGGGTGCAAGCGTTAATCGGAATTACTGGGCGTAAAGCGCACGCAGGCGGTTTGTTAAGTCAGATGTGAAATCCCCGGGCTCAACCTGGGAACTGCATCTGATACTGGCAAGCTTGAGTCTCGTAGAGGGGGGTAGAATTCCAGGTGTAGCGGTGAAATGCGTAGAGATCTGGAGGAATACCGGTGGCGAAGGCGGCCCCCTGGACGAAGACTGACGCTCAGGTGCGAAAGCGTGGGGAGCAAACA
+
ABABABCCBAAABGGA22EEAGGFEFGGHHD55BAAAAEFHHHGG0EEEGGCGGGCEFGFGHHHGH4BEGBBBFFGHHHHGGGGEGHFHHHHGHGHGGHHHHHHHHHHHHFFHHHGFGHHFGFHHHHHFGFGHGGGGFBDEFFFFFFFFF0FB;;;;;;;AFFFFF;:;DFFFFFFFFFFFFFFFFFFF@DFA:@=>DECFFFFFFDEFFFFFFFDFFFFFFFDFFFFFFF>DFFDFDADFFFFFDFFFF.
@M03896:38:000000000-B4D98:1:1110:9441:5304 1:N:0:173
TACGGAGGGTGCAAGCGTTAATCGGAATTACTGGGCGTAAAGCGCACGCAGGCGGTTTGTTAAGTCAGATGTGAAATCCCCGGGCTCAACCTGGGAACTGCATCTGATACTGGCAAGCTTGAGTCTCGTAGAGGGGGGTAGAATTCCAGGTGTAGCGGTGAAATGCGTAGAGATCTGGAGGAATACCGGTGGCGAAGGCGGCCCCCTGGACGAAGACTGACGCTCAGGTGCGAAAGCGTGGGGAGCAAACA
+
CCBCBBCCBAAAFGFA22EEAGHFEFGGHHBBBBAAEAEFHHHGGCGFGCECGGGCEGGHHHHHHHDFDFBBBFGFHHHFGGGGEGHHHHHHHHGCFGGGHHHHHHGHHHDFGHGHGHHHFFFGHHHHFEGGHFDDCFDFFFFFFFFEFFBF;;;:;;;@EFFFFFD;DFFFFFFFFFFFFFFFFFFFF=DFFFFF;DFFFFFFFBCEFFFCCCFDFFFFFFFFFDFBFFFDDAFFFDFFFFF?CDAFFF?
@M03896:38:000000000-B4D98:1:1110:9455:5315 1:N:0:173
TACGGAGGGTGCAAGCGTTAATCGGAATTACTGGGCGTAAAGCGCACGCAGGCGGTTTGTTAAGTCAGATGTGAAATCCCCGGGCTCAACCTGGGAACTGCATCTGATACTGGCAAGCTTGAGTCTCGTAGAGGGGGGTAGAATTCCAGGTGTAGCGGTGAAATGCGTAGAGATCTGGAGGAATACCGGTGGCGAAGGCGGCCCCCTGGACGAAGACTGACGCTCAGGTGCGAAAGCGTGGGGAGCAAACA
+
AAABBBCCCAAAB5GA22AEAGHFAEGGHGB55BABAAEFEHHGGCFFGGGGGGGFGGGHHHHHGHGGEFBBBFGFHHHHGGGGEGHHHHHHGHF0GEGGHFHGHHHHHHGFGHHFGHHFGGGGHHHH?EGGHHCCGFFFFFFFFFFFFF/B;;:;:;;;EBFFFB::DFFFFFFFFFFFFFFFFFFD=:BDADFFFFEBFFFFFFFEFFFFDFFAFFEBFDFFFFF/BFFC?9@DFDDDAFFF>AEFFFE
@M03896:38:000000000-B4D98:1:1110:9439:5329 1:N:0:173
TACGGAGGGTGCAAGCGTTAATCGGAATTACTGGGCGTAAAGCGCACGCAGGCGGTTTGTTAAGTCAGATGTGAAATCCCCGGGCTCAACCTGGGAACTGCATCTGATACTGGCAAGCTTGAGTCTCGTAGAGGGGGGTAGAATTCCAGGTGTAGCGGTGAAATGCGTAGAGATCTGGAGGAATACCGGTGGCGAAGGCGGCCCCCTGGACGAAGACTGACGCTCAGGTGCGAAAGCGTGGGGAGCAAACA
+
ABBBBBCCBAAABGGC22EEFGHFEEGGHE555BBBAAEEGHHGGCFEGCFGGGGFGGGHGHHHGHBFGFEBBFGFHHHGGGGGEFHGGHHHHHG0CEGFHHHHHHFFFHFDHHGFFGHGGGBGHHHHCGGGHHGGGCFDEFFFFFFFFFBFB;;;:;9;EBFFFFA;DFFFFFFFFFFFFFFFFFFFF-@DFDFFFFEBDFFFFFCEFFFCFADDFFFFFFFDFFF/BFF@ADADFDDFFFAADDEFFFF
@M03896:38:000000000-B4D98:1:1110:24008:5365 1:N:0:173
TACGGAGGGTGCAAGCGTTAATCGGAATTACTGGGCGTAAAGCGCACGCAGGCGGTTTGTTAAGTCAGATGTGAAATCCCCGGGCTCAACCTGGGAACTGCATCTGATACTGGCAAGCTTGAGTCTCGTAGAGGGGGGTAGAATTCCAGGTGTAGCGGTGAAATGCGTAGAGATCTGGAGGAATACCGGTGGCGAAGGCGGCCCCCTGGACGAAGACTGACGCTCAGGTGCGAAAGCGTGGGGAGCAAACA
+
AAAAAABBB@AACGFF22EEAGHFEEGGHGB55ABBAAEEHHGGG?EEEGGGGGGEFGEHGHHHHH4B3GFBBGHGHHHGGGGFEGHGHHHHHHFGGGHGGHHHHHHHHHFFHHHHGFGGFFHHHHHHGGGFFHDDCBFDEFFFFFFFFFFFF;;9;;9;EFFFFFA;ABFF/FFFFFFFFFFFFFFFD;=DFDFAFFE@CFBFFFDEEFFF;FFFF/F/BFDDAAFFFFB=ABDFFDADCFFEBAAFFFF
@M03896:38:000000000-B4D98:1:1110:9617:5816 1:N:0:173
TACAGAGGGTGCGAGCGTTAATCGGAATTACTGGGCGTAAAGCGAGTGTAGGTGGCTCATTAAGTCACATGTGAAATCCCCGGGCTTAACCTGGGAACTGCATGTGATACTGGTGGTGCTAGAATATGTGAGAGGGAAGTAGAATTCCAGGTGTAGCGGTGAAATGCGTAGAGATCTGGAGGAATACCGATGGCGAAGGCAGCTTCCTGGCATAATATTGACACTGAGATTCGAAAGCGTGGGTAGCAAA
+
ABAABFFCBAAAF?GA22EEAGHBEEGGHG555BBAAAEFHHHGGEEGHHHHFGGGCGHHHHHGHH5F5DBBBFGFFGHHGGGGEFHGGHHHHHGHHGGGHHHGFHFHHHD4B?FDDFGGHHCFHGHFGHHEGHD?DHFFHGHHHHHGFDGCG=?=<>>>EFHGD0DEEEGGHHGHHFCFGEGGHHHHGEGGGF?DDGFE.DDFFFFGFF.FFF9BFFFFBBFFFBFFBFFFEFFFFFFFFFFFB.BFFF
@M03896:38:000000000-B4D98:1:1110:9278:6307 1:N:0:173
TACGGAGGGTGCAAGCGTTAATCGGAATTACTGGGCGTAAAGCGCACGCAGGCGGTTTGTTACGTCAGATGTGAAATCCCCGGGCTCAACCTGGGAACTGCATCTGATACTGGCAAGCTTGAGTCTCGTAGAGGGGGGTAGAATTCCAGGTGTAGCGGTGAAATGCGTAGAGATCTGGAGGAATACCGGTGGCGAAGGCGGCCCCCTGGACGAAGACTGACGCTCAGGTGCGAAAGCGTGGGGAGCAAACA
+
AAAA>ABCCAAACGCF2AF2AFGBAEFGHGBDBBFBAAEEAGHGG?EEEGC?EFGGGGGHEB4?FH1EGGFBBEGHHHGFFGGFEEGHHHHGCGAGHGHHHHHFDGHHHHHGHGC1FGGH<FBFGEFBFGGEGGGGGFB?9B/;FFF9:BBBF:;;;;;@.FFFFB;9;BAFEFFFFFFEFFFFFFFA@@-AA@@DDFA;BD>BCBB;ABA@;@A.;BFBFFADF.FFBFB@.@DDFADFFFFFFD.FFF.
@M03896:38:000000000-B4D98:1:1110:9301:6308 1:N:0:173
TACGGAGGGTGCAAGCGTTAATCGGAATTACTGGGCGTAAAGCGCACGCAGGCGGTTTGTTAAGTCAGATGTGAAATCCCCGGGCTCAACCTGGGAACTGCATCTGATACTGGCAAGCTTGAGTCTCGTAGAGGGGGGTAGAATTCCAGGTGTAGCGGTGAAATGCGTAGAGATCTGGAGGAATACCGGTGGCGAAGGCGGCCCCCTGGACGAAGACTGACGCTCAGGTGCGAAAGCGTGGGGAGCAAACA
+
AAAAAAB@DA2AFGBC2AF2CGHBEEFGHFA55AAAAAEEGGGFG0EAFFGCGFGGGGGHGHEEHH@BFFFBFGGDHHHHGEGEEEGFGHHHHHGHFEGFGHHHHHHHHHFFHHFBCGHHCGFGHGGCFGGAHHGGCADA.;9FFFFFFF/BB;;;-;;;EFFFFF;;AD?FEFFFFFFADFFFFFFDF@-:FFFFF.A@AFFC@@99AB.@-9DDBFFFFDDFFFFFF/B;9@BAFD;DCCAEFFFFFFE
@M03896:38:000000000-B4D98:1:1110:9283:6324 1:N:0:173
TACGGAGGGTGCAAGCGTTAATCGGAATTACTGGGCGTAAAGCGCACGCAGGCGGTTTGTTAAGTCAGATGTGAAATCCCCGGGCTCAACCTGGGAACTGCATCTGATACTGGCAAGCTTGAGTCTCGTAGAGGGGGGTAGAATTCCAGGTGTAGCGGTGAAATGCGTAGAGATCTGGAGGAATACCGGTGGCGAAGGCGGCCCCCTGGACGAAGACTGACGCTCAGGTGCGAAAGCGTGGGGAGCAAACA
+
>AAAAAADD2A>CDF4E2EEFGHEEEGGHG5553BBAAEEEGFGG0EEEFFEGC@EGEEGHHFGBG@B3@3BBFGDGHHHGGGEEGHGHHHHHHEGGGFFGHGGHGHHHHF2GHHEFGGGFGFGHFFFFGFGDGCCC;-9;9BBFFFFBB/9;;;;;;99AFFFFF;;ACEFFFFFF9FFFFEFFFFF9;BDADFFFFF@FBBFDD@AEFFFF-ADFFFFE?DADDBB//;9ADFAB.ADAA=EADFFFF?
@M03896:38:000000000-B4D98:1:1110:19576:6473 1:N:0:173
TACGGAGGGTGCAAGCGTTAATCGGAATTACTGGGCGTAAAGCGCACGCAGGCGGTTTGTTAAGTCAGATGTGAAATCCCCGGGCTCAACCTGGGAACTGCATCTGATACTGGCAAGCTTGAGTCTCGTAGAGGGGGGTAGAATTCCAGGTGTAGCGGTGAAATGCGTAGAGATCTGGAGGAATACCGGTGGCGAAGGCGGCCCCCTGGACGAAGACTGACGCTCAGGTGCGAAAGCGTGGGGAGCAAACA
+
ABBBCBCCC@AACGGE22EECGHFEEFGHE555BAAAAEEGHHGGAEEFGEEGGGGGEGHHHHHFH4BFGFBBFHEHHHHGGG?EGHFFGHHHHGGGGGGHHHGHHHGFHFFHHHFGGGFFFHHHHGBFDFEHHDDCCBDAFFFFFFEFF9F:;::;;9;AFFFFB9;;-.BFFFFFFFFFDBFFFBDF=BA;;>-9.A:D;@@DF;EAFFFFFDDFFBFFDFDFFF9;BB-:@-.B;.9@CA.9DAFB..
@M03896:38:000000000-B4D98:1:1110:19578:6491 1:N:0:173
TACGGAGGGTGCAAGCGTTAATCGGAATTACTGGGCGTAAAGCGCACGCAGGCGGTTTGTTAAGTCAGATGTGAAATCCCCGGGCTCAACCTGGGAACTGCATCTGATACTGGCAAGCTTGAGTCTCGTAGAGGGGGGTAGAATTCCAGGTGTAGCGGTGAAATGCGTAGAGATCTGGAGGAATACCGGTGGCGAAGGCGGCCCCCTGGACGAAGACTGACGCTCAGGTGCGAAAGCGTGGGGAGCAAACA
+
ABABABBCCAAABFFE22EECGHFEFGGHFA55ABBAAEEHHHGG?EEFCECGFGGGGGHHHHHGHDFEFFBBGHHHHHHGGGGEFHHHHHHHHGHHGHGHHHGGGHGHHFFHHC2FGHGGGHHHHHHFGGGHHDC@FFDEFFFFFFFFFFFF;;;;;;;AFFFFFAADFFFFFFFFFFFFFFFFFFFF9BDFFFFFFECFFFFFFDFFFFFDFFFFFFFFFFFFFFFFFFDDFA?FDDDFFFFFFFFFF?
@M03896:38:000000000-B4D98:1:1110:19596:6492 1:N:0:173
TACGGAGGGTGCAAGCGTTAATCGGAATTACTGGGCGTAAAGCGCACGCAGGCGGTTTGTTAAGTCAGATGTGAAATCCCCGGGCTCAACCTGGGAACTGCATCTGATACTGGCAAGCTTGAGTCTCGTAGAGGGGCGTAGAATTCCAGGTGTAGCGGTGCAATGCGTAGAGATCTGGAGGAATACCGGTGGCGAAGGCGTCCCCCTGGACGAAGACTGCCGCTCAGGTGCGAAACCGTGGGGAGCAAACA
+
>AAAABABDA?>BDGE22AEFGHF2BFGHHAD5BABAAEEHGHGG?EEEFGGGFGGGGGHHHHHHH4B3GEBBF4FGHHHGEGGEGGFHHHHCFG0GGHGGHFGGFHGFHFGGHHFGGGG?GCGHHHFGGGCGH.<--AA@E0CGGHG:C/;C<<;;-;--=0CFC9;CDEFGFGGG09AADBFFFFAAB;DF@=B-.99.;BDFD9.9B;---.;FFF//-@9;.////:@DA;-;9..-9-;-9AFFA;
@M03896:38:000000000-B4D98:1:1110:8512:6622 1:N:0:173
TACGGAGGGTGCAAGCGTTAATCGGAATTACTGGGCGTAAAGCGCACGCAGGCGGTTTGTTAAGTCAGATGTGAAATCCCCGGGCTCAACCTGGGAACTGCATCTGATACTGGCAAGCTTGAGTCTCGTAGAGGGGGGTAGAATTCCACGTGTAGCGGTGAAATGCGTAGAGATCTGGAGGAATACCGGTGGCGAAGGCGGCCCCCTGGACGAAGACTGACGCTCAGGTGCGAAAGCGTGGGGAGCAAACA
+
AAABBBBBB?AA4EDCA2EEFGHEEEFGHE555BAAEAEEGHFEG0EEGFEFGCFCGEEHHHHH4F@BB@@BBFFGGHHHCEGGGGHHHHHHBGGHHEGHHHGHHDF?DGFBGA<<<FF<FC<????FFDFA=0ACGA@DEFFFFFFF/;.A9;;;9;.9AFFFBFD:ACAFFF/FFFFFDFBBFFFF--9AFFFF=DE-DFFFFFFFFBA---:9BFFBFFFFFFEFBFFCDFFFFD9DCFFA>DFFFFF
@M03896:38:000000000-B4D98:1:1110:17908:7771 1:N:0:173
TACGGAGGGTGCAAGCGTTAATCGGAATTACTGGGCGTAAAGCGCACGCAGGCGGTTTGTTAAGTCAGATGTGAAATCCCCGGGCTCAACCTGGGAACTGCATCTGATACTGGCAAGCTTGAGTCTCGTAGAGGGGGGTAGAATTCCAGGTGTAGCGGTGAAATGCGTAGAGATCTGGAGGAATACCGGTGGCGAAGGCGGCCCCCTGGACGAAGACTGACGCTCAGGTGCGAAAGCGTGGGGAGCAAACA
+
AAAAABBBDAAAGGBE?22EFGHF2BFGHHA55B2AAAEEGHHGG0EEGGGGGGGGGGGHGHHFGH4BGFBBBEGHHHHHGFFGEGHGGHHFGFGCGFHGHHHHHHGHHHFFHHCFGFGGFGGHHHHHCGGGFH.CCFFDAFFFFFFFFFFFF:9;;99;AFFFFFA;DFFFBFFFFFFFFFBFFFFFC9@FFDFFF?AA>FBFCB;.AFFB;BDBFFF/FDFFFFFFFFBBD;@AF.AFFFF.9AEFBF.
@M03896:38:000000000-B4D98:1:1110:17889:7778 1:N:0:173
TACGGAGGGTGCAAGCGTTAATCGGAATTACTGGGCGTAAAGCGCACGCAGGCGGTTTGTTAAGTCAGATGTGAAATCCCCGGGCTCAACCTGGGAACTGCATCTGATACTGGCAAGCTTGAGTCTCGTAGAGGGGGGTAGAATTCCAGGTGTAGCGGTGAAATGCGTAGAGATCTGGAGGAATACCGGTGGCGAAGGCGGCCCCCTGGACGAAGACTGACGCTCAGGTGCGAAAGCGTGGGGAGCAAACA
+
[truncated: 913,934 more chars]
