# Supplementary material for: Formalin-Fixed Paraffin-Embedded (FFPE) samples are not a beneficial replacement for frozen tissues in fetal membrane microbiota research
Source: PLoS One. 2022 Mar 17;17(3):e0265441. doi: 10.1371/journal.pone.0265441 (PMC8929612; doi:10.1371/journal.pone.0265441)
Supplement: S2 File — (ZIP) [file pone.0265441.s007.zip › Negatives/N-N-02-N-1-FF_S173_L001_R2_001.fastq.fastq]

@M03896:38:000000000-B4D98:1:1101:10781:3442 2:N:0:173
CCTGTTTGCTCCCCACGCTTTCGCACCTGAGCGTCAGTCTTCGTCCAGGGGGCCGCCTTCGCCACCGGTATTCCTCCAGATCTCTACGCATTTCACCGCTACACCTGGAATTCTACCCCCCTCTACGAGACTCAAGCTTGCCAGTATCAGATGCAGTTCCCAGGTTGAGCCCGGGGATTTCACATCTGACTTAACAAACCGCCTGCGTGCGCTTTACGCCCAGTACTTCCGATTAACGCTTGCACCCTCC
+
AABAAFFFFFFFGGGGEEEFGGDEFGGHGHHGEGGEEHGHFHHHGFEGHD?FEEFFGGGHGEEEGHE/>EFHHHHHG?GGHHHHHHHGGEEGHHHHHFCGCCFHHHGFBGGHHHHGHHHGGGGHHHFC.CEHHGCDDGB<CGD0:<GGBGCGFHGGCCGHHHB.:999;FFGFG-BGGGGFBF0FFB/;BBFEFB99FFFFFFFFF;9AD=@B.AFF.A@D.FBF/;9FBD.99A9F.;..99;;FFEFF
@M03896:38:000000000-B4D98:1:1101:10798:3446 2:N:0:173
CCTGTTTGCTCCCCACGCTTTCGCACCTGAGCGTCAGTCTTCGTCCAGGGGGCCGCCTTCGCCACCGGTATTCCTCCAGATCTCTACGCATTTCACCGCTACACCTGGCATTCTACCCCCCTCTACGAGACTCAAGCTTGCCAGTATCAGATGCAGTTCCCAGGTTGAGCCCGGGGATTTCACATCTGACTTAACAAACCGCCTGCGTGCGCTTTACGCCCAGTACTTCCGATAACCGCTCTCACCCTCC
+
AABAAFFBDFFFGGFFEFEAFGAE2EEHHAGFEFE?EEGHHHGGEE1FHEAEEE>EEEEH1ED>EH1>>/?GGGFHF0B3FFHHHHHEE?EFHGFHH?CCC@?FGHGF0FFGGH1FHHHGDGGHGHFC.<<G0<<<<C<<CGGC:;:;C<CG0<C0::CGGH0./9/;9CFE;;---;BFFCC;FFF//:BB//;/;.9E>?BF.F=A.9-@;.;/;.9=BD.9/999FB?.9-./;-99-.;//9:.AD
@M03896:38:000000000-B4D98:1:1101:10791:3464 2:N:0:173
CCTGTTTGCTCCCCACGCTTTCGCACCTGAGCGTCAGTCTTCGTCCAGGGGGCCGCCTTCGCCACCGGTATTCCTCCAGATCTCTACGCATTTCACCGCTACACCTGGAATTCTACCCCCCTCTACGAGACTCACGCTTGCCACTATCAGATGCAGTTCCCAGCTTGAGCCCGGGGATTTCACATCTGACTTAACAAACCGCCTGCTTCCCCTCTACGCCCAGCACTTCCGATTAACGCCTCCACCCTCC
+
AABAAFFCDFFFGGGFEEE2AGEEEGGHGFGFEFEGEFGHHHHHGEDGH1AEEEEEFFGGGEDEGHE/EEGHHHHHH2GGHFFGGFGFGEEGHHHHGDCC/BFGHGC0?GDGGFGFHHHGGDGHHG<..<<DGF/<<<.<<CC0CC0CF0;C0000C0<GGF0.:0;.0;FE?---99CFBFFFBBB//;9BFBFF/AEA9@@?EA/9//.;:..:B;9BFD..9.;BFF?D.:.9;.;-:.;.FF..;A
@M03896:38:000000000-B4D98:1:1101:14588:3519 2:N:0:173
CCTGTTTGCTCCCCACGCTTTCGCACCTGAGCGTCAGTCTTCGTCCAGGGGGCCGCCTTCGCCACCGGTATTCCTCCAGATCTCTACGCATTTCACCGCTACACCTGGAATTCTACCCCCCTCTACGAGACTCAAGCTTGCCAGTATCAGATGCAGTTCCCAGGTTGAGCCCGGGGATTTCACATCTGACTTAACAAACCGCCTGCGTGCGCTTTACGCCCAGTAATTCCGATTAACGCTTGCACCCTCC
+
>>AAAFFFFFFFGGGG?EAAFGEFGGGHGFHHGGGGGHHHFHHHEGGHHG??EEEFGGGHAEEFGGEEEEFHHHHHHFHGHHFHHHHGGEFGHGHHHFCGGCFHHHFGFHHHGGFFHHHGGCEGFFEC.CFHHHF<D<0CCGF00;CCGCGGGHHHGHHHHH0.:9;BFGGGDAA?DGFGGFGGFFB/9FF9FFBFFFEE=DFF?F>9;AAD@9.BF.DCFFF9F//;BFFAD.AFBA@9..;;BBD.AD
@M03896:38:000000000-B4D98:1:1101:22948:4654 2:N:0:173
CCTGTTTGCTCCCCACGCTTTCGCACCTGAGCGTCAGTCTTCGTCCAGGGCGCCGCCTTCGCCACCGGTATTCCTCCAGATCTCTACGCATTTCACCGCTACACCTGGAATTCTACCCCCCTCTACGAGACTCAAGCTTGCCAGCATCAGATGCAGTTCCCAGGTTGAGCCCGGGGATTTCACATCTGACTTAACAAACCGCCTGCGTGCGCTTTACGCCCAGTAATTCCGATTAACGCCTGCCCCCTCC
+
AAAAAFFFFFFFGEBEEEECFGEFCEFHGFFGEGGCGHHHFHHCEEEHGG1EAFECEGGGEA?EEFE/>E?BFGFHFBHBGHHHHHHFGGEGHHHHHGGGGCFFGHBF2CGHHFHFHHHGGGGC1GG?.CG<<G/0DG0<<GD<.<=C00:CFHEHHCGGGH0.;0;:;FFG?@---;CFFBBFFFG0BFFF//BBFFEFFFFFAAFADDAA@.EBBE.;BDA/BFFFFBFF?ADFFFF-9;;..:@FF.
@M03896:38:000000000-B4D98:1:1101:12947:4975 2:N:0:173
CCTGTTTGCTCCCCACGCTTTCGCACCTGAGCGTCAGTCTTCGTCCAGGGGGCCGCCTTCGCCACCGGTATTCCTCCAGATCTCTACGCATTTCACCGCTACACCTGGAATTCTACCCCCCTCTACGAGACTCAAGCTTGCCAGTATCGGATGCAGTTCCCAGGTTGAGCCCGGGGATTTCACATCTGACTTAACAAACCGCCTGCGTGCGCTTTACGCCCAGTAATTCCGATTAACGCTTGCACCCTCC
+
AABAAFFFFFFFGGGGEEAFFGEEGGGHBGHHGGFGFHHHBHHHGGGHHC?FEFEFGGGHAEEFGHE/EEGHHHHHGHGHHHHHHHHGGEGGHGFHHDDGGCFHHGBFBGHFGGHFHHHGGGGHHHFE<DGHFGGDGFF/<GDB0<CGC:;CCHHF;CGHFG0:99/;:FFGBG?G9.BFFFFFFFB/BFFFFFBBFFFFCFFFFF@;.;-@;..BF?DBFF.;BF/;FFFF?D.B;DF.:9:;BFD.AD
@M03896:38:000000000-B4D98:1:1101:21392:4989 2:N:0:173
CCTGTTTGCTCCCCACGCTTTCGCACCTGAGCGTCAGTCTTCGTCCAGGGGGCCGCCTTCGCCACCGGTATTCCTCCAGATCTCTACGCATTTCACCGCTACACCTGGAATTCTACCCCCCTCTACGAGACTCAAGCTTGCCAGTATCAGATGCAGTTCCCAGGTTGAGCCCGGGGATTTCACATCTGACTTAACAAACCGCCTGCGTGCGCTTTACGCCCAGTACTTCCGATTCACCCTTGCACCCTCC
+
AABABFFFDFFFGGGGEEEFFGBEEGGHGGFFEFE?EGFHHHGHGDEGGEAAAE>EGGGHEEEEGH?>EEFHHHHHH2B3GGHHHHHFEFEGGG2GHCBFCCFHHHFCBCHHGHGHHHHGGGGHHHFD.CCHFF/<<CD<<GD0::CCCC0:CGFC;CGHHH0;/9/9/;FE?@:--9CFFBFFFFF/:FFFF/;9B:AE=FFFFF;:AA-@-;EFF:DAF..:9/:FFF.;.9//;/;9/B9/;BDEFF
@M03896:38:000000000-B4D98:1:1101:7291:5842 2:N:0:173
CCTGTTCGCTACCCACGCTTTCGTTCCTCAGCGTCAGTTACTGCCCAGAGACCCGCCTTCGCCACCGGTGTTCCTCCTGATATCTGCGCATTTCACCGCTACACCAGGAATTCCAGTCTCCCCTGCAGTACTCAAGTCTGCCCGTATCGCCTGCAAGCCCGCAGTTGAGCTGCTGGTTTTCACAAACCACGCGACAAACCGCCTACGAACTCTTTACGCCCAGTAATTCCGGCCAACGCTTGCACCCCAC
+
>>AAAFFADB2AGGGGAEEFFGEFHHHHHGGGFFE?EGEGFGHHGHH1FGBGFHEEGGGG1ED>EG1>EE>BGHHHHHGGGFHGHDGEEEEAFGFGHEEGGEFGGGG/??GCHHF1BFGHGGEGCG@FFGHHFGG??F1<FGHA<<FF<ADAGHBH0<E.<A-::000;:G/:CCCCGFGFFF;9.9.;E.:9-;--FEFBBBFDFD.9@.99//:9.9@BA.9/B/FFF/9-@9.E.9...;/;BD-;;
@M03896:38:000000000-B4D98:1:1101:7276:5859 2:N:0:173
CCTGTTCGCTACCCACGCTTTCGTTCCTCAGCGTCAGTTACTGCCCAGAGACCCGCCTTCGCCACCGGTGTTCCTCCTGATATCTGCGCATTTCACCGCTACACCAGGAATTCCAGTCTCCCCTGCAGTACTCAAGTCTGCCCGTATCGCCTGCAAGCCAGCAGTTGAGCTGCTGGTTTTCACAAACGACGCGACACACCGCCTACGCACTCTTTACGCCCACTAATTCCGGACAACACATGCACCCTAC
+
>>AAAFF>DAAAGGGGEEFFGGFFHHHGHHGGEEGGGHHHHHHHHHHHFHAGFHEEGEGH1EEFEFEEEEEEGHFHHGFGGHHGHFGEGGAE?FFGHAEEEEGGHGGAGGGHGHF3?FGHHHGHEHCC@GHHFFC1?G1?GGG/<@GG>EFDGGHGGHG/CE/<<=0=CGG/CB0BC:CEC0C:FCG..;?@--:@-;DFFFFFFF9-A@-B/BFFF.9-@;.;B9/;;F9@.-BFF.;.;///;BD?FF
@M03896:38:000000000-B4D98:1:1101:24152:6214 2:N:0:173
CCTGTTTGCTCCCCACGCTTTCGCACCTGAGCGTCAGTCTTCGTCCAGGGCGCCGCCTTCGCCACCGGTATTCATCCAGATCTCTACGCATTTCACCGCTACACCTGGAATTCTACCCCCCTCTACGCCACTCAAGCTTGCCAGTATCAGATGCAGTTCCCACGTTGAGCCCTGGGATCTCACATCTGCCTTAACAAACCGCCTGCTTGCTCATTCCGCACAGTACATCCGAGTCACGCCTGCACCCTCC
+
>>A3>@F4BFFFCCFEAEE2FGEEEEEF3A2B2BE2AGGHCHAFEEEA311AAA0EEEEF?1EEEG1>>>1FE44FG3BFHHBGHDHFEE<?FFFGHECCG@FFHFGA0FGHGGHFGHEGCCFFFF.--.>GCC<DDFD/<C=<0=0=0<;<CBG0:0<<GGA-..../9;E/.9..9.9CFF0000000099CC;9.;.--;A.9///:/9//////.-99./;//99/A.-9./;.;.....99;.9;
@M03896:38:000000000-B4D98:1:1101:24169:6222 2:N:0:173
CCTGTTTGCTCCCCACGCTTTCGCACCTGAGCGTCAGTCTTCGTCCAGGGGGCCGCCTTCGCCACCGGTATTCATCCAGATCTCTACGCATTTCACCGCTACACCTGGAATTCTACCCCCCTCTACGAGACTCAAGCTTGCCAGTATCAGATGCAGTTCCCAGGTTGAGCCCGGGGATTTCACATCTCACTTAACAAACCGCCTGCGTGCGCTTTACGCCCAGTAATTCCGATTAACGCTTGCACCCTCC
+
AAAAAFFFFFFFGGGGEEEFGGEEEGGH3FGFEFEE?GGHHHGHGGGFC?0EAEEGGGGHEEDEGH?>>EFHHHHHG?GGHGHHHGGCEEGGHHHHHDCGCCGHHHG0C2FGGHDFHHHGGGGHHGFD.<CGFG/<DGF<<GD0;0;FBC0CCBHGFCGHHH0:::/9/;FE;---:CBFFFGFGFB/;BBFFFFB/AEF-@DFFF;9DA@@@AAFFAA@=D.;B/BBFF/.;99B9AD.A::;BBFFFF
@M03896:38:000000000-B4D98:1:1101:14241:6931 2:N:0:173
CCTGTTTGCTCCCCACGCTTTCGCACCTGAGCGTCAGTCTTCGTCCAGGGGGCCGCCTTCGCCACCGGTATTCCTCCAGATCTCTACGCATTTCACCGCTACACCTGGAATTCTACCCCCCTCTACGAGACTCAAGCTTGCCAGTATCAGATGCAGTTCCCAGGTTGAGCCCGGGGATTTCACATCTGACTTAACAAACCGCCTGCGTGCGCTTTACGCCCAGTACTTCCGATTAACACTTGCACCCTCC
+
AABABFFFFFFFGGGGEEEFFGEEGGGHFFHFEEEEFHHGGHHHEEEGFE0AAE>FEEGHAEDGGH1>EEGGHHHHHGHHHHHHHHHGEEEFGGHHHDCGDDHHHFFG2FGGGFGFHHHGGGGHHHG..<EHFG<<DGD<CGD00<CGGCCGHGEHC;GFGF0;:99/CBGEBDDFGDFGFGGGFFF/BFFBBFFB/AEFDFFFFFCDFFDF-AEBFAA9@A.;B/;;FF??AAA/F/;///;/;FFEED
@M03896:38:000000000-B4D98:1:1101:14259:6939 2:N:0:173
CCTGTTTGCTCCCCACGCTTTCGCACCTGAGCGTCAGTCTTCGTCCAGGGGGCCGCCTTCGCCACCGGTATTCCTCCAGATCTCTACGCATTTCACCGCTACACCTGGAATTCTACCCCCCTCTACGACACTCAAGCTTGCCAGTATCAGATGCAGTTCCCAGGTTGAGCCCGGGGATTTCACATCTGACTTAACAAACCGCCTGCGTGCGCTTTACGCCCAGTAATTCCGATTAACGCTTGCACCCTCC
+
>>AAAFFCFFFFGGGGEEEAFGEEEGGHFGHGEFEEEGHHFHHHEFDFGD0EEE@EGGGHAEEEGHE/>EFHFHHHGGHHHHHHHHGFEEEGHGHHHFCFGCGGGHFCCFGHHHGGHHHGGGGHGHED.<AGG/CDGGF<GGG0:CHGHGCHGFF0;CGHHH0;9999BFGF-9-9-;FBFFFFFFB/9BFFFFF:FFFFFD-A?A=AFFFF-..BB.A9BF.9BFFFFF/..9AFFDA....99BDEED
@M03896:38:000000000-B4D98:1:1101:14244:6948 2:N:0:173
CCTGTTTGCTCCCCACGCTTTCGCACCTGAGCGTCAGTCTTCGTCCAGGGGGCCGCCTTCGCCACCGGTATTCCTCCAGATCTCTACGCATTTCACCGCTACACCTGGAATTCTACCCCCCTCTACGAGACTCAAGCTTGCCAGTATCAGATGCAGTTCCCAGGTTGAGCCCGGGGATTTCACATCTCACTTAACACACCGCCTGCGTGCGCTTTACGCCCAGTACTTCCGATTAACCCCTGCCCCCTCC
+
ABBBBFFFFFFFGGGGEFEFFGEGGGGHBFGFEEEEEHHHFHHHGEDGEA0AAEEEFGGHAEEEGHE/>EFGHHHHHCGHHGHGHFGFEEEGFGHHHBBFC@FGHHCCFFGGGFDFGHHGGGGGGHG?.<<GFCC0=G0<CGG0:;:CC00C:BG0:;GHHG0./0/99FFE-???-:CBFFGGFFF/FFFFE9BF/9DDBD-A9FDAAD-;-.:BBA99BAA/;///;F...9.;//;.99;.;:D;FF
@M03896:38:000000000-B4D98:1:1101:7678:7758 2:N:0:173
CCTGTTTGCTCCCCACGCTTTCGCACCTGAGCGTCAGTCTTCGTCCAGGGGGCCGCCTTCGCCACCGGTATTCCTCCAGATCTCTACGCATTTCACCGCTACACCTGGAATTCTACCCCCCTCTACGAGACTCAAGCTTGCCAGTCTCAGATGCAGTTCCCAGGTTGAGCCCGGGGATTTCACATCTGACTTAACAAACCGCCTGCGTGCGCTTTACGCCCAGTAATTCCGCTTAACGCTTGCACCCTCC
+
AAAAAFFCFFFFGGFG2EE2AEAEEEGHGGHEEEA2EGHHGHFHGDECF?0EEEEEGGGHADAEFHEE@EGHHHHHFC3BFGHFHHF/@??E?GGHH/BDC@GHHH0?0?FHHFFFGHHGG?FHGHFD..CHCC/<<GF/<GG000;C0CGFBCCCCCGFHF0.:;/;BFGE:@---CFFBFF0B//9/:B9//;/B.AE-@BDEF;;DD?B>.A/;.9@-DAF//:;BB/.99A;:.;99..;;;AEED
@M03896:38:000000000-B4D98:1:1101:7683:7777 2:N:0:173
CCTGTTTGCTCCCCACGCTTTCGCACCTGAGCGTCAGTCTTCGTCCAGGGGGCCGCCTTCGCCACCGGTATTCCTCCAGATCTCTACGCATTTCACCGCTACACCTGGAATTCTACCCCCCTCTACGAGACTCAAGCTTGCCAGTATCAGATGCAGTTCCCAGGTTGAGCCCGGGGATTTCACATCTGACTTAACAAACCGCCTGCGTGCGCTTTACGCCCAGTAATTCCGATTAACGCTTGCACCCTCC
+
>AAAAFFCFFFFGGGGEEAAFGAEEGGHHHHHFGEGGHHHHHHHEEEEH?EFEEEEGGGHEEDGGHE>EEGHHHHHHGHHHHHHHHHFEEEFHHHHHFDGGCFGHHEABGHHGHHFHHHGGGGHHGG.<CEHFGCDDHB<CGG0::CCCC;GFHFHGGHHHHB.:999FFFEBD??CAFFFFFGFFF/BFFFFFBBFFFFFFFFFFDADFDB9A.BF9DDFFE/B/9BFF/A.;.;;.;.:A;/9BA.;A
@M03896:38:000000000-B4D98:1:1101:5477:7780 2:N:0:173
CCTGTTTGCTCCCCACGCTTTCGCACCTGAGCGTCAGTCTTCGTCCAGGGGGCCGCCTTCGCCACCGGTATTCCTCCAGATCTCTACGCATTTCACCGCTACACCTGGAATTCTACCCCCCTCTACGAGACTCAAGCTTGCCGGTATCAGATGCAGTTCCCACGTTGAGCCCGGGGATTTCACATCTGACTTAACAAACCGCCTGCGTGCGCTTTACGCCCAGTAATTCCGATTAACGCTTGCACCCTCC
+
>AAAAFFFFFFFGGGGEEEFGGEEEGGH3GHGEFEGEGGHHHHHFEFGEEEGEEEEGGGHEEFGGHA>>EGHHHHHGFGGHHFHHFGGFEFGFGGHHFCDCCDHHGGHBBGHHGHFHHHGGGGHHFA?.CCHCC<<DGB/CG:--;;;C0:0;CCCC;FFFG.999..CFGE9A-;-;BFFBFFFFF;9FFFFFBBFAEEFFF?EF-;.;;;-9;/FF?DFF.:///BFF/.;.9/;.>...99;FFFFF
@M03896:38:000000000-B4D98:1:1101:7671:7789 2:N:0:173
CCTGTTTGCTCCCCACGCTTTCGCACCTGAGCGTCAGTCTTCGTCCAGGGGGCCGCCTTCGCCACCGGTATTCCTCCAGATCTCTACGCATTTCACCGCTACACCTGGAATTCTACCCCCCTCTACGACACTCAAGCTTGCCAGTATCAGATGCAGTTCCCAGGTTGAGCCCGGGGATTTCACATCTGACTTAACAAACCGCCTGCGTGCGCTTTACGCCCAGTAATTCCGATTAACGCTTGCACCCTCC
+
AABAAFFFFFFFGGFFEEEFFGEEFGGHHHHFEEEEEGGFFHGGEEDGHDEGAFEEGGGH1EDEGH>/>EFGHGHHHFCGHHHHHGHFGEGGGHHHHGCGCCFGHGEC?GHHHHHGHHHGGGGHGHGG.<AHF<<DGHB/CGHB::CCG:CGHFHC;:CHGH0.B9/=/;FG-A??@./FFBFFFFF/9FFFFFFFFFFA=DFDFF9;AD;B-D.BF.99>DA//;/FFF/99.AF/.;...9/;;D?9D
@M03896:38:000000000-B4D98:1:1101:5476:7798 2:N:0:173
CCTGTTTGCTCCCCACGCTTTCGCACCTGAGCGTCAGTCTTCGTCCAGGGGGCCGCCTTCGCCACCGGTATTCCTCCAGATCTCTACGCATTTCACCGCTACACCTGGAATTCTACCCCCCTCTACGACACTCAAGCTTGCCGGTATCAGATGCAGTTCCCACGCTGCGCCCGGGGCTTTCACATCTCACTTCACACACCGCCTGCTCGCGCTCTCGTCCCAGTACTTCCGATTAACGCTTGCCCCCTCC
+
AAAAAFD1BBDFGGGG1AAFFGCEEGGHBFGBAEAE?GGGGG/BEAE10/A/A>>EEEGH/EA/EF/>>EGHHDDHF0FGHGHH2FFE?/?EGFBFF/<B<BBGHFC0?1FHH2GDFHHCCCFGHFE..-<GCG/<<C</<C-:--.<CCFCC0BB00C99:.;....:AA@-@---999B:B/9BB/;;BB//9//-;9-9=?;://-9-;---;-9;9BF///;9///---;-/;-9----/:;9@BF
@M03896:38:000000000-B4D98:1:1101:9529:8633 2:N:0:173
CCTGTTTGCTCCCCACGCTTTCGCACCTGAGCGTCAGTCTTCGTCCAGGGGGCCGCCTTCGCCACCGGTATTCCTCCAGATCTCTACGCATTTCACCGCTACACCTGGAATTCTACCCCCCTCTACGAGACTCAAGCTTGCCAGTATCAGATGCAGTTCCCAGGTTGCGCCCGGGGATTTCACATCTGACTTAACAAACCGCCTGCGTGCGCTCTACGCCCAGTAATTCCGATTAACGCCTTCACCCTCC
+
>AAAAFFFFFFFGGGGEFFCFGFEEFGHEGFFEEE2AFGHFHHHDEABGE?AEE>EEEGHEEEEGG1/>EFHHHHHHGGGHGHHHHHF@EEEFGFHHBDGGC2FHHF02FDGGHHHHHHGGGGHGHG..AEHGB/<<<0<<C00:;GCC00CCFGC:0;GHBC.:0B.:;CDB-AB-CBFBBFFBFF9/BB//9FF/AE.@C-.9.;:?D-@>.9/:;@-@D.9///;;9BFA.AF/.9-..9/;BA.;.
@M03896:38:000000000-B4D98:1:1101:9497:8640 2:N:0:173
CCTGTTTGCTCCCCACGCTTTCGCACCTGAGCGTCAGTCTTCGTCCAGGGGGCCGCCTTCGCCACCGGTATTCCTCCAGATCTCTACGCATTTCACCGCTACACCTGGAATTCTACCCCCCTCTACGAGACTCAAGCTTGCCAGTATCAGATGCAGTTCCCACGTTGAGCCCGGGGATTTCACATCTGACTTAACAAACCGCCTGCGCGCGCTTTACGCCCAGTAATTCCGATTAACGCTTGCACCCTCCG
+
AAAA1FFFFFFFGGGGEEE0FGCEEGGHBFFGGFGGGHHHDGHHGGCGG?EEAEEGGFGHHFFEGHE>EGGGHHHHHGHFGHHHHHHGGGFC2FFHHGCCC@FHHGCGGGHHHHFGFGHGGGGHHGFA.CCHHHG0<G0<<GG0:0;<G::GBFHGGBGHHH.:..;99BFG@G@A-;BFC/B/BFB/;FFBFFBBB-AF@=@FE?---;-9-;9/BAA-;A-/;:FFFF/A9--/;-;----/9;-AEF-
@M03896:38:000000000-B4D98:1:1101:9514:8648 2:N:0:173
CCTGTTTGCTCCCCACGCTTTCGCACCTGAGCGTCAGTCTTCGTCCAGGGGGCCGCCTTCGCCACCGGTATTCCTCCAGATCTCTACGCATTTCACCGCTACACCTGGAATTCTACCCCCCTCTACGAGACTCAAGCTTGCCAGTATCAGATGCAGTTCCCAGGTTGAGCCCGGGGATTTCACATCTGACTTAACAAACCGCCTGCGTGCGCTTTACGCCCAGTAATTCCGATTAACGCTTGCACCCTCC
+
AABAAFFFFFFFGGGGEFEFFGEEGGGHEHHGEEEEEHHHHHHHGEEGG1EGEEEGGGGHEEDFGH>>EEFHHHHHHFGFHGFGHFHFGGGCHHHHHFFGGCFHHHF02?GCGHHGHHHGGGGGFHFA.<CGFHC<DGF/CHG0:0;CF;0CFHFG0;GHHH0.:0;CFFGGC?;B?EBFFFGGFFB/;BFFFFFFBAFFBCBFEF-ADD=B-..BFEBAD..9/:/:BBFD..;BB.-...9/9;DEEA
@M03896:38:000000000-B4D98:1:1101:18428:8675 2:N:0:173
CGCGGCTGCTGGCACACAATTACCATACACTCACGGTGTAGATCTCCGTGGTCGCCCTATCATTAAAAAAAAAAAGAATCTTACACCTACGGTGAATCTACGCTTCATTAAAAAGCTGATGATCTCAAACACTCTACACGCCGGCTCCGCTGTAACGTTGATAATCGTTAAACCAAACCTCCTTTCTATTCAAATCTCTATAACTGCAATGTACACAATCAATTCGTCATTCTTACGATATTATTATACA
+
BABAABBBBFFFFBGGG2ABFBGHGHHHFGABBFGFFFEF5BFG5F3A1101300E10A33DEGE5@DGGF@E?E//03B444B33B33B//2?/222222/////2>?22?22/022221<1?<111110F1?111<0.-.----.<:..-.;00.//:.0<090;9...00:;....//./0090000000009//////9/9;9/9/////9/;.///////;/.../9////...;-/////////
@M03896:38:000000000-B4D98:1:1101:25364:9851 2:N:0:173
CCTGTTTGCTCCCCACGCTTTCGCACCTGAGCGTCAGTCTTCGTCCAGGGGGCCGCCTTCGCCACCGGTATTCCTCCAGATCTCTACGCATTTCACCGCTACACCTGGAATTCTACCCCCCTCTACGAGACTCAAGCTTGCCAGTATCAGATGCAGTTCCCAGGTTGAGCCCGGGGATTTCACATCTGACTTAACAAACCGCCTGCGTGCGCTTTACGCCCAGTAATTCCGATTAACGCTTGCACCCTCC
+
>AAABFFFFFFFGGGGGEEEFGEEDGGHGHHFEGGGGHHHHGHHGGEHHGEGEEEGGGGHEEEEGHD>>EFHGHHHGGHHHHHHHHHGGFGGHHHHHGCCDCGHHHEGFGHGHHGGHHHGGGGHHHGA>EGHFHGDHHH/CGHF;;GGFGGFHHGHCGHHHG0.:9//CFGE@CB?DFFFBFFCFFF9/FFFFFF/BAFFCFFFFF9ADD@@9:.9BE?BCD.BB/BFFFB.9.;BFAC..:A//BA.AF
@M03896:38:000000000-B4D98:1:1101:25347:9859 2:N:0:173
CCTGTTTGCTCCCCACGCTTTCGCACCTGAGCGTCAGTCTTCGTCCAGGGGGCCGCCTTCGCCACCGGTATTCCTCCAGATCTCTACGCATTTCACCGCTACACCTGGAATTCTACCCCCCTCTACGAGACTCAAGCTTGCCAGTATCAGATGCAGTTCCCAGGTTGAGCCCGGGGATTTCACATCTGACTTAACAAACCGCCTGCGTGCGCTTTACGCCCAGTAATTCCGATTAACGCTTGCACCCTCC
+
AAAAAFFFFFFFGGFF2EAAFGFEGGGGGHHHGFEGEGGHHHHGFGFGFEAEEE@EGEGH1EDEGHDE>EFHHHHHHHHGHGGHHHHGGGEGFGGHHCBCDCGHHHEFFGHGHGHHHHHGGGGHHGFA<CCGFFEDD/0<<GGC00CCC:CCCBGF;CCGFH0::0/9:FGF?DA?F.FFBBFFFFF/BFFFFFFFFEFFFFFFFFA9DD;F-;.BFEDFFD.;BFFBFB/AD?.FB.@..99:BFD9AD
@M03896:38:000000000-B4D98:1:1101:25361:9870 2:N:0:173
CCTGTTTGCTCCCCACGCTTTCGCACCTGAGCGTCAGTCTTCGTCCAGGGGGCCGCCTTCGCCACCGGTATTCCTCCAGATCTCTACGCATTTCACCGCTACACCTGGAATTCTACCCCCCTCTACGAGACTCAAGCTTGCCAGTATCAGATGCAGTTCCCAGGTTGAGCCCGGGGATTTCACATCTGACTTAACAAACCGCCTGCGTGCGCTTTACGCCCAGTACTTCCGATTAACGCTTGCACCCTCC
+
AAABBFFFFFFFGGGGEFEFFGEEEGGHGFFHGGEGAGGHGHFHGDAFGECFEEEEGE?GEEEFGHAE/EFHHHFHHGHHHGHHHFGFFEEEGHBGHFBBBBBGGF2<2FGFGGFGHFGGGGGHGHF..<<GGG/0<G0<<GB0:0:;<;:CGGHCC:GHHH0./9//9CCEBF-@?DFGFBFFFFF;/BB/BFFBFFFEBFFFFF;9.;9B-;.BFADDFD9BB/9/BF...;.BB.@.9.9/BBFFFD
@M03896:38:000000000-B4D98:1:1101:27249:10682 2:N:0:173
CCTGTTTGCTCCCCACGCTTTCGCACCTGAGCGTCAGTCTTCGTCCAGGGGGCCGCCTTCGCCACCGGTATTCCTCCAGATCTCTACGCATTTCACCGCTACACCTGGAATTCTACCCCCCTCTACGAGACTCAAGCTTGCCAGTATCAGATGCAGTTCCCAGGTTGAGCCCGGGGATTTCACATCTGACTTAACAAACCGCCTGCGTGCGCTTTACGCCCAGTAATTCCGATTAACGCTTGCACCCTCC
+
AABABFFFDFFFGGGGAEEFFGEEFGGGFFFFAEEFEHGHDHFGFEGGG?EEAE>EGFGH1EEGGHEEEEGHHHHHGG?FHGHHGHHGGEFGHGGHHBBCF@FHH?C0GGHHGFGGGHHGGGGFHHFD<<EHFF<0DCB<CGG:0;;CC;GGEHGCGGCGHB0.:0/:CFFG?D?9-ABF;0BFFFF;9FF/BFFBFFFFADDFAAB.AA9@9;.9B9DCDD.9;/;;BFFA...BF?C...ABFFFFFD
@M03896:38:000000000-B4D98:1:1101:17402:11319 2:N:0:173
CCTGTTTGCTCCCCACGCTTTCGCACCTGAGCGTCAGTCTTCGTCCAGGGGGCCGCCTTCGCCACCGGTATTCCTCCAGATCTCTACGCATTTCACCGCTACACCTGGAATTCTACCCCCCTCTACGAGACTCAAGCTTCCCAGTATCAGATGCAGTTCCCAGGTTGAGCCCGGGGATTTCACATCTGACTTAACAAACCGCCTGCGTGCGCTTTACGCCCAGTAATTCCGCTTACCTCCTGCACCCTCC
+
>AAAAFFFFFFFGGGGEEECFGEEEGGGCHHHEGEGEGHHHHFHEDEFH?0EEE@EGEGHEEEEGH?/>EFGGHHHGGHHHGHHH4GFEDEGHHGHH/BCC<<GHG2<22?GGHHFHHHGGGGHFHF..CEHFG<<<CD0<G<0:;;B:00;CGH0;:CHG00./;//9;FE@?-A-99CFFFFFFF/;BFFBF:;;.EE-9-;AA@9AA;@-9.:99.@DF?B/9/;FF/..../;9;.;/;99;DFAD
@M03896:38:000000000-B4D98:1:1101:17388:11334 2:N:0:173
CCTGTTTGCTCCCCACGCTTTCGCACCTGAGCGTCAGTCTTCGTCCAGGGGGCCGCCTTCGCCACCGGTATTCCTCCAGATCTCTACGCATTTCACCGCTACACCTGGAATTCTACCCCCCTCTACGAGACTCAAGCTTGCCAGTATCAGATGCAGTTCCCAGGTTGAGCCCGGGGATTTCACATCTGACTTAACAAACCGCCTGCGTGCGCTTTACGCCCAGTAATTCCGATTAACGCTTGCACCCTCCG
+
AABBAFFCFFFFGGGGFFGFGGEEGGGHFHHHGGEFEHHHGHHHGFEGHAEGEE>EGGGH1EEEGHEEEEFHHHHHGFHHHHHHHGHFGAFGHHHHHGFGG@BGHHFFCFGFGHHHHHHGGGGHGHG..<CHFGCDDGF/<GG0:;GGGCGFHGH0:<GGHH0./;///;FE?AA?AAFFGFGFFFF//BFFFFFBF.EFFFFFFFFFFFFD9..BFEBAFFAF/F/BFF/.9:./;.;...9/;BD.;A.
@M03896:38:000000000-B4D98:1:1101:16751:11949 2:N:0:173
CCTGTTTGCTCCCCACGCTTTCGCACCTGAGCGTCAGTCTTCGTCCAGGGGGCCGCCTTCGCCACCGGTATTCCTCCAGATCTCTACGCATTTCACCGCTACACCTGGAATTCTACCCCCCTCTACGAGACTCAAGCTTGCCAGTATCAGATGCAGTTCCCAGGTTGAGCCCGGGGATTTCACATCTGACTTAACAAACCGCCTGCGTGCGCTTTACGCCCAGTAATTCCGATTAACGCTTGCACCCTCC
+
AABABFFFFFFFGGGGEFEFFGEEGGGHGHHGEGEFEHHHHHHHGDEGHE?EEEEFGGGHEEFFGHE/EEGHHHHHHGHHHHHHHHHGGEFFHGGHHFCGGCFHHHFFFHHFHHFGHHHGGGGHHGG?<DCGFCGGDGF<CHGC0;CCG0CGFHGHHFHHHG0.:9/;/;FFA;9-?CFFGFFGFFF9BFFFBFBFFFEF9@CFFFB9;A9@-;.BF9A>DFF9BBBFFFB9;D.:;A@...A;FFFFFF
@M03896:38:000000000-B4D98:1:1101:23171:13216 2:N:0:173
AGTACCCAAAAAAGTAAGCCGGACTACACCGGTATCTCACCGCCGCTCATTGCACACACATAACAAAAACTCACACACACAACAACCACTGGACACGGCACAATAACAAAAAAAAAAACACAAAAACAAGAAACACAAGATACACAACGAACTCAGACACACCACTACACTAATATCCATACACAACACATCCAACACACCACAACCAACACACCCAACCCTCTCACCAACACATCACTAGTATGACACAA
+
111113B1A1111113311100A000A100///A/A22B10A///A///1221111>>//BB11@100//1B@1@1////>/>//////1100010/>/<<0011<11100<//>---...........//:///C...::00000..-..-.;000////..../;9/909/;///////9//9---9-////9/-;---------------9----------///-/-----/;///9/////////--
@M03896:38:000000000-B4D98:1:1101:18946:13247 2:N:0:173
CCTGTTTGCTCCCCACGCTTTCGCACCTGAGCGTCAGTCTTCGTCCAGGGGGCCGCCTTCGCCACCGGTATTCCTCCAGATCTCTACGCATTTCACCGCTACACCTGGAATTCTACCCCCCTCTACGAGACTCAAGCTTGCCAGTATCAGATGCAGTTCCCAGGTTGAGCCCGGGGATTTCACATCTGACTTAACAAACCGCCTGCGTGCGCTTTACGCCCAGTAATTCCGATTAACGCTTTCACCCTCC
+
>>AAAFFCFFFFGGFEAEEAFFEEAEEFFHGFEAEEEEGGHHGGEAAFGA0EAE>EGFGH1EBEFHC/>EFGFHFHGFFGHHHHHHHGGEGFHHHHHCDCCCDHHHF0?FGHHFHFHHHGGGGHHHFE.ADHFH/0DGB/<GG00;CCG;:0BFH;;C;CHH0./99:9FGEG@9?-AFFBFF0BFFBBF/B/BFFB?EEBBB?9?-9.9-9-.9/9:A-;.A/999BFBBD...BB.-...;//;;;.;
@M03896:38:000000000-B4D98:1:1101:18943:13272 2:N:0:173
CCTGTTTGCTCCCCACGCTTTCGCACCTGAGCGTCAGTCTTCGTCCAGGGGGCCGCCTTCGCCACCGGTATTCCTCCAGATCTCTACGCATTTCACCGCTACACCTGGAATTCTACCCCCCTCTACGAGACTCAAGCTTGCCAGTATCAGATGCAGTTCCCAGGTTGAGCCCGGGGCTTTCACATCTGACTTAACAAACCGCCTGCGTGCGCTTTACGCCCCGTAATTCCGATTAACGCTTGCACCCTCC
+
BBBBBFFFFFFFGGGGEEEFFGFFGGGGFHHHEEEFEHHHFHGGEEDGH?0EEEEEGGGHHGEGGHE>>EGHHHHHHFGHHHHHHHHGGGGGHHFHHDFC?BFGHHFGBGHGHHHHHHHGGGGHHHG<.<EHFCGDDFD/<GG0;:GGHC0C:CGC;GGHHB0./:/9BCFGCGB?-99FFFFFFFB/:BFF/FFBBFEFFFFD.A99DDBD-9EBFAA@@--.-.;;FF/..9;BBAA..9.9/9DAEF
@M03896:38:000000000-B4D98:1:1101:23246:14472 2:N:0:173
CCTGTTTGCTACCCACGCTTTCGAATCTCAGTGTCAATATTATGCCAGGAAGCTGCCTTCGCCATCGGTATTCCTCCAGATCTCTACGCATTTCACCGCTACACCTGGAATTCTACTTCCCTCTCACATATTCTAGCACCACCAGTATCACATGCAGTTCCCAGGTTAAGCCCGAGGCTTTCACATGTCACTTAATGAGCCACCTACAATCTCTTTACGCCCAGTAATTCCGCTTCACGCTACCTCCCT
+
>AA3AFFCFFDFGGGGEFGEFGGGHHGGFFHFGHGHCHHHFDDGGDFFGEBBFCBBFHHH1AAEFHD1AFFFGHHBGFCGHHHHFHHCEEEFHGGHHFECFGFHH3?C23?EGH4FBGGHFHHHHFH3?3BGHHF3BBGG0FFH?B3DG>G@>2@@2@DF>GD2/<111?11?C--<->0CD<D0<0=0==0000=000<://:;/::00;0<;G0CH..9-D./0;;0009..;900....-./9;A.
@M03896:38:000000000-B4D98:1:1101:23226:14472 2:N:0:173
CCTGTTTGCTACCCACGCTTTCGAATCTCAGTGTCAATATTATGCCAGGAAGCTGCCTTCGCCATCGGTATTCCTCCAGATCTCTACGCATTTCACCGCTACACCTGGAATTCTACTTCCCTCTCACATATTCTAGCACCACCAGTATCACATCCAGTTCCCAGGTTAAGCCCGGGGATTTCACATGTGACTTAATGAGCCACCTACACTCGCTTTACGCCCAGTAATTCCGATTAACGCTCGCACCCTC
+
>AAAAFFCFFFFGGGGEEEEGGGEGHFEGGFGFHGGHHHGHHHGGHHEFGFFGHBFGHHHGGDGGHEEAGFHHHHHHBFHHHHHHHHFEEEEHHHHHAEEECGHFHFFFHHHHHHFHHHHHHHGFFHEE?DHGEGB?FGHHHGF0BB2FGHBG1@@@F>FGGB1/1?<D11FGG-<-<ACGDDHHH00<0=<D0=0;F0:GFHHHGHFHFG:@.9EBB.9ABF?/C0;0C0C..9C0099.A==--@DEF
@M03896:38:000000000-B4D98:1:1101:13965:14498 2:N:0:173
CCTGTTTGCTCCCCACGCTTTCGCACCTGAGCGTCAGTCTTCGTCCAGGGGGCCGCCTTCGCCACCGGTATTCCTCCAGATCTCTACGCATTTCACCGCTACACCTGGAATTCTACCCCCCTCTACGAGACTCAAGCTTGCCAGTATCAGATGCAGTTCCCAGGTTGAGCCCGGGGATTTCACATCTGACTTAACAAACCGCCTGCGTGCGCTTTACGCCCAGTAATTCCGATTAACGCCTGCACCCTCC
+
AABABFFFFFFFGGGG2EEFFGEEGGGHGHHHFEEFFHHHHHHHGGGHHFGGEEEFGGGHGGGGGHEEEGGHHHHHGHHFHHHHHHHGGEGGHHHHHDCCGCGHHHH0GHHHHHFHGGHGGGGHFHG.<AEHHE/<DGF/<GGC:CGCG:CGHHBHCGHHHH0::9/;;CFE?B-A9EFGFFGGFFFB/FFFFFBBF?EF;DFBFFC.;.-@-A.9BED-@AE:////;BBA.9.;F.;9AFA.99AEEF
@M03896:38:000000000-B4D98:1:1101:13948:14508 2:N:0:173
CCTGTTTGCTCCCCACGCTTTCGCACCTGAGCGTCAGTCTTCGTCCAGGGGGCCGCCTTCGCCACCGGTATTCCTCCAGATCTCTACGCATTTCACCGCTACACCTGGAATTCTACCCCCCTCTACGAGACTCAAGCTTGCCAGTATCAGATGCAGTTCCCAGGTTGAGCCCGGGGATTTCACATCTGACTTAACAAACCGCCTGCGTGCGCTTTACGCCCAGTACTTCCGCTTAACGCTTGCACCCTCC
+
AABAAFFBDFFFGGGGAEEFFGAEEGGHFFHHFEEFEFFGHHEHEDAFGA0EAE>EEEGHAEDEGH1>E@FHHHHHGFGFGGFHHFGGGFGGHHHHHCDGCBFHHGCFGGHFGHHFGFHGGGGHGHG?.CAGGCGDDGD/CGG0;GGFGG:CGFCCCCCGHE0A:0///;FE-B9-AD/;C0CGBFFBBFFFEFBFF?EEBB<D9.>;DF-=9D.;BEDB@D.99B9FFF?..../99=A...99FD..9
@M03896:38:000000000-B4D98:1:1101:26651:14711 2:N:0:173
CCTGTTTGCTCCCCACGCTTTCGCACCTGAGCGTCAGTCTTCGTCCAGGGGGCCGCCTTCGCCACCGGTATTCCTCCAGATCTCTACGCATTTCACCGCTACACCTGGAATTCTACCCCCCTCTACGAGACTCAAGCTTGCCAGTATCAGATGCAGTTCCCAGGTTGAGCCCGGGGATTTCACATCTGACTTAACAAACCGCCTGCGTGCCCTTTACGCCCACTAATTCCGATTAACGCCTGCACCCTCC
+
AABABFFCFFFFGGGGEFECFGEEEGGHFGHGEFGGGHHGHHEHGEAFF?0AAEEEGGGH1EE?EHE/>EFGHHHHHCGGGHHHHGHGEEEEHHGHHCBCB@?GHHGC2<GFGFFFHHHGGGGHFGE.<A<GCGBDDGD/CGD0:;;CC:0CGHEH0CGGC0:.:9;//;FE9999-;BFFFG09B9;;BFFBFBB;AAE9@DFFFA;.9.;/9//B..9=D..9//9BF/AA.;//.;-....9BDEFF
@M03896:38:000000000-B4D98:1:1101:12703:15023 2:N:0:173
AGTACTCAAAACAAACTGACGGCCTACTCGGGAACCCGGGAGACAAATAATAAAAAACCACAGAGAAGAACAAGCAGCACGCCGCATCATTCAAAAAAAATCAACAAAACAAATATACTCAAAAACACAACATAAATACGAAGGCATCAAGAAAAAGTACAAGTAGAAACAAAGAAATCATAATACTACAAACAGATAATATGTGTAAGATAAGGAAGTAGTCACAACAATCATATACCAAGTTAGAGTAA
+
1111131@11111111111B10AA000110000A//////A/AAB0B111222111//?///010B1010>0B0/0F00B//>/?///<>2>>2>1///<011?<1/000//01<1@11111<1<..0....0<>1100<......</0<00///..000000000000//../;./000900000000/09.99/0000;000090;/////////-9/////9//---//////9//9/-////;////
@M03896:38:000000000-B4D98:1:1101:12719:15032 2:N:0:173
AATACACACCTCAGTCCACCAGACTCCGCCCGTCGCCCGCAGACAATAACCAAACACACACAACGCAAATCCAACGAGACACCACCGCACACTCTCATGACACTACCCCTGATACACACACAACAACCCCTCACACAACTCACAACCACCCCCGCCCACTGTAACTACAATGACGCAAACATATCACGCAGGATATACATACTAATTCAGATGAACACGACGAACTGCGTACTAACACGAATAACAAGCAA
+
111111111111113B131110BA1110000000/////////BF011A111///00//?B///////>11B111/////00//>/?////B001<1212B1110000///012>11<?//?<///////..0.1>...110/00...<..--:---9..0000;009/000009.--9.90000909-----///;///9/9////////;/9///9-----9--//--;-9/////----;////-:-/
@M03896:38:000000000-B4D98:1:1101:9852:15332 2:N:0:173
CCTGTTTGCTCCCCACGCTTTCGCACCTGAGCGTCAGTCTTCGTCCAGGGGGCCGCCTTCGCCACCGGTATTCCTCCAGATCTCTACGCATTTCACCGCTACACCTGGAATTCTACCCCCCTCTACGAGACTCAAGCTTGCCAGTATCAGATGCAGTTCCCACGTTGAGCCCGGCGATTTCACATCTGACTTAACAAACCGCCTGCGTGCGCTTTACGCCCAGTAATTCCGATTAACGCCTGCACCCTCC
+
AABABFFCFFFFGGGGEEEAFGEEEGGHGHHGEFEEEHGHFHHHGEEFF10AAEEEGGGH1EEEGHE>>EFHHHHHHBGFHGHHHHGGGE?EFHHHHDBBD@?GHGF?2<GFGHFFHHGGGGGHHF.C.<CHHBGD<GF/CGF00<:GFGBGHG0FC:GHHH.:.;999FGF?---;BFEFFFFFFF;;BF/FF9B/AEEAFFD.A@AADBB>9.B/..@>D.BFBFFFF99AD./9.@-9.;;::DEED
@M03896:38:000000000-B4D98:1:1101:8906:15717 2:N:0:173
CCTGTTTGCTCCCCACGCTTTCGCACCTGAGCGTCAGTCTTCGTCCAGGGGGCCGCCTTCGCCACCGGTATTCATCCAGATCTCTACGCATTTCACCGCTACACCTGGAATTCTACCCCCCTCTACGCGACTCAAGCTCTCCAGTATCAGCTGCAGTTCCCACGTTCAGCCCGGGGCTTTCACATCTGACTTAACAAACCGCCTGCGTGCGCTTTACGCCCAGTCATTCCGCTTCACTCTCGCACCCTAC
+
AAAAAFFBFFFFGGGG2EAEFGEEEEGG332BEEEAEFGGBFGFEA133A0AA>0>EEGH1EE?EG?/>/?BF4BGH33BBGHHHBGFEEAEBFBGF?>C/B?GH220?2?CF22?GGHGCCDGFG.<-<<AA;:0;C00;;:/;0:;0:0:/CF;0;CFFB.-..//0;CA--;--99FF/F/9BF//;FF/9;//9;A-;@..;-..9-@>..;/;A-@9.////9;B9.9:./;/;//.99;@9...
@M03896:38:000000000-B4D98:1:1101:8899:15735 2:N:0:173
CCTGTTTGCTCCCCACGCTTTCGCACCTGAGCGTCAGTCTTCGTCCAGGGGGCCGCCTTCGCCACCGGTATTCATCCAGATCTCTACGCATTTCACCGCTACACCTGGAATTCTACCCCCCTCTACGAGACTCAAGCTTGCCAGTATCAGATGCAGTTCCCAGGTTGAGCCCGGGGATTTCACATCTGACTTAACAAACCGCCTGCGTGCGCTTTACGCCCAGTACTTCCGCTTAACCCTTGCACCCTCC
+
AABBAFFFFFFFGGGGEEEFFGEFGGGGFGFGEEEGEGGHHHHHGFFGCE?EEE>EGGGHEEEEGH1>>EFHHHHHHBGFHHHHHHHFFFEEHHHHHDCDF@GHHHHF2FGHGGFGHHHGGGGHHHFD.<CHCGCD<GD/CHG00;CC:;:CFFH0;;GHHGC./0:/9BFGA@??CAFFFFG;FFF/BBBBF/FBBFFFFFFFFF;9FFFA-9.BFAA=DF.9B/F9FF..:..;//;././9BFFAEA
@M03896:38:000000000-B4D98:1:1101:9556:16128 2:N:0:173
CCTGTTTGCTCCCCACGCTTTCGCACCTGAGCGTCAGTCTTCGTCCAGGGGGCCGCCTTCGCCACCGGTATTCCTCCAGATCTCTACGCATTTCACCGCTACACCTGGAATTCTACCCCCCTCTACGAGACTCAAGCTTGCCACTATCAGATGCAGTTCCCAGGTTGAGCCCGGGGATTTCACATCTGACTTAACAAACCGCCTGCGTGCGCTTTACGCCCAGCAATTCCGATTAACGCTTGCACCCTCCG
+
BBBBAFFBFFFFGGCE2EAAFGEEEGGC3CCGEGDGEEFG5G2FE11FAA0AEE0EEAEHCEEGGH?>>E/4GGHGHBEHHGBGFGFFGEDFDB?GHCD//B?FHHG00FGFHGEFFCGCGGEGDFFC.CEHHHCBDGD/<CG0:C0CG0CG:CFC0:CH:00./0/=BFFEB@?BG.BFGGGFFFF/BF//B9FFFFFFBBBFFF<.DF-@;.;B/9A>@DE.BFF/BFFA.999BA-...://BA.9:.
@M03896:38:000000000-B4D98:1:1101:15094:16781 2:N:0:173
CCTGTTTGCTCCCCACGCTTTCGCACCTGAGCGTCAGTCTTCGTCCAGGGGGCCGCCTTCGCCACCGGTATTCCTCCAGATCTCTACGCATTTCACCGCTACACCTGGAATTCTACCCCCCTCTACGAGACTCAAGCTTGCCAGTATCAGATGCAGTTCCCAGGTTGAGCCCGGGGATTTCACATCTGACTTAACAAACCGCCTGCGTGCGCTTTACTCCCAGTAATTCCGATTAACGCCTGCACCCTCC
+
AABABFFFFFFFGGGGEEEFFGEEFGGHHHHGEGEGGHHHGHHHGFGGH?EEAEEFGGGH1EDEGHE/EEGHHHHHGFGDHGHHHHHFEFFGHHGHHFCGGCFHHHFGEGHHHHHGHHHGGGGHHGG...<GFGC0DH0<CGG:0<CCCCCGGFBH:CHHHH0.:9;BBFFGB@B?-AFFFFGFFFF//BFFFF;BB?EFBFFFAFDADDFF-::;F/:9A;BBF/;FFF/AAA.9;AB-;..;:FFFFF
@M03896:38:000000000-B4D98:1:1101:5176:18819 2:N:0:173
CCTGTTTGCTCCCCACGCTTTCGCACCTGAGCGTCAGTCTTCGTCCAGGGGGCCGCCTTCGCCACCGGTATTCCTCCAGATCTCTACGCATTTCACCGCTACACCTGGAATTCTACCCCCCTCTACGAGACTCAAGCTTGCCAGTATCAGATGCAGTTCCCAGGTTGAGCCCGGGGATTTCACATCTGACTTAACAAACCGCCTGCGTGCGCTTTACGCCCAGTCATTCCGATTAACGCTTGCATCCTCCG
+
AAAAAF31BDFFGFGGEEEFFGEEAEGFFGHHGEEFGHHHFHGHEEEGGEECEE>EEEGHFGCGGH?EEEGHHHHHHHBGFGHHFFGFG/EEHHFHHCCC@CFHHHHAGHHHGHFGHHGGGGGFGFC<>EGGFFB0DH0/<GF00;:CGGFFCFHHCCFCF0::/9/99BFE@----CFFF0C09;//;B/BBBBFF?EA@@??-999;A@@-9-9/-;9@A-//9;BFFF?-9AB;-=--9;//;9FBF-
@M03896:38:000000000-B4D98:1:1101:5189:18837 2:N:0:173
CCTGTTTGCTCCCCACGCTTTCGCACCTGAGCGTCAGTCTTCGTCCAGGGGGCCGCCTTCGCCACCGGTATTCCTCCAGATCTCTACGCATTTCACCGCTACACCTGGAATTCTACCCCCCTCTACGAGACTCAAGCTTGCCAGTATCAGATGCAGTTCCCAGGTTGAGCCCGGGGATTTCACATCTGACTTAACAAACCGCCTGCGTGCGCTTTACGCCCAGTAATTCCGATTAACGCCTGCCTCCTCC
+
ABBBBFFFFFFFGGGG2EEFFGEEGGGHGHHGFFEEEHHHHHFHFEEGHG0FEE>EGGGHEEGGGHAEEEGHHHGHGHHFHGHHHHHFGEGGFHHFHDDGDCGHHHFCFHHFHHHHHHHGGGGHHFF>.CCHFGC0<GB<CGD00;:GHF0CHHGHCFGHHG0.:999BFFFBA-9D.BFGFGBFFF/;BFFFFFFFFEFFFFFEF;;.:;@99ABFE.@DF.;;/BBFFFBA..BBFB-9...9BEFFF
@M03896:38:000000000-B4D98:1:1101:16883:19116 2:N:0:173
CCTGTTTGCTCCCCACGCTTTCGCACCTGAGCGTCAGTCTTCGTCCAGGGGGCCGCCTTCGCCACCGGTATTCCTCCAGATCTCTACGCATTTCACCGCTACACCTGGAATTCTACCCCCCTCTACGAGACTCAAGCTTGCCAGTATCAGATGCAGTTCCCAGGTTGAGCCCGGGGATTTCACATCTGACTTAACAAACCGCCTGCGTGCGCTTTACGCCCCGTAATTCCGATTAACGCTTGCACCCTCC
+
AABAAFFCFFFFGGFGEGFFFGEEEEGHFFHHGEEGFHHHHHHHGEDGG10EEE@EGGGHEEEFGHA>>EFBHHHHHGFGHFGHHHHFGEDDFHHHHDFGGBFHHGFCGHHCGHHGHHHGGGFGGFF..<EHFHC0DGF/CGGCCC:0C0C0CFHH0;CHGE:./9/;9;CEAD??CA/;CFGFFFF/BF/FF/BBF.AA-@BDEFBD?D-@-.;9FED=@-9.-:.;BF9.9A?FF.@.9.A/FFFFFD
@M03896:38:000000000-B4D98:1:1101:16876:19131 2:N:0:173
CCTGTTTGCTCCCCACGCTTTCGCACCTGAGCGTCAGTCTTCGTCCAGGGGGCCGCCTTCGCCACCGGTATTCCTCCAGATCTCTACGCATTTCACCGCTACACCTGGAATTCTACCCCCCTCTACGAGACTCAAGCTTGCCACTATCAGATGCAGTTCCCAGGTTGAGCCCGGGGATTTCACATCTGACTTAACAAACCGCCTGCGTGCGCTTTACGCCCAGTACTTCCGATTAACGCCTGCACCCTCC
+
AAAAAFFFFFFFGGGG2EEFFGEEGGGHGFHHEEEFEHHHFHFGEEEFG?AEAEEEGGGHGFGGGHA>EEGHHHHHGGFFGGHHHGHGFEGGFGHHHDCCC@FHHCFCCGFGGHFGHHHGGGGHHHG..<CGFHFDDGF/CHH0::CCGCCC0CGF:;GHHHB./9/:BFGG?A-@DGGGFFGFFFF/BBFFFFFB/.AEBFFFFF@.DD-;-.9BFE?@FF.9;/;/FF.ADDAFB?C-..9.99A.AD
@M03896:38:000000000-B4D98:1:1101:16886:19146 2:N:0:173
CCTGTTTGCTCCCCACGCTTTCGCACCTGAGCGTCAGTCTTCGTCCAGGGGGCCGCCTTCGCCACCGGTATTCCTCCAGATCTCTACGCATTTCACCGCTACACCTGGAATTCTACCCCCCTCTACGAGACTCAAGCTTGCCAGTATCAGATGCAGTTCCCAGGTTGAGCCCGGGGATTTCACCTCTGACTTAACAAACCGCCTGCGTGCGCTTGACGCCCACCAATTCCGATCAACGCTCGCACCCTCC
+
BBBBAFFFFFFFGGGG2EEFFGEG?FGHBBEGF?EGEFGHFHHFEAAFHFA0EE>EFEGHAEAEFH>EEEFGHHHHGHEGHHFHFFGEEA/E?GFHHGF/<@GHH22C2CGHHGFFHHGFFGG0FGE..<AGBC/0<<<<<GH000<;C00C00GC:0GHHH0.:0999CGE9B-;ADFGGBF099B//BFFFBFFF.EFFFADFFF.;A-@-...9..9;.....9BFF/..-.9/.-..;99;;99AD
@M03896:38:000000000-B4D98:1:1101:6071:19970 2:N:0:173
CCTGTTTGCTCCCCACGCTTTCGCACCAGAGCGTCAGTCTTCGTCCAGGGGGCCGCCTTCGCCACCGGTATTCCTCCAGATCTCTACGCATTTCACCGCTACACCTGGAATTCTACCCCCCTCTACGAGACTCAAGCTTGCCAGTATCAGATGCAGTTCCCAGGTTGAGCCCGGGGATTTCACATCTGACTTAACAAACCGCCTGCGTGCGCTTTACGCCCAGTAATTCCGCTTAACGCTTGCACCCTCC
+
AAAAAFFFFFFFGGGGEFEFFGFEGGGHHHHGGFAFEGGHHHHHEEEHG1AEEEEEGEGHEFGGGH1?EE/FGHHHHHFHHHHHHHHGGGFEHGHHHDGCDBDGGFCGCGGGHHHHHHGGGGGHFF.C<CEHFF<0DFD<GHG0CCGFGFFCFGBC;<GHH0:C;0/;;CCEAC??-9:BFGGGFF//BF/FFFBB/;E.--@.E?-:ADB@-:AFFAD-@D.;B9//;B/.9.9;BAB.;..;;FD?.D
@M03896:38:000000000-B4D98:1:1101:6056:19981 2:N:0:173
CCTGTTTGCTCCCCACGCTTTCGCACCAGAGCGTCAGTCTTCGTCCAGGGGGCCGCCTTCGCCACCGGTATTCCTCCAGATCTCTACGCATTTCACCGCTACACCTGGAATTCTACCCCCCTCTACGAGACTCAAGCTTGCCAGTATCAGATGCAGTTCCCAGGTTGAGCCCGGGGATTTCACATCTGACTTAACAAACCGCCTGCGTGCGCTTTACGCCCAGTAATTCCGATTAACGCTTGCACCCTCCG
+
>AAAAFFFFFFFGGFGEFEFFGEEGGGHHHHHGFEFEHHHHHHHGGGHHGCFGGGGGGGHHGGGGHE@>EFHHHHHGFHHHHFHHHHGGEEGHHHHHGGGCCFGHGBGHHFHGGHHHHHGGGGHGHGEADGHGFGFHHEBGHHE:CGCFEFGFFHHCGHHHG0.:BFFGGGGGGA?GFFGFFGGFFB/BBFFFFFFFFFFFFFDEFF9:A=D-.99BFFFFFABFF//BBFDDADFBDF....;B9AE?D.
@M03896:38:000000000-B4D98:1:1101:6079:19992 2:N:0:173
CCTGTTTGCTCCCCACGCTTTCGCACCAGAGCGTCAGTCTTCGTCCAGGGGGCCGCCTTCGCCACCGGTATTCCTCCAGATCTCTACGCATTTCACCGCTACACCTGGAATTCTACCCCCCTCTACGAGACTCAAGCTTGCCAGTATCAGATGCAGTTCCCAGGATGAGCCCGGGGATTTCACATCTGACTTAACAAACCGCCTGCGTGCGCTTTACGCCCAGCAATTCCGATTAACGCCTGCACCCTCC
+
BBBABFFCFFFFGGGGEAAEFGEFGGG2FFGGEEEGFFHHHHHGFDDGGEEFGGEGGGGHFEAEGHD@>>FHHHHHHGFGHGHHGHGFGG?FGGGHHGGG/@BFGGEGHHHHGGHGHHCFGGGHHFG?.AEGFC<<DF0/CGFB0;<CF<C0;0CC;<CHF0B..9;/CFFGDA?DGFGBF;BCBB99B/9BBFFF/9.EFFDD.9=9A9-9-.;:B9A;D?..;./;BF/.;.;/;.9-...:/9;9.9
@M03896:38:000000000-B4D98:1:1101:6052:20001 2:N:0:173
CCTGTTTGCTCCCCACGCTTTCGCACCAGAGCGTCAGTCTTCGTCCAGGGGGCCGCCTTCGCCACCGGTATTCCTCCAGATCTCTACGCATTTCACCGCTACACCTGGAATTCTACCCCCCTCTACGAGACTCAAGCTTGCCAGTATCAGATGCAGTTCCCAGGTTGAGCCCGGGGATTTCACATCTGCCTTACCAAACCGCCTGCGTGCGCTTCCCGCCCAGCACTTCCGCTTACCGCTCGCACCCTCCG
+
AABBBFFFDDFFGGGGCEAFAFEFGGGHFAGHE2AAEDFGDFFCEEEGGE00EE?ECEDGGEAEGGE?>>AGFG?GGBGBGF4BB4FEEEEF2G2BB<//<<1FFF0001?FGFG<FGGGC-<<1<<<<<<0<<<00<<CCGG0;00;;0:;0CCC00;CC:0./:///9F9:?-99A/0;0CFFF:/9///;;/BFFAE=B-.;9?.;A-99../;.;-=?....//:9A...9//.----9-99A.9..
@M03896:38:000000000-B4D98:1:1101:21362:20990 2:N:0:173
CCTGTTTGCTCCCCACGCTTTCGCACCTGAGCGTCAGTCTTCGTCCAGGGGGCCGCCTTCGCCACCGGTATTCCTCCAGATCTCTACGCATTTCACCGCTACACCTGGAATTCTACCCCCCTCTACGACACTCAAGCTTGCCAGCATCAGATGCAGTTCCCAGGTTGAGCCCGGGGATTTCACATCTCACTTAACAAACCGCCTGCGTGCGCTTTACGCCCAGTAATTCCGATTAACGCTTGCACCCTCC
+
AABAAFFCFFFFGGGGEEE2FGEEEGGHGGHGEGFGEGHHFHGGEEEFGEEGEE>EEGGHFEDEGHA/EEGHHHHHGFFGHHHHHHHFFEFGHHGHHDDGGFGHHHCACHHHHHHGHGHGGGGHHGF..<<GFGC<DC0<CGC0.;<;;<0CFFCG0GHFHH0.90/9:BGE@@9-9CBFFFFFFFF/9BFFFB99/;AEFFFFFFFDFFFB9.AFB;99@A.99/BFFFBD?ADFFFD9.9.;;FF?ED
@M03896:38:000000000-B4D98:1:1101:17951:21657 2:N:0:173
CCTGTTTGCTCCCCACGCTTTCGCACCTGAGCGTCAGTCTTCGTCCAGGGGGCCGCCTTCGCCACCGGTATTCCTCCAGATCTCTACGCATTTCACCGCTACACCTGGAATTCTACCCCCCTCTACGAGACTCAAGCTTGCCAGTATCAGATGCAGTTCCCAGGTTGAGCCCGGGGATTTCACATCTGACTTAACAAACCGCCTGCGTGCGCCTTACGCCCAGTAATTCCGATTAACGCCTGCACCCTCC
+
AABBBFFFFFFFGGGGEFEAFGEGGGGHGHGGEGFGGHHHGHHHEGEHHGCGEEEGGGGHEEEGGHEEEFGHHHHHHHFGHHHHHHHGGEFFHHHHHGCCDCGHHHGHFHGHHHHFHHHGGGGHHGG..AEHHGGHGHF/CGDCC0CGG0GCFFFHGFHHHHFEC9;;FGGGG??9?9C9CBFFFFF9BFFFFFFFFFFFFFFDFF=;DDCF.:9FFFFFFDE9B/9/BFF.9.;FF.@-.AAFFFF?AD
@M03896:38:000000000-B4D98:1:1101:17931:21659 2:N:0:173
CCTGTTTGCTCCCCACGCTTTCGCACCTGAGCGTCAGTCTTCGTCCAGGGGGCCGCCTTCGCCACCGGTATTCCTCCAGATCTCTACGCATTTCACCGCTACACCTGGAATTCTACCCCCCTCTACGAGACTCAAGCTTGCCAGTCTCAGATGCAGTTCCCAGGTTGAGCCCGGGAATTTCACATCTGACTTAACAAACCGCCTGCGTGCGCTTGACGCCCAGTAATTCCGATTCACGCTCGCACCCTCCG
+
AAAAAFF1DFFFG?FEAFEFAF?EGGGHCCHHGEAEGBGHHHH0EEAFFEFEEG@EEECGCECEFH?E>>FHHF2DGEFFFHGHFFFAEE/EDG2FGGCC?CFGHCFA?GGHHHHHHGH<C@EF<>F.<.CGFHFBD<0/CGHCG0:;BCCFCFGF00;;CG0::0/;/;/C-??--/9CBFGGFFE;0C/BFB/B/9A->@@A9A=A-A--9---;;-@@BF99F/;;BB-A-//;;F?--9-;=B--;;
@M03896:38:000000000-B4D98:1:1101:17955:21676 2:N:0:173
CCTGTTTGCTCCCCACGCTTTCGCACCTGAGCGTCAGTCTTCGTCCAGGGGGCCGCCTTCGCCACCGGTATTCCTCCAGATCTCTACGCATTTCACCGCTACACCTGGCATTCTACCCCCCTCTACGAGACTCAAGCTTGCCAGTATCAGATGCAGTTCCCAGGTTGAGCCCGGGGATTTCACATCTGACTTAACAAACCGCCTGCGTGCGCTTTACGCCCAGTAATTCCGATTACCGCTCGCACCCACG
+
AABAAFFFFFFFGGGGEEECEGEEGGGHBBFGEEFDGHHHFHHFEFEHHE0EEFEGGGGHHGCEEGD?EEGHHHHHF03?FGHFHEFFCGCFHFFHHA@DDCFHHBFC0?FDGGHHF?CDGCGHFGF.><EHFFCBGHD/CHGB0=C<=00CCF00::FGGG0::9/9/CCE--:--9:CB00;;B///9BFF/;FFFEA-;;.9.B.9A---.;BF9???D99////;//..9:/;.9----;;99.9-
@M03896:38:000000000-B4D98:1:1101:10778:22630 2:N:0:173
CCTGTTTGCTCCCCACGCTTTCGCACCTGAGCGTCAGTCTTCGTCCAGGGGGCCGCCTTCGCCACCGGTATTCCTCCAGATCTCTACGCAGTTCACCGCTACACCTGGAATTCTACCCCCCTCTACGAGACTCAAGCTTGCCAGTATCAGATGCAGTTCCCAGGTTGAGCCCGGGGATTTCACATCTGACTTAACAAACCGCCTGCGTGCGCTTTACGCCCAGTAATTCCTATTAACGCCTGCACCCTCCG
+
>ABAAFFCFFFFGGGGGEEAFGEEEGGHAFHGEGGCGFHHFHHHGGEGF?0AAEEEGGGHAE?EFHAEEEGHHHHHGGGFGHHHHFHGGF/?GFGFHDDGF@FHHHGC2FGGHHGFGHHGGGGHFGCC.CEHFHG<DG0<CGD0:;GG0;0;GFFCCGGGGF0.:0///CFE-@-BACBFFFGFFFF/;FFFFEBB/AEF-->DEFFDFDDD;9./;:.-@D?BF/F//B//;://:.--..9;9BDEED.
@M03896:38:000000000-B4D98:1:1101:10790:22646 2:N:0:173
CCTGTTTGCTCCCCACGCTTTCGCACCTGAGCGTCAGTCTTCGTCCAGGGGGCCGCCTTCGCCACCGGTATTCCTCCAGATCTCTACGCATTTCACCGCTACACCTGGAATTCTACCCCCCTCTACGAGACTCAAGCTTGCCAGTATCAGATGCAGTTCCCAGGTTGAGCCCGGGGATTTCACATCTGACTTAACAAACCGCCTGCGTGCGCTTTACGCCCAGTAATTCCGATTAACGCTTGCACCCTCCG
+
AABBBFFFFFFFGGGGEFEFFGEGEGGH3GFHGGEEEHHHHHHHGEEHHCEGEEEEGGGHEGDEFHE>EEGHHFHHGBGGHHHHHHHGGEEFGHGHHGFGGCGHHHG0FFGGGHGHHHHGGGGHHF>..CEGFGG0DC<<CFD::;GGGG0;GF0C;GHHHH0:/0//;FFGA@--@ABFFBFCFFF;BFFBBFBFFFEFA;BFFFAD.DFAB.;FF9.@BD.BBF/BB/B.;;A/;AB.9A:;BFF.AD.
@M03896:38:000000000-B4D98:1:1101:10769:22650 2:N:0:173
CCTGTTTGCTCCCCACGCTTTCGCACCTGAGCGTCAGTCTTCGTCCAGGGGGCCGCCTTCGCCACCGGTATTCCTCCAGATCTCTACGCATTTCACCGCTACACCTGGAATTCTACCCCCCTCTACGAGACTCAAGCTTGCCAGTATCAGATGCAGTTCCCAGCTCGAGCCCGGGGATTTCACATCTGACTTAACAAACCGCCTGCGTGCGCCTCACGCCCAGTAATTCCGATTAACCTTTGCAACCTCC
+
>AAAAFFCFFFFGGFF?EEAFGEFFGEHBFFCEEFGAGHHGHGHGFEHHC?EEFEGGGGH1E?EGGE>/EFFGFGHF0F3EFGHHHHFE?EEFFFHFDGCC@DGFFBF0<GCHHFFHHHGCCGHHH<>.AC<FGGD<<0<GHGB0<;CC0;0CFHFGCHGH0:.;/.-.;AE-A---;9FF/B;/BB/BFFF//;//FFA---DAA-99.;@.A./;;9;;..;///9B//;9..;//////////;BFE
@M03896:38:000000000-B4D98:1:1101:7776:22950 2:N:0:173
CCTGTTTGCTCCCCACGCTTTCGCACCTGAGCGTCAGTCTTCGTCCAGGGGGCCGCCTTCGCCACCGGTATTCCTCCAGATCTCTACGCATTTCACCGCTACACCTGGAATTCTACCCCCCTCTACGACACTCAAGCTTGCCAGTATCAGATGCAGTTCCCACGTTGAGCCCGGGGATTTCACATCTGACTTAACAAACCGCCTGCGTGCGCTTTACGCCCAGTAATTCCGATTAACGCTTGCACCCTCC
+
AAAABFFCFFFFGGGGEEEEFGEEDGGFFAGFEEEEEHHHGHGGEE?3F?0AEEEEEGAG1EDEGGE/EEFHHHHHGFCFFHHHG4GEE/AFGHGHH/BFD@DGGHFABFFHGFGGFHHGGGGGFFCC.-<C/<<0<CD/CGC00;CCF00CGHE:;CHHHH.-9.;.;BFF-;:--.;BFFFFFFF//BB99BB;99EE==DDEF9ADDCB-9.//.9-@A./;9F/:F/.9../;A@...:/;BDFFB
@M03896:38:000000000-B4D98:1:1101:7793:22956 2:N:0:173
CCTGTTTGCTCCCCACGCTTTCGCACCTGAGCGTCAGTCTTCGTCCAGGGGGCCGCCTTCGCCACCGGTATTCCTCCAGATCTCTACGCATTTCACCGCTACACCTGGAATTCTACCCCCCTCTACGAGACTCAAGCTTGCCAGCATCAGATGCAGTTCCCAGGTTGAGCCCGGGGATTTCACATCTGACTTAACAAACCGCCTGCGTGCGCCTTACTCCCCGTAATTCCGATTATCGCCTGCACCCTCC
+
AABAAFFCFFFFGGGG?EEEFGAEEGGFAAGGEFEFEFHG5FEGEEEGGE?EAE>EGGEHEEDEFH>>>EFHGHFHGFG?GGHHFHGFEFEGFGDHHDDG?CFHHGF02<GFGHHHHHHGGGGHGGC<.<CGCG<<DGB/<C0:.;;CC:0C0;0:;:CGHH0.90//;CFEAB9-9.:FB0BBFF//9B/9;;/:/AEFFF>D.F9;.A-B.;.;:/;9A.=A-.E/;B/;.:./;.;...99BFF.AD
@M03896:38:000000000-B4D98:1:1101:18325:23224 2:N:0:173
CCTGTTTGCTCCCCACGCTTTCGCACCTGAGCGTCAGTCTTCGTCCCGGGCGCCGCCTTCGCCACCGCTATTCCTCCAGATCTCTACGCATTTCACCGCTACACCTGGAATTCTACCCCCCTCTACGAGCCTCAAGCTCGCCAGCATCAGATGCAGTTCCCAGGTTGAGCCCGCGCATCTCCCATCTCACTTAACCCACCGCCTGCGTGCGCTTTACGCCCTGTACTCCCGATAACCGCTTGCACCCTCC
+
>>>1>DF1DFDCF?AEEAE0AEEEAEEHF0ABAFGGGHFD2GGAEE/////A>FEEGGCH/>/?EE///EAGFFFGH01BFFFGFGG<E<<CFGGHH?<CG?<F<G000<?CFBFFDGGC@-A01>...-<<//000<0.;A.-./;C0:09FG00;CFCFF0.;0///:C.----9--;://-9;9//;9/////--BBB=?F-9--:-99;-:;;9;-@--/9/9/;9---;-/99--9--/;BA--A
@M03896:38:000000000-B4D98:1:1101:18057:23304 2:N:0:173
CCTGTTTGCTCCCCACGCTTTCGCACCTGAGCGTCAGTCTTCGTCCAGGGGGCCGCCTTCGCCACCGGTATTCCTCCAGATCTCTACGCATTTCACCGCTACACCTGGAATTCTACCCCCCTCTACGACACTCAAGCTTGCCAGTATCACATGCACTTCCCACGTTCAGCCCGGTGATTTCACATCTGACTTAACAATCCGCCTGCGCGCGCTGTACGCCCACTAACTCCTATCAACGCCTGCACCCTCC
+
AAB>AFF>FFFFGGGEEEA2FGBEEEGHBAB3EGEEAAFHGHAFEAAB310AAEEEEEGH1B???F?/>>FHHFHHH0B3BFGHHFGFE/?EFGFFGCBD/<?GGHC001FCGHBFG0/CD@FHFF<..<<GG/<<</0<<C000:;;:0:::CG00:CGHH.-9./90;FC--99.;BFB0B0FCF0/;BF//9/9/;F.;ADEA;-9>9;--9;9..=BF..///:;F//9///9.--..9;/;A.99
@M03896:38:000000000-B4D98:1:1101:18059:23321 2:N:0:173
CCTGTTTGCTCCCCACGCTTTCGCACCTGAGCGTCAGTCTTCGTCCAGGGGGCCGCCTTCGCCACCGGTATTCCTCCAGATCTCTACGCATTTCACCGCTACACCTGGAATTCTACCCCCCTCTACGAGACTCAAGCTTGCCAGTATCAGATGCAGTTCCCAGGTTGAGCCCGGGGATTTCACATCTGACTTAACAAACCGCCTGCGTGCGCTTTACGCCCAGTAATTCCGATTAACGCCTGCACCCTCC
+
AABAAFFBDFFFGGGGEEEFFGGGGGGHGHGGCGEGEHHHHHHHGGGFHE0EEEEFGGGHEEAEGHE/EEGHHHHHGGFGHGHHHFHGGFGGHHHHHFFCDCGHHHFFFGGHHHHHGHHGGGGHHHF..AEHFCGDGHD<CGGC:;CCCCBGCFFFCCHHHH0.:9999CFFB@??CDFFBFFFFFF/BFFFBFBF/9EEBBCDEF;ADD=B-9.BF.AAFF.;9/9BFFF..9.BB?D-9A:;BFF9AD
@M03896:38:000000000-B4D98:1:1101:21528:23567 2:N:0:173
CCTGTTTGCTACCCACGCTTTCGAATCTCAGTGTCAATATTATGCCAGGAAGCTGCCTTCGCCATCGGTATTCCTCCAGATCTCTACGCATTTCACCGCTACACCTGGAATTCTACTTCCCTCTCACATATTCTAGCACCACCAGTATCACATGCAGTTCCCAGGTTAAGCCCGGGGATTTCACATGTGACTTAATGAGCCACCTACACTCGCTTTACGCCCAGTAATTCCGATTAACGCTCGCACCCTC
+
>ABABFFFFFFFGGGGFFEFGGEGHHGGHHHHHHGHHHHHHFGHGHHHHGGFGHFGHHHHEEGFGHEEAGGHHHHHHGGHHHHHHHHGGGGGGHHHHFEEGFHHHHFHEHHHHHFGHGHHHHHHFFHHGFHHHHHGFFGGGGFE03B>HFHFF2<FDGBHHHHB/<?F1<?FGF<@<@ACD==GFFD=0==D0D0G:C0;C/GCGGHFGGG.A.A.CF.:BBD./00;9CGFBDA.;9.;.9-@;BDF?F
@M03896:38:000000000-B4D98:1:1101:24352:23991 2:N:0:173
CCTGTTTGCTCCCCACGCTTTCGCACCTGAGCGTCAGTCTTCGTCCAGGGGGCCGCCTTCGCCACCGGTATTCCTCCAGATCTCTACGCATTTCACCGCTACACCTGGAATTCTACCCCCCTCTACGAGACTCAAGCTTGCCAGTATCAGATGCAGTTCCCAGGTTGAGCCCGGGGATTTCACATCTGACTTAACAAACCGCCTGCGTGCGCTTTACGCCCAGTAATTCCGATTAACGCTTGCACCCTCC
+
AABBAFFFFFFFGGGGEFEFGGEGGGGHCBGGGFEGGHHHHHHHGGEHHGEGEEEGGGGHGGFGGHA/>EFFHHHHHGHFHHHHHHHGGDEGHFFFHGGGG@DGHFFCGHHHHDFHHHHGGGGHGH...<CGFF/DDGF/<CH0CGCG0CCG0:CG:0CGGF0:/9//;CFE-D9BFDGFGFBFFFF/;FFBFBFB:.AEAFFBAFB;DD>A@D./B99->D99;:9;FFF..AF9FAA.9A.//;AEFD
@M03896:38:000000000-B4D98:1:1101:19628:26707 2:N:0:173
CCTGTTTGCTCCCCACGCTTTCGCACCTGAGCGTCAGTCTTCGTCCAGGGGGCCGCCTTCGCCACCGGTATTCCTCCAGATCTCTACGCATTTCACCGCTACACCTGGAATTCTACCCCCCTCTACGAGACTCAAGCTTGCCAGTATCAGATGCAGTTCCCAGGTTGAGCCCGGGGATTTCACATCTGACTTAACAAACCGCCTGCGTGCGCTTTACGCCCAGTAATACCGATTAAAGCTTGCACCCTCCG
+
>AAAAFFBFFBFGG4EEEEFCGDE?EFGCEFHCEEDEFFGGDEFEE1CFE?EGGCGGFFHHGGDEHDC>EFGHGHGFFGFFHHHHFHEGDE?GGBFGDFCFCBFHGCEFFFGGHDGGHEGGGGHFHFD?.C0CCC0GFF/CGFF0:<<00:0:::C;0C;CF0.:09/90FFA@-9-C/FFF0B/9//9//B//FBB?A9@--.99-.9;;B;.9//ADB-.9//://;/..-:;//9;/;9A///9;AD9
@M03896:38:000000000-B4D98:1:1101:18317:28802 2:N:0:173
CCTGTTCGCTACCCACGCTTTCGTTCCTCAGCGTCAGTTACTGCCCAGAGACCCGCCTTCGCCACCGGTGTTCCTCCTGATATCTGCGCATTTCACCGCTACACCAGGAATTCCAGTCTCCCCTGCAGTACTCAAGTCTGCCCGTATCGCCTGCAAGCCAGCAGTTGAGCTGCTGGTTTTCACACACCACGCGACAAACCGCCTACGAACTCTTTACGCCCAGTAATTCCGGACAACGCTTGCACCCTAC
+
>>AAAFF>AABAGGGGEEEFGGABFGHHHFFHGEE?FHGFGGGGHGHGHGBFFHAEGEGHCEDEEH?>>/EEFGFHHGGFDFHGH4FEG/EADFGHH>EEEEGHH/?C/0GHGHF12BGHDHDG/FF1<@GH1F<<FFD<FGH/-A00>>CDGH/D0<C/.<G.==00<:C::C0//0:.G0G:/;:..;..-9;;-CEEGBB.?B..9BFFBB9FF.;9@A.////;BB/-.;;AA-9...9;9BDF.A
@M03896:38:000000000-B4D98:1:1101:18312:28819 2:N:0:173
CCTGTTCGCTACCCACGCTTTCGTTCCTCAGCGTCAGTTACTGCCCAGAGACCCGCCTTCGCCACCGGCGTTCCTCCTGATATCTGCGCATTTCACCGCTACACCAGGAATTCCAGTCTCCCCTGCAGTACTCAAGTCTGCCCGTATCGCCTGCAAGCCAGCAGTTGAGCTGCTCGTTTTCACAACCCACGCGCCAAACCGCCTACGAACTCTTTACGCCCAGCAATTCCGTCCAACCCTTGCCCCCTAC
+
>>AAAFFADAADGGCEEEEFFFEGHHGGHHFGDEEEEFG5DGAFGECAAAAFFHEEGEGHAED1EG>///>>?GHHHFHG?DFGGBFEG?E/?FFGH<ECBBBGH/BFEGFGFGF22@2FGBFHFEB11<FHFHGGD>F=>GG.<<<<<CEDAHH00<</.:/.0000/;C/;C0.B.9;FBBB099..:-9-99.-9AE;AF?.;;.A@AB/;F/9..B=.9..9/BFF//.;.//.;./::/;A9-.;
@M03896:38:000000000-B4D98:1:1102:13263:3127 2:N:0:173
CCTGTTTGCTACCCACGCTTTCGAATCTCCGTGTCAATATTATGCCAGGAAGCTGCCTTCGCCATCGGTATTCCTCCAGATCTCTACGCATTTCACCGCTACACCTGGAATTCTACTTCCCTCTCACATATTCTAGCACCACCAGTATCACATGCAGTTCCCAGGTTAAGCCCGGGGATTTCACATGTGACTTAATGAGCCACCTACACTCGCTTTACGCCCAGTAATTCCGATTAACGCTCGCACCCTC
+
ABAAAFFFFFFFGGFFAEFAFGEGFFGHH32BAGG5FGGHCFHDGHHHHEGGFGAEGHGHEEDFGHF1AFFGHGHHH?GGGHHHHFHFEGEGHHHHH?EFGCHHFHGHEFHHHHGFHHHHGHHHGHHHFGFHG33B?FGF?GGH0@>DGHHBGFGG@GGHFHHCA1??<?FGFGC-<C.CD==GDD<=0==<C;CC0C:<GGFGHHFFEC;:A..A0FEADACE/9F00;;F.A..9/9@.99--;@D.A
@M03896:38:000000000-B4D98:1:1102:14897:4001 2:N:0:173
CCTGTTTGCTCCCCACGCTTTCGCACCTGAGCGTCAGTCTTCGTCCAGGGGGCCGCCTTCGCCACCGGTATTCCTCCAGATCTCTACGCATTTCACCGCTACACCTGGAATTCTACCCCCCTCTACGAGACTCAAGCTTGCCAGTATCAGATGCAGTTCCCACGTTGAGCCCGGGGATTTCACATCTGACTTAACAAACCGCCTGCGTGCGCTTTACGCCCAGCACTTCCGATTAACCCTTGCACCCTCCG
+
ABBABFFFFFDCFGBEAEEAAG2EDEGHEBCGC2EEEFGFBHDHGGGHFE0EEEEGCGDHEEAEGHE@>EFHGHHHGBGFGHHHHGHGGEA?FFFHH?DG@CHHHFCCFGGGGFGBGHADGG>>DG.<..CF00<0DC0CGHD0:0;:CCFHFCG;:;;CF0.:..:9BFGE?A?--CBFFFF9/FB/BBBFF/9BFFEFAD;A.AB9AD-@-..;BAD=DFF.;.;;BF.A.A9///../99/;BAAAD.
@M03896:38:000000000-B4D98:1:1102:14914:4004 2:N:0:173
CCTGTTTGCTCCCCACGCTTTCGCACCTGAGCGTCAGTCTTCGTCCAGGGGGCCGCCTTCGCCACCGGTATTCCTCCAGATCTCTACGCATTTCACCGCTACACCTGGAATTCTACCCCCCTCTACGAGACTCAAGCTTGCCAGCATCAGATGCAGTTCCCAGGTTGAGCCCGGGGATTTCACATCTGACTTAACAAACCGCCTGCGTGCGCTTTACGCCCAGTACTTCCGATTAACGCTTGCACCCTCC
+
ABBAAFFCFFFFFFFGEEEAFGEGGGGHFGHHGEEEG5FGFHDGGGGFFA0EAFEFFGGH1EEEGH?>>EEHHHHHGHHHGGHHHGHFGEEGGHGHHFFFG@FHHHB0C?GFGDGGFHHGGGGFGH>.<CCGF0G<D<0/CGHB.;;CGCGHFFHGGHGHHHE./0/9CFGGF@;@??BFFFFFFFB/;FFFFFBFFFEFFFFB.A@;AA=B-AEFFFDAFF.:;/;/FFFD...;B9@..9A;;BDFFF
@M03896:38:000000000-B4D98:1:1102:23449:5592 2:N:0:173
CCTGTTTGCTCCCCACGCTTTCGCACCTGAGCGTCAGTCTTCGTCCAGGGCGCCGCCTTCGCCACCGGTATTCCTCCAGATCTCTACGCATTTCACCGCTACACCTGGAATTCTACCCCCCTCTACGAGACTCAAGCTTGCCAGCATCAGATGCAGTTCCCAGGTTGAGCCCGGGGATTTCCCATCTCACTTAACAAACCGCCCGCGTGCGCTTTACGCCCAGTAATTCCGATTAACGCTTGCACCCTCCG
+
AAA1>FF1@BBBFAAEGEE0FDEC0EEFG0B10EE//DFA2AFAEA?10//AAEE/EFA1>//>EF?/>EAGDBDF00>1BFGGFHHFEEEEHGHFH/@CC?1<<F000??FGFFEFGF/<AA<11>C.?AG10/<</0<CG0G./DG000<GBGCGBC0:00.C0:/;0BE-;A-;.9FE0900CB09FBB//;9BAA--99@;;-99-9;@AE/B9-;@A-;BB/BFB/--9;B/A@-9;A/BFB-;;9
@M03896:38:000000000-B4D98:1:1102:23430:5593 2:N:0:173
CCTGTTTGCTCCCCACGCTTTCGCACCTGAGCGTCAGTCTTCGTCCAGGGGGCCGCCTTCGCCACCGGTATTCCTCCAGATCTCTACGCATTTCACCGCTACACCTGGAATTCTACCCCCCTCTACGAGACTCAAGCTTGCCAGTATCAGATGCAGTTCCCAGGTTGAGCCCGGGGATTTCACATCTCACTTAACAAACCGCCCGCGTGCGCTTTACGCCCAGCACTTCCGATTAACGCTTGCACCCTCC
+
ABAAAFFCFFFFGGBEEEE2FGEE2EEFGFGFEGEEFHHGBHHGEDFGFE0EAFEEEGGH1E?EFHE/>EFHGGHHFEFEHGHHHHHGGGE?GFHHHDBBC@FFGHB<2?GHGGHFHHHGDCGFBGFA.AEFC0C<<<D<CHGC0;CCC0:CFCG<<GHHHF0::099FFGG?9?-9ABFFFFFFFF/;BB/9;;BFAE?C-B;=D>9BDFF-9EFF9:-9AF.;.;BFFFFF../;AD..EEFFFFFFF
@M03896:38:000000000-B4D98:1:1102:23197:6225 2:N:0:173
CCTGTTTGCTCCCCACGCTTTCGCACCTGAGCGTCAGTCTTCGTCCAGGGGGCCGCCTTCGCCACCGGTATTCCTCCAGATCTCTACGCATTTCACCGCTACACCTGGAATTCTACCCCCCTCTACGAGACTCAAGCTTGCCAGTCTCAGATGCAGTTCCCAGGTTGAGCCCGGGGATTTCACATCTGACTTAACAAACCGCCTGCGTGCGCTTTACGCCCAGTACTTCCGATTAACGCTTGCACCCTCC
+
AAAAAFFFFFFFGEGE2AEFFGBEEEGG33BFEEABEFGHGHGHGGDFG10EAE>EGGGHEEEEFHE/>EFHHHHHG2B3BFHHHFHFE?EGHHFGH/BD<<?GGHGF2??GHHFFHHHGGGGHGHF..<<GF0/0<GF<<GD0C0<CF00CB:00;GGCHH0.:9//90CE??---;FGGFFBFFF//;FF9B999;;E-BBFEF-;AD->-.ABF.:-@D./9/;BFF.AAAAFFAB?.AA/;BAEEF
@M03896:38:000000000-B4D98:1:1102:15764:6911 2:N:0:173
CCTGTTTGCTCCCCACGCTTTCGCACCTGAGCGTCAGTCTTCGTCCAGGGGGCCGCCTTCGCCACCGGTATTCCTCCAGATCTCTACGCATTTCACCGCTACACCTGGAATTCTACCCCCCTCTACGAGACTCAAGCTTGCCAGTATCAGATGCAGTTCCCAGGTTGAGCCCGGGGATTTCACATCTGACTTAACAAACCGCCTGCGTGCGCTTTACGCCCAGTAATTCCGATTAACGCTTGCACCCTCC
+
ABBAAFFFFFFFGGGF2AA2FGEEEGGGG3FGGGEEEGGFHHGHGGEHHFEGEEEGGGGHEEEFGHEEEEGHHHGHGFGEHGHHHGHGGEGGFHHHHFCD@CGHGHGGFHHHHHHFHHHGGGGHHGG.<<CGF0<0DGF/=GGBCCGGGCGHFCGF;;GHHHB::B//;CFE@B???EFFGEFCFFF/;;FBF;BBB.AEBBBFFFB9DDBBB?A/FFF;BF?;//:9FFBDD.;BFDB.;.9/9BDFED
@M03896:38:000000000-B4D98:1:1102:15749:6920 2:N:0:173
CCTGTTTGCTCCCCACGCTTTCGCACCTCAGCGTCAGTCTTCGTCCAGGGAGCCGCCTTCGCCACCGGTATTCCTCCTGATCTCTACGCATTTCACCGCTACACCTGGAATTCTACCCCCCTCTACGATACTCCAGCTTGCCAGTATCAGATGCAGCTCCCAGGTTCAGCCCGGGCATTTCACATCTCCCTTACCAAACCGCCTGCGTGCGCTTTACCCCCAGCATTTCCGATACACCCCTTCACCCTCC
+
AAAAAF5BFFFFGGBCAEEFFGAEAGGH2BCFFEEAEGHHHHGHGEDF311AABAEEGGH1EDEEF1/>>EGGBHHG13BFGHHHGGFE/EEHHGGH/EEEEGHC?FCBBGHGDFFD@/>CGFGDFF//<>GF1>>>F1<>FG1>0=D=0<00<<0/<<<CC0.;00:0;:E:---;9CFGBFFBFG09/9;//CF0.=C-@>DE.-;.9-;9;.;9/99@@..;/:/;B...--/9/:-;.;//9;.AD
@M03896:38:000000000-B4D98:1:1102:20749:7082 2:N:0:173
CCTGTTTGCTCCCCACGCTTTCGCACCTGAGCGTCAGTCTTCGTCCAGGGGGCCGCCTTCGCCACCGGTATTCCTCCAGATCTCTACGCATTTCACCGCTACACCTGGAATTCTACCCCCCTCTACGAGACTCAAGCTTGCCAGTATCAGATGCAGTTCCCAGGTTGAGCCCGGGGATTTCACATCTGACTTAACAAACCGCCTGCGTGCGCTTTACGCCCAGTAATTCCGATTAACGCTTGCACCCTCC
+
AABAAFFFFFFFGGGEAFEFFGEEFGGH3CGGGGGFGFFGFHDHGEEGG10EAE>EEFGH1EDEEH?/>EFHHHHHGFHHHHHHHHHGGFGFFGFHHDDGG@GHHCFCFFHHGGHFHHHGGGFGHHG?.AEGC0<<DGF/CGF0:;0<GCGGGC0C0;CGHB:::;:;CFFGAGAD?DFGGGGFFFB:BFFFFFBBBAEFACFF?AD;AD-;9:.9BA.=@??/9//BFFFA?9A/;.9.9.;:BFDFFF
@M03896:38:000000000-B4D98:1:1102:17851:7239 2:N:0:173
CCTGTTTGCTCCCCACGCTTTCGCACCTGAGCGTCAGTCTTCGTCCAGGGGGCCGCCTTCGCCACCGGTATTCCTCCAGATCTCTACGCATTTCACCGCTACACCTGGAATTCTACCCCCCTCTACGAGACTCAAGCTTGCCAGTATCAGATGCAGTTCCCAGGTTGAGCCCGGGGATTTCACATCTGACTTAACAAACCGCCTGCGTGCGCTTTACGCCCAGTACTCCCGATTAACGCTTGCACCCTCC
+
ABBBBFFFFFFFGGFGEEEFFGEGGGGHHHHHGGEEEHHHHHHHGGGHHGCFAEEEGGGHEEDEGH1>>EGHHHHHFBGHHHHHHHHFFEEFGGHHHDCDDCHHHHCCBFFGHHHFHHHGGGGHHFF..<CHC0C0<C0<<GG0;CGCCFBFFCFG;CGHHH0::9/;FFGF@C?A?99FFFGFFFF;BFFFF/FBFFFF-AFFEF=ADDDF=.A/B.;@FD?/:/9BFFD?@.AFF.@.:A;/;BDEED
@M03896:38:000000000-B4D98:1:1102:17834:7242 2:N:0:173
CCTGTTTGCTCCCCACGCTTTCGCACCTGAGCGTCAGTCTTCGTCCAGGGGGCCGCCTTCGCCACCGGTATTCCTCCAGATCTCTACGCATTTCACCGCTACACCTGGAATTCTACCCCCCTCTACGAGACTCAAGCTTGCCAGTATCAGATGCAGTTCCCAGGTTGAGCCCGGGGATTTCACATCTGACTTAACAAACCGCCTGCGTGCGCTTTACGCCCAGTAATCCCGATTAACGCTTGCACCCTCC
+
BCBBBFFCFFFFGEFGEFEFFGGEGGGHHGHHGGEFEHGHHHHHGGEGGEGGEFFGGGGHEEDGGHE/EEGHHHHHH?GHHGGHHHHGGGGGHGGHHFDGGCGHHHFGFGHHHHHHHFHGGGGHGHGDACCHF<G<DH0<<CG:0;CGHHHHG0GG;CHHHH0.:0;;CFFC@D?B?EGGGFGCFFF9BFBBFBBFFAEFFFFFE?9;DABF;A.BF.:>@D.;F/9BFF::::A:;.-.;.:;BFA.AD
@M03896:38:000000000-B4D98:1:1102:17854:7257 2:N:0:173
CCTGTTTGCTCCCCACGCTTTCGCACCTGAGCGTCAGTCTTCGTCCAGGGGGCCGCCTTCGCCACCGGTATTCCTCCAGATCTCTACGCATTTCCCCGCTACACCTGGAATTCTACCCCCCTCTACGAGACTCAAGCTTGCCAGTATCAGATGCAGTTCCCACGTTGAGCCCGGGGATTTCACATCTCACTTAACAAACCGCCTGCGTGCGCTTTACGCCCAGTCATCCCGCTTAACGCTTGCCCCCTCC
+
>AA>AFFCFFFFGGGFEEA2FFAEEGGGB3BFEGEAEFGHHHHHFGGF3ECEAE>FFEEG1EGEEH>/>>/GFGGHG2B3FGDHFEGFF/EEDG2BG/>B@BFGGG2F2FGFFDGGHHHGGCDGBHF..<CGFG/<<<0<:GC00;;C0:0:C::;:;GFFH.9.9.9/:FE-9-9A.99B/F/BFE/;;B/;/B9/AEAFFFF..-9.9;@=.:/FE?9@9.;9B/9BED--9.9B.@.9.99:A@>DD
@M03896:38:000000000-B4D98:1:1102:23243:8069 2:N:0:173
CCTGTTTGCTCCCCACGCTTTCGCACCTGAGCGTCAGTCTTCGTCCAGGTCGCCGCCTTCGCCACCGGTATTCCTCCAGTTCTCTACGCATTTCACCTCTACACCTGTAATTCTACCCCCCTCTACGAGCCTCCAGCTTGCCAGTATCAGATGCAGTTCCCAGGTTGTGCCCCGGGATTTCACATCTCACTTAACACACCTCCTGCGTGCGCTTTACGCCCAGTAATTCCGATTAACGCTTGCACCCTCC
+
>A11>DF1BDD1FA1EEEE0AAEAAEEH00010EE/BFEA2FF0E//1011A/EF?EG?E/>/B>>///>/BBDBE0012B>2FEHH/E?AAGFHHH1<FGB10<F012>BFHFGBBFFCBCC01<<<//>00.01011<<F1111=D000=DF00==G=0<0.;0/..0;/.;:-;;/090;;CCB0;;0;00;0/;99/;CB/B-;---@?--/B9:99A9//;/9BB:A-9-;9B@----;9;AEFA
@M03896:38:000000000-B4D98:1:1102:12548:9339 2:N:0:173
CCTGTTTGCTCCCCACGCTTTCGCACCTGAGCGTCAGTCTTCGTCCAGGGGGCCGCCTTCGCCACCGGTATTCCTCCAGATCTCTACGCATTTCACCGCTACACCTGGAATTCTACCCCCCTCTACGAGACTCAAGCTTGCCAGTATCAGATGCAGTTCCCAGGTTGAGCCCGGGGATTTCACATCTGACTTAACAAACCGCCTGCGTGCGCTTTACGCCCAGTAATTCCGATTAACGCTTGCACCCTCC
+
ABBBBFFFFFDCFEFFEFEFFGEEFGGGBFGHGGEEEHHHHHHHGGFFHGCFEEEFGGGHAEEEGHEEEEGHHHHHHFGFGGHHHHHFG/E?GGGHHFDGCCGHHHFFBFFGHHHHHHHGGGGHHHGA.CEHF0C<<G</<GGC0<;CCGGFHCGG:CGGHH0./9//;FFF-B-99C;FFFFFFFF/9BBBBFFBFFEFFFBDEA@AADBD-9.BBEDFFFE/;/FFFFF?A9D9BDF.9A9/9;DFFF
@M03896:38:000000000-B4D98:1:1102:6209:9653 2:N:0:173
CCTGTTTGCTCCCCACGCTTTCGCACCTGAGCGTCAGTCTTCGTCCAGGGGGCCGCCTTCGCCACCGGTATTCCTCCAGATCTCTACGCATTTCACCGCTACACCTGGAATTCTACCCCCCTCTACGAGACTCAAGCTTGCCAGTATCAGATGCAGTTCCCAGGTTGAGCCCGGCGATTTCACATCTGACTTAACAAACCGCCTGCGTGCGCTTTACGCCCAGTACTTCCGATTAACGCTTGCACCCTCC
+
ABBAAFFFFFFFGGGGEEEFFGEEGGGHFGHHCGEEGHHHHHGHGED3F100AE>EGGGH1EEEEH?>>EGHHGHHG2EEGHHHHHHFGEEGHHGHHFCCC@GHHHF02FDGHHHFGHHGGGGHHHF.<ADHF0C<DGF/CGG00:;GCG0:CCC:;CGHHH0.:0/9CFFE??-;--;EBBF9FFF/9BF/;/;;9.AEDFFFEFCDFD=D-..:F..-@:.9//;/;F9AD.9/;.;.;A:/:9AEEA
@M03896:38:000000000-B4D98:1:1102:6228:9665 2:N:0:173
CCTGTTTGCTCCCCACGCTTTCGCACCTGCGCGTCAGTCTTCGTCCAGGGCGCCGCCTTCGCCACCGGTATTCCTCCAGATCTCTACGCATTTCACCGCTACACCTGGAATTCTACCCCCCTCTACGAGACTCAAGCTTGCCAGTATCAGATGCAGTTCCCAGGTTGAGCCCGGGGATTTCACATCTGACTTAACAAACCGCCTGCGTGCGCTCTACGCCCAGTAATTCCGATTAACGCTTGCACCCTCC
+
ABB?AFFFFFDFGGGGEEEAFG2EEGGGG2AEEGE1EFGHDHAGEEEBG?1A>E>EGFGGFEEAFHE>EEGGHHHHGFHFGGHHHHHEGEFGFGGHHCBCD@GHHHCFGHHHHGHDGHHGGGGFHFCAEDEDG0<0<G0<;CG0::CGC0CGC0C;;0CGHF0./9///CCE;----;BFFFF:FFF//BBFFF;;;.;A9BBFFF-;ADBB>..;B.9;9D.;//;;/B/;.9.9/.;.9../9BD..;
@M03896:38:000000000-B4D98:1:1102:6209:9672 2:N:0:173
CCTGTTTGCTCCCCACGCTTTCGCACCTGAGCGTCAGTCTTCGTCCAGGGGGCCGCCTTCGCCACCGGTATTCCTCCAGATCTCTACGCATTTCACCGCTACACCTGGAATTCTACCCCCCTCTACGAGACTCAAGCTTGCCAGTATCAGATGCAGTTCCCACGTTGAGCCCGGGGATTTCACATCTGACTTAACAAACCGCCTGCGTGCGCTTTACGCCCAGTACTTCCGATTAACGCTTGCACCCTCC
+
ABBAAFFCFFFFGGGGEEEFFGEFEGGGFGHHFGGEEHFFGHHHFFDGHG0EAEEEFGGH1EEEGH1>E@FHHHHHGFFFGGHHHHHFEEAFHGHHHFBC/BGHHHFC2FFGHGHHGHHGGGGHHHGAAEEGF0/<<<D<CGG0:;CCC:CGG:CC;CGGHH.:.9..99FEBA-@A.BBF9FFFFF//BFFFFFF/.AEDFFDEF-9AD=B-.:;BAA-@F./;/999F;..9.BB.@9.A.9B;D.;9
@M03896:38:000000000-B4D98:1:1102:10841:10207 2:N:0:173
CCTGTTTGCTCCCCACGCTTTCGCACCTGAGCGTCAGTCTTCGTCCAGGGGGCCGCCTTCGCCACCGGTATTCCTCCAGATCTCTACGCATTTCACCGCTACACCTGGAATTCTACCCCCCTCTACGAGACTCCAGCTTGCCAGTATCAGATGCAGTTCCCAGGTTGAGCCCGGGGATTTCACATCTGACTTAACAAACCGCCTGCGTGCGCTTTACGCCCAGTACTTCCGATTAACGCTTGCACCCTCCG
+
ABBAAFFCFFFFGGGG?EEFFGEEFGGHBAFGEGFEAHHHGHDHEGCGHCEGEE0EEEGHCEDEGHE/>@FHHHHHHBGGHGHHHHHEGEEFHHFHHDBC@@FGHHHHC?FGHHFFHHHGGGGHGHF.<.<FC/<<<GD<GHGB:0CGG00<C:GCCGHHHH0::9;/;FGEGG?@-EGGFBFCFFF/FFFFFFF:;AEEFC;AFF@:DF-B=../;AADBB.;9/FBFFFFFFBFF.@99A:/9;D.E;.
@M03896:38:000000000-B4D98:1:1102:6759:10215 2:N:0:173
CCTGTTTGCTCCCCACGCTTTCGCACCTGAGCGTCAGTCTTCGTCCAGGGGGCCGCCTTCGCCACCGGTATTCCTCCAGATCTCTACGCATTTCACCGCTACACCTGGAATTCTACCCCCCTCTACGAGACTCAAGCTTGCCAGTATCAGATGCAGTTCCCAGGTTGAGCCCGGGGATTTCACATCTGACTTAACAAACCGCCTGCGTGCGCTTTACGCCCAGTAATTCCGATTAACGCTTGCACCCTCC
+
ABBBAFFFFFFFGGFGEFEFFGEFGGGHFCFGEGEEEHHHHHHHGGFHHEEGEEEEGGGHAEEGGHE/>EGHHHHHGGHGHHHHHHHGGEGGHHHHHFDDFCGHHHFGFFGHHHHGHHHGGGGHGHG.ECCHF0<<DGB<GGGC:;<CGGCGHFFHCGHHHGCC:9/;;CFFDG???AFGGFGGFFF/FFFFBFFBBFFFFFFF.FAAAD@D-9.BFAADFF?//BFFFFFBADDFFFF.9AA;BBDEFF
@M03896:38:000000000-B4D98:1:1102:8965:10606 2:N:0:173
CCTGTTTGCTCCCCACGCTTTCGCACCTGAGCGTCAGTCTTCGTCCAGGGGGCCGCCTTCGCCACCGGTATTCCTCCAGATCTCTACGCATTTCACCGCTACACCTGGAATTCTACCCCCCTCTACGAGACTCAAGCTTGCCAGTATCAGATGCAGTTCCCAGGTTGAGCCCGGGGATTTCACATCTGACTTAACAAACCGCCTGCGTGCGCTTTACGCCCAGTCATTCCGATTAACGCTTGCACCCTCC
+
AAA3AFFCFFFFGGGEEFEFFGEEEGGFBEGFAEEEAGHHHHHHGGDFHGGGEEEFGGGHAEEEGHE@EEFGHHGHHFCFGGHHHHHCEEFEHHFHHDDGB@GHHHBC2FGHHHHFHHHGGGFHHGF.>.CGG0<0DG0/CGGC::CCG:0;G:CGGFGHHFHCCC/9CFFG?9???.BFBFFFFFF/9BFFFBBB/.AEFFCFFFD..ABD=D.9BEDFA..B/99FFF/A9A?/9.;9;.9;;BD?AD
@M03896:38:000000000-B4D98:1:1102:8947:10613 2:N:0:173
CCTGTTTGCTCCCCACGCTTTCGCACCTGAGCGTCAGTCTTCGTCCAGGGGGCCGCCTTCGCCACCGGTATTCCTCCAGATCTCTACGCATTTCACCGCTACACCTGGAATTCTACCCCCCTCTACGAGACTCAAGCTTGCCAGTATCAGATGCAGTTCCCAGGTTGAGCCCGGGGATTTCACATCTGACTTAACAAACCGCCTGCGTGCGCTTTACGCCCAGTAATTCCGATTAACGCTTGCACCCTCC
+
ABBBBFF4FFFFGGGGEEEFFGEFGGGGFFGGFGEEEHHHHHHHGGGHGG0AAEEGGGGHHFDEGHE/>>FHHHHHGBGGHHHHHHHGGFGGHHHHHDCFDCGHHHGAGHGHHHHFHHHGGGGHHHG..<<GC<<=DCD<CGD0;:GCC;;CHGF:CGGHHHH.:9//9CFFDF?-9C9CFFGFFFB/9;BFF/B:BFEFFFFDFFFDFFFF;9ABFED=FFA://9FFFF?DD.;F.;99.9/9BD.A;
@M03896:38:000000000-B4D98:1:1102:8961:10627 2:N:0:173
CCTGTTTGCTCCCCACGCTTTCGCACCTGAGCGTCAGTCTTCGTCCAGGGGGCCGCCTTCGCCACCGGTATTCCTCCAGATCTCTACGCATTTCACCGCTACACCTGGAATTCTACCCCCCTCTACGAGACTCCAGCTTGCCACTCTCAGATGCAGTTCCCAGCCTGAGCCCCGGGATTTCACATCTCCCTTAACAAACCGCCTGCGTGCGCTTTACGCCCAGCAATTCCTATTCACCCCTGCACCCTCC
+
>AAAAFFBDFFFGGGEAAA2AFEEEEEFF3FFAFEAAGHGDGCGEF?3B10AAE>EEGGH1EDAEH1/>>FFGHHHGGH3FFGHHFGFEEEGFGBGHD>@/<<FGH0?G11FFFGFFGHGGGGHEHF?.<CFF//<=<</<CD0C/;;C;0:C<G0;<CGBGG../.9/;FF.9---.;B;CFBFFF//;B/;/99/9AEB??FEA@AA9;B-.A;BAA=B..9.;/9BF///://;/.-..9./;9.:;
@M03896:38:000000000-B4D98:1:1102:21938:10945 2:N:0:173
CCTGTTTGCTCCCCACGCTTTCGCACCTGAGCGTCAGTCTTCGTCCAGGGGGCCGCCTTCGCCACCGGTATTCCTCCAGATCTCTACGCATTTCACCGCTACACCTGGAATTCTACCCCCCTCTACGAGACTCAAGCTTGCCAGTATCAGATGCAGTTCCCAGGTTGAGCCCGGGGATTTCACATCTGACTTAACAAACCGCCTGCGAGCGCTTTACGCCCAGTCATTCCGATTAACGCTTGCACCCTCC
+
ABB@AFFCFFFFGGFGEFEFFGDEFGGHFGFGEGEGGFHHFDGHGGCHHGGCAEFGGGGHEEEEEHEEEGGHHHHHHBCHHHHHHHHGGGGGHHGHHGGGGCFHHFHEFHHHGDGFHHEGG?EFGHGA>AEHHCGDGG0<EGHFG0:;C:=GF:GC;CGGHHBE:;/BBGFECGAD-CFFGGGGBF/;BFBFFFFBFAFFA@AFEF---;9@;AEFF.;@DFE;/99/BFF9.9ABB9B?9.;/BFFEAD
@M03896:38:000000000-B4D98:1:1102:21956:10956 2:N:0:173
CCTGTTTGCTCCCCACGCTTTCGCACCTGAGCGTCAGTCTTCGTCCAGGGGGCCGCCTTCGCCACCGGTATTCCTCCAGATCTCTACGCATTTCACCGCTACACCTGGAATTCTACCCCCCTCTACGAGACTCAAGCTTGCCAGTATCAGATGCAGTTCCCAGGTTGAGCCCGGGGATTTCACATCTGACTTAACAAACCGCCTGCGTGCGCTTTACGCCCAGTAATTCCGATTAACGCTTGCACCCTCCG
+
ABBAAFFCFFFFGGGG2EAFFGEEEEGFA3BCEGEAFDG5FFCGGEEHHCEFEFEFGGGHAE1EFHAEEEGHHFHHGFGB3FFHHHHFEAGGHGFHHDB/BCHHHHFGGFHHHHHGHGACDCEGHHGDADGGF<C<GB0/CGFC:GHGGCGHFFFH:GG;CGCA;;C//9CE@??B@GGBFBF0BFF///:B/BFBFFFF<-9DFFB9.A-@-.;/9..@99.9//;/;//9.;DBB.;...99999A9A.
@M03896:38:000000000-B4D98:1:1102:21936:10965 2:N:0:173
CCTGTTTGCTCCCCACGCTTTCGCACCTGAGCGTCAGTCTTCGTCCAGGGGGCCGCCTTCGCCACCGGTATTCCTCCAGATCTCTACGCATTTCACCGCTACACCTGGAATTCTACCCCCCTCTACGAGACTCAAGCTTGCCAGTATCAGATGCAGTTCCCAGGTTGAGCCCGGGGATTTCACATCTGACTTAACAAACCGCCTGCGTGCGCTTTACGCCCAGTACTTCCGATTAACGCTTGCACCCTCC
+
BBBBAFFFFFFFGGFG?EEFFGEGGGGHBFHHGGEGGHGFGHHHGGAGGEEEEGEGGGGHEFFGGHEEEGGHHHHHGFGGHGHHHHHGGDGGHHHHHFCDDCGHHHFHHHHHHHGGHHHGGGGHHHGDDFGHHHHDGHH/GHHFGHFGFFHHHHHHGHHFHHHE::9BFGGGGGGFGFGGGEGFFFFBFFFFFFFFFFFFFDFFFFA9DFAF-9.BF.;>FDE;F/;FFFDDDFDF/.@.9AAFFFFFE?
@M03896:38:000000000-B4D98:1:1102:25158:11724 2:N:0:173
CCTGTTTGCTCCCCACGCTTTCGCACCTGAGCGTCAGTCTTCGTCCAGGGGGCCGCCTTCGCCACCGGTATTCCTCCAGATCTCTACGCATTTCACCGCTACACCTGGAATTCTACCCCCCTCTACGAGACTCAAGCTTGCCAGTATCAGATGCAGTTCCCAGGTTGAGCCCGGGGATTTCACATCTCACTTAACAAACCGCCTGCGTGCGCTTTACGCCCAGTAATTCCGCTTCACGCTTGCACCCTCC
+
ABBAAFFCFFFFGGGE2EAAFGEEEGGHBCGGFFEEEGGHHHFHGFDGHD?EAE>EFGGH1EE>EH?/>EFHHHHHGFG3FFHHHGGFFEFGDGGHHDCC@@FGHCG0<?GHGFHFHHHGGGGHFGF...<GF0/<<<0/<GD000<;;0:00:;;:<GGHB0./9//9CFE99-9A9BFF0CCFFF/;BFF/;B;9.AA@AF??A-.::9;9..9B.9@DD.;///9B9F.99.//;A..A;/;BDEFF
@M03896:38:000000000-B4D98:1:1102:6302:12892 2:N:0:173
CCTGTTTGCTCCCCACGCTTTCGCACCTGAGCGTCAGTCTTCGTCCAGGGGGCCGCCTTCGCCACCGGTATTCCTCCAGATCTCTACGCATTTCACCGCTACACCTGGAATTCTACCCCCCTCTACGACACTCAAGCTTGCCAGTATCAGATGCAGTTCCCAGGTTGAGCCCGGGGATTTCACATCTGACTTAACAAACCGCCTGCGTGCGCTTCACGCCCAGTAATTCCGATTAACGCCTGCACCCTCCG
+
ABBAAFFFDDFFGGFGEEE2AF2EEGGFAFCGEEAEEAGGEGABEECFG1ECAE0EEEFHHFDAFH?@>EFHHHBHGFHHHHHHHDGFGEGEGHFHHDDCC@BGHGF00FGFHFGGDHHGGGGGFHFD.<@G</<0<<0/<CG0<CGCG00CB0C0;CGFCB0./9;//;9A9?-?@.FFGFFBFFF//B/B/FB;;?:EB;B?..=.AD-;;;./9;..;D9B/9/999B.:AAFFF<-..9;9;A.AA.
@M03896:38:000000000-B4D98:1:1102:10753:13301 2:N:0:173
CCTGTTTGCTCCCCACGCTTTCGCACCTCAGCGTCAGTCTTCGTCCAGGGGGCCGCCTTCGCCACCGGTATTCCTCCAGATCTCTACGCATTTCACCGCTACACCTGGAATTCTACCCCCCTCTACGACACTCAAGCTTGCCAGTATCAGCTGCAGTTCCCAGGTTGAGCCCCGGCATTTCACATCTCACTTAACAAACCGCCTGCGCGCGCTTTACGCCCAGTACTTCCGATTAACGCTCGCACCCTCC
+
AAAAAFDCBFFFGGFE1AEFFGEFEGGH0FHFEEEGEGFE2G/GEEEBBE/EA>EEGGGHAEEFEGE/>/FGGGHHE0BFHHHHHHGGEEFGHHHHHCCGGCFHHF0<C1GHG@@FGHGC@CGC1F...<<GF/<<D<0/<CC0:;000;0;:;/;;CG:CG099999BCFA.-9-;;FGGGGG0C//:;/FFB9:/-;E@?@FA9---;9;;--;9-9;@?A9BB/;FFF---;BFB@--99-9@BEFF
@M03896:38:000000000-B4D98:1:1102:10763:13317 2:N:0:173
CCTGTTTGCTCCCCACGCTTTCGCACCTTCGCGTCAGTCTTCGTCCAGGGCGCCGCCTTCGCCACCGCTATTCCTCCAGATCTCTACGCATTTCACCGCTACACCTGGAATTCTACCCCCCTCTACGAGCCTCCATCTTGCCAGCATCAGATGCAGTTCCCAGGTTGAGCCCCGGGATTTCACATCTCACTTACCACACCCACTGCGTGCGCTTTACTCCCAGTACTTCCGATTAACGCTCGCACCCTCC
+
>AA1>DF1FFFFFCGEEEE0AGEEEGGF1BAA/AE/EEE12FGAA//BF//AAFGEEGGFCEA>EE////?FFGFGH0B1BEGGFHG/EE//GGHHFCCGGC1CGH0001?FGD22DC/<@CFC1FF..-<C<</0=00==C<0./;C000;C0:0;CGHC:0.90//;9C..-9--;/=B0B;9C//;BF///;//9A---;A/B-9-:-;-A-/;/99;9B////9BF-----/;-;---99;@BFFB
@M03896:38:000000000-B4D98:1:1102:10739:13318 2:N:0:173
CCTGTTTGCTCCCCACGCTTTCGCACCTGAGCGTCAGTCTTCGTCCAGGGGGCCGCCTTCGCCACCGGTATTCCTCCAGATCTCTACGCATTTCACCGCTACACCTGGAATTCTACCCCCCTCTACGAGACTCAAGCTTGCCAGTATCAGATGCAGTTCCCAGGTTGAGCCCGGGGATTTCACATCTGACTTAACAAACCGCCTGCGTGCGCTTTACGCCCAGTACTTCCGATTAACGCTTGCACCCTCC
+
ABBAAFFCFFFFGGGGAAA2FGEEEGGGAB2GEGEEAFGGHHGGEGEHHF00AE>EGGGHAFDAEHE/>EGHHHHHHEGFGFGHHEGFC?<EFHHHHDCDCBFHHHFG0FGHHHHHHHHGGGGHHHGD..<G<<C0DG<<CGGC00CCCFCCCCCC;;GHHH0./999;FCE@?-99AFFGFFBFFF/9BFFFFBB9FEEBBBFFF;9AD@B;DF//.A>BA./;9B/FFF....9BD@9.../99D?EF
@M03896:38:000000000-B4D98:1:1102:9483:13601 2:N:0:173
CCTGTTTGCTCCCCACGCTTTCGCACCTGAGCGTCAGTCTTCGTCCAGGGGGCCGCCTTCGCCACCGGTATTCCTCCAGATCTCTACGCATTTCACCGCTACACCTGGAATTCTACCCCCCTCTACGAGACTCAAGCTTGCCAGTATCAGATGCAGTTCCCAGGTTGAGCCCGGGGATTTCACATCTGACTTAACAAACCGCCTGCGTGCGCTTTACGCCCAGTACTTCCGATTAACGCCTGCACCCTCC
+
ABBAAFFFFFFFGGGEEEEFGGGGFGGHGGHHGGGEGHHHHHHHGGFHHCAFEEEEGGGHGEGGGHEEEEGHHHHHGFGFHHHHHHHGGEEGHHHHBFBDCCFHHHFFBGGHHHHGHHHGGGGHGFF.><<GG0/DGHGCEHHF0:;GCFFHH:GC;GHHGHHC:B:;BFCE??D?DCFGGFGGFFFBFFFBBBB/;AFFF@DFFFFAFFAB-:.BFEA@DDF:9/9BFF?...ABB.@-9.ABFFFFFF
@M03896:38:000000000-B4D98:1:1102:9799:13662 2:N:0:173
CCTGTTTGCTCCCCACGCTTTCGCACCTGAGCGTCAGTCTTCGTCCAGGGGGCCGCCTTCGCCACCGGTATTCCTCCAGATCTCTACGCATTTCACCGCTACACCTGGAATTCTACCCCCCTCTACGAGACTCAAGCTTGCCAGTATCAGATGCAGTTCCCAGGTTGAGCCCGGGGATTTCACATCTGACTTAACAAACCGCCTGCGTGCGCTTTACGCCCAGTAATTCCGATTAACGCTTGCACCCTCC
+
ABCABFFFFFFFGGGGEEEFFGEEGGGGGFGGGGGEGHGHHHHHGGGHGGAFEEEGGGGHGEEEGHEEEEFHHHHHGFHHHHHHHHHGGEFGHHHHHFCDGCFHHHGCGFHHHHHGFHHGGGDGHGF.<CCGF0<<DGD<CGGC;CCGGHHHHCGC:CHHHHHA::;;FFGGAGGGGEGGGGGFFFF9FBFFBBBF/AEFFD;AEFCDFDBD:A.;BADAFD.;B9/;BFF9AAABF.@.:.999:A.EA
@M03896:38:000000000-B4D98:1:1102:9815:13672 2:N:0:173
CCTGTTTGCTCCCCACGCTTTCGCACCTGAGCGTCAGTCTTCGTCCAGGGGGCCGCCTTCGCCACCGGTATTCCTCCAGATCTCTACGCATTTCACCGCTACACCTGGAATTCTACCCCCCTCTACGAGACTCCAGCTTGCCAGTATCAGATGCAGTTCCCAGGTTGCGCCCGGGGATTTCACATCTCACTTAACAAACCGCCTGCGTGCGCTTTCCGCCCACTACTTCCGCTTAACGCTTGCACCCTCC
+
AAB>AFFCFFFCFEGFEEAAFGEEEGGGB3FFAFEEEGHHHHAHGE?GC?FGAEEFGGGHEEEEGH?>EEGHFHHHGBE3FFGGHFGFE/EEFHHHHD>@/<FGHHFAF2?GGHHFFGHGGGGHHHC...<DG//<<<0/<C=0:;CGC0:CG000:<GFH00.:0/.99C9----;99BFF9;BBF/;;BB;9;//.;A-9@FEF-.;A-;9..//.;.9A.;/99/;/..9..9B.;...;9:9A.EA
@M03896:38:000000000-B4D98:1:1102:25885:13720 2:N:0:173
CCTGTTTGCTCCCCACGCTTTCGCACCTGAGCGTCAGTCTTCGTCCAGGGGGCCGCCTTCGCCACCGGTATTCCTCCAGATCTCTACGCATTTCACCGCTACACCTGGAATTCTACCCCCCTCTACGAGACTCAAGCTTGCCAGTATCAGATGCAGTTCCCAGGTTGAGCCCGGGGATTTCACATCTCACTTAACAAACCGCCTGCGTGCGCTTTACGCCCAGTAATTCCGATTAACGCTTGCACCCTCC
+
ABAAAFFFFFFFGGCEAEE2FGEFFGGG3BFFAFEAEHGDBEGEEDFBG10EAEEFGGGHAE?DEHE/>EEHGGHHGCHEHGFGHHHGGFGGHHHHHBBGGCGFGGF0BFGHGGHEHHHGGCEGHHA..<CHC0<<<<=<<GDC0;CGCGGHHFGCGGGCHHE.C0;/9BFGCG?9BD9FFBFCFFF/;BBBF/B;:AEECCFFFF;9AD-B;99:F?9=@D./;/;BFFF.:.A/;9@AAEA/BFD.ED
@M03896:38:000000000-B4D98:1:1102:23135:14419 2:N:0:173
CCTGTTTGCTCCCCACGCTTTCGCACCTGAGCGTCAGTCTTCGTCCAGGGGGCCGCCTTCGCCACCGGTATTCCTCCAGATCTCTACGCATTTCACCGCTACACCTGGAATTCTACCCCCCTCTACGAGACTCCAGCTTGCCAGTATCAGATGCAGTTCCCAGGTTGAGCCCGGGGATTTCACATCTGACTTAACAAACCGCCTGCGTGCGCTTTACGCCCAGTAATTCCGATTAACGCTTGCACCCTCC
+
ABBAAFFFFFFFGEGG?EEFGGEEEGGGFBGHGGEEEFGHFHGGDEEGH?EEEE>EGEEHHEGFGH?EEEFHHHHHHFGFGFHHHGGFFFAFHHGHHCCDBBBGHF<C?FGFGHFHHHHGGGGHHGFA.<<GH/C<CCF<CGH0;:CCG0CFF00<0;CGHHFE:0999CBEBG-?-9CFFFGFFFF;BBFFBFBBFAFE-->.EF-;:DB@-A.BF?.;@?E9B/:9BFFDAD.9B.;..;9//;A9A.
@M03896:38:000000000-B4D98:1:1102:13169:14798 2:N:0:173
CCTGTTTGCTCCCCACGCTTTCGCACCTGAGCGTCAGTCTTCGTCCAGGGGGCCGCCTTCGCCACCGGTATTCCTCCAGATCTCTACGCATTTCACCGCTACACCTGGAATTCTACCCCCCTCTACGACACTCCAGCTTGCCAGTATCAGATGCAGTTCCCAGGTTGAGCCCGGGGATTTCACATCTGACTTAACAAACCGCCTGCGTGCGCTTTACTCCCAGTAATTCCGCTCAACGCCTCCACCCTCC
+
AAB3AFFFFFFFGGGG2AEAFGEEAEEF33BAEEA2ADGHFH2FA113A10AAE>EEFAHAEAAFG1>>EFHHFGHGGHFHHHGGHH/@?EEHGBGHDDG?@DGHHGGBGGGHG1FGHHGGGGHEHCD.<AHC//<CH0/<CC;:;CC0;0CF0CC;;GGHCC9/0//;FF999-9-./CBFFFFFF//BBFBFB;/99E-=BF?F-;DA=?-9A/F/9BEBF/;//:FFF..-;9..;-9.A.9FFEEF
@M03896:38:000000000-B4D98:1:1102:13151:14802 2:N:0:173
CCTGTTTGCTCCCCACGCTTTCGCACCTGAGCGTCAGTCTTCGTCCAGGGGGCCGCCTTCGCCACCGGTATTCCTCCAGATCTCTACGCATTTCACCGCTACACCTGGAATTCTACCCCCCTCTACGAGACTCAAGCTTGCCAGTATCAGATGCAGTTCCCAGGTTGAGCCCGGGGATTTCACATCTGACTTAACAAACCGCCTGCGTGCGCTTTACGCCCAGTCATTCCGATTAACGCCTGCACCCTCC
+
ABBAAFFFFFFFGGGEAEEFFGEGEGGHBFHGGGEFGHHHGHHHGEEGFE0EEEEFGGGHEEEGGHEEEFGHHHHHG?GHHHHHHHHFGFGGHHHHHABDD@FGHHCGFGHHHGHFHHHGGGGHHHFE><<GF0<<DFB<CGG0:;CGC;;CHCFC:CGHHHBC:9/;CBFF9?9?B.BFFFGCFFF/;BBBBFBBBAEFBDFDFF@:.;-@-.:;BE?CFFE;/;;BFFBDDA.BFA@-9A9;BFDEFF
@M03896:38:000000000-B4D98:1:1102:20983:15320 2:N:0:173
CCTGTTTGCTCCCCACGCTTTCGCACCTGAGCGTCAGTCTTCGTCCAGGGGGCCGCCTTCGCCACCGGTATTCCTCCAGATCTCTACGCATTTCACCGCTACACCTGGAATTCTACCCCCCTCTACGAGACTCAAGCTTGCCAGTATCAGATGCAGTTCCCAGGTTGAGCCCGGGGATTTCACATCTGACTTAACAAACCGCCTGCGTGCGCTTTACGCCCAGTAATTCCGATTAACGCTTGCACCCTCCG
+
ABAAAFFBFFFFGGGGFFEFFGEGGGGGFGHGFGEEEHGHGHHHGGDFHFFGEEEGGGGHFEDFGHEEEGGHHHHHGFHHHHHHHHHGGFGGFHHHHGCD@@GHHHFCCFGHHHHFHHHGGGGHGHG?AEDHF0<<GH<<GHGC:<GGGBGHHGGGCGHHHHFA:9:/9FGGGGGAGBFFFBFFFFF;/FFFBFBBFFFFFFFFFFAADDAF@.9/;9AAFFF9B/BBFFFDAADFF.@.A.99;BFFFF.
@M03896:38:000000000-B4D98:1:1102:20967:15332 2:N:0:173
CCTGTTTGCTCCCCACGCTTTCGCACCTGAGCGTCAGTCTTCGTCCCGGGGGCCGCCTTCGCCACCGGTATTCCTCCAGATCTCTACGCATTTCACCGCTACACCTGGCATTCTACCCCCCTCTACGAGACTCCAGCTTGCCAGTATCAGATGCAGTTCCCAGGTTGAGCCCGGGGATTTCACATCTGACTTAACAAACCGCCTGCGTGCGCTTTACGCCCAGTAATTCCTATTAACGCCTGCAACCTCCG
+
AAAAAFF>DFFFGGGGEEECFGGEEGGCBFFFEFE2AFGHFHCFEE1A000>>E>EEEGH/EEEEH>/<>FGHHHHHFG2GFGFHFGCC<AAGGFGHABDC@GHFGCF0>DGGGFGGHGGGGGHFHF..CDH0/C:=G0;:G009CF;0;CFB:B90;FGGGB?/0///BBA:?-;-9BBF/BFFFF/;9BF/FBB99AA=DFF.9B;D.;@-9./B..;@F.///;9BB/9////9;;-.;9./;.BBF.
@M03896:38:000000000-B4D98:1:1102:16825:15426 2:N:0:173
CCTGTTTGCTCCCCACGCTTTCGCACCTGAGCGTCAGTCTTCGTCCAGGGGGCCGCCTTCGCCACCGGTATTCCTCCAGATCTCTACGCATTTCACCGCTACACCTGGAATTCTACCCCCCTCTACGAGACTCAAGCTTGCCAGTATCAGATGCAGTTCCCAGGTTGCGCCCGGGGATTTCACATCTGACTTAACAAACCGCCTGCGTGCGCTTTACGCCCAGTAATTCCGATTAACGCTTGCACCCTCCG
+
ABBAAFFCFFFFGGGEEEEEFGEEEGGHFBCGGGEABFGHFHCFEEAGH?0AAEEEEGGHEEEEGHE>EGGHHGHHGFFGHGHHHFHGGEGGHGGHHGFG@@GHHHHAB?FGHHHGHHHGGGGHFHE..CAGF0C<DG0<CGHCCGFGGGCGCGHB;GGHHG0;C09.-;E?AB-A?AFFBBFBFFF/;FFFBFBBF.AEFFFFFFFADDFF@?E/FEA-B?.;;B/FFFFFD?.BBD;.9.9/99AAFF9
@M03896:38:000000000-B4D98:1:1102:16806:15427 2:N:0:173
CCTGTTTGCTCCCCACGCTTTCGCACCTGAGCGTCAGTCTTCGTCCAGGGGGCCGCCTTCGCCACCGGTATTCCTCCAGATCTCTACGCATTTCACCGCTACACCTGGAATTCTACCCCCCTCTACGAGACTCAAGCTTGCCACTATCAGATGCAGTTCCCACGTTCAGCCCGGGGATTTCACATCTGACTTAACAAACCGCCTGCGTGCGCTTTACGCCCAGTACTTCCGATTAACGCTTCCACCCTCC
+
ABBAAFFFFFFFGEFFEFEFFGFFGGGHFFHHGGFGGHHHGHHHGFCGH?0EEE>EGGGHEEBEFHE/>EFFGHHHGFGGGGHHHFHFGGGGHHGHHCCGCCFGHGF0??FGGGHFGHHGFGGHHHGA.<<GF0<0<C0<<GD0:/:CC00;:::;:;GHHH.-.9/;;FFG?A?-@.BBFBFFFF//99BBFFB99AEA>DFFEF-9.A;CD.9//9A>D../////:/..A.A/B.;.9.999AD?AD
@M03896:38:000000000-B4D98:1:1102:16815:15444 2:N:0:173
CCTGTTTGCTCCCCACGCTTTCGCACCTGAGCGTCAGTCTTCGTCCAGGGGGCCGCCTTCGCCACCGGTATTCCTCCAGATCTCTACGCATTTCACCGCTACACCTGGAATTCTACCCCCCTCTACGAGACTCCAGCTTGCCAGTATCAGATGCAGTTCCCACGTTGAGCCCGGGGATTTCACATCTCACTTAACAATCCGCCTGCGTGCGCTCTACGCCCAGCAATTCCGATTAACGCCTCAACCCTCCG
+
AAAAAFD>DFDFGGGEAEAA0FEE0EEFEBCGEEE?EGFGFHABAE/FEE/?A>>EEGGH/EE>EH//>@FHHFGHGGFFGHHHHBGFE/EE2FBGGA<>@@FGHB0?0?FGGFFDFGFC<@EG1>FA..<DF///<<0/<G=:0;<<G00;0:<:;0CHH0.-..../CFE--9??9FBB/99FFF/;BBF//;////99AFFEA9--:-;9-;/BA>-9A--99B/BF/--9-BB---;-//--99-9-
@M03896:38:000000000-B4D98:1:1102:25319:16966 2:N:0:173
CCTGTTTGCTCCCCACGCTTTCGCACCTGAGCGTCAGTCTTCGTCCAGGGGGCCGCCTTCGCCACCGGTATTCCTCCAGATCTCTACGCATTTCACCGCTACACCTGGAATTCTACCCCCCTCTACGAGACTCAAGCTTGCCAGTATCAGATGCAGTTCCCAGGTTGAGCCCGGGGATTTCACATCTGACTTAACAAACCGCCTGCGTGCGCTTTACGCCCAGTCATTCCGATTAACGCTTGCACCCTCC
+
ABBAAFFCFFDFGGCGCEEAFGAEFGGFGFHGFGFFEHGHGHHHGAEGHE0EEE>EGFFHAEAEFHE@EEGHHHGHHGH3FGHHHHHGGEAEFGFHH/BBC@GHHHCFC<FHFFGFGHHCFGGHHH.<CDGHG0<<DF0/CGG00<<CG0CGGFFC;CCGHGB./9/99BFE?D@-AAFFB0FFFFF/9BFBB;;B9.AEFADFFE@9DDAF=D.;9E?9@.A9//99BBF.:;.;B.@.;9A99FDF?D
@M03896:38:000000000-B4D98:1:1102:28491:17350 2:N:0:173
CCTGTTTGCTCCCCACGCTTTCGCACCTGAGCGTCAGTCTTCGTCCAGGGGGCCGCCTTCGCCACCGGTATTCCTCCAGATCTCTACGCATTTCACCGCTACACCTGGAATTCTACCCCCCTCTACGAGACTCAAGCTTGCCAGTATCAGATGCAGTTCCCAGGTTGAGCCCGGGGATTTCACATCTGACTTAACAAACCGCCTGCGTGCGCTTTACGCCCAGTAATTCCGATTAACGCTTGCACCCTCCG
+
ABBBAFFFFFFFGECEEFFFFGGFGGGFGAGFFGEAGHHHGHHFGGFHHGCGEEEGGGGHHEAEGHEEEGGHGHHHGFHGHHHHHHHGGEGFGHGHHGGGGCFGGGB<2FDGGFHFHHHGGFGHFHGDAEEGF0CDGHD/CGGC0;CGGFFHFCGHCFGGHGC;;99;CFFEA??-BDFGGFGFFFF/;FFFFEFBF?AAAD=FEFB.AA;D9..BBEFBCFE;/BFBFFBDDFD/;.;.9A?9BFF?ED.
@M03896:38:000000000-B4D98:1:1102:6999:17981 2:N:0:173
CCTGTTTGCTCCCCACGCTTTCGCACCTGAGCGTCAGTCTTCGTCCAGGGGGCCGCCTTCGCCACCGGTATTCCTCCAGATCTCTACGCATTTCACCGCTACACCTGGAATTCTACCCCCCTCTACGCGACTCAAGCTTGCCAGTATCAGATGCAGTTCCCAGGTTGAGCCCGGGGATTTCACATCTGACTTAACAAACCGCCTGCGTGCGCTTTACGCCCAGTAATTCCGATTAACGCCTGCACCCTCC
+
ABCBBFFFFFFFGGGGFEEFFGFGGGGGFHHFEGEDEHHHFHHHG1EEGDEEEEFGGGGHEFDEGHEEEEFHHHHHHBCGGHHHHHHGGFGGGHHHHGDGGCGHHHFG2?GHHHFFHHHGGGGHFGF-<-ADG0::CCB/CHGC0:CCCCGFH99CCFGGGG0.:0/;CFBCD-;:-AFFFFFFFFFBFFFEBF:;9.EEFFFFFFF;.9@B-..;F:A9@DE/;//9FFF.:A./B.--.;9;:BDFED
@M03896:38:000000000-B4D98:1:1102:22209:18053 2:N:0:173
CCTGTTTGCTCCCCACGCTTTCGCACCTGAGCGTCAGTCTTCGTCCAGGGGGCCGCCTTCGCCACCGGTATTCCTCCAGATCTCTACGCATTTCACCGCTACACCTGGAATTCTACCCCCCTCTACGAGACTCAAGCTTGCCAGTATCAGATGCAGTTCCCAGGTTGAGCCCGGGGATTTCACATCTGACTTAACAAACCGCCTGCGTGCGCTTTACGCCCAGTAATTCCGATTAACGCTTGCACCCTCC
+
ABCABFFFFFFFGGGGEFEFGGGEGGGHGFHHGGEEEHHHHHHHGFEHHGCGEEEGGGGHEEDEGHE/EEFHHHHHGFGGHHHHHHHGGFGGHHHHHFDGGCFHHHGFFCGHHHHGHHHGGGGHHHGDADEHF<C0GHD<CHH0:CGHGGHHHCGGCGHHHH0C::;9;FFGGGBCDDGGGEFFBFF;/BFFF/BFB.AECCFFFFC;DDFFBD?FF?:;>D.:;/BBFFFAAA.BFBD.9E9;;BDEAD
@M03896:38:000000000-B4D98:1:1102:16050:18301 2:N:0:173
CCTGTTTGCTCCCCACGCTTTCGCACCTGAGCGTCAGTCTTCGTCCAGGGGGCCGCCTTCGCCACCGGTATTCCTCCAGATCTCTACGCATTTCACCGCTACACCTGGAATTCTACCCCCCTCTACGACACTCCAGCTTGCCAGCATCAGATGCAGTTCCCAGGTTGAGCCCCGGGATTTCACATCTCACTTAACACACCGCCTGCGTGCGCTTCACGCCCAGTAATTCCGATCAACGCCTGCACCCTCC
+
AAAAAFF>FFDCFGBEAEE0FGEEGGGHB0BCEEEAEGHGCEFAE??GG?/AAEEEEG?G/EEEFHE//E>FGFFHF0FBBFGHBGHFGEEGHHHHH/BCGCHHHG00F<?GHFBDBGHCGGCC<GC..<<<</C<GE0<CGC0.;<C:;::C00:;CCGFC0.:0//99CE.---99/;F0B:/B9/9B9B/;;//;AA-->BEA;;B?>@=A-;;A--;AA9/B9BFB99A-9/;-9---;9:BF?EF
@M03896:38:000000000-B4D98:1:1102:13850:18945 2:N:0:173
CCTGTTTGCTCCCCACGCTTTCGCACCTCAGTGTCAGTATTAGTCCAGGTGGTCGCCTTCGCCACTGGTGTTCCTTCCTATATCTACGCATTTCACCGCTACACAGGAAATTCCACCACCCTCTACCATACTCTAGTCAGTCAGTTTTGAATGCAGTTCCCAGGTTCAGCCCGGGGATTTCACATCCAACTTAACAAACCACCTACGCGCGCTTTACGCCCAGTAATTCCGCTTACCGCTTGCACCCT
+
ABBBBFFCFFFFGGGEAEEFFGEEFGGHH3FGHHFBGGGGFHGHGDFGFFFFGBAAEEFH1EE?EF3252FEHH5@GGFGHHBGFEGFFEGFHHEGHEEE@EHHHHAFHGFFHHHFHFFG?CGGFFHFFBCFH3F2@FB>@FB>>D2B0CHFB<F1<<GBGHC/1<1<1>FD---<<.<DGGHCGHF0;GCCC0;<:.;C.CEGGF.AAB-;9..;B;99>D.9/9/9BF/.;../9.;-9.9/;FDE
@M03896:38:000000000-B4D98:1:1102:14181:19135 2:N:0:173
CCTGTTTGCTCCCCACGCTTTCGCACCTCAGCGTCAGTCTTCGTCCAGGGGGCCGCCTTCGCCACCGGTATTCCTCCAGATCTCTACGCATTTCACCGCTACACCTGGAATTCTACCCCCCTCTACGAGACTCCAGCTTGCCAGTATCAGATGCAGTTCCCAGGTTGAGCCCGGGGATTTCACATCTCACTTAACAAACCGCCTGCGTGCGCTTTACGCCCAGTACTTCCGCTCAACGCTTGCACCCTCC
+
ABBABFFCFFFFGGGFAEEAFGAEDGGH23FGEGEEEHHHGHH2BEDGFE0AAEEEGGFHAEFFGHE@>>FGHHHHG2FFGHHHHHHFE?EF?GDGHDDGGCGHGGGCFFGFH2FFHFHGGGGHBGC..<<<C/<<CC0/<C=00;;G;0CCH;CC;GHFGFF:/:://CBE??;@@.BFFGGFFF///;FF9B;99AAE;;CF?F=;9;9@@AEFFEA@DFF9F/9BFF.9A-AFF.;..;A/::D.;A
@M03896:38:000000000-B4D98:1:1102:5606:19288 2:N:0:173
CCTGTTTGCTCCCCACGCTTTCGCACCTGAGCGTCAGTCTTCGTCCAGGGGGCCGCCTTCGCCACCGGTATTCCTCCAGATCTCTACGCATTTCACCGCTACACCTGGCATTCTACCCCCCTTTACTCGACTCAAGCTTGCCAGTATCAGATGCAGTTCCCAGGTTGAGCCCTGAGATTTCACATCTGACTTAACAAACCGCCTGCGTGCGCTCTACGCCCAGTAATTCCGATTCACGCCTTCACCCTCC
+
BBBBBFFBBFFFGFGE2AEFEGAEAEGCFBHGAEGE2FBDGG22AE1BBA00A>>>EEEG?FE1EG?>>E/FGHHHHF3FGFDGH4BFEDEG2F?BF/>>/>1FGFB<0?FFFF??FGGGG?0><D11.>-<A<<<<C0<<CD0<0;;G::;00;0;;CCHE:.:://:;9A/9//;CC0;0;090000;;BB;F00.;9-;-;A.9..99;;.;/;;-9@DEB///;FB/..9/;;.;.;.9/9;..9A
@M03896:38:000000000-B4D98:1:1102:5620:19299 2:N:0:173
CCTGTTTGCTCCCCACGCTTTCGCACCTGAGCGTCAGTCTTCGTCCAGGGGGCCGCCTTCGCCACCGGTATTCCTCCAGATCTCTACGCATTTCACCGCTACACCTGGAATTCTACCCCCCTCTACGAGACTCAAGCTTGCCAGTATCAGATGCAGTTCCCACGTTGAGCCCGGGGCTTTCACATCTTACTTAACAAACCGCCTGCGTGCGCTTTACGTCCAGTCCTTCCGATTAACGCTTGCACCCTCC
+
AAB3AFFCF5BFFEGE2EAFEFAEEEGGBACFAEAAAFGHGF2GEF1FH1A0A>0EEFGF1BAEEF1>>>FHEGHHGG3FHGHHFHFFE?EEGGDGH?><>@?GHFE00?DGFG1DHHHGGGCHFGF..<A000/0<<<<<G00:;GF000;0000;;CCGB.-99.;;;FE@99?-;AB9FFB/B///;;BF/B//.:A-@BFAA-.9:-9-9.;B9.:;.9///;/FB.;.;.B/.@.9../9BDA9D
@M03896:38:000000000-B4D98:1:1102:5606:19310 2:N:0:173
CCTGTTTGCTCCCCACGCTTTCGCACCTGAGCGTCAGTCTTCGTCCAGGGGGCCGCCTTCGCCACCGGTATTCCTCCAGATCTCTACGCATTTCACCGCTACACCTGGAATTCTACCCCCCTCTACGAGACTCAAGCTTGCCAGTATCAGATGCAGTTCCCAGGTTGAGCCCGGGGATTTCACATCTGACTTAACAAACCGCCTGCGTGCGCTTTACGCCCAGTAATTCCGATTAACGCTTGCACCCTCC
+
ABBAAFFFFFFFGGGGAEEEFGEEGGGGGFGHGGGEGHHHGHFHGGGGHGGFEE>EGGGHEEEEGHA/>>FHHGHHGFGGHGHHHGHGGFGGGGGHHDCGC@GGHHFGFGHHHHGFHHHGGGGHHHE..CCGF0<<DG<<GGH00CGGHBGGFCCC;GGHFHB.:99//9FECG9B?AFGFFGGFFF;:BFFBB:;9AEFA@DFFF-;9A-@@.EBBA9-BDABF/BBFF/:.A./:9B.E../;BDFFF
@M03896:38:000000000-B4D98:1:1102:7007:20697 2:N:0:173
CCTGTTCGCTCCCCACGCTTTCGCGCCTCAGCGTCAGTTACAGACCAGAGAGTCGCCTTCGCCACTGGTGTTCCTCCACATCTCTACGCATTTCACCGCTACACGTGGAATTCCACTCTCCTCTTCTGCACTCAAGTTCCCCAGTTTCCAATGACCCTCCACGGTTGAGCCGTGGGCTTTCACATCAGACTTAAGAAACCGCCTGCGCGCGCTTTACGCCCAATAATTCCGGACAACGCTTGCCACCTAC
+
AAAAAFFABBABGGFGEFEFGGEEAEGGGHHHGGFEGHHGGFCFHHGGHGA1FFAEEGGHGFGGGHC2@FFFHHHHGGHHHHHHHHHGGGGGHHHHHGEGGCHGEFEFFHHHHHHHHHHHHHHHHHHHHHHHF0?1?FGHHHHD<?GGGFHFHFHHHHHGHHD@C<<C<G<<:;@CEFEGFHHHHHG9;CFFBFBFFFFG-?BFAC:?@DAF-A9BFEDFDDE.F/BBFFB-9>@FF;B.;.AFFFFFFF
@M03896:38:000000000-B4D98:1:1102:14411:20815 2:N:0:173
CCTGTTTGCTCCCCACGCTTTCGCACCTGAGCGTCAGTCTTCGTCCAGGGGGCCGCCTTCGCCACCGGTATTCCTCCAGATCTCTACGCATTTCACCGCTACACCTGGAATTCTACCCCCCTCTACGAGACTCAAGCTTGCCAGTATCAGATGCAGTTCCCAGGTTGAGCCCGGGGATTTCACATCTGACTTAACAAACCGCCTGCGTGCGCTTTACGCCCAGTAATTCCGATTAACGCTTGCACCCTCC
+
ABBAAFFFFFFFGGGFEEEFFGEFFGGGFFHGGGEFFGHHGHHHGGGGHD0EAEEFGGGHFEEFGHEEEEGHHHHHGBGEGGHHHHHFGFGGHHHHHDCFDCGHHHFFBGGGHHHGHHHGGGGHHH<<.<CGF0C<DHB/CGG0:;CGGCCGFCGGCGHHHH0;:99;BGFEDF?-:CBFFFFGFFF/9BBFFF9;:9EFFDFDEFD9DDD@@?EFF?A=BD99B/;FFB/AA.99FD@.99:9;BDEEF
@M03896:38:000000000-B4D98:1:1102:8916:21189 2:N:0:173
CCTGTTTGCTCCCCACGCTTTCGCACCTGAGCGTCAGTCTTCGTCCAGGGGGCCGCCTTCGCCACCGGTATTCCTCCAGATCTCTACGCATTTCACCGCTACACCTGGAATTCTACCCCCCTCTACGAGACTCAAGCTTGCCACTATCAGATGCAGTTCCCAGGTTGAGCCCGGGGATTTCACATCTGACTTAACAAACCGCCTGCGTGCGCTTTACGCCCAGTACTTCCGATTAACGCTTGCACCCTCC
+
ABBAAFFFFFDFFGGGEEEFFGAEEGGGFGHGEGEEEGGGGHGHGGGHHDGCAE>EFGGHAEEFGH?>>EFHHHGHHFGFHGHHHHHFGEFGHHGHHDBCC@GHHGC0FCGFGHFGGGHGGGFHHGGA.AAGC0<<=GD<CGG0;:GGGFCFG:C::CGHHF0./9/;9;FE---9-9;FFFFFFFF//;BFF/BB/FAE=@DDAA;;AA;@D;9BF.99DF./BBF/FF.DDDDFF.;9;.9/;BDEFF
@M03896:38:000000000-B4D98:1:1102:5261:21537 2:N:0:173
CCTGTTTGCTCCCCACGCTTTCGCACCTGAGCGTCAGTCTTCGTCCAGGGGGCCGCCTTCGCCACCGGTATTCCTCCAGATCTCTACGCATTTCACCGCTACACCTGGAATTCTACCCCCCTCTACGAGACTCAAGCTTGCCAGTATCAGATGCAGTTCCCAGGTTGAGCCCGGGGATTTCACATCTGACTTAACAAACCGCCTGCGTGCGCTTTACGCCCAGTAATTCCGATTAACGCTTGCACCCTCC
+
ABBAAFFFFFFFGEFGEFEFFGEFGGGHGGHHGFEGGHHFHHHHGGAGHEGGEEEFGGGHEEDGGHEE>EFHHHHHGGHHHHHHGHHGGEGGFGGHHGDDCCFHHGFCFGHHGHHFHHHGGGFFHGGA.AEHFCFDGHF/GHHBCGGGG0CFC0GC;CGFHH0:/:/;9FGFFGACGGGGFEFGFFF99BFFFFFFFAEFFFFFFFF.DF;D@../;A?@DF.9;B9BFFFD...BFDD.9AE/;FFAAD
@M03896:38:000000000-B4D98:1:1102:9104:21562 2:N:0:173
CCTGTTTGCTCCCCACGCTTTCGCACCTGAGCGTCAGTCTTCGTCCAGGGGGCCGCCTTCGCCACCGGTATTCCTCCAGATCTCTACGCATTTCACCGCTACACCTGGAATTCTACCCCCCTCTACGAGACTCAAGCTTGCCAGTATCAGATGCAGTTCCCAGGTTGCGCCCGGGGATTTCACATCTGACTTAACAAACCGCCTGCGTGCGCTGTACGCCCAGTACTTCCGATTAACACCTGCACCCTCC
+
AAAAAFF1DDFFGGFG1EAA0FAEEGGFF0FGE?EGF2FFGGHHFECHHGCEEEEEEEFG/EAEFH?>/>?BFFHHHG1BGGBDGHGGGA/E2F2BGFB/<B<FGFF0C<<GHHGDGHHGGCGGDHGC<CEDC<CDDC=/<GFB0<0<CGCFF:G;0;CHHF0.:0/.;A.A@----.;FF/F/BB//BB/9;9;;;AAA@?-;EF@AAB@@>--//E?-@?-//;F/BBB----9;/;-//;-:/9-:B
@M03896:38:000000000-B4D98:1:1102:9115:21580 2:N:0:173
CCTGTTTGCTCCCCACGCTTTCGCACCTGAGCGTCAGTCTTCGTCCAGGGCGCCGCCTTCGCCCCCGGTATTCCTCCAGATCTCTCCGCATTTCACCGCTACACCTGGAATTCTACCCCCCTCTACGAGACTCAAGCTTGCCAGTCTCAGATGCAGCTCCCAGGTTGAGCCCGGGGATTTCACATCTGACTTACCAAACCGCCTGCGTGCGCTTCACGCCCAGTACTTCCGATTCACGCCTGCACCCTCC
+
AAA1>DFCFDBFFECE1EAAABBEEGGFHBFF?/A/BEFHFH/BEA/GG?/AAE/F>/ACGE?/EE>>>EEFDFHGFCC1BFFFG1BEE</CDFBGH/<C@@DFGGF0F1FGGG1DHHHGGGGHBGC<<C<DC0<<<CB/:GF0<0;;0;::000:/;CHGF09/0:/CF;;9AA--;9/FB;/;BF9/;BBB9B;/:AA?=@AEF@-;9-@---/;-9-@9A9/9/;FFA-B-/9F-;-:A;-/:9AA;
@M03896:38:000000000-B4D98:1:1102:9097:21580 2:N:0:173
CCTGTTTGCTCCCCACGCTTTCGCACCTGAGCGTCAGTCTTCGTCCAGGGGGCCGCCTTCGCCACCGGTATTCCTCCAGATCTCTACGCATTTCACCGCTACACCTGGAATTCTACCCCCCTCTACGAGACTCAAGCTTGCCAGTATCAGATGCAGTTCCCAGGTTGAGCCCGGGGATTTCACATCTGACTTAACAAACCGCCTGCGTGCGCTTTACGCCCAGTAATTCCGATTAACGCTTGCACCCTCCG
+
BBBBBFFFFFFFGGFGEEEAFGEFGGGGGGHHGEEGGHHFHHGGGGEGHEEEEGCGGGGHGEDGGHEEEFGHHHGHHGHHHHHHHHHGGGGGHGFHHGGGGCGHHGFFBGHFGGHGHHHGGGGHHHGD.DEHH0CDGH0/<GGC0;=CCFHFHCGF0CGGHH0::9/;BFGGGGA??EFGFFFFFFFBFFFFFFFFFFFFF-DDFFD9DDAF=../FEDFFFF9F/9BFFFDAADFF.=.:.:;;BD.EF.
@M03896:38:000000000-B4D98:1:1102:27376:21654 2:N:0:173
CCTGTTTGCTCCCCACGCTTTCGCACCTGAGCGTCAGTCTTCGTCCAGGTGGGCGCCTTCGCCACCGGTATTCCTCCAGATCTCTACGCATTTCACCGCTACACCTGGAATTCTACCCCCCTCTACGAGACTCAAGCTTGCCAGTATCAGATGCAGTTCCCAGGTTGAGCCCGGGGATTTCACATCTGACTTAACAAACCGCCTGCGTGCGCTCTACGCCCAGTAATTCCGATTAACGCCTGCCCCCTCC
+
AAA>>DDCFFFFGGGG?EAAFGEEEGGFAFFCAEBEAAD5BHGHGGE3B3310AAAEEEGAEAEGHE//>FGHHHHGB@GHHHHHHG/EEEEFGFHH/>E@EGHH0B0?1FFF2FFGHHCCCDFFH/C/<CGG11<><<0<FG00<=DH0DDG<D=<=GBGF0./::CGFHEC@-9??FBFBFF;CB9;FF9BFFBC9AF--;AEFB9;.-99.;9B.--@..9//:9BFF.9999/9-;F.;.9;9>DF
@M03896:38:000000000-B4D98:1:1102:27390:21678 2:N:0:173
CCTGTTTGCTCCCCACGCTTTCGCACCTGAGCGTCAGTCTTCGTCCAGGGGGGCGCCTTCGCCACCGGTATTCCTCCAGATCTCTACGCATTTCACCGCTACACCTGGAATTCTACCCCCCTCTACGAGACTCAAGCTTGCCAGTATCAGATGCAGTTCCCAGGTTGAGCCCGGGGATTTCACATCTGACTTAACAAACCGACTGCGTGCGCTTTACGCCCAGTAACTCCGATTAACGCTTGCACCCTCCG
+
BBB3AFFFFFFFFGGF2EEEFGEEFGGHFFFHGGG?EHHHEGFHGDEBFE00B<<@CGGHGDADGHD@<DGHFHDGFBF0CHHHHHFGGCDGFGCFFGBGB?CFG/FF/CFFFGFFFGGGB?FFBFEA.ADFF/;:;FB9AFF//9BBB99FF/BB9BBFFFB.999/9BFFB?B--AFFFBBFFFB//;B9999/9:AEB-9@AFF99A@B9A.9BE?-B..9///9;BA-.;./;D-.;.;/99..9;.
@M03896:38:000000000-B4D98:1:1102:9560:21724 2:N:0:173
CCTGTTTGCTCCCCACGCTTTCGCACCTGAGCGTCAGTCTTCGTCCAGGGGGCCGCCTTCGCCACCGGTATTCCTCCAGATCTCTACGCATTTCACCGCTACACCTGGAATTCTACCCCCCTCTACGAGACTCAAGCTTGCCAGTATCAGATGCAGTTCCCAGGTTGAGCCCGGGGATTTCACATCTGACTTAACAAACCGCCTGCGTGCGCTTTACGCCCAGTAATTCCGATTAACGCTTGCACCCTCCG
+
BBBBBFFFFFFFGGGGEEEFGGGGGGGHEFGHGGFGGHHHHHHHGGEGHFGGEEEGGGGHGEDFGHDEFGGHHHHHHGGHHHHHHFHGGGGGFHHHHGDGFCFGHHGHFHHHHHHGHHHGGGGHHHGCCDGHFFGDGHECEHGF:<CFCGBHGFFGCGHHHHFECBBBFGFEA@BAFGGGGBFFFFFBFFFFFFFFF?EFF;-AAF>.DACF=A./;EAA;D?/;/BFFFBDDADFFDF?E.A/BFFFFF.
@M03896:38:000000000-B4D98:1:1102:9573:21739 2:N:0:173
CCTGTTTGCTCCCCACGCTTTCGCACCTGAGCGTCAGTCTTCGTCCAGGGGGCCGCCTTCGCCACCGGTATTCCTCCAGATCTCTACGCATTTCACCGCTACACCTGGACTTCTACCCCCCTCTACGAGACTCCAGCTTGCCAGTATCAGATGCAGTTCCCACGTTGAGCCCGGGGATTTCACATCTGACTTAACAAACCGCCTGCGTTCGCTTTACGCCCAGTACTTCCGATTCACTCTTGCACCCTCC
+
AAAA>FFCFFFFCEFEEEFCFGEGGGGF3BFFEEEAEFGFEH2FAA133100AEEEFGGHEE?EEF1/>EFHGHHHGF3BFGHHHHFCE?EFHHEHH?D?</2FFHGA20?GGH1DFFHGDGGH1FG..<CGC/<<C<0CGHF:;:CGC0CCCB00;CGHCF.-999C/BFF?CCF-CFGF/BBFFF//BFF//9;;.;E999AE?9;.;9A.AE/B.9-;..;//9BFF.9../;9/;/;;/;99.999
@M03896:38:000000000-B4D98:1:1102:6923:22397 2:N:0:173
CCTGTTTGCTCCCCACGCTTTCGCACCTGAGCGTCAGTCTTCGTCCAGGGGGCCGCCTTCGCCACCGGTATTCCTCCAGATCTCTACGCATTTCACCGCTACACCCGGAATTCTACCCCCCTCTACGAGACTCAAGCTTGCCAGTATCAGATGCAGTTCCCAGGTTGAGCCCGGGGATTTCACATCTGACTTAACAAACCGCCTGCGTGCGCTTTACGCCCAGTAATTCCGATTAACGCTTGCACCCTCC
+
ABBAAFFCFFFFGGGGEEEFFGEEEGGFGGGHGGFFGHGHGHHHGGEEGEECAFEEGGGHEEGEGHE>EEFGHHHHHGFGHFGHHHHFE?EGGHGHHDCDD@GGHGD@/<FHHHHGHHHGGGGHHHG?.<=GC0<<CGF:CHG0;0<GG0:;G0C;;CFGGFB.B0;9FFGG??-9BDBFFFF:FFF/9BFFBFB9BAEEF;BAEF@ADDDB=?EFFAACD.A9B9FFFFBDA9:FF.@.;../;BDFFF
@M03896:38:000000000-B4D98:1:1102:6905:22399 2:N:0:173
CCTGTTTGCTCCCCACGCTTTCGCACCTGAGCGTCAGTCTTCGTCCAGGGGGCCGCCTTCGCCACCGGTATTCCTCCAGATCTCTACGCATTTCACCGCTACACCCGGAATTCTACCCCCCTCTACGAGACTCAAGCTTGCCAGTATCAGATGCAGTTCCCAGGTTTAGCCCGGGGATTTCCCATCTCACTTAACAAACCTCCTGCTCGCGCTTTCCGCCCAGTAATTCCGCTTAACTCTTGCACCCTCCG
+
AABAAFFCFFFFGGGFEFEAFGEEEGGGH3BFEGG2EGFGHHHHGE1FH?0AAE0EGGGHGEDEEH>//>?GGGHHG2B3FGHHHFHGGCGGHHGHHABD?BDGHFG@/AFHFGGFFHHGFGAFGDE...<GG0/0</;/;CC000;:0CCHE0;0CFCBFFFAF90/0;;F-;--?DBB9/9///9/9;BF//:;/.;E//;B/;:/.--@-;;/B9;9;9.99;/;B9/9.9./9/;//;;/FBDA.9.
@M03896:38:000000000-B4D98:1:1102:6924:22417 2:N:0:173
CCTGTTTGCTCCCCACGCTTTCGCACCTGAGCGTCAGTCTTCGTCCAGGGGGCCGCCTTCGCCACCGGTATTCCTCCAGATCTCTACGCATTTCACCGCTACACCCGGAATTCTACCCCCCTCTACGAGACTCCAGCTTGCCAGTATCAGATGCAGTTCCCAGGTTGAGCCCGGGGATTTCACATCTCACTTAACAAACCGCCTGCGTGCCCTTTACGCCCAGTCATTCCGATCAACGCTTGCACCCTCC
+
ABBAAFFFFFFFGGCEAEEFFFEGGGGGHGHCEGG?EHFFFGHHDEFGFF0EEECGGEGHEGCDGFE/>EFHFFGHHCBBGGHHG4FEEEEGGGGGHFGC@@?FFDD?//FGGGGFGHHGFGGCFHAC..EGF/<;C0:/CGGE:00:00::CBGG;FFGFF09C09;CFF9-?-B-9//9/BBFFB/:;FBB/B;99A9--@DEF-99A.;;9/999.-;9.;/;/;/;B?D-99;.>.9.9/;:A.;A
@M03896:38:000000000-B4D98:1:1102:16392:22505 2:N:0:173
CCTGTTTGCTCCCCACGCTTTCGCACCTGAGCGTCAGTCTTCGTCCAGGGGGCCGCCTTCGCCACCGGTATTCCTCCAGATCTCTACGCATTTCACCGCTACACCTGGAATTCTACCCCCCTCTACGAGACTCAAGCTTGCCAGTATCAGATGCAGTTCCCAGGTTGAGCCCGGGGATTTCACATCTGACTTAACAAACCGCCTGCGTGCGCTTTACGCCCAGCACTTCCGATTAACGCTTGCACCCTCC
+
AABAAFFFFFFFFEFFEEEFFGEEGGGHFFGHGGEEFHHHHHHHGGEGHGGGEEFGGGGHEEEFGHEEEE/FGHHHHFHHHHHHHHHGG?EGHHGHHCCGB@GHHHFGF2FGHHHGHHHGGGGHHHG.<CCHF0C<DGF<CGGG0:GGCGGHHFEGCGHHHHBCG9/;;FFEGGA?AEFGGGFFFFF/;FBBBBBFBFEFFFFFFFF9AD-@9DEBFEDDFFF.;./FFFDFD.AFFBC.A.A/;:DEFF
@M03896:38:000000000-B4D98:1:1102:17063:22879 2:N:0:173
CCTGTTTGCTCCCCACGCTTTCGCACCTGAGCGTCAGTCTTCGTCCAGGGGGCCGCCTTCGCCACCGGTATTCCTCCAGATCTCTACGCATTTCACCGCTACACCTGGAATTCTACCCCCCTCTACGCGACTCAAGCTTGCCAGTATCAGATGCAGCTCCCACGTTGAGCCCGGGGATTTCACATCTGACTTAACAAACCGCCTGCGTGCGCTTTCCGCCCACAAATTCCGCTTAACGCTTCCACCCTCC
+
AAAAAFFBFFFFAEFFEFECEDEEEGGGBEHHCEEFAF5BFFFHEE1AFEGCE@0EEEFH1E?EEH?E/>/BFHFHHG3FEGHGHHHGG?EEGGBGGDB<<<<FHG0C<CGHHHHGHHHG-@EGGHF--<CDD0C00:C/;GFB0=:;0C0;C00;/:CFGF.;.:.=/C/AB?-=BAFFB/B9FFB/BFB/99BFB.;.;;-DEFB;9A-@-9:/:A.AB...../9/F/.9..//.-.9.///.9AA9
@M03896:38:000000000-B4D98:1:1102:12399:23029 2:N:0:173
CCTGTTTGCTCCCCACGCTTTCGCACCTGAGCGTCAGTCTTCGTCCAGGGGGCCGCCTTCGCCACCGGTATTCCTCCAGATCTCTACGCATTTCACCGCTACACCTGGAATTCTACCCCCCTCTACGAGACTCAAGCTTGCCAGTATCAGATGCAGTTCCCAGGTTGAGCCCGGGGATTTCACATCTGACTTAACAAACCGCCTGCGTGCGCTTTACGCCCAGTAATTCCGATTAACGCTTGCACCCTCC
+
BBBBAFFFFFFFGGGE2EEAFGEEEGGGCFGHGGEEEGGHHHFHGGGHHGCGEE>EGGGHHEGGGHEEEEFHHHHHHFHHHHHHFHHFGEEGHHHHHFCGCCGHHHGACGFFHHEFHHEGGGGHHGF..<<GF0<0DGB<CGG0;CGHFGFFHGFGCCGGHH0.:9/99CFEBBB?FDFGF0FFFFF;9BFF/B9;9AAEFCFFFFBAFFFFFA.9BEA@BD.9FBBFFFF.;A.BFDB.:.:;BFFFFF
@M03896:38:000000000-B4D98:1:1102:24538:24910 2:N:0:173
CCTGTTTTCTCCCCACGCTTTCGCACCTGAGCGTCAGTCTTCGTCCAGGTCGCCGCCTTCGCCACCGGTATTCCTCCAGATCTCTACGCATTTCACCGCTACACCTGGAATTCTACCCCCCTCTACGAGACTCAAGCTTGCCAGCATCAGATGCAGTTCCCAGGTTGAGCCCGGGGATTTCACATCTCACTTAACAAACCGCCTGCGTGCGCTTTACGCCCAGCAATTCCGATCAACGCCTGCACCCTCC
+
AAA11FF1@DBFGCBE1EA0AE0AEEEFA00AAEE/ADEG2GGAEE?1AA1//BAAEG/1/>/BEG?/>>?FFDFFF0B1FBBFD2G/E?//BB>DF/<EE@1FC<<00<BC>@DDFGFGCGFBDG</.<>G1<11<<1<.CD0.<0C0<0DD0D0;0<:C:0::://;0GE-----;/B9BFB0;00;;0000;;CF-E?<=B-?;::--9--9;F-9999---9/;BB/-:-;/;-;-99-:BFFFEA
@M03896:38:000000000-B4D98:1:1102:24540:24928 2:N:0:173
CCTGTTTGCTCCCCACGCTTTCGCACCTGAGCGTCAGTCTTCGTCCAGGGGGCCGCCTTCGCCACCGGTATTCCTCCAGATCTCTACGCATTTCACCGCTACACCTGGAATTCTACCCCCCTCTACGAGACTCAAGCTTGCCAGTATCAGATGCAGTTCCCACGTTGAGCCCGGGGATTTCACATCTCACTTAACAAACCGCCTGCGTGCGCTTTACGCCCAGTAATTCCGCTTAACGCCTGCACCCTCC
+
BBBBAFFFFFFFGGGFEEACFGEEDFGFFFAGGGEEBAFFDHEFEFAFGEEEEE>EEEEHCFFGGH?/>>FGHFDFFFFGHGFHF4FEEEFEHHFGHGCBC@DGHFCFFGFFGHHHHHHGCGGGHHE.<<CHF<C<GHB/<CG0;CCGG:GCC:CC::CFHH.-...;9;BE?B9999FGFFFFFFF/9BF/9:B9;AAE@-9A.A-.AA9@9A.9BAA9@A.///;;FFFB.9AFF9@-;9999/AEEF
@M03896:38:000000000-B4D98:1:1102:7312:25328 2:N:0:173
CCTGTTTGCTCCCCACGCTTTCGCACCTGAGCGTCAGTCTTCGTCCAGGGGGCCGCCTTCGCCACCGGTATTCCTCCAGATCTCTACGCATTTCACCGCTACACCTGGAATTCTACCCCCCTCTACGAGACTCAAGCTTGCCAGTATCAGATGCAGTTCCCAGGTTGAGCCCGGGGATTTCACATCTGACTTAACAAACCGCCTGCGTGCCCTTTACGCCCACTACTTCCGATTAACTCTTGCACCCTCC
+
AABAAFFFFFFFGGGGAFEFAFAEEFGFFFHHEEEEAEFGFHHHGGCFF10AA>>EEEGGCEDEGH>>>>EFFHFHHGFGHFGHFHHGG?EEBFGHHBCB@@GHHCFACGHHHHHFHHHGGGGHGHF..<<DC0C0DFF/<GF0<0:;C0:C0:C;0<CHHH0./9;/=CFEFA-??9FCF0FCBFF/BFF/B//B/AAEFFF.9AD;.;.://B/9;ADB.9.9//BFFD..AAFF9B/;/;/;BD?AD
@M03896:38:000000000-B4D98:1:1102:7323:25345 2:N:0:173
CCTGTTTGCTCCCCACGCTTTCGCACCTGAGCGTCAGTCTTCGTCCAGGGGGCCGCCTTCGCCACCGGTATTCCTCCAGATCTCTACGCATTTCACCGCTACACCTGGAATTCTACCCCCCTCTACGAGACTCAAGCTTGCCAGTATCAGATGCAGTTCCCAGGTTGAGCCCGGGGATTTCACATCTCACTTAACAAACCGCCTGCGCGCGCTTTCCGCCCAGTAATTCCGATTAACGCTTCCACCCTCC
+
AABAAFFBFFFFGGGGEEAAAF2EEGGHGBGGEEEEEAFFDGGHEEDGF10EA0>EEEFHEECFGHA/>>FFHHFHF233FGHGGFGFE?/EFFFHHFB@C@GHHFB<2FDGHFHFHHHGGGGFFFC..<CGC0<<<C</<GF00<;;C<0;0;C0:CGHEF0.:0;/;CCF-9;?-;BFFBC;FFB/;BFFF/BF/9AADA-.AF>----@-9A/;.99@..9:/;BFF/.;;AFF.;.../;/AD.;;
@M03896:38:000000000-B4D98:1:1102:12733:26869 2:N:0:173
CCTGTTTGCTCCCCACGCTTTCGCACCTGAGCGTCAGTCTTCGTCCAGGGGGCCGCCTTCGCCACCGGTATTCCTCCAGATCTCTACGCATTTCACCGCTACACCTGGAATTCTACCCCCCTCTACGAGACTCAAGCTTGCCAGTATCAGATGCAGTTCCCAGGTTGAGCCCGGGGATTTCACATCTGACTTAACAAACCGCCTGCGTGCGCTTTACGCCCAGTAATTCCGATTAACGCTTGCACCCTCC
+
ABBBAFFFFFFFGGGGAEEFFGEEEGGGGGHHGGEEEHHHGHHHGGGEGDGGEEEGGGGHGEDEGHE>>>FHHHHHHGGGHHHHGHHFGEEFGHHHHFCFFCFGHHFCBGGHGGGFHHHGGGGHHHF..<<GF0<<DGF/CGF:::GHGCCGF:C0;;GHHHB:C0::;CFGGDAB-E;FGBFFFFF/9BFFFB;;9AEFDDDFFF=DDFFFF.9:BAA:BD.:;/FFFFFFFDDFFDB.:99/;FFEEF
@M03896:38:000000000-B4D98:1:1102:12724:26887 2:N:0:173
CCTGTTTGCTCCCCACGCTTTCGCACCTGAGCGTCAGTCTTCGTCCAGGGCGCCGCCTTCGCCACCGGTATTCCTCCAGATCTCTACGCATTTCACCGCTACACCTGGAATTCTACCCCCCTCTACGAGACTCAAGCTTGCCAGTATCAGATGCAGTTCCCAGGTTGAGCCCGGGGATTTCACATCTCACTTAACAAACCGCCTGCGTGCGCTTTACGCCCAGTACTTCCGATTAACGCTTCCACCCTCC
+
BBBBBFFFFFFFGGGGCEEAFGEEEGGFHFGHGGEEGHFHHHHHGGEEHC1AEE>EFGGHHGGGGH?/>EFHHHHHG?EBFFGFHEFFE?EFHHHGHEDGDCFGHHEF2?FHHHHFHHHGGGGHHHGE><>GC0/<<GF<GHD0<0=GD0;;C0CGCHHHCG0.;:/:;C/A@-;?::9BFBF;FFF09;FF/9:/;9EA-;-.:A-.::@D-AA/B.:-:A.9/BF/:;A?D..//.-;..;/;FAEAA
@M03896:38:000000000-B4D98:1:1102:14209:28027 2:N:0:173
CCTGTTTGCTCCCCACGCTTTCGCACCTGAGCGTCAGTCTTCGTCCAGGGGGCCGCCTTCGCCACCGGTATTCCTCCAGATCTCTACGCATTTCACCGCTACACCTGGAATTCTACCCCCCTCTACGAGACTCAAGCTTGCCAGTATCAGATGCAGTTCCCAGGTTGAGCCCGGGGATTTCACATCTGACTTAACAAACCGCCTGCGTGCGCTTTACGCCCAGTAATTCCGATTAACGCTTGCACCCTCC
+
AAAAAFFCFFFFGGFF?EEAFGEEEGGGBFGGGGEEFFHFHHHHGGCHHCAEAEEEGGGGAE?EGHEE>EFHHHHHHGHFHHHHHHHEFEEFHGGHHABCCCGHHHE0CCHHHHHFGHHGGGEGGHGDACCH<</<DC0/<GG::;GG<;CGFGFGGHGHHG0.:0;9CFFC-?A-:DBFFFGCFFF/BFFFB9BB;9AE@BDFFFA9DFA>-.AFFFD>DFF/BBFFFFFF?DFFF.>?;.ABFFFEED
@M03896:38:000000000-B4D98:1:1102:14191:28034 2:N:0:173
CCTGTTTGCTCCCCACGCTTTCGCACCTGAGCGTCAGTCTTCGTCCAGGGGGCCGCCTTCGCCACCGGTATTCCTCCAGATCTCTACGCATTTCACCGCTACACCTGGAATTCTACCCCCCTCTACGAGACTCAAGCTTGCCAGTATCAGATGCAGTTCCCAGGTTTACCCCGGGGATTTCCCATCTGACTTAACAAACCGCCTCCGTGCGCTTGACTCCCAGCAATTCCGATTAACGCTTGCCCCCTCC
+
>AA>>FFFBFDFGGBEE?EAFGAEEGGFBCGGEAEEGDGH5GD2EE1GG10AAE>EEEGHA???EHA/>>FHFG4BGFH?BFFGBGGAEEFC2G2BG/BB/<DGGHF<B2?GF@1FGGHGGGGHFH.<.<E<<0<0<G0/CGH000;;C:0C000;:;<GFC0.;00;0;CE-?;?-.90;0;/;B//;BF/9/9:/.AECAF..9.9.;--9...///;A.F.../;//9....;/.99.../;9@>AD
@M03896:38:000000000-B4D98:1:1102:11830:28103 2:N:0:173
CCTGTTTGCTCCCCACGCTTTCGCACCTGAGCGTCAGTCTTCGTCCAGGGGGCCGCCTTCGCCACCGGTATTCCTCCAGATCTCTACGCATTTCACCGCTACACCTGGAATTCTACCCCCCTCTACGAGACTCAAGCTTGCCAGTATCAGATGCAGTTCCCAGGTTGAGCCCGGGGATTTCACATCTGACTTAACAAACCGCCTGCGTGCGCTTTACGCCCAGTACTTCCGATTAACGCTTGCACCCTCC
+
AABAAFFCFFFFGGGFEEAAFGEEFGGHBBGGEFEFEGHHFHHHGGGEF10EAEEEEGGH1E?EFHE>EEGGHGHHHF3EGGHHHHHFFEFEBGGFHCBDDCFGGHEG2?GFGHHDHHHGGCFHGHE.<<CGFCC0<C0<CGF0:;CG;<:CF:;C;CGHHHB:C09//BFGGFA?AABFBBFBBFB/;FFFB9BF/:;EFFFF?F@ADFAAB..9B..9@AE:F/BFFFF.9.A9FA;9A.;99BA.AA
@M03896:38:000000000-B4D98:1:1102:11833:28127 2:N:0:173
CCTGTTTGCTCCCCACGCTTTCGCACCTGAGCGTCAGTCTTCGTCCAGGGGGCCGCCTTCGCCACCGGTATTCCTCCAGATCTCTACGCATTTCACCGCTACACCTGGAATTCTACCCCCCTCTACGAGACTCAAGCTTGCCAGTATCACATGCAGTTCCCCGGTTGAGCCCGGGGCTTTCACATCTCACTTAACAACCCGCCTGCGTGCGCTTTACGCCCAGTACTTCCTATTAACCCTTGCCCCCTCCG
+
AABAAFFCFFFFGGGG2AAAFGEEEGGHFFFFEFGGGHHHFHDHFFGHGC0AAEEEEGFHAE?DEHE/>EGHHHBHF03BFFGHHDGFE<EEDGFFG/BCB@?FGFCG0FGHHGHFFGFGCDG0<GF...<D00/0</0<CGG000;;C00;;:C::;GHH/--9.:/;BBE----BBEBFBF/;BB//;B/9/;/B.A.---.9.-..;@?-9A//..-;;9///9/;9//;///9/;9/.;/9A--9;.
@M03896:38:000000000-B4D98:1:1103:21934:2988 2:N:0:173
CCTGTTTGCTCCCCACGCTTTCGCACCTGAGCGTCAGTCTCCGTCCAGGGAGCCGCCTTCGCCACCGGTATTCCTCCAGATCTCTACGCATTTCACCGCTACACCTGGAATTCTACCCCCCTCTACGCCACTCAAGCTTCCCAGTATCAGATGCACCTCCCAGGTTGAGCCCGGGGATTTCACATCTGACTTAACAAACCGCCTGCGCGCGCTTTACGCCCAGTAATTCCGCTTAACGCTTGCACCCTCC
+
BBBBAFDCFFFFGEGFEEAAFGEEAEEG3FGHGFGGGH5F5AEAGEEG3A111B0EEFGHAEEEG1BEE@FGFGHHHG3BFGFHHHHGGGEFHGGGHEEGECFHFH0CFFFFH2BF1FGCDGGG1?/<->CBCF1>FGF1>GB0<0DGD0<DDFD0/<<GAB0.:0/;:;GE;@-B-.;CFGG0BF090;C;;B0BB?EEBBB.AA-9-9;@-9999.9@BAAB//9/BB/...:/B:;...9/;:A.9;
@M03896:38:000000000-B4D98:1:1103:25839:5796 2:N:0:173
CCTGTTTGCTACCCACGCTTTCGAATCTCAGTGTCAATATTATGCCAGGAAGCTGCCTTCGCCATCGGTATTCCTCCAGATCTCTACGCATTTCACCGCTACACCTGGAATTCTACTTCCCTCTCACATATTCTAGCACCCCCAGTATCACATGCAGTTCCCAGGTTAAGCCCGGGGATTTCACATGTGACTTAATGAGCCACCTACACTCGCTTTACGCCCAGTAATTCCGATTAACGCCCGCACCCT
+
AABAAFFFFFFFFGGGGGGFGGGGHGGHHCFHHHFHHHHGHFHHGFEHHGABFGBFGHHHHFEEFHEEAEFGGHHHHFHFHHHHHHHGGGGGHHFHHEFGCE3FGHFGFGHHHHBFHFHHGHHHHHHBFGGHHFFFDGGG/>CC<@@HHFF2F2FDGHBG1F??<C<?1?1?FCA?@??/DD<D0D<=00DCGHHHHF::CGG.CBG:CCGECEEABF?.;-A.9090;CB/CADD99A--;-=9@>DF
@M03896:38:000000000-B4D98:1:1103:25824:5818 2:N:0:173
CCTGTTTGCTACCCACGCTTTCGAATCTCAGTGTCAATATTATGCCAGGAAGCTGCCTTCGCCATCGGTATTCCTCCAGATCTCTACGCATTTCACCGCTACACCTGGAATTCTACTTCCCTCTCACATATTCTAGCACCACCAGTATCACATGCAGTTCCCAGCTTAACCCCGGGGATTTCCCATGTTACTTACTGACCCACCTACACCCGCTTTACGCCCAGTAATTCCGATTAACGCTCTCACCCT
+
ABBABFFFFF@FGGGG2EEAFGA2AAEFGFBAFGFGFHFHBHHFGGHF2FB2BG3BGHHH1FDEAGB1AGFHHHHHHEEHHGHHHHHFEEEFDFFHH1EEE@FHGCFBFFGHGH4FGHHHHHHHHFH3?F4BG4B3BFGF?GEEF?FGFGH222@<@22@GHBF0?DBB1?FDD>--<.<0D0DGD/00==<0C0<0</;FEDGHHHC//99=9;.9;C9A@?.9;FF0;FBAA9AB9.9.:.;/9AFE
@M03896:38:000000000-B4D98:1:1103:9150:5821 2:N:0:173
CCTGTTTGCTCCCCACGCTTTCGCACCTGAGCGTCAGTCTTCGTCCAGGGGGCCGCCTTCGCCACCGGTATTCCTCCAGATCTCTACGCATTTCACCGCTACACCTGGAATTCTACCCCCCTCTACGAGACTCAAGCTTGCCAGTATCAGATGCAGTTCCAGGTTGAGCCCGGGGATTTCACATCTGACTTAACAAACCGCCTGCGTGCGCTTTACGCCCAGTAATTCCGATTAACCCTTGCACCCTCCC
+
ABBAAFFFFFFFGFGGEEAFFGEEGGGGCGGHGEEGGHHHHHHHFEEGBAEFAE>EFGGHFEDEGHE/>EEHHHGHFBGGGGGHHFHF@DAEGHHHHADGF@?GGHCCCHHHHGBFGHGGGGGHHG>..<CD0C/<DG0/<C=0:;;G0C00CGGGCCGHGB:::/9/9CE--:--.:0;0;00;://;BB9/;F/.;A--;A.F-9.9-;-.9/;..;@..;BBBFFBB.9A.;;/9.:.B/B9AAEA.
@M03896:38:000000000-B4D98:1:1103:9124:5821 2:N:0:173
CCTGTTTGCTCCCCACGCTTTCGCACCTGAGCGTCAGTCTTCGTCCAGGGTGCCGCCTTCGCCACCGGTATTCCTCCAGCTCTCTACGCATTTCACCGCTACACCTGGAATTCTACCCCCCTCTACGAGACTCAAGCTTGCCAGTATCAGCTGCAGTTCCAGGTTGAGCCCGGGGATTTCACATCAGACTTAACAAACCGCCTGCGTGCGCTCTCCGCTCAGTAATTCCGATCAACCCTTCCACCCTCG
+
AAAAAFFB1BFFAEFE1EAAFFAEEEFFACGFGFFGGHHG22CGAEAFGC0BAFAEEGCHHEEEEGE?>E/GFHHHGCH0FFHHGEGGGGFEDB2FHGGG/E1FGFFCFHFHFF2G1GHG@@EHFGF//?E11CHDGGB0>FF1<DGHFD0=/CGFD0GHFH/:C/:/;;C=-A--.90;0;90;900;9900;;B.;:-9@-9-99--9?---/99A-;-/9/9///9/-;--;/-;-9-9/;;A-A-
@M03896:38:000000000-B4D98:1:1103:7346:6831 2:N:0:173
CCTGTTTGCTCCCCACGCTTTCGCACCTGAGCGTCAGTCTTCGTCCAGGGCGCCGCCTTCGCCACCGGTATTCCTCCAGATCTCTACGCATTTCACCGCTACACCTGGCATTCTACCCCCCTCTACGACACTCAAGCTCGCCAGCATCAGATGCACTTCCCCCGCTTAGCCCCGGGCTTTCACATCTCACTTACCAAACCGCCTGCGTGCCCTCTACGCCCACTCCTTCCTCTCACAGCCTCCACCCTCC
+
AAAA>FFBFFDFGFFE1EE0FFBEEEGHBBGGAEEE?GHFDH/FEA/BA//AAE/EEEGG/B//EG//>/CFFEFHBF1FFGHHF2GFC/ECGFBGH/BC@B1BFF0<0?FFGGFDGHGGC@A01>>A.->CC/<<</0.<AE-./0;C00;;:G00/<GG/.---.=:;C/.-99-9;FFBF//;B/;BB///;9/-A---@AF99-A--:/--/BA--@---9-;/99/;//99/:9---:--;A-9;
@M03896:38:000000000-B4D98:1:1103:7334:6843 2:N:0:173
CCTGTTTGCTCCCCACGCTTTCGCACCTGAGCGTCAGTCTTCGTCCAGGGGGCCGCCTTCGCCACCGGTATTCCTCCAGATCTCTACGCATTTCACCGCTACACCTGGAATTCTACCCCCCTCTACGAGACTCAAGCTTGCCAGTATCAGATGCAGTTCCCAGGTTGAGCCCGGGGATTTCACATCTCACTTAACAAACCGCCTGCGTGCGCTTTACGCCCAGTAATTCCGATTCACGCTTGCACCCTCC
+
AABAAFFFFFFFGGGGEEEFFGEEEGGHGHHHGGGGGHHHGHHHGEEGGD0EAE>EFGGHEEEEGH>>EEGHHHHHHGFGHHHHHHHGGEF?GGGHHCDGC@FGHHGFBGGHHHFFFHHGGGGHHF><.<<GF0C<DHD/<GD00:<CC0;CCGHF;CGHHB0::0//BCGEDA?--9BFFGGBFFF/:;FFFB:BBAEEFAFDEF-ADDDF;A.BB9A-BD.B/B/BBF/ADD/FF?F.;A99BBFFFF
@M03896:38:000000000-B4D98:1:1103:14525:6902 2:N:0:173
CCTGTTTGCTCCCCACGCTTTCGCACCTGAGCGTCAGTCTTCGTCCAGGGGGCCGCCTTCGCCACCGGTATTCATCCAGATCTCTACGCATTTCACCGCTACACCTGGAATTCTACCCCCCTCTACGAGACTCAAGCTTGCCAGTATCAGATGCAGTTCCCAGGTCGAGCCCGGGGATTTCACATCTGACTTAACAAACCGCCTGCGTGCGCTTTACGCCCAGCAATTCCGATTAACGCTTGCACCCTCC
+
ABBAAFFBDFFCFFGE2AAAAGAEEGGFFHHHCEEG2FGGDGFGEA1FGAAAAE>EE1EH1EEEEHA/>EFFHHHGGFF?GGHFH4FFCEGGDFFHH?C<B<?FGCGC0FFGGDFHHHHGGCGFDGF.<<<GF0C<DC0/<C00:0;;C0<00:0:;;<HHH0.C/-:9C9A---A-9BFFBF;FFE/9BBFB/:;B.;E>=BD.F-9.9-;-.;/BA.-@D;...9;BF/.;..9;.;...:/;BAE;A
@M03896:38:000000000-B4D98:1:1103:26855:6911 2:N:0:173
CCTGTTTGCTCCCCACGCTTTCGCACCTGAGCGTCAGTCTTCGTCCAGGGGGCCGCCTTCGCCACCGGTATTCCTCCAGATCTCTACGCATTTCACCGCTACACCTGGAATTCTACCCCCCTCTACGAGACTCAAGCTTGCCAGTATCAGATGCAGTTCCCAGGTTGAGCCCGGGGATTTCACATCTGACTTAACAAACCGCCTGCGTGCGCTTTACTCCCAGTACTTCCGATTAACGCTTGCACCCTCC
+
ABBAAFFFFFFFGGGGGEEFGGEEEGGHFGFFEGD2EHHHHHHHGFAHB10EEEEEGGGH1EDEFH>>>EGHHHHHHGEGHGHHHHHGGEFGFHDGHFGG?@<GGHFF2?GHHHFGHHHGGGGHFHG.<EDHBC/<DGD/<GD00:<GCG:CFHHGGGGFHH0::0;/9BFGGAB??AFFGGGFFFF/9FFFF/BBB.AF9@DF?FAD?A9BD.AFF/:9E.B999FBFF?.99A/9.AA9.:/;9;.;A
@M03896:38:000000000-B4D98:1:1103:14536:6916 2:N:0:173
CCTGTTTGCTCCCCACGCTTTCGCACCTGAGCGTCAGTCTTCGTCCAGGGGGCCGCCTTCGCCACCGGTATTCATCCAGATCTCTACGCATTTCACCGCTACACCTGGAATTCTACCCCCCTCTACGAGACTCAAGCTTGCCAGTATCAGATGCAGTTCCCAGGTTCAGCCCGGGGATTTCACATCTGACTTAACAAACCGCCTGCGTGCGCTTTACGCCCAGTACTTCCGATTAACGCTTGCACCCTCC
+
ABBAAFFBFFFFGGGEAEEFFGEEEGGG3FGHGGG2BGHH5GBFEAABBAEFAE>EEEGHCEEEGH?>>>?GHGHHGH?GGGHHHFGFEEEEHHDGHCBDFC<FHH2CF2FFGFGHHHGGGGGHHHG..<CDF0/<D/</<C=0;0:<:0<0:;00;0CH:00./:009;CA;----;C9B0F0FFF//;BF//9//.AE@BF9AF>9.99@-.;/B.A@DD./;;9BFF.9.99BBAF..9A/;BDEED
@M03896:38:000000000-B4D98:1:1103:26837:6920 2:N:0:173
CCTGTTTGCTCCCCACGCTTTCGCACCTGAGCGTCAGTCTTCGTCCAGGGGGCCGCCTTCGCCACCGGTATTCCTCCAGATCTCTACGCATTTCACCGCTACACCTGGAATTCTACCCCCCTCTACGAGACTCAAGCTTGCCAGTATCAGATGCAGTTCCCACGTTGAGCCCGGGGATTTCACATCTGACTTAACAAACCGCCTGCGAGCGCTTTACGCCCAGTAATTCCGATTACCGCTTGCACCCTCC
+
AAAAAFFFFFFFGGGGAEAEAF2EEGGHFFCFFEGG?GFH5FFGEEEGF??EA>>EEGFG?BEEGF?/>>FFFF?FGBB?FFEFHHF?EFEGDGHHH/<BCBGHF<?0?2FF?@@FGHHGGADFFF>..<<DGBC0<<=/<GD00;0CF::;0CCCC0<GGF.-9;.CF;CA---99EFFGFFF9BB//;FFF/BFFFFE-;B.9;--9;-;AAEFB.;9@../:;F/BB/...:/;.9-.../9:DEAD
@M03896:38:000000000-B4D98:1:1103:26849:6937 2:N:0:173
CCTGTTTGCTCCCCACGCTTTCGCACCTGAGCGTCAGTCTTCGTCCAGGTGGCCGCCTTCGCCACCGGTATTCCTCCAGATCTCTACGCATTTCACCGCTACACCTGGAATTCTACCCCCCTCTACGAGACTCAAGCTTGCCAGTATCAGATGCAGTTCCCAGGTTGAGCCCGGGGATTTCACATCTGACTTAACAAACCGCCTGCGTGCGCTTTACGCCCAGTACTTCCGATTAACGCTTTCACCCTCC
+
AAAAAFFBDFFFGGFGAEAAFFAEEFGHCHCFEGE?AGHH5GFGFEEEF3A1BFAEEAEH1BAEEG?/>EGHFH4GH?BGGGHHGHHFGEAEHFEGHAEE?E3FGFC?2BGFGF3DGHHGCGGFGHF?AEGHH111F>10<GF1<<=GG0<D0<0=DDDGH0=.:0///C::--:A-CB9;0C;9CF0;CB0;0;;;.CE-@FFFF;;A9--@..;9AD-@.9/:/9/9;.9.9.9;.@.;.9;/;.9A:
@M03896:38:000000000-B4D98:1:1103:15381:7954 2:N:0:173
CCTGTTTGCTCCCCACGCTTTCGCACCTGAGCGTCAGTCTTCGTCCAGGGGGCCGCCTTCGCCACCGGTATTCCTCCAGATCTCTACGCATTTCACCGCTACACCTGGAATTCTACCCCCCTCTACGAGACTCAAGCTTGCCAGTATCAGATGCAGTTCCCAGGTTGAGCCCGGGGATTTCACATCTGACTTAACAAACCGCCTGCGTGCGCTTTACGCCCAGTCATTCCGATTAACGCTTGCACCCTCC
+
ABBABFFFFFFFGGGGEEEFFGEFGGGHCHHGEFEEEGHHFHEHGE?GHEGGEEEFGGGHHEGGGHF@EEFHHHHHGHFGHHHHHDHGGFGGHGFHHFCG?BFGHHFCGFHHHGFFHHHGGGGHHHG.<<CHF0<<DGE<CGGC:;CCCC0;GEFH;:GHHH0C:9//CFGGACB?99BFGFFB/FB/;:BFB/;:B?FEFFCDAA-9DDBFB.9;B9A=@A.9/9/9BFF.DD.:;9@.;.9/;/AAEF
@M03896:38:000000000-B4D98:1:1103:15366:7964 2:N:0:173
CCTGTTTGCTCCCCACGCTTTCGCACCTGAGCGTCAGTCTTCGTCCAGGGGGCCGCCTTCGCCACCGGTATTCCTCCAGATCTCTACGCATTTCACCGCTACACCTGGAATTCTACCCCCCTCTACGAGACTCAAGCTTGCCAGTATCAGATGCAGTTCCCAGGTTGAGCCCGGGGATTTCACATCTCACTTAACAAACCGCCTGCGTGCGCTTTACGCCCAGTAATTCCGTTTACCGCTTGCACCCTCC
+
ABBAAFFFFFFFGEGGEFEFFGFEDGGHFGHHGGFGGHHHFHHHEEEGHAEEEEEEFGGHAEEEGH1/EEGHGHHHFGBFGGHHHHGGGGGGFGFHHDGGG@?GHHGGFHHHHHHFHHHGGGGHGHGAAEGHFFGDGHB/CGD:0;;CG0:CFFH0;;GHHG0.:99;BFFFFGAD-9;CFFFFFFF/9BFFF/999.EF=@@DFFA;9:;@-999B.;9@?./9//;FB//:/E//.;-.A.;;BDFED
@M03896:38:000000000-B4D98:1:1103:15135:9199 2:N:0:173
CCTGTTTGCTCCCCACGCTTTCGCACCTGAGCGTCAGTCTTCGTCCAGGGGGCCGCCTTCGCCACCGGTATTCCTCCAGATCTCTACGCATTTCACCGCTACACCTGGAATTCTACCCCCCTCTACGAGACTCAAGCTTGCCAGTATCAGATGCAGTTCCCAGGTTGAGCCCGGGGATTTCACATCTGACTTAACAAACCGCCTGCGTGCGCTTTACGCCCAGCAATTCCGATTAACGCTTGCACCCTCC
+
ABBBBFFFFFFFGGFFEEEFGGGFGGGGCGHHGGGGGHHHGHHHGEEGHEEGFGEGGGGHGGDFGHEE>EGHHHHHGGGHHHHHHHHGGFFGHHHHHGDGGCFGHFGFHHHHHHHHHHHGGGGHFHGDADGHGHFFHHFCGHF0:CHCGGCCFFHHHHHHHHEA:9CFGGGGGGAC?AFFGGGGFFFBFFFFFFFFFFFFFFFFFFFAFFFF9..9FFFFF.A.9.9/BFFF?.AFBDA.9.9/;FFEFF
@M03896:38:000000000-B4D98:1:1103:8633:9560 2:N:0:173
CCTGTTTGCTCCCCACGCTTTCGCACCTGAGCGTCAGTCTTCGTCCAGGGGGCCGCCTTCGCCACCGGTATTCCTCCAGATCTCTACGCATTTCACCGCTACACCTGGAATTCTACCCCCCTCTACGAGACTCAAGCTTGCCAGTATCAGATGCAGTTCCCAGGTTGAGCCCGGGGATTTCACATCTGACTTAACAAACCGCCTGCGTGCGCTTTACGCCCAGTACTTCCGATTAACGCTTGCACCCTCC
+
AAAAAFF1DFFFGGGEAEEAFGEECGGHGHHHGGEFGHHHDGFFEAEGHEEGEE>EEFGHHEAEGFEEEEGHHHFHGGHHHHHHFHHGGEEFFHGHHGGGGBFGHHFGGHFFHHBGHGHGGGGHGFF>.<CHF0/0GH0/<GF00;;CGHCGFFFFCGHHHH0.:09/;CFGA@-@@AFFFBFFFFF//FFBFFBBF-EE>@@FFF?;BB@@-;-9BE??@B-/9//;FFBB?A-BF-;:9--;9BBEEB
@M03896:38:000000000-B4D98:1:1103:8616:9568 2:N:0:173
CCTGTTTGCTCCCCACGCTTTCGCACCTGAGCGTCAGTCTTCGTCCAGGGGGCCGCCTTCGCCACCGGTATTCCTCCAGATCTCTACGCATTTCACCGCTACACCTGGAATTCTACCCCCCTCTACGAGACTCAAGCTTGCCAGTATCAGATGCAGTTCCCAGGTTGAGCCCGGGGATTTCACATCTGACTTAACAAACCGCCTGCGTGCGCTTTACGCCCAGTAATTCCGATTAACGCATGCAACCTCC
+
ABAABFFFBFFFGGFGGGEAFGGGGEGHHHCGEFFGGFHBAGHFEE1FHG0EEEEEEGEHEEDEGHG/>E/FEDFGFFHHHHHHFHHGGEEGHGHHHGGGGCFHGHFFFFHHHHGGHHFGGGGFFHGC..<<CCFDHHF<GG0B0;0;CCCGFG0C:CGHHHG.;999:FFG@B@-AE/CFGFGBBB//BFFFEBBF.EF;B?FAFBAFF?B-..::E9-@DE/:/;BFFF.;9;BBDB-.D://9.;;E
@M03896:38:000000000-B4D98:1:1103:17719:11140 2:N:0:173
CCTGTTTGCTCCCCACGCTTTCGCACCTGAGCGTCAGTCTTCGTCCAGGGGGCCGCCTTCGCCACCGGTATTCCTCCAGATCTCTACGCATTTCACCGCTACACCTGGAATTCTACCCCCCTCTACGAGACTCAAGCTTGCCAGTATCAGATGCAGTTCCCAGGCTGAGCCCGGGGATTTCACATCTCACTTAACAAACCGCCTGCGTGCGCTTTACGCCCAGTAATTCCGATTAACACTTGCACCCTCC
+
ABAAAFFFFFFFGGGGFEEAFGEEEGGFCHGHGEFGDAGF5GABEAAGHD00EE>EEFGHHEAEGHE/>EEGGGHHGGFBGGFHGHHFEAEEHHHHHFGG?@2FGCBFBGFFHHHHHFHGG@EGFHFC.AGHFC/0D/0/<CD00;=;<00;GFGC;CGHHBC..9.:AFGA-@--99CFG0FBFFF/:F/9B9FFB.AE>@@DAF=;DDDC-99999.9@D?B/9B/BBBD.:./;/;///9//:..;A
@M03896:38:000000000-B4D98:1:1103:6824:11366 2:N:0:173
CCTGTTTGCTCCCCACGCTTTCGCACCTGAGCGTCAGTCTTCGTCCAGGGGGCCGCCTTCGCCACCGGTATTCCTCCAGATCTCTACGCATTTCACCGCTACACCTGGAATTCTACCCCCCTCTACGAGACTCAAGCTTGCCAGTATCAGATGCAGTTCCCAGGTTGAGCCCGGGGATTTCACATCTGACTTAACAAACCGCCTGCGTGCGCTTTACGCCCAGTAATTCCGATTAACGCTTGCACCCTCC
+
ABAAAFFFFFFFGGGFEEEFFGAEEGGGBGGGFGGEFHHHFHFHGAEBB10EAE>EGGGH1EAEFHE>>EEHHHHHGFGGGGHHHHHGGGGGHGGHH?DGGCGHHHGA<GHGHHGGHHHGGGGHHH<..<<GCC/<<GD<CGG0::CG;00CFGFGCGGGHG0.:999/;BE;A?A-:9CFFGFFFF//;BFB/B/BAEE;BFFEF@A.;-;-.AFF;.@BFEBF/BFFF/.9D.BF.;.:;9/;B;EFF
@M03896:38:000000000-B4D98:1:1103:9599:11541 2:N:0:173
CCTGTTTGCTCCCCACGCTTTCGCACCTGAGCGTCAGTCTTCGTCCAGGGGGCCGCCTTCGCCACCGGTATTCCTCCAGATCTCTACGCATTTCACCGCTACACCTGGAATTCTACCCCCCTCTACGAGACTCAAGCTTGCCAGTATCAGATGCAGTTCCCAGGTTGAGCCCGGGGATTTCACATCTGACTTACCAAACCGCCTGCGTGCGCTTTACGCCCAGTAATTCCGATTAACGCTTGCACCCTCCG
+
ABBAAFFCFFFFGGGGCEEFFGDEEGGHGHHHGGG?FHHHFHFGFEEHHGEEAEEEGGGHEEDEFHE/EEGHHHHHHEGHHGHHHHHGGGGGHHGHHDFGD@FGHHG0<GFGHHBFGHHGGGGHHH...<<DF0C<DG0<CGFC0;CCG:0CGFFFCGHHHH0::0;/CFGGACA-BDFFGGGGFFF/BBFFB/;B/9AEFFFDFFF.;DCF-D?BBEDAFF.;//9BFFF.;..;;9-.9;:;9FD.;A.
@M03896:38:000000000-B4D98:1:1103:9611:11557 2:N:0:173
CCTGTTTGCTCCCCACGCTTTCGCACCTGAGCGTCAGTCTTCGTCCAGGGGGCCGCCTTCGCCACCGGTATTCCTCCAGATCTCTACGCATTTCACCGCTACACCTGGAATTCTACCCCCCTCTACGAGACTCAAGCTTGCCAGTATCAGATGCAGTTCCCAGGTTGAGCCCGGGGATTTCACATCTGACTTAACAAACCGCCTGCGTGCGCTTTACGCCCAGTACTTCCGCTTAACGCCTGCACCCTCC
+
ABAAAFFFFFFFGFGG?EAAFGAEEGGHGHHHGGGGGHHHGHGHEEEGG?0AAEEEGGGHAEDEEHE>EEGHHHHHGFCDGGHHHHHFGGDGHHHHHCDGGCFGHHFFBGHHHHGFHHHGGGGHHF>..<CGF0C<DGD<CGG0::;CGC0GHHHBGGHHHH0::0//CBFG9AB-@.CFFGGGFFE/;;BB;/9:/9EFFFFFFFDDDDAD;.ABB.9=BAE/;/BFFF?.9..;;.;-;.99;;;AED
@M03896:38:000000000-B4D98:1:1103:18562:11724 2:N:0:173
CCTGTTTGCTCCCCACGCTTTCGCACCTGAGCGTCAGTCTTCGTCCAGGGGGCCGCCTTCGCCACCGGTATTCCTCCAGATCTCTACGCATTTCACCGCTACACCTGGAATTCTACCCCCCTCTACGAGACTCAAGCTTGCCAGTATCAGATGCAGTTCCCAGGTTGAGCCCGGGGATTTCACATCTGACTTAACAAACCGCCTGCGTGCGCTTTACGCCCAGTACTTCCGATTAACGCTTGCACCCTCC
+
ABBBAFFFFFFFGGGGEEEAFGEEEGGHCHGHGGEEEFGHHHHHGAEFH?0EAE>EEFGH1EAEGHEEEEGHHHGHHHFFGFGFHFHGGGGGHGGHHDCFC@?GHHFFGFFGHHGGHHHGGGGHHFE<<<<GH0/<<GD/<CD0::<C;:0C0:0:;0CHHGE./0///;BA---9@.CFGGGFFFF//;BF//9;/AEE@DBDEF;ADD@@=.;/9;99@D./;/;FFF..9..9F.B?A.;/9BDFFF
@M03896:38:000000000-B4D98:1:1103:12321:11742 2:N:0:173
CCTGTTTGCTACCCACGCTTTCGAATCTCAGTGTCAATATTATGCCAGGAAGCTGCCTTCGCCATCGGTATTCCTCCAGATCTCTACGCATTTCACCGCTACACCTGGAATTCTACTTCCCTCTCACATATTCTAGCACCACCAGTATCACATGCAGTTCCCAGGTTAAGCCCGGGGATTTCACATGTGACTTAATGAGCCCCCTACACTCGCTTTACGCCCAGTAATTCCGATTAACGCTCGCACCCT
+
ABBBBFFFFFFFGGGGEFFFFGEFHHGHHHHHHHHHHHHFHHHHHFBFHFFBFHBGHHHHAEEGGHEEAGGHHHHHHHHHHHHHHHHGGGGGHHGHHGFCEEFGHHHHFHHHHHBGHHHHHHHHHFHHHHHHHHHBFFFGGHGECBBDHGHGF2<GFFDHHHF2<<?<11<FGG>--<C<D==DBG0=0DDDGHDHGE0<H.CCDCGCGFHED.AEFF.CBCG.99BB9FF/;.C.B/;B9DBC>DDDF
@M03896:38:000000000-B4D98:1:1103:12303:11746 2:N:0:173
CCTGTTTGCTACCCACGCTTTCGAATCTCAGTGTCAATATTATGCCAGGAAGCTGCCTTCGCCATCGGTATTCCTCCAGATCTCTACGCATTTCACCGCTACACCTGGAATTCTACTTCCCTCTCACATATTCTAGCACCACCAGTATCACATGCAGTTCCCATGTTAAGCCCGGCGATTTCACATGTGACCTCATGAGCCACCTACACTCGCTTTACGTCCAGCAATTCCGACTAACGCTCGCACCCT
+
AABBAFFBBFDDGGCEEEE2AFEFFFEFHGCDAFGFHGHF55BDEF3AFFFFGGBFGHHEAEAEFHEDEHFHHHHHHFFFGHHHGHHEFA>EEGGHHECEFEFGHH?02GFGHHFDGFHHFBEFHGHH4?4FGDF3??GF0GFHH?BDD2FH22@D2@>DGFH20<@1<1?1?//--<<<.<0=GB0000=0=0/00000C//;CGFB/:CCC..900./9.;//:9;9;0/.-:-;/.9.;-9-9;AA
@M03896:38:000000000-B4D98:1:1103:22003:12879 2:N:0:173
CCTGTTTGCTCCCCACGCTTTCGCACCTGAGCGTCAGTCTTCGTCCAGGGGGCCGCCTTCGCCACCGGTATTCCTCCAGATCTCTACGCATTTCACCGCTACACCTGGAATTCTACCCCCCTCTACGAGACTCAAGCTTGCCAGTATCAGATGCAGTTCCCAGGTTGAGCCCGGGGATTTCACATCTGACTTAACAAACCGCCTGCGTGCGCTTTACGCCCAGTAATTCCGATTAACGCTTGCACCCTCCG
+
AABAAFFFFFFFGGGGEFEEFGEEEGGHFGHFEEEEFHFGDGCGEE?FFEAEAE>EGGGHAEEGGHEEEEGHHHHHHHFGHHHHHHHFGEEGFGGHHFCDDCFGHGC<GGHFHHHHHHHGGGGHGHC...<GHCG<D/D<CGH0:GGCGG;CFFFF;GGHHHF./;/BBFEEBG-:B?FBBBGGFFF/BFFBBB:9:.EF9-BFEF-;AD>9;9./FAABDD.9/BF/BF9;9.:/BDFDA?A:BFDAEF.
@M03896:38:000000000-B4D98:1:1103:22016:12893 2:N:0:173
CCTGTTTGCTCCCCACGCTTTCGCACCTGAGCGTCAGTCTTCGTCCAGGGGGCCGCCTTCGCCACCGGTATTCCTCCAGATCTCTACGCATTTCACCGCTACACCTGGAATTCTACCCCCCTCTACGAGACTCAAGCTTGCCAGTATCAGATGCAGTTCCCAGGTTGAGCCCGGGGATTTCACATCTGACTTAACAAACCGCCTGCGTGCGCTTTACGCCCAGTAATTCCGATTAACGCTTGCACCCTCC
+
AABAAFFFFFFFGGGGEEEFFGEEEGGHFHHGGGGFGGHHHHHHGEEGHDEGEEEFGGGHEEBEGHE@EEGHHHHHGFGGGGHHHHHGGFGGHHHHHFDG/B?GHHHFB2GGHHGGHHHGFGGHGHF.<<EHEFCDDGF<CGG0:CGGFBGGHHHGGGHHHHHCC99=BFGED--9B.FFGGGFFFF9BFFF/FBB/9EF9B;AEFCDFFAD@.ABFA?DFFFFB/BBFFFDD?AFFDF.AE.;B;AEFD
@M03896:38:000000000-B4D98:1:1103:3153:13788 2:N:0:173
CCTGTTTGCTCCCCACGCTTTCGCACCTGAGCGTCAGTCTTCGTCCAGGGGGCCGCCTTCGCCACCGGTATTCCTCCAGATCTCTACGCATTTCACCGCTACACCTGGAATTCTACCCCCCTCTACGAGACTCAAGCTTGCCAGTATCAGATGCAGTTCCCAGGTTGAGCCCGGGGATTTCACATCTGACTTAACAAACCGCCTGCGTGCGCTTTACGCCCAGTACTTCCGATTAACGCTTGCACCCTCC
+
ABBABFFFFFFFGGGGEFEFFGEGGGGHHHHHGGGGGHHHGHDHGE1FHCEEAEEGGGGHAEEEGHE/>EFHHHHHGHHBFGHHHHHGGGGGHHDGHDDGFCFGGHFFCGHHHHHFHHHGGGGHHHF.>ECGF</<<GF<CGGC0:;GG0:CGFH0GGHHHH0.;99/CCFECG--9;BFFBF0BFB/9FFFB/BBBFEFFFFDFFF.AA;>B..9FE?FFFE/9//;FFFFFA9BBDFDEFE/:;;EFF
@M03896:38:000000000-B4D98:1:1103:22000:14100 2:N:0:173
CCTGTTTGCTCCCCACGCTTTCGCACCTGAGCGTCAGTCTTCGTCCAGGGGGCCGCCTTCGCCACCGGTATTCCTCCAGATCTCTACGCATTTCACCGCTACACCTGGAATTCTACCCCCCTCTACGAGACTCAAGCTTGCCAGTATCAGATGCAGTTCCCAGGTTGAGCCCGGGGATTTCACATCTGACTTAACAAACCGCCTGCGTGCGCTTTACGCCCAGTAATTCCGATTAACGCTTGCACCCTCCG
+
ABBAAFFFFFFFGGGGCFEFFGEEFGGHGHHHGGEGGHHHGHHHEEAGH?0AAE>EGGGHEEDEGH1>>EFHHHHHGHFGHGHHHHHGGGGGHHHHHDDGC@FGGFFCFGHGHHHGHHHGGGGHHHF<<CCHC0C<DGF/CGH0:;GGHC;CGGHFCCGHHHBC:9/;FGGGGB-9BDFFFFGGFFF9BFFFBFFBFFFFDCCFFF;DFDDFB../B.;9@D.;/BFFFFFDA?D/;DF..../BFFFFF.
@M03896:38:000000000-B4D98:1:1103:17034:15407 2:N:0:173
CCTGTTTGCTCCCCACGCTTTCGCACCTGAGCGTCAGTCTTCGTCCAGGGGGCCGCCTTCGCCACCGGTATTCCTCCAGATCTCTACGCATTTCACCGCTACACCTGGAATTCTACCCCCCTCTACGAGACTCAAGCTTGCCAGTATCAGATGCAGTTCCCAGGTTGAGCCCGGGGATTTCACATCTGACTTAACAAACCGCCTGCGTGCGCTTTACGCCCAGTAATTCCGATTAACGCTTGCACCCTCC
+
BBBABFFFFFFFGGGEEFAFFGEEEGGHGHHHEGDGGFGHHHHFGAECGD0AEE>EEFGHEECEGHE/>EFHHFHHGFGGGGHHGFFGGGGGHHFHHGGGFCFHHHHEGHHHHHHHHHHGGGGHFHGD?DFHF0/DDHF<CGGC0<CFGGFGGHFHCGHHHHH.:9BCFFGFGGABACFFFBFGEFB/BBFFFB9BFFFAFF9.A?CAFFFF-A.BF9.9@A.99/9BFFFDD9.;;.;;..:9BFF.AA
@M03896:38:000000000-B4D98:1:1103:17035:15425 2:N:0:173
CCTGTTTGCTCCCCACGCTTTCGCACCTGAGCGTCAGTCTTCGTCCAGGGGGCCGCCTTCGCCACCGGTATTCCTCCAGATCTCTACGCATTTCACCGCTACACCTGGAATTCTACCCCCCTCTACGAGACTCAAGCTTGCCAGTATCAGATGCAGTTCCCAGGTTGAGCCCGGGGATTTCACATCTGACTTACCAAACCGCCTGCGTGCGCTTTACGCCCAGTACTTCCGATTACCCCTTGCACCCTCCG
+
BBBBBFFCFFFFGGGGEEAAFGEEFGGHFGFGEGFGEHHHGHHHGEFGGA0EAEEGGGGHEEFEFHEEEEGHHHHHHCEFGGHHHGHGGEGGHHHHHFDGGCFHHFCCBGHGHHFHHHHGGGGHFHF..CEGGCFDDFD/GHG0:0CGCG0GFHHH0CGHCCFA:;9;/CGE@?--BAFFGFGFFFF/;9;BB/BF/9AE;BC??A-;.;-9-;AB/..@BD.:B/;;FBA;9?D/;/;...;/;;;;ED.
@M03896:38:000000000-B4D98:1:1103:18905:16123 2:N:0:173
CCTGTTTGCTCCCCACGCTTTCGCACCTGAGCGTCAGTCTTCGTCCAGGGGGCCGCCTTCGCCACCGGTATTCCTCCAGATCTCTACGCATTTCACCGCTACACCTGGAATTCTACCCCCCTCTACGAGACTCAAGCTTGCCAGTATCAGATGCAGCTCCCAGGTTGAGCCCGGGGATTTCACATCTGACTTAACAAACCGCCTGCGTGCGCTTTACGCCCAGTAATTCCGATTAACGCTTGCACCCTCCG
+
ABBAAFFFFFFFGGGGEFEFGGEEDGGHBFGGEEEEFHHHDGHHGEEGH1EEAEEFGGGHAEDEGHEEEEGHHHHHHFGGHHHHHHHGGGGGHHGHHGGGGCGHHHFG2FGFGGHGHHHGGGGHGGG..<CGF0C<GC0/<G<::;CG;C0GFHGF/:GHEFHC99C/CFGFCC-@-9CCFGFFFF:9;BFFF/FFFFFFFFFFFFBADDDFD.9FFEDFFF.9B:/BFF/D9ADFFFFDE.9;BFDEFF.
@M03896:38:000000000-B4D98:1:1103:22152:16326 2:N:0:173
CCTGTTTGCTACCCACGCTTTCGAATCTCAGTGTCAATATTATGCCAGGAAGCTGCCTTCGCCATCGGTATTCCTCCAGATCTCTACGCATTTCACCGCTACACCTGGAATTCTACTTCCCTCTCACATATTCTAGCACCACCAGTATCACATGCAGTTCCCAGGTTAAGCCCGGGGATTTCACATGTGACTTAATGAGCCACCTACACTCGCTTTACGCCCAGTAATTCCGATTAACGCTCGCACCCT
+
BBBBBFFFFFFFGGGGCEAFFGFGHHGHHHGHHHFHGGAFGHHGGHGGHGGGFGBFGHHH1EEEGHEEEHGHHHHHHHHFGHHHHHHGGGGGHHHHHEEGGEEFHHHFGEHHHH?GGHHHHHHHGHHFGGGHHFF?DGFGGGFH0BBFGHHFF2F22FFGHHFG/<<<1<FFGG---<D/DD<=<G<D0GGDGHHFGB;:GHHH.CGHHCG;C.A.9B9C@GA.90BB0CBB.:CD0;.>A.BF-@FDA
@M03896:38:000000000-B4D98:1:1103:15675:16847 2:N:0:173
CCTGTTTGCTACCCACGCTTTCGAATCTCAGTGTCAATATTATGCCAGGAAGCTGCCTTCGCCATCGGTATTCCTCCAGATCTCTACGCATTTCACCGCTACACCTGGAATTCTACTTCCCTCTCACATATTCTAGCACCACCAGTATCACCTCCAGTTCCCAGCTTCACCCCGCGGATTTCACATGTCACTTAATGACCCACCTACACTCCCTTTACCCCCAGTAATTCCGATTAACGCTCCCACCCTC
+
ABBAAFFCFFFFGGGG?EEFFGEFHHGGHHHHHHGGHHFGGHHHFFFGHGGFGGBFHHHHAEEFFHEEEEFHHHHHHHHHHHHHHGHGGGGGHHHHHEFGGEGHFHHGBGHGHHFGHHHHHHHHHFHHDGHFH443BBGHAGGA0B3@GHH2@0?22>2@GH11011111??DC-----.<=0D0;000:;00;00000;G.AEG/FBF9C/C/0:0;0;CDG./0090;F/;..:/9.;.A.;.;AD.A
@M03896:38:000000000-B4D98:1:1103:15665:16864 2:N:0:173
CCTGTTTGCTACCCACGCTTTCGAATCTCAGTGTCAATATTATGCCAGGAAGCTGCCTTCGCCATCGGTATTCCTCCAGATCTCTACGCATTTCACCGCTACACCTGGAATTCTACTTCCCTCTCACATATTCTAGCACCACCAGTATCACCTGCAGTTCCCAGGTTAAGCCCGGGCATTTCACATGTGACTTACTGAGCCCCCTCCACTCGCTCTACGCCCAGTAATTCCGCTTCACGCCCGCACCCTC
+
AAA1>FFBDFFFGGFGEEA0AGE0A1EFGHBADAFGGHGHFBGEFE1F//B0BFFEGBGH/ECFFH//BFFHHHHHH0FBGHEGGFHFE/EEDGFHHFEEEGFFFFF>0BGHGH2BGG1B<1BCEFHHB1FFF2>BBGHHFGGG0B>GHHH01@@01@@2@GB1/<1?11?<</--->>11==D==0==0=0==0=000//.;;-.:GHF::A9.:;C.;-9..9;;0;90/....;09-------9;;;
@M03896:38:000000000-B4D98:1:1103:26397:18549 2:N:0:173
CCTGTTTGCTCCCCACGCTTTCGCACCTGAGCGTCAGTCTTCGTCCAGGGGGCCGCCTTCGCCACCGGTATTCCTCCAGATCTCTACGCATTTCACCGCTACACCTGGAATTCTACCCCCCTCTACGAGACTCAAGCTTGCCAGTATCAGATGCAGTTCCCAGGTTGAGCCCGGGGATTTCACATCTGACTTAACAAACCGCCTGCGTGCGCTTTACGCCCAGTAATTCCGATTAACGCTTGCACCCTCCG
+
AAAAAFF1FFFFGGFFEFFFGGFG?GGHEGHHGGC?AFGHFHBGEEE10//EAE>EEGGH/EC/EG?/E>FHHHFGF0B1BGHHHGGFEAEGHGBGH/BCCCGHGH<?0?FGHHGFHHHGGGGHGGG?.ACH<0/0=CF/<CD0:0<G0C:GHHFHGHHHHH0::99:CFGGAG@?ABGGGFFFFFF/;BFB;9BBBAEE?@@FFF@A9A-@-:A/:9A-;BABFFBBFFEBBABFB-9-;9-99;BEEF-
@M03896:38:000000000-B4D98:1:1103:27326:18561 2:N:0:173
CCTGTTTGCTCCCCACGCTTTCGCACCTGAGCGTCAGTCTTCGTCCAGGGGGCCGCCTTCGCCACCGGTATTCCTCCAGATCTCTACGCATTTCACCGCTACACCTGGAATTCTACCCCCCTCTACGAGACTCAAGCTTGCCAGTATCAGATGCAGTTCCCAGGTTGAGCCCGGGGATTTCACATCTGACTTAACAAACCGCCTGCGTGCGCTTTACGCCCAGTAATTCCGATCAACGCCTGCACCCTCC
+
ABBAAFFFFFFFGGGGEFE2FGEEGGGFFFHGEEEFGHHHGHGHGEEGFFGEAE@EGEGG1EDEGH?>>EGHHHHHGHHHHGHHHHHGGEEGEFFHH?BCBB<GGFBFBGHHGGHHHHGGGGGHHH...<AHF0<0DGD/<GG0:;CGG0;CCGGG::GHHH0./99/CCFG@?9-B9FGBGGGFFF//B//9BBFF.AE@BBDFE-9:A=9-;.;B:.;@DAB/;9BFF/9A-;BB.--;..9/;9.;;
@M03896:38:000000000-B4D98:1:1103:27320:18582 2:N:0:173
CCTGTTTGCTCCCCACGCTTTCGCACCTGAGCGTCAGTCTTCGTCCAGGGCGCCGCCTTCGCCACCGCTATTCCTCCAGATCTCTACGCATTTCACCGCTACACCTGGAATTCTACCCCCCTCCACGAGACTCCATCTTGCCAGCATCAGATGCCGTTCCCAGGTCGAGCCCCGGGATCTCACATCTCACTTTACAAACCGCCTGCGTGCGCTTTACGCCCAGTAATTCCGATTAACCCTTTCACCCTCCG
+
>A11>BD1DDFCFE1EEEE0A1AEEECHE0010E/AFHG12AG0BE/1A/AE/FECEE/@////?CE//E/BDD2B0011B>2B>FGFEEA/FFHFF<<CGC1B0F000??FFDBDFFG/</<.0>.>-..00</0=00<=C00./=<000;CF0-;:C/CC0.;/---9@..----;-9:BBBFF;/FF////9/9B-A@?@-9--;999@-;-BB99=9BEFF/BBFFF---;99/9-//99;/-9;B-
@M03896:38:000000000-B4D98:1:1103:6614:18807 2:N:0:173
CCTGTTTGCTCCCCACGCTTTCGCACCTGAGCGTCAGTCTTCGTCCAGGGGGCCGCCTTCGCCACCGGTATTCCTCCAGATCTCTACGCATTTCACCGCTACACCTGGAATTCTACCCCCCTCTACGAGACTCAAGCTTGCCAGTATCAGATGCAGTTCCCAGGTTGAGCCCGGGGATTTCACATCTGACTTAACAAACCGCCTGCGTGCGCTTTACGCCCAGTACTTCCGATTAACGCTTGCACCCTCC
+
AAAAAFFFFFFFGGGGEEEEFGEEGGGHFGHHGGGGGHHHGHHHFD?EGAECEEEGGGGH1EDEFHE>>EFGHHHHGFGHHHHHHHHGGEFGHGFHHGGGGC?FGHCFGHFHGHHHHHHGGGGFFHGEAEFGF0/<<C0<CGGG0<CGGGBGFGFGCGHHGH0;/099CFFE??B??DGFFFFFFFF/BFFBF/BFFFEF>D=?EFC99A>F=D?9BED9BD.:B//9BF.D.AFE/.9...9:BB..:A
@M03896:38:000000000-B4D98:1:1103:13244:23168 2:N:0:173
CCTATTTTAGCCAAACACCCAGCCTACCACATCCTGTGTCCCCCCACTATAAACCAACACAATCTTTCCAACTTCGATCATCCCCACGCTCACCAATCACAGCATCCATCCATCATAGGCTCACTACCCCGCTCATGACATAAGCATCTCGCTACACACAGTTAGTACGATTCAACTCACAGATGAGCCCCATACCACACACAAACAAGACGTCCCTATTATACTCTGCATATACCCACAGTTGCCAC
+
>111133331111111111A100001001101B01111A2BB0///B00122210///////1112221D210@2//20/BBB/?>>/>/?/1B1/101B11/011B121B12112>2111011120B0////><@1211><1111?1??0//</101..01111111....00000<0<00/0<000/.:.//:/00..........///.9...900000;000000;//////9/;--///9///
@M03896:38:000000000-B4D98:1:1103:17522:23961 2:N:0:173
CCTGTTTGCTCCCCACGCTTTCGCACCTGAGCGTCAGTCTTCGTCCAGGGGGCCGCCTTCGCCACCGGTATTCCTCCAGATCTCTACGCATTTCACCGCTACACCTGGAATTCTACCCCCCTCTACGAGACTCAAGCTTGCCAGTATCAGATGCAGTTCCCAGGTTGAGCCCGGGGATTTCACATCTGACTTAACAAACCGCCTGCGTGCGCTTTACGCCCAGTACTTCCGATTAACGCTTGCACCCTCC
+
ABBAAFFFFFFFGGGGEEEAFGEEEGGHGHHGGGGGGHHHFHHHGEEGGE0EAEEEGGGHAEEEGHEEEEGHHHHHGHHFHGHHHHHGGGGGHHHHHFDGFCFHHHFF2GHHHHHHHHHGGGGHGFF.>CEHF0/<DGD<CGGC:CCCCF;FHHHHGGHHHGHEC9/;9CFECF-@9DFGFGGFFFF9BFFFFFFBFFFFFCFFFFDADD-B@AAFFFFFFF?FF/9FFFA?A9ABFDF.AEF/;BAAED
@M03896:38:000000000-B4D98:1:1103:22630:24269 2:N:0:173
CCTGTTTGCTCCCCACGCTTTCGCACCTGAGCGTCAGTCTTCGTCCAGGGGGCCGCCTTCGCCACCGGTATTCCTCCAGATCTCTACGCATTTCACCGCTACACCTGGAATTCTACCCCCCTCTACGAGACTCAAGCTTGCCAGTATCAGATGCAGTTCCCAGGTTGAGCCCGGGGATTTCACATCTGACTTAACAAACCGCCTGCGTGCGCTTTACGCCCAGTACTTCCGATTAACGCTTGCACCCTCC
+
AAAAAFFFFFFFGGGEAEEEFG2EEGGGFHHGGFEGGHHHFHGHGFEFHCEEAE>EEGEHAEAEFH1/>EFHHHGHGGGGHGFHHFHGGGDGHGFHHCCDC@FGHHFFFCFGHHHFHHHGGGGHHHG..AEHFGB<DGD/CCG00<CGG0:CCGBCCGCHHHF.:09;/FGG??AB?AFGFFGFFFF/BBFF/BBB/.AEBBBFEA?.AD?B9A?BB9D;@F.///;9FF..;..9B:;...A/BFDFFD
@M03896:38:000000000-B4D98:1:1103:22614:24276 2:N:0:173
CCTGTTTGCTCCCCACGCTTTCGCACCTGAGCGTCAGTCTTCGTCCAGGGGGCCGCCTTCGCCACCGGTATTCCTCCAGATCTCTACGCATTTCACCGCTACACCTGGAATTCTACCCCCCTCTACGAGACTCAAGCTTGCCAGTATCAGATGCAGTTCCCAGGTTGAGCCCGGGGATTTCACATCTGACTTAACAAACCGCCTGCGTGCGCTTTACGCCCAGTAATTCCGATTAACGCTTGCACCCTCC
+
AAAAAFFFFFFFGGGGEFEFFGEEEGGHGHHHFFEFGHHHFHGHGEAGHE0AEEEEGGGHAEEEGHE>>EFHGGHHHHGFHGHHHDHGFFFGGGGHHFFGG@FGHHFCBFHGGHHGHHHGGGGHGHFCA.CGF<C0DHD/<G=0;;CCGCGFHGHH:CGHHHH./0/:FFGEBA;@-:FGFFGGFFF/9BFFF/9BFAEF@@FFFF=9DD=D;A.9B.9-9AEBBF/BFFF.AD?FBDDA9.A9:FFEFF
@M03896:38:000000000-B4D98:1:1103:14488:24279 2:N:0:173
CCTGTTTGCTCCCCACGCTTTCGCACCTGAGCGTCAGTCTTCGTCCAGGGGGCCGCCTTCGCCACCGGTATTCCTCCAGATCTCTACGCATTTCACCGCTACACCTGGAATTCTACCCCCCTCTACGAGACTCAAGCTTGCCAGTATCAGATGCAGTTCCCAGGTTGAGCCCGGGGATTTCACATCTGACTTAACAAACCGCCTGCGTGCGCTTTACGCCCAGTAATTCCGATTAACGCTTCCACCCTCC
+
ABBAAFFFFFFFGGGGEFEFFGFEEGGH3GGGFEEFGHHHFHGHGEEGGCCCAE>EFGGHAEDEGHE>EEEHHHHHGHHGGGHHGGHGCEFGHHHHHCDGF@?GGHB<FGFGGGFGHHHGGGGHHF<<.<EGC0C<<G0/<G<00;0CC0:;BGHHCCGHHB0.:0:=;CFE-D?B-A9FFFGFFFF9;BFFFB9;B.AA@>DDFF>:AA>B-.9/99A>DD.;///;FB/9.A.;B.=.9./9/;AAEF
@M03896:38:000000000-B4D98:1:1103:22628:24290 2:N:0:173
CCTGTTTGCTCCCCACGCTTTCGCACCTGAGCGTCAGTCTTCGTCCAGGGGGCCGCCTTCGCCACCGGTATTCCTCCAGATCTCTACGCATTTCACCGCTACACCTGGAATTCTACCCCCCTCTACGAGACTCAAGCTTGCCAGTATCAGATGCAGTTCCCAGGTTGAGCCCGGGGATTTCACATCTGACTTAACAAACCGCCTGCGTGCGCTTTACGCCCAGTACTTCCGATTCACGCTTGCACCCTCC
+
ABBAAFFFFFFFGGGGEEEEFGAEEFGGHHGGGEDEEHFGFHCFEDEFGDEAAE>EFGGH1E?EEH?/>EFGFHHHHGEGHGHHHGGGGFGGFGGHH/BD/<<GHGFCBGHHFDGHHHHGGGGHGHFA.<DHF<C0<GD/<GG0:0<CGF:CCGBG:CGHHFC./0//;CFEA;9?-;BFGGG9FFF9/BFF/99;F9EFAFFAEFF..;;@-A.BBA.9@D.9;:BFFF?.;./9;AF.AE:/99DAED
@M03896:38:000000000-B4D98:1:1103:13854:24747 2:N:0:173
CCTGTTTGCTCCCCACGCTTTCGCACCTGAGCGTCAGTCTTCGTCCAGGGGGCCGCCTTCGCCACCGGTATTCCTCCAGATCTCTACGCATTTCACCGCTACACCTGGAATTCTACCCCCCTCTACGAGACTCAAGCTTGCCAGTATCAGATGCAGTTCCCAGGTTGAGCCCGGGGATTTCACATCTGACTTAACAAACCGCCTGCGTGCGCTTTACGCCCAGTAATTCCGATTAACGCTTGCACCCTCC
+
ABBAAFFFFFFFGGGGAEEFFGEEEGGH3GHHGGEGEHHH5FFGGAAFFA0AAE>EEGGHEFDGGHD/>EEHHHFHGHHFGGDGHHHGGGGGFGGHHGGGCDGHGGCGGFGHHHFGHHHGGGGHHH<..<CDF0GDGFB/<GG:0;;CGC;CFFHHGGHHHH0./099;FFE???C99FFGGGFFFF/BBFFFBFBBAEFFFFFFFF;.9BF-..BF?D-BD./;/BFFFF?..;B;.@...9/;BDFFF
@M03896:38:000000000-B4D98:1:1103:13869:24758 2:N:0:173
CCTGTTTGCTCCCCACGCTTTCGCACCTGAGCGTCCGTCTTCGTCCAGGGCGCCGCCTTCGCCACCGCTATTCCTCCAGATCTCTACGCATTTCACCTCTACCCCTGGAATTCTACCCCCCTCTACGACCCTCAAGCTCGCCAGCATCAGATGCAGTTCCCAGCTTGAGCCCGGGCATTTCCCCTCTCACTTAACAAACCGCCTACGTGCGCCTTACGCCCAGTACTTCCTATACACGCCTGCACCCTCC
+
>AA>>DF1BFFFFECE1AA0AEAE0EEH000A0EE/AAGC/F/AAE/10///AE>EEF?F/E/EEG?//>/BFB21C0FDFGEFF2B?E<?AEGGGF1BGHF1BGG/<01FGH22>F0CC//<01>.<.->0..0<0/0<<AA-./<<000;;FC0;0C0G00.:0/.909A--9--;0;900/;A-//B///;;//;AA-9@---;-B-@----/;9--;--/////;F/////99:@-----;9:AA-
@M03896:38:000000000-B4D98:1:1103:15638:24836 2:N:0:173
CCTGTTTGCTCCCCACGCTTTCGCACCTGAGCGTCAGTCTTCGTCCAGGTGGCCGCCTTCGCCACCGGTATTCCTCCAGATCTCTACGCATTTCACCGCTACACCTGGAATTCTACCCCCCTCTACGAGACTCAAGCTTGCCAGTCTCAGATGCAGTTCCCAGGTTGAGCCCGGGGATTTCACATCTGACTTAACAAACCGCCTGCGTGCGCTTTACGCCCACTACTTCCGTTTAACGCCTGCACCCTCC
+
AAA>AFDBDFFFGEGE2EEAFGAEEEGHHHHEEGDEFFHHFHCGEE1BB33ABFAEEEGHEEEEGH>/>>CGFGHHFFF3BFEGHFHGGGGGFGGGGEEGEE3FGCC00CGGHB2FGHGG@@FHFH///?>F111<<FF0>GH1<0=D=0<=0DFH<<GHHG0.:0;/:CHE:-BBBAFBB00BFF00;;BFB0;;0.;E-;@DF?-;AA-@9.99B..-;A..;/;/BB./;;9/99--...;/:9;AD
@M03896:38:000000000-B4D98:1:1103:20640:27047 2:N:0:173
CCTGTTTGCTCCCCACGCTTTCGCACCTGAGCGTCAGTCTTCGTCCCGGGGGCCGCCTTCGCCACCGGTATTCCTCCAGATCTCTACGCATTTCACCGCTACACCTGGAATTCTACCCCCCTCTACGAGACTCCAGCTTGCCAGCATCAGATGCAGTTCCCAGGTTGAGCCCGGGGATTTCACATCTGACTTAACAAACCGCCTGCGTGCGCTTTACGCCCAGTAATTCCGATTAACGCTTGCACCCTCCG
+
BBAAAFFFFFFFFGCEAEA2FGEE?EEHAF2A2EGEEHF55GG2BE1A0000>>>>EECFC?/AEGE/<E/FEGFGBFHHGHFGGHHFCCDGHHHHHCGGFC??GHFF0FFHHHDDDGFDGFGGDGE...;00///C:0/CGFC.;;C000;FG0B;CBFF0B.C0//99/E-----;/;B/FBFFF/;FBB;/;:BFE?FFFD..=AFFCFAA?BF.A@>?99/;9/9;F.9:9B:.@.;..9BFF?EF.
@M03896:38:000000000-B4D98:1:1103:19777:27060 2:N:0:173
CCTGTTTTCTCCCCACGCTTTCGCACCTGAGCGTCAGTCTTCGTCCACGCCGCCGCCTTCGCCACCTGTACTCCTCCAGATCTCTACGCATTTCCCCGCTCCACCTGGAATTCTCCCCCCCTCTACGCGACTCAACCCTACCCGCATCACTCTAACTCCCCAGGCTCAGCCCGGGGATTTCACATCCCACTTAACAACCCACCTTCGTGCCCCTCACCCCCCGACATTCCACACAACCCCTCCTCCCGCC
+
>>>11B@1@@@FAE1AAEEAFG0E0EAB00BCAEE//DA12AAG//B1//A/AA//>EG1/?>EEH0B1B221F1>EG11B>FBFDFF?>//B>DG0/>@/?1FH000?1?1>@2@@CC?CGGHGG.---<A:0//:../:;..-99=9000000000=C./...;.0/;/;------//;9B99:/-9;://;://-;:--9:9/-;---/-:--;-99;-----9BFF/9/-;9--;---9-BF--99
@M03896:38:000000000-B4D98:1:1103:19759:27064 2:N:0:173
CCTGTTTGCTCCCCACGCTTTCGCACCTGAGCGTCAGTCTTCGTCCAGGGCGCCGCCTTCGCCACCGGTATTCCTCCAGATCTCTACGCATTTCACCGCTACACCTGCATTTCTACCCCCCTCTACGCGACTCACGCTTGCCACTACCATATTCCTCTCCCAGCCTGAGCCCAAGGATTTCACATCTAATCTACCAAACCGCTTGCTCTCGCTTTACGTCCAGTCAGTCCCATTAACGCCTGCCCCCTC
+
>>>>>DFFFBFFFC1E11A0AD0E?E0B0BBBAAE//B1D2AFG?A/10//AAA>>EGCB/>>?BG/>>//B@F2100111BFG2ED>?///B>BFG/>B/<1BFFF001@2@GB>10?<ACCHF1.---<@.0/.....;CCB///:0000000000;F//0.././9;/9.....0;0;BF000000//9;B/9/;A?-;----////-:---//---;9/9///9;///;/;9/-9------99-;
@M03896:38:000000000-B4D98:1:1103:19776:27077 2:N:0:173
CCTGTTTGCTCCCCACGCTTTCGCACCTGAGCGTCAGTCTTCGTCCAGGGGGCCCCCTTCGCCACCGGTATTCCTCCAGATCTCTACGCATTTCACCGCTACACCTGGAATTCTACCCCCCTCTACGAGACTCACGCTTGCCCCTATCAGATGCACTTCCCAGGTTGAGCCCGGGCATTTCACATCTCACTTCACAAACCGCCTGCGTGCGCTTTACGCCCAGTCATTCCGATCAACGCTTCCCCCCTCC
+
AAA>>FD4DFFFGGGEEAEAFGEEEGEF3FGHEGFEEFGF5GFHDA133100A>0>EEHH1AAEEH1/>>?GDFFGFG33B?GH4GFFGFD?DF4FF/>/<<BFFF?00<<<FG2>FCGCCGGHGF>...>FC0/.<.C.<C0..:;CF00::0G00/<C/00./0;//;/;;---9909BBB0;;000;;9/////.;A99@A.9-;.;-9-;./9..99.;B/9/9;//.:-:/;.;9../.9;;@FD
@M03896:38:000000000-B4D98:1:1103:19759:27083 2:N:0:173
CCTGTTTGCTCCCCACGCTTTCGCACCTGAGCGTCAGTCTTCGTCCAGGCCGCCGCCTTCGCCACCGGTATTCCTCCAGATCTCTACGCATTCGCCCTCTACACCTGGATTTCTACCCCCCTCTACGCAACTCATCCCTGCCCCTATCATATTCCGCTCCCAGCCTCAGCCCGGGGCTTTTACATCTGCATTAACAAACCGACATCGTGTCACGTATGCCCCATCTCACCTATAAACACTAACACCCTCCG
+
AAA?>DB1B31BFAEEEE000FEA0EABFB0BEEF?EBA12AFH/AA10///A///EAEC/?>/EG/>/>/BEB2>0B1111BF2FBF?/<<22/?</<0D>BFGG00?1?1?22@FCFB>@FH1<.-.->FFD00<.<0<....<0<<0000<0/.;CGC/0..9/9/9/9-9---99//9;9//://////////-999----/-----//-9-////;9A-/9///-/9://///:///9/9-;:;--
@M03896:38:000000000-B4D98:1:1103:16694:27311 2:N:0:173
CCTGTTTGCTCCCCACGCTTTCGCACCTGAGCGTCAGTCTTCGTCCAGGGGGCCGCCTTCGCCACCGGTATTCCTCCAGATCTCTACGCATTTCACCGCTACACCTGGAATTCTACCCCCCTCTACGAGACTCAAGCTTGCCAGTATCAGATGCAGTTCCCAGGTTGAGCCCGGGGATTTCACATCTGACTTAACAAACCGCCTGCGTGCGCTTTACGCCCAGTAATTCCGATTAACGCTTGCACCCTCCG
+
ABAAAFFFFFFFGGBFEEEAFGEEFGGHHHHHGGGGGHHHFHGGGE?GFDCGEEEGGGGHEEDGGHEEEFEHHHHHGHHHHHHHHHHGGGGGHHFHHGGGG@BGHHBGFFHHHHHHHHHGGGGHGGFE>EGHFHFDGHF/CHHE:;GGFFCGHHFHGHHHHFHAC9CCFFGGGGABGFGGGFGGFFF/BF9BBFFFBFEFFFAFFFFADFAFC..BFFFFFF.9;BFFFF/.:DAB:9DB;.99;BDEAD.
@M03896:38:000000000-B4D98:1:1103:18895:28083 2:N:0:173
CCTGTTTGCTACCCACGCTTTCGAATCTCAGTGTCAATATTATGCCAGGAAGCTGCCTTCGCCATCGGTATTCCTCCAGATCTCTACGCATTTCACCGCTACACCTGGAATTCTACTTCCCTCTCACATATTCTAGCACCACCAGTATCACATGCCGTTCCCAGCTTAAGCCCGGGGATTTCACATGTGACTTAATGAGCCACCTACACTCGCTTTACGCCCAGTAATTCCGATTAACGCTCGCACCCT
+
AAA>AFFCFFFFGGGG2AAAFGECGGGFGHGHGHFEGGHHFHHFGH3BF2BBFB3BGGHH1EEEFHB1AFFGHHHHHFGHHGHHHGHFEEGGHHHHH1>EEEBGFHHEHHHHHGFGHFHHFFHHFHHFFDGHHF43?FGHFGGE0BBGHFF2D@@2/??CGG1101?1F11?FC--<-.<DD=<DG000<=0CF0:000:CBFHHGHCGCC9A9.CFF.9;AA.9B0;BFF/9;.A/9.;;.-9-;D;.
@M03896:38:000000000-B4D98:1:1103:18898:28101 2:N:0:173
CCTGTTTGCTACCCACGCTTTCGAATCTCAGTGTCAATATTATGCCAGGAAGCTGCCTTCGCCATCGGTATTCCTCCAGATCTCTACGCATTTCACCGCTACACCTGGAATTCTACTTCCCTCTCACATATTCTAGCACCACCAGTATCACATGCAGTTCCCAGGTTAAGCCCGGGGATTTCACATGTGACTTACTGAGCCACCTACACTCGCTTTACGCCCAGTAATTCCGATTAACGCTCGCACCCT
+
AABBAFFFFFFFGGGGCFEFFGGGFFEFHFFHHHHFHHFHGHFGGFDGHGBBGGBGHHHHEEDEGHE?AAFGGHHHHFH@GHHHHHHGGGGGHHDGHGGGGFFHHHFF2?FGHHBEGHHHHGHHFFHBD?GHHHF3FDHHGFF/?B3FFGFDD<F2@@FDDG22/1?111FGG@>-ACD/DD<00=0<0<D0DG0=C0::GGBFGCF//;C:@9..9F.C??DEB0;F0F0C.;;C;0;9AA-@-99A9
@M03896:38:000000000-B4D98:1:1104:12219:2230 2:N:0:173
CCTGTTTGCTCCCCACGCTTTCGCACCTGAGCGTCAGTCTTCGTCCAGGGGGCCGCCTTCGCCACCGGTATTCCTCCAGATCTCTACGCATTTCACCGCTACACCTGGAATTCTACCCCCCTCTACGAGACTCAAGCTTGCCAGTCTCAGATGCCGTTCCCAGGTTGAGCCCGGGGCTTTCACATCTGACTTAACAAACCGCCTGCGTGCGCTTTACGCCCAGTACTTCCGATTACCGCTTGCACCCTCCG
+
>>>>>DFFFFFFFEGEEEEEFFEFEEFC3BGGEEEGDFGHFHHGEE1GB1AEEEEFGGGHGEAEEG?>EEFFGHFHHFG3FGHGHEGFGEFGHHFGHGCD<<FGFHFGCCGGHDGFFGGFGCGGHHF<.<CDC0/0<G0/<GD:C0CCC0CGHF0:.;GHH00./0;CFGFE??A--;AFFFFBFFB//;/99;:999AAAC;D.FC;.99=-..;9:D;BA?/;/99;FA.;;./9;@-.9?/9F?EEF.
@M03896:38:000000000-B4D98:1:1104:12216:2249 2:N:0:173
CCTGTTTGCTCCCCACGCTTTCGCACCTGAGCGTCAGTCTTCGTCCAGGGGGCCGCCTTCGCCACCGGTATTCCTCCAGATCTCTACGCATTTCACCGCTACACCTGGAATTCTACCCCCCTCTACGAGACTCAAGCTTGCCAGTATCAGATGCAGTTCCCAGGTTGAGCCCGGGGATTTCACATCTGACTTAACAAACCGCCTGCGTGCGCTTTACGCCCAGTAATTCCGATTAACGCTTGCACCCTCC
+
AAAAAFFFFFFFGGGGEEAFFGEEGGGGCGGFEEEGGHGGFHGFEEDGF1AEAE>EEEGHAEAEFHE>>EGHHHHHGGGFGHHHHHHFE?EEFGGHHDDFCCFHHHECFHHHGFDGHHHGGGFGGGE..<CGF0C<<GB/CGG0::=CF::CHCGC;GGHHH0.:0;/FFGG-B9B-:CFFFFGFFF/BFFFFFFBBFEFFFFFFFFDDDA@99.BBAAAFF.9//;FFFF9;9?FFDB..9:;FFFEFD
@M03896:38:000000000-B4D98:1:1104:21920:2896 2:N:0:173
CCTGTTTGCTCCTCACGCTTTCGCACCTGAGCGTCCGTCTTCGTCCAGGGGGCCGCCTTCGCCACCGGTATTCCTCCAGATCTCTACGCATTTCACCGCTACACCTGGAATTCTACCCCCCTCTACGACACTCAAGCTTGCCAGTATCAGATGCAGTTCCCAGGTTGAGCCCGGGGATTTCACATCTGACTTAACAAACCGCCTGCGTGCGCTTTACGCCCAGTAATTCCGATTAACGCTTGCACCCTCC
+
ABBAAFFFFFFFFGFGFFEFFGEEFGGG3BGGFGG2EFGFGCHFEA1GH10EAEEEGGGHFE?EEGE@EEFHHFHHG2GBHGHHHHGGF<EFHGGHHGBDD@DGHC202?FGGFFGHF/ADCEF1F.>.<<GG//<DCD/<GG0C0;CCC0GH:CC:0CCCFH.B9//CFGG-@-B@DFFFFFBFFB/9BFFBB9;9AAFFFFFFF=9AD@@9A.:B:ADFFF99//BFFFB99ABF?B..A.99BDFFF
@M03896:38:000000000-B4D98:1:1104:21902:2909 2:N:0:173
CCTGTTTGCTCCTCACGCTTTCGCACCTGAGCGTCAGTCTTCGTCCAGGGCGCCGCCTTCGCCACCGGTATTCCTCCAGATCTCTACGCATTTCACCGCTACACCTGGAATTCTACCCCCCTCTACGAGACTCCAGCTTGCCACTATCAGATGCAGTTCCCAGGTTGAGCCCTGAGATTTCACATCTCACTTAACAAACCGCCTGCGTGCGCTTTACTCCCAGTCATTCCGCTTAACGCTTGCACCCTCC
+
AAA>ADFBBFFFFFBG1BA1FG0BAFGC0ABF0AEEABDD2FBBEE/FA///AE/>EEEG?EEEGH//>>FGGHFGH>11BBFGFHH/@?/E2FBGH/EE/<1FG<00<1FFF@GDGHEGG@A?1F...<CFF1><><0/<CD0/<=D<000D<;00<<CHF0./0/:/;/C/9//90CFBBF0BFF0;CCGB0CC0FAE9AGB::---;99-;-9F/99A-///;9/;B/----/9-;---:/;;BFFF
@M03896:38:000000000-B4D98:1:1104:9300:3421 2:N:0:173
CCTGTTTGCTCCCCACGCTTTCGCACCTGAGCGTCAGTCTTCGTCCAGGGCGCCGCCTTCGCCACCGGTATTCCTCCTGATCTCTACGCATTTCACCGCTACCCCTGGAATTCTACCCCCCTCTACGAGACTCCAGCTTGCCAGTATCAGATGCAGTTCCCAGGTTGAGCCCGGGGATTTCACATCTCACTTAACACACCGCCTGCGTGCGCTTTACGCCCAGTACTTCCGATTCACGCTTGCACCCTCC
+
>A>1>DFCFFFFFEEEEEE0FGEG?EEFB0FFAEGEGHFB2GGGGG/A0//AAEEGEG/F/?A?EGE/>EAFD@GHE0>1FFFG>FGFEEEEHGFFGFGCG?00?F//0?DFFFFDDF/<<@<01>FC?<C10///<<0<CGDC0<=D0;0;CC000<GH00:.:0//;0/;9-9-:9/;0;00;B000;//99;B/:BA@;---;;9-;9@-AEFF-A-@--;//;BFFB-;9//;AA--9A/:;;-9:
@M03896:38:000000000-B4D98:1:1104:9325:3438 2:N:0:173
CCTGTTTGCTCCCCACGCTTTCGCACCTGCGCGTCAGTCTTCGTCCAGGGCGCCGCCTTCGCCACCGGTATTCCTCCAGATCTCTACGCATTTCACCGCTACACCTGTAATTCTACCCCCCTCTACGAGACTCAATCTTGCCAGCATCAGATGCCGTTCCCACGTTGAGCCCCGGGATTTCACATCTCACTTACCAAACCGCCTGCGTGCGCTCTACGCCCAGTACTTCCGATCAACGCTTGCACCCTCC
+
>AA>>FD1BDFFFCCG1AA0AGEECEEF000AEEGGGHHC2GH0BE/1A//A>EEEEGCF/>AEEG//>>/BFEBGFBBBFFFG2FF<EE??FFFHH/BCC?<FFG01?@FFGDGFGHGGC?A0<F.<..<000<==00==C=0.:<;:00:C00-;:CCFF.-;...99BE.;--;:/;99BBFFB/BB/99/;;FAEF-@-9A:>BF?9>--;/:A;;@B-9;//BFFBAB--9;-9---99;;;AEF
@M03896:38:000000000-B4D98:1:1104:9307:3443 2:N:0:173
CCTGTTTGCTCCCCACGCTTTCGCACCTGAGCGTCAGTCTTCGTCCAGGGGGCCGCCTTCGCCACCGGTATTCCTCCAGATCTCTACGCATTTCACCGCTACACCTGGAATTCTACCCCCCTCTACGAGACTCAAGCTTGCCAGTATCAGATGCAGTTCCCACGTTGAGCCCGGGGATTTCACATCTGACTTAACAAACCGCCTACGTGCGCTTTACGCCCAGTAATTCCGATTAACGCCTGCACCCTCC
+
ABBAAFFBDFFFGGFFEFEAFF2FEGGFGGGGEGEG25FHFHHFEEDGG10AAE>EEEEGAEEEFH?>>EFHGHHHHFGGGGFFHHHFEGFEGFFHH/BDCCGHHH0?0GFGGGHGHHHGGDDFFFCC.<CGH0G<<C0/CGH0;:CCC<0CF:C::CCHHH.:...C;FG.-;;?-AFGBFFFFFF/BFFFF/BBFAFFBBB..:;...;@-../;..;-A.;////;B/..:AFB.--...;BFD.;D
@M03896:38:000000000-B4D98:1:1104:14566:3936 2:N:0:173
CCTGTTTGCTACCCACGCTTTCGAATCTCAGTGTCAATATTATGCCAGGAAGCTGCCTTCGCCATCGGTATTCCTCCAGATCTCTACGCATTTCACCGCTACACCTGGAATTCTACTTCCCTCTCACATATTCTAGCACCACCAGTATCACATGCAGTTCCCAGGTTAAGCCCGGGGATTTCACATGTGACCTACTGCGCCACCTACACTCGCTTTACGCCCAGTAATTCCGATTAACGCCAGCAACCTC
+
AAAAAFFFFFFFFGFEEAE2AGAFCGGFGFFEFFGH55FBFFFHHHHHGGG2FFBFCGBGAEDEFFEE11FHGHFHHEHFFFHHHFHGGEAEHGFHHEEEEEGGHHFHGEGHHHFHFFHHGGGHCFH343BFFG43FBBGGHFG0BB>GDHF2@GGD<DFHHBG/?<<<??GG?---A./<=0=DDD=0=D0=</::0;:AAEHFGBCCBC.9.;9CFE.-A:./;099;B/.;9.9/.--.;9B.;A/B
@M03896:38:000000000-B4D98:1:1104:14579:3955 2:N:0:173
CCTGTTTGCTACCCACGCTTTCGAATCTCAGTGTCAATATTATGCCAGGAAGCTGCCTTCGCCATCGGTATTCCTCCAGATCTCTACGCATTTCACCGCTACACCTGGAATTCTACTTCCCTCTCACATATTCTAGCACCACCAGTATCACATGCAGTTCCCAGGTTAAGCCCGGGGATTTCACATGTGACTTAATGAGCCACCTACACTCGCTTTACGCCCAGTAATTCCGATTAACGCTCGCACCCTC
+
BBBAAFFFFFFFGGGGEEEEFGEFGHGHGGFFBGGH5FGFGHGHHHHGGHG2FF3FGHHHHGGGFHEEEHGHHHHHHGHHHHHHHGHEGEGFHGHHHGEEEEGHHHFGFFHGHGDGFFHHGHHHHFGE4B4BF?GBBFGGGHGG0BF2GHHGDFFG@F2HHHH2<1?1D1?FGG><-<.<<DDHHD0=0D=0=D0=000CGHHHFHBCH0;:;..;FFAABF9./;0;0;9C:A;909.9.:-@DFFF.E
@M03896:38:000000000-B4D98:1:1104:22790:4940 2:N:0:173
CCTGTTTGCTCCCCACGCTTTCGCACCTCAGCGTCAGTCTTCGTCCAGGGGGCCGCCTTCGCCACCGGTATTCCTCCAGATCTCTACGCATTTCACCGCTACACCTGGAATTCTACCCCCCTCTACGACACTCAAGCTTGCCAGTATCAGATGCAGTTCCCAGGTTGAGCCCCGGGCTTTCACATCTGACTTAACAAACCGCCTGCGTGCGCTTTACGCCCAGCAATTCCGATTAACGCTTGCACCCTCC
+
ABBAAFFCFFFFGGFGAEAFFGEEFGGF2BGFFGEEEEGF5AAFEE?FB10EEE>EEGGGAEAEEF>>>EGGHHGHH23BGHHHHFGFEEGEHGGHHCBC@BFHGEC0GHGHG2@F<</A@DDFDGFA.<AH/<G<<<0/<<C0:0;C:0CG0:G;:0CGG00./0/;;FCC.;---;9CFFGGFFB/;BBFFB9;/.AEFFDF?A;99;-;-;.BB.:9>DE.B./9BFF..;9FF.9..;9/;BDE.A
@M03896:38:000000000-B4D98:1:1104:22811:4946 2:N:0:173
CCTGTTTGCTCCCCACGCTTTCGCACCTGAGCGTCAGTCTTCGTCCAGGGGGCCGCCTTCGCCACCGGTATTCCTCCAGATCTCTACGCATTTCACCGCTACACCTGGAATTCTACCCCCCTCTACGAGACTCAAGCTTGCCAGTATCAGATGCAGTTCCCAGGTTGAGCCCGGGGATTTCACATCTGACTTAACAAACCGCCTGCGTGCGCTTTACGCCCAGTAATTCCGCTTAACGCCTTCACCCTCC
+
ABBAAFFFFFFFGGGGEEEECG2EEGGGFFGGCGE2EEGGHHGHGF1GHCAEEFEGEGGHAE??EHE/>/FGFGDHFCFBGFHHH4FGFEECGHEFHGBC<@?GHGFF2CGGHGFDGAEFGGGHHGF..<<GC0/<DCD<CGG000;;CC0GF::C:0CCCFC./0//9FFEC----:BFGGFFFFF/BF/B//BBF.:ECFFDEF-A.9=@D..9/.;-@D.99:9/9:B.;..//.--9.;;;/9.9:
@M03896:38:000000000-B4D98:1:1104:22780:4956 2:N:0:173
CCTGTTTGCTCCCCACGCTTTCGCACCTGAGCGTCAGTCTTCGTCCAGGGCGCCGCCTTCGCCACCGGTATTCCTCCAGATCTCTACGCATTTCACCGCTACACCTGGAATTCTACCCCCCTCTACGAGACTCAAGCTTGCCAGTATCAGATGCAGTTCCCAGGTTGAGCCCGGGGATTTCACATCTGACTTACCAAACCGCCTGCGTGCGCCTTACACCCAGTAATTCCGACTAACGCCTGCACCCTCCG
+
BBBBAFFCDDFFGGGGAFEFFG2BEEGE3BGGEAE2EEFD5FGGEEAGC11AAE@EGGGG??BEFH?>>EFHGFGHH0?BGGHHHFFEE?EEEFFGH?BGCCBGHG?<GGFHGDGFGHCDGGDFFH>A.CEG<0<0<<0/<CG00==DG0;FH0<C00;CG0C./0///=C9---;-.CFCBFCBFF0BF09B/;:B9EF-@BDFAB9:9@B...;B/9;AEAB/B;9B//.-;-;9DB-99;.9BAEEF.
@M03896:38:000000000-B4D98:1:1104:22793:4970 2:N:0:173
CCTGTTTGCTCCCCACGCTTTCGCACCTGAGCGTCAGTCTTCGTCCAGGGGGCCGCCTTCGCCACCGGTATTCCTCCAGATCTCTACGCATTTCACCGCTACACCTGGAATTCTACCCCCCTCTACGAGACTCAAGCTTGCCAGTATCAGATGCAGTTCCCAGGTTGAGCCCGGGGATTTCACATCTCACTTAACAAACCGCCTGCGTGCGCTTTACGCCCAGTAATTCCTATTAACGCTTGCACCCTCC
+
AAAAAFF1DFFFGGGGEEA0AB0EEGGGBFFBAEEEEFFGFHCFEEEF0//AAE>EEEEGFEEEFH/>>EFHGHFHG0FGHGHFHHHFGAEEFFFHHBBCB@FGHFC<0FFGGG1FGHHGGCGGHH.<<CEG<<<0<<0/<GD000<CG0CCB:<:0<CFHH0./0/;/;FF-:-9?CBFF0CBFFF/;F//F/B9;9A-@@@B?A-;9A-@@;-BB-9-;B?//;9BFF////B/;-;-9-9;9;9-;B
@M03896:38:000000000-B4D98:1:1104:21004:6668 2:N:0:173
CCTGTTTGCTCCCCACGCTTTCGCACCTGAGCGTCAGTCTTCGTCCAGGGGGCCGCCTTCGCCACCGGTATTCCTCCAGATCTCTACGCATTTCACCGCTACACCTGGAATTCTACCCCCCTCTACGAGACTCAAGCTTGCCAGTATCAGATGCAGTTCCCAGGTTGAGCCCGGGGATTTCACATCTGACTTAACAAACCGCCTGCGTGCGCTTTACGCCCAGTAATTCCGATTCACGCTTGCACCCTCCG
+
ABBAAFFFFFFFGGGGEEEAFGAEGGGHCEFGGGEGGFHHFHFGEEEGHCCGEE@EGGGHEEDEGHE/EFEGGHGHH?GGHHGHHHHGGFGGDGFHHDDCCCDGHFFAFF?GGHHHHHHGGGGFGHED.ADFF0<<DG0<<CGF00<C;0CG00C;;CGGHHG./099/;FGF?@A-9/;F0;0BFF9:FBB/9B;/.A.B-ADA.@ADF-;9;99BE?-@DA/9/;:BBB.;9/9;.:.9E9/;;DE.9.
@M03896:38:000000000-B4D98:1:1104:20988:6683 2:N:0:173
CCTGTTTGCTCCCCACGCTTTCGCACCTGAGCGTCAGTCTTCGTCCAGGGGGCCGCCTTCGCCACCGGTATTCCTCCAGATCTCTACGCATTTCACCGCTACACCTGGAATTCTACCCCCCTCTACGAGACTCAAGCTTGCCAGTATCAGATGCAGCTCCCAGGTTGAGCCCGGGGATTTCACATCTGACTTAACAAACCGCCTGCGTGCGCTTTACGCCCAGTAATTCCGCTTAACGCTTGCACCCTCC
+
ABAAAFFCDDFFGGGEAEAAFGEEEGGGGGHHGGGGGHHHGHHGFGDHF?0AEE0EEEFHEEDEGH>>>/FGHHFHFFGHHGGHHGHFEEEGDGGHHADCGCGHHFFFFHHHHGFFHHHGGGGHGHF..<CGF0C<DGB<CGG0:;GCG:CGF:<</;CHGH0:/0;//CFE?D?-B.BFGGFFFFF/;FFBFBBFFFFE@A>.AF-9;A-99.99FFDFFD./;/BBFB/.;9;FBAF.;..9;9AEAD
@M03896:38:000000000-B4D98:1:1104:22275:6686 2:N:0:173
CCTGTTTGCTCCCCACGCTTTCGCACCTGAGCGTCAGTCTTCGTCCAGGGGGCCGCCTTCGCCACCGGTATTCCTCCAGATCTCTACGCATTTCACCGCTACACCTGGAATTCTACCCCCCTCTACGAGACTCAAGCTTGCCAGTATCAGATGCAGTTCCCAGGTTGAGCCCGGGGACTTCACATCTGACTTAACAAACCGCCTGCGTGCGCTTTACGCCCAGTCATTCCGATTAACGCTCGCACCCTCC
+
ABBBBFFBFFFFGGFEAEEAFGEEGGGHEGHGFEEFEHHFHHDHEFGGHEFGEEEEGGGH1EEEGH>E>@FHGHHHGBFFHGHHHFHGEEEAGGGHHDCDFCGGHFCFFHHHHHHHHHHGGGGHHHF.<<CGG0<<<CB<CHHB0<;;G:0CC:<;;CGHHHFE/:/:9FFF-;?DCB9FFFG/BFB;BFF/BF9;B.EF=DFFFF;9AAAF-..9F.A-@DAB/F//BF/..9.;B.;9.--;9;AAFD
@M03896:38:000000000-B4D98:1:1104:25220:6736 2:N:0:173
CCTGTTTTCTCCCCACGCTTTCGCACCTGAGCGTCTGTCTTCGCCCAGGTCGCCGCCTTCTCCACCGCTATTCCTCCAGTTCTCTACGCATTTCACCGCTACACCTGTAATTCTACCCCCCTCTACGAGACTCAAGCTCGCCAGCATCTGATGCAGTTCCCAGCTTGTGCCCGGGGATCTCACATCTCACTTATCACACCGCCTGCGTGCGCTCTACGCCCAGTAAGTCCGATTAACACATGCACCCTCCG
+
>A11>DF1B@@@F11EEAA0A1AA0AEFCG01AE//BBA22DF/BE///11A/AE/EE/11@11>>/////B@2@B0012B22GDHH/>??/BFFFF//<//1B0B01222BF2221BE///<01?/?/<.11111111.>A.-.<=C000=DFF0CC0C000::0:.:0;G.----:.0;F009;000C0000000;9----B-;-9;-----;/;---;-E/////;9BB-;-/9/9-9////999-9-
@M03896:38:000000000-B4D98:1:1104:25223:6765 2:N:0:173
CCTGTTTGCTCCCCACGCTTTCGCACCTGAGCGTCAGTCTTCGTCCAGGGGGCCGCCTTCGCCACCGGTATTCCTCCAGATCTCTACGCATTTCACCGCTACACCTGGAATTCTACCCCCCTCTACGACACTCAAGCTCGCCAGTATCAGATGCAGTTCCCAGCTTGAGCCCGCGCATTTCACATCTGACTTAACAAACCGCCTGCGCGCGCTTTACGCCCAGTACTTCCTATTACCCCTTGCACCCTCC
+
AAA>AFF1BFFFGGGGEAE0AFEEEEGFGACFEFE?EGG1EHCGEAEAFEAEAEE@E//BFE>EEH//>>/FDF2GCCE1FFFGGFHFEEAA2GGHFCCCC@<?FF000?FCFDDFGHHGGCC01G>..-<0/</0<<0<;@E-0;<;C:0CG:C0;FFFFF0.00;.;B999-=--;-;;9:/FFE/:B//;/B/;-EE--;:AA;-@--@@--/;-;@@BE9;//:BFB///////;---99FFF-;B
@M03896:38:000000000-B4D98:1:1104:3930:8078 2:N:0:173
CCTGTTTGCTCCCCACGCTTTCGCACCTGAGCGTCAGTCTTCGTCCAGGGGGCCGCCTTCGCCACCGGTATTCCTCCAGATCTCTACGCATTTCACCGCTACACCTGGAATTCTACCCCCCTCTACGAGACTCAAGCTTGCCACTATCAGATGCAGTTCCCCGGTTGAGCCCGGGGCTTTCACATCTGACTTAACATACCGCCTGCGTGCGCTTTACGCTCAGCACTTCCGATTCACGCTTCCACCCTCCG
+
AAAAAFFBFFFFGEBEEEEFFGEEEGGHB3AG2B2EEA5GGHEGEEEHHGGFAEEEEGGHHGGEGH1>EEFGHDGHF2G?FGBGDFFFE?FGFHFGHGGGCDFGGGFCBFGHE@?GFH/ACGDFHFG..<<DF0C0<<D<CGB0/;0;:GBC00CF0CFFG/;--;-;/CFC9?---;9BFEFBFB/9/9B///;///;/ACC..;-..9-9-;.;9EA.;AF/9AB/9/....;9;.;;9.9//.AA.9.
@M03896:38:000000000-B4D98:1:1104:27494:9712 2:N:0:173
CCTGTTTGCTCCCCACGCTTTCGAATCTCAGCGTCAATATTATCCCAGGAAGCTGCCTTCGCCATCGGTATTCCTCCAGATCTCTACGCATTTCACCGCTACACCTGGAATTCTACTTCCCTCTCACATATTCTAGCACCACCAGCATCACATGCAGTTCCCAGGTTAAGCCCGGGCATTTCACATGTGCCTTCATGAGCCCCCTACACCCCCTTTCCGCCCCGTAATTCCGATTAACGCTAGCACCCTC
+
AAA1AFFFFF1CFGGF1EEAAGBBA1EGHCH1AEEEFH2DFFD2DGGGF/FBBFBGGHHHAECEFHEE/>BGGHHHHG1FGHHHHFHGEEEFFHFHHFEEEEBFGFFF0EGHGDFG21GGHHHHEGHH2BFFGBF>BBDF0FFG0/<1@FF1><C1??1FFF<?/11?11><F@CC-</<0D0<000000=::::B0C0;C.;@?CFFB/;-;-;9099;B?-;----/;FF-:9A/FA?---;/;ABFF
@M03896:38:000000000-B4D98:1:1104:25370:9749 2:N:0:173
CCTGTTTGCTCCCCACGCTTTCGCACCTGAGCGTCAGTCTTCGTCCAGGGGGCCGCCTTCGCCACCGGTATTCCTCCAGATCTCTACGCATTTCACCGCTACACCTGGAATTCTACCCCCCTCTACGAGACTCAACCTTGCCAGTATCAGATGCAGTTCCCAGGTTGAGCCCGGGGATTTCACATCTGACTTACCAAACCGCCTGCGTGCGCTTTACGCCCAGTAATTCCGATTAACGCTTGCACCCTCC
+
BBBAAFFFFFFFGGGGEEEFGGEEEGGGFFGGGGGGGFGFFHHGEGEHHGAEEEEEGGGGEEDEGHE>EGGFHHHHGGHGHHHHHHHGGEEDGGFHHGGCC@DGHHFGCGHHGHHHHHHGC?DCBGF.<.<DGCC/<C00<<G00;0CC00;0:C0;:CHHF0:/:/;:FFEAA9?99CGGFF9BB;//;BBF/;BF9:9-=BDEF-;9A=B;.ABF.9>@D.///9/BB/.;9.BF?;...;9BBDEEA
@M03896:38:000000000-B4D98:1:1104:25354:9759 2:N:0:173
CCTGTTTGCTCCCCACGCTTTCGCACCTGAGCGTCAGTCTTCGTCCAGGGGGCCGCCTTCGCCACCGGTATTCCTCCAGATCTCTACGCATTTCACCGCTACACCTGGAATTCTACCCCCCTCTACGACACTCAAGCTTGCCAGTATCAGATGCAGCTCCCACGTTGAGCCCGGGGATTTCACATCTGACTTAACAAACCGCCTGCGTGCGCTTTACGCTCAGTAATTCCGACTCACGCTTTCACCCTCC
+
ABBAAFFBFFFFGGGFAEAFFGEEEGGHBBGFGAE2BFFGFHABEEEGHEAEEEEFFFGG1EEEGHE/>>FGHFFHFGHFGHGFHHHGEEE?DGFHHDCGGCDGF?C<FFGHFFGGHHEGCCEGFHG>.<CGF//0<C0<CGF00<;;G00;C:CC/:;CEC.9..;:;FFG-9--@./BF9BB9;B:;FFFBFBBBFFE>DAAAA=..A-B-.;/FAD.;A///;BBFFFD--.;;.;...9;/;AEEA
@M03896:38:000000000-B4D98:1:1104:6222:10178 2:N:0:173
CCTGTTTGCTCCCCACGCTTTCGCACCTGAGCGTCAGTCTTCGTCCAGGGGGCCGCCTTCGCCACCGGTATTCCTCCAGATCTCTACGCATTTCACCGCTACACCTGGAATTCTACCCCCCTCTACGACACTCAAGCTTGCCAGTATCAGATGCAGTTCCCACGTTGAGCCCGGGGATTTCACATCTGACTTAACAAACCGCCTGCGTGCGCTTTACGCCCAGTAATTCCGCTTAACGCTTGCACCCTCCG
+
ABBAAFFFDFFFGGFEAEEFFGEEGGGGGFHGGFEEEFHHDGHHEGDHFDEFAEEEGGGHEEDEGHEEEEGHHHHHGFFGHHHHHHHGGEDFHHHHHFDGGCFHHGCFCFGFHHHGHHHGGGGHGGC..<<GC<C<<CF/<GC00<;CB:0GH:C0;;CHHG.-9..;CFFG??@99AFFFFFFFFB/:FFFFF9BB.EE-BBFFF=;ADCFC..;F.;@BFEB9B//;//.9..99DD?.99/;BD.EF.
@M03896:38:000000000-B4D98:1:1104:17435:12054 2:N:0:173
CCTGTTTGCTCCCCACGCTTTCGCACCTGAGCGTCAGTCTTCGTCCAGGGGGCCGCCTTCGCCACCGGTATTCCTCCAGATCTCTACGCATTTCACCGCTACACCTGGAATTCTACCCCCCTCTACGAGACTCAAGCTTGCCAGTATCAGATGCAGTTCCCAGGTTGAGCCCGGGGATTTCACATCTGACTTAACAAACCGCCTGCGTGCGCTCTACGCCCACTACTTCCGACTAACGCTTGCCCCCTCC
+
ABBAAFFFFFFFGGGGAEEAFGAEAEGFCGHHFEEDEHFG5GGCEEEGGBAAEE>EGGGHHFGEGHA>>EGHHHFHHEGHHHHHFHHGF?EGFHGHHDGCDCGHHGGAFGGHGGGGBGHGGGGHFHF..<CHF0<<D<G/<GG0::;;C:0;CC0C;;GHGHCC/0/;/CFG-99--;FGFFGGFFF/BFBBB/;B/9EE>B-AEFF;.9@B@.9/F.9;@D.;//9/;B.;-9-9BD@9..A/9;9@DF
@M03896:38:000000000-B4D98:1:1104:19118:12087 2:N:0:173
CCTGTTTGCTCCCCACGCTTTCGCACCTGAGCGTCAGTCTTCGTCCAGGGGGCCGCCTTCGCCACCGGTATTCCTCCAGATCTCTACGCATTTCACCGCTACACCTGGAATTCTACCCCCCTCTACGAGACTCAAGCTTGCCAGCATCAGATGCAGTTCCCAGGTTGAGCCCGGGGATTTCACATCTCACTTAACAAACCGCCTGCGTGCGCTTTACGCCCAGTAATTCCGATTAACGCACGCACCCTCC
+
AAAAAFFCFFFFFFBFEEE2FFEEEGGGG32FEEE2EGHHFHHEEE13A10AAEECEGEG1>1?EF1/>>?BFFDGF0G3FGHGHBGFEEEEHGHHH/BDGC1?GHGGBCGGGGGHFGEDGGD0<GF...<<00<<<C0<<G<:.;;CC:0;C:00;CGHGCC:90;/99CC-----;/;B;B9BFF/BBB///9//;AE--B?EFB:.9-=-.9/:;9-;..;////999.;..9;9;----;9;DAED
@M03896:38:000000000-B4D98:1:1104:19097:12095 2:N:0:173
CCTGTTTGCTCCCCACGCTTTCGCACCTGAGCGTCAGTCTTCGTCCAGGGGGCCGCCTTCGCCACCGGTATTCCTCCAGATCTCTACGCATTTCACCGCTACACCTGGAATTCTACCCCCCTCTACGAGACTCAAGCTTGCCAGTATCAGATGCAGTTCCCAGGTTGAGCCCGGGGATTTCACATCTCACTTAACAAACCGCCTGCGTGCGCTTTACGCCCAGTAATTCCGATTAACGCTTGCACCCTCC
+
ABBBAFFFFFFFGGGGEEEFFGEEEGGHFBGGGGFGDGHHHHHHEEEGB10EAE>EFGGHEEEEGHEEEEGHHGHHHFFGHHHHHHHGGFGGFHGHHDFFGCGHGGFCBGHFHHHGHHHGGGGHHGGD.CEHF0<<<<0<CGG0:;GGHC0;0:C0;CGFHHBC/;/;;FFEBA?BDDFGFFGGFFF/BFFFFFFFFFFF9;ADFFF.DDAD-.9BFAAACD.;9F/:FF9AD.DFF.-9;..;9:;AAA
@M03896:38:000000000-B4D98:1:1104:19112:12105 2:N:0:173
CCTGTTTGCTCCCCACGCTTTCGCACCTGAGCGTCAGTCTTCGTCCAGGGGGCCGCCTTCGCCACCGGTATTCCTCCAGATCTCTACGCATTTCACCGCTACACCTGGAATTCTACCCCCCTCTACGAGACTCAAGCTTGCCAGTATCAGATGCAGTTCCCAGGTTGAGCCCGGGGATTTCACATCTGACTTAACAAACCGCCTGCGTGCGCTTTACGCCCAGTAATTCCGATTAACGCTTGCACCCTCCG
+
AAAAAFFFFFFFGGFFAEEEFGEEEGGHFGGGEGEEEHGFFHFGEEEHHF?EAEEEFGGHGFFGGHD>EEGHHHHHHFGFHGHHHHHGGEEGHHHHHGGGGC?GHGF02FGFFGHHHHHGGGGHFHGA.AEHHHFDDGFCCGH00;<CG;:CGCGFCGGHGHH./0/CFFFFBC-@-9CFGBFFFFF:9FFFFFBB9:EE>BFFFFAFFFCCDD.FFADDCF99;BFFFFF.9.;/9.;9AEEFBFFFEF.
@M03896:38:000000000-B4D98:1:1104:28635:12583 2:N:0:173
CCTGTTTGCTCCCCACGCTTTCGCACCTGAGCGTCAGTCTTCGTCCAGGGGGCCGCCTTCGCCACCGGTATTCCTCCAGATCTCTACGCATTTCACCGCTACACCTGGAATTCTACCCCCCTCTACGAGACTCAACCTTGCCCGTATCAGATGCAGTTCCCACGTTGAGCCCGGGGATTTCACATCTCACTTAACAATCCGCCTGCGTGCGCTTTACGCCCAGTACTTCCGCTTACCGCTTCCACCCTCC
+
AAAAADFCFFFFGGFF2EAAAGEBBEGHFF2B22BA2DFGFHAFAA1F31AEAE>EEEFH1E??EGE/EEGGGGFHFBFFHGHFG4GFG?EG2D2FFDDG@<<FGFGC<FGHHHGDFGC@DGGHGHGA..CG0<C/CG0=/C0.-:;.000C0:CC:;;GF;.-99../9FA@-:9-9;/;//9/;9/9B/://;BB/9999A.9.-9A.-@BAA/F..-;.99/99/;9A.;9./;;=-..9/;.AAEA
@M03896:38:000000000-B4D98:1:1104:28619:12594 2:N:0:173
CCTGTTTGCTCCCCACGCTTTCGCACCTGAGCGTCAGTCTTCGTCCAGGGGGCCGCCTTCGCCACCGGTATTCCTCCAGATCTCTACGCATTTCACCGCTACACCTGGAATTCTACCCCCCTCTACGAGACTCAAGCTTGCCAGTATCAGATGCAGTTCCCAGGTTGAGCCCGGGGCTTTCACATCTGACTTAACAAACCGCCTGCGTGCGCTTTACGCCCAGTAATTCCGATTAACGCTTGCACCCTCC
+
ABBAAFFFFDFFGGGGEEEFFG?EFGGHFCCFEEEEGHGGAGEGEEEGFG0AAE>EEGEHFE?EGHE/>EEHFHHHGFGHHHHHHGHGGEDGDGGGHDCBD@<FGGB02FGCGGHFHHHGFFGHHGF<.ACHC</<<CF/<GG::;;GGF0;0::;0;GFHH0./9/99FGE?9;A-;EGFBFFFFF/BFFBB/9;B.AEBFFF?FDAFF-@>..BF..>DF?:FB/9FF/..;./9A=9.99/;FF.ED
@M03896:38:000000000-B4D98:1:1104:10912:13933 2:N:0:173
CCTGTTTGCTCCCCACGCTTTCGCACCTGAGCGTCAGTCTTCGTCCAGGGGGCCGCCTTCGCCACCGGTATTCCTCCAGATCTCTACGCATTTCACCGCTACACCTGGAATTCTACCCCCCTCTACGACACTCAAGCTTGCCAGTATCAGATGCAGTTCCCACGTTGAGCCCGGGGATTTCACATCTGACTTAACAAACCGCCTGCGTGCGCTTTACGCCCAGTAATTCCGCTTAACGCTTGCACCCTCC
+
ABBAAFFFFFFFGGFFEFEAFGEEFGGHGGHGGGFGGHHHHHHHEDEGG1EEEEEEGGGH1EEEGH1E/>FGHHFHHCGHHHFGHGGFEEEEHHHHHDDGGCGHHHCGFHHGHHHGHHHGGGGHHGF..<<GC</<DGF/CGC:0<GGC0:CF:CCGFHHHF.-.9.;/FGE;@9?-;:FFFFFFFF/9FFBFB9;/;EFFFFFEF-.;ADF-.9BF9A>BDAB/:FBFFF.;.;BF.9..A9;;BD.ED
@M03896:38:000000000-B4D98:1:1104:22448:14599 2:N:0:173
CCTGTTTGCTCCCCACGCTTTCGCACCTGAGCGTCAGTCTTCGTCCAGGGGGCCGCCTTCGCCACCGGTATTCCTCCAGATCTCTACGCATTTCACCGCTCCACCTGGCATTCTACCCCCCTCTACGAGACTCCAGCTTCCCAGTATCACATGCAGTTCCCAGGTTGATCCCGGGGATTTCACATCTCACTTAACACACCGCCTGCGTGCGCTTTACTCCCAGTACTTCCGCTTAACGCTCGCACCCTCC
+
AAA1>DD>B3DFFGGGAAA0AFBBAE?AAFFBAEE//DGE2F/0AA/1B///AE>EEEEG/?E/?G>//>?FHG2FF011BFHHGDF/EECE2DBFG/>B/CFGHGC00<?FGGF?FHHCC<EGHHF..<AGF///<G00<C00:00;C000;;:00<CC<:C./0/;0;FF.-9--9/;90C00CF//BF//;9;/ABF?@@FFE-;BB-@;--/:9:BEF//9//99;9-9-:;B-;--99-;@AFFF
@M03896:38:000000000-B4D98:1:1104:22462:14613 2:N:0:173
CCTGTTTGCTCCCCACGCTTTCGCACCTGAGCGTCAGTCTTCGTCCAGGGGGCCGCCTTCGCCACCGGTATTCCTCCAGATCTCTACGCATTTCACCGCTACACCTGGAATTCTACCCCCCTCTACGAGACTCAAGCTTGCCAGTATCAGATGCAGTTCCCAGGTTGAGCCCGGGGATTTCACATCTGACTTAACAAACCGCCTGCGTGCGCTTTACGCCCAGTAATTCCGATTAACGCTTGCACCCTCC
+
ABBAAFFFDFFFGGGFAEEEFGEEEGGGCGHHFGEEEGGHFHGHFEEGHEFGAE>EGGGHGEFEGH>EEEFGHHGHH?GFHGHHFGHFG?EEHHHHHFCC/BFHHHFFCBGFGGFFHHHGGGGHHFF.<<CGF0<<DCG/<GG00<CGGBCCG::C0;GGHHB./9//;CGE9;-?99FGFFG0FFF/9BF/;/9;;AEADAFFFFFADD=B-..BF9A@DF?B/B/;BBB?.;:FB.;...9:9BDFFF
@M03896:38:000000000-B4D98:1:1104:12340:14775 2:N:0:173
CCTGTTTGCTCCCCACGCTTTCGCACCTGAGCGTCAGTCTTCGTCCAGGGGGCCGCCTTCTCCACCGGTATTCCTCCAGATCTCTACGCATTTCACCGCTACACCTGGAATTCTACCCCCCTCTACGCGACTCAAGCTTGCCAGTATCAGATGCAGTTCCCACGTCGAGCCCGGCGATTTCACATCTGACTTAACAAACCGCCTGCGAGCGCTTTACGCCCAGTAATTCCGCTCAACGCTCTCACCCTCC
+
>AAA>DFBFFFFGFBG1EE0FG0E?EGGFB0GGGGGGHHHGHHHEEEFG//AAE>EEGGH1FFFHHF>>EFHHF>GHEHHHGHHGBGGGCCGGHHFH<BCCCHHGB0?01?<FD>@GGHGGGGGFHF--A@CC<<00CC/;CC000<C00:GGBBFC0CB0C.-..-;9;@E?--9@=E9/BF//////BFFFF/;/-AA@-9-;A--99-9--;BBE-9--A9B///9B/-;--/;-9---/;9-9E-A
@M03896:38:000000000-B4D98:1:1104:12324:14784 2:N:0:173
CCTGTTTGCTCCCCACGCTTTCGCACCTGAGCGTCAGTCTTCGTCCAGGGGGCCGCCTTCGCCACCGGTATTCCTCCAGATCTCTACGCATTTCACCGCTACACCTGGAATTCTACCCCCCTCTACGAGACTCAAGCTTGCCAGTATCAGATGCAGTTCCCAGGTTGAGCCCGGGGATTTCACATCTGACTTAACAAACCGCCTGCGTGCGCTTTACGCCCAGTAATTCCGCTTAACGCTTGCACCCTCCG
+
ABBBAFFFFFFFGGGGEEEFGGGECFGGCBFHGGGGGHHHHHHHFFEGHCEGEFEGGGGHGEEFGHEE>EGHHHHHHFHHHHHHHHHGGFFGHHGHHGGGGCFHHHCFCGHHHHHGHGHGGGGHHGGEADDHF<GDDCD/CGHC:;CCFC;GCCCG:CHHHG0:/9/FFGGGGG?ACGGGFFGFFFF/FFFBFBFFFFFFFFFFFFFDDFFF-A?BFEDCFFE9B/:BFFF.;.;BFAC9.9ABBFD?AD.
@M03896:38:000000000-B4D98:1:1104:24317:15314 2:N:0:173
CCTGTTTGCTCCCCACGCTTTCGCACCTGAGCGTCAGTCTTCGTCCAGGGGGCCGCCTTCGCCACCGGTATTCCTCCAGATCTCTACGCATTTCACCGCTACACCTGGAATTCTACCCCCCTCTACGACACTCAAGCTTGCCAGTATCAGATGCAGTTCCCAGGTTGAGCCCGGGGATTTCACATCTGACTTACCAAACCGCCTGCGTGCGCTTTACGCCCACTAATTCCGATTAACGCTTGCACCCTCC
+
ABBAAFFFFFFFGGGGEEEFFGAEDGGFBGHHGGGGGFGHFHDGEEEHGGCCAFEGGGGHGEDEFHE/>EFHHHGHHFGBGGHHFHHGEEFEGFGHHCCF?@2FGGFGBFGHGGGGHHHGGGGHHHG..<AGC<C<DGH/<GG0:;GGFCCGB:0G:CGHHG0C99CFFGGG?C-A-CFFFFFFFFF/BFFFF/;/FAEEDFFFFF=;DD-B-AAFFE.;@9..;//BFBFFDAAFF?B..;9/9;AFFF
@M03896:38:000000000-B4D98:1:1104:28552:15316 2:N:0:173
CCTGTTTGCTCCCCACGCTTTCGCACCTGAGCGTCAGTCTTCGCCCAGGGCGCCGCCTTCGCCACCGCTACTCCTCCTGTTCTCTACGCATTTCACCGCTACCCCTGGAATTCTACCCCCCTCCACGAACCCTCATCTCGCCAGCATCAGATGCAGTTCCCAGGTCGAGCCCCCGCATCTCACATCTCACTTATCCAACCCCCTGCGTGCGCTTTACGCCCAGCAATCCCGATTAACACTTGCACCCTCC
+
>A11>BF>DFFFF11EAAA0A1EA?AEF000A0EF/EG112BA/B///A/AA/A>/EE/1>//>>>///>/B1B100011B22B2GH/>??EGGHDD//BC/0</F//01?FD221D?A/--<.00.-.<-..<.0000;;A:;./;;000;CB09;CFFB00.:/;-9.9..---;9-;///99;99FF/////9//9;-:@9-;;-9--9-;AFF-:-;---9-//9:A---;9B/;//9B//;99-;
@M03896:38:000000000-B4D98:1:1104:24315:15332 2:N:0:173
CCTGTTTGCTCCCCACGCTTTCGCACCTGAGCGTCAGTCTTCGTCCAGGGGGCCGCCTTCGCCACCGGTATTCCTCCAGATCTCTACGCATTTCACCGCTACACCTGGAATTCTACCCCCCTCTACGAGACTCAAGCTTGCCAGTATCAGATGCAGTTCCCAGGTTGAGCCCGGGGATTTCACATCTGACTTAACAAACCGCCTGCGTGCGCTTTACGCCCAGTACTTCCGATTAACGCTTGCACCCTCCG
+
ABBAAFFFFFFFGGBEEFEFFGGGGGGGEGFGGGEGGGHFHHGHGGGHHGEGEFFGGGGHEEEEGHEEEFGHHHHHHFHHHHHHHHHGGGGGHHFHHGGGGCFGHHFFHHHHHHHHHHHGGCGHGHGDDEEHHFFGHHD/GHF0:CGGHHCGHGHFCFGCGHB./9BBFGBABG?@F?FGFBFGFFE/BFBFFFBFFAFFAFFDFFF?DFB@;9AFFFF;DFFBF///9;.:9ADFF.;.9.;/;BD?EF.
@M03896:38:000000000-B4D98:1:1104:28550:15335 2:N:0:173
CCTGTTTGCTCCCCACGCTTTCGCACCTGAGCGTCAGTCTTCGTCCAGGGGGCCGCCTTCGCCACCGGTATTCCTCCAGATCTCTACGCATTTCACCGCTACACCTGGCATTCTACCCCCCTCTACGAGACTCAAGCTTGCCAGTATCAGATGCAGTTCCCAGGTCGAGCCCGGGGATTTCACATCTGACTTAACAAACCGCCTTCGTGCGCTTTACGCCCACTAATTCCTCTTCACGCTTGCACCCTCC
+
ABBAAFFFFFFFGGFG2EE2FGEFEEEFA32E2EEE2FFF5GBAEEEFH1AEAE>EEG1G1?1?EE?//ECFFDFDFFHBFHFGH4FFE/?EDGFGH?@C/<<FGFC<0?FGHG1<FCGC@CGC1F...<<D0</0</0/<C0C0;;FCCCG000:;CG:GF0.:/9;-.:C??--?:FFFEFBFFF/BFF9;BF/9;;.9-BD.;A.EA=>-9.99.9-;9.:;/;9BF//////;.:..:.;FFFFFD
@M03896:38:000000000-B4D98:1:1104:14942:16133 2:N:0:173
CCTGTTTGCTCCCCACGCTTTCGCACCTGAGCGTCAGTCTTCGTCCAGGGGGCCGCCTTCGCCACCGGTATTCCTCCAGATCTCTACGCATTTCACCGCTCCACCTGGAATTCTACCCCCCTCTACGAGACTCAAGCTTGCCAGTATCAGATGCAGTTCCCCGGTTGAGCCCGGGGCTTTCACATCTGACTTAACAAACCGCCTGCGTGCGCTTTACGCCCACTCATTCCGCTCAACGCTTGCACCCTCC
+
AAA33DFCFFFFGGFFAEEFFGEEEEEFBFCGEGEE2GFHFHEFEEDFH1AAEEEEGEEH1?EEEH1/>>FFDGGHFFEGGGHGFFHFEEGEDHHGF/<</?GHHFG0?CFFFFGFHHGGGGGHGHF..<CHF0<<<<0<CG000;;;G;0CCCGF:GCHH/-9-:-//;BEB;-;-9:FFFFFFF/9;FBFF/BBB.AEBB9A.;-.:D=?;../;A?B;...////;;/9.-.9:.-....//BDE..
@M03896:38:000000000-B4D98:1:1104:14941:16155 2:N:0:173
CCTGTTTGCTCCCCACGCTTTCGCACCTGAGCGTCAGTCTTCGTCCAGGGGGCCGCCTTCGCCACCGGTATTCCTCCAGATCTCTACGCATTTCACCGCTACACCTGGAATTCTACCCCCCTCTACGAGACTCAAGCTTGCCAGTATCAGATGCAGTTCCCAGGTTGAGCCCGGGGATTTCACATCTGACTTAACAAACCGCCTGCGTGCGCTTTACGCCCAGTAATTCCGATTAACGCTTGCACCCTCC
+
ABBAAFFFFFFFGGGGEFEFFGFGGGGHHGHGFGFEGHHHHHHHGGCHHG?GEEEEGGGHFEEEGHE/EEGHHHHHHGHGHHHHHHHGGFGGHHHHHFFGGCGHGHF0GGHHHHHHHHHGGGGHHHF<AECGF0C<<G0/CGG0:CFGFC<GCCGC;CHHHH0./:;CFGGGGGAA?EGGGGGGFFF/9FFFF/BFFFFEFFFFFFFFDFFFF?A/BEFAFF.::9BFFFFDD?DFF?B.:EE/;FFFFF
@M03896:38:000000000-B4D98:1:1104:14959:16160 2:N:0:173
CCTGTTTGCTCCCCACGCTTTCGCACCTGAGCGTCAGTCTTCGTCCAGGGGGCCGCCTTCGCCACCGGTATTCCTCCAGATCTCTACGCATTTCACCGCTACACCTGGAATTCTACCCCCCTCTACGAGACTCAAGCTTGCCAGCATCAGATGCAGTTCCCAGGTTGAGCCCGGGGATTTCACATCTGACTTAACAAACCGCCTGCGTGCGCTTTACGCCCAGTACTTCCGATTAACGCTTGCACCCTCC
+
AAAAAFFCFFFFGGBEAAAAFGEEEGGHHFHHGGGFFHGGFHEHEDEGHE?EEE>EFGGHAEDEGHEEGCGHHHHHHHGHHGHHHHGFEEGGHHHHHFGGGCDGGGFF2<GGHGHFHHHGGGGFHHG..<<GF0C<<CB/CGGC.;;CFC0;G:CCCGHHHG0.;9//;BFGCFG-BDGGFBFBBFF9BFFBBB/B99EEFFB.9A=ADA-@-:.9FAA@BDA/9;99FB..A9.BBA@..../;;.:EA
@M03896:38:000000000-B4D98:1:1104:28229:16377 2:N:0:173
CCTGTTTGCTCCCCACGCTTTCGCACCTGAGCGTCAGTCTTCGTCCAGGGGGCCGCCTTCGCCACCGGTATTCCTCCAGATCTCTACGCATTTCACCGCTACACCTGGAATTCTACCCCCCTCTACGAGACTCAAGCTTGCCAGTATCAGATGCAGTTCCCAGGTTGAGCCCGGGGATTTCACACCTGACTTAACAAACCGCCTGCGCGCGCTTTACGCCCAGTAATTCCGATTAACGCTTGCCCCCTCC
+
ABBAAFDBDDFFGGGGEFECFGEEEGGF3BFFEGEGFHH55FGFEGECG100AE>EEGGG1EEEEH?>>EFHGHGGGFFGHHHHHHHGEEDE2FGGGBDGC@FHHGFG0?GGGDHFGHGGCDGHHHF..<CGC<<<DG0/<GG0:0;;F;:::CCCCCGHHH0::0/:BFFG@99;BABFGFFGFFF/BF/F9/;BBAEFBBBFFF@-@@;@9.9BFA9>BF.9////BF/.9;./B9@.A.99FEBBDF
@M03896:38:000000000-B4D98:1:1104:28245:16394 2:N:0:173
CCTGTTTGCTCCCCACGCTTTCGCACCTGAGCGTCAGTCTTCGTCCAGGGGGCCGCCTTCGCCACCGGTATTCCTCCAGATCTCTACGCATTTCACCGCTACACCTGGAATTCTACCCCCCTCTACGAGACTCAAGCTTGCCAGTATCAGATGCAGTTCCCAGGTTGAGCCCGGGGATTTCACACCTGACTTAACAAACCGCCTGCGTGCGCTTTACGCCCAGTACTTCCGATTAACGCTTGCACCCTCCG
+
BBBBAFFFFFFFGGGGEFEFFGEFEGGGCFHFEGGGGFHHHHHHGG?GHEEGEEEEGGGHGEFEGHGEEEGHHHHHFFGFHHHHHHHGGFFGHHHHHDDGGC?GHFCACGHHHHBFGHHGGGGHHHFCADGHF</<G/=/CGGG:;CGHHGHF0CG:GHGHHCA:;99BFGGGD@BGDGGFEFFFDF99/9BFFBBFAE;DFFFFFD.AA=FF.ABFA.@D..;//;FFFFFDD?/9ABA.999;;AEEF.
@M03896:38:000000000-B4D98:1:1104:28227:16397 2:N:0:173
CCTGTTTGCTCCCCACGCTTTCGCACCTGAGCGTCAGTCTTCGTCCAGGGGGCCGCCTTCGCCACCGGTATTCCTCCAGATCTCTACGCATTTCACCGCTACACCTGGAATTCTACCCCCCTCTACGAGACTCAAGCTTGCCAGTATCAGATGCAGTTCCCAGCTTGAGCCCGGGGATTTCACACCTGACTTAACAAACCGCCTGCGTGCGCTTTACGCCCAGTAATTCCGAATAAAGCTTGCACCCTCC
+
AABAAFFFDDFFGGGG2EEFFGEEGGGFBFBFEEEEFDGFFHGFEEEHHECFEFEGGGGH1BAEGHE/>EFHGHHHHGFHHHHHHHHGGDDEFGFHHCBDGCFHHHBFGGGHGHGFHHGGDFGGHHFECDEHF0C<D/0/<CH0:0GCH;CG0:0;;;CC:00.00/:0;BA?A-9CDFGGGGGFFF9BFFFFBFFF.EE;DFFFF-:.;-@>9.9BEDBFFE//;9BFFF?.9.///;//99;9BA;;D
@M03896:38:000000000-B4D98:1:1104:29476:16504 2:N:0:173
CCTGTTTGCTCCCCACGCTTTCGCACCTGAGCGTCAGTCTTCGTCTCTTTTTCCCCCTTCTCAACCGGTAGTCCTCCAGAACACAACGCTTTTCCCCACAACATCTGCCCATCTACCCCCCTCTACGAGACTCAATTTTCCCCCTCCAAGATGCCGTTCCCCGGCTGAGCCCAGGGATTTCACATCTGACTTACCAAACCGCCTGCCTTCCCTTTTGGCACAGTACTTCCGCATAACGCTTCCACCCTCC
+
>3>33B545@BBCCBC2E?2CC?E22C333BB2AE2?FCDBH2BABBD5553BA3BEEGCBB5DAB00001B4@@@32333?3?111//?????FDC0?//</B3B4B?/33?BBB???/<?DC1GE//<DFEB1?<??<<1<.<<.01100=<0<<./C0/:--:-..//;..E.9/9BB0BFB000000000/BBE?.->-;...//9/9/:BF/-9/9..///9/9/..-.9/9.9...//:9....
@M03896:38:000000000-B4D98:1:1104:29462:16520 2:N:0:173
CCTGTTTGCTCCCCACGCTTTCGCACCTGAGCGTCAGTCTTCGGTTTTTTCTCCTCCTTCTTCACCGGTAGTCCTCCAGATCTCTACGCTTTTCCCCGCTACATCTGGAATTCTACCCCCCTCTACGAGACTCAATTTTTCCCCTTCCAGATGCAGTTCCCAGGTTGAGCCCGGGGATTTCACATCTGACTTAACAAACCGCCTGCGGTTTCTTTTCGCCCCGTAATTCCGATTAACGCTTGCCACCTCC
+
>>>>>BB4BBBCFGGGEEEAFGEFGGGFCFGGGGF2EFGGFHG1BAABA03DDFAAFGFH355@BB>>0>1B4BBB?BBBBBFGHHGG/???GFFFC/><>/3B4B4BB?B?FGDGHGHGDFGHHGGD/<EHF11?1>>1<DD0<>0>>1<0=0<=0=GG<00./</</:/ED?@CGBGGF0BFFFG0BBF0F0FFBFGGGGAF?F--;;.:/:;B/:.:.--;9../9B/.9.:B:?C....//:9AFF
@M03896:38:000000000-B4D98:1:1104:19265:18690 2:N:0:173
CCTGTTTGCTCCCCACGCTTTCGCACCTGAGCGTCAGTCTTCGTCCAGGGGGCCGCCTTCGCCACCGGTATTCCTCCAGATCTCTACGCATTTCACCGCTACACCTGGAATTCTACCCCCCTCTACGAGACTCAAGCTTGCCAGTATCAGATGCAGTTCCCAGGTTGAGCCCGGGGATTTCACATCTCACTTAACAAACCGCCTGCGTGCGCTTTACGCCCAGCACTTCCGATTAACGCCTGCACCCTCC
+
AABAAFFFFFFFGGGGAEEFFGEEGGGGGGHHGGGGGHHGGHGHFFEGHDGGEEEEGEGHEEEEGHE/>EFHHHHHH?GGHGHHHFGFF?EGHGFHHDDGFCDHHGFA2FHHHHHGHHADGGGGGHF..=CGC0<0DCG/CG=::CCCCCFFC:0C:0GH:CC.:99B/FFG?@-A-CFFFBFGFFF/9FFFBB;99.AEAAFBEF-9?DB@9;./FA.->F?.9://BFD.;9./99;-:A:.9B..9;
@M03896:38:000000000-B4D98:1:1104:19267:18708 2:N:0:173
CCTGTTTGCTCCCCACGCTTTCGCACCTGAGCGTCAGTCTTCGTCCAGGGGGCCGCCTTCGCCACCGGTATTCCTCCAGATCTCTACGCATTTCACCGCTACACCTGGAATTCTACCCCCCTCTACGAGACTCAAGCTTGCCAGTATCAGATGCAGTTCCCAGGTTGAGCCCGGGGATTTCACATCTGACTTAACAAACCGCCTGCGTGCGCCTTACGCCCAGTAATTCCGATTAACGCTTGCACCCTCCG
+
ABBBBFFFFFFFGGGGEEEFFGEEGGGHHGHGGGEEEHHHHHHHGGEHHE?GEEEEGGGHAEEGGHEEEFGHHHHHHFGGHGHHHHHGGEGGHHHHHGFGGCFHHHFGFGGGHHHHHHHGGGGHHGF..C<GH<CDDHE/CGGC:<GGHB;FGC0G;CGGHHGC/C;::FGFC???-:FGGFGGFFF;BFFFF/:B/FFFAFFFFF=99:-;.:9FFAACFFABBBF/FF/D?D.BFDBA:E9/:;DFFF.
@M03896:38:000000000-B4D98:1:1104:20733:18840 2:N:0:173
CCTGTTTGCTCCCCACGCTTTCGCACCTGAGCGTCAGTCTTCGTCCAGGGGGCCGCCTTCGCCACCGGTATTCCTCCAGATCTCTACGCATTTCACCGCTACACCTGGAATTCTACCCCCCTCTACGACACTCAAGCTTGCCAGCATCAGATGCAGTTCCCAGGTTGAGCCCGGGGATTTCACATCTGACTTAACAAACCGCCTGCGTGCGCTTTACGCCCAGTAATTCCGATTAACGCCTGCACCCTCC
+
AAAAAFFFFFFFGGFE1EEAFGEEEGGGFGGHGEEEGHHHDHHHEECGHGEGEEEEGGGHHFEGGHCC>>FHHHFHGFHHHHHHHHHGGEGGFGHHHGGGG@FGHFF<CGHHHHHFHGGGGGGHGGF<.<<CC/C<GGF/CHHE.:;<CC<G:0CG;CGGFHG?/09:9CFEA??@ACFFFFFFFFF/;F/BFFBBBFEE@@?BFF-;9A-9--;BFFB=@BFFFFFFBB/--9-;/-@-9;9-/;;9AB
@M03896:38:000000000-B4D98:1:1104:20716:18846 2:N:0:173
CCTGTTTGCTCCCCACGCTTTCGCACCTGAGCGTCAGTCTTCGTCCAGGGGGCCGCCTTCGCCACCGGTATTCCTCCAGATCTCTACGCATTTCACCGCTACACCTGGAATTCTACCCCCCTCTACGAGACTCAAGCTTGCCAGTATCAGATGCAGTTCCCAGGTTGAGCCCGGGGATTTCACATCTCACTTAACAAACCGCCTGCGTGCGCCTTACGCCCAGTAATTCCGATTAACGCTCGCACCCTCC
+
ABBAAFFFFFFFGGGEAEECFGEEGGGGF3FFEEEAEFHHFHDGEEEGHF0EE>>EEEGHGEEFGHE/>EFGGHEHHFGHHGDGFHHGEEEGFGHHHFFGGCDGHHCC2?FFGGBFGFGGDGGHHHF?.<<DC0C0DGB/<CG:0<<CG::CC::C;0GBGFB./0/9/;BE@--9-A9CFBFFFFF/9BF/F/B9F.EFACFFFFFADF-B.9.9BE?9@D.9//BBFF/AD.9/:.-..-9-;@DEED
@M03896:38:000000000-B4D98:1:1104:28626:18870 2:N:0:173
CCTGTTTGCTACCCACGCTTTCGAATCTCAGTGTCAATATTATGCCAGGAAGCTGCCTTCGCCATCGTTATTCCTCCAGATCTCTACGCATTTCACCGCTACACCTGGAATTCTACTTCCCTCTCACATATTCTAGCACCACCAGTCTCACATGCAGTTCCCCGGTTACGCCCGGGGATTTCACATGTGACTTAATGAGCCACCTACACTCGCTTTACGCCCAGTAATTCCGATTACCGCTCGCACCAT
+
ABBAAFF>FFFFGGGGEEEAFFBBGHEGHGHHHHFHHHHEDHFGGHGHHHFGFF3FGHHGCEE1FHE11FFGHHHHHFCFGHHHHHHGEEGGHHGHHEEEG@DGHEFGFCFFHGGHGFHHGFGB?BFF4GDGHHF?BB?FFHGF0B1BFGG1>FHH1F1FGH0///?C1..>AC--<-</0;;<0:0;0:;0;0CC000</CFHF///CB/.:.AC0FE.AB../00;0;F/.9.9/9.;-;9--9@./
@M03896:38:000000000-B4D98:1:1104:28588:18887 2:N:0:173
CCTGTTTGCTACCCACGCTTTCGAATCTCAGTGTCAATATTATGCCAGGAAGCTGCCTTCGCCATCGGTATTCCTCCAGATCTCTACGCATTTCACCGCTACACCTGGAATTCTACTTCCCTCTCACATATTCTATCACCACCAGTATCACATGCAGTTCCCAGCTTAACCCCGGGGATTTCACATGTCACTTAATGATCCACCTACACTCGCGTTACGCCCATTAATCCCGATTAACTCTCGCACCCT
+
>>A>>BD4B5@DCGBEEEE2AFAFFGEGHGBDGFB5GGGG5AFBFFFCAFAABFAFGFHE1BEEFHB1AAEGHHHGGBBFGHGFHHHFEFEFFFEFH1>EEEFHHFF00EGEGFFGBFEGF3GGGBHGFGEHF442BBBGFHGA0?FFBFGF21FG1@1@@FG10?<FG1?F?/>--<</0==G00<=0==0=D<00;0;:0/.:C://::.----.:.999A/00000;:AD-99/9/;/9.;-;;9;
@M03896:38:000000000-B4D98:1:1104:28610:18888 2:N:0:173
CCTGTTTGCTACCCACGCTTTCGAATCTCAGTGTCAATATTATGCCAGGAAGCTGCCTTCGCCATCGGTATTCCTCCAGATCTCTACGCATTTCACCGCTACACCTGGAATTCTACTTCCCTCTCACATATTCTAGCACCACCAGTATCACATGCAGTTCCCAGGTTAAGCCCGGGGATTTCACATGTGACTTAATGAGCCACCTACACTCGCTTTACGCCCAGTAATTCCGATTAACGCTCGCACCCTC
+
AABAAFFFFF5DGGGGAEEFFGEFHGGHHFHHHHFHHHHHGHHGHHGHHGFFFHBFGHHH1EDFGHEAAGGHHHHHHGHFHHHHHHHGGGGGHHFHHEEGGEDGHHFAGHHHHHGFFHHHHHHHGFHGFFGFGFF3B?FHGHGGCDFGHFHD2DFG@GGGGHFB/1FGF1FCG@AA<ADFFDGHED0==D=<DD0=CC0:CCGFHHHHFHC:CCA.99.:;BDE/;;90FFB?D..;999.A-99DF.9A
@M03896:38:000000000-B4D98:1:1104:28629:18889 2:N:0:173
CCTGTTTGCTACCCACGCTTTCGAATCTCAGTGTCAATATTATGCCAGGAAGCTGCCTTCGCCATCGGTATTCCTCCAGATCTCTACGCATTTCACCGCTACACCTGGAATTCTACTTCCCTCTCACATATTCTAGCACCACCAGTATCACTTGCAGTTCCCAGGTTAAGCCCGGGGATTTCACATGTGACTTAATGAGCCACCTACACTCGCTTTACGCCCAGTAATTCCGATTAACGCTCGCACCCT
+
BBBAAFF4DFFFGFFEAEEFGGGGGFEHHFGGCHFFHHHHGGHFFF3GFEGHFG3BGHHHEGDEFHEEAGGHHGHHH2EBGFGHHHHFFEEFHHHHHGEGF>BB?FGH2B3FGHBF?GGHEHHHG3G3BFGHGHH?BBFFCGGE0B?@GGH2>2F22@>@GF2G/<<11?1?CC----.C<D0D0=0DB0===00=:G0:C/::CGF/CFC;;C9;;B.9???9/;000;0/.;:.09.;..;>9@>9.
@M03896:38:000000000-B4D98:1:1104:19042:19134 2:N:0:173
CCTGTTTGCTCCCCACGCTTTCGCACCTGAGCGTCAGTCTTCGTCCAGGGGGCCGCCTTCGCCACCGGTATTCCTCCAGATCTCTACGCATTTCACCGCTACACCTGGAATTCTACCCCCCTCTACGACACTCAAGCTTGCCAGTATCAGATGCAGTTCCCAGGTTGAGCCCGGCGATTTCACATCTGACTTAACAAACCGCCTGCGTGCGCTTTACGCCCAGTAATTCCGCTTCACGCCTGCACCCTCC
+
ABBAAFFCFFFFGGGEAEEEFGEEEGGGFGGGFEEEEGHHGHFHFD?GGEGEEE>EEEGHHFEGGHE@/EFHHHHHH2GFHGGHHFGFGEEGFHHGHDGCC@FGHGCCGFGGGGFGHFHGGGGHHHA..<<GF/<0<G0/CGC0;CHCG0;;<:0G0:GHFHC./0:99;CE@A-;9@EEFFFFFFF/:BF/B/9;;:EEAFFFFF>;ADAB-9.BBADCFFFB/BB/;BF.;9.BFEA.AE9.;BD.EF
@M03896:38:000000000-B4D98:1:1104:19031:19151 2:N:0:173
CCTGTTTGCTCCCCACGCTTTCGCACCTGCGCGTCAGTCTTCGTCCCGGGCGCCGCCTTCGCCACCGCTATTCCTCCTGATCTCTACGCATTTCACCTCTACCCCTGGAATTCTACCCCCCTCTACGACACTCCAGCTTGCCAGCATCAGATGCCGTTCCCAGGTCGAGCCCGGGCATTTCCCATCTCACTTAACCAACCGCCTGCGTGCGCTTTACGCCCAGTAATTCCGATTAACACTTGCCCCCTCC
+
>A111BF>DF1CFA1FEEE0ADEEGEEFFAAAAEE/BGGD2FFFBA/////>>EE@EFCC/>>??E//>>/BD22EC011BFFFD>F<B?<AFDGFH1?F111??F//0??GD1@<DFF@<<A01=<<<-<0</<//00::C00./;;000<;00-;.BFB00.;/--;9?C--;--;/;9//:/9:/;B///:;//9AB@?@F-:9:9--@---9BAB=?99B//;/BF9---9/;/;////9:9=>BA
@M03896:38:000000000-B4D98:1:1104:19049:19156 2:N:0:173
CCTGTTTGCTCCCCACGCTTTCGCACCTGAGCGTCAGTCTTCGTCCAGGGGGCCGCCTTCGCCACCGGTATTCCTCCAGATCTCTACGCATTTCACCGCTACACCTGGAATTCTACCCCCCTCTACGAGACTCAAGCTTGCCAGTATCAGATGCAGTTCCCAGGTTGAGCCCGGGGATTTCACATCTGACTTAACAAACCGCCTGCGTGCGCTTTACGCCCAGTACTTCCGATTAACGCTTGCACCCTCC
+
ABBAAFFCFFFFGGGGAEEAFG2EFGGFEFHHGGEEEHGHDHCGEEAGGEGGEE0EGGGHEEEFGHE/>EFHHHFHHFGEGGFGHHHGGEGGFHGHHFDGGCGHHFCFBGHGHHFGHHHGGGGHHGF.<EEDGB/0DGF/CGH::0;CFCGFF::C:;CCHHH.:09//CCEBA?B?AFGGFGGFFF/;FFFFB;BBAFF@BBFFFBDDF-@-9.BF9ABBFFBF/BFFFD.:9.;;.@9..;99BDFFF
@M03896:38:000000000-B4D98:1:1104:17782:19302 2:N:0:173
CGTCCCGAAGACACACCGCTACACCAAAAGCGCTTCCTATCTCGGGCGCGGGGTCACACCCACCATACACTCACGAAAAAGATCTAGGTGATCGCCCTATCATCAAACAAAAACATAAAAAAAGAGTCAATATACAACTAAACATGATGACGCGTGACAGAAGCACGAGCCGAAGACGCGAGATTAGAGAGTCGTACGGCCCTAGACGAGCCTGAATACATGTCGTGAGCACTAAAAGAGACCATAACACA
+
1>111111111111100A0000A0B000A00//AB/11A211D0F/////>////0111////?/1<01110B1////<</?1B211111122//?//01?@<11<11?<0>...1111<1<-../<:;0:000000/:/00/00/00000..-9-..00//////-.9-9-----/-9-----/:////-//-;----------//-----9-;/////////---:9//-//////------9////9-
@M03896:38:000000000-B4D98:1:1104:17795:19315 2:N:0:173
CGACATTAAGTGAGCCAACCCCACTACAACAGGATCTTACCGCGGCAGCCGGCCCTCACCTCCTCAACAACACCGAATAACACATTGAGCGCCCACCAACAATTAACAAAAAAAAAACAAAACACTAAAAAACCCAATAAACGAATATCAAACACGTTACACGCAAAACAAACTGAGATACTGTATCAAACAAACAGTAAGTGTGCACAAGTACTAAAAAAATATGTATATGTTATAGTACTCAATTAGAG
+
>111113131B3B11B111A10000AF111000010112A0////A//////////>0/010B001@01//////////1111/121111/////////?//11B111100?//<->...0..<.0/<000-...../0000.....000000....9/.00.----/..---////9//9/////9////------///9//9/////--////////9---//////////////////;///9/9///
@M03896:38:000000000-B4D98:1:1104:16882:20077 2:N:0:173
CCTGTTTGCTCCCCACGCTTTCGCACCTGAGCGTCAGTCTTCGTCCAGGGGGCCGCCTTCGCCACCGGTATTCCTCCAGATCTCTACGCATTTCACCGCTACACCTGGAATTCTACCCCCCTCTACGAGACTCCAGCTTGCCAGTATCAGATGCAGTTCCCAGGTCGAGCCCGGGGCTTTCACATCTCACTTAACAAACCGCCTGCGGGCGCTTTACGCCCAGTACTTCCGATTAACGCTTGCACCCTCC
+
AAAAADF4DDFFGGFEAEEEGGEE?FGF3BAGGGEEEFFGEFGGEEE33100AE>EEEEH1?A1EH1/>EFHHHGHH2FBGGHHHFE?E?EFDHFGHC@D/>FHHHC?2<DCF@GFHGEGGGGHFH...<<GF//<<<0/<GG00;;;00:;C0:;:;CFGFGC:/9-;EGEA-9A-;.;FFB/BFB/;BF9//;;/.9A=@-D..---99@;..99.99@..;////;;9.99A//.9.;.://:.9;9
@M03896:38:000000000-B4D98:1:1104:11833:20173 2:N:0:173
CCTGTTTGCTCCCCACGCTTTCGCACCTGAGCGTCAGTCTTCGTCCAGGGGGCCGCCTTCGCCACCGGTATTCCTCCAGATCTCTACGCATTTCACCGCTACACCTGGAATTCTACCCCCCTCTACGAGACTCCAGCTTGCCAGTATCAGATGCAGTTCCCACGTTGAGCCCGGGGATTTCACATCTCACTTACCAAACCGCCTGCGTGCGCTTTCCGCCCAGTCCTTCCGCTTCACGCCTACACCCTCC
+
ABBAAFFCFFFFGGGEAEEEFGEEEGGGBAFFFFEAAFGHFF2FEE1BB10AAF>EEEGHCEAEEH1/EEGFGGFHG?BGGGGFGBGFEEEFDFFGH<CCC@<GFG?<2FFGHF1FGFHGGFGHHHC...<DCBC/<<0/<C=0:;;;:00;C:;0:0;GHG.-..../;FE;?---;/:::B/;FF//999;//9/9;E-@-A.A-;;A-9-9.9:..;9A.://B/;/;.;..;/;A.9.9/;B:.;.
@M03896:38:000000000-B4D98:1:1104:11826:20193 2:N:0:173
CCTGTTTGCTCCCCACGCTTTCGCACCTGAGCGTCAGTCTTCGTCCAGGGGGCCGCCTTCGCCACCGGTATTCCTCCAGATCTCTACGCATTTCACCGCTACACCTGGAATTCTACCCCCCTCTACGAGACTCAAGCTTGCCAGTATCAGATGCAGTTCCCAGGTTGAGCCCGGGGATTTCACATCTCACTTAACCAACCGCCTGCGTGCGCTTTACGCCCAGTACTTCCGCTTAACGCTTGCACCCTCC
+
ABBAAFFFFFFFGGGGEAAFFGEGGGGHGHHGEEEEEHGHFHHHEEDGE1EEAEEFFFGHGEEEGH1>EFGGHHGHHFFGHHHHHHHFEEEFGHHHHABDCCGHHHG0CGGGGHBGHHHGGGGHHHG..<CDC0/<<G0/<CD0:<;GC00CHCC;;CGHHH0./9//;FFG--;-@;BFGBFBFFF/:BFFF/B//;AFFFFFFEBA?D-@-.AFF.;>DF./:/;9BBD.;../B.;:99.9:BDAAD
@M03896:38:000000000-B4D98:1:1104:5134:21264 2:N:0:173
CCTGTTTGCTCCCCACGCTTTCGCACCTGAGCGTCAGTCTTCGTCCAGGGTGCCGCCTTCGCCACCGGTATTCCTCCAGATCTCTACGCATTTCACCGCTACACCTGGAATTCTACCCCCCTCTACGACACTCAAGCTTGCCAGTATCAGATGCAGTTCCCAGGTTGAGCCCGGGGATTTCACATCTTACTTAACAAACCGCCCGCGTTCGCCTTACGCCCAGTAATTCCGACTAACGCCTGCACCATCC
+
AAA1>FF1BBFFCEGFCEAAFGGEAEECABFBAAEAEDFDBG/0BEE10/0//BAEEEEG/F?>EH>/>>FDGFFHH0@BBGHHGHHFEEE?EFDHH/><E@GGHF<001BBFGHHGCHGC<EFDG?//<AFG0<1>F10>>1<<00=D=D0=00=<<GFG0<.:0/:/<;C----99/0;0;C0CB00;00099;0;CA-@---9;--;-;-;9BF99>@--/;//9FF/--;-/;9@-;-9-;B-/;;
@M03896:38:000000000-B4D98:1:1104:5133:21284 2:N:0:173
CCTGTTTGCTCCCCACGCTTTCGCACCTGAGCGTCAGTCTTCGTCCAGGGGGCCGCCTTCGCCACCGGTATTCCTCCAGATCTCTACGCATTTCACCGCTACACCTGGAATTCTACCCCCCTCTACGAGACTCAAGCTTGCCAGTATCAGATGCAGTTCCCAGGTTGAGCCCGGGGATTTCACATCTGACTTAACAAACCGCCTGCGTGCGCTTTACGCCCAGTAATTCCGATTAACGCTTGCACCCTCC
+
ABBAAFFFDFFFGGGGEEEFGGEEEGGFEFHGGEEEGHHHHHHHGGFFHD0EAEEEFFGHGECEGHEEEEGHHHGHHFHHHHHHHHHGGEEFHHHHHGGGCCGHHHGG2G?GGGHFHHHGGGGHHHFA>AEHC0<<<GB<CGD000;C0;:CG:C;;CGHHH0./99/9FFG@?--@.BFFFGFFFF/;BFF/FFBBFFFFFFFFF;9.A-99.;/BAD;BDE///BFBF/9.;A/;9BD...;BFFEFF
@M03896:38:000000000-B4D98:1:1104:4420:23522 2:N:0:173
CCTGTTTGCTCCCCACGCTTTCGCACCTGAGCGTCAGTCTTCGTCCAGGGGGCCGCCTTCGCCACCGGTATTCCTCCAGATCTCTACGCATTTCACCGCTACACCTGGAATTCTACCCCCCTCTACGAGACTCAAGCTTGCCAGTATCAGATGCAGTTCCCAGGTTGAGCCCGGGGATTTCACATCTGACTTAACAAACCGCCTGCGTGCGCTTTACGCCCAGTAATTCCGATTAACGCTTGCACCCTCC
+
ABBAAFFFFFFFGGGGEEEFFGEEEGGBGFGFGGEFEHGGGHHHFEE3G?0AAEEEEEFHAEEEGHE/EEFHHGHHGFCFGGGFHHHFGFGDHFGFHFFGC@?FHFHGFGFHG>1FGHGGFCDGBGADAADG<0C0D<D<<G000<;C:C:CGC0F0CGHHBCE/0/;99CA@C-9?9=FFFF9FFF9BBF9/BB/9.A;;BFFFE-;.9-9>AEF/E.9@A;////;FB/..;./9.@.9EA//9;EFF
@M03896:38:000000000-B4D98:1:1104:4430:23537 2:N:0:173
CCTGTTTGCTCCCCACGCTTTCGCACCTGAGCGTCAGTCTTCGTCCAGGGGGCCGCCTTCGCCACCGGTATTCCTCCAGATCTCTACGCATTTCACCGCTACACCTGGAATTCTACCCCCCTCTACGAGACTCAAGCTTGCCAGTATCAGATGCAGTTCCCAGGTTGAGCCCGGGGATTTCACATCTGACTTAACAAACCGCCTGCGTGCGCTTTACGCCCAGTAATTCCGCTTAACGCTTGCACCCTCC
+
BBBBAFFFFFFFGGGGEEEFFGEEDGGFFFGGEEEGGFHHGFGHEEEHHGEGEE0EFGGHEEB?EGE/>EFHDFGHF2FGFGHFHHHGGEGGBFGGHDCGGCDGHHGF2?GHGGHHHHHGGGGHEHGDDEDH<</<DCD/CG=0;;GCG0<:0C0G;GHHHHECC0BFFGFE-B-?A./FFGGGFFFBFFFFFBFF9;EEFFF?.A9A.A-;9..9BEBCAAEBF/:BFF/.;9./99>..;;BFBDFFF
@M03896:38:000000000-B4D98:1:1104:22801:24142 2:N:0:173
CCTGTTTGCTCCCCACGCTTTCGCACCTGAGCGTCAGTCTTCGTCCAGGGGGCCGCCTTCGCCACCGGTATTCCTCCAGATCTCTACGCATTTCACCGCTACACCTGGAATTCTACCCCCCTCTACGACACTCAAGCTTGCCAGTATCAGATGCAGTTCCCAGGTTGAGCCCGGGGATTTCACATCTGACTTAACAAACCGCCTGCGTGCGCTTTACGCCCAGTAATTCCGCTTAACGCTTGCACCCTCC
+
AAAAAFFFDDFFGEFFAEAAFG2EEGGFBFGFEEEEBFGHEHFFEEEG3AEEAE>EEEEH1EEEGH>//>FHGHFHHGFGHFHHHDGFGFGGFGFGHCB<B@?FGGCFFBGFGDDGHHFGGGGHHF>>.<<GFCG<DGF/CGG0:CGGF0::C:<00;CGHH0./9/:;C/E;--;@DFFFFFFFFF//;/B9;B/B.AADFFFFFA.DD@@;9.BF9DBAF./9/99FFB.99.:BAD.9.;/;BDFFF
@M03896:38:000000000-B4D98:1:1104:22823:24151 2:N:0:173
CCTGTTTGCTCCCCACGCTTTCGCACCTGCGCGTCAGTCTTCGTCCAGGGGGCCGCCTTCGCCACCGGTATTCCTCCAGATCTCTACGCATTTCACCGCTACACCTGGAATTCTACCCCCCTCTACGAGACTCAAGCTTGCCAGTATCAGATGCAGTTCCCAGGTTGAGCCCGGGGATTTCACATCTGACTTAACAAACCGCCTGCGTGCGCTTTACGCCCAGTACTTCCGATTAACGCTTGCACCCTCCG
+
ABBAAFFCFFFFFEBEAEEAFGEGGGGGG2AEEGGDGHHGFHH2EE?GF10E>EEEEEGHHEFEGHE/>ECHHHHHF?GGGHFHHHGFFCFGHHHHHGGGGCDGFFCF0?GHGFDGGGHGGDG/0D.C.<CGF</:CG0;=GC000;C0;CC0:CF;BFFFBB.90/;CFFG?--ACDFFFFFFFFF/BFF/;9:;/9AFFACF?FB;9A9@@D.BF9A=ADF/;9//;FF.;A./B.;99.9;:/99EA.
@M03896:38:000000000-B4D98:1:1104:9282:26040 2:N:0:173
CCTGTTTGCTCCCCACGCTTTCGCACCTGAGCGTCAGTCTTCGTCCAGGGGGCCGCCTTCGCCACCGGTATTCCTCCAGATCTCTACGCATTTCACCGCTACACCTGGAATTCTACCCCCCTCTACGCGACTCCAGCTTGCCAGCATCACATGCAGTTCCCAGGTTGAGCCCGGGGATTTCACATCTCACTTAACCAACCGCCTGCGTGCGCTTTACGCCCAGTACTTCCGACTACCTCCTGCACCCTCC
+
>A>1>DD1@FFFGGFG1EAFFG0EEGGG0B0B0BEEEFGH2GFFEEABA//AAE>EEFGHAEAEEF?>>EFHFFDGF>FFHHGHBGHFGECFHHFHH/>CC@1FGG00FCHHHDGFGHGG@AG0<G.--<<C./:/;::/;;<0.::CC00;09B;;0;CFG09/0:9/;CE-:---:99B/FBBBB/9;/;/B:/:-;9--9:99;9-9-;;A-/;--;@--BFF/;/F-----/9/999;9;99AEEA
@M03896:38:000000000-B4D98:1:1104:9259:26051 2:N:0:173
CCTGTTTGCTCCCCACGCTTTCGCACCTGAGCGTCAGTCTTCGTCCAGGGGGCCGCCTTCGCCACCGGTATTCCTCCAGATCTCTACGCATTTCACCGCTACACCTGGAATTCTACCCCCCTCTACGAGACTCAAGCTTGCCAGTATCAGATGCAGTTCCCAGGTTGAGCCCGGGGATTTCACATCTGACTTAACAAACCGCCTGCGTGCGCTTTACGCCCAGTAATTCCGATTAACGCTTCCACCCTCC
+
AABAAFFBFFFFGGFGAEEFFGEEEGGF3BBGEGDAGHHHGHAGEG?GG10EAE>EEEEHAEEEGHD/>E/BGHFHG?FGGGGGHGHFEEDEHGHHHAC?DCFHHHGFBGGHGGGFHHHGGGGFHFF?.<CGF0<<DGB<CGF0:0<;C0:CC:<;:;;CHH0:/09C/F/:;AA-;9CFF0C9BFF/BFFBF/BFF.EEB<BDAFBA?D-@-A.BFF?@??.B//;9B/9...:B9A@9..;9;AFEED
@M03896:38:000000000-B4D98:1:1104:9282:26059 2:N:0:173
CCTGTTTGCTCCCCACGCTTTCGCACCTGAGCGTCAGTCTTCGTCCAGGGGGCCGCCTTCGCCACCGGTATTCCTCCAGATCTCTACGCATTTCACCGCTACACCTGGAATTCTACCCCCCTCTACGAGACTCAAGCTTGCCAGTATCAGATGCAGTTCCCAGGTTGAGCCCGGGGATTTCACATCTGACTTAACAAACCGCCTGCGTGCGCTTTACGCCCAGTAATTCCGATTAACGCTTGCACCCTCC
+
ABBAAFF>DFFFGGGGAEAAFGEEEGGGAGHGEGEEEHHHFHHHEEE3G10EAEEEGGGH1EEEGG?/>EFHHHFHHGHFHHHHHGHFFEEGDGGGHDDGF@FGHHEACGHHGGHFHHHGGGGHGHG.><CFC0<0<<D<<GG0:<CGG0:GF:CC;CGHHHF./99/FGGEA9@B@E/;FFGGFFF/BFFFFFBFFFFF=DFDEF@ADD-@D..9F.9@BFE9/;BBFF/..9AFF.B..A9:BFFFFF
@M03896:38:000000000-B4D98:1:1104:8180:26318 2:N:0:173
CCTGTTTGCTCCCCACGCTTTCGCACCTGCGCGTCCTTATTCGTCCCCTGGCCCCCCTTCGCCACCGGTATTCCTCCCGCTCTCTACGCCTTTCACCGCTACACCTGGAATTCTCCCCCCCTCTCCGACCCTCCACCTTCCCCCTCTCAGTCGCCGCTCCCAGGTCTAGCCCGGGGCTTTCACACCTACCTTAAAACACCCCCTGCCTTCGCTTGCACCCCCGTCATTCCTACTCACGCCTCCTCCCTCC
+
AAA1>FD11F1CEE1A1A00FF0A00A0BBA0/////221220B//A/0//0BA//>>>B//>/?G////?FFE2>B////<?F1BG/><0/B12BD///>/?FG00001?<F11?FE/@?@CG/C.---;::.//;:0/;;/.-./;F000.;.---;EG/0-//////9B--9--;-/;/B//-9/;99B/////-9;-9-----//9-9-9--//9-;------/;//;///9/-9-:----:ABBF
@M03896:38:000000000-B4D98:1:1104:8217:26322 2:N:0:173
CCTGTTTTCTCCCCACGCTTTCGCACCTGAGCGTCAGTCTTCGTCCAGGGGGCCGCCTTCGCCACCTGTATTCCTCCAGATCTCTACGCATTTCACCGCTACACCTGGAATTCTACCCCCCTCTACGATACTCAAGCTTGCCACTCTCAGATGCAGTTCCCAGGTTGAGCCCCGGGCTTTCACATCTCACTTACTAAACCCCCTGCTTGCGCTTTACGCCCAGTACTTCCGCTTACCGCCTGCCCCCTCC
+
>AA1>FF1BDFFGEFE1AAAFG0EEEGF0B0A0BE?EFHCBG/BAE/FA///A>/>EEFH/BA/EF00@B@GFD2GFBB1GGEGEFG/<?EEGHFHH/@<B@BCFF<0<BGHHFF@GGCC//<01>.<.>>GD1<1<<0/<=<0</=<<=000:<;0;CFH00.:0///<G..:-;-AA/C0C;CF000;99000//;BB------//:9-@--:/:--9;--/;/;;B/--;--;B-;-9-:--;@;B9
@M03896:38:000000000-B4D98:1:1104:8197:26329 2:N:0:173
CCTGTTTGCTCCCCACGCTTTCGCACCTGAGCGTCAGTCTTCGTCCAGGGGGCCGCCTTCGCCACCGGTATTCCTCCAGATCTCTACGCATTTCACCGCTACACCTGGAATTCTACCCCCCTCTACGAGACTCAAGCTTGCCAGTATCAGATGCAGTTCCCAGGTTGAGCCCGGGGATTTCACATCTGACTTAACAAACCGCCTGCGTGCGCCTTACGCCCAGTACTTCCGATTAACGCTTGCACCCTCC
+
ABBAAFFFFFFFGGGGEEEEFGFGGGGGFGHFEGGFGHHHHHHHGGFFHE0EEEEGFGGHFEEGGH?EEEGHHHFHH2FGHHHHHHHGGGDDGGGHHBBGGCGHHHCF2FGGGHHGHHHGGGGHHGF?.<<GCB/<<GB/CGB00<;GFCFFH:C::CGHHHG./0;/CFFGB9--AA/CFBFFFFF/BFFF/9:/99EEDFFFFA-.ADDB..;BF.9BBD./;/:BFFADD.ABFFFDEEA9BBD?ED
@M03896:38:000000000-B4D98:1:1104:17970:26712 2:N:0:173
CCTGTTTGCTCCCCACGCTTTCGCACCTGAGCGTCAGTCTTCGTCCAGGGGGCCGCCTTCGCCACCGGTATTCCTCCAGATCTCTACGCATTTCACCGCTACACCTGGAATTCTACCCCCCTCTACGAGACTCAAGCTTGCCAGTATCAGATGCAGTTCCCAGGTTGAGCCCGGGGATTTCACATCTGACTTAACAAACCGCCTGCGTGCGCTTTACGCCCAGTAATTCCGATTAACGCTTGCACCCTCCG
+
BBBBAFFFFDFFGECEAFEAFGCF?EFHFFFHF2BEEDGHHHFAEEAGHFAEEGCGGFEHEEFGGHDG>>FGFHHHHFHFHHFHGHHGGD/EFGBGHGGGF@FFHGCEGF2GGGEHHGHCGGGF1>>A.AEFHFHDGFF/.GD0CH<GHGFGGFFG;;GHCG0A/:CBBFF;?B-B?EFGFBFFFFF//B//BBB/B.9AD--AAFA.AA->;:.;/EB;BDE/9//9:BF9.:99;9=9;.AB/BA.:;.
@M03896:38:000000000-B4D98:1:1104:17954:26728 2:N:0:173
CCTGTTTGCTCCCCACGCTTTCGCACCTGAGCGTCAGTCTTCGTCCAGGGGGCCGCCTTCGCCACCGGTATTCCTCCAGATCTCTACGCATTTCACCGCTACACCTGGAATTCTACCCCCCTCTACGAGACTCAAGCTTGCCAGTATCAGATGCAGTTCCCAGGTTGAGCCCGGGGATTTCACATCTGACTTAACAAACCGCCTGCGTGCGCTTTACGCCCAGTAATTCCGATTAACGCTTGCACCCTCCG
+
ABBAAFFFFFFFGGFG2EECFGEEDEGHHHHHG2EFD5FGGHGFEFAGHECEEGCGGAEHHECFEHEEE/FHBGHHHEFBGGBGHFGFGEEEGHFHHGGCG<FGHFCAFGFGGHHGGHHCC@FHHFFA<CFHFGHBG/D/<GB00:;CC000;CFCC0CFGFCA:0///:;;;9;A-;BFF0B0B9///;9:B/B//AAE?--.AA=9.;-@-.;9;9.@@:.:/;/;B/FDF.999.9..9:BBF?.ED.
@M03896:38:000000000-B4D98:1:1105:8285:3721 2:N:0:173
CCTGTTTGCTCCCCACGCTTTCGCACCTGAGCGTCAGTCTTCGTCCAGGGGGCCGCCTTCGCCACCGGTATTCCTCCAGATCTCTACGCATTTCACCGCTACACCTGGAATTCTACCCCCCTCTACGAGACTCAAGCTTGCCAGTATCAGATGCAGTTCCCAGGTTGAGCCCGGGGATTTCACATCTGACTTAACAAACCGCCTGCGCGCGCTTTACGCCCAGTAATTCCGATTAACGCTTGCACCCTCC
+
BBBAAFFFFFFFGGGFEEEAFGAEEEEHHHHGEGGGEGGHEDB2AEEGH?EEA0>EEGGGCEE??FE/>>FFHHHHHB3BGGGHHHHGGEGGHHHHFFDCCCGHHHFHHGHHHHHGHHHGGGGHGFC.><<DC0C<<<D<AGG0:0CC0;00<CCCCHGHHH0.:0;BFFGEBB?B-:9CFFGB/B;//;FB9/BF/;AF;=>AFF---9;@;.ABB.9@99;9;B/:FFFDA.ABF.9AE../;;DA.A
@M03896:38:000000000-B4D98:1:1105:8306:3730 2:N:0:173
CCTGTTTGCTCCCCACGCTTTCGCACCTGAGCGTCAGTCTTCATCCAGGGGGCCGCCTTCGCCACCGGTATTCCTCCAGATCTCTACGCATTTCACCGCTACACCTGGAATTCTACCCCCCTCTACGAGACTCAAGCTTGCCACTATCAGATGCAGTTCCCAGGTTGAGCCCGGGGATTTCACATCTGACTTAACAAACCGCCTGCGTTCGCTTTACGCCCAGTAATTCCTATTAACGCTTGCACCCTCC
+
AAB3AFFFDFFFFFFGAAAAFFAEEFGC3BFGEEEEEGGFEH5DFGCFHG0AAA>EEEGHAE1EGH1/>ECFGHHHGF?FHHHHHHHCEEGGFGFHH/BCCCFGGF000?GHHFHFHHHGGCG0GDF?.>CFHFED</0/<<D0/<<CC;0;0:C0CFGGHHF.:0/:;CBE---9-CBBFFFGGGG09;B/9B9B;.EE-;B?.A9..9.9;;.;BA.@BDE/:B//;///;;BBB.;;9.99//:.?9
@M03896:38:000000000-B4D98:1:1105:23734:4867 2:N:0:173
CCTGTTTGCTCCCCACGCTTTCGCACCTGAGCGTCAGTCTTCGTCCAGGGGGCCGCCTTCGCCACCGGTATTCCTCCAGATCTCTACGCATTTCACCGCTACACCTGGAATTCTACCCCCCTCTACGAGACTCCAGCTTGCCAGTATCAGATGCAGTTCCCAGGTTGAGCCCGGGGATTTCACATCTGACTTAACAAACCGCCTGCGTGCGCTTTACGCCCAGTAATTCCGATTAACGCTTGCACCCTCCG
+
AAAAAFFFFFFFGGFGGFE2AGEGGGGHFGGFAFGGGHHHFHGHGGCGB?0EAEEEGGEG1E?EFHE>/EEGGHHHGCFGHHHHHHHGGGGGHHHHHDGGG@GGGGFFFFGGHHHGGHHGGGGHFHGG.<CFC/<<GC0/<GF0:0;C;:;;CC0GGHGHF:0.;0:/FFFC??99D.;FFFFGFFF/FFFBB/;F/9AECFFDEF@9DADF;999B;ACBD.9BFBFFFFDAA./;AF.;.99:BDEFF.
@M03896:38:000000000-B4D98:1:1105:13247:5156 2:N:0:173
CCTGTTTGCTCCCCACGCTTTCGCACCTGAGCGTCAGTCTTCGTCCAGGGGGCCGCCTTCGCCACCGGTATTCCTCCAGATCTCTACGCATTTCACCGCTACACCTGGAATTCTACCCCCCTCTACGAGACTCAAGCTTGCCAGTATCAGATGCAGTTCCCAGGTTGAGCCCGGGGATTTCACATCTGACTTAACAAACCGCCTGCGTGCGCTTTACGCCCAGTACTTCCGATTAACGCTTGCACCCTCC
+
ABBAAFFFFFFFGGFFAEEFFGEEFGGH3AFGEFGGEHFHHHHFFDEGG10EEFEEEEGHEE?EGHE>EEFHGHHHHGHFFGHHHHHGGEEGHHGHHACGCCGHHHFFBGGHGGGGHHHGGGGFHHGC.ACHGCGGGGF/CGG00<GCCC0CGEFHF0GFGH0.:09BFGGGGGG9BDGGCFFFFFF/BFB/FB9B;.EFAFFFEFFADD;D-.EFE.;>BB.BF/B/;;A9;..;/:>A..9;BFF.;:
@M03896:38:000000000-B4D98:1:1105:23738:6911 2:N:0:173
CCTGTTTGCTCCCCACGCTTTCGCACCTGAGCGTCAGTCTTCGTCCCGGGGGCCGCCTTCGCCACCGCTATTCCTCCAGATCTCTACGCATTTCACCGCTACACCTGGAATTCTACCCCCCTCTACGAGCCTCCAGCTCGCCAGCATCAGATGCCGTTCCCAGCTCGAGCCCGGGGATTTCACATCTCACTTATCAAACCGCCTGCGTGCGCTTTACGCCCAGCAATTCCGATTAACGCTTCCCCCCTCC
+
AA>3>FFCFFFFFEBEEEEAFFEEDGGHHC2FAFGGGHGH5GCGEA1A000>>EEEEG?GCA/EEFE//>/FFFFGGBC1DF?FDGHECCADHHHGHD@DGC1??G000?>GHFFFGHHGGGDB<DC..-:::.;//0/;;A.-.;;C000;000;CFGGFB0.;/;-;.9A--;-;:/9B///BFB/BB/9//;;//9A=;BFEA9A.:-9-9./;99@@DE.;.;/99/A.A.9/.@.;.:..9@-AD
@M03896:38:000000000-B4D98:1:1105:24255:6914 2:N:0:173
CCTGTTTGCTCCCCACGCTTTCGCACCTGAGCGTCAGTCTTCGTCCAGGGGGCCGCCTTCGCCACCGGTATTCCTCCAGATCTCTACGCATTTCACCGCTACACCTGGAATTCTACCCCCCTCTACGAGACTCAAGCTTGCCAGCATCAGATGCAGTTCCCAGCTTGAGCCCGGGGATTTCACATCTGACTTAACAAACCGCCTGCGTGCGCTTTACGCCCAGCAATTCCGATTAACGCTTGCACCCTCC
+
ABAAAFFFFFFFGGFGEFECFGEEFGGHFGHGEEEG2GHHGHGFFGEFHG?EEE>EFGDH1FDEGHE/>EFHHHHHHEGHHGHGHHFFGEEGHGGHHGFGFCFHHHCCFGGFHHFGGHGGGGGHGHF...CDF0/<DG0<CCF0.;;C:C0CFHFHCGHHGHF.909;09FC?:-9;;9FFFFFFFF//;9B/:;B9FEE-==DEFC9DD=B>.ABBADA9.A..9/;B/B.:;.9B.@.9..9/;AAEF
@M03896:38:000000000-B4D98:1:1105:24240:6923 2:N:0:173
CCTGTTTTCTCCCCACGCTCTCGCACCTGAGCGTCAGTCTTCGCCCAGGTCGCCGCCTTCTCCACCTCTATTCCTCCAGATCTCTACGCATTTCACCGCTACACCTGTAATTCTACCCCCCTCTACGCCACTCCATCTCGCCACCATCTGTTGCCGTTCCCACGTCGAGCCCCCGCATTTCACATCTCACATTACAAACCGCCTGCGTGCGCTCTACTCCCAGTAACTCCGATTAACCCTTACACCCACCG
+
>AA1>DFCF1BBGA1E1AA0AE0AAEEF0BABAEE?EGDG2FB/BE?A/11//BA>EE/11B@BFF00112BBB2B>011BB2F@GG/>???EG2EE/<E//BBGF01BBGHF2>B<FHCCCCF1G///???0011=<10>A>.<.<<000=000-<<<CFG:-:.-;;.-E.-=-=9.;90;;0C000;////;://-A-;@A-A---9-@9-;:B/;/;-/;////;B-----/9/;-///9;;A-99-
@M03896:38:000000000-B4D98:1:1105:10372:7884 2:N:0:173
CCTGTTTGCTCCCCACGCTTTCGCACCTCAGTGTCAGTATTAGTCCAGGTGGTCGCCTTCTCCACCGGTGTTCCTTCCTATATCTACGCATTTCACCGCTACACAGGAAATTCCACCACCCTCTACCACACTCTAGTCAGCCAGTTTTGAATGCAGTTCCCAGGTTGAGCCCGGGGATTTCACATCCAACTTAACAAACCACCTACGCGCGCTTTACGCCCAGTAACTCCGATTAACGCTTGCACCCT
+
ABBAAFFFFFFFGGCEAEEFFGEFGGGFHGG5DFFGHHBGFFHGHDFHGHGG1BAEFEGG3BBDB11>00B?GGEBGF3BFGHHHHHGGFGGHHHHHGGGGCBH?0FGFHHGHBBFFH/FFAGHDGHH2?CGHFHD>@F@2@0<G1F1CFDDGHHFDFHHHH1><10<FHFGCCD-@./:;0C0;G:00CGBCB:0:;CAEEGGFFDA-;9@9A.BF9.;BDF/9/;/;BA=AA?9B.;.9.;/9BDA
@M03896:38:000000000-B4D98:1:1105:4132:8312 2:N:0:173
CCTGTTTGCTCCCCACGCTTTCGCACCTGAGCGTCAGTCTTCGTCCAGGGGGCCGCCTTCGCCACCGGTATTCCTCCAGATCTCTACGCATTTCACCGCTACACCTGGAATTCTACCCCCCTCTACGAGACTCAAGCTTGCCAGTATCAGATGCAGTTCCCAGGTTGAGCCCGGGGATTTCACATCTCACTTAACAAACCGCCTGCGTGCGCTTTACGCCCAGTAATTCCGATTAACGCTTGCACCCTCC
+
ABBAAFFFFFFFGGGGEFEFGGEFGGGGCGHGFFEGEHHHGHGHGGDHHCEGAEEEGGGG1EDEGHE/>EFHHHHHGBFGHGHHHFHGFEFGHFGHHDDGGCFGHHF0<?FHGHHFGHHGG?EHGHCD.<CGF0C<DCB/GHG::0GC;::;GGH0:CGHHGF.;0//;FGEAB:--EFGFFFGFFF/;BFFF/BB99EA=FDFFFFADF;B9.;FFA?BDF.9;//BFFBD...BFDD?A9./BFDFFF
@M03896:38:000000000-B4D98:1:1105:18964:8633 2:N:0:173
CCTGTTTGCTCCCCACGCTTTCGCACCTGAGCGTCAGTCTTCGTCCAGGGGGCCGCCTTCGCCACCGGTATTCCTCCAGATCTCTACGCATTTCACCGCTACACCTGGCATTCTACCCCCCTCTACGAGACTCCAGCTTGCCAGTATCAGATGCAGTTCCCAGGTTGAGCCCGGAGATTTCACATCTGACTTAACAAACCGCCTGCGTGCGCCTTACGCCCACTACTTCCGCTTCACGCTTGCACCCTCC
+
ABBAAFFCDFFFGGGG2EEFFGEEFGGFABFFEEEA2DDGFFHHEEE3A100AE>EEGGG1BEEEF?>>EFHHHHHGH33FFGHHHHGEEEEGHGHHDBD/BFGHHFF0?FFGGHFHHHDGGGHGHF..<C0C//<<0<<<G000:;;;00:CGGC:CGGH0:./9///;CF;9-;-9BCBFFGFF;;0;FFBFFF/FEF><?DFF=A.;;;.:.9F.A-9...:9;BFF..;D./;.;...9;:FDEFF
@M03896:38:000000000-B4D98:1:1105:18984:8639 2:N:0:173
CCTGTTTGCTCCCCACGCTTTCGCACCTGAGCGTCAGTCTTCGTCCAGGGCGCCGCCTTCGCCACCGGTATTCCTCCAGATCTCTACGCATTTCACCGCTACACCTGGAATTCTACCCCCCTCTACGAGACTCTAGCTTCCCAGTATCCGATGCAGTTCCCAGGCTCAGCCCGGCGCTTTCACTTCCGACTTAACAAACCGCCTGCGTTCGCTTTACGCCCCGTCATTCCGCTTAACTCTTCCACCCTCC
+
>A>1>FF1DDFFGGFEEAE0FFFGCGGFB0FBAFE?EGHHFFGFAE/B0//AAE>ECFGGAE/BEGA//E>FEEGHF0C1FC2GDGHFG?E/GGGGG/BCC@10CGB00<FGHF2>DGGCCCGH1<<.<ACDC000==00<C<0C0=D0<;;.AC0;;CGH00..;.0999.-9-;--AA0;F/;B/9;;-:9//;/-;999@--;-;-:-;A--/B--@@9-9---/;B/----9;/;///;/FFFEFF
@M03896:38:000000000-B4D98:1:1105:18698:8743 2:N:0:173
CCTGTTTGCTCCCCACGCTTTCGCACCTGAGCGTCAGTCTTCGTCCAGGGGGCCGCCTTCGCCACCGGTATTCCTCCAGATCTCTACGCATTTCACCGCTACACCTGGAATTCTACCCCCCTCTACGAGACTCAAGCTTGCCAGTATCAGATGCAGTTCCCAGGTTGAGCCCGGGGATTTCACATCTGACTTAACAAACCGCCTGCGTGCGCTTTACGCCCAGTAATTCCGATTAACGCTTGCACCCTCC
+
BBBBBFFFFFFFGGFGEEEAFGEEGGGHGHHHGGGGGHHHHHFHGE1GHG?EEEEEGGGGAEEEGHEE@EGHHHHHGFGGHHHHHHHGGEGGHHFHHCGGGCGHHHGHF?GHHHHHHHHGGGGHHHGGDDDHH0CDGGFBCGH0C;GGC0<CGFHGHHHHHH0C/C/BFFFEBAAA?EGFGFGGFFF//;BFF/;B/:EEDFFFFFFADFFDDA.BFFDAFD.9BFFFFFF.;9A:BDF.;.999BDFFF
@M03896:38:000000000-B4D98:1:1105:18719:8743 2:N:0:173
CCTGTTTGCTCCCCACGCTTTCGCACCTGAGCGTCAGTCTTCGTCCAGGGCGCCGCCTTCGCCACCGGTATTCCTCCTGATCTCTACGCATTTCACCGCTACACCTGGAATTCTACCCCCCTCTACGAGACTCAATCTTGCCAGCATCAGATGCAGTTCCCAGGTTGAGCCCGGGGATTTCCCATCTGACTTAACACACCGCCTGCGTGCGCTCTACGCCCAGCACTTCCGATTAACGCTTGCACCCTCCG
+
AAA1>FF1B@@BF1AEGEE0FFEA?EAGA0BBAEEEFH112AGEEE?10//A/EECEG?B/>/>>>///>/B2@F>0011B12B2GH/EEA/G>EDB/<BC/<<<F0001???222@FC@?CFG1G.<<.>1<1<0<=0<=CDC./=C0<0;GCG0CBG0::0.::;;CB/C9--9-.CB00900;;00CF/9//;/-:A=@@B-99AFB??---9B-9-9-A-99/9;B-----/;-9--9-:/;-EFF-
@M03896:38:000000000-B4D98:1:1105:7010:10317 2:N:0:173
CCTGTTTGCTCCCCACGCTTTCGCACCTGAGCGTCAGTCTTCGTCCAGGGGGCCGCCTTCGCCACCGGTATTCCTCCAGATCTCTACGCATTTCACCGCTACACCTGGAATTCTACCCCCCTCTACGAGACTCCAGCTTGCCAGTATCAGATGCAGTTCCCAGGTTGAGCCCGGGGATTTCACATCTGACTTAACAAACCGCCTGCGTGCGCTTTACGCCCAGTAATTCCGATTAACGCCTGCACCCTCC
+
ABBAAFFFFFFFGGGG?EEEFGEFGGGHGFFFFGDEDHHHHHHHFEAEHCCEEE@EFGGH1B>EEHE/>EGHGHEHGCCGHGHHHHHGGAEEGGHHHADFCCGHHHCAFGHHHHHHHHHGGGGHHHFDDGGHH/<<CHF/CC=::;GGHC0<GBCHCGGHHHB.:9;/;FFEA;-9;:FGFBFFFFF/:BFF/9B//.;EAFFFAFDAA9-@-;ABFEDFFF.99/;;FFFD.9.;B.B-99..;BD.A;
@M03896:38:000000000-B4D98:1:1105:6990:10324 2:N:0:173
CCTGTTTGCTCCCCACGCTTTCGCACCTGAGCGTCAGTCTTCGTCCAGGGGGCCGCCTTCGCCACCGGTATTCCTCCAGATCTCTACGCATTTCACCGCTACACCTGGAATTCTACCCCCCTCTACGAGACTCAAGCTTGCCAGTATCAGATGCAGTTCCCAGGTTGAGCCCGGGGATTTCACATCTGACTTAACAAACCGCCTGCGTGCGCTTTACGCCCAGTAATTCCGATTAACGCTTGCACCCTCC
+
ABBABFFFFFFFGGGGFEEFFGGFGGGHFHGFEGGGGHHHHHHHGGFHGC0EEEEGGGGHAEEEGHE/EEGHHHHHG?FFHHHHHHHGGFDGHHHHHFGGGCGHHHGFFGHHHHHFHHHGGGGHHGGGA<CGF</DGHBCHHHF:;<CCGCCHHGCGGHHHHHEC99FGGGF??@:ADFCFFF0FFF/BFFBBBBBFFFFFFF?FF-:DDFD-A.BF.AADFE9B//;FFFDDDDBBA@.A.A/;FD.ED
@M03896:38:000000000-B4D98:1:1105:7002:10338 2:N:0:173
CCTGTTTGCTCCCCACGCTTTCGCACCTGAGCGTCAGTCTTCGTCCAGGGGGCCGCCTTCGCCACCGGTATTCCTCCAGATCTCTACGCATTTCACCGCTACACCTGGAATTCTACCCCCCTCTACGAGACTCAAGCTTGCCAGTATCAGATGCAGTTCCCAGGTTGAGCCCGGGGATTTCACATCTGACTTAACAAACCGCCTGCGTGCGCTTTACGCCCAGTAATTCCGCTTAACGCTTGCACCCTCC
+
AAAAAFFFFFFFGGBEAEECFGEEFGGHFCGBEEEGGHHHFH2GED?GG?0EAEEFEEGG1EAEFH>/>EFHHHFHHB3FGGHHH4FFEE/EFGFHF?CD?CFGHFCGFHGHGGFFFHGGGDFCDGF.<DEHF0<<DGB/CHF:0<;;;::GFGFGCCGGHHC.C0/CFFGG-???AFGGGEGFFFF/BFFBFFFFB.AEFFFF.9@.AD=@-9AFFFF;>../9;B/BFF.:;.9/9@.:..;/BDEEF
@M03896:38:000000000-B4D98:1:1105:5356:10348 2:N:0:173
CCTGTTTGCTCCCCACGCTTTCGCACCTGAGCGTCAGTCTTCGTCCAGGGGGCCGCCTTCGCCACCGGTATTCCTCCAGATCTCTACGCATTTCACCGCTACACCTGGAATTCTACCCCCCTCTACGAGACTCAAGCTTGCCAGTATCAGATGCAGTTCCCAGGTTGAGCCCGGGGATTTCACATCTGACTTACCAAACCGCCTGCGTGCGCTTTACGCCCAGTAATTCCGATTAACTCTTGCACCCTCC
+
BBBAAFFFFFFFGGGGGEEEFGEGGGGHFGGGEGDGGGHHHHHHGGGHHG00AEEEGGGHAECEFHE>EFFGHHHHGFGGHHHHHFHGGFGGHGFHH/CGGCFGHHGCBGHGHHHFFHEGGGGHFHGC<EDHB<C0DGDCEGF0::<;<;<:CFBH;CGFHHFC:0//;FFEB;99ADFFGEFBFFF/9BFF//;//AEFFFCDFFB?DDBD;.;9FF?CDD.;///9FF/.9.9:B/;//BF/;9D.ED
@M03896:38:000000000-B4D98:1:1105:5339:10362 2:N:0:173
CCTGTTTGCTCCCCACGCTTTCGCACCTGAGCGTCAGTCTTCGTCCAGGGGGCCGCCTTCGCCACCGGTATTCCTCCAGATCTCTACGCATTTCACCGCTACACCTGGAATTCTACCCCCCTCTACGAGACTCAAGCTTGCCAGTATCAGATGCAGTTCCCAGGTTGAGCCCGGGGATTTCACATCTGACTTAACAAACCGCCTGCGTGCGCTTTACGCCCAGTAATTCCGATTAACGCTTGCACCCTCCG
+
ABBAAFFCFFFFGGFG?EE2FGEGGGGHGHGFEFEGGHHHFHHHFE1GH10EEEEEGGEGAEAEEFE/>EFGGGFHFBGHHHHHHGHGGFCFHFGHGFGCD@FGHHGAB?GHHHHFFHHGGCGHDGGGDDGDB0<<GG0<CGF0;CGG:;0GFCHHGHHFGHF.;0/BFCFEB@B@@GFFFFFGFFF//BBFFFBFBFEF<BB?EF@.AD=>9AEFF.A9@DF/9//9FF/9A.A:B.BD99.BBBA.:A.
@M03896:38:000000000-B4D98:1:1105:15479:10396 2:N:0:173
CCTGTTTGCTCCCCACGCTTTCGCACCTGAGCGTCAGTCTTCGTCCAGGGGGCCGCCTTCGCCACCGGTATTCCTCCAGATCTCTACGCATTTCACCGCTACACCTGGAATTCTACCCCCCTCTACGAGACTCAAGCTTGCCAGTATCAGATGCAGTTCCCAGGTTGAGCCCGGGGATTTCACATCTCACTTAACAAACCGCCTGCGTGCGCTTTCCGCCCAGTCCTTCCGCTTAACGCCTGCCCCCTCC
+
ABBBBFFBDDFFGGGE2EEFFGEEGGGFBGHGEEAEBFFEGGBCEEAFHEFCEE>EFFGG1?B?EH?>>EGHGHFHFFB?FGFHB?F?E/EEFGDGHC>BBBFGG??0?2FGGGFHHHHGGGGGFFC..<CGF0/<<<0/<C00:0:;0::;0;000:<GHH0./9/:/;;A;9-9?9FGF0F09FB//;B/9/;9B.AA9;BFAF-;.;-;9;./;;99@.;://;9BB..9.;/;.;9F9:.:A>-AA
@M03896:38:000000000-B4D98:1:1105:15471:10416 2:N:0:173
CCTGTTTGCTCCCCACGCTTTCGCACCTGAGCGTCAGTCTTCGTCCAGGGGGCCGCCTTCGCCACCGGTATTCCTCCAGATCTCTACGCATTTCACCGCTACACCTGGAATTCTACCCCCCTCTACGAGACTCAAGCTTGCCAGTATCAGATGCAGTTCCCAGGTTGAGCCCGGGGATTTCACATCTGACTTAACAAACCGCCTGCGTGCGCTTTACGCCCAGTAATTCCGATTAACGCTTGCACCCTCC
+
BBBAAFFFFFFFGGGGAEEAFGEFFGGHFHHFEEEGEHHFFHGHFFEFHFCEEE>EEEEHHGGGGHEE/>FGHHBGHFGGHFFGH4FFGEEFFHFGHDDGCCHHHHFGFCGCHHHHHHHGGGGFHFFA.<<GH0GGGFF/CGG::;0CC:CCFFFH;GGHCH0.::/;;FGE?A-9-CFBFFGFFFB/BBBBF/9BF?EEDFFFFF@AAAAD=9EFB9DBBF?/B/FFFFFB.9ABFDB?..99:FFFFF
@M03896:38:000000000-B4D98:1:1105:22092:10951 2:N:0:173
CCTGTTTGCTCCCCACGCTTTCGCACCTGAGCGTCAGTCTTCGTCCAGGGGGCCGCCTTCGCCACCGGTATTCCTCCAGATCTCTACGCATTTCACCGCTACACCTGGAATTCTACCCCCCTCTACGAGACTCAAGCTTGCCAGTATCAGATGCAGTTCCCAGGTTGAGCCCGGGGATTTCACATCTGACTTAACAAACCGCCTGCGTGCGCTCTACGCCCAGTAATTCCGATTAACGCTTGCACCCTCCG
+
ABBBBFFBFFFFGGFG?EEFFGEEDGGHGCFGE2EEGFHHHHDHFE1GH?AEEEEEGGGGEG?EGHEEEEGHHHHHHBGFHGHHHHHGGCFGFHHHH?BDDCFGHHFGHHHHHHHHHHHGGGGHEHG?CDFGFCFFFFD<CGF0;CGCCCCGFGHHHGGHHHHA:;;//CFFB999BDFGGGFGFFF9;BB/BFBFBFEE<B-DA?B9DFBB>../FEB-;9.;:BBBFBBADDFFFAB.:.99;FD..;.
@M03896:38:000000000-B4D98:1:1105:13372:12135 2:N:0:173
CCTGTTCGCTACCCACGCTTTCGTTCCTCAGCGTCAGTTACTGCCCAGAGACCCGCCTTCGCCACCGGTGTTCCTCCTGATATCTGCGCATTTCACCGCTACACCAGGAATTCCAGTCTCCCCTGCAGTACTCAAGTCTGCCCGTATCGCCTGCAAGCCCGCAGTTGAGCTGCTGGTTTTCACAAACGACCCGACAAACCGCCTACGAACTCTTCACGCCCAGTAATTCCGGACAACGCTTTCACCCTAC
+
ABBAAFFADBBDGGFGEFEFGGEFHHHHHFGHFGDGGGGGFHDEGFFHHEFGGHEEEEGG1EDEEHE/>>>>GGHHHHHHHHGHHHGGGEEEGHGHHEGGGCGHFFGEHBGHGHHD3FFHDHGHGGHF2FGHF1F1FFF<GGH/->>FAEG?CGHHHHE.-A@:.00:;GCGC:0::0:CFFGFFAA.9A-::9;;AFFFFF@DAF.A.BEF/;//;;9;DA./;B///B9-:@-AA-D.9.//;9;A.:
@M03896:38:000000000-B4D98:1:1105:13372:12160 2:N:0:173
CCTGTTCGCTACCCACGCTTTCGTTCCTCAGCGTCAGTTACTGCCCAGAGACCCGCCTTCGCCACCGGTGTTCCTCCTGATATCTGCGCATTTCACCGCTACACCAGGAATTCCAGTCTCCCCTGCAGTACTCAAGTCTGCCCGTATCGCCTGCAAGCCAGCAGTTGAGCTGCTGGTTTTCACAAACGACGCGACAAACCGCCTACGAACTCTTTACGCCCAGTAATTCCGGACAACGCTTGCACCCTACG
+
ABBAAFFBBBBDGGGGEEFFGGFGHHHHHHHHGGGGGHHHFHHHGHFHGHFHGHEGGGGHEFDEGHE?>@EEFHHGHHHHHHHHHFFGGGGGHHHHHEFGG@GHHGFFAGHFHHHDGHFHFHGHGGHF@GGHF?FFFFF1FHHF->>F>EGFHHFHHHGFCGGA<<=DGHG/;CC/CGFEHFHH0...9A-@9-;D-9E.@C-DFFFFFFEF/9;/:;A@D?.;9:999FFBD99A;9B..9999;AE.:.
@M03896:38:000000000-B4D98:1:1105:8183:12234 2:N:0:173
CCTGTTTGCTCCCCACGCTTTCGCACCTGAGCGTCAGTCTTCGTCCAGGGCGCCGCCTTCGCCACCGGTATTCCTCCAGATCTCTACGCATTTCACCGCTACACCTGGAATTCTACCCCCCTCTACGAGCCTCAAGCTTGCCAGCATCAGATGCAGTTCCCAGGTTGAGCCCGCGGATTTCACATCTCACTTAACCAACCGCCTGCGTGCGCTTTACGCCCAGTAATTCCGATTAACGCTTGCACCCTCC
+
AAAAAFF>DDFFGGFE?AA0AGEFGGGHBCCFEEGCGHHHCGHGEE/AB?/EEEEEEGEG/E?EEHE/>E/FGHHHH0FEGHHGGHHFEEGGHHHHH/BCCCFGGHFA0?FGHGHFFFGGGGGFHHFC.-><C/<0<C0<CG=C.<=;0::;CF0;;GHFB0:.:0:/99BC9-;--:9BBBF/FFF/;BB999;//;AA@?@FAF99;A@@@-AFF-;9@F-9B/9BFFF-;--:9-@A-AE/9BBEEF
@M03896:38:000000000-B4D98:1:1105:13429:13184 2:N:0:173
CCTGTTTGCTCCCCACGCTTTCGCACCTGAGCGTCAGTCTTCGTCCAGGGGGCCGCCTTCGCCACCGGTATTCCTCCAGATCTCTACGCATTTCACCGCTACACCTGGAATTCTACCCCCCTCTACGAGACTCCAGCTTGCCAGCATCAGATGCAGTTCCCAGGTTGAGCCCGGGGATTTCACATCTGACTTAACAAACCGCCTGCGTGCGCCTGACGCCCAGTAATTCCGATTAACGCTTGCACCCTCC
+
AAAAAFFBFFFFGGGFEEE2AGAEGGGHBFHHGGEEFHHHHHAFEEAFG1A0AE>EEEFG1E?EGH1/>EFHHFHHFFCFGHHF4FGFE<E/FGDGHDGCCCGHHHFGFFFGGHGGHFHGFGGHHHGFADADC/<<<C0/<CG0.:;:<:<C00FG0;CCGH0.90/;;FFEA-;:-9FFFBBBBFB/9//:99BB/.AE-BCFF?-.9A;9.9..;9AAD?.9;/:9BF/9;..9:.99..;;//9.9.
@M03896:38:000000000-B4D98:1:1105:13435:13207 2:N:0:173
CCTGTTTGCTCCCCACGCTTTCGCACCTGAGCGTCAGTCTTCGTCCAGGGGGCCGCCTTCGCCACCGGTATTCCTCCAGATCTCTACGCATTTCACCGCTACACCTGGAATTCTACCCCCCTCTACGAGACTCCAGCTTGCCAGTATCAGATGCAGTTCCCAGGTTGAGCCCGGGGATTTCACATCTGACTTAACAAACCGCCTGCGTGCGCTTTACGCCCAGTAATTCCGATTAACGCTTGCACCCTCC
+
ABBAAFFFFFFFGGGGGEEFFGEEGGGHEFHGAEEGGHHGGHDHEEDGH?0EAE>EFGGH1EDEGHA/>EFFFHHHGBFGHHHHHHHGGEFGHHHHHDCGD@FGHHFFB?FGHHFGGHHGGGGHHHGG?.CGF///<CD<CGG:0;<<=;:CGHHFGGGHHH0::0/9FGGEBBAF?DFGGGGFFFF/BBFFFB9B/.AFFFBDEABADFF@;9EFFED-@D.9;9FFFFBAA9.:B.@.9A.;;:.AED
@M03896:38:000000000-B4D98:1:1105:21965:13260 2:N:0:173
CCTGTTTGCTCCCCACGCTTTCGCACCTGAGCGTCAGTCTTCGTCCAGGGGGCCGCCTTCGCCACCGGTATTCCTCCAGATCTCTACGCATTTCACCGCTACACCTGGAATTCTACCCCCCTCTACGAGACTCCAGCTTGCCAGTATCAGATGCAGTTCCCAGGTTGAGCCCGGGGATTTCACATCTGACTTAACAAACCGCCTGCGTGCGCTTTACGCCCAGTACTTCCGATTAACGCCTGCACCCTCC
+
ABBAAFFFFFFFGGGG2EEFFGDEEGGHGFGFAFGGEGHFCHHGFE1GHE0EAE@EGGGG1E?EGHE/>>FGHHHHHEGDGGHHBGHGFEFFDGHHHGGGG@FHHH2FHHFHHHHFHHHGGGGHEHF<..<GH/C/=C0<<GG0:;GCG0::FHEG0CGHGHF./0//;FGGB--;-99FCBFFFFF/;BBBFBB;:AEE-@DAAFCADD;B9D./B.99;AF///:/BB..:.99B.@-...9;/A.E9
@M03896:38:000000000-B4D98:1:1105:21973:13279 2:N:0:173
CCTGTTTGCTCCCCACGCTTTCGCACCTGAGCGTCAGTCTTCGTCCAGGGGGCCGCCTTCGCCACCGGTATTCCTCCAGATCTCTACGCATTTCACCGCTACACCTGGAATTCTACCCCCCTCTACGAGACTCAAGCTTGCCAGTATCAGATGCAGTTCCCAGGTTGAGCCCGGGGATTTCACATCTGACTTAACAAACCGCCTGCGTGCGCTTTACGCCCAGTAATTCCGATTAACGCTTGCACCCTCCG
+
ABBBAFFFFFFFGGGGEEEAFGEEEGGHHHHGFGGGGHHHHHFHGEAGHAAEEE>EEGGG1EAEGHE@>EGHHHGHHFHFHGHHFHHGGEFEGGGHHGGGGCGHHGFFF2GHHHHFGGHGGGGHGGG.<CCHF0C<GF0GGHH0;;C;;:;:CFCG;GHHHH0.:9/B9FGGCA??BEGGFFFGFFF:BFF9;BBB9.AEDFFF?F@:ADA@-;.9;AACFF.9;F//;BFFADABFAD.;..:BBDEEF.
@M03896:38:000000000-B4D98:1:1105:19554:13375 2:N:0:173
CCTGTTTGCTCCCCACGCTTTCGCACCTGAGCGTCAGTCTTCGTCCAGGGGGCCGCCTTCGCCACCGGTATTCCTCCAGATCTCTACGCATTTCACCGCTACACCTGGAATTCTACCCCCCTCTACGAGACTCAAGCTTGCCAGTATCAGATGCAGTTCCCAGGTTGAGCCCGGGGATTTCACATCTGACTTAACAAACCGCCTGCGTGCGCTTTACGCCCAGTACTTCCGATTAACGCTTGCACCCTCC
+
ABBAAFFFFFFFGGGGEFEFFGGEGGGHFFHFEFGFGHHHGHHHFFFFHF?EEEEEGGGH1EE?EHE>EEGHGHHHHFGEGGHHHHHGGEFGHHHHHFDGGCDHHHHFB?GGGHHFHHHGGGGHHHGFAAEHF0<<<CFCGHG0CCGG;0;CHHHECGGHGHF.:0/9;FGGG?AD-CFFFFGGFFF;BBFFFFFF/AEFFFFFFFFFFFFF-9AFFADBFF.9B/BFFF.::;AFF.@.:..BFFFEEF
@M03896:38:000000000-B4D98:1:1105:19536:13379 2:N:0:173
CCTGTTTGCTCCCCACGCTTTCGCACCTGAGCGTCAGTCTTCGTCCAGGGGGCCGCCTTCGCCACCGGTATTCCTCCAGATCTCTACGCATTTCACCGCTACACCTGGAATTCTACCCCCCTCTACGAGACTCAAGCTTGCCAGTATCAGATGCAGTTCCCAGGTTGAGCCCGGGGATTTCACATCTGACTTAACAAACCGCCTGCGTTCGCTTTACGCCCAGTAATTCCGATTCACGCTTGCACCCTCC
+
ABBAAFFBFFFFGGGGEEEFFGEEDGGFAFGFFGEEEHFHFHHHGGCFHF0AAE0EGGGG1EEEFH?/>EFGGGHHHFFGHHHGHHHFGEFGFHHHH<CGG@GHHHC?2FFCFGHGHHHDGGGHHHAD<ECHF0CDGHB/CGD0:<GCC;0;;FB0;;GHHFB::9//FGBC@A9BGDFGFFGGFFF9BFFFFB9;B.;A9BFF.FBD.9;9.;99B;.@BD.///9;FFF.;./:;AF....9/;A.AD
@M03896:38:000000000-B4D98:1:1105:11319:13405 2:N:0:173
CCTGTTTGCTCCCCACGCTTTCGCACCTGAGCGTCAGTCTTCGTCCAGGGGGCCGCCTTCGCCACCGGTATTCCTCCAGATCTCTACGCATTTCACCGCTACACCTGGAATTCTACCCCCCTCTACGCGACTCAAGCTTGCCAGTATCAGATGCAGTTCCCAGGTTGAGCCCGGGGATTTCACATCTGACTTAACAAACCGCCTGCGTGCGCTTTACGCCCAGTAATTCCGCTTAACGCTTGCACCCTCCG
+
BBBBAFFFFFFFFGGG?AA2AFAEEFGGFGHHGGCGFGFHBGFBED1CGEECAE@FEEEG1E?EGH?/>/?GHFHHFBFGHGGGGFHGGEEEHHHHHDGGGCFGHHGC0?FCGHHHGHHGGCGHGHA---<AF0=:CC:/CGF00;CCC0;;FBFF9BFF;C0./9/;/CBC9@-:-AFFBBFBEFF//B/BFF9B:;EE?B?FAA9...999../B9A-9A.;////;/:.;9AFF.;999.;BFD.9A.
@M03896:38:000000000-B4D98:1:1105:11335:13414 2:N:0:173
CCTGTTTGCTCCCCACGCTTTCGCACCTGAGCGTCAGTCTTCGTCCAGGGGGCCGCCTTCGCCACCGGTATTCCTCCAGATCTCTACGCATTTCACCGCTACACCTGGAATTCTACCCCCCTCTACGAGACTCAAGCTTGCCAGTATCAGATGCAGTTCCCAGGTTGAGCCCGGGGATTTCACATCTGACTTAACAAACCGCCTGCGTGCGCTTTACGCCCAGTAATTCCGATTAACGCTTGCACCCTCCG
+
ABBAAFFFFFFFGGGGEFEFFGEEGGGHFHHGEGGGGHHHHHHHGFFFHG?EEEEEGGGHAEEEGHE/EEGHHHHHHFGHHHHHHHHGGFGGHHHHHFGGGCFHHHFCBGGFHHHHHHHGGGGHHHGCDCEHF<CDDCD/EHGC0<GGGC;CGHHHHGHHHGGC;9:/CFGGGGC?DBGFFGGGFFF/;BFFFFBF9?EFFFFFFFFAFFFF-;AFFFFCDF.:BFBBFF/.;ADFFFF.;.9;BFF?ED.
@M03896:38:000000000-B4D98:1:1105:17127:14251 2:N:0:173
CCTGTTTGCTCCCCACGCTTTCGCACCTGAGCGTCAGTCTTCGTCCAGGGGGCCGCCTTCGCCACCGGTATTCCTCCAGATCTCTACGCATTTCACCGCTACACCTGGAATTCTACCCCCCTCTACGAGACTCAAGCTTGCCAGTATCAGATGCAGTTCCCAGGTTGAGCCCGGGGATTTCACATCTGACTTAACAAACCGCCTGCGTGCGCTGTACGCACAGTAATTCCGATTAAAGCTTTCACCCTCA
+
BBBBBFFBFFFFEE4EAEEFFGDEDECGCBGHGGDAEGHFFGHHDA?GFGAEEECGGGGHEGCFEHDCEEEHFHHGGCHEHHGHHFHE</?EFG2FGDCC/@DGHHBFFBGHHHGGFGEDGCDHFHGGC.CGB</0DCF/<GFB0CCGBG:GG0CHGGHHGFHC:0/CB9BC?GG??;/FFB;FB//99/9//;/B/..9B<@..A-;;9@>>-;/;.A.;-F9BF/99//....9;/9////;;/...9
@M03896:38:000000000-B4D98:1:1105:19187:14357 2:N:0:173
CCTGTTTGCTCCCCACGCTTTCGCACCTGAGCGTCAGTCTTCGTCCAGGGGGCCGCCTTCGCCACCGGTATTCCTCCAGATCTCTACGCATTTCACCACTACACCTGGAATTCTACCCCCCTCTACGAGACTCAAGCTTGCCAGTATCAGATGCAGTTCCCAGGTTGAGCCCGGGGATTTCACATCTGCCTTAACAAACCGCCTGCGTGCGCTTTACGCCCAGAAATTCCGATTAACGCTTGCACCCTCC
+
AABAAFFCFFFFFEFF2EAFFG?E?FEH3AFGGGFGGHHGGHHHCA1FG10AAE@FEFGGAEAEEHE/>EFFGHHHG?GHHHHHHHFGC/EAHGHHHHGHCCBFGHBFBFGHHHFFHGEGGGGHDGGG.>EFG0<0<GH/.<=<0<GD==:0CBC0:CHGG0C.;:://C/;9--A?9/BFBFGGFF;00BB//9B/.AEB??D.F-999BB-.;/;..@=A..//99:BF.AD9F/99....9/;DE.D
@M03896:38:000000000-B4D98:1:1105:19209:14358 2:N:0:173
CCTGTTTGCTCCCCACGCTTTCGCACCTGAGCGTCAGTCTTCGTCCAGGGGGCCGCCTTCGCCACCGGTATTCCTCCAGATCTCTACGCATTTCACCACTACACCTGGAATTCTACCCCCCTCTACGAGACTCAAGCTTGCCAGTATCAGATGCAGTTCCCAGGTTGAGCCCGGGGATTTCACATCTGACTTAACAAACCGCCTGCGTGCGCTTTACGCCCAGTAATTCCGATTAACTCTTGCACCCTCC
+
AABAAFFFFFFFGGGF2AEAFG?EFGGHGHHGEGGGGHHHHHGHGDAGHD0FAEEEGFGHAEEEGH?/>EFGHHHHGGFFHHHHHHHGGEEGHHHHHHHGFFFHHHFCGHHFHHHHHHHGGGGHHHGCACCGF0C0<CFCGHG0<<DD=<;;GFHGGCGHGHGE/::GFHGEBDAB?AFFGFGFFGF00FFFBBBB/.AEFFFFFFAADFFD9A.;FFBCFFE9BBF/BFB.;.DFF/;/9//99;AFEF
@M03896:38:000000000-B4D98:1:1105:2079:14822 2:N:0:173
CCTGTTTGCTCCCCACGCTTTCGCACCTGAGCGTCAGTCTTCGTCCAGGGGGCCGCCTTCGCCACCGGTATTCCTCCAGATCTCTACGCATTTCACCGCTACACCTGGAATTCTACCCCCCTCTACGACACTCAAGCTTGCCACTATCAGATGCAGTTCCCAGGTTGAGCCCGGGGATTTCACATCTGACTTAACAAACCGCCTGCGTGCGCTTTACGCCCAGTAATTCCGATTAACGCCTGCACCCTCC
+
ABBBAFFFFFFFGGFGEEEAFGEFDGGHAGCFEEEGEGHHGHFHFFEGFA0AAEEEGGGGAECEEF?/>EGHHHHHG2BFHHHHHHHGGEEEDFFGHACFG@BGHHCFCFGFGFHFHHHGGGGHFHF?.<AGFCFDDC=/<CC0/:CC:;;0:CFB0CGCCCB.99///:FFBF-9@DFGFBBBFF::9BFFBF9B99AE-BBDEF-:AA-;9.ABFAD;DD./9B/;FF/F?AABF.@-:AA.;BDFAD
@M03896:38:000000000-B4D98:1:1105:16834:15847 2:N:0:173
CCTGTTTGCTCCCCACGCTTTCGCACCTGAGCGTCAGTCTTCGTCCAGGGGGCCGCCTTCGCCACCGGTATTCCTCCAGATCTCTACGCATTTCACCGCTACACCTGGAATTCTACCCCCCTCTACGAGACTCAAGCTTGCCAGTATCAGATGCAGTTCCCAGGTTGAGCCCGGGGATTTCACATCTGACTTAACAAACCGCCTGCGTGCGCTTTACGCCCAGTAATTCCGATTAACGCTTGCACCCTCCG
+
ABAAAFFFFFFFGGGGCFEFFGEEGGGHFHHHEEEGGHHHHHHHGGEHHGEEEFEGGGGHEEDEGHEEEEGHHHHHHFHHHGHHHHHGGGCGFHHHHGGGF@DGHHFFG?GHHHHHHHHGGGGFFHGGCADGFCFDGHD/EHG0CFHGCGCGBCHHCGGHHHG.;0C/CFFGGGCG?DFFGGGFFFF9/BFFF/;B9.EFFFFFFF@AFFFF-;.BBEDDC?EFFFFFFFFDD:ABBDF?..;9BFFFFD.
@M03896:38:000000000-B4D98:1:1105:8901:16032 2:N:0:173
CCTGTTTGCTCCCCACGCTTTCGCACCTGAGCGTCAGTCTTCGTCCAGGGCGCCGCCTTCGCCACCGGTATTCCTCCAGATCTCTACGCATTTCACCGCTACACCTGGAATTCTACCCCCCTCTACGAGACTCAAGCTTGCCAGTATCAGATGCAGTTCCCAGGTTGAGCCCGGGGATTTCACATCTCACTTATCAAACCGCCTGCGTGCGCTTTACGCCCAGTACTTCCGATTCACGCCTGCACCCTCC
+
ABBAAFFFFFFFGGGEAEE2AGAEDGGHFGCEEGDGDGHBFHGGFDAGG?1AEE>EEEEG1?B?EHA//>FBEGHHH0B3GGDGFGHEE/EEHHGHHDGGC@?0FCB0<1FCGGGGHFHGCGGF1GF..><FF0<0<<</<CD0<=DD=0::CCG0;GCGHH0.::/:::FE-A??9;CFFFFGFFF00;09//;;/:FA>BBFFF=;.?-;-..;B:999../9/;BFF..9./9:9F.9...;:DEED
@M03896:38:000000000-B4D98:1:1105:19695:16473 2:N:0:173
CCTGTTTGCTCCCCACGCTTTCGCACCTGAGCGTCAGTCTTCGTCCAGGGGGCCGCCTTCGCCACCGGTATTCCTCCAGATCTCTACGCATTTCACCGCTACACCTGGAATTCTACCCCCCTCTACGAGACTCCAGCTTGCCAGTATCAGATGCAGTTCCCAGGTTGAGCCCGGGGATTTCACATCTGACTTAACAAACCGCCTGCGTGCGCTTTACGCCCAGTAATTCCGATTAACGCTTGCACCCTCC
+
ABBBBFFFFFFFGGGGFEEFFGEEFGGHHHHHGEFGGHHHHHHHGGEGHG?EEEEGGGGG1EAEFHEEEGGGHHHHGFHHHHHHHHHGGEGGHHGHHFGGGCFHHHFFHGGHHHHFHHHGGGGHHHG.<CDGF/<CGGF<GHH0:;G;;C::GFBHCGHHGHF.:9:FFGGEBA??-.FFFBBFFFF9BFFFBFBF/.EFFFFFFFFDDFFF-9AFF.A=@D.9;BBFFFF.;..BBD;.;..:;FDFFF
@M03896:38:000000000-B4D98:1:1105:16375:16508 2:N:0:173
CCTGTTTGCTCCCCACGCTTTCGCACCTGAGCGTCAGTCTTCGTCCAGGGGGCCGCCTTCGCCACCGGTATTCCTCCAGATCTCTACGCATTTCACCGCTACACCTGGAATTCTACCCCCCTCTACGAGACTCCAGCTTGCCAGTATCAGATGCAGTTCCCAGGTTGAGCCCGGGGATTTCACATCTGACTTAACAAACCGCCTGCGTGCGCTTTACGCCCAGTAATTCCGCTTAACGCTTGCACCCTCC
+
AAAAAFFCFFFFGGGGEFEFFGEEEGGHGFGGGGFEEHHHHHFHGF1GG1AFAEEEGGGH1EDEEHE>>EGGHHHHGBFFGGHHHFHGGEFGHHFHH?DCD@?GHHBCF<FGHHBFGHHGGGGHDGC..<CHF/<<<GD/<GG::0=C;;0;GF0CF0GGHG0.:0/CCFGEB-9@?CFGGBFFFFF/9FFF/;:9:9EFCFFFFF@AFF;B;.9/BE.BCFFB//;//B/.;9.9B.@.;9./9;AEFA
@M03896:38:000000000-B4D98:1:1105:16358:16515 2:N:0:173
CCTGTTTGCTCCCCACGCTTTCGCACCTGAGCGTCAGTCTTCGTCCAGGGGGCCGCCTTCGCCACCGGTATTCCTCCAGATCTCTACGCATTTCACCGCTACACCTGGAATTCTACCCCCCTCTACGAGACTCAAGCTTGCCAGTATCAGATGCAGTTCCCAGGTTGAGCCCGGGGATTTCACATCTGACTTACCAAACCGCCTGCGTGCGCTTTACGCCCAGTACTTCCGATTAACGCTTGCACCCTCC
+
ABBAAFFFFFFFGGGGEEEAFGEFGGGHFGHGEGEGGHHHHHHHGGDHHDGEEEEFGGGHEEEEGHE>>EGHHGHHHFGDGGGFHFGGGEEGHGHHHDFGGFGHHHGC2FGFGHHGHHHGGGGHHGFA.<CGH0C<DHH<GGG000CC;:<CHHGHGGHHCHF.C9CB9FGGA:@??9FFFGFGFFF/9BFFF/999AEE@FFFFF@;AD9@@.AFF.A>BFF/:9;BFFDA..:9BDF.9AA/BFD.AD
@M03896:38:000000000-B4D98:1:1105:9405:16601 2:N:0:173
CCTGTTTGCTCCCCACGCTTTCGCACCTGAGCGTCAGTCTTCGTCCAGGGCGCCGCCTTCGCCACCGCTATTCCTCCAGATCTCTACGCATTTCACCGCTACACCTGGAATTCTACCCCCCTCTACGAGACTCCAGCTTGCCAGTATCAGATGCAGTTCCCAGGTTGAGCCCGGGGATTTCACATCTCACTTAACCAACCGCCTGCGTGCGCTTTACGCCCAGTAATTCCGATTAACGCTTGCACCCTCC
+
AAA>AFFCFFFFGEGEEEEEFGGGGGGGFBBBAFFEGHCFFHHGEG1BE11AEEEFEGEF1E1BEF?//EEGFHGHF2F3GFGGF4F?EEEGHGHHFDGDCCDFFHB02?FFHFHFGHHGGGG01F>...>11//<CC0<CGD00==D<=0;GF0;CGHFC::.;0;/CFFE--9-;;/;C0CCFFF0;CBF;/;//;:A@ACFEF9;DDD=-.99B.99>A.;;/BFFFFDA.99F.;...9;FFFEED
@M03896:38:000000000-B4D98:1:1105:9395:16617 2:N:0:173
CCTGTTTGCTCCCCACGCTTTCGCACCTGAGCGTCAGTCTTCGTCCAGGGGGCCGCCTTCGCCACCGGTATTCCTCCAGATCTCTACGCATTTCACCGCTACACCTGGAATTCTACCCCCCTCTACGAGACTCAAGCTTGCCAGTATCAGATGCAGTTCCCAGGTTGAGCCCGGGGATTTCACATCTGACTTAACAAACCGCCTGCGTGCGCTTTACGCCCAGTAATTCCGATTAACGCTTGCACCCTCC
+
ABBAAFFFFFFFGGGGEEEFFGDEGGGGFGHGEGGGGHHHFHHHGGGHHFCGEEEEGGGHEFDDFHE>>EFHHHHHHFGHHHHHHHHGGFGGHHHHHGGGGCGHHHGGHHHHHHHFHHHGGGGHHGGG.EDHG0GDHH0<CHHB:=CCHGCCCGHHHFHHHHEE:9;FGGGGFBB??DFGGFGFFFF//BBFFBBF:AFFCFFFFFD;DD;@9.9BFAD;FFFFFFBFFFFFF.;BF.@A...9;9DEFF
@M03896:38:000000000-B4D98:1:1105:9413:16618 2:N:0:173
CCTGTTTGCTCCCCACGCTTTCGCACCTGAGCGTCAGTCTTCGTCCAGGGGGCCGCCTTCGCCACCGGTATTCCTCCAGATCTCTACGCATTTCACCGCTACACCTGGAATTCTACCCCCCTCTACGAGACTCAAGCTTGCCAGTATCAGATGCAGTTCCCAGGTTGAGCCCGGGGATTTCACATCTGACTTAACAAACCGCCTGCGTGCGCTTTACGCCCAGTAATTCCGATTAACGCTTGCACCCTCC
+
AAB?AFFCFFFFGGGGEFEFFGEEEGGHCGHGEFEGGHHHHHHHDE1GHCEEEEEFFGGG1EEEEHE/EEGHHHHHH2BFGGHHHFHGEEEEGGGHHAFGGCFGHHFG2FHGHHHFHHHFGGGHHGGG.CEHH0CDGHB<CGGC0:CCG;<GFHHFCGGHGHF.:0;;BFGG--A?9AFFGGGEFFFBFFFBB/;BBFFF;BDDFFD9.DFF=.;/BAD-BD.//B//BF/:.9.BB.9..;9:BFF?ED
@M03896:38:000000000-B4D98:1:1105:17941:17699 2:N:0:173
CCTGTTTGCTCCCCACGCTTTCGCACCTGAGCGTCAGTCTTCGTCCAGGGGGCCGCCTTCGCCACCGGTATTCCTCCAGATCTCTACGCATTTCACCGCTACACCTGGAATTCTACCCCCCTCTACGAGACTCCAGCTTGCCAGCATCAGATGCAGTTCCCAGGTTGAGCCCGGGGATTTCACATCTCACTTAACAAACCGCCTGCGTGCGCTTTACGCCCAGTAATTCCGAATAACGCTTGCACCCTCC
+
ABB?AFFBFFFFGGFGAEEAFG2EEGGHGFHGEEEEFDDG5GGHGAAGHD0EAE@EGEEHAE?EEH>/>EEBFGHGFEFGHHHH4GHGCEEEGGGHHACGC@FHHHGF0FGHHGHFGHGGCCGHFFFC.<<BG/</<00/<CG0.:CCGC0;00CG:0GGGGC.90;/BFGE?----DFFF;F/99F/99999;B9/;EE-;-9EF?.;A@@-.9/B.A@B.F/B///::9...:BF.@.;.9;;BDEA9
@M03896:38:000000000-B4D98:1:1105:17959:17704 2:N:0:173
CCTGTTTGCTCCCCACGCTTTCGCACCTGAGCGTCAGTCTTCGTCCAGGGGGCCGCCTTCGCCACCGGTATTCCTCCAGATCTCTACGCATTTCACCGCTACACCTGGAATTCTACCCCCCTCTACGAGACTCAAGCTTGCCAGTATCAGATGCAGTTCCCAGGTTGAGCCCGGGGATTTCACATCTGACTTAACAAACCGCCTGCGTGCGCTTTACGCCCAGTACTTCCGATTAACGCTTGCACCCTCC
+
AABAAFFFFFFFGGGGEEEFFGGFGGGHGHHGEFFGGHHHHHHHGFDHHCC?EEEEGGGH1EDEGH1>>EFGHHHHGFGHHHHHHHHGEEEGHHHHHCDGGCFGHHBCGHFHHHHHFHHGGGGHHHGC<CAGF0/<<G0/<C=00:;;;CCCHFHG:GGHGFH.:0/CCFGEB?-@F?FBFFFGFFF/9:FFF/:BBAEFAFFFEF;AFD@;-:.BFEDCCFF9B/9BFFA.AA.BFDB.::.::BDFFF
@M03896:38:000000000-B4D98:1:1105:17950:17721 2:N:0:173
CCTGTTTGCTCCCCACGCTTTCGCACCTGAGCGTCAGTCTTCGTCCAGGGGGCCGCCTTCGCCACCGGTATTCCTCCAGATCTCTACGCATTTCACCGCTACACCTGGAATTCTACCCCCCTCTACGAGACTCAAGCTTGCCAGTATCAGATGCAGTTCCCAGGTTGAGCCCGGGGATTTCACATCTGACTTAACAAACCGCCTGCGTGCGCTTTACGCCCAGTAATTCCGATTAACGCTTGCAACCTCC
+
ABBAAFFBDFFFGGFFEEEEFGEGGGGHHHHGEEEGGHGHHHEGDEEHHE0EAE>EEGGH1EAEEH?/>EGHHHHGGGGGHGHHH4GFGEEGFGGHHGGGGCFGH2CF2<FGHFDDGHHGGGGHHFG?.<EHF<C<GCD/CGH00=C:C;<GHH0:0;GFCG0.:99/:FFEB?-A?9BFFFFGFFF//BBFBB:BB.AE9DFFFF;;AD>B9../BA.@>?A:FB/BFFF.99ABBAA...9//;9F/E
@M03896:38:000000000-B4D98:1:1105:17983:17961 2:N:0:173
CCTGTTTGCTCCCCACGCTTTCGCACCTGAGCGTCAGTCTTCGTCCAGGGGGCCGCCTTCGCCACCGGTATTCCTCCAGATCTCTACGCATTTCACCGCTACACCTGGAATTCTACCCCCCTCTACGAGACTCAAGCTTGCCAGTATCAGATGCAGTTCCCAGGTTGAGCCCGGGGATTTCACATCTGACTTAACAAACCGCCTGCGTGCGCTTTACGCCCAGTAATTCCGATTAACGCTTGCACCCTCC
+
AABAAFFCFFFFGGGGGFEFFGEEGGGGFGHHGGEGGHGHGHAGGGAHHC0EEEEFGGGHCECEGH?/>EFHHHHHGGFGHGGHHHHFGEEFDGGHHDGCGC2GGGFF2FGFHGGGHHHGGFFHHHGDACAFF0<<D<0<CGG00;CCCCGCGFHHCGGHGG0:/99C/CBAB--9BDBGFBFFBFF//BB/99BFBFFE>F=DFF-AAFCD-../;AABCD.;/;;/99/9..9BF.-..../;BD..;
@M03896:38:000000000-B4D98:1:1105:11240:18064 2:N:0:173
CCTGTTTGCTCCCCACGCTTTCGCACCTGAGCGTCAGTCTTCGTCCAGGGCGCCGCCTTCGCCACCGGTATTCCTCCAGATCTCTACGCATTTCACCGCTCCACCTGGAATTCTACCCCCCTCTACGAGACTCAAGCTTGCCAGCATCAGATGCAGTTCCCAGCTTGAGCCCGGCGATTTCACATCTGACTTACCAAACCGCCTGCCTCCGCCTTACGCCCAGTCACTCCGATTAACGCTTGCCCCCTCC
+
AAA>>FFFFFFFGGGGEEAAFG2EFGGHGHHGAEEEEGHHHHHHAAECC110AA>EEFEG1??1EE>/>/FBGFGGHBB3??4BF?EFE<E/4GDFF/<B/CFGAF2?22?<?>2FFHHGCCFFHF<...<1>0/0<CD/<C=0./==:00::G0=0:;CGC0.0::.0BFE;?--9;9.C;CFFF///;B/::BF/.;A@-DFEF.//9;A.9;/:;.9;;.////;BFDCA.99F.@....//:@-AD
@M03896:38:000000000-B4D98:1:1105:29079:18401 2:N:0:173
CCTGTTCGCTACCCACGCTTTCGTTCCTCAGCGTCAGTTACTGCCCAGAGACCCGCCTTCGCCACCGGTCTTCCTCCTGATATCTGCGCATTTCACCGCTACACCAGGACTTCCAGTCTCCCCTGCAGCACTCCAGTCTCCCCCTATCGCCTGCAAGCCACCCGTTCCGCTGCTGGTTTTCACACACCCCCCGCCACACCGCCTACGAACTCTTTACCCCCCGTCATTCCGGACCACGCCTGCCCCCTAC
+
AAA3AFF>AA?AGFGE2AAAFGBBBGHHGABFAEE?AFFAFGDFHF3AF1ABFGAAEEEF1B>1BG1/>/?BFHGHGFBBF44FE4B/>/?AFG4BG/EE<>?FGC0//?B?FF11BBGHDGGH/F011@?GC011@?D1?FF.<.1><CDA.C/00<<//C<-.://.;:-::0/:0.9;0;0/99..:-;;-99.;D:-9@.AF...;.;///;//;99;9..../:B9-.--9A.:.....;;B-.;
@M03896:38:000000000-B4D98:1:1105:29091:18415 2:N:0:173
CCTGTTCGCTCCCCACGCTTTCGTTCCTCAGCGTCAGTTACTGCCCAGAGACCTGCCTTCGCCACCGTTGTTCCTCCTCATATCTGCGCATTTCACCGCTACACCAGGCATTCCCCCCTCCCCTGCCGCACTCCAGTCTGCCCCTCTCCCCCGCACGCCCCCCGTTGAGCTCCTCGTTTTCACACCCCCCGCCCCAAACCGCCTACGAACTCTTTCCGCCCCGTCATTCCGCCCCCCGCTTGCCCCCTCC
+
AAAAAFF1>>1>FF1EAAAAFGABFGHHGFAF0EE/AD22AADBFG1BAAAFF1ABFGHH/EA/>BB0//?BFGHHH00BB1BFFBB>E/?EEFBFD/>>>>1FC/0<//BBF>10/</?A<CG/?0////>C01<1>=11><.>.0</=..<<---::---9-.9../;00=;/9.-:;9BF9/-;-9;---;@---;A-;@B;B---;-9//9/;-;-9--9--9FFF9----9;9@---9/;A?99A
@M03896:38:000000000-B4D98:1:1105:18859:18605 2:N:0:173
CCTGTTTGCTCCCCACGCTTTCGCACCTGAGCGTCAGTCTTCGTCCAGGGGGCCGCCTTCGCCACCGGTATTCCTCCAGATCTCTACGCATTTCACCGCTACACCTGGAATTCTACCCCCCTCTACGAGACTCCAGCTTGCCAGTATCAGATGCAGTTCCCAGGTTGAGCCCGGGGATTTCACATCTGACTTAACAAACCGCCTGCGTGCGCTTTACGCCCAGTAATTCCGATTAACGCCTGCACCCTCC
+
ABBBAFFFFFFFGGGGEFEFFGFGGGGHGHFGFEGGGHHHHHHHGGDHHCFGAE>EGGGGAEDEGHE>EEGHHHHHHFEGHGHHHHHGGEGGHHGHHFDGGCGHHHGFFFGHHHHHHHHGGGGHHHGGAEEHF/<<CGG/CGGC:;;C;;CGGHFHGCGHGHG.;:/CFGGEA?BD?DFGFBFGFFF/;FFF/9FFBAEEAFFDAF@;DD;@;.EFFEDFFFFFF/FFFFFFDDDFF.--;;:.;BF?FF
@M03896:38:000000000-B4D98:1:1105:18857:18624 2:N:0:173
CCTGTTTGCTCCCCACGCTTTCGCACCTGAGCGTCAGTCTTCGTCCAGGGGGCCGCCTTCGCCACCGGTATTCCTCCAGATCTCTACGCATTTCACCGCTACACCTGGCATTCTACCCCCCTCTACGACACTCCAGCTTGCCAGTATCAGCTGCAGTTCCCAGCTTGAGCCCGCGGATTTCACATCTGACTTACCAAACCGCCTGCGTGCGCTTTACGCCCAGTACCTCCGACTCACGCTTTCCCCCTCC
+
AAAAAFF1BFFFGGCFEEEAFGEEEGGHFHFBAEEEEGGHBHFEEA/BF/AAE>/EEEFGGE?EGH?/>>FFHGGHHFE1FFGHFEFFEEAEGHFGHB>BC@FGH0F?0?DFGF1GFHGGGGGHHH.<.<AGF/</<C</<C00:00<000<;;G/0;<GCH0.00/90;CA---9?99FF/B/FF//9;BF/BF:F-EA-;=A-A;9-:-;-;-9B?--@-EF////;A----;:9-A---99;BB-9A
@M03896:38:000000000-B4D98:1:1105:19953:19283 2:N:0:173
CCTGTTTGCTCCCCACGCTTTCGCACCTGAGCGTCAGTCTTCGTCCAGGGGGCCGCCTTCGCCACCGGTATTCCTCCAGATCTCTACGCATTTCACCGCTACACCTGGAATTCTACCCCCCTCTACGAGACTCAAGCTTGCCAGTATCAGATGCAGTTCCCAGGTTGAGCCCGGGGATTTCACATCTGACTTAACAAACCGCCTGCGTGCGCTTTACGCCCAGTAATTCCGATTAACGCTTGCACCCTCC
+
ABBABFFFFFFFGGGGEEEFGGEEGGGHGGHGFGGGGHHHHHHHGGGHHGCFAE>EGGGHAEEEGHE>EEGHHHHHHFGGHHHHHHHGFEFGHHHHHGFGGFHHHHFCFGHHHHHHHHHGGGGHHHG.<ACHF0<DDHG/CGG00<CC=;:CCGFFCCGGHFHECFBEFGGEAD9@@CFGGGGFFFFBFFFFBFBBFFEFFFFFFF9;DDFF@DEFFEDDFDE/BB9BFFF.99;FFFF?;AA/BFFFFF
@M03896:38:000000000-B4D98:1:1105:19969:19291 2:N:0:173
CCTGTTTGCTCCCCACGCTTTCGCACCTGAGCGTCAGTCTTCGTCCAGGGGGCCGCCTTCGCCACCGGTATTCCTCCAGATCTCTACGCATTTCACCGCTACACCTGGAATTCTACCCCCCTCTACGAGACTCAAGCTTGCCAGTATCAGATGCAGTTCCCAGGTTGAGCCCGGGGATTTCACATCTGACTTAACAAACCGCCTGCGTGCGCTTTACGCCCAGTAATTCCGATTAACGCTTCCACCCTCC
+
ABCABFFFFFFFGGGGEFEFFGFEFGGHGGHFEFFGGHHHHHGHGFGHHG?FEEEEGGGGAEEEEHE/>EFHHHHHGBFGHGHHHHGGGEEGHHGHHCBDCCGHHGHAHFGGGHBDGHHGGGGHHFF?ADCGHBGDDHD/<GG:CCGGCGCFHHGFCGGGG0G.:0;/;CFGGGCA?EFGGFGGFFF9BBFFF/BFFFFFFFFF?F;::AB@B.ABFAABBD.://:FFFB.D.DFF.;.;.99BFD?EA
@M03896:38:000000000-B4D98:1:1105:6266:19309 2:N:0:173
CCTGTTTGCTCCCCACGCTTTCGCACCTGAGCGTCAGTCTTCGTCCAGGGGGCCGCCTTCGCCACCGGTATTCCTCCAGATCTCTACGCATTTCACCGCTACACCTGGAATTCTACCCCCCTCTACGAGACTCAAGCTTGCCAGTATCAGATGCAGTTCCCAGGTTGAGCCCGGGGATTTCACATCTGACTTAACAAACCGCCTGCGTGCGCTTTACGCCCAGTCATTCCGATTAACGCTTGCACCCTCC
+
ABBABFFCDDFFGGGGEEEFFGEEGGGHGGHGEEGGFFHHFHCGEEDGFE0EAE>EGGGG1EEEFH1>>>FGHHHHHBBFHGHHHFHGEEFFFGFGHACGDCFHGGCFCFGGHHEFGHHGGGGHGHG..CCGF0/<<GB<CGD00;;;::000CGC0CGHHGB.:0//;FGE-;;--;CFFBG0FFF/;;FBB/;B/;EECFFFAFF9AD-;9D.;F.9BFF.://9/;B/..;.;B.;.:../:FFFFD
@M03896:38:000000000-B4D98:1:1105:9317:20011 2:N:0:173
CCTGTTTGCTCCCCACGCTTTCGCACCTGCGCGTCAGTCTTCGTCCCGGGCGCCGCCTTCTCCACCGCTATTCCTCCAGATCTCTACGCATTTCCCCGCTACACCTGGAATTCTACCCCCCTCTACGCCCCTCCATCTCGCCAGCATCACATGCAGTTCCCACCTTGAGCCCGGGGCTCTCCCATCTCACTTACCACACCGCCTGCGTGCGCTTTACGCCCAGCACCTCCGATTCACGCCTCCACCCTCC
+
AAA>>DD>DDFFFE1E1AA0AFAAAEGC00AA/AE/AGHF22/0AA//A//>EE>@E?AF1B11FF?//>/>FE>FH0<<FB>F2FF/B?ABDG2FG<>C?C<F<B0<01?1<DDBFFF@CCC/<D<---:.../0;;0.;C.-./0;;000:9909;FBB0...00909CE-------;;//-B;;//;B/:/9//;9--9;B-9-----9999/B-9-99--9--/;;-9-9/BB-----;-9FF-9;
@M03896:38:000000000-B4D98:1:1105:9290:20021 2:N:0:173
CCTGTTTGCTCCCCACGCTTTCGCACCTGCGCGTCAGTCTTCGTCCCGGTCGCCGCCTTCGCCACCTCTATTCCTCCTGATCTCTACGCATTTCACCGCTACACCTGTAATTCTACCCCCCTCCACGAGCCTCCAGCTCGCCAGCATCAGATGCCTTTCCCAGGTCGAGCCCCGGCATTTCACATCTCACTTAACACACCGCCTGCGTGCGCTTTACGCCCAGTAATTCCGATTAACGCTTGCACCCTCC
+
>A11>BF1BDFFFC1EEEE0AEECAEEG000A/A//EH112BF0AE////A>@EECEG>E///>?E001B2B>2>B0011B>BB>GG/EE/EGGHFF//BC/<?<G01>2>?D>22<FC<@-..0<<<--<//<///0/<;C.@./<C:00<C000;CFB090.:/;--.9;.-=--;/;9/99;BB/;B/F//9//;AB@?@FEF-;AB;?---/B99>9A-//B/9:FFBB-A/B9@-9E9;BBBEFF
@M03896:38:000000000-B4D98:1:1105:9306:20026 2:N:0:173
CCTGTTTGCTCCCCACGCTTTCGCACCTGAGCGTCAGTCTTCGTCCAGGGGGCCGCCTTCGCCACCGGTATTCCTCCAGATCTCTACGCATTTCACCGCTACACCTGGAATTCTACCCCCCTCTACGAGACTCCAGCTTGCCAGTATCAGATGCAGTTCCCAGGTTGAGCCCGGGGATTTCACATCTGACTTAACAAACCGCCTGCGTGCGCTTTACGCCCAGTACTTCCGATTAACGCTTGCACCCTCC
+
AAAAAFFCFFFFGGGG2EEAFGAEFGGFFECFEFEEEHHHFHGGEEDGHGECAE>EGGGGAEEEGHA//>FGHHHHGBFDGGHHHHHGGEEFHHHHHDDGCCFHHHG<C<GFHHHGGHHGGGGHHFC..<CGF/<<CG0<GGD0:CC;G;:;CCGG:GGGGG0./:;/CFGE99-999CBFFGFFFF/9;FBB/:B/AEFBBBFFFB.9AB@;9.BF.A=BF.;;/9BFFD.999/B.9..99/;BFFFF
@M03896:38:000000000-B4D98:1:1105:17615:20032 2:N:0:173
CCTGTTTGCTCCCCACGCTTTCGCACCTGAGCGTCAGTCTTCGTCCAGGGGGCCGCCTTCGCCACCGGTATTCCTCCAGATCTCTACGCATTTCACCGCTACACCTGGAATTCTACCCCCCTCTACGAGACTCAAGCTTGCCAGTATCAGATGCAGTTCCCAGGTTGAGCCCGGGGATTTCACATCTGACTTACCAAACCGCCTGCGTGCGCTTTACGCCCAGTAATTCCGATTAACGCTTGCACCCTCC
+
BBBABFFFFFFFGGGFEEEEFGEGGGGGGCGFEEAFEHHHHHGFEE1FH?0AEEEFGFGHAEDEGH?/>EFGHHHHHFFBGGGHHGHGGEFGHHHHHDGGGFGHHHFGGHGGHHHFHHHGGGGHHHGD.<EHF0G0DHD/GGG0:<CCC:00CFGHCGHGGFC./09BFFFEBB-BAAFFBFG0FFF/BFF9:/;;B9EEFFBFFF=9ADD@@.A/B9ABCFFBF/9FFF/..9./B.;9..9/;BDEFD
@M03896:38:000000000-B4D98:1:1105:17632:20041 2:N:0:173
CCTGTTTGCTCCCCACGCTTTCGCACCTGAGCGTCAGTCTTCGTCCAGGGGGCCGCCTTCGCCACCGGTATTCCTCCAGATCTCTACGCATTTCACCGCTACACCTGGAATTCTACCCCCCTCTACGAGACTCAAGCTTGCCAGTATCAGATGCAGTTCCCAGGTTGAGCCCGGGGATTTCACATCTGACTTAACAAACCGCCTGCGTGCGCTTTACGCCCAGTAATTCCGATTCACGCTTGCACCCTCC
+
ABBAAFFCFFFFGGGGEEEFFGEEEGGFCGHGEEEGEHHHHHGHEE?GG?EFEEEEGGGHAEAEGHE/EEGGHHHHGBGBGGHHHHHGGEEDFGFHHACFCCGHHHFFFGGHHGHFHHFGGGGHHHGD.CCHG0<<DGB<GGG0:<CGGC:;GGHFCGGHGHFC/;;BFGGEA:;@BDB9FGGGFFF;FFFFF/9FFFFEBFFFFFF9DD-=-..FFE?@FF.B/BBFFFBAD.//;.;..99:BFD?EF
@M03896:38:000000000-B4D98:1:1105:23819:20842 2:N:0:173
CCTGTTTGCTCCCCACGCTTTCGCACCTGAGCGTCAGTCTTCGTCCAGGGGGCCGCCTTCGCCACCGGTATTCCTCCAGATCTCTACGCATTTCACCGCTACACCTGGAATTCTACCCCCCTCTACGAGACTCAAGCTTGCCAGTATCAGATGCAGTTCCCAGGTTGAGCCCGGGGATTTCACATCTGACTTAACAAACCGCCTGCGTGCGCTTTACTCCCAGAACTTCCGCTTAACTCTCGAACCCTCC
+
AAAAAFFFFFFFGGGE1AA0AFAEEEEGHAFFEEEGGFHHHHHHEE/BC//EAE>EEGGG/?>??GE/>EGHHHHHGFHHHGGHHHHGGEGGHHGHHCCCCCFGHBFCFGHHHFGGHHHGGGGHHHGC.<EHF0/<<GF<CG00:0<;;0:;CGHHFFGHHF0C/099BBFEA;??@BGGFGGGFFEB/9BB9/BBBFFF?@@BAF@F?A9@9-AFF/:9;9/-/-//;:--;-A///;//-/-;;9-;-
@M03896:38:000000000-B4D98:1:1105:23800:20843 2:N:0:173
CCTGTTTGCTCCCCACGCTTTCGCACCTGAGCGTCAGTCTTCGTCCAGGGGGCCGCCTTCGCCACCGGTATTCCTCCAGATCTCTACGCATTTCACCGCTACACCTGGAATTCTACCCCCCTCTACGAGACTCAAGCTTGCCAGTATCAGATGCAGTTCCCAGGTTGAGCCCGGGGATTTCACATCTGACTTAACAAACCGCCTGCGTGCGCTTTACGCCCAGTAATTCCGATTAACGCTTGCACCCTCC
+
ABBAAFFFFFFFGGGGEFEFFGEEEGGGFHHGEGEGFHHHDHGHGGEGF?0AAE>EFGGH1EDEGHE>>EFHHHHHHGGHHGGGHHHGGEGGHGFGHDGGGCFHHHCCFHHHHHHFHHHGGGGHHHGG.EEHF<GDGC</CGF::;CCCCCGFHHH;CGHHH0.:9;;9FGA;;99?CFFFBFGFFF9BFFBFFFFF?EF>DDD.A=ADDFF>.9FF9DCFFE/B/9BFFFFF?AF9.@....9;;DFFF
@M03896:38:000000000-B4D98:1:1105:15863:21574 2:N:0:173
CCTGTTTGCTCCCCACGCTTTCGCACCTGAGCGTCAGTCTTCGTCCAGGGGGCCGCCTTCGCCACCGGTATTCCTCCAGATCTCTACGCATTTCACCGCTACACCTGGAATTCTACCCCCCTCTACGAGACTCAAGCTTGCCAGTATCAGATGCAGTTCCCAGGTTGAGCCCGGGGATTTCACATCTGACTTAACAAACCGCCTGCGTGCGCTTTACGCCCAGTAATTCCGATTAACGCCTGCACCCTCCG
+
BBBABFFFFFFFGGCGCEEAFGEEFEGHFGHHGGDGGHHHHHHHFGEHHDAEEEEFGEGGEECEGHDEEGFHHHHHGFHHHHFGHHHGGDEEFGGHHGGGGGFHHFEFGFGHGGHHHHHGGGGHHHGGGDEHGCFBGCD/CHHB0=GGGFGGCGGH<GHHHFF:;099CFGE?9?-;CB0;BFF/FB/;FFFFFFFBFEECCFFAFF;AD99-..BFEFAF?.:/9//;BBA...:99--9..9;9A?ED.
@M03896:38:000000000-B4D98:1:1105:15878:21585 2:N:0:173
CCTGTTTGCTCCCCACGCTTTCGCACCTGAGCGTCAGTCTTCGTCCAGGGGGCCGCCTTCGCCACCGGTATTCCTCCAGATCTCTACGCATTTCACCGCTACACCTGGAATTCTACCCCCCTCTACGAGACTCAAGCTTGCCAGTATCAGATGCAGTTCCCAGGTTGAGCCCGGGGATTTCACATCTGACTTAACAAACCGCCTGCGTGCGCTTTACGCCCAGTAATTCCGATTAACGCCTGCACCCTCC
+
BBBBAFFCFFFFGGFGEEEFFGGGGEGHFHHGEEFGGHGHHHHHGEDGHGCFEFCGGGGGCECFGHFEEEGHGHHHHFHHHHHHHHHGGDDFHGFHHGGGGCFGHHBAB?GFHFFFHHHGGGGHGGFGDAEHFCGGGGBBCHHB:<CCGH:GHGHHCGHHFHFA:9CFGGGEAD??-9FFFEGFFFFBF/FBBBFFFEFEFFFFEFB;DFAD-;.BFEBAC?.;9/;9BFF.99AB:AB-A.;BBBA.AA
@M03896:38:000000000-B4D98:1:1105:15872:21601 2:N:0:173
CCTGTTTGCTCCCCACGCTTTCGCACCTGAGCGTCAGTCTTCGTCCAGGGGGCCGCCTTCGCCACCGGTATTCCTCCAGATCTCTACGCATTTCACCGCTACACCTGGAATTCTACCCCCCTCTACGAGACTCAAGCTTGCCAGTATCAGATGCAGTTCCCACGTTGAGCCCGGGGATTTCACATCTGACTTAACAAACCGCCTGCGTGCGCTTTACGCCCAGTAATCCCGATTAACGCTTGCACCCTCCG
+
BBBBBFFFFFFFGGGGGFEAFGEFFGGHFGHGGFFGGFHHGHHHGGEHHC0EEGCGGEGHEGCEEHEE>EFHHHHHGFHHHHHHFHHGGEEGGHFFGGCCGCHHHHECCGGHGGHGHHGDGCGHHGGGAACGCGHFHGB/CGFB:CGCFCC:CGHH:GHHHG.:..9CBFGFFA?-D.CFBBFFFFF//BBF/B9FFFFFFFCFFFFAFFFF-.A//EDFFF.;9/9/;B..-.9;9.9.;A:;;BF.E..
@M03896:38:000000000-B4D98:1:1105:20163:22127 2:N:0:173
CCTGTTTGCTCCCCACGCTTTCGCACCTGAGCGTCAGTCTTCGTCCAGGGGGCCGCCTTCGCCACCGGTATTCCTCCAGATCTCTACGCATTTCACCGCTACACCTGGAATTCTACCCCCCTCTACGAGACTCCAGCTTGCCACTATCAGATGCAGTTCCCAGGTTGAGCCCGGGGATTTCACATCTGCCTTAACAAACCGCCTGCGTGCGCTTTACGCCCAGTACTTCCTATTCACTCTTGCACCCTCC
+
ABBAAFFFFFFFGGGG?AAAFGEEEGGGFGHGGGEEFHHHHHHHGFECG?0EAE>EGFGH1EA?EH>/>EGGHHHHHBFFGGHGHGHGG?AFGHDGHFCGB@<GGGFF2<FGGHFHHHHGGGGHHGC.<<CFC//<CGF/CG00;/CCCC::CFBHGHHHFH0.99/9BFGA9-9-:9FGG0F9FBB//;BB9/9;99AE-@=DEA=A.;-9-9A9B.99@..///B/FF/////:9:;/;99;/F..AA
@M03896:38:000000000-B4D98:1:1105:20147:22140 2:N:0:173
CCTGTTTGCTCCCCACGCTTTCGCACCTGAGCGTCAGTCTTCGTCCAGGGGGCCGCCTTCGCCACCGGTATTCCTCCAGATCTCTACGCATTTCACCGCTACACCTGGAATTCTACCCCCCTCTACGAGACTCAAGCTTGCCACTATCAGATGCAGTTCCCACGTTGAGCCCGGGGATTTCACATCTGACTTAACAAACCGCCTGCGTTCGCCTTACGCCCAGTCATTCCGATTCACGCCTGCACCCTCC
+
ABBAAFFBFFFFFFFE2EEFGGEEEGGGHGFFEGDGGHHHHHCHDEEBH?0EEEEEGGGG1EDEEH1/>>FGGFGHG2BBFGGHHFHGGEE?FGFHGCCB@@?FGHEA22FGGHFGHHHGGGGGDGFF..<DF0<<DG0/<CD0//:CC<C;CFF0;0:CCF.-.9.9/0CC9-:--;CF9;FFFBB/;;FB/99;B.9EAF-;A9D:.9;>.:./9.99-9.//;BFFF/.9;/BB...;.:.99AEFF
@M03896:38:000000000-B4D98:1:1105:20170:22146 2:N:0:173
CCTGTTTGCTCCCCACGCTTTCGCACCTGAGCGTCAGTCTTCGTCCAGGGGGCCGCCTTCGCCACCGGTATTCCTCCAGATCTCTACGCATTTCACCGCTACACCTGGAATTCTACCCCCCTCTACGAGACTCAAGCTTGCCAGTATCAGATGCAGTTCCCAGGTTGAGCCCGGGGATTTCACATCTGACTTAACAAACCGCCTGCGTGCGCTTTACGCCCAGTAATTCCGCTTCACGCCTGCACCCTCCG
+
ABBBAFFFFFFFGGGGEEFFGGGEGGGHFFGGEGFEGHHGHHHHGE1GHG0EAE>EGGGHEEEEGHE>>@FGFHHHGFE3FGHHHHHGGEEGHHHHH/CGFCFHHHH0<<GHHHHHHHHGGGGHHHFD.<CGF0<<DG0/<CD0;0CC0;0;GFBGHFCHHH0./0://9FE999@-;9CFBFFFFF/;999//://.;A=FFDAF-;.A@@-..9F.D-9DEFFFFFFF/....;B9?.;.99;9AFFF.
@M03896:38:000000000-B4D98:1:1105:25630:22305 2:N:0:173
CCTGTTTGCTCCCCACGCTTTCGCACCTGAGCGTCAGTCTTCGTCCAGGGGGCCGCCTTCGCCACCGGTATTCCTCCAGATCTCTACGCATTTCACCGCTACACCTGGAATTCTACCCCCCTCTACGAGACTCAAGCTTGCCAGTATCAGATGCAGTTCCCAGCTTGAGCCCGGGGATTTCACATCTGACATAACAAACCGCCTGCGTGCGCTTTACGCCCAGAAATTCCGATTAACGCTTTCACCCTCCG
+
AAAA>FFFFBFCFGFGCFEAFGCEEGGFEFFHGFCFEFHHFFGHG?EFHFGEE>>>EEEGHGCCEHEE>EFGFHFHFBGFFGHHHEHEC?E/FGHHGA@CCC1GH<BFGGGCGG1FGG/ACCGFDFCC..AGC0<<GHF<<GB000<;0000:::G0:CG000.0:99BF/.---;AFFGF0FFB//:/B//9:://;EE@@-9EF?-AA--9-;/;-9=@BE-///;BFFF?-99;9---9//;BFAE--
@M03896:38:000000000-B4D98:1:1105:26376:22751 2:N:0:173
CCTGTTTGCTCCCCACGCTTTCGCACCTGAGCGTCAGTCTTCGTCCAGGGGGCCGCCTTCGCCACCGGTATTCCTCCAGATCTCTACGCATTTCACCGCTACACCTGGAATTCTACCCCCCTCTACGAGACTCAAGCTTGCCAGTATCAGATGCAGTTCCCAGGTTGAGCCCGGGGATTTCACATCTGACTTAACAAACCGCCTGCGTGCGCTTTACGCCCAGTAATTCCGATTAACGCTTGCACCCTCC
+
BBBBBFFFFFFFGGGGAEEFFGEEEGGGGFHHEGEGGHHHFHHHGG?HH?FGEE>EEGGH1EEEEHEEEEGHHHHHGFGHHHHHGGHGGFGGHHFGGFGGGCEGHHFFFGHGHHGHHHHGGGGGGGGA.CGHHBCGGHF<CGD0;0CGFF:CFGHHFHHHHHFE:;BBFGGGFAB??FGGGBFGFFFFFFFBF/9BBAEFFFFFFFFFFF@@9DAFFAFABDFBFFFFFFFF?ADFFDF.;EEBFFFFFF
@M03896:38:000000000-B4D98:1:1105:12147:23278 2:N:0:173
CCTGTTTGCTCCCCACACTTTCGCACCTGAGCGTCAGTCTTCGTCCCGGGCGCCGCCTTCGCCACCGCTATTCCTCCAGATCTCTACGCATTTCACCGCTACACCTGGAATTCTACCCCCCTCTACGACACTCTAGCTTCCCACTATCAGATGCAGTTCCCAGGCTGAGCCCGGCGATTTCACATCTGCCTTAACAATCCGCCTGCGTGCGCTTTACGCCCAGTAATTCCGATTAACGCTTGCACCCTCC
+
>A>>>FD1BDFFFE1E1AB1BFEECEEH000BAFEAFHBE2FHFEA/A///AAEGEEGEG/>//?C>//>/B2>>BE0B1F1>FFHH/EEAAHFHFFCCCC?<?<F0001<?FF21DC/<->EBFG<C.<AHH0D00000<<<.C/0:<00=CG0:::C:0;C..:9999/;-;-9----;///9F///9;;9999B/;BFF--A9-A-9;;-9-BF-9-9-;BB///;B/B--B/B-@--E-B9F-:;-
@M03896:38:000000000-B4D98:1:1105:23580:23446 2:N:0:173
CCTGTTTGCTCCCCACGCTTTCGCACCTGAGCGTCAGTCTTCGTCCAGGGGGCCGCCTTCGCCACCGGTATTCCTCCAGATCTCTACGCATTTCACCGCTACACCTGGAATTCTACCCCCCTCTACGAGACTCAAGCTTGCCAGTATCAGATGCAGTTCCCAGGTTGAGCCCGGGGATTTCACATCTGACTTAACAAACCGCCTGCGTGCGCTTTACGCCCAGTACTTCCGCTTAACGCTTGCACCCTCC
+
ABAAAFFCDFFFGGGGEEAAFGAEEGGHFGGGEEEGEGGGDGAFEEGFHFEEAEEEFFGG1ECEFHE/>EFHHHHHGBCGHHFHBFGGGEEFHFDGHDFGGCFGGG<FB2FFGHGGHGHGGGGHFGF...<DC0/<D<<<<C00:0<C;;;:;FBG0CGHFHC.:0/;9CFE---;-99FFFGBFFF/;;BB;/;B9AEF>DFFFF;;?A@B-9.:B.;-@DA/;9/BFFF.9.9;BDD.9.999BDEFF
@M03896:38:000000000-B4D98:1:1105:12581:23464 2:N:0:173
CCTGTTTGCTCCCCACGCTTTCGCACCTGAGCGTCAGTCTTCGTCCAGGGGGCCGCCTTCGCCACCGGTATTCCTCCAGATCTCTACGCATTTCACCGCTACACCTGGAATTCTACCCCCCTCTACGAGACTCAAGCTTGCCAGTATCAGATGCAGTTCCCAGGTTGAGCCCGGGGATTTCACATCTCACTTAACAAACCGCCTGCGTGCGCTTTACGCCCAGTAATTCCGCTTAACGCTTGCACCCTCC
+
ABBAAFFFFFFFGGGGEEEFFGEFGGGHGGHGEGFGEGHHGHHHGFFGHFCFEEEEFGGH1EEEGHA/>EFHHHHHHBFGHHHHHGHGGEEFHHFGHDFGFCGHHHF0FCGHGHHFGHHGGGGFGHC.<?EHC0<0DCD<CGG0:0;;<::C00:CCCHFHGG.:9CFFGGG?B-9-;CFFFG0BFF/;FFBB9BBBFFFFFFF.A-;.99@-.ABF..99A?;/:9:B//.:9.BF9B.:..9BBFFFF
@M03896:38:000000000-B4D98:1:1105:12598:23479 2:N:0:173
CCTGTTTGCTCCCCACGCTTTCGCACCTGAGCGTCAGTCTTCGTCCAGGGGGCCGCCTTCGCCACCGGTATTCCTCCAGATCTCTACGCATTTCACCGCTACACCTGGAATTCTACCCCCCTCTACGAGACTCCAGCTTGCCAGTATCAGATGCAGTTCCCAGGTTGAGCCCGGGGCTTTCACATCTGACTTAACAAACCGCCTGCGTGCGCTTTACGCCCAGTACTTCCGATTAACGCTTGCACCCTCC
+
ABBAAFF4FFFFGGGGAEEAFGEEGGGGHFHGEEE?FHHHHHHHGG?HG?EGEEEEFGGHAEDEGHE/>/FFGHHHFB?FGGHHHHHGGEGGHHHHHBDGCC?GGFCFBFGHHHEGGHHGGGGFBH.>.=CGC/</CGF<CHG0:0;;=0;;GG0;CGGGCCC./9/CCFCC---A-;;FFBFFFFF9FFFFF/9B;.EFFFFFFF-ADD;@-.A9BAD@CF./B//;FF?.9;DFF.;.;..BFFF.9A
@M03896:38:000000000-B4D98:1:1105:12187:24256 2:N:0:173
CCTGTTTGCTCCCCACGCTTTCGCACCTGAGCGTCAGTCTTCGTCCAGGGGGCCGCCTTCGCCACCGGTATTCCTCCAGATCTCTACGCATTTCACCGCTACACCTGGAATTCTACCCCCCTCTACGAGACTCAAGCTTGCCAGTATCAGCTGCAGTTCCCAGGTTGAGCCCGGGGATTTCACATCTGACTTAACAAACCGCCTGCGTGCGCTTTACGCCCAGTACCTCCGATTAACGCTTGCACCCTCC
+
AABAAFFFFFFFFGGGEEAFFFEEEGGHCFHFEFDEFGHHFHHHGEACB?0AAEEEGEGG1BAEEH?>>>FGHHHHHBFGHGHHHFGGGF?FDGGHHADCFCFHH2?FBFGFGFHHHHHGGGGHFG.<.AEGF</0<GF<CGB:00;;;<0:CGHC;CGHHHB;/0///CFGAB-9-9CFFBF/FFF//;FFB9;B/9EF-@AFAA9:9A-9-.:BF.9;@../;9/9;..-:.;BB.;..../:BA.;A
@M03896:38:000000000-B4D98:1:1105:12167:24260 2:N:0:173
CCTGTTTGCTCCCCACGCTTTCGCACCTGAGCGTCAGTCTTCGTCCAGGGGGCCGCCTTCGCCACCGGTATTCCTCCAGATCTCTACGCATTTCACCGCTACACCTGGAATTCTACCCCCCTCTACGAGACTCCAGCTTGCCAGTATCAGATGCAGTTCCCAGGTTGAGCCCGGGGATTTCACATCTGACTTAACAAACCGCCTGCGTGCGCTTTACGCCCAGTAATTCCGATTAACGCTTGCACCCTCCG
+
ABAAAFFFFFFFGGFGEEEAFGGGGGGHHHHGFGGGGHHHGHHHGGCFHG0FAEEEGGGHEECEGHE>>EFGGGHHGBFGHHGHHHHGGGGGHHGHHGGGGFGHGHEGB?GHHHHGGHHGGCDFFHAA<CEFC/<<CG0<CGF000<C;<:;GG0GGGHHCGH.;0;;CFFE@A?9;;/FGFFGFFF//FFF/BBBBFEEFFADEFAFFFFF-9.9B.AB@DE/BF/FFFBAA..B/.9.9..;;BDEFD.
@M03896:38:000000000-B4D98:1:1105:18257:24880 2:N:0:173
CCTGTTTGCTCCCCACGCTTTCGCACCTGAGCGTCAGTCTTTGTCCAGGGGGCCGCCTTCGCCACCGGTATTCCTCCAGATCTCTACGCATTTCACCGCTACACCTGGAATTCTACCCCCCTCTACGAGACTCAAGCTTGCCAGCATCAGATCCAGTTCCCAGGTTGCGCCCGGGGATTTCACATCTCACTTAACAAACCGCCTGCGTGCGCTTTACGCCCAGAAATTCCGACTCACGCTTTCCCCCTCCG
+
AAAAAFFBDFFFGGGG1AAAFG0EEGGH0BGGEGGGEGHGFDFGFG2FGC/AAE>EEEGH/EAEFF?/>E/BGHGHHGFGGFGGHEHFEEEFHHFHHCCC/BGHHHFFHGHGGGFGHHECCGEFFH<<.ACG<<C0=C0<<GD0.<CC0<0C/0<:C0<CGH0.:0:.-ACA---9AGGFFBFFFF//;BFFB/;;9-;E;@9?-?@A-A;;-:-/9-999A--////BF/--99/;;F-;-;/99A>BA-
@M03896:38:000000000-B4D98:1:1105:18243:24896 2:N:0:173
CCTGTTTGCTCCCCACGCTTTCGCACCTGAGCGTCAGTCTTTGTCCAGGGGGCCGCCTTCGCCACCGGTATTCCTCCCGATCTCTACGCATTTCACCGCTACACCTGGAATTCTACCCCCCTCTACGAGACTCCAGCTTGCCACTATCAGATGCAGTTCCCACGTTGAGCCCGTGGATTTCCCATCTCACTTCACAAACCGCCTGCGTGCGCCTTACTCCCAGCACTTCCTCATCACACTTGCAGCCTCCG
+
AAAAAFF>DFFFGGFE1AAAFGEEEGGH0AFBAECEEFGHDHFHAF2FE//AAA>EEEEG/B?/EG//>>FBDGFGH/?>E<0FFBGFCECGGGFDG<@B@><FHHE001F<GGDF1GHGC?EF<F.<.<CD0///<CD<CGE0//;;;00000C::;;GG0.-9.../;C:--9-.;B0B0B9CFF/BBBF//;//;9;---:-A--9A-9-;:/9/:9-;/--;/;BF/:///9//;/9/9//99B;;-
@M03896:38:000000000-B4D98:1:1105:18261:24904 2:N:0:173
CCTGTTTGCTCCCCACGCTTTCGCACCTGAGCGTCAGTCTTTGTCCAGGGGGCCGCCTTCGCCACCGGTATTCCTCCAGATCTCTACGCATTTCACCGCTACACCTGGAATTCTACCCCCCTCTACGAGACTCAAGCTTGCCAGTATCAGATGCAGTTCCCAGGTTGAGCCCGGGGATTTCACATCTGACTTAACAAACCGCCTGCGTGCGCTTTACGCCCAGTACTTCCGATTAACGCTTGCACCCTCC
+
AAAAAFFFFFFFGGGG?AAAFGEEEGGHFHHFEEEGEGHHGHGHHFEGCEEGEE>EEEGF1EDFGHE//EFHHHHHGFFDHGHHHHHFGEEGHGGHHFFGGCGHHHF<FGGHGHHHHHHGGGGHHHF..>CHG</0<C0<CGG00=DD0;<CCFBCCCGHHH0:/0:/:CFE:--9-9BBB0F;CFB0BBBF/BBB9AEEDDFFFFBAAD-@-..:F.:BFFE/;/;;FFA.A9DFFDF?.E9:9BDEFF
@M03896:38:000000000-B4D98:1:1105:23851:26137 2:N:0:173
CCTGTTTGCTCCCCACGCTTTCGCACCTGAGCGTCAGTCTTCGTCCAGGGGGCCGCCTTCGCCACCGGTATTCCTCCAGATCTCTACGCATTTCACCGCTACACCTGGAATTCTACCCCCCTCTACGAGACTCAAGCTTGCCAGTATCAGCTGCAGTTCCCACGTTGAGCCCGGGGATTTCACATCTGACTTAACAAACCGCCTGCGTGCGCTTTACGCCCAGTCCTTCCGATTAACGCTTGCACCCTCC
+
AAA>AFFBDFFFGGGE2AAAFGEEAEEHFAFBAEE2AFHHFHGHGF?FG10AAE>EEGGG1?A1EG?/>/FGFHHHG033BFGHHHHFE/EEGGBFH?CGC<?FHGF001?FFG1?GGGGGGGG1GF..<<GF0/<<CD/<G=0;0CC:00;/CF/;CGHGG.-9:../9;C9---A9;CFFF/BFF//;FF9/9//9AA;@BDEFBDFD@@-;./:;9;@..;///9BF9..:./;9;.;../9:DA.;
@M03896:38:000000000-B4D98:1:1105:23865:26148 2:N:0:173
CCTGTTTGCTCCCCACGCTTTCGCACCTGAGCGTCAGTCTTCGTCCCGGGGGCCGCCTTCGCCACCGGTATTCCTCCCGATCTCTACGCATTTCACCGCTACACCTGGCATTCTACCCCCCTCTACGAGCCTCCAGCTTGCCAGTATCAGATGCAGTTCCCAGCTTGAGCCCGGGGATTTCACCTCTGCCTTACCAAACCGCCTGCGTGCGCTTTACGCCCAGTCATTCCGATTAACGCTTGTCCCCTCC
+
ABBAAFFBFFFFGGCEEEEFFGEEAEGGG3BB2EE2AGHFFHFGEE1AEA00>>>EEGGG/E??EG>/</?FFGHHH/</>BCGHDGFC/?DHH?FH/>DCC?FHG<000>FGF1FDGHGGCGF0GC..-;C/./:;C9/;C0099;;;009090;;CFFF00.99/.9:FE----999:F/B/BFF//;B9//9//.;A9@BDEA9;;9;@-9A/;;9@>.99//;9FB;.99./;.;..../;BE.AD
@M03896:38:000000000-B4D98:1:1105:7498:26314 2:N:0:173
CCTGTTTGCTCCCCACGCTTTCGCACCTGAGCGTCAGTCTTCGTCCAGGGGGCCGCCTTCGCCACCGGTATTCCTCCAGATCTCTACGCATTTCACCGCTACACCTGGAATTCTACCCCCCTCTACGAGACTCAAGCTTGCCAGTATCAGATGCAGTTCCCAGGTTGAGCCCGGGGATTTCACATCTGACTTAACAAACCGCCTGCGTGCGCTTTACGCCCAGTAATTCCGATTAACGCTTGCACCCTCC
+
AABAAFFCFFFFGGGG2EEFFGEEEGGHGHFFEFGGGHHHHHHHGFGHHGAEEEEEGGGGAEDEGHE>>EGHHHHHHGHHHHHHHHHGGFGGHHHHHFDGGCFHHHFGBGHHGHHGGHHGGGGHHHGCAFEHF<FDGGFCGHG0:;CCC;:CGFHHFHGHHHB./9/CFGGEBA--BEGGFCFGFFF/9FFFFFBB9AEFFFFFFFFDDDFD-.AFF.9@BF.;B/BFFFFD.9DBBDA.:99;FFFFFF
@M03896:38:000000000-B4D98:1:1105:7512:26329 2:N:0:173
CCTGTTTGCTCCCCACGCTTTCGCACCTGAGCGTCAGTCTTCGTCCAGGGGGCCGCCTTCGCCACCGGTATTCCTCCAGATCTCTCCGCATTTCACCGCTACACCTGGAATTCTACCCCCCTCTACGAGACTCAAGCTTGCCAGTCTCAGATGCAGTTCCCAGGTTGAGCCCGGGGATTTCACATCTCACTTAACAAACCGCCTGCGTGCGCTTTACGCCCAGTAATTCCGATTAACTCCTGCACCCTCC
+
AAA1>DF1B3BFGGGEAEEAFF0EEGGCHFGFAEEFEHFHAGAFEE?BG//AAE/EEEEG/EAEFH//>>?>EGGHFC1BGGHFF1F/EEECHFFGF?CC/@1FGHFF0?GGGFG??GHCCGGHBHF.<.<<C<C0<<D/<C:0:0;;C0CCFC0;;CCHCC0.90/990C.---;-CFBFFF/BF//9BB;9/;//9A?@@@BEF?ABB?@@BEFFEB9@-ABFFF/:/B-;9ABF///;//99BA-E-
@M03896:38:000000000-B4D98:1:1105:17477:27910 2:N:0:173
CCTGTTTGCTCCCCACGCTTTCGCACCTGAGCGTCAGTCTTCGTCCAGGGGGCCGCCTTCGCCACCGGTATTCCTCCAGATCTCTACGCATTTCACCGCTACACCTGGAATTCTACCCCCCTCTACGAGACTCAAGCTTGCCAGTATCAGATGCAGTTCCCAGGCTGAGCCCGGGGATTTCACATCTGACTTAACAAACCGCCTGCGTGCGCTTTACGCCCAGTAATTCCGATTAACGCCTGCACCCTCC
+
ABBBBFFFFFFFGGGFAEEFFGAFEGGHFGHFEEEGEGFHFHCHGGDHHGGGAE>EGGGHEEEEGHE@EEGHHHHHHFCFHGHHHFHGGEFFHHGGHFGGGFFHHHFAFCFFGHFGHHHGGGGEGFF..<<DC0<DGGF<CGF0:CGGGB:CGFFG::CHGH0...;9;FGEA@@@?AFGG0FFBFF/:BF//;BBF?EECFFDAF-9:AD@;AEBFEDAFDAB//9/;F/.9.9FFBA-9.999;AEFF
@M03896:38:000000000-B4D98:1:1106:13188:3594 2:N:0:173
CCTGTTTGCTCCCCACGCTTTCGCACCTGAGCGTCAGTCTTCGTCCAGGGGGCCGCCTTCGCCACCGGTATTCCTCCAGATCTCTACGCATTTCACCGCTACACCTGGAATTCTACCCCCCTCTACGAGACTCAAGCTTGCCAGTATCAGATGCAGTTCCCAGGTTGAGCCCGGGGATTTCACATCTGACTTAACAAACCGCCTGCGTGCGCTTTACGCCCAGTAATTCCGATTAACGCTTGCACCCTCC
+
BBBAAFFFFFFFGGGGAEEFFGEEGGGHFHHGEEEFEHGFHHHHGGFHHG0FEEEEGGGHAEDEGHE/EEGHHHHHGGGHHHHHHHHGGFGGHGHHHGDGGCFHHHGFFGHHHGHHHHHGGGGHHHGDAEEHFGB<DCB/<GG::;CCG;:CFHHHCGHHHHBA:0//FFGGFG-9?AFGGGGGFFF/9BFFFFBFFFEFDFFFFF=99D@B-:.9FADBCF?9/BBBFF/9..ABFDF.9A9/;BDFFF
@M03896:38:000000000-B4D98:1:1106:13187:3615 2:N:0:173
CCTGTTTGCTCCCCACGCTTTCGCACCTGAGCGTCAGTCTTCGTCCAGGGGGCCGCCTTCGCCACCGGTATTCCTCCAGATCTCTACGCATTTCACCGCTACACCTGGAATTCTACCCCCCTCTACGAGACTCAAGCTTGCCAGTATCAGATGCAGTTCCCAGGTTGAGCCCGGGGATTTCACATCTGACTTAACAAACCGCCTGCGTGCGCTTTACGCCCAGTAATTCCGATTAACGCTTGCACCCTCCG
+
BBBBAFFFFFFFGGFGEFEFFGEGGGGFEGFFEEEEEDFHHHEGFEEGHEEGAE>EFEGG1EDEGHE/>EFGHHHHGHHHHGFHHHHGGEEDHGHHH?CFF@FHHGFGFFHHGGDDGHHGCGGFFHCE.EEHF0CDDGDCGHFC:GGGF0CFFFFGCGGHHH0./0/;FFGGAAAD@EFFFGGGFF//;BFFF/BFFFFE@BA..9-9ADF@99.BF.DBDAEBB/B/FF/9A.;BF.9.;;A/BBD?EA.
@M03896:38:000000000-B4D98:1:1106:12194:3661 2:N:0:173
CCTGTTTGCTCCCCACGCTTTCGCACCTGAGCGTCAGTCTTCGTCCAGGGGGCCGCCTTCGCCACCGGTATTCCTCCAGATCTCTACGCATTTCACCGCTACACCTGGAATTCTACCCCCCTCTACGAGACTCAAGCTTGCCAGTATCAGATGCAGTTCCCAGGTTGAGCCCGGGGATTTCACATCTGACTTAACACACCGCCTGCGTGCGCTTTACGCCCAGTACTTCCGATCAACGCTTGCCCCCTCCG
+
ABAAAFF>FFFFGGCEAEE2FGEEGGGHFEGFEFEGGHHHGHHFEECGFG0EEEEEGGGHEEDEGGE/EEGHFHHHFFHFHHGHGHHGGEFEHGFGHDDGC@FFFHFCBFGBGDFFGHHCD@GC1FG..<<GB0<<DG0/CHGC0;:CC00;FFFGGGHGGH0;/0/9/;FA-?-99.CFB9FFFFF/;FFBF/9B/.DF;BBFFFBDFFBB;A./B;D;BFFFBB/:BFDFD-.9BAB.;../;9>BFD.
@M03896:38:000000000-B4D98:1:1106:12179:3672 2:N:0:173
CCTGTTTGCTCCCCACGCTTTCGCACCTGAGCGTCAGTCTTCGTCCAGGGGGCCGCCTTCGCCACCGGTATTCCTCCAGATCTCTACGCATTTCACCGCTACACCTGGAATTCTACCCCCCTCTACGAGACTCAAGCTTGCCAGTATCAGATGCAGTTCCCAGGTTGAGCCCGGGGATTTCACATCTGACTTAACAAACCGCCTGCGTGCGCTTTACGCCCAGTAATTCCGATTAACGCTTGCACCCTCCG
+
BCCBBFFFFFFFGGFFEEEFFGEFGGGHFHHHEGEGEGGHHHHHGFEGGGAGEEEEGGGHEFDGGHEEEGGHHHHHGHHHHHHHHHHGGFGGHHHHHGDGFCFGHHFCGHHHHHGFGHHGGGGHGGFA<EEHFCFGGHF/CHH0CGHGGBCFHHHHCGGHHHFC::;CFGGEDDCFGGGGFEGGFFF9BFFFFFBFFFFFFFFFFFFAFFCB@:AFFFFFFD.9B:FFFFF.;.ABB.@..E:9;FD.A:.
@M03896:38:000000000-B4D98:1:1106:22193:3721 2:N:0:173
CCTGTTTGCTCCCCACGCTTTCGCACCTGAGCGTCAGTCTTCGTCCAGGGGGCCGCCTTCGCCACCGGTATTCCTCCAGATCTCTACGCATTTCACCGCTACACCTGGAATTCTACCCCCCTCTACGAGACTCAAGCTTGCCAGTATCAGATGCAGTTCCCAGGTTGAGCCCGGGGATTTCACATCTGACTTAACAAACCGCCTGCGTGCGCTTTACGCCCAGTACTTCCGATTAACGCTTGCCCCCTCC
+
ABBAAFFFFFFFGGGGEEEEFGEE?FGH3FGFEGEG2GFHHHHHGGCFB1ECEEEEGGEHEEDEFHE?ECFGHHFHHBFBHHHHHHHFEEEEGGHHH<BDC@DGHHFC2FFHGBGFH<GGGGFHHHC..<CGC0<<D/0<<GG0:CGFHCGFFECGC:GGHH0.:0;/;CFFA-;9BDFGFFGFFFF/9BF/BBB;FFEFDDFFFF@ADD-@9../;;9@DD.9;/FFFF?.;;AFB.>.99A/;ABFD.
@M03896:38:000000000-B4D98:1:1106:22195:3741 2:N:0:173
CCTGTTTGCTCCCCACGCTTTCGCACCTGAGCGTCAGTCTTCGTCCAGGGGGCCGCCTTCGCCACCGGTATTCCTCCAGATCTCTACGCATTTCACCGCTACACCTGGAATTCTACCCCCCTCTACGAGACTCAAGCTTGCCAGCATCAGATGCAGTTCCCAGGTTGAGCCCGGGGATTTCACATCTGACTTAACAAACCGCCTGCGTGCGCTTCACGCCCAGTACTTCCGATTAACGCTTGCACCCTCC
+
AAAAAFFCDFFFFGGEAEA2AGAEDGGHCFGGEFEEEDFHGGFFEEEFB10AA>>EEEEG1EEEGHE>>>FGHHFHHFGFHHHHGHHFE?EEDFGHHCCDC@DGHG0?0FDGGFGGHFHGGCGHHFF..<CHFBG<D/0<<CG0.:::CCGHFHCC;CGHHH0./0/;/;FGBA--AEGFGFFFFFF//BB/B9FBFFFE-BBDFF=F?D-@-../;.9ABD.://;BFF.....;;9@.9../9;D.AD
@M03896:38:000000000-B4D98:1:1106:20183:3909 2:N:0:173
CCTGTTTGCTCCCCACGCTTTCGCACCTGAGCGTCAGTCTTCGTCCAGGGGGCCGCCTTCGCCACCGGTATTCCTCCAGATCTCTACGCATTTCACCGCTCCACCTGGCATTCTACCCCCCTCTACGAGACTCAAGCTTGCCAGTATCAGATGCAGTTCCCAGGTTGAGCCCGGGGATTTCACATCTGACTTACCAAACCGCCTGCGTGCGCTTTACGACCACTAATTCCGCTTAACTCTTGCCCCCTCC
+
AAB?>FFCFFFFGGFGEFGGFGGGGGGFFEGFAFEG2EGHGGFGGAAGGG?EEEEGGEFGEECEFHA/>EFFFHHHH2GGHGHFHGGGCAFDHFDGHDCF/?<FGF2?0?FDGHHGHHHGCDGF1GGC.<CFF0<<DCG/.C00::GGFHCCGHEFCGFGGH0:;0/;/9;EC9@--9:0BFG9FF///9/:9/99B9EEA-BFFFF..A9@;.;9F...;-.///;BF/;..99B////9:B//;-99D
@M03896:38:000000000-B4D98:1:1106:20183:3928 2:N:0:173
CCTGTTTGCTCCCCACGCTTTCGCACCTGAGCGTCAGTCTTCGTCCAGGGGGCCGCCTTCGCCACCGGTATTCCTCCAGATCTCTACGCATTTCACCGCTACACCTGGAATTCTACCCCCCTCTACGAGACTCAAGCTTGCCAGTATCAGATGCAGTTCCCAGGTTGAGCCCGGGGATTTCACATCTGACTTAACAAACCGCCTGCGTGCGCTTTACGCCCAGTAATTCCGATTAACGCTTGCACCCTCCG
+
ABCABFFFFFFFGGGGEEEFGGEEEGGHHHHGEGEEEGGHHHHHGGGHF1EEAE>EGGGH1E1EFHE>>EGHHHHHGGGHHGHHHHHGGEGGHHHHHGDFC@BGHHFCBGHFGGHFHHHGGGGHHHGD.CCHF0C=<<0/<GGC00CGGCCGGHH0:CCHHFC::9://CFGBBA?B?FGGGFGFFF/BFFFF/BBFFEFABDFFFF.AA:@-A.BF9AAFDF/B/:BFFFDFB.:B.;.;A;/;BF?EF.
@M03896:38:000000000-B4D98:1:1106:17998:4478 2:N:0:173
CCTGTTTGCTCCCCACGCTTTCGCACCTGAGCGTCAGTCTTCGTCCAGGGGGCCGCCTTCGCCACCGGTATTCCTCCAGATCTCTACGCATTTCACCGCTACACCTGGAATTCTACCCCCCTCTACGAGACTCAAGCTTGCCAGTATCAGATGCAGTTCCCAGGTTGAGCCCGGGGATTTCACATCTGACTTAACAAACCGCCTGCGTGCGCTTTACGCCCAGTAATTCCGATTAACGCTTGCACCCTCCG
+
ABBAAFFFFFFFGGBFAEEF2GEFDGGHCGFHGGEGEBGHHHGFGGGHHG0EEEEFGGGHEEDEGGEEEEFHHHHGHGHGHHHHHHHGGGGGHHHHHGFG?@DGHH2CBFGHGGGHHGHGGGFFGFGA.ADHCGHDGBD/GHGBCGBBCBCCGEFH;CGHCF0.:0/BFGGGGG?-DDFGGBFGFFF//BFBB/BFFAE9@B-;AFF9AD;D;9A/;9A-;.E999//;;FA...;/:@...:BFFAEE..
@M03896:38:000000000-B4D98:1:1106:17998:4496 2:N:0:173
CCTGTTTGCTCCCCACGCTTTCGCACCTGAGCGTCAGTCTTCGTCCAGGGGGCCGCCTTCGCCACCGGTATTCCTCCAGATCTCTACGCATTTCACCGCTACACCTGGAATTCTACCCCCCTCTACGAGACTCAAGCTTGCCAGCATCAGATGCAGTTCCCACGTTGAGCCCGGGGATTTCACATCTGACTTACCAAACCGCCTGCGTGCGCTTTACGCCCACTACTTCCGATTAACGCTTTCACCCTCCG
+
AAAAAFFCFBDFGGGG2EEEFG?EEGGFABCFEEEFEHDBFFBFEEEFF10EAE>EEEEH1BAEEH1>/>FGHGFHHFGBGFBGHEG?EEE<GFGHGABD?@FGGG0?0?FGGDFFGGEG@@E0<GC..<EBCCB<DC0/CGH0./;CFBCC0CCC0;GGHE.;9.;9FFGG;---BAFFFFFBFF9//BB/;/BFFAEF@@BAEFB;AA;B;D.:BA99@...;/;//B...9.;9.9...;9B99;EF.
@M03896:38:000000000-B4D98:1:1106:14669:4540 2:N:0:173
CCTGTTTGCTCCCCACGCTTTCGCACCTGAGCGTCAGTCTTCGTCCAGGGGGCCGCCTTCGCCACCGGTATTCCTCCAGATCTCTACGCATTTCACCGCTACACCTGGAATTCTACCCCCCTCTACGAGACTCAAGCTTGCCAGTATCAGATGCAGTTCCCAGGTTGAGCCCGGGGATTTCACATCTGACTTAACAAACCGCCTGCGTGCGCTTTACGCCCAGTACTTCCGATTAACGCTTGCACCCTCCG
+
ABBAAFFFFFFFGGFGEEEAFG?EEEGHFCFHGGEFFDGHGHDGGEGHHG0EEEEEEGGH1EAEGHE@EEGHHHHHGHHBFFGHHHHGGFFGHHFHHGB/<@GHHHBGBGHHGDGGHHHGGGGHFHGA?GFHFGFDGH0/CGGC0<CC;BCGFHFHGGGHHH0::0;FFGFEA@--BEFFFGGGFFF/BFFFFBFFFFEF-@@DEFFDFFAD9:9BFADF@D.9;F/FFFFD?.9;B.@9.AA/;FDEEF.
@M03896:38:000000000-B4D98:1:1106:19991:4702 2:N:0:173
CCTGTTTGCTCCCCACGCTTTCGCACCTGAGCGTCAGTCTTCGTCCAGGGGGCCGCCTTCGCCACCGGTATTCCTCCAGATCTCTACGCATTTCACCGCTACACCTGGAATTCTACCCCCCTCTACGAGACTCAAGCTTGCCAGTCTCAGATGCAGTTCCCAGGTTGAGCCCGGGGATTTCACATCTGACTTAACAATCCGCCTGCGTGCGCTTTACGCCCAGTAATTCCGATTAACGCTTGCCCCCTCC
+
BABBBFFFFFFFGGGG2EAFEGEEGGGHF3GFEEDG2GFHGGAFEDEGFE0EAE0>EGGH1E?EGHA>>>FFFHHHH2FFHGFHHHHGE?EFHGFHHDDCCCHHHH2AF2GFGHHGHHHGGGGHHH.CADCHC0/<<C0/<CG0;0<CGGGCCCGG:;CGHH0A/9/9;CFGGD-@DDFFFFGFBFF;BFFFF9B/B/BF..DFA.-;:A-9-.9;B;?-@..;/9/9:F/9...9/;9....//:@>A.
@M03896:38:000000000-B4D98:1:1106:19975:4711 2:N:0:173
CCTGTTTGCTCCCCACGCTTTCGCACCTGAGCGTCAGTCTTCGTCCAGGGGGCCGCCTTCGCCACCGGTATTCCTCCAGATCTCTACGCATTTCACCGCTACACCTGGAATTCTACCCCCCTCTACGAGACTCAAGCTTGCCAGTATCAGATGCAGTTCCCACGTTGAGCCCGGGGATTTCACATCTCACTTAACAAACCGCCTGCGTGCGCTTTACTCCCAGTAATTCCGATTAACGCTTGCACCCTCC
+
ABBAAFFBDFFFGGGGEEE2AFEEEGGHHGFEAEEFEGGHFHEGEEEBG10AAE>EFFGG1E?EEH1/>EFGHGHHG?E3FGGHHHHFEEEGDGGGH/>BD@FGG2<?2FFGGGFFHHHGGGGGDG.>..CD<</0<<0/<CD0;;;CC;0CGFF0:;CHHG.-9..9/;FG--9-9.;FBBF/BFF/;BFFFB9BBFEE9@FFFF-..;-;9.9BF/;BEF//;/BBFF/D...9B9@..:99;FDFED
@M03896:38:000000000-B4D98:1:1106:10068:5003 2:N:0:173
CCTGTTTGCTCCCCACGCTTTCGCACCTGCGCGTCAGTCTTCGTCCCGGTCGCCGCCTTCGCCACCGCTACTCCTCCAGATCTCTACGCATTTCACCGCTACACCTGGAATTCTACCCCCCTCTACGAGACTCCATCTTGCCAGCATCAGATGCAGTTCCCAGGTCGAGCCCGGGCATTTCCCATCTCACTTAACAAACCGCCTGCGTGCGCTTTACGCCCAGTCCTTCCGATTAACGCTTGCACCCTCC
+
>A11>BD1B@BCF11EEAE0FEECEEEHF00A/AE/EHHDD2G0AA//A//>/EECEG/@////>>///>/B11EC00<1B12FDGH/BCABGGHFD/<CC?1<0F000<?1FDF1FFG@<<.01=C...<00</0=00;;G<0./<<000<;000;CCFF00.;/;--99?--;--9/;B///;FB/;B999/;//9-A@<>9-A-AA--@9-;/F;9=-9EF//;:FB---9-9/-;--99/;FFEA-
@M03896:38:000000000-B4D98:1:1106:10073:5021 2:N:0:173
CCTGTTTGCTCCCCACGCTTTCGCACCTGAGCGTCAGTCTTCGTCCAGGGGGCCGCCTTCGCCACCGGTATTCCTCCAGATCTCTACGCATTTCACCGCTACACCTGGAATTCTACCCCCCTCTACGAGACTCAAGCTTGCCAGTATCAGATGCAGTTCCCAGGTTGAGCCCGGGGATTTCACATCTCACTTAACAAACCGCCTGCGTGCGCTTTACGCCCAGTAATTCCGATTAACGCTTGCACCCTCC
+
AABAAFFCFFFFGGFGAEEFFGEEFGGHEGFGEGEFGHGHHHHHGGGFHA0AAE@EFGGH1EDEGGE/>EFHHHHHGFH?GGGGHHHCEEFGDHHHH?CGC@GHHHB0F?DGGHHFHHHGGCGHFGF>.<CGF0<=<<B<CGD::CGCC0;GFFH:CCCCGH0;:9/:/CFEAD--A.CFFGGGFFF/;BBFBBBFB.AE-@A..;@ADA-@-:./;.A-@A.9//:;BB/..;9FFFF....9:9DEFF
@M03896:38:000000000-B4D98:1:1106:10057:5029 2:N:0:173
CCTGTTTGCTCCCCACGCTTTCGCACCTGAGCGTCAGTCTTCGTCCAGGGGGCCGCCTTCGCCACCGGTATTCCTCCAGATCTCTACGCATTTCACCGCTACACCTGGAATTCTACCCCCCTCTACGCGACTCAAGCTTGCCAGTATCAGCTGCAGTTCCCAGGTTGAGCCCGGGGATTTCACATCTTACTTAACAAACCGCCTGCGTGCGCTTTACGCCCAGCAATTCCGATTAACGCTCGCACCCTCC
+
ABAAAFFBFFFFFGFEEEEFFGEEEGGGBHFF2BEEEGHHGGGHGE1BG1EAAE>EFEEG1EEEFH?>>EEFHGHHFGCFHFFFGEGFF/EEHHGHHABCC@BGFFG0<FGFGGGGGHEFGCGGFGE--<A@A:G0<CG/:G00:;CGGC0;//F/0;FFGG0.90;9CCFGC@?A;AFFFFFFFFB/;BB;9/BBF.AEFFC.9A>ADA=@9;.//.9-@.A.99B/;B/:AA?//:@..-;-9@D.;A
@M03896:38:000000000-B4D98:1:1106:24850:5104 2:N:0:173
CCTGTTTGCTCCCCACGCTTTCGCACCTGAGCGTCAGTCTTCGTCCAGGGGGCCGCCTTCGCCACCGGTATTCCTCCAGATCTCTACGCATTTCACCGCTACACCTGGAATTCTACCCCCCTCTACGAGACTCAAGCTTGCCAGTATCAGATGCAGTTCCCAGGTTGAGCCCGGGGATTTCACATCTGACTTAACCAACCGCCTGCGTGCGCTTTACGCTCAGTACTTCCGATTAACGCTTGCACCCTCC
+
BBBAAFFCDFFFGGGGEEEEFGGG2FEHGGHHGGGGEFHHHHHGEEEGG?A0EEEGGGGFCEDEGHEEEEEGHHHHG?G?BGHHHHHFG/EGHHFHHGDG?CGHHHCF0<GHGHEFHHHGGCGHHHG?.<CGF0/<DGD/<G00:0CG:;0;CFGFGGGCH0;.:99C/FGEA?BB99CFFBFFFFF//9;B//;/9.ADB?BFFF;AAD@99;./9.9.;.;///;/BF.9A:./9.9..9.;;BDEF9
@M03896:38:000000000-B4D98:1:1106:24845:5121 2:N:0:173
CCTGTTTGCTCCCCACGCTTTCGCACCTGAGCGTCAGTCTTCGTCCAGGGGGCCGCCTTCGCCACCGGTATTCCTCCAGATCTCTACGCATTTCACCGCTACACCTGGAATTCTACCCCCCTCTACGAGACTCAAGCTTGCCAGTATCAGATGCAGTTCCCAGGTTGAGCCCGGGGATTTCACATCTGACTTAACAAACCGCCTGCGTGCGCTTTACGCCCAGCAATTCCGATTAACGCTTGCACCCTCCG
+
ABBAAFFFFFFFGGGGEEEFFGEEEGGHGFHGGGEGEGGHHHFEEDEGF1AEEE>EFGGHFEDEGHE/>EFHHHHHGBCDGGHHHHHGGEFGGGGHHDCDC@DGHHFGFGGHGGHFHGHGGGGHHHF?.ACHF0/<DFB/<GG0;CGGC;=CFFFB;GCHHF0.:0/;9FGGDGB-9;BFGGFFFFF;BFFBF/;;BFFF;B-D..>A.:;@9A.FBEACFF..:./9FFB.9../;;;...;9;FFFFF.
@M03896:38:000000000-B4D98:1:1106:24824:5122 2:N:0:173
CCTGTTTGCTCCCCACGCTTTCGCACCTGAGCGTCAGTCTTCGTCCAGGTCGCCGCCTTCGCCACCGGTATTCCTCCAGATCTCTACGCATTTCACCTCTACACCTGGAATTCTACCCCCCTCTACGAGACTCAAGCTTGCCAGTATCAGATGCAGTTCCCAGGTTGAGCCCGGGGCTTTCACATCTGACTTACCAAACCGCCTGCGTGCGCTGTACTCCCAGTAATTCCGATCACCGCTCACACCCTCCG
+
>A>>>FFBDFFFGGEFAEFCFFAE2EEH3BECFGEEEGGHFGABEE?3333AABAEEE?F1?1?EH>/>EAGFGBFF133B?BBF?F/E>?/BFBGH3BBGDFEGF000FFGFBDDGFHGGGDC1FFA/<?F<>B1>F1<>G1111===00=DGH0=DDFD0<.:0//:;CE--;:-9;B;B0;FF909C00B0;;BEEE-9;A.;;..;9--9;/;/:9A.9B///;BF/AD-A;..;--./;;.;.99.
@M03896:38:000000000-B4D98:1:1106:15816:5427 2:N:0:173
CCTGTTTGCTCCCCACGCTTTCGCACCTGAGCGTCAGTCTTCGTCCAGGGGGCCGCCTTCGCCACCGGTATTCCTCCAGATCTCTACGCATTTCACCGCTACACCTGGAATTCTACCCCCCTCTACGAGACTCAAGCTTGCCAGTATCAGATGCAGTTCCCAGGTTGAGCCCGGGGATTTCACATCTGACTTAACAAACCGCCTGCGTGCGCTTTACGCCCAGTAATTCCGATTAACGCTTGCACCCTCCG
+
BBBAAFFFFFFFGGGGFEEFFGEGGGGHGGHHGGGGGHHHHHHHGGGHHG0AEEEGGGGHEEEDFHEEEGGHHHHHGFHFHGFHHHHGGGGGHHGHHGD@C@GHHHBFCFHHHFHGHHHGGCDGHHGD?EDHFGFDGF0/GHHH0:CCGFBGHHHFGHHHHHE::99CBFBEA??AGGGGGGGGBB//;BBBF;FFFFFFFF-AAF;ADFFF;..BFFDF@DA/BB/;BFFDD.;F/.@99:E9BFDEFA.
@M03896:38:000000000-B4D98:1:1106:15837:5429 2:N:0:173
CCTGTTTGCTCCCCACGCTTTCGCACCTGAGCGTCAGTCTTCGTCCAGGGGGCCGCCTTCGCCACCGGTATTCCTCCAGATCTCTACGCATTTCACCGCTACACCTGGAATTCTACCCCCCTCTACGAGACTCAAGCTTGCCAGCATCAGATGCAGTTCCCAGGTTGAGCCCGGGGATTTCACATCTGACTTAACAAACCGCCTGCGTGCGCTTTACGCCCAGTAATTCCGCTTAACGCTTGCACCCTCC
+
AABAAFFBFFFFGGFGCEEEAGEG?FGGFFFHGGGGFBGHHHFHGEGHHG?EEGEGCGGHEEDDFHGEEEFHHHHHHGHHHHHHHGHGGEGGHHGHHGD?/BFGGGEFFHHHHDFGHHHGGGGHFHGE.ADHGBGDGG0<CGHG.:<:;:;C0:;G;CGGHHFA99;BFGFEA?;ACFBFFFFFFFF99FFFEFFFF?EEFFFBEF>.AA;D-.9/BEDBFAF/;F//;B/..:.:;A@;.A999BAF?D
@M03896:38:000000000-B4D98:1:1106:16563:6767 2:N:0:173
CCTGTTTGCTCCCCACGCTTTCGCACCTGAGCGTCAGTCTTCGTCCAGGGGGCCGCCTTCGCCACCGGTATTCCTCCAGATCTCTACGCATTTCACCGCTACACCTGGAATTCTACCCCCCTCTACGAGACTCAAGCTTGCCAGTATCAGATGCAGTTCCCAGGTTGAGCCCGGGGATTTCACATCTTACTTAACAAACCGCCTGCGTGCGCTTTACGCCCAGTAATTCCGATTAACGCTTGCACCCTCC
+
ABBAAFFFFFFFGGGGEEEEFGEEEGGHBGHGFGE2AFGHHHGHEEEFC10EEE>EFGGHFEDEGH>>EEGHHHHHHFGFGHHHHGHGEEEFFHHHHDBFGCFHHHFCCCGHGHFFHHHGGGGHHHFD.<CGF0/<<C</CGD00;;CGGFG0GHG:GCGHG0.:0/:9FFG?@??-9BFFFFCFFF/;;BFFFFBFFFF-@FDEF@ADDDF=..BF;9BBD.;//;;FFF.9A.9B.;.;.99;FDAED
@M03896:38:000000000-B4D98:1:1106:16552:6781 2:N:0:173
CCTGTTTGCTCCCCACGCTTTCGCACCTGAGCGTCAGTCTTCGTCCAGGGGGCCGCCTTCGCCACCGGTATTCCTCCAGATCTCTACGCATTTCACCGCTACACCTGGAATTCTACCCCCCTCTACGAGACTCCAGCTTGCCAGTATCAGATGCAGTTCCCAGGTTGAGCCCGGGGATTTCACATCTCACTTAACAAACCGCCTGCGTGCGCTTTACGCCCAGTACTTCCGATTCACGCTTGCACCCTCC
+
ABBAAFFFFFFFGGGGEEEFFGEEFGGHFBGGFGEAAGHHHHGHEDAGC1EEEE>EGGGHAEDEGH>>EEFGHHHHGFF3GGHHBGHGFEEFHHHHHABDD@FHHHC?2CGHGHFFHHHGGGGHHHFD.ECHF/C<CG</<CD0GFGG;;CFBBG;;CCGHG0./9//;FGEBDD-?EFGFFGFFFF/BFFF9BF//.AF-BA?EF=DDDAB-;./:.9@DD.;B//;BF...;/9;AA.:99/:FA.AA
@M03896:38:000000000-B4D98:1:1106:16573:6797 2:N:0:173
CCTGTTTGCTCCCCACGCTTTCGCACCTGAGCGTCAGTCTTCGTCCAGGGGGCCGCCTTCTCCACCGGTATTCCTCCAGATCTCTACGCATTTCACCGCTACACCTGGCATTCTACCCCCCTCTACGCGACTCCAGCTTGCCAGTATCAGATGCAGTTCCCAGGTTGAGCCCGGGGATTTCACATCTGACTTAACAAACCGCCTGCGTGCGCTTTACTCCCAGTAATTCCGATACACGCTTGCACCCTCA
+
ABBAAFF>DB@CFGGGAAEEFGAEEGEHB3BFEEEE?GFGGG2BAAAB31A0A>0>EEGH3BDBGG1>EEGGHGHHF0FBGEGHG4E/EEEGHHGFE?BC@C1FFF0?0?FFFGHDGAHG@@FH1G<-<<<CA///;00::CCC0<;CC00:CFF0::BBFFB./9///=BE--;;-A/99//BFFF/;BFF/:9B/.AABB<?.;-AD.9@;..9B/;9.9//99BBBF/..--9;.999.9//9A.:.
@M03896:38:000000000-B4D98:1:1106:7713:7377 2:N:0:173
CCTGTTTGCTCCCCACGCTTTCGCACCTGAGCGTCAGTCTTCGTCCAGGGGGCCGCCTTCGCCACCGGTATTCCTCCAGATCTCTACGCATTTCACCGCTACACCTGGAATTCTACCCCCCTCTACGAGACTCAAGCTTGCCAGTATCAGATGCAGTTCCCACCTTGAGCCCGGGGATTTCACATCTGACTTAACAAACCGCCTGCGTGCTCTTTACGCCCAGTAATTCCGATTAACGCTTGCACCCTCC
+
ABBAAFFBBDFFGGGGEEE2FGAEAFCHFHCHE?AE2GFGHHFGG11BEA0AE>0EEEEHEFDEGH?//>FFEH4FGGFFHG4GBEGFGEAEGGFHH?B>BBDGGFBFFHFFGFGHHHHGG?ECDGF..CDDF0/0</</<CD0:C0CG0CC:CG;;:CGCG...0;=0CFA?A---9B0;0FFBB//:B/;/F99/;AEBA@A.A@ADD.;:/9;B.A=A..//99/:;/9...//;@..9.//9AEEA
@M03896:38:000000000-B4D98:1:1106:24876:7631 2:N:0:173
CCTGTTTGCTCCCCACGCTTTCGCACCTGAGCGTCAGTCTTCGTCCAGGGGGCCGCCTTCGCCACCGGTATTCCTCCAGATCTCTACGCATTTCACCGCTACACCTGGAATTCTACCCCCCTCTACGAGACTCAAGCTTGCCAGTATCAGATGCAGTTCCCAGGTTGAGCCCGGGGATTTCACATCTGACTTAACAAACCGCCTGCGTGCGCTTTACGCCCAGTAATTCCGATTAACGCTTGCACCCTCC
+
BBBBBFFCFFFFGGGGEEEFFGEEFGGGBGHGEFGGGHHHHHHHGFGFHEEGEEEFGGGHEFDEGHE>>EGHHHHHGHHHHGHHHHHGGEEEHHHHHGDGGCFGHHFC2FGHGHHHHHHGGGGHGHG?.CEFF0C<<CF/CGG00;CGHHHFHHHHCGGHHH0.:99BFFGGG?A-BFEFBBFFFFF;BFFFF/FFFFFFFFFFFFF9.;;B9.AFFEDFFDEBF/BFFFF.9;9BBDFA?FABBFDFFF
@M03896:38:000000000-B4D98:1:1106:24875:7649 2:N:0:173
CCTGTTTGCTCCCCACGCTTTCGCACCTGAGCGTCAGTCTTCGTCCAGGGGGCCGCCTTCGCCACCGGTATTCCTCCAGATCTCTACGCATTTCACCGCTACACCTGGAATTCTACCCCCCTCTACGAGACTCAAGCTTGCCAGTATCAGATGCAGTTCCCAGGTTGAGCCCGGGGATTTCACATCTGACTTACCAAACCGCCTGCGTGCGCTTTACGCCCAGTACTTCCGATTAACGCTTGCACCCTCC
+
ABBAAFFFDFFFGGGGAEEFFGEEEGGF3GEFAFEFEFGHHGFGEEEFGE0EAE>EFEEGEEEFGHE/>EFHGHHHGGFGHHHHHHHFGEGGFGGHHACGGCFHHHC?GFGHGGHHHHHGGGE0GG<C.<<DG<C<<G0<<GG0:;GC0;0;CGHG:CCGHH0.:0:/9FFGA?--?ACBC0FFFFF/;B9BF/;BFEEEBCFFFF-.9;-@9.:FF.A@D.F9B/:;FF.AA.;BB?B...9;;FFFFD
@M03896:38:000000000-B4D98:1:1106:14450:7994 2:N:0:173
CCTGTTTGCTCCCCACGCTTTCGCACCTGAGCGTCAGTCTTCGTCCAGGGGGCCGCCTTCGCCACCGGTATTCCTCCAGATCTCTACGCATTTCACCGCTACACCTGGCATTCTACCCCCCTCTACGCGACTCACGCTTGCCAGTATCAGATGCAGTTCCCAGGTTGAGCCCGCGGATTTCACATCTCCCTTACCCAACCGCCTGCGTGCGCTTTCCGCCCAGTCATTCCGCTCAACGCTTGCCCCCTCC
+
AAAAAFFFFFFFGG4EEAEFFGEEEGGG3BFFEGE2EGGHBFFBEEAAC1A?AE0EEGEG1EEFGHA>>>FGHHGGF0BDGHHHHBFFE?EE?FBGHCCGGCFGHGCF0??FGF1FGHCDGGGHHFF-<<A<A:/:;.:.:C;0:0CCCC0;BFFBFBFFG00.90/;CFFG------.999F/9;///:99//;;B;ADB>@DFF9999BB-../;..9BA.;/99/BB/.;-./B;@...;9;ABBDA
@M03896:38:000000000-B4D98:1:1106:14440:8009 2:N:0:173
CCTGTTTGCTCCCCACGCTTTCGCACCTGAGCGTCAGTCTTCGTCCAGGGGGCCGCCTTCGCCACCGGTATTCCTCCAGATCTCTACGCATTTCACCGCTACACCTGGAATTCTACCCCCCTCTACGAGACTCAAGCTTGCCAGTATCAGATGCAGTTCCCAGGTTGAGCCCGGGGATTTCACATCTGACTTAACAAACCGCCTGCGTGCGCTTTACGCCCAGTAATTCCGATTAACGCTTGCACCCTCC
+
ABBABFFFFFFFGGGGEEEFFGEFFGGHFGHHEGEFEHGHHHHHGFEGHA?FEEEGGGGHFFGGGHE>EEGHHHHHGGHHHGHHHHHGGEGGHHHHHFDGGCGHHHFGBGFHHHHGHHHGGGGHGHG?.CEHF0<<DGF<GHHF0;CGFCGFHHGHHGGHHH0::9;/FFGGGFFAGDFGGGGGFFF/9FFFFFFFFFFFFFFFFF@;:D-@:.9FFEDCFF.;/BFBFF/.;;.F:.@..99/;FFFFF
@M03896:38:000000000-B4D98:1:1106:13792:8640 2:N:0:173
CCTGTTTGCTCCCCACGCTTTCGCACCTGAGCGTCAGTCTTCGTCCAGGGGGCCGCCTTCGCCACCGGTATTCCTCCAGATCTCTACGCATTTCACCGCTACACCTGGAATTCTACCCCCCTCTACGAGACTCAAGCTTGCCAGTATCAGATGCAGTTCCCAGGTTGAGCCCGGGGATTTCACATCTGACTTAACAAACCGCCTGCGTGCGCTTTACGCCCAGTACTTCCGCTTAACACTTGCACCCTCC
+
ABA>AFFFFFFFGGGGEEEAFGEEFGGG33FFEEE2EHHHGHHHGEDG310AEE>EEGEHFE?EEGE/>ECGFFGHG2FBFHHHHHHEF//EGHHHHGDGC@FGGHF0?FHHGHFFHHHGGGG0<GF..<CD00/<<C0/<CD000<<=:0;CGC::;GH00:.;0//:BFF9-:--;/CF0FBFFE//B9/9/9//;AEFFFFEFBAFF-@-;.;F.:BFF.9B///;9..;.9FB/;/B/:/;B?.;D
@M03896:38:000000000-B4D98:1:1106:13773:8652 2:N:0:173
CCTGTTTGCTCCCCACGCTTTCGCACCTGAGCGTCAGTCTTCGTCCAGGGCGCCGCCTTCGCCACCGGTATTCCTCCAGATCTCTACGCATTTCACCGCTACACCTGGAATTCTACCCCCCTCTACGAGACTCCAGCTTGCCAGTATCAGATGCAGTTCCCACGTTGAGCCCGGGGATTTCACATCTCACTTACCAAACCGCCTGCGTGCGCTTTACGCCCAGTACTTCCGATTAACGCCTGCACCCTCC
+
ABAAAFFCFFFFGGGEAEE2FGEEDGGG3BGGFGEEGDGHGHHHEEDFC11AEA>EFGGHEECEGHA/>EGGHHDGF2EFFGGGFFGFFEEGFHHHGEBC?<FGGHFA2FGGGHFFGFHGGGGFBGCC.<><<<<<CG0<CGGC<==DD0<CCGH0:CGFGH.:..:.;FGG--A-A:BFFFFBFFG//;/FB/:B9AEFFFFF??D9AA-;9:.9BAA9>A./:9FFFF.99.A/B.--9.;.;BA;ED
@M03896:38:000000000-B4D98:1:1106:13791:8658 2:N:0:173
CCTGTTTGCTCCCCACGCTTTCGCACCTGAGCGTCAGTCTTCGTCCAGGGGGCCGCCTTCGCCACCGGTATTCCTCCAGATCTCTACGCATTTCACCGCTACACCTGGAATTCTACCCCCCTCTACGAGACTCCAGCTTGCCAGTATCAGATGCAGTTCCCAGGTTGAGCCCGGGGATTTCACATCTCACTTAACAAACCGCCTGCGTGCGCTTTACGCCCAGCAATTCCGCTTAACCCTTGCCCCCTCC
+
ABBAAFFFFFFFGGGEEEEFFGEGDGGHBFFGEGEGEGGHHHHHGEAGBA0?AE@EGFGHHEDEGH?//>FBFFHHGBFBGGHHGHHGFFDGHGFHHDDDCCFHHHFEFFFHGHFFGHHGGGGHFF<..<<GG/C/CCD/CGG000;;CC:C0CC0:;CGH00.:9/99FFGDGC?-9CFF0F0/FF/:FFF//9;/:AE-;B?.9;;DDA99.9/:..9@AE..;B//9/.9.;B//A./.;//9@=DD
@M03896:38:000000000-B4D98:1:1106:14611:8962 2:N:0:173
CCTGTTTGCTCCCCACGCTTTCGCACCTGAGCGTCAGTCTTCGTCCAGGGGCGCCGCCTTCGCCACCGGTATTCCTCCAGTTCTCTACGCATTTCACCGCTCCCCCTGGAATCCTACCCCCCCCTACGCGCCTCAACCTTTCCAGTATCAAATCCAGTTCCCAGGTTGACCCCGGGAATTCCACATCTGCCTTACCAACCCCCCTCCGTGCCCTTTACCCCCAGCAATCCCGATTAACCATTGCACCCTC
+
ABBABFFFFFFFGFGGEEEAFGEEDGGH3FEG?FFGGF5FBFFGEA1B31A0>>>/>EE1C1?EAEF/E/>?4??B3??3444BGBGFGGADDBG2BG<<//?/??///0?F1?11<?>FD--:-.;.:--9../;/;C09;9;0;00;000009C0;0;BF00.//.//;BA-----.;/:///;////99/BBB//.:..-;-.:...9.;/;:////;99..99/9;99.9..9///9/9;;;:A.9
@M03896:38:000000000-B4D98:1:1106:14582:8974 2:N:0:173
CCTGTTTGCTCCCCACGCTTTCGCACCTGAGCGTCAGTCTTCGTCCAGGGGGGCCGCCTTCGCCACCGGTATTCCTCCAGATCTCTACGCATTTCACCGCTACACCTGGAATTCTACCCCCCTCTACGAGACTCAAGCTTGCCAGTATCAGATGCAGTTCCCAGGTTGAGCCCGGGGCTTTCACATCTGACTTAACAAACCCCCTTCGACCGCCTTACGCCAAGTACTTCCGATTAACTCTTGCACCCTC
+
AABAAFFCFFFFGFFEAAEAFGEGDFGFCCFHGGGDEGHHHHCGEDEEH100@>B<@CGGGHGGGGH<<<@.GHGGHHGGFHGHHFH;CC.DGBGBGH.CB@B0;CFF?9/CFFBBFGGGGBBFFFF:.:ADFFFFFFFF/AFF/:9FBF:BB//B/B/BFE/9.:/.9/FFFB9;--;A/;:F/:;//;;/;//;B/9;A..;-.B:..--9-99/9..9.-99:/;/9BA.9;.//:;/;/:9/9A99
@M03896:38:000000000-B4D98:1:1106:14600:8981 2:N:0:173
CCTGTTTGCTCCCCACGCTTTCGCACCTGAGCGTCAGTCTTCGTCCAGGGGGGCCGCCTTCGCCACCGGTATTCCTCCAGATCTCTACGCATTTCACCGCTACACCTGGAATTCTACCCCCCTCTACGAGACTCCAGCTTGCCAGTATCAGATGCAGTTCCCAGGTTGAGCCCGGGGATTTCACATCTGACTTAACAAACCGCCTGCGTGCGCTTTACGCCCAGTAATTCCGATTACCGCCTGCACCCTC
+
AAAAAFFCFFFFGGGGAEEFFGEEFGGGFHHHEGEEEHHHHHGHEEDCG1E0C>C>CDFGHCDGGGH<A<@CGHGHHHHBGGGHHHHHGGFGGFGGHH.AB??:CFFFA/CFFGFFFGGGGFFFFBF.9..AFF/9;;B9/;FF//;/FFB/:/9;9;/BFFF/.//.9/;FEF--@-;BFF/BB/B//9:9BF/;BF.;E-@DF.9;;9;9@-AA//::9>F.BB/;;B/B.9;://.9-..;.;;AA9
@M03896:38:000000000-B4D98:1:1106:25815:9506 2:N:0:173
CCTGTTTGCTCCCCACGCTTTCGCACCTCAGCGTCAGTCTTCTTCCAGGGGTCCGCCTTCTCCACCGGTACTCCTCCAGATCTCTACGCATTTCACCGCTACACCTGGAATTCTACCCCCCTCTACGAGACTCAAGCTTGCCAGTATCAGATGCAGTTCCCACTTTGAGCCCGGCGATTTCACATCTCACTTAACCAACCGCCTGCGTGCACCTTACGCCCAGCACTTCCACTTAACGCTTGCCCCCTCC
+
AAA1>@F1BDFFGG1E1AEEAF0A0AA00B1B0AAE/FBG2F2DAADB0///AF/AEA/F1BG@FF//>//1BF1F0011BB2@@2F?//>/2FHHH?E///1BFC000<1BB22BGHHC<<E0@F/??/?1111111<>.<1111=G1FGBDD<000=DGB..0000.</::----9;AFBF;FF00;;B;00000.:;--;--9-;9A-////;;A-;9-----//;:/:////;-;-9--/99--AA
@M03896:38:000000000-B4D98:1:1106:27265:9822 2:N:0:173
CCTGTTTGCTCCCCACGCTTTCGCACCTCAGCGTCAGTCTTCGTCCAGGGGGCCGCCTTCGCCACCGGTATTCCTCCAGATCTCTACGCATTTCACCGCTACACCCGGAATTCTACCCCCCTCTACGAGACTCAAGCTTGCCAGTATCAGATGCAGTTCCCAGGTTGAGCCCGGGGCTTTCACATCTGACTTAACAAACCGCCTGCGTGCGCTTTACGCCCAGTAATTCCGATCAACGCTCGCCCCCTCC
+
ABBABFFBFFFFGGGGAAAAFFAEEGGG2FEFBEEG2FGB5DFGFEEA3A0AAE>EEFGH1?EEGF>>/EFFG4FGF0FDHHHHGHHGGEGGHGGGH/>DB@FGC/<<CGGFHBDF1F/CGGGHHGC..<<G<0C<GG0/;;;0;0;C00:GFH0CG;FBBF0.90/99;/9---;-@9FFFF/BFF/9BFFB/BFB.AE@;@D?F?DBD>@-9ABF;9BBDEF/FFBFF/..-;/;AB?.9B-ABB?FF
@M03896:38:000000000-B4D98:1:1106:18570:10454 2:N:0:173
CCTGTTTGCTCCCCACGCTTTCGCACCTGAGCGTCAGTCTTCGTCCAGGGGGCCGCCTTCGCCACCGGTATTCCTCCAGATCTCTACGCATTTCACCGCTACACCTGGAATTCTACCCCCCTCTACGCGACTCAAGCTTGCCAGTATCAGATGCAGTTCCCACGTTGAGCCCGGGGATTTCACATCTGACTTAACACACCGCCTGCGTGCGCTTTACGCCCAGTAATTCCGATTAACGCTTGCACCCTCCG
+
AABAAFFBFFFFGGGEAFEAFGEEDFGECEGGEGEEEGGHHHHGEEEHH?A0AE>EEFGHEEE?EH>>EEEGFGHHFFGFHFFFH?GFFD/?GHGHHDC?>@FHHHGF2FGHFGFHHHHGG?ECDGF-<-<<:0::<:0/:CF00;<CGCCHHFGF0CFFFF.;9.9.BFFF-D?-BDB9FEFBFFF//BF/BFBF/:DA;CFFEF@;DF=C-;.9BADFAD.;////;BB..:.:F.-.;AA/;BDE.9.
@M03896:38:000000000-B4D98:1:1106:9228:10917 2:N:0:173
CCTGTTTGCTCCCCACGCTTTCGCACCTGAGCGTCAGTCTTCGTCCAGGGGGCCGCCTTCGCCACCGGTATTCCTCCAGATCTCTACGCATTTCACCGCTACACCTGGAATTCTACCCCCCTCTACGAGACTCAAGCTTGCCAGTATCAGATGCAGTTCCCAGGTTGAGCCCGGGGATTTCACATCTGACTTAACAAACCGCCTGCGTGCGCTTTACGCCCAGTAATTCCGATTAACGCTTGCACCCTCC
+
ABBAAFFFFFFFGGGGEEEFFGEEFGGHHHHHGGFGFGGHHHHHGGFHHEEEEEEFGGGHEEEFGHE>EEGHHHHHGGHHHGHHHHHFGEDGHHHHHGDGG@DGHHFCGGGHGHHGHHHGGGGHHHG.<CCGF0C<DGD/CGG0;;CGFCCFGHEHC;GHHHFC:0:9CFGGFGC-B.FFFFGFFFF/;FFBFFB:FFFFFFFFFFFADDDB>AEFFFFAFFF;/9BFFFFDDDFFF.@A.E::BFDFFF
@M03896:38:000000000-B4D98:1:1106:12227:12311 2:N:0:173
CCTGTTTGCTCCCCACGCTTTCGCACCTGAGCGTCAGTCCTCGTCCAGGGGGCCGCCTTCGCCACCGGTATTCCTCCAGATCTCTACGCATTTCACCGCTACACCTGGAATTCTACCCCCCTCTACGAGACTCAAGCTTGCCAGTATCAGATGCAGTTCCCAGGTTGAGCCCGGGGATTTCACATCTGACTTAACAAACCGCCTGCGTGCGCTTTACGCCCAGTAATTCCGATTAACGCCTGCACCCTCC
+
ABBAAFFFFFFFGGGGEFEFFGFFGGGHHHHHGGEGFGHFFHEGGEEHHE0EEFEGGGGHEEEEGH?>/EFGHHHHGFGGHGHHHHHGGEEGHGFHHDCCG@FGHHFAFGGHGFHHHHHGGGGHHHG?<CEHC0C<DG0<CGGB0;<;CC<GFFGFCGHHHHHAB0;9FGGGA?B-9AFGFFGFFFF//BFFFFF9/9EEDFFFFFDADD-@99.9BAABDDE/;/;BB//DDDFFF.--999.:;99AD
@M03896:38:000000000-B4D98:1:1106:5088:12364 2:N:0:173
CCTGTTTGCTCCCCACGCCTTCGCACCTGAGCGTCAGTCTTCGTCCAGGGGGCCGCCTTCGCCACCGGTATTCCTCCAGATCTCTACGCATTTCACCGCTACACCTGGAATTCTACCCCCCTCTACGAGACTCAAGCTTGCCAGTATCAGATGCAGTTCCCAGGTTGAGCCCGGGGATTTCACATCTGACTTAACAAACCGCCTGCGTTCGCTTTACGCCCCGTACTTCCGACACACTCTTGCTCCCTCC
+
>AA>>BF1DDFFFGBFAE0AABAAEEEHB00A0E/EAGHHFH/AAEEGB///A>>>EE/F/EE/EG///>?BGDBGFB1BBBFG22B<EEEEDGHEH/BCCCFHHH00?FGFGHHFGHAC@@EF1FC..<CFCCC<D/0<CGFG0;CGC00:0:CG;:CB:C<./0/99BB.99---;:CBFG0;B///9//;;;;/-AE9?;AAF99-;;;-9E//--99--9;-:BF/------:;BBFE;//9;FFF
@M03896:38:000000000-B4D98:1:1106:20022:13387 2:N:0:173
CCTGTTTGCTCCCCACGCTTTCGCACCTGAGCGTCAGTCTTCGTCCAGGGGGCCGCCTTCGCCACCGGTATTCCTCCAGATCTCTACGCATTTCACCGCTACACCTGGAATTCTACCCCCCTCTACGAGACTCAAGCTTGCCAGTATCAGATGCAGTTCCCAGGCTGAGCCCGGGGATTTCACATCTGACTTAACAAACCGCCTGCGTGCGCTTCACGCCCAGTACTTCCGATTAACCCTCGCACCCTCC
+
BBBBAFFBFFFFGGGE2FEFFGAEEGGFAGHHGGEGEGGHHHHHGAEGGEAEEE>FFEGHAEEEGH1>>EGHHHGHGGFHHGHHGEGFFEGGFHFGHCCCCCFHHHF0CGHFGFBGHGHGGGGHHFF..<<GH0C<<CB<GGH0;G0G0;CC:CCC0;CHGCC..;.CCFFG-A-:-;FFFFGFFFF/;BBFF/9//.AABDD?EFFAAA>B-;./9;.;BD.99//BFB..9.;;//;..-9-;BD.AA
@M03896:38:000000000-B4D98:1:1106:20020:13406 2:N:0:173
CCTGTTTGCTCCCCACGCTTTCGCACCTGAGCGTCAGTCTTCGTCCAGGGGGCCGCCTTCGCCCCCGGTATTCCTCCAGATCTCTCCGCATTTCACCGCTACACCTGGACTTCTACCCCCCTCTCCGCGCCTCAAGCTTTCCAGTATCAGCTCCAGTTCCCAGGCTGAGCCCGGAGCTTTCACATCTCACTCAACATACCGCCTGCGTGCGCTTTACCTCCCGTCATTCCTCTTACCGCTTGCCCCCTCC
+
AAA>>FF1B3DF1EGA1AA0AB0B0AEA000B0A///DDFEEAFEE/F0///A>/EE?FGBEC/>E//>//BFGDHH01<FFDGHHH?B@/C2BBFG<<//<<?G0?F00FFF?1@G0FCC@EHFF..---;:/00::00<G:000;<0009/9;/009CFF0..9;.;;B.-----99BB/FB/BB//9//9/-;///9-;@B----AB-;-9-/://:9-;AA-9BBF//;/:/9-9---9/99;-9A
@M03896:38:000000000-B4D98:1:1106:10099:13472 2:N:0:173
CCTGTTTGCTCCCCACGCTTTCGCACCTGAGCGTCAGTCTTCGTCCAGGGGGCCGCCTTCGCCACCGGTATTCCTCCAGATCTCTACGCATTTCACCGCTACACCTGGAATTCTACCCCCCTCTACGAGACTCAAGCTTGCCAGTATCAGATGCAGTTCCCAGGTTGAGCCCGGGGATTTCACATCTCACTTAACAAACCGCCTGCGTGCGCTTTACGCCCAGTAATTCCGATTAACGCTTGCACCCTCC
+
ABBAAFFFFFFFGGGGEFEAFGFGGGGGFFHGFFEFEHHHGHHHGEE3GE?EEFEFGGGHAEEEEHEE>EFHHHHHGGHGHGHHHHGFGEEGFHHHHFDGCCHHHHHACGGHHHHHHHHGGGGHHGFGC.AGGBFGGHF/GHGB:;CGCCFHGHGHFHGHGHF.:C/C/CFA@9;--CBFGGFFFFF/:BFBF/9B/AFFFFFFFF-9.;@B=.A/BAA9@AAB//;FF/BAA99/;.;.9.9/9FFAFD
@M03896:38:000000000-B4D98:1:1106:10120:13473 2:N:0:173
CCTGTTTGCTCCCCACGCTTTCGCACCTGAGCGTCAGTCTTCGTCCAGGGGGCCGCCTTCGCCACCGGTATTCCTCCAGATCTCTACGCATTTCACCGCTACACCTGGAATTCTACCCCCCTCTACGACACTCAAGCTTGCCAGTATCAGATGCAGTTCCCAGGTTGAGCCCGGGGCTTTCACATCTGACTTAACAAACCGCCTGCGTGCGCTTTACGCCCAGTAATTCCGATTCACGCCTGCACCCTCC
+
AAAAAFFCFFFFGGFGEAE2FGEGGGGFC3FEEEEFGEHGFHEGEEABFE0EEEEEEEGHA?1EGG1/>EFGHFHHHFBBGGGGG4F?E??AHGHHG<>BB@GGHHEA0FGHHGHFFCGGGGGH1G...<AHC//0<<0<<CG:00;;:<0;GFFGFGHFGFB.:0/99FFG-9-9-9.9BFF/FFF//BB//;;/;A.ABBBFFF>AAD@B-..9B;.99DF/9/9/:;/.;;//;.......;;A..;
@M03896:38:000000000-B4D98:1:1106:24311:13583 2:N:0:173
CCTGTTTGCTCCCCACGCTTTCGCACCTGAGCGTCAGTCTTCGTCCAGGGGGCCGCCTTCGCCACCGGTATTCCTCCAGATCTCTACGCATTTCACCGCTACACCTGGAATTCTACCCCCCTCTACGAGACTCAAGCTTGCCAGTATCAGATGCAGTTCCCAGGTTGCGCCCGGGGATTTCACATCTGACTTAACAAACCGCCTGCGTGCGCTTTACGCCCAGCACTTCCGCTTAACGCTTGCACCCTCCG
+
AAB>3BD4DFFFGGGE2FEFGGAEEGGHBEGGEGEG2DFHHHFHEEAGH?0EAE>EEEFHEEEEGH?/>>FHGFFGFEG3GGHGHFHFEEGGFFBGHCBB<<DGHHFFBGGHGGGGHHHGCGGHFG...<CGC0<0<C0<<GHF0<=CG0:GGFFH::CHHF0.:9;.9ADBB@9@@9BFFEFBFFF9BFFFFF://;AA;?=FEFBAAD@B-A.B9.D;@A..9;//;9..;A.9B.;9;::9;;;9?D.
@M03896:38:000000000-B4D98:1:1106:24328:13588 2:N:0:173
CCTGTTTGCTCCCCACGCTTTCGCACCTGAGCGTCAGTCTTCGTCCAGGGGGCCGCCTTCGCCACCGGTATTCCTCCAGATCTCTACGCATTTCACCGCTACACCTGGAATTCTACCCCCCTCTACGAGACTCAAGCTTGCCAGTATCAGATGCAGTTCCCAGGTTGAGCCCGGGGATTTCACATCTGACTTAACAAACCGCCTGCGTGCGCTTTACGCCCAGTAATTCCGATTAACGCTTGCACCCTCC
+
BBBBAFFFFFFFGGGGAEEFFGEFGGGHFGHGEEEEEGHHHHGHGEEGHFEGEE>EFGGHAEEEGHEEEEFHGHHHHGHHHGHHHHHGGFGGHHDHGFCDFCGHHFFG2CGGGHHHHHHGGGGHHHG.<ADHF</<DGH<CGG0CCGGFGGGCFFG:CGFHF0;/:/9/;FFBGAC?ACFFBFBFFF/;BFFFF9;BAFFFFFFFFFDDD-@-99FF.9@DAF/;9BFFF/.9ADFFDD.9E9;;FD.AD
@M03896:38:000000000-B4D98:1:1106:28919:15184 2:N:0:173
CCTGTTTGCTCCCCACGCTTTCGCACCTGAGCGTCAGTCTTCGTCCAGGGGGCCGCCTTCGCCACCGGTATTCCTCCAGATCTCTACGCATTTCACCGCTACACCTGGAATTCTACCCCCCTCTACGACACTCAAGCTTGCCAGCATCAGATGCAGTTCCCAGGTTGAGCCCGGGGATTTCACATCTCACTTAACAAACCGCCTGCGTGCGCTTTACGCCCAGTACTTCCGATTAACGCTTGCACCCTCC
+
ABBAAFFCFFFFGGGEAEAFFGEGEGGHCHHGEEEFEGHFDHGHEEDG3100A>0>EEEH1EAEEHE>/>FGEFHHFBGHHHHHHHHGGGGGHFFGHABBC@?GHC?FGGFGG2FGHHHGCDGHGHGA.AAHC//<</0<<C;0./0CCG0G0CC::;CHHH0./0;/;CCA;A--=CFFFBFFFFF/;FFFFB;;B9AE=@9AEF-9.;;;-;.;/9?9>F./;;9/BF...;.:BDB?..:/;BD..:
@M03896:38:000000000-B4D98:1:1106:28908:15197 2:N:0:173
CCTGTTTGCTCCCCACGCTTTCGCACCTGAGCGTCAGTCTTCGTCCAGGGGGCCGCCTTCGCCACCGGTATTCCTCCAGATCTCTACGCATTTCACCGCTACACCTGGAATTCTACCCCCCTCTACGAGACTCAAGCTTGCCAGTATCAGATGCAGTTCCCAGCTTGAGCCCGGGGATTTCACATCTCACTTAACAAACCGCCTGCGTGCGCTTTACGCCCACTACTTCCGATTAACGCTTGCACCCTCC
+
AABAAFF4DFFFGGGEAEAFFGEEFGGFEGHGEEEFEHHHHHGHGGEFF?00AE0EEGGH1EEEGH?>>EFHHHHHGGGFHGHHHHHGGFGGFGGHHDCCFCFHHG2?CFHFGGHFHHHGGGGGFHF..CEHFCF<<C0/<GG0;0;CCCCFHHHC;CCHHB:.0:/.CCGG-A--;AFGGGGGGFF/9;FFFFFFFFFF=DFDFF@AD:9@-;./B.99BD.;9//;FF.:.9;FFDD..9.;BFAEFF
@M03896:38:000000000-B4D98:1:1106:23722:16000 2:N:0:173
CCTGTTTGCTCCCCACGCTTTCGCACCTGAGCGTCAGTCTTCGTCCAGGGGGCCGCCTTCGCCACCGGTATTCCTCCAGATCTCTACGCATTTCACCACTACACCTGGAATTCTACCCCCCTCTACGAGACTCAAGCTTGCCAGTATCAGATGCAGTTCCCAGGTTGAGCCCGGGGATTTCACATCTGACTTAACAAACCGCCTTCGTGCGCTTTACGCCCAGTAATTCCGACTAACCCTTCCACCCTCC
+
ABAAAFFFFFFFGGGGEEAAFGBEEGGH33BFEGEEBFGGGHFGEEEF310AAEEEFEGHEEEEGF?>EEGHHHHHH2BBEGHHHHHFE?EFFGFGHFFGHCFGHBF?<?GGGFFFF@GGGGGHGGF..>>GF0/<<<0<<CG0C0D=0=CG:CF0:0CGHG0.::///CFA-9--;9CFFBFFFGF00CF/BBBB/.AEBCFF.;9..;-;-9./9:;@DF.9/;9;FF/.---/;.;./.99BFFFFF
@M03896:38:000000000-B4D98:1:1106:23700:16011 2:N:0:173
CCTGTTTGCTCCCCACGCTTTCGCACCTGAGCGTCAGTCTTCGTCCAGGGGGCCGCCTTCGCCACCGGTATTCCTCCAGATCTCTACGCATTTCACCACTACACCTGGAATTCTACCCCCCTCTACGACACTCAAGCTTGCCAGTATCACATGCAGTTCCCAGGTTCAGCCCGGGGATTTCACATCTGACTTAACAAACCGCCTGCGCTCCCTTTACGCCCAGTAATTCCGCTTAACGCTTGCCCCCTCC
+
AAA>AFFCDFFFGGGE2AAAFG2EEFFG3BFGAEEEEFGHFGBBEEEAA100A>>>EEAG1EEAEE>>>EGFGGFHG?3FGHFHHDGFEEEEDGBFG2GFFGGHFBC0FFFFG2>@F0CFCGGG1F...>AGC//<D/0/.<D00==;0:<::GGCCCGHF00./0000;CA-;-:B9/CFFGFFG0;9BFBB/BB9.AA;9@A.9;--;.;9/9BB.9--.AFB9///9/9.;D/B.;.;../9;@;AA
@M03896:38:000000000-B4D98:1:1106:23520:16150 2:N:0:173
CCTGTTTGCTCCCCACGCTTTCGCACCTGAGCGTCAGTCTTCGTCCAGGGGGCCGCCTTCGCCACCGGTATTCCTCCAGATCTCTACGCATTTCACCGCTACACCTGGAATTCTACCCCCCTCTACGAGACTCAAGCTTGCCAGTATCAGATGCAGTTCCCAGGTTGAGCCCGGCGATTTCACATCTGACTTAACAAACCGCCTGCGTGCGCTTTACGCCCAGTCATTCCTATTCACGCCTGCACCCTCC
+
ABBAAFFFFFFFGGGGEEEFFGAEGGGHGGFGEEEEEHGHHHHHFEEGGCEGAEEEFEGHAEFEGHEEEFGHHHHHGFCGHHHHHHHFFEFGGHHHHDBCCCGHHHFFBFGFGHHHHHHGGGGGGHF<.<<GC<<<DGF/CHD::0C;;0:C0CFF:CGHHF0:/://;CFGB@-;9@AEFFFFFFF/BFFFF9;BB?EFCFFFEF-.;A-;-;9FF:DCF?.9/;FBFF/9///;F.;.;...;BD9ED
@M03896:38:000000000-B4D98:1:1106:23536:16163 2:N:0:173
CCTGTTTGCTCCCCACGCTTTCGCACCTGAGCGTCAGTCTTCGTCCAGGGGGCCGCCTTCGCCACCGGTATTCCTCCAGATCTCTACGCATTTCACCGCTACACCTGGAATTCTACCCCCCTCTACGAGACTCAAGCTTGCCAGTATCAGATGCAGTTCCCAGGTTGAGCCCGGGGATTTCACATCTGACTTAACAAACCGCCTGCGTGCGCTTTACGCCCAGTACTTCCGATTAACGCTTGCACCCTCC
+
AAAA>DFCFFFFGGGFAEAAAFEGDEGHHF2FGGEGDFGHHHHFEEAFGE??EEEEEFEHEEFGGHC//>FHGFHHH?EFHHHHHHHGG/EGBFFHHGCG@@FGHHFAGFFFFGHHHHHGCGGHHHGG??AGH0CFHFB/CGF0CGFG0CFFFFCC;CGCG0:./0//CFFE@G-@-;/CFBF;BFF;/B//;9BB/.AE?BBDEF>;AD>B@.9/9AF=?A.9;/9FFBD...99;A?.:.ABBBD.A.
@M03896:38:000000000-B4D98:1:1106:19368:16481 2:N:0:173
CCTGTTTGCTCCCCACGCTTTCGCACCTGAGCGTCAGTCTTCGTCCAGGGGGCCGCCTTCGCCACCGGTATTCCTCCAGATCTCTACGCCTTTCACCGCTACACCTGGCATTCTACCCCCCTCTACGACACTCAAGCTTGCCACTATCAGATGCAGTTCCCAGCTTGAGCCCCGCGATTTCACATCTCACTTAACCAACCGCCTGCGTGCGCCTCACGCCCACTAATTCCGAGCAACCCCCCCCCCCTCC
+
ABBAAFF45DFFGGGE2AAA2FAEEGGF3AFFAE2A2DDGEG2BAAAB31A0A>>>E1EG1EEEFH1/>/FGGHFFH033BFGG44BFE/BEDFBGH/B/><?FGFC000D?F<FFGAFCC-CCHF...<<GF//0</<<<CC0/:;<C0:;::FG00;GHE0.00/90;CC.9---99ABBF/BFF/9;/9//9//9;A9;9...-999-;.../A...;9..////://.---/9.;.----9;@=9:
@M03896:38:000000000-B4D98:1:1106:19361:16497 2:N:0:173
CCTGTTTGCTCCCCACGCTTTCGCACCTGAGCGTCAGTCTTCGTCCAGGGGGCCGCCTTCGCCACCGGTATTCCTCCAGATCTCTACGCATTTCCCCGCTACACCTGCAATTCTACCCCCCTCTACGACCCTCCACCTTGCCCCTCTCAGCTCCAGCTCCCAGGCTCACCCCCGCCATTTCACATCCCCCCTACCCAACCCCCTGCCCCCCCCCTCCGCCCCCCACCTCCGCCCAACCCCCCCCCCCCCC
+
AAAA1B@1DDFFGGGF1EAAAFAEEFGC0AABABA//DFDAG/BAEA1B///A>/>EE/GFFFEGH////?BFHFHG0>1BB2G22B?E<//2B2BG/B>/B?GH000<111?11@GHHGGGGG1F<<.-<<C.</;:00:C0.../;0;/0/;://0;CE/0....00;F@------9/;;B//;/:-;--999-/-;;-;@;-;---;-;----;-;A@-------;A------;-A---9-;@@-@@
@M03896:38:000000000-B4D98:1:1106:19345:16508 2:N:0:173
CCTGTTTGCTCCCCACGCTTTCGCACCTGAGCGTCAGTCTTCGTCCAGGGGGCCGCCTTCGCCACCGGTATTCCTCCAGATCTCTACGCATTTCACCGCTACACCTGGAATTCTACCCCCCTCTACGAGACTCAAGCTTGCCAGTATCAGATGCAGTTCCCAGCTTGAGCCCGGGGATTTCACATCTCACTTAACAAACCGCCTGCGTGCGCTTTACGCCCAGTAATTCCGATTAACGCTTGCACCCTCC
+
BBBBAFFBFFFFGGGFEEEAFEEFFGGFEGGHCEA2BGG5FG2BEEEACA00AE>EFG1G1EEEGHAE>>FHHHHG32F3FFGFHDGEE?EEHHGHHBB?<B2GHHFC2?DGGHHHFHHGGGGFHHA..<CDGC/<DCB<GHF0:<CG000CGBCGHBC:CGF.0:/90CFEDCC-BECFFBFFGFF/:;F9/9B//.EEADFFE.9AA?DFF.9/FAAB-A9B/FFFF/9A.;.:B.9A...9;BF.ED
@M03896:38:000000000-B4D98:1:1106:24893:17040 2:N:0:173
CCTGTTTGCTCCCCACGCTTTCGCACCTGAGCGTCAGTCTTCGTCCAGGGGGCCGCCTTCGCCACCGGTATTCCTCCAGATCTCTACGCATTTCACCGCTACACCTGGAATTCTACCCCCCTCTACGAGACTCCAGCTTGCCAGTATCAGATGCAGTTCCCAGGTTTAGCCCGGGGATTTCACATCTCACTTAACAAACCGCCTGCGTGCGCTTTACGCCCAGTACTTCCGCTTAACGCTTGCACCCTCC
+
BBBBBFFCFFFFGGGEAEEAFGEEEGGHFFHHFGEGEHHHFHGHEEECF10AAE>EFGGG1?AEEHE/E@FBFHHHFCC3GHGHGGGFFEEGFFGHFCDG?@??CGCACFGFHHFHFFHGGGGHFFF>.<<GB/<<<C0<<CD00;;C;00C:FF:CCGHHH0./00/9BFF?F-A?9BFGBFCFFF/9BF9:/;/BAFA9;DFEFD;.A-@-..9B9.B@D?B//;BF9...;A/;AD.9..;BFD.;A
@M03896:38:000000000-B4D98:1:1106:28418:17219 2:N:0:173
CCTGTTTGCTACCCACGCTTTCGAATCTCAGTGTCAATATTATGCCAGGAAGCTGCCTTCGCCATCGGTATTCCTCCAGATCTCTACGCATTTCACCGCTACACCTGGAATTCTACTTCCCTCTCACATATTCTAGCACCACCAGTATCACATGCAGTTCACAGCTTAAGCCCGCGGATTTCACATGTGACTTAATGACCCACCTACACTCGCTTTACGCCCAGTAATCCAGATTAACCCTCGCCCCCT
+
ABBBAFFFFFFDFGGEAEA2AFEFF4EDGH5FGHHHHFHHHHHFHHFHAAABFF3FGFHEAEAEAGEE1FEHHGHHFG@3GGHHHHHFEEAFHHFHHGEEE@BGGBFFGFHHHHFFG?BGHHHGFGFGD?DGGFHB?1DGGFECCD1@GHHFG1@G1F1@@FD1/1?FD1FC?C-->-<<0D=GHB0=0<;0BG0;0C0/GGFGHHB//09.;.;.;CA.@B?./00;0;000:09/9/;.9BB-.-9-
@M03896:38:000000000-B4D98:1:1106:28595:17887 2:N:0:173
CCTGTTTGCTCCCCACGCTTTCGCACCTGAGCGTCAGTCTTCGTCCAGGGGGCCGCCTTCGCCACCGGTATTCCTCCAGATCTCTACGCATTTCACCGCTACACCTGGAATTCTACCCCCCTCTACGAGACTCAAGCTTGCCAGTATCAGATGCAGTTCCCAGGTTGAGCCCGGGGATTTCACATCTGACTTAACAAACCGCCTGCGTGCGCTTTACGCCCAGTAATTCCGATTAACGCTTGCACCCTCC
+
BBBBAFFFFFFFGGGGEEECFGEEEGGHFGHHFGFGEHGHGHHHGEEGFECGEEEEGGFHEEEEGGE/E@FGGHHHGGFGHGHHHGHFFEFGHHFHHFCFGCFGHHCF2GFGGGFHHHHGGGGHGHGA.<EHF<C<DGD<<GG00<GGGC0CGFHHCGGGHF0./0/;9CFEBC;-9;BFGEGBFFF/9BFFF9:/;AEEAFFFFFB;AA@B-9./BADAFF./;BBFFFB.9.ABFDFA?E:9;BDE?A
@M03896:38:000000000-B4D98:1:1106:6050:18528 2:N:0:173
CCTGTTTGCTCCCCACGCTTTCGCACCTGAGCGTCAGTCTTCGTCCAGGGGGCCGCCTTCGCCACCGGTATTCCTCCAGATCTCTACGCATTTCACCGCTACACCTGGAATTCTACCCCCCTCTACGAGACTCAAGCTTGCCAGTATCAGATGCAGTTCCCACGTCGAGCCCGGGGATTTCACATCTCACTTAACAAACCGCCTGCGTGCGCTTTACGCCCAGTACATCCGATTAACGCTTGCACCCTCCG
+
AAB>AFFBFFFFGGFEAFEAAF2EFGGHBGHCGGEE?HFHFGHHG?AFBE0EEE?EGG?G1EAEFHE/>EFFHH4GFBFFGGBGFHHGGDDD2FDGHFCCCCFGHGFFBHFHH2?<DCHG->CFDGAD.CAG00=0<<0<<CD0:<GFF00:CCFCCGGCGG.-..9-;C-A-@-9-ABBBBFFFFF/;BF9BFB9/9EE9BBFFFBADD-B;..;BED;BDE/9//:B/DB.;.9;.9..9.:/BAEED.
@M03896:38:000000000-B4D98:1:1106:8571:19026 2:N:0:173
CCTGTTTGCTCCCCACGCTTTCGCACCTGAGCGTCAGTCTTCGTCCAGGGCGCCGCCTTCGCCACCGGTATTCATCCAGATCTCTACGCATTTCACCGCTACACCTGGAATTCTACCCCCCTCTACGAGACTCCAGCTTGCCAGTATCAGATGCAGTTCCCAGGTTGAGCCCGGGGATTTCACATCTCACTTACCAAACCGCCTGCGTGCGCTTTACGCCCAGTACTTCCGATTAACGCTTGCACCCTCC
+
AAAAAFFFFFFFGGGEEEE2FGDEEGGHFFHGEGGGGHCGDGCFEAEFF11AAE>@EEGF1?AEEFEEEEEHFFHHGEH?FFGFG4FFGED/FGHHGD@FC@BGHHEG2C2FF>DFDGGDC<?01FFD.<CGC1</CC0<<GG0<0=<=<<GFHHHGFFFHH0.:0/;CGFF-B-?ADFGGFFFEG00;CBFF/B/9.AEFF=?..@ADD@99..9B9A-999/;;99FB..9.99/.9...;;:BA.9?
@M03896:38:000000000-B4D98:1:1106:8581:19049 2:N:0:173
CCTGTTTGCTCCCCACGCTTTCGCACCTGAGCGTCAGTCTTCGTCCAGGGGGCCGCCTTCGCCACCGGTATTCATCCAGATCTCTACGCATTTCACCGCTACACCTGGAATTCTACCCCCCTCTACGAGACTCAAGCTTGCCAGTATCAGATGCAGTTCCCAGGTTGAGCCCGGGGATTTCACATCTGACTTACCAAACCGCCTGCGTGCGCTCTACGCCCAGTAATTCCGATTAACGCTTGCACCCTCCG
+
ABBAAFFFFFFFGGGGFFEFFGGFGGGHGHHHGFEGGHHHHHHHFFDGE?0EAEEFGGGH1EDEEHAE>EFHHGHGFBGGHHHHHHHGGGCEDGFHHGDGCCFHHFGAGGFHF2FGHHHGGGGGFHGGDDEHFBG0DCB/CHH000<CCBGHBCCCC0CGHFFE/;;BBFFC-;@9BEFGFBFFGFF/BFB/B/;F/AEE@;BAEFD;AA-;;.:9BEADFD.9//:/999.;9://.;A;EABBFDA.D.
@M03896:38:000000000-B4D98:1:1106:27768:19303 2:N:0:173
CCTGTTTGCTCCCCACGCTTTCGCACCTGAGCGTCAGTCTTCGTCCAGGGGGCCGCCTTCGCCACCGGTATTCCTCCAGATCTCTACGCATTTCACCGCTACACCTGGCATTCTACCCCCCTCTACGAGACTCCAGCTTGCCAGTATCAGATGCAGTTCCCAGGTTGAGCCCGGCGCTTTCACCTCTCCCTTAACAAACCGCCTGCCTGCGCTCTACGCCCAGTACTTCCGCTTAACGCTTGCCCCCTCC
+
BBBABFF4BFFFGGGEEFEGFGDEEGGGFHHHGGEAAFFGHHHHGAEG310EEE@EFGEHCEEEEH?>>>FEGHFHF23BFGDHFDGFEEE/2F?GHFB@/<FGH22002??FDFDGHHGGGGF1GG...<D<//<<C0/<<000:;C0000:C0000;CG00.:0//9:CF----;A:;:9F//;///;BB///9;.;A99DD.9.9/A9;-.;//.;9@.A///;9;F.99.99;DB...;/;:@-?D
@M03896:38:000000000-B4D98:1:1106:27756:19316 2:N:0:173
CCTGTTTGCTCCCCACGCTTTCGCACCTGAGCGTCAGTCTTCGTCCAGGGGGCCGCCTTCGCCACCGGTATTCCTCCAGATCTCTACGCATTTCACCGCTACACCTGGAATTCTACCCCCCTCTACGAGACTCAAGCTTGCCAGTATCAGATGCAGTTCCCAGGTTGAGCCCGGGGATTTCACATCTCACTTACCAAACCGCCTGCGTGCGCTTTACGCCCAGTAATTCCGATTAACGCTTGCACCCTCC
+
ABBAAFFFFFFFGGGGEEECFG2EEFGHBGFGEGEEEGGHHHGHEEAGGE?FEEEEGGGH1EDEGHEEEEFHHHHHHGGHHHHHHFHFFEFGHHGHHFDGF@DGHGEFB2FFGGFGFHHGGGGHGHF<<CCGF0C<GGD<=GG0:<CCB00:;GFG:CGHHB0./9:/9CBEDD@BBAFGFEG;BFF/;BB9F/;BBAEFCFFFFFB;ADF@-:ABFADADF.9///BFF/.AADBBDB.9E9;BFFFFF
@M03896:38:000000000-B4D98:1:1106:22355:19548 2:N:0:173
CCTGTTTGCTACCCACGCTTTCGAATCTCAGTGTCAATATTATGCCAGGAAGCTGCCTTCGCCATCGGTATTCCTCCAGATCTCTACGCATTTCACCGCTACACCTGGAATTCTACTTCCCTCTCACATATTCTAGCACCACCAGTATCACATGCAGTTCCCAGGTTAAGCCCGGGGATTTCACATGTGACTTAATGAGCCACCTACACTCGCTTTACGCCCAGTAATTCCGATTAACGCTCGCACCCT
+
ABBAAFFFFFFFGGGEEFEFGGEFGHEEHHHHHHGHHHHHHHHHHFFEHFFFFHBGHHHHEFGFGHEEAGGHHHHHHHHHHHHHHHHGGGGGHHHHHEEEEEGHHHGGF3GGGHHHHHHHHHHHHGHGFGFHHFFFFDFGBFFE0BBFHGGFB2@@<@@FHH22/1??<??FGC<---</DD=G0=0<00=<D0D<:00;G/CHFFHGHFH:AA9:BF.9ABGA9;0;0;BGBDD.0;9;.;-;9>BF.
@M03896:38:000000000-B4D98:1:1106:22342:19561 2:N:0:173
CCTGTTTGCTACCCACGCTTTCGAATCTCAGTGTCAATATTATGCCAGGAAGCTGCCTTCGCCATCGGTATTCCTCCAGATCTCTACGCATTTCACCGCTACACCTGGAATTCTACTTCCCTCTCACATATTCTAGCACCACCAGTATCACATGCAGTTCCCAGGTTAAGCCCGGGGATTTCACATGTGACTTAATGAGCCACCTACACTCGCTTTACGCCCAGTCATTCCGATTAACGCTCGCACCCT
+
AAB?AFFFFFFFGGGGEEEEFGEFHHEDGCFDFGGFFGHHHHHHGHFGHFFFGHAGHGHGAEEEFHDDAGGGHGHHHHHHGHHHHHHGEEEGHHGHH>EE@EHHHHGGFHGHHHFGGHEGHBFFHFHFDFGFHFD2?FGGFGGG0?BGGFGD21@GFGDHFHDF/?F1F1?1F/->A-</0<=D0=0=00=<=DDDC0;:;CFHCCGGFCF.:9A.9F.;B@D.9009;CFBD9..;;;@..99-9-9.
@M03896:38:000000000-B4D98:1:1106:22362:19565 2:N:0:173
CCTGTTTGCTACCCACGCTTTCGAATCTCAGTGTCAATATTATGCCAGGAAGCTGCCTTCGCCATCGGTATTCCTCCAGATCTCTACGCATTTCACCGCTACACCTGGAATTCTACTTCCCTCTCACATATTCTAGCACCACCAGTATCACCTCCAGTTCCCACGTTAAGCCCGGGGATTTCACATGTGACTTAATGAGCCACCTACACTCGCTTTACCCCCAGTAATTCCGATTAACACTCGCACCCTC
+
AAAAAFFFFFFFGGFG1AEFFGF0FGEEHHHFHHDGHHHHHGFGHFGGHG0AFG1FGHHHAEEEFH//BGEHHHHHHCGHHHFHGHHFGGFGFHHHHEEEE@DGGHCFBGHHHH2GFFHHHHHEHBHHGHFHFDFB><<F<GGAHD1@GFH0<0?<<@1FGH10>/<0/11?F<<<-<.<DG0D0=0=0==:0:0;0000C/GHGFCCFF/.;..99=0;;AA.9;0;0=FBA.:.9;/99:-9-9@A-A
@M03896:38:000000000-B4D98:1:1106:11733:20170 2:N:0:173
CCTGTTTGCTCCCCACGCTTTCGCACCTGAGCGTCAGTCTTCGTCCAGGTTCCCGCCTTCTCCACCGGTATTCCTCCCGATCTCTACGCATTTCACCGCTACCCCTGGCATTCTACCCCCCTCTACGACACTCCAGCTCCCCACCCTCACATGCAGCTCCCAGGTCGAGCCCTGGGATTTCCCATCTCACTTAACCAACCGCCTGCGTGCGCTTTACGCCCACTACTTTCTCTTCCCTCCCCACCCCTCC
+
AAA>>BDBDFFCF1EE1AA0AGAEEFGGAAFF0BEE/FDE2G/BAE/B01B1BBBEE/EF1B@DGF//>ECBDGEHF///>>FFG2G/E/?EBBBFH/</><0BGFC/0BFGGB2BFCEG@>A01?////<<<011><11<<<.<.<<..0=0:00//:CE/0.//--9A?F/...99/;F0009BC0;909;0;00.;A@?@FEF-9-A-@-9-99--9@--;/;/////;9///-/9-----;9-99B
@M03896:38:000000000-B4D98:1:1106:11710:20183 2:N:0:173
CCTGTTTGCTCCCCACGCTTTCGCACCTGAGCGTCAGTCTTCGTCCAGGGGGCCGCCTTCGCCACCGGTATTCCTCCAGATCTCTACGCATTTCACCGCTACACCTGGAATTCTACCCCCCTCTACGAGACTCCAGCTTGCCAGTCTCAGATGCAGTTCCCAGGTTGAGCCCGGGGATTTCCCATCTGACTTAACAAACCGCCTGCGTGCGCTTTACTCCCAGTCATTTCTATTCACGCCTGCACCCTCCG
+
AAB3AFFBFFDFGGGGAEEEFFBEEEEHFAGF2EAAA5DGGGGHGD1FBA00AE>EEGEHG11?EG1/>/FHFFHHFFG3GGFHHBFF@??E2BFDHBCC?@2?CF2FG2<GG>1FDFHGGGE01><<..<0</</<C0/<CG0C0<GC00C:0G000<CGB0./;/9/9F?-9-A?ABF00;BFFF9/;9/;/:;9.;E---:E?A.9.-99.9/B/9/:B/////;9;/;/9/;9.A...;./;A.9D.
@M03896:38:000000000-B4D98:1:1106:26742:21181 2:N:0:173
CCTGTTTGCTCCCCACGCTTTCGCACCTGAGCGTCAGTCTTCGTCCAGGGGGCCGCCTTCGCCACCGGTATTCCTCCAGATCTCTACGCATTTCACCGCTACACCTGGAATTCTACCCCCCTCTACGAGACTCAAGCTTGCCAGTATCAGATGCAGTTCCCAGCTTGAGCCCGGGGATTTCACATCTGACTTACCAAACCGCCTGCGTGCGCTTTACGCCCAGTAATTCCGATTAACGCCTGCACCCTCC
+
AABAAFFBDFDFGGGGAEEFFGAEEGGFBFGGAEEEEFFHFHBGEEAGG1EEAEEEGEEG1E?EGG?>EEGHHHHHGFFFHHHHHHHEFEFFFFFHH/BBBBBGHGF0CCHHF@GHHHHGGGGGHHF..<CGC<C<DGD<CGH00;;GF;CGFFFCGGCHHH0.00/;9C;C;@-99AFGGGG;FFF/9BBFF/;BF?EFF;DF?A;9:D-;-..;:..;BD?9/9/9B9/.;..99AB-9.99BB9EFD
@M03896:38:000000000-B4D98:1:1106:26746:21201 2:N:0:173
CCTGTTTGCTCCCCACGCTTTCGCACCTGAGCGTCAGTCTTCGTCCAGGGGGCCGCCTTCGCCACCGGTATTCCTCCAGATCTCTACGCATTTCACCGCTACACCTGGAATTCTACCCCCCTCTACGAGACTCAAGCTTGCCAGTATCAGATGCAGTTCCCAGGTTGAGCCCGGGGATTTCACATCTGACTTAACAAACCGCCTGCGTGCGCTTTACGCCCAGTACTTCCGATTAACGCTTGCACCCTCC
+
ABBBAFFFFFFFGGGGEEFFGGEEEFGHCGHHGGGEEGGHHHHHGDEGGE?EEEEEGEGH1EDEGH>>EEGHHHHHGFHGHGHHHHHGGEGGHGFGHDDGDCGHHGGFCGHHGFDFHHHGFGGHHFF<ACEHC0<<<CB/<GG0:<CGGCCC::GC0CGHHH0::0//9;CEDAD?-;CFFBF0;FB/:BFFF/BFFFFF;BFF?F-9.;-;;.;9B.;@DAA/;/BFFF...;9/BAD.A9.;;;DEED
@M03896:38:000000000-B4D98:1:1106:26086:21757 2:N:0:173
CCTGTTTGCTCCCCACGCTTTCGCACCTGAGCGTCAGTCTTCGTCCAGGGGGCCGCCTTCGCCACCGGTATTCCTCCAGATCTCTACGCATTTCACCGCTACACCTGGAATTCTACCCCCCTCTACGAGACTCAAGCTTGCCAGTATCAGATGCAGTTCCCAGGTTGAGCCCGGGGATTTCACATCTGACTTAACAAACCGCCTGCGTGCGCTTTACGCCCAGTAATTCCGATTAACGCTTGCACCCTCC
+
BBBBBFFFFFFFGGGGAEEAFG?EEGGGCFHHGGEGEGGHHHHHEEGGHFAFEEEEGGGHEEDEGHEEEEGHHHGHHFFHHHHHHHHGGFGGHHGHHCBFD@DGHFHGHHHHGGGHHHHGGGGHHHGD<AEHF0GDGHFCGHHC:<CGHCCCGFHCGHHHHH0.:0//FGFGF--AADFGFBFFFFF/BFFFF/BFF?EFFFFFFFF??DBD>.EBF.A;BFFFFFFFFF/D.ADBBDD.:99/BFFFFF
@M03896:38:000000000-B4D98:1:1106:7268:22262 2:N:0:173
CCTGTTTGCTCCCCACGCTTTCGCACCTGAGCGTCAGTCTTCGTCCAGGGGGCCGCCTTCGCCACCGGTATTCCTCCAGATCTCTACGCATTTCACCGCTACACCTGGAATTCTACCCCCCTCTACGAGACTCAAGCTTGCCAGTATCAGATGCAGTTCCCAGGTTGAGCCCGGGGATTTCACATCTGACTTAACAAACCGCCTGCGTTCGCTTTACGCCCAGTAATTCCGATTAACGCTTGCACCCTCC
+
ABBBBFFFFFFFGGGCEFEFFGAEFGGH3BGGEGEEFHGF5EHFEEEG3E0EEEEEGGGHEFDFGHEE>/FGHFHHGH3FHHHHHHHGGEFGHHHHHGDDFCDGHHFGFFGGGFHHBGFFGGGHEF>>.<CHF<<<DG0<<GG0::GGFCGFFHH0;CHCG0:./99/;FCA---A-;CFFGGFFFB/9FFFF/;99?EEBFFFFF9..;;@9.9FFADBDDAB/;/:BFB...9BB.@99A9/;BDFFF
@M03896:38:000000000-B4D98:1:1106:14819:22540 2:N:0:173
CCTGTTTGCTCCCCACGCTTTCGCACCTGAGCGTCAGTCTTCGTCCAGGGGGCCGCCTTCGCCACCGGTATTCCTCCAGATCTCTACGCATTTCACCGCTACACCTGGAATTCTACCCCCCTCTACGAGACTCAAGCTTGCCAGTATCAGATGCAGTTCCCAGGTTGAGCCCGGGGATTTCACATCTGACTTACCAAACCGCCTGCGTGCGCTTTACGCCCAGTAATTCCGATTAACGCTTGCACCCTCC
+
ABBAAFFFFFFFGGGGEEEFFGEFGGGHGHHHCGEGEGGHHHHHGEEHHDGFEEEEGGGH1EEEGHE>EEGGHHHHH?FGHGHHHGHGGEGGHGHHHDDCCCGHHFFG2<FFGGFGFHHGGGGHHHG<.DEHF<C0DGB<CGD0:;GGG;CGFFHC:;CGHH0.:9/;CFGGBC-A?AFFFFG;FFF9BFFFF/BBFEFFDFFFFF-;ADDD9.ABFEA>FAF/9/BFFFBF?99BF.@..9;/;;AFFD
@M03896:38:000000000-B4D98:1:1106:14804:22551 2:N:0:173
CCTGTTTGCTCCCCACGCTTTCGCACCTGAGCGTCAGTCTTCGTCCAGGGGGCCGCCTTCGCCACCGGTATTCCTCCAGATCTCTACGCATTTCACCGCTACACCTGGAATTCTACCCCCCTCTACGAGACTCAAGCTTGCCAGTATCAGATGCAGTTCCCAGGTTGAGCCCGGGGATTTCACATCTCACTTAACAAACCGCCTGCGTGCGCTTTACGCCCAGTACTTCCGATTAACGCTTGCACCCTCC
+
BBBBAFFFFFFFGGGFEEEFFGEFGGGHFFHHGEEGGFGGGHHHGDEHHG?AEE@FGGGHEEEEFHE@>EFHHHHHHGHHHHHHHHHGGFGGHHHHHDCDDFHHHHHHHHHHHHHHHHHGGGGHFGGE.AEHFCBDFGB/CGFB:CGGBCGFFFGGCCGHHH0.:9/;/FFGAB-?BDFGGGGEFFF/9FFFF/:BF.EFFFFFFFF?DDDFD../9E?=DD.;B/9/;F9?.ADB/A@..;A/BFFEED
@M03896:38:000000000-B4D98:1:1106:14828:22556 2:N:0:173
CCTGTTTGCTCCCCACGCTTTCGCACCTGAGCGTCAGTCTTCGTCCAGGGCGCCGCCTTCGCCACCGCTATTCCTCCAGATCTCTACGCATTTCACCGCTACACCTGGAATTCTACCCCCCTCTACGAGACTCCAGCTTGCCAGTATCAGATGCAGTTCCCAGGTCGAGCCCGGGGATTTCACATCTCACTTAACAAACCGCCTGCGTGCGCTTTACGCCCAGTAATTCCGATTCACGCCTGCACCCTCC
+
AAA1>FFBFFFFGABEEEE0FFEE?EEHA0BAAEFEGGF12GHAAEC1E//EEA/>EEEF/?/EEFE/>E/BFDEG>011FFGGGHHFEEEEHHHGHE<CGCDB<GCF0??GGFFFFHHCG@C01>C...>1<<B<CG0<<C=<<<==<00<GF0;CCFFFH0::/;-;A@E?-9-99/;B0B/BFB/BFBB//;//AAA->?FF?@9BB<@=--/F-;9>A99///;BFFF?A/;:-F-9-A-/;A-E?
@M03896:38:000000000-B4D98:1:1106:23075:22955 2:N:0:173
CCTGTTTGCTCCCCACGCTTTCGCACCTGAGCGTCAGTCTTCGTCCAGGGGGCCGCCTTCGCCACCGGTATTCCTCCACATCTCTACGCATTTCACCGCTACACCTGGAATTCTCCCCCCCTCTACGACACTCAAGCTTCCCAGTATCAGATGCAGTTCCCAGGTTCCGCCCGGCGCTTTCACACCTCTCTTACCAAACCGCCTGCGTGCGCTCTCCGCCCATTCATTCCGCTTAACGCTTCCCCCCTCC
+
ABB>AFFCDFFFGGGGEEFEFGEEEFGHFFFFABEEBGFG5DAAAE13B10AA0>>EEGG1?E1>F1>>EFHGFFHFB2?FFFHHHG?<EEDDGFGHBB<BB?GH22?FBGFGH1?GGGGGDAFDG.<.<<CC//0;::0:CB0:0::C00:CF000;CFG00./00/.;C@-9-9-;9;:;;B/;;./;999/;9B9EA9@BFEF-.AA-;-.;/9..:9.//9//:BB/....;B.;.9.;.:.@-.:
@M03896:38:000000000-B4D98:1:1106:23085:22981 2:N:0:173
CCTGTTTGCTCCCCACGCTTTCGCACCTGAGCGTCAGTCTTCGTCCAGGGGGCCGCCTTCGCCACCGGTATTCCTCCAGATCTCTACGCATTTCACCGCTACACCTGGAATTCTACCCCCCTCTACGAGACTCAAGCTTGCCAGTATCAGATGCAGTTCCCAGGTTGAGCCCGGGGATTTCACATCTGACTTAACAAACCGCCTGCGTGCGCTTTACGCCCAGTACTTCCGATTAACGCTTGCACCCTCC
+
ABBAAFFFFFFFFGGGEEEFFGEEEGGHHGHGEEEEEGFHHHGHGDAFG?0EAE>EEGFH?EAEEF1>E@GHHGHHHF?BGGHHH4FFEAEGHGDGHFCFD@FGHFF02<?GHHFFHHHGFGGHHHG.<EEGF<CDDG0<<GG0:0CGGF:C0CFCCCGHHH0;/9///;FEBA;@-;CFFFGBFFF//;BF9B9/BAAE;B-DEF-9.9@B@.A/;..@BDF9B/9;BFD9.A.9B.>D;.;9;BA.AD
@M03896:38:000000000-B4D98:1:1106:17591:23329 2:N:0:173
CCTGTTTGCTCCCCACGCTTTCGCACCTGAGCGTCAGTCTTCGTCCAGGGGGCCGCCTTCGCCACCGGTATTCCTCCAGCTCTCTACGCATTTCACCGCTACACCTGGAATTCTACCCCCCTCTACGAGACTCCAGCTTGCCAGTATCAGATGCAGTTCCCACGCTGAGCCCGGGGATTTCCCATCTGACTTAACAAACCGCCTGCGTGCGCTTTACGCCCAGTACTTCCGATTCACCCTTACTCCCTCC
+
ABB3AFD4DFFFGGGEEEEFFGGFGGGF3GHGEFE2AGGHHHFGGD1GH10AEE>EEEEH1ED?EF?/>>FFFHGHFFG3BGHHHFFFE/EG2GHGF/BC/B2FHFC?G2?GGFGGHFGDDCGHBD<...<GCCG<CG0<<CD0:;CGH0;CFFHB0:CHHF.-.99..;F:---;-;BBFBBFBFF/9;99:/:/9:9A;BAD9.9:A.BD-;.;;.9--A.;/;9:BF.99A/99/;.:////;;B99
@M03896:38:000000000-B4D98:1:1106:17606:23337 2:N:0:173
CCTGTTTGCTCCCCACGCTTTCGCACCTGAGCGTCAGTCTTCGTCCAGGGGGCCGCCTTCGCCACCGGTATTCCTCCAGATCTCTACGCATTTCACCGCTACACCTGGAATTCTACCCCCCTCTACGAGACTCAAGCTTGCCAGTATCAGATGCAGTTCCCAGGTTGAGCCCGGGGATTTCACATCTGACTTACCAAACCGCCTGCGTGCGCTTTACGCCCAGTAATTCCGATTAACGCTTGCACCCTCC
+
ABBAAFFFFFFFGGGGFFEFGGEEGGGGFGHGEGEGFHHHHHHHGEEGFEEGEE>EFGGHAEDEGHE/EEGHHHHHHFGFGFGHHHHGGFGGHHHHHDCGGCGHHHGF2FGHHHHFHHHGGGGHHHGA<EEHF0C<DHF<CGD00;;CGGCFFFHHGGHHHHFC:999FFFFBG-;ADFGFEFFFFF/;BFFF/;B/EEFAFFFFFBADA@B;.EFFEA>DF9/9/9BFFBD.ADBBAB?AA99BFFFFF
@M03896:38:000000000-B4D98:1:1106:20946:23413 2:N:0:173
CCTGTTTGCTCCCCACGCTTTCGCACCTGAGCGTCAGTCTTCGTCCAGGGGGCCGCCTTCGCCACCGGTATTCCTCCAGATCTCTACGCATTTCACCGCTCCACCTGGAATTCTACCCCCCTCTACGAGACTCAACCTTGCCAGTATCAGATGCAGTTCCCAGCTTGAGCCCGGGGATTTCACATCTGACTTAACAAACCGCCTGCGTGCGCTTTACGCCCAGTAATTCCGATTAACGCTTGCCCCCTCC
+
ABBAAFF4DFFFGGFFEFE2AF2EEGGEAGFHEGEGEFGFGHFGGA1BC100AE0EEEFH1EAEEF?/>>FGFGFGFF33FGHHHGGFE/EEDGFGHDC@/??GFGC00?FGGGFFGHGG@DGHDGF..<<DC0//=/0<<GD0;CCCG0CCC:CH0CGHHB0.09/.BFFEB?-9A.CBFBFFBFF/9BF/;/BFFFEF<BBFEF?9.9-;-99BFAD?BA.///9:BFB....9BD?.99./;9B?FF
@M03896:38:000000000-B4D98:1:1106:20927:23439 2:N:0:173
CCTGTTTGCTCCCCACGCTTTCGCACCTGAGCGTCAGTCTTCGTCCAGGGCGCCGCCTTCGCCACCGCTATTCCTCCAGATCTCTACGCATTTCACCGCTACCCCTGGAATTCTACCCCCCTCCACGAGCCTCCAGCTCGCCAGCATCAGATGCAGTTCCCAGCTCGAGCCCGGGCATTTCACATCTCACATCACCCACCCCCTGCGCGCGCTCTACGCCCAGTCATTCCGATTAACGCCCGCACCCTCC
+
>A>1>DF1FFFFFE1EEAE0ADEFCEGH00ABAEE/EFAA2A/0B//10//AAE@EEG?@>>/>?0///>/B@D2B00B1B>2B2BF>EEAEGHHBD//CG/0<<F//01?CG22>FGEC?/<.0>.---<//<///0/<;A:;./<;000;C0C0;BFFG00.9/9-;A?E----9-/;B/9//;/9:B/////-:9A?--;9--;--9--9-A/BA@-9--///9/:F/----//--9--99;-A?;?
@M03896:38:000000000-B4D98:1:1106:20578:23683 2:N:0:173
CCTGTTTGCTCCCCACGCTTTCGCACCTGAGCGTCAGTCTTCGTCCAGGGGGCCGCCTTCGCCACCGGTATTCCTCCAGATCTCTACGCATTTCACCGCTACACCTGGAATTCTACCCCCCTCTACGAGACTCAAGCTTGCCAGTATCAGATGCAGTTCCCAGGTTGAGCCCGGGGATTTCACATCTGACTTAACAAACCGCCTGCGTGCGCTTTACGCCCAGTACTTCCGATTAACGCTTGCACCCTCC
+
AAAAAFFFFFFFGGFGEEEFFGGEEGGGFGHHGFEGEGHHHHHHGGGHHGFGEEEFGGGHGEDDGHE>/EFHHGHHGGHHHHHHHHHGGEEGHHHHHDCGGCGHHHGCFGHHHHHGHHHGGGGHHHG<.<CGC0CDDC0<CHFF0<<CC:CGFFGC;GGHHHE.:0;BFFGGDB?DGGFGGFGGFFF;;FFFFFBB9FFFFFCFFFA;FFFF;.9FFAA-BD?/B//BFF.;.:.:;.A.;E:/::DFFD
@M03896:38:000000000-B4D98:1:1106:20589:23698 2:N:0:173
CCTGTTTGCTCCCCACGCTTTCGCACCTGAGCGTCAGTCTTCGTCCAGGGGGCCGCCTTCGCCACCGGTATTCCTCCAGATCTCTACGCATTTCACCGCTACACCTGGAATTCTACCCCCCTCTACGAGACTCAAGCTTGCCAGTATCAGATGCAGTTCCCAGGTTGAGCCCGGGGATTTCACATCTCACTTAACAAACCGCCTGCGTTCGCTTTACGCCCAGTAATTCCGATTAACGCTTGCACCCTCC
+
ABBAAFFCFFFFGGGGEEEAFGDEGGGGCGHGEEEGEEFGHHHHGGDHHF0EEEEEGGGHEEDEFF?>EEEHHGHHGGFGHGHHHHHEEEFGHHHHH?CGGCFHHHFFGFFHFGGGFGHGDFFHGGF..CEGH0<0<G0/CGD:0;;GHCFCFFHGCCGHHF0:/99//CFEC-;--.9CFBF0BFF/9BBFF/;BF?EE-@>DFF-9.:.9.../;9A-@D.;//;BFF/.9:AFFD-:.:99:9A9.D
@M03896:38:000000000-B4D98:1:1106:5311:23701 2:N:0:173
CCTGTTTGCTCCCCACGCTTTCGCACCTGAGCGTCAGTCTTCGTCCAGGGGGCCGCCTTCGCCACCGGTATTCCTCCAGATCTCTACGCATTTCACCGCTACACCTGGAATTCTACCCCCCTCTACGAGACTCAAGCTTGCCAGTATCAGATGCAGTTCCCAGGTTGAGCCCGGGGATTTCACATCTCACTTAACAAACCGCCTGCGTGCGCTTTACGCCCAGTAATTCCGATTAACGCTTGCACCCTCC
+
BBBBBFFFFFFFGGFGEFEFFGGGCGGHCGGGAEEGAFGHHHHHGGDFHC0AEEEFGGGHEEDEGHEEEGGGFHHHFFGGGGGHHHHEEEEGHHFHHFFGGCFGFHFAFGHHGHHGHHHGGGGHFFGD.<EHFCG0DH<<<GGC:GHGFCCHFFG0;CGHFG0:/99B/C;A@FA?CDFGGFBFFFF/;BFFFBFBBFEFFAFFFFCDDDBB@D.BBEBCFD.;B/9/FFF..;A/;DB..99;99DEEA
@M03896:38:000000000-B4D98:1:1106:25582:24825 2:N:0:173
CCTGTTCGCTCCCCACGCTTTCGTCCCTCAGCGTCAGTTATATCTTGGTAACCTGCCTTCGCAATTGGTGTTCTAAGTAATATCTATGCATTTCACCGCTACACTACTTATTCCAGCTACCTCAAATATACTCAAGACTTACAGTATCAATGGCAGTTCTATCGTTAAGCGACAGGCTTTCACCACTGACTTATAAGTCCGCCTACGTACCCTCTAAACCCACTCAATCCACATAACGCATACACCCTAC
+
>AA>>BD>>AAAFGCEAEEAFGABBEFHHCBGFAEEEFGHHHHHFD5BFDFFGFABFBFF1E1A1B335?1?FGHGGFHHHHHHHHHFGFFFGGFHH1E?EEBGGBFFFFGHGGH4BGGFF3GG3FFGHFGHDFF1B?1BFGF?2B2BBFD>1@0?@FGG2GF/?<AA1?//@G-<FGCGH1F<DGF00/DGGHBD0=<D?@DGGH;:CG.C:.:0;;F/CA..///0090/;09FFD@-../99;?..;
@M03896:38:000000000-B4D98:1:1106:14983:25235 2:N:0:173
CCTGTTTGCTCCCCACGCTTTCGCACCTGAGCGTCAGTCTTCGTCCAGGGGGCCGCCTTCGCCACCGGTATTCCTCCAGATCTCTACGCATTTCACCGCTACACCTGGAATTCTACCCCCCTCTACGAGACTCAAGCTTGCCAGTATCAGATGCAGTTCCCAGGTTGAGCCCGGGGATTTCACATCTGACTTAACAAACCGCCTGCGTGCGCTTTACGCCCAGTACTTCCGATTAACGCTTGCACCCTCC
+
ABBAAFFBFFFFGGGGAEEFFGEEEGGHFGHGEEEGEGGGGHGHEEAFG?EEAE>EGGGH1EEFGHEEEEGHHHHHHGFHHHHHHHHFEEFGHGHHHDCDFCFHHHFFGGGGGGHGHHHGGGGHHHG?<EEHF0F<DGD<CGHC0;CGH0CGHHGGCCGHHHBC/9;BFFGGADFGGAFGFGGGFFF/;BFFF/;F/FFFFFFFFFFDDDFD9.AFF;A@BD.;B/;BFF?.;ADFF.@9;A9;BFFFFF
@M03896:38:000000000-B4D98:1:1106:16804:26219 2:N:0:173
CCTGCTTGCTCCCCACGCCTTCGCACCTGAGCGTCAGTCTTCGTCCACGCGCCCCCCTTCCCCACCCGCATTCCTCCAGATCTCTCCGCCTTCCACCGCTACACCTGGAATCCTACCCCCCTCTACGCCACTCAACCTTCCCCCTATCAGACTCACCTCCCACCCTCAACTCGGGCTTTTCACATCCAACTTCACAACCCGCCTGCGTGCGCTCCACTCCCCGTCAGTCCGCTTAACGCCTCCACCCGCC
+
>>A11BD1>BDFAEFA1A00A10A00A00B0AAEEE/2D122FB///1A///AA/>FECG0B>BEG///>/?BF2FF0B>1<2E21<?A/?/101BC/></<?GG0000<<1?F1?FFCCC?FHHBF--.<<C///<<</;//.A.0;000//<G/.0;../...;.;0;0:..---.//9/B/9:///9///;/9/-99-9-99A---9;@@--:://;--9----9;/99--9//------9;99-9-
@M03896:38:000000000-B4D98:1:1106:14491:26664 2:N:0:173
CCTGTTTGCTCCCCACGCTTTCGCACCTGAGCGTCAGTCTTCGTCCAGGGGGCCGCCTTCGCCACCGGTATTCCTCCAGATCTCTACGCATTTCACCGCTACACCTGGAATTCTACCCCCCTCTACGAGACTCAAGCTTGCCAGCATCAGATGCAGTTCCCAGGTTGAGCCCGGGGATTTCACATCTGACTTAACAAACCGCCTGCGTGCGCTTTACGACCAGTACTTCCGATTAACGCCTGCACCCTCCG
+
BBBBAFFFFFFFGGFGAEEFCGAF2FFHHFFGEEEGGGHGGHDGGEDFFE?EFE?EGGEHEEADEHFG>>FGHHHGGEHHFHHHHGHGGFEGFGBGHGGC?CEGHHF02CFGFGDDGE/>CGGGFFFD..EGBCFDGF0<<CFC.;<CFGFGFH0;;;CHHHF.99/BBFGGC?-:BAFBFFFFFFB/BFFFFFFFBAEFFDCDEFA.9A-;-..//9.;;-9/;//9/99A.;99/9--9...;9.E.9.
@M03896:38:000000000-B4D98:1:1106:14492:26682 2:N:0:173
CCTGTTTGCTCCCCACGCTTTCGCACCTGAGCGTCAGTCTTCGTCCAGGGGGCCGCCTTCGCCACCGGTATTCCTCCAGATCTCTACGCATTTCACCGCTACACCTGGAATTCTACCCCCCTCTACGAGACTCAAGCTTGCCAGTATCAGATGCAGTTCCCAGGTTGAGCCCGGGGATTTCACATCTGACTTAACAAACCGCCTGCGTGCGCCTTACGCCCACTAATTCCGATTAACGCCTGCACCCTCC
+
ABBAAFFFFFFFGGFE?EEFFGFGGGGHFFFHGEEEEFGGHHGGFAECFD?EEEEEGEEGHFFGGHCEEEFGGHFHHHFFGGGHHHHGGEFGBGHHHGCBCCEFGGBA2CFGF2FFHFHGGGGHHGGC.ADGFGHFHHFGHHHF:C;CF0C<CGFH:;CGHF0;/://BFGGGG??GGFGFFFFFF9;BF//BF/BBAEFFFFFFFC;ADFF.:.BFEFAFD.9999/BFF..../;9>-....;9A.ED
@M03896:38:000000000-B4D98:1:1106:17464:27601 2:N:0:173
CCTGTTTGCTCCCCACGCTTTCCCACCTGAGCGTCAGTCTTCGTCCAGGCAGCCGCCTTCGCCACCGGTATTCCTCCAGATCTCTACGCATTTCCCCGCTACACCTGGAATTCTACCCCCCTCTACGACACTCAAGCTTGCCCGTATCAGATGCAGTTCCCAGGCTCAGCCCGGGGCTTTCACAACTCCCTTAACAACCCACATGCGTGCGCTTTCCGCCCAGTAATTCCGATTACCGCCCGCACCCTCC
+
AAA1>F31DFDFGGGG1AAA0B1BFHG0ABGGEEEEA2DF2FGH?//B0///AB/AEGGH>?EFGHE>/>?GGFGGC0B11BFGH2FFE/EE2B2BC>>///<GHC00<1B<FG2FGHCCCGGHHH/?//>FC0<1<<>0>C0.<-.<G000<D00;0<CCG0..:.0/;/A----:@./0CB;0./90;/;BF9//-;:-9-99B---;;9-:-/9AA?@B-////;F//9-9:/9-----;--9A-9;
@M03896:38:000000000-B4D98:1:1106:17480:27613 2:N:0:173
CCTGTTTGCTCCCCACGCTTTCGCACCTGAGCGTCACTCTTCGTCCAGGGGCCCGCCTTCGCCACCGGTACTCCTCCCGCTCTCTACGCATTTCACCGCTACACCTGGAATTCTACCCCCCTCTACGCGACTCACGCTTGCCCCTATCAGATGCACTTCCCAGGTTGAGCCCGGGGATTTCACATCTCCCTCAACCAACCGCCTGCGTGCGCCTTACGCCCAGTAACTCCGCTTAACGCTCGCACCCCCC
+
AAAAAD3>DDFFGGFGEEA0FG0EEEEFCBCF0ABE/ABA1FCGEEEAA/A/AA/>EE/BF/EEFE?>>//BBFDFF/?/>>>GFBFFE/EE>FDFG/B?>BFGHCC001<1?@@GHHE@CCFHFFF----<<</.;...;C0..:0;0:0;;FF00/;BBB0.:09/9;FF;A----9;;/9/;:///9;--/--:9:;-99A-99-;--9---BB--@@--99///;B9--9-/;?------;@A-;;
@M03896:38:000000000-B4D98:1:1106:20582:28244 2:N:0:173
CCTGTTTGCTCCCCACGCTTTCGCACCTGAGCGTCAGTCTTCGTCCAGGGGGCCGCCTTCGCCACCGGTATTCCTCCAGATCTCTACGCATTTCACCGCTACACCTGGAATTCTACCCCCCTCTACGAGACTCAAGCTTGCCAGTATCAGATGCAGTTCCCAGGTTGAGCCCGGGGATTTCACATCTGACTTAACAAACCGCCTGCGTGCGCTTTACGCCCAGTAATTCCGATTAACGCTTGCACCCTCC
+
AABAAFFCFFFFGGGGEEEFFGAEEGGFAFEGEEEGGHHHHHHHEEEGF?AEAEEEGEGGAEEEGHE>>EFHFHHHGGHGHHHHHHHGGFEFHGGHHCCDFCFGHGBCFHHHGHHGHHHGGGGGFHGA.EEGC0<<<CB/<GGB0<<CC0:CCBCC;CGHHH0::::BBFGG@@-B-CBFBFFFFFF;FFFFFFFBFFFFFFFFFFFAFF-@9.AFFFFFFF.;//BFFFF.:9DFF.@.9E.;;BFFFD
@M03896:38:000000000-B4D98:1:1106:20593:28260 2:N:0:173
CCTGTTTGCTCCCCACGCTTTCGCACCTGAGCGTCAGTCTTCGTCCAGGGGGCCGCCTTCGCCACCGGTATTCCTCCAGATCTCTACGCATTTCACCGCTACACCTGGAATTCTACCCCCCTCTACGAGACTCAAGCTTGCCAGTATCAGATGCAGTTCCCAGGTTGAGCCCGGGGATTTCACATCTGACTTAACAAACCGCCTGCGTGCGCTTTACGCCCAGTAATTCCGATTAACGCTTGCACCCTCC
+
BBBABFFFFFFFGGGGEEEFFGEFGGGFEFGGFGGGGHHFHHHHGGGHGGEGEEEEGGGHHEDEGHE>EEGHHHHHGFHEHHHHHHHGGEFGHHGHHGFGGCEGHHGGFHHHGFFGHHGGGGGHHHGEDDEHGCFGDGF/GHH:0CGCGGCFCCFHGHHHGFCEC:;FFFGGGG?DGGGGGBFGFFF/BFFFFEBFF?EFFFFFFFF:ADDFCDEFFFF=@A.;BBBBFFF..:A/B.@.AE.;F:9.;A
@M03896:38:000000000-B4D98:1:1107:13275:3185 2:N:0:173
CCTGTTTGCTCCCCACGCTTTCGCACCTGAGCGTCAGTCTTCGTCCAGGGGGCCGCCTTCGCCACCGGTATTCCTCCAGATCTCTACGCATTTCACCGCTACACCTGGAATTCTACCCCCCTCTACGACACTCAAGCTCGCCAGTATCACATGCAGTTCCCACGTTGAGCCCGGGGATTTCACATCTCACTTAACAAACCGCCTGCGTGCGCTTTCCGCCCAGTAATTCCGCTTAACGCTTGCACCCTCC
+
AA11>DF1FFFFFA1EAEE0FGEECEGHGGBBAEEAEH1A2FC0BE?F0A/AAE>>EGCEFA/>>C?//>/FGFBFF0EBGC>GFGGFEEAEHHDFFGCGGCDFCG0C0CDFD2<DDFHGGGGBDF...<A<<CCDD<0<;CC-:;CC:00;0:0;;CFEBF.-..9.;BFE--9-9:/;BFFBFFB9:BF/B/B/BF9E===A-A@9AB-;-;A/;;9A@B-/://9BF/-:--/:->---9;/;B?EB
@M03896:38:000000000-B4D98:1:1107:13271:4322 2:N:0:173
CCTGTTTGCTCCCCACGCTTTCGCACCTGAGCGTCAGTCTTCGTCCAGGGGGCCGCCTTCGCCACCGGTATTCCTCCAGATCTCTACGCATTTCACCGCTACACCTGGAATTCTACCCCCCTCTACGAGACTCCAGCTTGCCAGTATCAGATGCAGTTCCCACGATGCGCCCGGGGATTTCACATCTCACTTAACAAACCGCCTGCGTGCGCTTGACGCCCAGTAATTCCGATTAACGCATGCACCCTCCG
+
>AA3>BFBFFFFCFGEEEEFAF2AEAEB33FGE2EDEF5DF5FEGAAFGF0EEE0E>?EGEG?1EG1/>@EGGHHHH0??FFFFF4FFEEDGHHDGDDC><<?FFFHF0FGFGHFFGGE@<DG0FG.<..<DC/<<C0<<.CG00;0:GF0:CCC0;;CCGH.--...=.;99---@DFBB/B/BFB//;BBB///9.9A-9-DF.>99A-9-9.;/9.999./9///9;BA.../;9>-..////;...:
@M03896:38:000000000-B4D98:1:1107:13272:4340 2:N:0:173
CCTGTTTGCTCCCCACGCTTTCGCACCTGAGCGTCAGTCTTCGTCCAGGGGGCCGCCTTCGCCACCGGTATTCCTCCAGATCTCTACGCATTTCACCGCTACACCTGGAATTCTACCCCCCTCTACGAGACTCAAGCTTGCCAGTATCAGATGCAGTTCCCAGGTTGAGCCCGGGGATTTCACATCTGACTTAACAAACCGCCTGCGTGCGCTTTACGCCCAGTAATTCCGATTAACGCCTGCACCCTCC
+
BBBBBFFFFFFFGGGG?EEFFGEFGGGGACGGEEEGEGGHGHHHGGFHH1AEEEEEGGGHAEDFGHEEEEGHHHHHHHHHHHHHHHHGGFGGDGGHHFCDGCGHHGFGFFHHGFHHHHHGGGGHHHGC<DFHFFHFGGB<CGH0CHHCGFGGCGFG:GGHHHHC/9:FFGGGGGDBGAFGGBGGFFF/BFFFFFFBBAFFFFFFFFF.DDAD@AAFFFFFFD?99FBFFFFFBDDFFFF-;A;BFFFFFF
@M03896:38:000000000-B4D98:1:1107:7796:4394 2:N:0:173
CCTGTTTGCTCCCCACGCTTTCGCACCTGAGCGTCAGTCTTCGTCCAGGGGGCCGCCTTCGCCACCGGTATTCCTCCAGATCTCTACGCATTTCACCGCTACACCTGGAATTCTACCCCCCTCTACGACACTCAAGCTCGCCAGTATCAGATGCAGTTCCCAGGTTGAGCCCGGCCATTTCACATCTGACTTAACAAACCGCCTCCGTGCGCTTTACGCCCAGTATTTCCGATTAACCCTTGCACCCTCC
+
ABBABFFCDFFFGGGGEEEFFGEFCGGH3GHFEGEGFHHH5DGHEEEGF1AEAEEEGGGG1E1EEFEEEEFGHHHHG2?BGHHHHHGFF?EEGGGHHFCF/<DGFFCF2GGHG>FFGHHGGGGH1>><.<AGF//<</0.;;C-::0;0:0CGC0;00;0FF0.99///;BA-----:;0C/9//:;//;9/;/;B/.AA-;=..;.9.9-;;9.99.:9@..///:/9:99...;;/A.;.9/;F..;.
@M03896:38:000000000-B4D98:1:1107:7819:4398 2:N:0:173
CCTGTTTGCTCCCCACGCTTTCGCACCTGAGCGTCAGTCTTCGTCCAGGGGGCCGCCTTCGCCACCGGTATTCCTCCAGATCTCTACGCATTTCACCGCTACACCTGGAATTCTACCCCCCTCTACGAGACTCAAGCTTGCCAGTATCAGATGCAGTTCCCACGTTGAGCCCGGGCATTTCACATCTGACTTAACAAACCGCCTGCGTGCGCCTTACTCCCAGCACTTCCGATTAACGCTTGCACCCTCC
+
ABBABFFCFFFFGGGGEEEAFGDEFGGF33FFEGE2EGFHHHEHGG1GF10AAEEEEGGHAE?EEH>/>EFFHGHHGFGGHGGHHHHFEEEGHFFFHDB@/BFGGGB00<GGGGGGHGHGCCGHFHG..<CHB0/0DC0/<CGF00<;0;0;C:C0;CGHHH.-.:.;/:F9;9--;/CFFFFFFGB99F/;9/;;B.AA>BB..99ADA99.;./9/:;AB/...;/;F.;.:ABF.;.9../;9A.:D
@M03896:38:000000000-B4D98:1:1107:7780:4404 2:N:0:173
CCTGTTTGCTCCCCACGCTTTCGCACCTGAGCGTCAGTCTTCGTCCAGGGGGCCGCCTTCGCCACCGGTATTCCTCCAGATCTCTACGCATTTCACCGCTACACCTGGAATTCTACCCCCCTCTACGACACTCACGCTTGCCAGTCTCAGATGCAGTTCCCACGTTGAGCCCGGGGATTTCACATCTCACTTAACACACCGCCTGCGTGCGCTTTACGCCCAGTACTTCCGATTAACGCCTGCACCCTCC
+
A>A3>FDCFFFFGGGGEEECFGGEFGGBCFCFEEGDAAFFEGGHGD1FH?CGEEEFGGGHAEEEGHE/>ECGHHFHF??3GGDFHHHEGEEEGHHHHGDC/<??G2CAGHFH?@?FDAHG@>CGDHGG.<<G/</.<<.:;CC0:0;;GCCG00<;:CC00C.-.9../::;;-;--;9FFFFFFF//;FBF:B9B/.A9BA-A.;@A.999-.;/9AA=@.AB///99/.99.;//;@-9;.;/B.AED
@M03896:38:000000000-B4D98:1:1107:7803:4411 2:N:0:173
CCTGTTTGCTCCCCACGCTTTCGCACCTGAGCGTCAGTCTTCGTCCAGGGGGCCGCCTTCGCCACCGGTATTCCTCCAGATCTCTACGCATTTCACCGCTACACCTGGAATTCTACCCCCCTCTACGAGACTCAAGCTTGCCAGTATCAGATGCAGTTCCCAGGTTGAGCCCGGGGATTTCACATCTGACTTAACAAACCGCCTGCGTGCGCTTTACGCCCAGTAATTCCGATTAACGCCTGCACCCTCC
+
ABBBAFFFFFFFGGGGGFEFFGGEGGGGFFFGEFFDEEGHFGFGEE?GG10EAEEEGGGHAEDEGHE/>EGGGHHHGFGGHGHHHHHGGFEEDFDGHBCGC@?GHHFCGHGHGGHGHHHGGGGFHHG.<AEHCCC0DGB/<GG:0;;CG0:GGC0GCGGHGH0.:0/;CFGGFCDBFDFGBBFFFFF9;FFF/B;;9.AFFFFFE?ADFD-;;..:BED=BFE9B/99FF/A9A.BFAF-999;9BA.;A
@M03896:38:000000000-B4D98:1:1107:16952:5044 2:N:0:173
CCTGTTTGCTCCCCACGCTTTCGCACCTGAGCGTCAGTCTTCGTCCAGGGCGCCGCCTTCGCCACCGGTATTCCTCCAGATCTCTACGCATTTCACCGCTACACCTGGAATTCTACCCCCCTCTACGAGACTCAAGCTTGCCAGCATCAGATGCAGTTCCCAGCTTGAGCCCGGGGATTTCACATCTCACTTAACAAACCGCCTGCGTGCGCTTTACGCCCAGTACTTCCGATTAACGCCTGCACCCTCC
+
ABA@AFFFFFFFGGBEEEE2FGEE?EGGFFFHEGGG?GHHFGEGGEFGG?10AEEEEGGG1E?AEFE//>?FGGGGFCGBGF4GFFHFGEEDHEGHHECGG@FGCG202?FGG2FDFGHGGDD01F.>.>CFB<C<<<0/<GFC./=CC00CFCG;;CHHHH0.:0/;;BGE??;--A/CBB0CBFB0;B9BB/BFFFFF-9BFAFF.DD;>-:.9BFD@D..9;://;B...;9BB.;-.;;.9;A.ED
@M03896:38:000000000-B4D98:1:1107:12085:5758 2:N:0:173
CCTGTTTGCTACCCACGCTTTCGAATCTCAGTGTCAATATTATGCCAGGAAGCTGCCTTCGCCATCGGTATTCCTCCAGATCTCTACGCATTTCACCGCTACACCTGGAATTCTACTTCCCTCTCACATATTCTAGCACCACCAGTATCACATGCAGTTCCCAGGTTAAGCCCGGGGATTTCACATGTGACTTAATGAGCCACCTACACTCGCTTTACGCCCAGTAATTCCGATTAACGCTCGCACCCT
+
BBBBBFFFFFFFGGGGAEEFFGEGHHGHHFGGHFEGHHEGFGFGFGHHHGFBFGBFHHHHAEDFFGEEEHGHHHHHHHHHHHHHHHHGGGGGGHHHHGEEGEFHHHHFHHHGHHHHFGHHHHHHHHHGGFFHHFHFFFFGGHGEH?FHHHHFFFGG<F2FHHFB<<FFF1?FGC-><@AC0D=HHDD=DB=0DGDHFH0;G/GHHGGFHCG:@;.C0C.9BD../;CB9FG/.;.;099;.;;9-BDA.
@M03896:38:000000000-B4D98:1:1107:10179:6026 2:N:0:173
CCTGTTTGCTCCCCACGCTTTCGCACCTGAGCGTCAGTCTTCGTCCAGGGGGCCGCCTTCGCCACCGGTATTCCTCCAGATCTCTACGCATTTCACCGCTACACCTGGAATTCTACCCCCCTCTACGAGACTCAAGCTTGCCAGTATCAGATGCAGTTCCCAGGTTGAGCCCGGGGATTTCACATCTGACTTAACAAACCGCCTGCGTGCGCTTTACGCCCAGTAATTCCGATTAACGCTTGCACCCTCC
+
ABBBAFFFFFFFGGGGEEEFFGFEGGGHFHHGEFEGGFGHHHEHGEFHGGEEEEEGGGGHAEDEGHEEEGGHHHHHGGFHHHHHHHHFGFGGHHHHHFFGGCFHHHFFFGHHGHHGHHHGGGGHHGGDAEFHFCFDDHF<CGG0:CGGF0CCFCCC;CHGHHFA:9;BFGFEGF??FDGGGFGFFFF/BFF/BFFFFFFFFFFFF?>9ADCD;A.FFFD>DF?FF/BFFF/.;;D/BDF....:;:DEEF
@M03896:38:000000000-B4D98:1:1107:11095:6683 2:N:0:173
CCTGTTTGCTCCCCACGCTTTCGCACCTGAGCGTCAGTCTTCGTCCAGGGGGCCGCCTTCGCCACCGGTATTCCTCCAGATCTCTACGCATTTCACCGCTACACCCGGAATTCTACCCCCCTCTACGACACTCAAGCTTGCCACTATCAGATGCAGTTCCCACGTTGAGCCCGGGGATTTCACATCTCACTTAACAAACCGCCTGCTTGCGCTCTACCCCCCGTACTTCCGATTAACGCCCGCACCCTCC
+
AAAAAFF1DFFFGGFG1AAAAG0EFGGFFHHGEEEFGDFGEGFFEAEAEE/EAE>EGGGHEEEFGHCE/EFHHH2FGFF1FGGFEFHGG/EEFG>GHCCCCBFGHGCC?CEHHHEHHHGGGGGHHH.<.<AGG//0;/0/;CF0::0;C0;0;0;;90CFGG.;...:9CCA-9--9;FFFFBFFFB//BF/;B;;BFEF@@@-:9/9;;-9--:9;/--;-;-9-99BB-A---;;-;--9-;99A-:9
@M03896:38:000000000-B4D98:1:1107:8456:7461 2:N:0:173
CCTGTTTGCTACCCACGCTTTCGAACCTCAGCGTCAATATTATGCCAGGGAGCCGCCTTCGCCACCGGTATTCCTCCAGATCTCTACGCATTTCACCGCTCCACCTGCAATTCTCCTCCCCTCTCACATACTCTAGCCCCACCAGTATCAACTCCATTCCACAGGTTAACCCCGGGCATTCCCCACGCGACTTACAGACCGCCCTCCCACCCCTTTACCCCAACGAAATCCGATTAAGGCTCGCACCCTC
+
AA1AAF3BDFFFGG1AEEEFFGG000ABGFG1EFEG/A22D2D2BEGG//B///AEEFGGCEFG/FEEE/FFGHHDF0GHH1FGDGHGEEEEHHHHHGEG/?FGH000B1BFG22<F0BFEGEF01FF>11@F2G1G00//?/<?F11<D1011<11>1=<F10.<0=00<..A@---;C:00//.-.--;-.000009:--;--;----9-;A-9B//:A----9---:/-99-B/////-@@-9;-;A
@M03896:38:000000000-B4D98:1:1107:8474:7471 2:N:0:173
CCTGTTTGCTACCCACGCTTTCGAATCTCAGTGTCAATATTATGCCAGGAAGCTGCCTTCGCCATCGGTATTCCTCCAGATCTCTACGCATTTCACCGCTACACCTGGAATTCTACTTCCCTCTCACATATTCTAGCACCACCAGTATCACATGCAGTTCCCAGGTTAAGCCCGGGGATTTCACATGTGACTTACTGAGCCACCTACACTCGCTTTACGCCCAGTAATTCCGATTAACGCTCGCACCCTC
+
ABAAAFF4DDFFGGGGFEEFFGGGHGFHHHGGHHGHFHHHFHHGHHGHFEFFGGFGHHHGEEFGFHEEECFGHHHHHGHGHHHHHHHGGGGGHHGHHFEEE@FGGHEGFBGGGFFGHDGHHHHHFGHFEEFFG?DBFBGGFGEH0BBDGFFFDGGGFGBGFG22/1<<11??GCC---C<<==GFF0=0==0=00=<00:CGFC:C:CG:C.CC9.FFE.BD..;090;;F/;9..;0;>.99-@C=..E
@M03896:38:000000000-B4D98:1:1107:14001:8296 2:N:0:173
CCCAGTTTGGGTCTTAGCTATTGTGTGTTCAGATATGTTAAAGCCACTTTCGTAGTCTATTTTGTGTCAACTGGAGTTTTTTACAACTCAGGTGAGTTTTAGCTTTATTGTGGAGGGGGTGATCTAAAACACTCTTTACGCCGTCTTCTATTGACTTGGGTTAATCGAGTGACCGCGGCGGCTGGCACACAATTATCATAACCTCATGGATTCGATACCGGTGGTGTGCCTATCATTACAGTCCCTCGAG
+
BBBBBFFB5AA?CGFGGFGFFDFFFACE4BFHBDGG5ADFGHBHCBG35BD2FBACGFHHHFHFGHHEEBGHFF3B3F551EAF5FCB@EB3DGFF@D3FD3BGBGFGDD4B?3??///E@CHH4B4BFFEFGBG1F2??////>0?<?D1111111?1/<<CDGD.0<1>1<=---<-----;..;0/...9:///9;9/9/:/:/;B//9/9//.-/.---.9.;.///////////9//////.-..
@M03896:38:000000000-B4D98:1:1107:26154:8584 2:N:0:173
CCTGTTTGCTCCCCACGCTTTCGCACCTGAGCGTCAGTCTTCGTCCAGGGGGCCGCCTTCGCCACCGGTATTCCTCCAGATCTCTACGCATTTCACCGCTACACCTGGAATTCTACCCCCCTCTACGAGACTCAAGCTTGCCAGTATCAGATGCAGTTCCCAGGTTGAGCCCGGGGATTTCACATCTGACTTAACAAACCGCCTGCGTGCGCTTTACGCCCAGTAATTCCGATTAACGCTTGCACCCTCCG
+
ABBBBFFFFFFFGGGGEEEEFGEEEGGHBGGFEEEFEHHHFHHHGGDFEE0EAEEEGGGHAEDFGH>/>EFHHHHHGFHHHHHHHHHGGGEGFHEHHFBBDCFGHGF0GHGHGFGGHHGGGGGHHFFA.EAGGG/<</</CGF0:;<CC;:CC:;;;CGHFF0./0//;CBE---9-;CBBBFGFFF/BFFFFFFBBFFEBD@.;AB.DA-@99.BF.A@DD.9/;;;FFF...9BF.9.9.;/;BAEAD.
@M03896:38:000000000-B4D98:1:1107:26138:8596 2:N:0:173
CCTGTTTGCTCCCCACGCTTTCGCACCTGAGCGTCAGTCTTCGTCCAGGGGGCCGCCTTCGCCACCGGTATTCCTCCAGATCTCTACGCATTTCACCGCTACACCTGGAATTCTACCCCCCTCTACGAGACTCAAGCTTGCCAGTATCAGATGCAGTTCCCACGTTGAGCCCGGGGATTTCACATCTGACTTAACAAACCGCCTGCGTGCGCTTTACGCCCAGTAATTCCGATTAACGCTTGCCCCCTCC
+
AAAAAFFCFFFFGGGGAEAAAGEEFGGF3BFFEGEGEDFHDGFGFGDG3AAAAE>EEGGG1EEFGH?/>EFHHHFGFFHGHGGHHHHGEEEEFGGHHBBBC@DHHC00??GCF@GGGFEGGGGGHHCC.CCG<<C<<<D/<CG00;;;C0C:::0F:<CGFH.-...;9BFG?@---.;BCFFFFF/;;BBBFFFFF.AF-BBF?F-;9;-;-.;/FAA9@D./;/;/FFF..;9FF.@..;A;/;@@DD
@M03896:38:000000000-B4D98:1:1107:19870:9766 2:N:0:173
CCTGTTTGCTCCCCACGCTTTCGCACCTGAGCGTCAGTCTTCGTCCAGGGGGCCGCCTTCGCCACCGGTATTCCTCCAGATCTCTACGCATTTCACCGCTACACCTGGAATTCTACCCCCCTCTACGACACTCAAGCTTGCCAGTATCAGATGCAGTTCCCAGGTTGAGCCCGGGGATTTCACATCTGACTTAACAAACCGCCTGCGTGCGCTTTACGCCCAGTAACTCCACTTACCCCTTGCACCCTCC
+
AABAAFFFFFFFGGGFAEAAFGEEEGGGCFHGAFEEEDGHFHHHEE1EGD0EEEEEGFGH1EDAFHA/>EFHHHHHHFB3GGDHGHHFEFGGGGFHHGCD/<2FGGBG2?DGGHFFHHGGGGGFFFF..-<C//<<DC0/<CG0C00;G:::000<0<G:GBB./0/99CFF---9-9;BB/F/B//:/99F/9F/;AEEFFFF.A-;AD-999A/F.9-@A./99/;99/;//////;.;.9//9;A.9
@M03896:38:000000000-B4D98:1:1107:19846:9787 2:N:0:173
CCTGTTTGCTCCCCACGCTTTCGCACCTGAGCGTCAGTCTTCGTCCAGGGGGCCGCCTTCGCCACCGGTATTCCTCCAGATCTCTACGCATTTCACCGCTACACCTGGAATTCTACCCCCCTCTACGAGACTCAAGCTTGCCAGTATCAGATGCAGTTCCCAGGTTGAGCCCGGGGATTTCACATCTGACTTAACAAACCGCCTGCGTGCGCTTTACGCCCAGTACTTCCGATTAACGCTTGCACCCTCC
+
ABB@BFFFFFFFGGGGEEEEEGEEDGGHFGCGEFEEEGHHFGGGEDEHBA0EEE@EGGGHEEDEGHE>>EEHGHHHHBGBFFGHHGGFGEGCFGDHHGDD/<GGG22?CCFFGGBFGFHGGGGHEHFD.<<GC0/<<<<<<GD00;CFG0:;00C;:CGHHH0./;///;9CA?--9CFFFBF9BBB/9BFBFFBBFAEA;ADDFFFD.99;-.9/;.A;@.A9B/B9FF9...9//.;..;A//BD.9A
@M03896:38:000000000-B4D98:1:1107:17505:9931 2:N:0:173
CCTGTTTGCTCCCCACGCTTTCGCACCTGAGCGTCAGTCTTCGTCCAGGGGGCCGCCTTCGCCACCGGTATTCCTCCAGATCTCTGCGCATTTCACCGCTACACCTGGAATTCTACCCCCCTCTACGAGACTCCAGCTTGTCAGTATCAGATGCAGTTCCCAGGTTGCGCCCGGGGATTTCACATCTCACTTAACAAACCGCCTGCGTGCGCTTTACTCTCAGCAATTCCGACTTACGCTTTCACCCTCC
+
AAAAAFF>DDFFGGGGCEAAFG?EEGE33BFGEGEG2FFHGHEGEEA3F10AE>0EEEEG??EEEH?/>EFHHHHHH0BBGGHHH4FEE>/CGGBFG/>B/<FGHFH001?GFFHFGHFD@@EGFF....<DH/C/<GD/<G0;0:;C00:;0:<<0;GHEH0.99/.:ACB-----9/;9/B99/F/9B/FF/:FBFAE-BBD.999.9-;99./;/;/9////.//;9F.--.9:.9...//;/9...
@M03896:38:000000000-B4D98:1:1107:17534:9942 2:N:0:173
CCTGTTTGCTCCCCACGCTTTCGCACCTGAGCGTCAGTCTTCGTCCAGGGGGCCGCCTTCGCCACCGGTCTTCCTCCAGCTCTCTGCGCATTTCACCGCTACACCTGGAATTCTACCCCCCTCTACGAGACTCAAGCTTGTCAGTATCAGATGCAGTTCCCACGTTGAGCCCGGGTATTTCACATCTCACTTAACACACCGCCTGCGTGCGCTCTACGCCCAGTAATTCCGATTACCGCTTGCCCCCTCC
+
ABBAAFFFFFFFGGFG2AEFFG2EEGGHBFGFAEEAEFGFFHEHEEEGF1AEAEEEEFGHGEEEGH1/>/?BGHHHF?F3BFHHHFGGE/CDFGGHHDDG?@FGFGC00?FGGGGFFGHGGGGHHH.<.<<GC0/<<C0/;C;0;;CC0;0:CC0::CGCGH.9.;..CCFG-B-.-;=FFFFFFGC/;;FB//;;/.;DB<@D.?;DAA=B;.;/B.--@DE9///;;9BD...//.;-..;/:9@BDF
@M03896:38:000000000-B4D98:1:1107:17521:9956 2:N:0:173
CCTGTTTGCTCCCCACGCTTTCGCACCTGAGCGTCAGTCTTCGTCCAGGGGGCCGCCTTCGCCACCGGTATTCCTCCAGATCTCTGCGCATTTCACCGCTACACCTGGAATTCTACCCCCCTCTACGAGACTCCAGCTTGTCAGTATCAGATGCAGTTCCCAGGTTGAGCCCGGGGATTTCACATCTGACTTAACACACCGCCTGCGTGCGCTTTACGCCCAGTACTTCCGATTAACGCCTGCACCCTCC
+
ABBAAFFFFFFFGGGG?EEAFGEEEGGH3CGGEGEFGHHHFHGGEE?FB1AEAEEEGGGHEEEEEHEEEEGGHHHHH?F?FFGHFDGEEEFGFGHHHDCFGCGHHHEC2?GHGFHGGHHGGGGHGF.<<CCGF///CGF/CCC0;;CGC0;CF::;;CHGHH0:;99/9BFGAB-:?AFGFFFFFFF/;BB/BBB;/;DDAFFAEF>;DA-;-.AFF?99BD.9;/B9FF.9.9.//.;-;.9.:FFE9A
@M03896:38:000000000-B4D98:1:1107:13157:10256 2:N:0:173
CCTGTTTGCTCCCCACGCTTTCGCACCTGAGCGTCAGTCTTCGTCCAGGGGGCCGCCTTCGCCACCGGTATTCCTCCAGATCTCTACGCATTTCACCGCTACACCTGGAATTCTACCCCCCTCTACGAGACTCAAGCTTGCCAGTATCAGATGCAGTTCCCAGGTTGAGCCCGGGGATTTCACATCTGACTTAACAAACCGCCTGCGTGCGCTTTACGCCCAGTAATTCCGATTAACGCTTGCACCCTCC
+
ABBBBFFFFFFFGGGGEFEEFGEGGGGHCHHHFGEGEHHHGHHHGDDGHFEGEEEFGGGHAEFGGHAEEEGHHHHHHGFHHHHHGHHGGFGGHHHHHDCDGCFGHHF<2FFGHHHHHHHGGGGHHGGA.CEHFCFDDG0/CGG0:CCCGCCGFCGC:GHHHF::/9/;CFFG??@??CFGFFGBFFF9FFFFFFB;;FEFFFFFFF=;DDC@;.EFFFDFFFE/;/9BFFB9;9.FFFF...;;BFD.AD
@M03896:38:000000000-B4D98:1:1107:15027:10435 2:N:0:173
CCTGTTTGCTCCCCACGCTTTCGCACCTGAGCGTCAGTCTTCGTCCAGGGGGCCGCCTTCGCCACCGGTATTCCTCCAGATCTCTACGCATTTCACCGCTACACCTGGAATTCTACCCCCCTCTACGAGACTCAAGCTTGCCAGTATCAGATGCAGTTCCCAGGTTGAGCCCGGGGATTTCACATCTGACTTAACAAACCGCCTGCGTGCGCTTTACGCCCAGTAATTCCGATTAACGCTTGCACCCTCC
+
ABBAAFFFFFFFGGGGEFFFFGAEFGGGFGHGEEFGEGHHHHHHGEEGHAAFAE>EGGGH1EAEGH1>>EFHHHHHHGFHHHHHHHHGEEEFFGGHHDCGG@FGHHE<C?GHGHHHHHHGGGGHHHGA.CEHFCF<DGB/CGHB0<CCG:CCGCGF;;CGHH0C/9;/9FFGBA9-9ABFFFFFFFF//BF/FFFFFFFFACFFEFA9DDFF=..FFFBADDE/;BBFFFFDB.:BF.@..AA:BBDEFD
@M03896:38:000000000-B4D98:1:1107:15048:10442 2:N:0:173
CCTGTTTGCTCCCCACGCTTTCGCACCTGAGCGTCAGTCTTCGTCCAGGGGGCCGCCTTCGCCACCGGTATTCCTCCAGATCTCTACGCATTTCACCGCTACACCTGGAATTCTACCCCCCTCTACGAGACTCAAGCTTGCCAGTATCAGATGCAGTTCCCAGGTTGAGCCCGGGGATTTCACATCTCACTTAACAAACCGCCTGCGTGCGCCTTACGCCCAGTAATTCCGACTAACGCTTGCCACCTCC
+
AAAAAFFBFFFFGGGGEEEEFGEGGGGFBGHHEEEAEEHFFHCGAAAFG?0EEE>EEFGHGEDEGHE/EEGHHGHGHFGHHHHHHHHGG<<AFGHHHDC>CBDGHHCGBHHHHH1DGGHGGGGHFHG.<CEHF0/<<G</<GG00:;CGCCGG:000;CCG00./9///C;E-?-9-A9BF000FFE/;B/9;/BF/.AA9;BFEFBDDF=>.;./;.;;BDF///:9;B/9-999/9B..;9//;;.AE
@M03896:38:000000000-B4D98:1:1107:15029:10456 2:N:0:173
CCTGTTTGCTCCCCACGCTTTCGCACCTGAGCGTCAGTCTTCGTCCAGGGGGCCGCCTTCGCCACCGGTATTCCTCCAGATCTCTACGCATTTCACCGCTACACCTGGAATTCTACCCCCCTCTACGAGACTCAAGCTTGCCAGTATCAGATGCAGTTCCCAGGTTGAGCCCGGGGATTTCACATCTGACTTAACAAACCGCCTGCGTGCGCTTTACGCCCAGTAATTCCGATTAACGCTTGCACCCTCC
+
ABBBAFFFFFFFGGGGEFEFFGGGGGGGFHHHGEEGEGHHFHGHGEEGHE?EEEEEGGGHEEDEGHEEEEFGHHHHGFHDHGHHHHHGGGDGFGHHHGDCDCGHHGFH2GGHGHHFHHFGGGGHHHGG.<CGFCCDDGD/CGG0:;CGGCBGCCCGCGGHHH0./0;/;FFGFG?B?AFGGGGGFFF/;FF/B/;FFFFFFFFFFF-;AD9;9::FFEF-@D./;/9BFFF?DADFF.@.;.;/;BFEFF
@M03896:38:000000000-B4D98:1:1107:15482:10490 2:N:0:173
CCTGTTTGCTCCCCACGCTTTCGCACCTGAGCGTCAGTCTTCGTCCAGGGGGCCGCCTTCGCCACCGGTATTCCTCCAGATCTCTACGCATTTCACCGCTACACCTGGAATTCTACCCCCCTCTACGAGACTCAAGCTTGCCAGCATCAGATGCAGTTCCCACGTTGAGCCCGGGGATTTCACATCTGACTTAACAAACCGCCTGCGTGCGCGTTACGCCCAGTAATTCCGATTAACGCCTGCACCCTCC
+
BBBBBFFFFFFFGGGEAEAFFG?EGGGFFGHHGGGGEGGHFHFHGAEGHEG?EE>EEEGHAEEEGHEEEEGHHHHHGHGGHGHHHDGGFEGGFHDGHDCC/<FGHGHFCGGHHHHGHHHGGGGHHHGE.CEHG0CDDG0/=CD0./;<C:<FF0CC;;GHHH.-99;.CFFGD----;BBFBFFFFF;BF/9BFFFFFEEDAFFFF@.AD-;--99A;DCFDA9/BF/FB/;9;.FF?F-;A9.;BAAEF
@M03896:38:000000000-B4D98:1:1107:9864:10792 2:N:0:173
CCTGTTTGCTCCCCACGCTTTCGCACCTGAGCGTCAGTCTTCGTCCAGGGGGCCGCCTTCGCCACCGGTATTCCTCCAGATCTCTACGCATTTCACCGCTACACCTGGAATTCTACCCCCCTCTACGAGACTCAAGCTTGCCAGTATCAGATGCAGTTCCCAGGTTGAGCCCGGGGATTTCACATCTGACTTAACAAACCGCCTGCGTGCGCTTTACGCCCAGTAATTCCGATTAACGCTTGCACCCTCC
+
ABBAAFFFFFFFGGGGEFEFFGGGGGGHGHHHGGGEEHHHHHHHGEEFGEAGEEEFGGGG1EEEGHE>EEGHHHHHHFHEGHHHGGHGGEFGFHHHHDCFC@DGHHHFCHHHHHHHHHHGGGGHHGGA.<CGFCB<DGD<CGGC0=;CG0;GHCCC;CGHHH0;:999FFGE@?--BAFFFFGGFFF/;FFFBFBBBFEEFFFFFFF9ADD@;.ABFFDFFFEFF/BFFFFF.D.BF.;.;.E/FBAAAD
@M03896:38:000000000-B4D98:1:1107:9852:10805 2:N:0:173
CCTGTTTGCTCCCCACACTTTCGCACCTGAGCGTCAGTCTTCGTCCAGGGGGCCGCCTTCGCCACCGGTATTCCTCCAGATCTCTACGCATTTCACCGCTACACCTGGAATTCTACCCCCCTCTACGAGACTCAAGCTTGCCAGTATCAGATGCAGTTCCCAGGTTGAGCCCGGGGATTTCACATCTCACTTAACAAACCGCCTGCGTGCGCTTTACGCCCAGTAATTCCGATTAACGCTTGCACCCTCC
+
AABAAFFFFFFFGGGG2AFFGGGGGGGHFGHGFGEEEHHHHHHHGFDFGDGGEEEGGGGHAEEEGHEEEFGHHHHHGBG?GHHHHHHGGEGGGHHHHGGGC@FGHHFF2GGHGGHHHHHGGGGHHFF.<<CGF0<D<C<<CGD<0==DG0<GC:CC;;CHHHF.:0//CFGGA9A-999FC0BFFFF0:BFFF/BB/?EEFFFFFFDADDD@-99BFAD>D?E/B9FFFFFADAA/9D@..A:;BBDFFF
@M03896:38:000000000-B4D98:1:1107:9869:10810 2:N:0:173
CCTGTTTGCTCCCCACGCTTTCGCACCTGAGCGTCAGTCTTCGTCCAGGGGGCCGCCTTCGCCACCGGTATTCCTCCAGATCTCTACGCATTTCACCGCTACACCTGGAATTCTACCCCCCTCTACGAGACTCCAGCTTGCCAGTATCCGCTGCAGTTCCCAGGTTGAGCCCGGGGCTTTCCCCTCTCACTTAACAAACCGCCTGCGTGCGCTTTCCGCCCAGTAATTCCGCTTAACGCCTTCACCCTCC
+
AABAAFFBFFFFGGGG2AEAFG2EEGGHGB2BAEEEADGHFHHHGF13GA0EAE>EEFGG1EA?EH1EE//BGFHHG2F3FFGHHDG?@EEEGGGHH/BC@C2GGCF0GCFFG@DGFGHGGGGH1F<...<D</<<CG0<<CD000<C0..:A::;:<CCF09.9;//9;FE-A9--;;BB9B.;9./;;BBFBFBFAAE->DFE?-;:A-9-../;;.;@..;//9;BB/....;BAB9..;/9;A9ED
@M03896:38:000000000-B4D98:1:1107:20290:11128 2:N:0:173
CCTGTTTGCTCCCCACGCTTTCGCACCTGAGCGTCAGTCTTCGTCCAGGGGGCCGCCTTCGCCACCGGTATTCCTCCAGATCTCTACGCATTTCACCGCTACACCTGGAATTCTACCCCCCTCTACGAGACTCAAGCTTGCCAGTATCAGATGCAGTTCCCAGGTTGAGCCCGGGGATTTCACATCTGACTTAACAAACCGCCTGCGTGCGCTTTACGCCCAGTAATTCCGATCAACGCTTGCACCCTCCG
+
ABAAAFFFFFFFGGGGEEEFFGEEGGGGGGHGEEEGFHHHHHGHGE?FGE?CAE@EGGGHEEEEGHEE>EGHHHGHHFGEHGHHHHHGGEFF2FGHHDC@C@GGGGGAGBHFFF1FHHHGGGGFHFG..=<GG0C0<<0/<GD0:<0CCBGGF::0:0<GHHB.:C/B/FGGG-9-?DGGBFGFFF///;BFBBF/99EF>D@..A-9.A;99../;.;@BF.9//9;FF/.;-9;B.;9..;;9BA..9.
@M03896:38:000000000-B4D98:1:1107:20277:11145 2:N:0:173
CCTGTTTGCTCCCCACGCTTTCGCACCTGAGCGTCAGTCTTCGTCCAGGGCGCCGCCTTCGCCACCGCTATTCCTCCAGATCTCTACGCATTTCACCGCTACACCTGGAATTCTACCCCCCTCTACGACACTCCAGCTTGCCAGCATCACATGCAGTTCCCACGTTGAGCCCCGGCATTTCACATCTCACTTATCCAACCGCCTGCGTGCGCTTTACGCCCAGTACTCCCGATTATCCCCTTCACCCTCC
+
AAA>AFF1DFFFGGFEAEE0FGAE?EGGE0BB0EEAAFFGBGABAE/AA//AAE>EEEEH/?/?BE///>>BDF2FC0B1BBFGFDG/E/?E2G2FD/<B?@FGCF<00??FFFFFDGHCC//0<>><<->0////<00/<C00./;C000;<C00;0CFFG.-:...99:;.---;-C0F0;;FFFB9;B///;////B--@A--;;-9-9--9/;-9-;--9/9;/99--9-A/:/;---:/;FF-99
@M03896:38:000000000-B4D98:1:1107:20295:11152 2:N:0:173
CCTGTTTGCTCCCCACGCTTTCGCACCTGAGCGTCAGTCTTCGTCCAGGGGGCCGCCTTCGCCACCGGTATTCCTCCAGATCTCTACGCATTTCACCGCTACACCTGGAATTCTACCCCCCTCTACGAGACTCAAGCTTGCCAGTATCAGATGCAGTTCCCAGGTTGAGCCCGGGGATTTCACATCTGACTTAACAAACCGCCTGCGTGCGCTTTACGCCCAGTAATTCCGACTAACGCTTGCACCCTCC
+
AABAAFFCFFFFGGGGGEEFFGEFFGGHHGHHFEEEEHGHHHHHEEEFGE?EEEEFFGGHEEDEGHAE>EGHGHHHGGFBGGHGHHHFGEEGHGGHHFDGGCGHHHFGCGGHGHHHHHHGFGGHFHG..CCGG0<DDGD<CGG0C;:CGCCCGCCG;GHHHHBC:9:FFFFGG-;-DDFFFFGGFFF/;BBF/F9BBFFFFFFFFFFDFDDD-9./B.9@B.EBFBFFFFFD-;-9;A@.9.99:FDAED
@M03896:38:000000000-B4D98:1:1107:17346:13913 2:N:0:173
CCTGTTTGCTCCCCACGCTTTCGCACCTGAGCGTCAGTCTTCGTCCAGGTCGCCGCCTTCGCCACCGGTATTCCTCCAGATCTCTACGCATTTCACCGCTACACCTGGAATTCTACCCCCCTCTACGAGACTCCAGCTTGCCAGTATCTGATGCAGTTCCCAGGTTGAGCCCGGGCATTTCACATCTCACTTAACAAACCGCCTGCGTGCGCTTTACGCCCAGTAATTCCGATTAACGCTTGCACCCTCC
+
AA>>>FFBFFFFGFGGEAE0FGEEEEGH00AB0EE?EHFFBGGGAE/1011AAEEGEGEF/E?EEF>/>>>FFFBGFFB1FGGFGHHFEEE?HGHHH/EEC@1FGHC00BDHFDGDFAGC@@A01G/?..>D111><<1<<C=000=D0<0<DD00=DGFHH0.:;//CGHG-----:0;C0FBFGB0CCFB9BC009CA-=@FEF@BFB@@<--FB-9-@AE/;/F/BFF9--;9BA@-9-9/;B-EFF
@M03896:38:000000000-B4D98:1:1107:17332:13929 2:N:0:173
CCTGTTTTCTCCCCACGCTTTCGCACCTTCGCGTCAGTCTTCGTCCAGGTCGCCGCCTTCGCCACCGCTATTCCTCCAGATCTCTACGCATTTCACCTCTACACCTGGTATTCTACCCCCCTCCACGAGACTCCATCACGCCAGCTTCAGTTGCCGTTCCCAAGTTGAGCCCCGGGATCTCCCGTCTCACATAACCAACAGCCTGCCTGCGCTTTACGCCCAGGACTCCGGATACAACCCTGCACCCTCCG
+
>A11>BD131BBF11A1AA0A1AA0AEG11000AEAEHB12BF0AE/10ABE/EE?EG/B/>///0///>/B222@0011B12B>GG/EA</FDHDF1BFFB1<<F001122B222<0/<</</0</<-..11<<1<11><C.-.0<D0=0=<00-;./;:0/.;0;0:0/..;---..;909.9C./;B//9////9;-;----9-//--;--9/;:A-@B----//9---;-////----:9;9-:A--
@M03896:38:000000000-B4D98:1:1107:18012:14363 2:N:0:173
CCTGTTTGCTCCCCACGCTTTCGCACCTGAGCGTCAGTCTTCGTCCAGGGGGCCGCCTTCGCCACCGGTATTCCTCCAGATCTCTACGCATTTCACCGCTACACCTGGAATTCTACCCCCCTCTACGAGACTCAAGCTTGCCAGTATCAGATGCAGTTCCCAGGTTGAGCCCGGGGATTTCACATCTGACTTAACACACCGCCTGCGTGCGCTTTACGCCCAGTAATTCCGATTAACGCTCTCACCCTCC
+
BBBBAFFFFFFFGGCEAFEAFGEFFGGF3BFFEGDEEDFF5GFGEA?AF10EEEEEFGGHEEDEGG?>EFGHHHHHH2FFHHHFF4FFEEEFFGFFHA<BC@DHHHG<2?GHHHHFHGEDGFGHEH<C><AGF0<0</0<CHG0::CC<0:;F:C::CGHHC:;/9B//;FG---9-;9BFFFGFFF;9FBFB/B//.;D=-@DEFAA.D-@9.;/:;A;DD./;F//B/F..;ABBAD...;//;F.9A
@M03896:38:000000000-B4D98:1:1107:18007:14387 2:N:0:173
CCTGTTTGCTCCCCACGCTTTCGCACCTGAGCGTCAGTCTTCGTCCAGGGGGCCGCCTTCGCCACCGGTATTCCTCCAGATCTCTACGCATTTCACCGCTACACCTGGAATTCTACCCCCCTCTACGAGACTCAAGCTTGCCAGTATCAGATGCAGTTCCCAGGTTGAGCCCGGGGATTTCACATCTGACTTAACAAACCGCCTGCGTGCGCTTTACGCCCAGTAATTCCGATTAACGCTTGCACCCTCC
+
ABBAAFFFFFFFGGGGEFEFFGGEGGGFBGHGEGEGEFGHFHHHFGFGG?AEEEEGFGGHEEDEGHEEEGGHHHHHHGHFHGHHHHHFGEFGHHHHHFDGGCFHHHFGGHHHHHHGHHHGGGGHEH.>.<CHF0C<GGFFGHG0;;GGGB<FHCCG;CCGHHCEC9;/CFGE@D?@?DFFGFGGFFF:9FFFFFBF/.EFFFFFFFFDFF->-9.9B9DFFF.;//9FFF/;.9ABBAD..999;FFFFF
@M03896:38:000000000-B4D98:1:1107:14895:14471 2:N:0:173
CCTGTTTGCTCCCCACGCTTTCGCACCTGAGCGTCAGTCTTCGTCCAGGGGGCCGCCTTCGCCACCGGTATTCCTCCAGATCTCTACGCATTTCACCGCTACACCTGGAATTCTACCCCCCTCTACGAGACTCAAGCTTGCCAGTATCAGATGCAGTTCCCAGGTTGAGCCCGGGGATTTCACATCTAACTTAACACACCGCCTACGTGCGCTCTACGCCCAGACATTCCTACTCACGCTTGCACCCTCC
+
BBBBAFFBFFFFGGGGAEFFFGEEEGGGBEHHFGFDEGHHEHGGAEEGG1AEAEEGGGGH1E?EEHEEEFGGHHHHHGHGGGHGHHHGGFGGBGFHGBBGG@GHHGGGFFGHGH1FGHHCFGGHHHFC.<ADFGG0DH0<<GF::;CC:::GH0G0;;<C:C0.:9/CCF:C-???AAFGFFFFFB//9;FF/B99/;9.;;@A.9.;;:;@B../9.-9-....99;BB/;///99.:...;9BBA.9.
@M03896:38:000000000-B4D98:1:1107:22801:15163 2:N:0:173
CCTGTTTGCTCCCCACGCTTTCGCACCTGAGCGTCAGTCTTCGTCCAGGGGGCCGCCTTCGCCACCGGTATTCCTCCAGATCTCTACGCATTTCACCGCTACACCTGGAATTCTACCCCCCTCTACGAGACTCAAGCTTGCCAGTATCAGATGCAGTTCCCAGGTTGAGCCCGGGGATTTCACATCTGACTTACCAAACCGCCTGCGTGCGCTTTACTCCCAGTAATTCCGATTAACGCTTACACCCTCC
+
AABA>DFCDDFFGGCE2EAAFGEGGGGH3CCGGGGGG5FH5GFFEGDFH?0EAE>EEEGG1EEEFG?/>EFHHHHHHGHHFHHFHEGFE?E/FFDGH/B@DCFHHGFCFGFCFDFDGHGGCCA<>GF.<EAFFGBD</0<CHB00<;0;<CCC::0;:<GHB0./9//CFFE@--;BGCFBFG0;FB;;BBFFBBF/.EF?BBDAF-AA.-@;9ABB/99AF/;B//;FF/.;..9B.@...;/B9D99.
@M03896:38:000000000-B4D98:1:1107:22812:15177 2:N:0:173
CCTGTTTGCTCCCCACGCTTTCGCACCTGAGCGTCAGTCTTCGTCCAGGGGGCCGCCTTCGCCACCGGTATTCCTCCAGATCTCTACGCATTTCACCGCTACACCTGGAATTCTACCCCCCTCTACGAGACTCAAGCTTGCCAGTATCAGATGCAGTTCCCAGGTTGAGCCCGGGGATTTCACATCTGACTTAACAAACCGCCTGCGTGCGCTTTACGCCCAGTACTTCCGATTAACGCTTGCACCCTCCG
+
ABBAAFF4DFFFGFFECFEEFFEEEGEGEBFHFFAEEAFHHHHHEA1GH1ECEE>EGGGH1EAEGHE?>EEGHHGGGGCDHHHHHDHGE?AEFGFHHGDC@B?GHHFAFFHHHHGDGHEGCCEGGHG?.CAGGCBDDCF<CGF0:;GGH0CGB::C;;GFHF:./099CFFE@@B-BAB9BBFEFFF/BFBBFFFBF?EAFF;FFF;9.9;@;9.BFEA;@?E/;/9;B/?.;9./;.;9.:9/BB.AED.
@M03896:38:000000000-B4D98:1:1107:22794:15180 2:N:0:173
CCTGTTTGCTCCCCACGCTTTCGCACCTGAGCGTCAGTCTTCGTCCAGGGGGCCGCCTTCGCCACCGGTATTCCTCCAGATCTCTACGCATTTCACCGCTACACCTGGAATTCTACCCCCCTCTACGAGACTCAAGCTTGCCAGTATCAGATGCAGTTCCCAGGTTGAGCCCGGGGATTTCACATCTGACTTAACAAACCGCCTGCGTGCGCTTTACGCCCAGTAATTCCGATTAACGCTTGCACCCTCC
+
ABBAAFFFFFFFGGGGAEEAFGFGGGGHGHHGEGEGEHHHHHGHFDEFGEEFEEEEGGGHAEDEGHEE>EGHHHGHHHGHHHHHFFHGGGGGHHHHHGDFGCFHHHCCGHHFGHHFHHHGGGGHGHC.<<<GC0C0DG0<CGG0:CHGGCCFF:CC:CGHHH0./9//CFFFA@?@FDGGFGGGEFF/;FFFFFBFBFEEFFFFFFDADDFD>.AFFAD=DD.:9/B/BFFDAD?FFFF.A.9:;FDFFF
@M03896:38:000000000-B4D98:1:1107:7105:15273 2:N:0:173
CCTGTTTGCTCCCCACGCTTTCGCACCTGAGCGTCAGTCTTCGTCCAGGGGGCCGCCTTCGCCACCGGTATTCCTCCAGATCTCTACGCATTTCACCGCTACACCTGGAATTCTACCCCCCTCTACGACACTCCAGCTTCCCAGTATCCGATGCAGCTCCCGGGTTCAGCCCGGCCATTTCCCATCTCCCTTACCAACCCGCCTGCGTGCCCTTCACGCCCACTACTTCCGATTAACTCTCTCACCCCCC
+
ABAAAFFBBFFFGGGEAEEFFGEFEGGF33ABAEEAEGHF5F22AA13BA0AAE>EEEEG1EDEEH?/>/FGHHHHHB33FGDBGDGGE/EE2G2FG<BD@<<FGHB022?FFFG<FHACFAFHBD<..-<CH///<C00<CC0/::;0.;.:.00//;CA.-;...00;CD----9;/;B/////9//:.///9//.;9-@9..999...9/;./B.9;@9.;/9:9FFA...9;B/:////;9;.9;-
@M03896:38:000000000-B4D98:1:1107:7086:15283 2:N:0:173
CCTGTTTGCTCCCCACGCTTTCGCACCTGAGCGTCAGTCTTCGTCCAGGGGGCCGCCTTCGCCACCGGTATTCCTCCAGATCTCTACGCATTTCACCGCTACACCTGGAATTCTACCCCCCTCTACGAGACTCAAGCTTGCCAGTATCAGATGCAGTTCCCAGGTTGAGCCCGGGGCTTTCACATCTCACTTCACAAACCGCCTGCGTGCGCTTTACTCCCAGTAACTCCGACTAACGCTTCCACCCTCC
+
AABAAFF>DFDFGGGG?AEAFFEEEGGHBFHHCGFGFFGHBHEHGA1GG?0EAEEEFGGHAEDEFHA//EFGFFFHGFEFGGHHHGHGGEEDFGBFGADGC<2FGHFH2GGHFGGFGHGGCGGHHHCE.CEHF0/<DG0<CGH0000:0;:C00<;:<CFHG0;/0/9;BFE?9-9-;:FFBF/FFF/:FFF/:FBEFFFFFAFFFFA.A;@-;.9B/9;9B/;9//:FFF--9-;9.9.;.9/;FD.9A
@M03896:38:000000000-B4D98:1:1107:7103:15292 2:N:0:173
CCTGTTTGCTCCCCACGCTTTCGCACCTGAGCGTCAGTCTTCGTCCAGGGGGCCGCCTTCGCCACCGGTATTCCTCCAGATCTCTACGCATTTCACCGCTACACCTGGAATTCTACCCCCCTCTACGAGACTCAAGCTTGCCAGTATCAGATGCAGTTCCCAGGTTGAGCCCGGGGATTTCACATCTGACTTAACAAACCGCCTGCGTGCGCTTTACGCCCAGTAATTCCGATTAACGCTTGCACCCTCC
+
ABBAAFFCFFFFGGGGEEEFFGEEFGGHGGHGEGEGFHHHGHHHEGDFGEGCEE>EGGGG1EEEGHE/>EGHHHHHGGGEHGHHHGGFFEFGGGHHHBCFGCFGHHHC2FGGGHHFHHHGGGGHHGF..<CGF0<<DGF<CGG0:0CCGC;CGCC0;CGHHHHC:0;/FFFGC?A-BABFGGGFFFF/9BFBFBBBFEEAFFFFFFFDFFFD=.AFFED=FF.9//FFFF/.AA?/;.B?..9;;BDEFF
@M03896:38:000000000-B4D98:1:1107:7089:15305 2:N:0:173
CCTGTTTGCTCCCCACGCTTTCGCACCTGAGCGTCAGTCTTCGTCCAGGGGGCCGCCTTCGCCACCGGTATTCCTCCAGATCTCTACGCATTTCACCGCTACACCTGGAATTCTACCCCCCTCTACGAGACTCAAGCTTGCCAGTATCAGATGCAGTTCCCAGGTTGAGCCCGGGGATTTCACATCTGACTTAACAAACCGCCTGCGTGCGCTTTACGCCCAGTAATTCCGATTAACGCTTGCACCCTCC
+
ABBAAFFCFFFFGFGGEEEAFGEEEGGHHHGGGGGGEHHHFHHHDEECFE0EEE>EFGGH1EDAEH1>EEGHHHHHHHFFGGHHHGHFGGGGFGGHH/CCC@FGHFF02FGFFFGFHHHGGGGFHHED<EDGF0G0<CF/<GD:0;<;CG<GH:CC:GHHHGB:/9/CFGFGG?AB-CFGCFFFEFF/9;BFBFFBFFFF-DFFAF-DDDAB-..FFFD@D?99//99BF/;;.;9;.@..E;:9BFFEA
@M03896:38:000000000-B4D98:1:1107:20984:15437 2:N:0:173
CCTGTTTGCTCCCCACGCTTTCGCACCTGAGCGTCAGTCTTCGTCCAGGGGGCCGCCTTCGCCACCGGTATTCCTCCAGATCTCTACGCATTTCACCGCTACACCTGGAATTCTACCCCCCTCTACGAGACTCAAGCTTGCCAGTATCAGATGCAGTTCCCAGGTTGAGCCCGGGGATTTCACATCTCACTTAACAAACCGCCTGCGTGCGCTTTACGCCCAGTAATTCCGATTAACGCTTGCACCCTCC
+
ABBAAFFFFFFFGGGGEEECGGGGGGGHGFGGEFEGGHHHHHHHFF?GHG0EAFEEFGGHAE?EEHE/>>FHGFFHHGHBGFHHHGHEEEFEGHHHHGDGGCGHHHEAFGHHHHHGHHHGGGGHFHF..ACGF0CGDC0/CGFC0:;;GC0CC00CCCGHGE0;:0/9CFGGA??@-ABFGGFGFFF/9FFFFFFFFAEF;@B..9B;DD=BA?./B;D=DD.9///;FFF?A.9FF9B.:.A/FFAEEA
@M03896:38:000000000-B4D98:1:1107:18388:15511 2:N:0:173
CCTGTTTGCTCCCCACGCTTTCGCACCTGAGCGTCAGTCTTCGTCCAGGGGGCCGCCTTCGCCACCGGTATTCCTCCAGATCTCTACGCATTTCACCGCTACACCTGGAATTCTACCCCCCTCTACGAGACTCCAGCTTGCCAGTATCAGATGCAGTTCCCAGGTTGAGCCCGGCGATTTCACATCTGACTTAACAAACCGCCTGCGTGCGCTCTACGCCCAGTAATTCCGATTAACTCCTGCACCCTCC
+
AABAAFFCFFFFGGGGEEEFGGEEEGGGBFFFEGEEEHHHFHEHEEA3F1A0AEEEFGGH?EE?EH1>>@FGHHHHG2?FGHHHHFFEEEFE?GFFH/BCCC2GFGF02?GFHFGGFGHGGGGHHG....<DC/<<<CB<<GD::0;C00;;::0:;0GGHFC::0///:FE;A---9;AFFFBFFF/9BFBBB;/;:EEDFFFFF-9AA@B;.ABF9@BDD./99B/;FF.:.9/F/;/B/;.:9AFFF
@M03896:38:000000000-B4D98:1:1107:4926:16925 2:N:0:173
CCTGTTTGCTCCCCACGCTTTCGCACCTGAGCGTCAGTCTTCGTCCAGGGGGCCGCCTTCGCCACCGGTATTCCTCCAGATCTCTACGCATTTCACCGCTACACCTGGAATTCTACCCCCCTCTACGAGACTCAAGCTTGCCAGTATCAGATGCAGTTCCCAGGTTGAGCCCGGGGATTTCACATCTGACTTAACAAACCGCCTGCGTGCGCTTTACGCCCAGTACTTCCGCTTAACGCTTGCACCCTCC
+
BBBAAFFBFFFFGGFGGEEFFGEFGGGFFGFFEEEFEGHHGHHHEE1FF?0EAEEFGGGHGGCFGHE/EFGFGHHHHFHHHHHHHHHGGEEGHHFHHDGCFC<FGHFFB?GGGHHFHHEFCCFHGGG?<<AGC<<<<CF<CGB0:0:GHG0C;:C0;CHHHHGEG09/BFFGAGA-@?FBFEFGFFF/9BFFBBBFBFEF-BDFEAD;.;@@>A.BFA?B=DFFB///BF?.:A9FF.;.9A.:9F?..;
@M03896:38:000000000-B4D98:1:1107:4943:16930 2:N:0:173
CCTGTTTGCTCCCCACGCTTTCGCACCTGAGCGTCAGTCTTCGTCCAGGTGGCCGCCTTCGCCACCGGTATTCCTCCAGATCTCTACGCATTTCACCGCTACACCTGGAATTCTACCCCCCTCTACGAGACTCAAGCTTGCCAGTATCAGATGCAGTTCCCAGTTTGAGCCCGGGGATTTCACATCTGACTTAACACACCGCCTGCGTGCGCTTTCCGCCCACTACTTCCGATTAACGCTTTCACCCTCC
+
AAAAAFF>DDFFGGFGAEEC2FAEEFGE3BBBABA22DFFGHCFEGDBG33BBGEEEEFHEE?EFH>>>EFHHHHHGCBBFGFFHFGFEEEEHHGHHEEEEEBGGHC0??DGGH2FGFHGG?EHHFC//?>GC1>1><1<>F11<<GGG0<D0<D0==DFHHF/0;0:.:CF:C?B?DBFB9FCGGG00C0CB0;B/.=CB<BFEF-;.;B@>.;/;99;@..;;;9BFF..;9;/9.-99.99:BA.;;
@M03896:38:000000000-B4D98:1:1107:4930:16943 2:N:0:173
CCTGTTTGCTCCCCACGCTTTCGCACCTGAGCGTCAGTCTTCGTCCAGGGGGCCGCCTTCGCCACCGGTATTCCTCCAGATCTCTACGCATTTCACCGCTACACCTGGAATTCTACCCCCCTCTACGAGACTCAAGCTTGCCAGTATCAGATGCAGTTCCCAGGTTGAGCCCGGGGATTTCACATCTGACTTAACACACCGCCTGCGTGCGCTTTACGCCCAGTAATTCCGATTAACGCTTGCACCCTCCG
+
BCCBCFFFFFFFGGGGFFEFGGFFGGGHEGHGFGEGEHHHHHHHGGGGFEFGEFFGGGGHAEDEGHEEEEGHHHHHHGHGHGHHHHHGGEFGHHHHHGCFC@GHHHHFEHHGHHHHHHHGGGGHHHGG<EEHFBFDDCD/CGDC;;CGHGGHHGFGGGGHHHGC:9/CFFFG?BA-:AFFGFGFFFF/:FFFBFFF/;ADCFFFFFFDFDFD@.EBFFFAFFFF/BFFFFFFAD.BF?B.;AA9BFFFFF.
@M03896:38:000000000-B4D98:1:1107:8740:17967 2:N:0:173
CCTGTTTGCTCCCCACGCTTTCGCACCTCAGTGTCAGTATTAGTCCAGGTGGTCGCCTTCGCCACTGGTGTTCCTTCCTATATCTACGCATTTCACCGCTACACAGGAAATTCCACCACCCTCTACCATACTCTAGTCAGTCAGTTTTGAATGCAGTTCCCAGGTTGAGCCCGGCGATTTCACATCCAACTTAACAAACCACCTACGCGCGCTTTACGCCCACTAATTCCGATTCACGCCTGCATCCTCT
+
ABBAAFFCFFFFGGGG?FECFGGFEGGHHGHEHHFF5G5DAA5EGD53EG32EF0AEFGH1EA1EFBF5B?BGHFGGGFGHHHHHGHGG?EEHH4GG1EEFE3FG0?0F?FGHHFFGHHGEAGHFHFGBGFDF3?@@FG2@GGF>DGFCEHGDG1<<?GGGH1/?<00>FHGC--<-<C:::C;C:C00CHC00CC0:CEGGGGFFAC--AB-..;/.9-;..;;///;B/..9/9:.:AA.9./;B/;B
@M03896:38:000000000-B4D98:1:1107:8716:17970 2:N:0:173
CCTGTTTGCTCCCCACGCTTTCGCACCTCAGTGTCAGTATTAGTCCAGGTGGTCGCCTTCGCCACTGGTGTTCCTTCCTATATCTACGCATTTCACCGCTACACAGGAAATTCCACCACCCTCTACCATACTCTAGTCAGTCAGTTTTGAATGCAGTTCCCAGGTTGAGCCCGGGGATTTCACATCCAACTTAACAAACCACCTACGCGCGCTTTACGCCCAGTACTTCCGATTAACGCTTGCACCCT
+
ABAAAFFCFFFFGGFGEFEFFGEGEGGHHHHHHHGHHH5FGHHHGF5BFHFFGBAEEGFHAEDAEG3B@CGEHHFGGGFGHHHHHHHGEEEGHHHHHGFGGCGGFGFHHHHHHGFGHHHGGEHHGHGGDGGHHHEFHGHDGHHF2FFFGGFHD<FF?DGFFG1C<D0FGHHGG--<FGGHHBCCGHG0:G/CHCGG0CHGGG9.9B.;AD?DBFEFF.;BAF.9999/BFD?.9?//.9....;/BDF
@M03896:38:000000000-B4D98:1:1107:8729:17982 2:N:0:173
CCTGTTTGCTCCCCACGCTTTCGCACCTCAGTGTCAGTATTAGTCCAGGTGGTCGCCTTCGCCACTGGTGTTCCTTCCTATATCTACGCATTTCACCGCTACACAGGAAATTCCACCACCCTCTACCATACTCTAGTCAGTCAGTTTTGAATGCAGTTCCCAGGTTGAGCCCGGGGATTTCACATCCAACTTAACAAACCACCTACGCGCGCTTTACGCCCAGTAATTCCGATTAACGCTTGCACCCT
+
ABBAAFFFFFFFGGGGEEEFFGEEEGGHHHHHHHGGHH5FFFFHHFBGFHFFFBAEEGGH1EDEGG3F@FGEHHFHHGGHHHHHHHHCEEFGHHHHHFFGGCGGH0FFHHHHHHFFHHHGGHHHHHHHFHHHHHFBGGHFGGHH2FHDCFGHHFGGFGHHHF1?<1<FGGHGAD?@FDGHHHHHHHG0CHHHFHCGCCHGGGGGFF.ABG?A-AEFF.ABFDE:FF/BFFFA.AAFFFA..9AFFFFF
@M03896:38:000000000-B4D98:1:1107:9430:18895 2:N:0:173
CCTGTTTGCTCCCCACGCTTTCGCACCTGAGCGTCAGTCTTCGTCCAGGGGGCCGCCTTCGCCACCGGTATTCCTCCAGATCTCTACGCATTTCACCGCTACACCTGGAATTCTACCCCCCTCTACGAGACTCAAGCTTGCCAGTATCAGATGCAGTTCCCACGTTGAGCCCGGGGATTTCACATCTCACTTAACAAACCGCCTGCGTGCGCTTTACGCCCAGTAATTCCGATTAACGCCTGCACCCTCC
+
BBBABFFFFFFFGGGGEEEAFGEEFGGH3BGGEEEGEEGHFHHHGEABG?AEEEEEGGGH1EDEGHE/>EFFGHHHHFGHHHHHHHHGGFFGHHHHHFDDCC?GHHFGFHFHGGGGHHHGGGGHFFCC.<EHG0/<DC0/<GD00<0GFFGFFCCCCGGHHH.-...:/CFGBGB-ADBFCFFFFFF//BF/;BFBB9EFFFFFFFB9ADDD-9.;BADBFFABFFFEFFB..;9FFDA-..;BFBD?E.
@M03896:38:000000000-B4D98:1:1107:9417:18908 2:N:0:173
CCTGTTTGCTCCCCACGCTTTCGCACCTGAGCGTCAGTCTTCGTCCAGGGCGCCGCCTTCGCCACCGGTATTCCTCCAGATCTCTACGCATTTCACCGCTACACCTGGAATTCTACCCCCCTCTACGACACTCAAGCTTGCCAGTATCAGATGCAGTTCCCACGTTGAGCCCGGGGATCTCACATCTCACTTAACAAACCGCCTGCGTGCGCTTTACGCCCAGTAATTCCGATTAACGCCTGCACCCTCCG
+
ABA?AFFCFFFFGGGGEFEAFGEEEFGF3FHFEEEEGHHGFHFFEEAGEE1AEA>>EFDH1E?EEHECEEEFHGFHHFHFHHHGGHGFE??EGHEFHGDGCCGGHH2?CFGGGFHHFFHDDGGB1GFA.>>CC//<D/0<<GGC0=DDG::GF:CC:;GFFG.-:...;FFE-?--AF.;CBFGFFF/BFF/BBF/BFEF=B@DFFB;;;@@-..99.;@DD.99//;BF/A.99FFDF-..../;AEFF.
@M03896:38:000000000-B4D98:1:1107:9439:18911 2:N:0:173
CCTGTTTGCTCCCCACGCTTTCGCACCTGAGCGTCAGTCTTCGTCCAGGGGGCCGCCTTCGCCACCGGTATTCCTCCAGATCTCTACGCATTTCACCGCTACACCTGGAATTCTACCCCCCTCTACGAGACTCAAGCTTGCCAGTATCAGATGCAGTTCCCAGGTTGAGCCCGGGGATTTCACATCTCACTTAACAAACCGCCTGCGTGCGCTTTACGCCCAGTAATTCCGATTAACGCCTGCACCCTCC
+
ABBBBFFFFFFFGGGGEFFFFGEGGGGHBGHHGGEGEFGGFHHHGFEHGDGGAEEEGGGHHGDEGH?E/EFHHHHHGGHHHHHHHHHGGFGGHGGHHFCFDCFGHHEFGHGHGHHFHHHGGGGHHHF..<CGF0CDGHB/CGH::CGGF0;C::CG;:GHHH0./0//CFGGCCC-;9BFFFGFFFF//;FBFFBFFFFFFFFBEFC9DF>D-9;/F.;;DDEBB/;9FF/AA9ABFDD-..99BBFEFF
@M03896:38:000000000-B4D98:1:1107:25760:19056 2:N:0:173
CCTGTTTGCTCCCCACGCTTTCGCACCTGAGCGTCAGTCTTCGTCCAGGGGGCCGCCTTCGCCACCGGTATTCCTCCAGATCTCTACGCATTTCACCGCTACACCTGGAATTCTACCCCCCTCTACGAGACTCAAGCTTGCCAGTATCAGATGCAGTTCCCAGGTTGAGCCCGGGGATTTCACATCTGACTTAACAAACCGCCTGCGTGCGCTTTACGCCCAGTAATTCCGATTAACGCTTGCACCCTCC
+
ABBAAFFFFFFFGGGFAEAAAGEEEGGFBGHHGEEGEGGHFHFHEAAFHE0EEE>FEEFHAEEFGHE>>EFHHHHHGHHFHGHHGHHGGEEGFGFGHCD/@@<FHGC00FGFGGFGHFHGGGGGFFG..<<GCC/0<GF/<GG0:;GHHBCFF0C;;:CGHH0:/0;/9CFEB--9@AFGCFGGFFF/;BFFFFFFFFFFBB?DAF?9DD9@-;.BF.;9@D?9B/;BFB99;.9/9.@.;.9;BFF.:A
@M03896:38:000000000-B4D98:1:1107:4442:19547 2:N:0:173
CCTGTTTGCTACCCACGCTTTCGAATCTCAGTGTCAATATTATGCCAGGAAGCTGCCTTCGCCATCGGTATTCCTCCAGATCTCTACGCATTTCACCGCTACACCTGGAATTCTACTTCCCTCTCACATATTCTAGCACCACCAGTATCACATGCAGTTCCCAGGTTAAGCCCGGGGATTTCACATGTGACTTAATGAGCCACCTACACTCGCTTTACGCCCAGTAATTCCGATTAACGCTCTCCCCCT
+
ABAAAFFFFFFFGGGGEEEFFGEFGHGEGGHGHHGHHHFHFGHGGFHGGFFFGHFHHHHHAEEEFHEEAGGHHHHHHHHHHHHHHHHFGGGGHHHHHFEFGFFHHHGHEGGHHHFHHGFHHGHHHFHHFHHHHFF?BDDFFGGE0?FGHHHGFDGD@D>GHHF2/<<FF1?GHF@--@DGFDDHHB<<0<=<=0DD;B;;GGFGHHFFHC:.C9CAFFAABBD.:BFB9FFFGAAA9B.99A.9//;DB
@M03896:38:000000000-B4D98:1:1107:4429:19559 2:N:0:173
CCTGTTTGCTACCCACGCTTTCGAATCTCAGTGTCAATATTATGCCAGGAAGCTGCCTTCGCCATCGGTATTCCTCCAGATCTCTACGCATTTCACCGCTACACCTGGAATTCTACTTCCCTCTCACATATTCTAGCACCACCAGTATCACATGCAGTTCCCAGGTTAAGCCCGGGGATTTCACATGTGACTTAATGAGCCACCTACACTCGCTTTACGCCCAGTAATTCCGATTAACGCTCGCACCCTC
+
ABBABFFFFFFFGGFGCEEFFGEFHHGFHGGHHHHHCG5FFHHHGHHHGGCFGHAGHHHHEGDEFHEEEGGGHHHHHHFFHHHHHHHGGGGFHHGHHGGGG?FGGHFFFHHHHHHFHGFFGHHHGFHHFHHHHHF?BDFFGHEECDDGHHHFFGHGDDGHHG22<1?F1?FFHC@<<@<<DGDGBF0=DG=DD0<0CC0CHFGFFHFHHHGAC;;9FG.9;B?.:0B0;FFFDDEGF0.;:.9@9B-9;E
@M03896:38:000000000-B4D98:1:1107:10061:19727 2:N:0:173
CCTGTTTGCTCCCCACGCTTTCGCACCTGAGCGTCAGTCTTCGTCCAGGGGGCCGCCTTCGCCACCGGTATTCCTCCAGATCTCTACGCATTTCACCGCTACACCTGGAATTCTACCCCCCTCTACGAGACTCAAGCTTGCCAGTATCAGATGCAGTTCCCAGGTTGAGCCCGGGGATTTCACATCTGACTTAACAAACCGCCTGCGTGCGCTTTACGCCCAGTAATTCCGATTAACGCTTGCACCCTCCG
+
BBBBBFFFFFFFGGGFEFEFFGFGGGGHFFGHGGEFFHHHGHGHGDEGGDECEE>EGGGHHGDFGHEE>EGHHHHHGGHHHHFHHHHGGFGGHHHHHGGGG@FGHHHFHFFFHHHFGGHGGGGHHFF..<<GH0C<DCD/<GD:0;CCC:;CC:CC:CGF:F0::09FFFGFCG--D.BFFFFFFFF//B/9BFFFF?EFFFFFEFC:DD-@-:.;BEDFFB./;9//BFFBAAAFFFF.99;//9A?ED.
@M03896:38:000000000-B4D98:1:1107:10066:19746 2:N:0:173
CCTGTTTGCTCCCCACGCTTTCGCACCTGAGCGTCAGTCTTCGTCCAGGGGGCCGCCTTCGCCACCGGTATTCCTCCAGATCTCTACGCATTTCACCGCTACACCTGGAATTCTACCCCCCTCTACGAGACTCAAGCTTGCCAGTATCAGATGCAGTTCCCAGGTTGAGCCCGGGGATTTCACATCTGACTTAACAAACCGCCTGCGTGCGCTTTACGCCCAGTAATTCCGATTAACGCTTGCACCCTCC
+
AABBBFFFFFFFGGFEEEEEFGEGGGGHFHHHGGFGGFHHFHHHGEAGH?EEEE>EGGGHEGDGGHEE>EGHHHHHHHHHHHGHHHHGGCGGGGFHHDCCCCFHHHGHHHHGHHHHHHHGGGGHFGF.>CEHFCGFGGD/GHH0:<CGFCGGFCCG0CHHHH0./;//BFGGFGC-BEFGFFGGFFF/BFB/BFFFFFFFFFFDEFDDDFFF9../BAD-@..9;BF/FFB.A;D/:DC.999/;BD.9A
@M03896:38:000000000-B4D98:1:1107:17462:20729 2:N:0:173
CCTGTTTGCTCCCCACGCTTTCGCACCTGAGCGTCAGTCTTCGTCCAGGGGGCCGCCTTCGCCACCGGTATTCCTCCAGATCTCTACGCATTTCACCGCTACACCTGGAATTCTACCCCCCTCTACGAGACTCAAGCTTGCCAGTATCAGATGCAGTTCCCAGGTTGAGCCCGGGGATTTCACATCTGACTTAACAAACCGCCTGCGTGCGCTTTACGCCCAGTAATTCCGATTAACGCTTGCACCCTCC
+
ABBAAFFFFFFFGGGGEEAAFGEGGGGFBFHHGGEEFHHHFHHFEEGGH?0EEE@EGGGHGEEGGHDE>ECGHHHHHGHHHHGHHHHGGFGFGHHHHGCDGCGHHHGHGHHFGHGHHHHGG?EFHGF?.CEHFGFDGGD/CHG00CGGH0CGFCGGCCGGHHB.:09BFFFE??-9B./:CBFFBFF/;BFFFFFFFEFFFFFFFF9.;A-@-:A/9:A-@../;9;9BB/..;.BFDF..9AFFFF..A
@M03896:38:000000000-B4D98:1:1107:24733:20940 2:N:0:173
CCTGTTTGCTCCCCACGCTTTCGCACCTGAGCGTCAGTCTTCGTCCAGGGCGCCGCCTTCGCCACCGGTATTCCTCCAGATCTCTACGCATTTCACCGCTACACCTGGAATTCTACCCCCCTCTACGAGACTCAAGCTTGCCCGTATCAGATGCAGTTCCCAGGTTGAGCCCGGGGATTTCACATCTCACTTAACAAACCGCCTGCGTGCGCTTTACGCCCAGTAATTCCGATTAACGCTTGCACCCTCCG
+
AAAAAFF4DFFFFGGFAEE2AFEEFGGGAEFEEGEE25DFDGFGFEEGH11AAA0>EEEF1EAEFH?>>EFGGHHGHH3FHGHHFHHGGGGGEFEHH<B/C<?GHFF00F1F?@FGGHGCGCEHHHF.<AAFG0<0DF0/<C0.<-;:C0:G00<<:<GHHH0./0//;CFGB-99?.CFB0FFEFF/9////;B/B?EF-9BDEF?9.99B-..;:.;-;9./////;;FA.../;.;9.9:/;BA.9A.
@M03896:38:000000000-B4D98:1:1107:24750:20949 2:N:0:173
CCTGTTTGCTCCCCACGCTTTCGCACCTGAGCGTCAGTCTTCGTCCAGGGGGCCGCCTTCGCCACCGGTATTCCTCCAGATCTCTACGCATTTCACCGCTACACCTGGAATTCTACCCCCCTCTACGAGACTCAAGCTTGCCAGTATCAGATGCAGTTCCCAGGTTGAGCCCGGGGATTTCACATCTGACTTAACAAACCGCCTGCGTGCGCTTTACGCCCAGTAATTCCGCTTAACGCTTGCACCCTCC
+
ABBAAFFFFFFFGGGGEEEAFGEEGGGHFHHGAGEGEHHHFHHHGGEFGE0EAE?EGGGHAEDEGH?/>EFHHHHHHGFGHGGHHFHGGFEGHGGHHGCGFCGHHHE0?FGHGHHFHHHGGGGHHHG..AAGC<C<DGB/CGD0:CGGHC0CC:GG0;CHHH0:/0:/;CFECG-9BABFFFFGFFF//9B/BFBBFFEFFFFDFE>;DA@D9AABFEA;@DE/;/9BFF/.:..;F.@?..;;BBDEFF
@M03896:38:000000000-B4D98:1:1107:14791:21605 2:N:0:173
CCTGTTTGCTCCCCACGCTTTCGCACCTGAGCGTCAGTCTTCGTCCAGGGGGCCGCCTTCGCCACCGGTATTCCTCCAGATCTCTACGCATTTCACCGCTACACCTGGAATTCTACCCCCCTCTACGAGACTCAAGCTTGCCAGTATCAGATGCAGTTCCCAGGTTGAGCCCGGGGATTTCACATCTGACTTAACAAACCGCCTGCGTGCGCTTTACGCCCAGTAATTCCGATTAACGCTTGCACCCTCC
+
AABAAFFFFFFFGGGGEFEFFGGGGGGHHGHHGGFGGFHHFHHGGEEGHGCGEEEGGGGHEFDGGHFE@EFGGHHHHGHHHHHHHHHGGEEFGGFHHFGGGCGHHFFFFHHHHHHHHHGGGGGGFHGA.EGHFFHFGHB<GHHB0;<CGG:CF0GC;GGHHH0::0/;FCCA?AAACFEFFFGFFFF/:FFFFFFFFFFFFFFFFFF9DF=D-.ABFAD9BD.;BFBFFFF..;ABF.@.;A:;;BDFFD
@M03896:38:000000000-B4D98:1:1107:14813:21606 2:N:0:173
CCTGTTTGCTCCCCACGCTTTCGCACCTGAGCGTCAGTCTTCGTCCAGGGGGCCGCCTTCGCCACCGGTATTCCTCCAGATCTCTACGCATTTCACCGCTACACCTGGACTTCTACCCCCCTCTACGAGACTCAAGCTTGCCAGTATCAGATGCAGTTCCCAGGTTGAGCCCGGGGATTTCCCATCTACCTTAACAAACCGCCTGCGCGCGCTTTACGCCCAGTACTGCCGATTCACGCGTGCCCCCTCC
+
BBBBAFFBDFFFGGGGCFEFFGEGGGGGGBGFGGGAEHCHGHGGEEEGEEC?EE>EFGGGEFEEFG1>E@FFGHHHHBB3FGBGF4BCEEEEGGFGHF@BC@<GHHBEG0FGHHB?GHHGGGGF<=<<.<<D00/<<C0<CGG0:0:<00;:00:;;GGHHH0./9//:CFFF--9-;9BB00//;B//;//9/;:/:A9;;=.EA--@B---../:9A;@AAFFFB/9BD-99/9B9A---../;@-;A
@M03896:38:000000000-B4D98:1:1107:14801:21620 2:N:0:173
CCTGTTTGCTCCCCACGCTTTCGCACCTGAGCGTCAGTCTTCGTCCAGGGGGCCGCCTTCGCCACCGGTATTCCTCCAGATCTCTACGCATTTCACCGCTACACCTGGAATTCTACCCCCCTCTACGAGACTCAAGCTTGCCAGTATCAGATGCAGTTCCCAGGTTGAGCCCGGGGATTTCACATCTGACTTAACAAACCGCCTGCGTGCGCTTTACGCCCAGTACTTCCGATTAACGCCTGCACCCTCC
+
AABAAFFFFFFFGGGGEFEFGGGGGGGHHHHGEFFGGHHHHHHHGEFHHEGGEFEGGGGHEFDGGHEEEGGHHHHHGFGGHHHHHHHGGFGGFHGHHGGGG@FGHHGFFHHHHHHHGHHGGGGHHHGFADDHFBGGGFE<GGGB0;CGG:CGECCG;GGHHG0::0/:FFFGGCA?CBFGBFGGFFF9BFFBFFFB/.AEFFFFEFA9ADFC99./FFDAFF?/;B//FFFF?ADFF?D-9A:.9BD.AA
@M03896:38:000000000-B4D98:1:1107:14869:25576 2:N:0:173
CCTGTTTGCTCCCCACGCTTTCGCACCTGAGCGTCAGTCTTCGTCCAGGGGGCCGCCTTCGCCACCGGTATTCCTCCAGATCTCTACGCATTTCACCGCTACACCTGGAATTCTACCCCCCTCTACGAGACTCAAGCTTGCCAGTATCAGATGCAGTTCCCAGGTTGAGCCCGGGGATTTCACATCTGACTTAACAAACCGCCTGCGTGCGCTTTACGCCCAGTACTTCCGATTAACGCTTGCACCCTCC
+
AAAAAFFBFFFFGGGGAEEFFGFGGGGGFGHGFEFGFHHHFHHHFEDFG?AEEEEGGGGG1EEFGHE@>EFHHGHHHGFDGHHHHHHGGFGEFHHHHGCGGCFGHGC<CFHCGHHHHHHGCCDGFHA><CCGGGBDDCD<CGF:0=:GH00CC:C:;CCGGH0CC0;;/FBEB-:--;FGFBFFFFF/;FFFFFBBFFFFFFAFFFC9DFBD@??BB;9>@.E99/;BFFDDF.ABFB@;..;9BFF.AA
@M03896:38:000000000-B4D98:1:1107:14854:25588 2:N:0:173
CCTGTTTGCTCCCCACGCTTTCGCACCTGAGCGTCAGTCTTCGTCCAGGGGGCCGCCTTCGCCACCGGTATTCCTCCAGATCTCTACGCATTTCACCGCTACACCTGGAATTCTACCCCCCTCTACGAGACTCAAGCTTGCCAGTATCAGATGCAGTTCCCAGGTTGAGCCCGGGGATTTCACATCTGACTTAACAAACCGCCTGCGTGCGCTTTACGCCCAGTAATTCCGATTAACGCTTGCACCCTCC
+
AABAAFFFFFFFGGGGAEECFGFGFGGFBGHGEGEEEFGHFHGGFEEGFE0AEE>EFGGGAEEEGH>/>>FHHHHHHGGFHHFHHHHGGGDFHHHHHDC?@B2GHGE0?GHHGFGHHHHGGGGFHHG..ECGFBFFDCF<CGF00;CGC;GCCCGCCCGGGHB::0;C9FFF@?--AD/FBBFFFFF/99BFFFBFBFEFDF;?EF@.9A99-.ABB.99;.A;FBB/;;/...;BF.@.:9.99/A.::
@M03896:38:000000000-B4D98:1:1107:19464:26095 2:N:0:173
CCTGTTTGCTCCCCACGCTTTCGCACCTGAGCGTCAGTCTTCATCCAGGGGGCCGCCTTCGCCACCGGTATTCCTCCAGATCTCTACGCATTTCACCGCTACACCTGGAATTCTACCCCCCTCTACGAGACTCCAGCTTGCCAGTATCAGATGCAGTTCCCAGGTTGAGCCCGGGGATTTCACATCTGACTTAACAAACCGCCTGCGTTCGCTTTACGCCCACTACTTCCGATTCACGCCTCCACCCTCC
+
AAAAAFFCDFFFGGGGEEEAFGEEEGGC3AGFEFEAEAFGDH5FGDEAG1E0AA>EEEGH1E?EGH1>>EFHHHHHGBB3BBFGHHGFEEFGFGGFH<>BB@DGHGC0FBGHGHGFHHHGGGGHGHF<.>CGF/<C<CB/<G=<0==CG0<::::;;GGHH00.:0///;FE;A9A-;CFBFFFGGG0BFFFFF9B/.AE9-@?.:;..;;;;9.;B..;@D../9//FF.AAD//;.;...99:AD.AD
@M03896:38:000000000-B4D98:1:1107:19445:26101 2:N:0:173
CCTGTTTGCTCCCCACGCTTTCGCACCTGAGCGTCAGTCTTCGTCCAGGGGGCCGCCTTCGCCACCGGTATTCCTCCAGATCTCTACGCATTTCACCGCTACACCTGGAATTCTACCCCCCTCTACGAGACTCAAGCTTGCCAGTATCAGATGCAGTTCCCAGGTTGAGCCCGGGGATTTCACATCTCACTTAACAAACCGCCTGCGTGCGCTTTACGCCCAGTAATTCCGATTAACGCTTGCACCCTCCG
+
AAB3AFFFFFFFGGGGEEEAFGEEEGGFCGGGFGEG2FGHFHGHGE?FEE0EAEEEGEGH1EEEGHE>>EFGHHGHGGGHHGHHHHHFGEDFHGGHHDBD?B?GHGGF2GHHGGHHHHHGGGGHHHF?.ECHF<C<<CD<CGG0:CGGHC0GF:CC;GHHHHF./0;//;FEAA-9?ACFFFG0FFF/;BFFF/BFBFEE-BFFEA9;DDDB-A.9B.;9@AFF//BFFF/DA.:BB.BD?A99;BDEED.
@M03896:38:000000000-B4D98:1:1107:13794:28258 2:N:0:173
CCTGTTTGCTCCCCACGCTTTCGCACCTGAGCGTCAGTCTTCGTCCAGGGGGCCACCTTCGCCACCGGTATTCCTCCAGATCTCTACGCATTTCACCGCTACACCTGGAATTCTACCCCCCTCTACGAGACTCAAGCTTGCCAGTATCAGATGCAGTTCCCACGTTGAGCCCGGGGATTTCACATCTGACTTAACAAACCGCCTGCGTGCGCTTTACGCCCAGTCATTCCGATTAACGCATGCACCCTCC
+
AAAAAFF1B3BF1ECEEEEAFFEEEGGFBAGGEAEGAG1GFHAFEEEFG?AEAEEGHHHH/EAAFHE@>EEHHHHHFFGFGGHHHGHFGEEGHFFHH/EEG@DFGGBF0FDHGGHFFHGGGCCFBGF..<ED<<F<>10/<CG00==DD00<<0<<:0CGHH.-..::CGEG99---.;FC0BBGGF09C0FFF9/BAEE-==?AA-;99@@@A-;F-A>@9-;/9B//;B---9BB-9-;-:99BB-99
@M03896:38:000000000-B4D98:1:1107:12076:28315 2:N:0:173
CCTGTTTGCTCCCCACGCTTTCGCACCTGAGCGTCAGTCTTCGTCCAGGGGGCCGCCTTCGCCACCGGTATTCCTCCACATCTCTACGCATTTCACCGCTACACCTGGAATTCTACCCCCCTCTACGAGACTCTAGCTTGCCAGTCTCAGATGCAGTTCCCACGTTGAGCCCGGGGATTTCACATCTCACTTACCAAACCGCCTGCGCGCGCTTTACGCCCAGTAATTCCGCTTAACGCCTGCACCCTCC
+
ABBAAFFFFFFFGGGGEEEFFGEECEGGFHHFEEEEEGGABDGHEEEGGE?0A0>>EEGHAEEF>G?>>>FHHHHHH22BFGHHHHHGGEEFHGGHD?>BC@DGF2?F2?GFG2@<GGHGFCDGHH...<<DF00==D0/.CD0;00;C0:;;:<0;:CGHH.-.:..:;FFBA-:?ABFGFFB/;F//;B9FBFBFFAEDFFFFFB--;-;-9:BFAD=DA./;/BBBF/..;.:BAB-:..::FFEEA
@M03896:38:000000000-B4D98:1:1107:18678:28908 2:N:0:173
CCTGTTTGCTCCCCACGCTTTCGCACCTGAGCGTCAGTCTTCGTCCAGGGAGCCGCCTTCGCCACCGGTATTCCTCCAGATCTCTACGCATTTCACCGCTACACCTGGAATTCTACCCCCCTCTACGCGACTCAAGCTTGCCAGTATCAGATGCAGTTCCCACGTTGAGCCCGGGCATTTCACATCTCCCTTAACAAACCGCCTGCGTTCGCTTTACGCCCAGTACTTCCGCTTAACGCCTGCACCCTCC
+
>A>>AFF1FFFFGGFE1AAAAFAEEFEG0BGBAEEGEGGG22/BBE/B0//EEEEEGGGHAEEEEHB>/>FGHGHHHBGFHHHGFGHGEEGEGHGHH/EEE@GGHFB<GFHHG2FFGH/><@C?FF//<>>CACB<D/0<<CG0<=00000;0;:0<CG0:G.;.::9CFGE----:/BFFGGFBFF00;CBFFFFBAAF@@@B?A-;-;-;--9FF-9@@B-/;//9;B-----/;;@---9-9BAEFF
@M03896:38:000000000-B4D98:1:1107:18688:28929 2:N:0:173
CCTGTTTGCTCCCCACGCTTTCGCACCTGAGCGTCAGTCTTCGTCCAGGGGGCCGCCTTCGCCACCGGTATTCCTCCAGATCTCTACGCATTTCACCGCTACACCTGGAATTCTACCCCCCTCTACGAGACTCAAGCTTGCCAGTATCAGATGCAGTTCCCAGGTTGAGCCCGGGGATTTCACATCTCACTTAACAAACCGCCTGCGTGCGCTTTACGCCCAGTAATTCCGCTTAACGCTTGCACCCTCC
+
ABAAAFFCFFFFGGGGEEEAFGEEGGGHCFGFAEEEEGHHFFGFEEAGGD0AAE>EFGGHGGFFGGAE>ECFGGHHFFGEGHHHHHHFEEEEFHHHHFCCGGBGFGE00FGHHFHFGHHGGGGH1GF...CDC<CGHHB<GGD00:<CC;<CGGB;CCH0GFF.C0/BFFFG@-:-@C/FGGFGBFF/;;/://;;/;AEBBB?EF=ADA=B?A.9F9D>BDE:FF/;FFF.;.;9F.@.;99/BFF.AA
@M03896:38:000000000-B4D98:1:1108:18578:2570 2:N:0:173
CCTGTTTGCTCCCCACGCTTTCGCACCTGAGCGTCAGTCTTCGTCCAGGGGGCCGCCTTCGCCACCGGTATTCCTCCAGATCTCTACGCATTTCACCGCTACACCTGGAATTCTACCCCCCTCTACGAGACTCAAGCTTGCCAGTATCAGATGCAGTTCCCAGGTTGAGCCCGGGGATTTCACATCTGACTTAACAAACCGCCTGCGTGCGCTTTACGCCCAGTAATTCCGATTAACGCTAGCACCCTCC
+
ABBA>FF4DDFFGEFG2EEAAF2BEFGFFHHGE2EF2FGGDDFGGGGHF10AAEEEGGEF1?>EGH>>>EFHHHFHHEGHGGHHHHHGEEEEHGGGHFB@/@GHHGFC0GFGFFGHHHHGGCGGHHG..<CHC<C<<<0/<CH:0=<CG00<;GCC0;CGHFB./0;/9FGGG@-9BG/0;BFBFFE/BBFFFFFFFFFFBBBFFF?;.:-;-9:9B.99@AEB///:FF/;;99:BAB...;//;A9A:
@M03896:38:000000000-B4D98:1:1108:18595:2574 2:N:0:173
CCTGTTTGCTCCCCACGCTTTCGCACCTCAGCGTCAGTCTCCGTCCAGGAGGCCGCCTTCGCCACCGGTATTCCTCCAGATCTCTACGCATTTCACCGCTACACCTGGAATTCCACCCCCCTCTACGCCACTCAAGCTTGCCAGTATCAGATGCAGCTCCCAGGTTGAGCCCGGGGCTTTCACATCTGACTTAACAAACCGCCTGCGCGCGCTTTACGCCCAGCAATTCCGATTAACGCTTGCCCCCTCCG
+
ABBAAFFF5DFFGGGGEEAAAFAEDFEG2BFGEFEG2DE553BABEGG311A1BAEEEEG1EDEG1A@>/FGGHHHGG3GGGHHH4FFFFGGHHHHHFEFGCGHHHEF2FGHG3BG0?/BCFGG1GF-->CGF0FDGGF/<CG<0<==00<=GE00/;CG./0./0;/CFHE;B-?-;9FCFFGFF;0;CBBFFFFFFEFFFFF?FB-;@AF-:.:BADFFF;.;.99BBFF.9DFFFF9.E9/;;D;DF.
@M03896:38:000000000-B4D98:1:1108:18576:2591 2:N:0:173
CCTGTTTGCTCCCCACGCTTTCGCACCTGAGCGTCAGTCTTCGTCCAGGGGGCCGCCTTCGCCACCGGTATTCCTCCAGATCTCTACGCATTTCACCGCTACACCTGGAATTCTACCCCCCTCTACGACACTCAAGCTCGCCAGTATCAGATGCAGTTCCCAGGTTGAGCCCGGGGATTTCACATCTGACTTAACAAACCGCCTGCGCGCCCTTTACGCCCAGTACTTCCGATCAACGCTCGCACCCTCC
+
>A11>D3CDFFFGGBAAEAAAFEECEGF0FFGEEEEE2BADEGHFEGH0//AAE>EEEGF/ECFGF/>>>?GGHHHB0B1FFGH2BFCEEEFHGHHBCBCC@FHH<0<<GGHF>FDG<FCC@EFDG...-<<C/<0D/0<:AE-0<;C0:0;CGGF;;CF000.999/CFGG-999-B/B:BF/;F///;FFF/;:99AA=@@B-9>-;;-;-9/BFAB@@B-9///9;B-----;FB@A--9-;@BEFF
@M03896:38:000000000-B4D98:1:1108:13179:3600 2:N:0:173
CCTGTTTGCTCCCCACGCTTTCGCACCTGAGCGTCAGTCTTCGTCCAGGGGGCCGCCTTCGCCACCGGTATTCCTCCAGATCTCTACGCATTTCACCGCTACACCTGGAATTCTACCCCCCTCTACGAGACTCAAGCTTGCCAGTATCAGATGCAGTTCCCAGGTTGAGCCCGGGGATTTCACATCTCACTTAACAAACCGCCTGCGTGCGCTTTACGCCCAGTAATTCCGATTAACGCTTGCACCCTCC
+
AAAA>DFCDFFFGGGG1EE0AFABEEGG0GHGEEEEEGGFDHEGGGCHGEEAAE>EGEGG/ECEGH>/>EFHHHHHHGFGHGHHFHHGGEEGFGFHG?BCBBDGHGF0FGFHF@<FGHHGGGGGHHE<.<AHF0C<<G0<<CG0:<GGGFHGFGFH00CGHG0./09/;FCE?@-;9CBGGGGFFFF//BBBFFBFF-AF@@@BEF-9;9-@99-99AA=@F-9B/9;FFB?-;9FFA;-999/;FBAAB
@M03896:38:000000000-B4D98:1:1108:13189:3617 2:N:0:173
CCTGTTTGCTCCCCACGCTTTCGCACCTGAGCGTCAGTCTTCGTCCAGGGGGCCGCCTTCGCCACCGGTATTCCTCCAGATCTCTACGCATTTCACCGCTACACCTGGAATTCTACCCCCCTCTACGAGACTCAAGCTTGCCAGTATCAGATGCAGTTCCCACGTTGAGCCCGGGGATTTCACATCTGACTTAACAAACCGCCTGCGTGCGCTTTACGCCCAGTAATTCCGATTAACGCTTGCACCCTCC
+
>AB>>DDCFFFFGGGG2EAAAF2EAFGHBGHGEEEEBAFGBGFHGEEFFE0EAE0>EEFG1BAEFHAE>EFHHHHHHGGFHHHHEGHFGEGGHGGHH<>>B@DGHGE0CGHHGGGFHHGGGGGGHHF>.<CGF<C0DG0<CGH0:;CCGC<BCGGG:CGGHH.-...9;CFF?A--9.CFCBFFFFF//BFFFFFFFFFFCAFFFF@AAA-;;..9F9A@BD.9//99BFF99.99;.@..A9;9;A?FF
@M03896:38:000000000-B4D98:1:1108:23129:3771 2:N:0:173
CCTGTTTGCTCCCCACGCTTTCGCACCTGAGCGTCAGTCTTCGTCCAGGGGGCCGCCTTCGCCACCGGTATTCCTCCAGATCTCTACGCATTTCACCGCTACACCTGGAATTCTACCCCCCTCTACGAGACTCCAGCTTGCCAGTATCACATGCAGTTCCCAGGTTGAGCCCGGGGATTTCACATCTCACTTAACAAACCGCCTGCGTGCGCCTTACGCCCAGTAATTCCGCTTAACGCTTGCACCCTCC
+
AAB3>DFCFDFFGGGEAAAAAFEEEGGHBBFGEEE?EGHHBGFEEEAAF10AAE>EFGDG1B>>EH1/>>F?GHHHF2FDGGGHFFHCEEAFFGGHH/>BB@?GGHC0<<?GGFHFFHHGGCEFGH...<<<C<C/<C0<CGF0:<CCB0;:000CCFCCG00.:0//9;FF-A-9;:9BBBB0FFF//BBBB9;9/9AA=BDAE?999A-@...;B999BD.9B/BBFF9.;.;9B.9...9/;BD99;
@M03896:38:000000000-B4D98:1:1108:23148:3777 2:N:0:173
CCTGTTTGCTCCCCACGCTTTCGCACCTGAGCGTCAGTCTTCGTCCAGGGGGCCGCCTTCGCCACCGGTATTCCTCCAGATCTCTACGCATTTCACCGCTACACCTGGAATTCTACCCCCCTCTACGACACTCAAGCTTGCCAGTATCAGATGCAGTTCCCAGCTTGAGCCCGGGGATTTCACATCTGACTTAACAAACCGCCTGCGTGCGCTTTACGCCCAGTCATTCCGATTCACGCTTGCACCCTCC
+
AABA>DFFFFFFGGGG2EEFFG2EEEGHBEFFEEEGEGGHFHHHED?GG100AE>EEEGH1EA>EH?/EEFFGHHHHFGHHGHHFHHGEEEGFGFGG?BDFCFGHHF0CFHHGGGGHHHGCCGFBGF..<<G<</<DFB/<GC0::C;C:;CGGB0:<GHHF0.00/.:;FEAB9--=C0;0BBFFB9/;BBBFF/;FAF@CCFEF-9.;;@9..9B.A=>AEF///:BFB.;./;;.;.:../9/AAE.
@M03896:38:000000000-B4D98:1:1108:23134:3791 2:N:0:173
CCTGTTTGCTCCCCACGCTTTCGCACCTGAGCGTCAGTCTTCGTCCAGGGGGCCGCCTTCGCCACCGGTATTCCTCCAGATCTCTACGCATTTCACCGCTACACCTGGAATTCTACCCCCCTCTACGACACTCCAGCTTGCCAGTATCAGATGCAGTTCCCAGGTTGAGCCCGGGGATTTCACATCTGACTTAACAAACCGCCTGCGTGCGCTTTACGCCCAGTAATTCCGATTAACCCTCTCACCCTCC
+
AAAA>FFBDFFFGGGG1EA0AB0EEEGFAFGFAAEABFGHFHFGEE?AA//AAE>EEEFG/EAEEH?/>EFHFHHHHBF1GFFGHFHFE?AAGFFHH/BCC@?GHGC<CGGFGGGHHHHGGGGGBGF..<<GC/</=CB<<GG:::;;G;0CGFHF0;CGHB0./09/:BFE:;-9-9/CCBFBFFF/9FBFEF9;;:EF@@>-;A@9AA9@---;F-9@@B-://9;BF/-;-;/;/;---9/9;F-EA
@M03896:38:000000000-B4D98:1:1108:13261:7002 2:N:0:173
CCTGTTTGCTCCCCACGCTTTCGCACCTGAGCGTCAGTCTTCGTCCAGGGGGCCGCCTTCGCCACCGGTATTCCTCCAGATCTCTACGCATTTCACCGCTACACCTGGAATTCTACCCCCCTCTACGAGACTCAAGCTTGCCAGTATCAGATGCAGTTCCCAGGTTGAGCCCGGGGATTTCACATCTGACTTAACAAACCGCCTGCGTGCGCTTTACGCCCAGTAATTCCGATTAACGCCTGCACCCTCC
+
>AA>>BFCFFFFGGGGAAEFAFABEFGFCGGGEGEEBFGHHHGGEEEBG1AEAEEEGGGG1B?EEHE/>>FGHHHHGGGHHGHHHHHFEEFGFGHHHABCD@GHHGGG2?GHGFHFHHHGGGGHGHG.<<CGC0/<<G0<<GD00;=CC;<CCGHC0;GHHHC./0///FFE-?---;9FF9F;FFF/;BFFFFFF/AEF;DFFFFD;.A9B-.ABF.:9@D.;//;FFF/D.9:9FA@-;A;.;BD.;A
@M03896:38:000000000-B4D98:1:1108:13255:7023 2:N:0:173
CCTGTTTGCTCCCCACGCTTTCGCACCTGAGCGTCAGTCTTCGTCCAGGGGGCCGCCTTCGCCACCGGTATTCCTCCAGATCTCTACGCATTTCACCGCTACACCTGGAATTCTACCCCCCTCTACGAGACTCAAGCTTGCCAGTATCAGATGCAGTTCCCACGTTGAGCCCGGGGATTTCACATCTGACTTAACAAACCGCCTGCGTGCGCTTTACGCCCAGTACTTCCGATTAACGCTTGCACCCTCC
+
ABBAAFFCFFFFGGGGEEEFAF2EEGGFBGGGEFEGEHHHHHGHEE?FF1EEEEEEGGGH1E??EH?>EEGHFHHHGBEEGGHHHHHFFEEGHHHHH/>@/<?FGHB02?FGGFGFGGGGGGGFHHG?..CGF0<0<<</<C000=;CG:0;;C0C;:GHHH.-9...;BCA99---;FFFBFBFFF/;BFB//;/;.;ECFFFEF-:.A-@-..BF?ABDF.9:/B9BF....9/B.;.;;9/:BFFFF
@M03896:38:000000000-B4D98:1:1108:8449:7104 2:N:0:173
CCTGTTTGCTACCCACGCTTTCGAATCTCAGTGTCAATATTATGCCAGGAAGCTGCCTTCGCCATCGGTATTCCTCCAGATCTCTACGCATTTCACCGCTACACCTGGAATTCTACTTCCCTCTCACATCTTCTAGCACCACCAGTATCACATGCAGTTCCCAGGTTAAGCCCGGGGATTTCACATGTGACTTAATGAGCCACCTACACTCGCTTTACGCCCAGTACTCCCGCTTAACGCTCGCACCCTC
+
BBBBBFFCFF5BGFGGEEAFFG2FGGGFFFFFGHGH5FGHGHHFGH3GHFG2BGBFGFGG1EDEFHABEHGHHHHHH2FHHHGHFEFGCGFGHHGHH>EEEEBFFGFHGFHHGHFGGFFHFFGFHFHGG3BFE4BBGDD?FGEH0BB>GFD<>2@@2@2GF2@1/1?F111?GF----<CDGGBB0<=0===<0=<000:CGG..:C//0/.:.99;F?AA?F.99;00/.=-99;//.9A.-9--;A.:
@M03896:38:000000000-B4D98:1:1108:8488:7113 2:N:0:173
CCTGTTTGCTACCCACGCTTTCGAATCTCAGTGTCAATATTATGCCAGGAAGCTGCCTTCGCCATCGGTATTCCTCCAGATCTCTACGCATTTCACCGCTACACCTGGAATTCTACTTCCCTCTCACATATTCTAGCACCACCCGTATCACATCCAGTTCCCAGCTTAACCCCGGGGATTTCACATGTGACTTCATGAGCCACCTACACTCGCCTTCCGCCCAGCAATTCCGCTTAACGCCCGCACCCT
+
ABAAAFFBFFFFGGGGEFAFFGF2FGF5F5ADDFFGEGHHHHGGFHABAABBGH3BFAGF1EAB1FAA1BAGGHGHHBGBFGFGFHHFEGGDHGGHHEEEEEHHHHEF?CDGH44B4BFGGHHHF?GGFHFGF4BBB?B/0?F?<<<<FGHGD1@11<??@FD101<1?11?<-----</0=DH000;0;<0:0:00C0:G/C..CFFG09.;-9.0;C?A-...;900;CF.9.;9/.9---@BBBA.
@M03896:38:000000000-B4D98:1:1108:8465:7114 2:N:0:173
CCTGTTTGCTACCCACGCTTTCGAATCTCAGTGTCAATATTATGCCAGGAAGCTGCCTTCGCCATCGGTATTCCTCCAGATCTCTACGCATTTCACCGCTACACCTGGAATTCTACTTCCCTCTCACATATTCTAGCACCACCAGTATCACATGCAGTTCCCAGGTTAAGCCCGGGGATTTCACATGTGACTTAATGAGCCACCTACACTCGCTTTACGCCCAGTAATTCCGATTAACGCTCGCACCCTC
+
AABAAFFFFFFFGGGGAAEAABBAFGEHHHHHHHFGGHHHHGHGHHHHHGFBGGFGHHHG1EDEFHEAEGFGHHHHHHHGHHHHHHHGGGGGHHGHHEEEFCGHHHEGFHHHHHFGHFGHHHHHFGHBGFFHH4GBFFGGHHGE?BBDGFHGF2F2@@>DGHG2/<<<D<?<F@-><-<CGDDHBDB<0<=0D0DD0:0CGCGHG/:CHBGCD9..;F9?DBG.90;0;FC/.;.9=9.;..-9-9-AAE
@M03896:38:000000000-B4D98:1:1108:8479:7130 2:N:0:173
CCTGTTTGCTACCCACGCTTTCGAATCTCAGTGTCAATATTATGCCAGGAAGCTGCCTTCGCCATCGGTATTCCTCCAGATCTCTACGCATTTCACCGCTACACCTGGAATTCTACTTCCCTCTCACATATTCTAGCACCACCAGTATCACATGCAGTTCCCAGCTTAAGCCCGGGGATTTCACATGTGACTTAATGAGCCACCTACACTCGCTTTACGCCCAGTACTCCCGATTAACGCTCGCACCCT
+
ABBAAFFFFDFFGGGGEEEFFGE24GEDGFF5FGDGFHHHHHHHHFFGCEFBGGBFHHHF1EEEFG1E1F1FHHGHHFHFFHHHHGH1EDFFDGGHHA>EEEGHHHGB2GGCF44FGGHHHFGFFGHG?3BFG4BBBDGHFHGH0??FGFHHG2@@2@>2GGH@0?<<11?<F@-><<./<=0D0D0000=00=D0D:00GGC:CGFFFHF;C...BG.99@D./900099C.-.;;9.;..-;-;B.9
@M03896:38:000000000-B4D98:1:1108:8461:7131 2:N:0:173
CCTGTTTGCTACCCACGCTTTCGAATCTCAGTGTCAATATTATGCCAGGAAGCTGCCTTCGCCATCGGTATTCCTCCAGATCTCTACGCATTTCACCGCTACACCTGGAATTCTACTTCCCTCTCACATATTCTAGCACCACCAGTATCACATCCAGTCCCCCGGTTAACCCCGGGGATTTCACATGTGACTTAATGACCCACCTACACTCGCTTTACGCCCAGTACTCCCGATTAACGCTCGCACCCTC
+
AAAAAFBFFFFFGGFGEAEFAFE0BBEGHHGBGHGHDGHHBGFGFFDFFEFAGFBFGHHGAECEFHEECEFHHFHHH0GHHHHHHFHGEGGGHHGHHGEGGE@GFF0EGBHHHFFFB1GGFHHHCFHFFD>FG22>F1B/0FFHHD12FBG1@1@@121@FH////<<11><C-----:;:G0GF0:00;;::0000;0:/.;;A9FGG0C.A9.:CF.;:AA./;/9/;AA---;//-;-B@?-@@-9A
@M03896:38:000000000-B4D98:1:1108:8369:7233 2:N:0:173
CCTGTTTGCTCCCCACGCTTTCGCACCTGAGCGTCAGTCTTCGTCCAGGGGGCCGCCTTCGCCACCGGTATTCCTCCAGATCTCTACGCATTTCACCGCTACACCTGGAATTCTACCCCCCTCTACGAGACTCAAGCTTGCCAGTATCAGATGCAGTTCCCAGGTTGAGCCCGGGGATTTCACATCTGACTTAACAAACCGCCTGCGTGCGCTTTACGCCCAGTAATTCCGATTAACGCTTGCACCCTCCG
+
>ABA>DFCDDFFGGGG2AAAAB2BEEGFBGHGFEEGEGGHGHGHGGCGH1AFAEEEGGGH1E?EFH?>EEGHHHHHGFGGHGHHHFHFGFEEGHGHH<BCCCGHHHGCBGHFGGHGHHHGGGGHGHGA.CCGF0<<DG0<<GF:0<;CG0CFBFHBCCHHHH0:/9///9CAD?;--;CB;BFFFFF/BFBBFFBBBFFEFCDFEF>;AA-@@;A/F..@FFE///BFFFF?;A9FFAB..9.;BFFFED9
@M03896:38:000000000-B4D98:1:1108:8366:7254 2:N:0:173
CCTGTTTGCTCCCCACGCTTTCGCACCTGAGCGTCAGTCTTCGTCCAGGGGGCCGCCTTCGCCACCGGTATTCCTCCAGATCTCTACGCATTTCACCGCTACACCTGGAATTCTACCCCCCTCTACGAGACTCAAGCTTGCCAGTATCAGATGCAGTTCCCAGGTTGAGCCCGGGGATTTCACATCTGACTTAACAAACCGCCTGCGTGCGCTTTACGCCCAGTAATTCCGATTAACGCTTGCACCCTCC
+
>AA3>BFCBBFFGGFGAAEAAB2BAFGGCGHGEEEG2DFGFHGHGEEGF1AEAEEEGGGH1BAEEHE/>EFGHFGHF?BGHFGGHHHGGGGGFGFHH?BCDCFHHGF00FDGGFFGFHHGC@EFGGFC<AEDC0<<=GB/CGG000<CG;CGCFGFCGGHHHB./09/9CFG@B@@BD/F;BFFFFF/;FBFFBB:9.AE9=BFFFBDDDBB=.AF/AD?@D.99/;9FF/.:.:/;9@..9999FFEFD
@M03896:38:000000000-B4D98:1:1108:4086:8304 2:N:0:173
CCTGTTTGCTCCCCACGCTTTCGCACCTGAGCGTCAGTCTTCGTCCAGGTGGCCGCCTTCTCCACCGGTATTCCTCCAGATCTCTACGCATTTCACCTCTACACCTGTAATTCTACCCCCCTCTACGACCCTCAATCTTGCCAGTATCAGATGCAGTTCCCAGGTCGAGCCCGGGGATTTCACATCTCACTTAACACACCGCCTGCGTGCGCTTTACGCCCAGTACTTCCGATTCACGCTTCCCCCCTCC
+
>A>>1BD1B3BBFCAEAAA0AFEA0EECF00AABEAFGF1BGGFEEE1011/0FEAEGEG1B@DGF//>>/B22@BE01@BEDFB@F?E//EFGHFH1BB>>1BEHB>2>22>22>BFEC/>CC<GF///><<011??11>F<111>>111>1111>0=0D00.</--<::E--:--./9;0;;FBB0;CB000;0/;A.-;-B-;9;A-@9-9-/9A--@BA/:9B/BFB-A-//B-A?--/-;A@-:A
@M03896:38:000000000-B4D98:1:1108:4077:8321 2:N:0:173
CCTGTTTGCTCCCCACGCTTTCGCACCTGAGCGTCAGTCTTCGTCCAGGGGGCCGCCTTCGCCACCGGTATTCCTCCAGATCTCTACGCATTTCACCGCTACACCTGGAATTCTACCCCCCTCTACGAGACTCAAGCTTGCCAGTATCAGATGCAGTTCCCAGGTTGAGCCCGGGGATTTCACATCTCACTTAACAAACCGCCTGCGTGCGCTTTACGCCCAGTCATTCCTATTAACGCTTGCACCCTCC
+
>AA>3BB4DBFFGGGGAAAFAF2AEEGFFFHFAEEEADFGGHGHGEDFG1A?AE>EEGGH1BA?EF?/>EFGHFGHHBGGHFGGHGHFGEGGGFFGH/BD/<DGHHE0<?GCGFDDGHHGGDDFDGE..AEFC0<<<<0/CGD00<;CC0:C:GGG0CCGHG0.:099/CGG?---:C/0;;BBFBB/;BFFFEFFFFEE;BBDFF@:.AB@@..BFE?-BF.9//9/;B/;:///;.;.9..;;BD.;;
@M03896:38:000000000-B4D98:1:1108:4062:8333 2:N:0:173
CCTGTTTGCTCCCCACGCTTTCGCACCTGAGCGTCAGTCTTCGTCCAGGGGGCCGCCTTCGCCACCGGTATTCCTCCAGATCTCTACGCATTTCACCGCTACACCTGGAATTCTACCCCCCTCTACGAGACTCAAGCTTGCCAGTATCAGATGCAGTTCCCATGTTGCGCCCGGGGATTTCACATCTGACTTAACAAACCGCCTGCGCGCGCTGTAAGCCAAGTCGTTCCGATTAACGCTTGCACCCTCCG
+
AAAA>FFBDFFFGGGEECF0FGEECGGBFEFAEEEF/EDGGHABA//BGC/AEE>EE/BGGC?/?G?//>FBB>FHCB1BFG2GBEGFG?A/DF2FGCC/<<??FGBC01?GGHHFDCCCCCCCDFF?<CCGBCHBF/0<<C000:<0;00;CFECG0:CG00/:0:0-:;?---9-9;BBBB;/BF//BFB9/B//9A-->9---9-9-9-9-9//://---/;---;-9A-99/9------9/9A--A-
@M03896:38:000000000-B4D98:1:1108:9698:8380 2:N:0:173
CCTGTTTGCTCCCCACGCTTTCGCACCTGAGCGTCAGTCTTCGTCCAGGGGGCCGCCTTCGCCACCGGTATTCCTCCAGATCTCTACGCATTTCACCGCTACACCTGGAATTCTACCCCCCTCTACGACACTCAACCTCGCCACTATCAGCTGCAGTTCCCACGCTGAGCCCGGGCACTTCACCTCTCACTTAACAAACCCCCTGCGCGCGCCCTACGCCCAGCCACTCCGCCTAACCCCTGCCCCCTCC
+
>AA>>BB>DBFFGGGEAAAA0BBBBFGC0BABAEEE/DFGAGABEE?10///A>>EEEEF/BE?EH///>>>FGFGHB1>BBBFFFG<E?<<2BBGH/>><@?GHG000?1<?21?GHHGG@E<1G<..-<<<///<//.;;..//0<0:00/;//00;FGF.-....9;CF-------;;/B/:A/99;////://9;E-;@-9;9--;-;----;9;@@------9;F-----/;-;:--;-;E@-BF
@M03896:38:000000000-B4D98:1:1108:28459:9621 2:N:0:173
CCTGTTTGCTCCCCACGCTTTCGCACCTGAGCGTCAGTCTTCGTCCAGGGGGCCGCCTTCGCCACCGGTATTCCTCCAGATCTCTACGCATTTCACCGCTACACCTGGAATTCTACCCCCCTCTACGAGACTCAAGCTTGCCAGTATCAGATGCAGTTCCCAGGTTGAGCCCGGGGATTTCACATCTGACTTAACAAACCGCCTGCGTGCGCTTTACGCCCAGTACTTCCGATTAACGCTTGCACCCTCCG
+
AABA>DFFFFFFGGGGEAEFAF2AAEGGFHHHGGGGBAGHHHHHGAEGH1AAEE@EGGGH1B>EEHEEEGGGHHHHGFHFHHHHHHHGGEGGFGFHHCBDBCFHHHFF2FHHGHHFHHHG@@EGHHG<>AEH<<<<DGB<<GG00=<CGGCGHHHHFCFGHH0;;999FFGFBGBFGDBFBFF;FFF/BFF/9FBBFFFA;-BDFFFFFFFF-.;/F.AADD9:B/BFFFF?.?.BB.;9;F99;BA.AA.
@M03896:38:000000000-B4D98:1:1108:28442:9636 2:N:0:173
CCTGTTTGCTCCCCACGCTTTCGCACCTGAGCGTCAGTCTTCGTCCAGGGGGCCGCCTTCGCCACCGGTATTCCTCCAGATCTCTACGCATTTCACCGCTACACCTGGAATTCTACCCCCCTCTACGAGACTCAAGCTTGCCAGTATCAGATGCAGTTCCCAGGTTGAGCCCGGGGATTTCACATCTGACTTAACAAACCGCCTGCGTGCGCTTTACGCCCAGTACTTCCGATTAACGCATGCACCCTCC
+
AABA>FFFFFFFGGGGAAAAAF2B2EECBFGHFGFGEGGHHHHHGGEFHAAEEEEFGGGG1E??EHE>>EGHHHHHFGGGHGGHHHHGGGEGHHHHH/>CD@FHHHFFFGHHGGHGHHHGGFGGFHGA.ACHFGB<<CD/CGG:::CCG0CFGHGHCGHHHGB./9;BFGGGF@9DGGGGGEGFFFE/FFFBFFFFF?FFA->..A>.;A-;-..;/EA;@D.9;///BF.AA.DF/.9-;.;;:BF.AD
@M03896:38:000000000-B4D98:1:1108:21646:10250 2:N:0:173
CCTGTTTGCTCCCCACGCTTTCGCACCTGAGCGTCAGTCTTCGTCCAGGGCGCCGCCTTCGCCACCGGTATTCCTCCAGATCTCTACGCATTTCACCGCTACACCTGGAATTCTACCCCCCTCTACGACACTCAAGCTTGCCAGTATCAGATGCAGTTCCCAGGTTGAGCCCGGGGATTTCACATCTGACTTAACAAACCGCCTGCGTGCGCTTTACGCCCAGTAATTCCGATTAACGCTTGCACCCTCC
+
ABBAAFF4DFFFGGGEAAA2AB2EAEGH3BBFEEEEEEGGHHGHGEECE11AAE>EEFGG1B1EEG?>E@FFHHHHGEBEHHFHHHHGEEGGHGFHH<>BCCFHHB?F2<FHG2FFGHHGDGGHGHG..>>GF/<<<C0/<CDC<0==C::CFFGC;CGHHH0.:0::CFGG-A@-9CFGCFFFGGG0BFBBBB:;9AEFFFFFEA;9AD-@9A.FFAA=DDEBBF/9BFFFD.;BF.;..9./;FDFFD
@M03896:38:000000000-B4D98:1:1108:18702:10427 2:N:0:173
CCTGTTTGCTCCCCACGCTTTCGCACCTGAGCGTCAGTCTTCGTCCAGGGGGCCGCCTTCGCCACCGGTATTCCTCCAGATCTCTACGCATTTCACCGCTACACCTGGAATTCTACCCCCCTCTACGAGACTCAAGCTTGCCAGTATCAGATGCAGTTCCCAGGTTGAGCCCGGGGATTTCACATCTGACTTAACAAACCGCCTGCGTGCGCTTTACGCCCAGTAATTCCGATTAACCACTGCACCCTCC
+
AABA>BFFFFFFGGFGEAAAAFABEEGFBGHGEEEGBGGHHHHHGGGHHEGCEE>EGGGH1EEEGHEFEEFFHHHHHHHHHHHHGHHGGGGGHHGHHDB@CCHHHHH0FFHHHHHHHHHGGGGHHFG.<DDHFFHDGHH/CGHG0;CGFH0CFGHHGGHHHHB:/999FGGGGGADGDBBFGGGFFE/;BFFFFFBFFFFFFFFEFD.AD=DAFEFFADCFFE/99/9FB/...;;///.;/99/;A.;D
@M03896:38:000000000-B4D98:1:1108:18705:10448 2:N:0:173
CCTGTTTGCTCCCCACGCTTTCGCACCTGGGCGTCAGTCTTCGTCCAGGGGGCCGCCTTCGCCACCGGTATTCCTCCAGATCTCTCCGCATTTCACCGCTACACCTGGAATTCTACCCCCCTCTACGAGACTCAAGCTTGCCAGTATCAGATGCAGTTCCCAGGTTGAGCCCGGGGATTTCACATCTGACTTAACAAACCGCCTGCGTGCGCTTTACGCCCAGTAATTCCGATTAACGCTTGCACCCTCAG
+
AAAAAFD1@3DFFEBEAA00AB0BAAF0A0BFEAAA/2AGFHCHF?/FBEE/EE/EE?EH/E>EEGAEEEGFHHHHH0CGHFBGHFHGG?CGHHEHH/>//B<?GFGFGCFHHFGFH0FC@CGHGF<<<AA0C<C<DFD/.;C;000CCC0:0CCGCCGHHG0./9///;/A@?-A@BBFFFFFBB//BFFB/FF;9-AE;@>AA?@-AB-@;9E/BF?-@B-/;9B/;B/9---;;----999/9--9-/
@M03896:38:000000000-B4D98:1:1108:5883:11469 2:N:0:173
CCTGTTTGCTCCCCACGCTTTCGCACCTGAGCGTCAGTCTTCGTCCAGGGGGCCGCCTTCGCCACCGGTATTCCTCCAGATCTCTACGCATTTCACCGCTACACCTGGTATTCTACCCCCCTCTACGACACTCAAGCTTGCCAGTATCAGATGCAGTTCCCCGCTTGAGCCCGGGGATTTCACATCTCACTTAACAAACCGCCTGCGTGCGCTTTACGCCCAGTACTTCCGACTAACTCCTGCACCCACT
+
AAA11B@BFBFFGGFFEGEFFBEFGGGHAAFFEEEA/B112F/EA?/B0///AE/EEGFH/E//?G///>EFHHHHFFF1FCGGHDGFC/?EFF>DG/>/<<<?GG0?1>FDGF2><GHCC?CG1<F>.<<GH//0<CB<GHHB::CCG00;;BCFG;GCH/A--.9.00;A-A9-@9//;/9;9;B/;;F/9999/--99-----;AA--;-;A//----9-99/99B/---;-;:9:/9//-/9--9-
@M03896:38:000000000-B4D98:1:1108:5878:11491 2:N:0:173
CCTGGTTGCTCCCCACGCTTTCGCACCTGAGCGTCAGTCTTCGTCCAGGGGGCCGCCTTCTCCACCGGTATTCCTCCAGATCTCTACGCATTTCACCGCTACACCTGGAATTCTACCCCCCTCTACGACACTCAAGCTTGCCAGTATCAGATGCAGTTCCCAGGTTGAGCCCGGGGATTTCACATCTGACTTAACAAACCGCCTGCGTGCGCTTTACGCCCAGTACTTCCGATTAACGCTTGCACCCTCC
+
>ABA3CDAF@DFGGGGEEE2AF2EEEGHFGHGAEAEEGHHHHHHGDEG31AE>EEEGGGH3BEFHH>>>EFHHHHHFFFGHHFHHHHFEEEFHHGHH/>CCCGHHHE0?FFHGGFFGGHGCGGCDGAC.>AGF/<<<G0<CGG0::;CH00;GGHHCCGFHE0.::;/;FFGBBB-AEFGFBGBFFF/;BFFFB:99.AE;BBD.:9;AA-@9..FF99-BD.;B//;FF...;./;9@.9.9/;BDAEA
@M03896:38:000000000-B4D98:1:1108:17645:12723 2:N:0:173
CCTGTTTGCTCCCCACGCTTTCGCACCTGAGCGTCAGTCTTCGTCCAGGGGGCCGCCTTCGCCACCGGTATTCCTCCAGATCTCTACGCATTTCACCGCTACACCTGGAATTCTACCCCCCTCTACTAGACTCCAGCTTGCCAGTATCAGATGCAGTTCCCAGGTTGAGCCCGGGGATTTCACATCTGACTTAACAAACCGCCTGCGTGCGCTTTACGCCCAGTAATTCCGATTAACGCCTGCACCCTCC
+
>AA>>DFFFDFFGGGG1AAAAB0BBFGFBFGFEEEEBFFGFGGHGEEBF//EAEEEGGGG/BAEEHA/>>FGHHHHHBCGHGHHHFGFEECG2GHHH/>CCCGHHHF?0F?FFGHGHHHGCCGFGHGD1<FGF/<<<G<<<CD<<=DGD=CCCGGH:CGHHF0::0/:/;BE?@-9?9FF9BF0FGF0=CFF/BB99AEF@@@AEF@A99>9;--/;99-@B-9B/;:FFBAAB99B-@-9---:;B---
@M03896:38:000000000-B4D98:1:1108:19532:13248 2:N:0:173
CCTGGTTGCTCCCCACGCTTTCGCACCTGAGCGTCAGTCTTCGTCCAGGGGGCCGCCTTCTCCACCGGTATTCCTCCAGATCTCTACGCATTTCACCGCTACACCTGTAATTCTACCCCCCTCTACGAGACTCAAGCTTGCCAGTATCAGATGCAGTTCCCACGTCGAGCCCGGGCATTTCACATCTCCCTTAACAAACCGCCTGCGTGCGCTTTACGCCCAGTAATTCCGATTAACGCTTGCACCCTCC
+
AAAA3CF?FFFFGGCE2AE2FG2E?ECHFFAFEEEEADHF5GEGFAEGG100>E>EEG1G3BEGHFE/>E/FGHHGHEHHHHBHFGGFEAEEGGGFH/>CCCGHHHB12@FGFDFFGFHCCDGC1DF..<<<<CF<D<0<<C<<0=0DG0;GFFHFGCHGHB.-:.;--;BA-;;-;F0;CBFFGFB//;9///9;:9AE->BD.;99.;-9-../;.9BBD.9:9BBFFB:A.99BAB?E..9;BDFE?
@M03896:38:000000000-B4D98:1:1108:7454:13602 2:N:0:173
CCTGTTTGCTACCCACGCTTTCGAATCTCAGTGTCAATATTATGCCAGGAAGCTGCCTTCGCCATCGGTATTCCTCCAGATCTCTACGCATTTCACCGCTACACCTGGAATTCTACTTCCCTCTCACATATTCTAGCACCACCAGTATCACATGCAGTTCCCAGGTTAAGCCCGGGGATTTCACATGTGACTTCATGAGCCACCTACACTCGCTTTACGCCCAGTAATTCCGATTAACGCTCGCACCCTC
+
AAB>>DFFFFFFGGGG2AAAAFABFGEHHHHHHHGGBGFHGHHGGFFH2ABBBFBFHHGG1B1EFHBAAGGHHHHHHEGFHHHHHHHFGFGGGHGHH?EFGEEHHHF0FFGHGFBGGFHHGHHGEFHGFHHHF44BBBB?BGG/?BFFHHHFD2@<2@DFGHF@/1?11??FGC<-><D/<<=G0D<<0==0=0==:C0CGFFCGCGGHBG.A.CABBA?9ADAF0099CB/CDDEBB.;.A-=BC;A;E
@M03896:38:000000000-B4D98:1:1108:7441:13619 2:N:0:173
CCTGTTTGCTACCCACGCTTTCGAATCTCAGTGTCAATATTATGCCAGGAAGCTGCCTTCTCCATCGGTATTCCTCCAGATCTCTACGCATTTCACCGCTACACCTGGAATTCTACTTCCCTCTCACATATTCTAGCACCACCAGTATCACATGCAGTTCCCAGGTTAATCCCGGGGATTTCACCTGCGACTTAATGACCCACCTCCACTCGCTTTACGCCCAGTAATCCCGATTTCCGCCCGCACCCT
+
AABABFFFFFBFGGGG?EAAFGGFFHEFH5FFGGGHFG5DBDEFFE3BAFF2BCBFGHHH3FDDBFA1BAEGHHFHH2GFGHHHFGGAE?EEHHFHHCEG@E3FFHFA1BFGFGFG4BGDGFGFGDGHD3?BF444B33?0?F/0B?FGDG1B1111@1@FFGC/11@?1<?GG//--.><=1>1<C.--<-<0:0000;:CD:G../C0C.A9.;09.9;;DEBF090;9D.-:./9...--9-;>D.
@M03896:38:000000000-B4D98:1:1108:26422:13634 2:N:0:173
CGTATTCAAACAAGGCAGCCTCACTACCAGGATTTTACCGCGCCGGCTGCCACACCATTCCAACACACCCACCCCCATCATGTCGCGCTGTCCCCCCACACTAACACAACAAATTTCACGTTCTCCTCTATTCGAGCGTATCCAATACCACATCTGCATCACTCGCACACACATCTCCTACTACGACTCACTACACACATCAATGAGTGTCATTTCTCTTACCACACGACCGTCACACCCACATCATCCGT
+
11>111333@@111111111101013001B00AB1121B00A////////01A0B/?112D2D1>////B>/>////00121@B///>///111////<//0011<F/??//<?11111/000?111<11111010<-<.<.<0000/000.00000:000000.--:-....090;0;09009....:0/009/-/--//9//;/////////////9///9//--9--------//-----////;/-9
@M03896:38:000000000-B4D98:1:1108:26404:13636 2:N:0:173
AATACCCAACTCAACCAGCCTACCTACAAACAGAGAACCTTGGCGGACGAGCCCCATCTAACAACAACCCACCATCGCACACCTGTTAGCTCACTCACCATTACAACAAAAATAAAAAAAACATGTCGTACAAAAAACAAAACATACAATCCTCACCCATAAGCAGCACCTATAAATAAGAATACACAATAAAATAAAGCAGTAGGACACAGATAAGTCACAAACACTACACAACCCTCACTAACGTACAT
+
1111>11B111111AA111101001301110000001BA0111A////A///A///001DD1@1//?//B////1B////>0/0>>1211111B1B01B11121111//00/0<111B/<///1111/?0/.110.<.<.....00<000//0:0..../:000;//...;/00000900;0000000.00000;00000/9000009----////////9//-9--////-/---9-9--9///-----/
@M03896:38:000000000-B4D98:1:1108:3606:13753 2:N:0:173
CCTGGTTGCTCCCCACGCTTTCGCACCTGAGCGTCAGTCTTCGTCCAGGTGGCCGCCTTCGCCACCGGTATTCCTCCAGATCTCTACGCATTTCACCGCTACACCTGGAATTCTACCCCCCTCTACGACACTCAAGCTTGCCAGCATCAGATGCAGTTCCCACCTTGAGCCCGCGCATTTCACATCTCACTTAACAAACCGCCTGCGTGCGCTTTACTCCCAGGAATTCCGATTAACGCCTACACCCTCC
+
>AA>1BB>BBBCFGFE1AA0ABAEEEGF0FEFAEE/AFGGFGFGEEAB0B1ABFAEEEFH/B?EEH/>>>/FGHGGFFFGGGHHBGHCEE?AFFGHH/>>E@FGHH000BD1B>FDGGHGCCF0?G<//->C<01>>11><GD0.<=CG00<DGH0=:CGGC...000:;CE-----:AFC0BGFFFBFFGBFF;;0;AE@@@BFF-ABA-;---9;/;/AB/--999;B/;-:ABF-@---:/;;B-AB
@M03896:38:000000000-B4D98:1:1108:6778:13931 2:N:0:173
CCTGTTTGCTCCCCACGCTTTCGCACCTGAGCGTCAGTCTTCGTCCAGGGGGCCGCCTTCTCCACCGGTATTCCTCCAGATCTCTACGCATTTCACCGCTACACCTGGAATTCTACCCCCCTCTACGAGACTCAAGCTTGCCAGTATCAGATGCAGTTCCCAGGTTGAGCCCGGGGATTTCACATCTCACTTAACAAACCGCCTGCGTGCGCTTTACGCCCAGTACTTCCGATTAACGCTTGCACCCTCC
+
>AA>3BB>BBDFGGGGEAEEABABEEGFBFGFEFEGAFFGFHHHEFDG310AAEEEGGGH3B3FGH?/>ECGFHHHF0FFHGFGHHHFEEGGGGGHH/>CD@FHHHE00?GHFFFDGHHGGCGFFHFF.<>G<0<<<C0<CGD<00=DG<0CHGEBGFGFH00.:0:/:BFGB-999.9FBFFFFGF0;FFFFFF9BFFFBBB?EFBADDBB-9.9BAA=BF.;//;/BF.A...99.B.9AA/;BD.EF
@M03896:38:000000000-B4D98:1:1108:6770:13947 2:N:0:173
CCTGTTTGCTCCCCACGCTTTCGCACCTGAGCGTCAGTCTTCGTCCAGGGGGCCGCCTTCGCCACCGGTATTCCTCCAGATCTCTACGCATTTCACCGCTACACCTGGAATTCTACCCCCCTCTACGAGACTCAAGCTTGCCACTATCAGATGCAGTTCCCACGTTGAGCCCGGGGATTTCACATCTGACTTAACAACCCGCCTGCGTGCGCTTTACGCCCAGTAATTCCGCTTAACGCTTGCACCCTCC
+
AABA>BDBDFFFGGGGFEEFFFAEEGGGCGGGEFEEADFGFHDGEF?G3A0EA>>EEEGG1??EEH>>>EFHFHHHGBGHHHHHHBGAEFDEHGGGH/BGF@FHHFFGCFHH?@FGHHGGCFG0FGFE.<<GFGG0DCD/CGF0/;<G0;CGFGBF:0CGF0.9..;.:FFGA----ABFFBFBFFF/;B9FF/B/9.ADFFFDEF@;DD;>-..9;.99>D.;//;/999...A9B.@..../:9DFFF
@M03896:38:000000000-B4D98:1:1108:11021:15543 2:N:0:173
CCTGTTTGCTCCCCACGCTTTCGCACCTGAGCGTCAGTCTTCGTCCAGGGGGCCGCCTTCGCCACCGGTATTCCTCCAGATCTCTACGCATTTCACCGCTACACCTGGAATTCTACCCCCCTCTACGAGACTCCAGCTTGCCAGTATCAGATGCAGTTCCCACGTTGAGCCCGGGGATTTCACATCTCACTTAACAAACCGCCTGCGTGCGCTTTACGCCCAGTAATTCCGCTTAACGCTTGCACCCTCCG
+
AAA>3DFCFFFFGGGGAEAAAGAEAEGFBBGFEGEF?GGFFHHHGGFHG?0EEE>EEFGH1EEEFG?/>EFHHHHHGFGGHGHHHHHGEEEGHHGHHDGGGC1GFHE00FGHGG1FGHHGGGGFDG<..<CDC/<<CC0<CGD0:;C;C;;:CCF;;<GFG0.-9..:;FGGB9:-9;CFFBFBFFBBFBFFFFFF/.9;-@BB..9.;9=@9..;FEA-@A.://9BFF/.;.99B.;A9..;;BD.AD.
@M03896:38:000000000-B4D98:1:1108:11008:15557 2:N:0:173
CCTGTTTGCTCCCCACGCTTTCGCACCTGAGCGTCAGTCTTCGTCCAGGGGGCCGCCTTCGCCACCGGTATTCCTCCAGATCTCTACGCATTTCACCGCTACACCTGGAATTCTACCCCCCTCTACGAGACTCAAGCTTGCCAGTATCAGATGCAGTTCCCAGGTTGAGCCCGGGGATTTCACATCTGACTTAACAAACCGCCTGCGTGCCCTTTACGCCCAGTCATTCCGATTAACGCTTGCACCCTCCG
+
>AA3>BFFFFFFGGGG2AAAAB2BAEGGFGHGEEEGBFGHFHHHGDDEAAAEEEEEGGGG1EAEGHEE>EGGHHHHGBGGHGHHHHHGGGGGHHGHH<BDGCFHHHHFGFHG?FGGHHHGGGGHGHGD>.CGCCH0<C<<CGF0<0CGC0CGFGHH;;GHHGF.:9C/9FFGGGG-@EC;BBFGFFB/;BFFFFFBFFEE?B<?9FBDDD.;/;BFFED>BFEB//;;FFFA.;;/F.@.;.9/9BA.AD.
@M03896:38:000000000-B4D98:1:1108:11022:15569 2:N:0:173
CCTGTTTGCTCCCCACGCTTTCGCACCTGAGCGTCAGTCTTCGTCCAGGGGGCCGCCTTCGCCACCGGTATTCCTCCAGATCTCTACGCATTTCACCGCTACACCTGGAATTCTACCCCCCTCTACGAGACTCAAGCTTGCCAGTATCAGATGCAGTTCCCAGGTTGAGCCCGGGGATTTCACATCTGACTTAACAAACCGCCTGCGTGCGCTTTACGCCCAGTAATTCCGATTCACGCTTGCACCCTCC
+
ABB3AFFBFFFFGGGG2AEE2BBBEEGFFGHGEFEFADGGFHHHFGGHFAAEEEEEGGGG1EEEGH?@EEGHHHHHFFEFHHHHFHHFEDEFGGHHH?>BDCFGHHE0FFGHGHHHHHHGGCFFGHFA.<CGF0<<<<</<GH0:;CC0;CGGH00CCGGFFGC:0//CFFF?B?-9;BF;BFGFBB/;BFFFFFFFFEFBBBFFF=ADF;BB9;FFADBBD.;/9FFFB/.9.//;.;9;.99;:D?EA
@M03896:38:000000000-B4D98:1:1108:5562:15996 2:N:0:173
CCTGTTTGCTCCCCACGCTTTCGCACCTGAGCGTCAGTCTTCGTCCAGGGGGCCGCCTTCGCCACCGGTATTCCTCCAGATCTCTACGCATTTCACCGCTACACCTGGAATTCTACCCCCCTCTACGAGACTCAAGCTTGCCAGTATCAGATGCAGTTCCCAGGTTGAGCCCGGGGATTTCACATCTGACTTAACAAACCGCCTGCGTGCGCTTTACGCCCAGTAATTCCGATTAACACTTGCACCCTCC
+
>AA1>BFCFFFFGGGGAAAAAF0BEEGF0FHGEGFEEDGHFHEHGEEG0/AEEEEEGGGH/ECAFHEEEEGHHHHHHBGHHHHHHHHGGEGEHHGHHCBCGCFGHHHGFGHHGGFGHHHGGCGHHHFC.<<<<</<<<0<<GG0:<CCG00:GFGG0CHHH0:.:09/9FGE??A9-BBFFBFBFF/9/BB//BBBBFFE@@??EF=;BB@@--9FEEF@?BA;//::FFFA-A-;:/;/;/B//9A;-;
@M03896:38:000000000-B4D98:1:1108:5555:16012 2:N:0:173
CCTGTTTGCTCCCCACGCTTTCGCACCTGAGCGTCAGTCTTCGTCCAGGGGGCCGCCTTCGCCACCGGTATTCCTCCAGATCTCTACGCATTTCACCGCTACACCTGGAATTCTACCCCCCTCTACGAGACTCAAGCTTGCCAGTATCAGATGCAGTTCCCAGGTTGAGCCCGGGGATTTCACATCTGACTTAACAAACCGCCTGCGTGCGCTTTACGCCCAGTAATTCCGATTAACGCTTGCACCCTCC
+
AAAA>DFFFFFFGGGGEEEEAFAEBEGGFGCFEGEGEGHHGHHHGGFH310EAEEFGGGH1EDDEG1>>EFHHHHHGGGGHHHHHHHEGFGGGHFHHDCGGCFHHHEFBGHHGFGFGGHGGFEGHFF..<CGF0<<DG</<CG00;CGG0;CHHGHCCHHHH0.:0/B/BFABAA-DE90BBB0BFF/BFFFFBFBBFFFFFFDFF;..A=@;.AFF.A=BDF9/;FBFF/A.9ABB.@.;..99FDAEF
@M03896:38:000000000-B4D98:1:1108:3904:16069 2:N:0:173
CCTGTTTGCTCCCCACGCTTTCGCACCTGAGCGTCAGTCTTCGTCCAGGGGGCCGCCTTCGCCACCGGTATTCCTCCAGATCTCTACGCATTTCACCGCTACACCTGGAATTCTACCCCCCTCTACGAGACTCAAGCTTGCCAGTATCAGATGCAGTTCCCAGGTTGAGCCCGGGGATTTCACATCTGACTTAACAAACCGCCTGCGTGCGCTTTACGCCCAGTAATTCCGATTAACGCTTGCACCCTCC
+
>AA>>BDCBBDFFGGGAAAAABABBEEF3BFFAFEE2DFHGHHHGFGG310AAE>EFFGH1B>EEG?>>EFGHHHHHFGHHFGGHHHFEEFGFFGHH?>CC@FGHHF02FGCG>GFHHHGD@D>DG<>.<CGF0C<<G0<<CD00<CCC:<GGGH0;CGHHF0.:0/9CFGGD;--ADFGCFGGFFF/;BFBFFF9FFFFCFDDFF@AAA;@99EFFA9;BFF/BFFBFF/.9.DBF.;...9;;;A.AA
@M03896:38:000000000-B4D98:1:1108:25376:16373 2:N:0:173
CCTGTTTGCTCCCCACGCTTTCGCACCTGAGCGTCAGTCTTCGTCCAGGGGGCCGCCTTCGCCACCGGTATTCCTCCAGATCTCTACGCATTTCACCGCTACACCTGGAATTCTACCCCCCTCTACGAGACTCAAGCTTGCCAGTATCAGATGCAGTTCCCAGGTTGAGCCCGGGGATTTCACATCTGACTTAACAAACCGCCTGCGTGCGCTTTACGCCCAGTAATTCCGATTAACGCTTGCACCCTCC
+
AAB>>DDBFFFFGGGGAEAAAFBEEGGGCFGHEEEFBFFHFHHHGEEGG1EEAE>EEEGG1EAEFHE>EEGHHHFHGHGFHF4FFHHFGEEEGFFHH?BD?@GHHCF02FGFGDFHHHHGGGGHHHFC.ACGGC/<DCF/CGG0;CCCH0CCBFGF:CGHHE0.:9//9CBEB?-@9CBFCBFFFFF//BFFFF99BAEFFFFDE?DADDAA;..;;;DAD.E/9/;BFFF.:..;B.@.9A.9:FD.:D
@M03896:38:000000000-B4D98:1:1108:25395:16376 2:N:0:173
CCTGTTTGCTCCCCACGCTTTCGCACCTGAGCGTCAGTCTTCGTCCAGGGGGCCGCCTTCGCCACCGGTATTCCTCCAGATCTCTACGCATTTCACCGCTACACCTGGAATTCTACCCCCCTCTACGAGACTCAAGCTTGCCAGTATCAGATGCAGTTCCCAGGTTGAGCCCGGGGATTTCACATCTGACTTAACAAACCGCCTGCGTGCGCTTTACGCCCACTACTTCCGATTAACCCCTGCCCCCTCC
+
AABA>FFCFFFFGGGGEEEEAB2BEFGGCHHGEEEGEGGHGHHHGEEGGEAGAEEFGGGH1EAEGHAEEFGHHHHHGGGHHHHHHGHGGEFGGHHHHCBCCCFGHHF0?GGFGFFFHFEGDGGHHHG?<EDHF0B0<CD/<GG0::;CGB0CBGFB;:CHHH0;:9//;CGGCG-@DAFFFFFFFFF/9BF9BFBBB.EFCDF..;-.;9-9-9A9BAA@BD.;;/9BFFDD.ADFF/;..AA.;ACADD
@M03896:38:000000000-B4D98:1:1108:8641:16678 2:N:0:173
CCTGGTTGCTACCCACGCTTTCGAATCTCAGTGTCAGTATTATGCCAGGAAGCTGCCTTCTCCATCGGTATTCCTCCAGATCTCTACGCATTTCACCGCTACACCTGGAATTCTACTTCCCTCTCACATATTCTAGCACCACCAGTATCACATGCAGTTCCCAGGTTAAGCCCGGGGATTTCACATGTGACTTAATGAGCCACCTACACTCGCTTTACGCCCAGTAATTCCGATTAACGCTCGCACCCTC
+
>AAA3BFAFBDFGGFGAEEAAGEGFHGGHHHHGHEG5DGFHHGHGGGHECFFGHFGHHHG3BFGGHEEAGFFGHHHHGHHHHHHHHHGGGGGHHHHH1>EFGFHHHF1?FGHGHFFFBHFHBGFFGHC?FGGHEEBBFF/BGGH0BF3GGHBG2@F@F>>GH22/2??F?DGGG?--CDCDG0FBDD00=D0DDG<DG0GFHHH.GHGBBC:A.;;BF.ADG..9BC00;0/;...;BAB.A@ABFFFFF
@M03896:38:000000000-B4D98:1:1108:28009:16938 2:N:0:173
CCTGTTTGCTCCCCACGCTTTCGCACCTGAGCGTCAGTCTTCGTCCAGGGGGCCGCCTTCGCCACCGGTATTCCTCCAGATCTCTACGCATTTCACCGCTACACCTGGAATTCTACCCCCCTCTACGCGACTCAAGCTTGCCAGTATCAGATGCAGTTCCCAGCTTGAGCCCGGGGATTTCACATCTGACTTAACAAACCGCCTGCGTGCGCTTTACGCCCAGTCATTCCGACTAACGCTTGCACCCTCC
+
AAAAAFFFFFFFGGGGEEAAAFAEEFGFCHHGEEEGEGGHHHFGEEEFGAE?AEEEGFGG1E?EEH?>>EFHHHHHGGEGHGGHHHHFEEEFDGGHFCBBCB?GHCC<2FGGGGHFHHHGGGGHHHG--<ADD0/0<CF/CGC0:;<CG00;GFFF9;FFGG0.09/9CFFGGA-;DABFFFFFFFF//BF/FFBBFFFFFF=DFF=9.D-@-;.;BAA-@.A;/;FFFF/;-;9BFD@.:A99BFF?EA
@M03896:38:000000000-B4D98:1:1108:28024:16947 2:N:0:173
CCTGTTTGCTCCCCACGCTTTCGCACCTGAGCGTCAGTCTTCGTCCAGGGGGCCGCCTTCGCCACCGGTATTCCTCCAGATCTCTACGCATTTCACCGCTACACCTGGAATTCTACCCCCCTCTACGAGACTCAAGCTTGCCAGTATCAGATGCAGTTCCCAGGTTGAGCCCGGGGATTTCACATCTGACTTAACAAACCGCCTGCGTGCGCTTTACGCCCAGTACTTCCGATTAACGCCTCCACCCTCC
+
AABA>DFBDFFFGGGG2AAAAB2BEFGGEGHGFGEEAFFGEHGGEEEHHGCGAEEFGGGG1BAEGH1>>EFHHHHHHCGDHFGHHHHGGEEGGHGHHC<BBDGHHHC?2<GCFGGHGHHGGGGGFHGD.ACDC0<<DGG/<GG0;<CGH00:0CFG0;CHHHB./9999CFAC?-ADAFGGFFFFFF/9BBBFFBBF.EEFFFFFF-;AA-;;.;/9999@A./9/9/BF9A.DD//AD-;.;.;ADEFF
@M03896:38:000000000-B4D98:1:1108:27996:16952 2:N:0:173
CCTGTTTGCTCCCCACGCTTTCGCACCTGAGCGTCAGTCTTCGTCCAGGGGGCCGCCTTCGCCACCGGTATTCCTCCAGATCTCTACGCATTTCACCGCTACACCTGGAATTCTACCCCCCTCTACGACACTCAAGCTTGCCAGTATCAGATGCAGTTCCCAGCTTGAGCCCGGGGATTTCACATCTGACTTAACAAACCGCCTGCGCGCGCTTTACGCCCAGTAATTCCGATTAACGCTTGCACCCTCC
+
>AB>>DFFDF5CFFFGAAAF2F2ABEGBAFFGEFEEBFGGDHAFEEEBF1AAAE>EGGGF1EEEEH?/>>?BGGGFGF?3GFFGHFHFEEEE2BFHH?</>BFFHG<0F1FC?@DFHHHGGCFGHH<<.<<GFCC0=C0/<C:0:;CGG::;;:G00:<GHH0.00;;0CFGB@-@-ACFB;F//;B9/;9/BB9/99EE-9>..AB--;>@-../;.9;;:EB//99BF/.;../B.;...9;/BD.E.
@M03896:38:000000000-B4D98:1:1108:18395:17012 2:N:0:173
CCTGTTTGCTCCCCACGCTTTCGCACCTGAGCGTCAGTCTTCGTCCAGGGGGCCGCCTTCGCCACCGGTATTCCTCCAGATCTCTACGCATTTCACCGCTACACCTGGAATTCTACCCCCCTCTACGAGACTCAAGCTTGCCAGTATCAGATGCAGTTCCCAGGTTGAGCCCGGGGATTTCACATCTGACTTAACAAACCGCCTGCGTGCGCTTTACGCCCAGTAATTCCGATTAACGCTTGCACCCTCC
+
AAAA>FFCFFFFGGGGAAEFABAAAFGFCGHGEEEGBFGHHHHHEEEGHE0EAE>EGGGH1E?EFH?/>EFGHHHHGGGHHGHHHHHFGEEGHHHHH?>BC@GHHHF0?FGGHHGFHHHGFFGHHHG..CCHC0<<=G<<<G<::0;CG0:CCGFG;;GGHE0./9//;CFECA-9-;9CFFFFFFF/;FFFFBBFFFEFFFFFFF@ADFFF9.EFFAA@DFEFFBFFFFF.9.9BBAA.9EA:BFFFFF
@M03896:38:000000000-B4D98:1:1108:6495:17913 2:N:0:173
CCTGGTTGCTCCCCACGCTTTCGCACCTTAGCGTCAGTCTTCGTCCCTTGCGCCGCCTTCTCTACCGCTATTCCTCCTGTTCTCTACTCATTTCACCTCTACACCTGTAATTCTACCCCCCTCCACGACCCTCAATCTTGCCAGCATCAGTTGCCGTTCCCAACTTGAGCCCCGGCATCTCACATCTGACTTAACAAACCGCCTGCGTGCGCTTATCGCCCAGTAATTCCGATCAACTCCTGCACCCTCA
+
>A111BB1B11CF11AAA00ADEAA0EB11110BE/BG112F/BEE/110AA/EA/EE/B1E2BB1///>/B222B0011B@2F@2B2BF1BGGHF>1BFG1100<0122B2>2221BC/</?/0@?<//>0/011<11=>F=1.0><111>F00-<.</00/.<0;000/..:--9-/;0;00;;900;0B00;09.;99??----9-99=---/9;99AA?////9B/9----/9/;/9//-/9::-9
@M03896:38:000000000-B4D98:1:1108:23199:18526 2:N:0:173
CCTGTTTGCTCCCCACGCTTTCGCACCTGAGCGTCAGTCTTCGTCCAGGGGGCCGCCTTCGCCACCGGTATTCCTCCAGATCTCTACGCATTTCACCGCTACACCTGGAATTCTACCCCCCTCTACGAGACTCAAGCTTGCCAGTATCAGATGCAGTTCCCAGGTTGAGCCCGGGGATTTCACATCTGACTTAACAAACCGCCTGCGTGCGCTTTACGCCCAGTAATTCCGATTAACGCTTGCACCCTCC
+
AABA>DFFFFFFGGGGEEEFAFAAEFGGGFGGEEEFBGFGGHHHFEEFFA0EAEEEGGGH1?AEEHE/>EFGHHHHHFGDHGGHHHF?EEFEHHHHHCBDDCFHHHF0???FGHHFHHHGGGGHHFF..<<GC</<=CD/<G=:;0CGG0CCCFFC;CGHHH0.:0//:CB;@9:-9CBF;BFBFFF/9FFBBF::/AEFFFFFFFFAFFFF-;:9BEF=DDE9//;FFF/..9.:B.;..:9/BFDAEF
@M03896:38:000000000-B4D98:1:1108:19307:19229 2:N:0:173
AGTACTAAAGGCAACTCACCCCACTACCCGGGCCGAGGGTCAACAACTAACAAACAAAAATCAGACCGTACTAAGCGCAGGTCGCATTCCTAAAAAAACACAAAATAAAGAACAATAACAGTACACAAAATAAAGAAACATATTAAAGTGAGAGACAAGAGAAAACCTCAACGCACTAAACATACTATATTACATAATTCAAACGAATAAACTGTCATCATAGCATCTTCAAATCACATCCTGAACACACA
+
111>A3331111111111AB10A000BB000A?/////AAB011AA/1111110?>/00/01111@////>/B210>////01/////>2221F1B/>?<?C?0011111<00001?1111111111.0011111<000010000<0000000/./</././////.///0/.----0/0;0000000000090;0090000;0..---//////9/////////////////9///////////9/;--;
@M03896:38:000000000-B4D98:1:1108:13129:19753 2:N:0:173
CCTGTTTGCTCCCCACGCTTTCGCACCTGAGCGTCAGTCTTCGTCCAGGTGGCCGCCTTCGCCACCGGTATTCCTCCAGATCTCTACGCATTTCACCGCTACACCTGGAATTCTACCCCCCTCTACGACACTCAAGCTTGCCAGTATCAGATGCAGTTCCCAGGTTGAGCCCGGGGATTTCACATCTGACTTAACAAACCGCCTGCGTGCGCTTTACGCCCAGTAATTCCGATTAACGCTTGCACCCTCC
+
>AA>3DFCFFFFGGFFAAAAAGEE?EEH3F2FEEEEEHHH5GHGEEEG333BBFAEEGGH1BAEEFE/EE?GHHHHGEBGGGHHFHHFEFGGHHHHH/>EE@FGHHB00BGHGBFFHFHGDGGFFG?<//><<01<><1<>FD<0==DG0<DDFBDDDGHF00::0//CGHE-:A-;AFFBFG;FFC0;CFBBBFF0.AE-BBFFFB.9:>B=AEFFAD@BFF/9/9;FFFAD.A/;A;.9A9//9AEFF
@M03896:38:000000000-B4D98:1:1108:13114:19763 2:N:0:173
CCTGTTTGCTCCCCACGCTTTCGCACCTGAGCGTCAGTCTTCGTCCAGGGGGCCGCCTTCGCCACCGGTATTCCTCCAGATCTCTACGCATTTCACCGCTACACCTGGAATTCTACCCCCCTCTACGAGACTCAAGCTTGCCAGTATCAGATGCAGTTCCCAGGTTGAGCCCGGGGATTTCACATCTCACTTAACAAACCGCCTGCGTGCGCTTTACGCCCAGTAATTCCGATTAACGCTTGCACCCTCCG
+
>AA3>DFCFFFFGGFG2EEAAF2EEGGGFGHFAEEFEGHHGHHHEEDGF10AAEEGGGGH1EEEGHAE>E?GFFHHGFHHHFDGGHHFEDEEHGHHH/>CCCFGHHF00FDHG@FFHHFCC@DCFHFE.ADFCCBDDF0<CHG0:CGGF::C:CGCGGHGHE0./9;/;CFF@;:-BDFGFBFFFFB/9BBBF/BFFAEFBB?DEFBAFFBB9.;9FAAB?D.//9/;BFF.;.9/B?B..E:/;B.EED.
@M03896:38:000000000-B4D98:1:1108:6429:19881 2:N:0:173
CCTGTTTGCTCCCCACGCTTTCGCACCTGAGCGTCAGTCTTCGTCCAGGGGGCCGCCTTCGCCACCGGTATTCCTCCAGATCTCTACGCATTTCACCGCTACACCTGGAATTCTACCCCCCTCTACGAGACTCAAGCTTGCCAGTATCAGATGCAGTTCCCAGGTTGAGCCCGGGGATTTCACATCTGACTTAACAAACCGCCTGCGTGCGCTTTACGCCCAGTAATTCCGATTAACGCTTGCACCCTCCG
+
>AAA>BBBDFFFGGGG1AAEAB0AAEEF0GHGEEEE/BFGEHHHEFGH0//EAEEEGEGHFEAEGH>@EEFHHHHHHGHHHGGHHHHFGFGGHHHHH?BCC@DGGGF?FGHHGHHFHHHGCCGF<FFC.CFHF0<0DC0<CGG00<;CC;CGCFGH;:GHFB0:/09BFGGG?@?-ABF0CBFFFFF/;FBFFFBBF:E-@@@BAA>9AB;@;-EFFEA@@?-9B//;BF/-99A;F-;--A99B/;?EB-
@M03896:38:000000000-B4D98:1:1108:6436:20394 2:N:0:173
CCTGTTTGCTCCCCACGCTTTCGCACCTGAGCGTCAGTCTTCGTCCAGGGGGCCGCCTTCGCCACCGGTATTCCTCCAGATCTCTACGCATTTCACCGCTACTCCTGGAATTCTACCCCCCTCTACGAGACTCAAGCTTGCCAGTATCAGATGCAGTTCCCAGGTTGAGCCCGGGGATTTCACATCTGACTAAACAACCCCCCTCCTGCCCCTTACGCCCCGTAACTCCGATTAACCCCTTCACCCCTCG
+
>AA3>BDCDFFFGGFGAEAEAF2BEEGHEGHGEEEGAFGHFHCGEEEGE1A?AE>EEGGH1BEEEHE/EEFHHHHHGGFHHHHHHHHFEEFGDGHHH?BDCCHHHHF00GGHGFHHHHHGGGGGHHFF<DCGFHH0DGD<<GD00<:CG0::0CC0:;GCG00;:09B/FFE?@?-@DFGFFGGGFF/BFF/9//:A.A.;;--9.9/:.:..;BF9.99--.-;.;/;.-..:///;...9//;F-.;-
@M03896:38:000000000-B4D98:1:1108:6454:20397 2:N:0:173
CCTGTTTGCTCCCCACGCTTTCGCACCTGAGCGTCAGTCTTCGTCCAGGGGGCCGCCTTCGCCACCGGTATTCCTCCAGATCTCTACGCATTTCACCGCTACTCCTGGAATTCTACCCCCCTCTACGAGACTCCAGCTTGCCACTATCAGATGCAGTTCCCAGGTTGAGCCCGGGGATTTCACATCTCACTTAACAAACCGCCTGCGTTCGCTTTACGCCCAGTAATTCCGCTTAACACTTCCACCCTCC
+
>AA3>BB>DDFFGGGG2AAAAB2BBEGHBBFBAEEF2DDGFHEGEGGBE10AAE>EEGGG1BEEFH?/>EFHHHHHHFGHGFGHHHHFEEEFFGGGH/>CCCGHHHE00<DCFFGGHHHGCCGGGHF.<AEHC/<<<C0/<C00/:CCG0;;:CF0;;GHHF0./0/99FFG--:-A./B9CFBFFB/:BFFFFFBBFEF=@?AAA;..:.99AAFB9;@BA9/9B9/;B9.9..:B/;/9/9;/ADAAD
@M03896:38:000000000-B4D98:1:1108:25470:21717 2:N:0:173
CCTGTTTGCTCCCCACGCTTTCGCACCTGAGCGTCAGTCTTCGTCCAGGGGGCCGCCTTCGCCACCGGTATTCCTCCAGATCTCTACGCATTTCACCGCTACACCTGGAATTCTACCCCCCTCTACGAGACTCAAGCTTGCCAGTATCAGATGCAGTTCCCAGGTTGAGCCCGGGGATTTCACATCTGACTTAACAAACCGCCTGCGTGCGCTTTACGCCCAGTAATTCCGATTAACGCTTGCACCCTCC
+
ABBAAFFFFFFFGGCGEEEFFGAEEGGHHGHHGGGGBFGHFHCCEEAGF1EEEEEEGGFH1EEEGHEE>EFHHHHHHGHEHGFHFGHFGFGGHGHHHCBDFCFHHGF0FGHHGGHGHHHGGGGHBGF..ACHF<C<GB<<CHH:0<CGF:CCGFFH:GHHHH0:/0//CFGGGG?@AAFFBFGGFFF/BFFFFBBBB;EEFFFFFFF.ADBB;:./;A?-BDF9F/BFFFF.9;.BBDF.9EA;FFFFFA
@M03896:38:000000000-B4D98:1:1108:8633:22763 2:N:0:173
CCTGTTTGCTCCCCACGCTTTCGCACCTGAGCGTCAGTCTTCGTCCAGGGGGCCGCCTTCGCCACCGGTATTCCTCCAGATCTCTACGCATTTCACCGCTACACCTGGAATTCTACCCCCCTCTACGAGACTCAAGCTTGCCAGTATCAGATGCAGTTCCCAGGTTGAGCCCGGGGATTTCACATCTGACTTAACAAACCGCCTGCGTGCGCTTTACGCCCAGTAATTCCGATTAACGCTTGCCCCCTCCG
+
>ABA3BDCFDFFGGFGEAAAAB2BEEGGFGFGEEEEAFGHHHHHFFEHGEEEEEEGGGGG1B1EEH?EEEFHHHHHHGHGFGHHHHHGGGFGGGFHHDCGGGEHHGHGGGHHFFHHHHHGGCEFHGGAADF0<<CDDCF/CGHC0;CCGGCGGGGH;GHGGFF.:C9BBFGGGGG@GGGFCBCBFFF/BF/FBBBBF.EEB<BFFFB;AABB@.ABFAD-;AFBFEFBF/F?A.;/BA;.9AA/9;@BDD.
@M03896:38:000000000-B4D98:1:1108:25241:23092 2:N:0:173
CCTGTTTGCTCCCCACGCTTTCGCACCTGAGCGTCAGTCTTCGTCCAGGGGGCCGCCTTCGCCACCGGTATTCCTCCAGATCTCTACGCATTTCACCGCTACACCTGGAATTCTACCCCCCTCTACGAGACTCAAGCTTGCCAGTATCAGATGCAGTTCCCAGGTTGAGCCCGGGGATTTCACATCTGACTTAACAAACCGCCTGCGTGCGCTTTACGCCCAGTAATTCCGATTAACGCTTGCACCCTCC
+
AAB>>DDCFFFFGGGG2AAAAB2BEGGGFFHHEFEGBFGHFHHHGGDFFBAEEEEEGGGH1BAEFH>/>EFGGFHHHFGEHHHHHHHFGGGGDGGHH/>DCCGHHHG0FGGGGFGGHHHGGGGHHHA<.=EH0<<<<CB/.CG00<CGG0;CFFCG;CGHHHB./0//;FFG??9BBDGFC0FCFFF9BFFBBFFFFAEFBBBFEA@9AD-@9.;9F.A;>D9/9:/;FFF.9.;FF.>..A9;;BDEFD
@M03896:38:000000000-B4D98:1:1108:15247:23152 2:N:0:173
CCTGTTTGCTCCCCACGCTTTCGCACCTGAGCGTCAGTCTTCGTCCAGGGGGCCGCCTTCGCCACCGGTATTCCTCCAGATCTCTACGCATTTCACCGCTACACCTGGAATTCTACCCCCCTCTACGAGACTCAAGCTTGCCAGTATCAGATGCAGTTCCCAGGTTGAGCCCGGGGATTTCACATCTGACTTAACAAACCGCCTGCGTGCGCTTTACGCCCAGTAATTCCGATTAACGCTTGCACCCTCC
+
>ABA>BFFFFFFGGGG2AAFAB2AEEGGFGHGEGEGBFGHHHHHEE?FH1EAAEEEGGGH1EEEGHE>EEGHHHHHGHFBGBGGHHHFEEEGGHHHHCBGDCGHHHFF0FGHGHHFHHHGGGGHHGF.>EEHF0<<DGF<CGG0:;CGGCGCGHHHCCGHHE0.:9/C/FFGGB--@AFGFFGFFFF/BFFFFFB:FAEEBBBFFF9;.A-B=AEFFEFBB.E///BBBFF?AAD/F.;9.9A/BFFEA9
@M03896:38:000000000-B4D98:1:1108:15262:23162 2:N:0:173
CCTGTTTGCTCCCCACGCTTTCGCACCTGAGCGTCAGTCTTCGTCCAGGGGGCCGCCTTCGCCACCGGTATTCCTCCAGATCTCTACGCATTTCACCGCTACACCTGGAATTCTACCCCCCTCTACGAGACTCCAGCTTGCCAGCATCAGATGCAGTTCCCAGCTTGAGCCCGGCGATTTCACATCTGACTTAACAAACCGCCTGCGTGCGCTTTACGCCCAGTCCTTCCGTTTAACGCTCGCACCCTCT
+
AABBAFFBDFFFGGGF2EE2FFAEEGGGCF2FEGEAAFHHFHAGEAAFF10AA>>EFFFH1EA?EH1>>EFHHHHHGFGGGHHHHDGFC??EHFGGH/@D/<FGHHF02?FGHHBGHHHGFGGHGH...<EHCC/<CF0/<CF0.:<CFC0;CF0:00CFH:0.009.;FFEA?---9AE:9B;FFFB/;B9B/BF/AEE>;-;AF-..9-;9.;BB..9;9.:/9/9B9D//9E/B.-..-99-9;.;.
@M03896:38:000000000-B4D98:1:1108:16502:23187 2:N:0:173
CCTGTTTGCTCCCCACGCTTTCGCACCTGAGCGTCAGTCTTCGTCCAGGGGGCCGCCTTCTCCACCGGTATTCCTCCAGATCTCTACGCATTTCACCGCTACACCTGGCATTCTACCCCCCTCTACGAGACTCACGCTTGCCAGTATCAGATGCAGTTCCCACTTTGAGCCCGGGGATTTCCCATCTGACTTAACAAACCGCCTGCGTGCGCCTTACGCCCAGTACTTCCTACTCACGCCTGCACCCTCCG
+
AAAA>D311DFFGGGG1AAAAB0EBEEFBBCHEFFGEGFC2FBAEECB0A//A>/EE>EG1BBBBF///>FGFGHHG0F1GBGGFHGCC<EEFFEHH/>/><<FHFH?00??FD2@GHHGCCCG1GF...>G00/<<AC.<<=<<:0;0000:00;C0C;00..0:00.9FA?A---./=F0C90////;9/;9B//-9:-;-A-A@BAB@@---/9-9-;--/:9/9;B/9//;//-;--:9-9BA--;-
@M03896:38:000000000-B4D98:1:1108:16495:23208 2:N:0:173
CCTGTTTGCTCCCCACGCTTTCGCACCTGAGCGTCAGTCTTCGTCCAGGGGGCCGCCTTCGCCACCGGTATTCCTCCAGATCTCTACGCATTTCACCGCTACACCTGGAATTCTACCCCCCTCTACGAGACTCAAGCTTGCCAGTATCAGATGCAGTTCCCAGGTTGAGCCCGGGGATTTCACATCTGACTTAACAAACCGCCTGCGTGCGCTTTACGCCCAGTACTTCCGCTTAACGCTTGCACCCTCC
+
>AA>>BD>DFFFGGGGEAAFAF2EEFGHBFGGEEAFBGHHFHGHGDEGF1AEA>>EGGGH1BEEFGAEEEGHHHHHHFGEHFGFHGHGGEGGFGFHH/>BB@FHHHH?FCFGGGFGGHHGGGGHHFF..<<GG0/<<CF<<GD0;0CGG0;:CCGF;CGGHG0./:///:BEA?-:-9CBCFGFFB//;9FFFFB/B.EACFFFEF-:.;-@-;.BBAD;DD?/B/9BFB...:.9F9@...9/:BDEEF
@M03896:38:000000000-B4D98:1:1108:16515:23212 2:N:0:173
CCTGTTTGCTCCCCACGCTTTCGCACCTGAGCGTCAGTCTTCGTCCAGGGCGCCGCCTTCGCCACCGGTATTCCTCCAGATCTCTCCGCCTTTCACCGCTACACCTGGAATTCTACCCCCCTCTACGACACTCAAGCTTGCCAGTATCAGATGCAGTTCCCAGCTTGAGCCCGGGGATTTCACATCTGACTTAACAAACCGCCTGCGCGCCCGTTCCGCCCTGTACTTCCGATTAACGCCTGCTCCCTCCG
+
>AA1>B31BDFFGEGE1EA0AFEEBEEB0BEF0EA/AF11EHAGEA/BC//AAA/>EEEG/E/>B>////F2BGBHH0B1BF2FF1>EE/?/FGGGGC@/>>BGHFG00?FGGGDG1FGGGCGHGFF..<<GG//0<CG<<C0000:;;;000:CFF0GFGB0.0:/.0;CA@?---99;B0;0;9B//BB99/::/-;9-9;--:--9;-;-9---;-;=--9/9;/;/---;-;99--;-;/;:--9A-
@M03896:38:000000000-B4D98:1:1108:18440:24056 2:N:0:173
CCTGTTTGCTCCCCACGCTTTCGCACCTGAGCGTCAGTCTTCGTCCAGGGGGCCGCCTTCGCCACCGGTATTCCTCCAGATCTCTACGCATTTCACCGCTACACCTGGAATTCTACCCCCCTCTACGAGACTCAAGCTTGCCAGTATCAGATGCAGTTCCCAGGTTGAGCCCGGGGATTTCACATCTGACTTAACAAACCGCCTGCGTGCGCTTTACGCCCAGTAATTCCGATTAACGCTTGCACCCTCC
+
>AAA>DFCDFFFGGGGAAAFAB2BEEGFBFGFEFEEBFGHHHGHEEEFE1EEAE>EFGGG1EEEGHE>EEGHHHHHHBGHHGHHHHHFEEFFHHHHH?>BCCGHHHF0CGGFGGGHHHHGGGGHFHF..<<GFCF<DGD<<GD00;;CC;;:CGFGFCGGHHC.:;//:CFGAB--9CFFFGGFBFB/;BF/FBB;FAFFDDFF?F@.;A=;99;/;;9;BD.BBB/FFF/..9.:B?-...9/;FFEFD
@M03896:38:000000000-B4D98:1:1108:9610:24778 2:N:0:173
CCTGGTTGCTCCCCACGCTTTCGCACCTGAGCGTCAGTCTTCGTCCAGGGGGCCGCCTTCTCCACCGGTATTCCTCCAGATCTCTACGCATTTCACCTCTACACCTGGAATTCTACCCCCCTCTACGAGACTCAAGCTTGCCAGTATCAGATGCAGTTCCCAGGCTGAGCCCGGGGATTTCACATCTGACTTAACAAACCGCCTGCGTGCGCTTTACGCCCAGCAATTCCGATTAACGCTTGCACCCTCC
+
>AA>3BD3BDFFGGCE2AAAAB2BAEE3BFFGEEEEAFFHGHAFEEEF310A>E>EEFGH3BEEGG1>>>?FHHBGFFBDGFFG4EGFEEEGGGHHG1BBFFGHHHB0B?GGFDFDHHHGDCEGFHFA<ECGF1F>><0/<G000==DG00=DFG;;CCGFH0....:.;CE----9999;;BCFF00;CF0CFBBB?EA=BBAAF99AA-@-A.;9.999AE..;/;FF/:..9/9.;.;..:BFDAAD
@M03896:38:000000000-B4D98:1:1108:20874:24953 2:N:0:173
CCTGTTTGCTCCCCACGCTTTCGCACCTGAGCGTCAGTCTTCGTCCAGGGGGCCGCCTTCGCCACCGGTATTCCTCCAGATCTCTACGCATTTCACCGCTACACCTGGAATTCTACCCCCCTCTACGAGACTCAAGCTCGCCACTCTCAGATGCACTTCCCAGCTTGAGCCCGGGGATTTCACATCTCACTTAACAAACCGCCTGCGTGCGCCTTACGCCCAGTAATTCCGATTCACACTTACACCCCCC
+
>AA>>BD4DFFFGGGGAAAAAB2AEEEGBFGF2EEEBFFHGH2BEEEAG10AAE>EEEGG1B1?EH>/>EFHHHHHGHFGHGHFDGGFCEE/FFBGH?><@CFGHGFF0GDFGFFGHHHGG@GFFG...<EGFFF0<<0.;;..//<C000;:CG00:;FGF0.00/.0CGG@;;?-9BFB;B:FFF/9BBF//;9B.AE->-AAA=9ADBB...BBE.9@.AF//9/BF/..;//;/9///9//;:-9;
@M03896:38:000000000-B4D98:1:1108:20892:24961 2:N:0:173
CCTGTTTGCTCCCCACGCTTTCGCACCTGAGCGTCAGTCTTCGTCCAGGGGGCCGCCTTCGCCACCGGTATTCCTCCAGATCTCTACGCATTTCACCGCTACACCTGGAATTCTACCCCCCTCTACGAGACTCAAGCTTGCCAGTATCAGATGCAGTTCCCAGGTTGAGCCCGGGGATTTCACATCTGACTTAACAAACCGCCTGCGCGCGCTTTACGCCCAGTAATTCCGCTTAACGCTTGCACCCTCC
+
>AA>>BFCDFFFGGGGAEEAAGEEEGGHFGGGEEEEEHGHHHGGEE?BG10AAE>EEEFH1?AEEH1>>EGHFHFHHCGFHFHHGFG?EEEGBGHHH?>BB@<FGH<?CGGCGGGHGHHGGGGHGFF..<<GC0<<DGB<CGG0:;CGC0G:CGFCC;GGHF0./099/BFE?---9.:9CCF0BB///;/9;/B9/;EF@B=FFF--9--99.AFF;A-@AE9B//;BFB..9./;9;.9.;;;FA.99
@M03896:38:000000000-B4D98:1:1108:23349:26603 2:N:0:173
CCTGTTTGCTCCCCACGCTTTCGCACCTGAGCGTCAGTCTTCGTCCAGGGGGCCGCCTTCGCCACCGGTATTCCTCCAGATCTCTACGCATTTCACCGCTACACCTGGAATTCTACCCCCCTCTACGACACTCAAGCTTGCCAGTATCACATGCAGTTCCCAGGTTGAGCCCGGGGATTTCACATCTGACTTAACAAACCGCCTGCGTGCGCTTTACGCCCAGTACTTCCGATAAAAGCTTGCCCCCTCA
+
AAAA>F5>DFFFGGFGEEEAFFEE2AAE3BEHGEEGEEG55DGBEEAFBE00EEEEGEEGGEDGGHDE>>FGGHHHHEGGGFGGHGHGEGEEDFFGH?>BCCGFH0<<0<FFG21?FGGGC->F1<A..<AGH/<<D/0/CHC0;:CCC0<;BCHG::CGCC0;/::/BBFE?=-9-::F;/B9BB;//:/;/9B99.AEB<=AAA?.AA@=99.9B;.;9.99;///;B...-9;//:///;/;EB=A.
@M03896:38:000000000-B4D98:1:1108:11255:26606 2:N:0:173
CCTGTTTGCTCCCCACGCTTTCGCACCTGAGCGTCAGTCTTCGTCCAGGGGGCCGCCTTCGCCACCGGTATTCCTCCAGATCTCTACGCATTTCACCGCTACACCTGGAATTCTACCCCCCTCTACGAGACTCAAGCTTGCCAGTATCAGATGCAGTTCCCAGGTTGAGCCCGGGGATTTCACATCTGACTTAACAAACCGCCTGCGTGCGCTTTACGCCCAGTAATTCCGATTAACGCATGCACCCTCCG
+
>AAA>DFFFFFFGGFG2AAAAB2EEGGHGFHHEEFEAEFGGHHGFGGGGEEGGFFGGGGHAEEDEHE?>EFGHHHHHFHHHGHGFHHGGGDEGGHHHGCDCGGHHHE0CGHFFDGHHHHGGGGCDHGD?EEGCHBDDCF/CGG0:0CCFCGCFHHG;;CHHF0./9C/BFGGGA-:-C9BC0FFFFE//BFFFBF9FFFA>D>.AF@9AADF;;.999;@FD.9;/9/BBFAD.AFB9;-..9;FFF.AA.
@M03896:38:000000000-B4D98:1:1108:11235:26609 2:N:0:173
CCTGTTTGCTCCCCACGCTTTCGCACCTGAGCGTCAGTCTTCGTCCAGGGGGCCGCCTTCGCCACCGGTATTCCTCCAGATCTCTACGCATTTCACCGCTACACCTGGAATTCTACCCCCCTCTACGAGACTCAAGCTTGCCAGTATCAGATGCAGTTCCCAGGTTGAGCCCGGGGATTTCACATCTGACTTAACAAACCGCCTGCGTGCGCTTGACGCCCAGTAATTCCGATTAACGCTTGCACCCTCCG
+
AAAA>BDFFFFFGEFEAEAAAB2EEFGHGHGFEEEFE5FGGHHGEEFHHE?EEGFGF1EGAEEEGHGE>EFGGHFHHEHHHHFGHGHEFDEEDGGGHFBBC@DGHHEFFHEHDGHFHHFDCGGGFHGGD.ED<G/0</0/CCDB0;<;:CC:CF:C0;CGHHGA:0;//9;E?A??-A/0;0;;/;//9BBFB/;9/FEADD-A;.-:;ABF-AA.;.:-9AFBB///;;F...9F/.9...999;;.;A.
@M03896:38:000000000-B4D98:1:1108:11250:26627 2:N:0:173
CCTGTTTGCTCCCCACGCTTTCGCACCTGAGCGTCAGTCTTCGTCCAGGGGGCCGCCTTCGCCACCGGTATTCCTCCAGATCTCTACGCATTTCACCGCTACACCTGGAATTCTACCCCCCTCTACGAGACTCCAGCTTGCCAGTATCAGATGCAGTTCCCAGGCTGAGCCCGGGGATTTCACATCTGACTTAACAAACCGCCTGCGTGCGCTTTACGCCCAGTAATTCCGATTAACGCTTGCACCCTCCG
+
AAAA>DFFFDFFGGGGCEAEFGEEDGGGHGHHGGFGG5DGFFHHDADFFECCGGGGGGDGEFCEGHGFEFFFHFFGFGHGHHHHHFHGGEEFDGHHHFCGFCBGGGFGCGFHGHHGGHHGDCGGFHG?ADDGF/<<CGB<CGG0CGHCHGGCGGGH;;GHBC0...;AAFFGB???CDFFB0;B/BF//;BBF/BBBFFACBFAAA=.ADCAB.9/BE?-@AA///:9FFFD.9ABBA=?.9.9BBD?EF.
@M03896:38:000000000-B4D98:1:1108:17718:28891 2:N:0:173
CCTGTTTGCTCCCCACGCTTTCGCACCTGAGCGTCAGTCTTCGTCCAGGGCGCCGCCTTCGCCACCGGCATTCCTCCAGATCTCTACGCATTTCACCGCTACACCTGGAATTCTACCCCCCTCTACGAGACTCAAGCTTGCCAGTATCAGATGCAGTTCCCAGGTTGAGCCCGGGGATTTCACATCTCACTTAACAAACCGCCTGCTTGCGCTTTACGCCCAGTAATTCCGATTAACGCCTGCACCCTCC
+
>AA11BD1BBDFFGFF1AAAAFAEAEGF0FFFAEEEBGGHFHCGEEAGA//AAE>EEGGH/?EEEH?//>/BGGFGFEEDGGHHFEGFE/EEEGFGH/>>C@BGGG000GFBGFGFGHHGGCG0<GCA.<<GC</<<C0/<G=00=;;C00;0CF0;;GFFH0./:/;FFCE@;--;99;;=FCBB;/;FFFFFFEFFEE>@@?-A//;A-@--AFF9A@@F-//;BBFF/;99BFF-@-9;;-;;B-9A
@M03896:38:000000000-B4D98:1:1109:13164:3240 2:N:0:173
CCTGTTTGCTCCCCACGCTTTCGCACCTGAGCGTCAGTCTTCGTCCAGGGGGCCGCCTTCGCCACCGGTATTCCTCCAGATCTCTACGCATTTCACCGCTACACCTGGAATTCTACCCCCCTCTACGAGACTCAAGCTTGCCAGTATCAGATGCAGTTCCCAGGTTGAGCCCGGGGATTTCACATCTGACTTAACAAACCGCCTGCGTGCGCTTTACGCCCAGTAATTCCGATTAACCCCTGCACCCTCC
+
ABBBAFFFFFFFGGGFEEAAFGEGFGGGHGHGFEEGBFGHGHHHGGFHGDAFEE>EEGGG1EDEGHE>>EFGHHFHGFCGHHHHHHHGGEEGFGHHHFDGGCFHHHCGFHHHGFGDGHHGGGGHHGC<><CGCG<<GGB/CGB0:=CGCCCGCFHFC:GHHH0./9;/FFFG@?-@?9BFFFFGFFF/BFF/B9BB/.EF-@CFFF999AA@9A.9FEFFFDF/9FF/BFF.ADAFF:....9;BFFFFF
@M03896:38:000000000-B4D98:1:1109:15980:3301 2:N:0:173
CCTGTTTGCTCCCCACGCTTTCGCACCTGAGCGTCAGTCTTCGTCCAGGGGGCCGCCTTCGCCACCGGTATTCCTCCAGATCTCTACGCATTTCACCGCTACACCTGGAATTCTACCCCCCTCTACGAGACTCAAGCTTGCCAGTATCAGATGCAGTTCCCAGGTTGAGCCCGGGGATTTCACATCTGACTTAACAAACCGCCTGCGTGCGCTTTACGCCCAGTAATTCCGATTAACGCTTGCACCCTCCG
+
BBB@AFFFFFFFGGFGEEEAFGEGCFEHFGFHFFEGAFGHHHGHGGGHHG?EEFEGGGGHEFCFGHFCEEFHHHHHGFHFHGHHHHHGGGFGHHHHHDFGG@FGHHBGEGHHHDFGHGCDGGGF1GG??EDGCB<<DCD/CHHF0;CFGFCCFGHHHHHGGG0.:09CCFGGG99?-AFFGBFFFFBB/FFFFEFFFFFFC;;.EFF9DD=B;.AFFFFFFFF9B//BFEFD99DFB.@.:AAFFFFFFF.
@M03896:38:000000000-B4D98:1:1109:21794:4722 2:N:0:173
CCTGTTTGCTCCCCACGCTTTCGCACCTGAGCGTCAGTCTTCGTCCAGGGGGCCGCCTTCGCCACCGGTATTCCTCCAGATCTCTACGCATTTCACCGCTACACCTGGAATTCTACCCCCCTCTACGAGACTCAAGCTTGCCAGTATCAGATGCAGTTCCCAGGTTGAGCCCGGGGATTTCACATCTGACTTAACAAACCGCCTGCGTGCGCTTTACGCCCAGTACTTCCGATTAACGCTTGCACCCTCC
+
BBBBAFFFFFFFGGGGEEEAFGEEDGGGFFHHEEE2AFGGFGGHGAEGHD?EEEEGGGGGEGEEGHAE>EFHHHHHGFHHHHHHHHHGGEEGHGGHHDCGCCDGHHFFH2GGHGHFHHFGGCGHHHG?..<GFF/DDFD/GFD0:<:GF0:CCF0C;;GCHB0;/09/BF/;9--99A90;BBFFFF;/B9BFBBFBAEEDFFFFFFDFFFF-;AFFEA=@AEBF/;BFBD....9B.9.99ABFFF.A.
@M03896:38:000000000-B4D98:1:1109:21778:4734 2:N:0:173
CCTGTTTGCTCCCCACGCTTTCGCACCTGAGCGTCAGTCTTCGTCCAGGGGGCCGCCTTCGCCACCGGTATTCCTCCAGATCTCTACGCATTTCACCGCTACACCTGGAATTCTACCCCCCTCTACGAGACTCAAGCTTGCCAGTATCAGATGCAGTTCCCAGGCTGAGCCCGGGGATTTCACATCTGACTTAACAAACCGCCTGCGTGCGCTTTACGCCCAGTAATTCCGATTAACCCTTGCACCCTCC
+
BBBBBFFFFFFFGGFG2EECFGAEFGGGCFGHFEEGEGGFFHHHGG?GHEGGAE>EGGFHFFFEGH?>>EGHFHHHHFHHHHFFHHHGGFDGFGFHHDDCC@FHHGBFBGHHGGGFHHHGGGGHHHFA<AGGFCC<0<0/CGD0:;CFHCFFHGC<;CGHHG0..9.;;CC?9@-9?.9FB0BBBFF99BBFFF9B/.AA9@B?E?D.AD=B-../B.9-@D.9//;;FF/..9DF:/;./B;/;;D:AA
@M03896:38:000000000-B4D98:1:1109:21794:4744 2:N:0:173
CCTGTTTGCTCCCCACGCTTTCGCACCTGAGCGTCAGTCTTCGTCCAGGGGGCCGCCTTCGCCACCGGTATTCCTCCAGATCTCTACGCATTTCACCGCTACACCTGGAATTCTACCCCCCTCTACGACACTCAAGCTTGCCAGTATCAGATGCAGTTCCCAGGTTGAGCCCGGGGATTTCACATCTCACTTAACAAACCGCCTGCGTGCGCTTTACTCCCAGTAATTCCTATTAACCCCTGCACCCTCC
+
AAAAAFFCDFFFGGGGEEEFFGBEDEGGGGGGEEEGEGGHFHGHGGEEG1EEAE>EGGGH1EEEGH?>>EFHGGGHGHHFHGFHHFHFE<EGHHHHHCB<B@DGGGC?2GGHGFHHHHHGGGGHGHGC.<AGFF/<<GD/<G00:C:GECFGFGHCGCGFHHF;/9//BFGE??;-F.BFFBFFFFF/:BF9F;B/9AAA-;BD?A@9;A-;9.9;F/;9A.;/;/;BFF//;/////A...99/;A.A9
@M03896:38:000000000-B4D98:1:1109:22799:4862 2:N:0:173
CCTGTTTGCTCCCCACGCTTTCGCACCTGAGCGTCAGTCTTCGTCCAGGGGGCCGCCTTCGCCACCGGTATTCCTCCAGATCTCTACGCATTTCACCGCTACACCTGGAATTCTACCCCCCTCTACGAGACTCAAGCTTGCCACTATCAGATGCAGTTCCCACGTTGAGCCCGGGGATTTCACATCTGACTTAACAAACCGCCTGCGTGCGCTTTACGCCCACTAATTCCGATTAACCCTTACACCCTCC
+
AAAAAFFBFFFFGGFE1AA0AF0BEGGG0GFFEGEGE2FFGHFFEEEFG/A/A//>EE?G/EEEGHE/>EGHHH2>FGGGHFGGHEFGEECFFHHHHCBC@CFHHFB?CFFCGGHHHFHGGGGBBG.<.<<DFFC<<<0/<CB0/::;00:0::GC;;;GFH.-..99BFFE-99@?AFBBBFBBFF/;FB/:BFFFAEE;9>AEF;9-;-;-9;BF?B@@?--/9B/;BB---99B/;-//;/;;BEAB
@M03896:38:000000000-B4D98:1:1109:7842:5101 2:N:0:173
CCTGTTTGCTCCCCACGCTTTCGCACCTGAGCGTCAGTCTTCGTCCAGGGGGCCGCCTTCGCCACCGGTATTCCTCCAGATCTCTACGCATTTCACCGCTACACCTGGAATTCTACCCCCCTCTACGAGACTCAAGCTTGCCAGTATCAGATGCAGTTCCCAGGTTGAGCCCGGGGATTTCACATCTGACTTAACAAACCGCCTGCGTGCGCTTTACGCCCAGTAATTCCGATTAACCCTTGCACCCTCC
+
ABBABFFFFFFFGGGGEEEFFGEFEGGHGHHFEGGGEGGHHHEHFGEFFE?EEEEGGGGHAEDEFH?>EEGHHHHHGFGFHGHHHFHGEEFEGGGHHFDGG@DGHHHF2FGGGHHHHHHGGGGHHHG?.CDGHG/0DGD<.GD000;;CC0;CFHHCGGHHHB:/9/;;BFGDC-A-;CFFGGFFFF/BFFF999;9AFEFCCFFFFDFFFB@.9FFFDADD9/;B/FFFF?9A?FB/;.;.9/;BDFAD
@M03896:38:000000000-B4D98:1:1109:7828:5119 2:N:0:173
CCTGTTTGCTCCCCACGCTTTCGCACCTGAGCGTCAGTCTTCGTCCAGGGGGCCGCCTTCGCCACCGGTATTCCTCCAGATCTCTACGCATTTCACCGCTACACCTGGAATTCTACCCCCCTCTACGAGACTCAAGCTTGCCAGTATCAGATGCAGTTCCCAGGTTGAGCCCGGGGATTTCACATCTGACTTAACAAACCGCCTGCGTGCGCTTTACGCCCAGCAATTCCTCTTAACACTTGCACCCTCC
+
AAAA>FFFFFFFGGGGEEEAAGEEEEGHCBFFEGEGEEFGHHHHAE1BF10AAE>>EEFG1E??EG?//EFHGHHHGEF3FEFF4FGCE<<<DFFFH/B/BB?GHFG<0?GHGHFFHHCCDCGHHHGD>CCD00<0<<0/CGD0:0<<:0:C0CFHC0<CHH0::0//:CFEA@--99;0F0;0:BB//9BFFBBF/.;A@BBFFF-;AA=9;..9F.9-9A..;.;/;B//;/;B:/9///;/;;;?ED
@M03896:38:000000000-B4D98:1:1109:17154:7416 2:N:0:173
CCTGTTTGCTCCCCACGCTTTCGCACCTGAGCGTCAGTCTTCGTCCAGGGGGCCGCCTTCGCCACCGGTATTCCTCCAGATCTCTACGCATTTCACCGCTACACCTGGAATTCTACCCCCCTCTACGAGACTCAAGCTTGCCAGTATCAGATGCAGTTCCCAGGTTGAGCCCGGGGATTTCACATCTGACTTAACAAACCGCCTGCGTGCGCTTTACGCCCAGTAATTCCGATTAACGCTTGCACCCTCC
+
ABBBBFFFFFFFGGGGEEEEFGEEFGGHGGHGEGFGEGHHHHHHFEEHFGEEEEEFGGGHEEEFGHEEEEGHHHHHGGHHHGHHHHHGGGGGHGFHHDBDDCFHHHFGCHHHGHHFHHHGGGGHHHEA<CEHFH/DDFD<CGG00;<CGFCGFFHHCGGHHH0;:9:CFGGGBGF?DDFGGFGGFFF//;BFFFFF/.EF@DFFFFFADF=D@..BF?DDFDEBFFFBFFFAF?AFF.@.AAABFFFFFD
@M03896:38:000000000-B4D98:1:1109:17178:7424 2:N:0:173
CCTGTTTGCTCCCCACGCTTTCGCACCTGAGCGTCAGTCTTCGTCCAGGGGGCCGCCTTCGCCACCGGTATTCCTCCAGATCTCTACGCATTTCACCGCTACACCTGGAATTCTACCCCCCTCTACGAGACTCAAGCTTGCCAGTATCAGATGCAGTTCCCAGGTTGAGCCCGGGGATTTCACATCTGACTTAACAAACCGCCTGCGTGCGCTTTACGCCCAGTACTTCCGATTAACCCTTGCACCCTCC
+
ABBAAFFFFFFFGGGGEFEAFGGFGGGHHHHGFGEGEGHHHHHHGFFFG?AEEEEGGGGHEEDFGHEEEFGHHHHHHFFHHHHHHHHFGEEGHGHHHDCGGCGHHHFCBGHHGHHFHHHGGGGHHHFD.<CGFG<<<CD<CG000<GCGG0CGHHGHHGHHH0C/9;CBFGGAFD?A9BFGFFFFFF/9FFFFFBFBFFF;FFFFFFADFFFDDAB/ADCFF.;B/;BFFF.A9ABB/;.:.9/BFDFFD
@M03896:38:000000000-B4D98:1:1109:17163:7436 2:N:0:173
CCTGTTTGCTCCCCACGCTTTCGCACCTGAGCGTCAGTCTTCGTCCAGGGGGCCGCCTTCGCCACCGGTATTCCTCCAGATCTCTACGCATTTCACCGCTACACCTGGAATTCTACCCCCCTCTACGAGACTCAAGCTTGCCAGTATCAGCTGCAGTTCCCAGGTTGAGCCCGGGGATTTCACATCTGACTTAACAAACCGCCTGCGTGCGCTTTACGCCCAGTAATTCCGCTTAACCCCTGCACCCTCC
+
ABB?AFFFFFFFGGGGEEEFFGEEEGGGGGHGGGFAEGHHFHHHGEAGF1EEAE>EGGGHEEDEGH?>EFGGHHHHHFF3FGHHHHHGGEGGHHHHHGCFFCGHHHFF2GHHHHHHHHHGGGGHHHFA<CEHFGC0<<<<CG000<<CCC0<GHGFCGGHHGC./99;CFGGBBDG-CFFFFFFFFF/9FF9//9;BAFE;@DF.A@ADDCC-:.9;9.>D9EBFFF9BF/9..;;/9;..9.;:FFAA?
@M03896:38:000000000-B4D98:1:1109:7981:7937 2:N:0:173
CCTGTTTGCTCCCCACGCTTTCGCACCTGAGCGTCAGTCTTCGTCCAGGGGGCCGCCTTCGCCACCGGTATTCCTCCAGATCTCTACGCATTTCACCGCTACACCTGGAATTCTACCCCCCTCTACGAGACTCAAGCTTGCCAGTATCAGATGCAGTTCCCAGGTTGAGCCCGGGGATTTCACATCTGACTTAACAAACCGCCTGCGTGCGCTTTACGCCCAGTACTTCCGATTAACCCTTGCACCCTCC
+
ABBAAFFFFFFFGGGGEEEFFGEEFGGGGGHF2FEGBFGHFHHHGEEGGE0EEEEEGGGH1EDEGHEEEEGHHHHHGGFFGGHHHHHGGGGGHHHHHDBGC@DGHHGAFGHHHHHHHHHGGGGHHGGCCEGHFF/<DGF<GGB0:<GGG0:GFHHFGFHHHH0./9::BFGGDFCB-9CFGGFGFFF/BFFFFFBFFFFF>DFFFFAADD@B-:EFFEDCFFA99/;BFF?D.ADBF/;.;.B/BFFFFF
@M03896:38:000000000-B4D98:1:1109:17982:8318 2:N:0:173
CCTGTTTGCTCCCCACGCTTTCGCACCTGAGCGTCAGTCTTCGTCCAGGGGGCCGCCTTCGCCACCGGTATTCCTCCAGATCTCTACGCATTTCACCGCTACACCTGGAATTCTACCCCCCTCTACGAGACTCAAGCTTGCCAGTATCAGATGCAGTTCCCAGGTTGAGCCCGGGGATTTCACATCTGACTTAACAAACCGCCTGCGTGCGCCTTACGCCCAGTAATTCCGATTAACCCTTGCACCCACC
+
ABBABFFFFFFFGGGGEEEAFGGGGGGHHGHH?EEEEFHHFHHHGEAGHDEEEEEEGGGHFECEGGAEEEFHHHHHGFHFHHHHGFHFCEEEGHGHHGGGGCFHHFC0GHHGHGHHHHHGGGDCFGF.<<CDBGB<<CB/<CD0:CB;C;0;CFHF:0;CHHE.:0/;9;FC9----A9BFFFBBFF/9BFFFFFFFAAABFAF.9999:B;...//.99-../://9;9B.A?.B/9;./.;/BFF.:9
@M03896:38:000000000-B4D98:1:1109:17981:8345 2:N:0:173
CCTGTTTGCTCCCCACGCTTTCGCACCTGAGCGTCAGTCTTCGTCCAGGGGGCCGCCTTCGCCACCGGTATTCCTCCAGATCTCTACGCATTTCACCGCTACACCTGGAATTCTACCCCCCTCTACGAGACTCAAGCTTGCCAGTATCAGCTGCAGTTCCCAGGTTGAGCCCGGGGATTTCACATCTCACTTAACAAACCGCCTGCGTGCGCTTTACGCCCAGTAATTCCGATTAACCCTTGCACCCTCC
+
ABBAAFFFFFFFGGGGEEECFGEEEGGHHGHGGEFGEDGHDHGGEEE3C?0AAE>EGGGH1EEEGH1>EEGHHGFHHFBGHHHHHHHGGEDCGGGHHDCDCCGHHHGABGHHFGHGHHHGGGGFFH<<.<<GFH<0<<0<CG0:0;<CC:0;CGHHFGGHHH0./0/9CFFE;@;--;9FBFGFFFF/:B/9;/B9FFFEDAFFFFD:DD=C-.9/B9.@DD.;;/;BFFF.:.A/9/;.9.99;FD.E?
@M03896:38:000000000-B4D98:1:1109:21910:9639 2:N:0:173
CCTGTTTGCTCCCCACGCTTTCGCACCTGAGCGTCAGTCTTCGTCCAGGTCGCCGCCTTCGCCACCGGTATTCCTCCAGATCTCTACGCATTTCACCGCTACACCTGGTATTCTACCCCCCTCTACGAGCCTCAAGCTTGCCAGCATCAGATGCCGTTCCCACGTTGAGCCCCGGGATCTCCCATCTCACTTTACAAACCGCCTGCGTGCGCTTTACGCCCAGTAATTCCGATTAACCCTTGCACCCTCC
+
AA>>>FFFFFFFGA1EEEE0AEEEEEGHC0ABEEGEEFFGBHGBEE/1011AAEAEEECH/?//>E>//>/BDFBGC011FGHGEGG?EEEAGHHGF/<EG?1<<F001>FGGF@2FFG@CCC01??/.-<<0111<11<<C=0./=C000=DB0-:;C;CF.-:...99FF.A---;.900:/;;00;;/://;///;9--;A--;;99-9-9-99-9-@--//;//B/:A-;-/;:;-/-//:/9EEF
@M03896:38:000000000-B4D98:1:1109:21913:9657 2:N:0:173
CCTGTTTGCTCCCCACGCTTTCGCACCTGAGCGTCAGTCTTCGTCCAGGGGGCCGCCTTCGCCACCGGTATTCCTCCAGATCTCTACGCATTTCACCGCTACACCTGGAATTCTACCCCCCTCTACGAGACTCAAGCTTGCCAGTATCAGATGCAGTTCCCAGGTTGAGCCCGGGGATTTCACATCTGACTTAACAAACCGCCTGCGTGCGCTTTACGCCCAGTACTTCCGATTAACCCTTGCACCCTCC
+
ABBBBFFFFFFFGGGGEEEFFGEGGGGHGHHGEGFGEGHHHHHHGE?GFE0EEEEEGGGHEEEEGHEEEEGHHHHHGGHFGGHHHHHGFEFGHHHHHGFGC@DGHHFGBGGHGHGFHHHGGGGHHHFD<CCHCCC<DGD<CH<::<GCC0<CGHHF:CGHHHC./999CFGG@BD-ADFGGFGGFFF9BFFF9FBBBAEF@BFFFFFFFF@@>..BF.:@BF./9/;/FF?FF.AFFBE./.99;FFFFF
@M03896:38:000000000-B4D98:1:1109:21905:9675 2:N:0:173
CCTGTTTGCTCCCCACGCTTTCGCACCTGAGCGTCAGTCTTCGTCCAGGGGGCCGCCTTCGCCACCGGTATTCCTCCAGATCTCTACGCATTTCACCGCTACACCTGGCCTTCTACCCCCCTCTACGCCACTCACGCTTGCCACTATCAGATGCCGTTCCCACCTTGCGCCCGGCGATTTCACATCTTCCTTATCAAACCCCCTGCGTGCGCTTTACTCCCCGTCATTCCGTCTACCGCCTCTCCCCTCC
+
AAA?AFF1DDFFGGGF1AEAFFAE0EEH0B0B0EE/BDDGFHFHCAAF0///A@/>EE?G/?EEEH///>FFGFGHH011BFHHF2F<E/EA2FFFG?>CB>?FGF0<00?F?<1@FFHCGGGHEG.--<<G<G/.<<.:;C00:/;;0:0:GF0-:9C/F0...00/9:E?-:-;--;AF/;9BFF///;F//;9/BFF-;;9-A---;-;9A-/;/9/;9-----/;9//-9-//-9---///;;FAF
@M03896:38:000000000-B4D98:1:1109:6413:9714 2:N:0:173
CCTGTTTGCTACCCACGCTTTCGAATCTCAGTGTCAATATTATGCCAGGAAGCTGCCTTCGCCATCGGTATTCCTCCAGATCTCTACGCATTTCACCGCTACACCTGGAATTCTACTTCCCTCTCACATATTCTAGCACCACCAGTATCACATCCAGTTCCCAGGTTAACCCCGGGGATTTCACATGTGACTTAATGACCCACCTACACTCGCTTTACGCCCAGTAATCCCGATTAACCCCCGCACCCT
+
ABBABFFFFFFFGGGGAEEFFGEFF4EHHHCHHHGH5FGF5GH5AA3G2AGGFG3FHHHHCEEEFHEE1GFGHEHHFCHHHHHHHHHGGGGGHHFHHFFGGEGHHE3FFGHFHFBF4GFHHHHFH3B?4B4BGDHFGDGHAGGG0332@FG<D2<<2@@@GHH1/1<1D1GGD@-<--</<D=GB0<=00==<0:0000:C.EDGCB/C0;.99A.BF.:B?D./;CF0;09.9.A/9/..99@-;DDA
@M03896:38:000000000-B4D98:1:1109:3975:10205 2:N:0:173
CCTGTTTGCTCCCCACGCTTTCGCACCTGAGCGTCAGTCTTCGCCCAGTGCGCCGCCTTCGCCACCGCTATTCCTCCAGATCTCTACGCATTTCACCGCTACACCTGGAATTCTACCCCCCTCTACGAGACTCAAGCTTGCCAGCATCAGATGCAGTTCCCAGGTTGAGCCCGGGCATTTCACATCTCACTTAACAAACCGCCTGCGTGCGCTTTACGCCCAGTAATTCCGATTAACCCTTGCACCCTCC
+
>A3>>DD4DFFFFA4EEAA2FEEDAEEG33AA2EEAEHF5BEH1BE?1335AAEFCEG?G1>1>?C?//>1B@@4EC?33B3BFFHH/E?<EGFHGG/EED?100FB00BGHDBDDFFGCCCD0FGF?<<CBC<11110<<C=<.<=<<<0=DFBCCHGHGF:.:0:/::GE--9-;/0CBF90;C00BFB0;0C00CAE-;-A.A@.AA@B9.9/B;A-B../9BBBFF/.;../99A./.99:/DAAF
@M03896:38:000000000-B4D98:1:1109:27758:10657 2:N:0:173
CCTGTTTGCTCCCCACGCTTTCGCACCTGAGCGTCAGTCTTCGTCCAGGGGGCCGCCTTCGCCACCGGTATTCCTCCAGATCTCTACGCATTTCACCGCTACACCTGGAATTCTACCCCCCTCTACGAGACTCAAGCTTGCCAGTATCAGATGCAGTTCCCAGGTTGAGCCCGGGGATTTCACATCTGACTTAACAAACCGCCTGCGTGCGCTTTACGCCCAGTAATTCCGATTAACGCTTGCACCCTCC
+
BBBBAFFFFFFFGGGGEFEGGGGGGGGHGFFGEEEEEEFH5GGHGGEHHGGGEEEFGGGGAEEFGHGGEEFHHHHHHGHHHGHHHHHGGEEGFGFHHDDFCCBGHHHFHHHHHHHHHHHGGGGHGGF..<CH0C<DGGF/GHF00;;;CGFGHHFFCCGHHH0.:9/FFFBEFG?A?EGBF0FB/F/:9;B9BBFFEEEE-BDDFF-ADDA@;A.;FFBBB?./;/B/FFFF.;AFF.9.;9./B9AEEF
@M03896:38:000000000-B4D98:1:1109:14064:11010 2:N:0:173
CCTGTTTGCTCCCCACGCTTTCGCACCTGAGCGTCAGTCTTCGTCCAGGGGGCCGCCTTCGCCACCGGTATTCCTCCAGATCTCTACGCATTTCACCGCTACACCTGGAATTCTACCCCCCTCTACGAGACTCAAGCTTGCCAGTATCAGATGCAGTTCCCAGGTTGAGCCCGGGGATTTCACATCTGACTTAACAAACCGCCTGCGTGCGCTTTACGCCCAGTAATTCCGATTAACCCCTGCACCCTCC
+
AAB?AFFFFFFFGGFFEEA2AGEEFGGGGHHHEGEEEGHHGHHHGEAGHEAGEEEGGGGHEEDDGHE/EEFHHHHHFFGFGGFGHHGFGEDGHHFHGDCGC@GHHHB0?CFHFGHHHHHGCCDGFHGD?.<0CCFBDGD<<G<00;=CFCGGHG0G:CCCHFC:C:;/CFGF-@-@9CCF0BFEFFF9FF99BFFFFFFFB<-DEF-AAD>@99.9FEDBBD.;BFF9FB/A..;/:/9.;.;;BFDAAA
@M03896:38:000000000-B4D98:1:1109:14069:11029 2:N:0:173
CCTGTTTGCTCCCCACGCTTTCGCACCTGAGCGTCAGTCTTCGTCCAGGGGGCCGCCTTCGCCACCGGTATTCCTCCAGATCTCTACGCATTTCACCGCTACACCTGGAATTCTACCCCCCTCTACGAGACTCAAGCTTGCCAGTATCAGATGCAGTTCCCAGGTTGAGCCCGGGGATTTCACATCTGACTTAACAAACCGCCTGCGTGCGCTTTACGCCCAGTAATTCCGATTAACCCTTGCACCCTCC
+
ABBAAFFFFFFFGGGGEFEFFGEGGGGHHFHGEGGGFGGHHHHHFGGHHGEFEEEFGGGHHFDFGHE@EEFHHHHHHGHHHHHHHHHGGEEGHHHHHGFGGGGHHHGHFHHGHHHHHHHGGGGHHHFDAEEHFHGGGHF<CHD::CGGHGFHFGHHGGHHHHHCC0;C/FFGGCGADGGGGBFGFFF9BFFBFFFFFFFE-BCDFFBDFDCF-DEFFFFCFD.;BFFFFFFADDFF//A.9B/;FFFAAD
@M03896:38:000000000-B4D98:1:1109:18617:12259 2:N:0:173
CCTGTTTGCTCCCCACGCTTTCGCACCTGAGCGTCAGTCTTCGTCCAGGGGGCCGCCTTCGCCACCGGTATTCCTCCAGATCTCTACGCATTTCACCGCTACACCTGGAATTCTACCCCCCTCTACGAGACTCAAGCTTGCCAGTATCAGATGCAGTTCCCAGGCTGAGCCCGGGGATTTCACATCTGACTTAACACACCGCCTGCGTGCGCTTTACGCCCAGTAATTCCGATTAACCCTTGCACCCTCC
+
BBBBBFFFFFFFGGGGEFEFFGGGGGGGHCHGGGEGEEGHGHGGEDAGGE0EEE>EEGGHEGGGGHEEEEGGHHFHHFHFHHFHFHHGGEFGHHHHHFBFDCFHHHHF2GHGGGHHHHHGGGGHHFFA.<DHFF<0DGD/CGD0:0CCGGGFHHGF:CGHGH0..;.;AFGAA9;ACABFFBFFFFF;BBFF///9/.;ADF;AAF9ADFFB>.;BFEFADFE/FB/:;FBF?D./;9;././;;;;EE;
@M03896:38:000000000-B4D98:1:1109:19692:12500 2:N:0:173
CCTGTTTGCTCCCCACGCTTTCGCACCTGAGCGTCAGTCCTCGTCCAGGGGGCCGCCTTCGCCACCGGTATTCCTCCAGATCTCTACGCATTTCACCGCTACACCTGGAATTCTACCCCCCTCTACGAGACTCAAGCTTGCCAGTATCAGATGCAGTTCCCACGTTGAGCCCGGGGATTTCACATCTGACTTAACAAACCGCCTGCGTGCGCTTTACGCCCAGTAATTCCGATTAACCCTTGCACCCTCC
+
ABA3AFFFFFFFGGGGAEEFFGAEFGGHBFFFEFFEBGHGFHGHFE?FG?AE>EEEEEGG1ECEGH>/EEGFHHHHH0FDHGFGFHHGGEEDDGGHHDCGGC?FGGFGFGHHGFGGFGHGGGFGGHGE.<CHCCCDDC0<CGC0:<;C;:;CFG:C::CFHG.-...9/CGG9A9-9.9FFFFFFFF9BBFFB9;//;EEBBBFAF@;99-;-9.BF?DBBB.9;;/BB/B?9.;/B/;.9.//;FFFFD
@M03896:38:000000000-B4D98:1:1109:19683:12516 2:N:0:173
CCTGTTTGCTCCCCACGCTTTCGCACCTGAGCGTCAGTCCTCGTCCAGGGGGCCGCCTTCGCCACCGGTATTCCTCCAGATCTCTACGCATTTCACCGCTACACCTGGAATTCTACCCCCCTCTACGAGACTCAAGCTTGCCAGTATCAGATGCAGTTCCCAGGTTGAGCCCGGGGATTTCACATCTGACTTAACAAACCGCCTGCGTGCGCTTTACGCCCAGTAATTCCGATTAACCCTTGCACCCTCC
+
ABBAAFFFFFFFGGGGEEEFFGEEEGGHFFHFAEEEBGGGHHGHGE?BEAEE>E>EGGGHAEDEFHE>>EFHHHHHHBFFGGHHHGHFFEEGBGHHHC>CCCGHHHGCFGHHGFFDGHHGGGGHHGF..<=GC0<<DGB/CG0::;C;;;:;GHBGCCGHHF0./0//CBFE9@-9-;9FBFFFFFF:9BFB9B9:/.AE@FFFEF=DDD=B;..BF..@DD.;//BFFFFDD.A/B/;./://;BDEFF
@M03896:38:000000000-B4D98:1:1109:28624:12654 2:N:0:173
CCTGTTTGCTCCCCACGCTTTCGCACCTGAGCGTCAGTCTTCGTCCAGGGGGCCGCCTTCGCCACCGGTATTCCTCCAGATCTCTACGCATTTCACCGCTACACCTGGAATTCTACCCCCCTCTACGAGACTCAAGCTTGCCAGTATCAGATGCAGTTCCCAGCTTGAGCCCGGCGATTTCACATCTGACTTAACAAACCGCCTGCGTGCGCTTTACGCCCAGTACTTCCGATTAACCCTTGCACCCTCC
+
AABA>FFCFFDFFGFGAEAAAFAEEEGHCFFGCAEEBAFHFH2FEEEHG10AAE>EEEFG1EDEGH?>>EFDGHFHF0FFGGGHFFGFEEFCFGGHHC<<<<DGF<0??FGG?@DDGGHGGGG0GHFF.<CG<C/0<=0<<GG00;;;C0;CCGGC:0<CGH0.00/909BE99----;.:BBB;B9/:B:BF/;:9FEF-;B...;.:;-;-;.9:;9;B.ABF/;FFF..;;.9B/;./9:/;BD.AD
@M03896:38:000000000-B4D98:1:1109:28645:12657 2:N:0:173
CCTGTTTGCTCCCCACGCTTTCGCACCTGAGCGTCAGTCTTCGTCCAGGGGGCCGCCTTCGCCACCGGTATTCCTCCAGATCTCTACGCATTTCACCGCTACACCTGGAATTCTACCCCCCTCTACGAGACTCAAGCTTGCCAGTATCAGATGCAGTTCCCAGGTTGAGCCCGGGGATTTCACATCTGACTTAACAAACCGCCTGCGTGCGCTTTACGCCCAGTACTTCCGATTAACCCTTGCACCCTCC
+
BBBBBFFFFFFFGGGGEFECGGEEEGGHGFHFEEGGEGGHFHGHGGGFHE00AE@EGGGHEEDEEHE/EEGHHHHHGFGFHHHHHHHGGEDGHGGGHFDGCCGGHHECCGHHGHFFFHGGGGGFFHGD<CEHFCGGDGD/<C0:0:<GCB0GFFFB:GHHHEC./9;9CFGEF?-@-:CFF9BFFF//9FFFB99BBFEFFFFFF?DADDA@@.;/9AD-;D.9;/9;FBDF.;9BF/A.BB/;;9AFFD
@M03896:38:000000000-B4D98:1:1109:5083:12978 2:N:0:173
CCTGTTTGCTCCCCACGCTTTCGCACCTGAGCGTCAGTCTTCGTCCAGGGGGCCGCCTTCGCCACCGGTATTCCTCCAGATCTCTACGCATTTCACCGCTACACCTGGAATTCTACCCCCCTCTACGAGACTCAAGCTTGCCAGTATCAGATGCAGTTCCCAGGTTGAGCCCGGGGATTTCACATCTGACTTAACAAACCGCCTGCGTGCGCTTTACGCCCAGTAATTCCGCTTAACCCTTGCACCCTCC
+
BBBBBFFFFFFFGGGGEEEFGGFEGGGHHHHFEEEEEHHHHHGHGFEGFEGGEE>EGGGHEFFEGHEEEEGHHHHHHHHHHHHHHHHGGEEFHGHHHFDFB@DHHHFGFFGGHHHGGHHGGGGHHGF<.<CHHF<<DCF<CG00;:GCG0:CGHHH;CGGHH0./99/9CFEDA9@BDGGGEFGFFF9;BFFFFBFFAEEBFFFFF;..;@@;.AFFEDDFFF9/9BFFF/.;AAFF/:.9.;;;BDFFF
@M03896:38:000000000-B4D98:1:1109:9827:13059 2:N:0:173
CCTGTTTGCTCCCCACGCTTTCGCACCTGAGCGTCAGTCTTCGTCCAGGGGGCCGCCTTCGCCACCGGTATTCCTCCAGATCTCTACGCATTTCACCGCTACACCTGGAATTCTACCCCCCTCTACGAGACTCAAGCTTGCCAGTATCAGATGCAGTTCCCAGGTTGAGCCCGGGGATTTCACATCTGACTTAACAAACCGCCTGCGTGCGCTTTACGCCCAGTAATTCCGATTAACCCTTGCACCCTCC
+
BBBABFFFFFFFGGGGEFEFFGFEFGGGBGHGFGEG2FGHGHHHGGFHGG0FEEEGGGGHEEDFGHEEEGGHHHHHHGHHHHHHHHHGGFEGFGHHHGGGGCFGHHFFFHFHHHHHHHHGGGGHHHG?.CEHHFGGDGD<GHG::CGGGFCGHHHF;CGHHHEE/0:9FFGGCGAGGGFGGGGGFFF/BBFFFFFFBAEFCFFFFFFA?DFF:.:BFEA=@D.:/;BFFFFDD.AB9/:.99:9FBDEF?
@M03896:38:000000000-B4D98:1:1109:13967:13647 2:N:0:173
CCTGTTTGCTCCCCACGCTTTCGCACCTGAGCGTCAGTCTTCGTCCAGGGGGCCGCCTTCGCCACCGGTATTCCTCCAGATCTCTACGCATTTCACCGCTACACCTGGAATTCTACCCCCCTCTACGAGACTCAAGCTTGCCAGTATCAGATGCAGTTCCCAGGTTGAGCCCGGGGATTTCACATCTGACTTAACAAACCGCCTGCGTGCGCTTTACGCCCAGTAATTCCGATTAACGCTTGCACCCTCCG
+
ABBAAFFFFFFFGGGGEEEEFGFEDGGHFGGFEFEFEGHHFHHHGAEGHGGGEFEGGGGHEEEGGHE>EEFHHHHHHFHFHHHHHHHGGFGGHHHHHCCG/BGHHGBGBCGHGFHHHHHGGGGHFHGC?EEHHHCDD<D/CGFC:C;CCCGGHGHHGFHHGGG./;9/CFGGAG?FCGFGFGGG/9;/BFFFFFFFFFFFBDCFFFC;DDCFB.AFFFDFFF.B/;BFFFF?A9ABB.;...;;BFD.AD.
@M03896:38:000000000-B4D98:1:1109:29301:13869 2:N:0:173
CCTGTTTGCTCCCCACGCTTTCGCACCTGAGCGTCAGTCTTCGTCCAGGGGGCCGCCTTCGCCACCGGTATTCCTCCAGATCTCTACGCATTTCACCGCTACACCTGGAATTCTACCCCCCTCTACGAGACTCAAGCTTGCCAGTATCAGATGCAGTTCCCAGGTTGAGCCCGGGGATTTCACATCTGACTTAACAAACCGCCTGCGTGCGCTTTACGCCCAGTAATTCCGATTAACGCTTGCACCCTCCG
+
BBBBAFFFFFFFGGCEEFEAFGBEEGGHFGHGFEEGFHHHHCAGEEDGFE?EEE@EGGGHHGFFGHFE>EFHHHHHGFHHHHHHHHHFFEGGHHGHHFDDF@BGHGBFFGGHGGGHHHHGGGGHHHF..<EHFBC<D<B/<GGB00;;;0CCCG:C:CGGHH0.:9/9;FFGGC?9?AFFGGFGBFB9/FF/FBBB;FFE=--DEFFAFA@@-;.9BEFFFFF9///9;BBA.9:/;.;.9A.;:FDFFF.
@M03896:38:000000000-B4D98:1:1109:27161:13932 2:N:0:173
CCTGTTTGCTCCCCACGCTTTCGCACCTGAGCGTCAGTCTTCGTCCAGGGGGCCGCCTTCGCCACCGGTATTCATCCAGATCTCTACGCATTTCACCGCTACACCTGGAATTCTACCCCCCTCTACGAGACTCAAGCTTGCCAGTATCAGATGCAGTTCCCAGGTTGAGCCCGGGGATTTCACATCTGACTTAACAAACCGCCTGCGTGCGCTTTACGCCCAGTAATTCCGATTAACGCTTGCACCCTCC
+
ABBAAFFFFFFFGGGGEEEFFGEEEGGHGFHGEGFGEEGHFHHHGDEGHAEEEEEEGEFHEEEEGHE>>EGHHGHHGGGGHGHHHHHGGFFGDFFHHDBDB@DGHGCFFFHHHHHFHHHGGGGHHHG?.AEHCC<<DC<<<CG<0;<CCFCGHHFFCGGFHG::/:/BCFGGFG-9BAFGGBFGGFF/BFFB/BBBB9AEBFFFFFFADDDD-..9FADCBFF/FBFFFFFF..;;;.;.;99:;FFFFF
@M03896:38:000000000-B4D98:1:1109:27178:13943 2:N:0:173
CCTGTTTGCTCCCCACGCTTTCGCACCTGAGCGTCAGTCTTCGTCCAGGGGGCCGCCTTCGCCACCGGTATTCATCCAGATCTCTACGCATTTCACCGCTACACCTGGAATTCTACCCCCCTCTACGAGACTCAAGCTTGCCAGTATCAGATGCAGTTCCCAGGTTGAGCCCGGGGATTTCACATCTGACTTAACAAACCGCCTGCGTGCGCTTTACGCCCAGTAATTCCGCTTACCCCTCGCACCCTCC
+
AABAAFFFF5DFFGGF?EE2FGEEEEGGACGGEFG2ABBFAGFHGDDGH1A0AEEEGEGHEEAEEH>EEEE4GFGHHHFFHGHHHHHFEEEGGFFGHB>>><<FGGCCC?GGGBGFFHFDDGGHHHE..<EHFC/<DCB<CC00:<0GFBCG0CCC0GCGHG0.:0;;FFGGGG-?@.FGCBF0FFF:BFFFFFBBB.AA-@BDFF9;A:-@;.9BFEF=?A?9BF//;B/999./9:;..-9-9BDEEF
@M03896:38:000000000-B4D98:1:1109:26145:14455 2:N:0:173
CCTGTTTGCTCCCCACGCTTTCGCACCTGAGCGTCAGTCTTCGTCCAGGGGGCCGCCTTCGCCACCGGTATTCCTCCAGATCTCTACGCATTTCACCGCTACACCTGGAATTCTACCCCCCTCTACGAGACTCAAGCTTGCCAGTATCAGATGCAGTTCCCAGGTTGAGCCCGGGGATTTCACATCTGACTTAACAAACCGCCTGCGTGCGCTTTACGCCCAGTAATTCCGATTAACCCTTGCACCCTCC
+
BBBBBFFFFFFFGGGGEFEFFGEEEGGGBFGGEEEGEFGHFHGGFEEGHE0EAEEEGGGHEEEFGHE>>EGHHHHHHEGGHHHHHGHGGEFGFHFHHFDFCCDHHHFGHHHHHHHHHHHGGGGHHHG.<DEHFFC<DGF<CGD;0;GCCCGFHHFHFFHHHHB::9//CFFGGA9B?AFFGBFGFFF9/BFBFF9F:AFFBCFFFFFAFDA@;;.BBEABBF.BFFFFFFE..;.9:/;.9F:9:FF?EF
@M03896:38:000000000-B4D98:1:1109:24661:14458 2:N:0:173
CCTGTTTGCTCCCCACGCTTTCGCACCTGAGCGTCAGTCTTCGTCCAGGGGGCCGCCTTCGCCACCGGTATTCCTCCAGATCTCTACGCATTTCACCGCTACACCTGGAATTCTACCCCCCTCTACGAGACTCAAGCTTGCCAGTATCAGATGCAGTTCCCAGGTTGAGCCCGGGGATTTCACATCTGACTTAACACACCGCCTGCGTGCGCTTTTCGCCCACTACTTCCGATTCACCCTTGCACCCTC
+
ABB?AFFBFFFFGGGG2AEAFGEEAFGGFFHHGGE2BDDGFH2FE?EFHG0EAE>EEEGHEEEEFHE/>EFHHFHHGGH3FGHHHHFFE?EEBFFGGDCDB@1?GHFA0<GHHHHHFHFD-@DHGHG...<GFC/0DGD/<GG0::GG0G0CGFHG0:CGHHGE/0//99FGB--9-;/FFFFFFFF/;BFFF/://.;A--;A.9-999--99./99..;9.9/:9BF/.:.9;9//9.;B:;/;A?A
@M03896:38:000000000-B4D98:1:1109:24643:14466 2:N:0:173
CCTGTTTGCTCCCCACGCTTTCGCACCTGAGCGTCAGTCTTCGTCCAGGGGGCCGCCTTCGCCACCGGTATTCCTCCAGATCTCTACGCATTTCACCGCTACACCTGGAATTCTACCCCCCTCTACGAGACTCAAGCTTGCCAGTATCAGATGCAGTTCCCAGGTTGAGCCCGGGGATTTCACATCTGACTTAACAAACCGCCTGCGTGCGCTTTACGCCCAGTAATTCCGACTAACCCTTGCACCCTCC
+
ABBAAFFFFFFFGGGGAEEFFGEEEGGHFHHGEGFEEGGHFHGHGEEFGD?EEE>EEGGHEEEGGHE>>EFHHHHHHBFBGGHHHHHFEEGGHHHHHFCFDCFHHHFFFFGHGHHHHHHGGGGHHFF.<CEHFFC<DGD/<G000;CGGCCGHHGH:CHHHG0./9/;;FFGD-:-@EGGFFFFFFF/9;B/FFFFF?EEBFFFFF-A.;;@>A9BFADABF.:B/:BFFBD-:;BFAE./B9/;BD?EF
@M03896:38:000000000-B4D98:1:1109:7010:14481 2:N:0:173
CCCCGTATAGGTCGTTATTCGGCTTAGTTCCGTGGAGTCCCGCCCACTTCCATCCACTACCATTTGTCCACTGCGATCGTTTCCTCTTCAGTTGAAAACCAACCACACTGGGAACACACTGATCGCACCCACATTGTCCGCCCCATTACTCATCCATACTCACATCGACCGACGACACACCCAGCACACCAACGACCATATCATACAAAGATAGTAATCTCAGGTATACGAGCCAACTAGCAATACACTAT
+
>111111113B1B1A11A3300000B12D2201A00A101B//A//F011A1A1011100012122A2B2@111/////0//121111121BB1221@F/?/?///>/010/01/00//011BF////<CF//1>122@/>///<01111=1>1>1>10=11<<1<./-------:-A/..99../.9.99....99-////////////////://9/9/9//;////----9/--//////////////
@M03896:38:000000000-B4D98:1:1109:16827:14513 2:N:0:173
CCTGTTTGCTCCCCACGCTTTCGCACCTGAGCGTCAGTCTTCGTCCAGGGGGCCGCCTTCGCCACCGGTATTCCTCCAGATCTCTACGCATTTCACCGCTACACCTGGAATTCTACCCCCCTCTACGAGACTCAAGCTTGCCAGTATCAGATGCAGTTCCCAGGTTGAGCCCGGGGATTTCACATCTGACTTAACAAACCGCCTGCGTGCGCTTTACGCCCAGTAATTCCGATTAACGCTTGCACCCTCC
+
BBBBBFFBFFFFGGGGAAAFFFAFEGGHCGHGEEEEAFGHBGGFEDEGHD0AAFEEFGGHAEDEGHF?>EFFGHHHHFHHHGGHHFHGG<EEFGFHHGFGC@FHHHEF2FHHGGBFGHHGGGFHFDFE<EEHFGC0<C0/<GD0:C0CGC0CBF0G::CGHC:.::B//FFGAD?D-C/CFGGGFFF/9BFFFFFFF?FFAFFFE?FDDFFF-;./;:DCFF.BF/:/BF/A.9A/B.;9.99/;FFEEF
@M03896:38:000000000-B4D98:1:1109:16831:14532 2:N:0:173
CCTGTTTTCTCCCCACGCTTTCGCACCTGCGCGTCATTCTTCGTCCAGGCGGCCGCCTTCGCCACCCGTCTTCCTCCTGATCTCTACTCATTTCACCGCTACACCTGGAATTCTACCCCCCTCTACGTCTCTCAGCCTTGCCTTATTCACTTGCAGTTCCCATATTGACCCCGCTGCTTTCACATCTTACTCAACATCCCGCCTGCGTGCGCTTTACGCCCAGCACTTCCGATTAACCCTTGCACCCTCC
+
>A11>DF1BDDDG11AEEE0FDECAEE0000AEAAE0FFG2A/0BE/10/A/>//>>/EC/////0//?/B/>FBF0011BB222>12B1BF22FFG///><100?00??1??1F11GG/-->01=.0.//=D00/</0<//0000<:000;C0C0C0G0C00/;0C009C?A-9-.;;BCFFF00;00;90;/;///9-9--AAA-:-A-9---9/--;=AA--;:;FF----;BF/;-/-B/;/BAFF
@M03896:38:000000000-B4D98:1:1109:16813:14535 2:N:0:173
CCTGTTTGCTCCCCACGCTTTCGCACCTGAGCGTCAGTCTTCGTCCAGGGCGCCGCCTTCGCCACCGGTATTCCTCCAGATCTCTACGCATTTCACCGCTACACCTGGAATTCTACCCCCCTCTACGAGACTCAATCTTGCCAGTATCAGATGCAGTTCCCAGCTTGAGCCCGGGGATTTCACATCTGCCTTAACAAACCGCCTGCGTGCGCTACACGCCCACTAATTCCGATTCCCACTTGCACCCCCC
+
AAAAADDBFFFFGGBEAEA2FGAEAEEF3BGF2BE22DFFBHHCEE?FGF1AAEEGGAEH1FFGFHD/>E?FGHHHHBGHHHFFFHHFGEEFHHBGH?>C?CFCGHB00<FGGHFFGFGC?DGFGHF.<.>G1C/0=000=G<0<<<=DD0<;CFG0;CGFF0.00:.:CGC9---:.9C;0B;FF000=09/9999.9A99-9AA;9..=B---/99-9;...9/;//9/.;.////..///9:/9-;-
@M03896:38:000000000-B4D98:1:1109:23151:14733 2:N:0:173
CCTGTTTGCTCCCCACGCTTTCGCACCTGAGCGTCAGTCTTCGTCCAGGGGGCCGCCTTCGCCACCGGTATTCCTCCAGATCTCTACGCATTTCACCGCTACACCTGGAATTCTACCCCCCTCTACGAGACTCAAGCTTGCCAGTATCAGATGCAGTTCCCACGTTGAGCCCGGGGATTTCACATCTGACTTAACAAACCGCCTGCGTGCGCTTTACGCCCAGTAATTCCGATTAACCCTTGCACCCTCC
+
ABAAAFFFFFFFGGFGEEEFFGEEFGGHGFGGEGGGEGHHHHHHFGFCFEAEAEEEGGGHEEDEFHE/EFFGGHHHGGFGGHHHHHHFEEEGGHHHHDDGCCHHHHGCCGHGHHBGHHHGGGGFFHFA.<CGCFCDDC0<<G<::=CC;;0;CHHG;CHHHH.:9.:.CFGEB-A-;.:CFFFFFFF/;BFBFBBFFFEF>DFFFFF;DDDF-A.FFEDADD.;:/FFFFBAAAA/B/;9:9:/:BDEFD
@M03896:38:000000000-B4D98:1:1109:9449:15519 2:N:0:173
CCTGTTTGCTCCCCACGCTTTCGCACCTGAGCGTCAGTCTTCGTCCAGGGGGCCGCCTTCGCCACCGGTATTCCTCCAGATCTCTACGCATTTCACCGCTACACCTGGAATTCTACCCCCCTCTACGAGACTCAAGCTTGCCAGTATCAGATGCAGTTCCCAGGTTGAGCCCGGGGATTTCACATCTCACTTAACAAACCGCCTGCGTGCGCTTTACGCCCAGTAATTCCGATTAACCCTTGCACCCTCC
+
ABBAAFFFFFFFGGGGEEEFFGEEFGGHFHFFEFEFEHHHHHHHFGGGG?EEAEEEGGGH1EDEGH1>>EFHHHHHGGGHHGGHHHHFEEEFHHHHHFDGGC?GHHFG2GHHGHHHHHHGGGGHHGGF<CEHFGCGGHGCEH<0CCHG;C:GHHEHGGHHHGB;:9//CFGFBF??-AFFFFFBFFF/9BFF/BBF/AEFBFFFFFFDDDDD-:AFFED9DD?B9/FFFFFD.;ABF/;A;;/;;BDFFF
@M03896:38:000000000-B4D98:1:1109:8835:15525 2:N:0:173
CCTGTTTGCTCCCCACGCTTTCGCACCTGAGCGTCAGTCTTCGTCCAGGGGGCCGCCTTCGCCACCGGTATTCCTCCAGATCTCTACGCATTTCACCGCTACACCTGGAATTCTACCCCCCTCTACGAGACTCAAGCTTGCCAGTATCAGATGCAGCTCCCAGGTTGAGCCCGGGGATTTCACATCTGACTTAACAAACCGCCTGCGTGCGCTTTACGCCCAGTAATTCCGATTAACCCTTGCACCCTCC
+
ABBAAFFFFFFFGGGFEEEFFGEEFGGHBGFGEEEFEGFHGHCGEEAF31AEAE>EGFGH1EAEFHE>>EFGFHHHHFCGGGGHHHHFEEEFFGGHHDCDF@?GHHFC2GGHFFGGGHHGGGGHGHC<.=<GFGGGGHF<CG000<;C;<;CCG0;/;CHA/0./9/9/CFE;:A?-;CFFBFFFFF//;BFFB:B/:EFFFFFFF-:AA-@;.EFF.9@DF.;/B/BFF/.A.9/B:;99B;/;FFFFA
@M03896:38:000000000-B4D98:1:1109:9451:15538 2:N:0:173
CCTGTTTGCTCCCCACGCTTTCGCACCTGAGCGTCAGTCTTCGTCCAGGGGGCCGCCTTCGCCACCGGTATTCCTCCAGATCTCTACGCATTTCACCGCTACACCTGGAATTCTACCCCCCTCTACGAGACTCAAGCTTGCCCGTATCAGATGCAGTTCCCAGGTTGAGCCCGGGGATTTCACATCTGACTTAACAAACCGCCTGCGTGCGCTTTACGCCCAGTACTTCCGATTAACCCTTGCACCCTCC
+
BBBBBFFFFFFFGGGGFEAAFGEEEFGHFGHFAEEFEFGHFGHHGFEGHF?EEEEEGGGH1EDEEHE?EEFHHHHHHFHFHFGHHHHGFEGFHHHHHFDFGCFHHHFFHGHHGHHHHHHGGGGHHHEDDEEFFGC<<GFCEG0::;GC:;<;GH0CCGGHHF0./99:/BGGAC-?9CFFFFFFFFF/9BFFFFBF9.AEBFFFFF9ADD->9.ABFEFFF?E/B/B/FF?A;9;B9/;./BB/9;D.:9
@M03896:38:000000000-B4D98:1:1109:20846:15602 2:N:0:173
CCTGTTTGCTCCCCACGCTTTCGCACCTGAGCGTCAGTCTTCGTCCAGGGGGCCGCCTTCGCCACCGGTATTCCTCCAGATCTCTACGCATTTCACCGCTACACCTGGAATTCTACCCCCCTCTACGAGACTCAAGCTTGCCAGTATCAGATGCAGTTCCCAGGTTGAGCCCGGGGATTTCACATCTGACTTAACAAACCGCCTGCGTGCGCTTTACGCCCAGTAATTCCGATTAACCCTTGCACCCTCC
+
BBBBAFFFFFFFGGGFAEEFFGEEEGGF3GFFEEEEEGGHHHGHFDEFFAEEEE>EGFFHAEDEGHE>/EFGHHHHG2FGGGEHF?GFGEFGHGFGHDCGFCGHHHFFGGHFGF1FGHHGGGGHHHE..<CGFHGBDCD<CG00;;CC;;C:GGEF::CGHF0./9;/9CGE?@-;9:/CFFGFFFF//;BBBFB/;:EEBFFDFFBDFA;@9.:9BADAFDA9/:BFFFBFA9ABF/;9/B99;FDFFD
@M03896:38:000000000-B4D98:1:1109:2187:16703 2:N:0:173
CCTGTTTGCTCCCCACGCTTTCGCACCTGAGCGTCAGTCTTCGTCCAGGGGGCCGCCTTCGCCACCGGTATTCCTCCAGATCTCTACGCATTTCACCGCTACACCTGGAATTCTACCCCCCTCTACGAGACTCAAGCTTGCCAGTATCAGATGCAGTTCCCAGGTTGAGCCCGGGGATTTCACATCTCACTTAACAAACCGCCTGCGTGCGCTTTACGCCCAGTACTTCCGATTAACCCTTGCACCCTCC
+
BBBBBFFFFFFFGGCGEEEEFGDEEGGHBGHHFFEEEGGHGHHHEEGGGDEGEFEEGG1FGEDEGHEE>ECGHHFHHBEGHGHHHHHGGFGFDGFGFDBF?@FHHHEFBGHGGFFFFHHGGGGHFF..<EDGFF<<<CF/CFFC;CCGCC0CCFHBGCFHFF0.:9999CFEBA---9FFBFGFFFF/9;FFFFFFB.EEADFFFFC;.A@@@9.9FA.;=..9;//BFBAD.AD/;/A./.;/B;A.99
@M03896:38:000000000-B4D98:1:1109:11215:16946 2:N:0:173
CCTGTTTGCTCCCCACGCTTTCGCACCTGAGCGTCAGTCTTCGTCCAGGGGGCCGCCTTCGCCACCGGTATTCCTCCAGATCTCTACGCATTTCACCGCTACACCTGGAATTCTACCCCCCTCTACGAGACTCAAGCTTGCCAGTATCAGATGCAGTTCCCAGGTTGAGCCCGGGGATTTCACATCTGACTTAACAAACCGCCTGCGTGCGCTTTACGCCCAGTAATTCCGATTAACGCTTGCACCCTCC
+
BBBBAFFFFFFFGGGFAEAAFGEGGGGBGBHGE2AEEFFHDHHFEEEHGF0EF>>EEGFH1EEEEHE@>EFGHHEHFFGGHHHHHFHGGECGFGFHHGGGCBGHGGBA22GFGFGGDGHGGGGHHHFE.<<FFGC0GC0<CGH00;CCHFCFBFCC:CHGHH0:/0:CFFCA-A-@@DFFFFGEFFB9/BFBFFFF/.EE-@FDFFAA.;9B-;.999.BF..//99/;F/...;B9.;.9..999A.;D
@M03896:38:000000000-B4D98:1:1109:11233:16949 2:N:0:173
CCTGTTTGCTCCCCACGCTTTCGCACCTGAGCGTCAGTCTTCGTCCAGGGGGCCGCCTTCGCCACCGGTATTCCTCCAGATCTCTACGCATTTCACCGCTACACCTGGAATTCTACCCCCCTCTACGAGACTCAAGCTTGCCAGTATCAGATGCAGTTCCCAGGTTGAGCCCGGGGATTTCACATCTGACTTAACAAACCGCCTGCGTGCGCTTTACGCCCAGTAATTCCGATTAACCCTTGCACCCTCC
+
ABAAAFFFFFFFGGGGEFEFFGEEGGGHHHHGGFEGEHGHFHGHGEAGHEEGEEEGGGGHHGGGGHFE/EFHHHGHHHHHHHHHGFHGGFFGHHHHHGDFDCGHHHCFFHHFHHHFHHHGGGGHHHF.<CCHFGCDGGF<CGG0:<;GGHCGFHHH0CGHHH0.:9//;FGFDBADAD9FFGGGFFF9/;FBFFBBBFEE@DFFFFBADFCD-:.BF.A@FF.B/F/FFF/AA.AFB/;./.:9;FFFFF
@M03896:38:000000000-B4D98:1:1109:2590:17065 2:N:0:173
CCTGTTTGCTCCCCACGCTTTCGCACCTGAGCGTCAGTCTTCGTCCAGGGGGCCGCCTTCGCCACCGGTATTCCTCCAGATCTCTACGCATTTCACCGCTACACCTGGAATTCTACCCCCCTCTACGAGACTCAAGCTTGCCAGTATCAGATGCAGTTCCCAGGTTGAGCCCGGGGATTTCACATCTCACTTAACAAACCGCCTGCGTGCGCTTTACGCCCAGTAATTCCGATTAACCCTTGCACCCTCC
+
BBBAAFFFFFFFGGFGAEEEGGEFGGGH3GHGEFEGEGHHHHHHGGGHBE?FEEEFFEGHEEFFGHEEEECHHHHHGGHFHHHHHHHFFFGGBFFHHFDGCCFHHHFGFHHHGFHFHHHGGGGHGHG.>EGHFF<<DC0/<GHB0;;CG0CGHHHB;CGGFHG.:0/;CFGGFCAA?DFGFGGFFFF/;BFFBFBF/?EFFFFFFFFADD-9;A.BF.A;@DE9B/9BFFF.9AD/;/;./.9;BFD?ED
@M03896:38:000000000-B4D98:1:1109:18281:17799 2:N:0:173
CCTGTTTGCTCCCCACGCTTTCGCACCTGAGCGTCAGTCTTCGTCCAGGGCGCCGCCTTCGCCACCGGTATTCCTCCAGATCTCTACGCATTTCACCGCTACCCCTGGAATTCAACCCCCCTCTCCGAGACTCAAGCTCGCCAGCATCAGATGCCGTTCCCAGGTTGAGCCCCGGGTTTTCCCATCTCACTTAACACACCGCCTGCGTGCGCTTTTCTCCCAGTACTTCCGATTAACCCCTCCACCCTC
+
AA>>>FF1DFBFFE1EEAA0ADEEBEEH000A0B/A/FED2BGAAA/1B//A//>@EF/@/?/>E0////>BEB2FG0B1B12B2>E/EEAEEDFFF/>CCCFG/CA/0?<<112@@AA@/-<00><---<000<00<0<<C;-./;=000;;C0-;CFFB90.;0//90/C.9---:-9B//9/;9/;;9/99;9/;AB9@@-9-9;A?=;9;-///;9;-/9////;9--99-/99----9-;AA-;
@M03896:38:000000000-B4D98:1:1109:12203:18627 2:N:0:173
CCTGTTTGCTCCCCACGCTTTCGCACCTGAGCGTCAGTCTTCGTCCAGGGGGCCGCCTTCGCCACCGGTATTCCTCCAGATCTCTACGCATTTCACCGCTACACCTGGAATTCTACCCCCCTCTACGAGACTCAAGCTTGCCAGTATCAGATGCAGTTCCCAGGTTGAGCCCGGGGATTTCCCATCTGACTTAACACACCGCCTGCGTGCGCTTTACTCCCAGTAATTCCGATTCACCCTTGCACCCTCC
+
BBBAAFFCFFFFGGGG2AAA2GEFEGGFGCHGEEE2EGGHFGFFEDABEE0AAE0EEFGG1EE?EH?/>>FGHH4GHEEFGGGFGHHFEEAEFGHHH<>C/BFGHHGA0F?CFF1GHHHGGGGEBH.>.<EGFGC0<<0/<G000;;C0;0<0C0CCGGHHG0.:0999CFE-A---;CFG0CFFF//;9BFFFBF/ADFBBBF.9@...-9;9.;//99E./99BB/;B9;.;//9/;.9.:9:BAEED
@M03896:38:000000000-B4D98:1:1109:12220:18644 2:N:0:173
CCTGTTTGCTCCCCACGCTTTCGCACCTGAGCGTCAGTCTTCGTCCAGGGGGCCGCCTTCGCCACCGGTATTCCTCCAGATCTCTACGCATTTCACCGCTACACCTGGAATTCTACCCCCCTCTACGAGACTCAAGCTTGCCAGCATCAGATGCAGTTCCCAGGTTGAGCCCGGGGATTTCACATCTGACTTAACAAACCGCCTGCGTGCGCTTTACGCCCACTAATTCCGATTAACACTTGCACCCTCC
+
ABAAAFFFFFFFGGGG?EEAFGAEEEGGBGHFEEEGEFHHHHFHEE1FH?AAEFEEGGGH1EAEGH1>>EGHHGHHHBHGHHFGFHHGE?EFFG2GHDDGFCGHHHFFBGGHGGGGGHHGGGEHGH>E<DCHFG/<<<D<GGB=.:;;CCCGGFHFGHHHHF0./9;//BFE@9@A-:BBFEFFFFF/BFBFBFFFBFFFBF;DAF9A?99@-99/B?A@DD.;///:FFF9.:A/;;;//;9;9BDF.9
@M03896:38:000000000-B4D98:1:1109:12202:18647 2:N:0:173
CCTGTTTGCTCCCCACGCTTTCGCACCTGAGCGTCAGTCTTCGTCCAGGGGGCCGCCTTCGCCACCGGTATTCCTCCAGATCTCTACGCATTTCACCGCTACACCTGGAATTCTACCCCCCTCTACGAGACTCAAGCTTGCCAGTATCAGATGCAGTTCCCAGGTTGAGCCCGGGGATTTCACATCTGACTTAACAAACCGCCTGCGTGCGCTTTACGCCCAGTAATTCCGATTAACGCTTGCACCCTCC
+
ABBAAFFFFFFFGGGGGEEFFGEFEGGHGFHGEGEGEGHHHHHHGFEHHEAEAEEGGGGHAEDFGHEEEGGHHHHHHFGHHHHHHHHFGGGGHHHHHFCFGCFHHHGFGGHHHHHFGHHGGGGFGGF?ACEHFGC<DG0/CGD:0:;CGCCGGGFHHGHHHGC./0;;FFGGD@AAACFGGFGGFFF/;BFFFFFFFAFFDDFFFFDFFFFF;D.BFED=FF.;BBBFFFF?;.;FF.;.AA?99FFEE.
@M03896:38:000000000-B4D98:1:1109:24147:19420 2:N:0:173
CCTGTTTGCTCCCCACGCTTTCGCACCTGAGCGTCAGTCTTCGTCCAGGGGGCCGCCTTCGCCACCGGTATTCCTCCAGATCTCTACGCATTTCACCGCTACACCTGGAATTCTACCCCCCTCTACGAGACCCAAGCTTGCCAGTATCAGATGCAGTTCCCAGGTTGAGCCCGGGGATTTCACATCTGACTTAACAAACCGCCTGCGTGCGCTTTACGCCCAGTACTTCCGCTTAACCCTTGCACCCTCC
+
ABAAAFFFFFFFFEFGEEEAFGEEEGGHBBAFEFGFEFHHFHHHGG?3F10AEFEGFGGHFEDEEHE/>E/FGFFHGEFBGHHGHHHFFFDFHFHHH/<<CC<GGHEC2?FGHHFGFHHGGGFGFGFF..<..<.<<<0<CG:00;;C0;0;GGB0;:GFH00.90;/9BFF--A-AA/CBFFFFFF/9B9B//BB/:AEBFFFFF9;DBDF;.EFFFF;-A.;//FFFB..9..9;/;9/FB/;BDFFF
@M03896:38:000000000-B4D98:1:1109:11578:19689 2:N:0:173
CCTGTTTGCTCCCCACGCTTTCGCACCTGAGCGTCAGTCTTCGTCCAGGGCGCCGCCTTCGCCACCGGTATTCCTCCAGATCTCTACGCATTTCACCGCTACACCTGGAATTCTACCCCCCTCTACGAGACTCAAGCTTGCCAGTATCAGATGCAGTTCCCAGGTTGAGCCCGGGGATTTCACATCTCACTTAACAAACCGCCTGCGTGCGCCTTACGCCCAGTAATTCCGATTAACCCCTGCACCCTCC
+
AAAAAF3B1FFFGGGFAEEFFG?EEGGF0GFGEGEGEHHH2FFGEE?FB//AEEEEEGGHAEEEEG/E/>FHGEFHEEGHHHHHHHHGEEEGHHHHHEB@CCFGHF000GHFH2DGHHHGCCFFDD....>FCCC<<<0/<<<<0<0===;;CFFCCGGGGC0.;0/;FHGE-A@-ABFFFFGFFF00;C0:FFF//FEF@@@FEF@99A-9-9-9B-99@B-:F9/BFFBBAA-;F/A----;BFBFEF
@M03896:38:000000000-B4D98:1:1109:11584:19707 2:N:0:173
CCTGTTTGCTCCCCACGCTTTCGCACCTGAGCGTCAGTCTTCGTCCAGGGGGCCGCCTTCGCCACCGGTATTCCTCCAGATCTCTACGCATTTCACCGCTACACCTGGAATTCTACCCCCCTCTACGAGACTCAAGCTTGCCAGTATCAGATGCAGTTCCCAGGTTGAGCCCGGGGATTTCACATCTGACTTAACAAACCGCCTGCGTGCGCCTTACGCCCAGTAATTCCGATTAACCCTTGCACCCTCC
+
AABAAFFCFFFFGGGGEEEFGGEEEGGHEGHGEFEFEFGHHHHHGDEFG?AEAEEEGGGH1EDEFHE/>EFGHHHHHGHHGGHHHHGFEEEFHGHHHACGDCFHHHCAGHGGGHFGHHHGGGGHHHF.<CEHGGC0<CD<CG<0:;CC;0<CGHHGBGGHGF0./9/9;FFGA---@AFFGFGGFF//9;9FBFF9FFFE;@DFEF;AAA@B.9ABF.A=DD?/;/9BFFF.9DF/;/;./.B/;FFEEF
@M03896:38:000000000-B4D98:1:1109:7984:20480 2:N:0:173
CCTGTTTGCTCCCCACGCTTTCGCACCTGAGCGTCAGTCTTCGTCCAGGGGGCCGCCTTCGCCACCGGTATTCCTCCAGATCTCTACGCATTTCACCGCTACACCTGGAATTCTACCCCCCTCTACGAGACTCAAGCTTGCCAGTATCAGATGCAGTTCCCAGGTTGAGCCCGGGGATTTCACATCTGACTTAACAAACCGCCTGCGTGCGCTTTACGCCCAGTAATTCCGATTAACCCTTGCACCCTCC
+
ABBAAFFFFFFFGGGGEEEFFGEFGGGHFGHFFGEEEGGHHHGHGDEFFA?GEEEEGGGHEEEEGHEEEFGHHHHHHGGHHHHHHHHGGEFGFGGHHBCGGCFGHHGGBGHHHHFGGHHGGGGHHGF..<CGFGGDDGF/CG00;;C;;;CGFGHHCGGHHF0./9//;FFE?@9-@CCCGBFFFFF/:BFFFFFF/9EF@BFDFFD9AABD-;.;BEDADFE///9BFFFD.ADFB/E././/:BDAAA
@M03896:38:000000000-B4D98:1:1109:7981:20498 2:N:0:173
CCTGTTTGCTCCCCACGCTTTCGCACCTGAGCGTCAGTCTTCGTCCAGGGGGCCGCCTTCGCCACCGGTATTCCTCCAGATCTCTACGCATTTCACCGCTACACCTGGAATTCTACCCCCCTCTACGAGACTCAAGCTTGCCAGTATCAGATGCAGTTCCCAGGTTGAGCCCGGGGATTTCACATCTGACTTAACAAACCGCCTGCGTGCGCTTTACGCCCAGTAATTCCGATTAACCCTTGCACCCTCC
+
ABBABFFFFFFFGGGGEFFFFGGGGGGHGGHHGGEEEGHHHHHHGFDGHE?EEEEEGGGHEEEEGHF@FGGHHHHHGHHHHHHHHHHFEFGGHHHHHBCGGCFHHHFAFHHHHHGHHHHGGGGHFFFA>EEHFH<DDGFCGHB00;;CG0:;0CCHCCHHHB0.:9//CFFGDGBDGAFFFFFFFFF:/BFFBFFFBFEFAFFFFF@;DD@@9A?FFAA=B.E9B9FFFFFF?DDFF/;9/9/;;BDFFD
@M03896:38:000000000-B4D98:1:1109:21910:21488 2:N:0:173
CCTGTTTGCTCCCCACGCTTTCGCACCTGAGCGTCAGTCTTCGTCCAGGGGGCCGCCTTCGCCACCGGTATTCCTCTAGATCTCTACGCATTTCACCGCTACACCTGGAATTCTACCCCCCTCTACGAGACTCAAGCTTGCCAGCATCAGATGCAGTTCCCAGGTTGAGCCCGGGGATTTCACATCTGACTTAACAAACCGCCTGCGTGCGCTTGACGCCCAGTAATTCCGATTAACCCCTGCACCCTCCG
+
ABBBAFFFFFFFGGCGEGEFFGEF?EEGBFHHGAEEBDGHFGHHGFDFHG0EEGEGGGGHEFDDEHFEEEFHHHHH43GHHHHHGHHGGDEEHFFHHGGGCCEGHGFE2CGHGGFFHGEGGGGHGGE<.AEGCB<<DC0CGHHE.:;;CBB:CGFH:CHHGC0:/9/CBFFGAA@-BABFFBFFFFB/FFFFFFFF/;EE=D=FFE;:AD-@-;..;.9@B..:;/:/BFBAA9AFB/.....9;:D9A?.
@M03896:38:000000000-B4D98:1:1109:21905:21506 2:N:0:173
CCTGTTTGCTCCCCACGCTTTCGCACCTGAGCGTCAGTCTTCGTCCAGGGGGCCGCCTTCGCCACCGGTATTCCTCCAGATCTCTACGCATTTCACCGCTACACCTGGAATTCTACCCCCCTCTACGAGACTCAAGCTTGCCAGTATCAGATGCAGTTCCCAGGTTGAGCCCGGGGATTTCACATCTGACTTAACAAACCGCCTGCGTGCGCTTTACGCCCAGTAATTCCGATTAACGCTTGCACCCTCC
+
ABABAFFBFFFFGGCEAFEAEGEGDEGGBFFGG2EEEGGFGHFGEEEHGECEEECGGEGGHGGFGH?E/EFHHHFHFEHGHHGHHGHGGFEFHHHHHGG@@CFHHF2AGFFGHGFHHHGGDDGHHHG>.AGHHGGBGCF/<CFB:C:<F:<;:CCGCCGHBG0.;09CFGFFGA-:DDBB;0FFFFB/BBB/99BBBAEEFFBFAF@.;9-@@9./9AD>DFFFFEBBFF/..9;/;.;.99.9BFFEEA
@M03896:38:000000000-B4D98:1:1109:10633:22734 2:N:0:173
CCTGTTTGCTCCCCACGCTTTCGCACCTGAGCGTCAGTCTTCGTCCAGGGGGCCGCCTTCGCCACCGGTATTCCTCCAGATCTCTACGCATTTCACCGCTACACCTGGAATTCTACCCCCCTCTACGAGACTCAAGCTTGCCAGTATCAGATGCAGTTCCCAGGTTGAGCCCGGGGATTTCACATCTGACTTAACAAACCGCCTGCGTGCGCTTTACGCCCAGTAATTCCGATTAACCCTTGCACCCTCC
+
CCCCCFFFFFFFGGGGEEEFFGFGGGGHGHHGGGEEAFGHHHGHGGEGHGGGEEEFGGGHHGGGGHEEEEGHHHHHHHHHHHHHHFGGGEFGHHHHHGDGCCFHHHFFHHHHHHHHHHHGGGGHHGFE.?EHFFGGGHF<GHF:CFGGHFHGFFHH:CHHHHF.::99BFGFGF@9DDGGGFGGFFFBBBFFFFFEBAEFFFFFEFAAFDAABA9BBFFFFFFFFBFBFFFFAADBF/;://9/BFFEEA
@M03896:38:000000000-B4D98:1:1109:10643:22748 2:N:0:173
CCTGTTTGCTCCCCACGCTTTCGCACCTGCGCGTCAGTCTTCGTCCAGGGCGCCGCCTTCGCCACCGGTATTCCTCCAGATCTCTACGCATTTCACCGCTACACCTGGAATTCTACCCCCCTCTACGAGCCTCAAGCTTGCCAGCATCAGATGCAGTTCCCAGCTCGAGCCCGGGGATCTCACATCTCACTTAACACACCGCCTGCGTGCGCTTTACTCCCAGTAATTCCGATTAACCCTTGCACCCTCC
+
AA>1AFF>FFFFFA1EAAE0FEEECEGH00AAEFE/EHGFBGH0AE/10//A>EE?EFCF/>/??C>/>//B22>EC0<1B<BFFGG/E?<AGGGFG/<BC?<0<G0<0<FFGFDDFE?@@@A01FF..-<///000<0/CF0:.:<C000;GF00;CCB000.:/.;.99;----;9-;9/BBFFB/;BBF//;//999-;---9;--9>>@-ABF/;BEF/B//;BFBFA-;?9:/;-/-:/;;AEEB
@M03896:38:000000000-B4D98:1:1109:19518:24424 2:N:0:173
CCTGTTTGCTCCCCACGCTTTCGCACCTCAGTGTCAGTATCAGTCCAGGTGGTCGCCTTCGCCACTGGTGTTCCTTCCTATCTCTACGCATTTCACCGCTACACAGGAAATTCCACCACCCTCTCCCATACTCTCGCTCGTCACTTTTGAATGCACTTCCCCGCTTGCACCCCCCGCTTTCACATCCAACTTAACCCACCCCCTACGCGCGCCTTACGCCCAGTCCTTCCGATTAACCCTTGCCCCCTCT
+
AAA>AFFBBDDFFGGE1AAA0B0BEEG0F1BFFADGDDGHHHB2F111FGFEEBAAEBFG/EEAF11010?BDFB@FE1221BB22FBE/?/GF2BG/>EEG1G10/B>B1DF>GDF<FCEHEFCH0B1<FFGH1/?FF>>?//11?<1/?111111>>F><---.<.0</C------.9CBB0FF/0:CBF90;0.;:C.9A@EE-;---;-;-/99;99--;//:/99F---;/;/9-/-//;A@@B-
@M03896:38:000000000-B4D98:1:1109:19536:24429 2:N:0:173
CCTGTTTGCTCCCCACGCTTTCGCACCTCAGTGTCAGTATCAGTCCAGGTGGTCGCCTTCGCCACTGGTGTTCCTTCCTATATCTACGCATTTCACCGCTACACAGGAAATTCCACCACCCTCTACCATACTCTAGCTCGTCAGTTTTGAATGCAGTTCCCAGGTTCAGCCCGGCGATTTCACATCCAACTTAACGAACCACCTACGCGCGCTTTACGCCCAGTCATTCCTCTTCACCCTTGCACCCTCT
+
AAAAAFFFFFFFGGGGEEAAFGEEEGGGHGGFHGHFGHGHHGGGFCDAFFH1EBAEEEGG1EEEEF325BBEGGDBFHFHHHHHGHHFEGGGHGFHH1EEEEFHH0?ECHHHGHHFHHHGGGHHGHHFDHHGHFG2GDG?>C//211<0??D1FF1??GHHH1.1<1>1>>C-<--;C.EGFHGHHHBCHFHGBB.C.B?FEFFFF.?@B-@-..;B9.@DF.;////;B//99/;;:9././//999A9
@M03896:38:000000000-B4D98:1:1109:19549:24442 2:N:0:173
CCTGTTTGCTCCCCACGCTTTCGCACCTCAGTGTCAGTATCAGTCCAGGTGGTCGCCTTCGCCACTGGTGTTCCTTCCTATATCTACGCATTTCACCGCTACACAGGAAATTCCACCACCCTCTACCATACTCTAGCTCGTCAGTTTTGAATGCAGTTCCCAGGTTCCGCCCGGGGATTTCACATCCAACTTAACGCACCACCTACGCGCGCTTCACGCTCAGTAATTCCGCTTCACCCTTGCACCCT
+
AAA11DF1FFFFGGFE1EEFAFAEEEGCGFFGHFFBFGFGHHGGGF1BBGFEGB/AEEFF/EAAE11010B?@D2DGGD2FHHF2BGB>/EEEB2BG/>/>>BF>0?000BFHFG<F/EFA/CC1BGB21BDFDH1@>F//?//2@1<0?1FDF111?@FHF1.1>11<>.@<---::;FH0C00;/:0CCC00;.--;AGGEFFFG--;@@-9-;BAA-;-F/B///9/B-;--/;:9-/-999/9-
@M03896:38:000000000-B4D98:1:1109:19520:24448 2:N:0:173
CCTGTTTGCTCCCCACGCTTTCGCACCTCAGTGTCAGTATCAGTCCAGGTGGTCGCCTTCGCCACTGGTGTTCCTTCCTATATCTACGCATTTCACCGCTACACAGGAAATTCCACCACCCTCTACCATACTCTAGCTCGTCAGTTTTGAATGCAGTTCCCAGGTTGAGCCCGGGGATTTCACATCCAACTTAACGAACCACCTACGCGCGCTTTACGCCCAGTAATTCCTATTAACCCCTGCCCCCTCT
+
ABAAAFFFFFFFGGGFEEAAFGEEEGGGHGHHHHGDDGGGGHGGGFDGHHFEEBAEEFGH1BAEEF3B5BFEHHGHHHFHHFHHHGHFFEGGHHHHHEGFGEFHG0?FFEGFGHGHHHHGGHHHGHHHFHHHHFGFGGG/<C/<2<?DFCGHFFHF<FGHHE1>1<0<>GFF><---:;CFGHFFHHFHHHB;CG9AABBAEGGFF.;9;-;9.;BFEFFFD.9B/;9FF/9/;;/;/9...9.99D-A.
@M03896:38:000000000-B4D98:1:1109:24167:24634 2:N:0:173
CCTGTTTGCTCCCCACGCTTTCGCACCTGAGCGTCAGTCTTCGTCCAGGGGGCCGCCTTCGCCACCGGTATTCCTCCAGATCTCTACGCATTTCACCGCTACACCTGGAATTCTACCCCCCTCTACGACACTCAAGCTTGCCAGTATCAGATGCAGTTCCCAGGTTGAGCCCGGGGATTTCACATCTGACTTACCAAACCGCCTGCGTGCGCTTTACGCCCATTACTTCCGATTAACCCTTGCACCCTCC
+
ABBAAFFFFFFFGGGGEFFCFGBEEGGFAFGGEFGG?GFFEGEGGDEFF1AEAE>EGGGHHGDEFHE/>EFGHFGGHFGHHGGHHHHFGEEEFFGHHCBDCCDGHGCFBGHHGGBFGHHGGGGGGHCD.<AGFF/<<<<<<G;00;;C:::CGFGC0<;GGH0.99;/9FBA;?--9CFFFFFFFFF/BBFFF/9F/.9;@BFBE?A.A:9@@.9/;;9@DD//9;BFFFFF.9.;F/;./.;;/9A.AA
@M03896:38:000000000-B4D98:1:1109:24150:24640 2:N:0:173
CCTGTTTGCTCCCCACGCTTTCGCACCTGAGCGTCAGTCTTCGTCCAGGGGGCCGCCTTCGCCACCGGTATTCCTCCAGATCTCTACGCATTTCACCGCTACACCTGGAATTCTACCCCCCTCTACGAGACTCAAGCTTGCCAGTATCAGATGCAGTTCCCAGGTTGAGCCCGGGGATTTCACATCTGACTTAACAAACCGCCTGCGTGCGCTTTACGCCCAGTAATTCCGATTAACCCTTGCACCCTCC
+
BBBBBFFBFFFFGGGGEEEAFGEFGGGHCFHGEFEGAFFGGHGHGFDFF?EFAEEFGGGHEFGGGHEE>EGHHHHHGGFGHHHHHHHGGGGGHHHHHFCDC@DGHHGAHGHHHHHHHHHGGGGHHHCA<CEHHFCDGGF<GHH0:;CGGHHHHHHH0CHHHH0::9/C9BFF??9?@D/BB0FGFFF//BFFFFBF/9EF-BCDFFC9.;;@9;.:FEFFFBEB/9BBFFF.A.DFB/A./;/;;FD.EA
@M03896:38:000000000-B4D98:1:1109:22404:24824 2:N:0:173
CCTGTTTGCTCCCCACGCTTTCGCACCTGAGCGTCAGTCTTCGTCCAGGAGGCCGCCTTCGCCACCGGTATTCCTCCAGATCTCTACGCATTTCACCGCTACACCTGGAATTCTACCCCCCTCTACGCGACTCAAGCTTGCCAGTATCAGATGCAGTTCCCAGGTTGAGCCCGGGGATTTCACATCTGACTTAACAAACCGCCTGCGTGCGCTTTACGCCCAGTACTTCCGATTAACCCTTGCACCCTCC
+
AABAAFF>FFFFGGGGEEECFGEEEGGFBFFGEEEFBFDGFHCFEEEGGEAEAF0EEGGHAEEAEH?>>EFGHHHHHFBFFHHGHEGFGFEGFGHHH<EEEEGHGC?0BFDGGHFFHHHGGGFFDFF/<>@DFG/<<<</<CG00<=CF000CGGF0=CGFH0./0:/9CFF9--9B9B0C0BFBBF//BF/:/9;/.A?;;9A.9;;.9-;9.;BB..-;AA/;//9BFA..99/:/;./.;9B9AEA?
@M03896:38:000000000-B4D98:1:1109:22419:24838 2:N:0:173
CCTGTTTGCTCCCCACGCTTTCGCACCTGAGCGTCAGTCTTCGTCCAGGAGGCCGCCTTCGCCACCGGTATTCCTCCAGATCTCTACGCATTTCACCGCTACACCTGGAATTCTACCCCCCTCTACGAGACTCAAGCTTGCCAGTATCAGATGCAGTTCCCAGGTTGAGCCCGGGGATTTCACATCTGACTTAACAAACCGCCTGCGTGCGCTTTACGCCCAGCAATTCCGATTAACCCTTGCACCCTCC
+
ABBAAFFFFFFFGGGGEEEFFGEEGGGHFFHGEEEGEGGHGHGHFEEFHAEFAFAEFGGGAEEFGHE/>EFGGHHHGFG3GGHHHGHGEEEGDGHHHEEEEEFHHHFGGHHFHHHHHHHGGGGHGHGDADGHFF><>CF0>G000==D=0DDDFD==GGHHHCC::/;;CGGFC-:AEFFF0FFBFF0FFGGFGFGFFEF=B@DEF>;AD=@9.;B/AACFFE.;9/;BFBDD.AFF/;./.99;FDEAF
@M03896:38:000000000-B4D98:1:1109:10541:25236 2:N:0:173
CCTGTTTGCTCCCCACGCTTTCGCACCTGAGCGTCAGTCTTCGTCCAGGGGGCCGCCTTCGCCACCGGTATTCCTCCAGATCTCTACGCATTTCACCGCTACACCTGGAATTCTACCCCCCTCTACGAGACTCAAGCTTGCCAGTATCAGATGCAGTTCCCAGGTTGAGCCCGGGGATTTCACATCTCACTTAACAAACCGCCTGCGTGCGCTTCACGCCCGCTAATTCCGCTTCACCCTTGCACCCTCC
+
ABBAAFDBDFFFGGGGEEAFFGFEEGGFHFFGEEEDFGGHGHEHED1FHD00EE>EGEEHCEDEFH>/>EFHHHBHHFGGHFGFH4GFE<EF?GGHHB<BBCFGGH202FFFGG<GFHGGGGGFFH<D<<CGC0C0<C0<CG0::CGCC:0;CFHB;CGHHF0:;0//;BFE9-;-:./CBBFBFFF/9;/99;;9B.AE-=FFFF@9.A-@-;./;.9A=9-9-.9;;9B.;..;FBF./;9://.9..
@M03896:38:000000000-B4D98:1:1109:10558:25245 2:N:0:173
CCTGTTTGCTCCCCACGCTTTCGCACCTGAGCGTCAGTCTTCGTCCAGGGGGCCGCCTTCGCCACCGGTATTCCTCCAGATCTCTACGCATTTCACCGCTACACCTGGAATTCTACCCCCCTCTACGAGACTCAAGCTTGCCAGTATCAGATGCAGTTCCCAGGTTGAGCCCGGGGATTTCACATCTGACTTAACAAACCGCCTGCGTGCGCTTTACGCCCGCTAATTCCGATTAACCCTTGCACCCTCC
+
ABBAAFFFFFFFGGGGAEEAFGEEFGGGFFHFEFEGEGHHHHHHGFDFHE?GAEEEGGGH1EEEGHE>>EFHHHHHHGGHHGHHHGHFEEEGHGHHHCCGGCGHHHFF2FFFFGGFHHHGGGGHHHCA.CCHFGCDDGB/CGD0:;CCC0<CFHGFCGHHHHB./99/:FGGBA@-9CFFFFFFFFF//;FBFFFF/9EEBFFFAFBADDCD>.AFFED=C=--9.BFFFFBDDDFF/;A/B;/;BFFED
@M03896:38:000000000-B4D98:1:1109:10538:25254 2:N:0:173
CCTGTTTGCTCCCCACGCTTTCGCACCTCAGCGTCAGTCTCCGTCCAGGGCGCCGCCTTCGCCACCGGTATTCCTCCAGATCTCTACGCATTTCACCGCTACACCTGGAATTCTACCCCCCTCTACGACACTCAAGCTTCCCCGTATCAGATGCACCTCCCCGGTTGAGCCCGGGGATTTCCCATCTCACTTAACAAACCGCCTGCGCGCGCTTTACGCCCCACACTTCCTCTCACCCCTTACCCCCTCC
+
AAB3AFF4FFFFGGGGAAAFFGEEAEEG2B3B2BE2EGAA5BAABA1B311EAA>EEEGH1?E1E??/>>CFGFHHGF3FFFHHHFGFEEEEBFBGH/>>BC1FGHF00<FCF2@F<F<DCGGF1>...->C/</0</=0<C/-.-:;000;0:G0/:CGE.:--9-//9FE-----9;FFBB/:B9//;9F//9;BFEE-;;D..--;9-;;../;..9>;;..;/;BF//9999..;../;//99@DF
@M03896:38:000000000-B4D98:1:1109:10563:25264 2:N:0:173
CCTGTTTGCTCCCCACGCTTTCGCACCTGAGCGTCAGTCTTCGTCCAGGGGGCCGCCTTCGCCACCGGTATTCCTCCAGATCTCTACGCATTTCACCGCTACACCTGGAATTCTACCCCCCTCTACGAGACTCAAGCTTGCCAGTATCAGCTGCAGTTCCCACGTTGAGCCCTGCGATTTCACATCTGACTTCACAACCCCCCTGCGTGCGCTTCACGCTCGCACATTCCGATTAACCCCTGCACCCTCC
+
AAAA>DFCFFFFFEGF2AAAAGEEEEECFBBFE2A22FBGEFAFEDE33E0AAE0EEEAB?EA>1B1/>@F4GGHHC0B3GGHHEFGFCEEEFGDHGAB/B?<<?GF0<?GGHHHGFHHGGGDHHHF<..<D00C<<C0<<C00:0:CC00C/:CC:CGFHE.-9..99;BC/9.;-9.9;9CCFF90;F0C;9B/B.9A.-9@??99:99B-../9...;---;@FEFF/.;:.9//..A.;.9;:..;
@M03896:38:000000000-B4D98:1:1109:19616:25746 2:N:0:173
CCTGTTTGCTCCCCACGCTTTCGCACCTGAGCGTCAGTCTTCGTCCAGGGGGCCGCCTTCGCCACCGGTATTCCTCCAGATCTCTACGCATTTCACCGCTACACCTGGAATTCTACCCCCCTCTACGAGACTCAAGCTTGCCAGTATCAGATGCAGTTCCCAGGTTGAGCCCGGGGATTTCACATCTGACTTAACAAACCGCCTGCGTGCGCTTTACGCCCAGTAATTCCGATTAACCCTTGCACCCTCC
+
AAAAAFFCFFDFGGGG2AAAFGEEGGGFCFFGEEFGEFGHHHHGEFEGH?AEEE>EGFGHHEFEGH>/>EFGGHHHGG3GHGHHHHHFEDEEHGHHHDDCC@FGGFFG0FGHGGGHFGHGGGGFGF<>..CGFGG0<GE/CGG0;0C;G;CCFGGF:CCGHH0C/999CFCE--9-9CFFG0CFFFB/;BFFFFFFFAAFBBBFFFB9.;@@;.;/B;.;@D.//;BFFF9D99.///;.;.9;;BDEA9
@M03896:38:000000000-B4D98:1:1109:10121:25869 2:N:0:173
CCTGTTTGCTCCCCACGCTTTCGCACCTGAGCGTCAGTCTTCGTCCAGGGGGCCGCCTTCGCCACCGGTATTCCTCCAGATCTCTACGCATTTCACCGCTACACCTGGAATTCTACCCCCCTCTACGAGACTCAAGCTTGCCAGCATCAGATGCAGTTCCCACGTTGAGCCCGGGGATTTCACATCTGACTTAACAAACCGCCTGCGTGCGCTTTACGCCCAGTAATTCCGCTTAACCCTTGCACCCTCC
+
AAA>AFF4DFFFGGGGEAEAFGEEEGGHCAFFEEEDGHHHFHGFEEAF310AAFEEFGEHAEEEGH1/>ECFFFHHGCBFGGGHHHH?EEEEGHHHHBCGC?GHGHE02FHGGBGFHHHGGDD<DGFA.<CD0C/<<<0<<GD:.:;C000;GHFF;GHHHH.;:.9.;BGE--:-9D9FFFFFFFF/;;B9B/BFFFEE9@=DFAB;AA-@@9.BFADFDD9//FBFFFF.9..:B;;.:B9/;;AFFF
@M03896:38:000000000-B4D98:1:1109:11497:28234 2:N:0:173
CCTGTTTGCTACCCACGCTTTCGAATCTCAGTGTCAATATTATGCCAGGAAGCTGCCTTCGCCATCGGTATTCCTCCAGATCTCTACGCATTTCACCGCTACACCTGGAATTCTACTTCCCTCTCACATATTCTAGCACCACCAGTATCACATGCAGTTCCCAGGTTAAGCCCGGGGATTTCACATGTGACTTAATGAGCCACCTACACTCGCTTTACGCCCAGTAATTCCGATTAACGCTCGCACCCT
+
AAAAAFFFFFFFGGFEEEEAFGECGHGFG5EGGHGFCHFADGHFGFFFGFBFFHEGHHHG1EEEGH11AFAGHHHHHFHHHHHHHHHFEEGEGHHHHEEGGCFGHHF00FGHHHHFHHHHHHHHGHHH4FFHHFHF?1F?BFFE0BFFHHGGH1@F1<1FHHG1<11<D11?GC-<-A<CF==FDD0=0==<==0000;;GGFHHHFFHFG:C9A.CGECA@.;90090CB/9A..0;.=..-9-;BFF
@M03896:38:000000000-B4D98:1:1109:11493:28254 2:N:0:173
CCTGTTTGCTACCCACGCTTTCGAATCTCAGTGTCAATATTATGCCAGGAAGCTGCCTTCGCCATCGGTATTCCTCCAGATCTCTACGCATTTCACCGCTACACCTGGAATTCTACTTCCCTCTCACATATTCTAGCACCACCAGTATCACATGCAGTTCCCAGGTTAAGCCCGGGGATTTCACATGTGACTTAATGAGCCACCTACACTCGCTTTACGCCCAGTAATTCCGATTAACGCTCGCACCCT
+
ABBAAFFFFFFFGGGGEEEFFGGAEGGGHHHFHHGHBHHHA5EFFFFGAGF2FG3BGHHHAEFEGHB1AGFGHGHHHHFHHHHHGHGFGFFGFHHGHGEF?E@GGHHGBFFHGGGGHFHGHHHHHFHGDDEGGFH3BGD/0?FE??3FFGGDD2@@2@2FHHF2/<1?11??GC->--.<<D=D0=0=0DDDD0=00;0:GBFFH//:G0:.@.9:CG..BG../;0=0;C/.;.90=9@..@>9BFDA
@M03896:38:000000000-B4D98:1:1110:10483:2735 2:N:0:173
CCTGTTTGCTCCCCACGCTTTCGCACCTGAGCGTCAGTCTTCGTCCAGGGGGCCGCCTTCGCCACCGGTATTCCTCCAGATCTCTACGCATTTCACCGCTACACCTGGAATTCTACCCCCCTCTACGAGACTCAAGCTTGCCAGTATCAGATGCAGTTCCCAGGTTGAGCCCGGGGATTTCACATCTCACTTAACAAACCGCCTGCGTGCGCTTTACGCCCAGTAATTCCGATTAACGCTTGCACCCTCC
+
AAAAAFFCFFFFGGFEEEEAFGEGEGGH3FGFEEEEEHHHFHHGEEEF310EAEEEGGGGAEDEGHE/>EFHFHGHH2GFHHHHFFHFEEFGGHHHHABDFCGHHHECCGHHGFGFHHHGGGGCFH>..<CGCGGDDCDCGGF00<=C0<0GFCG;CGGHHH0.:0/BFGGGC?;99ABFBFFFFFF/:FF9;F;BBFAF@FFFA.;;AAD@-99BFAABFDABFF/BFFF..:DFF?D..E::B/9.9A
@M03896:38:000000000-B4D98:1:1110:10250:3201 2:N:0:173
CCTGTTTGCTCCCCACACTTTCGCACCTGAGCGTCAGTCTTCGTCCAGGGGGCCGCCTTCGCCACCGGTATTCCTCCAGATCTCTACGCATTTCCCCGCTACACCTGGAATTCTACCCCCCTCTCCGAGCCTCAAGCTTGCCCGTATCAGATGCAGTTCCCCGGTTGAGCCCGGGGCTTTCACCTCTGACTTACCAAACCGCCTGCTTGCGCTTTCCGCCCACTACTTCCGATTCACGCTTGCCCCTCCCG
+
AABAAFFBFFFFGFGGAAFFGGGGGGGHFH2FAEE2BFHGGHHH?DAFGE0EAA>>>FEF1EE1EFE/>/?4F?EFG2?3B?FFG4BEE/?E4B4BF/@C/<2?CBFC2FGC?F1?GHHGCCEC0<.-<-<CGC00<C0/;::.--.:CFB00000;0CF0/;-999/99FA--:=--;B9FF/99F/9/BF//B/9.9.---.../99:---.;/;A..;...//9/;9....//9.;9.A./9A..9..
@M03896:38:000000000-B4D98:1:1110:10276:3218 2:N:0:173
CCTGTTTGCTCCCCACACTTTCGCACCTGAGCGTCAGTCTTCGTCCAGGGGGCCGCCTTCGCCACCGGTATTCCTCCAGATCTCTACGCATTTCACCGCTACACCTGGAATTCTACCCCCCTCTACGACACTCAAGCTTGCCAGTATCCGATGCAGTTCCCAGGTTGAGCCCCGGGATTTCACATCTGCCTTAACAAACCGCCTGCGTGCGCTTGACGCACAGTAACTCCGATTCACTCTATCACCCTCC
+
A>AAAFFCD5BFFGFF2AFBGF2BEGGC33BBAEAEEGHHBGGFAEEAB10AAE0EEEGH1B11EG1/>EFHDDFHGGBFFHHHGHFFEE/EFGFGHDCD//BFFFG0C1FHHB2FGGHGGGGFHHAA.<<F<</0</</<C=0<<0;0:.:A.;0<;;CC00./0//9CCE.----.99C0FGFFF9BFBBB/9B/9AE-;=.9.B;..-9-9.9B..-9-.;/9//;9.B9./;;/:///9/9;9...
@M03896:38:000000000-B4D98:1:1110:10257:3219 2:N:0:173
CCTGTTTGCTCCCCACACTTTCGCACCTGAGCGTCAGTCTTCGTCCAGGGGGCCGCCTTCGCCACCGGTATTCCTCCAGATCTCTACGCATTTCACCGCTACACCTGGAATTCTACCCCCCTCTACGAGACTCAAGCTTGCCAGCATCAGATGCAGTTCCCAGGTTGAGCCCGGGGATTTCACATCTGACTTAACAAACCGCCTGCGTGCGCTTTACGCCCAGTAATTCCGACTAACGCTTGCACCCTCC
+
ABBAAFFFFFFFGGGGAABBGGEEEGGHBFFGEFEGAGGHGHHHEGGGAEEEEE>EGGGHFEEGGHEE@EGHHHFHHBFGHHHHH4GFEEFGFGFHHCBCDDGHHFF<GFGFGFHGHHHGGGGHHHF<.<CGCF=0<CD<CGH<.<=<=<CGG:CC:GHHHH0.:0/99CFGB-9-A9FBF0CFBFF/;B/BF/;;B?EF;AFDFFFA.A;9-.9FFE?@FDA/B/;9FF/9-9>/;AD..A:;BFF?EF
@M03896:38:000000000-B4D98:1:1110:15422:3340 2:N:0:173
CCTGTTTGCTCCCCACGCTTTCGCACCTGAGCGTCAGTCTTCGTCCAGGGGGCCGCCTTCGCCACCGGTATTCCTCCAGATCTCTACGCATTTCACCGCTACACCTGGAATTCTACCCCCCTCTACGACACTCAAGCTCGCCAGTATCAGATGCAGTTCCCAGGTTGAGCCCGGGGATTTCACATCTCACTTAACAAACCGCCTGCGTGCGCCTTACGCCCAGTAATTCCGATCAACGCTTGCACCCTCCG
+
AAA1A1B1BDFFGCBF1E00FFEECAEHHHBFAEGG?DFE2FGFEG?GBF//EE/?EFGFAA/EEG?/>>EGFHFHFFH1GFBFDGF?EEEEFGFHFABCCB1GCC0?<1DGF@1FG<G?@>AFBGE..<-0/C/<0/0.;A:-00:;000;::;C90;CFFB./0;9CFGF@?---;/;B//BFF9/:B/BBBB:FFFF@<@FFF9:;B9@-:-9:;A99A-/;9//BBB-9--/B-@9;-:/9;A9-A-
@M03896:38:000000000-B4D98:1:1110:16314:3497 2:N:0:173
CCTGTTTGCTACCCACGCTTTCGAATCTCAGTGTCAATATTATGCCAGGAAGCTGCCTTCGCCATCGGTATTCCTCCAGATCTCTACGCATTTCACCGCTACACCTGGAATTCTACTTCCCTCTCACATATTCTAGCACCACCAGTATCACATGCAGTTCCCAGGTTAACCCCGGGGATTTCACATGTGACTTAATGACCCCCCTACACTCGCTTTACGCCCAGTAATCCCGATTACCGCCCGCACCCTC
+
BBBBBFFFFF@DGGGG2EEFFGEGFGGHHHGHGFGHBFHHGGHHHHHHHGGFGG3FGHHHAEFEFGAEAGGHHHHHHGHFHHHHHHHGGGFGHHHHHGEEGEFHHHGGGFHHGGGGFEHHHHHHGHHF4GEGG4FBFBGHCGFC0BF2FGH2DDCG2F2FH22</1??D1<FEG<<--<<DD0<G00=00=<00C:000;:.;?-..9F0C.;;9.9FEADAA:/;CF/;FA.9.A/;.9-9-@9@DF.A
@M03896:38:000000000-B4D98:1:1110:13732:3824 2:N:0:173
CCTGTTTGCTACCCACGCTTTCGAATCTCAGTGTCAATATTATGCCAGGAAGCTGCCTTCGCCATCGGTATTCCTCCAGATCTCTACGCATTTCACCGCTACACCTGGAATTCTACTTCCCTCTCACATATTCTAGCACCACCAGTATCACATGCAGTTCCCAGGTTAAGCCCGGGGATTTCACATGTGACTTAATGAGCCACCTACACTCGCTTTACGCCCAGTAATTCCGATTAACGCTCGCACCCTC
+
BBBBBFFCFFFFGGGGEEEFFGAFFHGHHHFGFGFG5E5FGFHGHHHHGHFAGFAFHFHGAEEEFHEEEGGHHHHHHGHHHHHHHHHFGGEFHGFHHFEGGEGHHHEFFHHHGGFGGFHGGHHHEFHGBBBFGBG3BDGGHHGFC?F2FHHFEGHD@FDFHHH2/1<111FFHG@---.<0==GFD000===BGH0:0;;GHH.FHCGF0C.CA?.FGADFGD./0;00=9/.9AD09:@..;=@DCDAA
@M03896:38:000000000-B4D98:1:1110:13735:3843 2:N:0:173
CCTGTTTGCTACCCACGCTTTCGAATCTCAGTGTCAATATTATGCCAGGAAGCTGCCTTCGCCATCGGTATTCCTCCAGATCTCTACGCATTTCACCGCTACACCTGGAATTCTACTTCCCTCTCACATATTCTAGCACCACCAGTATCACATGCAGTTCCCAGGTTAAGCCCGGGGATTTCACATGTGACTTAACGAGCCACCTACACTCGCTTTACGCCCAGTAATTCCGATTAACGCTCGCACCCT
+
BBBAAFFFFFFFGGGGEFEFFGDGHHGFHHGGFEGH5A5FFDGHHHGHHHFGHFCGHHHH1EDEFGEEEGFHHHHHHGHHHHHHHHHGGGEGHHGHHEEEEEHHHHFFFHHHHGFFFGHHHHHHFGHH434BF4F?BFFHHHGECBGHHHHFDFHFFD>DGHHC/1?1F?1?GG>->>.CFD0G0=<=0=<0=DD0;C:AFEH..;;GGBF.-C9.;F.;AAA./;0C0;099999F/.;.:;@@BDA.
@M03896:38:000000000-B4D98:1:1110:13603:4379 2:N:0:173
CCTGTTTGCTCCCCACGCTTTCGCACCTGAGCGTCAGTCTTCGTCCAGGGCGCCGCCTTCGCCACCGGTATTCCTCCAGATCTCTACGCATTTCACCGCTACACCTGGAATTCTACCCCCCTCTACGAGCCTCAAGCTCGCCAGTATCAGATGCAGTTCCCAGGTTGAGCCCCGGGATTTCACATCTCACTTAACACACCGCCTGCGTGCGCTTTACGCCCAGTAATTCCGATTAACGCTTGCACCCTCCG
+
AA11>FF>@DDFFCBEGEE0FFECCEEHH00F0EG/EFFF2DF0BE/BF//A/AEEEEAG///>EA///>/BEDGFF0E1GCFFFGHEEE?/GHHGF/BGG?<B0F000?DHGBDFFHGC@@C01<CC.--<//000/0<<C:;:;GG00;;CC00<0CCF00.;09/CBCE.-:--./99BBB/;9/:FB;9/F9/99A-9@?FF?AA?=@9--FFF?@@F-;//9/9B/-9ABFFA=---EFFFFAA--
@M03896:38:000000000-B4D98:1:1110:18302:4877 2:N:0:173
CCTGTTTGCTCCCCACGCTTTCGCACCTGAGCGTCAGTCTTCGTCCAGGGGGCCGCCTTCGCCACCGGTATTCCTCCAGATCTCTACGCATTTCACCGCTACACCTGGAATTCTACCCCCCTCTACGAGACTCAAGCTTGCCAGTATCAGATGCAGTTCCCAGGTTGAGCCCGGGGATTTCACATCTGACTTACCAAACCGCCTGCGTGCGCTTTACGCCCAGTAATTCCGATTAACGCATGCACCCTCC
+
BABAAFF4FFFFGEFG2EA22FAFDGGHFHHGEEEE?DGFHHHHGGGFFECCEGEEGEGHEECEGHEE>EGHHHHHHGHFFGHHHHHGGEEEHHFHHGG?@@DHHGFFFGHHG2GGFHHGGGEFFHG<<ADHFG/<DCB<GGH:0;;CCGHGFCCG<;CGHHFA/9/;;CGF@@-B-.;FFFG;/BFFBFFFF/BBFFEFBBBFFFB.DD=B9.;BFED;;D./;;B/9FFDDD.B;AB-;./:BFF..A
@M03896:38:000000000-B4D98:1:1110:18275:4880 2:N:0:173
CCTGTTTGCTCCCCACGCTTTCGCACCTGAGCGTCAGTCTTCGTCCAGGGGGCCGCCTTCGCCACCGGTATTCCTCCAGATCTCTACGCATTTCACCGCTACACCTGGAATTCTACCCCCCTCTACGAGACTCAAGCTTGCCAGTATCAGATGCAGTTCCCAGGTTGAGCCCGGGGATTTCACATCTGACTTAACAAACCGCCTGCGTGCGCTTTACGCCCAGTACTTCCGATTAACGCTTGCACCCTCC
+
ABAAAFFFFFFFGFFE2EEEAGEEEGGFBGFGEEEGGFHH5GFHGEFGHD?FAE>EEFEHGGFCFHDEEEFHHHFHHFHGHHFHH4GFEEFGGHGHHGDCG@DGHHBC?FGHF@?FGGECCCDFFHGE.<CGCG<0<<<CGHF:0;C;:::CB0C;<;GGHH0./9/BBFFE?@?B?AFFFGGGFFE//;:FFFBBB9AE?B=DEF;.ADBB-9.9:9A>BD./9/;9BF.A..;B;AB?999;;FF.A.
@M03896:38:000000000-B4D98:1:1110:18288:4893 2:N:0:173
CCTGTTTGCTCCCCACGCTTTCGCACCTGAGCGTCAGTCTTCGTCCAGGGGGCCGCCTTCGCCACCGGTATTCCTCCAGATCTCTACGCATTTCACCGCTACACCTGGAATTCTACCCCCCTCTACGAGACTCAAGCTTGCCAGTATCAGATGCAGTTCCCAGGTTGAGCCCGGGGATTTCACATCTGACTTAACAAACCGCCTGCGTGCGCTTTACGCCCAGTACTTCCGATTAACGCTTGCACCCTCC
+
BBBBBFFFFFDFGGGGAEEFFGEEGGGHBGGFEEEEAEGHHHEGEEGGG10AAE>EFEEG1EEEGHEEEEGFGHHHHFGHHHHHHHHFEEFGHHHHHDBBC@FHHGFCFHHHG@GGHHHGGGFGHHFD.EEHCFC0<<<<<GG:0<<CG0CFG;CC;CHHHGB.:9/9/;FG?B-BAGGGGFGFBFB/:BF/FBFFFAEF-@DFFF9;AA-;-;AFFEDFFFE9BBF:BFD?AA?BFFD.9.;/;FD.ED
@M03896:38:000000000-B4D98:1:1110:9441:5304 2:N:0:173
CCTGTTTGCTCCCCACGCTTTCGCACCTGAGCGTCAGTCTTCGTCCAGGGGGCCGCCTTCGCCACCGGTATTCCTCCAGATCTCTACGCATTTCACCGCTACACCTGGAATTCTACCCCCCTCTACGAGACTCAAGCTTGCCAGTATCAGATGCAGTTCCCAGGTTGAGCCCGGGGATTTCACATCTGACTTAACAAACCGCCTGCGTGCGCTTTACGCCCAGTAATTCCGATTAACGCTTGCACCCTCC
+
BCCBBFFFFFFFGGGGEEFFGGGGGGGHFHHGGEFGEGGHHHHHGEEGGGGGEFEGGGGHAEEEGHEEEEGGHHHHHGHGGHHHGHHGGGGGHGGHHDCFFCGHHHGFGHHFHHHHHHHGGGGHHHG.<CAGFFGDGHG<GHB0::CCCB:FHCGC;CGGHFG./:///;FE?DD?CAFGFBFFFFF:BFFFFBBBFFFEAF;FFFA.ADDF-.:/;EDDDDE99/:/B9F.;DDFF.;.:A:;/BDEA.
@M03896:38:000000000-B4D98:1:1110:9455:5315 2:N:0:173
CCTGTTTGCTCCCCACGCTTTCGCACCTGAGCGTCAGTCTTCGTCCAGGGGGCCGCCTTCGCCACCGGTATTCCTCCAGATCTCTACGCATTTCACCGCTACACCTGGAATTCTACCCCCCTCTACGAGACTCAAGCTTGCCAGTATCAGATGCAGTTCCCAGGTTGAGCCCGGGGATTTCACATCTGACTTAACAAACCGCCTGCGTGCGCTTTACGCCCAGTAATTCCGATTAACGCTTGCACCCTCC
+
BBBABFFFFFFFGGGGEEEFFGGGGGGHFGHFEEEEEHHHGHGGEDEEF?AEEE>EFGGGAEDGGHE>>EGHHHHHHGGHHHGHHHHFGGFGHGFHHGCDG@DGHHECFHFHGGHFGHHGGGGHGHA.<CEHFHFGGG<<CHG:::GCCCCFHCG;;CGHHH:.;0;9:FFE?@@BFFGFFFGFFF/;/BFFFFFF/AEFCFADEFCAFFBC-.9BFEDFFF.9;/;BFFB..;.BB.;...:/;;DEED
@M03896:38:000000000-B4D98:1:1110:9439:5329 2:N:0:173
CCTGTTTGCTCCCCACGCTTTCGCACCTGAGCGTCAGTCTTCGTCCAGGGGGCCGCCTTCGCCACCGGTATTCCTCCAGATCTCTACGCATTTCACCGCTACACCTGGAATTCTACCCCCCTCTACGAGACTCAAGCTTGCCAGTATCAGATGCAGTTCCCAGGTTGAGCCCGGGGATTTCACATCTGACTTAACAAACCGCCTGCGTGCGCTTTACGCCCAGTAATTCCGATTAACGCTTGCACCCTCC
+
ABBAAFFFFFFFGGFGGFEFFGFGGGGHFGHGEGGGEGHHFHHHEEEHGGEGEEEGGGGHAEDEGHEEEEGHHHHHHFGHHHFHHHHGGGGGHHGHHFDGC@GHHHGFGHHHGGHHHHHGGGGHGH<><EEHCGFFGGD<CGG0:;GCGCCGH:GG;CHHHHHC/9CBFGGGC??BCGGGBBFGFFF/;FFBFFBFBAEFCFFFFFC;DD;@99EFFEDAFDF/BBBFFFBD.ADFFAD.:?.BFFDFFF
@M03896:38:000000000-B4D98:1:1110:24008:5365 2:N:0:173
CCTGTTTGCTCCCCACGCTTTCGCACCTGAGCGTCAGTCTTCGTCCAGGGGGCCGCCTTCGCCACCGGTATTCCTCCAGATCTCTACGCATTTCACCGCTACACCTGGAATTCTACCCCCCTCTACGAGACTCAAGCTTGCCAGTATCAGATGCAGTTCCCAGGTTGAGCCCGGGGATTTCACATCTCACTTAACAAACCGCCTGCGTGCGCTTTACGCCCAGTAATTCCGATTCACGCTTGCACCCTCC
+
AAA>AFFCFFFFGGFGEEECFGEEGGGHG3GFEEEAEGFGBHGGEE?FG10AAEEEFGGHAE?EEHA/>EEHHHHHGGCEGGHHHHGFE?EAGGGGHABCDCGHHHFF2FGHGGHFHHGGGGDGDG<...<D<0/<<C0/<C=00;<CC;0;C:0:;CHFG00.:0/9;9FF-9---.:CBFF0FFF/:BFFF/:99AEECAFFFF-;?DCFAA99F.:=@A.;9/BBBFB.;.//;:F.:.:/99AEED
@M03896:38:000000000-B4D98:1:1110:9617:5816 2:N:0:173
CCTGTTTGCTACCCACGCTTTCGAATCTCAGTGTCAATATTATGCCAGGAAGCTGCCTTCGCCATCGGTATTCCTCCAGATCTCTACGCATTTCACCGCTACACCTGGAATTCTACTTCCCTCTCACATATTCTAGCACCACCAGTATCACATGCAGTTCCCAGGTTAAGCCCGGGGATTTCACATGTGACTTAATGAGCCACCTACACTCGCTTTACGCCCAGTAATTCCGATTAACGCTCGCACCCT
+
ABCBBFFFFFFFGGFGEEFFGGFFGHEGGHHHHHGHGHHHHHHGHFHFHHGGGHFGHHHHEFDFGHEEEGGHHHHHHGHHHHHHHHHGGGGGHHHHHFEGGFFHHHGGGHHHHHFGGHHHHHHHHHHHHGHHHHHHDFGHHHGEC?GHHHHGGDFH<FDGHHHF/??DG?FFGGCCC@?GDFDHGFDD<GDDFHHFCC0GGHHHHHHGFGC:A.;ACFCADA.C:BFGBFG/CDDG09.;.9@AFFAA:
@M03896:38:000000000-B4D98:1:1110:9278:6307 2:N:0:173
CCTGTTTGCTCCCCACGCTTTCGCACCTGAGCGTCAGTCTTCGTCCAGGGGGCCGCCTTCGCCACCGGTATTCCTCCAGATCTCTACGCATTTCACCGCTACACCTGGAATTCTACCCCCCTCTACGAGACTCAAGCTTGCCACTATCAGATGCAGTTCCCAGGTTGAGCCCGGGGATTTCACATCTGACTTAACAAACCGCCTGCGTGCGCTTTACGCCCAGTAATTCCGATTCACGCTTGCACCCTCC
+
AAAAAFFFFFFFGGGGEEEFFGEEEGGHFFGGCEEFAFGHDHGHEEEGG?AEEE>EFEEHEFGGGHE@>EFHHHHHGGH?GGHHGHHFGEFF2BBGHDC@CCFHHHGFFGGHGGFFHHHGGGGHGG..<<EHH0<0DGB<CCD0/;CGC:0:G0<:;;GHGG0C/0:/;FGGD-9-@99FFFGBFFF:;BF/B/99FFFFFFFDFF@ADD-@-A.9BEA>DDABBB/9BFF.;A/:FAF....9;;AAFF
@M03896:38:000000000-B4D98:1:1110:9301:6308 2:N:0:173
CCTGTTTGCTCCCCACGCTTTCGCACCTGAGCGTCAGTCTTCGTCCAGGGGGCCGCCTTCGCCACCGGTATTCCTCCAGATCTCTACGCATTTCACCGCTACACCTGGAATTCTACCCCCCTCTACGAGACTCAAGCTTGCCAGTATCAGATGCAGTTCCCAGGTTGAGCCCGGGGATTTCACATCTGACTTAACAAACCGCCTGCGTGCGCTTTCCGCCCAGTAATTCCGATTAACGCTTGCACCCTCCG
+
AAAAAFFFFFFFGGCEAEEAFGEEFGGFFHHHGGEGEGHHFHFGEEEGHECEEE0EEEEH1FEEGHAE>EGHHHHHHHHDHGHHHHHFGGFGFGGHHCDGGCFHHHF0GFGGGHHGHHHGGGGHHHF.<EGHHGGBDCB/CCG:0<GGF0CGBCC:;CGGGHB:/B/CBFGGA--A?DFFGGGGFFF9BBB9B/BFFFFF;BDFFF9AAA=9;9A/;D;;@D./BFFBFFF.A.9/99;..;;;;FDEAA.
@M03896:38:000000000-B4D98:1:1110:9283:6324 2:N:0:173
CCTGTTTGCTCCCCACGCTTTCGCACCTGAGCGTCAGTCTTCGTCCAGGGCGCCGCCTTCGCCACCGGTATTCCTCCAGATCTCTACGCATTTCACCGCTACACCTGGAATTCTACCCCCCTCTACGAGACTCAAGCTTGCCAGCATCAGATGCAGTTCCCAGGTTGAGCCCGGGGATTTCACATCTCACTTAACAAACCGCCTGCGTGCGCTTTACGCCCAGTACTTCCGATTAACGCTTGCACCCTCC
+
>A>3AFFCFFFFFE4EAEF2FFEEDEGHGGCGAGGFEHGF5GHFEEE3311AAEEEEGDG1?>?EG1/>E1FGFFGH033FEBFBGH?EEE/FGHGH/<BDCGFCG000?GEFFFFFHHGGGG01F>C..><1</0</0<CGD<.<=C000;GG00;CGFFHB.:0;/CBFG----::/;90B9BF;0BBBF9BBBB?AE-9B..9;..9@B-;AFF.99@9A:BF/9BFADA.AFF.;...;;BFF.;A
@M03896:38:000000000-B4D98:1:1110:19576:6473 2:N:0:173
CCTGTTTGCTCCCCACGCTTTCGCACCTGAGCGTCAGTCTTCGTCCAGGGGGCCGCCTTCGCCACCGGTATTCCTCCAGATCTCTACGCATTTCACCGCTACACCTGGAATTCTACCCCCCTCTACGAGACTCAAGCTTGCCAGTATCAGATGCAGTTCCCAGGTTGAGCCCGGGGATTTCACATCTGACTTAACAAACCGCCTGCGTGCGCTTTACGCCCAGTAATCCCGATTAACGCTTGCACCCTCC
+
ABBAAFFFFFFFGGGGEEAAFGEEGGGGGHHGEEEGAEFGGHHHGEEGGGEEEFEEGGGHAEFFGHE>EEFGHHHHHGHHHHHHHHHGGFEGFHHHHFDGG@DGHF<CGHHHHGHHHHHGGGGHGHF.<CCGFHGDD<0<GHH00;CCCCCGC0<;;;GHHHB./0/;9FBCD?9-;9CFGFGGFFE//BBBBFFFFFFFFFFDFFFDDD-@-AAF/AD@BA./:/B/;/.9-;.9;A-.9;;BFFF?EF
@M03896:38:000000000-B4D98:1:1110:19578:6491 2:N:0:173
CCTGTTTGCTCCCCACGCTTTCGCACCTGAGCGTCAGTCTTCGTCCAGGGGGCCGCCTTCGCCACCGGTATTCCTCCAGATCTCTACGCATTTCACCGCTACACCTGGAATTCTACCCCCCTCTACGAGACTCAAGCTTGCCAGTATCAGATGCAGTTCCCAGGTTGAGCCCGGGGATTTCACATCTGACTTAACAAACCGCCTGCGTGCGCTTTACGCCCAGTAATTCCGATTAACGCTTGCACCCTCC
+
AAAAAFFFFFFFGGGG?EEFFGEEGGGGFGHGEEEFEGGHGHFHEEEFGAEEEE>EGFGH1EEEGHEE>EGHHHHHHHFHHHHHHHHGFEFFFGHHHDCCGCFHHHF<<FHHFGGGHHHGGGGHHGF.<CEHGCGGDCD<GHG0:<CCGGFHF:CC;CHHHH0./999CFGGAA?B?AFFFGGGFFF;BFFBF9BFFFFF;@9AEFF9ADBF-A.9BADDFD?://9BFFFAA.DBFDD.9A;9BBDAAD
@M03896:38:000000000-B4D98:1:1110:19596:6492 2:N:0:173
CCTGTTTGCTCCCCACGCTTTCGCACCTGAGCGTCAGTCTTCGTCCAGGGGGCCGCCTTCGCCACCGGTATTCCTCCAGATCTCTACGCATTTCACCGCTACACCTGGAATTCTACCCCCCTCTACGAGACTCAAACTTGCCAGTATCAGATGCAGTTCCCAGCTCGAGCCCGGGGTTTTCCCATCTGACTTACCCAACCGCCTTCTTGCGCTTTACGCCCAGTATTTCCGATTAACACTCGCACCCTCC
+
AAAAAFF4FFDFGGGGEEAAFGEFDAEEF3BBEEEFEAFF5GEGFEEFG?AEEE>EFGGH1EEEEHE/>EFFGHHGHGB3GFFGD4F?EEGGFGHHH/>B@CFHHHB?2FGHHGHFGGHGGGDFDF<..<CFCC/0<0=0=GD000C<000;0::0;0<GHFC.C/.-.:-9-;---99AFBB/;;9//;B9FBF//.;A-;@..9/9;9-@@AEB/.:9BD.///9BFF.99../;/;//.--;@9;..
@M03896:38:000000000-B4D98:1:1110:8512:6622 2:N:0:173
CCTGTTTGCTCCCCACGCTTTCGCACCTGAGCGTCAGTATTCGTCCAGGGGGCCGCCTTCGCCACCGGTATTCCTCCAGATCTCTACGCATTTCACCGCTACACCTGGAATTCTACCCCCCTCTACGACACTCAAGCTTCCCAGTCTCAGATGCAGTTCCCAGGTTGAGCCCGGGGATTTCACACCTCACTTAACTAACCGCCTGCGTGCGCCTTACGCCCAGCAATTCCGATTAACGCTCGCACCCTCC
+
ABBBBFFFFFFFGGGGCFEAFGEGGGEHGHFGGFFGGH55552ABAE3BEAEE0>EEGGHHGF>1FE>>EFHHHGHHF3BGGGGHHHFFEFEHGHHHGDGGCHHFGFCGHHHGGGHHHHCG-CGHHF..<AGFCGDDG00<CG0C0C;G0:CC;C0;CGG0G0./9/99FGF-9-9-;CFFFGF/;;999FFFF//;BFF-@F?FFFAFF-@.9.;FEFCFFF..;/;FF/:.;ABFDD..99;@DF.AD
@M03896:38:000000000-B4D98:1:1110:17908:7771 2:N:0:173
CCTGTTTGCTCCCCACGCTTTCGCACCTGAGCGTCAGTCTTCGTCCAGGGGGCCGCCTTCGCCACCGGTATTCCTCCAGATCTCTACGCATTTCACCGCTACACCTGGAATTCTACCCCCCTCTACGACACTCAAGCTTGCCAGTATCAGATGCAGTTCCCAGGTTGAGCCCGGGGATTTCACATCTGACTTAACAAACCGCCTGCGTGCGCTTTACGCCCAGTAATTCCGATTAACGCTTGCACCCTCC
+
ABBBAFFFBDFFGGGEAEE2FGEGGGGGBGFGFFEFEHFG5GGHGEEGBECEEEEEGGGHAEAEGHA>/>FGHHFHGFGHHHHH4FGGE?EEHGGHHGCDBBDGHHF<?GGFHGDGGHHGGGGFFG...<ACGF/<GB0<GHH0:C0CG0FCF:CC0;CGGF0.90/9/CGE;9-9B.CCGFFFFFB//;F//9///;AE?B?.99;;AA>@9..9BAA?BF.;:F/FFBF?A..9B9-.:.9/BFDA9A
@M03896:38:000000000-B4D98:1:1110:17889:7778 2:N:0:173
CCTGTTTGCTCCCCACGCTTTCGCACCTGAGCGTCAGTCTTCGTCCAGGGTGCCGCCTTCGCCACCCGTATTCCTCCAGATCTCTACGCATTTCACCGCTACACCTGGAATTCTACCCCCCTCTACGAGACTCAAGCTTGCCAGTATCAGATGCAGTTCCCACTCTGAGCCCGGGGATTTCACATCTCACTTACCAAACCGCCTGCGTGCGCCTTACGCCCACTAATTCCTATTCACGCTAGCACCCTCC
+
AAAAAFFFDFFFGGGGEEEFGGEEEGGGFGGFAAAFAGGGDGFCEAEGF1ABAFAEFGGG1EEEFH1>BEGCGHHHGF3FGGHFHHGFEEEFDG4GGEEECEBFHF?B2FGGGF3BFGGGGGGHHH///?CGFCGGFFB0GGF11=>==0<0<<D0==DGHF../0;0GHHG?-:9;ACBFBFFGGF00CFBF0;;BACFBD;9AFBADD>;..9;BA.9@D..///9/9////:BBEF...9/;AD.AA
@M03896:38:000000000-B4D98:1:1110:19667:8150 2:N:0:173
CCTGTTTGCTCCCCACGCTTTCGCACCTGAGCGTCAGTCTTCGTCCAGGGGGCCGCCTTCGCCACCGGTATTCCTCCAGATCTCTACGCATTTCACCGCTACACCTGGAATTCTACCCCCCTCTACGAGACTCAAGCTTGCCAGTATCAGATGCAGTTCCCAGGTTGAGCCCGGGGATTTCACATCTGACTTAACAAACCGCCTGCGTGCGCTTTACGCCCAGTAATTCCGATTAACGCTTGCACCCTCCG
+
BCCBBFFFFFFFGGGGEEEFFGFGGGGHHHHHFGEGEHHHHHHHGGGHHGAEFFEGGGGHEEFGGHGGFFGHHHHHGHHHHHHHHHHGGFGGHHGHHGDGGCGHHHGFGHHHHHGGHHHGGGGHGHGGAEEHFHCDGGF/GHHF:GGGGGGFHCGG;CGHGHF.:9/FFFGE9@@DGGGGFFGGFFF9BFFBFFFFFFFFFFFFFFAADDCF=DEFFF?BDFFFFF/BFBBADDDFF.B.:..BFFF.AD.
@M03896:38:000000000-B4D98:1:1110:7695:8884 2:N:0:173
CCTGTTTGCTCCCCACGCTTTCGCACCTGAGCGTCAGTCTTCGTCCAGGGGGCCGCCTTCGCCACCGGTATTCCTCCAGATCTCTACGCATTTCACCGCTACACCTGGAATTCTACCCCCCTCTACGAGACTCAAGCTTGCCAGTATCAGATGCAGTTCCCAGGTTGAGCCCGGGGATTTCACATCTGACTTAACAAACCGCCTGCGTGCGCTTTACGCCCAGTAATTCCGATTAACGCTTGCACCCTCCG
+
[truncated: 910,407 more chars]
