# Supplementary material for: Formalin-Fixed Paraffin-Embedded (FFPE) samples are not a beneficial replacement for frozen tissues in fetal membrane microbiota research
Source: PLoS One. 2022 Mar 17;17(3):e0265441. doi: 10.1371/journal.pone.0265441 (PMC8929612; doi:10.1371/journal.pone.0265441)
Supplement: S2 File — (ZIP) [file pone.0265441.s007.zip › Negatives/N-N-02-N-2-FF_S166_L001_R1_001.fastq.fastq]

@M03896:38:000000000-B4D98:1:1101:21024:2503 1:N:0:166
TACAGAGGGTGCAAGCGTTAATCGGAATTACTGGGCGTAAAGCGCACGTAGGCGGCCGAGTCAGTCAGCTGTGAAAGCCCCAGGCTCAACCTGGGAACTGCAGTTGAAACTGCTCGGCTAGAGTCTGAGAGAGGGGGGTGGAATTCCAGGTGTAGCGGTGACATGCGTAGAGATCTGGAGGAACACCAGTGGCGAAGGCGGCCCCCTGGCTTAAGACTGACGCTGAGGTGCGAAAGCGTGGGTAGCAACCA
+
AAAAA1F1A>AAEDGC1100ABDB0EFFHH122B0BAAABAEGGG/EECGFEFEGG>/>>?FGHGHFEFG@BFBGHFBGGGCEFGHHHFHHHFHF0<FF<G<1DGHBFHH1<?GF/<FF?<G?<DGEBGFHFF?CC--9;-A//BBB;/9/9B;/9;9;99/;BFFBBB?FBFBBFFBBF?BBFFFFEFFFF:@@;--E@;-999@;AA-;9/;:/BFF/;BBB---9;AF@B9?-B-BF?;BB-99B--;
@M03896:38:000000000-B4D98:1:1101:12049:2688 1:N:0:166
TACGTAGGGGGCGAGCGTTATCCGGATTCATTGGGCGTAAAGCGCGCGTAGGCGGCCCGGCAGGCCGGGGGTCGAAGCGGGGGGCTCAACCCCCCGAAGCCCCCGGAACCTCCGCGGCTTGGGTCCGGTAGGGGAGGGTGGAACACCCGGTGTAGCGGTGGAATGCGCAGATATCGGGTGGAACACCGGTGGCGAAGGCGGCCCTCTGGGCCGAGACCGACGCTGATGCGCGACAGCTGGGGGAGCGAACA
+
AAA1>CC1111>0A0A///A/FG//BEGHB2B21/BA>>EH2FBE/E>>>//F><>ECCC>>BBCF/>/>AC<-;C.;::--A@;@EFFFFFF@@?@@-@FFB@-;9@@F-9A-B--;@;;99BBE?-;;A9-A;---9;?-/9BF9B-99@A;;;---;;AFFF;-;@-;//9BA9@9>;EFFFFF-=;9A;99@--99--9@AEF//;-;-;@@FF@----99-/;/99---;-9;/:-;@-----9--
@M03896:38:000000000-B4D98:1:1101:13451:3031 1:N:0:166
TACGTAGGTCCCGAGCGTTGTCCGGATTTATTGGGCGTAAAGCGAGCGCAGGCGGTTTGATAAGTCTGAAGTTAACGGCTGTGGCTCAACCATAGTTCGCTTTGGACACTGTCAAACTTGAGTGCAGAAGGGGAGAGTGGAATTCCATGTGTAGCGGTGAAATGCGTAGATATATGGCGGAACACCGGTGGCGAAAGCGGCTCTCTGGTCTGTAACTGACGCTGAGGCTCGAAAGCGTGGGGAGCGAACAG
+
AABBAFFAFFFFG?EE?2E?FGGEEEGGHCDF5DABAAEEGHHGGGGEGGCEGGG/EEEDF@G3BGFBDDGFGEH4EEEEEGHHGHHH3FG/GFHHFDEGGHGHHF2<G?2?<F1?F1GFFH1DGFF1FCFDC<>.>CGEDDDFHHFGGDD<===;@;;;0FEHC.;;;9FFGEFF0.;-A-9/CABDBFFFDA;ADFFA;FDFFFBFFFF/F/BFF//:99AD?AEFFFFA.A?FDDD;BC.9AA=-;@B
@M03896:38:000000000-B4D98:1:1101:19212:3324 1:N:0:166
TACGGAGGATCCGAGCGTTATCCGGATTTATTGGGTTTAAAGGGTGCGCAGGCGGGAGATTAAGTCGGCGGTGAAATTTTGCAGCTCAACTGTAAAAGTGCCTTCGAAACTGGTTTCCTTGAGTGTGGATGAAGTAGGCGGAATTTGTGGTGTAGCGGTGAAATGCATAGATACCACGAGGAACTCCGATTGCGCAGGCAGCTTACTAAACCATAACTGACGCTCAGGCATGAATGCGTGGGAATCCAACA
+
AAA3>AADAFFFG2EA22AAAGGBAEEGHBBD5BF2BFFHHFBEGFEEE?00E>>/>/?BGD44BB/E>//<>?BBFHHHFEB1??F<1??0?F@1?F??GGFHHHGGDGF1CGFGHHGHGDBDG0=CDC/<<00<00::-:;EFG0;/99.9;9;9;9;.BBFGCB0999CFFBBF.-;-9BF:9B.-.;E9.9==-;A..BFBFFFFEF;A;/;FB///.;DD?/9B.;.9B//;...@-99.;/9BB.
@M03896:38:000000000-B4D98:1:1101:12329:3475 1:N:0:166
TACGTAGGGTGCAAGCGTTATCCGGAATTATTGGGCGTACAGGGCTCGTAGGCGGTTCGTCGCGTCCGGTGTGACAGTCCATCGCTTAACGGTGGCTCCGCGCCGGGTACGTGCGGGCTTGAGTGCGGTAGGTGAGACTGGAATTCCCGATTTAACGGTGGAATGTGTAGATATCGGGAAGCACACCAATGGCGCAGGCAGGTCTCTGGGTCGTTACTGACGCTGAGGAGCGAAAGCGTGGGGAGCGACCA
+
AAA1>CC?AFA>B11A11A0AGA00AAFG1DD110BAAA/AFBCE0G/AEC/1AE>E?>EECE>>EE//>/?EFFGHFHH1BG?EGCCFGCCB/A001//?>/<C-@<-F<00<C-CCGG?.;<C0C@.9;90;0AFBFBE;/CFFFEG.-..9/9--9;A-9/;9:;FB/999;A;=9---;9BF?A-BF/:-----A-;--/:B///9/9--999BF//-;;-9--/-9;;---9AFB--@E@?-9-;9
@M03896:38:000000000-B4D98:1:1101:13378:4425 1:N:0:166
TCCGGAGGGTGCAAGCGTTAATCGGAATTACTGGGCGTAAAGCGCACGCAGGCGGTTTGTTACGTCAGATGTGAACTCCCCGGGCTCAACCTGGGAACTGCATCTGATACTGGCAAGCTTGAGTCTCGTAGAGGTGGGTAGAATTCCAGGTGTCGCGGTGAAATGCGTAGAGATCTGGAGGAATACCGGTGGCGAAGGCGGCCCCCTGGACGAAGACTGCCGCTCAGGTGCGAAAACGTGGGTATCAACCA
+
11>11>1>>>AABGC000AAA2DB0AAFGAD221/BAAAA/AB/E?EAEG//EE?EEE?G0F2/0B/?BBFB1>>>1FGHF??/E/FC<FFH0</0?/?<?11>11?2?D?1?GCF/CF?0<1?DGHF.<>.=01<.-<0<D<0=D0=0///0/.::-.990B00;.;.;E0BFFBBFF.../9090:99--:-99---;--999;@-;9;-;---/9//:-;@=A/;//;---;-9--:99-///;//;-
@M03896:38:000000000-B4D98:1:1101:21143:4495 1:N:0:166
TCCGTATGTAGCAATCGTTATCCGGATTTACTGGGTGTAAAGGGTGCGTAGGTGGCATTGCAAGTCAGATGTGAAAGTCCGGGGCTCAACCCCGGAGCTGCATTTGAAACTGCTCGGCTAGAGTACAGGAGAGGCAGGCGGAATTCCTCGTGTAGCGGTGAAATGCGTAGATATTAGGAGGAACACCAGTGGCGAAGGCGGCCTGCCTGACTGTTACTGACACTGATGCACGAAAGCGTGGGGGGCAAAC
+
>1>11BCC3BBBB11B111A1GG000AFHAA12100BAFFD2AEFFA/BB/AA1/B011BABD1AD2DADFFDB2@11DGC?EE>EEF1FFFG/>>/>B<FGGBGH2F<G11FGG//???CF1@2@22@@/F//<FE/?/-?-.1===0<C<C/0<--.-:<;00;.;.-90;0;0900/:9/./:A9.00/;--9-----9;-:--99BB////;9F/BB/BF///99/;--;-9BABF-;--9---AA
@M03896:38:000000000-B4D98:1:1101:14502:5486 1:N:0:166
TACAGAGGTCTCACGCGTTGTTCGGAATCACTGGGCGTAAAGCGTGCGTAGGCTGTTTCGTAAGTCGTGTGTGAAAGGCGCGGGCTCACCCCGCGGACGGCACATGATACTGCGAGACTAGAGTACTGGAGGGGGAACCGGAATTCTCGTTGTAGCAGTGAAATGCGTAGATATCGAGAGGAACACTCGTGGCGAAGGCGGGTTCCTGGACATTAACTGACGCTGAGGCACGAAGGCCAGGGGCGCGAAAG
+
33>33DC>@C5D55AA2222AAAB22AAF5CB52ABAAAAFGHGBEEAABE?GFAFD@5EE?GHGH1B1BB1F4BFG1F>EGGGE?GC1BFCDB//>A<-A-C01<00=====EAG?CC0/00;;00:/GH?--B?.9;:9;@.0B;BA..;;//;:9/;9B//;B.9:@E/B99:.:AB.FFF9BF/..AABBBB?.9@;@@..;:/:9A///;/:BB9/AA.DA9.9.9......9.:..-;@B;9--.
@M03896:38:000000000-B4D98:1:1101:8487:5581 1:N:0:166
TACGGAGGGTGCAAGCGTTCATCGGAATTACTGGGCGTACAGCGCACGCAGACGGTTTGTTAAGTCAGATGTGAAATCCCCGGGCTCAACCTGGGAACTGCATCTGATACTGGCAAGCTTGAGTCTCGTAGAGGGGGGTAGAATTCCCGGTGTAGCGGTGAAATGCGTAGAGATCTGAAGGAATACCGGTGGCGAAGGCGTCCCCCTGGACGAAGACTGACGCTCAGGTGCGAAAGCGTGGTGTGCAAAAA
+
A@AA111>@1>>1F1A00001AFBAEEEFG1221AAAAA/ADFEE/EEEEE/B//>FFEEGHGGHGH1@2FFEE2FFGBGF/>/>EGFFHHHHHE0<F<<F1BFGG22FGBD1GGB/?CF0@<FGFH0??<CF0/-<-9-;;9/FF//;--9A9:/9;-;A//BBBABB@-/9//FF////-///;;A---:--;9--A@--99A-;9;-;--;BA/BF;BBB-BBF///999;--/---9----/:9/--
@M03896:38:000000000-B4D98:1:1101:18423:5590 1:N:0:166
AACGTAGGTCACAAGCGTTGTCCGGAATTACTGGGTGTAAAGGGAGCGCAGGCGGGAAGACAAGTTGGAAGTGAAATCTATGGGCTCAACCCATAAACTGCTTTCAAAACTGTTTTTCTTGCGTAGTGCAGAGGGAGGCGGAATTCCCGGTGTAGCGGTGGAATGCGTAGATATCGGGAAGAACACCAATGGCGAAGGCGGCCTACTGTGCACCAACTGACGCTTAGGGTCGAAAGAGTGGGGAGCAAACA
+
>3A3>C4AFF4B5FGC2AA2FGHEAEEFGFB55EA3AAFFHFFEFFGCG000AAE>EE1B?C1FF44@@3???B444BB44?FAFBFGFHHDCCEGFGBFGD11B22BG0?F2>1<?<GHH1//?//?11<?<....-.-<-A.CHFF.;-C;;0;9;;;.;:CFB9;.-.0;0B.;---..:;BFF../;:9-9;-9A;-99DF9//;//9B/;.AFBB/:D...//.;/;;A../;BF?.-9-.9//AA
@M03896:38:000000000-B4D98:1:1101:17094:5672 1:N:0:166
TACGTAGGGGGCGAGCGTTATCCGGATTCATTGGGCGTAAAGCGCGCGTAGGCGGCCCGGCAGGCCGGGGGTCGAAGCGGGGGGCTCAACCCCCCGAAGCCCCCGGAACCTCCGCGGCTTGGGTCCGGTAGGGGAGGGTGGAACACCCGGTGTAGCGGTGGAATGCGCAGATATCGGGGGGAACACCGGTGGCGAAGGCGGCCCTCTGGGCCGAGACCGACGCTGAGGCGCGAAAGCTGGTGGAGCGAACA
+
>3>3>@B3AAA?EEE222AEFGHGCE1AB55A5B1AA>>?1@GEE>EE>>E/F@C?/>CC>>CCFG?ACCD<D<:.CC:@C@DFA;E/BBAA.>=BBF==F?D@FCF@DE./;9A;9B>;9.9A.;9@-;A?ADDAFA..-://.9;A;--9;;;;9;.;.99B/;;:=;A/BFFED--;-9.9FBDFA-@A:BDFFDE>;;BA.A;FFFE99-;9A.--9>-9;99A.-9>;B-AB//9/9...;-;---
@M03896:38:000000000-B4D98:1:1101:13504:6044 1:N:0:166
TACGGAGGGTGCAAGCGTTAATCGGAATTACTGGGCGTAAAGCGCACGCAGGCGGTTTGTTAAGTCAGATGTGAAATCCCCGGGCTCAACCTGGGAACTGCATCTGATACTGGCAAGCTTGAGTCTCGTAGAGGGGGGTAGAATTCCAGGTGTAGCGGTGAAATGCGTAGAGATCTGGAGGAATACCGGTGGCGAAGGCGGCCCCCTGGACGAAGACTGACGCTCAGGTGCGAAAGCGTGGGGAGCAAACA
+
AAABBBABB2AABFB4222AAGGFAEFFHFD55B2BAAEBEFFGF00EEAE>E0@/>EEFGHHHGH4BEFEFGHHHHHGHGGGGEEHHHHHFGFCCGGGGGHHHHHGHHHFFGHGGGHHGCGGHHHHG?A<ABGACG;DDFFFFFFFFFBBF;;;;;;.-;B/FBFA;AAEFFFFFFFFFDDFBFBFFF>>FFFFA=DECAFFFFF=EEFFFF;D?9FB9BAA?.A//BFFA.9=;/AAD;>-.9;9BBF.
@M03896:38:000000000-B4D98:1:1101:11148:6116 1:N:0:166
TACGGAGGGTGCAAGCGTTACCCGGAATCACTGGGCGTAAAGGGCGTGTAGGCGGGACGTTAAGTCTGGTTTTAAAGACCGTGGCTCAACCACGGGAGTGGACTGGATACTGGCGCTCTAGACCTCTGGAGAGAGAACCGGAATTCCTGGTGTAGCGGTGGAATGCGTAGATACCAGGAGGAACACCGATGGCGAAGGCAGGTTCTTGGACAGAAGGTGACGCTGAGGCGCGAAAGAGTGGGGAGCGAAC
+
>AAA?AADD22>4FE422AAAFFEEC?FB5355B22AAAEFFFEGEA0BFFFHGGG?EEEFHEHFG4E3BFHGFFHHGFGFAHGGHHFFGGGFCCCDD?CC1?FEGC>B<FDFFGDFDHGGF0<0CGFGHGFGGACCFG--B?EFFFFGG/BA;;;:9:;?ABFBFA;ADEFFFFFFEFFFFEFFFF>;-ADF;>--.AAAF;:BFFB/BFBE:BF.B999ADDFDFEADA-=>BD/9/9..@.-.-9-9
@M03896:38:000000000-B4D98:1:1101:10615:6886 1:N:0:166
GACGGGGGGGGCAAGTGTTCTTCGGAATGACTGGGCGTAAAGGGCACGTAGGCGGTGAATCGAGTTGAAAGTGAAAGTCGCCAAAAAGTGGCGGAATGCTCTCGAAACCAATTCACTTGAGTGAGACAGAGGAGAGTGGAATTTCGTGTGTAGGGGTAAAATCCGTAGATCTACGAAGGAACGCCAAAAGCGCAGGCATCTCTCTGGTTCCCTACCGCCGCTGGTGTGCTCCAGCCTGGGGAGCGCCCAGG
+
>>>11>10/--;-AF//9FF/9FABFFFBFB//?-:99;BBBF?EEBB9;A-B>--@-/BBF--;;/B9;/B/BB//;BA;--;BE--9BFF---@EFFFFFF-9--;FA-9///;/99//9/;FEB--;/9---999-/BF//;9--;--;;/--9-:;/BBF9---99BFBBA?;9--9;9?@F---/---9--9://;;/9//;;/;/;B9:--;9;@??@/-99///////-;--9-99----9-9;
@M03896:38:000000000-B4D98:1:1101:17332:7198 1:N:0:166
TACGTAGGTGACAAGCGTTGTCCGGATTTACTGGGTGTACAGGGCGCGTAGGCGGACTGTCAAGTCAGTCGTGACATACCGGGGCTTAACCCCGGGGCTGCGATTGAAACTGACAGCCTTGAGTATCGGAGAGGAAAGCGGAATTCCTAGTGTAGCGGTGAAATGCGTAGATATTAGGAGGAACACCAGTGGCGAAGGCGGCTTTCTGGACGACAACTGACGCTGAGGCGCGAAAGTGTGGGGAGCAAACA
+
1AA1>11>FBFC3BG111AAAFG?0AEEGFDFB100BAB2D20AE/AEEEEGHC?@>>/BBBGGBEBEFGEFAF/1@EFHG/>/>EGH1<<GC/><</</F/>?FFFF1<>DGB<CGEHHHF00<DHA?C?CGF./C.:.---;BC;FC900;;;;-99-.0;BB;..;@EFFFBB////AAFFFF9A-;//;@@;99;--@@-9:;B/99@?@->EF///--;AFA-A-;;;--:;9F9-;=-9AA/;F?
@M03896:38:000000000-B4D98:1:1101:10467:7209 1:N:0:166
TACAGAGGGTGCGAGCGTTAATCGGATTTACTGGGCGTAAAGCGTGCGTAGGCGGCTTCTTAAGTCGGATGTGAAATCCCTGAGCTTAACTTAGGAATTGCATTCGATACTGGGAAGCTAGAGTATGGGAGAGGATGGTAGAATTCCAGGTGTAGCGGTGAAATGCGTAGAGATCTGGAGGAATACCGATGGCGAAGGCAGCCATCTGGCCTAATACTGACGCTGAGGTACGAAAGCATGGGGAGCAAACA
+
AAAAAFFBA2AAFCE?A2EEFGHFEEFGHG5B5BABAAEEGHGEEEGGFFEGHCEEEEHHHHHHGH>>>EEBGGFHHHHHGHHGHGHHHFGHH3?GFGFGHHHHHHFHHGB2FGFFDGFGGHB@?GFGGGGG?DHFFCFF>FFGHHGFGF1<<<==<<<<EHHHCFC;AFGFHHHHFFHGGEFGGGGGGGFDCDGGGFFF.AEFFFFB9FFBF/BFFFFFFFFFDD?EFFB;AEFDFFFFFFBE9AEFFF?
@M03896:38:000000000-B4D98:1:1101:10450:7220 1:N:0:166
TACAGAGGGTGCGAGCGTTAATCGGATTTACTGGGCGTAAAGCGTGCGTAGGCGGCTTCTTAAGTCGGATGTGAAATCCCTGAGCTTAACTTAGGAATTGCATTCGATACTGGGAAGCTAGAGTATGGGAGAGGATGGTAGAATTCCAGGTGTAGCGGTGAAATGCGTAGAGATCTGGAGGAATACCGATGGCGAAGGCAGCCATCTGGCCTAATACTGACGCTGAGGTACGAAAGCATGGGGAGCAAACA
+
AAA@AFFBCAAAECFA?2EEFGHFEFGGHG5B53ABAAEEGHHGGEGGGECAGEEECEHHHHGHFH1>>EEFGGHHHHHHHHHHHGHHGGHHHFFGEGBFHHHHHHFHHGFB?GGFGFGDGG2>@GFFHHGGDFGHFFGFFGGHHHHEGG1<<<==-<<<CGHH0CC;DFGFHFGHF0CFGDFFGGFFGGGGFDGGGFFFDFF?FF9;BFFFEFFFFFFFFFFFFFFFFFEA?EDDFFFFFF?A9;EFFFF
@M03896:38:000000000-B4D98:1:1101:27230:7829 1:N:0:166
TACGTAGGTGGCAAGCGTTGTCCGGATTTATTGGGCGTAAAGCGAGCGCAGGCGGAAGAATAAGTCTGATGTGAAAGCCCTCGGCTTAACCGAGGAACTGCATCGGAAACTGTTTTTCTTGAGTGCAGAAGAGGAGAGTGGAACTCCATGTGTAGCGGTGGACTGCGTAGATATATGGAAGAACACCAGTGGCGAAGGCGGCTCTCTGGTCTGCAACTGACGCTGAGGCTCGAAAGCATGGGTAGCGACCA
+
ABBBAFFAF@AC4FEF22E2AFG2AEAFHF5D532BAAEEDFGEEAEAEE?EGG0>>1BFFGH3BGDF3@@BF444FBBFHEC??CE?DFG///B/0?GBFDFG/<A//F?1?1?0<?F11??FGHHB1>CC0<0<<D1=>00<CH<<D0<0===<--;;;./<.;::.-9;F0FF;009F?BBFGD..;099-:;-9.---;AFFF//;//;B/99BF/:AA9.....9F-9...;;//../:.9;9-;-
@M03896:38:000000000-B4D98:1:1101:24315:8147 1:N:0:166
TACAGAGGGTGCGAGCGTTAATCGGAATTACTGGGCGTAAAGCGTGCGTAGGTGGTTTGTTAAGTCAGGTGTGAAATCCTTGGGCTCAACCTGAGAATTGCATTTGATACTGGCAGACTGGAGTGTGGTAGAGGGTAGTGGAATTCCAGGTGTAGCGGTGAAATGCGTAGATATCTGGAGGAACACCAGTGGCGAAGGCGGCTACCTGGACCAACACTGACACTGAGGCACGAAAGCGTGGGGAGCAAACA
+
AAB?AFF>AA?AEC2A22AAAFGEEEGGHDA55BBBAAAEAFGBBEEEFAEABB?EEBEHHH4@GH4BBBEGFBFHHGGGGHHABCGBBEGHFEFFEF4BFHHHHGFGHHFFCGGGFFHB?F?CGDGEGFGHGGFD0F1<0FDFFHHE<F1<???>-<>>>GGHF<<=CCGHHFHF0DGAE:CGFGDE.;C/;ABA?AAA@A-AFFB:AB.FA:DFEFFFFBFFB/B.A?AAAD..;.A?-@-;-9EBBF9
@M03896:38:000000000-B4D98:1:1101:6174:9358 1:N:0:166
CTGCTTTGCGAGTTGCACGCATACACAGCACACGCACACACACCTCAGAAAGGAGCATTAGATGAAATGAATAATAAACCTCACAGAGAGGTAGGAAAAAAAATAAACAAATGAGTATTTTTGAACTAAAAGAATAGAGTATCTGCAATTAAACTTGTACTGATGGACTCAATAGCAGAATGGAGACAAAGGAAAGCCAGCGAACGTGAAGACAGATAAATAGAAAATATCCACTCCGAAGAACGAAGATA
+
>A3>A5F4BA@DAA5B4A2A2EDGBFF2ACA2E2A?EAFEEEEGHFCFAFFH1FFFFFGH5DD@BFGGDDFEG5D55DFGHHFGFBCCHG?FG3133FF1>/ECF3BGGFGGHBBDFFBFGF//1BGB@GHHFG@1@DDDGHFFGHBGG111?1?11<<FG=GDG1FGHGGHHG<DD0<CD0/<<<<C<C//:CCF:GFGCCC@G-:9.900;CFE0CFBB0CF0CGBFFFGFFBFF.>D?DBB;9A.ABB
@M03896:38:000000000-B4D98:1:1101:21775:9392 1:N:0:166
TACGGAGGGTGCAAGCGTTAATCGGAATTACTGGGCGTAAAGCGCACGCATGCGGTTTGTTAAGTCAGATGTGAAATCCCCGGGCTCAACCTGGTAACTGCATCTGATACTGGCAAGCTTGAGTCTCGTAGAGGGGGGTAGAATTCCAGGTGTAGCGGTGAAATTCGTAGAGATCTTGAGGCATCCCGGTGGCGAAGGCGGCCCCCTTCACGCCGACTGACGCTCCGGTGCGAACGCTTGTGCAGAAACCA
+
11A1>1>11>1>EG1A00AE0FGF0ACFHF122BABAA/E/FFEGCC/EC//FEEEEG/FFEF1BG21FFEBD2GHHHHHGE/>>EGGFHHH0FBB>FG1F1DGHHEGGHB>GA01?FGGFH1FFGHB/AF/<0A/<-@--BFFFFF/9///9//;--;-;;BF/;-;B-AFBFFF/B//---;/BE-9@--9--@--;-;-@--;---//---9-9@-;B-A-;---;;9-:---;--A-/////;//-9
@M03896:38:000000000-B4D98:1:1101:4533:9409 1:N:0:166
AACGTAGGTCACAAGCGTTGTCCGGAATTACTGGTTGTAAAGGGAGCGCAGGCGGGCAGACAAGTTGGAAGTGAAATCCATGGGCTCAACCCATGAACTGCTTTCAAACCTGTTTTTCTTGAGTAGTGCAGAGGTAGGCGGAATTCCCGGTGTAGCGGTGGAATGCGTAGATATCGGGAGGAACACCAGTGGCGAAGGCCGCCTACTGGGCACCAACTGACGCTGAGGCTCGAAAGTGTGGGTAGCAAACA
+
>AA1>C1AFDCCD111E1A0EGFE0EEFHF1F2B11AA1AAFFGAAAEEE/EE//>/>//BBGCFFH11>FFD2FFFBG1BGFEFGHB1FGEFHEFHGFGHHFFHFHH1/?<1@@@FGGHF1??<G<?DFHHEEFG1FF--@CE0=DD<C-;:<;;-;:9.;FFGF9999.FFFFC@9??-9FFFFFA9B/99-9---A---;--;B/9-9BBF?EF//;F-;--99EF--9--:99//:--;/-9/;FFA
@M03896:38:000000000-B4D98:1:1101:14532:9449 1:N:0:166
TACGGAGGGTGCGAGCGTTATCCGGAATCACTGGGCGTAAAGGGCGCGTAGGCGGTTTGTTAAGTCCGATGTCAAAGCGTGAGGCTCAACCTCATACAGGCGTTGGATACTGGCGAGCTGGACGGTTGGAGAGGAAGGTAGAATTACCAGTGTAGCGGTGGAATGCGTAGATACTGGTAGGAATACCCATTGCGAAGGCAGCCTTCTGTACAACACGTGACGCTGAGGCGCGAAAGTGTGGGGAGCAAAC
+
>AAA11>>?>A>A00A00E?GGHB///FGCA11B/BAAABCFGGF/E/>EE/F>>EEGGHHHEGHGG//??FGF2B1B??C?A0FGHHCGHGHFHBGHG??/?AAGBGFG11<G@->AA<<.<<<=CAC0CC?.:C.;C0:B0FGGGGF9B9;;0;9-;-;.;CB;9;;--B/9;;/:B/-BFFFFFFBFF9BA-@;BAAABABFFF:/9/;/;-AA---A-AB99A-A-;9@-9A//;/---A-;-9:A
@M03896:38:000000000-B4D98:1:1101:12020:9698 1:N:0:166
TACGGAGGGTGCAAGCGTTAATCGGAATTACTGGGCGTAAAGCGCACGCAGGCGGTTTGTTAAGTCAGATGTGAAATCCCCGGGCTCAACCTGGGAACTGCATCTGATACTGGCAAGCTTGAGTCTCGTAGAGGGGGGTAGAATTCCAGGTGTAGCGGTGAAATGCGTAGAGATCTGGAGGAATACCGGTGGCGAAGGCGGCCCCCTGGACGAAGACTGACGCTCAGGTGCGAAAGCGTGGGGAGCAAACA
+
AAA@AABBB??AFGCC22EEFGHFEEGGHGB55AAAAAEEGHHGG?E?EFC?EEGFFGGHHHHHHH4BEGGFGHFFGHHHGGGGEEGGGFHHHHGAHGHHHHHHHHHHHHFB<GGFGHHGGFFGHHHFFGGGEHD<CFCAEBFFFFFFFF/B;;;;;;;;EFFFBF9;A=.BFFFFF/FFFDFFFF9A-9B?;=BFF?AB=AFFFFFF?F.9-;?9FFF/;DFFFDB/FFF-9BADFDDDADA.=DEFFF9
@M03896:38:000000000-B4D98:1:1101:12024:9716 1:N:0:166
TACGGAGGGTGCAAGCGTTAATCGGAATTACTGGGCGTAAAGCGCACGCAGGCGGTTTGTTAAGTCAGATGTGAAATCCCCGGGCTCAACCTGGGAACTGCATCTGATACTGGCAAGCTTGAGTCTCGTAGAGGGGGGTAGAATTCCAGGTGTAGCGGTGAAATGCGTAGAGATCTGGAGGAATACCGGTGGCGAAGGCGGCCCCCTGGACGAAGACTGACGCTCAGGTGCGAAAGCGTGGGGAGCAAACA
+
BBBBABCCBAAAFGFC22EEFGHFEEGGHGDB5ABAAAEEHHHGG0EEGGEEGGGGGGGHHHHHHH4BDGGFGGHHHHHHGGGGEGHGHHHHHHGHHGHHHHHHHHHGHH?FGHHGGGGGFGGHHHHHFGGGHHGGGFFDFFFFFFFFFFFFB;;;:;;@EFFFFFAADFFFFFFFFFFFFFFFFFFFF9@DFCFFFFEDFFCFFFFEFFFFFFFDFFFFFFDDFFFFFFBDFFFDFFFFFFFABAEFFFE
@M03896:38:000000000-B4D98:1:1101:15175:10149 1:N:0:166
TACGTACGGGGCTAGCGTTGTCCGGAATCACTGGGCGTAACGGGTTCGCAGGCGGAAATTCAAGTCAGATGTAAAAGGCAGCAGCTTAACTACTGTAAGCATTTGAAACTGCATATCTTGAGAAGAGTAGAGGTAAGTGGAATTTTTAGTGTAGCGGTGAAATGCGTAGATATTAAAAAGAATACCGGTGGCGAAGGCGACTTACTGGGCTCATTCTGACGCTGAGGAACGAAAGCGTGGGTATCAAACAG
+
AAA?AF1>ADD>EGCA00A0FGF00BAFEG1GB0/AAA/B/BECE/B/EEG/E/E@EED1BF22B@2B1EGGB2BF1?FGEGH0FC1FBE>BGEBG2FDFF1>>GBFHHFB?11@FFGGGFG<@CG0<FFFFFG?FBD1FGG11><GGF1==F11><<<.<DGH0CC?@CC0GCG:;0;AECGFCFA@@-.9A@@A.9;-9@AFFB/9-9;A9999B99F:-AA?A-F-;A--9AB-;---AF/99//;A-
@M03896:38:000000000-B4D98:1:1101:27321:10254 1:N:0:166
TACGGAGGGTGCAAGCGTTAATCGGAATTACTGGGCGTAAAGCGCACGCAGGCGGTTTGTTAAGTCAGATGTGAAATCCCCGGGCTCAACCTGGGAACTGCATCTGATACTGGCAAGCTTGAGTCTCGTAGAGGGGGGTAGAATTCCAGGTGTAGCGGTGAAATGCGTAGAGATCTGGAGGAATACCGGTGGCGAAGGCGGCCCCCTGGACGAAGACTGACGCTCAGGTGCGAAAGCGTGGGGAGCAAACA
+
AAA@>AADD2A>4FGE22EECGGB2EEFHA555BAAAAEEGFGEE?EAFA00B>E@/EEFFGFFFG4BBBBBFFGGHHHHGEEE>EGHFHHG?B?FCFGBGHFGGGFFFHD?FGHGEFCFFFBGGFG0?CFFHHFC?CB:9BFFFFFFBF/B9;/;;;:;9BFFFB;9DBE/BBFF:/F.A9B;FFF9;;@D;@AC-9A9-;@DFFD;ABA-99ADBBBF/9;:AD//9/;9A=C;BA;A=A-.9;9FFFF
@M03896:38:000000000-B4D98:1:1101:5631:10976 1:N:0:166
TACGTAGGGTGCGAGCGTTGTCCGGAATTACTGGGCGTAAAGGGCTCGTAGGTGGTTTGTCGCGTCGTCTGTGAAATTCCGGGGCTTAACTCCGGGCGTGCAGGCGATACGGGCATAACTTGAGTACTGTAGGGGTAACTGGAATTCCTGGTGTAGCGGTGAAATGCGCAGATATCAGGAGGAACACCGATGGCGAAGGCAGGTTACTGGTCAGTTACTGACGCTGAGGAGCGAAAGCATGGGTAGCGAA
+
3AA@>C?3ABAAA?2A2E?2FGHE2BEFHH55532BAEEEDGFGFEGEE1FFDFEEFG1GB1?>>E/>???BF4444GGHHGGE>CHHHD2GG/@/</@<DHHF/A<@>CA.-CC/CBGGGDD<D0GBCGHB0C:CACF0</:BFG0;BFF/:;000::=AEFB00;;C?--9/BFB//99..;A.BD--9D?B@---9AAABFF/B//;/;:.9BBFF9//ADDA..AF.A=99-;BFFFFFFFAB9-@
@M03896:38:000000000-B4D98:1:1101:14470:11145 1:N:0:166
TACGTAGGTGGCAAGCGTTATCCGGAATTATTGGGCGTAAAGCGCGCGTAGGCGGTTTTTTAAGTCTGATGTGAAAGCCCACGGCTCAACCGTGGAGGGTCATTGGAAACTGGAAAACTTGAGTGCAGAAGAGGAAAGTGGAATTCCATGTGTAGCGGTGAACTGCGCAGAGATATGGAGGAACACCAGTGGCGAAGGCGACTTTCTGGTCTGTAACTGACGCTGATGTGCGAAAGCGTGGGGATCAAACA
+
ABAAAFFAD4>CFFCA22A2EFHE2AEFHFFF5B2BAAEEGGHGF0EEAECAGEEFGGGG/FF3FGBB3BF?G4B4BFGHFFGEEFGF2CG?CG?/FFGGHHHGFHFFHG<1F0F1F<>>><1FGHFFGHHGG.GGGFDGGFHGHHHFG000;:0;;-;;;G0::;;;;-DE/CFGB00BEFBCFGGE?BB/;@@;BA;;-BF?FFF/;B/;9;/BBFF9BDFF?DFBFFB..;;9B.99;9;.9;AFBB.
@M03896:38:000000000-B4D98:1:1101:20825:11373 1:N:0:166
GAAACCCTGGTGTCCGGCTGACTGACTACTCACTGATCTCGTATGCCGTCTTCTGCTTGAAAAAAAAAAAAAAACTATAAGAAAAAACTATAAAAGACTGACATAGAAATAAAAAGTAAAATAAAACTTTAGACTATAAGATAAAAGTATGTGCAATAGCAACATTAGTATATAAGAAATACTAAAGAAATAGAGTTAGAATATAACATGTCAATGTAAGATTCTATAAAAACTTAAAATAAATATCTAAT
+
AAAABFCFFAF>FGG2AA2AAFDBBFFDHBF53553D5DGGF?GGEGGEEFFHGHFFFHHGEFFFGCE/>/////33444B33320//222B2222/22222?222222221?1??<1<1?1111111111111111<111111000000000000000000../0000000000000/000000000./0000000000000000000/90000900900000000000//.///////////9//9///
@M03896:38:000000000-B4D98:1:1101:22456:11403 1:N:0:166
TACGGAAGGTTCGGGCGTTATCCGGATTTATTGGGTTTAAAGGGAGCGTAGGCCGTTTGGTAAGCGTGTTGTGAAATGTAGGAGCTCAACTTCTAGATTGCAGCGCGAACTGTCCGACTTGAGTGCGCACAACGTAGGCGGAATTCATGGTGTAGCGGTGAAATGCTTAGATATCATGAAGAACTCCGATTGCGAAGGCAGCTTACGGTCGCGCACCTGACGCTTAAGCTCTACGTTTCGGGGATCCAACA
+
AAA111>11@@D111A000AFGDAAAEFH1DB1B/ABEB2DBGGE/EAE//?FG>EE>E/FG2FGEAE>F/FEBFBFFHGBFEFGHHE1EGGF22D2FG1BFGC?@CC@C?<F11?CCCE111F<G-<@CGHA-CG.<<--:-;C0:000:0;09;--;9.CBB0;BCF0FGFBB0C9090;/9CF9--A--;--9--;---/BFB-----9;@--9//;B-9A-;/;/;:///9-//;--------//;-
@M03896:38:000000000-B4D98:1:1101:27912:11503 1:N:0:166
AACGTAGGGTGCAAGCGTTGTCCGGAATTACTGGGTGTAAAGGGAGCGCAGGCGGACCGGCACGTTGGAAGTGAAAACTATGGGCTCAACCCATAAATTGCTTTCAAAACTGCTGGCCTTGAGTAGTGCAGAGGTAGGTGGAATTCCCGGTGTAGCGGTGGAATGCGTAGATATCGGGAGGAACACCAGTGGCGACGGCGACCTACTGGGCACCACCTGCCGCTGAGGCTCGAAAGCCTGGGTAGCAACCA
+
>3A@AFFB?4AAFGGC22A?EGDB2BEFHCDDB323AABBFGFGGEFEGGG?FGGE0>>>>>>EGG/B333FGFF4E?GGHHHCFGHFBCGFFF0FBFGGHHHHHG2??F?GDHHFDHHHC<1F1FGFHGHFGGFGFGDD<FFFGHHHC@-@E<==--;AECCGGGECG@.C0CFGABBB-9999BDEGGGEE<--;-;=-9=ABBBB/;.BDE?.;FF.A-@BB...AEA@-9.9B.;:?EF/AB//.;;
@M03896:38:000000000-B4D98:1:1101:23928:11521 1:N:0:166
TGATACGGCGACCACCGAGATCTACACGGATATCTTATGGTAATTGTGTGCCAGCCACCCTAGTAGTCCGGCTGACTGACTACTCACTGATCTCGTATGCCGTCTTCTGCTTGAAAAAAAAAACACTAGTCATCAATCACCATATTACTCAATATTACTTATAAAAACTCGACTACTGATAACACAATCCAAACGTATCATATCAATATTCACTCTAGTATTCATCATGATACAACACCATTATAGCCTAT
+
AAAAAF>1>A0>000000AAFFDD1DBA//ECFFFEFG1B2DFGFFHGFHGGGBF/0BFEGB0FG2DFG//>E/B>BB1GHHFGGFCH11EDGG0>?E0FFE/>GFHE11F>FC11<FCCG?///0101<11<<11111<<<0000000<</000000000000000:00.;-:-/00000000:9A0//000....0900000;00;000;09/////////////99BF///9/9---///://;;///
@M03896:38:000000000-B4D98:1:1101:18184:11598 1:N:0:166
TACGGAGGGTGCAAGCGTTAATCGGAATTACTGGGCGTAAAGCGCACGCAGGCGGTTTGTTAAGTCAGATGTGAAATCCCCGGGCTCAACCTGGGAACTGCATCTGATACTGGCAAGCTTGAGTCTCGTAGAGGGGGGTAGAATTCCAGGTGTAGCGGTGAAATGCGTAGAGATCTGGAGGAATACCGGTGGCGAAGGCGGCCCCCTGGACGAAGACTGACGCTCAGGTGCGAAAGCGTGGGGAGCAAACA
+
AABBBBABBAAAGGFE?2EEFGGBEEGGHGDB5BBAAAEEGHHGGAEEGCF?EFGGGGGHHHHHGHBBGHHFGHHHHHHHGGGEEGHGHGHHHHGCFGHFHHHHHHHHHHGHHHHFEHHHHGGGHHHHFDGGGGFDCB=;;;BFFFFFBF/FB;;;;:;;EFFFFFA:ADEFFFFFFBBFFFFFFFFFF:@?;DFFFFFFFFFFFFFFEFFFFFFFFFFFFFF?DDFFBFFFDCAFFF.ADAFE=DEBFF.
@M03896:38:000000000-B4D98:1:1101:18169:11611 1:N:0:166
TACGGAGGGTGCAAGCGTTAATCGGAATTACTGGGCGTAAAGCGCACGCAGGCGGTTTGTTAAGTCAGATGTGAAATCCCCGGGCTCAACCTGGGAACTGCATCTGATACTGGCAAGCTTGAGTCTCGTAGAGGGGGGTAGAATTCCAGGTGTAGCGGTGAAATGCGTAGAGATCTGGAGGAATACCGGTGGCGAAGGCGGCCCCCTGGACGAAGACTGACGCTCAGGTGCGAAAGCGTGGGGAGCAAACA
+
BBB@ABBCBAAAFGBA22EEFGHFEEFGHHD55BBAAEEEHHHGG0EAEEGCGFGEFGGHHHHHHH4B3FGGHHHHHHHHGGGEEGHHHFHHHHGFHGHHHHHHHHHHHHGFHHGFAGHFGGFGHHHHFDGGHHGGC-DDABFFFFFFFB/BB:9;:;;@EFFFBF;;AAEFBFFFFFFFFDFFFFFFF@DFFCFAADEFFFFFFFDFEFACFADDFFFFFFFFFFF9FFF;D@ADFFADFFFFFFFFFF9
@M03896:38:000000000-B4D98:1:1101:18188:11620 1:N:0:166
TACGGAGGGTGCAAGCGTTAATCGGAATTACTGGGCGTAAAGCGCACGCAGGCGGTTTGTTAAGTCAGATGTGAAATCCCCGGGCTCAACCTGGGAACTGCATCTGATACTGGCAAGCTTGAGTCTCGTAGAGGGGGGTAGAATTCCAGGTGTAGCGGTGAAATGCGTAGAGATCTGGAGGAATACCGGTGGCGAAGGCGGCCCCCTGGACGAAGACTGACGCTCAGGTGCGAAAGCGTGGGGAGCAAACA
+
ABBAAABCB?AAGGF422EEFGHFBEFGHHA55BAAAAEAGHGEGEFEEGGEGGGGGGGHHHGGHHFFFGGGHGFEHHHHGGGFEGHGHGHHHGGHHGHHHGHGHFHFHHGFHHHFGGGG?FGHHHHFFAFGHHEAFFFFFFFFFFFB;B/FB;;;:;;;AFFFFF:;AFEFBFFFFFFFFFFEBFFD>@-DABFAFFE;;DFFFC-99BFFFFD.BFB/BDDDF./:B/::;@>.BADDB:CA;AEBFF.
@M03896:38:000000000-B4D98:1:1101:25830:11816 1:N:0:166
ATGATACGGCGACCACCGAGATCTACACGGATATCTTATGGTAATTGTGTGCCAGCAGCCCCGGTAGTCCGGCTGACTGACTACTCACTGATCTCGTATGCCGTCTTCTGCTTGAAAAAAAAAAAAAACAATACTGAACATAGACTACTATCACATGTACCTTACTTACAGTATCAGATTTGACCAATCTGAGATAACGCTCAGCACTATATCACGAACAACCAGCACTGATATAAATTAACATAAGTTTG
+
BBBABFFA3AA2EA?AF2EAEFHHHHFHEC2EADGFFDEFEFFHHGGGHFAGHF3AF?BFEEFE>EEFBB1>EGCCHHBEHHGHHHHHFDDG4FBE??BB4FB/BGEGHGBDGGCFGGGGGF?C-<--..:00/0000:00000:00/0;00000000000000/00000000000000000000/.///////9/9/.-...///.///9;//9...--........:///;////9///://9//:///
@M03896:38:000000000-B4D98:1:1101:10412:11851 1:N:0:166
TACGGAGGGTGCAAGCGTTAATCGGAATTACTGGGCGTAAAGCGCACGCAGGCGGTTTGTTAAGTCAGATGTGAAATCCCCGGGCTCAACCTGGGAACTGCATCTGATACTGGCAAGCTTGAGTCTCGTAGAGGGGGGTAGAATTCCAGGTGTAGCGGTGAAATGCGTAGAGATCTGGAGGAATACCGGTGGCGAAGGCGGCCCCCTGGACGAAGACTGACGCTCAGGTGCGAAAGCGTGGGGAGCAAACA
+
A?AAAAB@B?>>EFBC?2EEEGHBAEFGHFDB5BBBAAEEFHHGG0EEGGF?EEGEGGGHGGHHHHHGGFFFGGGFHHHHGGG?EGHHHHHHEHGGHGGGHGHGGFHHHHGFFHH2FGHHGF1FGHGHGGGFBGD?@DFDAFFFFFFFFFFF/;;;9;.;AFFFFFA;9DEFFBFFFE/FDFFFFFFFF>DFAB@DF?A@AFCFFFFFFFFA9@DAFFFFFFBFFFFBFFFBDABDFDFFAFFFCDABFF.
@M03896:38:000000000-B4D98:1:1101:10394:11855 1:N:0:166
TACGGAGGGTGCAAGCGTTAATCGGAATTACTGGGCGTAAAGCGCACGCAGGCGGTTTGTTAAGTCAGATGTGAAATCCCCGGGCTCAACCTGGGAACTGCATCTGATACTGGCAAGCTTGAGTCTCGTAGAGGGGGGTAGAATTCCAGGTGTAGCGGTGAAATGCGTAGAGATCTGGAGGAATACCGGTGGCGAAGGCGGCCCCCTGGACGAAGACTGACGCTCAGGTGCGAAAGCGTGGGGAGCAAACA
+
ABAAAAADBAAABDBA22E2FGHFEEGGHGDBBBBBAAEEGHHGG?EEFGGCGFGEFGGHGHHHHH4BDGHGHFHHHHHHGGGGEGHGHHHHFHGHHGHHHHHHHFGHHHFFHHHHGGHGFGHHHHHHFFGFHH.DGADFFFFFFFFFFFFFF;;;:;;:AFFFFF;;A>EFFBFFFFFFFFFFFFFFFBFFA9@DBFE@CFFFFFBAFFFFDFDAFFFFFDADFFFFFFB@9@FDF?DFFFFFFDEFFF.
@M03896:38:000000000-B4D98:1:1101:13209:12381 1:N:0:166
TACGGAGGGTGCAAGCGTTAATCGGAATTACTGGGCGTAAAGCGCACGCAGGCGGTTTGTTAAGTCAGATGTGAAATCCCCGGGCTCAACCTGGGAACTGCATCTGATACTGGCAAGCTTGAGTCTCGTAGAGGGGGGTAGAATTCCAGGTGTAGCGGTGAAATGCGTAGAGATCTGGAGGAATACCGGTGGCGAAGGCGGCCCCCTGGACGAAGACTGACGCTCAGGTGCGAAAGCGTGGGGAGCAAACA
+
AAAAAABBBAAABGFA22EEFGHFEFGGHGDB5BBBAAEEHHHGG0EEEEECGGG@EFGHHHHHGH4BGGHFGGHGHHHHGGGGGGHGHHHHHHGHHGHHHHGHHHHGGHGHHHHEGHGGGFCGHHHGGGGEBGEACCFAEFFFFFFEFFBF:;;;;9.;AFFFFFDADFEFFFFFFFFFFFFFFFFFF:DDFFFFFFFBAFFFFFDFFFFDACDAFFFFFDFFFDFFFFFFFCFDFFDFAADEFFFFFF.
@M03896:38:000000000-B4D98:1:1101:13195:12395 1:N:0:166
TACGGAGGGTGCAAGCGTTAATCGGAATTACTGGGCGTAAAGCGCACGCAGGCGGTTTGTTAAGTCAGATGTGAAATCCCCGGGCTCAACCTGGGAACTGCATCTGATACTGGCAAGCTTGAGTCTCGTAGAGGGGGGTAGAATTCCAGGTGTAGCGGTGAAATGCGTAGAGATCTGGAGGAATACCGGTGGCGAAGGCGGCCCCCTGGACGAAGACTGACGCTCAGGTGCGAAAGCGTGGGGAGCAAACA
+
BBBBABBB@ABAGGFA22EE2DGFFFGGFF5B5AAAAEEGHHHGG?EEEGGGGGGGGFGGGHHHHH4BBFGGHFH?GGHGFEGGGGHHHHHHGFGHHGHHHHGHHHGHHHGHHGF<CFFFFFFHHGGCF<FFFH.@CC@AAFFFFFFBBF/BB/;;-99;AFFFFF;ADAFFFFBB/BFFFFFFFFFDA9-9ADF->AE>AFC@@BDA?.F;-9:9BFF9FDDDDF/;BB;;.9BDFFFFFF-;@AAFBF.
@M03896:38:000000000-B4D98:1:1101:7489:12448 1:N:0:166
CCCGGCTGACTGACTACTCACTGATCTCGTATGCCGTCTTCTGCTTGAAAAAAAAAAAAAAAAAAAATAACCTTTTTAATTATTTACTCGTTTCATAATTATATTTCTTATTCTTAACTTTTGTATATCACTACCTATTATTGTTGACTCTACAGTTCTCTTATTCTTTTTCAATCTTTTGTATTACTTTTATTTTCACTTGTATGATTACCTCTACTTTTTACTTCTATATTTTTTTTATCTTAATTTAT
+
>1AAA1111C1B1FD3GFGABBF1A1FBCEEHGHHCBECFB211A11011FA/EE?/E>////////01111>11B1?1B222222>>1/0//122111111@11@111@11111<1=<111101><1111110/<0000<<000.000000000000000;000;0:000/000000000/0;000000000000000090000000;000009000000/-/;//////////;-;--9;/////////
@M03896:38:000000000-B4D98:1:1101:25975:12862 1:N:0:166
TACGGAGGGTGCAAGCGTTAATCGGAATTACTGGGCGTAAAGCGCACGCAGGCGGTTTGTTAAGTCAGATGTGAAATCCCCGGGCTCAACCTGGGAACTGCATCTGATACTGGCAAGCTTGAGTCTCGTAGAGGGGTGTAGAATTCCAGGTGTAGCGGTGAAATGCGTAGAGATCTGGAGGAATACCGGTGGCGAAGGCCGCCCCCTTGACGAAGACTGACGCTCAGGTGCGAAAGCGTGGGGAGCAAACA
+
>AA1>1>1>1>>BADA00AAC3FAABFFHE12D1/AAAAB/2BEE/EAAE//B//EEE/B>G2FGH2@1@BB1B2BGFFGGE//>>FFGFHG0<F<FFCBFB1?D?FFFF121/CG/F<F?F1?FD?<?C..FE.-.-<<0=0=GHD0=/:/<;:;:;.-.<CGB;;;9-C00;FG;90..;CBBCF;--9-;9=9@BE--;;@;@---999-=A-///9;-BA-9B/;/9;----/:------9;9//;-
@M03896:38:000000000-B4D98:1:1101:26283:12864 1:N:0:166
TACGGAGGGTGCAGGCGTTAATCGGAATTACTGGGCGTAAAGCGCACGCAGGCGGTTTGTTAAGTCAGATGTGAAATCCCCGGGCTCAACCTGGGAACTGCATCTGATACTGGCAAGCTTGAGTCTCGTAGAGGGGGGTAGACTTCCAGGTGTAGCGGTGAAATGCGTAGAGATCTGGAGGAATACCGGTGGCGAAGGCGGCCCCCTGGACGAAGACTGACGCTCAGGTGCGAAAGCGTGGGGAGCAAACA
+
ABBBAAADB2A>FFA2E2EEFGHFEEGGHG5D53ABAAFEHHFGG0EEFGEEG@/EEEEFEGGFFG4B3FF4BGFFGHHHG@FEEGHFHHHHFFEFGFHHHHGFGDFDHG?2FF01FGGG?FCGGHGGFDEGDC?---BDEF/;BFFFFF/;;;;;;9;;AFFB/BAADC?FFFBFFB/.DFFFFFFFA@DDFFFFFFFAA>DAFD>EFFAB--;;FFF;FFFDDDB9BFF@?>DDFDDD;AAEDDFFFFF
@M03896:38:000000000-B4D98:1:1101:3907:12894 1:N:0:166
TACGTAGGTTGCAAGCGTTGTCCGGAATTATTGGGCGTCAAGCGCGCGCAGGCGGTTTCTTAAGTCTGATGTGAACGCCCACGGCTCAACCGTGGAGGGTCATTGGAAACTGGGGAACTTGAGTGCAGAAGATGAGAGTGGAATTCCACGTGTAGCGGTGAAATGCGTAGAGATGTGGAGGACCACCAGTGGCGAAGGCGACTCTCTGGTCTGTAACTGACGCTGAGTCGCGCACGCGTGGGGAGCCACC
+
AAA?AFFA111BAF1A1AE0AGG0000BGBBGB1AAAA/A/BB/A/EEEE?/EEFG>EHHHH2GGHDB1BFGFGH1>>EEEFGEECGH1GF/CA/////<?FFGG11?FG?10/-.><<F<>1>GGFHDBCH00D<0</D.<0<0;C;C.::=/<<::;;.FBBFC.;;-;00;09;0:;.;.9.AE9-;/;;--;9?:99@@FFFB9//9:/9/BBFB;F-9A-;-/;-;;-9-9@-@@=----9-9-;
@M03896:38:000000000-B4D98:1:1101:3894:12905 1:N:0:166
TACGTAGGTGGCAAGCGTTGTCCGGAATTATTGGGCGTAAAGCGCGCGCAGGCGGTTTCTTAAGTCTGATGTGAAAGCCCACGGCTCAACCGTGGAGGGTCATTGGAAACTGGGGAACTTGAGTGCAGAAGAGGAGAGTGGAATTCCACGTGTAGCGGTGAAATGCGTAGAGATGTGGAGGAACACCAGTGGCGAAGGCGACTCTCTGGTCTGTAACTGACGCTGAGGCGCGAAAGCGTGGGGAGCGAACA
+
ABBAAFFCFF?BBCFC22EAFGHEEEGGHFFGBBABAAEFHHHEG0EEGF@?EEECFGHHHHHHHHFFGGHGHGHGHHHHHGGEEEFHHHHBCGCDGFGGGHHHHHHHHHFDGGGADEGF=FCGHHHHFHHHHHGDHGFHFHFHHHHHHDEGC;;;::;;CFGGFFC;CDGGFFFFGGGGGDFGGGGFFFFFADFFFFFDFFFFFFFFBF0BFFFFFFFFFBAFFD?EFFDBF=DDFFDFFFFFFB--CB-
@M03896:38:000000000-B4D98:1:1101:3880:12918 1:N:0:166
TACGTAGGTGGCAAGCGTTGTCCGGAATTATTGGGCGTAAAGCGCGCGCAGGCGGTTTCTTAAGTCTGATGTGAAAGCCCACGGCTCAACCGTGGAGGGTCATTGGAAACTGGGGAACTTGAGTGCAGAAGAGGAGAGTGGAATTCCACGTGTAGCGGTGAAATGCGTAGAGATGTGGAGGAACACCAGTGGCGAAGGCGACTCTCTGGTCTGTAACTGACGCTGAGGCGCGAAAGCGTGGGGAGCGAACA
+
BBCBAFFCFF?B4CCE22EAFGFEEA2FHHFG5BAAEAEEGHHGGCGCGGGCGGG?EGHHHHGHHHFFGGFFGEHHBFGHHGGGGGGFFHHDCGGFHGDDGHHGFGHHGH?<0FDEGC<FFDG>GGHH<GHGGEGGHGFGGGGHGHFHF.::;:;;;;.AAFFGBFA;;?A9BFGFFFFGFDFFFGGEFFFBADAFFDA-B>FFEFFFFF/9FFFFFBBB:DFFFFFF?DACFF=?FDFFFBAE-.9-@;;
@M03896:38:000000000-B4D98:1:1101:24378:13143 1:N:0:166
TACGTAGGGGGCAAGCGTTATCCGGATTTACTGGGTGTAAAGGGAGCGTAGACGGTTTTGCAAGTCTGAAGTGAAAGCCCGGGGCTTAACCCCGGGACTGCTTTGGAAACTGTAGAACTAGAGTGCCGTAGAGGTAAGTGGAATTCCTAGTGTAGCGGTGAAATGCTTAGATATTAGTAGGACCACCAGTGGCGAAGGCGACTTACTGGACTGCGACTGACGTTGAGGCTCGACAGCGTGGGGAGCAAACA
+
AAA>AFF3AAD>22CA22EACFGB2EEGHFDD5BB3BAFEHHBDAEEA1AE1GBEEFEFC3B4BFG4BB@3BB@F@3BFGEE@E>E/FBEG??/>>@CA<GGH222FDGHGDFF<F<<<1??<?<11<.<<<<FGF1<<00D0DHFHGDFGFD<0=--;;:CGCFC0;;CGF0;0B;00099/=.CE..;9/;9:?-.;--9;./;9;/9././.-;99BF.;:.;9B.99-9-;-.-..;9-;@.;F/..
@M03896:38:000000000-B4D98:1:1101:22820:13286 1:N:0:166
TACGGAGGGTGCAAGCGTTAATCGGAATTACTGGGCGTAACGCGCACGCAGGCGGTTTGTTAAGTCAGATGTTAAATCCCCGGGCTCAACCTTGGAACTGCATCTGATACTGGCAAGCTTGAGTCTCGTAGAGGGGGGTAGACTTCCACGTGTAGCGGTGACATGCGTAGAGATCTGGAGGAATACCGGTTGCGAAGGCTGCCCCCTGGACGAAGACTGACGCTCAGGTGCGAAAGCGTGGGGAGCAAACA
+
1>A1>11>DA1>C11A00AA0FF0B0BFHHD22AAAAAAB/BAEE?EEEE?/E/>>/EECBEGDBBG>1B122222BBGHG/<E>/C11BFG1BFCGHG<DGFG112@2FDGHCC1FF?F<?1>GHHCFC..><A-<;@;-;//9BF//---;-/9-9;-99/:B;-;-;?B/;B;//:9--9BBFFA=;-;;@-9-;;/--99A>@;-F9--9;-;F/BF---A-/;9/B-9@?9F-:------9;BF--
@M03896:38:000000000-B4D98:1:1101:20466:13482 1:N:0:166
TACGTAGGGTGCGAGCGTTAATCGGAATTACTGGGCGTAACGCGTGCGTAGGCGGTTAGTTACGTCTGTCGTGAAAGCCCCGGGCTCAACCTGGGAATGGCGATGGAATCTGGCTAGCTAGAGTGTGTCAGAGGATGTTGTAATTCCCGGTGTAGCGGTGAAATGCGTAGAGATCGGGCGGACCACCCGTGGCGACGGCGGCCATCTGGTACAACACTGACGCTGAGGCACGAAAGCGTGGGGAGCCAACA
+
>1>1>B1>111>A11A0AE0AGGB0AAFGFDB21AAAAAE//AAEEA>FEE/B>/E>/>BFF2/BBC>B2/?/FCF1GCGG?EC>/GFCGHH0</0<??1?/>C//C11???1>C1>FB1><1<=F1>G000<..<<<=0/<0<=D:G;C--C::;:9:9.0;B0;9CE-.;FFFA.?-;=@-@E:EA-9-;@9----;--;9-BB////;/9;/-;//99A;A:9------9---/------;-;A9B?9
@M03896:38:000000000-B4D98:1:1101:9048:13518 1:N:0:166
CACCGGCAGCTCTAGTGGTAGCAGTTTTTATTGGGCCTAAAGCGTCCGTAGCCGGTTTAATAAGTCTCTGGTGACATCCTGCAGCTTAACTGTGGGAATTGCTGGAGATACTATTAGACTTGAGATCGGGAGAGGTTAGAGGTACTCCCAGGGTAGAGGTGAAATTCTGTAATCCTGGGAGGACCGCCTGTTGCGAAGGCGTCTGACTGGAACGATTCTGACGGTGAGGGACGAACGATAGGGGCGCGAA
+
AAAA11>>1AFBGG13BB1FGCFGB3DGF0GA1B0BFFHBE1BEEEAEAFCFH//A/AFGGGEGGGFGFFFBE1FDHGF1GFFFGGGGFHHFEG0?CGGHHEGGGHEBFDBGBGGF2FF1FFGCCBFGEGG?/CC1<FH1@C@CDBF<C0G/?0?/11??CDGB=1>FDFFFFFGHFC..C<<C<-ACCEHFFH--@-.9-.;:EFGG0./;B...;BF//:--;A-;F--999@------/---;-;;-
@M03896:38:000000000-B4D98:1:1101:18373:13792 1:N:0:166
TACGTAGGGGGCGAACGTTATCCGGAATGATTGGGCGTAAAGGGTACGTAGGCGGCACTTTAAGTCAGGTGTGAAAGGCATGGGCTCAACCCATGTAAGCACTTGAAACTGGAGCGCTTGAGGGAAGGAGAGGAAAGTGGAATTCCTAGTGTAGCGGTGAAATGCGTAGATATTAGGAGGAATACCGGTGGCGAAGGCGACTTTCTGGACTGTTTCTGACGCTGAGGTACGAAAGCGTGGGGAGCAACCAG
+
AAA3AFF?A22>22AA22BAABABEFCGHG55DF1BAA>EFH3ECBEAE@1?GEEE/>BFBBFFHF4F0B3GFBDDGAFHFFHGFBFB1FGDFB0?FF>DFGGFBFFDFG1?CCG/<CA.<F0.A>A?CGGD.<</.=:0FFC:CC0:;0;0;;<;-:99;CFFF.99AEGGFBFF00:.:/:9B9.-;>.;-;--.;-99@:FFFF//A;.;;BBFB/9;:DDDF?//;.A.;AB.9;@;-.-.9;.;A:
@M03896:38:000000000-B4D98:1:1101:28434:14306 1:N:0:166
TACGGAGGGTGCAAGCGTTAATCGGAATTACTGGGCGTAAAGCGCACGCAGGCGGTTTGTTAAGTCAGATGTGAAATCCCCGGGCTCAACCTGGGAACTGCATCTGATACTGGCAAGCTTGAGTCTCGTAGAGGGGGGTAGAATTCCAGGTGTAGCGGTGAAATGCGTAGAGATCTGGAGGAATACCGGTGGCGAAGGCGGCCCCCTGGACGAAGACTGACGCTCAGGTGCGAAAGCGTGGGGAGCAAACA
+
AABBABABB?A>4F4A22AAEGHFEEFGHGB5532AAAEEFGGGG0EAEEAEFEECGEGGGFGHGH4BFFDBFBFGHHHHGEGGEGHEGHHGGHGCCFGBGHGHG2D?GHGFHHHHGGGGGHGHHGFHFFGGH0.@DA-9;BBBFFFFFF/99;;;;;99.BFFFFA;9@AFFFFFFFFFFAFBFFFFF@FFF@AA-AE9BCFFFF=AEFF-9@DDFFFFFFFFFFF/FB:=AAB?B.9;>>>A>;ABFFF
@M03896:38:000000000-B4D98:1:1101:28453:14312 1:N:0:166
TACGGAGGGTGCAAGCGTTAATCGGAATTACTGGGCGTAAAGCGCACGCAGGCGGTTTGTTAAGTCAGATGTGAAATCCCCGGGCTCAACCTGGGAACTGCATCTGATACTGGCAAGCTTGAGTCTCGTAGAGGGGGGTAGAATTCCAGGTGTAGCGGTGAAATGCGTAGAGATCTGGAGGAATACCGGTGGCGAAGGCGGCCCCCTGGACGAAGACTGACGCTCAGGTGCGAAAGCGTGGGGAGCAAACA
+
BAB@BBBCDAAAFFGA?2EEAGFFAEGGHFBDBBAAEAFEGHHGG?EAFFGFGGGCGGGHHHHHHHDGGHHHHHHGGHHHGGGGGGHFGHHHHGGFGGHHHHHHHHGHHHDBGHHGGHHHGGFGGHHHFGGFHGGGGFFFFFFFFFFFFF0BB;;;;;;@EFFFFFDDFAFFFFFFFFFFFFFFFFFFFDFFFFFAFFFFAFFFFCFFEFFFC-DDFFF0BDFFFFFFBFF-ACFFFFFFFFFFFAAFFF?
@M03896:38:000000000-B4D98:1:1101:28435:14326 1:N:0:166
TACGGAGGGTGCAAGCGTTAATCGGAATTACTGGGCGTAAAGCGCACGCAGGCGGTTTGTTAAGTCAGATGTGAAATCCCCGGGCTCAACCTGGGAACTGCATCTGATACTGGCAAGCTTGAGTCTCGTAGAGGGGGGTAGAATTCCAGGTGTAGCGGTGAAATGCGTAGAGATCTGGAGGAATACCGGTGGCGAAGCCGGCCCCCTGGACGAAGACTGACGCTCAGGTGCGAAAGCGTGGGGAGCAAACA
+
AAAAAAADBAAA4DBF22AEAGGFBEEGHA555BAAAAAEGGGEE0EEFCE0EEECGGGFGHHGFG4BBBFBBFHFHHHHGGFEEEGFGHHHGHGFGGGDGHDFFFGHDF2DFHF2??FF?C1?FFBFFDF.1FFFCFCAEFFFFFFBF/BBB9/:;;.:AB/BBF;:;@AB/BFFFBBF.:.//BFF@9;.;;B-B-:9-:BDFF=E9B.9@-..;9;/BAA.A.9////:AF=9/A.;@C=?@.9BB99
@M03896:38:000000000-B4D98:1:1101:24102:14371 1:N:0:166
TACGGAGGGTGCAAGCGTTAATCGGAATTACTGGGCGTAAAGCGCACGCAGGCGGTTTGTTAAGTCAGATGTGAAATCCCCGGGCTCAACCTGGTAACTGCATCTGATACTGGCAAGCTTGAGTCTCGTAGAGGGGGGTAGAATTCCAGGTGTAGCGGTGAAATGCGTAGAGATCTGGAGGACTACCGGTGGCGAAGGCGTCCCCCTGGACGAAGACTGACGCTCAGGTGCGAAAGCGTGGGGTGCAAACA
+
AAA3>A3DB>2>4FBC22EEAGGFAEFGHHBB532AAAAEHGGGGCEEEE00E>EEFFEFFDEGHGFBFFGHFFG4GGFHGE@?>EGFBGHHFF1?FGF1GGGHGD>22F121FGCFGHG???FFFG0?EFG1CA---@A.BFFFFFFF//9;;;;-99-.BFF/;.99@EFFFFF//9..../;BB-@;-:.;;=-.;-.;-;EDBA..9>?-.;FFF/;.;ADFE//:/B?-@:B9.D-;-.;;9/9;9
@M03896:38:000000000-B4D98:1:1101:18355:14397 1:N:0:166
TACGGAGGGTGCAAGCGTTAATCGGAATTACTGGGCGTAAAGCGCACGCAGGCGGTTTGTTAAGTCAGATGTGAACTCCCCGGGCTCAACCTGGGAACTGCATCTGATACTGGCAAGCTTGAGTCTCGTAGAGGGGGGTAGACTTCCAGGTGTAGCGGTGAAATGCGTAGAGATCTGCAGGAATACCGGTGGCGAAGGCGGCCCCCTGGACGAAGACTGACGCTCCGGTCCGAAACCGTGGGGAGCAAAC
+
>>AA11>111>>BG1C?0EEFGF0BA0AGE1D21/BAAA//21/A/E/AEE>B//E@E/BBG21B@2B1B1BB221BFHGE/E/EEGFHHHGF0A0B<G<D1>?11>2?F?2</01/??<0<1FGFF0F.>F10.<--;9;B/B9FFB://;;//;;9---9B/B9;-;--99BBFB///-;-BFFF--9;-A9@---;--9@@@@>;AFA9@-9-;BF//-;-9-9---;-9;@;---9--9;-:;FB-
@M03896:38:000000000-B4D98:1:1101:18338:14401 1:N:0:166
TACGGAGGGTGCAAGCGTTAATCGGAATTACTGGGCGTAAAGCGCACGCAGGCGGTTTGTTAAGTCAGATGTGAAATCCCCGGGCTCAACCTGGGAACTGCATCTGATACTGGCAAGCTTGAGTCTCGTAGAGGGGGGTAGAATTCCAGGTGTAGCGGTGAAATGCGTAGAGATCTGGAGGAATACCGGTGGCGAAGGCGGCCCCCTGGACGAAGACTGACGCTCAGGTGCGAAAGCGTGGGGAGCAAACA
+
ABAAABBCCAAAFFCA22E2FGHBBEFGHHD55BABAAEEGHHGGCEEFFECFEGEGGGHHHHHHHGFDGHGHHHHHHHHGGGFEGHGHHHHHHEGGGHFGHHHHHHHGHGHHHHEFGHHFGFGHHHHGGGGHHGGGFFDAFFFFFFFFF0FF;;;;;;;AFFFFF:;AFEFFFFFFFFFFFFFFFFFFBBDABDFFFE@DFFFFFDAEFF=B:DAFFFBFFFFFFEFFFF@ABFFFFDDFFFFFA9BFF.
@M03896:38:000000000-B4D98:1:1101:26121:14505 1:N:0:166
TACGGAGGGTGCAAGCGTTAATCGGAATTACTGGGCGTAAAGCGCACGCAGGCGGTTTGTTAAGTCAGATGTGAAATCCCCGGGCTCAACCTGGTAACTGCATCTGATACTGGCAAGCTTGAGTCTCGTAGAGGGGGGTAGAATTCCAGGTGTAGCGGTGAAATGCGTAGAGATCTGGAGGAATCCCGGTGGCGAAGGCGGCCCCCTGGACCAAGACTGACGCTCAGGTTCGAAAGCGTGGGGAGCAAACA
+
>1AA1>111>1>A1100A0AAAGAAACFHDA221AB/A/AFGFAE/A/AAE/E>EE>E/>BDF1B@21BBBF12BBFFEGF>>/><FC1BFB001BBFB>F11FG?2FGG?@1/G1??G10?FFG1?0?C..<0.-----9;:FFFF9;/99;//;--9-9/B//;--999/99/F//9--9-//;;-----;--@--;---;@=----9---999;///:9ABF-B/9/9-----/99------:-:BF-
@M03896:38:000000000-B4D98:1:1101:27320:14898 1:N:0:166
ATGATACGGCGACCACCGAGATCTACACGGATATCTTATGGTAATTGTGTGCCAGAAACCCCTGTAGTCCGGCTGACTGACTACTCACTGATCTCGTATGCCGTCTTCTGCTTGAAAAAAAAAATAAAATAAAAAGTATATAAAAAAATACAGACCATTGACAACTTGGCAAAAAAAACATACACAAGAGTTACAGTGTAAGAACCAGAAACACAATATGTCAGTACGTGTCACAAGATAGATACATA
+
3AA?AFFA?DB@FE22AA2A2FGGHFBFAE21ADD5DDDDFDFGHGFD5BABGFFCBGEGFGFEBGDDFBEEEF>FF3ECGHHFHHFGEB3GBFBB?EF?GE/</0/B?GBB?2C2B3BB?//<0?1=1111111<1111<11100--.0:000::/0000000./000:00./.-;-..000000...9//////////////.....//9/...////////9//.;.9.////../9//////9/
@M03896:38:000000000-B4D98:1:1101:11208:14904 1:N:0:166
TTATTTGTCTCCAGCCACTTAAGTGAGGTGATTTATGTTTGGTGCTATTGCTGGCGGTATTGCTTCTGCTCTTGCTGGTGGCGCCATGTCTAAATTGTTTGGAGGCGGTCAAAAAGCCGCCTCCGGTGGCATTCACGGTGATGTGCTTGCTACCGATAACCATACTGTCGGCATGGGTGATGCTGGTCTTAAATCTGCCCTTCAATGCTCTAATGTTCCTAACCCTGATTCGGCCGTCCCTAGTTTTGTTT
+
AAAAAF3DD3DFF1BA1A1B1B1DDFFAFG13E33B3DDF00BAGF2FGGGGABEE/ABAG2D2GG11DDBBGFBG1@BB/GEEE>FFHFDG@GB@B2BF>FHF/EEEGCFH11F?GFBCCACH/<BA/?0?GGF1F?/F<FFFFD<GG>=>F<-<A-.<C0<0;00<0:-:::.;C/..;00C0/;0CF0C09;B0;C.CFGB900/99C00/:;BF;:/;9;;9-9B//-9;A-;@AB//-/:/B;BFF
@M03896:38:000000000-B4D98:1:1101:3463:14939 1:N:0:166
ATGATACGGCGACCACCGAGATCTACACGGATATCTTATGGTAATTGTGTGCCAGAAACCCTAGTAGTCCGGCTGACTGACTACTCACTGATCTCGTATGCCGTCTTCTGCTTGAAAAAAAAAAAACTTTACACTCTAGTGCCCCTCCCCACCACCACCCACCCGTCAGCTACACCCCCCTCTTACACACTCGCCCTACCTAGGGAACCGTATCATCTACACACTACAGAGTCATGCTCCACGGTAAGAAA
+
>>33>5B>ADD?CE222AE2AFBDFFBFEC2EE5A5D5FABB555FDFDB1FFF3BCG3FE1BF@F5DDFE/EEEECB3BF3B3GC3CB4BF4?40/?3?4B<//F/GFFBGFFG1F1B>@//<--.111111<0/00000=0/....:./.......:.....-;...00000//99-99..//////.//.-9.9..;////./...-..9./99////./9////9;/;/////////..-..9////
@M03896:38:000000000-B4D98:1:1101:2819:15168 1:N:0:166
TACGGAGGGTGCAAGCGTTAATCGGAATTACTGGGCGTAAAGCGCACGCAGGCGGTTTGTTAAGTCAGATGTGAAATCCCCGGGCTCAACCTGGGAACTGCATCTGATACTGGCAAGCTTGAGTCTCGTAGAGGGGGGTAGACTTCCAGTTGTAGCGGTGAAATGCGTAGAGATATGGAGGAATACCGGTGGCGAAGGCGGCCCCCTGGAAGAAGACTGACGCTCAGGTGCGAAAGCGTGGGGAGCCAACA
+
A@A@@1A1>1AAB1F0AAEA03FBEAEFGF1221/AAAEB/GHEE/EE?EGGGGG?EFCHFB@EFFFGFHGGHHG1BDFGF@E??EH11FGGFFEACFHGFD?GFFDD>1??GGFFFHHHHCGGGFHHF.<.1<A--=@?EB//BBB/B//;;;/99;-9-9/BBF9--@;//////:/;99-9/9/A@>@----9;B-@@;@9>9@EE-/;-9;//BB;9BA-A-///99---999;BA-9@-@--/---
@M03896:38:000000000-B4D98:1:1101:21286:15315 1:N:0:166
CACGATTAACCCAAGTCACTAGAAGCCGGCGTAAAGAGTGTTTTAGATCACCCCCTCCCCAATAAAGCTAAAACTCACCTGAGTTGTAAAAAACTCCAGTTGACACAAAATAGACTACGAAAGTGGCTTTAACATATCTGAACACACAATAGCTAAGACCCAAACTGGGATTAGAAACCCTGGTAGTCCGGCTGACTGACTTAGTCTCCATCTCGTATGCCGTCTTCTGCTTGAAAAAAAAAATACTAA
+
ABAAAAAB5FFAGCG5E55B54BB5GGA2A222B255BAFDGHHGHHHHHGHHGGEEEFEGGFFBG5GEF@33B3FFHHGGCF@GFG4BFHHGE3GFFBB4BDGFHF?GC?FB3FEFG//?CA??F?FHH2@@@F2GFHF@2<@CAAA??B?F?1?1?>FGFFC<1>>.FGGF0D=DCGEGG<<GCGCGC-A@CFHFB/CB;B0;BCFFGFFFG.;CCBFF-9A?9BFFGFF9.9BBAD-9-@.://;/
@M03896:38:000000000-B4D98:1:1101:24917:15468 1:N:0:166
TACGTAGGTGGCAAGCGTTATCCGGATTTACTGGGCGTAAAGGGAGCGTAGGCGGATGATTAAGTGTGATGTGAAATACCCGGGCTCAACTTGGGTGCTGCATTCCAAACTGGTTATCTAGAGTGCAGGAGAGGAGAGTGGAATTCCTAGTGTAGCGGTGAAATGCGTAGAGATTAGGAAGAACACCAGTGGCGAAGGCGACTCTCTGGACTGTAACTGACGCTGAGGCTCGAAAGCGTGGGGAGCAAACA
+
>AA3>C4>D@2B4FEA2A2AEGGAAAEEHBA553AB2AAEHFGGHEEAEEE?FAE0E>BGGE4DGH4GBF4BF@BFFGGGHDE/>EGEFBFGFB//???4BGFGHHBG?G1?GGFBFDFGFF1FGHBF<FFHGC</<<1</F1DCGDHH1D>>>==--<<<0BGGD.<<-;CBGFG:G0GAG/GHH;CFF0FC---B.C9B?-9BB//9/.B.B/;BFB9BD99..;.E.;9-B../.9.---.-:9BB;.
@M03896:38:000000000-B4D98:1:1101:24248:15703 1:N:0:166
TACAGAGGGTGCAAGCGTTAATCGGAATTACTGGGCGTAAAGCGCGCGTAGGTGGTTTGTTAAGTTGGATGTGAAATCCCCGGGCTCAACCTGGGAACTGCATTCAAAACTGACTGACTAGAGTATGGTAGAGGGTGGTGGAATTTCCTGTGTAGCGGTGAAATGCGTAGATATAGGAAGGAACACCAGTGGCGAAGGCGACCACCTGGACTAATACTGACACTGAGGTGCGAAAGCGTGGGGAGCAAACA
+
BBBABFFBCAAACGFF22EEFGHFEEGGHGBB5BBAAAEFHHHGG?EGGGFFDGGEFHGHHHHHHH4B@FFFHGGGHHHHGGGGECGFFFHHHHGEFFFHHHHHHFHHHHBFFFHEGFGDFFFFFHFGGHHHGHF?CAAECGHHHEGGH10C==<=<<<<EGHHFG:;EGGHEGHHCFFGDFFGGGGEACFFCDGGGEEDFACFFFFFFFAFF9FFFFFBFFFFFFFEFFFDDFDDFDFFFAFFFAEFFF.
@M03896:38:000000000-B4D98:1:1101:24234:15716 1:N:0:166
TACAGAGGGTGCAAGCGTTAATCGGAATTACTGGGCGTAAAGCGCGCGTAGGTGGTTTGTTAAGTTGGATGTGAAATCCCCGGGCTCAACCTGGGAACTGCATTCAAAACTGACTGACTAGAGTATGGTAGAGGGTGGTGGAATTTCCTGTGTAGCGGTGAAATGCGTAGATATAGGAAGGAACACCAGTGGCGAAGGCGACCACCTGGACTAATACTGACACTGAGGTGCGAAAGCGTGGGGAGCAAACA
+
BAAABFFBAAAAC5BA22AAFGHF2EFGHFB55BBAAAEFGHGFG0EEEEGDDGFEGHGHHHBHGH43BFEGHGGEDGGHGGG?E/FFBEGFGAFGFFEFHHGHHGFGFH2BDFFGHCF@FGF@2GGHDGHHBFD/FCAFDEFFHFHHH1D0====A<<<CGGGFG:=CDFHEGFF0C0FEFFFFFGE9CF/;;?@?AC;DAFAFFFFFFABB/;BFBFBBBBFBFBAFFF9?B;.BADDCF;A@DEF/;.
@M03896:38:000000000-B4D98:1:1101:28957:16084 1:N:0:166
TACGGAGGGTGCAAGCGTTAATCGGAATTACTGGGCGTAAAGCGCACGCAGGCGGTTTGTTAAGTCAGATGTGAAATCCCCGGGCTCAACCTGGGAACTGCATCTGATACTGGCAAGCTTGAGTCTCGTAGAGGGGGGTAGAATTCCAGGTGTAGCGGTGAAATGCGTAGAGATCTGGAGGAATACCGGTGGCGAAGGCGGCCCCCTGGACGAAGACTGACGCTCAGGTGCGAAAGCGTGGGGAGCAAACA
+
ABAAABBCCAAAGGBA22EEAGHBBEFGHHBB5AAAAAAEFGGEE?EEEEE@FEGCGGGHHHEGHHFFFGGFFGHHHGGHGGEGEEGFGHHHCCEFHGHGHHHHHHFHHHF?GHHGGGGGCCCHHHGCFDFCDH.@CDFDEFFFFFFFFFBFB;/;;:;;EFFFFF;:ADFFFFFFBBFFFDFFFFFFAD-D;;-D@DE9=BFFFF@.AFF@9DDDFFFFFD:;DFFFFFF@DAADF;9.@CF.-:;:FA:
@M03896:38:000000000-B4D98:1:1101:28958:16104 1:N:0:166
TACGGAGGGTGCAAGCGTTAATCGGAATTACTGGGCGTAAAGCGCACGCAGGCGGTTTGTTAAGTCAGATGTGAAATCCCCGGGCTCAACCTGGGAACTGCATCTGATACTGGCAAGCTTGACCCTCGTAGAGGGGGGCAGAATTCCAGGTGTAGCGGTGAAATGCGTAGAGATCTGGAGGAATACCGGTGGCGAAGGCGGCCCCCTGGACGAAGACTGACGCTCAGGTGCGAAACCGTGGGGAGCAAACA
+
>AA?33A2AA?>AFEA2AEE2BFAAAFGFEA55A2AAAEBGGFFE0AAEEE?E>E/>1>FGDGGGH4BBF3F4B@?BFGHF/@/>>FFFFH00BF?GGHGGH1>DGFHHH??FGEB/?GF0<11?0?>FD.C1<.-----;E/FFFF/;;9BF;;:9-;9999FF;9;.9.//9B9//;...;9BFF?-@B.;;;@-A;--;;9BBBE.B.-9;;9FBFFFDADFF/999;-?---;;;EB<;.9;.;BA:
@M03896:38:000000000-B4D98:1:1101:18076:16366 1:N:0:166
GAACACTCATCCTTAATACCTTTCTTTTTGGTGTAATTATACTCATCGCGAATATCCTTAAGAGGGCGTTCAGCAGCCAGCTTGCGGCAAAACTGCGTAACCGTCTTCTCGTTCTCTAAAAACCATTTTTCGTCCCCTTCGGGGCGGTGGTCTATCGTGTTATTAATATCAAGTTGGTGGAGCACATTGTAGCATTGTGCCAATTCATCCATTCACTTCTCAGTAACAGCTACAAACTCATCACTACCTT
+
>3>>3BDCCFFFFEB5ED5ABBBDEFGDGC24A435DA5F5DGF5FA3B2EAAF55D5AG55AB11B0A>F@5D@BGEF??EG3F@>>/>GCG3?B///?EH/?<EFHHHGC/0FDF21BBG<??GGFHHH/CC??FGHG</?<>--:;..<0;;0;;.;;FCF09;0CFC00;BB:9AEA.;.;9FF/;B/BFFFBF99BFFFFFFFFBF/B/9;BBFBFB/;//B:/.;BB;;/AB//9F/B/;/9/9
@M03896:38:000000000-B4D98:1:1101:23816:16645 1:N:0:166
TACGTAGGGTGCGAGCGTTGTCCGGAATTATTGGGCGTAAAGGGCTCGTAGGCGGTTTGTCGCGTCGGGAGTGAAAACACCGGGCTTAACTCGGTGCTGGCTTCCGATACGGGCAGACTAGAGGTATTCAGGGGAGAACGGAATTCCTGGTGTAGCGGTGAAATGCGCAGATATCAGGAGGAACACCGGTGGCGAAGGCGGTTCTCTGGGAATTACCTGACGCTGAGGAGCGAAAGTGTGGGGAGCGAACA
+
ABA3AFFABF?>22AA22E2FGHEAEEGHBFFBB2BAEEEHHHGGCGCEFECHGGEGGGHF?F>>E?EEEFGHGHGFEEHGGGDBCHHHFHHGGADGEFFDHGGFGGGGGFEGGG.EFGCCGFFCGHHHHHHHGCADFF?9;CEGGGGFF9CE0;;--=;AFFFBF:DFFFFFFFFFFFFFDFFFFFFFBDFFFFFFFFFFFFEFFFFFFABFBFFFFFFFFFFFFFFFFED@BFFFFBFFFFEFD@AAC-
@M03896:38:000000000-B4D98:1:1101:21394:16693 1:N:0:166
TACAGAGGGTGCAAGCGTTAATCGGAATTACTGGGCGTAAAGCGCGCGTAGGTGGTTCGTTAAGTTGGATGTGAAATCCCCGGGCTCAACCTGGGAACTGCATTCAAAACTGACGAGCTAGAGTATGGTAGAGGGTGGTGGAATTTCCTGTGTAGCGGTGAAATGCGTAGATATAGGAAGGAACACCAGTGGCGAAGGCGACCACCTGGACTGATACTGACACTGAGGTGCGAAAGCGTGGGGAGCAAACA
+
BBBBBFF@AAAA4EFA222AEGHFEEFGHDAB5A2AAAEEGGGFGCGCEEG1DFEEFGGFHHGHGF4B3BBBF4F@FGGHEEG/EFEBEEGHHFGAGEHFFHHHHHGEGHFHEGG/<BC?FF1?DHB0?FBFFFG?.CAA.CGHHHGHHB0CD=0=-;;:CGEHFG.:CFGGGFGG0FF..99FFB;.CC9/;AC;F.A=CCFAFFFFAF9BA//:BFBBFBFFFE9;BEB=9-;AF.9.>AFEB.AFFFA
@M03896:38:000000000-B4D98:1:1101:10714:16957 1:N:0:166
TACGGAGGGTGCAAGCGTTAATCGGAATTACTGGGCGTAAAGCGCACGCAGGCGGTTTGTTAAGTCAGATGTGAAATCCCCGGGCTCAACCTGGGAACTGCATCTGATACTGGCAAGCTTGAGTCTCGTAGAGGGGGGTAGAATTCCAGGTGTAGCGGTGAAATGCGTAGAGATCTGGAGGAATACCGGTGGCGAAGGCGGCCCCCTGGACGAAGACTGACGCTCAGTTGCGAAAGCGTGGGGAGCAAACA
+
ABB33AA2A2AACDFA22AA2FFA2BFEHF555B2A2AAE1DGGGGGEEEAEGEGGEEE1BGEGFGEGDGHBFFHHHHGHFGCEEEHH?FGHCFEFHGHFHHFGGHGHHH?2FGHFEHHGFHFGHHFGGGGGHG.@-;BAAFBB/FFFFF//;;;;B9;-.BFF9B;;9B?FBBFFF//;DABFFFFBB;@A;-@=B????;BBBBBEEFA@B-;.;B9;F?FFFDF/BF9=@B;DBA.;@BBE@.E/BF.
@M03896:38:000000000-B4D98:1:1101:7970:17158 1:N:0:166
TACGGAGGATTCAAGCGTTATCCGGATTTATTGGGTTTAAAGGGTGCGTAGGCGGTTAGATAAGTTAGAGGTGAAATCCCGGGGCTTAACTCCGAAATTGCCTCTAATACTGTTTGACTAGAGAGTCGTTGCGGTAGGCGGAATGTATGGTGTAGCGGTTAAATGCTTAGAGATCATACCGAACCCCGATTGCGAAGGCAGCTTACCAAAATATATCTTACGTTGAGGCACGAAAGCGGGGGGATCAAACA
+
AABAA3AD@FFDE5F422A2FGDBABEGHFGF53A2BEFGGHGCGAE0AEG1BEEE0EFEFF5F@FDB3E2BF3B4FGFHGGC/EEFHHHHHH??/@GHFFGGGHH1GDHB2?BF0@DF@C<@GDF1>FFB?DCG?.<FD-@-<BDF00<<0C00;--:-.;0G0BFFGFBFB;0:B0F/.:?@-9D?:;AAFFBBBDEFFD/F9///;..;9/9BB///;.;B.A/.:.A.99../.-9----.99B/99
@M03896:38:000000000-B4D98:1:1101:21849:17204 1:N:0:166
TACGGAGGGTGCAAGCGTTAATCGGAATTACTGGGCGTAAAGCGCACGCAGGCGGTTTGTTAAGTCAGATGTGAAATCCCCGGGCTCAACCTGGGAACTGCATCTGATACTGGCAAGCTTGAGTCTCGTAGAGGGGGGTAGAATTCCAGGTGTAGCGGTGAAATGCGTAGAGATCTGGAGGCATACCGGTGGCGAAGGCGTCCCCCTGGACGCAGACTGCCGCTCAGGTGCGAAAGCGTGGGGAACAAACA
+
1>A1>1>AD1>>1F1A00A00BDB0EFGCBA221/BAAAE/2BAE/AAE//>EEGEEGFHFFDDGH2DFFDB12FBGFHHFEG/>EGGHHHHFCAGHGEGHHFF>1FFFG?2FHH1/???0?1?F<?F<AFFHGC?C>@A;BFFFB9/:F//;;99;9;9;BFFFFA9A-AFB/BF9/9---99;9;-;;9-;@>=;AA@--9-9A9--BA=-;@;-9;/99@-@-:;9FB-----9A----9--;9;-;-
@M03896:38:000000000-B4D98:1:1101:12342:17631 1:N:0:166
TACGTAGGGAGCAAGCGTTGTCCGGATTTACTGGGTGTAAAGGGTGCGTAGGCGGCTTTGCAAGTCAGATGTGAAATCTATGGGCTCAACCCATAAACTGCATTTGAAACTGTAGAGCTTGAGTGAAGTAGAGGCAGGCGGAATTCCCCGTGTAGCGGTGAAATGCGTAGAGATGGGGAGGAACACCCGTGGCGAAGGCGGCCTGCTGTGCTTTAACTGACGCTTAGGCACGAAAACGTGGGGTGCAAACA
+
ABA?AFCABF?AFBFA22E2FGHEE2EGHCABBFF3BEG5DGHGHFEEFEEEGEE>0>FFFG4FGH4B3BFFGG4@GFBFGHHFGFHFGFHFEF33BGFFHHHHHHGFFGBBFGH4BF2FBBFDGH3GHBF2G2?F//?AC>-FBGHHHGDDC<<=<<.<CFGGFG;;C-.;0CCBE..9?./;FFGG-;9-9-9;-.:;-9>.:A9;/9;FFFFFFF/;BA9..9/;BFF..A.-/-.;.=-.-;99BA.
@M03896:38:000000000-B4D98:1:1101:11044:17866 1:N:0:166
TACGTATGGTGCAAGCGTTATCCGGATTTACTGGGTGTAAAGGGTGCGTAGGTGGCAAGGCAAGTCTGAAGTGAAAATCCGGGGCTCAACCCCGGACCTGCTTTGGAAACTGTTTAGCTAGAGTACAGGAGAGGTACGTGGAATTCCTAGTGTCGCGGTGCAATGCGTAGATATTAGGAGGAACACCAGTGGCGAAGGCGACTTACTGGACTGCTACTGACACTGAGTCACGAAAGCGTGGGGAGCACACA
+
?AABAFFFB55DGGBF22A2FGHAAAEEHHA553A3AAFBGDDEFAEEC10AFEFB23111BBFGHDD5DF5B55@GHHHGGEFCGGF3FFGG//E/<C2FGFGGH2FDF33BFF3FG33@F2>FG2>2@FGD?11</<</?FDGHG1>F1>11.><-<--<<D0::;:-CCFGHG000;.ABFFFGE.9FB.;D?-9CBFFFA9FF//B.B9BBF:/:/;/BB//F/9/9...99F.;.9@-9-....;.
@M03896:38:000000000-B4D98:1:1101:17875:17950 1:N:0:166
TACGGAGGGTGCAAGCGTTAATCGGAATTACTGGGCGTAAAGCGCACGCAGGCGGTTTGTTAAGTCAGATGTGAAATCCCCGGGCTCAACCTGGGAACTGCATCTGATACTGGCAAGCTTGAGTCTCGTAGAGGGGGGTAGAATTCCAGGTGTAGCGGTGAAATTCGTAGAGTTCTGTAGGAATACCGGTGGCGAAGGCGGCCCCCTGGACGAAGACTGACGCTCAGGTGCGAAAGCGAGGGGAGCCAACA
+
AABBAAA?D22>4FBE22EE2FFBBEFGHGD55BABAAAEGHHGGECEEEE0E0E/EFG2BFFHDGDBGGHFGFGEHGHGFCGEEEGBFGFFGA/?BFFBFHFHHB2GGHFB2GFHFGGD0?1?GFGFFDGEFGE<<BF9.:;9/9;F;//B/;;;-99-.9B:/;;99AE///:FF/9;//;;BFFAF9@?ADB-9DF--;BAFB;;AFF9BC.;BF///.;...;/:FB-.9;.F9.--9;;-9.:99.
@M03896:38:000000000-B4D98:1:1101:12684:17991 1:N:0:166
TACGGAGGGTGCAAGCGTTAATCGGAATTACTGGGCGTAAAGCGCACGCAGGCGGTTTGTTAAGTCAGATGTGAAATCCCCGGGCTCAACCTGGGAACTGCATCTGATACTGGCAAGCTTGAGTCTCGTAGAGGGGGGTAGAATTCCAGGTGTAGCGGTGAAATGCGTAGAGATCTGGAGGAATACCGGTGGCGAAGGCGGCCCCCTGGACGAAGACTGACGCTCAGGTGCGAAAGCGTGGGGAGCAAACA
+
BCBAABBCBAAAFGCE22EAFGHFEEFGHGDB5BBBAAEEHHHGG?EEFGG?FFGEGGGHHHHHHH4BFGHFGFHHHHHHGGGFEGHHHGHHHHGHHGHHHHHHHHGHHHGFHHHFGGHHFGHHHHHGFGGGHHFDGFFDEFFFFFFFFF0F;;;;;;;@EFFFFF;;DFFFFFFFFFFFFFFFFFF?@:CDABFFFFFFFFFFFFFFAFFFF-DDFFFBFFFFFD//;B;9DDFDFF.AAFCACDEFFF.
@M03896:38:000000000-B4D98:1:1101:12701:17998 1:N:0:166
TACGGAGGGTGCAAGCGTTAATCGGAATTACTGGGCGTAAAGCGCACGCAGGCGGTTTGTTAAGTCAGATGTGAAATCCCCGGGCTCAACCTGGGAACTGCATCTGATCCTGGCAAGCTTGAGTCTCGTAGAGGGGGGTAGAATTCCAGGTGTAGCGGTGAAATGCGTAGAGATCTGGAGGAATACCGGTGGCGAAGGCGGCCCCCTGGACGACGACTGACGCTCAGGTGCGAACGCGTGGGGAGCCAACA
+
>3>33>A2DAAACGBA2AA2ADGA2BAFHHD5532BAAAEFGHGG?EEGEGEGGCEEG?GHHFBFGE3BGFG4F4BGHHHFEGEEEHH?GHB?FG0BCF1B1DFGFGG1FF1<F0@/?GD0?1??FG0/.>.1>A--@BA;BBFBFFB//;FF;;9--;99BFFFB.;9-;BF9;B9//.;.9;/;BABBBBA-;9-;A9-B-@BBBE...;-9--;9D//.;AAD/9://9.999A@---9-.@A.9.A.
@M03896:38:000000000-B4D98:1:1101:12675:18012 1:N:0:166
TACGGAGGGTGCAAGCGTTAATCGGAATTACTGGTCGTAAAGCGCACGCAGGCGGTTTGTTAAGTCAGATGTGAAATCCCCGGGCTCAACCTGGGAACTGCATCTGATACTGGCAAGCTTGAGTCTCGTAGAGGGGGGTAGAATTCCAGGTGTAGCGGTGAAATGCGTAGAGATCTGGAGGAATACCGGTGGCGAAGGCGGCCCCCTGAACGAAGACTGACGCTCACGGGCGAAAGTGAGGGGAGCAAACA
+
>3A3333>22>>FG44A22AEGFB22EAHFDB535DAABFCGHFE0AAE?0AE>EEE1EF2BFFFG433B@4BBBFGHHHC>E/>EGBFHHBGFG0BAF1BG1B?1FHGFG21GG1?F1???1?DGF0?//<=0><--;DFFEF/FBF///999/;--99;BFF//;.;BEE/:BB9;B99A.BBBBA-9-9.--99..@;-;;999:./;F??.;;///9;..9./..-9;---9/;/9..;.9../99;
@M03896:38:000000000-B4D98:1:1101:24450:18013 1:N:0:166
TACGGAGGGTGCAAGCGTTAATCGGAATTACTGGGCGTAAAGCGCACGCAGGCGGTTTGTTAAGTCAGATGTGAAATCCCCGGGCTCAACCTGGGAACTGCATCTGATACTGGCAAGCTTGAGTCTCGTAGAGGGGGGTAGAATTCCAGGTGTAGCGGTGAAATGCGTAGAGATCTGGAGGAATACCGGTGGCGAAGGCGGCCCCCTGGACGAAGACTGACGCTCAGGTGCGAAAGCGTGGGGAGCAAACA
+
A?AAAAADBAAAFGGC22EAAGHBEEEGHHDB5BBAEAEAFGHGGCEEGGGGGGGGGGGGGGBGGHGG3FGBFGGGGHHHGGG?EFHFHGHHHHFHHEHHHHHHHHHGGH?>FFHFFHHHGGGHHHHGCDECGG<-<B-;;:FFFFFFFFBFB;;;:;9;9FFFFB;;ABFFEFBFFFBFDB9BFFF.@:@DF@;DFFE@C@DFFFFFFFFABDAAFFFFFF.DFFFFFFFFDF;DFFFFFFCA=A;BFF.
@M03896:38:000000000-B4D98:1:1101:24430:18014 1:N:0:166
TACGGAGGGTGCAAGCGTTAATCGGAATTACTGGGCGTAAAGCGCACGCAGGCGGTTTGTTAAGTCAGATGTGAAATCCCCGGGCTCAACCTGGGAACTGCATCTGATACTGGCAAGCTTGAGTCTCGTAGAGGGGGGTAGAATTCCAGGTGTAGCGGTGAAATGCGTAGAGATCTGGAGGAATACCGGTGGCGAAGGCGGCCCCCTGGACGAAGACTGACGCTCAGGTGCGAAAGCGTGGGGAGCAAACA
+
BCBBBBCCCAAABFFC22EEFGHFEEEGHGBB5BAAAAEEHHHGG?EEGCECFFGCFGGHHHHHHH@BGHHFHHHHHHHHGGGGEGHHHHHHHHGGFGHHHHHHHHGHHH?DGHHHGHHHGHFHHHHHFGGFHGDDCFA:;:FFFFFFFFBFF:;;;;;;AFFFFFDAFFFF0FFFFFFFFFFFFFFFD@BFACDFFFEBFFFFFFFEFFFFFFFFFFFFFFFFFFFFFFFCADFFFFFFFFFEFDEFFF?
@M03896:38:000000000-B4D98:1:1101:24413:18019 1:N:0:166
TACGGAGGGTGCAAGCGTTAATCGGAATTACTGGGCGTAAAGCGCACGCAGGCGGTTTGTTAAGTCAGATGTGAAATCCCCGGGCTCAACCTGGGAACTGCATCTGATACTGGCAAGCTTGAGTCTCGTAGAGGGGGGTAGAATTCCAGGTGTAGCGGTGAAATGCGTAGAGATCTGGAGGAATACCGGTGGCGAAGGCGGCCCCCTGGACGAAGACTGACGCTCAGGTGCGAAAGCGTGGGGAGCAAACA
+
BBB?A3ADDA?>AGDA22EE2BGBAEEGHHD553ABAAEAGGGEE?EAEFEGGGGEEEEGHGHGGG4BGGFBDF4?GHFHGGGEEEHHHHHHAGEGFGHFHFHGHFFHHHH2GHHFGGFG?F<GHHHGF.<>FCDC?--;;/9;BFF;BBBFF:999;;@9FFFFB;;;;E//BFFFFE.A.;B/BFBC--AA;;=@.:;BB@@DFCEEFFF-=AABF/9BDDFFF/F9;;999;.BDD?F;9A>AEFFA9
@M03896:38:000000000-B4D98:1:1101:13033:18405 1:N:0:166
TACGTATGGTGCAAGCGTTATCCGGATTTACTGGGTGTAAAGGGAGCGTAGACGGAGTGGCAAGTCTGATGTGAAAACCCGGGGCTCAACCCCGGGACTGCATTGGAAACTGTCAATCTAGAGTACCGGAGAGGTAAGCGGAATTCCTAGTGTAGCGGTGAAATGCGTAGATATTAGGAGGAACACCAGTGGCGAAGGCGGCTTACTGGACGGTAACTGACGTTGAGGCTCCAAAGCGTGGGGAGCGAACA
+
>1A?>FF1C3DBC1D111AAFGGAA00EGBAB2100BAAFGHCEH?EEEA/FGAA/EAFABB@CBGFDBDFDD2@1BBEECE//>EHFFEGGFGE//>GGHHHHFG<BFG?1?D>2F@@@@2FFFGFA<@CC<>G11<D?-<-<<DGGGG0<====--::;CGH00:;C-AFF9CF0CFB.9BFFGFG.BC/C@@@=?A-99@;F9///;-9-9;;BFFFF--:-9/-9---/9;BB9AB;-=E-:----9
@M03896:38:000000000-B4D98:1:1101:10669:18602 1:N:0:166
AGAAGTCCTTTACCAGCTTTAGCCATAGCACCAGAAACAAAACTAGGGACGGCCTCATCAGGGTTAGGAACATTAGAGCCTTGAATGGCAGATTTAATACCAGCATCACCCATGCCTACAGTATTGTTATCGGTAGCAAGCACATCACCTTGAATGCCACCGGAGGCGGCTTTTTGACCGCCTCCAAACAATTTAGACATGGCGCCACCAGCAAGAGCAGAAGCCATACCTCCAGCAATAGCCGCAACCAT
+
3AAA>DFFFB55DD54F4BBA5FG4BBBF5DB44B4CGFEGHGGGHBB3A22AEE1BBFGFF1FGH1BBDEFHHF55@FGHFHFHFB3FC1?G4F4BF4FFFFFGGGGFGF?3BGHFFFBBFBFFEEB4DE/>E??GF1CAFBFHHBFG1@1@1@@@@@FG///@/C-<--<GH::.:C@C@CEGF/CFGGGEGFFB9BF0/;9.?GGGGFF..;..;///9//..B9.9/99F/:F;/////.--;-AA/
@M03896:38:000000000-B4D98:1:1101:27504:19221 1:N:0:166
AACGTAGGTCACACGCGTTGTCCGGAATTACTGGGTGTAAAGGGAGCGCAGGCGGGAGAACAAGTTGGAAGTGAAATCCATGGGCTCAACCCCTGCACTGCTTTCAAAACTGGTTTTCTTGAGTAGTGCAGAGGTCGGCGGAATTCCCGGTGTAGCGGTGGAATGCGTAGATCTCGGGAGGCCCCCCCGTGGCTACTGCGGCCTCCTGGGCACCAACTGACCCTGAGGCTCGCACTTTTTGGGATCAACCA
+
>1A?>CC>1B@CG11A0000AGGAEFGGHFDDB1/0AA1AB21//EEAECCEGE?@/>>0>>BBBFBFGG0FG2F1FGHGFFFEFFHH1GGG////B?F?FGHHH2221?110?10?DGH1??GHHHFED<G.FG0-A<<-:;EGHFHC?-99;;;;9;-9;0CBC;;---/;/:;--99---;-@9----;9-/-/9999?@F-A-//;A--;-;9B/;B/-:B--;--;-----9///----/9-9/--
@M03896:38:000000000-B4D98:1:1101:8406:19380 1:N:0:166
TACGGAGGGTGCAAGCGTTAATCGGAATTACTGGGCGTAAAGCGCACGCAGGCGGTTTGTTAAGTCAGATGTGAAATCCCCGGGCTCAACCTGGGAACTGCATCTGATACTGGCAAGCTTGAGTCTCGTAGAGGGGGGTAGAATTCCAGGTGTAGCGGTGAAATGCGTAGAGATCTGGAGGAATACCGGTGGCGAAGGCGGCCCCCTGGACGAAGACTGACGCTCAGGTGCGAAAGCGTGGGGAGCAAACA
+
AAAAAAABDAAAGFBC22EEFGHFAEFGHFDDBABAAAEEEHHGG0EEEFFCGEEEEGEHHHFFGHDFFHHGHGHHHHHHGGGGEGHGHGHFHHAFGGHGHHHHHHFHHHGGHHHGGHHHGFCGHHHHFGGGHFDCC=FDEFFFFFFFFFFFF;;;@;9;AFFFBFAADF?FBBFFFBFFBFFFFFFFD9DFFDFFFFECFFFFFF99EFF;@9DDFFE/FFDFFF/BFFF=?ABDFD9.==DE@AEFEF.
@M03896:38:000000000-B4D98:1:1101:8421:19393 1:N:0:166
TACGGAGGGTGCAAGCGTTAATCGGAATTACTGGGCGTAAAGCGCACGCAGGCGGTTTGTTAAGTCAGATGTGAAATCCCCGGGCTCAACCTGGGAACTGCATCTGATACTGGCAAGCTTGAGCCTCGTAGAGGGGGGTAGACTTCCAGGTGTAGCGGTGAAATGCGTAGAGATCTGGAGGAATACCGGTGGCGAAGGCGGCCCCCTGGACGAAGACTGACGCTCAGGTGCGAAAGCGTGGGGAGCAAACA
+
AAA3>AADDAAAAFFF2AF2EGHFBEFGHFDBBB2AAAEEGHHGG0EAEGG?EFG?EGEHHFBHHH4B3BGGHGFGGHGHFEGEEEHHHHHHGHG0?FFDGBGHHHHHHHFDHHHBFHHF??F1?GF/>CFFD0><--@A9B/;FFFB9B9FF;;;--9;.;/B9B9;9>9FFFFFFFFFFFFFF9;A-;=AAB-;BFA-;FDFFFA?9B.9;-;.BF//;AD...B/9;/BABAFF.A.9;B9D;;B/;.
@M03896:38:000000000-B4D98:1:1101:10011:19839 1:N:0:166
ATGATACGGCGACCACCGAGATCTACACGGATATCTTATGGTAATTGTGTGCCAGATACCCTAGTAGTCCGGCTGACTGACTACTCACTGATCTCGTATGCCGTCTTCTGCTTGCAAAAAAAAAATAATATACTACCTACACCTCCATAATATCACATTACATACACTCTGTAGCTTTCCTCATCACTTATTATTCATTCTCCCTCACTACTTCTTAATCCACTCAATGACCCTACTTGTCTTGACCCCT
+
AB@AAFF3>@A2E22222A2AFFGFFFG??2AEFFFHHFFE5FEG5EA5BGHHHFB3DDBFGCBDG5BDDB>EFE1FGD3BFFCHFHBFBEF4BBG?EF3FG<<EHGGEGBB?C/BF?CCC/>/<0111?11=111011<1>000./000<0=<00000000000000/000:0<:0000:00000000000000;00000;0///..00/00;00000000;0///0////./.://///////9/...
@M03896:38:000000000-B4D98:1:1101:4399:20189 1:N:0:166
GACGTAGGGGGCGAGCGTTGTCCGGATTCATTGGGCGTAACGCGCGCGCAGGCTGCCCGGCCGGCCGGTGGTGAAAACTCGGGGCTCAACCCCGCGCCTGCCCCCGGAACCGCCGTGCTCGGGTCCCGCCGGGGACGGCGCAACTCCCGGTGTCGCGGTGGAATGCGCAGATATCGGGCTGCACACCGGCTGCGAAGGCGTCCGTCTGGGCTGAGACCGTCGCTTACGCGCGAGCACCGGGTGAGCGCCCA
+
1>>>>1BA111>A0E////AFGFEEEGGD1GDA1CB>>/B/?EEE/>>EEG/E00/0?E/>//<@C/>/</.F1><FC1FCCC-<-CCCCGCA-;-9A..CAEEG?--;;:--99--:;B9@;E@-;-;---999--9-9-9-;FFFF---9;/-;--;-9-;B/;9-;@-/9B/;----;-//999--9-99;@;>B?=-;>--9-9/---9--/9:9---9---/--;-------;----9--:--;-9
@M03896:38:000000000-B4D98:1:1101:3351:20190 1:N:0:166
TACGTAGGTCCCGAGCGTTGTCCGGATTTATTGTGCGTAAAGCGAGCGCAGGCGGTTTGATAAGTCTGAAGTTAACGGCTGTGGCTCCACCATCGTTCGCTTTGGAAACTGTCAAACTTGAGTGCAGAAGGGGAGAGTGGAATTCCATGTGTAGCGGTGAAATGCGTAGATCTATGGAGGAACACCGGGGGCGAACGCGGCTCTCTGGGCTGTACCTGACCCTGAGGCTCGATAGCTTGTGGAGCGAACAG
+
A1>A>C1113DFA11A00AEFGF00EEEHBEE122BAB/BFFFEEEGGGGGGGGG/>EEBB2BGHGBB12BFG221/>E/EGHFFFF/<BE/G1?G/0?@AHG1?11?GF?GH2GGHFH1?1?1F11?01<A?.A..<=EFHG0DHEGGFH0<0=:-:;CG0:0;.::-.009;CF0B/../9/CEA----;=9@--99--;ABB9;/--9-:9/:99/9/999;--9-A@-/--9/9B-FB/A-@=9@@/
@M03896:38:000000000-B4D98:1:1101:14192:20757 1:N:0:166
TACGTAGGTGACAAGCGTTGTCCGGATTTACTGCGTGTAAAGGGCACGTCGGCGGACTGTCAAGTCAGTCGTGACATACCGGGGCTTAACCCCGGGGCTGCGATTGAAACTGACAGCCTTGAGTATCGGAGCGGACAGCGGCATTCCTAGTGTAGCGGTGAAATGCGTAGATATTAGGAGGAACACCAGTGGCGAAGGCGGCTTTCTGGACGACAACTGACGCTGCGGCGCGAACGTGTGGGGAGCAAAC
+
1>A1>B11B11@B11A11A0FGF00BBEDFEFB100AAB2DBAAAEABA/A/EEE>>>BBB2B12B2@BE>//B/12FGFE/>E>EGB1<<CCG@///><F//?.>111<<1<1<1C.F0/00=0DG?@C----:-:9C---;-9BFF0090;;09--9;9/9/;;--:-9:/:9B//;/-;BABFBEFFBBA-9-9;99@@=-B99///-;9@;@EB//;-99A-@@<?@9------/9-;;A-;9B/-
@M03896:38:000000000-B4D98:1:1101:15104:21182 1:N:0:166
TACGGAGGATCCGAGCGTTATCCGGATTTATTGGTTTTAAAGGGCGCGTAGATGGGTTGTTACGTCAGTTGTGAAAGTTTGCGGCTCACCCGTAAAATTGCAATTGATACTGGCAGTCTTGAGTCCAGTTGAGGTAGGCGGAATTCGTGGTGTAGCGGTGAAATGCTTAGATCTCACGAAGCACTCCGCTTGCGAAGGCATCCTGCTGGACTGTAACTGCCGCTGATGCTCGAAAGTGTGGGTATCAACC
+
>1>11>ADA1CFA1AA00E0GGHAAAAEH1FGBBBCGF2BDEF?/AAEE/>/D@G?0F@EFGBAGHC/FFEE/2BBGGGHFHG@EGGG1FGGG??G2BB1B>BG1FBGHH>21?0/@@F@1@<?1?FFHHFGFBF1F/<--<<EHH./..<<C00;--;-.;0GHCFG0BB00;00;;A..-;FFGG..=C.A-=-@-;9/;BFB;B/9-AFE:BFFF//F-->9BF9/9B---;9B/B/--9//:B//-
@M03896:38:000000000-B4D98:1:1101:22373:21617 1:N:0:166
TACGGAGGGTGCGAGCGTTAATCGGAATAACTGGGCGTAAAGGGCACGCAGGCGGTGACTTAAGTGAGGTGTGAAAGCCCCGGGCTTAACCTGGGAATTGCATTTCATACTGGGTCGCTAGAGTACTTTAGGGAGGGGTAGAATTCCACGTGTAGCGGTGAAATGCGTAGAGATGTGGAGGAATACCGCAGGCGAAGGCAGCCCCTTGGGACTGTACTGACGCTCATGTGCGAAAGCGTGGGGAGCAAAAA
+
BBBBBAABDAAACCG2E2AAAGFBE2FFFD355BA1AAEEHGHGGGGGGGGCGECEE?BFGGHHGF4BGBGGGGBGFGHHG@E/BDGHGHHHHHGHHFGHHHHHFF2FDGFB1??FCCACAFFGFFHHHHFHHEC-@CD.:CCGGGHFHEAC;;<;::;:.0;C;F;..;:;FFG;FBB9...BBFF?-:9-;BACDAAF9AAA.A.B/;...9//;BF/BDDFFFFBF:/;.@D./:9AFAAEFD?//.:
@M03896:38:000000000-B4D98:1:1101:23449:21745 1:N:0:166
CCCGATTAAACCAAGTCAATAGAAGCCGGCGTAAAGAGTGTTTTAGATCACCCCCTCCCCAATAAAGCTAAAACTCACCCGAGTTGTAAAAAACTCCAGTTGACACAAAATAGACTACGAAAGAGGCTTTAACATATCTGAACACACAATAGCTAAGACCCAAACTGGGATTAGAAACCCCTGTAGTCCCGCCGACTTACTACTCAACTCACTCGTATGCCGTCTTCTGCTTGCAAAAAAAAACAAAATAA
+
A11A?@A1D3D>AFF1BFFEB1ABB1F0AA0EEEHFF0DFGHHH2012D1FGHGGGGGGGHGG1DHDFGHFFHFFHHHH0/>EFEFEGBDFHEGHGG11BBFFHHFBEHGGBFGHHGF/?GC/00?C?GH1GFGHEDD1@BGGFHHG/?1F1>=1>1><FF.<FG0</<C/<00=DHGHGGA.C0000</::-A99-:0;CFFFGG//0009;0..9///9;9;9-9//9B//-;BF-E@@?9-;---///
@M03896:38:000000000-B4D98:1:1101:24567:21770 1:N:0:166
TACGGAGGGTGCAAGCGTTAATCGGAATTACTGGGCGTAAAGCGCACGCAGGCGGTTTGTTAAGTCAGATGTGAAATCCCCGGGCTCAACCTGGGAACTGCATCTGATACTGGCAAGCTTGAGTCTCGTAGAGGGGGGTAGAATTCCAGGTGTAGCGGTGAAATGCGTAGAGATCTGGAGGAATACCGGTGGCGAAGGCGGCCCCCTGGACGAAGACTGACGCTCAGGTGCGAAAGCGTGGGGAGCAAACA
+
BBBBBBBCCAAABGFA22AEFGHFEFGGHFB55BBBAAEEHHHGG?EEFEEGGGGCGGGHHHHHHHDFGGGFGGHHHHHHGGGGGGHGHGHHHHGGHGHHHHHHHHHHGHGFHHHGGHHHGHFHHHHHFGGGHHGFGFFFFFFFFFFFFFBFB;;;;;;;AFFFFFDDFFFFFFFFFFFFFFFFFFFFFFFFFFFFFFFFFFFFFFFFFFFFFFFFFFFFFFDFFFFFFFFFFFC.FDADFFFA>:.BFF?
@M03896:38:000000000-B4D98:1:1101:24546:21771 1:N:0:166
TACGGAGGGTGCAAGCGTTAATCGGAATTACTGGGCGTAAAGCGCACGCAGGCGGTTTGTTAAGTCAGATGTGAAATCCCCGGGCTCAACCTGGGAACTGCATCTGATACTGGCAAGCTTGAGTCTCGTAGAGGGGGGTAGAATTCCAGGTGTAGCGGTGAAATGCGTAGAGATCTGGAGGAATACCGGTGGCGAAGGCGGCCCCCTGGACGAAGACTGACGCTCAGGTGCGAAAGCGTGGGGAGCAAACA
+
BBB3AAABBAA>BGBA22AEAGHAAEFGHFBB5AABAAAEGGFEECEAEGE0E>EEEFEHGGHHHH4BBBFF4FBGGGGHGFFE>EHHHHHF?GCFCFHFGHHHHHEHHHG2?GG2?FGG<CBGHGGFCAACDFAC-@BDAFFFFFF//F/BB;:9-9:;99BB/;9;9@A9/9BFB/BFDDFFFFF?9BCF:;@;DDED->AAFD-.;BF-9B?.FFB/B.:;A./BFFF-;--9::9A=BA.;:99/;.
@M03896:38:000000000-B4D98:1:1101:24558:21785 1:N:0:166
TACGGAGGGTGCAAGCGTTAATCGGAATTACTGGGCGTAAAGCGCACGCAGGCGGTTTGTTAAGTCAGATGTGAAATCCCCGGGCTCAACCTGGGAACTGCATCTGATACTGGCAAGCTTGAGTCTCGTAGAGGGGGGTAGAATTCCAGGTGTAGCGGTGAAATGCGTAGAGATCTGGAGGAATACCGGTGGCGAAGGCGGCCCCCTGGACGAAGACTGACGCTCAGGTGCGAAAGCGTGGGGAGCAAACA
+
BAB@A?A?@2AACGFF22EEFGGAEEGGHA555BAAAAFEGHGGGCFAGGGCGGGFEFGHHHHHHH@B@B@BGGHFHHHHGGGGFGGHHHHGHG/GHGHHHHHHHHHHGHGGHHHBFHFGGFFFGGHFFFGGHGD@@DADEFFFFFFEFB/9;;9;-;;;ABFFFF;:AFFFFFFFEFFFDFFFFFFFCDCDFFFFFFFFABFFFC@EEFFF=BFDFFFFBFFFFFFFBFFBA>CDFDFFFFFE=AABFF.
@M03896:38:000000000-B4D98:1:1101:7586:21904 1:N:0:166
TACGGAGGGTGCAAGCGTTCATCGGAATTACTGGGCGTAACGCGCACGCCGGCGGTTTGTTAAGTCAGATGTGAAATCCCCGGGCTCAACCTGGGAACTGCATCTGATCCTGGCAAGCTTGAGTCTCGTAGAGGGGGGTAGAATTCCCGGTGTAGCGGTGAAATGCGTAGAGATCTGGCGGAATACCGGTGGCTAAGGCGGCCCCATGGACGACGACTTACGCTCAGTGTCGACAGCGTGGGGTGCAACCA
+
AAAAA11>A11>FBFF00AAEGHFCEFCGFF22B/AAAA//EAAEEEGG///EEE/>EE>FFBEGH2F<DGBF2212BGFGCCC@CGHHFHHHHA0??<FG11FF1=D1F=FFF0<.<<DFFBGHGHGECGA0C;-:-;AAB/9;B;/999@99//---;-9B//;;----:;;//://-9--:/;9A--9:9-/9///--;99@;-///;-9---9--/:;-ABBF/;//-;;-----A@=--99BB/--
@M03896:38:000000000-B4D98:1:1101:7569:21916 1:N:0:166
TACGGAGGGTGCAAGCGTTAATCGGAATTACTGGGCGTAAAGCGCACGCAGGCGGTTTGTTAAGTCAGATGTGACATCCCCGGGCTCAACCTGGGAACTGCATCTGATACTGGCAAGCTTGAGTCTCGTAGAGGGGGGTAGAATTCCAGGTGTAGCGGTGAAATGCGTAGAGATCTGGAGGAATCCCGGTGGCGAAGGCGGCCCCCTGGACGAAGACTGACGCTCAGGTGCGAAAGCGTGGGGAGCAAACA
+
A3AA??AD2>A>45G4EAAAAFFAEEFAGEDFB32BAA2AFGHGG?E0AGG0EEGEEEEHHHFGGH4BFGFGGG4FGHHFF/EEEGHEFHHHHGG0?FGFFBHHHHEHHHFFHH@GEGHDGCGHGHHHFGF.=GFC?-B.EF/9FFFBBF/:;/;999.;.99BB9;AABFBF9FFB/9:9..;/;;AB;@.ABB??D?=-;@>B@BAFFE-=-..;FF:BDFDFABBB/B-.;-9BD..-@B.99AFFA;
@M03896:38:000000000-B4D98:1:1101:7586:21923 1:N:0:166
TACGGAGGGTGCAAGCGTTAATCGGAATTACTGGGCGTAAAGCGCACGCAGGCGGTTTGTTAAGTCAGATGTGAAATCCCCGGGCTCAACCTGGGAACTGCATCTGATACTGGCAAGCTTGAGTCTCGTAGAGGGGGGTAGAATTCCAGGTGTAGCGGTGAAATGCGTAGAGATCTGGAGGAATACCGGTGGCGAAGGCGGCCCCCTGGACGAAGACTGACGCTCAGGTGCGAAAGCGTGGGGAGCAAACA
+
BABBABCCBAAAFFFC?2EEFGHFEEGGHGDB5BABAAEEHHHGG0EAFEECGGGCGGGHHHHHHH4BFGGFGGHHHHHHGGGGEGHHHHHHHHGFHGHHHHHHHHHHHHFFHHHEFGGGFGGHHHHHFGGGHHEACFFFFFFFFFFFFFBFF;;;;;;;EFFFFFD;DFEFFFFFFFFFFFFFFFFFF:CDFCFFFFFFFFFFFFCFFFFFFBFDFFF0BFFFFDFBFFF@9@CDFDDFFFFFFDFFEF.
@M03896:38:000000000-B4D98:1:1101:7578:21941 1:N:0:166
TACGGAGGGTGCAAGCGTTAATCGGAATTACTGGGCGTAAAGCGCACGCAGGCGGTTTGTTAAGTCAGATGTGAAATCCCCGGGCTCAACCTGGGAACTGCATCTGATACTGGCAAGCTTGAGTCTCGTAGAGGGGGGTAGAATTCCAGGTGTAGCGGTGAAATGCGTAGAGATCTGGAGGAATACCGGTGGCGAAGGCGGCCCCCTGGACGAAGACTGACGCTCAGGTGCGAAAGCGTGGGGAGCAAACA
+
BBAABBABBBA>4BG422EAAFHFEEFFHG5D5BAAAAEEHHHGG0EEEGE?E@E//BFCFGGHGD4BBGFGGFFFGFBGEEEEEEGBFGGHFAF0BFCFGHFFD2FFHHFFGHFFGGGHHGFGD<D0<<CF1GA-->-.AF/FFFF;BB9B;;;:@9;@:FFFFF9:A=?FFFBFB//ADFF//B:AB>-AADBBFFFDBF;-@@B?EFA;:9AAFBBFFDFDDF/;:FB@.9-9FDAAA;A?-A9BFFF
@M03896:38:000000000-B4D98:1:1101:5848:22051 1:N:0:166
TACGGAGGGTGCGAGCGTTAATCGGAATAACTGGGCGTAAAGGGCACGCAGGCGGATGGATAAGTGAGATGTGAACGCCCCGAGCTCACCTTGGGAATTGCATTTCAGACTGTTCATCTAGAGTTTTGTAGAGAGGGGTAGAATTCCACGTGTAGCGGTGAAATGCGTAGAGATGTGGAGGAATACCGGAGGCGAAGGCGGCCCCTTGGACACGAACTGACGCTCATGTGCGAAAGCGTGGGGAGCAAACA
+
BBABABA?22AAECGA22EA2BFAFEEG3A35532AAAAECG3EFAEEECEGGGGEE/?3BE3BFFFG4FFBG4F30EEGGG/BBDHB1BBGGHE/CFGFGHHHEHHHFF<<FHH1FFGBGGFFGHHAGHGBGFC<A@DDEHFHHFHHGACC//;;@AC@.:0;BC;::B.;B;CCCFBADD/90BFG?-9@A-;>??A--9@>BEAFBFBF..;9-A//BAA9A.9FFBF..@;.FDDFB<-.@.9B9A9
@M03896:38:000000000-B4D98:1:1101:5349:22590 1:N:0:166
TACGTAGGTGGCAAGCGTTGTCCGGAATTACTGGGTGTAAAGGGTGCGTAGGCGGCTTCTAAAGTCAGATGTGAACTACCGCAGCTCACCTGCGGGGCTGCATTTGAAACTTGGGAGCTTGAGTGAAGTAGAGGTAAGCGGAATTCCTAGTGTAGCGGTGGAATGCGTAGATATTAGTAGGAACCCCAGTGGCGCAGGCGGCTTACTGGGCTTTAACTGACGCTGAGTCACGAAAGCGTGGGAAGCAACCA
+
A?A1>11>@11B1B1A11AAFBAA000BFBA22100BA12DFBEHEE/FAEGFG///EFHBF11BG2B@FDFGDGFGHHFEE/E>>GF1BBGH/>/<//?F0GFDD2?1F1111/<??0?>>1<><FDGGH1FC<G100<-<-<<0GHHG;0<0;;--:;.9090CEEC@?FB0;000;C0C9C.;:;9/9/9--;--9---@-/;///9--ABF9//9/9-AFB-99/9:;AAABF?A9---9;-BB-9-
@M03896:38:000000000-B4D98:1:1101:14969:22974 1:N:0:166
TACGGAGGGTGCAAGCGTTAATCGGAATTACTGGGCGTAAAGCGCACGCAGGCGGTTTGTTAAGTCAGATGTGAAATCCCCGGGCTCAACCTGGGAACTGCATCTGATACTGGCAAGCTTGAGTCTCGTAGAGGGGGGTAGAATTCCAGGTGTAGCGGTGAAATGCGTAGAGATCTGGAGGAATACCGGTGGCGAAGGCGGCCCCCTGGACGAAGACTGACGCTCAGGTGCGAAAGCGTGGGGAGCAAACA
+
CBCBBBCCCBA>BDGA22EAAFHFEAFGHHD553BBAAAAFGHGECEEEGGCGGGCFGGHHHHHHHDGGFGGHHHHGHHHGGG?EGHGCGHHHHGAGFHHHFHHHHFHFGFFGH@GGHHHCFFHHHHHFGGGFFGG?=DDAFBFFFFEBF9B:;;;;;:@EFFFFFD;ADAFEFFFFFFFFFFFFFFBB;>DFFF;F?AC;FFFFFCF.FAF-;DAFFFFF??DD?F/BFBBA-;AFFFFFFFFFDEFBF.
@M03896:38:000000000-B4D98:1:1101:14959:22989 1:N:0:166
TACGGAGGGTGCAAGCGTTAATCGGAATTACTGGGCGTAAAGCGCACGCAGGCGGTTTGTTAAGTCAGATGTGAAATCCCCGGGCTCAACCTGGGAACTGCATCTGATACTGGCAAGCTTGAGTCTCGTAGAGGGGGGTAGAATTCCAGGTGTAGCGGTGAAATGCGTAGAGATCTGGAGGAATACCGGTGGCGAAGGCGGCCCCCTGGACGAAGACTGACGCTCAGGTGCGAAAGCGTGGGGAGCAAACA
+
BBBBBBCCCAAABGCE22EEFGHFBEGGHFBB5BBAAAEFHHHGG0EAFFGFGGGCGGGHHHHHHH4BFFGFGGGHHHHHGGGGGGHGHHHHHHGFGGHGHHHHHHHHHHGFHGHFGHHHGFFHHHHFFGGGHHGG@ADDEFFFFFFFFFBFF;;;;;;;EFFFFFD;DFFFBFFFFFFFFFFFFFFFF-DFFFFFFFFFFFFFFFDFFFFF;AFDFFFBFDDAFFFFFFFFDFFDFF9AFFFEFFFFFF?
@M03896:38:000000000-B4D98:1:1101:22678:23352 1:N:0:166
TACGGAGGGTGCAAGCGTTAATCGGAATTACTGGGCGTAAAGCGCACGCAGGCGGTTTGTTAAGTCAGATGTGAAATCCCCGGGCTCAACCTGGGAACTGCATCTGATACTGGCAAGCTTGAGTCTCGTAGAGGGGGGTAGAATTCCAGGTGTAGCGGTGAAATGCGTAGAGATCTGGAGGAATACCGGTGGCGAAGGCGGCCCCCTGGACGAAGACTGACGCTCAGGTGCGAAAGCGTGGGGAGCAAACA
+
BBCCBBABDAAACGBC?2AEFGHFEEGGHEBB5AAAAAEEEFHGG0EEE?E@EGGEGGGHHHHHHH4FFGGBGGHHHHHHGGGGFGHGHGHHHHGGFGHHHHFHHHFHHHGDGHHBFGGHGHGGHHHHGGGGHHGGGAFFFFFFFFFFFF0F;;;::;;@AFFFFFFAABEF0BFFFFEFFFFFFFFFF@CFFFFFFFFAFFFFFFAEFFFFFBFFFFFFFFD?DFFFFFFFBFADB?9;CFAECDFFFF.
@M03896:38:000000000-B4D98:1:1101:4625:23451 1:N:0:166
TACGGAGGGTGCAAGCGTTAATCGGAATTACTGGGCGTAAAGCGCACGCAGGCGGTTTGTTAAGTCAGATGTGAAATCCCCGGGCTCAACCTGGGAACTGCATCTGATACTGGCAAGCTTGAGTCTCGTAGAGGGGGGTAGAATTCCAGGTGTAGCGGTGAAATGCGTAGAGATCTGGAGGAATACCGGTGGCGAAGGCGGCCCCCTGGACGAAGACTGACGCTCAGGTGCGCACGCGTGGGGAGCCAACA
+
ABBB?3>A22AACFGC22EAAEHEEGFGHB5553B2AAEBAGHGGCEECGGCGEG/EEEFF@4FFG4B3BFBEFBBBGFGGGGGEEHHGHHHHHGEHFHFHGHHHFFDGH?2F/@@FHFHBAHHGGGGFDGCDF?C@;B.ABBBFFFFFE9BB;/9@99-;BBBFB:AA-A/B/BFF/:ADD./:FF?B99?99;-9AEB;B>9@=BFEFF?;-A9/BF/;9..ADF/;FFB----;9B->;-.;A.9.;:
@M03896:38:000000000-B4D98:1:1101:15734:23574 1:N:0:166
TACGGAGGGTGCAAGCGTTAATCGGAATTACTGGGCGTAAAGCGCACGCAGGCGGTTTGTTAAGTCAGATGTGAAATCCCCGGGCTCAACCTGGGAACTGCATCTGATACTGGCAAGCTTGAGTCTCGTAGAGGGGGGTAGAATTCCAGGTGTAGCGGTGAAATGCGTAGAGATCTGGAGGAATACCGGTGGCGAAGGCGGCCCCCTGGACGAAGACTGACGCTCAGGTGCGAAAGCGTGGGGAGCAAACA
+
BBBBAACBCAAAFFFA22AEFGHFBEFGHHDB5BBBAAEEGHHGG?EEGGFGGGGCGGGHGHHHHH4BEFGGGGHHHHHHGGGGEGHGGHHHHHGHGGHGHHHHHHGHHHFGHHHHGHHHGHCGHHHHGGGGHHGGGFFDEFFFFFFFFFBF;;;;;;;@EFFFFFDADFFFEFFFFFFFFFFFFFFFF@DFFDFFFDE@FFFFFFFFFFFFCCFDFFFFFFFFFFFFFFFDDFFFFFADFFFFFFFFFF?
@M03896:38:000000000-B4D98:1:1101:19775:23689 1:N:0:166
TACGGAGGGTGCGAGCGTTAATCGGAATAACTGGGCGTAAAGGGCACGCAGGCGGTTATTTAAGTGAGGTGTGAAAGCCCTGGGCTTAACCTAGGAATTGCATTTCAGACTGGGTAACTAGAGTACTTTAGGGAGGTGTAGAATTCCACGTGTAGCGGTGAAATGCGTAGAGATGTGGAGGAATACCGCAGGCGAAGGCAGCCCCTTGGGAATGTACTGACGCTCATGTGCGAAAGCGTGGGGAGCAACCA
+
>AA@>1ADD?1>E0AA00EA0AFB//BFHA1A1BAFAAAE/DHGG/EAEEE?EEE/E?@GFFDBBGFBC0/BEFGHGHHHFGGFGGEHHHHHGGHGHFG<GBDGGHBFBGGHHGFBGFF@<1C1@GFGHG1FFFA@..<<>D<1<==1>CFC<<00<<<-C0CGCG..;-AGGC:<CG:A9BFFFGB9---;EGG?-AAFFAEFBEFBF-9BF/9/99/9;BABBABBFFBB----/:;A@-@--;:B---
@M03896:38:000000000-B4D98:1:1101:12941:23756 1:N:0:166
TACGTAGGGGGCAAGCGTTATCCGGAATTACTGGGTGTAAAGGGTGCGTAGGTGGTATGGCAAGTCAGAAGTGACAACCCAGGGCTTAACTCTGTGACTGCTTTTGAAACTGTCAGACTGGAGTGCAGGAGAGGTAAGCGGAATTCCTAGTGTAGCGGTGAAATGCGTAGATATTAGGAGGAACATCAGTGGCGAAGGCGGCTTACTGGACTGAAACTGACACTGAGGCACTAAAGCGTGGGGAGCAAACA
+
AAA1>1BA111>E00A0AAAGGHBEEEFHFADB1/0BEG2BGHGHFFCFE/AFBFEBDBBBBBFFG2B11BBG21BBCEGFFE/?GGBFFGHHE2B>FB1GHFGHHEGFH1<FBDEBCBC/BBFGFDGGEEHCCGH2F@/</>?<FDG1D<F>1>>--.<.DGD0=<<A-CGFHHHF00;.:;C/0CF0<09;;A@-9C--;-@///99BFF-B//;/:/;/FF;//-:E--9/;//9-:--;9--A//A9
@M03896:38:000000000-B4D98:1:1101:19295:24100 1:N:0:166
TACGTAGGTGGCGAGCGTTATCCGGATTTACTGGGTGTAAAGGGCGTGTAGGCGGTTTTGCAAGTCGGGTGTGAAAGATTCGGGCTTAACCCGGAGAGGTCATCCGAAACTGCAGATCTTGAGTGCTGGAGAGGATAGTGGAATTCCTGGTGTAGCGGTAAAATGCGTAGAGATCAGTAGGAACACCAGTGGCGAAGGCGGCTATCTGGACAGTAACTGCCGCTGACGCGCGAAAGCGTGGTGAGCCACCA
+
AAAA>C1>F11BE1AA00AEAFGAEEGGHGBF21/0AABGBGB/B/AAAFAFG>E>EFGGB@EFBGEE?F/E/1F1FBEGHCG/>E<F1FFGCC/?<C/?FFFFH<?ACGFDGFH1?FFGFGGFGGGB1<0<<..<GBGDCD0DGFFG0/;C:;;<;;;A.;C90B99A@?9BB0900;00;CCFGA;:;9F9>?@--;-@-@FFFFF/;F/AB/9;9//9999-A--:9---9@9BA;-@AE/-9/;-;-
@M03896:38:000000000-B4D98:1:1101:21768:24261 1:N:0:166
TACGGAGGGTGCAAGCGTTAATCGGAATTACTGGCCGTAAAGCGCACGCAGGCGGTTTGTTAAGTCAGATGTGAAATCCCCGGGCTCAACCTGGGAACTGCATCTGATACTGGCAAGCTTGAGTCTCGTAGAGGGGGGTAGAATTCCAGGTGTGGCGGTGAAATGCGTAGAGATCTGGAGGAATAACGGTGTCGAAAGCCGACCCCCGGACCAATACTGACCCTCCGGGTCGAAAGCGTGGGGAGCAAAA
+
>AAA33ADBAAA454A222A26DA2AFFHED5532BAAEEHGGEF?E0EAE?EEEEGGGHFHHGFH4BBBB4BBBEGHHHGGGEEEHF?EHHGGAFGEFGHHFHFFGGBGGF1?CC/FGD?G1??FG??C<<GF?@-@BD.B9FFFFFBB/9;.;A=--;./B//9...-;/:/;////.:../9/;.-.999.;A../.;-9@;99---99..//;//;//.:A..;-.---.../.9.@=-.-.9;/.
@M03896:38:000000000-B4D98:1:1101:6761:24275 1:N:0:166
TACGGAGGGTGCAAGCGTTAATCGGAATTACTGGGCGTAAAGCGCACGCAGGCGGTTTGTTAAGTCAGATGTGAAATCCCCGGGCTCAACCTGGGAACTGCATCTGATACTGGCAAGCTTGAGTCTCGTAGAGGGGGGTAGAATTCCAGGTGTAGCGGTGAAATGCGTAGAGATCTGGAGGAATACCGGTGGCGAAGGCGGCCCCCTGGACGAAGACTGACGCTCAGGTGCGAAAGCGTGGGGAGCAAACA
+
AAA@AAADDAA>FFB4222AFGHFEEFGHHBDB3BAAAEDGBFDE0AEEG?>E@@>EEEGGHGGGH4BBFFB@44FGGHHGGGFEGHGHHHHFGFGHGFGHHHHHHBDGFGFHHF2?FCF?GFGGGGCFGGEFB??@BCDEFFFFFFFFF/;9;;;;-;99FFFF9;99>A/FFFFF//FFDFFFFFF-;-A:BFFFFA;-BCDFF-AAFAD;9DABFFFFADFFABFFFB99BF?FFFFFAAEBDFFFFF
@M03896:38:000000000-B4D98:1:1101:22443:25041 1:N:0:166
TACGTAGGGAGCAAGCGTTATCCGGATTTACTGGGTGTAAAGGGCGTGTAGGCGGGACTGCAAGTCAGATGTGAAAACTATGGGCTCAACTCATAGCCTGCATTTGAAACTGTAGTTCTTGAGTGCTGGAGAGGCAAATGGAACTCCTAGTGTAGCGGTGAAATGCGTAGATATTAGGAAGAACACCAGTGGCGAAGGCGATTTGCTGGACAGTAACTGACGCTGAGGCGCGAAAGTGTGGGGAGCAAACA
+
A3>AAFC@BF?>4F4A222AEGGEAEEEHHD5D323BAAFD532A0AEEFA3FAAEEE1?BBGGBG4BFFFBFGDGHGF3FHHFFGGGCFBFGFGHHCGGGHHHHHH3BGFBFFDGHGGG2GEGHHHFGFCFDGDGFHHHGFHFFHHGGF1F>=>>><<<CGHHEGC=;DG0CCGHHCGGFFFHHHGG9;BFCBAG-.9:BBEFFBB;9AAF.:BFFFB9FDDFAD..9=@99DFDFFFFFDFADAEFFA.
@M03896:38:000000000-B4D98:1:1101:7610:25113 1:N:0:166
TACGGAGGGTGCAAGCGTTAATCGGAATTACTGCGCGTAAAGCGCACGCAGGCGGTTTGTTAAGTCAGATGTGAAATCCCCGGGCTCAACCTGGGAACTGCATCTGATACTGGCAAGCTTGAGTCTCGTAGAGGGGGGTAGAATTCCAGGTGTAGCGGTGAAATGCGTAGAGATCTGGAGGAATACCGGTGGCGAAGGCGTCCCCCTGGACGAAGACTGACGCTCAGGTGCGAAAGCGTGGGGAGCAAACA
+
>AA33AAA@2>>BFF422EAFGHABEAFHE5B552AAAEEFED1E0AAEE0>E>/>EAEFGGBGFG4?BFFBFE44FGHHG@EE<@GFFHHHBF/0?FGFDGGGFD2>GHF1FC0<?F?F0FFFGGG0FDCF1<<---@DAFFFFFBFB//;;;/;9;.-9BFFBF.99-.//9BFF/BF.;BFFFF.9-9..;9-BFE?.@;:.;>;AFF=--::BFFFFFDFDA//FF/99;B9:.9.99;.BAEEFF9
@M03896:38:000000000-B4D98:1:1101:7596:25128 1:N:0:166
TACGGAGGGTGCAAGCGTTAATCGGAATTACTGGGCGTAAAGCGCACGCAGGCGGTTTGTTAAGTCAGATGTGAAATCCCCGGGCTCAACCTGGGAACTGCATCTGATACTGGCAAGCTTGAGTCTCGTAGAGGGGGGTAGAATTCCAGGTGTAGCGGTGAAATGCGTAGAGATCTGGAGGAATACCGGTGGCGAAGGCGGCCCCCTGGACGAAGACTGACGCTCAGGTGCGAAAGCGTGGGGAGCAAACA
+
ABBBAAABC@A>GFBEE2EAFGHBBEFGHGBB5B2BAAEFHHHGG0EAEGC?EEEEFEGHGHHHGH4BFFEFGGFHHHHHGGGGEGHHHHHHFCC0BFGGHHHGHHHFGHG2GGG2?GGG<C1FGHGFFGAFGBA@@FBAAF/FFFFFFFBFB9;;;;.;EFFFFFA;AAEFFFFFFEBFFFBFFFFA9;9:A>CBBFA9>DFFFF;;AFFA>9AABFFBFDFDF.B///:-9@-.9A:.@DFFFDFFFFF
@M03896:38:000000000-B4D98:1:1101:23284:25411 1:N:0:166
TACGGAGGGTGCAAGCGTTAATCGGAATTACTGGGCGTAAAGCGCACGCAGGCGGTTTGTTAAGTCAGATGTGAAATCCCCGGGCTCAACCTGGGAACTGCATCTGATACTGGCAAGCTTGAGTCTCGTAGAGGGGGGTAGAATTCCAGGTGTAGCGGTGAAATGCGTAGAGATCTGGAGGAATACCGGTGGCGAAGGCGGCCCCCTGGACGACGACTGACGCTCAGGTGCGAAAGCGTGGGGAGCAAACA
+
ABBBAABBDAAABFFC?2EEFGHFFFGGHHDBBBBAAAEEGHHGG0EEECEEGFGFGGGHHHHHHHFFFGGFGHFGHHHHGGGGEEGFGHHHHHGFGGHGGHHGHHHHGHFDGHHHGHHHGHHHHHHHFGGGHG?CGFFFFFFFFFFFFF/F;;;;:;;;AFFFFF;.ADEFFFFFFFFFFFFFFFFDCBFFFFFFFFFFFFFFFF@EFFADF-9;-DF/FDDDFFFFFFFAACFFED.A9@=.@AEFF..
@M03896:38:000000000-B4D98:1:1101:23265:25417 1:N:0:166
TACGGAGGGTGCAAGCGTTAATCGGAATTACTGGGCGTAAAGCGCACGCAGGCGGTTTGTTAAGTCAGATGTGAAATCCCCGGGCTCAACCTGGGAACTGCATCTGATACTGGCAAGCTTGAGTCTCGTAGAGGGGGGTAGAATTCCAGGTGTAGCGGTGAAATGCGTAGAGATCTGGAGGAATACCGGTGGCGAAGGCGGCCCCCTGGACGAAGACTGACGCTCAGGTGCGAAAGCGTGGGGAGCAAACA
+
AABBAABBBAAACFFA22EAEGHFEEGGHEBB5BAAAAEEHHHGG0EEGFGGGGGCGGGHHHHHGH4BBBBBFFFBHHHHGGGGEGHGHHHHHHGFCFFFGHHHHHGHHHGFFHHFGGGGFGBGHHHGGGGGHHCGGFFDFFFFFFFEFE0B;;;;;;;@EFFFBFA;ADFFFFFFFEFFFFFFFFFFFFFFFFFACDEA-CDFFDCEEFFFFCFFFFFFFFF?FFFFFFFAFFAFFFFFFFFFFFFFFFA
@M03896:38:000000000-B4D98:1:1101:25147:25608 1:N:0:166
TACGTAGGGGGCAAGCGTTATCCGGATTTACTGGGTGTAAAGGGAGCGTAGACGGACTGGCACGTCTGATGTGAAAGGCGGGGGCTCAACCCCTGGACTGCATTGGAAACTGTTAGTCTTGAGTGCCGGAGAGGTAAGCGGAATTCCTAGTGTAGCGGTGAAATGCGTAGATATTAGGAGGAACACCAGTGGCGCAGGCGGCTTACTGGACGGTAACTGACGTTGAGGCTCGAAAGCGTGGGACGCAACCA
+
AAAAAFB11>1>0A0A00A0FGEA0AEGHF21D1/AAAFGFHBFE/BABE/FHEAE>/B/B01?BFB?1FBB1F2B10?>/>BC>@GFFGHGFCA.>FF<<DDGFCB<DHD0=G0DCHCC;GBHGHH?CC-;..F9C0;-:;?EGGGFG09;90;9;-;9-::B9;-;;;AF/FF///9;-AFFBFF--;BB9----9A=-9=-/;;//BA--;AABFFFF?;A9;/-9-9-;-9-/ABF-----99;-9-
@M03896:38:000000000-B4D98:1:1101:15052:25629 1:N:0:166
TACGGAGGATCCGAGCGTTATCCGGATTTATTGGGTTTAAAGGGTGCGTAGGCGGCCTTTTAAGTCAGCGGTGAAAGTCTGTGGCTCAACCATAGCATTGCCGTTGAAACTGGGGGGCTTGAGTATGTTTGAGGCAGGCGGAATGCGTGGTGTAGCGGTGAAATGCTTAGATATCACGCAGAACCCCGATTGCGAAGGCAGCCTGCCAAGCCATGACTGACGCTGCTGCACGCAAGCGTGGGGATCAACCA
+
>AA11>1AAFFF1EE000A0FGGA00AEGBGG1FA/BECB1FFEGFE/AAA/B//>>>BFGHFFGH@1B//?>?1>>GGHHHH0?FGFGFH<GHHBBFFFGH?BEEEF1FF1?/>/@;9C;C0;9CBFFFF/--:9A-;---9EFFBAA@-A;;/;-;;9-/FFB;9;F/FBB/BBFBF-@-BBAAB-9@B?9B--9-AF-;ABAFFFBE-A-9//B///;9;AB-;;FF/---;-:9----9--;-9/A;
@M03896:38:000000000-B4D98:1:1101:13808:26015 1:N:0:166
CCCGATTAACCCAAGTCAATAGAAGCCGGCGTAAAGAGTGTTTTAGATCACCCCCTCCCCAATAAAGCTAAAACTCACCCGAGTTGTAAAAAACTCCAGTTGACACAAAATAGACTACGAAAGTGGCTTTAACATATCTGAACACACAATAGCTAAGACCCAAACTGGGATTAGAAACCCTACTAGTCCCGCTGCCTGACTACTCCACGATCTCGTAACCCGCCTTCTGCTTGAAAAAAAAAATAAACCAT
+
AAA1?1>111B>11ABB33BF11DBGH0EA0A/AEAD0D1BDGH201AFBCCGEGGGEGGHAE1FGBF@FFFHH1FFGH0>@EF/@FGGDGHC?1FGF1BFGFGHHHEHHHFDGHDFG??CEA1FGFFHH1FGBBFG2@<<D?FFEE?FDF1=1>11<1>F.<F.D0C.<<G00=0D/CEFB.0;0:CH/;C--.;;:/:C;/CB/9/.9.;99.....0:9-9;AF//:/9/-;99F@=@;@-://:/-/
@M03896:38:000000000-B4D98:1:1101:19352:26273 1:N:0:166
TACGGAGGGTGCAAGCGTTAATCGGAATTACTGGGCGTAAAGCGCACGCAGGCGGTTTGTTAAGTCAGATGTGAAATCCCCGGGCTCAACCTGGGAACTGCATCTGATACTGGCAAGCTTGAGTCTCGTAGAGGGGGGTAGAATTCCAGGTGTAGCGGTGAAATGCGTAGAGATCTGGAGGAATACCGGTGGCGAAGGCGGCCCCCTGGACGAAGACTGACGCTCAGGTGCGAAAGCGTGGGGAGCAAACA
+
ABAAABCCBAAACGFA22EEFGHFBEFGHEDB5AAAAAEEGHHGG?EEFFEEGFGEGGGHGG4@BGFFDFHFHHHHGHHHGGGECGHHGHHHGGEFHGHGHHHHHHFHHHHGHFCGGHHHHGHHHHHHFGFGFFD?-BFDFFFFFFBBBF/B;;;;;;;@EFFFFFA;:BFFFFFFFFFFFFFFFFFFFFFFFFFFFFE9>FFAFFCEEFF=CFDAFFF/BDDDFFFEFFFF.9@AFDFFFFFFFFAFFA:
@M03896:38:000000000-B4D98:1:1101:14148:26396 1:N:0:166
TACGGAGGGTGCAAGCGTTACTCGGAATCACTGGTCGTCACGGGCGCGTAGGCGGATTATCAAGTCTCTTGTGAAATCTAATGTCTTAACCATTACACTGCTTGGGAACCTGATAGTCTAGCGTGAGGGAGATGCAGATGGAATTGGTGGTGTAGGGGTAAAATCCGTAGATATCACCAAGAATACCCATTGCGAAGACGATCTGCTGGAACTCAACTGACGCTAAGGCGCGAAAGCGTGGGGAGCAAACA
+
>>>3>>>>2>2>4F4A22AAC5GABAFFHBFB525DAA2B1BB?A0A0>E@1G/E>@EFGF44?FG4F4B3B3B4BGGFGDGH?B4BF4?FBGFE3BFGBGFG1?//BFF???G>GGFFF21<?EF/A?C.<01>FB1F1><FFC0/=<<.<G<00<::::CFH;;.;:.:G0CFFFFFEFF/C0CFFCFF;;.;--.;.9;A.9;B;/;9BFFB/;BFBF.;9?.;/;9999--9B.;.---.-;;99;.
@M03896:38:000000000-B4D98:1:1101:14341:26656 1:N:0:166
TACGGAGGGTGCAAGCGTTAATCGGAATTACTGGGCGTAAAGCGCACGCAGGCGGTTTGTTACGTCAGATGTGAAATCCCCGGGCTCAACCTGGGAACTGCATCTGATCCTGGCCAGCTTGCGTCTCGTAGGGGGGGGTAGAATTCCAGGTGTAGCGGTGAAATGCGTAGATATCGGGATGAATACCGTTGGCGCAGCCGGCCCCCTGGACGAATACTGCCGCTCAGGTTCGAAACCGTGGTGAGCAACCA
+
>AAA3AA?@2A>4FE422A2AEG22EAA35A5AB2BAAAA1FGEE0EEE0AEEE?>>?EGHFE1FHFG@BFB4?4BFFHGF/<EE/?1CGG0FA/BGAFFGFF??1?21??1<001??F?0//>D.>>>.....<;-99;9BFBFF;////;9;9:-9.9.B/;/9...99/9BB.---..9/;BFF..;../-9---:---9-B999.;.;--.9;BB/99@>-.//9/999;.-;9AE;.9/.;/;.9.
@M03896:38:000000000-B4D98:1:1101:18475:26657 1:N:0:166
TACGTAGGGTGCGAGCGTTAATCGGAATTACTGGGCGTAACGCGTGCGCAGGCGGTTATGTAAGACGGATGTGAAATCCCCGGGCTCAACCTGGGACCTGCATTTGTGACTGCAATGCTAGATTACGGGAGAGGGGCATGGAATTCCGCGTGTAGCCGCAAAATGCGTAGATATGCGGAGGAAAACCGTTGGCGAAGGCAATCCCCTGGACCTGTACTGACGCCTAGGCCCGAAAGCGGGGGGAACAAAAA
+
>AAAAF1A11>1E?10A00A0BFABEFCCGG221/BAAAA//AE/A/EG?C/?//>//11B2BBFGC/E?>B1F>FHHHHGCEC??<<FHGF0</0GC?<F0FFF1?01<?GHFF1<<1>1>11<1.<-.-<<.<A--:..:C0:CC/:A-;99000.-9@?FB0C.:;;9BFFFFB-----;/-;B=--9-/-9---;AFFFFF--;;;A-9-//;///;----9////--;---/-;999----;B---
@M03896:38:000000000-B4D98:1:1101:14882:26808 1:N:0:166
CACGGGGGTTGCGAGCGTTGTCCGGAATTACTAGGCGTAAAGGGCAGGCAGGCGGATCTATAAGTTTTTCGTTTAAGGCGTCAGCTTAACTGGCGTACGGCGGGAGATACTGTAGATCTGGAATGCGGTTGGGGAAGACAGAATTCCTGGTGTCGCGGTGGAATGCGCAGAGATCAGGCGGAATACCGAAGGCGAAGGCAGTCTTCCAAGCCGTCATTGACGCTCAACTGCGAAGGTGTGGGTATCAAACA
+
A?AA1>>>>>0B0AEA///AAAF//AEFGAABF10FEB>EADCEFAFEFEE@FGC?E>B1BFGF>22BFFEFGF/2BFGCB@A/GFGGFGFDCF@ACCC.@<<:CCEEFGB09C;0;BB0;;/CFFB?EGGG@@-9-99/9;;/;FBF//9BA/-:;@:9A-BF9B9A-@---/;9B//-9--9/;999=@-99---AEFFFE/9/FFF9-9@B?--BB//9ABFABFB/9---;-/;BA-A-9/;999BF
@M03896:38:000000000-B4D98:1:1101:22190:27118 1:N:0:166
TACGTAGGTCCCGAGCGTTGTCCGGATTTATTGGGCGTAAAGCGAGCGCAGGCGGTTTGATAAGTCTGAAGTTAAAGGCTGTGGCTCAACCATAGTTCGCTTTGGAAACTGTCAAACTTGAGTGCAGAAGGAGAGAGTGTAATTCCATGTCTAGCTGTTAAATGCGTCGATACATTGAGGAACACCGGTGGCGAAATCGGCTTTCTGGTCTGTAACTGACTCTGAGGCTCCCAAACTTGGGGAGCGAACAA
+
11>1>B1>DDFCEG1A0A00A1F00ABEHF2A11/0AAAAG2BA/EGEE///?/>//?/BGG21B@BBF@1B1F2B11?1GBC0?0B<<BGE<G12B2/>?/F101F1FD<2?D21@G@@<1@1?F1?<100///>.><=>>FDFFGHD<1=>>=0000=<0=0=.<---:.-<00000:0;C/CC9--;..--;9.999@--/;//9;/;/9/;9//B///////--;----9-9//B/----:99--9-
@M03896:38:000000000-B4D98:1:1101:16609:27620 1:N:0:166
TACGGAGGATCCGAGCGTTATCCGGATTTATTGGGTTTACAGGGTGCGTAGGCGGCCATTTAAGTCAGTGGTGACAGACGGCAGCTCAACTGTCGCAGTGCCTTTGCTACTGAATGGCTTGAATGCTGTTGAAGATGGCGGAATGAGACAAGTAGCGGTGAAATGCATAGATATGTCTCAGAACACCGATTGCGAAGGCAGCTCTCTAAGCATGGACTGACGCTGATGCACGAACGCGTGGTGATCAAAC
+
>>A?3>>DAFFFGGEA22AAGEBAAAEEGB555BF2ABF55B3FFFEC1BEAGAEE/EGHHHHHGHHF4BB@1@3B33F/E>>EEHHH3B??BBCF>/?BFBG3FD2?2?FG2@G2FFG@>?1GFHBDGG1D1<1FF10>>--<C000</CCC;0;-;;AE0CC;C0<0;BFBFF000;90BBFGGD?-;..;.;--.;9D.9//;B/BF/9//9;/;9BFFFF.AFFF/99.A99.;@D-:.9/9/;9B
@M03896:38:000000000-B4D98:1:1101:16228:28064 1:N:0:166
TACGTAGGTGGCAAGCGTTGTCCGGAATTATTGGGCGTAAAGCGCGCGCAGGCGGTTTCTTAAGTCTGATGTGAAAGCCCACGGCTCAACCGTGGAGGGTCATTGGAAACTGGGGAACTTGAGTGCAGAAGAGGAGAGTGGAATTCCACGTGTAGCGGTGAAATGCGTAGAGATGTGGAGGAACACCAGTGGCGAAGGCGACTCTCTGGTCTGTAACTGACGCTGAGGCGCGAAAGCGTGGGGAGCGAACA
+
AAAAAF?AFB>>11EAE1A0AFGE00EFH1DFDB0BEAEEAGFAEEGEEEGEG??>@?GHFHHHHFBBFGFGGGHHFBHHHGGEEEEFCGHC/FCGFGCCGHHHFEDGFH?1</>FCCFF11<FGFHHFHFFEGGAGACF<DFHHHHGF..:;;:;;;;9EGGF0C;9;@?CFCB0;00A..FF/FBEA;FBA->---;-99@FFBB//;//;/99BFFBB-;BFFE-A@--;@@?F-B-----99-@@@9
@M03896:38:000000000-B4D98:1:1101:16209:28075 1:N:0:166
TACGTAGGTGGCAAGCGTTGTCCGGAATTATTGGGCGTAAAGCGCGCGCAGGCGGTTTCTTAAGTCTGATGTGAAAGCCCACGGCTCAACCGTGGAGGGTCATTGGAAACTGGGGAACTTGAGTGCAGAAGAGGAGAGTGGAATTCCACGTGTAGCGGTGAAATGCGTAGAGATGTGGAGGAACACCAGTGGCGAAGGCGACTCTCTGGTCTGTAACTGACGCTGAGGCGCGAAAGCGTGGGGAGCGAACA
+
BBBBBFFCFDABBFC422E2EGHEGGFGHGFG5BABAAEEHHHGGCFFGFFFGGGCGGHHHHHHGHBBGGGFGHHHHHHHHGGGFGGFGHHGFGFFHDGDGHHHHHGGGHFBFG<FGEGGGHCGHHFHFHHHHGEGEDFHGGHHHHHHHC.C;:;<:;:;CFGGFFE;ABGGGGGCFBFGGGGGGGGFFFFFEDFFFDE@FFFFFFFFFF/;BFFFFFFFFFFFFFFEFFFFCAADBADDFFFFFF;BFFA
@M03896:38:000000000-B4D98:1:1101:15025:28591 1:N:0:166
AACGTAGGTCACAAGCGTTGTCCGGAATTACTGGTTGTAAAGGGAGCGCAGGCGGGAGAACAAGTTGGAAGTGAAATCCATGGGCTCAACCCATGAACTGCTTTCACAACTGTTTTTCTTGAGTAGTGCAGAGGTAGGCGGAATTCCCGGTGTAGCGGTGGAATGCGTAGATATCGGGAGGAACACCAGTGGCGAAGGCGGCCTCCTGGGCACCCACTGACGCTGATGCTCGACAGTGTGAGTAGCAACC
+
>AA111B1DB1@DEA11AE0AFGE0EEFFGED21110B12FB1F//EAEGGGGG///EEHG0FFDEBC1BFFG2FGHHGHHHHEGHHFFFFEFEC1FHE1F11>GB22BCG0FF1@FFGFFFHFGHFFHHHHEACG1/><>--<GGGHG-<:C0:;--;-:.BFB;9;;-?FGFFEA-;A@.;FFF;?F;BB;=@;-9-;--;--;99B;--;9--;AFBB?AA--/99/;----9:BFF/://FB//-;
@M03896:38:000000000-B4D98:1:1101:14552:28942 1:N:0:166
TACGGAGGGTGCAAGCGTTAATCGGAATTACTGGGCGTAAAGCGCACGCAGGCGGTTTGTTAAGTCAGATGTGAAATCCCCGGGCTCAACCTGGGAACTGCATCTGATACTGGCAAGCTTGAGTCTCGTAGAGGGGGGTAGAATTCCAGGTGTAGCGGTGAAATGCGTAGAGATCTGGAGGAATACCGGTGGCGAAGGCGGCCCCCTGGACGAAGACTGACGCTCAGGTGCGAAAGCGTGGGGAGCAAACA
+
BBBAA@ABDAAAGGF422EAFGFFAEFGHF5553ABAAAEFHHGG?FEGFGGGGG?EEGGGHHHHHD@GHHFGG4DGHHHGGGGGGHFFHHHHGEGHGFFGHHHHHHHGHFDGHHBFFFF?<?FGHFCFEGFHH??-=BAEFFFFFFFBF/:;;/;-9;9;FFFFFAADFFFEFFFFEFFFFFFFFFFA9@DFFAC;..;BFFFF@-9.BFCB-AABFFBFFFADDFBFF:;9@=.BAFFFCFFFDFFFF9
@M03896:38:000000000-B4D98:1:1102:15527:2447 1:N:0:166
TACGTAGGTGGCAAGCGTTGTCCGGATTTATTGGGCGTAAAGCGAGCGCAGGCGGTTTCTTAAGTCTGATGTGAAAGCCTTCGGCTCAACCGAAGAAGTGCATCGGAAACTGGGAAACTTGAGTGCAGAAGAGGACAGTGGAACTCCATGTGTAGCGGTGAAATGCGTAGATATATGGAAGAACACCAGTGGCGAAGGCGGCTGTCTGGTCTGTAACTGACGCTGAGGCTCGAAAGCATGGGTAGCAAACA
+
33>A>CC3B42B4BAA22A2AFGAEEEEHD5DABGB?AEACBGEEGGEFE0AE@E>EAGFGHHE@F4BBFFF4FFGHFG3FFEEE?EFFGH<<>@AF0BBFHBGAAEFGH?1?/@1FF1?<?C?DHHGHH1FHE0<C>1>0GHF1GHF=0<===<D<<<;:CGCF=;::-:CGHH099;FFFBFGGGE9;0/;;A@99:--@B@.;;;B//:/;;BFFFFF.DF9AA.AEA9>FD.BBBF?A/;9;FFFF?
@M03896:38:000000000-B4D98:1:1102:11661:2886 1:N:0:166
TACGTATGGTGCAAGCGTTATCCGGATTTACTGGGTGTAAAGGGAGCGCAGGCGGTGCGGCAAGTCTGATGTGAAAGCCCGGGGCTCAACCCCGGTACTGCATTGGAAACTGTCGTACTAGAGTGTCGGAGGGGTAAGTGGAATTCCTAGTGTAGCGGTGAAATGCGTAGATATTAGGAGGAACACCAGTGGCGAAGGCGTCTTACTGGACGATAACTGACGCTGAGGCTCGAAAGCGTGGGGAGCAAACA
+
3>A?>CFBFF5B4ADA2AA2AB52AAEEH5FBDBBBEEFGAB3BEEEAEEA0EAAECE0>>>>?BF4B@F4@BB@F3BB?E>E/><GF1BBCC//>CC>2FG1@FC1<?F11??/<?CA<>F1FGFF?-><C@?../HCCGFHGE;CCCGFG000<9-;;ABBFFC.:CBEFCFFF9;0/.:BFBFA?.;//;---;.9-.;9.B9////.9;9.9/;:BFD:A.A....;9@FA9F...---9B..B/99
@M03896:38:000000000-B4D98:1:1102:12077:3181 1:N:0:166
TACGTAGGTCCCGAGCGTTGTCCGGATTTATTGGGCGTAAAGCGAGCGCAGGCGGTTTGATACGTCTGAAGTTAAAGGCTGTGGCTCAACCATAGTTAGCTTTGGACACTGTCACACTTGAGTGCAGAAGGGGAGAGTGGAATTCCATGTGTAGCGGTGAAATGCGTAGATATATGGAGGAACACCGGTGGCGACAGCGGCTCTCTGGTCTGTCCCTGACGCTGAGCCTCGAAAGCGGGGGGAGCGAACAG
+
ABA?AFFAFFDFC22A22E2ABBA2BEGHFHHGFFGGEEAGHHGGCEGGG?EGEEEEGAEFB4?BGB?B?FFGHHGHEGGGFHCGHGFGFHFHGFBF2BFGFHFBB2FGF2??@2<@GH2@F2@F1?F0<??CD<.>FFC1><FGHGHH0<===D<<<;CGFHBCD;=D.0CG0CC;FGF./9/BD@9B9AADD-@-ADF;ADFFFF/B9B/;//;BB9;..A9..//;FDA.AAF.-;--9;;D;-9@-;
@M03896:38:000000000-B4D98:1:1102:11055:3774 1:N:0:166
TACGTAGGGGGCAAGCGTTATCCGGATTTACTGGGTGTAAAGGGAGCGTAGACGGCTGTGTAAGTCTGATGTGAAAGACCGGGGCTCAACCTCGGTACTGCATTGGAAACTGTCGTACTAGAGTGTCGGAGGGGTAAGCGGAATTCCTAGTGTAGCGGTGAAATGCGTAGATATTGGGAGGAACACCAGTGGCGAAGGCGCCTTTCTGGACTGTGTCTGACGCTGAGATGCGAAAGCCAGGGTAGCGAACG
+
>>AA>1CA11>>0F0A?0E0ABDBAAFGHDHHHGGBAEEGHGGGGGEEEEEEGEEGEGFFGFEFBF2BB2DBFEFDGEGFGEGGE@GBFFHGFECCHGFDGFGHGG<<?G>1?@/<FEEDGFGFGGGF/A@@CCCACGDCCA-CGHGBCHCFG;;<:;;;.BFBFC9=CAGFFFFFF..CACFFEFFE999B;@@@@AA-@-?BF9BBBFFF?BFFBBFFFBBBBB-BB9B>?@?;BFFF?A999;-;@@9
@M03896:38:000000000-B4D98:1:1102:10161:4014 1:N:0:166
TACGGAGGGTGCAAGCGTTAATCGGAATTACTGGGCGTAAAGCGCACGCAGGCGGTTTGTTAAGTCAGATGTGAAATCCCCGGGCTCAACCTGGGAACTGCATCTGATACTGGCAAGCTTGAGTCTCGTAGAGGGGGGTAGAATTCCAGGTGTAGCGGTGAACTGCGTAGAGATCTGGAGGAATACCGGTGGCGAAGGCGGCCCCCTGGACGAAGACTGACGCTCAGGTGCGCACGCGTGGGGAGCAAACA
+
BBBBB>ADD?AA45BA22E22BFFEEFGHFHHC3CGGEEBEGHECCEGGGGGGCGGGGGHGFGHHH@B3BDBFDF4FFGGGGGEGEGBBCGHHHEA?FFGHFHHGGGH2F>??<@1?GGGGA1?1?FG?CC.=FECCB;DEFFFFFF/FFBFF/B9BB9BEF/BFFD?9;;9/;FFFEBFFDBB/FFF-;@DF?B;B?AB;B?BB--.AFFB-@D.;FF;/.9.A:B//9B?-9-9-@??BBB?-A9BFF.
@M03896:38:000000000-B4D98:1:1102:12498:4450 1:N:0:166
TACGTAGGTGGCAAGCGTTGTCCGGAATTATTGGGCGTAAAGCGCGCGCAGGCGGTTTCTTAAGTCTGATGTGAAAGCCCACGGCTCAACCGTGGAGCTTCATTGGAAACTGGGGAACTTGAGTGCAGAAGAGGAGAGCGGAATTCCACGTGTAGCGGTGAAATGCGTAGAGATGTGGAGGAACACCAGTGTCGAAGGCGACTCTCTGGTCTGTAACTGACGCTGAGTCGCGAAAGCGTGGGGAGCGAACA
+
AAAAAC4AFFAB4BAA22E2ABFBABAFH5FHG3ABEEEGHGGEF?E0AEECEE@>/EHGHFHFGH4BB4FFFF4F3FGHGGFE>EEG2BG@?C@??20??F2FFG22?G<1??/???CF1>1>>GHHD0FBFCGD<E.<-<@CGHH0CC.:;:CGC9;AEB0CFC;:E?A0BC9;90;CE?BF.BD9;;9/;;.AA.;--@DFFFB//;:B;F/B;9B/BDAD;A./;-;99-99BAD?BAF?;:;99;-
@M03896:38:000000000-B4D98:1:1102:12837:4500 1:N:0:166
TACGGAGGGTGCAAGCGTTATCCGGAATTACTGGGCGTAAAGCGCACGCAGGCGGTTCGTCACGTCAGATGTGAAATCCCCGGGCTCAACCTGGGAACTGCATCTGATACTGGCAAGCTTGAGTCCCGTAGAGGGGGCTAGAATTCCCGGTGTAGCGGTGAAATGCGTAGAGATCTGGAGGAATACCGGTGGCGAAGGCGGCCCCCTGGACGAAGACTGACGCTCAGGTGCGAAAGCGTGGGGAGCGAACA
+
ABABAAADDAAABFGA22AAA5DB2BEFHFAFGGHFEEAEFEFEE0EEE0@0EEEEE1/E11EEGG/?FGFBFFBBFDGG/</E>CGG?FB2BFF?FF?<FF?F?F?FGG1<?F01<???<GG>F11><><<0CDG--:;;;CGFC00;-?BC:0;;;9;.;0;FFD.;BEBFBF/FB/.;:;/BBB.-;;A;9-;@AEAF;-9-;@;..9-9-.;9;/;BAAD.9B//;BA?;@.FDADFCCA-A-;@--
@M03896:38:000000000-B4D98:1:1102:19445:4726 1:N:0:166
ATTTCTTCATTTGGAGGTAAAACCTCTTATGACGCTGACAACCGTCCTTTACTTGTCATACGCTCTAATCTCTGTGCATCTGGCTATGATGTTGATGGAACTAACCAAACGTCGTTAGGCCAGTTTTCTGGTCGTGTTCAACAGACCTATAAACATTCTGTGCCGCGTTTCTTTGTTCCTGAGCATGGCACTATGTTTACTCTTGCGCTTGTTCGTTTTCCGCCTACTTCGACTACAGAGATTCAGTAC
+
1>>A>33D33D3BB11AA13A3ABAFFGFGF3EGEEE0B11A0/AA/EDGGG1D1DGFF2D0BABB1DB1FGF122DBDF1BDFFGF12F2FDBB2BBFGGF1BEH1>?G?>//>>?/0BBC/BBFFHHFGFB/</FFG2BFD0BFF1F1D@@11@@@@>@2@@@</>>A>>FD<FHFFF11/<0<0.<CCCGF<<=DB:GG0;:0--@E.;;GB.9.9FB;;;..900=.99.://00/-9/;B//9;
@M03896:38:000000000-B4D98:1:1102:18628:4875 1:N:0:166
TACGTAAGGTCCGAGCGTTGTCCGGAATCATTGGGCGTAAAGGGTACGTAGGCGGGTAAGCAAGTTAGAAGTGAAATCCTATAGCTCAACTATAGTAAGCTTTTAAAACTGCTCATCTTGAGGTATGGAAGGGAAAGTGGAATTCCTAGTGTAGCGGTGAAATGCGCAGATATTAGGAGGAATACCGGTGGCGAAGGCGACTTTCTGGCCATAACCTGACGCTGAGGTACGAAAGCGTGGGTAGCAAACAG
+
AAAAAFFFFFFFGGGA?2E2ABDBAEEGGDGHHCDGFEEEGHHGGAFEBF1EGEE@F/GBFF3FFF@BGFHFHHFBGFHHHHHBHHGFFGGCGFBGHGFFHHGHGBFGH23B3BB?@FG@@@2@@GFCFFFCGA?FGFFGBGHFGH1>GDFF>>G@C.<<GFFH0AEC@GHHHFH;0CH?ACGFGFFAF-A;??BC?E->>>DFFFFBFF/BFFFFFEFFDFFFBFEFFFFEAAAF.;.;>D9E/BFFFFE
@M03896:38:000000000-B4D98:1:1102:11562:4988 1:N:0:166
TACGGAGGGTGCGAGCGTTAATCGGAATAACTGGGCGTAAAGGGCACGCAGGCGGATGGATAAGTGAGATGTGAAAGCCCCGAGCTCAACTTGGGAATTGCATTTCAGACTGTTCATCTAGAGTTTTGTAGCGAGGGGTAGAATTCCACGTGTAGCGGTGAAATGCGTAGAGATGTGGAGGAATACCGGAGGCGAAGGCGTCCCCTTGGACAAGAACTGACGCTCATGTGCGAAAGCGTGGGGAGCAAACA
+
1>>>>1>1>11>A0EA0AA0ABDA//BFFDBDDBCFEEE/A2FEF/EEEEEEFEEGE>FBBFFFBGBB>FGGHHG>FGH?EECCEEHEGFHHHEFCBGHHHHHHGHB??F11?@@FGGH?????FGGGFGH1>-><<AC<CGHHHHG=GA.;;::C?-;@AFFGFBECA@EB0BFGG0FEG.;FFFG.-@>?;==@@?9=-;@AEFFB/BFFF--9;FBBFFBB-:B;BFB:-;>9F--:9;@E@;E/BF-
@M03896:38:000000000-B4D98:1:1102:19947:5081 1:N:0:166
TACGTAGGTGGCAAGCGTTGTCCGGATTTACTGGGTGTAAAGGGCGTGCAGCCGGGCATGCAAGTCAGATGTGAAATCTCAGGGCTTAACCCTGAAACTGCATTTGAAACTGTATGTCTTGAGTGCCGGAGAGGTAATCGGAATTCCTTGTGTAGCGGTGAAATGCGTAGATATAAGGAAGAACACCAGTGGCGAAGGCGTATTACTGGACGGTAACTGACGGTCAGACGCGAACGCGTGGTGAGCGAAC
+
A??1>C1>@B1FEF1A1A10ABD0ABEEGGGHHGFFEEDG22AEF/AEEAFFGAA/>EB0BF1BD@2BFGB@E2@GGGFGFFG0?GEFBFFGG>FGDG1BBDGHH>2>>F>1BB22>B>21B1>B1F//<////<12FGG/?//1?GB<1?F01?F--.><1FD1=<<CC.DFGBFD00:.:;:CC.:;;0/:9--9;AA.-;/0;00/9:-----;/99B--;-9-//--9==------9--;-/-;--
@M03896:38:000000000-B4D98:1:1102:23644:5270 1:N:0:166
TACGTAGGTGGCAAGCGTTGTCCGGAATTATTGGGCGTAAAGGGCGCGCAGGCGGTTCGGTAAGTCTGTCTTAACAGTGCGGGGCTTAACCCCGTGAGGGGACGGAAACTGTCGAACTTGAGTGTCGGAGAGGAGAGCGGAATTCCTAGTGTAGCGGTGAAATGCGTAGATATTAGGAGGAACACCGGTGGCGAAAGCGGCTTTCTGGACGACAACTGACGCTGAGGCGCGAAAGCGTGGGGCGCAAACAG
+
AAB?>CCADD2B4EC4A2A2ABDAAEEFHFFGGFAFEEEFGHHFF0E0EFG0EEEGEGGEFGGHHHBGGGFBFD3DDGGBEEE/>CFGDGHH?/CCF???@C@CFG.<GF0=0<.<<GHGHG:CCGACGGGGGG..CE-:?;CBFGGFG0B9BCF>;;9AFFFFBD99;A/BFFFBBFFDFFFFFFBBFF.;;>-@FFD---@9FB/9/A9DFFBFEB/B..DF.F?EFFF;-@9;DDD-;-.-@BB-..9
@M03896:38:000000000-B4D98:1:1102:11533:5288 1:N:0:166
TGATACGGCGACCACTGAGATCTACACGGATATCTTATGGTAATTGTGTGCCAGCAGCCGAGTAGTCCGTCTGACTGACTACTCACTGATCTCGTATGCCGTCTTCTGCTTGAAAAAAAAAACGGGGTATCCAAGTGAGTTACCATACGACCACACACGTCACCATACGTTGTGTAAAACAGAGCAGCTGTTGTCTCATCTACTTGGTTGTCACGGAGCAGATCTGATATGTTTCATAAACATTTAAACTA
+
A1?AAB>1AD0AA0A1B1B1FA2DADFEE/EEGHHHAGHHGEE2GHFEAAFBAEF000/AEE/BD2@D?/B0/1BBB1FGHF1G1B1B12BBE0//BEG1/>/0/BG111110B110/>//</////-.11111111111<11=000/.<<--.....-....0000/.09.;./00000;/////////000/0;00;00///9///---///------/9/////////9///////////////////
@M03896:38:000000000-B4D98:1:1102:12003:5596 1:N:0:166
TACGTAGGGTGCGAGCGTTGTCCGGAATTACTGGGCGTAAAGAGCTCGTAGGCGGTTTGTCACGTCGTCTGTGAAATCCTAGGGCTTAACCCTGGACGTGCAGTCGATACTGGCTGACTTTAGTACTACAGGGGAGACTGGAATTTCTGGTGTAGCGGTGGAATGCACAGATATCAGGAAGAACACCGATGGCGAAGGCAGGTCTCTGGGTAGTAACTGACGCTGAGGAGCGCAAGCATGGGTAGCGAACA
+
33AAAFB>A>AAEE2A22A2ABFA2EEFHAFGDGEBEAAECD5BB3GEEEG1FE?E>>EHBF@>B?/>???B4B4BFGHBGF3/BC?FFGFGHGF0B<?<?F11B???FD1><?0CGFF@1?1??GFFHH<0?-ACDF1<.<<0<GDDD0=CC0==--:::.CC00:<CCCGFGGGB0FBFFFGFGC-;;.;;;9-9A.AABFBFFB;BFFBE9BFB;BBFDFFD.F.9AA--9;-..B/AA/B.B-9-@>
@M03896:38:000000000-B4D98:1:1102:22123:6037 1:N:0:166
TACGGAAGGTTCGGGCGTTATCCGGATTTATTGGGTTTAACGGGAGCGTAGGCCGGAGATTAAGCGTGTTGTGAAATGTAGATGCTCAACATCTGCACTGCAGCGCGAACTGGTTTCCTTGAGTACGCACAAAGTGGGCGGAATTCGTGTTGTAGCGGTGAAATGCTTAGATATCACGAAGAACTCCGATTGCGAAGGCATCTCACTGGAGCGCAACTGACGCTGAAGCTCGAAAGTGCGGGTATCGAACA
+
>AA>>>11>BBD1AA0AAA0AADA0AEEGEFHFHC/AAB21AAE/AA/?B/?FG//>/>BGHD@F///?FEFEEGHG1BBFGGGFFGBFHFGHE1B2F1BFHGH?C//<A/1??<0?@D?11?FFG.EGGC<CCD00<<-:A-E0<A;AC99;;0;999-CFGF0;CC0090BFGEF-9;ABFFFFFB-B--:A?=-AEF/BBB/;/;999;--9@@9//9AAB-?////9;-9A9B/B-----/;--/;-
@M03896:38:000000000-B4D98:1:1102:14087:6809 1:N:0:166
CACCGGCGGCCCGAGTGGTAACCGCTATTATTGGGTCTAAAGGGTCTGTAGCCGGCCAGGTAAGTCCCTTGGGAAATCTGGCAGCTCAACTGTCAGGCTGCTAGGGGATACTGTTTGGCTTGGGACCGGGAGAGGTGAGAGGTACCTTGGGGGTAGGGGTGAAATCTTGTGATCCTCGAGGGACCACCAGTGGCGAAGGCGTCTCACCAGAACGGGTCCGACGGTAAGGGACGAAAGCTAGTGGCACGAA
+
A3AA>3>2>>ADE2E22AABBBF0AAEEEFHFFHHFGGGB5331FFGCG3FGH?EEEEFGFF@3BBFFFHBFCAG?FGHF?FFDFFGBFFG0FG21B0FCFGHF?<<????1>@@?0/?GGC/F/GE?CDG?ADA/CDF0/C::GF0C0/.CC-;;.9AA?EB00;;CBFGBBFFFFBFD;;AEDEAAAABFFA-@B-.;>D@?FBFF/..9B.A.;@EB?-;-;..9B?.A-B-..;B9;/9.;;BD;.
@M03896:38:000000000-B4D98:1:1102:12811:7540 1:N:0:166
CACGATTAACCCAAGTCAATAGAAACCGGCGTAAAGAGTGTTTTAGATCACCCCCTCCCCAATAAAGCTAAAACTCACCTGAGTTGTAAAAAACTCCAGTTGACACAAAATAGACTACGAAAGTGGCTTTAACATATCTGAACACACAATAGCTAAGACCCAAACTGGGATTAGAAACCCTTGTAGTCCGGCTTACTGACTGACATAGTATCTCGTATGCCGACTTCTGCTTGAAAAAAAAAACACAAATT
+
A1>>A>A>1@DAFGGGDGFDA1DFG0G0AA0AAEH210BGHGHH20A2AEGGHGGG?GGGHGGBGHGE@1BGFHHFG1FGC00BFBF1B2FGGGHHGHBBFBHBFGFGHHGEFFGFBF//GGGBDGEFHH1GG12DGFFBBH1@<?AAF111??FFF?FGH.GGHH10FCCHFEHHGBGGHH/0=0<=G.-:@-/:00;:CB/;BFG00;;;FFF..9/9F--9AA000;0B;-:BBF@@?@?-9-9--//
@M03896:38:000000000-B4D98:1:1102:20647:7637 1:N:0:166
TACGGAGGGTGCAAGCGTTAATCGGAATAACTGGGCGTAAAGGGCACGCAGGCGGATGGGTAAGTGAGATGTGAAAGCCCCGAGCTCAACTTGGGAATTGCATTTCATACTGTTCATCTAGAGTTTTGTAGAGAGGGGTAGAATTCCACGTGTAGCGGTGAAATGCGTAGAGATGTGGAGGAATACCGGAGGCGAAGGCGGCCCCTTGGACAAGCACTGACGCTCATGTGCGAAATCGTGGGGAGCAAACG
+
AAA?3>3>@A2>4FDA22A2ABGABAAFHFHHB3ABAAAEAA3AAAEAEEE0EE>E@>?FEG33BE@BBGFGGF4B@BFGGEG?EEHHFGFGHH/?FFGFGHGHHHE33B22@@@2@FGF@@2@FFHGHGDFBG///>C><><=DGFFH.C<C<0=<<<<EGGHC=.;:-:G0GG;F0;A.CB0BBFA-9?-;;9@-.;-;>DDFE..9;9B?..;BFFBF9DAADF/F/;.;-9.;.;A?--.-;;FBA:
@M03896:38:000000000-B4D98:1:1102:23727:7959 1:N:0:166
ATCAGAAACGTCAGAAGTGCCAGCCTGCAACGTACCTTCCAGAAGTCCTTTACCAGCTTTCGCCATAGCACCAGAAACAAAACTAGGGACGGCCTCATCAGGGTTAGGCACATTAGAGCCTTGAATGGCAGATTTAATACCAGCATCACCCATGCCTACAGTATTGTTATCGGTAGCAAGCACATCACCTTGAATGCCACCGGAGGCGGCTTTTTGACCGCCTCCCAACAATTTAGACATGTCGCCCCCAG
+
>AA?11B1>A1>11111A11A1AABGG0ABBEGBFEFHF0F1BF1D1EHHHFFFH1BFAD1/AB/B1B1DFGGC0BF0>FCFCB1B0BFE>>EE/F1BF2BB>FGHF01B>0>B1>>1BBBF1BBF2BBHC/FGGHF2FDB@GFBGG1@<@<F0C?G?FFGFDFG1?GBHH.-><.FBF0<FC<=C0DGHBD0<DBGG0CCC---::--;9-;:0-;/:-9;BFF--/--:B;/9//;9;//:-9;-@9--
@M03896:38:000000000-B4D98:1:1102:7580:8136 1:N:0:166
TACGTAGGTGGCAAGCGTTGTCCGGATTTATTGGGCGTAAAGGGAACGCAGGCGGTCTTTTACGTCTGATGTGAAAGCCTTCGGCTTAACCGGAGTAGTGCATTGGAAACTGGAAGACTTGAGTGCAGAAGAGGAGAGTGGAACTCCATGTGTAGCGGTGAAATGCGTAGATATATGGAAGAACACCAGTGGCGAAAGCGGCTCTCTGGTCTGTAACTGACGCTGAGGTTCGAAAGCGTGGGTAGCAAACA
+
>AA1AFFAFB1B1FEE1AA00BAB00EEGFGGEBFBAA/ABDDCCGFEEE??FEEE>BFFGD1BBFFBFGFEGFHF1FGFHHH/EFGHHGHE@E/<FGBFGFFHFFBGHH>1BF@0@CF@@BC@FG2>GGCFH/?/GAG1<GGHHHHFGF1><>>FC@<AEDFDGGE;:-CGHHEGC0CGHHFGFGCECFF:9-;-;.;.-@@AFF;FFFBF/999BFFFFB-A-B-9B-:9-:--/;A?-@9/-;//:9-
@M03896:38:000000000-B4D98:1:1102:10306:8354 1:N:0:166
TACGGAGGGTGCAAGCGTTAATCGGAATTACTGGGCGTAAAGCGCACGCAGGCGGTTTGTTAAGTCAGATGTGAAATCCCCGGGCTCAACCTGGGAACTGCATCTGATACTGGCAAGCTTGAGTCTCGTAGAGGGGGGTAGAATTCCAGGTGTAGCGGTGAAATGCGTAGAGATCTGGAGGAATACCGGTGGCGAAGGCGGCCCCCTGGACGAAGACTGACGCTCAGGTGCGAAAGCGTGGGGAGCAAACA
+
A?BAAAB@BA2ACDFE22E2ABGABEFGHHHHGFGFEEEEFHGFGEGCFC?EEEGGGGGHHHFHGHEBDGF@EDGHHHHGGGGFFGHFFGHFGHGFHGFFHHHHHFGGGH??FF@2/??FFG1FHHGGFEGGHHDC@BFDAFBFFFFFFFBF/9BFC@ADFFFFFFA;AFFFFFFFFBFF.DFFFFFFABADFC>D;.;@AF@DFFFFFFFF;=F.;B//BADFD?//9/;;A=;:BDFFFFF?@AEF/A.
@M03896:38:000000000-B4D98:1:1102:10309:8373 1:N:0:166
TACGGAGGGTGCAAGCGTTAATCGGAATTACTGGGCGTAAAGCGCACGCAGGCGGTTTGTTAAGTCAGATGTGAAATCCCCGGGCTCAACCTGGGCACTGCATCTGATACTGGCAAGCTTGAGTCTCGTAGAGGGGGGTAGAATTCCAGGTGTAGCGGTGAAATGCGTAGAGATCTGGAGGAATACCGGTGGCGAAGGCGGCCCCCTGGACGAAGACTGACGCTCAGGTGCGAAAGCGTGGGGAGCAAACA
+
BBAAABABBAAA4BFA?2E22BDBBEDGHGFHGGHGFGGGHHHGG?EEEEF?E0EEEAFEFHGH4B4B3BFFGHHGGFFF?EEEEEGFHGGGAAF/FDGGHHHHF22>FH?><?@FCFGHGGCGF1F0?.<F1>D-AD9AEFFFFFF/9FBFF;BFF@:@EFFFFF;;AFFFFFFFBFFFFFFFEFFF>@DFADFFFFF@FFAFFFBEEFF-;@AFFFFFFFFFFFEFBF;;AA>AFF.ABDAFFDEFFF?
@M03896:38:000000000-B4D98:1:1102:24574:8489 1:N:0:166
TACGGAGGGTGCAAGCGTTAATCGGAATTACTGGGCGTAAAGCGCACGCAGGCGGTTTGTTAAGTCAGATGTGAAATCCCCGGGCTCAACCTGGGAACTGCATCTGATACTGGCAAGCTTGAGTCTCGTAGAGGGGGGTAGAATTCCAGGTGTAGCGGTGAAATGCGTAGAGATCTGGAGGAATACCGGTGGCGAAGGCGGCCCCCTGGACGAAGACTGACGCTCAGGTGCGAAAGCGTGGGGAGCAAACA
+
ABBB?AADDAA>4FGF22A2ABGBA2EFHFGHFFCFEEFEEHHGG0EAEE0>EECEEGCGGFFGGHG@DGHF@FGGGHGHGGGCEGHFGGHGHFAA2FGFHHHHFHGFFG?22?@2?GEGGF1?FGGGFDFFHFGC@DDAEF/FFFFB;//9;;;B@;;@?BFFFF.:DFFFFFFFFEF?AAFFFFF?99@D;-@CFAA=-@@B=DC.;F.--;DA;/B;B.D..;/B;/;99@B?FDFFFF;?;?EFB..
@M03896:38:000000000-B4D98:1:1102:21262:8543 1:N:0:166
TACGGAGGGTGCAAGCGTTAATCGGAATTACTGGGCGTAAAGCGCACGCAGGCGGTTTGTTAAGTCAGATGTGAAATCCCCGGGCTCAACCTGGGAACTGCATCTGATACTGGCAAGCTTGAGTCTCGTAGAGGGGGGTAGAATTCCAGGTGTAGCGGTGAAATGCGTAGAGATCTGGAGGAATACCGGTGGCGAAGGCGGCCCCCTGGACGAAGACTGACGCTCAGGTGCGAAAGCGTGGGGAGCAAACA
+
AAA@AAA?DAAA4FGA22E2AFGBAAFFHFHHF3GGGGGAGGGGGAEEFFGGGGGGGGGHGBFFFH4BBBFFGHGFFHHHGGGFEGHFBGHHGHAAGGHHHHHGHGHHFH?>??CCFGHHGFFGFHG<?CFFGHDCGFADABFFFFF9;FFFF;FFDCDFEBBFFF;;A=.;//BFBFFF?.;9/FFFD9=AA;@AC?A@-9;@CF;.;BFF->D.BF/;BADA99/BB/9-.-9.B.AD->=.-;ABFF.
@M03896:38:000000000-B4D98:1:1102:9412:8587 1:N:0:166
TACGGAGGGTGCAAGCGTTAATCGGAATTACTGGGCGTAAAGCGCACGCAGGCGGTTTGTTAAGTCAGATGTGAAATCCCCGGGCTCAACCTGGGAACTGCATCTGATACTGGCAAGCTTGAGTCTCGTAGAGGGGGGTAGAATTCCAGGTGTAGCGGTGAAATGCGTAGAGATCTGGAGGAATACCGGTGGCGAAGGCGGCCCCCTGGACGAAGACTGACGCTCAGGTGCGAAAGCGTGGGGAGCAAACA
+
AAAAA3>D?2AA45B4A2E2ABGBBEFGHBGHGEEGGEE1FDFFGGEEGGGEGGEEFECGGGFFFFBB3FGFGEB4BGHHGGGFGGHFFHHHHAFAHGEFGFFHFGGGFG>@??22?FCF<??GDGF??.<FDFEDGFFFFFFFFFFBBB9BB/;;D;:BFFFFFFD;AFAFFFFFFFBFFFBFFFFFA9DFFDFAAA9;9BFFFFFF?FFF;=D;BF//9AAFD./:;//;9B@9/A..-9B.9AEB/A.
@M03896:38:000000000-B4D98:1:1102:16918:8794 1:N:0:166
TACGTATGTCGCAAGCGTTATCCGGATTTATTGGGCGTAAAGCGCGTCTAGGCGGAAAAGAAAGTCTGATGTGAAAATGCGGGGCTCAACTCCGTATTGCGTTGGAAACTGCTTTTCTAGAGTACTGGAGAGGTGGGCGGAACTACAAGTGTAGAGGTGAAATTCGTAGATATTTGTAGGAATGCCGATGGAGAAGTCAGCTCACTGGACAGATACCGACGCTGAAGCGCGAAAGCGTGGGGAGCAAACAG
+
BBBBAFFFFF@A2EEA22E2ABDBAAEEHFHHHGHHGGGGHHHGGGGGGHEFHGGGCEHHAGGHGH@BBGFFGFHFGFFGGEGEGGHEFFHHHC<0F?DGG/DCEFGFGH<F<??FFGHGGG1>GHGGFHHGGF<<<<CDCF:FFFF;CBBB;00;F=CBFFFGF?;;EEGGFFGGCFFFFFFFFFABFFFFFFFFFFFFFFFFFFFBFFBFFFEFFDFFB@DDFFFFFF;C@DDFFDFFFFFFFEFFFFB
@M03896:38:000000000-B4D98:1:1102:26225:8842 1:N:0:166
TACGTAGGGTGCAAGCGTTATCCGGAATTATTGGGCGTAAAGGGCTCGTAGGCGGTTCGTCGCGTCCGGTGTGACAGTCCATCGCTTAACGGTGGATCCGCGCCGGGTACGGGCGTGCTTGAGTGCGGTAGGGGAGACTGGAATTCCCGGTGTAACGGTGGAATGTGTAGATATCGGGAAGAACACCAATGGCGAAGGCAGGTCTCTGGGCCGTTACTGACGCTGAGGAGCGAAAGCGTGGGGAGCGAAC
+
AAAA>F4A?B2>4FDA22A24BDBABAFHFGFGFABEEFG2GFGF1GGEFE1GEEEEFFG>>/>>>E?CE?EEFBFGGHHGHG?EGG?GHDGGH/?<2F0?<BFFC?CCH.<<=@-<CEHGF:;<G?@CEG?E..:9CFF;:BFFGGGF?@A;99;9-;;AEBFFFFFFFFFFFF.;-BDFFBFFFFFEFFE;@BBC.E?AFAFFFE;BF.A>@A.;/B/B.DDF.A./9.9;@>AF9DDBCA.;99@BC
@M03896:38:000000000-B4D98:1:1102:18279:9062 1:N:0:166
TACGGAGGGTGCAAGCGTTAATCGGAATTACTGGGCGTCAAGCGCACGCAGGCGGTTTGTTAAGTCAGATGTGAAATCCCCGGGCTCAACCTGGGAACTGCATCTGCTACTGGCAAGCTTGAGTCTCGTAGAGGGCGGTAGAATTCCAGGTGTAGCGGTGAAATGCGTAGAGATCTGGAGGAATACCGGTGGCGAAGGCGGCCCCCTTGACGAAGACTGACGCCCATGGTCGAAAGCGTGGGCAGCAAACA
+
>1>>1A1@DAA11F1A0AAAABFA0BAFHAFHB1/BA//AABA////AE/>>E>/>/E/BB@DF2BEBDGF21BBDHFFCEE/EE@GFBFF0<0/BFEB1F<1F>?1??F?1?FG1?F??0?1???FF>A.<DFA.<<-;;0::;;000C/;;:0;:;;@.9;C09..9-.;F0;CF00.-9-//;B-;99-A@@@---9;@@?-;;--//--9-9;//;;----9/////-9A--B?AA------;-/A-
@M03896:38:000000000-B4D98:1:1102:7390:9074 1:N:0:166
TACGTAGGTGGCGAGCGTTGTCCGGAATTATTGGGCGTAAAGAGCATGTAGGCGGCTTAATAAGTCGAGCGTGACAATGCGGGGCTCAACCCCGTATGGCGCTGGAAACTGTTAGTCTTGAGTGCAGGAGAGGAAAGGGGAATTCCCAGTGTAGCGGTGAAATGCGTAGATATTGGGAGGAACACCAGTGGCGAAGGCGCCTTTCTGGACTGTGTCTGACGCTGAGATGCGAACGCCAGGGTAGCGAACGG
+
AAA@AFC3FD2BE?E222E2AFGE2EEGHFFHFF2BEEFGHFHHGCFGFFHBGEE>E>GGGGFFGH1?EE/??E/BGBBBEEEDCDHFFFHGFCA/?F0GCAC??F<GFG1<==<0=0G0DF0<DGG<EEEFGACFHCDCDA;BFGGFF/B;C0;:?;;CFFGG0.;.@.F9FFFF?EF-AFFEFA.FBFE;---9.;;BB?.9F/F;/A;.;;;BF/BF;.A.;AFFFF-A=99DBD;A..9AF=@-9-;
@M03896:38:000000000-B4D98:1:1102:6772:9400 1:N:0:166
AACGTAGGTCACAAGCGTTGTCCGTACTTACTGGGTGTCAAGGGAGCGCAGGCGGGAAGACAAGTTGGAAGTGAAATCTATGGGCTCAACCCATAAACTGCTTTCAAAACTGTTTTTCTTGAGTAGTGCAGAGGTAGGCGGAATTCCCGGTGTAGCGGTGGAATGCGTAGATATCGGGAGGAACACCAGTGGCGAAGGCGGCCTACTGGGCACCAACTGACGCTGAGGCTCGAAAGTGTGGGTAACAAACA
+
A1A1>B1AFD11FGFA11A0AB1A0B0BGFGF2F0AAE1DDBFEGGEEEEF/BAAEEEEHBF>BBF1BBFCFGEHHHHGFGHFAFFFFFGFGFGF1FFHBFGHHHHFHHG11B@@0?@FFDF1@@FGBHFDFGGG1G/F/<-CEGG<<<<@-<::C@-;A.CBCFG:;C?.;0FGGG?@A-;/F/C-99;//A@9@=-9-@@@BFFB//A-FBF?EAFFFB-A?-;9-A9F?-BA-BFFBA--//9;BAE-
@M03896:38:000000000-B4D98:1:1102:20438:9681 1:N:0:166
TACGGAGGGTGCAAGCGTTAATCGGAATTACTGGGCGTAAAGCGCACGCAGGCGGTTTGTTAAGTCAGATGTGAAATCCCCGGGCTCAACCTGGGAACTGCATCTGATACTGGCAAGCTTGAGTCTCGTAGAGGGGGGTAGAATTCCAGGTGTAGCGGTGAAATGCGTAGAGATCTGGAGGAATACCGGTGGCGAAGGCGGCCCCCTGGACGAAGACTGACGCTCAGGTGCGAAAGCGTGGGGAGCAAACA
+
ABA?AAADBAAA4AGAA2E2ABFBBBFGHHHHGFGHGGGEGHHGGCEEGGGGGGGGGGGHGGFFFG4BBFFBGHGBFGHFFGGGGGHFGGHHHHGHHGHHHHHHHHFHFGD>??@FFHHHHGCGHHHHFEGFFHGFGFFFFFFFFFF:FFBFFBFFFDADEFFFFFDDFFFFBFFFFFFFFFFFFFFFFBDFADDFAFEDAFFFFFFEFFFADFF.BFF;FFFFFDB900;>;BCAFDFFFFFACDFFFF?
@M03896:38:000000000-B4D98:1:1102:21496:9742 1:N:0:166
TACGGAGGATCCGAGCGTTATCCGGATTTATTGGGTTTAAAGGGAGCGTAGATGGATGTTTAAGTCAGTTGTGACAGTTTGCGGCTCAACCGTAAAATTGCAGTTGATACTGGATATCTTGAGTGCAGTTGAGGCAGGCGGAATTCGTGGTGTAGCGGTGAAATGCTTAGATATCACGAAGAACTCCCATTGCGAAGGCAGCCTGCTAAGCTTCAACTGACATTTAGGCTCGACATTGTGGGTAACAAAC
+
>AA33A3>AFFFGF2A2AA2ABFBABEFHFGHGCDFFEFHGGHGFGEEEE?FHE3BEBFGHHGDGG5@DFGFEFGHGHHBFHCE>EEHFFHEEH?EFFHFFHFFGGEFGH44BBF3FGBGBG2BBGGHHHG2F2?F/>?A/>CGHF<><><.C<<=--<<.;GGG;;;GG0GGHHHH.;;.CFCCFF.;;F0;:-;;9C..ACF9A:B9/99/;/BBFBBB/;//////BA---;./;9/9ADB/9;/.A
@M03896:38:000000000-B4D98:1:1102:8554:9892 1:N:0:166
TACGGAGGGTGCAAGCGTTAATCGGAATTACTGGGCGTAAAGCGCACGCAGGCGGTTTGTTAAGTCAGATGTGAAATCCCCGGGCTCAACCTGGGAACTGCATCTGATACTGGCAAGCTTGAGTCTCGTAGAGGGGGGTAGAATTCCAGGTGTAGCGGTGAAATGCGTAGAGATCTGGAGGAATACCGGTGGCGAAGGCGGCCCCCTGGACGAAGACTGACGCTCAGGTGCGAAAGCGTGGGGAGCAAACA
+
AAABA3ADDAAA4EFA?2F2ABFFEEFGHFHHGFGHGGGEEHHGGFEEGEFFGGGFGGGHHHFFFG4BBFDBGGE4BFGFFGGGGGHEGFHHGHGHHGGHHHHHHHFHHH?>??FFFHFGGAFFDGGCFEFAGH?CGFFFFFFFFFFBFFFF/;/B-;;@EFBFBFF;AF?FFFFFFFFFFF.BFFFFA:@DFAF@D?A-DCFFFFFFEFFFFFF.BBFBFFF?D?BFFFFFD-BDBDDDCFFEFFEBFFF
@M03896:38:000000000-B4D98:1:1102:8536:9898 1:N:0:166
TACGGAGGGTGCAAGCGTTAATCGGAATTACTGGGCGTAAAGCGCACGCAGGCGGTTTGTTAAGTCAGATGTGAAATCCCCGGGCTCAACCTGGGAACTGCATCTGATACTGGCAAGCTTGAGTCTCGTAGAGGGGGGTAGAATTCCAGGTGTAGCGGTGAAATGCGTAGAGATCTGGAGGAATACCGGTGGCGAAGGCGGCCCCCTGGACGAAGACTGACGCTCAGGTGCGAAAGCGTGGGGAGCAAACA
+
BBBBB3ADD?AABEG4A2E2ABGFEEFGHHHHGGGHEEEECGHGG?EGGCEGFGGFGGGHGFGGBF4BBFFBFE@BFGHFGGGGGGHEFFHGHGGHBEHHHHHHHHHFFG?2??@CFGHHHFFFGGGHFDFFGHGGGFDAABFFFFBBFFBF;;F:BC9@ABFFFFFAABEFBFFFFFFFFBFFFFFFFDCDFFFFFFFFFDFFFFFFFFFFACFAFFFBBDDFFFFFFFFF?A;ABD9A=CA.BDAFFA.
@M03896:38:000000000-B4D98:1:1102:14978:10175 1:N:0:166
TACGGAGGGTGCAAGCGTTAATCGGAATTACTGGGCGTAAAGCGCACGCAGGCGGTTTGTTAAGTCAGATGTGAAATCCCCGGGCTCAACCTGGGAACTGCATCTGATACTGGCAAGCTTGAGTCTCGTAGAGGGGGGTAGAATTCCAGGTGTAGCGGTGAAATGCGTAGAGATCTGGAGGAATACCGGTGGCGAAGGCGGCCCCCTGGACGAAGACTGACGCTCAGGTGCGAAAGCGTGGGGAGCAAACA
+
BBBBB?ABB?A>CGF4A2A2AFGFEEGGHHHHFFHGGEGEFHHGGCEGGGFGGGGGGGGHGHGGFG4BBFDBFGHGGHHHGGGGGGHFHHHHHHGHHGHHHHHHHHHHHH?2??@CFGHHHGFGGHFF?EFFHH?@DFCDFFFFFFF;BF/FFBFFD@9@EFFFFFDDFFFFFFFFFFFFFFFFFFFFFADFAFFFFFECFFFFFFCEEFFF@CFDFFFFFFFADFFFFFFFDCFFFFDFFFBECFFFFFF
@M03896:38:000000000-B4D98:1:1102:22342:10175 1:N:0:166
TACGTAGGGGGCTAGCGTTATCCGGACTTACTGGGCGTAAAGGGTGCGTAGGTGGTTTCTTACGTCAGAGGTGAAAGGCTACGGCTCAACCGTAGTAAGCCTTTGACACTGAGAACCTTGAGTGCAGGAGAGGAGAGTAGAATTCCTAGTGTAGCGGTGAAATGCGTAGATATTAGGAGGAATACCAGTTGCGAAGGCGGCTCTCTGGACTGTAACTGACACTGAGGCACTAAAGCGTGGGGCGCAAACAG
+
>>>1>C1>11>>EGGB0AE0ABDB0A/AGGHHD1/BAAAEHHB?FAB/B>>EGDFFGHEHGH1>FG/>B1?F/FGF@0E1GFE/>>EF1BG/EH/<FH1BGBFG1DBDGF<B1@@1?0@@@@1@@@G0<FHC/0?<.<>1F1>DGHB11<=FD1=<-<-<0DD==.:;:.GFGCHB0<C.C/CB9;00;CFC----.:-;;@FBFF;/;FB:;9/:B;9BFBBB/;A;EF-;/;/;-9;----;9@@-AA:
@M03896:38:000000000-B4D98:1:1102:14984:10192 1:N:0:166
TACGGAGGGTGCAAGCGTTAATCGGAATTACTGGGCGTAAAGCGCACGCAGGCGGTTTGTTAAGTCAGATGTGAAATCCCCGGGCTCAACCTGGGAACTGCATCTGATACTGGCAAGCTTGAGTCTCGTAGAGGGGGGTAGAATTCCAGGTGTAGCGGTGAAATGCGTAGAGATCTGGAGGAATACCGGTGGCGAAGGCGGCCCCCTGGACGAAGACTGACGCTCAGGTGCGAAAGCGTGGGGAGCAAACA
+
BBB@A?ADD2AAFGGC22A2ABGBABCCHHHHFGHFEEFEDHHGGFE0EFGGGEGEEEGGGHHHHH4BBFGBFHHHGHGHGEGFEGHHHHHFHFG0GGHFHHHHHHEGGH?2??@FFGHHHHBFGHHHCGGEFBD@-@>AEFFFFFFBFBFFF;;;=;99AFEFFFA;ABAB/;//BB/9DFBFFFFAFBA9;@AA@DA-BB9B@C;A.B.-9=DDF/;9BADDADB/BBF;A-@A/.;9;@CA9AEBFF?
@M03896:38:000000000-B4D98:1:1102:15172:10421 1:N:0:166
TACGGAGGGTGCAAGCGTTAATCGGAATTACTGGGCGTAAAGCGCACGCAGGCGGTTTGTTAAGTCAGATGTGAACTCCCCGGGCTCAACCTGGGCACTGCATCTGATACTGGCAAGCTTGAGTCTCGTAGAGGGGGGTAGAATTCCAGGTGTAGCGGTGAAATGCGTCGAGATCTGGAGGAATACCGGTGGCGAAGGCGGCCCCCTGGACGAAGACTGACGCTCAGGTGCGAAAGCGTGGGGAGCCACCA
+
AAB3A33>?2>AB5BF22E2ABFBB2FFFGGHFCFGEEEEGFGEGEEEECGGGGGE@AEGCGGGFFBBFFFBFGB3FGG?EGG/<EH3BGGHH0//BBGFHHHHFDBFGH?21?@F?GHH0GFFF<?CFAC.GC.--B-.AFF/;BBB/9//:;BB?-.9;BBFB:A.--;@.AB/;FFFD.FFFFFF-@=.9@>--99>==B<-99;.BFB<-:9BBBBFADFF.:/9/99;;;9/9AABB-.9A.;...
@M03896:38:000000000-B4D98:1:1102:24896:10564 1:N:0:166
TACGTATGGTGCAAGCGTTATCCGGATTTACTGGGTGTAAAGGGTGCGTAGGTGGCAAGGCACGTCTGAAGTGAAAATCCGGGGCTCAACCCCGGAACTGCTTTGGAAACTGTTTAGCTAGAGTACAGGAGAGGTAAGTGGAATTCCTAGTGTAGCGGTGAAATGCGTAGATATTAGGAGGAACACCAGTGGCGAAGGCGACTTACTGGACTGCTACTGACACTGAGGCACGAAAGCGTGTGGAGCAAACA
+
1>>1>BB>C@1B1FFA1A1A0B3BAAEEG1FFAB0BEGEG2F1/0AEAFEGCDFEB0BBABA0BBF0BDG1DBD2BFHHG/EF@>EGHGFFEEE?/<<1BB1BFBB1BGH11BB>B>BBD@F1@>F2@@F?GG/F?1?DB1??GGGHGHGF1<=<>--><<DFHB=<<A?.0;0<CC0CF.:/;CGAA:9:9;;??-;E9@A?EFB9;;;AB9B/;B9//BFFF/9/-;AA-9A?:9;9----;-;;;/:-
@M03896:38:000000000-B4D98:1:1102:15748:11114 1:N:0:166
TACGTAGGTGGCAAGCGTTGTCCGGAATTATTGGGCGTAAAGCGCGCGCAGGCGGTTTCTTAAGTCTGATGTGAAAGCCCACGGCTCAACCGTGGAGGGTCATTGGAAACTGGGGAACTTGAGTGCAGAAGAGGAGAGTGGCATTCCACGTGTAGCGGTGAAATGCGTAGAGATGTGGAGGAACACCAGTGGCGAAGGCGACTCTCTGGTCTGTAACTGACGCTGAGGCTCGACAGCGTGGGGAGCGAACA
+
AAABAFFBFF2B4FCC?2E2ABGBAEEFHFHHGE2BEEEEHHGGGGGFGGG?EFFGGGHHHGBFGG@BFGGGGHG4BGHHHGGGGGGGHFH/?GCDGG@DGFHHGFBGHH?10///?FFG>F1>>GFDFGGHHEG?EGFHA.<DFHC:GDEGC;CG?::99BFGBCCCEGGGBFFCFFFEDAFFGGF?9;9B;;@B9AA9@CFFFFFF/F9;9:/;BBFFFFDF?.9.E.:-9-;;ABDDCFA?-;-;@B-
@M03896:38:000000000-B4D98:1:1102:4663:11149 1:N:0:166
TACGGAAGGTCCGCGCGTTATCCGGATTTATTGGGTTTAAAGGGAGCGTAGGCCGCCAGGTAAGCGTGTTGTGAAATGTCCCGGCTCAACCGGTGAATTGCAGCGCGAACTGTCTGGCTTGAGTGCACGGTAAGCAGGCGGAATTCATGGTGTAGCGGTGAAATGCTTAGATATCATGAAGAACTCCGATTGCGAAGGCAGCTTGCTGCAGTGCGACTGACGCTGATGCTCGAAGGTGCGGGCATCAAACA
+
AAAAAAAAAFBF222A22A2ABDAAAFGHFHHFFFEFGGFFGBEGGE0EEGGHFEFE>F?FH43B/>?EGEF/EGEDBB4BFE/<EEBFFGCD/<FFBBFGH<F/C/>/>.1>>==>F0F-FFDGHDB<-<GEFDF/:;-;;-CFFFB9:0CA90;-9;A.FFGGBFFB0BFFFFFFFFFFFFFFFF.;AD.;;=-;DA:DFFFFFB/BB/B/BADFFF/:.9.9.BBB9;9-...BF/@-9--.;BFFF.
@M03896:38:000000000-B4D98:1:1102:27080:11490 1:N:0:166
TACGGAGGGTGCAAGCGTTAATCGGAATTACTGGGCGTAAAGCGCACGCAGGCGGTTTGTTAAGTCAGATGTGAAATCCCCGGGCTCAACCTGGGAACTGCATCTGATACTGGCAAGCTTGAGTCTCGTAGAGGGGGGTAGAATTCCAGGTGTAGCGGTGAAATGCGTAGAGATCTGGAGGAATACCGGTGGCGAAGGCGGCCCCCTGGACGAAGACTGACGCTCAGGTGCGAAAGCGTGGGGAGCAAACA
+
BBBBBAABBAAA4BGA22E22BDBBB2FHHHHFGHHEGGEHHHGG?EEEEFFGGGEEAGGBFFGFGFBGHFBGHG?GGGHGGGGGGHHHHHGHHEGHEGGHHHHHHGFFH?2??@@FGHHHHGGHHGFFEGGFHGCCFCFFFFFFFFBFFBFF;FFDDADEFFFBF;;DCFFFFFFFFFFFFFFFFFD@@=DABCFFFA>DFFFFFFFEFFAD@FFFFFFFFFDDFFFFFFDDDCDFFDDDFFEFAEFFF.
@M03896:38:000000000-B4D98:1:1102:14627:11525 1:N:0:166
TACGGAAGGTCCGTGCGTTATCCGGATTTATTGGGTTTCAAGGGAGCGTAGGCCGGAGATTAAGCGTGTTGTGAAATGTAGGCGCTCAACGTCTGCACTGCAGCGCGAACTGGTTTCCTTGAGCACGCACAAAGTGGGCGGAATTCGTGGTGTAGCGGTGAAATGCTTAGATATCACGAAGAACTCCGATTGCGAAGGCAGCTCACTGGAGCGCCACTGACGCTGAAGCTCGACAGTGCGGGTATCGAACA
+
1>>1>>1>1CBD11AA0A00ABEA00EEHFGHGBF/BE12B2EEEEAABA//BFA//>>CFHFEH///BGAB/B2BFGFFHEH/EEFEBE??FG<BBB1BFGFG?C//>B?1????<GHGGH11?G-C-CCF0GFD<A<---;EFHE;;EE..00;--;9A0C9000;FFFGFGGFF.AB-AFF9;:-@B--;-;@--A-A-FFFFBB-9AF999:ABB/;A;A--9BB//----999B--9=@BB9:/;;
@M03896:38:000000000-B4D98:1:1102:26755:11620 1:N:0:166
TACGGAGGGTGCAAGCGTTAATCGGAATTACTGGGCGTAAAGCGCACGCAGGCGGTTTGTTAAGTCAGATGTGAAATCCCCGGGCTCAACCTGGGAACTGCATCTGATACTGGCAAGCTTGAGTCTCGTAGAGGGGGGTAGAATTCCAGGTGTAGCGGTGAAATGCGTAGAGATCTGGAGGAATACCGGTGGCGAAGGCGGCCCCCTGGACGAAGACTGACGCTCAGGTGCGAAAGCGTGGGGAGCAAACA
+
BBBBB3ADDAAA4EGAE2E2ABDBAAFFHHGGFBGFEEEEGGGEG?EEFEGGGGGGGGGHHHGGFGFBGHH@GFGFGHHBFGGGGGHFGHGHHGGHGEGGHHHHHGFFFG?>??CFFGHHGG<FHGFFFDEEHGGCG;B99BBFFFFFFF/FB;BFFBABAFFFFFD;DFFFBFFFFFFFFFFFFFFFD@BDA@FFFFA9BFFFFFFEEFADCADABFFFFFFAFFFFFFB@AA;;BDADFFFAB;EFFFF
@M03896:38:000000000-B4D98:1:1102:26774:11624 1:N:0:166
TACGGAGGGTGCAAGCGTTAATCGGAATTACTGGGCGTAAAGCGCACGCAGGCGGTTTGTTAAGTCAGATGTGAAATCCCCGGGCTCAACCTGGGAACTGCATCTGATACTGGCAAGCTTGAGTCTCGTAGAGGGGGGTAGAATTCCAGGTGTAGCGGTGAAATGCGTAGAGATCTGGAGGAATACCGGTGGCGAAGGCGGCCCCCTGGACGAAGACTGACGCTCAGGTGCGAAAGCGTGGGGAGCAAACA
+
BBBBBAA?22AACGF4E2E2ABFAB2FFHFHHF3GGEEGAGHHGGCEEEEGGG?EEE1E1BBGGFGFFFGEBB@B4BGGGGEEGEGHFFHFCG0F0BCHGHHHHHFHFHF?2??@@FGHHHHFGHHHHFDGGFGGCCBBFFFFFFEFBFFBFF/FBBB:@EBFFBFAADBFFFFFFFFFFDFFFFFFF;@BFFBBBBFA@??BBBB?EFFFB@BFDFFFFFFDDFDFEFFFBA@BFFFFFBBBFBFEFFF.
@M03896:38:000000000-B4D98:1:1102:10619:11925 1:N:0:166
TACGAAGGGTGCAAGCGTTAATCGGAATTACTGGGCGTAAAGCGCGCGTAGGTGGTTCGTTACGTTAGGAGTGAATGCCCCGGGCTCAACCTGGGAATTGCTTCTACAACTGGCGAGCTAGAGTATGGTAGAGGGTGGTGGAATTTCCTGTGTAGCGGTGAAATGCGTAGATATAGGAAGGAACATCAGTGGCGAAGGCGACCACCTGGACTGATACTGACACTGAGGTGCGAAAGCGTGTGGAGCAAACA
+
AAA?AAABAF@>4GBA222AABFAAEFGHFFHF3BAEE2A2FFEE?ECEEC1DGGG1F/BFE1?BG??2BGFGDFGFHHHGGGGFGHGGGHHG?FFBBGFGHFFGH2?FG2<??/<>AEFFG1>>GHFGGDHHHF?C-<CDHHHHHGGHEFGC<0C@AADGGGGFF:;C@EGFFGFCB;9.;BF/B9C0;0C;;9@@9;99D>;EEFB.FFFEBFFFBB:FFBBBF/.FEB9.>-ABAF?.9?F.;99BFA
@M03896:38:000000000-B4D98:1:1102:25492:12033 1:N:0:166
TACGGAGGGTGCAAGCGTTAATCGGAATTACTGGGCGTAAAGCGCACGCAGGCGGTTTGTTAAGTCAGATGTGAAATCCCCGGGCTCAACCTGGGAACTGCATCTGATACTGGCAAGCTTGAGTCTCGTAGAGGGGGGTAGAATTCCAGGTGTAGCGGTGAAATGCGTAGAGATCTGGAGGAATACCGGTGGCGAAGGCGGCCCCCTGGACGAAGACTGACGCTCAGGTGCGAAAGCGTGGGGAGCAAACA
+
AABAAAABBAAA4FG422E2ABDBBECFHFHHGGHGGFEEGHHGG?EEFEFEFGGGGGGFGHGHFGBBGFFBFFF?GHHHGGGGGGHFHHHFGHGEF/BBGHHHHHF@FG?2??@FFHHHHGGHHHGGFGGEHHGFGFDAEFFFFFFBFFFFB;BBF@;@?FFFFFAAFFFFFFFFFFFFFFFFFFFFF@FFFFFAFFFFFFFFFFFFFFFC@BFDFFFFFFFFFFFFFFFADCFFFFDADFCEFFEFFFF
@M03896:38:000000000-B4D98:1:1102:25510:12035 1:N:0:166
TACGGAGGGTGCAAGCGTTAATCGGAATTACTGGGCGTAAAGCGCACGCAGGCGGTTTGTTAAGTCAGATGTGAAATCCCCGGGCTCAACCTGGGAACTGCATCTGATACTGGCAAGCTTGAGTCTCGTAGAGGGGGGTAGAATTCCAGGTGTAGCGGTGAAATGCGTAGAGATCTGGAGGAATACCGGTGGCGAAGGCGGCCCCCTGGACGAAGACTGACGCTCAGGTGCGAAAGCGTGGGGAGCAAACA
+
CCCCBAABBAAAB5FAA2E2ABFBBAFGHHHHFFHHGEGEHHHGGCFGGEGFGGGGGGGHHFGHGHGGHHHGHHHFGHHHGGGGGGHGHHHHHHEFHAGGHHHHHHFHGHD2??@GAGHHHFFGHHHHFGGFGHFFFF=AEFFFFFFBFFBFBBBBFB;@EFFFFFFDFBAFFFFFFFFFFFFFFFFFFFFBFBFFFFECFFFFFCFFFFFC@>DDFFFEFFFDFFFFFFFFDFDDFFDDCFFADFEFFFA
@M03896:38:000000000-B4D98:1:1102:25494:12056 1:N:0:166
TACGGAGGGTGCAAGCGTTAATCGGAATTACTGGGCGTAAAGCGCACGCAGGCGGTTTGTTAAGTCAGATGTGAAATCCCCGGGCTCAACCTGGGAACTGCATCTGATACTGGCAAGCTTGAGTCTCGTAGAGGGGGGTAGAATTCCAGGTGTAGCGGTGAAATGCGTAGAGATCTGGAGGAATACCGGTGGCGAAGGCGGCCCCCTGGACGAAGACTGACGCTCAGGTGCGAAAGCGTGGGGAGCAAACA
+
AAA?>AADD?A>4F4A22EAABFA2AFFHGHHDF2BEEFGDFGEG0E0EEC0E>EE@EEFFG@FFGG@FGEBFFDGFHHHG>E<>EGHGHH2?0CFGCBBFGEHHGFGHH222?@G?FFGFG1??FG<?EFFHHG?@==;;;BFFFBBB:BBB;:;--;99FFFFB.;;9./BFFFFBFF?DF//;FA-9@D;9--@.:--@BAFF@.:BA--99D;//9B99;AD//;9;99;=AFDAA=-99@AA/FF9
@M03896:38:000000000-B4D98:1:1102:24836:13049 1:N:0:166
TACGGAAGGTCCGTGCGTTATCCGGATTTATTGGGTTTAAAGGGAGCGTAGGCCGGAGATTAAGCGTGTTGTGAAATGTAGATGCTCAACATCTGCACTGCAGCGCTAACTGGTTTCCTTGAGTACGCACAAAGTGGTCGGAATTCGTGGTGTAGCGGTGAAATGCTTAGATATCACGAAGAACTCCGATTGCGCAGGCAGCTCACTGGAGCGCAACTGACGCTGAAGCTCTAAAGTCCGGGTATCGAACA
+
>AA111>?A1BDE11A0AE00BD00AAEGDGHHF/EFGFHDFCGGGGGGEEEHFE///>FGH11B//??0FF?2EFHBGGEGHFGHGBFGFFGGDB>1BBBF1B/>/><B110BBBFGHH1F1FHF/EFGGC00<1?1?//<<C1F.<C..<G00=<<<@AGFHCCCCG00:CFFEH.;?.CFFGGG9;CBAC.-9;-;..;/9BFF/9/-9-@-9@BBFF-;A:-//9FF/;9BB//;----9/:9;9A-
@M03896:38:000000000-B4D98:1:1102:25197:13209 1:N:0:166
CACGATTAACCCAAGTCAATAGAAGCCGGCGTAAAGAGTGTTTTAGATCACCCCCTCCCCAATAAAGCTAAAACTCACCTGAGTTGTAAAAAACTCCAGTTGACACAAAATAGACTACGAAAGTGGCTTTAACATATCTGAACACACAATAGCTAAGACCCAAACTGGGATTAGATACCCGTGTAGTCCGGCTGACTGACTTCTCTGAGATCTCGTATGCCGTCTTCTGCTTGAAAAAAAAAACAAACAAT
+
A?ABBBB@5DDAFAFBFE56B5BDFGHCEEEAEEHFHBFFFGHH5FGEGFHHHGGGGGGGFGFGFHHHHHFGHHGHHHHGHEHHGGHFGEGHGGEGHEBBBGHHGF0FHG3BBBBFHH/AGFD1FGEFGF1FGGF<GGFGFHHHHHFGGHHBF11?1?1FHGHFF<1<<CFGGBG0DHHH.<ACC;;;G?-;@-;CCB/FF00000000;;000;..9/;CB.;F.;0FB///.9/FFB??B-AA..;../
@M03896:38:000000000-B4D98:1:1102:28631:13310 1:N:0:166
TACGGAGGGTGCAAGCGTTAATCGGAATTACTGGGCGTAAAGCGCACGCAGGCGGTTTGTTAAGTCAGATGTGAAATCCCCGGGCTCAACCTGGGAACTGCATCTGATACTGGCAAGCTTGAGTCTCGTAGAGGGGGGTAGAATTCCAGGTGTAGCGGTGAAATGCGTAGAGATCTGGAGGAATACCGGTGGCGAAGGCGGCCCCCTGGACGTAGACTGACGTTCAGGTGCGAAAGCGTGGGGAGCAAACA
+
AAB3>3A?2>>>4FD422EAABF2AAFGFHGGDB2BAAE1ABFEECEAEEGGFEEGGDFGHGF@BFFBBGF4@@B44EGFFEC/EEGHHHHF0BF?FC?BBGGHHGF>DH1???@@?F<?0?1?F1?0?>>.1<.-<-@A.999FF9B//:/9;BFB-;;A/FBFB;:.-99/B/B/B9.AAFBFFFD-@-AF@>=9:A9@BB?BB?;.;A9.;9A;BBBFDEEB/B/;/9-;999/9.:->-9@;A99F;
@M03896:38:000000000-B4D98:1:1102:28650:13319 1:N:0:166
TACGGAGGGTGCAAGCGTTAATCGGAATTACTGGGCGTAAAGCGCACGCAGGCGGTTTGTTAAGTCAGATGTGAAATCCCCGGGCTCAACCTGGGAACTGCATCTGATACTGGCAAGCTTGAGTCTCGTAGAGGGGGGTAGAATTCCAGGTGTAGCGGTGAAATGCGTAGAGATCTGGAGGAATACCGGTGGCGAAGGCGGCCCCCTGGACGAAGACTGACGTTCAGGTGCGAAAGCGTGGGGAGCAAACA
+
BABBBAABBAAA4BG422E2ABGBEEEGHGHHFFHHEFFEGHHGG?EFGEGGGGGGGGGHGFGGFGFFFFFBGHGDGHHHGGGGGGHFHHHHHHGFGAFGHHHHHHHHFH?2??@@FHHHHFFGHHHHFGGEGHGGGFFDFFFFFFFFFEBFBBF;>C9CEFFFFFD:ABEFFFFFFFFFFFFFFFFFFBFFFFFFFFFCFAFFFFFFFFFFFFF:BFFB9A;EFFFFFFFDDFADFFDFFDF?FDEFFFA
@M03896:38:000000000-B4D98:1:1102:28640:13337 1:N:0:166
TACGGAGGGTGCAAGCGTTAATCGGAATTACTGGGCGTAAAGCGCACGCAGGCGGTTTGTTAAGTCAGATGTGAAATCCCCGGGCTCAACCTGGGAACTGCATCTGATACTGGCAAGCTTGAGTCTCGTAGAGGGGGGTAGAATTCCAGGTGTAGCGGTGAAATGCGTAGAGATCTGGAGGAATACCGGTGGCGAAGGCGGCCCCCTGGACGAAGACTGACGTTCAGGTGCGAAAGCGTGGGGAGCAAACA
+
BBBBBBBBBAAA4BDA22E2ABFBAAEFHFHHGBGFEFEDDGGEG?EEE0AEEEG@EEGHCHHHGGGEGHHG4FEFGHHHGEGCEEGEFGHFGE/??ABBFHGHHHFHHH2>??FGFF1FFFFHHFG??CFAG0<<@D=AAFFFBFFBBF/B:;BBD;;@.BFFF;;;;BEFFFFFFFBFFDFFFFFDA@BDA@>BCAADFFFCFF@;AFA;--ADBBB/BDFFFFB9;B;-:@=9B;.;9@C?-AAF/A.
@M03896:38:000000000-B4D98:1:1102:15027:13535 1:N:0:166
TACGGAGGGTGCAAGCGTTAATCGGAATTACTGGGCGTAAAGCGCACGCAGGCGGTTTGTTAAGTCAGATGTGAAATCCCCGGGCTCAACCTGGGAACTGCATCTGATACTGGCAAGCTTGAGTCTCGTAGAGGGGGGTAGAATTCCAGGTGTAGCGGTGAAATGCGTAGAGATCTGGAGGAATACCGGTGGCGAAGGCGGCCCCCTGGACGAAGACTGACGCTCAGGTGCGAAAGCGTGGGGAGCAAACA
+
>AAA3AADB2A>CDGA22E2ABFB2BFGHHHHGFGFEEGGHHGEGCEEFG??EEGEEGGHGHHHHH4BBGGFD4FGGHHHGEGGEFHHHHHGGGECGFGGGHHHHHHHHH??F?FFFGHGFGFGHFGCFEFGHHE-<BFAEFFFFFFFFFBFF;:BB9;@EFFFFFA:DFEFFFFFFFFFFDFFFFFFBDADA@@DFFA>=DBFFDDAEFFFF-A;;BF9FFFFFFBFFFF@ABADFFA.@CAAF;;F9FA
@M03896:38:000000000-B4D98:1:1102:15008:13546 1:N:0:166
TACGGAGGGTGCAAGCGTTAATCGGAATTACTGGGCGTAAAGCGCACGCAGGCGGTTTGTTAAGTCAGATGTGAAATCCCCGGGCTCAACCTGGGAACTGCATCTGATACTGGCAAGCTTGAGTCTCGTAGAGGGGGGTAGAATTCCAGGTGTAGCGGTGAAATGCGTAGAGATCTGGAGGAATACCGGTGGCGAAGGCGGCCCCCTGGACGAAGACTGACGCTCAGGTGCGAAAGCGTGGGGAGCAAACA
+
ABBBA3ADBAAA4AF4A2E2ABFBBBFFHHHHGFGHGFGEHHGGGCFEGGGFGGGGGGGHHGGGFG@B3FHFHHGBFHHFFGGGGGHFGHHHHHGGFGHHHHHHHHHHGH?>??FFFHHHGFFFGGGGFEGFGHC<@FFFFFFFFFFFFFBFFBBBD@;BEFFFFFDADFFFFFFFFFFFFFFFFFFFFBDDFFFFFFFFFFFFFDDEFFFFFBD;FFFBBDDDFFFFFFFFAFFFFFFFFFFFFFFFFFF
@M03896:38:000000000-B4D98:1:1102:25023:14164 1:N:0:166
TCCGTAGGTGGCAAGCGTTGTCCGGAATTATTGGGCGTAACGCGCGCGCAGGCGGTTTCTTAAGTCTGATGTGAAAGCCCACGGCTCAACCGTGGAGTGTCATTGGAAACTGGGGAACTTGAGTGCAGAAGAGGAGAGTGGAATTCCACGTGTAGCGGTGAAATGCGTAGAGATGTGGAGGAACACCAGTGGCGAAGGCGACTCTCTGGTCTGTAACTGACGCTGAGGCTCGAAAGCGTGGGGAGCGAACA
+
>1>1>B>1BF1>AF1A1A00ABDA0A0BGBGGDB0BAA/A//AAA/A/E@//B>>>EEFFHHHBFGBFHHHHFF>FGHFFEFEBBBFHCGHCCHCC?1??@FFGDGDFGH1<??/.>FFF=F1FGFHHHHBFACC.CCCGEFCBCGGFHCA;;;:;--;9;0099;.;C:EFFFFF00F.C9/CFFFF?BBFA-@?@BE>@@;BFFB/;:9BBF/;B/:;FBA??B----9-@---9AAB;>-:9-9@-@9
@M03896:38:000000000-B4D98:1:1102:24066:14250 1:N:0:166
TACGTAGGGGGCAAGCGTTATCCGGATTTACTGGGTGTAAAGGGAGCGTAGACGGTGTGGCAAGTCTGATGTGAAAGGCATGGGCTCAACCTGTGGACTGCATTGGAAACTGTCATACTTGAGTGCCGGAGGGGTACGCGGACTTCCTAGTGTAGCGGTGAAATGCGTAGATATTAGGAGGAACACCAGTGGCGCAGGCGGCTTACTGTACGATAACTGACGCTGAGGCTCGAAAGCGTGGGGAGCAAACA
+
>A>AAF??32>>AACA2AA2ABDA22BEGCHH5B2BEE3B5EFEEEEAEEAFHEEEFEC1BBB1BB4@BEDB4B@GB1FGFHH1B?FEFFHGHF?0F?3?FFF43?BBEH?1BB?2FFGF1B1BGDH//<>@@?CD1.>-<A-<GDD;0:::;;<GG:::CCB00;.;99EFFGFBF0BBEF/CBFEE.;0/;-.99-;-@==BFB;9/:/.9AEEFFB/BAAA.9..9AA-;...;DDDBBBFB;.//A.
@M03896:38:000000000-B4D98:1:1102:27905:14287 1:N:0:166
TACGGAGGGTGCAAGCGTTAATCGGAATTACTGGGCGTAAAGCGCACGCAGGCGGTTTGTTAAGTCAGATGTGACATCCCCGGGCTCAACCTGGGAACTGCATCTGATACTGGCAAGCTTGAGTCTCGTAGAGGGGGGTAGAATTCCAGGTGTAGCGGTGAAATGCGTAGAGATCTGGAGGAATACCGGTGGCGAAGGCGGCCCCCTGGACGAAGACTGACGCTCAGGTGCGAAAGCGTGGGGAGCAAACA
+
33A3AAA2?2>A4FDA2AE2ABGB2E2FGHHHGFDFEEEGHGFGGCEEEGG0E>EEE?EHFFGHGHDBFGB44E4FFHFHGGGEEEGFFFGFG0FGHC11?GHHHEHFHH?>1/@CCGHGFF1???GFCEFC<GDGC=BAE9/;BB9/;99BB;;9-;9@.FBF//.:;>?BFFBBFB;AD..9/BFD@@-;9>?=BAE9>;BBBB-.AF?B;@D.;F/9/9AD..BFBFF;.--9/;9A=-?99AEBB.9
@M03896:38:000000000-B4D98:1:1102:27892:14303 1:N:0:166
TACGGAGGGTGCAAGCGTTAATCGGAATTACTGGGCGTAAAGCGCACGCAGGCGGTTTGTTAAGTCAGATGTGAAATCCCCGGGCTCAACCTGGGAACTGCATCTGATACTGGCAAGCTTGAGTCTCGTAGAGGGGGGTAGAATTCCAGGTGTAGCGGTGAAATGCGTAGAGATCTGGAGGAATACCGGTGGCGAAGGCGGCCCCCTGGACGAAGACTGACGCTCAGGTGCGAAAGCGTGGGGAGCAAACA
+
BBBBBAADA2AABAG4E2E2ABGABAEFHHGHFFGHEEFBGHHGGCE?EEGGGCGEEFGGEGFFBBBBFGFEGHGBFHHGGFGGGGGFHGHGHAEFHEHGHHHHHGHGHH?2?<@FFHHHGGCGGHHGFEGGHHGCC=FFFFBBFFFBFFFFF;FFD@:@EFFFFFDDDFFFFFFFFFEFFFFFFFFFF@FFFFFFFFE@CCCFFFFFFFFFCDFDBFFFFFFFFFFFFFFADDFFFFFFFFFFFFFFFF.
@M03896:38:000000000-B4D98:1:1102:14828:14415 1:N:0:166
TACGGAGGGTGCAAGCGTTAATCGGAATTACTGGGCGTAAAGCGCACGCAGGCGGTTTGTTACGTCAGATGTGAAATCCCCGGGCTCAACCTGGGAACTGCATCTGATACTGGCAAGCTTGAGTCTCGTAGAGGGGGGTAGAATTCCAGGTGTAGCGGTGAAATGCGTAGAGATCTGGAGGAATACCGGTGGCGAAGGCGGCCCCCTGGACGAAGACTGACGCTCAGGTGCGAAAGCGTGGGGAGCAAACA
+
>AAA1AADD>AA1EFA00A00BDAABFFHDFGAA/BEEECCGFEGCEAEGGCFEEGEFEHGG2?FG//FGFFFGD1FGH1E>E?EGHF1<FGHGG0FF1?GDGHB?>FGH?2?FBBCFFF0?1?F<GF>.FFHBC@@?@9-/9BFFFEB/B9/9;;99;-:/B/BFA;A@EBFFFFFFBFBAFBFF99@@??;-;@>;A>@?9--;;;--F-9-A-/;9BFF?BB-;/B9B9-9-;FBFB;9-E@FFF/-:
@M03896:38:000000000-B4D98:1:1102:7542:14712 1:N:0:166
TACGGAGGGTGCAAGCGTTAATCGGAATTACTGGGCGTAAAGCGCACGCAGGCGGTTTGTTAAGTCAGATGTGAAATCCCCGGGCTCAACCCGGGAACTGCATCTGATACTGGCAAGCTTGAGTCTCGTAGAGGGGGGTAGAATTCCAGGTGTAGCGGTGAAATGCGTAGAGATCTGGAGGAATACCGGTGGCGAAGGCGGCCCCCTGGACGAAGACTGACGCTCAGGTGCGAAAGCGTGGGGAGCAAACA
+
ABBAAAABBAAAADG4A2A2ABFBBEFGHFHHGFHGGFGEHHHGGCEGGGGFGGGGGGGHHHFGFG@BBGHFGHGFHHHHGGGGGGHFHGHFFGGFGGHHHHHHHHFGFH?=??FFGHHHHH<FGHGGFGGGHHACGFFFFFFFFFF9BF0F;;FFDCAFFFFFFFFDFFFFFFFFFFFFFFFFFFFFF@DFFFFFFFE@DFFFFFFFFFFFFFFFFFFBFFFDFFFFFFB@ADFFFFFFCFFFFDFFFF?
@M03896:38:000000000-B4D98:1:1102:7056:14756 1:N:0:166
TACGGAGGGTGCAAGCGTTAATCGGAATTACTGGGCGTAAAGCGCACGCAGGCGGTTTGTTAAGTCAGATGTGAAATCCCCGGGCTCAACCTGGGAACTGCATCTGATACTGGCAAGCTTGAGTCTCGTAGAGGGGGGTAGAATTCCAGGTGTAGCGGTGAAATGCGTAGAGATCTGGAGGAATACCGGTGGCGAAGGCGGCCCCCTGGACGAAGACTGACGCTCAGGTGCGAAAGCGTGGGGAGCAAACA
+
AAAA>>ADB2AAC5FAE2E2ABFBBBFFHHHHFCGHFGGEHHHGGCEEGGGGGGGFEEGGGHGGFG4B3FFBFGGBGHHHGGGGGGHFGHHHHFE0BFHHHHHHHGFGGH?2??@CFHHHHHFFGHGGFFGGHG.?C;@DFFFFFFFBBFBFBBFFDD;BEFFFFFDAFFFFFFFFFBFFFFFFFFFFCBFFFFFAFFFFFFFFFFFAFFFFFBDAFFFFFFFFFFFBFF;@DBFDFFFFFFFFFDFFFFF
@M03896:38:000000000-B4D98:1:1102:19253:15723 1:N:0:166
ACCACTGACCCTCAGCAATCTTAAACTTCTTAGACGAATCACCAGAACGGAAAACATCCTTCATAGAAATTTCACGCGGCGGCAAGTTGCCATACAAAACAGGGTCGCCAGCAATATCGGTATAAGTCAAAGCACCTTTAGCGTTAAGGTACTGAATCTCTTTAGTCGCAGTAGGCGGAAAACGAACAAGCGCAAGAGTAAACATAGTGCCATGCTCAGGAACAAAGAAACGCGGCACAGAATGTTTAAAG
+
>>AAAF1DBFFBGF1A11111BADBFGHGFGHBFBEEEGCBFFG0CBBA/AFEHFFGH0BDF1DDDDFGFHHGGA/F/>>E>EEGFGFBBGHFH01BFBGEH//BB/BEC<??@?1?F?>??CGFH?>FHH1>C0>0<FF<>-<<EEGF0DGG00<BGCGFHGHF0GA@-::CFC9;9?A@GE@CEA@B9EA@@9-FFFF/FBBBB9;//B/B;B9BF/;9BAEF?B/9FF----;-@F-:BBF;/9;///
@M03896:38:000000000-B4D98:1:1102:7756:15729 1:N:0:166
TCCGGCTGACTGACTACTCACTGATCTCGTATGCCGTCTTCTGCTTGAAAAAAAAAAAAAGACAAACTAAAAACCAACACGATTTTCATCCACGACCAATAGACAACACCTAGCATACAATGAAGCCTTAACTATCTTATATATACTAATGTAGATTCACACCACGACCTACAATTAACAACTTCCGTATTAACCATGCTAGAACACATTTATACTGGTCATGATAGATAATTAACATCCATTCTGATC
+
AAB@>3>ACFDFBBB5E5A54BABDADDGFEHGFGCGGHGHGFFGGHFF5EB00A000>>11B3221333@33////>///////4444B333</>/<?<<2>222?///2?<1<11?111111110111111111111111111<00=00000D000000/.<..---.0;/:0000000./0;0.0../0000000/000000//.0000009//////////9:;9;//////////9////////
@M03896:38:000000000-B4D98:1:1102:27155:15780 1:N:0:166
CACGGGTGTTGCGAGCGTTGTCCGTAATTACTAGGCGTCACGGGCAGGCAGGCGGATCTATAAGTTTTTCGTTTAAGGCGTCAGCTTAACTGGCGTCCGGCGGGAGATACTGTAGCTCTGGAATGCGGTTGGGTAATACAGAATTCCTGGTGTATCGTTGGAATGCGCAGAGATCAGGAGGCATACCGACGGCGACGGCAGTCTTCCAAGTCGTCCTTGACGCTCCACTGCGCCGGTTTGGGTATCAAACA
+
AAA@A>1>>1ABE0AE?0A00BAAABABGCGHBA0BEE//////A?E@EF?/E///>EF@F222B@2BF0/>B>/>B<G/ECE/BDFFHHG10?/</>/<<@--<-.:0;;;;=;00<CC:</:0C?-;A--A.0;0;;90999;F0B09/=9//9;-9--99/;;;-@@=AFFFF///----;/;B-:-;99;9-@;@--BF/BFF////:999:-BB/BBB---/:;/9A-;--;-9;9-9;/FFF//-
@M03896:38:000000000-B4D98:1:1102:26016:16253 1:N:0:166
CATAGCACCAGAAACAAAACTAGGAACGGCCTCATCAGGGTTAGGAACATTAGAGCCTTGAATGGCAGATTTAATACCAGCATCACCCATGCCTACAGTATTGTTATCGGTAGCAAGCACATCACCTTGAATGCCACCGGAGGCTGCTTTTTGACCGCCTCCAAACAATTTAGACATGGCGCCACCAGCAAGACCAGACGCACTACCCCCAGCAATAGCACCAAACATAAATCACCTCACTCCACAGC
+
AAAB>B5DAFF4BF4AAA4A4BB44BB22AAEGGHGH3322FHG2FGFFFBF5D3DGEG3FGFB3BEEFDGHHGFHFHFGHHHHFFHHEG3FHHFFB3BBFEEFFHHH?/???BD30?0FBB?BFF3BBFFGEF3?CC//<</?/0?@@@F1/?1?/>>?CF0G1>>.1<==1<G0D0/CCC@<AGG.CGBCG/:CCC.;-A?BFFB.;9-.;/99FBF0F.A..9./;///;/B.;;/A9/.;./.;
@M03896:38:000000000-B4D98:1:1102:7410:16385 1:N:0:166
TACGGAGGGTGCAAGCGTTAATCGGAATTACTGGGCGTAAAGCGCACGCAGGCGGTTTGTTAAGTCAGATGTGAAATCCCCGGGCTCAACCTGGGAACTGCATCTGATACTGGCAAGCTTGAGTCTCGTAGAGGGGGGTAGAATTCCAGGTGTAGCGGTGAAATGCGTAGAGATCTGGAGGAATACCGGTGGCGAAGGCGGCCCCCTGGACGAAGACTGACGCTCAGGTGCGAAAGCGTGGGGAGCAAACA
+
ABABA3ADB?AAAFD4A2E2ABFBBBCFHGGHGGHHGFGEHHHGG0EEGGGGGGGGGGGHHHFGFG4B@FFFGHHFGHHBFGGGFGHFGHHHHHGHHGHHHHHHHHGHHH?2??@FGHHHHG=GGHGGFEFFGHECDFFDFFFFFFB:;F0FB;FFFD9CEFFFFFA;DFFFFFFFFFFFFFFFFFFFF=DFFFFFFFFFFFFFFFFFFFFFDFFAFFFFBDDDFFFFBF;;:>DFFF.DCFFEAAEFFF.
@M03896:38:000000000-B4D98:1:1102:7410:16404 1:N:0:166
TACGGAGGGTGCAAGCGTTAATCGGAATTACTGGGCGTAAAGCGCACGCAGGCGGTTTGTTAAGTCAGATGTGAAATCCCCGGGCTCAACCTGGGAACTGCATCTGATACTGGCAAGCTTGAGTCTCGTAGAGGGGGGTAGAATTCCAGGTGTAGCGGTGAAATGCGTAGAGCTCTGGAGGAATACCGGTGGCGAAGGCGGCCCCCTGGACGAAGACTGACGCTCAGGGGCGAAAGCGTGGGGCGCAAACA
+
AAA3AAA?DA2>GFAA2A22ABFA2A2CFAFGD3FBAEEE1FGGE?EAEEE0EEEEEE?2BFG4BG4BBGHFFG4BFHHHGEGGEEHH3FGFGH/0FFCBF2GGG?>FGH?2?<@2?????FCFGHF0<><CGFC@-@B9;/;BFFFF/BBF;;;99;9-;FFFFF.;;B.//9BF//;9AD.BFFFA-;9AA-9>BDEDFAAFBD;..:A--;?9;;:;BDDA?./:9---;9B.B.DDA9-.;-;-;A.
@M03896:38:000000000-B4D98:1:1102:3016:16615 1:N:0:166
CACGATTAACCCAAGTCAATAGAAGCCGGCCTAAAGAGTGTTTTTGATCCCCCCCTCCCCAATTAAGCTAAAACTCACCTGAGTTGTAAAAAACTCCAATTGACACCACATAGACTACGAAAGTGGCTTTAACCTATCTGAACACACAATAGCTAAGACCCAAACTGGGCTTATAAACCCCAATAGTCCCGCCTCCCTACTACCCCCTTATCTCGTATGCCTCCTTCTGCCTTAAAACACAACAACAACC
+
A1A1>>>1B1BAA11BD3BDAADD1BB0000001B110D1FFGH///DA10EEGEE?EFE0/B1@B1@@1@BFB@@FFGF000BB1B12GEFEG1BGF1>BDGFFE/</?B111B11F//F/<GFBFGHHF211@@?11111?1</?//<1<>>1>1><<F..<<<0/<./C/=D00<CAF:./0:;0C/-;-..9./09000/..--./0;09AC.///9;/9-/;////;////;/--9-;--;----
@M03896:38:000000000-B4D98:1:1102:5584:16639 1:N:0:166
TACGTAGGGGGCAAGCGTTATCCGGATTTACTGGGTGTAAAGGGAGCTTAGACGGCTGTGCAATTCTGAAGTGAAAGGCATGGGCTCAACCTGTGGACTGCATTGGAAACTGTCATACTTGAGTGCCGGAGGGGTAGGCGGAATTCCTAGTGTAGCGGTGAAATGCGTAGATATTAGGAGGAACCCCAGTGGCGAAGGCGGCTTACTGGACGGTAACTGACGTTGAGGCTCGAAAGCGTGGGGAGCAAACA
+
A?A@AFF?32A>AFFA22E2ABDA2ABEGFHHHHHHGGH5AFG111E1BBAGGDGG@EBFDD55BB4@B4B@B444@1?13BF1?BFF3BF?0FB03B3FGBGFH33FGF3??34B41FBBB1BFFDDB/BDD/<///?--<-CGGDF0==0<00<--;-;00;:0.;.?.B0C00C00;AA9F.AD9.;;/9-;9BDF---;-99B9/BF>-;.;:FBBF.AEAE/..;9@BF.9BDDD-@-.-;ABBF.
@M03896:38:000000000-B4D98:1:1102:16240:17120 1:N:0:166
TACGGAGGATCCGAGCGTTATCCGGATTTATTGGGTTTAACGGGCTCGTAGGCGGACGCTTAAGTCAGTTGTGAAAGTTTGCGGCTCAACCGTAAAATTGCAGTTGATACTGGGTGTCTTGAGTACAGTAGAGGCAGGCGGAATTCGTGGTGTAGCGGTGAAATGCTTAGATATCACGAAGAACTCCGATTGCGAAGGCAGCTCACTTGACTTCAACTGACACTGCTGCTCGAAAGTGTTGGTATCCAACA
+
>1A1>???AFFC1A100000AFGA00ABGEGHG1B/BE121/A/?/A//B?/B>/>>/>>FE1BBFFB>FDBE2FDHGH2GH?/ECGFHFHCCHC/2@?DGHHFD?DFFH<1<??<<FDFFF1>GHFBGHDB1G<<C-<-<;@CHCE:;::;C;0;--CA?0BFEBBFFFBBBFEFG.:EABFFFFF99;A-;-;@--;--;:BFB://99//9//99/;B;B/9/;/9;:-;-9-:/99AE9/9;//:B-
@M03896:38:000000000-B4D98:1:1102:22261:17310 1:N:0:166
GACAGAGGATGCAAGCGTTATCCGGAATGATTGGGCGTAAAGCGTCTGTAGGTGGCTTTTCACGTCCGCCGTCAAATCCCAGGTCTCAACCCTGTACAGGCGGTGGAAACTACCAAGCTGGAGTACGGTAGGGGCAGAGGTAATTTCCGGTGGAGCGGTGAAATGCATTGAGATCGGAAAGAACACCAACGGCGAAAGCCCTCTGCTGGGCCGACACTGACACTGAGAGACGACAGCTAGGGGAGCAAATT
+
3>>3>C>AFFFFFG4A2222ABD2AAEGGFHHF22BAAEEAFEFEBAFGFEDFGAFAFGHDF5AFGAEEF/EEFGFHHHHHHG3BDGFFGGEGF34B?BBF//>/?/?FHB1BBBB@FG@<<@FGHG/<??FFF>@AFFF<<D=BBFG<-A@.<CGC?C@EC00GC0<00C0.CFE9.C@GG?BFGGG...9;99@B?F.9FEB;B9:;9.:-99;;9//;FBFB/9//.:9=-B9EBF/AA.9-:.////
@M03896:38:000000000-B4D98:1:1102:14023:17587 1:N:0:166
TACGTAGGGAGCGAGCGTTGTCCGGAATTACTGGGTGTAAAGGGAGCGTAGGCGGGATCGCAAGTCAGATGTGAAAACTATGGGCTTAACCCATAAACTGCATTTGAAACTGTGGTTCTTGAGTGAAGTAGAGGTAAGCGGAATTCCTAGTGTAGCGGTGAAATGCGTAGATATTAGGAGGAACATCAGTGGCGAAGGCGGCTTACTGGGCTTTAACTTACGCTGAGGCTCGCAAGCGTGGGGAGCAACCA
+
A1A11B1A1B1>11EE0A00ABDB00ABGAFGFBCFEEFABDFGFAEEE?E/BFGGGGGA?///BFB1D2BBFGE>GBFFHHE0FGCC1DG?FF0<BB>?FHHGHHF11?112@<0??D?FB1?1?<G??>1>G<F=F1@-<<EGGH0<G0=00<=::;AEB0FFE..;-EFFFGBF09B..9A/;FBFFG/C-A@?-9-;@--FFB:/--BAFB/F//:B-;E--9---9----99-:-;=---;-9AF-
@M03896:38:000000000-B4D98:1:1102:26443:17653 1:N:0:166
TACGGAGGGTGCAAGCGTTAATCGGAATTACTGGGCGTAAAGCGCACGCAGGCGGTTTGTTAAGTCAGATGTGAAATCCCCGGGCTCAACCTGGGAACTGCATCTGATACTGGCAAGCTTGAGTCTCGTAGAGGGGGGTAGAATTCCAGGTGTAGCGGTGAAATGCGTAGAGATCTGGAGGAATACCGGTGGCGAAGGCGGCCCCCTGGACGAAGACTGACGCTCAGGTGCGAAAGCGTGGGGAGCAAACA
+
AAAAA3ADB>AA45BA22E2ABFABAFFHBGHFBGGGGG1FGGGGFEEFGGCGCGGFGGHGBBFGH@BBGHG4@B4BFGHGGGGEGGFFGHHHFGHHCGFGFHHHHHH>G?2??@<?GHHG<1GHHGFFDFAFFEDGFCFFFFFFFF;BFFFF9BF;=DFEFFFFFADDFFFBFFFFFFFBFFFFFFA@B;DA@B==FA;@DDFFFFAEFA-9@ADBFFBFFFFF?BBFFB;99BDFDFDFFFED;99FF.
@M03896:38:000000000-B4D98:1:1102:6971:17982 1:N:0:166
TACGGAGGGTGCAAGCGTTAATCGGAATTACTGGGCGTAAAGCGCACGCAGGCGGTTTGTTAAGTCAGATGTGAAATCCCCGGGCTCAACCTGCGAACTGCATCTGATACTGGCAAGCTTGAGTCTCGTAGAGGGGGGTAGAATTCCAGGAGTAGCGGTGAAATGCGTAGAGATCTGGAGGAATACCGGTGGCGACGGCGGCCCCCTGGACGAAGACTGCCGCTCAGGTCCGAAAGCGTGGGGAGCAAACA
+
ABBBA?AD22>AF5G4E2EEFGHAEAAFH5FHFBFHAEEEDHFEG?ECGGCEG?@EE1E2BG4FFE4BB4B4B4E4BGHBE/E/EGGGHHHFG0><BBGGFHFH22?>FF?1??F1?FGG0?<FFHF0><CF<><---;DAF/9/9:;9/.;;;FFFA;-.;B///;99@.B9FF/;//....;BFFA--;.;@C--;>-9-9;BB9;EF?---;;BFF/;@A-9.////9-.;>.;...--@99.EFBF?
@M03896:38:000000000-B4D98:1:1102:6982:17998 1:N:0:166
TACGGAGGGTGCAAGCGTTAATCGGAATTACTGGGCGTAAAGCGCACGCAGGCGGTTTGTTAAGTCAGATGTGAAATCCCCGGGCTCAACCTGGGAACTGCATCTGATACTGGCAAGCTTGAGTCTCGTAGAGGGGGGTAGAATTCCAGGTGTAGCGGTGAAATGCGTAGAGATCTGGAGGAATACCGGTGGCGAAGGCGGCCCCCTGGACGAAGACTGACGCTCAGGTGCGAAAGCGTGGGGAGCAAACA
+
BBBBAAABBAAA45F422E2ABGBABFGHGHHHFHHGGGFHHHGGCEEGEGGGGGGGGGHGHFGGH@BBFGFGHGFGHHHGGGGFGHFHGHHHHGHHGHHHHHHHHGGFH?>??FGGHHHGFFGHHHHFGGGFHGG-DDDEFFFFFFBFFBFBBFFFFAFEFFFFF;ADFFFFFFFFFFFFFFFFFFFF>BFFDCFFFA@FFFFFFFFFFFF-DFDFFFBFFFDFFFFFFFDDFFFFFFFFFFE-AEFFF?
@M03896:38:000000000-B4D98:1:1102:3669:18152 1:N:0:166
TACGGAGGGTGCGAGCGTTAATCGGAATAACTGGGCGTAAAGGGCACGCAGGCGGACTTTTACGTGAGATGTGACAGCCCCGGGCTTAACCTGGGAATTGCATTTCAGACTGGGAGTCTAGAGTACTTTAGGGAGGGGTAGAATTCCACGTGTAGCGGTGAAATGCGTAGAGATGTGGAGGAATACCGAAGGCGAAGGCAGCCCCTTGGGAATGTACTGACGCTCATGTGCGAAAGCGTGGGGAGCAAAC
+
AAAAAA?DD2A>E?AA2AE22BFABEEFHFHHE3FBEE0EEGHCFCE?E?@0EEEEE>FFGFGGHH/?BFGBF44FGHGGGGGB>@GGGFHFH0A0FGGHGFHHHHB@?F???/0??FF<FD>>FHBGHHHFFB>=<-CCFHCGHHFFHDA;;:;C--;;AFGGFC::.@.;BFGF00C.EA/FEFFDF=B.;-99-:AFDFFFFFFFF.9/;;BFBFF/FDFFFFFBFFBD;-@.B...9;;F-A;//A
@M03896:38:000000000-B4D98:1:1102:24656:18177 1:N:0:166
TACGGAGGGTGCAAGCGTTAATCGGAATTACTGGGCGTAAAGCGCACGCAGGCGGTTTGTTAAGTCAGATGTGAAATCCCCGGGCTCAACCTGGGAACTGCATCTGATACTGGCAAGCTTGAGTCTCGTAGAGGGGGGTAGAATTCCAGGTGTAGCGGTGAAATGCGTAGAGATCTGGAGGAATACCGGTGGCGAAGGCGGCCCCCTGGACGAAGACTGACGCTCAGGTGCGAAAGCGTGGGGAGCAAACA
+
BBBBB3ADD?AABFG4E2E2ABGBEAFGHHHHFGHHGGGEHHHGGCEEGFGGGGGEEGGHHHGHFGFFGHFFGHF?FGHGGGGGGGHEGGHHHHGHHEHHHGHHHHGHGHD2??@FFHHHHGCFFHHHGGGGHGGGGCFFFFFFFFFFFFBFBBFFFD;CEFFFFFFDFFFFEFFFFFFFFFFFFFFFFFFFFFFFFFFFFFDFFFFFFFFFFFFAFFFBFFFFFFFFFFFCDDADFFDDFFFEFFEFFF.
@M03896:38:000000000-B4D98:1:1102:19769:18179 1:N:0:166
TACGTAGGGGGCAAGCGTTATCCGGAATTATTGGGCGTAAAGCGTGCGTAGGTGGTAATTTAAGCGCAAGGTTTAAACTAACGGCTCAACCGTTAAATGCCATGCGAACTGGGTTACTTGAGTGCTGGAGGGGAAAGCGGAATTCCTAGTGTAGCGGTGAAGTGCGTAGATATTAGGAGGAACACCGGCGGCGAAGGCGGCTTTCTGGACAGCAACTGACACTGAGGCACGAAAGTGTGGGTAGCAAACAG
+
>AA3>@C3AA2>22FA22E2ABDBABEFHBHHGCCHGGFEHHHGEEECFEEEFGFFBGHHHFFDGG>>>>?BGH34BFGFBFEEEFGGHGH@EGA/2BDGHFHGFDDCCH2??@???FGDFG<FFGFHFHCCGG<C.CDFGCEFFGG:<CBCC;C;A;:CF0=FF?;EFAFFFFF000C9EBFFF;B9@FA@FA;A.ACFAFAFFFF/BFBAEFFFFEBFFF/BFFFFEFF?9;DFFBFDBDFEBFFFF.9
@M03896:38:000000000-B4D98:1:1102:2846:18219 1:N:0:166
ATGATACGGCGACCACCGAGATCTACACGGATATCTTATGGTAATTGTGTGCCAGAAACCCGTGTAGTCCGGCTGACTGACTACTCACTGATCTCGTATGCCGTCTTCTGCTTGAAAAAAAAAAATACTCACAGTCATGTTCCAAACAATGTCTATTCTACTACATAATAAATGCCTCGTTTGTGTCTACTTCTCCAACTTATGTTATTATCGTTTCGTTTCACTAATTGAGCTGTATGATCATATCATT
+
BBAABFB3A?@D??22F2E2AAFFFGFFE?EEGHGGHFGB3FBGGHFHHFFFG5B1AGHHGG1BBFFBFHC>EGGGFF3GHGFCFGFGHBFF4??0??F3FGEE@FEDHDB3BB0BB3F>B//>-0111111<1>0000=00000<<..00=00000;00;:00/;;0;000000009..:9.//;00000000000///000090;9C000...99.././//;////////;/////:///;99://9
@M03896:38:000000000-B4D98:1:1102:8418:18444 1:N:0:166
AACGTAGGTCACAAGCGTTGTCCGGAATTACTGGGTGTAAAGGGAGCGCAGGCGGGAAGACAAGTTGGAAGTGAAATCCATGGGCTCAACCCATGAACTGCTTTCAAAACTGTTTTTCTTGAGTAGTGCAGAGGTAGGCGGAATTCCCGGTGTAGCGGTGGAATGCGTAGATATCGGGAGGAACACCAGTGGCGAAGGCGGCCTACTGGGCACCAACTGACGCTGAGGCTCGAAAGTGTGGGTAGCAAACA
+
AAABA>CAFF4B5BB4A2E2ABDB22AFH5GHGHDGEEG5AFFGFAFEG0EEEEEG/>1BFFBBBF4B3BBBFG44BFG34FFCFGF3FFHAFH?1?BGFFHFGF2BBB??1?@@0?0GGH2@><FFCGFH1/FFHHAF->@DGH0=<A--CA0C0-=.;E.BF9BC;ABEF0FBA????BDBABF.../;FFBBB>DEBBBBDFBFBBEAF.;..;;B/9AA.9AF?.999-.A9/9/9ADA/./;;B..
@M03896:38:000000000-B4D98:1:1102:10843:18551 1:N:0:166
TACGGAGGGTGCAAGCGTTAATCGGAATTACTGGGCGTAAAGCGCACGCAGGCGGTTTGTTAAGTCAGATGTGAAATCCCCGGGCTCAACCTGGGAACTGCATCTGATACTGGCAAGCTTGAGTCTCGTAGAGGGGGGTAGAATTCCAGGTGTAGCGGTGAAATGCGTAGAGATCTGGAGGAATACCGGTGGCGAAGGCGGCCCCCTGGACGAAGACTGACGCTCAGGTGCGAAAGCGTGGGGAGCAAACA
+
AAAAA>ABBA2>45FF22F2ABGBBBFGHHHHFFHGGGGEGHGGC?EEGGGCGGGGGGFHGGFF@F4BFFGFFGGFGHHHGGGEFGHGGFHHHGGEGFHHHFHFF>FGGH?2??2@FGHGHH1GGHG0?CFFGF<<<@BDEFFFFFF;9FFFF/;B=@ADEFFFFB9;ABEF/BFFFFFFFFFFFFFFBDFFA@-BDFA;AFF;DFFEEFAFCBDDBFF/;ADFF.9F9B;;;@DDFADFABFA-;AF/F.
@M03896:38:000000000-B4D98:1:1102:10862:18556 1:N:0:166
TACGGAGGGTGCAAGCGTTAATCGGAATTACTGGGCGTAAAGCGCACGCAGGCGGTTTGTTAAGTCAGATGTGAAATCCCCGGGCTCAACCTGGGAACTGCATCTGATACTGGCAAGCTTGAGTCTCGTAGAGGGGGGTAGAATTCCAGGTGTAGCGGTGAAATGCGTAGAGATCTGGAGGAATACCGGTGGCGAAGGCGGCCCCCTGGACGAAGACTGACGCTCAGGTGCGAAAGCGTGGGGAGCAAACA
+
BCBBAAADBAAA4EFA?2E2ABGBBBFGHFGHGFHHGGGAGHHGGGGCGFGGGGGGGGGHGFGFGH@BBGHGHGGBFHHGGGGGGGHFGHHHHFEHHGHHHHHHHHFH2FD???@FFHHHGFFGHHHCFGGEHHGGGFFDEFFFFFB:BFBFBBFFDFDFEFFFFFAAFFFFBFFFFFFFFFFFFFFFFFFFFFFFFFFBAFFFFFFEEFAF@BDAFFFFFFDDFAFFBBBBABFFFFFFFFFFAAEFFF?
@M03896:38:000000000-B4D98:1:1102:23003:19730 1:N:0:166
TACGTAGGGGGCAAGCGTTATCCGGATTTACTGGGTGTAAAGGGAGCGTAGACGGCACGGCAAGCCAGATGTGAAAGCCCGGGGCTCAACCCCGGGACTGCATTTGGAACTGCTGAGCTAGAGTGTCGGAGAGGCAAGTGGAATTCCTAGTGTAGCGGTGAAATGCGTAGATATTAGGAGGAACACCAGTGGCGAAGGCGTCTTGCTGGACGATGACTGACGTTGAGGCTCGAAAGCGTGTGGAGCAAACA
+
>>A1>BCA1?1>00AA00AA0BDBAAFGHFHHFHCGEFGHHHHGHCE?EE?CGBE@/>>>EEGEGG0BBGFFFGGBGFGGGGGCECGBFFHFGCGCGCA?GHHHHH1?FG1<<><F>GGFF>FFFG=.<A-@CFCACEFCCGHHGHG0C0;;C<CF-;9AEGFGFG9;C-.;FFFFB0BF---;BFFE-;/BA@-9;9A@-99EFFF:BF-@>-AFBB9FFFE?--/;AEA99-BB/9AB-9-/;--BB;-
@M03896:38:000000000-B4D98:1:1102:17116:19798 1:N:0:166
ATACCAAAGACGAGCGCCTTTACGCTTGCCTTTAGTACCTCGCAACGGCTGCGGACGACCAGGGCGAGCGCCAGAACGTTTTTTACCTTTAGACATTACATCACTCCTTCTGCACGTAATTTTTGACGCACGTTTTCTTCTGCGTCAGTACGAACGTCAGTGTTTCCTGCGCGTACACGCAAGGTAAACGCGAACAATTCAGCGGCTTTACCCGGACGCTCGACGCCATCAATACTGTTTTCCGTAATTT
+
AABBBFFBBFFA?CA2AE2ABBBBBFEBGHHHHHHHHHHHFBEEEEA0AEEG00>EF@EGGG11EE//><<E?/CFF/FFHGGGHFHGHGFHB?D1?FGFGHHHEHHHGH<1==<.<<0>DGFF-.=.<CC-:CCEFFHHH:;;:AA.;B099C99;;C.CBFGBBBFB99@@@-99:.;B-@./BFBF.;--9@@FFBFFEF.;;@BFF/999;-99;;A-9@-9@.A/9/;FFF/9B9.BF.9...9:
@M03896:38:000000000-B4D98:1:1102:24579:19946 1:N:0:166
TTATACCGATATTGCTGTCGACCCTGTTTTGTATGGCAACTTGCCGCCGCGTGAAATTTCTATGAAGGATGTTTTCCGTTCTGGTGATTCGTCTACGAAGTTTAAGATTACTGAGTGTCAGTGGTATCTTTATGCGCCTTCGTATGTTTCTCCTGCTTATCACCTTCTTGAAGGCTTCCCATTCATTCATGAACCGCCTTCTGTTGCTTTGCAAGAACGCGTACTTATTCGCCACCATGATTATTACCAGT
+
>>AAAFF1>@D1D3B313B0AAAA0BB1AABFGF20BFCGCGAFF/EEAAE//BBGGB1FBGD@BF@B0F1B@EGF1>B1FEGBGFHFFG/>EGF1/??/?B22B1>B11B2BB1>11BBBB>0BF2D2BFFFD@/?CA<F/0?F0<?F@1FG11?<=>>FFHHFFGHG1F1F/CGCCGH0DFHBGFDD000;;G-:;..;:000;0;C00;900/999C--;;A;/9;B--;9AFEB/;B//;/99///;
@M03896:38:000000000-B4D98:1:1102:15856:20960 1:N:0:166
TACGTAGGGGGCGAGCGTTATCCGGATTCATTGGGCGTAACGCGCGCGTAGGCGGCCCGGCAGGCCGGGGGTCGAAGCGGGGGGCTCAACCCCCCGAAGCCCCCGGAACCTCCGCGGCTTGGGTCCGGTAGGGGAGGGTGGACCACGCGGTGTAGCTGTGGACTGCGCAGATATCAGGAGGAACACCGATGGCGAAGGCAGGTCTCTGGGCAGTAACTGACGCTGATGAGCGAACGCATGGGTAACGACC
+
>1A1>C1>1>1>A?EA/AA/ABDBABEEGFGFBC/BAECE/>E>E/EEEE//B><>BCB>>>B<?F/<-<<;;CCECA:@-;@@;@FFFFFFF@;@@@9@FFB@-9-;@F-;:-9-;;;;;A9BBE>=@@AE-99----A9E/;EA-;-;-9;9/9///9;B//;B;;99-9BBFF//9--;-;BFB--9--;9;-----999BFFB;/;9-99/B99;BF-----/;///----9;@-9--:///----
@M03896:38:000000000-B4D98:1:1102:13169:21624 1:N:0:166
TACGGAGGGTGCAAGCGTTAATCGGAATTACTGGGCGTAAAGCGCACGCAGGCGGTTTGTTAAGTCAGATGTGAAATCCCCGGGCTCAACCTGGGAACTGCATCTGATACTGGCAAGCTTGAGTCTCGTAGAGGGGGGTAGAATTCCAGGTGTAGCGGTGAAATGCGTAGAGATCTGGAGGAATACCGGTGGCGAAGGCGGCCCCCTGGACGAAGACTGACGCTCAGGTGCGAAAGCGTGGGGAGCAAACA
+
ABBBBAABB@AABFG4A2E2ABGFEEFGHFHHGFGHEEEEDHHGG?EFGEGGGGGGGGGFGHFGFG@BBGFBFGGFGHHHGGGGGGHEHGHHFGGHGGHHHHGHHHHHFHD2F?FGGHHFHFF?FHGHFFGFHHGGFFFFFFFFFFFBFF0F;;BBDD;CEFFFFFF:DFFFFFFFFFFFFFFFFFFFF:CFFFFFFFFFFFFFFFFFFFFFCCDAFFF::ADFFFFFFFFFDCCDFFDFFFFEFFFFFF?
@M03896:38:000000000-B4D98:1:1102:17957:21882 1:N:0:166
TACGGAGGGTGCAAGCGTTGTCCGGATTTATTGGGTTTAAAGGGTGCGTAGGTGGTTTAATAAGTCCGGGGTGAAAGCCCACAGCTCAACTGTGGAACTGCCCTGGATACTGTTAGACTTGAGGGTAGACGAGGTTGTCGGAATAGAAGGTGTAGCTGTGAAATGCATAGATACCTTCTAGAACCCCGATTGCGTAGGCAGCTGACTAGGCTACACCTGACACTGAGGCACGAAAGCGTGGGGAGCGAAC
+
>AAA1A11@11>E11A00A0AGGAAEEEHFHGFGCFAEGG1FGGG/EEC/A/D1FEBAFBDFDBDG1?>>/>EC1BFFEGHEFGGFFFHFHFH>GFGGHBFGFGF/<FFHB2>B2BFDDB1@1<??@<FHEC?<?F0/?<-><FCDDGD0<<<<0=0<=/=GGDBD0=DC0CCGGFHCHH000<CCCAGGB.CA;E@.;9.CFB0BCB9CFFFFFFFF//BFFFF/9;AE?9-;--/;;A--@A-99-9;
@M03896:38:000000000-B4D98:1:1102:4316:21949 1:N:0:166
TACGGAGGGTGCAAGCGTTAATCGGAATTACTGGGCGTAAAGCGCACGCAGGCGGTTTGTTACGTCAGATGTGAAATCCCCGGGCTCAACCTGGGAACTGCATCTGATACTGGCAAGCTTGAGTCTCGTAGAGGGGGGTAGAATTCCAGGTGTAGCGGTGAAATGCGTAGAGATCTGGAGGAATACCGGTGGCGAAGGCGGCCCCCTGGACGAAGACTGACGCTCAGGTGCGCAAGCGTGGGGAGCAAACA
+
>AA1>>A?1>>>11G0A0E00BFBAAFFHFHFD1/BEEGEGHGECCECECC@EEEEEGGFFB2FGHF?FFH2FG2FFHFGGC//<EFCBFGHGEAGGGEFBBHFHFDGGH12<??FFGGHBF????F0>EGCHH.-<-;AA/BFFFBBBB/BB99B@;A>-/BFFF-;B?EBB//9/9B---;FBFFA@@=-A>?@@-9--@;@@;@---A--@BBFB/;BA;-9;9//;F?--9;EBFF???--A-B/FA
@M03896:38:000000000-B4D98:1:1102:4322:21968 1:N:0:166
TACGGAGGGTGCAAGCGTTAATCGGAATTACTGGGCGTAAAGCGCACGCAGGCGGTTTGTTAAGTCAGATGTGAAATCCCCGGGCTCAACCTGGGAACTGCATCTGATACTGGCAAGCTTGAGTCTCGTAGAGGGGGGTAGAATTCCAGGTGTAGCGGTGAAATGCGTAGAGATCTGGAGGAATACCGGTGGCGAAGGCGGCCCCCTGGACGAAGACTGACGCTCAGGTGCGAAAGCGTGGGGAGCAAACA
+
AAAAAAADCA?A4FD4E2E2AFGBABFFHFHHHFHGGGGEGHHGGCEEGGGGGGGGGGGHHFFFBGFBFHH@GFG?FGHHGGGGGGHFHGHHHHGAGEHHHGHHHHGHHH?>??@GEHHHGGGGGHHHGGGGHHGGGFFFFFFFFFFEFFBFB;FFDCDFFFFFFFDADD?F/BFFFFFFFFFFFFFDF:@DFBFFAFFF;FDFFAFEEFFCDBDDFFFFFFFDFFFFFFF@?@FFFFFFFFFFFFFFFFA
@M03896:38:000000000-B4D98:1:1102:23257:22214 1:N:0:166
TACGGAAGGTCCGGGCGTTATCCGGATTTATTGGGTTTAAAGGGAGCGTAGGCCGGAGATTAAGCGTGTTGTGAAATGTAGACGCTCACCGTCTGCACTGCAGCGCGAACTGGTTTCCTTGAGTCCGCACAAAGTGGGCGGACTTCGTGTTGTAGCGGTGAAATGCTTAGATATCACGAAGAACTCCGATTGCGAAGGCAGCTCACTGGAGCGCAACTGACGCTGAAGCTCGAAAGTGCGGGTATCGAACA
+
>1AAA1AA@@BF111A00AE0BGB/AEEH1GHFB//BEFF111BAAEEEE@?FH/E?EEGGB1@B>///FAF?GHBGH>2FEG/EEEG1F/BE0<FDFDBFFCGGG///@????<0?FDG1F1=1>.C@CC/.C<=0CC--:9@0;ECE..9;9;B?-;;9;9F00;;BFBBBFFFF?B?-AB99;FA@FBE/B@??-AFFF/;F/;9;FFF-;9;>/99B-9-999/BFF;=F?BFFE@?-@>/:--;A;
@M03896:38:000000000-B4D98:1:1102:25884:22438 1:N:0:166
TACGGAGGGTGCAAGCGTTAATCGGAATTACTGGGCGTAAAGCGCACGCAGGCGGTTTGTTAAGTCAGATGTGAAATCCCCGGGCTCAACCTGGGAACTGCATCTGATACTAGCAAGCTTGAGTCTCGTAGAGGGGGGTAGAATTCCAGGTGTAGCGGTGAAATGCGTAGAGATCTGGAGGAATACCGGTGGCGAAGGCAGCCCCCTGGACGAAGACTGACGCTCAGGTGCGAAAGCGTGGGGAGCAAACA
+
AAAA@3A?>2AA4FG4E2E2ABFABAECHCGHFACGEFEBGGHGG0EEEEGCG0EEE1E?BGGGGDFFGHFBFG@4BFHGGGGGGGGBGGHCF0F0FGHHHHHHHF>DFG?FG@@>FGGHGGCFGHGHFDEGDFE>@-@99BFFFFB;BB/BBBF;BB9@EFFFFFDADBFFFFFFFEFFFFBFFFFFB>;.AB?BBFFFFFFDFBBEEFF;=BFDFFFFFFA;DDBBFB;-.9>;/.:DB?BA@AEFFF.
@M03896:38:000000000-B4D98:1:1102:18781:22583 1:N:0:166
CACGATTAACCCAAGTCAATAGAAGCCGGCGTAAAGAGTGTTTTTGATCACCCCCTCCCCAATAAAGCTAAAACTCACCTGAGTTGTAAAAAACTCCAGTTGACACAAAATAGACTACGAAAGTGGCTTTAACATATCTGAACACACAATAGCTAAGACCCAAACTGGGATTAGAAACCCTTGTAGTCCGGCTGACTGACTTATAGCGAATCTCGTATACCGTCTTCTGCTTGTAAAAAAAAAAAAAAATA
+
A1AAAAA1@BFA1FGGGFGFFAAFAFFAAC0AAEG2B01FFGHH/A/FGFHHHGGGFGGGGCB1BEBFGDFGGHHHHGHFFGFGGB1@FHHHGCFGGH1BFGHHGHHEGHF1FGH1BF/?FEC1FGEGHH12>1><FDF2>GG1FGFCFHH1F1FF1<<GH.>GHF=FCAFGH0DDFGHGGG/<0:0:C:-@CCFGEB/FGGBBFFF-??ABFB.9;B/9;..CA-///;BF9-;BFFF@?@@-;9----/
@M03896:38:000000000-B4D98:1:1102:6438:22652 1:N:0:166
CCCGATTAACCCAAGTCAATAGAAGCCGGCGTAAAGAGTGTTTTAGATCACCCCCTCCCCAATAAAGCTAAAACTCACCTGAGTTGTAAAAAACTCCAGTTGACACAAAATAGACTACGAAAGTGGCTTTAACATATCTGAACACACAATAGCTAAGACCCAAACTGGGATTAGAAACCCTAGTAGTCCGGCTGACTGACTTATAGCGCATCTCGTATGCCGTCTTCTGCTTGAAAAAAAAAAAAACACAA
+
A1>111>>D1DAF1A1BBEG3BDFF1F0EC0//A/2B0DAEGGH2A1DF1FGHGGGGGGGEEFBFGGEGHHHHHHHHHHHHHHHHHF1B@FGEGGFHHBBBGFHGHHGHHB1BBGHFH???AEBFGGFHH1@FD2DFHGDGHF>C?CCGDG<F????<FGHC.<AG<FFFFG0<FGHGHGHEBD000:G;-A@AGHB09;FFB90999-;EAFFGGA//9CAF<FF;9BFFF:-/99A-9----;------
@M03896:38:000000000-B4D98:1:1102:16706:24095 1:N:0:166
ATGATACGGCGACCACCGAGATCTACACGGATATCTTATGGTAATTGTGTGCCAGAAACCCTGGTAGTCCGGCTGACTGACTACTCACTGATCTCGTATGCCGTCTTCTGCTTGAAAAAAAAAATAATCACTACGAGATTTAACGTGTACTGATCACTTTGTGTGAATATTATTACTAATCACACATATCAAGTATGCTATATAGATACATATATGACAATATACATACAGAATCATTGTTTAGTTATTGA
+
BBBBBFDA>D?>2A22A2A2AABDBDEGA2EGGHHHHBFFFFDFHHHHGHFHFDG13FGHGG2?BD5FGHCEEC@FFBB3GHHFHHHBFF?F4G?0??BB?3/?<GCGHBB1BB01B1B<>>/>0?1=111>10<....0000<./.</00000<0/;0:00//.0000000000;;00090/0/.009000090900000000;0000000000;090000/;//9//////9//;//99./////////
@M03896:38:000000000-B4D98:1:1102:10966:24336 1:N:0:166
TACGTAGGTGGCGAGCGTTGTCCGGATTTACTGGGCGTAAAGGGAGCGTAGGCGGATTTTTAAGTGAGATGTGAAATACTCGGGCTTAACCTGAGTGCTGCATTTCAAACTGGAAGTCTAGAGTGCAGGAGAGGAGAAGGGAATTCCTAGTGTAGCGGTGAAATGCGTAGAGATTAGGAAGAACACCAGTGGCGAAGGCGCTTCTCTGGACTGTAACTGACGCTGAGGCTCGAAAGCGTGGGGAGCAAACA
+
>>AAAF?AD42B2A?E22A2ABDAAAEFHGGHFFAEEAEEHHHGHDEFDE0?G>E?EEHHGG33BF4BB43BBFF4?GHFHGGEEFHH3EEBFBGFG22?GHHHHG3BBG22?F2@@FGGGH2@@GFF0FFHDAH?CGH0<CCFHGDGHFD===DD<<<<ECHFCG.;CCEH0CHHF0BF.FFGGGGGAC0/;;:-;:CDBFDFFFFFBB9BAB/BFFFFFD....9.AFFB-B.9FD.;-;@FDAA/9F9
@M03896:38:000000000-B4D98:1:1102:16500:24496 1:N:0:166
TACGGACGATCCAAGCGTTATCCGTATTTGTTGGGTTTAACGGGTACGTAGTCGGACTCATAAGTCAGTGTTGACATTCTGCAGCTTAACTGTAGCATTTCCATTGATACTGTTTGTCTTGAGTATAGTTGATGTAGTCGTAATGTCGTGTGTATCGTTTAACTGCCTAGCTATACTACGGACCACCGATTGCTAAGGCAGCTTACTAAACTATTCCTGCCGCTGAGTTACGAAAGCTTGGGGAGCCACCA
+
>1>11>1>>AAAF11A0AA0ABD0BBBFGFBF0/ABFEEG1///AAB/B1B/DA/A>>BFDF2@DF21BB2BB2BBBGHFHH21B>FFGFHBFB2BBBB2B>GHHB1BGG1>BBB00B2BBB1BGFH2BFDB22BB22B?/0BFDF2/?/??@22@/?/?/111<?0?<F1>1DHDF1D...<<<<C.<<A.=00:;/;:.CG0:::0009CFB;0;BC/C-;@-..;009.9..-;/BB--9;-:-/-;9
@M03896:38:000000000-B4D98:1:1102:18389:24515 1:N:0:166
TACGGAGGGTGCAAGCGTTAATCGGAATTACTGGGCGTAAAGCGCACGCAGGCGGTTTGTTAAGTCAGATGTGAAATCCCCGGGCTCAACCTGGGAACTGCATCTGATACTGGCAAGCTTGAGTCTCGTAGAGGGGGGTAGAATTCCAGGTGTAGCGGTGAAATGCGTAGAGATCTGGAGGAATACCGGTGGCGAAGGCGGCCCCCTGGACGAAGACTGACGCTCAGGTGCGAAAGCGTGGGGAGCAAACA
+
AAB33>AD@A>>45EC22E2ABFBAAFGHHGGFEHGGGEEEHGGGCEEEAEEFGGGGGGHGGGGFFBBFFGFGEF4GHHHGECEEGHECGHGHGEHFGGEG1GFHFGFFG?>FFFHFHHHFCFGHHGCFCE.FG?CCBBDFFFFFFFBBFBF;BBFB<;BEEFFFFA;ABAF/BFFFFFFDFFFFFFF-9-;.--;@DEB;?BBBB<.AF.B--.9BFFFFFDDFFFFFFFBD@=.FADD?=BF=D?FBFA
@M03896:38:000000000-B4D98:1:1102:18404:24529 1:N:0:166
TACGGAGGGTGCAAGCGTTAATCGGAATTACTGGGCGTAAAGCGCACGCAGGCGGTTTGTTAAGTCAGATGTGAAATCCCCGGGCTCAACCTGGGAACTGCATCTGATACTGGCAAGCTTGAGTCTCGTAGAGGGGGGTAGAATTCCAGGTGTAGCGGTGAAATGCGTAGAGATCTGGAGGAATACCGGTGGCGAAGGCGGCCCCCTGGACGAAGACTGACGCTCAGGTGCGAAAGCGTGGGGAGCAAACA
+
AAAAAAADD?AAEDGCA2E2ABFBBBFGHFHHFGHGGEFEHHHGGCEEEFCEFEGFFEGHFFGFFG@BBGFBFGGBFHHHGGGEGGHHHHHGHHGHHGHHHHHHHHHHGH?>F?FCFGGHGGGGHHHHGGGGHGFGGFFFFFFFFFFBBFBFB;FBDB9@EFFFFFD;AFFFEFFFFFBFFFFFFFFFF;DFA@DAFFE=DFFFFFCAEFFCFFD.BFFBFFFDF./BFB/-AFFDFF.9@AF.@A.FFF.
@M03896:38:000000000-B4D98:1:1102:21144:24618 1:N:0:166
TACGGAGGGTGCAAGCGTTAATCGGAATTACTGGGCGTAAAGCGCACGCAGGCGGTTTGTTAAGTCAGATGTGAAATCCCCGGGCTCAACCTGGGAACTGCATCTGATACTGGCAAGCTTGAGTCTCGTAGAGGGGGGTAGAATTCCAGGTGTAGCGGTGAAATGCGTAGATATCTGGAGGAATACCGGTGGCGAAGGCGGCCCCCTGGACGAAGACTGACGCTCAGGTGCGAAAGCGTGGGGAGCAAACA
+
>AAA>33>@2>>BAFAE2A2AAGAE2AFH5FGDA2FCFEEHD5AA0EAEEE?E0/>@1111B4BBF4BBFB@BBE4BFHFE>E<EEHHHHH000/0BFG1DGDGG>>2FG?2??@</????FFGHEF??.>FFF.-<9;9;F/;9FF9///B/;9F--99;9BFBB;;ABF/;FFFBB/.A?FFFFF.--;.;--9;DA--;@BBBB;AF.9-99AFFF9FDB.A.//9/9-.--:9.DDBB;E-;AF/;.
@M03896:38:000000000-B4D98:1:1102:21151:24636 1:N:0:166
TACGGAGGGTGCAAGCGTTAATCGGAATTACTGGGCGTAAAGCGCACGCAGGCGGTTTGTTAAGTCAGATGTGAAATCCCCGGGCTCAACCTGGGAACTGCATCTGATACTGGCAAGCTTGAGTCTCGTAGAGGGGGGTAGAATTCCAGGTGTAGCGGTGAAATGCGTAGAGATCTGGAGGAATACCGGTGGCGAAGGCGGCCCCCTGGACGAAGACTGACGCTCAGGTGCGAAAGCGTGGGGAGCAAACA
+
AAAAA>ADD2AAAEB4A2E2ABGBBAFFHHHHFFGGFGGEHHHGGCEEFECEFEEEGFGGFFGGFG4BBF3B@GFBBGHHGGGGGGHFGHHHHGGGHGHHHHHHHFDGFG?2??@GFHHHHG1FGHGGFFGGHGA>A-@DEFFFFFF9:B/B;;BFFB;>EFFFBFDAAFEF/BFFFFFFDDFFFFFF=9BDFFFFFFABAFFCFF=EEFFC=@DDFFFBFFFAFFBFFBB@A>DDFDDDFCCFFFFFFF?
@M03896:38:000000000-B4D98:1:1102:18631:24907 1:N:0:166
TACGGAGGGTGCAAGCGTTAATCGGAATTACTGGGCGTAAAGCGCACGCAGGCGGTTTGTTAAGTCAGATGTGAAATCCCCGGGCTCAACCTGGGAACTGCATCTGATACTGGCAAGCTTGAGTCTCGTAGAGGGGGGTAGAATTCCAGGTGTAGCGGTGAAATGCGTAGAGATCTGGAGGAATACCGGTGGCGAAGGCGGCCCCCTTGACGAAGACTGACGCTCAGGTTCGAAAGCGTGGGGAGCAACCA
+
A?AAAA3DD2>>45FA22E2AFGA2BAFHBGGDBEFEGGGAGFEEEE0EG?@EEEGGGGHGFGGGH@BBGDFFFGHFFHFF>E/EEGBBGHGHEAFHFBFGGHGGG?@FG?2??@<?G1G<?1FFFF??D<CGEA--@BDEFFBBF:9;/9/:;9FB-;-A/9BFF9:ABFFFFEBFEF..A;BFFF;---;;B?<-..-@B?B?@9.;FFD?@D.9/F/BA.;;.//9//-.9..BAA?B?B.99.9AF.
@M03896:38:000000000-B4D98:1:1102:18655:24919 1:N:0:166
TACGGAGGGTGCAAGCGTTAATCGGAATTACTGGGCGTAAAGCGCACGCAGGCGGTTTGTTAAGTCAGATGTGAAATCCCCGGGCTCAACCTGGGAACTGCATCTGATACTGGCAAGCTTGAGTCTCGTAGAGGGGGGTAGAATTCCAGGTGTAGCGGTGAAATGCGTAGAGATCTGGAGGAATACCGGTGGCGAAGGCGGCCCCCTGGACGAAGACTGACGCTCAGGTGCGAAAGCGTGGGGAGCAAACA
+
AAAAAAABB?AAB5G4A2E2AFGAEEFGHGHHEFGGFFGEHHHGGFFAEGGGGGGGGGGGFGFFBG4BBFFBFGFFGHHGGEGEEGHFHHHHHGEFGGHHHHHHHGF2?G?2??<<?GHHGHCGHHGFFEFFBGCAC-DFFFFFFFF;;F/BBBBFDB.@FFFFFF:;ABEF/FFFFFFFBFFFFFFFF;BFAFFAFD::=FFFFFDAEFFFD@DAFFFBFFD.AAFBFFF@AFFAFDFFFFFFAFFFFF.
@M03896:38:000000000-B4D98:1:1102:18638:24932 1:N:0:166
TACGGAGGGTGCAAGCGTTAATCGGAATTACTGGGCGTAAAGCGCACGCAGGCGGTTTGTTAAGTCAGATGTGAAATCCCCGGGCTCAACCTGGGAACTGCATCTGATACTGGCAAGCTTGAGTCTCGTAGAGGGGGGTAGAATTCCAGGTGTAGCGGTGAAATGCGTAGAGATCTGGAGGAATACCGGTGGCGAAGGCGGCCCCCTGGACGAAGACTGACGCTCAGGTGCGAAAGCGTGGGGAGCAAACA
+
AAABAABBCAAABGFAA2E2ABGBBAFFHFHHFGGGEEFEHHHGGCE0E?AEEEGGGGGHHHFFFH@BGHGBFHHHHHHHGEGCEEHGFFHGHHGHBEFFGHHHHHFHGHD2??FGCHHHGGGHHHHHGGGEFGFFGFFDEFFFFFFFFFBFB;BFDC9@.FFFFFDDDFEFEFFFFFFFFDFFFFFFF9@FA;BFDFA>BFFFFFFFFFFF==F?BFFFFBDFFFF/:BB=?FFFFFFFFAAA=AEFFF.
@M03896:38:000000000-B4D98:1:1102:24389:25711 1:N:0:166
TACGGAGGGTGCAAGCGTTAATCGGAATTACTGGGCGTAAAGCGCACGCAGGCGGTTTGTTAAGTCAGATGTGAAATCCCCGGGCTCAACCTGGGAACTGCATCTGATACTGGCAAGCTTGAGTCTCGTAGAGGGGGGTAGAATTCCAGGTGTAGCGGTGAAATGCGTAGAGATCTGGAGGAATACCGGTGGCGAAGGCGGCCCCCTGGACGAAGACTGAAGCTCAGGTGCGAAAGCGTGGGGAGCAAACA
+
A@AA@11>A1>A1BFC?0A00BDBBACFHDGHGEGE?FEEFHHGG/EAEAEEEGGEGGEFFBFFFFBBEGFBGHF1FD>FFEE?EEHBF0FGH0/01<BFDGHHEHDGD1?2??0@F/CDG0?F??GF/CFC10.<<>-9:BBFF//9:////9FF@-;99/:/9B--;=-//BF/BF/ABA-/:FFF@@@B?->--9A-;---9-9EEE-@@;B-BFF;/9/F///9;BB@F-;A/99A-9@--;9//:9
@M03896:38:000000000-B4D98:1:1102:20677:25873 1:N:0:166
TACGGAGGGTGCAAGCGTTAATCGGAATTACTGGGCGTAAAGCGCACGCAGGCGGTTTGTTAAGTCAGATGTGAAATCCCCGGGCTCAACCTGGGAACTGCATCTGATACTGGCAAGCTTGAGTCTCGTAGAGGGGGGTAGAATTCCAGGTGTAGCGGTGAAATGCGTAGAGATCTGGAGGAATACCGGTGGCGAAGGCGGCCCCCTGGACGAAGACTGACGCTCAGGTGCGAAAGCGTGGGGAGCAAACA
+
ABB?AAABAA?>4BGC22E2ABGBBBFGHGHHGCGHGGEEGGHGGCECGEFCFGGGFGGHGGGGFH4BBBGBFGF4BGGHGGGGFGGEGFHHGHGEHGHGHHHHHHGHGH?2??@GEHHHGGFFGHGFFDE.GHDC?DCDEFFFFFFBBF/FB;FFFBADEFFFFFDAFFFFFEFFFFFFDFBF9FFFB-9DFFFAFFAD=@FFFFFEAFFF;>ADFFF/BADFFFFFFFFBA=99/A.ABFF?9.AB/9A
@M03896:38:000000000-B4D98:1:1102:11639:26641 1:N:0:166
TACGGAGGGTGCAAGCGTTAATCGGAATTACTGGGCGTAAAGCGCACGCAGGCGGTTTGTTAAGTCAGATGTGAAATCCCCGGGCTCAACCTGGGAACTGCATCTGATACTGGCAAGCTTGAGTCTCGTAGAGGGGGGTAGAATTCCAGGTGTAGCGGTGAAATGCGTAGAGATCTGGAGGAATACCGGGGGCGAAGGCGGCCCCCTGGACGAAGACTGACGCTCAGGTGCGAAAGCGGGGGGAGCAAACA
+
ABBBBAADDAAA4FG4A2E22BGFEEEGHFHHFFHHEEEECEHGG0EEEEGGGGGFGGGGHFFGBB4BBBDBFFGDHHHHGGGGGGHEHFHHHGG0CECFHHHHHHF?DF?>F?F2?GHFGFFFG<FHFFEEGFDFGF=.:BFFFFF/FFBF:;BBCF.@:B/;BFA.9@EFFFFFFFFFFFE/BFFFA-:@DAAACFE@FFFFFF>FEFFFFADAFBB:BDFDFAFF/BFAAB;A/A-9@D--9AEFF..
@M03896:38:000000000-B4D98:1:1102:20010:27433 1:N:0:166
TACGGAGGGTGCAAGCGTTAATTGGAATTACTGGGCGTAAAGCGCACGCAGGCGGTTTGTTAAGTCAGATGTGAAATCCCCGGGCTCAACCTGGGAACTGCATCTGATACTGGCAAGCTTGAGTCTCGTAGAGGGGGGTAGAATTCCAGGTGTAGCGGTGAAATGCGTAGAGATCTGGAGGAATACCGGTGGCGAAGGCGGCCCCCTGGACGAAGACTGACGCTCAGGTGCGAAAGCGTGGGGAGCAAACA
+
AAAAAAA?D22>45F422EAABDDADGFHHHHFFGFEAEEHGGGECEEG?EEEEEEEEG2FGGGGH4BBFEBGGGGHHHHGEGGEGHF3GHEFF/FGGGFFHHFDF?2?G?2??FFCGHHFF1FFGGF?CCCF0.->-@DFFFFFFFB9B/BB;9B?;;9EFFFFFD;9@A;/BFFFEFFF?B/9FF?-9@.9>BBBFAB>?BBBB-..BFB??FFFFFFFAD.AA99FBF9D?>.F..99@;.-.AF/..
@M03896:38:000000000-B4D98:1:1102:20012:27453 1:N:0:166
TACGGAGGGTGCAAGCGTTAATTGGAATTACTGGGCGTAAAGCGCACGCAGGCGGTTTGTTAAGTCAGATGTGAAATCCCCGGGCTCAACCTGGGAACTGCATCTGATACTGGCAAGCTTGAGTCTCGTAGAGGGGGGTAGAATTCCAGGTGTAGCGGTGAAATGCGTAGAGATCTGGAGGAATACCGGTGGCGAAGGCGGCCCCCTGGACGAAGACTGACGCTCAGGTGCGAAAGCGTGGGGAGCAAACA
+
AAABAAADBAA>4AF4A2A2ABGFGGHHHHHHFEGGCEEEGHHGG?EEGA0EEE@EEGGFGHGHGH4BBFDBFGEBGHHEGGGGGGHGHHHGHCEHHGHHGHGHHHF@FG?2??@2FGHHGFFGGGGGCDFEDGACDAFFFFFFFBBB9B/B:;:BD>.9EFFFFFD;DCEFFFFFFFFFFBFFFFFFA-@9AAFFABABC;@CF=;EFF?@-@A?FFF/;AD?ADFFBBB-.;BAFA99>BC.-.AFBA.
@M03896:38:000000000-B4D98:1:1102:16638:28492 1:N:0:166
TACGTAGGGTGCGAGCGTTGTCCGGACTTACTGGGCGTAAAGAGCTCGTAGGTGGTTTGTCGCGTCGTTTGTGGAATACCGCAGCTTAACTGTGGGGTTGCAGGCGATACGTGCATAACTTGAGTGCTGTAGGGTAGACTGGAATTCCTGTTGTAGCGGTGGAATGCGCAGATATCCGGAGGAACACCGTTGGCGAAGGCAGTTCTCTGGTCAGTAACTGACGCTGAGGAGCGAAAGCATGGGGAGCGAA
+
AAAAABF3>42>2AAE22E2ABFAAE2EGFGHDBCGEGGEGGHGGDG?E1FED3BEBBEGFE?/>>/>?FEBC/?3BCGBEEGCEFFFGFHGHHH/>/<<?FGCB?C@<A/1??F==1<=F=1>>>DG<>F0DC//.<=00<<CFB;<0:0;:;:;C--;;A.F;0;;A9BB0;;F0E;.B<A.:9B;9.;.FB-;-@AE.;//;/BF/B/;;9::BBF/9/ADD..:E/:ABB-@ABBFFF.AE-A@B-
@M03896:38:000000000-B4D98:1:1102:17813:28526 1:N:0:166
TACGTAGGGGGCGAGCGTTATCCGGATTCATTGGGCGTAAAGCGCGCGTAGGCGGCCCATCAGTCCGGGGATCGAAGCGTGGGGCTCAACCCCCCGAAGCCCCCGGAACCTCCGCGGCTTGGGTCCGGTAGGGGAGGGTGGAACACCCGGTGTAGCGTTGGAATGCGCAGATATCGGGTGGAACACCGTTGTCGAAGGCGTCCCTCGTAGCCTAGACAGACGCTGACGCGCGAAAGCTGGGTGCGCGACCA
+
1>A11B1>1>A0000E////E2DAA/EABDE221/BEGC?/2B/>/>/>>>?GEEE/>/0B<1BBF<</</??C?<<>-.>>A-<@C0<<C<.A;--;99...;A---;A//-9;--;-;9;-9-;--99A---:;---;9-;9--;99--9-9//;-9--/;9FFAB>-@BFF/---9---/99FF9-:;-/-;AABA---9-BB----;9////:9-9--9--9----9-----///--/--------9
@M03896:38:000000000-B4D98:1:1103:12762:2302 1:N:0:166
TACGGAGGGTGCAAGCGTTAATCGGAATTACTGGGCGTAAAGCGCACGCAGGCGGTTTGTTAAGTCAGATGTGAAATCCCCGGGCTCAACCTGGGAACTGCATCTGATACTTGCAAGCTTGAGTCTCGTAGAGGGGGGTAGAATTCCAGGTGTAGCGGTGAAATGCGTAGAGATCTGGAGGAATACCGGTGGCGAAGGCGGCCCCCTGGACGAAGACTGACGCTCCGGTGCGAAAGCGTGGGGAGCAAACA
+
A3AA?3>DBAAABFFE22E2ABBF2AFFGFBGFBEGGEGAADCFGCGGEEEEGCCE?EE1B44BBBDGBFG@BD4GBFFGFE/><EHH?FGGEC/0B?FGHF1?1??22>?2F@11@/GHGFHHHHGHGD.A<0.@-9;.AFBFF/9:F:/::;:9--99;/;FBF9;A;.;F9;/B//:AD.BBFBD?@-D9>@--9.9--99-9=;AFF;;99./B9/9;;....-99@;A@9A/..9---.-..9/..
@M03896:38:000000000-B4D98:1:1103:12947:2758 1:N:0:166
TACGGAGGGTGCGAGCGTTAATCGGCATTACTGGGCGTAAAGCGCATGCAGGCGGTCTGTTAAGCAAGATGTGAAAGCCCGGGGCTCAACCTCGCAACAGCATTTTGAACTGGCAGACTAGATTCTTGTAGAGGGGTGTAGAATTTCAGGTGTCGCGGGGACATGCGTAGAGATCTGCAGGAATACCGGTGGCGAAGGCGGCCCCCCGGACAAAGCCTGACGCTCAGATGCGCAAGCGTGGGTAGCACCG
+
?AA11>1111>>EA0A0A0A0FG0/AAEHHDD21ABAAACFGHFE?EEF1FFE/>>>/BBB2B1FBFFFH1GF2BFH0BF?//<>/?<FCFB<//<?/?0?0<F1D<FG1<1FGGAFF><<11<1>===D0=D/?-.::<;;00CHHGB:0/;/.;:--9;-;B//;-;--9//;;B/;;9--;B/;--9----999-;---;9@-;-----9-;--BFFFAAAF9//BBB---9-AAAA-9;/-9//--
@M03896:38:000000000-B4D98:1:1103:16448:3039 1:N:0:166
TACGGAGGGTGCAAGCGTTAATCGGAATTACTGGGCGTAAAGCGCACGCAGGCGGTTTGTTAAGTCAGATGTGAAATCCCCGGGCTCAACCTGGGAACTGCATCTGATACTGGCAAGCTTGAGTCTCGTAGAGGGGGGTAGAATTCCAGGTGTAGCGGTGAAATGCGTAGAGATCTGGAGGAATACCGGTGGCGAAGGCGGCCCCCTGGACGAAGACTGACGCTCAGGTGCGAAAGCGTGGGGAGCAAACA
+
AAAAABBBB?ABGGGFECGEFFGFGGFGHFFFBEFGEFGGHHHGGAEEGEE?FGG?EGGGGHGGBGFHHHGFHGGDFGFGGGFGGGHHHHGHHHFHHFFGGGFGHHHHHGGGHHHHGGGHGHHHHHHHGFGFHFGCG;>DFFFFFFFFFB0;;;;;;;;;:BFFFFA;DDFFBBFFFFFFFFFFFFFFFCFFFABFFFFFFFFFFC;AEFFADFFDFFFFFDDFFFFFFFFADFA?B.ADFFFFFDEFFF.
@M03896:38:000000000-B4D98:1:1103:11969:3189 1:N:0:166
AACGTAGGTCACAAGCGTTGTCCGGACTTACTGAGTGTAAAGCGAGCGCAGGCGGTTTGATAAGTCTGAAGTTCACGCCTGTGGCTCAACCATCGTTCGCTTTGGCAACTGTCAATCTTGAGTGGGGAAGTGGCGAGTGGAATTCCATGTTGAGCGGTGACATGCGTAGATATATGGCGGACCACCGGCGGCGCACGCGGCTCTCTGGTCTTGCGCTTGCACTCAGGCGCGTCAACGTAGGAAGAGAACAA
+
1>>A>C1A@B1BAGGA?1E?0FG0000AF11122BABDGF2FB?FEGGGE//BA/>/>B1B@21B22@1@FBB221?0?>GFB0?BFFFEAFF>>/?0</?//B<1B1/0BB12G21B@2>1F1//</?C111/</->F.11<FGH10=0000<0<-<-.00000=..-::0:0;;9.----99A..;-99@9---9---@-9//9//;FB///-;--9;/9//9//9-9-9---/-----/;--99:/B-
@M03896:38:000000000-B4D98:1:1103:21785:3528 1:N:0:166
TACGGAGGATGCGAGCGTTATCCGGATTTATTGGGTTTAAAGGGTGCGTAGGTGGTGATTTAAGTCAGCGGTGAAAGTTTGTGGCTCAACCATAAAATTGCCGTTGAAACTGGGTTACTTGAGTGTGTTTGAGGTAGGCGGAATGCGTGGTGTAGCGGTGAAATGCATAGATATCACGCAGAACTCCGATTGCGAAGGCAGCTTACTAAACCATAACTGACACTGAAGCACGAAAGCGTGGGGATCAAACA
+
>1A1>111>C@BAEEAAAEEEGGB0AEGHF22ABAEFGHHBEGCFFB/FE//DBBEEGHHGHH1DF2BB//BE>FGFHHHHHGEFFGFFFHFHFBBFBBBBG/?EEEHHHFF</B?<FFFBFCGFHFHHHHEGHHGHA?/<<<FF><>>-C<<<0=<-;;;CFHF<;GGFHHHHHEF.;?A@FB;FFE@GGG;9A@ABA?9BFFFF/FFBFFFFFFFFFFFFFFBBFFFBB-;AA9B-9-9-=-B;:B9B-
@M03896:38:000000000-B4D98:1:1103:17375:4185 1:N:0:166
TACGTCGGGCGCAAGCGTTAATCGGAATTACTGCGCGTAAAGCGTGCGCAGGCGGCTAGCTAAGACCGATGTGAAATCCCCGGGCTCAACCTGGGAACTGCATCGGTGACTGTAAGGCTAGAGTATGGCAGAGGGGGGTAAAAGTCCAAGTGTAGCAGTGAAATGCGTAGAGATGAGGAGGCATACCGATGGCGAAGTCAGCCCCCTGGTCCAATACTGACACTTATGCGCGAAAGCGTGACAAGCAAAC
+
1>AA>>>>A1A0E0E000AEA2F/AA//F1AGF1/AA////2ABB///E@E/?///>/BFGHFHF1F/<@/0>>FFGFGHF?//</?<??GCG0/<<C><F111.<>.<<=000<0</<C.<0000;/:C.....----;////:/;B/;/;/;/:/9////////-9-@-/9B////;----/;;/-9---;-9-;-/9//9A-99--/9/;///:/;BB/9////9/-9--;-;/-9---//-;-:/-
@M03896:38:000000000-B4D98:1:1103:18567:4319 1:N:0:166
TACGGAGGGTGCAAGCGTTAATCGGAATTACTGGGCGTAAAGCGCGCGTAGGAGGCTTGATAAGCCGGTTGTGAAAGCCCCGGGCTCAACCTGGGAACGGCATCCGGAACTGTCAGGCTAGAGTGCAGGAGAGGAAGGTAGAATTCCCGGTGTAGCGGTGAAATGCGTAGAGATCGGGAGGAATACCAGTGGCGAAGGCGGCCTTCTGGACTGACACTGACACTGAGGTGCGAAAGCGTGGGTGGCAAACA
+
AAB@AAAD?2>AFGGFEAEF2GFE?EDFHDDD53AAEAEDAFGGGGGG>>EA3B1?1B>GBFGHHH/>EEE?EB4FGGGGGE/<B?GBFGGFF0FGHFDDG@>GFG?ADCCB>FBFFFFF<<G=GHHGGFEGGGHH..;:;CCCCGCCE--;;;;;:-;9.0BCB;9=9?EBBFF.99BB<DF/FFF/;999A-=B?DFB?BB./;/99;A9;BFBFFFFFFFFFB/.9A/9.99;/ADFBB9;?FBBFF9
@M03896:38:000000000-B4D98:1:1103:7876:4374 1:N:0:166
TACGGAGGGTGCAAGCGTTAATCGGAATTACTGGGCGTAAAGCGCACGCAGGCGGTTTGTTAAGTCAGATGTGAAATCCCCGGGCTCAACCTGGGAACTGCATCTGATACTGGCAAGCTTGAGTCTCGTAGAGGGGGGTAGAATTCCAGGTGTAGCGGTGAAATGCGTAGAGATCTGGAGGAATACCGGTGGCGAAGGCGGCCCCCTGGACGAAGACTGACGCTCAGGTGCGAAAGCGTGGGGAGCAAACA
+
BBB@BBBDDBCCGGGCFFGEFFFFEFFFHGCFCBFEEGGGHHHGGEEEFEEEGGGCFGGHGHBGGHHHHHGGHFBGGHGHGGEGGGHGHHHHHHFHFFFFGFFHHHHHHHGHHHHFGGGHFGHHHHHHFGGEHHGGGFADEFFFFFFFFB0;;;;;;;;;9BFFFFFFFFFFEFFFFFFFFFFFFFFFFFFFFFDFDFFFFF@CFBBEFFFF>CFFFFFFFFFFFFFFFFFFFF;AFFFDFFFECFFFFFF
@M03896:38:000000000-B4D98:1:1103:7858:4381 1:N:0:166
TACGGAGGGTGCAAGCGTTAATCGGAATTACTGGGCGTAAAGCGCACGCAGGCGGTTTGTTAAGTCAGATGTGACATCCCCGGGCTCAACCTGGGAACTGCATCTGATACTGGCAAGCTTGAGTCTCGTAGAGGGGGGTAGAATTCCAGGTGTAGCGGTGAAATGCGTAGAGATCTGGAGGAATACCGGTGGCGAAGGCGGCCCCCTGGACGAAGACTGACGCTCAGGTGCGAAAGCGTGGGGAGCAAACA
+
AAAA33AADAABFFGCECFAABGFADAFHGBHDFEFEFEEGGHECAAEEEC?EEEEEFEGFG4BFGGHGFFFBF44BFFGGG?/EEHHHGFFFCFFHFCDGFHHGH2GFHH2GFFCFFHHHCHHGHFH?AFFGFFGFFDDEBFFFFF/BB/:;/;;;;;9;9BF:/;AABEF/;;FFB/FFFFFFFFFA@DDAB>=BFFCFF9@-;;9.;.>--;.;F//;AFFF?FEFFB@.@@DFFFACFAF-:;B9A;
@M03896:38:000000000-B4D98:1:1103:12471:4473 1:N:0:166
TACGGAGGGTGCAAGCGTTAATCGGAATTACTGGGCGTAAAGCGCACGCAGGCGGTTTGTTAAGTCAGATGTGAAATCCCCGGGCTCAACCTGGGAACTGCATCTGATACTGGCAAGCTTGAGTCTCGTAGAGGGGGGTAGAATTCCAGGTGTAGCGGTGAAATGCGTAGAGATCTGGAGGAATACCGGTGGCGAAGGCGGCCCCCTGGACGAAGACTGACGCTCAGGTGCGAAAGCGTGGGGAGCAAACA
+
BCBCBBCBCABCGGGFEAEEFFFFEGFGHFBGBEECEEEEHHHGGAEEFEEEGGGEGGGHGHGGBGEHHGFBGFFBFGGHGGGGGGHHHGGHHHGHHFFFGG2GHHHHHHGFHHHFGGHGGGFHHHHHFGGFGHD@DFFDEFFFFFFFFB0;;;;;;;9;:FFFFF;;ABEFFFFFFFBFFDFFFFFFF@DFFFFFFFEFFFFFFD@AEFFFACFDFFFFFFFFFFFFFFFFFFFFFDADBFFFFFFFFFF
@M03896:38:000000000-B4D98:1:1103:26017:6181 1:N:0:166
TACGTAGGTGGCAAGCGTTGTCCGGAATTATTGGGCGTAAAGCGCGCGCAGGCGGTTTCTTAAGTCTGATGTGAAAGCCCACGGCTCAACCGTGGAGGGTCATTGGAAACTGGGGAACTTGAGTGCAGAAGAGGAGAGTGGAATTCCACGTGTAGCGGTGAAATGCGTAGAGATGTGGAGGAACACCAGTGGCGAAGGCGACTCTCTGGTCTGTAACTGACGCTGAGGCGCGAAAGCGTGGGGAGCGAACA
+
BBBBBFFBFFAFGGFCFEFEEGDAAAEFHBGGBFECFGEFHHHGG?EGGE@0EFFFGGHHHHFGGHHHHGHGGGFGHGGHHGGEGGGGGGFGGFD/GDCDHHGHHGFD?FFFHFG/CFFHFFGHHHGHHHHHHHHGFDFBCDFGHHGCH.:;;:;;:;;AAFFGFFDCEGEFF;C;CFBEGDFFEGEAFFFFFFFFFFFFFFFFFFFFFF/FB:BFFFFFFFFFFFFF?DAFFFFFFFFFFFFFFDDFFD9
@M03896:38:000000000-B4D98:1:1103:19313:6355 1:N:0:166
TACGGAGGGGGCTAGCGTTGTTCGGAATTACTGGGCGTAAAGCGCGCGTAGGCGGCTTTGTAAGTTAGAGGTGAAAGCCCGGAGCTCAACTTCGGAATTGCCTTTAAGACTGCATCGCTTGAATCATGGAGAGGTCAGTGGAATTCCGAGTGTAGAGGTGAAATTCTTAGATATTCGGAAGAACACCAGTGGCGAAGGCGACTGACTGGACATGTATTGACGCTGAGGTGCGAAAGCGTGGGGAGCAAACA
+
>>A11>>@110>AGFB0AA0A/F/AAFFGGF2BBBBAAAEEABBA/E/>>//B>/>EEG1EFFFGHHFF1BFG1BG1BGHCCC@BFHHHFHHH//?F???FGGHHHH1>GGFHFHF.C<C<<CHHGGDCGGF:.:;;/0<:CCFGHHBA@.;;0;;0/;;;:FGGC0;;9CGBGFG;.;9..BFFFFE-;B/;-;@>-;-9@@-BBB:;BAFFB/BFFFFFA9B-9;-;-;-----;;9-;--;-;AB/A-
@M03896:38:000000000-B4D98:1:1103:22921:6481 1:N:0:166
TACGGAGGGTGCAAGCGTTAATCGGAATTACTGGGCGTAAAGCGCACGCAGGCGGTTTGTTAAGTCAGATGTGAAATCCCCGGGCTCAACCTGGGAACTGCATCTGATACTGGCAAGCTTGAGTCTCGTAGAGGGGGGTAGAATTCCAGGTGTAGCGGTGAAATGCGTAGAGATCTGGAGGAATACCGGTGGCGAAGGCGGCCCCCTGGACGAAGACTGACGCTCAGGTGCGAAAGCGTGGGGAGCAAACA
+
BBBBBBBDBAABGGGAEEGEFGFDFGEFHGFGBFACCEGGHHHGGAAEGA0EEFCE?FEFGGGGFHFHFHFFGGGGGHGHGGEEGGHGHHGHHGFHHFHHHFFHHHGHHHGFGHGFFGGGGGHHHHHHFGGFDFGFGFFDFFFFFFFFFF/;;;;;;;:;9FFFFFA;ADAFFFFFFFFFFDFFFFFFFBDFFFFFFFFFFFFFFD@AEFFCDFFAFFFFFFFFFFFFFFFFDFFFEDDDACFE>AEFFF?
@M03896:38:000000000-B4D98:1:1103:7643:6860 1:N:0:166
TACGGAGGGTGCAAGCGTTATTCGGAATTACTGGGCGTAAAGCGCACGCAGGCGGTTTGTTAAGTCAGATGTGAAATCCCGCGGCTCAACCTGGGAACTGCATCTGATACTGGCAGGCTTGAGTCTAGTAGAGGTAGGCAGAATTCCAGGTGTAGCGGTGAAATGCGTAGAGATCTGGAGGAATACCGGTGGCGAAGGCGGCTCACTAGACGAAGACTGACGCTCATGTGCGAAAGCGTGGGGAGCAAACA
+
AAAAAAAD1A1A1BGCFEEEA3DFHG0BGG1FBFG/AFGGHHBEE/EE/AA//>EEGGGHGHBGFHHH1BFGHFB1>F11//>EECGGHGFB00/?F/?GHG11FFDHHHGFHHG//??>>GFHH11>F1FFHH10<E00<CGGHH00=C/;<;0;;=;;;CHHFF.CF@G0CCC00;;.AEE00;FF-A-AA@@@@FF-9@--/;;///;----;BFFFF--;-B/://;AA@@F/ABB-@=E-;;FFF?
@M03896:38:000000000-B4D98:1:1103:7653:6878 1:N:0:166
TACGGAGGGTGCAAGCGTTAATCGGAATTACTGGGCGTAAAGCGCACGCAGGCGGTTTGTTAAGTCAGATGTGAAATCCCCGGGCTCAACCTGGGAACTGCATCTGATACTGGCAAGCTTGAGTCTCGTAGAGGGTGGTAGAATTCCAGGTGTAGCGGTGAAATGCGTAGAGATCTGGAGGAATACCGGTGGCGAAGGCGGCCCCCTGGACGAAGACTGACGCTCAGGTGCGAAAGCGTGGGGAGCAAACA
+
>>>1>AA1111AB1GA0AAE03FBAEFGHHFFF1ABEEAFHHHGG?EAEEE/B>EEEECGGHHHHHHBGGHHBFGHGHHGGGEC><GGHFHHC0?BGCF<GH1FHFHFHHGG1FF1CFGGG?GGGH1F<>CFFHG..-<=DDFG0DD<GG/<<<<;--.;;CHHHEGFFGGGECFGF0;;../9BFGG-?@B;-9@@B9--;@@@@-A-FF@@-ABB/;9BFBAABB/9B;-:=--BBBB@@-;9--BFFF
@M03896:38:000000000-B4D98:1:1103:19156:6961 1:N:0:166
TACGGAGGATCCGAGCGTTATCCGGATTTATTGGGTTTAAAGGGAGCGTAGATGGATGTTTAAGTCAGTTGTGAAAGTTTGCGGCTCAACCGTAAAATTGCAGTTGATACTGGATATCTTGAGTGCAGTTGAGGCAGGCGGAATTCGTGGTGTAGCGGTGAAATGCTTAGATATCACGAAGAACTCCGATTGCGAAGGCAGCCTGCTAAGCTGCAACTGCCATTGAGGCTCGAAAGTGTGGGTATCAAAC
+
>1>A>11>AFFFGEEEEAEGCGGE00EGHBGFFB/EFG1BGDHGA///BBAFFBBBGBBFGHHEDGHHFFFGGBGBGGHFHH/EE@EFGHHGGHCHGFFBGFFGHHGHHHGEB<G>GDDFBGBGHGFFGHHFFHFFCBEG@ACEFHFFEA.<=<==<<.<.<;BGCGHHHHGFGGGHCCA.ABFBGGB?BAEFAAG@BEF?BFFFF/FFFFF/;BFFFF/9F99///-9A?-----9/BF?B-B///;//
@M03896:38:000000000-B4D98:1:1103:18971:7037 1:N:0:166
TACGGAGGGTGCAAGCGTTAATCGGAATTACTGGGCGTAAAGCGCACGCAGGCGGTTTGTTAAGTCAGATGTGAAATCCCCGGGCTCAACCTGGGAACTGCATCTGATACTGGCAAGCTTGAGTCTCGTAGAGGGGGGTAGAATTCCAGGTGTAGCGGTGAAATGCGTAGAGATCTGGAGGAATACCGGTGGCGAAGGCGGCCCCCTGGACGACGACTGACGCTCAGGTGCGAAAGCGTGGGGAGCAAACA
+
BABBAAA@DAABGGGECEFE2BGFF2FFHHCHCBGEEFFECHHGGGGGGAE@EEGGGGGGGHHHGHHHGGHGHFFBFGGGFGGGEFHGHHHHHHGGHEGGHHHHHHGHHHGGHHHGGGHFGHHHHHHHFDE.1FDDFFFD?FFFFFFBFF/;/;:99;9;99;FFF9;AFFF//BFFFBFD.BFFFFFF;>DFFD;@?9-9-=BDB@AEFFF@--9;:AFF.A.DDB/9BB=A>-.;9;A=FAA-;A/:F.
@M03896:38:000000000-B4D98:1:1103:18979:7054 1:N:0:166
TACGGAGGGTGCAAGCGTTAATCGGAATTACTGGGCGTAAAGCGCACGCAGGCGGTTTGTTAAGTCAGATGTGAAATCCCCGGGCTCAACCTGGGAACTGCATCTGATACTGGCAAGCTTGAGTCTCGTAGAGGGGGGTAGAATTCCAGGTGTAGCGGTGAAATGCGTAGAGATCTGGAGGAATACCGGTGGCGAAGGCGGCCCCCTGGACGAAGACTGACGCTCAGGTGCGAAAGCGTGGGGAGCAAACA
+
BBABABBCCACCGGGCCEGGFGHFEGFGHGFFBBBFEEGGHHHGGEEFGEA?EEFEGGGHGHHHGHFHHHHHHGHBFHGHGGGGEGHHHHHHGHGHFFFFGHGHHFHHHHGGHHHFGGGGFGFHHHHHFGGGHHGGGFFDEFFFFFFFFF0;;:;;;;;;.FFFFFAADFEFFFFFFFFFFFFFFFFFC@DFFACCFFFFFFFFFFDAEFFFBFFFFFFFFFFFFFFFFFFCDFFFFFFFFFFFFDFFFFA
@M03896:38:000000000-B4D98:1:1103:18986:7070 1:N:0:166
TACGGAGGGTGCAAGCGTTAATCGGAATTACTGGGCGTAAAGCGCACGCAGGCGGTTTGTTAAGTCAGATGTGAAATCCCCGGGCTCAACCTGGGAACTGCATCTGATACTGGCAAGCTTGAGTCTCGTAGAGGGGGGTAGAATTCCAGGTGTAGCGGTGAAATGCGTAGAGATCTGGAGGAATACCGGTGGCGAAGGCGGCCCCCTGGACGAAGACTGACGCTCAGGTGCGAAAGCGTGGGGAGCAAACA
+
ABBA?ABBBAAAGGGF2AFECGHFEEGGHGFFBAFBEEEEHHGGGFGEEFECGFGGGGEHGGHGGHHHGHHGHGFGHHHHGECEEGHGHHHHCGGHGCFGHHGGHHBHHHHGHHHFGF?G?FFHHHGF?EE.FF??@FDAEFFFFFFFFB/B;;;;;;9;;FFFFFDADAFF//FFFFFF?AFEFFFDF;FFFF@=@DEBAFFFFBAAEFF;@@ADBBFFFFFFFDBBBF;;A@>AFD;AAFCEBDEFFF.
@M03896:38:000000000-B4D98:1:1103:8176:7342 1:N:0:166
TACGGAGGATGCGAGCGTTATCCGGATTTATTGTGTTTAAAGGGTGCGTAGGCGATTTATTAAGTTAGTGGTTAAATATTTGAGCTAAACTCACTTGTGCCATTAATACTGGTAAACTGGAGTACAGACGAGGTAGGCGGAATAAGTTCAGTAGCGGTGAAATGCATAGATATAACTTAGAACTCCGATAGCGAAGGCAGCTTACCAGACTGTAACTGACGCTGATGCACGAGAGCGTGGGTAGCAAACAG
+
>3>3>>ADAFFF?AEE?E?EEFDBAAAEG5FGF5FEFG5A5D3AA1BEF101FE0>GF5GF555BGB5B31GFGD4BBBGBFH1FBGBFCGHH34GB?BBFDHHGEHHGHHBGHHEG4B330BFEG?FG/@//?@1/@////?<F<FG1>=>>1>->>-<<DHD=D<0<<GHHHDGGFH:0CCGGG.-.@AC--;;.;...90;FFF0;.F09CBFFC0B.;9;.B//;B..-9;9-;;--;FEE/;9FF9
@M03896:38:000000000-B4D98:1:1103:21580:7509 1:N:0:166
TACGTATGGTGCACGCGTTATCCGTATTTACTAGGTGTAAAGGGAGCGCAGGCGGTGCGGCAAGTCTGATGTGCAAGCCCGGGGCTCAACCCCGGTACTGCATTGTAAACTGTCGTACTAGAGTGTCGGATGGGTAAGCGGCATTCCTAGAGTAGCGGTTACATGCTTAGATATTAGCATGCACACCAGTGGCGAAGGCTGCTTACTGTCCGATAACTGACTCTGCGGCTCGCCAGCGTTGTGCTCACCC
+
AAA?>C@B4BBBGB2A2AEECFHAB2BGH5D5553BBBFGG5F2B2B0AAA0B0>>>EEE>/>1BBGFFHBB4@F3FGFH//>/><FGHFHGG///><>2?1?D?1?FFHFBDF/??/>11<1>=D>.->.-.<<DC0D<--;@:;;;G000;;0;--9-;9090;00000;0FFG0/0000;;0CD..:;/:----.999;FFB//////9.;-.;;/FF/;9//-;;9;--;.-;;.9;..//;;/.;
@M03896:38:000000000-B4D98:1:1103:15621:7560 1:N:0:166
ATGATACGGCGACCACCGAGATCTACACGGATATCTTATGGTAATTGTGTGCCAGATACCCCTGTAGTCCGGCTGACTGACTACTCACTGATCTCGTATGCCGTCTTCTGCTTGAAAAAAAAAAAACAATTAAAGCATGTTGGATAACAACTCACTCATTTTGTATGACGTCTCGTGTTTGCATGAACAAGCTCTAGTCAAGTCAACAGATTTTGTATACACAAATTAACAATACGACTGTATGTTAGTAT
+
BBBBBFF3>A>>AE2FF22ECABFDGAFEFCAEGFFHHHGGGFHGHHHHBFGHHG1FGEGEFEEBGHFFG?@EGGGFHFCFHHFFH3@GD3B4BGFF?B??F/E/GFHHGFHHHFBDDF>/@//<->..111=000/000=0.0000000./:0/00/00000/00000.:.://;...;/0000;0;09/./000000000900///://////;/////9/..//////////.....////;/9////
@M03896:38:000000000-B4D98:1:1103:23698:7592 1:N:0:166
TACGGAGGGTGCAAGCGTTAATCGGAATTACTGGGCGTAAAGCGCACGCAGGCGGTTTGTTAAGTCAGATGTGAAATCCCCGGGCTCAACCTGGGAACTGCATCTGATACTGGCAAGCTTGAGTCTCGTAGAGGGGGGTAGAATTCCAGGTGTAGCGGTGAAATGCGTAGAGATCTGGAGGAATACCGGTGGCGAAGGCGGCCCCCTGGACGAAGACTGACGCTCAGGTGCGAAAGCGTGGGGAGCAAACA
+
AAAAAAA2DABBGGGFCEGEFDGFEGGGHGFFBBABEEEGHGHGG?EEFEGFGGGGGGGFGHHHGHHHHHHGHHHFHHHHGGGGEFHHHHHHHHGFFFBBGHFGHHHHHHGBFHFHGGGHCFGHHHGG?<FFFFG?CFBDEBFFFFFFFB/;;//;;9.;AFFFFFDADFEFFBFFFFFFBFFEFFFFCB;DA@BD-9E@C>BAFF@9AFF;A@D.BF99B?D9DFFFFFFFFFFFBDD?@DA?9DEF/A.
@M03896:38:000000000-B4D98:1:1103:23720:7593 1:N:0:166
TACGGAGGGTGCAAGCGTTAATCGGAATTACTGGGCGTAAAGCGCACGCAGGCGGTTTGTTAAGTCAGATGTGAAATCCCCGGGCTCAACCTGGGAACTGCATCTGATACTGGCACGCTTGAGTCTCGTAGAGGGGGGTAGACTTCCAGGTGTAGCGGTGAAATGCGTAGAGATCTGGAGGAATACCGGTGGCGAAGGCGGCCCCCTGGACGAAGACTGACGCTCAGGTGCGAAAGCGGGGGGAGCAAACA
+
B?AAAAB@@AABBGFF2AEEABFFEGAFGGBHFBAFEEFEGGHGG0AAEEA?EEEGFGGHHG4FGHGHHFHFHG44BGGHGGGCEEGC?FGHHHG0FFGHGHGHHHGH2FGHHH22/>?FFGFHHBGGGGG.GGGCC>BFFF/BFFFBFB/;99:;99:99;BBFFAADF.BB99BBB/ADD;BFFFFF;A?FF@=CFEDFF=FFA-;AFE@-=D9FF//:.99DD/9;FFFA-9DE?-99=D9DF.//..
@M03896:38:000000000-B4D98:1:1103:23705:7609 1:N:0:166
TACGGAGGGTGCAAGCGTTAATCGGAATTACTGGGCGTAAAGCGCACGCAGGCGGTTTGTTAAGTCAGATGTGAAATCCCCGGGCTCAACCTGGGAACTGCATCTGATACTGGCAAGCTTGAGTCTCGTAGAGGGGGGTAGAATTCCAGGTGTAGCGGTGAAATGCGTAGAGATCTGGAGGAATACCGGTGGCGAAGGCGGCCCCCTGGACGAAGACTGACGCTCAGGTGCGAAAGCGTGGGGAGCAAACA
+
BBBBBBBBBABCGGGG?EFEFFGFEEFGHBDFBBFEEFGGHHHGG0AAEEC?EFGGGGGHGHGHHHHHHHGGHFGFGHGHGGGGGGHGHHHHHHGFHFGGHHGHHHHHGHHGGHHHGFFGFFHHHHHFGGGGHHGCFCCDEFFFFFFFFF/;;;;;;;;;9FFFFBA;AAEFFFFFFFFFFFFFFFFFFFFFADFFFFFF;BFFFD:;AFFFFFFFFFFFFFFFFFFEFFFDFFFFFFFFFFFE=AEFFFF
@M03896:38:000000000-B4D98:1:1103:13793:7767 1:N:0:166
TACGTAGGGCGCAAGCGTTATCCGGAATTATTGGGCGTAAAGAGCTCGTAGGCGGTTTGTCGCGTCTGCCGTGAAAGTCCGGGGCTTAACTCCGGATCTGCGGTGGGTACGGGCAGACTAGAGTGCAGTAGGGGAGACTGGAATTCCTGGTGTAGCGGTGAAATGCGCAGATATCAGGAGGAACACCGATGGCGAAGGCAGGTCTCTGGGCTGTAACTGACGCTGAGGAGCGAAAGCATGGGGAGCGAACA
+
3AAAAFCA3>>AEEGEEAEGCGHEFGGGHGFGBB2BAA0EFGHFF3GAEEC1FEEEGGDHB?FE>EEFFG?EEFFGGHHHGEECBCHHGGGHHFCDF/??GC/?/?->FG..<CG.<C<D<GFGHHHHHHFHA?A-.:CF?BBFGGGGF//9;9;;;;;9.0;FGGDD?BBFFFFFF/;EDDFFFFD--;AD9-9@-DEA.99;/;:;BBAF.A//;//BFDA..;A./.:;99-AFFFB...99;9;99-
@M03896:38:000000000-B4D98:1:1103:18021:8079 1:N:0:166
CTACAGTAGAGTCAATAGCAAGGCCACGACGCAATGGAGAAAGACGGAGAGCGCCAACGGCGTCCATCTCGAAGGAGTCGCCAGCGATAACCGGAGTAGTTGAAATGGTAATAAGACGACCAATCTGACCAGCAAGGAAGCCAAGATGGGAAAGGTCATGCGGCATACGCTCGGCGCCAGTTTGAATATTAGACATAATTTATCCTCAAGTAAGGGGCCGAAGCCCCTGCAATTAAAATTGTTGACCAC
+
BBBBBFFFFFFFFFGGGGGFFFAGHHFECA2EE2EBB32EGBFGH???E0AAAAEDFFE0>>EEGGHHGF1BF1>1?FGEEEF?FCEEF?BF>//<?2?>F2F>GFFF?DBGB?1<F/ACA->GHH1FGHHA>BC/<<GFEGGFHFHB/.;;..:0;:;;<:-9-BBFAC.EA?AAD;D@F9F//BFFFFF/BBB9:BBFF/;B9BFFF/BF/;;.-B@--BAB?;A9AAB;;FBFF/F//99ABBFFE
@M03896:38:000000000-B4D98:1:1103:22965:8709 1:N:0:166
TACGGAGGGTGCAAGCGTTAATCGGAATTACTGGGCGTAAAGCGCACGCAGGCGGTTTGTTAAGTCAGATGTGAAATCCCCGGGCTCAACCTGGGAACTGCATCTGATACTGGCAAGCTTGAGTCTCGTAGAGGGGGGTAGAATTCCAGGTGTAGCGGTGAAATGCGTAGAGATCTGGAGGAATACCGGTGGCGAAGGCGGCCCCCTGGACGAAGACTGACGCTCAGGTGCGAAAGCGTGGGGAGCAAACA
+
CCBCBBBCBAAAGGGFEEFEFFGFGFEGHGFHCGGDGGEEHHHGG0AEEAE@EFGFGGGHGHBBBGBGGGFFHFBBFGBFFFGGGGHGGGFGHHGHGFGGGGGHHGBHFGFHHHGBFGGGGHGHHHHHGGGEHHGGGFFDFFFFFFFBFF/B;:;;;;;;;BFFBF:;ADAFFBBFFE9FDD;BFFFFF@DFFFFFFFFFAFFFF;;;EFFFFFFDFFFFBFFFFFFFFFFAFFBDFAADFCFEFFFFF?.
@M03896:38:000000000-B4D98:1:1103:23162:8710 1:N:0:166
TACGGAGGGTGCAAGCGTTAATCGGAATTACTGGGCGTAAAGCGCACGCAGGCGGTTTGTTAAGTCAGATGTGAAATCCCCGGGCTCAACCTGGGAACTGCATCTGATACTGGCAAGCTTGAGTCTCGTAGAGGGGGGTAGAATTCCAGGTGTAGCGGTGAAATGCGTAGAGATCTGGAGGAATACCGGTGGCGAAGGCGGCCCCCTGGACGAAGACTGACGCTCAGGTGCGAAAGCGTGGGGAGCAAACA
+
BCBBBABBCABCGGFGCEGEFFFFEGFFHGFHFFEEGGGGHHHGGAEEGEE?EGGGGGGHGHFGGHHHHHHHHHFFFGFFFGGGGGHHHHHHHHGHHFFFGHHHHHHHHHGGHHHHFFFGGGHHHHHGFGGFHHGGGFCFFFFFFFFBB:0;;;;:;;;;AFFFFFAADCEFEBFFFFFFFFFFFFFFFFFFFFBFFFFDFDCFFCBAEFFFBDFAFFFBFFFFFF/BFFFFDFDDFFFFFFFAFDAFFF.
@M03896:38:000000000-B4D98:1:1103:23170:8727 1:N:0:166
TACGGAGGGTGCAAGCGTTAATCGGAATTACTGGGCGTAAAGCGCACGCAGGCGGTTTGTTAAGTCAGATGTGAAATCCCCGGGCTCAACCTGGGAACTGCATCTGATACTGGCAAGCTTGAGTCTCGTAGAGGGGGGTAGAATTCCAGGTGTAGCGGTGAAATGCGTAGAGATCTGGAGGAATACCGGTGGCGAAGGCGGCCCCCTGGACGAAGACTGACGCTCAGGTGCGAAAGCGTGGGGAGCAAACA
+
BAB@A?AB@AAAGGF42AEGFFHFEEGGHGFFBBBB2AEEHHGGG?EEEEG0EEEEEGEGHGHGGHHHFHHFFF44GHHHGEC@EEHHHHHH0F?AFFBBFGGHHGFGBHH2GHFHEF1GCGFGHHG?FAFEHG.-@AFD9BB/BFFFFE/;;:/;-;.;9/9BFB;;DFEFFBBBFFFFFFEFFFFF;-9A;->99.9-;BF99B;;AFFF-=9DBBBBFF..A9F;/F99.--./:9A---.-;ABFF.
@M03896:38:000000000-B4D98:1:1103:6020:8890 1:N:0:166
TACGGAGGGTGCAAGCGTTAATCGGAATTACTGTGCGTAAAGCGCACGCAGGCGGTTTGTTAAGTCAGATGTGAAATCCCCGGGCTCAACCTGGGAACTGCATCTGATCCTGGCAAGCTTGAGTCTCTTAGAGGTGGGTAGAATTCCAGGCGTAGCGGTGAAATGCGTAGAGAGCTGGAGGAATACCGGTGGCGAAGGCGGCCCCCTGGACGAAGACTGACGCGCAGGTGCGAAAGCGTGGGGCGCAAACA
+
>AA3>A3>A>AABGGG2FAACBDBEEEDHFBFF5DDEF?ACFGGG0E0AAA?EC0EEFEFBGBBBEBG3BD4F4B@BDFG/E>/E>FFFF?30B/02???FBB3FGF22?F2FF2@/?2??<11GBG11??11?1<.-.><F11FGH0=/.-<<-<-:::.;;GFFDD.-.;0.;09/;.../;9CFA---..9@9-9.--9-99;-;9..;--.99///99.---9-.;;@.9@9/9.;---.9-9-;9;
@M03896:38:000000000-B4D98:1:1103:16665:9009 1:N:0:166
TACGGAGGGTGCAAGCGTTAATCGGAATTACTGGGCGTAAAGCGCACGCAGGCGGTTTGTTAAGTCAGATGTGAAATCCCCGGGCTCAACCTGGGAACTGCATCTGATACTGGCAAGCTTGAGTCTCGTAGAGGGGGGTAGAATTCCAGGTGTAGCGGTGAAATGCGTAGAGATCTGGAGGAATACCGGTGGCGAAGGCGGCCCCCTGGACGAAGACTGACGCTCAGGTGCGAAAGCGTGGGGAGCAAACA
+
ABBBAABCCBCCGGGEEEGEFFFFEGFFHGCFBCGFGGGGHHHGGAEEGEEEGGGGGGGHHHBGGHFHGHHGHGFGGHGGGGGGGGHHHGHHHHGGGFGGHGGHHHHHGHHHHHHFFFGGFFHHHHHHGGGEHHGCGFFFFFFFFFFFFF0;;;;:;;;;AFFFFFA;AFFFFBBFFFFFFFFFFFFFF9>FFFFFFFFFFFFFFC@AEFFF>DFFFFFFFFFFFFFFFFFFFFF?FFFFFFFEFAEFFFA
@M03896:38:000000000-B4D98:1:1103:5179:9132 1:N:0:166
TACGGAGGGTGCAAGCGTTAATCGGAATTACTGGGCGTAAAGCGCACGCAGGCGGTTTGTTAAGTCAGATGTGAAATCCCCGGGCTCAACCTGGGAACTGCATCTGATACTGGCAAGCTTGAGTCTCGTAGAGGGGGGTAGAATTCCAGGTGTAGCGGTGAAATGCGTAGAGATCTGGAGGAATACCGGTGGCGAAGGCGGCCCCCTGGACGAAGACTGACGCTCAGGTGCGAAAGCGTGGGGAGCAAACA
+
BBBBB@BBBBBB4FGC?EEAABDBEEAFHGFHFEGCEGEEGGGEFEEGGAG?EGGGGGGHFGBGGHGHFFHFGF@BBGFGGGGCEGHHHG0GHHGFF?GGGFGHGG>G?GFGHGCGFFGHGFHHHHHHFDFCGHGGCFDFFF/;BFF;BB/;;/:;;;;;9B/;BBDFDD.B/;;BFB/9DD9BFFFFFAFBAB-BAD?BFF@@F@99AFFF-9D9;FB;BDDFFDEFFFFFFF-9FDFFFFF.=;99;;.
@M03896:38:000000000-B4D98:1:1103:13405:9135 1:N:0:166
TACGTAGGGTGCGAGCGTTGTCCGGAATTATTGGGCGTAAAGGGCTCGTAGGCGGTTTGTCGCGTCGGGAGTGAAAACACCGGGCTTAACTCGGTGCTGGCTTCCGATACGGGCAGACTAGAGGTATTCAGGGGAGAACGGAATTCCTGGTGTAGCGGTGAAATGCGCAGATATCAGGAGGAACACCGGTGGCGAAGGCGGTTCTCTGGGAATTACCTGACGCTGAGGAGCGAAAGTGTGGGGAGCGAACA
+
CCCBBFF?AFABGGGCAEGFFGDEEGEGHDFHCGHGFF?E1GHGGEGGGEF?HGGGGGGHGGGGEGGGEE?EGGBBEB?FFGCGGFHFFGHHGGDGGFGGFGFGFGDGCDEEGGGAGCF0;FFGCGEGGHHHHFG?DFFDCC;EGFFGGG0;;;;;:=;;AFFFFFADFFBFFFBFFFFFFD9FFFFFF;DFFFDFFFFFFFFFFFBBBFFFFFFFFFFBFDFFDD..;DECFFCF0BFFFFFF;A@A>D-
@M03896:38:000000000-B4D98:1:1103:21699:9258 1:N:0:166
TACGGAGGGTGCAAGCGTTACCCGGAATCACTGGGCGTCAAGGGCGTGTAGGCGGGACGTTAAGTCTGGTTTTAAAGACCGAAGCTCAACTTCGGGAGTGGCCTGGATACTGGCGCTCTCGACCTCTGGAGAGAGAACCGGAATTCCTGTTGTAGCGGTGGAATGCGTAGATACCAGGAGGAACACCGATGGCGAAGGCAGGTTCTTGGACAGCAGGTGACGCTGAGGCGCGACAGTGTGGGGAGCGCAC
+
AAAA>AAD?A2AFFGF2AFA2FFEFCEFHHFHF22BAE0AAFHGG?FGG2B3B>>E/>EEFG/BBFGGHDFHG4B3BBGHGC@?DHHGGGHHG/A/<>??<.>><.0FGGFDGHGDFDC0<<-:ACG<:CF/.:.EC;E-;-:;FFFFB;0990;;;-;9AAFFF;.;;>EB/;;9/99;DABFBFAD-@D.BCFDFB?A.9;;FFFB//9B9..;99;BF.AD..AEFACD9-;-F//;D.BEA99-9;
@M03896:38:000000000-B4D98:1:1103:21680:9282 1:N:0:166
TACGTATGGTGCAAGCGTTATCCGGCTTTACTGGGTGTAAAGGGAGCGCAGGCGGTGCGGCAAGTCTGATGTGAAAGCCCGGGGCTCAACCCCGGTACTGCATTGGAAACTGTCGTACTAGAGTGTCGGAGGGGTAAGCGGAATTCCTAGTGTAGCGGTGAAATGCGTAGATATTAGGAGGAACACCAGTGGCGAAGGCGGCTTACTTGACGATAACTGACGCTTAGGCTCGACAGCGTGGGGAGCAAACA
+
AAAAACDC1BBBFF1A1AFE03FB000AAFEDD1A0BEGHHFF?A/EAEAA/A/>E/EE>>>EAGHFFHGHHG2FG1BFG?//>>/FFGGGCG/>>BCD?GFBG11??GHHHHHF<FC>F1>11=FF.-<<-<CEACHC---:CFFGFGF999;;;;-;-9CBFB;.;.-;FF/;B/9B/9-;A-BF?9;B/;-;@-;;--9@?/;B/;/999-A;BFFFF-AB--/;/B-9--9-9-9----:-;:;/;-
@M03896:38:000000000-B4D98:1:1103:10972:10076 1:N:0:166
TCCGGCTGACTGACTGATCTACGATCTCGTATGCCGTCTTCTGCTTGAAAACAAAAAAAAAAGAAATAGAAAAAGTAAGACAATTTCTTAAGTGTAAAATGTAAAAACAATCAACAATAAAACAGACTAATTATACAGATAACTTAATATACTGTACAGCCATACATAATAATATATACACATGTAGCTTCGCTATAGGATGAGTCAATTGTAGTTGAGTATTATATATGTGCATAAAAGTAGTAAGAA
+
BBCCBBBB?FDDBFBFCFFGBFFAFCHHFFDHFHBEEGHGGHGHHHHGFG5BCGF1FAA00/11134433342?134444B32@4444?4444444444434B4443//?333B32?232332/2202222>222>222@22222111111111<11111/011011111111111111110<00<00000-<...00000//00:000:0:00:000/000000000;00000000000000000000
@M03896:38:000000000-B4D98:1:1103:20811:10369 1:N:0:166
TACGAAGGGTGCAAGCGTTAATCGGAATTACTGGGCGTAAAGCGCGCGTAGGTGGTTCGTTAAGTTGGATGTGAAAGCCCCGGGCTCAACCTGGGAACTGCATCCAAAACTGGCGAGCTAGAGTATGGCAGAGGGTGGTGGAATTTCCTGTGTAGCGGTGAAATGCGTAGATATAGGAAGGAACACCAGTGGCGAAGGCGACCACCTGGGCTAATACTGACACTGAGGTGCGAAAGCGTGGGGAGCAAACA
+
AAA3AAA32BAAFGBA2AFEA6DB2BFFHFDDA3ABAAEEHDGAECE0AEFDFEFFEH>EGGFEFHB3BGFG4BFGDBFGGE>/><GFGFHFF0/BF/11BGFGFGGH/GF1<F/>/@AFFC1<FBD0>G?.FFF.CC.C.CGHCFFGG00:;00<;:;;AFGGBB;;9?EFECF00CBFDABFGGGEFFBB;@B=-;9--@B?FF.;.9.B./;;FFFBFBFB9BB.;EB9.9BAFAAA?B@A99;//9.
@M03896:38:000000000-B4D98:1:1103:14509:10401 1:N:0:166
TACGTAGGGTGCAAGCGTTATCCGGAATTATTGGGCGTAAAGGGCTCGTAGGCGGTTCGTCGCGTCCGGTGTGAAAGTCCATCGCTTAACGGTGGATCCGCGCCGGGTACGGGCGGGCTTGAGTGCGGTAGGGGAGACTGGAATTCCCGGTGTAACGGTGGAATGTGTAGATATCGGGAAGCACACCAATGGCGAAGGCAGGTCTCTGGGCCGTTACTGACGCTGAGGAGCGAAAGCGTGGGGAGCGAACA
+
>AAA>C??AFBAFGFFEEECGGHEEEGGHBGDDF2BEEFGHHHGF1BEEE11FEEG@FEEB>ECEFECFEGGF4E?FHHHHHHGGHHGFFDFDHGHH2F?F?CG?/@ADHGDGGCC-;-;9CFGGG-9CFFFFFFFFAFEA;FFFFFF?;-9;9;9999;AEFFFFFFFFFEFBBAB;DFF.9BBFDEFFFEFFFFBFFFFA99BF/;9.AEFFFFFFFFFFFF.A?./9A>@A-9BDA9B-BEDA;-9;-
@M03896:38:000000000-B4D98:1:1103:26972:10682 1:N:0:166
TACGTAGGGTGCGAGCGTTGTCCGGAATTATTGGGCGTAAAGGGCTCGTAGGCGGTTTGTCGCGTCGGGAGTGAAAACACCGGGCTTAACTCGGTGCTGGCTTCCGATACGGGTAGACTAGAGGTATTCAGGGGAGAACGGAATTCCTGGTGTAGCGGTGAAATGCGCAGATATCAGGAGGAACACCGGTGGCGAAGGCGGTTCTCTGGGAATTACCTGACGCTGAGGAGCGAAAGTGTGGGGAGCGAACA
+
ABABAFFAACAAEFCCCEFEEGDB2E?FHEFGCGGFFEEFHHHGGGHEFB11FEEEGGGHGEGEEGFEEEGEGF4?BB?FFGG<BFHFGGHGGGFGG1??AG?GHGDGFFF?DCC<DDD<<DGGGGHHHHHHHGD-AAFD.C:EGFFFGF/;C;;;9;;;;FFFFB.A@F=FF9BFBFFFFABFFFFFBDFDADFFFFFFFFFFFFFBFB.BFFFFB9FBFFFD?F?;/A;;=@DDFEFB?DF.@A;=@D9
@M03896:38:000000000-B4D98:1:1103:26983:10696 1:N:0:166
TACGTAGGGTGCGAGCGTTGTCCGGAATTATTGGGCGTAAAGGGCTCGTAGGCGGTTTGTCGCGTCGGGAGTGAAAACACCGGGCTTAACTCGGTGCTGGCTTCCGATACGGGTAGACTAGAGGTATTCAGGGGAGAACGGAATTCCTGGTGTAGCGGTGAAATGCGCAGATATCAGGAGGAACACCGGTGGCGAAGGCGGTTCTCTGGGAATTACCTGACGCTGAGGAGCGAAAGTGTGGGGAGCGAACA
+
AABBAFF?A4AAEFF2A2EEFGDB2EAFGADGB3AGGFEEFHHGG1F?EE11FE@EEGEED?GCEEE/EFGFFDB4BB?FD?F?CDGHHHHHGGGGG1???FFGBA.CCF.AC-A<DGG<<GHHGHFHHHGFG?DGG.BD.99;FGGGG//;;;;;;-9;CBFFFFDDDF>FFFFFF/9ADABFFFD-BDADAD@AF?EFFADEFFFFF../9B//FFFBFFFDDFE.BAAB99BDF/9:?DCEA.;@A@9
@M03896:38:000000000-B4D98:1:1103:13644:10716 1:N:0:166
TACGGAGGGTGCAAGCGTTAATCGGAATTACTGGGCGTAAAGCGCACGCAGGCGGTTTGTTAAGTCAGATGTGAAATCCCCGGGCTCAACCTGGGAACTGCATCTGATACTGGCAAGCTTGAGTCTCGTAGAGGGGGGTAGAATTCAAGGTGTAGCGGTGAAATGCGTAGAGATCTGGAGGAATACCGGTGGCGAAGGCGGCCCCCTGGACGAAGACTGACGCTCAGGTGCGAAAGCGTGGGGAGCAAACA
+
BBBBAABBBAABGGFECEGAFBDBEEFFHFCHCFGFFGGGGHHGGFFGGEE?EFGGGGGHGHFGFHFHEGHGHFBBFGFGFGGFGGGHFGHHHHGHHFGGHHHHHHEHFGGGHHGBFGGHGHHHHGHHGGGAGHFFFFADFF/FFFB;BF/;;;;:;;;;AFFFFFA;ADFFF;BFFFFFFFFFFFFFFFFFFFFFFFFFFFFFFB@AEFFFAFFFFFFFFFFFFFFFFFFFDFBFFFDDFFFEFDEFFF.
@M03896:38:000000000-B4D98:1:1103:22182:10985 1:N:0:166
TACGGAGGGTGCAAGCGTTAATCGGAATTACTGGGCGTAAAGCGCACGCAGGCGGTTTGTTAAGTCAGATGTGAACTCCCCGGGCTCAACCTGGGAACTGCATCTGATACTGGCAAGCTTGAGTCTCGTAGAGGGGGGTAGAATTCCAGGTGTAGCGGTGAAATGCGTAGAGATCTGGAGGAATACCGGTGGCGAAGGCGGCCCCCTGGACGAAGACTGACGCTCAGGTGCGAAAGCGTGGGGAGCAAACA
+
AAAAAAA?DA?AEGFGGFEAFFAAEE0FGGFH2B//AEEEGGHFEAAEEEAEGG/E/E>0BGFG2FFGGG121FF1BFGGAE@EGEFHHH<<0FF0BFGHHHFHFGFFHHF2GGGGFFGF<FHHHHHGFGEFFHFCC@@FFFFFFFFFFF/;;;;;9;;9;BFFBFAAB@FFFB/BFFFABFFFFFFF?@@FF@@?@FF?@@?@@@@A?FF@@=BBFFB9BBF-BABBFFF?F?--/9-;@@<-@FFFFE-
@M03896:38:000000000-B4D98:1:1103:12710:11198 1:N:0:166
TACGGAGGGTGCAAGCGTTACCCGGAATCACTGGGCGTAAAGGGCGTGTAGGCGGGACGTTAAGTCTGGTTTTAAAGACCGTGGCTCAACCACGGGAGTGGACTGGATACTGGCGCTCTAGACCTCTGGAGAGAGAACCGGAATTCCTGGTGTAGCGGTGGAATGCGTAGATACCAGGAGGAACACCGATGGCGAAGGCAGGTTCTTGGACAGAAGGTGACGCTGAGGCGCGAAAGTGTGGGGAGCGAAC
+
ABBA??A@D?ABFBFG?E?A2GFEEF2EF5CD5ABFEEEFGHHGFCEEEFD3B>EE/EEEFG/FGHFHGFHHGFC3BFGHGDECDHHFHG?FF?/A/<??<1FGHGFHHHHGFH-<@DCD=FFGHHGFGHHBEEDGF;;A-A@CBFFBF//:;:;;=9;;CEFF0C999=9FF999;;:EFFFFFFDB9;AD9>>BFFFFA;;BBF9//BFF.;:/9;//9;D?.AFF.--;=B-DFF/;D?9A>D===;
@M03896:38:000000000-B4D98:1:1103:11790:11276 1:N:0:166
TACGGAGGGTGCAAGCGTTAATCGGAATTACTGGGCGTAAAGCGCACGCAGGCGGTTTGTTAAGTCAGATGTGAAATCCCCGGGCTCAACCTGGGAACTGCATCTGATACTGGCAAGCTTGAGTCTCGTAGAGGGGGGTAGAATTCCAGGTGTAGCGGTGAAATGCGTAGAGATCTGGAGGAATACCGGTGGCGAAGGCGGCCCCCTGGACGAAGACTGACGCTCAGGTGCGAAAGCGTGGGGAGCAAACA
+
CCBBBCCDBAABGGFEEEGGCBFBEEFFHGFFBBFGFFGGHHHGG0AAEEA@EGGGGGFGHHHHEGBGGGHGFGHHGHFGFGEGEGHGHHGHHHGHGFFFGHGHHHFHHHHGHHFFFGGHFGFHHHHHGGGEHGGGGFFFFFFFFFFFFFBB;;;:;:9;;FFFFFD;DFFF/FFFFFBFFFFFFFFFFBCF:CDF-DEFFFFDFD@:AFFFFFFDFFFFFFFFFFFFFFBCDCDDFFFFFFFEDDEFFF.
@M03896:38:000000000-B4D98:1:1103:2699:11729 1:N:0:166
TACGGAGGGTGCAAGCGTTAATCGGAATTACTGGGCGTAAAGCGCACGCAGGCGGTTTGTTAAGTCAGATGTGAAATCCCCGGGCTCAACCTGGGAACTGCATCTGATACTGGCAAGCTTGAGTCTCGTAGAGGGGGGTAGAATTCCAGGTGTAGCGGTGAAATGCGTAGAGATCTGGAGGAATACCGGTGGCGAAGGCGGCCCCCTGGATGAAGACTGACGCTCAGGTGCGAAAGCGTGGGGAGCAAACA
+
BBABBAADBAAAFGFF?EEECFGE?ECFH55E5AFFEEEFGFHGG?AEG0E0EEEEEFDFFG4BBGBFFGHG4F4BFHCHGGC/EFHGHHHHHHFCFFGGGFGEHH2GDGFGFHEFAFFGFFHHHHHGFGFE1C.-<BF.9BBBFFF/F/9FB;:9-9;;:B9;FBA9;B.BF/;:B//AD?;9BFBF-;-AAB-@DD?B>B--99>AEE///9B//;//BDDD../;99FFBB-9/9ADA9>;9AAB/;;
@M03896:38:000000000-B4D98:1:1103:2692:11746 1:N:0:166
TACGGAGGGTGCAAGCGTTAATCGGAATTACTGGGCGTAAAGCGCACGCAGGCGGTTTGTTAAGTCAGATGTGAAATCCCCGGGCTCAACCTGGGAACTGCATCTGATACTGGCAAGCTTGAGTCTCGTAGAGGGGGGTAGAATTCCAGGTGTAGCGGTGAAATGCGTAGAGATCTGGAGGAATACCGGTGGCGAAGGCGGCGCCCTGGACGAAGACTGACGCTCAGGTGCGAAAGCGTGGGGAGCAAACA
+
A3>3>3>AD??AGGDEGEGCEBDA22AEGFCHB3GCEAAABDFGGAEEEE0>BEEEEGFHHHBFGHEHFGHBEFB4FFEFGGGGGGHGHFFFHGGHFC?FGHHHHHBBBGFFGGF1?CB1<0FG1FHHC<F.FBC>AB@.AB/BFFBBFF99;/9;99:-.//F/BD;.@EF//;BFB/;AA.B/;9.BBB?F?---..9;---99-;?..9--:.//9/9.....//;BF;.--A/;.9--@.-../:99
@M03896:38:000000000-B4D98:1:1103:10265:12206 1:N:0:166
TACGGAGGGTGCAAGCGTTAATCGGAATTACTGGGCGTAAAGCGCACGCAGGCGGTTTGTTAAGTCAGATGTGAAATCCCCGGGCTCAACCTGGGAACTGCATCTGATACTGGCAAGCTTGAGTCTCGTGGAGGGGGGTAGAATTCCAGGTGTAGCGGTGAAATGCGTAGAGATCTGGAGGAATACCGGTGGCGAAGGCGGCCCCCTGGACGAAGACTGACGCTCAGGTGCGAAAGCGTGGGGAGCAAACA
+
ABBBABBBBABCGGGFECGEFFGFGGGGHFFHFFFEGFEGGHHGGGGGGAEEFGGGGGGHHFBGGHEHHHHGHFFFGHGGFGGGGGHGGHHHHHGGGFGGHHHHHHHHGHFHHHHFGFFFGFHHHHHHFHGDHGGGGFFFFFFFFFFFFF0;;;;;;;;;:FFFFFAAA@EFFFFFFFBFFDBFFFFFF=CFFFFFAFFFFFFFFD@EFFFCB=DDFFFFBDFADDFFFFFFFA@AFFADFFFFFDEFFF.
@M03896:38:000000000-B4D98:1:1103:4650:12369 1:N:0:166
TACGTAGGTGGCAAGCGTTGTCCGGATTTACTGGGTGTAAAGGGCGTGCAGCCGGGTCTGCAAGTCAGATGTGAAATCCATGTGCTCAACCCATGAACTGCATTTGAAACTGTAGATCTTGAGTGTCGGAGGGGCAATCGGAATTCCTAGTGTAGCGGTGAAATGCGTAGATATTAGGAGGAACACCAGTGGCGAAGGCGTATTGCTGGACGATAACTGACGGTGAGGCGCGAAAGTGTGGGGAGCAAACA
+
3AAA3CF3FFAFCGGGFEFEFGFEEEGGHFCBB3B3AE3DEFBGEAEAEAGFHEA0EEGHDD@FGH5GFHGGFFFDGHFBFF4BBGGF3BFEF3CFBBFFHFBGHH43BFFDGHB4GBB?BFFGFGG?BC/@CGFCFFGA/?<FHG?FGF1>=>>>--<-<DFFFBCCA?CHHGHHF0<C?:CFGFEECGFF;-9@G.EB.;EFGFF09FFFFE9EFFFBFA-9.AAFECFAF;DDF/BF.9B?B:9BBF.
@M03896:38:000000000-B4D98:1:1103:3182:12798 1:N:0:166
TACGGGGGGTGCAAGCGTTAATCGGAATTACTGGGCGTACAGCGCACGCAGGCGGTTTGTTAAGTCAGATGTGACATCCCCGGGCTCAACCTGGGAACTGCATCTGATACTGGCAAGCTTGAGTCTCGTAGAGGGGGGTAGAATTCCAGGTGTAGCGGTGAAATGCGTAGAGATCTGGAGGAATACCGGTGGCGAAGGCGGCCCCCTGGACGAAGACTGACGCTCAGGTGCGAAAGCGTGGGGAGCAAACA
+
A3A?3DDBD/DAFGGECAE?/BB?EEFFFFCGBGGGGC>//?GGCGGCGD?@DGGCGGGHGH0:;CBH0CGCGH:;;G:;;CBBGAE0FC;FFC.9;;BF9CFGGB/;;BB/FAB/.;FFBFFFFFFFFBFAB..-9;B..99BBBB9B//9;;;9;;;-9:/;B/;9.@.B/;;;FF/;AA.;;B9ABBBD.99-9:.=B;99B@BEFF.;--9.;BF9BD?DFFF///:=.@-;/.:AB<?.-99:9A.
@M03896:38:000000000-B4D98:1:1103:3199:12799 1:N:0:166
TACGGGGGGTGCAAGCGTTAATCGGAATTACTGGGCGTAAAGCGCACGCAGGCGGTTTGTTAAGTCAGATGTGAAATCCCCGGGCTCAACCTGGGAACTGCATCTGATACTGGCAAGCTTGAGTCTCGTAGAGGGGGGTAGAATTCCAGGTGTAGCGGTGAAATGCGTAGAGATCTGGAGGAATACCGGTGGCGAAGGCGGCCCCCTGGACGAAGACTGACGCTCAGGTGCGAAAGCGTGGGGAGCAAACA
+
BCBBABCBDDBBGGFGCEGEFBB?EEFFHGCHC2F?CDDCGHHGGGGGGGC?FGGGDGDHHH=GHHEHFGHGHGGCGGGHGGGGDFGGFFFGGGGFG;CCFFFGGGBFFGFFFFFFFABFBAFFFFFFFFFEFFFABFBFFFFFFFFFFF0;;;;;;;;;AFFFFB;;;BEFFFFFFFFFFDFFFFFFFFFFFFBFAFFFADFFFDBEFFFFBFF?FFFFFFFFFBFFFFFFFF;AFFFFFFFFFAAFFF?
@M03896:38:000000000-B4D98:1:1103:3197:12819 1:N:0:166
TACGGGGGGTGCAAGCGTTAATCGGAATTACTGGGCGTAAAGCGCACGCAGGCGGTTTGTTAAGTCAGATGTGAAATCCCCGGGCTCAACCTGGGAACTGCATCTGATACTGGCAAGCTTGAGTCTCGTAGAGGGGGGTAGAATTCCAGGTGTAGCGGTGAAATGCGTAGAGATCTGGAGGAATACCGGTGGCGAAGGCGGCCCCCTGGACGAAGACTGACGCTCAGGTGCGAAAGCGTGGGGAGCAAACA
+
AAAAABB@BDDAGGFFEEEGGGHE/EFGH?D22B??B>CDGHGGGCGCD/@@FDG-<CCGGHHHGHFHGGHHGG0GGHHHGGA?ADGGBFFFGGEFGECFFGGGGGGGGGBFFEFFFFFFFFFFFFFB;:AAFFF@FFFDEFFFFFFFFE/;;;9;;-;9EFFFFFFD?DFFB/BFFFFFDFFFFFFF>@CFFFDFFFFFFFFFFFCAAFA99-99BFFFFDDFFFFFFFB;A@DAFADFFFFF;AAFBFA
@M03896:38:000000000-B4D98:1:1103:19483:13413 1:N:0:166
TACGGAGGGTGCAAGCGTTAATCGGAATTACTGGGCGTAACGCGCACGCAGGCGGTTTGTTAAGTCAGATGTGACATCCCCGGGCTCAACCTGGGAACTGCATCTGATACTGGCAAGCTTGAGTCTCGTAGAGGGGGGTAGAATTCCAGGTGTAGCGGTGAAATGCGTAGAGATCTGGAGGAATACCGGTGGCGAAGGCGGCCCCCTGGACGAAGACTGACGCTCAGGTGCGAAAGCGTGGGGAGCAAACA
+
A1>A>11AD1A?FBD0FAEA0BDB0A0BGGCGGCAFFE/////A?//>E>>/E//>>>/BFGBGGHBH1FHGGG21FGFGFGCECCHGFFBGGGGHH?FFGGHHHHGHGGFBGGFCFFFGFGHHHHHHGGGFHHCGC@?AEF/;FFF;FF/;;;9;9;;99BFFFB:;A@AFF;BFFFFFBBFFFFFF@>@?F@@@@FF?@?;@@;;;;B-@@>BBFFFBFBFFFFFBFFF@B?@AFFFF@?;?=;AFFFA
@M03896:38:000000000-B4D98:1:1103:24799:13867 1:N:0:166
TACGGAGGGTGCAAGCGTTAATCGGAATTACTGGGCGTAAAGCGCACGCAGGCGGTTTGTTAAGTCAGATGTGAAATCCCCGGGCTCAACCTGGGAACTGCATCTGATACTGGCAAGCTTGAGTCTCGTAGAGGGGGGTAGAATTCCAGGTGTAGCGGTGAAATGCGTAGAGATCTGGAGGAATACCGGTGGCGAAGGCGGCCCCCTGGACGAAGACTGACGCTCAGGTGCGAAAGCGTGGGGAGCAAAC
+
ABA?AAABBABAFGFGCAE2FFGF?2FFHFFFFFGGFEGEEHEGGCFCEE00E0EEGDEHGHBGGHHHHHFEFGGHFGGHGGGEEEHHHHHHFG?GGFFBGHGHHHEHBGFFHHFGGGGHG?GHHHGGFDGAFHGCF-@AEFFFFFFFFF/9;9;;;9;9.FFFFF:;DFEFBBFF///;.AFFFFFFFCF.9BCAFAACCFFFFFB9AF9D=@DFFEB9BDDDFDF9BFF@DAC;FAADB-9A-:./BF
@M03896:38:000000000-B4D98:1:1103:19697:13965 1:N:0:166
TACGGAGGGTGCGAGCGTTAATCGGAATAACTGGGCGTAAAGGGCACGCAGGCGGATGGATAAGTGAGATGTGAAAGCCCCGAGCTCAACTTGGGAATTGCATTTCAGACTGTTCATCTAGAGTTTTGTAGAGAGGGGTAGAATTCCACGTGTAGCGGTGAAATGCGTAGAGATGTGTAGGAATACCGGAGGCGAAGGCGGCCCCTTGGACAAGAACTGACGCTCATGTGCGAAAGCGTGGGGAGCAAACA
+
>AA1>1>@D?AAEEEE00EE0FGCEFFGFEDGE0/BAEFEGHCCF/E/EEG/E@EEEEFFFD1FBG2GBFFF1BFGHGGHCEG?>EGGFBFFB1F/BBFFGFDGHGDFDGFFGFG1DFF1??CGHHHHHHBG11A<.<<CEFHGHGFFH..<<<0=--:;;CCGBC:;A?.00C0;00;909BFGFFB-:A@9-;@-9;9-=@@@FF;/B/B:--;BFFBF-AFFBBBFBF;B--;BB-;-9@A@99B9FA
@M03896:38:000000000-B4D98:1:1103:7678:13990 1:N:0:166
TACGGAGGGTGCAAGCGTTAATCGTAATTACTGGGCGTAAAGCGCACGCAGGCGGTTTGTTAAGTCAGATGTGAAATCCCCGGGCTCAACCTGGGAACTGCATCTGATACTGGCAAGCTTGAGTCTCGTAGAGGGGGGTAGAATTCCAGGTGTAGCGGTGAAATGCGTAGAGATCTGGAGGAATACCGGTGGCGAAGGCGGCCCCCTGGACGACGACTGACGCTCAGGTGCGAAAGCGTGGAGAGCAAACA
+
>AA1>A11AAAAGBFCGEC00FGF0BFFHHFFBGEEEEEAC2B/E?CEEEAEEGGEEGFHFFBGBGGFHGGDG2FEBGFG>>E<>EGGHHGGFG<0B/FGHFGHHGBFFGG2FHGCFE?DFGFHEHGHC/>.>C?-<@@FF//BFFF9BFB9;/;/9999-9///9-;:@ABF9B;B//:AA-BBFF-9---;@--9-;9@@=?@@--9---9-->=--/;ABB--//9/99;@--/-;9;-9/;-/B/;-
@M03896:38:000000000-B4D98:1:1103:11457:14026 1:N:0:166
TACGGAGGGTGCAAGCGTTAATCGGAATTACTGGGCGTAAAGCGCACGCAGGCGGTTTGTTAAGTCAGATGTGAAATCCCCGGGCTCAACCTGGGAACTGCATCTGATACTGGCAAGCTTGAGTCTCGTAGAGGGGGGTAGAATTCCAGGTGTAGCGGTGAAATGCGTAGAGATCTGGAGGAATACCGGTGGCGAAGGCGGCCCCCTGGACGAAGACTGACGCTCAGGTGCGAAAGCGTGGGGAGCAAACA
+
>AAA?AA111>AGGFAE0EEFFGFGCFGHGCHB1AAEFCEAG1EG/AAEE/EE//EE/>BBG2BBF2@1@1B@B@1BFFFFEG?EEHHHHGGF0/0B?BBDF>FF1?FGHHFHFH1F???<FGHHHHHGCFF<<C@C-99;FBFFBBBFB/;9;/;;9-9;;FF/:;;99-F/9FFFB/-AABFFFF?9;@-9@@?@FE-@;@@@@;AEF-;@9B?FFFBFBBAA?FFFFB@?@@AF-;99--A-;;BFFA
@M03896:38:000000000-B4D98:1:1103:3146:14170 1:N:0:166
TACGGAGGGTGCAAGCGTTAATCGTAATTACTGGGCGTAAAGCGCACGCAGGCGGTTGGATAAGTTCGATGTGCAAGCCCCGGGCTCAACCTGGGAATTTCATTTTAAACTGTCCAGCTAACGTCTTGTAGAGGGGGGTAGAATTCCAGGTGTCGCGGTGACATGCTTAGAGATCTTGAGGCATACCGGTGGCGAAGTCGGCCCCCTTGCCAATGCCTTACTCTCAGGTTCGAGAGCGTTGGGAGCAACC
+
1>AA1111>>>>F1AAAA0EA3FAAABFGBA2D1/BAAAEGDFAE/A/E///B>>/>>>1B2B12@2??BGG12B1BEFFG//<>/F1CFF<<0/BCGH2@222@2@?G12?21?110?110/?<?/1111110>-<-9--///9/;/9/9;//-9--:99/;//9//;//99B///9//--99//;--;---;99--9-----;=---/9/9///;B//;/;;B///;//-9-----9---;9-9-/--
@M03896:38:000000000-B4D98:1:1103:25183:14327 1:N:0:166
TACGGAGGGTGCAAGCGTTAATCGGAATTACTGGGCGTAAAGCGCACGCAGGCGGTTTGTTAAGTCAGATGTGAAATCCCCGGGCTCAACCTGGGAACTGCATCTGATACTGGCAAGCTTGAGTCTCGTAGAGGGGGGTAGAATTCCAGGTGTAGCGGTGAAATGCGTAGAGATCTGGAGGAATACCGGTGGCGAAGGCGGCCCCCTGGACGAAGACTGACGCTCAGGTGCGAAAGCGTGGGGAGCAAACA
+
BBBBBBBBBBBBGGGEEEGAABFFEGFGHGBFBBFFEFGGHHHGG?EEGEE?EEG/EGECFGFGGHHHFHHGHFGGGHFGFGGGGGHGHHHHCGGHHFFGGGGHHHGHGGGFHHHFAAGHHFHFHDGHFGGAGHG?CFCFFFFFFF;9FF/;;;9:;;;;AFBFFFDADFAFB;;FFFFFFFFFFFFFFFFFFFBCFFFA=FCFFFFEFFFFFBAAFFFFFDFFFFFFFFFFFFCDFFFFFFFEBDEFFFA
@M03896:38:000000000-B4D98:1:1103:25188:14514 1:N:0:166
TACGTATGGAGCGAGCGTTGTCCGGAATTATTGGGCGTAAAGGGTACGCAGGCGGTTTAATAAGTCGAATGTTAAAGATCGGGGCTCAACCCCGTAAAGCATTGGAAACTGATAAACTTGAGTAGTGGAGAGGAAAGTGGAATTCCTAGTGTAGTGGTGAAATACGTAGATATTAGGAGGAATACCAGTAGCGAAGGCGACTTTCTGGACACAAACTGACGCTGAGGTACGAAAGCGTGGGGAGCAAACAG
+
ABABAFFFFFFFGGGGCCGGFGDA2EEGGBGHCFGGGEEDAGGGG3CEEA?0EEEEEEGHGF@@FGEFEHHHHEFFGFHHHGGGGGHFHHHGGCFCDHDGGFHHHHFFHGFBGHGFFGH1?1?<DGB0<FGDCHHFHHDGG1<GDGD<00=====<.=.<DDGGCE:CCECCGGHH0GB?DBGFFGC0CBFFGGFGGE-9DFFFFFF//;BF99AEF/BF;AA.AAA//;.;EA.B;9.-9@?-AAF/AF9
@M03896:38:000000000-B4D98:1:1103:2450:14614 1:N:0:166
TACGTAGGTGGCAAGCGTTGTCCGGAATTATTGGGCGTAAAGCGCGCGCAGGCGGTTTCTTAAGTCTGATGTGAAAGCCCACGGCTCAACCGTGGAGGGTCATTGGAAACTGGGGAACTTGAGTGCAGAAGAGGAGAGTGGAATTCCACGTGTAGCGGTGAAATGCGTAGAGATGTGTAGGAACACCAGTGGCGAAGGCGACTCTCTGGTCTTTAACTGACGCTGAGGCGCGAAAGCGTGGGGCGCGAAC
+
AAAAAFF1D1>FFGCG?EGAFBDB0BEFHDFGF10BAA/BAAB/A/EAEE//E>>EEEHHHHB1FGGFFHDB1B>BFBFG/>//>/EC1BB/?FBC/?/CGGHH2F1??FF?FC/<C>CF1>1=GGFH1>><C.G?.<<GEHHHGGCCC.:;;;0;;-:9:90C0;.;.;.;BF0;C009FC9;CFAC.9/99-;=--99-@;ABB///;/:////;B/9;BBF--9-999;--;-9---;=9-;9-9-;
@M03896:38:000000000-B4D98:1:1103:2434:14626 1:N:0:166
TACGTAGGTGGCAAGCGTTGTCCGGAATTATTGGGCGTAAAGCGCGCGCAGGCGGTTTCTTAAGTCTGATGTGAAAGCCCACGGCTCAACCGTGGAGGGTCATTGGAAACTGGGGAACTTGAGTGCAGAAGAGGAGAGTGGAATTCCACGTGTAGCGGTGAAATGCGTAGAGATGTGGAGGAACACCAGTGGCGAAGGCGACTCTCTGGTCTGTAACTGACGCTGAGGCGCGAAAGCGTGGGGAGCGAACA
+
BABCAFFBFFCFGFGCEEEFEGDEEEEGHGFHBBFGEEGFGGHGGEGGG>E0FFGFGGHHHGBFBGDGFHHGHFEBGGGHHGGCGGGGGHGFD?BBGDBCGGFHHHDGFHFFGGAFDFGFFFFGGFHHFHHHHHHGGDCF<DGHHHHGH:.;;;;;;:;;9BFFFFC=DGGGGBFBBFBFGAFFFGGEFBBBABCADFFFFFFFFB/;BBBFFFFFFBFFFDFDDDFFFAFFFFAF/DFFAFCECA-9CB:
@M03896:38:000000000-B4D98:1:1103:15230:14841 1:N:0:166
TACAGAGGGTGCAAGCGTTAATCGGAATTACTGGGCGTAAAGCGCGCGTAGGTGGTTTGTTAAGTTGGATGTGAAATCCCCGGGCTCAACCTGGGAACTGCATTCAAAACTGACTGACTAGAGTATGGTAGAGGGTGGTGGAATTTCCTGTGTAGCGGTGAAATGCGTAGATATAGGAAGGAACACCAGTGGCGAAGGCGACCACCTGGACTAATACTGACACTGAGGTGCGAAAGCGTGGGGAGCAAACA
+
ABBAAFFBBAAAGGGCEEEEFBDAEEAFHGFGBB2CEEGFHHHGGEGGCE?1DB1ECGDBFHFFBFBBCBBFFFBBFGGGFGGGGGGFHFFGFFFGG?FGHGHHHFFFGGFFFFH<CC@@@FGGHH2??FGHGCG?CAAFDHFGHHHHH10<====<<<<CGGHCGC;EDGHHCGHCC<ADABFFGGEFCFFEGGGGFEFFA@;EFABFFFFFFFFFFFBFFFFEBF;FFFDDFDDFFDDBFAFFFFFFFF
@M03896:38:000000000-B4D98:1:1103:14512:14924 1:N:0:166
CCACTGTTCACCATAAACGTGACGATGAGGGACATAAAAAGTAAAAATGTCTACAGTAGAGTCAATAGCAAGGCCACGACGCAATGGAGAAAGACGGAGAGCGCCAACGGCGTCCATCTCGAAGGAGTCGCCAGCGATCACCGGAGTAGTTGAAATGGTAATAAGACGACCAATCTGACCAGCAAGGAAGCCAAGATGGGAAAGGTCATGCGGCATACGCTCGGCGCCAGTTTGTATATTAGACATAATTT
+
AABBBF@5DFFFGGGFCF?B44B22AAD44B2AAF5D5532AAFF5FCBGDADFFCFHBGFHFBDFG5BGD2AAACF00EFGGGGBB3FB1GF3B1???>/?/>E/EE?/><>BCDHE1F01FFDH/0FCADD<CCCH.CCB><-AAC0====00;;0;;;C0:0<C.@:?-.9FG;BFFFFAC;;.C/..;BB.;B0/AB/;..BB;FF/A>@B;FF.9.9--9-@>.9;BB/.;:;FBB/B9B//9/;9
@M03896:38:000000000-B4D98:1:1103:14292:15462 1:N:0:166
TACGGAAGGTTCGGGCGTTATCCGGATTTATTGGGTTTAAAGGGAGCGTAGGCCGGAGATTAAGCGTGTTGTGAACTGTAGATGCTCAACATCTGCACTGCAGCGCGAACTGGTTTCCTTGAGTACGCACAAAGTGGGCGGAATTCGTGGTGTAGCGGTGAAATGCTTAGATATCACGAAGAACTCCGATTGCGAAGGCAGCTCACTGGAGCGAAACTGACGCTGAAGCTCGAAAGTGCGGGTATCGAACA
+
3AA333AAA4DDEEC2AAE2AFDA2ECGHDG55B2AFE35D5BE1BAE1A01BFEC?ECBFE4@BE?EE1?GEB?3B3FBGG4B?DGH3B3BGDDG4FF3GE?CDGCC/>F1F?1?GGH1DD1?FGDG?CC<0<FGB.<--;;:0<;;E..;:;09-99;.099;;;909C000;C0..:.A/.9BF.-;DEFFB-9..;DD99/B99.;..;--9BB/BBD.9DD///9/;BB.;9;/;-;--;;99FF;
@M03896:38:000000000-B4D98:1:1103:17097:15606 1:N:0:166
TACGTATGGAGCAAGCGTTATCCGGAATTACTGGGTGTAACGGGTGTGTAGGCGGGACTTCAAGTCAGATGTGAAAATTTCGGGCTCAACCCGCAACCTGCATTTGAAACTGAGGTTCTTGAGAGTCGGATAGGTAAATGGAATTCCCGGTGTAGCTGTGAAATGCGTAGATATCGGGAGGAACACCAGGTGCGAAGGCGATTTACTGGACGACAACTGACGGTTACGCGCGAACGCGTGGGGAGCAAACA
+
>>AA>CFFFFFFABFAEAEAFGDA0AAFG1A22BC0E/12DBEGAAAEFFDHHGE//ECGDB12BG21BGE@FFGB1EE1BGCF?/FCHHGE<>//><00B?F22@DD1?G1FCFFCFF?11?<FFHCCC.<<<>1>1>G1GBDGFE0A<-<;0<<0<0:0<00CGE:.A.00B0.?--9?9;C/FB?9.//:@---:---9-AB;//9;;--@-99////;@---/-;@;-9;---9---9;--;-//9;
@M03896:38:000000000-B4D98:1:1103:17911:15849 1:N:0:166
TACGGAGGGTGCAAGCGTTAATCGGAATTACTGGGCGTAAAGCGCACGCAGGCGGTTTGTTAAGTCAGATGTGAAATCCCCGGGCTCAACCTGGGAACTGCATCTGATACTGGCAAGCTTGAGTCTCGTAGAGGGGGGTAGAATTCCAGGTGTAGCGGTGAAATGCGTAGAGATCTGGAGGAATACCGGTGGCGAAGGCGGCCCCCTGGACGAAGACTGACGCTCAGGTGCGAAAGCGTGGGGAGCAAACA
+
BBBBABBBDAABGGBAEAEEFBDABEFGHFFGB3AFEEEEHGHGGA?EEEEEGGGCEGGHBGHD@GFGGFF44FFFGHHHGGEGGGHGEFFF0FFHHFFFGFFGFFGHFGHDHHHHFGGFCGFGFGHHFDE<FFD@CDFFFFFFFFFBFB/;:;;9;9.;:B/9FF;ADDEFBBBFBE;AFFFFFFFFD@DAFCCFFFFD;DFFF@:AAF?A@DD.FFFFB?DFFFFFFFFBAADFFDAA=B=?DDEFFF?
@M03896:38:000000000-B4D98:1:1103:7765:15941 1:N:0:166
TACGGAGGGTGCAAGCGTTAATCGGAATTACTGGGCGTAAAGCGCACGCAGGCGGTTTGTTAAGTCAGATGTGAAATCCCCGGGCTCAACCTGGGAACTGCATCTGATACTGGCAAGCTTGAGTCTCGTAGAGGGGGGTAGAATTCCAGGTGTAGCGGTGAAATGCGTAGAGATCTGGAGGAATACCGGTGGCGAAGGCGGCCCCCTGGACGAAGACTGACGCTCAGGTGCGAAAGCGTGGGGAGCAAACA
+
AABBAAADBAAAGGGFAEEGGGHB2EFGHGDFABABAAEEHHGGGCE0FEF0EEE@EFEFFGGGGHHFHGFGEFGGFGGHGCEEEFHGGHHHGFEGHFG?FHFGGHHHHHHGFG2C/FGGFFGGHHGC?EFGFGD-<;BFEFFFFFFFFB/;;9;;99;;AFFFFB9ADDEF/BFFF/B.AAFFFFFF=D=DADF-BDEF-BC@BB@E9FAD@=D.;FB/B.9;AD/;B//-9--9FDADAF;.@AEB/F?
@M03896:38:000000000-B4D98:1:1103:9910:16179 1:N:0:166
TACGGAGGGTGCAAGCGTTAATCGGAATTACTGGGCGTAAAGCGCACGCAGGCGGTTTGTTAAGTCAGATGTGAAATCCCCGGGCTCAACCTGGGAACTGCATCTGATACTGGCAAGCTTGAGTCTCGTAGAGGGGGGTAGAATTCCAGGTGTAGCGGTGAAATGCGTAGAGATCTGGAGGAATACCGGTGGCGAAGGCGGCCCCCTGGACGAAGACTGACGCTCAGGTGCGAAAGCGTGGGGAGCAAACA
+
ABBBAABCBABCGGGCGFGEFFGFFGFFHGFFBFGFEFFGGHHGGEFGGEGFGGGFGGGHHHGGGHFHHHHHHFFGGHGGFGGGGGHHHGHHHHGHHFCFGGGHHHGHHHHHHHHGGGFGFFHHHHHHFGGGHHGGCFFFFFFFFFFFFF0;;;;;;;;;;FFFFFAADFFFFFFFFFFFFFFFFFFFFFFFFFDFFFFFFFFCF@@EEFFFD-AAFFFFFFFDFFFFFFFFFFCDFFDFFFFFFDEFFFA
@M03896:38:000000000-B4D98:1:1103:11006:16213 1:N:0:166
TACGGAGGGTGCAAGCGTTAATCGGAATTACTGGGCGTAAAGCGCACGCAGGCGGTTTGTTAAGTCAGATGTGAAATCCCCGGGCTCAACCTGGGAACTGCATCTGATACTGGCAAGCTTGAGTCTCGTAGAGGGGGGTAGAATTCCAGGTGTAGCGGTGAAATGCGTAGAGATCTGGAGGAATACCGGTGGCGAAGGCGGCCCCCTGGACGAAGACTGACGCTCAGGTGCGAAAGCGTGGGGAGCAAACA
+
CCBBCCCBCAABGGGGGGGEFGHFFFFGHGFFBFFFEEEEHHHGGCEFGEEFGGGGGGGHHHFGGHEHHGGGGFFFHHHHFGGGEGHHHHHHHHEHHFGGHHGHHHGHFHHHHHFFGFFGFFHHHHGGFGGFHHGGGFFFFFFFFFFFFF/:;;/;;;9;;BFFFFD:ABEFFFFFFFFFFDFFFFFFF@CFFBCDCFFCFFB@BD@EEFFFCF?DFFFFFFFDFFFBFFFBDB@.FFDD;BCE-AABFF.
@M03896:38:000000000-B4D98:1:1103:11024:16224 1:N:0:166
TACGGAGGGTGCAAGCGTTAATCGGAATTACTGGGCGTAAAGCGCACGCAGGCGGTTTGTTAAGTCAGATGTGAAATCCCCGGGCTCAACCTGGGAACTGCATCTGATACTGGCAAGCTTGAGTCTCGTAGAGGGGGGTAGAATTCCAGGTGTAGCGGTGAAATGCGTAGAGATCTGGAGGAATACCGGTGGCGAAGGCGGCCCCCTGGACGACGACTGACGCTCAGGTGCGAAAGCGTGGGGAGCAAACA
+
AABBAABDBBBBFGFAAEGAABDFAEAFHBBFDBCGGGGGHHHGGFCEGEE0EEFGFGGHHHBFGHGHHHHHHBFDFGFGFGGGGGHHHGCGFGFFHFGGFGDHHHFHGGHHHHHFGFGGGHHHHGHHFGG>GF.@C>>AEBBFFFF/BB/9B;;;;;;99BFFFFDAAB9//BFFFF;ADD./;FBFFBCDAC;-;A?BFFCFFD=EEFA-----;A?9BFF.9AB/:;BFDAAABD..9=@9>99B9?.
@M03896:38:000000000-B4D98:1:1103:11011:16234 1:N:0:166
TACGGAGGGTGCAAGCGTTAATCGGAATTACTGGGCGTAAAGCGCACGCAGGCGGTTTGTTAAGTCAGATGTGAAATCCCCGGGCTCAACCTGGGAACTGCATCTGATACTGGCAAGCTTGAGTCTCGTAGAGGGGGGTAGAATTCCAGGTGTAGCGGTGAAATGCGTAGAGATCTGGAGGAATACCGGTGGCGAAGGCGGCCCCCTGGACGAAGACTGACGCTCAGGTGCGAAAGCGTGGGGAGCAAACA
+
AAA@A>AAD?AAGGGGGCEEGGHFGGFGHGFHBB2BEFGGHHFGGGGGGEEEEEEEEEEBFGHFBGFGFHFBFFD?FGHHFF//EFHHHHHHGCEHFFFGGHHGDGFFHHHFHHGBF?????GHHHFFFAFFDGDCC=DFFFFFFFFFBF/;;;;;;999.;FFBB;;9>;BBFFFFFF.DFFFFFFFD=DDFFA9BFE>BCFFFF-99BFA-9ADFBB9FFF?DDFFFEB>?@DBFB9A>99A-;;B9F.
@M03896:38:000000000-B4D98:1:1103:13614:16246 1:N:0:166
TACAGAGGGTGCGAGCGTTAATCGGATTTACTGGGCGTAAAGCGTGCGTAGGCGGCTAATTGAGTCGGATGTGAAATCCCCGAGCTTAACTTGGGAATTGCATTCGATACTGGTTAGCTAGAGTGTGGGAGAGGATGGTAGAATTCCAGGTGTAGCGGTGAAATGCGTAGAGATCTGGAGGAATACCGATGGCGAAGGCAGCCATCTGGCCTAACACTGACGCTGAGGTACGAAAGCATGGGGAGCAAACA
+
CCCBCFFABABBGGFGCEGGGBDBBEGGHGFHFGGFGGGEHHHGGFGGGEE?HFGGEGFGHHGHGHCF/ECGHGFBFGFGFFCGGGHFGFGGHHFCBFFGHHGHHHBHFDGFHGGGFGG<?FGGGFFEGHGGGFHGFFGGHHGHHHHFHE/<<<==<;;;:CGHHG:;EFGGBFFGFGFGGD;FEFFFAAFGF?@DFFFFFFFFFFFBFFFFFFFFFFFFFFFFFDFEFFBAEFDDFFFFFFFFFAAFFF9
@M03896:38:000000000-B4D98:1:1103:16785:16251 1:N:0:166
TACGGAGGGTGCAAGCGTTAATCGGAATTACTGGGCGTAAAGCGCACGCAGGCGGTTTGTTAAGTCAGATGTGAAATCCCCGGGCTCAACCTGGGAACTGCATCTGATACTGGCAAGCTTGAGTCTCGTAGAGGGGGGTAGAATTCCAGGTGTAGCGGTGAAATGCGTAGAGATCTGGAGGAATACCGGTGACGAAGGCAGCCCCCTGGACGACGACTGACTCTCAGGTGCGAAAGCGTGGGGAGCAAACA
+
A1AA1A>DD?1AFGGC?AEECFFA0EFGGHFGF1/BAEEGHHDEGEGGGAA/EEEEEGAFFHFHGHFF1GFFFBF>GGGHG@>E/EHHGGFGFGGFHFF<FF>F1FFDGHDGHHHHG?F?0F1FFHF0<<..10<C--999/9FFBBB///;:9;/;-;@AB/BFB-;;-;B/BFF//BA---;/BBB-@9-/99=AAA-;-EBB?;;-B-9--9@-A-/;//9////99B??@9-:-A9>@=----/BF;
@M03896:38:000000000-B4D98:1:1103:13602:16259 1:N:0:166
TACAGAGGGTGCGAGCGTTAATCGGATTTACTGGGCGTAAAGCGTGCGTAGGCGGCTAATTGAGTCGGATGTGAAATCCCCGAGCTTAACTTGGGAATTGCATTCGATACTGGTTAGCTAGAGTGTGGGAGAGGATGGTAGAATTCCAGGTGTAGCGGTGAAATGCGTAGAGATCTGGAGGAATACCGATGGCGAAGGCAGCCATCTGGCCTAACACTGACGCTGAGGTACGAAAGCATGGGGAGCAAACA
+
AAAAAFF1A?>A1EGCEEEEGFG00E0EHHFFBB/B/AEEFHFEFEGGAE/?GE>EEEFBFFFHDG/>/E/B>2BFFGGGFGGCGGHGHGFDBC/F1BBBFGGD?GFGHGD2G@1@GFFF?GHDGG1??CFGGGHCFFGGFHGHDGHGD//<<<==-;;-.CHFCFC;CC?FEFFFBC099AFGGGGG.AB?BA?@;-;A-BEFFF/;/B-FF/BFB/B/;BBFA?AEFB/99ABBFFFF-9BF@BEFFFA
@M03896:38:000000000-B4D98:1:1103:22088:16269 1:N:0:166
AACGTAGGGTGCAAGCGTTGTCCGGAATTACTGGGTGTAAAGGGAGCGCAGGCGGACCGGCAAGTTGGAAGTGAAAACTATGGGCTCAACCCATAAATTGCTTTCAAAACTGCTGGCCTTGAGTAGTGCAGAGGTAGGTGGAATTCCCGGTGTAGCGGTGGAATGCGTAGATATCGGGAGGAACACCAGTGGCGAAGGCGACCTACTGGGCACCAACTGACGCTGAGGCTCGAAAGCATGGGTAGCAAACA
+
AAAA>C1>1>AAGGFFAEEAFGHEA?EGHHFFC10AEEGGHFHGH?EEFEGEEEEEEEEEE>EFFHEGGG0B>FGBDEGFDG1FBCGFGFHEF0FGGBF1GFFGHFFHHHHHGFGFBGHHGHGHFGFBGHGHGEHGDF1<<CGBGHHHC?-<<0==--;-;::CFC=;C?EGGGG.-?A@?AFFGGFF9;FG;@@@@-;9@;@FFF;//;A-AEEEFFBFF-BB9A-9A-F>---99:FFFF/9EFFFFF-
@M03896:38:000000000-B4D98:1:1103:1840:16576 1:N:0:166
TACGGAGGGTGCAAGCGTTAATCGGAATTACTGGGCGTAAAGCGCACGCAGGCGGTTTGTTAAGTCAGATGTGAAATCCCCGGGCTCAACCTGGGAACTGCATCTGATACTGGCAAGCTTGAGTCTCGTAGAGGGGGGTAGAATTCCAGGTGTAGCGGTGAAATGCGTAGAGATCTGGAGGAATACCGGTGGCGAAGGCGGCCCCCTGGACGAAGACTGACGCTCAGGTGCGAAAGCGTGGGGAGCAGACA
+
AAAAAAA@AA>AGGGFC2FEFFHFEEFFHFBDDFEBEEEEEHFGGEEAFA00EEE>EEEBFGFFFHEHEHFGFBEFGHHFEEEEEGGFGHHFFHGEGFFDBFDGBDGFGGFFFHHFFFGFCFHHHHGGFDFEGFCC?=BAAFFFFFFFFB/;;;;;9;;;;BFF/B;;?@.BBBFFFFFFF9.BBFFFC@-.;@D-=FEBAFFFAB;;.;AD=-:.;FFBFDDDDFFFFFF-.;=AFDFFFFFFF;;/9;;
@M03896:38:000000000-B4D98:1:1103:11845:16766 1:N:0:166
TACGGAGGGTGCAAGCGTTAATCGGAATTACTGGGCGTAAAGCGCACGCAGGCGGTTTGTTAAGTCAGATGTGAAATCCCCGGGCTCAACCTGGGAACTGCATCTGATACTGGCAAGCTTGAGTCTCGTAGAGGGGGGTAGAATTCCAGGTGTAGCGGTGAAATGCGTAGAGATCTGGAGGAATACCGGTGGCGAAGGCGGCCCCCTGGACGAAGACTGACGCTCAGGTGCGAAAGCGTGGGGAGCAAACA
+
BBBBABCBCABCGGGGEEGEABDBBEFFHGCFCBFFGGGGHHHGGEEFGEGCGGGGGGGGHGBFGHGHHHHGHGGEGGFGGGGGGGHHHHFHHHGHHFGFGGGHHHHHFHFHHHHFGGGHFCHHHHHGGGGEGHGGGFFFFFFFFFFFFFBB;;;;9;;;ABFFFF;;ADEFB;BFFFEFFFFFFFFFF@DFFCDFFBFFFFFCF@@AEFFFAFFDBFFFFFFFFFFFFFFFF=-;BAA.BFFFCDEFFF.
@M03896:38:000000000-B4D98:1:1103:11829:16775 1:N:0:166
TACGGAGGGTGCAAGCGTTAATCGGAATTACTGGGCGTAAAGCGCACGCAGGCGGTTTGTTAAGTCAGATGTGAAATCCCCGGGCTCAACCTGGGAACTGCATCTGATACTGGCAAGCTTGAGTCTCGTAGAGGGGGGTAGAATTCCAGGTGTAGCGGTGAAATGCGTAGAGATCTGGAGGAATACCGGTGGCGAAGGCGGCCCCCTGGACGAAGACTGACGCTCAGGTGCGAAAGCGTGGGGAGCAAACA
+
AABAAABDDAABGFBCCEGEEBDBEEFFHFBGCGGDFGGEGHHGGAAAEEAEFGGGGGGFGFBFFHHGHHHGHGFFFGGFFGGGGGHGHHGHHGCGFFFGGGHHHHEHGHHHGHHFGGGHGHFHHHHHGGGEHHGGFFAFFFFFFFFBFF/;;;;;;;9;:BBFFFAAA@:B/BBFFEBFFFFFFFBDF@BDFFFFFFFFACFAF@@EEF.BBDFDFFFBFFFFFDFFFFFAFFDF9:9DFAFFCFFFFFA
@M03896:38:000000000-B4D98:1:1103:11847:16784 1:N:0:166
TACGGAGGGTGCAAGCGTTAATCGGAATTACTGGGCGTAAAGCGCACGCAGGCGGTTTGTTAAGTCAGATGTGAAATCCCCGGGCTCAACCTGGGAACTGCATCTGATACTGGCAAGCTTGAGTCTCGTAGAGGGGGGTAGAATTCCAGGTGTAGCGGTGAAATGCGTAGAGATCTGGAGGAATACCGGTGGCGAAGGCGGCCCCCTGGACGAAGACTGACGCTCAGGTGCGAAAGCGTGGGGAGCAAACA
+
BBBBAAADBABBGGGFEEGGGGHFEAGGHHFFBCABEEAEHHHGGCEEE0E0EEFGGGGHGHHHGGFGHHHFG4FGGHHHGGGEEGHHHHGHHGEFHEBFHHHHHHFFHHHFHHHFFGFGGGHHHHGGFEGEGHGGGFFAAF/FFFF:FF/;/;;;;;;;AFFFFFD;DFEFFFFFFB;ADFFFFFFFFDAFFFFFFFFF-@FFFFFEFF.D>;D9BFFFFFDDDFFFFEBBDF;?BAFFFFFFBDFFF?.
@M03896:38:000000000-B4D98:1:1103:25029:17215 1:N:0:166
TACGAGGGCCCCAAGCGTTATCCGGATTTATTGGGCGTAAAGCGTCCGTAGGTGGTTTGTCGCATCTCCTGTTAAATCTCGGGTCTCAACCTCGAATCAGCGGGAGAGATGTATAAACTAGAGACTGGAAGAGGCAAACGGAATTGCTGGTGTAGGTGTTAAATCCATTAATATCAGCAAGAACATCAAATGCGAAGGCAGTTTGCTAGGACAGTTCTGACACTCAGTGGACGAAAGCGTGGGGAGCGAAT
+
>>A3A>32>ADBGEGA2AEFEGHB2BEGHBGGEAEBAEEEHFGEGFEEGE1ED3FEFGEHDBF?EEFGHHHGHEGHGHGGA1E1>0FBBGFGH/EGFAEBFE</<@B?<GB2@GFHG<@@@?1FFHF?GHFGFGCEH0F..>>CCHHHHB/<<<0<0<<;GFGHCC:CGG:GHHHH0CC;/CCFFCFB:BFFB.9?9.;9EFBFFFFFF.::;.;BF///99:BFBFBBBFF;@BD.;;..@99A-A-;B-
@M03896:38:000000000-B4D98:1:1103:10150:17384 1:N:0:166
TACGTAGGGGGCAAGCGTTATCCGGATTTACTGGGTGTAAAGGGAGCGTAGACGGATGGACAAGTCTGATGTGAAAGGCTGGGGCTCAACCCCGGGACTGCATTGGAAACTGCCCGTCTTGAGTGCCGGAGAGGTAAGCGGAATTCCTAGTGTAGCGGTGAACTGCGTAGATATTAGTAGGAACACCAGTGGCGAAGGCGGCTTACTGGACGGTAACTGACGTTGAGGCTCGAAAGCGTGGGGAGCAAACA
+
ABBB>C>AAA?DEFCGCEFGCFDB2EEGHFFFF3A3EEFFHHGGHGGGGFEAF>1AEEFG3@FABGHGHHHHGF44BCFFHGA@EEHFFFGGG//EDCFEHHHHGBBFGHDBDFG/BC0?FD1FGHHGGCCCGGGFGHD-<<<<:CGFG:0;<0;;;-;;990;BC;C.@ACBFFFG0CBFFGGGGFGFFFF;@-@B.E<;>BB/9BF/9A--;EAFBF/B.EEEF/.:EA@BF;DFFFDBBBF;DFFFFA
@M03896:38:000000000-B4D98:1:1103:18553:17540 1:N:0:166
TACGTAGGTGGCGAGCGTTGTCCGGAATTATTGTGCGTAAAGAGCATGTAGTCGGCTTAATAAGTCGAGCGTGACACTGCGGGGCTCAACCCCGTATGGCGCTGGAAACTGTTAGGCTTGAGTGCAGGAGAGGAACGGGTAATTCCCAGTGTAGCGGTGAACTGCGTAGATATTGGGAGGAACACCAGTGGCGAAGGCGCCTTTCTGGACTGTGTCTGACGCTGCGCTGCGACAGCCATGTTATCGAACGG
+
AABAAF4>DBAFCE2A2AEECFD2ABAFG5FEF55BBF1EADG2EEGHHD55D1AACE3FDB5@FF?EEE/BB1143BBFE@/>EEHFFB???/?/F0??<<AC@F?1<FD?1GG0B1F><FGGFHB.CF....<.A.A-@C=CGC<<0:0:;0;-;;-:00;9;.;C-ACBFF;C...-.;ABBDE.B//;@---9;-99A.BFFB/9:;.;/;BB9//999..---99=-@--;.9/;9;///.;/9-.
@M03896:38:000000000-B4D98:1:1103:9836:18566 1:N:0:166
GAAACCCCAGTAGTCCGGCTGACTGACTACTCACTGATCTCGTATGCCGTCTTCTGCTTGAAAAAAAAAAAAACAAAACACATGAAAAACAAATCCCTACATACATAAATCACACCACAAAAAAAGCATGAACTGATCGACTAACTCAATACACACAACTCTAATTACACAAAGACACACATCAACCACCTACTACTTACGTCACAAACCACTCAAAGATCTTACTCTACTTGTAAACAAACAAACACACA
+
ABBBBFB>>AC@BGFGEFFE2EBBDGGHFBFEDFBBBD5DFHGEGFGGGE?GGHFGHHHHAGAFFF>>>E/>>///?0BG0/33333B0???022?222022BF233??22?2<@/?//<00/<-.01111=<<1111..-<-0/000<00/00:..../;0<;0000000.;/9///9;9;009/;9...//90;0000....;//;....//////99/////;////////;9//;....;.......
@M03896:38:000000000-B4D98:1:1103:26217:18727 1:N:0:166
TACGGAGGATCCTAGCGTTATCCGGATTTATTGGGTTTAAAGGGAGCGTAGGCGGGTTGTTACGTCAGTTGTGAAAGTTTGCGGCTCAACCGTAACATTGCAGTTGATACTGGCGACCTTGAGTGCAACAGAGGTATGCGGAATTCGTGGTGTAGCGGTGAAATGCTTAGATATCACGAAGAACTCCGATTGCGAAGGCAGCTTACTGGATTTTCACTGACGCTTATGCTCGAACGTGTGTGGCACCAAC
+
>AA11>1>>FCF1B1B0AAE0FD00EEGHD2FF10AAEAB111AF/E/EB//B/>/>B>E?22>BFA/B2>F/B2>1BGHHGE/>ECFBGF<??//1@G?DF1?GGBGGGFFGH@C<A.>=<1>DGHGHH0//<GC0C=.<<AEHC.;:.:::;:;;-;99;CBB=;;BFFFB0;FG?.;9./B9BF-;AB99;;-;-;ABAFFFBF//;99/;/B;//9B-AA--9;9;9-;---;-;---:--:-;--
@M03896:38:000000000-B4D98:1:1103:6626:18940 1:N:0:166
TACGGAGGGGGTTAGCGTTGTTCGGAATTACTGGGCGTAAAGCGTACGTAGGCGGATCAGAAAGTATGGGGTGAAATCCCAGGGCTCAACCCTGGAACTGCCTCATAAACTCCTGGTCTTGAGTTCGAGAGAGGTGAGTGGAATTCCAAGTGTAGAGGTGAAATTCGTAGATATTTGGAGGAACACCAGTGGCGAAGGCGGCTCACTGGCTCGATACTGACGCTGAGGTACGAAAGTGTGGGGAGCAAACA
+
3>A3>>A?D@DBFGGG?ECEFGHEAEGGHHFBFBFFEEFEDBGEEEFFFFF1FEE?EEFGFHFEBFGHF0?EEEHHGHHHHHFCDHHE2?FDHHGHHGGGHFFGFFHF1F1F??GFF?1?F1<GHHEGHGGEDGFGFHFFEDGHFGHGH00:<;00</;;::FGHHCCGGEGBFGFFE/FG?FFGGGEFBFG;B;ADDA;-DFFFF//9AFFD-;ABBFFFFBF?DFEFF/9AA;D:FFFDDCEADAB/A:
@M03896:38:000000000-B4D98:1:1103:14360:19083 1:N:0:166
TACGGAGGGTGCAAGCGTTAATCGGAATTACTGGGCGTAAAGCGCACGCAGGCGGTTTGTTAAGTCAGATGTGAAATCCCCGGGCTCAACCTGGGAACTGCATCTGATACTGGCAAGCTTGAGTCTCGTAGAGGGGGGTAGAATTCCAGGTGTAGCGGTGAAATGCGTAGAGATCTGGAGGAATACCGGTGGCGAAGGCGGCCCCCTGGACGAAGACTGACGCTCAGGTGCGAAAGCGTGGGGAGCAAACA
+
AAA?AAADD>AAFA4C?EEAFBAAEEEFHFBGBBAEEFGFAEHGGAAAEEEEGGG?EE?GGH4FGGFGGHHFH4B4BFFGFEE/EEHGHHCHHHEHH?FGHFFGGHHHFGGGGFGFFGFGGFHHFHHHCAFFHHGGFCBFFFFFFEF9FB/:;9;;9;:;:FBFFF;AAAAB/;FFBB9ADFFF/;BD=-D.A-=--AE;@=CCAB;;AF.B--9;BFB/B.DDFFFBBFBAF=>./.9;BA-E-;9F9;;
@M03896:38:000000000-B4D98:1:1103:15102:19337 1:N:0:166
TACGGAAGGTCCGGGCGTTATCCGGATTTATTGGGTTTAAAGGGAGCGTAGGCCGGAGATTAAGCGTGTTGTGAAATGTAGACGCTCAACTTCTGCACTGCAGCGCGAACTGGTTTCCTTGAGTACGCACAACGTGGGCGGAATTCGTGTTGTAGCGGTGAAATGCTTAGATATCACTAAGAACTCCGATTGCGAAGGCAGCTCACTGTAGTGCAACTGACGCTGACGCTCGAAAGTGCGGGTATCGAACA
+
AAAA1A1111BDE11AAAAEGFGBE/EFFFGHF1CAFEHHFGFGC/BABA>AGHEE@>EB1BG1GEE?EFHGEBGHGGGDFHF/>EECBE2BF2BBB1BBFDBFBC//CGGHEGHHFBGGBG111F.CCCC<.<<G.-<--:-C9CEBA..;99;;--999BFFB;CCFFFFFBFFF/;9/9:BFFFA-BF-B-@---;--;:BBB/9///:/;/FFF//B-9A-AFBABB@@-;-9/9@---;FF-AF99
@M03896:38:000000000-B4D98:1:1103:13399:19421 1:N:0:166
TACGTAGGGCGCGAGCGTTGTCCGTATTTATTGGGCGTAAAGAGCTCGTAGGTGGTTCGTCGCGTCTGTCGTGAAAGCCAGCAGCTTAACTGTTGGTCTGCGGTGGGTACGGGCGGGCTTGAGTGCGGTAGGGGTGACTGGAATTCCTGGTGTAGCGGTGGAATGCGCAGATATCAGGAGGAACACCGATGGCGAAGGCAGGTCACTGGGCCGTTACTGACACTGAGTAGCTAAAGCGTGGGGATCGAACA
+
A3AAAF4AAB>AA?E22AEEFGGABFHHHBDGBF1BAAEECFDGGBG1AE1?FGGE?GEEB/>/>EGGFGAFD3FF3BFF0FFAFBFGGFF4FGGHG1BBFB</<?@DFG?ECG-<@;=;;CCFFF--CED.9AE-CCFB.;CF/FFEFE/9;;;;-;;9A9FFF;;;9B=F/BF/F/FEDDFFFFF-99;..@@--.;.A-:;B9/9;A9E--9AEFF/BFFFB/9://;/9;/BF9A?@--9.:9;9A-
@M03896:38:000000000-B4D98:1:1103:19409:19432 1:N:0:166
CACCTGCAGCTCTCGTGGTAGCAGTTTTTATTGGGCCTAAAGCGTCCGTAGCCGGTTTAATAAGTCTCTGGTGAAATCCTGCAGCTTAACTGTGGGAATTGCTGGAGATACTATTAGACTTGAGATCGGTAGAGGTTAGAGGTACTCCCAGGGTAGAGGTGCAATTCTGTAATCCTGGGAGGACCGCCTGTTGCGAAGGCGTCTGACTGGAACGATTCTGACGGTGCGGTACGAAAGCTAGGGGCGCGAA
+
>AAA1BCC1CFFF1AAF1FB1FGBA3FHGCHHBBGBFBGHHBFBBEEAF0EBBAAAEEFH2BD1DDEGF11BB1@BFHGGHHCFFFGDHFHBBGF/F1BF11B11G0EB1BBBFB22BFDFB>1FGB/<?</1FG10F01<0BBB1FFG01??00<@@0??1?DHGHHFFGH1GGB<<.<.->FF<<AFCD<<D;@--C:-A@BE0FF0.9CFC.;;FF0;0.-;.-;9-9;--:--BFBF-:-@-@9-@
@M03896:38:000000000-B4D98:1:1103:24416:19566 1:N:0:166
TACGGAGGGTGCAAGCGTTAATCGGAATTACTGGGCGTAAAGCGCACGCAGGCGGTTTGTTAAGTCAGATGTGAAATCCCCGGGCTCAACCTGGGAACTGCATCTGATACTGGCAAGCTTGAGTCTCGTAGAGGGGGGTAGAATTCCAGGTGTAGCGGTGAAATGCGTAGAGATCTGGAGGAATACCGGTGGCGAAGGCGGCCCCCTGGACGAAGACTGACGCTCAGGTGCGAAAGCGTGGGGAGCAAACA
+
ABBBBBBDBAAAGGGEECFGABGFEGAFHGFFB3AEEFGG1GFGG0EEFECEGECE>E>F2GGEFGHHHHGGHGFFGHHHFEGGFGHHHHFFCCF0B?FGHHHHHBHFHHGFGHGHGFGG?FHHHHHHGDGGHGDCFC@FFFFFFFFBB//;;;;;9;:;AFFFFFAA.@AFBBBFFFFFFFFFFFFFC@BFA=BDFFFFFFFFFF@.AFFA-9ADFFFFFFFDFFFFFFFFFFFDFFFFFFFFFDAFFF?
@M03896:38:000000000-B4D98:1:1103:11084:19994 1:N:0:166
GATACCCTAGTAGTCCGGCTGACTGACTACTCACTGATCTCGTATGCCGTCTTCTGCTTGAAAAAAAAAAGAAATACACTAAAATTAGAATTAACTAATTAATAATTTTATTGACTAAACTACCAACTAAGTAATAGGTTCAGAGACGAATGGATATGGTCCAATCTAGAAAATATACAGTAGATAACAAATAAATACTGATAAATCATATGTGAGTTAGTAATTATGTATCTACACTGGACTGTATAGTA
+
A?AAAFFFFFB@FGGBAEEG2AAB5CBFBFFCBFFCBD5FFFFEGADBEE?1FHHDFGGH1CBABA>>>>B11344333333334333444444344?4B44444444B44444344333432222?2222?333222>22222@22////<1111?111111110<1<111011=11100000000<00.000000000;C000000:;;00000:000;00000;000000000/00//.0.;000000
@M03896:38:000000000-B4D98:1:1103:3984:20021 1:N:0:166
TACGTATGGACCGAGCGTTGTCCGGAATCATTGGGCGTAAAGGGTACGTAGGCGGCCTAGTAAGTTAGAAGTGAAATAATATAGCTCAACTATATAAAGCTTTTAAAACTGTTAGGCTTGAGAGATGAAAGGGAAAGTGGAATTCCTAGTGTAGCGGTGAAATGCGCAGATATTAGGAAGAATACCGGTGGCGAAGGCGACTTTCTGGTCATCATCTGACGCTGAGGTACGAAAGCGTGGGTAGCAAACAG
+
B@BBBFFFBFFFCE2AEA2EFGFA2BEGHBGFDGEFEAEEGEFFABFAFFF?FE?EGGBFBGG4BFGFFBGFHGFHGHGHFHHBGFHGGCGFHHHHGHBGHFHHGBEBFHD?BFFGFEGC0CEHAGFHHGF0A/<GG1FFGBGHHFFGF1<<>1>-<><>FFDGG?ACCCHGGFHFC0C.C/GGHHGC@B.99--A.9-@BBDFFFF/BB;BFFFF/;9B..ADDF./:B.9A..BADFBB9/;BBF/F.B
@M03896:38:000000000-B4D98:1:1103:18296:20333 1:N:0:166
TACGTAGGGTGCAAGCGTTATCCGGAATTATTGGGCGTAAAGCGCTCGCAGGCGGTTCGTCGCGTCCGGTGTGAAAGTCCATCGCTTAACCGTGGATCCGCGCCGGATACGGCCCGACTTGAGTGCGGTAGGGGAGACTGGAATTCCCGGTGTAACGGCGGAATGTGTAGATATCGGGAAGAACACCAATGGCGAAGGCAGGTCTCTGGGCCGTCACTGACGCTGAGGAGCTAAAGCGTGGGGAGCGAACA
+
>AA3>C>AACA>FB4A2AAEEGGA22ABGB5DDAABAAAEGD5AA1BA0A10EAEE@FEBB>>/>EEE/>EEFFGGGGGH4GG/?0/?GF1/??/?1FH??/ADG<-<>FF.-<---;;.::CCHHG:.;A.9.=?EAB0.;99:FCF.--9;/9;.;9;99;AFFBB;FFFFFF9--;@DFBFFFDAE/:/;9;@-.;A.9.;/BB//;.;--9:A9;9B.99.9..;.;.;/;:B...;-999;--;9-
@M03896:38:000000000-B4D98:1:1103:11191:20618 1:N:0:166
TACGTCGGTGGCAAGCGTTATCCGGATTTACTGGGTGTAAAGGGCGTGTAGGCGGGATTGCAAGTCAGATGTGCAAACCACGGGCTCAACCTGTGGCCTGCATTTGAAACTGCAGTTCTTGAGTACTGGAGAGGCAGACGGAATTCCATGTGTAGCGTTGAAATGCGTAGATATATGGAGGAACACCGGTGGCGAAGGCGGCCCTCTTGGCCGAGACCGCCGCTGATGCGCCACACCTGGGGGAGGGACC
+
A1A1>1>>111BFGFA0AAE0FG0A0EEHGGCB1BBEEBAGD1/B/AEEBF1BA>/>/>BB1F1BFFBE21>12BBGFGAFE//>/FGGFHG0>1FGCB<?<?F>2??<FFHDDBFHGF1??FFGFFF1<?FC.<>..F-.<CEGHDDFD0=<00=:.:::0GG0;;;;A?CF0;C;;9/..;C/CEA--;.99--------;@-A-////;9-;9;A--9-9--:9;F@A------/;---9----9--
@M03896:38:000000000-B4D98:1:1103:25013:20658 1:N:0:166
TACGGAGGGTGCAAGCGTTACTCGGAATTACTGGGCGTAAAGCGCACGCAGGCGGTTTGTTAAGTCAGATGTGAAATCCCCGGGCTCAACCTGGGAACTGCATCTGATACTGGCAAGCTTGAGTCTCGTAGAGGGGGGTAGAATTCCAGGTGTAGCGGTGAAATGCGTAGAGATCTGGAGGAATACCGGGGGCGAAGGCGGCCCCCTGGACGAAGACTGCCGCTCAGGTTCGAAAGCGGGGGGAGCAAACA
+
AAAA>AA1>>AAFGGFGEGC0AABABABGGFHBE/FEE///DFECAA/EA//EEEE@EEGFG2BBGEHBEF@GEBBBEBFFEEEEEEGGGCH0BF<1?BB?1FGHHFHGGGFGHF1C??F?CHHHGHGFEG.GFFCG?@FEFBFFFFB/;/:;;;:99;--B;BFB-:---///;;BB;ABABFFFFB@-;-9--@--A->=@?@@9--;A@-;-9:B//:;9;99:B//;9AF9-/----9@---99B--
@M03896:38:000000000-B4D98:1:1103:16733:21259 1:N:0:166
TACGGAGGGTGCAAGCGTTAATCGGAATTACTGGGCGTAAAGCGCGCGTAGGTGGCTTGATAAGCCGGTTGTGAAAGCCCCGGGCTCAACCTGGGAACGGCATCCGGAACTGTCAGGCTAGAGTGCAGGAGAGGAAGGTAGAATTCCCGGTGTAGCGGTGAAATGCGTAGAGATCGGGAGGAATACCAGTGGCGAAGGCGGCCTTCTGGACTGCCACTGACACTGAGGTGCGAAAGCGTGGGTAGCAAACA
+
AAAA3AADDAABGGGECEGGAFHFA2FFHGFFEBABAAFEDGGFG0E?EEE1FFFFCFEHFHHEHHG>EGGGGEFFHGGHGGGECGHHHGFGH0FHHFDDDGGGFFCDCDEFFGHG0FGCFHHGGHHHFEGHDDGFFDFHFH0GHHHHAC-;:;0=;;;;:BFGGFC;;BAFGCFE:-@BBDFFFFFFB9FF.B?BB.;9-=B.BB;B/B.BA/;;F:/9BFFFBF/;;E;-;>=9/;DD;?DB9BFFFA:
@M03896:38:000000000-B4D98:1:1103:5510:21345 1:N:0:166
TACGGAGGGTGCAAGCGTTAATCGGAATTACTGGGCGTAAAGCGCACGCAGGCGGTTTGTTAAGTCAGATGTGAAATCCCCGGGCTCAACCTGGGAACTGCATCTGATACTGGCAAGCTTGAGTCTCGTAGAGGGGGGTAGAATTCCAGGTGTAGCGGTGAAATGCGTAGAGATCTGGAGGAATACCGGTGGCGAAGGCGGCCCCCTGGACGAAGACTGACGCTCAGGTGCGAAAGCGTGGGGAGCAAACA
+
BBBBBBBBDABBGGGFGFGEFFGFEEFGHGFHCGGEEEEGGHHGGEFGGE?@EEEEEGGHGHGGGHFHHHHFGGG4GGGGGGGGGGHHHHHHHHGFHFFFHFGHHHEHHHGHHHHHGFFGFFHHHHHHEGGGHFDFGFCFFFFFFFFFFF/;;;;;;;;;AFFFFFA;DFFFFBBFFFFFFFFFFFFFFBFFFFFFFFFFFFFFFFBEFFFF;DDDFFFFFFFFFFFFFFFFFF@DFFFFAFFFFAEFFF.
@M03896:38:000000000-B4D98:1:1103:5521:21368 1:N:0:166
TACGGAGGGTGCAAGCGTTAATCGGAATTACTGGGCGTAAAGCGCACGCAGTCGGTTTGTTAAGTCAGATGTGAAATCCCCGGGCTCAACCTGGGAACTGCATCTGATACTGGCAAGCTTGAGTCTCGTAGAGGGGGGTAGAATTCCAGGTGTAGCGGTGAAATGCGTAGAGATCTGGAGGAATACCGGTGGCGAAGGCGGCCCCCTGGACGAAGACTGACGCTCAGGTGCGAAAGCGTGGGGAGCAAACA
+
BBAABBBBBAAAGGGFAEEEFGHFAECGGDDDEA2BEEFGHHHGGGGGGFG1BBEEEGGHGHHHHHGFHHHFFEFGGGFGGGGGGGHHHHHHHHGHHFHHHGHHGHHHFHGGHHFFEFGGGFFHHHGHFEFGHGGGCAFFFFFFFFFBFF/:999;9;.;9;FFFF;9.B9BBFFFFBBADFFFFFFFDBAFA@9@>DEA-@DCDB;;EFFA>9ADFBFFFFFFDFFFBB99ABDDFDDFFFFFFFEFFF.
@M03896:38:000000000-B4D98:1:1103:22700:21638 1:N:0:166
TACCGAGGGTGCAAGCGTTAATCGGAATTACTGGGCGTAAAGCGCACGCAGGCGGTTTGTTAAGTCAGATGTGAAATCCCCGGGCTCAACCTGGGAACTGCATCTGATACTGGCAAGCTTGAGTCTCGTAGAGGGGGGTAGAATTCCAGGTGTAGCGGTGAAATGCGTAGAGATCTGGAGGAATACCGGTGGCGAAGGCGGCCCCCTGGACGAAGACTGACGCTCAGGTGCGAAAGCGTGGGGAGCAAACA
+
BBB?AABBBABBGGGCGEG2CFGFEGFGHHFFCFGFFFGGHHHGGEEEGEF?EEGGGGGHHH4FFGFFHGHFGGGFGHGHGGGFGGHHFGFHHHGHHGHGHHHHHHFHEGGFHFFFAFFG00GHHHHHFGGCGHGGGAD9;9/FFFFFFE/;9;;/;9;;.BBFEB;;DFFFBBBFFFBFFFFFFFFFFDAFFFADF?FFFFFFFFDEFFFFDFFDFFFFFDADDDBFBFFAAA@ABA.;BFA.@AEFFF.
@M03896:38:000000000-B4D98:1:1103:22681:21644 1:N:0:166
TACGGAGGGTGCAAGCGTTAATCGGAATTACTGGGCGTAAAGCGCACGCAGGCGGTTTGTTAAGTCAGATGTGAAATCCCCGGGCTCAACCTGGGAACTGCATCTGATACTGGCAAGCTTGAGTCTCGTAGAGGGGGGTAGAATTCCAGGTGTAGCGGTGAAATGCGTAGAGATCTGGAGGAATACCGGTGGCGAAGGCGGCCCCCTGGACGAAGACTGACGCTCAGGTGCGAAAGCGTGGGGAGCAAACA
+
CCCBCBCCCBCCGFFCEEGEFBFFEFFGHDDGFBGEEFGGHHHGGAEEEAE?EFGFGGGHHFFGFGDHHHHGHGFFGHGHGGGGGGHHHHFHHHGEHFGGHHHHHHGHFHHHHHGGGHHHHHHHHHHHFFGFGHD<@D@9:B;FFFFEFB0;;;;;;;;;AFFFFFDADFEFBBBFFFFFFDFFFFFFFBFFFFFAFFFFFFFFF@@EFFFFFFFDFFFFBDFDFFFFFFFFFFADBDADFFFFFFEFFF.
@M03896:38:000000000-B4D98:1:1103:22569:22881 1:N:0:166
TACGGAGGGTGCAAGCGTTAATCGGAATTACTGGGCGTAAAGCGCACGCAGGCGGTTTGTTAAGTCAGATGTGAAATCCCCGGGCTCAACCTGGGAACTGCATCTGATACTGGCAAGCTTGAGTCTCGTAGAGGGGGGTAGAATTCCAGGTGTAGCGGTGAAATGCGTAGAGATCTGGAGGAATACCGGTGGCGAAGGCGGCCCCCTGGACGAAGACTGACGCTCAGGTGCGAAAGCGTGGGGAGCAAACA
+
AAAAAABBBBBBFBAFCAFEABDAEAFFGADFB3CGFGGFHGHGG0AAEECEEEEGGGGHHF4BBGHHEFHFGGD4BFFFFGGEEGHECFGFHHA0BFFFHFFGHHGF?GHGHHFFFHHHFFHHHHHHFDF.G0C?@;D9AF;BFFFBFF/;;;;;-;;;.BBFFFDAD=.B/;;FFB9ADFBBFFFFF-BFABBCDFFAABBCF@;.AFFA--.AF/FFF.D.ADFBFFFA.-;.;.9ACFA.99.B9A.
@M03896:38:000000000-B4D98:1:1103:11183:23174 1:N:0:166
TACGGAGGGTGCAAGCGTTAATCGGAATTGCTGGGCGTAAAGCGCACGCAGGCGGTTTGTTAAGTCAGATGTGAAATCCCCGGGCTCAACCTGGGAACTGCATCTGATACTGGCAAGCTTGAGTCTCGTAGAGGGGGGTAGAATTCCAGGTGTAGCGGTGAAATGCGTAGAGATCTGGAGGAATACCGGTGTCGAAGGCGGCCCCCTGGACGAAGACTGACGCTCAGGTGCGAACGCGTGGGGAGCAAACA
+
AAA?A?ADD>A>GBGA0AEG0AGA0AFFHBFB1ABBAAAEGDFEE/EAEG//FEEEEF/FGGGBFHB@FGH@GFGFBHHHG>E/>EGFGFGFBC/FG/F1?D>FDFGFGHGFHFHFCFGG??1?GG?0/<>.FBF>@@@;;;9/BFFF99/9:9/;-;:-9/;B9B:AA-;;9/BFB/;---;BFFFB@@?-;-:E-9;@=@;@@;@99B-9@-9A:///;-A-;A//B/;-9;--9-9;9-;-9:-/B9-
@M03896:38:000000000-B4D98:1:1103:25112:23281 1:N:0:166
TACGGAGGGTGCAAGCGTTAATCGGAATTACTGTGCGTAAAGCGCACGCAGGCGGTTTGTTAAGTCAGATGTGAAATCCCCGGGCTCAACCTGGGAACTGCATCTGATACTGGCAAGCTTGAGTCTCGTAGAGGGGGGTAGAATTCCATGTGTAGCGGTGAAATGCGTAGAGATCTGGAGGAATACCGGTGGCGAAGGCGGCCCCCTGGACGAAGACTGACGCTCAGGTGCGCCAGCGTGGGGAGCAAACA
+
AAA11A111>AAGFGC0EEEGGHF0ECFHGD2221DBFEGGFFEEGGEFEE?EEEG>BBBFE2FFHFFHHFBGDGGFHHHGE>EE/GFFGFHHEEFHFBBGHHHHFHHHHHBGHHFGGFG<AFGFHF??CFF1<CC@@@:;;BFFFFF/9//9;;;-9;99FFF/;;9A@?FFFFFFEFF?BFFFFFA-;99:-9--;A9@@@@@@?A--A-;@FABFFFFFB-A-/B:/;@--9----:@@<F-9E//9-
@M03896:38:000000000-B4D98:1:1103:16876:23292 1:N:0:166
TACGTAGGTGGCAAGCGTTGTCCGGAATTATTGGGCGTAAAGCGCGCGCAGGCGGTTTCTTAAGTCTGATGTGAAAGCCCACGGCTCAACCGTGGAGGGTCATTGGAAACTGGGGAACTTGAGTGCAGAAGAGGAGAGTGGAATTCCACGTGTAGCGGTGAAATGCGTAGAGATGTGGAGGAACACCAGTGGCGAAGGCGACTCTCTGGTCTGTAACTGACGCTGAGGCGCGAAAGCGTGGGGAGCGAACA
+
A?AAAF@BF@>CGGGFEAFEFGHEE?EDHFHGFGDAAEEEHDFEG?EEEGG0EEEE@EHHBGHFHHGGHFHFGFGFHFGHHGGEEGGEGGHGGGGCGABDHF?GGEFHFHG?GG@<EAFGFGFGHHGGFHFHFGGGHG/D<FGHFGFFH..;;/0:-:;-;BFFGF..;BEFBF0;09C.CDBFFGEF.B//AACA@.;;;@D?FFBBB9BFFFF/;BFB9A?D.9.AEFADAAAAB.9.>-=E@DBA=B=
@M03896:38:000000000-B4D98:1:1103:25109:23301 1:N:0:166
TACGGAGGGTGCAAGCGTTAATCGGAATTACTGGGCGTAAAGCGCACGCAGGCGGTTTGTTAAGTCAGATGTGAAATCCCCGGGCTCAACCTGGGAACTGCATCTGATACTGGCAAGCTTGAGTCTCGTAGAGGGGGGTAGAATTCCAGGTGTAGCGGTGAAATGCGTAGAGATCTGGAGGAATACCGGTGGCGAAGGCGGCCCCCTGGACGAAGACTGACGCTCAGGTGCGAAAGCGTGGGGAGCAAACA
+
AAABABBDBAAAGGGCGCEEFFFAAEEFHHFFBF2BAAEEGHHGGAEEGEEGGGCEEEAFFFGFGHHHHGF@FBG4BGGHGGEEGGHHHHHFHGF0BFFFGHHHGFFGFHDGHH2FFHHHGFHHHHHHFDFEFGFGDFCAA:FFFFFFFF/;;;;;9;;99BFFFFD9ADFF/B/FFBBADDFFFFFFF=BFFCBFFFFAFFFFFFC?AFFF>DDDFFFBFFFFFFFFFFBA:@B?FFDFFFF?AAAFFF?
@M03896:38:000000000-B4D98:1:1103:14806:23665 1:N:0:166
TACGGAGGGTGCAAGCGTTAATCGGAATTACTGGGCGTAAAGCGCACGCAGGCGGTTTGTTAAGTCAGATGTGAAATCCCCGGGCTCAACCTGGGAACTGCATCTGATACTGGCAAGCTTGAGTCTCGTAGAGGGGGGTAGAATTCCAGGTGTAGCGGTGAAATGCGTAGAGATCTGGAGGAATACCGGTGGCGAAGGCGGCCCCCTGGACGAAGACTGACGCTCAGGTGCGAAAGCGTGGGGAGCAAACA
+
BABBBAA>DAABGFGEECGE2BFBEEFFHEFHFBFFGGFEFGHGGGGGGEF?EFGCGGEGFGGHGHFGBGHD4BFBFGFFCF/EEEHHGHHFAFAHH?BFGFGHHHEHFHGDHGHFCF<??CHHHHGHGGEF1<EG-BBFFFFFFFFEFF/;B9;;;-;;9F9/:BA99-.9:99FFFFF?D.B/BBF-@-.A;;BFFF@AFFAF@-.9;F;A-A9BFFFFDDADF/:BBB9A>99/.;DCF=.-;:BFF.
@M03896:38:000000000-B4D98:1:1103:14785:23667 1:N:0:166
TACGGAGGGTGCAAGCGTTAATCGGAATTACTGGGCGTAAAGCGCACGCAGGCGGTTTGTTAAGTCAGATGTGAAATCCCCGGGCTCAACCTGGGAACTGCATCTGATACTGGCAAGCTTGAGTCTCGTAGAGGGGGGTAGAATTCCAGGTGTAGCGGTGAAATGCGTAGAGATCTGGAGGAATACCGGTGGCGAAGGCGGCCCCCTGGACGAAGACTGACGCTCAGGTGCGAAAGCGTGGGGAGCAAACA
+
AAABBBBBBA?AGGGG?EF2ABGFFGGGHGFHCAFGGGGGHHGGECEGGEFCGGGG/EEB2FGHGGBGHFHFGDGHHHHHFFCCE@GHHHHB0FFHGFHHHHHHGHGBDGHFHHF<FFGFGHHHHHEG?EGGHH?--BCFFFFFFFFFFF/:;;;;;;;;9BFFFFA;DFEFEBFFFFFFFFFFFFFFF@CDFFFFFFFFFFFFFBBE?BFB-=AABBFBFAD?FFFFBFFC?DCABFAD;@FABAEBBFA
@M03896:38:000000000-B4D98:1:1103:16614:24715 1:N:0:166
TACGTAGGGGGCGAGCGTTATCCGTAATCATTGGGCGTAAAGCGCGCGCAGGCGGGCTTTCAAGCGGCTGCGTCGAAGCCGGGGGCTCAACCCCCGGAAGCGCCCCGAACTGGAAGCCTCGGATGCGGCAGTGGTAGGCGGAATTCCCGGTGTAGCGGTGAAATGCGCAGATATCCGGAAGAACACCGACGGCGAAGGCAGCCTCCTGGGCCGGCATCGACGCTGAGGCGCGAAAGCTGGGGGAACGAACA
+
AAA@AFCA?11AEGGEGFGGGGDB/BAFGHHHFBCBEEEEEFGAF/E>E>E/E>>@>>?GDGBGH?CA/<?->>-<<.<CCGGC@;?EFFGGGC@--;99;;@@@@99;@A;FFFFFFFB-9AA@F--;-9/FFBF/A:;9;@EFFFFA=-;;//:;99--;FFFF-;@-;FBB9/9----;FFFFF--@--@@@?-;;A9-9BFA-//;-;--99@FA;-@@B-9--------99/9:-;----9-9-9-
@M03896:38:000000000-B4D98:1:1103:11423:24933 1:N:0:166
TACGGAGGGTGCAAGCGTTAATCGGAATTACTGGGCGTAAAGCGCACGCAGGCGGTTTGTTAAGTCAGATGTGAAATCCCCGGGCTCAACCTGGGAACTGCATCTGATACTGGCAAGCTTGAGTCTCGTAGAGGGGGGTAGAATTCCAGGTGTAGCGGTGAAATGCGTAGAGATCTGGAGGAATACCGGTGGCGAAGGCGGCCCCCTGGACGAAGACTGACGCTCAGGTGCGAAAGCGTGGGGAGCAAACA
+
ABAAABBCCABCGGGGGEGEFFFFFEFGHGFFCBFFEFGGHHHGGCEEGEE?FEFEGGGHHH@GGHGHHFHHHDGHGHHHGGEEEFHHHHHHHHGHHFFBGHGGHHFHHHHHHHHHFFGGFGHHHHHGFGGFFHGG?BCDEFFFFFFEFF0;;;;;;;;;;FFFFFAADFEFFFFFFFFFFFFFFFFFDFFFADFF=FFFFFFFFF@AEFFFFFFDFFFFFFFFFFFFFFB@DFFFFDFFFADFAAEFBF.
@M03896:38:000000000-B4D98:1:1103:11407:24944 1:N:0:166
TACGGAGGGTGCAAGCGTTAATCGGAATTACTGGGCGTAAAGCGCACGCAGGCGGTTTGTTAAGTCAGATGTGAAATCCCCGGGCTCAACCTGGGAACTGCATCTGATACTGGCAAGCTTGAGTCTCGTAGAGGGGGGTAGAATTCCAGGTGTAGCGGTGAAATGCGTAGAGATCTGGAGGAATACCGGTGGCGAAGGCGGCCCCCTGGACGAAGACTGACGCTCAGGTGCGAAAGCGTGGGGAGCAAACA
+
AAAAABBDBAABGGBFAEFAFBDBEE2FGFFHBBBFEGEECGHGGECEEEE?FGCEFGGHHH4BBGFFGFDFFGBFFGGGGGGEEEHHHFBGGFFGH?BGGGGHFHFHFHGFHH<CFF?F?FHHHHHHFGGFGHGGGDFFFFFFFFFFFF/;;9/;9;;;;BFFFFA;;BEFEBBFFFBF.DBFFFFAFDFFFFD-9DFFAFDBDBDAEFFF-9DAFBFFFFFFFFF/9BBDDFAAFD;D;@CFFD.BFF.
@M03896:38:000000000-B4D98:1:1103:24150:25262 1:N:0:166
TACGGAGGGTGCAAGCGTTATTCGGAATTACTGGGCGTAAAGCGCACGCAGGCGGTTTGTTAAGTCAGATGTGAAATCCCCGAGCTCAACTTGGGAACTGCATCTGATACTGGCAAGCTTGAGTCTCGTAGAGGGGGGCAGAATTCCAGGTGTAGCGGTGAAATGCGTAGAGATCTGAAGGAATACCGGTGGCGAAGGCGGCCCCCTGGACGTGGACTGACGCTCAGGTGCGAAAGCGTGGGGAGCAAACA
+
BBBBBBBBBABBGFGAEEGAABFGGGGG3F5FBBG2EEGGHF5E0ECGGEECGGG/>F12BFFFFGGH34BFHFGFBGG?///>EFHGHH4??3?GHFFFGD?3FGFHGHGF2<F2/?@FGGFH111?FAFFDC.CDD--;AFF///;//99;9;;-9;;ABBFFF9ADFEBFF/;9///;AF/BFFF-@-AAFFFFFF-BF-;-;99A.F-..;ABFFFFADDFDFF/;;BD;;AFDFFFAAFFFEFFF9
@M03896:38:000000000-B4D98:1:1103:17291:26958 1:N:0:166
TACGTAGGTTGCAAGCGTTAATCGGAATTACTGTGCTTAAAGCGTGCGCAGGCGGTTCTGTAAGATAGATGTGAAATCCCCAGTCTCAACCTGAGAATTGCATATATGACTGCAGGACTTGAGTTTGTCAGAGGAGGCTGGAATTTCACTCTTAGCAGTGACATGCGTAGATATATTGAAGAACCCCGATAGCGAAGGCAGCCCTCCTTGACATGCCTGCCGCTCATGCACGAACCCGTGGGGAGCAAAC
+
11>11BBA111BFB1A11EE0AFA0ABFH1DB221D2DBFFADAABE/E/A/EA//>/B1@@D2@F1F1BFF12BG2ECGG0?1B1BFF>FBB00B>1BBBE2BB2222BD1FB10?GFG<BFFFD1FF2><1/0////@/@<112@@<1?11?<?11??11GDGF.C<-.FF11111==00<C.<<-@--.<;;-:.;CB.;.;9./90090;00=;09.--9>ABB//:--;@-9----;-----//9
@M03896:38:000000000-B4D98:1:1103:14111:27055 1:N:0:166
TACGGAGGGTGCAAGCGTTAATCGGAATTACTGGGCGTAAAGCGCACGCAGGCGGTTTGTTAAGTCAGATGTGAAATCCCCGGGCTCAACCTGGGAACTGCATCTGATACTGGCAAGCTTGAGTCTCGTAGAGGGGGGTAGAATTCCAGGTGTAGCGGTGAAATGCGTAGAGATCTGGAGGAATACCGGTGGCGAAGGCGTCCCCCTGTACGAAGACTACCGCTCAGGTGCGAACGCGTTGGGAGCAAACA
+
>AA?3AABBABAFGFF2EFCEDGBAEEGHGFFB3BBAAFFHHHGEAEAEEE0EEFGGGGFFGHHHHFGGHHGHBBDGHHHGE//>EGHFGHH0CA0B?BBGF?FGGEGHHFFHHFHEFGH0F1GHGF0?>FADGGFC-99:BFFFFFF/99:9;/;;-;;;BFFF9;;;-;B//9;;/9.ADFFFFFF-;-.;;@F-.;>.;;AED@./;9;9.;AFF//;9;;@.//;/;-.;-9D>=-;F-...AFFF.
@M03896:38:000000000-B4D98:1:1103:14098:27075 1:N:0:166
TACGGAGGGTGCAAGCGTTAATCGGAATTACTGGGCGTAAAGCGCACGCAGGCGGTTTGTTACGTCAGATGTGAAATCCCCGGGCTCAACCTGGGAACTGCATCTGATACTGGCAAGCTTGAGTCTCGTAGAGGGGGGTAGAATTCCAGGTGTAGCGGTGAAATGCGTAGAGATCTGGAGGAATACCGGGGGCGAAGGCGGCCCCCTGGACGAAGACTGACGCTCAGGTGCGAACGCGTGGGGAGCAAACA
+
AAA3A?ADD2AAFGFAEE?E2BDAEGAFHFBDBGEAEEEAAFHEC0AAAA0EEEG@EEEGFF4FGGAEGFFFGGBBBFBB?E//<EGFFG?F0FFHHFFDFGDDHFDG>FDFF/0<?FF<?FCDGHHGAEFFFC.@@B@DEFFBBB;/;B/9/9/;9-;@9FB/BFA9;9.9FB;BFB/..;.B/B9AB-9-9-9@?BEBB<BBB?=EEFE-9-.;9/B;9.;.D.999/9-99--;;99@??.-9.9/A.
@M03896:38:000000000-B4D98:1:1103:14124:27075 1:N:0:166
TACGGAGGGTGCAAGCGTTAATCGGAATTACTGGGCGTAAAGCGCACGCAGGCGGTTTGTTAAGTCAGATGTGAAATCCCCGGGCTCAACCTGGGAACTGCATCTGATACTGGCAAGCTTGAGTCTCGTAGAGGGGGGTAGACTTCCAGGTGTAGCGGTGAAATGCGTAGAGATCTGGAGGAATACCGGTGGCGAAGGCGGCCCCCTGGACGAAGACTGACGCTCAGGGGCGAAAGCGGGGGGAGCAAACA
+
CCCBABCDDAABGGGGEEGEFBFFBEBFHGBFBGEFFGG1GHHGGAAEEEEEGGGEEGFGFG4FFGHHHHHGHFFGGGGGFGGGGGHGGGFHHHGGGFGHHDGHHH2GGHGHHHGBFFFF<GHHHHHHGGGFGGGGGFFFFF/;FFF:B9/;;;;;;:;;;:BFFF;;;@:BB;BFFEBFFFBFBFFDF@FFFFF-BDEFCFFFFFF?EFFFA-A:BFF/BDFFFFF9.;;CFFAABD-:@DF>DF?F/AA
@M03896:38:000000000-B4D98:1:1103:15434:27183 1:N:0:166
TACGTAGGGGGCCAGCGTTATCCGGATTTACTGGGTGTCAAGGGAGCGTAGACGGATGGCCAAGTCTGATGTGAAAGGCTGGGGCTCAACCCCGGGACTGCATTGGAACCTGCCCGTCTTGAGTGCCGTAGAGGTAAGCGGAATTCCTAGTGTAGCGGTGAAATGCGTAGATATTAGGAGGAACACCAGTGGCGAAGGCGGCTTACTGGACGGTAACTGACGTTGAGGCTCGAAAGCGTGTGGAGCAAACA
+
1>AAACFA1>1>0AG0EEF0ABD0AAECFD212B/BEEBD2AGFCEEGABE/FEE/B>?001/>BBGH1BFGGF2BBFHGGEE/A>G1BBB?E/<<B<0?F11GG111?F?0?@F/><0?<FBFGHF-..A.FGG11>0<<@@EHD0;C:0;;0:;;-;::0;CFFCEE?.CFBBFF00;.CBABF..;FFFE@@@@?9>@--9B;///9-@-:--;9FFBBEE?-9-;E-;--9;9A-9-9;B---9BA;
@M03896:38:000000000-B4D98:1:1103:21245:27894 1:N:0:166
CACGATTAACCCCAGTCACTAGAATCCCGCGTAAAGCATGTTTTTTATCACCCCCTCCCCAATAAAACTAAAACTCACCTGAGTTGTAAAAAACTCCACTTGACACAACATAGACTACCAAAGTGGCTTTAACATATCTTAACACACAATACCTAAAACCCCAACCTGGATTAGAAACCCCTGTATTCCCGCCTACTCACTTACCACCTATCTCCTATGCCTTCTTCTGCTCTTAAAAAAAAAAAATCTA
+
>AA1>A?1B1@A1E1CBFG331A13BF1A00AAEGD1111DFGH/A/ABDHGHEGG/EGGH>B1FE1B@1@1EGFBBFH1>B0B21F1B2BEEECGGF01B1FF1CBF/F<E1BF1B<0<1?0111?0BG12@G21@GB222@1@C<?<1?1??1111>>A.<...>0</00<0=DGG<A.<.:0000C::;-E.;0009009;/0F../000;0;00009000:CB9090000/;;/F-----;--99/
@M03896:38:000000000-B4D98:1:1103:17889:28066 1:N:0:166
TACGTATGTTGCGAGCGTTATCCGGAATTATTGGGCTTAAAGGGCATCTAGGCGGTCAGACAAGTTGAAGGTGCAAACCTGTGTCTCAACCATAGGCTTGCCTACAAAACTGTTGAACTAGAGTACTGGAAAGGTGTGTGGAACTACACGAGTAGAGGTGAAATTCGTAGATATGTGTAGGAATGCCGATGATGAAGATAACTCACTGGACAGAAACTGACGCTGAAGTGCGAACGCTAGTGGAGAAAACA
+
>>AA>BDF3DFB1E110AAEAABA000BC1FGFFAFHHF11FBEA/AE1FGBBA/A/?>BBB00121221BBB1111B?BF1F2B2F@BFGFBBF1B1B>/>>FCC1B0BFF2FG2BBDDFFHFGGBF1B11<0111/00/<11?1C?F//<?>1>>0<>=DFF1>>0<C.DDD0=00=D0<00<0:A@CCHHF:;0:;<0C0F0BFF/FF0.//9;;00;.9;9C00;BB=?-;--;99//;/-/-;-9-
@M03896:38:000000000-B4D98:1:1103:14870:28114 1:N:0:166
TACGGAGGGTGCAAGCGTTAATCGGAATTACTGGGCGTAAAGCGCACGCAGGCGGTTTGTTAAGTCAGATGTGAAATCCCCGGGCTCAACCTTGGAACTGCATCTGATACTGGCAAGCTTGAGTCTCGTAGAGGGGGGTAGAATTCCAGGTGTAGCGGTGAAATGCGTAGAGATCTGGAGGAATACCGGTGGCTAAGGCGGCCCCCTGGACGAAGACTGACGCTCAGGTGCGAAAGCGTGGGGAGCAAACA
+
>AAA>A32@AA>GFGA2AFECGHB2EFGHDEB5ABBAAEEHBG1EAE?EEE0E>EE@FEGFGHHGHEB3GHFGBGGHHHHGE>E>EHHHFHF1BFGHCB?FF?F11?2GGGDBGHGGFFG<FCGHD?0?<<<FF?-@;9;;BFFFFFE99/;9;:;;;;;AFFFEF.;DBFFB9BFB;BA?:BFFFFF9;-AA.9B;/;--9;@BB-;.;99>@.;BFBFF.9;A.//BFF-.@9AFFFDBB-E9;9/;A.
@M03896:38:000000000-B4D98:1:1103:17976:28195 1:N:0:166
GCCTCCAAACAATTTAGACATGGCGCCACCAGCAAGAGCAGAAGCAATACCGCCAGCAATAGCACCAAACATAAATCACCTCACTTAAGTGGCTGGAGACAAATAATCTCTTTAATAACCTGATTCAGCGAAACCAATCCGCGGCATTTAGTAGCGGTAAAGTTAGACCAAACCATGAAACCAACATAAACATTATTGCCCGGCGTACGGTGAAGGACGTCAATAGTCACACAGTCCTTGACGGTATAATA
+
ABBBBBBCFAFBGFFFGGDBDCBE2BEEEFAAGCFBGGGGHGGGHFHHHFG?EEGGFHFF5EGFHHHHGCAGF5GGHGHHFFHGHHHGHEFDF1C>GFBFFHHHHHHHFHFHHHHBEBFGGGBHH4BFGGC@DBBFAGHHDF/<ADCDG1<=>>><><<<DGHHBBDDGCEEEEHHCGF:C:ACG.CHHGHGGFGBCBFFF.-ADAA?:.;A.BFBAADAAAABFB/B/BFFFFFF/;F;9B?D9A./;/B
@M03896:38:000000000-B4D98:1:1103:18852:28253 1:N:0:166
GATACCCTAGTAGTCCGGCTGACTGACTACTCACTGATCTCGTATGCCGTCTTCTGCTTGAAAAAAAAAACAGAACTACAACACAATGTCCTGAGCTATTGAATTGTTTCAACATAGCTTCCTTAATCAAATATGCGGATGAACTATAGTGTAGCACCAATTTTAAGATAAGTCAAGCTAGTTACACGTTCAGTTCAACTACACTTGTCAACATATGAATCAATACATATTCTAATCTGCGCGTCATTTAA
+
AACABFFFFFDBGGGGEGEG?AAB5CBFDBFFBBBBBD5DEFFEGCFFFECHGHHDGHGGACBBBA0>>>11233233333311113B44443323BB44343B?3442444433332333233333?322B3222/////1111111111?11111.0.<=11111111111=0000000000000.<./000000000000/;00000000/0000000;000000000000000000-----..0000
@M03896:38:000000000-B4D98:1:1103:12054:28480 1:N:0:166
TACGTAGGGTGCGAGCGTTGTCCGGAATTATTGGGCGTAAAGGGCTCGTAGGCGGTTTGTCGCGTCGGTAGTGAAAACACCGGGCTTAACTCGGTGCTGGCTTCCGATACGGGCAGACTAGAGGTATTCAGGGGAGAACGGAATTCCTGGTGTCGCGGTGAAATGCGCAGATATCAGTAGGAACACCGGTGGCGAAGGCGTTTCTCTGTGACTTACCTGACGCTGAGGAGCGCAATTGTGGTGAGCGAACA
+
AAA3AFBAA4A>EE?AEEEAEFFBAAEGH5DDD32BAA0EGF31B1F0EE11B>>EEDGFB1?/>>/E///FGBFFFFGHGG>/>@FHHGGH/?DC@1?1?<?FGDDDGG.<ADC.CC<</<G/:<CCGFC0.;CC..9.;9;CFFGFFF/99/.;--;;;FFFFB.;=B-/BBBF99;/9BBFFFD=-;-.;-;--.;;.;9/9;//////;//;F9/;B.;A....;.;--;999/;/;..9;;-9->9
@M03896:38:000000000-B4D98:1:1103:13517:28484 1:N:0:166
TACGGAGGGTGCAAGCGTTAATCGGAATTACTGGGCGTAAAGCGCACGCAGGCGGTTTGTTAAGTCAGATGTGAAATCCCCGGGCTCAACCTGGGAACTGCATCTGATACTGGCAAGCTTGAGTCTCGTAGAGGGGGGTAGAATTCCAGGTGTAGCGGTGAAATGCGTAGAGATCTGGAGGAATACCGGTGGCGAAGGCGGCCCCCTGGACGAAGACTGACGCTCAGGTGCGAAAGCGTGGGGAGCAAACA
+
BBBBABBB@BBBGGGE?EEEFGHGGGGGHHCFFBABEE?EFHHGGAEEEEECGGGEGGEHGHHHHHEHFHHGHFDGGGFHGGGEEEHHHGFGCFGFHFHHHHGGHHGHHHGHHHHHEFFH0FCHHHGCFEFFGGAC?-=DEFEFFFBBFB/;;:;;;;;:9FFFFF;;;@AF/;BFBB/FADFFFFFF==>DA@@-BFABBAFAFF-AABFA=-;.;FBBFAA..://;BB;D-:AFA9.@CC.-;:FFF.
@M03896:38:000000000-B4D98:1:1103:12036:28496 1:N:0:166
TACGTAGGGTGCGAGCGTTGTCCGGAATTATTGGGCGTAAAGGGCTCGTAGGCGGTTTGTCGCGTCGGGAGTGACAACACCGGGCTTAACTCGGTGCTGGCTTCCGATACGGGCAGACTAGAGGTATTCAGGGGAGAACGGAATTCCTGGTGTAGCGGTGAAATGCGCAGATATCAGGAGGACCACCGGTGGCGAAGGCGGTTCTCTGGGAATTACCTGACGCTGAGGAGCGAAAGTGTGGGGAGCGAACA
+
A3AAAFFBBFBBFGCGCEECEFDAAE2FGDGHFGGFEGEE1FHGG1FCEEF?GFGEE1EFGGEEEGC?E@EEHF44?????BDCGGH??FGDDDAD?1<FDFFGGE.C<>E.AC<CEGH0CGBFGG0CCHHH.CDD.9BA999;CF;CF//:;;0;:;.;99BFFFADAAAFF9F/BFFFF.9;AE;A9;BDFBBAFDFFFCDEFFFFBB?BBFEFFFF/;DDAAAF./9ABBF9;BFFF?.BA-;B;-;9
@M03896:38:000000000-B4D98:1:1103:13530:28496 1:N:0:166
TACGGAGGGTGCAAGCGTTAATCGGAATTACTGGGCGTAAAGCGCACGCAGGCGGTTTGTTAAGTCAGATGTGAAATCCCCGGGCTCAACCTGGGAACTGCATCTGATACTGGCAAGCTTGAGTCTCGTAGAGGGGGGTAGAATTCCAGGTGTAGCGGTGAAATGCGTAGAGATCTGGAGGAATACCGGTGGCGAAGGCGGCCCCCTGGACGAAGACTGACGCTCAGGTGCGAAAGCGTGGGGAGCAAACA
+
BBB?AABDDAABCGGCAEGEEGHGGGGGHFFHCBBBEEFEGHHGGCEEEEE0EEEGGGGHHHBGFHFHGGHGGG4?FGFGGGGGGGHG3FCHHHGGHFGGFFGHHHBHGGHHHHHHGGGHGGHHHHHGFDGFHHDCFFFFFFBBFFFFFF/FF99;9999.BFFFFA;AAEFBFFFFB/ADDFB/BFDA=D?F-9B>DECFC=DBF-A.B.@@-DABFF99.AAFA/BFF9B.--ABDD.@DF?-A.F/9.
@M03896:38:000000000-B4D98:1:1103:12056:28498 1:N:0:166
TACGTAGGGTGCGAGCGTTGTCCGGAATTATTGGGCGTAAAGGGCTCGTAGGCGGTTTGTCGCGTCGGGAGTGAAAACACCGGGCTTAACTCGGTGCTGGCTTCCGATACGGGCAGACTAGAGGTATTCAGGGGAGAACGGAATTCCTGGTGTAGCGGTGAAATGCGCAGATATCAGGAGGAACACCGGTGGCGAAGGCGGTTCTCTGGGAATTACCTGACGCTGAGGAGCGAAAGTGTGGGGAGCGAACA
+
BBBBAFFABBABFGGCGEGCEGDBABAFGEGHCFEFEEEEEGHGGGHFGEC1GEEEEGGHFEFFFGCEEGGEHDBBFB?BDGGGGGHHGGHFGGDFCDGGFHFHHG?EADE?CF?CEGGCCGHHGHHFGGHHHGCAAFB?:;;CFFFGGF/;;;9;9;:;;FFFFFADFF;FFBFFFFFFFDFFFFDAB@DFFFFFFFFFFFFFFFFFFF.9BFFFFFFBFDFFFFFEFFFFFFAFFFFFBFFA;DBACD=
@M03896:38:000000000-B4D98:1:1103:13510:28502 1:N:0:166
TACGGAGGGTGCAAGCGTTAATCGGAATTACTGGGCGTAAAGCGCACGCAGGCGGTTTGTTAAGTCAGATGTGAAATCCCCGGGCTCAACCTGGGAACTGCATCTGATACTGGCAAGCTTGAGTCTCGTAGAGGGGGGTAGAATTCCAGGTGTAGCGGTGAAATGCGTAGAGATCTGGAGGAATACCGGTGGCGAAGGCGGCCCCCTGGACGAAGACTGACGCTCAGGTGCGAAAGCGTGGGGAGCAAACA
+
ABBBAABBBBBAGGGEGCGE2FGFEGGGHDDFBBBFEFEGCHHGG0EEGAC?EFGGGGGHCHHGHHFH3FGFGFGHHHGGGGGFEEGHGHHHHGAGHFFGGHGDHHFFHHHHHHCCEFFGFFHHHHDFFEGEHHGGGA=AEFFFFFFFF9/;;9;;;;;9AFFFFF.;DF.F/:;:BF;FBFFFFFFFA:@FAADF>DFFFFFF@:;;.FFFDAD.BBFBFFFDF?/B9B;@ADA.99ADCB;?@;AFBF.
@M03896:38:000000000-B4D98:1:1103:19757:28607 1:N:0:166
TACGTAGGTGGCAAGCGTTGTCCGGAATTATTGGGCGTAAAGCGCGCGCAGGCGGTTTCTTAAGTCTGATGTGAAAGCCCACGGCTCAACCGTGGAGGGTCATTGGAAACTGGGGAACTTGAGTGCAGAAGAGGAGAGTGGAATTCCACGTGTAGCGGTGAAATGCGTAGAGATGTGGAGGAACACCAGTGGCGAAGGCGACTCTCTGGTCTGTAACTGACGCTGAGGCGCGAAAGCGTGGGGAGCAAACG
+
ABBBAFFBFFAFGGGGGFGFCGDEEGFGHDFHCFGGFFGGHHHGGEGGGE?@EFCGGGHHHHHGGHGHHHGFGGGGHGHHHGGFGGGHHHHGFFDDHBBDHHHHHHHGHHGHHH/FCFFFFFHGHHFHGGHHGGHGEDFHEHHHHHGFH..;;:;<;;;:CFFGFFECDGGGBFFCFFBEGAFFFGDAFFFFEDFFFFFFFFFFFFFFFFFFFFFFFFFFFFFFDFFEFFFFFFFFFFFFFF=.-..;0..
@M03896:38:000000000-B4D98:1:1104:21026:3240 1:N:0:166
TACGTAGGGGGCTAGCGTTATCCGGAATTACTGGGCGTAAAGGGTACGTAGGTGGTTTCTTAAGTCAGAGGTGAAAGGCTACGGCTCAACCTTAGTAAGCCTTTGAAACTGGGAAACTTGAGTGCAGGAGAGGAGAGTGGAATTCCTAGTGTAGCGGTGAAATGCGTAGATATTAGGAGGAACACCAGTTGCGAAGGCGGCTCTCTGGACTGTAACTGACACTGAGGCACGAAAGCGTTGGGAGCAAACAG
+
>1>1>BBA1A1>AF0B0AEEGGHE0BEGHHD221BBAAAEHEFEB0BAAFGA1FEEFGHHHFHEGH2B11BBGGHHFFFF1BE/>>EF1FH0BFFHHHBGGFFH1DFGFB<BCBB/CDGB11BFGGFC/FGC/@/F?FDFBHDBFGGG?GHHHDF>->->GDGG=.<C<.GHBGH00;C.=G:CCCC;CH0;;@A?.;9-:@ABFF//;F:;9B/;//;;B/B/9/;;AFB-B--99:-;-=EE-9;/AF-
@M03896:38:000000000-B4D98:1:1104:12435:3394 1:N:0:166
TACGTATGGTGCAAGCGTTATCCGGATTTACTGGGTGTAAAGGGAGCGCAGGCGGTGCGGCAAGTCTGATGTGAAAGCCCGGGGCTCAACCCCGGTACTGCATTGGAAACTGTCGTACTAGAGTGTCGGAGGGGTAAGCGGAATTCCTAGTGTAGCGGTGAAATGCGTAGATATTAGGAGGAACACCAGTGGCGAAGGCGGCTTACTGGACGATAACTGACGTTGAGGCTCGAAAGCGTGGGGCGCAAACA
+
ABAAAFFFF5DFGGGG?EECCGGEEDGGHBEFCGA3AEGAFGFFHGGGE?EEGEEEGEE/>>>FFH4DGHFFFGGHHHHHGGGGE>GFHHHGG@BCCGEFHHHHFHFGHHF1G1/?CEHFFDGFHGHGC-AC?@GGH0<@-;:EHGCFFF9B;;B;?ACAEFFF0FD;AFECFFFFFEFFFDFFFFFEFBFF.>B@-A:9;-B-BB/9/9A;BFEAFFB/;9EFAAB...;-;FDAF?.ABBF.9-@AFF;
@M03896:38:000000000-B4D98:1:1104:13454:3483 1:N:0:166
AACGTAGGGTGCAAGCGTTAATCGGAATTACTGGGCGTAAAGCGTGCGCAGGCGGTTTTGTAAGATAGATGTGAAATCCCCGGGCTCAACCTGGGAATTGCATATATGACTGCAAGACTTGAGTTTGTCAGAGGAGGGTGGAATTCCAAGTGTAGCAGTGAAATGCGTAGATATTTGGAAGAACACCGATGGCGAAGGCAGCCCTCTGGGACATGACTGACGCTCATGCACGAAAGCGTGGGGAGCAAACA
+
11>1>BCA1CAABGGF1AFEFFGBBAFFHED22BABAAEEEABBBEEEEGG/EAEEEFG>BD2@FEB@GDFBBGHFEHHHGEG/EEGHHHHG0FF<BCCFFF2DBFGBGGDDGF@1CFG>1@@1FHHHFGFHG/?/C->>><1FFDG1F0=DG=<D000/=DG00=;;:-.0CGFHCF/GCCGGFGG-:9.9999?;.:CBBABBA9;/99A9/99B/FFF-:---/B//B;-9:-;-AA-9=E@;AF/--
@M03896:38:000000000-B4D98:1:1104:8684:3650 1:N:0:166
TACGTAGGGTGCAAGCGTTAATCGGAATTACTGGGCGTACAGCGTGCGCAGGCGGTTTTGTAAGACAGGCGGGACATCCCCGGGCTCAACCTGGGAATTGCGCTTGTGACTGCAAGGCTGGAGTGCGGCAGAGGGGGATGGAATTCCGCGTGTAGCAGTGAAATGCGTAGATATGCGGAGGAACACCGGTGGCGACGGCATTCCCCTGGGCCTGCACTGCCGCTCCTGCACGAAAGCGTGGGGAGCAAAAA
+
>1A1>BC111AAF11A1AEA0BFA000BBADG210AAEE//A1EEEEGEEE/BAE>>>FGF@B2BB0BAFE/<</?<<FEFBC//@C1<GGEHFF01?1GHC@CFFFGGF<F>DFDCHHGA.<<CGCCC--..C9--;CAE99FFCGBA-;--;9BFF//;B9BBBA:-@;//B9B-@-9=--;-BA9-;-9;--;-----//:/9-----;:---;/9/;-99--99B-;--;--;--:--9;9-9B/--
@M03896:38:000000000-B4D98:1:1104:9762:3871 1:N:0:166
TACGGAGGGTGCAAGCGTTAATCGGAATTACTGGGCGTAAAGCGCACGCAGGCGGTTTGTTAAGTCAGATGTGAAATCCCCGGGCTCAACCTGGGAACTGCATCTGATACTGGCAAGCTTGAGTCTCGTAGAGGGGGGTAGAATTCCAGGTGTAGCGGTGAAATGCGTAGAGATCTGGAGGAATACCGGTGGCGAAGGCGGCCCCCTGGACGAAGACTGACGCTCAGGTGCGAAAGCGTGGGGAGCAAACA
+
BBBAAAABCAABGGFGFEGEFGHFGEFFHHBF5AAEEEFFEGHGGEFGFEGCEEGGGGEHGGHHHHGHHHGF4FFBGHHHGEGGEEHGHHHHFHEGGFHHGDGHHFFHHHGGHG2<FGHHGFHHHHGGFDGGHGC@<DFFFFFFFFFFFB/BB;BF;D9BFFFFFBAADFEFFFFFFFFFDFFFFFFFA9=DACDA9AA=AFFCFFFFFFF-C9AABFF:B?DDFFFB9/:;A@FDFFFFFFFF;DFFFF?
@M03896:38:000000000-B4D98:1:1104:9748:3884 1:N:0:166
TACGGAGGGTGCAAGCGTTAATCGGAATTACTGGGCGTAAAGCGCACGCAGGCGGTTTGTTAAGTCAGATGTGAAATCCCCGGGCTCAACCTGGGAACTGCATCTGATACTGGCAAGCTTGAGTCTCGTAGAGGTGGGTAGAATTCCAGGTGTAGCGGTGAAATGCGTAGAGATCTGGAGGAATACCGGTGGCGAAGGCGGCCCCCTGGACGAAGACTGACGCTCAGGTGCGAAAGCGTGGGGAGCAAACA
+
AABB33ADBB2AGGGE?AEAAFHC2EFFHHBGB3ABAE2A1GHGEEGGGC?0EEEECEGHFGGHHHDGFGGFFG44GHFHGE@EEEHHHGHFGHFAB?GGGHHHHHHHHHGGHH0<FG1FC?FGGHGGFGGFFG1FE?AGEDGHHHGFFHBGD<=D@-;AC0CGGHGCABGG900;B0;F.EBFFFGG?99.9=@B?DE-@BBBB;?EEF.@@9A?BFFBFDDD.99/BFFBFBBFBD9:@B;ABB?FFF.
@M03896:38:000000000-B4D98:1:1104:10083:4229 1:N:0:166
TACGGAGGGTGCAAGCGTTAATCGGAATTACTGGGCGTAAAGCGCACGCAGGCGGTTTGTTAAGTCAGATGTGAAATCCCCGGGCTCAACCTGGGAACTGCATCTGATACTGGCAAGCTTGAGTCTCGTAGAGGGGGGTAGAATTCCAGGTGTAGCGGTGAAATGCGTAGAGATCTGGAGGAATACCGGTGGCGAAGGCGGCCCCCTGGACGAAGACTGACGCTCAGGTGCGAAAGCGTGGGGAGCAAACA
+
BBBBA>ABBABAFFGGCEFAAGHFEEFFHHFFBBBBEEFGHHHGGGGFEEECGFGGGGGHGHFHGHGHHHFBFGGHGHHHGGGGEFHGHHHHHHEHGGHHHHHHHHGHHHGHHHCBFHHHHHGGHHHFGGGGGH.DFFBDFFFFFFFFFFFFF;BFFDABFFFFFFDDFFFFFFFFFFFFFFFFFFFD=;=DADFFFFFDFFFFFFFEFFFFD9ADFFFFFFDFFFFFFFFBFFFDFFFFFFFFFFEFFFF
@M03896:38:000000000-B4D98:1:1104:11597:4586 1:N:0:166
TACAGAGGGTGCCAGCGTTACTCGGAATTACTGGGCGTAAAGCGCGCGTAGGAGGTTTGTTAAGTTGGATGTGAAATCCCCGGGCTCACCCTGGGAACTGCATTCAAAACTGACTGACTAGAGTATGGTAGAGGGTGGTGGAATTTCCTGTGTAGCGGTGAAATGCGTAGATCTAGGAAGGAACACCAGTGTCGAAGGCGACCACCTGGACTAATACTGCCACTGAGGTGCGCACGCTTGGGGAGCAAACA
+
A1A1>FF@A1AA1ABF1AE?0FGB00BFHG12AB0BAAE//2BEEEAAAE@/1B>EGFGGBFG1F211FGCBFBG1EBFGCEC>EEHH1BGFFFF01F1<F1GGF>FDGH<11@@F@FH1@@@@1FDG111G10//?-..><DG1>GHF0D0===D@-<:.0CF:C;;.AEC0;G;9CBC.;/;9CEA.;00=.9.99;-->--EF-99BA/F/:9B9//;/99;B/:/-9--99---9AA---;-;BBFA
@M03896:38:000000000-B4D98:1:1104:12755:4796 1:N:0:166
ACTGTAACCATAAGGCCACGTATTTTGCAAGCTATTTAACTGGCGGCGATTGCGTACCCGACGACCAAAATTAGGTTCAACGCTACCTGTAGGAAGTGTCCGCATAAAGTGCACCGCATGGAAATGAAGACGGCCATTAGCTGTACAATACTCAGGCACACAAAAATACTGATAGCAGTCGGCGTGTGAATCATTAGCCTTGCGACCCTCGCCAGCAAGAACCATACACCCAATATCACGAAAATAGTCA
+
>A3A>B@FFFBFFGFEA4AAACFGGBDD5A4FBD55BGFHBBFE2EEEGEFEHEF10FG?/>//>E/?1FFBDB333BB4B?E/EEFF3BGDG?B01B2FFD/CDDBF1???2B@/<@E?CC1?1<1=<GHG.A?@C0DDG=0=D=0=0=<0:0://;:CGEGH..;G0;09BFBBFF09.-;;-;.90BCB//99/:///9:--9-9/.--999...;.:9.;/99//;;...;:/BF?...;BB9//9
@M03896:38:000000000-B4D98:1:1104:15024:4857 1:N:0:166
TACGGAGGATCCGAGCGTTATCCGGATTTACTGGGTTTAAAGGGTGCGTAGGCGGTTTGATAAGTTAGAGGTGAAAGCTCGATGCTCAACATCGAAATTGCCTCTGATACTGTCAGACTAGAGTGTCGTTGCGGAAGGCGGAATGTGTGGTGTAGCGGTGAAATGCTTAGATATCACACAGAACACCGATTGCGAAGGCAGCTTTCCAAGCTATTACTGACGCTGAGGCACGAAAGCGTGGGGAGCGAACA
+
A3A3>A3>AF4FGGGEEAEEGGHFEEEEHE5B5AB3AEHHHHGGBAEA1EEEGEG@01BF@FHFG4BEB3BB?GHGEG3BEEGFEFGHGH33BEGB</BFGBHHFHGFHGDFGH?1GGHFGFF@F>2?F/FDDCCC//><A<@FH00=CACEC=CGC-;=CGHHHH;FFGGFFGFFFBF?FGGGGFG@?BDEFFBBBFEFFFFFFFBBFFEFFBFFBBFFFFDADFFFFAFDFDD?ED.:9=B?-:-99@;
@M03896:38:000000000-B4D98:1:1104:20871:5008 1:N:0:166
TACGTAGGTGGCAAGCGTTGTCCGGATTTATTGGGCGTAAAGCGAGTGCAGGCGGCTCGATAAGTCTGATGTGAAAGCCTTCGGCTCAACCGGAGAATTGCATCAGAAACTGTCGAGCTTAAGTACAGAAGAGGAGAGTGGAACTCCATGTGTAGCGGTGAAATGCGTAGATATATGGAAGAACACCGGTGGCGAAGGCGGCTCTCTGGTCTGTTACTGACGCTGAGGCTCGAAAGCATGGGTAGCGAACA
+
A3AA>FF@DBAB44F4?222AEG2EDGEHCFH5322EEEE2FGEFC0FDDB1E0EF0EEE31?FFHHF@E4B4B44BBF@FGHEEFFBFHH/EEC/ADFGHHFGFFFDGHHEGB?FCB/???FFFDGHFFHEFFFAF?11<11G1FFCD0<=<===-<<:CFGHCCC;ECCCBFFFCBFFF./CBFF@?B@.;@BB-AA@-9BDFEFBBF/;/9BBFFFFFDDFFB.AEFF=-.D.//9/;.//.9-;9@9
@M03896:38:000000000-B4D98:1:1104:15402:5043 1:N:0:166
TACGGAGGGTGCAAGCGTTAATCGGAATTACTGGGCGTAAAGCGCACGCAGGCGGTTTGTTAAGTCAGATGTGAAATCCCCGGGCTCAACCTGGGAACTGCATCTGATACTGGCAAGCTTGAGTCTCGTAGAGGGGGGTAGAATTCCAGGTGTAGCGGTGAAATGCGTAGAGATCTGGAGGAATACCGGTGGCGAAGGCGGCCCCCTGGACGAAGACTGACGCTCAGGTGCGAAAGCGTGGGGAGCAAACA
+
AABBAAAD@2>AFGGCG?FEFGGFGGGGHHBF532AEEEEDHFGG?EGGGGGGE?E@EEGFHFGFH4BFFBB@GEHGHHHGEGGFGHGHHHHGFFHFFGGHHHHHFGHHGFBGFH2FHHHFCGGHHGGGFGEFFG?D;>9ABFFFFFFFF/B99;;B>99AFFFFFFAA@?FFFFFFFFAADFFFFFFA9@AFDFFFFFAFFFFFFBEFFFACCDDFFFFFFF.AD9FBFFDDBD?FB9.9>D.9AABFFA
@M03896:38:000000000-B4D98:1:1104:15411:5160 1:N:0:166
TACGTAGGGTGCGAGCGTTGTCCGGAATTATTGGGCGTAAAGAGCTTGTAGGCGGTTTGTCGCGTCTGCGGTGAAAATCTGGGGCTTAACCCTGGGCGTGCCGTGGGTACGGGCAGGCTAGAGTGTGGTAGGGGAGACTGGAATTCCTGGTGTAGCGGTGAAATGCGCAGATATCAGGAGGAACACCGATGGCGAAGGCAGGTCTCTGGGCCATAACTGACGCTGAGAAGCGAAAGCATGGGGAGCGAACA
+
3>AA>FFAB4>AGGGEEEFCFGHEEFCFCF5FBBCBAAEDGGHHH33FCDG3GEEGGGG?B1?E>EEEF/@?>FFBGHHGH3GCECGFFGHHFGGAE@BCDHCADG?DGF??CCCFCFFFFCGDH=D<CGFEC?ACFEHFACBFGHG0FBBFE9BF-:;;AFBFFFAABBGFFFF9BFBEFFFF.BA@9=AD;9@;?AA..-.;/BFFFFEEA9/9;9BFF?DFFFFBBFF<A=?DF/F99ADE-;-;->;
@M03896:38:000000000-B4D98:1:1104:11710:5230 1:N:0:166
AACGTAGGTCACAAGCGTTGTCCGGAATTACTGGGTGTAACGGGAGCGCAGGCGGGAAGACAAGTTGGAAGTGAACTCTATGGGCTCAACCCATAAACTGCTTTCAAAACTGTTTTTCTTGAGTAGTGCAGAGGTAGGCGGAATTCCCGGTGTAGCGGTGGAATGCGTAGATATCGGGAGGAACACCAGTGTCGAAGGCGGCCTACTGGGCACCAACTGACGCTGAGGCTCTAAAGTGTGGGTAACAAACA
+
A?A1>FFA@B1BEGFF1E10ABGAEEEGHFAB2BF0EAEF2B?EGCE/AEA/E/>//>E0>BBFBGHG1BE>BF21EGB>EFGHFFGFBHHG/FGEBG2BB>BFG222GHG122@CFGDD111?1?<?G1<<C/FF1.>-><AECFFFA-::;;<C--.;.9BF0C9;.AEB9;C.-;A--:;ABBA-:99/9;E-9-;-9-@BBFB//----;--A///;9BB?;----;//9//B//9-;-///99AE;
@M03896:38:000000000-B4D98:1:1104:20254:5376 1:N:0:166
TATTGACGTCCTTCCCCGTACGCCGGGCAATAATGTTTATGTTGGTTTCATGGTTTGGTCTAACTTTACCGCTACTAAATGCCGCGGATTGGTTTCGCTGAATCAGGTTATTAAAGAGATTATTTGTCTCCAGCCACTTAAGTGAGGTGATTTATGTTTGGTGCTATTGCTGGCGGTATTGCTTCTGCTCTTGCTGGTGGCGCCATGTCTAAATTGTTTGGAGGCGGTCCAAAAGCCGCCTCCGGTGGCAT
+
AAB?ADF?ABA2FGGGFFGG?EEE22AAACF5A55DFGGCGFFGHE1BEEF5FFGBEBBFBFB3FF@G5F1>F?E3BBBFGGFEFG/>E/B0FAF?</<<C2?F3F2BF2DFDF@2@2FF2G2@FDFGGHHGBGECBGGE1<=D1<CGHHHHH1111==<.GEH00=D0DG</.-;:::FGEFBB;;0FBFB0BCFFFF..=ABAEF0/B//:9B/;9;9.//9.--9--///.;A.-;-.99.;9;.../
@M03896:38:000000000-B4D98:1:1104:16613:5827 1:N:0:166
TACGGAGGGTGCAAGCGTTAATCGGAATTACTGGGCGTAAAGCGCACGCAGGCGGTTTGTTAAGTCAGATGTGAAATCCCCGGGCTCAACCTGGGAACTGCATCTGATACTGGCAAGCTTGAGTCTCGTAGAGGGGGGTAGAATTCCAGGCGTAGCGGTGAAATGCGTAGAGATCTGGAGGAATCCCGGTGGCGAAGGCGGCCCCCTGGACGAAGACTGACGCTCAGGTGCGGAAGCGTGGGGAGCAAACA
+
A?A1>1>A>1AACG1GAEE0AFBBA0BFGFDF21/BEEE?/DEFEEEEEEG/EEC@/B/BB22G@G2EF2GB1GEDGHHGGGGC<@?FCGHGAFFHHEHFFFFEF12FFDD?FE<<CGHG00FGDBF0?AFEFB.@---;-BFFBBBBB/--;--;-;;--:FFFF-9-@EFBFBBF//-9AB//;B-;-9;A9-@@BE9-;@@?@-A-99-->BBBBB9/--A-;B/BBF--;@-A@-:;--9-99BFF9
@M03896:38:000000000-B4D98:1:1104:13314:6421 1:N:0:166
TACGGAGGGTGCAAGCGTTAATCGGAATTACTGGGCGTAAAGCGCACGCAGGCGGTTTGTTAAGTCAGATGTGAAATCCCCGGGCTCAACCTGGGAACTGCATCTGATACTGGCAAGCTTGAGTCTCGTAGAGGGGGGTAGAATTCCAGGTGTAGCGGTGAAATGCGTAGAGATCTGGAGGAATACCGGTGGCGAAGGCGGCCCCCTGGACGAAGACTGACGCTCAGGTGCGAAAGCGTGGGGAGCAAACA
+
BBBBAAABBAAACFFCCAEAFGHFAEFGHFFFBBFFEEEEAFGGGCFGGEGEGGGGGGGHHGGHGHFHHHFBFGHGFGGHGGGGEGHGFHHHHHGFGFHHHHHHHHGHGHGHHEHHGHHHHFFFGHFHGGGFFFD-@AFFFFFFFFFEFFBF:BFF;@;@AFFFFFFADFFFFFFFFFFFFFFFFFFFF@DFFFFFFFFFFFFFFFFFFFFFFBDDFFFBBDDDFDFFFFFFF;CDFFAFFCFFCFEFFFF
@M03896:38:000000000-B4D98:1:1104:10858:6471 1:N:0:166
TACGTAGGGGGCAAGCGTTATCCGGATTTACTGGGTGTAAAGGGAGCGTAGACGGCACGGCAAGCCAGATGTGAAAGCCCGGGGCTCAACCCCGGGACTGCATTTGGAACTGCTGAGCTAGAGTGTCGGAGAGCCATGTGGAATTCCTAGTGAAGCGGTGAAATGCGTAGATATGAGGAGTCACACCAGTGGCGAAGGCGGCTTGCTGGACGATGCCTGACGTTGAGCCTCGAAAGCGCGGGGAGCAAACA
+
11A11BCAAA@>00AFAEFCGGHEEEEGH1A121/0AAFF2DB/FEBAAA/AF>EE/>>////>?F0BBF12BFHHBFHHG?E/>/FF1FGG<<///>0<?F11<F1??GG1>G<1GF1F<FG111=<<A<-E.;:0:<:0:C0GHH<0;000;:<--.;.=0B;C9..-.09C0;9/:B///:;9A--/9/-9@--9---@-9-;///-;-9;--9/:FF-:-99/9//;9-9-9B--9---9>AA//AA
@M03896:38:000000000-B4D98:1:1104:26297:6534 1:N:0:166
TACGTAGGGGGCAAGCGTTGTCCGGATTTACTGGGTGTAAAGGGTGCGTAGGCGGTTTGGTAAGTCAGAAGTGAAATCCATGGGCTTAACCCATGAACTGCTTTTGAAACTATCGAACTTGAGTGAAGTAGAGGTAGGCGGAATTCCCGATGTAGCGGTGAAATGCGTAGAGATCGGGAGGAACACCAGTGGCGAAGGCGGCCTACTGGGCTTTAACTGACGCTGAGGCACGAAAGCATGGGTAGCAAACA
+
>AA1>@1>11A>AFAA0A0AAFD00AAEHGD12B/0AEGBGGGGFAB/AE//B>@EEGG/EGHB@GGDDGBBGG2BGHH1GBE/BFCHHHHH<FFHHHFFF1GFFFAGFHFFDG/CFFF1@@CFHHEHHFGBGHGFF?F/-<<FGGHHC.<<C==D-;;;:CFGGG:;C-CFCFG.9-9--.;CFGBE.;;/;-9;-9;--;@-FB;/9--;;9FFFFB/B-;AAB--;EF-BBB-;;FB-ABB-;BFFAA
@M03896:38:000000000-B4D98:1:1104:9326:6593 1:N:0:166
TACGGAGGGTGCAAGCGTTAATCGGAATTACTGGGCGTAAAGCGCACGCAGGCGGTTTGTTAAGTCAGATGTGAAATCCCCGGGCTCAACCTGGGAACTGCATCTGATACTGGCAAGCTTGAGTCTCGTAGAGGGGGGTAGAATTCCAGGTGTAGCGGTGAAATGCGTAGAGATCTGGAGGAATACCGGTGGCGAAGGCGGCCCCCTGGACGAAGACTGACGCTCAGGTGCGACAGCGTGGGGAGCAAAC
+
ABAAAA?@BABAFFGF?AEA2GGBAEFGHHFFBAABAAEEGHHGGCFFFGGEGGGGGGGHFFHBFGDGBGFFGHHHHHGHFEG?EEHHHHHFGHECGFG2GGGHGBFGGGDDGHFGFHHHGGHHHHHHFGGFHHGDGFFDEFBFFFFFFFFFF:BFBB;DAFFFFFA:AD?B/FFFFFFFFBFFFFFFFDFD;-@BFFABFFFFFDDEEFFF-BFDFFFBBA;DFFFBFFB;:-;;9-9ADCA99;.BFF
@M03896:38:000000000-B4D98:1:1104:9347:6598 1:N:0:166
TACGGAGGGTGCAAGCGTTAATCGGAATTACTGGGCGTAAAGCGCACGCAGGCGGTTTGTTAAGTCAGATGTGAAATCCCCGGGCTCAACCTGGGAACTGCATCTGATACTGGCAAGCTTGAGTCTCGTAGAGGGGGGTAGAATTCCAGGTGTAGCGGTGAAATGCGTAGAGATCTGGAGGAATACCGGTGGCGAAGGCGGCCCCCTGGACGAAGACTGACGCTCAGGTGCGAAAGCGTGGGGAGCAAACA
+
ABBAAABBCBAAFGGEECFGGGHFGGGGHFDFBBBFEEGFHHHGGGGGGFGFGGGGGGGHFGHHHHGGFGFBFGEGGHHHGGGGEEHGHHHHGHEHGGHHHHFHHHHHHHHHHHGFGHHHHHHHHHGHGGEFHHGGGFFFFFFFFFFFFFBFF9BFF@;=AFFFFFDDDFFFFFFFFFFFFFFFFFFFF-CFFDAFFFFFADFFFD@EEFFFA-DDFFBBBAAADFFFFFFCAB99BADAFFFEFFFFFFE
@M03896:38:000000000-B4D98:1:1104:9341:6617 1:N:0:166
TACGGAGGGTGCAAGCGTTAATCGGAATTACTGGGCGTAAAGCGCACGCAGGCGGTTTGTTAAGTCAGATGTGAAATCCCCGGGCTCAACCTGGGAACTGCATCTGATACTGGCAAGCTTGAGTCTCGTAGAGGGGGGTAGAATTCCAGGTGTAGCGGTGAAATGCGTAGAGATCTGGAGGAATACCGGTGGCGAAGGCGGCCCCCTGGACGAAGACTGACGCTCAGGTGCGAAAGCGTGGGGAGCAAACA
+
AABBAABCBAA>FGFGCEEGGGHFDEFGHHDB5BFBAEEFHHHGGCGEGGGFGGGGGGGHGGHHHHBFGHGBFHHGGGHHFEGGGGHHHHHGFHGHFFGGHHHGHHHHHHFFFFGHEGHDFGHHHHGGFGGGHHGCFCFDEFFFFFFFFFBFB;;FF@:@EFFFFFA;ACFFBBFFFBFFDDFFFFFFF=BAADFFDFFFCA>DFFFFEFF=ACFFFFFFFDDFFFFFF/;@DDF.FAADFAAECA:BFF.
@M03896:38:000000000-B4D98:1:1104:19950:7008 1:N:0:166
TACGTAGGGGGCAAGCGTTATCCGGATTTACTGGGTGTAAAGGGAGCGTAGACGGAGCAGCAAGTCTGATGTGAAAACCCGGGGCTCAACCCCGGGACTGCATTGGAAACTGTTGATCTGGAGTGCCGGAGAGGTAAGCGGAATTCCTAGTGTAGCGGTGAAATGCGTAGATCTTAGGAGGAACACCATTGGCGAAGACGTCTTCCTGGACGGTAACTGACGTTGAGGCTCGACAGCGTGGGGAGCAAACA
+
>1>1>C1>1>1>000A0AEEGGH0AEGGHHEF21/0BEFHB2AEAFB/ABECGBEB/>G>B0BFBF2B1FGFBB211BEF//>>>EGH1BGGC@/<B<0<FGHGGB1<FFFD?F??DG1???0>FGH->A-C.CHC00<<-:@EGGH0;00CC<0;--.-.;CFBC;..;.C0;;;;009AA-;BFBF//;/:99=--;;-;BE/;/;;-9-;9--::9/;-9-:;/-9::--99-;9A-@;-;-99FFF9
@M03896:38:000000000-B4D98:1:1104:22471:7231 1:N:0:166
ATGATACGGCGACCACCGAGATCTACACGGATATCTTATGGTAATTGTGTGCCAGCAGCCCTGGTAGTCCGGCTGACTGACTACTCACTGATCTCGTATGCCGTCTTCTGCTTGAAAAAAAAAAAAACATTTACTCATATCCACAACCTCCTAGTTCTACTTCCTCCATTGACTTCTTGTCTGTCTACATAAATCGACCAATTCTAGTACCAGTCTTCATATATAATTTCAGACTATTGGTTTCAATACTA
+
BBBABFFA?D@?EE?EF?ECGCHHFFDFA2E1EBGBG5FBBAFHFGGGBBGHFGEFABB??FAGFH5BBB1/EFGEGBB3GGFFHHGFE43B4BB0?EB3BGEE@GFHFFFHFF0FG3FBC@@<--<<.000000000<0000//...//./0000:00000000;//000000000000;;0090000000000..---:/:////////////////;//////////////9//////..////////
@M03896:38:000000000-B4D98:1:1104:7805:7406 1:N:0:166
TACGGAGGGTGCAAGCGTTAATCGGAATTACTGGGCGTAAAGCGCACGCAGGCGGTTTGTTAAGTCAGATGTGAAATCCCCGGGCTCAACCTGGGAACTGCATCTGATACTGGCAAGCTTGAGTCTCGTAGAGGGGTGTAGAATTCCAGGTGTAGCGGTGAAATGCGTAGAGATCTGGAGTAATACCGGTGGCGAAGGCGGCCCCCTGGACGACGTCTGACGCTCAGGTGCGAAACCTTGGGGAGCAAACA
+
>AA11>1>11>AGFFG0AE?EGGA00AFHBDG21/BAAA/FBFAEEE/AAE/B>E/>B/BBBG1BG@F1GD21BG1BGGFF/>/>EHHHHHHAFE0FFE1FFHHGDFDGGF>?/0<?GHB0?<GHHF0?AFFHG.-<<<<DG0=GHGHG//;;0;C--;-.<;CF;;CEAEFGBFFB0;C//;FBCBC-9--;--;--9;;=@@>@--9-9@--99AFEFF-;;A-9/;B/9--9--/;;9A;A@BFBFF-
@M03896:38:000000000-B4D98:1:1104:11747:7757 1:N:0:166
TACGTAGGGTGCGAGCGTTGTCCGGAATTACTGGGCGTAAAGAGCTCGTAGGTGGTTTGTCGCGTCGTTTGTGGAATACCGCAGCTTAACTGCGGGGTTGCAGGCGATACGGGCATAACTTGAGTGCTGTAGGGGAGACTGGAATTCCTGGTGTAGCGGTGGAATGCGCAGATATCAGGAGGAACACCGATGGCGAAGGCAGGTCTCTGGGCAGTAACTGACGCTGAGGACCTAAAGCGTGGGGAGCAAA
+
>1>>>11A?1A>11AA0AA00BEB00EG11BE2AABAAA//21B0GF//AF/1B>>>0/>D/?/>E/>//?BB/B>GGFHGGG/EGFG1F21B?////</<?F0?<<>C@.>-<@/<DB0==0CCG<00;;C0.:;-.A09.;CB0B999BF/:;;09-;AEE9;0;;->@@BFFB:9:9---9A9BB=->?-F-@--;;---:/;F//;-:-;/B/BB/99-AA-99-:---/9///-;;>--A9AA/9
@M03896:38:000000000-B4D98:1:1104:18183:8104 1:N:0:166
TACGGAGGGTGCAAGCGTTACTCGGAATTACTGGGCGTAAAGCGCACGCAGGCGGTTTGTTAAGTCAGATGTGAAATCCCCGGGCTCAACCTGGGAACTGCATCTGATACTGGCAAGCTTGAGTCTCGTAGAGGGGGATAGAATTCCAGGTGTAGCGGTGAAATGCGTAGAGATCTGGAGGAATCCCGGTGGCGAAGGCGGCCCCCTGGACGAAGACTGACGCTCAGGTGCGAAAGCGGGGGGAGCAAACA
+
AAAA@AA1AAA>11BA0AEF0GGB0BFFHFB221/AAAEEBDFEE/EAEC//BEEECE/FG2B1BGGBFBF2BFG1FGGHFE/<>EGFGFHFBA/BFFB<GGFGDFFGGHH2CGGEFHFGCHHGGFFF?>FFD>?<--.</=DBCGGE0:/CG<:<-:.-;;CFFC:;.@?FFGGGF099E?F00CF;@@?AF-@@-:;--;;@@@--:;;@9@:-;9//B?9--;9/9/;---9-/----;-;@BEFFA-
@M03896:38:000000000-B4D98:1:1104:23944:8325 1:N:0:166
TACGGAGGGTGCAAGCGTTAATCGGAATTACTGGGCGTAAAGCGCACGCAGGCGGTTTGTTAAGTCAGATGTGAAATCCCCGGGCTCAACCTGGGAACTGCATCTGATACTGGCAAGCTTGAGTCTCGTAGAGGGGGGTAGAATTCCAGGTGTAGCGGTGAAATGCGTAGAGATCTGGAGGAATACCGGTGGCGAAGGCGGCCCCCTGGACGAAGACTGACGCTCAGGTGCGAAAGCGTGGGGAGCAAACA
+
BBBAA3ADDAABFGFAECGAFGFFDBFFGHFHBBBAEEEBFGHGG?EFE?EGGGGGEEEGGGFEGGHHGBFBFGHFFFGGGGGGEGHGHGHHHHGGFEHHHHHHHHFHHHGDFEGHGHHHHFCGHHHHFFGEFG??DCFFFFFFFFFBFF/FFBFFFDABFFFFFFA;A=EFBFFFFFFADDFFFFFDFDDFFFDFAFED>DFFFFFFFFFFF=DDFFF;FDFFFFFFFFFFFFFFFDADFFFE;DFFFF?
@M03896:38:000000000-B4D98:1:1104:16512:8476 1:N:0:166
TACGTAGGGGGCGAGCGTTACCCGGAATCACTGGGCGTAAAGGGAGCGTAGGTGGCCTGACATGTCGACTGTGAAAACCCGGAGCTCAACTCCGGACTTGCAGTTGAAACTGCCAGGCTTGAGGACGGTAGAGGAAGACGGAACTGCCAGTGTAGGGGTAAAATCCTTCGATATTGGCAGGAACGCCGGTGACGAAGGTGGTTTTCTGGGCCGGTTCTCACACTGATGCTCGAAAGCCAGGGGAGCGAAC
+
>AAAAFF?1>AA0AEA/A//ABB/AEEFHBC1DBAB>E/E/2FECEE@EEEAGHGGHFGE0B2>BF/E>A?BBG2FB0EEC?//>FGF1?FHHC<?</FFEF?FHGGF1F1D10<CFGHHC.GB0<--:CCCC/C/CCC.::C?B;FFBFBF;0;0..9;BBFFCFCF0;.0-9BFBBBA--;;-:9--@?FB-9@ABBFFFEFFFF;9-;A@--;:///9/BF9/FF//BA-BBBEF--;-;--;999@
@M03896:38:000000000-B4D98:1:1104:27655:8565 1:N:0:166
TACGGAGGGTGCAAGCGTTAATCGGAATTACTGGCCGTAACGCGCACGCAGGCGGTTTGTTAAGTCAGATGTGAAATCCCCGGGCTCAACCTGGGAACTGCATCTGATACTGGCAAGCTTGAGTCTCGTAGAGGGGGGTAGAATTCCAGGTGTAGCGGTGAAATGCGTAGAGATCTGGAGGAATACCGGTGGCGAAGGCGGCCCCCTGGACGCAGACTGACGCTCAGATGCGAAATCGTGGGGAGCAAACA
+
AAAAAA?DDA1>1BF00AAA0FFB0AAFGDDDBC/BA/E//B/E?///EE//>>/E/>?>BFF1BFFGHHFFFF>BGHHGFECE>CHFFGHG0CFFGGH1GGGHHGGGFFFGBCCHFGGHFCBGHFG0>E.<G0<@--9;-9/BFBBFBF/B9/9;@---9BB;BB;;---;/;BFFFFF-AF//;FA;;9BA9----:--9@@;9;:--A;9--;AFBFFBBB--B///;;;@?-9-;-A-9-;;;BFFF
@M03896:38:000000000-B4D98:1:1104:24978:8700 1:N:0:166
TACGGAAGGTCCGGGCGTTATCCGGATTTATTGGGTTTAAAGGGAGCGTAGGCCGGACATTAAGCGTGTTGTGAAATGTAGATGCTCAACGTCTGCACTGCAGCGCGAACTGGATTCCTTGAGTACGCACAAAGTGGGCGGACTTCGTGGTGTAGCGGTGAAATGCTTAGATATCACGAAGAACTCCGATTTCGAAGTCAGCTCACTGGAGCGCAACTGACGCTGAAGCTCGAAAGTGCGGGCATCGAACA
+
>AAAAAA?A1BD111AA00AGGHA/AAEG1BF11/AFEHHFFHGHGE/EB/?FF/>//>1BGGDGE>?/E/0?2B>F1B2BFGDGHHHFH//FGFBBFFBFGBB/B//BCGB00?1FFGH1FBF1F?CEGGC00=0<C<--:-AGC;/;..9:90;-:9990CB09;;CB0CFFFFFBB-BBFF/FFB-AA-;-;-9-;B/BBFFF;/9BA;-;99@FFFF-AA-://B9;:9---//99-9-;BB9/;A;
@M03896:38:000000000-B4D98:1:1104:5851:9111 1:N:0:166
TACGTATGGTGCAAGCGTTATCCGGATTTACTGGGTGTAAAGGGTGCGTAGGTGGCAAGGCAAGTCTGAAGTGAAAATCCGGGGCTCAACCCCGGAACTGCTTTGGAAACTGTTTAGCTGGAGTACAGGAGAGGTAAGTGGAATTCCTAGTGTAGCGGTGAAATGCGTAGATATTAGGAGGAACACCAGTGGCGAAGGCGACTTACTGGACTGCTACTGACACTGAGGCACGAAAGCGTGGGGAGCAAACA
+
AAA?>FFFFFFFCGGG2AAEGGHA?EEDHEAF5CA3EEFFGHHGHGEEFECADEFECFFFAFBFHHDE5FGD@G5E5DFGGG?E>EHHFFHGFC///EFFG4FGDBGGGGD1F?B2BDGFG?FF0FFGGCFEB<FH11?BF1?DFHHHHHGGG><F?<<AAGFGDGACDDEHFHHGG00/.;CCBFEGCGFF.?-@-.:?BGGGGGFFFFFFEFFFFFF/BBFFFF/.EA9A..../;9A9-;.;DFFFF.
@M03896:38:000000000-B4D98:1:1104:22532:9336 1:N:0:166
TACGGAAGGTCCGGGCGTTATCCGGATTTATTGGGTTTAAAGGGAGCGTAGGCCGGAGATTAAGCGTGTTGTGAAATGTAGACGCTCAACGTCTGCACTGCAGCGCGAACTGGTTTCCTTGAGTACGCACAACGTGGGCGGAATTCGTGGTGTAGCGGTGAAATGCTTAGATATCACGAAGAACTCCGATTGCGAAGTCAGCTCACTGGAGCGCAACTGACGCTGACGCTCGAAAGTGCGGGTATCGAACA
+
1>A11AA1AFFFEAE0AEEEAGHE/AEEHGFGBGA/FFHHHGFGHGE?EA/EFGEE/>EFGHH1F>>EAGAB/F2BBFG2>GG/EEGG1F??GHGFDGFBFHFF/B/BAC<1CFGGHHEDBF1>GHCCAGGC.<.<<?:::9-.9CA9.9.9C;0C-9.:.CF//9;BBBFF/FFFFB?B-9/;FFFA99BE:--9--;;/BFF/BF/;9-;-;-9>B9/B-;BAB--AA9-;---B/9>--9@F;-;;--
@M03896:38:000000000-B4D98:1:1104:11996:9467 1:N:0:166
TACGGAGGGTGCAAGCGTTAATCGGAATTACTGGGCGTAAAGCGCACGCAGGCGGTTTGTTAAGTCAGATGTGAAATCCCCGGGCTCAACCTGGGCACTGCATCTGATACTGGCAAGCTTGAGTCTCGTAGAGGGGGGTAGAATTCCAGGTGTAGCGGTGAAATGCGTAGAGATCTGGAGGAATACCGGTGGCGAAGGCGGCCCCTGGACGAAGACTGACGCTCAGGTGCGAAAGCGTGGGGAGCAAAAAG
+
BBBBB>ABD?AAFGGCF?EEFGHEG2FFHGFF5AAFEEEEGHFGGCGGFFEGGE?EGEDGGHGHGFDGGHEBBGHFFGHGFGGGEGHGHHHHHGG/BCGHHHHHHFGGHHGGHFGFGHHHGHGHHHHHGDGEFGGCDF@DEFFFFFFFFF/F;;FFFF;>EFFFBFD;AB.FFFFFFFFFFFEFFFFFF-@DABDFFFFCFFFFFEFEFFDBFDDFFFBF.ADFFFEFFFFFABABD.9@;99>DABF.;.
@M03896:38:000000000-B4D98:1:1104:13755:9913 1:N:0:166
TACGGAGGGTGCAAGCGTTAATCGGAATTACTTGGCGTAAAGCGCACGCAGGCGGTTTGTTAAGTCAGATGTGCAATCCCCGGGCTCAACCTGGGAACTGCATCTGATACTGGCAAGCTTGAGTCTCGTAGAGGGGGGTAGAATTCCAGGTGTAGCGGTGAAATGCGTAGAGATCTGGAGGAATACCGGGGGCGACGGCGTCCCCCTGGACGAAGACTGACGCTCAGGAGCGAAAGCGTGGGGTGCAAACA
+
3>AA3>A?2A2ACDFAG2E2ADGF22ABFFBGDE3AEA2A1EBEE?E?EEE?EECEGEFFBB@GF4EGGFF444@@4?E3??E?>/FBGFGFHHEFFFFDGFDGDHEHGHHH1/@@FEGGFFCFDGFFFAC.>C?-?>B.ABFFBFF/99//;//9--.;9BFF9FAAD;./BF/F/F/.9.99FBB.B-99@B>---;99;9;.;>9ABF999A.B9/9BDF..;/B/.;;=@=.B..A-99.-;B999.
@M03896:38:000000000-B4D98:1:1104:13777:9915 1:N:0:166
TACGGAGGGTGCAAGCGTTAATCGGAATTACTTGGCGTAAAGCGCACGCAGGCGGTTTGTTAAGTCAGATGTGAAATCCCCGGGCTCAACCTGGGAACTGCATCTGATACTGGCAAGCTTGAGTCTCGTAGAGGGGGGTAGAATTCCAGGTGTAGCGGTGAAATGCGTAGAGATCTGGAGGAATACCGGTGGCGAAGGCGGCCCCCTGGACGAAGACTGACGCTCAGGTGCGAAAGCGTGGGGAGCAAACA
+
ABBAAAABCAAAFGGECCGEFGHFEFGGHGFFFBFFEEEEHHHGGGGFFCECGGGGGGGHGHHHHHFGGHGBFHHHGHHHGGGGEGHHHHHHHHGHHGHHHHHHHHHHHHGHHHHGGHHHHHGHHHHGFGGGHGGGGFFFFFFFFFFFFFEFB:FFFD;CFFFFFFDAFFFFFFFFFFFFFFFEFFFFF=DFFFDFFBE@BFFFFFFFFFFF->DDFFFBFFFFFFFFFFFDDF=DFFDFFFFEFFEFFF?
@M03896:38:000000000-B4D98:1:1104:24956:9929 1:N:0:166
TACGTATGGTGCAAGCGTTATCCGGATTTACTGGTTGTACAGTGATCGTAGACGGAATGGCAAGTCTGATGTGAAAGCCCGGGGCTCAACCTCGGTACTGCATTGGAAACTGTCGTACTATAGTGTCGGAGGGGTAAGCGGACTTCCTAGTGTAGCGGTGAAATGCGTAGATATTAGGAGGAACACCAGTGGCGAAGTCGGCTTACTTGATGATAACTGACGCTGAGGCTCGAAAGCGTTGGGAGCAAACA
+
>>>1>11BF31B11BA1AEAAFFE00BEGHHE2111AB12BFAG12D/BBF/GBEAFFF1B0A/DDD1BGBD1221BFFGG@E/>>GEFCFHHE?AGGH2FGGF11BEFFG<FF/?0GFG222>BFB<//>?<BE/?11//--->=F>DBF11>0=<-<<AG0=;0;.::.;0CCCC00::;BAFGG.;00/;9:A-;0.;@-;/;//;///;/B//BB9/-;B-9---:99----9;-------;-9BFF
@M03896:38:000000000-B4D98:1:1104:12232:10100 1:N:0:166
TACGTAGGGTGCAAGCGTTATCCGGAATTATTGGGCGTAACGGGCTCGTAGGCGGTTCGTCGCGTCCGGTGTGAAAGTCCATCGCTTAACGGTGGATCTGCGCCGGGTACGGGCGGGCTGGAGTGCGGTAGGGGAGACTGGAATTCCCGGTGTAACGGTGGAATGTGTAGATATCGGGAAGAACACCAATGGCGAAGGCAGGTCTCTGGGCCTTTACTGACGCTTAGGAGCGAAAGCGTGGGGAGCGAACA
+
AAA?ACCAACAAFFGG2EAEFGHEEEGGHHCGBFFBAAEF2EAEEAGEEEGEHEFGEG/BB>>/>EEGF/@??FG4BEGHFHHCFHHGHFD/?FGHF2DFG?DG/<->CG..A@-:9ADDACACFFF;;C.EFFDF.ABFEFFFFFFFFA==;/9BD;;A.ABFBFB///9BBFFA@-@-.F/FBBDEEFFF;;>>BDEF?DAFFFFFFE.9./;;;/BFFFD..;;BB999B9-;B.99BC-?-.9--B-
@M03896:38:000000000-B4D98:1:1104:3908:10105 1:N:0:166
TACGTAGGGCGCAAGCGTTGTCCGGAATTATTGGTCGTAAAGAGCTCGTAGGCGGTTTGTCGCGTCTGCTGTGAAAGCCCGGGGCTTAACCCCGGGTGTGCAGTGGGTACGGGCAGACTTGAGTGCAGTAGGGGAGACTGGAATTCCTGGTGTAGCGGTGAAATGCGCAGATATCAGGAGGAACACCGATGGCGAAGGCAGGTCTCTGGGCTGTTACTGACGCTGAGGAGCGAAAGCATGGGGAGCGAACA
+
AAAA>FFA@B1>1EEE?EEA0BFE0A/BGD2EFC1BAABF/2BBBGFAEEF/EE@E/BBBBBF/EEEFB1FBFGHFFHHFGGG@BGHHGHHHGGCC?<ACHGHFGGFCHH.C@@C.CGHG<DCFGGFFGHH0:EEC?;C:.;CFBFGE0/9C.9CF?;C@E0CBBF;E@@-FFFFBBFFEFB-A9BF;-@BFB---9-;;A?;BFEFFF-;B-9:B:9BFFBBBFAFE/AE-@?>-//BB-99A@B@?<@9
@M03896:38:000000000-B4D98:1:1104:6388:10281 1:N:0:166
TACGGAGGATCCAAGCGTTATCCGTAATCATTGGGTTTAAAGGGTCCGTAGGCGGGACAATCAGTCAGCGGTGAAAGTCTGTGGCTCAACCATAGACTTGCCATTGATACTGTTGTTCTTGAATACTTATGAAGTGGTTGGAATATGTAGTGTAGCGGTGAAATGCATAGATATTACATAGAACACCGATTGCGAAGGCAGATCACTAATAAGTCATTGACGCTGATGGACGAAAGCGTGGGTAGCGAACA
+
>AA11>11ABFFCGFE0AEFCFGE0AAFFBFG2FEEEEHF1DD?GFGEGCE/BAA/>EFHHGF1BGHGB?/?>FFF1GGDHHH0?FGHHHHGHHFH1BFGFGHHFFFGFGGEGG@@GFFF1@GH2GFHHGBGG1@?11?/<?1FGHFF1F1>=<1=--=<.DGF0=0=0<=GHHGFGBGH00:C:CC-@AF?C9@@-.;CBEBFBCBCFFFF0BBBFB/9F-999BF/9F/-99A-B-AB-@BF9;-9@@@
@M03896:38:000000000-B4D98:1:1104:17229:10896 1:N:0:166
TTCGTATGTTTCTCCTGCTTATCACCTTCTTGACGGCTTCCCATTCATTCAGGAACCGCCTTCTGGTGATTTGCAAGAACGCGTACTTATTCGCCACCATGATTATGACCAGTGTTTCCAGTCCGTTCAGTTGTTGCAGTGGAATAGTCAGGTTAAATTTAATGTGACCGTTTATCGCAATCTGCCGACCACTCGCGATTCAATCATGACTTCGTGATAAACGATTGAGTGTGAGGTTATAACGCCGAAG
+
3AB@ACFFDDFF5B5BA4EGFGF5DABBF4DDF4E2EE2CFB35FF5FGHFFG3C2F0AE1EGFDAAG5GFGGFD5@EFGEEEEEEGHGFHGFEE?EF/FD3BGFHE4FFFF3FE4?GG4FFBBE?FG1GBF1BGCD11?1@1@@1@@G2@F@@11<FHGHBHD<1?1?@<.0<GF>C.>>1=<<DA-CCCEHFECCCDE000;0FFCFGFFFEB9FFFFF0CE;..9F009BFF.BFFFFB/A-9;999
@M03896:38:000000000-B4D98:1:1104:21544:11107 1:N:0:166
TACGTATGGTGCAAGCGTTATCCGGATTTACTGGGTGTAAAGGGAGCGCAGGCGGTACGGCAAGTCTGATGTGAAAGCCCGGGGCTCAACCCCGGTACTGCATTGGAAACTGTCGGACTAGAGTGTCGGAGGGGTAAGTGGAATTCCTAGTGTAGCGGTGAAATGCGTAGATATTAGGAGGAACACCAGTGGCGAAGGCGGCTTACTGGACGATTACTGACGCTGAGGCTCGAAAGCGTGGGGAGCAAACA
+
>3A3>FFF4BDBBFFG?A2?GGHE2EEEHGDDB32ABEGHGHHGHGGEEGCEGEEEEF?>>>>FBG4BGGBB4FGH3BGGGEE>EEHFBGHGGCCDGGHFHHHHGHBDFGF1?F//>ACGFHHFHG><<@<-<@CC;GFFGGHHHHG0CCCCC<0;@:;;CBFGFF9;CBEG0BBFFFFFB?FFFFFFFBBFEBB;BAE-=>BBFF/9/9.@B?EAFFBFFFF??9AA..;-9;A;BDA.-;;A;AEB/?9
@M03896:38:000000000-B4D98:1:1104:12097:11165 1:N:0:166
TACGGAGGGTGCAAGCGTTAATCGGAATTACTGGGCGTAAAGCGCACGCAGGCGGTTTGTTAAGTCAGATGTGAAATCCCCGGGCTCAACCTGGGAACTGCATCTGATACTGGCAAGCTTGAGTCTCGTAGAGGGGGGTAGAATTCCAGGTGTAGCGGTGAAATGCGTAGAGATCTGGAGGAATACCGGTGGCGAAGGCGGCCCCCTGTACGAAGACTGACGCTCAGGTGCGAAAGCGGGGGGAGCAAAC
+
>AAAAAABB?AA4DGEAAEEEGGF2BFFHAA55BBAAAEGEGGEGEGEECAEFGGEGD?FBFGHGHGGGHHBGGEFHHHHEEE?>EGHFGHHHG/?FFHFHGDGGGGGFGBFFHHGGFH1GFHHHGFFFDFFFB.-@>@A9/BFFFFFFFFFB:;9=@;9EFFFFFA;9@EFFFFFFFFADDB9FFFF;-999-BBBFA-;@BB-;9./9/;....;BFB/9A..9/9;/:-:9-.;;-;9@BB;?AF/.
@M03896:38:000000000-B4D98:1:1104:17503:11411 1:N:0:166
TACGTAGGGTGCGAGCGTTAATCGGAATTACTGGGCGTAAAGCGTGCGCAGGCGGTGATGTAAGACAGATGTGAAATCCCCGGGCTCAACCTGGGAACTGCGTTTGTGACTGCATCACTCGAGTACGGCAGAGGGCGGTGGAATTCCACGTTTAGCAGTGAAATGCGTAGAGATGTGGAGGAACACCGATGGCGAAGGCAGCCTCCTGGGCCAGTACTGACGCTCATGCACGAAAGCGTGGGGCGCAAACA
+
?1A?A1BA1BAAGGCE?EF0AGHF0AAFGFFHF1//EEE/BDFCEFGGEAEEGECEE>22FFDDEGFFF1F21B21BF>FFGCCEEHB1<GHEAEAGEHGGC?AC?CFFFFHEHHFGBDD/????><C-@?.<E?.@C:-.:;FFBF;CCAFB.00;90/;00;BC.;C@?B0BBBFF/A-ABFBBF<->-9-@-----:A--;FEB;F--;-9/9;B/9FBBFF?FF/9:--;A?FB-A-----;@@?-9
@M03896:38:000000000-B4D98:1:1104:23480:11843 1:N:0:166
TACAGAGGGTGCAAGCGTTAATCGGAATTACTGGGCGTAAAGCGCGCGTAGGTGGTTCGTTAAGTTGGATGTGAAATCCCCGGGCTCAACCTGGGAACTGCATTCAAAACTGACGAGCTAGAGTATGGTAGAGGGTGGTGGAATTTCCTGTGTAGCGGTGAAATGCGTAGATATAGGAAGGAACACCAGTGGCGAAGGCGACCACCTGGACTGATACTGACACTGAGGTGCGAAAGCGTGGGGAGCAAACA
+
A3A?AB>3AAA>E5G42AEAEFFC?BFFHHFD53AAAAEAAFGEE?EAEEE?BBFFGHGGHGCGHF4BE@CBFFGFGGGHGGG/>/FBBFGHBF/0?FBFGHHHGGFDGG1FDB/?<>?1?C<?<<<0GHHHD>DDA?ACDEBGH0DFFB0<D=0=-:;;CCFFCFDEDBAFFFF00FB.EFEFFFG?;CF/9:B@-;;-;@>?EFF:.:9BEFFFFFBFFFFF/FF.B.;9;@9.B...;@-9BAA99AA
@M03896:38:000000000-B4D98:1:1104:6086:12060 1:N:0:166
TACGTAGGGGGCAAGCGTTATCCGGATTTACTGGGTGTAAAGGGAGCGTAGACGGATGGACAAGTCTGATGTGAAAGGCTGGGGCTCAACCCCGGGACTGCATTGGAAACTGCCCGTCTTGAGTGCCGGAGAGGTAAGCGGAATTCCTAGTGTAGCGGTGAAATGCGTAGATATTAGGAGGAACACCAGTGGCGAAGGCGGATTGCTGGACGATAACTGACGGTGAGACGCGAAAGTGTGGGGAGCAAACA
+
33>A>FCAB2DD?FGE2EEEGGHFEEGGHFDBBFCAE0FFGFHGEGGFAEEEGGGGGFEHEFCABG4@34@@BBE@GGGBFFG?EGFFFFGFGEEEGGACGHHEFGGFFFF<22?/<?F/FDF?DFHGCDG->AGG=DGC?CCE:GHBCHFE;;CCD;;-ABBFBCC.;BE;BF0CFB09CDGGBBC..;BBA9@-99A>=FFDFEFFFF.--.;EF//9;.9;E?A/:9-@;--;/;/9:DA.@DEFFA.
@M03896:38:000000000-B4D98:1:1104:5974:12502 1:N:0:166
TCCGGCTGACTGACTACTCACTGATCTCGTATGCCGTCTTCTGCTTGAAAAAAAAAAAACAAACAATTCTATCGACCAATGGTTACTAAAAGTATAAAACAAAAAATTAAATGATAATGATAAAGTTAATCCACACAAACGCATACCAGATATCTAGTAAAGAAAGTAGCCTCCACGAAGACAAACGGAGACGCACAGACGTCGACATTAGTATGCTAAGATACTATATATAAGATGTCTAACTGAAATAG
+
CCCBBBBCFFFFFGCFGCF5BBAAD5DDFFCFBDFEEFHGGGGFHHHHHBA2EEEA>0/1B1B1B?344444@11/>/?333B343444333B4444433//B0//0?2B222222222222222@221?11111///0?.-->>101101000000000000./000000:/.//.-.:.////...9.-..----/0.-.9---..00090000;000000000000000000000000000000000:
@M03896:38:000000000-B4D98:1:1104:7896:12563 1:N:0:166
TACGGAGGGTGCAAGCGTTACTCGTAATCACTGGGCGTAAAGGGTGCGTAGGTGGATTATCAAGTCTCTTGTGAAATCTACTAGCTTAACTATTAAATTGCTTGGGAAACTGATAGTCTAGAGTAGGGGAGAGGCAGATGGAACTCTTGGTAGAAGTAAAATACGTAGAGATCAAGAAAAATATCCCTTGCGCAAACGATCTCCTAGAACACAACTGACACTCATACACGAAATCGTGTGGAGAAAACAG
+
>>>1>>1AAAA111100E??A3GA0ABFF1EGB0AAAAA//21ABA/A//A/1BEFGBGDDF2GEGBG221FFBGFGGGF1BGBFGGHFDGEHFGBFHHGEBFF///FGGDFG2F2>FGFFF1BBFDF/?CF?/C/<AFB1<FCBG1FGFD11111?11@111<F110>1>FF11<>00>.<00<0/<=</<--;-=:.C.;0:0000;0//;..//0/9C0//;0000.-.;./--:--A/;/:/9/9-
@M03896:38:000000000-B4D98:1:1104:25187:12635 1:N:0:166
TACGGAGTGTGCAAGCGTTAATCGGAATTACTGGGCGTAAAGCGCACGCAGGCGGTTTGTTAAGTCAGATGTGAAATCCCCGGGCTCAACCTGGGAACTGCATCTGATGCTGGCAAGCTTGAGTCTCGTAGAGGGGGGTAGAATTCCAGGTGTAGCGGTGAAATGCGTAGAGATCTGGAGGAATACCGGTGGCGAAGGCGGCCCCCTGGACGAAGACTGACGCTCAGGTGCGAAAGCGTGGGGAGCAAACA
+
AAAAAAA3BDFFGFGAEAEAFGHCEDFFHFBD53BBEEAEHGHGGGEEEEFFGGGFE?EGB@4@BG4FFGDBB4DDBFFGG?C/>@GGHGHHHF/GFCGGHHHHHHEH3B?FGD2FFHFHGGHHFHF???FAGEGGGF-AABFFFFF//9B;;;;:-9;@AB/BB/ADD=A/;FFBFFFFA..;BFF.=;BDA=;9-DEF-@BADFFFFF?@--;;BFFFBDDADDBF/BF@?;-./;;.9-9.-.AFFF.
@M03896:38:000000000-B4D98:1:1104:5675:12748 1:N:0:166
TACGGAGGGTGCAAGCGTTAATCGGAATTACTGGGCGTAAAGCGCACGCAGGCGGTTTGTTAAGTCAGATGTGAAATCCCCGGGCTCAACCTGGGAACTGCATCTGATACTGGCAAGCTTGAGTCTCGTAGAGGGGGGTAGACTTCCAGGTGTAGCGGTGAAATGCGTAGAGATCTGGAGGCATACCGGTGGCGAAGGCGGCCCCCTGGACGAAGACTGACGCTCAGGTGCGAAAGCGTGGGGAGCAAAC
+
AAAAA1ADDAAAFFGC?EG0AGHF?0AFGFCGBBAAEE/EFHHGEEGCFGG?EGGEEGGHFEDHGHFF1BB@B2@EFFGHGG??>EHGHGHHHHEF<?GGGFHHFBGFGH?FGHGCFEHHHFHGHHHHGCG.10.-@?>AEF/9BFFBFF/FBBB;-@A@FEFFFFA99=-BF//BFFB-A?-9BFF-@-@BF@--@AA-=@-99@--9BF@--:9BBF//9B---9/;FB@?9-9;;9A@?-A@FE//9
@M03896:38:000000000-B4D98:1:1104:5692:12753 1:N:0:166
TACGGAGGGTGCAAGCGTTAATCGGAATTACTGGGCGTAAAGCGCACGCAGGCGGTTTGTTAAGTCAGATGTGAAATCCCCGGGCTCAACCTGGGAACTGCATCTGATACTGGCAAGCTTGAGTCTCGTAGAGGGGGGTAGAATTCCAGGTGTAGCGGTGAAATGCGTAGAGATCTGGAGGAATACCGGTGGCGAAGGCGGCCCCCTGGACGAAGACTGACGCTCAGGTGCGAAAGCGTGGGGAGCAAACA
+
BBAAAABCCBBAGGGGEEGEFGHFEEFGHHFFBBFBEEEEGHHGGGGGGGFFGGGGFGGHGGGHHHGHHHFBGGHGGHHHGGEGEEHHHHHHHHGHGFGGHHHHHHHHHHFFHHFGGHHHHGHHHHHHFGGGHHGGGFFFFFFFFFFFFFBFFBBFFDADFFFFFFAADFFFFFFFFFFFFFFFFFFFFCFFACCFFFFFFFFFFFFFFFAD@9AAFFFFFFFDFFFFFFFFFFFFFFFDFFFEFDAFFF.
@M03896:38:000000000-B4D98:1:1104:21464:13235 1:N:0:166
TACGGAGGATGCAAGCGTTATCCGGATTCATTGGGTTTAAAGGGTGCGTAGGCGGACTCTTAAGTCAGTGGTGAAAGCCTGCAGCTTAACTGCAGAACTGCCATTGATACTGATAGTCTTGAGTTTGGTTAAGGTAGGCGGAATGTGTAATGTAGCGGTGAAATGCTTAGATATTACACAGAACACCAATTGCGTAGGCAGCTTACTGAGCCGACACTGACGCTGAGGCACGAAAGCGTGGGGATCGAACA
+
BBBBA3ABBFFFFGFCEAFCGGBB?AEFFBFGFFEAFGGAFGHGHEEGF1FFHGFF>>3BFGFFHHGGDDGFFBGFHGHHHHHHGHGHHHHGHEFFHHHHHGHHGHEHHHFDD4BDFHHHGFFGHHGGHHHGF<GHHGGCAACFFFGDGHDFF<DGC-><EHHHFDDDFFHHHHHHFFH:C/GC/;EGEHGHHGDGGGFFGGGGGGG0CF9C-;B-BFF/BDDFDFFFF?:ADAD9F?DFFFCEAA;AFF9
@M03896:38:000000000-B4D98:1:1104:18494:13302 1:N:0:166
TCCGGCTGACTGACTTATAGCGAATCTCGTATGCCGTCTTCTGCTTGAAAAAAAAAAAAAATATAATAACAAACGTACTAACTGACATATTTTGCTAAAAAACAATCTATCAACATTCAATTACACTAATGTTCATACAAGTACATGAACTTAACTACTGATCAGTTATCGAATTCAATGACACAACGAATAATATTAATAGTATCAATTACAGTAAATAAACGACAAGAATAACACTTTATGTACAAAA
+
BBBBBDBBFFFFFGFFGFAGFA2AABDFFFDGFFFCEEGGHGGFGHGCGADBAAA>>/>//1344B4443330//00/?44334?334344442222222B////22?22222222111111<111101111111111111111111111>100000/000=00000000../0:00000000;/..-9...0;00000000000000090000;;00;0000..9--..///9///////////////.
@M03896:38:000000000-B4D98:1:1104:27377:13318 1:N:0:166
TACGGAGGGTGCAAGCGTTAATCGGAATTACTGGGCGTAAAGCGCACGCAGGCGGTTTGTTAAGTCAGATGTGAAATCCCCGGGCTCAACCTGGGAACTGCATCTGATACTGGCAAGCTTGAGTCTCGTAGAGGGGGGTAGAATTCCAGGTGTAGCGGTGAAATGCGTAGAGATCTGGAGGAATACCGGTGGCGAAGGCGGCCCCCTGGACGAAGACTGACGCTCAGGTGCGAAAGCGTGGGGAGCAAACA
+
AABAAABCCBAAFGGFCEGG2FHFGGGGHHCFBBCAEEFFHHHGG?EEFEFEGFGFGGFHGFHHHH4FFGFBBGHHHHHHGGGGEGHGHHHHHHFGCFGGGHHGHHHHGHFFHGHHGHHHGFFGHGGHFDFFGHG@@>BAEFBFFFFFFFBFBBBFF@;DFFFFFFD;DFFFFFFFFFFFFFFFFFFFDCFFABDFCFEDAFFFFFFFFFF9B;DFFFFFFFFFFFFFFFBBDCCDFFFFFFFF-;AFFF.
@M03896:38:000000000-B4D98:1:1104:19526:13643 1:N:0:166
CGCTGCATGAAGTCATCACGTTCTTGGTCAGTATGCAAATTAGCATAAGCAGCTTGCAGACCCATAATGTCAATAGATGTGGTAGAGGTCGTCATTTGGCGAGAAAGCTCAGTCTCAGGAGGAAGCGGAGCAGTCCACATGTTTTTGAGATGGCAGCAACGGAAACCATAACGAGCATCATCTTGATTAAGCTCATTAGGGTTAGCCTCGGTACGGTCAGGCATCCACGGCGCTTTACAATAGTTGTTATA
+
AAA?3>CFDFFFG5BFFBEAA4BBAD4BAF4A6E6DDBDGGHBFFGFHBBGAFFGHFG3FAFFEGH3FFDDDDFFHFGFDFBFEGH52BB0>FFA5DB5B//>>EG3GGH3FFF4BFBBB?/??FGC/<<>/0F1F11BFFFGB@<BEE/F1@@</<???</?<A<FFGH1F.<=A@GG<DDD=D0GG0C0:C;0;:BC0.CA..;GFHA..9EG.9CD/;;?9FBFB.--9;>D;F/9BFFFBBFF./:/
@M03896:38:000000000-B4D98:1:1104:11817:13714 1:N:0:166
TACGGAGGGTGCAAGCGTTAATCGGAATTACTGGGCGTAAAGCGCACGCAGGCGGTTTGTTAAGTCAGATGTGAAATCCCCGGGCTCAACCTGGGAACTGCATCTGATACTGGCAAGCTTGAGTCTCGTAGAGGGGGGTAGAATTCCAGGTGTAGCGGTGAAATGCGTAGAGATCTGGAGGAATACCGGTGGCAAAGGCGGCCCCCTGGACGAAGACTGACGCTCAGGTGCGAAAGCGTGGGGAGCAAACA
+
BCBABAABCAABGGGFFCGEGGHGEEGFHHFFBBFBEEEEGHHGGCEEGGGGGGGGGGGHGGEHHHEHHHFBBGGFFHGHGFGGEEHGHHHHHHGHHGHHHHHHHHGHHHGFHHHFFHHHHFHHHHHHGGGGGHGGGFFDEFFFFFFFFFFFFBBFFDABFFFFFFDDFFFFFFFFFFFFFDFFFFFFFFFFAFFFFFFFFFFFFFFEFFFAD=DDFFFFFFFFFFFBFFFDFFFFFFFFFFFFFDFFFF?
@M03896:38:000000000-B4D98:1:1104:11799:13716 1:N:0:166
TACGGAGGGTGCAAGCGTTAATCGGCATTACTGGGCGTGAAGCGCACGCAGGCGGTTTGTTAAGTCAGATGTGAACTCCCCGGGCTCACCCTGGGCACTGCATCTGATACTGGCAAGCTTGAGTCTCGTAGAGGGGGGTAGAATTCCAGGTGTAGCGGTGAAATGCGTAGAGATCTGGAGGAATACCGGTGGCAAAGGCGGCCTCCTGGACGAAGACTGACGCTCAGGGGCGAAAGCGTGGGGCGCAAACA
+
AAA1AAA1?>AAFGGCEAEACGHA000AFHFH2B/B/A/A/DGEE?EGECEEEEE////002BE2GBF1GFGGF21BGFCEEEEEEHF1FGGHHE/?<00FDHHHDDDFGF<CF<1FGHF00<FDGGGGFE.F0<<->@FFE:F/FFBFF//B99/--;=E//;/BAAB@-9//9BF//A-ABBFFFB@-@-ABFFFBE--;@-;;FF9F---9;?BB//;;ABA?/:--;999-:/AFB-9999@@@-;9
@M03896:38:000000000-B4D98:1:1104:11908:13830 1:N:0:166
TACGGAGGGTGCAAGCGTTAATCGGAATTACTGGGCGTAAAGCGCACGCAGGCGGTTTGTTAAGTCAGATGTGAAATCCCCGGGCTCAACCTGGGAACTGCATCTGATACTGGCAAGCTTGAGTCTCGTAGAGGGGGGTAGAATTCCAGGTGTAGCGGTGAAATGCGTAGAGATCTGGAGGAATACCGGTGGCGAAGGCGGCCCCCTGGACGAAGACTGACGCTCAGGTGCGAAAGCGTGGGGAGCAAACA
+
BCBBBABBCAAAFGFCECGEEGHGGFGGHFCFCFFAEEFEEGHGGCFGGGGGGGGFGGGHGHHHFHBGGGFBFGHGGHHHGGGGEFHGHHHHHHGEFFHHHHHHHGFHFGGFHAFBFHHHHFGGHHHHGGGGGHGGGFCDFFFFFFFFFFBFB;9;@@;CEFFFFFDDFFEFFFFFFFFFBDFFFFFFF@DFFFFFFFFFFFFFFFFFFFFFFFFFFFFFFFFDFFFFBFFFFFDDEFFFCFF?BDEFFFA
@M03896:38:000000000-B4D98:1:1104:12763:14087 1:N:0:166
TACGTAGGTGGCAAGCGTTATCCGGAATTATTGGGCGTAAAGCGCGCGTAGGCGGTTTTTTAAGTCTGATGTGAAAGCCCACGGCTCACCCGTGGAGGGTCATTGGAAACTGGAAAACTTGAGTGCAGAAGAGGAAAGTGGAATTCCATGTGTAGCGGTGAAATGCGCAGAGATATGGAGGAACATCAGTGGCGAAGGCGACTTTCTGGTCTGTAACTGACGCTGATGTGCGAAAGCGTGGGGATCAAACA
+
AAB@ACCAFF?BF4FF?EAEEGEBAAEFHFGG5FFBAAEBFFFEECEEE>F>GEEGGEGGGFGHGHFBDE4BBDGG3FGGGFCEEFDH2BG/?/BAFCCDGHFGF1FF<GF<FFG?FGBGGHBGGHHHHHFB0<CGCA<<=<<GHHHHFF0:<<;CD-:::GBGFC999-?A/;C;B0;CAC/CBFFB9CFF.9=BF.;-;BFFFFBBBF/:BFFBBFFBF.;;A.//;/;9.;@D/.9;>=-AD;AFF/.
@M03896:38:000000000-B4D98:1:1104:5257:14260 1:N:0:166
TACGGAGGGTGCAAGCGTTACTCGGAATTACTGGGCGTAAAGCGCACGCAGGCGGTTTGTTAAGTCAGATGTGACATCCCCGGGCTCAACCTGGGAACTGCATCTGATACTGGCAAGCTTGAGTCTCGTAGAGGGGGGTAGAATTCCAGGTGTAGCGGTGAAATGCGTAGAGATCTGGAGGAATACCGGTGGCGAAGTCGGCCCCCTGGACGAAGACTGACGCTCCGGTGCGAAAGCGTGGGGAGCAAACA
+
>AA1>AAD@>>>11BA0AAAAAFA0AAFGEDF21/AAAEEGGGGCCG/EEE/EEC>>/?FFGHFBGGG1B@BBB2BDFGHFEE@EEFG1BFG0A/BCFFDGFGGB?FFFHFDCEFGGEHFHHFHF<??><CCF0<--;@B-BF/9BFBF/;///9B-----/9BB9;;9;-B/;FFFF99A--//:;A>@@BA@-=@9B9?@F@;@-A-B?--9-ABFB/;-9AA---9-;>A-999;BB@@;?@?EBBFA
@M03896:38:000000000-B4D98:1:1104:5014:14716 1:N:0:166
TACGGAGGGTGCAAGCGTTAATCGGAATTACTGGGCGTAAAGCGCACGCAGGCGGTTTGTTAAGTCAGATGTGAAATCCCCGGGCTCAACCTGGGAACTGCATCTGATACTGGCAAGCTTGAGTCTCGTAGAGGGGGGTAGAATTCCAGGTGTAGCGGTGAAATGCGTAGAGATCTGGAGGAATACCGGTGGCGAAGGCGGCCCCCTGGACGAAGACTGACGCTCAGGTGCGAAAGCGTGGGGAGCAAACA
+
BCBAAABCCBAAGGGFEEGEGGHFEFGGHHDFBBAAEEEEHHHGGGGGGGGCGGGGFEFHGFGHHHFHHGFBFGGHGHHHGFEEEEHHHHHHHHGHHGHHHHHHHHGHHHFGHHHHGHHHHGFHHHHGGGGGHHGGGFFFFFFFFFFFFFFFFBBFFFDFFFFFFFA:AFEFFFFFFFFFFFFFFFFDFDFFACCFFFFFAFFFFFFEEFFF-CDDFFFFFFFFFABFFB;@ADFDFF.;BFFF;AAFFFF
@M03896:38:000000000-B4D98:1:1104:4999:14733 1:N:0:166
TACGGAGGGTGCAAGCGTTAATCGGAATTACTGGGCGTAAAGCGCACGCAGGCGGTTTGTTAAGTCAGATGTGAAATCCCCGGGCTCAACCTGGGAACTGCATCTGATACTGGCAAGCTTGAGTCTCGTAGAGGGGGGTAGAATTCCAGGTGTAGCGGTGAAATGCGTAGAGATCTGGAGGAATACCGGTGGCGAAGGCGGCCCCCTGGACGAAGACTGACGCTCAGGTGCGAAAGCGTGGGGAGCAAACA
+
A?A?AAA@DAABCGGG?EEGEGHGAAFGHGDF53ABAEEEGFFFGFGFEAECGGGECGG2GGFE4FGFHFFBFGGGGHGHFEGFEGHGFGGFAFEHHGHHGFHHHHHHFG?DF/2<CFFHGFBGFHHHGGGAFFFGFABDFFFBFFFFFFBF;;9B>;;9.:BFFF;;AF?FB/99BFBADF.FFFFFF@A?A;@-=AEFBA@99;@EEFFF-9A;B/BBBAD?A./BBFB@;-9.9D.9@A;A-DEF/A.
@M03896:38:000000000-B4D98:1:1104:5017:14739 1:N:0:166
TACGGAGGGTGCAAGCGTTAATCGGAATTACTGGGCGTAAAGCGCACGCAGGCGGTTCGTTAAGTCAGATGTGAAATCCCCGGGCTCAACCTGGGAACTGCATCTGATACTGGCAAGCTTGAGTCTCGTAGAGGGGGGTAGAATTCCAGGTGTAGCGGTGAAATGCGTAGAGATCTGGAGGAATACCGGTGGCGAAGGCGGCCCCCTGGACGAAGACTGACGCTCAGGTGCGAAAGCGTGGGGAGCAAACA
+
AAA?AABBBAAACDGG2AEEFGHFEDFGHE5553ABEEEFGHHGGGGFGGGCGGGGE1>?BGFFGHBFBFHFGFHGFGGHEE?EEFHHHHHHHFFGFGFGHHDGFGDDFHFB2GGGEHHHFC1FHFFG>CFAGFFC@B@DFFBFFFFEFFBBB;BB;@:BEFFFBF;;AD?FFFFFFEF?DDFFFFFF;@-AA@=DDFE;FFFDFFAEFFFA;BDDBFFFF?FD?DF/BFBDDCFFFF.;9@=?-:AFFFA
@M03896:38:000000000-B4D98:1:1104:12306:14780 1:N:0:166
TACGGAGGGTGCAAGCGTTAATCGGAATTACTGGGCGTAAAGCGCACGCAGGCGGTTTGTTAAGTCAGCTGTGAAATCCCCGGGCTCAACCTGGGAACTGCATCTGATACTGGCAAGCTTGAGTCTCGTAGAGGGTGGTAGAATTCCAGGTGTAGCGGTGAAATGCGTAGAGATCTGGAGGAATACCGGTGGCGAAGTCGGCCCCCTGGACGAAGACTGACGCTCAGGTGCGAAAGCGTGGGGAGCAAACA
+
>AA?>AABB>2>FBFF2AEE2EFBABFFHGDEBBBBAEEEGGGEECEEEGC?EEGGEEFGB4FFGHHF3BGB3GHEGGGHGEE/>EHHGHHG00?FGGHGHHHHGD2FFHF??FG?CGHHFGHHHGF?FDGAG0<.>@C=0D0DBGGFDFCG<0;;-A=AFHHHF;:;.;AFBFGGFB;CEEFF0;BA?@?D9;@B?.;9-;DBB@;..;A>-;DABFFBFADFFFFE:/;;;--9BA9AB-@F?DEFFF.
@M03896:38:000000000-B4D98:1:1104:6354:14786 1:N:0:166
TACGGAGGGTGCAAGCGTTAATCGGAATTACTGGGCGTAAAGCGCACGCAGGCGGTTTGTTAAGTCAGATGTGAAATCCCCGGGCTCAACCTGGGAACTGCATCTGATACTGGCAAGCATGAGTCTCGTAGAGGGGGGTAGAATTCCAGGTGTAGCGGTGAAATGCGTAGAGATCTGGAGGAATACCGGTGGCGAAGGCGGCCCCCTGGACGAAGACTGCCGCTCAGGTGCGAAAGCGTGGGGGGAAAACA
+
AAAAAA?DDAAABFFG2EEAEGHF2AFFHDDDBB2AEEEEHHHGFFCEEEEGGCGGGEDGFFGFEG4BGGBBBFFGFFGHGG@@>EFHGGGGHHEFGGHHHHHHHH2FFHD@GHFBCGFHBDFGFHGHGGG.FFDFC9-AEFFEFFFBBB9B//;BD-.;AFFF;F.9AB?BBFBFFFBFFFBBFFFFF@=D9@BBFFEFFFFAFFF?EFFF>BFFBB//;9;DFDFF/BB@.;-./;.99B----99BF.
@M03896:38:000000000-B4D98:1:1104:6372:14793 1:N:0:166
TACGGAGGGTGCAAGCGTTAATCGGAATTACTGGGCGTAAAGCGCACGCAGGCGGTTTGTTAAGTCAGATGTGAAATCCCCGGGCTCAACCTGGGAACTGCATCTGATACTGGCAAGCATGAGTCTCGTAGAGGGGGGTAGAATTCCAGGTGTAGCGGTGAAATGCGTAGAGATCTGGAGGAATACCGGTGGCGAAGGCGGCCCCCTGGACGAAGACTGACGCTCAGGTGCGAAAGCGTGGGGAGCAAACA
+
ACAAAABBCAAAFGFGEEGFFGGFEEFGHHFFBBFAEEEEHHHGGGGGFFGGGGGGGGGHGHHHHH4BGHFFFFHHGHHHGGEGEFHGHHHHHHGHGGHHHHHHHHHHHHGFHHHGGHFGGHFHHHHFFGGGHHGGGFCDFFFFFFFFFFFFF;;;B@;@EFFFFFD;DFFFFFFFFFFFFFFFFFFFFDFFADC@;DFFFFFFFFDEFFFFFFFFFFFFFFFFFFFFFFF@DDDDFDFFFFFEDDFFFFE
@M03896:38:000000000-B4D98:1:1104:6364:14820 1:N:0:166
TACGGAGGGTGCAAGCGTTAATCGGAATTACTGGGCGTAAAGCGCACGCAGGCGGTTTGTTAAGTCAGATGTGAAATCCCCGGGCTCAACCTGGGAACTGCATCTGATACTGGCAAGCATGAGTCTCGTAGAGGGGGGTAGAATTCCAGGTGTAGCGGTGAAATGCGTAGAGATCTGGAGGAATACCGGTGGCGAAGGCGGCCCCCTGGACGAAGACTGACGCTCAGGTGCGAAAGCGTGGGGAGCAAACA
+
BBBB?AADBAAACEGF2EEEFGGFAEFGH5A553ABAAEEGHHFGCEAEGG?EEGEEFGGBFHHDGFFHGFBGGFGHHHHGGEEEFHBEGHFFFGHGGHGHHFHHGFDBGFDBFH2?F??FBGGHGF0?EFFDGD@C=BAFFFFFFFEFB;F/:BFA@9;;9BF9B;.:@EFB/9BFFFFFFFF/;B.@>BDF-99ADA9;;DFBF@.EFA-;9A.BBBBBADDDFEF/;;;.--./;AAAACA=.ABFA.
@M03896:38:000000000-B4D98:1:1104:25211:14846 1:N:0:166
TGAATGTCACGCTGATTATTTTGACTTTGAGCGTATCGAGTCTCTTAAACCTGCTATTGAGGCTTGTGTCATTTCTACTCTTTCTCAATCCCCAATGCTTGGCTTCCATAAGCAGATGGATAACCGCATCAAGCTCTTGGAAGAGATTCTGTCTTTTCGTATGCAGGGCGTTGAGTTCGATAATGGTGATATGTATGTTGACGTCCATAAGTCTGCTTCTTCCGTTCGTGATGAGTTTGTATCTGTTCCTT
+
A>AAA5DBDF?FEAAGGGFFGGFF5DDD4A2B2ABEGA2A3BDFFFFH5BGGBFF5FD5D32B1BABB2DBDDGD5GHFHHFHGFGFF5GHHGEFGB3BBBEFGFHHBFFHFFB33B@3?FGEGF>>>?EG3EFFGG3B3BBGF?GHHHHGHH2B>FG/@CF<@2@@/?/<C-.1>1>.><F>F<1=0=D0DD=GGDDG0<0..;CAGFB0;=0;C0C;;00;:CB;.../900FB0F;C0;FB0CB0;;0
@M03896:38:000000000-B4D98:1:1104:21432:14923 1:N:0:166
TACGGAGGGTGCAAGCGTTAATCGGAATTACTGGGCGTAAAGCGCACGCAGGCGGTTTGTTAAGTCAGATGTGAAATCCCCGGGCTCAACCTGGGAACTGCATCTGATACTGGCAAGCTTGAGTCTCGTAGAGGGGGGTAGAATTCCAGGTGTAGCGGTGAAATGCGTAGAGATCTGGAGGAATACCGGTGGCGAAGGCGGCCCCCTGGACGAAGACTGACGCTCAGGTGCGAAAGCGTGGGGAGCAAACA
+
ABBAAAABBAAAGGGCGCGEGGHFEEGFHHFFBB2AEEEEHHHGG?EEGGGGGEEGGFFHGHGHGHEGGFFB@GGHGHHHGGGGEGHHHHHHHGGHGGHGHGFGHFFHHHHFHHHBFGHHGGFHFFGGGGGG1>D@D=@A9;FBFFFFFFEFFBFFFD.@EFFFFFAADFFFEFFFFFFFFFFFFFFFC@DDABDCFDA@BFFFFFCAFFFFFFFDFFFBBDDDD.FF/BBBAFDA99A.=-B99:AFFF.
@M03896:38:000000000-B4D98:1:1104:19695:15759 1:N:0:166
TACGTAGGTGGCACGCGTTGTCCGTATTTATTGGGCGTAAAGCGAGTGCAGGCGGCTCGATAAGTCTGATGTGAAAGCCTTCGGCTCACCCGGAGAATTGCATCAGAAACTGTCGAGCTTGAGTACAGAAGAGGAGAGTGGAACTCCATGTGTAGCGGTGAAATGCGTAGATATATGGAAGAACACCGTTGGCTAAGGCGGCTCTCTGGTCTGTTACTGCCGCTGAGCCTCGAAACCCTGGGTAGCGAACA
+
A@A?AF1>D11B111A0AA0FGGB0BBFG2FG1B/BAAEE/2B/B/E/DGGFFEC/>EEEBBF12BFB1BEB1FFFDBGFDHE?>FGH1FF</>//0BF1FF2FHDDFFGG1F</?/???001?111@GGC1HC<<.<<F.<D<0GGCH0<==0==-::-.:;;0<.:.;9C0CBF;0CB/C/C9CCA.9..;/999/;--9;BFFF//;9//;BBB//;B-;@@-F/9BB;--9-A-:B--/9-/9;-;-
@M03896:38:000000000-B4D98:1:1104:4767:16103 1:N:0:166
TACGTAGGTCCCGAGCGTTGTCCGGATTTATTGGGCGTAAAGCGAGCGCAGGCGGTTTGATAAGTCTGCAGTTAAAGGCTGTGGCTCAACCATAGTTCGCTTTGGACACTGTCAAACTTGAGTGCAGAAGGGGAGAGTGGAATTCCATGTGTAGCGGTGAAATGCGTAGATATATGGAGGAACACCGGTGGCGAAAGCGGCTCTCTGGTCTGTAACTGACGCTGAGGCTCGCAAGCGTGGGGGGCGAACCG
+
BBBBBCCAFF4FEAEC?2EEFGGEC2BEGFFH5A2AEE0A1DBEEGGGGC?EEEGE@EEFBBBFFGFF3B@BFGF443?FGFB0?0F3BGGCGFFGGEFDGHF1BB1?F?1?G2>1@FG>F11FBB1<0FG/@.>.C1GEF11CGDDGGFFGH=D-<<-.GF:C;.;:AEGGG0CFBFB..BABFD?@-ADAB--@DB.@BBDFFEFBFFBBF//;9/FFAADDAA.AEF?9@.;A9.;9@---;B@9B-9
@M03896:38:000000000-B4D98:1:1104:2844:16281 1:N:0:166
TACGGAGGGTGCAAGCGTTAATCGGAATTACTGGGCGTAAAGCGCACGCAGGCGGTTTGTTAAGTCAGATGTGAAATCCCCGGGCTCAACCTGGGAACTGCATCTGATACTGGCAAGCTTGAGTCTCGTAGAGGGGGGTAGAATTCCAGGTGTAGCGGTGAAATGCGTAGAGATCTGGAGGAATACCGGTGGCGAAGGCGGCCCCCTGGACGAAGACTGACGCTCAGGTGCGAAAGCGTGGGGAGCAAACA
+
AAAAA1>AD?AAGGGFG?EA0GHFEFGFHBDFF1AAEE//AFGGGCEGGEECGGGEEGGHHHHHHHFGGFFBBGB1BBFGEGEEEEHGHGHHHGGHFEGHHHGHHGHHHHFFEAF1FGHHGC<GHHHGFCG.1FAAC?@B?;/BFFFFFFFFFBFF@@B@EFFB/B;AB<EFFFFFFFFFFBFFFFFF=--A9@@@@FE@@;>@@?@EFFF@-9A9:BFBBFFBF?BBFFF@F@?FFAFF?=@F@FFFFFF
@M03896:38:000000000-B4D98:1:1104:2862:16284 1:N:0:166
TACGGAGGGTGCAAGCGTTAATCGGAATTACTGGGCGTAAAGCGCACGCAGGCGGTTTGTTAAGTCAGATGTGAAATCCCCGGGCTCAACCTGGGAACTGCATCTGATACTGGCAAGCTTGAGTCTCGTAGAGGGGGGTAGAATTCCAGGTGTAGCGGTGAAATGCGTAGAGATCTGGAGGAATACCGGTGGCGAAGGCGGCCCCCTGGACGAAGACTGACGCTCAGGTGCGAAAGCGTGGGGAGCAAACA
+
ABBBAABBBBBAGGFGEEEEFGHF2BFFHHEB5BBBAEEFHHHFE?EEEGCCEEFGGEGHGHGHHHFGFGHFGFFHFHHHGEEE>EGHHHHHHHGABFGFGGGHHGGFHHHGGHGFFHHHGGHHHHHHGGGGFCD-@F-;ABFFFFFFFF/FB;BF;@;BFFFFFFA:ACEFBFFFFFFFFFFFFFFDB@DFA@DFCBA@ACFFFFFE?FFFFCDFFFFFFFDDFF/BBB;@AAFAFD.ADFC.BAEFBF.
@M03896:38:000000000-B4D98:1:1104:9471:16914 1:N:0:166
TACGTAGGGTGCGAGCGTTGTCCGGAATTACTGGGCGTAAAGAGCTCGTAGGTGGTTTGTCGCGTCGTTTGTATAATACCGCAGCTTAACTGCGTGGTTGCAGTCGATACGTGCATAACTTGAGTGCTGTAGGTGAGACTGGAATTCCTGGTGTAGCGGTGGAATGCGCAGATATCAGGAGGAACACCGATGGCGAAGGCAGGTCTCTGGGCAGTAACTGCCGCTGAGGAGCGAAAGCATGGGTAGCGAA
+
1AA11BBAA11A1E?A?EEEFGH00AEFHHFF2B/AAEEEGFHFGGFAE/AEFHGGGHGHD?F/>E/>EF/B2FD2GFGFGGG/>GGH1DFFEE////?CFHG1?CAFCC/?<FFF1?FGH1DGFGFD?>FB11<10<<1<.FGFHHHHF///.<0=-::-.CC<0;CC@--;CFGFB0BE..CAFFF@?A?-;-;-;AEAA-99FFF/;-;::/;9BF//B-@@---9/;E@=@-AFFB/--;;-:9--
@M03896:38:000000000-B4D98:1:1104:29284:16949 1:N:0:166
TATTTATTTTCTTATCTTTAATCGGAATTACTGGGCGTAAAGCGCACGCAGGCGGTTTGTTAAGTCAGATGTGAAATCCCCAGGCTCAACCTGGGAACTGCATCTGATACTGGCAAGCTTGAGTCTCGTAGAGGGGGGTAGAATGTTTTGTTTGGCGGTGAAATGCGTAGAGATCTGGAGGAATACCGGTGGCGAAGGCGGCCCCCTGGACGACGACTGACGCTCAGGTGCGAAAGCGTGGGGAGCAAACA
+
>>>>>3BD3B31BBB1BBG333D11AABBD1GB10AAEECC2FEGCE/EEEAE//>E//>FG@1@22D@DBBBEBHGHGHE0EFFFFFBGF>>GE0FFEFGHDGG1>2FGHBFHE1FG1DCFFFG1>0?C/?10?/<--9-9/;/;/;;-;;;/;;;9;9;9;9;;;9;;A9//FB//F-BFF/FFFB999-;9@@@-;-9@@@@@99-;F9;-9@@ABFFBB?B?///9;--;@?F--->=@F@AEFFEF
@M03896:38:000000000-B4D98:1:1104:20840:17218 1:N:0:166
TACGGAGGATTCACGCGTTATCCGTATTTATTGGTTTTAACGGGTGCGTAGGCGGATAGATAAGTTAGAGTTGAAATCCCGGGGCTTACCTCCGAAATTGCCTCTAATACTGTTTGACTAGAGAGTCGTTGCGGTAGGCGGAATGTATGGTGTAGCGGTGAAATGCTTCGAGCTCATACAGAACCCCGATTGCGAAGGCAGCTTACCCAACTATATCTGACGTTGAGGCCCGACATCCTGGGGAGCACACA
+
1>A11>1A>FFD31AB0A0E0BAAABGFHHGDB11ABFAC1//A//A/AE/A1/>/>E1BFBG1BGGB1112BBFGGGFHAEE/>EFH1BFGF/EABHH>GBFGHFGHGHGB?FG0GGHD1@F1CF1/?/F?@>CAC.F-<<<C0<CF;C;:C<0C-;;9.;BFF;;00-;/..;CFGFF00;C.CE9;@A-F:=---:-AAFB/;B//;-9;;BBFBFB;--999/-9-;----99/9//----9---9-
@M03896:38:000000000-B4D98:1:1104:21165:17455 1:N:0:166
TACGTAGGTGGCAAGCGTTGTCCGGAATTATTGGGCGTAAAGCGCGCGCAGGCGGTTTCTTAAGTCTGATGTGAAAGCCCACGGCTCAACCGTGGAGGGTCATTGGAAACTGGGGAACTTGAGTGCAGAAAGGAAGAGTGAAATCCCACGTGTACCGGGAAAAGCCGAAAAGATGTGGAGGAACCCCATGGCCAAAGCCCACCCTCGTGCCTGTAACTGCCGCTGCTCCCCACAACCTTGGGGTGTGAACA
+
AAA3>BCAF4ABABAA2AEAAFG22AEGHGFGBA2BAAAEBDBAE0E0EE0>EEE/E>FFGHHEFDBB3FFBBF443FEGFE/>>EEHFFG>CG/?/?<CGHFGFGEGHH??<?/</.<=111111>1<011<//..<D00=0=0C00.-.::/00;---;;//.9-----/.909;009.:.;.;...9/.//;.9.;.A.....-....://9;9//:;----.///9.......//;/.-.--.////
@M03896:38:000000000-B4D98:1:1104:9520:17608 1:N:0:166
TACAGAGGTCTCAAGCGTTGTTCGTAATCACTGGGCGTAAAGCGTGCGTAGGCTGTTTCGTAAGTCGTGTGTGAAAGGCGCGGGCTCAACCCGCGGACGGCACATGATACTGCGAGACTAGAGTAATGGAGGGGGAACCGGAATTCTCGGTGTAGCAGTGAAATGCGTAGATATCGAGAGGAACACTCGTGGCGAAGGCGGGTTCCTGGACATTAACTGACGCTGAGGCACGAAGGCCAGGGGAGCGAAAG
+
AAA@AF4AFCFFFFGF?EECCFGEBBGFF5CF5AABAAEECDGEBEEEAEF?GHHHHDFEBGHFGHGF>1EBFGGFB1GC?EEEEEGF3FHGFB/<<B>@CDGHHHHHGHDDF.-<@DGGGGC=0GFHDGF:--@BDEE?-;9CBCBFAA9A;;FFF9;9BFBFBB9;9@EF/BFEAEE;AFFFFFFFFFFFF=@@A.;-9-@EFF/;/FA/B99BFF//B.;;AD.9EFFDA9.;EFEA?.@FFF-9>=;
@M03896:38:000000000-B4D98:1:1104:7718:17771 1:N:0:166
TACGGAGGATTCAAGCGTTATCCGGATTTATTGGGTTTAAAGGGTGCGTAGGCGGTTTATTAAGTTAGTGGTTAAATATTTGAGCTAAACTCAATTGTGCCATTAATACTGGTAAACTGGAGTACAGACGAGGTAGGCGGAATAAGTTAAGTAGCGGTGAAATGCATAGATATAACTTAGAACTCCGATAGCGAAGGCAGCTTACCAGACTGTACCTGACGCTGATGCACGAGAGCGTGGGTAGCGAACAG
+
1>A?AAAD1CDFD3BB1AEEEGHE?EGGFFHGBGC0FEHH1DHGGGEEFGGGHCGGGCGHFHHDDGBGDEHFFHDF2FFGHFHAGHHHFEGH@EFBE2BFHHHHGHFBGE>1FBBB1FGFF0<BBGFBCCG?@C<F/@BA@AFGD?GGFG11><FA<.<C<GGHG0=D00DDGGHFD<CCHHC;CGACGGFG???GFEGE.CFFGGGFFGC9BF0;BFFB9;AA-99F/FE-9;-:---;@FFFF;9@?-9
@M03896:38:000000000-B4D98:1:1104:23240:17901 1:N:0:166
TACGGAAGGTCCGGGCGTTATCCGGATTTATTGGGTTTAAAGGGAGCGTAGGCCGGAGATTAAGCGTGTTGTGAAATGTAGATGCTCAACATCTGAACTGCAGCGCGAACTGGTTTCCTTGAGTACGCACAAAGTGGGCGGAATTCGTGGTGTAGCGGTGAAATGCTTAGATATCACGAAGAACTCCGATTGCGAAGGCAGCTCACTGGAGCGCAACTGACGCTGAAGCTCGAAAGTGCGGGTATCGAACA
+
BBBBBBBBBFFF?EAA?EEGGGHGGGGGHFHHBGG?FGHF5GFGGGEGEE@DHHEG/EGHHHHFHG?EEFEBEGFHGEGFFHHFHHHEHHGGHHFHGHGFHHHH?CCDCDGBG1??DGFFGGBFHHFFEGCHGHGH1<<<:ACGHHGFFD.CA;0;--;@EFFFBCCCFFGGGGGGGBDDFFFFFFFDFFFFFDCFFFEFFFFFFF/BFFFF-@ABFFFFF?DFFBFFFFFDFFFDFFF;;D@;FFDFEFA
@M03896:38:000000000-B4D98:1:1104:4213:18138 1:N:0:166
TACGGAGGGTGCAAGCGTTAATCGGAATTACTGGGCGTAAAGCGCACGCAGGCGGTTTGTTAAGTCAGATGTGAAATCCCCGGGCTCAACCTGGGAACTGCATCTGATACTGGCAAGCTTGAGTCTCGTAGAGGGGGGTAGAATTCCAGGTGTAGCGGTGAAATGCGTAGAGATCTGGAGGAATACCGGTGGCGAAGGCGGCCCCCTGGACGAAGACTGACGCTCAGGTGCGAAAGCGTGGGGAGCAAACA
+
BBBBBABBBABAFGGCC?EEFGHFEEFFHHFGBBABEEFEHHHGGEGGGGCEGFFGGFFHGHGHHHBGHGFBBGHGGHHHGGEF>EHGHHHHHHGFBCFFGHHHHHGHHHGGHGFHFHHHHHEGHHHGFGFFGH?<CFCFFFFFFFFEFF/BB;/BA@;@EFFFFFDDDDEFFFFFFFFFFFEFFFFFF=BDA@BF;DEBFABCFFFEEFFF--:DFFFFFFFFFFFFFFFDDFFDEFFFFFF?>DFFFFF
@M03896:38:000000000-B4D98:1:1104:14651:18629 1:N:0:166
TACGTAGGGGGCAAGCGTTATCCGGATTTACTGGGTGTAAAGGGAGCGTAGACGGCACGGCAAGCCAGATGTGAAAGCCCGGGGCTCAACCCCGGGACTGCATTTGGAACTGCTGAGCTAGAGTGTCGGAGAGGCAAGTGGAATTCCTAGTGTAGCGGTGAAATGCGTAGATATTAGGAGGAACACCAGTGGCGAAGGCGGCTTGCTGGACGATGACTGACGTTGAGGCTCGAAAGCGTGGGGAGCAAACA
+
BCBCAFFCCCCDEFCCEAFEGFGFGEFGHGCGCBF3EEHGGHHGGGGGGGGFHFGC>>E/>>>FHGBGGFFBFGFGHHHHGFEGEFHFHGHFGCDFGGGHHGHHHHGHHHFDBFFFHHHGGGFFGFGDFFGGDGGAGEFFFFHHHHHFHCCGG;;CAC;DGFFGFFD;CGGGFFFFGEFGDFFFFF;.:;F/ADFFFDFFFFFFCFFFFFFFA?EFFFBBF?EFFFFFFFFCFFAAFF:ADF=.9AAFFF?
@M03896:38:000000000-B4D98:1:1104:18570:18665 1:N:0:166
GATACCCCAGTAGTCCGGCTGACTGACTACTCACTGATCTCGTATGCCGTCTTCTGCTTGAAAAAAAAAAAAAAAAAAACAAATTATGATTAACGATATCTGTCTAAAAAAAAAAATACAACCAAATAAAAAACAAATGTCATCATCAAGTACGAAGCAAACAATGTACACACATATAATTTAATAAACAAGACAAGCAATGTTAGAAAATACTGTATATCACAAATAGTAATTCTGGAATACAACAAAAA
+
AABABCFBAAFFGGGFEEEGCGFG5BFHFHHFBBFBFD5FFFFEHHHHGGFHGHHFGFFFFEFFHGCEG>////><//>///022222222222////<1111111@<11---<--.0000/;...000;00-....0000000;00000000....-///...//9/////..///////////9////./////9.//////////////:////////////.;//////////////:///::....
@M03896:38:000000000-B4D98:1:1104:22242:18679 1:N:0:166
TACGGAGGATGCGAGCGTTATCCGGATTTATTGGGTTTAAAGGGAGCGCAGACGGGACTTTAAGTCAGCTGTGAAATTTTCCGGCTCAACCGGGAAACTGCAGTTGATACTGGCGTCCTTGAGTACGGTCGAGGCAGGCGGACTTCGTGGTGTAGCGGTGAAATGCTTAGATATCACGAAGAACCCCGATTGCGAAGGCAGCCTGCCAGACCGCAACTGACGTTCATGCTCGAACGTGCGGGTATCAAAC
+
A@A?A3>@AFFFEE2E?AE2AGFBEEFGHGGHFF2AFFFF5FGGHGEGGGFGHEBEAFHHGHGHHHFBFECFB@@FFGGHFGEEEEGGFFH/E?C<CGFHHHHHHHFHHHDDHADAACDGFF1?FGDDHGCCD-AC?-<--:-=G;C;;.9.C0;;99;-9CF;09CFGFFEBFFEF99ADFFFEFDA-BF.;9@;@AE?FDA.;.FF/AEA@D-999//9.EEFFFBFFB;-9.-;9A9---9;BBBBF
@M03896:38:000000000-B4D98:1:1104:22222:18683 1:N:0:166
TACGGAGGATGCGAGCGTTATCCGGATTTATTGGGTTTAAAGGGAGCGCAGACGGGACTTTAAGTCAGCTGTGAAATTTTCCGGCTCAACCGGGAAACTGCAGTTGATACTGGCGTCCTTGAGTACGGTCGAGGCAGGCGGAATTCGTGGTGTAGCGGTGAAATGCTTAGATATCACGAAGAACCCCGATTGCGAAGGCAGCCTGCCAGACCGCAACTGACGTTCATGCTCGAAAGTGCGGGTATCAAACA
+
BBBBBABCBFFFGGGFCCGFEGHEGFGGHCFGBFGAFGGGHHHGGGGGGGGGHEEEEGHHHHHHHHEGFFBBBGGFFGHHHGGEEEGFHHH/EGCDHHHHHHHHHHGHHHGFHAFBCAFGGHCFGHFDHGGGGGGGGGDFDACGHHGCEGEEECFFGD;DGGGFFGGGGGGGGGGGGFDFFFFFFFFF9@DFF?FFFFFFFFFFFFFFFFFE>C=@BFFFFDFFFFFBBFFD@FFFFFFFFFD-0B;FFF.
@M03896:38:000000000-B4D98:1:1104:22234:18698 1:N:0:166
TACGGAGGATGCGAGCGTTATCCGGATTTATTGGGTTTAAAGGGAGCGCAGACGGGACTTTAAGTCAGCTGTGAAATTTTCCGGCTCAACCGGGAAACTGCAGTTGATACTGGCGTCCTTGAGTACGGTCGAGGCAGGCGGAATTCGTGGTGTAGCGGTGAAATGCTTAGATATCACGAAGAACCCCGATTGCGAAGGCAGCCTGCCAGACCGCAACTGACGTTCATGCTCGCAAGTGCGGGTATCAAACA
+
AAAAAAABAFFFEEFE?EF?FGGE2EEGHBFGB3BAFGGFFGHGGDEGFCCEH>BEEGHHHHGHHHB3BDBBB@GEFGHHHHGEEEGFFFHEFCC@GHHGHHHHHHFHHHBDGEFDDADG?G1FHHG?GGGG??@ED@CDAACEGHGGGGEE99;CDD;9ABFFGGGGGGGGGG;;FDDDFFFFEDFB-9D?FAD;=FAFFFFFFFFFFFFE-@9@@B//;AEAFF/;FFFA-;:=FFFFFFF-/B;FFF.
@M03896:38:000000000-B4D98:1:1104:28046:18843 1:N:0:166
TACGGAGGGAGCTAGCGTTATTCGGAATTACTGGGCGTAACGCGCACGTAGGCGGCTTTGTAAGTAAGAGGTGAAAGCCCAGAGCTCAACTCTGGAATTGCCTTTTAGACTGCATCGCTTGAATCATGGAGAGGTCAGTGGAATTCCGAGTGTAGAGGTGAAATTCGTAGATATTCGGAAGAACACCAGTGGCGAAGGCGGCTGACTGGACATGTATTGACGCTGAGGTGCGAAAGCGTGGGGAGCAAACA
+
A3>AAAA?DA2A44BB2AEAAFFBGFAFEFFFF32BEE2AE1EAE0001BB130>>//B34B4FBFGFBG/3?F3F3GHH/FHHHHHF?FGGHH1FBB11GF1F1?GCGH1CGF@GDF?CFF1GFHHEGHHGGGFF1F1DFGBGHFD/.<.CD==<0<<:;CGF0;.:;CFFCGHHHEDE.FFGFFDACBF/;?;?-.9-9BBB.9B;9F./;;/9B//9;.A.999.99;@.>@DEA..=-9.9.:BFA9
@M03896:38:000000000-B4D98:1:1104:15813:19199 1:N:0:166
TACGGAGGGTGCAAGCGTTAATCGGAATTACTGGGCGTAAAGCGCACGCAGGCGGTTTGTTAAGTCAGATGTGAAATCCCCGGGCTCAACCTGGGAACTGCATCTGATACTGGCAAGCTTGAGTCTCGTAGAGGGGGGTAGAATTCCAGGTGTAGCGGTGAAATGCGTAGAGATCTGGAGGAATACCGGTGGCGAAGGCGGCCCCCTGGACGAAGACTGACGCTCAGGTGCGAAAGCGTGGGGAGCAAACA
+
ABBBAABCCABAFGGCCEGEFGHFEEFGHHFFBBFBEEEEHHHGGCFGGGGCGGGGGGGHGHFHHHEHHFFBFGHGGHHHGGGGEGHHHHHHHHGHFFGGHHHHHHHHHHGFHHHHGHHHHFFHHHGGFGGGHHGGGFFDEFFFFFFFFFBFFBFFFC;CFFFFFFDDDFFFFFFFFFFFFFFFFFFFFAFFA@CD;DECFFFFFFFFFFFFFFDDFFFFFFFFFFFFFFFDFFFFFFFFFFFFFFFFFFE
@M03896:38:000000000-B4D98:1:1104:8954:19281 1:N:0:166
TACGGAGGGTGCAAGCGTTAATCGGAATTACTGGGCGTAAAGCGCACGCAGGCGGTTTGTTAAGTCAGATGTGAAATCCCCGGGCTCAACCTGGGAACTGCATCTGATACTGGCAAGCTTGAGTCTCGTAGAGGGGGGTAGAATTCCAGGTGTAGCGGTGAAATGCGTAGAGATCTGGAGGAATACCGGTGGCGAAGGCGGCCCCCTGGACGAAGACTGACGCTCAGGTGCGAAAGCGTGGGGAGCAAACA
+
ABAAAABCCAAAFGGGEEGEEGHFFEGGHGFGBBBAEEFEHHHGGFGGGGG?EFGGGGGHHHHHHHHHHHFFFGHHFHGHGGEGEEHHHGHHHHGHGGHHHHHHHHHHHHGHHGHHGHHHHGFHHHHHFGGEHG.CFCCFFFFFFFFFFFBFB9BF;@ADFFFFFFDADFFFFFFFFFFFFFFFFFFFFDFFFDCFAFEDFFFFFFFFFFFFC9AABFFFFFFFFD/BFFFCFDFFFFFFFFCF;AAFFF?
@M03896:38:000000000-B4D98:1:1104:19235:19287 1:N:0:166
TACGTAGGGTGCAAGCGTTAATCGGAATTACTGGGCGTAAAGCGTGCGCAGGCGGTTCGGAAAGAAAGATGTGAAATCCCAGAGCTTAACTTTGGAACTGCATTTTTAACTACCGGGCTAGAGTGTGTCAGAGGGAGGTGGAATTCCGCGTGTAGCAGTGAAATGCGTAGATATGCGGAGGAACACCGATGGCGAAGGCAGCCTCCTGGGATAACACTGACGCTCATGCACGAAAGCGTGGGGAGCAAACA
+
>AAA>4CABFBAFBBF2AEECGHCAAAFHFDF5B2BAAAEAFBEBEE?AEA0EEEGEFF@1BE?BFGHGHHGGHE4FHGHFBGEGGFGHHHHHFFH3FGGGGHHHHHHHHHHEFCDCBDGGHC?FFGGHHFFFF/?A@DCCFHGGHD<EG@@D/0<C<<;0;GHEG.;CDGGFFCF9-;-?DFFGGG?GBF?B-B9-99..?EFBEF:BEAB./BFFFFFF.;ADDB:FBBAA.A9FA9.->?E-;ABFF;
@M03896:38:000000000-B4D98:1:1104:21684:19494 1:N:0:166
TACGGAGGGTGCAAGCGTTAATCGGAATTACTGGGCGTAAAGCGCACGCAGGCGGTTTGTTAAGTCAGATGTGAAATCCCCGGGCTCAACCTGGGAACTGCATCTGATACTGGCAAGCTTGAGTCTCGTAGAGGGGGGTAGAATTCCAGGTGTAGCGGTGAAATGCGTAGAGATCTGGAGGAATACCGGTGGCGAAGGCGGCCCCCTGGACGAAGACTGACGCTCAGGTGCGAAAGCGTGGGGAGCAAACA
+
ABA@AAAD22A>B5AA22EE2FGA22AFHFDFB3AAAEEAEGHGECEEEGEEGE?EEA1FBGHHHHHFHGDB@4GFGGHHF>/E>EHHFGHGHAEGGGGFGGFFHGHGBGF2CGHGAGHHBGFHHHF??EFE10<--9@;AFFFFFFBBB/B:;;B--.9.BFFFB9;.9.:/BFF//;..;.9BBF?B9BBF;BB=DA-=BBBBB>;.BF??BFDBFB/FD9DDDF9BFF?DB;AFDFA-;BA-;9BFF?
@M03896:38:000000000-B4D98:1:1104:21699:19506 1:N:0:166
TACGGAGGGTGCAAGCGTTAATCGGAATTACTGGGCGTAAAGCGCACGCAGGCGGTTTGTTAAGTCAGATGTGAAATCCCCGGGCTCAACCTGGGAACTGCATCTGATACTGGCAAGCTTGAGTCTCGTAGAGGGGGGTAGAATTCCAGGTGTAGCGGTGAAATGCGTAGAGATCTGGAGGAATACCGGTGGCGAAGGCGGCCCCCTGGACGAAGACTGACGCTCAGGTGCGAAAGCGTGGGGAGCAAACA
+
BBBBB?ABBAAAFGCEG?FEFGHFGFFGHHFFBBCAEEEEHHHGGCFFGGGGGEEFGFFGBFFHGHFGGHFBBGHHGHHHGGGGEGHHHHHHHHGHFCGGHHHHHHFHHHGFHHHHGHHHHHFHHHGHFEGFGFA>ACBDEFFFFFF/BF9BB;9BC@;@EFFFFFA;DFFFFFFFFFFFFFFFFFFFFDAFAB@DCDFDCFFFFFFFFFFFCFFDBFFBFFFFFFFFFFFDFFFFFFFFFFFE@9AFFF.
@M03896:38:000000000-B4D98:1:1104:25302:20104 1:N:0:166
TACGTAGGTCCCGAGCGTTGTCCGGATTTATTGGGCGTAAAGCGAGCGCAGGCGGTTTGATAAGTCTGAAGTTAAAGGCTGTGGCTCCACCATAGTTCGCTTTGGCAACTGTCAAACTTGAGTGCAGAAGGGGAGAGTGGAATTCCCTGTGTAGCGGTGAAATGCGTAGATATATGGCGGAACCCCGGTGGCGAAAGCGGCTCTCTGGTCTGTAACTGACGCTGAGGCTCGAAAGCGGGGGGAGCGAACAG
+
A3AAA4BAFFDCEFECEEEEFGGEEBEGH5FFB3ABAA0BA5FEEEEEE?@0EEEEGGGFBB434FBFGBBFG44BBGGHHEFFEGGE?BG/F3FFE2?>B??GFF?GHF0F1@@>GFFFF1<FD<1GFC0<CD@.<F1.1<FHHB00GCFDF=G@-:;;CCFHCA:.;.CF;0900.---B?...B?BBDF-9;9.;D--;99FFFFFF;;B//;BB/;9.DDFE?AEF?@F.A/A-9;@>-9A?--;99
@M03896:38:000000000-B4D98:1:1104:14593:20362 1:N:0:166
CTACCGCGCTTCGCTTGGTCAACCCCTCAGCGGCAAAAATTAAAATTTTTACCGCTTCGGCGTTATAACCTCACACTCACTCTTTTATCACGAAGTCATGATTGAATCGCGAGTGGTCGGCAGATTGCGATAAACGGTCACATTAAATTTAACCTGACTATTCCACTGCAACAACTGAACGTACTGGAAACACTGGTCATAATCATGTTGGCGAATAAGTACGCGTTCTTGCAAATCACCCGAAGGCGGTT
+
BBBABBBDDDAB2AAFFAEEFGDGFGGGHCF22AAA1BFGGGHF5FGFGGGFH1EEEG@1>>>E1FBG4GEG@?BCBGB3BEGHHHHGHBGE/E/?GHHF2FBF2G3FBF////?<@?//><-.FG1F.AGDEHF.<CCAB=GD00<CGFCCH;G;CCCGFGHHE:;::CFFAFFG/BBF..;AEB;B/09CAB09;;CF0;9BFFB/9;.;@;-9AB/;FBAA>;@AE//:B99BF/9F.-9>-.9@;B9
@M03896:38:000000000-B4D98:1:1104:12414:20749 1:N:0:166
ATGATACGGCGACCACCGAGATCTACACGGATATCTTATGGTAATTGTGTGCCAGCAGCCCGAGTAGTCCGGCTGACTGACTACTCACTGATCTCGTATGCCGTCTTCTGCTTGAAAAAAAAAAAACAAAAAAGTCACACAAGAATATAAATACAAAATCATGCAATCAATCAATACTGATATAAAGCCACATAAAAATATGTACATGCTTCTGAACATGATGTTACAGAACATATACAGAACACAAATTA
+
BBBABFFA?BDDEE?CE??EEGFHFDABEECEEFFCHEGFGDGHGHHHHFHHHGHFBBBFEEEFFGFGGG1>EE?1FBBBGHHFGHFEGHFF4BB0?EGEG3/?EFFFHFFGFF?BF3@CGCDA--<..<..<.00000:...:/:00:0;:00000.0/09000000000;0000/00000000000.//.09////.///;9/////////////////9/////////.//////////./....;//
@M03896:38:000000000-B4D98:1:1104:17007:21121 1:N:0:166
CCCCATTAACCCAAGTCAATAGAAGCCGGCGTAAAGAGTGTTTTAGATCACCCCCTCCCCAATAAAGCTAAAACTCACCCGAGTTGTAAAAAACTCCAGTTGACACAAAATAGACTACGAAAGTGGCTTTTACATATCTGAACACACAATAGCTAAGACCCCAACTGGGATTAGAAACCCCGGTAGTCCGGCTTACTGACTACTCACTTATCTCGTATGCCGTCTTCTGCTTGACAAAAAAAATACATTAT
+
A1>1>CF33@BA111BBABGD11F11B0AA0EEEE2A0DFFFGH201DGBFHFEGGFGGGG/G1FG@BBFFGH1BBFCH0/>>FF1B1B2FHGGHHHHBBBFHHHFB<GHG11BGFGH/<F?/11FFAHH1FF@F22FD@BGHHGGGCFH111@1<11FGF.>A.0/<C.<GB00<<<CF.::;@.00<.;;?-/;000BBFB09CF;09900;.9.//;;;---;///;9//-/;B--;@-@-B////:/
@M03896:38:000000000-B4D98:1:1104:20333:21128 1:N:0:166
TACGAAGGGGGCAAGCGTTATCCGGAATTACTGGGTGTAAAGGGTGCGTAGGTGGTATGTCAAGTCAGAAGTGAAAACCCAGGGCTTACCTCTGGCACTGCTTTTGAAACTGTCAGACTAGAGTGCATGAGAGGTCAGCGGAATTCCTAGTGTAGCGGTGAAATGCGTAGATATTAGGAGGAACATCATTGGCGAAGCCGTCTTCCTGGACTGAAACTGACACTGAGGCACGAAAGCTTGGGGAGCAAACA
+
>>A11>>1>11>000A0AAECGHA0AEFHGDFAAAABEEFDD1/AFB//BE/F1FE2@B2DDD1DGE@1@1BB@FGB0EE?/?/?F/F1BFGE1B1BBGBB1>FB1?B1BE1FEG1FF<B<B1><GH22B1D1?F010@///<FBGGFB1>1F=1>--<-<0DBG=.<.<<==D0;00:;.;/;:0:G0<00;;?A--;;.;.:0;;;9;FGE/B9/;B/9/99:B9---9--9--9///-----9-99A-
@M03896:38:000000000-B4D98:1:1104:5297:21325 1:N:0:166
TACGGAGGGTGCAAGCGTTAATCGGAATTACTGGGCGTAAAGCGCACGCAGGCGGTTTGTTAAGTCAGATGTGAAATCCCCGGGCTCAACCTGGGAACTGCATCTGATACTGGCAAGCTTGAGTCTCGTAGAGGGGGGTAGAATTCCAGGTGTAGCGGTGAAATGCGTAGAGATCTGGAGGAATACCGGTGGCGAAGGCGGCCCCCTGGACGAAGACTGACGCTCAGGTGCGAAAGCGTGGGGGGCAAACA
+
BBBAAAABBAAAGGFFFCGEGGHG?EFGHHFFCFCBEEEEGHHGGEEEFFGCGGGGGGGHGGHHHHGHHHGFGHHHGHHHGGGGEGHGHGHHHHGHHAFGHHHHHHHHHHGGHHFGGHHHHGGHHHHHFGGFGHGGGFFFFBBFFFFBFFBFFBFFFDADEFFFFFFDDDEFFFFFFFFFFFFFFFFFFFFFFAACCFFF-BFFFDFEFFFFACFFFFFFFFFFFFFEFFBBD-;DFF.A=FFFFFBEFF.
@M03896:38:000000000-B4D98:1:1104:5309:21340 1:N:0:166
TACGGAGGGTGCAAGCGTTAATCGGAATTACTGGGCGTAAAGCGCACGCAGGCGGTTTGTTAAGTCAGATGTGAAATCCCCGGGCTCAACCTGGGAACTGCATCTGATACTGGCAAGCTTGAGTCTCGTAGAGGGGGGTAGAATTCCAGGTGTAGCGGTGAAATGCGTAGAGATCTGGAGGAATACCGGTGGCGAAGGCGGCCCCCTGGACGAAGACTGACGCTCAGGTGCGAAAGCGTGGGGGGCAAACA
+
BCCBBABBCAAAFGGGFCGEFGHFEEGGHFFFBBFAEEEFHHHGGCFGGCE?EFGGGGGHGHHHHHGHGFFBFGHGFHHHGEGGEGHHHHHHHHGHGEGGHHHHHHFHHHGHHHHHGHHHHHHHHHHHGGGGGHGGGFFFFFFFFFFFFFBFFBBFFDACFFFFFFDADFEFFFFFFFFFFFFFFFFFFFFFACBDFFEDFFFFFFFFFFFFBCFFFFFFFFFFFFFFFFFFFFFFFFADFFFFFFFFFF?
@M03896:38:000000000-B4D98:1:1104:8795:21827 1:N:0:166
TACGGAGGGTGCGAGCGTTAATCGGAATAACTGGGCGTAAAGGGCACGCAGGCGGACTTTTAAGTGAGGTGTGAAAGCCCCGGGCTTAACCTGGGAATTGCATTTCAGACTGGGAGTCTAGAGTACTTTAGGGAGGGGTAGAATTCCACGTGTAGCGGTGCAATGCGTAGAGATGTGGAGGAATACCGCAGGCGAAGGCAGCCCCTTGGGAATGTACTGACGCTCATGTGCGCAAGCGTGGGGAGCAAACA
+
11>1A1>1DA1>EEAA0A0E0GGAB/FFAAAAD0/BAAEEFGGGG/ABA/E/E/>>EEGGHFBGFFFFG0>BE1F1GGGGE<EB>CE1BBGHHCFCFGGFGHHHFH2@<??1??FCCGFF>1<FDGFGHHGFA0C-<<<<<=GFFHFHCCEC;;<G--;9-;CFGC;CA@GE0;FGE00.../;:BF--;@?A--9--;AFFEFFFAFBE-/B/9;BBFBFFBBFFBBFBBB---9-;BB@@;--99/9F-
@M03896:38:000000000-B4D98:1:1104:5006:21972 1:N:0:166
AACGTAGGTCACAAGCGTTGTCCGGAATTACTGGGTGTAAAGGGAGCGCAGGCGGGTATGCAAGTTGGGAGTGAAATACCTGGGCTCAACCCATGAACTGCTCTCAAAACTGTGTATCTTGAGTAGTGCAGAGGTAGGCGGAATTCCCGGTGTAGCGGGGGAATGCGTAGATATCGGGAGGAACACCAGTGGCGAAGGCGGCTTACTGGACGGTAACTGACGTTGAGGCTCGAAAGCGTGGGGAGCAAACA
+
>AAA>CFADFBFBFFC?EEAFGHEEA2FHGBF5FACEEF5FGHGHGGGGEGAEGG/>>F3BBFGFHGHCHG?G3F4B4B3?B0FFGGEGHHGAGFGBGGDFGHGH?DHHHCFGFFDGFGHF2F11?@B11??/?1?1<1<<--CGFGGA?@@EGCGCA-;--:B/BAADD?BBFBAA-9--9.;BFDEAB//AF=;9DA=FCFD/B/;FBFB;AA.B/9//..;.9/9..:;-.../9:.-;=.9AABFF.
@M03896:38:000000000-B4D98:1:1104:23352:22409 1:N:0:166
TACGGAGGGTGCAAGTGTTAATCGGAATTACTGGGCGTAAAGCGCACACAGGCGGTTTGTTAAGTCAGATGTGAAATCCCCGGGCTCAACCTGGGAACTGCATCTGATACTGGCAAGCTTGAGTCTCGTAGAGGGGGGTAGAATTCCAGGTGTAGCGGTGAAATGCGTAGAGATCTGGAGGAATACCGGTGGCGAAGGCGGCCCCCTGGACGAAGACTGACGCTCAGGTGCGAACGCGTGGGGAGCAAACA
+
>3A?3AA22>2AGGFBGDGFGGHBEFGGHGEFB32BAAAECGHGGGGCFGF1FEEEEEEFBG4GGHHHBGGB@GHHFHHHGEGGEGHHHHHG??FECFHDGHHHHFFGGHGFBHB<FGFFFF1FGFFF?A/F1F?<@BBDEFBFFFFF///9B;/;B-;@EFFFFB;;A-EFFFFFFFFFBDFFFFFD=@=DABBB?DA-BBBB?>99AF:999ADFFBBFFAFF9//;/:9.;--9;@=B?BF-;ABFF.
@M03896:38:000000000-B4D98:1:1104:23337:22422 1:N:0:166
TACGGAGGGTGCAAGTGTTAATCGGAATTACTGGGCGTAAAGCGCACACAGGCGGTTTGTTAAGTCAGATGTGAAATCCCCGGGCTCAACCTGGGAACTGCATCTGATACTGGCAAGCTTGAGTCTCGTAGAGGGGGGTAGAATTCCAGGTGTAGCGGTGAAATGCGTAGAGATCTGGAGGAATACCGGTGGCGAAGGCGGCCCCCTGGACGAAGACTGACGCTCAGGTGCGAAAGCGTGGGGAGCAAACA
+
BBBBAAADBAABGGFFDDGBGGHGEEGGHFDFBBAAEEEEGHHGG?EGGEHEGGGEGGGGFGHHGHGHHHHFGHHFBFGHGGGGGGHHHHHHHHGFFFHHGHHHHHHHHHGHHHHGGHHHHEHHHHHHGGGEFH/@DAFFEFFFFFFFFFFFBBBF>@;@AFFFFFD:ADEFFFFFFFBFDDFFFFFFFDFFFDAFCFE=BFFFFFBFFFF;@BFDFFFFFFFFFF/B:/B=A@BDFDADBFF?9:AFFF?
@M03896:38:000000000-B4D98:1:1104:23354:22428 1:N:0:166
TACGGAGGGTGCAAGTGTTAATCGGAATTACTGGGCGTAAAGCGCACACAGGCGGTTTGTTAAGTCAGATGTGAAATCCCCGGGCTCAACCTGGGAACTGCATCTGATACTGGCAAGCTTGAGTCTCGTAGAGGGGGGTAGAATTCCAGGTGTAGCGGTGAAATGCGTAGAGATCTGGAGGAATACCGGTGGCGAAGGCGGCCCCCTGGACGAAGACTGACGCTCAGGTGCGAAAGCGTGGGGAGCAAACA
+
ABBBAABCCAAAFGGFFFGGGGHFGEGGHHFFCBFAEEEEHHHGGCFGHFHGGGGGGGGHHHHHHHHHHHGGFHHHGHHHGGGGEGHHHHHHHHGHGGHHHHHHHHHHGHGGGHHGGHHHHFGGHHHHFGGGGH/CCFFFFFFFFFFFFFBFB;BFFFAFFFFFFFDDFFFFBFFFFFFFFDFFFFFFFDFFFFFFFDF@AFFDFFFFFFFF;ADDFFFFFFFDDFFFFFBBDFFDFDDFFFF?ADFFFF?
@M03896:38:000000000-B4D98:1:1104:22559:22439 1:N:0:166
TACGGAAGGTCCGGGCGTTATCCGGATTTATTGGGTTTAACGGGAGCGTAGGCCGTGAGGTAAGCGTGTTGTGAAATGTAGGCGCCCACCGTCTGCACTGCAGCGCGAACTGCCCCACTTGAGTGCGCGCAACGCCGTCGGAACTCGTCGTGTAGCGGTTAAATGCTTCGATATGACGAAGAACCCCGATTGCGAAGGCAGCTGTCGGGAGCGTCACTGACGCTGAACCCCGCAACCCCAGGTATCGAACA
+
A1AA?AAA@@BF1AAA0AEECGGA/AAEFFGFB1AAFGHH1/AEA/B/EEE/GGEEGGGGCCG1BEE?EBEF/2FGGFGHEGF/><EE/??BCHFB>GDBFBGG/B/>>A/1?<FEFCGG1<1>FH-A-AC@:-;C?-;---;@BF;AG-;.A:/B-9;-;B9/F;;B/9A99>FFFFF?-9/BEFF--@BEB;-@--99-9F9/;---;-;;A-9-///;-;?--//--;9-99---;-9-;9/;-;;A-
@M03896:38:000000000-B4D98:1:1104:14749:22506 1:N:0:166
TACAGAGGGTGCAAGCGTTAATCGGATTTACTGGGCGTAAAGTGCGCGTAGGTGGCCAATTAAGTCAAATGTGAAATCCCCGAGCTTAACTTGGGAATTGCATTCGATACTGGTTGGCTAGAGTATGGGAGAGGATGGTAGAATTCCAGGTGTAGCGGTGAAATGCGTAGAGATCTGGAGGAATACCGATGGCGAAGGCAGCCATCTGGCCTAATACTGACACTGAGGTGCGAAAGCATGGGGGGCAAACA
+
AAA@ADFA?AA>11DC?AFE0GHF0ABEHHCFBAABEEEC/GGHGCG/EGGEGFGABB?FGF@FGHBDGHGFG2GGBEFGF?E>>EGD@DGHEFA/1FGBGFFHHFBHFEBB1<F?CGH1BBBBFGG00FF/CEFGFEGH11FGDGGBGH1GF?FFC@>CGFGFGHACA@.GFGGFDGGGCE=GHHGFCCFCC@?A@CCAEGGGGFFBFF.CBBFFFFFBFFFBB;/:;EE>B;-9FBFFFE?-;;9AFF:
@M03896:38:000000000-B4D98:1:1104:25092:22574 1:N:0:166
TACGGAGGGTGCAAGCGTTAATCGGAATTACTGGGCGTAAAGCGCACGCAGGCGGTTTGTTAAGTCAGATGTGAAATCCCCGGGCTCAACCTGGGAACTGCATCTGATACTGGCAAGCTTGAGTCTCGTAGAGGGGGGTAGAATTCCAGGTGTAGCGGTGAAATGCGTAGAGATCTGGAGGAATACCGGTGGCGAAGGCGGCCCCCTGGACGAAGACTGACGCTCAGGTGCGAAAGCGTGGGGAGCAAACA
+
CCCCBBCCCAAAFGGEGCGGGGHFEEGGHFDFBBFAEEEEHHHGGGGFGGFFGGGGGGGHHHHHHHHHHFFFFGHGHHHHGGGGEGHGHHHHHHGHCFGGHHHHHHHHHHGFHHHHGHHHHFFHHHHGFGGGHHGGGFFDFFFFFFFFFFBFF;BFFD;@FFFFFFD:ADFFFFFFFFFFFDFFFFFFF@FFFDFFFFEFCFFFFFFEEFFFFFFFFFF;BDDFFFFFHFFD.DFFFD.ADFFEFFEFFF?
@M03896:38:000000000-B4D98:1:1104:11492:22747 1:N:0:166
TCCGGCTGACTGACTACTCACTGATCTCGTATGCCGTCTTCTGCTTGAAAAAAAAAAAAAAATCTACTGAATACACTAATGCAGTCTACTCTAGAATGAAAAAAATCAATGAATTTACAAATAAGACCATACAGAAGATATCAAATAACTACGGTAAATCAACAATGACACATATAAATTACACTATCTTTACAAAGAGAATATATAGACTCACATAGACTAGATTGATCTAGCTCTTTTTATCACAGA
+
AAAAAAD24BDFCGFFGCF5BFAAD5DDEFGCAFEEBAGF5AD5DFFEFA52EAA0>0////134@4434344333333?44433344443??3434222B2B//022222222211111111111100110111111=<=11111110<0<..<..00000/0.000000/0000000000000/0000000000/////900090000000/00000000///////////////////.//9////
@M03896:38:000000000-B4D98:1:1104:4794:23164 1:N:0:166
TACGTAGGGGGCGAGCGTTGTCCGGAATTACTGGGCGTAAAGGGAGCGTAGGCGGTCGATTAAGTTAGATGTGAAACCCCCGGGCTTAACTTGGGGACTGCATCTAATACTGGTTGACTTAGAGTACAGGAGAGGGCAGCGGAATTCCTAGTGTAGCGGTGAAATGCGTAGATATTAGGAGGAACACCAGTGGCGAAGGCGGCTTTCTGGACTGACACTGACGCTGAGGCTCGAAAGCGTGGGGAGCAAA
+
AAB3>FFA@>?>2AEE2AEAAGHEEEGGH5AB5B1A>>>E1GHG1EE>EGF1GEGGE/>?FFBGGGDGFHBBGGGEDGDGC@GDCGHHDGFHGEE?C@F.FGHHGD1FDG<0CDG.<DDDD=DDD<GCCFFE..C..;.C?--AEGGFFFGF;;CC;-;;;;FBBFFAAA=.;FFF/BFFBA?.A.FFAAFFFA--9@.9-;BF-FFFFFF;B./;/BF/;BFDFDFFEEEF;@F?.B...-;>E-AAFF
@M03896:38:000000000-B4D98:1:1104:21215:23345 1:N:0:166
TACGGAGGGTGCGAGCGTTAATCGGAATAACTGGGCGTAAAGGGCACGCAGGCGGATGGCTAAGTGAGATGTGAAAGCCCCGAGCTCAACTTGGGAATTGCATTTCAGACTGTTCATCTAGAGTTTTGTAGAGAGGGGTAGAATTCCACGTGTAGCGGTGAAATGCGTAGAGATGTGGAGGAATACCGGAGGCGAAGGCGGCCCCTTGGACAAGAACTGACGCTCATGTGCGAAAGCGTGGGGAGCAAACA
+
AAA?1AA@D?A>E?EE?AEE0BFB/EFGGFDGBA/BAAEAGGCEEECEEEEEGC?/E>>0B1BFB2FG1BDB1FHHHFGHGEGCEFHGFCGGGFCHFHFHHFHHFHB??GFCFGGFEHH11<FFGHGHHHHB=1CC.CGE.DGGGHFFH?CC</<;@;;-.:C:CF:;EA.B0;00C9F?B?BB0BFAA-?--9@9@-----@@@E--/99B-F-BBFF;BBBABFF/BFB;9-9-;-;--99E-AEFFF-
@M03896:38:000000000-B4D98:1:1104:21145:24091 1:N:0:166
TACGGAGGGTGCAAGCGTTAATCGGAATTACTGGGCGTAAAGCGCACGCAGGCGGTTTGTTAAGTCAGATGTGAAATCCCCGGGCTCAACCTGGGAACTGCATCTGATACTGGCAAGCTTGAGTCTCGTAGAGGGGGGTAGAATTCCAGGTGTAGCGGTGAAATGCGTAGAGATCTGGAGGAATACCGGTGGCGAAGGCGGCCCCCTGGACGAAGACTGACGCTCAGGTGCGAAAGCGTGGGGAGCAAACA
+
ABABA3ADB2AAFFGEGAEEFGFAEAAFGFDF53AAEEEEFEFFECGEEE0>E>/EE>>?BF4BGHEGFGB4BFFBFGHHG?EEEEHHHHHFHA/0BFHGGGHHHDFFHHFBGGHFGGHGFGHHHHG0FCFF1F.>@9DDFFFFFFFFFF/BBBFFFB:@FFFFFFDDFFAFEFFFFFB.AFFFFFFD-9BD;@DA;DE-@FFFFFFAEFFAB-DDBFFBFDFDFDFEFBB@DFF?FAFDDFA?@DEFFF.
@M03896:38:000000000-B4D98:1:1104:10642:24310 1:N:0:166
TACGGAGGGTGCAAGCGTTAATCGGAATTACTGGGCGTAAAGCGCACGCAGGCGGTTTGTTAAGTCAGATGTGAAATCCCCGGGCTCAACCTGGGAACTGCATCTGATACTGGCAAGCTTGAGTCTCGTAGAGGGGGGTAGAATTCCAGGTGTAGCGGTGAAATGCGTAGAGATCTGGAGGAATACCGGTGGCGAAGGCGGCCCCCTGGACGAAGACTGACGCTCAGGTGCGAAAGCGTGGGGAGCAAACA
+
ABAAAAADB2>AGGB4E2EAAGFFE2AFGDDGB3AAEEEEGGDFG?EGEEEFGE/EE>1?FGFHGH4FEGFBBFDFFGHFGGGFEEHHHHHGH0/0BFGHHHHHHEBDHH?2GGF<FHHHCGGGHHGGFDFE<<.<<B@DEF/BFFFFFF/BBBBFFC;-ABFF/FA9ADEFFFBFFBB9D?FFFFFFABFDABDFFFEC;FFFFF>E.FFFA9DBFFFFFFFDFABBBFB9ABFDFF;A@CC?;DFFFFF
@M03896:38:000000000-B4D98:1:1104:11585:24341 1:N:0:166
TACGGAGGGTGCAAGCGTTAATCGGAATTACTGGGCGTAAAGCGCACGCAGGCGGTTTGTTAAGTCAGATGTGAAATCCCCGGGCTCAACCTGGGAACTGCATCTGATACTGGCAAGCTTGAGTCTCGTAGAGGGGGGTAGAATTCCAGGTGTAGCGGTGAAATGCGTAGAGATCTGGAGGAATACCGGTGGCGAAGGCGGCCCCCTGGACGAAGACTGACGCTCAGGTGCGAAAGCGTGGGGAGCAAACA
+
AAAA>>>DBAAAGGFGECGEFGHFEAFFHGFHBBABEEFFHHHGGGGEFEECEFFFGGGHGFHHHHHHHHHFGFHGGHHHGEEFEEHHHHHHFHGHGGHHHHHHHGHHHHHFFHGEGGHHGHHHHHGFFEECGH.@FFFFFFFFFFFFFFFFFBFFAB;BEFFFFFAADFFFFFFFFFFFFFFFFFFFFFFFFAFFADA;9DFFFF=AFFFAF-9;FFF/BDFFFFFFFB;;DBC.FAFFFFFFAAEFFF9
@M03896:38:000000000-B4D98:1:1104:11603:24343 1:N:0:166
TACGGAGGGTGCAAGCGTTAATCGGAATTACTGGGCGTAAAGCGCACGCAGGCGGTTTGTTAAGTCAGATGTGAAATCCCCGGGCTCAACCTGGGAACTGCATCTGATACTGGCAAGCTTGAGTCTCGTAGAGGGGGGTAGAATTCCAGGTGTAGCGGTGAAATGCGTAGAGATCTGGAGGAATACCGGTGGCGAAGGCGGCCCCCTGGACGAAGACTGACGCTCAGGTGCGAAAGCGTGGGGAGCAAACA
+
ABBAAABBCAAAGGFGCCGEFGHFFFGGHHFFBBAAAEEEHHHGGGGGEFECEEFGGGGHGHHHHHEFGGFBBGHHFHGHGEGFEEHHHHHHGHGHFEGGGHHHHHHHHHGHHHHHGHHHGHHHHHGFFD<FGG??CCFDFFFFFFFFF/0BF;;FF>A@EFFFFF9;DDFFFFFFFBFEDFFFFFFDB@FB;;C;=FE;9BDFFB@;AFFAB-AABFFFFFFFFFFFFE;;9@DDFDDFFFFFAAAFFF.
@M03896:38:000000000-B4D98:1:1104:11596:24361 1:N:0:166
TACGGAGGGTGCAAGCGTTAATCGGAATTACTGGGCGTAAAGCGCACGCAGGCGGTTTGTTAAGTCAGATGTGAAATCCCCGGGCTCAACCTGGGAACTGCATCTGATACTGGCAAGCTTGAGTCTCGTAGAGGGGGGTAGAATTCCAGGTGTAGCGGTGAAATGCGTAGAGATCTGGAGGAATACCGGTGGCGAAGGCGGCCCCCTGGACGAAGACTGACGCTCAGGTGCGAAAGCGTGGGGAGCAAACA
+
AAA?AAABBAAAB5FGCEFGEFHFEEFFHHFBBBBBEEEGGHHGGGGGGGGFGEEGGGGHGHHGHHHGFGFFFGHGHHHHGGGGEGHGHHHHGHGHGFGFHHHHHHHHHHGGHHGHGHHHGHHHHHHHGGGGFF?CDFBDFFFFFFFFBFBFB;BFF@ABFFFFFF;;ADEFBFFFFFFFFFFFFFFFB@=D:@BDBBA9BFFFFFFFFFFC>BD.BFFBFFDFFFFFFFFAFFFFFDFFACFE-;AFFF?
@M03896:38:000000000-B4D98:1:1104:24121:24622 1:N:0:166
TACGGAGGGTGCAAGCGTTAATCGGAATTACTGGGCGTAAAGCGCACGCAGGCGGTTTGTTAAGTCAGATGTGAAATCCCCGGGCTCAACCTGGGAACTGCATCTGATACTGGCAAGCTTGAGTCTCGTAGAGGGGGGTAGAATTCCAGGTGTAGCGGTGAAATGCGTAGAGATCTGGAGGAATACCGGTGGCGAAGGCGGCCCCCTGGACGAAGACTGACGCTCAGGTGCGAAAGCGTGGGGGGCAAACA
+
>3>3>3?D@AAAFFFGEEGGGGHF2AFGHDAFABABAEEEHHGEGGEEFGG0EGGGGGGGBFGBFHFFGBFGB4GGGGHHGFEEE?HGHHHHHHE0BFGFHDHGHDGHHHFFB/F2?FG?0<1FHHHG<<<.1FA--@ADEFFF/FFBBFFF;;;B-9.;AFBBFF99ABEBBFFFFFEFDFEFFFFFF-;A999>>?EDFAFAFB@A9BA@B-.9FFB//.A...;99B;-;@>.BAA99DC---9;.A.
@M03896:38:000000000-B4D98:1:1104:24095:24630 1:N:0:166
TACGGAGGGTGCAAGCGTTAATCGGAATTACTGGGCGTAAAGCGCACGCAGGCGGTTTGTTAAGTCAGATGTGAAATCCCCGGGCTCAACCTGGGAACTGCATCTGATACTGGCAAGCTTGAGTCTCGTAGAGGTGGGTAGAATTCCAGGTGTAGCGGTGAAATGCGTAGAGATCTGGAGGAATACCGGTGGCGAAGGCGGCCCCCTGGACGAAGACTGACGCTCAGGTGCGAAAGCGTGGGGAGCAAACA
+
AABAAAAD@AAAGFGGGEGACGHF2EEGHGBFB3BBAEAAFFGEE?FEEEGCFEEE@FDHHG4FGHGBFHGF4BEGFGGHGEFC>EHFCGHHFA?FFFGFGHHHHFGGFHFBCGFFGHHGFF1?GHH<?AC.1G1FFGGHFHFDDGH0=BCC<<=G@:;@EHHGFHE:EG?B0CFBFFCF.:BFGGGFFDA?;;BC-A9-@-@@DFAE?FF;D-..;FFFF.A?FFBFBBBBFDFDF?DA;BAE-AEFFF;
@M03896:38:000000000-B4D98:1:1104:24111:24643 1:N:0:166
TACGGAGGGTGCAAGCGTTAATCGGAATTACTGGGCGTAAAGCGCACGCAGGCGGTTTGTTAAGTCAGATGTGAAATCCCCGGGCTCAACCTGGGAACTGCATCTGATACTGGCAAGCTTGAGTCTCGTAGAGGGGGGTAGAATTCCAGGTGTAGCGGTGAAATGCGTAGAGATCTGGAGGAATACCGGTGGCGAAGGCGGCCCCCTGGACGAAGACTGACGCTCAGGTGCGAAAGCGTGGGGAGCAAACA
+
CCCBBBBBCAAABGGGCCGGEGHFFGGGHFBFBBCBAAEEHHHGGCFEGGGGGGG@EAFHGHFHHHHHHHGBFGHHGHGGGGGGEEHHHHHHHF/GCFGBGDFGHFHGHHGDGFHHGHHHFFHHHDHHGGGFGHGGGFFFFFFFFFFFFFFFF;;FFD;CEFFFFFAADFFFFFFFFFFFFFFFFFFDFCFFFFFAAFECFFFFFFBEEFFFDFFFFFBBFDFFFBFFFFB@DFFDFD.ADFFECAFFFF?
@M03896:38:000000000-B4D98:1:1104:5463:24699 1:N:0:166
TACGGAGGGTGCAAGCGTTAATCGGAATTACTGGGCGTAAAGCGCACGCAGGCGGTTTGTTAAGTCAGATGTGAAATCCCCGGGCTCAACCTGGGAACTGCATCTGATACTGGCAAGCTTGAGTCTCGTAGAGGGGGGTAGAATTCCAGGTGTAGCGGTGAAATGCGTAGAGATCTGGAGGAATACCGGTGGCGAAGGCGGCCCCCTGGACGAAGACTGACGCTCAGGTGCGAAAGCGTGGGGAGCAAACA
+
ABAAA?ADB2AAFGGCF?EEAGHEEE2FHF5GB3BAEEEFGHHGGGGGEEFGGC?>FE1?FGGHFGFFD4DB@FG?FGHHG@GGEGHHHHHFFFEHGGFHHHBGHGHFHHF2GEGCFHHHHHGHHDGHGGFGGFG---9AAFFFFFFFFF/B;;9;B@;9EFFFFFAADFEFFFFFF/F.DFFFFFFDD;@DABDCBFFAAAFFFFBEFFFA@-ADBFFFFFFFDFFB9FFDDFFFFFFDDFCFFFEFFF?
@M03896:38:000000000-B4D98:1:1104:12884:24712 1:N:0:166
TACGTAGGTGGCAAGCGTTGTCCGGAATTATTGGGCGTAAAGCGCGCGCAGGCGGTTTCTTAAGTCTGATGTGAAAGCCCACGGCTCAACCGTGGAGGGTCATTGGAAACTGGGGAACTTGAGTGCAGAAGAGGAGAGTGGAATTCCACGTGTAGCGGTGAAATGCGTAGAGATGTGGAGGAACACCAGTGGCGAAGGCGACTCTCTGGTCTGTAACTGACGCTGAGGCGCGAAAGCGTGGGGAGCGAACA
+
ABBBAFFCFFBFFGCCECFEFGGGGEFGHCFGBAFBEEGEHHHGGGGGEEFCGFGGGGHHHHHHHHFGGHFBFGHHHHHHHGGGEGGGHHHGGHGGHGGGGHHHHFGHFHFFGEACCEGFGGFGHHHHHHHHFHHCHGFFFGHHHHHFHCEGC;CGCA;BFGGGFGECEGGGFGGFGGGGGGGGGGGFFFFFABDFCDEDDFFFFFFFFF0BFFFFFFFFFFFFFFFFFCCCFFFFFFFFFFAFFD@DFFD
@M03896:38:000000000-B4D98:1:1104:21579:24812 1:N:0:166
TACGTAGGGTGCAAGCGTTATCCGGAATTATTGGGCGTAAAGGGCTCGTAGGCGGTTCGTCGCGTCCGGTGTGAAAGTCCATCGCTTAACGGTGGATCCGCGCCGGGTACGGGCGGGCTTGAGTGCGGTAGGGGAGACTGGAATTCCCGGTGTAACGGTGGAATGTGTAGATATCGGGAAGAACACCAATGGCGAAGGCAGGTCTCTGGGCCGTCACTGACGCTGAGGAGCGAAAGCGTGGGGAGCGAACA
+
ABBBAFFCCFAAFFFECEFCGGGFGAEFHFFGBBAAEEFEGGGGGGHCFGGDHGGGEFGGB>EEEEEGGC@EEHHBGGGHHHHGGHHGHGGGFHGHHGHHGCBDGFG>@HDDFCFDGGGGGFFCFFGCDGGFEF.BFEFFEFFFFFBFFFAFA;:BDC;ADEFF0BBBFFFFFFFFFAA;DFFFFFFFFFFFFFFFFFEFDFAFFFFFBFFED@ADDFFFFFFFFFFFF.ADFFFFFFFFFACE=DACFFB
@M03896:38:000000000-B4D98:1:1104:21601:24815 1:N:0:166
TACGTAGGGTGCAAGCGTTATCCGGAATTATTGGGCGTAAAGGGCTCGTAGGCGGTTCGTCGCGTCCGGTGTGAAAGTCCATCGCTTAACGGTGGATCCGCGCCGGGTACGGGCGGGCTTGCGTGCGGTAGGGGAGACTGGACTTCCCGGTGTAACGGTGGAATGTGTAGATATCGGGAAGAACACCAATGGCGAAGGCAGGTCTCTGGGCCGTCACTGACGCTGAGGAGCGAAAGCGTGGGGAGCGAACA
+
3>AAABCAACAAGGCC2AF2AFDBEAAFF5FGDDGAEE22AFFEFHGEFEFFHGGGC?EEBEE?>>EEC/E?E?F4BFB?GHHGGHH?FBDCDEFGH22FF<><A<@>>FC.@@D-AFGEG.;;E9B-99A9.;9=DEFFE;.;;BF9A=-BA//9A@:ED9/9/;B:BFB///;E=D@;AFFFFED.A;BFFA--@AA?ACA/FFBBBFFA=@-.ABB;BADDFDFEFFFFD=-./99ADDA.@?9-9@-
@M03896:38:000000000-B4D98:1:1104:16834:25141 1:N:0:166
GGTTTCATGGTTTGGTCTAACTTTACCGCTACTAAATGCCGCGGATTGGTTTCGCTGAATCAGGTTATTAAAGAGATTATTTGTCTCCAGCCACTTAAGTGAGGTGATTTATGTTTGGTGCTATTGCTGGCGGTATTGCTTCTGCTCTTGCTGGTGGCGCCATGTCTAAATTGTTTGGAGGCGGTCAAAAAGCCGCCTCCGGTGGCATTCAAGGTGATGTGCTTGCTACCGATAACAATACTGTAGGCATG
+
A@AAAFFFFBDDF?2AB5ABBDFFABFAEEGAFFF3GGHHCCAEEEGHHGHFHEGE?EGG@DDBBB5FGBGGFFBG3FFG4GHHHGHHHFH1GB3G4GHFGBFH3?3GGHDGF4BFB???GGDGGHFGF1?//<<?22FGHGD1??FFD1FG1<?0<>-<@CA0====DD=GE00<<</G.E?@ABEF9CE.AF--9.;C?;;-.9;BBBBB/B9B99/:/;/F/:F//F-.--;BBB;/9//9;//;//.
@M03896:38:000000000-B4D98:1:1104:19365:25474 1:N:0:166
TACGGAGGGTGCAAGCGTTAATCGGAATTACTGGGCGTAAAGCGCACGCAGGCGGTTTGTTAAGTCAGATGTGAAATCCCCGGGCTCAACCTGGGAACTGCATCTGATACTGGCAAGCTTGAGTCTCGTAGAGGGGGGTAGAATTCCAGGTGTAGCGGTGAAATGCGTAGAGATCTGGAGGAATACCGGTGGCGAAGGCGGCCCCCTGGACGAAGACTGACGCTCAGGTGCGAAAGCGTGGGGAGCAAACA
+
ABBAAAABCBAAFFFGFEGEGGHFEEGFHHFFCBBBEEEEGHHGGGGGFEGCEFGGGGGHHH4GHHEGGGFBFGHGFHGHGGGEEEHFHHHHHHGHHGHHHHHHHHGHHHG2GHHHGHHHGGFHHHGGFGGFFHAGGFFFFFFFFFFFFFBFFBFFF@;CFFFFFFDAFFFFFFFFFFFFFFFFFFFFF@FFA@CFFFEDFFFFFFFFEFFAC-ADBFFFFFFFFFFFFFFCDFFDFFFFFFFFFFFFFFF
@M03896:38:000000000-B4D98:1:1104:8028:25476 1:N:0:166
ATGATACGGCGACCACCGAGATCTACACGGATATCTTATGGTAATTGTGTGCCAGCCGCCCCAGTAGTCCGGCTGACTGACTACTCACTGATCTCGTATGCCGTCTTCTGCTTGAAAAAAAAAAAAATATATACTGATACCGCATCACTATAATCTTGATGTGGAATGTAGGTTATTACGAAAGTATTGATTGTCTAACGTATGTGACAGTCAGTCACTAGTGTAATTGACTTTCATAAGTATTATGTTAA
+
3A33A@FA@2@@AE?CF?AAEFBFF55BEE2AE55FADFGEDFGEGFHHFHHHG3FAE>EEE1EFFBFFBE/EEGHFGB?GHFFHF3CGD3G4GGF?AG?FGCA/CFGF3F3FG@2F@@><@-<@--<00000:0000000.--.-0000000900090000000090;;000000900.....009////////////...//////////9//;////9//9///////9//////99////////9//
@M03896:38:000000000-B4D98:1:1104:19347:25478 1:N:0:166
TACGGAGGGTGCAAGCGTTAATCGGAATTACTGGGCGTAAAGCGCACGCAGGCGGTTTGTTAAGTCAGATGTGAAATCCCCGGGCTCAACCTGGGAACTGCATCTGATACTAGCAAGCTTGAGTCTCGTAGAGGGGGGTAGAATTCCAGGTGTAGCGGTGAAATGCGTAGAGATCTGGAGGAATACCGGTGGCGAAGGCGGCCCCCTGGACGAAGACTGACGCTCAGGTGCGAAAGCGTGGGGAGCAAACA
+
AABB3AABBBAAFGFF?AF2FGHGFEAFGHDFBAEBEEEACGHGEAAEEEE?FFGEEEEHGF@GHHBHBGBBFGH4BBFGGEGEEGHHHGHHHH/B?CGDGGHGHHBGGHFFGEFGGHFHGA<FGHGFFAFF>0<??DFFFFFFFFFFFFFF//BF=9;999BFFFAADDEBBFFFBFFFFD9FBFB9B@CF;-9;@DA@-@DCFFFAAFFFCA??;9B;F.DDF?//:BBDD-@A/.;.9A>E-A.9FF.
@M03896:38:000000000-B4D98:1:1104:19365:25491 1:N:0:166
TACGGAGGGTGCAAGCGTTAATCGGAATTACTGGGCGTAAAGCGCACGCAGGCGGTTTGTTAAGTCAGATGTGAAATCCCCGGGCTCAACCTGGGAACTGCATCTGATACTGGCAAGCTTGAGTCTCGTAGAGGTGGGTAGAATTCCAGGTGTAGCGGTGAAATGCGTAGAGATCTGGAGGAATCCCGGTGGCGAAGGCGGCCCCCTGGACGCAGACTGACGCTCAGGTGCGAAACCGTGGGGAGCAAACA
+
AAAAAAADDA1>E1FA0EEG0FGABEFGHHDB21/BAAAE/DFFGGGEGGG/E/E@EGGHHHF1BFFG1FDBBGHFFGHHEEE?EEHFFGHGFACCFFBBFFDGGFHGFHD2FEGGGG1GFFHGHF?<?<.>1F1.><<=CFGGGGGE0F/CD00=:-;ACCFCGC:.;AE90CBFFBBFFBFB0CFC-;-.;;@?-;9;@;@@@@99EFE;-9@=FFBFFFA:-9///;;9;@----;A;@@--;-/9A;
@M03896:38:000000000-B4D98:1:1104:10147:25966 1:N:0:166
TACGGAGGGTGCAAGCGTTAATCGGAATTACTGGGCGTAAAGCGCACGCAGGCGGTTTGTTAAGTCAGATGTGAAATCCCCGGGCTCAACCTGGGAACTGCATCTGATACTGGCAAGCTTGAGTCTCGTAGAGGGGGGTAGAATTCCAGGTGTAGCGGTGAAATGCGTAGAGATCTGGAGGAATACCGGTGGCGAAGGCGGCCCCCTGGACGAAGACTGACGCTCAGGTGCGAAAGCGTGGGGAGCAAACA
+
AAAAAAA?DAAAFGFEECEEFGHFEEGGHHFFFBFAAEEDHHHGGCGGGGGFEEEFGGEFFGHHGHBFFFFBBFEFGHHHGGGEEEHHHHHHHHGFGGHHHHHHHHFGHHGGHFHHGHHHGFFHHHGGFDFFGHFGGFFAEFFFFFFFBFFFF/:BD@;>EFFFFFDDFFFFFFFFFBBFFFFFFFFFFBFFAD>CFDEFFFFFFFDEAFFFFFFFFFFFFFFFFFFFFFB@DDFDFDFF-@@AFFFFFF?
@M03896:38:000000000-B4D98:1:1104:10129:25971 1:N:0:166
TACGGAGGGTGCAAGCGTTAATCGGAATTACTGGGCGTAAAGCGCACGCAGGCGGTTTGTTAAGTCAGATGTGAAATCCCCGGGCTCAACCTGGGAACTGCATCTGATACTGGCAAGCTTGAGTCTCGTAGAGGGGGGTAGAATTCCAGGTGTAGCGGTGAAATGCGTAGAGATCTGGAGGAATACCGGTGGCGAAGGCGGCCCCCTGGACGAAGACTGACGCTCAGGTGCGAAAGCGTGGGGAGCAAACA
+
AABAAAACCAAAGGGFFCGEFGHFEEGGHHFFBBFBEEEEGHHGGCFCEEEEGGGGGGGHGHFHHHFHFHGFGHHHGHGHGGGGEEHHHHHHHHGHFEGGHHHHHGHHHHGHHHHFGHHHHHHHHHHGFGGFFGGCGFDFFFFFFFFFFFFFFBBFFB:@EFFFFFDADFFFFFFFFFFFFFFFBFFFADFFFDFFADECFFFFFFFEFFFFCBFFFFFFFFFFFFFFFFBBFDFDFFFFFFFEBDEFFF.
@M03896:38:000000000-B4D98:1:1104:10139:25987 1:N:0:166
TACGGAGGGTGCAAGCGTTAATCGGAATTACTGGGCGTAAAGCGCACGCAGGCGGTTTGTTAAGTCAGATGTGAAATCCCCGGGCTCAACCTGGGAACTGCATCTGATACTGGCAAGCTTGAGTCTCGTAGAGGGGGGTAGAATTCCAGGTGTAGCGGTGAAATGCGTAGAGATCTGGAGGAATACCGGTGGCGAAGGCGGCCCCCTGGACGAAGACTGACGCTCAGGTGCGAAAGCGTGGGGAGCAAACA
+
AAA?>AADDAAA1FFF0AFAEGHF0BFGHHD2A1/BAAFGHHFEGEEEFGGGGGGGGGGGFGHFHHDB1FFBBBGHHHHHFEGCEGHGGFGF<GFGFGHFHBGGHHBGFGHFBGH@FGHGGGBGHHGC?EFFFHGCG@@BFFBBBFFBFFBFB;9B;;9;AFFFFB;-99-BBFFFFFFFB--FFFFB@=@-;9=>;-E@;@>@@@;AAB9?--BBFEF/FAAAAAF//;;@A@;-BB9A=9=---AF9A-
@M03896:38:000000000-B4D98:1:1104:16283:26016 1:N:0:166
TACGGAGGGTGCAAGCGTTAATCGGAATTACTGGGCGTAAAGCGCACGCAGGCGGTTTGTTAAGTCAGATGTGAAATCCCCGGGCTCAACCTGGGAACTGCATCTGATACTGGCAAGCTTGAGTCTCGTAGAGGGGGGTAGAATTCCAGGTGTAGCGGTGAAATGCGTAGAGATCTGGAGGAATACCGGTGGCGAAGTCGTCCCCCTGGACGAAGACTGACGCTCTGGTGCGAAAGCGTGGGGAGCAAACA
+
AAAA?A>DDAA>BGGF2AEEEGGBABFFHHFF53ABAAEE1GGEEEEAEAA@EEEEEGGF?FGFFGFB3FD@B4FHGHHH?>>/>EFG3BGGF0/0?FBBGD?FF>GHHH2DFFGEFF?F?FB<GFF0?>CCG0D-->9;9;FFBFBBBFFFF:;B@B9-A/;BB;;;;9ABFFFFFFBFFBBF/;BD-@ADA-@DB.;..9;AAA;.9:A=9-9A/FB/99;.A:9//;9;.9;.:9..;--.-;AB/AA
@M03896:38:000000000-B4D98:1:1104:18012:26927 1:N:0:166
TACGTAGGGGGCTAGCGTTATCCGGAATTACTGGGCGTAAAGGGTGCGTAGGTGGTTTCTTAAGTCAGAGGTGAAAGGCTACGGCTCAACCGTAGTAAGCCTTTGAAACTGAGAAACTTGAGTGCAGGAGAGGAGAGTAGAATTCCTAGTGTAGCGGTGAAATGCGTAGATATTAGGAGGAATACCAGTTGCGAAGGCGGCTCTCTGGACTGTACCTGACACTGATGCACGAAAGCGTGGGGAGCAAACAG
+
>AA?3@CAABDAAGACEEF?GGHA2AEFGHEB5BABEEEEHGHGHGE0BBEE@BFEFHHHHFHDGH4F3F?BE3@GH1GFGEE1>>EGFFHEE/EGEHFHGBGGG2B1FFDGCDBBGGHD1FDGHGEF/<FC/0?/<F<DFDGFFBGFHFB<GGF<-<-<DGHG=.<<AEFHGHHF0CF..=CGHFGBFGGF?BBB.;:-;9AFFB/;;AB;BF/9B/FFF/B:///BFF..9A.:.;.-;-.B.;B9...
@M03896:38:000000000-B4D98:1:1104:19250:26946 1:N:0:166
TACGGAGGGTGCAAGCGTTAATCGGAATTACTGGGCGTAAAGCGCACGCAGGCGGTTTGTTAAGTCAGATGTGAAATCCCCGGGCTCAACCTGGGAACTGCATCTGATACTGGCAAGCTTGAGTCTCGTAGAGGGGGGTAGAATTCCAGGTGTAGCGGTGAAATGCGTAGAGATCTGGAGGAATACCGGTGGCGAAGGCGGCCCCCTGGACGAAGACTGACGCTCAGGTGCGAAAGCGTGGGGAGCAAACA
+
AAAAA?ADBBA>4BAF2AE2AGHA2EFFHHDG53BBAAFE15FFEAEEEEECGGGEEEEGFFFDGHDFBGDFGFF?GGHHG>@EEEHHFHHG?0F0BFFBFGHHHGFHGHF21FCHFFHHFG<GH<F0<<FF<GDC?-BDFFFFFFFEBBB/F:/99-;9./BF/B::.-.//BFFF/B.AAFF/BFD-;B?;-;BBDA9=BBBBB-A..A-9;A.;FBFF.DDFFFEFF;;A-;9/.9A--@A@;.BFA.
@M03896:38:000000000-B4D98:1:1104:22326:27050 1:N:0:166
TACGTATGGAGCAAGCGTTATCCGGATTTACTGGGTGTAAAGGGAGTGTAGGTGGCCAGGCAAGTCAGAAGTGAAAGCCCGGGCCTCAACCCCGTGACTGCTTTTGAAACTGCAGGGCTAGAGTGCAGGAGTGGCAAGTGGAATTCCTAGTGTAGCGTTGAAATGCGTAGATATTATGAGGAACACCATTGGCGAAGGCGTCTTTCTGGACTGTAACTGACACTGAGTCTCGAAATCGTGTGGAGCAAACA
+
>1>1>CFC111>EFAA1AAACGE00AEEGDE12100AAGDFG1?/EFFFHAFFD/BBC/A//0ADGBDA11D1D211BFE?/>/>/F1BFG/?//???21BD>BGFFBFG1BBB<0>?BB<C1B1BFF0//00//<@/@F1<1?GGH11111@@1@A.>-.><>1<><<-.DDBGG00=0/<CC/C;:00:0::;-9..-9@A.0;0000.0.0;0;;;9B/BB/9:///B/9;A-/-;-:9-/-;-;;A-
@M03896:38:000000000-B4D98:1:1104:14380:28473 1:N:0:166
TACGGAGGGTGCAAGCGTTAATCGGAATTACTGGGCGTAAAGCGCACGCAGGCGGTTTGTTAAGTCAGATGTGAAATCCCCGGGCTCAACCTGGGAACTGCATCTGATACTGGCAAGCTTGAGTCTCGTAGAGGGGGGTAGAATTCCAGGTGTAGCGGTGAAATGCGTAGAGATCTGGAGGAATACCGGTGGCGAAGGCGGCCCCCTGGACGAAGACTGACGCTCAGGTGCGAAAGCGTGGGGAGCAAACA
+
>AABAAABBAAAFGGF?EEGCGHFGGGGHDDB5BAAAAEEGFHGG?EEFGGGGGGEEEGFGFEGGHDGHHD@BGFGGHHHGEGGEEHGHHHCGHGCGGFFHFGGHFH?DFHHHHHEFGCFCCBGHHGC?CFFHGDGC9@DFFFFFFFFB/9;9;;;D@:@.BBBFF;;ADFFFFFFFFFFDDFBBFFDA;=D;=;B9DFCFFFFFFCFEF?BADAAFFFFFFBDFFFF///-9@B.9A;D@9@.-;AFFFA
@M03896:38:000000000-B4D98:1:1104:14372:28490 1:N:0:166
TACGGAGGGTGCAAGCGTTAATCGGAATTACTGGGCGTAAAGCGCACGCAGGCGGTTTGTTAAGTCAGATGTGAAATCCCCGGGCTCAACCTGGGAACTGCATCTGATACTGGCAAGCTTGAGTCTCGTAGAGGGGGGTAGAATTCCAGGTGTAGCGGTGAAATGCGTAGAGATCTGGAGGAATACCGGTGGCGAAGGCGGCCCCCTGGACGAAGACTGACGCTCAGGTGCGAAAGCGTGGGGAGCAAACA
+
ABAAAABCBAAACGFGFCFEFGHFGGFGHHDFBB2AAEEEHGHGGFGGGGGFGGGGGGGHHHHHGHDGFGFBFGHHGHGHGGGGEEHHHHHHHHGHHGHHHHHHHHHHHHGFHHHFGHHHHCFGHFGHFGGGFH<CCFCFFFFFFFFFFFFFF;BFFD:@EFFFFFDAFFFFFFFFFFFFFFFFFFFFFCFFFDDFFFFFFFFFFFAEEFFF-BFFBFFFFFFFFFFFFFF>DFFFFFDFFFFFFFFFFF.
@M03896:38:000000000-B4D98:1:1104:14390:28491 1:N:0:166
TACGGAGGGTGCAAGCGTTAATCGGAATTACTGGGCGTAAAGCGCACGCAGGCGGTTTGTTAAGTCAGATGTGAAATCCCCGGGCTCAACCTGGGAACTGCATCTGATACTGGCAAGCTTGAGTCTCGTAGCGGGGGGTAGAATTCCCGGTGTAGCGGGGAAATGCGTAGAGATCTGGAGGAATACCGGTGGCGAAGGCGGCCCCCTGGACGAAGACTGACGCTCAGGTGCGAAAGCGTGGGGAGCAAACA
+
>ABBA?AADAAA4EGGCAEEFDG22BAFGGD5A3FAEAAEFGGGG?EFGCE0EEC//FEFG444BGFGHHFBG44FGGFGGEE@E@GBGHHBFF/FCFCFF1?GGD?GFGF2FGF@FGG<FF?GG1?GF?F.->C@--;.AF99FFF/;-99;/BF?--9@DEBFF9;A-AFFFFE/;/.A.B9/;B.;-@DAB---;A;-;-@BB>A.BF=--.9;/9/;AA.9.BFF//9.-9999.9@;@.9..999.
@M03896:38:000000000-B4D98:1:1105:15176:2222 1:N:0:166
TACAGAGGGTGCAAGCGTTAATCGGAATTACTGGGCGTAAAGCGCGCGTAGGTGGTTTGTTAAGTTGGATGTGAAATCCCCGGGCTCAACCTGGGAACTGCATTCAAAACTGACTGACTAGAGTATGGTAGAGGGTGGTGGAATTTCCTGTGTAGCGGTGAAATGCGTAGATATAGGAAGGAACACCAGTGGCGAAGGCAACCACCTGGACTAATACTGACACTGAGGTGCGAAAGCGTGGGGAGCAAACA
+
ABB?AFFBA?AA4BGEA2EAABGFEFGGHFDFBBAAEAEEFHHGGEGGGGGG5BFAFGGHHHHBBB@BGFFFFHGGHHHHGGGGGGHFFGGHGHGHFF?FGHHHHFFFBGFD?<22@FGGHFF@FG2??FGHHHD/CCCCAFDDG<GHH10C===D@<<@CFHHCCC;CCGHGFFHGFFFGGFFFFGEF;FFCDGGGGGG?EFFFE:BFFFFFFFBFBFFFFFFBBFEBEFBDDFFFFDACCFFFFFFFFF
@M03896:38:000000000-B4D98:1:1105:16440:2505 1:N:0:166
TACGGAGGGTGCAAGCGTTAATCGGAATTACTGGGCGTAAAGCGCACACAGGCGGTTTGTTAAGTCAGATGTGAAATCCCCGGGCTCAACCTGGGAACTGCATCTGATACTGGCAAGCTTGAGTCTCGTAGAGGGGGGTAGAATTCCAGGTGTAGCGGTGAAATGCGTAGAGATCTGGAGGAATACCGGTGGCGAAGGCGGCCCCCTGGACGAAGACTGACGCTCAGGTGCGAAAGCGTGGGGAGCAAACA
+
AABBBAADBAAAB5FFA2EEAGHFEGGGHFDFBBEAEAEEGHHGG?ECHGHHFGGCFGGHHGFGGG4FGHHFHHGHHHHHGGEFGGHHHHHHHHGHHFGGGHHHHHFHHHFDHGHCFHHHHFGGHGHH?EFFFFD@DA::A;BBFFFFFEBFB:9;;:9;ABFFFFFDDBEFFFFFFFFFDFFFFFFFF@DDFFFFFFFACFFFFB;AAFFF@AFFFFFFFFFDDFB;BFFF?BB?BA9:>AAEFBEFFF.
@M03896:38:000000000-B4D98:1:1105:18425:3636 1:N:0:166
TACGGAGGGTGCAAGCGTTAATCGGAATTACTGGGCGTAAAGCGCACGCAGGCGGTTTGTTAAGTCAGATGTGAAATCCCCGGGCTCAACCTGGGAACTGCATCTGATACTGGCAAGCTTGAGTCTCGTAGAGGGGGGTAGAATTCCAGGTGTAGCGGTGAAATGCGTAGAGATCTGGAGGAATACCGGTGGCGAAGGCGGCCCCCTGGACGAAGACTGACGCTCAGGTGCGAAAGCGTGGGGAACAAACA
+
3AA33AAD?AAB4G4422EEFGGAEEFGHAA55B2BAAAEGFGEE0EAFA0>?E>/>>A?BFGDBG4BB4B4BBFBBGHHGEE/>>FFGHHB?0/B?/BBBF2?2F?2?FB2FHH2???FFGC??<??/><<=C.-<;9999BFBFFE;B/B;9/;99;-9BFFB;:;.9A/9/;/;/9.A.;/9B;9-;9.A=;=;:;9-9--999.AB.=AFFABFFF/DD.9A/;BFF=A=D.BADDCF@E.;;.9AA
@M03896:38:000000000-B4D98:1:1105:21461:3636 1:N:0:166
TACGGAGGGTGCAAGCGTTAATCGGAATTACTGGGCGTAAAGCGCACGCAGGCGGTTTGTTAAGTCAGATGTGAAATCCCCGGGCTCAACCTGGGAACTGCATCTGATACTGGCAAGCTTGAGTCTCGTAGAGGGGGGTAGAATTCCAGGTGTAGCGGTGAAATGCGTAGAGATCTGGAGGAATACCGGTGGCGAAGGCGGCCCCCTGGACGAAGACTGACGCTCAGGTGCGAAAGCGTGGGGAGCAAACA
+
BBBBA3ADDAAAFEGCE?EAAFHFFACFGFDF5AABAAAEAGFGG?EGGGCCEEEEEAEGGHBFFBFG3GFGFFFGGHHHGGFGFGHHFGHHG?FCFFHHGGHF2?2GGD?FGCGHFGHHHHGGGHHFGGGGFHCGF=;AEFFFFFFFF/9BB;9;B@;D9BFFFFDADFEFBFFFFBFFDFBFEFFFF@@DFFACFFFDFFBFFBBEFFFFB=DFFFFFFDDAF.///9;B9;=.BADFFACEFF?F/;.
@M03896:38:000000000-B4D98:1:1105:18407:3796 1:N:0:166
TACGTAGGTGGCAAGCGTTGTCCGGATTTATTGGGCGTAAAGCGAGCGCAGGCGGAAGAATAAGTCTGATGTGAAAGCCCTCGGCTTAACCGAGGAACTGCATCGGAAACTGTTTTTCTTGAGTGCAGAAGAGGAGAGTGGAACTCCATGTGTAGCGGTGGAATGCGTAGATATATGGAAGAACACCAGTGGCGAAGGCGTCTCTCTGGTCTGCAACTGACGCTGAGGCTCGAAAGCATGGGTAGTGAACA
+
AABBAFFBFF@B4BFA2AAAEGGBEE?FHGBGBBABAAEFHGGAEGGEEE00B@>>/>BGGHFBFG4@FBFFFB@43BGHFE/>?FEBGHH?ECGCHF?BFFGGACDFDHF2>?1???FGFF1??GHHHHHBGA><FE>B.D0<<GHFDD<===<=-;;A.:CCF;:;:?EFFGGGFBFF/CFFFFFE:;0;;?CF99;9.;AB/B9;:99//BF/;;BBF?;9.;FAAEF;;FD.B9FFFE//.9/9/B/
@M03896:38:000000000-B4D98:1:1105:17487:4542 1:N:0:166
TACGTATGGAGCAAGCGTTATCCGGATTTACTGGGTGTAAAGGGTGCGTAGGTGGCAGTGCAAGTCAGATGTGAAAGGCCGGGGCTCAACCCCGGACCTGCATTTGAAACTGCACGGCTAGAGTACAGGAGCGGCAGGCGGCATTCCTAGTGTAGCGGTGAAATGCGTAGATATTAGGAGGAACACCAGTGGCGAAGGCGGCCTGCTTGACTGTTACTGACACTTAGGCCAGAAAGCGTGGGGAACACAC
+
A?AA>FFF1DCCAACA1AAAGG3A00BEGBAB210AAA12DFFE0BFCC/EA1B/B0/BBBGHBA1211FGGB@DGF0FFEE?/>/?FBFEE/EEG/<0BFGHG22>F1111<1</<>CC01<>>?1?FGGE/-@C@@CC----:;C0;0:;;0;;9;9-.9FB0B;99-AFEFF00;09.-9FFBB--9//:@----9-9-@B-9//9-///:9/BF/9BBB/////;/---/;/B-;-=>---9:-9B
@M03896:38:000000000-B4D98:1:1105:14140:5443 1:N:0:166
TACGGAGGACCCGAGCGTTATCCGGATTTATTGGCTTTAAAGGGAGCGTACACGAACGCTTAAGTCAGTTGCGAAAGTTTGCGGCTCAACCGTAACATTGCAGTTGATACTGGGCGTCTTCAGTACAGTAGCGGCAGACGGAATTCCTGTTGTAGCGGTGAAATGCTTAGATATCCCGAAGAACTCCCATTGCGAAGGCAGCTTGCTGGACCGTAACTCACGCTGATGCCCGAAAGCGTCGGGATCACACA
+
>1>>>A11>1>11A00A00AABFA0AEEF1A2110100A2AFGGE/A//A//D//>E/?//?G12B21B@11>>/>/12BFFE/>EEGGGH//<//B2BBBF1B>1>2@FD2<//</>??1@1@@F1F>F11---<A.<-.<..0=0:0000/<0;--;-.9900;9B00;BCF0CF.9--9;B0=0.////;-;-9-;--AF//;//99-----;;///;-9---////;-;;>-/9:-----9-;/BB-
@M03896:38:000000000-B4D98:1:1105:11726:5462 1:N:0:166
ATGATACGGCGACCACCGAGATCTACACGGATATCTTATGGTAATTGTGTGCCAGACACCCTGGTAGTCCGGCTGACTGACTACTCACTGATCTCGTATGCCGTCTTCTGCTTGAAAAAAAAAAAGAAAACATCTAGTAATGTATATATAGACAGTATACATTGCTAAAGACATTGCATGTACTATACGACATAGTATTCGTCAAAACAGAGTAAATATATATGTTATAGTATCTATCACTGTTAGATTAA
+
A3>>AFFA3>>>EA2FA2AEAFFHFGFHGC2E1FFFGGHFHHFHHGHFFBGGFFFBBB?FAG2BBG5BFGDEFFGFHHHHHHHGFGFGHGBF4BGF??B?B3<?EGFFH3GHHCFFGBB<@?AC-..0<0<<10000<0<00000000<00000/;000000;0;000:00//000000000000000;..-.0000090/9...00../;////////////////;9//9////////////9//////
@M03896:38:000000000-B4D98:1:1105:22147:5621 1:N:0:166
TACGGAGGGTGCAAGCGTTAATCGGAATTACTGGGCGTAAAGCGCACGCAGGCGGTTTGTTAAGTCAGATGTGAAATCCCCGGGCTCAACCTGGGAACTGCATCTGATACTGGCAAGCTTGAGTCTCGTAGAGGGGGGTAGAATTCCAGGTGTAGCGGTGAAATGCGTAGAAATCTGGAGGAATACCGGTGGCGAAGGCGGCCCCCTGGACGAAGCCTGACGCTCAGGTGCGAAAGCGTGGGGAGCAAAC
+
A3AAA@ADD2AAFGF422EEAFHFEEFFHFEDDBABEEEE1ABEE??0EEG0AC///>1?BGHHDBGEBGH@FGHHFGHHGECEEEHBFHHH0FFFGAGGHD1GFGFHFHFFHGGGGGHH0FC<FFF0FEECG0CDGB=AEFFFFFFFB//B;;;9;-99.B//9BA..-.BB;;F/;BFDF.9BFFFB9=DFB;B-9EB--B9@BB.EFF---.-.;A9FDF..;F/;FF?A?-99.AD?BBE?9.9/9
@M03896:38:000000000-B4D98:1:1105:17220:5682 1:N:0:166
TACGGAGGATCCGCGCGTTATCCGGATTTATTGGGTTTAAAGGGAGCGTAGATGGGTTGTTAAGTCAGTTGTGACAGTTTGCGGCTCAACCGTAAAATTGCAGTTGATACTGGATGTCTTGAGTGCAGTTGAGGCAGGCGGAATTCGTGGTGTAGCGGTGAAATGCTTAGATATCACGAAGAACTCCGATTGCGAAGGCAGCCTGCTAAGCTGCAACTGACATTGAGGCTCGCAAGAGTGGGTATCAAACA
+
>1A1>11>ACFF110AE000FDDE?EEGH1AG11A/AAFGFHHGHEEEAACFD2B>0?>EE2D1F2@@@F1B?F2B1@BFHGCEE@GFGBFCE//?>BGFF11B>BFGGBB2BF1F1@GG1GCGDHH1FGBGH0CFCAA@@@-EFHA<.<..<<=;--;;:CG0CC0GHGFGGFFFFGGGGFFGGFF9-AEEF.99@-;FFBEF?;/:///9/;/BFFFFF9/9B/9---99-;A---;/;--99;BFFBF
@M03896:38:000000000-B4D98:1:1105:23518:5715 1:N:0:166
TCCGGCTGACTGACTACTCACTGATCTCGTATGCCGTCTTCTGCTTGAAAAACAAATTCATCGAAACCAATACGCGTCATTTAGTATCGGTAAAGTTAAACCAAACAATGACACCTACATAAACATTATTGACCGGCGTACGAGGAAGAACGTCAATAGTCACACAGTCCTTGACGGTCTAACAACCCCCATCATGGCGCCCATCCAAAGTATATACATCATAGTCAGTCTGGATGACAATCGAAACCTAA
+
ABBAAAD@4B@@EFGABBFBCFBB5FGGHFAG35BABAAFHHFFHHBC3BGG111B555D5DBF3E0A11F3B1B0>>BBGG4@FD4@1/??1FB44B4BBFH?FG0/B3B3BBC3BB?B?B?B3?3BGF33BB/>>/<////</-<<00<..<.<0=00=0==<..00<000<0:-..:;B0/:C:..;-:B0000.-.9-.//.000/:;9///////9;//999/9;////9/:/;/9/../9;.://
@M03896:38:000000000-B4D98:1:1105:12454:5783 1:N:0:166
GACGAAGGTGGTGAGCGTTATTCGGATTTACTGGGCATAAAGCGCGCGTAGGCGGCTCAGTCAGTCGGAGGTGAACTCCCGCAGCTTAACTGCGGAACTGCCCCCGATACTGCTGAGCTTGAGTGCAGGAGGGGTGACCGGAACTCCAGGTGGAGCGGTGAAATGCGTAGATATCTGGAGGAACACCAGAGGCGAAGGCGGGTCACTGGACTGCAACTGACGCTGAGGTGCGAACGCTAGGGGAGCGAACA
+
>1>11>AA@11>1B1B0AE0A3FBBAEEHG21210BBFF1DFFEGGGG/EA/B>>>@FFHBGFFBG/>/>/>FD11FGHHGGG?CGHF1GG>GC//</GGHEEF@C/<CGFHBGB1><GCB<GFFFBG.<CC-:;@CFF?;A@?0CFF///;.99;A9;;9//B//--9@EBB9FFF/9FBFFFFFF?99AA9@@;--9@@;9;?FFBEFFBAFFB/BFF/-;;A---BEB@B=-;---9--;A@B?@@@-
@M03896:38:000000000-B4D98:1:1105:11447:6575 1:N:0:166
CACCGGCAGCTCTAGTGGTAGCAGTTTTTATTGGGCCTAAAGCGTCCGTAGCCGGTTTAATAAGTCTCTGGTGCCATCCTGCAGCTTCACTGTGGGAATTGCTGGAGATACTATTAGACTTGAGATCGGGAGAGGTTAGCGGTACTCCCATGGTAGTGGTTAAATTCTGTAATCCTTGGAGGACCGCCTTTTGCTCAGGCGTCTTACTGTAACTATTCTGACGGTGCTGGACGCAAGCTCTGGGCTCGAC
+
A1AA11>11>BFEDGBG0B31BDABFFBEFHFBE0BFAG1F1FAFEE/BBEEE//AAAF2DFF1DG2D21@B010@FGHHGHGBGBGHGHH121B//BGGF>B>1>BCGFBE2BBB>BGGGF11/FB//>/</CCGHG<1///?<1GGHB1?01@?10>1.>11=FGFFDHFHH==00<0/..<<@CAG.:;0:0;0//9-9;C.;FFG900B0;0CFG099.-;.-0//9----9-9B/9;/;9-;-9-
@M03896:38:000000000-B4D98:1:1105:24659:6912 1:N:0:166
TACGGAGGGTGCAAGCGTTAATCGGAATTACTGGGCGTAAAGCGCACGCAGGCGGTTTGTTAAGTCAGATGTGAAATCCCCGGGCTCAACCTGGGAACTGCATCTGATACTGGCCAGCTTGAGTCTCGTAGAGGGGGGTAGAATTCCAGGTGTAGCGGTGAAATGCGTAGAGATCTGGAGGAATACCGGTGGCGAAGGCGGCCCCCTGGACGAAGACTGACGCTCAGGTGCGAAAGCGTGGGGAGCAAACA
+
AAAAA1>DDAAAF1FEE0EEFGGFE00BGCDD2AAAAAAE/FGGGGGGGGGGEEEECEEHC@FG@BFHFFHBGHFDGHHHFGGGEGHHHHHHC<FGFFGGGEDFDFDHHF?FGF01??FGFFGHGHHHGFEFFCACG;;AA9FFF9BBBFBFB/;;@@;@AFFFFFAAB@EF/;BFFF/FFFFFFFFF?@@FF@=@@FF?@@@@@@@FFFF@@@BBB/B9BBFAFFFFFFF?-@@?FF?B@@?99;9BBF-
@M03896:38:000000000-B4D98:1:1105:24640:6915 1:N:0:166
TACGGAGGGTGCAAGCGTTAATCGGAATTACTGGGCGTAAAGCGCACGCAGGCGGTTTGTTAAGTCAGATGTGAAATCCCCGGGCTCAACCTGGGAACTGCATCTGATACTGGCAAGCTTGAGTCTCGTAGAGGGGGGTAGAATTCCAGGTGTAGCGGTGAAATGCGTAGAGATCTGGAGGAATACCGGTGGCGAAGGCGGCCCCCTGGACGAAGACTGACGCTCAGGTGCGAAAGCGTGGGGAGCAAAC
+
BCBBBAADBAAAFGGF22FEFGHFEEFFHHFFBBABAAEEGHHGG?EFGCGCEEGCFGGHHHHHGGEGFHHHHHHHHHHHGGGGFGHHHHHHGHGFFFFFGHHHHHFHGHGFHHH@?GGHGGGHHHHHFGGGHHGGGFB::;FFFFFFFFBFF:;BB;;@EFFFFFA;DFFFFFFFFFFFFDFFFFFFFDFFFFFFFFEDCFFDDFDFEFFFFFFFFFFFFFDFFFFFFFF@ABFFFFFFFFFFFFFFFF
@M03896:38:000000000-B4D98:1:1105:9909:7184 1:N:0:166
TACGGAGGGTGCAAGCGTTAATCGGAATTACTGGGCGTAAAGCGCACGCAGGCGGTTTGTTAAGTCAGATGTGAAATCCCCGGGCTCAACCTGGGAACTGCATCTGATACTGGCAAGCTTGAGTCTCGTAGAGGGGGGTAGAATTCCAGGTGTAGCGGTGAAATGCGTAGAGATCTGGAGGAATACCGGTGGCGAAGGCGGCCCCCTGGACGAAGACTGACGCTCAGGTGCGAAAGCGTGGGGAGCAAACA
+
BBAAAAABD?AABGGCEA?EAGHFGEGFHHDD5AFAEAAEFHHGG0AEEFFGFCEEGEEHHFFGFF4BFGD@GFGGHHHHFGGGGGHHGHGHAGGGFFF2FHFGHH2G?GF2G?@</?FGB?FGFHHHGGGGHFGCGCB:.:BFFFFFFFBFB;;BFB:@EFFFFBAAAFFFFFFFFFFFFDBFFFFFFBFFFFFFFBEBAFFFFFBE?FFF=ADDFFFBFFFFFFFFBFFDADA?B.9.@ACAFFFFFF.
@M03896:38:000000000-B4D98:1:1105:5985:7184 1:N:0:166
TACGTAGGTGGCAAGCGTTATCCGGAATTATTGGGCGTAAAGCGCGCGTAGGCGGTTTTGTAAGTCTGATGTGAAAGCCCACGGCTCAACCGTGGATGGTCATTGGAAACTGGAATACTTGAGTGCAGAAGCGGAGAGTGGAATTCCATGTGTAGCGGGGAAATGCGCAGAGATATGGAGGAACACCAGTGGCGAAGCCGACTTTCTGGTCTGTAACTGACGCTGATGTCCGAAAGCGTGAGGATCAAACA
+
>1A111B>D1ACFFCG1110AGBAA?A0BB221AA0AAA//EGEG/EA/>E/B>>>/>?0BBF22B2BGHH2BB2B1BFGHGGC?>?<FGH</?//11?1?>?FGGF<?CG1FGF1?F<1?<11?FF1FG11----<C<0.0<0<0=0=00<;;;;-:--9AEF0;9.---.-9F///9--9-9-FB-9;9/9;9>9-:9@>9-/99/9BF//;B/:B///;--A-B/9//-9;--/;;-99-/;;?//:9
@M03896:38:000000000-B4D98:1:1105:5237:7265 1:N:0:166
TACGTAGGTGGCAAGCGTTGTCCGGATTTATTGGTCGTACAGCGAGCGCAGGCGGTTTCTTAAGTCTGCTGTGAAAGCCCCCGGCTCAACCGGGGAGGGTCATTGGAAACTGGGCGACTTGAGTGCAGAAGAGGAGAGTGGAATTCCATGTGTAGCGGTGAAATGCGTAGATATATGGAGGAACACCAGTGGCGAAGGCGGCTCTCTGGTCTGTAACTGACGCTGAGGCTCGAAAGCGTGGGGAGCAAACA
+
>1>1>BFADDAFF1FE1A10AGGEEAEGHCGG1B1BAAB/BGGEFEEGCGGGEEEE/?BFH@FFBFBF1@BBB221BEGHFGGGECEE1BGGGGG/@BA?F0<?D?1??F?<G<.>A@CEG00=GGBD0CCCC.CEC.:CC0CGGHHGG:;0;;;;9-;ACFFB;C999?EGGGBB900;--B?-FAEA9BFF@?-9BE?>?@BFB9;BF/;B999FBBFB-BAAB--AE:9;:--99-;;---9--:FF-
@M03896:38:000000000-B4D98:1:1105:13668:7359 1:N:0:166
TACGGAGGGTGCAAGCGTTAATCGGAATTACTGGGCGTAAAGCGCACGCAGGCGGTTTGTTAAGTCAGATGTGAAATCCCCGGGCTCAACCTGGGAACTGCATCTGATACTGGCAAGCTTGAGTCTCGTAGAGGGGGGTAGAATTCCAGGTGTAGCGGTGAAATGCGTAGAGATCTGGAGGAATACCGGTGGCGAAGGCGGCCCCCTGGACGAAGACTGACGCTCAGGTGCGAAAGCGTGGGGAGCAAACA
+
CCBBBABCCAAACFGF22EEAGHFEEFFHFDFBBBBAAEFFHHGGGGGGFGGDEE@EFFHHGHHGGFGHHHGFHHHHHHHGGGGEGHHHHHHHHGHGFGGHHHHHHHHGHFGHGHGFHHHGFHHHHHHFGGGHHGGGFB;EFFFFFFFFFBFB;;B@@ADFFFFFFAADFFFFFFFFFFFFFFFFFFF>@AFACDFFFFAFFFFFD@EFFFFBFFDFFFFFFFDFFFFBFB;9@CDFFFFFFFFFFFFFF.
@M03896:38:000000000-B4D98:1:1105:10801:7776 1:N:0:166
GACGTAGGGCGCAAGCGTTGTCCGGATTTATTGGGCGTAAAGAGCTCGTAGGCGGCTTGTTGCGTCAACTGTGAAAACCCGTGGCTCAACCATGTGGTCTGCAGTCGATACGGGCAGGCTAGAATTCGGTAGGGGAGACTGGAATTCCTGTTGTAGCGGTGAAATGCGCAGATATCAGGAGGAACACCGGTGGCGACGGCGGGTCTCTGGGCCGATATTGACGCTGAGGAGCGAAAGCGAGGGGAGCGAA
+
>AAAAAF3AB2A22EA2AA?FFHEC?EEGFHHB32BAEAABFGGGBF1EFAAE?>//>>BGF4E?>EE?FFBBFBF3FEGGEG/EGEBFGHGHGFBB0B?F1FBFGDEF?CAF<><<<CA>0GHHGHE<EEFGA.?C.C0;CFCBC:GCB0;0;:0;;-;99BC0BFDDGGB0FFG;CB/..DFFBFD;@@BA?-9-9--9-9@=.BBBBBA.B-9;B///:9AA:..9B.ABB<-;FA.---9ABD--9
@M03896:38:000000000-B4D98:1:1105:24351:8210 1:N:0:166
TACGGAGGGTGCAAGCGTTAATCGGAATTACTGGGCGTAAAGCGCACGCAGGCGGTTTGTTAAGTCAGATGTGAAATCCCCGGGCTCAACCTGGGAACTGCATCTGATACTGGCAAGCTTGAGTCTCGTAGAGGGGGGTAGAATTCCAGGTGTAGCGGTGAAATGCGTAGAGATCTGTAGGAATACCGGTGGCGAAGGCGTCCCCCTGGACGAAGACTGACGCTCAGGTGCGAAAGCGTGGGGAGCAAAC
+
>AA11>>11>1>1F1A00EACGF0BEFGHGA221ABAAEAGGGGECG/EEGE?E>>>EEHGHF1BGF1BGGG1B@FGGGHGE@<><FCGGHH00?<FFF1FGGGG?GGFGH2<GHHAFFF0<1?GHG??CFEG0.---9--;/BBFF:;///;9/;-;9;;FFFFB9::@E//BFFF/9///;B/BF9-;9-;9-9--;9-99AFF99-;F@;@FFB/99FBBBF?/:;/;--9-;B9AA--;9-;;9FF
@M03896:38:000000000-B4D98:1:1105:19531:8368 1:N:0:166
TACGTAGTGTGCAAGCGTTAATCGGAATTACTGGGCGTAAAGCGTGCGCAGGCGGTTTTGTAAGCCTGTCGTGAAAGCCCCGGGCTCAACCTGGGAATTGCGATGGAGACTGCAAGGCTTGAATCTGGCAGAGGGGGGTAGAATTCCACGTGTAGCAGTGAAATGCGTAGAGATGTGGAGGAACACCGATGGCGAAGGCAGCCCCCTGGGTCAAGATTGACGCTCATGCACGAAAGCGTGGGGAGCAAACA
+
AAAA1FB1>@BBFEGA1AA1AFF0AAFGHF12AB00AAEEHGFEAEEAEEG/B/>/>BF0FFGF1FB0BG/>?B?11EFHG?E>>EGBFGGB00?BBGG1BCGGC?FCFFF1FDF1/??</0???<1?FG?<>..<A@>--;9BF9F/B?;AF-/9;///9BFBF;;;A@ABFBFB//9AAABFFFF-@@A?;9@@-BAA?AEFF@=A-9BFFBF//9/9/--9B?F/BFB:-9;9/;---->-@AEB/9;
@M03896:38:000000000-B4D98:1:1105:27618:8460 1:N:0:166
TACGTAGGGTGCAAGCGTTATCCGGAATTATTGGGCGTAAAGCGCTCGTAGGCGGATCGTCGCATCCGGTGTGAAAGCCCATCGCTTAACGGTGGATCTGCGCCGGTTACGTGCGGGCTGGAGTGCGGTAGGGGCGACTGGAATTCCCGATGTAACGGTGGAATGTTTAGATATCGTGAAGAACCCCAATTTCGAAGTCAGATCTCTGTGCCGTCACTGACTCTGATTAGCGAAACCGTGCGGCACTACCA
+
>1>1>CCA@1A>AG1111A0FGG00BAFF1DFH10B/AA//2B/ACA/AE//B///>//>B>//?>B////?/BB1BFGHEHH/?0?/FF//?/?/1<<1?/BE/<<</G/<0<--<-<<...;:C--;CA..;--;@?..9CFFFFF----;//9-;--9;B/9//;///B/BF---9-//9B-;A9-;//;-9---;://///9B///9B-;--;///;/;B;////9/--;---9-------9-9/-/
@M03896:38:000000000-B4D98:1:1105:12639:8477 1:N:0:166
GAAATGCAGCAGCAAGATAATCACGAGTATCCTTTCCTTTATCAGCGGCAGACTTGCCACCAAGTCCAACCAACTCAAGCAACTTATCAGAAACGGCAGAAGTGCCAGCCTGCAACGTACCTTCAAGAAGTCCTTTACCAGCTTTAGCCATAGCACCAGAAACAAAACTAGGTACGGCCTCATCAGGGTTAGGAACATTAGAGCCTTGAATGGCAGATTTACTACCAGCATCACCCATGCCTACAGTATTT
+
111AAFDB1BC1GF111BDAGGFH00ABADFG3D2AAFFG1FDGFA0/AE?FHB21FG1FGEFH1FFF1FE>G/BFFGFGFGGGHBGGFB@FGF//E>>?B>1BBGFBFFFFHHB<//BEFFHHGB2GFGGFGFHH1FFF<CFGDGBGHFH1@???????<<?FHFGGGH1<1>GA.<CCCC0GDD<CCC.GBCC:CFCFC:;GHE:/;9;;9;99EFGFG0;CGGF0C/BFFFFFGF/;CFB9B9/;:B/
@M03896:38:000000000-B4D98:1:1105:16803:8565 1:N:0:166
TACGTAGGGAGCGAGCGTTGTCCGGATTTACTGGGTGTAAAGGGTGCGTATGCGGCCGAGCAAGTCAGTTGTGAAAACTATGGGCTTAACCCATAACGTGCAATTGAAACTGTCCGGCTTGAGTGACGTATAGGTAGGCGGAATTCCCGGTGTAGCGGTTAAATGCGTAGAGATCGGGAGGCACCCCAGTTGCGACGGCGGCCTCCTGGGCTTTAACTGACGCTGAGGCACGAAAGCATGTGTAGCAACCA
+
1AA1>B>1>11>1AEE0AE0FGG0AEEAGFDD21/0BEFEGG1/0BB/AA/BD//>>/>>>>G0BF@1BFGGEBF1BFF>G>10BBFGFHH<FFF1B/B/?FGHGFG1FG1<BFG/>>/>/?1<?G1<?F1?F1FF>.>--<-EGGHH<-;:C;0;--;-99CF0;9;;-;0;BG?;-A---9;-A@A-;/9;-;---;--;@A-;9;/--9;/;;BF//;AAB-:----9-;9--;FFF//:9;9/9:;-
@M03896:38:000000000-B4D98:1:1105:12263:8606 1:N:0:166
TGCGTGACTATTTTCGTGATATTGTTCGTATGGTTCTTGCTGCCGAGGGTCGCAAGGCTAATGATTCACACGCCGACTGCTATCAGTATTTTTGTGTGCCTGAGTATGGTACAGCTAATGGCCGTCTTCATTTCCATGCGGTGCACTTTATGCGGACACTTCCTACAGGTAGCGTTGACCCTAATTTTGGTCGTCGGGTACGCAATCGCCGCCAGTTAAATAGCTTGCACACTACGTGGCCTTATGGTTA
+
3AA3>>AAF5FFFGF2A2CG6FDF6DFFGFGBBAFAFFGHGGFHECG20EF0EAA01BGGBGBFFFBB@DE>EE//E/??FGGHE4@@GHHHH?EBBBGHGFHHGHFHBFGBBBF?11BBFGHGCGHGHHHHHHBDF1@DCE<CFFGCF1F1F.--<=<GDGGFFC<=/0=0;CAD:.;GGHHGHHHG0-9;--99@-9ABDD?-AF;.A-@B=@9;BB99///BF/AFF/.//99A..;AFF//;/;B/
@M03896:38:000000000-B4D98:1:1105:23174:9086 1:N:0:166
TACGTAGGTGACAAGCGTTGTCCGGATTTACTGGGTGTAAAGGGCGCGTAGGCGGACTGTCAAGTCAGTCGTGAAATACCGGGGCTTAACCCCGGGGCTGCGATTGAAACTGACAGCCTTGAGTATCGGAGAGGAACTCGGAATTCCTAGTGTAGCGGTGAAATGCGTAGATATTAGGAGGAACACCAGTGGCGAAGGCGGCTTTCTGGACGACAACTGACGCTGAGGCGCGAAAGTGTGGGTAGCAAACA
+
>1AA>C1A1DDB31AA11AACGHEE0EGFFDFBB0AAEDGFDFEFCEEEEEGFE>EE//BB2BFBB2EBF/?EF/BGGHHFE/<>EGFHHHHCC////<?<A@GGGBDDGDFB<F1<>FF<DCDHHGF<E?CC.;:.0<:.AAEHFF0BB0CC;;;999-CFFG0;.=.-;CFFFBF/F/:ABAFFBE-B9/9-;@@BE---@@FB9;/BA==@--AB//FABF??--;9@-;-9A//F/-9-/9/;BBA;
@M03896:38:000000000-B4D98:1:1105:23091:9576 1:N:0:166
TACGGAGGGTGCAAGCGTTAATCGGAATTACTGGGCGTAAAGCGCACGCAGGCGGTTTGTTAAGTCAGATGTGAAATCCCCGGGCTCAACCTGGGAACTGCATCTGATACTGGCAAGCTTGAGTCTCGTAGAGGGGGGTAGAATTCCAGGTGTAGCGGTGAAATGCGTAGAGATCTGGAGGAATACCGGTGGCGAAGGCGGCCCCCTGGACGAAGACTGACGCTCAGGTGCGAAAGCGTGGGGAGCAAACA
+
CCCBBABCCBAABGGF?AFEFGGFEEGGHHDFBBFBAAEFGHHGGCGGGGGFEEECGGGHHGHHHH@FFHHGHHHHHHHHGGGGFGHGGHHHHHGGHGHGHHHHHHGHHHGHHGGFFHHHHGHHHHHHFGGGHHGGGFD;:;FFFFFFFFFFF;;;;@;CEFFFFFD;DFFFFFFFFFFFFFFFFFFFFDCFFFFFFFEDFFFFFFCEEFFFCAFFFFFFFFFFFFEFFFB@;BFFFFFFFFFECDEFFF.
@M03896:38:000000000-B4D98:1:1105:22778:9579 1:N:0:166
TACGTAGGTGGCAAGCGTTGTCCGGATTTACTGGGTGTAAAGGGCGTGTAGCCGGGAGGGCAAGTCAGATGTGAAATCCACGGGCTTAACTCGTGAACTGCATTTGAAACTGCCCGTCTTGAGTGCCGGAGAGGTAAGCGGAATTCCTAGTGTAGCGGTGAAATGCGTAGATATTAGGAGGAACACCAGTGGCGAAGGCGGCTTACTGGACGGTAACTGACGTTGAGGCTCGAAAGCGTGGGGATCAAACA
+
33>3>BB>F4ACGC2A2AEAAGGE2EGGHFD55B2ABEFAGFFDF0EAAB5GF1AAA>00BFF1BG43B4BBFFGFHGH3GE//>>?F3FFGGFFFFBBBBGGBFEBBBGF?GGG/>?<?@F1@<DF//@D///F<G1F--ACGGHH0GGD0==0=<:;:.GGHFG.;C-EFF09FF0CFGGFFGGGF.CFE.:99;.A-=BBBFBBB/;:@;A.AFF/9BD.A.EF..9.9;FA.9AA.=--...;/;/.
@M03896:38:000000000-B4D98:1:1105:23073:9582 1:N:0:166
TACGGAGGGTGCAAGCGTTAATCGGAATTACTGGGCGTAAAGCGCACGCAGGCGGTTTGTTAAGTCAGATGTGAAATCCCCGGGCTCAACCTGGGAACTGCATCTGATACTGGCAAGCTTGAGTCTCGTAGAGGGGGGTAGAATTCCAGGTGTAGCGGTGAAATGCGTAGAGATCTGGAGGAATACCGGTGGCGAAGGCGGCCCCCTGGACGAAGACTGACGCTCAGGTGCGAAAGCGTGGGGAGCAAACA
+
ABBAAAABBAAA45FA22FCFGHFEEFGHFFF5BBAAAEEDHHGGACEGGGGEFFCEEFHHGDGGHEGHHGFGFGHHHHHGEEGEGHHHHHHHHGFFFFFFFHHHHGH?F?FHGG<?FFGG?GHHHHGFCFGHH?<CC;;99BFFFFFFFBFB9;B@@;@EFFFFFAAFFFFFBFFFFFFFDFFFFFF-BFFFFFA@DF=BFFFFFBAFFFFBFFDFFBFFFFFFFFF;/:=A;=AFDADFFFF@9EFFF.
@M03896:38:000000000-B4D98:1:1105:24836:9592 1:N:0:166
TACGGAGGGTGCAAGCGTTAATCGGAATTACTGGGCGTAAAGCGCACGCAGGCGGTTTGTTAAGTCAGATGTGAAATCCCCGGGCTCAACCTGGGAACTGCATCTGATACTGGCAAGCTTGAGTCTCGTAGAGGGGGGTAGAATTCCAGGTGTAGCGGTGAAATGCGTAGAGATCTGGAGGAATACCGGTGGCGAAGGCGGCCCCCTGGACGAAGACTGACGCTCAGGTGCGAAAGCGTGGGGCGCAAACA
+
>>AAAAA>A2AAGFBEAA2EFGHA2AEGHFA5AA2BAAAAADGEE0EAEEE0B>>>EEEHHHHBGH4BFFB@4FGGHHHHG>E?>EGFGHHH0?FACCBBFFGGG?DGFHHFGHH2/?FG?CGHHHG0?DFAGG.@DA-;;BBFFFFF/B9BF:/;;-;99FFFFF9AD;EFFFFF99BFF.BFFFFD--@?:9;9@.;;-9@DF>-;9FF-99D?FF/9;.;9A?F/9/;-;BFAFAFD;A>.-9-;@FF
@M03896:38:000000000-B4D98:1:1105:23089:9595 1:N:0:166
TACGGAGGGTGCAAGCGTTAATCGGAATTACTGGGCGTAAAGCGCACGCAGGCGGTTTGTTAAGTCAGATGTGAAATCCCCGGGCTCAACCTGGGAACTGCATCTGATACTGGCAAGCTTGAGTCTCGTAGAGGGGGGTAGAATTCCAGGTGTAGCGGTGAAATGCGTAGAGATCTGGAGGAATACCGGTGGCGAAGGCGGCCCCCTGGACGAAGACTGACGCTCAGGTGCGAAAGCGTGGGGAGCAAACA
+
AAA?AAACCBAAFGFF?AEEFGHFEEGGHFDB5BBBAAEEFHHGGCEEGCECE?ECEGGHHHHHGHDBGHHHHHHHHHHHGGGFEGHGGHHHHGGGFFHGHHHHHHFHGHGHHHF2?GHHHHGHHHHFFDGGGHGAGFC;ABFFFFFFFFBFF;;;9;;@EFFFFFDFFFFFFFFFFFFFFFFFFFFFFCFFFDFFFFF=CFFFFFDFFFFFCDFFFFFFFFDDFD/BBFFAD@;ABDFDCFCFFDFFFF?
@M03896:38:000000000-B4D98:1:1105:11240:9644 1:N:0:166
TACGGAGGGTGCAAGCGTTAATCGGAATTACTGGGCGTAAAGCGCACGCAGGCGGTTTGTTAAGTCAGATGTGAAATCCCCGGGCTCAACCTGGGAACTGCATCTGATACTGGCAAGCTTGAGTCTCGTAGAGGGGGGTAGAATTCCAGGTGTAGCGGTGAAATGCGTAGAGATCTGGAGGAATACCGGTGGCGAAGGCGGCCCCCTGGACGAAGACTGACGCTCAGGTGCGAAAGCGTGGGGAGCAAACA
+
BABBCABCCBAAFGGFA?EEFGFFEEGFHHFFBBAAEAEEGHHGG?EFGGGCEEECEEEHHHHGBG4BGGHBGFHHHHHHGGGFFGHGHHHHHEFHHGHHHHHGHHFHGHGFH?G=FHHHGAFHHFFHGGGGFHGGGFA:ABFFFFFEFE:F0;;:@@::AFFFFFD:DFFE09BFFFFFDA;BFFFFF9@DADA@B?ADA=DFFA9AEFFAA-AABB0BFDFDFDBB9BF;9;>D/9.:9DA.-;9BBF.
@M03896:38:000000000-B4D98:1:1105:11249:9660 1:N:0:166
TACGGAGGGTGCAAGCGTTAATCGGAATTACTGGGCGTAAAGCGCACGCAGGCGGTTTGTTAAGTCAGATGTGAAATCCCCGGGCTCAACCTGGGAACTGCATCTGATACTGGCAAGCTTGAGTCTCGTAGAGGGGGGTAGAATTCCAGGTGTAGCGGTGAAATGCGTAGAGATCTGGAGGAATACCGGTGGCGAAGGCGGCCCCCTGGACGAAGACTGACGCTCAGGTGCGAAAGCGTGGGGAGCAAACA
+
BBBBAAACBAAAFFFE2AEGAGHFEFFFHFFFBBBBAAEECGHGGGGGGGGGEEFEGGGHHHHHHHEEFHHGHHHHHHHHGFGGEGHHFHGHHHGHGFGDGHGGHHBDDGFHHGH=?GGGHFFGHHHHGGGGHHGGGFBDEFFFFFFFFFFFF;;BF@:@EFFFFFA;AFFFEFFFFBBFFFFFFFFFF:BDFFDFFFFFADCCFDDEEFFFCFFFFFFFFFDFFFF9:;B@ABFFFFFFFFFFCDEFFF?
@M03896:38:000000000-B4D98:1:1105:11229:9662 1:N:0:166
TACGGAGGGTGCAAGCGTTAATCGGAATTACTGGGCGTAAAGCGCACGCAGGCGGTTTGTTAAGTCAGATGTGAAATCCCCGGGCTCAACCTGGGCACTGCATCTGATACTGGCAAGCTTGAGTCTCGTAGAGGGGGGTAGAATTCCAGGTGCAGCGGTGAAATGCGTAGAGATCTGGAGGAATACCGGGGGCGAAGGCGGCCCCCTGGACGTAGACTGACGCTTAGGGGCGAAAGCGAGGGGAGCAAACA
+
>1AA?1>>11AACEG0EA000BDE?0FFBGDF21/BAAEE/DDFE?EGG?/>?E?EEBA0BFDFB22@1BB2B22BFGHHGEGGGCHHGHC0F0</B?<B?<D??12>FF1?F/01/??1<CFGFH?0?...10.---;AAFFBBFFF/FFB////-;-9-9:9//-:---99F//;//A9B-:9//A@-9--@@-@AE---;-;@9;AFF--9;;BFF//-----//-9---9--/A-9----;9-;F?-
@M03896:38:000000000-B4D98:1:1105:10996:10097 1:N:0:166
TACGGAGGGTGCAAGCGTTAATCGGAATTACTGGGCGTAAAGCGCACGCAGGCGGTTTGTTAAGTCAGATGTGAAATCCCCGGGCTCAACCTGGGAACTGCATCTGATACTGGCAAGCTTGAGTCTCGTAGAGGGGGGTAGAATTCCAGGTGTAGCGGTGAAATGCGTAGAGATCTGGAGGAATACCGGTGGCGAAGGCGTCCCCCTGGACGAAGACTGACGCTCAGGTGCGAAAGCGTGGGGAGCAAACA
+
>AA?3>AD@22>4BEC2AE?EGH22EGGHFD55B2BAEEEGGHGG?EEEGEEE?>EEEGHFG4HGHEBGHHGFDHHHHHHGEGEEEHFHHHF00/0B?B1BGFGHHBFFHHFFHHGFFGD0?C?FFF0?DFFFBD>@-99;B/FFFFBB/:;;;;99;AB?BF//;:9:@EF/BFFF/;..A9BFFFF-9-.99>B-9;@.9@AFF;.:FFB?=DFFFBBFDFBDD/B9//-9--9/;..;--9;AEBFF.
@M03896:38:000000000-B4D98:1:1105:19652:10097 1:N:0:166
TACGGAGGGTGCAAGCGTTAATCGGAATTACTGGGCGTAAAGCGCACGCAGGCGGTTTGTTAAGTCAGATGTGAAATCCCCGGGCTCAACCTGGGAACTGCATCTGATACTGGCAAGCTTGAGTCTCGTAGAGGGGGGTAGAATTCCAGGTGTAGCGGTGAAATGCGTAGAGATCTGGAGGAATACCGGTGGCGAAGGCGGCCCCCTGGACGAAGACTGACGCTCAGGTGCGAAAGCGTGGGGAGCAAACA
+
BBBAA??DDAAAFFFCA?FEFGHFAE2FHG5B5BABAAEEGHHGG0E?EFGCE@EEEEEHHHGHGH4FFFFFHF4GHHHHGG/EEGHFGHHHHGGHHFGGHHFHHHFHGHHHHHHFFHHHHGFGHHGGFDFEFHG-@=@AEFFFFFFFFFFFB9/:9-9;AFFFBF;;A=EFFB:FFFFFFFBFFFFF;9@DFFF;-?E==ACD=B@EFFFFF;DDFFFBBDFFB?9B/BB>?-=DFDFFF;CEADEFBF.
@M03896:38:000000000-B4D98:1:1105:19643:10113 1:N:0:166
TACGGAGGGTGCAAGCGTTAATCGGAATTACTGGGCGTAAAGCGCACGCAGGCGGTTTGTTAAGTCAGATGTGAAATCCCCGGGCTCAACCTGGGAACTGCATCTGATACTGGCAAGCTTGAGTCTCGTAGAGGGGGGTAGAATTCCAGGTGTAGCGGTGAAATGCGTAGAGATCTGGAGGAATACCGGTGGCGAAGGCGGCCCCCTGGACGAAGACTGACGCTCAGGTGCGAAAGCGTGGGGAGCAAACA
+
BCBBBABCCAAABGGF??EFCGHGGGGGHFBFBBFAAAEEFHHGG?EFGGGGEEFFGGGHHHHHGG@FGHHGHHHHHHHHGGGGEGHGHHHHHHGHGFGHHHHGGGFFGHFFHGHHGHHHHGGGHHHHFGGGHHGGGFDAABFFFFFFFFFFF;;BB@;CEFFFFFD;AFFFFFFFFFEFFFFFFFFFF:DFFFFFFFFDFFFFFF@EEFFFDFFDFFFFFFFDFFFFFFFDACDDFFADFFFFFFEFFF?
@M03896:38:000000000-B4D98:1:1105:21348:10610 1:N:0:166
TACAGAGGGTGCAAGCGTTAATCGGAATTACTGGTCGTAAAGCGCGCGTAGGTGGTTTGTTAAGTTGGATGTGAAATCCCCGGGCTCAACCTGGGAACTGCATTCAAAACTGCCTGACTAGAGTCTGGTAGAGGGTGGTGGAATTTCCTGTGTAGCGGTGAAATGCGTAGATATAGGAAGGAACACCAGTGGCGAAGGCGACCACCTGGACTAATACTGACACTTAGGTGCGAAAGCGTGGGGAGCAAAC
+
AAA?ABFABAAAFBGE2AE2AFGABEFFHGDB5B5DAAFGGFFAA0EA0AEE5BFEGHGHGDHFH4ECFBB@DEGGGHFHGCFGEEHGFHHG?FFCF?GGH2?F333?2FBF222?2@G2@2FF2G2<2F<GH0DAA@AFEHFGHFHHGHFHF1==--<-.DDHFC:;:@EHB<C0000..99;BBA?;90/9--;-.;-9;BDFF.9..99//;;BFB/;/;;//;/;9B9;=D.BDFFAC-A-;;//A
@M03896:38:000000000-B4D98:1:1105:21330:10612 1:N:0:166
TACAGAGGGTGCAAGCGTTAATCGGAATTACTGGGCGTAAAGCGCGCGTAGGTGGTTTGTTAAGTTGGATGTGAAATCCCCGGGCTCAACCTGGGAACTGCATTCAAAACTGACTGACTAGAGTATGGTAGAGGGTGGTGGAATTTCCTGTGTAGCGGTGAAATGCGTAGATATAGGAAGGAACACCAGTGGCGAAGGCGACCACCTGGACTAATACTGACACTGAGGTGCGAAAGCGTGGGGAGCAAACA
+
BBBABFFCCBAABFFF2AF?AFGFBEEFHGDDBBBAAAEEGHGGGGGGEGGGBGGEFHGHHGGFGH4BBGGGHFHHGHHHGGGGGGHGFHHHGHGFGFGGHHHHHFHHGHBGD@G2@FGFFFFF2FDFGHHHHHG?FGDFECHGHGGHHBDGD<==<<=DFHHHFGACFCGHGFHGGFFFDFFFFGGEFFGGCDDGGFEAFFFFFFFFFFFFF9FFFFFBFFFFFBFEFFF;A@DFFFFFFFFFFFEFFFA
@M03896:38:000000000-B4D98:1:1105:10528:10845 1:N:0:166
TACGGAGGGTGCAAGCGTTAATCGGAATTACTGGGCGTAAAGCGCACGCAGGCGGTTTGTTAAGTCAGATGTGAAATCCCCGGGCTCAACCTGGGAACTGCATCTGATACTGGCAAGCTTGAGTCTCGTAGAGGGGGGTAGAATTCCAGGTGTAGCGGTGAAATGCGTAGAGATCTGGAGGAATACCGGTGGCGAAGGCGGCCCCCTGGACGAAGACTGACGCTCCGGTGCGAAAGCGTGGGGAGCAAACA
+
1>AA??A@1>AAF1FA0AEEEFGB0BFFHFEG21/BAAE/FGGEE/EAEGE?E@/EEEAHEHHFFH2BEGFFDB@BFEGHGGEEEEHBGHHEFGFGH/BBFGHGD?FHFHF>GGHCCF<G?F1GHGF0?CFEHFC?@?@A;BFFFFFBFFFFB;9;9-999FBBB9;;A-9FFBBF/9/;AA-9BFFA@=-AA@<9@B:--@@?@@=AEFA@--;9/FFBFBFFF--9--99----/9-A-=-A-:;B/:-
@M03896:38:000000000-B4D98:1:1105:24422:10941 1:N:0:166
TACGTAAGGACCGAGCGTTGTCCGGAATCATTGGTCGTAAAGGGTACGTAGGCGGTTAGAAAAGTTAGAAGTGAAAGGCTATAGCTCAACTATAGTAAGCTTTTAAAACTGTTTAACTTGAGAGATGGAAGGGAAAGTGGAATTCCTAGTGTAGCGGTGAAATGCGCAGATATTAGGAGGAATACCGGTGGCGAAGGCGACTTTCTGGCCATTATCTGACGCTGAGGTACGAAAGCGTTGGTAGCAACCAG
+
>1A1>FCFCFCA1E1A0A00AFHA0EEFFGHHBABBAAABAAFE0BEABGH/B/>>>BBBGHHEGF2B@21B1BBD@CFFFHHHGGHEGHH1FFBBFF1BFFHHFBBGHE1>F>22BGH111/B?GF1BB@/?/0C@FD1<DGHHHFD1F111?G>A<<.1DD1>.C@?-0<GFH000/..:C0CGA-;:.9-9:;99-;;AEFG009BFBBFFBFB/BB-9-A-:9B;BA;ABFFA-A@F-/BF/;-;-9
@M03896:38:000000000-B4D98:1:1105:26856:11053 1:N:0:166
TACGTAGGGGGCAAGCGTTATCCGGATTTACTGGGTGTAAAGGGAGCGTAGACGGCGCAGCAAGTCTGATGTGAAAGGCAGGGGCTTAACCCCTGGACTGCATTGGAAACTGCTGTGCTTGATTGCCGGAGGGGTCAGCGGAATTCCTAGTGTAGCGGTGAAATGCGTAGATATTAGGAGGAACACCAGTGGCGAAGGCGTCTTACTGGACGGTACCTGACGTTGATGCTCGAACGCGTGGGGCGCAAACA
+
AAB?AFFA?>@AAFCECAE2FGH2EEEGHF5EB323AAGBFFCFHGGCAE0AD11>/>E>>F2FGHFFGGFF4B44B0?0?/EE>E?3BFGFG/C/BB?/FGBGFFD?FFB2FF2@FGHH??11?FD@@CC-C?D.</C.-;-;CGHFHBCC;0;;--;;CFCF9B.;.@.;9;FBF09B.9...;A?.FFB99-;9.;=.;AEFFFB/99-9AEDBB99FDE9../9///.-;.-9-BDF;>.-9-;-A9
@M03896:38:000000000-B4D98:1:1105:5896:11092 1:N:0:166
TACGGAGGGTGCAAGCGTTAATCGGAATTACTGGGCGTAAAGCGCACGCAGGCGGTTTGTTAAGTCAGATGTGAAATCCCCGGGCTCAACCTGGGAACTGCATCTGATACTGGCAAGCTTGAGTCTCGTAGAGGGGGGTAGAATTCCAGGTGTAGCGGTGAAATGCGTAGAGATCTGGAGGAATACCGGTGGCGAAGGCGGCCCCCTGGACGAAGACTGACGCTCAGGTGCGAAAGCGTGGGGAGCAAACA
+
CCCCBABCBAAACGGCC?FEFGHFFDFGHGDDF32AEECEFHHGGCEGGGGCEFFE@EEGHHGHGG4BGHHGHHHHHHHHGGGGGGHHHHHHHHGHFCFFGHHHHHEHFHGHHHHCFHHHHHHHHHHHGFGFHFFGGFFDFFFFFFFFFEBFB;;;9;ABEFFFFFDDFFFFFFFFFFFFFDFFFFFFFFFBFDAFF?EF-BAA-@DFFFFF;@DDBFFBFFFFFFFFFFFFD@CDFF9DFFFFFFAFFF9
@M03896:38:000000000-B4D98:1:1105:5914:11098 1:N:0:166
TACGGAGGGTGCAAGCGTTAATCGGAATTACTGGGCGTAAAGCGCACGCAGGCGGTTTGTTAAGTCAGATGTGAAATCCCCGGGCTCAACCTGGGAACTGCATCTGATACTGGCAAGCTTGAGTCTCGTAGAGGGGGGTAGAATTCCAGGTGTAGCGGTGAAATGCGTAGAGATCTGGAGGAATACCGGTGGCGAAGGCGGCCCCCTGGACGAAGACTGACGCTCAGGTGCGAAAGCGTGGGGAGCAAAC
+
AAA?AAADDAAACGBF00AE0AGF0AFGHGDFBAFBEAEFGHGGGEGEGGC?E@EEEEEGHHBGFH@BFHHHHHEGGHHHGG??EEGHFHHHHHEHGF1BFFGGF?FGGHFD1FC1FFGHF<FGGGGFFGGGHE><=>@AABBBFFFB9//B;;:;@-;@E;FFFFA9A@?FFFFFFFEFFFFFFFF?@-9BA@@??BE@<@@=;@9AEFA@--9-9B//B-;-9AFBFF9;9-;999;99-;A@B-B/A
@M03896:38:000000000-B4D98:1:1105:5887:11116 1:N:0:166
TACGGAGGGTGCAAGCGTTAATCGGAATTACTGGGCGTAAAGCGCACGCAGGCGGTTTGTTAAGTCAGATGTGAAATCCCCGGGCTCAACCTGGGAACTGCATCTGATACTGGCAAGCTTGAGTCTCGTAGAGGGGGGTAGAATTCCAGGTGTAGCGGTGAAATGCGTAGAGATCTGGAGGAATACCGGTGGCGAAGGCGGCCCCCTGGACGAAGACTGACGCTCAGGTGCGAAAGCGTGGGGAGCAAACA
+
ABBBAAAB2AAAGGGAE?FAAGGFEEEFHHDB5AAAAAEE1FHGGCEEGGEEEECEE?EGFHFHF@@FFHFFFF4BFGHHGGGGGFHGHHHHF0FFHGHHHHGGDDBDHHFGHF22?FGG0FGGGFFFFAFEFF?---9AABFFFFFFFFBFB:/;@;.@EFFFFFFADFEFFFFFFB:FDFFFFFFDF;9;9;>DFFE;D-BAFAFFFF.B--9:BFB9;AAA?DFFFFBBA;DDBD;ABFBAF.AB/A.
@M03896:38:000000000-B4D98:1:1105:27048:11530 1:N:0:166
TACGTAGGGGGCAAGCGTTATCCGGATTTACTGGGTGTAAAGGGAGCGTAGACGGAGCAGCAAGTCTGATGTGAAAACCCGGGGCTCAACCCCGGGACTGCATTGGAAACTGTTGATCTGGAGTGCCGGAGAGGTAAGCGGAATTCCTAGTGTAGCGGTGAAATGCGTAGATATTAGGAGGAACACCAGTGGCGAAGGCGGCTTACTGGACGTAAACTGACGTTGAGGCTCGAAAGCGTGGGGAGCAAACA
+
>AA1>@>>A1>>0FAF00EEGGHE0AECGE2DFBC0AAADDGFEFGECEEEEF?B//EGBBFGFBGHHGHDFGFFB@CEEE/EE<@GFFHHEG?@<BBCFGHGHE1?<DHFB?<1?<?G<FDGGAFF->>@CC?GFFHHGCGCGHFFBB0;:<;;;;999C0BC;C.;;:EFFF0CFB0/A.-A;B;--;BBA;@=--A@=@@-9:9://;@--;-;//;9-99--;B?--;9F-AFB;A?@---;9//F-
@M03896:38:000000000-B4D98:1:1105:17046:11548 1:N:0:166
TACGGAGGGTGCAAGCGTTAATCGGAATTACTGGGCGTAAAGCGCACGCAGGCGGTTTGTTAAGTCAGATGTGAAATCCCCGGGCTCAACCTGGGAACTGCATCTGATACTGGCAAGCTTGAGTCTCGTAGAGGGGGGTAGAATTCCAGGTGTAGCGGTGAAATGCGTAGAGATCTGGAGGAATACCGGTGGCGAAGGCGGCCCCCTGGACGAAGACTGACGCTCAGGTGCGAAAGCGTGGGTAACAAACA
+
>AAA1>A1>>A>CGFF0AEGFGHF0EEGHDD221ABAAAEAFGEEAEEEEE/B//>EEEGFGHHGH@BFFGFFDGHHHHHGGGEEGHEHHHFFH/FGCBBFGDFF>FHHHFFGFHFECGH<C1?FGG??CFFFFC-A@9;;9BFFFFF;FFFF;/;;-9;AFFFFF9;A-AFFEFFBFB-9-BFFFFA@@?AF@-@--;9=-@;@@=9;;A-;@AABB;/9-;9BBF/BB/--;@AF?B-@--9/;:B---
@M03896:38:000000000-B4D98:1:1105:24229:11573 1:N:0:166
CACGATTAACCCAAGTCAATAGAAGCCGGCGTAAAGAGTGTTTTAGATCACCCCCTCCCCACTAAAGCTAAAACTCACCTGAGTTGTAAAAAACTCCAGTTGACACAAAATAGACTACGAAAGTGGCTTTAACATATCTGAACACACCATAGCTAAGACCCAAACTGGGATTAGAAACCCTGGTAGTCCGGCCTACTGACTATAGTACCATCTCGTTTGCCGTCTTCTGCTTGAAAAAAAAAACAATTAAT
+
A1AAAAA1@@FA11FEFGDGGG1A11G0EEGG?ECD10DGGHHH2B1EG1FFFGGGGFGGF/BF@GFGHHFHHHHGFGH1FFHHHBEGBFGHGGHFF1B2BGGHHHE/<GGDFGH>FFCAFF/BFGGFHH12F1@<>FFG2>@10?E/GG11<11FG>FGHFGFGD1GHGHC0<=DGFGGHBG<D00;G.::-./:<:0CFFFB;;BFB0;F0;.;...;9-CAF.;09;///-///---9-9:--/////
@M03896:38:000000000-B4D98:1:1105:24232:11952 1:N:0:166
TACGTAGGGCGCAAGCGTTATCCGGAATTATTGGGCGTAAAGAGCTCGTAGGCGGTTTGTCGCGTCTGCCGTGAAAGTCCGGGGCTTAACCCCGGATCTGCGGTGGGTACGGGCAGACTAGAGTGCAGTAGGGGAGACTGGAATTCCTGGTGTAGCGGTGAAATGCGCAGATATCAGGAGGAACACCGATGGCGCAGGCAGGTCTCTGGGCTGTCACTGACGCTGAGGAGCTAAAGCATGGGGAACGACCA
+
>AA3AFFAAF?DEE?C2AEAGGHEEEEGHFFGFFFBAAAEGFGCB3G1EEC1B0>@EEEHGEF/>EA?FE@E?FFFBGGHECEGBBHH2GHHG?@/?/?1?C/>@D-EGGDFCGC.CFCDCGFGGHG;GGF0CDD-CABB.9BFFFFG0/9;:;0;:9=BEFFFFFA;@-B/BFFFBB9.?.BAFFDBAF??B-.-;-;;ADFB/999/..;;./;;FBBF?A?..:.;9A.//;/B9F/;.9A.9:;-;-
@M03896:38:000000000-B4D98:1:1105:19985:11956 1:N:0:166
TACGGAGGGTGCAAGCGTTAATCGGAATTACTGGGCGTAAAGCGCACGCAGGCGGTTTGTTAAGTCAGATGTGAAATCCCCGGGCTCAACCTGGGAACTGCATCTGATACTGGCAAGCTTGAGTCTCGTAGAGGGGGGTAGAATTCCAGGTGTAGCGGTGAAATGCGTAGAGATCTGGAGGAATACCGGTGGCGAAGGCGGCCCCCTGGACGAAGACTGACGCTCAGGTGCGAAAGCGTGGGGAGCAAACA
+
BBB@ABBBB?AAB5GA2AEEFGHF2ECFHDEB53ABAAEEHHHGG0EEEGG0B0>>FFEHHHHEGH@FGHHGHFHFHHHHGGGGEFHHHHHHFGGGHFFBGGGHGGHHHHGFHEC2?FH?FF<?GGG0?CCEFFA-<;9AEFFFFFFFFF/B;;;;;99;AFBFFB:;9;AFFFFFEBBFFFBFFFFF9-99A@D;-AA99=DBFB9;ABFFFFFBBBBBBDDFFDF/;FFFDFC;FADDF--E-AEFFF.
@M03896:38:000000000-B4D98:1:1105:6175:12134 1:N:0:166
ATGATACGGCGACCACCGAGATCTACACGGATATCTTATGGTAATTGTGTGCCAGCCGCCCCTGTAGTCCGGCTGACTGACTACTCACTGCTCTCGTATGCCGTCTTCTGCTTGAAAAAAAAAACACAACAGTCGCAAATTCCAACGTCTGTAGTTAATATCACACACCACATTATTACATCAACACTTACTAATCAATCTACACAAAACATACATTACTATAATCATGAGACCAATCAAACATCACATC
+
ABAAAFFAAA>>2E2C2A2EEFFHHHHHDG2EEF5GHDE5AFDFFFGFBEFGFFBEFEEF??FGF4B@FD1>>>EEGFGFHHFHHHGGGG3?3B?E?EB3B3<?CF/3D3DD>@C<220>/>-><<>..../00.-<.:000000/.:./.00000000000099/..9...00;000000000/0;00000;://////////./.....//9///////////;/9////;...//;//9.99/////
@M03896:38:000000000-B4D98:1:1105:13107:12368 1:N:0:166
TACGTAGGGCGCAAGCGTTATCCGGAATTATTGGGCGTAAAGAGCTCGTAGGCGGTTTGTCGCGTCTGCCGTGAAAGTCCGGGGCTTAACCCCGGATCTGCGGTGGGTACGGGCAGACTAGAGTGCCGTAGGGGAGACTGGAATTCCTGGTGTAGCGGTGAAATGCGCAGATATCAGGAGGAACACCGATGGCGACGGCAGGTCTCTGGGCTGTAACTGACGCTGAGGAGCGAAAGCATGGGGAGCGAAC
+
>?A3>F>AAC?AAC?A22EEGGHEEAAFH5FG5BABAAE1EBFHGGHEEFEEBE>EEEEGBEB>>E??BF/?E/F4GFGFGEE/>BG2FGHHGC/<C/?1?@>AA.@AGGGFFGG?ECG<;CFCHB0AAEGCC?C-ECFB;F/CFFB0;C/B;;;CA9.9.BBF/;:A--;FFFFFBBF..AFFFFD;9@D.:-@--9@D-;ABFFB;B..;9AF/BF//B.9D.A..9.99B999FFFB.9:?-AAA-@
@M03896:38:000000000-B4D98:1:1105:8009:12434 1:N:0:166
TACGTAGGGGGCAAGCGTTATCCGGATTTACTGGGTGTAACGGGAGCGTAGACGGTGTGGCAAGTCTGATGTGAAAGGCATGGGCTCAACCTGTGGACTGCATTGGAAACTGTCATACTTGAGTGCCGGAGGGGTAAGCGGAATTCCTAGTGTAGCGGTGAAATGCGTAGATATTAGGAGGAACACCAGTGGCGAAGGCGGCTTACTGGACGATAACTGACGTTGAGGCTCGAAAGCGTGGGGAGCAAACA
+
ABBBAFFB3A2>2AFA2AE2GGHEFCEGHHBFF3AAFEGH5AEGGGEEGGCGFG>EFB?EFBBFFHBBBGHHHFD4G1?FHHH/FGFFGHGHHEFFFFFEHGHHGHBGFHFFGGHBBDDGB2@FGFHGDGGFGGDGGHFG-<CEHHGGGFDBD===;:::.CHGFFFADFGGGFGFFFFGDACCCFGGFFGFA?@DA.9-@FFFFBB;FB.;9AEEFFF/BDFF.E/;EFAB9...FADB;B;E-D?BFF;
@M03896:38:000000000-B4D98:1:1105:3994:12523 1:N:0:166
TACAGAGGGTGCAAGCGTTAATCGGAATTACTGGGCGTAAAGCGCGCGTAGGTGGTTTGTTAAGTTGGATGTGAAATCCCCGGGCTCAACCTGGGAACTGCATTCAAAACTGACTGACTAGAGTATGGTAGAGGGTGGTGGAATTTCCTGTGTAGCGGTGAAATGCGTAGATATAGGAAGGAACACCAGTGGCGAAGGCGACCACCTGGACTAATACTGACACTGAGGTGCGAAAGCGTGGGGAGCAAACA
+
BCBBBFFCCAAA4FFF22EEAGHFEEGGHHFFCBBAAAAEGHHGGCGEFGGGBGGAFHGHHEGGGH4@FFFGHFFGHHHHGGFGEGHGFHFHHHGHF?FFHHHHHHHHFGFFBBFDGFHFG>FF@GBGGHHGHHGDFGDFEEHGHHHHHFBCG0<=<<<AEHHHHGA;EFEHHFGGGFHFDCFFFFGGFGGGCBGFGEE@FCFFFFFFAFFFFFFFFFFFFFFFFBFEFFF@ABAAFFFFFFFFFDEFBFA
@M03896:38:000000000-B4D98:1:1105:7983:12541 1:N:0:166
TACGTAGGGGGCAAGCGTTATCCGGATTTACTGGGTGTAAAGGGAGCGTAGACGGTGTGGCAAGTCTGATGTGAAAGTCATGGGCTCAACCTGTGGACTGCATTGGAAACTGTCATACTTGAGTGCCGGAGGGGTAAGCGGAATTCCTAGTGTAGCGGTGAAATGCGTAGATATTAGGAGTAACACCAGTGGCGAAGGCGGCTTACTGGACGGTAACTGACGTTTATGCTCGAAAGCGTGTGGAGCAAACA
+
AAA1ACF?111>0A00AAE?FGFE00EEGCDHB1A0EE1GBAGG/BE/E/AFE?B?/B?BEBF/FGBBBDEGH2@B11BFFEBCBCGFBFFHFFGF1FGFHHHHDGFH<FB1FBFBBDH2BBFGHHHCCCCCC/AA01<-><-FGGHHDH00<===<-=;CB0CCC.;AC.:00CF0F0C/9;;BBE9.CFFA-;:-9A99@@@FF9/;BA?;A-ABFFFFBA-/-/99BBB9BA?F-9A---/-9;BFF-
@M03896:38:000000000-B4D98:1:1105:3986:12543 1:N:0:166
TACAGAGGGTGCAAGCGTGAATCGGAATTACTGGGCGTAAAGCGCGCGTAGGTGGTTTGTTAAGTTGGATGTGAAATCCCCGGGCTCAACCTGGGAACTGCATTCAAAACTGACTGACTAGAGTATGGTAGAGGGTGGTGGAATTTCCTGTGTAGCGGTGAAATGCGTAGATATAGGAAGGAACACCAGTGGCGAAGGCGACCACCTGGACTAATACTGAAACTGAGGTGCGAAAGCGTGGTGAGCAAACA
+
>?A3ABBAAA?ABBFE?E22ABB4AAFGHGB5532AAAAEHHGEGCFCAE0ADFFEFGGHHH@GFF4BCGFFG@F4EFCBFGCEECGFGHHHFFFFH?BFGGBGGFHBGHFGHFF2FCGFCGHHBGFF?FGFHGE</@<<<CFDF1>11>=0====-<<<<0000;;;;A.G00CC:;099.9A/FGA.9CBAA-?-..;-=B;.;.;..;FF/;99/////;9///99.9-9-@.B.;.-99/9FFFFF.
@M03896:38:000000000-B4D98:1:1105:12765:13033 1:N:0:166
GAAACCCTTGTAGTCCGGCTGACTGACTACTCACTGATCTCGTATGCCGTCTTCTGCTTGAAAAAAAAAAAAATAATAACAAGATTAATGTATAGCTAACGCAACTGATCGTGGTCTCTATATAAACTCATAGAGCATAAGATTGCTAAGCTGTCAATAAATAACGAATATTAACACCGTGTGATATAGAAAGGTATATACACAGTATGAGAAAGAGAAGCATCACTAGAAGTACACATAGACATAGCGTG
+
BCCCCFBFFFFFFGGG?2EECEFGGHHHHGFF5CDBBD5DGHGGHHHHGFCHGFGHGHHHGBFBBAEE>>/>/0?3444?3322334BB44?44444443?////2?2B3/20/=2222>@2>2>1=11?=111111?1?1111111111>11=11111000000.....0000000.-:...0000000000.00000000:0.0000000000///0/000000000990;00000000000;000-..
@M03896:38:000000000-B4D98:1:1105:22918:13494 1:N:0:166
TACGTAGGTCCCGAGCGTTGTCCGGATTTATTGGGCGTAAAGCGAGCGCAGGCGGTTTGATAAGTCTGAAGTTAAAGGCTGTGGCTCAACCATAGTTCGCTTTTGAAACTGTCAAACTTGAGTGCAGAAGTGGAGAGAGGAATTCCATGTGTAGCGGTGAAATGCGTAGATATATGGAGGAACACCGGTGGCGAAAGCGGCTCTCTGGTCTGTAACTGACGCTGAGGCTCGAAAGCGTTGGGAGCGCACCG
+
>AAA>CB3@DFF?EAE2AEEFGH22BEGGFFGC3ABAAAECAFEE0E0EEEEB0>>EEEFGHHFFG4BFB3BFGHFEDFCGGE0?BF?GHHFFG3BB2?><?C11?FGGFBFGHE1FFG><@?1?1<<C?1<1<FBA.><FFGHGHHD>=1<==G-<<<CDFGG;.:;ACHGBCC00;:.C/;FFG-:;-;;-@B9.;.;;=DBFF/9;;BBBB/B://B.99.9.E?.;-;9A.9;..;.-..A>-9@-9
@M03896:38:000000000-B4D98:1:1105:8285:13636 1:N:0:166
TACGTAGGGTGCAAGCGTTATCCGGAATTATTGGGCGTAAAGGGCTCGTAGGCGGTTCGTCGCGTCCGGTGTGAAAGTCCATCGCTTAACGGTGGATCCGCGCCGGTTACGGGCGGGCTTGAGTGCGGTAGGGGAGACTGGAATTCCCGGTGTAACGGTGGAATGTGTAGATATCGGGCAGAACACCAATGGCGAAGGCAGGTCTCTGGGCCGTCACTGACGCTGAGGAGCGAAAGCGTGGGGAGCGACCA
+
>>AA>FF@BFBAAFAA2AECEGHEAAEFH5DF53BBAAAEGHF?FCGEEAFABE>EEFEEE/EEEECEEEGGGEFHHFHFFEHGGHHCGF?GBGDCCCGGGC@CC@-.CGADFCC-:;BFD9FFGGG-EFFG.DA-;ABFEBFFFFFFDDFFD;9BA-9AA.;BBFFFFFFFFFFF=B--.9BF;BDFEFFF;;@=@D99.BFFFFB;/..;9@DDDFFFFFFFDD../:;@>@9DF.ADFFFA;A@D-@;
@M03896:38:000000000-B4D98:1:1105:6244:13791 1:N:0:166
TACGGAGGGTGCAAGCGTTAATCGGAATTACTGGGCGTAAAGCGCACGCAGGCGGTTTGTTAAGTCAGATGTGAAATCCCCGGGCTCAACCTGGGAACTGCATCTGATACTGGCAAGCTTGAGTCTCGTAGAGGTGGGTAGAATTCCAGGTGTAGCGGTGAAATGCGTAGAGATCTGGAGGAATACCGGTGGCGAAGGCGGCCCCCTGGACGAAGACTGACGCTCAGGTGCGAAAGCGTGGGGAGCAAACA
+
AABBB>ABBAAA4AG4A2EA2BEFEAFFHFBGBBABAAAEADFEEAEFEEGGCGFEGAEFFB4DF@@BGHH4FEF?GGFFFEG?GGG3BF0GHAC?2FFFBFHGFF2F2?>></@@AEHHHA1<??GHFGEEHF1>F-<=C<D0G00<GFCG<<==A;;@CBGBGHE.DB?F0BBBFFF.9.90CFGGGGGAFDB=BFE--99@99@EAB.99-9./BBBBDF?FDFBBFBB?;=DBD.9@A;.9..FEFA
@M03896:38:000000000-B4D98:1:1105:27772:14135 1:N:0:166
TACGTATGGTGCAAGCGTTATCCGGATTTACTGTGTGTAAAGGGAGCGTAGGTGGCAAGGCAAGCCAGAAGTGAAAACCCGGGGCTCAACCGCGGGATTGCTTTTGAAACTGTCACGCTAGAGTGCAGGAGGGGTGAGCGGAATTCCTAGTGTAGCGGTGAAATGCGTAGATATTAGGAGGAACACCGGAGGCGAAGGCGGCTCACTGGACGCTAACTGACACATAGGCTCGAAAGCGTGGTGAACAAACA
+
1>A1>@BB131B111A1A1AGGH00A0EG12DA212BBFFD2BAC?AAAA//11B00FA/ABG/B/F>>GFDBD21FF?EE/>>>>F1BGG/>///>/0BB2?1?1/>?F11?1>1??//?<F111??<>..-<.-<.C--;A.0<G0;GB0C;:09;9-.0;C0;99;AE0000;90B9.9-9BFB--;9-;-@-9-;--;-;9B;/9;A---9-/9;F999-//////;-99--/------//:9:-9-
@M03896:38:000000000-B4D98:1:1105:16200:14157 1:N:0:166
TACGGAGGGTGCAAGCGTTAATCGGAATTACTGGGCGTAAAGCGCACGCAGGCGGTTTGTTAAGTCAGATGTGAAATCCCCGGGCTCAACCTGGGAACTGCATCTGATACTGGCAAGCTTGAGTCTCGTAGAGGGGGGTAGAATTCCAGGTGTAGCGGTGAAATGCGTAGAGATCTGGAGGAATACCGGTGGCGAAGGCGGCCCCCTGGACGAAGACTGACGCTCAGGTGCGAAAGCGTGGGGAGCAAACA
+
ABBBBABBCAAABEGCC?EEAGHFFFGGHFFFBBBAAAEEFHHGGGGGGGGGCEEEGGGGGGHGFG@GHHGFGHHGHHHHGGGGGGHFFGGHHHGFGFGGHHHHHHFHGHGFHGHCFHHHHFGGGHHHGGGGHGGGGF@AEFFFFFFFFFBFB;::@@:;AFFFFFFADCEFBFFFFFFFFDFFFFFFFBDFFFFFFFFFFFFFDFAEFFFFFDDDFFFFFFFFFFFFFFFCDAFDFDDFCFF?BFFFFFF
@M03896:38:000000000-B4D98:1:1105:28819:14697 1:N:0:166
TACGGAGGGTGCAAGCGTTAATCGGAATTACTGGGCGTAAAGCGCACGCAGGCGGTTTGTTAAGTCAGATGTGAAATCCCCGGGCTCAACCTGGGAACTGCATCTGATACTGGCAAGCTTGAGTCTCGTAGAGGGGGGTAGAATTCCAGGTGTAGCGGTGAAATGCGTAGAGATCTGGAGGAATACCGGTGGCGAATGCGGCCCCCTGGACGAAGACTGACGCTCAGGTGCGAAAGCGTGGGGAGCAAACA
+
3>AA>3ADDA>>4GGF22AEAGHBEEFGHH5F532AAAAEGFHGG0EEE?0>AE?/EEEHFHHHBBFF@B@BFBF4FGHHF@>/>EHHHHHGA0?BFFB?FGFGDD2FGBFFGCC1/<?G001?GGFF?AFE1<AA?--;9FFBBFFB9B/9:;;;999;A/FFFB;AA?EB//FFFBFF.ABBFFFD---.;9@;-/;9>=B>BB-;.9FB;-ADFFFFFAFDD.//;9;9.;99B..:9--.-.9BFF9
@M03896:38:000000000-B4D98:1:1105:7464:14778 1:N:0:166
TGATACGGCGACCACCGAGATCTACACGGATATCTTATGGTAATTGTGTGCCAGCAGCCCCGTGTAGTCCGGCTGACTGACTACTCACTGATCTCGTATGCCGTCTTCTGCTTGAAAAAAAAAATAAAATCAAATGATAAACTCACGAAGTGACAATAACAACATAAAAGTACGAGAACAAAAAGAATCACGAAAACGAATAAGTGACAGTCAGGAAGTCAATGAGCAGAAGAAGTAACTAACCAGCAAAA
+
ABBBAFAADBDDC?EF?2EEEGGFBDFECEEEGFFH5FFFDGGHHEGFGGBFGHGFFBFEEEA?FGGGHGGEGCCGFHHEGHFFHHFHHH3B4BFFF?BBB?/?/FFFHHEGHHHCG3@/>@<@0<1<<11111111100<0<00/.....000:0000000:./0;000000.....///..9...000/....-/-;...///////;9B//./..////////;/;//9/9////9////.99.../.
@M03896:38:000000000-B4D98:1:1105:6068:14853 1:N:0:166
TACGGAGGATCCGAGCGTTATCCGGATTTATTGAGTTTAAAGGGTGCGTAGGCGGGATAATAAGTCAGTGGTGAAAGTTTGCAGCTTAACTGTAAAATTGCCGTTGAAACTGTTATTCTTGAGAGTCGATAAGGTAGGCGGAATGTGTTGTGTAGCGGTGAAATGCATAGATATAACACAGAACCCCGATTGCGAAGGCAGCTTACCGGGCTACATCTGACGCTGATGCACGAAAGCGTGGGGATCAAACA
+
BBBBBBBBAFFCC2E2E?E?GFGEEGGGHB5A55B5BGHGFFFG11EEAFEDFEEECBFHHHHHFG4B4DGBFFGFF?BGFFHHHHHHHHHHHHGGHBBBG3BDAGFFBGBDBBF22@FGGFG/@@2</<?FHFGFHGHCC>DFHFD=G.CDC=0=;:;AEHHHFC0<GHHHHGGGGGGGGFGGGGGA-;DEFGGFFFFADFFF/B9AA;@9FF9:BFB9BDADDDFFBFBEF..AFF?AC-9A;A.B/9.
@M03896:38:000000000-B4D98:1:1105:21790:15000 1:N:0:166
TACGGAAGGTCCGTGCGTTATCCGGATTTATTGGGTTTAAAGGGAGCGTAGGCCGGAGATTAAGCGTGTTGTGAAATGTAGATGCTCAACATCTGCACTGCAGCGCTAACTGGTTTCCTTGAGTACGCACAAAGTGGGCGGAATTCGTGGTGTAGCGGTGAAATGCTTAGATATCACGAAGAACTCCGATTGCGAAGGCAGCTCCCTGGAGCGCCACTGACGCTGAAGCTCGACAGTGCGGGTATCGAACA
+
1>A111>A1BDFG1A10A00FGGECEEGH1DF11AEFG1F1A1FE?E?EEE?FGA/?>EHGD@FGC/?BGCG/@21FBGBGHFEGHHH1FBFFDFG>BB0BB<B/E//?FBFGHEGHHHF11FGGH?C/<@CA0??1E/><@CGHGGECCGEE0<<-;;;CF000<;;BB9C0CFGGGGG?EFFGG0C@FG?FB@---::-;BF/;9;---;-;-;A/B/B-;9--/;:BBA---;B/B-9-9-;;9-B;9
@M03896:38:000000000-B4D98:1:1105:18622:15158 1:N:0:166
TCCGGCGACTGACTACGCTACTATCTCGTATGCCGTCTTCTGCTTGAAAAAAAAAAGAAAAATAAAACTAAAACTCCACTAAGTAGTAAAAAACTACAGTTGACACTAAATCGACTAACAAAGTGGACATAACATATCTGAACACAAAAAAGAAAAAACCCAAACTAGGATAAGTAACACTGAGAAATCACATGACCTCAACATCACTTATATAGTACGAATTATTCTGATTGAAACATCAATAATCCAAG
+
BBBBBDBDADACFFGF?CFCAGFA5FHHFEBCBB22ABFHHHGHHFFFBFEEEEE/1113BB13BG3B33FGF33B33B43?3?444?4B43>/22BB22?222?22?2?22/@B/B221100111111?111111111111<<0.<00.-.<./<.:...;:.C000/;0000000;0/900000/000/00;0CC0;/;/9/00//////://///9.;..///9///;//////9B/B/////9////
@M03896:38:000000000-B4D98:1:1105:8533:15276 1:N:0:166
TACGGAGGGTGCAAGCGTTAATCGGAATTACTGGGCGTAAAGCGCACGCAGGCGGTTTGTTAAGTCAGATGTGAAATCCCCGGGCTCAACCTGGGAACTGCATCTGATACTGGCAAGCTTGAGTCTCGTAGAGGGGGGTAGAATTCCAGGTGTAGCGGTGAAATGCGTAGAGATCTGGAGGAATACCGGTGGCGAAGGCGGCCCCCTGGACGAAAACTGACGCTCAGGTGCGAAAGCGTGGGGAGCAAACA
+
BBBBBA3DDAAAFFGCA?AEAGGFEEFGHFDBBBABEAAEGGGGG?EEGGGE?E@@EEEHHHHHFGFFGFHGHGHGHHHHGGGGEGHGHHHHGHGHGGHHHHHGGHDGGHGFHGHFGHFFGHGGHHHHFGGGHHCCCF>AEFFFFFFFFFBFB;;B9@;BEFFFFFFADFFFFFFFFFFFFFEFFFFFF@CDFFFFFDEBDFFFFF@AFFFFFADDFFFFFFFDFFFFBFBAABBDFFDDFDFFFDAFFFE
@M03896:38:000000000-B4D98:1:1105:13546:15802 1:N:0:166
TACGGAGTATGCAAGCGTTATCCGGATTTATTGGGTTTAAGGGTGCGCAGGTTGTTTGATAAGTCAGTGGTGAAAGTCTGTCGCTTAACGGTAGGATTGCCATTGATACTGTTGGACTTGAATATGGATGAGGTAGGCGGAATGTGTAGTGTAGCGGTGAAATGCATAGATATTACACAGAACACCGATTGCGAAGGCAGCTTACTAATCCATCATTGACGCTGAGGCACGAAAGCGTGGGGATCAAACAG
+
>3>A>3>3BD5DBFGCAA?EAGHEEE2ADG5D5A22FEHHHFFGGAAEE??FBBBBFBDBFFBFGHBDF?DEBFHHFGFF4F1?1?A3BE@?G?AEG31GHFGHGGEHDDDFDDGBFD?BFB?FFHFBEGGH0011/?<><>?F?F<B11?DD1@/>>><1FDBF1>>F0DDH0=0<<0<</</CE-:-C.C.---.CF.;FFBFFF00B00CB00B00BC..;9..;EF.:.9.;.9A9--...;;/9FB
@M03896:38:000000000-B4D98:1:1105:20186:15832 1:N:0:166
TCCGGCTGACTGACTACTCACTGATCTCGTATGCCGTCTTCTGCTTGAAAAAAAAAAAAATAACTACATATCAACTAAACAAGATTCAAATTATGAAATAACAATGTAATGATAAACACATGATGATATCTAGAGCGGTATATATCTATAGTCAGCAGATGACACGAATGAATGACAAACACATACTGAGATAAACAACATATATCGGTCAATCAATAGAAATTACAATAATATATACAACAATACAAATA
+
BBBBBDDB?CFFAGGFBFFB4GBFD5FFFFEFFFGEEEGFFHGFDFGHBB5F00AE00/>B33BB43@4BB4443@33333/2233B?4444344443443333?3433333B333230/2222222222222222/<<//1111?11111<11>1100<11111.-../00000000/....:0:00000000000.../00000:-...00000000000000;000000000/;////..//;/////
@M03896:38:000000000-B4D98:1:1105:8083:15876 1:N:0:166
TACGTAGGTCCCGAGCGTTATCCGGATTTATTGGGCGTAAAGCGAGCGCAGGCGGTTAGATAAGTCTGAAGTTAAAGTCTGTGGCTTAACCATAGTACGCTTTGGAAACTGTTTAACTTGAGTGCAGAAGGGGAGAGTGGAATTCCATGTGTAGCGGTGAAATGCGTAGATATATGGAGGAACACCGGTGGCGAAAGCGGCTCTCTGGTCTGTAACTGACGCTCAGGCTCGAAAGCGGGGGGAGCAAACAG
+
>3AAAFFAFF4BA2EE2AEAGGHGCDEGHGGDFBFBAAEE1FHGCEEEGCECDEEEE>13G@@BB@BBBGHBFGHHH44BFFF0CGHGGGHDFEGGB4?EFGG1C1B1B?B2DG@@@@F111>F1>F1@10C?D?D<FFGBDFBDF1=1F1=1==<-.=CDDDGG.;::.<CGFHFCF/:.9.;BC;?B@DF??BBAF?--9:BB9B/BB;;;/;BFFBB.9...///:F--.;./.-;-@-@;..//A.9
@M03896:38:000000000-B4D98:1:1105:23794:16655 1:N:0:166
TACGTAGGGTGCAAGCGTTAATCGGAATTACTGGGCGTAAAGCGTGCGCAGGCGGTTCGGAAAGAACGATGTGAAATCCCAGAGCTTAACTTTGGAACTGCATTTTTAACTACCGGGCTAGAGTGTGTCAGAGGGAGGTGGAATTCCGCGTGTAGCAGTGAAATGCGTAGATATGCGGAGGAACACCGATGGCGAAGGCAGCCTCCAGGGATAACACTGACGCTCATGCACGAAAGCGTGGGGAGCAAACA
+
AAA1>CCA11>>11FA11EEAFHFEAFEFFFFB1ABAAAEFGHGEEEEFC//AA/>EFEE//>FBG0//FFG1BB12FGHHFFGGHHHGHHGHFFFFFEBGHGFGF1/CFFB<BB/>>CFF11111<?DDGHHG.<<-<CCGHHHHF/CCCCA;;<;=</:;FGCG;CCG?FGF09CG@--;9CBFG;99A?F-@=>A?FBF--BE-/;9AFFFFBBF/9FABFFFFFB/B-9AA-BA-A@=--9AEBBF-
@M03896:38:000000000-B4D98:1:1105:6030:16701 1:N:0:166
TACGTAGGTCCCGAGCGTTATCCGGATTTATTGGGCGTAAAGCGAGCGCAGGCGGTTAGATAAGTCTGAAGTTAACGGCTGTGGCTTAACCATAGTACGCTTTGGAACCTGTTTAACTTGAGTGCAGAAGGGGAGAGTGGAATTCCATGTGTAGCGGTGAAATGCGTAGATATATGGAGGAACACCAGTGGCGAAGGCGGATTGCTGGACGATACCTGACGATGAGGCTCGCAAGTGGGGGTGGCAAAAAG
+
1>A1AF?A1DFFGCGA0A0AAFGE0AF0G1AA1A/AEAEEFDGCEGGGG?EEE?>EG/BEGFHHBF2FGDG2@@21/>EEE000<FGB1FG<111>>>/???<F<<F1?0?><1>2@1??1?<<GGFFH1C?@E>>.>=<DDGFFDDB<00=0=D<-.-.;:0<C.;.-9;00;9FF09../::C?.;0;F.@---9A@--;-;;B9/9----9-;;99/;--9///--;--9;-;9/-;@--99-/----
@M03896:38:000000000-B4D98:1:1105:24350:16749 1:N:0:166
TACGTAGGGGGCGAGCGTTATCCGGATTCATTGGGCGTAAAGCGCGCGTAGGCGGCCCGGCAGGCCGGGGGTCGAAGCGGGGGGCTCAACCCCCCGAAGCCCCCGGAACCTCCGCGGCTTGGGTCCGGTAGGGGAGGGTGGAACACCCGGTGTAGCGGTGGAATGCGCAGATATCGGGTGGAACACCGGGGGCGAAGGCGGCCCTCTGGGCCGATACCGCCGCTGAGGCGCACAAGCTGGGGGGGCGAACA
+
1AA1>CB11>1>0E0E/AA/FGGAAEFGGDDDBBCBEEGEHGHEE?E@EEEA>//<ECC>>B@<BF?>//<<<-;;;;-:;A?-;;AB/FFAB@@-;@9@FFF@@@@@@E-BE;A-99;;-;-;BE@@9;-;9A;;--;---BBFFFB--9@;//;99-;-9BFF;-;@->BFFFF<----99BBBB@?-@-;;@>@-:@?@@----//------9;9--;--9------9--;:F-9/9--@------9-
@M03896:38:000000000-B4D98:1:1105:12590:16941 1:N:0:166
GAAACCCCAGTAGTCCGGCTGACTGACTACTCACTGATCTCGTATGCCGTCTTCTGCTTGAAAAAAAAAAAAACTCTTCCTCATTTTAAAACACACTATCAAACACCCAAAGGCCAACACAACAGTACATATCATCTCTCACACACACCACACTCACACACCCCCGTTGCTATAATACTCTCACTATACGCACACATAACTACTCCATATAGCCTACATACCAGTACTACTGTACATAACTTAACATATCA
+
ABBBBB>AAAFFFGBFF?AECAFGFFGHFHGG5CB5BD5BFHGCHFHHGGGHGGFAGDDFFB5BBA?E/>>>>/3B443?3333444?3343?0//3222222200//?/022/?////</?//0<1?1<11<1<111111<1<.>.<.....<<//0<.;..A--....000000090;000000009...--..000/;;////9//////9//.9//////;///////9/;//9/////9///////
@M03896:38:000000000-B4D98:1:1105:3947:17372 1:N:0:166
TCCGGAGGGTGCAAGCGTTAATCGGAATTACTGGGCGTAAAGCGCACGCAGGCGGTTTGTTAAGTCAGATGTGAAATCCCCGGGCTCAACCTGGGCACTGCATCTGATACTGGCAAGCTTGAGTCTCGTAGAGGGGGGTAGAATTCCAGGTGTAGCTGTGAAATGCGTAGAGATCTGGAGGAATACCGGTGGCGAAGGCGGCCCCCTGGACGAAGACTGACGCTCAGGTGCGAAAGCGTGGGGAGCCAACA
+
A3>3>3ADDAAAFFGF2AAAFGGBBAFFHHADD3ABAAEAAFGGGGEEGE00?E>E>EEHHGFHGHFFBDGHHED4FGFFGE?EEEGHHHFHF0?/?/B0?FFGHH2FGHGGHHE1?FHHGCCGGFGG><FCHHD-<-999BBFFFF;BBBFF;/:/9;BFBFFFFA;.BF///BF9/;ADA.BFFFF-9@D99;@9.9-;9>>BBBAFFFB9BDD/B//B.;ADA/BB999D;-9BDAA?-B?-..BFE.
@M03896:38:000000000-B4D98:1:1105:27273:17725 1:N:0:166
TACGTAGGGAGCGAGCGTTATCCGGAATCATTGGGCGTAAAGCGCGCGCAGGCGGTCTTTCAAGCGGCGGCGTCGAATCCGGGGGCTCAACCCCCGGAAGCGCCCCGCACTGGAAGCCTCGGATGCAGCAGGGGGCGGCGGAATTCCCGGTGTAGCGGTGAAATGCGCAGATATCGGTAAGAACACCGATGGCGAAAGCAGCTCTCTGGGCCGTCACTGCCGCTGAGGCGCCAACGCCGGGGGAGCAAACA
+
??AAABB1A1>1E?1EAAE0AFFB0BAFFDDD21/BAAABC2BAE/E>E@//E/>/>/BBFEEGF/>ECCB>>>>-<1>CC-<<-;AECFF?ACA-:9-.;-;@@@--;@@B;FB/EFFF?9;-99//;-AA@-@---;--@@EBBFF-9;9A;/9--9-9FBFFF?B-@@FFEBA@-9://9;FBA9--9-;@----9//9;BBF///----;=-;;///;9-------------9@;--;9-;AAF/A-
@M03896:38:000000000-B4D98:1:1105:16405:17759 1:N:0:166
TACGGAGGGTGCAAGCGTTAATCGGAATTACTGGGCGTAAAGCGCACGCAGGCGGTTTGTTAAGTCAGATGTGAAATCCCCGGGCTCAACCTGGGAACTGCATCTGATACTGGCAAGCTTGAGTCTCGTAGCGGGTGGTAGAATTCCAGGTGTAGCGGTGAAATGCGTAGAGATCTGGAGGAATACCGGTGGCGAAGGCGGCCCCCTGGACGAAGACTGACGCTCAGGAGCGAAAGCGTGGGCAGCAAAC
+
AAA11A>?@AAAF1GA00A0AGH0A0AFGFFFB1BBAA/AFGGFGEGEEEE/BEE>E?>FFF2BB@@1FFB@1DHBGHFHG??/>EHGGHHHAA/B1?BBFFGHHDDGGH121/F@/F?G00FGHHGF?<>.<<---<<=0;0CGHH:0B:GG:;:--;-90;0C;.;.;?;00CFF0;.E./F0CF-9@@BF@--9-;--@@-@@@A9B--99--;//::---9-///-:;9-;AF-9--@--9:AB/A
@M03896:38:000000000-B4D98:1:1105:5259:18105 1:N:0:166
TACGTAGGGTGCAAGCGTTAATCGGAATTACTGGGCGTAAAGCGTGCGCAGGCGGTTTTTTAAGTCTGTCGTGAAAGCCCCGGGCTCAACCTGGGAATTGCGATGGAGACTGCAAGGCTTGAATCTGGCAGCGGGGGGTCGAATTCCACGTGTAGCAGTGAAATGCGTAGAGATGTGGAGGAACACCGATGTCGAAGGCATCCCCCTGGGTCAAGATTGACACTCATGTCCGAAAGCGGGGGGAGAAAAC
+
BBBBABF?A>AAFFGA2AAAFDG22EFGH55FBFAAEAEEEHHEEEEEFE0EBE>>EEE1>EGHFFG4BGFF?HE4FFHGGC@@EEG1BGHH0FGFHBB?FDGHCCBCFEFCGHHF/FGG<CGHHHH1GBA.-<-:@;9.-9AFE9F/:DEF9./;/99BBFBFF9;;ABFF///;B//.9;..;BA>>9..;99.9.;A/9/.999.?.;9./;9B9/99/////;//999..-9/.-99-9--.;;:/
@M03896:38:000000000-B4D98:1:1105:21918:18460 1:N:0:166
TACGGAGGGTGCAAGCGTTACCCGGAATCACTGGGCGTAAAGGGCGTGTAGGCGGGACGTTAAGTCTGGTTTTAAAGACCGAAGCTCAACTTCGGGAGTGGACTGGATACTGGCGCTCTAGACCTCTGGAGAGAGAACCGGAATTCCTGGTGTAGCGGTGGAATGCGTAGATACCAGGAGGAACACCGATGGCGAAGGCAGGTTCTTGGACAGCATGTGCCTCTGACGCGCGAAAGGGTTGGTAGCGAAC
+
11>11>11DAAA1FGA0AEEFGFBEEEEH1E11A/BAAEEC2BABAECEGF1BE>//>>/?F/BBFBBBBGHGGH1FFHHGCC/BCHG1FFGGA/CC/??F?GG..0GGHFGHHC<<<<<=D=GGFFC0CGHGFGACCG-;A?90CFFCB/;;9;;-9;-CEFFF;9;;@EFFFB;;-9-99B9FFB-;=ABB@@9-9;AA-;BF/9/;F/:-9B/9;9///BB;9/9;=@9--;:--9-9;-9;/--9-
@M03896:38:000000000-B4D98:1:1105:22786:18484 1:N:0:166
TACGGAGTGTGCAAGCGTTAATCGGAATTACTGGGCGTAAAGCGCACGCAGGCGGTTTGTTAAGTCAGATGTGAAATCCCCGGGCTCAACCTGGGAACTGCATCTGATACTGGCAAGCTTGAGTCTCGTAGAGGGGGGTAGAATTCCAGGTGTAGCGGTGAAATGCGTAGAGATCTGGAGGAATACCGGTGGCGAAGGCGGCCCCCTGGACGAAGCCTGACGCTCAGGTGCGAAATCGTGGGGAGCAAACA
+
AAAA>AA1B31B31F1E?EEFGH0BECFGFED2AAAAAEEHFGFG?EAEEC/AA>EEEB>FE2GBGF@FDFGGEGHHHHHGEECEEHBGHGE0B/GB/B1BFBGG1GHHH1??FF1??1@@CGF?<?<?EEEHH.->99;AFFFFFFF:/999//99-;;-/BFB:-;;99//BFFB/BF-;;/9B/-99--;-9-9-9--;;@@@-9;BA-9;--9/--;AB;--99BB;-:@--9;;--@-;@BFB/9-
@M03896:38:000000000-B4D98:1:1105:18883:19189 1:N:0:166
GCATTGATATTATCATAAAACGCCTCTAATCGTTCGTCAGCCAACGTTAGATCCTCAAAAACGACACCCCAACCATCAGCATGAGCCTGCCGCATTGCATCCATCAACCCCTGAATAGCAAAGCCTCTACGCGATTTCATAGTGGCTGCCTCCAGCAATCTTGAACACTCATCCTTCATACCTTTCTTTTTGCTCTACTTATACTCATCGCGAATCTCCTTACTCGCTCGTTCATCACCCACCTTCCCCC
+
>>>AA113BD33FEBBGB1111AEAFHFFHG00AB0BEA0BFCAF//0B/1211DAFFHFEA///A//?>/BEEG1BB1@@@F11BBB>0B>E@EE1>BF1BBGF1>0B<EE<<GF211B>F0<0BFB1B////>FAG1GF11?0<0/?>GHH<1>001<11<00<<<0GBDGHE00000=CG::CGC000-000:00:000;00;FBC/.-9--.0;9;0;/00------9;//99/-9--999/:--9
@M03896:38:000000000-B4D98:1:1105:8107:19950 1:N:0:166
TACGGAGGGTGCAAGCGTTAATCGGAATTACTGGGCGTAAAGCGCACGCAGGCGGTTTGTTAAGTCAGATGTGAAATCCCCGGGCTCAACCTGGGAACTGCATCTGATACTGGCAAGCTTGAGTCTCGTAGAGGGGTGTAGAATTCCAGGTGTAGCTGTGAAATGCGTAGAGATCTGGAGGAATACCGGTGGCGAAGGCTGCCCCCTGGACGAAGACTGACGCTCAGGTGCGAAAGCGTGGGGAGCAAACA
+
11A11>ADD11>11FC0AA?0GHF0E0FGDAD21/BAAEE/FFEE?CEGCEEF?EEEEEHG221FFFH1GGBG2FGHFHHG?EEEEHFFFCG00FFEFGDHHHGD?G2>?FFGC01/?FB001FFHGFGCCA10.-.<A<0D0DGHHDDGC:C00;0:;/00<CBC::.?E0BFBFFBF?../;0;CE-;-.9;;@9-;/9AA9E@?AEFF;-9AA:B/9B-AAB-;/;/9;A-@B/-9-=---@A?FB9-
@M03896:38:000000000-B4D98:1:1105:10852:20184 1:N:0:166
TACGGAGGGTGCAAGCGTTAATCGGAATTACTGGGCGTAAAGCGCACGCAGGCGGTTTGTTAAGTCAGATGTGAAATCCCCGGGCTCAACCTGGGAACTGCATCTGATACTGGCAAGCTTGAGTCTCGTAGAGGGGGGTAGAATTCCAGGTGTAGCGGTGAAATGCGTAGAGATCTGGAGGAATACCGGTGGCGAAGGCGGCCCCCTGGACGAAGACTGACGCTCAGGTGCGAAAGCGTGGGGAGCAAACA
+
ACBAAABCCAAABFGF?AEEAFHFEEFFHHFFBBBBAAEFFGHGG?EEGGGGECEEGGGHHHHHHHFGHHHHHFFHHHHHGGGGEGHHHHHHHHGGFFGFGHHFGGBGFGFFCFGFFHHHGGFHHHHGFGGGHHGGGDBDEFFFFFFFFFFFF9:BC@;CEFFFFF;;DFFFFFFFFFFFFFFFFFFDFAFFFDFFFFFCFFFFFFCEEFFFFFFFFFFFFFDDFFFFB9;:.>DDFFDDAFFFFFFFFF?
@M03896:38:000000000-B4D98:1:1105:18706:20575 1:N:0:166
TACGGAGGGTGCAAGCGTTAATCGGAATTACTGGGCGTAAAGCGCACGCAGGCGGTTTGTTAAGTCAGATGTGAAATCCCCGGGCTCAACCTGGTAACTGCATCTGATACTGGCAAGCTTGAGTCTCGTAGAGGGGGGTAGAATTCCAGGTGTAGCGGTGAAATGCGTAGAGATCTGGAGGAATACCGGTGGCGAAGGCGGCCCCCTGGACGAAGCCTGACGCTCAGGGGCTAAAGCGTGGGGAGCAACCA
+
>>A11>AD?>1>CF1A0AEECGG00BAFHHD221ABAAEEGGGEEAE/EEE/B/>>EEEHHHHHFHGBEGFFFFG>FGHHGG/<>EGHCGGFBF1BFDGBFGGGG>FGHHFDGGG<A?<??FHHHHF0??<F=C.<-@>AEFFFFFF9/9//;//:9-;9:B;FF;;;--9;/BFFFFB?-9BFFFFA9;@B:-;;=A;--9@@>?9--;A--;--;F--;9ABB;//--;--99/F-9-;9>-999B9F-
@M03896:38:000000000-B4D98:1:1105:9527:20710 1:N:0:166
CACGGGGGTTGCGAGCGTTGTCCGGAATTACTAGGCGTAAAGGGCAGGCAGGCGGATCTATAAGTTCTTCGTTTAAGTCGTCAGCTTAACTGGCGTCCGGCGGGAGATACTGTAGATCTGGAATGCGGTTGGGGAAGACAGAATTCCTGGTGTAGCGGTGGAATGCTCAGAGATCCGGAGGAATACCTAAGGCGAAGGCAGTCTTCCAAGCCGTCATTGACGCTCAACTGCGAAGGTGTGGGTATCAAACA
+
>AA11>1>>DDCE/EAEAEEFGHFCGGGHFFF2FBB>B>EEFCFBFE>BE>/?E>ECEGHBHGBBF2BFGGGH//212B/?<?B?F?D1FGG0?/</@<<C?<-;::F0C0:;B;BFFFF0FBF00??FG?---C--;BFF/BFFFFFB//BE//;;-;@-;/BFB/:/9;/FFF/-9-9---9BFF/B/B/;--9--;ABFB/BFF//9AE;-@:-///;AB-BBF-//;;-99-B;/;---9;;9/9BF
@M03896:38:000000000-B4D98:1:1105:14477:21189 1:N:0:166
TACGGAGGGTGCAAGCGTTAATCGGAATTACTGGGCGTAAAGCGCACGCAGGCGGTTTGTTAAGTCAGATGTGAAATCCCCGGGCTCAACCTGGGAACTGCATCTGATACTGGCAAGCTTGAGTCTCGTAGAGGGGGGTAGAATTCCAGGTGTAGCGGTGAAATGCGTAGAGATCTGGAGGAATACCGGTGGCGAAGGCGGCCCCCTGGACGAAGACTGACGCTCAGGTGCGAAAGCGTGGGGAGCAAACA
+
ABAAAAACCAAABFGF?AFCAFHFEEFFHHDFBBFAAAEEFHHGG?EEGGGGEEFFGGGHHHHFGHHHHHHHHGHHGHHHGGGGFGHHGHHHG0FGGFGFGHHHHFGHGHFGHGGCFGHHGFGHHHGGFDGGHHGGGFFDFFFFFFFFFFFFF:;;9;;CEFFFFF:ADFFFFFFFFFFFDBFFFFFF@FFFAD-DFFE@FFFFFD@A?FFF>-ADFFFFFFDFFDFFFFB@ADFFFFFFFFFFFFFFFF.
@M03896:38:000000000-B4D98:1:1105:23304:21443 1:N:0:166
TACGGAGGGTGCAAGCGTTAATCGGAATTACTGGGCGTAAAGCGCACGCAGGCGGTTTGTTAAGTCAGATGTGAAATCCCCGGCCTCAACCTGGGAACTGCATCTGATACTGGCAAGCTTGAGTCTCGTAGAGGGGGGTAGAATTCCAGGTGTAGCGGTGAAATGCGTAGAGATCTGGAGGAATACCGGTGGCGAAGGCGGCCCCCTGGACGAAGACTGACGCTCAGGTGCGAAAGCGTGGGGAGCAAACA
+
>>A3>3>2A>>>BFBA2A2AAGFFE?FGHFDD5B2AAA2EFFGFGCEEEGC0?EC?EEEFFF4BB@BFFFF4FBF4?FGGF/E/>?FFGHCFFG/B1?1?BGGG112@2FBFEHHF?FH?<CGHFHFF/?FABGE--;9;99/B/BFFBF/BB;/;;9;;AFB/BB.9.9ABBF99F/BFAAB//BB:;99.9----:A@-9;@BB=AAFA=9=A.;F//;;9.;A//99;9;-9.99.;@-@.9../BF.
@M03896:38:000000000-B4D98:1:1105:17805:21879 1:N:0:166
CCATAAACGTGACGATGAGGGACATAAAAAGTAAAAATGTCTACAGTAGAGTCAATAGCAAGGCCACGACGCAATGGAGAAAGACGGAGAGCGCCAACGGCGTCCATCTCGAAGGAGTCGCCAGCGATAACCGGAGTAGTTGAAATGGTAATAAGACGACCAATCTGACCAGCAAGGAAGCCAAGATGGGAAAGGTCATGCGGCATACGCTCGGCGCCAGTTTGAATATTAGACATAATTTATCCTCAAGT
+
ABABAFFFAFBAFEEFFFF4AEEBFFFDFFADFFH5GHCHHHFHHGGHHFGFFBD5FDBBDFAAFGAAAA0EEFEB33FFCFCFGEA1?EEAE>ED>F?/></>CFGHFHF2FFD0<<F/>E?<FG/FGGHH?@C?.<DDGE0DGG00=<=DD0;:<.-;CDHHG00;BFFFEFGG.AFFEGGE.CFEBEFEGF?/;//;B.:@BFFFFA;.-;9--;.-99BFFFBF/:///BFBFFFFFEBB/BFFF/;
@M03896:38:000000000-B4D98:1:1105:27146:21974 1:N:0:166
TACGTAGGGTGCAAGCGTTAATCGGAATTACTGGCCGTAAAGCGTGCGCAGGCGGTTTTGTAAGTCTGACGTGAAAGCCCCGTGCTCAACCTGGGAATTTCGTTGGAAACTGCAAGGCTTGAGTCTGGCCGCGGGGGGTAGACTTCCACGTGTAGCAGTGAAATGCGTAGCGATTTTGAGGAACACCGATTGCGAAGGCAGCCCCCTGGTTCAAGATTGACGCTCATGCACGAAAGCGTGGGGAGCCAAC
+
>AA1>C1>1B1>1B1A11A00BF00BAFFEA2210B0ABA/2B/AAE/AE//B/>E>B/0BFEGHF21B@/?/?/BD0BG////??F1BGFF00<0<FH2BBB<0B11BFFBFG11/?@@/F1@<F1<G0</----;;@BFFFFBFF//BF-B-9;/;B/9//B9;--9--9-;--/;--B9-;9BB--;-;B-=@-;EFFFF-A;99-/9;/////;//;;;A-;B/FFF99-9A/-;---9--9-;BA
@M03896:38:000000000-B4D98:1:1105:8710:22031 1:N:0:166
TACGGAAGGTCCGGGCGTTATCCGGATTTATTGGGTTTAAAGGGAGCGTAGGCCGGAGATTAAGCGTGTTGTGAAATGTAGACGCTCAACGTCTGCACTGCAGCGCGAACTGGTTTCCTTGAGTACGCACAAAGTGGGCGGAATTCGTGGTGTAGCGGTGAAATGCTTAGATATCACGAAGAACTCCGATTGCGAAGGCAGCTGTCGGGAGCGTAACTGACGCTGCAGCTCGACATCGCGGGTATCGAACA
+
>1>11>1>ABFF111AAAE0ABFAEEEGH1DE1A//FEBF1DFE/EE?E/EEGHEE/>>FGB@1E@/?>GEGGF2FGFG2FFF?EGGFGF<EG0?FB<B0FGGCCC?C/A?1FFGCGHHHH1>=1>ACCCCHEG<0<.<@-;@EFGGFGG.:C0;;-=;AAB9FF0FFGFFFFFFFF?A-AAB;/F9A-BFEFB@@--;9B?/9/;9--9@A?:-99FB/B-;B9-//9BFB?---9-B?@<9>FF-ABA;
@M03896:38:000000000-B4D98:1:1105:4407:22179 1:N:0:166
TACAGAGGGTGCAAGCGTTAATCGTAATTACTGGGCGTAAAGCGCGCGTAGGTGGTTTGTTAAGTTGGATGTGAAATCCCCGGGCTCAACCTGGGAACTGCATTCAAAACTGACTGACTAGAGTATGGTAGAGGGTGGTGGAATTTCCTGTGTAGCGGTGAAATGCGTCGATATAGGACGGAACACCAGTGGCGAAGGCGACCACCTGGACTAATACTGACACTGAGGTGCAAAAGCGTGGGGAGCAAACA
+
>AAA>B1>1>1>E11A1AAFFFH00BFFHDAD210BAAAAAEFEE?EEE?E>DB/>/FEGG@21B@111B1BFB2BGGHHGGG>>EHEFGAH00FGB<F1GHHGHFDGDGGFHCG1@CDF<1F@GHH0GFFHH0/?F/EEEEHGH1GGGDD<====-<<<CGGHHHCF?--C.AFFB9;?-;.@FFE;CB9/;---;-->-=-;E?F/-BFFFFFFFFF/B/BB///-;A9///99-;9A@-;--9AFBA9
@M03896:38:000000000-B4D98:1:1105:24187:22429 1:N:0:166
TACGTAGGGTGCGAGCGTTGTCCGGAATTACTGGGCGTAAAGAGCTCGTAGGCGGTTTGTCACGTCGTCTGTGAAATCCTAGGGCTTAACCCTGGACGTGCAGGCGATACGGGCTGACTTGAGTACTACAGGGGAGACTGGAATTTCTGGTGTAGCGGTGGAATGCACAGATATCAGGAAGAACACCGATGGCGAAGGCAGGTCTCTGGGTAGTAACTGACGCTGAGGAGCGAAAGCATGGGGAGCGAACA
+
AAAAAFF??1>A11E00000AFG00BAFHGBE21/BAAE/FD1FF1G/AEFEF@>>E?EBBFB/B?/>?/?BBFGBFGGGHBH/BFEGBGH/BG/0BE???G10/BCGEG//ACCAFFFGDG1>FFBFGHGFGCCCGC<0<<<0<G0GG0:G.0;;:;;;.C00:009CFF0FBFFBBBFAFBFEFB9;99-;@@;-9A?B-9;/B/:;-;BEBBBF/FFF??AB-A-/AA;@@--FBFEFA:A-A;@-;9
@M03896:38:000000000-B4D98:1:1105:13580:22647 1:N:0:166
ATGATACGGCGACCACCGAGATCTACACGGATATCTTATGGTAATTGTGTGCCAGAAACCCTGGTAGTCCGGCTGACTGACTACTCACTGATTTCGTATGCCGTCTTCTGCTTGAAAAAAAATAGCTATAACATTCTGACTGTACTCATATACTCACTACTAGTAATACTAGTTATTATATAAGCAATATTATTATAATTGCTCCATTCATATGCGCAACATCAGTATTATTTCCACACTATATAACATTT
+
ABA?ADFAADBD?E2FAA2EEFFHHFBGAE2B1FFBGFGFFGBGFGHHGEHHFFFG3BBG1B2?BFBBDF?ECEEAGHFGEGFCGGBGHF3F4BGBBBB?B3/?>GGHHHGGDG0BD3?B//0?11111111?1?11<1111111111=111111=1110000000000000000<0000000000/0000000:;000000:00/000000;00..---./00000;0;;000000/.////////////
@M03896:38:000000000-B4D98:1:1105:8323:22672 1:N:0:166
TACGTAGGGGGCAAGCGTTATCCGGAATTACTGGGTGTAAAGGGTGCGTAGGTGGTATGGCAAGTCAGAAGTGAAAACCCAGGGCTTAACTCTGGGACTGCTTTTGAAACTGTCAGACTGGAGTGCAGGAGAGGTAAGCGGAATTCCTAGTGTAGCGGTGAAATGCGTAGATATTAGGAGGAACATCAGTGGCGAAGGCGGCTTACTGGACTGAAACTGACACTGAGGCACGAAAGCGTGGGGAGCAAACA
+
AAA?AFFBBB2>22FA2AEEAFFEEEGGHFFFBBF3EAFGGHHGHFECFAEEDGGE5DBFHGBFFGGHFGHGHFHFFFGGCGGGEGGHFFHHHHHG0BFGHHFHHHEFBGB3BBDGFGHHHGCBGHHHFFFEGFHH22F/>@@<FFGHGG<GF<>F-<CCCDDGDFAEDF.C:CH0CCGB.;:;/:GCBCFFCFFCADEAAAB-/99BF/9B.9;;BFFBFBFFFB/.AEA.A.9AB.AD-B;E-AEF/;9
@M03896:38:000000000-B4D98:1:1105:9806:22938 1:N:0:166
TACGGAGGGTGCAAGCGTTAATCGGAATTACTGGGCGTAAAGCGCACGCAGGCGGTTTGTTAAGTCAGATGTGAAATCCCCGGGCTCAACCTGGGAACTGCATCTGATACTGGCAAGCTTGAGTCTCGTAGAGGGGGGTAGAATTCCAGGTGTAGCGGTTAAATGCGTAGAGATCTGGGGGAATACCGGTGGCGAAGGCGGCCCCCTGGACGAAGACTGCCGCTCAGGTGCGCAAGCGTGGGGAGCAAACA
+
BBBAAAB?DBAAGF4A?AF?FGHBBAFGHGB55BABAA2BGHGFFGGEEEE0B0>>EFEFBGDGFG4B@FFFGHHBGHHHG>EEEEGB?FGFBFFGG/BFGHHHFG2FGHGDFGG2FFFG<<BGHHG??CF.1GAC-B@A9;BFFFFE/99BB;;;--9-9:9FFB;;9-99BBFFB/9B-@DFFFFDA9=FA9;-9.9;-B@=F;-99BFDABD?B//9;9;99.;//;;9-;>-.9A9-;=?-;AB/;.
@M03896:38:000000000-B4D98:1:1105:9790:22948 1:N:0:166
TACGGAGGGTGCAAGCGTTAATCGGAATTACTGGGCGTAAAGCGCACGCAGGCGGTTTGTTAAGTCAGATGTGAAATCCCCGGGCTCAACCTGGGAACTGCATCTGATACTGGCAAGCTTGAGTCTCGTAGAGGGGGGTAGAATTCCAGGTGTAGCGGTGAAATGCGTAGAGATCTGGGGGAATACCGGTGGCGAAGGCGGCCCCCTGGACGAAGACTGACGCTCAGGTGCGAAAGCGTGGGGAGCAAACA
+
BAAABBBBBAAAFFGC?AEE2BFFE2FFHFFCBBFAEAEEGHHGGCGEGGGFEEEEGGGGFB4FFGGGFHHGGHHHHHHHGGGCEFHHHHHHHHGHHFGGHFHHHHBGGHFFHGGFFHHHHGHHHHHHFDFGGHGCCFBDEBFFFFFEFFFFB;;B9@;BFFFFFFAADFFFEFFFFFFFFFFFFFFF-9@DFFFFA?ABFCDFDD@AEFFDFBFDFFFFFFFFF.9BFFFDDC-.BD.AFFAEFF?FFF:
@M03896:38:000000000-B4D98:1:1105:24733:22968 1:N:0:166
TACGTATGGTGCAAGCGTTATCCGGCTTTACTGGGTGTAAAGGGTGCGTAGGTGGCAAGGCAAGTCTGAAGTGAAAATCCGGGGCTCAACCCCGGAACTGCTTTGGAAACTGTTTAGCTAGAGTACAGGAGCGGTAAGTGGAATTCCTAGTGTAGCGGTGAAATGCGTAGATATTAGGAGGAACACCAGTGGCGAAGGCGACTTACTGGACTGCTACTGACACTGCGGCACGAAAGCGTGGGGAGCACACA
+
A?A@ACDCF@DDFFG4EAAAG5BB22AEHFDFBBA3AAA55DGGGFEEFGG?DBCF2BFFAAAFGFDDD5BD@5555DFGFEEEGEHHGGFE/>/E</BEFG?BBEC1FFB?BBD21BBFGBF@212@0@C//>E</D??1<DFGHHHBF1=>=>=CA<@CG=DGFD<CC.GFC0;CB0;..GHFBEE.9;CEGB--..ABBBFFBFBBB.9.BBBB/FFF/B/;/9-9-;AD..99ADD--9A-;9..9.
@M03896:38:000000000-B4D98:1:1105:26837:23153 1:N:0:166
TACGTAGGGGGCAAGCGTTATCCGGATTTACTGGGTGTAAAGGGAGCGCAGACGGCGATGCAAGTCTGTAGTGAAAGCCCGGGGCTCAACCCCGGGACTGCTTTGGAAACTGTATGGCTAGAGTGCTGGAGAGGCAAGCGGAATTCCTAGTGTAGCGGTGAAATGCGTAGATATTAGGAAGAACACCAGTGGCGAAGGCTGCTTGCTGGACAGTAACTGACGTTCAGTCTCGAAAGCGTGGGGAGCAAACA
+
AAAAAFF?A11>0AAA0AAAGGG00AEEHH2121/0BEGGFFF/FFE/AE@?GE?E/>//?BFGFG2B1BFGHHFF1FCGE/</><FFBGFGC/</>>0/<11??F1FBGDD>=F<0>>G<<<DDF0=<<.<A<C<.:G.A@@EHHHGGEBBB9;;-;;;ABBFF;9;;-CCFB0B//;/-;BBBFFE;;;B;@@@--;/-:/B/;;//;-9:/:BBBBFFB--;/BB/;;//;A;F--9--9-;;;FFF;
@M03896:38:000000000-B4D98:1:1105:19300:23298 1:N:0:166
TACAGAGGGTGCAAGCGTTAATCGGAATTACTGGGCGTAAAGGGAGCGTAGGTGGCTCGATAAGTCAGATGTGAAATCCCCGGGCTCAACCTGGGAACTGCATCTGATACCGTTGAGCTAGAGTATGTGAGAGGAAGGTAGAATTCCAGGTGTATCGGTGAAATGCGTAGAGATCTGGAGTAATACCGATGGCGAAGCCAGCATCCTGGCATAATACTGACACTGAGGCTAGAAAGCGTGTGTCGCAAACA
+
>>>1>B1>>>>ABF1A1AA0A3F00AFFG1B2BA00AAAAAA1/CAAAABEA1B/00B>>FFA1BD2DB2@21BF1BFFHGE>>>>F1>FG000/0B/B1<BBB1122BG1<?<//<BB1<@1>>FD2@@@F1/000?1?1?DHFFF110<>F<1>>->..<DB0=<<<-<0==CGC00.;/;0:C;.;;BBB-----./99/00;00;9/0B/9/://;//;///:-9A/-99B/B-;A---/;;9--FF
@M03896:38:000000000-B4D98:1:1105:8691:23580 1:N:0:166
TACGGAGGGTGCAAGCGTTAATCGGAATTACTGGGCGTAAAGCGCACGCAGGCGGTTTGTTAAGTCAGATGTGAAATCCCCGGGCTCAACCTGGGAACTGCATCTGATACTGGCAAGCTTGAGTCTCGTAGAGGGGGGTAGAATTCCAGGTGTAGCGGTGCAATGCGTAGAGATCTGGAGGAATACCGGTGGCGAAGGCGGCCCCCTGGCCGAAGACTGACGCTCAGGTGCGACAGCGTGGGGAGCAAGCA
+
A3>AAAADBAAACGFC2AEGFGH2E2FFHHDB53AAEAEEGHGFGCC0EEE0B0>>/EFFFEDFFGGBGHFEGGHFGHHHG?EEEGHHGHGH0GEHGC2BGF>FDH2GFHGFHCFFGHGDGFFGH1?F?AEFHHGCCF9;AFBFFFFBFFBF//:;99:9-;/;B;;.;-9;//FFFEFFDDFFFFFFF@D.ABC9@DE;--@CFF>EA..9--9.;/9/;.AADDF//9;9;--@EFA9>DA;BDEF.;.
@M03896:38:000000000-B4D98:1:1105:23509:23773 1:N:0:166
TACGTAGGGTGCAAGCGTTATCCGGATTTACTGGGTGTAAAGGGAGCGTAGACGGATGGACAAGTCTGATGTGAAAGGCTGGGGCTCAACCCCGGGACTGCATTGGAAACTGCCCGTCTTGAGTGCCGGAGAGGTAAGCGGAATTCCTAGTGTAGCTGTGAAATGCGTAGATATTAGGAGGAACACCAGTGGCGAAGGCGGCTTACTGGACGGTAACTGACTTTGAGGCTCGACAGCGTGGGGAGCAAACA
+
>AA1>BB1111>1ABA1AAE0GGBAEEGGGA1210BAEBGBG1EGGB/AE/AFEA/EAABBFGEGG2D@FFF@2BF10?BF/E/?>FFGGFEG///>>0?BDDFBB<<GHDFFHH?>?G?1>1FBGF<<>/<CCGCFBF-<<-<C=GDHBD===0=00<;0CCGF<.;.:EGFGCC0;B/.:9CFFG;.;9/;:?@-9;;9@@@F;/;;;A>-;-ABBBFF/9;/;-99E;9--9-E9A----99;;9BF-
@M03896:38:000000000-B4D98:1:1105:16237:24271 1:N:0:166
TACGGAGGGTGCAAGCGTTAATCGGAATTACTGGGCGTAAAGCGCACGCAGGCGGTTTGTTAAGTCAGATGTGAAATCCCCGGGCTCAACCTGGGAACTGCATCTGATACTGGCAAGCTTGAGTCTCGTAGAGGGGGGTAGAATTCCAGGTGTAGCGGTGAAATGCGTAGAGATCTGGAGGAATACCGGTGGCGAAGGCGGCCCCCTGGACGAAGACTGACGCTCAGGTGCGAAAGCGTGGGGAGCAAACA
+
ABAAA3ADBAAAB5BA2AEEAFFF2B2BGFFG5BABAAAEAFFFG?EFGGGGEEEEEEFHHEFBFFEGFHHGHFGFGHHHGGEFEGHHHHHHHHGGBFGGHBG?FF2D?GFBFG<</?FGC?FGFGHFGGGGGBE-AD@AA9BFFFFFFFFFB;:;;=;BEFFFFFDAD;EB/;BFFFFFFFFFFFFFA;BFAB@@99A9@DBFFD@AEFFB@DDDFFFFFFFFFFBBFFFB?>D.FDDFA;;ECDEFFFF
@M03896:38:000000000-B4D98:1:1105:10851:24430 1:N:0:166
CAACCAGAACGTGAAACAGCGTCCTGCGTGTAGCGAACTGCGATGGGCATACTGTAACCATAAGGCCACGTATTTTGCACGCTATTTAACTGGCGGCGATTGCGTACCCGACGACCAAAATTAGGGTCAACGCTACCTGTAGGAAGTGTCCGCATAAAGTGCACCGCATGGAAATGAAGACGGCCATTAGCTGTACCATACTCAGGCACACACACATACTGATAGCAGTCGGCGTGTGAATCATTAGCCTT
+
ABBABAA?FCAAGE2BBBFB2AEFGFFEEE2E5D22AEGFGBAGB1EBGGHGHBD5DDFGHFGEBGGH10??FHHHEFF3FEEGGHHHGHHH3?EEG>BCFFHGG?@FG/@<</<@><><FG1FGCGGCGHGGGDC/C0CGBG0;:CGGCGAD-;9;0;;0;CBF-BFGGGGFBGGGGFEF.99B>FFF/9F9BFBFFFFEBFF/9:.9.A....;;/99;//;/9B/FF?-;-99A.BFFFEFFF/9BFF
@M03896:38:000000000-B4D98:1:1105:12814:24563 1:N:0:166
TCCGGCTGACTGACTACTCACTGATATCGTATGCCGTCTTCTGCTTGAAAAAAAAAAAAATATAAACATATAATGAATTAATGATATCACTGAGTACAAAGAAATAGAAAATGATAAAAAAGATTTAAAATACAAATCTCGTCTCATAATAATGCATTGTATACAACGCAGCAAAGACTACTTAATTACGTGTGTTATTAGATAGTAGAGATCAGATTCATATAAATATGAATAATTATACGTTATTAAAT
+
ABBAAADB@FFFFBGA4F454FDD55BFFHFBBFBEAEGGHHHHHHHHEDEBA0AE00/>134@4B33@344444434444444B444443433?43?4?3303?4?33423?3333332///2222222>2221111110///01111<111111111<1111111----<.////:00/00000000.///../009000;00;00000;00000000;0000000;00000090000/.//../////
@M03896:38:000000000-B4D98:1:1105:9333:24774 1:N:0:166
CCCGATTTACCCAAGTCAATAGAAGCCGGCGTAAAGAGTGTTTTAGATCACCCCCTCCCCAATAAAGCTAAAACTCACCTGAGTTGTAAAAAACTCCAGTTGACACAAAATAGACTACGAAAGTGGCTTTACCATATCTGAACCCACAATAGCTAAGACCCAAACTGGGATTAGACACCCCGGTAGTCCCGCTTCCTGCCTACGTGCCCATCTCGTCTGCCGTCTTCTTCTTTAACAAAACAAAATCACAA
+
>1>1>1A1BBDFFECGFFGGGAGG1FG0AAAEEE/2B01BGGHH20BDF1FHGEGGEGGG0A01FG1BFDG1GGFHFCG1BBCFG@BEGFHHEFFGHH1BBGGHHHH/GHEFFHHHHH/?FE?BGF?FGHF1F1@<2@22@FG/???/?1F?F????1><G.>0><1><./CD0=<D<EFC---:.<GH/-A9..;00/;BBB;;/C./9CB9F.9..-/;-;;A-B//;BB9/:///9--;-;-//////
@M03896:38:000000000-B4D98:1:1105:14763:25076 1:N:0:166
TACGTAGGTGGCAAGCGTTGTCCGGAATTATTGGGCGTAAAGCGCGCGCAGGCGGTTTCTTAAGTCTGATGTGAAAGCCCACGGCTCAACCGTGGAGGGTCATTGGAAACTGGGGAACTTGAGTGCAGAAGAGGAGAGTGGAATTCCACGTGTAGCGGTGAAATGCGTAGAGATGTGGAGGAACACCAGTGGCGAAGGCGACTCTCTGGTCTGTAACTGACGCTGAGGCGCGAAAGCGTGGGGAGCGAACA
+
ABAAAFFCFFACBFFF2AEACGHEEEGGHFGGBABBAAFFHHHGGCGGGGG?EEE@FGHHHGHHHHBBGHHHHHHHHHHHHGGEFGGHHHHGDHGDGGGDHHHHHHGHGHFFGGGCEEHHGGGGHHHHHHHHHHGFHGHFEHHHHHHHHFEHC;;<@;=AEGGGGFCCDGGGBFGGGFGGGDFGGGGFFBFFAFFFAAA@BFFFFFBBBFBFFFFFFFFFFFDFFFFFFFFFFFFFFFFFFFFFFD>C>C9
@M03896:38:000000000-B4D98:1:1105:14775:25090 1:N:0:166
TACGTAGGTGGCAAGCGTTGTCCGGAATTATTGGGCGTAAAGCGCGCGCAGGCGGTTTCTTACGTCTGATGTGAAAGCCCACGGCTCAACCGTGGAGGGTCATTGGAAACTGGGGAACTTGAGTGCAGAAGAGGAGAGTGGAATTCCACGTGTAGCGGTGAAATGCGTAGAGATGTGGAGGAACACCAGTGGCGAAGGCGACTCTCTGGTCTGTAACTGACGCTGAGGCGCGAAAGCGTGGGGAGCGAACA
+
AAABAFFBF42B44FF2AAAAFFE2BAFH5EGBAAAAAEE2DFEF?EFFGC0EEE@EEHHHH4FFHEEFHFGHHBFHHHHHGGEGGGGGHGGCGD?GDBCGFHHGFBGGHFFGGGFCFGDFFGGHHHHFHHHHHHA.ECGCGHHHHFFGACC::;CA@;DEGGFFC.:CDGGFFFCB00CGDBFBFFFA;/B;BDAF.;>-=DDFF;;9B/;BF/BFFB/;ADDF.A.AAAAFA@DFFADDFA.BFFACA-
@M03896:38:000000000-B4D98:1:1105:11606:25304 1:N:0:166
TACGGAGGGTGCAAGCGTTAATCGGAATTACTGGGCGTAAAGCGCACGCAGGCGGTTTGTTAAGTCAGATGTGAAATCCCCGGGCTCAACCTGGGAACTGCATCTGATACTGGCAAGCTTGAGTCTCGTAGAGGGGGGTAGAATTCCAGGTGTAGCGGTGAAATGCGTAGAGATCTGGAGGAATACCGGTGGCGAAGGCGGCCCCCTGGACGAAGACTGACGCTCAGGTGCGAAAGCGTGGGGAGCAAACA
+
ABBAAABBCABACGFF?2EGFGHFFFGGHHDFBBFBAAEFGHHGGFGEGGGFECE@FFGHHHEHHHDFGHHHHHHHHHH3FFGGEGHHHHHHGHGGHFHGHHHGGGGHGHHHHHHFFGHHGGHHHHHGFGGGHHGGGFFDFFFFFFFFFFFFB;:BC@;@AFFFFFAADFFFFFFFFFFFFFFFFFFFFDFFFFFFFFFFFFFFFFDFEFF=BFFFFFFFFFDDFFFFFFB@ADC?FFFFFFFFFDEFFFF
@M03896:38:000000000-B4D98:1:1105:11592:25320 1:N:0:166
TACGGAGGGTGCAAGCGTTAATCGGAATTACTGGGCGTAAAGCGCACGCAGGCGGTTTGTTAAGTCAGATGTGAAATCCCCGGGCTCAACCTGGGAACTGCATCTGATACTGGCAAGCTTGAGTCTCGTAGAGGGGGGTAGAATTCCAGGTGTAGCGGTGAAATGCGTAGAGATCTGGAGGAATACCGGTGGCGAAGGCGGCCCCCTGGACGAAGACTGACGCTCAGGTGCGAAAGCGTGGGGAGCAAACA
+
AAA3>AADBA@A4AGA2AAEAFGFEEFFHDEFB3AAAAEEDHHGG?EEGGG?E?E@EEEFHHFFGHGHHHHHFDEGHHHHGGGGGGHHGHGFBGEGGFG?GHFHHHBD2F?FHFH<?GHHGFFHHHHHFGGGFHGFCFC;::BFFFFEFFBFB9;B9;;@EFEFFFA;;@.BBFFFFFEF?FFFFFFFCDFFFDD;CFA@DFFCFFBE?.?-ADFFFF/;B.AAF.F/FFFA?@;DB.ADCDF?AD?BBF.
@M03896:38:000000000-B4D98:1:1105:11616:25326 1:N:0:166
TACGGAGGGTGCAAGCGTTAATCGGAATTACTGGGCGTAAAGCGCACGCAGGCGGTTTGTTAAGTCAGATGTGAAATCCCCGGGCTCAACCTGGGAACTGCATCTGATACTGGCAAGCTTGAGTCTCGTAGAGGGGGGTAGAATTCCAGGTGTAGCGGTGAAATGCGTAGAGATCTGGAGGAATACCGGTGGCGAAGGCGGCCCCCTGGACGAAGACTGCCGCTCCGGGCCGAAAGCGTGGGGAGCAAACA
+
>>AA33ADBAA>B5GA2AEEAGHFEFGGHHBDBBBBAAAEAGHGGGFGGGGGE@EEFGEHHHHGFHGGHHHHFGDGHHHHFFFGFGHHGHHHGF/FGFBFGFFFGFGHFHFGHG2@FGGHFGHHHHFFFDGGHHFGGFFAABFFFFFFF/BFF;;BDBADFFFFFFAADCFFFFFFFFBFFFFFFFFFF@;DF@AAFFF@>CFFFA9A9..99-9D;///99@--..-----;@B?FDADFAA.-AEFFAA
@M03896:38:000000000-B4D98:1:1105:12713:25402 1:N:0:166
TACGGAGGGTGCAAGCGTTAATCGGAATTACTGGGCGTAAAGCGCACGCAGGCGGTTTGTTAAGTCAGATGTGAAATCCCCGGGCTCAACCTGGGAACTGCATCTGATACTGGCAAGCTTGAGTCTCGTAGAGGGGGGCAGAATTCCAGGTGTAGCGGTGAAATGCGTAGAGATCTGGAGGAATACCGGTGGCGAAGGCGGCCCCCTGGACGACGACTGACGCTCAGGTGCGAAAGCGAGGGGAGCAAACA
+
AAA@>3ADBAAACGFA2AEA26FBEE2BGHBFDBAAEEGGAGHGG0AEEGGCB0EE@EEG?FGHHH@BEHHHFFHHHHHHGGGGEFHHGH0??0FGHFFBGHHGHGHEGHFFF/<2<?GHGFHHBGGGFDFGHH.----9AEFFFFFB//BFF;;;-;;9EFFFFB9;ADFBFFBFFFFFFDF/FFF;-;@D;-@FA.;9->--;@@;AFF;B-@@@DFFF..ADFFF9B;;;9@AFD.9@DA9-AEFFF?
@M03896:38:000000000-B4D98:1:1105:12692:25403 1:N:0:166
TACGGAGGGTGCAAGCGTTAATCGGAATTACTGGGCGTAAAGCGCACGCAGGCGGTTTGTTAAGTCAGATGTGAAATCCCCGGGCTCAACCTGGGAACTGCATCTGATACTGGCAAGCTTGAGTCTCGTAGAGGGGGGTAGAATTCCAGGTGTAGCGGTGAAATGCGTAGAGATCTGGAGGAATACCGGTGGCGAAGGCGGCCCCCTGGACGAAGACTGACGCTCAGGTGCGAAAGCGTGGGGAGCAAACA
+
AAAAA?ABBAAAEGGAA2FGAGHFEECFHCFG5B2BAAAEBGHGGGGGGGGCEEFCFFGHHHHHFHEDHHHFFHFGHHHHFFGGGGHHHHHHFGFGGFGBGHHGFGBHFFFFHF2<?GGHFFGHGHGGGGGFHGDC@ABDEFFFFFFFFFBF;9;;@B;DFFFFFFD9AFEFBFFFFF/FA999FFFFDBCFFCFFFFFFFFFDFFCFABF;C-ADFFFFFDFFFABBFBB=ABCFFF.;9BDFFFFFFFA
@M03896:38:000000000-B4D98:1:1105:17987:26184 1:N:0:166
TACGAAGGGTGCAAGCGTTACTCGGAATTACTGGGCGTAAAGCGTGCGTAGGTGGTTTGTTAAGTCTGATGTGAAAGCCCTGGGCTCAACCTGGGAATTGCATTGGATACTGGCGAGCTAGAGTGCGGTAGAGGGTAGTGGAATTCCCGGTGTAGCAGTGAAATGCGTAGAGATCGGGAGGAACACCAGTGGCGACGGCGACTACCTGAACCAGCACTGCCACTGCGGCCCGAAAGCGTGGGTAGCAAACA
+
AAABAABBB42>CGEF2AAEF5GABEFGHH55532AAAEEHHGEEEE0AE??DFFAFHGHHHF5DF5DFDFFB@D4GGHHHHAC?BGHHHHFFFFFHGGBFHBFGCFGHHFFHH//B>EGDGHHFHG?CEDHEEDAF/??FFFFGGHFDCGCF<==G0=<GFFDHDC<<CGHGHHEDGC?D.9A:FEA.90CC-?--;9--9--;B;///:;A9AB;///;9BB//9---9@-9-.9;..9;./.;;F/A.
@M03896:38:000000000-B4D98:1:1105:9605:26219 1:N:0:166
TACGGAGGGTGCAAGCGTTAATCGGAATTACTGGGCGTAAAGCGCACGCAGGCGGTTTGTTAAGTCAGATGTGAAATCCCCGGGCTCAACCTGGGAACTGCATCTGATACTGGCAAGCTTGAGTCTCGTAGAGGGGGGTAGAATTCCAGGTGTAGCGGTGAAATGCGTAGAGATCTGGAGGAATACCGGTGGCGAAGGCGGCCCCCTGGACGAAGACTGACGCTCAGGTGCGAAAGCGTGGGGAGCAAACA
+
ABA@A>ABCAAAFDGA2AEGAGHFEEFGHHDD5BAAAAEEGHHGGFGGGGGGEFECEFGHHGHHHH@BEGGFFHHHHHHHGGGGEGHGGHHHFFGFFFFFGHHGHH2FDGFGHHHGFHHHFFGHHHHGFGGGHHGCGFAAEFFFFFFFFFFFF;;;@;;@EFFFFFDADFEFBBFFFFFFFFFFFFFFFCFFA@FFFFECFFFFFFAEEFFFA=DDFFFFFDDADABBFFB@9@DFFFFFFFFEAAAFFF.
@M03896:38:000000000-B4D98:1:1105:9628:26224 1:N:0:166
TACGGAGGGTGCAAGCGTTAATCGGAATTACTGGGCGTAAAGCGCACGCAGGCGGTTTGTTAAGTCAGATGTGAAATCCCCGGGCTCAACCTGGGAACTGCATCTGATACTGGCAAGCTTGAGTCTCGTAGAGGGGGGTAGAATTCCAGGTGTAGCGGTGAAATGCGTAGAGATCTGGAGGAATACCGGTGGCGAAGGCGGCCCCCTGGACGAAGACTGACGCTCAGGTGCGAAAGCGTGGGGAGCAAACA
+
>AAAAABBBA@AB5AA2AAEAGHFEFGGHDAB5BABAAEEGHGFGCEEECECE0>EEEEHHHHHHH4BBFGFGGHFGHHHG?EEEGHGBGHHFFABGFBBFHGGG>GHHHGDGGHFCFGHFGHHHHG0?>FEFHE-A->99BBFFFFFFBBBF:;;9;;BFFEFE;;;A=AF/9FFFFFFFFFFFFFF>9BB;;;BFDA@;A@DFFDEEFFF@ADDB999FDFDFFF/F//;A-;;FAF?AF-AADEFFFF
@M03896:38:000000000-B4D98:1:1105:16285:26529 1:N:0:166
TACGTAGGGCGCGAGCGTTATCCGGAATTATTGGGCGTAAAGAGCTCGTAGGCGGTTTGTCGCGTCTGCCGTGAAAGTCCGGGGCTTAACCCCGGATCTGCGGTGGGTACGGGCAGACTAGAGTGCAGTAGGGGAGACTGGAATTCCTGGTGTAGCGGTGAAATGCGCAGATATCAGGAGGAACACCGATGGCGAAGGCAGGTCTCTGGGCTGTAACTGACGCTGAGGAGCGAAAGCATGGGTAGCGAACA
+
AAB@AFCA?C2AEEG2EAAE2GHBEEAFGF5D5A1BAAEEGGHHGBG1>E1EB0>>E1?BB>?/>>/?BFE?/?FH3GGHG@/>>BGHHHHHG?/A?-><>@><AD-<=C?ECGCACCGHGH0;CCGFCG09A.;@.;90;C/CGCF0;B/FA;0;;-.;EFFFE;;;B?9/BFBBB/BA..9AFFF-9=A?.B-;B.;A.-;B/;//99;..9;FBB/FF.ADDD.9/AA@;?<AFFF/F./;./-9-@@
@M03896:38:000000000-B4D98:1:1105:17746:26671 1:N:0:166
CCTCGCTTTCCTGCTCCTGTTGAGTTTATTGCTGCCGTCATTGCTTATTATGTTCATCCCGTCAACATTCAAACGGCCTGTCTCATCATGGAAGGCGCTGAATTTACGGAAAACATTATTAATGGAGTCGAGCGTCCGGTTAAAGCCGCTGAATTGTTCGCGTTTACCTTGCGTGTACGCGCAGGAACCACTGACGTTCTTACTGACGCAGAAGAAAACGTGCGTCAAAACTTACGTGCAGAAGAAGGGAT
+
AA3A3>AABFFDEG4F444ABAEAAGFFHD5E5AFF?EEEGGFHHHDHGEGFFFG5GBBBEFE1AB33DE5DDD1BAFGGFFBFBGHEHFFFHHGAE/>>?FBFDDD/EEF?FGH3B4G?EFEBG3?BBEF?E/EFGCC?DDDHHH0C/>-.11>>>>>ACCCG-.=DH<GCC:..C::C?D?:-EF..CEGF09A999C0BBBFBF.AB-@FFBFF.F@...@AB9;9/.:;FFE.9.;;//9/;9.99.
@M03896:38:000000000-B4D98:1:1105:17304:28148 1:N:0:166
TACGGAGGGTGCAAGCGTTAATCGGAATTACTGGGCGTAAAGCGCACGCAGGCGGTTTGTTAAGTCAGATGTGAAATCCCCGGGCTCAACCTGGGAACTGCATCTGATACTGGCAAGCTTGAGTCTCGTAGAGGGGGGTAGAATTCCAGGTGTAGCGGTGAAATGCGTAGAGATCTGGAGGAATACCGGTGGCGAAGGCGGCCCCCTGGACGAAGACTGACGCTCAGGTGCGAAAGCGTGGGGAGCAAACA
+
>AAA3AABBBAABFGFAAEEFGHF?EFGHG555BAAEAEEHFGGG0EEECEEEEEE?EDHHHHHFGD3FFHFEFEGHHHHGF//EEHHHHHHHHABGCFFGHFGGHFDGHDGHCHEFHHHBGFGHHGHFGFFHF?-@-;;9BBFFFFEFF/BB:999;;9AFFFF;.;9@FFFBF/F//A?A.//BFD--9AAAF;BAEFFFA;D@;;.FF---.?9/:;FFD99.//;/;-A=@AB9.9BF-AD?EBBA.
@M03896:38:000000000-B4D98:1:1105:17306:28168 1:N:0:166
TACGGAGGGTGCAAGCGTTAATCGGAATTACTGGGCGTAAAGCGCACGCAGGCGGTTTGTTAAGTCAGATGTGAAATCCCCGGGCTCAACCTGGGAACTGCATCTGATACTGGCAAGCTTGAGTCTCGTAGAGGGGGGTAGAATTCCAGGTGTAGCGGTGAAATGCGTAGAGATCTGGAGGAATACCGGTGGCGAAGGCGGCCCCCTGGACGAAGACTGACGCTCAGGTGCGAAAGCGTGGGGAGCAAACA
+
ABBBAAABCBBABFGF2AEEAGHGFFFGHHFFBBBAEAEFFHHGG?EFGFGGGGGGGEFHHHGHFHEGHHHEGHHFHHHHGGGGFGHHGHHHHHGFBFGGHHHGGHDHGH?FGGHCFGHHHGGHHHFFFFGGHHGGGF@AEFFFFFFFFFFFF0;BDC;@EFFFFFDADDFFFFFFFFFFFFFEFFFFF@DFFFDCBFEFFFFFDFDEFFFFCCDDFFFFFFF?DDFFFFB>ABADFDDDB@A?CFEFFF.
@M03896:38:000000000-B4D98:1:1105:14492:28992 1:N:0:166
TACGTAGTGTGCAAGCGTTAATCGGAATTACTGGGCGTAAAGCGTGCGCAGGCGGTTCTTTAAGACAGATGTGAAATCCCCGGGCTCAACCTGGGAATGTCATTTTTTACTGCAGGACTAGAGTTCATCAGAGGGGTGTTGAATTCCAAGTGTAGCATTTAAATGCGTAGATATTTTGAAGAACACCAATGGCGAAGGCCGCCCCCCGGGATTCTACTGCCTCTCATGCACGAAAGCCGTGCGAACAAAC
+
1AA1>B111BFDD11A1AA1AEG00BFFHEA2DA0B0AABGBBAB/BAEF?/B//>>?@1BFG1@E00BB1B1@BBFGFHF>/>>E?11BFG00/EHH11>>>2221/?B?>FG10??<01@1?F1?11111</?<<-<CGHF0DDD000=0==0==000==F00;.;.-.:0:<CCCCB00/:/;E.EB/9/--;;.;.--9@>9----;A/;//;/////;/99;/9;;---;9/---;----;-9--
@M03896:38:000000000-B4D98:1:1105:14840:29030 1:N:0:166
TACGTAGGGGGCAAGCGTTATCCGGATTTACTGGGTGTAAAGGGAGCGTAGACGGCACGGCAAGCCAGATGTGAAAGCCCGGGGCTCAACCCCGGGACTGCATTTGGAACTGCTGAGCTAGAGTGTCGGAGAGGCAAGTGGAATTCCTAGTGTAGCGGTGAAATGCGTAGATATTAGGAGGAACACCAGTGGCGAAGGCGGCTTGCTGGACGATGACTGACGTTGAGGCTCGAAAGCGTGGGGAGCAAACA
+
BBBAAFFA@BB>ECCAA2EECGHGF2EGHC5DBBB3EEFGBGFGFGEFDE?AFB?E0>B>EF?FGF2B1FFFGF4FFGFHGEFEEGHFGGHGGC??/>FGFFHGDG1CDFFDDF11>FGFG1FFGHHGCCGG?DFE.;:CGCGFHHHHHF0CC<;C9;;AEGGGFF;;E?EGGGFGFBBGDDFFFFF?AFFBA;;AD.AC-@B--9;B;FAA-.;;;///B.9EEEB.E.:=BFF.9A.A@A9.DDEFBF9
@M03896:38:000000000-B4D98:1:1106:11675:2154 1:N:0:166
TCCGGAGGGTGCAAGCGTTAATCGGAATTACTGGGCGTAAAGCGCACGCAGGCGGTTTGTTAAGTCAGATGTGAAATCCCCGGGCTCAACCTGGGAACTGCATCTGATACTGGCAAGCTTGAGTCTCGTAGAGGGGGGTAGAATTCCAGGTGTAGCGGTGAAATGCGTAGAGCTCTGGAGGAATACCGGTGGCGAAGGCGGCCCCCTGGATGAAGACTGACGCTCAGGTGCGAAAGCGTGGGGAGCAACCA
+
A3AAAABBBA?ABB4AA2EAAFGFEE2FHF5D5AABEAEBFHFFCEEGGGCGGGGFGGFHGGBGGH4BBF3BB4FGFGFHGGGGGGHHHHHHHGG0GGHHHHHGHH22>F?FCF21FFGGG?CGHHDGF.<<GH.<<>@9AFBBFFF/9//B;;:B-9;9.//;9;;;ADAB/;BFFF/;A..B/BBAF-9D.-9;B..;-;-@CAAFFF//////9/9;:.9;DB/99/;B.--:/9.;BFC.-9.9..;
@M03896:38:000000000-B4D98:1:1106:11686:2168 1:N:0:166
TACGGAGGGTGCAAGCGTTAATCGGAATTACTGGGCGTAAAGCGCACGCAGGCGGTTTGTTAAGTCAGATGTGAAATCCCCGGGCTCAACCTGGGAACTGCATCTGATACTGGCAAGCTTGAGTCTCGTAGAGGGGGGTAGAATTCCAGGTGTAGCGGTGAAATGCGTAGAGATCTGGAGGAATACCGGTGGCGAAGGCGGCCCCCTGGACGAAGACTGACGCTCAGGTGCGAAAGCGTGGGGAGCAAACA
+
A?AAAAABCAAACDGC?2EAAGGBEEFGHHAB5BBAAAEEGHHGGCEEGCE@FGGGGGGHGGGGFH4BBGFBFGFGHHHHGEGEEEHHHHHGGFFFHGHHGHHHHHGHHH?FFFGCFFGGFFFGHHF?FAFEFHGGGFFFFFFFFFFB;BBF;;/;@:;@AFFFFFA;DFFFFFFFFFFFFFFFFFFDB@DFFDFFFFE@FFFFFFD?EFFFDFFFFFF/FDFBD9/BFBB@AAFAFDADFBC?DDFF/A.
@M03896:38:000000000-B4D98:1:1106:16407:2699 1:N:0:166
TACGGAGGATGCGAGCGTTATCCGGATTTATTGGGTTTAACGGGTGCGTAGGCGGGGATACAAGTCAGCGGTGAAAGTTTGCGGCTCAACCGTAAAATTGCCGTTGAAACTGTGTCCCTTGAGTGTAGACGAGGTGCGTGGAATTCGTAGTGTAGCGGTGAAATGCTTAGATATTACGAAGAACTCCAATTGCGTAGGCAGCGCACCAGGCTACAACTGACGCTGAGGCACGAAGGGGCGGGGATCAAACA
+
BAAA@AAD?CBFGCE2E2AAA5FEEAAEF5DF5BF2AEGE5ACDAAECAEEFHGGC/E/GFFFFFHEFG?C?BFGFG2BBF2B>BFDFGHHGDEF.<<FFGF?<..<=GB<0=<0<=<GHF0CDH:CCG0:-ACAEFBFA@.9;CF.;B..;0;0;-?.-.99B/B;BBFFFBBFFFEFEDAFBFBFBFF/9B99.99F/A.;----99.A.::/BBFFFF..9.99A9.;ADF...;99>>-9;AABB/9
@M03896:38:000000000-B4D98:1:1106:11306:3220 1:N:0:166
TACGGAGGGTGCAAGCGTTAATCGGAATTACTGGGCGTAAAGCGCACGCAGGCGGTTTGTTAAGTCAGATGTGAAATCCCCGGGCTCAACCTGGGAACTGCATCTGATACTGGCAAGCTTGAGTCTCGTAGAGGGGGGTAGAATTCCAGGTGTAGCGGTGAAATGCGTAGAGATCTGGAGGAATACCGGTGGCGAAGGCGGCCCCCTGGACGAAGACTGACGCTCAGGTGCGAAAGCGTGGGGAGCAAACA
+
BBBBB@BB@AAAFBGAA2EAAGGFEEFGHH555BAAAAEEGHHGGCEGGGGGGGGCGGGHHHHHHH4BFEFBFFGGGHHHGGGGGGHHHHHHHHGAHGHGHHGHHHHHFHDDG?GFFGHHHGCGGHGGFGGFGH?CCCAFFFBFFFFFFFBFB;BFF>;BEFFFFFAADDFFFFFFFFFFFFFFFFFFF@FDFFFFFFECADFCDDDEEFFFA=DABFFFFFFDFFFFFFFDFFFFFDFDDFFAFDEFFF?
@M03896:38:000000000-B4D98:1:1106:11298:3236 1:N:0:166
TACGGAGGGTGCAAGCGTTAATCGGAATTACTGGGCGTAAAGCGCACGCAGGCGGTTTGTTAAGTCAGATGTGAAATCCCCGGGCTCAACCTGGGAACTGCATCTGATACTGGCAAGCTTGAGTCTCGTAGAGGGGGGTAGAATTCCAGGTGTAGCGGTGAAATGCGTAGAGATCTGGAGGAATACCGGTGGCGAAGGCGGCCCCCTGGACGAAGACTGACGCTCAGGTGCGAAAGCGTGGGGAGCAAACA
+
BBCBAAABBAAACGF4A?EEAFGFEEFGHFA55ABAAAEEGHHGG?EEGFGGGGGFGGGHGHFFBF4BBGFBFGGGHHHHGGGGEGHFHHHGHGGEHGHFHHHHHHHHHH?FGFHGGGHGFCCFHHGG?EGFHGGFGFDFFFFFFFF9BFBF;;FBC@:@EFFFFFA;AFFFFFFFFFFFFFFFFFFDF@DFFCFFFDABFFFFFFA;EFFFF@DDFFFFFFADFFFF99:99-:;FAADDCFFFFFFFFF
@M03896:38:000000000-B4D98:1:1106:17864:3288 1:N:0:166
TACGTAGGGGGCGAGCGTTATCCGGATTCATTGGGCGTAAAGCGCGCGTAGGCGGCCCGGCAGGCCGGGGGTCGAAGCGGGGGGCTCACCCCCCCGACTCCCCCGGAACCTCGGCGGCTTGGGTCCGGTAGGGGAGGGCGGAACACCCGGTGTAGCGGTGGAATGCTCAGATATCGGGTGGACCACCGGTGGCGAAGGCGGCTCTCTGGGCCGCGACCGCCGCTGAGGCGCGACAGATGGGGGCGCGAACA
+
BBB@AF?AB22>EEAA22EECGHE?EGGABFF5311A>0>FHFFE?E?EE>/G>EEEGGG<</<CF/><<-AA--;.A;-:--;;>AF/;F-@A;@B--;BE.;----;A99...9-;@9@.ADFFF9-;...:.@=9.--9@=FB9;@D;AD//;;9;;.A/B/B///:/B/BF.--.-99/B9EFD99-.;999-DE-9--;;;B/;..;9-9-;---;-;B9...ABFD;---////:.-9>;-9-;-
@M03896:38:000000000-B4D98:1:1106:15569:3582 1:N:0:166
TACGGAGGATCCAATCGTTATCCGGATTTATTGGCTTTAACGGGTGCGTAGGCGACCTGTTAAGTCATTGGTGAAAGACGGTAGCTCAACTATCGCAGTGCCCTTGATACTGATGGGCTTTACTGGCCTAGAGGTAGGCGGAATGAGACAATTAGCGGTGAAATGCATAGATATGTCTCAGAACACCGATTGCGAAGTCAGCTTACTATGGTTCTATTGCCGCTGATGCACGCAAGCGTTGGGATCGAACA
+
A1AAAAADACC111AB1A0AFGB000AEF1DD1101BBEE1//E//A/AB//1////>0B12B1DF@22B1B/FF1@FGFGGA/FFFGBFBFHF/?//?1BFF1F01BFFBF2>11/BFF01BD21/BFCFGBB@FG/@///<F11DDFBG1>><>-<<-<DGHF=0=;G00GF:0;CCG0C0CGGG@?A.ABCAA?.;9FFEG0;9=FB090;/;BBB/B-9@-9/://B--=@-A-B---@-;;--FF@
@M03896:38:000000000-B4D98:1:1106:11213:3813 1:N:0:166
TACGGAGGATCCGAGCGTTATCCGGATTTATTGGGTTTAAAGGGTGCGTAGGCGGCCTTTTAAGTCAGCGGTGACAGTCTGTGGCTCAACCATAGAATTGCCGTTGAAACTGGGGGGCTTGAGTATGTTTTAGGCAGGCGGAATGCGTGGTGTAGCGGTGAAATGCTTAGATATCACGCAGAACCCCGATTGCGAAGGCAGCCTGCAACGCCATGACTGACGCTGATGCACGAAAGCGAGGGGAGCAAAC
+
>11A1>>A>CCCFA1A0A0AGGAA0AAEHD2D1AAABECFADFEE/B/AB//BA/>>?1BBG1FGH2BB/>?/?1B1BG1BFH0?FGFHFFGHHEEFG>FGHCCCCFFHHD1?/>/-;;.;90;;B:9FB-;;B;/-;;-9;-;;;-:---9-;9;;9;-;9//BBBBB9BFFB/9;-F@??/;EBB@@@?-;-;-9;-9:A99AA-9/-;;A-/;B///;9-AFFF/9B/9A---B;-9------9:B-
@M03896:38:000000000-B4D98:1:1106:20659:4003 1:N:0:166
TACGGAGGGTGCAAGCGTTAATCGGAATTACTGGGCGTAAAGCGCACGCAGGCGGTTTGTTAAGTCAGATGTGAAATCCCCGGGCTCAACCTGGGAACTGCATCTGATACTGGCAAGCTTGAGTCTCGTAGAGGGGGGTAGAATTCCAGGTGTAGCGGTGAAATGCGTAGAGATCTGGAGGAATACCGGTGGCGAAGGCGGCCCCCTGGACGAAGACTGACGCTCAGGTGCGAAAGCGTGGGGAGCAAACA
+
CCCCBACBCAAABGGC22EAAFGFAEFGHGA55BAAAAEEGHHGGGFEGFGGGGGGGGGHHHFHGH4BBGFBFG@4BGHHGFGGEGHFFGHHHHGHFGHFHHHHHHGHHHDFHFG@FFFGGFCGHGGC?EFFHHA<CFFDEFFFFFFBFEBFB;BBA@9@AFFFFF;;AFEFEFFFFFFFFFFFFFFFD@DFFCDADDE@AFFFFFF?FFFFDBDDFFF:BFD?FFFFFB::ADCDFFFFFFFFFDFFFF?
@M03896:38:000000000-B4D98:1:1106:11610:4194 1:N:0:166
CACGATTAACCCAAGTCAATAGAAGCCGGCGTAAAGAGTGTTTTAGATCACCCCCTCCCCAATAAAGCTAAAACTCACCTGAGTTGTAAAAAACTCCAGTTGACACAAAATAGACTACGAAAGTGGCTTTAACATATCTGAACCCACAATAGCTAAGACCCAAACTGGGATTAGATACCCTAGTAGTCCGGCTGACTAACTTAGTCCCCATCTCGTATGCCGTCTTCTGCCTGAAAAAAAAAAAAATAAAA
+
>AA?11>1111>1ECGG3B3BA1FGFF0EEEEEEGFE0D1FFGH2B1AF1BFHGGG/EGGG?BBFDFFGEGHHFHH1FGGFGGGGGHHHHHHGCFFHHEB>GHDBGG/EHB1B111FGAAHGGBBFAGFHDGGHGHFHBGBHF/?/?//?FDD1F?1<>FG..0G1=<<</<D0D0=DCGHG/0<0=;C.---@GGF:GCBCB0;00/:/9/09A.:/999-9;FAB000///-/;FE@??--;99-/://
@M03896:38:000000000-B4D98:1:1106:16003:4405 1:N:0:166
CAAAGGATAAACATCATAGGCAGTCGGGAGGGTAGTCGGAACCGAAGAAGACTCAAAGCGAACCAAACAGGCAAAAAATTTAGGGTCGGCATCAAAAGCAATATCAGCACCAACAGAAACAACCTGATTAGCGGCGTTGACAGATGTATCCATCTGAATGCAATGAAGAAAACCACCATTACCAGCATTAACCGTCAAACTATCAAAATATAACGTTGACGATGTAGCTTTAGGTGTCTGTAAAACAGGAG
+
AAA3>>CFFFFFF4B4G5F4BAAFG?AE2A222323FA2E2EFEEGGGGHFFBBBAGBEEAE>EFGCGCG1F1FG1FCHHHFGFBGG/<EEEHHH1F0FGHEHHHGFHGHCA?CFHGHFGHH/???0?FHFGD?<-<C<<D0C/CB;<G;CCG;0000;0<CFHH0;;FFBFB;AFGEGF0;CB9E/;BFGFF-9;AD/;B/BFF/99:F9/;B.9B9AF9.:AABFFF/9FF/99FFEFFFF:BFA;...
@M03896:38:000000000-B4D98:1:1106:22065:4617 1:N:0:166
CCCGGCTGACTGACTTGCTCGTAATCTCGTATGCCGTCTTCTGCTTGAAAAAAAAAAAAAGAATCAAATCTGAAGAAATTGACTTCGTTATTATATAAAGAGTAACTAGAACAAACAAATTATAATAATATAAAACATAGTGAGAAATTACAACAGGTAGTATGCTAGACAAGTGAATCTGTGTAATAAGATAAAATCATTGTTAACAAGTACTACAACTACGCTAAGTCATGATGATAGTCGGATGTTA
+
>A?33@?D?4DBEB55AG5BAA2AFADFGG2GFGA22ABFH5DBBFGFGF5FEG00>/>>111333B3B344443333?4?334B?/B3//444B44444301212211111000/0/01112222222221<111/1111111<111111111.0.11<<1110000000/.000=0000=0:00;000000000</00000000000;000000/09///.-...090000000009090.-9.-/;/
@M03896:38:000000000-B4D98:1:1106:13195:4705 1:N:0:166
TACGGAGGATCCGAGCGTTATCCGGATTTATTGGGTTTAAAGGGAGCGTAGTCGGACGCTTAAGTCAGTTGTGAAAGTTTGCGGCTCAACCGTAACATTGCAGTTGATACTGGGTGTCTTGAGTACAGTAGAGGCAGTCGGAATTCGTGGTTTCGCTTTGAAATGCTTAGATATCACGAAGAACTCCGATTGCTAAGGCAGCTTGCTGGACTGTAACTGACGCTTATGCTCGACATTGTGGTTATCAAACA
+
A3AAABA2AFFF422A222AFGH222BEEG5A5322FEGGF5GDHGEEE1A1DAEEE>FEFG3FGH4BBEGB1B4@@GGHHHCEEGEFBGHGEHG/BFHBFHFHHBFGBF?21/@?>@GFFF1??FB1<1?110?/A0>C-><FCFE<..<.<0.....00<GCBCGGC0;CGGG0C..C.9CF0;B.;CC;00;00//.;.BBFAB/99;B9BBFFF//9;9A.9/;B9;.--9.///99../9:://B.
@M03896:38:000000000-B4D98:1:1106:9473:4876 1:N:0:166
TACGGAGGGTGCAAGCGTTAATCGGAATTACTGGGCGTAAAGCGCACGCAGGCGGTTTGTTAAGTCAGATGTGAAATCCCCGGGCTCAACCTGGGAACTGCATCTGATACTGGCAAGCTTGAGTCTCGTAGAGGGGGGTAGAATTCCAGGTGTAGCGGTGAAATGCGTAGAGATCTGGAGGAATACCGGTGGCGAAGGCGGCCCCCTGGACGAAGACTGACGCTCAGGTGCGAAAGCGTGGGGAGCAAACA
+
ABBBAABCCAAABGFC22EAAGHFEEGGHFA55BAAAAFEGHHGGCFEGGGGGGGGGGGHHGHHHHBBGGFBGGHGHHHHGGGGFGHFGHHHHHGEFGHHHHHHHHHHHHD>G?GFGGHGGFCGHHGFFFGGHHGGGFFFFFFFFFFFFFFFB;:B@CADFFFFFFDADFFFFFFFFFFFFFFFFFFFF@>FFFFFFFEDFFFFFFDFFFFF--DAFFFBFFFFFFFFFFFDDFFDFDD?=DDEDDFFFF?
@M03896:38:000000000-B4D98:1:1106:15452:5190 1:N:0:166
GCCTTTACGCTTGCCTTTAGTACCTCGCAACGGCTGCGGACGACCAGGGCGAGCGCCAGAACGTTTTTTACCTATAGACATTACATCACTCCTTCTGCACGTAATTATTGACGCACGTTTTCTTCTGCGTCAGTAAGAACGTCAGTGTTTCCTGCGCGTACACGCAAGGTAAACGCGAACAATTCAGCGGCTTTAACCGGACGCTCGACGCCATTAATAATGTTTTCCGTAAATTCAGCGCCTTCCATGAA
+
1>AA1D1B>AA1AFF11BB1BBEGBGBA0E00AA//AA//AAAAE?>>/BEE/EEE@AEGGH/?B>??<EDGB11BFDGBBB1FFFHFG1BFGHB111>?<0FFFG2@?>1<<?<<C0>FFH1>GGBG<CG?CG0DFFFFC<;C.<0;:CCF;0;:::99AFGCA@?9?BCBFFG@9@>@-;BBFFFFF;@?9BFFFF?;@@--AA-9@@@>A-9///9B/B/B/B::A9A?9//99//-9@BAF/B////
@M03896:38:000000000-B4D98:1:1106:21469:5594 1:N:0:166
TACGTATGGTGCAAGCGTTATCCGGATTTACTGGGTGTAAAGGGAGCGCAGGCGGTGCGGCAAGTCTGATGTGAAAGCCCGGGGCTCAACCCCGGTACTGCATTGGAAACTGTCGTACTAGAGTGTCGTAGGGGTAAGCGGAATTCCTAGTGTAGCGGTGAAATGCGTAGATATTAGGAGGAACACCAGTGGCGAAGGCGGCTTACTGGACGATAACTGACGCTGAGGCTCGAAAGCCTGGGGAGCAAACA
+
AAA@AFFFCD5BBGFF2AA2GGHAAEGGHHDD5B23BAGFFHGGGGE0EE0AEEAECE>>>>E1BF4B3FBB4BFEFFFGE>?EEEHGCCGGGCGGGFH?FGHHFCGDGH?1??/FCCF>=>1>1=>C.><.E.C.CD<-<;AGHHHGGCFGC<0;-;;;AFFFFC;;;AFFFFGG;CF/E.FFFFFF9;9/;-;B-.:-99-@FFF9;9ABFFFEFFFBFDA..:..;9;-9;.;;./...;.9;;BFFF
@M03896:38:000000000-B4D98:1:1106:20388:5623 1:N:0:166
ATGATACGGCGACCACCGAGATCTACACGGATATCTTATGGTAATTGTGTGCCAGATACCCTAGTAGTCCGGCTGACTGACTACTCACTGATCTCGTATGCCGTCTTCTGCTTGAAAAAAAAAATCACAACATAGTATATACTTCTATGTATATATTTACAACACCAAAGTATCAACAGGATGTAAATGAACGCAAACTATCGATTGTCTACTCGCAGAAAAAGTACACTTCATATAACAGTAGAAGGCAT
+
AAAAAFDA1AA?AE00000A0A1GBGDEAEA?/F12DDDB1DGBGDGGDAEFHFF0FFFGBF0BDFDEGEA>@EEGFHF1BGFFFHHFF1DF12B0??BBF>@EEHGHHHB>EB0111B</<</011111<.01111111111>11110<000000<00000/...<../:00000/0/..0/:00000000..---.0000...0.0000000.----//--9B//////////////////////---/
@M03896:38:000000000-B4D98:1:1106:15799:5949 1:N:0:166
TACGTAGGTGGCAAGCGTTGTCCGGAATTATTGGGCGTAAAGAGCATGTAGGCGGGCTTTTAAGTCTGACGTGAAAATGCGGGGCTTAACCCCGTATGGCGTTGGATACTGGAAGTCTTGAGTGCAGGAGAGGAAAGGGGAATTCCCAGTGTAGCGGTGAAATGCGTAGATATTGGGAGGAACACCAGTGGCGAAGGCGCCTTTCTGGACTGTGTCTGACGCTGAGATGCGAAAGCCAGGGTAGCAAACGG
+
>>>A3B>AFF2B4BEC2AA2AFGEFDAFHFFD5BABAAEAAEGHGEFHGDB3BEC>EEGHHHHHGH@B3EE?>?FBEGEFGGGCGGHHEDGGG@DC0??F?/CCHHEGF=<>0<GCG1FD=C0<0DG.<CG<.:/:C.:;CDC0GCGCFBF0;;;9-99;B;BF;?;ACAB0CBFF99E;DFFFFFFFFFB9-99=99AF@DFFFFF//.;.BFFFFFFFA9A.AA9/FB-;9-.9F.;EABBA9BB/9?A
@M03896:38:000000000-B4D98:1:1106:6267:6003 1:N:0:166
TCCGGCTGACTGACTTATAGCGAATCTCGTATGCCGTCTTCTGCTTGAAAACAAAACAAAAATTCACCAACACCGCACACTATCATTCAACAAACTCAGTACACATACAATTGATCCATCAATCGTCCATACATGCGATTCCCACCTCACAATACACCTACCTCATACACTATAGATACTCCTATCATCTTATAGTCGTTGTGCTATCTCTTTCTGCACTCAGTTACGTCATCTATCTTCATTAAGCTT
+
BBBBABDDFFFFFFEG5A55BAEAEEGGHF?GBFC?EEGGHFEFFGF1CDGB11111AB11113B55331111B0>/>/13?44@B4B444B1B13@33443?433?3B3443?4443433?B3/////3322332/<//22<<@?00@/1111111001?01<<1111110111111<1F/000<00=0000000<.../:.0000/00:0000000/0//00009.9;..00000;0;009009000
@M03896:38:000000000-B4D98:1:1106:12751:7037 1:N:0:166
TACGAAGGGTGCAAGCGTTAATCGGAATTACTGGGCGTAAAGGGTGCGTAGGCGGTTAGTTAAGTCTGTTGTGAAATCCCCGGGCTCAACCTGGGAATGGCAATGGATACTGGCTAGCTAGAGTGTGTCAGAGGATGGTGGAATTCCCGGTGTAGCGGTGAAATGCGTAGAGATCGGGAGGAACATCAGTGGCGAAGGCGGCCATCTGGGACAACACTGACGCTTAAGCACGAAAGCGTGGGGAGCAAACG
+
BBBBBBB@AC2>ABFA22AAEGGABEFGHD5553AAAAAEFGFGHEE0FEG?GEEEEGHFGHFHGHG4GHFBEG4FGHHHEGGEEEGFGHHH0F/0B?GGGCHHHFFBGHB32?FGHGG><C2@DFGGHHF1FFFGHGDHGHFHHHHHE?@CE<=DC@<-<DGFCB;CEGG0CFGEDADG-;BF/BCFFCFG9BD?=AA@-@@;FFF:/BFA..AAEF///.9..9/9/B.-.9A.B;9.-9-;;A.B/:.
@M03896:38:000000000-B4D98:1:1106:12332:7716 1:N:0:166
CCCTATTAACCCAAGTCACTAGAATCCCGCGTAAAGAATGTTTTAGATCACCCCCTCCCCAATAAACCTAAAACTCACCTGAGTTGTAAAAAACTCCAGTTGACACCAAATAGACTACGAAAGTGGCTTTTACCTATCTTAACACACAATAACTAAGACCCCCACTTGGATTAGATACCCCCGTACTCCCGCTGACTTACTTCGTCTACATCTCGTATGCCGTCTTCTGCTTTCAAAACAAAACATCACC
+
>>A1>1B@B1@>1A1BBFAAB1BB3BE1AAAA0B0AF0111BFH20A2D1ABFFEA/EFGBA01AF1BB11FGHHGGHG10BBDF1BB222BEEFCHG12BFGFHH/?/G11BB11BF<??E/111?0BF1B11BF1DF22>1@F/<//?11?1<111??F/->><1>111>100<0<<GH--.-.;0C..:--.:00;CF0;.9.;.099FBFA..//0C-:;FAFB///9////;/-;-----/9//-
@M03896:38:000000000-B4D98:1:1106:4434:8375 1:N:0:166
TACGTAGGGAGCAAGCGTTATCCGGATTTATTGGGTGTAAAGGGTGCGTAGACGGGAAATCAAGTTAGTTGTGAAATCCCTCGGCTTAACTGAGGAACTGCAACTAAAACTAATTTTCTTGAGTGCTGGAGAGGAAAGTGGAATTCCTAGTGTAGCGGTGAAATGCGTAGATATTAGGAGGAACACCAGTGGCGAAGGCGACTTTCTGGACAGTAACTGACGTTGAGGCACGAAAGTGTGGGGAGCAAACA
+
AAABAFF@A4A>4FGF22AEEGGEEEGCHFDA5A2AEEGHHGHGFFEEEE0FHEBE1AGGFGFFGGDD@FFD?FDFHHHGGHGEFFGFFFHFGF1BBGFFHHHHHFGHHHB3BBBBEBEGFG3BFGFDBGHGCABC@<DB<DFHHFG2F1?D<??F/<?CEHGHBF.>CCAFGEGHG0DCA./CGFEE:;C/=AC@?CC-?@?EB;;;9F.B.;0BFBFBF.;EE.B.;A9;AADD/;/:..-999ABFFF
@M03896:38:000000000-B4D98:1:1106:7272:9091 1:N:0:166
AACGTAGGGTGCAAGCGTTGTCCGGAATTACTGGGTGTAAAGGGCGCGCAGGCGGACCGGCAAGTTGGAAGTGAAAACTATGGGCTCAACCCATAAATTGCTTTCAAAACTGCTGGCCTTGAGTAGTGCAGAGGTAGGTGGAATTCCCGGTGTAGCGGTGGAATGCGTAGATATCGGGAGGAACCCCAGTGGCGAAGGCGACCTCCTGGGCACCAACTGCCGCTGAGGCTCGAACGCATGGGTAGTAACC
+
>AAA>11>ACAACF1A11A00ADB0EEGEGBDB100AABF2FFE//AEC/EEGEEGGGGEEE@EGGEG1F>BFBGDGFC1GDCGGHHFFFG?CG01B@@FHGFH1>G21F?11??1/FD1??1<@?FBDGHB.FGGF.<>.GFFGHH=E-<<C;CGCC;@CHFH0;;;A-EFEGGE?-9??.9F.;A-A9BFA>;-9-9@->=A/9;;BE-BAEA-;9///>9@@-FE-A;@--99A@F?F?//-/9/9/
@M03896:38:000000000-B4D98:1:1106:23577:9108 1:N:0:166
TACGGAGGGTGCAAGCGTTAATCGGAATTACTGGCCGTAAAGCGCACGCAGGCGGTTTGTTAAGTCAGATGTGAAATCCCCGGGCTCAACCTGGGAACTGCATCTGATACTAGCAAGCTTGAGTCTCGTAGAGGGGTGTAGACTTCCAGGTGTAGCGGTGAAATGCGTAGAGATCTGGAGGCATACCGGCGGCGAAGGCGGCCCCCTGGACGAAGACTGACGCTCAGGTGCGAAAGCGTGGGGAGCAAACA
+
>AA?111111>>BDFEC0EEFGH0E?FCFHDF21/B/ABBF2ABA/EEEE//E/>E//B0BFD@@F21@@1212@12BFGG///<>GHHHH000<0FCBBDFFF11?2FGF2?@@>@?F10?FGDGF?FA<F10.-.-<<=<0<<DDD<//::<<:@-:-.=C00;.;;;AF0CBFB0;....CFGFA?-;-99@@-AA>@-9->@-:-B?-@@AABBF:B-A-AA/:;B;--9@9:;----9--9-99A;
@M03896:38:000000000-B4D98:1:1106:8067:9138 1:N:0:166
TACGTAGGGGGCAAGTGTTATCCGGATTTACTGGGTGTAAAGGGAGCGTAGACGGATGGACAAGTCTGATGTGAAAGGCTGGGGCTCAACCCCGGGACTGCATTGGAAACTGCCCGTCTTGAGTGCCGGAGAGGTAAGCGGAATTCCTAGTGTAGCGGTGAAATGCGTAGATATTAGGAGGCACACCAGTGGCGAAGGCGCCTTACTGTACTTCTACTGACCCTTAGGCACGAAAGCGTGGGGAGCAAACA
+
AAA1>F11>A1>0F01A3FFFGDAA0EFHG212B/0AAFGHHFCECEAEE/AFABEE>/BFB0FGH2BBFBBBF211>B1B?EC?EGFGFFEE/<@EE0FFDHFGF11FH1<?@F/>CC?1@1?GFFCCCCC..FGF1F-<<@CFHGDG00<;;CG@-;-:00;CC.;9-;BFFBFF0BF...C/;C9FFFF:---;----9-;99FB/BBB:;FF;;//9/:B/;9FF/;;--9-:-9-9--9-9-//A-
@M03896:38:000000000-B4D98:1:1106:23135:9438 1:N:0:166
TACGTATGGAGCAAGCGTTATCCGGATTTACTGGGTGTAAAGGGAGTGTAGGTGGCCAGGCACGTCAGACGTGAAAGCCCGGGGCTCAACCCCGGGACTGCTTTTGACCCTGCAGGGCTAGCGTGCAGGAGGGGCAAGTGGCATTCCTAGTGTAGCGGTGAAATGCGTAGATATTAGGAGGAACACCAGTGGCGAAGGCGGCTTGCTGGACTGTAACTGACACTGAGGCTCGAACGCGTGGGGAGCAAACA
+
>3A?AFFF4BBFC4BA22AAFGHEA2EEHF5FD323EAE5FAG222BFF5BDGB1GBBF1BF1EGHGDE3>FFF1D5BGECEE/EEGGEGHGE@>/><B?GHHGHF/11B?<?<@<@?G0<1<?EDAGHGGGGGAAEC0D<.<GGFHFDGC;;::<-:;:CCBCFF9;.@.B0CFBFGBG..99CFFFFFFFE?;@>D??;--@-;F;9A.;.;/BFFF/BFFB/;/9:EA@BB.-;-@---;.9../;A;
@M03896:38:000000000-B4D98:1:1106:28095:9660 1:N:0:166
GAAACCCCTGTAGTCCGGCTGACTGACTACTCACTGATCTCGTATGCCGTCTTCTGCTTGAAAAAAAAAAAAATAAGCACCGAAATCCCCATACAGCTTACAACATATAATAGACATCTCCTCACTATCATTATTTCATATCATCTGTCATATAACTTATACTCATTTCATCACTTATATTCCCACTTTCTTCTGCTCCAGCGATCTTTTGCACTCTCACCTACTCCTACTATCACACCATTTAACACTCA
+
AAAABCABBAFFDFFBA2AA24BBBBGG5FF353B5BD5DFGBBGFGFEEEGFGHAFFGHABBBBA0>/>///0333332?/////B33/22222?22222222/22222222>FFF2222?01/111111?111111111=111=11111<111<11000000=00000000000000000000:.00000;00:00;///--:9.00090090/9000.9;/;0/00;009;////..//9///:9/9/
@M03896:38:000000000-B4D98:1:1106:28104:9722 1:N:0:166
TACGGAAGGTCCGGGCGTTATCCGGATTTATTGGGCTTAAAGGGAGCGTAGGCCGGAGATTAAGCGTGTTGTGACATGTAGATGCTCAACCTCTGAACTGCCGCGCAAACTGGTTTCCTTGAGTACGCAAACAGTGGGCGGAATTCCTGGTGTAGCGGTGAAATGCTTAGATATCACGAAGACCTCCGATTGCGAAGGCAGCTCACTGGAGCGCAACTGACGCTCAAGCTCGAACGTGCGTGTATCGAACA
+
AAAAAA1AAC1B111A00AACAGEEFCGHG2A11A00BADGF1B/EEA/E//FF>E//>BFHDGF//>/BCB/F2BB1B22B2>BBGFFG<G0GFHF<1BBE/><B//>F??G1?01?1??F1F1</<<--0<0FGF.E--A-;GF00;C/CE90;;-;-9;0;CF;CF0;0;C;009A.-;9-/B-9;;9A;-;---AAAB9999//:9-9---;;FF/FFFF--/;/BFF@F---;;9--;-/;-::;-
@M03896:38:000000000-B4D98:1:1106:3590:10260 1:N:0:166
TACGTAGGTGGCAAGCGTTGTCCGAATTTATTGGGCGTAAAGCGAGCGCAGGCGGAAGAATAAGTCTGATGTGAAAGCCCTCGGCTTAACCGAGGAACTGCATCGGAAACTGTTTTTCTTGAGTGCAGAAGAGGAGAGTGGAACTCCATGTGTAGCGGTGGAATGCGTAGATATATGGAAGAACACCAGTGGCGAAGGCGTCTCTCTGGTCTGCAACTGACGCTGAGGCTCGAAAGCATGGGTAGCGAACA
+
AAAAAF43F42BAFEF2AEAFGH22EFHHFDD53BBAAEEGHFBEEE?EECAFFEE?BFCGHH3BG4BFGBB@BGGBGHFHHGEFFGHHHHEE?@DHGEFGGHGA?BFDHFB?@FGGGFG<F1?FGGBGHGFFF>.G?CF<F1<GHHFG<D====D--=@.CGHFC.:=B.FGFGGC0BFFFGGGGGE;BFBC-@?9.A@.9ABFFB9/;//9FBFFFFFF;ADAD.AEFA9=FAAF/F/AAB9:;9B?BB
@M03896:38:000000000-B4D98:1:1106:20915:10326 1:N:0:166
TACGGAAGGTCCGGGCGTTATCCGGATTTATTGGGTTTAAAGGGAGCGTAGGCCGGAGATTAAGCGTGTTGTGAAATGTAGACGCTCAACGTCTGCACTGCAGCGCGAACTGGTTTCCTTGAGTACGCACAAAGTGGGCGGAATTCGTGGTGTAGCGGTGAAATGCTTAGATATCACGAAGAACTCCGATTGCGAAGGCAGCTCACTGGAGCGCAACTGACGCTGAAGCTCGCAAGTGCGGGTATCGAACA
+
>AA33AAA?4DFE22A22AAGGGEEEGGHFGFBA2AFFHHHHHGHDE0EE01GHE0EEEHHHHHHE>?EGABEFDGGFHEBGG/EEEGGF<FGFAFBGB?GGGG/B/>>D????GFHHEG>1FGBGAEDGGCCC0=<<<-:@-CGF.;99.9E9;C-;:;EFFFB;CFFFBFFFFFF.AA.D/BFFF.@DFF;9@B=A:.?DBFBBB99:FB-@@9@F//;.;D..;BFFF.--9@FFF->?9;;B9;BA-
@M03896:38:000000000-B4D98:1:1106:14673:10909 1:N:0:166
AACGTAGGTCACACGCGTTGTCCGGAATTACTGGGTGTAACGGGAGCGCAGGCGGGAAGACAAGTTGGAAGTGAAATCCATGGGCTCAACCCATGAACTGCTTTCAAAACTGTTTTTCTTGAGTAGTGCAGAGGTAGGCGGAATTCCCGGTGTAGCGGTGGAATGCGTAGATATCGGGAGGAACACCAGTGGCGAAGGCGGCCTACTGGGCACCAACTGACGCTGAGGCTCGAAAGTGTGGGTAGCAAACA
+
AAA1>FF11B1CA1AA00EAEFGECCEGHHBBBB/AEAGG2AEAFEF/EEA@EEEC/EEHCFGGGF11FGF<BDGDHGHBFGHAGHHFGHHGGHFGGHHHHHHHFHHGGH?1???FAFGB?FF?FGGHHHGFGGFFHFG-<@CEGFHHCC@CA<CG@A;9EEFGGG;EGGFGGGGG?@@?=BFFFFF-::F/9@==-9:@@@@BFF/99--;BE--;:/BFABBA-9-9;A-9--9;B9/AA99-9:B/--
@M03896:38:000000000-B4D98:1:1106:24485:11309 1:N:0:166
TACGGAGGGTGCAAGCGTTAATCGGAATTACTGGGCGTAAAGCGCACGCAGGCGGTTTGTTAAGTCAGATGTGAAATCCCCGGGCTCAACCTGGTAACTGCATCTGATACTGGCAAGCTTGAGTCTCGTAGAGGGGGGTAGAATTCCAGGTGTAGCGGTGAAATGCGTAGATATCTGTAGGCATACCGGTGGCGAAGGCGGCCCCCTGGACGAAGACTGACGCTCCGGTGCGCAAGCGTGGGGAGCAAACA
+
AAA?AAA>1>1>11F00AAEFGFA0ACFHH1221/AAA/BA2BEE?E/EEG/EEE@EEGHHHHEGGBBFGGF1BG12FFGGG/EEEGGFGHG001BFDGBDGDHFGHHFH?2??<<FFFGFF1?F?GFFG.F1F.-<-9-99;FFFFFFFBBF9/;;-9-:BFF/;-;9-A//BF99/;///9:FFFA-;9?A-@@-9--;@@---;;--;--@-9;:;/BAA----9;;9---;--99--@-----;/--
@M03896:38:000000000-B4D98:1:1106:5998:11372 1:N:0:166
CACGATTAACCCAAGTCAATAGAAGCCGGCGTAAAGAGTGTTTTAGATCACCCCCTCCCCAATAAAGCTAAAACTCACCTGAGTTGTAAAAAACTCCAGTTGACACAAAATAGACTACGAAAGTGGCTTTAACATATCTGAACACACAATAGCTAAGACCCAAACTGGGATTAGATACCCCAGTAATCCCGCTGACCTACTAATCACAAATATCGTATGCCGGCTTCCGCTTTAAAAAAAAAAAACAAACA
+
B?AAA4AADDFAAEGFFGGAGBDEAFG2AAEEEGD5A2DBFDGH53B5DF3GHGGGGGGGGGGHHHHHFGFHHHHHFFHEFGGBBFDGEHHHGGHHHHBBBFGHHHGFHHFDGHGDFG/BGGDB?1F0FF1@GBGG@GH>BGGHHED/F<11?FGH1?FFH<GHHD<0.<<GGD=0=DHHHD./=00000.;:-;//0::900900;009C00;C/9:/;;9--9:;/;;A:./9;FB>B?@-9@.9...9
@M03896:38:000000000-B4D98:1:1106:13933:11661 1:N:0:166
TACGTAGGGTGCAAGCGTTATCCGGAATTATTGGGCGTAAAGGGCTCGTAGGCGGTTCGTCGCGTCCGGTGTGAAAGTCCATCGCTTAACGGTGGATCCGCGCCGGGTACGGGCGGGCTTGAGTGCGGTAGGGGAGACTGGAATTCCCGGTGTAACGGTGGAATGTGTAGATATCGGGAAGAACACCAATGGCGAAGGCAGGTCTCTGGGCCGTCACTGACGCTGAGGAGCGAAAGCGTGGGGAGCGAACA
+
AAABACFA34AABDFCE2EAGFHECAEGH5FD532AAAEEBGFGGFGCEEFGHGGEGGGEE>>>>>EEEC??EGHHHHHGGFHGGGHGHGGCFCDGH2GGGDCDDCC<<G<<@AF-A=@CA;9;CCFBEDG.EF9=AEFEABFFFFFFDA9@;:9/:@;ADEFFBBFFFFFFFFFAADB-DFFFBFFFFFFFFFFDA?EFFA9BFFFF/FAF@;@AAFFBFFFFFDFFFDEFFBCDFD;9B>>.BA9;;D-
@M03896:38:000000000-B4D98:1:1106:14292:11798 1:N:0:166
TACGGAGGGTGCAAGCGTTAATCGGAATTACTGGGCGTAAAGCGCACGCAGGCGGTTTGTTAAGTCAGATGTGAAATCCCCGGGCTCAACCTGGGAACTGCATCTGATACTGGCAAGCTTGAGTCTCGTAGAGGGGGGTAGAATTCCAGGTGTAGCGGTGAAATGCGTAGAGATCTGGAGGAATACCGGTGGCGAAGGCGGCCCCCTGGACGAAGACTGACGCTCAGGTGCGAAAGCGTGGGGAGCAAGCA
+
BCBAAAADBAAACDGE22EEFGHFEEFGHHD55BBAAAFEHHHGGCEEGGGGGGGGGGGHHHGHHH4BFGGFFGHHHHHGGFGGGGHGHHHHHHGHHGHGHHHHHHGHHH?DGFGCFGGHFFGHHHGF?EGGHHGGCFFDEFFFFFF;BBBFB;BF>CABEFFFFF;;AFFFFFFFBFFFFFFFFFFFD:ADFFFFCFFBFFFFFFDEFFFF==DDFFF;BDDFFFFFFFBCADFFFFFFFFFFFDEFBF/
@M03896:38:000000000-B4D98:1:1106:14309:11803 1:N:0:166
TACGGAGGGTGCAAGCGTTAATCGGAATTACTGGGCGTAAAGCGCACGCAGGCGGTTTGTTAAGTCAGATGTGAAATCCCCGGGCTCAACCTGGGAACTGCATCTGATACTGGCAAGCTTGAGTCTCGTAGAGGGGGGTAGAATTCCAGGTGTAGCGGTGAAATGCGTAGAGATCTGGAGGAATACCGGTGGCGAAGGCGGCCCCCTGGACGAAGACTGACGCTCAGGTGCGAAAGCGTGGGGAGCAAGCA
+
AAAAA1ADDAAAC1BAAAF0EGHF0AFGHGA22BBAAAEBFGGGGGGEGGGGGECGGGGHGFFHHH2BFGFBFGGDGHHGGGGGEGHHGHHHF0FGHGHHHFHHHGHHHH?2??F1FGGHGCFGHHGFFEE.GFC-A-@BEFFFFFFBBBBFF;BF@@;>EFFFFF;;A=EFBFFFFBF?FFFFFFFF@@@BA;@@@?A@;@@@@@;A9BF;@-A-;BB;FBBBFA//;BB@B>@FFFB?>;;E@B-/-A-
@M03896:38:000000000-B4D98:1:1106:19047:12125 1:N:0:166
TACGGAGGCTGCAAGCGTTATCCGGATTTATTGGGTTTAAAGGGTGCGTAGGCGGCACGCCAAGTCAGCGGTGAAATTTTCGGGCTCAACCCGGACTGTGCCGTTGAAACTGGCGAGCTAGAGTGCACAAGAGGCAGGCGGAATGCGTGGTGTAGCGGTGAAATGCATAGATATCCCGCCGACCCCCGATTGCAAAGGCAGCCTGCTAGGGCGCGCCAGACGCTTAGGCCCGAAAGCGTGGGTATCGCACA
+
>AA1A1AD1>1>BGFA00A0FGGAAEEGHBGD1F//FFCHFHHGF/BAFE/EGEFE@EBEFG/FGG2BB/>?>F11FBHGHEG/>/FGBEGG</>><F?DGHGGGCADGH11??A?CACG1F1=<DGGFHA<.GAE.;C::@?CFCCEAAAFG9;;;;9;CFFFFB;99//;BFF/;-@--;9@@B@--;9-9/;BF-;AA?AF-:///;---;;-9A-9;-@---B///:-9@--9;;---9//;;9E?-
@M03896:38:000000000-B4D98:1:1106:13335:12737 1:N:0:166
AACGTAGGTCACAAGCGTTGTCCGGAATTACTGGGTGTAAAGGGAGCGCAGGCGGTAGAACCAGTTGGCAGTGAAATCCATGGGCTCACCCCATGCACTTCTTTCACACCTGTTTTTCTTGATTAGTCCAGAGGTAGGCGGCTTTCCCGGTTTCTCGTTGGAATCCTTGAATATCGGGAGTACCCCCAGTGGCCACGCCTGCCTCCTGGGCCCCACATGCCCCTTGGCGCCGAACTTGGGGTAACCCAAC
+
>AAAA>CADBCFF1BA11A0AFG0000FHGDB21000A122FD?C/AAEE//BA///B12B/0>BG111@/B11B12BGBFBFCBFGB1BGEEHH1<FD1BEG>2B>2B<<<BFGH/BF1121221@22>11</1@1/<</-->0>><<-<..00<<../.00:00:;000;00<.:--;CC0;BE--./0/../.-.-9--9//--/;----@---////9----/9----;9--///----//9---;
@M03896:38:000000000-B4D98:1:1106:17535:12773 1:N:0:166
TACGGAGGGTGCAAGCGTTAATCGGAATTACTGGGCGTAAAGCGCACGCAGGCGGTTTGTTAAGTCAGATGTGAAATCCCCGGGCTCAACCTGGGAACTGCATCTGATACTGGCAAGCTTGAGTCTCGTAGAGGGGGGTAGAATTCCAGGTGTAGCGGTGAAATGCGTAGAGATCTGGAGGAATACCGGTGGCGAAGGCGGCCCCCTGGACGAAGACTGACGCTCAGGTGCGAAAGCGTGGGGAGCAAACA
+
AAAAAAA2>>2>EGGE222AAEGF2EFEGDEB532AAAAA1DGGGCE0E00EECE/>EFG1FGF@GE@FGDFD4BDGHHHGGGCEGHBBBGHFHGFHGGFGHFGHHFHHHF>GC01<F<GFFFHHHFF<AFGHGGC?-9AEFFFFFF99F/B9;;;BBA;.9/9BB::;B.;FFFBBBBF?FFEFFF?=9-.9@@9@.A9-99@?>@AFFFB9@AAFFB//:.ADDFBF/B-.9;.FDDD@BB.-.;/9AF
@M03896:38:000000000-B4D98:1:1106:25398:13080 1:N:0:166
TACGGAGGGTGCAAGCGTTAATCGGAATTACTGGGCGTAAAGCGCACGCAGGCGGTTTGTTAAGTCAGATGTGAAATCCCCGGGCTCAACCTGGGAACTGCATCTGATACTGGCAAGCTTGAGTCTCGTAGAGGGGGGTAGAATTCCAGGTGTAGCGGTGAAATGCGTAGAGATCTGGAGGAATACCGGTGGCGAAGGCGGCCCCCTGGACGAAGACTGACGCTCAGGTGCGAAAGCGTGGGGAGCAAACA
+
BBBBBABB@BAAFFFCC2EEAGHFEEFGHFDB5BA2EAEBEHHGG?EEGGGGGGGGGGGHHHHHFGFFHHGBFGGGHHHHGGGGGGHFGHHHHHGHHGHHHHHHHHHHHH?DG?GFFHHHGF<FGHHH?EFFHHGCFF:AEFFFFFF9BFBF;BFFCB:BEFFFFFDDDF?FFFFFFFFFFFFFFFFFFB;AFFDCFFFAFAA-B=DFFFFFCFFAFFFFFFFFFDFFFFB@D@CDFFFFCFFEDFFEFF.
@M03896:38:000000000-B4D98:1:1106:25382:13090 1:N:0:166
TACGGAGGGTGCAAGCGTTAATCGGAATTACTGGGCGTAAAGCGCACGCAGGCGGTTTGTTAAGTCAGATGTGAAATCCCCGGGCTCAACCTGGGAACTGCATCTGATACTGGCAAGCTTGAGTCTCGTAGAGGGGGGTAGAATTCCAGGTGTAGCGGTGAAATGCGTAGAGATCTGGAGGAATACCGGTGGCGAAGGCGGCCCCCTGGACGAAGACTGACGCTCAGGTGCGAAAGCGTGGGGAGCAAACA
+
AAAAAAAD2>AAFBG4E2EAFGHFEEGGHHA5532AAAEAEGFGG0EEEFGGGCCEEEEBEGGHFG@B3F3BBF@BGHHFF>EEFGHGHHHFCFEAGGHHGHHHGFHFHH?2F?F2FGGGFGFFFGGGFAFFDCC-A9BDFFFFFFFF/F/F;;;;@>99AFFFBFDADCEEBFFFF/BA?DBFFFFFDBFFAFFFFFEBFFDFFFCEFFEBCDDDFFFBFFF?D?99:FFBDCFDFDFDAAAE-AEFBF?
@M03896:38:000000000-B4D98:1:1106:10320:13256 1:N:0:166
TACGGAGGGTGCAAGCGTTAATCGGAATTACTGGGCGTAAAGCGCACGCAGGCGGTTTGTTAAGTCAGATGTGAAATCCCCGGGCTCAACCTGGGAACTGCATCTGATACTGGCAAGCTTGAGTCTCGTAGAGGGGGGTAGAATTCCAGGTGTAGCGGTGAAATGCGTAGAGATCTGGAGGAATACCGGTGGCGAAGGCGGCCCCCTGGACGAAGACTGACGCTCAGGTGCGAAAGCGTGGGGAGCAAACA
+
BCBBBABCCAAACEGC?2EEAGHFEEFGHHD55BBAAAEEGHHGGCGFGCGGGGGGGGGHHHGHFG@BFGFBFGHFHHHHGGGGGGHGHHHHHHGHGGHHHHHHHHHHGHDDG?GBFHHHHGFGGGGHFGGGHG<><@>:;BFFFFFFFFFF;;;BD@;@EFFFFFD9:@AFBFFFFFFFFFFFFFFFF9-AFFFF;FFFFFFFFFFFFFFFBCDDFFFFFFFAFDF;FFFFFFAAFFFDFFFF=AEFFFF
@M03896:38:000000000-B4D98:1:1106:10338:13260 1:N:0:166
TACGGAGGGTGCAAGCGTTAATCGGAATTACTGGGCGTAAAGCGCACGCAGGCGGTTTGTTAAGTCAGATGTGAAATCCCCGGGCTCAACCTGGGAACTGCATCTGATACTGGCAAGCTTGAGTCTCGTAGAGGGGGGTAGAATTCCAGGTGTAGCGGTGAAATGCGTAGAGATCTGGAGGAATCCCGGTGGCGAAGGCGGCCCCCTGGACGCAGCCTGACGCTCAGGTGCGAAAGCGTGGGGAGCAAAC
+
>?A3>33>DA2>BEFA2AEAAGHAAE2FGGA55BABAAABBDGGGCEGGEGCGGGFGGGHGGDHFHBBDGFBFBG4GGHHGEGEEGHFGGHHGH/GFFHFGHHHHEGGBG?2FFGCFGHGGGFGHHGGFDFEBB.-<9@AA;BFFFB;;B/FB;/B99;@AFBFBFAA9@.F/BFFBFFFD.9B/;B.9@=A;-;-9.:9->B=;@BEEFFC-;;-;BA9BADFF99FFFB@99-:FAAADA-9-;9//F
@M03896:38:000000000-B4D98:1:1106:11345:13345 1:N:0:166
TTCTCGAGCTGCGCAAGGATAGGTCGAATTTTCTCATTTTCCGCCAGCAGTCCACTTCGATTTAATTCGTAAACAAGCAGTAGTAATTCCTGCTTTATCAAGATAATTTTTCGACTCATCAGAAATCTCCGAAAGTGTTAACTTCTGCGTCATCGAAGCGATAAAACTCTGCAGGTTGGATACGCCACTCATTTTTATCGAAGCGCGCATAAATTTGAGCAGATTTGTCGTCACAGGTTGCGCCGCCAAAA
+
AAAAA>1>AAFC1AAA000B1B0ADAE0BA22BFFFFGFHGHAEEEEGGHFFHHHFD1B/DFEGGH2D>>FFF@1/0?B01B@2BGGHHGGBFGEFDFFFHBGGFGFFGHGB>?C/E1FHFF1B1F1BFGEC?C/>B>FB2>DBGB1@/<BCF21??<<//?.F1>GGGFFH110<</-0<GCCAC..:CGCHGH0CGF..;;;9-A@GB?F0BFFFG.BBB/;BFB/B-:A-A;/-9FBA@9B-;@@9--
@M03896:38:000000000-B4D98:1:1106:11441:13477 1:N:0:166
GAAACCCTGGTAGTCCGGCTGACTGACTACTCACTGATCTCGTATGCCGTCTTCTGCTTGAAAAAAAAAATTCAAACAATAAGTATAACACTAGCCCATCGAAAAAATCCAATACATATAGAACCGATAGAATAGGCTAGCGATATAAGTCAGTGGTGAGACATTCAAAGATACGAGCTGTGACTAATAGGGGATATCAATATGTAATCAGCTCACATATACTATGATGCTGAGTGCAAGCAAAAGCACAT
+
>AA?ACAFF4CFGFFB22AA2BEBABGHGF5F53553D5DFGFFHFFFEEEGGFHHHBHHHEBBBEEC>E1@444431133@3B44@@433B33333/33/B3//0/0B22232223?33?222//////11111111101--..-111110000/0.0.00/0=00000/00;:..-./;/000000000.;..90009;000;000000;0/00000000////////;//9////9/..//././..9
@M03896:38:000000000-B4D98:1:1106:22200:13616 1:N:0:166
TACGGAGGGTGCGAGCGTTAATCGGAATAACTGGGCGTAAAGGGCACGCAGGCGGATGGATACGTGAGATGTGAAAGCCCCGAGCTCACCTTGGGAATTGCATTTCAGACTGTTCATCTAGAGTTTTGTAGAGAGGGGTAGAATTCCACGTGTAGCGGTGAAATGCGTAGAGATGTGGAGGAATACCGGAGGCGAAGTCGGCTCCTTGGACAATAACTGCCGCTCATGTGCGAAAGCGTGGGGAGCAAACA
+
AAA111A1D1>>E0AE00FA0GFF/ACFFDAD1AABAA//FGF?FEE/FG?@FEE>E>FFGH1FGB//1B1BBBDGHFGGEGCECCFF1BGGF1<FGFHFGGHHFHEDFF111?FDGG1?????FFGHHF1GGBE.CCA..DFFHFFBG..<C;;;@-;:EHFH0:;:.9.BFCFF0;9A.AB0CBF??;@=;@=-;9B--@-;AF///;/B-//::/9/;-@@-9/:BB/-----9A;:99-9-;-B9--
@M03896:38:000000000-B4D98:1:1106:2874:13749 1:N:0:166
TACGGAGGGTGCAAGCGTTAATCGGAATTACTGGGCGTAAAGCGCACGCAGGCGGTTTGTTAAGTCAGATGTGAAATCCCCGGGCTCAACCTGGGAACTGCATCTGATACTGGCAAGCTTGAGTCTCGTAGAGGGGGGTAGAATTCCAGGTGTAGCGGTGAAATGCGTAGAGATCTGGAGGAATACCGGTGGCGAAGGCGGCCCCCTGGACGAAGACTGACGCTCAGGTGCGAAAGCGTGGGGAGCAAACA
+
ABAAAABCCCAACFFA22EAAFFBBEFGHFA553BAAAEEGHHGGCEEGGGGGGGGGGGHHHHHHHDBEGFFGHFHGHHHGGGGEGHHFGHHHHGHHGHHHHHHHHGHHHDDF?@FGGHHGGGHHHGGFDFFHHGGGFFDEFFFFFF;BFBFB:;BCCDFEFFFFF:;DFFFEFFFFFFFFFFFFFFDA>-A:@BDFFEDFFCFFFFEFFF;@@DFFFE:BDDDDDFFFF;@ACFDFFDFCCFFFFEFBF.
@M03896:38:000000000-B4D98:1:1106:2856:13761 1:N:0:166
TACGGAGGGTGCAAGCGTTAATCGGAATTACTGGGCGTAAAGCGCACGCAGGCGGTTTGTTAAGTCAGATGTGAAATCCCCGGGCTCAACCTGGGAACTGCATCTGATACTGGCAAGCTTGAGTCTCGTAGAGGGGGGTAGAATTCCAGGTGTAGCGGTGAAATGCGTAGAGATCTGGAGGAATACCGGTGGCGAAGGCGGCCCCCTGGACGAAGACTGACGCTCAGGTGCGAAAGCGTGGGGAGCAAACA
+
A@ABA?AD@AABGFD4A2EEAGGAEEFGHHAB5BA2AAEEFGHGGCEGGGGGGGGCGGGHGGHGHH@FGGGBFGFHGHHHGGGGGGHGFGHHHHFHHGHHHHHHHHFGFH?>F?@FGGHHHFGHHHHHFAFFGHGGGFFFFFFFFFFBFFFFB:BBBD9@EFFFFFADDFEFFFFFFFFFFFFFBFFFFBDDFFAF;DEBFFFFFFCFFF?A@BDDFFFFFFADDDFFFFFDADCDFDA9>DF?CDEFFF.
@M03896:38:000000000-B4D98:1:1106:2877:13767 1:N:0:166
TACGGAGGGTGCAAGCGTTAATCGGAATTACTGGGCGTAAAGCGCACGCAGGCGGTTTGTTAAGTCAGATGTGAAATCCCCGGGCTCAACCTGGGAACTGCATCTGATACTGGCAAGCTTGAGTCTCGTAGAGGGGGGTAGAATTCCAGGTGTAGCGGTGAAATGCGTAGAGATCTGGAGGAATACCGGTGGCGAAGGCGGCCCCCTGGACGAAGACTGACGCTCAGGTGCGACAGCGTGGGGAGCAAAC
+
BBBBA?3@DAAAC5FA2AEAAAFB2BFFHH5553BAAAEEHHHGGCEEGGG?EEEECGGHHHFGHHBBDGFB4FF?FHHHFEGCEEGFFHHHFF/?FFHGGHHHHGHHGH?><?@FAGGHGGFFGGHHFFGFFHDDGB=AEFFFFFFBFBFFF;;B=9;@EFFFBFAA.-EBFFFFF/BFFDFFBFFD>@B.;9@BBFEB?B?BB@-9.B9---.9;;F9BAA?AAF/9/;9A-;@E@AA9;B?>;EFFF
@M03896:38:000000000-B4D98:1:1106:16706:13911 1:N:0:166
TACGTATGGTGCAAGCGTTATCCGGATTTACTGGCTGTAACGGGAGCGTAGACGGCTGTGTAAGTCTGAAGTGCAAGCCCGGGGCTCAACCCCGGGACTGCTTTGGAAACTATGCAGCTAGAGTGTCGGAGAGGTAAGTGGAATTCCCAGTGTAGCGGTGAAATGCTTAGATATTGGGAGTAACACCAGTGGCGAAGGCGGCTTACTGGACGATGCCTGACGTTGAGGCTCGACAGCGTGTGGAGCAAACA
+
>3>>>CDCF55B454A2A2AEGH22AEEGBBA5B2BAF555222AEA0AFE1GE1AA>BBFGHBGHDD55BF34B33BFEE/E/EEHBBCHEFC///BG?GFFGGG11?G>1>>@2@FFF1?1?GGF//>--<.<1<F1F<FGDGHHDGC<0D<<=<-;:.CGGCC0;;0;CCCGCF..A.;BFFBD..;9B;-9?-.:--;-@/FFBB/A-@?:.;BF:F.;9A9/.9:A-@-99;-:D9AA/..:/;A.
@M03896:38:000000000-B4D98:1:1106:4478:14103 1:N:0:166
TACGGAGGGAGCTAGCGTTATTCGGAATTACTGGGCGTAAAGCGCACGTAGGCGGCTTTGTAAGTAAGAGGTGAAAGCCCAGAGCTCAACTCTGGAATTGCCTTTTAGACTGCATCGCTTGAATCATGGAGAGGTCAGTGGAATTCCGAGTGTAGAGGTGAAATTCGTAGATATTCGGAAGAACACCAGTGGCGAAGGCGGCTGACTGGACATGTATTGACGCTGAGGTGCGAAAGCGTGGGGAGCAAACA
+
AAAAA1>@D11>FGGA0AEEAFGBBAFGHGA22A/BAAAAFBFBE?E/FG0/B>E/EEGFEG2FBGGEF1/B?@DGHFHHGEGEGHHEFFGHHH1B<FF<GHFHFHD0BF1BFB>D/?C??FFGHFGF1FGHGGFFBFDD0F1FFGH0C@F.D0<==/<CGFFGH=.<:EGGHHGGG..CAFFHFGGG.CFF;-AA@E;9-;>@ABBBABF/B;//;FFFF?AAA-A-9-;-9-99F?BF?<=?@A?9BF-
@M03896:38:000000000-B4D98:1:1106:20150:14489 1:N:0:166
CCCGGCTGACTGACTACTCACTGATCTCGTATGCCGTCTTCTGCTTGAAAAAAAAAAAAAACCTCAATCTCCTCCTATATCGACATGTCTTGTTAGACACAAAATACAAAACAATATGAGATAGTAATAGTAAGTATAGTATTAATGTATGTATAGAAATTAGCAATATAAATCAACAAAACTACATAGTAAGATCAGAATAACGGAAATTATTACACATACAATTCGTAGAGTACAGGAAAAACATGGTG
+
ABB@AD3>4BDFBCBEFGC5BBB4F5DFFFFCHHG2AA2FGF55EGB2B5BBEAE00>E//1>333343443303B34344/////344443332111100/001111110<//112221111111@1111111?11?11?1111>11111111111111<11<D000000=0000/0....00//00;000;00;0000:000.-..-090000009000000;009//..0//////../.;..//.//
@M03896:38:000000000-B4D98:1:1106:23608:14502 1:N:0:166
TACGGAGGGTGCAAGCGTTAATCGGAATTACTGGGCGTAAAGCGCACGCAGGCGGTTTGTTAAGTCAGATGTGAAATCCCCGGGCTCAACCTGGGAACTGCATCTGATACTGGCAAGCTTGAGTCTCGTAGAGGGGGGTAGAATTCCAGGTGTAGCGGTGAAATGCGTAGAGATCTGGAGGAATACCGGTGGCGAAGGCGGCCCCCTGGACGAAGACTGACGCTCAGGTGCGAAAGCGTGGGGAGCAAAC
+
>>AAAAAA?A2AC5FA?2AAAFGB2BFFHDEBD3AAAAA11FGEF?EEGFFGGFGGGGGBFGGHFG@BGHH44FFFHHHHFFEEEEHHHHHGG0FGHGHBGHHGF?>FDGFFFGHGGHHFH01<F?FC?AFEGFA--99A.BBFFFF9;//9;9;9@-9@.BFFFB.9.;AF/FFF/FBFD?./FFFFFFF?9;9-9AAB--9;BD9;EF.--;DAF/BBFF.9DA9//9;;.;B?B9.;;ACAB99BBF
@M03896:38:000000000-B4D98:1:1106:23600:14518 1:N:0:166
TACGGAGGGTGCAAGCGTTAATCGGAATTACTGGGCGTAAAGCGCACGCAGGCGGTTTGTTAAGTCAGATGTGAAATCCCCGGGCTCAACCTGGGAACTGCATCTGATACTGGCAAGCTTGAGTCTCGTAGAGGGGGGTAGAATTCCAGGTGTAGCGGTGAAATGCGTAGAGATCTGGAGGAATACCGGTGGCGAAGGCGGCCCCCTGGACGAAGACTGACGCTCAGGTGCGAAAGCGTGGGGAGCAAACA
+
ABAAAAAD?>AAGGFCE2EAFGGFEEFGHHA553AAAAEEGHGGGCFCFFEEGEEEEEGGCGBHHE@BFGFBBEGGGHHGFGGGGGGFFGHGGCFCHGHHHHHHHHGFGH?2F?GGEHHHGF1?GGGGFDFGFCGDGDBFFFFFFFB;:B/B;;;BB@;@EFFFFFAADFFFFFFFFFFFFDFFFFFFFDFFFFFFFFE@B@@AFDDAEF?A=AFBFFFFFFFFFDBBFB;@D@D?FAAFFFCE>DEFFF.
@M03896:38:000000000-B4D98:1:1106:21894:14593 1:N:0:166
TACGGAGGGTGCAAGCGTTAATCGGAATTACTGGGCGTAAAGCGCACGCAGGCGGTTTGTTAAGTCAGATGTGAAATCCCCGGGCTCAACCTGGGAACTGCATCTGATACTGGCAAGCTTGAGTCTCGTAGAGGGGGGTAGAATTCCAGGTGTAGCGGTGAAATGCGTAGAGATCTGGAGGAATACCGGTGGCGAAGGCGGCCCCCTGGACGAAGACTGACGCTCAGGTGCGAAAGCGTGGGGAGCAAACA
+
AAAAAAABB?AAFBGF?2EAAGHFEEFGHHEB5BAAAAEEGHHGGCEEGGGGGGGEGGGHHHHHHHBBGHFBFGGGGHHGEGGGGGHGHHHHHHGHHGHHHHHHHHHHHH?DG?G@FGGGGGFGHHGGFGGFGHD@DFFFFFFFFFFBFFFFF;;B>@:@EFFFFBA;ADFFFFFFFFFFFFFFFFFFF@BFFFFFFFE>DF@DFFFEFFFAFDFFFFFFFFFFFFF/:BFCDCFFED;DF@B?DFFFFF.
@M03896:38:000000000-B4D98:1:1106:24993:14628 1:N:0:166
TACGGAGGGTGCAAGCGTTAATCGGAATTACTGGGCGTAAAGCGCACGCAGGCGGTTTGTTAAGTCAGATGTGAAATCCCCGGGCTCAACCTGGGAACTGCATCTGATACTGGCAAGCTTGAGTCTCGTAGAGGGGGGTAGAATTCCAGGTGTAGCGGTGAAATGCGTAGAGATCTGGAGGAATACCGGTGGCGAAGGCGGCCCCCTGGACGAAGACTGACGCTCAGGTGCGAAAGCGTGGGGAGCAAACA
+
BBA@AAABBCAABGFA22FAAFGFEEFGHHA55BBAAAEEGGHGGCEEGGGGGGGGGGGHHHHHGHFFDGFBFGGGHHHHGGGGGGHHHHHHHHGHHGHHHHHHHHHHFHD?G?GFGGHHGFFHHHGG?EFFHHECDFFFFFFFFFF9BBBFB;BFBCAFFFFFFFADDFFFEFFFFFFFFFFFFFFFDDFFFDFFFFEDFFFFFFFEEFFFFFFDFFFFFFFFFFFFFFB@DCFDFDFFFFFEFFFFFF?
@M03896:38:000000000-B4D98:1:1106:15576:14880 1:N:0:166
TACGGAGGGTGCAAGCGTTAATCGGAATTACTGGGCGTAAAGCGCACGCAGGCGGTTTGTTAAGTCAGATGTGAAATCCCCGGGCTCAACCTGGGAACTGCATCTGATACTGGCAAGCTTGAGTCTCGTAGAGGGGGGTAGAATTCCAGGTGTAGCGGTGAAATGCGTAGAGATCTGGAGGAATACCGGTGGCGAAGGCGGCCCCCTGGACGAAGACTGACGCTCAGGTGCGAAAGCGTGGGGAGCAAACA
+
ABBBAABDDAAABFFE22EEAGHFEEGGHHDB5AABAAEEGHHGGGGGGGGGGGGGGGGHHHFGGH4BFGGFFHHHHHHHGFGGEFHHHHHHHHEHHGHGHHHHHHGHHHDFGFGFGGGGFGGGHHHHFGGFHHDFGFCDEFFFFFB9B/BFB;:F@@:@EFFFFFA;DFFFBFFFFFFFFFFFFFFFF9=DFBCFAFE-DFCCFFCFEFF=C=ADBBFBF?DDFFBBFFB@D;DDFDFFFFFEDFFFBF?
@M03896:38:000000000-B4D98:1:1106:15588:14893 1:N:0:166
TACGGAGGGTGCAAGCGTTAATCGGAATTACTGGGCGTAAAGCGCACGCAGGCGGTTTGTTAAGTCAGATGTGAAATCCCCGGGCTCAACCTGGGAACTGCATCTGATACTGGCAAGCTTGAGTCTCGTAGAGGGGGGTAGAATTCCAGGTGTAGCGGTGAAATGCGTAGAGATCTGGAGGAATACCGGTGGCGAAGGCGGCCCCCTGGACGAAGACTGACGCTCAGGTGCGAAAGCGTGGGGAGCAACCA
+
>AA3>>A?D>AAGBFF22EAAFGBE2FFHCA553AAAEEFGHHGGCEEGGGFGGGGGGGHHHFHHHDBGFFB@EE?FGHHGGGGF@FGGFHHHEFCGFHGFGGHHHFGFH?>GFGFFFGGFCCGHHHGFECCHH?@FFFFFFFFFFF:FFFFB;9B;=9@EFFFFFAAA-;B/9BFFFFFFFFFFFFD-9-AA-@CCBEF-BBFFFFFEFFBBD?.;BFFF.AAF?99FFB@.@DDFFAD9BA.-..B.;.
@M03896:38:000000000-B4D98:1:1106:15569:14901 1:N:0:166
TACGGAGGGTGCAAGCGTTAATCGGAATTACTGGGCGTAAAGCGCACGCAGGCGGTTTGTTAAGTCAGATGTGAAATCCCCGGGCTCAACCTGGGAACTGCATCTGATACTGGCAAGCTTGAGTCTCGTAGAGGGGGGTAGAATTCCAGGTGTAGCGGTGAAATGCGTAGAGATCTGGAGGAATACCGGTGGCGAAGGCGGCCCCCTGGACGAAGACTGACGCTCAGGTGCGAAAGCGTGGGGAGCAAACA
+
BABAAAADD??ACFGE22AAFGHFEEGGHHA55BBAAAEEAGHGGGGEGCEFGGGGGFGHGF4FEG4BFGFBBGFHHHHHGCEEEFHHHHHHHHGHGGFGHHHHHHHDGH?2F?G2FHHHFFCGHHGG?EFGFFD?-9>DEFFFFFFFFFFF;;:;@B.-.;FFFFA:DBEFBBFFFFBFFFFFFFFDA-@DAB=DAA:@BFFFFFCE?BFFAFF./FFBF?ADFF//B/BAA@;.FDD?FFF.::.BBF.
@M03896:38:000000000-B4D98:1:1106:7238:14950 1:N:0:166
TACGGAGGATGCGAGCGTTATCCGGATTTATTGGGTTTAAAGGGAGCGCAGACGGGACTTTAAGTCAGCTGTGAAATTTTCCGGCTCAACCGGGACACTGCAGTTGATACTGGCGTCCTTGAGTACGGTCGAGGCAGGCGGAATTCGTGGTGTAGCGGTGAAATGCTTAGATATCACGAAGAACCCCGATTGCGAAGGCAGCCTGCCAGACCGCAACTGACGTTCATGCTCGAAAGTGCGGGTATCAAACA
+
3>A3>AABACFFECG2E2AA2BGEEAEEGFBG5B22BEFFGHHGFEEEGGEEHCEE>EHFFHHHHGDBFFFBBBD@4FGFHHEEEGFFGFHGG/</?FGGGBGDGBFGHH?2<?>CDGGHDGFFF<?.FDGG@@-C.<CCC:@.CGE9;AAEE90;;-9-;0;;C0;C009FFGGCFFFA../9;ADABAD?F9BC;.AA..AFF?FFFFEEBFAA@BB;F?EFFF:9/;;.9...///9-;--/9B;BFF
@M03896:38:000000000-B4D98:1:1106:7254:14960 1:N:0:166
TACGGAGGATGCGAGCGTTATCCGGATTTATTGGGTTTAAAGGGAGCGCAGACGGGACTTTAAGTCAGCTGTGAAATTTTCCGGCTCAACCGGGAAACTGCAGTTGATACTGGCGTCCTTGAGTACGGTCGAGGCAGGCGGAATTCGTGGTGTAGCGGTGAAATGCTTAGATATCACGAAGAACCCCGATTGCGAAGGCAGCCTGCCAGACCGCAACTGACGTTCATGCTCGAAAGTGCGGGTATCAAACA
+
ABABA?ABBFFFF?E2A2EAEGGEEAEGHFEH5BF2FEFFFHHGHGGGGGECGEEEFGHHHHHGHH4BFGFBBFFGHHHHHHGEGGGEGFHGGGB<FGHHHHHHHHHHHH?2??>EFGGHDH1??FEGHGGGCGAEA<CA@AAEHHG;9AAEE;;B9@;?AFGGGFFGFFFFGFGGGFFFDFFFFFFABDFEFFFFFFAFA.9BFFFFFFEA9BCFFFF9BDEFFFFFFB::;BDD99BA@>;9BFFFFBA
@M03896:38:000000000-B4D98:1:1106:7300:14982 1:N:0:166
TACGGAGGGTGCAAGCGTTAATCGGAATTACTGGGCGTAAAGCGCACGCAGGCGGTTTGTTAAGTCAGATGTGAAATCCCCGGGCTCAACCTGGGAACTGCATCTGATACTGGCAAGCTTGAGTCTCGTAGAGGGGGGTAGAATTCCAGGTGTAGCGGTGAAATGCGTAGAGATCTGGAGGAATACCGGTGGCGAAGGCGGCCCCCTGGACGAAGACTGACGCTCAGGTGCGAAAGCGTGGGGAGCAAACA
+
ABAAAABCBCBAFGFCA2EAAGHFEEGGHHA55BBAAAEEGHHGGCFFGGGGGGGGGGGHHGHHGH@BFGFBGFHGHHHHGGGGGGHGHGHHHHGHHGHHHHHHHHGHHHDDGFGGGGHHHGGHHHHFFGGGHHGGGFDDFFFFFFFFFFFFB;BBC@;CEFFFFFD;DFFFFFFFFFFFFFFFFFFFFBCFFFFFFFFFFFFFFFFFFFFFFFFFFFFFFFFFFFFFFFFDFFCAFDDFFFD?AFFFFFF
@M03896:38:000000000-B4D98:1:1106:7282:14984 1:N:0:166
TACGGAGGGTGCAAGCGTTAATCGGAATTACTGGGCGTAAAGCGCACGCAGGCGGTTTGTTAAGTCAGATGTGAAATCCCCGGGCTCAACCTGGGAACTGCATCTGATACTGGCAAGCTTGAGTCTCGTAGAGGGGGGTAGAATTCCAGGTGTAGCGGTGAAATGCGTAGAGATCTGGAGGAATACCGGTGGCGAAGGCGGCCCCCTGGACGAAGACTGACGCTCAGGTGCGAAAGCGTGGGGAGCAAAC
+
AAA??>AAAAAAF5FF22E2AFHFDEDFHHD55C2AAAEEGHHGGGFGGEGGGGGGGGGGGDGHFG@BF4G@BGEBFGHGGGGGGGHGFGHHHHGHHFGFHHHHHHFGFG??FFC2?GHFGFGGHHHHFCGF>FAC?DBDFEFFFFFFFFFFB;/;9;9;AFFFBFAAA9AFBB/BFFEFFFFFFFFFF@BFFFFBD?A-;DFFFFFEEFAD-9A;BBBFFFFBA.BBFFFA9-9DEDDF>DC?AFEFB.
@M03896:38:000000000-B4D98:1:1106:22888:15010 1:N:0:166
TACGTAGGGTGCAAGCGTTATCCGGAATTATTGGGCGTAAAGGGCTCGTAGGCGGTTCGTCGCGTCCGGTGTGAAAGTCCATCGCTTAACGGTGGATCCGCGCCGGGTACGTGCGGGCTTGAGTGCGGTAGGGGAGACTGGAATTCCCGGTGTAACGGTGGAATGTGTAGATATCGGGAAGAACACCAATGGCGAAGGCAGGTCTCTGTGCCGTTACTGACGCTGAGTAGCGAAAGCGTGGGGAGCGAACA
+
AABAAFFBBBAAB5GC?2EECFHEEEGGHGBD5FABAAAEGHGGFFHEEGAEHGGECFEEEE>/>>EE@@@EEGHFHGHHFHHFGHHGHGF/?FFFGBFFFCFGFCCDGH<0><-A-;:C@C:;CGCCDEDFEFABGGGG.;BFFGGGGDFFD;;B?9.ADEFFFFFBFFFFFFF.=->D9F/BFFFF9///;@AB>?EFADFFFFFB/;/B>DFFEBFFF.AAD?F//9B;@@9ABAD?;-;A-ABDFF-
@M03896:38:000000000-B4D98:1:1106:6541:15042 1:N:0:166
TACGTAGGTGGCAAGCGTTGTCCGGATTTATTGGGCGTAAAGCGAGCGCAGGCGGAAGAATAAGTCTGATGTGAAAGCCCTCGGCTTAACCGAGGAACTGCATCGGAAACTGTTTTTCTTGAGTGCAGAAGAGGAGAGTGGAACTCCATGTGTAGCGGTGGAATGCGTGGATATATGGAAGACCACCAGTGGCGAAGGCGGCTCTCTGGTCTGCAACTGACGCTGAGGCTCGAAAGCATGGGTAGCGAACA
+
>3>3>4BAFFAFC4FAAA2AAGGBA2EFHBFG53BBAAAB2DFEEEECFCEAEE@G/EHHFHEEGH4FFF4BB4443BGEHHG/?EEB3BG<EE@>FGHFF1BF/?<?<G>1????FF1FFFCFGHFBBCGBGE>..ECBFDDCBGHCGHFFD00=<:=C?EGGCGC;A-.CBFGF0;BFB9/;BECA.90/;BB9B.;;-;-;BFF9/F9B9B99FFFFF?ADDAA.AEF@=.A.BBF/??BF:;;;-;-
@M03896:38:000000000-B4D98:1:1106:18174:15556 1:N:0:166
CACCGGCAGCTCTAGTGTTAGCAGTTTTTATTGGTCCTAAAGCGTCCGTCGCCGGTTTAATAAGTCTCTGTTGACATCCTGCAGCTTAACTGTGGGAATTGCTGGATATACTATTAGACTTGAGATCGGTAGAGGTTAGAGGTACTCCCAGTGTATAGGTGACATTCTGTAATCCTGGGATGACCTCCTTTTGCGAAGGCGTCTGACTGGAACGATTCTGACGGTGAGGGCCGACAGCTCTGGACGCGCA
+
>1>>11>A1>BFB1F313A3BBBB1FBGGHFB1A1BFEFFH1FEEEC/B0AEFE/AB/1@D@21BD2DD12@@21BGGFBGH0BBF11B@21B10//1BC11B1101B2B>BGB>EF1GBF1B1/FB??CF/BF0BB@0@1@F11F1@F0111?111@?FGFFFDGDD=>11<1F110.01.<FGDCC/00<=<-<--.;@EC..CCF0.:9F..;.09000.-;..CF..9;=@---9//;//;-9---
@M03896:38:000000000-B4D98:1:1106:14519:15781 1:N:0:166
TACGGAGGGTGCAAGCGTTAATCGGAATTACTGGGCGTAAAGCGCACGCAGGCGGTTTGTTAAGTCAGATGTGAAATCCCCGGGCTCAACCTGGGAACTGCATCTGATACTGGCAAGCTTGAGTCTCGTAGAGGGGGGTAGAATTCCAGGTGTAGCGGTGAAATGCGTAGAGATCTGGAGGAATACCGGTGGCGAAGGCGGCCCCCTGGACGAAGACTGACGCTCAGGTGCGAAAGCGTGGGGAGCAAACA
+
BCCBAABCCAAAFFDA22FAAGGFEEFGHHA55BBAAAEEGHHGGGGFGGGGGGGGGGGHHHHHHH4BEGFBFGGFGHHHGGGGGGHGHHHHHHGGHGHHHHHHHHHHFHDDG?FFGGHHGFFGGHGGFEGGHHGGGFFDFFFFFFFFFFFFF;BBDD:BEFFFFFFDFFFFFFFFFFFFFFBFFFFFF@FFFFFFFFFDFFFFFFFFFFFAC=DAFFFBBFDFFFFFBFFDDCFDFDDFFFFECDFFFFF
@M03896:38:000000000-B4D98:1:1106:2085:16110 1:N:0:166
TACGTAGGGCGCAAGCGTTATCCGGAATTATTGGGCGTAAAGAGCTCGTAGGCGGTTTGTCGCGTCTGCCGTGAAAGTCCGGGGCTTAACCCCGGATCTGCGGTGGGTACGGGCAGACTAGAGTGCAGTAGGGGAGACTGGAATTCCTGGTGTAGCGGTGAAATGCGCAGATATCAGGAGGAACACCGATGGCGAAGGCAGGTCTCTGGGCTGTAACTGACGCTGAGGAGCGAAAGCATGGGGAGCGAACA
+
AAABBFFBBF2>AE?A22EAEGEBEECGH5EF5322AAAEADEFGEHGEGFGHGGGCBE?BE?>>>ECEHGE>CF?DGHGGEE<B@GHGHHHFCC?A/??FCD<C>ADDG<<DACGFFHGCC0;;;CHCCGG:..A.;FF./9CGFGGGFFFCCFF-;.;;FFFFB;A?BBEF/BBF//AFDFFFFF?;BDFB@B?BFA?D-AFFFFFFF.BAFBFFFF/B9ADDAFAFD:@=-9;9/FBA9AABB?B;BB
@M03896:38:000000000-B4D98:1:1106:28598:16341 1:N:0:166
TACGGAGGATGCGAGCGTTATCCGTATTTATTGGCTTTAAAGGGAGCGCAGACGGGACTTTAAGTCAGCTGTGAAATTTTCCGGCTCAACCGGTAAACTGCAGTTGATACTGGCGTCCTTGAGTACGTTCGAGGCAGGCGGAATTCGTGGTGTAGCGGTGAAATGCTTAGATATCACTAAGAACCCCGATTGCGAAGGCAGCCTGCCAGACCGCAACTGACGTTCATGCTCGAAACTGCGGGTAACAAACA
+
AAAAAA>?A11B1E00A0AE0FDBA0FFHB2G110BBG1DF1BE/E//EAEAG//>>>0@1FFDFG2BB11BBDFGHHH2FEE>>>E1BEG@C/>FFGHDHHGHH1FGHHF2<</ACC/@FG1@@@A0?0//?<><<-C<<-<.<GC::AGEC;;=--.99090009CF0;;C0B0;099/009;AC-;@A-9-;;;-EF?BAF-;;999-A----9;///;AEF////;BA=F--///----9/;;BF--
@M03896:38:000000000-B4D98:1:1106:7982:16430 1:N:0:166
TACAGAGGTCTCCAGCGTTGTTCGGAATCACTGGCCGTAACGCGTGCGTAGGCTGTTTCGTACGTCGTGTGTGAAAGGCGCGGGCTCAACCCGCGGCCGGCACATGATACTGCGCGACTAGAGTAATGTAGGGGTAACCGGAATTCTCGGTGTAGCAGTGAAATGCGTAGATATCGAGAGGACCACTCGTGGCGACGGCGGGTTCCTGGACATTAACTGACGCTGAGGCACGAAGGCCAGGGGATCGAACG
+
>1A111>1CCFF11G11AAA00FAA0AFH1111A0B/AAA//EAEGA/AAE?GHHG1EFGCF//BGE>E//B0@211F?EGGGECGGFFCGA<>///<@-A@@CGH0=0=<DD<<--:--/0=;;;FF00099...;:B??-;.C0CBE-99:9;BF/;;FFBFB/99-9EFFFFAAEE@B--99-;B-:---;--;-;--9;A?BB//;-/:B/;BB///-9-;BF-;A------EEEEE-9--9--/--
@M03896:38:000000000-B4D98:1:1106:7171:16464 1:N:0:166
TACGTAGGTGGCAAGCGTTGTCCGGAATTATTGGGCGTAAAGCGCGCGCAGGCGGTTTCTTAAGTCTGATGTGAAAGCCCACGGCTCAACCGTGGAGGGTCATTGGAAACTGGGGAACTTGAGTGCAGAAGAGGAGAGTGGAATTCCACGTGTAGCGGTGAAATGCGTAGAGATGTGGAGGAACACCAGTGGCGAAGGCGACTCTCTGGTCTGTAACTGACGCTGAGGCGCGAAAGCGTGGGGAGCGAACA
+
ABAAAFFCFF@CFBFC22EACFGEEFGGHCGG5B2AAAFEGHHGGGGEGGGGGGGGGGHHHHHHHHDFGGFBFFHGFGHHEGGGGGGFGFHGFHG?GGFGGHHHHHEGHH?1??A/EFGGGGCFGHHHHHHHHH<DEGFFFGFHHHHGHGEGC;CGEACDGGGGFFC;EGGGGGGGGGGGGGGGGGGFFFFFEFFFFFEFFFFFFFFFFF0BFBFFFFFBFFFFFFFFFFCCDFFFFFADFFAEFD=ABB=
@M03896:38:000000000-B4D98:1:1106:7510:16480 1:N:0:166
TACGTATGTCGCAAGCGTTATCCGGATTTATTGGGCGTAAAGCGCGTCTAGGCGGTTTTATACGTCTGATGTGAAAATGCGGGGCTCAACTCCGTATTGCGTTGGAGACTGTCACACTAGAGTACTGGAGAGTTGGTCGGAACTACAAGTGTAGAGGTGAACTTCGTAGATATTTGTAGGAATGCCGATGGAGAAGTCAGCTCACTGGACAGATACTGACGCTACAGCGCGAACGCTTTGGTAGCAAACAG
+
>1A1>FBCFF1>111A1AA0FGH00ABEHF2A110B/A//AFGEEAEFEED1F//>>E/2BB20BFB?1FFB122B@G@F?/>/><FF1FFGHC<0?<>F//?>F10F<F1?F?<?G00>1<<<FGGFB<FC/00/.=---.::0:;:00;0;0:0/;:;00;B;.:/;.0;0CFGFFFB00;;CF--9.9/-9-/9;:9/FB/FFF-/;/-/;99B;B999A--B/99@->---;---//;////9/;-;
@M03896:38:000000000-B4D98:1:1106:14587:16577 1:N:0:166
TACGGAGGGTGCAAGCGTTAATCGGAATTACTGGGCGTAAAGCGCACGCAGGCGGTTTGTTAAGTCAGATGTGAAATCCCCGGGCTCAACCTGGGAACTGCATCTGATACTGGCAAGCTTGAGTCTCGTAGAGGTGGGTAGAATTCCAGGTGTAGCGGTGAAATGCGTAGAGATCTGGAGGAATACCGGTGGCGACGGCGGCCCCCTGGACGAAGACTGACGCTCAGGTGCGAAAGCGTGGGGAGCAACCA
+
AAA@333>AAA>BDFE22EEAGGFEECFHHAD5BBAAAFEEFGGGGEEGGGGGGGGGEDGFGHHHHHGGHHHGB4FHHHHFEGGEEHFFHHF?GEGFFHHHHHGH?GHFH?21?@1FFGHFGGHHHG0?EEFBF1C.AGGGHDGHHHDDGCF<<=D-;;-.CBFB:;CEBGGGFGGFGFGBFGGFGF?:99?;-@-9>999@BBBBBA9F9-;-99FBFBF.;;DABBBF;;.-;9FADBB<BEBD.9.;9
@M03896:38:000000000-B4D98:1:1106:14565:16585 1:N:0:166
TACGGAGGGTGCAAGCGTTAATCGGAATTACTGGGCGTAAAGCGCACGCAGGCGGTTTGTTAAGTCAGATGTGAAATCCCCGGGCTCAACCTGGGAACTGCATCTGATACTGGCAAGCTTGAGTCTCGTAGAGGGGGGTAGAATTCCAGGTGTAGCGGTGAAATGCGTAGAGATCTGGAGGAATACCGGTGGCGAAGGCGGCCCCCTGGACGAAGACTGACGCTCAGGTGCGAAAGCGTGGGGAGCAAACA
+
AAAAAABBBAAAFFBE22EAAGGFEEFGHHDB5BAAAAEEGHHGGGGCGFFCGGGEGGGHHHHHHHDBFGFBFGFBGHHHFEGEGGHFGHHHHEEHHGHHHHHHHHDFFGDFHFGGGGHGGG1GGGGGFFGEFH?DFFFFFFFFFFFBFFFFF;BFF@.@EFFFFFA:ADFFEFFFFFFFFFFFFFFFD@CDFBDFFFFFFFFFFC@EEFFC--..BB/;BD?AFDFFB9;@;@DFFF9A@FFA-;AFFF.
@M03896:38:000000000-B4D98:1:1106:14578:16598 1:N:0:166
TACGGAGGGTGCAAGCGTTAATCGGAATTACTGGGCGTAAAGCGCACGCAGGCGGTTTGTTAAGTCAGATGTGAAATCCCCGGGCTCAACCTGGGAACTGCATCTGATACTGGCAAGCTTGAGTCTCGTAGAGGGGGGTAGAATTCCAGGTGTAGCGGTGAAATGCGTAGAGATCTGGAGGAATACCGGTGGCGAAGGCGGCCCCCTGGACGAAGACTGACGCTCAGGTGCGAAAGCGTGGGGAGCAAACA
+
ABAAAAABC?AAFBFC22EEAFGBEECFHHA55BAAAAEAFGGGGCFEGGGGGFGGGGGHHHHHHHBFFGFBFFHFGHHHGGGEEGHHHHHHFHGHHGHHHHHHHGFHHHDDGF<FFFGFFFCGHGGGGGGGHFGGGFFFFFEFFFF;BFFFF:;FD@;@FFFFFF;;9BEFBFFFFFFFDFFFFFFF@:CFADFFFFA@CFDFFFDE?FF=C=AAFFFBFFFFFFFFFFB9A@=DFDFFFFFEFAEFFF?
@M03896:38:000000000-B4D98:1:1106:12158:16796 1:N:0:166
TACGTAGGGGGCGAGCGTTATCCGGATTCATTGGGCGTAAAGCGAGCGTAGGCGGCCCGGCAGGCCGGGGGTCGAAGCGGGGGGCTCAACCCCCCGAAGCCCCCGGAACCTCCGCGGCTTGGGTCCGGTAGGGGAGGGTGGAACACCCGGTGTAGCGGTGGAATGCGCAGATATCGGGTGGAACACCGGTGGCGAAGGCGGCCCTCTGGGCCGAGCCCGACGCTGAGGCGCGAAAGCTGGGGGAGCGAACA
+
AAA?AFFA?1>>E0EA/AAAFGGE/AEFGCDD21A0A>EEHHHGGGE@EEG?GE@ECGEGBCC/CF@>B/@ACCCFAAA;C9@@;@EFFFFFF@@<@@@@FEF@@@<@@F-B-9A-9;9@@BFFFF@@@@FF?-99@@-A;EBB-FBF@@-@;;;B@@-;AEFF/F;B;>-;BFFF?@F@?EBF-BB@?@@?F@@?;-A@-99;AA;BB-;A@-9-;A=@@-@B-9F-;@@9-9--///9B@;---;---9
@M03896:38:000000000-B4D98:1:1106:21828:17384 1:N:0:166
TACGGAAGGTCCGGGCGTTATCCGGATTTATTGGGTTTAAAGGGAGCGTAGGCCGGAGATTAAGCGTGTTGTGAAATGTAGATGCTCAACATCTGAACTGCAGCGCGAACTGGTTTCCTTGAGTACGCACAAAGTGGGCGGACTTCGTGGTGTAGCGGTGAAATGCTTAGATATCACGAAGAACTCCGATTGCGAAGGCAGCTCACTGGAGCGCAACTGACGCTGAAGCTCGAAAGTGCGGGTATCGAACA
+
[truncated: 1,641,899 more chars]
