# Supplementary material for: Formalin-Fixed Paraffin-Embedded (FFPE) samples are not a beneficial replacement for frozen tissues in fetal membrane microbiota research
Source: PLoS One. 2022 Mar 17;17(3):e0265441. doi: 10.1371/journal.pone.0265441 (PMC8929612; doi:10.1371/journal.pone.0265441)
Supplement: S2 File — (ZIP) [file pone.0265441.s007.zip › Negatives/N-N-02-N-2-FF_S166_L001_R2_001.fastq.fastq]

@M03896:38:000000000-B4D98:1:1101:21024:2503 2:N:0:166
CCTGTTTGCTACCCACGCTTTCGCACCTCAGCGTCAGTCTTAAGCCAGGGCGCCGCCTTCGCCACTAGTGTTCCTCCAGATCTCTACGCATTTCACCGCTACACCTGGAATTCCACCCCCCTCTCTCAGACTCTAGCCTAGCAGTTTCAACTGCAGTTCCCCGGTTCCGCCTGGGGTTTTCACAGTTGACTGTCTCGGCCGCCTACGATCCCTTTACGCCCCGTACTCCGGCTTACCGCTCGCACCCACTT
+
11A?1@D1D3@FFCGEE1E0A1AB00ABCGHHG00/BFFFBGFFG10C/A//A/A>EFCGGG?//F012@2@B2DGF0@1GHFGD2@///?EBFFHG/EE@?DGF<B0<11BGFBBCCCCCGGGHFHF11?<GDH1DG1>><111=FH1D00/0DB<BDDB/--:;./;:..:..:.-:9CC0;000990;90;00/..99--9--9--:-9///9;E-9;-9--:-/;-9---///--9-;--------/
@M03896:38:000000000-B4D98:1:1101:12049:2688 2:N:0:166
CCTGTTCGCTCCCCCAGCTTTCGCGCCTCAGCGTCGGTCTCGGCCCATAGGGCCGCCTTCGCCACCGGTGTTCCACCCGATATCTGCGCATTCCACCTCTACACCGGGTGTTCCACCCTCCCCTACCGTACCCAAGCCGCGGAGGTTCCGAGGGCTTCGAGGGGTCGAGCCCCCCGCTTCGACCCCCCACCCTCCCCACCGCCTACGCGCGCCTTCCACCCCCACCCTCCTGCTACACCGCGCCCCCTAC
+
>>>11@B>A1AAGGGGEFFBEG0EAEF0EFBBBBEA/ABEGAAFEE/0B11>BE>>EECH/??EEG/>//??BGBFGE//EE@FF2B<C/CAFH2DG???DGGHH@//<->>FGHFHG<GGFECECF<..:C;CC.:C-;-----9/;C..-9-;--;---9-----9999AB?@-@--;--:@@F?9-9;---;---99-9-------9-;---/;/:9A------9;9-//////-/-9--9;-@--9
@M03896:38:000000000-B4D98:1:1101:13451:3031 2:N:0:166
CCTGTTCGCTCCCCACGCTTTCGAGCCTCAGCGTCCGTTACAGACCAGAGAGCCGCATTCGCCACCGGTGTTCCTCCATATATCTACGCATTTCACCGCTACACCTGGAATTCCACTCTCCCCTTCTGCACTCAAGTTTGACAGTTTCCAAAGCGCACTCTGGTTGAGCCACAGCCTTTAACTTCCGACTTATCACACCGCCTGCGCTACCTTTACGCCCCCTAACTCCGGACAACCTCCCGGACGTACG
+
1>>>11B>A?>AFC1AAEE0AGE00BABG1EF//A/AGF/BFBGHHBAG/B/FAAE/?/F2BAEEG/>E?>EBGBFGEF2B2BGH2GFG/?AGBGFFCEEECGH0CGA01BGGHHGDHFHHHGFFHHHH1GHHEC11<1<?F11>BGG111>0FF-<A@/<=00<C//0CBG.C.CCGG;0<CGH0..99CFF0;0;BC@--...9-9---;BF/F9B9>---9--/9;---9--9-//-----9----9
@M03896:38:000000000-B4D98:1:1101:19212:3324 2:N:0:166
CCTGTTTGATTCCCACGCCTTCATGCCTGAGCGTCAGTTATGGTTTAGTAAGCTTCCTTCGCAATCGGAGTTCCTCGTGGTATCTATGCATTTCACCGCTACACCACAAATTCCGCCTACTTCATCCACACTCAAGGAAACCAGTTTCAAAGGCACTTTTACAGTTGAGCTTCAAAATTTCACCGCCCACTTCATCTCCCGCCTGCGCACCCTTCAAACCCACTAAATCACGATAACTCCCGCATCCTCC
+
1>A1AFBC13DDFFFE1AFC0FEA3DFDBBEB00AABDFGBGB2D0BAFGA1BB1BBF2BABAEAFA/A/BCFGFH>BF/FE2@FF2@G2GFFFFHHE>/>>DGFHGFGHGFGG0?EEEGF1FB2GGHHHGFHB11100BGGH/F1F@2@@10?@F01?<<?11?<1@1?D1>F<GFB11FDF<.-A-<<.=0=<:0CGF.:@AHH-;9AAA9:/;90;CCC.9C/0;C0/.-;9AF/;/---;9;F/BF
@M03896:38:000000000-B4D98:1:1101:12329:3475 2:N:0:166
CCTGTTCGCTCCCCACGCTTTCGCTCCTCAGCGTCAGTACCGGCCCAGAGACCTGCCTTCGCCATTGGTGTTCTTCCCGATATCTACACATTCCACCGTTACACCGGGACTTCCAGTCTCCCCTACCGCACTCAAGCCCGCCCGTACCCGGCGCGGATCCACCGTTCAGCGCTGGACTTTCACACCGCACGCGACCAACCGCCTACGAGCACTTTACGCCCCATCCTTCCGGATAACACTCGCACCCTCCG
+
1AAA>B3>>AA?F11E0A00AB0EEGEFHHHHGEAE/FA1DEEEGGG///BFFG>GAEFH/EE>/BB1B>G>GEFHFG//>EEGH2F1BB1BGD>EB/0?/FDGH///</?1DH11FFFHF0?FFFGCCCC@G0F1FFG-@CG-C@CEC.;A-;9?-9AFGB.C9--9/BB;?@99A99B9/F9B---------9-99;A-9--9-;-A@-9/99/B--9---;/-:/;B-----9//99/9-;@-;----
@M03896:38:000000000-B4D98:1:1101:13378:4425 2:N:0:166
CCTGTTTGCTCCCCACGCTTTCGCACCTGAGCGTCAGTATTCGTCCAGAGGGCCGCCTTCGCCACCAGCATTCCTCCAGCTCTCTACGCATTTCACCGCTACACCTGGCATTCTACCCCCCTCTACCCTACTCAAGCTTGCCATGAACACATCCAGTACCCAGTTTGAGCCAGGGTATTTCAACTCGTACTCAACAAACTGCCTGCGTGCGCTCTACGCCCAGTCACTCGGTGTAACGTTTCCACCCACC
+
1>A11131B3BB1AFF1100A10BEE0BB00A0AA//D22DB0BAE/B1//EA//AEE/B/?EEFG/B/BB2FG2BF0F0FB1BE21/>//EF22FE/EE<E1FBB000B1BDDFGDC<B///<1F101<?1?<<1>F10>1F1111<>/.00<C000==0<.<0<;0:CB/...//:;00000009..;.0;/;9.:900;/0BA?...--;--;B:--;--9///9;-----9/9---///;9AA--:
@M03896:38:000000000-B4D98:1:1101:21143:4495 2:N:0:166
CCTGTTTGCTCCCCACGCTTTCGCGCCTCAGTGTCAGTACCAGTCCAGCAGGCCGCCTTCGCCACTGGTTTTCCTCCTCATCTCTACGCCTTTCACCGCTACACTCGGAATTCCGCCTGCCTCTCCTGTACTCTAGCCGAGCAGTTTCAAATGCAGCTCCGGGGCTGAGCCCCGGCCTTTCACATCTGACCTGCACTGCCACCTACGCACCCCTTACACCCAGTCACTCCAGATAACACTTGCTCCCTAC
+
1>11113CDBFF1EFE1A00AB00AAE0A1AD222A1A21D21BFHBBGG0/BBAAEE/B/B/BEF10110BB@1@FB0B@1BDGGH///B/FFFHH/>EEE1<B0/<</<BGF0?A?/@0DBGFF1@<@D2F@G1?<///><01<1>F1=11>FDGGGF.--<--...;;:C--9;AB0;0F0FF0;;0/;/;:F0/=9/;F-;9---;@B---/;/;BBF-9/;/9:B///;;BF/;/9/;9:B-:9:
@M03896:38:000000000-B4D98:1:1101:14502:5486 2:N:0:166
ACCTTACGAACCACTGACCAGCGTGCCTCAGCGACCGTTCATGTCCAGGACACAACCTTCGCCACGAGTGTTCCTCGCGATATCTACGCATATCACTGCTACACCAAGAATTCAGCGTCCCCCTCCATTACTCTAGTCTCGCAGTATCAGGTGACGAACCATGATTGCGCCCCCGCCTTGCCCCCCCTCCACATGCCCCCGCCTCCGCACCCCATCCGCCCACTACATCCTCACTACCCTCACACCCTACG
+
111>1111>1>>11111A010A000AF1A1BBA0/////0BD22D2210//BA0/A/B1B//?//>/>?/1BFGHF/>E//?>1B2B//<?/2>BE1111>BB<F//00011B1@1//?B//?/??0?<<?1?1?1<1110>-..11=1000/0<..---.0000000.:.:----9;.//99.----9;--///9//:------;-99-----9/--9-;--9/9///9///-///--/---99--9-99
@M03896:38:000000000-B4D98:1:1101:8487:5581 2:N:0:166
CCTGTTTGCTCCCCACGCTTTCGCACCTGAGCGTCAGTCTTCGTCCAGGGGGCCGCCTTCGCCACCGGTATTCCTCCAGATCTCTACGCATTTCACCGCTACACCTGTAATTCTACCCCCCTCTACGAGACTCAAGCTTGCCAGCATCAGATGCAGTTCCCAGGTTGAGCCCGGGGATTTCACATCTGTCTTCACAAACCGCCAGTGGGCGCTGCACGCCCACGCATTCCGCGTAACGCTTCCACCCGCC
+
1>>111BCDFFFCCBF1EA00F0BAEE00BEGG/EFG2DFDHCBFEFHF?/AAE>EEE/F/EAAAF//>/FGFHFGF>F>>BFG>DE/E??E2>BDGBCCCCBFF??1?@2>G22@FGFG/><FGHCC.<C<0</0</0<<<=0./0<C00;:C00:0;<C00.:0///9;.----;./:B99B/:;/9//://;9BA9-;@@--///99;9---9/A-9-----9--99/--;99--9-9-//9-;---
@M03896:38:000000000-B4D98:1:1101:18423:5590 2:N:0:166
CCTGTTTGCTACCCACACTTTCGAGCCTCAGCGTCAGTTGTGGCCCAGTAGGCCGCCTTCGCCACTGGTGTTCCTCCCGATATCTACGCATTCCACCGCTACACCTGGAATTCCGCCTACCTCTGCACCACTCAAGACAAACAGTTTTAAAAGCAGCTTATGGGTTGAGCCCATAGATTTCACTTCCAACTTGTCGTCCCGCCTGCGCTCCCTTTACACCCAGTACATCCGGACAACGCCTGCGACCTACG
+
1>AAA13CDBFFGGFE1A111BAF0EEHF1BB00AE022DB//BFFE/1D11BF/EEEEG/EECEF10@0BEGEBFGGE//>>12FG//?E>2F2FG/>EEEFHHB<00<BBFBFACACH@1F11@>F0<F1F01<10?0FEH0<=F111>FFHC<0010D0/.<.-//CGCC//0CGC0;0;:0CG;C/:000;...;;-A@BEE---999-;//;:B9A--/9;//;;9--9-;:---;---9-9-9;-
@M03896:38:000000000-B4D98:1:1101:17094:5672 2:N:0:166
ACTGTTCGCTCCCCCAGCTTTCGCGCCTCAGCGTCGGTCTCGGCCCAGAGCGCCGCCTTCGCCACCGGTGTTCCACCCGATATCTGCGCATTCCACCGCTACACCGGGTGTTCCACCCTCCCCTACCGGACACAAGCCGCGGAAGTTCCGGGAGCTTCGGGGGGTTGAGCCCCCCGCTTCGACCCCCGGCCTGCCGGGCCGCCTACGCGCGGCCCACGCACACTGAATCCGGATAAAGCCCAGCCCCGACG
+
111>13B111>>11EE00B13A0BAEEAE1A1E/B////EFC/B/E?AE/0//E////?G/E/EEG?@>//>FF>EFEEE//<1D2GC////2?F1G<@/<>10F/--<@<ADFFHEA.CGGGCE..--:@-;:?..;----9--;//99----9;;B--9=--9;9;B/9:-@--@--;99;--;----;---:---9-9-9-----;@------;-9---9//B9/9/-99--/;;/-:--;9------
@M03896:38:000000000-B4D98:1:1101:13504:6044 2:N:0:166
CCTGTTTGCTCCCCACGCTTTCGCACCTGAGCGTCAGTCTTCGTCCAGGGGGCCGCCTTCGCCACCGGTATTCCTCCAGATCTCTACGCATTTCACCGCTACACCTGGAATTCTACCCCCCTCTACGAGACTCAAGCTTGCCAGTATCAGATGCAGTTCCCAGGTTGAGCCCGGGGATTTCACATCTGACTTAACAAACCGCCTGCGTGCGCCTTACGCCCAGCACTTCCGATTAACGCTCGCACCCTCC
+
>AAA>FFFFFFFGGFGFEAFFGEFF?EGCFHGEBEEEDGFDGEFGGGHFG0EA@>EFEDHHGCEGHE?>/?FHFBHFFGFHGHHHHHGGEGGHFHHH?B@?@FGGGFCHHHGGFFGGHCFFFGGHFFA.CEFFHB0GFG/.CGG0;CCCCGFB0GHHFHHBH0.:0;;9FBE-B?--ACFGFFFFF/;9BB/B///9?EE9D@AAFBDFF--...//.999.E.BA/99B.9...9;.-..--99-.;.9
@M03896:38:000000000-B4D98:1:1101:11148:6116 2:N:0:166
CCGGTTCGCTCCCCACACTTTCGCGCCTCAGCGTCACCTTCTGTCCAAGAACCTGCCTTCGCCATCGGAGTTCCTCCTGGTATCTACGCATTCCACCGCTACACCAGGAATTCCGGTTCTCTCTCCAGAGGTCTAGAGCGCCAGTATCCAGTCCACTCCCGTGGTTGAGCCACGGTCTTTAAAACCAGACTTAACGTCCCGCCTACACGCCCTTTACGCCCAGAGATTCCGTATAACACATGCACCCTCCG
+
>>1A11A@11AAGGGG?EE1BFAEEEEEEB1FAAEEAF1GG1DFFHHBFHFGH00AFG1B>FFG/G/>/>BGFHHHG>GE1@2FGFFFGCEEGHHHHCEEEEBF0/B?FFFGGH0</BADFDHB1FFG1//1F1G<?<?/C?A?FG>FHF1>GHBG<GFGC<<-<CA/:GGFHC?.;CFFHBFBCE...9/BFBF9:..9AG?B.-BBA;-9-/;BB-99-9---9//////-9/9//;-////9F--A--
@M03896:38:000000000-B4D98:1:1101:10615:6886 2:N:0:166
CCTGTTCGCTCCCCATGCATTCGCACCCCAGCGTCGGTAGGGACCCAGAGCGCTGCCTTCGCTTTTGGCGTTCCTTCGCAGCTCTACTGATTTCACCCCTACACACGCAATTCCACTCTCCTCTGTCTCACTCAAGTGACTTGGTTTCGATAACCTTCCGCCACTTCTTGGCGACTTTCCCTCTTAACCCGACTCACCGCCTACCTGCCTTCTACGTCTAGCCACTCACACGCACACTTCCCATCC
+
1>A1>B31>1AA1AFG1113B33B0AEGCGAF0EEAEAAAEEBFCG//EC0/>//?CFDG>FA/>@1/1/?>/EFBFE/??/BFFGH21>2FGEBB<0</<010B?<//</<D12@1F1CFGH1<FGHGHHHDFGB1<=>=>F11<>>..1<.0/=0//..A-:/;0;000/-;A-990000/;00009999--.099.;-----/;;9////9/--9-9////9/;//;/-----:///9-///9
@M03896:38:000000000-B4D98:1:1101:17332:7198 2:N:0:166
CCTGTTTGCTCCCCACACTTTCGCGCCTCAGCGTCCGTTGTCGTCCAGACAACCACCTTCGCCACTAGTGTTCCTCCTAATATCTACGCATTTCACCGCTACACTAGAAATTCCGCTCTCCTCTCCGATACTCACAGCTGTCAGTTTAAAACTCAGCCCCGGGTCTAAGCACCGGTAATTCGCGACAGACTTAACAGACCGCCTACACGCCCTCTCCACCACATCAAACCGTGCAAACCCTGTCACCCACG
+
11>AADFB1@1111EEEA111A0B0AE0B1BG0B///AB//A//BE/11/B0AE/B/A1B/>//EB0121B@FG2EGB1FE22B2BD/>?//2BDB1/>/>E<G1<<11B11FG0/</<BCFGFHG//?/<1FFB11/111??1?111111>11111<EE--?.-/;:0C0:;---:.0;0..--9--/:/00;090/9--9--9-/---9;9-;//9-;---/////9------/9-;-9-9;/;B--;-
@M03896:38:000000000-B4D98:1:1101:10467:7209 2:N:0:166
CCTGTTTGCTCCCCATGCTTTCGTACCTCAGCGTCAGTATTAGGCCAGATGGCTGCCTTCGCCATCGGTATTCCTCCAGATCTCTACGCATTTCACCGCTACACCTGGAATTCTACCATCCTCTCCCACACTCTAGCTTCCCAGTATCGAATGCCATTCCTAAGTTAAGCTCAGGCATTTCACATCCCACTTAACAAGCCGCCTACGCACGCTTTACGCCCAGTAACTCCGATTAACGCTCGCACCCTCT
+
AAAAAFF1FFFFGGCAFBF3GGEFFGGHHFFFEGFAEHDE2FGDGHFCBG1ABFBFFHFH/E??FHE/AA/DEFGGG0CFGGHFEGHCEEEFHHHFH/EEGCGGBGF00FGHFGGFFFFGHHH1EGHE0/?FGD1B>B2FGH<@11@F//0FGF1<11FDDGHFF1?<?BFG<000>F1>GFGGHHH.GHA00<0<D/.CC?C.CCA-CC-A.:.;B.:-99.9;B9;FB;@AB-/;-9-;-9;;;B-A-
@M03896:38:000000000-B4D98:1:1101:10450:7220 2:N:0:166
CCTGTTTGCTCCCCATGCTTTCGTACCTCAGCGTCAGTATTAGGCCAGATGGCTGCCTTCGCCATCGGTATTCCTCCAGATCTCTACGCATTTCACCGCTACACCTGGAATTCTACCATCCTCTCCCATACTCTAGCTTCCCAGTATCGAATGCAATTCCTAAGTTAAGCTCAGGGATTTCACATCCGACTTAAGAAGCCGCCTACGCACGCTTTACGCCCAGTAAATCCGATTAACGCTCGCACCCT
+
BBBBBFFFFFFFGGCGFBFEFGFHGHGHHHGHGGGGGHBFDHGFHFHFFH5FFHFFHHHHFEDDFHEE1FFGHHHHHEHGHHHHHHHGGFFGHHGHHGEFGCHHHHGGHGHHHHHGHGHGHFHHHHHHBFHFHFHFHGHGHHGC<FGH<GHHGFHHFDHGGHB0?1FF1GHHHB0<CGGGHHHHHHG..CD.<=0DFCCGFGGGGHACEGAGAC9BFFG??E?FB0;C9C.AA.A/:9;.;-;9>9AE
@M03896:38:000000000-B4D98:1:1101:27230:7829 2:N:0:166
CCTGTTCTCTACCCAAGCTTTCGATCCTCAGCGTCAGTTGCAGCCCCGATAGCCGCCTTCTCCACTGGTGTTCTTCCATATATCTACGCATTCCACCTCTACACTTAGAGTTCCACTCTCCTCTTCTGCCCTCAAGTAAAACAGCTTCTGATGCCGTTCCTCGCTTCAGCCGCGGGCTCTCACATCTCACTTACTCTACCGCCTGCGCTCGCTTCACGCCCATTACCTCCATACACCGCCTACCTCTTCC
+
1>111133333BF111AAB1FEE030A111110B00BF2ADFH1F//////BA1B/AA/A11A1BD1010/>22BEB1F@F22B2BF/EEE/2BGHE0BFGBGB11111>12BGB1FCB<0101B12111?1/0112BB22B?<01FG112@1F1>CCEF11//?/.1=1F-<--:--:;G000CB0000;CF000;000:--...--;--9-;-/;----;////;;9;-//-/;:-;-9-;9/////;
@M03896:38:000000000-B4D98:1:1101:24315:8147 2:N:0:166
CCTGTTTGCTCCCCACGCTTTCGTGCCTCAGTGTCAGTGTTGGTCCAGGTAGCCGCCTTCGCCACTGGTGTTCCTCCAGATATCTACGCATTTCACCGCTACACCTGGAATTCCACTACCCTCTACCACACTCCAGTCTGCCACTATCAAATGCAATTCTCAGGTTGAGCCCAAGGATTTCACACCTGACTTAACAAACCACCTACGCACGCTTTACGCCCAGTCATTCCGATTAACGCTCGCCCCCG
+
>>A>A131BDFFAEGE1AEFAGECFCGDGGFDBGD2A2DG2A/EFGCF0AD1BF/AEC?G/EEEGCB0BBGBFGHHFCGBGFFHFHHFGEGEGFFHH>EECEBGFF000FGHGHFFGHHHHGG0DGFBG/<FFHF1@FF1>FC1<FGFG2<?DGHFGGFHGHF01?<<1>FFEF.<GD11==DDC.C/<C0=DGD=DGAECEGFFF.-AA;A..;0F.:-@CA/0900;;/.--9;;B=----9-9--
@M03896:38:000000000-B4D98:1:1101:6174:9358 2:N:0:166
GATACAATAGATCGTAACCCGGACTACCTACTCTTCTGTAAGGAAAAATGCTACTACTCGAGTCACTCCTCTTGCGTTCTCTACATTTCAGTATTTTTTTCATTTCTTCATGCTTTTTTATTTATTTTTATTTAATTTCATCTTCTTTTGTTTGCTGTTATTTTATTTTTTTTTTTGTTTCTTTTTACCTAATTTACATTCTTACTTGTTCTCCGTTTTTATCATCTCTATCCTTTTATTTTATTTTATT
+
1A1111131113311B11B1100A00B01101121121A2221B0000B1122111A11///1011D1A10AF11/B///2221112@222222@221//0222222B2222112B1>//12>222221/122222B2222222221111@0@01111@>@222<1@111<------<//00:000.00;;:0:000000:;000000000;00.99/...=000090000;/000000////://9///
@M03896:38:000000000-B4D98:1:1101:21775:9392 2:N:0:166
CCTGTTTGCTCCCCACGCTTTCGCACCTGAGCGTCAGTCTTCGTCCAGGGGTCCGCCTTCGCCACCGGTATTCCTCCAGCTCTCTACGCATTTCACCGCTACACCTGGAATTCTACCCCCCTCTACGACACTCAAGCTTGCCACTATCAGATTCAGTTCCCCTGATGCGCCCGTCGATTTCACATCTCACTTAACACACCGCCTGCGTGCGCTTTCCTCCCAGTATTTCCCATTCACACTTGCACTCTCC
+
AAAAA1B113DCFEFEEAE001ABBEGGGFH1A//E/2DG2D/BBE/1AA//BB/AEEFH/E?>EH///>?GHG2GF0101BGBB2B/EE?EGH2>F/></EG0FBBCFFFHFGFHFGA?C/CCFFF?/-->0<<1<110<CD0</<=00<0000=<0DHC//./000:;.@--.;@.9.99FBFFG00;BF90;0C.9.;@---;@---@@---9B/9/9B/9////;9/9/;9B////////9/////
@M03896:38:000000000-B4D98:1:1101:4533:9409 2:N:0:166
CCCGTTTTCTACCCACACTTTCGAGCCTCAGCGTCCGTTGATTCCCATTACGCCGCCTTCGCCACTGGCGCTCCTCCCGATATCTACGCATTCCACCTCTACACCGGTAATTCCGCCTACCTCTGCACTACTCATGAACACCACCTTTTAAAGCAGTTCATTGCTCGTGCCCATGCATTTCACTTCACACTTGTCTCACCGCCTGCGCTCACTTTAACTCCAGTCCATCCATACAACGCTTCACTCATCC
+
>A1>>>C13DDFGA1AAAB1AEA0BAEFH11AAEE0AAF//A2DD111121//A//AA/1>///EG10///>?>EE0///>/>BF2GECE/<FGF1C0BF11100//<//?@2DCECCFCF1GF1<1<11011?111<1>0>...<1<0D0000</=0<0=00000.-:..:0C//0;0;0C000900;C/00;00000.:??A?F-;--;;/;///;//9////////-///-;//-9---///;////
@M03896:38:000000000-B4D98:1:1101:14532:9449 2:N:0:166
CCGGTTTGCTCCCCACACTTTCGCGCCTCAGCGTCACGTGTTGTCCAGACGGCTGCCTTCGCAATGGGTATTCCTACCAGTATCTACCCATTCCACCGCTACACTGGTAATTCTCCCTTCCTCTCCAACCCTCCATCTCGCCCGTATCCAACGCCTCTATGAGCTTCCTCCTCACGCTTTTACCTCGCACTTACCCCACCGCCTCCGCGCCCTTTACGCCCAGCTCATCCACACAACGCTCGCCCCCTCC
+
>AAAAAA3BFFFGGGGGEGDAGEE2EEAEA3BBBA2B2BFEHGGGG5AF101AAABFDGH1?11?331?3@FFHFHGFF3B@EBGBG3BBF3GGFHH/>>EE3GE?03F4BEFE2BGHHHGGFFHH?@FF/@FE@1@1@0?>//</<>F11>.<>0./0<<0000/0/0=<<G0:.;..:00;0;C.--;-;00;9.99C.9@D.;..9;-;-99/;..;@...////;;///...;9;.9--@9B=-.:
@M03896:38:000000000-B4D98:1:1101:12020:9698 2:N:0:166
CCTGTTTGCTCCCCACGCTTTCGCACCTGAGCGTCAGTCTTCGTCCAGGGGGCCGCCTTCGCCACCGGTATTCCTCCAGATCTCTACGCATTTCACCGCTACACCTGGAATTCTACCCCCCTCTACGAGACTCAAGCTTGCCAGTATCAGATGCAGTTCCCACGTTGAGCCCGGGGCTTTCACATCTGACTTAACAACCCGCCTGCGTGCGCTTTACGCCCCGTAATTCCGATTAACGCTTGCACCCTCC
+
>AAAAFF>FFFFGGGF?EFFCEAEEEEHBFFGFGEEEGGGGHHCEEGEH10AEECFGEGHEGGGGHG/>EGHGHHHHBFGFHHHHHHGGGGGHHHEHGCGG@GHHHFCGFHHFD1?FGHFFGD<DF...<CHFC<0<CB<CGH0CCGC:=CFGH0CGFH0GG.-9;C./BBA9-AB-9;;//9FFF//;FB/BBB//.9ABD-A9.9;.A->-;EBB.D9;-99-..9;//;.:./;.;9.9://;.99.
@M03896:38:000000000-B4D98:1:1101:12024:9716 2:N:0:166
CCTGTTTGCTCCCCACGCTTTCGCACCTGAGCGTCAGTCTTCGTCCAGGGGGCCGCCTTCGCCACCGGTATTCCTCCAGATCTCTACGCATTTCACCGCTACACCTGGAATTCTACCCCCCTCTACGAGACTCAAGCTTGCCAGTATCAGATGCAGTTCCCAGGTTGAGCCCGGGGATTTCACATCTGACTTAACAAACCGCCTGCGTGCGCTTTACGCCCAGTAATTCCGATTAACGCTTGCACCCTCC
+
BBBBBFFFFFFFGGGGEEEFFGFGGGGHGGHHGGFFGHGHHHHHGEEHHCEGEE@EGGGHEEDGGHEEEGGHHHHHHGFHHHHHHHHGGFFGHHHHHDCGGCGHHHGFFHHHGHHFHHHGGGGHHH.C>EEHFFGDGHB<GHH0:<CG;<CGFHHB;CGHHHFC/09;BFFE?D?-?D/FFFFBFFF9FFFBBBFBFFFFFFFFFF;99AF@9:.BFEDCFD.9;FFFFEBD.D.BB.@.;.;;BBAEED
@M03896:38:000000000-B4D98:1:1101:15175:10149 2:N:0:166
CCTGTTTGCTACCCACGCTTTCGTTCCTCAGCGTCAGAATGACCCCAGTAAGTCGCCTTCGCCACCGGCATTCTTTTTAATCTCTCCGCATTTCACCGCTACACTACACATTCCTCTTACCTCTACTCTTCTCAAGACATCCCGTTTCAAATGCTTACAGTAGTTCAGCTACTGCCTTTTACATCTGCCTTGCCTTTCCGCCTGCCAACCCTTTCCTCCCCCCGCTTCCCATCTCCCCCACCACCCCAC
+
>AA1>D3>DFFDGGCE1AEAFG00BFGHH11BAEEA01AD1A1BBE//BFA12ABAAEEB/B/B/F///>>@GGG1FGFHE2BB21B/?//EFGFHH/>>>>BFD00101<FFF2B11>F01BB1G2B2>FDG2@1@00>1@//??0<1?1<1<111?111<1=1111>11<11>FGB0<0<0<0=00<0</<CG0CFB;;:..../0::A./;0;09;9..------9-//;/:;/9-9-;--;A--;
@M03896:38:000000000-B4D98:1:1101:27321:10254 2:N:0:166
CCTGTTTGCTCCCCACGCTTTCGCACCTAAGCGTCAGTCTTCGTCCAGGGGGCCGCCTTCGCCACCGGTATTCCTCCAGATCTCTACGCATTTCACCGCTACACCTGGAATTCTACCCCCCTCTACGAGACTCAAGCTTGCCAGTATCAGATGCAGTTCCCAGGTTGAGCCCGGGGATTTCACATCTGACTTAACAAACCGCCTGCGTGCGCTTTACGCCCAGTAACTCCGACTAACGCCTGCCACCTCC
+
>AA@AFBCB@DFGGCFAEA2AFEEDGGG3BBB22AEE5DGAGGFEE?B3100A>>EEG1G?EEEGH1>>>/BGGHHGGEGHGBHHGHFEFEGGGHHH/>BDCBFH????GDCF2FGHHEGGCEHHH.E.<AGCFC<</0/<GF00<:CG;GFGHC0;0<GHH0./0/99CFG9?9-:CF0;09C9B9/9BFFFB//BAEE-@>?A?-9.;;=99.;F.9;-A.:;B//:;9--;BB;.;-..9./;.:AF
@M03896:38:000000000-B4D98:1:1101:5631:10976 2:N:0:166
CCTGTTCGCTACCCATGCTCTCGCTCCTCAGCGTCAGTAACTGCCCAGTAACCTTCCTTCGCCATCGGTGTTCCTCCTGATATCTGCGCATTTCCCCGCTACACCAGGAATTCCAGTTACCCCTACAGTACTCAAGTTATGCCCGTATCGCCTGCACGCCCGGCGTTAAGCCCCCGAATTTCACAGACGACGCGACAAACCACCTACGAGCCCTTCACGCCACGTAATTCCGGACAACGCTCGCACCCTA
+
1>>>1D3>DAADGGGFFAD1B10FFCEFGFBC0E0E/FDFD21BFGHGB1BFGH1BGFFGEEEAEG?A>E?EFDFGGFHBFFHGFF@>?EAAFH2FC>@E/EGFH/BFAFGFFH>>BEGF1</FFFF1F>B>D@@1222@1<@F/><CF/?CF/<CFFCFC------.::0;:A-:9-.9;;0C0;/.--;-;--;@;B9AE?EAB/--9999-9-9/-;A---99--//9B9--;9----99-;@?--;
@M03896:38:000000000-B4D98:1:1101:14470:11145 2:N:0:166
CCTGTTTGATCCCCACGCTTTCGCACATCAGCGTCAGTTACAGACCAGAAAGTCGCCTTCGCCACTGGTGTTCCTCCATATCTCTGCGCATTTCACCGCTACACATGGAATTCCACTTTCCTCTTCTGCACTCAAGTTTTCCAGTTTCCAATGACCCTCCACGCTTTAGCCGTGGGCTTTCACATCCCCCTTAACAAACCGCCTACGCGCGCTTTACTCCCACTAATTCCGGCTAACGCTTGCCACCTCC
+
AAAAAFF1BFFFGGFE1EE0AF0B0EEGHFGCEEAEADF2BD1DFEBGHFGFFD/AEE/G/EEEGGFC@0>BFFGHGEGHFHBG21F>>>>EGHHBG/>@/EGFHFB011B<GHDEFGGGGHHHHHG1B2BFF<1@D>2FGFFF2@GF>>2F11?FFFGCFG/.<..11>>..--<.<.<DGFBGG/..::.:00;0.;C-9@E.::9;--;-:-;;/999-99///;B//--9-//-@----:/;A--;
@M03896:38:000000000-B4D98:1:1101:20825:11373 2:N:0:166
CAGTAAGGAGTCAATAAACCGGACAACAAGGAAGCTTACTGGAGCTGCGGGCACACAAAAAAAAAAAAAAAAACGTGAAGAAAAAGAAGGTCGACGAAGACGTAAAAAAAAAAAAAAGAAAAAACAGAATAACAAAGAAATAATACGAGACGAAGAAAAGAAACATGAAATAATCATAGATAAGAAAAGGAACCATAGAAAAAGAGGATGAAAAATAAGAAGCGACAGAAACAGTGAATAATCATGAGATA
+
111113111111133311111000AA000B0000011111D10000A1//////00//00//////>///</<//0///110000//000?</----->./.<..<0<--:------..9/---;--//////;/-//-///////----------//-/--//;//9//;////////;///////-/--/---//;///-------/9////--///////-9---//;//-////////;//////;/
@M03896:38:000000000-B4D98:1:1101:22456:11403 2:N:0:166
CCTGTTCGATACCCGCACCTTCGAGCTTCAGCGTCAGTTGCGCTCCCGTAAGCTGCCTTCGCAATCGGAGTTCTTCATGATATCTAATCATTTCACCGCTACACCATGAATTCCTCCTACGTTGTGCGCACTCAATTCTCACCGTTCGCCCTGCAATCTAGAAGTTGAGCTCCTCCATTTCACAACACACTTACCACACGGCCTACGCTCCCTCTACACCCACTACATCCTCACTACACACGTACCTTAC
+
1>AAADD113>ABC?E?0E0BG0FBA0AD1DFEEE/B2BGGGC?EEEB//B0BA1BFEDF/B/B?G?E?/BFFFFD@FFGE2E@FBB2BBGB>FFFF/>/@<BFGHH1GGGGB12B001F/C0/?/1?B@CGHEC1@?F1@?0?0?<.<.>-<CF0DFDF0D0DDF00GF0<<//;:CG0;;GF0EEA.:/;0;/099;---9./9.-.C.:---//99/;;--/////;//9-/9;/-/9-:-9-///:
@M03896:38:000000000-B4D98:1:1101:27912:11503 2:N:0:166
TACTTTAACTACACATCCGTACCACCCACCGCGCCCTTCCCTGCTCAGAACATCTCTTTCGCCCCTAGTCTTCCTCCCGCCACCTCCGCGTTCACACACACCGCCGTCACATCCCCTCTCTCCTGCGCTACTCACCTCCCGCCGTCCACCCCACCATTTCAGTCATCATCTCACAACCGTCGATTCATTATTGCTTCTTCAATCTCGCTCCACTGCTACCCTTCCATCCTATCACACGCTTGTCCTCCT
+
1>111333131@A111111A110D10A000A000///0B00B1/1B101A0A1A1A2D1A////>//011DD2B11>>>////B00////>/>1B>1/?/<?////////1210//0/0?11?111/<>--<111010...----:..0..:.;..00000000:90;0;0;0000..-.9-:.//////////////////////;;--9/-////9/-99/99/99-//////9:-----;/////-
@M03896:38:000000000-B4D98:1:1101:23928:11521 2:N:0:166
CAATACATAAACAAATATCCACCCTACACAAATGACAGAGCGACCACTACCACATGCTAACCACTTTAATCTCACCGCATGCCGTCCCTATATTAAAACTCTAACAAAAACTTACAGAACACAACACGCCATGTAAACAAGTATCATATATAGTACACATACATGAGACTATACGATACTATATCACACATCTCTCATGCATTAGCCAACATACAAAGACGTACTACACATTACATACACTAGTATAAA
+
1>111113311@B111B3AF31AAAEH1A10011111100000A///1F0011/1111220B1/B11222221210/////1B/>///111122221@@11111B1100//1111111<0B0?//?//<///1222211/0>2>222222222222211111111<11?1<1F10..<-111<11110<C00=0<0<00=<0000//0:.:/00000//;.:;?A00//000;09000000/0;00000
@M03896:38:000000000-B4D98:1:1101:18184:11598 2:N:0:166
CCTGTTTGCTCCCCACGCTTTCGCACCTGAGCGTCAGTCTTCGTCCAGGGGGCCGCCTTCGCCACCGGTATTCCTCCAGATCTCTACGCATTTCACCGCTACACCTGGAATTCTACCCCCCTCTACGAGACTCAAGCTTGCCAGTATCAGATGCAGTTCCCAGGTTGAGCCCGGGGATTTCACATCTGACTTAACAAACCGCCTGCGTGCGCTTTACGCCCAGTCATTCCGATTAACGCTTGCACCCTCC
+
AAABBBFBFFFFGGFGEEFFFGAEGGGHHHHGEEEFGHGFHHEFEEEGG?00EE0EFEGHEECEGHE>>EFHHHHHHFGFGGFDGHHFCEEGGHFHHDDDC@BGHGGAFHHHHHHGHHHGGGGHHGG.<CCFFFCDGH0<CGF00;;GGGHGFFGFCGHHHG0./0//CFFGG?;D?:FFFFF0FFE//BBFFF9BBFEFFFFFEFB.DF-@-../:E?@CD?FBFFFFF/.;9A/;DB...;/;BAAE9
@M03896:38:000000000-B4D98:1:1101:18169:11611 2:N:0:166
CCTGTTTGCTCCCCACGCTTTCGCACCTGAGCGTCAGTCTTCGTCCAGGGGGCCGCCTTCGCCACCGGTATTCCTCCAGATCTCTACGCATTTCACCGCTACACCTGGAATTCTACCCCCCTCTACGAGACTCAAGCTTGCCAGTATCAGATGCAGTTCCCAGGTTGAGCCCGGGGATTTCACATCTGACTTAACAAACCGCCTGCGTGCGCTTTACGCCCAGTAATTCCGATTAACGCCTGCACCCTCC
+
ABBABFFFFFFFGGGE2EEEFGAEEGGHGHHGFEABBFGHHHFGEDEFGEEEE>>EEFGHEEDEGHA>/>FGHHFHHGGEGGGHFDGFG/EEHHGHHDCDGCFHHHFABFHFHHFGGHHGGGGHGGF..<<GH<C0DCF/<CD;00;;:;:CFGCC:;GHHG0.:0/9/:CA;9---./;FFFFFFB//BB/:;;;99AEBB?.AF-99A-@-..;B9.>BF.;/9/;FFB...99/.;-9.9;/9A.;D
@M03896:38:000000000-B4D98:1:1101:18188:11620 2:N:0:166
CCTGTTTGCTCCCCACGCTTTCGCACCTGAGCGTCAGTCTTCGTCCAGGGGGCCGCCTTCGCCACCGGTATTCCTCCAGATCTCTACGCATTTCACCGCTACACCTGGAATTCTACCCCCCTCTACGAGACTCAAGCTTGCCAGTATCAGCTGCAGTTCCCACGTTGAGCCCGGGGATTTCCCATCTGACTTCACAAACCGCCTGCGCGCGCTTTACGCCCAGTAATTCCGCTTCACTCTTGCACCCTCC
+
ABBBBFFBFFFFGGGE2EEEFG2EEGGHHHCGAEEEEHFFHHFGGGEGHD0EAE>EGGGHAEEEGH1/>EFFHHHHFGGGGGHHHHGFEEAEHHGGH?CFGCFHH2<0?2FFGHGGGHHGGGGG1FF..<EHG0/<<<B<CGD000;GF00;CFHG::GHFE.-9...;;FEAA?-99;FF/;;;;B/;F/B/;;/999A-9-;.A---;-9-9:/9.9;@9E////9;//.9;./;/9/9////;;.9;
@M03896:38:000000000-B4D98:1:1101:25830:11816 2:N:0:166
AAATAAATAGTCCATAAACAGAAGTATCCGGCATGACGCACGCTAAGAACCACAAAAAAATGCTGAATCACACAGAAGACGCCAAATGCTCCAACATACACACTACATCAAGAGAAACACATCAGTAATCACAAAAAACAATAGAAGAGTCAGACCATAACACAAATTCAAGAATCAAACATAAAGATGAGTGAAAAATAAACAGTACACAGTCATGCAAAGAACACGAGACACATATACAATAGCATGTT
+
1>11111331333333A1B111113333300000B11000//////11A0ACA//B0A//01121D1211B11/01111>?////011B2111>1/0>1F11?000112B111001<0BB?111122B22111100/<///11111110?1<111.01111<1...000000</00000<.<00;000000000000..000:0/000000.000000000//.///.--9./--/////9//////////
@M03896:38:000000000-B4D98:1:1101:10412:11851 2:N:0:166
CCTGTTTGCTCCCCACGCTTTCGCACCTGAGCGTCAGTCTTCGTCCAGGGGGCCGCCTTCGCCACCGGTATTCCTCCAGATCTCTACGCATTTCACCGCTACACCTGGAATTCTACCCCCCTCTACGAGACTCAAGCTTGCCAGTATCAGATGCAGTTCCCAGGTTGAGCCCGGGGATTTCACATCTGACTTAACAAACCGCCTGCGTGCGCTTTACGCCCAGTAATTCCGATTAACGCCTGCACCCTCC
+
AABBBFFFFFFFGGGFAEE2AG?EEGGH3FHGEEEGGHHHHHHGEEAGGDEGEE@EGEGGAEEFGGA/EEGHHHHHGCGFGHHHHHGGCEFDGHGFHABD@@FGHHHFHFHHGDGDGHHGGGGGHF.E.EFHCC=<<G0<CG<::CGGC:0;CGFCC;GHHHF.;09/BFFF@B@@GGGFFFFFFFF/FFF/BBBBFFEA@?BFFF-;.ABBB?EFF.A=BDF/;/BFFF/A99D/;.;-..:9BFDFFF
@M03896:38:000000000-B4D98:1:1101:10394:11855 2:N:0:166
CCTGTTTGCTCCCCACGCTTTCGCACCTGAGCGTCAGTCTTCGTCCAGGGGGCCGCCTTCGCCACCGGTATTCCTCCAGATCTCTACGCATTTCACCGCTACACCTGGAATTCTACCCCCCTCTACGAGACTCAAGCTTGCCAGTATCAGATGCAGTTCCCAGGTTGAGCCCGGGGATTTCACATCTGACTTAACAAACCGCCTGCGTGCGCTTTACGCCCAGTAATTCCGATTAACGCTTGCACCCTCC
+
AABABFFFFFFFGGGGGEEFGGEEFGGHCGHGEGEFEGHHFHGHGEEGHGCCEE>EGGGHHEDEGHE>>EFHHHGHHGGGHHHHHHGFGEFGHHHHHFCGC@FHHFGF2FGGGGHGHHHGGGGHFH.D.CEGFC<<DG0/=CD0:CGG0<CCGFHCC:GHHH0::9/;CFGE@B?--;CFGBF0BFF/9FFFF/9BBAAE;DFFFF;9ADCD-9A/B;A>FD9:///9BF/..;.;BAF.9../;BD9EF
@M03896:38:000000000-B4D98:1:1101:13209:12381 2:N:0:166
CCTGTTTGCTCCCCACGCTTTCGCACCTGAGCGTCAGTCTTCGTCCAGGGGGCCGCCTTCGCCACCGGTATTCCTCCAGATCTCTACGCATTTCACCGCTACACCTGGAATTCTACCCCCCTCTACGAGACTCAAGCTTGCCAGTATCAGATGCAGTTCCCAGGTTGAGCCCGGGGATTTCACATCTGACTTAACAAACCGCCTGCGTGCGCTTTACGCCCAGTAATTCCGATTAACGCTTGCACCCTCC
+
AABBBFFFFFFFGGGGGEEAFGEGDGGHBGHGEGEGFHHHHHHHEGEGHE0EEEEGGGGHFEDFGHG?EEGGHHFHGGHHHHHHGHHGGEDGHHFHHGDFGCGHHHGFFFFHHHHFHHHGGGFHHHFG.AEHFGG0DGFCGHHH0;;CGCGHGFHFCGHHHH0;C0;BGGFFABB?@EGGFFGGFFF/BB/9FFFBFFFFFFF?EFC.ADFF>../9.99@D./;//:;FF...:;B.-...;/BFA9ED
@M03896:38:000000000-B4D98:1:1101:13195:12395 2:N:0:166
CCTGTTTGCTCCCCACGCTTTCGCACCTGAGCGTCAGTCTTCGTCCAGGGGGCCGCCTTCGCCACCGGTATTCCTCCAGATCTCTACGCATTTCACCGCTACACCTGGCATTCTACCCCCCTCTACGAGACTCAAGCTCGCCAGTATCACATGCAGTTCCCAGGTTGAGCCCGGGGATTTCACATCTGACTTAACAACCCGCCTGCGTGCGCTTTACGCCCAGTAATTCCGATTAACGCTTGCACCCTCC
+
AABBBFFFFFFFGGGGEFEFFGEGGGGG3FGGEGGGEFGH5D2BA1AEF?00AEEFFGGHEEEEEHEEEEGGHD?3?2BFGFHGHHHGEEFGFHHHHDDGGFHHC<2<0??GGDFHGHGG-DD<<G<>.<<GFGGDGC0.-AC@0<CCC00;CFHFCCFF09099:/:FGGF--:--;BFBFFF/99/;FFFF9B9:.;DDFCFEF@..;-;-:AFF..9@D.//;/BFF/A.A.9BD@....;/;DAEF
@M03896:38:000000000-B4D98:1:1101:7489:12448 2:N:0:166
CATTCAGTAAAATGATTGCGGTAATACCTCCGCGGGTGGCACAAAATTACCACAATAAATAAGCTAATATACTCATTGCCGCCGCGTCTTTAAACAAATATTTAATAACTTCTTCTACTATAAAGATCTTTCTATATATTTTGTTAATATCATTTATATTCTTGATTTTTTTTTCTCTTCTCTTGTTTACTTGTTTGTTTGTCTGTTTTCTATACTTTTTCTATTATGTTTTTACTTCTTTTATTTACT
+
11111B3@333331133111110033111100000////001000011111A1/>111D221@1111B2222@11B2211//////>//?2B2111?0112222222211222>222@21@222111121@2222111111110011?1@1111=11111<1<1111111----/0000:;0::000/0009000///////0000009;000000;000/;000000;0/;9-//9////////9///
@M03896:38:000000000-B4D98:1:1101:25975:12862 2:N:0:166
CCTGTTTGCTCCCCACGCTTTCGCACCTGAGCGTCAGTCTCCGTCCAGGCTGCCGCCTTCGCCACCGTTATTCCTCCAGATCTCTACGCATTTCACCGCTACACCTGGAATTCTACCCCCCTCTACGAGACTCACGCTTGCCAGTATCAGACGCATTTCCCATGTTCAACCCCGAGATTTCACCTCTGACTGAACAAACCGCCTGCGAGCTCTTTACGCCCAGTACTTCCGATTACCCCCTACACCCTCC
+
>AA111B1B3BFFCFE1AA0AB0EEGEBBFBEA/ABAADA1B/ABE/10/0BBFAEE/EF/BA?EH/>??/@FGGFF>@1BB2BG2F>@???BBDGH/>/<EFGFFB0BGFFFGFFGFGCCBAGBGFG??E??<1.><..>F=1<DDG0<0/--@<.=<CFF0/0;0;0;;A.;---.CFFBF0FF000;;0/9;09AFG-@@------9-B/99:F--99--99////9---;;///----;/-;9--;
@M03896:38:000000000-B4D98:1:1101:26283:12864 2:N:0:166
CCCGTTTTCTCCCCTCGCTATCGCACCTTCACGTCTGTTAACGCCACTTTCGCCGTCTTCTTTACCTCACCTCCACTTTTTCACTACGCATTTCACCGCTACCCCTATTATTCTCCCCCTCACCTCAACCCCCCTTCCTGCCCCCTTCTCATGCCTTTCCCAACTTGTGCGCCCTCATCTCCCCTCACCCTTATCCCACCCCCTGCGCACCCCGTACGTCCTCTCATCCCACTTACCGCCTCTCCCTCAT
+
>>11>>C13131B111AAAAA0A00A0011110BA0AA2221B/A//111BA//AAAB/2211211111/BB0/0011@1B02B2BE/>?//@2>21///>/00/?/112222BB1<////0/0101100/////0001<>><.<<>F1<0000<00<0000/<<00000.-:@-:.00<90/.9..9.9.//000/0.:C-@--A---99---;9---;9-//;///::/9-////--9--///;-9-/
@M03896:38:000000000-B4D98:1:1101:3907:12894 2:N:0:166
CCTGTTCGCTCCCCACGCTTTCGCGCCTCAGCGTCAGTTACAGACCAGAGAGTCGCCTTCGCCACTGGTGTTCCTCCACATCTCTACGCATTTCACCGCTACACCTGTACTTCCACTCTCCTCTTCTGCACTCAAGTTCCCCCGTTTCCAATCACCCTCCACCGTTGCGCCCCGCCCTTTCCCATCACACTTAAGAAACCGCCTGCGCTCGCTTTACGCCCACTAACTCCGTACAACTCTCGCCCCCTAC
+
1AA1AF31AAAAGGFGEEEFFGBA0AEAE1BGFGE/E2D2DG1FFF0B0/0/AB/AEEEF/?E/?1B0BBG?FEEFF>FCGGFGH2B?>E?EHHGHH/>EEEGH000122>BFH1F>GFGFHHDGGG1@2@FFG11?1?@FG///<FGG1<>01>GGFF.CC.<<<..-;.--:--;99990:09;000;C0B0000;:A-9@B-9-;-;---9;;;--;---9///;;F;----/9/9//--;-9@9-9
@M03896:38:000000000-B4D98:1:1101:3894:12905 2:N:0:166
CCTGTTCGCTCCCCACGCTTTCGCGCCTCAGCGTCAGTTACAGACCAGAGAGTCGCCTTCGCCACTGGTGTTCCTCCACATCTCTACGCATTTCACCGCTACACGTGGAATTCCACTCTCCTCTTCTGCACTCAAGTTCCCCAGTTTCCAATGACCCTCCACGGTTGAGCCGTGGGCTTTCACATCAGACTTAAGCAACCGCCTGCGCGCGCTTTACGCCCAATAATTCCGGACAACGCTTGCCACCTAC
+
AAAABFFADBABGGGG?EEAFGEFAEFEFHFGEFEEEHHHHHGHGHHGFCEAGFAEEGGH1EEEEHBBFFGEGHHHHGHHHHHHHHHFFFEEHHHHHEEGGEFHE?FCFHHFGHHFHHHHHHHHHHHFGGHHGFF1FFFHFHGA1?GGHFDGC1<GHHHG0G.-<.-/<<GA.A-:EFCGGFGHBGB0CCFBB0000;FFBDC..C-:@==B99./;EDCFF..;9BBFF/-.;;9E9B.;9;B/FFE/:
@M03896:38:000000000-B4D98:1:1101:3880:12918 2:N:0:166
CCTGTTCGCTCCCCACGCTTTCGCGCCTCAGCGTCAGTTACAGACCAGAGAGTCGCCTTCGCCACTGGTGTTCCTCCACATCTCTACGCATTTCACCGCTACACGTGGAATTCCACTCTCCTCTTCTGCACTCACGTTCCCCAGTTTCCAATGACCCTCCACGGTTGAGCCGTGGGCTTTCACATCACCCTTAAGACACCGCCTGCGCGCCCTTTACGCCCACTACTTCCGGCCAACGCCTGCCCCCTAC
+
BBBBBFF@DAAAGGGF?EEFEGEEAEEEEFGHGGGGGHEHHHHFHH2FHHF?GBAEGGGHAEEEFFB?@FHEGHHHF?GHHHHHHHHGGGGFHHHHHGEGGEBGEGGFGHHHGHGFDGFGCHGFGHHFGHHFCG1/<?FGHHHD1>FFFH1G11FGHBGA<C<<C.<</<C:.:;AAGA:CCGFGGB0/9.B/0;;0;CA@DA?E.;@DF-;9///;.9@FF?AB//9:/9--;-;9.B-99F?.;@DEF
@M03896:38:000000000-B4D98:1:1101:24378:13143 2:N:0:166
CCTGTTTGCTCCCCACGCTTTCGAGCCTCAACGTCAGTCACAGTCCAGTAAGCCGCCTTCGCCACTGGTGTTCCTCCTAATATCTACGCATTTCACCGCTACACTAGGAATTCCACTTACCTCTCCTGCACTCTAGCTCTACCGTTTCCACAGCAATCCCGGGGTTAAGCCCCGGGCTTTCACTTCAGACTTGCAAAACCGCCTACGCTCCCTTTACACCCAGCACATCCTGATAACGCCTACCCCCTAC
+
>AA1>DFCFFFFGGGG?EEAAFA0ABEGHGFGEFCCEFF1B1FGFGDA21DABGAEEGFG/BEEFF10@0>EGHFHHFG11FFGHHFEEEEFGHHHH//EEE1F1F<<1FGHFHFGFFEGGHH1GHHCCCFBG<F11@@DGH1/</FFGB1?FG0011?F.--<--<D<0G..@--;A:GFEC0=0000;B00;0FFFGF--;AAB:AABFFFBFB;BFB----9--//;//://9/-9--9-9;-;=-9
@M03896:38:000000000-B4D98:1:1101:22820:13286 2:N:0:166
CCTGTTTGCTCCCCACGCTTTCGCACCTGAGCGTCAGTCTTCTTCCAGGGCGCCGCCTTCGCCACCGGTCTTCCTCCAGATCTCCCCGCATTTCACCGCTACACCTGGAATTCTCCCCCCCTCTACGCCACTCAAACTTACCACTATCACATGCAACTCCCACGCTTAGCCCTGATATTTCTCATCGTCCTTACCACACCGCCTGCGCTCGCTCTCCTCCCATCAACTCCTATTCACTCCTACCCCCTCC
+
A?A1AD31B3BFGG1EAAE0AB0B0AEC0AABAB///BDB2F2DFABD0///AA/>EEAG?EEFGB///>?1FDFFC011BBGH10?/<>E/BGBFG?/BCCFHH0000??FGG2@GCCC-CC0<1<--.<CG//0<;00<;00/;;:;0000;000:;F?/.-.9.:0;;C/;/00999C00;0;;.9;-;/////-9--;;--;--99-;9-9/;/99A-//////;///////:/999/999-----
@M03896:38:000000000-B4D98:1:1101:20466:13482 2:N:0:166
CCTGTTTTCTCCCCACGCTTTCGTGCCTCAGCGTCAGTGTTGTCCCAGATGGCCGCCTTCTCCACTCGTGTTCCTCCCGATCTCTACGCATTTCACCGCTACACCGGGCATTCCACCATCCTCTGACACACTCTAGCTAGCCACCTTCCATCGCCATTCCCACGTTCACCCCGGAGCTTTCCCGACCTCCTTAACTAACCGCCTACGCCCGCCTTACTCCCAGCACTTCCGTTTAACGCTCGCACCCCACG
+
1>A111D1B1@F1EFE1AA00B000ABDG1GFEFA0/DBF2ABGHHFF/B1ABB/AEEEG1B1AGH0/0/?>@F2GFEG>EEFHBEEFE>EEFF2FH/EE@EDGH////<<FGG2FFCHHFDHH@FF@FFCGGFB1FF11?G10<0<>FGFG.<<C<0DGHD.-<./<00<:---;AF/0;0;.;;-.9;B0;;;00;CF?@@B-B-@-;----:9999B--/--9/;9;-//:-/;-9-:@---;;----
@M03896:38:000000000-B4D98:1:1101:9048:13518 2:N:0:166
CCGGTTCGCGCCCCTAGCTTTCGTCCCTCACCGTCAGAATCGTTCCAGTCAGACGCCTTCGCAACAGGCGGTCCTCCCAGGATTACAGAATTTCACCTCTACCCTGACAGTACCTCTAACCTCTCCCGATCTCAAGTCTAATAGTATCTCCAGCAATTCACACAGTTAAGCTCCAGGAGTTCACCAGAGACTCATTAAACCCGCTACGGCCGCCATATGACCAGATAAAACTGCTCACACCAGAGACGACG
+
>11>1>>1@1AD0EFE0BFBFG00EEEDH0FG?CE//FAAAGBEFF2D2AF1BGAECHEGHEAAEGC/?//>>>F1CEGB>/1G>EBFB1EDB2BFG<B1DFHAB<0011<BDG2DF1FFCGCFG0F/C@/FDHF1FFGHED111<1<11<11C0/0<00=0<..000=0<<0:/:/..//;CC0:..:/C0090;0000/.-9-9-..---9---9/9;/99--/9////::9/9/;//---99;-----
@M03896:38:000000000-B4D98:1:1101:18373:13792 2:N:0:166
CCTGTTTGCTCCCCACGCTTTCGCACCTCAGCGTCAGAAAAAGTCCAGAAAGTCGCCTTCGCCACCGGTATTCCTCCTAATATCTACGCATTTCACCGCTACACTATGAATTCCACTTTCCTCTCCTTCCCTCACGCGCTCCATATTCAAGTGCTTACATGGGTTGAGCCCCTGCCTTTCACACCTCACTTAAACTGCCGACTACCTACCCATTACGCCCAACCATGCCTCATCCCACACCAACCCACAC
+
11>11@@1DDFFGGGE1A00AF00AAEAEEFGEAAE/1BFHAEDGFF1F0A1BD/AE/EG/EE/EG///>EGHFFGG0GF@D2GGHHFEEECFHHBF/>/>EDF10122222BGGB11BBD1FFCF1<1B@DHG//0/<@CG111=11===111=11<1==0./.<//<<..<..GF;0;0CG/;/./;;0;00;0099--;A-;/0099.0/00;.9;---9:-9/////////;/--99--9;;-9--
@M03896:38:000000000-B4D98:1:1101:28434:14306 2:N:0:166
CCTGTTTGCTCCCCACGCTTTCGCACCTGAGCGTCAGTCTTCGTCCAGGGCGCCGCCTTCGCCACCGGTATTCCTCCAGATCTCTACGCATTTCACCGCTACACCTGGAATTCTACCCCCCTCTACGAGACTCAAGCTTGCCAGCATCAGATGCAGTTCCCAGGTCGAGCCCGGGGATTTCACATCTGACTTAACAAACCGCCTGCGTGCGCCTTACGCCCAGCAATTCCGATTAACGCTTGCACCCTCC
+
AAA>AFF1DFFFGFFGEEE0AFEEGGEH0BFFEEFGGHHC2F/BEEACGG/EEE>EEEAG/EEEFH?/>>?FHFFHHFHHHHEGFHHFE/?EGGHHHEBCGCGHFG0?CGHFF>GGDGHCGGCFDG<<.>C1<C/<DCD<<CD<.<=<:0:CFEF;;GFHGGF.//-:=.AE--9-:./CF/;FFFF/;B/9B9BB/9AE;@?AAF=-AB=;---9BA?@;A?-9-/;BFFB-9ABB99--9:BFBB-99
@M03896:38:000000000-B4D98:1:1101:28453:14312 2:N:0:166
CCTGTTTGCTCCCCACGCTTTCGCACCTGAGCGTCAGTCTTCGTCCAGGGGGCCGCCTTCGCCACCGGTATTCCTCCAGATCTCTACGCATTTCACCGCTACACCTGGAATTCTACCCCCCTCTACGAGACTCAAGCTTGCCAGTATCAGATGCAGTTCCCAGGTTGAGCCCGGGGATTTCACATCTGACTTAACAAACCGCCTGCGTGCGCTTTACGCCCAGTAATTCCGATTAACGCTTGCACCCTCC
+
AABBBFFFFFFFGGGGEEEFFGAFGGGHBGHHGGGGFFHHHHHHGDDHHGGGEE0EGGEHGGGGGHGFGGGHHHHHGFHFGHHHGGHGFEFEFHHHHGGGG@BGHFGCCFGHGHFFHFHGDGGHHHG?<DDHFGGFGGF/<CG:0;<;C:0;:GFHFFGFHHBC:99=CFFE@A?AGGGFF0FGFFE9:FF/BFBB/?EECFFFFF-:ADBD-AEFB.9-999;B/B/9;B.;9.BF.;9.9A/;BDEE.
@M03896:38:000000000-B4D98:1:1101:28435:14326 2:N:0:166
CCTGTTTGCTCCCCACGCTTTCGCACCTGAGCGTCAGTCTTCGTCCAGGGGGCCGCCTTCGCCACCGGTATTCCTCCAGATCTCTACGCATTTCACCGCTACACCTGGAATTCTACCCCCCTCTACGACACTCAAGCTTGCCAGTATCAGATGCAGTTCCCACGTTGAGCCCGGGGATTTCACATCTGACTTAACAAACCGCCTGCTGGCCCTTTACCCCCAGTACTTCCAATTAACACTCTCCCCCTCC
+
AAABBDFFFFFFGGFG2EECFG2EAEGH3FGGEGFGEGHHDGGHEEEGF?EEAE>EEFGHCEEEGHA>>EFGGHHHHGGHHGHHFHH?EA<EGGFHH/B>B@DGHFFCGHGFGGFGHHHGGCFGDGF..<CGFHB<D<D/<GG:0;;CCGGH;CGF;C;GGG.-9;.;/;FGA?-;?AFBBBFFFF9/:FF/9BFFF.AE-9@D.9///;.;.9//;/9;9-;/:;/9;B///9//;/9///;//;A-;.
@M03896:38:000000000-B4D98:1:1101:24102:14371 2:N:0:166
CCTTTTTGCTCCCCACGCTTTCACACCTGAGCGTCAGTCTTCGTCCAGGGCGCCGCCTTCGCCACCGGAATTCCGCCAGCTCTCTCCGCATTTCACCTCAACACCTGCCATTCTACCCCCATCTACGAGACTCAACCTTGCCAGCATCAGATTCCGTTCCCACTCTTCACCCTCGGATTCCACCTCTACATTTACAAATACCTTACGTGCGTTTTACCCCCAGCAGTTCCTATACACGACCTCACTCACCA
+
>>11111113DF11FE1A00AB33ABE0BF0CE0A//D1ABD/0AE/1A////A/>E//F/??//B/>///1BF0/>///1BD>F10<?/?<2BBF1BB11BB?C000?F>>22@F<0FC/<GGG1/C/.><<<10>0111100./=<00000<0/<0//:G:./000000C:.-..9:000;...;0;00;000000000;;009./-9-;---/;/;;------9/;9//9////---9-9/:////-/
@M03896:38:000000000-B4D98:1:1101:18355:14397 2:N:0:166
CCTGTTTGCTCCCCACGCTTTCGCACCTGCGCGTCAGTCTTCGTCCCGGTCGCCGCCTTCGCCACCGCTATTCCTCCAGATCTCTACGCATTTCACCGCTACCCCTGGAATTCTACCCCCCTCCTCGAGACTCCTGCTTGCCAGCTTCAGTTGCAGTTCCCAGGTCGAGCCCGGGCCTTTCACATCTCACTTCTCAAACCGCCTGCGTGCGCCTTACGCCCACTACTTCCGCTTCACACTTGTCCCCTAC
+
>>1>>BF1B3@CF11EEAE0AFEE000EA00AAEEAAGFBBFHAEF/////>/EEEEGEC/>/?EC//>E/B2>BDC01BBBFB>>F<E?//B>FFF//>B<<0?///01<1FFD<DF/<-><.0/.<..<00/0///0<;C00.0:;000<0:00;0;BB00.;/99-;-;--;--;/;B9/;/B99BB/9//;///:;-----9;9A?;----/;9:--9--;/:/;/-----/;/;////999A--9
@M03896:38:000000000-B4D98:1:1101:18338:14401 2:N:0:166
CCTGTTTGCTCCCCACGCTTTCGCACCTGAGCGTCAGTCTTCGTCCAGGGGGCCGCCTTCGCCACCGGTATTCCTCCAGATCTCTACGCATTTCACCGCTACACCTGGAATTCTACCCCCCTCTACGAGACTCAAGCTTGCCAGTATCAGATGCAGTTCCCAGGTTGAGCCCGGGGATTTCACATCTGACTTAACAAACCGCCTGCGTGCGCCTTACGCCCAGTCATTCCGATTAACGCTTGCACCCTCC
+
AABBBFFFFFFFGGGGEEEFFGEFGGGHFHHGEEEEEGHHHHHHEEEGHEFGEEEEGGGH1EDEGHE>>EGHHHHHHGGGHGHHHHHGFEFGHHHHHDBC@@FHHHBGCCDFGHHHHHHGGGGHHGG?.AEHFGC<<C<<<GF0;0;CCC:CGCFGGHGHHH0:/://:CFGA?--A./;FFF9FFB;9FBBBFFBFAEFFFFFFF-::D-@.99BFAD>@9.:/;FFFF/.9:.;B.@.;.;/:FFFFF
@M03896:38:000000000-B4D98:1:1101:26121:14505 2:N:0:166
ACTGTTTGCTCCCCACGCTTTCGCACCTCAGCGTCAGTCTTCGTCCAGGGAGCCGCCTTCTCCACCGGTATTCCTCCAGATCTCTACGCATTTCACCGCTACACCTGGAATTCTACCCCCCTCTACGAGACTCAATCTTGCCCGTCTCAGATGCAGCTCCCAGTCTGACCCCGGGGATTTCACCTCTTACTTAACACACCGCCTGCCTGCGCCTTACGCCCAGTACTTCCAACTCACACCTTCACCCTCC
+
1111>3311DDFGGFE1AA00B0BEEE001BFE0BAAFD12D/0AEE10///BBAAE>?B1BFGHH//>/>BEGHHH0111BB2BEF?>/>EGGHEH/></EBFG00001BGGF2FG<GGCGC01<////?<?1<1>>=1=F1.<..<0<0<=<D0//<<CC0/000:0/;:;----9/9B9B00:0;0;0;;0;9/.;:-;---;-;/--9---/:-999A-F///9/;/////99/;-;/9;;/--:9
@M03896:38:000000000-B4D98:1:1101:27320:14898 2:N:0:166
CAAAAATAAGAAAGCCCAACACAAGACAGAAGATGTGCTCAGACAAATACAATACAATACCCACAAAAAGCGCACTATAAGCAGTCACAAGAATAATAACCCAAACCGGAAAAAAACCACAAGAGAAAAACAACATGCATAACAAACATCACAAGAAGATAAGCAAAAAAAAACCAACAGACTCAAAAAGACAAAACAAGAAAGAGACGACGAACATAATTACGACAGCACTAACACACGTTAAACTGAAT
+
11111>111111111B111100A000BG00111112122110110B01111A11111111111///00//0//A//11222B101111110001112221B///0//////>><////?//?00001100/////01111111?10<?1111110000111111101/.---:.:....//./00/00.../9//....///9///;/9-------/;/////--------///9/99---;--/////9/
@M03896:38:000000000-B4D98:1:1101:11208:14904 2:N:0:166
AAGCAACTTATCAGAAACGGCAGAAGTGCCAGCCTGCAACGTACCTTCAAGAAGTCCTTTACCAGCTTTAGCCATAGCACCAGCAACAAAACTAGGGCCGGCCTCATCAGGGTTAGGAACATTACATCCTTGACTGGCAGATTTCATACCAGCCTCACCCATGCCTACAGTATTGTTATCTATATCAATCACATCCCCTTTCATGCCACCGTACACGTCTTTATGCCCGCCTCCACCCAATTTCACCATGA
+
111>AFFFFFBF3GG1BBAAEEEGFHDFFHGFFGGCF0EBAAFFFFFHHH2B0AAADG2DAFGBFGFGFFFFGFH1FG1BGAF/FEB0/>FGF@1B/0?>/EE/GCDG2B100B?001BFGFD11B2BFBFFF1B1<<F?FGFF22@G1G1<?/?F1?FFFG0>FGGGFCH1<F>FD1>G10000=0<0=0<<<C/CCCC00<000::C.::...0..9/.;;0000;.;-.;://.;:.-/9///;9///
@M03896:38:000000000-B4D98:1:1101:3463:14939 2:N:0:166
AAGGAAATAGAACGTCACAATGCAAAGTGAGGGAGTGGGCCCGCAAAAAACAAAAAATATTAAGGATGAACTTACGAGAGTGCGCCATACTGAACAAATACAAAATCTACAATCGTAACTACACTCGACCTATATCTAGACAGACTTCACTAACTGATGGATCCTAATGTATGCGCAGCGAATTTTCACCACTTAGCATCGTATCAACAGATGTACTAATTAGCGTGACACGAACTTGTCAACGATCAGAA
+
1111111131111111111111111103A310000A00000////A/0//A//00/>0B22221111B1BB1111//B//111//?//B01221110011B11101B2211<B<//00/2111B10//<//1<<21?1<1<1<001111111111=111101>011110<0000..-------.0000000:/0000000.../.00:0//000000009000:9.---//;--9-9/////9-;---///
@M03896:38:000000000-B4D98:1:1101:2819:15168 2:N:0:166
CCTGTTTGCTCCCCACGCTTTCGCACCTGAGCGTCAGTCTTCGTCCAGTGGGCCGCCTTCGCCACCGGTATTCCTCCAGTTCTCTCCGCCTTTCACCGCTACACCTGGAATTCTACCCCCCTCTACGAGACTCAAGCTTGCCAGTCTCAGCTGCAGTTCCCAGGTTGTGCCCGGGGATTTCACATCTGACTTAACAATCCGCCTGCGTGTGCTTTACGCTCCGTACTTCCGCCTAACGCTTTCACCTACC
+
1>AA113>BDBF1AFECCA00BAE00AF0FBAEE/EEGFGFF/FEEFH210BF/A/E?EF//E/EC?/>/?F2FF10>F2BGFB210/?//>FF2BB</EECBFGGBC0BFB1G2@FF/@CC/GFGE?.<.<F11<11<0>/00CF0D0</0/</G<DC;C0:.;0;.;00/:----9/0=0B009C900;;;000:09;----;:-9A--9/;///:--9-9----;;/-9-;9/;-----9/:9///9
@M03896:38:000000000-B4D98:1:1101:21286:15315 2:N:0:166
CCCAGTTTGGGTCTTCGCTATTGTGTGTTCAGATATGTTAAAGCCACTTTCGTAGTCTATTTTGTGTCAACTGGAGTTTTTTACAACTCAGGTGAGTTTTAGCTTTATTGGGGAGGGGGTGATCTAAAACACTCTTTACGCCGGCTTCTATTGACTTGGGTTAATCGTGTTACCGCGGCTGCTGGCACACAATTACCATAGTCTCGCTGTGTAGCTGTCTTTCATCCGCCTCTACCTCAACCTCAACACA
+
>AA>1@BFD@1>BCG31AA00FBGHFFGEGFHHCFGFHGH2FGFEGHHHHGEFFF/D2FHHHFFHFHH2AGFGE00BGFGGGHGHDGGHGBBBFGFGGFHG0FGGHHHHG1F/FE@//EC@CGFGHB1FDFGEHFHH2@?ACC/><>GHFFFD1>1F<0<CEGHH<.<<C:CCC:--:;99;909C/CBAA.F9FFB0;099FGF/--;9///////9////9////-----////////-;/99/9/--
@M03896:38:000000000-B4D98:1:1101:24917:15468 2:N:0:166
CCTGTTTGCTCCCCACGCTTTCGAGCCTCAGCGTCAGTTACAGTCCAGAGAGTCGCCTTCGCCACTGTTGTTCTTCCTAATCTCTACGCATTTCACCGCTACACTAGGAATTCCACTCTCCTCTCCTGCACTCTAGATAACCAGTTTGGAATGCAGCACCCACGTTGAGCCCGGGTATTTCACATCCCACTTAATCATCCGCCTACGCCCCCCTTACGTCCACTAAATCCGGAACACTCCTGCCACCATC
+
AAAAA1B1@3DCFEGE1AAAAGCAGEGHFA1FEGEEF2DFFGAFEB1BF/0BBBA/E/AF/B//?F12@B0/@21BFGG11F2FFBF?EEEGFFBGHEEEC@FGBF1011FGBFFGGG1BB1FGHH11FFFDFE1@>2@GGHH/@1D@/@1?11D1?CFGGG.-.0.<1>0F-<-.<C<=DBC0:C/:;CGFC0GCGCHH...:./;;--:;--;9F9-;;-///9/;//------9/;:://-//9-/9
@M03896:38:000000000-B4D98:1:1101:24248:15703 2:N:0:166
CCTGTTTGCTCCCCACGCTTTCGCACCTCAGTGTCAGTATTAGTCCAGGTGGTCGCCTTCGCCACTGGTGTTCCTTCCTATATCTACGCATTTCACCGCTACACAGGAAATTCCACCACCCTCTACCATACTCTAGTCAGTCAGTTTTGAATGCAGTTCCCAGGTTGAGCCCGGGGATTTCACATCCAACTTAACAAACCACCTACGCGCGCTTTACGCCCAGTAATTCCGATTAACGCTTGCACCCTCT
+
BBBBBFFFFFFFGGGGEEAAFGEEFGGFHHHHHHHHHHHHHFHHHFGGHHGGGFAEGGGHAEEEEHBF5CFEHHFHHHHHHHHHHHHFEEEGHHFHHFEGGCEGGFGFHHHHHHHFHHHGGEHHHHHGHBGHHHFDHFF>FGGG2@GBFFHHHHHHFDGHHHGA110F1GGGD@C-DAGFGFHHHHGCGHGHGGFGGCGGGGGGGGFGGGGG-AAFFEDFFF.BB//9FF/AAAD/B.@.:.:;;:DFFF
@M03896:38:000000000-B4D98:1:1101:24234:15716 2:N:0:166
CCTGTTTGCTCCCCACGCTTTCGCACCTCAGTGTCAGTATTAGTCCAGGTGGTCGCCTTCGCCACTGGTGTTCCTTCCTATATCTACGCATTTCACCGCTACACAGGAAATTCCACCACCCTCTACCATACTCTAGTCAGTCAGTTTTGAATGCAGTTCCCAGGTTCAGCCCGGGGATTTCACATCCAACTTAACAAACCACCTACGCGCGCTTTACGCCCACTAATTCCGACTAACACTTACACCCTCTT
+
BBBBAFFFFFFFGGGEEEEAFGFEFGGBGHHHHHHHFHHGF5FGFD5FFH32EFAEEEGH1EAEFF@252FEGHEGHHHGGFEFGHFFE?EGHHGFH1>@E@?GG0?02BGHGFFDFGHGGHHHGGHHDGGFHFGDFFHFFHFD2FGB0/?F<GFF<?F<FD1/1<1>1FHGF<---AFHG0C<GHE00/:;0;C;G.:;:AEF9;.9-@BFD:9BB9.9;...///////.-9-9;/;///;//99.;./
@M03896:38:000000000-B4D98:1:1101:28957:16084 2:N:0:166
CCTGTTTGCTCCCCACGCTTTCGCACCTGAGCGTCAGTCTTCGTCCAGGGGGCCGCCTTCGCCACCGGTATTCCTCCAGATCTCTACGCATTTCACCGCTACACCTGGAATTCTACCCCCCTCTACGACACTCAAGCTTGCCAGTATCAGCTGCAGTTCCCAGCTTGAGCCCGGGGATTTCACATCTCACTTAACAAACCGCCTGCGTGCGCTTTACGCCCAGTACTTCCGCTTCACGCTCGCACCCTCC
+
>AA1AFF>DFFFGGGE1AEAFGBEEEEFABBBAEE/EGGHHHCGEEA10//EAE>EEFEG>EEEGH?/>>FGGFHHG0BBGGHHHFH?E/EFHFBGH?BCC@FGHC0001GGGHBFGHHGGGGHFF<<.<ACF/G<<CD/<GG000:<:;0;:C//;C;GHG0.00/.0BCA---?-:BCF/:;BFF//:BF//BF/-AE-;>--A-:-999-;-:9;-9;--/9//9;9---9-9;-;-----;9AFFB
@M03896:38:000000000-B4D98:1:1101:28958:16104 2:N:0:166
CCTGTTTGCTCCCCACGCTTTCGCACCTGAGCGTCAGTCTTCGTCCAGGGAGCCGCCTTCGCCACCGGTCTTCCTCCAGCTCTCTACGCATTTCACCGCTACACCTGGAATTCTACCCCCCTCTACGACACTCAAGCTCGCCAGTATCAGATCCAGTTCCCACCTTCAGCCCCGGGCTTTCACATCTGACTTAACAAACCGCCTGCGTGCCCTTTACGCCCACTCCTTCCGATTAACGCCTGCACCCTCC
+
AAAAAFDBDFDFGGGE1AA0AF0BBEEB0BBBAEE//ADG2D/BEAEB0///B/AAEEEF/B?/?F//>//BFFGHG010BBDGG2B/>??E2B2BF<>E/<BFG0000B<FF2@@DGHCGGG01??/.<<CCFC1>>1<<A.-<==D0;<;/<:0;CGHC0...:/::;;9.:---;9CFFB09C00;;B9//9//9;E;@@A-;--;;-;;//;B-9@@--;/-;;BF--9--/;-@-9-9-;9AAF?
@M03896:38:000000000-B4D98:1:1101:18076:16366 2:N:0:166
GAGGCTCTTAAACCTGCTATTGAGGCTTGTGGCATTTCTACTCTTTCTCAATCCCCAATGCTTGGCTTCCATAAGCAGATGGATAACCGCATCAAGCTCTTGGAAGAGATTCTGTCTTTTCGTATGCAGGGCGTTGAGTTCGATAATGGTGATATGTATTTTGACGGCCCTAAGGCTGCTTCTGACGTTCGTGATGAGTTTGTATCTGTTACTGAGAAGTTACTGGATGAATTGGCACCATTCTACCATGT
+
>AA@AAFFFF5FGGGGFFBGGGGHFFHGGHCGG2FGHGFDGHHFHHHHHB5DGHHEFEGBGHH3EGEHHHBGFG5BG3BDFF3FGHHHEE0EEG33BEGGGFFF@GA1GGFHGEHHHHHHG/GHH3?4B0?E?EC//2FGH//GF/BDGF2DD2>2>2@2@F2<FD>/A-<0<G0>G0>>GG=<==CEGF.<./:00CGG:0/:0:G0;CG0:0;000/;CF0;C//0//;;90//09.900;;9C00B0;
@M03896:38:000000000-B4D98:1:1101:23816:16645 2:N:0:166
CCTGTTCGCTCCCCACACTTTCGCTCCTCAGCGTCAGGTAATTCCCAGAGAACCGCCTTCGCCACCGGTGTTCCTCCTGATATCTGCGCATTTCACCGCTACACCAGGAATTCCGTTCTCCCCTGAATACCTCTAGTCTGCCCGTATCGGAAGCCAGCACCGACTTAAGCCCGGTGTTTTCACTCCCGACGCGACAAACCGCCTACGAGCCCTTTACGCCCAATAACTCCGGACAACGCTCGCACCCGAC
+
>AA>AFFBBBABGGGGEEFGGGEEGHGGHHHGEGFEEHEBGDGGHFEAAA2GFGAEGGGH1EDFEHE//>EFGHGHHGHHHHHHH4GEEEEFGHFGH?EGCEFHH/0/?2FFHGFBCGGHGFGHF2<2@FGHHH11<?F1?GG/-<<F<-.>EGGCCEGGHC<-:.;C0GHGDC-9;./CFFGBBFE..A@:;9999BEF9BADDFA..;9A9//99..9@..;///9;B.-.9-;;9-.;-;-;BD--9
@M03896:38:000000000-B4D98:1:1101:21394:16693 2:N:0:166
CCTGTTTGCTCCCCACGCTTTCGCACCTCAGTGTCAGTATCAGTCCAGGTGGTCGCCTTCGCCACTGGCGTTCCTTCCTATATCTACGCATTTCACCGCTACACAGGAAATTCCACCACCCTCTACCATACTCTAGCTCGTCAGTTTTGAATGCAGTTCCCAGGTTGAGCCCGGGGATTTCACATCCAACTTAACGAACCACCTACGCGCGCTTTACGCCCAGCAATTCCGACTAATGCATGCAACCTCT
+
AA?1>@FCFFFFFEFE1AA0AFAA0AEAGGBGFHEFFE2DF2ADFE1BCFC/AB/AE?EH/BE/EG10//?>FG2FGFFF2BGGHFF?@EEEGHFHH//EGGGHHF/0BEEFHHFGHHHGGHHGHGHFB1FBFDF>@2F/<CA?11110?<FBBD<11><FHF.110<11/C<<---.;:CGG0G:;:0CBF00;...-:9EEGF/?-;=;@;-;9F-A-@9:--;/9:F/--9@B////////99;//9
@M03896:38:000000000-B4D98:1:1101:10714:16957 2:N:0:166
CCTGTTTGCTCCCCACGCTTTCGCACCTGAGCGTCAGTCTTCGTCCAGGTGGCCGCCTTCGCCACCGGTATTCCTCCAGATCTCTACGCATTTCACCGCTACACCTGGAATTCTACCCCCCTCTACGAGACTCAAGCTCGCCACCATCAGATGCAGCTCCCAGGTTGATCCCGGGGATTTCCCATCTTACTTAACACACCGCCTGCGTGCGCCTTACGCCCAGATATTCCGCTCAACTCCTGCCACCCCC
+
1>>AAFD1B3BFFEBE11EAFG?EAEEFCFBB0AA//BFDGH/0AE/BFAG/EB/AECFH/?>/EG//>E>BGHBHG0GBDF2E2B>?EEEE2FFGH/EE/EGHFB000BDGGG2FFGGGB@FGDHG?//<GFF<BGB1.<<...<<<D<00<GF;/:CHC/0./0:/0;C:.--;-;90;00;9/000;000;;B/:99-@=-9->-AB-9---/;-;-9:--//9/;/:-:--:F////9/-;9--;-
@M03896:38:000000000-B4D98:1:1101:7970:17158 2:N:0:166
CCTGTTTGCTCCCCACGCTTTCGTGCCTCAACGTCAGATATAGTTTGGTCAGCTGCCTTCGCAATCGGTGTTCTGTATGATCTCTAAGCATTTCACCGCTACACCATACATTCCGCCTACCGCAACTACTCTCTCGTCAACCACTATTAGAGGCACTTTCGGCGTTCAGCTCCGCGATTTCACCTCTCACTTATCTCACCGCCTCCGCACCCTCTCAACCCACTCCATCCTTCTCACTCTTGAATTCTCC
+
>>A>>1D1DDBFACFG1E00FG?0AAG1G1GH0FE0/BF1A2DBAA1/B12BBE1GGF1G/EEEEEB/BB/?FHDFGBHFHHGHHHB2>@GHHHEDF/EECCGCGHFHCBBFHGHCGGEGH/E@CGGGHH1>GH1/?C/<1@</10?<11110?F00<11C---<A./=D0<<<.::-::C0C0BAB/00;00;9900;..9A....;-;;A--;/9/-:;A-9/;//B9////9/;///9//9//9/9/
@M03896:38:000000000-B4D98:1:1101:21849:17204 2:N:0:166
CCTGTTTGCTCCCCACGCTTTCGCACCTGAGCGTCAGTCTTCGTCCAGGGCGCCGCCTTCGCCACCGGTATTCCTCCAGATCTCTACGCATTTCACCGCTACACCTGGCATTCTCCCCCCCTCTACGAGACTCAAACTTGCCAGTATCAGCTGCAGTTCCCAGGTTGAGCCCGGCGATTTCACATCTGACTTAACAAACCGCCTGCGTGCGCGTTACGCCCAGTAATTCCGATTAACGCTTGCACCCTCC
+
>?A?11D1DFFFGGGGEFE0AF0AEEG00AAF?EE//2DEBGAFEFA10///AE/EEGCG/AA/EG/>//>FGHFHGBG1FG2FFFF?<??EFFHHH/>//<1<BF000?1FFG2FGCCGCGGFHHFA.<CFHF/0<<<0=C=00;:GF00;/:::0:CHFC:./0/;:B/9A--9?@A;B/;FBFF;;FF9B/BB:-;A=@@A-:-;99-9-99-;---99-9/////;/----9:-9-9--;99AAAB
@M03896:38:000000000-B4D98:1:1101:12342:17631 2:N:0:166
CCTGTTTGCTACCCACGCTTTCGTGCCTCAGCGTCAGTTAAAGCCCAGCAGGCCGCCTTCGCCACGGGTGTTCCTCCCCATCTCTACGCATTTCACCGCTACACGGTGAATTCCGCCTGCCTCTACTTCACTCACGCTCTACAGTTTCAAATTCAGTTTATGTGTTGAGCCCCTCGCTTTCACATCCGACTTGCCAAGCCTCCTACGCACCCCTCACACCCCCTACACCCTGCCAACTCCTACCCCCTCC
+
>AAAADFFDFFFGGGEAEE0ABEBFFGAGF1FEEEEGFGEGFFFGEF/F0F/BFAAE/AF/?EEF/>/>/>BDFGBGGGCCGHHHGG/>?>E22GFF/E?@EBG?/</<BFBFH<AEC/0@@F@1<FGFFFGH01/?CC>FH111>>>D1111>=FDDF0DG000<.0/<<C...--:.:;0;0:;/.99-.0;/909CC//;/09.-9A@B;A--9/9;---9--/-9----9;/9//////-;-;--9
@M03896:38:000000000-B4D98:1:1101:11044:17866 2:N:0:166
CCTGTTTGCTCCCCACGCTTTCGTGCCTCAGTGTCATTAGCAGACCAGTAAGTCGCCTTCACCACTGGTGTTCCTCCTACTATCTACGCATTTCACCGCTACACTAGGAATTCCACTTACCTCTCCTGTACTCTAGCTCAACAGTTTCCAAAGCCGTTCCGAGCTTGAGCCCCGCATTTTCACTTCATACTGCACTTGCACCCTACTCACCCCGTACCCACACTAACTCCTGCTACACCCTTCACCCTCC
+
AAA111D1@3BCFABE1A00AB?EEFHFHCFEBFD222A1B110BF0AB1B1B2/AE/A11B11BF1010//AFEGH0D1FB@FFFF?E>E/2FEFF?>EE/@>DCF011B1BFGFBEHH0FF1FG111BB2BF1BFB1BFFB0>2BB222@000/?/<CE////<00>>0..<-<<<00=0=0GGD00=B00::0:0C00;../:0;::;A--.-;.0;...9/;B9000//:/9/-/--/9///----
@M03896:38:000000000-B4D98:1:1101:17875:17950 2:N:0:166
CCTGTTTGCTCCCCACGCTTTCGCACCTGAGCGTCAGTCTTCGTCCAGGGGGCCGCCTTCGCCACCGGTATTCCTCCAGATCTCTACGCATTTCACCGCTACACCTGGCATTCTACCCCCCTCTACGAGACTCACGCTTGCCAGTATCAGATGCAGTTCCCAGGTTGAACCCGGGGATTTCACATCTCACTTAACAAACCGCCTGCGTGCGCTTTACGCCCAGTAATGCAGATTACCGATTGCTCCCTCAT
+
AABBBFF>D5BFGEGEEEEA2FEEAEEFCFFF2E?2AEDG5GGBEFE3A100AE0>FG1GCEE1EG1>>E/FGGDGH0?3BBBGHH4?<??EFHHHG<</BDFHHHFC0?FDFFGDG?GC?-C<FGGDCAEBGB/.<E<<CCG0C00GC0;00<:::0:::G0.;9//0;C;=A-9-.9999;/BBF/9B9F//FFFFF.;@B.9A-99A-9-.;/;..9;../9/B/9//;;/9//..-..//;B9.:./
@M03896:38:000000000-B4D98:1:1101:12684:17991 2:N:0:166
CCTGTTTGCTCCCCACGCTTTCGCACCTGAGCGTCAGTCTTCGTCCAGGGGGCCGCCTTCGCCACCGGTATTCCTCCAGATCTCTACGCATTTCACCGCTACACCTGGAATTCTACCCCCCTCTACGAGACTCAAGCTTGCCAGTATCAGATGCAGTTCCCAGGTTGAGCCCGGGGATTTCACATCTGACTTAACAAACCGCCTGCGTGCGCTTTACGCCCAGTAATTCCGATTACCGCTTGCACCCTCC
+
AABBBFFFFFFFGGGGEFEEFGEEEGGGFGHGGGFGGHHHHHHHGGEFHEFGEEEGGGGHCEDEGHE>>EFHHHHHHFGGHGGHHHFFGEFFHHHHHDCGFCFGHHG0CGFGGHGFHHHGGGGHHFF.<<<GFB<0<CF/CG=0:0CCG:CCHG0CCGHHHFCA/9;/CBFG:9--:;BFFGFBFFF/BFFFBB;9/:EF@BFFFFDADFFD-;AFFADFC.A9//99F//..99/:.99.999;/DFFD
@M03896:38:000000000-B4D98:1:1101:12701:17998 2:N:0:166
CCTGTTTGCTCCCCACGCTTTCGCACCTGAGCGTCAGTCTTCGTCCAGGGGGCCGCCTTCGCCACCGGTATTCCTCCAGATCTCTACGCATTTCACCGCTACACCTGGAATTCTACCCCCCTCTACGAGACTCAAGCTTGCCAGTATCAGATGCAGTTCCCAGGTTTAGCCCGGGGATTTCACATCTTACTTAACAAACCGCCTGCGTGCGCTTTACGCCCAGTACTTCCGATTAACTCTTGCACCCTC
+
ABA?AFFFFFFFGGGE2EEFGGAEEGGFCFHGGFEG2GFFEHDBAEEHHC0?EEEEGFGH1EDEGH1>>EFHHHHHHBFF?GHHGBHFGEEGHF2GGABD/<?GHHFC0GFHGG1GHHHGGCGHHHA..CFHFG/<DG0<CGD:0;CCG0<CGEFB;CGCHC0.:90;CFFF9---BABBF0C0CFF/;B/99;BF9.A.9>BB?FBFA.;@=.9:B?.9@.A///:;FB.9;.9BF/;////999...
@M03896:38:000000000-B4D98:1:1101:12675:18012 2:N:0:166
CCTGTTTGCTCCCCACGCTTTCGCACCTGAGCGTCAGTCTTCGTCCAGGTCGCCGCCTTCGCCACCGGTACTCCTCCTGATCTCTACGCATTTCACCTCTACACCTGGAATTCTACCCCCCTCTACGAGCCTCACGCTTGCCAGCATCAGATGCAGTTCCCAGCTTGAGCCCCGGGGTTTCCCATCTCACTTAACAAACCGCCTCCGCGCGCAGTCCGCCCAGTACTTCCGATAAACGCTTGCACCCTCCG
+
>>>1>BD1BD1CFC1EECF0AE0E?C?C0BFB0BAAE2EG2GEEEF/1011A/EEFEEEF/B/?EC//>>/BE11E0011BEBF22F/E///BEBGF1FGFE1BBF000<11BB221BFBBCGC11/?//>0<1..0<.<CG00./0<00<=<00=:0C0:00.00/.00:..------.00090/000;00;//;/F---;99----9-9---;//---9--9/;//;/99---//-9----9/99-AB-
@M03896:38:000000000-B4D98:1:1101:24450:18013 2:N:0:166
CCTGTTTGCTCCCCACGCTTTCGCACCTGAGCGTCAGTCTTCGTCCAGGGGGCCGCCTTCGCCACCGGTATTCCTCCAGATCTCTACGCATTTCACCGCTACACCTGGAATTCTACCCCCCTCTACGAGACTCAAGCTTGCCAGTATCAGATGCAGTTCCCAGGTTGAGCCCGGGGATTTCACATCTGACTTAACAAACCGCCTGCGTGCGCTTTACGCCCAGTACTTCCGCTTAACGCTTGCACCCTCC
+
ABBBAFFFFFFFGGGGEGGGEGGEEFGFBFGHGGGEGGHHFHGHEAAGGBEEEEEFGFEHEEDEGHD>>EGHHGHHGFH?GGHFH4GGG/EEFHGHHDGG/<GHHG2FGCGHGHHGHHHGGGGHHHG<<<EGFBC<DGD<CGGC0;CGGFGHHGHG;CGGGHFE/9//9FFFGG---:/:FBBFFFB/9BFFF/B/B.EFFFF?EF=.9A;@-;./B.A9@A.9//;BB/..9.9FF.-.9.://;;.9A
@M03896:38:000000000-B4D98:1:1101:24430:18014 2:N:0:166
CCTGTTTGCTCCCCACGCTTTCGCACCTGAGCGTCAGTCTTCGTCCAGGGGGCCGCCTTCGCCACCGGTATTCCTCCAGATCTCTACGCATTTCACCGCTACACCTGGAATTCTACCCCCCTCTACGAGACTCAAGCTTGCCAGTATCAGATGCAGTTCCCAGGTTGAGCCCGGGGATTTCACATCTGACTTAACAAACCGCCTGCGTGCGCTTTACGCCCAGTAATTCCGATTAACGCTTGCACCCTCC
+
AABABFFFFFFFGGGGEEEEGGEEFGGHGHHHEGGGFHFHHHHHGEEHHEEGEE>EGGGHEEDEGHEEEFGHHHHHGHHHHHHHHHHGGEEGHHHHHFCGC@DGHHBF2GHHGHHGHHHGGGGHHHGC<DFHCF/<<GF/<GD0;:CGGGHGHHFF0CGHHH0.::/99CFFDC?CCDFFBBFFFFF/FFF9/B99;?EEFFFFFFC9DD-@9A.9FED>CFFFF9/9FF/..A.BFDF.99:/;BDEED
@M03896:38:000000000-B4D98:1:1101:24413:18019 2:N:0:166
CCTGTTTGCTCCCCACGCTTTCGCACCTGAGCGTCAGTCTTCGTCCAGGGGGCCGCCTTCGCCACCGGTATTCCTCCAGATCTCTACGCATTTCACCGCTACACCTGGAATTCTACCCCCCTCTACGAGACTCAAGCTTGCCAGTATCAGATGCAGTTCCCAGGATGAGCCCGGGGATTTCACATCTGACTTCACAAACCGCCTGCGTGCCCTTTACGCCCCGTACTTCCGATTAACGCCTGCCACCTCC
+
AAA?AFFBFFFFGGFEAEEECG0BEEGHFFGFEFCFEFFF2G/GEC/FFE//AE>EEGGHAECEFH?EE@FHGHHHHGGGHFFHHHHFEEEFHGBGH?C?C@?GG<F00FGHHHHHHHHCGGGHGGGC.AAHH0C0<CB/<CG00=CGH0:CGHF;0;CGB00..:/;BFFE--;--;;;B0F0FFF/;BFF//;/;-;9-;@--A-;-;-;/:9/;--9@--9---;;B-;9A-BF-@-9:AA/;A--9
@M03896:38:000000000-B4D98:1:1101:13033:18405 2:N:0:166
CCTGTTCGCTCCCCACGCTCTCGAGCCTCAACGTCAGTTACCGTCCAGTACGCCGCCTTCGCCACTGGCGTTCCTCCTAATATCTACGCATTTCACCACTACACTAGGAATTCCGCTTACCTCTCCGGTACTCTAGATTGACAGTTTCCCATGCAGTCCCGGGCTTGAGCCCCGCGTTTTCACATCAGCCTTTCCACTCCGTCTACTCTCCCTTTACACCCAGTAGATCCGCATATCGCTTGCACCATAC
+
A>A?A131>AAAGEBE0AA0AB0A0AACFAFBEC///DFFDF/BAEE1A11/BAA>ECAGAE?EE1FC/>/>>BDGHHG1BG2B2BG/>?/EED22F1/BFGFFF01<1BFC1B0/?CGFC1@DFFC//>??GFH11111>1<F<11>111=/<<0=/<G-<<--:-.0;::C--:9-;.09;BFG009;F00;;9F9B9-----;/9B9FFFFFBFFF/B--/;//;BB--;--/9-9-;-;9;/;/9B
@M03896:38:000000000-B4D98:1:1101:10669:18602 2:N:0:166
TTCATGGTTTGGTCTAACTTTACCGCTACTAAATGCCGCGGATTGGTTTCGCTGAATCAGGTTATTAAAGAGATTATTTGTCTCCAGCCACTTAAGTGAGGTGATTTATGTTTGGTGCTATTGCTGGCGGTATTGCTTCTGCTCTTGCTGGTGGCGCCATGTCTAAATTGTTTGCAGGCGGTCAAAAAACCGCCTCCGGTGGCATTCAATGTGAATTGCTTGCTACCGATAACAATACCGTAGTCATGGGG
+
1AA@AFFD1B?AGBFGGDD3FGHGBEEEGHHFCHFFG0EAAECAFFGHGHGGGCEFDGF1B1FGHFG@G1G>GH11EFBFGFFHEFBHGEGCHHGBDGGFA>FGHFHHHHHHGBFFFGGHBF>FH11E/<<CFF2@>>F<<<??DGGEF1CGGAFCC@AFC>FFDGHE<0=DCG000..:-;:CG00E-;.--;CAA.9;-9-B/:99B//;9/:////;B/;;/;;99;--///;/9/-;---/9/;/A-
@M03896:38:000000000-B4D98:1:1101:27504:19221 2:N:0:166
CCTGTTTGCTACCCACACTTTCGAGCCTCAGCGTCCGTTGGTGCCCAGTAGGCCGCCTTCTCCACTGGTGTTCCTCCCGATATCTCCGCATTCCACCGCTACACCGGGACTTCCGCCTACCTCTGCACTACTCACGAACAACAGTTTTGCAAGCAGTTCCTGCGTTGCGCCCATGGATTTCACTTCCCACTTATTCTCCCGCATGCGCTCCCTTTCCACCCAGTAACTCCGTACAACGCCTATTCCCTCC
+
AAAA1BDCD@DDGGGEFAB1BFA000ABGG1B0AB0AAAE0B/FGC1AA111BB/AEE/F1B1DGG1010?BFHFHFE/>/EEGF2F/EEEGBF2FHE>EEEHHHC/<//<?FF/??//@F1G1<<GG11<F<F1..>@C0G./00==<00=0=/<<<D0=:/:::-.-AC-C///0;0CFGGF0F0/;CAF000900;B.--;:B-A;A;E-/////;-9--9/;/9;:-9--:/9-@-9-//9/B/-9
@M03896:38:000000000-B4D98:1:1101:8406:19380 2:N:0:166
CCTGTTTGCTCCCCACGCTTTCGCACCTGAGCGTCAGTCTTCGTCCAGGGGGCCGCCTTCGCCACCGGTATTCCTCCAGATCTCTACGCATTTCACCGCTACACCTGGAATTCTACCCCCCTCTACGAGACTCAAGCTTGCCAGTATCAGATGCAGTTCCCAGGTTGAGCCCGGGGATTTCACATCTCACTTAACAAACCGCCTGCGTGCGCCTTACGCCCAGTAATTCCGATTAACGCTTTCACCCTCC
+
AAAABFFFFFFFGGFG?FEEFGEEFGGGF3FGEGFAEHHHGHFHEFCCB?A0EEEEEGEH1EDEEH1//>?GGHHHFFFGHFGGHHGFEEAAFFFGHABF@CGGHHB02?FGGHFGFHHGGGGHFFF?..<DBC/<DC</<GD:0;<CC0;GGHB0C;GHHE0.:0//90BE?---;;/9;BBFFFF/;F/;//;:/:.A-@BDEFA...9-..;:FAD@=AE/99/99B/.9..9;A@...9/;BFFFF
@M03896:38:000000000-B4D98:1:1101:8421:19393 2:N:0:166
CCTGTTTGCTCCCCACGCTTTCGCACCTGAGCGTCAGTCTTCGTCCAGGGGGCCGCCTTCGCCACCGGTATTCCTCCAGATCTCTACGCATTTCACCGCTACACCTGGCATTCTACCCCCCTCTACGCGACTCACGCTTGCCCGTATCAGATGCAGTTCCCAGCTTGAGCCCGGGGACTTCACATCTGCCTTAACAACCCGCCTGCGTGCGCTTTACGCCCCGTATCTCAGATTACCGCTCGCCACCTCC
+
AABAAFB4DFFFGGFE2EEAFFEEDGGFCFBGEFAEAHGHHHGCA?1AFE0EAE0>EFECEAE?EH1/>ECHGHHHHBGGHHHFGFGFEEEEFHHGH/BDC??GGHF00?F<FG1<GHHGGGDF<DC---<<.:/.=CE;.;0::-:A=;FFFE0BBBFFFGB.09/.09FA?---;-;;B;BBBF///9;///99B.;A-=-.AF-...@-9.9/99AB---.-..99/////B/;.9----9.::AFA
@M03896:38:000000000-B4D98:1:1101:10011:19839 2:N:0:166
CATTAAAAAATCCGCACTCAACCCCCACACAGTATCTTCTCCAAACCTATCACCAACAAACCCTCTTAATCACAGCAGTCTTCATCCACTCATTACACCTACCTCACACCATCTCAACACCCCTCACCCCTCTCTACACAAAAAGCCCCTAATCCATTCGCCATGACACCTACCTACCCACGCGTACCCCCACCACCACTCCTGCCGTGTCACGTTTTTCTATCCTGGCCATAACCACATCCCTATCATC
+
>1111331111B111A00A010AAAE000//0122D222211111//011B2201B/B/0//A0/0112221111/001B12222211B10012B111001001>1/11/?111122<B//////0?BCC//00121@01/00//0?////011?11111>...11<11.0</.00/..0.-.--:-.0.--.......//;0/:.;.-./00.9-9--/////////--//////9--///-//////;
@M03896:38:000000000-B4D98:1:1101:4399:20189 2:N:0:166
CCTGTTCGCTCCCCCGGCTCTCGCGCCTCAGCGTCGGTCTCCGCCCAGACGGCCGCCTTCGCCGCCGGTGTTCCTCCCGATATCTGCGCATTCCACCGCTACACCGGGAGTTCCGCCTTCCCCTGCTGGACCCGCCCCCGGCGGCTCCGGTGTCCGTCGCCGGCTTGATCCCCGCGTGCTCCCCCCCCGCCCTTCGCCCCCCCTTCGCGCTCCTCCCGCGCCCTGCGATCGTACAACGCCCGTCCTCCTC
+
1>>1>DF1>1>>FEEAAAEEB10B0AFEGFFH?AEAAEEE1FEFCG?/FBE/@E>EEF/B?EE>EE/></<CFFEHFEGC/><FG1DCC@CCHHG1F<-<<-DCG<-;-:::CG.:A.;BF9BB.E/:/..9:---;99-9;-9---;-----99--;--------9-//B-9-------//--9-9---9--/;---9----9-:99-----/-/-----;-99------;9--//--9---;--/9-:
@M03896:38:000000000-B4D98:1:1101:3351:20190 2:N:0:166
CCTGTTCGCTCCCCACGCTTTCGAGCCTCAGCGTCCGTTACAGCCCATAGAGCCGCTTTCGCCACCGGTGTTCCTCCATATCTCTACGCATTTCACCGCTACACATGGAATTCCACTCTCCCCTTCTGCACTCAAGTTTGACAGATTCCAATGCGCACTATGGTTTAGCCCCAGCCTTTACATTCCTCCTTATCCAACCGCCTGCGCTCGCTTTACGCCCCATACATCCTGTCACCCTCCCCGACCTACGT
+
>AAAAFF1AA?AFCFF0AA0AB0FBBEFG11BEEA//AFAB1A1/EF0B1A1A0/A>//1>EE/ECB///??BGGFF0B2B2FGD2F>EFF/2FG>F/><<E10111011B1B>2FGGBCFBCGGHFD11?F001??11?<FD10<1<1>1111..-<<0=00==./00</;..CE:CG0;00CG000//;CBB000::--9...;A@.-;9-:/;---9---;-///9///;///;------999-/;9-
@M03896:38:000000000-B4D98:1:1101:14192:20757 2:N:0:166
CCTGTTTGCTCCCCACACTCTCGCTCCTCAGCGTCATTTGTCGTCCAGAAAGCCGCCTTCGCCACTGGCGTTCCTCCTAATATCTCCGCATTTCACCGCTACACTAGGAATTCCTCTTTCCTCTCCGCTACTCAAGGCTGTCAGTTTCACTCGCACCCCCGGCCTTAAGCCCCGCTATTTCACGACTTCCTTGACACTCCGCCTCCCTTCCCTTTCCACCCCGTACATCCGACCCACCCCTCCCACCCAC
+
>>>1AFF>DFFFGGGAAAF1BBAF0BEEGF110A000DD22D//BA/BD0C1BAAAEA/AABE/EB1B//?>>EDFHHHFGF2B22B?E/>?2>F2G?E@E/<<>01<11<CGB2>11FG1BFFHFCA//<FG1@1<<10<?11<1@GF1=F.<>->><@<---./;00:/::;-;-990;0B.;;..0;000;9000;9-9AA9A--/;;B////99B----;-;-/;9--;9-99-:-;----99--;
@M03896:38:000000000-B4D98:1:1101:15104:21182 2:N:0:166
CCTGTTTGATACCCACACTTTCGCGCATCAGCGTCCGTTCCAGTCCCTCAAGCTGCCTTCTCAATCAGAGTTCTTCGTGATATCTACGCCTTTCACCGCTACACCACGACTTCCTCCTACCTCAACTGTACTCAAGACTGCCACTATCACTTGCCATTTTACGCTTGACCCCCAAACTTTCACACCTCACTTAACACCCCATCTACGCCCCCCTCAAACTCACTAACTCCCGATCCCCCCCCTATCCTCC
+
1>A?AFFFFFFDGGFEEEC1BF00AA0AEAAEE/AA/BE0B2DFGGB10011B1ABGF1F1B22DF1111D@B2DG/0>FGBBFGH1/E/BEDGGHH>EE@EFFF/>/>/??GG1BCGGGHBG<<F2BBBFD>GF11@F10@<11@1@D11F1?1?1F111?/..<.<11F.-A?..<D0D0D0/.<./.;0;<;C/:.-:CCCFG.---9;--..909//9F///////---;------9--;////9/
@M03896:38:000000000-B4D98:1:1101:22373:21617 2:N:0:166
CCTGTTTGCTCCCCACGCTTTCGCACATGAGCGTCAGTACATTCCCAAGGGGCTGCCTTCGCCTTCGGTATTCCTCCACATCTCTACGCATTTCACCGCTACACGTGGAATTCTACCCCTCCCTAAAGTACTCTAGCGACCCAGTATGAAATGCAATTCCCAGGTTAAGCCCGGGGCTTTCACACCTCACTTAAGTCACCGCCTGCGTGCCCTTTACGCCCACTTATTCCGCTTAACGCTCGCACCCTCC
+
AAA3AD5FFFFFGGBF?EA2AG2EEG2D3FBDEEEEGF5BGHHH5GBFH11AAEEAGHDHGGG>EGAE1BFFHFHHG22FGGGF44B1E?>?BFGHHCEEEGHCE0??/FGHHGFFHFAAE<FGH01<2@@DF>G11B@CCCEC1>1<DGFFDD111FHHDGBEBDGG0GBG-<@@GGHHB0CC/ACFFGEBFF09CBFF?B-.CFB9;A9B////BEFB?...//;/99/.:../;9@.9--999A.AA
@M03896:38:000000000-B4D98:1:1101:23449:21745 2:N:0:166
CCCAGTTTGGGTCTTAGCTATTGTGTGTTCAGATATGTTAAAGCCACTTTCGTAGTCTATTTTGTGTCAACTGGAGTTTTTTACAACTCAGGTGAGTTTTAGCTTTATTGGGGAGGGGGTGATCTAAAACACTCTTTACGCCGGCTTCTATTGACTTGGGTTACTCGTTTGACCGCGGCTGCTGGCACACAATTACCATACGAGACGTGAGTAATTCTCGTGTGTCGCCTACACCTACTACTCAAACAAT
+
>AAABFFFFABAF4GFEFGFBGEFGFFEFGHHFHFHFFFGGHHHHHHHGHGEGFF2DGHGBGHFGHHHFHHHFFHFHHHHGGHHEHGFGH@BF3F13F3@DCGFHGFHHGGEGFGEF/EGGAGGDDFFHHGHHFF@GFD??B<<<>@F<1=111<GFHHEACE00D<<.<<DGH-@::;-;9;BCDFF/AA.;CBFBFCB/;.D..A;...9////::9....../;....././/9//9;/9;///;./
@M03896:38:000000000-B4D98:1:1101:24567:21770 2:N:0:166
CCTGTTTGCTCCCCACGCTTTCGCACCTGAGCGTCAGTCTTCGTCCAGGGGGCCGCCTTCGCCACCGGTATTCCTCCAGATCTCTACGCATTTCACCGCTACACCTGGAATTCTACCCCCCTCTACGAGACTCAAGCTTGCCAGTATCAGATGCAGTTCCCAGGTTGAGCCCGGGGATTTCACATCTGACTTAACAAACCGCCTGCGTGCGCTTTACGCCCAGCAATTCCGATTAACGCTTGCACCCTCC
+
ABBBBFFFFFFFGGGGEFEFFGEEEGGHBGHGEGEGEHHHHHHHGGDGHGEGEEEEGGGHEFDEGHE>>EFHHHHHGFGFGGHHHHHFGEFGHHHHHABDC@FGHFF0BGGHFGGFHHHGGGGHHHF..CEHFG/<<CD/CGH0:;CGC:CGFGHGCGGHHG0::;://BFGD--9@9BFFFGBFFF//BBFFFFFBFEFDDFFFFAAAD-;9.A/BEBDFFF.;.;9BFF..;9:F.@...9//;A?ED
@M03896:38:000000000-B4D98:1:1101:24546:21771 2:N:0:166
CCTGTTTGCTCCCCACGCTTTCGCACCTGAGCGTCAGTCTTCGTCCAGGGGGCCGCCTTCGCCACCGGTATTCCTCCAGATCTCTACGCATTTCACCGCTACACCTGGAATTCTACCCCCCTCTACGACACTCAAGCTTGCCAGTATCAGATGCAGTTCCCAGGTTGAGCCCGGGGATTTCACATCTGACTTAACAAACCGCCTGCTTGCGCTTTACGCCCAGTCATTCCGACTAACGCTTGCCCCCTCC
+
AAAAAFFFFFFFGGCF2AEFFG2AEEGH3FBB2EEDGGFG5F2FEAEGE?0AAE>EEGGH1E?EEG>//>FHHHHHGG33GGGHHHHFF?EEHGGHH<CF/<?GGCFGHEHHGDDFGGHGFFGGHH<<.<AGFG/0<<0<<C:00=CG00:0<CC000CGHB0./0//9CFFA?--;.BFBFFFFFF/9FB/9B9BB.A.;BFFFF//;;@B99.:B9A@=D?//;:BFFFD-9-/:.@..../;;B-::
@M03896:38:000000000-B4D98:1:1101:24558:21785 2:N:0:166
CCTGTTTGCTCCCCACGCTTTCGCACCTGAGCGTCAGTCTTCGTCCAGGGGGCCGCCTTCGCCACCGGTATTCCTCCAGATCTCTACGCATTTCACCGCTACACCTGGAATTCTACCCCCCTCTACGAGACTCAAGCTTGCCAGTATCAGATGCAGTTCCCAGGTTGAGCCCGGGGATTTCACATCTGACTTAACAAACCGCCTGCGTGCGCTTTACGCCCAGTAATTCCTATTAACGCCTGCACCCTCC
+
>AABBFFFFFFFGGGGEFFFFGEEGGGHFFGGEGFGGHHHHHEGFEDFHD?EEEEEGEEHEEAEGHE@>>FHHHHHGBF?FBGHHBFFFEEDHHFHHBDCC@GHHCB02GFGGFGFGHHGGGD><GC..<CDBG/<<<0/CGG:0<CCCC0CGFGCCCCGH00;:099CFFC-@9-@?BFBBFGFFF//B/9F/9BF;AEFAAAEEC9AFAB;9./;AD=;A.///9::F////9//.;-9.99/;AAAA
@M03896:38:000000000-B4D98:1:1101:7586:21904 2:N:0:166
CCTGTTTGCTCCCCACGCTTTCGCACCTCAGCGTCAGTCTTCGTCCAGGTCGCCGCCTTCGCCACCGGTATTCCTCCAGCTCTCTACGCATTTCACCGCTACCCCTGGAATTCTACCCCCCTCTACGACCCTCAAGCTCCCCACCATCATCTGCAGTTCCCAGGTTGAGCCCGGGGATTTCACATCTCACTTAACAAACAGCCTGCTTGCGCTTTACGCTCAGTACTTCCGCTACACGCCTGCATCCTCT
+
11AA?BD1131C1AFEAEEEFG0BBEEE0B110EA//DEF2F/B?//FB11/ABAEE>?F/??/>B?/>/?F22BFG010BFGEFFHE/?/EHF2DGEEE/<0BGE//0<1FFF2@G0?BCA/0?FFA.--<<011<<0/<<C...<<:00;CC0/0;:;00:./0//:0/9-----./0;0000090;:FF//9B/9-:--9---///------//;--9-//:9//9/9-9-9:9---;---/;//;/
@M03896:38:000000000-B4D98:1:1101:7569:21916 2:N:0:166
CCTGTTTGCTCCCCACGCTTTCGCACCTGAGCGTCAGTCTTCGTCCAGGGGGCCGCCTTCGCCACCGGTATTCCTCCAGATCTCTACGCATTTCACCGCTACACCTGGAATTCTACCCCCCTCTACGAGACTCAAGCTTGCCAGTATCATATGCAGTTCCCAGGTTGAGCCCGGTGATTTCACATCTCACTTAACAAACCGCCTGCCTGCGCTTGCCGCCCCGTCTGTCCGATTAACACTTGCACCCTA
+
AAAAAFDCFFFCCEEE1AE0AA0EA0E0AF0BAA///DFEFHCGEE/FG///AE?E?EGH/EAAEHE/>E/FDFHGHBGHGGGFFBGFEEEG2GDGF?CG>B1FFGC<FBGFHEDFGGH?<AEFBGE.<<AGBGC00/0<CC000000;00;;0G0C0;:C00.;09//BB.9:-;AFB0B0;0;;B009BB000/9--9-@--9--/B----9--/--;-------;/;----;B9////////99--
@M03896:38:000000000-B4D98:1:1101:7586:21923 2:N:0:166
CCTGTTTGCTCCCCACGCTTTCGCACCTGAGCGTCAGTCTTCGTCCAGGGGGCCGCCTTCGCCACCGGTATTCCTCCAGATCTCTACGCATTTCACCGCTACACCTGGAATTCTACCCCCCTCTACGAGACTCAAGCTTGCCAGTATCAGATGCAGTTCCCAGGTTGAGCCCGGGGATTTCACATCTGACTTAACAAACCGCCTGCGTGCGCTTTACGCCCAGTAATTCCGATTAACGCTTGCACCCTCC
+
ABBBBFFFFFFFGGGG?EEAFGAEDGGGFFHHGGEFGHHHGHHHGFEFH?EEEEEEGGGHAECEFH?>/>FGHHHHGFGGHHHHHHHEGEEFHFGHHDDGFCFHHHFGCFGHFGHFGHHGGGGFFFFE>CEGFHCDDGB<CGG00<CGG0CGHHHG;GGHHHE.:9/9CFFFDC???EFGFFFFFFF/FFFFFFFFFFFFFFFF.A;9?D-@=.9FFFFAFFE9B/FFFFFDADDB:99...9/9;.AAD
@M03896:38:000000000-B4D98:1:1101:7578:21941 2:N:0:166
CCTGTTTGCTCCCCACGCTTTCGCACCTGAGCGTCAGTCTTCGTCCAGGGGGCCGCCTTCGCCACCGGTATTCCTCCAGATCTCTACGCATTTCACCGCTACACCTGGAATTCTACCCCCCTCTACGACACTCAAGCTTGCCAGTATCAGATGCAGTTCCCACGTTGAGCCCGGGGATTTCACATCTCACTTAACACACCGCCTGCGTGCGCTTTACGCCCCGTAAGTCCGACTAACGCTTGCCCCCTCCG
+
AAAABFDFBFFFGGCEEEEFFGEGFGGG3FHGFGDG2FGHAGAFEEEFF10AA@EEGGGHGGAEFHEEEEEGGFFHB?3BFGHHHBHGG?EGBGHHHDFGG@FGGGFGB??CGFFFGCGFGGGHFFF<.<@GF/CGHGD/CGF0:C000:0CGGFBGBCC0;.9;.9.;FFA----A.;FFEFFFFB9/;FBF/9;/9A.BFAD.AB9DD-B-..;9..B;--:-..;;BA.-9-;;.-..../99-9AD.
@M03896:38:000000000-B4D98:1:1101:5848:22051 2:N:0:166
CCTGTTTGCTCCCCACGCTTTCGCACATTAGCGTCAGTTCTTGTCCAAGGCGCCGCCTTCGCCTCCGGTATTCCTCCACATCTCTCCGCATTTCACCGCTACACGTGGCATTCTACCCCTCTCTACAAACCTCTAGCTGAACAGTCTGACATGCAATTCCCAAGTCGAGCTCGGCGCTTTCACATCTCACTTATCCATCCGCCTGCGTGCCCTTTACGCCCAGTTATTCCGATTAACGCTCGCACCCTC
+
AAA11DB1B3BFGGGE1AA0FF0EEE0F2DEF?0E/AF2AFHFHHF211///EE/A>ECH/EAEEG?//>>FGFHHF0>@FFBFH1>/>>??GGFHHEEEGGGHCF///BDHFB2@G0<?C0GDFFG?<//?F1FG11<11<10=<FFF1GF1<0<<0==D</<==..-..C.:.:9?..;0C0;CB90;00000;BFGG..9.-A-;A?-//////-;-;--//:;9///-9-9/;-;;9---9-9-9
@M03896:38:000000000-B4D98:1:1101:5349:22590 2:N:0:166
CCTGTTTGCTCCCCACGCTTTCTTGCCTCAGCGTCCGTTAAAGCCCAGTACGCCGCCTTCGCCACTGGTGTTCCTCCTACTATCTACGCATTCCACCCCTACACTAGGACTTCCGCTTACCTCTACTTCACTCCAGCCCCCACTCTTCCCCTGCACCCCCGCCGTTTCGCTGCGTTATTTCACATCTTACTTTCGACGCCGCCTACGCACCCTTTACACCCCGTCCTTCCGTCCAACTCTTACCAACTAC
+
1>A11@D1B3DFGG1E1AAAAF331ABDFFAAAAE0/ABE/D1B0///111/BA/EEAEGH/>>EF10@0?BEFGFCFH1B12BEEE?/?E/DFHH0//?/FG01FE<11<BGG?/AB/FCDFG1@DFF@1FGB110/?<<//0>1>GG0F0..>1>.-<ACC-;://....9-::C900B090;9B009C0B09..-@-9;--::-99;>B-://9;9/;--;-;-999-/-9-/9/9///////-//9
@M03896:38:000000000-B4D98:1:1101:14969:22974 2:N:0:166
CCTGTTTGCTCCCCACGCTTTCGCACCTGAGCGTCAGTCTTCGTCCAGGGGGCCGCCTTCGCCACCGGTATTCCTCCAGATCTCTACGCATTTCACCGCTACACCTGGACTTCTACCCCCCTCTACGAGACTCAAGCTTGCCAGTATCAGATGCAGTTCCCAGGTTGAGCCCGGGGATTTCACATCTCACTTAACAAACCGCCTGCGTGCGCTTTACGCCCAGTACTTCCGATTCACGCTTGCACCCTCC
+
>AAABFFFFFFFGGGGEFFFGGEFEGGHBBFBEEE2AAFHFFFFEE13FEE?AE>EGGGHEECEEH1/>/FGHFHHF2GDGFGHHGG?C<E?FF?FG/>BD@?FGFF0F0?FGHGGDFHGGGFFFHF<<<AGCC/0<G0/<C00<0;<;;0;CHBH:CCGCB0./9://;CE?AFF-9/:BFF;FFF/;FFFBBFF/9A.-BAFFF-.AA-@-A./9;.-@A.9B/BBF/.;..//;.A.9.;9/;DEE?
@M03896:38:000000000-B4D98:1:1101:14959:22989 2:N:0:166
CCTGTTTGCTCCCCACGCTTTCGCACCTGAGCGTCAGTCTTCGTCCAGGGGGCCGCCTTCGCCACCGGTATTCCTCCAGATCTCTACGCATTTCACCGCTACACCTGGAATTCTACCCCCCTCTACGACACTCAAGCTTGCCAGTATCAGATGCAGTTCCCAGGTTGAGCCCGGGGATTTCACATCTGACTTAACAAACCGCCTGCGTGCGCTTTACGCCCAGTAATTCCGATTAACGCTTGCACCCTCC
+
AAABBFFFFFFFGGGGEFFFGGEFGGGHFHGGEEFGGHHHGHHHFFEFHG0EEEEFGGGHFEEEGHA/EEGHHHHHGGHDGHHHHHHFGGGGHHHHH?CFFCFHHHGC2FGHGHHGGHHGGGGGFGFE.=AG/<<<DGF/<GC00;<CCC0CHFHF:CGHHHB.90/;;CCA;9-@?DBFFFFBFFF:BFFFFFBFB9EEFFFF?F=..A9;>A9BFE?DCF.B/;/BFFF.A.AFF?D..E9//;DFFF
@M03896:38:000000000-B4D98:1:1101:22678:23352 2:N:0:166
CCTGTTTGCTCCCCACGCTTTCGCACCTGAGCGTCAGTCTTCGTCCAGGGGGCCGCCTTCGCCACCGGTATTCCTCCAGATCTCTACGCATTTCACCGCTACACCTGGAATTCTACCCCCCTCTACGAGACTCAAGCTTGCCAGTATCAGATGCAGTTCCCAGGTTGAGCCCGGGGATTTCACATCTGACTTAACAAACCGCCTGCGTGCGCTTTACGCCCAGTAATTCCGATTAACGCTTGCACCCTCCG
+
AABAAFFFFFFFGGFG?EE2AGEGDEGHFFHHGGFFEFGHFHHHEEEHHECFGEEEGGGHHFGGGHD@>EFHHHBHHHHFHHFHHHHGGEGGFHHHHGGGCCFHHHGFHFGFHGGGGFGGGFFGFHGD<CEHCGGDHHD<GHG0:CGGFCGHFHFGCGHHGHB.:0//:0BE-@;?9D9BB0FFFFF/BFF/B/B9FEFAACFFFFF:..---:.9B.A-@.99///;;BF.99./;9-..9.9;B...;.
@M03896:38:000000000-B4D98:1:1101:4625:23451 2:N:0:166
CCTGTTTGCTCCCCACGCTTTCGCACCTGAGCGTCAGTCTTCGTCCAGGGCGCCGCCTTCTCCACCGGTATTCCTCCAGATCTCTACGCATTTCACCGCTACACCTGGCATTCTCCCCCCCTCTACGAGACTCAAGCTTGCCAGCATCAGATGCACTTCCCAGGTTGAGCCCGGGGATTTCACATCTGACTTAACAAACCGCCTGCGTGCGCTTTACGCCCACTAATTTCGATTGCCGCTCGTACCGTC
+
1>A1AF3BD3@@1AEA1AA0AF0EAEE0B0AG0EA/?EGHGHA0B//BF//A/A/E?E/B11@1BB/>///BG@FGE011F>2FG2BFE/EEHHFDGAEE/><FHFBC0<?DG22@GBCCG-<0>>C...<0<0/0<<0<<<=<.:;G0:0;:000;/0:CH;.CB///:C.----9=BBBBFBFFF//9:///9:/-9A9-;--;--9A@@-9-//-:@-9--//B//;-;//-//-----;9:9--9
@M03896:38:000000000-B4D98:1:1101:15734:23574 2:N:0:166
CCTGTTTGCTCCCCACGCTTTCGCACCTGAGCGTCAGTCTTCGTCCAGGGGGCCGCCTTCGCCACCGGTATTCCTCCAGATCTCTACGCATTTCACCGCTACACCTGGAATTCTACCCCCCTCTACGAGACTCAAGCTTGCCAGTATCAGATGCAGTTCCCAGGTTGAGCCCGGGGATTTCACATCTTACTTAACAAACCGCCTGCGTGCGCTTTACGCCCAGTAATTCCGATTAACTCTTGCACCCTCC
+
AABBCFFFFFFFGGGGEFFFFGFEGGGGGHGFEEEFGHGHHHHHGFEGHG0EEEEEGFGHEEDEGHE>EFGHHHHHGFGHHGHHHHHFGFDGHHHHHDBCB@FHGGCCFFDFGHHHHHHGGGGHHHFE<<CHGGC<DHF/CGD0:;GCC0;CGHBG:CGHHH0.:://0BFFCC-A?CFGBFGFFFF0;BFFFBFFBFFFDCFFFE;::9;@-;9BFADFCD.9;000;F9A?A.9;0;909:;9;:.AD
@M03896:38:000000000-B4D98:1:1101:19775:23689 2:N:0:166
CCTGTTTGCTCCCCACGCTTTCGCACATGAGCGTCAGTACATTCCCAAGGGGCTGCCTTCGCCTTCGGTATTCCTCCACATCTCTACGCATTTCACCGCTACACGTGGAATTCTACCCCTCCCTAAAGTACTCTAGCTACCCAGTCTGAAATGCAATTCCTAGGTTAAGCCCAGGGCTTTCACACCTCACTTAAATAACCGCCTGCGACCCCTCTACGCCCTGTTCTTCCCATTCACTCATGCACCCTCC
+
>AAA1DDB1FFFGGGGEEE0FGAEEGGB1FBHCAEFGHAGFGFHHHBFHC/EEAEFHGHHHG?EBFCE>FFHHHGHHGHGHGFHHHGFEEEEGHGHHGE?EEHGC0?//GGHHHHHH0G/E?FHH0@GFHGGFHE11>2@?CG/<??FFDFF111F1DGGHDDF111<>1FHAE.<ACC/D0DHFFBHGHFFCGF0CC0C-;?...-----;..;;C.-9---/////;/-:////;/////9;9BB-:-
@M03896:38:000000000-B4D98:1:1101:12941:23756 2:N:0:166
CCTGTTTGCTCCCCACGCTTTCGTGCCTCAGTGTCAGTTTCAGTCCAGTAAGCCGCCTTCGCCACTGCTGTTCCTCCTAATATCTACGCATTTCACCGCTACACTAGGAATTCCGCTTACCTCTCCTGCACTCCAGTCTGACAGTTTCAAAAGCAGTCCCAGAGTTAAGCCCTGGGTTTTCCCTTCTGACTTGCCATACCACCTACTCACCCTTTACACCCAGTACTTCCGATTCACGCTTTCCCCCTAC
+
>AAAAFF1B3DFGGFEAAEEGGCB0BFFG1FFFHE2DGHHGDFGGH11EEF1FG/AEEEGAACAEHA1DBDFGHHHHHHBGBGFEDHCE/E/GHFHGEEEEEDGGF10B1FGHHBEEF/<B1BFFHHEHFG1CFC1BBG1@FF1<>FF@2210@F<?GGFD1//?<<?GHHHHGCCGF.>F0<FHGF0<D00<D<==<::0;C.CC0;;CCCCGFGFB9BCG.;0;90;0....099.;;.:;BBF---:
@M03896:38:000000000-B4D98:1:1101:19295:24100 2:N:0:166
CCCGTTTTCTCCCCACGCTTTCGCGCCTCAGCGTCAGTTACTGTCCATATATCCACCTTCGCCACTAGTGTTCCTCCTGATCTCTCCGCCTTTTACCGCTACACCAGGCATTCCACTATCCTCTCCAGCACTCACGCTCTGCAGTTTCGGATGCCCTCTCCGGGTTAAGCCCGAATCTTTCACAACCGCCTCGCCAACCCGTCTACTCGCCCTCTGCACCCACCACCTCCGTGTAACCCTCGCCCCCCCC
+
AA11>1C131BB111AAA0AAA0A0AE0B11A/BA//D2FDDDD1B22DE22AF2BGCFF/AABEG01D@DEBF2EG0@1FGHGHBF/C///1FGHH/>E/>1FG/0//?BGBD2FFH1BBFHHBBB1B0BFCF1?0?C/1@>@@11??><?>0?GCFC0C.--<..000/<-<@.:;CCC0:;0;:--;...--.;..A-.;.9B/9;;-9--;/:///:9------;;----9/;/A-:-99A9---;
@M03896:38:000000000-B4D98:1:1101:21768:24261 2:N:0:166
CCTGTTTGCTCCCCACACTTTCGCACCTAAGCGTCAGTCTTCGTCCAGGGGACCACCTTCGCCACCGGTATTCCTCCAGATCTCTACGCATTTCACCGCCACACCTGCAATTCTACCCCCCTCTACCCCACTCAACCTTTCCACTATCACATACAATTCCCACCATAACCCCGGCGATTTCACATCTCACTTAACACACCCCCTGCCAGCCCTCCACTCCCAGCACTTCCACTAAACCCCCTCCCCCCCC
+
>AA11BB1131CFEGF1AA11B0BAEGF1B0B00A0/DD1DD/BEE/BB///AA/BFFBA/A//B>//>>?@DE2GB0B@FB2B22B/>/?/FG>GH/>EEE0/EC<00121F2>BBCG/</C0?F10//?CGF100<F1>>11F01<=11><000<000D0..<000:/.;-----9?AFEB0009000000;CB/;A.-------/99-;-----/9BEF9--9/;/9/////;9/-------;?-@-
@M03896:38:000000000-B4D98:1:1101:6761:24275 2:N:0:166
CCTGTTTGCTCCCCACGCTTTCGCACCTGAGCGTCAGTCTTCGTCCAGGGGGCCGCCTTCGCCACCGGTATTCCTCCAGATCTCTACGCATTTCACCGCTACACCTGGAATTCTACCCCCCTCTACGAGACTCAAGCTTGCCAGCATCAGATGCAGTTCCCAGGTTGAGCCCGGGGATTTCACATCCCACTTAACAAACCCCCTGCGTGCCCCTTACGCCCAGCACTTCCGCTTAACGCCTGCACCCTCC
+
>AA>>DF1BDFFFEBE1EE0FFBE?EGGBAFBA/BA/GGHDHHGEFEAG//AAEEEEGEF/?/?EGE/>>?FGFFHF0B1FFDGFGG?EE?EDFHHH</>/<1?FF0?0?FHGFDFGHFC@<<01><C..<D<C/0</0<<CD:./<C00:;CF0;:CGHF00.90//99CE-----CF090;9://-:;A//;9;/AEE--@?-9---9-9-;A;9---;-----B/F/;-99-//-;---9-/9A-9A
@M03896:38:000000000-B4D98:1:1101:22443:25041 2:N:0:166
CCTGTTTGCTCCCCACACTTTCGCGCCTCAGCGTCAGTTACTGTCCAGCAAATCGCCTTCGCCACTGGTGTTCTTCCTAATATCTACGCATTTCACCGCTACACTAGGAGTTCCATTTGCCTCTCCAGCACTCAAGTACTACAGTTTCAAATGCAGGCTATGAGTTGAGCCCATAGTTTTCACATCTGACTTGCAGTCCCGCCTACACGCCCTCTACACTCATTAAATCCTGATAACGCTTGCTCCCTAC
+
>AAAAFFBDFDFGGGEGCF1BG0B0AEEEG1B0EFAEGH2BAADFCEBGFHHHF/BF/EGAEEEEHB0@0BEFHHHHHFFH2DBEFGFG/>EHHDGH/>EEEDGG010B<FEFGFB2FFED1GBCC11B0B<<FB12@>2@GFF2@@FFF2GHG1F0?F1F1?1FF11>FHGECC1=F1=FFGGBC000D0<<<000/<<-:CFC//::-CA?./900B0;B009C0BFF000;00;.:.;-:9:9--;9
@M03896:38:000000000-B4D98:1:1101:7610:25113 2:N:0:166
CCTGTTTGCTCCCCACGCTCTCGCACCTTCGCGTCAGTCTTCGTCCCTGTCGCCGCCTTCTCCACCGCTACTCCTCCAGATCTCTACTCATTTCACCTCTACCCCTGTAATTCTACCCCCCTCTTCGAGACCCAAGCTCGCCAGCATCAGATGCATTTCCCACCTCGAGCCCCGGGATTTCACATCTCACTTAACCAACCGCCTACGTGCGCTCTACTCCCAGTAATTCCTATCAACGCCTGCACCCTCC
+
>A1>1BD1BDBCF?1E1AE0AAEFCEEH110AAAE/AG1G2FH0AE/11B1B/EF?EG?F1B11B>//>>/B@1100011BBBB22F2FB12FBGFG1<<GB10<F/F222G222>BC<////01@</0/?////?.<1>A@<-.<=<000=0D000=<0<:..:.;.;.-C.---;9/09F0;FF000CB000;00;9A--9--9A-------:/9/:9A-B//9//B//B////:-@=-99;9BB-:A
@M03896:38:000000000-B4D98:1:1101:7596:25128 2:N:0:166
CCTGTTTGCTCCCCACGCTTTCGCACCTGAGCGTCAGTCTTCGTCCAGGGGGCCGCCTTCGCCACCGGTATTCCTCCAGATCTCTACGCATTTCACCGCTACACCTGGAATTCTACCCCCCTCTACGAGACTCAAGCTTGCCAGTATCAGATGCAGTTCCCATGTTGAGCCCGGGGATTTCACATCTGACTTAACAAACCGCCTGCGTGCGCTTTACGCCCAGCAATTCCGATTCACGCTTGCACCCTCC
+
AAB3ABFCFFFFGGFF2EE2FFAEDGGHB3FFEEFEGHHH5GGGEE13F10AAE>EEEGHHGDFFG1/>>?FFFHHFFF3BGHGHHHCE/EEHHHHH/CGGGDGGH000FDFGFHFHHHGGGGCDGFC.<<DCCC0DGB/GGD00;;CB0::CGE;;CGGFF0/;0<BFGGE-;:;-.;C;BF0FGF/;FFFE9BB/9EABBBA?FBAAD>=-AEFF.A?BAE.;;9/B//;.A//;....99//9.;;A
@M03896:38:000000000-B4D98:1:1101:23284:25411 2:N:0:166
CCTGTTTGCTCCCCACGCTTTCGCACCTGAGCGTCAGTCTTCGTCCAGGGGGCCGCCTTCGCCACCGGTATTCCTCCAGATCTCTACGCATTTCACCGCTACACCTGGAATTCTACCCCCCTCTACGAGACTCAAGCTTGCCAGTATCAGATGCAGTTCCCAGGTTGAGCCCGGGGATTTCACATCTCACTTAACAAACCGCCTGCGTGCGCTCTACGCCCAGTAATTCCGATTAACGCTTGCACCCTCC
+
AABBAFFFFFFFGGCFEEEFGGAEDGGGBFGGFEEGGHHG5GHHEFDHH?0EEE@EFFGHGEDGGHE@EGEHGHHHGFHHHHHHHHHGEEGEHGGHHDDGCCGHHHEFBGHHGGHFHGGGGGGHHHG.>?EFCGHHHFFCEGGF:CGFG:CHHF0G;GHHHB;.:0;;=FCE-9A?@AFB;BFBFFF//;B9BFFFFFFFFFFFEFF.AD-@B.;BB.99@D?/;/:/BFF..9.BBFA...;9/BD.;;
@M03896:38:000000000-B4D98:1:1101:23265:25417 2:N:0:166
CCTGTTTGCTCCCCACGCTTTCGCACCTGAGCGTCAGTCTTCGTCCAGGGGGCCGCCTTCGCCACCGGTATTCCTCCAGATCTCTACGCATTTCACCGCTACACCTGGAATTCTACCCCCCTCTACGAGACTCAAGCTTGCCAGTATCAGATGCAGTTCCCACGTTGAGCCCGGGGATTTCACATCTGACTTAACAAACCGCCTGCGTGCGCTTTACGCCCAGTAATTCCGATTAACGCTCGCACCCTCC
+
ABBBBFFFFFFFGGGG2EEAFGEEEGGHBCFGEEEGEGGHFHGHEEAFHD0EEE>EGFGHGEEEGHE/>EFHHHHHFBGGHHHHHHHFEEEGFGGHHDCGCCFGHHF0?GHFGGHFFGHGGGGHGHGG.CEHFGG0DGB<GHH0:<C;C;CFGGHG:CGHHF.:9..;FFFG9??@@.;FFFFBFFB9;BF/9BFFBFEF@BBFFF?9.:;@9.;FF99BBD.///9;FFF...;BB.@..-9-@BFEFD
@M03896:38:000000000-B4D98:1:1101:25147:25608 2:N:0:166
CCTGTTTGCTCCCCACGCTTTCGAGCCTCAACGTCAGTTACCGTCCAGTAAGCCGCCTTCTCCACTGGTGTTCCTCCTCCTATCTACGCATTTCACCGCTACACTAGGAATTCCGCTTACCTCTCCGACACTCAATACTAACCGTTTCCAATGCAGTCCAAGGGTTGAACCCCCTCCTTTCACATCAGACTTCCCATGCCGACTACTCTCCCTTTACCCCCTGTACATCCGTACAACGCTTCCCCCCTA
+
1>A1>1B1BBBFFEFE1EAAFGA0ABE0FCCG0AAF/D22DFAAAEFBAA21B1/AE//B1BEDFD101BB>DG2FGC00BGFGHFGEECEEBF2BG?>@@EFHGE10BBC1FE0???ACBGHBBG//<<<CCF<1@?DDGF0>E/FGF>11<<F11FFB11..<<</0<<<.A:..:::G0C:;C000:/;00/;0/;0--;;-9000;BF;0BB0//;@--/:///;/-:;-;/9-;9--/9-A-@-
@M03896:38:000000000-B4D98:1:1101:15052:25629 2:N:0:166
CCTGTTTGATCCCCACGCTTTCGTGCATCAGCGTCAGTCATGGCTTGGCCCGCTGCCTTCCCCATCCGGGGTCTGCGTGATATCTAAGCATTTCACCCCTACACCACCCCTTCCCCCTGCCTCCAACACACTCCAACCCCCCCCTTTCAACCGCCATTCTCTCGCTTCGCCACAAACTCTCACCGCTTCCTTAAAAAGCCGCCTACGCACCCCTTTAACCCCATCACCCCAGCCAACGCTCTCAACCTCC
+
>>>1>1FCFFDFGGGF1AA0AG?FFF0AG1BFAAA0EHFBFF1BAA//BA//A//AF1F10BF>0B0/>>/>/00B/>?/02@@B212B11>E222B0>/?F1<F/</?//<BC0BC/<?F1@/0<GF//C0?0F1?EEGGG---.0;00<:-:--.090000..9..-99.;..=90009/;A;9-9-/////;//-;;---9-B-9-;-B---//9BB9-A-///--;---;----;-;-///-9/:;
@M03896:38:000000000-B4D98:1:1101:13808:26015 2:N:0:166
CCCAGTTTGGGTCTTAGCTATTGTGTGTTCAGATATGTTAAAGCCACTTTCGTAGTCTATTTTGTGTCAACTGGAGTTTTTTACAACTCAGGTGAGTTTTAGCTTTATTGGGGAGGGGGTGATCTAAAACACTCTTTACGCCGGCTTCTATTGACTTGGGTTAATCGTGTGACCGCGGCGGCTGGCACACAATTACCATAGTGACTCTGAGTATATCTCGGTGGCTGCGCTATCTCTACAACTACAATACG
+
AAAABFFFBB?AFGGBFBFGEGBEGEAGCFBDGHGFHGFFGF5FGHHHEDDAB2AFFHFHFGFBAFFGEDGHGEFFCEFGFEFFBGGBGD3?@351B@EGHHHFFFBHD4@CEGGG/EEEBEHHGFFG1GFGDGFGFHGFEC//><CHHGHHFDF=>G<ADGHFHHECH<<<D<@C;C-@BG-9DD9/.;.;BBFF//9BF/9B//;///////////:9......;.--;9.://9//9/////9////.
@M03896:38:000000000-B4D98:1:1101:19352:26273 2:N:0:166
CCTGTTTGCTCCCCACGCTTTCGCACCTGAGCGTCAGTCTTCGTCCAGGGGGCCGCCTTCGCCACCGGTATTCCTCCAGATCTCTACGCATTTCACCGCTACACCTGGAATTCTACCCCCCTCTACGATCCTCCAGCTTGCCACTATCAGATCCAGTTCCCAGGTTCAGCCCGGGGCTTTCACATCTGCCTTAACCAACCGCCTGCGTGCGCTTTACGCCCAGTAATTCCGATTAACGCTCGCACCCTCC
+
AAAA?FFBFDFFFCFE2EAAFGEEFAEGC3CBAAAE2D5FFHCGEA1BF10AA>>EEAFHFEBEEF1/>>F4B?BGFEFBGGBFG4GFE?</2FFGH/BB@<?GGF<0??FFFGDDGHHCCGGH11.....0</<<<<0/<C<0//:;;:0:/::0:;CGH00:/000;BFF-@-?-9;/CFG0;B/9/;BBBFB//.AA--B.9.-9.;;@-.:/BAD-;../9/B/FBB...9:B.9..-;9;9AEED
@M03896:38:000000000-B4D98:1:1101:14148:26396 2:N:0:166
CCTTTTTGCTCCCCACTCTTTCGCGCCTTAGCGTCCTTTGAGTTCCAGCATATCACCTTCGCCATTGGTCTTCTTGGTGCTATCTACGGCTTTTACCCCTACACCACCACTTCCCTCTCCCTCTCCCTCACTCTAGCCTCTCCTTCTCCCAAGCAGCTTAATCGTTACTCCCTTCGATTTCACAATCCACTTGCCAATCCTCCTACTCGCCCTTCACTCCCCTTACTTCCTAGCCACGCCTGCACCCTCC
+
>A>1>B11BBDFGGFE1B113B0B0AEEAF1B0BA//2D12/ADEF21B011AB2DFFGG/BA//D111BDFGF111BB1@22B12B//>>>B12BGFF//BBGGGEG//11GG01GB0BBFGH00F<C0?>F1111@F01@01111@@000/?000011111..>..><<<<F0..0<<0=DB0<//0<<000/0;/CC0:CF0C0C.--;-9/0909/.9/./99;BF000//09-9-9---;;--;;
@M03896:38:000000000-B4D98:1:1101:14341:26656 2:N:0:166
CCTGATGGCGCCAGACACTGGCGCAACTGCGCGTCCGTCTTCGTCCTGGGGGCCGCCTTCTCCACCGCTCTTCCTCCAGATCTCTCCGCATTTCCCCACTACCACTGTCATTCTCCCACCCTCTACGCGACTCAACCCTGCAACTCTCAGATGCAGTTCCCACTTCCAGCCCGCGTATCTCACATCCCACTTAACAAACATCCGACGCGCACCTCACGCCCATCACAGCCACTTCAAGCCTCATCATTCA
+
>11111111>11111A0011000A00AA01///AE/A/B0/DFGC//BA///>//>///B1@1@BG////<111<B0<111B2B210////?2B2?00?C?001?11111?1<<1<00??<.<>11.---<-.0//:../:/00;:0;000;000;0090B0..000909.;-----;-///;////-;A-////9B-:-BBB--99-;=---9-/-9-:=-//////;---///////-/-//9///;/
@M03896:38:000000000-B4D98:1:1101:18475:26657 2:N:0:166
CCTGTTTGCTCCCCACGCTCTCGTGCATGAGCGTCAGTACAGGTCCAGGGGATTGCCTCCGCCATCGGCGTTCCCCCGCATATCTACGCCTTTTACTGCTACAAGCCGAATTCCATCCCCCTCTACCGTACTCTAGCCTTGCAGTCACACATGCAGTTCCCAGCTCGAACCCGGGGACTTCTCTTCCGTCTTACCACACCGACCTCCACACACTCACGCCCATCATTGCCGCTTAACCCCTGCCCCCTTG
+
11>1>B3>DBFFF?1E1EA0AB000BFE2DE10BA//22B2A01BF1B0///BB01AB1BEF?EBC////>EC010?//E//2B2BGAEEC/1<E11211B1D1B</<////?F221<///<?01??/?<>.<=DFFG1<1F1>11<0D/<00<G000=GFF0.0/.-/.A;:-----.9;0000;0.09..00/9/-;;--9--;---/---////9----////999/;---99//;--9;---;---
@M03896:38:000000000-B4D98:1:1101:14882:26808 2:N:0:166
CCTGTTTGATACCCACACCTTCGCAGTTGAGCGTCAATGACGGCTTGGAAGACTGCCTTCGCCTTCGGTATTCCTCCTGATCTCTGCGCATTCAACCGCTACACCAGGAATTCTGTCTTCCCCAACCGCATACCAGATCTACAGTATCTCCCGCCGTACGCCAGTTAAACTGCCACCTTAACCGACAAACTTCTAGAACCGCCTGCAAGCACTCTACGCCTAGCACTTCCATCCGACACTCGCCACCCCC
+
>111>@31B33D1B1A1AAA1A0AE0BBE3A1A00A0DD11//A////BGEGH110011B/AEG/1//??/@BBBF0BF@1F2B211/>//>@2@1B//>>@DFGEC/?B11B22BB22>BBCB/?</<///??110<?1<1F1<11>11<<C<?--.<-CC.-:00<0;000:/:CFC090;?9--:B?0000;000;99;;-999//;-999//;--9;-;/9;///;///;-;;--;;--;;A---;
@M03896:38:000000000-B4D98:1:1101:22190:27118 2:N:0:166
CCTGTTCGCTACCCACACTCGCGATCCTCAGCGTCCTTTACACACCATACAGCCACTTTCTCCACCGGAGTTCCTCCATATATCTACGCATTTCACCGCTACACATGGCACTCCACTCTCCCCTTCTGCACTCAAGTTTTACAGTTTCCAAACCTATCTATGTCTGAGCCACAGCCTTTAACTCCATACTGCTCCAACCTCCTACTCTACCCTTACACCTCACTAATACGTACAACCTCACGCTCCCAC
+
11>11@@11>1>G11E1A000A0AAAEFGG11BE///2DADF1AEE/1B0B11BAB11A12DFFHE/>//?BB22BB0BFED2FF2F//E/?BF2FH/>>EGEGG1100B100B1<1B<<0B?0@FD112GGGB1<>@21??G1111@F1?1/<<<1>1<=1>1>111>00<G.<C<00=0=000/==C000;0://;.;/;/0:0000;0.9///09//./90;/000.009.09.//;----;;--9
@M03896:38:000000000-B4D98:1:1101:16609:27620 2:N:0:166
CCTGTTCGATCCCCACGCTTTCGTGCATCAGCGTCAATCCCGGCTTAGATAGCTGCCTTCGCAATCGTTGTTCTGAGCCATATCTATGCATTTCACCGCTACTTGTCTCATTCCGCCATCTTCACCAGCATTCAAGCCATTCAGTATCAAAGGCACTGCGACAGCTGAGCTGCCGTCTTTCACAACTGACTTAACTCGCCACCTACGCACCCTTTCAGCCCACCAACTCCGTATACCGCTCGACTCCTCC
+
AAA1ADFAAFBAGCFG1AAE0G0AEF02DBFH?EEE/FGCF/A///1B12D1D21BFGBGFE//?G///0FGH21211BF1B2FEHDFH2F2@GFFHEE@/EB1B1B2F2BDFG0EEEEGB2G21B<BCHBGG222@FCG1FFD>2>@2@F>0<0?<0?//<--.>1><>11<<-<-<.<=<F00.;:0;CG000;0;:A.9C9/99-.-;C9/99C0;:;...;9-/;BA---///-9------;//:B
@M03896:38:000000000-B4D98:1:1101:16228:28064 2:N:0:166
CCTGTTCGCTCCCCACGCTTTCGCGCCTCAGCGTCAGTTACAGACCAGAGAGTCGCCTTCGCCACTGGTGTTCCTCCACATCTCTACGCATTTCACCGCTACACGTGGAATTCCACTCTCCTCTTCTGCACTCAAGTTCCCCAGCTTCCAATGACCCTCCACGGTTGAGCCCTGGGCTTTCACATCAGACTTAAGAAACCGCCTGCGCGCGCTTTACGCCCTATAACTCCCGACAAACCTTGCCACCTACG
+
>>AAADF1>>AAFEBE00AAFG0EEGCEEHBFEGEGCDD2DDGHGHB0A/0AFGAEFGGH/?/EAG1010?BBDFGFFFHHF1FGGHEECEEHHGFG/EEGCBFEC///1BFFGBG>GFHCFFDGHB1GGGFFF11@1?FGHGA0??F<11=11>GGFECFH.-<.<//</.:.;..;.;C0CC0GG0::/;0000;9B99?AE.;@@@@-@-9;BF-999-;//9/99:----9;---/9//9;9--9/-
@M03896:38:000000000-B4D98:1:1101:16209:28075 2:N:0:166
CCTGTTCGCTCCCCACGCTTTCGCGCCTCAGCGTCAGTTACAGACCAGAGAGTCGCCTTCGCCACTGGTGTTCCTCCACATCTCTACGCATTTCACCGCTACACGTGGAATTCCACTCTCCTCTTCTGCACTCAAGTTCCCCAGTTTCCAATGACCCTCCACGGTTGAGCCGTGGGCTTTCACATCAGACTTAAGAAACCGCCTGCGCGCGCTTTACGCCCAATAATTCCGTACCACGCTTGCCACCCAC
+
ABBBBFFADBBBGGGG2EE2AGEEEEGGGGGHGEEGEGHHFFGCGEHGHGFAFBAEFGGHHFGEFGECB2BEGHHHGGHHHHHHHFHGEEEGHHGHHFEGGEFHE?C?BGHHHGHDFFGHHHHHGGG1FFGGFF1<1<@GHHF/1FGGHBGD11>FGHHGHGD-<<-//<G-;--@EGEGGCGCCH0009/;BF09FFGGABBEEF-9@999;.99FEDBBF.://;:FF//.;.99.A...9;/BF.9;
@M03896:38:000000000-B4D98:1:1101:15025:28591 2:N:0:166
CCTGTATGCTACCCACACTTTCGAGCCTCAGCGTCCGTTGGGGCCCAGTAGGCCGCCTTCGCCACTGGTGTTCCTCCCGATATCTACGCCTTCCACCGCTACACCGGGAATTCCGCCTACCTCTGCACTACTCAAGACCAACACTTTTGAAAGCAGTTCATGGGTTGAGCCCATGGATTTCACTTCCAACTTATTCTCCCGCCTGCGCTCCCTTTACACCCAGTACTTCCGGACAACGCTCGCCACCTAC
+
>AAA13B@@3BDFFEEEAGBFGA0ABEBG1BBB000A/BA0/ABEE/BBFB1AF/A/EEG/EEAAF1BB0?EDFFGHG>/>@CGGGG/>/B/FBGHF//E@CFHH/>//><1FG0?C/EHG1FG1FBG1CGGF111100<FEC.0D000.<00</CCGGHFFC.;:-:/=:C.99/C00CFGFCFGG;BB/000;;0909;--9E?-@=AAE-/BBF//9;9E9FBB/9/---9--;--;------AABB
@M03896:38:000000000-B4D98:1:1101:14552:28942 2:N:0:166
CCTGTTTGCTCCCCACGCTTTCGCACCTGAGCGTCAGTCTTCGTCCAGGGGGCCGCCTTCGCCACCGGTATTCCTCCAGATCTCTACGCATTTCACCGCTACACCTGGAATTCTACCCCCCTCTACGAGACTCAAGCTTGCCAGTATCAGATGCAGTTCCCAGGTTGCGCCCGGGGATTTCACATCTGACTTAACAAACCGCCTGCGTGCGCTTTACGCTCCGTCATTCCGATTACCGCTTGCCCCCTCC
+
>AAAAFFFFFDCFEGGCEFFGGAEEEFHCGHHGGG?EGGHHHFHGGFHHG?EAE>@EGGHCAEAEHE//>?BEFHFFB?FGHHHHGGFFE?EHHHHHD>BC@??GH2<<CHHGHGFFGHGC?A>>G<<.<E0CFCDFFD/GFGG00<GFC;GFH00CGC::C0:/0;.:BEF?G?@-.9FBBFB/BF9/;//;/;BBFEFFFF?..9.9A@B-9;9B.A.;.9A...;BFFD.9A9/99-9..//;--;A
@M03896:38:000000000-B4D98:1:1102:15527:2447 2:N:0:166
CCTGTTTGCTACCCACACTTTCGAGCCTCAGCGTCAGTTACAGACCAGACAGCCGCCTTCGCCACTGGTGTTCTTCCATATATCTACGCATTTCACCGCTACACAACGAGTTCCACTGTCCTCTTCTGCACTCAAGTTTCCCAGCTTCCGATGCACTTCTTCGGTTGAGCCGAAGGCTTTCACATCAGACTTACAAAACCGCCTGCGCTCCCTCTACGCCCACTCAATCCGGACAACGCCTCCCACCTACG
+
AA>A11D1D3DFGGB11A111B0B0AAFGFEGEAAB02BGB111BFG0FFBBBF/AAEAB/E?/EFB0@0/>DFFHGF2BB@2@22G?E?A/2FBBGEEGGE1FF////?<?BFDF11>GHBGD1F>>BGHB<@F1@222@GF@0@1?F?<<?<<??FF1<1..>.-0/<G-@C<.<C/CGFGGCCG0</C0;00=;C.A-;A..;9A-;.9B//99-99-B--99/;/;---9@-A-----;-;ABA//-
@M03896:38:000000000-B4D98:1:1102:11661:2886 2:N:0:166
CCTGTTTGCTCCCCACACTTTCGAGCCTCAGCGACAGTTATCGTCCAGCAAACCGCCTTCGCCACTGGTGTTCCTCCTAATATCTACGCATTTCCCCGCTACACTAGGAATTCCACTTACCCCTCCGCCACTCTAGTACGACAGTTTCCAATGCAGTACCGGTGTTCACCCCCGTGCTTTCACATCAAACTTCCCGCACCGCCTCCGCTCCCTTTCCACCCACAACATCCGGATAACGCTTACACCATAC
+
A11>AF3>B3@BAEBE1A11BB000BE0BCAGA0A/AB22DF/BAA/10001BAAAAEABB?E/?F1010BEBEBFC0B1122BF2@/>/>/2F2BE/>//>BBBF10B111DG2B11110B??EC/<?@CGH111<1@//?A-111>=F1>1<=11=0=.---<.0=0CCCC@..;.00C0FG009009000;;.9-@-;9;A-;-;9@;9-9;/;/BAAE----9/;/-----/;A@-:-//;9-//B
@M03896:38:000000000-B4D98:1:1102:12077:3181 2:N:0:166
CCTGTTCGCTCCCCACGCTTTCGAGCCTCAGCGTCAGTTACAGACCAGAGCGCCGCTTTCGCCACCGGTGTTCCTCCATATATCTCCGCATTTCACCGCTACCCATGGAATTCCACTCTCCCCTTCTGCACTCAAGTTTGCCAGTTTCCACAGCGAACTATGCTTGCGCCACAGCCTTTAACTTCAGACTTCTCCAACCGCCTGCGCTCGCTTTCCGCCCACTAAATCCGCACAACACTCCGGCCCTACC
+
AAAAAFFADAAAGGGE0AAAFG000BEFH11FE/AEEHGFFFE1BG0AGA0/AAA>>>FGCFCEEHE/>E/?GHHFG01>FEGHH2GFF/?AGH2FG/>//<0BBBGE1DGFHFDFDFHH0@BCGHH1F<CGC0<1<?111>111<FGFG1G0><-<<<0<D0;;0.-;;:;.CGEGFF0;C0FGF00;9000:009;A--9;---;9A@;--;//9-;@A-9///9::---9--9-;//-9--;---9-
@M03896:38:000000000-B4D98:1:1102:11055:3774 2:N:0:166
CCCGTTCGCTACCCTGGCTTTCGCATCTCAGCGTCAGACACAGTCCAGAAAGGCGCCTTCGCCACTGGTGTTCCTCCCAATATCTACGCATTTCACCGCTACACTAGGAATTCCGCTTACCCCTCCGACACTCCAGTACGACAGTTTCCAATGCAGTACCGAGGCTCAGCCCCGGTCTTTCACATCACACTTACACAGCCGTCTACGCTCCCTTTACACCCAGCAAATCCGCACCACACTGGCCCCCCAC
+
1>A111B1>A1A1FD11AB0AAAEA0EHEFGFC0ABECHFHG0BGBABBAA10B/AAE?B/EAAE1B010/BFFG1FF0001BGGHHGGEEEFFFGH/>@EEHHFBFBCFCFGF0CCACBCF/FFGCGCCC1?0<1@GF/.>@-<1F><<><1CG==0=G..<--..0::/CCC-;ACF99;B9FFF09C/09CFFF.;E?9;FEF---;B?-/;BBFFFB?----//;;------;--//--;;@@-9A
@M03896:38:000000000-B4D98:1:1102:10161:4014 2:N:0:166
CCTGTTTGGTCCCCACGCATTCGCCCCTGGGCGTCCGTCTTCGTCCAGGGCGCCGCCTTCGCCACCGGTCTTCCTCCAGCTCTCTACGCCTTTCACCGCTACACCTGGCATTCTACCCCCATCTCCGCTTCTCCCGCTTCCCACTATCATCTGCAGCTCCCATGTTGTGCCCGGGGATGTCACCTCTGTCTTACCAAACCGTCTGCTCGCGCTCGCCGCCCCGTCACTCAGACTAACGCATGCACCCACCG
+
>1>>A1B11>BF1A1A1100AFBE0BEC00A0/////ABBE2/0///AE////E/>E?>F>EE/?0?>/>/BBD1>>010111BB>1///B?1FGBGA>///1?0??0?0F1<11?10/>-0<=11.....0<0/<<C<.//;../;CC00;::0///;/;F0/;00/.00;:---;..9/99/;:B99BB///9//;----;AA///;-99;----;-----;A--///://///;-9---///9---:-
@M03896:38:000000000-B4D98:1:1102:12498:4450 2:N:0:166
CCTGTTCGCTCCCCACGCTTTCGCGCCTCAGCGTCATTTCCAGACCAGACACTCGCCTTCGCCACTGGTGTTCCTCCCCATCTCTACGCATTTCACCGCTACACGTGCAATTCCACTCTCCTCTTCTGCACTCAAGCCCCCCAGTTTCCAATGACCCTCCACCCTTGAGCCGCGGGCTTTCACATCACACTTAAGAACCCGCCTGCGCGCCCTTTACGCCCACTAAATCCTTCCACCCCCTGCCCCCTAC
+
>AA1>BD>AAAAGGGE0AE0AG0B0AEEEBABABA/0BD2DB1ABGFBF/B01B/AEEAG/EEEEBB010B?FEDHH/?FGGBFFBF/E/?EGGEGH<>E@EBG/B///BBFGHFF1F1GHHHFGGD@DFGD@?1<1//?CC-.>1>FG1=D/0<<CBGF/<..://00;C--;-;99CBF0B00:0/;;9B//9/;-AA-@@B-9-9-9-;-9/9B--99::-///;;B///99/--9---;;-;9--;
@M03896:38:000000000-B4D98:1:1102:12837:4500 2:N:0:166
CCTGTTCGCTCCCCACGCTTTCGCTCCTCAGCGTCATTATCCGCCCAGACACCTGCCTTCGCCATTGGTGTTCCTCCCGATCTCTACGCATTCCACCCCTACACCAGGAATTCCACCCCCCTCTACTCCACTCAAGCTTGCCCCTACCCGTCCCAGTCCCACCGCTGACCCCGGCACCTTCACATCTCCCCCACCAAACCGCCTGCGCGCCCTCCAACCCCAACGACACCGCCTCACCCCCTTCCCCTAC
+
>A1>>FF1>>AACEFG0AAA0FAE0BEC0DGF/EEE02222D//EE/EE/BBB00BFB1B/BE?/1@11/B?BB21F?/>/>0FFFF/>?E?2BFGF/><?BBF</0/<BG1B1B10//>//??1D1?11?F??11>110><1...00.....<<</0<C0..:---;:;/9-----./;/00000;00/..--9--;E99-9-;----;-9----//--;----9-9;9--9-;/E--99--;/9B--9
@M03896:38:000000000-B4D98:1:1102:19445:4726 2:N:0:166
TCATAGAAATTTCACGCGGCGGCAAGTTGCCATACAAACCAGGGTCGCCAGCAATATCTGTATAAGTCAAATCACCTTTAGCTTTAAGGTACTGAATCTCTTTAGTCGCAGTAGGCGGAAAACTAACAAGCGCAAGAGCAAACATAGTGCCATGCTCAGGAACAAACAAACGCGCCACAGAATGTTAATAGGTCTGTTAAACACGACCAAAAAACTGGCCTAGCTAACTTTGCTCAGTTCCATCAACATCA
+
1>AAA@FFFFFFGGG1B10AAAA//A1BADF1FGFF1A/BF?//>B>>A/@BB0@1BB2BF22@22@BBF@2BFGHHGFG1B1>BGFB1FFFF>GHBG2BB21B1BF/>>?/<11@<<<C?<C11<>F1<C.>-A<<G/<GFGFFH0;:;CCH0C0;G//;GGGFF.;AAA.;--;.CA;BFBB090;/99/9;///9/;:9FF-@@@?--;--;//9-9/:/;//99:///////;//;///;;;/////
@M03896:38:000000000-B4D98:1:1102:18628:4875 2:N:0:166
CCTGTTTGCTACCCACGCTTTCGTACCTCAGCGTCAGGTTATGGCCAGAAAGTCGCCTTCGCCACCGGTATTCCTCCTAATATCTGCGCATTTCACCGCTACACTAGGAATTCCACTTTCCCTTCCATACCTCAAGATGAGCAGTTTTAAAAGCTTACTATAGTTGAGCTATAGGATTTCACTTCTAACCTGCATACCCGCCTACGTACCCTTTACGCTCAATGCTTCCGGACAACCCGCCGTCCTTAAGT
+
111A1131133DGCFE11AC0F0AAFFFEEGF0EE?0C1111A1FBGHF01AD2/AEAAGAAECGGE///?@FGFFG0FGH22GE2E?EEEEFFGHH/>@ECBFBHHFBGG1BGF<>FBGFH<1FGFFD00DG1C1<F1F1@<0@121FF111?11<?11@11?>1>1>111=1<F1=FFFDF000000.0.</000</.:CC:/.C:::FF/B00.;...090/0;CB.-.9--9-9-----9:-/9///
@M03896:38:000000000-B4D98:1:1102:11562:4988 2:N:0:166
CCTGTTTGCTCCCCACGCTTTCGCACATGAGCGTCAGTTCTTGTCCAAGGGGCCGCCTTCGCCTCCGGTATTCCTCCACATCTCTACGCATTTCACCGCTACACGTGGAATTCTACCCCTCTCTACAAAACTCTAGATGAACAGTCTGAAATGCAATTCCCACGTTGAGCTCGTGGCTTTCACATCTCACTTATCCATCCGCCTGCTTGCCCTTTACGCTCAGATATTCCTATTACCGCTCGCACCCTCC
+
>A111@FFFFFFAEEE1AAAAFAEAFEDB11AAFEEEGGFGHDGHHB1D//AEE/AEFFH/?/?EGE>>E/FGHHHFBGFHHHHHGGFEEEEGHHHH/<>@<BFC0//<<GHFGFG1<GFBCHHGF?<1?FHHDH?F11GGFG0<FDFB1<1<=1<<1>DHH.<C..</<=CC-.:-;CCGFGB0C0CCF00CFGBFBFF.;..AF/;0.;;/90;C.;-:-/////;99//9/;/;-9-9-99--;;-9
@M03896:38:000000000-B4D98:1:1102:19947:5081 2:N:0:166
CCTGTTCGCTCCCCACGCTTTCGCGCCTCACCGTCAGTTACCGTCCAGTAATCCGCCTTCGCCACTGCTGTTCTTCCTTATATCTACGCATTTCACCGCTACACAAGGCATTCCGCTTACCTCTCCGGCACTCAAGACCTACAGTTTCAAATGCAGATTCAGGGTTCAGCCCCGCGATTTCACATCTAACTAGCATGCTCGGCTGCCCGCCCCATACACCCCATCGTGCCGACCTACCCTTCCCCCCTAC
+
A1A1>BDAA1>AF?1E0000AG0E00EEEBC0AFEA/BADD1BAB/A1BAA2FA/FEEAG////B@F111B1FB121B@D122@@B@/>?>EFHHHH/>/E/BF1/<//B1<B20//??B01<1@@//</><001?1?011>11<1G><F1=GF>=1<0<DF0.<<.000/..---:-.9900099000;900/:90;0;.-..:---9--9---99;//---9:-9-9----9-;/-;//-/-------
@M03896:38:000000000-B4D98:1:1102:23644:5270 2:N:0:166
CCTGTTTGCTCCCCCCGCTTTCGCGCCTCAGCGTCAGTTGTCGTCCAGAAAGCCGCTTTCGCCACCGGTGTTCCTCCTAATCTCTACGCATTTCACCGCTACACTCGGAATTCCGCTTTCCTCTCCGACACTCCAGTTCGCCAGTTTCCGTCCCCTCACGCGCTTATGCCCCGCCCTTTTCAGACAGCCTTACCCAACCGCCTGCGCGCCCCTTACGCCCCTTACTTCCGTCCAACCCTTGCCACCTAC
+
AAAAABF1BBFFGE1EAAAAFGCE/AEFG1ABFEGAEHHCFHEFGG/AFB11FC/>/?/F//>BEGE/@EEEGHHHGB1BF1BFGGGEE/ECFHHHG?CCGGFGB0//CFFFGF?A/CFHHHHH0FCCC-A1<//<0=<.-<.-:;CCG.:CCGG/CCC9.;--;.0;;CFC---;@B/;////;---A-9::B/;-AA-9---;-@--9---9/9--;----;/;FFF-/;--//-:-9-///;;-9;
@M03896:38:000000000-B4D98:1:1102:11533:5288 2:N:0:166
AAGTGAGTAGTACAGGAGTCGGACTAATACCTCGCTGGCAGCACACAACCCAAAGAAATTAGTCGAAGTCTAGGCGATCGCCGTACAGTTACAACAAAATCATGACGCGAAAGCGTAACTGCAGACCTCTCCATCAAATACACACAACCGGTCCTAGCAACAACACTGGATCAGTATAACAATGCAGATGCGAAGTGAGAGGTAGATACACTTGCTAGACCGATGGACATGCATTGTGAGCAATATATCTT
+
>1111@113133B33111111100001331111B0000/0//00A0/A/////A0000DAE122A////12@210/////////>//2222B111//001112121///////@/////2111110?1110?111<11=11111<..<.--<--0=0/00...;..00//00.0:000;00000/000000-.--.0000;./000/////////////;/----9/////////////////////////
@M03896:38:000000000-B4D98:1:1102:12003:5596 2:N:0:166
CCTGTTCGCTACCCATGCTTTCGCTCCTCAGCGTCAGTTACTACCCAGAGACCTTCCTTCGCCATCGGTGTTCTTCCTGATATCTGTGCATTCCACCGCTACACCAGAAATTCCATTCTCCCCTGTAGTACTCACATCAGCCCGTATCACCTTCACGTCCAGGTCTAAGCCCTAGGATTTCACAGACGACGTAACAAACCGCCTACTAGCACTTTACGCCCAGTCCTTCCGGACAACGCCCCCACCCTAA
+
AA?>11B>>1AAGFGA1BBBAF0B0FFFFFBFEBEEB22FDFBGGHHFG/0FFE1BB1FF/BF/AFA>??EEFGFGH@FGH2FFF2B2B2B2B22BG/>/>EEGHHEGCGD1FGH22BBGHFGF/<>222FGDD11>B11BBE//<0@2@F11<<?<0/?A10?1=1>1><F0F<0<1=0DBG00<.<----..:;0.CE--A?.C00;;090/B00..-9../////;/--;9-9A;--;-9-9:A-:-
@M03896:38:000000000-B4D98:1:1102:22123:6037 2:N:0:166
CCTGTTCGATCCCCTCACTTTCGCGCTTCAGCGTCAGTTTCGCTCCAGTGAGCTGCCTTCTCAATCGGCGTTCTTCGTGATATCTAAGCATTTCACCGCTACAACACTAATTCCGCCCACTTTGTGCGTACTCAAGGAAACCAGTCCACGCTGCAGTCCACATGTTGAGCATCTACATTTCACAACACCCTCACTCTCCGCCGTACTCGCACTTTAAACCCACTAAATCCTACTAACGCCTCAACCTGCC
+
>A111BB>?31>1A1ABABB1B00000AA1DBAAAA/D22BAEAFEEBBB11B11BGADG1B221DB///>>/>1BB0?B0@DFGFDGCFGF22BGE/>>EEBBF/F1<<1BFF0<///<BB@1@0@??/BG1?111?00??CA?1>1<..<><010/<<0/00=0=0<00000;;0;:0G00:0..C.:C.;.0000;..9-;:9.0.9-;-:////;;AA--/9//9///;///;-;---//:;:--9
@M03896:38:000000000-B4D98:1:1102:14087:6809 2:N:0:166
CCGGTTCGTGCCCCTAGCTTTCGTCCCTTACCGCCGGACCCGTTCTGGTGACACGCCTTCGCCACTGGTGGTCCCTCGAGGATCACAAGATTTCACCCCTACCCCCAAGGTACCTCTCACCTCTCCCGGTCCCAAGCCAAACAGTATCCCCTAGCAGCCTGACAGTTGACCTGCCAGCTTTCCCAAGGGACTTACCTGGCCGGCTCCAGACACTCTAGACCCAATAATAGCCGTTACCACCCCCTCCCCC
+
>1>1>1>>1>1>CECC0A3B3B0ABEFHBE1FE0///AA/BF/BFF11BE11D1/>B0EGFEGEE@B010?>1EFGF?////0B>0<BB0<EFFHEHH?GGHHHGB/CE/<1>DBGFHF1GHHGF0F</>--F<C.><F/<GC/0<0=0FF/.//:0;C/.::00000;000;.;90.90;;;FBF..9.;.990/99...---9--:999-9//;9::/;9--;BB/:///---;-;//------;---
@M03896:38:000000000-B4D98:1:1102:12811:7540 2:N:0:166
CCCAGTTTGGGTCTTAGCTATTGTGTGTTCAGATATGTTAAAGCCACTTTCGTAGTCTATTTTGTGTCAACTGGAGTTTTTTACAACTCAGGTGAGTTTTAGCTTTATTGGGGAGGGGGTGATCTAAAACACTCTTTACGCCGGTTTCTATTGACTTGGGTTAATCGTGTGACCGCGGCGGCTGGCACACAATTACCATACGAGACGTGTGTAGATGTCGCTGGTCTGTGACTGCTTATATAGACAAATAA
+
AAAAAFFFBA?AFCBDGGGFFGFFH44FBFFHHHGHCFDHHH5GHHHHHHGEGHE2GFFHGHH5GEFFB5FGA3FGHHGHGGHGBDGGF3@GGCGFEGFGFFGGFB3FGBBG/?////</BEGGBFGHHHCCFHHGFHF<AC</<?/>D1DGBDDDF11H.FEEFDE.<CGFGHCD---;AAAB.A99FFDFFBFFB//9..AA...E./.;9//////....9///////;;//////9//////..///
@M03896:38:000000000-B4D98:1:1102:20647:7637 2:N:0:166
CCCGTTTGCTCCCCACGCTTTCTCACATTAGCGTCAGTTCTTGTCCAAGTGGCCGCCTTCGCCTCCGGTATTCCTCCACATCTCTACGCATTTCCCCGCTACACGTGGAATTCTACCCCTCTCTACAAAACTCTAGCTGAACATTCTGAAATGCAATTCCCAAGATTAGCTCGTAGCTTTCACATCTCACTTACCCATCCGCCTGCTTTCCCTTTACTCCCAGTTCTCCCGATCCACTCCTACCCCCTCC
+
>AA1>BF1BDFFGEGG1AA0FG3D3DFE311BABBEEAFDF1ABBF2BBB1BAB/AEEEG/BEEEH>/>>FDGFFFGGHBGHBGDBB>>EECDB2FG/>EE@BF?0///1B<BGDHHHHFCCGHGG1<1@FGGF111?111?<11?<111??1<1=11FHHG0.01110<<=.<..<D=DGFHGFCCG0;;C0;CGGFHH:CCC.;/90;0=000CB0;/A90;;0;00:.;9--///;-9//--;=-BB
@M03896:38:000000000-B4D98:1:1102:23727:7959 2:N:0:166
CGTACGCCGGGCAATAATGTTTATGTTGGTTTCATGGTTTGGTCTAACTTTACCGCTACTAAATGCCGCGGATTGGTTTCGCTGAATCAGGTTATTAAAGAGATTATTTGTCTCCAGCCACTTAAGTGAGGTGATTTATGTTTGGTGCTATTGCTGGCGGTATTGCTTCTGCTCTTGCTGGTGGCTCCATGTCTAAATTGTTTGGAGGCGGTCACAAAGCCGCCTCCGGTGTCATTCAAGGTGATCTGCTT
+
>3>AAAAAA@DDEGG5FF5FFGBFGEFFDGFFGDGGCBFCAFHHHHHHFHFFHHEEEEEH5BFGBDG>EE?EED1?FGBFEEGGGHHFD3B?FGGFFEG4FGHGHFBGHGGGFFFB1FFFGHGFBGHH210FG1?GHHGGFGGH//??F1FGFGFG1><-<=<D000=0;000;0;0:;0:CC...::9;00;0=BF00;0;C/A//99;?--.//:.9BF@;=DA?;-99.9/9:;/9///;//////9/
@M03896:38:000000000-B4D98:1:1102:7580:8136 2:N:0:166
CCTGTTTGCTACCCACACTTTCGAACCTCAGCGTCAGTTACAGACCAGAGAGCCGCTTTCGCCACTGGTGTTCTTCCATATATCTACGCATTTCACCGCTACACATGGAGTTCCACTCTCCTCTTCTGCACTCAAGTCTTCCAGTTTCCAATGCACTACTCCGGTTCCGCCGAAGTCTTTCACATCACACTTCCACGACCGCCTGCGTTCCCTTTACGCCCACTACATCCTTACAACACTTCCCACCTC
+
>AA11B3BBFDDGGAE1ABABF000BE0EGCGCFG?0DADFFFEGHF0F/0B/B/EAE/B/B/AEF1>10??GEFHFGGHH2GGHHGFE?EAEGBGH/>EEGGHBE1010B0FGGBBCHHH1FGDFF1GBHFF011FF>GGGD12>@BG2@@1@DFFCGHFB//<<.1>EC----.=0<=DFF0CG000;;GB0;:.:;@@@@BA??A.;;;00;9=--9@---;/9/;;//9;/99-;///99/;A--
@M03896:38:000000000-B4D98:1:1102:10306:8354 2:N:0:166
CCTGTTTGCTCCCCACGCTTTCGCACCTGAGCGTCAGTCTTCGTCCAGGGGGCCGCCTTCGCCACCGGTATTCCTCCAGATCTCTACGCATTTCACCGCTACACCTGGAATTCTACCCCCCTCTACGAGACTCAAGCTTGCCAGTATCAGATGCAGTTCCCAGGTTGAGCCCGGGGATTTCACATCTGACTTAACAAACCGCCTGCGTGCGCTTTACGCCCAGTAATTCCGATTAACGCTTGCACCCTCCG
+
AAA?AFFFFFFFGGBE2EEAFGFEEEGHGF2FEGGGGHGHGHHHGFEHHGCGEGEGGGGHEEDEEG?>E/FGHHHHGFFBGHHHHHHGGDFFGGHHHGDGCCGHHHGACGHHHHHGHHHGGCFGGHF..AEHF<G0<G0<GGG0::CCCCFGF:CCCGGHGGC.;0/;BFGG@@?BGDFGGGGBFFFBFFFFFFFFEFFFBBBDFFBDFFBB9DFBFFD=BDF/;BBFFF/.A.DFF.=.99.;:BA..:.
@M03896:38:000000000-B4D98:1:1102:10309:8373 2:N:0:166
CCTGTTTGCTCCCCACGCTTTCGCACCTCAGCGTCAGTCTTCGTCCAGGGGGCCGCCTTCGCCACCGGTATTCCTCCAGATCTCTACGCATTTCACCGCTACACCTGGAATTCTACCCCCCTCTACGACACTCAAGCTTGCCAGTATCAGATGCAGTTCCCAGGTTGAGCCCGGCCATTTCACATCTCACTTAACAAACCGCCTGCGCGCGCTTTACGCCCAGTAACTCCGATTAACGCCTGCACCCTCC
+
ABBAAFFF5FFFGGCEEEEFFGAFEGGH2BGGFGEEGHGD5D2FEF1B310AA>EEEGGHAEFGDGE>/EFGGDGHF03BFHHHHGHGG<EFHHHHHDBDGCFGGF0?CFGGG2FFGFFC@DGHBF<..<AHF/<0D<<<.CGC:0:;::0;G:C;;CGFCH0:99//CFFE----:/;FBFFFFGF0=;FFB/;;/;AABBBFAA@--;9;-;9;F.9>BF.9/9/;BF??...BFDB-.;9.BFFAEF
@M03896:38:000000000-B4D98:1:1102:24574:8489 2:N:0:166
CCTGTTTGCTCCCCACGCTTTCGCACCTGAGCGTCAGTCTTCGTCCAGGGTACCGCCTTCGCCACCGGTATTCCTCCAGATCTCTACGCATTTCACCGCTACACCTGGAATTCTACCCCCCTCTACGAGACTCAAGCTTGCCAGTATCAGATGCAGTTCCCAGCTTGAGCCCGGGGATTTCACATCTAACTTAACAAACCTCCATCATGCGCTTTACTCCCAGTCATTCCGATTACCGCCTGCACCCTCCG
+
AAA1AFFFF3FFFGCG1AA0AB0BBEEEF0FHGGEEEHHHFH/FEGGG0/A0BB/AE?EGAEEEFHE//>?GFEGHGBFBGFDGFHF/E?EEHGHHH/>>EE1BBE00<BFFFFFHHGGGGGFFGGCA///FFC11><10<GFG1><DGB0=0<00<DGHDH<.0:/.0:;CAC--A.9;FBF0BFG00:CF9FC9CAEA/9.//9///9-:@BFFF/BFE-/9///;/B/9---//-----9;;/--9A-
@M03896:38:000000000-B4D98:1:1102:21262:8543 2:N:0:166
CCTGTTTGCTCCCCACGCTTTCGCACCTGAGCGTCAGTCTTCGTCCAGGGGGCCGCCTTCGCCACCGGTATTCCTCCAGATCTCTACGCATTTCACCGCTACACCTGGAATTCTACCCCCCTCTACGAGACTCAAGCTTGCCAGTATCAGCTGCAGCTCCCAGGTTGAGCCCGGGGATTTCACATCTGACTTAACAAACCGCCTGCGTGCGCTTTACGCCCAGTCATTCCGATTCACGCTTTCACCCTCC
+
AAA3AFF4DFFFFEFEAEECFG2EEEGGBBAFEEE2ADFGGH2GDE13310AAE0EEGGH1BE?EH1/>EFGHHHHGFHBFFGHHHG?EEEGHHFHH/CGGCGGGG?0G1FHHHFHHHHGDCGHHHG..<<0<0/<<GF<<C=0:;CHF00;///;/:;GEF0.9;9/9;FEB-9-9;CFFFFBFFF/;;BFBBF/9.;EBB?DFF-9::;@>.AB9.;9;.99/B/;FFF...//:.;9..9;:FF?9D
@M03896:38:000000000-B4D98:1:1102:9412:8587 2:N:0:166
CCTGTTTGCTCCCCACGCTTTCGCACCTGAGCGTCAGTCTTCGTCCAGGGGGCCGCCTTCGCCACCGGTATTCCTCCAGATCTCTACGCATTTCACCGCTACACCTGGAATTCTACCCCCCTCTACGAGACTCAAGCTTGCCAGTCTCAGATGCAGTTCCCAGGTTGAGCCCGGGGATTTCACATCTCACTTAACAAACCGCCTCCGTGCGCTTTCCGCCCAGTAATTCCGACTAACGCCTGCACCCTCC
+
AAA>>BFF5DFFGGGGEEECCFAEEGGGBFGGGAA22FFGFGAGFGGBF10AEEEGGGGH1EDDGH?EEEEFGFHHFGH3DGHHEHG?EEEGHHFGHDB@DCFHGH00?FFHHFGHHHHGG?A0<GFA.CDFF0C<DGF/GHF0:0<CG00;0:G<0:CGGC0.:99;;FFG?-:-B./;B000;B//;;BFF//BB.A?BBB..;:;..---:A/;.99-;.9;F//;/;.---99.--.999:/;AAD
@M03896:38:000000000-B4D98:1:1102:16918:8794 2:N:0:166
CCTGTTTGCTCCCCACGCTTTCGCGCTTCAGCGTCGGTATCTGTCCAGTGAGCTGACTTCTCCATCGGCATTCCTACAAATATCTACGAATTTCACCTCTACACTTGTAGTTCCGCCCACCTCTCCAGTACTCTAGAAAAGCAGTTTCCAACGCAATACGGAGTTGAGCCCCGCATTTTCACATCAGACTTTCTTTTCCGCCTAGACGCGCTTTACGCCCAATAAATCCGGATAACGCTTGCGACATACGT
+
ACCBBFFFFFFFGGGEAEEFFGEEEGGGGGHHGGGEGGGGHHHHHGHHFFFFFHFGHHHHHHGHHHEEEEEHHHFHFBGFGHHHHHHGEFEHGHHHHHHHHFFFHGFHFBFGHH<EEGGGFFGGHGG2FFHHGGF2@2@G2@F0<FGHHGHHD<@A<GH..E.C/=D<<GEF<DGDGBGHFCGHHFC0CCCFG0;CFGG;AAFDFBG.A;:9:9BF9D-BAEBBBFFFFACAADBB.-.;.;--@@.:B./
@M03896:38:000000000-B4D98:1:1102:26225:8842 2:N:0:166
CCTGTTCGCTCCCCACGCTTTCGCTCCTCAGCGTCAGTAACGGCCCAGAGACCTGCCTTCGCCATTGGTGTTCTTCCCGATATCTACACATTCCACCGTTACACCGGGCATTCCAGTCTCCCCTACCGCACTCCAGCCCGCCCGTACCCGGCGCGGATCCACCGTTAAGCGATGGACTCTCACACCGCACGCGACCAACCGCCTACGATCCCTCTACGCCCACTACTTCCGGATAACGCCTGCAACCTCC
+
AAAAA131AAAAGEFE0EE0AF0EEHGFGGFGEAE?/DGGFF/AEEF/CEEGFF0GHFFG/E?/?F11B/?EFG1GFCE?//>GHFGDFB>2GDBGFEB/??FGH/>C/>FGGGD1@F1FDFAGGF0<@/ACHHG<>FG--@C-A@C.;:-;?9-:9-A9BFF?.9-;/:-9-99/;B/;B/9;/;9--;----9-;;9A-@;A-9-;-:-;99-/99-9;---/;//;;9----/9-;----9/;-9/;
@M03896:38:000000000-B4D98:1:1102:18279:9062 2:N:0:166
CCTGTTTGCTCCCCACACTTTCGCACCTGAGCGTCAGTCTTCGTCCAGGGGGCCGCCTTCGCCACCGGTATTCCTCCAGATCTCTACGCATTTCACCGCTACACCTGGAATTCTACCCCCCTCTACGACACTCAAGCTTGCCAGTATCAGATGCAGTTCCCACCATGATCCCGGGGATCTCACATCTTACTTACCACACCGCCTGCGTTCGCTTTACGCCCAGTACTTCCGCTCAACGCCATCACCCTCCG
+
AAA111DFFFFFG1FE1A11BG0AA0A0B0ABABAEBDA1DFABEEE1BECEEA/EEE>FCEEGGGC?/>EFBG2BFBFBGFGF2BD?E<EEGGDGFCB/CBFGHG0<?FGFFD2FGH/ACCGHGGF..-<<C//0<<D/<<=00;;C;000::;:0;0::C...00:0;BBB@-@-9.9C0BBFGE9;FF///9//-9A@?>?AF;9---;--A/;--9---////9;B-;---/;-----9/;-;AE--
@M03896:38:000000000-B4D98:1:1102:7390:9074 2:N:0:166
CCCGTTCGCTACCCTGGCTTTCGCATCTCAGCGTCAGACACAGTCCAGAAAGGCGCCTTCGCCACTGGTGTTCCTCCCAATATCTACGCATTTCACCGCTACACTGGGAATTCCCCTTTCCTCTCCTGCACTCCAGCCTAACAGTTTCCAGCGCCATACGGGGTTGAGCCCCGCATTTTCACGCTCGACTTATTACGCCGCCTACATGCTCTTTACGCCCAATAATTCCGGACAACCCTCGCCACCTAC
+
AAAA11CADAAAFGG1AGGFFG?E0EFFGGFGEEE/EGHHFG0BGHFBGGGBAAAEEEAHAEEGFF@0BF>BGHGHHGGHHHHGHHF?E?EEHHHHHEGGGEEGF1<FCBGGGHGHHHHHHFHGHHB1GBGHF0FFGGFBGHHFDGFGFH1F/<@EFHG>E?C<C@BCCGEG-@-:E0CBF;.C;C-9;.;C09F0.;A;@@B?F;B;F/BB/F/B-;-@9A;/;;/:;/-;=;:;-;-:9;-;AFFBF
@M03896:38:000000000-B4D98:1:1102:6772:9400 2:N:0:166
CCTGTTTGCTACCCACACTTTCGCGCCTCAGCGTCAGTTGGTGCCCAGTAGGCCACCTTCGCCACTGGTGTTCCTCCCGATATCTACGCCTTCCACCGCTACACCGGGAATTCCGCCTACCTCTGCACTACTCAAGCAAAACAGTTTTGAAAGCAGTTTATGGCTTGAGCACATAGATTTCACTTCCACCTTGCCTTCCCGCCTGCGCTCCCTTTACACCCAGTACTTCCAGACAACGCTTCTGCCCTCCG
+
AAA111@1B@3BGCFGGABAAB000AEAEGHF0BAA/2A1BA/BFGF/11A1BA/BBE1B/BBEEF1>10/EFEFHHFE/>/>FGDF/E/B/BG1EG///>EFGFE//C?BCGH0?E</FGGDFFG1?FFGHHB1110010><0<>1<0>111///<0<=0</./.-.0;0:CG0:0;0;CCHCFHHH0;C09/;FFB99BA-ACAA@@BFE-9/////;A--;B/99BF///;9-9-;-:9///9:;-;-
@M03896:38:000000000-B4D98:1:1102:20438:9681 2:N:0:166
CCTGTTTGCTCCCCACGCTTTCGCACCTGAGCGTCAGTCTTCGTCCAGGGGGCCGCCTTCGCCACCGGTATTCCTCCAGATCTCTACGCATTTCACCGCTACACCTGGAATTCTACCCCCCTCTACGAGACTCCAGCTTGCCAGTATCAGATGCAGTTCCCACGTTGAGCCCGGGGATTTCACATCTGACTTAACAAACCGCCTGCGTGCGCTTTACGCCCAGTAATTCCGATTAACGCTTGCACCCTCC
+
ABAAAFFFFFFFGGGF?EFFFGEEGGGGFGHHFGEEFHGHHHHHGGGGHCGGEFEGGGGHEEFFGHE>EEGHHHHHGFHGHGHHHHHGGFGGHHHHHDDGGCGHHHFGBCGGHHHGHHHGGGGHHHGA.C<GF/<<<C0/<GG:;;GGF:CG0:;;;CGHHH.-.9;=CFGFD--:@AFGFFFBFFF/9BFFFFBB9.AECFFFFFFDDA@B-.;BFE9;B?.://;BFF/.;9.;;;@D.;:/:BDEF?
@M03896:38:000000000-B4D98:1:1102:21496:9742 2:N:0:166
CCTGTTTGATACCCACACTTTCGAGCCTCAATGTCATTTGCAGCTTCGCAGACTGCCTTCGCAATCGGAGTTCTTCGTGATATCTAAGCATTTCACCGCTACACCACGAATTCCGCCTGCCTCAACTGCACTCAAGATATCCAGTATCAACTGCAATTTTACGGTTGATCCGCAAACTTTCACAACTTACTTAACCATCCATCCACTCTCCCTTTAAACCCAATAACTCCGGATAACACTCGCATCCTCC
+
AAA>AFF1BFDFGGDEEGF1BB0B0AEGHHGHEGFB22DGF21BAB1/BBE/B11BFFBGFEEEEG/AE/BBF21D>BBBC2FGHFBFFFFHFHFHH/>EEGEGHEF?/?CEFF0?E?/BB1GBCF20B1FGC<1BF1@FGH21@GFFF2G2?<1?11?GGH?/<?-<1>=0<->@GGDDGBGHHGF0<DDHHHFB0CHHHGH.0:0:<CGF/;00;FF:EG.;000;;F:-..99C0/0;--9A@F/;9
@M03896:38:000000000-B4D98:1:1102:8554:9892 2:N:0:166
CCTGTTTGCTCCCCACGCTTTCGCACCTGAGCGTCAGTCTTCGTCCAGGGGGCCGCCTTCGCCACCGGTATTCCTCCAGATCTCTACGCATTTCACCGCTACACCTGGAATTCTACCCCCCTCTACGAGACTCAAGCTTGCCAGTATCAGATGCAGTTCCCAGGTTCAGCCCGGGGATTTCACATCTGACTTAACAAACCGCCTGCGTGCGCTTTACGCCCAGTAATTCCGATTAACGCTTGCACCCTC
+
BBABBFFFFFFFCEBEAEEFFGFEEGGGHGFHEEEEGHFHHFHHGGFHHG0EEEEEFGGHAEEGGHC@>EGHHHHHHEFEGGHHHHHGGEFEHHHHHDBD?@GHHHE0CCFGHHFFFHHGGCDGGHGD?DGHF0G<GHFCGHH0:;;CFGFHHCGFCBGGGC0.CB090;CFCB-@A9/CF0F0FFF9FFFFF/BB/9AAFFF?..@AFFAF-A.;B..9-AA///99B9FA..;9;.9:...9;FFEE
@M03896:38:000000000-B4D98:1:1102:8536:9898 2:N:0:166
CCTGTTTGCTCCCCACGCTTTCGCACCTGAGCGTCAGTCTTCGTCCAGGGGGCCGCCTTCGCCACCGGTATTCCTCCAGATCTCTACGCATTTCACCGCTACACCTGGAATTCTACCCCCCTCTACGAGACTCAAGCTTGCCAGTATCAGATGCAGTTCCCAGGTTGAGCCCGGGGATTTCACATCTGACTTAACAAACCGCCTGCGTGCGCTTTACGCCCAGTAATTCCGATTAACGCTTGCACCCTCCG
+
AAABBFFFFFFFGG4EEFE2FGEEDFGGFBEHGGGGGFHHHHHHGGEHHFEEEGGGGGGHEEEGGHEEEGGHHHGHHGGFHHHHHHHGGFDFHHFHHGGGCCFGHHFECFGHHHHGHHHGGGGHGHG?.CEHFCGGGFDCEHHB:CGGFFFCC0::<:CGHF0;/:;:FGBACGCFDGGGGFGEFFFFFFBBBBFFF.EEFAA9AFFDDDBF-.A/F.:-;AEF/BFFFBFFDADF/9B.:?;//::EAD.
@M03896:38:000000000-B4D98:1:1102:14978:10175 2:N:0:166
CCTGTTTGCTCCCCACGCTTTCGCACCTGAGCGTCAGTCTTCGTCCAGGGGGCCGCCTTCGCCACCGGTATTCCTCCAGATCTCTACGCATTTCACCGCTACACCTGGAATTCTACCCCCCTCTACGAGACTCCAGCTTGCCAGTATCAGATGCAGTTCCCACGTTGAGCCCGGGGATTTCACATCTGACTTAACAAACCGCCTGCGTGCGCTTTACGCCCAGTAATTCCGATTAACGCTTGCACCCTCC
+
ABA?AFFFFFFFGGFEEEEAFGFGDGGHFGHHGGFEFHGHFHGHEEEHFC0EAEEEFGGHAEEEGHE?EEEGHFHHFFGGHHHHHGGFF<EGHHHHHDDGGCHHGH20<GGHHHFFHFHGGGGFFHF.<<C<</</<C0/<GF00;;CC::CHFBBCGHHHH.-9..99FFE9@?-;9CFFFFFFFF/;BFBBBB//;AE>>DFFFFDDFAF>D.999.=AD.//9/;;B/A;.ABB.@.9.;/;FD?ED
@M03896:38:000000000-B4D98:1:1102:22342:10175 2:N:0:166
CCTGTTTGCTCCCCACGCTTTCGTGCCTCAGTGTCAGTTACAGTCCAGAGAGCCGCCTTCGCAACTGGTATTCCTCCTAATCTCTACGCATTTCACCGCTACACTAGAACTTCTACTCTCCTCTCCTGCACTCAAGTTTCTCACTTTCAACGTCTTACTACGGTTGAGCCGTAGCCTTTCACCTCTAACATAACAAACCACCTACGCCCCCCTTACGCCCATCCATTCCCGATACCACCATCCCCCTACA
+
>>111BDCDBFFGG1E1AACAF00AAGFHFGFEFF2EGH2FFBDBG11B/BABFAAE//BAB/BEG00@1DGFGBGFB1B11FFBFF?>?EEBF2FH/>>EEEF>F>1B1FGHHBF>GBFFBHH0B<1BBFGHF112>BDDG21@@@F2>>//?0/1?FGH</0<>01>>-.<.>FGHG0DDD<.<00</000/00.:C.C:.CG;---;--9://..9A.//-9//;;/-;9@=//:-://:-9;-;A/
@M03896:38:000000000-B4D98:1:1102:14984:10192 2:N:0:166
CCTGTTTGCTCCCCACGCTTTCGCACCTGAGCGTCAGTCTTCGTCCAGGGGGCCGCCTTCGCCACCGGTATTCCTCCAGATCTCTACGCATTTCACCGCTACACCTGGAATTCTACCCCCCTCTACGAGACTCCAGCTTGCCAGTATCAGATGCAGTTCCCAGGTTGAGCCCGGGGATTTCACATCTGACTTAACAAACCGCCTGCGTGCGCTTTACGCCCAGTAATTCCGTTTAACGCTTGCACCCTCCG
+
>AA>AFDFBB@FF1CE1EA0AG0EAEGH00EGGGCA/AEG2GAFAE/EG/AEEE?EGE?GHECEEH?@E//EGGFHEFGFGHEGBFHGECEEGHHHF?@@@@DFGFFC0<GGGFHFGGFGGGGGFFGC.<CGF/G/CFB<CGH0:0:;;:;G00<<;CGHBC0.:0;;CFB.9:??@GFFF0;9FFF/9BF9:;BFB-AE?-@?-9-9;A-99;9/;A?-9AA9F/F//:9///;;/-9---9/;;AAFF-
@M03896:38:000000000-B4D98:1:1102:15172:10421 2:N:0:166
CCTGTTTGCTCCCCACGCTTTCGCACCTGAGCGTCAGTCTTCGTCCAGGGGGCCGCCTTCGCCACCGGTATTCCTCCAGATCTCTACGCATTTCACCGCTACACCTGGAATTCTACCCCCCTCTACGAGACTCAAGCTTGCCCGTATCAGATGCAGTTCCCAGGTTGAGCCCGTGGATTTCACATCTGACTTAACAAACCGCCTGCGTGTGCTTTCCGCACAGCAACTCCTCATAACTCTTGCAACCTCC
+
>AA1ADFFFBDFF?FE1AA0FG?E0EE000EGEEEAE2FG2F/BEG/1A///A/>@EEGH/?>?EGFE@C/B>F2DC>1BBF2FG2FCCAEEFHHGB/>//<1?FC00<FFFFF1GF?GGGCCC1FF...<0C</0<C0/<<0.:;CC<00:;CCGFFC0CG0;/0///0/9?-.-CB00C0B0;C0;0CFB9/B9/9EA=->A------9/9////9;-;@--9--//;/-9/9/;/;/:////:;BBA
@M03896:38:000000000-B4D98:1:1102:24896:10564 2:N:0:166
CCTTTTTGCTCCCCACGCTTTCGTGCCTCAGTGTCAGTAGCAGTCCAGTAAGTCGCCTTCGCCACTGGTGTTCCTCCTAATATCTACGCATTTCACCGCTACACTAGGAATTCCACTTACCTCTCCTGTACTCTAGCTAAACAGTTTCCAAAGCAGTTCCGTGGTTGAGCCCCGGATTTTCACTTCAGACTTGCCCTGCCACCTACGCACCCTTTACCCCCACTAAATCCGGATAACACTTGCACCATAC
+
>1111B1>BDFFGEBE1AE0AEA00BF1FAADADFG1DDDFG1DBGB1DFD1FF/AEE/F/BAAAEA0A0BBDGGHHGDF1@2FFGHFEEFEHBFBF>>/EE1GB0BBFHFFGFBGFGHHE1FEGH1<BFGFGHD1FG2FFHE<B2DGHEG1F@@@1@GG<1</</??11FAEG->ACBHGGF0GHF0=GF00;C0:.=CFHHA//:;:AAGA/0;B0/;@-..//0;;9.----///;///9/9BABFF
@M03896:38:000000000-B4D98:1:1102:15748:11114 2:N:0:166
CCTGTTCGCTCCCCACGCTTTCGCGCCTCAGCGTCAGTTACAGACCAGAGAGTCGCCTTCGCCACTGGTGTTCCTCCACATCTCTACGCATTTCACCGCTACACGTGGAATTCCCCTCTCCTCTTCTGCACTCAAGTTCCCCAGTTTCCAATGACCCTCCACGCTTGAGCCGTGGGCTTTCACATCAGACTTAACAAACCGCCTGCGCGCGCTTTACCCCCAATACTTCCGGACAACGCTCGCCACCTAC
+
AAA3AFFADBABFEGGAEEFFGAEAEEEECFFEGGEGHHFFFFBGGH1F12AFB0AFGGG1EE1EF32@BBEGHHHG1FCGFFHHFGFE/?EHHHHH>E>EEEG?BG/?1BGHH1BCDFHHGHHBFD@1FFDG0F1??FGHH??<1<FG11>1>DGHGHGCG<.<<..<<C:.::-:CG/CBC0CFG0;;C;090009;E-@@.9;-999-@@9./B/;ABB..:B99BB.-.;-.;-;..--;.;AFFF
@M03896:38:000000000-B4D98:1:1102:4663:11149 2:N:0:166
CCTGTTTGATACCCTCACCTTCGAGCATCAGCGTCATTCTCACTGCAGCAAGCTGCCTTCGCAATCGGAGTTCTTCATGATATCTACGCATTTCACCGCTACACCATGAATTCCGCCTGCTTACCTTGCACTCAAGCCAGACAGCTCACGCTGCAATTCCCCGGTTGAGCCGATACCTTTCACAACACGCTTACCTGGCGGCCTACGCTCCCTTTAAACCCCATACATCCGTATCACGCCCACACCTTCC
+
AAA1>FB1D3BDGF1AAAFFEGAG0A0BEBEE0BAE0BD2DFGF1AAA1000B1BBFGFG/A/B/FAAE/BBGFFFDGDBD2GFBE1B>/?EFG2EF?>/E>DBFGHGBGHFG1>>EF/FFFGC011<<GDGC0B1<?000/0@/1<11/@?/??11?F11F/<<>-01<<<-<-<0=CC;0CC0A.;.@..;CB00.9---9;//;--;;-9/;B//;9A-9-/-;9B/-;---/9--:----9-//;9
@M03896:38:000000000-B4D98:1:1102:27080:11490 2:N:0:166
CCTGTTTGCTCCCCACGCTTTCGCACCTCAGCGTCAGTCTCCGTCCAGGGGGCCGCCTTCGCCACCGGTATTCCTCCAGATCTCTACGCCTTTCACCGCTACACCTGGAATTCTACCCCCCTCTACGAGACTCAAGCTTGCCAGTATCAGATGCAGTTCCCAGGTTGAGCCCGGGGATTTCACATCTGACTTAACAAACCGCCTGCGTGCGCTTTACGCCCAGTAATTCCGATTAACGCTTGCACCCTCC
+
ABBABFFFFFFFGGGGEEA2FGEEEGGG2BGGFDEEEFFF5BBFGFAFGF0EAE>EGDEGAEDFGHE/>EEHHGHHGBE?GGGHGFHFG/BE1FGHHFDBCCFHHF0?CGHHHFHDGHHGGGGHHFED.?A<C0C<DC0/<GG0:;0CB0:CBGHF;CGHGH0.90//9CFE??--;;B0F0BBFFB//;F/B/:B/.;;9;BFE?B.9A->-99B/A.@BF.99//BFF/;...;9A;..;./BBFFFF
@M03896:38:000000000-B4D98:1:1102:14627:11525 2:N:0:166
CCTGTTCGATACCCGCACTTTCGAGCTTCAGCGTCAGTTGCGCTCCAGTGAGCTGCCTTCGCAATCGGAGTTCTTCGTGATATCTAAGCATTTCACCGCTACACCACGAATTCCGCCCACTTTGTGCGTACTCAAGGAAACCAGTTCGCGCTGCAGTGCAGACGTTGAGCGCCTACATTTCACAACACGCTTAATCTCCGGCCTACGCCCCCTTTCATCCCACTACATCCGTCTACCTCCCTGACCTTCC
+
AAAAAFFAAF1>GGAEEAAAFG?0BE0FGGFHFEAFEFF1FGEEEEBBA111BFABGHHH/B/?BGF///BFGHHHHGG0G2BFGFGGHFGHFHHHH/EEECHGHHFE/?GGGGBECCCFA<FDDGGGE/<GD<C?FC0?FHC.11>.A<CCCCC<0/=D=0C@::.;;G@:@?.FG000;0CG0..;.;:..0C0F;0;-;@-/BB--99;99B/9/;9;FFF///9BB9-:9-/9//9;-/-/;B/9B
@M03896:38:000000000-B4D98:1:1102:26755:11620 2:N:0:166
CCTGTTTGCTCCCCACGCTTTCGCACCTGAGCGTCAGTCTTCGTCCAGGGGGCCGCCTTCGCCACCGGTATTCCTCCAGATCTCTACGCATTTCACCGCTACACCTGGAATTCTACCCCCCTCTACGAGACTCAAGCTTGCCAGTATCAGATGCAGTTCCCAGGTTGAGCCCGGGGATTTCACATCTGACTTAACAAACCGCCTGCGTGCGCTTTACGCCCAGTAATTCCGATTAACGCTTGCACCCTCCG
+
ABBBAFFFFFFFGGGEAEE2CGEEEGGFGGHFGGEEEDFHFHHHEAAFGE0EEEEGGG?GEEEEGHA/>EFGFGBGGFFHHGGHHGHGGEEGFGFHH?BCB@DGHHBCFGHHGGFFFHGGGGGHHHG..<CHF<G<DG</<GH0:CGFFCCGHCGC;CCGGHF./09//CCE?:--ADFGB0FFFFF/;FFFEBBB9AEF--DDFFCAFFAFBD./FA?=D../9;B/FF/..:A/;.9.9.;/;BA?FD.
@M03896:38:000000000-B4D98:1:1102:26774:11624 2:N:0:166
CCTGTTTGCTCCCCACGCTTTCGCACCTGAGCGTCAGTCTTCGTCCAGGGGGCCGCCTTCGCCACCGGTATTCCTCCAGATCTCTACGCATTTCACCGCTACACCTGGAATTCTACCCCCCTCTACGAGACTCCAGCTTGCCAGTATCAGATGCAGTTCCCAGGTTGAGCCCGGGGATTTCACATCTCACTTAACAAACCGCCTGCGTGCGCTTTACGCCCAGTAATTCCGATTCACGCTTGCACCCTCC
+
BBBBBFFFBFFFGGFFAEE2FGAEAEGFF3FFEGEEEFGGC5FFEG?GFEGCAE>EGGGHHFDFGHE/>>FHHHHHFGFFHGHHBFFGGEAEFGGGHGDDD@DGGFF<FFFFHHHFFHHGGGGHBGF..<<DH/<</C</<CF00:CC;CCGHCB;:CCGGGB.:0/;/CFEB-;-?.CFFBFBFFB/9F/9B/9:/.;ABDFFF?>9DDA@@:.;B9ABF9AFBF/BFFBA../;BEE..9:9;FD.;9
@M03896:38:000000000-B4D98:1:1102:10619:11925 2:N:0:166
CCTGTTTGCTCCCCACGCTTTCGCACCTCAGTGTCAGTCTCAGTCCAGGTGGTCGCCTTCGCCACTGATGTTCCTTCCTATATCTACGCATTTCACCGCTACACAGGAAATTCCACCACCCTCTACCATACTCTAGCTCGCCAGTTTTAGAAGCACTTCCCAGCTTCAGCCCGGGTCAGTCACCCCTAACTTAACGCACCACCTACGCGCTCTTTACTCACACTCCTTCCGCTTAACGCTTGCCCCCTT
+
AAAAAFFFFFFFGEGE1AA0AFBE0EEAFGBDG2AGBB1AFGEFFG1B0B1/BB/AEEEF/BA/EG11EFGGGG@EGF@DG1BGHHGBE/EEFH2@GE@/EEEHFH/>BGFFHH2FG//FEEGGHHHF2FHGHB11@>F?<C?/1?FD1?11???0?<FGHHE011111>FA<--.<</;<::0.:;CBCFHF0:.-9A@.A..BB.??A-;-/99//://9/;/-///;---9-/;-9----/;;>9-
@M03896:38:000000000-B4D98:1:1102:25492:12033 2:N:0:166
CCTGTTTGCTCCCCACGCTTTCGCACCTGAGCGTCAGTCTTCGTCCAGGGGGCCGCCTTCGCCACCGGTATTCCTCCAGATCTCTACGCATTTCACCGCTACACCTGGAATTCTACCCCCCTCTACGAGACTCAAGCTTGCCAGTATCAGATGCAGTTCCCAGGTTGAGCCCGGGGATTTCACATCTGACTTAACAAACCGCCTGCGTGCGCTTTACGCCCAGTAATTCCGATTAACGCTTGCACCCTCCG
+
BBBBBFFFFFFFFEGGAEEFFGEEGGGGFFGHGGE2FHGHDHHHGE?EFEFGEEEFGGGHGEEGGHD/EEFHHHHHHGHHHHHHHHHGGGGGFHHHHGFGFCFHHFFGFGHHGHHGHHGGGGGHGHGF.?EHH0C<GG0<CGH00<CGFFHHFCGG:<GHCFHE:;;9CFGGAACG?DGGFBF;BFBBBBFFFFFFFEEFFFFFFF>;ADAF-.;BF;A=BD./9//;BFFF?ADFBDA.AE99BBF?EF.
@M03896:38:000000000-B4D98:1:1102:25510:12035 2:N:0:166
CCTGTTTGCTCCCCACGCTTTCGCACCTGAGCGTCAGTCTTCGTCCAGGGGGCCGCCTTCGCCACCGGTATTCCTCCAGATCTCTACGCATTTCACCGCTACACCTGGAATTCTACCCCCCTCTACGAGACTCAAGCTTGCCAGTATCAGATGCAGTTCCCAGGTTGAGCCCGGGGATTTCACATCTGACTTAACAAACCGCCTGCGTGCGCTTTACGCCCAGTAATTCCGATTAACGCTTGCACCCTCCG
+
BBBBBFFFFFFFGGFGEEEFFGEFEGGG3FGHGGEGGFHHHHHHGGAGFFCGEEEGGGGHFEDFGHEE>EFHFGHHGGHGHHHHHHHGGDEGHHHHHGGGG@FHHFFFFHHHGHHGHHHGGGGHHHGDACCHF<GDDHF/CGH0GHHHHBGHFBGG<GHHHHEFB99CFGFE?C??AEGGF0FCFFF9/BFBFFFBFAAEFACFFFF9AD-@@?EFFEA@D?.9;//;/F/.;9AFFD;9:A99;BFFFF.
@M03896:38:000000000-B4D98:1:1102:25494:12056 2:N:0:166
CCTGTTTGCTCCCCACGCTTTCGCACCTGAGCGTCAGTCTTCGTCCAGGGCGCCGCCTTCGCCACCGGTATTCCTCCAGATCTCTACGCATTTCACCGCTACACCTGGAATTCTACCCCCCTCTACGAGACTCAAGCTTGCCAGTATCAGATGCAGTTCCCAGGTCGAGCCCGGCGATTTCACATCTCACTTAACAAACCGCCTGCGTGCGCTGTACGCCCACTCATTCCGATTAACGCTTGCACCCTCC
+
AAAAAFF1BDFFGGFA1EE0EG0EAEG0BFBFAEAEAFGHBGFFEE?BBA//AE/EEFEG/EAEEH?/>>FHGHFFFFGFHHFHFDGGEEEFFG2FGEC/C@BGH0<00FGFFFBGHEGGCCFHHHF..<>GF0/<</0/<CD0<==DD0;0::G00;;;:G0.//--:;9A---;-999BBB//FB/9:/9//;9/:EE--@A-99-9;-;9--;;-9-9--;;B9/99/---;F/-@--;-;9BF-AA
@M03896:38:000000000-B4D98:1:1102:24836:13049 2:N:0:166
CCTGTTCGATACCCGCACTTTCGAGCTTCAGCGTCAGTTGCGCTCCAGTTAACTACCTTCGCAATCTGAGTTCTTCGTGATATCTAAGCATTTCACCGCTACACCACGAATTCCTCCCACTTTATACATACTCAATAACACCACTTCACGCTGCATTGCATATCTTTATCATCTACATTTCACAACACTCTTAATCTCCGTCCCACGCTCCCTTTAAACCCACACAATCCCGACAACTCCCTTACATTCC
+
>>A111D1>BAD1G1A0?01AF000B0FGA1AEA/AE22DD/AEEF1A21D2DA1BBF1B/A?BBG1D2@@2B2@F/B/FF2B@FD12>1GB2BFHH//>EEFHF>F/<EEGGGFB0CGHGF12B2B222BFGDG12@1GGCG/1<?1?/0/??0111>1<1=111111><DD1=<<0D0==D00C.<0<<<DG000;C:.:..0:-=CE;.900009:BB?:....0;/09--;-;/:/;-//9///;/
@M03896:38:000000000-B4D98:1:1102:25197:13209 2:N:0:166
CCCAGTTTGGGTCTTAGCTATTGTGTGTTCAGATATGTTAAAGCCACTTTCGTAGTCTATTTTGTGTCAACTGGAGTTTTTTACAACTCAGGTGAGTTTTAGCTTTATTGGGGAGGGGGTGATCTAAAACACTCTTTACGCCGTCTTCTATTGACTTGGGTTAATCGTGTGACCGCGGCTGCTGGCACACAATTACCATACTCGATGAGTGTAGACCTCGGTCGTACCCCTACAATATTACATACAAAAAA
+
AAAA?11F3A1>B1GGFGGCGFFDGAEBGGFHHHGHFGGGHHHHHGHHGHFEBGFAFHHHHHBHGGHHEGHHEHHHHHEHGGGFFFHGHFBBFGFFEHGHHGHFBGFFB@1EEGGGE/@ECGFGHGFFFHEF1F@FGF>?AC?/<0?FGFHBHDHDGGGEC.G<GG><<<<DGDCCGCCC-;0;/;:FBA?.0FBBFFBF/;0..9009;0;000/9/99-9------/--;-/9////;9///9///---
@M03896:38:000000000-B4D98:1:1102:28631:13310 2:N:0:166
CCTGTTTGCTCCCCACGCTTTCGCACCTGAACGTCAGTCTTCGTCCAGGGCGCCGCCTTCGCCACCGGTATTCCTCCAGATCTCTACGCATTTCACCGCTACACCTGGAATTCTACCCCCCTCTACGAGACTCAAGCTTGCCAGTATCAGATGCAGTGCCCAGTTTGAGCCCGGGGATTTCACGTCTCACATAACACACCGCCTGCGTGCGCTTTACTCCCAGTAATTCCGATTAACGCTTGCACCCTCCG
+
>A111@D1D3FCFE1E1EE0AFEEAEECBEAABFG/AGFGDGHH/EA10//A/EA>EEEE/??AEG//>>/GBFFFB011BB>FDFGAEA//2BDDF/<@C/10BB000?1<F@FFFGEC?CCH11.<.<.F11>1</0/.<DC00<0<=00=0:0;/;;:0./<0:;CHFF----9.90;0;..;//0;00/;9//-99-9-;---:;--;-:9/9/;/:-////9/9;/;B-A/;-9---;/9/A??A-
@M03896:38:000000000-B4D98:1:1102:28650:13319 2:N:0:166
CCTGTTTGCTCCCCACGCTTTCGCACCTGAACGTCAGTCTTCGTCCAGGGGGCCGCCTTCGCCACCGGTATTCCTCCAGATCTCTACGCATTTCACCGCTACACCTGGAATTCTACCCCCCTCTACGAGACTCAAGCTTGCCAGTATCAGATGCAGTTCCCAGGTTGAGCCCGGGGATTTCACATCTGACTTAACAAACCGCCTGCGTGCGCTTTACGCCCAGTAATTCCGATTAACGCTTGCACCCTCC
+
BBBBBFFFFFFFGEFGEFEFFGGFGGGFGGFHHHHGGHFHGHHHGGEHHGCGEFFGGGGHHGDGGHA@EGGHHHHHGFGHHHHHHGHGGGGGHGGHHDCCD@DGHHGCGGHHGHHFHHHGGGGHHHGCADEHF0C<DHB<CGFB<=DCGGFHGCGG<CGHGHFC::;;FGFGGGGGGGGGGBFGGGG/:BBFFFFBFFAADF;DEFF?DFFD-:.9BED@DF.:B/;/BFB.;.9BBFD.AEA/;FF.AA
@M03896:38:000000000-B4D98:1:1102:28640:13337 2:N:0:166
CCTGTTTGCTCCCCACGCTTTCGCACCTGAACGTCAGTCTTCGTCCAGGGGGCCGCCTTCGCCACCGGTATTCCTCCAGATCTCTACGCATTTCACCGCTACACCTGGAATTCTACCCCCCTCTACGAGACTCAAGCTTGCCAGTATCAGATGCAGTTCCCAGGTTGAGCCCGGGGATTTCACATCTGACTTAACAAACCGCCTGCGTGCGCTTTCCGCCCAGTACTTCCGATTAACGCTCGCACCCTCC
+
AAA>3DFBD5DFFGFG?EE2FF2EEGGC3EFFGGEDE5FH5FAGEE?FF?0AAE>EGEGF1EAEGH?>>EEGGHHGHFGFHGFHH4FFEEEEDFGHH?B>@<DGHFC?0?GHFDDGHGFGCCDFGHF..EDHFGB0DCD/<CHB<0D;C00G00<:;;CGGFFC/0/:CFFA-?9-@DFG;BFBFGG/;;/B/F9/;9AE?BB?EF?.9;;@-;E/99ADBD9/;///;B.D.AD/BDB?.-9-;@DFFD
@M03896:38:000000000-B4D98:1:1102:15027:13535 2:N:0:166
CCTGTTTGCTCCCCACGCTTTCGCACCTGAGCGTCAGTCTTCGTCCAGGGGGCCGCCTTCGCCACCGGTATTCCTCCAGATCTCTACGCATTTCACCGCTACACCTGGAATTCTACCCCCCTCTACGAGACTCAAGCTTGCCAGTATCAGATGCAGTTCCCAGGTTGAGCCCGGGGATTTCACATCTGACTTAACAAACCGCCTGCGTGCGCTTTACGCCCAGTAATTCCGATTAACGCTTGCACCCTCC
+
ABAABFFFFFFFGGFGEEEFGGEEFGGH3FGGEEEEEHGHDHGHGDAGH?0EAE>EGFGH1EAEGHA//EFHHHHHH2GDHGHHHDGFFEFGDHGHH?BC@<?GGFC0?GHHGHHHHHHGGGGHHHGE?.<GC0/0<GB/CGGC:CGHFCGCC::;0;GHHHH.:9::;CFE@?-??:F0FBFFBFF9BBBFFFB;;.AECFFFEE-;9A-;-.9/BAACF?.9B/BBFE/;?D?BB.;.9../B9AEEF
@M03896:38:000000000-B4D98:1:1102:15008:13546 2:N:0:166
CCTGTTTGCTCCCCACGCTTTCGCACCTGAGCGTCAGTCTTCGTCCAGGGGGCCGCCTTCGCCACCGGTATTCCTCCAGATCTCTACGCATTTCACCGCTACACCTGGAATTCTACCCCCCTCTACGAGACTCAAGCTTGCCAGTATCAGATGCAGTTCCCAGGTTGAGCCCGGGGATTTCACATCTGACTTAACAAACCGCCTGCGTGCGCTTTACGCCCAGTAATTCCGATTAACGCCTGCACCCTCC
+
ABBABFFFFFFFGGGGEEEFFGAEEGGHFEGHFEEFEHGHHHGHGDDGHF0FAE>EGGGHHEDEGGEEEEGHHHHHGBGGHGHHHHHFG?EEFGGHHFDFD@FGHGGCF2FGGGHGHHHGGGFGGHG..CCHG0/0<GF<CGG::0;CCCGCH:CC;;CGHHHE:99;/CCEAAAGGAFGGGGFFFF9BB/9;B9BB.EFFFFFFFDADFBC-;9BFED9DAF/;BBFFFB?.;9/;.@-;AA.;BD.ED
@M03896:38:000000000-B4D98:1:1102:25023:14164 2:N:0:166
CCTGTTCGCTCCCCACGCTTTCGCGCCTCAGCGTCAGTTACATACCAGACAGTCGCCTTCGCCACTGGTGTTCCTCCACCTCTCTACGCATTTCACCGCTACACGTGGAATTCCACTCTCCTCTTCTGCACTCACGCTCCCCAGTTTCCAATGACCCTCCACGCTTGAGCCGTGGGCTTTCACATCAGACTTAAGAAACCTCCTGCGCGCGCTCTACCCCCAACAATTCCGTACCACGCTCACCACCTAC
+
>A>11BD>>1AAFEBE0AAAAG0B0AEEEFBF/BAEBFFFG12BBGF1B/0ABB/AFEEG/EEEEF1010B?BG2FG>>0BFFGFHH/>EE?BHHHF/>EEEFG/<//?1B1BGGBBFDGHHHFFHF1@FHHHG1/0?CCFG0.<1=FFB1111>1F0<CBG..<<..0;C-.:--.:.;C0BGFGF009/000;CFFG./9A9CF9AA;-;9-:/F/;:-;----//;9//---9/9;---/-/9A-B:
@M03896:38:000000000-B4D98:1:1102:24066:14250 2:N:0:166
CCTGTTTGCTCCCCACGCTCTCAAGCCTCAGCGTCAGTTATCGTCCAGTAATCCACCTTCGCCACTGGTGTTCCTCCTAATATCTACCCATTTCACCGCTACACTAGGAATTCCGCTTACCCCTCCGGCACTCAAGCATGACAGTTTCCAATCCAGTCCACAGGTTCAGCCCATTCCTTTCACATCATACTTGCCACACCGTCTACTCTCCCCTTACACCCATTAAACCCGGCTTACGCTTCACCCCCAC
+
AAAAAFF11DDCFEFE11A0F1131BFFGFFFAEAE/D22FEABGE?1A1222D1BBBFG/BEAEA1010>>DDDFGBE1G22B2FD1B1F12B2BF/E//>1F1FF011BFFD0>/<EHG0?<EB//<?CEHEB110@1@FF1??@FF11F0?111?11>10.1>111>FEFH0=0=0<GBGG0C00==0<=0C00::E-;..;00:09;:./:/C0;;../00000/9-----/9---9-/;/;@---
@M03896:38:000000000-B4D98:1:1102:27905:14287 2:N:0:166
CCTGTTTGCTCCCCACGCTTTCGCACCTGAGCGTCAGTCTTCGTCCAGGGGGCCGCCTTCGCCACCGGTATTCCTCCAGATCTCTACGCCTTTCACCGCTACACCTGGAATTCTACCCCCCTCTACGCGACTCCAGCTTGCCAGTATCAGATGCAGTTCCCAGGTTGAGCCCGGGGATTTCACATCTGACTTAACAAACCGCCTGCGTGCGCTCTACGCCCAGCACTTCCGCTTAACGCCTGCACCCTCC
+
ABBBBFFFFFDFGGGG2EECFGEEGCGCCB2FEE?2BGHHFFAFEA1FHEC?AE0EEFDHEFF?EG1>>EFFGG?FFF?3FGGHHFHGG/BE1F?GH/@C/>BGH0?C0FFFHH1GGGHGGGGFGDF-<<ACDBBFCGC/CFH00<;;:C0CF9990;CFFGG./0;//:/;-?-@-9BFB/BFBB9/;;/9//;/;.;9BBB?.A=.99-@-.;//.;-9....;;BFF.99..BF.--;.;.9:DFEF
@M03896:38:000000000-B4D98:1:1102:27892:14303 2:N:0:166
CCTGTTTGCTCCCCACGCTTTCGCACCTGAGCGTCAGTCTTCGTCCAGGGGGCCGCCTTCGCCACCGGTATTCCTCCAGATCTCTACGCATTTCACCGCTACACCTGGAATTCTACCCCCCTCTACGAGACTCAAGCTTGCCAGTATCAGATGCAGTTCCCAGGTTGAGCCCGGGGATTTCACATCTGACTTAACAAACCGCCTGCGTGCGCTTTACGCCCAGTAATTCCGATTAACGCTTGCACCCTCC
+
BBBBBFFFFFFFGGGG2EE2FGEEEGGFF3BGEEEAEHGGFFHHGFEHHG?EEEEFEGGHGEDFGHE/>EFHHHHHG2GGHHHHHHHGGEEGHHGHHGCDDCHHGGGCFBGFHHHFHHHGGCEGGHE?.<EGG<GD<CD/<GG::0CGGFBCHCGGGGGGFHHG/0/;;FC.-A:-ADBFFBF9BFF//FFFFFFBF.A;DFFFFF>9ADCF@D.9BAD;DDFFB/BFFFFFAA.;B.@.9..//;DEEF
@M03896:38:000000000-B4D98:1:1102:14828:14415 2:N:0:166
CCTGTTTGCTCCCCACGCTTTCGCACCTGAGCGTCAGTCTTCGTCCAGGGGGCCGCCTTCGCCACCGGTATTCCTCCAGATCTCTACGCATTTCACCGCTACACCTGGCATTCTACCCCCCTCTACGAGACTCAAGCTTGCCAGTATCAGATGCAGTTCCCAGGTTTAGCCCGGCGATTTCACATCTGACTTAACACACCGCCTGCGTTCGCTTTACGCCCAGTCATTCCGATTAACGCTTGCACCCTCC
+
A>AAADF>DDDFGGFG1EAA0FAEEEEFG0AB0AAE/2D12D/BEE/BF///A>/EEEFG?EG/EF?>//?2FFGGCF1BBB2FGGGFE?EE2FFHHCB<C@1GHG?00??1DFFGGFACGCFFFHF...<D<C/0<<</<GG00;;C:0;00<00CCGBBCC./0090;//-9--A-AE9/B;9/://;;9B/BF/9AF--9-EF@?-;-;---/:---9;-///99B/B--9-;;-;A-9-9999--;
@M03896:38:000000000-B4D98:1:1102:7542:14712 2:N:0:166
CCTGTTTGCTCCCCACGCTTTCGCACCTGAGCGTCAGTCTTCGTCCAGGGGGCCGCCTTCGCCACCGGTATTCCTCCAGATCTCTACGCATTTCACCGCTACACCTGGAATTCTACCCCCCTCTACGAGACTCAAGCTTGCCAGTATCAGATGCAGTTCCCGGGTTGAGCCCGGGGATTTCACATCTGACTTAACAAACCGCCTGCGTGCGCTTTACGCCCAGTAATTCCGATTAACGCTTGCACCCTCC
+
ABBBBFFFFFFFGGGFEFEFGGFEGGGHGFHHGGGGGHHHHHHHGGEGGEEGEEEEGGEHEEDEGHEEEEFGHHGHHGHHHGHHFHHFGEFGHHHHHGDFGCHHHHHEFGHHHHHHHHHGGGGHHHGD.<CGF0C<DGD<CHH00:;GCCHFHCGCCGGHGG--:::;;BFE?D@D9;BFFBFFFFF;9;BFFFB;/.EFF@FFEA-..99@-.;BF?DCDDABB9FFFF/DD?AB;.;AE9:;;FD?EF
@M03896:38:000000000-B4D98:1:1102:7056:14756 2:N:0:166
CCTGTTTGCTCCCCACGCTTTCGCACCTGAGCGTCAGTCTTCGTCCAGGGGGCCGCCTTCGCCACCGCTATTCCTCCAGATCTCTACGCATTTCACCGCTACACCTGGAATTCTACCCCCCTCTACGACACTCCATCTTGCCAGTATCAGATGCAGTTCCCACGTTGAGCCCGGGGATTTCACATCTCACTTAACACACCGCCTGCGTGCGCTTTACGCCCAGTAATTCCGATTAACGCTTGCACCCTCC
+
AAAAAFFBFDFCFCBEEFE0AFAEAEGH00BECEEAEFGDBAGAE/AGC//AAE>EEGEHAE?AEF>//>>GFGFF0>FBGFFGGDFFEE/EHHHHHCCGCCGGGGB0<?DGHGGGFFHGC@C01><A.<<0//<0=<00=C=00:;C0:0CG:00;CGHCG.-9.9.;9FE-----;/;F/:9FFB/9;F///;;/:B?=-@BFF@9AB-@@--999A-9A-;//;BFBF-;-99/A@-99-/;;AFFF
@M03896:38:000000000-B4D98:1:1102:19253:15723 2:N:0:166
TTTGGAGGTAAAACCTCTTATGACGCTGACAACCGTCCTTTACTTGTCATGCGCTCTAATCTCTGGGCATCTGGCTATGATGTTGATGGAACTGACCAAACGTCGTTAGGCCAGTTTTCTGGTCGTGTTCAACAGACCTATAAACATTCTGTGCCGCGTTTCTTTGTTCCTGAGCATGGCACTATGTTTACTCTTGCGCTTGTTCGTTTTCCGCCTACTGCGACTAAAGAGATTCAGTACCTTAACGCTAA
+
AAAAAFFA>BDFFFGGGCGGBDFH2EEEEGBFEFAAEEAFGHHGGGHFGB5FAEAEGH5FBFFFBBCFFAGHFEFGHGHHGGGFFDFFFGEBF3FGHHFHC1?F@@EHGGHHEAFEGFGG4??BEEGFGGGHFEGFHHHBGGHH1<@@FGBGF>GGGGCC@1G>F1>GFFH1>0F1HE.CGGGHFGFFEGFEH=C:C-CC.CGHH?EFGGFB9CDGGGBBF.?B@GC0;FBB9FFF99/;F//9/;;;:..
@M03896:38:000000000-B4D98:1:1102:7756:15729 2:N:0:166
CAGTTAATAATCAGTAAACCAGAGTACATGGTCGCGTGGCACAACAACACTATAAGAAATACCCTAATATCACAGGCGCCCGCGATCCCTTAAATACAAAACCAATACATAAAACACCTTCGTACATTCCAACTTACTTCCCGTACAAGAGAGCAATACCATCAGCTCAGATAGAAGTAGAGATGAACTGTACTACACACACGTCGACTATACACCAAACTAGATCACGCACAGCTGCGACATACTAGCAA
+
>1111333333331A333111111B313330AD000AA//0100/AA/A/101AD21101111110012DD2211//E//////////011>1B2211110>?//11<1221111?B/01B/00//2212221011112>10/////11000//10<111<11<11111/00000000000000000000000:00//0:.:-..--9.-09009/....0009;00/..---:-///----;/9//////
@M03896:38:000000000-B4D98:1:1102:27155:15780 2:N:0:166
CCTTTTTGATACCCCCACCTTCGCAGTTGCGCGTCAATGACGGCTTCTAAGACTGCCTTCTCCTTCGGTATTCCTCCTGCTCTCTGCGCCTTCCACCGCTACACCCAGACTTCTTTCTTCCACATCACCCTTTCATATCTCCAGCATCTCCCGCCGTACGCCCGTTCAGCTTCCGCCTTCAACGAAACACTTATACCTCCGCCTCTCTTCGCTTTCCGCCTAGGACTTCCGTACACCGCCTGCCAACAC
+
>AA11BD1>3DDGG111AAAGF0EA00BD10AAAA//DF1FEAF//01D221B1B0FG1E11BFEG/////BFD2EGFF1BF1B1@1/>/?/BFGH0/<EE@10B///?/<BBG1BB2BD11111@110@/01<<111111??10??FFGD<>----.<<A@@-;.//;C000;.C;..0;0;;..;-/;9000;0=0C9A..=-/;9/;-9--;B9--;-9///;B/9B:B99-//;=----9//;-;
@M03896:38:000000000-B4D98:1:1102:26016:16253 2:N:0:166
CTGTGTGACTATTGACGTCCTTCCCCGTACGCCGGGCAATAATGTTTATGTTGGTTTCATGGCTTGGTCTAACTTTACCGCTACTAAATGCCGCGGATTGGTTTCGCTGAATCAGGTTATTAAAGAGATTATTTGTCTCCAGCCACTTAAGTGAGGTGATTTATGTTTGGTGCTATTGCTGGCGGTATTTCTTCTGCTCTTTCTGGTGGCGCCATGTCTAAATTGTTTGGAGTCTGTCCAAAACCCCCCT
+
>>3>AFFFFFFDGBGG2AEFEGHHFH2EEEEFEEAA2A13F3DD5DFF5DAAF1BCGDDGD312?>1GFGGFGGHBGHHEEEGEBFE3F4BE/>/<E//00DFBB/?B?CGFGBG1@FGFFFFF11?<F<FFGF<1@FGBG><F0F>FG11>F1<GG.DB00<D0<=D/.<.<GGHH0;G0/:;-:CEF000;CF=;BFGF0;B90;/..9A@../;BFF9F9B/9/./.9//9/9:9//99:9:;.99-
@M03896:38:000000000-B4D98:1:1102:7410:16385 2:N:0:166
CCTGTTTGCTCCCCACGCTTTCGCACCTGAGCGTCAGTCTTCGTCCAGGGGGCCGCCTTCGCCACCGGTATTCCTCCAGATCTCTACGCATTTCACCGCTACACCTGGAATTCTACCCCCCTCTACGAGACTCAAGCTTGCCAGTATCAGATGCAGTTCCCAGGTTGAGCCCGGGGATTTCACATCTGACTTAACAAACCGCCTGCGTGCGCTTTACGCCCAGTACTTCCGATTAACGCTTGCACCCTCC
+
AABBBFFFFFFFGGGG2EEFFGEEEGGHFCGGGEEEEHFHHHHHEEDHHDGEEEEFGGGHAEEDFHE/EEGHFHFHFBFGHGHHHDGGG/EGFHHHHDGGCC2GHHFFGGHGHHFHHHHGGGGHGGF.<C<DF0C<DB0/<CG0;CCCGFBGC0:<;CCHHH0.:9//;FFEAG?-BDFGFFGFBFF/;FFBFFFFF.AEF@B..AB9AD@@9..;BEADFF.9:/9/9B9.99.:BDB?;9;9:;DFED
@M03896:38:000000000-B4D98:1:1102:7410:16404 2:N:0:166
CCTGTTTGCTCCCCACGCTTTCGCACCTGAGCGTCAGTCTTCGTCCAGGGGGCCGCCTTCGCCCCCGGTATTCCTCCAGCTCTCTACGCATTTCACCGCTACACCTGGCATTCTACCCCCCTCTACGAGACTCCAGCTTACCAGTATCAGCTGCAGTTCCCAGGATGAGCCCGGGGATTTCACATCTGACTTAACAAACCGCCTGCGTGCGCTTTACGCCCAGTCCTTCCGCTACACTCTTACACCCGCC
+
AAAAAFBFFBDFFEGE2EAFFG2BAEGH332FEA22EFEHGG2AAA1AGG0AA>>EEA>G1FD1>>/>>EFEGHFHF?33BG4F344FC//<DGFHH?</BB1?GG0F0FGFG1F??GHCD<AC0DC..<CDC/:/;:00<CC00<0<0;0::/;:;0CFG00..0//0;;C;--9-9//;/://;9/999/;/:/9.9A-@-..9;.;9;--../B.A-9.AB///;:B...--/;/;//////9;--;
@M03896:38:000000000-B4D98:1:1102:3016:16615 2:N:0:166
CCCAGTTTGGGTCTTAGCTATTGTGTGTTCAGATATGTTAAAGCCACTTTCGTAGTCTATTTTGTGTCAACTGGAGTTTTTTACAACTCAGGTGCGTTTTAGCTTTATTGGTGAGGGGGTGATCTAAACCACTCTTTACGCCGGCTTCTATTGACTTGGGTTAATCGTGTGACCGCGGCGGCTGGCACACAATTACCCTAGTGACTCTGTGTCTATCTCGGCGGTCGTCGTACAACTAAAATTGTAAATA
+
AAA1A1DFD?1>BGGCGBFABFEA3F0GFGGFDGGF3FFGE21BF0FGHHFEFGEFFHFHH2GDFGHGBFFHBGFGHHHHGGGGGGGGH@10D@1>FEEFBFFFHHGGHF11?1>FC/?E?FBFGD111B<FGHGHFHH<?@//>>>FG=GHBFHFH11CC..DGG<CCG.0<D@CC-::--;;-9-;;-AA/B/B//;-;///BBFFFB/;///;//B-9---9---;99--9//////9////;////
@M03896:38:000000000-B4D98:1:1102:5584:16639 2:N:0:166
CCTGTTTGCTCCCCACGCTTTCGAGCCTCAACGTCAGTTACCGTCCAGTAAGCCGCCTTCGCCACTGGTGTTCCTCCTAATCTCTACGCATTTCACCGCTACACTAGGAATTCCGCTTACCCCTCCGGCACTCAAGTATGACAGTTTCCACTGCAGTCCACAGGTTGAGCCCATGCCTTTCACTTCAGACTTGCACAGCCGTCTACGCTCCCTTTACCCCCAGTACATCCGGATCACGCTTGCCCCCTAC
+
AAAAAFFF1DFFFEGG?EAAFGAA0AEGHCGFAFC/?BG2FBAFEA/1D1D1AFAEEEEGCEFCEHEFFBFEGHHHHH1FG1FGGGGF@EEEDGEGH/>EEEFGECGC1FHHHHFCCCCHFHFCC/CCC?CHH01<?1?<FFF1>1FHHF1>C><1>G1FH/<.0</</<CCEF::0CGHGBB0<0000;GF0<0C0/99?9A.EF.-.;CEB009;0/9-;BFFB/BFF?@-A--9-9----;/;-@;;
@M03896:38:000000000-B4D98:1:1102:16240:17120 2:N:0:166
CCTGTTTGATACCCACACTCTCGAGCATCAGTGTCAGTTGCAGTCCAGTGAGCTGCCTTCGCAATCGGATTTCTTCGTGATATCTCAGCATTTCACCGCTACACCACGAATTCCGCCTGCCTCTACTGTACTCAAGACACCCAGTATCAACTGCAATTTTACGGTTTCACCTCACACTTTCACAACTGCCGTACGCCTCCGCCTACGCTCCCTCTCAACCCACTCAATCTGCATAACGCCCCGATCCTCC
+
>AA11BDCDFFDGABEAAF1BBBCAEEFH1B2DFAB1BG1FGABBF112111BD1BFEFG/E//BG//E//BFG1GH0B0>2FB222DBBFFFGDGH/EEEEEGFFF///?/FG0?EEEEGHGBHGHGF2BGG111BBGFFGF/1@@@22GF01@12<FG1G/<?</11@<1>1<1FB1FFGG1>AC/0<-<..-.-.::.;:C.C.;.;.;//;/0;C9C...///;;000;0/;;----------/;/
@M03896:38:000000000-B4D98:1:1102:22261:17310 2:N:0:166
CCCATTTGCTCCCCTAGCTTTCGTCTCTCAGTGTCAGTGTCGGCCCAGCAGAGTGCTTTCGCCGTTGGTGTTCTTTCCGATCTCAATGCATTTCACCGCTCCACCGGACATTCCCTCTGCCCCTACCGTACTCCAGCTTGGTAGTTTCCACCGCCTGTCCAGGGTTCAGCCCTGGGATTTGACGGCGGCCTTGACAAGCCACCTACAGACGCTTTACGCCCCATCACTCCGGACAACGCTTGCACCCTCC
+
AAAAAF33FFFFFFG1BBEEGGEBBEGFGFDFGHDD1GFGF0AAE?/AFG0A/11DDFGFABE//B/0??FBFGGHFFEEGEGGF2F2BBGGHHHHHEEEEEFHG?/E/EFFGDGHHHFBGGGHGGG<FGACGH1<@C<0/<?<<<FDGFHH.<C..>FH1</.<..00=CCF.<:.:CC00C.-;----.;/000/:;9FB?FBFF/9:-9:9-/;--99-9-;///:B-9---;A----99//;A---
@M03896:38:000000000-B4D98:1:1102:14023:17587 2:N:0:166
CCTGTTTGCTCCCCACGCTTTCGAGCCTCAGCGTCAGTTAAAGCCCAGTAAGCCGCCTTCGCCACTGATGTTCCTCCTAATATCTACGCATTTCACCGCTACACTAGAAATTCCGCTTACCTCTACTTCACTCAAGAACCACAGTTTCAAATGCAGTTTATGGGTTAAGCCCATAGTTTTCACATCTGACTTGCGATCCCGCCTACGCTCCCTTTACACCCAGTACTTCTGTACAACGCCCGCTCCCTACG
+
AAA?>F3BDDDFFFCE1A00ABAF0EEGHB1FFB//ABDB22A1B/FC1BA1BE/EAABFB/EEGF11BF22DGHGHEH1B2GGFG1/E/>/2BFBGEE>/>G0>0C1B1>FDDCE?E?GF1B11>DGF2FGG011@C@/F/?011@FD1?<?1?D?11?1<CF>..111><<GCC<0=0D0=DD0000<DD00--:;CG.A-;9/9-.C.;/00;;B09.9./90B0;000/9/9/-----9--;AF/--
@M03896:38:000000000-B4D98:1:1102:26443:17653 2:N:0:166
CCTGTTTGCTCCCCACGCTTTCGCACCTGAGCGTCAGTCTTCGTCCAGGGGGCCGCCTTCGCCACCGGTATTCCTCCAGATCTCTACGCATTTCACCGCTACACCTGGAATTCTACCCCCCTCTACGAGACTCAAGCTTGCCAGTATCAGATGCAGTTCCCAGGTTGAGCCCGGGGATTTCACATCTGCCTTAACAAACCGCCTGCGTGCGCTTTACGCCCACTAATTCCGATTAACTCTTGCACCCTCC
+
ABBBBFFFFFFFGEGFAEECFGBEEGGF3BFHFGEAAFFHFHGHGEEFGD0EAE>EFGGHAEEAEH1/>/FGGFHHG2B?FFGFHGGFF<EFHGDGH<><>BDGGGC?22??GHHDGHHGGGGH<D>..<<GG0<<DGF<CG00;;:CC0:G0:<00;GGH00.:9//:;CA@B9--;CFG0C09BF//;BFB/;;/.;A-;@FFFAA.99>@DABB.9;99.9//:BFF/.9AABF/;/9/9/;9AAEF
@M03896:38:000000000-B4D98:1:1102:6971:17982 2:N:0:166
CCTGTTTGCTCCCCACGCTTTCGCACCTGCGCGTCAGTCTTCGTCCAGGGCGCCGCCTTCGCCACCGCTATTCCTCCAGTTCTCTACGCATTTCACCGCTACACCTGTAATTCTACCCCCCTCTACGAGACTCCAGCTTGCCAGCATCAGATGCAGTTCCCAGGTCGTGCCCCGGCGTCTCACGTCTCACTTAACAAACCCCCTGCGTGCGCTTTACGCCCAGTAAGTCCGATTAACCCTTGCACCCTCC
+
>A>>>DF113BCFA1FEEF0AFEA?EAFF00A/EE/EFAA2BF0B//1E//A/EG?EGEF/?//EC///>/B22B>>0B2B2BFFGGFEE//FFH2G/<BC/10??0122>F>DFB1</<--<01>.>..<00////00<<C0;.:=G::0;GF00;:C0:00.;/9-.9.;.-9--;-9BBF-9;B-BFBB//;//-9-------@AA--@--:;;E-;@A-9/9/;9B--:-9///:-/-///9A--A
@M03896:38:000000000-B4D98:1:1102:6982:17998 2:N:0:166
CCTGTTTGCTCCCCACGCTTTCGCACCTGAGCGTCAGTCTTCGTCCAGGGGGCCGCCTTCGCCACCGGTATTCCTCCAGATCTCTACGCATTTCACCGCTACACCTGGAATTCTACCCCCCTCTACGAGACTCCAGCTTGCCAGTATCAGATGCAGTTCCCACGTTGAGCCCGGGGATTTCACATCTGACTTAACAAACCGCCTGCGTGCGCTTTACGCCCACTACTTCCGATTAACGCTTGCACCCTCC
+
ABBABFFBFFFFGGFEEEAAFGGGGGGGFFHHGGGEFHHHHHHHGGGHHAECEEEFGGGHAEEEGH?>EFGHHHHHHFFGGHGHHHHFGEFGHGGHHDCFD@GGHHHGB?FHHHHGHHHGGGGHGGC<<AEGF/<<<CD<CGG0::CGFG0CG00C<CGGHH.-;9.9BFGGF??9@DFFFFFFFFF//9BF//;;;AEE9@=D.FA9.AB@-..;BAA-@?..;/B//F..;9ABFA@9AE.9;BDEEF
@M03896:38:000000000-B4D98:1:1102:3669:18152 2:N:0:166
CCTGTTTGCTCCCCACGCTTTCGCACATGAGCGTCCGTACATTCCCAAGGGCCTGCCTTCGCCTTCGGTATTCCTCCACATCTCTACGCATTTCACCTCTACACGTGGAATTCTCCCCCTCCCTCAAGTACTCTACACTCCCACTCTGACATGCCATTCCCAGGTTCAGCCCGGAGCTTTCCCATCTCACTTAACAGTCCGCCTGCGTGCCCTTTACGCCCAGCTATTCCGCTCAACGCTCGCACCCTCC
+
>>>>1BBCFBFFGGGE1EE0AA0BEE0F1AGG0BE/AG0AEFGHHB10EFE/BA/FGGEG/AAE>F>BFGEBGGGHGHGBGFDGHEG/>/?EEFFGH1BDFG1G/0??/1BBBB2BBECCECF00<@@2FG2@2@1@CGHGF000?<FB1?11?FH1=FGBD1.1<1>1>C<-<-<<.C0;0C0:C:;C;GFC000;:<C.A.9A?999CEGF/;0;99-;---//99;/F-;-:;;---;---;9;-;A
@M03896:38:000000000-B4D98:1:1102:24656:18177 2:N:0:166
CCTGTTTGCTCCCCACGCTTTCGCACCTGAGCGTCAGTCTTCGTCCAGGGGGCCGCCTTCGCCACCGGTATTCCTCCAGATCTCTACGCATTTCACCGCTACACCTGGAATTCTACCCCCCTCTACGAGACTCAAGCTTGCCAGTATCAGATGCAGTTCCCAGGTTGAGCCCGGGGATTTCACATCTGACTTAACAAACCGCCTGCGTGCGCTTTACGCCCAGTAATTCCGATTAACGCTTGCACCCTCC
+
BBBBBFFFFFFFGGFFAEEEFGEEEGGGFFFHGGEEEHGHFHHHGGFHHGAEEEEGFGGHGEDEGHEE@EGHHHHHHGHGHHHHHFHGGEGGHHHHHGFGGCHGGHFGFGHHHHHGHHHGGGGHHHEAAECGF0C<GGE/CGGC:<GGFCCGCFFGGHGGGGCE/9/;9FGGACDB?CFGGGGFFFF9BFFFFFBFBAEFFFFFFFDADDAFCDE/BEDA=DE/B9BFFFFDA?DFFA999A99FFD?ED
@M03896:38:000000000-B4D98:1:1102:19769:18179 2:N:0:166
CCTGTTTGCTACACACACTTTCGTGCCTCAGTGTCAGTTGCTGTCCAGAAAGCCGCCTTCGCCGCCGGTGTTCCTCCTAATATCTACGCACTTCACCGCTACACTAGGAATTCCGCTTTCCCCTCCAGCACTCCAGTAACCCAGTTCGCATGGCATTTAACGCTTGAGCCGTTAGTTTAAACCTTGCGCTTAAATTACCACCTACGCACGCTTTACGCCCAATAATTCCGGATAACGCTTTCCCCCTACGT
+
AAAAAFFFBF@F4BEEGABBFG2BCFHDG4EFDHE5FF5GGF5BFBFFDFF3FHEGGFFHAEEAEG@0>/BBFFGHHHGHHGHHHGH?EE/>FGHHH?E//@DGEGG311FFGHHFADFHFDGHGDHGHFGHH0F<FG1F???/<FGFGG.<<F/0D0DDHG-.<CF:;C-.;AA;GCCBCGGCB0C-;?.900;0FFEGF..9F??AB=BA.9FF.A@9;A.99FFF;9-.999;.;9..9/;9D-9...
@M03896:38:000000000-B4D98:1:1102:2846:18219 2:N:0:166
CATAATTTAGTCAGAAAAACGCCCTACACGAGTAATCTCTTAAGACTTAACACATTAAAACCAAGTTGATCATCATCATCATCGACATACACTGCTAACTCAGTGCCTACGGTTCTGATTCGAACAAACTATGCTATATTTCAGTCTATGTCTACTGATTATTTCACTATTACTCATACTACACTCAATCGCAGTTACTGACATGTACGTCTGGTATATTAGCACACTGCATCACTCATGCGTATCATTGT
+
>11>133333B3311B11111100000B0000A0122D1221211B1211111/121A111//A0B2122A212222222222@0///111@11111B011111B1B110//0//112222/200/>0/1B>21>B2222>222B1122222221212B2222222222122221111>11<10100111//...111<1111=1111./</./00000000/00/;:000000000/000.....00009
@M03896:38:000000000-B4D98:1:1102:8418:18444 2:N:0:166
CCTGTTTGCTACCCACACTTTCGAGCCTCAGCGTCAGTTGGTGCCCAGTAGGCCGCCTTCGCCACTGGTGTTCCTCCCGATATCTACGCATTCCACCGCTACACCGGGAATTCCGCCTACCTCTGCACTACTCAAGAAAAACAGCTTTGAACGCAGTTCATGGGTTGAGCCCATGGATTTCACTTCCAACTTGTCTTCCCGCCTGCTCTCCCATTACACCCAGTATTTCCGGACAACGCTTGTGACCTACG
+
AAAA1DF11DDDAE1EA?B1BFCFGGGHB1BAE0A0AGEAABFHHGBABDG11BAE/EEBFCEGGHFH@>GFFFHGFEG/>>EFHGF///?EHGFHE?EE?EEGC//</<FGF>CFGF/FG1GFFB?F<1??C?<FD00<0<<<0>111<=0.<@-<DGF0<0;;.-//:/..:/;CCCFGB0BF09;C/:B0;0;09C/.--.AA/000/9-;////;/--;99//99;-----;;--:-9-//99F/99
@M03896:38:000000000-B4D98:1:1102:10843:18551 2:N:0:166
CCTGTTTGCTCCCCACGCTTTCGCACCTGAGCGTCAGTCTTCGTCCAGGGGGCCGCCTTCGCCACCGGTATTCCTCCAGATCTCTACGCATTTCACCGCTACACCTGGAATTCTACCCCCCTCTACGACACTCCAGCTTGCCAGTATCAGATGCAGTTCCCAGGTTGAGCCCGGGGATTTCACATCTGACTTAACAAACCGCCTGCGTGCGCTTTACGCCCAGTACTTCCGATTAACGCTCGCACCCTCC
+
ABBAAFFFFFFFGFGEEEEEFGFGGGGHHHHHGGEGFHHHGF2AEA?FHAEEA@>EFFGH1EAEEGE>EEFFFGHHG23BFGGHFEGFCEEGHGGHFDDGC@FHFFFC2CGHHFHFHAGGGGGGBG.<.-AGF/G/C00/<C::C00;:000;:CCCGGHHHF./99//=FEAC---9:FFFFBFF///;FFFBF/;;AEC;=DEAB..9-@-9A/B9;-@D.9;9:BFFDF99.9B.-..9;9@=DAAA
@M03896:38:000000000-B4D98:1:1102:10862:18556 2:N:0:166
CCTGTTTGCTCCCCACGCTTTCGCACCTGAGCGTCAGTCTTCGTCCAGGGGGCCGCCTTCGCCACCGGTATTCCTCCAGATCTCTACGCATTTCACCGCTACACCTGGAATTCTACCCCCCTCTACGAGACTCAAGCTTGCCAGTATCAGATGCAGTTCCCAGGTTGAGCCCGGGGATTTCACATCTGACTTAACAAACCGCCTGCGTGCGCTTTACGCCCAGTACTTCCGATTAACGCTTGCACCCTCC
+
AAAAAFFFFFFFGGBE?EEAFGEEEGGHGBGGGFFEGDGGGHHHGGCFHD?EEE>EGGGHEEEAEHEEEEGHHHHHGGFFGHHHHHHGGEGGHGGHHDCG?@FGHHFGBFFGHHDGHHHGGGGHHHG?.CCHB<C<DC<<CGH0:0CC;;CCC0C;;CGHHHG.:99/;FFFC-9B?DFFGFFFFFF//BBFB/;9/9EECFAF.A=:AA-;;;.9/A9;@D./9/9BFF?ADF?FFDB9;../;9:.AD
@M03896:38:000000000-B4D98:1:1102:23003:19730 2:N:0:166
CCTGTTTGCTCCCCACGCTTTCGAGCCTCAACGTCAGTCATCGTCCAGCAAGCCGCCTTCGCCACTGGTGTTCCTCCTAATATCTACGCATTTCACCGCTACACTAGGAATTCCACTTGCCTCTCCGACACTCTAGCTCAGCAGTTCCAAATGCAGTCCCGGCGTTGAGCCCCGCGCTTTCACCTCTGGCTTGCCGTTCCGTCTACGCTCCCTCTACACCCAGTATATCCAGATAACGCTCGTCCCCTAC
+
AAAA>FFCFFFFGGGGEEEFFGEEAEEGHFFGEHEDEHHHFGFGHG?CFB2AAF0EGGDG?1>AEG32@B?BGFDFGHHFHHFGHHHCEEEEFHEFHEEEGEGGDHF?FFGGFHFHDFFGHHHHHHA/B<C1F111?D?????0?DGFFGHF1==1>FBH---<-<-./:/;AD-;-?AEFFB09C00009;9CB?9.;B./..:B.-.ADAB..9B/9FA..9///9;B///9B/FD?..9-;;.AFEA
@M03896:38:000000000-B4D98:1:1102:17116:19798 2:N:0:166
GTAGGATACCCTCGCTTTCCTGCTCCTGTTGAGTTTATTGCTGCCGTCATTGCTTATTATGTTCATCCCGTCAACATTCAAACGGCCTGTCTCATCATGGAAGGCGCTGAATTTACGGAAAACATTATTAATGGCGTCGAGCATCCGGTTAAAGCCGCTGAATTGTTCGCGTTTACCTTGCGTGTCCGCGCAGGAAACACTGACGTTCTTACTGACGCAGACGAAAACGTGCGTCAAAACTTACGTGCAGA
+
1>AAAFFFBFFFGEGGCFFGGGHGHGCGFBFGFGGHFHH1FB1FGEFEGG2DGGFHFHHHED2GGGHHHEGEEFFBGHH2GHB?>FEECGHHHFFG22@B1@0??>>EEE1FGFHFF/EECHFEBG1BG2>>21B/?C@C/A/??F//>CC1F1GH?@C-.0DFDDFD.<<@CG.CC:C0C-;.;/9.;9;-;-./;999090;-;9-EFFFF//9-;9;--;-;--:-:-;999--//-;//9-;--9//
@M03896:38:000000000-B4D98:1:1102:24579:19946 2:N:0:166
CCCATTATAACCTCACACTCAATCTTTTATCACTAAGTCATGACTACATCGCTAGTCTACGTCATATTACCATAAACGGTCACATTCACTTTAACCTTACTATTCCACTGCAACAACTGAACTCACTCGAAACACTTATCATAATCATGCTTGCGAATAAGTACTCGTTCTTCCAAATCACCAGAACCCCATTCCTCATTGAATGCGAATCCTTCACTCAGCTGATCACCACTCTAAACATACGAATACG
+
11>11B@@DDDF1A1FCBAF1ADGHH3D33DBG13BED3AE1D1210AED0A0A/FB22B/00/02D22D11BBFBB//B//B1D21@12FG22F@G11B@22B@22@B@FFDGACGF011B111B@1//B/>BBD112>22B22B1211B2B////>/1<>2@2@/@<<F12F1?11?1?F<0000/>..0>1=11>111<1=00..--.<<<000:0:;/0/000;//0./:0;00/9:00.;...;.
@M03896:38:000000000-B4D98:1:1102:15856:20960 2:N:0:166
CCTGTTCGCACCCCTTCCTTTCCCTCCTCACCTCCACTTCCTCCCCACAACCCGCCCTCCCCCCTCGGTGTCCCTCCGGCAACCGCCCCATTCCCCCCCTACACCGGCTTTTCCCCCCTCCCCTCCCGACCCCACCCCCCCACCATCCCGGCGCCCCCGGGGTCTGTAACCCCCCCCCCCACCCCCGCCCCCCCCCCCCCCCCTCCCCCCCCCTCCCCCCCCTCCACCCCACCACCCTCCCCGCCCCCCC
+
>A>1>BFAA11>E11000AA31BA10A001A01AB00D11111BFC0/A/BE//AAAA///B/>//////?1B@1B///////0//<<//01B2BGF////??F</>---01>1<<A--;.E./.:...:;;:.;9C?----9--/9;A-9---9--;----9--////:;;B-9@9-99-;AB@@---;9--;----9--@---;-9-999---;:99@9@--:---;--9----9-9---99;----;
@M03896:38:000000000-B4D98:1:1102:13169:21624 2:N:0:166
CCTGTTTGCTCCCCACGCTTTCGCACCTGAGCGTCAGTCTTCGTCCAGGGGGCCGCCTTCGCCACCGGTATTCCTCCAGATCTCTACGCATTTCACCGCTACACCTGGAATTCTACCCCCCTCTACGAGACTCAAGCTTGCCAGTATCAGATGCAGTTCCCAGGTTGAGCCCGGGGATTTCACATCTGACTTAACAAACCGCCTGCGTGCGCTTTACGCCCAGTAATTCCGATTAACGCTTGCACCCTCC
+
BBBBBFFFFFFFGGGGEFEFFGEEFGGHFFGHGGGGGHHHHHHGGGFHHGFGGFEGGGGHGFCGGHEEEGGGHFHHGGGGHGHHHHHGGEFDHHHHHGGGG@GHHHGGHGHHGFHGHHHGGGGHFHGD<EEHF0G<GGD/GHGC:0GCGFFGH:GGGHHHHHBCC0/9FGGGFG?BBGGGGFFFFFFBBFFFFFFFFAFFFDFFFFF;DFFFF.AFFEFBDD9:99FFFFF.DD.9;ADB;A9;;BD.:;
@M03896:38:000000000-B4D98:1:1102:17957:21882 2:N:0:166
CCTGTTCGCTCCCCACGCTTTCGTGCCTCAGTGTCCTGTTTAGCCTAGTCATCTGCCTACGCAATCGGGTCTCTAGAAGGTATCTCTGCATTTCACCGCTACACCTTCTATTCCGCCAACCTCGTCTACCCTCCAGTCTAACATTATCCAGTGCCGTTCCACCCTTGAGCTCTGGGCTTTCACCCCGCACTTCTTCACCCCCCTCCGCACCCTTTTCACCCAATACCTCCGCACACCGCCTGCCCCCTCC
+
AAAA>DD1>AAAFEFEAAA0AF0B0FCFFFFDFGF12BF11D1DGF1A1AA2DB1DFG1B/A//AF//>>/BDGD1FBDFG1FBE2GFFDFFHDGGH/>E@EFFB0BFBBGGGG0<ECEGGHHAGFHEHHF<<B01@@DD2F12>1@FGF11?<1/?/FFDG0..001<<111></</CBFDDGHG--:;;G0:0;0:9:--;-...;-9-;-99//B/;A--;////9;--99-999------;;--;A
@M03896:38:000000000-B4D98:1:1102:4316:21949 2:N:0:166
CCTGTTTGCTCCCCACGCTTTCGCACCTGAGCGTCAGTCTTCGTCCAGGTGGCCGCCTTCGCCACCGGTATTCCTCCAGATCTCTACGCATTTCCCCGCTACACCTGCAATTCTACCCCCCTCTACGCGACTCCATCTTGCCATTATCAGATGCAGTTCCCAGGTTGAGCCCGGGGATTTCACATCTTCCTTAACCAACCGCCTGCTAGCGCTATACGCCCAGCACTTCCGTTTACCGCTTTCACCCTCC
+
AA?AADFFFD@CCEFF1EE0FG0A0EEFBBGFCEEF/DD1AFA0/A/A011/BBAAA/?B>/?/EB//>>FFFFGFB>1BBFGFEBBFE?/EEB2BG/>//<<BFF00BBB1FDDFFCHG//?FFF//->>@./<0=D00=<D000=DC00;:00;::;0CG0.:0//;09AA----990;BF00000/9/9//9//-9-@@---;9///;9--;//--9--;---//;99/:9-/;-----/:/9:-9-
@M03896:38:000000000-B4D98:1:1102:4322:21968 2:N:0:166
CCTGTTTGCTCCCCACGCTTTCGCACCTGAGCGTCAGTCTTCGTCCAGGGGGCCGCCTTCGCCACCGGTATTCCTCCAGATCTCTACGCATTTCACCGCTACACCTGGAATTCTACCCCCCTCTACGAGACTCAAGCTTGCCAGTATCAGATGCAGTTCCCAGGTTGAGCCCGGGGATTTCACATCTGACTTAACAAACCGCCTGCGTGCGCTTTACGCCCAGTAATTCCGATTAACGCTTGCACCCTCC
+
ABBABBFFFFFFGGFFEEEFGGEEFGGGBFGGGGAEEGGHGHGHGEAFHG?CEE>EGGGHEED?EH>/>EGHGHHHFF3BFGFHGHGFGEGGEGFHH?BC<CFGGFB?2?FGGHGGFHHGGGGFFHG..<<DC0<0</D/<CG000CCG0:0C0B0;CG0;C:.:0/9/;;9--9--9CFFBFBFFF/;BB999;:99;A=-B...-9AA-@-;./:9.9;..///;//B/AA..99:>...;/9;DE.9
@M03896:38:000000000-B4D98:1:1102:23257:22214 2:N:0:166
CCTGTTCGATACCCGCACTTTCGAGCTTCAGCGTCAGTTGCGCTCCAGTGAGCTGCCTTCGCAATCGGAGTTCTTCGTGATATCTAAGCATTTCACCGCTACACCACGAATTCCGCCCACTTTGTGCGTACTCAAGGAAACCAGTTCGCGCTGCAGTGCAGACGTTGAGCGTCTACATTTCACAACACTCATAATCTCCGGCCTACGCTCCCTTTAAACCCAATAAATCCTGACAACGCCCGGCCCCTCCG
+
AAA>AFF1AF1AFF?EAAA1BBECB?EHBBDGGEEEGB21D/AAAA11F1B1B1BBFGBFAE/>EGF>/>?G@@GGHFFHH2EGHE1B>DGHHHGHHFCEGEHFGHH/?<GHGG<<?CCGHHG1>0@/?ACG<F<11F0CC?F.<1>.@->@-CG<0/=D00CCCE.C/C?;CAAB90;BC0FFGFEE9F/;000=BFG9A-;BFBB--99A;9B/9/99;A-;F//;/F/B//9:A-9;@----;-;9;-
@M03896:38:000000000-B4D98:1:1102:25884:22438 2:N:0:166
CCTGTTTGCTCCCCACGCTTTCGCACCTGAGCGTCAGTCTTCGTCCAGGGGGCTGCCTTCGCCACCGGTATTCCTCCAGATCTCTACGCATTTCACCGCTACACCTGGAATTCTACCCCCCTCTACGAGACTCAAGCTTGCTAGTATCAGATGCAGTTCCCACGTTGAGCCCGGGGATTTCACATCTGACTTAACAAACCGCCTGCGTGCGCTTTACGCCCAGTAATTCCGATTAACGCTTGCACCCTCC
+
ABAAAFFFFFFFGGBE?EE2FGAEEGGGHGHGGGE2EGGE5GA2BEECC10AAE?FGHFF1>1EGHE/>>?GFHFHFBHBGGHHHFGFEEGGHHGGHEEGD@FGHFBB0BGHHHHGHFHGGGGCBGEA.>CGF<C1<F1<<0D00=GF00<DFDFD=GGHFF.::.;./CCE?9-9-C/CFFFBFFG00CFBB0;;FFFFBBBFFFBDFF---.EBFAD-@D.9BB99FFB.9;.FFDB.9;./;FFFFF
@M03896:38:000000000-B4D98:1:1102:18781:22583 2:N:0:166
CCCAGTTTGGGTCTTAGCTATTGTGTGTTCAGATATGTTAAAGCCACTTTCGTAGTCTATTTTGTGTCAACTGGAGTTTTTTACAACTCAGGTGAGTTTTAGCTTTATTGGGGAGGGGGTGATCTAAAACACTCTTTACGCCGGCTTCTATTGACTTGGGTTAATCGTGTGACCGCGGCGGCTGGCACACAATTACCATATAGTAACGGTGTAGATCTCCGTAGTCGCCGAATAATTAAAAAAAAAATAAA
+
ABBAA@DD5AAAFGGDGFGCGGGAGEGFGGFHGGFGHFGFAGHHHHHHFHGEFHGFHHHHHFFBGFGHBFGHEEEFGHHHGGAFBGHHHHBFF@GGGDFFHFGFFHHHHGFECEGG?CGEDGHHHG1BGFHFHHHHHHH/CC//><CHHGHHHEF>DFGEAECGHHGGAGHEFHGCGC@-?BB<.ABFFFFEFFEFB/BFF//;9BB.BAED//99/9//...9./;-.---../9/////;-9;--.///
@M03896:38:000000000-B4D98:1:1102:6438:22652 2:N:0:166
CCCAGTTTGGGTCTTAGCTATTGTGTGTTCAGATATGTTAAAGCCACTTTCGTAGTCTATTTTGTGTCAACTGGAGTTTTTTACAACTCAGGTGAGTTTTAGCTTTATTGGGGAGGGGGTGATCTAAAACACTCTTTACGCCGGCTTCTATTGACTTGGGTTAATCGTGTGACCGCGGCGGCTGGCACACAATTACCATAGTGACTCTGTGTAGTTCTAGTCGGGTGCCGTATTAACAATGATAACATAT
+
BBBBBFFFFAAAGGG5FFGBGGFEGGHHGHHFFHHHHHGHBHHGHBGGHHGEFFFFGGDHFHHFGHHHFHHHFHHGFHHHGGHGGHHHGGGBFFH1GGHG43FGFHBGHHFHGGGGCGGGCCGGHG1BFGGGBGFGFHHGGGCG>@DHHDGHHGFFHHGHGGA0DGCC.CC<<0;:;-:9@BBBDDFFFAD9BF/BBBFFB:B/;//9F/////////////99-.9.9@A..//////////9////9/
@M03896:38:000000000-B4D98:1:1102:16706:24095 2:N:0:166
CAATAAAAAATCAATAATCAAAACTACCAGAAAGACTGTCCCCCCAAAACTATCACAAAACAAAACAATACAATCTGTACGCTGGTACTGTAAATACCACTTGAAGCCACCAACCATAAAACAAATGCTAGAAACAATTAGACCAACACTACATAAATATGAGCCAAAAAATAGCGAAAAGGTGAATAGATAATAAGAACTTATATAAAACTTCACAATAATCTACCTACTGAATAACTGACATATCATCA
+
>11>A111D1111133B33311101110110A110A1111110////0/0112B2DB100FE/AA0//11@B1D112@2D/>///012122B2B2BB11111111110000?////1<1B11//01112211B1<0?111111<0///?100112111111<110000//-0111--<--/.</0000<0000;00000/0000000000000009009;00;0000;0900009000000/000000000
@M03896:38:000000000-B4D98:1:1102:10966:24336 2:N:0:166
CCTGTTTGCTCCCCACGCTTTCGAGCCTCAGCGTCAGTTACAGTCCATAGACGCGCCTTCGCCACTGGTGTTCTTCCTAATCTCTCCGCATTTCACCGCTACACTAGGAATTCCCTTCTCCTCTCCTGCCCTCCAGACTTCCACTTTGCCATGCAGCACTCAGCTTAATCCCGCTCATTTCCCCTCTCACTTAAAACTCCTCCTACGCTCCCTTTACTCTCAGTCACTCCGGTCAACTCACGTCCCCAAC
+
AAA1AFD11FFFFEFE1AEAFGEG00EGG1FGE0EEAFGFBF1BBFG22A11/A/AAAEG/?EAEFBB10BE2212FEGBFD@GB1F/?@C/FGF2F//EE<<GFH1011C1BF1F1GHBF1F10<@1F0?1</<@1??<1F11<?<11??11>111<010011=110<=0<.---.=00000/:;:C0;0C0000000B0///0;.9A?9;/;09F0;00999000;;B---;-9:/9/9--A;A--;9
@M03896:38:000000000-B4D98:1:1102:16500:24496 2:N:0:166
CCTGTTTGCTCCCCACGCTTTCGTACCTCCGCGTCAGTAATAGTTTCTTAAGCTGCCTTCGCAATCGGCTTTCCCTAGTATATCTATGCATTTCACCGCTACACACTACCTTCCGCCTACCTCAACTATACTCAAGACACACCCTATCAATTTCCATTCTACCGTTACGCTCCAGAATTTCACCACTCACTTACTAATCCGCCTACGAACCCTCTACACCCAACAACTCCCGCTAACTCATTCATCCTC
+
>A11>1D>BBDFGGGG1EAAFGAA0BFGH00B0AE/A2D2FA2BBA22122DBF1BF1AG/B/AAF/////BBG1@B0@@B2BBGF22BFGHFHFHH/E>EG1FFEFBG0BEGH/?E//BCGHB1GF1>FGFF1<1@@000?</?0?F11111@1G11@<1=1-<.>..<>..</DC00=DDGGDC////;:000:00:C.;EFGB.;.=;:../9099CF..;A.E//;---9--;/;//////9;BB
@M03896:38:000000000-B4D98:1:1102:18389:24515 2:N:0:166
CCTGTTTGCTCCCCACGCTTTCGCACCTGAGCGTCAGTCTTCGTCCAGGGGGCCGCCTTCGCCACCGGTATTCCTCCAGATCTCTACGCATTTCACCGCTACACCTGGAATTCTACCCCCCTCTACGAGACTCAAGCTTGCCAGCATCAGATGCAGTTCCCAGCTTGAGCCCGGGGATTTCACATCTGACTTAACAAACCGCCTGCGTGCGCTTTACGCCCAGTACTTCCGATTAACGCTTGCACCCTCCG
+
AAAAAFFCFFFFGGFEEEEAAGAEDGGFFCGGEGEEGFGHFHHFGE?GBE0AAE>EFEFH1EE1EG1>>EGGHGHHGFFFGGGFHFGFFEEGHGEHHD></<GGHHFF2?GFHHHGHHHGCGGHHHA.<<<GCCG0=C0/CGHB.:;<:00CF0CC0<GFHHC.00;:;CFA9A@--9FFFFF;FFF/;B9BF/:F/.EEFFCFFFFDAABD;9AFFEA@@?.9/999FF.9;.9/;DA...://9AEEF.
@M03896:38:000000000-B4D98:1:1102:18404:24529 2:N:0:166
CCTGTTTGCTCCCCACGCTTTCGCACCTGAGCGTCAGTCTTCGTCCAGGGGGCCGCCTTCGCCACCGGTATTCCTCCAGATCTCTACGCATTTCACCGCTACACCTGGAATTCTACCCCCCTCTACGAGACTCAAGCTTGCCAGTATCAGATGCAGTTCCCAGGTTGAGCCCGGGGATTTCACATCTCACTTAACAAACCGCCTGCGTGCGCTTTACGCCCAGTAATTCCGATTAACGCTTGCACCCTCC
+
ABAABFFFFFFFGGGGAEEEFGEEFGGGHHGGEGEE2FGGFHGHEE?FHGEGEE>EGGDHFEBEEHE/>>FHHGHHHBEFGGHHHGGFEEFFHHFHHDBB/<FHHH<0C2FFGFHFHHGGGGGGEHF.<CCGC<C<GHF/CGG:00;<CC0CF:CC;GCCGH0.:0/=;BBE?;---;9FFGGFFFF//;BBF/;:/:;:9BFDEAB..;9@-AA/BE.:BDA:B/:/BF/.:A./B.;.:.9/;:AAEF
@M03896:38:000000000-B4D98:1:1102:21144:24618 2:N:0:166
CCTGTTTTCTCCCCACGCTTTCGCACCTCAGCGTCAGTCTTCGTCCCTGTCGCCGCCTTCGCCACCGCTACTCCTCCTGATCTCTACTCATTTCACCTCTACCCCTGTAATTCTACCCCCCTCCTCGAGCCCCCATCTCGCCAGCATCAGATGCAGTTCCCACGTCGTGCCCCCGCATCTCCCATCTCACTTTACCCACCGCCTCCGTGCGCTTTCCGCCCATTCATTCCGATTAACACTTACACCCTCC
+
>A11>DF1BDD@F11A1AE0FAEE?AEG0B1A0EE/BGA12BFAAE/11B1B/EE?EF/1///>?0///>/B111F0011B12B2BF2BB12FEHFF1BFGB10/?/12BBFB2221CC@@CB/0@////<//<-0<11<>C.<./=<000=DG00==<D0:.-C.--...;.----;-;BFC/0;09BC090/;9//-;A;=F-9;--:---9-//--:9:///;//;:/---ABB/;//////;B-AB
@M03896:38:000000000-B4D98:1:1102:21151:24636 2:N:0:166
CCTGTTTGCTCCCCACGCTTTCGCACCTGAGCGTCAGTCTTCGTCCAGGGGGCCGCCTTCGCCACCGGTATTCCTCCAGATCTCTACGCATTTCACCGCTACACCTGGAATTCTACCCCCCTCTACGACACTCAAGCTCGCCAGTATCAGATGCAGTTCCCACGTCCAGCCCGGGGATTTCACATCTCACTTAACAAACCGCCTGCGTGCGCTTTACGCCCAGTACTTCCGATTAACGCTTGCACCCTCC
+
AAA>AFFFFFFFGGFEAEE2FGEEEGGGF32FAEE2EFFHCH2BEE?BG?00AE0EEE>F1E?EEF1/>>/GHH4FF2GEGG4F4BF?E?EEGH?FG/<B/<?F?F<022?CGFBDDGGDDCGGFG...<<C<//0<<0.:;:-00;C:0:CG:C0;;F9FF.-9.../:EC-?---;/BBBB/FFF/;B/9;/;;/9;A-@A?AF99.D-@-9./;..-;A./9/;9BBA.9;.9B.@...;:;/AEFA
@M03896:38:000000000-B4D98:1:1102:18631:24907 2:N:0:166
CCTGTTTGCTCCCCACGCTTTCGCACCTGAGCGTCCGTCTTCGTCCAGGGGGCCGCCTTCGCCACCGGTATTCCTCCAGCTCTCTACGCATTTCACCGCTACACCTGGCATTCTACCCCCCTCTACGACACTCAAGCTTCCCAGCATCAGATGCAGTTCCCACGTTGCGCCCGGCGATTTCACATCTCACTTAACAATCCGCCTGCGTGCGCTCTACGCCCCGCACTTCTGATTAACGCTCGCACCCTCC
+
>A>A1DBFFBDFGGBE110AFF0BA0EFB0FF0EA//A0FFHCEFE?EC///>>>EEBEG/?E/?G//>>/FDFDGGCE0BBBEG2BFC//CGGHHH/>B<CHHHG000?FD<<1??GHGGGGGBG<..-<0///0<CC0:;G0./;:000G;::0:0;;B9.-....-9;-9----;--:9BFBBB//;/9///99/9BAAAAAF?-9--;@-;99A?-9------;;/9/9/;BB-@A-;=-;@9--;
@M03896:38:000000000-B4D98:1:1102:18655:24919 2:N:0:166
CCTGTTTGCTCCCCACGCTTTCGCACCTGAGCGTCAGTCTTCGTCCAGGGGGCCGCCTTCGCCACCGGTATTCCTCCAGATCTCTACGCATTTCACCGCTACACCTGGAATTCTACCCCCCTCTACGAGACTCAAGCTTGCCAGTATCAGATGCAGTTCCCACGTCGAGCCCGGGGATTTCACATCTCCCTTATCAAACCGCCTGCGTGCGCTTTACGCCCAGTACTTCCGATTAACGCTTCCACCCTCC
+
ABAAAFFFFFDFGGGGEEEAFGAEDGGGH3GGGGE?EGGHFHGGEE?GF?0AEEEEGGGH1E?EEHE/>>FGHHHHFB3GHHHHHHGFEEEFHGGHHDBC@/?FFG2<2?FGHHHGGHHGGGDCFGF..<EG00/0<C0<<G=000;;;;0CGC0;:GGGHF.-;.9-9CBE----99BFFFFFFFF//;9/B/;//9BA9>=AEA;;9A;9-;9/99A-9D.9//:9FF...:.;B.-.9.;9;FD.;A
@M03896:38:000000000-B4D98:1:1102:18638:24932 2:N:0:166
CCTGTTTGCTCCCCACGCTTTCGCACCTGAGCGTCAGTCTTCGTCCAGGGGGCCGCCTTCGCCACCGGTATTCCTCCAGATCTCTACGCATTTCACCGCTACACCTGGAATTCTACCCCCCTCTACGAGACTCAACCTTGCCAGTATCAGATGCAGTTCCCAGGTTGAGCCCGGGGATTTCACATCTGACTTAACAAACCGCCTGCGTGCGCTTTCCGCCCAATACTTCCGCTTAACGCTCGCACCCTCC
+
AAAAADFFFFFFFECE2EEAFFAEDGGGFFGHGEEEEFFHFH2AEAEFFD0EAE>EEEFG1E1EEG1>>EGHHHHHGFGGGGFFHHHGGEDGBGBGHDB<<<FGHFF<2GGHHHGFGHHGGGGHGGA..<<DC<G/<<D0<GF00;;;<;CFC:C0:;CGHE0./0/9;FFF-9-99D/FGFGGFFF/9B9BFFB/:AEF-;@..:-9.;-;;.9/9..9;...;//9;B..;;.//.9..---9;A.;9
@M03896:38:000000000-B4D98:1:1102:24389:25711 2:N:0:166
CCTGTTTGCTCCCCACGCTTTCGCACCTGAGCATCAGTCTTCGTCCAGGGGGCCGCCTTCGCCACCGGTATTCCTCCAGATCTCTACGCATTTCACCGCTACACCTGGAATTCTACCCCCCTCTACGAGACTCAAGCTTGCCAGTATCAGATGCAGTTCCCAGGTTGAGCCCGGGGATTTCACATCTGACTTAACAAACCGCCTGCGTGCGCTTTAAGCCCAGTAATTCCGATTAACGCGTGCAACCTCC
+
A1AA>DFFBFFBGE1E1EC0AFEA0AECB0BC11BFFDGGHHFGEG/FB//AAA/>EE/BGFCAEH?E>E/BF@GGFCHFHGFGHHHGGCECHFDGBEBC/<1<FFCGCBBFDFGHHGH?CGGHFFG...CGB0C<DGD<.CDGFHHDDDGFG0CCCGHCGHH.::C/CGBA-?-9-CFBF0BFF00;0;BBB/9BBAA-9-9-9-@-A-9@=9-//;B9;AE/9;F/9B/-;--/;;>-9-9-/;-9BA
@M03896:38:000000000-B4D98:1:1102:20677:25873 2:N:0:166
CCTGTTTGCTCCCCACGCTTTCGCACCTGAGCGTCAGTCTTCGTCCAGGGGGCCGCCTTCGCCACCGGTATTCCTCCAGATCTCTACGCATTTCACCGCTACACCTGGAATTCTACCCCCCTCTACGAGACTCAAGCTTGCCAGTATCAGATGCAGTTCCCAGGTTGAGCCCGGGGATTTCACATCTGACTTAACAAACCGCCTGCGTGCGCTTTACGCCCAGTAATTCCGATTAACGCTTGCACCCTCCG
+
AA?AAFFFFFFFGGGE2EAEFGEEEFGHCFFH?EEAEHGHFHGGDDEGHC?EEE>EFGGGAEAEEHE//>FGHHHHFCGGHHFHFHHGGEEFFFBGHCCDC<FGHHCGBCGFHHHGHHHGGGGHHFG..<<GFGB<<G0/<GG00;;CFCGHH:CGCGHGHH0./://CFFEF?-A-EBFFFGFBBF//B//B;B;BAEFFFFD?F=D?DFFD.?BF9.>@D.;9/BFFF/;99A;B?B.;9.9;BDAED.
@M03896:38:000000000-B4D98:1:1102:11639:26641 2:N:0:166
CCTGTTTGCTCCCCACGCTTTCGCACCTGAGCGTCAGTCTTCGTCCAGGGGGCCGCCTTCGCCACCGGTATTCCTCCAGATCTCTACGCATTTCACCGCTACACCTGGAATTCTACCCCCCTCTACGAGACTCAAGCTTGCCAGTATCAGATGCAGTTCCCAGGTTGAGCCCGGGGATTTCACATCTGACTTAACAAACCGCCTGCGTGCGCTTTACGCCCAGTAATTCCGATTAACGCTTGCACCCTCC
+
AAAAAFFFFFFFGGFGEEEFFGDFGGGFFFHHGEFGGHHFHHGHGGEGHGF?EF?GGEEHHEGGGHFE>EFEGHFHHEFBGHHHGHHGE?EE2FFFHDFGGCFHH220FBFCHHDFHHHGGGFGGHGD?GGGG0C<<CDBGHF00;;GFBFC00CC::CH0CBCC9/BFFFGGG?-ADFFFFFFBF//BFFFFFFFEFF9-9-.AF;::.-;;A.//.;9@..;;;9FEFF?..;FB.-....9;FAA;:
@M03896:38:000000000-B4D98:1:1102:20010:27433 2:N:0:166
CCTGTTTGCTCCCCACGCTTTCGCACCTGAGCGTCAGTCTTCGTCCAGGGGGCCGCCTTCGCCACCGGCATTCCTCCAGATCTCTACGCATTTCACCGCTACACCTGGAATTCTACCCCCCTCTACGACACTCCAGCTTGCCAGCATCAGATGCAGTTCCCACGTCGAGCCCCGGGATTTCACATCTGACTTAACAACCCGCCTGCGTGCGCTCTACGCCCAGCACTTCCAATCAACCCCTCCACCCTCC
+
AAA>AFFFFFDFGCBEAEA2AFEEAEEC332AEEEEEFGF5FA2AFE3310AA>>EEGFF1E1?EG>>//>FDE4FB?BDFF?G4?B?EEDAF?BFF</B/<<FCF000FGFFFGDFGEGG->0<F...<A<//<//00;;CC:.:;<C00:C::0;0;9FF.-9.---99C.--;B9/;BBFFFF///;9FB/;//.;A9-@DF?;9.9-9-.;/;.9-;.....//9/9/;///9.:...9..;A.EF
@M03896:38:000000000-B4D98:1:1102:20012:27453 2:N:0:166
CCTGTTTGCTCCCCACGCTTTCGCACCTGAGCGTCAGTCTTCGTCCAGGGCGCCGCCTTCGCCACCGGTATTCCTCCAGATCTCTACGCATTTCACCGCTACACCTGGAATTCTACCCCCCTCTACGACACTCCAGCTTGCCAGCATCAGATGCAGTTCCCAGCTTGAGCCCGGGGATTTCACATCTCACTTAACAAACCGCCTGCGTGCGCTTTACGCCCAGTAATTCCAATCAACGCTTGCACCCCCC
+
AA1>>FFBFFFFGCBEEEE0FGFGFGGF0A0A0EA/EGFFGHHHEE/10//A/EE?EGEC///AEF?/>>>GDGFFB0B1FFFGGHHAEEEFHHHFG/CCCCFCCG0G0?FGHHHFGFE/<@A0>FF?.<><</</<C0<<C=0./;C0<:CHFF0;;CC000.;0:.99BE--9-;./CFFFFFFB/9;9/;9B9/999--9AEF-;A?@@@-AF99A-;?-9;/999F9/:/;9:-;-;-999B;-9@
@M03896:38:000000000-B4D98:1:1102:16638:28492 2:N:0:166
CCTGTTCGCTCCCCATGCTTTCGCTCCTCAGCGTCAGTTACTGCCCAGAGACCTGCCTTCGCCATCGGTGTTCCTCCTGATATCTGCGCATTCCACCGCTACACCAGGAATTCCAGTCTCCCCTACAGCACTCAAGTTATGCCCGTATCACCTGCCACCCCACAGTTAACCTTCGGTATTCCACAAACCACGCGACACACCACCTACCAGCTCTTTACTCCCAGTAAGTCCGGACCACCCCTGCACCCTA
+
AAA1AFF1>1>AFEE11BBBBF0BEGGHHGFA0BEAAF2DFD2AGE1/A/BGF10BBGFGAA//BBB??>?BFFFFGFFGG2BFG@G/>EEEHGFHH/>>E/FCGA0</BFG>FF1BGFHGBCF/FC1F@FGC<1<@22>1@@GC@/GH1?<F0<0><<CA.>.<<<0=0<00<.<<<.;000:/..;.:;..-9:9-/;AEEE?F/.009/;9/://;BB;B/;////;F-9;99-------9;/:-9-
@M03896:38:000000000-B4D98:1:1102:17813:28526 2:N:0:166
CCTGTTCGCTCCACCAACTTTCACGCCTCCGGGTCCGTCTAGTCCCATATCTCCGCCTACGCAACCGGAGTTCCACCCGATATCTGCGCATTCCACCACTACACCTAGTGTTCCCCCCTCCCCTACCCCACCCAAACCTCCGCGCTTACACTGACTTCTATCTGTGTAGTCCCCCCCTTCCACCCCCCCGCTCCCTGCCAGCCTATGTTCACCTTCTGCCCCACACCTCCCGCTATCACCCTCACCCTGCG
+
>1>111B11>>A11BG1AB13B3D0BBA?000A0A/ABF0/DAB2111F222DBA/A//A/A>>>F/////B1B210>E/>/>B2BB/>//<>221</?1BCBG001B1122>F10?//<//?CFFH0.<.><..0../<...--;:.:00000/00:000009000000;99E.-:;./9/9--9----9-----/-9//---/////://///9///;-;---;-/--9--9--///-9----9-----
@M03896:38:000000000-B4D98:1:1103:12762:2302 2:N:0:166
CCTGTTTGCTCCCCACGCTTTCGCACCTGCGCGTCAGTCTTCGTCCAGGGCGCCGCCTTCGCCACCGGTATTCCTCCAGATCTCTACGCCTTTCACCGCTACACCTGTAATTCTACCCCCCTCTACGAGCCTCCAGCTATCCAGTATCAGATGCAGTTCCCAGCTTGAGCCCGCGGATCTCACATCTGACTTATCAAACCGCATGTGTGCGCTTTGCGCCCAGTAATTCCACGTCAACCCCGCACCTTCC
+
>>>>1BBFD3DCEECFAEEC010EAAEEB0EEEE?A/B1G2A/FEG/BF//A>F@/EA>EGAC?E0//>>FFHH2EC0FBEFDFH2FF//B<FFFHH/<BC?DCFHG1FFFBFD1??0/>@C.F1=CCA--/<<///000::<:;0;CC00::C00;;0<CG0.0:B.0C/.A------/:/;BF/;/:;B9///:;//A@@;--///;B--9--/;--9@-A//BB//;/9-----/:----9-;////
@M03896:38:000000000-B4D98:1:1103:12947:2758 2:N:0:166
CCTGTTTGCTCCCCCCGCTTTCGCCTCTGAGCGTCAGTCTTTGTCCGGGGGGCCGCCTTCGCCACCGGTATTCCTTCCGATCTCTACGCATTTCACCGCTACACCTGAAATTCTACCACCCTCTACAAGACTCTAGTCTGCCCTTTCAAAATGCTGTTCCGAGGGTCAGCCCCGGGCTTTCACATCTTGCTTCACAGACCGCCTGCATGCGCTTTCCGCCCCGTACTTCAGCTTAACTCTCGCACCCTCC
+
A?A1>@B>B3@BFAEF0AA0AB0A0ABA1DGF?EAA/A1FA21FFFEECC?@C<<@ACAG.<..;..-;AECGCG;;/;.9AF9CBFFA.99FGBFFBAA-9/FBF/B999BFFFFF/9AA?E-;BB//;BFF/B/9BB/;B9//9//9//////99:BFBF---;/;-:BAB@-9@<-/;/;/9/;9BB9B//B/9/;E;;-----;:/;9--;/;--9-;-;99-9F/9B////;;B//-A;-----9
@M03896:38:000000000-B4D98:1:1103:16448:3039 2:N:0:166
CCTGTTTGCTCCCCACGCTTTCGCACCTGAGCGTCAGTCTTCGTCCAGGGGGCCGCCTTCGCCACCGGTATTCCTCCAGATCTCTACGCATTTCACCGCTACACCTGGAATTCTACCCCCCTCTACGAGACTCAAGCTTGCCAGCATCAGATGCAGTTCCCAGGTTGAGCCCGGGGATTTCACATCTGACTTAACAAACCGCCTGCGTGCGCTCTACGCCCAGTAATTCCGATTAACGCTTGCACCCTCCG
+
ABBBAFFFFFFFGGGGAEEFFGEEFGGHGHFHGEEGGFHHHHGGGFEHHG0AEEEFGGGHEEEEGHEEEEGHHHHHGHHFHGHHHHHGGGGGHHGHHGGGFCGHHHFFBGHHHHGGHHHGGGGGFHG..CEHGHHBGHE/CGHC.:;CC00;CGFHGHHHHH0.99:CFFGGAA--AAFFGFFFFFF/BBFFFFFFFFFFFFFFFFFADDFF@.;BF?DBFFFB/FFFFFBD.A.9BAA.AAA:9BDAAF.
@M03896:38:000000000-B4D98:1:1103:11969:3189 2:N:0:166
CCTATTCTCTCCCTTCGCTTTCGCGCCTCCGCGTCAGTTACAGACCAGATCGCCGCCTTCGCCACCGCTACTCCTCCTTCTATCAACGCATTTCACATCTACACTTGGAATTCCACTCTCGTCCTCTACCCCCCAGTTCGCCACCTTCTAAAGACATCTCTGGATCGACCGCCCCCTTTGACTGGCGCCTTATTACCACGCCTGCGCTGGACCTACATCCAGTACTTCCGCACACCACATGTCACACACGT
+
>>111333B3@BF1111AA1AAA000AAEA00/E///FG2GFHFG/00B11BA/AE/>/1/////0/////@B11000F1B>2B22B>E><?>FG222BBE1B01B1111B11>21@01<////?111?1<//--.>11<-....<CC000000//0;00;000;:..-;--9--;-.000;99.9-----/;/9;//9----;---9-----9;/;/;;//://://9---9------////;//:---:
@M03896:38:000000000-B4D98:1:1103:21785:3528 2:N:0:166
CCTGTTTGATCCCCACGCTTTCGTGCTTCAGTGTCAGTTATGGTTTAGTAAGCTGCCTTCGCAATCGGATTTCTGCGTGATATCTATGCATTTCACCGCTACACCACGCATTCCGCCTACCTCAAACACACTCAAATAACCCAGCTTCAACGACAACTTTATGCATTAGCCACAAACTTTCACCCCTGACTTAAATCCCCACCTACTCACCCTTTAAACCCAATAAATCCGGATAACGCTCGCCTCCTCC
+
AAAAAFF1DBFF1FFE1AA0ABBBAA03D1FFFEDFDAF22BF2AFGBADF1BD1BGHDF/AABBF/A//BEFF2D>B?EG2BFGFGGFBGGG@FFH//>EEFGGEH/?>EEGGBEEEGHH1B<1<GGGGGGFFG12@@GHHE/0<@@@1F//>/A/1<F11111>1>1<>1FGCAGFBDDBGH.=C./C0:00000/CE:CECHF09BFFF./9C00;CCE9/990;9C.-;.-//;;-:-;--;A-FB
@M03896:38:000000000-B4D98:1:1103:17375:4185 2:N:0:166
CCTGTTTGCTCCCAACGCTTTCGCTCATGAGCGTCAGTATTGGCCCAGTGGGCTACCTTCGCCCTCGGTATTCCTCCACCTCTCTACGCATTTCACTGCTACACGTGGAATTCTACCCCCCTCTGCCATACTCTAGCCTGCCATTCACCAATGCAGTTCCCAGGTTAATCCCGGGGATATCACATCGCACTCACCACACCGCCTGCGCACACTATACAGCCAGTAATTCCGAGTAACGCTCGCACCCTACG
+
>A1111@1DFD1A11A11100B000ABF1211EFAE/DA2221AB//A110/B00BBB1B////A?////BDBFEB>000001B12B/>E/?FF2F211B1110/0/?>F1B>GBGHACECCC0@1@<@1F1@2F1>F10??111<@FGFH1111<<1>1111.1<1=1=<C.---:./00:0;:;...;9///;09.;A:A:...;-:--9///9///;99-///9/;//--;://-----9---;9---
@M03896:38:000000000-B4D98:1:1103:18567:4319 2:N:0:166
CCTGTTTGCCACCCACGCTTTCGCACCTCAGTGTCAGTGTCAGTCCAGAAGGCCGCCTTCGCCACTGGTATTCCTCCCGATCTCTACGCATTTCACCGCTACACCGGGAATTCTACCTTCCTCTCCCGCACTCTAGCCTGACAGTTCCGGATGCCGTTCCCACGTCGAGCCCGGAGCTGTCACAACCGGCTTATCAAGCCACCTACACTCGCATGACGCCCAGTACTTCCGACTAACGCATGCACCCTCC
+
>1>>1B31@11BEEAE1A000B0BECGGFEEA2A2FA222DB1BFFF1FE10AB/AE/BFCEE?E1B>1F2EHHFHFFEE@EEB@BGFEE//2FFFH/>/ECFFF///<<0<B>FGGB1FGHH10G0/><CCF1<1?<10F011<1>F.-<ECGGC<<CGEG.-:.---.;C-----./;;;CFBB.--9--;B;B//;ABB--9;/;//;;---99;;@@BE9;///B/-9-;@/9-----99//:;9A
@M03896:38:000000000-B4D98:1:1103:7876:4374 2:N:0:166
CCTGTTTGCTCCCCACGCTTTCGCACCTGAGCGTCAGTCTTCGTCCAGGGGGCCGCCTTCGCCACCGGTATTCCTCCAGATCTCTACGCATTTCACCGCTACACCTGGAATTCTACCCCCCTCTACGAGACTCAAGCTTGCCAGTATCAGATGCAGTTCCCAGGTTGAGCCCGGGGATTTCACATCTGACTTAACAAACCGCCTGCGTGCGCTTTACGCCCAGTAATTCCGATTAACGCTTGCACCCTCCG
+
BBABBFFFFFFFGGGGEEEFFGEEEGGFCGGHGFGGGHHHGHHGGEAGHDEEEEEFGGFHEEEEGG>>EEGHHGHHGGHGHHHHHHHGGGGGHHHHHFGGG@2FGGCGHHFHHHHGHHHGGGGHGH<..<CHFGF<DGF/<CG:0<:GF0;CHFBGFGHHHG0;:C//;CFGGA;D-9CFFGFGFFF9/BFFFFB;BFEFFFFFFFF.;ADB@../:AA:BD.9/;B;FFF.;::9B.;..AF/BBDEAD.
@M03896:38:000000000-B4D98:1:1103:7858:4381 2:N:0:166
CCTGTTTGCTCCCCACGCTTTCGCACCTGAGCGTCAGTCTTCGTCCAGGGGGCCGCCTTCGCCACCGGTATTCCTCCAGCTCTCTACGCATTTCACCGCTACACCTGGAATTCTACCCCCCTCTACGAGACTCAACCTTGCCAGTATCAGATGCAGTTCCCAGGTTGAGCCCGGCGATTTCACATCTGACTTACCAAACCGCCTGCGTGCGCTTTACGCCCAGTACTTCCGATTAACGCCTGCACCCTCCG
+
AAAAAFF1BDBBFEFE1AAAFFEE?EE00F0BFEG/AFGEDHC0BE/BG///AEEEEGGHHEAEEH/>>EFHGGHGFE>01BGHFGGGGEF?DGHHHA@@C/??FHBC0?<GHFHHB?GCCGGCGGF..<EGH0//<G00/<D00;GGC<0;:CG0:::;CC:./9/;/9FE@@---;.AFBFB/B/;/;//B/FBF?E---;-9A>9AA9@@-E/9F?;@9-;99/9:B9A-AA/F-@--A-;/99--9-
@M03896:38:000000000-B4D98:1:1103:12471:4473 2:N:0:166
CCTGTTTGCTCCCCACGCTTTCGCACCTGAGCGTCAGTCTTCGTCCAGGGGGCCGCCTTCGCCACCGGTATTCCTCCAGATCTCTACGCATTTCACCGCTACACCTGGAATTCTACCCCCCTCTACGAGACTCAAGCTTGCCAGTATCAGATGCAGTTCCCAGGTTGAGCCCGGGGATTTCACATCTGACTTAACAAACCGCCTGCGTGCGCTTTACGCCCAGTCATTCCGATTAACGCCTGCACCCTCC
+
BBBABFFFFFFFGGFE?FEAFGEFEGGHFHFHGGFGGHHH5GGHGEEGHE0AEE>EGGGHHGCEEFE>/>FGFGDGFHFFHHFH4FGFGFGGHHGHHADGC@?GGH2?2FGFHFFGGFHGGGGHEHC<<ACG0<C<DC0=CGH::<CGC00CCCFGGCGFHH0::0:;;F/E??;--9BFFFFFFFB/9;B/;B/BF.EFABFFFF=9.A>9-:./FED-@A?9/99BFFF.99DBBFA-...9/;;EFF
@M03896:38:000000000-B4D98:1:1103:26017:6181 2:N:0:166
CCTGTTCGCTCCCCACGCTTTCGCGCCTCAGCGTCAGTTACAGACCAGAGAGTCGCCTTCGCCACTGGTGTTCCTCCACATCTCTACGCATTTCACCGCTACACGTGGAATTCCACTCTCCTCTTCTGCACTCAAGTTCCCCAGTTTCCAATGACCCTCCACGGTTGAGCCGTGGGCTTTCACATCAGACTTAAGAAACCGCCTGCGCGCGCTTTACGCCCAATCATTCCTGACAACGCTTGCCACCTAC
+
AABAAFFADBBBGFGEAEEAFGEFAFGGGHHHGGGFGHH5FFFFGAA1A1BAFBAEEEGH1EEEFG@E@?FEHHHHHHHHHHHHHHHGGDGGHGGHHEEGE@BGE??FAGGHHHBFHHHHHHHHHHHGFHHGC01<1?F@FGG/1?GFH1FG11>GGGHGHC.<<.-/<<<-:?-;EFECFHGBGH000;C0;09BFBFFBBGDAA---99BB..BB.99@D.9//;9BF//9999:@B.;.99/BA.BF
@M03896:38:000000000-B4D98:1:1103:19313:6355 2:N:0:166
CCTGTTTGCTCCCCACGCTTTCGCACCTCAGCGTCAATACATGTCCATTCACTCTCCTTCGCCACTCGTGTTCTTCCGAATCTCTACGAATTTCACCTCTACACTCGTAATTCCACTGACCTCTCCATGATTCAACCTATGCACTCTTAAATGCACTTCCGAACTTGATCTCCGGTCTTTCCCCTCTAACTTACAAATCCGCCTACGCGCACCTTACGCCCCGTACTTCCACACCCCGCTAGCCCCCTCC
+
>AA>>@D1BBDFGGGE1AA0AFAB0EEEG1BB0BB/AD2B1G2BFG2A2D21DB1BFGHG/BEEEF0/0/?FDGGGG//>>/FGB2F/B/>FEGFGHHFB1F1FGF?0/0>>BF2BGBGHG1B1FFBEB1BGH1F1B01B1121<@1F12>@F1G11@FD<////<111?GDG.-<>.=>D0<CGC/00<0D0=D000</..CCGH.:9;-;-:9BC9.9;--9-99:FF//:9----9-9-;9FB@@AB
@M03896:38:000000000-B4D98:1:1103:22921:6481 2:N:0:166
CCTGTTTGCTCCCCACGCTTTCGCACCTGAGCGTCAGTCTTCGTCCAGGGGGCCGCCTTCGCCACCGGTATTCCTCCAGATCTCTACGCATTTCACCGCTACACCTGGAATTCTACCCCCCTCTACGAGACTCAAGCTTGCCAGTATCAGATGCAGTTCCCAGGTTGAGCCCGGGGATTTCACATCTGACTTAACAAACCGCCTGCGTGCGCTTTACGCCCAGTACTTCCGATTAACGCTTGCACCCTCC
+
ABBABFFFFFFFGGBEAEE2FGEEEFGHHHGHEGGGGHHGHHGFEE1FG?AEEEEEGGGHEEDEGHE/>E?GHHHHGHHGHHHHFGGGGGGGHHHHHGGGGCFGHHC?FGHHHHHGHHGGGGGFFGFC.EEDFCCDGF0<<GGB:<CCG;;CGFEHCGHHHH0:/9999FGG-B9-99/FFGGGFFF//BFFFFFFBFFFFFFFFF@.9ACF=..FF999>DABF/:BFF?.9ADFFFF.9AABFFF?ED
@M03896:38:000000000-B4D98:1:1103:7643:6860 2:N:0:166
CCTGTTTGATCCCCACACTTTCGCACCTCAACGTCAGTCTCCGTCCAGGAAGCCGCCTTCGCCACCGGTATTCCTCCAGATCTCTACGCATTTCACCGCTACACCTCGAATTCTACCCCCCTCAACTGTACTCAAGCTTGCCAGTATCAATTGCAGTTCCACGGTTGAGCCCCAAGCTTTCACAACTCACTTAACAACCCACCTACGCTCCCTTTACACCCAGTAATTCCGTCTAACGCTCGCACCCTCC
+
AAAAAFFF1B1BGGGF1AFBFGEC0EAG0G10BGGCFH1111B/0/AA0/0BA0EEEGGHHEEE/B?>/>FGH2FH00BFGHHGHH1FECGGHHHHHEGGC@GGG00?EGHHH22BF0<>BCG01?101<@FD1F1?11<FFF1<=DGG11>FFG1==<000<-<.<<C:CC.....:;CCGG:0;C0;;BF00C0C.;A..;C/F;-.;.;99BFF/9;AA-9/;/;FFB/-;-/;-99-----;AEFA
@M03896:38:000000000-B4D98:1:1103:7653:6878 2:N:0:166
CCTGTTTGCTCCCCACGCTTTCGCACCTGAGCGTCAGTCTTCGTCCAGGGGGCCGCCTTCTCCACCGGTATTCCTCCAGATCTCTCCGCATTTCACCGCTACACCTGGCATTCTACCCCCCTCTACGACACTCAAGCTTGCCAGTATCAGATGCAGTTCCCACCTTGAGCCCGGGGATTTCACCTCTCACTTACCAAACCGCCTGCGTGCGCTTTACGCCCTGTACTTCCGATTCACACCCTCTCCCTCC
+
AAAAA1@1131CFG1EEEE00B0BAEEG0BCGEAAA/FGHBG/AAEAABA/AAE/EEEFG1FBBFG?/>>FBBGHHEBGHGG2GF10EA/?/FBBEGCCGGCDHHHBA0?FF@@2DFGF//@CC1F>..-<GF//0<C0/.<D00;;;;00;0C00;;CC0:...9000;F?-9;?-9;9;0;0/-///;/9/;B/9-:A---:---;9--9--://--;---9/;BBB/--9-/9;//---;-;99;BA
@M03896:38:000000000-B4D98:1:1103:19156:6961 2:N:0:166
CCTGTTTGATACCCACACTTTCGCGCCTCAATGTCAGTTGCAGCTTAGCACGCTGCCTTCGCAATCGCAGTTCTTCGTGATCTCTAATCATTTCACCGCTACACCACGAATTCCGCCTGCCTCAACTGCACTCACGATATCCAGTACCAACTCCCATATTACGTTTGACCCGCACACTTTCACAACTACCTTAACCATCCATCTACGCTCCCTTTAAACCCACTCTATCCGTCTAACCCACGACACCTCC
+
>A11>DF1@B3DBCDEE?11B3A000E0E1A12FDG1A21DABBFGGAG11/A//AB111/A//BB////>DFEFG/BFGE2BFF2F2B1@B@B22F/EE@/10>EC///<<E10???/B01B11B20<FB1@@1/////@>211F1111??11/0101=>G<<00.<11>----<G/<0;;C0:;C//;000;0:00/.90;000.;.C.9/0;9009/C..9/0;;99A--;;/9---;----999--
@M03896:38:000000000-B4D98:1:1103:18971:7037 2:N:0:166
CCTGTTTGCTCCCCACGCTTTCGCACCTGAGCGTCAGTCTTCGTCCAGGGGGCCGCCTTCGCCACCGGTATTCCTCCAGATCTCTACGCATTTCACCGCTACACCTGGAATTCTACCCCCCTCTACGAGACTCAAGCTTGCCAGTATCAGATGCAGTTCCCAGGTTGAGCCCGGGGATTTCACATCTGACTTAACAAACCGCCTGCGTGCGCTTTACGCCCAGTACTTCCGATTAACACCTGCACCCGCC
+
AAAAAFFFDFDFFGCG1EEFFG0EEEGGFHBF0EE/B2FFFGGHEA/FH?CGEE>ECEFHEEEEGH?/EEGGHHFHEFCGHGHHHFHGCAEEGFFGHGCG@CGGHHFGFGHHHFHHHHHGCGGHHFF..CFHFBFDDH0<CGGC::C;C0::FFFG<;CHHHB./9;/CFFE@@?-AEFFGEF9FFF:/BBFBBB/BFAE@<@F?F-;AA@?---/;-A=@--;B/BFFFFBAA-9//9-//;9BFA-;9
@M03896:38:000000000-B4D98:1:1103:18979:7054 2:N:0:166
CCTGTTTGCTCCCCACGCTTTCGCACCTGAGCGTCAGTCTTCGTCCAGGGGGCCGCCTTCGCCACCGGTATTCCTCCAGATCTCTACGCATTTCACCGCTACACCTGGAATTCTACCCCCCTCTACGAGACTCAAGCTTGCCAGTATCAGATGCAGTTCCCAGGTTGAGCCCGGGGATTTCACATCTGACTTAACAAACCGCCTGCGTGCGCTTTACGCCCAGTAATTCCGATTAACGCCTGCACCCTCC
+
ABBABFFFFFFFGGGGEEEFFGEEGGGHFHFGFGGGGFGCGHHHGGDGHD?EEEEGGGGH1EEEGHE/EEFHHHHHGFFFGFFGHHHGGGGGHHHHHDCCCCFHHHCG2FGHGHHGHHHGGGGHGHFD>DGHGFF<DG0<CHGC;0CGCCCGFHHFCGHHHFB.:99BFGGGAA?B9DFFGGGGFFF9BFFFFFBBBFFFFFFFFFF;AA@B@.9BF.A9@DFBF/;9FFFADDDFF.@-;AA.FFD?ED
@M03896:38:000000000-B4D98:1:1103:18986:7070 2:N:0:166
CCTGTTTGCTCCCCACGCTTTCGCACCTGAGCGTCAGTCTTCGTCCAGGGGGCCGCCTTCGCCACCGGTATTCCTCCAGATCTCTACGCATTTCCCCGCTACACCTGGAATTCTACCCCCCTCTACGAGACTCAAGCTTGCCAGTATCAGATGCAGTTCCCAGGTTGAGCCCGGGGATTTCACATCTGACTTAACAAACCGCCTGCGTGCGCATTACGCCCAGTAATTCCGATTAACGCTTGCACCCTCCG
+
AAAAAFFFFFFFGGBE2EAAFGEEEEEFGHHGEFFGFHHH5GFGAEACC10AEE>EGGGHEEFEGHE/>EGHGHHHFGBFFGDFG4G?EA/EGG2FG>@DCBGGHBGF2FGHHGGHHGHGDGGHEH.A<?CGF0/0<C0<;GGC:<CC;BCGFFHB0;GHHG0.99/;BF/99A-9@DFFFFF9/9B:;FFFFEFBB?EFAFDD.9@.;A-@-9;/BED-9.A;/9BBFF/.9../9.9..9./FFDAED.
@M03896:38:000000000-B4D98:1:1103:8176:7342 2:N:0:166
CCTGTTCGCTACCCACGCTCTCGTGCATCAGCGTCAGTTACAGTCTCGTAAGCTGCCTTCGCTATCGGAGTTCTAAGTTATATCTATGCATTTCACCTCTACTTAACTTATTCCGCCTACCTCGTCTGTACTCCAGTTTACCAGTATTAATGGCACAATTGAGTTTAGCTCAAATATTTAACCACTACCTTACTAAATCGCCTACGCACCCTTTAAACCCAACAAATCCGTATAACTCTCACCTCCTCCGA
+
>>A>1DF1>AAACAFE00EA0BAA0BBFFGFFAE/B/DF2DF1DBA10//B0B11BFFHGBEGGGHG//>B0DFEFFGFGDFFGF2BD1BD@2G2FH1FGFGD1FGGFFGHHHH0EE?EFH1<?FEHABGFFHFB12B>2BF>1@>2@2@G21@0<0CGHD111<1111???1?<<FF>11FFGE1C0>F1>/=<D0D0..<CAH.:.ACC;CC00C0C....:..;0C..9.9000;9C0;.;9./-/--
@M03896:38:000000000-B4D98:1:1103:21580:7509 2:N:0:166
CAGTAAAAAATCAACAAGCCCGAAAACCGGAGCACCTCGCATTCCACCACCATCATCCACCAGCCAAACGCACTCCATCCCCATCTACCTCAAGAACACACACATATACCCCAACCTACTAACACCACACAACTCCATCACCCTACACCACCAACTCACCCGCACCTCCAACCACACCACACTATACTCAACCTACCTCTTCGCACAACACTCTGATTCCTTCGTGCCTACTCACTGTCCCCTACGACAAA
+
>>11133311B@1111110A000000000/////0/00//A//D2210//BE111221110/0//0>0//////001110//0B>1B1B1>B1110000??///1122221/////0F0112111//////<?11?1111100.0010<...<../<0<..--;A-/:.///..:...9.;.//009090/;.///.000009;-9--9-9/;/////99///-9--9//-9/9/9//://----------
@M03896:38:000000000-B4D98:1:1103:15621:7560 2:N:0:166
CAATAACAAAAATCTAATCAAGCAAAACGGACAATCTACCATCCAATAAACACAACAACACACCCACAACTAACCCAGCCCACACCTGAATAACCTAAAACCCAAACACCAACAAAAACACTAAACACTCCTACCACCAAACACAATTCTCTATAGACAAGCAACTACTGATAGAATAAAAAAAAAAGCAACACAAAGAAAACGCTATGAGACCGTTGGTAAATAGATATCCAATCACGATCAATGCAGCA
+
1111>111@111113BB31311100BB000000A11121A1210111111110/A/AF////////////1B110/>/0///>//>000122BB1111111////0/B0/>?///00<//B101F110100111011//?//0<//111111111111100.00><<1=11111111000<0-----:9//..9.../9.///--...00000.------9/////;/////9/////9----///////-
@M03896:38:000000000-B4D98:1:1103:23698:7592 2:N:0:166
CCTGTTTGCTCCCCACGCTTTCGCACCTGAGCGTCAGTCTTCGTCCAGGGGGCCGCCTTCGCCACCGGTATTCCTCCAGATCTCTACGCATTTCACCGCTACACCTGGAATTCTACCCCCCTCTACGAGACTCAAGCTTGCCAGTATCAGATGCAGTTCCCACGTTGAGCCCGGGGATTTCACATCTGACTTAACAAACCGCCTGCGTGCGCTTTACGCCCCGTACTTCCGATTAACGCTTGCACCCTCC
+
AA?1AFFFFFFFGGFE1AA0AFEECGGFFFGHGEEEEDFGHHCGGE/FHEEGEE@EGGEFEGGEGH/EEEEHFFHGG>GFGGFGBHHFG<EEHGFHHCCGG@?GHHEFBGHHHF1GGHEGCCGFEHFAACGHH0C0</0<GHF0:;GHHH0C00C::;GGH0.:9.:./;CE-9-?-;CBC/BFFFF/;BBFB/;B/;EE@@;BE-;ABA-=;A-/F--@>------/:BB-:9AFF--9-9;/B/--AB
@M03896:38:000000000-B4D98:1:1103:23720:7593 2:N:0:166
CCTGTTTGCTCCCCACGCTTTCGCACCTGAGCGTCAGTCTTCGTCCAGGGGGCCGCCTTCGCCACCGGTATTCCTCCAGATCTCTACGCATTTCACCGCTACACCTGGAATTCTACCCCCCTCTACGAGACTCCAGCTTGCCAGTATCAGCTGCAGTTCCCAGGTTGAGCCCGGGGATTTCACATCTGACTTAACAAACCGCCTGCGTGCGCTTTACGCCCAGTCATTCCGATTAACGCTTGCACCCTCC
+
AAAAAFFFFFFFGFFE2EEAFGEEEGGGHFFFEFE2DHGHFHHHGE1GB10AEEEGFGGG1EA?EGE/>EEHGFGHE2F3BFFGHFHGEEEGHF?GHGGG/@FGHBCG2<FGFD<FFGHGFGGHFFFC<CGHBC/<<00<<CD00;;;0;0;/CGB:;GFHFGE/09;/BFEA??AA.CF9FFBBFF9;B/9;B/;9.EA-@F?.9-.AD;9;.;9F.999A.///;/;BFFD.AF/.;99.:9/FD..D
@M03896:38:000000000-B4D98:1:1103:23705:7609 2:N:0:166
CCTGTTTGCTCCCCACGCTTTCGCACCTGAGCGTCAGTCTTCGTCCAGGGGGCCGCCTTCGCCACCGGTATTCCTCCAGATCTCTACGCATTTCACCGCTACACCTGGAATTCTACCCCCCTCTACGAGACTCAAGCTTGCCAGTATCAGATGCAGTTCCCAGGTTGAGCCCGGGGATTTCACATCTCACTTAACAAACCGCCTGCGTGCGCTTTACGCCCAGTAATTCCGATTAACGCTTGCACCCTCCG
+
AAAAAFFFFFFFGGFGEEEFFGEEEGGHHGHHGGGGGHHHFHHHGEAGH?0EEEEGGGGHEEAEGHE/>EFHGHHHGHHFHGHHHHHGGGGGFGGHHDDGGBFGGFFF2GHHGFGGHHHGGGGHHHGD.EFHF0<DDBF<GHG0:<CGGBCGHFHFGCGHHHB./999BFGEDA?AADFFFFGBFFF/;F/BB/;;F?EFDFFDFFBAADCC9.A/9;AAFD.;;B/BFFFFDFDBF?A.;E.99BFEFF.
@M03896:38:000000000-B4D98:1:1103:13793:7767 2:N:0:166
CCTGTTCGCTCCCCATGCTTTCGCTCCTCAGCGTCAGTTACAGCCCAGAGACCTGCCTTCGCCATCGGTGTTCCTCCTGATATCTGCGCATTTCACCGCTACACCCGGAATTCCAGTCTCCCCTACTGCACTCTAGTCTGCCCGTACCCACCGCAGATCCGGAGTTAAGCCCCGGACTTTCACGGCACACGCGACACACCGCCTACGCGCTCTCTACGCCCACTACTTCCGGCTAACGCTTTCGCCCTAC
+
AAA?AFD>DAABGGGGCFFAFF2EEHGHHGFGA2ABAABGFGGGHGH1H1ABFHCGHHFFBEAEFH1B>1BBGHHHHHCFGBGGH4@>E>EEGHFHH/>EEEGGE////DGFFHB1FHHHHGDHFGC1@1@FH111@?1?FGH/C?EFHGGGFGC--<GGGA.-;:00:CCHG?--9-;CFGF9C@--;C9B@-;--;AD-9@.DF.-;99:A//9FA>9@A??9///::.-9;./9.;.../..;AB9;
@M03896:38:000000000-B4D98:1:1103:18021:8079 2:N:0:166
GTCAAAAATTACGTGCAGAAGGAGTGATGTAATGTCTAAAGGTAAAAAACGTTCTGGCGCTCGCCCTGGTCGTCCGCAGCCGTTGCGAGGTACTAAAGGCAAGCGTAAAGGCGCTCGTCTTTGGTATGTAGGTGGTCAACAATTTTAATTGCAGGGGCTTCGGCCCCTTACTTGAGGATAAATTATGTCTAATATTCAAACTGGCGCCGAGCGTATGCCGCATGACCTTTCCCATCTTGGCTTCCTTG
+
BBBBBFFBFFFFGGFGGGGBFGFHFFHHGHHHGGHHHFHBG3FGHFHHGGFEBGCBBFEEAEEEGGGGEGGFFGE/E/@EHEEFDE?EEEEGGGHFFFEFBEEG?CFGGFFGDDCGBCAGEFGCGBGHHFFHDBFADDHHFEHEFFHCGHFHG<<-<<;GHFCCEFC.C;FFGB9;CFFGFEGG0FFFFFBBFFFFFBFCCF0/9;D;-@AF>D9A/9B;BFDAFBBB:BFFFFFFBB;/B/.9/;9B
@M03896:38:000000000-B4D98:1:1103:22965:8709 2:N:0:166
CCTGTTTGCTCCCCACGCTTTCGCACCTGAGCGTCAGTCTTCGTCCAGGGGGCCGCCTTCGCCACCGGTATTCCTCCAGATCTCTACGCATTTCACCGCTACACCTGGAATTCTACCCCCCTCTACGAGACTCAAGCTTGCCAGTATCACATGCAGTTCCCAGGTCGAGCCCGGGGATTTCACATCTCCCTTACCACACCGCCTGCGTGCGCCTTCCGCCCAGCACTCCCGATTAACGCTTGCACCCCCC
+
ABBAADFFBFFFGGFE2EAAAGEEEGGHHGHHGGGGGHHHHHGHGG?GHG0AEEEEGF?GEGDFGHGEEEGHGHHHH0FGGGGGHHHGGE?EHGHHHDGCCB?GHF000<?<GGGFHHHGG?DFGGG..<EHF0<0D/0/<GG0:00;:0:;0<0:;;CHGF0.:/-;9;BG?-9--.99BBF9/BB//;.99/;//;DD-@BD.A99.99@..:/;99AB.....9/;A9.-../;.;...9//;;-9@
@M03896:38:000000000-B4D98:1:1103:23162:8710 2:N:0:166
CCTGTTTGCTCCCCACGCTTTCGCACCTGAGCGTCAGTCTTCGTCCAGGGGGCCGCCTTCGCCACCGGTATTCCTCCAGATCTCTACGCATTTCACCGCTACACCTGGAATTCTACCCCCCTCTACGAGACTCAAGCTTGCCAGTATCAGATGCAGTTCCCAGGTTGAGCCCGGGGATTTCACATCTGACTTAACAAACCGCCTGCGTGCGCTTTACGCCCAGTACTTCCGATTAACGCTTGCACCCTCC
+
ABBBAFFFFFFFGEGGAEE2AGEEEGGHHHHHGGGGGHHHHHEHDEAFGEEGEEEFGGGHHEDGGHE>EEGFHHHHGCGGGHHHHHHGGGGGHHHHHDDGC@FHHHFF2?GGHHHFGHHGGGGHHGF<<CCHB</<DCB/CGFC0<CGCC0GFGFGCCHHHH0:/9:/BFGGC?-B-;FFFFG9FFF9/BF/;9FB/FEFBDFFFF-ADD@B@.A/B:.@DD./9//9;F?9.ADFF.9.9../BFD?EF
@M03896:38:000000000-B4D98:1:1103:23170:8727 2:N:0:166
CCTGTTTGCTCCCCACGCTTTCGCACCTGAGCGTCAGTCTTCGTCCAGGGCGCCGCCTTCGCCCCCGGTATTCCTCCAGATCTCTACGCATTTCACCGCTACACCTGGAATTCTACCCCCCTCTACGAGACTCACTCTTGCCAGTATCAGATCCAGTTCCCACGTTTAGCCCGGGGATTTCACATCTCACTTACCAATCCACCTGCTTGCGCTTTCCTCCCACTACTGCCGATAACCACTTCCACCCTCC
+
>A?>ADF1DFFFGGFE1AAAFG0BEEEHFEEF0AA//DFGFH/AE/A1A///AA/EE>EE?B//>E//>>/BFFB>FBB1FBFFE2FA@?/?2B2GF/<><<1?F00?0FGHGF1@DFFCC-<01<....<G<0/==0=<=;:000;C000;/000;0;:G0.99./90;/9:--;-9BB;9:;FFF/9BFF//:/9/BB/;:-/-///9;9-9;/9///;;--;/B/:B@-9-:///;/:/:/;---;A
@M03896:38:000000000-B4D98:1:1103:6020:8890 2:N:0:166
CCTGTTTGCTCCCCACGCTTTCACACCTGAGCGTCAGTCTTCGTCCAGGGGGCCGCCTTCGCCACCGGTATTCCTCCAGATCTCTACGCATTTCACCGCTACACCTGGAATTCTACCCCCCTCCCCGCGACTCAAGCTTGCCAGTATCAGATGCAGTTCCCAGGTTGCGCCCGGGGACTTCACATCTGACTTAACAAACTGCCTGCGTGCGCTTATCGCCCAGTAATACCGCTTAACGCTCGCACCCTCC
+
>A>1>BDFFBDC1AFE1AA00B3DDGGC00FG0EEE/DGGFFAFEE?1B////E>EEGCG/B>AEG/>>>FBGGFHFFHFGHGDGGH/EEG?FHHFH/BCCB<BFF00?GFFFF2FDFCC?>A..>---<<@A0:00:0;.C0000CC00:;0;09;0;;BF09909.-9.;;--9>-9///:/;BB/99/9;/://AE//9/B;F--99-;@-9999--;--/////99:;9-A/:-;---9---:-9-
@M03896:38:000000000-B4D98:1:1103:16665:9009 2:N:0:166
CCTGTTTGCTCCCCACGCTTTCGCACCTGAGCGTCAGTCTTCGTCCAGGGGGCCGCCTTCGCCACCGGTATTCCTCCAGATCTCTACGCATTTCACCGCTACACCTGGAATTCTACCCCCCTCTACGAGACTCAAGCTTGCCAGTATCAGATGCAGTTCCCACGTTGAGCCCGGGGATTTCACATCTGACTTAACAAACCGCCTGCGTGCGCTTTACGCCCAGTAATTCCGATTAACGCTTGCACCCTCC
+
ABAABFFFFFFFGGFFEEEFFGEEEGGHCHHHGGDGGHHHEHFGFE1FHFCGAE>EGGGHHEDEGHEE>EGHHHHHHHHHHGHHHHHGGGGGHHGHHDGGCC?FGFHFFHHHHHHHFHHGGGGHHGF..<DHG0C<DHF<GGGB0<;CGC:CCFFHH0GHHH.-.999CFGGBA??DAFFGEFFFFF9/;FFF99;BFFFBFAAEF=.A.;@9A.BF.A@DD.///;:FFE9D.;FFDD.99A/BFFFFF
@M03896:38:000000000-B4D98:1:1103:5179:9132 2:N:0:166
CCTGTTTGCTCCCCACGCTTTCGCACCTGAGCGTCCGTCTTCGTCCAGGGGGCCGCCTTCGCCACCGGTATTCCTCCAGATCTCTACGCATTTCACCGCTACACCTGGCATTCTACCCCCCTCTACGAGACTCCAGCTTGCCAGTCTCAGATGCAGTTCCCAGGTTGCGCCCGGGGCTTTCACATCTGACTTACCCAACCGCCTGCGTGCGCTTTACGCCCAGCACTTCCGCTTAACGCTTGCCCCCTCC
+
AAA1>DBFFFFFGGGGCEAEFGAF0FGHCCFG0EE/EHHHGHGHGG/BFE/AFE?EGCEH/E?/EGE/EEGGGHHHF0F<GGHGHHGGC?ACHGHEG/B//<?GHHCG0?FFHHFDFHHGGCCHGGF.<.<DF///<<B<CCC<<0:CGG:CCGFC;CG;C09./9;.-;;;?A-?-;AFBF9/9BFBBBF9//9//:A-@?------AA-9--;/:;9@@-----;/;B-----/;-@----//;-=BF
@M03896:38:000000000-B4D98:1:1103:13405:9135 2:N:0:166
CCTGTTCGCTCCCCACACTTTCGCTCCTCAGCGTCAGGTAATTCCCAGAGAACCGCCTTCGCCACCGGTGTTCCTCCTGATATCTGCGCATTTCACCGCTACACCAGGAATTCCGTTCTCCCCTGACTACCTCTAGTCTGCCCGTATCGGAAGCCAGCACCGCGTTAAGCCCGGTGTTTTCACTCCCGACGCGACAAACCGCCTACGAGCCCTCTACTCCCAATAACTCCGCACAACCCTCCCCCCCTAC
+
ABABBFBABBBBGGBECEBBBGEEFAECGGHHGEEEGHGDBHHHHGDGAG2FHGAEGGGHEEAEEHA/>/B?FGGHHHHHHHHHHFFEGGGFGHHHHEEE/<BGH/BCCFHHGF0B?GGHHG<G/@0@1@FGH11???D1FGH/->>GD-.<.<C<C</<EC--;-;.0;::A?:9:.9BFFF0;;;.9;9B@-9;-BFF=BBDFF.:.;=A..9/;/;9AF/9///:;9..9;99;.;.:..;.;;-9A
@M03896:38:000000000-B4D98:1:1103:21699:9258 2:N:0:166
CCGGTTCGCTCCCCACACTTTCGCTCCTCAGCGTCACCTTCTGTCCAAGCACCTGCCTTCGCCATCGGTGTTCCTCCTGGTATCTACGCATTCCACCGCTACACCAGGAATTCCGGTTCTCTCTCCAGAGGTCTAGAGCGCCAGTATCCAGTCCACTCCCGAAGTTGAGCTTCGGTCTTTACAACCAGACTTAACGTCCCGCCTACACGCCCTCTACGCTCAGTGATTCCGGGTAACGCTTGCACCCTCC
+
AAA1>AA11AAAGGGEFAFBFG0A0BEGHF1FCGF?/FHHHHGGGH21F/BGGB0BEEGHAAAEFHE?>/BEGGHGHHHH1@@FGFFFEAGGHHFGH/E@EE<GHF0?EGFGHH0>BEGHHFHHHH1CGCCFGDG@2F?<@C/><=FFGBD=GHHHHCFGEC-=.=00/<0CG@.;CCHBHC0CFCE..;CB0C99::9;9A@GGFFC.;A=@-;/;-9-;-9B/;/;F//9---9B-9----;;;B-A9
@M03896:38:000000000-B4D98:1:1103:21680:9282 2:N:0:166
CCTTTTTGCTCCCCACGCTTTCGAGCCTCAGCGTCACTTATCGTCCAGTAAGCCGCCTTCTCCACTGGTGTTCCTCCTAATATCTACGCATTTCACCGCTACACTAGGAATTCCGCTTACCCCTCCGACACTCTAGTACGACAGTTTCCAATCCACTACCGGCGTTGACCCCCTCGCTTTCCCATCACCCCTGCCGCACCTCCTGCGCTCCCTTTCCACCCACTCCATCCGGCTCCCGCTTTCCACATAC
+
>AA1>D11BFFFGE1A1AA0AFB0BBAGGBCFEEEE/2D12E/FFE?1B1B1BF/AEAEG1BF1F@10@0FEGHHGGGG1B2FGHBB?>/EEFHHGH/>//>FGFF1011BFBB0?/<BGHHHFCGC@CCGHGD11<??//?/-11<>F1==0>G110<C<----:-:0;CAC9.:AAAEFFGFBBB0/.-9.;9;-9@@99A-/;9-;ABF-B/////-A---/9/:BF9@----;-;-:-;//99//;
@M03896:38:000000000-B4D98:1:1103:10972:10076 2:N:0:166
CATAGATTGATAAGTACGAAGGGATAAACCAGCCACTAGCAGCCCATTACACTAAAAAATAAAAATAAATCCCGAAGTAAGTCCAACCGTCAACCAACAAACATAAACATAGGATGAAACAATAAAAGAACGAAGACACATATGGAAAGCCACAGATAATAGAATGTGTATAATTAAACGTATGAAGCAAGATCATCAAAAGCGAGACGATACAGTGTAAAAGATCAACAGAGAACATTAGAGAAACAAAG
+
>111113311333133311111000011100000001010110///0121111A1AA1/0111110111A21B/////221221111?/>//?1>/>///B/B111B1111111B111110/111>11/<0//<//B000112211110000000?111?1111<1111<111111111.<01010<0////000000000/;.:-@:.-:.90000;00000.0000/0///9///000;000//;/--/
@M03896:38:000000000-B4D98:1:1103:20811:10369 2:N:0:166
CCTGTTTGCTCCCCACGCTTTCGCACCTCAGTGTCAGTATTAGCCCAGGTGGTCGCCTTCGCCACTGGTGTTCCTTCCTATATCTACGCATTTCACCGCTACACAGGACATTCCACCACCCTCTGCCATACTCTAGCTCGCCAGTTTTATATGCACTTCCCAGGTTCAGCCCGGCGCTTTCACATCCAACTTAACGAACCACCTACGCGCGCTTTCCGCCCAGTAATTCCGCTTAACGCTTGCACCCCTC
+
AAA1>@F1DFDFGEGE1AAAFGEEEGEBG1BDFHB2DF2DD22GFGEAFC1/ABAAEEEG/BEAEF10@0FEFG2DFE1BF1EBEFF?>?E/GGFGH/>>>EGHH0/B/BBFFHHGHFGGG/GF1FHG1FCGG211@FF<>B//11?111???DF111>GHF1<111<>FGA---;A@.;CCGGCGF09FFG00;;..:AF?FGBF.A@@-;--;/B-999A-/9//;B//99ABBF-;---;//;---;
@M03896:38:000000000-B4D98:1:1103:14509:10401 2:N:0:166
CCTGTTCGCTCCCCACGCTTTCGCTCCTCAGCGTCAGTAACGGCCCAGAGACCTGCCTTCGCCATTGGTGTTCTTCCCGATATCTACACATTCCACCGTTACACCGGGAATTCCAGTCTCCCCTACCGCACTCAAGCCCGCCCGTACCCGGCGCGGATCCACCGTTAAGCGATGGACTTTCACACCGGCCCCGACGCACCGCCTACGAGCCCGTTACTCCCAATACTTCCGTATACCGCCTGCACCCTAC
+
AAAAAFD>DAABGGGGEEEAFGEEEFGHGGGGEGEEEDGHFE0EEGGGFBGFFFBGHHHHFEE??G4B@1FBGGHHFGEAEEEGFFGHHFGFGFFGHEF<AFBFGEC///BGGGF@@FFGDGGHGGH/AAFCG<C1F<F--@D-<<ECHA-;:@-;-9@F9FF.99;./;-..A./;9BFF/BB/99--;-;--;--9BB-9D..;99.@9E-;A.A/;;A.9BB///;;9/..://.--.9..9;A.:F
@M03896:38:000000000-B4D98:1:1103:26972:10682 2:N:0:166
CCTGTTCGCTCCCCACACTTTCGCTCCTCAGCGTCAGGTAATTCCCAGAGAACCGCCTTCGCCACCGGTGTTCCTCCTGATATCTCCGCATTTCACCGCTACACCAGGAATTCCGTTCTCCCCTGAATACCTCTAGTCTACCCGCATCGGAAGCCAGCACCGAGTTAAGCCCGCTGTTTTCACTCCCGACGCGACACACCGCCTACGAGCCCCTTCCCCCCAATCACTCCGATCAACCATCGCACCCTAC
+
>AA3>DDADAAAGEGGGABBFFAEFHGHHHHFEEE2EBDEGHHFFGG3112FFG0EEGGHA?AEEH1/>/BBFFGGHGGGFEGHG4BEGGFAEFGHH?//<>3BG/??/BGFGH0BBC/G10<@/@@F>@GHF<D?<?1<?GG/-><@>...<<</.</<C---:.;00;;C----90;;F0B;BCE..;-:;-;--;;D;;99.....;9A..9./..;9-..////;:9-.99/:..//.9.;;A..;
@M03896:38:000000000-B4D98:1:1103:26983:10696 2:N:0:166
CCTGTTCGCTCCCCACACTCTCGCTCCTCAGCGTCCGGTAATTCCCAGAGAACCGCCTTCGCCACCGGTGTTCCTCCTGATATCTGCGCATTTCACCTCTACACCAGGTATTCCTTTCTCCCTTGAATACCTCTATTCTACCCGTATCTATTGCCATCCCCGACTTATGCCCGGTGTTTTCCCTCCCCACACGCCCACCCGACTACGAGCCCTTTACGTCCCATCACTCCTGTCAACTCTCACCCCCTCC
+
AA11>DFADA>AF11A0AB0B1AFFHEHG1FE0EE///AAAFGFEB1B//01ABA/EF>C/A/B>B>/>/>>2@@B0C11B2DFF2G/EEGGFFGHD1<FBBG<C/B/11BGHH2>21GDD@010@@>>F1G1111?<F1????//0F1111FGDD110>>@@-<.=000<CA--:../;C000;;;999.;9-.-9.;.--;-9B--99-:-;;//9-99A/9///9:9///9//;////9;--9;--;
@M03896:38:000000000-B4D98:1:1103:13644:10716 2:N:0:166
CCTGTTTGCTCCCCACGCTTTCGCACCTGAGCGTCAGTCTTCGTCCAGGGGGCCGCCTTCGCCACCGGTATTCCTCCAGATCTCTACGCATTTCACCGCTACACCTTGAATTCTACCCCCCTCTACGAGACTCAAGCTTGCCAGTATCAGATGCAGTTCCCAGGTTGAGCCCGGGGATTTCACATCTGACTTAACAAACCGCCTGCGTGCGCTTTACGCCCAGTAATTCCGATTAACGCTTGCACCCTCC
+
ABCCBFFFFFFFGGGFEEEFGGEEGGGHFGHHGGGFGHHHFHHHGAABGEEGEE0EEGGHFEDEGHEEEGGHHHHHGHFGGGHHHHHGGGGGHHHHHDDGFCFGHHHFFHHHHHHGHHHGGGGHHHFC.<<GF0CDGG<<CGDC<CGGGG:CGHHHHGHHHGCC0::/CBGGGG???AFFFGGGGGF0:FFF00B9BFFFFFFFFFBADDBC-:90B.ACFF.:B000;FFAADDFF?;.;.AFFFDEEF
@M03896:38:000000000-B4D98:1:1103:22182:10985 2:N:0:166
CCTGTTTGCTCCCCACGCTTTCGCACCTGAGCGTCAGTCTTCGTCCAGGGGGCCGCCTTCGCCACCGGTATTCCTCCAGATCTCTACGCATTTCACCGCTACACCTGGAATTCTACCCCCCTCTACGAGACTCAAGCTTGCCAGTATCAGATGCAGTTCCCAGGTTGAGCCCGGGGATTTCACATCTGACTTAACCAACCGCCTGCGTGCGCTTTACGCCCAGTAATTCCGATTAACGCTTGCACCCTCC
+
AABAAFFFFFFFFGFEAFE2FGEEEGEHHHGHEFFGGHHAAGHFEF1FHFECEEEEGGEHFEDEGHF/>E/GGGGHFGHEGGHHHHHGGGGGHHHHHGGGGC2?GHCF2FHHHHHGHHHGGCGBFGFD?ADDCCB<GGD/CGGC:CGGF0;CGHEHHGHGCCFA:9/;:BBE--9-;A9FF0FBFFF/9BBB;:F//:DFDDCDFFCDDFFFFDA/B..9BD.9//99FFF..;AF/.9.999;;FF.;A
@M03896:38:000000000-B4D98:1:1103:12710:11198 2:N:0:166
CCGGTTCGCTCCCCACACTTTCGCGCCTCAGCGTCACCTTCTGTCCAAGAACCTGCCTTCGCCATCGGTGTTCCTCCTGGTATCTACGCATTCCACCGCTACACCAGGAATTCCGGTTCTCTCTCCAGAGGTCTAGAGCGCCAGTATCCAGTCCACTCCCGTGGTTGAGCCACGGTCTTTACAACCAGACTTAACGTCCCGCCTACACGCCCTTTACGCCCAGTGATTCCGGGTAACGCTTGCACCCTCCG
+
AAA3A?A@DBBBGGFFCEF5BGEEEEGGGHGFFGGEFBFFGFGGHHHFHFEGHH1EHFHHFED>FGE1?BEEHFGHHHHH3BFGHHGFGGGGHHHHG/E/EEDGGHGFE0GHHHC<@GFFGBGFGFFGGEGFFHHBGFF?AGFC1=>GGGD>>FFHFHGED.<A<.;//CCC/A@EFFCCFB0FGGG.AEBF0CF:9CEDGBBDAFFBDBAB?:9/BED=B?E9//9/;B/--9@FF.B.9A?B/B..;;.
@M03896:38:000000000-B4D98:1:1103:11790:11276 2:N:0:166
CCTGTTTGCTCCCCACGCTTTCGCACCTGAGCGTCAGTCTTCGTCCAGGGGGCCGCCTTCGCCACCGGTATTCCTCCAGATCTCTACGCATTTCACCGCTACACCTGGAATTCTACCCCCCTCTACGAGACTCAAGCTTGCCAGTATCAGATGCAGTTCCCAGGTTGAGCCCGGGGATTTCACATCTGACTTAACAAACCGCCTGCGTGCGCCTTACGCCCAGTAATTCCGATTAACGCTTCCACCCTCC
+
ABBBBFFFFFFFGGFGEEEEFGEEAEFHFHHHGGFGGHGHFHEHGE?GHCFGEE>EGEGHEFDEGHEEEEGHGGGHGHHHHHHGHHHGGGGGHHGHHCDCFCFGHHGAGHHHHHFHHHHGGGGHEHGACDFHFFHDHFG/<C000;<CHGCGFHEHH:GFGH0.;0/;CBFGGFC-BAFCFFGFFFB/9BFFFFFFFFEF@DFDEF999A@A.;./BADBFFE///:FFF/9...9B.@...;9/AD.AA
@M03896:38:000000000-B4D98:1:1103:2699:11729 2:N:0:166
CCTGTTTGCTCCCCACGCTTTCGCACCTGAGCGTCAGTCTTCGTCCAGGGGGCCGCCTTCGCCACCGGTATTCCTCCAGATCTCTACGCATTTCACCGCTACACCTGGAATTCTACCCCCCTCTACGAGACTCAAGCTTGCCAGTATCAGATGCAGTTCCCAGGTTGAGCCCGGGGATTTCACATCTGACTTAACACACCGCCTGCGTGCGCTTTACGCCCAGTAATTCCGATTAACGCTTGCACCCTCC
+
ABBBBFFBFFFFGEFGFEEEGGEEEGGGHHFFEGFFGHHHGHFHGEEGHCFGAEEEGGEH1EEEGH?EEGGHHHHHGHEGHGHHFGHGGFGGHHHGHDCFC@DFGHEF2?GHGDFGFHHGGGGHHHFDA.AHFC/DDGD/<GD:C0CH00:CGFHE0CFGG0;.:9//;FFEF-??9AB0FBFFFFF9/;F/:9/9/9AD-;9AEFB9DD-99../9.A@AA?99B/BBBF.;.9;BDF?...;99A.;9
@M03896:38:000000000-B4D98:1:1103:2692:11746 2:N:0:166
CCTGTTTGCTCCCCACGCTTTCGCACCTGAGCGTCAGTCTTCGTCCAGGGGGCCGCCTTCGCCACCGGTATTCCTCCAGATCTCTACGCATTTCACCGCTACACCTGGAATTCTACCCCCCTCTACGAGACTCAAGCTTGCCAGTATCAGATGCAGTTCCCAGGTTGAGCCCGGGGATTTCACATCTGACTTAACAAACCGCCTGCGTGCGCTTTACGCCCAGTAATTCCGATTAACGCTTGCACCCTCCG
+
ABBBAFFBFFFFGGFGEFFFFGGFDFGFGHGHGGGGGFHHHHHHDE?GHGCFEGFGGGGHAEAEEHE/EEGHHHHHGFFGHHGHHHHGGGFGFHHHHGCGC?<FGGFFFGHHHFFFHHGGGGGHGHF.CADF0<<<DC</.GF0;CHGFF0G00CGCGHHFHFEF0;/FFGGCFDBGDBFF0BB/FB9/BFBBFF//.AAAFFFAA=ADFAA-9./BA?;B.ABF99/9FFDAD.9/;@.9..9/9A.:;.
@M03896:38:000000000-B4D98:1:1103:10265:12206 2:N:0:166
CCTGTTTGCTCCCCACGCTTTCGCACCTGAGCGTCAGTCTTCGTCCAGGGGGCCGCCTTCGCCACCGGTATTCCTCCAGATCTCTACGCATTTCACCGCTACACCTGGAATTCTACCCCCCTCCACGAGACTCAAGCTTGCCAGTATCAGATGCAGTTCCCAGGTTGAGCCCGGGGATTTCACATCTGACTTAACAAACCGCCTGCGTGCGCTTTACGCCCAGTAATTCCGATTAACGCTTGCACCCTCCG
+
ABBAAFFFFFFFGGFGEFEFGGFGGGGHFGHHGGGGGHHHHHHHGGEHGFAEEEEGGGGHEEDEFHEEEEGHHHHHGGHHHHHHHHHGGGGGHHGHHFGGGCFGHHGGFHHHHHHHHHHGGGGGBGCC-<EHF0C<DGD<GGH0:CGHHH0CHFGGGFHHHHB.:0::CFGEGAA?AEBFFFFFFFF9BFFFF/BBFFFFFFFFFFAADFFFF.AFFED>DBA/BBBFFFFA?ADFBFF?AA:/BFF?EF.
@M03896:38:000000000-B4D98:1:1103:4650:12369 2:N:0:166
CCTGTTTGCTCCCCACACTTTCGCGCCTCACCGTCAGTTATCGTCCAGCAATCCGCCTTCGCCACTGGTGTTCCTCCTAATCTCTACGCATTTCACCGCTACACTAGGAATTCCGATTTCCCCTCCGACACTCCAGATCTACAGTTTCAAATGCAGTTCATGCGTTGAGCCCATCGATTTCACATCTCACTTGCAGACCCGGCTGCACGCCCTTTACACCCAGTACATCCGGACAACCCCTGACACCTAC
+
AA1>>@311DFF1ECEEECAAF0B0AEEECCHGH?/BFGFFHAAFA/BGH01A0AAAAEBBB/>?B101BB>GFGHHHHGFDDB2FF>EEEFFHHHH/E/@E1B10<0111BGF0?AA/>2BFGFFCCCGGGGCB11?CHGHF1FFDG1<=D<FHHGHGHHD1.<.<./<CCGH/.GEGEHBBC0:<000;;0;0009;A---9-.9/.AE@?/0BBBB;A--/;9FFFF---@;-9-;-:;-9//-9;;
@M03896:38:000000000-B4D98:1:1103:3182:12798 2:N:0:166
CCTGTTTGCTCCCCACGCTTTCGCACCTGAGCGTCAGTCTTCGTCCAGGGGGCCGCCTTCGCCACCGGTATTCCTCCAGCTCTCTACGCATTTCACCGCTACACCTGGAATTCTACCCCCCTCTACGAGACTCAAGCTTGCCAGTATCAGATGCAGTTCCCAGGTTGAGCCCGGGGATTTCACATCTGACTTAACAAACCGCCTGCGTGCGCTTTACGCCCAGTAATTCCGATTAACGCCTTCACCCCCCG
+
AABBAFFBFFFFGEFGEEEEFGEEEEGHHFHFCF2E25FFGHGH?A1BC10EAE>EEGGFGE?EFFE/>EFFFDHHEBF3BGFHHHHGGGGGHGBGHDGG<B1??C00??GFHHHHGG/>@CCGFGE?.CDH0</<DG0<<C<0:;GH0CGGFBC0;CGHHFHAFBB;BFFEBB?B?EFGFGB/FFF;/FFBB/9B/.9;---;AABDD?BB?.A/9AD-;..9//;;B/:AD999;.--:.999FFB-@9
@M03896:38:000000000-B4D98:1:1103:3199:12799 2:N:0:166
CCTGTTTGCTCCCCACGCTTTCGCACCTGAGCGTCAGTCTTCGTCCAGGGGGCCGCCTTCGCCACCGGTATTCCTCCAGATCTCTACGCATTTCACCGCTACACCTGGAATTCTACCCCCCTCTACGAGACTCAAGCTTGCCAGTATCAGATGCAGTTCCCAGGTTGAGCCCGGGGATTTCACATCTGACTTAACAAACCGCCTGCGTGCGCTTTACGCCCAGTAATTCCGATTAACGCTTGCACCCCCC
+
ABBAAFF4FFFFGGGGEEAAFG2EEGGHGGHFEGGFGHHHGHHHGG?GH10AEEEEFGGH1EEAEH>>>/FGHHHHGGF3GGHHHHHFGEGGHHGHFBCGG@?GGHB?2?GHGHGDFHHGGGGHHHC.<<EF00/0<CD/CGG0::CGCC0C:CH0<GGHHFF.;0/9FFGG?A??B9CFFGFFFFF/9BFF9BBB/9AABDFFFFAFFFFFCD?FFAD;DD.;;/;BFFBDAAAFF.@?AEA/;;A>>F
@M03896:38:000000000-B4D98:1:1103:3197:12819 2:N:0:166
CCTGTTTGCTCCCCACGCTTTCGCACCTGAGCGTCAGTCTTCGTCCAGGGGGCCGCCTTCGCCACCGGTATTCCTCCAGATCTCTACGCATTTCACCGCTACACCTGGAATTCTACCCCCCTCTACGAGACTCCAGCTTGCCAGTATCAGATGCAGTTCCCACGTTGAGCCCGGGGATTTCACATCTCACTTAACAAACCCCCTGCGTGCGCTTTCCTCCCAGTACTTCCGCTTAACGCTTGCACTCGCC
+
ABBAAFFFFFFFGGGGEEE2FG2EEGGHCF2FEEEEEHGHDHAGED1AG10AEEEEGGGHEECEFH?/>EFHFGHHFFFGGHHHHHHFE/EEDGGGF/>C@@<FGGB0F2GFGG1FGHHGGCDGGHG..<CGC/</<CD/<GG0::;CC0:;0CG00;;GHB.:.9;./:/;@D-9DABFFFB;BFF//:/;9F99/.9A..;9AE-9A9-9-;.///9/:.9///;9;:9..;./;.-...999/;.;;
@M03896:38:000000000-B4D98:1:1103:19483:13413 2:N:0:166
CCTGTTTGCTCCCCACGCTTTCGCACCTGAGCGTCAGTCTTCGTCCAGGGGGCCGCCTTCGCCACCGGTATTCCTCCAGATCTCTACGCATTTCACCGCTACACCTGGAATTCTACCCCCCTCTACGAGACTCAAGCTTGCCAGTATCAGTTGCAGTTCCCAGGTTGAGCCCGGGGATTTCACATCTGACTTAACCAACCGCCTGCGTGCGCCTTACGCCCAGTCATTCCGATCAACTCTTGCTCCCACC
+
AAA1>FFFFFFFGGGGEEE0AF0EFGGHB0EGAEE/EHFHDGHHGG/10//AAE>EEGGHHGCEEH?>@??GFHFHF0F1FFGGHGFFEEEGHGGHHA>@BCFGGG<00FGFFH1F1GFCGGGHGG..<<<GGG/0</=/CG0B:::CCC000;C0;::<C:G./0/9/9;9--9-9./;BFF09;///;;//;B//9BB@;@?-;--9:9=-9AF/9A@?-EFB9;/:/;---9BB/9/;///9B--99
@M03896:38:000000000-B4D98:1:1103:24799:13867 2:N:0:166
CCAGTTTACTACCCACACCCTCCCCCCTGAGCGTCAGTCTTCTTCCAGAGCCCACCCATCGCCCCCTGCTTTCCTCCCGATCTCTACCCCTCTCACCTCTCCTCCAACATTTCTCCCCCCCTCTACTCAACTCACACTTCCCCCTCTCACACCCACCTCCCACTCTTATCCCGCACATTTCCCATCTAACATCACATACTCCCCGCTGTCCCACTACGCTCATCAATTCCACACTATTCCATCACACTCC
+
>111>@33133D1CFE111100A000A000AF/EE?/AA12A2DBA111/00/AAE//0A/??//>>//111@@@D0////>B@22B1>///0>BGC1B1<01BB011?0>2>22D0?//>>??BB<11101<1<1<01<<F0>-./<000/<.<...:C./../:0;00;/.---;090000;0/0000/9;00000000/.--;--9;;9/-99/-----//9//////9/-/////9///://9//-
@M03896:38:000000000-B4D98:1:1103:19697:13965 2:N:0:166
CCTGTTTGCTCCCCACGCTCTCGCACATGAGCGTCATTTCTTGTCCAAGGCGCCGCCTTCGCCTCCGGTATTCCTCCCCATCTCTACGCCTTTCACCGCTACACGTCGAATTCTACCCCTCTCTACAAAACTCTAGACGAACCGTCTGAACTCCAATTCCCAACTTTAGCTCCTAGCTTTCACATCTCACTTATCCATCCGCCTGCGTGCCCTTTACTCCCTGTTATTCCGCTTCACCCCCTCACCCTCC
+
AAA>AFF1@D1FFFGEAEF0AG0B0E?G1BFFAEA/0DGGB1BBBF2B1////A/AEEBF/BECEE//>>?GFGHGE/E0GB1F22B>>/FCGHDFH/>EE@FG?</<//<<FF2@@0FFCHHFFF1110?FG11111.-->--.<.<00/=0<//0;C0GGC./0000;;C//00;;0;CFGB0;0C9CB90CCF00FA.:A..9--99-B/9//;/;/9-;//B/9B//--;-99/9-;--:9-?-EA
@M03896:38:000000000-B4D98:1:1103:7678:13990 2:N:0:166
CCTGTTTGCTCCCCACGCTTTCGCACCTGAGCGTCAGTCTTCGTCCAGGGTGCCGCCTTCGCCACCGGTATTCCTCCCGATCTCTACGCCTTTCACCGCTACACCTGGAATTCTCCCCCCCTCTACGACACTCAAGCTTGCCAGCATCAGCTGCAGTTCCCCTGTTGAGCCCGGGGCTTTCACATCTGACTTAACAAACCGCCTTCGTGCGCTTTACGTCCAGTCATTCCGCTCCACACTTGCACCCTCCG
+
AA?1>DFBD@FFAE1E1A00A10EEAEB0BE1EE///AFB2D/BBEA10A0BBB/EEAEFGE?/?F//>>/@GHHHFFG/EEGHHH1>E/GFFFFHHEE@@<10B<000CFCGG2F0E/CC@CGFF...<<C//C0<<0<<CG0.:<00<00//;:;:C:C//90000/0/9-----;.;CFFFFFF//;/;//://-;E-9-9-/-;-9-999;9/---9-B//////9/-:-9/-/;B///:/;--;A-
@M03896:38:000000000-B4D98:1:1103:11457:14026 2:N:0:166
CCCGTTTTCTCCCTACGCTCTCGCACCTTCGCGTCTGTTTCCGCCCCGGTCGCCGCCTTCGCCACCGCTATTCCTCCTGTTCTCTACGCATTTCACCTCTACCTCTGTTATTCTACCCCCCTCCACGACCCCTCATTCCGCCAGCTTCACTTGCCTTTCCCTGCTCGTGCCCCCGCATCTCCTGTCTCACTTTTCCAACCGCCTACGTGCGCTTTTCGCCCAGTACTTCCGATTATCACTCTCACCCTCC
+
>A11>BF1@DF1B11BAAF0A1B000AG11000AE/AG212BA/AE///A>>/B>/>F/1/////>/////B2>210011B22B2BF/<?<?GGHD110BG1111?1222>FFB221?///-..0>.<--<..<.0000<;C--.0<C000<:0C0;C000009;;9-:..9.----;-:/9///9;9;;////;9///;--;-;-;-9-9----9B-9--9A:////9/--9--///9///9/9--AF-
@M03896:38:000000000-B4D98:1:1103:3146:14170 2:N:0:166
CCTGGTTGCTCCCCACGCTTTCGCACCTGAGCGTCATTCTTCGCCCATGGCGCCTCCTTCGCCACCGGTCTTCCTCCAGCTCTCTACGCATTTCACCGCTACACCTGGCATTCTACCCCCCTCTACAAGCCTCTATCTCGCCAGTTTTAAATGCACTTCCCACGCTCAGCCCCGGCCTTTCACATCTAACTTATCCCACCCCCTGCGTTCTCCTTACTCCCACTTCTTCCGATTCACGCTTGCCCCCACC
+
>AA11BB1B1DCF?FE?EE0AG0EAEAA0001ABA/02DAA2A/BA/0000//A/BB01B/E//B0//>/?BBBGFC010BBEGGBF?E/?/BFDGF//<E/1FFG000011B22BFFHGGCCGBFGG1/<?<111=11<.<.<0<=0=00000=<0/<0/0.-.:../:;..---:9/0;0;00;09;FG09;9;/0;;-9-;-9-A--9;;9/99/:/----//;9B/---;//;------//:9-99
@M03896:38:000000000-B4D98:1:1103:25183:14327 2:N:0:166
CCTGTTTGCTCCCCACGCTTTCGCACCTGAGCGTCAGTCTTCGTCCAGGGGGCCGCCTTCGCCACCGGTATTCCTCCAGATCTCTACGCATTTCACCGCTACACCTGGAATTCTACCCCCCTCTACGAGACTCAAGCTTGCCAGTATCAGATCCAGTTCCCAGGTTGAGCCCGGGGATTTCACATCTGACTTAACAAACCGCCTGCGTGCGCTTTACGCCCAGTACTTCCGACTAACGCTTGCACCCTCC
+
ABB?AFFFFFFFGGFF2EEAAGEEGGGHBGFHEFEGGFHHHHHHGEAGB1AEAEEEGGGH1ECEEH1>>EFHHGHHFCC3FGHHHHHGGEGGFGGHHDCCC@DGH0?0F<GGHDFFFHFGGGGHGGGA.EDHF0<<DGF/<<D00:C;0;::/;::00;CGH0.;09//;FE9--9-9CFFFGGFFF//;BB/9FFFFE;-;@AAF;9AA-9;.;/BA.@BF?/;/9/;BAD-;@FF.=.;.9;BF?.AF
@M03896:38:000000000-B4D98:1:1103:25188:14514 2:N:0:166
CCTGTTTGCTCCCCACGCTTTCGTACCTCAGCGTCAGTTTGTGTCCAGAAAGTCGCCTTCGCTACTGGTATTCCTCCTAATATCTACGTATTTCACCACTACACTAGGAATTCCACTTTCCTCTCCACTACTCAAGCTTATCAGTTTCCAATGCTTTACGGGGTTGAGCCCCGATCTTTAACATTCGCCTTATTAAACCGCCTGCGTACCCTTTACGCCCAATAATTCCGTACAACGCTCTCTCCATACGT
+
ABBAAFFFFFFFGFGEAEECFGEECGFGHHHHGGDE2DGGGGBGHHGGHB3AFDAAFGGH1EEEEHB3B5FFGGHHHHHEHHHHHFHGHHHHHHHHHHHH3GFFF33?3BBGGGGHHHHHHFHHHHGHHFGHFG3B1BF?1FFG?DGGHGHHEFG2F1@</<>@C/C1?FFG?CCCGGHGD<==GFB.<AA0CCCG0C:--AA.:9A.-;C9BFFF.9;:;./;00;F;//.9./B--.;./;BFB/FB;/
@M03896:38:000000000-B4D98:1:1103:2450:14614 2:N:0:166
CCTGTTCGCTCCCCACGCTTTCGCGCCTCAGCGTCAGTTACAGACCCGAGCGTCGCCTTCGCCACTGGTGTTCCTCCACATCTCTACGCATTTCACCGCTACACGTGGAATTCCACTCTCCTCTTCTGCACTCAAGTTCCCCACCTTCCAATGACCCTCCACGCTTGAGCCGTGGGCTTTCACATCACACTTCAGAAACCGCCTGCGCGCGCTTTACGCCCAATACTTCCGGACAACTCTTGCCACCTAC
+
AAA1>DF1>AAAGEGF0EAFFGEE0AEEFCFFBEEAAFDGDDB1BF/AEE/>?B/>E/EG/EA/?11BB0??GGFGF0F1FBFFGEF/E/EEHG2FG/>CCCGH/</?/<GFGHBFFG?FHHHDDF11<1FFF01111FFFG0..>FCG00=/0<GGFCF/C:.::..0<;;:---9/EFBBFBFGF00;BB090;;/9F;?@F-;-;-;-;9-E/;A9@@---99;BFF-;--99;/:////;/;AF/B
@M03896:38:000000000-B4D98:1:1103:2434:14626 2:N:0:166
CCTGTTCGCTCCCCACGCTTTCGCGCCTCAGCGTCAGTTACAGACCAGAGAGTCGCCTTCGCCACTGGTGTTCCTCCACATCTCTACGCATTTCACCGCTACACGTGGAATTCCACTCTCCTCTTCTGCACTCAAGTTCCCCAGTTTCCAATGACCCTCCACGGTTGAGCCGTGGGCTTTCACATCAGACTTAAGAAACCGCCTGCGCGCGCTTTACGCCCAATAATTCCGTACAACGCTTGCCACCTACG
+
AAAAAFFBBBBBGGBGFFEFFG?EAEGGFHHFGGGGGHFHHHFFHGBGHCFAFFAEFGGHAEEEGGEFBFGGHHHHGGHHHHGHHHHGGGGGHHFHHEEGGCFGFFEFFHHHHHGFGHHHHHHGHHHFHHHHC<F<??GHFHH?FFHHHHGHCFGHHHHGGHD-<.<<GHC@:@-:EGHHC0CG:C000CFCFBFFFFGGFF?D?FACAFFFF?./F.ACFFFBF/;BFFF/;A.B/999..;9;BFFBF.
@M03896:38:000000000-B4D98:1:1103:15230:14841 2:N:0:166
CCTGTTTGCTCCCCACGCTTTCGCACCTCAGTGTCAGTATTAGTCCAGGTGGTCGCCTTCGCCACTGGTGTTCCTTCCTATATCTACGCATTTCACCGCTACACAGGAAATTCCACCACCCTCTACCATACTCTAGTCAGTCAGTTTTGAATGCAGTTCCCAGGTTGAGCCCGGGGATTTCACATCCAACTTAACAAACCACCTACGCGCGCTTTACGCCCAGTACTTCCGATTAACGCTTGCACCCT
+
ABBBBFFFFFFFGGFFEFEAFGEEEGGHHHGHGHHHHHHHFHFFGD5FHHCFGBAAEGGHFEDEGHC25??E5FEGHHBGHHEHHHGFEEFFHHHHHGGGGEGGHGFHHGHHHHDFGHEFGHHFFHHHFHHGHBGFHFF2@FFF2GHBHFHGHHGGGGHGHD1/<<>>1FCFCCC-ADFHFHGHHHHCGHFFF0CCGHGGGGGGGFADAGGGD.9BBEF-:DE:B/:;FF9A??DFBDA.9.;:FFFA
@M03896:38:000000000-B4D98:1:1103:14512:14924 2:N:0:166
AATTACGTGCAGAAGGAGTGATGTAATGTCTAACGGTAAAAAACGTTCTGGCGCTCGCCCTGGTCGTCCGCAGCCGTTGCGAGGTACTAAAGGCAAACGTAAAGGCGCTCGTCTTTGGTATGTAGGTGGTCAACAATTTTAATTGCAGGGGCTTCGGCCCCTTACTTTAGGATAAATTATGTCTACTATTCACACTTGCGCCTAGCGTATGCCGCATGACCTTTCCCATCTTGTCTTCCTTGTTTGTCAGA
+
AA?AAFAFFAAFGBFA1AF1BGFD3FGFHFHGH1BEE001GGGEEGHH/A1BAEAEEEEGGAAGG/>FEEE//>FE??EEE/EE/BBFGB1B1?BG0BCFCGCF1?/>BB>>?FCDDHHHGHGHGE<<.<11>FF.DGD11>FG0D=0.-@<-<;@CCCGGEH/;;B0;0;000C0BFGF099CB090;;B00;;C0009-9-:9B---;/9/-;99;B99FFBF;B/9BFB//9;/;/:/://9/;;/9/
@M03896:38:000000000-B4D98:1:1103:14292:15462 2:N:0:166
CCTGTTCGATACCCGCACTTTCGAGCTTCAGCGTCCGTTGCGCTCCAGTGAGCTGCCTTCGCAATCGGAGTTCTTCGTGATATCTAAGCATTTCACCGCTACACCACGAATTCCTCCCACTTTGTGCGTACTCAAGGAAACCAGTTCGAGCTGCAGTGCAGATGTTGAGCATCTACATTTCACAACACGCTTAATCTCCGGCCTACTCTCCCTATTAACCCAATAAACCCTGTAAACTACAGAAACTTCC
+
AAAAA13>ADADG1AEGAEBBB?F0AAB1AFFFF?/AA1/AEEAEA1G21B1BEFGH1DHHE/EEGAEAEGFHFHHA0FC022EFF12F1FB2GFGFEEGGE10E//E??FGH>2BCCCG01@1@@</??<?D1<1?GHECC/.>11..0<<1>CFD/0000<0=<00/0GD0:;GF0C0;00;CE.A:;CAAB0;C0F.?A@BBC00;CFFF000;9/B-;9-////;9--///9;//:9B//////9:
@M03896:38:000000000-B4D98:1:1103:17097:15606 2:N:0:166
CCTGTTTTCTCCCCACGCTCTCGCGCCTCACCGTCAGTTGTCGTCCAGTAAATCGCCTTCGCCACTGGTGTTCCTCCCGATATCTACGCATTTCACCGCTACCCCTGGAATTCCATTTACCTCTCCGACTCTCAAGCACCTCAGCTTCAAATGCAGGTTGCGGGTTGAGCCCGCAATTTTCACATCTGCCCTGAAGTCCCGCCTCCACACCCCTTACACCCAGTACTTCCGTATAACGCTTGCTCCATCC
+
AA@AA1D1D1FF1AAE1A000BABAAEEEA0FE0EA/2D111/FFE?F212DFFAFF/EH/EA/?@101B/BFDHHBE//>>/@2BE/>EEAFFGHHGGGC<0<</</0BBFHH2DF2DGHDG1<F//@@?F<FD11<</>GH11>>=1==FBFHFG.</.<--:.:/;C/C-:--90;BB9FFFGF900.99/900;0/@=-A--9-/-AB--9/////;-9BB/999/-9--/99---9--99B/9/9
@M03896:38:000000000-B4D98:1:1103:17911:15849 2:N:0:166
CCTGTTTGCTCCCCACGCTTTCGCACCTGAGCGTCAGTCTTCGTCCAGGGGGCCGCCTTCGCCACCGGTATTCCTCCAGATCTCTACGCATTTCACCGCTACACCTGGAATTCTACCCCCCTCTACGAGACTCAAGCTTGCCAGTATCAGATGCAGTTCCCAGGTTGAGCCCGGGGATTTCACATCTGACTTAACAAACCGCCTGCGTGCGCTTTACTCCCAGTAATTCCGATTAACGCTCGCACCCTCC
+
AAA?AFFFFFFFGFFE1AA0AF0EEECFBGBCAE?FAFFA2F/BEAABF?//E>/>FG/GHECEF0EE//?FBF21EFFGHHBG22BF@EEEHGFFGFGG/>DFGH00<1<BG21<10?C--<GFFF..<AGBGHGGBB/<G000;CC000C0::;<0:0GH0./9/:/;B9;999A.FFFBFGFF//;B//;//;9AEE@@@FE?@9AB9@-A-9:/;/AFF/;///B//--99BBB@----;;9AAF-
@M03896:38:000000000-B4D98:1:1103:7765:15941 2:N:0:166
CCTGTTTGCTCCCCACGCTTTCGCACCTGAGCGTCAGTCTTCGTCCCGGGCGCCGCCTTCGCCACCGGTATTCCTCCAGATCTCTACGCATTTCACCGCTACACCTGGAATTCTACCCCCCTCTACGACACTCAAGCTTGCCACTATCACATGCAGTTCCCAGGCTCAGCCCGGGGATCTCACATCTCACTTAACACACCGCCTGCGTGCGCCTTACGCCCAGTCATTCCGATTATCCCCTGCAGCCTCC
+
AA3>>FDCFFFFGGFEAE2AFGEEEEEGA32B2EEG2DFGDHFGEE1E000A>E>EG1EH1EE1?B1/>EFHHHFHH0B3FFGHHGGFEEFDFHFHH?B@@CDGHG<C0GFHG<1??GGGCCEHFH...-<CG//<<<0;;CC0:/;;<0:00;00:;;CF;0..9.0:9;C-9---A.;B/BF9;//9999//;B/:;;-9-9EF-9.A;;.9999..9@..:///9BBB..99/9/;.9.../:9.;;
@M03896:38:000000000-B4D98:1:1103:9910:16179 2:N:0:166
CCTGTTTGCTCCCCACGCTTTCGCACCTGAGCGTCAGTCTTCGTCCAGGGGGCCGCCTTCGCCACCGGTATTCCTCCAGATCTCTACGCATTTCACCGCTACACCTGGAATTCTACCCCCCTCTACGAGACTCAAGCTTGCCAGTATCAGATGCAGTTCCCAGGTTGAGCCCGGGGATTTCACATCTGACTTACCCAACCGCCTGCGTGCGCTTTACGCCCAGTAATTCCGATTAACGCTTGCACCCTCC
+
BBBABFFFFFFFGGGFEEAAEGAEEGGH3GHHGGDEGHHHGHFFEA1GFFEEEEEGGGEHEEDEGHD>EEGEHHHHGFE3GGDGHFGFG?EGFHGHHDDGCB<FGG<C?FFHGFFFFHHGGGGGFG...<<DB0C<DC0<CGF0:;C;C0<CCCGC;;GHHB0.:9//=CFE-D??-9CBFFGBFF//;BB9;/B//.;99@=DEF9;.A9@@.AFBA?-BAEB/9/9FF/?AD?/BD=..9.99B:99D
@M03896:38:000000000-B4D98:1:1103:11006:16213 2:N:0:166
CCTGTTTGCTCCCCACGCTTTCGCACCTGAGCGTCAGTCTTCGTCCAGGGGGCCGCCTTCGCCACCGGTATTCCTCCAGATCTCTACGCATTTCACCGCTACACCTGGAATTCTACCCCCCTCTACGAGACTCAAGCTTGCCAGTATCAGATGCAGTTCCCAGGTTGAGCCCGGGGATTTCACATCTGACTTAACAAACCGCCTGCGTGCGCTTTACGCCCAGTAATTCCGATTAACGCTTGCACCCTCCG
+
ABBBBFFFFFFFGGGGEFEEFGEEFGGGFHGHGGGGGHHHFGHGGE1FHGCEAEEEGFGHGGDEGHFEEGGHHHGHGGHHHHHHHHHFGFGEHHFHHGGGGCDGHFF0?FGHHHHHHHHGCGGHHGFC.<EHF0G<GHG/<GHEC0GGGGCFFHGGC;GGHHB.;0/9CB;ABC??DGGFFFFGFFF/BBBBB9:B/.AE;FF???BDDD@CD:EEFFD-9A.9B/;BBFFAAA.;BAA9AAABBB..9;.
@M03896:38:000000000-B4D98:1:1103:11024:16224 2:N:0:166
CCTGTTTGCTCCCCACGCTTTCGCACCTGAGCGTCAGTCTTCGTCCAGGGGGCCGCCTTCGCCACCGGTATTCCTCCAGATCTCTACGCATTTCACCGCTACACCTGGAATTCTACCCCCCTCTACGAGACTCAAGCTTGCCAGTATCAGATGCAGTTCCCAGGTTGAGCCCGGGGATTTCACATCTGACTTAACAAACCGCCTGCGTGCGCTTTACGCCCAGTAATTCCGATTCACTCTTGCACCCTCC
+
ABAAAFFFFFFFGEFGFEFFFGAEEGGFAFHHGGGEFDGHFHHGGEACE10EAFEEGGGHFEDEGHE?>EFHHHHHFCH3FGFGHHHGGGGGHHHHHGGGCCGHHHH02GGHHHGFHHHGGGGGGFF...<GE0<<DGH/CCG0:0=CG0CGFFBG::CHGEC:/0/;CFGGA?GG?ABFGGGFFFFBBFFFBBB/:AFFFFF.A?B9AD-@-;.9/.:-@A?99/99FF9DD9/;//B/;/9/BFFF.9
@M03896:38:000000000-B4D98:1:1103:11011:16234 2:N:0:166
CCTGTTTGCTCCCCACGCTTTCGCACCTGAGCGTCAGTCTTCGTCCAGGGCGCCGCCTTCGCCACCGCTATTCCTCCAGATCTCTACGCATTTCACCGCTACACCTGGAATTCTACCCCCCTCTACGAGACTCAAGCTTGCCAGTATCAGATGCAGTTCCCAGGTTGAGCCCGGGGATTTCACATCTCACTTAACAAACCGCCTGCGTGCGCTTTACGCCCAGTAATTCCGATTCACGCTCGCACCCTCC
+
>A>>>FF1FFDFGGFEEEE0FGEEEGGG00BEEEF?EHHF2FGBAE/AB//AAEEEEGGH/>/?EG//>E?GFFFHFFB1FEHFFHGFEEEEFFHGHECGC?<<BFC00FGGHGD>DGHCGCG01F>..>><10/0<<0<CGD00<=D==0;CGF0;GGFFF0.:0//;:CE-----;/;9BBFFFB0;;0;//;//:;:=@@F-F-9-9@>-9::;999=B?9//9;FFBAB-/B/:A---9-9@BEEA
@M03896:38:000000000-B4D98:1:1103:13614:16246 2:N:0:166
CCTGTTTGCTCCCCATGCTTTCGTACCTCAGCGTCAGTGTTAGGCCAGATGGCTGCCTTCGCCATCGGTATTCCTCCAGATCTCTACGCATTTCACCGCTACACCTGGAATTCTACCATCCTCTCCCACACTCTAGCTCACCAGTATCGAATGCAATTCCCAAGTTAAGCTCGGGGATTTCACATCCGACTCAATTAGCCGCCTACGCACGCTTTACGCCCAGTAAATCCGCTTAACGCTCCCACCCTCT
+
ABBBBFFFFFFFGGGGFFFFGGEGFHGHHHHHGGEEEHGHHHFFFFGFEGBFFHFFHHHHAEEEFHAAAGFHHHHHGHGFHHHHHHHGGGGGHHHHHGGGEEFGHHFG2GHHHHGHHHHHHHHHHHHHFGGHHBBBFG3BGGH0F>GGGEFFHGDHFDHHHH0/1?1<?FFGE----<CDGFHGGHH<<;CA;/;0C:CHDCGGGGDCGG?A.9CFGEA9;9E99FFFFF..;.9BF.;.;.;.;AD.A.
@M03896:38:000000000-B4D98:1:1103:16785:16251 2:N:0:166
CCTGTTTGCTCCCCACGCTTTCGCACCTGAGCGTCCGTCTTCGTCCAGGGCGCCGCCTTCGCCACCGGTATTCCTCCAGATCTCTACGCATTTCACCGCTACACCTGGAATTCTACCCCCCTCTACGAGACTCCAGCTTGCCAGTATCCGATGCAGCTCCCAGGTTGAGCCCGGGGCTTTCACATCTCACTTACCAAACCGCCTGCGTTCGCTTGCCTCCCAGTAATTCCGATTCACACCAGCACCCTCC
+
>>>>11311D@FA11E1AA0AFAEEAEGBEGGEBA/AFGGCFEFE?E10////>/>E>EF/B//?G/>>>>FDDFHF0111BB2F2B<EEEEFGBGHACCGCBHHHB<0GGHHFDGHCCCC@EF1F.<..<<C//<CF0<CFB0<0;;0.::AAH;/;CGEH0.90/9/;/;----9;-;B/BBFFB/9BBB//;9/9AA-;@AEF---;;;A9-9:/;-99////9;/9/9--//;/;-----;9-A--
@M03896:38:000000000-B4D98:1:1103:13602:16259 2:N:0:166
CCTGTTTGCTCCCCATGCTTTCGTACCTCAGCGTCAGTGTTAGGCCAGATCGCTGCCTTCGCCATCGGTATTCCTCCAGATCTCTACGCATTTCACCGCTACACCTGGAATTCTACCATCCTCTCCCACACTCTATCTCACCAGTATCGAATGCAATTCCCAAGTTAAGCTCGGGGATTTCACATCCCACTCAATTAACCGCCTACGCACGCTTTACTCCCAGTAAATCCGATTAACGCTCTCACCCACC
+
AAA?AFF>DFFFFEB1EBF3BGFGGHGHHGEG?GG?FHB2BDG0BFC/BF1BE0ECGHFG/EAEFG///??FFGFHF0FBBFGHHBG/EEFEGFHHH>EEEG1F0F>00EGGGFBFFHBCFFF>0FFGHCC0B112BF22@GG<1@@F/F0F<GBFFGHHHFF/?1?1<1FG.-<--</<DFGGGHH.CGC:;/;000;<-ACBBF99EGA@.AABFB0BAC090;;BFF9---:;B-9-A-9;;9;---
@M03896:38:000000000-B4D98:1:1103:22088:16269 2:N:0:166
CCTGTTTGCTACCCATACTTTCGAGCCTCAGCGTCAGTTGGTGCCCAGTAGGTCGCCTTCGCCACTGGTCTTCCTCCCGATATCTACGCATTCCACCGCTACACCGGGAATTCCACCTACCTCTGCACTACTCAAGGCCAGCAGTTTTGAAAGCAATTTATGGCTTGAGCCCATAGTTTTCACTTCCAAATTGCCGGTCCGCCTGCGCTCCCTTCACACCCAGTCATTCCGTACAACGCTTGCACCCTAC
+
>>>>A1DCDFBF1CGF1BA3BFAAABEBGFCG0BAAADFG1//BFHBG1FB1DDAAEEGH/EEGGG10B1D@FHFGHGGG/E/EGGHEEEE?GG@1FAEEEEHFH?//>CHFFFBGHFFHHFFH1@FF1FGHHBB11/?F?FF0<?=D0FHHFFHE1<1G<F/.<<-<0<CECCC00CG:CBFHGHFBF:0;0<C:-;AA-;EG.A--ACC.99-9B9B-A--////;9///:-A9:9;-9-9999BF-F
@M03896:38:000000000-B4D98:1:1103:1840:16576 2:N:0:166
CCTGTCTGCTCCCCACGCTTTCGCACCTGAGCGTCAGTCTTCGTCCAGGGGGCCGCCTTCGCCACCGGTATTCCTCCAGATCTCTACGCATTTCACCGCTACACCTGGAATTCTACCCCCCTCTACGACACTCAAGCTTGCCAGTATCAGATGCAGTTCCCAGGTTGAGCCCGGGCATTTCACATCTGACTTAACACACCGCCTGCGTGCGCTCTACGCCCAGTCATTCCGACTAACACCTGCACCCTCC
+
ABB>AFFFFFFFFGBEEEA2AGEFDGGFFHFFEGGDEGE5AFFGEEDGF10AAEEEFGEF1?>EEF1/>E/FGHHHG2B3FGHGGHHAEE?EHFGFHDCGG@?FGHBA22FBFFGFFHCCC?DGBG.<.AAG//<<<C0<ECG000<;;0:;0CH0;;;G0G0.909/;9F.----9/0;BBB;FGF00;B///;B/9:.9999.;;;9;-9-.9;B9@>C.EB/9B9FF/.--;/:/;.:/..BFA9AD
@M03896:38:000000000-B4D98:1:1103:11845:16766 2:N:0:166
CCTGTTTGCTCCCCACGCTTTCGCACCTGAGCGTCAGTCTTCGTCCAGGGGGCCGCCTTCGCCACCGGTATTCCTCCAGATCTCTACGCATTTCACCGCTACACCTGGAATTCTACCCCCCTCTACGAGACTCAAGCTTGCCAGTATCAGATGCAGTTCCCAGGTTGAGCCCGGGGATTTCACATCTGACTTAACAAACCGCCTGCGTGCGCTTTACGCCCAGTCATTCCGATTAACGCTTGCACCCTCCG
+
AAAABFFFFFFFGGGGEEEFFGEEGGGHHHHHGGDAEGHHFHGHFE?GH?EGEFEFGGGH1EEEGHA/EFGHGGGHGGHHHHHHHDHGGFGGHHGHHDFGG@FGHHFGCGHHHHHFHHHGGGGHHHGD.EDHF0C<<GF<CG<C:<:CGF0GFCBGGFHHHH0.:0/9:FFEABA?-:/CFGGGFFF:/BFF;/BB/AFF-@ADEFD9DDFF-:EBF.A=DD.9/;/;:B/;9:.:;AC.E..;;B:AAF.
@M03896:38:000000000-B4D98:1:1103:11829:16775 2:N:0:166
CCTGTTTGCTCCCCACGCTTTCGCACCTGAGCGTCAGTCTTCGTCCAGGGGGCCGCCTTCGCCACCGGTATTCCTCCAGATCTCTACGCATTTCACCGCTACACCTGGAATTCTACCCCCCTCTACGAGACTCAAGCTTGCCAGTATCAGATGCAGTTCCCAGGTTGAGCCCGGGGATTTCACATCTGACTTAACAAACCGCCTGCGTGCGCTTTACGCCCAGTAATTCCGATTAACGCTTGCACCCTCCG
+
ABBAAFFFFFFFGEFGEEEFFGEEGGGHGHHHGGFEGHHHHHHHGAEGHDE?EEEEGGGHGECEGHFEEFGHHHHHGHHHHHHHHHHGGFGGHHGHHFGGC<DFHHHCGGHHHHFFHHHGGGGHGHG.<EFHE0CDDF=<CGH00;;CHG:CHGHF0:;CC0C.;999FFBEDCCBA.CFBGGFBFB;9;BFB/:BFFFFFFF?EFBDFF;C=AEFFAD=CFF/;B9FFB/::.A/9.@.:..;;B..:A.
@M03896:38:000000000-B4D98:1:1103:11847:16784 2:N:0:166
CCTGTTTGCTCCCCACGCTTTCGCACCTGAGCGTCAGTCTTCGTCCAGGGGGCCGCCTTCGCCACCGGTATTCCTCCAGATCTCTACGCATTTCACCGCTACACCTGGAATTCTACCCCCCTCTACGAGACTCAAGCTTGCCAGTATCAGATGCAGTTCCCAGGTTGAGCCCGGGGATTTCACATCTGACTTAACAAACCGCCTGCGTGCGCTTTACGCCCAGTAATTCCGATTAACGCTTGCACCCTCC
+
ABBAAFFFFFFFGFCEAFE2AFEEGGGFFCHHFGG?EDGHFHHHGE1FGGCEFE0EEE?GGEDEGH?//>FGGHGHGGHGHHHHHHHGFFDFFHGHHDDGG@GHHHGHHHHHHGGGH<<A>@DCGGG?.<CFFCFDGHFBGHF0:CGGCCCFHHHHFGFHHH0;:0;CFFFG-A?BGDGGGGGGFFF:/FFF:BFBF.AEFFFDAFF..A->;..BBFD-@A999/;/;9BA..AB/.;....;9/;..A
@M03896:38:000000000-B4D98:1:1103:25029:17215 2:N:0:166
CCCATTCGCTCCCCACGCTTTCGTCCACTGAGTGTCAGAACTGTCCTAGCAAACTGCCTTCGCATTTGATGTTCTTGCTGATATTAATGGATTTAACCCCTACACCACCAATTCCGTTTGCCTCTTCCAGTCTCTATCTTATCCATCTCTCCCGCTCATTCGAGGTTTACCCCCGAGATTTAACAGCACATTCGACAAACCACCTACGGACGCTTCACGCCCAATACATCCGCATCACGCTTGCGTCCCC
+
AAAAAFF3>A>AFFFGAAAA0F0BEFEHD1FFEDDDA11DB11DBG2F1BD1AB1BBGFGGBEABAD22FBAFFGFGEG1@B2FGEFD@1BF@1DGHFHGCCFBGG>/??>@>FG0BF>?BF1GC<GHD1BFBG2G2212>2BGGFGFHBDFC/>///@FF2F0/?01?1??CC->--<1<=0G00./.<00=00<.-/.:C.CGF/;;.:-;...0;.9:-E./0/99B/B----;9-:-9----9---
@M03896:38:000000000-B4D98:1:1103:10150:17384 2:N:0:166
CCTGTTTGCTCCACACGCTTTCGAGCCTCAACGTCAGTTACCGTCCAGTAAGCCGCCTTCGCCACTGGTGTTCCTCCTAATATCTACGCATTTCACCGCTACACTAGGAATTCCGCTTACCTCTCCGGCACTCCAGACGCGCAGTTTCCAATGCAGTCCCGGGGCTGAGCCCCAGCCTTTCACATCAGACTTCTCCATCCGTCCACTCTCCCTGTACACCCAGCACATCCGGATTACGCTCGGCCCCCACG
+
A1AA113FBD1F1BGG1A1A010ABA0A0F1FFHF0/2BABB/FEE/12B21AF/A///G/E/?EB1FBBFEFF2F00G1BE@FGD@F?/E?DD2@G/E>E/DCBFC0111EGG<?ACCHHBFGBGBC?C?@F01?F<>/->A-<0DD0D0F/<0D0<0<:-----...;99EA.CAB0;FFGB0C0;9;/;009;B0FFB;A-99///;9;-/;;9;//;---:-99;/--;--/9-----------9;-
@M03896:38:000000000-B4D98:1:1103:18553:17540 2:N:0:166
CCCGTTCGCTACACTGGCTTTCGCATCTCAGCGTCATACACAGTCCAGAAAGGCGCCTTCGCCACTGGTGTTCCTCCCAATATCTACGCATTTCACCGCTACACTGGGAATTCCCCTTTCCTCTCCTGCACTCAAGCCTAACCGTTTCCAGCGCCATACCGGGTTGAGCCCCGCATTTTCACGCTCGCCTTCTTCATCCTCCTACCTGCTCTTTACACCCCATCATTCCGTCCAACCCCCGCCCCCTACG
+
AAA>AFF>DAAA1BFA1ABFFGABEEEEHHFHCFAA0DDBBF0FFG1BF011BB/AEEEH/EC/EH10B0>>BGHHGGG0FCGHHGF>E/EGFHFGG/EE>EFHGH0/01BFGHEHFGHHFFFFGHGFCGHHGFH1@FFF1F0/?/FGH11<-@C.<1F0<<@<C-/<<CEC:C-:C:;F;0.;.;--;.90B00;9;:00;BFB-9/;/;9/9BF//9;@--/;///;//---BB-----9--9;-9;;
@M03896:38:000000000-B4D98:1:1103:9836:18566 2:N:0:166
CCCTGGGTGGTCCGGAAGCAGACATACCCGAGATCATTACAGCCCCCGGTGTCAGTCGCTTACCTCAAAACAAAAGCAAAAAACAACCTCGGCCAACAATATCTTTAAAAAACTAACAACGGTCTAAAAGCAGTATCACACCCACCGCATACACCACTACATAATAAAACGACTGCATCTACAGCTAACTAATCACTTAACAACTAGCAACCAGCTATGAATAGACGTCGTAGTTAGTAAGCAACACACTA
+
>111111B11>1AA000001000B1B10100/A/11DD2111B///A/////1212D?//?/1011111@0//00001010//>//?/00/////////<12B22222B11</111111///<//??1110101111111<<<.<..<<..000/..////;::000;00-:-..;00;0000000;;;;090;0;0000000./;////9--9-9;//////;//--9---9-//////////--;--//
@M03896:38:000000000-B4D98:1:1103:26217:18727 2:N:0:166
CCTGTTTTATACCCACACTTTCGAGCCTCAGCGTCAGTTACAATCCAGTAACCTGCCTTCTCAATCGGAATTCTTCTTGATATCTAAGCATTTCACCTCTACACCACAAATTCCGCCTACCTCTCTTGCACTCAATTTCGCCACTATCAACTGCAATTTTACTGTTTAGCCCCAAACTTTCACAACTTACTTAACAAACCGCCTACGCTCCCCATAAACCCAATACATCCGGCTAACGCTCTCATCCACC
+
>A>1>B31B3FDGGGEEEB1BB000B0BFBEFE0000A22DD1DBFG1BDF2B1B0GAHH1BA2ADA/B/BADDFF2B1FF22D@G12>FFGFGFEF1BEFGFGHEH//>@BGF0??E/FF>FB01211BB<0E1122>0/??/1<>F2BC>0@11@<@G21122>>@@>?0?/?CGDF1?F11DCG11>11>1>GD0<C-<<AC/.-;:;C.//;000;:.99B/:;BB.---.09.-;AE/;/://9;
@M03896:38:000000000-B4D98:1:1103:6626:18940 2:N:0:166
CCTGTTTGCTCCCCACACTTTCGTACCTCAGCGTCAGTATCGAGCCAGTGAGCCGCCTTCGCCACTGGTGTTCCTCCAAATATCTACGAATTTCACCTCTACACTTGGAATTCCACTCACCTCTCTCGAACTCAAGACCAGGAGTTTATGAGGCAGTTCCAGGGTTGAGCCCTGGGATTTCACCCCATACTTTCTGATCCGCCTACGTACGCTTTCCGCCCAGTAATTCCGAACAACTCTCACCCCCTCC
+
AAAAA1DCDFFFGGGECAA1BF000FFEGE1GCEAF0FBDG/CE?E0BBF1ABG/AEAFHAEE/?E@F@0FEFGFHG>1B@12BB2@?//??EG2@GGGBFGBGGBDFHBEFGG2GHFFHGHHHHHH?1BCFGG1B<0FF0///@@F2FD2D0</?0<DGDF0.<<-01<><>G.EFC<<<0DF<-.C/CG00C;;;0;:CE?..::;FE?..:C0;.99;9./9000;09--9--:/;//;/:-@@---
@M03896:38:000000000-B4D98:1:1103:14360:19083 2:N:0:166
CCTGTTTGCTCCCCACGCTTTCGCACCTGAGCGTCAGTCTTCGTCCAGGGCGCCGCCTTCGCCACCGGTATTCCTCCAGCTCTCTACGCATTTCACCGCTACACCTGGAATTCTACCCCCCTCTACGAGACTCAAGCTTGCCAGTATCAGATGCAGTTCCCACGTTGCGCCCGGGGATTTCACATCTGACCTCACAAACCGCCTGCGTGCCCTTTACGCCCAGTAATTCCGATCAACCCCTGCCCCCTCC
+
>AA3>5D4DFFFFGGE2EAA2ABEAEGF3BCHGGDGGGHHFH2FEEDF3A10AA0EE1EF1EE1EH>>EEGHFHHHH0F33BFGHGDFEEEFHH4GH/BBCCDBFC0<0?DCFGFGHHHGGGGBDF<...>GGBC<DG0/<CD0<0=D000:0;C;;0GCGC.-:;..9;CB---:-999FFF//;B//:/9/;9//.;A-;@..A;AAA.//////9.9@A.99B//9;9:.-.9/...9.A.A9--.9
@M03896:38:000000000-B4D98:1:1103:15102:19337 2:N:0:166
CCTGTTCGATACCCGCACTTTCGCGCTTCAGCGTCAGTTGCACTCCAGTTAGCTGCCTTCGCAATCGGAGTTCTTCGTGATATCTAAGCATTTCACCGCTACACCACGAATTCCGCCCACTTTGTGCGTACTCAAGGCAACCAGTTCGCGCTGCAGTGCAGACGTTGAGCGTCTACATTTCACAACACGCTTAATCTCCTGCCTACGCTCCCTTTCAACCCAATATATCCGGATATCGCCCGGCCCTTCC
+
AA1>>FD>A31>BEECCEE1FGA0AEAEEGDFA/AE/2B1D1BBFG1A2AD2BD1FGHFHEEE/EHF?//?BGHFG/0?0BFBDGG1BB@GGGHHHG/>>>@DGHEC/>/?FHD<?CCGGA<F1@0@?/<</?1111/?0?F.<=11>@-@@-C/C=/=D0:C:.:.::C-;;?AB;900;;B0;EAA.@.E.0;;CBB0/9;FFB9-;;-;9/;///9;-A-9//;BF/---9-/;-;-;------;BF
@M03896:38:000000000-B4D98:1:1103:13399:19421 2:N:0:166
CCTTTTCGCTCCCCACGCTTTCGCTCCTCAGTGTCAGTAACGGCCCAGTGACCTGCCTTCGCCCTCGGTGTTCCTCCTGATATCTGCGCATTCCACCGCTCCACCAGGCATTCCAGTCACCACTACCGCACTCCAGCCCGCCCGCACCCACCTCAAACCACCACTTCACCTGCTGGCTTTCACGACACACGCCCCCAACCACCCACGCGCTCTCTACTCCCCATCAATCCTGACACCCCCCACCACCCAC
+
AAA1>1BAAAAAGEFE0AA0ABAEEGECFFGDGFB2BFGHGA/AEEEC11BDG1BBFAGG/AE/>G>///?EFFHHHFE1B2FBB2B/@EEEFGHHHCEE/?GHH/0?//BB2221>FHGH1?<@FG@C/@@GC11?CC-<>@--<A@<CCE.;/0:<C..;:./0:00;0/;/0/;C.;;0;..;--/;-9-9;---;B-EA-;9--;;9A-/;/B9;B----////;:////;/;---9-;--;9--9
@M03896:38:000000000-B4D98:1:1103:19409:19432 2:N:0:166
CCGGTTCGCGCCCGTAGCTTTCGCCCCTCACCGTCAGAATCGTTCCAGCCAGACGCCTTCTCAACAGGCGGTCCTCCCACGATTACAGACTTTCACCACTACCCTGGGAGCACCTCTCACCTCTACCGATCTCCAGACTAATAGTATCTCCACCAATTCCCCCCGTTAAGCTCAATACTATCACCAGAAACTTCTTACACCGCCACCGTCCACCTCACGCCAACTACAAACTCCACCCTCCAACACCTCC
+
A1>1A1>>>1>AF0A0AA2B1BA0AEA/EABF/BA/B1AABGABBBE10B000A/>>BBF1B22BB0BB//>>>11B?C0/////1F1FGB2>FG2F1?1B0BCB0//0///?/<@10?F0FG1FDH/.-AGG1>11./<0<000<<=0=D0/<../0:CC/.--;.9.99009000/0000;BF9..//;009;90//;9--;-:-9----9---9---;---////9/-;///----;--/:--9/--
@M03896:38:000000000-B4D98:1:1103:24416:19566 2:N:0:166
CCTGTTTGCTCCCCACGCTTTCGCACCTGAGCGTCAGTCTTCGTCCAGGGGGCCGCCTTCGCCACCGGTATTCCTCCAGATCTCTACGCATTTCACCGCTACACCTGGAATTCTACCCCCCTCTACGACACTCAAGCTTGCCAGTATCAGATGCAGTTCCCAGGTTGAGCCCGGGGATTTCACATCTCACTTAACAAACCGCCTGCGTGCGCTTTACGCCCAGTACTTCCGATTAACGCTTGCACCCTCC
+
ABAAAFFFFFFFGGFFEEEAFGDEDGGH3GHFAGG?EHHFDHGGEEEGBE0EEEEGEGEF1EDEFHE/EE?GFHFHGCGHHHHHHHHFG?EEHHHHHADGGCGGHHB?2CGHGFGGFHHGGGGGGG.<.<AGC//<DF0/<GG::<GG000;GFBF:CGFCG0.90//;BFF-=:A-;/;;FFFFFF/:FB9:;B/;FEFDFFDFFB;?A99-..9B.9-;..99/;;FFD.:9.9;AD.9E.9;BAAED
@M03896:38:000000000-B4D98:1:1103:11084:19994 2:N:0:166
CAGTGAGTAGACAGCAAGCCGGACTACTTGGGTATATTACCGCCGCTGACGGCAAACAAATACCAAAAGAAATACATATAGATATCAGTAGGTGACGAGTCATTAAAAAAAAATACAAAAAACTAAAAATAGGTGCTAATAAAATAGGAAAACAAATACAGACTATGGAAGAATTAAAACTAAGGAAGGAGAGAAGAGAGTAAAGATAGACAAAAGCTGAACGAACTAGCAAACTGAAGAGCATAAACAGA
+
>A1111113@331111B1111000000111B0A11222221A//A/A//0/A/A/00B/0@11@11??>/0B1111222222222B2B@21111BB////>122B1BE1<<//01111<0///11<111011111111111111111111///...000000</0:0000/./0;00000;00//0/.......///././000;0000000//./-9////-----//////-/////;--///////-/
@M03896:38:000000000-B4D98:1:1103:3984:20021 2:N:0:166
CCTGTTTGCTACCCACACTTTCGTACCTCAGCGTCAGATGATGACCAGAAAGTCGCCTTCGCCACCGGTATTCTTCCTAATATCTGCGCATTTCACCGCTACACTAGGCATTCCACTTTCCCTTTCATCTCTCAAGCCTAACAGCTTTAAAAGCTTTATATAGTTGAGCTATATTATTTCACTTCTAACTTACTATTCCTCCTACGTACCCATTACGCCCACTCATTCCGGTCAACCCACGGTCCATACGT
+
AAAAA1D11DDDFGFE1AF1BFEF0FFFGHFHGEECGGEG122DGF1BFEF112/AB/EFEE/AEFE/>/?FGGHHHGHHHBGGDE1>E?EAGBFGF/E@/EGHDE100BBBGFFH1E<FHHEB<>FGGDDGFDD<DF1C<FF10@1FF21FFCF1?1<DD1<1<FG???1=>1<=GE1=GGFGFGH1D<1DD0<000000</<GA<0.;00:0;<..:-.../99CBB/--;.;9....--9.;/9;F;9
@M03896:38:000000000-B4D98:1:1103:18296:20333 2:N:0:166
CCTGTTCGCTCCCCACGCTTTCGCTCCTCAGCGTCAGTGACGGCCCAGAGACCTGCCTTCGCCATTGGTGTTCTTCCCGATATCTACACATTCCACCGCTACACCGGGAATTCCACCCTCCCCTACCGCACTCCAGCCCGCCCGTCCCCTGCGCCGATCCCCCCTTAAGCCACGCACTTTCACACCGCACCCCCCCCACCGCCTACGCGCCCTTTACTCCCACTAATTCCGCTCAACGCCTGCACCCAAC
+
>AA>>DD>>>>AGEFE2AAAFGBEGHEFHFFB2BBBAFEFAA0AEE?11AEFFG2BF@FB1BE>B34BB1B?FBGFHF1?>/EFGEBBFB?BGG4FH///<@HHF<///<FF?@@10?/?EFDFAFH/>>>>F0>1><<-<@@-;.;;;/.;-;9--;;A/.:--.;//99..-.99@/F;/:;BD---;-;9-;;-9;D.9;.9:.;--9;-;/;9/;BA.A.///:B//;.-./;.9-...9;BD...
@M03896:38:000000000-B4D98:1:1103:11191:20618 2:N:0:166
CCTGTTCGCTCCCCCAGCTCTCGCGCCTCAGCGTCGGTCTCGGCCCAGAGGGCCGCCTTCGCCCCCTGTGTTCCTCCATATCTCTACGCATTTCACCGCTACACATGGCATTCCGCCTGCCTCTCCAGTACTCCAGAACTCCATCTTCACATCCAGGCCACAGCTCGCACCCGTGCTTTTCCCATCTCACCTGCACTCCCGCCTACACGCCCTTTACCTCCACTCAATCCGCCTAACCCTCTCCACCCAC
+
>AA1ADFAA>>AFAEE0BB13B0A0AEAE11B//A///A/DBAFGG?A>///BE/>EE?F/??>EE//B1>>BG2BFF12B2>>>FG?E//<>F2BG/>//<FF1110<0?11?0/?//?<<F<FG11<1><FFF10/<00<<0=00=D<D<0<G0/:CCE:..:/:--;-99....;0;;0;B09C00C.0/:B/9;-A-;@-9B/;-;9@-//9;B/:AF-/////;---9--/:-9---/:/99--:
@M03896:38:000000000-B4D98:1:1103:25013:20658 2:N:0:166
CCTGTTTGCTCCCCACGCTTTCGCACCTGAGCGTCAGTCTTCGTCCAGGGCGCCGCCTTCGCCACCGGTATTCCTCCAGATCTCTACGCATTTCACCGCTACACCTGGAATTCTACCCCCCTCTACGAGCCTCAAGCTTGCCAGCATCAGATGCAGTTCCCAGGTTGAGCCCGGGGATTTCACATCTGACTTAACAACCCGCCTGCGTGCGCTTTACGCCCAGTAACTCCGATTAACGCCTGCACCCTGCG
+
AAA?ADFF13@CFE1E1EAAAA0EEGEHBFHF0ECAFGHH2F/0/A/10A/AAE>>E//F/B/EFF>>>EFHEEFGFHC1BFGGFGFECG?EGE2BF?/C/<1BBG0?0?DHHGHFFGGCCCGH1FC..-<<C<00<<<CACG<.<=G00::0GC0;GFCGH0:::/9/;/.--;?-.;90090CFF;;B////99/-9:-;9AE?@-BB<@9-9//-9-;--:;;/9;B?---99;---;-9-;FA--;-
@M03896:38:000000000-B4D98:1:1103:16733:21259 2:N:0:166
CCTGTTTGCTACCCACGCTTTCGCACCTCAGTGTCAGTGTCAGTCCAGAAGGCCGCCTTCGCCACTGGTATTCCTCCCGATCTCTACGCATTTCACCGCTACACCGGGAATTCTACCTTCCTCTCCTGCACTCTAGCCTGACAGTTCCGGATGCCGTTCCCAGGTTGATCCCGGGGCTTTCACAACCGGCCTATCACGCCACCTACGCGCGCCTTACGCCCAGTCACTCCGCTTAACTCTCGCACCCTCC
+
>AA3>DFBDFFFGGCFAEE2AGAEBEEFGGFFGHGDFGFFFFEFFHHCG33AAFAEEG?F1EEEEHFB5FFGHHFHHGEEGGHGH4B1>??EGHGHHEEEE@FGH/</BCHFFDFGHFFHHFHFG0@1<FGFGFF1FGH00GF1<1FFC-<.AFF><<CGFH0.<<<<0=<C.;:;A@EBF0;0CDE--9-9/00;0.9AAAF.9B.;-;->-.;//99-;;://///;...99./;/9//..;;B..;D
@M03896:38:000000000-B4D98:1:1103:5510:21345 2:N:0:166
CCTGTTTGCTCCCCACGCTTTCGCACCTGAGCGTCAGTCTTCGTCCAGGGGGCCGCCTTCGCCACCGGTATTCCTCCAGATCTCTACGCATTTCACCGCTACACCTGGAATTCTACCCCCCTCTACGAGACTCAAGCTTGCCAGTATCAGATGCAGTTCCCAGGTTGAGCCCGGGGATTTCACATCTGACTTAACAAACCGCCTGCGTGCGCTTTACGCCCAGTAATTCCGATTAACGCTTGCACCCTCC
+
AAAAAFFFFFFFGGFEEFEFFGEEFGGGAGGGFGGGGHHHGHCGEE1FAE0EAE>EGGGHFEEFGHE/EEFHHHHHGGGFGHHHFHHGFFEFHHHHHDFGG@GGHFFF2GGFHHFFHHHGGGGHFHCA>CDGB0C<DC<<CGGG00CCC::<CGHFGCHHHFFAC09::BBEBA??-9;FGBFBFFB/;BFFF/B9BFFF@;DFEFD9DD-9-.9BFFFFFFE///FBFFF.A.A/;.@....;BFDEFF
@M03896:38:000000000-B4D98:1:1103:5521:21368 2:N:0:166
CCTGTTTGCTCCCCACGCTTTCGCACCTGAGCGTCAGTCTTCGTCCAGGGGGCCGCCTTCGCCACCGGTATTCCTCCAGATCTCTACGCATTTCACCGCTACACCTGGAATTCTACCCCCCTCTACGAGACTCAAGCTTGCCAGTATCAGATGCAGTTCCCAGGTTGAGCCCGGGGATTTCACATCTCACTTACCAAACCGCCTGCGTGCGCTTTACGCCCAGTAATTCCGATTAACGCTTGCACCCTCCG
+
AAA>AFDFFFFFGGFEAEEAEFEFGGGFAFHGFGEFFFFFFHHHGEECBEE0AE@EEEGHEEEEGGE>>EGHGHHHGFFGGHHHHHFFGEGEGFFBHFGCCCDGHGEFBGDGGG<FFGFGGCGHHGA.<.<GC0C0<<0/<GG:0<<GC;0:;0CGCGG0GBC./://9BCE-?-A9AFFFEFFFFF//BBFB/;/B9EE@DDDEF9::DAB@.9/;.99>DE9/9FBFFF.99./;9B.A..//;;E.D.
@M03896:38:000000000-B4D98:1:1103:22700:21638 2:N:0:166
CCTGTTTGCTCCCCACGCTTTCGCACCTGAGCGTCAGTCTTCGTCCAGGGGGCCGCCTTCGCCACCGGTATTCCTCCAGATCTCTACGCATTTCACCGCTACACCTGGAATTCTACCCCCCTCTACGAGACTCAAGCTTGCCAGTATCAGATGCAGTTCCCAGGTTGAGCCCGGGGATTTCACATCTGACTTCACAAACCGCCTGCGTGCGCTTTACTCCCAGTAATTCCGATTAACGCTTGCCCCCTCCG
+
ABBABFFFFFFFGGGEAEEFFFEEGGGHGGHHGGAEDGGHFHFHDE1FFDE0EE>EEGGH1B>1EG?>>EFFHH4GF?GGGHGFHFGGGEGFHHHHFA@D@BDGHHFF2FDGGF<FGHHGGCGFFGF..<AGBGF<<GF/<CG:0<CGFBGGCBHB:;CCGHHACBCC/BFEF-A-A.BFFFGFFFF9BBFF/9:BBAFFFFFFFF=.;A-=@.9;B/;9:B;:/BFFFF/.99A/9.9..9./9;9-...
@M03896:38:000000000-B4D98:1:1103:22681:21644 2:N:0:166
CCTGTTTGCTCCCCACGCTTTCGCACCTGAGCGTCAGTCTTCGTCCAGGGGGCCGCCTTCGCCACCGGTATTCCTCCAGATCTCTACGCATTTCACCGCTACACCTGGAATTCTACCCCCCTCTACGAGACTCAAGCTTGCCAGTATCAGATGCAGTTCCCAGGTTGAGCCCGGGGATTTCACATCTGACTTAACAAACCGCCTGCGTGCGCTTTACGCCCAGTACTTCCGATTAACGCTTGCACCCTCC
+
BCCCCFFFFFFFGGFFEEEFGGEEDFGHFFHHGGGGGHHHHHGHGEEHHGGGFEEEGGGHFGFFGHEEEGGHHHHHGHHHHGHHHHHGGGGGHHGHHGDFCCBGHHFGGHHHHHHGHHHGGGGHHGG.<DGHFCFDGHF/CGH0G:GHHFGFGFGHCGHHHHHE:;/9FFGGGGGG-CBFG0FCFFF;BFFEFFBFFFFFFFFFFFADFFFFD.A/;ED;FF.;B/BBFF?D?DFF/AC.:E::;BD?FD
@M03896:38:000000000-B4D98:1:1103:22569:22881 2:N:0:166
CCTGTTTGCTCCCCACGCTTTCGCACCTGAGCGTCAGTCTTCGTCCAGGGGGCCGCCTTCGCCACCGGTATTCCTCCAGCTCTCTACGCATTTCACCGCTACACCTGGAATTCTACCCCCCTCTACGAGACTCAAGCTTGCCAGTATCAGCTGCAGTTCCCAGGTTGAGCCCGGGGATTTCACATCTGACTTACCAAACCGCCTGCGTGCGCTTTACGCTCAGTACTTCCTACTCACGCTTGCACCCTCC
+
AAAA1DBC1@DFFEFGEEAAAE0BEGGHBBGGEGFEGFBGFH/B/A/GCE/EE>/>EEFFHEC/EH?E//FFFHHHEBC0GBFFH2B/EEFGHHHHH?CC/BBFHF000?GHHGHGDGFGGGGHBGA.<<EHFBF0</D/CGG0000;CC0;CC/C::CGHHB./0//9;FE---;-;FBB0B/BFF9/BB/B/9;/-;99@@99-@A-A@@@9-/9??-;-/9;///9;/;/;//:-;--9:9;F9E??
@M03896:38:000000000-B4D98:1:1103:11183:23174 2:N:0:166
CCTGTTTGCTCCCCACACTTTCGCACCTGAGCGTCAGTCTTCGTCCAGGTGGCCGCCTTCGCCACCGGAATTCCTCCAGATCTCTACGCATTTCACCGCTACACCTGGAATTCTACCCCCCTCTACGAGACTCCATCTTGCCACTATCAGCTCCAGTTCCCACGTTGACCCCGGGGATTTCACATCTCACTGACCAACCCGCCTTCATGCCCTTTACGCCCACCAATTCCTCACAACGCCTTACCTCTCC
+
>1>111B1D3BFFA1E1AB1BB0BE0A00A0B00AAAFAF22AABEE1AA1/BBA/E/EG/B//BB>///BFGGBEF0FGFFFGF2F/E?EEEGH2F/>EECFGHGB00<F<BBGHGFFGG/EHHHF///?DG1<1>111><=1<0>F0=00/<</0D=DHG.<.:..00:.-:--9./;C0;F0900;;B00/99.CA---;9-///;B/;9/9/;-99---9--;/;B/;/9//;-9---/9;/;/B/
@M03896:38:000000000-B4D98:1:1103:25112:23281 2:N:0:166
CCTGTTTGCTCCCCACGCTTTCGCACCTGAGCGTCAGTCTTCGTCCAGGGGGCCGCCTTCGCCACCGGTATTCCTCCAGATCTCTACGCATTTCACCGCTACACCTGGAATTCTACCCCCCTCTACGAGACTCAAGCTTGCCACTATCAGATGCAGTTCCCAGGTTGAGCCCGGGGATTTCACATCTGACTTAACAAACCGCCTGCGTGCTCTCTACGCCCCGTAATTCCGATTAACGCTTGCACCCTCC
+
>AA1>1F1BFFFGGGF1AAAFEBEEGGGFCGFEEAE?FGDGH/GEEAAC//AAEEEGGFHAA?EEH?/>EFHHHBGFF11FFHHHGF/EE?EHFBFHCGGC<?GGCGF0FHGGGFFHHHGGGGHFHF..<AGFFC0GGF/.<00:CGC0;00CGH0;CGHHB0;:09;;BFE?-9A@CGGBBFFFFF/;9BFBFB99-;-@@@FFF;9AB-;//;/;A>9@-;---;;BF/-;-;/9-@-;-A9/:9;-A
@M03896:38:000000000-B4D98:1:1103:16876:23292 2:N:0:166
CCTGTTCGCTCCCCACGCTTTCGCGCCTCAGCGTCAGTTACAGACCAGAGAGTCACCTTCGCCACTGGTGTTCCTCCACATCTCTCCGCATTTCACCGCTACACGTGGAATTCCACTCTCCTCTTCTGCACTCAAGCTCCCCCGATTCCAATGACCCTCCACGGTTGAACCCTGGGCTTTCACATCATACTTCAGAAACCGCCTGCGCGCGCTTTTCGCCCAATACTTCCTGACAACGCCTGCCACCGAC
+
>AA>A1B>D1AAGGGE0A00FGAE0AE0EGFC?/AEEGGBFH1FFH0AF/0/AB1DF1BG/?EAFH1FB0?EHHDBCGHECGFD21B?EEEE222BF//EEGFH?0?//<1BFGFGFGHGHHHEDGB1@FF1@@<11?FFFF//-><FD<D111>GHHHGFHG-<.-:0;:.;/..:/.;C0=C;BF0;;;;00;0;FGG-9A?AF-;---;;--/;---AAABB///;//9/;;/;-;----;/;;---
@M03896:38:000000000-B4D98:1:1103:25109:23301 2:N:0:166
CCTGTTTGCTCCCCACGCTTTCGCACCTGAGCGTCAGTCTTCGTCCAGGGGGCCGCCTTCGCCACCGCTATTCCTCCAGATCTCTACGCATTTCACCGCTACACCTGGAATTCTACCCCCCTCTACGAGACTCCAGCTCGCCAGCATCAGATGCAGTTCCCAGGTTGAGCCCGGGGATTTCACATCTGACTTAACAAACCGCCTGCGTGCGCTTTACGCCCAGTATTTCCTCTTCACGCTTGCACCCTCC
+
ABAAAFFFFFFFFEGEEEEAFGEEGGGGHA2BAFDEGHHBAGAAEE1BGE00AE>EEGDHFEAEGHE//>/FGDDGFB3BFFEGFGGFEEEFHHHHHDBFC?<?GFF02FGFHFBFGHHGGGGF1GCA.<<0</<CCC/<;A::./<<0;:CBB00BFFFG00.;0/9:;C?-:---99BFBF/BFF/;FFFF/;9/AAE9=DAF?@.:99--.9/BEDD=.;///;;FF//9;/;9.....;9BFFEFD
@M03896:38:000000000-B4D98:1:1103:14806:23665 2:N:0:166
CCTGTTTGCTCCCCACGCTTTCGCACCTGAGCGTCAGTCTTCGTCCAGGGGGCCGCCTTCGCCACCGGTATTCCTCCAGATCTCTACGCATTTCACCGCTACACCTGGAATTCTACCCCCCTCTACGAGACTCCAGCTTGCCAGTATCAGATGCAGTTCCCAGGTTGAGCCCGGGGCTTTCACATCTGCCTTAACAAACCGCCTTCTTGCTCTTTACGCCCAGCCATTCCGATTAACACTTGCACCCTC
+
AAA3ABF4FFFFFGFEEEEFFGEE?CEHGBFGEGD2BGFGFHGFEE?GG1AAAEEEGGGHCEEFGHE@EEGHGHHHGF33BBFFHHHEGFGDHHHHHGDGCBFGHH0F0FGFHGFFFHHGGGGHHHF<>CCHF/<<CG<<EGHC0;<GC0::GBFHGGGFHB0::09/99FA9;-?-:CFBFF9;9//99;BB/BF/.AE-9@A.;///:/9///;/..--....;/9:B/.:9.///;/////99A..
@M03896:38:000000000-B4D98:1:1103:14785:23667 2:N:0:166
CCTGTTTGCTCCCCACGCTTTCGCACCTGAGCGTCAGTCTTCGTCCAGGGGGCCGCCTTCGCCACCGGTATTCCTCCAGATCTCTACGCATTTCACCGCTACACCTGGAATTCTACCCCCCTCTACGAGACTCAAGCTCGCCAGTATCAGATGCAGTTCCCACGTTGAGCCCGGGGATTTCACCTCTGACTTCACAAACCGCCTGCGTGCGCTTTACGCCCACTAATTCCGATTCACTCCTCCACCCTCC
+
AAAAAFFFFFDFGGGFAEAFFG0EEGGH0BAFEEAEEGHHHHABEE?FFAE?EEEEEGGHAEEEGHE>>EGHHGHHH0GHHHHHHGGFEFCF2FBGHCCGGCFGHFFC0?GGG21FGHEGCCGG1F<..<CGC0<<DG0.;;C-::<GHB000:CG:C;FB0.-9.;;BFFG--9:-BFEFFF/BA/99BBB/9;9/-A--=@?AA@-AB---99BFE?>;--;///BFB/--;/99/9-/-/-:-AEEB
@M03896:38:000000000-B4D98:1:1103:16614:24715 2:N:0:166
CCTGTTCGCTCCCCCAGCTTTCGCGCCTCAGCGTCGATGCCGGCCCAGGCGGCTGCCTTCTCCGTCGGTGTTCTTCCCGATATCTGCGCATTTCACCGCTACACCGGGAATTCCGCCTCCCCCTGCCGCATCCCAGGCTTCCAGTTCGTGGCGCTTCCGGGGGTTGAGCCCCCGGCTTCCACTCCTCCGCTTGCAAGCCCGCCTTCGCGCGCATTACGCCCCACGATTCCGTACAACCTTCTCCACCTAC
+
>AA1>1D>>AAAGEGCABBABF0B0EEFGH1FAEE//A2EG?/AEFE/////>>>FGFDF1BF??B//>/??GGBGFHEFCC@FD2B>CCGGHHFHHACCGCFCG--<@C/<DG<ACCEG<;.:.;::;-.A/.90..:9FB0;09B.;..9-:;AAB--9-;99-///;EF>-;9@-F/;;/;-/;B-;;-9-/9/;AE-@-A-9-;9@-9---//-99>---9--:9///---/;-//://;/;A9/B
@M03896:38:000000000-B4D98:1:1103:11423:24933 2:N:0:166
CCTGTTTGCTCCCCACGCTTTCGCACCTGAGCGTCAGTCTTCGTCCAGGGGGCCGCCTTCGCCACCGGTATTCCTCCAGATCTCTACGCATTTCACCGCTACACCTGGAATTCTACCCCCCTCTACGAGACTCAAGCTTGCCAGTATCAGATGCAGTTCCCAGGTTGAGCCCGGGGATTTCACATCTCACTTAACACACCGCCTGCGTGCGCTTTACGCCCAGTAATTCCTCTTAACTCCTGCACCCTCC
+
AAA3AFFFFFFFGGGG2EEAFGEEEGGGHHHGEGDGCGGGGHFFFEEFF?E?EE>EEGGHEFDEGHEE>EGHHHHHHEGFHHHHHHHFCEEGGHHHHDGG/BFGGHC0FBGFGHFGHHHGGCGHHHF<<CAGF0C<DGD/<GG00;;C;;CGGFFC;CCGHH0./0//;CFEA???-:CFB0FCFFF/;BFFF/BF/;AD9BFAEF@..;>B-9A/BEDFFFFB/9//BF//////B/9/;/B.BFDEAD
@M03896:38:000000000-B4D98:1:1103:11407:24944 2:N:0:166
CCTGTTTGCTCCCCACGCTTTCGCACCTGAGCGTCAGTCTTCGTCCAGGGGGCCGCCTTCGCCACCGGTATTCCTCCAGATCTCTACGCATTTCACCGCTACACCTGGAATTCTACCCCCCTCTACGAGACTCAAGCTTGCCAGTATCAGATGCAGTTCCCAGGTTGAGCCCGGGGATTTCACATCTCACTTAACAAACCGCCTGCGTGCGCTTTACGCCCAGTAATTCCGCTTAACGCTTTCACCCTCC
+
ABAABFFFFFFFGGFFAEEAFGEEGGGGFHGHGGDEGHHHAGFGGA1BGE0EAEEGGGGHHEFEGHE?>EGHHGGHHGH3FFGHGHHGGCFFDGFHH?CFDC2FFG2?FFGHGFBGHHHGGGGHGHF..CEDF0/<DG0<<GG00<CGC00;CBHFC:GFCH0.;0:;BBGFCF--??BFEFBFFF//;B;B9/;;B.AE=BDFFFCDFFAF-..9FF?9@AF9F//;FF/..99BF.BA..;;/9:9AD
@M03896:38:000000000-B4D98:1:1103:24150:25262 2:N:0:166
CCTGTTTGCTCCCCACGCTTTCGCACCTGAGCGTCAGTCTTCGTCCAGGGAGCCGCCTTCGCCACCGGTATTCCTCCACATCTCTACGCATTTCACCGCTACACCTCGTATTCTACCCCCCTCTACCGGACTCAAGCCTGCCAGTATCAGATGCAGTTCCCACGTTGAGCTCCGGGATTTCACATCTGACTTAACAAACCGCCTGCGTGCGCTTTACGCCCAGTAATTCCGAATAACGCTTGCACCCTCC
+
BBBBBBFFFFFFGGGGEEEFFGED?EGHFFHGEEAF2FGB5FGBE1AF3E1EB1AEEGGHFG1E>G>EE>EHHD4B3F1BFGFHHHFGGDGGHGDGHGEEE<BB0F0//<BGH2@FDHAD/>E01F1/>>-ACCB>B.<..<C0<=GHF00=<D0;<CF0:B.:;:;:/C00/9-9-9CBFFF00CF;0;0C;FFBB.CEBBBDFF-..99;-.A//..;@D.;///;9B/..9:/9.@.9.99;FF.AD
@M03896:38:000000000-B4D98:1:1103:17291:26958 2:N:0:166
CCTGTTTGCTCCCCACACTTTCACGCCTAAGCGTCAGTCATGTCCCAGAAGTCTGCCTTCGCCATCGGTGTTCTTCCACATATCTCCGCATTTCACTGCTACACGTTGAATTCCACCCTCCTCTACCAAACCCAAGTCCTCCCGTATGATCTGCACTGCCCCGGTTTATCCCTATGATTTCACATCCATCCTATCAACCCGCCTGCTCCCCCCTTCCTCCCTCATATGCCGAATAACTCCTGCACCCTC
+
1>A>11B>13BCFEFG?EB1FF33000B0B0BEEAEA2BA212DF111/0B1D21DF1GG/B/A/F////EB@FHHG1FGH12DFFFCC/>/@2BF21B1BFGB/00/?FFDB1>BE?/?<FF11B1B1?F/?<F/11B21B//?/00@212>>111010?/<-->.>1>=<10000==0=0=000/00=.<00:0;:AC--:.9./00..9-99//;F9E//.000//;-----///;///9-9/;--
@M03896:38:000000000-B4D98:1:1103:14111:27055 2:N:0:166
CCTGTTTGCTCCCCACGCTTTCGCACCTGAGCGTCAGTCTTCGTCCAGGGGGCCGCCTTCGCCACCGGTATTCCTCCAGATCTCTACGCATTTCACCGCTACACCTGGAATTCTACCCCCCTCTACGAGACTCAAGCTTGCCAGTATCAGATGCAGTTCCCACGTTGAGCCCGGGGATTTCACATCTGACTTAACAAACCGCCTGCGTGCGCTTTACGCCCAGTAATTCCGATTAACGCCTGCACCCTCC
+
AAAA11@CFFFFGGGG?EEEFFEECCEH0BEGEGG?E2FHGHHFEEEG0//AAEEEEEEH/BA>EHE>EEFHGHHHFBB1FGHGHGEEECEAGFFHFACGG?FGHHEC0CGHG@1DGHHGGGGFFFFC?.CGC0/0<<0<CG0C00;CC0;GFFF;CCGHHH.-;.:;CEFF--99-9F9BFFFFFF99BBFF/;BFFFE>;-BFE?9BF9;9--/;-;9@--;9B/9BBFB9-;/;---:---9;;-;A
@M03896:38:000000000-B4D98:1:1103:14098:27075 2:N:0:166
CCTGTTTGCTCCCCACGCTTTCGCACCTGAGCGTCAGTCTTCGTCCAGGGGGCCGCCTTCGCCACCGGTATTCCTCCAGATCTCTACGCATTTCACCGCTACACCTGGAATTCTACCCCCCTCTACGAGACTCCAGCTTGCCAGTATCAGCTGCAGTTCCCAGGTCGCGCCCGGGGATTTCACATCTGACTTAACAAACCGCCAGCGTGCGCTCTACGCTCAGTAACTCCTATCAAACCTTGCACCCTCCG
+
>AAA11@1DBFFCEBEAFEA0B0ECEEGBEFHGGCEEHHGFH/BEA/FGCA/AE>E/E/G/EA/EH/>>>?GGHHHHFG1FFGHFHHECEGGGGFHHACCGC1?GGBFF1FBFGGFHHHGCGGFHFE.AEGFF/CCC00/<G000:;0C;00////;0;0;G0.:/--;--AA-;@@FB/9B9/FFF999/;//9/BFAE;@@--9@9BA?-@-A/99=-A-///;/:///;//;///99//9//;9;-;-
@M03896:38:000000000-B4D98:1:1103:14124:27075 2:N:0:166
CCTGTTTGCTCCCCACGCTTTCGCACCTGAGCGTCAGTCTTCGTCCAGGGGGCCGCCTTCGCCACCGGTATTCCTCCAGATCTCTACGCATTTCACCGCTACACCTGGAATTCTACCCCCCTCTACGAGACTCAAGCTTGCCAGTATCAGATGCAGTTCCCACGTTGAGCCCGGGGATTTCACATCTGACTTAACAAACCGCCTGCGTGCGCTTGACGCCCAGTACTTCCGATTAACGCTTGCCCCCTCCG
+
AABA3DDBFDFFGGFGAEAAFGEFDGGGFHHHGGGAEHHHFHHHEEAAGE?EFGFGGGGHAEAEGHEE>EGHHHFHFHH3GGHHHHHGGGCGHHHHHGGGGB?FGHBG2GGHHH1FFFHC@DGHEGG<<AEHFFCFHHD<GCF0:<CGHHCGHGHHFGHHHE.:....CC;EG-?-;C/FGFFBFFF9BBFBBFFBFFFFADFFFF=9DDDF9A..9ADAF?E9B9/;BF?D.9A//.;.9.A//;BDFD.
@M03896:38:000000000-B4D98:1:1103:15434:27183 2:N:0:166
CCTGTTTGCTCCCCACACTCTCGAGCCTCACCGTCCGTTCCCGCCCATTCAGCCGCCTTCTCCACTGGTGTTCCTCCTAATCTCTACTCATTTCACCGCTACACTAGGAATTCCGCTTACTTCTCCGGCACTCACGCCCGGCAGCTTCCAATGCAGTCCCGGCGTTGTGCCCCAGCCTTTTACATCACCCTTATACCTTCGTCTCCGCACACCTTACTCACAGCTCAACCGTCTTACACTGACATCAACC
+
>>>>11B1131B1AAA1AA11A01ABEB01A00000/AB0BF//AE/0B2D2AB/AAA?F1BBDEF@010/?GB2B>G@1B12BBGF2B1B22FGHE/EEEE1>F010BF<GGFGE/CCG1F1DHF//<BGF001/0?/</>--.0<=<<>=/<00</0<<-----;..;BBE?.../0900;00;09/.9//000000;./---/-9---9-/;//;;/;//-////;------////://9/9:///:
@M03896:38:000000000-B4D98:1:1103:21245:27894 2:N:0:166
CCCAGTTTGGGTCTTAGCTCTTGCGTGTTCAGATATTTTAAAGCCACTTTCGTAGTCTATTTTGTGTCAACTGGAGTTTTTTACAACTCAGGTGAGTTTTAGCTTTATTGGGGATTGGGTTATCTAAAACACTCTTTACTCCGGCTTCTATTTACTTGGGTTAATCGTATGACCGCGGCGGCTGTCACACAATTACCATCTCCTCATAATTTACAGTTCGTTCGTCGCCCGCTCCCTCAACATCACACGCA
+
AAAA>CFF311>BFGFDBB3BBE10B0ABBB22FBF2ADFF11BGBHHGHDAAB//D2FGGFH2BFGDDDFFB00AGHAFFEADFDGGHH1>B11BF2@2B0BBFGFFDBB/>>/000??/?BFB2FGBG/GEGDBGEF1BB//>>>FG2@22@@>>11<C<C1FG??00?1?G-<-<<-;;:;.;9;0FF?0F00;09/0000;0;000;000//9//--/9-;--9-----;9;99-/;///;///---
@M03896:38:000000000-B4D98:1:1103:17889:28066 2:N:0:166
CCTGTTTGCTCCCCTAGCTTTCGCACTTCAGCGTCAGTTTCGGTCCAGTGAGTTATCTTCATCATCGGCATTCCTACACATATCTACGAATTTCACCTCTACTCTCGTAGTTCCACCCACCTTTCAAGTACTCTAGTTCAACAGCTTTGTCGGCCAGCCTATGGTAGTGCCACAGGTTTTCACCTTCAACTTGCCTTACCGCCTAGATGCCCTTTAAGCCACATAACTCCGGATATCGCTCTCACCATACA
+
>111113BD3@CFEGFCB333B0E?E0BA3EDABAE0D222/A/AEE121B1122DEE2F2FE22A1/A//FFF2@B1011BFFGFHFE/F>2BDBF1F11B2121//???BBFB1FF//EF11B22B>B>F>BD122>2BDB<0<BD1B@/<///?/<<11?11111<?1110<.FB1.<=1<11/000<<00<00<<<.::A:/00;00C//000009/:.000/0;0.-.9.0;...;.9:/9//:;/
@M03896:38:000000000-B4D98:1:1103:14870:28114 2:N:0:166
CCTGTTTGCTCCCCACGCTTTCGCACCTGAGCGTCAGTCTTCGTCCAGGGGGCCGCCTTCGCCACCGGTATTCCTCCAGATCTCTACGCATTTCACCGCTACACCTGGAATTCTACCCCCCTCTACGAGACTCAAGCTTGCCAGTATCAGATGCAGTTCCCAGGTTGAGCCCGGGGATTTCACATCTCACTTACCAAACCTCCTGCGTGCTCTTTACTCCCATTAATTCCGATTACCGCTTCCACCCTCC
+
>>>>1BD1DBDCFFGG1EEFFE0E?EGH0B0BAEAFEHGHFHGGEGGB0//AA>>EEEEH/??/EG>/>/?FGFBFHB>1FGGHHHHFEEEFGHDGHBBCCCHHHH0F0?DGGGGFGHGGGGGGFFF..<CDF0/0<G0/<<0:00;;;00;0:::;CCGF00./0:/9;BA-=-A-C/;CFFBB;9/:B/9;/;F/EEE/;;BFB-9-;-;9///;BBFFB//99/;BBB-;99B/-;---//9:B?EF
@M03896:38:000000000-B4D98:1:1103:17976:28195 2:N:0:166
TATTGCTTTTGATGCCGACCCTAAATTTTTTGCCTGTTTGGTTCGCTTTGAGTCTTCTTCGGTTCCGACTACCCTCCCGACTGCCTATGATGTTTATCCTTTGGATGGTCGCCATGATGGTGGTTATTATACCGTCAAGGACTGTGTGACTATTGACGTCCTTCCCCGTACGCCGGGCAATAATGTTTATGTTGGTTTCATTGTTTGGTCTAACTTTACCGCTACTAAATGCCGCGGATTGGATTCGCTGA
+
AABBBFFFFFF?EGFE2EEGGGGBEGHHHGEGHHGHFGFF2FAGEGGHGHBCGGGGHEHHHFEGGHG?EEGHHHHHGGGEEEEFHHGHHBGBGHHFFHG4BFF3FGFFFGEEGDFGBFG1?GGAFFHGHHFFHGGG/CF10?CC1??CFGGGFHG1FEGCFF0DGHH@<<C-CA---99EF0;CFBF;BFFFFFED.:CBB0;999/;;;BBBFFBF/FFA-B-9B9//9:;;-99-9-:../;;F.9A9.
@M03896:38:000000000-B4D98:1:1103:18852:28253 2:N:0:166
CAGCGAGTAATCCGGCAGCCGGAAAACCAAGGTATCTTACTGCGGCTGCTGGCCCACACTAAACATAACAAACACGAGTACATTTCCGGCATCTCCTGTGTCTTACAAAAAACTAACTCATAAAATATGACTGAATAATAAGTACAGCACTATTCTTACTCTCGAATCTATGTACTTGTACGACTTAGCTGCAACAATATGATATATATACTGACACGACTGTTTGTCTATACTGCTCTATCACACTCATT
+
>>111111113B31110A0000A000B///0/BA2B22211A1A//AA/111/BB////0>@1BB11B1110>0B////01222222/////B11B11B12>222B1110/</111111111211212111<1111111<11111?11001111<11111=11.0/0.0000000<00000.....00000/:00..00000000090000000/009--..000//0000///;//////////9/////
@M03896:38:000000000-B4D98:1:1103:12054:28480 2:N:0:166
CCTGTTCGCTCCCCACACTTTCGCTCCTCAGCGTCAGGTAATTCCCAGAGAACCGCCTTCGCCACCGTTGTTCCTCCTGATATCTTCGCATTTCACCGCTACACCAGGAATTCCGTTCTCCCCTTCATACCTCTAGTCTGCCCCCATCTGAACCCCCCCCCGCCTTAAGCCCGGTCTTTTCACTCCCCACGCGACAAACCGCCTCCCACCCCTTTCCCCCCCACACTCCCCGCCACCGCTCGCCCCCTAC
+
AAAAAFF1AAAAEEFEFGGFGG0EEFEFHHHGF0AAA0DFDGDGFG1BF/AFGH/AEEGG/A?EEF>0///>BB2BGF1BFEGFH2B>E>EEDFBGH?>/EEBGB<0</<F1GH011<?FDG/<00122@FFG1<12>11?FG///?F11111>A.-<-:@---9.;;0;9:--9-.0;9CBF/9BE-:A-9--;---;A-9@----;-9-;--//:/-;-;--;-//;A-9-;@--9--9---9;----
@M03896:38:000000000-B4D98:1:1103:13517:28484 2:N:0:166
CCTGTTTGCTCCCCACGCTTTCGCACCTGAGCGTCAGTCTTCGTCCAGGGGGCCGCCTTCGCCACCGGTATTCCTCCAGATCTCTACGCATTTCACCGCTACACCTGGAATTCTACCCCCCTCTACGAGACTCAAGCTTGCCAGTATCAGATGCAGTTCCCAGGTTGAGCCCGGGGATTTCACATCTGACTTAACAAACCGCCTGCGTGCGCTTTACGCCCAGTACTTCCGATTAACGCTTGCACCCTCCG
+
AABAAFFFFFFFFEFGEEGGGGEEEGGHFHHGAEEEGHHFDHHFEFAGF1AEAE>EGGGH1EAEEHA/>EFHHFGGFF3?FFGHHGHGGFGGFGFGH<B?@@?GGHBC2FHGHHGFFHHGGGGHHHE..CDGF0<0DGG/<GG00;<GC00;CGHB;CGHHHFCG09/;CGGD?--@ACFGGGFFFF/9BFFF/9/;AEFDDFDFFC.DD-@B.9FFAA@DD?///:/BFD..:AFFABA9.9;/B9AEF.
@M03896:38:000000000-B4D98:1:1103:12036:28496 2:N:0:166
CCTGTTCGCTCCCCACACTTTCGCTCCTCAGCGTCAGGTAATTCCCAGAGAACCGCCTTCGCCACCGGTGTTCCTCCTGATATCTGCGCATTTCACCGCTACACCAGGAATTCCGTTCTCCCCTGAATACCTCTAGTCTGCCCGTATCGGAAGCCGGCACCGAGTTAAGCCCGGTGTTTTCACTCCCGACGCGACAAACCGCCTACGAGCCCTTTACGCCCACTAATTCCGGACAACGCCCGCACCCTAC
+
AABABFFABA4AGGFGEAAAFF2EEHGHHD3CDFFCECGGHGHFFHFFHAGFFHEEGGFH1EAEEHE/>/EEGGHHHHFHHHFGG4GGG?E?EGFHH>EEE@FGGGG/GBFHHF?BFGGHBFDHFH1FFGHHHHG?@?F?FGG/<>FF<<<..CF@?<-;C:-:::00;=CA--:;EDFFFFGGGG?..;--9-9;-BE?>@B9DB9.ABBFFBBFBA.-;:.:/:/:FF/-.99;;--99-9;-;A?9F
@M03896:38:000000000-B4D98:1:1103:13530:28496 2:N:0:166
CCTGTTTGCTCCCCACGCTTTCGCACCTGAGCGTCAGTCTTCGTCCAGGGGGCCGCCTTCGCCACCGGTATTCCTCCAGATCTCTACGCATTTCACCGCTACACCTGGAATTCTACCCCCCTCTACGACACTCAAGCTTGCCAGTATCAGATGCAGTTCCCAGGTTGAGCCCGGGGCTTTCACATCTGACTTAACAAACCGCCTGCGTGCGCTTTACGCCCACTAATTCCGATTCACGCTTGCACCCTCC
+
AAAAAFFFFFFF1EGG?EE0FGAEEGGGF0FGCECEEGGGEHHHGAAAGC/AAEEEEGGHAE?/EGE/>EFHGHHGF0FFGGFGHHHEEE/EDGFHHACG?<??GGFC0GFGFF1FGHHGCGGHFH.A.<CGC/<<DGF/CGG00:;CC::C:CGF:;CGHG0990;;FFF.9AA--:9CB9BBBB99BFFFB/;FF-A-9@@BF?@9-:9;@BE/;:--;?--9B//FFFB-A/9F-F-:;;//;9-;A
@M03896:38:000000000-B4D98:1:1103:12056:28498 2:N:0:166
CCTGTTCGCTCCCCACACTTTCGCTCCTCAGCGTCAGGTAATTCCCAGAGAACCGCCTTCGCCACCGGTGTTCCTCCTGATATCTGCGCATTTCACCGCTACACCAGGAATTCCGTTCTCCCCTGAATACCTCTAGTCTGCCCGTATCGGAAGCCAGCACCGAGTTAAGCCCGGTGTTTTCACTCCCCACGCGACAAACCGCCTACGAGCCCTTTACGCCCAATAATTCCGCACAACCCCCGCACCCTCC
+
ABBABFFBBBBBGGCECEFBFGEFGHGGHHHHEGF2EGGGHGHFHE3GGEFHHHEGGGGHEEDEEH1/>/E?FHHHHHHHHHHHHDBFGGGGHHHHHFFE/<BFGGF?/2FFGH?BGHEHFHFHEFFG>FGHFD1?FFG11?GA<><GC@..>CF/<<<<.<A:;.:<:;CC@--9;:CFGGF0BC9.;;9.-99;-BEE-9-..9...;9..9///9.;B..9//99;F/.-9-.9.;.;;9-;BF..A
@M03896:38:000000000-B4D98:1:1103:13510:28502 2:N:0:166
CCTGTTTGCTCCCCACGCTTTCGCACCTGAGCGTCAGTCTTCGTCCAGGGGGCCGCCTTCGCCACCGGTATTCCTCCAGATCTCTACGCATTTCACCGCTACACCTGGAATTCTACCCCCCTCTACGAGACTCAAGCTTGCCAGTATCAGCTGCAGTTCCCAGGTTGAGCCCGGGGATTTCACATCTGACTTAACAAACCGCCTGCGTGCGCTTTACGCCCAGTACTTCCGATTAACGCTTGCACCCTCC
+
ABBABFFFFFFFGGGEEEEAFGEFEGGH3FFFEEEGGHHH5FGAEEAGF10AAE>EFGGHEEDEEHA/EFEHHHHHGB3FGGHHHHHGGEGFHHFGHDBDDCFGHFCCCCFGHHHFGHHGGGGGGHG.<.CGG0/0=G</<G=00:<CC00;/CCB;:CGHHF./99/CFFEA?--99CFBFFFFFB//BF/9/;:FFFFFAD.AFF?9A=D-:A/;.D-B.A/99;BFFFD.9./;.@..9.9/:9AED
@M03896:38:000000000-B4D98:1:1103:19757:28607 2:N:0:166
CCTGTTCGCTCCCCCCGCTTTCGCCCCTCAGCGTCAGTTACAGCCCAGAGAGTCCCCTCCCCCCCTGGTTTCCCTCCACATCTCTACGCATTTCACCCCTACACTGGAATTTCCACTCCCCTCTTCTCCCCTCAATTCCCCCATTTCCCATTACCCCCCCACGTTCCACCCGGGGCCTTCCCCATCACCCTTAAAAACCCCCCGGCCCCCCCTTTACCCCCATTATTTCCGCACAACGCTTCCCCCCTCC
+
AAAAAFFADAAAGC1A00EA0A0A/BA/B011AAEA/DEGFF11BE/A//>/1B1B>F/?/BF///?/11>1B>1FE0C1111B2>1/</?C2B2B<0<?/?<<11?0?1F2@<111<0?/0/?1<11>0<0<011><FHHG-/<=0=0<0<0=CF:-;?-.:=;//00;;--9---:;/;-99-///--9/;//;/9BA-;-----9-9--;-/:/9BA>;-/;///B/;9;-@BB-9---;99;9-99
@M03896:38:000000000-B4D98:1:1104:21026:3240 2:N:0:166
CCTGTTTGCTCCCCACGCTTTCGTGCCTCAGTGTCAGTTACATTCCATAGAGCCGCCTTCGCAACTGGTGTTCCTCCTAATATCTACGCATTTCACCGCTACACTAGGAATTCCACTCTCCTCTCCTCCACTCAAGTTTCCCAGCTTCAAATGCTTACTACGCTTCCGCCGTATCCTTTCACCTCTGCCTTAACAAACCACCTCCCCACCCTTTACTCCCCCCACTTCCCTATAACCCCAACCCCCCACC
+
AAA1ABFFDDFFGGGEAAA0AFA00BFABBB1DDDG1FF2DD2ADG22211ABF/AE/AB/B/BEF001>BBFGGGHHBEDDHHHHH>>/BA@FGHH/EEEEGH>B1011BFFFDFBGBEC<G1GH<0BBGHCBC<B2>GHHB10<F@F122@@>22?1@F?//?/1.<><-<.<=D0DD00DFHD00<0=C0000.;CCFFG..../9;C9/;0;0;/A..-9:A//9-////;9:A---9;99---;9
@M03896:38:000000000-B4D98:1:1104:12435:3394 2:N:0:166
CCTGTTTGCTCCCCACGCTTTCGAGCCTCAACGTCAGTTCTCGTCCAGTAAGCCGCCTTCGCCACTGGTGTTCCTCCTAATATCTCCGCATTTCACCGCTACACTCGGAATTCCGCTTACCCCTCCGACACTCTAGTACGACAGCTTCCAATGCAGTACCGGGGTTGAGCCCCGGGCTTTCACATCAGACTTACCCCCCCGCCTGCGCTCCCTCACCACCCAGTCAATCCAGCTACCTCCTGCACCCTAC
+
AAAAAFFBF3BCFGGG1EAAFGAABEEFEEFGC0AAEAF2DF/ABEA12121BB/EECCF/B//?@10@>FBFGGHFGG1DFDE22B/?/EABBBDG/EEEEEGB0<</?FFFD0/<BCGCFECCAE?C?ACGF11<<@.>C<-.<<FF0D0/<0=<00=<<-;-A-:/:::CA-;9@.F;BB0CF009B/009//9-;--9>-9--9-9;A----9/;;:--;///9;-/9////;//--//9;B--;A
@M03896:38:000000000-B4D98:1:1104:13454:3483 2:N:0:166
CCTGTTTGCTCCCCACGCTTTCGTGCATGAGCGTCAGTCATGTCCCAGATGGCTGCCTTCGCCATCGGTGTTCTTCCAAATATCTACGCATTTCACTGCTACACTTGGAATTCCACCCTCCTCTGACACACTCAAGTCTTGCAGTCATATATGCAATTCCCAGGTTGAGCCCGGGGATTTCACATCTATCTTACAAAACCGCCTGCGCACGCTTCACGCCCACTATTTCCGATCAACTCTTGCACCCTAC
+
AAAAAFDFFFFFGGGG1A0AAB0BAB0DAFBFAEEGEHFFG1FGHHHAF11BBBAFGFFF/BAEFFA/>>EEGHHHFFFEGHHHGFGBEEEEFGFHB1BFFGBFD>1>CBGHFH2EFEAGEHGF1>GH10CCFCC<BFFFBB1@1@<@FFFHF>@1@<FGHH1<??001?FF->-<CCFFDDHHHGD00=C<CGGCB.CA-CG?.9;-9;-;...00.;9@---//9;9B-9--9/;/;//:9;/9AE-A
@M03896:38:000000000-B4D98:1:1104:8684:3650 2:N:0:166
CCTGTTTGCTTCCCACGCTTTCGCGCCTAGGCGTCCGTGCAGGCCCATAGGATCGCCTTCGCCATCCGTGTTCCTCCTCCTATCTACGCCTTTCACCTCTACACGCTGCCTTCCCCCCCCCTCCGCCCCTCTCCATCCTTTCCGTCCCACGCCCAATTCCCACCCCGCGCCCGGCGCCTTACCGACGCACTTACCAAACCGCCTACCTACCCCTCGAGCCCACTCCTGCCTATCAACCCTTGCTCCCTCC
+
>>1111B11F1B111B1A110B00AA000000AB//AAA/AA0B/A/0011110/BBB/1/>///B0/B/B>22B1>0000@FFGBG/E?G>B1B211011B1B/>/</0<>BG00?<</>-....<-A.<<CC00:;00:C0.<:..:.-..9../0;;09...-9;9@;9--------/99------;-//:/99--A;-9----/;9---9-----9-A--/9//9;////;//---/-////-9BB
@M03896:38:000000000-B4D98:1:1104:9762:3871 2:N:0:166
CCTGTTTGCTCCCCACGCTTTCGCACCTGAGCGTCAGTCTTCGTCCAGGGGGCCGCCTTCGCCACCGGTATTCCTCCAGATCTCTACGCATTTCACCGCTACACCTGGAATTCTACCCCCCTCTACGAGACTCCAGCTTGCCAGTATCAGATGCAGTTCCCAGGTTGAGCCCGGGGATTTCACATCTGACTTAACAAACCGCCTGCGTGCGCTTTACGCCCAGTAATTCCGATTAACTCTTGCACCCTCC
+
ABBAAFFFFFFFGGFGEFEAFGEEGGGHFAFGEGFEGHHHGHGHFGDFG?EAEEEEEGGHAECFGHA>>EGHHHHHFFBFGGHHHHHFEEFGFGGHH/CGCCGHHHFFBHHFGFGFHFHGGGGHHGF<.CE<C/<=<CD/<GD0;0CCC:0;B:=0;;GHHGBC:0/;/BFG?-:B-;FBF9FFFFF//BFBBFF/BAEFBFFA.A@DDD-B-;99F.9@BAFBBBBBFFF?.9;FF/F/////:BD.;A
@M03896:38:000000000-B4D98:1:1104:9748:3884 2:N:0:166
CCTGTTTGCTCCCCACGCTTTCGCACCTGAGCGTCAGTCTTCGTCCAGGGGGCCGCCTTCGCCACCGGTATTCCTCCAGATCTCTACGCATTTCACCGCTACACCTGGAATTCTACCCCCCTCTACGAGACTCAAGCTTGCCAGTATCAGATGCAGTTCCCAGGTTGAGCCCGGGGATTTCACATCTGACTTAACAAACCGCCTGCGTGCGCTTTACGCCCAGTAATTCCGATTAACTCTTGCACCCTCC
+
ABBAAFFBFFFFFEGE2AAAFGAEEGGHAFHGEGF2AGGHHHHFAEEEGD0AAEEEGFGH1EAEGH?/>EFHHGHHGBFDGGHHHGHGGEEG2GGHHACGGCDFHHHA2FGHGFFFHGHD@@EFGHA<.ACHF0<<<GB/CGD00:<;C;:CG:C0;CGHHH0:/9//BFFE@??--;CFFFGGFFF;FBFFBFB/:FEEFFFF.A-.9A=B-:A/B.ADC?.9BB9FFFF....;B/9///9/;BFE?A
@M03896:38:000000000-B4D98:1:1104:10083:4229 2:N:0:166
CCTGTTTGCTCCCCACGCTTTCGCACCTGAGCGTCAGTCTTCGTCCAGGGGGCCGCCTTCGCCACCGGTATTCCTCCAGATCTCTACGCATTTCACCGCTACACCTGGAATTCTACCCCCCTCTACGAGACTCAAGCTTGCCAGTATCAGATGCAGTTCCCAGGTTGAGCCCGGGGATTTCACATCTGACTTAACAAACCGCCTGCGTGCGCTTTACGCCCAGTAATTCCGATTAACGCTTGCACCCTCCG
+
AAABAFFFFFFFFGGGEEECFGEEFGGGHGHGFGGAEHHHGHHHGG?HG?EFGEEGGGGHCEDEGHE?EEGHHHHHHGHHHHHHHHHFEEEEHHHHHFDGGCFHHHE02FGHGFGFHGHGGGGHHHG.<AEGFCCDDGE<CGD:0<CCG;;CFCCG0:GHHE0::C/BFGFGAG-?-AFFFBFGFFF;FFFBFFFBBFFEFFFFAA=AADCFA..BFEA-@D.;9BBFFBF...;/9A@...99;BF.AA.
@M03896:38:000000000-B4D98:1:1104:11597:4586 2:N:0:166
CCTGTTTGCTCCCCACTCTTTCGCACCTCAGTGTCATTATTAGTCCAGACGATCACCTTCGCCACTGGCGTTCCTTCCTATATCTCCGCTTTTCCCCGCTACACACGAAATTCCACCACCCTCTACCATACTCTCGTCAGTCAGTTTTGAATGCAGTTCCCAGCTTTAGCCCAGCTCTTTCACATCCCACTCAACAAACAACCTACGCTCGCTTTCCACCCCATCATTCCCACACCCGCTCACCCCACCT
+
AAA1113113@BAEBE1B11AB0BEAE0BFA122BD2D2B2D22DB1A1///BB/BAA1FABE/B110///>?FD2FFBG2E2BD2B/B//>1F11B/>//>BBD//////11B2BB//?//FCGD<12<@1F21/<?//1?111<110?111<1=1111<110111>11<C...0/=0<=0=000C.0C:///;0..=.:.;//;.-..-;...0;09..;./////;///------;--A/--;----
@M03896:38:000000000-B4D98:1:1104:12755:4796 2:N:0:166
ATCGCGTAGAGGCTTTGCTATTCAGCGTTTGATGAATGCAATGCGACAGGCTCATGCTGATCGTTGGTTTATCGTTTTTGACACTCTCACGTTGGCTGACGACCGATTAGAGGCGTTTTATGATAATCCCAATGCTTTGCGTGACTATTTTCGTGATATTGGTCGTATTGTTCTTGCTGCCGAGGGTCGCAAGGCTAATGATTCTCACGCCGACTGCTATCAGTATTTTTGTGTACCTGAGAATTGTACA
+
A1AAA>>D1AFBAA00BBFDEGHHCGGEFEEFBD2FHBA1BA1BAEEG/ABBFFF1EG11G1ABAE0//BFB@/FGFGFECE@G1FBFDGHF>A0BB/FF>?EE///?/1110?>CCG/DGFFF1FFHHHFH0111F1?1>>.<>FGB111=<<</<DGBHHDGC@CC/00<;000:C0:C-9:@-./;--:?.;/BB;/B///////999;=@@B/9/;/9//9;/99/-9--//;;//-//9////9/
@M03896:38:000000000-B4D98:1:1104:15024:4857 2:N:0:166
CCTGTTCGCTCCCCACGCTTTCGTGCCTCAGCGTCAGTACTCGCGCGGAAAGCTGCCTTCGCAATCGGTGTTCTGTGTGATATCTAAGCATTTCACCGCTACACCACACATTCCGCCTTCCGCAACTACACTCTAGTCTGACAGTATCAGAGGCAATTTCGATGTTGAGCATCGAGCTTTCACCTCTAACTTATCAAACCGCCTACGCACCCTTTAAACCCAATACATCCGGATAACGCTCGGCACCTCCG
+
AAAA11BAA?AAFGFF0A00AF00AFG1GFCHGABAEGB1D1/A////>E/0C@BFAGFG/?EB?FECE?EGH2B>2BEGFHHGHBDGGHHH2GHHHAE/BCFHHAE/C?FFGF0?EECHHGA?/@<>FFHHHDBD>G11FGFF0<=DG0D<.<CGCDBD:CCBCBCGBB00<A:.CB:FFFBFGGFFBFFFFFBBFBFG@AGGAFB-A@@BA//B9FBFBEE-9/:;BFB=BFBFF-@;B@;--9;/:A-
@M03896:38:000000000-B4D98:1:1104:20871:5008 2:N:0:166
CCTGTTCGCTACCCATGCTTTCGAGCCTCAGCGTCAGTAACAGACCAGAGAGCCGCCTTCGCCACCGGTGTTCTTCCATATATCTACGCATTTCACCGCTACACACGGAGTTCCACTCTCCTCTTCTGTACTTAAGCTCGACAGATTCTGATGCAATTCTCCGGTTTAGCCGAAAGCTTTCACATCTGACTTATCGAGCCGCCTGCACTCGCTATACTCCCAATCAATCCGTACAACGCCTGCCACCTACG
+
AA?AAFFAA1>>1FF1AC133A0A00E00GGFABAEA22ADD1BFGHFE/BABFAAEABFAEECEF/>///BFGFGBD2222GG22GFE>AAGBFHHEE/>EFGF///BA<FFD2FFHHHHBF1F121>@F2@>?1?FF///?-01>D1<FGEDG1>11GGH?-<..<=0C.:--;F00;:CCGHH0;0;0;0;C...9A@AGGEFBBFF-;A-;///;/;9FBF/9//:--;-99/@@----:/;--/;;
@M03896:38:000000000-B4D98:1:1104:15402:5043 2:N:0:166
CCTGTTTGCTCCCCACGCTTTCGCACCTGAGCGTCAGTCTTCGTCCAGGGGGCCGCCTTCGCCACCGGTACTCCTCCAGATCTCTACGCATTTCACCGCTACACCTGGAATTCTACCCCCCTCTACGAGACTCAAGCTCGCCAGCATCAGATGCAGTTCCCAGGTTGAGCCCGGGGATTTCACATCTGACTTAACAAACCGCCTGCGTGCGCTGTACGCCCAGTACTTCCGATTAACGCTTGCACCCTCC
+
>AA>1BFBFFFFF11EEE00AFEE?EEFGB0F0EFE?DFG2FF0EECEHC/AAEE?EEAFEA/EECE/>//BF11FG0B1GCFGHGHEEE//FDGHF?BCGCDG<G0001FGG11DFF/>@@A01>.C..<000/0<<0<=C?@.:;C000CGHFBCFFFG90.:0;/;9BE-:;-;-/99FBF/F;////BF/BF/;9E@<>-:A>;BF@@@-99B-;@@BE9B/;9BFBBBB-BB-@--9A//;A-;A
@M03896:38:000000000-B4D98:1:1104:15411:5160 2:N:0:166
CCTGTTCGCTCCCCATGCTTTCGCTTCTCAGCGTCAGTTATGGCCCAGAGACCTGCCTTCGCCATCGGTGTTCCTCCTGATATCTGCGCATTTCACCGCTACACCAGGAATTCCAGTCTCCCCTACCACACTCTAGCCTGCCCGTACCCACGTCACGCCCAGGGTTAAGCCCCAGCTTTTCACCGCCCACACGACACACCGCCTACACACTCTATACGCCCAATACTTCCGAACAACCCTCACACCCTAC
+
AAA111DAD1AACEFABB133BAEF0EEGDDGCEEF?22221FFGGGCAG00BA0B0FAF/EE/AF??/B?EGHHHHEGFHHGFG2FEEEEA2BGHHAE@EEFHHF<<F01<BGF1BB1FGFBCFG<FGGGFG@FFBGF0<FE//>AFBFC-.>>E.<FCC...<.<<<DFGFG..0:0;:GFF.;--CF.;-;9:-;EB@@-9-;B-/;/9/////-9;@FFF//9//;B--9;-9-9-:-9;9AFEB-
@M03896:38:000000000-B4D98:1:1104:11710:5230 2:N:0:166
CCTGTTTGCTACCCACACTTTCGAGCCTCAGCGTCCGTTGGTGCCCAGTAGGCCGCCTTCGCCACTGGTGTTCCTCCCGATATCTACGCCTTCCCCCGCTACACCGGGTATTCCGCCTACCTCTGCACTACTCCACACCACCAGTTTTCAAAGCAGTTTATGCGTTGAGCCCATAGATATCACTTCCTACTTGTCTTCCCGCCTGCGCTCCCTTTACACCCAGGCATTCCGTATAACGATTGCTACCTAC
+
AA1AAFF1BBBFGG1EA1B11EAF0AEGFFFFBAE0A/B/0AAFGH1C111BBB/AAEEB/>>EEB101>BEFFGFGF/>EEGFFHHG?/FEFHEFG?<<@<1B0////>1GFF@BEC/??FG11?1?<1F111F01..<<...0==D0<==0/</=00;GF0.;.-:/0:..9/9;00900;BB9B00;B0;0;;CFBB.;-;.9-999-AB9F////999---;9;FFBB--///-----9/;/9//9
@M03896:38:000000000-B4D98:1:1104:20254:5376 2:N:0:166
ACTAGGGACGGCCTCATCAGGGTTAGGAACATTAGAGCCTTGACTGGCAGATTTAATACCAGCATCACCCATGCCTACAGTATTGTTATCGGTAGCAAGCACATCACCTTGAATGCCACCGGAGGCGGCTTTTTGACCGCCTCCAAACAATTTAGACATGGCGCCACCAGCCAGAGCAGACGCCATACCGCCAGCACTAGCACCAAACATAACTCACCTCCCTTAAGTGGCTGGAGACAAATAATCTCTTT
+
ABABA4ACA@2>AAFBGFGFBGBBEFAFHHFFHHBFFHGHHHH3BGEGFE1ADFG5GHHHGHHFGHHHGHGF3FGFFFFFH5DGD@GHHG1EEGFHGHFGBGF3FGFFBFD?FF4BBBCGA@E@/?@>>BDHHG?F1FC@CDGHFCG<<C0DH00<DHH0/.AD:.:GC.G.:..:CF/B.-;-;.9FG.@??-9;./;///;;9.A;./:B/9BFF.9A.;.;9///;/.;....9..;.9///;/;///
@M03896:38:000000000-B4D98:1:1104:16613:5827 2:N:0:166
CCTGTTTGCTCCCCACACTTCCGCACCTGAGCGTCAGTCTTCGTCCAGGGGGCCGCCTTCGCCACCGGTATTCCTCCAGATCTCTACGCATTTCACCGCTACACCTGGAATTCTACCCCCCTCTACGAGACTCAAGCTCGCCAGTATCAGATCCAGTTCCCAGGTTGACCCCGGTGATTTCACATCGGCCTTAACAAACCGCCTGCTCGCGCTTTCCGCCCAATATTTCCGTTTCACGCTTGCCCCCTCC
+
AA?1AFF1DFFCE1GE1ABFBA0AE0EB00FA00A/B2DABD/BEEFF0A/?AE/>/>/B/B//?GE>>/?>FF21B0>11B2FG2FFE/?EBFFFF/<//>FGH<00<1FBF2@FGFFC@AC01<.>..<DG0<0D/0.<:.-0;0:0;:0/;0000<CG00;/;//00;AA9--90;;00F00:--9-9//;;//-;9-9@BFE//-9-9--;//9-A-;-;/////;-/;//:9----9-9B99-:9
@M03896:38:000000000-B4D98:1:1104:13314:6421 2:N:0:166
CCTGTTTGCTCCCCACGCTTTCGCACCTGAGCGTCAGTCTTCGTCCAGGGGGCCGCCTTCGCCACCGGTATTCCTCCAGATCTCTACGCATTTCACCGCTACACCTGGAATTCTACCCCCCTCTACGAGACTCAAGCTTGCCAGTATCAGATGCAGTTCCCAGGTTGAGCCCGGGGATTTCACATCTGACTTAACAAACCGCCTGCGTGCGCTTTACGCCCAGTACTTCCGATTAACGCTTGCACCCTCCG
+
>>AAABFFFFFFFGFE2EEEFGEEEGGF3FGGGDEGGDGHFHHHGE1FHCAEEEEFFGGHEEEGGHA>EEGHHGEGGFGGHHHHHHHGGEFG2FDHHGCFCCFGHFE<FGHHHHGHGGEGGGGEBFFC<ADHH0GDDGF/CHH00<CCGHGCB0GG;CCCFFB:/0;:/CFE-A-?FDFBGFFFBFF/FFFFF/;BBAEECFF..A-..9-9-..99A?9B?./;/99B9..9..9/9-..:;/;;9.:;.
@M03896:38:000000000-B4D98:1:1104:10858:6471 2:N:0:166
CCCGTTTGCTCCCCACGCTCTCGAGCCTCAACGTCAGTCATCGTCCAGCAAGCCGCCTTCGCCACTGGTGTTCCTCCTAATATCTACGCATTTCACCGCTACACTAGCAATTCAACTTCCCTCTCCGACACTCTAGCACAGCAGTTCCAAAATCAATCCCGGGACTGAGCCCCGGGCTCTAGCAGCTAGCTTACCGCACCGTACACGCGCCCTTCACACCCAGTAAATCCGAGCAACGCCAGACCCCTACA
+
>>111BCABFDFGE1EEAA0AB0BEAEGGC1F0AAF/FF12DBBAE/1FG00BB/AE/AFFECEE11B10?/@BBB001FB2B2@DF?EE/>2F2FH/>/<<D<DBF0B1<FB1BB2B2B01BBFG/@BCC@?1D111??0/0011<<G11.1>111=>C.----..<0:/:.---9-.900;909/00;0009/.--9-;---;/-9-9-9;9-///;A9-A9//9//9-;---/--99-----;-:-9/
@M03896:38:000000000-B4D98:1:1104:26297:6534 2:N:0:166
CCTGTTTGCTACCCATGCTCTCGTGCCTCAGCGTCCTTTAAAGCCCAGTAGCCCGCCTTCGCCACTGGTCTTCCTCCCGATCTCTACGCATTTCCCCGCTCCACCGCCAATTCCCCCTACCTCTACTTCACTCACCTTCGATATTTTCAACACCAGTTCCTCGTCTAACCCCACCGATTTCACTTCTAACTTACCAAACCGCCTACGCACCCACTACACCCAGTAACTCCATACCACCCTCGTCCCCTAC
+
>AA11131B3@BBFB11B11ABAA0BF1BB1B0BA00BDFF1BAGFG/1111B0AAEEEB/ABAEB10@12BFFBGFE//>>0BF2BB>/?/2B2FF/>//>1FG///>>CDFD1BB>/@FFFDGH21@@GFG010?1?//1//1<><>>1>.>.011>1>0...<.D0<CF?..:;-:.:;C00900;9090FFFEEAE-;A?./.;9@@F--;;F/9:B--/////;///:9/;;---9--;-;;9-;
@M03896:38:000000000-B4D98:1:1104:9326:6593 2:N:0:166
CCTGTTTGCTCCCCACGCTTTCGCACCTGAGCGTCAGTCTTCGTCCAGGGGGCCGCCTTCGCCACCGGTATTCCTCCAGATCTCTACGCATTTCACCGCTACACCTGGAATTCTACCCCCCTCTACGAGACTCAAGCTTGCCAGTATCAGATGCAGTTCCCAGGTTGAGCCCGGGGATTTCACATCTGACTTAACAAACCGCCTGCGTGCGCTTTACGCCCAGCACTTCCGATTAACGCTTGCACCCTCC
+
ABBBBFFFFFFFGGGEAEEAFGEEDGGGG3GG?EAAEFGH5G2GEE1FF10AEE>EEEEH1EDEGH>//>/FGGDHG2G3FGHFHGHFF/EEFFBGH/BD@@FGHGCA2FGHGDDFGHHGGGGHHHC..<CGC0/<DC0<CG00::C;C00CC0;<:CGGGH0::0://;CE?99-9:BFFFGGFFF/;B9B:BBF99AEFFFFE?>9DD;@-..;B9ABFA..9.99BF?....9/.;...9/;BDEFF
@M03896:38:000000000-B4D98:1:1104:9347:6598 2:N:0:166
CCTGTTTGCTCCCCACGCTTTCGCACCTGAGCGTCAGTCTTCGTCCAGGGGGCCGCCTTCGCCACCGGTATTCCTCCAGATCTCTACGCATTTCACCGCTACACCTGGAATTCTACCCCCCTCTACGAGACTCAAGCTTGCCAGTATCAGATGCAGTTCCCAGGTTGAGCCCGGGGATTTCACATCTGACTTAACACACCGCCTGCGTGCGCTTTACGCCCAGTAATTCCGATTAACGCTTGCACCCTCC
+
AAAAAFFBFFFFGGFFEEECFGEEDGGFGFHHGGEEGFGHGHHHFGFHHF0EEEEGGGFHEEEEGHE>EEGHHHHHGFGGHHHHHHHFEEEEGHHHHDCGGCFGHHF0GCGHFGHFHHHGGGGHHH<>>DCHC0C<DCD/CGHC0:;;F0<CHC0C;CGHHHGA/0;/BFGGF??-9E/FBFFFBFF/BFFFFF;;/9AD;FFFFFBDDFDFD../F.A-9:EBF/BFFFFDA.9BF.;..AA/BFFFFF
@M03896:38:000000000-B4D98:1:1104:9341:6617 2:N:0:166
CCTGTTTGCTCCCCACGCTTTCGCACCTGAGCGTCAGTCTTCGTCCAGGGGGCCGCCTTCGCCACCGGTATTCCTCCAGATCTCTACGCATTTCACCGCTACACCTGGAATTCTACCCCCCTCTACGAGACTCAAGCTTGCCAGTATCAGATGCAGTTCCCAGGTTGAGCCCGGGGATTTCACATCTCACTTAACAAACCGCCTGCGTGCGCTTTACGCCCAGTAATTCCGATTAACACTTGCACCCACCG
+
ABAAAFFFFBDFGFFGAEEAFFEEDGGGFGHGGGGEGHHHGHHHEE?GF10AAE>EEEGG1EDEGH?>EEFHHHFHHFCGGHFGHHHGGDAADGFHHDDGC@FGHFCG2GHHGGFFHHHGGGGHHHAD<EFHH0<<<C0/CGG000:;C<:CBC0;;;GHGHC.:0:F/FFE@--99AB0CFFGFF//;BBBBFBFFFFFFFFBFFF.9;;B@.9BB?.9D../9/;BFF/A;.AFF/;//B://;A.;;.
@M03896:38:000000000-B4D98:1:1104:19950:7008 2:N:0:166
CCTGTTTGCTCCCCACGCTTTCGCGCCTCAACGTCAGTTACCGTCCAGTAAGCCGCCTTCGCCACTGGTGTTCCTCCTAATCTCTACGCATTTCACCGCTACACTAGGAATTCCGCTTACCTCTCCGGCACTCCAGCTCAACAGTTTCCAATGCAATCCCGGGGTTGCGCCCCGGGTTTTCACATCAACCTTTCTGCTCCGTCTCCTCTCCCTTTCCACCCCTTCACTCCGCACAACCCCTGCCCCCTCC
+
>A>>1BDFD@BFGFGEAAA00B000AEEGF1FAFCC/FG2FFEFFG/AA12BBB/AEEEH/>?EE11010>/BFFGG>F1F12BBGF/>/?>FFGFB/>//><F>E1011FGFFBC?CGHHGHBGH?/<<CHGC1<0?F11<10=1>FG1<G1<=0=<GH.-<--::.-:E?-;--...9000BCC:;9;B//;99;BBF--:9-9/;;B;/-///;/;9--9;-////;-9----------99--9--;
@M03896:38:000000000-B4D98:1:1104:22471:7231 2:N:0:166
AATAAAGAAAACACACATCAGAAATGAACGCACACCTGACATACCAACCCAAAAAAAACAACCTGTAAATACAATTAACAACCAGATCATAAAACAAAACTCAACACCAACATGCTCCAATCAAATGCCCCAAACGACTAGGTTAGTACCCAACAAGTCACGTTAATCACATAATTAATATGCAAGCAATGCACTTATCTATGAGTAGAATGTGTCGCAGACCTACTCATAACAGTATTGACACTAATATA
+
11111111111111111111111111111000AA0000001211011A///B0//////B>//0012B22@11B1111111?///>1B1@2@11B//B0>111101?/////0111111B1B11121110///0//////<?1110111111...<0<111.000.000/0000000=00000000.//00/0:0/00000000000000000000.;-.-..;0/000000/000900//////////9/
@M03896:38:000000000-B4D98:1:1104:7805:7406 2:N:0:166
CCTGTTTGCTCCCCACGCTTTCGCACCTGAGCGTCAGACTTCGTCCCGGTGGCCGCCTTCGCCACCTGTATTCCTCCAGATCTCTACGCATTTCACCGCTACACCTGTAATTCTACCCCCCTCTACGAGACTCAAGCTTGCCCCTATCACCTGCAGTTCCCACCTTGAGCCCGGCGATTTCACATCTCACTTACCACACCGCCTGCGTGCGCGTTCCTCCCAGTAATTCCGATTCACGCATGCACCCTCCG
+
AAA>ADF1DD@CGGGE1EE00F0A0AEA0BEF0BA//1FEADFBEG/A///AB0AEEEEG/BABAG001B@BEDDFG0B1FFGFBGF/>/?>FGHHH?>EEC<GHC01BBFD22BGHHHGGGGG1F////?<C111FG10><<..<C<00/0/.//0===D:...:000:CC@---;-..;0;900000;F090/0;-;A@-@B9A99A9-@-;-9-/:/9-9B/://B9/--9///-9-:-/;/;---;-
@M03896:38:000000000-B4D98:1:1104:11747:7757 2:N:0:166
CCAGTATGCTCCCCACGCTTTCGCTCCTCAGCGTCAGTTACTGCCCAGAGACCTGCCTTCGCCATCGGTGCTCCTCCTGATATCTGCGCCTTCCACCACTACACCAGGAATTCCAGCCTCCCCTACAGCACTCAAGTTATGCCCGTATCGCCTGCAACCCCGCCGTTAAGCTCCGGTAGTCCACAAACCACGCTCCACACCACCTACGAGCTATCTACTCCCATCATTCCCGACCACCACTTGCACCCTA
+
>111>1333BBFF11E1EE0AB0BBFECGH1F0BE//D2FH2FFGHF/F/0BF10BA1DB//AE/B/////BBBBBBB11B2BBF21///>/B01B>/?10BFG0?>//0BEEF210<BB?A/0/B11BC@@F011@2@F1@FG?</0</??/.<<<FFF>-<-<<..:0;:0:.-:-.00;;B/9.;.99.....9/9:9;A?FFF9-:9-/////9;99;9/9///;;9------;--////9;9-9B
@M03896:38:000000000-B4D98:1:1104:18183:8104 2:N:0:166
CCTGTTTGCTCCCCACGCTTTCGCACCTGAGCGTCAGTCTTCGTCCAGGGGTCCGCCTTCGCCACCGGTATTCCTCCAGATCTCTACGCATTTCACCGCTACACCTGGAATTCTACCCCCCTCTACGCGACTCAAGCTTGCCAGTATCAGATGCAGTTCCCAGCTTTAGCCCGGTGATTTCACATCTGCCTTACCACACCGCCTGCGTGCGCATTACGCCCAGTATTTCCGATTCACCCTTGCACCCCAC
+
>A>1>DFFDFFFFE1E1AAFFG0E?EEA0C0BAAA/ADDG2D/AEE/1A///BB/AEECGGCEAEFE/>>FBGFFHHFF1BF@GGFG>EEEEFHDFD<E@EEGHH000BFBCGDD2BF/BBCCB1GA/-><<C0<0DCB/.CF00===G00;0:000:;C0::.0:00<;CF?9:-EFB0B0BGFGG00;90;/9B0ACB9@9------;-9---;9--@>B-://:/;B--:9/99/:-9-///9:--9
@M03896:38:000000000-B4D98:1:1104:23944:8325 2:N:0:166
CCTGTTTGCTCCCCACACTTTCGCACCTGCGCGTCAGTCTTCGTCCAGGGCGCCGCCTTCGCCACCGGTATTCCTCCAGATCTCTACGCATTTCACCGCTACACCTGGAATTCTACCCCCCTCTACGACACTCCAGCTTGCCACTATCAGATGCAGTTCCCACGTTGAGCCCGGGGATTTCACATCTGACTTAACAATCCGCCTGCGTGCGCTTTACGCCCACTAATTCCGCTTAACGCTCACACCCTCC
+
AAAAAFFFFFBCFGFF1AB1ABAE0EEFB0AEEEEC/DFFDHC0AE/AE///AE>>E>EHGECEFH>/>@FFFG21E0F1FF2GFFGFE?EE>FFGH/CCG@1?F??00<FGG2FFFHCCCCGGDGF>.A<CC///=CF/<C;0/;;;C00;000;:;;CG0.9....;9CA-:--AC/;B/9//FF/;B/B//;;9/BF9AFB9-;9;A9@@F-BFAB???--//9/B9B-9;-9/:@---/9;A;AAB
@M03896:38:000000000-B4D98:1:1104:16512:8476 2:N:0:166
CCCGTTCGCTCCCCTGGCTTTCGAGCATCAGTGTCAGAACCTGCCCAGACCACCACCTTCGTCACCGGCGTTCCTGCCCCTATCTAAGGATTTTACCCCTACACTGCCAGTTCCGTCTTCCTCTACCTTCCTCCAGCCTCACCTTTTCACCTTCCACTCCGTACTTCATCTCCGCGTTTTCACAGTCCCCATTTCAGGCAACCTACGCTCCCTTTTCGCCCAGTGCTTCCGTGCAACTCCCGCCCTCTAC
+
>>A11B1AAAAAFE110B00BBA0BBEGGFB22BAF1A1AE00BFGBBA//BFFHHGGFG/BA/AAA/>/>EFFH1FF//??1@B21201>1B12BGHG/?G1F1<1B11B1FF/<B</B1B>11B<<@GB@F0B1@?001?0111<?11??1?0>1>F0..0..11==0DDD..-<-;.;0CC0:<0::/:00;;00;.;..//9.-;;;A/900;9C.A-E////;9B-/---/;/9/--99;-;9/9
@M03896:38:000000000-B4D98:1:1104:27655:8565 2:N:0:166
CCTGTTTGCTCCCCACACTTTCGCACCTGAGCGTCAGTCTTCGTCCAGGGCGCCGCCTTCGCCACCGGTATTCCTCCAGATCTCTACGCATTTCACCGCTACACCTGGAATTCTACCCCCCTCTACGCGACTCAAGCTTGCCAGTATCAGATGCAGTTCCCAGGTTGAGCCCGGGGATTTCACATCTGACTTAACAAACCGCCTGCGTGCGCTTTACGCACAGCAATTCCTATTAACGCATTCACCCGCC
+
AA@AA1D1BFBFAEBE1AB1BG0AAEE00B0BABEEEFFGFH/GFFEFFE/AAE/EGF/B/EEAEH?>>>FGHHFGF0F>DBGFGHH/EEEF>GDHFEECCCFHHG00F1?<F@GFFGEGCCFGHH.-->ACC<G0<CB/<C00:;;CF00;:::C0:GHFG0.;09//;:C-9--;;9CB/BF/BB//;9//9:B9FFE-@=-AF@-9A9;-;-/B-9-;-:---99;F///9//:-@=9-9//:---;
@M03896:38:000000000-B4D98:1:1104:24978:8700 2:N:0:166
CCTGTTCGATACCCGCACTTTCGAGCTTCAGCGTCAGTTGCGCTCCAGTGATCTGCCTTCGCAATCGGAGCTCTTCGTGATATCTAAGCATTTCACCGCTACACCACGAATTCCGCCCACTTTGTGCGTACTCCACGACACCAGTTCGCGCTGCATTGCAGACGTTGAGCATCTACATTTCACAACACGCTTAATCTCCGGCCTACGCTCCCTTTCAACCCACTACATCCGCATAACCCCACCACCTACC
+
>A?>1DB>AFAAGCAEEA01BB00BABFG1DB0BE/BDA1DAA/B/1B21B2B21DFG1B/A>?FG/////BFFBFFBEFEBEGE21FGFFGGFHFHE>E?EHHF/F?/?FCHH0?<</FG1F1@0@/</AC<1<0//<->FG011=.--<@C?C000:;0;;-;.::;C0:;9;C000990;;C:9C.A..;00;;FG.-9;AFFB;-;:EB/;///;-A?A-B/9/9B;--9-/9/-9---99E-/;9
@M03896:38:000000000-B4D98:1:1104:5851:9111 2:N:0:166
CCTGTTTGCTCCCCACGCTTTCGTGCCTCAGTGTCATTCGCAGTCCAGTAAGTCTCCTTCTCCACTGGTGTTCCTCCTAATATCTACGCATTTCACCGCTACACTAGGAATTCCTCTTACCTCTCCTGTACTCCCGCTAAACACATTCCACAGCAGTTCCGGCGTTTCGCCCCGGATTTTCACTTCAGACTTGCCTTGCCACCTACGCACACTTTACACCCAGTCAATCCACATTACCCTTGCCCCCTCC
+
AA>>A1@>BBDCFECE1EE0FGGA0AFGFFB1DFB22222BBAAB1E1D1BAGE2DFFHH1BD1FG1010AAABFGGGFBFG2EG2F/>>BEEGFBG//>E>BFFBB011FFFF2BFGHHF1F1BFF11B>F>F/?C///B110/@@@>D110<@<@@GGA//->--C..EF<@--:;00:0:0<C;00;:0:0FFF/9C0;F?//.9.;-990:B909/9-:9//;/;;//////:/://-///;--9;
@M03896:38:000000000-B4D98:1:1104:22532:9336 2:N:0:166
CCTGTTCGATACCCGCACTTTCGAGCTTCAGCGTCATTTGCGCTCCATTTAGCTGCCTTCGCAATCGGCCTTCTTCGTGATCTCTCAGCATTTCACCGCTACACCACGAATTCCTCCCACTTTCTCCGTACTCAAGGAAACCATCTCGCGCTGCAGTGCAGACGTTTAGCGTCTACATTTCACAACCCCCTTCACCTCCCGCCTACTCTCCCTTCACACCCAACACATCCGTATAACCCCCGGACCTACC
+
>A>1>FF1>F1>BB1AAAA1BB00BBEGHHFGAAA/0DD2DAE/EGF122D2DBBBGHFF/B//BB/////B@GGF/FEBG2@BB1B@B1FGFGBFG/>>EEF0GF?//<</GF2B0?FGHGH1F2G//@?/>FF@10??FGG<1?F0?-<@->//=/<=00C<<C/;0;-.;:.C0;;;GB00:A.;.9-./:0;99A..9?..9//9;/B-9-///;9-9---9-/9B----//;BA-@9--;@9/:;
@M03896:38:000000000-B4D98:1:1104:11996:9467 2:N:0:166
CCTGTTTGCTCCCCACGCTTTCGCACCTGAGCGTCAGTCTTCGTCCAGGGGCCGCCTTCGCCACCGGTATTCCTCCAGATCTCTACGCATTTCACCGCTACACCTGGAATTCTACCCCCCTCTACGAGACTCAAGCTTGCCAGTATCAGATGCAGTTCCCAGGTTGAGCCCGGGGATTTCACATCTGCCTTAACAAACCGCCTGCGTGCGCTTTACGCCCAGTACTTCCGATTAACCCTTGCACCCTCCGT
+
ABAAAFFBFFFFFEBE2EE2FGFFDGGHFFEGGGGFGHHGFFHGEEDHHCEEECEGEGHAEE?EGE/>ECGGGHHHGH3FEGHHHHECEGGHHFHHEEECDDHHHGF0FBGHHHFHHGCCGGHHD/<..EGF11>GH0/<CD00=DFFBFGB0D0;0CCCCG./::CFHHE:----9CFBFF99FF00;0CFBFF9AEA-@=D?F;AADBBBD.FFA:99A.9;///B:A?.;A/B/;.;.BFFFD.9D..
@M03896:38:000000000-B4D98:1:1104:13755:9913 2:N:0:166
CCTGTTTGCTCCCCACGCTTTCGCACCTGAGCGTCAGTCTTCGTCCAGGGGGCCGCCTTCGCCACCGGTATTCCTCCAGATCTCTACGCATTTCACCGCTACACCTGGAATTCTACCCCCCTCTACGAGACTCAAGCTTGCCAGTATCAGATGCAGTTCCCAGGTTGAGCCCGGGGATTTCACATCTGACTTAACAAACCGCCTGCGTGCGCTTTACGCCAAGTAATTCCGATTAACGCTTGCACCCTCCG
+
>A>A3DFFFFFFCECF2EEFFFEEAGGGF3GGCEFGGHGHG52FEGAGGECEEE@EE?EH1E?EGHECEGGEBEHHGBGGEFFHHEFGG<EDHGGHHGGC?/1?<0??GHHHFGFFGFCDGGGB1FF..<<0<0/0<<D/.CF:0<;CGGCGFH0G::CHHHCEC0:;BFGA?9-A-CFFFFFGFFF/BB/9/9/:9.AA--B?..-..:@B-:.;/AD9;@9;///;/9B9;;A/B.-..;9/9:9;...
@M03896:38:000000000-B4D98:1:1104:13777:9915 2:N:0:166
CCTGTTTGCTCCCCACGCTTTCGCACCTGAGCGTCAGTCTTCGTCCAGGGGGCCGCCTTCGCCACCGGTATTCCTCCAGATCTCTACGCATTTCACCGCTACACCTGGAATTCTACCCCCCTCTACGAGACTCAAGCTTGCCAGTATCAGATGCAGTTCCCAGGTTGAGCCCGGGGATTTCACATCTGACTTAACAAACCGCCTGCGTGCGCTTTACGCCACGTACTTCCGATTACCGCTTGCACCCTCCG
+
ABBBBFFFFFFFGGGGEEEAFGEEEGGHGGHHGGEEGHGHFCGHGE?HHGEGEFEGGGGHEEFEGHE/>EGHHHHHHBFGGHHHHHHGFEFGFGGHHACDGCFGHCFF22FGGGGGHHHGGGDFDH<>.CCGC0CDGHF/<GG::CGGGFCCG::<;;GHHFB.:9/:BFFFCDA-DDGGFFGGFFF//BFFF/FFFFEEFFFFEFDA.A-BD.9FFFD=9.9:..;BFFADDAF/:.@=;.;9;FFFFF.
@M03896:38:000000000-B4D98:1:1104:24956:9929 2:N:0:166
CCTGTTTGCTCCCCACGCTTTCGAGCCTCAGCGTCATGTATCGTCCAGAAAACCGCCATCGCCACTGGTGTTCCTCCTAATATCTACGCATTTCCCCGCCACACTCGGAATTCCGCTTACCCCTCCGACACTCTAGTACGACAGTTTCCAATGCAGTACCCAGGTTCAACCCCGGGCTTTCACTTCCGCCTTGCCTGTCAGTCTACGCCCCCTCCACACACAGTACATCCGTCTAACACTCACACCCTA
+
1A1>>1BC13BFGEFEA10AFD000BEBF1ABEA//01DB2F?BAEEF1GB0BE/A//AB//>E?F1B1>BBBB2BF>FFDB@FF2BFEAE/2B2>F///>AA/0<<//<F1>BB?<<CGEF</<B/>@/CHHD11<1=.><<-<0=DF000/<=00===00..::000;::;-;;A@9/;0C0900...9./;/009;;//;99B-99-;----9;;;-99-////;;/-----///////;//-9--
@M03896:38:000000000-B4D98:1:1104:12232:10100 2:N:0:166
CCTGTTCGCTCCCCACGCTTTCGCTCCTCAGCGTCAGTACCGGCCCAGAGACCTGCCTTCGCCATTGGTGTTCTTCCCGCTATCTACACATTCCACCGTTACACCGGGAATTCCAGTCTCCCCTACCGCACTCCACCCCGCCCGTACCCGTCGCAGATCCACCGTTACTCGATGGCCTCTCACACCTCACGCGACGCACCGCCTACGAGCTCTTTACGCCCACCACTCCCCGCTCACGCATGCCCCCCAC
+
>AA>ADF1>AAAFGGG0E0AAF0EEHGHHFFEEAAA/GF1DB/AEE/AA/FFFFBBGFGFGEG/?11B1B?BFFGHHHE/>@EFG2F>G1F2FGGHH/E//?BGH><>?/GFGHB@FFGHHHCHEHG<A/ACHFG0>A@-<CC-<:C;G?.;-:-;-9;BCFF99...0;../0./:0.;;0:9BB/;9A;A--;--;;=@@?B-B--9;-;/;;BF-9>@-----9/-9-----9B-----;//9;-9-
@M03896:38:000000000-B4D98:1:1104:3908:10105 2:N:0:166
CCTGTTCGCTCCCCATGCTTTCGCTCCTCAGCGTCCGTACCAGCCCAGAGACCTGCCTTCTCCATCGGTGTTCCTCCTGATATCTGCTCCTTTCACCGCTACACCAGGAATTCCAGTCTCCCCTACTGCACTCCAGTCTGCCCGTACCCACTGCACACCCGCGCTTCAGCCCCTGGCTTTCCCATCCCACGCTCCACACCCCCTGCGGGCTCTTTACTCTCTATACTTCCTCACAACTCTTGCCACCACCA
+
AAA1AFF1>AAAGFF1AFG3EGEEEGE1F1AFAECEEHA/FDBAFE/A//A0FF0BF1AF1BFAFG//>/B>DGFFC0BF1BGGD2B1B1BDDFBGG/>EEE1BF?0?/FGFGGG1>FFGEGB<<FGFB1BD<FF1@@11@F?//<CEFFFH11??1>.E>---<<.00=<AC...;/;/00000;..09-9.;:///;C.---.9--9-;A////;9//;//////;BB//9-;9;/;/9////9---9;
@M03896:38:000000000-B4D98:1:1104:6388:10281 2:N:0:166
CCTGTTCGCTACCCACGCTTTCGTCCATCAGCGTCAATGACTTATTAGTGATCTGCCTTCGCAATCGGTGTTCTATGTAATATCTATGCATTTCACCGCTACACTCCATATTCCAACCACTTCATAAGTATTCAAGAACAACAGTATCAATGACAATTCTATGGTTGAGCCACAGACTTTCACCGCTCACTGATTCTCCCGCCTACGGTCCCTTTAAACCCAATGCTTCCGGATAACGCCTACATCCTCCG
+
AAAAABF1>1>AGGFE0AA0AF0BAEGFGBBG0BA/E2AABFGHHBDF21D2D21DF1DC/BA/BG/?//?BBGFHBGB22B2DGFHFD2BFGEEHH?>EEEEHF0BCG2FGHHEFCECFFFHFFHF1FGG2BBB2<B0FGGFBBFF@@@D21@1<1>FFGG2111<<1?CGCF010>1<FHFEE?C-.0==00<===DCACGGG/.;/;:GCF0;09B9;CE/B/9;;/.@..CB09-----//9:/;9-
@M03896:38:000000000-B4D98:1:1104:17229:10896 2:N:0:166
TTTAGGTGTCTGTAAAACACGTGCCGAAGAAGCTGGAGTAACAGAAGTGAGAACCAGCTTATCAGAAAAAAAGTTTGAATTATGGCGAGAAATAAAAGTCTGAAACATGATTAAACTCCTAAGAAGAAAACCTACCGCGCTTCGCTTGGTCAACCCCTCAGCGGCAAAAATTAAAATTTTTACCGCTTCGGCGTTATAACCTCACACTCAATCTTTTATCACAAAGTCATAATTAAACCTCGATTGTTAGG
+
3AAA@BBFFF55FAGFF4ABABAGH?2A223BFFFG2GCGA55BGBGGDFGHHHHGHHFFFHGFGGB3BAA0>FGF5GFGG4GFFFE/>/E@44GHGD@BB43BGE333?BBFFGD4GH3B433?3FC0CGDFGHH?@/D?DGC?A<CE<GD1FFDD.C011.----<CGAB:CCFGFGGCCG:.-AA.;.---9.;009/099.9////;/:B9/9BFFFF/;./9;////9//9//://.9//.////.
@M03896:38:000000000-B4D98:1:1104:21544:11107 2:N:0:166
CCTGTTTGCTCCCCACGCTTTCGAGCCTCAGCGTCAGTAATCGTCCAGTAAGCCGCCTTCGCCACTGGTGTTCCTCCTAATATCTACGCATTTCACCGCTACACTAGGAATTCCACTTACCCCTCCGACACTCTAGTCCGACAGTTTCCAATGCAGTACCGGGGTTGAGCCCCGGGCTTTCACATCAGACTTGCCGTACCGCCTGCGCTCCCTTTACACCCAGTAAATCCGCATAACGCTTGCACCCTACG
+
AAA3ADFBDF5CFGBEAEEEFGEGBEFHHBGFAEEGGHGHBG2GGGGGFGFBEGEEGGGGAEEGGFC2B2FEHGFGHHGHGHHHHHHCEEFEFHGFHFE@CEGGHGFCHHHGHHEGHHGGG0??EGD@DCGHHHEB<?G</AA?<1>DFFG1GG11<1FF?AC-:--//0CEGG?B@BGGGFFG09000=/9=9;9CEFFFBBDEF---ADF./9/9/99:..;;B/:FF..;;DBBDBD.:9;/;...;.
@M03896:38:000000000-B4D98:1:1104:12097:11165 2:N:0:166
CCTGTTTGCTCCCCACGCTTTCGCACCTGAGCGTCAGTCTTCGTCCAGGGCGCCGCCTTCGCCCCCGGTATTCCTCCAGATCTCTACGCATTTCACCACTACACCTGGAATTCTACCCCCCTCTACGAGACTCAAGCTTGCCAGTATCAGATGCAGTTCCCAGGTTGAGCCCGGGGATTTCACATCTGACTTAACAAACCGCCTGCGTGCGCTTTACGACCAGTCCATCCGATCACCGCTTGCACCCTCC
+
>AA1>DB1DFFFGGFF1A000B0ABFE00BABAEA//DAFF2ABBE/A0////A/E/EAG/?//>E////FGHDBGE0>EBF2DH21<E<BBFHHDF1?1FCGHHH0?0G<?FFHDHFHGCCEHEF<..<CFG0B0<CD/<CB0<<:;G:FBCG0;;00CH00.:0:;9CFE?-:@@BGFF0CFFG0////;;:FB9-A-=@-B?F>;AB-@-;A/B--;9--;///:9A-BB--99-;-9--;:;---9
@M03896:38:000000000-B4D98:1:1104:17503:11411 2:N:0:166
CCTGTTTGCTCCCCACGCTTTCGTGCATGAGCGTCAGTACTGGCCCAGGAGGCTGCCTTCGCCATCGGTGTTCCTCCACATCTCTCCGCATTTCACTGCTAAACGTGGAATTCCACCTCCCTCTGCCGTACTCGAGTGCTGCACTCCCAAACGCAGCTCCCAGGTTCAGCCCGGCGATTTCACATCTGTCTTACATCACCGCCTGCGCCCCCTTCACTCCCCGCAATTCCGATTAACGCCCGCCCCCCAC
+
AAAAAFFCFFFFCEGE1AEFGG0BBB022AEHEA0B/DAADF1AFGE/C///BF0BFGDHEFF/>F//B/BEGEGFFFF1FGDGD1F/E/EEBGGGDBFBGGBGC0/AEHFFGFDHGBFHGFHH1BG//??FG///</1F1?B11?0?00FG.<->-<F<EHB<<D0D0=<<<--;@@..;BF;9BC0;;99;C00009/:?A.C.---;-9-9-/;/;-A----9-FF//-;9:/;B;------;---9
@M03896:38:000000000-B4D98:1:1104:23480:11843 2:N:0:166
CCTGTTTGCTCCCCACCCTTTCGCACCTCAGTGTCAGCATCAGCCCAGGTGGTCGCCTTCGCCACTGGCGTTCCTTCCTATATCTACGCATTTCACCGCTACACAGGAAATTCCACCACCCTCTACCATACTCTAGCTCGTCACTTTTGAATGCAGCTCCCAGGTTGAGCCCGGGGATTTCACATCCAACTTAACGAACAACCTACGCGCACTTTACGCACAGTAATTCCGATTACCGCATGCACCCTCT
+
A11>AFBCFFFFFGCA1AA0BBAE0EF0GCBGDGD21111B111BA//BB1/BB/AFE/BBB//BB10//?/BF2FBFBF212BB2B/E?E/2GGHH?E>/EFHH0/BEBGFFFBGGE/F?FCGHHH121@1@2>1121/>/?/1?<<1/?111>=10>F.F1.1><</<<EA-<--:CC:CCFFGHB9/BBFF0..;;;/.9C:9.--;---9/;/A9-;--;/9//;9/A--://-----9/9;B-9-
@M03896:38:000000000-B4D98:1:1104:6086:12060 2:N:0:166
CCTGTTTGCTCCCCACACTTTCGCGCCTCACCGTCAGTTATCGTCCAGCACTCCACCTTCGCCACTGGTGTTCCTCCTAATATCTACGCATTTCACCGCTACACTAGGAATTCCGCTTACCTCTCCGGCACTCCAGACGGGCAGCTTCCAATTCAGTCCCGGGGTTGAGCCCCAACATTTCACATCAGACTTGTCCATCCGCCGACGCTCCCTTTACACCCATTATATCCTGACACCCCATGCCCCCTACG
+
AAAAAFFBD3DFCEBE?EBBBFEE0EEECFHFG0EE/DF2B2ABGEEB0B0A0G1B0ABF///EEFB>1B/BGF2BBB1EHBFHF2E/EEEGBF2BGEEE/EGF10C0GFFFGH0?<?CGHFHHFHC?CCCH0CGB1?//<AC..01>FG==1>>0<=0<@---:;-CFGHGFG.;./0;0;FB0;90:9F00;:9;BFF?..-9--9A--9-////:9/--////9//://////--9--9;;99@;-A-
@M03896:38:000000000-B4D98:1:1104:5974:12502 2:N:0:166
AAAAAAGGAGGCAGACAGCCTTACTACTGGGGCGGGTGTGAGACAATAAACATAAAAAAATCAGGCAGATCTCGATCTGCATCACAGCCTAAAAAAAAAAAAAAAATGAATTAAGGAGATCACGTACCTACTAGGCAAAGAAACTAACACGACACATTTAGAAGAGAAAGAATGAAGAAGTGGGGTTAACGAACAAACATCAATATACAGAGTAGCCACAATCTACAAGTATAATACACACTAACAATAAG
+
111111111111100A00A001A11211110A0////>>/11110B1111111B11B1//011110///11>2<10001>2111111//01111?///-----:--.0000000000../00/.99..00/000//0..//.9/0//;//------/9///////--////-///////////---;-/;---------///9///////////////---///////////////////:/9///////9
@M03896:38:000000000-B4D98:1:1104:7896:12563 2:N:0:166
CCTGTTTGCTCCCCACGCTTTCGCGCCTCAGTGTCAGTTAGGTTCTAGCAGATCGCTCTCGCAATAGGTATTCTTCTTGATATCTACGGATTTTACTCCTACCCAGAGTTCTACCTTCCCCTCTCCTCCTCTCTACTCTTACATTCTCCAACGATTTTATATCTTCACTCTTAGCTTTCTCACCAGCCTTTATATTCTCCCTATGCACCCACTACGCCCACTCTATTCTAGTCTCACTCACACACCCCC
+
>>A1>B3BFFFFGECE1AE0AF?0AA0AEG1D2FEA1BFB20B1F1F2GF10BA/B0/A1BB//B111122DFGGH2F@2BG2G2GF>//>E@D2GFBG1@F001>/?121222111B>00B<00BBB00BF012B>121>112B>2@1111/////12111<111<1<111?11?1111<<1010.>01110<000000/<00<<0</...::/;--;.../0000;00000090;90//0/.9..-;
@M03896:38:000000000-B4D98:1:1104:25187:12635 2:N:0:166
CCTGTTTGCTCCCCACGCTTTCGCACCTGAGCGTCAGTCTTCGTCCAGGGGGCCGCCTTCGCCACCGGTATTCCTCCAGATCTCTACGCATTTCACCGCTACACCTGGAATTCTACCCCCCTCTACGAGACTCAAGCTTGCCCGCATCAGCTGCAGTTCCCATCTTGAGCCCGGGGATTTCACATCTGACTTAACAAACCGCCTGCCTGCGCTTTACGCCCAGTAATTCCGATTAACGCCTGCACCCTCC
+
AAA>AFFFFFFFGGCGAAA0AF0EEEGHEFBFEAE/EGFHGGGEEEFFHC?/AE/EFF/BFEEFGH>>@EGHGBGFGBGGDBGFF2GC@EAEHHHHH?BCGCFGHF<FCFHHGF1FGCCCC?EFFF..<CCGFGC<<<=/.<<:-:CCGG0;/;C/;CBBFF0/;0090;FC:A----:BFFFFFFF//FFBB//:B-;A@@@FFF-9/--9-99//;B@@B-9///;FFFA?-9B/B--9--9:B9-;:
@M03896:38:000000000-B4D98:1:1104:5675:12748 2:N:0:166
CCTGTTTGCTCCCCACGCTTTCGCACCTGAGCGTCAGTCTTCGTCCAGGGGGCCGCCTTCGCCACCGGTATTCCTCCAGATCTCTACGCATTTCACCGCTACACCTGGAATTCTACCCCCCTCTACGAGACTCCAGCTTGCCAGTATCAGATGCAGTTCCCAGTCTGAGCCCGGGGATTTCACATCTCACTTACCACACCGCCTGCGTTCGCTTCACGCCCAGCACTTCCTATTAACGCTTGCACCCTGC
+
ABBAAFFBFFBCFGGE?EEFFGEEECG33BFGG22EEAFFFHGHGA1FG1EAAE0EEEFHA?1>EG?//>FHFFGECBB?3FHFHBGGGEGGFGFGGDCD/<DGGFB00FFGGHFFG0?ACGGHHHE?.<<G0/<<<00<<CG00;0;CGFH00C;0:GHH0:/00;0B/FA;--9@A9000;00/9/;9/99/;//9A.-99.;.;..9.;.;.//;..9.A.9A//;B//99/:/.9.;:;9;;;..9
@M03896:38:000000000-B4D98:1:1104:5692:12753 2:N:0:166
CCTGTTTGCTCCCCACGCTTTCGCACCTGAGCGTCAGTCTTCGTCCAGGGGGCCGCCTTCGCCACCGGTATTCCTCCAGATCTCTACGCATTTCACCGCTACACCTGGAATTCTACCCCCCTCTACGAGACTCAAGCTTGCCAGTATCAGATGCAGTTCCCAGGTTGAGCCCGGGGATTTCACATCTGACTTAACAAACCGCCTGCGTGCGCTTTACGCCCAGTAATTCCGATTAACGCTTGCACCCTCC
+
ABBBBFFFFFFFGGGGAEEFFGEEFGGGCGHHGGEGGHGHFHEGEE?GGEEGEE>FFGDHEEEEGH>E>EGGHHHHFFFGHHHHHHHGGEFGFGFHHDFGGCFHHHG02FGGGGGFHHHGGGGHHHF<<DDHF</<DGD/<GG0:0CCG00CF:CC;CHFHE0./0/99CGFAA9??DFGFBFFFFF/BFFBFFB;B.EF>DF99F@.:D=@@9;;F?D@F..9:///BFF?DAABF?B;9.::;BFEFF
@M03896:38:000000000-B4D98:1:1104:21464:13235 2:N:0:166
CCTGTTCGATCCCCACGCTTTCGTGCCTCAGCGTCAGTGTCGGCTCAGTAAGCTGCCTACGCAATTGGTGTTCTGTGTAATATCTAAGCATTTCACCGCTACATTACACATTCCGCCTACCTTAACCAAACTCAAGACTATCAGTATCACTGTCAGTTCTGCAGTTAAGCTGCAGGCTTTCACCACTGACTTAATAGTCCGCCTACGCACCCTTTAAACCCAATGAATCCGGATAACGCTTGCATCCTCC
+
ABBAAFFAAFFBGGGEAAAAFGEFCFHHH3FGEGEAAFF5DA2AFE3BFFFDBD3BGHHFEE?>B@@3BBBEFFEFFB4FGGFGF@B@G3FFFFHHHAECEEFFFFEFG3EDFF3EEGGHHGGD3DF2??FFGGC2D<FGFFB2FFGFG2>2@??1?DGB?GBC1?G11FG<CF10CFFHFBGH1G/0<<=DG0=D0DHGDCD.EF:-.@DG.B00;;FFGG?//C;0C:.-.;AFF.;.A.;9BFFBFF
@M03896:38:000000000-B4D98:1:1104:18494:13302 2:N:0:166
TAACTAGAATCAAGTCAGCCAGAGTACCGCAGCCGCTGGGGGTCAACAACCATCAAACATCAACCTATAAGAATGCATGCGCTGCCACATCAAAAAAAGTACCACATAAACTAACTAACACATGCTGCGAATAGAAAATAGACCATAGAGAAACAAGCACAAATAATGAAACAAAGAGATGACAAGTAGTAAAACAAGAGACACGTAGCAGACAGTAACATGATACACAAACTAACTTCTATACAATACGA
+
11111111B31111313BBC1111A31A000000AA0///////ABB1/AA/111111B111100>11@22111111221/////0110111111////12BB21/111112111111111/111111/////<111011111101>11111<00.0.///<.000000000/..////000;0:.;00000000..//.////../..00/.//900000/0000///---///9///:////////9--
@M03896:38:000000000-B4D98:1:1104:27377:13318 2:N:0:166
CCTGTTTGCTCCCCACGCTTTCGCACCTGAGCGTCAGTCTTCGTCCAGGGCGCCGCCTTCGCCACCGGTATTCCTCCAGATCTCTACGCATTTCACCGCTACACCTGGAATTCTACCCCCCTCTACGACACTCAAGCTTGCCAGTATCAGATGCAGCTCCCAGGTTGAGCCCGGGGATTTCACATCTCACTTAACAAACCGCCTGCGTGCGCTTTACTCCCAGTACTTCCGATTAACTCTTGCACCCTCC
+
ABBAAFFFFFFFGGGGEEECFGEEGGGH3GHFEEGGGHFF5GGBBEDHCA1AAA>EEFGHEEDEGFE/E@FHHHHHH2FEGGGHGGHEGEGFGGGHHEGGGCGHHHECFGHHH2FDGGEFGGGHHF.<.>AH<<C<DGB<<GDC0<=DC00;:;C:/:CFEG0./://9BFAB---?.9BFGFFFFF/;F/;9/BB/AA:=;FF..9.9A=D-.A:F/;9EF//99/;FFA..../9/;//9/;;9.EFF
@M03896:38:000000000-B4D98:1:1104:19526:13643 2:N:0:166
AAGGATGGTGTTAATGCCACTCCTCTCCCGACTGTTAACACTACTGGTTATATTGACCATGCCGCTTTTCTTGGCACGATTAACCCTGATACCAATAAAATCCCTAAGCATTTGTTTCAGGGTTATTTGAATATCTATAACAACTATTTTAAAGCGCCGTGGATGCCTGACCGTACCGAGGCTAACCCTCATGAGCATAATCAAGATGATGCCCGTTATGGTTTCCGTTGATGCCATCTCAACAACCTTTT
+
AAAAAFFA11AAG3G3FAGGBFGHHFGHGEEEGEFG2BAFGGHGF11AE11FG2DFGHHHDBG/EEEGHHEBA1BAFEEAFC11GGG0FGGHGGG1C1DHHHHHBGFGGFFGH>FEHGE2B>0B/BDFFFHHG2BBEEB2BF<?F1DBFGF1>1B/<B/><A/11?F?1<FG-<<C<<A--=.0<GFH...00:0<0;;0CC00000;00000:.-9.;0/0;C00.00..;00B0;;0;;;-/---9/9/
@M03896:38:000000000-B4D98:1:1104:11817:13714 2:N:0:166
CCTGTTTGCTCCCCACGCTTTCGCACCTGAGCGTCAGTCTTCGTCCAGGGGGCCGCCTTTGCCACCGGTATTCCTCCAGATCTCTACGCATTTCACCGCTACACCTGGAATTCTACCCCCCTCTACGAGACTCAAGCTTGCCAGTATCAGATGCAGTTCCCAGGTTGAGCCCGGGGATTTCACATCTGACTTAACAAACCGCCTGCGTGCGCTTCACGCCCAGCACTTCCGATTAACGCTTGCACCCTCC
+
ABAAAFFFFFFFGGGGCFEFFGEEEGGGBGHGEEEEGHHHHHHHGGDHHG?EEE>EEGEHHFFFHHE/>EGHHHHHHGGFHGHHHBHGEEEEFHGGHDBD?@BGFHC<2?GFGHHDGGGGGGGHGHF..CAGC<G0<G0/<GG0<=0DGCBCF:CC;:GHHH0./:/C/GFEBA?-AAFGFFGFGGG0;FFBFB9B9AEE;BFF?F=;DA>@9A.:B.9ADDF.9.BFFF..99.BF?D.;.:;9BDEED
@M03896:38:000000000-B4D98:1:1104:11799:13716 2:N:0:166
CCTGTTTGCTCCCCACGCTTTCGCACCTGCGCGTCAGTCTTCGTCCAGGGGGCCTCCTTTGCCACCGGTATTCCCCCAGCTCTCTACGCATTTCACCGCTACACCTGGAATTCTACCCCCCTCTACGACACTCCAGCTCACCACTAACCAATGCAGTTCCCACTTTTCTCCCGTCGATCTCACATCTCACTTAATAAACCGCCTGCGATCCACACACTCCCATTAGCTCCACATCACGCCTGCTCCCTCC
+
A1AAAFF11B1BF?CA1100A10BA0EBB0AFC/AA/DD1DD/0B/A1B////>/B?>1@1BG1FF//>>/FGF1B?/?BEB1B1>B/</</>FHBF/</><BF0000<1?1F@22@0/</CC01=.<.-<C//C<C0/0<<<:/C:/.0.///00000;C0..000009;B...9@..9;00000;00;;0://///;9-9-9A9-----///-9-//-9;/////:///9////;;-999;/:/---:
@M03896:38:000000000-B4D98:1:1104:11908:13830 2:N:0:166
CCTGTTTGCTCCCCACGCTTTCGCACCTGAGCGTCAGTCTTCGTCCAGGGGGCCGCCTTCGCCACCGGTATTCCTCCAGATCTCTACGCATTTCACCGCTACACCTGGAATTCTACCCCCCTCTACGAGACTCAAGCTTGCCAGTATCAGATGCAGTTCCCAGGTTGAGCCCGGGGATTTCACATCTGACTTAACAAACCGCCTGCGTGCGCTTTACGCCCAGTAATTCCGATTAACGCTTGCACCCTCC
+
AABAAFFFFFFFGGGGAEEFFGEEDGGHFGHHCGEGGHHGDGHHGGEHHGGGEGEGGGGHEFGGGHEEEFGHHHHHHGHHHHGHHHHGCE/EGGHHHFDGGGEGHHHCGHHHGHHHHHEGGGGFHFGAADGGH0C<<C</<GGF0;<CGCCGF0CC0:GGHHGE/0:CFFFGGG??DAFFFGGBFFFBFFFFF/BFF.AEDAFFEFA;FF;B=../;AD-B../;/BFFFFA..9B;DF.9AABBFFE?D
@M03896:38:000000000-B4D98:1:1104:12763:14087 2:N:0:166
CCTGTTTGATCCCCACGCTTTCGCACATCAGCGTCAGTTACAGACCAGAAAGTCGCCTTCGCCACTGATGTTCCTCCATATCTCTGCGCATTTCACCGCTACACATGGAATTCCACTTTCCTCTTCTGCACTCAAGTTTTCCAGTTTCCAATCACCCTCCACGGTTGAGCCGTGGGCTTTCACATCAGACTTAAAAAACCGCCTACCCGCACTTTACGCCCAATACTACCGGCTAATGCCTGCCACCTAC
+
>AA11BDCDBDF1FGG?EAAFGEEEGGFH1GHFGFFGHG2BD11FCC0BB11ADAAFAEG/EEEGG1GD1DDFHHGFBBBFFEGF1FE@EEEFHFFGE>EEEFHFGFG1DGHHHDG1FBGHHHGFHHBFEHFCB1BB22@FGFF21@F@2@>0@FFGHHG0GA/<<-><F0-.<--CC./<=DDFHG0;::;;0C0GCF.-9-C?B.9:@-;?/CGB--;;9--//;/9:----;///;/9/9-//9-//
@M03896:38:000000000-B4D98:1:1104:5257:14260 2:N:0:166
CCTGTTTGCTCCCCACGCTTTCGCACCTGAGCGTCAGTCTTCGTCCAGGGGGCCGCCTTCGCCACCGGTATTCCTCCAGATCTCTACGCATTTCACCTCTACACCTGGAATTCTACCCCCCTCTACGCGACTCAAGCTTGCCAGTATCAGATGCAGTTCCCTGCGTGCGCCCGGGGATTTCACATCTGACCTCACCAACCGCCTGCTTGCGCTTTCCGACCCACAATTCCGATTCACGCGTGCCTCCTCC
+
>A111BDCBFFF1E1EEF?FFGFGFGGFGFBG0BE/AAFG2E/BEE?A0//AA//>E/E@/EE?EHECEECFFHFGF0>1BFGHG2F<??EEHH2FG1BBD1FHBFC0<111?GBFHFHGC/?<1F.-<-ACCC<<D/;/;:0:00<;;;<00:0:;;;C009.-9;.-99A-9:---///;9FFF://9//:9--99A-9=?BE-/;/;---;-//--;-9--;-/9://-;:/99---9-9-/99-9B
@M03896:38:000000000-B4D98:1:1104:5014:14716 2:N:0:166
CCTGTTTGCTCCCCACGCTTTCGCACCTGAGCGTCAGTCTTCGTCCAGGGGGCCGCCTTCGCCACCGGTATTCCTCCAGATCTCTACGCATTTCACCGCTACACCTGGAATTCTACCCCCCTCTACGAGACTCAAGCTTGCCAGTCTCAGATGCAGTTCCCAGGTTGAGCCCGGGGATTTCACATCTGACTTCACAAACCGCCTGCGTGCGCTTTACGCCCAGTAATTCCGATTAACGCTTGCACCCTCC
+
ABAAAFFFFFFFGGGGEEEFFGEGGGGHGGFFEFEEEHGHFHFHEGDGHCFGEEEEFGGHEEFEGHE/EEFHFHHHFBBFGGHHHHHFFEFGHHGHH/BFG??GGHFG2FGFGH1DGHHGGGGHHHF.<<<GF</<<CB/CGD0:0<CG0:CG:<<;CGGHF0./9;/;CFF?D9-@CB0CFFFFFF/;BFF/9BB/AEEFFFDFFD;.D@@;9EFFFFAF?FFB//BFFF.;D.;B.@.9A9;;BDFFF
@M03896:38:000000000-B4D98:1:1104:4999:14733 2:N:0:166
CCTGTTTGCTCCCCACGCTTTCGCACCTGAGCGTCAGTCTTCGTCCAGGGGGCCGCCTTCGCCACCGGTATTCCTCCAGATCTCTACGCATTTCACCGCTACACCTGGAATTCTACCCCCCTCTACGCCACTCAAGCTTGCCACTATCAGATGCAGTTCCCAGGTTGAGCCCGGGGATTTCACATCTGACTTACCAAACCGCCTGCGTGCGCTTTACGCCCAGTACTTCCGATTAACGCTTGCACCCTCCG
+
BBBAAFBFFFFFGEFG?AAAFGAEFGGHHGFFCFCGGHHHGHEHGGEFHC00AEEFGGGG1EA?EG?/E@EGHGHHFBHFHGHHHFHECED/FHFGFFBCG@?FGGFGCFG2FF??GCCDCFDBD1A--<<GC<C0<<0<GFC0/::0CC0;:0<C0<G;GC0.90/;/9FEC--AA.C0C09;/:B9BFFFFFBB/.A.DF-.;AD.A?;B-AA/9..;9..;BB9/BB.9.:9//.9..9.//;.....
@M03896:38:000000000-B4D98:1:1104:5017:14739 2:N:0:166
CCTGTTTGCTCCCCACGCTTTCGCACCTGAGCGTCAGTCTTCGTCCAGGGGGCCGCCTTCGCCACCGGTATTCCTCCAGATCTCTACGCATTTCACCGCTACACCTGGAATTCTACCCCCCTCTACGAGACTCAAGCTTGCCAGTATCAGATGCAGTTCCCAGGTTGAGCCCGGGGATTTCACATCTGACTTAACAAACCGCCTGCGTGCGCTTTACGCCCAGTAATTCCGATTAACGCCTGCACCCTCC
+
ABBAAFFFFFFFGGFG?FEFFFEEGGGGGFHGGGGAEFGGFH2BEEE331AEAEEFGEFH1B>EFHE/>>EGGHFHF2FDGGHHHFHGGGGGFGFHHACGGFGHHHBF22GHGHHFFHGCDDGHHFFFDGGB<C/0DCD/CGG<0;0CG;C00:CC0CC:GHC.:99/:FFF?9-9A9/B;CFBFFF/FFFFFFF99.EA-DABAFFADDCD-.A9BAD@;999/999BF/.;.;9BDA-..9.9:AEAF
@M03896:38:000000000-B4D98:1:1104:12306:14780 2:N:0:166
CCTGTTTGCTCCCCACGCTTTCGCACCTGAGCGTCAGTCTTCGTCCAGGGCGCCGCCTTCGCCACCGGTATTCCTCCAGCTCTCTACGCATTTCACCGCTACACCTGGCATTCTACCCCCCTCTACGCGACTCCAGCTTGCCAGTATCAGATGCAGTTCCCAGGTTGCGCCCGGGGATTTCACCTCTGACTTAACAACCCGCCTGCGCGCGCTTCACGCCCAGTAATTCCGATTAACTCTTGCACCCTCC
+
>AA>>@FBBFFFGGFE1AA0ABABEEGFBGFFAEE//DFGHHAFEE/1B///AA/>EFEF/B??EH//>/FEGHBFG>B0CGGGH2EEE//E2FDGH/>B/@FGHFF?0?1<FD2@GHHGGGGH1F.--<<CCGF/<C0/;C;000;;;:;C0:00:;C0CCB./99.9;E@----;-9BFFF/:AF//;B/9:9/9-;B9@@FEF--;@@?@9-9;-;E=?AF///9;BFBA--9B/;//B9/;/:-AB
@M03896:38:000000000-B4D98:1:1104:6354:14786 2:N:0:166
CCTGTTTGCTCCCCACCCTTTCGCACCGGAGCGTCCGTCTCCTTCCAGGGGCCCCCCTTCGCCCCCGGTATCCCTCCAGTTCTCTACGCTTTCCACCGCTCCACCTGGATTTCTCCCCCCCCCTACGCACCTCATCCTTGCCACTATCAGTTCCAGTCCCCAGGTGCAGCCCGGGGATTTCACATCGACCTTACCAAACCGCCTACGCCCCCTTTACGCCACGTAATTCCATTTACCCCTCACACCCTC
+
AAA?1@FFF3DFG1111AF0110A0E00000/A/A//ABB011BB01DFCE/A>/>/E00/>//>>>///?1B<1BE0B2B>22BB>///?F1<2FC/<<<C1F0000F1?1?11?FCGG--:-..;-.--/./;0;B009/00//0;0;0;0;0090;CA/..9////9A-;@;=;:B///;///-/--;;///BB-;9-;99--;--9-;9-;B/--;;9----;/;9//;///9/-;---//A--:
@M03896:38:000000000-B4D98:1:1104:6372:14793 2:N:0:166
CCTGTTTGCTCCCCACGCTTTCGCACCTGAGCGTCAGTCTTCGTCCAGGGGGCCGCCTTCGCCACCGGTATTCCTCCAGATCTCTCCGCATTTCACCGCTACACCTGGAATTCTACCCCCCTCTACGAGACTCATCCTTGCCAGTATCAGATGCAGTTCCCAGGTTGAGCCCGGGGATTTCACATCTGACTTAACAAACCGCCTGCGTGCGCTTTACGCCCAGTAATTCCGCTTCACGCTTGCACCCTCC
+
AAAAAFFFFFFFGGGGAEEFFF?FEGGHC3FF?EEFAGGG5GABEEAGH?00AE@FGGAHFEEGGHE/>>FHFEDGHBEDFGGFE3B?EEEGFGGGH/<B/B?GGHGGHHG2FBGDGGHGF-<0GFF...<<C0=0<<D0<C00:0;<C0:C:;C0:0CCHG0./099/;FA-:-9-;BFF0FB/9;//:BBF/:BFFEF-@;D9A-..:-9-99BF.A-B?E///BBF:/..../;.9.;.;/;;A;AD
@M03896:38:000000000-B4D98:1:1104:6364:14820 2:N:0:166
CCTGTTTGCTCCCCACGCTTTCGCACCTGAGCGTCAGTCTTCGTCCAGGGGGCCGCCTTCGCCACCGGTATTCCTCCAGATCTCTACGCATTTCACCGCTACACCTGGAATTCTACCCCCCTCTACGAGACTCATGCTTGCCAGTATCAGATGCAGTTCCCAGGTTGAGCCCGGGGATTTCACATCTGACTTACCAAACCGCCTGCGCGCGCTTTTCGCCCAGTAATTCCGATTAACGCTTGCACCCTC
+
ABAAADFFBFFFGGCF2EE2CF2EEEGFFCGH?EEE?GGHFHAGEFGHHGEGEGEGGEFG1E?EEHA/>ECGGFBGH0?3?FDGHHHFE?/<DG2GF?B/@@?GHHHG0GHFGFDGFHHGGGGHBFFA.ADFB0<<DG=0<CG00<;;C::CF::;;CGGH00.:09/9CGG?-;9A./;09;FGFF//B99;/;/:AEEBBB??AB--9-99.;/9;.;;.;;//9BFF/.9.999.;...;99:..;
@M03896:38:000000000-B4D98:1:1104:25211:14846 2:N:0:166
TCGTCCCCTTCGGGGCGGTGGTCTATAGTGTTATTAATATCAAGTTGGGGGAGCACATTGTAGCATTGTGCCAATTCATCCATTAACTTCCCCGTAACAGATACAAACTCATCACTCACATCAGAAGCAACCTTATTGCCCTCCACATACATATCACCATTATCTAACTCAACGCCCTTCATACCAAAATACAAAATCTCTTCCAAAAACCTACTGCGTTTATACAACTTCATCTCTAATCCCATCCTT
+
1>>>AAAACFF1111A0///AABDFEE2AAFDFGHHHHHHHGHFGF11>/E//BBF>GG1B@BB2FB1@2BB1FGFFFBBFBGHHGG2FG1F0/?>CCF1011FFF1GHGFFHDG1<0F1@@G11?<FG0?F0FG1111F1<>.0>>><F1>GBGHHC<0====00=D<D<GF;@C@C/;:C0G/:;AE099000;9;0B009CF00..;.9//00;-:---//;;/9/;//;/////;/;;BB//9B/
@M03896:38:000000000-B4D98:1:1104:21432:14923 2:N:0:166
CCTGTTTGCTCCCCACGCTTTCGCACCTGAGCGTCAGTCTTCGTCCAGGGGGCCGCCTTCGCCACCGGTATTCCTCCAGATCTCTACGCATTTCACCGCTACACCTGGAATTCTACCCCCCTCTACGAGACTCAAGCTTGCCAGTATCAGATGCAGTTCCCAGGTTGAGCCCGGGGATTTCACATCTGACTTAACAAACCGCCTGCGTGCGCTTTACGCCCAGCAATTCCGATTAACGCTTGCACCCTCC
+
ABBBBFFFFFFFGGGGEEFEGGGEGGGGCFGGEGFEDHGHHHDHGGDGGEEGEE>EEGEHGGFFGHE/>EEHHHFHHGHHHHHHHHHFGEGGHHHHHADGGFGHHH2?B?FGGHHFHHGGGGGHGFF..<CGFCF<GGF/<G=CC0CGHB:GF::<;;GHHF0.:9:/;CFCBA-;B.BFFFFGFFF/;FF/FB9;:AEEDFFFEF9ADDCD=9.FF9A@@?E.;999BFF?D.9;B.@...999BDEED
@M03896:38:000000000-B4D98:1:1104:19695:15759 2:N:0:166
CCTGTTCGCTACCCCTGCTTTCTAGCCTCAGCGTCCTTAACAGACCACATACCCACCTTCTCCACCGGTGTTCTTCCATCTATCTACGCCTTTCCCCGCTCCACATGGCCTTCCACTCTCCTCTTCTGTACTCCAGCTCGACCCATTCTTCTCCCATTCTCCGCTTGCGCCGAAGGCTTTCACATCACACTTCTCGCCCCGCCTTCACTCGCTTTACTCCCAATCACTCCGTACAACGCTCTCCACCTAC
+
>A11>@B11>A>BF1AAAF13B333DBAFF1B0BA0BD2BBD1BGHH/B1A1BF1B/A1B1BB1BA//>>>>DFGFG121@B2G12B/>/0>1@1@G/>//?>G>>10001<BF1<GHFHH1FDBFF1BFFFB1<1@@@//>///0?@?11?1<00?<FFGF......--<----;:///:CC0CC:00:/;0;:..-=:??@B.90;BB-@---/9//;:-/9;BB//---;:-//-----///-9-;9
@M03896:38:000000000-B4D98:1:1104:4767:16103 2:N:0:166
CCTGTTCGCTCCCCACGCTTTCGAGCCTCAGCGTCAGTTACAGACCAGAGAGCCGCTTTCGCCACCGGTGTTCCTCCATATATCTACGCATTTCACCGCTACACATGGAATTCCACTCTCCCCTTCTGCACTCAAGCTTGACAGTTTCCAAAGCGAACTATGGTTGAGCCACAGCCTTTAACTTCAGACTTATCCAACCGCCTTCGATCGCTTTACGCCCACCACATCCTGACAACCCTCGGGACCTACGT
+
AAAA>FDAD1AAEEGE0AEAFBAFBEECG11EEEA/BFDDGFEGGHGH0/0/BGAE/AFG?EAEGH/>//?EEFFGFFB22@FBGHHEEEEA>GFHHGE/<@EFGHG0GGHBBB2FFGHHH<?GGHHGHFHHF0111?100G111<FDG1<>0F.E-A<F<00<=.<<<<GHHHHHHHH00;;;0;00;/;;000=09C:-;9.C..;:-=.9;BF----A--9;-/9//;/;9;--9-;--9-9;F//--
@M03896:38:000000000-B4D98:1:1104:2844:16281 2:N:0:166
CCTGTTTGCTCCCCACGCTTTCGCACCTGAGCGTCAGTCTTCGTCCAGGGGGCCGCCTTCGCCACCGGTATTCCTCCAGATCTCTACGCATTTCACCGCTACACCTGGAATTCTACCCCCCTCTACGAGACTCAAGCTTGCCAGTATCAGATGCAGTTCCCAGGTTGAGCCCGGGGATTTCACATCTGACTTAACAAACCGCCTGCGTGCGCTTTACGCCCAGCAATTCCGATTAACGCTGGCACCCTCCG
+
BBBBBFFFFFFFFCGGEEGAFGEEEGGFH3AFAEA2EHGHDGGGFGGFG??EEE@EGGEH1E?EEG>>E>FHGE4BB0F3GFGHHHHGGEGEHGGHHDCCC@1FFGBC0<FHHFHDGHHGCDGHBFG..<EH0</<=CD/<GDC:0CGFFCCCC;CCGFCG00::0;CBFGE@B--@?/9CCFB/:F;/9BF///F/::ABBBFA?;;.A?;@;.B;.9-@?..9.9/;BBAA9.;;.-.9-.;99;.AD.
@M03896:38:000000000-B4D98:1:1104:2862:16284 2:N:0:166
CCTGTTTGCTCCCCACGCTTTCGCACCTGAGCGTCAGTCTTCGTCCAGGGGGCCGCCTTCGCCACCGGTATTCCTCCAGATCTCTACGCATTTCACCGCTACACCTGGAATTCTACCCCCCTCTACGAGACTCAAGCTTGCCAGCATCAGATGCAGTTCCCAGGTTGAGCCCGGGGATTTCACATCTGACTTAACAAACCGCCTGCGCGCGCTTTACGCCCAGTACTTCCGCTTACCGCTTGCACCCTCC
+
ABBAAFFFFFFFGGFG2EEAFGAEEGGFFFHGEGEEEHGHDHHHEG1FA10AAEEEGGGGC?AEGH?/>EFHHHHHF0FEGHHHHHHFEEDEGGGHH/BDC@?FGHB0FFGGFGFHHHHGGCGGFHF?..CD<0<<<<0/<C=0.:<CG:0C0CFC;CGHHF0./0/99FFE@9--9CFGBBFFFFF/BFFFF/;;BAAA-BBFEFB--9-;-.;BB;99@D?/;9B/FF..:9A//.9-9E;/:;DAAD
@M03896:38:000000000-B4D98:1:1104:9471:16914 2:N:0:166
CCTGTTCGCTACCCATGCTTTCGCTCCTCAGCGTCAGTTACTTCCCAGAGACCTACCTTCGCCATCGGTGTTCCTCCTGATATCTGCTCATTCCACCGCTACACCAGACATTCCAGTCTCCCCTACAGCACTCAAGTTCTTCCCGTATCGCCTGCCACCCCGCCGCTACGCTGCGTTACTCTACAAACTCCGCGCCACACCCCCTCCTATCTCTATACTCCCACTCATTCCGTACCACACTCGCCCCCTC
+
>A>1>DDAAA1AGF1F1BB3FG0EEHGGHFFG?AAE/2F2BF2DGGBB/ABGFH1BFFGG/EEEFG///?/BGG2GGFFGD2BBGBG1B1FBGBFHH/>/>E1GFC00/0BBFF21BFDGHFGF/B<1BFGHH011B22>1@@F/?/0@/<CC/?01?FCC>>---<--.-..:-:...0;0;C0:0.9;B.9-9-.C.C..;9----///////;//;/;----/////9//;;-;/--/9--9--@@-
@M03896:38:000000000-B4D98:1:1104:29284:16949 2:N:0:166
CCTGTTTGCTCCCCACGCTTTCGCACCTGAGCGTCAGTCTTCGCTTTTTTCTCCTCCTTCTTCACCGCTAGTCCTCCAGATCTCTACGCTTTTCCCCGCTACATCTGGAATTCTACCCCCCTCTACGAGACTCAATTTTTCCCCTTCCAGATGCAGTTCCCAGGTTGAGCCCGGGGATTTCACATCTCACTTAACAAACCGCCTGCGGTTTCCTTTCGCCCACTAATTCCGATTAACGCTCGCACCCTCCG
+
AA?1AFFFBF1CFGCE1EA0AFCE?CEC0001?EECGGFB22//AAAB1AAAABAAEE1BFD2@1B///>/B122B0011BB2EDGG//???GFEFC/>><<1B2>111BBBF22>G<FCCCB01FAA//A1111???FB<DD0<>0>111<1<0==DGFFH0./0/</FBC-:--9./;BBFGGGB00;BBF00009EE-:??AF--;;-9/9;B/-;-9;--////:;/---99B-;--9;=?-A??A-
@M03896:38:000000000-B4D98:1:1104:20840:17218 2:N:0:166
CCTGTTTGCTCCCCACACTTTCGTGCCTCAACGTCAGATATAGTTTGGCACACTACCTTCCCAATCGGTGTTCTGTCTGATCTCTAAGCTTTTCACCGCTCCACCATACATTCCTCCTACCCCACCTACTCTCTAGTCAACCAGTATTAGAGACACTCTCGGCGTTACTCCCCGCGATTTCACCTCTACCTTATCTAACCGCCTCCCCACCCTTTAACCCCCATCACTCCACACAACGCTTGCCTCCTCC
+
>1AA1131B3BBA11A1A111BA00ABDGF1FA0AAAAD1222D2D1A1110BB0BCFGG0B10B0A/A/AEGF1@2DG12D2DD2120111B2BFG/>/>>CG0EGFGBF2FB2BB>1B00>//<<1B1B21<B12BBGGFC/B>2B22111@<0@01@?///<<>.1>1..----<..;:G0:C:;0;C0;0CGFB:.-99...../999./00000.;---//;/:;/-/-9--9-----99B;-BB
@M03896:38:000000000-B4D98:1:1104:21165:17455 2:N:0:166
CCTGTTCGCTCCCCACGCTTTCGCGCCTCAGCGTCAGTTACAGACCAGACAGTCCCCTTCGCCCCTGGTGTTCCTCCACATCTCTCCGCATTTCACCGCTACACATGGAATTCCCCTCTCCTCTTCTGCACTCCAGTTCCCCATTCCCCCATCACCCCCACCGTTTAACCCCGGCGCCTCCCCACCACACTTAAGAACCCACCTGCGCGCCCTCCACGCCACCTCATCCCTCACACCCCTCGCCCCCACC
+
>A>1>BB>1>>AFG1A0AE00B0B0EECEBCB/BA//222DAAFGHGAH/00BB1BAF0B/B//>B>/BB?/BGDFF0F11B1FE1>/?///2BEGF/<</<FG11101<11B>1F0CGHFDH11@F1>2@<F011?1???C0011110.-001>F0<<<...../.00;.:;:----9..;.9.:;..;/0/////9;B-;A-/9-;-9-@9--;--9;-9;--9///:9--;;99-;-:---;9-99-
@M03896:38:000000000-B4D98:1:1104:9520:17608 2:N:0:166
CCCTTTCGCTCCCCTGGCCTTCGTGCCTCAGCGTCAGTTAATGTCCAGGCACCCGCCTTCGCCACGAGTGTTCCTCTCGATATCTACGCATTTCACTGCTACACCGAGAATTCCGCTTCCCCCTCCATTACTCTAGTCTCCCAGTATCATGTGCCGTCCGCGGGTTGAGCCCGCGCCTTTCACACACGCCTTACGAAACAGCCTACGCACGCTTTACGCCCACTACTTCCTCACACCGCCTGAGACCTCT
+
A>AABFFAABAAGGGF4BGGGGFBAFGHHGCGEEEEGHH55D5DFG5AG2ABEFAEEFEFFEEEGE0>EFGFGEFGFGEHHAEFF4GCE1EFFGGH44B4FEEGHG/E@EFHHHG/?CFHGGGCGGFGFFHHGFF1@FFF1??1?BDFG?111<><<AD--<<--.:C/CFG-9--9.EF9FBB/.9--;F./B.A.;B/:FAB/9A;AB-;99.9;ADBB?..//;/:;//;9//9;@-....;;9/B/
@M03896:38:000000000-B4D98:1:1104:7718:17771 2:N:0:166
CCTGTTCGCTACCCACGCTCTCGTACATCAGCGTCAGTTACAGTCTGGTAAGCTGCCTTCGCTATCGGCGTTCTAAGTTATATCTCTGCATTTCACCGCTACTTAACTTATTCCGCCTACCTCGTCTGTACTCCAGTTTACCAGTATTAATGGCACCATTGAGTTTAGCTCACATATTTAACCACTACCTTAATCAACCTCCTACGCACCCTTTAAATCCAACAACTCCGTATAACCATTCTATCCTCCGT
+
AA1AA1D1>AADGGGGEEAAAB000BBFG1BEEEA//FG2D1BDFD1FABF1BF1BFFHBFEE/BF?>/>EECF@2BFB@2BFGH2B1DBGEEFBFGEEG/EFF2BFFED2GFGFEECGHADD?GEEF>@GHGCC12>2@DG11?F1?F111?0??/0<FDBG1FD1<11F111=<GDG000<0.CC/<000=D0;0GF//;CCG.@.--;.90;000;;00/:;./;:..:./0;/009////;:;/;--
@M03896:38:000000000-B4D98:1:1104:23240:17901 2:N:0:166
CCTGTTCGATACCCGCACTTTCGAGCTTCAGCGTCAGTTGCGCTCCAGTGAGCTGCCTTCGCAATCGGAGTTCTTCGTGATATCTAAGCATTTCACCGCTACACCACGAATTCCGCCCACTTTGTGCGTACTCAAGGAAACCAGTTCGCGCTGCAGTTCAGATGTTGAGCATCTACATTTCACAACACGCTTAATCTCCGGCCTACGCTCCCTTCAAACCCACTCACTCCTGCTAACGCCCCGACCTTCC
+
AAAA1DD>AF>D1B?EEAA1BGC0BEAEGFGHFAAEEDF1FGGEEGH1D111BABBFEAG/E?E?G/EEEGHGFGGH0>0EHEGGFFFHHHHGHHEF?EC@EFGFAGEEGAAGGCCCGGGC111@@1/<?AGFBG1<C00FCG.==F.-><@?./<==G=0<00;:00/0C00CGGEC;G00CHHAEE?AACB0000;;.?A-.99---;A--9-///9-A--:///9/-;/999/;-9;;---9-99B/
@M03896:38:000000000-B4D98:1:1104:4213:18138 2:N:0:166
CCTGTTTGCTCCCCACGCTTTCGCACCTGCGCGTCAGTCTTCGTCCAGGGGGCCGCCTTCGCCACCGGTATTCCTCCAGATCTCTACGCATTTCACCGCTACACCTGGAATTCTACCCCCCTCTACGAGACTCAAGCTTGCCAGTATCAGATGCAGTTCCCAGGCTGAGCCCGGGGATTTCACATCTGACTTAACAAACCGCCTGCTTTCGCTTTACGCCCAGTACTTCCGATTCACGCTTGCACCCTCC
+
AAAA1DF1D@FFGGFEEFE0AFEEEEGHB0EEEGEEFHGGDGCFEEA10//EE>>EEEEHEECEGHE/E>FGFFFHFBFGGFGHHHGFCCCCFHHHHGCGC@GGHHGC01DFGGGHHHHGCGGFDG....<D00<0<CB:CGG00;;GG0C0;:0C9CGGGF0;.9.;.=FA;9--@-BFBBFFFFF9:F9/FFF/B9EA-;@B-A///;999-EFFA-;9--:B/BFFF-A-9//9-:-9--//BA-;A
@M03896:38:000000000-B4D98:1:1104:14651:18629 2:N:0:166
CCTGTTTGCTCCCCACGCTTTCGAGCCTCAACGTCAGTCATCGTCCAGCAAGCCGCCTTCGCCACTGGTGTTCCTCCTAATATCTACGCATTTCACCGCTACACTAGGAATTCCACTTGCCTCTCCGACACTCTAGCTCAGCAGTTCCAAATGCAGTCCCGGGGTTGAGCCCCGGGCTTTCACATCTGGCTTGCCGTGCCGTCTACGCTCCCTTTACACCCAGTAAATCCGGATAACGCTTGCCCCCTAC
+
ABAABFFFFFFFGGFGAEEFFGGGHGGHHGFHGHGGGFHFFHGHHEEGHHFGHGEGGGGHAEDEGHFCBGHEGFFHHGGHHFHGHHHGGFGG4GHHHEEFGGGGFFFHGEHHGGGDGFFGFFGFHHABCBBGF2F1?GFC0FFCG1FGHHDGBFF==FCHG@<?<<<:/CHGGG@-@BEFGGGGGFB0;CFF-;C;CACE9;DFFF.>EFFFB/9/B/99DA.9BB/:BBA=?.9FFDBD..;/BEFF..
@M03896:38:000000000-B4D98:1:1104:18570:18665 2:N:0:166
CAGCGAGGAATCAACCCGCCGGACTACTAGGGTCTCTTACCACGGCTGCTGGCACACCATTACCATCAGAAAACCTATATAATTTCTCGAGGCTGCCTGACATTTAAAAAAAAAAAAAAACAAATAACAAAATAATCATGTACATAAACAATAACAAACGAAGTAGATTAAGTAGAGCGAGAATACAGCAGCAATGATATATGCGCAAATAATAGTCAAAATCATACAAGACCCAATCAATCATGCGTAA
+
>111111111111111000A00A//AF1110A000D2A1DB11A////A1F1/>100//B@2FBD21B1B1B00>0BG1222222222/1////0/011001222B21B1/<////--<-....000000..0000<0000000000000:000000......900009000000;009;---/;9;//-----//9///////--9--//////;9//////99/////----9--////;////----
@M03896:38:000000000-B4D98:1:1104:22242:18679 2:N:0:166
CCTGTTTGATACCCGCACTTTCGAGCATGAACGTCAGTTGCGGTCTGGCAGGCTGCCTTCGCAATCGGGGTTCTTCGTGATATCTAAGCATTTCACCGCTACACCACGAATTCCGCCTGCCTCGACCGTACTCAAGGACGCCAGTATCAACTGCAGCTTCCCGGTTGCGCCGGAAAATTTCACAGCTTACTTAAAGTCCCGTCTGCGCTCCCTTTAAACCCACTACCTCCGTCTAACGCTCGCATCCTCC
+
AABAAFFFFFFFGGGEEAABFFA2FEEFF3DAFGEEAGDGGG2EEEBA32BAE1FFHHHHAEAB1F1?>>/>FFGHHGG3GGGGF4BDGGGFHHHHH/EFGEGFHFFCB?FGGFFDDGAGGBG?<C@>/?CGFD11<<>-<A<@0=DG0DHDGG0G/;GFHHG?-.-.-:A-9-;@/FB090;BFAB/;B///99/;9BB-ADFFF-;BAAE;9//;//9D?::B/.9:A9.9../;;-.9---.9//;/
@M03896:38:000000000-B4D98:1:1104:22222:18683 2:N:0:166
CCTGTTTGATACCCGCACTTTCGAGCATGAACGTCAGTTGCGGTCTGGCAGGCTGCCTTCGCAATCGGGGTTCTTCGTGATATCTAAGCATTTCACCGCTACACCACGAATTCCGCCTGCCTCGACCGTACTCAAGGACGCCAGTATCAACTGCAGTTTCCCGGTTGAGCCGGAAAATTTCACAGCTGACTTAAAGTCCCGTCTGCGCTCCCTTTAAACCCAATAAATCCAGATAACGCTCACCTCCTCC
+
ABAABFFFFFFFGGCEGEFGGGGCFEEGF3FGHHHGGHGGFFEFEEFGHHGGEHGGHHHHHECEGHFEEE>EGHHHHGGGHFHHHHHHFGHHHHGHHFGGGGFHHHFGGGHHHGGDGGGHFDGC/CFCDEGHF1G11G>->DA-CHFHGHHFGD;G;CGCFFG?:A-:CFF?-B?DBFFGFFGG09;/0;9FBFFB9BFF=EFFFECCADDE.9BBBFFFFFE./:99BB///9/;F.9.;.9./99BBF
@M03896:38:000000000-B4D98:1:1104:22234:18698 2:N:0:166
CCTGTTTGATACCCGCACTTTCGAGCATGCACGTCAGTTGCGGTCTGGCAGGCTGCCTTCGCAATCGGGGTTCTTCGTGATATCTAAGCATTTCACCGCTACACCACGAATTCCGCCTGCCTCGACCGTACTCCAGGACGCCAGTATCAACTGCAGTTTCCCGGTTGAGCCGGAAAATTTCACAGCTGACTTAAAGTCCCGTCTGCGCTCCCTTTAAACCCACTAAATCCGGATAACGCTCGCATCCTCCG
+
AAAAAFFFDDDFGGGGGAEEFGEAGFGDB3BFFGGFDGDGHE?EEEBGHEGGBFGGHEGHEE?EEH?1>EEGGHHHGGF3G4FFFFHHGEGHEFHHHGEEEEBFGGHDBCCGGHFDGGFGHHFDADGGAGGHF1>10><<<A<-<DDDGGHFGF0C0;CCGHG?;:-/BFF?-@??FGFGBBFBFEF/9CFFB0/;FFFBB9DFFF=B?DFF;9F/9:F/D9A9B//BFF9-;9AB/.;.A---.9/9F9.
@M03896:38:000000000-B4D98:1:1104:28046:18843 2:N:0:166
CCTGTTTGCTCCCCACGCTTTCGCACCTCAGCGTCAATACATGTCCAGTCAGCCGCCTTCGCCACTGGTGTTCTTCCGAATATCTACGCATTTCACCTCTACACTCGGAATTCCACTGACCTCTCCATGATTCAAGCGATGCAGTCTAAAAGGCACTTCCAGAGTTGCGCTCTGGGCTTTCACCTCTTACTTCCAAAGCCGCCTACATGCGCTTTACGCGCAGTACTTCCGACTAACGCTCGCTGCCTCCG
+
??AAADF11DDBAACEEA000BAE0AAFFHFG?AEA/FGGGG2FGEH12B1110/AE//B////BB101B??B21B@>E/FFEGHHFF///>BFGFFHHF1>DBBF</EEFB1FFFDCGGCFHDBGBGEDF>D1DGH?FH/<<1?1?<<1FDC/?00>>DG1FC>F11-<-..<0<.<<<G0C0GH000;C000;00/;C@--..9/0;;.9;:A0;99-9-;99//9;9---;;999-9-;@--:-/;;-
@M03896:38:000000000-B4D98:1:1104:15813:19199 2:N:0:166
CCTGTTTGCTCCCCACGCTTTCGCACCTGAGCGTCAGTCTTCGTCCAGGGGGCCGCCTTCGCCACCGGTATTCCTCCAGATCTCTACGCATTTCACCGCTACACCTGGAATTCTACCCCCCTCTACGAGACTCAAGCTTGCCCCTATCAGATGCACTTCCCAGCCTGCGCCCGGGGATTTCACATCTCACTTAACAAACCGCCTGCTTGCGCTCTACGCCCCGTCTTTCCACTCACACCTTGCACCCTCC
+
AAA3AFFFFFFFGGCEEEEAFG?AEGGHGFHGFGEE?GFGGHHFE1AB31A0AE0>>EEHFEAEFH?/>>?FFHFHFB33EFGHGHE/E<?/2B2FFAB/<BGHHHC0?<F2FH1FGHHG@@DFGGF...<<<0/0</=/<G0.;.CG::0000000;<GH00../..9;AB-A--99BBFBF//9//;9B//;B//.9E9@F?.A;//;-9-..;FA-9@-9D..99BF////;///.///;/;FFFED
@M03896:38:000000000-B4D98:1:1104:8954:19281 2:N:0:166
CCTGTTTGCTCCCCACGCTTTCGCACCTGAGCGTCAGTCTTCGTCCAGGGGGCCGCCTTCGCCACCGGTATTCCTCCAGATCTCTACGCATTTCACCGCTACACCTGGAATTCTACCCCCCTCTACGAGACTCAACCTTGCCAGTATCAGATGCAGTTCCCAGGTTGAGCCCGGGGATTTCACATCTGACTTAACAAACCGCCTGCGTGCGCTTTACGCCCAGTACTTCCGATTAACGCTTGCACCCTCC
+
ABBABFFFFFFFGGFFEEEFFGBEFGGHFFGGFGGEGHHHHHHHEEDGHDEFEE>EGFFHEEGGGHAEEEGGGGHHHFG?FFHHHHGFG/EEFGGHHCCDCC<GHHHEFBGGGGFGHHHGGFGGGF...<CGC0</<G00<G00;:GGGC:CC0:;;CGHHH0./;//:CFEAD--?CFFFFGGFFF9/FF/B:FFFFFE;DFFFFF9DDADBF.FF.DDDFE/;/;BFFD.:.A/;.;:.A:9BFF?ED
@M03896:38:000000000-B4D98:1:1104:19235:19287 2:N:0:166
CCTGTTTGCTCCCCACGCTTTCGTGCATGAGCGTCCGTGTTATCCCAGGAGGCTGCCTTCGCCATCGGTGTTCCTCCGCCTATCTACGCATTTCACTGCTACACGCGGAATTCCACCTCCCTCTGTCACACTCTAGCCCGGCAGTTAAAAATGCAGTTCCAAAGTTAAGCTCTGGGCTTTCACATCTTTCTTTCCGAACCGCCTGCTCACGCTTTACGCCCATCAATTCCTATTAACCCCTCCACCCTTC
+
AAAAAFFFBFFFGGFG1AA0AF0B0B0DAFGF?EA//BAGC2FFHH1B//B/BE0AFFDG/AEBFF////B?FHBH>/E///1BGHG/E/?EGHEHB1B>11BG/>>//>F1GHFFGHHHEGEG11@D<?GHH1?1?FF<-->-/=00D0DGF=0=<=DGF0=/;0C00C00000/.;:/0:C:0;99;000;;9...99-;-;.-/9BF?AAE-//-;-;B//9/9BFF//;9;9;/;-9-9-:AFE/B
@M03896:38:000000000-B4D98:1:1104:21684:19494 2:N:0:166
CCTGTTTGCTCCCCACGCTTTCGCACCTGCGCGTCAGTCTTCGTCCAGGGGGCCGCCTTCGCCACCGGTATTCCTCCAGATCTCTACGCATTTCACCGCTACCCCTGGAATTCTACCCCCCTCTACGCGACTCCAGCTTGCCAGTATCAGATGCAGTTCCCAGCTTGAGCCCGGGGATTTCACATCTCACTTACCAAACCGCCTGCGTGCGCTTTACGCCCAGTACTCCCTCTCAACGCTCGCACCCTCC
+
>A>>AFF1DDFFGGCGAAE0FGEEAFGH000EEEE?/AGG2D/AAE/BG?//>>>>EEEH/EA/EG?//>>BFFDFFCCBGFGFGEFFC?ACBF2FHCBCC?0?GC</0??FGF1?DCGC@<A<<D.---;:.///:;0:;C;0900CC000;90;99FFGE0.00/.;CFE------/;BFF/BFFBBF//;/;;/9E?;@@BEF@-9A-@---;;--9@--///;/;;--;/;9--9---9-99:AAB
@M03896:38:000000000-B4D98:1:1104:21699:19506 2:N:0:166
CCTGTTTGCTCCCCACGCTTTCGCACCTGAGCGTCAGTCTTCGTCCAGGGGGCCGCCTTCGCCACCGGTATTCCTCCAGATCTCTACGCATTTCACCGCTACACCCGGAATTCTACCCCCCTCTACGAGACTCAAGCTTGCCAGTATCAGATGCAGTTCCCAGGTTGAGCCCGGGGATTTCACATCTGACTTAACAAACCGCCTGCGTGCGCTTTACGCCCAGTAATTCCGATTAACGCTTGCACCCTCC
+
ABBBBFFFFFFFGGGGEEE2FGEEEGGGCFHGFEEEEHFGFHABEEDFH?0EAE>EGGGHGEEGGHA/>>FHHHEGFGFFGHHHHEGFG/EEDGGHHDDGGCFHH/<//>FFGGGFHFFGGGGHGFE...<GF</<CCC/;C:0:;;C0:0;C::<;;FFCGG./09;;FGA@--9@9BFFBFBBFF/;BFFEFBF/9AF-@FFEAB.ADFF-9.BFFD@DF./;9;FFFF9.999F.@...9/BFD?AA
@M03896:38:000000000-B4D98:1:1104:25302:20104 2:N:0:166
CCTGTTCGCTCCCAACGCTTTCGCGCCTCAGCGTCCGTTACAGACCAGAGAACCGCTTTCGCCACCGGCGTTCCTCCATATATCTACGCATTTCACCGCTACACATGGAATTCCACTCTCCCCTTCTGCACTCCAGTTTGACAGCTTCCACAGTGAACTATGGTTGAGCCACAGCCTTTAACTTCAGACTTATCAAACCGCCTGCGCTCGCTTCACGCCCACTATATCCTCTCAACGCTCGAGCCCTACGT
+
>1AA1BD>>>1AA1BA1A00FFA0A0AAE111BAA//B1/F11BFFHFEB01BF/>>/EG/>>>EFE///>//FEHHGFFH2F22BG///?/BFHF1/<BC@1?DC1<?1F1FGFHGGD1<0?F0F1<11110<111<1<=111.<<D/00<.0=0=DG0<0:0;./;0:GGCGACBGH009;0=;00;90;CFBF0:C@-;E.;--;------99--9-9-F/;/9/////;//;---;9-9--:-;9--
@M03896:38:000000000-B4D98:1:1104:14593:20362 2:N:0:166
CGTCTAAGAAGTTTAAGATTGCTGAGGGTCAGTGGTATCGTTATGCGCCTTCGTATGTTTCTCCTGCTTATCACCTTCTTGACGGCTTCCCATTCATTCAGGAACCGCCTTCTGGTGATTTGCAAGAACGCGTACTTATTCGCCACCATGATTATGACCAGTGTTTCCATTCCGTTCAGTTGTTGCAGTGCAATAGTCATGTTAAATTTAATGTGACCGTTTATCGCCATCTGCCGACCACTCGCGATTCA
+
A>>AAAFFFFFFGGG3AF3FGGGB11E0EBABGHBF2GGAFEHF1BAEAEFGAEGHHFFFFDGFGFGHH2FGDGHFGHFGFF1AC>EEHHHHFEGFG2BF21B0BFEEEE?GGF1B>1GGFHFGH100FE?B>CCGH2@GH0?B?EHCFGBG?DGF1?F10<1<F>>GB<1=>F>FHF1=00<C.=<00/0==DG0GD0:CGGFE0C:CCC:;:0:CH?.CBABFFB..:9B0;;--;9-9BB------9/
@M03896:38:000000000-B4D98:1:1104:12414:20749 2:N:0:166
CAAAAAAGAATAAGTAAGACGGAAAACTATGGCTGCTGGCACACAATTACCATAAAATATACATATAGTAATACGTTGGAGCCGTCTTATTAAAAAACCACAAAACCACTAACCAACTACTAAAAACTAACACAAAATAAAAAAAAAGCAGTATGAAGTAAATTAATATAGTATGAATCAAACTAAATAACAGAACCAACTAACAATTAATACACTATCAAACCAATGCACTAACATTAAGTAACAAACAA
+
1>111111>1111133B131000A0A0112A100A0111A01BA/A1111BF2111B2B2222222A2222221/10/01>0//>/0/@2B22111//?>//?0B0///101101//0F111>11</111111//00111111////.010<11111=11111>00000=000=000000<00000000:<:0///....//0//000;000;0;0/00;000..9///0000/;/000///:////-9--
@M03896:38:000000000-B4D98:1:1104:17007:21121 2:N:0:166
CCCAGTTTGGGTCTTAGCTCTTGTGTGTTCAGATATGTTAAAGCCACTTTCGTAGTCTATTTTGTGTCAACTGGAGTTTTTTACAACTCAGGTGAGTTTTAGCTTTATTGGGGAGGGGGTGATCTAAAACACTCTTTACGCCGGCTTCTATTGACTTGGTTTAATCGTGTGACCGCGGCGGCTGGCACACAATTACCATACTCGTCGAGTGTAGATCTCTGTGCTCTCCTGATCGTTACACAACTAATATA
+
AAAAACFF@1?ABGGDGBF3BFBGFFGEFGHHBGHHHHGH2F1GGFGHHHGEFHFEGGDHHHFAFFHHFHHHG0A0GHHGGGGGFHHHHFF0GFG0FGFHH0BFGFHHGD@/?E@?CEGG/GGGHHF>FFEHHHGGHHG/A@C/><>FF<<FFBGGF11<<C/GHH.<<<.<=G-C:-;--;;;AABFFFBFFFFFFFFBBFF--;---/-;//;/:/B//////////:/;//-----//9--/;B////
@M03896:38:000000000-B4D98:1:1104:20333:21128 2:N:0:166
CCTGTTTGATCCCCACACTTTCGTGCCTCAGTGTCAGTTTCAGTCCAGTAAGCCGCCTTCACCACTGATCTTCCTCCTAATCTCTACGCATTTCACCACTACACTAGGCATTCCCCTTACCTCTCCTGCACTCTAGCCTGACCCTCTCACCAGCCGTCCCAGAGCTAACCCCTGTGCTTTCACTTCTGCCTTGCCATCCCACCTACTCCCCCTTTACACCCAGTCATCCCACATCACGCCTGCCTCCTCC
+
>>111@3>1BBDB11A11A1AB0000BBFB11B2D212BAD22AAB1121D11B/AEABF1BFFF111B1D1DF1GAAB1D1BDGGF////B2BBFE1?B0BBFDF10B11FGH1B0BGGCFF1FCB1<0GFGGH11BF00B000/BBBB010<?//>/<11//0??F0??CC.>1111<=FGHBFG1=G00/=<<D/<<0<../:0:/.;;:.0;0C0/.;.99000;90..:0;9.9....90;.//:
@M03896:38:000000000-B4D98:1:1104:5297:21325 2:N:0:166
CCTGTTTGCCCCCCACGCTTTCGCACCTGAGCGTCAGTCTTCGTCCAGGGGGCCGCCTTCGCCACCGGTATTCCTCCAGATCTCTACGCATTTCACCGCTACACCTGGAATTCTACCCCCCTCTACGAGACTCAAGCTTGCCAGTATCAGATGCAGTTCCCAGGTTGAGCCCGGGGATTTCACATCTGACTTAACAAACCGCCTGCGTGCGCTTTACGCCCAGTAATTCCGATTAACGCTTGCACCCTCC
+
AAAAAFFBFFFAGGGEEEFCFGEEDGGGBFFHGGEEFHFHFHA2ED1FHFGGEEEGGGGHEE?EGG?/>/?FHFGHHBEFGGHH4FGGGD?DGGFHHCCFG?DGG0F001FFFFFDHFGF?@EHFHE..<<GC<:0<G0/;CG:0<:CH0:GC0CF0BFGGFF./0/99FFE-?-;-AF/;/BFFFF9BFB;B/;:BAAA@AF?EA@A9:-@;..9BED-9?.;:;/;BF/9:9.;9A@9..;/;/D..9
@M03896:38:000000000-B4D98:1:1104:5309:21340 2:N:0:166
CCTGTTTGCCCCCCACGCTTTCGCACCTGAGCGTCAGTCTTCGTCCAGGGGGCCGCCTTCGCCACCGGTATTCCTCCAGATCTCTACGCATTTCACCGCTACACCTGGAATTCTACCCCCCTCTACGAGACTCAAGCTTGCCAGTATCAGATGCAGTTCCCAGGTTGAGCCCGGGGATTTCACATCTGACTTAACAAACCGCCTGCGTGCGCTTTACGCCCAGTAATTCCGATTAACGCTTGCACCCTCC
+
AAA>AFFFFFFBGGGGEEAAFGAEEGGHAFGGFFEEFDGHFHHHEE?GH?CC>EEEGEGHAEDEGH?>>EFHHHHHGGFFGHHHHHHFDDDGHHFHHBCGGCFHHHEFBFHHGHHFHHHGGGGHHHE<.<CGF</0<C0:;GG00;;CGCCGG0:C;BFGGFG?/09/;FGGG?A99AFBFFFFFFF/BFFFF/9;/;EFFFFB?A>AFD@@B.9FF:D;@?A/B//FFF/AAADFF.@...A:/FD?ED
@M03896:38:000000000-B4D98:1:1104:8795:21827 2:N:0:166
CCTGTTTGCTCCCCACGCTCTCGCACATGAGCGTCAGTACCTTCCCAAGACGCTGCCTTCGCCTTCGGTATTCCTCCACATCTCTACGCATCTCACCGCTACACGTGGAATTCTCCCCCTCCCTAAAGTACCCTAGACTCCCCGTCTGACATGCACTTCCCAGCTTAAGCCCGACGCTTTCCCATCTCACTTAAACGTCCGCCTGCTCGCCCTCTTCTCCCACCTCTCCCGATTCACGCTCGTACCTCCC
+
A1>AA1B1B3DBAE1E1AA00B0B0EA1111B0A///BB11FBGHHHGE00//A//B1AB/BB/BB//>>?FFHHHEEHGCB1FG2B/>?E/BF21B/>/>EDF/F</EFDCD22B0?CB?CGFHB@F2@21<<@0G<1?FC//?<G<111<<<<1>FFF/00.00=00<C<-----.:.;0909=CF0;FF00;0..;C--9;../0-9@--;-/BBBB:B---;9///-;-:9/9-9------9/9:-
@M03896:38:000000000-B4D98:1:1104:5006:21972 2:N:0:166
CCTGTTTGCTCCCCACGCTTTCGAGCCTCAACGTCAGTTACCGTCCAGTAAGCCGCCTTCGCCACTGGTTTTCCTCCCGATATCTACGCATTCCACCGCTACACCGGGAATTCCGCCTACCTCTGCACTACTCCCGCTACACAGCTTTGAGAGCAGTTCATGTGTTGAGCCCATGTATTTCACTCCCAACTTGCATACCCGCCTGCGCGCCCTTTCCACCCAGTAATACCGGACCACGCTTGTCACCTAC
+
AAA1>1F1DFFFGGFFAEAAFGC0ABEGHBBCEGE/BGGHFBAFFG?1DA2AFF/EEGGH/EEAEGBF@1B?FFHHGGGCE/EGFBB>>/?EGB>BG/EEECDGFB/</>FGFG<?EEEHG1FG?GFGB1FDC1.>-<CG1<0.<<D000.</</:0;C00;:00/.0/0:EGG/<00;;;0B0;CA//9;9;F9;B9CB.@?B.A;-;9;9-/9/;BB-;--/9///:;---99-;---9:-//;9/99
@M03896:38:000000000-B4D98:1:1104:23352:22409 2:N:0:166
CCTGTTTGCTCCCCACGCTTTCGCACCTGAGCGTCAGTCTTCGTCCAGGGGGCCGCCTTCGCCACCGGTATTCCTCCAGATCTCTACGCATTTCACCGCTACACCTGGAATTCTACCCCCCTCTACGACACTCAAGCTTGCCAGTATCAGATGCAGTTCCCAGGTTGAGCCCGGGGATTTCACATCTCACTTACCACACCGCCTGTGTGCGCTTTACTCCCAGTAATTCCTCTTAACACATGCACCCTCC
+
AAAAABFCFFBCF?FEAEAAEE0EEEGFBFGG?/AEEHHFFHFGEEAC0///AEEEGEEGAE??EG?//>>FFFHHFEBDGHHFF2FFEE/A2B2GG<<B<@??G0??0FGHH>BFGGHGGGGFFG<<.<AF//<<=C0CGHFB0:0;0CGCF0<;0CG0:00./0/9/BFF;-9;-:C0B/FFFFF/:BB/9/;//-;;-9@F-;:;-;9>-:A/;///;B9:;/99FF///;;/99F-;/9//;A-;;
@M03896:38:000000000-B4D98:1:1104:23337:22422 2:N:0:166
CCTGTTTGCTCCCCACGCTTTCGCACCTGAGCGTCAGTCTTCGTCCAGGGGGCCGCCTTCGCCACCGGTATTCCTCCAGATCTCTACGCATTTCACCGCTACACCTGGAATTCTACCCCCCTCTACGACACTCAAGCTTGCCAGTATCAGATGCAGTTCCCAGGTTGAGCCCGGGGATTTCACATCTGACTTAACAAACCGCCTGTGTGCGCTTTACGCCCAGTAATTCCGATTAACACTTGCACCCTCC
+
ABBBBFFFFFFFGGGGEEE2FGEFFGGGGFHGFEGEGHHGHHHHEGFHHCC?EEEEEGGHEEEEGHDEEFGHHHFHGEGHHHHHHHHGEEEEHGDGHACFGCGHHHGACHHHGFGHHGHGGCGHGHAE.<AFC</<DGF/CGG0CCGFGFCFB:C:;CHFGH0./9/99BFFCA?-DABFFFF/BFFB/BFFBBFFFAFFFFA?E999AF.-999BF..@CF.:9B9/;99..;A/B/B/B//9BFF.9;
@M03896:38:000000000-B4D98:1:1104:23354:22428 2:N:0:166
CCTGTTTGCTCCCCACGCTTTCGCACCTGAGCGTCAGTCTTCGTCCAGGGGGCCGCCTTCGCCACCGGTATTCCTCCAGATCTCTACGCATTTCACCGCTACACCTGGAATTCTACCCCCCTCTACGAGACTCAAGCTTGCCAGTATCAGATGCAGTTCCCAGGTTGAGCCCGGGGATTTCACATCTGACTTAACAAACCGCCTGTGTGCGCTTTACGCCCAGTAATTCCGATTAACACTTGCACCCTCC
+
ABB?AFFFFFFFGGGFEFEEFGEFGGGGGHHGGGGGGHGHGHHHGGAGBEEEEEEEEEGGEEEEGHE?EEFGHHHHHFGBHGHHHHHGGGGGFGFHHFDGGC?FGHFCBCGFGGHFHHHGCGGHHH<C.CCGF0/<<GE/CHG0:=GGG0CFE0GB;CGHHH0:/0/99CFFD---?AFGGGGGFFF/FFFFFFBB9.AE=DFFEFB/FBAB9..BF;ADDD./:/9;FFF.99.99FF9999;9BD.;;
@M03896:38:000000000-B4D98:1:1104:22559:22439 2:N:0:166
CCTGTTCGATACCCGCGCTTTCGAGCTTCAGCGTCATTTACGCTCCCTCCAGCTTCCTTCGCAATCGGGGTTCTTCGTCATATCTAACCATTTCACCGCTACACGACGCGTTCCGCCGGCGTTGCGCGCACTCACGTGCGTCATTTCTCTCTTCAGTGCAGACTTTGGGCGCCTACTTTTCCCAACCCACTTACCTCACGGCCTACGCTCCCTCTCAACCCAATCAATCCCGCTACCCCCCCGACCCTCC
+
>AA11@3>AB>A1BAE0AE00FA0B00FFBD1/AAAAFGFHGGAECF00B01BA1BAGDF/E/EEF////>>B1FF?BE/>@2BF211B1B>>FBDG/>//>FG//>>//</FC/?A<->-<<-<-<:;@:-;//....-.-:.09C000;B099000;009;/9;//-:-;9;-9//;9//;F/9---;;B/9//99E;-9=-/999AA9AB-;/;/--:9--://;BB/--9--;-9-;-9-9--/--
@M03896:38:000000000-B4D98:1:1104:14749:22506 2:N:0:166
CCTGTTTGCCCCCCATGCTTTCGCACCTCAGTGTCAGTATTAGGCCAGATGGCTGCCTTCGCCATCGGTATTCCTCCAGATCTCTACGCATTTCACCGCTACACCTGGAATTCTACCATCCTCTCCCATACTCTAGCCAACCAGTATCGAATGCCATTCCCAAGTTAAGCTCTGGGATTTCACATTTGACTTAATTGTCCACCTACGCGCACTTTACGCCCAGTAAATCCGATTAACTCCTGCCCCCTCTT
+
AAAAAFFF11CAEEGFBGGGGGAEEEG0G1GFFDDFFD2F2EB1CCC/FD1BBEBFHHHH/EEEEGE/>/?FFFFDGBGBDFGHGEGFG/EEHHFHH/>/>>BBF>00FGHHHE2FFGGHFFHHHHHB1FHFHHE11<10?C?/<FDF</?<11111<FBFHBGB<1<1<DG111>CGHF=0=00=00<<=GBF0=00=0;0.;/:.:-;---;;0;;9:;../000;;9.;-A-BB//////--9-9--/
@M03896:38:000000000-B4D98:1:1104:25092:22574 2:N:0:166
CCTGTTTGCTCCCCACGCTTTCGCACCTGAGCGTCAGTCTTCGTCCAGGGGGCCGCCTTCGCCACCGGTATTCCTCCAGATCTCTACGCATTTCACCGCTACACCTGGAATTCTACCCCCCTCTACGAGACTCAAGCTTGCCAGTATCAGATGCAGTTCCCAGGTTGAGCCCGGGGATTTCACATCTGACTTAACAAACCGCCTGCGTGCGCTTTACGCCCAGTAATTCCGATTAACGCTTGCACCCTCCG
+
ABAAAFFFFFFFGGFFAEEAFGEEEGGHBGHGGGFEGHGHDHHHGGEHBEEEEEEFGGGHHEDFGHE/>>FGFHFHHFFHHHHHHHHFGEGGFHGHHGFGGCFGHGBCCFHHGHHFHHHGGGGHGHGA.ACGH0CDDGD<CGF0;CCGFFGHH:CC;CGGHF0./09CCFFED?A-DGGGFFFFFFF/BFFFFB9B9AEEFFFFFFFAFFFFA..BF.ACAAE9BFFFFFF.AADFF?D9:AABFFDFFF.
@M03896:38:000000000-B4D98:1:1104:11492:22747 2:N:0:166
CAAAAAGGAGTCATTAATCCCGAAGACTTGGGGGTGGGGCAAGCCCTAAAAATAAAATAAACATTCAGATCACGGCGGGGACAGCAGCATAAAAATAAAAACAATCACAAAAGAAAAAATAGATCACAAGATCAAAGAAGAGTTGATTCGTAGATTAGTACATAATAAATAAACAGACAGTTACAAAATAAATCATGAAGAAAGTACACACTATCAAGATTGATACATATCAATCTAGAGTGGAAGGAGAA
+
>>111111B1B113333A331A0000B13B1000////////////0001BB011112111@11112222B10////////////00001111110?>111...1<11<10./<<//.-<000000/00./000:00/.//.0000000.//.9000000000900000000000//.--///////-//////////////////////-//////////9/://////////9;//////-///-----
@M03896:38:000000000-B4D98:1:1104:4794:23164 2:N:0:166
CCTGTTTGCTCCCCACGCTTTCGAGCCTCAGCGTCAGTGTCAGTCCAGAAAGCCGCCTTCGCCACTGGTGTTCCTCCTCATATCTACGCATTTCACCGCTACACTAGGAATTCCGCTTCCCTCTCCTGTACTCTAAGTCAACCAGTATTAGCTGCAGTCCCCCAGTTAAGCCCGTGGGGTTCACATCTAACTTAATCGACCGCCTACGCTCCCTTTACGCCCAGTAATTCCGGACACCGCTCGCCCCCCT
+
AAA1ADF1D3DCFECGAEEAFGA0A0EFEF1FAEE?AG2GFABDGHBFGE11BC/AEFABAE?>EGBFDGBEGGEGHF01B1BGFHH/EEEE2GHFF/EEEEFGFHBB1F1FHGBAC/BCGHHHCGFCDFGHFGBB2@FDFGF/<D1<F110?11?1FFHHF.<C<<1F1<<G@-.-<-;;:;G00:0;0C0;0;9F.9;-;@?CAC.?.-;-9/9/9-?-;BA/;/9/;//--9---------9:@9--
@M03896:38:000000000-B4D98:1:1104:21215:23345 2:N:0:166
CCTGTTTGCTCCCCACGCTTTCGCACATGAGCGTCAGTTCTTGTCCAAGGGGCCGCCTTCGCCTCCGGTATTCCTCCACATCTCTACGCATTTCACCGCTACACGTGGAATTCTACCCCTCTCTACAAAACTCTAGATCAACAGTCTGAAATGCAATTCCCAAGTTGAGCTCGGGGCTTTCACATCTCACTTATCCATCCGCCTGCGTGCCCTTTACTCCCAGTTATTCCGATTAACGCTCGCACTCTCCG
+
AAAA1DFFF3DFAE1EAAAA0F0ABE0A1G1GEFAAAFFGGHGGGHEAF/A/AA/ACGFG/BEEEFE>>EFHHHHHFBG1GGHFGHHAE/>EFGGGH/>/<<1B?<F//BFGGHHHHHHEEGHHBGF11FGHHFH1?111<>10>FF=1=DDD<1>1<D0GB/.=0=0/<0<<:--:@.:;;BF0BFBFF0909FFBFB99AEFE.?CGG-BB9;/B/;/:-/;////;;/A-;-;9-999-9-9-9/B:-
@M03896:38:000000000-B4D98:1:1104:21145:24091 2:N:0:166
CCTGTTTGCTCCCCACGCTTTCGCACCTGCGCGTCAGTCTTCGTCCAGGGCGCCGCCTTCGCCACCGGTATTCCTCCAGATCTCTACGCATTTCACCGCTACACCTGGAATTCTACCCCCCTCTACGAGACTCCAGCTTGCCAGTATCAGATGCAGTTCCCAGGTTGAGCCCGGGGATCTCACATCTCACTTAACAAACCGCCTGCGTGCGCTTTACGCCCAGTAATTCCGATTAACGCTTGCACCCTCC
+
AAA3AFFCDFFCFEGGAAA2FFEEEGEF322AAFE1EHFFFGHAEG1BG11A>E@EEGEFEE1?EG>/>>/FFD4DFBB3FGHHHHHFEECDHGHHH/>CDC1?FHB00?FHFGGFFHGGCGGB1FFD..<D0/C/<<0<=CC00:<C0::;GB0CGFHEF00990:/;:BE--9-;..;BFFBBFB/9B/BB/;//:;ABB?DEF?DFFBB999/B;DBBAAB///:FFF.A.;/B.@.99.99BDFFF
@M03896:38:000000000-B4D98:1:1104:10642:24310 2:N:0:166
CCTGTTTGCTCCCCACGCTTTCGCACCTGAGCGTCAGTCTTCGTCCAGGGGGCCGCCTTCGCCACCGGTATTCCTCCAGATCTCTACGCATTTCACCGCTACACCTGGAATTCTACCCCCCTCTACGACACTCAAGCTTGCCAGCATCAGATGCAGTTCCCACCTTGAGCCCGGGGATTTCACATCTGACTTAACAAACCGCCTGCGTGCGCTTTACGCCCAGCACTTCCGATTAACGCTTCCCCCCTCC
+
AAA>AFFCFFFFFE4EAEA2FGEGGGGFF32FEFGFGHHH5FFBEE1BG?EEEE>>EEGHEEEEGFE/>E/FGEDGF0F3FGFHHHHFE?EEGHGHHAGCDC1FGC<F0?GHGFDHHGHCCCG01F<A.<<<///0<C0<CGGC./=;C00;CC0;;CGFHC..90;09:FE----=;9BFFBBFFF/;BF/:/;;/:AABB?DF?=..A-;-;9BB9A9BFF...;/;FB.;.;//.-.;.;..9@@DA
@M03896:38:000000000-B4D98:1:1104:11585:24341 2:N:0:166
CCTGTTTGCTCCCCACGCTTTCGCACCTGAGCGTCAGTCTTCGTCCAGGGGGCCGCCTTCGCCACCGGTATTCCTCCAGATCTCTACGCATTTCACCGCTACACCTGGAATTCTACCCCCCTCTACGAGACTCAAGCTTGCCAGTATCAGATGCAGTTCCCAGGTTGAGCCCGGGGATTTCACATCTGACTTACCAAACCGCCTGCGTGCGCTTTACGCCCAGTAATTCCGATTAACGCCTGCACCCTCC
+
AAB>AFFCFFFFGGGEEEEFFGEEAFGFABEB2EEEDGGGDGFGEG?G31E0AE>EEGEG1EEEGHA/>EFGGHGHHBFGFGGHFHGFFE?E2GGGG/BC@@?GHH2<G2GGGFGFGGHGGGGHGF><.<<GF0C0<CD/CGD0:;;C00;C00;;;;GFHH0.::/B/CFF;?DFGGFGGEC0FFF/BFFFF9FFFAEE-;DB?A-99A-B=../;AA9@.A//9FFF//.;../B;@-9.;./;DF?D
@M03896:38:000000000-B4D98:1:1104:11603:24343 2:N:0:166
CCTGTTTGCTCCCCACGCTTTCGCACCTGAGCGTCAGTCTTCGTCCAGGGGGCCGCCTTCGCCACCGGTATTCCTCCAGATCTCTACGCATTTCACCGCTACACCTGGAATTCTACCCCCCTCTACGACACTCAAGCTTGCCACTATCAGATGCAGTTCCCAGGTTGAGCCCGGGGATTTCACATCTGACTTAACAAACCGCCTGCGTGCGCCTTACGCCCAGTACTTCCGATTAACGCTTGCACCCTCC
+
AAAAAFFFFFFFGGGGAEEAFGBEEEFF3BGFEEEEEHFGFHGHEGEFBE0EAEEEGGGHAEEEGHE/>EFHHHHHG2EGGGHHHFG?E?EEGGGHHCBDGCGHHGFA2FGGGGFFGHHGGGGHGHFD.<AGCC/<<C0/<GF0//;CC;0:C:G0;;GCGC0;90///;CE-:-;99BCF/FFFFF/9FFFB/;:/AEEFFFA.AB9.9-;.:.BFAADC.E/;9/9FFF..9AFFD=.9A.//;A.AD
@M03896:38:000000000-B4D98:1:1104:11596:24361 2:N:0:166
CCTGTTTGCTCCCCACGCTTTCGCACCTGAGCGTCAGTCTTCGTCCAGGGGGCCGCCTTCGCCACCGGTATTCCTCCAGATCTCTACGCATTTCACCGCTACACCTGGAATTCTACCCCCCTCTACGAGACTCAAGCTTGCCAGTATCAGATGCAGTTCCCAGGTTGAGCCCGGGGATTTCACATCTGACTTAACAAACCGCCTGCGTGCGCTTTACGCCCAGTAATTCCGATTAACGCTTGCACCCTCCG
+
ABBABFFBFFFFGGGGGEAFFGEGFGGH3BFFFEEEEFGHGHFHEG1GG?0AA>>EFGGHAEFGGHE/>EGHHFFHHBFGGHHHGHHFGEAE2GFHHDFGG@?FGGFGBGGGGHHFHHHGGGGGFHCC.<CGC0C<<G0<<GG0:0;FFGCGHCCC;GHGHH0::99/FGGG?:??DDFE;CFFFFF/BFFFE/99/AEFDF;A.ADAFD-@;.AFF.9@FD.9:/9BFFFFFBFFF.;.:A9;;9DFFF.
@M03896:38:000000000-B4D98:1:1104:24121:24622 2:N:0:166
CCTGTTTGCTCCCCACGCTTTCGCACCTGAGCGTCAGTCTTCGTCCAGGCGGCCGCCTTCGCCACCGGTATTCCTCCAGATCTCTCCGCATTTCACCGCTACACCTGGAATTCTCCCCCCCTCTACGCGACTCACGCTTGCCACTATCAGATGCCGTTCCCAGCCTGAGCCCGGGCATTTCACATCCGCCTTAACAAACCCCCTGCGTGCGCTCTACGCCCAGTCCTTCCGCTTAACGCCTGCACCCTCC
+
ABBAAFFFFFFFGGCE2EAAFGEE2EG3FBCBAEEA25DF5BFGDEF3310A>E>EEEGHHGDEFH?>/>/BFGHHFGH3FGGGH3FEDCD/DFFGG?B//<1FGHB0FCGH?G1?GAA@@<DCGFE--;:::;/.;.9.;;00;/0BBB0;000-..;FB0;.9C./:/FE-99--9///:B/99/.;;:.//:9/.;:.;B-A.-..;-;-.;9/.-;@../////;/A..;.;BAB-..:9;/DA.D
@M03896:38:000000000-B4D98:1:1104:24095:24630 2:N:0:166
CCTGTTTGCTCCCCACGCTTTCGCACCTGAGCGTCAGTCTTCGTCCAGGGGGCCGCCTTCGCCACCGGTATTCCTCCAGATCTCTACGCATTTCACCGCTACACCTGGAATTCTACCCCCCTCTACGAGACTCAAGCTTACCACTATCAGATGCCGTTCCCAGACTGAGCCCGTGCATTTCACAACTGACTTACCAAACCGCCTGCGTGCCCTTTACGCCCAGTCATTCCGATTAACGCTTGCCCCCTCC
+
>AA>>FFFFBFCCEFG1AEAFG0BEEGFBBBFEEE//DFFDGHHEEG10B/AA/>EFGGHAEEFGH?>/>?GFGD>F>B1EFGFGHHEE?E?2BFGH/>>/<1?GF?0C1?1?@1FGG/<>CEGGH...<=DC0/0<<00<<<0;/0;G00<GB0-..;GF00../0/:C/E-9...90C;0B;09//0999B////-;:9=-A9A-;-A-:////9:-;@A-:/9/9B:/---:/B-9--99//9@@AB
@M03896:38:000000000-B4D98:1:1104:24111:24643 2:N:0:166
CCTGTTTGCTCCCCACGCTTTCGCACCTGAGCGTCAGTCTTCGTCCAGGGGGCCGCCTTCGCCACCGGTATTCCTCCAGATCTCTACGCATTTCACCGCTACACCTGGAATTCTACCCCCCTCTACGAGACTCAAGCTTGCCAGTATCAGATGCAGTTCCCAGGTTGAGCCCGGGGATTTCACCTCTGACTTAACAAACCGCCTGCGTGCGCTGTACGCCCCGTAATTCCGATTAACGCTTGCACCCTCC
+
ABBBBFFFFFFFGGFGEFEEFGAEEGGGCGGFAFGEEHFHFHHAEEEECE0EAEEEGGGGEEEEGH>>>//FGHEFH2BDGGHGHHHEGEGD?FFHHFBCDCFHHHF0<?FFGFFFFHFDGGFHHGF.<<CGC</<<<D/<CD0;:;CC00C0CBCC0CGFG0./09/9CBE?---9.;0CFF0;A///;9FB/B//AEE==BD.;9;AA@@@-;BF..BB--;-9./;B/A9:DFF.BA.../;BD.;.
@M03896:38:000000000-B4D98:1:1104:5463:24699 2:N:0:166
CCTGTTTGCTCCCCACGCTTTCGCACCTGAGCGTCAGTCTTCGTCCAGGGGGCCGCCTTCGCCACCGGTATTCCTCCCGATCTCTACGCATTTCACCGCTACACCTGGAATTCTACCCCCCTCTACGAGACTCCAGCTTGCCAGTATCAGATGCAGTTCCCAGGTTGAGCCCGGGGATTTCACATCTGACTTAACAAACCGCCTGCGTGCGCTTTACGCCCAGTAATTCCGATTAACGCTTGCACCCTCC
+
AA3>AFFFFFFFGGBFEEEAFGEDEEGH33BGGGEEGHHHBAFABE1FB?ACEEEGGGGHEEDEECE>>EFGGGHHH/E/EEHGHHHFCCDDGHHHHDCD?@?FGHGAFFHGG1DDGGGCDCGFGHCD..<DB///<:0/CGG0::;CC0<;CC0;<GGFBF9;/09/:BFE--99-.9F9FF9FFF/BF//9BFBF?EF;;BF.A@..AB@B9AFF;DBBFABF9FFFF/..9ABF.@...9;;;AFFD
@M03896:38:000000000-B4D98:1:1104:12884:24712 2:N:0:166
CCTGTTCGCTCCCCACGCTTTCGCGCCTCAGCGTCAGTTACAGACCAGAGAGTCGCCTTCGCCACTGGTGTTCCTCCACATCTCTACGCATTTCACCGCTACACGTGGAATTCCACTCTCCTCTTCTGCACTCAAGTTCCCCAGTTTCCAATGACCCTCCACGGTTGAGCCGTGGGCTTTCACATCAGACTTAAGAAACCGCCTGCGCGCGCTTTACGCCCAATAATTCCGGACAACGCTTGCCACCTAC
+
ABBAAFFADBBBGGGFEEAAFGEEEFGFGHGHGGEEGHGHGFDBGHGHHF2AFFAEEFGHEEEAEHC?BFGEGHHHFBGHHHHHHHHGGEEGGHHHHEEFGCGHEFFFDGHGGHGDFHFHHHHHHHHGFFHGF0F1??FFGHGACDGGHFDH1FFGHHHG<G<-<<</<CC-.:;@FHEHGGHHGHG9CFFGBBB00/CF9BFBAF9A-9-@-;9/9..>DBFF/B/BFF/-:9-..;@.;A9F/FFF/F
@M03896:38:000000000-B4D98:1:1104:21579:24812 2:N:0:166
CCTGTTCGCTCCCCACGCTTTCGCTCCTCAGCGTCAGTGACGGCCCAGAGACCTGCCTTCGCCATTGGTGTTCTTCCCGATATCTACACATTCCACCGTTACACCGGGAATTCCAGTCTCCCCTACCGCACTCAAGCCCGCCCGTACCCGGCGCGGATCCACCGTTAAGCGCTGGACTTTCACACCGCACGCCCCGAACCGCCTACGAGCCCTTTACGCCCAACACTTCCGGATAACGCTCGCACCCTAC
+
AABAAFFBDABBGGGGEEEAFGEEFHGHHFFHGGGEGFHDDEAEEEGHHCBFGHFGHFGHGGG?F34@3?F?GGFGHHGG@EGHFBGFHGF4FGGHH/B/EEFGH?<</CCGFF>>>@DGHHGHGHHC@@DGG0C<>FH-ACG--=EGH.-::A-9--:C9FG..9.;/;--9--;AB/9BBFB9A--9;-9.-;-99@D-;D..9..99@E;/99B.99@D..;.//99.-9.;/;.;..---;;DE.A
@M03896:38:000000000-B4D98:1:1104:21601:24815 2:N:0:166
CCTGTTCGCTCCCCACGCTTTCGCTCCTCAGCGTCAGTGACGGCCCAGAGACCTGCCTTCGCCATTGGTGTTCTTCCCGATATCTACACATTCCACCGTTACACCGGGAATTCCAGTCTCCCCTACCGCACTCAAGCCCGCCCGTACCCGGCGCGGATCCACCGTTAACCGATGGACTTTCACACCGGACGCGCCGAACCGCCTACGAGCCCTTTACGCCCACTAATTCCGGACAACGCTCGCACCCTAC
+
AAAAA1BADAAAGEFE0AAAAB0AEEEF01FGCEAEEF21DEAAAA/EFE0FFFBGGFHHGFE/F1111>>EGFBBFGEE//EG2FHEHFBDFFFGHG0E/?GEEEC/BBGHHE21>FBD@GFHGHHGCCGGGGF1FEA>@CG-<<C.;;@@:9-@;-?BFFAC..-;/9---9-9BFB/B/;9/A=--;-;--99;-;@??@-BF-A-99--//9/;A-@AA9B///;;9-;---9-;---;-;----;
@M03896:38:000000000-B4D98:1:1104:16834:25141 2:N:0:166
CTTTAGCCATAGCACCAGAAACAAAACTAGGGACGGCCTCATCAGGGTTAGGAACATTAGAGCCTTGAATGGCAGATTTAATACCAGCATCACCCATGCCTACAGTATTGTTATCGGTAGCAAGCACATCACCTTGAATGCCACCGGAGGCGGCTTTTTGACCGCCTCCAAACAATTTAGACATGCCGCCACCAGCCAGCGCAGAAGCAATACCGCCAGCAATAGCACCAAACATAAATCACCTCACTTAA
+
>>>A1BDFFBFFFFGGG111EFFFCFGFB10FHGE0EEGGHHGD1A0BGE0FDFGF1GF11AFGGFCGGF21BBEFHHFHFGHGHH1FC@FFGHHGG01B1DF@BFGHHFGFFHFFEEG/BED0?FHHHFHHHGB11F2BBGGHG//>///A->>>F<GC.GH-ACCGHBFFGGC0CCC0::;990999A?EFEAE.CC.;---9;FF/;:BFF-@@=--;-//9;//;;9AE-/9/;BF/;BBA/A/9/;
@M03896:38:000000000-B4D98:1:1104:19365:25474 2:N:0:166
CCTGTTTGCTCCCCACGCTTTCGCACCTGAGCGTCAGTCTTCGTCCAGGGGGCCGCCTTCGCCACCGGTATTCCTCCAGATCTCTACGCATTTCACCGCTACACCTGGAATTCTACCCCCCTCTACGAGACTCAAGCTTGCCAGTATCAGATGCAGTTCCCAGGTTGAGCCCGGGGATTTCACATCTGACTTAACAAACCGCCTGCGTGCGCTTTACGCCCAGTAATTCCGATTAACGCTTGCACCCTCC
+
AAAAAFFCFFFFGGGFAAAAFGEEEGGHGFFGGGGAEHHHFHHHEFEGHD?EAE>EEFGHHECEFHE>>EGHHHHHGCGFGHHHHHHFEEFDGGHHHFBDGC?GHHFC2FGHGHGFHHHGGGGHHHE?.CCHG0<<DGD/<CD<00<<;0<CB::<;;GHHF0./99/99CE:9---:BFFFGFFFF/9FFFF/9;;9EE;BFDEFB9.9-;-A.:B;D;BD?F///9BFBD.:.;F.;.9AA/;FFFFF
@M03896:38:000000000-B4D98:1:1104:8028:25476 2:N:0:166
AAAAAAAGAATTAGTCCACTACACTACTTGTTGGGTCGGGAGCACAAAAAAAATATACTTACGAATAACAATCATAGGGATAAGTTACATGTATTAAATAATGAAGCGAAATACTAACAAAACAACTCTAATACGTCCTAAATATAACAGCTATCAAGCTAGATAGTGTCATCAAACGTCTAGATATTTTTCTCGATAATGTTGCATAATGCTTCAAGACATATGTCATATCCTCATGATGCATATTAATA
+
>>11111111@311333311001010B1111100AA0/////B/00000////01222222B/>///1111@11222100001BB2221B22222B21221222<11///</112B2111000///111@1221/10//111111111?10111>111<11111>000000<00000..</.000000<00/0<:0:..0<000000000000000000;/0000000000000090000000000;/;//
@M03896:38:000000000-B4D98:1:1104:19347:25478 2:N:0:166
CCTGTTTGCTCCCCACGCTTTCGCACCTGAGCGTCAGTCTTCGTCCAGGGGGCCGCCTTCGCCACCGGTATTCCTCCAGATCTCTACGCATTTCACCGCTACACCTGGAATTCTACCCCCCTCTACGAGACTCCAGCTTGCTACTATCAGATGCAGTTCCCAGGTTGCGCCCGGGGATTTCACATCTGACTTAACAAACCGCCTGCGCGCGCTCTACGCCCAGTAATTCCGATTCACGCTTGCACCCTCC
+
AAA>AFFFFFFFGGGEAEEEFGAEEEGGHBFGGA222DAD5GCFAD1GHF0AAE>EFGGHEE?EFHE//EEGGFBGHFF3GFGHHGHFE?EE2F2BGCCBC<??FGF0F2FGGHFFGHHGCCGHHGFA.<CFC/<<<G</C0=0:;CGG0::0::;:;GFHC:./0/.;;ECA--;DAFFF;BFFFF/9BFFFBB99.AEACFF??A-;9-9-.:/B9--@A.9/9///9/.9./:/..9.A9/BF..9;
@M03896:38:000000000-B4D98:1:1104:19365:25491 2:N:0:166
CCTGTTTGCTCCCCACGCTTTCGCACCTGAGCGTCAGTCTTCGTCCAGGGCGCCGCCTTCGCCACCGGTATTCCTCCAGATCTCTACGCATTTCACCGCTACACCTGGAATTCTACCCCCCTCTACGAGACTCAAGCTTGCCAGTCTCAGATGCAGTTCCCAGGTTGAGCCCGGGGATTTCACATCTCACTTGCCAAACCGCCCGCGTGCGCTTTACGCCCAGTACTTCCGATCAACCCCACCCACCTCCG
+
BBBBAFFFFFFFFEFGCEGCFFAEEEEFC3GE2BBEEF5FBGFBA11FG11AAE>EEEGG1B1AEH?/>EFBFHFGHGFGHHFGFFHFC//<FF4EF?@C//FGHHFH2?GHHGE2GGFC<<CF1>>>..<GC<<0=C0/<<D0<0==000:00:;00;CC;0.:0/::0CE----99/9;9;B00009;/;//;;/9;:=DF----9-9-;9.:/;.9-9..9:////;.;9-9/9.....9..;...A.
@M03896:38:000000000-B4D98:1:1104:10147:25966 2:N:0:166
CCTGTTTGCTCCCCACGCTTTCGCACCTGAGCGTCAGTCTTCGTCCAGGGGGCCGCCTTCGCCACCGGTATTCCTCCAGATCTCTACGCATTTCACCGCTACACCTGGAATTCTACCCCCCTCTACGACACTCAAGCTTGCCAGTATCAGATGCAGTTCCCAGGTTGAGCCCGGGGATTTCACATCTCACTTAACAAACCGCCTGCGCGCGCTTTACGCCCAGCACTTCCGATTAACGCTTGCCCCCTCC
+
AAA3AFFFFFFFGGFGEFACFGEFFGGGAFFHGGFGGEGHFHAFEE?FF1AEAE0EEEFHFEDEGG1>>EFHGHGHH2FGGGGHFBHFFEFGDFFGH?BDFCFGGFC022??FGGDGHHGFGGHHGF?.ACHC/<0<<0/<C;0::CCG0::G::;:0<CHF0./0/;9CFG-9-99.=;BBFBFFF/BFBB//9;/99E@DFF?A--99;B-.;/F..9@AF.9ABFFF.D9..;B.B9..9/9;@;DD
@M03896:38:000000000-B4D98:1:1104:10129:25971 2:N:0:166
CCTGTTTGCTCCCCACGCTTTCGCACCTGAGCGTCAGTCTTCGTCCAGGGGGCCGCCTTCGCCACCGGTATTCCTCCAGATCTCTACGCATTTCACCGCTACACCTGGAATTCTACCCCCCTCTACGAGACTCAAGCTTGCCAGCATCAGATGCAGTTCCCAGGTTGAGCCCGGGGATTTCACATCTGACTTAACAAACCGCCTGCGTGCCCTTTACGCCCAGTAATTCCGCTTAACGCTTCCACCCTCC
+
ABAAAFFFFFFFFGGGAAEAFGEEFGGG3ABF2EEFGHGHDHFGAEAEG100AE>EEGDHFEEFGH1/>>FFGGFGHBF3FFGHHHHGG??A2FGGG<@DCCGHHHBFGCGFGDBFGGHGGDD01GFC..<<C<C0<CF/<GD0./<<C00<0:;0::CHHH0;/9;9BFFF?@B?@.BFGFFBFFF/BFFFF/;B/.AA9B?FFF?9AA.;;B9/B:9;@:A9;/9BFBF.99./:.;.9.;9;AFEED
@M03896:38:000000000-B4D98:1:1104:10139:25987 2:N:0:166
CCTGTTTGCTCCCCACGCTTTCGCACCTGAGCGTCAGTCTTCGTCCAGGGGGCCGCCTTCGCCACCGGTATTCCTCCAGATCTCTACGCATTTCACCGCTACACCTGGAATTCTACCCCCCTCTACGAGACTCAAGCTTGCCAGTATCAGATGCAGTTCCCACGTTGAGCCCGGGGATTTCACATCTCACTTACCAAACCGCCTGCGTGCGCTTTACGCCCAGTAATTCCGATTAACGCTTGAACCCTCC
+
ABAA3FFCFFFFFCCEAAEFFFAEAEGGBFGGGEEAEAGFFHGGEFEFH10AAE>EEEGG1E?1EH1/>EFBDGFFCBBFGFGFHEGCEEAE2G2GH?BCDC<GFHFF0FDGGGBGHHHGGCDGFGFD<EEG00/<=CB<EGF00;;CB0CG00;CCGHHHH.-....9BFGB@-;?E/CFBFBFFF//BF/:/;B9:EE-;@F.FB.DD-9-9./;.A-;A.9///:BF/9..:/:;;.9../99AFAD
@M03896:38:000000000-B4D98:1:1104:16283:26016 2:N:0:166
CCTTTTTGATCCACACACCTTCGCACCCGAGCGTCAGTCTTCCTCCACACCGCCGCCTTCGCCACCAGTATTCCTCCAGATCTCTACGCATTTCACCACTACACCTGGAACTCTACCCCCCTCTACGAAACTCAAGCTCACCAGTATCAGATACCGTTCCCAGACTGAGCCCAGCCAAATCCCATCTCAATTACTCAACCGCCTGCGTGCCCCTGACACACCACCAAACCCCTCTACAACCGTACCCTCC
+
>>1111B11DBD1AB11110BBA00AE0000E/AA//DGF2D1A1BF01//A///>>>AG/E?AEH/01@BBGGBBE>B@1BFFFB1/>/?/2BFFF1?10B<GHG000111BF1F10?>@/CF1?///?>11111>111<<10=00=00<00<0...<<<C0.:/0/0;/;.....9/0;;000B00000000000/;.--@B.;---9-/----///----------------/9///------9/;-
@M03896:38:000000000-B4D98:1:1104:18012:26927 2:N:0:166
CCTGTTTGCTCCCCACGCTTTCGTGCCTCAGTGTCAGTTACAGTCCAGAGCGCCGCCTTCGCAACTGGTATTCCTCCTAATATCTACGCATTTCACCGCTACACTCGGAATTCTACTCTCCTCTCCTGCACTCACGTTTCTCAGCTTCCAAGGCTTACTCCGGTTGAGCCGTAGCCTTTCACCTCTGCCTTAAGAAACCACCTACGCACCCTTTACGCCCCGTCATTCCGGCTAACGCTACACCCCTACGT
+
AAAAAFF1D3BFFGGG?1AAFGA0BBGGGGHDBFFBABFBF11FFG11HE0/AE/EG/AF/A/?EG0>BFGGHHFGGHFHHFHFBGGFEEECFHFHH/EEEEFGH0?E//FGFGFHGHDHH1GHCHB1<FGGF@1/<@FG2@1?1?1?1<D1/?1<><F1>C>-<<C/<GCA...<DGGHB00C.=00<0G0;0CC/;FEGGGE/;-.;:A.:BBB.;-;--9--;/9//9-;;9/-;---/9BA;--99-
@M03896:38:000000000-B4D98:1:1104:19250:26946 2:N:0:166
CCTGTTTGCTCCCCACGCTTTCGCACCTGAGCGTCAGTCTTCGTCCAGGGGGCCGCCTTCGCCACCGGTATTCCTCCAGCTCTCTACGCATTTCACCGCTACACCTGGAATTCTACCCCCCTCTACGATACTCAAGCTTGCCAGCATCACATCCAGTTCCCAGGTTGAGCCCGGGGCTTTCACATCTCACTTACCAAACCGCCTGCGTTCGCTTTACGCCCACGAATACCGATCAACGCCTGCCCCCTCC
+
AAB3>DFFDFDCFGGFAEEEFGBEAEGH3AAFEEE2BFGH5GFHGG?FG10AA>>>EFEF?BEEEH?/>EFHGHDHHB?3BFGHHHF?E?EEFHGGH/>CDDDGH2<022???<?GGHFGGCEBDF....<DD0/0<C</<C<<./:;G0000:<00;CCCC;./9/;/;CE---;-;;;FFFFFF;/9B/B//9/9.:A;@=D.A-:.9.9.99BF..@BA.--.9.;99.9-./;.-9AE;.9A@>DD
@M03896:38:000000000-B4D98:1:1104:22326:27050 2:N:0:166
CCTTTTCGCTCCCCACGCTTTCACACCTCAGTGTCCGTTACAGTCCAGCCAGCCCCCTTCGCCACTGGTGTTCCTCCTACTATCTACGCATTTCACCACTACACTCGTAATTCCACTTGCCCCTCCTTCACTCCACCCCTGCAGTTTCACAAGCAATCCCGTGCTTTAGCCCCGTCCTTTCACTTCTCACTTTCCAGGCCACCTACACCCCCTTTACACCCACTAACTCCTCATACTCCCATCTCCATC
+
>>1>1131>1>>FEGG0A00AF333BBBBEFD22D10A1/FF12BFF1B/00/B/BEAGG/B/>?110B0/BBD2FGBF1FGHGD2B?>//?BFHHF1?BFG1B1B/B?0/>FEGF1B1>BFF/?C01B1B2B0B0@?>//?0111<<11110?001??C....>1>11=<G.-<.<.=0=0<;=:C<0;:000:00/;:.:C./;///;;=-.00;09/;.../9C0;//-;////99--999;9/;/
@M03896:38:000000000-B4D98:1:1104:14380:28473 2:N:0:166
CCTGTTTGCTCCCCACGCTTTCGCACCTGAGCGTCAGTCTTCGTCCAGGGGGCCGCCTTCGCCACCGGTATTCCTCCAGATCTCTACGCATTTCACCGCTACACCTGGAATTCTACCCCCCTCTACGAGACTCAAGCTTGCCAGTATCAGATGCAGTTCCCAGGTTGAGCCCGGGGATTTCACATCTGACTTAACAAACCGCCTGCGTGCGCTTTACGCCCAGTACTTCCGATTAACGCTTGCACCCTCCG
+
AAAAAFFFFFFFGGGGEAA2AFAEAEGHGEGFEEEEFFHH55CGEGEFCE0AEE>EEEGGGEEEGHEE>EFHGHHHHFHHHHHHEFHEGEEEGGFHHGGFF?BFGF<CCCFGGGHFHHFGDCGGFHEC.CEHF0C0<<</CGF0:CG:GGCFF0CC;:GHHHFE/0:C9FGGGBAB?DBBC0BFFFB;/FFFFFFFBAE;@B-DEFF9DDAFF?EBF?D=DDFBF//;FFFB9D?FBD=..;:/;:AEEF.
@M03896:38:000000000-B4D98:1:1104:14372:28490 2:N:0:166
CCTGTTTGCTCCCCACGCTTTCGCACCTGAGCGTCAGTCTTCGTCCAGGGGGCCGCCTTCGCCACCGGTATTCCTCCAGATCTCTACGCATTTCACCGCTACACCTGGAATTCTACCCCCCTCTACGAGACTCAAGCTTGCCAGTATCAGATGCAGTTCCCAGGTTGAGCCCGGGGATTTCACATCTGACTTAACAAACCGCCTGCGTGCGCTTTACGCCCAGTACTTCCGATTAACGCTTGCACCCTCC
+
ABBBBFFFFFFFGGGGCEEFFGEEEGGFFGHHGGFEGFGHFHHHGGGFFEAEEEEEGEGHGEDEGFE>EFFHGHHHHBFDGGHHHBFFGFGGHGGHHDCCDCFHHHBGECGHGFDFGHAFGGFHHG<.<CEGCCC<<C</<GD0;;0C0<:CG:C0:;CGHE0;/0:BBFFG@---B.FGBBFFFFF/BFBFF/;//;AEFFAD.99.AD=B9.AFF.9DF?F9F//BFF.D?AAFFA@.9.9;9BA..D
@M03896:38:000000000-B4D98:1:1104:14390:28491 2:N:0:166
CCTGTTTGCTCCCCACGCTTTCGCACCTGAGCGTCAGTCTTCGTCCAGGGCGCCGCCTTCGCCACCGGTATTCCTCCAGATCTCTCCGCATTTCACCGCTACACCTGGAATTCTACCCCCCTCTACGAGACTCAAGCTTGCCAGTATCAGATGCAGTTCCCAGGTTGAGCCCGGGGCTTTCACATCTGACTTCACAAACCGCCTGCGTGCGCTTTACGCCCAGTAACTCCGCTTCACGCATGCACCCTCCG
+
>AAA11B1DDFFGEFE1EA0FEAEECEGG0GFEEEFCDGG2GGBEEAHG?/AAE/EE/?C/E>>EHE/>//BEEGHF0BFHGHHE1FEC/<?2F2BGABC/<DFHHFH01FHFF>GFHHGCCGHHHE..<CGFG/<<<0/<CG0<0GDF00;GGG0;CGFG:0.:0:C/CBE-;-A-;CGB0B;BFG/;BFF/;99999;@?@FFF?9A9-----;B---;9-/://;/B-----:;E:--;9/9/A-AA-
@M03896:38:000000000-B4D98:1:1105:15176:2222 2:N:0:166
CCTGTTTGCTCCCCACGCTTTCGCACCTCAGTGTCAGTATTAGTCCAGGTGGTTGCCTTCGCCACTGGTGTTCCTTCCTATATCTACGCATTTCACCGCTACACAGGAAATTCCACCACCCTCTACCATACTCTAGTCAGTCAGTTTTGAATGCAGTTCCCAGGTTGAGCCCGGGGATTTCACATCCAACTTAACAAACCACCTACGCGCGCTTTACGCCCAGTAATTCCGATTAACGCTTGCACCCTCT
+
AAAAAFFFFBFFGGFG?E2A2FEE?FGGGHCFDFGHHHFHGFGHHHHHHH3AAAEFGGGF1EDAFFC25ABEGGDGGGGGFFHHHHHGGGGFFFFHHCGGGFFHHHFFHHHHGHFGHHHGGEHHFHDF3GHHHGEBFFGB@@FB2@GFFFFHHHHHGFHHHHGA??0?FGHG@C---<<DGFHHGHFGBFH0CFCGGEHGGGGHGG?A-A-A9..9BEDABFE///;/BFFD..:FB.;..99BBBDAE.
@M03896:38:000000000-B4D98:1:1105:16440:2505 2:N:0:166
CCTGTTTGCTCCCCACGCTTTCGCACCTGAGCGTCAGTCTTCGTCCAGGGGGCCGCCTTCGCCACCGGTATTCCTCCAGATCTCTACGCATTTCACCGCTACACCTGGAATTCTACCCCCCTCTACGAGACTCAAGCTTGCCAGCATCAGATGCAGTTCCCAGGTTGAGCCCGGGGATTTCACATCTGACTTAACAAACCGCCTGCGTGCGCTTTACGCCCAGTAATTCCGATTAACGCTTGCACCCTCC
+
ABBABFFFFFFFGGFG2AA2AGAEEGGGFFFGEEEGEFHHDGEGGGGHHG00EE>EFEFFCEDEGHE>>>CFGHBGFBGHHHHHHDHGGEFGHHGHHDFFF@FGHHBA2FGHH>GGGHHGDGG0BGC..<DGC<C0G/0/=CH0.;<<C:CBGHFGCGGFHH0.999/;FCG?@--AE/FFFFFFFB///B/;/9BB.9;BCFDE.-9.;-9-;.BFFFFFD.;//;;FFE.;.99;AD.99.99FDAFD
@M03896:38:000000000-B4D98:1:1105:18425:3636 2:N:0:166
CCTGTTTGCTCCCCACGCTCTCGCACCTCAGCGTCAGTCTTCGTCCAGGGCGCCGCCTTCGCCACCGGAATTCCTCCAGATCTCTACGCATTTCACCGCTACACCTGGAATTCTACCCCCCTCTACGACACTCAAGCTTCCCAACATCACATGCAGTTCCCACCCTGAGCCCGGGGATTTCACATCTGACTTAACAAACCGCCTGCGTGCGCTCTACGCCCACTCATTCCCATCAACGCTTCCACCCTTC
+
1AA1>@31@BBCF1AE11A00BACAAEA0B1BE/A/B2D12DABEFC10A//AE/>E>EG/>?//F///>/BBGBFFE11BBBEGFG/EF?/2BFGH/<//>DCHG000?1F?2@FBCFCCCA0<>.<.<@GGB/0</00<=0/../:C0;C0CG00;<:CH..../9/99;---;-./0;0///;999B9///;BFAFE--;--A---;-;--9//;9---A-//;/99/////9/9999-//;---/;
@M03896:38:000000000-B4D98:1:1105:21461:3636 2:N:0:166
CCTGTTTGCTCCCCACGCTTTCGCACCTGAGCGTCAGTCTTCGTCCCGGGCGCCGCCTTCGCCACCGGTATTCCTCCAGATCTCTACGCATTTCACCGCTACACCTGGAATTCTACCCCCCTCTACGACACTCCAGCTTGCCAGTATCAGCTGCAGTTCCCAGGTTGAGCCCGGGGATTTCACATCTGACTTAACCAACCGCCTGCGTGCGCTTTACGCCCAGTCATTCCGATTAACACTTGCACCCTCC
+
ABAAAFFBFFFFGCCEEEEAFFAEEGGFF3ABAEGFGHHHBGHHF11AE?00>EE@EGAE1?1?EF1>/EEFFFFGB0BDGFGGGFGFEEDFHG2GD//CD@1?CGB001?FFF1?DGGC-<<01>F..-<0/</<<<0/;G;000;C0:0</:/:CF:FBB0.;0//;0;;--;-;./9B;B/BFF9/;9B9/;//9AD?<BDFF@AD?-9-;99B.9>=.A;/9//99:.::A/B/;/;///:/A.9;
@M03896:38:000000000-B4D98:1:1105:18407:3796 2:N:0:166
CCTGTTCACTACCCACGCTTTCGAGCCTCAGCGTCAGTTGCAGACCAGAGAGCCGCCTTCGCCACTGGTGTTCTTCCATATATCTACGCATTCCACCGCTACACATGGAGTTCCACTCTCCTCTTCTGCACTCAAGAAAAACAGTTTCCGATCCACTTCCTCGGTTAAGCCGAGGGCTTTCACATCAGACTTATTCTTCCGCCTTCGCTCGCTTTCCGCCCAATACATCCGGACCACGCTCTCCCCCTCC
+
>AA11BDDD3FFGGG11AA0AABABBABFBBBBAE//DF1DBFGGHG0F/0/BBAEE//B/BE?EC1>@0>BBDFHEF2@BFFB22F?>/??FGHFF/>/EEDG111B<BBBBDGHHBFHF1GBFH21B>GGC@C1F0@0<EF0FBGGE?///>11=1>F<D..<..=0<C-<--:;;.GGFGHHH0;9CB0CC;C09;C.CCA.:.;EE-;.-A/;--A@B--;/;/B/----9---;---;//-A--9
@M03896:38:000000000-B4D98:1:1105:17487:4542 2:N:0:166
CCTGTTTGCTCCCCACGCTTTCGTGCCTCAGTGTCAGTAACAGTCCAGCAGGCCGCCTTCGCCACTGGTGTTCCTCCTAATATCTACGCATTTCACCGCTACACTAGGAATTCCGCCTGCCTCTCCTGACCTCTAGCCGAGCAGTTTCAAATGCAGCTCCGGGGTTGAGCCCCGGCCTTTCACATCTGACCTACACTGCCACCTCCGCACCCTTGACACCCCGTCAATCCGGATCACACTTGACGCCTTCG
+
1AAA11BCF3FFFGGG1AEA0F?BA0FDG1FEGHD2DD22A1FFBF1B0FA/AFAECA/1FEABEG10@0/BFFEGFF1FDHFFFGG/E?EEGHFHG>>/>EFHFB1011BGBB0?EE/BC1B1BG1110BFC1<11F///>/011?<?1?11?F1<0>>>--<-<-//CG;.-::-:/9;0;B0;090;/;0//:0099909A.;.9-99A-/;/9;/:---9--9/9B--99--;/9/9///-;99-;-
@M03896:38:000000000-B4D98:1:1105:14140:5443 2:N:0:166
CCCGTTTGATACCCACACTCTCGAGCATCCGCGTCAGTTCCATCCCAGCAATCTTCCTTCGCAATCGCCGCTCTTCGTGATATCTCAGCATTTCACCGCTACACCACTAATTCCTCCTTCCTCTACTCCACTCCTGACACCCACTATCAACTTCAATTTTACGCTCTATCCCCAAACTCTCACAACTCCCTCAAGCCTCCACCTACTCTCCCCTTAAACCCAATAAATCCGTATAACGCTCCACCCCTCC
+
>A11>>F1@3@DGA1E1ABB1B0A0BAEB00A0AA//2A2DD21BE11A001B122DF2B////EB/////>EGBB/B/0B22B2222BB@@2B22B/>/>>F<0<F101BD>G21BF1101B11B2111@1@0111@11?C?/001?<1011?1111<1=1.....1<1//<<<..0<D00=<0;/00;//:00:./::/;..9B0CB0/F././9;;:.9.C0000;;;---//:;----/9---:AF
@M03896:38:000000000-B4D98:1:1105:11726:5462 2:N:0:166
CAATAAAAAAAAAAACAGCTGGACTACCAACGACTGTGGCTCACATTTACTAACAAAAAAACATACATATAAAAGATGACGCAGACTCCTAAAAAAAAACATTAGAAAACAAAGCTATCATCGACCGCATTAGAAAGCCATTAATCACAGCGAATACAAAAATAATGTCACTGAAGCTCATGACAGGAAAGACACATCAACATAAAATGTAACTAAGTGTTATAGCTAAAAGTGTGAAAGAATGGTACAGA
+
11111B111110000000011000100A11//////B10/011112D2D212211@B0/////11112222221@/111>/////0111B11111/><///111111100/?000111011110-----..00000/<.;C000:00/00.----90000...0900;000000000090000/00..-/-9-/--////;//////////////////////;///;//9///://////-/////////
@M03896:38:000000000-B4D98:1:1105:22147:5621 2:N:0:166
CCTGTTTGCTCCCCACGCTTTCGCACCTGAGCGTCAGTCTTCGTCCAGGGGGCCGCCTTCGCCACCGGTATTCCTCCAGATTTCTACGCATTTCACCGCTACACCTGGAATTCTACCCCCCTCTACGAGACTCATGCTTGCCAGTATCAGCTGCAGTTCCCAGGTTGAGCCCGGGGATTTCACATCTGACTTAACAAACCGCCTGCGTGCGCTTTACGCCCAGTACTTCCGATTAACACTTGCACCCTCCG
+
ABB?AFFBFFFFGFBE?EECFGEEEEGFF3EBEEDAFHHHFHHHGGC3310EEE0EEEEGAEC?EFEE/EEHHEHHH0G3BFGGGFGEGDFGGGFGG?>BC@GFGHH0CGHHHFGGHGECD?DC>FG.<CAGFH00=DG0<<000;;00C00:/:::0<CGC0:/:/;/::.:@-A-99FF0C;FFF9/;9FBBB//.;;BBB.E.-AA.9B??A/B?.=9..9;///;9.99.:/9/;/;99//:;9...
@M03896:38:000000000-B4D98:1:1105:17220:5682 2:N:0:166
CCTGGTTGAGACCTACACTCTCGAGCCTCCATGTCAGTTGCAGCCAAGCAGGCTGCCTACGCAATCTGAGCTCTTCGTGATACCTACGCATTTCACCGCTACACCACGAATTCCGCCTGACTCAAAAGAACTTCAGACCTCCACTATCAACTGCCATTTTTCGGTCGAGCCGCCTCCTCTCACAACAAACTTAACAATACATCTACGATCACTTTCCACCCAATACATCCTACAAACACTATAATCCTCA
+
>>111111>11BAB1B1111ABA1AEA0B0011222DFH1AF1AFE0//00/BA0/0B1B////AB12211D111D/B/0B21F@G0/>EEFD2221///>/F0>/?>//??B10E///001>11110/<0>12212@/1@G<010?F1?0<C1?GG1<110--><-<-.<<A-...//0:0000;..:;00;;B;F009C09FFF..;;.;000000;.;.-BB////;//;9/9--9//////;9BF/
@M03896:38:000000000-B4D98:1:1105:23518:5715 2:N:0:166
ACATCAGTCAACACCACTACTCATGTTCTTCCTGCTGGTCCTGCTATTACTTTAGATTCCTACACTAAATTTTTTGCCTGTTTGTTTCGCTGTGACTCTACTTCGTTTCCGACTACCCTCCCTACAGCCTATTCTGTTTATCCTATTAATGTCCGCCCTGATAATGGTGAGTATACCGTGGATGACTATTGGACTATTGACATACTTGCCCGTACGCCGTCCAATCAATTTCATCGTGCTTTCAGGATGTT
+
>11>>113113B1AA1A1F111131B33D331AB11A101BA111B2D2222221122DD2211BAF1122121A/B111BBD0A0>2/?B/>02221@1B2B1/00/B@//>>/F0BB//?0B01<1/BG112B2B2B>>B12221222>222/<///@C122111?11011111</?.-<1>>1>1111><<0/00000000<0000<0;-:.;.----..00;000000000;;...0;9000/0///
@M03896:38:000000000-B4D98:1:1105:12454:5783 2:N:0:166
CCTGTTCGCTCCCCTAGCTTTCGCACCTCAGCGTCAGTTGCAGTCCAGTGCCCCGCCTTCGCCTCTGGTGTTCCTCCAGATATCTACGCATTTCACCGCTCCACCTGGAGTTCCGTTCACCCCTCCTGCACTCAAGCTCACCAGCATCCGGGGCCGTTCCCCAGTCAAGCTCCGTCATTTCACCTCCCACTGACCGCGCCGCCTACGCACGCTTTATGCCCAGTAACTCCGAATAACGCTCACCACCTTCG
+
AAAAAFF1A1>AF1AA1BED3FBBEEEFFB1EEECGCHF1BGCFFF11DB1BFF/AE?AF/EE/EG11@0/BGHGHHEC1EFFHEFFE@EGGGHHHFEE/EE1BFH0B0<BFGG/1BF1F1BBFEGFHG@GFG0F1?<F<1???/01?0.---<-<<./C0C/;:000:0/0/.:..909CBFB;;C.BA.90;/:--;;>;=A?B---9-999-/;//99/A/B/////--;--/;-9-;-;9/9;-/;-
@M03896:38:000000000-B4D98:1:1105:11447:6575 2:N:0:166
CCGGTTCGCGCCCCTCGCTTTCGTCCCTCCCCGTCAGAATCGTTCCAGTCAGCCACCTTCTCTACAGGCGGTCCTCCCAGTCTTACAGCATTTCACCTCTACCCTATGCATCCCTCTAACCTCTCCCGATCTCCAATCTAATACTATCTCCCTCAATTCCCACCATCAAACTCCCCTATATCCCCTCAGACTTATTCAACCTACTACCGCCTCCTCATCCCACGTAACCACTGCTCCCACCCACCCTGCC
+
>A1111>11>ADGEAEAEF0FGABAAE1B/AE//AECG11B0AAFE2121111B0BB>1B1B22D110?//>>EBGFF01111B2B1>>BEFBEFGHFHB1GFH10111221B?<GC11@01@@FCB//<ACG111<?1111111=1F11G00>C11=DG00.<.0/0000<0;../.<0;00::/..;0;/000;000;.9//009;--;.9.:/090/9/;-9-:-//9//;/;/;-A---;-;-9-9
@M03896:38:000000000-B4D98:1:1105:24659:6912 2:N:0:166
CCTGTTTGCTCCCCACGCTTTCGCACCTGAGCGTCAGTCTTCGTCCAGGGGGCCGCCTTCGCCACCGGTATTCCTCCAGATCTCTACGCATTTCACCGCTACACCTGGAATTCTACCCCCCTCTACGCGACTCCAGCTTGCCAGTATCAGATGCAGTTCCCAGCTTGAGCCCGGGGATTTCCCCTCTGACTTACCAAACCGCCTGCGTGCGCTTTACGCCCAGTACTTCCGCTTAACGCTCCCACCCTCC
+
AAAAAFBFFFFFGGFF1AA0AGEEEEGGF0BFEBEEEEHFBHGHE?/GHEE/AE>EEFCGEEE?EGE/>EFHHHFGF0>EGHHGEGHFE?EEGFGGHFGGGC1?G000C1FFGFBFBF<CCGGHDH<<--<@A/;/:C0/:GC0:0;CC00C0BFC0;CCC90.00/.0;FA?9-9-;BBF/:-9AB//;9B//9B/EEE-@@FE--9-9-9--;;FFB-9A-9;;FFF/B--9-/;-@-----999-:;
@M03896:38:000000000-B4D98:1:1105:24640:6915 2:N:0:166
CCTGTTTGCTCCCCACGCTTTCGCACCTGAGCGTCAGTCTTCGTCCAGGGGGCCGCCTTCGCCACCGGTATTCCTCCAGATCTCTACGCATTTCACCGCTACACCTGGAATTCTACCCCCCTCTACGAGACTCAAGCTTGCCAGTATCAGATGCAGTTCCCAGGTTGAGCCCGGGGATTTCACATCTGACTTAACAAACCGCCTGCGTGCGCTTTACGCCCAGTAATTCCGATTAACGCCTGCACCCTCC
+
BBBBBFFFFFFFGGFGEEEFFGEEGGGFBGGGEAEFFGGHGHGHGGEHHGGGEE>EGFGGCFDEGHD>>EFGHHFHHGEGHGFHGGHGGEEGHHFGH/CGCCFHHHEFBFGGHGHGGGHGGGGHHHGG<EEHF0/<D<D/CGB00;;CC0;CFGHB:GCGGF0.:0/;BFGGC@;B-AFFFBFFFF;9BFBBF/;FF.EE=DFD?F=:;AA@-;AFFEDFFFFFBF9FFFFDDAFFFFF-:AF:FFFFFF
@M03896:38:000000000-B4D98:1:1105:9909:7184 2:N:0:166
CCTGTTTGCTCCCCACGCTTTCGCACCTGAGCGTCAGTCTTCGTCCAGGGCGCCGCCTTCGCCACCGGTATTCCTCCAGATCTCTACGCATTTCACCGCTACACCTGGAATTCTACCCCCCTCTACGAGACTCCAGCTTGCCAGTATCAGATGCAGTTCCCAGGTCGAGCCCGGGGATTTCACATCTGACTTAACAAACCGCCTGCGTGCGCTTTACGCCCAGTAATTCCGATTAACGCCTGCACCCTCC
+
ABAAAFFFFFFFFEFEEEE2AGEEDEGGEGHGEEEEEHGFBGHHEE1FH11AAEEEGAEG1EAEFHE/>>FGFDHHH2FGGGHHHDGGCEEDHFFHFE?//@DGHF2C2?FFFDGGGHHGGCGC1D>A.>C11/</CC0<<CD00==D=0:;GBGFCCGFG0:.:/--=.BC?@@--=/;BBFBFFF/;;FFB//B/99ABC@...99AD-9-..:B.99;9.;9//9FF/;9;9//.9-;...;BA?ED
@M03896:38:000000000-B4D98:1:1105:5985:7184 2:N:0:166
CCTGTTTGATCCTCACGCTTTCGCACATCAGCGTCAGTTCCAGACCAGAAAGTCGCCTTCGCCCCTGGTGTTCCTCCATATCTCTGCGCATTTCACCGCTACACATGGAATTCCACTTTCCTCTTCTGCACTCAAGTTCTCCAGCTTCCAATGACCCTCCACCGTTGTGCCTTGAGCTTTCACATCAGACTTAAACAACCGCCTACGCGCCATTGACGCCCAATACTTCCTGATAACGCACGACACCAACG
+
A11>AF3>F3DF1F1A1F1A1B0EAAEEGEGG0AAEAA22D2DFFHGCHGH1AB/A/E/A/A///B/>10B?GF21>BB@GF2B21B>EEE/22FFE/>EECHFBEG0GBG1B12F1111BFF1BB21B>F1B01122222@110<@FG1D<C1F<FGH/?G0><<<..<>111100<<0=0=D0C<00</0=::C0.=.-;;EAF.-;A-..0009.;99---////;;F///;//--------;;--9-
@M03896:38:000000000-B4D98:1:1105:5237:7265 2:N:0:166
CCTGCTTGCTGCCGCAACTTGCGAGCCTCAGCGTCAGCTACTGACCTGACATCCCACTTCGCCACTGCAGTCCCTCCCGATATCTCCACAGTTCACCGCTCCCCAGAGAATTCCACTCTCCTCTTCTCACCTCAAGTCTCCCAGTTTCCCTCGACCCTCCCCGTCTGTGTCCGGTGATTTCACTACACCTTTAAGCTACCGCCATCGCGCGCTCTGCACCCAATCACCCCTAACTACACATAACACATAT
+
1>1111111111B111100B1B0E0AE0F1A1/EAEA111B1121A1000121B/1BB11//B/?111B@@11BB0///////B221@B@012B2>1>>//?/?0///B111B12B1B11B1@1@121@101@111@1@1??01<<<F1110<.--><....-....00000.:-:.;00<0;00///9/000000009/-99-./..---;---/////----9//----99-////99///9/:-/;/
@M03896:38:000000000-B4D98:1:1105:13668:7359 2:N:0:166
CCTGTTTGCTCCCCACGCTTTCGCACCTGAGCGTCAGTCTTCGTCCAGGGGGCCGCCTTCGCCACCGGTATTCCTCCAGATCTCTACGCATTTCACCGCTACACCTGGAATTCTACCCCCCTCTACGAGACTCAAGCTTGCCAGTATCAGATGCAGTTCCCAGGTTGAGCCCGGGGATTTCACATCTGACTTACCAAACCGCCTGCGTGCGCTTTACGCCCAGTAATTCCGATTAACGCTTGCACCCTCC
+
ABBAAFFFFFFFGGGGEEEFFGEEEGGHFGHFEFEFGHHHGHHHGG?HHFGGEEEEGGGG1EDEEHE/>EFHHHHHH?FFHGHHHHHGGEEGHHHHHGGGGCFHHHGF2?GGGHGGHHHGGGGHHGF?CEDHH0C<DGH/CGGB:<GC;;0:CFHFCGGGHHC.:9/;FGGG-B?C?9FFGFGGFFF/BBFF//9B/9EFFCFFEFFD?ADB;.;BFEDDFD.;:9BFFFFB9:.;B.@.;..:9BDAED
@M03896:38:000000000-B4D98:1:1105:10801:7776 2:N:0:166
CCTGTTCTCTCCCCACGCTTTCGCTCCTCAGCGTCAATATCGGCCCAGAGACCCGCCTTCGCCACCGGCGTTCCTCCTGATATCTGCGCATTTCCCCGCCACACCCTGACTTCCAGCCTCACCTACCGCATTCTAGCCTGCCCCTATCGACTGCAGCCCACATGGTTGAGCCCTGGGTTTCCCCCGTTTCCGCACCACGCCACATCCCAGATCTTTACGCCCAATAACTCCGGCTACGGCATGCGCCCTA
+
>AA1ADD3B@@BCEGE1AA00B0BEHGFHBEFEF?A/D2FGA/AEE/BG/BGFE/AEEGHABBBEG?//>>>?0BFCGFBFGHGF2B/EEEAFF2FHC//><CCC//0?0?FG1<<0<0?1?CF1<GACCG.<FD=DC0.<<G..<CH.:::.C0//.;GG.C0/0;.;/9C./.../9;;00/9-;-/B;-A--99---9-;-B//-9/-///////-;9@---///9;/--------;-;-9-----9
@M03896:38:000000000-B4D98:1:1105:24351:8210 2:N:0:166
CCTTTTTTCTCCCCACGCTTTCGCACCTGAGCGTCATTCTTCGTCCATGGCGCCGCCTTCGCCACCGGTATTCCTCCAGATCTCTACGCATTTCACCGCTACACCTGGAATTCTACCCCCCTCTACGAGACTCAAGCTTGCCAGTATCAGTTGCAGTTCCCACGTTGAGCCCGGGGATTTCACATCTGACTTAACAATCCACCTGCCTGCGCTTTACGCCCAGTACTTCCGATTCACGCCTACATCCACC
+
>A11>B11B1BFGC1E00A0AG0B0EFB0B0B/AA/0BDG2F/BAEE2D00/BA/>FE>1F>AEEG>>/>/FGHGGGG1BFFGHHFHC>?EEBFGGF/<//<F0GCB0FF11FDFGFGFGGGGBFG.>.<<DG<G<0/0/<C0<0==<D00000C0;:<0CC.-;.../09;----;9909;BFFGF00C9B//:FF/9;/9;A/9-//--;9--;/-:9@-A/:/99;BA--9//:-----99/9;/9;
@M03896:38:000000000-B4D98:1:1105:19531:8368 2:N:0:166
CCTGTTTGCTCCCCACGCTTTCGCGCATGAGCGTCAATCTTGACCCAGGGGCCTGCCTTCGCCATCGGTGTTCCTCCACCTCTCTCCGCATTTCACTGCTCCACGTGGCATTCTACCCCCCTCTGCCAGATTCAAGCCTTGCAGTCCTCATCGCAATTCCCACGCTCAGCCCCGTCACTTCACGACACCCTTACCAAACTGCCTGACCACGCCTCACCCCCACTATGTCCGTCTCACTCTCTCAACCTAC
+
>A>1>131BDFFFAFE1E0AAFB0AA0A0FBGEAA/BBFA2ABBGG/BA/A/AA/B>FFG/>E/BB//B>?/B2BFGGH0>>GG110?E>E>2F2F21B11<BF/////011F2BGF0FBCCGCC??C101FF1111<1><1111111>11=/<.<.0=GF0.-.:../:;:.:....;0;BF.;@--.;99/C/;;-;/;;B//-//9:-A-A9/--999--:////;;-----/://9//;//9;///
@M03896:38:000000000-B4D98:1:1105:27618:8460 2:N:0:166
CCTGTTCGCTCCCCCCGCTTTCGCTCCTCAGCGTCCGTGCCTGCCCATACACCTACCTTCGCCCTTCGCGTTCTTCCCGCTATCTACACATTCCCCCGTTACACCTTGAATTCCAGTCTCCCCTACCGCACTCCCGCCCACCCCTACCCCGCGCTGACCCACCGTTACGCGCCGTGCTCTCACCCCAACCGCGACGACCCGCCTACACACGCCCTCCTCACCATCACTCCTCACCACGCTTACACCCGCC
+
>>>1>BD111>AGG1EAAA0AFABBEEAF11BBBA//A/AA11BFF1AA0BGGF1BB1FG/BE//00?//>E??1FGG?/>/EGHGFFG1<>BF1BC//<??>FC01?1FGGG>21@FGHFCAFGHF/>>CCGG..<<<.<<C-;CG.;.-;9;--;9CB.CA.:....9----9--://:/;-;9---;9;;-9--;@@-9@9-B/-/;-;--99B-B/;-B///9/;;/-9--/:-9---9/9;;--;
@M03896:38:000000000-B4D98:1:1105:12639:8477 2:N:0:166
GCTATTGCTGGCGGTATTGCTTCTGCTCTTGCTGGTGGCGCCATGTCTAAATTGTTTGGAGGCGGTCAAAAAGCCGCCCCCCGTGGCATTCAAGGTGATGTGCTTGCTACCCATAACACTACTGTAGGCATGGGTGCTGCTGGTATTAAATCTGCCATTCAAGGCTCTAATGTTCCTAACCCTGATGAGGCCGTCCCTAGTTTTGTTTCTGGTGCTATGGCTAACGCTGGTAAAGGACTTCTTGAAGGTA
+
BBABBFFFFF4>AEAAFAAFAFGBDF5EBGDFD5FBAEG2EEAA3AFFHG55DFFGFAF33EE00EEEHGGF1FH/EE/>E/<?//<0BFD2BBC1?12>GDD>GFC?D1G0<<0?G<11<??1@FF<D11<<G<A.11F0<<<0=GFDFFGF0DH/=BCCF0GE::/;:C0CCGHGHHBCE9F/BB009AE--;EFEB/0;CFFCFF/9/9:.9/99//.9///.BA.-9;B///;./9;/://;////
@M03896:38:000000000-B4D98:1:1105:16803:8565 2:N:0:166
CCTGTTTGCTACCCATACTTTCGTGCCTCAGCGTCCGTTAAAGCCCATTAGGCCACCTTCGCCACTCGTGTTCCTCCCGATCTCTCCGCATTTCACCTCTACACCGTGAATTCCGCCTACCTCTCCTTCACTCAAACCGGACATCTTCAATTGCACTCTATGCGCTAAGCCCATCGTCTTCACAACTCACATCCTCCTCCGCCTACGCACCCTTCACCCCCATTACATCCTTACACCACTCTCTCCCTC
+
>>>1>B3>D3@BGF1A1A133F1000BDF1FGFGE00BF0AA1BFGF01211B1/BBE1F///AEF0/0/BBDGHHB?///>0FG1B??/EA2BGHB1B1GF1BB>0///BFFG0/?E/F0<FG0FFFFHF>GB11@<///>>11<<@F<1<111>10<11<1<.<-.0/<C<//.<.:CCCG00=C0:/000/:;//;/.9;E.:.-.;-:./90;0;-@9-9:/9BBF///;//:--///99;BB-9
@M03896:38:000000000-B4D98:1:1105:12263:8606 2:N:0:166
CGGCTCACCTTTAGCATCAACAGGCCACAACCAACCAGAACGTGAAAAAGCGTCCTGCGTGTAGCGAACTGCGATGGGCATACTGTAACCATAAGGCCACGTATTTTGCAAGCTATTTAACTGGCGGCGATTGCGTACCCGACGACCAAAATTAGGGTCAACGCTACCTGTAGTAAGTGTCCGCATAAAGTGCACCGCATGGACCTGAAGACGGCCATTCCCTGTACCATCCTCATCCACCCAAAAATA
+
AAAAAABFFFFFGGFDGBFEGD44FFCFHHEEA2EEFEF3BFCCCEBDGAB1BEGEGCEADA25D>>>EGFF?/FEAEG1FGFHFFGHHH3FHBB3BGEF??FBFGFBFEF3?33BBGFFFF10?//>>@@F.>>>ECGH<-A<-:@C.CGHFGH0.9;.;B.;:;BEF00000090;;;FB.-99ABF/;/;BFB9B@A.:B/...//::B..-;-B///;B/BBFF/9/./9/////:.9.;..;FF
@M03896:38:000000000-B4D98:1:1105:23174:9086 2:N:0:166
CCTGTTTGCTCCCCACACTTTCGCGCCTCAGCGTCAGTTGTCGTCCAGAACGCCGCCTTCGCCACTGGTCTTCCTCCTAATATCTACGCATTTCACCGCTACACTATGCATTCCGCTTTCCTCTCCGATACTCAAATCTGTCAGCTTCAATCTCAGCCCCGTGGTTAATCCCCTGTATTTCCCGACTTACTTTACACTCCGCCTACGCTCCCCTCACACCCAGTACATCCTCACACCGATTGGCCCCTCC
+
>>>111B>DFDFEE1EFAAA1B0EAAECEHBF0////DDD1GAAFG/AFF0AAAA/EA/G/?EAEF1011@BBGDG0G1BG2@F22@/>>>EEBFHH///<EBG>0121BBFGG0?<??1FGFBC0/</>AFFG111?<11><11=>GE1<>1F1><G.A-<.-..000:;C:/::<0:0C00.A:A.;;0000;000;99AAC.9.-9-9;---9:/9ABE?//;/9:;///9//---9---//9@9-;
@M03896:38:000000000-B4D98:1:1105:23091:9576 2:N:0:166
CCTGTTTGCTCCCCACGCTTTCGCACCTGAGCGTCAGTCTTCGTCCAGGGGGCCGCCTTCGCCACCGGTATTCCTCCAGATCTCTACGCATTTCACCGCTACACCTGGAATTCTACCCCCCTCTACGAGACTCAAGCTTGCCAGTATCAGATGCAGTTCCCAGGTTGAGCCCGGGGATTTCACATCTGACTTAACAAACCGCCTGCGTGCGCTTTACGCCCAGTAATTCCGATTAACGCTTGCACCCTCC
+
ABBABFFFFFFFGGGGCEAFFGEEGGGHFHHGEFGEEHHHGHHHGGDHHFEGEEEEGGGH1EAEGHE/EEFGHHHHHBEFHGHHHHHGGEFGHHHHHFGGGCFHHHF02?GHHHHGHHHGGGGHHHG?<ECHF<CDGHE/CGH0:<CCC;:;CFFGGGHHHHB.:0/;CFFGGA?9?ABFFGGGFFF//:B/;;;B:AEFCFFFFFBAA:-;:A.BF9.@BA.;://;FFF..A.;B.;.:..:/B9.AD
@M03896:38:000000000-B4D98:1:1105:22778:9579 2:N:0:166
CCTGTTTGCTCCCCACGCTTTCAAACCTCAACGTCCGTTACCGTCCAGTAAGCCGCCTTCGCCACTGGTGTTCCTCCTAATATCTACGCATTTCACCGCTACACTAGGAATTCCGCTTACCTCTCCGGCACTCAAGACGGGCAGATTCAAATGCAGTTCACGAGTTAAGCCCGTGGATATCACATCTGACTTACCCTCCCGCATACACGCCCTTCACACTCAGTACATCCGAACTACTCCTGCCACCTA
+
>AA111BBD3DCFA1EAA000B333AB00FGFECA00ABEFH/BBEE1A1211B/AEE/1/BEEEB1010?/BGBFGBG1B2DGFGG/>/>>@FGFH/>>EEFGFHC0<>BBB>BCA/<FF1GFGH/><@C0GHH1?F/?/><..<==GG1=1<<B00<FHE.-<CD0;CGC@-:-:C0<00C000;00;000;C/FC:;.--9.90;.;-;-/-/////;///9//;9/--:;-;B/;///;-9/--9
@M03896:38:000000000-B4D98:1:1105:23073:9582 2:N:0:166
CCTGTTTGCTCCCCACGCTTTCGCACCTGAGCGTCAGTCTTCGTCCAGGGGGCCGCCTTCGCCACCGGTATTCCTCCAGATCTCTACGCATTTCACCGCTACACCTGGAATTCTACCCCCCTCTACGAGACTCCAGCTTGCCAGTATCAGATGCAGTTCCCAGGTTGAGCCCGGGGATTTCACATCTGACTTAACAAACCGCCTGCGTGCGCTTTACGCCCAGTACTTCCGATTAACGCTTGCACCCTCC
+
ABABBFFFFFFFGGGE2EEFFGEEGGGHBGFFEFEGGHHGGHEHEE1FG1?EAEEEGGGGFAEEGHE>>EFHHHHHHEGHHHHHHHGGGEFGHGGGHFGGFCFHHHFGFGHHHHHFHHHGGGGHFH.CCDAGG//<CCF/CGG0G:CGGF;CFBFFHGGHHG0.:9:B/CFFG----CFFGBFFFFE;9FF9B9B/9AEFFFFFFFDDFFFFFA.9/.:BCD.;/B//BF?DDDAFBDF?A.99B9DAED
@M03896:38:000000000-B4D98:1:1105:24836:9592 2:N:0:166
CCTGTTTGCTCCCCACGCTTTCGCACCTGAGCGTCAGTCTTCGTCCAGGGGGCCCCCTTCGCCACCGGTATTCCTCCAGATCTCTACGCATTTCACCGCTACACCTGCAATTCTACCCCCCTCCACGACACTCAATCTCGCCACTCTCATATTCAGTTCCCACCACCAGCCCCGCGCTTGCACATATCACTTACCAACCCACCCTCGTGCACATTCCCCTCAGGTATTCCTATTACCTCCTCCACCCACC
+
AAAA>FF1BDFFGGFE1A?00B0B0AE000BAABE/EGGFD2/BAA/10///A>/EEEHCC>//BG////?@FF2BFC1>FFEBFFG/</??2BFBG?B//><FG0000<2<?@2@FG/@@><.>0<---<0C<<0=<0.<<A.//0;00000;C000;:CC........;9.--------/;/9///;/B///99B--9-:---;-;9--9//////--;A/////;/;///9///99---;--9---;
@M03896:38:000000000-B4D98:1:1105:23089:9595 2:N:0:166
CCTGTTTGCTCCCCACGCTTTCGCACCTGAGCGTCAGTCTTCGTCCAGGGGGCCGCCTTCGCCACCGTTATTCCTCCAGATCTCTACGCATTTCACCGCTACACCTGGAATTCTACCCCCCTCTACGAGACTCAAGCTTGCCAGTATCAGATGCAGTTCCCAGCTTGAGCCCGGCGATTTCACATCTCACTTAACAACCCGCCTGCGTGCGCCTTACGCCCAGCACTTCCGATTAACCCCTGCCCCCTCC
+
ABBAAFFBFFFFGGGEEEE2FGEEFGGGBFHFEEEG?GHHHHAHED?GH1EGAE>EGEFH1EDEGH111?FHFHHHHCBFGGHHHHHEFE?EDG4GG?BDD@FGHC2<22?2FF2DFHHGGGGCFD...<CGC</<<=D/<C0000=<000;CGB;0;CGFF0.00/.;BFA9---99.;CCFBFFF//;;///://.;A-@D9EF-..9-;...;B;9>=...9.//;/.9.../B/;...9.;.;BFF
@M03896:38:000000000-B4D98:1:1105:11240:9644 2:N:0:166
CCTGTTTGCTCCCCACGCTTTCGCACCTGAGCGTCAGTCTTCGTCCAGGGGGCCGCCTTCGCCACCGGTATTCCTCCAGATCTCTACGCATTTCACCGCTACACCTGGAATTCTACCCCCCTCTACGAGACTCAAGCTTGCCAGTATCAGATGCAGTTCCCAGGTTGAGCCCGGGGATTTCACATCTGACTTAACAAACCGCCTGCGTGCGCTTTACGCCCCGTAATTCCGATTAACGCTTGCACCCTCCG
+
ABB3AFFFFFFFGGGEEEEFFGEEDEFHHFHGGG?A2GFHFHGHE?EFGE0EFE>EFEFGEEEEGHE/>>FGHGBGGFFFHGHHGFHGGEEGHHBFGFFGCBDGGG20FFFGHGFDGHHGGGGHGFF...CFF<G0DCB<GHH00;;;C00CCFFG0;CGCG0::9/99FG?-B--?AFFGBFGFFEBFB9BBBBF/.AA9BAF.ABA.A-;-.9/9.99;-;9@D.9BB9...;/;99..../;FDEED.
@M03896:38:000000000-B4D98:1:1105:11249:9660 2:N:0:166
CCTGTTTGCTCCCCACGCTTTCGCACCTGAGCGTCAGTCTTCGTCCAGGGGGCCGCCTTCGCCACCGGTATTCCTCCAGATCTCTACGCATTTCACCGCTACACCTGGAATTCTACCCCCCTCTACGAGACTCAAGCTTGCCAGTATCAGATGCAGTTCCCAGGTTGAGCCCGGGGATTTCACATCTGACTTAACAAACCGCCTGCGTGCGCTTTACGCCCAGTAATTCCGATTAACGCTTGCACCCTCC
+
ABBABFFFFFFFGGGGEEAAFGEFFGGHGGHGEGGGGHHHHHHHGGFHHF0EEEEEGGGHEGDEGH1>>EGHHHHHGBGGHHHHHHHGGEGGHHHHHDDGGCFHHHFFCGHHHHHHHHHGGGGHEH<C.ACGF0<<DCF<CGGC0:C;CC;CFFHB<CCGGG0:;9/99CFC;@?B@EGGFGGBFFF/9BBF99;BFFFFFFFFFF;;DDA@99.;FA.@BA.//;/9FFBA9DFFFDB.9EA99;DEED
@M03896:38:000000000-B4D98:1:1105:11229:9662 2:N:0:166
CCTGTTTGCTCCCCTCGCTCTCGCACCTGCGCGTCAGTCTTCGTCCCGGGCGCCGCCTTCTCCACCGCTACTCCTCCAGATCTCTACGCATTTCACCGCTACCCCTGGAATTCTACCCCCCTCCACGAGACCCCAGTTCGCCGGCATCTGTTGCCGTTCCCACGTCGAGCCCCGGCATCTCCTATCACCCTTAACAATCCGCCAGCGTGCGCTTTCCGCCCAGTCGTTCCCTATACCACCAGCACCCTCCA
+
>>111@B1131BF11AAAA0AAEE0AEG0000/AA/EGB122AAB//////>/EE/EE/1111BB0?/>E/>11100011B12B2FF/CA/<GGHEF//>C/0</?//01?<11D110.<--..//.<-.<..;.:/00::E-;--;B000;CF0@A./900--;-;-9----;---;9B/B///;//---;//;99//99-9-99-99-@;--A/9;-9---9/---9-/;///9//9-9;--;A---:-
@M03896:38:000000000-B4D98:1:1105:10996:10097 2:N:0:166
CCTGTTTGCTCCCCACGCTTTCGCACCTGAGCGTCAGTCTTCGTCCAGGGCGCCGCCTTCGCCACCTGTATTCCTCCAGATCTCTACGCATTTCACCGCTACACCTGGAATTCTACCCCCCTCTACGAGACTCAAGCTTGCCAGTATCAGATGCAGTCCCCAGGTTTAGCCCGGGGACTTCACATCTCACTTCACAAACCGCCTGCGTGCGCTTTACGCCCACTAATTCCTATCCACGCCTTCACCCTCCG
+
AAA>>BB113BFGEBEEEAAAG?E0AEG00FFEEE/EDGHFGBBFEEEF//AAEECE/EFAEE>EF00BBFFGHHHFF1@FBFEEEH//?A<FFHHE?><EC1GHF000BBBGDFGHGHCC/CFGH//.><1>111>G<0<C=0<0===<0=0000=/::;C..:00;;;:;-9--;9.09000;;C00;0;0;;09;EF@??B-A-BBA-9---/;;-@@---//;;/9//;////-;---;99;;-AA-
@M03896:38:000000000-B4D98:1:1105:19652:10097 2:N:0:166
CCTGTTTGCTCCCCACGCTTTCGCACCTGAGCGTCAGTCTTCGTCCAGGGGGCCGCCTTCGCCACCGGTATTCCTCCAGATCTCTACGCATTTCACCGCTACACCTGGAATTCTACCCCCCTCTACGAGACTCAAGCTTGCCAGTATCAGATGCAGTTCCCACGTTGAGCCCGGGGATTTCACATCTGACTTAACAAACCGCCTGCGTGCGCTTTACGCCCAGTAATTCCGATTAACGCTTGCACCCTCC
+
ABBBADFFFFFFCEGFAEAEFGEEGGGGHBFGEAEGGHHGHHFGEEEHHCEFEE0EEEEGAEEEGH>>EEFGHHHHHFGGHHHHHHHFGEEGFHHHHCCGCCGHHHFGFFHFGGGFHHGGGGGH1GFGDGDFCCCDGF</CGF00;<CGC0;CFBG:CGHBC.-..9;/CBE-@-9-9CFGFFFFFF//BFBB9;BBAEFDCFFFF;;DA-99../99ADF??FFFF/9//..;;FF.;.;A;/9FA.A9
@M03896:38:000000000-B4D98:1:1105:19643:10113 2:N:0:166
CCTGTTTGCTCCCCACGCTTTCGCACCTGAGCGTCAGTCTTCGTCCAGGGGGCCGCCTTCGCCACCGGTATTCCTCCAGATCTCTACGCATTTCACCGCTACACCTGGAATTCTACCCCCCTCTACGAGACTCAAGCTTGCCAGTATCAGATGCAGTTCCCAGGTTGAGCCCGGGGATTTCACATCTGACTTAACAAACCGCCTGCGTGCGCTTTACGCCCAGTCATTCCGATTAACGCTTGCACCCTCC
+
ABABBFFFFFFFGGGGEFEFFGEEEGGHHHHHGFEGGHHHFHHHGDAGFFCEAEEFGFGHEEDEGHA/>EGHHHHHGEFGHHHHHHHGGEGGHHHHHGFGGCFHHFFFBGHGHHHHHHHGGGGHHHEAADGHG0C<DGF<GHG0;GGC:C<CCCHC;GGHHF0;:09//FFE?@??9EGGGFGFFFF/BFFFFFBFFFFF@DDFEF@ADDBD-AEBF.A=DF.:/;BBFFF.;..BBDF....;;BDEFF
@M03896:38:000000000-B4D98:1:1105:21348:10610 2:N:0:166
CCTGTTTGCTCCCCACGCTTTCGCACCTCAGTGTCAGTCTTAGTCCAGGTGGTCGCCTTCTCCACTGGTGTTCCTTCCTATATCTACGCATTTCACCGCTACACAGGAAATTCCACCACCCTCTACCATACTCTAGTCAGTCAGTTTTCAATGCAGCTCCCAGGTTGACCCCGGGGCTTTCACATCCTCCTTACCCAACCACCGACGCGCGCTTTACGCCCAGTCATTCCGCTTAACGCTTGCCCCCTCT
+
AABBBFFFFFFFGGGGEEEAFGGGGGGHHHHHHHFF5G5FG55FF55GHHHEEBAEFEGG3BA5B5BA5BBBFG5FGE5DF5@FHFFG@?EFHHBGF1EGE@GHG0/EG3FGG4DGE?FFGAGH2BBCD2FHFD3??F32@@@>@2F2222@2@2@1?GGGHH/C<001><>->----.<<0<0;CC00;/G0/:/0CAD.C..-;-;-A-@-../;:.9;..9//9/FB/.9.9/;.;..9.//;--;.
@M03896:38:000000000-B4D98:1:1105:21330:10612 2:N:0:166
CCTGTTTGCTCCCCACGCTTTCGCACCTCAGTGTCAGTATTAGTCCAGGTGGTCGCCTTCGCCACTGGTGTTCCTTCCTATATCTACGCATTTCACCGCTACACAGGAAATTCCACCACCCTCTACCATACTCTAGTCAGTCAGTTTTGAATGCAGTTCCCAGGTTGAGCCCGGGGATTTCACATCCAACTTAACAAACCACCTACGCGCGCTTTACGCCCAGTAATTCCGATTAACGCTTGCACCCTCTT
+
ACBBCFFFFFFFGGGGEEEFFGEEEGGGHHHHHHFHHHBGGBGHFF5GHHEFGBAEEEGH1EEAEGB2@EGFHHHHHGBGGHHHHHHGGEFGHHGHHGGGEEFHHFGFHGHHHHHFHEHGGGHHHHHHFGHHHHGDFGH>FGGD>FDFFFBGDFFHHHHHHHHFF?>0FFHFA?<CDDHFHFHHHH/0CCGHGCCGGGGGEGGGGGDG?C?A=AEBFEDFFAEBF0;BFFFADDFEF.;.:A9:;/D.EF0
@M03896:38:000000000-B4D98:1:1105:10528:10845 2:N:0:166
CCTGTTTGCTCCCCACGCTTTCGCACCTGAGCGTCAGTCTTCGTCCAGGGCGCCGCCTTCGCGACCGGTATTCCTCCAGATCTCTACGCATTTCACCGCTACACCTGGAATTCTACCCCCCTCTACGAGACTCAAGCTTGCCAGAATCAGATGCAGTTCCCAGATTCAGCCCGGGGATTTCCCATCTGACTTAACAACCCGCCTGCGTGCGCTCTACTCCCAGTAAGTCCTATTAACGCTTGCACCCTCAT
+
>>A>>131@FFFFGFE110AABAEA0E00A0BEAAAEGHHHGEGEG/10//////>EEC1FE/>>E//>>>BFHB10<GFFFGDG2EFC/C/FHFDF/BCGCG0F<<0?FDGGGBGHHEGGCGH0GCA<.ADF0/:GG0/:;0:./0<G;0:;C0CC00;FG0.000;;C9C-;----;;B//FFFF/9B/99/9/;-;--9@99-=-9-->@-;/;///9;/////999/;/9:/;-99-9-//9A-:-/
@M03896:38:000000000-B4D98:1:1105:24422:10941 2:N:0:166
CCTGTTTGCTACCCACGCTTTCGTACCTCAGCGTCAGATAATGGCCAGAACGTCGCCTTCGCCACCGGCATTCCTCCTAATATCTGCGCATTTCACCGCTACACTCGGCATTCCACTTTCCCTTCCATCTCTCAAGTTCAACAGTTTTAAAAGCTTACTCTAGTTGCGCTATAGCCTTTCACTTCTAACTTTTCTAACCGCCTACGTACCCTTTACGCCCCCTTCGTCCTCACTACCCTCACTACCTACGA
+
AAB?AFF4D55DGGBE2EE2ABABBAFDDFFGAAA2EHH5GHGHGCFF2321BB0AAAEG1BE1EGE0/>/FFGGGHBGGHEFGBFGGGGAEFFBGHEEE@EBG33?//><DFF2F1?1?@FG1GFF2DDGBG1211?11@GF0GBBHHF111>F1FC=1<111=11-<<-E0DBF0<00;:;CBC00;0:0CGHG::.--;A.;.;0.;C0;90;..-9---...9;9.//.///../9..//9.9/B..
@M03896:38:000000000-B4D98:1:1105:26856:11053 2:N:0:166
CCTGTTTGCTCCCCACGCTTTCGAGCCTCAACGTCAGTTACCGTCCAGTCAGCCGCCTTCGCCACTGGTGTTCCTCCTACTATCTACGCATTTCACCGCTACACTAGGAATTCCGCTTACCCCTCCGGCACTCAAGCACACCACTTTCCAATGCAGTCCCGGGGTTAAGCCCCCGCCTTGCCCCCCACACTTCCCGCGCCGTCTACGCTCCCTTTACACCCTGTACATCCCGATACCGCTTACACCCTCC
+
AAA1AFFFFFFFGGGFAAAAABB00AECG11C0BB//D22DB/BE/AB21111B/AAFAG/BE/EC1F10?EGH2GHBB1B12BG2B/>>>AFHFHH/>//>BF>0<BBEGFFG0??C/GG0FFFC//><@BG01??<<?0><.<111>>F11FD==<CG@--;-;;0;<C;A--9AA.///9.--9-9;/9//-:;-;--99--;-;-;-9-/:/99B9B--9;BBFF/------;-;---:/;;-9-9
@M03896:38:000000000-B4D98:1:1105:5896:11092 2:N:0:166
CCTGTTTGCTCCCCACGCTTTCGCACCTGAGCGTCAGTCTTCGTCCAGGGGGCCGCCTTCGCCACCGGTATTCCTCCAGATCTCTACGCATTTCACCGCTACACCTGGAATTCTACCCCCCTCTACGAGACTCAAGCTTGCCAGTATCAGATGCAGTTCCCAGGTTGAGCCCGGGGATTTCACATCTGACTTAACAAACCGCCTGCGTGCGCGTTACGCCCAGTAATTCCGTGTAACGCCTCCACCCTCC
+
AABBBFFFFFFFGGGGAEECFG?EDFGHCFHGEAAEGHHCFHHHGGDHHGAAEG@FGEGHEEDEGHE/EEFGHHHHG2E3GHHHHHHGECEGEHFHHDDGC@?FGFCFBFGHHHGFHHGGFGG01FFD.CDGC0/0<CF/CGHF00<CGGCG:0CH:CGGHHF.:C/BFGFE?B-9-AFFG0;BFFF9/BFFF/BF/;EE-;@DEFF.DD-;-9-.A..--A9/;///;///.9./;.;-..;.;ADAAF
@M03896:38:000000000-B4D98:1:1105:5914:11098 2:N:0:166
CCTGTTTGCTCCCCACGCTTTCGCACCTGAGCGTCAGTCTTCGTCCAGGGGGCCGCCTTCGCCACCGGTATTCCTCCAGATCTCTACGCATTTCACCGCTACACCTGGAATTCTACCCCCCTCTACGCGACTCAAGCTTGCCAGTATCAGATGCAGTTCCCAGGTTGAGCCCGGGGATTTCACATCTGACTTAACAAACCGCCTGCTTGCGCTTTACGCCCCGCAATTCCCATTAACTCTTGCACCCTCC
+
AAAAAFFBFFFFEECG1AAAFGAEEGGH0FGFAEEEEHHF2G/FEE/FG//AAE>EGEGG/E?EEH//>EFHHHHHFBGEGHFGG2FFG<AEGGDFHCGC<<1FFHB00?F1FFGFFHHG@CGH<GC--<AC.0;:C/0CEFG0:=0C:00;0090CBFFFGB999//:B:A9@----/;B/B9/BF//BB9/;;;/-;E-;@-;9//;A-----;9E99@-----9/;9////9/;99///:9/:B?EF
@M03896:38:000000000-B4D98:1:1105:5887:11116 2:N:0:166
CCTGTTTGCTCCCCACGCTTTCGCACCTGAGCGTCAGTCTTCGTCCCGGGGGCCGCCTTCGCCACCGGTATTCCTCCTGATCTCTACGCATTTCACCGCTACACCTGGAATTCTACCCCCCTCTACGAGACTCCAGCTCGCCAGTATCAGATGCAGTTCCCAGGTTGAGCCCGGCGATCTCACATCTCACTTAACAAACCGCCTGCGTGCGCTCTACGCCCAGTAATTCCGATTCACGCTTGCACCCTCC
+
AAAA>FD4FFFFFFFG?EE2AEEEDGGHFGFFEEFEEEGG5GGGEE1AE00>>EECEGGG/?/>EFE/<E/FFFHHF0B1BFGFGHGCC?D/>?>FDDCGGGDGCGE00?FGGHGD=GFC<-<C0GED.AEC:/:/;;/;@B.90;;F;00CB0FB;FFFBBB.90;/9BFF-----9.;:F9/BFF/9;BB;/9//9AE-@BDEFB9?D>=@../:99-99.//;B/;FBFF./;BA?....;9B99AA
@M03896:38:000000000-B4D98:1:1105:27048:11530 2:N:0:166
CCTGTTTGCTCCCCACGCTTTCGAGCCTCAACGTCAGTTACCGTCCAGTAAGCCGCCTTCGCCACTGGTGTTCCTCCTAATATCTACGCATTTCACCGCTACACTAGGAATTCCGCCTACCTCTCCGGCACTCCAGCTCAACAGTTTCCAATGCAGTCCCGTGGCTCAGCCCCGGGATTTCACAACAGACTTCCAGCGCCGTCTACGCTCCCTCTACCCCCAGTAAATCCGTATAACACTAGCCCCCACCG
+
?AA@AFFBF3BFCEBEAAA0AB0BB?E0BFEGEAA/A222DD/BEAEEDDA11BAEAE/G/EEEEFB010?>FGFHGFGFFF2BGDGCEEECFGHHH///>EGF1FE01BB11ECC/?CB01B1B<///BC0<?G?01<<FCG0F1FGEBGGFHGHHHFH?..<-.00/</.:----./9;0;C09.9:C/0000;/-;9;-99-/--9;;A---///-;9--;//:;B/--;-;;//;9///;/-;-9--
@M03896:38:000000000-B4D98:1:1105:17046:11548 2:N:0:166
CCTGTTTGCTCCCCACGCTTTCGCACCTGAGCGTCAGTCTTCGTCCAGGGGGCCGCCTTCGCCACCGGTATTCCTCCAGATCTCTACGCATTTCACCGCTACACCTGGAATTCTACCCCCCTCTACGAGACTCAAGCTTGCCAGTATCAGATGCAGTTCCCAGGCTGAGCCCGGGGATTTCACATCTGACTTAACAAACCGCCTGCTTGCGCTTTACGCCCAGTAATTCCGATTAACCCTTTCACCCTCC
+
>AA11BFFBFDFFEFG1AA0AGEE0AEC000BAEE//FFGFHHEEGCG0//AA>>EEG/F?EFAEH///>EBGHFGHBBFGGFGFEHFEE?EGHHHH?>BCCFGGG0FFGFFHFGHHHECCGE0<F..<<CGFB/<<<<BGGF00;CCB0000:C0;0;C:0:..9...;FE-@9--;/;B9F/9BB/BF//9/;//AEF;@@FEF//9A-9-;ABBA-9-A-/;;/9;//----/9/9-9/;//9;-9-
@M03896:38:000000000-B4D98:1:1105:24229:11573 2:N:0:166
CCCAGTTTGGGTCTTAGCTATTGTGTGTTCAGATATGTTAAAGCCACTTTCGTAGTCTATTTTGTGTCAACTGGAGTTTTTTACAACTCAGGTGAGTTTTAGCTTTATTGGGGAGGGGGTGATCTAAAACACTCTTTACGCCGGCTTCTATTGACTTGGGTTAATCGTGTGACCGCGGCGTCTGGCACACAATTACCATAACTCTCTTGTGTAGATCTCGTTGGTCTCCCACTCACTATAATACATATCAA
+
AAA?AFFFDA?1FBG33BF3BGGFFGGGGGGHFGBFAFFGHFFFGFHHGHFAFGFFFGHHFFGGGHGHBFGGBFCEGHGFFGHFFHGHHEF0G1GAGFG2@0FGHBFGFGF/E///E/E//<GGHF1BGFGGFHHEHGBFFGG/<<AHF1F=<1<1=<1.<CGDGG.<<<CFB0--A-@A9;9./9/0/;;EG9FFBFF/99/;/;9//;;9/////;;?-9---///9/-9-////9/9////:/9////
@M03896:38:000000000-B4D98:1:1105:24232:11952 2:N:0:166
CCTGTTCGCTCCCCATGCTTTCGCTCCTCAGCGTCCGTTACAGCCCAGAGACCTGCCTTCGCCATCGGTGTTCCTCCTGATCTCTGCGCATTTCACCGCTACACCAGGCATTCCAGTCTCCCCTACTGCACTCTAGTCTGCCCGTACCCACCGCAGCTCCGCGGTTTAGCCCCTGACTTTCACGGCCCACCCCACCACCCGCCTCCCATCTCTTCCCCCCCCATCACTCCAGCAAACGCTTCCGCCCTCC
+
AAAAAFFA@AAAGGGF1B13BB0AECEBED1B00B/A/B/BF11FEEAA/BBF1BBGHGH/AEBFG>/?/?EFGDFGG11@12BDFB/>E//FGBFF?>EGC1FF/0/<CGBGG21>BFGGHGEFFG1@1GHFF11@@2@?FF/</C/?<EF.@AC-<BC..<-.-./0;:/;.::;CBFC0;..:--;;.9-.;..-:9;-;A----///9/9//----;9--/99/;;///--/:-9---9-9;-;-;
@M03896:38:000000000-B4D98:1:1105:19985:11956 2:N:0:166
CCTGTTTGCTCCCCACGCTTTCGCACCTGAGCGTCAGTCTTCGTCCAGGGGGCCGCCTTCGCCACCGGTATTCCTCCAGATCTCTACGCATTTCACCGCTACACCTGGAATTCTACCCCCCTCTACGAGACTCAAGCTTGCCAGTATCAGATGCAGTTCCCAGGTTGAGCCCGGGGATTTCACATCTGACTTAACAAACCGCCTGCGTGCGCTTTACGCCCAGCAATTCCGACTAACCCTCGCAACCTCC
+
AAA1>D3>DFFFEGGE1E0AFFEEGGGFCEGFEE//AEFG2FBFEE/BF///A>/>EEGH/EA/>G/>EEFGHHHHH>G1FGHFHHGFEEEEGHHHH/>/BCGGHHC<<GGGGFHGGFG@@CGE1F...<EGG0C<DG0BGG0000;;000;0;CC;CCGGF0;/09//;FG?-9-?.CFFFG0FF//;FF/B9BFBAEF@@-;AF---9-;@-A/B9;>@-----/:FF/--;>BB-:99-@-;9;9BE
@M03896:38:000000000-B4D98:1:1105:6175:12134 2:N:0:166
CAAAGATAAAATCGAAATCAGCCAAACCAACGCAGCCACCCCCCCCCAACCCAAAAAACAACACCATACCCCTCCAACGTCTCCGTCTCTACCATAAACACACTAAACACACAAGCACAACTAAACATCCCAACCACAACACTAAACTACCCACCTCATCCAATCTCACCCCCCTGCACACAACAGCCCACGTACATCCAAACATACAGTCACATGAATACTGACACAATTGTACTGACTCAGGCCAGCTA
+
1>1>1111@113111BA111110000A00A0000000000////A/////////0/////////>/11001////011///0B1/<00022111211>?1?//001111?////0/?000.111111110.10...<.<<..0//0/00:/.0:AAF/000:00/0000..----..//09.--9------9-;--//////--9/9//////9//////9/////9--///9////////////-9--//
@M03896:38:000000000-B4D98:1:1105:13107:12368 2:N:0:166
CCTGTTCGCTCCCCATGCTCTCGCTCCTCCGCGTCAGTTCCAGCCCCGAGACCTGCCTTCGCCATCGGTGTTCCTCCTGATATCTGCGCATTTCACCGCTACACCAGGAATTCCAGTCTCCCCTACTCCACTCCAGTCTGCCCTCACCCACCGCAGATCCGCCCTCCAACCCCGGCCTCTCACGGCACACGCACCCAACCCCCTCCCAGTCCTCTCCGCCCAATCATTCCGCACCACGCCCTCCCCCTCC
+
AA11AFF11A>AFFBCABB1BGAFFHGFH0AEAEEEEFG2BGBFFC/A//AEFE0>BF1G/?EEFHE////?B@EGEFC1B22BB2B>E/?EDD2GH<EE/<FHF/0<<0<FDF2@>1@@FG/0?FG1?1?1?0?1??11?FG1.><<0..>.<---0<<<.:--..//;:CC-9-9C.;9CB9.;;;/9-;--9---;--9;9----///;///;/-9;@---99//;//----9A-A---;--9A-;-
@M03896:38:000000000-B4D98:1:1105:8009:12434 2:N:0:166
CCTGTTTGCTCCCCACGCTTTCGAGCCTCAACGTCAGTTATCGTCCAGTAAGCCGCCTTCGCCACTGGTGTTCCTCCTAATATCTACGCATTTCACCGCTACACTAGGAATTCCGCTTACCCCTCCGGCACTCAAGTATGACAGTTTCCAATGCAGTCCACAGGTTGAGCCCATGCCTTTCACATCAGACTTGCCACACCGTCTACGCTCCCTTTACACCCCGTAAATCCGGATAACGCTTGCCCCCTACG
+
AABA3DFFFFFFGGGGGEE2FGA2BEEFHFCHEGED?GGH5GH2EEEGGE5DFGEGGGGG1EE?EGF2BGCEG4GFGHHBGFHHHBGCEEGGHHHHHCEGGGHHHHB3B?GHHHBEDGGFGHHGG?D@CGGHG0<1FFFGFHFF1GGGHFFBGHFFGHGGHFC<<0<CGHGEHH<CHHHHH0GGHHGB0GFC00CCCAD?@AEGEFGGGFDFBF09B;FBE-@D-9.BFF.-..9/;.@...;/9.9@.:.
@M03896:38:000000000-B4D98:1:1105:3994:12523 2:N:0:166
CCTGTTTGCTCCCCACGCTTTCGCACCTCAGTGTCAGTATTAGTCCAGGTGGTCGCCTTCGCCACTGGTGTTCCTTCCTATATCTACGCATTTCACCGCTACACAGGAAATTCCACCACCCTCTACCATACTCTAGTCAGTCAGTTTTGAATGCAGTTCCCAGGTTGAGCCCGGGGATTTCACATCCAACTTAACAAACCACCTACGCGCGCTTTACGCCCAGTACTTCCGATTAACGCTTGCACCCTCT
+
ABBAAFFFFFFFGGGGAEAFFGEEEGGEHHHHGHHHGHHGHHHHHFGCHFFFGBAEEEGH1EEEGF@2@FGEHHBGHHHHHHHHHGHFGEGGHFGHHEEGGEFHFC?EFFHFHHHGHGHGGFHHHHHGFFGHHH32FFG@@GFF>DFDFEGHFGFHFHHHGGF?<?>B1CCF->--AC/DHEGGHHHGEGHHCBC0C.GFFFGGEF9AAC?A-9ABBAABBD.B9/;BFF.9;:A/B.@.9.9:FFF?E.
@M03896:38:000000000-B4D98:1:1105:7983:12541 2:N:0:166
CCTGTTTGCTCCCCACGCTTTCGCGCCTCAACGTCAGTTACCGTCCAGTAAGCCGCCTTCGCCACTGGTGTTCCTCCTAATATCTACGCATTTCACCGCTACACTAGGAATTCCGCTTACCCCTCCGGCACTCAAGTATGACAGCTTCCCACGCAGTCCACAGGCTGAGCCCATGCCTTTCACATCACCCTTGCCACACCGCCTACGCTCCCTTTACTCCCAGTAATTCCTGCTCACCCTTCACCCCGTC
+
>AA>11B1BFFFFE1A1AACFG?0AEEAEBFGEGG//FG2FGEAEE?BA1D1BF/AEAEGFEG/EFB01BFEFGHHGGG1BF2BGDF/>/?>EGFHHCC@<EFGFBB0BDBCGD0??CGHHHHGGGC/A/>FG0?1?<111>11.<<FF0<0-<<<<<FGHBG..:.:.//../:C00:CF0F9BFB0/..///;00.;A--9:.-;;9BAE-B//:/9/9-9/////:;////;/;-9-/-/;/99--;
@M03896:38:000000000-B4D98:1:1105:3986:12543 2:N:0:166
CCTGTTTGCTCCCCACGCTTTCGCACCTCAGTGTCAGTATTAGTCCAGGTGGTCGCCTTCTCCACTGGAGTTCCTTCCTATATCTACGCATTTCACCGCTACACAGGAAATTCCACCACCCTCTACCATACTCTCGTCAGCCAGTTTTGAATGCAGTCCCCAGGTTGAGCCCGGGGATTTCACATCACACTTAACCAACCACCTACTCGCACTTTACGCCCAGTCATTCCAATTACCGCTTGCACCCTCTT
+
ABBAA5BCFBFFFEFF?EFGFFAEAEEHHG3DBDDFBFGFGHGHF5F3F332ABAAE1AG3BFBFA3B3ABBFGFHHH5DFDGHHHGE/B1EFF4F31EEEEGHHG/FB3DFGHFHH?/E/FF03G??2B?GF21?/?<<1@<0@12@<?FD1?<G<1???C/.<<0<1><C-----.;<C0C0;C00://<0<00<.C?EE::/90;.:---/;0;9;9@..://;/BB//;///9.9>...//9;9.;/
@M03896:38:000000000-B4D98:1:1105:12765:13033 2:N:0:166
CAGGGAGGAGTAAGTAAAACAGACTACAAAGATATCGTTACGCCGTGGGTGGGAGACATAACACATAAAAAAACCATCGACAACTCGATGGTCAGCCTATGCTACATAAAAAAAAATAAAAAACATATACACAAAACACAGAAATCTACACAAAGAATTAAGTATGACGAAGTAAGAGACTGAATATTGATAAGTAGTAACAGTAAGTAAAAAATAACAAGAATGTCAAATACTACATAATGCATACAGAA
+
>>111111111111B33331000B1101A1B011210B0A00///A//A///////A0@11111B1@@1B1///>/11/>////>1//02/<220B001B11>211BG11>1/<//011111-..11111111.0<...<./</000000/0..//:0000;0000:;..-.900000/909/00000000000;0000090000000000/9--/////--////9////9/;/////////////////
@M03896:38:000000000-B4D98:1:1105:22918:13494 2:N:0:166
CCTGTTCGCTCCCCACACTTTCGCGCCTCCGCGTCAGTTACAGACCAGAGCGCAGCTTTCGCCACCGGTGTTCCCCCCTATCTCTACGCCTTTCACCACTACCCCCGACATTCCTCTCTCCCCTTCTGCACTCCAGCTTGCCAGCTTCCAACGCAAACTCCGGTTCATCCACATCCTTCAACTTCAGACTTATCACACCACCTGCGCTCGCTCTACTCCCCCTTCATCCCTCCACCCCTCCTTACCTCC
+
>AA>1@3>>AAAGEGE0ABAAF000AA0B0AA/AABADDFDD1DBFG0B/0/A//>0@DBB?>EAF/>////BF1B>///<FFF2>B/>/0/1FFHF1?1BG00///////??F1FFFGHHG<00><1=>>1</<//00<.<00.000;CC/.:--:;000.--..00;9;B/0;:0000;;0;CC00;/09/;B/BFA-9A-/----------/////--9;-9////-/9:;-----;9-//;:/BA
@M03896:38:000000000-B4D98:1:1105:8285:13636 2:N:0:166
CCTGTTCGCTCCCCACGCTTTCGCTCCTCAGCGTCAGTGCCGGCCCAGAGACCTGCCTTCGCCATTGGTGTTCTTCCCGATATCTACACATTCCACCGTTACACCGGTAATTCCAGTCTCCCCTACCGCCCTCAAGCCCGCCCGTACCCGGCGCGGATCCACCGTTAAGCGATGGACTTTCCCACCGGACGCGCCGAACCGCCTACGAGCCCTTTCCGCCCAATACTTCCGCATAACGCTTCCACCCTAC
+
AAAAAFFADBABGGGEEEAAFFEEGHGHGFHGEEEAEGF5G??EEEAAA1BFFH2FGHFG1EEBEFB3@??EFGHHHFGE/E/FD4BFFBCGHHBGH?0??FFHH?</</BGHH2>>FGHGGDHEHH/A/>@GGF1>FC->CC-<<DGH;-:-;---;AB9FFD99A.99-:.9./;/99F/;BFD.--;-9;-9;-9@@FFFA:B...;9A.///;9.:B?9.//9/B/A.-.9;B.-:..9/;F9.:.
@M03896:38:000000000-B4D98:1:1105:6244:13791 2:N:0:166
CCTGTTTGCTCCCCACGCTTTCGCACCTGAGCGTCAGTCTTCGTCCAGGGGGCCGCCTTCGCCACCGGTATTCCTCCAGATCTCTACGCATTTCACCGCTACACCTGGAATTCTACCCCCCTCTACGAGACTCCACCTTGACAGTATCAGATGCAGTTCCCAGGTTGAGCCCGGGGATTTCACATCTGACTTAACAAACCGCCTGCGTGCGCTTTACGCCCACGAATTCCGATTAACACTTACCACCTGCG
+
>A>A>D3B1@FF111E1AA0ABAEC?EH0AGFE?/A/ABEBG/0///B0//AAE>EEEEFEE?E/F//>E/>2>DB>0BBDHBGFG1FE/?/DGBHHC///<1FHFHHCFGHHHGFGHECGGGFBGFCCECD0/</<<0D0<G0:;0CB;00;0;GC;GHC0:.;0;FB:BE??-;;BFFGFG9B////;/B/BFB/9-:------9-:--@-:-//9--9-------;9/B--;9/////////9:-/;-
@M03896:38:000000000-B4D98:1:1105:27772:14135 2:N:0:166
CCTGTTTTCTCCCCACACTCTCACGCCTCAGTGTCATTTACATTCCAGTTAGCCGCCTTCGCCTCCGGTTCTCCTCCTAATATCTACGCATTTAACCACTACACTAGTAATTCCCCTCACCCCTCCTTCACTCTAGCACGACAGTTCCAAAAGCAATCCCCCCAATCAGCCCCTGGCTTTCACTTCTTGCTACCCATGCCACCTAATCTCCCTCTCCCCACACTACATCCGTACCACCACACCACCCTCA
+
>1A111B1B1DDFE1E1AB1BB11A0B0B111BDDD2222DF22BB2D21A21B/AEE/B/B//AF/////1@F10>BGB@EGGGB1>>/?/2221F1?1>BBF1B12BF2>B11B0?0<BB>/?E0BB1FGF111B11/?>C/1@@2FDG/0?F0<<C1<<--.00>1<<ACA.../.<=0G00:0;00000;;0://00:;F9/00;;=/////9/./9;.////;;/.;9--//------99-;---
@M03896:38:000000000-B4D98:1:1105:16200:14157 2:N:0:166
CCTGTTTGCTCCCCACGCTTTCGCACCTGAGCGTCAGTCTTCGTCCAGGGGGCCGCCTTCGCCACCGGTATTCCTCCAGATCTCTACGCATTTCACCGCTACACCTGGAATTCTACCCCCCTCTACGAGACTCAAGCTTGCCAGTATCAGATGCAGTTCCCAGGTTGAGCCCGGGGATTTCACATCTGACTTAACAAACCGCCTGCGTGCGCTTTACGCCCAGTAATTCCGATTAACGCTTGCACCCTCCG
+
BBBBBFFFFFFFGGGEEFEFFGFFEGGHFHHHGGFGEHHHHHHHEEEHHGGGEEEFGGGHEGFGGHDE>EFHHHHHGFGHFGHHHHGGGEFGHHFHHGGFG@FHHHBC2FGHHHHHHHGGGGGHGGGC.CCHF0<<DGD/CGH0:;GGGC0CBFHHHFHHHHF.:9/CFGGGB?@9?AFGFFGGFFB/BFFFF/:B/AEEFFFFFFF;DFCD-.:FFEDBFFFBB/BFFFF.A.ABB.D?..9;BFDEFF.
@M03896:38:000000000-B4D98:1:1105:28819:14697 2:N:0:166
CCTGTTTGCTCCCCACGCTTTCGCACCTGAGCGTCAGTCTTCGTCCAGGGGGCCGCCTTCGCCACCGGTATTCCTCCAGATCTCTACGCATTTCACCGCTACACCTGCAATTCTACCCCCCTCTACGACACCCAACCTTGCCAGTATCAGATGCAGTTCCCAGCTCGAGCCCGAGGATTTCACATCTCACTTAACAAACCCCCTGCGAGCTCTTTACGCCCAGTACTTCCGACTAACGCTAGCACCCTCC
+
>AA1>BDC@FDFGFFGAAAAABAEEGG00A0B0EAEAGHH22/BEE/B0A//A>/>E?/B/BEAEH///>/FFHFGFFB>BFBF22B?</EABFFFH?<<B@1G???0?FD1FDGGHFFGC>>>DG...<ACCEA.</00;CG00::;;0:000;0::CB0C0.9/.;.9-A---;9BB/;9F///9////9:9;:/-;;--;--;9----///;/9A-@@B-///99/BA--9=//-9--;9//-;9A-
@M03896:38:000000000-B4D98:1:1105:7464:14778 2:N:0:166
AAATGAATAGTCAATATGCCCGAATACAAGAGGACCGCGGCAGCCCATAAACACAAAATCCAACTGGAACCTGCCAATGCTTCCATAGCAGCACACAAACCAAAAAACAGAGAAAACAACAAATAAACACTAATGTACAAATACAAAGTATCGCAAAGACACTACAACAAAAAAAAAATAACAGTACCAACTATCACAAAACACCAGATAACCAACGTGACATATCACTGCTCATGACATCTAGAATATCA
+
>1>111133133B333333B111000111100000000/////A/A/00A11B0/B0F11111100>011>000B11111BFG112211110000B/?0/>?////<//0000<100/////0111111<101111111<1111111<<@11....-0000/0///0/.....-----.00000000000.//;00000.....----//////------9///9////////////;/////////////
@M03896:38:000000000-B4D98:1:1105:6068:14853 2:N:0:166
CCTGTTTGATCCCCACGCTTTCGTGCCTCAGCGTCAGATGTAGCCCGGTAAGCTGCCTTCGCAATCGGGGTTCTGCGTTATATCTATGCATTTCACCGCTACACAACACATTCCGCCTACCTTATCTACTCTCACGAATAACAGTTTCACCGGCAATTTTACAGTTAAGCTGCAAACTTTCACCACTGACTTATTATCCCGCCTACACACCCTTTAAACCCAATAAATCCGGATAACGCTCCGATCCCCC
+
AAAABFFFFFFFGGFEAEEC2GEAFF4DFFFFEEEAE55FF5DEGH2FAE1BF5AFGGFF1EAB?GFAE/EFHDD4/?1?G4GGHH4GHEGFGHHHHGE/EE3G3/E?FGGHHGCDDB/BF11@FGBFG2FHGG1??AGC1FFD11?@D1>.-A@-<00=000<0D0<=GB0/GCH.CCCCGG::G/:</CCG0;C0;B/A@B..://09.;9/9F0;B/...9//;BF/.-;.9;F.-.;..-.99..;
@M03896:38:000000000-B4D98:1:1105:21790:15000 2:N:0:166
CCTGTTCGATACCCTCACTTTCGCGCTTCAGCGTCATTTGCGCTCCAGTTAGCTGCCTTCGCAATCGGAGTTCTTCTTGATATCTCAGCATTTCACCGCTACACCACGAATTCCACCCCCTTTGTGCGTACTCCAGGAAACCCGTTCGCGCTGCAGCTCAGATGTTCAGCATCTACATTTCACAACCCGCTTAATCTCCTGCCTACGCTCCCTTTCAACCCACTCCACCCTAATAACCCCCTTGCCTTCC
+
AAA1AFF>A@AD1E1AB111ABAAEEE0EDFGEEAA0DA2D/AAAEG1D122BFBFGGHG/E??EG?>B/?FFGBF211B@2EBG22BE1BFGGFGF/EE/EFGH/F///?/FF2B<B@CC0G1F<F?<ECC11110/0C?F//>0F.A-<@@FF///<0/0<0;000<:GBFB0CGF0CFF0;0C.:-;@A.;BC0;B0/;.BFGA-EBFA9/B/9/;--9;-/;/-;;---//9//-:-;--/9//;F
@M03896:38:000000000-B4D98:1:1105:18622:15158 2:N:0:166
CCCAGTTTGGGTCTTAGCTATTGTGTGTTCAGATATGTTAAAGCCACTTTCGTATTCTATTTTGTGTCAACTGGAGTTTTTTACACCTCAGATGAGTTTTAGCTTTATTGGGGAGGGGGTTATCTAAAACACTCTTTACGCCGGCTTCTATTGACTTGTGTTACTCTTATGACCGCTGCTGCTGGCACAACTTACCCTACCAACCCTTTTTTCAGCGTGTGATGTCTGAAACCATTACATATCAAGATATA
+
AAAAACFF3A1>B1BG3BB3E3AD3BFGCD33FFHGH2FFF21FBFB1ABGEF001D2A2AAF2F0FGBFHE0BG0FGAFFGEF2@F0BBB12BD1DFBGH0@B@GGFG11//>>//>E<E/1B2>D1B1/F1BBFFB><<>//>>>0DGFD<1>DDGFC<FGB1=000000=/-<--;:0<:0:;/;/G.;:CC;/;9..0:..../090-/000.9---///////////9-9//;/////////////
@M03896:38:000000000-B4D98:1:1105:8533:15276 2:N:0:166
CCTGTTTGCTCCCCACGCTTTCGCACCTGAGCGTCAGTTTTCGTCCAGGGGGCCGCCTTCGCCACCGGTATTCCTCCAGATCTCTACGCATTTCACCGCTACACCTGGAATTCTACCCCCCTCTACGAGACTCAAGCTTGCCAGTATCAGATGCAGTTCCCAGGTTGAGCCCGGGGATTTCACATCTGACTTAACAAACCGCCTGCGTGCGCTTTACGCCCAGTAACTCCGATTAACGCTTTCACCCACC
+
AAAAA5@CBBDFFEFFEEACCFEEEEG3EFFBEAEBEGGBEDAAEE13F10A>@ECE??BFEDEGF1/>EFHDFGFGBFG3??EGFBCE/?/2F?DH/</<>FFBFG0?F1CGHHFHAFCGDGHHF...<<<G<C0<C0/<C<<0;:;C0<0:::C0;CG0C0./99BBFB?-----9C0;0F/BBF9//9///;/9.;A?BBFFFB.9D---.99/..9;A.9///://.-.;./BDB?..9/;/9.::
@M03896:38:000000000-B4D98:1:1105:13546:15802 2:N:0:166
CCTGTTTGATCCCCACGCTTTCGTGCCTCAGCGTCAATGATGGATTAGTAAGCTACCTTCGCAATCGGTGTTCTGTGTAATATCTATGCATTTCACCGCTACACTCCACATTCCTCCTACCTCATCCATATTCAAACCCACCACTATCAATGGCTATCCTACCCTTACACGACAGAATTTCACCACTAACTTCTCCATCAACCTGCACACCCCTACACCACATATCTCCGGCTAACGAACGCATCCTCCG
+
>>AAA1DCFBBDGEFA1AA0ABA0ABF1GFFGEEAAEFF1221BDF1B2D2ABA1BF11GGAAAEH/AA/B/@G1F2FBDBG22F@G2DGFFHE22F/>/>>@>B00FF1B>1F21FGHFFDF1FF1B222BFBB21??//??/@F1@2G121@0@<0<1?GG01?111?/-><-0111<<11GGEF//<0=00<0<000::./=./;;CC.-:..:/9..9:0000;;.--9.9/99.-999A@F/BF-
@M03896:38:000000000-B4D98:1:1105:20186:15832 2:N:0:166
CAGTGAATAGTCGATCAGCCGAACTAACAGGGCGGGTGGCAGACAAGAACAATAACATATTAGTCAAAAAGATGGGAGTCTTAGAAGCCTTAAAAAAAGTATAAACAAACAAGTAACAAATAGAGAATGGTAGCCAACAGATAACAGTCATAGATCTGAAATCATAGGTGAGTGAAATCAATGAAACATATCATATAAACTATACAGATATCAACAACAAAAATTGATAAGAGTTGCTTAACATATTATAA
+
1>1>113331B3111A111100000111110000/////00//B0000000B1111B212222222211///111/0//01221121101111111/</1222?211/0/0/0?11111011111111111>11<10..00110000000=00000000000000000;00.;:0000000:00000/00;00000000000;00000000000/0......--/////////////////;/////////
@M03896:38:000000000-B4D98:1:1105:8083:15876 2:N:0:166
CCTGTTTGCTCCCCACGCTTTCGAGCCTCAGCGTCAGTTACAGACCAGAGAGCCGCTTTCGCCACCGGTGTTCCTCCATATATCTACGCATTTCACCGCTACACATGGAATTCCACTCTCCCCTTCTGCACTCAAGTTAACCACATTCCACAGCGCACTCTGGTTCAGCCACCGCCTTTAACTTCAGCCTTCTCTAACCGCCTGCGCTCGCCTTACGCCCAATAACTCCGGCTCACCCTCGTTACCGACA
+
AAAAAFF1DBFFAEGE1EE0FFA0BBEGG11BEEAAEHGGHF1BCG0BG/B/A0/AA/AF/EABAGB@///?BGFHC012BFBFFHGEE/>>GGHBFAEG?EBGG1<0FF<FGGHHHH<FCG/00F1@DDGFB0<@2@11<?1//1??F1110<--<>@/<<00<000=<<<..;;;E:00;:GHF:0;/009BBFFG9---.9.:-:C=---9//-A@@A--/;/FB9-9--;//-9;9-9--:B--9-
@M03896:38:000000000-B4D98:1:1105:23794:16655 2:N:0:166
CCTGTTTGCTCCCCACGCCTTCGTGCATGAGCGTCAGTGTTATCCCAGGAGCCTGCCTTCGCCATCGGCGTTCCTCCGCATATCTACGCATTTCACTGCTACACGCGGAATTCCACCTCCCTCTGACACACTCTAGCCCCCTACGTACAAATTCCGTTCCAACGTTAAGCCCTTTGATTTCACATCTTTCTTTCCGAACCACCTTCGCACGCTCTACGCCCATTAACTCCCATTAACCCTCTCACCCTCC
+
>1>AAFBFDFFFFFGG11000B000B022BBFE0AA/DAA22BDGH11/AA/BB0BBGGGFEEAAF////>>FH21>B/>/?FHGHF>E?>/B2>F21>BGGF0?E</<//<GFFGG0@FFHH011GB??AFG1F1<<<.--<0.<0..0000=0/00<C=C/:::/;0</::/000000;0CFFF00;B9;BFC..9--.9..0;.-9;-;--;//--9--/;;////;9B//////9---;/:-99-9
@M03896:38:000000000-B4D98:1:1105:6030:16701 2:N:0:166
CCTGTTTGCTACCCACACTTTCGAGCCTCACCGTCAGTTATCGTCCAGCAATCCGCCTACGCCACTGGTGCTCCTCCATATATCTACGCATTTCACCGCTACACATGGAATTCCACTCTCCCCTTCTGCACTCAAGTTAAACCGTTTCCCACGCGTACTAGGGTTAAGCCACAGCCTTTAACTTCAGACTCTTCTAACCGCCTGCGCTCGCTTTACGCCCAATAAATCCGGATAACGCCCCAGCCCCACG
+
AAAA>B3113DFGFBAEA1ABBACBEA0BFE0A00AEG2DGFABFF/B00BABGAFEC/B/A/AA@101B1@FG1B0B12222@GBGFGGGCBEEFB?///>>G1FD01BBCFGGHFHGGCFEFFHBGDDFGGBGF22@@FG0/<<@@F110/?/-<><1<0.0..0<0CF/C<.C<0C00;00;0;0;:000;000<C-;A.;F--99--...009-9-;-9/99/9/-9A-;//-;-----------9
@M03896:38:000000000-B4D98:1:1105:24350:16749 2:N:0:166
CCTGTTCGCTCCCCCAGCTTTCGCGCCTCAGCGTCGGTCTCGGCCCAGAGGGCCGCCTTCGCCACCGGTGTTCCACCCGATATCTGCGCATTCCACCGCTACACCGGGTGTTCCACCCTCCCCTACCGGACCCAAGCCGCGCCGGCTCCGGGGGCTTCGGGGCGTTGCACCCCCCGCCTCGACCCCCCGCCTGCCGTGCCGCCTACCCGCCCCCTGCGCCCACTCAAGCCTGCGACCCCCCCCACCCTAC
+
>AA>AFD1>AAAEEEA0BA1BB0AAEE0EF1E//A///BEFF/BEE//B///BE/EEEEG?E?/EG/>>>EEGF2<FE//<B/BGDG@GC/BFHHHH/>@CCHHH@-><<<.=DDHHGGHGEC<:;G::-@@;;..;:--------;;A-----;99;-----;----/;/-@-99@-----9@;A--999-;AF-9-9A=-9A-----9-;----;---9---/////;/-------9------9B-9;
@M03896:38:000000000-B4D98:1:1105:12590:16941 2:N:0:166
CCCCGGGTAGTTCGTCACCCTTGCAAATTCGGCTTTTTTCAGTCGCCTTTGGTAGTCTATTTGCATTACACTTACGTTTTTAACCACTCGTAGGCCGTATAATTTTATTAAAGCATGGATGCACTACAACACTACTTAAGCCCACTTCTCTTGACGTCACATACTCGTATGAACGCGACTGCTAGCACACACTCACACTCAGTACCTAGTTTAGCACTTTTAGGTGCTCTACATCTATCAACTCCTGCGTA
+
>>>1>11>11@3B1000A1000011111110000/0B1/0222B/////B1BA11ADDD2F2222D2B1F1111B/>0B///1B@B/10/0///1@/>/BB22>22BF22211111101B1B1111B111?/10B1121111///0@@>111<?1/<///1?1111.0.<<11>0.<---.;000/:0::;:///909///0000;000000000000/0;0/00000;;000//;:///////////---
@M03896:38:000000000-B4D98:1:1105:3947:17372 2:N:0:166
CCTGTTTGCTCCCCACGCTTTCGCACCTGAGCGTCAGTCTTCTTCCAGGGTGCCGCCTTCGCCACCGGTATTCCTCCAGCTCTCTCCGCATTTCACCGCTACACCTGGAATTCTACCCCCCTCTACGACACTCAAGCTTGCCACTATCATATCCAGTTCCCAGTCTTAGCCCGGAGATTTCACATCTGACTTAACAAACCGCCTGCGCGCGCTTTACCCCCAGTACTTCCGATTAACGCTTCCCTCCACT
+
AA?1AFF1BBDFFFGG1A00AB0B0EE00BFFEEEC/AFHGH21DF110/0/AB/AE/EF?EE/EG//>ECFHFGHFB101BEBF10EE/??FFFHH>>E@EEHHFCCGBGFGGGFFCCCCGGHHHA///<<C0<<D<D0<FD1<C0=B00<0==000=0DF0:00000CGG---;-/0CF0;9C;F000;090;90:.C-;---------;---/;/:-9--/9/;//9--9--/:9;A--/9/;;-9/
@M03896:38:000000000-B4D98:1:1105:27273:17725 2:N:0:166
CCTTTTTGCTCCCCCGCCTTTCGCGCCTCAGCGTCAGTGCCGGCCCAGAAAGCTGCCTTCGCCCTCGTTGTTCTTCCCGATATCTGCGCATTTCACCGCTACACCGGGAATTCCGCCTCCCCCTGCCGCATCCGAGGCTTCCCATTCGGTACCCTTCCGGGTGTTCAGCCCCCCGCTTCGCCCCCGCCCCCTCCATCCCAGCCTGCTCTCGCTCTAATCCCCTCCATCCCTGCCATCACTCACCACCTAC
+
AAA1>1D1@D@CFAEA0AA0BB0B0AE/BFFGEEEA/FF1BAAEEGAGF0@BBF@FGHFF/E>/>B>//0>>F2EGFGE/>/<F22F/<>?/BG>GG/>/B@1FF/<>//?C?D?ECCEG.>C<<<<-<-.<C..--;:;;:/00;;;.;.90;9/;;9--.-9.////;B-@-9@-99;----;-99-;-9---//--//-9-;9/9/9-:--A///99/;----//-;//--////////9-999;//
@M03896:38:000000000-B4D98:1:1105:16405:17759 2:N:0:166
CCTGTTTGCTCCCCACGCTTTCGCACCTGAGCGTCAGTCTTCGTCCATGGGGCCGCCTTCGCCACCGTCATTCCTCCAGATCTCTACGCCTTTCCCCGCTACACCTGGAATTCTACCCCCCTCTACGACACTCCAGCTCGCCAGTATCAGATACCGCTCCCAGTCTCCGCCCGGGGATTTCCCATCTGCCTTACCAAACCCCCTGCCTTCACTTTACGCCCCTCATCACCGATACACGCTCGCCCCCTAC
+
AAA?AFFCBFBFGGGEAE000B0B0EEF000B0BE//AAE2F/BBEC210//BE/EE??F/EAAEF/0//B@DFHFG0B1FG2G22B?>/BE1111FEE//>1BFC000B11F>2FFHECA/C01?<>.->FB0>1<</.<<<-<0;=00000;0.-::CA/0/0000.9C?------:9B/;/9BF;/;//;:BBB-;9-;@@AA-9/;/9/9/;B-------;///;;---9-/;-99-9@-?>9--;
@M03896:38:000000000-B4D98:1:1105:5259:18105 2:N:0:166
CCTGTTTGCTCCCCACGCTTTCGTGCATGAGCGTCAATCTTGACCCAGGGGGCTGCCTTCTCGATCGGTGTTCCTCCACTTCTCTACGCATTTCACCGCTACACTTGGAATTCTACCCCCCTCTCCCAGATTCCAGCCTTTCACTCTCCATCGCAATTCCAAGGTTGAGCCCCGGGCTTTCACGCCAGCCTTCCAAAACCCCCTGCGCACGCTCTACGCCCAGTACGTCCGACTCCCGCTTGTACCCTA
+
>1>1>DF1FFFFGA1E1AA0AFE00FGF21AB0BA/ADGGFFFFHEE/////AA/BFGDG1B/100////??FFBHECH1BDB@G2F/@/EABEG21/>/>>FG1B<11<BFG>FFGGGG/>B000?01/1<?11??FBH1>=1<1=1>1>1...C?<DD0=0.<0///</:.;--A@.9;C9....-;9C00;9009A.-;9@---;@@-@A--9BE;;---;//---9-----/-------9/;//-
@M03896:38:000000000-B4D98:1:1105:21918:18460 2:N:0:166
CCGATTCGCTCCCCACACTTTCGCGCCTCAGCGTCACCTGCTGTCCAAGAACCTGCCTTCGCCATCGGTGTTCCTCCTGGTATCTACCCATTCCACCGCTCCACCAGGAATTCCGGTTCTCTCTCCATAGGTCTACAGCGCCACTATCCAGTCCACTCCCGAAGTTGAGCTTCGCTCTTCAAAACCAACCTTAACGTCCCGCCTACCCTCCCTTGACGCCCACTGATGCCTTCTCACGCTTCCCCCCTCC
+
>>111>B1>>>AAAFGEA011B0B0AEEGFGCA/AAAFF0BB11AF2B1BBFG00BBFAC/EA/BF//B/B/BBFHG>101B2@GFF1B@>DF@FGH/>>/?FGHE<//BEGHF0/</?B2BD1FHG12<1@@@11@1?<>@//?0>FG1<<>><>1>FF.<--.<00/00CC-..:;C00<C0.:..;CFFG0;.;.:.-;-.99..0:-:-/-9/-------/////////////-----9--9--:-
@M03896:38:000000000-B4D98:1:1105:22786:18484 2:N:0:166
CCTGTTTGCTCCCCACGCTTTCGCACCTGAGCGTCAGTCGTCGTCCAGGGGGCCGCCTTCGCCACCGGTATTCCTCCAGATCTCTACGCATTTCACCGCTACACCTGGAATTCTACCCCCCTCTACGACACTCAAGCTTGCCACCATCAGATGCAGTTCCCAGCATGAGCCCGGCGATTTCACATCTGACTTAACTAACCGCCTGCGTGCTCTTATCTCCCAGTACTTCCGTTTCACGCTTGCACCATCC
+
AAA111D1B3BFEFFF1AA0A10EAEGF0ACFEBA/A2D/AA/AFEAB0/A/>>/>EECF/?>?EG>//>?BGFBGFBBBFBBFGBF?E/CCDFGGH/B/@BDGG0B001GGFGFDGEHGCCFHDGFA.AC0C//0<C0/:CG0..:;GHEB00C0;9;9FGF./0009FFF9----;;EBFFFBFF/9://9/;/;;BF=@@B---9---/;///9/::9-/99///;9-/9///:-;---9BBB-99-
@M03896:38:000000000-B4D98:1:1105:18883:19189 2:N:0:166
CTGATGAGTTTGTATCTGTTACTCAGAAGTTAATCGATGAATTTGCACAATTCTACAATGTGCTCCCCCAACTTGATATTAATAACACTATAGACCCCCGCCCCGCCCGATACGCAAAATGGTTTTTCGAGAACCAGACGACCGTTACCCCGTTTTGCCGCAATCTTGCCACTGCACTCCCTCTTACGCCTATTCCCCCTGACTCTACTTACCCCACCACCCACCCTACTACCCCTACCTCTACCAGCTT
+
1111AD31@B1313BF3ED3FFD11BB113DBFG300AAE1F222DDFG0B1DA2F1ABB22DDDFGGG/BE0A11DAA2D2D2FAFH10D2B2BG/>>/>EEE>>//>///>/////0B1<110??0//0?/@/0/0///>/<<>.>1>.<../..<=--;-.<C0:</0<:;00:0;;CBF;0009.-;.09;09/.99//;00//:/99BF9;:-9--9-------/9/-------/////9/9;//
@M03896:38:000000000-B4D98:1:1105:8107:19950 2:N:0:166
CCTGTTTGCTCCCCACACTTTCGCACCTGCGCGTCAGTCTTCGTCCAGGGGGCCGCCTTCGCCACCGGTATTCCTCCAGATCTCTACGCATTTCACCGCTACACCTGGTCTTCTACCCCCCTCTACGACCCTCCAGCTTTCCAGTCTCCTATTCTGTTCCCCGGTTCATCCCTGTGTTCTCCCATCTTACTTCACCCACCCCCTGCGTCCGCTTTTCGCCCTGTACCTCCGCTTATCGCTTTCTCCCTCC
+
A?A?ABD11DFFFGG11ABAFFEE?EEFB0AA0EE/AFD1AF/FEE/1B//////>EE/B/?E/EC///>/2BB21C<1111>F221/<B/C2F2BF/<B?CGHHG0011??G1FGFGHGCGGGFF.<.-</<.<//0:00C:<00;;00000<0;0<;00/---9.00;0A90900/0090//;BB//;BB////9-9--99>---9---9---//---9--:9//:;----;:/:---9-//9;/--;
@M03896:38:000000000-B4D98:1:1105:10852:20184 2:N:0:166
CCTGTTTGCTCCCCACGCTTTCGCACCTGAGCGTCAGTCTTCGTCCAGGGGGCCGCCTTCGCCACCGGTATTCCTCCAGATCTCTACGCATTTCACCGCTACACCTGGAATTCTACCCCCCTCTACGAGACTCAAGCTTGCCAGTATCAGATGCAGTTCCCAGGTTGAGCCCGGGGATTTCACATCTGACTTAACAAACCGCCTGCGTGCGCTTTACTCCCAGTAATTCCGATTAACGCTTGCACCCTCC
+
ABBBAFFFFFFFGGGGCEEFFGEEGGGHFGHGEEGGGHHHHHHHGGCHHFCGEEEEGGGG1FDEFHE>>EGHHHHHHBGGHGGHHHHGGEEFHHHHHFGGGCGHHHGFBFGHHHHHGHHGGGGHGFFD<<CGF0<<DGFCEHG0:CGG<C:CFFHHGGHHHHC::9/B/BFCA9AA-;BFFFFGFFF9/BFFF/;F/9AEFFFFFFA;DADD>AA/B/9;9;B/9//9BBBFD?.;B.=.9A./9BD.AD
@M03896:38:000000000-B4D98:1:1105:18706:20575 2:N:0:166
CCTGTTTGCTCCCCACGCTTTCGCACCTAAGCGTCCGTCTTCGTCCAGGCGCCCGCCTTCGCCACCATTCTTCCTCCAGCTCTCTACGCATTTCACCGCTACCCCTGTAATTCTACCCCCCTCTACGAGACTCAAGCTTGCCAGTCTCACATGCAGCTCCCAGGTTCACCCCGTGACTTTCACATCTTACTTAACAACCCGCCTGCTTTCTCTTTACGCCCCGCACTTCCTATCACCACCTGCACCCTCC
+
AAA1AFF1D3DFCC1E1AEAFG0BEEEG11BBAAE/AGFGCGABEE?10///AA/>EEEH/?>BEG/1122FFG11B0B0BFGFHFB>E?EEFHHHH/>//>0G/?/1BFDGGF2BGFHGGGGH1G///?CGF11<>>>0.>11<<B=D0<<0CF</<<<.:0.:00:0;;C-....9;;FFF0;C909=F00;;00.;9-9-99AB9/9/:9B//9--;9----9-/;///;/9::/---/9-:/;-9-
@M03896:38:000000000-B4D98:1:1105:9527:20710 2:N:0:166
CCTGTTTGATACCCACACCTTCGCAGTTGAGCGTCAATGCCGGCTTGGAAGACTACCTTCGCCTTCGTTATTCCTCCTGATCTCTGCGCATTCCACCGCTACACCAGGAATTCTGTCTTCCCCAACCGCATTCCCGATCTACAGTATCTCCCGCCGTACCCCAGTTAAGCTGACGCCTTCAACGAAAACCTTATAGATCCGCCTGCCTGCCCTTTACTCCTAGTAATTCCACACAACACTCGCAACCCCC
+
AA11AFF1@DDFGGGEE1EFBG0BAAEFGGHGEAE0EH21BE/A/A//AF0FGF1BFDFF/EE>BGE00/?BEHFHHBFDGGGHEHHGEGA>GF2BGEECEEFGHEGECFEGHG2FFB2GFHGHCFGGC/C/FF1//<<GFGD>1>1><FGG.>C@A<A.CC.=:;:C0<::0:..AFBFF0;CA..-;./0;00;00;B9AAEAFF//;;E9/:BB//9///9////;////---;-:/;-;--;A-;9
@M03896:38:000000000-B4D98:1:1105:14477:21189 2:N:0:166
CCTGTTTGCTCCCCACGCTTTCGCACCTGAGCGTCAGTCTTCGTCCAGGGGGCCGCCTTCGCCACCGGTATTCCTCCAGATCTCTACGCATTTCACCGCTACACCTGGAATTCTACCCCCCTCTACGAGACTCAAGCTTGCCAGTATCAGATGCAGTTCCCAGGTTGAGCCCGGGGATTTCACATCTGACTTACCAAACCGCCTGCGTGCGCTTTACGCCCAGTAATTCCGATTAACGCTTTCACCCTCC
+
ACCBBFFFFFFFGGGFEFEFFGEEEGGHGGHFEFGGEHHHGHHHGGCHHGGGEE>EEGGGEGGGGHE>EFGDHHGHH2FGHHGHHHHGGFGGHHHHHDGGGCFHHHGFBCGFHHFGHHHGGGGHHHF?.<CGF0<<DGF<CG=0;0C;:<0CGFEHGGHHGGH./9/;CFFE:A@-BAFGGFGGFFF/;BFFB/:;/9EECFFFEF-;AD-;;:.9F.A>BDE99/9BFFBD.A.BF.C?A.;/;BFFFF
@M03896:38:000000000-B4D98:1:1105:23304:21443 2:N:0:166
CCTGTTTGCTCCCCACGCTTTCGCACCTGAGCGTCATTCTTCGTCCAGGGCGCCACCTTCGCCACCGGTATTCCTCCAGATCTCTACGCATTTCACCGCTACACCTGGAATTCTACCCCCCTCTACGAGACTCCAGCTTGCCACTATCAACTGCCGTTCCCAGCTTGCGCCCGCCGATTTCACATCTCACTCACCAATCCGCCTGCGTGCGCTTCACGCCCACTAATTCCGATTAACGCTCTCACCCTCC
+
>A>1>1@B@DDF1EGA1A00AB0B0AEG0CAB0BEF02D22DABAE/A0B//AA/BFA@FBEAAEF/>///2BEEFH0B1EB2GFF1FE/EEFFFHH?EE?<1<F<B00BGBGFEGHHHGG/CHFH///<>GH1G1><10><=0/<===0/<<0/<.;;/C00.0::.--;@---;--.:;0CBBF009;//9/9;-/;9--;:--;A-A-;-9-;B;;-9---99B/9B/;-9-;B-;---;/:9A-A9
@M03896:38:000000000-B4D98:1:1105:17805:21879 2:N:0:166
CGTGTACGCGCAGGAAACACTGACGTTCTTACTGACGCAGAAGAAAACGTGCGTCAAAAATTACGTGCAGAAGGAGTGATGTAATGTCTAAAGGTAAAAAACGTTCTGGCGCTCGCCCTGGTCGTCCGCAGCCGTTGCGAGGTACTAAAGGCAAGCGTAAAGGCGCTCGTCTTTGGTATGTAGGTGGTCAACAATTTTAATTGCAGGGGCTTCGGCCCCTTACTTGAGGATCAATTATGTCTAATATTCAA
+
AAAAAFFAADDDEGGGG4AGGGGGEFFGGHGHHHHHDDEA0BGGFFGGGFEGFEFFDGFHFHGGFFGGFFGEGHFHHHEFHGHHFGHHFHGHDG?FFFFH?EEFFHG?EGFGGFCGGGGGEHHCCFGCCCAFHC<CDDCGDDAG;<;:<CCGF:C.;EGGGF0.:A?FA@CEE009:C;B9BB/;;..::BBBAFFFFBBFF9/F9F-:B=AF=D-A-;;;9;:B//:.:;/9//:/;;:B;/;////9/9
@M03896:38:000000000-B4D98:1:1105:27146:21974 2:N:0:166
CCTTTTTGCTCCCCACGCTTTCTTGCATCAGCGTCAATCTTGACCCATCAGTCTGCCTTCTCCATCGTTGTTCCTCCACATCTCTCCTCATTTCACTGCTACACGTGGAATTCTCCCCCCCTCTCCCATATTCAAACCTTGCAGTCTCCAACTCAATTCCCAGCTTCATCCTCCCGCTTTCACTTCATCCTTACAAAACCGCCTGCGCCCCCTTTACTCCCAGGCGTGCCTATACACACTTTCACACTAC
+
>1111B1>13BBAAAE1AA0AB331B1331BBBBE002DD22ABE0/0011DD11DBAGF1BBBFG/A/AFADA2DG0011B1F@EG101@B2B2F21BBFBBC/0//?1FGF22BBE/EEEBF0BBBBFF>B>>2@<@11@11@@@@@1FG0?FFDF?F?110?11=1>>110..>-.<D0D0=DD00<0=<:;G:.:.-::;..--=--;-90;C90/9/0..----9/////;9/9///9/99;//:
@M03896:38:000000000-B4D98:1:1105:8710:22031 2:N:0:166
CCTGTTCGATACCCGCGCTTTCGCGCTTCAGCGTCAGTTACGCTCCCGCCAGCTGCCTTCGCAATCGGAGTTCTTCGTGATATCTAAGCATTTCACCGCTACACCACGAATTCCGCCCCCTTTGTGCGTACTCAAGGAAACCAGTTCGCGCTGCAGTGCAGACGTTGAGCGTCTACATTTCACAACACGCTTAATCTCCGGCCTACGCTCCCTTTAAACCCACTAAATCCCGATAACGCCCTGACATTCCG
+
A1AAAFF?AF1>FFEE0AA0AB00AAA/EEFGFGFE/FFEEFEAEEF/A>//?F1FFFHHEEE/EG/?EEEBBBGHHGF0G2BFGB>2F<EDFG2>GEEGCGFFFHF///<?F10?<A/<>0?1>>FEGACGG110<./CCG.C0=DC@@?@CGHHH/CB;FAAEFE.BB@EEB.;BFFGGGGGBE-;-@BFABFF;9F-99@AFFF----;;99///;9A-9-:///:;/-:--A/-9-9---://:;B/
@M03896:38:000000000-B4D98:1:1105:4407:22179 2:N:0:166
CCTGTTTGCTCCCCACGCTTTTGCACCTCAGTGTCCGTCTTAGTCCAGGTGGTCGCCTTCGCCACTCGTGTTCCTGCCTATATCTACGCATTTCACCGCTACACAGTAAATTCCACCAACCTCTACCATACTCTAGTCAGTCAGTTTTGTATGCAGTTCCCAGGTTGATCCCGACGATTTCACATCCAACTTAACACACCAACTACGCGCGCTTTACGCCCACCACGTCCGCTTAACTCTTACACCCT
+
>>A1>@D1B3@CCG1E1A0AAFFFFGHFHFEGBD2100B0FGFAF21B011/AB/AEF?E//AAEF0B>/B0FF21B01FGHHHHFF/>?E/BB2@D/>//>1B10>BB>E2BB21B//<?G011BG1>FGFHBF>BD2@@FB122@200@@22>1?1@DG11/<<<01?<<..-<-<<<<00<=C/00C/0:00</.:.:.;/;:.9---;-..0;..99---9---9;----9//9:/9///:;:-
@M03896:38:000000000-B4D98:1:1105:24187:22429 2:N:0:166
CCTGTTCGCTCCCCATGCTTTCGCTCCTCAGCGTCAGTTACTACCCAGAGCCCTGCCTTCGCCATCGGTGTTCTTCCTGATCTCTCTGCCTTCCACCGCTACACCAGACATTCCAGTCTCCCCTGTAGTACTCAAGTCAGCCCGTATAGCCTGCACGTCCAGGGTTAAGCCCTACGATTTCTCAGACGACGTGACCAACCGCCTACGAGCTCTTTACGCCCACTTATTCCGTACACCGCTCTCCCACTACG
+
AAA1>1B1A1>A1AF11BB3AFAEAHGBGFCG?AE/ADAGGHFHFGFEFF0AF00AFEBF/EEEFH/A/>BEHHHHEFEFF1@FG111B1BDGHHHHF@EEE>BGAFF/BGFFGB1BBF1GFE0/<B2B>B>FBC1BB211@E@</@11?FD0A0F?FGCCH0.<><>FF<FBB.<<.<.D0000;:-::-A...0;.9.-@@:./...-9:9///:---;--;/9;9:B//-99//-----:/9-;-//-
@M03896:38:000000000-B4D98:1:1105:13580:22647 2:N:0:166
CATCACAGAATCAAACAGCAGAACAAATAACAAGTCCGGCAGCAAATAACCAATCTAACAACTATCTATACACCTTTGGACCCGTTTCATTCACTAAAAGACCACCCAATAAACTTCATACAACATCACACATGCACGCCCAAGTCATACAATATTATTTAGCTATCTAAATAGCTATATCTACTGTTACAAACGATCACAGATGAAAAAACCTATAATAGCATAACATACACTACGATACTCTCTA
+
1>11111111111111111111B000011A1110BA10000//0011111AA/101AD111/11211222121001110@1BE/?0012222212BF111/00B>///?011B1212222111B/011111/1111B//?////112221111122222222111@01111111?1<1111111111111111.....</00<00000<.-..//:000000000090000000//....-900000
@M03896:38:000000000-B4D98:1:1105:8323:22672 2:N:0:166
CCTGTTTGCTCCCCACGCTTTCGTGCCTCAGTGTCAGTTTCAGTCCAGTAAGCCGCCTTCGCCACTGATGTTCCTCCTAATATCTACGCATTTCACCGCTACACTAGGAATTCCGCTTACCTCTCCTGCACTCCAGTCTGACAGTTTCAACAGCAGTCCCAGAGTTAAGCCCTGGGTTTTCACTTCTGACTTGCCATACCACCTACGCACCCTTTACACCCAGTACTTCCGGATAACGCTTGCCCCCTAC
+
BBBBBBF4FFFFFGGEEEECFGGHAFGHGHHHHGFHHFAGHGHHHHFHGH5DGE0AEEEHHGGEGHHF5BFGHHHHGHHHHHHHGHHGCEEEHHGHHEE@CCGFFFHGEFHGHHFE<EEFHHHHHHFHHHHHHHHBBFD@>FG1@>GFFD1@0@GHHFEC?1//?@1<?FGGFF.>0<>>G0=GHGF=0<0=<=CGHGHBC:EE:C.ADCGG99FB90;/;A.99CFBFFA-;.9:;AB..:9/BEB?AF
@M03896:38:000000000-B4D98:1:1105:9806:22938 2:N:0:166
CCTGTTTGCTCCCCACGCTTTCGCACCTGAGCGTCAGTCTTCGTCCAGGGGGCCGCCTTCGCCACCGGTATTCCCCCAGATCTCTACGCATTTCACCGCTACACCTGGAATTCTACCCCCCTCTACGAGACTCAACCTTGCCCGTATCAGATGCAGTTCCCAGGTTGCGCCCGGGGATTTCACATCTCCCTTACCAACCCGCCTGCGCGCGCTTTCCGCCCAGCACTTCCGATTAACGCCTGCCCCCTCC
+
AAAAAFFFFFFFGGGE2AA2AFAEFGGHGHHHGEEDEHHHFHAGED1FH?0AE>>EEAEF1BA1EH1/>>FGFHFFE/??GFGFH4GFC?BDFGDHH<<C/<?FG0<?<F?FGD1?GHGDGGGCD=<C.<<DG0</<CD0:C0.:-.;<00C0CB0:;FFFB0.90/.;;C9-----9:/F/B9BFFB/BB;//B/:.;A-@=A.;9--9-@9.;/9...9:E.../;;9.;.9ABF.--.9;..;B=.A
@M03896:38:000000000-B4D98:1:1105:9790:22948 2:N:0:166
CCTGTTTGCTCCCCACGCTTTCGCACCTGAGCGTCAGTCTTCGTCCAGGGGGCCGCCTTCGCCACCGGTATTCCCCCAGATCTCTACGCATTTCACCGCTACACCTGGAATTCTACCCCCCTCTACGAGACTCCAGCTTCCCAGTCTCAGATGCAGTTCCCAGGTTCAGCCCGGGGCTTTCACATCTGACTTACCAAACCGCCTGCGTGCGCTTTCCCCCCAGTACTTCCGCTTAACGCCTGCCCCCTCC
+
ABBABFFFFFFFGGGG2EEFFG2EEGGHBGHGAEE2EHGGDGAGGF?FGE0EEE>EEFGHGE?EEHEEEEGFHHGHG/EFHFGFH4BFE?CDDF2FFAD/B@FGHCGA01?CGFDFGHHGGCGFBFF..<<DF/C<CCG0;GF0:0:<;00:00G:CCCFH0C./9000;/A-BA--;AFFFF9/BF/;;FFF//;BAE9--9...@99.-;99:/9/9.;-.9/;F/9F.9.9;BF?=-A::.;ABBF.
@M03896:38:000000000-B4D98:1:1105:24733:22968 2:N:0:166
CCTGTTTGCTCCCCACGCTCTCGTGCCTCAGTGTCAGTAGCAGTCCAGTACGTCGCCTTCGCCACTGGTGTTCCTCCTAATATCTACGCCTTTCACCACTACACTAGGCATTCCACTTACCTCTCCTGTACTCTAGCTAAACAGCTTCCAAAGCAGTTCCGGTGTTGTGCCCCGGCTTTTCCCTTCAGACTTTCCTTGCCACCTACGCACCCTTTACACCCAGTCACTCCAGATAACGCCTGCACCCTAC
+
>1AA1BF11BFC111E1EE0AB00BFH1FGFHFFF2GD2BB2GDFF11DD1/BFAEEF/B/B//BBBG1F>EFFHGFHD1FGEGHHFEC/FEDFFGH1/BBFEGH0>001EHFH2DFGGEFDFG0<1<B2BFGFG>FFG11BF00BB1112@0010@@D@BC//?/?0.11<<C---</D00000<000;;;0<0;:0/;C0CCFF.-.;-A.:;9CB0/;.9/9:00BB//09;99-;-9-9-9:--9A
@M03896:38:000000000-B4D98:1:1105:26837:23153 2:N:0:166
CCTTTTTGCTCCCCACACTTTCGAGCCTGAACTTCAGTTACTGTCCAGCAAGCCGCCTTCGCCACTCGTGTTCTTCCTAATATCTACGCATTTCACCGCTACACTAGGAATTCCCCTTACCTCTCCAGCACTCTAGCCATACAGCTTCCAAATCACTCCCGGGGCTGAGCCCCGATCTTTCACTCCCAACTTCCATCGCCGCCTGCGCTCCCTCTACACCCACCACATCCATATACCACATTCCCCCTAC
+
>AA11BB1B@1BAECF1AA1BB0A0BAA0BAB1D2BDGGGF22A1B2B0BF0AA/AEEEBAA//B10>0/?B2FGHDB21@2@FGHH/>E/EBFEGH/>ECE1F1010>11BBB1B0B1BB>F10G>1<0GEC1B1B@B1@C<@1111<1>11?D11?FG//---<...<CCA<-:-.:0:0;:CC./:;C000900.99-;;9..---;;A--;///;BA:A----;B9/;//////9-9///;FF>-;
@M03896:38:000000000-B4D98:1:1105:19300:23298 2:N:0:166
CATGTATGCTACCCACGCCTCCGATACTCAGTGTCCGGACTATGCCAGAATACTACCTTCGCCCTCGGTATTCCTCCAGCGCCCTACGCATTTCCCCGCTACACCTGGAATTCTACCTTCCTCTCACACACTCTAACTCCACAATATCAGATGCAGCTCCCAGTCTGAGCCCGGCTACTTCACATCTGACTTATCGATCCACCTCCGCTCACTTCATCATCACGAATTCCTATACACCCTAGCAACCTCTT
+
>11>1333BBBD11BA11110A0000ADBDB12DA1A/A//B121BB1BF11B2210BFG/A///>/?>?/2DD21B>@0>>/>/0B/>/AA22B>F/<>EE1F0B0<B111B2DDB11@01>1@@@@1<<0???1?1?1???/1=11>1<11F1110>>FG0<<0000</<---::/00<0<000;00;;9C0;.9.;.0;.....;;@.90;0;00/////---9-;;/;//9///;-9-9//;;//9/
@M03896:38:000000000-B4D98:1:1105:8691:23580 2:N:0:166
CCTGTTTGCTCCCCACGCTTTCGCACCTGAGCGTCCGTCTTCGTCCAGGGTGCCGCCTTCGCCACCGGTATTCCTCCCGATCTCTACGCATTTCACCGCTACACCTGGAATTCTACCCCCCTCTACGAGACTCCATCTTGCCAGTCTCAGATGCAGTTCCCATGTTTAGCCCGGGGATTTCACATCTGACTTAACAAACCGCCTGCGTTCGCTTCACCCCCAGTCATTCCGCGTACCGCATGCACCCCCCG
+
>1>1>@B1DFFFGGGE1AA0AF0AEEEG0G0F0BB/AGBECHAFEGAAF/B/BF/AE/>@>B/?B>///EEEGFGFH/E>/>C>DGE?E<EAGHHBF?EC/@GFGG0001?GDGEFG0H@CCCHHHE?.C<111F0=DD0=<D000=GG00=0<00:0;0;C0/0;000:::-9-=A.9FE0;B9;000;BFFCFFB-9-9-@B---;AAB@-A-/9/--9--9////:;/-;9--9-9-9B////---9;
@M03896:38:000000000-B4D98:1:1105:23509:23773 2:N:0:166
CCTGTTTGCTCCCCACACTTTCGAGCCTCAACGTCAGTTACCGTCCAGTAAGCCGCCTTCGCCACTCGTTTTCCTCCTAATATCTACGCATTTCACCGCTACACTAGGAATTCCGCTTACCTCTCCGGCACTCAAGACGGGCAGTTTCCAATGCATTCCCGGCGTTCAGCCCCACCCTTTCACATCATACTTGTCCATCCGCCTACTCTCCCCTTACACCCAGCAGATCCGGATCACGCTATCCCCCTCC
+
>AA111B1B3BFGGFE1AA11B0A0AAAF11A0FAFBAA2DF//BE/121D1AB//AEEG/BA>EF0/0/B>BGHGHFGD1FDGDFB>>?AE22GHH>/EE?1F1B10BFFFGH0??BAGCFGGHF?/<<>F<0?1??//<<-.0<F>>1><1FG0<=00.---:-.;0::CAC.;;ACB;;B00;000;0000;;;;9A..;.AF/;/:;F-;-;9/9:A---:-//;;---99-/-A--;/;BAB--9
@M03896:38:000000000-B4D98:1:1105:16237:24271 2:N:0:166
CCTGTTTGCTCCCCACGCTTTCGCACCTGAGCGTCAGTCTTCGTCCAGGGGGCCGCCTTCGCCACCGGTATTCCTCCAGATCTCTACGCATTTCACCGCTACACCTGGAATTCTACCCCCCTCTACGAGACTCAAGCTTGCCAGTATCAGATGCAGTTCCCAGGTTGAGCCCGGGGATTTCACATCTGACTTAACAAACCGCCTGCGTGCGCTTTACGCCCAGTAATTCCGATTAACGCTTGCACCCTCC
+
ABAABFFFFFFFGGFGEEEAFGEEDEGGFFHGEFEEEHHHGHDHEG1FHG0EEE>EGGGH1E?EEHE/>EFGHEDHGBGFHHHHDGHGGEFEHHHHHFFGCCFHGG2CCFGHGHHHGHHGGGGGFF.?.<EDC0<<DCD/CCG0:CGC;;0;0:0FCCGHFH0.;0;/:BF;A-99ADFFFBFGFFF/9BFB:9BFBFF;9;DDFF9;AAB>9..9BEBB=DE//B//;FF..ADFF.@.;9.;/BDEEF
@M03896:38:000000000-B4D98:1:1105:10851:24430 2:N:0:166
AGGCGTTTTATGATAATCCCAATGCTTTGCGTGACTATTTTCGTGATATTGGTCGTATGGTTCTTGCTGCCGAGGGTCGCAAGGCTAATGATTCACACGCCGACTGCTATCAGTATTTTTGTGTGCCTGAGTATGGTACAGCTAATGGCCGTCTTCATTTCCATGCGTTGCACTTTATGCGGACACTTCCTACAGGTAGCGTTGACCCTCATTTTGGTCGTCGTGTCCGCACTCGCCGCCAGTTAACTAG
+
>3>A>ADBBFFDFGGGGFGGAAFFGHHHHGEEAEFGHHHHHHCGG3BAHHHFHFAEHHBB5DDBDFFBBGFAA>0?EGEGGGGG?GGHHFBGHHHHGH/>?>EEE/FDGGHHGHFGGHHHCFGCGHHHDFGGHH@C<1<F?F1FFF?1?F-<>FFHGHHHHHFH</<.<<<<DDGHHF0;.-;=-.:9BFFGFC0/:0;;@DD@A909B..0;;;0-;F-99--.9./.-9--;.9@-;B--;:9;:;//
@M03896:38:000000000-B4D98:1:1105:12814:24563 2:N:0:166
CAGAGAATAGAAAATCGACCGAATGAACAGGAGGGCGGGTCGCCAATAAACATAAAATAAACGTGAAGATATATGAGGTAGAAGTAGAATTAAAAAAAAAAAAAAAAAAAAAGAAATAAATTAGAAAAAATAATAAGACAGAGTACAACAGAGTGACAGGTGAAATTATAGTAGAGGTACTATGGATTTGAAGGGATTAGAGACTGATCAGGAGATAGAAATAATGTCAACATAGATAGACTGTATTGAA
+
1>11111111113111111100A011111A000////AE>//////11B1B@11B1121111/0//>1111222221001112B122222111111/B///----<------.../00000000000/.--/////////-////9///--9///////-////////:///////-////////////////9---///9//-/////////--///9//9//;/////9///////9////9//////
@M03896:38:000000000-B4D98:1:1105:9333:24774 2:N:0:166
CCCAGTTTGGGTCTTAGCTATTGTGTGTTCAGATATGTTAAAGCCACTTTCGTAGTCTATTTTGTGTCAACTGGAGTTTTTTACACCTCAGGTGAGTTTTAGCTTTATTGGGGAGGGGGTGATCTAAAACACTCTTTACGCCGGCTTCTATTGACTTGGGTTACTCGTGTGACCGCGGCTGCTGGCACACACTTACCATACTCGATGAGTGTACATCCCGGTGGCCGCCCTATCACTACACTACACACT
+
AAA>ACFF3A1>BFDB3BF3BFDDGGGHGFGGHHGHFHG2BG1GGGHHHHFBB0/ADGFHHHGFGHFGFGHHF0BFHGFHGGHFD1BBFF10DBFFHGHF20FGGHFGHB1?//>E//EG//FGHGG1GFGGFHHHHHF/C@</>>>FG=FHD1=FF11.<EA0G=.<<<.0==-;--9-;;9;/;/;;;C.CFG9CC9CB0CC-////;////;///:-;;---9-;--9-//;/9/99-;/;9;B-/
@M03896:38:000000000-B4D98:1:1105:14763:25076 2:N:0:166
CCTGTTCGCTCCCCACGCTTTCGCGCCTCAGCGTCAGTTACAGACCAGAGAGTCGCCTTCGCCACTGGTGTTCCTCCACATCTCTACGCATTTCACCGCTACACGTGGAATTCCACTCTCCTCTTCTGCACTCAAGTTCCCCAGTTTCCAATGACCCTCCACGGTTGAGCCGTGGGCTTTCACATCAGACTTAAGAAACCGCCTGCGCGCGCTTTACGCCCACTAATTCCGGACAACGCTTGCCACCTAC
+
ABBAAFFABBBBGGGF2EEAFGEEAFGEGHHGEFEGGHGFGGGHHGBFHGCAFBAAEEEG1FDEEG3BBBBFGHHHH?GHHHFGHHHFGEGEHHHHH/EGFEHH<????BGFGHFGHHDGHHHHGHH2GBGFFCC1<?FHHHH<1<GFGFG<F1FGHFGD0F<-<<-//C<<.:;-CGCCGBGHHH00;CBB000;;CFF?BGGGF-A@B-@-:.9BADCBA.9//;/BF/9.;@.A@@.:.9;/:AA/9
@M03896:38:000000000-B4D98:1:1105:14775:25090 2:N:0:166
CCTGTTCGCTCCCCACGCTTTCGCGCCTCAGCGTCAGTTACAGACCAGAGAGTCGCCTTCGCCACTGGTGTTCCTCCACATCTCTACGCATTTCACCGCTACACGTGGAATTCCACTCTCCTCTTCTGCACTCAAGTTCCCCAGTTTCCAATGCCCCTCCCCGGTTGACCCGTGGGCTTTCACATCAGACTTAACAAACCGCCTGCGCGCGCTTTACGCCCACTAATTCCTCACAACCCTTGCCACCTCC
+
ABAABFFBBBAAGGCF2EAAAGEGAEGFFFHHFEEEDGFHAEB5FGFFGG21BB0AEEEFFED?EC323B?1BEEGF2FF@FFGFHHFG?AAGFGFGDEEECGH/BFFA2FGGG3BBF2FHHGFDGFFF222@0?1?1<<FGC/1?FF>D<=C1<<FFEG.<--<.-:0::;.A--.;9CC0;;FF000:C090099.:E-9DDG.9-9B@D-A.;BA.=BD.9/9//B9///://..9.9./:/;....
@M03896:38:000000000-B4D98:1:1105:11606:25304 2:N:0:166
CCTGTTTGCTCCCCACGCTTTCGCACCTGAGCGTCAGTCTTCGTCCAGGGGGCCGCCTTCGCCACCGGTATTCCTCCAGATCTCTACGCATTTCACCGCTACACCTGGAATTCTACCCCCCTCTACGAGACTCCAGCTTGCCAGTATCAGATGCAGTTCCCAGGTTGAGCCCGCGGATTTCACATCTGACTTAACAAACCGCCTGCGTGCGCTTTACGCCCCGTAATTCCGCTTAACTCCTGCACCCTCC
+
AAAAAFFFFFFFGGGGEEAAFGEEEGGHFFHFEFEGEHHHFHFHGGDFF?CFAFFEGGGGAEDEGH?/>EFHHFFGHE3GHGHFHHHFEEFGHHHHHDGCF@FGHGFFBGHHFHGGGHFDCAEGFF<<<CCGC/<<CGB/CGG0;0;;;;0CGFHFGHHFHHF.:99CFGGG-?9B-;ABFBBFFFF/;BFBB/BFFAEE@DFF.:::ADFFB.;/F..@;--.-:.:;F/.:../:/:/://9:BDEED
@M03896:38:000000000-B4D98:1:1105:11592:25320 2:N:0:166
CCTGTTTGCTCCCCACGCTTTCGCACCTGAGCGTCAGTCTTCGTCCAGGGGGCCGCCTTCGCCACCGGTATTCCTCCAGATCTCTACGCATTTCACCGCTACACCTGGAATTCTACCCCCCTCTACGAGACTCCAGCTTGCCAGTCTCAGATGCAGTTCCCAGGTTGAGCCCGGGGATTTCACCTCTGACTTAACAAACCGCCTGCGTGCGCTTTACGCCCAGCAATTCCGATTAACGCTTTCACCCTCC
+
ABAABFFFFFFFFEGAAEEFFGEEEGGHCFFFEFAF?GHH5GFGEEEGGD?EE>>EEGGG1ED?EF?//>EBGGHHFF3FGHGHFGHFEEFGHGFHHFDGGCGHGHFCB<GGGFDFGHHGGGGHGG.<.<DHG/<<<G0<<GH0C0;C0;0C0:00;;;GFG0./09/9FFA;--9-:BF9CF//;B//B/;/;:/B.AE@DFD??=DFFF@-..9B.AFF.A.9B/;BFB?.../;.;...;;BBF..A
@M03896:38:000000000-B4D98:1:1105:11616:25326 2:N:0:166
CCTGTTTGCTCCCCACGCTTTCGCACCTGAGCGTCAGTCTTCGTCCAGGGGGCCGCCTTCGCCACCGTTATTCCTCCAGATCTCTACGCATTTCACCGCTACACCTGGACTTCTACCCCCCTCTACGAGACTCCAGCTTGCCACTATCAGATGCAGTTCCCAGCTTGAGCCCGGGGATTTCACATCTGACTTACCACACCGCCTGCGTGCGCTTTACGCCCAGTAAGTCCGATTAACTCTTGCACCCTCC
+
>A>>>FFFFFFFGGGFEEEAFGEEEFGGBFBBAEE2AGHHDHEHGD1CGCF0A>>FEEEG1B?1?F>11???GG4FBB33FFDE44B/>//EDG4GF/CD/<BGGFFCF0?BGG2@FHHGFCFHFF...<><</</<CD/<C=0//:<000<000;<CCGGHF.0</C0CB;;-99;9C0CCBCFGG/9;9;B/9B/.A9@;ADF?-.9:999.;/B99@C.E/;///;B.99.A/9/;;/////;A9;D
@M03896:38:000000000-B4D98:1:1105:12713:25402 2:N:0:166
CCTGTTTGCTCCCCTCGCTTTCGCACCTGAGCGTCAGTCTTCGTCCAGGGGGCCGCCTTCGCCACCGGTATTCCTCCAGATCTCTACGCATTTCACCGCTACACCTGGAATTCTACCCCCCTCTACGACACTCCAGCTTGCCAGTCTCAGATGCAGTTCCCAGGTTGAGCCCGGCGATTTCACATCTGACTTAACAACCCGCCTGCTTCCCCTTTACGCCCCCTACTTCCAATTCACCCCTGCCCCCTCC
+
AAAA>FFFFFFFGGFEAAF4FGEEFGGHGHCBAEEEEHGHFHDHFF?B310AAE>EEGGH1EA?EH1/>EFHHGGHG?B3GGHHH4GFGE?/FFGHH/BCD@FGGCFA2<FCGE2?<GGGC@DG1=.>.-<0<<//<C0/<CC000;;:000;00C;:CGGG0.;0;//;B9-;---;A9B9FB/BB//;////;//.;:;-;..;/9/;.;../;B..9;---..;/99/9////9/9=9.;.;AD-.A
@M03896:38:000000000-B4D98:1:1105:12692:25403 2:N:0:166
CCTGTTTGCTCCCCACGCTTTCGCACCTGAGCGTCAGTCTTCGTCCAGGGGGCCGCCTTCGCCACCGGTATTCCTCCAGATCTCTACGCATTTCACCGCTACACCTGGAATTCTACCCCCCTCTACGAGACTCCAGCTTGCCAGTATCAGATGCAGTTCCCAGGTTGAGCCCGGGGATTTCACATCTGACTTAACAAACCGCCTGCGTGCGCTTTACGCCCAGTACTTCCGATCAACGCTTGCACCCTCC
+
AABABFFFFFFFGGCEEEEAFGEEGGGHHBEGEGGGGGHHCHHHGF1GH?0EEE>EGGGH1EAEEHE/EEGGHHHHHFFHHHGHHGHGFEAFHGGHHCGGC@?GHHCFCCGFGGGDGHHGGGGHFHF?..<<C/</<C0/<GGB0:;C;;0;GG0G;GGHCHH.:0/99FFE?9-@-:/CFBF9FFF/BFF9:BBF/.AFB=D?FF@.ADDF=.;BF..@@D.9B//;BF.AD-9/99;...;/;;.9;A
@M03896:38:000000000-B4D98:1:1105:17987:26184 2:N:0:166
CCTGTTTGCTCCCCACGCTTTCGTGCCTCAGTGTCAGTGCTGGTCCAGGTAGTCGCCTTCGCCCCTGGTGTTCCTCCCGATCTCTACGCATTTCACTCCTACACCGGGAATTCCACTACCCTCTACCGCACTCTCGCTCACCAGTCTCCAATGCAATTCCCAGGTTCAGCCCAGGGCTTTCACCTCACACTTCCCAACCCACCTACGCACGCTTCCCGCCCAGCCACTCCCACAACCGCATGCCACCTTC
+
>AA1>FFBDFDFCAEEAEECFGE0BAB1CGEGHBAF1DFGE11BDG1FFB11BD/AEEEFAFB/AFBB1BF>FHHHHFG/@EGHBGH/>?A?FFBFD1BFFGHHH///<>F1BF2GF0FC0<?0BGG/<>C>F11/?/?/??10<1>>FFGF1<1<><F1DF0./00<0<CC....CC.C::C0:;/.;;/C00;;/..:.EE.F/.:.;-;-9-/-;9@@AE----:/;--------;---:;/:A-/9
@M03896:38:000000000-B4D98:1:1105:9605:26219 2:N:0:166
CCTGTTTGCTCCCCACGCTTTCGCACCTGAGCGTCAGTCTTCGTCCAGGGGGCCGCCTTCGCCACCGGTATTCCTCCAGATCTCTACGCATTTCACCGCTACACCTGGAATTCTACCCCCCTCTACGAGACTCAAGCTTGCCAGTATCAGATGCAGTTCCCAGGTTGAGCCCGGGGATTTCACATCTGACTTAACAAACCGCCTGCGTGCGCTTTACGCCCAGTAATTCCGATTAACGCTTGCACCCTCCG
+
AAAAAFFFFFFFGGGG2EAAFGEEAEFHHGHFAFEGEHHHFHGHGF1GHG0EAE>EGGGG1EDEGHE/EEGFHHHHHGFHHGHHHHHGG<EEHHHHHGFGGCFHHHFCFGFHGHGFHHHGGGGHHHGD.CEFF0C<DH</CGF0C0CGHG<CFFHF;CCGGGH.:9//:CFE-:---;FFGFGGFFF/BBFBB/9B/;AAF;DFFFCDBF=BBA.BFAD@AA.;//BFFFBF.;.BFAC.9.9;;/DEFD.
@M03896:38:000000000-B4D98:1:1105:9628:26224 2:N:0:166
CCTGTTTGCTCCCCACGCTTTCGCACCTGAGCGTCAGTCTTCGTCCAGGGGGCCGCCTTCGCCACCGGTATTCCTCCAGATCTCTACGCATTTCACCGCTACACCTGGAATTCTACCCCCCTCTACGAGACTCCAGCTTGCCACTATCAGATGCAGTTCCCAGGTTGAGCCCGGGGATTTCACATCTCACTTACCAAACCGCCTGCGTGCGCTTTACGCCCAGTCATTCCACTTAACTCTTGCACCCTCC
+
>A>>AFF4DFFFGGGG?EEFFG?EEGGHGF2FFEAE2GGFFHGHGDACH10AAE0>EEEG1E1EEHE/>EFHHHHGFGFFGGHHHHHFFEEGHGGHH<BDGBDGGF?0<FGFFGHFHHHGGGGGHHFC.<CGF/<<<CF/<C=0:/<CC<0CCGGH:CGFGG0./0/9/0FC;9-:AA/;B0;BFFF/9;/B9/;//.A?-;@F.A-:AA-9;9.:BADCFDE9//:;BF//999/;/;/////;:AAEA
@M03896:38:000000000-B4D98:1:1105:16285:26529 2:N:0:166
CCTGTTCGCTCCCCATGCTTTCGCTCCTCAGCGTCAGTTCCAGCCCAGATACCTGCCTTCGCCATCGGTGTTCCTCCTGATATCTGCGCATTTCACCGCTACACCAGGAATTCCAGTCTCCCCTACTGCACTCTCGTCTGCCCCTACCCACCGCAGATCCGCCCCTAAGCCCCTGCCTTTCACTGCCCCCTCTACAAACCGCCTCCGCTCTCTTTACGCCCAATCATTCCGCACCACGCTCTCTCCCTCC
+
AAA>AFFADAAAGGGFAB13BF0BEGF1GFAFEEAEBF22DBDFFGHAA1DBGE1BGBGG/BA/BF/?//??DF2FGB1F12FFFBB/>/>>2FFFG>E/>>FGGHB?GGFFGHE>>BGG<FCGCHG1FFGBG11/??//FFG/F/FFF1AC>@<--1>F...-<<.<::;CA.:..;CCG0G00</..=9;/09;90CA-;;E.;;-99;B//;99-9;--9B99/;;F/-9-9A?-:-;-;/;9FB--
@M03896:38:000000000-B4D98:1:1105:17746:26671 2:N:0:166
TAAGGGGCCGAAGCCCCTGCAATTAAAATTGTTGACCACCTACATACCAAAGACGAGCGCCTATACGCTTGCCTTTAGTACCTCGCAACGGCTGCGGACGACCAGGGCGAGCGCCAGAACGATTTTTACCTTTAGACATTACATCACTCCTTCTGCACGTAATTTTTGACGCACGGTTTCATCTGCGTCAGTAAGAACGTCAGTGTTTCCTGCGCGTACACGCAAGGTAAACACGAACACATCAGCGGCTT
+
1AAA?CDDDD@AEEGGCGAGGF2FEGHHHHDDGHCAFFHF0FGFGFHHCF/ACGCE/EE/EE/BBG0B///?FDDHHG1BFFGGCECEEE>E>/?/<BCCCCGG0C/?CCCGGGGG-CCGC.<CAG0CGFCFB:C0CC00<0;;:CF0;CB9;0;00F.:9AAF;0;;.;AC@?=9-:-B/9/;/9-:9-:/;B:B/--99A-;//;;/;//;-;--9;-;;-9-;A/:B9;/9-;-99--;;;9/--9--
@M03896:38:000000000-B4D98:1:1105:17304:28148 2:N:0:166
CCTGTTTGCTCCCCACGCTTTCGCACCTGAGCGTCAGTCTTCGTCCAGGGGGCCGCCTTCGCCACCGGTATTCCTCCAGATCTCTACGCATTTCACCGCTACACCTGGAATTCTACCCCCCTCTACGAGACTCAAGCTTGCCAGCATCAGATGCAGTTCCCAGGTTGAGCCCGGGGATTTCACATCTGACTTAACAAACCGCCTGCGTGCGCTTTACGCCCAGTCATTCCGATTAACGCTTGCACCCTCC
+
AAA>3FFFFFFFGGBE2AEA2F2EEFEGFGHEEEEEEFHHHHGHEFEFHD0EEFEFEGEFCEEEFH?/>EAGHHHHFF?GGHHHFHHGGAEEFGBFGAB@CCFGHHBF2CBHGFGHGHHGGGGFFF.<.<CG<<GDGH0<CGG0.;C;C;CCCCFGCC;GGH0:99/9BFGGDB--BDFGGGBFFFF//BBFBB;:B.AFFA-9AA-.:A@@@;9FF.9@BF.//B;BBB/..;;/B.B....;9B99;A
@M03896:38:000000000-B4D98:1:1105:17306:28168 2:N:0:166
CCTGTTTGCTCCCCACGCTTTCGCACCTGAGCGTCAGTCTTCGTCCAGGGGGCCGCCTTCGCCACCGGTATTCCTCCAGATCTCTACGCATTTCACCGCTACACCTGGAATTCTACCCCCCTCTACGAGACTCAAGCTTGCCAGCATCAGATGCAGTTCCCAGGTTGAGCCCGGGGATTTCACATCTGACTTAACAAACCGCCTGCGTGCGCTTTACGCCCAGTACTTCCGATTAACGCTTGCACCCTCC
+
ABAABFFFFFFFGGFGEEEEFGEGGGGHGHGHGGGGGHHHHHHHGGGHHG0FEEEGGGGG1EBEFHF/EEGHGHHHHFGHHHGHHFHGGEEGHHHHHGGGGCEHHHGFBFGHGGHFHHHGGGGHHHG.>CEGCCCGGHGCHHHF.;<CCGCGFFFGCHGHHHH.;0;BFFGFGD@-CDFFGFFEFFFFBBFFFFBB/FEEFFFDFFC.DDDF@AEBFEDFFFF/:9BFFFD.;AD9F.;.;9.BFFDFFF
@M03896:38:000000000-B4D98:1:1105:14492:28992 2:N:0:166
CCTTTTTTCTCCCCACGCTTTCGTTCATGCGCGTCAGTCGCATCCCAGGGCCCTGCCTTCGCCATTGGTGTTCTTCCAACTATCTACGCATTTCACTGCTACACTTGTAATTCCACCCCCCTCTGATGAACTCTAGTCCTGCAGTCACACATGCCATTCCCAGGTTGAGCCCGGGGATTTCACATCATTCTTACATAACCGCCTGCGCACGCTTCACCTCCAGTACTTCCAATTACCGCTTGCACCCTAC
+
AAA1AFF11BB1FEFE0AA0FA0B0B1B210B//AEE2D/AAEEFHHEB///>B0GGFHF/BB/B111B/BEGHHFHBF1BFGGBBF/>??EFHFHD1B11BBF1B11B>GFF1B1<C?C@/?011111FG1?<11@??1<??<<><>11<F<F<<==GDG00.<<</<<<<@---:9/0;0CBFG0009;0;F00;9BB9--.9.---;-9---/;//99-B:B/;FFF/://9//-;99-;/9/9E9A
@M03896:38:000000000-B4D98:1:1105:14840:29030 2:N:0:166
CCTGTTTTCTCCCCACGCTTTCGAGCCTCAACGTCAGTCATCGTCCAGCAAGCCGCCTTCGCCACTGGCGTTCCTCCTAATATCTACGCATTTCACCGCTCCACTAGGAATTCCACTTCCCTCTCCGCCACTCTAGCTCACCAGTTCCAAATGCAGTCCCGGGGTTGAGCCCCGGCCTTTCCCATCTCCCTTCCCGTCCCGCCTACGCTCCCCTTCCCCCCAGTCATTCCGGATCACGCTTGCCCCCTAC
+
AAA1>DF13D@BGAAEAAA0AF00AAAGG11BBGGCEGD1AFBGCE/BFFBBFF/AEEGG/EA/EGB0//?/B>2BCC1@G22B22B/>/EE2G2FG/EE/?1B>FCG11B<BF2<><1B0BB00@//?/C1<11111??1?10?1<><11>1111<<<<<-<-<--//::CA@:--./9;0900:000:/0/99.9.99--9--B-;-ABE----;-999--9;9/99//9----/-9--;99;E---9
@M03896:38:000000000-B4D98:1:1106:11675:2154 2:N:0:166
CCTGTTTGCTCCCCACGCTTTCGCACCTGAGCGTCAGTCTTCGTCCAGGGGGCCGCCTTCGCCACCGGTCTTCCTCCAGATCTCTACGCATTTCACCGCTACACCTGGAATTCTACCCCCCTCTACGAGACTCAAGCTTGCCACTATCAGATGCCGTTCCCACGTTGAGCCCGGGGATTTCACATCTGACTTAACAACCCGCCTGCGTGCGCTTTACGCCCAGTACTTCCGATTAACGCTTGCACCCCCCG
+
>>>>>DBCFDDFGGGEAEEFEE2EFGGFHHHHFGF??DDGFHFGEE1FCAEEEE>EEEEE1EA1EG1/>/?FFHHHFGFGGGHHHFGFGEEGFHGDH/BD@@?FGCFF2<FGDD?<GHGGCGG01FF...<D<0/0<<B/<CC0:/0C0:0;0C0:.:GFGF.-99..:C/99A--@.9FFFF/BFF//BFB9B999.;9ABDDEF-9;.--99A//;9-@..99/;BB9..9..;B.-...9/9;.-;9-
@M03896:38:000000000-B4D98:1:1106:11686:2168 2:N:0:166
CCTGTTTGCTCCCCACGCTTTCGCACCTGAGCGTCAGTCTTCGTCCAGGGGGCCGCCTTCGCCACCGGTATTCCTCCAGATCTCTACGCATTTCACCGCTACACCTGGAATTCTACCCCCCTCTACGAGACTCAAGCTTGCCAGTATCAGATGCAGTTCCCAGGTTGAGCCCGGGGATTTCACATCTCACTTACCAAACCGCCTGCGTGCGCTTTACGCCCAGTACTTCCGCTTAACGCTTGCACCCTCC
+
>A>>>FFFFFFFGGGGEEAFFGEEEGGFFGFFEEEEEHGHGHGHFE?F3A00AE0EFEEGCEDEFHE>E/FGGHHHHFGBHFGHHHHGGEEEHG?GHCCDC@DGHHFA2<FGGGHFHHHGFDDFGGFA<AEHF</<<CD/<GD00;:CGC0C0:CG:CCGHH0.:0=//;FF:9-9-99BCCF0FFF/;BFFF/BB/.AADFFFEF;;?D;@9.;9B.ADFF?9///BBFA.9..;B.;;.::/;BFEFF
@M03896:38:000000000-B4D98:1:1106:16407:2699 2:N:0:166
CCTGTTTGATACCCGCACCTTCGTGCCTCAGCGTCAGTTGTAGCCTGGTGCGCTGCCTACGCAATTGGAGTTCTTCGTAATATCTAAGCATTTCACCGCTACACTACGAATTCCACGCACCTCGTCTACACTCAAGGGACACAGTTTCAACGGCAATTTTACGGTTGAGCCGCAAACTTTCACCGCTGACTTGTATCCCCGCCTACGCACCCTTTAAACCCAATAAATCCGGATAACGCCCGCATCCACCG
+
AAAA35DFFB@FGFEE?AABFGDEEFFFHAFGGGGGDGH5D5DFG52ABBB0FE0?GGBFEEDEEGFHFFF?GHBGHGF?FFFDGFHHG@FGGHHDFG?@@EHGHHH?EF/?FFGHEFGGGGFGGGAHHGH2<<@22/?/FGGC1@G<D?FA-CC@G1<DFHE.CA-/CGF@;;@@.0<C00C0.:9-.9009000;09A9@DD?B?-.-9AE9FBB9BF.:..9B;/BB.-9.;/;99-9@B;.@//;..
@M03896:38:000000000-B4D98:1:1106:11306:3220 2:N:0:166
CCTGTTTGCTCCCCACGCTTTCGCACCTGAGCGTCAGTCTTCGTCCAGGGGGCCGCCTTCGCCACCGGTATTCCTCCAGATCTCTACGCATTTCACCGCTACACCTGGAATTCTACCCCCCTCTACGAGACTCAAGCTTGCCAGTATCAGATGCAGTTCCCAGCTTGAGCCCGGGGATTTCACATCTGACTTAACAAACCGCCTGCGTGCGCTTTACGCCCAGCAATTCCGCTTACCCCTTGCCCCCTCC
+
ABBAAFFFFFFFGGGGEEEFFGEEEGGGG3GGFGAEEFGHHHGHGE?FFF?EEE>EFGGHEGGEGHG?>EFGHHHHHFHFGGHHHHHFCEFFHHFHHFDG?@FGHHFC2CGHGFGFFFHGGGGHFFF..AEHCCF0<C</<GH0;;;;G:CGFF0CCCCGCC:.0:/;:B/999--?9/FC;F9FB//;BB/999B/.;EDDADEFA99DDB-.9FBEBAFF....;BFFB.9../9/;..B9/9;@ADA
@M03896:38:000000000-B4D98:1:1106:11298:3236 2:N:0:166
CCTGTTTGCTCCCCACGCTTTCGCACCTGAGCGTCAGTCTTCGTCCAGGGGGCCGCCTTCGCCACCGGTATTCCTCCAGATCTCTACGCATTTCACCGCTACACCTGGAATTCTACCCCCCTCTACGAGACTCAAGCTTGCCAGTATCAGATGCAGTTCCCAGGTTGAGCCCGGGGATTTCACATCTGACTTAACAAACCGCCTGCGTGCGCTTTACGCCCAGTAATTCCGATTAACGCTTGCACCCTCC
+
BBBBBFFFFFFFGGFEAAAFFGEEFGGHFGHGFGEEEHFGGHHHGDFGHG?EEE@EGGGGFEDGGHEE>EFHHHHHHFHHHFGHEFHFFFEGBGHHHBBG@CGHHHFFECGHHFFFGHHGGGGHGHFEAEDHBCG<DGF/CGF0:C0;C0CC00CG;GGHHH0./99BFFGGAG?BGGFGFEGBFFF/9FFFFBBFFFFFDFFFFFA99ABB99.9B..@DD.9;/;9BFBAA.9;9.;..:;/;BFFFF
@M03896:38:000000000-B4D98:1:1106:17864:3288 2:N:0:166
CCTGTTCGCTCCCCCAGCTTTCGCGCCTCAGCGTCGGTCTCGGCCCAGAGCACCACCTTCGCCACCGGTGTTCCACCCGATCTCTGCGCCTTACACCGCTCCACCGGGTCTTCCACCCTCCCCTACCGGCCCCAAGCCGCCGCGCTTCCGCGTCCTTCGCGGGCGTGAGCCCCCCGCTTCGCCCCCCCCCCTGCCCGCCCACCTACGCGCGCTTTACGCCCCCTCAATCCGGGTCACTCTCCCACCCTCC
+
AAAAAFBA1AAA1E100BB1BG0BAEE?EHG1EEE/AEE/D0/AEE//B/01BB0BEGFHGEEEEHCE/>EEFE2BB?EE?/BBG1B<EEAC1B1BG/>//?1?0?/>//<??G<FGCGG..><.<<-<-=@CA..;C-----;--99CC.---;-/;--9-------9;;-A=@-;;----99;;9--9;--;:---9--9;-/9-;---;;--99---;@----//;:---:;9;;9///9-;;;--:
@M03896:38:000000000-B4D98:1:1106:15569:3582 2:N:0:166
CCTGTACGATCCCCACGCTTTCGTGCCTCAGCGTCAATAGAACCATAGTAAACTGCCTTCGCAATCGGTGATCTGAGACCTATCTACGCATTTCACCGCTACTTGTCTCATTCCGCCTACCTCTCGTCCATTCCATCCCATCAGTATCACGGGCACTTCGATCATTGACCTCCCTGCTCTCACCCATGACTTAACACACCGCCTACTCACCCCATCACCCCCATAACTCCGGCTAACGCATACATCCTCC
+
AA11>3B1>1>A1F1A1A000B00ABAAFF110BAE/221111BA1AAAD22D21BAF1B/B///B//>//2B@1DD1B/111@121/>/?/@22B@/>/>E1111B2B2B>BBB?<?/FA1FD0<//?C2BB222@@?@1011@F2@21?//><.01<<.10.1=1>1<=0<</<</0=<0=<C://0/:0;;;;/.::999..;000:;.-.//;0/;----99/:9B---9-//-9---/;/:/9BB
@M03896:38:000000000-B4D98:1:1106:11213:3813 2:N:0:166
CCTGTTTGATCCCCACGCTTTCGTGCATCAGCGTCAGTCATGGCTTTGGCGGCCACCTTCGCAATCGGGGTTCTGCGGGATATCTAAGCCTTTCACCACTACACCACGCATTCCCCCTGCCTCAACAAAACTCAAACCCCCCACATCCAACAGCCATTCTTACCTTGACCCACAGACTTTCACCCCTCACTTCAAAGACCGACTACCCACCCCACAACTCCAACACCACCCTACTACCCACGAGCCCCTC
+
AAA11@D1D3DF1FCE1AAAAF0BEFHFHGHGEEAEC2AA21BB0A010A//A//BB0BG/BA/?F//>/>E>111//>//02B22B2<1BFG12D11<1<<C0FGG/?B/?>F1@<//F<<?CCB1.0>0111F1><<CGG?..00;;0;::;C:0000000/0;00009.9../C9;090;F.99.9.0;09/9//;-9----/-9/-;9---99-/;;///----;;----/:/--/:--------9
@M03896:38:000000000-B4D98:1:1106:20659:4003 2:N:0:166
CCTGTTTGCTCCCCACGCTTTCGCACCTGAGCGTCAGTCTTCGTCCAGGGGGCCGCCTTCGCCACCGGTATTCCTCCAGATCTCTACGCATTTCACCGCTACACCTGGAATTCTACCCCCCTCTACGAGACTCAAGCTTGCCAGTATCAGATGCAGTTCCCAGGTTGAGCCCGGGGATTTCACATCTGACTTAACAAACCGCCTGCGTGCGCTTTACGCCCAGTAATTCCGATTAACGCTTGCACCCTCC
+
ABBABFFFFFFFGGFGEEEFGGEEFGGHCGHHEGEGEHGFHHGHGEEGGD0EEEEEGGGGAEDEGHE>EFGFHHHHG?FFGHHHHHHFFEFGHHHHHDDGG@FHHHHGHGGGGHHHHHHGGCDGGHG..AEHF0C<DGD<CGD000;CGFCCGHHG0CGGHHG.:;9/CFFGA?--AAFGFFF0FFF9BFF/F99;;AEFFFFFFFFDDDB=-;.;BAA@@;E9BB9BFFF?.9AF:.99...9;BDFEA
@M03896:38:000000000-B4D98:1:1106:11610:4194 2:N:0:166
CCCAGTTTGGGTCTTAACTATTGTGTGTTCAGATATTTTAACGCCACTTTCGTAGTCTATTTTGTGTCACCTGGAGTTTTTTACAACTCAGGTGAGTTATATCTTTATTGGGGAGGGGGTGATCTAAAACACTCTTTACGCCGTCTTCTATTGACTTTGGTTCATCGTGTGACCGCGGCGGCTGGTCCTCAATTACCATAATCGTCGATTACAAATCTCGGATGTCAGCGAATACTCTAACTCAAAGACTA
+
AAAA1B1B3>1>A1133BB1331DB00B03D3A31332DAF1BAE0A1EB1/AFB/DFHEH2G200FFB111BACCA0DDFECHFFHGF@10B1G0@@2B@2BFB2GGF1BGC/////EC/?2B>1F11FFAHFDBGD1//><//?/<F<<1111><1<<..1<=G/<.<<=00--:--9-9---//:/999B////;/F/9/---9--/-////;;FBA;---/////-----///////;9/;/9/;//
@M03896:38:000000000-B4D98:1:1106:16003:4405 2:N:0:166
GCTGAGGGGTTGACCAAGCGAAGCGCGGTAGGTTTTCTGCTTAGGAGTTTAATCATGTTTCAGACTTTTATTTCTCGCCATAATTCAAACTTTTTTTCTGATAAGCTGGTTCTCACTTCTGTTACTCCAGCTTCTTCGGCACCTGTTTTACAGACACCTAAAGCTACATCGTCAACGTTATATTTTGATAGTTTGACGGTTAATGCTGGTAATGATGGTTTTCTTCATTGCATTCAGATAGATACAT
+
3>33>433>AD?BFGFEAFE?22AAE2AA2AF5F5B5FGD5BAB3F3FGG5AFDDA5@@5GGD5FGGHB5GHGHHHEFEEFHH4BBFFDFFGFF3EEFEBGHHH3BFCBFFGFGFHHHHFBFGBFBFFFFFFFGGBF//BCGGG0???GFGF1<<CGGFGB11>DGGDGHD<<C.D<.</C0<0CC0.<0CCFHFBC.-99.0;CFG;B900;90;9C00;.;;;;;B0090;;0C00///9//9F/
@M03896:38:000000000-B4D98:1:1106:22065:4617 2:N:0:166
CAAAAAATAAAAAAAAAGCCAAACTAACAGCGCCGCTCCGAGGAAACAAACAGAAAATATGCGACAATATAGAGATAGACTCAGTGTGAATCATAAAAAGAAAATACAGAAAAACAAATAACGAAAATATAGAAACGTGAGATAGAAAAACATATAAAATCACAAACTAACGAATGAACAAAGAGCGATTACTAACACAGCAACGAATGTCAAAACACAAATAACACGACAGATCGCACACACGAACAGAA
+
111111111111100000AB000/1111110/A/A/////////0000?0?00>11>11B2B/////11222B1111111111<B2B112>1122B111//<0011111111?0///01111/////11111111<.0...1111=00/...000=00<0/0/00.:000/..../0000/.9///--...00;0///...//.-.--/////:/;-----//////-----;//-9---9-------///
@M03896:38:000000000-B4D98:1:1106:13195:4705 2:N:0:166
CCTGTTTGATACCCACACTTTCGAGCATCAGCGTCAGTTACAGTCCAGCAAGCTGCCTTCGCAATCGGAGTTCTTCGTGATATCTAAGCATTTCACCGCTACACCACGAATTCCGCCTGCCTCTACTGTACTCAAGACACCCAGTATCACCTGCAATTTTACGGTTGACCCGCAAACTTTCACAACTCACTTAAGCGTCCGCCTACGCTCCCTTTAAACCCAACACATCCTGCTAACGCTCGCATCCTAC
+
>A>1>@FBBB@D11EEGAF1BB000BADGGGAA0AEA22FG11DFGFGGF00AB1AF11B/BA/AF//A/BFFFGGGFFHBGHBDB1FFG12BF2GHEEEE@FBF/F/>/>CGB0?/EFE<GBGGHGFD2FGE1<1BBFGFGCC1@2@D2??0?0G11<F1G/A<<-<11><<<-<<D<DGGG<<EH00CG0G000-:;@??E..9.-.;C./0990;B/;E.---9;BF/F///9:-9-;9-9-;B//;
@M03896:38:000000000-B4D98:1:1106:9473:4876 2:N:0:166
CCTGTTTGCTCCCCACGCTTTCGCACCTGAGCGTCAGTCTTCGTCCAGGGGGCCGCCTTCGCCACCGGTATTCCTCCAGATCTCTACGCATTTCACCGCTACACCTGGAATTCTACCCCCCTCTACGAGACTCCAGCTTGCCAGTATCAGATGCAGTTCCCACGTTGAGCCCGGGGATTTCACATCTGACTTAACAAACCGCCTGCGTGCGCTTTACGCCCAGTAATTCCGATTAACGCTTGCACCCTCC
+
ABBABFFFFFFFGGFGEFFEFGEEFGGHGHHHEEEGFHGHHGHHGFD3GFGFEE@EGGGH1EEEGHEE>EFGHGHHGGFBHHHHHHGFFEEGFGFGHCCCCCGHHCB<FCGHGFHFHHHGGGGHHHGG.CCGF/<<<<D<<GD:0;C;C:;CFEGC;CGHHG.:....FFGGAD??9CFGFFFFFFF/;BBBFBBBFFEFAA=DFFD.DD@@-.:9B.99@D.///;9BFB.9..9;9B...9/;BDFFF
@M03896:38:000000000-B4D98:1:1106:15452:5190 2:N:0:166
CACCCTCGCTTTCCTGCGCCTGTTGAGTTTATTGCTGCCGTCATTGCTTATTATGTTCATCCCGTCAACATTCAAACGGCCTGTCTCATCATGGAAGGCGCTGAATTTACGGAAAACATTATTAATGGCGTCGAGCGTCCGGTTAAAGCCGCTGAATTGTTCGCGTTTACCTTGCGTGTACGCGCAGGAAACACTGACGTTCTTACTGACGCATAAGAAAACGAGCGTCAACAATTACGTGCAGAAGGAGG
+
1>>AAAADDAAAGGF1F0AAAFAFDDFGH1BFFHFGFFFEBE?F22DF1G1DGGFGADFHHHH?AFCEFFCBGGHHGEFGGGEBB2B2BBBFGF1FCE?/>EEEGHGEDG/>EFGHHFHGEGFFF>>1F//>>B/<AACC/@@CF<1DGH@?A-<<<G0DDD.;--;-.<G0:;G@GBA/CEB@G?@?EFFFEF/9BB-;-;-;/99;/9-:--9BF///-B---;-9;--99-BB/9-9--99BF/F---
@M03896:38:000000000-B4D98:1:1106:21469:5594 2:N:0:166
CCTGTTTGCTCCCCACGCTTTCGAGCCTCAGCGTCAGTTATCGTCCAGTAAGCCTCCTTCGCCACTGGTGTTCCTCCTAATATCTACGCATTTCACCGCTACACTAGGAATTCCGCTTACCCCTCCGACACTCTAGTACGACAGTTTCCAATGCAGTACCGGCGTTTAGCCCCGGGCTTTCACATCAGACTTGCCGCACCTCCTGCTCTCCCTTTACACCCAGTAAATCCTGATCACGCTTCCCCCCTAC
+
AAAAAFFBBDDFGGFE1AAAAF0B0BEFGGGGAEEEEFG2DDABFE?A212DBF1BFBAG/EAEEF1>10??DF2GHGHBEF2FG@F?EE>AEFGGH/E>EEBHHF1BFBCFFHB??EEHCGGFGC?>BBCFG<@1<@??/?//1<?>GFBD>FG<FFFD>----;-;0;:GC--999.FGGGEFB999CC000:-;9@?/;;B/;/;BBFF-9//:/99AE-B//9//;///9/9BBA-A-/-;A-9-;
@M03896:38:000000000-B4D98:1:1106:20388:5623 2:N:0:166
CAGGAAAGATACAAAAGAGAGAAATACTAAATGATCTTATACAACATACCCCTAATATACTCCCTTAGAATACTGCCGGGTACTGATCATTAATAAAAAATCCACAAACAATAAAATAATAAATATATAAAGTGCATCAACAACGTGGATACATAAAAAAGCATGATAGACCGTATATAGCACAACTGAATGAAGTCTAACATCGATTACACACCATGAAAAGCTCATAACAGATCAAGGGTATTCTAAAA
+
>>11111111111111111110A113B33D133131212222211001101///012F22211/0B11122112210/////@122@121221222B1FE01B1@1?0/0/11111211B2212222>22212112211101//////<1211221111//0111111?111/</0111111100.1011100=0000000/00./.0.0000...000000/.000000/00;0/009/.9/90000000
@M03896:38:000000000-B4D98:1:1106:15799:5949 2:N:0:166
CCCGTTTGCTACCCTGGCTTTCGCATCTCAGCGTCAGACACAGTCCAGAAAAGCACCTTCGCCACTGGTGTTCCTCCCAATATCTACGCATTTCACCGCTACACTGGGAATTCCCCTTTCCTCTCCTGCACTCAAGACTTCCACTATCCAACGCCATACGGGGCTAAGCCCCGCATTTTCACGTCAGACTTAAAAGCCCGCCTACATGCTCTTTACGCCCAATAATTCCGGTCAACCCTTGCTCCCCACG
+
A>AA111>D33B1F111A111B0BEEFEGBFEFEEA01F0FAA1BGFBFF100B1BAEGHAEAEEHC0BECEHH2EGGG0FGFEBBGGGGCEBGFHH/>E/E1EE10CCGF1EFFG001FGGHFFF<FFFHFGFFDFHHHB1<11@1@@@F</<AFFBG0<<---010/<AEC??A:CGFCF.::..:;/900;009.EA-;C.FF0000;0990;.9;-9-BFBF////---9/;9A-/-;/;/:99;-
@M03896:38:000000000-B4D98:1:1106:6267:6003 2:N:0:166
CACCAATTAGATATACACAACTAACATCTCGGATTTTGCAAAGCCACTTTCATCATCACTTTGACTTCCACTTGCTATGTTTTCCCCTCTAATTAAGTAGCGCTTTATCAATACAGGCAATCTCTTCCTCACTCTGTTCGCATACATCTACTTACATAGTCTACACGTAAGACCTCGACTAATATCTACCACAATCCATACATATAATCTGTCATTTCAGTTGATATCAATCCACTGCTCGATCTACGAG
+
111A11111B33333A311A1A1B1131DD000001121D110BB00111A22222D2B11A12112DABA1AB1A2D12220D1ABB/>11B2@112221/////1@2B2B21110//0111@22111B1?1B11222?////11BB>1121211221222211B/<00011011//>//<1111111111..1<0>G1011111100000000000000000<0=0000<;0/00000.:/.:0:...
@M03896:38:000000000-B4D98:1:1106:12751:7037 2:N:0:166
CCTGTTTGCTCCCCACACTTTCGCGCTTCAGCGTCATTGCTGTCCCATATTACCCCCTACGCCCCGTATTCTCCTCCCGATCTCTCCGCTTTTCACCGCTACACCGGTAATTCCACACTCCTCTGACACACTCCAGCTAGCCAGTATCCATTGCCATCCCCAGGTTGAGCCCGTGGACATCACCACCATCTTACCCAACCTCCTACGCTCCCTTTACTACCATCAATCACGCTCAACACCATACACCTCC
+
>>11>1@1131B11BA11111300A00AAB1D0A//02D12EFFH1D10A22B10/AA/BAA//>>//01BBBD@BFC>/>>02B10///?/1B>2B//<EE1B0////<2>?F2F</00@@<11?11?0C0?011?111><10>11>DDG111100/..<C..<</</:/;--;-:/0<C00/0...0/0;;0//0.../99/09.;.999-//9//;/;/;//////;-9-;-/;/-:-//:/9/9-:
@M03896:38:000000000-B4D98:1:1106:12332:7716 2:N:0:166
CCCCGTTTGGGTCTTCGCTATTGTGTGTTCAGATATGTTAAAGCCACTTTCGTAATCTATTTTGTGTCAACTGGCGTTTTTTCCAACTCAGGTTAGTTTTAGCTTTATTGGGGAGGTGGTGATCTCAAACACTCTTTACTCCTGCTTCTATTGCCTTGTGTTAATCTTGTGACCGCGCCTGCTGGCACACCATTACCATACTGTTCGTGTGTCTACCTCATCTACTGCCCTCCCCTTATTCTACTAAACTT
+
>>A11>CF1>1ABGF31AA0ABBDDGCEFF2D2G1BBGGDF21BFHHFA1D/B00/DEGGFGH2B0AFG2FF0F//AEEFFG0FE2F>G110B1@0B2BB20BFFF1FD11//F/>/?/?FGHGH22>1BBFFFD1B2G1BB11<@GGHDDG111<@111??11?<111?1@?1-<-->.<<<</</0/<.:CCCCCGC0:00:0;.:.:..0000000/90000000;./....;./0000000///9//
@M03896:38:000000000-B4D98:1:1106:4434:8375 2:N:0:166
CCTGTTTGCTCCCCACACTTTCGTGCCTCAACGTCAGTTACTGTCCAGAAAGTCGCCTTCGCCACTGGTGTTCCTCCTAATATCTACGCATTTCACCGCTACACTAGGAATTCCACTTTCCTCTCCAGCACTCAAGAACATTAGTTTTAGTTGCAGTTCCTCAGTTAAGCCGAGGGATTTCACAACTAACTTGATTTCCCGTCTACGCACCCTTTACACCCAATACATCCGGATAACTCTTGCTACCTAC
+
AA?>AFFCBFDFGGFGGEF5BF2F2AGGGGBHEHHGEHFHHCBEFGHBFG33FDAEFEDFFEEEEGBF5BFEFDGHHHHHHGHGHHGFE?EEHHFHH1>EGCHHFGGBGHHHFHFHHGBDG4GGHCB3BGGHFFCB1G0FFD11>22GF0@@11FGF1FG<FF<<?1@11GACC?-<C/0D<D0GDHBGHHF00D0<0;CDCEHE0.-ECB9.B00;;0:9E?B0/00;B.-9;CB//;/;/;//;BFFF
@M03896:38:000000000-B4D98:1:1106:7272:9091 2:N:0:166
CCTGTTTGCTACCCATGCTTTCGCGCCTCAGCGTCACCTTCTGCCCAGTATGTCGCCTTCGCCACTGGTGTTCCTCCCGCTATCTACGCATTCCACCGCTACACCGGGAATTCCACCTATCTCTGCACTACTCAAGACCACCCGTCTTCAAACCAATTTATGCGCTGAGCCCCTCGTTTTCACTCCAAACTTGCCGGTCCGCCTGCGCTCCCTTTACTCCCATTACTTCCGGACAACGCTTGCACCCTCT
+
AAAAA1D1B@3DGGB11BB3AGA0AEC0EFGFEEAC/11111AAGHB/B122AD/FE//GAE?AECB01B?EGGHHF///>/BBE2B/EE?EG@2FGEEEGEGHH?>@?/CFDGFGCF11@FGG@12111@F@1111<?0/?<<..0.1<=11>FF/000<=0..<-.:C;..;.-...:;FFF0BF/;A000;/---9=--9-A-@999AA-B/BB//:9;/:9//99F---9---9;-9--///;A--
@M03896:38:000000000-B4D98:1:1106:23577:9108 2:N:0:166
CCTGTTTTCTCCCCACGCTATCGCACCTGAGCGTCAGTCTTCGTCCAGGGCGCCGCCTTCGCCACCGGTATTCCTCCAGATCTCTACGCATTTCACCGCTACACCTGGAATTCTACCCCCCTCTACGACACTCCAGCTTGCCAGCATCAGATGCAGTTCCCACCTTGAGCCCGTGGATTTCACATCTGACTCAACACACCGCCTACGTGCGCTCTACGCCCAGTACTTCCGATCAACACTCCCACCCTCC
+
AAA>AFF1BDFFGFBEAEE0AF0AFGGFF0BF?EE/B2FBEF/0BE?1B//AAA>EGGAF/E?EEG///>>DFHBFCBBDFFEG22B/<?EEFEGGG<BCGCGCGH00<?GGHFGFD0G@CCA<1F>..<><</</<<0<<C=0.<0;C00;0:00;CCFHH...00;:BFC@-.-.90C00BB0FF0;;B00/;B-99B@@@--;;9---;---/;99-;--9FF//;B----9/;/9//--99;9-;-
@M03896:38:000000000-B4D98:1:1106:8067:9138 2:N:0:166
CCTGTTTGCTCCCCACGCTTTCGTGCCTCAGTGTCAGTACCAGTCCAGTAAGTCGCCTTCGCCACTGGTGTTCCTCCTACTATCTACGCATTTCACCGCTACACTAGGAATTCCGCTTACCTCTCCGTCACTCAAGACGGGCCGTTTCCACTGCATTCCCGGCGTTGAGCCCCAGCCTTTCACATCACACTCGTCCATCCTTCTACTCTCCCTTTCCCCCCACTACTCCCGGTTAACCCATATCCCCTAC
+
>AA1>DF1BBDFFEBAAEA0AB0B0FGFFFB12DB2GGG1D21BBE1BD121DDAAE/EF/A/AEFF0B0B?EFHHGHH1B12GGHGF@>EEFHFGH/>EEEGGGFF011BFGG0EEE/1B1F<EFC/BBEHDG1B1@///>/>/???GG1FGFF11>DG.A-----.:C/;C..;EG0;GFF00;B00;C/99.;.9;;0;;9B00;0;FCC9B9;9--9--;////9------9//9-///;9/AB--
@M03896:38:000000000-B4D98:1:1106:23135:9438 2:N:0:166
CCTGTTTGCTCCCCACGCTTTCGCGCCTCAGTGTCAGTTACAGTCCAGCAAGCCGCCTTCGCCACTCGTGTTCCTCCTAATATCTACGCATTTCACCGCTACACTAGGCATTCCACTTTCCCCTCCTGCACTCTAGCCCTGCAGTTTCACACGCCGTCCCGGCGTTGCGCCCCGTGCTTTCCCTACTCACTTGCCTTCCCACCTACACTCCCTCTCACCACCGTACATCCTCTTCTCCCCTCTTCCCTAC
+
AAA>ADF1B@DBAE1EAAAAFG00AEE0EF11ADBD1D22DGEEFGH1G000AA/AEEEHA?E?E10/B/BBBGHFHHFHFHHHHFFFEE?E2F2FH/>>EEFHHF1<01BDGHFGFF11BGFH//F1B<@1F111@0@@@?0111?1<111/>.-<AC.----:--.--.-;-...90;0CBC0.000900;9B000;:9-9;///-//-9-;;///-/::AF--A/99////////9----/;9;//9
@M03896:38:000000000-B4D98:1:1106:28095:9660 2:N:0:166
CAGATAGTCGGGCGTCAGTCAAACACCATAAATATCCTCTCGCGGCAGGTGCCTCCCTACTACCACAATAAATCACCAAATATATACTCGTACGCCCTCTCATCTATTAAAACTAAATAATTCAATCTCCTTACAATCGCAACCTCAGTCTGCCGTCTCTAGTACATCATGATTGTATTCTACAATATCTTCGACACCAGACCCGTTCTTGAATGTATAACGACTGCTATAGATCAATCGTCATAATCGAA
+
>>11111B311110AA002B121B0000111122222A110///AE///0B1011//0@0@B1B11?>1@11221B01/?11222222>/0////>///0012B2122B>1>1<11B22122212211@F1121<111/////00?111<1111-.-0/00<<00=00000000000000000000000000....-.....;.-..9.0;0900000000.9---/9////9////;/-9--9/:9/--/
@M03896:38:000000000-B4D98:1:1106:28104:9722 2:N:0:166
CCTGTTCGCTACCCGCACTTTCGCGCTTCAGCGTCAGTCGCCCTCCAGTGAGCTGCCTTCGCCACCGGACTTCTTCGTGATCTCTACGCATTTCACCGCTACACCACGAATTCCACCCACCTTGTCCGTACTCAAGCAACCCCGTTCGCGCGGCAGTTCACATGTTGAGCATCTACATTTCACACCCCGCTTCATCTCCGGCCTACGCTCACCTTACACCCACTACATCCGGATCACGCCCGCACCCACC
+
AAA1AFF?1>A>BBAE0AE11BB00A/BAF1BABEEAF1A///AGACBDF11B11@FGHG/>/B/B////>BF21B/0?0B2>FG21>>?EFDGHHH/ECB@DHC/////?GGD2@FC/?/?11<1???0<FD1<<10<0<<.-<./.-----;-A/0;0000;;;;0/9009;900;90BBFF/;-;--9A-/////;--;9;/;---99;-99////9:9AA//9BFF----;-99-:9;-9-@--9:
@M03896:38:000000000-B4D98:1:1106:3590:10260 2:N:0:166
CCTGTTCGCTACCCATGCTTTCGAGCCTCAGCGTCAGTTGCAGACCAGAGAGCCGCCTTCGCCACTGGTGTTCTTCCATATATCTACGCATTCCACCGCTACACATGGAGTTCCACTCTCCTCTTCTGCACTCAAGAACAACAGTTTCCGATGCAGTTCCTCGGTTAAGCCGAGGGCTTTCACATCACACTTATTCTTCCGCCTGCGCTCGCTTTACGCCCAATAAATTCGTACAACGCTTGCCACCTAC
+
AA?>AFF3AAABGGGCBBFDGGAFBEGHHHCGEGE2AGF5D3FFFFCBG1BBAGAEEEEG1BEEEHB25BFBGHFHFFGGFGFGHHH1E1?EHHHHH?>EECGHGF3B3?BGFHHFGHHHHFGGHHG1BDGGC0B@1@0@<GFB1?FFG/?A?EFF<FGHBF<><C.00<G<---:;::GHCGHHHH0CFFF0BBFBBFG.;E?EA;9?D??EF9BF..@BFEFFB/B/;./99./:;-..;.;/BF?/;
@M03896:38:000000000-B4D98:1:1106:20915:10326 2:N:0:166
CCTGTTCGATACCCGCACTTTCGCGCTTCAGCGTCAGTTGCTCTCCAGTAAGCTGCCTTCGCAATCGGAGTTCTTCGTGCTATCTAAGCATTTCACCGCTACACCACGAATTCCCCCCCCTTTGTGCGTACTCACCGCACCCCGTTCGCCCTCCAGCGCAGCCGTTGATCGTCTACATTTCACACACCTCTTCATCTCCCGCCTACTCTCCCTTTCCACCCCCTCACCCCGGCTCACACCCGTCCCCTCC
+
AAA>>FFA13A>BE1AEAA1AF00AA0AB1BDAAAA/BFBF1BBFGG1D1D1BG1BFA1F/?EEEG//>/B>B2FB/BF/E22BF2@2>1@B2DGGF/>/>EGHG/E?E/?<FDBF/C/>/<?1101>..A.1110.-<-<<--:.:.;.:-.:;;/-;9--;-9;.90;./..-;BFBB;/:B/--;/;B/F/9F;/;/;-9--9/;/99:-//9//:-----;---;;--;-:/;/;-A=-;;---:9
@M03896:38:000000000-B4D98:1:1106:14673:10909 2:N:0:166
CCTGTTTGCTACCCACACTTTCGAGCCTCAGCGTCAGTTGGTGCCCAGTAGGCCGCCTTCGCCACTGGTGTTCCTCCCGATATCTACGCATTCCACCGCTACACCGGGAATTCCGCCTACCTCTGCACTACTCAAGAAAAACAGTTTTGAAAGCAGTTCATGGGTTGAGCCCATGGATTTCACTTCCAACTTGTCTTCCCGCCTGCGCTCCCTTTACACCCACTATTTCCGCACAACGCTTGTGACCCACG
+
ABAAAFFFFFFFGGFGCEBFFGFCFEGGFHHGEFE2BDAD32AAEGGCAAA3BF0EEEGGAEEDFGFFEGHEHFHHFGEEG?EFFDGFGEEEGGFHH?>EGCFHH/<<@CGFHFFGGGGHHBHGGG<F1<GHF<BD1>00>EF01>=F0.DF0C<F<=F0=<0<<<-//;:EEF:/:C0;GBGFGGF9BFBB00;CBFFBD9AAA.99-ADFF/9B/B/99..9////;B..9--.9;B.A..;/;B..:-
@M03896:38:000000000-B4D98:1:1106:24485:11309 2:N:0:166
CCTGTTTGCTCCCCACGCTTTCGCACCTGAGCGTCAGTCTTCGTCCAGGGGGCCGCCTTCGCCACCGGTATTCCTCCAGATCTCTACGCATTTCACCGCTACACCTGGAATTCTACCCACCTCTACGAGACTCAAGCTTGCCAGTATCAGATGCAGTTCCCAGCTTGAGCCCGGGGATTTCCCCTCTTACTTAACAAACCGCCTGCGTGCCCTTTACGCCCAGTCATTCCGCTTAACACTTGCCCCCTCC
+
>1A1>DFCDBDFGEFE1AA0AF0BAEE000BEAEE//BFGHFBBEEA1B//AAE/>EFEGA>E>EG?/>>>FGFFHE>E1FGHFH2FF</EEFHGEH/B<BBFHHF0?01FGGFGFHH1??FHGBF/..<EHCGB<FFB/<GG0<0GGH0D0=<D0;0;CGH0.0:;:<:GE-----.;;F00//;B0BB90;099/-;E@@@B-99;-;-:9/;/;A-@@A-//B///:/---;/:///9///;;--9-
@M03896:38:000000000-B4D98:1:1106:5998:11372 2:N:0:166
CCCAGTTTGGGTCTTAGCTATTGTGTGTTCAGATATGTTAAAGCCACTTTCGTAGTCTATTTTGTGTCAACTGGAGTTTTTTACAACTCAGGTGAGTTTTAGCTTTATTGGGGAGGGGGTGATCTAAAACACTCTTTACGCCGGCTTCTATTGACTTGGGTTAATCGTGTGACCGCGGCGGCTGGCACACAATTACCATAAAGTAACGGTGTAGATCTCGGTGGTCGCCGTAGCATTAAAATAAAAAAATA
+
AAAAA1DFFAAAGGFFDFFGGGGEGGEGHGFHGHGHHHHHHGHHHGHHHHGEAGFFGHHHHHHHHHHFDGHHGHHHHHHHGGEHEFHHHF@BDFEGBFGHHGHGHHHHHFGHGEGEEEGGCFHFGHGFFHGHBGFGHHHFCCCC>>@FGGFGHFGFHFEHFGHFHGCCFGCGFHC@@:;9-?@@FBFFBF--/;BFFFF/9//:B/;--:;BBBFF9//:A;--9/9;;--;;-///:/9/9//;:/;--/
@M03896:38:000000000-B4D98:1:1106:13933:11661 2:N:0:166
CCTGTTCGCTCCCCACGCTTTCGCTCCTCAGCGTCAGTGACGGCCCAGAGACCTGCCTTCGCCATTGGTGTTCTTCCCGATATCTACACATTCCACCGTTACACCGGGAATTCCAGTCTCCCCTACCTCACTCAAGCCCGCCCCTACCCGCCGCGGATCCACCGTTCAGCGATGGACTTTCACACCGCCCGCCCCCAACCGCCTACGAGCCCTCTACTCCCACTCACTCCGCATCACGCTTGCACCCTAC
+
AAAAAFF1AAAAGGGEAEE0AEAEEFGHGFHFEGEEAFF1F//EEA/AA/ABF1BFGGFG/B//BB111>>BFHFHEBEE>EEGGHFBGGGDGHDGH?GE/CBGF/<///?GG121@@>F1@<GFFH1?1GGD<11?<<->AC-..<CGC-:::-;@?9B0;F.9:/90;.-;--/B///;9:9;B;--;9;--;-99;B=@@-AB---;-99-9/;/;/9--A/9/99;-----/;-9---;/;9BE-9
@M03896:38:000000000-B4D98:1:1106:14292:11798 2:N:0:166
CCTGCTTGCTCCCCACGCTTTCGCACCTGAGCGTCAGTCTTCGTCCAGGGGGCCGCCTTCGCCACCGGTATTCCTCCAGATCTCTACGCATTTCACCGCTACACCTGGAATTCTACCCCCCTCTACGAGACTCAAGCTTGCCAGTATCAGATGCAGTTCCCAGGTTGAGCCCGGGGATTTCACATCTGACTTAACAAACCGCCTGCGTGCGCTTTACGCCCAGTACTTCCGATTAACGCTTGCACCCTCC
+
ABBAAFFFAFFFGGGGEEEFFGAEEGGHHFHHEGEEDGHHHHGGEE1BGEEEEE>EFEGHAEEEGHE/>EGHHHHHGFFEGGHHHHGFGGGFBGGHHDCGCCGHHHGCCHGGHHFFHHHGGGGHFGF?.<<GC0<<<C<<<GD0C0CCC<0GFHG:;;GHHHB.:9//;FGG??---9CFBFGFFFF/9BFB/99;B?EFDFFFFFFDDF-B-999;9.BDD.999BFFFD.;.9/;;;..;9/9BDEFF
@M03896:38:000000000-B4D98:1:1106:14309:11803 2:N:0:166
CCTGCTTGCTCCCCACGCTTTCGCACCTGAGCGTCAGTCTTCGTCCAGGGGGCCGCCTTCGCCACCGGTATTCCTCCAGATCTCTACGCATTTCACCGCTACACCTGGAATTCTACCCCCCTCTACGACACTCAAGCTTGCCAGTATCAGATGCAGTTCCCAGGTTGAGCCCGCGCATTTCACATCTCACTTACCAAACCGCCTGCGTGCGCTCTACGCCCAGTCATTCCGATTCACGCTTGCACCCTCC
+
ABAAAFFFAFFFGFFEAAAAFGFEGGGHG32BEEEDDDGFFHDGFG?FF100EE>EEEEHAFDEGHE@>EEFGFHHGGFHHGHHGHFFEEEBGHGHHCBDGCFGHHFHHB?GGFBD<FGCCGGFFHFD.-@0G/<<<C0<;GC::CC<C0CGFEHHCGHHHHHEB0:/;FF9--:-;..CFBFBFFB/9BFFF//9/9AEBB?FFF9.;A-9-.9/B.9-;9./////9;9.;9//9AA..;.9/;9..9
@M03896:38:000000000-B4D98:1:1106:19047:12125 2:N:0:166
CCTGTTCGATACCCCCGCTTTCGTGCCTCAGCGTCTGTCGCGCCCTAGCATCCTACCTTTGCACTCGTGCTTCTGCGTGCCATCTATCCATTTCCCCGCTCCACCCCGCCTTCCACCTACATCTCGTGCACTCTAGCTCGCCCTTTCCCCTCCCCCCTCCCGGGTTCAGCCCTACCCTTTCTCCTCTCCCTTCTCTTTCCACCTCCGCCCCCCTCTCTCCCTATCCATGCTCACCTCTCCTGCTTCCCCC
+
1>1>1131A3A>1F1A0A00010000AD111A/AAA/DF/A/A/A/F0A1210121BDG11@211B/0//>BB11B>?///11BB122BB2E222B>/<>/?1F0/>/?///?<1@@@1@1>?F10////?FG11<=<<.<<.-/<0=0//..<.<--.;..--...00;:C//9..0/0;0;0090:9:9/9/9///9///---;---;-;----:/9/;-/://9///////-/:///B/;///;;B?
@M03896:38:000000000-B4D98:1:1106:13335:12737 2:N:0:166
CCTGTTTGCTACCCACCCTTTCGCGCCTCAGCGTCCGTTGGTGCCCCGTAGGCCGCCTTCGCCACTGGTGTTCCTCCCGCTCTCTACGCATTCCACCGCTACCCCGGGAATTCCGCCTACCTCTGCACTACTCCAGCCCACCAGCTTTGAAACCAGTTCATGGTTTGCGCCCATGGATTTCCCTTCCAACTTGTTCTCCCGCCTTCGCTCCCTTTACACCCAGTACTACCTCACACCGCTTGTGACCTCC
+
>AA11DF>DFFF1GDE1AABBGA00EECEA1BB0A/AFG/0//BGH/AB/AABF/>EEEH/BA?EG1010??GGHGGFE/>//BG2D?>/??FGEHHCCC?@0BG?/>/<FF?F0<CFCGHEGGFG<FD<FBGB///..<.<<..<C0000;0;;.:0;00:;:0..0-9CA./;/000;009F;;:009/0;000:B::-99-99A--;AEB9/BB///;9-///:/99///9;999;@-9-99/;BBA
@M03896:38:000000000-B4D98:1:1106:17535:12773 2:N:0:166
CCTGTTTGCTCCCCACGCTCTCGCACCTGCGCGTCAGTCTTCATCCAGGCCGCCGCCTTCGCCACCGGTCTTCCTCCTGCTCTCTACGCATTTCACCGCTACACCTGGAATTCTACCCCCCTCTACGATACTCCAGCTTGCCAGTCTCAGCTGCAGTTCCCAGGCTGAGCCCGGCGATTTCACATCTGCCTTAACCACCCGCCTGCGTGCGCTTTACGCCCAGTCATTCATATTAACTGCCTCACCGCAC
+
>>>1>@3>1@DFEFGG1AA0AF0B0EEFB00A/AAE/FGHHG2DDF110////>?EEE/B>?>>EC>///?BGH1>F0>1>F1FB2DFCEE/BBBD<<//<>GGH0<0?C1?1?<FFAECG?E0>G.>..<DG///<<</<C=::0;000/;/;//0;CCFF0:.....;9C-A--:AAA//;//B///;FB////BFAA@@@FEF-B-A;9;--9F9A-;--9/:;BF///9/;/;///////;;--;9
@M03896:38:000000000-B4D98:1:1106:25398:13080 2:N:0:166
CCTGTTTGCTCCCCACGCTTTCGCACCTGAGCGTCAGTCTTCGTCCAGGGGGCCGCCTTCGCCACCGGTATTCCTCCAGATCTCTACGCATTTCACCGCTACACCTGGAATTCTACCCCCCTCTACGAGACTCAAGCTTGCCAGTATCAGATGCAGTTCCCAGGCTGAGCCCGGGGATTTCACATCTGACTTAACAAACCGCCTGCGTGCGCTTTACGCCCAGTAATTCCGATTAACGCCTGCACCCTCC
+
AAABAFFFFFFFGGFEAEECFGAE2EGFBGGHGEEEEFGHHHGFEAAGGEEEEE>EEGGHFGBEFHD//>?FGHHHGGHFHHHHGGHFGEGFHGGHHGGCCCFGHFFF0FHGGFFFHGHGGGDFFHG<<ADEF0<<D<0<<CD0:CGGFFCC:BFH;CFFHF0;.99:;FGG?B-A@DGGBBFFFFF:9FF/9BBFF9EEBBBFFFB;DF=@;..BFED=BFEBFF9/BF/;...;:;B-99..;FDEEF
@M03896:38:000000000-B4D98:1:1106:25382:13090 2:N:0:166
CCTGTTTGCTCCCCACGCTTTCGCACCTGCGCGTCAGTCTTCGTCCAGGGCGCCGCCTTCGCCACCGGTATTCCTCCAGATCTCTACGCATTTCACCGCTACACCTGGAATTCTACCCCCCTCTACGAGACTCAAGCTTGCCAGTATCAGATGCAGTTCCCAGCTTGAGCCCGGGGATTTCACATCTCACTTAACAAACCGCCTGCGTGCGCTTTACGCCCAGTACTTCCGATTAACGCCTGCACCCTCC
+
AAA>AFF1FFFFGE1EEEF0FEEECGGHH00EAEEEEGFGFHHFEACEB//A>EEEGGEEA>/>EGE/>E/BBFFGC0F1FGGGGHHFEECCHFHHGA<CC/F0CFB00FGGHGHGFHHGCCA<1FF..<C000<<<<0<;C00:0;;:00;GHBC;CFGGC0.:0/.;BGG-??-A.9FFFF/BFF/;BF//9:;BFAE@=>AEE9AFB9@>?-/B;9=@B-///;BFFB-9-A//-9----;;BBFEB
@M03896:38:000000000-B4D98:1:1106:10320:13256 2:N:0:166
CCTGTTTGCTCCCCACGCTTTCGCACCTGAGCGTCAGTCTTCGTCCAGGGGGCCGCCTTCGCCACCGGTATTCCTCCAGATCTCTACGCATTTCACCGCTACACCTGGAATTCTACCCCCCTCTACGAGACTCAAGCTTGCCAGTATCAGATGCAGTTCCCAGGTTGAGCCCGGGGATTTCACATCTGACTTAACAAACCGCCTGCGGGCGCTTTACGCCCAGTAATTCCGATTAACGCTTGCACCCTCC
+
ABBABFFFFFFFGGFGEEFEGGDEFGGHGHHHFGGGEFGHHHGHGEGFHD0EEFFGGGGHEFDDGHF/>EFGHHHHGGEGHHHHHHHGGFGFFHHHHDBBCCFHHEF0FFFFGHFHGHEDGGGHHHG..<CGF0<<DGD/GHHC:;CGGC:CFHGHCGHHHHH./;BBFFFGD999DFFGGFFFFFF99FFFFFBFFFEFFFFFFEA-9;@B@AABFFDCFF9BBB/BFFFF.ADB;.@.9.99BFF.;A
@M03896:38:000000000-B4D98:1:1106:10338:13260 2:N:0:166
CCTGTTTGCTCCCCACGCTTTCGCACCTGAGCGTCAGTCTTCGTCCAGGGGGCCGCCTTCGCCACCGGTATTCCTCCAGCTCTCTACGCATTTCACCGCTACACCTGGAATTCTACCCCCCTCTACGAGACTCAAGCTTGCCAGTATCAGATGCAGTTCCCAGGTTGAGCCCGGGGATTTCACATCTGACTTAACAAACCGCCTGCGTGCGCTTTACGCCCACTACTTCCGCTTAACTCTTGCACCCTCC
+
ABA>AFFFFFFFGFGEEFEAFGEFAEGHHHFG2FEDFEDFGFHHAEEFG10AAE>EEEGGGFAEFH1>>E/FGFFFFCH3BBGHHFHGCEEEDGHHHFBCC@GHHFC001?FFGHFFFHGGGGBFG<E<.<GH0CDDGF<<G=0;CBGFF0:CGFC::CGBG0./99/BFGE?@-A-9CBF0CFFFF//;/99/:/9.;A-@B?.9-D.A-@-../;;.;B?.;9///:B.99.;/;/;///9/99AEEA
@M03896:38:000000000-B4D98:1:1106:11345:13345 2:N:0:166
TTCCCAAGAAGCTGTTCAGAATCCGAATGAGCCGCAACTTCGGGATGAAACTGCTCACAATGACAAATCTGTCCACGGCGTGCTTCATCCAACTTACCAAGCTGGGTTACGACGCGACGCCGTTCACCCAGATATTGAAGCAGAACGCAAAAAGAGAGATGAGATTGAGGCTGGGAACAGTTACTGTAGCCGACGTTTTGGCGTCGCAACCTGTGACGACAACTCTGCTCACATTTATGCGCGCTTCGATA
+
AAAAAFF1FF1CBCGDGA3FBFG1AFGGHGBFGFEAEEHGH//EEE/BG11AFFFGHFAEFF1AFFAGGGGGGFHHG@/>>EEFH1FGHFFGGGDDGHGCBFC>F?0F/GFFE<B?CGCGC@>?GF1>G.>GH1>F11<D<<<CCF.C<<AGC..CBACGFCGHF0090;CEFCGFF.;/CF0CB;0;0;;:;A=@EFEF;B?-99?=-9AB9:/99;9;---;BBFB/9/9/;9////9---------99
@M03896:38:000000000-B4D98:1:1106:11441:13477 2:N:0:166
CACTAAGTGGTCAAAGCGAAGGACCAAAAAAAGCTCATTCAACCTGGCCCGGCACGCAAAGACACTAAAATAAACATCACACAATCTTGTCTACTATCATATAAAACAAAAAAAAAATAACTATAGACAAAGGAAACCTAGGTTCCCTCAGATCCTAGATGACAACTATAGTCTATACACAAAACAGCTCATATAAGCAAATCAAATAACCAACAGATGTAACCGTCGTAACGACGCTAAGACCAGTAACA
+
>11>111331113131111100000000A00//0111122221000000/A/?//////>BB000101112111B111111B//@B122B1221BB21222>2221<//00///>//011F111111?10000000000><0111110/./00/0000<000<00.//0:00000:000:0...../.0/000000090//000090000/9..9//00;////----------------//9---9//9/
@M03896:38:000000000-B4D98:1:1106:22200:13616 2:N:0:166
CCTGTTTGCTCCCCACGCTTTCGCACATGAGCGTCAGTTCTTGTCCAAGGCGCCGCCTTCGCCTCCGGTATTCCTCCACCTCTCTACGCATTTCACCGCTCCACGTGGAATTCTACCCCTCTCTACAAAACTCTAGATGAACAGTCTGCAATGCAACTCCCATGTTGAGCTCGTGTCTTTCCCCTCTCACTTATCTCTCCGCCTGCGCTCCCTATACTCCCAGATCTACCGCTTAACTCTCTCACCCTCC
+
>111>@31B3DBF11A1A0AAA0BB001ADEF0BA/BGFF2GFGGG2AB///AE/A/E?F/B?EEH//>//BBF2B0FC0BFFCGFB?>A/EBGGFH/></?1G//??BBB<FDGF@0?/?00F@B11?GHBH11111<1<=F<1F=D11><DFG10<<GAC0/==0</<0C:-..::0:00://;:C0;0B0FC000;/.;.C..---:..////;///--9-//////--9-:/;/9;////;;---;
@M03896:38:000000000-B4D98:1:1106:2874:13749 2:N:0:166
CCTGTTTGCTCCCCACGCTTTCGCACCTGAGCGTCAGTCTTCGTCCAGGGGGCCGCCTTCGCCACCGGTATTCCTCCAGATCTCTACGCATTTCACCGCTACACCTGGAATTCTACCCCCCTCTACGAGACTCCAGCTTGCCAGTATCAGATGCAGTTCCCACGTTGAGCCCGGGGATTTCACATCTGACTTACCAAACCGCCTGCGTGCGCTTTACGCCCAGTAATTCCGATTCACGCTTGCACCCTCC
+
ABAAAFFFFFFFGGFFEEEAFFEEEEGHABEFAEEEEGGHFHAGFG?FG?0EAE>EEGGH1ECEFHE/>>FGFFHHG2BGGGFGHGG?@?AAHHFFH/<@/<?GFG<GBFGHGDGFGHHGFCDF>G...<CG<//<<00/<GG000;C;;:CGHEF:GGFHH.-9.;.;BFE-9;-A9:BFBFBFFF/;FBFF/BB/AAFAAFB.:-;DD@BB9.:F.AB@.99/9BFFF/99.9FF.A.9;9//BDAAA
@M03896:38:000000000-B4D98:1:1106:2856:13761 2:N:0:166
CCTGTTTGCTCCCCACGCTTTCGCACCTGAGCGTCAGTCTTCGTCCAGGGGGCCGCCTTCGCCACCGGTATTCCTCCAGATCTCTACGCATTTCACCGCTACACCTGGAATTCTACCCCCCTCTACGAGACTCAAGCTTGCCAGTATCAGATGCAGTTCCCACGTTGAGCCCGTGGATTTCACATCTCACTTAACAAACCGCCTGCGTGCGCTTTACGCCCAGTAATTCCGATTAACGCTTGCACCCTCCG
+
BBBBBFFFFFFFGGBGGEEFGGAEEFGHFFGFEGE?EFGGFGFGEEAEB10AEEEEEEGHGEDEEHE/EEGGFGHHF2FGHHHHFGGFFEGGHFFGHABCC?FGHHF02<FFGGGDDGHCGCGHFHF.<<CD00/0<CB/CHG00;<;:0<C:0;0;;CCGC.;.9..:CFFG-.-=;BFBFFFFGG0CFFB9BF//AAE;==DF?9;.9-@9;./9A9@;../BFB/BFF?.:9//;B?.A9;BB99AD.
@M03896:38:000000000-B4D98:1:1106:2877:13767 2:N:0:166
CCTGTTTGCTCCCCACGCTTTCGCACCTGAGCGTCAGTCTTCGTCCAGGGGGCCGCCTTCGCCACCGGTATTCCTCCAGATCTCTACGCATTTCACCGCTACACCTGGAATTCTACCCCCCTCTACGCGACTCAATCTTGCCAGTATCAGATGCAGTTCCCACGTTGAGCCCGGGGCTTTCACATCTCACTTAACAAACCGCCTGCGTGCGCTCTCCGCCCAGCAATTCCGATTCACGCTTGCACCCTCC
+
AAA1AFFFFDFFAEFFAEAAFF0BEEEGAFHGAEE//ADGHGABEA/B0///A>/EEEGHAE//EF?/>EFEGHGHF>11BFGFHDGF@?<E2B2FG/BB/<DGFG0?0<?FF>1?FGGGCA<>1>>--<<C:0=0=C0;;CC000;;;000;:0990;CFG.-....;CFE-;---;-BB9B//:F//;BBB/BF/-;A--@BE-;9-9-;--9/B---;-:---9/;B9-9-/;;-9-:--/;9B-99
@M03896:38:000000000-B4D98:1:1106:16706:13911 2:N:0:166
CCTGTTTGCTCCCCACGCTTTCGCTCCTCCACGTCAGTCATCGTCCAGTAAGCCGCCTTCGCCACTGGTGTTCCTCCCAATATCTACGCATTTCACCGCTACACTGGTAATTCCACTTACCTCTCCGACACTCTAGCTGCCTAGTTTCCACAGCCGTCCCGTGGTTGAGCCCCGGGCTTTCACTTCAGCCTTACACCTCCGTCTCCGCTCCCTTTACACCCAGTACATCCGGCTAACGCTTTCACCATAC
+
AAA?ADFFFFFFGGGG1AAAFG?00BEFH00FAAFFFHEGFHHGFE/1AF21BB/EEEEG/EEEGH10B0/BGGHHHGF0GFHGBGG?EEEEFGGHH?>EEEGHDBB1BBEGGHFHHHFGHHHBFG?/BCC@FD11@1?C011???1@GF110FC><<CC-.<-<<<<<<GGA:--;?:CF0CBFG000;9CF9F9//;;9.../09A?@AE-9FFBB/FBA-/////:;---9;BB---;-//9;9//;
@M03896:38:000000000-B4D98:1:1106:4478:14103 2:N:0:166
CCTGTTTGCTCCCCACGCTTTCGCACCTCAGCGTCACTACATGTCCAGTCAGCCGCCTTCGCCACTGGTGTTCTTCCGAATATCTACGAATTTCACCTCTACACTCGGAATTCCACTGACCTCTCCATGATTCAAGCGATGCAGTCTAAACGGCAATTCCAGCGTTGAGCTCTGGGCTTTCACCTCTTACTTACAAAGCCGCCTACGTGCGCTTTACGCCCAGTAATTCCGAATAACGCTAGCTCCCTCC
+
>AA>AFF1DDFFGGGFEEEAFGEEEEGEH11FAEEG/FFFFD2FFGDBFG1DBGAEEEEG/BEBEH@B@FGEHFHHH/E/BE@GHGG/>FEGDFDHHHGGGFEGHHF?<<FHGDFGH<GGHHHHHH1>BGFGF1G2@/?GAE1@@F?DGF1/?@CCEHFH110-.<-./<DGB<0/<C<CGB:GFGF00;GF0CC00/;;?@GGFF9;/:-A-.C0;C?@@B-://9BFFF9:999B-----;/;BA9B-
@M03896:38:000000000-B4D98:1:1106:20150:14489 2:N:0:166
AAAAAAGGAGTAAAGAAATAAGAAGAACGCCGAGGCCGCCAGAAAACAAACATAAAAAATACACGAATAACATGATGGGCGACGTCTCAGTAAAAAAAAATAAAACAACAAATAAAGAAAAAGACAAGATAAAGAAGTAAAAATAAAGTTAAAATACAAATGTACAAGCGTACAAACAGAATAAGAAATAAGAGACGTTCGTATACCAGACAAGCTTTGAAGAGTCGATACGAGATGTGTGTACAATAGTA
+
>>11111111111331A013111101000A0A//////////00B00//0/B111111/01111//>/?1112112B1/0//>/>/0BB21B>221/<//011111////.01111110000..<//</000000./000000.00:00000000000000;000000..9.-.00..///000000/000009------9--//////------////////-//--;-------////--///////9/
@M03896:38:000000000-B4D98:1:1106:23608:14502 2:N:0:166
CCTGTTTGCTCCCCACGCTTTCGCACCTGAGCGTCAGTCTTCGTCCAGGGGGCCGCCTTCGCCACCGGTATTCCTCCAGATCTCTACGCATTTCACCGCTACACCTGGAATTCTACCCCCCTCTACGAGACTCAAGCTTGCCAGTATCAGATGCAGTTCCCACGTTGAGCCCGGGGATTTCACATCTGACTTACCAAACCGCCTGCGTGCGCTTTACGCCCAGCACTTCCGATTAACGCCTGCACCCTCC
+
AAA1>FFFFFDFGGGGEEE0FB0BEEGFCGGHGGFGEAFHHHHHGAEFGA?EEE>EGFEGAECEGF//>>FHGHHGGEGGHHGHFGGFGAEGHGFHHC<BB<?FGF000??GGFFFGGHGCGGHHHE?.<CFC0<0<<0/<CGC00<;C:;CGGFC0:CGHH.-9.9C/BFE@----;BFFFFFFFB99BFBB/;/:-EE;@;AEF@AFF-=--;/B---;AE---9;BB-A9--;B?@---;-;9A-AB
@M03896:38:000000000-B4D98:1:1106:23600:14518 2:N:0:166
CCTGTTTGCTCCCCACGCTTTCGCACCTGAGCGTCAGTCTTCGTCCAGGGCGCCGCCTTCGCCACCGGTATTCCTCCAGATCTCTACGCATTTCACCGCTACACCTGGAATTCTACCCCCCTCTACGAGACTCAAGCTTGCCAGTATCAGATGCAGTTCCCAGGTTGAGCCCGGGGATTTCACATCTCACTTAACAAACCGCCTGCGTGCTCTTTACGCCCAGTACTTCCGATTAACGCTTGCACCCTCC
+
AAAAAFFBFFFFGGFFAEEFFGGEFGGHFGGGCGFEFHGHFHHFEGDGGD1AAEEEEGEF1?1EEHE/>>EGFGHHGBFBGGHHHHHFFEEGHHHHHG<BCCGGHHFCBFDGGGFGFHHGGGGHHHFA..>FC0<<<<0<<CD00===<<:CBCFC:;GHGH0.:0//;CCF-;9-A.BFFGFGFGG0;FBFFBBB/9AFFFFFFF@:.9.;99/FFEA@DD.9//;/BB.AA.;/B;B?.:E/BBDFEA
@M03896:38:000000000-B4D98:1:1106:21894:14593 2:N:0:166
CCTGTTTGCTCCCCACGCTTTCGCACCTGAGCGTCAGTCTTCGTCCAGGGGGCCGCCTTCGCCACCGGTATTCCTCCAGATCTCTACGCATTTCACCGCTACACCTGGAATTCTACCCCCCTCTACGAGACTCAAGCTTGCCAGTATCAGATGCAGTTCCCAGGTTGAGCCCGGGGATTTCACATCTGACTTAACAAACCGCCTGCGTGCGCTTTACGCCCAGTAATTCCGATTAACTCTTGCACCCACC
+
AAAABFFBFFFFGGGGEEFFFGEGGGGHFGHHGGGGAFGHHHGHGGCFHGFGEEEFGGGHAEEEGFD/EEFGHHHHGFFBFGHHHHHFEDFEHHGHHDCD@CGHGHFFFHHHHHHHHHHGGGGHHHG?ADGHC0/<DF0/<GD::0;CGFGHFHHHCGHHHHFAC09/CBFGGA-;B?FFGGFFFFF99;FB//;B/9AEFFFDEFA:DDFA@.:99;D-@DE://B/;9/;..;/9/;////99B:.:.
@M03896:38:000000000-B4D98:1:1106:24993:14628 2:N:0:166
CCTGTTTGCTCCCCACGCTTTCGCACCTGAGCGTCAGTCTTCGTCCAGGGGGCCGCCTTCGCCACCGGTATTCCTCCAGATCTCTACGCATTTCACCGCTACACCTGGAATTCTACCCCCCTCTACGAGACTCAAGCTTGCCAGTATCAGATGCAGTTCCCAGGTTGAGCCCGGGGATTTCACATCTGACTTAACAAACCGCCTGCGTGCGCTTTACGCCCAGTAATTCCGATTAACGCTTGCACCCTCC
+
ABBBBFFFFFFFGGGGEEEFGGEFGGGHCGFGEEEGEGFHHHHHGFEGHEGGEE>EGFEHFEFFGH?>EEGFGHHHGFHGHHHHHHHGGEEGHHHHHGCDFCHHHFHFFGGHHHHHHHGGGGGHHHG.<DEGC<CDDGE<.GFB:<CGFCCGHHFC<CGHHF0:/9//9CGEBF-;AAFFB0FFFFF9;BFFFF;9B.EFFFFFFF9:ADBBD..BF.D;BD.;9/;BFB/.;:./;.;9;9:;9:D.EF
@M03896:38:000000000-B4D98:1:1106:15576:14880 2:N:0:166
CCTGTTTGCTCCCCACGCTTTCGCACCTGAGCGTCAGTCTTCGTCCAGGGGGCCGCCTTCGCCACCGGTATTCCTCCAGATCTCTACGCATTTCACCGCTACACCTGGAATTCTACCCCCCTCTACGAGACTCCAGCTTGCCAGTATCAGATGCAGTTCCCAGGTTGAGCCCGGGGATTTCACATCTGACTTAACAAACCGCCTGCGTGCGCTTTACGCCCAGTAATTCCGCTTACCGCTTTCACCCTCC
+
ABBAAFFBFFFFGGGGEEEFFGEEEGGGCGGGFGEEEFGHHHFHGFDCH1EFEE>EGGGHAEDEGHE>>>FFHHHHHHHBGGHHFHHFEEEFHHHHHDBGCCGHHHFHBFHHHHHFHHHGGGGHHHGG.CCGC/<<CG0/<CD::0;CGCGH:FG0;CGHHHB::0//9CGGDC---9:FFFFFFF/9;BFFF/B9/AAEDDFFAA9AAD=B9.ABB:D=D?E/FBFFFFF.99D/;.@-9.;/;BFFFF
@M03896:38:000000000-B4D98:1:1106:15588:14893 2:N:0:166
CCTGTTTGCTCCCCACGCTTTCGCACCTGAGCGTCAGTCTTCGTCCAGGGGGCCGCCTTCGCCACCGGTATTCCTCCAGATCTCTACGCATTTCACCGCTACACCTGGAATTCTACCCCCCTCTACGAGACTCAAGCTTGCCAGTATCAGATGCAGTTCCCAGGTTGAGCCCGGGGATTTCACATCTGACTTACCAAACCGCCTGCGTGCGCTTTACGCCCAGTAATTCCGATTAACGCTTGCACCCTCC
+
AAAAAFFFFFFFGGGG?EE2AGEEDFGFBAFGFGGGAGGGGHGGEE?GG10AAE>EGGGH1ED>EG?/>EFHHGHHGGHHHGHHHHHFEEGGFHFHHDBCD@FGHHGE2?FGHHHFHHHGGGGHHHF?.<EGB0/0<C0/<CG0:0<C;;:CB0GF;CGGHHB.:0//;F99-9-;-;9FB;FCFFF/:BFFF/BB/AEEBDF?FF>ADD;@-A./F.;@AD.;;/;BFFB..AD/;.-..;;/;FDEAA
@M03896:38:000000000-B4D98:1:1106:15569:14901 2:N:0:166
CCTGTTTGCTCCCCACGCTTTCGCACCTGAGCGTCAGTCTTCGTCCAGGGGGCCGCCTTCGCCACCGGTATTCCTCCAGATCTCTACGCATTTCACCGCTACACCTGGAATTCTACCCCCCTCTACGAGACTCCAGCTTGCCAGTATCAGATGCAGTTCCCAGGTTGAGCCCGGGGATTTCACATCTGACTTAACAAACCGCCTGCGGGCGCTTTACGCCCAGTATTTCCGCTTAACGCTTGCAACCTCC
+
AAAAAFFFFBFFGGBEAE2FFGEEEGGFFHBGEAAEE5FGFHCHGE?FFA0EAEEEG?EGAECEGHA/EFGHHHHHHFHGFGGHHBHGEEGGFHFHHCBFGFGHHHFCGHHHHHHFGHHGFCGHFFGD.CEFF/<<CGF/CGF0:<;CG0:CCHB00;CGHGBC/9/C/CFE--9:CGGGGBFBFFF//BB/B99//9EE-@DFFFB--9-;;..//9.@-.A/B//;B99.;9AFF.9.;.9//;ABF.
@M03896:38:000000000-B4D98:1:1106:7238:14950 2:N:0:166
CCTGTTTGATACCCGCACTCTCGAGCATGAACGTCAGTTGCGGTCTGGCAGGCTGCCTTCGCAATCGGGGTTCTTCGTGATATCTAAGCATTTCACCGCTACACCACGAATTCCGCCTGCCTCGACCGTACTCCAGGACGCCAGCATCAACTGCAGTTTCCCGGTTGCGCCGGAAAATCTCACAGCTCACCTAAAGTCCCGTCTGCGCTCCCTTTAAACCCAATAAATCCGGATAACGCTCGCATCCTCC
+
AAAAAFFFBDBFGCCEEEE0BFE1EEEFA1BFCHGCEFFAF/ABAE00A0/AEGAFHHGG/?/BEHF//>>>GGFFGHE0FB2BDGFFBBFHDFHHGGG@E/FF0?CA?<GFHB0ACGHG0FF//>@///>.11<10>>-<AC<.<=GBGCCGH0:0:CBG0.-;.-.-9C---9-:B/;BBFFFEB///-99/9/:B/9@9:-;/@@@FFFFF/9;/;/99-BF/BFFF----;9;9@-9;@-99BBBF
@M03896:38:000000000-B4D98:1:1106:7254:14960 2:N:0:166
CCTGTTTGATACCCGCACTTTCGAGCATGAACGTCAGTTGCGGTCTGGCAGGCTGCCTTCGCAATCGGGGTTCTTCGTGATATCTAAGCATTTCACCGCTACACCACGAATTCCGCCTGCCTCGACCGTACTCAAGGACGCCAGTATCAACTGCAGTTTCCCGGTTGAGCCGGAAAATTTCACAGCTGACTTAAAGTCCCGTCTGCGCTCCCTTTAAACCCACTAAATCCGTATAACGCTCGCATCCTCC
+
ABBBBFFFFFFFGGGGGEEAFGFGGEGHFHHHHHGFFHHHHC?EEECFHFGGEHGFHHHH1E?EEHFE>>>EGHHHHHGFHHHGHGHHFGHHHHHHHAEEEEHHHHEBCAGHHF2CDGHGGFF?<@C@<GEFDDG1>0>><DC@0=DGGGHHFHHHCCFFHHD-;.-:FFG--A?-CFBBFFGGGEF/;BCFGFB/;BBFFADF?FCFFFDF.9/9BBBFFE.A/BB9FFF.;FFFFDC.AB@;9;B/BF
@M03896:38:000000000-B4D98:1:1106:7300:14982 2:N:0:166
CCTGTTTGCTCCCCACGCTTTCGCACCTGAGCGTCAGTCTTCGTCCAGGGGGCCGCCTTCGCCACCGGTATTCCTCCAGATCTCTACGCATTTCACCGCTACACCTGGAATTCTACCCCCCTCTACGAGACTCAAGCTTGCCAGTATCAGATGCAGTTCCCAGGTTGAGCCCGGGGATTTCACATCTGACTTAACAAACCGCCTGCGTGCGCTTTACGCCCAGTAATTCCGATTAACGCTTGCACCCTCC
+
ABBABFFFFFFFGGGGEEEAFGEEEGGHCGHHFGEGEEFGHHHHGFDGHFFGEEEFGGGHAEEFGHDEEEGHHHHHGFGHHHHHHHHGGEFDHHFHHFGCCCGHHHEFHHHGHHHFHHGGGGGHGGF<>EEHHCGDGHD/CHHC:GGHHFHHFHH0;;GFHHC.:99B/CFGDA@DGDFFFFFGFFF/BFFFFFFFF?EEFFFBEFDADD=B99AFBE?CFFEF//BFFFB.AADFB.@.9.;;9BD?EF
@M03896:38:000000000-B4D98:1:1106:7282:14984 2:N:0:166
CCTGTTTGCTCCCCACGCTTTCGCACCTGAGCGTCAGTCTTCGTCCAGGGGGCCGCCTTCGCCACCGGTATTCCTCCAGATCTCTACGCATTTCACCGCTACACCTGGAATTCTACCCCCCTCTACGAGACTCAAGCTTGCCAGTATCAGATGCAGTTCCCAGGTTCAGCCCGGGGATTTCACATCTCACTTAACAAACCGCCTGCGTGCGCTTTACGCCCAGTACTTCCGATTACCGCTTGCACCCTCC
+
ABBBBFFFFFFFGGGC2AA2AGEEDEGHGFHFGGDEGHHBEHCFEA1FHF??EE>EE>EFAEDEEGE>/EFBGHHHFCGGHHEG4?FFED?EDHFHHDD?/<DGHHGCBHHFHFFFFHHGGGGBFHED.<AHF0CDHFD/<C<0;GGCG0:C00:C;CG;GG0:/:099CCD-:-9-:99FGGFGFF//;9:/99;/9;EBB?9EF-;.A?<-:./9AD;-.A/99B/FFA.9.9/9.@-A../99A.ED
@M03896:38:000000000-B4D98:1:1106:22888:15010 2:N:0:166
CCTGTTCGCTCCCCACGCTTTCGCTCCTCAGCGTCAGTAACGGCCCAGAGACCTGCCTTCGCCATTGGTGTTCTTCCCGATCTCTACACATTCCACCGTTACACCGGGCATTCCAGTCTCCCCTACCGCACTCAAGCCCTCCCCTCCCCCGCGCGGCTCCCCCCTTCACCGCCGTACTTTCCCCACGGCCGCGCCTCACCGCCTACGAGCCCTTTACTCCCAACACTTCCAGCTCCCGCCTCCACCCTAC
+
>AA3>FFADBBAGEGGEEEFFGEEEHFFHFCBBFEEAGHHHGCEEECBGA2BF32BFHHF1EDA?G43@1FBGGGHFFFEG/FFFFGHFGFGGGGGH>?/EEGGH@<//<FFFHF@FHEGHHGGFHH@<CGGH0F1FCF0>>F.>.<<C.<--;-;-99..;.--9/9/;.---9.9.;9B/;9.;9-;@-99-9.;/;F.9-9.9.9:@B?./9;9/;;EB/.;.9;FB/////9.9--9.9.;;A.;;
@M03896:38:000000000-B4D98:1:1106:6541:15042 2:N:0:166
CCTGTTCGCTACCCATGCTTTCGAGCCTCAGCGTCAGTTGCAGACCAGAGAGCCACCTTCGCCACTGGTGTTCTTCCATATATCCACGCATTCCACCGCTACACATGGAGTTCCACTCTCCTCTTCTGCACTCAACAAAAACAGTTTCCGATGCAGTTCCTCGCTTACGCCGAGGGCTTTCACATCAGACTTATTCTTCCGCCTGCGCTCGCTTTACGCCCAATACATCCGGACAACGCTTGCCACCTACG
+
>AAAADF1A?>AAGFGCGGAEF000BEFG1BBAEEE/BFGGDGFGHBBBAB/BF0ABEGG/BEEEHB0BB?B@GGHF1FGG22BEFG/EEE?GGFGHE>EEEEGGG10<0BBFGDGGHHH0<GBBG21B2FGCF101?0</?F01>@F>AAGGG1??FGFFD.-<.>1<C@-@@-:EFC:CCGBBG:99;BCFFBC0BF09EB..F-;AGG@--AFB-9@;-F-9/99B9--------9-9-:;/BF-BB-
@M03896:38:000000000-B4D98:1:1106:18174:15556 2:N:0:166
CCGGAACTCGCCCCTCACCCTCATCCCACACCACCAGCACCCTCACAGACCAACACCATCCCAACAAGCTCACCCCCCACGCCGCCTCACTTAACCATCACAGCAGCACTTACCCCTCACATCTCCCTCTCTCAAAACTCCTATAACCATCATCAAGACCAACCCTTCAACCAACGATTTTTCACATCCACTCATCACCCACCCTACCTCTACCAGTCTCCCAACTCTAATTACCACCACTCTCCATGCC
+
>1111111111>A00AF00000011101BA0A////B/00B///0/A1BFF0////A/11B?10B//0/111B00/////////////1/1111111111111/000?0111100///0?11<11100000<11111<111111111100/<0=0<00///...../;:00....:....00/00000/0/0//0;;0/9.9.../9.0;///////////9-9;////9//99//9---/////////9
@M03896:38:000000000-B4D98:1:1106:14519:15781 2:N:0:166
CCTGTTTGCTCCCCACGCTTTCGCACCTGAGCGTCAGTCTTCGTCCAGGGGGCCGCCTTCGCCACCGGTATTCCTCCAGATCTCTACGCATTTCACCGCTACACCTGGAATTCTACCCCCCTCTACGAGACTCCAGCTTGCCAGTATCAGATGCAGTTCCCAGGTTGAGCCCGGGGATTTCACATCTGACTTAACAAACCGCCTGCGTGCGCTTTACGCCCAGTAATTCCGATTAACGCTTGCACCCTCC
+
ABBABFFFFFFFGGGGEFEFGGGEFGGHFHFGEGEGEFGFGHFHGDEGH?AFEEEGGGGHGEDEFHE>EEGHHHHHGFHGHGHHHHHFGFGGHHHHHFCFFCGHHHHFHGGHHHHHHHHGGGGFHHGC?DEHF/<<<GF/CGG::;GG:CGHHHEHGHHHHGFE:9:/::FE?C9?-CFGGGGGFFF//BFFFFFBFFFFAFFFFFDDFF=B-.A/B.A9BDE99B/;BFB.;.A/;.@.:../;FFEEF
@M03896:38:000000000-B4D98:1:1106:2085:16110 2:N:0:166
CCTGTTCGCTCCCCATGCTTTCGCTCCTCAGCGTCAGTTACAGCCCAGAGACCTGCCTTCGCCATCGGTGTTCCTCCTGATATCTGCGCATTTCACCGCTACACCAGGAATTCCAGTCTCCCCTACTGCCCTCTAGTCTGCCCGTACCCACCGCAGATCCGGGGTTAAGCCCCGGCCTTTCACGGCAGACGCGCCACACCGCCTCCGCGCTCTTAACGCCCCATCCTTCCGGATCACGCATTCCCCCGCC
+
AAA?>DF1>AAAGGFEFFG3FGBEEHGHHBCGGGC/EGGHHB1BGFA///0BFEB0BADC////FG?//?/BDEFHHHF11@FFF21>EEFCHH22D/E>EC1FBF0EF0<FHHFFEGF>D0/FCC11F0?FG01@@@>1><C?><A<1?CCCCCC-1F<<---<-.00;/:C-:-9.;9;09..---.C99--9--;:B-;---9--9-9A;9/9/-;-99--/:9///---;9-BB-9--;//-----
@M03896:38:000000000-B4D98:1:1106:28598:16341 2:N:0:166
CCTGTTTGATACCCGCCCTTTCGAGCCTGAACGTCAGTTGCGCTCTGGCAAGCTACCTTCGCAATCGGGGTTCTTCGTGAGATCTAAGCATTTCACCGCTACACCACGCATTCCGCCTGCCTCGACCGTACTCAACTACACCAGTATCAACTACAGTTTCCCTCCTTCGCCCAACAATTTCACAGCTGACTTATATACACCTCATCTCCCCTCTCCTACACAATCAACCCGGATCCAGTCTAGATCTCCC
+
AAA1ADD11D3DBC1A1A00BB00B?0ABFCBCACF/DBFG///B/111A1/A11BB1EF/B//?F/////>BEBG?BE0/1@12BF@>>FB2DGHE///<EBGBEHE?///>20CC</0@1<//</><FA<1>F011<10<C0111000<0/</0000<=00/./;0.=.......0000;000;9/0;00;0000;;;//./00;00/9/.-//////;BA/9///-9-;;---//////////9/9;
@M03896:38:000000000-B4D98:1:1106:7982:16430 2:N:0:166
CCATTTCTCTTCCCTCGCCTGCGTGCCTCCGCGTCCGTTAATTTCCAGGCACCCTCCTTCGCCCCGCGACTTCCTCTCGCTCTCTACGCCTTTCACTGCTACACCGAGCATTCCGTTTCCCCTTCCTATCCTCTATTCTACCATGCGCATGTCCCGTCCCCGCCTTCCGCCCGCTCTTTCACTCCACTACTTCCCTCACAGCATCTGCTACCCTTCCGCCATTCTACTCCTACCTACACCTTCGACCCTT
+
>A1>AB33333@11B111A00000AAC1B0B00AA///BE/22222210/A0////B01B/>B/>//>///?11111C//?/<<12B/>/0<112221<B1B1<B/>/</12?10?10<<DC00?<111101<1111>111<<F0/.<-<.==<<-;...:---9.0/.9.----:.;909909//-//9/;9/-/--9//9-/////99/9-//99--9--////;99;///-//9/-/;//--;--//
@M03896:38:000000000-B4D98:1:1106:7171:16464 2:N:0:166
CCTGTTCGCTCCCCACGCTTTCGCGCCTCAGCGTCAGTTACAGACCAGAGAGTCGCCTTCGCCACTGGTGTTCCTCCACATCTCTACGCATTTCACCGCTACACGTGGAATTCCACTCTCCTCTTCTGCACTCAAGTTCCCCAGTTTCCAATGACCCTCCACGGTTGAGCCGTGGGCTTTCACATCACACTTAAGAAACCGCCTGCGCGCGCTTTACGCCCAATAATTCCGGACAACGCTTGCCACCTAC
+
ABBAAFFABBBBGGGGEEEEGGEEEEFFGHHHEFEEEGGHHFBGGFFGHHE1FBAEEEGHAEDAEG@B@B?BGHFHHGHGHHHHGGHFGFEGHHGHHEEFGEGH<CCFGHFHGHHHFHGHHHHHHHHDFFGGF0F<@?@@FH0<1?GGFF1FB1FHHGHG0G.-<<-//<G-:-;-CG.=CGC0CHC00CFB90000/CF?AFGEABB>A9@>9.9F:9@F...;///BFB-A>-AE-@.;.;99BF./;
@M03896:38:000000000-B4D98:1:1106:7510:16480 2:N:0:166
CCTGTTTGCTACCCACGCTTTCGCGCTTTAGCGTCAGTATCTGTCCCGTGAGCTGACTTCTCCATCGGCATTCCTACAAATCTCTACGAATTTCACCTCTACACTTGTAGTTCCTCCCACCTCTCCAGTACTCTCGTTTGACAGTCTCCAACGCAATACCGAGTTGAGCCCCGCCTTTTCACATCAGCCCTATCAAACCGCCTAGACGCGCTTTACTCCCACTACATCCCGATCACCCCTCCGACCCACGT
+
>AA1>1B1B3BDGGCE1EE0FF0B0AA0FFDFEF/A?GGAG22AFG1////BB111BBADFGFFGF//>>>FHHHHFB1@B12BFF1///?>@@22BBFGFF1FGBDF1>B2BF2BF?0FEHGHGHDC21BBFB1//?</1@F11@@@F11FC@/<A<G1<.<<.111<F.<-<-<<0C::00CG000;.:C0C00:0A-A@G.9:B9?-----/B/B/9--AFF///;--9;-;;-9-----99--99--
@M03896:38:000000000-B4D98:1:1106:14587:16577 2:N:0:166
CCTGTTTGCTCCCCACGCTTTCGCACCTGAGCGTCAGTCTTCGTCCAGGGGGCCGCCTTCGCCACCGGTATTCCTCCAGATCTCTACGCATTTCACCGCTACACCTGGAATTCTACCCCCCTCTACGACACTCAAGCTTGCCAGTATCAGATGCAGTTCCCAGCTTGATCCCGGGGATTTCACATCTGACTTACCACACCGCCTGCGTGCCCTTTACGCCCAGCACTTCCGCTTAACACCCGCCCCCTCC
+
AAA>>DF1FFFFGGCFAEEAEGEE0FGHEGHGEAEE/2FGGGAGEC/AF?E/AE/EEEEH/B/?EH/>>EFFFGDGFB1BBFDE22BFE?/EDGFGG/BC<@1FGH000?DGGDFDGHFG@@EFFG...-<<</<<<C0/<;C0:0<C00:C0:C0:0;GGGF.099.0;;:.----:;BB0FBBB///;999/;9/-9--9@BAF-:-:-;;///9E?;=9E---/;BBB-;-;9B//--9-99;@>B?
@M03896:38:000000000-B4D98:1:1106:14565:16585 2:N:0:166
CCTGTTTGCTCCCCACGCTTTCGCACCTGAGCGTCAGTCTTCGTCCAGGGGGCCGCCTTCGCCACCGGTATTCCTCCAGATCTCTACGCATTTCACCGCTACACCTGGAATTCTACCCCCCTCTACGACACTCAAGCTTGCCAGTATCAGATGCAGTTCCCAGCTTGAGCCCGGGGATTTCACATCTCACTTACCAAACCGCCTGCGTGCGCTTTACGCCCAGTACTTCCGATTAACCCTTGCACCCTCCG
+
AAAAAFFFFFFFGGFGAEEAAGEEEGGHFFHHGGEDEHGHHHGHGFEFF10EEEEEGGGH1E?EEH1/>EFHHGHHGFGBFGFHHHHGEEFEHHGHHDBGC@FGGHFA2FGHGHHDGGHGGGGHHF.<.<@GC/<0<G0<<C;:0<;CC::G0CG0;CGHGFE.099.0CF:---;9CFBFGF9FFF/;BFB9/;/;9EEBDAFFF=9.A@@-;AFFF?-B??99//9:/..99./;/9./.99;9AEEF.
@M03896:38:000000000-B4D98:1:1106:14578:16598 2:N:0:166
CCTGTTTGCTCCCCACGCTTTCGCACCTGAGCGTCAGTCTTCGTCCAGGGGGCCGCCTTCGCCACCGGTATTCCTCCAGATCTCTACGCATTTCACCGCTACACCTGGAATTCTACCCCCCTCTACGAGACTCCAGCTTGCCAGTATCAGATGCAGTTCCCAGCTTGAGCCCGGGGATTTCACATCTCACTTACCAAACCGCCTGCGTGCGCTTTACGCCCAGTAATTCCGATTAACCCTTGCACCCTCC
+
ABAAAFFFFFFFGGGEEFEEGGEEEGGH3BGFEEEEEEGHHHCGEE1GE10AAE>EGGGHAEEEGH1/>/FGHHFHHBG3FGGFHBGFEEEDFHHHHDDGGC?GHHB022FGGFFFHHHGGGGHDG<..<<DF/<<GH0<<C<::<;;C<0;CG0:;CGHH0:.09/.09CE-9---;/CFBF;FFF/;FFB//;9B.AA@DFF.9@AAA-B9.9/B;.9@9.9/9:BFF/.9;./;/;.99/9BF..;A
@M03896:38:000000000-B4D98:1:1106:12158:16796 2:N:0:166
CCTGTTCGCTCCCCCAGCTTTCGCGCCTCAGCGTCGGTCTCGGCCCAGAGGCCCCCCTTCGCCACCGGTGTTCCACCCGATATCTGCGCATTCCACCGCTACACCGGGTGTTCCACCCTCCCCTACCGAACCCAAGCCGCGGAGGTTCCGGGGGCTTCGCGGGGTTCAGCCCCCCGCTTCCACCCCCCTCCTCCCCGGCCGCCTCCGCTCCCCTTCCGCCCCAGCAATCCGACACACCCCCGCCCCCTAC
+
AAA?AFFAAAAAFFG?0BB1FFAEEEGCEHHHFGG//ABEH0/BEG/AF///BB/>EEFH/EEEGG//>>/?BFFHGG@EECCFGBF<@>CCGF2FG<B/<@<FF/--<->CGH0DHGEHGGGH..G?.-:AC.9.9.9A--9--;-9B-999----;9---9;9--;;FFAB-@-@=-;/9;-;9---9;--99--999->-----;-9------/-;9@-9----//9--9--:--9--9;9@@==-9
@M03896:38:000000000-B4D98:1:1106:21828:17384 2:N:0:166
CCTGTTCGATACCCGCACTTTCGAGCTTCAGCGTCAGTTGCGCTCCAGAGAACTGCCTTCGCAATCGGAGTTCTTCGTGATATCTAAGCATTTCACCGCTACACCACGAATTCCGCCCACTTTGTGCGTACTCAAGCAAACCAGTTCGCGCTGCAGTTCAGATCTTGAGCATCTACATTTCCCAACACCCTTAATCTCCTGCCTACGCTCCCTTTACACCCAATACATCAGCTTACCCACCGGACCTTCC
+
AA?1A1FAA31DGB1AFAEEGG00BB0FGF1DAEE?/D2DFAEAEFBB1/A1B111BDGFGE?B/B/B?//0BGHHHGGGFFHFGHFHHDGHHHFBG/EEEEFFGGH/</<CGGFAA@CGAFD@@@@?F/<FD?C11?0GFFA.111.<-<<-</<=0DF0:0/0;:0:00:CCC0HE00G0:0/9CE.;.BBFFGG;00/:.B0/.-.;EE-/////9/;:-;//;;B/////////;9-------/;/
@M03896:38:000000000-B4D98:1:1106:27134:17385 2:N:0:166
CCTGTTTGCTCCCCACGCCTTCGCGCCTCAGTGTCAGTTACAGTCCAGTGAGCCGCCTTCTCCTCCTGTGTTCCTCCTAATATCTACGCATTTCACCACTACACTAGGAATTCCGCTCACCCCTCCTGCACTCTAGCATGACAGTTCCAAAATCAATCCCCCCGCTACGCCCCGGGTTTTCACTTCTTCCTTCCCTTGCCCCCGCCTCTCCCTCTACACCCACTACATCCGTCTCCCCCTTGCCCCACAC
+
>AA>>BB1B3BCEEGG1A00AB000AEAAAAAFGD21DDGG11FFC1B21B1BEAAE?EG1BFDFG0B11DBFFGGHFG1GF2FFFG/>EAEFFGFH1?1FF1GBF1B>FGBFG0?EE/FHAE?/CFBB0FFG1F1@@211@@112F22GBC?FGE1FGH//------.-<A@---.9;.;CBBFFF00;000;900/9/0.---9-:/:;B;--/9/;/;9-A///9;B-9-:-/9-;--99//;---9
@M03896:38:000000000-B4D98:1:1106:4184:17532 2:N:0:166
[truncated: 1,637,536 more chars]
