# Supplementary material for: Formalin-Fixed Paraffin-Embedded (FFPE) samples are not a beneficial replacement for frozen tissues in fetal membrane microbiota research
Source: PLoS One. 2022 Mar 17;17(3):e0265441. doi: 10.1371/journal.pone.0265441 (PMC8929612; doi:10.1371/journal.pone.0265441)
Supplement: S2 File — (ZIP) [file pone.0265441.s007.zip › Negatives/N-N-06-N-2-FF_S169_L001_R1_001.fastq.fastq]

@M03896:38:000000000-B4D98:1:1101:8760:3390 1:N:0:169
TACGGAGGGTGCAAGCGTTAATCGGAATTACTGGGCGTAAAGCGCACGCAGGCGGTTTGTTAAGTCAGATGTGAAATCCCCGGGCTCAACCTGGGAACTGCATCTGATACTGGCAAGCTTGAGTCTCGTAGAGGGGGGTAGAATTCCAGGTGTAGCGGTGAAATGCGTAGAGATCTGGAGGAATACCGGTGGCGAAGGCGGCCCCCTGGACGAAGACTGACGCTCAGGTGCGAAAGCGTGGGGAGCCAACA
+
AAAAA?ABDAAABBEE22A2AFGFCAFGHHBFBBAAEEEFCGHGG0E?ECG0EEFEGGGHHHHHHHDGFHHGHHHHGHHHFGGGGGHHGFHHHHGHHGHHHHHHHHGHHHFDFHFHGHHHHGGHHHHHFGGGDFA@-BFAEB/BBFFBFB/B;9;;@-;9./BFBFDAABFFB9FFFFFFD..//;FFFFFFF;B==DECFAFAFDFFFFAB9@A./BB/FD..9DFBBFFB.9-A9A9DCCC9-..9.;.
@M03896:38:000000000-B4D98:1:1101:8767:3407 1:N:0:169
TACGGAGGGTGCAAGCGTTAATCGGAATTACTGGGCGTAAAGCGCACGCAGGCGGTTTGTTAAGTCAGATGTGAAATCCCCGGGCTCAACCTGGGAACTGCATCTGATACTGGCAAGCTTGAGTCTCGTAGAGGGGGGTAGAATTCCAGGTGTAGCGGTGAAATGCGTAGAGATCTGGAGGAATACCGGTGGCGAAGGCGGCCCCCTGGACGAAGACTGACGCTCAGGTGCGAAAGCGTGGGGAGCAAACA
+
ABBAAABBCAAAFBFA22EAAGGBABFGHHD55BBBAAEEHGHGGCEAEEE@EEECGGGHHHHHHHEFGGGFGGHHHHHHGGGGEEGHGHHHGHGHGGFBGHGHHHGHHHFDHHGFGGGGFGFGHHGGFGGGHHGGCF>AAFFFFFFFBFBFB:;;;;;;EFFFBF;;ADFFFFFFF/BF?FFEFFFFA@DFABFFDFE9BFFFFFBEEFFDF-ADFFFBFDAADDF/9B;99@D.B:ADFFFE-9AFFF?
@M03896:38:000000000-B4D98:1:1101:8744:3407 1:N:0:169
TACGGAGGGTGCAAGCGTTAATCGGAATTACTGGGCGTAAAGCGCACGCAGGCGGTTTGTTAAGTCAGATGTGAAATCCCCGGGCTCAACCTGGGAACTGCATCTGATACTGGCAAGCTTGAGTCTCGTAGAGGGGGGTAGAATTCCAGGTGTAGCGGTGAAATGCGTAGAGATCTGGAGGAATACCGGTGGCGAAGGCGGCCCCCTGGACGAAGACTGACGCTCAGGGGCGAAAGGGTGGGGAGCAAAC
+
AAAAABBBD?AAEFGA22A2AFGE2FGGHHBBBBAAEFFEGHHGGCEEEFG?GGF?EGGHHHHHGH@GBGHFHGDGGHGHGGGGEGHBFGHHHHGHHGHHHHHGHHHGGGFFHHCCEGHHGFGGGHHGFEFEFGDCCF@:A;FFFFFFFFBB;;;99;:@AFFFFFA;;D?B/FFFFF/ADD./BFED;9BFFFFFF.;---;BCF9EEFFFF-..;B9/;....ABF.---;>-....;9A=.@.A//9
@M03896:38:000000000-B4D98:1:1101:16065:3679 1:N:0:169
TACGGAGGGTGCAAGCGTTAATCGGAATTACTGGGCGTAAAGCGCACGCAGGCGGTTTGTTAAGTCAGATGTGAAATCCCCGGGCTCAACCTGGGAACTGCATCTGATACTGGCAAGCTTGAGTCTCGTAGAGGGGGGTAGAATTCCAGGTGTAGCGGTGAAATGCGTAGAGATCTGGAGGAATACCGGTGGCGAAGGCGGCCCCCTGGACGAAGACTGACGCTCCGGTGCGAAAGCGTGGGGCGCAAACA
+
3AA@AABB?AAABGFA22AAFGGF2EEGHF5553BAAAEEGGHGG?EEGCEEGFGCGEEFFG4GGF4BBBFBFHFFHHHHGGGGEEHHHGHFHHAC?F2BFGFGHHHFHHFGFGFGGHGFGFGHHGFG?<CFGHDCAA;AAFFFFFFFBF9FB99;;;9;ABFFFFA;A>FFBBFBFFFFFFB/:BFDB-@A9BD-9AFF-=@CDB@AEFFFF-9;BFFBFDA....--;;-9-99FD.A9;9.;----;.
@M03896:38:000000000-B4D98:1:1101:16083:3680 1:N:0:169
TACGGAGGGTGCAAGCGTTAATCGGAATTACTGGGCGTAAAGCGCACGCAGGCGGTTTGTTAAGTCAGATGTGAAATCCCCGGGCTCAACCTGGGAACTGCATCTGATACTGGCAAGCTTGAGTCTCGTAGAGGGGGGTAGAATTCCAGGTGTAGCGGTGAAATGCGTAGAGATCTGGAGGAATACCGGTGGCGAAGGCGGCCCCCTGGACGAAGACTGACGCTCAGGTGCGAAAGCGTGGGGAGCAAACA
+
AABABABB@AAABGGAA2AEFGHFDGGGHEB55AAAEAEDGHHGG0EEGCEEGGGCGGGHHFHHFH4BB@BBBGHGHHHHGGGGGGHFGHHHHHGGFFFFHHGHHHHHHHFDHHHEGHHHHGGGGHGHFGGGHGGCCA@AABFFFFFFFE0B;;;;;;9;:FFFBFDAACEFFFFFFFFFFFFBFFFFF;@DFFFFFFFFFFFFFFDFFFFFFFFFFFFFFFFDFAFFFFFA?CFD/A9A=CAEFFEFFF.
@M03896:38:000000000-B4D98:1:1101:16067:3699 1:N:0:169
TACGGAGGGTGCAAGCGTTAATCGGAATTACTGGGCGTAAAGCGCACGCAGGCGGTTTGTTAAGTCAGATGTGAAATCCCCGGGCTCAACCTGGGAACTGCATCTGATACTGGCAAGCTTGAGTCTCGTAGAGGGGGGTAGAATTCCAGGTGTAGCGGTGAAATGCGTAGAGATCTGGAGGAATACCGGTGGCGAAGGCGGCCCCCTGGACGAAGACTGACGCTCAGGTGCGAAAGCGTGGGGAGCAAACA
+
1AA1>AAAD?>A1GFA00AEFGHFEEGCHGDB21ABAAEEFFGFG/EAEGE/E>E/E>EFFGHFBG2BBBBBB@2BFHHHGEEEEEHFGHHFHHFHHGFDFHFFDFHFGHFDFEGFEHFGGGFGHHHHGGC>GFF<@?@999FFFFF;B//BF;;9-9--;BBB/B;9A;?BFFFFFFF---9;FFFB?=-9-=>@=;99-@@@@@;9AFA=@---;:/BBBA---9;;FB;9>@-B--;-@--9:EF/--
@M03896:38:000000000-B4D98:1:1101:18146:8578 1:N:0:169
TACGGAGGGTGCAAGCGTTAATCGGAATTACTGGGCGTAAAGCGCACGCAGGCGGTTTGTTAAGTCAGATGTGAAATCCCCGGGCTCAACCTGGGAACTGCATCTGATACTGGCAAGCTTGAGTCTCGTAGAGGGGGGTAGAATTCCAGGTGTAGCGGTGAAATGCGTAGAGATCTGGAGGAATACCGGTGGCGAAGGCGGCCCCCTGGACGAAGACTGACGCTCAGGTGCGAAAGCGTGGGGAGCAAACA
+
ABAABABC@?AAGFFC?2EAFGHFEEGGHHBB5BAAAAFFHHHGG0EEGEEGGGGFGGGHHHHHHH4BFGGFDGHHHHHHGGGGEGHGGFHHFHGCGGHGHHHHHGHFHHFFHHHFGHHHFFGGGGHHGGGGGGGCCF>A:BFFFFFFFF/B;;;;;;9;AFFFFFA;ADFFFFFFFFFFFFFFFFFFF@FFFFFFFFEDFFFFFDDFEFFFFFFFFFFBFFFFFFFFFFFADDA:B.AADFFFFFFFFF?
@M03896:38:000000000-B4D98:1:1101:26608:15316 1:N:0:169
TACGTAGGTCCCGAGCGTTGTCCGGATTTATTGGGCGTAAAGCGAGCGCAGGCGGTTTGATAAGTCTGAAGTTAAAGGCTGTGGCTCAACCATAGTTCGCTTTGGAAACTGTCAAACTTGAGTGCAGAAGGGGAGAGTGGAATTCCATGTGTAGCGGTGAAATGCGTAGATATATGGAGGAACACCGGTGGCGAAAGCGGCTCTCTGGTCTGTAACTGACGCTGAGGCTCGAAAGCGTGGGGAGCGAACAG
+
ACBCAFFAFFFFEAE2E2E2AGGEGGGGHF5D5B22EAEDDGHGGEGGGCEEGECCFEGHFFFHFG@FF@GBGGEGFFGFGEHFHHHGHHHGHGFE?2?CGGGFCFDFHF2FFHHBGHHFFFFGGHHEFFFD@DCD.FFFFFFFHHFGHFD=<=<-<<;.CBGFHD::@.CCFCFFFFFDDFFFFEFG?DGFGBAAFFD;-BFFFBFF/BBFFFFFBFBB.ADA.:AEEFB;BD?FD.;>DAE=A@;;-=/
@M03896:38:000000000-B4D98:1:1101:19973:19424 1:N:0:169
TACGGAGGGTGCAAGCGTTAATCGGAATTACTGGGCGTAAAGCGCACGCAGGCGGTTTGTTAAGTCAGATGTGAAATCCCCGGGCTCAACCTGGGAACTGCATCTGATACTGGCAAGCTTGAGTCTCGTAGAGGGGGGTAGAATTCCAGGTGTAGCGGTGAAATGCGTAGAGATCTGGAGGAATACCGGTGGCGAAGGCGGCCCCCTGGACGAAGACTGACGCTCAGGTGCGAAAGCGTGGGGAGCAAACA
+
ABAAAABB>>A>B5FE?22AAGHFEEFGHHBD5AABAAEEHHHGG0EEFCEGGGEFEGGHHHBGFG4BGFEFFGHFGHHHFGGEEGHG3GHHHFECGFGDHHGFDD2FDGGEHHH2F????0??FGGFFEFGFCDCC9@DEFFFBFFBFF/B9;;:;-.99FFF/FDDDBFFFFFFFFFF??F//BBDB9@.:9>BFFE;->BDBDBA.F?-;;9;BFF/B.AAFD//;/9-9@B.B.;A-@@9>AEFBA.
@M03896:38:000000000-B4D98:1:1101:19982:19439 1:N:0:169
TACGGAGGGTGCAAGCGTTAATCGGAATTACTGGGCGTAAAGCGCACGCAGGCGGTTTGTTAAGTCAGATGTGAAATCCCCGGGCTCAACCTGGGAACTGCATCTGATACTGGCAAGCTTGAGTCTCGTAGAGGGGGGTAGAATTCCAGGTGTAGCGGTGAAATGCGTAGAGATCTGGAGGAATACCGGTGGCGAAGGCGGCCCCCTGGACGAAGACTGACGCTCAGGTGCGAAAGCGTGGGGAGCAAACA
+
ABAAABBCCAAAFFFA22AAFGHFBEFGHGDBBBAAAAEEGHHGG?EEGGGGGGGEGGGHHHHGHHDFFHHFFGHHHHHHGGGFEGHGHHHHFHGCGGHFHHHGHHHHHHGFHHHFEFGGGGFHHHHHFGGGHFDGGFCDEFFFFFFFBFBFB;;:;;;@EFFFFF;;DFFFFFFFFBBFFFFFFFFDD@DFA>DFFFA@CADFFF@AEFFAABFFFFFFF.ADFFFBFB;;;CFDFF.A>BFFAFEFFF.
@M03896:38:000000000-B4D98:1:1101:16475:25614 1:N:0:169
TACGGAGGGTGCAAGCGTTAATCGGAATTACTGGGCGTAAAGCGCACGCAGGCGGTTTGTTAAGTCAGATGTGAAATCCCCGGGCTCAACCTGGGAACTGCATCTGATACTGGCAAGCTTGAGTCTCGTAGAGGGGGGTAGAATTCCAGGTGTAGCGGTGAAATGCGTAGAGATCTGGAGGAATACCGGTGGCGAAGGCGGCCCCCTGGACGAAGACTGACGCTCAGGTGCGAAAGCGTGGGGAGCAAACA
+
AAA?>ABBBAA>CFDA22EEFGHFBEGGHGBB5BBBAAEEGHHGG0EEEEECGFGGGEGHGHHGFH@BFGGFGGHHGHHHGGGGEEHHHHHHHGGHHFHFGHHHHHHHHHFDGHHGGGGG?GFHHHG??EFGHGDFGFFDAFFFFFFFFFFFB;;;;:;;EFFFFF;;AFFFFFFFFFFFFFFFFFFFBBFFABDFFDA-BFFFFFCEEFFFFFFFFFFBF?DFFFFFFFF=AFFDFDADFFFFBAEFBF.
@M03896:38:000000000-B4D98:1:1101:16452:25620 1:N:0:169
TACGGAGGGTGCAAGCGTTAATCGGAATTACTGGGCGTAAAGCGCACGCAGGCGGTTTGTTAAGTCAGATGTGAAATCCCCGGGCTCAACCTGGGAACTGCATCTGATACTGGCAAGCTTGAGTCTCGTAGAGGGGGGTAGAATTCCAGGTGTAGCGGTGAAATGCGTAGAGATCTGGAGGAATACCGGTGGCGAAGGCGGCCCCCTGGACGAAGACTGACGCTCAGGTGCGAAAGCGTGGGGAGCAAACA
+
>AA1>>1>A>AAFGBE?0AEAGGB0BAFHGBBB1BAAAEEHFGFG/EEGGGCGGGEEGGFFGHGGHDBBFGGHFFFGGGGF@GEEEHHHHHB<FC<BF1BB11?GDFHHH?FGHFF<FG??<1?G<?F<...10><-=@B-9//9BFEFB/;9//;-9;@?/BFFF-9A@?B/;BFF//AAAFFBFFB@-@BA@;@-9A;-@@@@@;9-B?@?=BBFBB9F?9-99//;9B9A@@-/;-9-@--@?E9FF-
@M03896:38:000000000-B4D98:1:1102:15206:3764 1:N:0:169
TACGGAGGGTGCGAGCGTTAATCGGAATAACTGGGCGTAAAGGGCACGCAGGCGGTTATTTAAGTGAGGTGTGAAAGCCCCGGGCTTAACCTGGGAATAGCATTTCAGACTGGGTAACTAGAGTACTTTAGGGAGGGGTAGAATTCCACGTGTAGCGGTGAAATGCGTAGAGATGTGGAGGAATACCGAAGGCGAAGGCAGCCCCTTGGGAATGTACTGACGCTCATGTGCGAAAGCGTGGGGAGCAAACA
+
AABBAABB@?AAF?E2E2EAABFBEEEFBBGHFFFHCEEEHGGGGEEGGFGGGGGEGGHHHGBEBE4BFBEBEHGGFGHHGGGGGGHHHHHHHHFFGHHHHHGHEFFF?C?<F?<<?FG?F???@?GHHFHBGFEFGCDDEFDGHGGDCCCE;CGCDD:AAFGGFGD9A?EFFGG0FGFEGGFCFGGFDC>DEFFFFFFFF.EDFEFFFFFFFFFEFFFFBDDADFFFFFFD?AAA/:.ACACEDFEFFFF
@M03896:38:000000000-B4D98:1:1102:15225:3768 1:N:0:169
TACGGAGGGTGCGAGCGTTAATCGGAATAACTGGGCGTAAAGGGCACGCAGGCGGTTATTTAAGTGAGGTGTGAAAGCCCCGGGCTTAACCTGGGAATAGCATTTCAGACTGGGTAACTAGAGTACTTTAGGGAGGGGTAGAATTCCACGTGTAGCGGGGAAATGCGTAGAGATGGGGAGGAATACCGAAGGCGAAGGCAGCCCCTTGGGAATGTACTGACGCTCATGGGCGAAAGCGTGGGGAGCAAACA
+
>AA?AAAD22>A22E2E2A2ABFABECF3AGGEBGGCAFEHHGGGEE?FFGCGCCE/?3B@DDB@4@@?BG3EF44BFGHGGGCECHGHHH2GECF22?FGFFHGGD2GB?1?/<?FGF?1?F?1<FGHGG1FCE-<?<AC0DDHHFGFDCC;;<C@@-;-EEB9FC.;@.;BFF/.99-@DF:BFF.A9-:A@AB-9EFD.ADD.AFF??/.;/9/;B/9...9./;/.9;9@B.B?.:>@>.-.9:BA.
@M03896:38:000000000-B4D98:1:1102:15198:3780 1:N:0:169
TACGGAGGGTGCGAGCGTTAATCGGAATAACTGGGCGTAAAGGGCACGCAGGCGGTTATTTAAGTGAGGTGTGAAAGCCCCGGGCTTAACCTGGGAATAGCATTTCAGACTGGGTAACTAGAGTACTTTAGGGAGGGGTAGAATTCCACGTGTAGCGGTGAAATGCGTAGAGATGTGGAGGAATACCGAAGGCGAAGGCAGCCCCTTGGGAATGTACTGACGCTCATGTGCGAAAGCGTGGGGAGCAAACA
+
3AA3>AADD?AAEGFE?2E2ABFBABFGB5GGFBGGFEFFHGGGE1EEEGGFGGG@EGHHHHFF@DBBFB??EGFGFHHHGEGFE/FGFHHBCHFFFFHHHBFD2GF?FG21?<0?FGHF<FF1?GBGHGHEHED-<-CEE0GFHFGGFACC::0:::.;9B0BFF;9ABFFBFG9CFFEADFCBFGDF;99A9@CBAEFFAEFFA?.9AEFFBBFBFFFFFFAADFFFB;ADFA?BA9A---.-9;FFF?
@M03896:38:000000000-B4D98:1:1102:9407:7759 1:N:0:169
AACGTAGGTCACAAGCGTTGTCCGGAATTACTGGGTGTAAAGGGAGCGCAGGCGGGAAGACAAGTTGGAAGTGAAATCCATGGGCTCAACCCATGAACTGCTTTCAAAACTGTTTTTCTTGAGTAGTGCAGAGGTAGGCGGAATTCCCGGTGTAGCGGTGGAATGCGTAGATATCGGGAGGAACACCAGTGGCGAAGGCGGCCTACTGGGCACCAACTGACGCTGAGGCTCGAAAGTGTGGGTAGCAAACA
+
AAAAABFAFF4C54FC22E2ABDBA2EGHFHHHHGFEEFGHHHGHFFGGGGCGGGGECEHEF2BBF4BBBGFHHGBFHHGHHHGHHHGHGHEFHCFBGHGHGHHHFGGGH???@@FFHHGF>F@FGGFGGHFHGHFGGG?>CDGHHHFDGCFDCGF?A;CD.CBFFDEGGEFGGGGGG?FGGFFBFFA.;FFFCFA-.;;BFFFFFFFFEAFFFFFFB//BAAD?.9...A@AFDD9/9BDF.BA:FFFF.
@M03896:38:000000000-B4D98:1:1102:9425:7760 1:N:0:169
AACGTAGGTCACAAGCGTTGTCCGGAATTACTGGGTGTAAAGGGAGCGCAGGCGGGAAGACAAGTTGGAAGTGAAATCCATGGGCTCAACCCATGAACTGCTTTCAAAACTGTTTTTCTTGAGTAGTGCAGAGGTAGGCGGAATTCCCGGTGTAGCGGTGGAATGCGTAGATATCGGGAGGAACACCAGTGGCGAAGGCGGCCTACTGGGCACCAACTGACGCTGAGGCTCGAAAGTGTGGGTAGCAAACA
+
ABAAAFFBFD4CAAG4E2E2ABDBAEEGHGGHHGHFAEGFGHHGHGEEGFEEGEGGG@EHGFBBBF4BBFGBFHEBFHHBGHHHHHHFHHHEFFGBFGHHHHHHHHFBBG?2?@@@FGHHHGFFFHHHHHGHFFGFHGGC@DGGHHHHEG@DC<GGGF:CDGFGBFECDGGGGGGGGGGGGGFFFFFEABFFEDFFFFE@CFDFFFFFFFEFFFFFFFFFFFFDDAFEFAA=>FFD;B9BAD:B.;FFFFF
@M03896:38:000000000-B4D98:1:1102:12889:8650 1:N:0:169
TACGGAGGGTGCAAGCGTTAATCGGAATTACTGGGCGTAAAGCGCACGCAGGCGGTTTGTTAAGTCAGATGTGAAATCCCCGGGCTCAACCTGGGAACTGCATCTGATACTGGCAAGCTTGAGTCTCGTAGAGGGGGGTAGAATTCCAGGTGTAGCGGTGAAATGCGTAGAGATCTGGAGGAATACCGGTGGCGAAGGCGGCCCCCTGGACGAAGACTGACGCTCAGGTGCGAAAGCGTGGGGAGCAAACA
+
BCBAB?ABB?AA4FFC?2F2ABFBBBFGHHHHFFGGGGGEHHHGG?EEGGGGGGGGGGGHHHGGGH4BBFGFGHGBFHHHGGGGGGHFHGHHHHGHHGHHHHHHHHFHGH?2??FGCHHHHHFGGHGGFGGFGHG-CFFFFFFFFFFBFFFFFBFFCC;>EFFFFFDAFFFFFFFFFFFFFFFFFFFFFAFFFDFFFFFFFFDFFFFFFFFFBDFDFFFBFFDDFFFFFFFFDDFFFFFFFFFEFDFFEF.
@M03896:38:000000000-B4D98:1:1102:12617:9330 1:N:0:169
TACGGAGGGTGCAAGCGTTAATCGGAATTACTGGGCGTAAAGCGCACGCAGGCGGTTTGTTAAGTCAGATGTGAAATCCCCGGGCTCAACCTGGGAACTGCATCTGATACTGGCAAGCTTGAGTCTCGTAGAGGGGGGTAGAATTCCAGGTGTAGCGGTGAAATGCGTAGAGATCTGGAGGAATACCGGTGGCGAAGGCGGCCCCCTGGACGAAGACTGACGCTCAGGTGCGAAAGCGTGGGGAGCAAACA
+
ABAAABBCC2AABFFC?2E2ABDBBEFGHHHHGGHHGGGGHHHGGCEFGGG0EEG>/EGH2FGGGH4BFGHFGGGHHHHHFEGGEGHFHGH2FGGHHGHHHHHHHHHFHH?>??FCCGHGGHCGGDGHGGGGHHGF?DFFFFFFFFF/BFBFB;BFD@;CFFFFFFA;DFFFFFFFFFFFFFFFFFFFDBFDA@@DAFF@CFFFFFFEEFFFFCFFFFFFFFDADFFFFFB@ADFDFFFFFFFFFAEFFF.
@M03896:38:000000000-B4D98:1:1102:7833:12249 1:N:0:169
TACGGAGGGTGCGAGCGTTAATCGGAATAACTGGGCGTAAAGGGCACGCAGGCGGTTATTTAAGTGAGGTGTGAAAGCCCCGGGCTTAACCTGGGAATAGCATTTCAGACTGGGTAACTAGAGTACTTTAGGGAGGGGTAGAATTCCACGTGTAGCGGTGAAATGCGTAGAGATGTGGAGGAATACCGAAGGCGAAGGCAGCCCCTTGGGAATGTACTGACGCTCATGTGCGAAAGCGTGGGGAGCAAACA
+
3AAA?3>DDAA>22A222A2ABFBBBFFEFGHHHHHCFGEFHHGGAEDGGGGGCGEEEEHHEGHF4BFGFFEEFHFGHHGEEEEEGHGEGHHHHGHGGFFFGFHHFDF2F<<??FDHHHF11F<<GHHH11GHFGGGGGGGHDGHGHGCEEHG:0;@DECEFFGFFE;9BEFBFGFGGFFG?FBBCGGA;-AABB-9AEFA.ADFEFBFFFFFFFFBFFE/DA;..9F/9B..9BDFDFFB<BEBBE/BFF
@M03896:38:000000000-B4D98:1:1102:7850:12261 1:N:0:169
TACGGAGGGTGCGAGCGTTAATCGGAATAACTGGGCGTAAAGGGCACGCAGGCGGTTATTTAAGTGAGGTGTGAAAGCCCCGGGCTTAACCTGGGAATAGCATTTCAGACTGGGTAACTAGAGTACTTTAGGGAGGGGTAGAATTCCACGTGTAGCGGTGAAATGCGTAGAGATGTGGAGGAATACCGAAGGCGAAGGCAGCCCCTTGGGAATGTACTGACGCTCATGTGCGAAAGCGTGGGGAGCAAACA
+
ABAAAAABCA?AE?EA22E2ABDBBBFFFBGHGGHHGFGEHHHGGEEFGGGGGGGGGEHHHDFFFBBE1FGFEHGBGHHHGGGGGGH?GHGFFHGHHHHGHHGHGFHG?G?FFFFGHGHDF<F??FFGHFGHHF.CCGGGGHHHHFD=<EHGG/GFCGCCEGGGGGD:9@EGFGGGGGFGGGGBBGFC.@-AABCC;FFFFDEFFFFFFFFFFFFFFFB;FDDDDAFFB/:;.@A;BA:DFFA:@DFFFF9
@M03896:38:000000000-B4D98:1:1102:5143:13431 1:N:0:169
TACGTAGGTCCCGAGCGTTGTCCGGATTTATTGGGCGTAAAGCGAGCGCAGGCGGTTTGATAAGTCTGAAGTTAAAGGCTGTGGCTCAACCATAGTTCGCTTTGGAAACTGTCAAACTTGAGTGCAGAAGGGGAGAGTGGAATTCCATGTGTAGCGGTGAAATGCGTAGATATATGGAGGAACACCGGTGGCGAAAGCGGCTCTCTGGTCTGTAACTGACGCTGAGGCTCGAAAGCGTGGGGAGCGAACAG
+
ABBAACFAFFFFG2FA?2E2ABDBAAEGHCHHHHHHGGGGHHGFEFEEGEGCGGGGEGGHGBGGGGBBBFGHHFHBG3?FHHHHHHHHHHHFHFGHHEFFGHGFFFF?FG2??@@FDFHG<C>FGGFFHHHGGG><ACGGHHHHHHHHHFFGFDF<C<;EGHHHC?;;CFGHHHGGGGGGGGFCFFGBDGGFF@FFFFDFFFFFFFF/FFBFFF/FFFFFDDDF?AEEFFFFFFFFD9AFFF.=?BBDCDB
@M03896:38:000000000-B4D98:1:1102:5128:13447 1:N:0:169
TACGTAGGTCCCGAGCGTTGTCCGGATTTATTGGGCGTAAAGCGAGCGCAGGCGGTTTGATAAGTCTGAAGTTAAAGGCTGTGGCTCAACCATAGTTCGCTTTGGAAACTGTCAAACTTGAGTGCAGAAGGGGAGAGTGGAATTCCATGTGTAGCGGTGAAATGCGTAGATATATGGAGGAACACCGGTGGCGAAAGCGGCTCTCTGGTCTGTAACTGACGCTGCGGCTCGAAAGCGTGGGGAGCGAACAG
+
A3A3AFFAFF4CE2EE22E2ABDAAAEGHHHHGGDGFEEF1FGFBEGGGFE0EEFE?FGGFF4BGFBB3@@FBFHGF3?FGEGGHHHHHCGFGGFFGB?CGGFGFC3<<F2?<@>22@DF@@@?FFFB01??A?<.>><F11>F=<FDFDFDB<G@@.-:;0C0<.:.:.CCGGG000/../:;9CD---9.-9;-.;.--9ABF/9/99;/BB/9;//BA?...9--;DA-.../...;--.9.----9;
@M03896:38:000000000-B4D98:1:1102:5146:13452 1:N:0:169
TACGTAGGTCCCGAGCGTTGTCCGGATTTATTGGGCGTAAAGCGAGCGCAGGCGGTTTGATAAGTCTGAAGTTAAAGGCTGTGGCTCAACCATAGTTCGCTTTGGAAACTGTCAAACTTGAGTGCAGAAGGGGAGAGTGGAATTCCATGTGTAGCGGTGAAATGCGTAGATATATGGAGGAACACCGGTGGCGAAAGCGGCTCTCTGGTCTGTAACTGACGCTGAGGCTCGAAAGCGGGGGGAGCGAACAG
+
>AA3A4C?FFFFGCGA2222ABFBEEEGHBGHGGHGEEGGHHGEFGGGGCECFFGEFGGHGG4FFHBBB4EFGHF?F3EGHFHFHHHGHHHCGEFFGBF@DHGFFG3FGF2??@@FFHH@@2DGHHGFHGHGGF-CDCG.>1GGHFHHGHD=DGG=A<;CCGHG0A;;DGHGGFFFFFFGGGG/FGGGGG.:A-@DDF9@=BAFFFFB/B;9BB:BFF/B:ADDF..99FAB.99FA--9@DAB?>=-;-/
@M03896:38:000000000-B4D98:1:1102:6527:14196 1:N:0:169
TACGGAGGGTGCAAGCGTTAATCGGAATTACTGGGCGTAAAGCGCACGCAGGCGGTTTGTTAAGTCAGATGTGAAATCCCCGGGCTCAACCTGGGAACTGCATCTGATACTGGCAAGCTTGAGTCTCGTAGAGGGGGGTAGAATTCCAGGTGTAGCGGTGAAATGCGTAGAGATCTGGAGGAATACCGGTGGCGAAGGCGGCCCCCTGGACGAAGACTGACGCTCAGGTGCGAAAGCGTGGGGAGCAAACA
+
ABAAAAABB?AAA5GAA2E2ABFBBEFGHHHHFGHHGGFEHHHGGFEEGFEGGGGGGGGHHHFGFG4BBFFFGHGBGHHHGGGGGGHFGHHHHHGHHGHHHHHHHHGHHHD2??FFFHHHHHGHHHGGFFGFHHFGGFFFFFFFFFFBBFFFF;FFFC;CFFFFFFA;DFFFFFFFFFFFFFFFFFFFF@CFFFFFFFECAFFFFDBEFFFFBFFDFFFFFFFDFFFFFFBCACFDFFFFFFFFDDFFFFF
@M03896:38:000000000-B4D98:1:1102:15939:14607 1:N:0:169
TACGTAGGTCCCGAGCGTTGTCCGGATTTATTGGGCGTAAAGCGAGCGCAGGCGGTTTGATAAGTCTGAAGTTAAAGGCTGTGGCTCAACCATAGTTCGCTTTGGAAACTGTCAAACTTGAGTGCAGAAGGGGAGAGTGGAATTCCATGTGTAGCGGTGAAATGCGTAGATATATGGAGGAACACCGGTGGCGAAAGCGGCTCTCTGGTCTGTAACTGACGCTGAGGCTCGAAAGCGTGGGGAGCGAACAG
+
ABAAAFFBFFFFGCE?A2E2ABDBABEGHBGHHHHGGGGEHHHFEGGGGGGGGGGGGGGHFFGGGG@BBFHGHHHFGFGBHGHGHHHFHHHFHHGHHBFCGHGHGHGGHH2DDDDGFHHGFGDGHGHFHHHGGG>><GHGHHHHHHGGGDFDD<G<@<;CGFHHG?;AEEHGHHFGFGGGGGFCGGGDFGGFGGFFFFDDFFFFFFFBFF;;FFBFFFFFAAFDDFFEFFFDFDABA:DDFFEF?D;DFFB
@M03896:38:000000000-B4D98:1:1102:9181:17375 1:N:0:169
TACGGAGGGTGCAAGCGTTAATCGGAATTACTGGGCGTAAAGCGCACGCAGGCGGTTTGTTAAGTCAGATGTGAAATCCCCGGGCTCAACCTGGGAACTGCATCTGATACTGGCAAGCTTGAGTCTCGTAGAGGGGGGTAGAATTCCAGGTGTAGCGGTGAAATGCGTAGAGATCTGGAGGAATACCGGTGGCGAAGGCGGCCCCCTGGACGAAGACTGACGCTCAGGTGCGAAAGCGTGGGGAGCAAACA
+
AAAAAA3DBAA>4FB422E2ABGBBBFGHHHHGFGFGFGEGHFFG?EECEEFEFE/EEA2BGGGBG4B3FFFDGGGHHHHGGGFGGHHHHHHHHGHHGFHHHHHGHBFGH?2??F2?GHHHG1FDDGG?EFFDHD<DFFDEFFFFFF/;FBFF;/B@BAFEFFFFFAADFFFEFFFFFFFFFFFFFFB-;@DABFFDFA99@DCDDBAEF.;9@.ABFF;FADFF?/9FF;9.@-;BADDFFA?-;EFFF.
@M03896:38:000000000-B4D98:1:1102:6659:22974 1:N:0:169
TACGGAGGGTGCAAGCGTTAATCGGAATTACTGGGCGTAAAGCGCACGCAGGCGGTTTGTTAAGTCAGATGTGAAATCCCCGGGCTCAACCTGGGAACTGCATCTGATACTGGCAAGCTTGAGTCTCGTAGAGGGGGGTAGAATTCCAGGTGTAGCGGTGAAATGCGTAGAGATCTGGAGGAATACCGGTGGCGAAGGCGGCCCCCTGGACGAAGACTGACGCTCAGGTGCGAAAGCGTGGGGAGCAAACA
+
BBABB3ADB2>AADGCE2A2ABGBEAFFHFHHGGHGFGGEGHGGGGEEGGFGGGGFGGGHHEEFBGGFDGFBFGGBFHGHGGGGGGHFGHHGAGGHHGHGHHHHHHGGFG?>F?FCFHHHHGFGFHHGFGGFGHDCGFFFFFFFFFFFFFBFFBFFFADBEFFFFFDADCFFFFFFFFFFDFFFFFFFFDFFFFFACFA@AFFCFFAEFFFCD=DDFFFBFFFFFFFFFFFB9A@DFFDFCFFFFDFFFFE
@M03896:38:000000000-B4D98:1:1102:7357:25963 1:N:0:169
TACGGAGGGTGCAAGCGTTAATCGGAATTACTGGGCGTAAAGCGCACGCAGGCGGTTTGTTAAGTCAGATGTGAAATCCCCGGGCTCAACCTGGGCACTGCATCTGATACTGGCAAGCTTGAGTCTCGTAGAGGGGGGTAGAATTCCAGGTGTAGCGGTGAAATGCGTAGAGATCTGGAGGAATACCGGTGGCGAAGGCGGCCCCCTGGACGACGACTGACGCTCAGGTGCGAAAGCGTGGGGAGCAAACA
+
>AA?>33>D2>>4BF4E2E2AAGBABFGHHGHGAFFEGEAFFFAECE?EGCEGEEGEGGHEGBBBBBB3GFBGBB?BGHFEEEEEGFBGGHGA?F/BCGGHGHHHGGGFG?2??@1?GHHFFFGGGF<F<CE1>.@--;AEFFFFFFBBF/B:;9;-;;@?FFFBFA;DB99BFFFBBE.DDFFFFFD@BBF9BBB;DA--BBB=B-.9BAB--;9>DDBFDDDDAB;BF;-9;@;FDAAB?;E@?EFFFF
@M03896:38:000000000-B4D98:1:1102:7338:25971 1:N:0:169
TACGGAGGGTGCAAGCGTTAATCGGAATTACTGGGCGTAAAGCGCACGCAGGCGGTTTGTTAAGTCAGATGTGAAATCCCCGGGCTCAACCTGGGAACTGCATCTGATACTGGCAAGCTTGAGTCTCGTAGAGGGGGGTAGAATTCCAGGTGTAGCGGTGAAATGCGTAGAGATCTGGAGGAATACCGGTGGCGAAGGCGGCCCCCTGGACGAAGACTGACGCTCAGGTGCGAAAGCGTGGGGAGCAAACA
+
>3A3>AA?B2>ABFDE22E22ADB2AFFHHGHFGHHGGEFGHHGG?EGGEE0EEGGGEGEFG4GGHFF3GFBFHHHHHHHG?@EEEHGGGHHHHEHHGHHHGHHHF22?G?>??@1FGHHGF1GHFGHGGGGHHFCGBBDFFFFFFF/;FFFF;FFB=;@EFFFBF9;ABFFFFFFFFFFFABBBFFDB@B?FBBBBFFB?BBB;>BAEFFB;>DAFFFFFDFFFFFFFF9;9>BDFAADB?B.-.9/FF.
@M03896:38:000000000-B4D98:1:1103:13618:2666 1:N:0:169
TAAGAAACCCCAGTAGTCCGGCTGACTGACTTGAGTACGATATCGTATGCCGTCTTCTGCTTGAAAAAAAAAAATCAAAGGTAGAGAGAACTAGACAAGGAAGACTACAAGAGATCACACAAGTAAGTACAGGGGCAGCACAACTAAAACATCATACTGAAAAAAGGAGAGGACAGAAAATATATGAAAGAGAGGATAGTTCATAGGTCGTGTGATGTGATAGGTCGAGCGTATATGTTAGACTATCACAG
+
>3>AAF4>CABBABAEDGGEEE2ECGGHBFFH33FABFFFF2AFFFGHFHBE1ABFBFFGE5A1BGDFEFCEF/1333332343334//3333333?2B/0300232222220?322222/?02222@22110/////.0000.11111>.000=00000000<-.:/.....././//90000;00000///.../0/000000090;-9.;.////////////--9.-.../9///////////////
@M03896:38:000000000-B4D98:1:1103:21931:2913 1:N:0:169
TACGTAGGTCCCGAGCGTTGTCCGGATTTATTGGGCGTAAAGCGAGCGCAGGCGGTTTGATAAGTCTGAAGTTAAAGGCCGTGGCTCAACCATAGTTCGCTTTGGAAACTGTCAAACTTGAGTGCAGAAGGGGAGAGTGGAATTCCATGTGTAGCGGTGAAATGCGTAGATATATGGAGGAACACCGGTGGCGAAAGCGGCTCTCTGGTCTGTAACTGACGCTGAGGCTCGAAAGCGTGGGGAGCGAACAG
+
ABAAAFFBFFBFEGGGECFEFGFEEFGGHFDGFGHFGFGGHHHGEEFGGEEEGGG?EEEEBGFHGHGHFDFHHGGFHFAHGGGGGHHHHGHFGHGGH2?<CGGHGFGHHFGHHHGHFGGG<1GHHHGGFFHFGD@AFFBCGFHGHGDDG00=<==<:;;.CCGCGF;ADFGGGFFFFGGGGGGFGGFA-AFFCCFFFFFFFFFFFFFBFF;BFF/BBFBF9ADDDFEEEFFFFFDFA.ADFF?9ADFFFF/
@M03896:38:000000000-B4D98:1:1103:17253:2950 1:N:0:169
TACGTAGGTCCCGAGCGTTGTCCGGATTTATTGGGCGTAAAGCGAGCGCAGGCGGTTTGATAAGTCTGAAGTTAAAGGCTGTGGCTCAACCATAGTTCGCTTTGGAAACTGTCAAACTTGAGTGCAGAAGGGGAGAGTGGAATTCCATGTGTAGCGGGGAAATGCGTAGATATATGGAGGAACACCGGTGGCGAAAGCGGCTCTCTGGTCTGTAACTGACGCTGAGGCTCGAAAGCGGGGGGAGCGAACAG
+
>AAA3CF@FBDFCCE??EECFGGDCFDFHFFHCCGCEA0EEFHFAEEEFEG?EFE>>EGDFFFF@BFDG4FGHFB4FFEFF0BEGGHHGHG/EBGB4B?/??FHG?3?C2??FG2@2FGGDC@1<<G1F1CCFGA.AGBF<>1<=G0=GF0====<<---9A00;E9.-900CFCFGGFA./;;BADD-9DFDC;-DFFAC-;BFBFFF/BBBB//9/BB?A;.A.9A.A--FD?/.-;-@B->.--9--/
@M03896:38:000000000-B4D98:1:1103:17272:2958 1:N:0:169
TACGTAGGTCCCGAGCGTTGTCCGGATTTATTGGGCGTAAAGCGAGCGCAGGCGGTTTGATAAGTCTGAAGTTAAAGGCTGTGGCTCAACCATAGTTCGCTTTGGAAACTGTCAAACTTGAGTGCAGAAGGGGAGAGTGGAATTCCATGTGTAGCGGTGAAATGCGTAGATATATGGAGGAACACCGGTGGCGAAAGCGGCTCTCTGGTCTGTAACTGACGCTGAGGCTCGAAAGCGGGGGGAGCGAACAG
+
AAAAAFF@FFDFCFGGECECEGDAEEFGHEFGBFEFEEEEFFHGFEFGGEEEFGGCGGGHGHFGBGFGHHHGHFBFGFGHGGFGHHHGHGGFHFHGB2?>DHGHGHHHHDFHHHHGEFGGDCGHHHFFGHGFGGGDFFFEDD<FGGDGH00====<<<;;CFGHGD;.AEHGHGBFFGGGFFGGGGDA;CGFGGFFFFFFFFFFFFFFFFFFFFFFFFBF?DFFFFFFFFF>FDAB?-::CA-@.9-@;;/
@M03896:38:000000000-B4D98:1:1103:17277:2976 1:N:0:169
TACGTAGGTCCCGAGCGTTGTCCGGATTTATTGGGCGTAAAGCGAGCGCAGGCGGTTTGATAAGTCTGAAGTTAAAGGCTGTGGCTCAACCATAGTTCGCTTTGGAAACTGTCAAACTTGAGTGCAGAAGGGGAGAGTGGAATTCCATGTGTAGCGGTGAAATTCGTAGATATATGGAGGAACACCGGTGGCGAAAGCGGCTCTCTGGTCTGTAACTGACGCTTAGGCTCGAAAGCGTGGGGAGCGAACAG
+
AAA?>CF?5DFF2EAEEFEEFFFAAEDGH5EFB3ABEAEEGGGEGGGGG00>EEE>>EEGGGHHFHHHGDGGEBGGB3?BGFHFFGGHHHHGGEGG??/>/?F2F2?GH22?FGFHF2F@@2>1?<GGF1</>/-A.>F.>G1>=FGD=0====D<-<-;:C0;;.:::CCBF:;0;09A.9A9FG--:;.;9;BF.F.9BADFFB//BBFFFBFF///B.999.//B:F--BA.9..;--9.-99@;=D/
@M03896:38:000000000-B4D98:1:1103:15189:3561 1:N:0:169
TACGGAGGGTGCAAGCGTTAATCGGAATTACTGGGCGTAAAGCGCACGCAGGCGGTTTGTTAAGTCAGATGTGAACTCCCCGGGCTCAACCTGGGCACTGCATCTGATACTGGCAAGCTTGAGTCTCGTAGAGGTGGGTAGAATTCCAGGTGCAGCGGTGAAATGCGTAGAGATCTGGAGGAATACCGGTGGCGAAGGCGGCCCCCTGGACGAAGACTGACGCTCAGGTGCGAAAGCGTGGGGAGCAAACA
+
AAAAAAA1>11AGGGCEC?AFF30EE0FGFBF2A/B/AAA/FFEEAECEA//E>/E>E>00B2BBF2D1F1@@F@1BBFGECGGGGHHHH<00BF/B<B?1D>GF1F>GB?2GGGCF???0FGHGDGGFAFFBB1.>-<DEHGHHGHH0G/<00;=-:;::<GCCC;9;:9BFFB0;00..9/;FFFB--:AA@?@@FE;;>@@@@@EEFF?>@BFBF/9BAFFFFFFFFF??@@?FBAB;@@-@9A/FF-
@M03896:38:000000000-B4D98:1:1103:15175:3572 1:N:0:169
TACGGAGGGTGCAAGCGTTAATCGGAATTACTGGGCGTAAAGCGCACGCAGGCGGTTTGTTAAGTCAGATGTGAAATCCCCGGGCTCAACCTGGGAACTGCATCTGATACTGGCAAGCTTGAGTCTCGTAGAGGGGGGTAGAATTCCAGGTGTAGCGGTGAAATGCGTAGAGATCTGGAGGAATACCGGGGGCGAAGGCGGCCCCCTGGACGAAGACTGACGCTCAGGTGCGAAAGCGTGGGGAGCAAACA
+
>>AA>AAD?2>AGGGCG?EAFEGDGEGFHFBB53ABAAAAEGFGGCG?EEA0E>/EEEEFFGBFBE4BDGFB4B4BFGGHFEEEE@HHGHHGF0?FGFBFF<>FF1F>FDGDH<GBF????GHHHDFFF<>FDB.---;AAFFFF/FB9F/9:9:;99;99;FBBBA9:9A9FBB9B/;?AA.;BFFD=-9-@B???DF;;;BBBB-99BF;BBDFFB9BF.AAADFBF/;9DB?./..99=?A-.AFFF.
@M03896:38:000000000-B4D98:1:1103:19062:6171 1:N:0:169
TACGGAGGGTGCAAGCGTTAATCGGAATTACTGGGCGTAAAGCGCACGCAGGCGGTTTGTTAAGTCAGATGTGAAATCCCCGGGCTCAACCTGGGAACTGCATCTGATACTGGCAAGCTTGAGTCTCGTAGAGGGGGGTAGAATTCCAGGTGTAGCGGTGAAATGCGTAGAGATCTGGAGGAATACCGGTGGCGAAGGCGGCCCCCTGGACGAAGACTGACGCTCAGGTGCGAAAGCGTGGGGAGCAAACA
+
ABA?>>ADBAABFGBEGFGGFFGBEF2FGGFHB3BBEFGFHHHGGAEEGE?@EEEGGGAGGGFGHHHHHHHHGFGGBGGHGGEGFGHHHGFHFAFHHFGFGDGGHFFHGHGGGH<FFFGG?FFHHHHCFFGGGGGFGFDD?FFBFFFFBF/;;9;;;-;;.FFFFB;;9DFFEBFFFFFF.AFFFFFF-@BDADFAFFA@FFFFFFFEAFFFCADDFFFFFFFFFFFFFFFDBFDFFFFFFFFFFAAF/F.
@M03896:38:000000000-B4D98:1:1103:7462:6838 1:N:0:169
AACGTAGGTCACAAGCGTTGTCCGGAATTACTGGGTGTAAAGGGAGCGCAGGCGGTAAGACAAGTTGGAAGTGAAATCCCTGGGCTCAACCCATGAACTGCTTTCAAAACTGTTTTTCTTGAGTAGTGCAGAGGTAGGCGGAATTCCCGGTGTAGCGGTGGAATGCGTAGATATCGGGAGGAACACCAGTGGCGAAGGCGGCCTACTGGGCACCAACTGACGCTGAGGCTCGAAAGTGTGGGTAGCAAACA
+
ABA?AFFAFFFFGGGFCEFEFGGEEFEGHGFHFGGBEEHHHHHGHEFGGEE0EEE01BB5BGGHHHHGGGGHHGFGGHH3FHFEGHHHHHHGGHHHHFGGHHHHHHHHHHHFGHHGFFFGFFHHHHHHHHHHHGHFHGF@/>DGHHHHGG-<<<==<<<=AGHHGHEFGGGHHEH.CCGFGEGGGGGGFFFGEGFFFFE@-BFFFFBB:EEFFFFFFFFFFDDD.AAEFFF=AFFD9BFFFF.B.;BFFFE
@M03896:38:000000000-B4D98:1:1103:24715:7700 1:N:0:169
TACGTAGGTCCCGAGCGTTGTCCGGATTTATTGGGCGTAAAGCGAGCGCAGGCGGTTTGATAAGTCTGAAGTTAAAGGCTGTGGCTCAACCATAGTTCGCTTTGGAAACTGTCAAACTTGAGTGCAGAAGGGGAGAGTGGAATTCCATGTGTAGCGGTGAAATGCGTAGATATATGGAGGAACACCGGTGGCGAAAGCGGCTCTCTGGTCTTTAACTGACGCTGAGGCTCGAAAGCGTGGGGAGCGAACAG
+
>AA3>CC3FBDFEA2AAEEAFBBAAEEEHBBGBAF2AAEEFHGF1EEEE00>EEE?/EEGGH4BBGHHFGFGHFBBGBGHFGHB?FGGHGHFHFGGH??>?/F?CCFHHHDHHHG1G1@11@FGHEHGGCA</<C..<BFFFHGFD0G=<D==0=<<<::0000CE.;@EFBGG;;CFFDFBFBFC;99A?99-;9.B?-;@ABFBB//BB//;BFF9/B:;A.;A.;AF@-9A.F.A;9==;-;-;9@=/
@M03896:38:000000000-B4D98:1:1103:24736:7703 1:N:0:169
TACGTAGGTCCCGAGCGTTGTCCGGATTTATTGGGCGTAAAGCGAGCGCAGGCGGTTTGATAAGTCTGAAGTTAAAGGCTGTGGCTCAACCATAGTTCGCTTTGGAAACTGTCAAACTTGAGTGCAGAAGGGGAGAGTGGAATTCCATGTGTAGCGGTGAAATGCGTAGATATATGGAGGAACACCGGTGGCGAAAGCGGCTCTCTGGTCTGTAACTGACGCTGAGGCTCGAAAGCGTGGGGAGCGAACAG
+
ACBBBFFBFFFFGGGGFEGGEGDEEFGGHFFGBGHFFEFGHHHGGEGGGEECGGGEEGGHGGFHGHHHHHHHHGFFHHHHHHHGHHHHHHHGHHHGH2?BFHGHGHHGHHHHHHHGFFHGDFGHHHGGGGGDFFD?EFHGHGHHHHDHH0<====<<<;CFHHHFGCAFGHHHHGGFBFFGGFFGGGGGGGFGGFFFFDCFFFFFFFFFFBFFFFFFFFFAADFFFFFFF==FFAFD;DFFF?DDF;FAF/
@M03896:38:000000000-B4D98:1:1103:18567:8867 1:N:0:169
TTAGAAACCCCTGTAGTCCGGCTGACTGACTTGAGTACGATCTCGTATGCCGTCTTCTGCTTGAAAAAAACAAAACAGACTATGCTTTTGGATAATGGTGTTCGTACTTACCTAAAGTATTACCTTATAGACCATATTATATAACTAAGTGTCGTGTGCTGTGACATTATCAGATAACAAATGTTAGATAATGACTGATAGAGACAGTGTTCACATAAAGACACTCTATAAGTACATATGTAATATAGATA
+
3AAAAFFBBA>AGGBGFF5AEEEA4FGHCB5F3EFFDGG2FCGFGFBFFD3ABEGF5GFDFGFHAF5B0>>?B11112313344344433/3343B4343?/4//2//44333433344444B3333333322222333322>2222222222/<///111101<11111>1111=11110<111111000000<00/0000=0///<:00;000;00000//:0/00000000;0;000;0009000000
@M03896:38:000000000-B4D98:1:1103:23407:10269 1:N:0:169
AACGTAGGTCACAAGCGTTGTCCGGAATTACTGGGTGTAAAGGGAGCGCAGGCGGGAAGACAAGTTGGAAGTGAAATCCATGGGCTCAACCCATGAACTGCTTTCAAAACTGTTTTTCTTGAGTAGTGCAGAGGTAGGCGGAATTCCCGGTGTAGCGGTGGAATGCGTAGATATCGGGAGGAACACCAGTGGCGAAGGCGGCCTACTGGGCACCAACTGACGCTGAGGCTCGAAAGTGTGGGTAGCAAACA
+
BCBAAFFBFFFFGGGGCAFEFGGEFGGGHGFHFEGCFFHHHHGGHGGGGEA0EEGGEE?FFGGGBGHGHHH?FFGHHHHGGFHHGHHFGHHGGGHHHHHHHHHHHHFHGHHHFHHGGFFHGFGFGHGHHHHGGGHGFEGC@@FGHHHHGG-:;00;;=:;EEGFFFECDGGGGC;;CAADGDFFFFFEFFFFEFFFBDECAFFFFF;;9EEFFA?ADFFFFFFFAD.;;.:;-FFD:BFF?A:/.:/BF..
@M03896:38:000000000-B4D98:1:1103:23419:10282 1:N:0:169
AACGTAGGTCACAAGCGTTGTCCGGAATTACTGGGTGTAAAGGGAGCGCAGGCGGGAAGACAAGTTGGAAGTGAAATCCATGGGCTCAACCCATGAACTGCTTTCAAAACTGTTTTTCTTGAGTAGTGCAGAGGTAGGCGGAATTCCCGGTGTAGCGGTGGAATGCGTAGATATCGGGAGGAACACCAGTGGCGAAGGCGGCCTACTGGGCACCAACTGACGCTGAGGCTCGAAAGTGTGGGTAGCAAACA
+
BCBBBFFBFFCFGGGFGFGEFGFEEFFGHHFGCGHFFEHHHHHGGGGGGAE?EEFG?EEFGHGGGHHGHHHFHGHGHHHHHHHHHHHHHHHGGHHHHGGGHHHHHGHHHHHHHHHHGGGHGFHHHHHHHHHGHGHHGGG?ACFGHHHHG@-;;;;;;;;;EEFGGGCCDFGGGFFFGGFGGGGFFFFFFFFFFCDFFFEDFFFFFFFBFFFFFFFFFFFFFFFF?AFFFFFFFFFFFFFFFF9BAFFFFFF
@M03896:38:000000000-B4D98:1:1103:12870:19317 1:N:0:169
TACGGAGGGTGCAAGCGTTAATCGGAATTACTGGGCGTAAAGCGCACGCAGGCGGTTTGTTAAGTCAGATGTGAAATCCCCGGGCTCAACCTGGGAACTGCATCTGATACTGGCAAGCTTGAGTCTCGTAGAGGGGGGTAGAATTCCAGGTGTAGCGGTGAAATGCGTAGAGATCTGGAGGAATACCGGTGGCGAAGGCGGCCCCCTGGACGAAGACTGACGCTCAGGTGCGAAAGCGTGGGGAGCAAACA
+
ABAAAABCCBCBGGGG?EGEFBGFEFFGHGFFFFGFEFGGGHHGGECEGEG?EEGGGGGHHHFGGHHGHHHGFFGFGGGHGGEFEGHHHGFHHHGHHFGGHHHHHHHHHHGHHHHHGFGHFGFHHHHFFGFCGHGGGADFFFFFFFFBBF/;;;::;;:;;FFFFFDADFFFEBFFFFFFFFFFFFFFCFFFFFFFFFEF-=@BF@@;AFFF-AFABFFEFDFFFFFFFFFDAF>DFFFFFFFFFDAFFF.
@M03896:38:000000000-B4D98:1:1103:12858:19334 1:N:0:169
TACGGAGGGTGCAAGCGTTAATCGGAATTACTGGGCGTAAAGCGCACGCAGGCGGTTTGTTAAGTCAGATGTGAAATCCCCGGGCTCAACCTGGGAACTGCATCTGATACTGGCAAGCTTGAGTCTCGTAGAGGGGGGTAGAATTCCAGGTGTAGCGGTGCAATGCGTAGAGATCTGCAGGAATACCGGTGGCGAAGGCGGCCCCCTGGACGAAGACTGACGCTCAGGTGCGAAAGCGTGGGGAGCAAACA
+
1AAAAA1111AAGGGCE?EEFBGBF0FFHFDFA1ABEEEEAFDEE/EAEE?/E/>EGEAGGHFHGFFBFFGGG2F1FFHGCEE/>EGHHHHGG0/FFFGGDGGGG1GFFGGFHEC1FF???FGGFGF?F.<><0<-@-@BEFBFFFFFB//;;;;;-9;9-;BB9/9999-/BBFFF///AEBBFFF?-;@-9@@---A--9@=;@-;?FF?;=B;BFF/FFFBBBB/;FB=-==:FB9A@>-A---BFF-
@M03896:38:000000000-B4D98:1:1103:16863:22428 1:N:0:169
TACGGAGGGTGCAAGCGTTAATCGGAATTACTGGGCGTAAAGCGCACGCAGGCGGTTTGTTAAGTCAGATGTGAAATCCCCGGGCTCAACCTGGGAACTGCATCTGATACTGGCAAGCTTGAGTCTCGTAGAGGGGGGTAGAATTCCAGGTGTAGCGGTGAAATGCGTAGAGATCTGGAGGAATACCGGTGGCGAAGGCGGCCCCCTGGACGAAGACTGACGCTCAGGTGCGAAAGCGTGGGGAGCAAACA
+
ABAAAAABCAABGGGCFEGEABFFEDFFHGFHCFFFFGGGHHHGGAEGGEC?EEEGGGGHHHHHGHGHGHHGGGGGGHHHGGGGGGHHHHFHHHGHHFGGHHGHHHHHGHGHHGGFGFFFFFHHHHHHFGGGHHFGGFCDFFFFFFFFFF/;;;:;;;;;AFFFFFDDFFFFFFBFFFBFFFFFFFFFFDFFFFFFFFFCFFFCFC@EFFFFA@FDFFFFFFFFFFFFFFFFFBADFFDFFFFEFFEFFF?
@M03896:38:000000000-B4D98:1:1103:16856:22445 1:N:0:169
TACGGAGGGTGCAAGCGTTAATCGGAATTACTGGGCGTAAAGCGCACGCAGGCGGTTTGTTAAGTCAGATGTGAAATCCCCGGGCTCAACCTGGGAACTGCATCTGATACTGGCAAGCTTGAGTCTCGTAGAGGGGGGTAGAATTCCAGGTGTAGCGGTGAAATGCGTAGAGATCTGGAGGAATACCGGTGGCGAAGGCGGCCCCCTGGACGAAGACTGACGCTCAGGTGCGAAAGCGTGGGGAGCAAACA
+
AAAAABBBBABBGGGFFEGFFGGFFGGGHGFFCFGFEEGGHHHGGGGGGEFEGGGGGGGHGHHHGHGHHFHGHGHHHHHHGGGGGGHHHHHHHHGHHGHHHHHHHHHHHHGFHHHFGGGHFGHHHHGHFGGGHHGGGFDDEFFFFFFFFF/;;;;;;;;;AFFFFFDADFEFFFFFFFBFFDFFFFFFFBFFFFBFFFFFFFFFFFCAEFFFCCFDFFFFFFFFFFFFFFBBDAADFFDDFFFFFFFFFFF
@M03896:38:000000000-B4D98:1:1103:5608:23043 1:N:0:169
TACGGAGGGTGCAAGCGTTAATCGGAATTACTGGGCGTAAAGCGCACGCAGGCGGTTTGTTAAGTCAGATGTGAAATCCCCGGGCTCAACCTGGGAACTGCATCTGATACTGGCAAGCTTGAGTCTCGTAGAGGGGGGTAGAATTCCAGGTGTAGCGGTGAAATGCGTAGAGATCTGGAGGAATACCGGTGGCGAAGGCGGCCCCCTGGACGAAGACTGACGCTCAGGTGCGAAAGCGTGGGGAGCAAACA
+
AAAAAAABBABAGBFFAEEGGGHFAEFGHFDE5BFBEEAEAGGEECEAE?0EEEEEEGGGFHHHGHFFGHGGGGFHHHHHG?E?>EHHHHHHGHEHGAFBGHGHHHGHHHGFHHHHEGGHCGHHHHGG?AGGGHG---;AAFFFFFFFFF/;;;;;;9;;ABFFFF;ADF.;/:FFBFBF.;BFFFF?-@DF;;@=;AABDFFFF@>EAFF;C>DDFFFBBFFDADFBFF;;;@D.BAA.9BAFB;;F/A.
@M03896:38:000000000-B4D98:1:1103:5600:23060 1:N:0:169
TACGGAGGGTGCAAGCGTTAATCGGAATTACTGGGCGTAAAGCGCACGCAGGCGGTTTGTTAAGTCAGATGTGAAATCCCCGGGCTCAACCTGGGAACTGCATCTGATACTGGCAAGCTTGAGTCTCGTAGAGGGGGGTAGAATTCCAGGTGTAGCGGTGAAATGCGTAGAGATCTGGAGGAATACCGGTGGCGAAGGCGGCCCCCTGGACGAAGACTGACGCTCAGGTGCGAAAGCGTGGGGAGCAAACA
+
ABABAABBBABCGGFFCEGEFBDBEFEGHGFFCFGFEEEEHHHGG0EEFEECGGGGGGGHGHGGGHGHHHGGHGFGFGFGFGGGGGHHHGGHHHGHHFGFFGGHHHGHGHGFHHGFFGGHFGHHHHGHGGGCGHGC?=BFFFFFFFF:FF0;;;;;;;;;AFBFFFA;DFAFFFBFFFFFFFFFFFFFFFFFFF>FFFEFFFFFF@BEEFFFF9DDFFFFFFFFFFFFFFFFFF@DFFFFFFFFFFFFFFA
@M03896:38:000000000-B4D98:1:1103:5617:23067 1:N:0:169
TACGGAGGGTGCAAGCGTTAATCGGAATTACTGGGCGTAAAGCGCACGCAGGCGGTTTGTTAAGTCAGATGTGAAATCCCCGGGCTCAACCTGGGAACTGCATCTGATACTGGCAAGCTTGAGTCTCGTAGAGGGGGGTAGAATTCCAGGTGTAGCGGTGAAATGCGTAGAGATCTGGAGGAATACCGGTGGCGAAGGCGGCCCCCTGGACGAAGACTGACGCTCAGGTGCGAAAGCGTGGGGAGCAAACA
+
ABBAAAADBAABGGGG?EEEFBFFEEFGHFFFF3FFEEEEGHHGGAEEGAA0EEEEFGEHGHFGGGFHFGHGGDFGGGGHFGCGGGHHHHHHHGGHHFHHHGHHHHGHHHGHFHHHGGGHFGHHHHHHGGFFGG.<ABC?EFFFFFFBFB/;;;9;;;;:;BFFFFDADF.FFBBFFFFFBDBFFFFFC@AFA@@FAFEDABFCFFBAAFFFF=FFBBB/:DDFFFFFFFF@DABAFFFFFFA?BA.B/A.
@M03896:38:000000000-B4D98:1:1104:16798:2146 1:N:0:169
TACGGAGGGTGCGAGCGTTAATCGGAATAACTGGGCGTAAAGGGCACGCAGGCGGTTATTTAAGTGAGGTGTGAAAGCCCCGGGCTTAACCTGGGAATAGCATTTCAGACTGGGTAACTAGAGTACTTTAGGGAGGGGTAGAATTCCACGTGTAGCGGTGAAATGCGTAGAGATGTGGAGGAATACCGAAGGCGAAGGCAGCCCCTTGGGAATGTACTGACGCTCATGTGCGAAAGCGTGGGGAGCAAACA
+
ABBBBABCCAAAGGGGGCEEFGHGGFGFFFDFBBFAEEEEHHHGGEGGFGGGGGGFGEGHHGGHGGFHFFGFEHFHHHHHGGGGGGHHHHHHFFGHHHHHGHHHFFFFGFFGHF?FGHHGFFGFGHFHHHHFGGDFGGADEGHHHHHHHGHHGCGGGF:AEFGGFGE;EGGGGGGFGGFEGGGGGGGGDFFFEDBFCFFFFDFFFEFFFFFFFFFFBFFFFFFFFFFFFFFDFFFAFDDFFFFFADEFFF?
@M03896:38:000000000-B4D98:1:1104:23300:16211 1:N:0:169
ATACCCCAGTAGTCCGGCTGACTGACTTGAGTACGATCTCGTATGCCGTCTTCTGGTTGAAAAAAAAAATAAAAATATAGAAGGAATAAAATAGTATGGAAGTGATGTAGCTAACATGTAAGTTTAACACTTAGATATAATAAATGCAAACCATGTAGTGACAAATAGTACTAGTTCAATACTAAAATTAACAGTCAATATAAACTAAGTTATTAATAGTTAGCATACAGGTACTAGATAACCTATGACAA
+
AA1AACA111BD3AFFECG?BBFAABBF11BGBBEA0BB2BA/BF2AEAEGC2A11AB/0BA1AEE>EE011@1101B222110001111121>2222011011222222B2>1B121B>222222211111B11222>22221221111?//11111101<110=11=1111111111111=11000<00000=000000000<000/00000000:00:000000000/0000000000090:000000
@M03896:38:000000000-B4D98:1:1104:6484:17588 1:N:0:169
TACGGAGGGTGCAAGCGTTAATCGGAATTACTGGGCGTAAAGCGCACGCAGGCGGTTTGTTAAGTCAGATGTGAAATCCCCGGGCTCAACCTGGGCACTGCATCTGATACTGGCAAGCTTGAGTCTCGTAGAGGGGGGTAGAATTCCAGGTGTAGCGGTGAAATGCGTAGAGATCTGGAGGAATACCGGTGGCGAAGGCGGCCCCCTGGACGAAGACTGACGCTCAGGTGCGAAAGCGTGGGGAGCAAACA
+
AAAAA3>DBA?AGGGCFFGEFGHEEEFFFFFD5FGAEEEEGHHGECEFGGGCFGEFEEEHFF@GGGFHFHG4FFH4BFFGGGECEEHHBFGHHHAC?BGCGHHHHHBHBG?GH/CGEGHFGA<FGGGH?CF.=0DFCF>AEBFFFF:BFFBB;;BB@=.99BBFFFA..@.FFF/BBB/ADDFFFFFFFAA999-9@AE=-99@BA@EFFEF-@DDBFF/:9ADFD/;9F/9.9-.B..;-9B?@../B..
@M03896:38:000000000-B4D98:1:1104:6505:17592 1:N:0:169
TACGGAGGGTGCAAGCGTTAATCGGAATTACTGGGCGTAAAGCGCACGCAGGCGGTTTGTTAAGTCAGATGTGAAATCCCCGGGCTCAACCTGGGAACTGCATCTGATACTGGCAAGCTTGAGTCTCGTAGAGGGGGGTAGAATTCCAGGTGTAGCGGTGAAATGCGTAGAGATCTGGAGGAATACCGGTGGCGAAGGCGGCCCCCTGGACGAAGACTGACGCTCAGGTGCGAAAGCGTGGGGAGCAAACA
+
ABAAAAABCBBAGGGFCCGEGGHFEEFFHHFFCBFAEEEEHHHGGGFGGGGCEGGGGGEHGHHHHHFGHHFFGHHGGHHHGGEGEEHHHHHHHHGHGEHHHHHHHHGHHHFFHH2FFGHGHGHHHHHHFGGEHHFGGF9;AFFFFFFFFFFFF;/BB@ADFFFFFFAADFFFFFFFFFFFFFFFFFFFD@BDA@DFFFA@DFFFFFFEFFFFBDDFFFFFFFFFFFFFFFBDFFFDFFDFFFDEFFFFFF?
@M03896:38:000000000-B4D98:1:1104:22148:20007 1:N:0:169
TACGGAGGGTGCAAGCGTTAATCGGAATTACTGGGCGTAAAGCGCACGCAGGCGGTTTGTTAAGTCAGATGTGAAATCCCCGGGCTCAACCTGGGAACTGCATCTGATACTGGCAAGCTTGAGTCTCGTAGAGGGGGGTAGAATTCCAGGTGTAGCGGTGAAATGCGTAGAGATCTGGAGGAATACCGGTGGCGAAGGCGGCCCCCTGGACGAAGACTGACGCTCAGGTGCGAAAGCGTGGGGAGCAAACA
+
ACBAB3ABDAAAGGGEEAFEFGHFEEFFHHFGBBFEEEEEHHHGG0AEEEECEFGFGGGHGHGHHHFGHGFFGGHHFHGHGGGGEGHHHHHHHHGHGFHHHHHHHHGHHHGHHHHHGHHHHGHHHHHFGGGGHHD-@DCAEFFFFFFFFFBFFBFFFFAFFFFFFFDAFFEFFFFFFFFFFFFFFFFFFBFFADFFFFE>FFFFFFFFEFFFFFFDFFF0FDFFFFFFFFFFFFFFFFFFFFFEFAEFFFF
@M03896:38:000000000-B4D98:1:1104:15042:23701 1:N:0:169
AACGTAGGTCACAAGCGTTGTCCGGAATTACTGGGTGTAAAGGGAGCGCAGGCGGGAAGACAAGTTGGAAGTGAAATCCATGGGCTCAACCCATGAACTGCTTTCAAAACTGTTTTTCTTGAGTAGTGCAGAGGTAGGCGGAATTCCCGGTGTAGCGGTGGAATGCGTAGATATCGGGAGGAACACCAGTGGCGAAGGCGGCCTACTGGGCACCAACTGACGCTGAGGCTCGAAAGTGTGGGTAGCAAACA
+
ABBAAFFCFFFFFGGCECGGFGHGGFFGHFFGCFGBEEGFGHHGHGGGFEFCGGGFGGGHBBBFFGHHGGGBFHHGFGGFGGHHGHHGHHHGGHHHHHHHHHHHHGHGHHGFHHGHGGHHHFFDGHHHHHHGGGHGHGHCGCGGHHHHGG?EECGGGE;EFEFGFGGDEGGGGGGGGGGABGGFFFFFFFFFEFFABDE@;BDFFFFFFFEFFFFFFFFFFFFFFAFEAAAC;FFDBF0;DF.0.::BFAA
@M03896:38:000000000-B4D98:1:1104:15057:23713 1:N:0:169
AACGTAGGTCACAAGCGTTGTCCGGAATTACTGGGTGTAAAGGGAGCGCAGGCGGGAAGACAAGTTGGAAGTGAAATCCATGGGCTCAACCCATGAACTGCTTTCAAAACTGTTTTTCTTGAGTAGTGCAGAGGTAGGCGGAATTCCCGGTGTAGCGGTGGAATGCGTAGATATCGGGAGGAACACCAGTGGCGAAGGCGGCCTACTGGGCACCAACTGACGCTGAGGCTCGAAAGTGTGGGTAGCAAACA
+
ACAAAFFCFFFFFGGGCCECFGHGGGGGHGFFCFG3EEGGHHGGHGGGGFGFGGGGGGGHFBFGBGHHHHHBGHHHGHHFHHHHGHHGGHHGGGFGHHHHHHHHHFHHHHFBFGFGGGHHHGFFGHHGHHHGHGHHHGHGGGGGGHHHGG?EEGGHGFCGGGGGGFECEGGGGGGGGGGGGGGFFFFFFFFFEFFFFFFFFFFFFFFBBEAFFFFFFFFFFFFFFF?FFFFDAFFF0FFFFFDB:FFFFFF
@M03896:38:000000000-B4D98:1:1104:22381:25002 1:N:0:169
TACGGAGGGTGCAAGCGTTAATCGGAATTACTGGGCGTAAAGCGCACGCAGGCGGTTTGTTAAGTCAGATGTGAAATCCCCGGGCTCAACCTGGGAACTGCATCTGATACTGGCAAGCTTGAGTCTCGTAGAGGGGGGTAGAATTCCAGGTGTAGCGGTGAAATGCGTAGAGATCTGGAGGAATACCGGTGGCGAAGGCGGCCCCCTGGACGAAGACTGACGCTCAGGTGCGAAAGCGTGGGGAGCAAACA
+
ABAAAAABCABAFGFGFCGEFGHGGFGFHHFFB3AAEEEEHHHGGFEEEFGGGGGGGGGHHHHHHHFHHHGFGHHFFGGHGGGGEEHHHHHHHHGHHEHHHHHHHHHHHHGFHHGFGHHHGFHHHHHGGGGGHHCCCCFFFFFFFFFFFFFFFBFFADADFFFFFF;;DFFFFFFFFFFFFFFFFFFFFBFFFDFFAFFFFFFFFFFFFFFCA>DDFFFFFFFFFFFFF9;;AFBDEDFFFFFE-AEFFF?
@M03896:38:000000000-B4D98:1:1104:22393:25015 1:N:0:169
TACGGAGGGTGCAAGCGTTAATCGGAATTACTGGGCGTAAAGCGCACGCAGGCGGTTTGTTAAGTCAGATGTGAAATCCCCGGGCTCAACCTGGGAACTGCATCTGATACTGGCAAGCTTGAGTCTCGTAGAGGTGGGTAGAATTCCAGGTGTAGCGGTGAAATGCGTAGAGATCTGGAGGAATACCGGTGGCGAAGGCGGCCCCCTGGACGAAGACTGACGCTCAGGTGCGAAAGCGTGGGGAGCAAACA
+
A3AA3AABBAAAGGGG?AE2FGHFEAFFHHFBB3ABEEEEFHHGGEECGGGGGGGGGGGHHG4BFHF33BFFGDF4BGFFFGG?EEH3CCFFFHGHHGHHHDHHGGFHFHFGHHCFFFHDCG1FHHHHGGGF1F1<C?EGEHHHHGHBGFFHH<DFC@E?CCCFCHEADGGGBFFFFGGGFGFFFGGF?9A?;9-99..--=DFFC@AEF?-@@DDBFFFFFDD.;/BF/999@@9/9A.9@-.99EF/..
@M03896:38:000000000-B4D98:1:1104:15482:25973 1:N:0:169
TACGGAGGGTGCGAGCGTTAATCGGAATAACTGGGCGTAAAGGGCACGCAGGCGGTTATTTAAGTGAGGTGTGAAAGCCCCGGGCTTAACCTGGGAATAGCATTTCAGACTGGGTAACTAGAGTACTTTAGGGAGGGGTAGAATTCCACGTGTAGCGGTGAAATGCGTAGAGATGTGGAGGAATACCGAAGGCGAAGGCAGCCCCTTGGGAATGTACTGCCGCTCATGTGCGAAAGCGTGGGGAGCAAACA
+
>AA1111A1A1>00AE0AEECGHBEEFGHE1110BBAAEAEHGGFEEEEE>EFGEGEEFGHFFHEFFGA0/B/BFG1BGHE<EEEGGHFGHD0BFGH<F?FGHHHDF>?GHHCF01?FGF1?CF1FFGFF1>0BECG-<<<DGHHFD0<CECG;0;C:;;9BFGFB.;9-;90;990C0E.ABFBFFAB@;-9--9>?;ABFFFFAF9B--;F9;FFF//;-----/9:;9---9-9-9-;9---;A99A-
@M03896:38:000000000-B4D98:1:1104:15466:25981 1:N:0:169
TACGGAGGGTGCGAGCGTTAATCGGAATAACTGGGCGTAAAGGGCACGCAGGCGGTTATTTAAGTGAGGTGTGAAAGCCCCGGGCTTAACCTGGGAATAGCATTTCAGACTGGGTAACTAGAGTACTTTAGGGAGGGGTAGAATTCCACGTGTAGCGGTGAAATGCGTAGCGATGTGGAGGAATACCGAAGGCGAAGGCAGCCCCTTGGGAATGTACTGACGCTCATGTGCGAAAGCGTGGTGAGCAAACA
+
>AA11>A1>1A>EEEE?EE00FGF?//BG11FB0/AAA//AGDCFBEAA>>/EEEEEEHHHFGFHFFG0BFF/>>B1BBF?E??ECGGFGGBF0?<FHEFGGBF2>222??1<<0?CBGGFB1G1?FGGGFFG0<@-<<..DDGGFDDGA;.;;;;-;;-.9B90;.;99.;A9.;BB0.9AB09FFAB;=FA-;-9-;9-;;9AE--;--/9;;/;9B;B-;-B-/99;9-;---B99:---:FBBFFF-
@M03896:38:000000000-B4D98:1:1104:15483:25992 1:N:0:169
TACGGAGGGTGCGAGCGTTAATCGGAATAACTGGGCGTAAAGGGCACGCAGGCGGTTATTTAAGTGAGGTGTGAAAGCCCCGGGCTTAACCTGGGAATAGCATTTCAGACTGGGTAACTAGAGTACTTTAGGGAGGGGTAGAATTCCACGTGTAGCGGTGAAATGCGTAGAGATGTGGAGGAATACCGAAGGCGAAGGCAGCCCCTTGGGAATGTACTGACGCTCATGTGCGAAAGCGTGGGGAGCAAACA
+
ABAAA>ABCAAAGGGFCEGEGGHFFEFFHHBD5BFAAEEEGGHGFEEEEEE?EEEEEEGHHFFHGHHHHHHHAHHHHHHHGGGEEDHHHHHHHHG0FGGFFFGHHHHHHHGGHGGGFHHFF?GGHFGHHGFHHHFGGGGGGHFHHHHGHGHHH:CGG@CCGGGGGGCEGGGGGFFFFGGGGGGGGGGDFF-DA@CFADEFDDEFFFFFFFE9B;;FFFFFFDDFFFFFFFFADFFDFDFFFFFFFDEFFFA
@M03896:38:000000000-B4D98:1:1104:15473:26006 1:N:0:169
TACGGAGGGTGCGAGCGTTAATCGGAATAACTGGGCGTAAAGGGCACGCAGGCGGTTATTTAAGTGAGGTGTGAAAGCCCCGGGCTTAACCTGGGAATAGCATTTCAGACTGGGTAACTAGAGTACTTTAGGGAGGGGTAGAATTCCACGTGTAGCGGTGAAATGCGTAGAGATGTGGAGGAATACCGAAGGCGAAGGCAGCCCCTTGGGAATGTACTGACGCTCATGTGCGAAAGCGTGGGGAGCAAACA
+
>AAAA?ADBA?AEAEECAEEFGHF2EFGH5AFBBABAEAEHFHGFEEEEGEEFEE/>EGHHGFHHHBGHF/BEHFFHHHHGGGGEGHHGHHHHHGGFGGHHDGHFFFGFHGHHECFGFF??1F?1FGHHFGHGFA-ACACC=GHHHFDC:CGCCCC@C;-;0C;FB;;.AFGGFFFFF0CAEFGFFGDA?@?;9;@@DE..;;DFEFF/EF/BBBBBFF;FDFFF.;;;BFDD<B.B.:ABBB?BA;BFF?
@M03896:38:000000000-B4D98:1:1104:21275:26996 1:N:0:169
TACGTAGGTCCCGAGCGTTGTCCGGATTTATTGGGCGTAAAGCGAGCGCAGGCGGTTTGATAAGTCTGAAGTTAAAGGCTGTGGCTCAACCATAGTTCGCTTTGGAAACTGTCAAACTTGAGTGCAGAAGGGGAGAGTGGAATTCCATGTGTAGCGGTGAAATGCGTAGATATATGGAGGAACACCGGTGGCGAAAGCGGCTCTCTGGTCTGTAACTGACGCTGAGGCTCGAAAGCGTGGGGAGCGAACAG
+
AAAAAB1AFFFF1AAA0AECCGH000BFH1GGC1EBEEFECHHFFGE?EEC@EEEEEGEHB@BFFGFBEGBGHHHEG1FGHHHHFGHGGHHAGHFHHBFCCCFHFFHFG>GFFG>@GHH@@@@?111?FGHC?C>.<FFEBF>FDHDF=DGFD<D<-<-;00CH;.;;C.GGCGGGCBFBG/:/;A9?@G?C?-@?BBA9@@AFFFB/FF;/:;/;F;BF-9B:AFEAFF==-;9B----;@?@F@@-@@B
@M03896:38:000000000-B4D98:1:1104:21255:27001 1:N:0:169
TACGTAGGTCCCGAGCGTTGTCCGGATTTATTGGGCGTAAAGCGAGCGCAGGCGGTTTGATAAGTCTGAAGTTAAAGGCTGTGGCTCAACCATAGTTCGCTTTGGAAACTGTCAAACTTGAGTGCAGAAGGGGAGAGTGGAATTCCATGTGTAGCGGTGAAATGCGTAGATATATGGAGGAACACCGGTGGCGAAAGCGGCTCTCTGGTCTGTAACTGACGCTGAGGCTCGAAAGCGTGGGGAGCGAACAG
+
ABA?A@CAFFFFA2ECE?E?CGFAAAEEHFFD5BFBEEEEFHHGGGGGEEGFFFECFEEHBBBGHHBB@4FFGF4EFBGGHFHGFGHHHHHGHGHGHBFDGHGHGGHHHGBGHH@DGFHFGFFFHFFFHHHGGCAA.<DFGGGHHH0GGBGHHDGACCAEHHHHCFCACAGFFFGGFFFDABA9BA-;B?DC?:BCFFDB=BFFFFFBFFBBB/BFFBFF9AADDF.AEFFBFFFFAA9@B=EFFAAA=>B
@M03896:38:000000000-B4D98:1:1104:21274:27014 1:N:0:169
TACGTAGGTCCCGAGCGTTGTCCGGATTTATTGGGCGTAAAGCGAGCGCAGGCGGTTTGATAAGTCTGAAGTTAAAGGCTGTGGCTCAACCATAGTTCGCTTTGGAAACTGTCAAACTTGAGTGCAGAAGGGGAGAGTGGAATTCCATGTGTAGCGGTGAAATGCGTAGATATATGGAGGAACACCGGTGGCGAAAGCGGCTCTCTGGTCTGTAACTGACGCTGAGGCTCGACAGCGTGGGGAGCGAACAG
+
>3>3>FCAFFFF2AEECEEA2BDE2ABEG5DGBBABEEEEHHHGGGGGGGGCGGGGEGDHBB4BBGBBBBFGHHFFBBGHHFHGFGHHHHGFHFHHHBFCGHGHHBB1?GFGBH@@FGHG1F1GG11?FGHG?/@.ACBCGF<GGHDHGFEGD=G<-<;.0;<C;A;;CCGFC0BFFFFGGFF/BAG?B@GCBB?-ABD?BBDFFFF/;B;;;/99BFFB;ADFA99AEFB?-9=EB9D?BBF?.@99B?B
@M03896:38:000000000-B4D98:1:1104:21253:27018 1:N:0:169
TACGTAGGTCCCGAGCGTTGTCCGGATTTATTGGGCGTAAAGCGAGCGCAGGCGGTTTGATAAGTCTGAAGTTAAAGGCTGTGGCTCAACCATAGTTCGCTTTGGAAACTGTCAAACTTGAGTGCAGAAGGGGAGAGTGGAATTCCATGTGTAGCGGTGAAATGCGTAGATATATGTAGGAACACCGGTTGCGAAAGCGGCTCTCTGGTCTGTAACTGACGCTGAGGCTCGAAAGCGTTGGGAGCGAACAG
+
3AAAAF?ADBFFC222A2EA2FDBEEEGHCFDBBABAAFAECHGGEGEEGGGGGGEGGFGF4@FGGBBGFHGHHHGG3FBGHHFFBGF3FHFHH3?GB/@DC/GGHEFFG1FFG21FGHDD1F<F11?G<GDCCG.EGFFHGGBGGGH0=<D==D@-<;.CGHBCD:ADEHHBFGG0;;B9;A9BD-;:.;CB;9B.FD9B-9;99F:B/B/;;/BBFFF9AA.AF?AFFB;BADBA..9.9..D??BB?F
@M03896:38:000000000-B4D98:1:1104:18348:28274 1:N:0:169
TACGGAGGGTGCAAGCGTTAATCGGAATTACTGGGCGTAAAGCGCACGCAGGCGGTTTGTTAAGTCAGATGTGAAATCCCCGGGCTCAACCTGGGAACTGCATCTGATACTGGCAAGCTTGAGTCTCGTAGAGGGGGGTAGAATTCCAGGTGTAGCGGTGAAATGCGTAGAGATCTGGAGGAATACCGGTGGCGAAGGCGGCCCCCTGGACGAAGACTGCCGCTCAGGTGCGCAAGCGTGGGGAGCAAACA
+
AAAAAAABBA?AGGCFEEFECGHBAEGGHFDB53ABAAEEHHHGGCGGEGG0EEEEEFFEBFDHHHFFGFFBBFGHFGGHGGGGEGHHHHHGCGA?BFFGG22FGFH2FGFBGHHHEGHHFF1FGHF??E.FDH?-<BFDEF/BBFFEBFB/;;;BB9;@EFFFB9.;.-99BFFFF9BA?9./BFFA@BFFFFF;-A9;=CBAFB-?.;A--;DAF///;;>-9.9;99;9-99-ADD.;9B.-:.;FF.
@M03896:38:000000000-B4D98:1:1104:18338:28290 1:N:0:169
TACGGAGGGTGCAAGCGTTAATCGGAATTACTGGGCGTAAAGCGCACGCAGGCGGTTTGTTAAGTCAGATGTGAAATCCCCGGGCTCAACCTGGGAACTGCATCTGATACTGGCAAGCTTGAGTCTCGTAGAGGGGGGTAGAATTCCAGGTGTAGCGGTGAAATGCGTAGAGATCTGGAGGAATACCGGTGGCGAAGGCGGCCCCCTGGACGAAGACTGACGCTCAGGTGCGAAAGCGTGGGGAGCAAACA
+
ABBBBAACBAAAFGFCE?FEFGHGFGGGHGFCBBFAEEEEGHHGGCGGGGGEGFGEGGGHGHHHHHFHFHFBFHHFFGHHGGGGEEHHHGHHHHGHGEHGHHHHHHEHHHGHHHGHGHHHHHHHHHHHFGGEGHD-@DFFFFFFFFFFFFBFBBFFFD;CEFFFFFDADFFFFFFFFFFFFFFFFFFFD@FFA;>ADDEDADFFFFAEEFFFFADABBFBFDDADDFB:/;@DCADBAADFD@:CDFFFFE
@M03896:38:000000000-B4D98:1:1105:14086:2733 1:N:0:169
TACGGAGGGTGCAAGCGTTAATCGGAATTACTGGGCGTAAAGCGCACGCAGGCGGTTTGTTAAGTCAGATGTGAAATCCCCGGGCTCAACCTGGGAACTGCATCTGATACTGGCAAGCTTGAGTCTCGTAGAGGGGGGTAGAATTCCAGGTGTAGCGGTGAAATGCGTAGAGATCTGGAGGAATACCGGTGGCGAAGGCGGCCCCCTGGACGAAGACTGACGCTCAGGTGCGAAAGCGTGGGGAGCAAACA
+
>AAAABBBBAAAGFGEE?2EFFGFFGFGHDDBBBFAEAEDGHHGGCEEFGGCEEE>/?EGFFHHGH4@GHGDDFGDGHHHGCGEEEGHHHHHHHGHGABBFHFHGH2@GHGHHHFGFGHFGFFGHHFF/><<DCD??A@AEBFFFFFFFFFFB999;;9;ABFFBFDADFEF/9BFFEFFDFFFFFFFF;@DFFCCFFFFFFF@FFBE.F.-@>F.BBFB/A?A.AFFFFFA?B;AFA.;@CF.-;;BBFA
@M03896:38:000000000-B4D98:1:1105:14078:2750 1:N:0:169
TACGGAGGGTGCAAGCGTTAATCGGAATTACTGGGCGTAAAGCGCACGCAGGCGGTTTGTTAAGTCAGATGTGAAATCCCCGGGCTCAACCTGGGAACTGCATCTGATACTGGCAAGCTTGAGTCTCGTAGAGGGGGGTAGAATTCCAGGTGTAGCGGTGAAATGCGTAGAGATCTGGAGGAATACCGGTGGCGAAGGCGGCCCCCTGGACGAAGACTGACGCTCAGGTGCGAAAGCGTGGGGAGCAAACA
+
AAAAAABBDAAABGGCA?EEFGHFGGGGHGDBBAFAEAEEFHHGG0EEGGGGEFEEGFGHHHHHFG4BFGFBGHHHHHHHGGGGGGHHGHHHHHGHHFFFGHHHGHGHHHFFHGHCFHHHHFGGHHGH/CFFHHGCFF@:ABFFFFFFFFFF;;;;@@:@EFFFFFD;AFFFFFFFFFFFFDFFFFFFF;CBFDFFFFFAFFFFFFDEEFFFFFFFFFFFFFFDDDFFBFFAAD=ABA.9>AC.@?9BFF.
@M03896:38:000000000-B4D98:1:1105:14087:2768 1:N:0:169
TACGGAGGGTGCAAGCGTTAATCGGAATTACTGGGCGTAAAGCGCACGCAGGCGGTTTGTTAAGTCAGATGTGAAATCCCCGGGCTCAACCTGGGAACTGCATCTGATACTGGCAAGCTTGAGTCTCGTAGAGGGGGGTAGAATTCCAGGTGTAGCGGTGAAATGCGTAGAGATCTGGAGGAATACCGGTGGCGAAGTCGTCCCCCTGGACGAAGACTGACGCTCAGGTGCGAAAGCGTGGGGAGCAAACA
+
3>A>3AADD?AACGBF2AAEFGGAABFFHFD553AAAAEEHGGEE?E0EEE0B>>>EEEGGGF4BF4@BBB4@BFFHGHHGE/<>>FFGHHGBCFGB/BBFGFG?FHGHHE>FGHB???F0<FGFF???CFCF0A-<@>;:BFFFFFFB/9BB;9;99;;AFFFFB;;:=.BFFFFFBFFFDFFFFF.9;-;;;@B>.;....AED9.;BF--=FABBFFFFDDF?/99;;99@-.B.;.9=9?-;;F/AA
@M03896:38:000000000-B4D98:1:1105:16408:5503 1:N:0:169
TACGGAGGGTGCAAGCGTTAATCGGAATTACTGGGCGTAAAGCGCACGCAGGCGGTTTGTTAAGTCAGATGTGAAATCCCCGGGCTCAACCTGGGAACTGCATCTGATACTGGCAAGCTTGAGTCTCGTAGAGGGGGGTAGAATTCCAGGTGTAGCGGTGTAATGCGTAGAGATCTGGAGGAATACCGGTGGCGAAGGCGGCCCCCTGGACGAAGACTGACGCTCAGGTGCGAAAGCGTGGGGAACAACCA
+
3AA3AAB@22AACGFFGAEEGGGFAEGGHGE55A2BAAAEGFHEG0EEE?E>B0>/EEFGFGFH4@4BGF3BBBGDFHHGGEEEEGHGHHHHAFCGF/BBBGFDDFGFHHDGGAG1?GGH0<GFGGF<?DFFFFD-<9-99BFBFFFEBB//;;;;@99;.BFFBFAADBEF//BFFFFFBDFFFFBDB-99ABBB?FFB;BB9@--AEBF;--A:BBFF/AD.A.B9FB/99@=D/..;---..:...9;
@M03896:38:000000000-B4D98:1:1105:16401:5520 1:N:0:169
TACGGAGGGTGCAAGCGTTAATCGGAATTACTGGGCGTAAAGCGCACGCAGGCGGTTTGTTAAGTCAGATGTGAAATCCCCGGGCTCAACCTGGGAACTGCATCTGATACTGGCAAGCTTGAGTCTCGTAGAGGGGGGTAGAATTCCAGGTGTAGCGGTGAAATGCGTAGAGATCTGGAGGAATACCGGTGGCGAAGGCGGCCCCCTGGACGAAGACTGACGCTCAGGTGCGAAAGCGTGGGGAGCAAACA
+
ABBBAAA@?2AACGGAE2EEFGFEGFFGHGBF532BAAEAFHGGG?FGGFEFEGCEEEEFGHFGBB4BEGEBFHGGHHHHGFGGGGHFGGFHFCFHHFGHGHGFFDDGHB?2G<<<?GGHGGGHGHHHFDGGFFGCGA@9ABFFFFFFFFBFB;;;@>99.;BFFFF;ACEFFFFFFFFFFFFBFFFFA@DDFFFFFFFFAFCFCB@EEFFC@CFFFFFFFFFFFFFBFFFDA=DDFDAD;BAABDFFFF?
@M03896:38:000000000-B4D98:1:1105:19645:6995 1:N:0:169
AACGTAGGTCACAAGCGTTGTCCGGAATTACTGGGTGTAAAGGGAGCGCAGGCGGGAAGACAAGTTGGAAGTGAAATCCATGGGCTCAACCCATGAACTGCTTTCAAAACTGTTTTTCTTGAGTAGTGCAGAGGTAGGCGGAATTCCCGGTGTAGCGGTGGAATGCGTAGATATCGGGAGGAACACCAGTGGCGAAGGCGGCCTACTGGGCACCAACTGACGCTGAGGCTCGAAAGTGTGGGTAGCAAACA
+
ABAAAFFBFFBCBAGE?2E?CGGFFFGGHHBDBBF3EEFGHHHGGGGGGGGGEGEGC/EHFFGGFGFGHHHGHHHGHHHHHHHHHHHGHHHGFFHHGGHHHHHGFHHHFGFDDFHHGHHHGDFFFHHHHHHHHGHHHEHC@CGGHHHHGGCGE=;<AA;EGGGGGFCCDGGGGGFGGAFGGDGFFFFFAFFFEFFFFDE@CBFFFFB9;EEFFFFFFFFFFFFFDDFFFFFBBFFDFFFFFFFFAFFFFFF
@M03896:38:000000000-B4D98:1:1105:17786:8100 1:N:0:169
AACGTAGGTCACAAGCGTTGTCCGGAATTACTGGGTGTAAAGGGAGCGCAGGCGGGAAGACAAGTTGGAAGTGAAATCCATGGGCTCAACCCATGAACTGCTTTCAAAACTGTTTTTCTTGAGTAGTGCAGAGGTAGGCGGAATTCCCGGTGTAGCGGTGGAATGCGTAGATATCGGGAGGAACACCAGTGGCGAAGGCGGCCTACTGGGCACCAACTGACGCTGAGGCTCGAAAGTGTGGGTAGCAAACA
+
ABAAAFFBFFBCDEGF?AECFGHGGGGGHHFFBFB3EEGHHHHGHGGGGGGEECEE@EEHFGHHGH@FHHHGHHHHHHHHHHHHHHHHHHHGFHHHGFHHHHHHHGHGFFGGFHHGFHHHHBGFGGHHHHHHHGHHDFHGGGGGHHHHAFCGE;;CEA;EGHGGGB=;CDGGGGGGGAAGGGGFFFFFFBFFEFD>@DE>DFFFFFFFBEFFFFEFFFFFFFFF?DFEFEF@@FDDBF0FDFAB.;BFFF?
@M03896:38:000000000-B4D98:1:1105:5038:8144 1:N:0:169
AACGTAGGTCACAAGCGTTGTCCGGAATTACTGGGTGTAAAGGGAGCGCAGGCGGGAAGACAAGTTGGAAGTGAAATCCATGGGCTCAACCCATGAACTGCTTTCAAAACTGTTTTTCTTGAGTAGTGCAGAGGTAGGCGGAATTCCCGGTGTAGCGGTGGAATGCGTAGATATCGGGAGGAACACCAGTGGCGAAGGCGGCCTACTGGGCACCAACTGACGCTGAGGCTCGAAAGTGGGGGTAGCAAACA
+
AAAAACFAFFBB54FF?2E?ABFEFGGFHFBGBBB3AAFHGHHGEFGGGFGGEEF//>?F3FFGFHHHHFHH?GHHGHHHGHGHHHHGGHHG/FGH?2BB?FHHHHHH2?FF?@FCFHHGG2@@1?FGHFHGHECFHADFDD-CGH0GECDD.::;@@:AAE0BBB;;C??F0FFGG??D?CBFFFFE9/B/9;CCFAE@--9AFF;B:AE.AEFFFFB/;.99..A...9-;9A?/9/.;B;../BF/;.
@M03896:38:000000000-B4D98:1:1105:22557:11271 1:N:0:169
TACGGAGGGTGCAAGCGTTAATCGGAATTACTGGGCGTAAAGCGCACGCAGGCGGTTTGTTAAGTCAGATGTGAAATCCCCGGGCTCAACCTGGGAACTGCATCTGATACTGGCAAGCTTGAGTCTCGTAGAGGGGGGTAGAATTCCAGGTGTAGCGGTGAAATGCGTAGAGATCTGGAGGAATACCGGTGGCGAAGGCGGCCCCCTGGACGAAGACTGACGCTCAGGTGCGAAAGCGTGGGGAGCAAACA
+
ABBAAAABBAAAFFGF?AEG2FFFEEFFHFDB5BBBAAAEBGGGGGGGGGGGE?E@FGGHHGFGHHGGHHHFGHHHHHHHGGGGGGHHGHHHHHGHHFGFGHHHHHBH>F?FHGHGFHHHHCGHGHHHFGGGGHG?CFF.ABFFFFFFFFFFF;;B@@:@?FFFFFDADFAFFFFFFFFFFBFFFFFFFFFBA@@>@?A9>ABFFFFEEFFF=BDDBFFFFFFFFBFFFFF>;@BDFFFFFFFECAEFFFE
@M03896:38:000000000-B4D98:1:1105:22539:11278 1:N:0:169
TACGGAGGGTGCAAGCGTTATTCGGATTTACTGGGCGTAAAGCGCACGCAGGCGGTTTGTTAAGTCAGATGTGAAATCTCCAGGCTCAACCTGTGCACTGCATCTGATACTGGCTAGCTTGAGTCTCCTAGAGGTGGGCAGAATTCCAGGTGTAGCGGTGAAATGCTTAGATATCTCGAGGAATACCGGTTGCGAAGGCGGCCCCCTGGACCAAGACTGACGCTCAGGTTCGAAAGCGTGGGGAGCAAACA
+
AAA@A11ADAA>11BA0AE?ABGFFE0BGF2D2BA//AAEFHFGG?EE/EGCE/>F//>FGB2B222B1BFGGEHHF>2B111B?GHHGHGH01B1BBFFGHFF>1222FBFG/010@FH<<CGH1>1111@FF<FAC/?CFHGHH1<>GCGH1=><-<AEDHGHD0=;CB0;=GB0.C:@-C:0;FC-A.A;:9@??C-9@-@@@@A-F----;;;FFBFBBFA9BF//;9;A9A/--;-;-;-;9;9A-
@M03896:38:000000000-B4D98:1:1105:18199:15225 1:N:0:169
TACGGAGGGTGCAAGCGTTAATCGGAATTACTGGGCGTAAAGCGCACGCAGGCGGTTTGTTAAGTCAGATGTGAAATCCCCGGGCTCAACCTGGGAACTGCATCTGATACTGGCATGCTTGAGTCTCGTAGAGGGGGGTAGAATTCCAGGTGTACCGGTGAAATGCGTAGAGATCTGGAGGAATCCCGGGGCCGAAGGCGGCCCCCTGGACGAAGACTGACGCTCAGATCCGAAACCGTGGGGAGCAAACA
+
>AA33AADDAA>45FE2AE2AAGBEFFGFGDBB3BBAAFEHHGGG0AEEGA0BE>/>1E11BFBBG4BFGFG4BGGFHH?F@EEEGHHHHG?00C0B/B1B<FF?>B2>D12??G1<<F<1?FFF1?0/?<<FC.-<--;9B//BBBFF//;9//9:-9-;FF//99.:9.//;/BB/BA.A.;/:/;--;-9-@9>.99--9-@B-AEB.-;-;.:///;...99/////;AA--:-.9B;-99.AF/:.
@M03896:38:000000000-B4D98:1:1105:18194:15244 1:N:0:169
TACGGAGGGTGCAAGCGTTAATCGGAATTACTGGGCGTAAAGCGCACGCAGGCGGTTTGTTAAGTCAGATGTGAAATCCCCGGGCTCAACCTGGGAACTGCATCTGATACTGGCAAGCTTGAGTCTCGTAGAGGGGGGTAGAATTCCAGGTGTAGCGGTGAAATGCGTAGAGATCTGGAGGAATACCGGTGGCGAAGGCGGCCCCCTGGACGAAGACTGACGCTCAGGTGCGAAAGCGTGGGGAGCAAACA
+
ABAAAABCCAAABGGFA?EEAGHFEEGGHHFFBBFAEAEEFHHGGCEGGGGGEFGCGGGGGGHGFH4FGHHGHHHHHHHHGGGGGGHGGHHHHHGHHFGGHHHHHHEHHHGHHFHGGHHHHGGHHHHHGGGGHGGGGFD:;:BFFFFFFFFFF;;BDC;CEFFFFFAADFFFFFFFFFFFFFFFFFFFFBFFFFFFFFFFFFFFFD@EFFFFFFFDFFFFFFFFFFFFFFFFDCCDFDDFFFFEFFFFFFF
@M03896:38:000000000-B4D98:1:1105:20036:15999 1:N:0:169
TACGGAGGGTGCAAGCGTTAATCGGAATTACTGGGCGTAAAGCGCACGCAGGCGGTTTGTTAAGTCAGATGTGAAATCCCCGGGCTCAACCTGGGAACTGCATCTGATACTGGCAAGCTTGAGTCTCGTAGAGGGGGGTAGAATTCCAGGTGTAGCGGTGAAATGCGTAGAGATCTGGAGGAATACCGGTGGCGAAGGCGGCCCCCTGGACGAAGACTGACGCTCAGGTGCGAAAGCGTGGGGAGCAAACA
+
3AAAABBBBABAGGBA2EEAFGHE2BFFHHDFB3AAAAEEEFHGGCCEGGG0B0>EEEAFG44GFHDDHHHHHGHHHHHGFEGEEEHHGHHHCHFHHGHGHBGGGGHHHEFGFGHGFHHFCFCGHHH<?CFFHHGCC?@9.BFFFFFFF/BF/9/9;9.-9B/BFF;;D?.BBBFFF//;.A9/BFF.B@=DF-B?-99;-9BBBB9A.9AB--ADFB//9A;;A./9;B9-.;=.:A..@BBEBDFBB..
@M03896:38:000000000-B4D98:1:1105:5912:17669 1:N:0:169
TACGTAGGGGGCAAACGTTGTCCGGATTTACTGGGTGTAAAGGGTGCTCAGGCGGTTTTGTAAGTCAGAAGTGAAATCCTAGAGCTTAACTCTGGAACTGCTTTTGATACTGCAAGGCTTGAATGTGGAAGAGGAGGATGGAATTTCTGGTGTAGCAGTGAAATGCGTAGATATCAGAAAGAACACCAGTGGCGAAGGCGGTCCTCTGGTCCACTATTGACGCTAAAGCACGAAAGCGTGGGGAGCAAACA
+
ABA3ACFBBAD>?2BB?CFCFGHGGFGEHHFGBFAAEEGHHHHGHGGHHHGGF?EEEFGCFGHFGH4F3BFFHBGFFHHHHGFHHHHHFFGHHHBFFBFGHHHHGHAGBGFGGGFF?FGHDFGHHGHGHFHEGEAE/EFFEFFFHHHHHHFFG><>F<>FDGGHHHEEG?EHHHHHDBG//CGHHGGGFHHHE@C-BDA-BGGGGFFCBFFFBFFFFFFFFFFFDAFFFFF@9ADFFDDD?B?EBDFFFF9
@M03896:38:000000000-B4D98:1:1105:5897:17680 1:N:0:169
TACGTAGGGGGCAAACGTTGTCCGGATTTACTGGGTGTAAAGGGTGCTCAGGCGGTTTTGTAAGTCAGAAGTGAAATCCTAGAGCTTAACTCTGGAACTGCTTTTGATACTGCAAGGCTTGAATGTGGAAGAGGAGGATGGAATTTCTGGTGTAGCAGTGAAATGCGTAGATATCAGAAAGAACACCAGTGGCGAAGGCGGTCCTCTGGTCCACTATTGACGCTAAAGCACGAAAGCGTGGGGAGCAAACA
+
BCBABFFCB@D>EEFB24FAFGGGGEGGHGFFBFBAEFGHHHGGHFEHHHHGGCFEFGGHHGGGGH4GFFGGHHHHHHHHHGHGHHHHHHHHHHHHFFGGHHGHHHAHFGFEFGGF?FHHGGHHHHFFGHHHHHFGGGHFFGHHHHHGHGFGG1>FGFFGHGGHHHEEGGGHHHHGGHHFFHHHGHGHEGHHEFGFGGGGGGGGGGGFGGBFFFFFFFFFFFDFFAFFFFFDDDDFFFFFFFFF;DFFFFA
@M03896:38:000000000-B4D98:1:1105:7160:18196 1:N:0:169
TACGTAGGTGGCGAGCGTTATCCGGATTTATTGGGCGTAAAGCGTCCGCAGCCGGTTTATTAAGTCTAGAATTAAAGCCTGGAGCTCAACTCCAGTTCGTTTTAGAAACTGATAGACTCGAGTGTGGTAGAGGCAAACGGAATTTCTAGTGTAGCGGTAGAATGCGTAGATATTAGAAGGAACACCAGTGGCGAAGGCGGTTTGCTAGGCCACCACTGACGGTCATGGACGAAAGCGTGGGGAGCAAATAG
+
ABAAAFFBFF@C??EAEAEECFHEEEGGH5FG5B2BAAFEFGGFGGGGGGGGHCEEEEGHHHHHFH4BFDFHHFHFHHHHHFHHHHHEFGHFHEFHH4??GFGHBFFGGGGHHHG??BGC?BDFGHGFGHFHGCC0??A/?.<GHGFGGDF<F1>-<<<EFHGFD.<:@EHHFGHFFFFFFFGFFEE.FGGE?D?CEEA=DF.;FFFFFFF.EFFFFBFFDFDFFFFB/BABB:DFB9ACAFFFAEBFFFF
@M03896:38:000000000-B4D98:1:1105:7162:18215 1:N:0:169
TACGTAGGTGGCGAGCGTTATCCGGATTTATTGGGCGTAAAGCGTCCGCAGCCGGTTTATTAAGTCTAGAATTAAAGCCTGGAGCTCAACTCCAGTTCGTTTTAGAAACTGATAGACTCGAGTGTGGTAGAGGCAAACGGAATTTCTAGTGTAGCGGTAGAATGCGTAGATATTAGAAGGAACACCAGTGGCGAAGGCGGTTTGCTAGGCCACCACTGACGGTCATGGACGAAAGCGTGGGGAGCAAATAG
+
>AA1>1BAFF?BE?EE0EE0FFGE0BFGH1GGFFGBAAEE/FGGGEEAFGEGGCEEEBGHHFGHHHBB22BGHEDBHFHHHHFHHGHHBFHHGBGHH2<?GEFGB1BFFHHEFH21BBGE?B@FFG/@FGHHHCAF?FECECFGGGFHDDFBB<><<<<AGFHBD.<;CEGHFHGHFGHGFFCCGEE;FFFC@@?AEE@@@@FFFE/;9F/;AFFFFBBFA-AA-;/FFF?;@BABA;F@@?A;B?F//;/
@M03896:38:000000000-B4D98:1:1105:7144:18224 1:N:0:169
TACGTAGGTGGCGAGCGTTATCCGGATTTATTGGGCGTAAAGCGTCCGCAGCCGGTTTATTAAGTCTAGAATTAAAGCCTGGAGCTCAACTCCAGTTCGTTTTAGAAACTGATAGACTCGAGTGTGGTAGAGGCAAACGGAATTTCTAGTGTAGCGGTAGAATGCGTAGATATTAGAAGGAACACCAGTGGCGAAGGCGGTTTGCTAGGCCACCACTGACGGTCATGGACGAAAGCGTGGGGAGCAAATAG
+
CCBBBFFCFFAFECGE2AE2FGGF?EFGHGDDBBFBAEEEHHHFEEECGEGGHCEEGGHHHHHFGH4BF4FGHGFGHHHHHHHGHHHHHHHHHFHHH4??BCFHBGHFHHDFFHFGHBGEFEDGGHDFHHFHC?<FFFAA/FFGGGHGH1D<><F><<AEDGGHD.<;AACGFHHFGHGEHHHGHGGGGGGEDF-CD:?:CFFFEFFFFFFEFFFFFFFE.-AA.BBBFF;A:ADBD;A;@FEAAEFFFFF
@M03896:38:000000000-B4D98:1:1105:9142:20489 1:N:0:169
TTAGATACCCCTGTAGTCCGGCTGACTGACTTGAGTACGATCTCGTATGCCGTCTTCTGCTTGAAAAAAAAAAAAATTAAAATAGATCTATTACTCTCTTTCAATTATTTTGTAAAAAAATTCATAGTGACTGTACATTATAATTCTTCTATTGCCAGCATTCTATTTATTTCTTACATATATACTTTTATTAGAAGTTTTCATTACATAACTGTATTATACTTGTATACAGGTTTGTTTTATATATTATT
+
ABBBAFFFCFBAAGGGFFEEEGGGFHHHFGFHCFCDDGEDDAFGHGGHGHHGGGGFFDFFFHGHBBFG0>>EE///0B34444333444B44444343?4B42333333333233332//02111??1?11111111111111111111111111111.00<000<<0000=00<00000=000:00000;00:0000<000000000900/;000090000;000000;00/0009////0090000///
@M03896:38:000000000-B4D98:1:1105:7015:21446 1:N:0:169
TACGTAGGTGGCGAGCGTTATCCGGATTTATTGGGCGTAAAGCGTCCGCAGCCGGTTTATTAAGTCTAGAATTAAAGCCTGGAGCTCAACTCCAGTTCGTTTTAGAAACTGATAGACTCGAGTGTGGTAGAGGCAAACGGAATTTCTAGTGTAGCGGTAGAATGCGTAGATATTAGAAGGAACACCAGTGGCGAAGGCGGTTTGCTAGGCCACCACTGACGGTCATGGACGAAAGCGTGGGGAGCAAATAG
+
AAAAAFFBFFABA2EE2AEEEGHEFAEGHGBGBFCBAAEEHHGEEFFCGGGGHGECGEHHHHBEFH4BBGDHHG4FGGHGHGHGHHHFFGHHGFFFH4??FEFHBC3FGFFHHHHFDGHF?D<FFH?CHHHHHCCC??<CC<FGHGHHHBD<G>GAC<AEHHGHD.<A@EHHFHHHGGGCHGFHGGGAFFGCDF?DACBDFFDFFFFFFFFAEFEFFFFFA-AAABB:/FFA-A.FAADFCFFFFFFFFFF
@M03896:38:000000000-B4D98:1:1105:7031:21458 1:N:0:169
TACGTAGGTGGCGAGCGTTATCCGGATTTATTGGGCGTAAAGCGTCCGCAGCCGGTTTATTAAGTCTAGAATTAAAGCCTGGAGCTCAACTCCAGTTCGTTTTAGAAACTGATAGACTCGAGTGTGGTAGAGGCAAACGGAATTTCTAGTGTAGCGGTAGAATGCGTAGATATTAGAAGGAACACCAGTGGCGAAGGCGGTTTGCTAGGCCACCACTGACGGTCATGGACGAAAGCGTGGGGAGCAAATAG
+
ABAAAFFBFF@BE2EE2AEEEGHEC2FGHFFHBBFBAAEEFGHGGEGGGGGGHGG?EFHHHHHFGHBBBGFGHEFHHHHHHGHFHHHGGGHHGFHHH4??GFFHBBFGGHFHFHFFDFGF?C<GGG<<FGHHHCAF??/?ACFHHGHHFDFDF<F@A<CDHHHHD.<A@EHHHHHHHHHFGHFFGCEACFFC?ABCE;-:BDFFFFFB:FFEFFFEFFFFA9AA?BBBFFADDDFBA:A@DAFFFEFFBFF
@M03896:38:000000000-B4D98:1:1105:15265:21523 1:N:0:169
TACGTAGGTGGCGAGCGTTATCCGGATTTATTGGGCGTAACGCGTCCGCAGCCGGTTTATTAAGTCTAGAATTAAAGCCTGGAGCTCAACTCCAGTTCGTTTTAGAAACTGATAGACTCGAGTGTGGTAGAGGCAAACGGAATTTCTAGTGTAGCGGTAGAATGCGTAGATATTAGAAGGAACACCAGTGGCGAAGGCGGTTTGCTAGGCCACCACTGACGGTCATGGACGAAAGCGGGGGGAGCAAATAG
+
3>A3AFFBFD2BEEGE2A?2GGGE22AEGHCHAB2BAA0E1EEGGEEEGGGGH?EEEAFFB@FFFF4BD@BFH44B?FGHHHBGHHHG3B?GFFBEG4??FFF2F12BCGBG2@GDBFCF?CFGHHGFBGHB0ACG><DD.<<1FGHHDD=0==0<A.<<C0CGG.;CCCHFBGFFG0F.AFFEG.CFFFBCB??@FE?BBBFBFFBB99BEEFFFFFFFD@DDBFFFFF;B-..99--9@=;9.;99//B
@M03896:38:000000000-B4D98:1:1105:15230:21524 1:N:0:169
TACGTAGGTGGCGAGCGTTATCCGGATTTATTGGGCGTAAAGCGTCCGCAGCCGGTTTATTAAGTCTAGAATTAAAGCCTGGAGCTCAACTCCAGTTCGTTTTAGAAACTGATAGACTCGAGTGTGGTAGAGGCAAACGGAATTTCTAGTGTAGCGGTAGAATGCGTAGATATTAGAAGGAACACCAGTGGCGAAGGCGGTTTGCTAGGCCACCACTGACGGTCATGGACGAAAGCGTGGGGAGCAAATAG
+
AAAAAFFAFDAFE2E?A?AAGGFECEFGHFBGBAFAEAEE1FHGEEGGGCFGGFEFFFHHHHGFBBBEEE3GHGGFHHHHGHGHHGHGFFGHHEFFF4F?GEFHBCFGFHBGBGHF2FFFFEGHFFDCHGGFFGAG?FEDECF<FFHHHFD<D1>>@<.ADDHGG?<:@CFCFGHHFEHGGFHFF;EFCFFGGGAGGGGFFFFDFFFFFBB.;A?EFEBFA9DA?F/;BFFFCAFFF.DCFFFDD?;/;FF
@M03896:38:000000000-B4D98:1:1105:15247:21529 1:N:0:169
TACGTAGGTGGCGAGCGTTATCCGGATTTATTGGGCGTAAAGCGTCCGCAGCCGGTTTATTAAGTCTAGAATTAAAGCCTGGAGCTCAACTCCAGTTCGTTTTAGAAACTGATAGACTCGAGTGTGGTAGAGGCAAACGGAATTTCTAGTGTAGCGGTAGAATGCGTAGATATTAGAAGGAACACCAGTGGCGAAGGCGGTTTGCTAGGCCACCACTGACGGTCATGGACGAAAGCGTGGGGAGCAAATAG
+
ABBBAFFCFDACF?GEAAFCEGHGGEGGHGCGBFGAEEEEFHHGGGGGGGGGHGECEEHHHHHHFG@FDGDHHHGHGHHHHHHHHHHGGGHHHBGFG4??FFFHEFFFFHDGFHHBBFGFFDDEFGDCHHHHGFCF?FEFGFFGHGHHHBD<D1=>@<<CGFHGG?<ADCFGFHHHHEHFFHFFFCEFFGGEGGBGDFGFF@FDFFFFFFFEFFFFFFFFD;DD?BB:FFBDCDDFFADFFFEBAEFEFFF
@M03896:38:000000000-B4D98:1:1106:15885:7509 1:N:0:169
TACGGAGGGTGCAAGCGTTAATCGGAATTACTGGGCGTAAAGCGCACGCAGGCGGTTTGTTAAGTCAGATGTGAAATCCCCGGGCTCAACCTGGGAACTGCATCTGATACTGGCAAGCTTGAGTCTCGTAGAGGGGGGTAGAATTCCAGGTGTAGCGGTGAAATGCGTAGAGATCTGGAGGAATACCGGTGGCGAAGGCGGCCCCCTGGACGAAGACTGACGCTCAGGTGCGAAAGCGTGGGGAGCAAACA
+
ABAAAABBCAAAFBF422EAAGHFEEFFHHA55BA2AAEEGHHGGCEEGCGGGGGCGGGHHHGGFG@B@FDBBEGDGHHHGGGGGGHEGHHHHHGHHGHHHHHHHHHHGHDDG?GFGHHHGFGGGHGGFEGFHGEDGFFFFFFFFFFBFFFF;;FFFC;>EFBBFFFADFEF9FFFFFFFFFBFFFFFF:BDFFAFFDEFFFFFFFFFFFFFFFFDFFFFFFFFFFFBBFFA.CA?BDDFCFFEADEFBFA
@M03896:38:000000000-B4D98:1:1106:7586:9151 1:N:0:169
TACGTAGGGTGCGAGCGTTGTCCGGAATTACTGGGCGTAAAGAGCTCGTAGGTGGTTTGTCGCGTCGTCTGTGAAATTCCGGGGCTTAACTCCGGGCGTGCAGGCGATACGGGCTGACTTGAGTGCTGTAGGGGAGACTGGAATTCCTGGTGTAGCGGTGAAATGCGCAGATATCAGGAGGAACACCGATGGCGAAGGCAGGTCTCTGGGCAGTAACTGACGCTGAGGAGCGAAAGCATGGGTAGCGAACA
+
ABAAAFFBBFAAG?EA?2EAFGHGEGEGHFA55BAAEAEFDHFHHFHGFGGGFGGEGHGHEE?>>>EEFCABBGHHFHHGHGGGEGHHHFHHHDBGCCBCDHHHGGCDEG.<>AD?GFHGGDCDGDGFGHHHGG:C?EHFCCFGGGFGGCFFC:CFC@=DEFFGBFCFFFFFFFFFFFFFFFFFFFFF@DFFBFFAFFAADFFFFFFFFFAFDFFBFFFFFDDDFAA::DEDFFFFFFFFFFFBEFFFFFC
@M03896:38:000000000-B4D98:1:1106:7579:9169 1:N:0:169
TACGTAGGGTGCGAGCGTTATCCGGAATTACTGGGCGTAAAGAGCTCGTAGGCGGTTTGTCACGTCGTCTGTGAAATGCCGGGGCTCAACTCCGGACGTGCAGCCGATACTGGCTGACTTGAGTGCTGTAGGGGAGACTGGAATTCCTGGTGTAGCGGTGAAATGCGCAGATATCAGGAGGAACACCGATGGCGAAGGCAGCTCTCTGGGCAGCAACTGACGCTGAGGAGCGAAAGCATGGGTAGCGAACA
+
>AAA>C>ABFB>2AEA22E2ABGEEEEFHG555BB2AAEEFH5FG3BE0EEGB0EG?1EH44BEB?//??ABBFFHH3?3E/>E>E/GBF21B/B<//?BGH11//<@DD1=>.FF0<GGGGCD0000<0<0.<.;;.:0CGHHHHGGHHFFC;CF@;;BEGGGFF..;?@BFGFE9BEEFFFFBBDB;BDFBB@BBFAAD.9B/;BBF.9.A.9B:BFFFFFFADFEB.;@BBBFE/BFFFFF.;9@?B=
@M03896:38:000000000-B4D98:1:1106:20688:11525 1:N:0:169
TACGGAGGGTGCAAGCGTTAATCGGAATTACTGGGCGTAAAGCGCACGCAGGCGGTTTGTTAAGTCAGATGTGAAATCCCCGGGCTCAACCTGGGAACTGCATCTGATACTGGCAAGCTTGAGTCTCGTAGAGGGGGGTAGAATTCCAGGTGTAGCGGTGAAATGCGTAGAGATCTGGAGGAATACCGGTGGCGAAGGCGGCCCCCTGGACGAAGACTGACGCTCAGGTGCGAAAGCGTGGGGAGCAAACA
+
AAAAAAABCAAAFFFC?2EEAGGFAEGGHHA55BBAAAEEGHHGG?EEGGGGGGGGGGGHGHHHHH4BFGFBGHGGHHHHGGGGFGHFGHHGGHGHHGHHHHHHHHGGHHD2F?F@FGGFFFCGHHGGFGGGHHFCDFFFFFFFFFFEFFFFB;BFFB:CEFFFFFA;ADFFFFFFFFFFFFFFFFFFF-@DFFFFFFE@AFFFFFFEFFFFADFDFFFFFFF?ADFF/B;BAACDFDFFFFFEBDEFFFF
@M03896:38:000000000-B4D98:1:1106:11406:11722 1:N:0:169
TACGGAGGGTGCAAGCGTTAATCGGAATTACTGGGCGTAAAGCGCACGCAGGCGGTTTGTTAAGTCAGATGTGAAATCCCCGGGCTCAACCTGGGAACTGCATCTGATACTGGCAAGCTTGAGTCTCGTAGAGGGGGGTAGAATTCCAGGTGTAGCGGTGAAATGCGTAGAGATCTGGAGGAATACCGGTGGCGAAGGCGGCCCCCTGGACGAAGACTGACGCTCAGGTGCGAAAGCGTGGGGAGCAAACA
+
AAAAA?AAD2AAGFFCA2EEFGGFEEFGHHDB53A2AAEEGHFGG?EEGGGGGEEEEEEGGHGHGH4BFGFBFFHGGHHGFFGGGGHHHHHHHGEGHGHHHHHHHGGGHH?FG?C<FGGGFGFHHHGFFDFGFGD>DADDEFBFFFFBBFFFB;9BB@;B?FFFFB;;ADFFFFFFFEFAFDFFFFFFB@DDFAFFFDA-DFFFFFDEEFFC;D?AFFFFFFFFFDFBB/9;9DFDFADFFABEDDFFFF.
@M03896:38:000000000-B4D98:1:1106:15004:13012 1:N:0:169
TACGTAGGTGGCGAGCGTTATCCGGATTTATTGGGCGTAAAGCGTCCGCAGCCGGTTTATTAAGTCTAGAATTAAAGCCTGGAGCTCAACTCCAGTTCGTTTTAGAAACTGATAGACTCGAGTGTGTTAGAGGCAAACGGAATTTCTAGTGTAGCGGTAGAATGCGTAGATATTAGAAGGAACACCAGTGGCGAAGGCGGTTTGCTAGGCCACCACTGACGGTCATGGACGAAAGCGTGGGGAGAAAATAG
+
1AA1>CFAF11BA1EA00AAGGHEA0EEGBDG1B/BAAA/GBFAEBEAFEEEHE@GGEHHHFFFGH@222FGHBFGFGHBGGEFGHHFBEGHGGFHH2??GFGH0F2FGH11BBB1BDH???<?@F0<@GFDC?<<<F/?A/>FGHGD<=DD>1>--<CC0=D0=.<.:CFGHEG000CCCCGGHAEFGF/E@@AG.;A9@@BBFFB9-FFAEFEFBBBF;@ABBFFF/F-@>-;FB9B;@;9---;-:F/
@M03896:38:000000000-B4D98:1:1106:14971:13014 1:N:0:169
TACGTAGGTGGCGAGCGTTATCCGGATTTATTGGGCGTAAAGCGTCCGCAGCCGGTTTATTAAGTCTAGAATTAAAGCCTGGAGCTCAACTCCAGTTCGTTTTAGAAACTGATAGACTCGAGTGTGGTAGAGGCAAACGGAATTTCTAGTGTAGCGGTAGAATGCGTAGATATTAGAAGGAACACCAGTGGCGAAGGCGGTTTGCTAGGCCACCACTGACGGTCATGGACGAAAGCGTGGGGAGCAAATAG
+
>>A3ACFBF42BE2EE22EAGGHGEEEGHGDG5A2BAAEAFEFEGEGCGAEGHECEGGFGGHHHGHBFFGFGHHHEHHHEHHGHHGHECFHGG3GHHBFEGFGHEFHHHH?F?FGFGFHFFD1?@FBFHHGF0C/C<FA<CFFFGGHHHFB<=<FA<<<CDGGHD?<CDGFFHFH;:GHHHFFFH.EGFFBAGGBG?C??B@D?FFFFFB:.:;AEFFBB9-AA?BBFBF-;@.AFD9ABBBEBA.:BBF/
@M03896:38:000000000-B4D98:1:1106:14987:13021 1:N:0:169
TACGTAGGTGGCGAGCGTTATCCGGATTTATTGGGCGTAAAGCGTCCGCAGCCGGTTTATTAAGTCTAGAATTAAAGCCTGGAGCTCAACTCCAGTTCGTTTTAGAAACTGATAGACTCGAGTGTGGTAGAGGCAAACGGAATTTCTAGTGTAGCGGTAGAATGCGTAGATATTAGAAGGAACACCAGTGGCGAAGGCGGTTTGCTAGGCCACCACTGACGGTCATGGACGAAAGCGTGGGGAGCAAATAG
+
ABBAAFFBF@A>F2EA22EAGGHEEEGGHCEF5B2BAAEEFHHGGEGGGGGGHGGGGGHHHHHGGH4BBGHHHGHHGGHEHFHFHHHGGFHHHFCGH4EEHGGHEFGHHH?GBFDDFFH/FE2?@GEFGHHEHCAF????CFCGGHHHHFFDF1F<<.<CGHHH=.<;AEHHHHH0CCFHHHHHGFGAFFF;???BDEC@DADDFFFFAFFFFFFFFFFFA-;AAF99FF;BDFBFDAFADFFFF?FBBF/
@M03896:38:000000000-B4D98:1:1106:14988:13041 1:N:0:169
TACGTAGGTGGCGAGCGTTATCCGGATTTATTGGGCGTAAAGCGTCCGCAGCCGGTTTATTACGTCTAGAATTACAGCCTGGAGCTCAACTCCAGTTCGTTTTAGAAACTGATAGACTCGAGTGTGGTAGAGGCAAACGGAATTTCTAGTGTAGCGGTAGAATGCGTAGATATTAGAAGGAACACCAGTGGCGAAGGCGGTTTGCTAGGCCACCACTGACGGTCATGGACGAAAGCGTGGGGAGCAAATAG
+
1AA1>FFAFD1BE1EE00EEGGHB0AFGHGBG1B/BAA/ECFGGEEE?EEEEHEEEG?GHHGBEFG>G22BFBG1F1BF0BFGEGFGH1GHHHBCGF2CEFAFFBGFGHH<GBFFFDBG//<1?@G<<FGHFHC/F0?/.><>11>DD<1<11GF-<<<CGFHD=.:;@AGGFBH:GBBCGF99FCAA0;B;-;;-.;@9>@BBFFFBAFFEEFEAF9/BA--;9B//BF--@;-;-:B-@--9-;B//9:
@M03896:38:000000000-B4D98:1:1106:12742:13322 1:N:0:169
TACGTAGGTGGCGAGCGTTATCCGGATTTATTGGGCGTAAAGCGTCCGCAGCCGGTTTATTAAGTCTAGAATTAAAGCCTGGAGCTCAACTCCAGTTCGTTTTAGAAACTGATAGACTCGAGTGTGGTAGAGGCAAACGGAATTTCTAGTGTAGCGGTAGAATGCGTAGATATTAGAAGGAACACCAGTGGCGAAGGCGGTTTGCTAGGCCACCACTGACGGTCATGGACGAAAGCGTGGGGAGCAAATAG
+
ABB@AFFBFFBBE2FE?2EAGFHEEFGGHFFG5BFBEAEEHHHGGGGGGGGGHFGGGGHHHHGHHH@BDFHHHGHHFGHBHFHFHHHFFFGHHEFFG4EEHFGHEGHHHHBFBF3FGFHFFE<FFGGCHHHHHECC<?D?DFFGGGFFHFGFG1F<<<CEGHHHD.<;CAGGGHHHHGFGFHFFHGEFFGGCBGCGDECBCFFDFFFB;FFAFFEFFFFFA:DADFBBFFA@CDDFDAFFFFFFFFFFFFF
@M03896:38:000000000-B4D98:1:1106:2794:13935 1:N:0:169
TACGTAGGTCCCGAGCGTTGTCCGGATTTATTGGGCGTAAAGCGAGCGCAGGCGGTTTGATAAGTCTGAAGTTAAAGGCTGTGGCTCAACCATAGTTCGCTTTGGAAACTGTCAAACTTGAGTGCAGAAGGGGAGAGTGGAATTCCATGTGTAGCGGTGAAATGCGTAGATATATGGAGGAACACCGGTGGCGAAAGCGGCTCTCTGGTCTATAACTGACGCTGAGGCTCGAAAGCGTGGGGAGCGAACAG
+
AABAAF4AFFFCA2E2E2FAAFGFEAEGHGBD5B22AAEEGHHGDEEEGGGGGGG>>EFGGF@BBB4BGFH?GDGBGBGBHGHFEGHBGHHGGHCFGDFCDFGEFBDDFD<GFHHHHHH@BFDFGFB1FCA?CD>ADFGGEFHFGHFHHFHDBDG<-<:.C00;C...@.CFHFGEF9/C.FFFFGA@@BD.B??-AFA??BFFFFEFBF;9/9FFFFFBAD?DFF9AAF<;F?.:9.;BB@?-.9-9-99
@M03896:38:000000000-B4D98:1:1106:19597:16031 1:N:0:169
TACGTAGGTCCCGAGCGTTGTCCGGATTTATTGGGCGTAAAGCGAGCGCAGGCGGTTTGATAAGTCTGAAGTTAAAGGCTGTGGCTCAACCATAGTTCGCTTTGGAAACTGTCAAACTTGAGTGCAGAAGGGGAGAGTGGAATTCCATGTGTAGCGGTGAAATGCGTAGATATATGGAGGAACACCGGTGGCGAAAGCGGCTCTCTGGTCTGTAACTGACGCTGAGGCTCGAAAGCGTGGGGAGCGAACAG
+
ABAAAFFCFFFFGCEA22ECEGHFEEGGHCAF5BFAEAEEHHHGEFFEGGGCGGGGGGGHBFFGFFBBFBGGHHFFFHHHHGHHHHHGHHHFHHGHH2CDGHGHHFFGHF2FGFGBGHHHFG>FDFHGHFHDDD>CACFGHHGHHHFDGFFGD=GAC<AEFHHHGFCDGGHHHHGGGGGGDGGFGGGACGBCFDFFFFFCCFFFFFFBBF;:BBFFFF9B:ADAAFFEEFA@FDDFF.ABDFFFFFA@CFF
@M03896:38:000000000-B4D98:1:1106:12362:16756 1:N:0:169
AACGTAGGTCACAAGCGTTGTCCGGAATTACTGGGTGTAAAGGGAGCGCAGGCGGGAAGACAAGTTGGAAGTGAAATCCATGGGCTCAACCCATGAACTGCTTTCAAAACTGTTTTTCTTGAGTAGTGCAGAGGTAGGCGGAATTCCCGGTGTAGCGGTGGAATGCGTAGATATCGGGAGGAACACCAGTGGCGAAGGCGGCCTACTGGGCACCAACTGACGCTGAGGCTCGAAAGTGTGGGTAGCAAACA
+
ABBAAFFBFDBBD4B4A2EAFGHFGGGGHHADBBB3EAFDFGHGGGGGGGGGGGGEE@EFGGFHFH4BBGHBFHFHHHH3BFGGHHHFHHHGGHFHGHHHHHHHHGHHHH?2DDDFGGGGGD@DDGHFGHHFHGFGBFGFCCGGHHHHGG@CC;;<AA;AFEBFFFC;9BFGGGGGGGAGGGFFFFFFF9FFED=@DDECDFFFFFBFFFEFFFFFFFFFFFFFFDFEF.AB=FDDBF/9DD;99FFFFFE
@M03896:38:000000000-B4D98:1:1106:20252:16971 1:N:0:169
TACGGAGGGTGCAAGCGTTAATCGGAATTACTGGGCGTAAAGCGCACGCAGGCGGTTTGTTAAGTCAGATGTGAAATCCCCGGGCTCAACCTGGGAACTGCATCTGATACTGGCAAGCTTGAGTCTCGTAGAGGGGGGTAGAATTCCAGGTGTAGCGGTGAAATGCGTAGAGATCTGGAGGAATACCGGTGGCGAAGGCGGCCCCCTGGACGAAGACTGACGCTCAGGTGCGAAACCGTGGGGAGCAAACA
+
ABAAAABCBAAAFDFC22EAAGGBEEFGHHA55BBAAAEFHHHGGGEEGGGCGGGGGGGHHHFHHHDFFFFBFFHHHHHHGGGGGGHFGHHGGHGHHGHGHHHHHHHHHHDDG?=FFGHHGFCGHHGGFGGGHGGGGFFFFFFFFFFBFFFFB;:BB:9@EFFFFFAADFFFBFFFFFFFFFFFBFFF;;@AA;@CFBA@FFFFFF;A?BF>CAD?FEF00.A.DAFFB0:::B;-:-.;:B;.:9AF0A.
@M03896:38:000000000-B4D98:1:1106:15097:18167 1:N:0:169
TAGGGAGGGTGCAAGCGTTAATCGGAATTACTGGGCGTAAAGCGCACGCAGGCGGTTTGTTAAGTCAGATGTGAAATCCCCGGGCTCAACCTGGGAACTGCATCTGATACTGGCAAGCTTGAGTCTCGTAGAGGGGGGTAGAATTCCAGGTGTAGCGGTGAAATGCGTAGAGATCTGGAGGAATACCGGTGGCGAAGGCGGCCCCCTGGACGAAGACTGACGCTCAGGTGCGAAAGCGTGGGGAGCAAACA
+
ACBAAFBCCAAAFBF4A2EEFGHFEEGGHHDB5BBBAAEEGHHGGGGGGGGGGGGGGGGHHH4GHHFFGHGFFGHHHHHHGGGGGGHHHHHHCHGHHGHHHHHHHFHHHH?DGFGFGGGGGGFGHHGCFDFGHHGG-BFDFFFFFFFBBFFFF;BFB@:@FFFFFFA;ADFFFFFFFFFFFFEFFFFFD9:DADFFFFE@FFFFFFBEFFFF=>AAFFF;BDF.AFB/BFB;A=A?FDDDFFF.BAEFBF.
@M03896:38:000000000-B4D98:1:1106:25702:21793 1:N:0:169
TACGGAGGGTGCAAGCGTTAATCGGAATTACTGGGCGTAAAGCGCACGCAGGCGGTTTGTTAAGTCAGATGTGAAATCCCCGGGCTCAACCTGGGAACTGCATCTGATACTGGCAAGCTTGAGTCTCGTAGAGGGGGGTAGAATTCCAGGTGTAGCGGTGAAATGCGTAGAGATCTGGAGGAATACCGGTGGCGAAGGCGGCCCCCTGGACGAAGACTGACGCTCAGGTGCGAAAGCGTGGGGAGCAAACA
+
1AA1AAADDAAA1EGF00AAAFGF0EFGHDAB21/AAAABFFGFG?EEEE??EEGGCGGHGG@BBGGFHHFBFGDFGHHHGGGGEGHHHGHGCFFHG/BFFHGHHDG>GH?2??FFFGGGFFGFGGGGFGCCGFG-C@@99;BFFFFB//;FB;;;;-;;AFFFFFA;B@FBBFFFFFF??BBBFFFB;9@A99-@-AA@;@?@@@@-?FF-;@BBFFEEFFFFF?F9BB;;9>??BAF??;;--;AFFFF
@M03896:38:000000000-B4D98:1:1106:25719:21808 1:N:0:169
TACGGAGGGTGCAAGCGTTAATCGGAATTACTGGGCGTAAAGCGCACGCAGGCGGTTTGTTAAGTCAGATGTGAAATCCCCGGGCTCAACCTGGGAACTGCATCTGATACTGGCAAGCTTGAGTCTCGTAGAGGGGGGTAGAATTCCAGGTGTAGCGGTGAAATGCGTAGAGATCTGGAGGAATACCGGTGGCGAAGGCGGCCCCCTGGACGAAGACTGACGCTCAGGTGCGAAAGCGTGGGGAGCAAACA
+
ABAAA?ABB?AABGFE?2FEAAGF?EGGHGBDBBABAAEEGHHGG?EEGGGGGGGGGGGHFFHHGHGGHHGF4GFHGHHGGGGGFGHHHHHHHHGGHAGGHHHHHHHHGH?>??@@FGHHHF?FGHHCFDFAGHG<C;9AABFFFFFFFFBFB;BFFFDCAFFFFFAADFFFFFFFFEBFFFFFFFFFFFFFFC@FFFFCFCA>@@BAEF.-@-A;9FFFFFFDFFFFFFFFA=D.BDADAB-AFD.BFF.
@M03896:38:000000000-B4D98:1:1106:25274:24231 1:N:0:169
TACGGAGGGTGCAAGCGTTAATCGGAATTACTGGGCGTAAAGCGCACGCAGGCGGTTTGTTAAGTCAGATGTGAAATCCCCGGGCTCAACCTGGGAACTGCATCTGATACTGGCAAGCTTGAGTCTCGTAGAGGGGGGTAGAATTCCAGGTGTAGCGGTGAAATGCGTAGAGATCTGGAGGAATACCGGTGGCGAAGGCGGCCCCCTGGACGAAGACTGACGCTCAGGTGCGAAAGCGTGGGGAGCAAACA
+
ABBAAABCCAAAB5GCA2FEAGGFEEFGHG555BAAAAEEHHHGGCGGGFGFGGGFGGGHHHHHHHFFHHFBFGGFHHHHGGGGGGHFGHHGHHGHFAFFGHHHHHHHHH?>F?FCFGGHGFCGHGGGFGGGHGGCCFFDFFFFFFFBBFFFB;BBBCABEFFFFFDADFFFFFFFFFEFFFFFFFFFB@DFFDCFFFEAFFFFFFFEFFFFFFFFFFFFFFFFFFFFFFFDDF=ABDDFFFFECFFFFFF
@M03896:38:000000000-B4D98:1:1107:11735:3384 1:N:0:169
TACGGAGGGTGCAAGCGTTAATCGGAATTACTGGGCGTAAAGCGCACGCAGGCGGTTTGTTAAGTCAGATGTGAAATCCCCGGGCTCAACCTGGGAACTGCATCTGATACTGGCAAGCTTGAGTCTCGTAGAGGGGGGTAGAATTCCAGGTGTAGCGGTGAAATGCGTAGAGATCTGGAGGAATACCGGTGGCGAAGGCGGCCCCCTGGACGAAGACTGACGCTCAGGTGCGAAAGCGTGGGGAGCAAACA
+
ABAAAABBB?AABFBCA2FEFGHFBEFGHFBEBBAAEAEEGGHGG?EEECGEGEEEGGGHHGHHHHHHHGBBBFGHGHHHGG/EEGHHHHHHHGEHHGGGHHHGHHHHHGFGGGGFFEHHHHHHHHHGFDEFGHCFDF9:AFFFFFFFFFFF:;;;;;;;.FFF/B..99AB/B;BFFBFDFFEBFFDB@CDFF;--.:>ACFFFFFF?9FA->DDFFBBFDFF?DE/9FB;:B-99AA?=BA?CFFFFFF
@M03896:38:000000000-B4D98:1:1107:11750:3396 1:N:0:169
TACGGAGGGTGCAAGCGTTAATCGGAATTACTGGGCGTAAAGCGCACGCAGGCGGTTTGTTAAGTCAGATGTGAAATCCCCGGGCTCAACCTGGGAACTGCATCTGATACTGGCAAGCTTGAGTCTCGTAGAGGGGGGTAGAATTCCAGGTGTAGCGGTGAAATGCGTAGAGCTCTGGAGGAATACCGGTGGCGAAGGCGGCCCCCTGGACGAAGACTGACGCTCAGGTGCGAAAGCGTGGGGAGCAAACA
+
>3>3>AADBAA>4GFG2EEEAFHB2BFGHHDD5BBAAAEEGFFEECFEFFEEGGGGGGGHHHHGGHHDFFFBBFGBGHHHGGEEEEGHHHHHHGEGHGFGGHFHHGFF2GFFHGCGFGGH??FGHFHFFGE.GHGCCF>:9BFFFFFFBB/;;;9;;9;;EFFFFB;ADF.//;BFEFFFFFFFBBFD-;@?;;9;B.A@;AB>@>BEEFF---9.;BF:FD9D.AB/BFF@ADCDFA..@->AAA?BBFF
@M03896:38:000000000-B4D98:1:1107:11734:3403 1:N:0:169
TACGGAGGGTGCAAGCGTTAATCGGAATTACTGGGCGTAAAGCGCACGCAGGCGGTTTGTTAAGTCAGATGTGAAATCCCCGGGCTCAACCTGGGAACTGCATCTGATACTGGCAAGCTTGAGTCTCGTAGAGGGGGGTAGAATTCCAGGTGTAGCGGTGAAATGCGTAGAGATCTGGAGGAATACCGGTGGCGAAGGCGGCCCCCTGGACGAAGACTGACGCTCAGGTGCGAAAGCGTGGGGAGCAAACA
+
ABAAABCCBAAAFGGEAAEGFGHFEGGGHGBDBBABAAEEHHHFGCEEGCEEGGGGGGGHGHHHGH@FGGEBBGGFHHHHGGGGEGHGGHHHHHGHHGHHHHHHHHHHHHFFHGGFFGGGGHHHHHHHFDGGHHGGCFCDFFFFFFFFFF0B;;;;;;;;AFFFFFDADFFFFFFFFEFFFAFFFFFFFFFDFFFA=DE@DFFFFFDFEFFFFFFFFFFFFFFADDFFFFFCFFDDFFDFCFFFFFFFFFE
@M03896:38:000000000-B4D98:1:1107:17838:21292 1:N:0:169
TACGGAGGGTGCGAGCGTTAATCGGAATAACTGGGCGTAAAGGGCACGCAGGCGGTTATTTAAGTGAGGTGTGAAAGCCCCGGGCTTAACCTGGGAATAGCATTTCAGACTGGGTAACTAGAGTACTTTAGGGAGGGGTAGAATTCCACGTGTAGCGGTGAAATGCGTAGAGATGTGGAGGAATACCGAAGGCGAAGGCAGCCCCTTGGGAATGTACTGACGCTCATGTGCGAAAGCGTGGGGAGCAAACA
+
ABAAAAABCAAAECGE?2EEFGHFEEGGHD3D5BAAAEEGHHHGGAEEFGGGGFFEGGHHHHHHGBGFFCEBEGFHHGHHFFGGGGHHHHHHFFGFHHHGHHFHHFHGHHGGHHGHHGGF?FHHGFFGHD>GHGE<CGGEEGHFHFHHHGGH;;;;:;;;EFGGFF:;ABEGGGFFGGFEGFFEFFGD?C=AA@CFFFFFFAEFFFFFFEFFFFFFFFFBFDFFFFFFBFBADFFBFDFFFFFECDFFFFA
@M03896:38:000000000-B4D98:1:1107:17853:21302 1:N:0:169
TACGGAGGGTGCGAGCGTTAATCGGAATAACTGGGCGTAAAGGGCACGCAGGCGGTTATTTAAGTGAGGTGTGAAAGCCCCGGGCTTAACCTGGGAATAGCATTTCAGACTGGGTAACTAGAGTACTTTAGGGAGGGGTAGAATTCCACGTGTAGCGGTGAAATGCGTAGAGATGTGGAGGAATACCGAAGGCGAAGGCAGCCCCTTGGGAATGTACTGACGCTCATGTGCGAAAGCGTGGGGAGCAAACA
+
ABAAABABBAAAGCGACAEEFGHFEEGGHD3DBABBEEEFHHHGGAEEFGGGGGGCEGGHHFHHFFGFCCEBEHHHHHHHGGGGGGHHHHHGHHGHGFHFGDGHHGFHDFF?FF?FGHGFDDCGHBFGHHFHHHEGGGDCEFHHHGHHHDGG;;;;;;;AAGFFGGDCDCEFGBFFFFFEFDFFFGGDDF;DEFFFFFFFD.EFFFFFFFFBFFFFBBFFFFFFFFFFFBF?DCAAF9ADDAFFFFFFFFE
@M03896:38:000000000-B4D98:1:1107:17839:21313 1:N:0:169
TACGGAGGGTGCGAGCGTTAATCGGAATAACTGGGCGTAAAGGGCACGCAGGCGGTTATTTAAGTGAGGTGTGAAAGCCCCGGGCTTAACCTGGGAATAGCATTTCAGACTGGGTAACTAGAGTACTTTAGGGAGGGGTAGAATTCCACGTGTAGCGGTGAAATGCGTAGAGATGTGGAGGAATACCGAAGGCGAAGGCAGCCCCTTGGGAATGTACTGACGCTCATGTGCGAAAGCGTGGGGAGCAAACA
+
AAAAAAADBAA>EECE??EEFFHB2BFGHD35BBBAAAEFHHHGFAEEFGE?EEGEGGFHHFHHEGGGFCEFEFFHBGHHFGGGEDHFFHHHCGFHHHHFGGGHHHFGFGGGHHHHGFGD?FGFGGHHHFDFHHGGCCECCFHHGHGGGGCG:;<;;;:;9BFF0C;9;BEGFBFFFGGGEGFFGGGEFF-AA@;B;DEFD.ADFFFF/A./BBBB/BFBFFFDF?F/FBFDBDF.FA..99@E9A?FFF.
@M03896:38:000000000-B4D98:1:1107:15816:21599 1:N:0:169
CATTAGATACCCGAGTAGTCCGGCTGACTGACTTGAGTACGATCTCGTATGCCGTCTTCTGCTTGAAAAAAAAAAAAAAAGAAAGAAAGACGGATGTAAATCAGAACGGACGGAGAAAGGTATATAGGAACTATTGAAATAAGGATAAAGCAGTAAAGGAGTTAATACAGTAGGTAAACAAGAAGAATAGCATAACATTAAGAACAGAAAGATGTTGAAGACACATCAGAACGTTAAATGATACAATGTAG
+
ABBA3DB@5BFBAAEFGFFFGCEAEGACBFGGHHFFC555A222BDA2ABGFHC10AFGBABFGHAF55C@??E@/>////?B22202222<////222222?2220/////-<.->11.0000000000.00000000000000000000//000000:./90;090000000;00000.//////00000000/0/////9/.//////;//;//;/////..//////9...../////////;////
@M03896:38:000000000-B4D98:1:1107:26219:22755 1:N:0:169
TACGGAGGGTGCGAGCGTTAATCGGAATAACTGGGCGTAAAGGGCACGCAGGCGGTTATTTAAGTGAGGTGTGAAAGCCCCGGGCTTAACCTGGGAATAGCATTTCAGACTGGGTAACTAGAGTACTTTAGGGAGGGGTAGAATTCCACGTGTAGCGGTGAAATGCGTAGAGATGTGGAGGAATACCGAAGGCGAAGGCAGCCCCTTGGGAATGTACTGACGCTCATGTGCGAAAGCGTGGGGAGCAAACA
+
AAAAAAADDAAAECGAEAEEAGHBEEFGFA3E5AABAAEEDGHGFAEEEEEEGEEEEEGHHGFFBGGHHG?B?FGHHHHHFEGGGFHHHHHHGCFHHFFGHHHHFDF>FGFFGGF?GGGD<<CD<GHHHF=GGBEC-AEDEGFFGHHHFDEHC:;;-;:;CBFFFC;99@EFFFFBFFBCEAFBFGGDDA>DECCFDFFFD?EFFAFFF??FFF/;BF/;FFF.ADFFFBFD?FFAFDDDDFFE99AFFFF
@M03896:38:000000000-B4D98:1:1107:10263:23002 1:N:0:169
TACGGAGGGTGCAAGCGTTAATCGGAATTACTGGGCGTAAAGCGCACGCAGGCGGTTTGTTAAGTCAGATGTGAAATCCCCGGGCTCAACCTGGGAACTGCATCTGATACTGGCAAGCTTGAGTCTCGTAGAGGGGGGTAGAATTCCAGGTGTAGCGGTGAAATGCGTAGAGATCTGGAGGAATACCGGTGGCGAAGGCGGCCCCCTGGACGAAGACTGACGCTCAGGTGCGAAAGCGTGGGGAGCAAACA
+
ACABABCCCAAAFFGE??EEFGHFEFGGHGDBBBBAEEEFHHHGG?EEFCEEGGGEGGGHHHHHHHDGGGEBBGHHHHHHGGGGEGHHHHHHHHGHHGHHHHHHHHHHHHGGHGGFGGHHGFFHHHHHFGGFHHG@CDFDFFFFFFFFFFBFB;;;;;;@EFFFFFAADFFFFFFFFFFFFFFFFFFFF@AFADCFFFFFFFFFFD@EFFFFFFFFFFFFFFFFFFFFFFFDDFF?FDADFFFFFFFFFFE
@M03896:38:000000000-B4D98:1:1108:11666:6931 1:N:0:169
TACGTAGGTCCCGAGCGTTGTCCGGATTTATTGGGCGTAAAGCGAGCGCAGGCGGTTTGATAAGTCTGAAGTTAAAGGCTGTGGCTCAACCATAGTTCGCTTTGGAAACTGTCAAACTTGAGTGCAGAAGGGGAGAGTGGAATTCCATGTGTAGCGGTGAAATGCGTAGATATATGGAGGAACACCGGTGGCGAAAGCGGCTCTCTGGTCTGTAACTGACGCTGAGGCTCGAAAGCGTGGGGAGCGAACAG
+
AAAAAFFBFFFFGCGA?2E?FGHEEEGGHFFGBBABAAEEGHHEGGGFGFGCGEGEFGGHFGHHHHEBG4GGHBDGGHHHHHGGGHGHHHHGHHEHHDFCGHGH2G3FGFGHHHGGHGH@FCDGHHFF0GF?DD-E.FGGHHHGHHFHFDFDG=D-<<::GHHH;?;;:CGHHHGG0FBDBFFFFD?-ABD;;?@F.;99;DFFFFF/;F;;FF/9B/BF.9A...;;AFA;BA.;.;.@;;?-DCF;@-9
@M03896:38:000000000-B4D98:1:1108:11643:6945 1:N:0:169
TACGTAGGTCCCGAGCGTTGTCCGGATTTATTGGGCGTAAAGCGAGCGCAGGCGGTTTGATAAGTCTGAAGTTAAAGGCTGTGGCTCAACCATAGTTCGCTTTGGAAACTGTCAAACTTGAGTGCAGAAGGGGAGAGTGGAATTCCATGTGTAGCGGTGAAATGCGTAGATATATGGAGGAACACCGGTGGCGAAAGCGGCTCTCTGGTCTGTAACTGACCCTGAGGCTCGAAAGCGTGGGGAGCGAACAG
+
AAAABFFBFFFFGCFA?2EEEGHF2FGGHBEFB3BBAAAAGHFEEEEAEF0@FEGEGGFHGFHHHHBB@G3BFFGFEBEFGHEGFGHHCGH/GFFGGDF@DHGHBFBGGHHHHG>@@FG@@<GHH1DBCHH/CD->.>F.>1FHHHHHGDFDD0=<<<-:G0G;<.;;ACGCHFGGFBF?DFFGBC9-;BFC@CDF.FD@9BDFFFF/BFBBFFBBFFBF/BFBBFE;EF=@B.;99:99=B.=DCFCFAB
@M03896:38:000000000-B4D98:1:1108:11663:6950 1:N:0:169
TACGTAGGTCCCGAGCGTTGTCCGGATTTATTGGGCGTAAAGCGAGCGCAGGCGGTTTGATAAGTCTGAAGTTAAAGGCTGTGGCTCAACCATAGTTCGCTTTGGAAACTGTCAAACTTGAGTGCAGAAGGGGAGAGTGGAATTCCATGTGTAGCGGTGAAATGCGTAGATATATGGAGGAACACCGGTGGCGAAAGCGGCTCTCTGGTCTGTAACTGACGCTGAGGCTCGAAAGCGTGGGGAGCGAACAG
+
AAAAAFFBFFFFGCFA22EAFGHEEFGGHGDDBFFBAAEFGFGFGGGGGGC?EEEFFGEHFGDGHHBFFFFGHHHEHGFHHHHHGGHHHHHGHFHHHFFFGHGHBGFHHHFHHHD@GHHGGCGHHHBGBFFDF?AD.FDGHHHHHHFGGGGGF<=<@<;EGHH0<.;;@CCGHHGG;BCEDFAFFG:@D??;:AF-.;.-:BFFFFB/BF;BFF:BFBFF.9A..;.;AA;-.:;B.;.--@?BFAA9B-:
@M03896:38:000000000-B4D98:1:1108:5659:8637 1:N:0:169
TACGGAGGGTGCAAGCGTTAATCGGAATTACTGGGCGTAAAGCGCACGCAGGCGGTTTGTTAAGTCAGATGTGAAATCCCCGGGCTCAACCTGGGAACTGCATCTGATACTGGCAAGCTTGAGTCTCGTAGAGGGGGGTAGAATTCCAGGTGTAGCGGTGAAATGCGTAGAGATCTGGAGGAATACCGGTGGCGAAGGCGGCCCCCTGGACGAAGACTGACGCTCAGGTGCGAAAGCGTGGGGAGCAAACA
+
ABA?AABBBBAAFFFE22EEAGHF2EFGHFA55ABBAAAECGFFGCFEGGFCGGGEGGGHHHHHHHDFDHFBBGHHHHHHGGGGGGHGGHHHHHFGHGHHHHHHHHGHHHFFGHHHGHHHGGHHHHHHGGGGHHACADCAEFFFFFFFFFBFB;;:;;;@AFFFFF;9AFFFEFFFFFFFFFFFFFFFF>D?AB@BFFA@DFFFFFDFFFFFFFFDFFF9BAAFFFFFFFFFFFCFFFFFFFFFFDEFBF.
@M03896:38:000000000-B4D98:1:1108:5674:8653 1:N:0:169
TACGGAGGGTGCAAGCGTTAATCGGAATTACTGGGCGTAAAGCGCACGCAGGCGGTTTGTTAAGTCAGATGTGAAATCCCCGGGCTCAACCTGGGAACTGCATCTGATACTGGCAAGCTTGAGTCTCGTAGAGGGGGGTAGAATTCCAGGTGTAGCGGTGAAATGCGTAGAGATCTGGAGGAATACCGGTGGCGAAGGCGGCCCCCTGGACGAAGACTGACGCTCAGGGGCGAAAGCGTGGGGAGCAAACA
+
>AAAAA@A222>B5FF22A2AGHFAEFGFGA553ABAAAE1DFEECEEEE?@FEEEEGGHHFHBGG4B34BBFFFFGHHHG/EEEEHHHHHHFG/?GFFFGHHHHFEGHHF?FGBCFFF??<FHHHHHGDFEGH?C?BBDAB/;BFF/;/99B;/;;;;9;F/;FB.;A-AF/;FFBBBA..9FBBF9-;-;;--;9.AB-BBBBB;AAFF-B??9/BB9B9A.D?F/.--;9@@DF?AD-9-A99;B/;9
@M03896:38:000000000-B4D98:1:1108:5657:8657 1:N:0:169
TACGGAGGGTGCAAGCGTTAATCGGAATTACTGGGCGTAAAGCGCACGCAGGCGGTTTGTTAAGTCAGATGTGAAATCCCCGGGCTCAACCTGGGAACTGCATCTGATACTGGCAAGCTTGAGTCTCGTAGAGGGGGGTAGAATTCCAGGTGTAGCGGTGAAATGCGTAGAGATCTGGAGGAATACCGGTGGCGAAGGCGGCCCCCTGGACGAAGACTGACGCTCAGGTGCGAAAGCGTGGGGAGCAAACA
+
AAAAAABCBCAAFGFE?2EEFGHFEEGGHHD55BABAAEEHHGEGAEEEGFCGGGEGGGHHHHHHHDFGHEBBFFDHHHHGGGGEGHHHHHHHHFFHGHGHHHHHHFHHHGHHHHGGHHHGFGHHHHHFGGGHHGGGFFDEFFFFFFFFFBFB;;;;;;;EFFFFF;ADFFF/FFFFFFFFFFFFFFFFCFFACBFFFFFCFFFFFCEFFFFAADDFFFFFFDDFFFFFFF@DDFFFDDDFFF?CDFFFF.
@M03896:38:000000000-B4D98:1:1108:24333:9104 1:N:0:169
TACGGAGGGTGCAAGCGTTAATCGGAATTACTGGGCGTAAAGCGCACGCAGGCGGTTTGTTAAGTCAGATGTGAAATCCCCGGGCTCAACCTGGGAACTGCATCTGATACTGGCAAGCTTGAGTCTCGTAGAGGGGGGTAGAATTCCAGGTGTAGCGGTGAAATGCGTAGAGATCTGGAGGAATACCGGTGGCGAAGGCGGCCCCCCTGGACGAAGACTGACGCTCAGGTGCGAAAGCGTGGGGAGCAAA
+
ABAAABBCCAAAFFGE22EEEGHFFGGGHFDB5BBBAAEEGHHGGCGFGFGFGGGFGGGHHHHHHHHHGFBBBGHHHHHHGGGGGGHGHHHHHHGGGEGGHHHHHHHHHHGHHHHHGHHHHHGHHHHHGGGGHHGGGFFDFFFFFFFFFFBFF;;;:;;;EFFFFFAAFFFFFFFFFFFFFFFFFFFFFDFFFFFFFFFDFFFFFFFFFFFFD@CDDFFBBBADFFDFFBBBDFFFABDADFFFFADEFF
@M03896:38:000000000-B4D98:1:1108:19302:11815 1:N:0:169
TACGTAGGTCCCGAGCGTTGTCCGGATTTATTGGGCGTAAAGCGAGCGCAGGCGGTTTGATAAGTCTGAAGTTAAAGGCTGTGGCTCAACCATAGTTCGCTTTGGAAACTGTCAAACTTGAGTGCAGAAGGGGAGAGTGGAATTCCATGTGTAGCGGTGAAATGCGTAGATATATGGAGGAACACCGGTGGCGAAAGCGGCTCTCTGGTCTGTAACTGACGCTGAGGCTCGAAAGCGTGGGGAGCGAACAG
+
ABAAAFFBFFFFGGGA?2EAFGHEEGGGHHBGBBFBAAFFHHHGGGGGGGGFGGGCGGGHGGHHHHFBFHFFGHHHHHGHHHHHHHHHHHHGHHGHHFFFGHGHHHHHHGFHHHFDHHHGFGHHHHGHHHFGGGDE?FHGGHHHHHFHGDFFG<D<?<;CGHHHCD;AFGHHHGGGFFBEFGGGGGFBGGG;@DFFFF.@CFFFFFFFFF;:FB/BFFFFDDFADFEAEFF9FFBFD;ADFFF;FFFFFFB
@M03896:38:000000000-B4D98:1:1108:12204:12130 1:N:0:169
AACGTAGGTCACAAGCGTTGTCCGGAATTACTGGGTGTAAAGGGAGCGCAGGCGGGAAGACAAGTTGGAAGTGAAATCCATGGGCTCAACCCATGAACTGCTTTCAAAACTGTTTTTCTTGAGTAGTGCAGAGGTAGGCGGAATTCCCGGTGTAGCGGTGGAATGCGTAGATATCGGGAGGAACACCAGTGGCGAAGGCGGCCTACTGGGCACCAACTGACGCTGAGGCTCGAAAGTGTGGGTAGCAAACA
+
ABAAAFFCFFBCFGFC?2EAFGHEGGGGHHDBBBB3EEGHHHHGHGGGGCE?EEFGGGGHGGHHGHBFGHEBFFGFHHHFGHHHHHHFHHHGGHHHHHHHHHHHHHGGHHGBFHGHGHHHGFGGFHGHHHHHHGHGEFGFDCGGHHHHFGCFE=<;:=:;EEGGGF;;CDGGFGGGGGGGGGGFFFFFFFFFEDCFFFFFFFFFFFBFFFFFFFFFFFFFFFFD?DFEEAA@AFFFFEBFFF99AFFFFFF
@M03896:38:000000000-B4D98:1:1108:22685:13906 1:N:0:169
CACGATTAACCCAAGTCAATAGAAGCCGGCGTAAAGAGTGTTTTAGATCACCCCCTCCCCAATAAAGCTAAAACTCACCTGAGTTGTAAAAAACTCCAGTTGACACAAAATAGACTACGAAAGTGGCTTTAACATATCTGAACACACAATAGCTAAGACCCAAACTGGGATTAGAAACCCGAGTAGTCCGGCTGAGACTACGTGCGCATCTCGTATGCCCTCTTCTGCTTGAAAAAAAAAAAACAACTCAA
+
A1>1A?A1DDFA1FFGFBFGFFDGFHH0EEEGGGHHC0DFHHHH2ABEGFFGHGGGGGGGHGFCGHFHGFHGHHHHGHH1BGHFHBEGDGHHGGHHHH1BFFHHHHHGHHHFHHHHHH<AGGFDGHGFHHBGGHHGFHEDFHHHHHGGGHH1?1<?1?>GH.FGHD1C<0F<GDGFFHHG<@:.:0;;G?@A--9CFF09/9./C-@AA-;9.:;99;;//;999//BBFFEFFFF@@@>?=;-:A-////
@M03896:38:000000000-B4D98:1:1108:22667:13911 1:N:0:169
CCCGATTAACCCAAGTCAATAGAAGCCGGCGTAAAGAGTGTTTTAGATCACCCCCTCCCCAATAAAGCTAAAAATCACCTGAGTTGTAAAAAACTCCAGTTGACACAAAATAGACTACGAACGTGGCTTTAACATATCTGAACACACAATAGCTAAGACCCAAACTGGGATTACAAACCCGAGTAGACCGGCTGCAACTACGTGCGCATATCGTCATCCCTCTTCCGCTTACAAAAAAAAAAAAAAACAAA
+
1111>>A1FBD>A11ABA33F1DD1FF0AEEEGFHCG0BAFGHH20B2FHGHHGGCGFEFHCGFHHEBGHFHF10BBGH1>FF1F1EEHFBGEE1FGH1>BFHGHHHFHHHHFHHHHC/?F//??</CGH1@GHFFFHF<1DGHHECCFFG<<1<11<10>.>GE00/<.<C00=<DA.C::-:::0;;-----./0;/;9;:/A@-?.-9B----;;9-/;99//-----///;9A@@@@---@;---;-
@M03896:38:000000000-B4D98:1:1108:29047:15544 1:N:0:169
TACGGAGGGTGCAAGCGTTAATCGGAATTACTGGGCGTAAAGCGCACGCAGGCGGTTTGTTAAGTCAGATGTGAAATCCCCGGGCTCAACCTGGGAACTGCATCTGATACTGGCAAGCTTGAGTCTCGTAGAGGGGGGTAGAATTCCAGGTGTAGCGGTGAAATGCGTAGAGATCTGGAGGAATACCGGTGGCGAAGGCGGCCCCCTGGACGAAGACTGACGCTCAGGTGCGAAAGCGTGGGGAGCAAAC
+
>>>3>AA?D2AACBGA22A2AFGB2BBFHHA55BABAAAA1FFEEGGEEGGCF@FEEGDGGGDGHHGFDGFBBD4BFGHHGEEEEEGGFGHHFCFFGGHGGFHHHG2G2GGFFHHFEGGGF<1?GHGF?DCC=GGCCBBAA9F9FFFB/B/B;:;:99;@EFFFF;;;;@EFEBFF//;A?.9BFFFDBBBFA@@BBB99=BBBB?-:AFF->@.9BFFBFFDAD?FBFFB@A--9F:A?--@E?A.:/A
@M03896:38:000000000-B4D98:1:1108:15742:18710 1:N:0:169
AACGTAGGTCACAAGCGTTGTCCGGAATTACTGGGTGTAAAGGGAGCGCAGGCGGGAAGACAAGTTGGAAGTGAAATCCATGGGCTCAACCCATGAACTGCTTTCAAAACTGTTTTTCTTGAGTAGTGCAGAGGTAGGCGGAATTCCCGGTGTAGCGGTGGAATGCGTAGATATCGGGAGGAACACCAGTGGCGAAGGCGGCCTACTGGGCACCAACTGACGCTGAGGCTCGAAAGTGTGGGTAGCAAACA
+
AAAAAFFBFFFCFFFAE?ACCGHEEFGGHHB55B23AAFBFGHGHGGGGGAEGE>>>EEGGGGGBG4F@FFBBFGHHHHHGHHEGHHGHHHGGBGHHHHHHFHGHHHGHHGF?H@GCGGGGHHGFHFGFFFFCFHGHFD?@CGGHHHH?F?CA;;;;;.;:;:BBC;.:BEFGGGECDGAADBFFFFFEBFFECFACFE>FFFFFF/BBEFBDFFEDFFFFFF?D...9.AABFFFB/:B?A;BEFFFFFF
@M03896:38:000000000-B4D98:1:1108:11987:18724 1:N:0:169
TACGGAGGGTGCAAGCGTTAATCGGAATTACTGGGCGTAAAGCGCACGCAGGCGGTTTGTTAAGTCAGATGTGAAATCCCCGGGCTCAACCTGGGAACTGCATCTGATACTGGCAAGCTTGAGTCTCGTAGAGGGGGGTAGAATTCCAGGTGTAGCGGTGAAATGCGTAGAGATCTGGAGGAATACCGGTGGCGAAGGCGGCCCCCTGGACGAAGACTGACGCTCAGGTGCGAAAGCGTGGGGAGCAAACA
+
ABAAAACCCAAAFGFE22AEFGHFEFGGHGBDBBABAAEEHHHGG?EEGGGCFFGGGGGHHHHHHHDFGGEBBGGHHHHHGGGGEGHFHHHHHHGHFFGFGHHHHHHHHHGHHHHHGHHGGGFHHHHGFGGGHHGGGFCFFFFFFFFFFFBFB;;;:;;@EFFFFF;;AFFFFFFFFFFFFFFFFFFFF@DFADFFFFFFFCFFFFFFFFFFBFFFFFFFFFFFFFFFFFFDFFFDFDAFFFFF=AEFFFF
@M03896:38:000000000-B4D98:1:1108:15390:19148 1:N:0:169
TACGGAGGGTGCAAGCGTTAATCGGAATTACTGGGCGTAAAGCGCACGCAGGCGGTTTGTTAAGTCAGATGTGAAATCCCCGGGCTCAACCTGGGAACTGCATCTGATACTGGCAAGCTTGAGTCTCGTAGAGGGGGGTAGAATTCCAGGTGTAGCGGTGAAATGCGTAGAGATCTGGAGGAATACCGGTGGCGAAGGCGGCCCCCTGGACGAAGACTGACGCTCAGGTGCGAAAGCGTGGGGAGCAAACA
+
>AAAAAABB?A>FFFA22AACGHBBEGGHGEB5BBBAAAAFHHGG0EAEEEEGGGGGGGHHHFGGG@BBGFBBGGGGHHHGGGGEGHHHHHHHHGGHGHGHHHHHHGHGHHHHGHFFHHHGGHHHHHBFEFGFHDCCF>;;BFFFFFFFFBFF;;;@;;;EFFFFB:;ADEB/BFFBFFF?AFFFFFFCBFF;@@DFFFDFFFFFFBAAFFFA-AAFFFBFFFDFFFFFFFDDFFFFDDDA>DEAAEFBF.
@M03896:38:000000000-B4D98:1:1108:15386:19171 1:N:0:169
TACGGAGGGTGCAAGCGTTAATCGGAATTACTGGGCGTAAAGCGCACGCAGGCGGTTTGTTAAGTCAGATGTGAAATCCCCGGGCTCAACCTGGGAACTGCATCTGATACTGGCAAGCTTGAGTCTCGTAGAGGGGGGTAGAATTCCAGGTGTAGCGGTGAAATGCGTAGAGATCTGGAGGAATACCGGTGGCGAAGGCGGCCCCCTGGACGAAGACTGACGCTCAGGTGCGAAAGCGTGGGGAGCAAAC
+
>AA?>AADD?2>C5AA2AAEAGGBAEFGHHDB53ABAAAE1DFEF0EAEEF?EEGGGGEHGDHHHH4BFGFBBB@B4GBGGEGEEEGGGGHGF0/FGFGFGFFFHGFHFHFDFGHHFGHHFFFGHHHHFDF.>0.<<AB9;99FFFFBBFFFB;:;99;;?BFFF;99;@?B/BFFF/9ADDFFFFFF=>=D;9@-=DA-@ABDBDCEFF.9@9DFBFB/B.:ADDF/BBF=DF;A/.9AAACE-;?/BF
@M03896:38:000000000-B4D98:1:1108:4142:19864 1:N:0:169
TACGGAGGGTGCAAGCGTTAATCGGAATTACTGGGCGTAAAGCGCACGCAGGCGGTTTGTTAAGTCAGATGTGAAATCCCCGGGCTCAACCTGGGAACTGCATCTGATACTGGCAAGCTTGAGTCTCGTAGAGGGGGGTAGAATTCCAGGTGTAGCGGTGAAATGCGTAGAGATCTGGAGGAATACCGGTGGCGAAGGCGGCCCCCTGGACGAAGACTGACGCTCAGGTGCGAAAGCGTGGGGAGCAAACA
+
ABBAAABBCAA>FFGC?2EEFGHAEEGGHH555BABAAEFHHFEF0EAEEE@EEEEEEEGGHGHGH4BFGBBBBGHHHHHGGGEEFHFGHHHHHEFGGFBGHHHHFHFHHFFGHHFGGGF?FFHHHGFFGEGBCDFC=BDAFFFFFFFFF/FB;9;;;;;EFFFFF;:A>EFFFFFFFFFDFFFFFFD=:>DA;A>@FF@FFFFFFBEFFFAAFFFFFFFFFDAFFFBFF;:AFFAFADDFFFF@AEFFFA
@M03896:38:000000000-B4D98:1:1108:25899:20237 1:N:0:169
GATACCCCGGTAGTCCGGCTGACTGACTTGAGTACGATCTCGTATGCCGTCTTCTGCTTGAAAAAAAAAATAAAACAAAAGAAAACTCACTGTGACTGTAAGAAAAACATGCGTCTAGAACACTAGAATCAATGTACTAGATTAAGGAAATCATAATAATACAACAAAGTGCACTAAATATACACTTATGTGTTAAGATGTATAGTGTTATGTCGGCTGCAGTGTCAATGTAATGTATGAGTGTATGATAT
+
>ABABFFDCBBBGGFG2AAAEFFFBFGHHGFCDGB2BB2BFGFEHFHHGGEHGHHFHFGGGGFGHGGGG/13B33B//003/0323333344444B43344443220?/222////?2222@2221111=111111=111??11111100<>111111110=0<0.../000000000000000000000000/00:0000000000000;00:.--.-./000000000:0000;00000:00000000:
@M03896:38:000000000-B4D98:1:1108:8042:22860 1:N:0:169
TACGGAGGGTGCAAGCGTTAATCGGAATTACTGGGCGTAAAGCGCACGCAGGCGGTTTGTTAAGTCAGATGTGAAATCCCCGGGCTCAACCTGGGAACTGCATCTGATACTGGCAAGCTTGAGTCTCGTAGAGGGGGGTAGAATTCCAGGTGTAGCGGTGAAATGCGTAGAGATCTGGAGGAATACCGGTGGCGAAGGCGGCCCCCTGGACGAAGACTGACGCTCAGGTGCGAAAGCGTGGGGAGCAAACA
+
ABAAABBBBBAAGBGAA2EEFGHFEFFGHHBFBBAAAAEFFGHGGCEEGGGGGGGCEGGGFGGHGHEGD43BBFGFGHHHGGGGEFHFFGHHHHACGFFGHHHHHHEHFHFFHHFGGHHHHEBGHBGHGGGFGHDCDFFDFFFFFFFFFF/BB9;::;;@?FFFFFAADFFFEFBFFFEFFFFFFFFDD@BFF=BDFBFFFFFFFDFFFFFF;@DDFFFFFFFFDDFFFFFFACAFFDDFCCF?DDEFFFA
@M03896:38:000000000-B4D98:1:1108:15357:24444 1:N:0:169
TACGGAGGGTGCAAGCGTTAATCGGAATTACTGGGCGTAAATCGCACGCAGGCGGTTTGTTAAGTCAGATGTGAAATCCCCGGGCTCAACCTGGGAACTGCATCTGATACTGGCAAGCTTGAGTCTCGTAGAGGGGGGTAGAATTCCAGGTGTAGCGGTGAAATGCGTAGAGATCTGGAGGAATACCGGTGGCGAAGGCGGCCCCCTGGACGAAGACTGACGCTCAGGTGCGAAAGCGTGGGGAGCAAACA
+
AAA?>AADDAAAFCFC22EEFGHBBEFGHH555BAAAAEEEHHGG1AAEEEEGGEEFGGFHHHHGH@BFDBBBFEHFHHHGGGGGGHHHHHHHHAG?FCBFHGGHHEGFHFFGFGHGGHGFFCGHHHGFDFG1FE@C;@AAB/FFFFFFF/B;;;;-9;9AFFFBB;;ADFF/BBFFFFFDDBFFFF?B;DDFFFFDFFFFFDF=B>AEFFFAFFDFFFFFFFDFFBFFBFFFF;.BDADFADFBDFFEFF
@M03896:38:000000000-B4D98:1:1108:15372:24453 1:N:0:169
TACGGAGGGTGCAAGCGTTAATCGGAATTACTGGGCGTAAATCGCACGCAGGCGGTTTGTTAAGTCAGATGTGAAATCCCCGGGCTCAACCTGGGAACTGCATCTGATACTGGCAAGCTTGAGTCTCGTAGAGGGGGGTAGAATTCCAGGTGTAGCGGTGAAATGCGTAGAGATCTGGAGGAATACCGGTGGCGAAGGCGGCCCCCTGGACGAAGACTGACGCTCAGGTGCGAAAGCGTGGGGAGCAAACA
+
>1>>A>>DD??>BF1A00EECGHBAEFGHGBBA1/BAAAAFGGEE/AAEEE/EE/>EEAFFGHFGHEBGGEB@@2FGHHHGGGEEEHHHHHHGGCGGEHGGHHGHGHHHHGFHHCGFHHHGFGHHHHGFGGFHHCC?@@A9;BFFFFFF//BF9;;;9;@AFFFFF;;A?EFEFFFBFBFFBFFFFFB9;@FF@@@@FA@@@@@@@@A-BF;@@?BFFFFFFFFFFB/BFB@A@=AFB-A=@?E@BAFFFF
@M03896:38:000000000-B4D98:1:1109:26667:8975 1:N:0:169
TACGGAGGGTGCAAGCGTTAATCGGAATTACTGGGCGTAAAGCGCACGCAGGCGGTTTGTTAAGTCAGATGTGAAATCCCCGGGCTCAACCTGGGAACTGCATCTGATACTGGCAAGCTTGAGTCTCGTAGAGGGGGGTAGAATTCCAGGTGTAGCGGTGAAATGCGTAGAGATCTGGAGGAATACCGGTGGCGAAGGCGGCCCCCTGGACGAAGACTGACGCTCAGGTGCGAAAGCGTGGGGAGCAAACA
+
ABBABABBB2>ACGG4A2EEAGHFEGFFHHBD53AAAAEEEHHFGCFGGGGGDEGEEGGHGFHFFHFHHHFFGH4BGHGGFFEGGGHHGHHHHGEHHGHHGHHHHHEHGF?2GGGFGHHHGGGHHHHEFGGEGFDF?DBDEBFFFFFFF//9;:;:-;;:ABBFFFFD.B.://BFFFFFFFFFFFFFFFFBFDA=9AFFAFF>;@@AFFFFC=DDFFFFFFFFFFFBBFFCD;@DFFFDFFFEFDABFF.
@M03896:38:000000000-B4D98:1:1109:26653:8988 1:N:0:169
TACGGAGGGTGCAAGCGTTAATCGGAATTACTGGGCGTAAAGCGCACGCAGGCGGTTTGTTAAGTCAGATGTGAAATCCCCGGGCTCAACCTGGGAACTGCATCTGATACTGGCAAGCTTGAGTCTCGTAGAGGGGGGTAGAATTCCAGGTGTAGCGGTGAAATGCGTAGAGATCTGGAGGAATACCGGTGGCGAAGGCGGCCCCCTGGACGAAGACTGACGCTCAGGTGCGAAAGCGTGGGGAGCAAACA
+
AAAAAAAD@2AABBGEE2EEFGHD2EFGHHFF53ABEAEECFFGGCGGEAA0AE?>/EEHHBHGBGHFHHGBGEGGFHHHGGG?EGHFBGHHFH/GFGHGHHHHHFGGHB?>FFHHFHHHCFFGHHHHGGEEHFDGCB=AAB//9BFFF//;;;99;-;9AFFFFFA;ABEFFFFFFBFFFFFFFFFFB;-DF@?BBFFBB;?BBB@EFFAB@?FFBBBFFDFFFFFFFFB;AB?.9.AD;B@E@AEBFF?
@M03896:38:000000000-B4D98:1:1109:24263:10551 1:N:0:169
TACGGAGGGTGCAAGCGTTAATCGGAATTACTGGGCGTAAAGCGCACGCAGGCGGTCTGTTAAGTCAGATGTGAAATCCCCGGGCTCAACCTGGGAACTGCCTCTGATACTGGCAAGCTTGAGTCTCGTAGAGGGGGGTAGAATTCCAGGTGTAGCGGTGAAATGCGTAGAGATCTGGAGGAATACCGGTGGCGAAGGCGGCCCCCTGGACGAAGACTGACGCTCAGGTGCGAAAGCGTGGGGAGCAAACA
+
AAAAAABB2>AA4FBA22E22BFBEECF3D555BB2AAEEHHHGGEEE?EE?E@E//BFBFGHGGHFG34FFHGHGDFG3///>>EGHHHGF00/FG/GHG01<FFGHHHF2<<@FFFGGGHCF11??FAFGHH.-ABB9AFFFFFB//BBFB;;;;;;@EFFFFF.;ABF/FFBB///9AAB/;BFD9@=DABBBBBA--9-9-;@..9A--;DFBBFBF.;A9./;;;;;ABBDFDDDB?BFBA9:FF.
@M03896:38:000000000-B4D98:1:1109:24284:10556 1:N:0:169
TACGGAGGGTGCAAGCGTTAATCGGAATTACTGGGCGTAAAGCGCACGCAGGCGGTTTGTTAAGTCAGATGTGAAATCCCCGGGCTCAACCTGGGAACTGCATCTGATACTGGCAAGCTTGAGTCTCGTAGAGGGGGGTAGAATTCCAGGTGTAGCGGTGAAATGCGTAGAGATCTGGAGGAATACCGGTGGCGAAGGCGGCCCCCTGGACGAAGACTGACGCTCAGGTGCGAAAGCGTGGGGAGCAAACA
+
ABAAAABBBAAAB5FA22EAAFGFEEGGHFDBBBBBAAEEGHHGGGFEGGGCEECEGGGHHHFHGHHGHHHGHHFFGHHHGGGFEEHHHHHHHHFGHFHGHHHHHHHHHHGFHHHHGHHGGFFGHHHGFAFFFHD@@BFDEBFFFFFFFFBFF/;;;;;BEFFFFF;ADF.9/BFFFFFFDFFB/BFFF@DFFFBFFDEFFFCFFF;AEFFF-;AAFFFFFDFFFDB///B@AB@D9.ADAFFABDEFBF.
@M03896:38:000000000-B4D98:1:1109:24249:10567 1:N:0:169
TACGGAGGGTGCAAGCGTTAATCGGAATTACTGGGCGTAAAGCGCACGCAGGCGGTTTGTTAAGTCAGATGTGAAATCCCCGGGCTCAACCTGGGAACTGCATCTGATACTGGCAAGCTTGAGTCTCGTAGAGGGGGGTAGAATTCCAGGTGTAGCGGTGAAATGCGTAGAGATCTGGAGGAATACCGGTGGCGAAGGCGGCCCCCTGGACGAAGACTGACGCTCAGGGGCGAAAGCTTGGGGAGCAAACA
+
>AAA1>>DDA?>AFBA00E0AFGFABFFHBB22BBAAA/BBBFCE?EEGC?EE@EEEGEHGFB1FHH11F@FDG2FGHHGFEC?EEGEBGHHGFF<FFGDFBGFDFD2DGF>CGFHFGGF0?GGHHG0/>FFG0.-<@@BEB9/;FFB//9/99;;@@A;9BBB9F9;99-/;FFFF/9--9-/9BFF@9=?F?-@@B?;@@@@?@--9BA--;A-;//;;-;AFFEB----9>@AF/9:BE@F@FE99A-
@M03896:38:000000000-B4D98:1:1109:24272:10573 1:N:0:169
TACGGAGGGTGCAAGCGTTAATCGGAATTACTGGGCGTAAAGCGCACGCAGGCGGTTTGTTAAGTCAGATGTGAAATCCCCGGGCTCAACCTGGGAACTGCATCTGATACTGGCAAGCTTGAGTCTCGTAGAGGGGGGTAGAATTCCAGGTGTAGCGGTGAAATGCGTAGAGATCTGGAGGAATACCGGTGGCGAAGGCGGCCCCCTGGACGAAGACTGACGCTCAGGTGCGAAAGCGTGGGGAGCAAACA
+
ABAABBCCC@AAFGGEE2EEFGHFEEGGHGDBB3BBAAEEBGHGGCGGGGGCEEC@FFGHGHHHHHFGHHHGHHHFHHHHGGGGGGHHHHHHGHFGHGHHHHHHHHHHHHFFHHHHGHHHGHHHHHGHFEGGHHF-@C>AAFFFFFFFFFBFF;;;:;;CEFFFFF;ADFFFFFFFFFFFFFFFFFFFFFFFFFFFFFFFFFFFFFDEFFFF;@FFFFFFFFFFFFFFFFFCADFFFDFFFFFFFDFF0F.
@M03896:38:000000000-B4D98:1:1109:20189:13141 1:N:0:169
TACGGAGGGTGCAAGCGTTAATCGGAATTACTGGGCGTAAAGCGCACGCAGGCGGTTTGTTAAGTCAGATGTGAAATCCCCGGGCTCAACCTGGGAACTGCATCTGATACTGGCAAGCTTGAGTCTCGTAGAGGGGGGTAGAATTCCAGGTGTAGCGGTGAAATGCGTAGAGATCTGGAGGAATACCGGTGGCGAAGGCGGCCCCCTGGACGAAGACTGACGCTCAGGTGCGAAAGCGTGGGGAGCAAACA
+
AAA?AAABBAAACGFF22EEFGHFEFGGHFD5BAAAAAEEFHHGGCEEGGGCE?C@EFEGHHHHHHFBHHHHEFHFHHHHFGGEEEHHHHHHHGGHGEGFGHHHHHEFFHFFCHHHGGHHFFEHHHGCFDFEHHGCGFFFFFFFFFFFFF9B9;;;@9;@EFFFFFA;DFFFFFFFFFFFFFFFFFFFF=FFFDFFFDEFFFFFFBDEEFFF-BDDFFFFFFFFBDF/FFFDFFAFEDF.BDAEADEF/A.
@M03896:38:000000000-B4D98:1:1109:20175:13152 1:N:0:169
TACGGAGGGTGCAAGCGTTAATCGGAATTACTGGGCGTAAAGCGCACGCAGGCGGTTTGTTAAGTCAGATGTGAAATCCCCGGGCTCAACCTGGGAACTGCATCTGATACTGGCAAGCTTGAGTCTCGTAGAGGGGGGTAGAATTCCAGGTGTAGCGGTGAAATGCGTAGAGATCTGGAGGAATACCGGTGGCGAAGGCGGCCCCCTGGACGAAGACTGACGCTCAGGTGCGAAAGCGTGGGGAGCAAACA
+
AAAAAAACCAAABFGE22EEFGHFEFGGHFDBBBBAEAEGGHHGG?EEGEGGEEECGEFHHHHHHHFHHHHHHHHHHHHHFGGGGGHGHHHHHHGHHGHHHHHHHHGHHHGHHHHHGHHHGFHHHHHHFFGGHHG-@DFFFFFFFFFFFFBFF;;;:;;@EFFFFFAADFFFFFFFFFFFFFFFFFFFFBFFA@CFFDEDAFFFFFBAEFFDFDFFFFFFFFFFFFFFFFB@?DFDFDDFFFFEBD?FFF.
@M03896:38:000000000-B4D98:1:1109:20187:13166 1:N:0:169
TACGGAGGGTGCAAGCGTTAATCGGAATTACTGGGCGTAAAGCGCACGCAGGCGGTTTGTTAAGTCAGATGTGAAATCCCCGGGCTCAACCTGGGAACTGCATCTGATACTGGCAAGCTTGAGTCTCGTAGAGGGGGGTAGAATTCCAGGTGTAGCGGTGAAATGCGTAGAGATCTGGAGGAATACCGGTGGCGAAGGCGGCCCCCTGGACGAAGACTGACGCTCAGGTGCGAAAGCGTGGGGAGCAAAC
+
>AA3>3>DB?2>FGFF2AEEEDGFBEGGHHFC5ABBAAEEHHHGF?EEGGF?E?E@EEEGGHHGHHFFHHHHHFFHHHHHFEFGFGHHHHHHCGGHGFGGGHHHHHFHHHFFFFGBFFFGFGFHHHGGFEFEFFGGGFDFFFFFFFFEBF/F;;9;9-;9AFFFFFAADFFFEBFFFFFFFFFFFFFFABFFAB@AFBA@DFFFFDD.EFADD@DDFFFFFFFFFFFFFFBBD@ADFDD?DFFFFD.99A
@M03896:38:000000000-B4D98:1:1109:6827:13221 1:N:0:169
TACGGAGGGTGCAAGCGTTAATCGGAATTACTGGGCGTAAAGCGCACGCAGGCGGTTTGTTAAGTCAGATGTGAAATCCCCGGGCTCAACCTGGGAACTGCATCTGATACTGGCAAGCTTGAGTCTCGTAGAGGGGGGTAGAATTCCAGGTGTAGCGGTGAAATGCGTAGAGATCTGGAGGAATACCGGTGGCGAAGGCGGCCCCCTGGACGAAGACTGACGCTCAGGTGCGAAAGCGTGGGGAGCAAACA
+
>AAAAAABB?>AGGGA?AEEFGHFEEGGHFDB5ABFEAEFHHHGGAEAEG??E@C?EEEGHHFHFGDF3GHHHHHHGHHHFGEEFGHGHHHHHGGHGEGFGHGHHHEHHHFFHHHHGHHHHGFHHHHFFGGGFFFD?A-9:9FFFFFFFF/B9;;;@;;@EFFFFFD:DDEFFFFFFFFFFFFFFFFFF-9DAADFFA99BACDFFB.AFFCFFFDFFFFFFF?A?FFFFFB?AF.FDDFAFFF-9EB/A.
@M03896:38:000000000-B4D98:1:1109:6831:13240 1:N:0:169
TACGGAGGGTGCAAGCGTTAATCGGAATTACTGGGCGTAAAGCGCACGCAGGCGGTTTGTTAAGTCAGATGTGAAATCCCCGGGCTCAACCTGGGAACTGCATCTGATACTGGCAAGCTTGAGTCTCGTAGAGGGGGGTAGAATTCCAGGTGTAGCGGTGAAATGCGTAGAGATCTGGAGGAATACCGGTGGCGAAGGCGGCCCCCTGGACGAAGACTGACGCTCAGGTGCGAAAGCGTGGGGAGCAAACA
+
ABAAAAABBAAABDFF22EEFGHFEEGGHHFBBBBAAAEGHHHGGGGGGFGGEGFEGGGHHHFHGHDGHHHHHHHHHHHHGEEFEGHHHHHHHHGGHGFGHHHGHHFHHHGFHHHCFGHGFGHHHHHGFGGFHHGGGFFAAFFFFFFFFF/FB;;;;;;CFFFFFF;;DFEB/FFFFFFFFFFFFFFFF@DFFFF=-AEDFFFFFFCEEFFFFFFDFFFFFFFFFFEFFFFDFFFFFFDFFFFABFFFEFA
@M03896:38:000000000-B4D98:1:1109:19318:16080 1:N:0:169
AACGTAGGTCACAAGCGTTGTCCGGAATTACTGGGTGTAAAGGGAGCGCAGGCGGGAAGACAAGTTGGAAGTGAAATCCATGGGCTCAACCCATGAACTGCTTTCAAAACTGTTTTTCTTGAGTAGTGCAGAGGTAGGCGGAATTCCCGGTGTAGCGGTGGAATGCGTAGATATCGGGAGGAACACCAGTGGCGAAGGCGGCCTACTGGGCACCAACTGACGCTGAGGCTCGAAAGTGTGGATAGCAAACA
+
ABBAAFFBFFBCB4GC22E2FGHGEGGGHHFFBBB3EEGHHHHGHGGGGGGGEEE/EGFHEGGHFGFGFHHHHHGHHHHGHHHHHHHHHHHGGHFHHHHHHHHHHGHGHHGFGHHHGHHHHGHHHHHHHHHHHGHGFEFCCCGGHHHHGGCGE<<;;;;AGHGGGGAEGGGGGGGGGGGGGGGFFFFFFFFFFFFFFFEDFFFFFFBBFFFFFFFFFFFFFFFFFDFFFEFF@FDDBFFFDBFB09:BFF?
@M03896:38:000000000-B4D98:1:1109:19332:16097 1:N:0:169
AACGTAGGTCACAAGCGTTGTCCGGAATTACTGGGTGTAAAGGGAGCGCAGGCGGGAAGACAAGTTGGAAGTGAAATCCATGGGCTCAACCCATGAACTGCTTTCAAAACTGTTTTTCTTGAGTAGTGCAGAGGTAGGCGGAATTCCCGGTGTAGCGGTGGAATGCGTAGATATCGGGAGGAACACCAGTGGCGAAGGCGGCCTACTGGGCACCAACTGACGCTGAGGCTCGAAAGTGTGGATAGCAAACA
+
ABAAAFFAFFFFEGFC?2AAAGHGEEGGHHDFBBAAEEGHFHHGHGGGEGF?EEE/EEEHFFFGGGBFGHHGHEHHHHHGHHHHGHHHHHHGGHHGHHHHHHHHHHHHHHGFFGGHGGGGDDFFBGFFHFFHHGHHGGG@AADGHHHHA?-AC:<;:A;ADEGFFF9;A?EGFGGGFGGGGGFFFFFFF9FFEAAAFFFFFFCFFFFBBE.FDFFFFFFFF?DFD.FEFAAB9.DD/B;BDF///;;/BF.
@M03896:38:000000000-B4D98:1:1109:9598:18153 1:N:0:169
TACGGAGGGTGCGAGCGTTAATCGGAATAACTGGGCGTAAAGGGCACGCAGGCGGTTATTTAAGTGAGGTGTGAAAGCCCCGGGCTTAACCTGGGAATAGCATTTCAGACTGGGTAACTAGAGTACTTTAGGGAGGGGTAGAATTCCACGTGTAGCGGTGAAATGCGTAGAGATGTGGAGGAATACCGAAGGCGAAGGCAGCCCCTTGGGAATGTACTGACGCTCATGTGCGAAAGCGTGGGGAGCAAACA
+
ABAAAABBBAAAE?FE?2EEFGHFEEGGHD3D5AAAAAEEGHFEGEEFGGGFEEE?E?FGHGHHHHHHHHHHGHHGHHHHGGGGFGHHHHHHCHGHHHHGGFHHHGGFFHFGHH?GHHHFFFGGHHHHHFGHHHDDCCEGFFGFHGHHHGHHG==;;A.;;BFGGG9;ADEFFCFGGEB.EDFFFFGEDDCFED@DCFFFFDEFFFFFFFFFFB:FFFFBFFDDDDFFFFFADACDF?ADFFF.;DEFEF?
@M03896:38:000000000-B4D98:1:1109:9613:18164 1:N:0:169
TACGGAGGGTGCGAGCGTTAATCGGAATAACTGGGCGTAAAGGGCACGCAGGCGGTTATTTAAGTGAGGTGTGAAAGCCCCGGGCTTAACCTGGGAATAGCATTTCAGACTGGGTAACTAGAGTACTTTAGGGAGGGGTAGAATTCCACGTGTAGCGGTGAAATGCGTAGAGATGTGGAGGAATACCGAAGGCGAAGGCAGCCCCTTGGGAATGTACTGACGCTCATGTGCGAAAGCCTGGGGAGCAAACA
+
3AAA3AADBA?>22FA2AEE2FGFEEFGHF3D5B2BAAAE1GHGFCEEEEGCEEE/E?BGHEGFBEGHHBGGEF?GFFHHGGGECGHHFHHF0GFFHFG<FDFGHFFDFGFFGG?GGFHD<<FFFGFGH1GGC<C@CCEFEBFFHFHHHGECC;=;:A:;AFFGGF.9A-.CBBFBBFF.EEGGGGGDDB;DA@;9-AEFF?EDFFFFFE?FFFFFFFF;FDAADAFFFB999@B?/./;EF??@.EFB..
@M03896:38:000000000-B4D98:1:1109:4991:21938 1:N:0:169
TACGGAGGGTGCAAGCGTTAATCGGAATTACTGGGCGTAAAGCGCACGCAGGCGGTTTGTTAAGTCAGATGTGAAATCCCCGGGCTCAACCTGGGAACTGCATCTGATACTGGCAAGCTTGAGTCTCGTAGAGGGGGGTAGAATTCCAGGTGTAGCGGTGAAATGCGTAGAGATCTGGAGGAATACCGGTGGCGAAGGCGGCCCCCTGGACGAAGACTGACGCTCAGGTGCGAAAGCGTGGGGAGCAAACA
+
AAAAAAABB?AAGGF4A2AAEGHFEEGGHHD55ABAEEEFGHHGG0EEFC?EEEF?EGEFGGHHGHHGEHGFFGHFHHHHG>EEEGHHGHHHHHEFGGHGGHHHHHHHHH?2GHHBFHGHCCGGHHHB?CFFHHGGGFFDEFFFFFFBB//B;;;;@@ABEFFFFFA;AFFF/BBFFFBF.9:9/FFFB@BDFCFFA.A@ACCCCBBAEFFFD@DABFFFFFFFDFFBFFB;.@>DFD.A=CC.-;9B9F.
@M03896:38:000000000-B4D98:1:1109:5012:21943 1:N:0:169
TACGGAGGGTGCAAGCGTTAATCGGAATTACTGTGCGTAAAGCGCACGCAGGCGGTTTGTTAAGTCAGATGTGAAATCCCCGGGCTCAACCTGGGAACTGCATCTGATACTGGCAAGCTTGAGTCTCGTAGAGGGGGTTAGAATTCCAGGTGTAGCGGTGAAATGCGCAGAGCTCTGGAGGAATACCGGTGGCGACGGCGGCCCCCTGGATGTAGACTGACGCTCAGTTGCGAAAGCCTTGGTAGCAAAC
+
>AA1111>1A1>AGDF00AEAGHF00AFGFE2221DABAE/AFFE/EAEEE/?EE@EGEHGHGFEHGGB2GGHBG@EGHHG?E@<<GFEGHCCA/BFFG1FB1B11>?FGD>1F01FF@G0?1?G1?0/</<<G.AC-C.<==GGGG0:::GC00;;-:-9B90F0..---./9CFC;BA..:CFFF-----:99--9;-9==>@-9;-999//9/;:///9A99A//9//--;-9/-//////999//-
@M03896:38:000000000-B4D98:1:1109:4977:21951 1:N:0:169
TACGGCGGGTGCAAGCGTTAATCGGAATTACTGGGCGTAAAGCGCACGCAGGCGGTTTGTTAAGTCAGATGTGAAATCCCCGGGCTCAACCTGGGAACTGCATCTGATACTGGCAAGCTTGAGTCTCGTAGAGGGGGGTAGACTTCCAGGTGTAGCGGTGAAATGCGTAGAGTTCTGGAGGAATACCGGTGGCGCAGGCGGCCCCCTGGACGAAGACTGACGCTCCGGGGCGGAAGCGTGGGGAGCAAACA
+
>1>>>1>0A//>111AE/EAABGBAA/AFGFF2B/B>>>//21////EEGG/>/>/<<?GFEGHHHHHHHH2FBB1BFGHGGCGC?FH1FGHH0/<FFGGFFHGHB1F<GGGHECCEHGHC.<DFHGCE...0C.@-=@-AB/:BFF/9B/B;;/;>9;>AFBFFF?AB--9/;9B/;/9AAFFFFBB@9=A99-;--9----;@?@--9----;-;BB/:------;-999-9---;-9--;--A;BB--
@M03896:38:000000000-B4D98:1:1109:4994:21955 1:N:0:169
TACGGAGGGTGCAAGCGTTAATCGGAATTACTGGGCGTAAAGCGCACGCAGGCGGTTTGTTAAGTCAGATGTGAAATCCCCGGGCTCAACCTGGGAACTGCATCTGATACTGGCAAGCTTGAGTCTCGTAGAGGGGGGTAGAATTCCAGGTGTAGCGGTGAAATGCGTAGAGATCTGGAGGAATACCGGTGGCGAAGGCGGCCCCCTGGACGAAGACTGACGCTCAGGTGCGAAAGCGTGGGGAGCAAACA
+
ABAAAAABBAAAEFFF22EEFGHFEEGGHHDB5BBAAAEEGHHGGCEFGGGGE@CEFGGHHHHHHHHHFHHHGHHHHHHHGGGGGGHHHHHHHHGAGGHGGHHGHHEHHHFDGHHGGHHHFGHHHHHFGGGGHHGGGFFDFFFFFFFFFFFFF;:;;;;@EFFFFF;:AFFFFFFFFFFFFFFFFFFFD@9AACDCFBEDFFCFFFFEEFFFFBFDFFFFFFFDF?FFFFFBDAFDB.9;ADFFDAEFFF.
@M03896:38:000000000-B4D98:1:1109:4986:21971 1:N:0:169
TACGGAGGGTGCAAGCGTTAATCGGATTTACTGGGCGTAAAGCGCACGCAGACGGTTTGTTAAGTCAGATGTGAAATCCCCGGGCTCAACCTGGTAACTGCATCTGATACTGGCAAGCTTGAGTCCCGTAGAGGTGGGCAGAATTCCTGGTGTAGCGGTGAAATGCGTAGAGATTTGGAGGAATACCGGTGGCGAAGGCGGCTCCCTGGACGCAGACTGACGTTCAGGTGCGAAAGCGTGGGGAGCAAAC
+
AAA?1>ADD>1>F1GF0AE003DA0A0BFFAB21B/EEEAGHCGG/EAAEG/B>E/>/B00BBGGH2@BGHBGFFB2BG1/>EEEEHFHHH0<E1BFGFFGFGDDGHEGHBB</01?FFF0FFF11@//><FGG1//<.0>>>GFHG10<<GG0==<<<@AGFHFCE;;CC00000;FBG?B/999F;?-;.;----999-@---;-/;----999;FFFFFAA-//;9;B@-99-9-:9@?@-9A-F/9
@M03896:38:000000000-B4D98:1:1109:12387:22814 1:N:0:169
TACGGAGGGTGCGAGCGTTAATCGGAATAACTGGGCGTAAAGGGCACGCAGGCGGTTATTTAAGTGAGGTGTGAAAGCCCCGGGCTTAACCTGGGAATAGCATTTCAGACTGGGTAACTAGAGTACTTTAGGGAGGGGTAGAATTCCACGTGTAGCGGTGAAATGCGTAGAGATGTGGAGGAATACCGAAGGCGAAGGCAGCCCCTTGGGAATGTACTGACGCTCATGTGCGAAAGCGTGGGGAGCAAACA
+
ABAAAABBCAAAECFE?2EEFGHFFEGGHF3D5BBAEAEGGHGGGAEFGGGGEGEFEEFHFFFHHGGHCFHGGHHHGHHHGGGGGGHHHHHFHHGHHHGFGHHHHFHFGHFFGH?GGGGDFDGGFHGHHFGHHHFCCC.<CDGHHHHHHDEHC;;;:A;AEFGGGGDEDDEFBFB0CFFEDGGGGGGB.@BFED@BFFFFDAEFFFFFFF.BFB;BFFFFFDFFFFFFFFFD?FFFFDDDFFFF-AEFFFF
@M03896:38:000000000-B4D98:1:1109:12374:22828 1:N:0:169
TACGGAGGGTGCGAGCGTTAATCGGAATAACTGGGCGTAAAGGGCACGCAGGCGGTTATTTAAGTGAGGTGTGAAAGCCCCGGGCTTAACCTGGGAATAGCATTTCAGACTGGGTAACTAGAGTACTTTAGGGAGGGGTAGAATTCCACGTGTAGCGGTGAAATGCGTAGAGATGTGGAGGAATACCGAAGGCGAAGGCAGCCCCTTGGGAATGTACTGACGCTCATGTGCGAAAGCGTGGGGAGCAAACA
+
>AA33>ADBAAAE2F222EEFGFFEEFGHFBD5AFAEEEFHHGGGGGFGEGGE?@EGEGHHDHFFEBFGGHGGHHHHHHHGGGFEDHHHHHFFGGHHGGFGFFGHFHHGHFCGGGGHHHF?GGHHHHHHFGGEGD@CGEDEFF0DFHFGFHG:;;<;A;CEFFFGC;;CBEFBBBCFBFFGFFFFFG..--A9@@B=?EA9.;DFEABFF?BFB/FFFFBF?AAFFEFFFFFDFFFEDADFFFE9?AFFFA
@M03896:38:000000000-B4D98:1:1109:14414:23178 1:N:0:169
TACGGAGGGTGCGAGCGTTAATCGGAATAACTGGGCGTAAAGGGCACGCAGGCGGTTATTTAAGTGAGGTGTGAAAGCCCCGGGCTTAACCTGGGAATAGCATTTCAGACTGGGTAACTAGAGTACTTTAGGGAGGGGTAGAATTCCACGTGTAGCGGTGAAATGCGTAGAGATGTGGAGGAATACCGAAGGCGAAGGCAGCCCCTTGGGAATGTACTGACGCTCATGTGCGAAAGCGTGGGGAGCAAACA
+
>AB3>3ADD>AAE2AAA2EA2BGFB2FFHH3553AAAAEE1FFGGEFAFGGGE0>EEEBGHGFGGHGHFFHH?GHHHHHHGGGCEGHHHHHHHHGGH???GBDGHGGGFHGHHGGFHFG?<<GHFHHHHFFFHCE?DGGGFE0DGHGGHGHHG/<;AA:-EFFFFG.;A@EFBFFGGGFEDGB:9CFC;>9DEB;BBFFAD?EDDEAB/E?/;//;;;/:B.99DAB/B/;D.@-AFDFF<B@.@DFFFF.
@M03896:38:000000000-B4D98:1:1109:14402:23194 1:N:0:169
TACGGAGGGTGCGAGCGTTAATCGGAATAACTGGGCGTAAAGGGCACGCAGGCGGTTATTTAAGTGAGGTGTGAAAGCCCCGGGCTTAACCTGGGAATAGCATTTCAGACTGGGTAACTAGAGTACTTTAGGGAGGGGTAGAATTCCACGTGTAGCGGTGAAATGCGTAGAGATGTGGAGGAATACCGAAGGCGAAGGCAGCCCCTTGGGAATGTACTGACGCTCATGTGCGAAAGCGTGGGGAGCAAACA
+
ABAAAAACCAA>E2EE?2EEFFGFEEFFHFBFBBBAEAEEHHHGGAEEGGGCEEFCEEGHHFHHHHHHHHHHEHHHHHHHGGGFEGHHHHHHGHGFHGGGGHHHHGHGFHFGHGGHHGHF?FGGHGHHHB<GHHGGGGGEEGGHHHGGHGHGG;<;;A;CAFFGGGCCACEFFFBFGGGGGGGBFGGGACBFECAFFFFFFFFFFFFFFFFFFBBBFFFFFFFFDFFFFFFDDFFDFADFFFFFFFFFFF?
@M03896:38:000000000-B4D98:1:1109:15633:25846 1:N:0:169
TACAGAGGGTGCAAGCGTTAATCGGAATTACTGGGCGTAAAGCGCGCGTAGGTGGTTTGTTAAGTTGGATGTGAAATCCCCGGGCTCAACCTGGGAACTGCATTCAAAACTGACTGACTAGAGTATGGTAGAGGGTGGTGGAATTTCCTGTGTAGCGGTGAAATGCGTAGATATAGGAAGGAACACCAGTGGCGAAGGCGACCACCTGGACTAATACTGACACTGAGGTGCGAAAGCGTGGGGAGCAAACA
+
ABABAFFBB?A>4DFF22EEFGHFEEFGHHFCBBABAAEFFGGFGCGGEEGGBGFEFHGHHHHHHHBBFFGHHFGHHHHHGGGGFGHGFGHHHHGFHFFGHHHHHGHHHHCGFFFFHFHFFGCFGHFFGHHHGGD?CA?FDHHHHGHHHFBCD=<=<<<AEHHHGG:;EFFHGGHCCCGFDFGGGGGGFFGGCBFGGDEDFAFFFFFFAFFFFFFFFFFFFFFFFFFAFFB@DFFFFFFFFFFEDFFFFF?
@M03896:38:000000000-B4D98:1:1109:13492:27076 1:N:0:169
TACGTAGGTGGCGAGCGTTATCCGGATTTATTGGGCGTAAAGCGTCCGCAGCCGGTTTATTAAGTCTAGAATTAAAGCCTGGAGCTCAACTCCAGTTCGTTTTAGAAACTGATAGACTCGAGTGTGGTAGAGGCAAACGGAATTTCTAGTGTAGCGGTAGAATGCGTAGATATTAGAAGGAACACCAGTGGCGAAGGCGGTTTGCTAGGCCACCACTGACGGTCATGGACGAAAGCGTGGGGAGCAAATAG
+
ABAAAFFBFFACE?FE22E?GGHFAEGGHFFGBBFBAAEFFHHGGEEEGCGGHGGGGGHHHHHFGHFHFFBGHHGHGHHBGAGFGHHFBFHHHBFFHB?EGGGHEFHHHHDGFHF3BDGF?B<CGGGFFGHHHEFHFFDDDFCGHHGBD1<<F=FA@<CDHGHFD.<CCCHHFHHGFCFHHHCFFGEGGGFEGGBGGCDDFFD?FFFF?FFFE?.AFFFFD-9;.FBFFFFFFF;BD;ABFFECFFFFFFF
@M03896:38:000000000-B4D98:1:1109:13480:27093 1:N:0:169
TACGTAGGTGGCGAGCGTTATCCGGATTTATTGGGCGTAAAGCGTCCGCAGCCGGTTTATTAAGTCTAGAATTAAAGCCTGGAGCTCAACTCCAGTTCGTTTTAGAAACTGATAGACTCGAGTGTGGTAGAGGCAAACGGAATTTCTAGTGTAGCGGTAGAATGCGTAGATATTAGAAGGAACACCAGTGGCGAAGGCGGTTTGCTAGGCCACCACTGACGGTCATGGACGAAAGCGTGGGGAGCAAATAG
+
AAAAAFFBDDABE?EEC2ECFGHEEEFEHCCGBBBBAAAEAGFGGEGGGEGGHG?EFEGHHHHHHHEFBDFGHH@GBGHBGFGHHGHHHHHHHHBGG4FEGGFH3FHHHGGHEGFBFFH?FCD?FGAFFBGFFCAC0?/?CFFGHFHGHDF1F<=>A<EDGHHFD?<CDEGHFHHGHHEGHGCFHGEFCFGACA-;.CBBDF9?BFFFFFFEEAAEFBFF;9AD?FFB/FA-@D9B99:9=A?DAAFFBFB
@M03896:38:000000000-B4D98:1:1110:10443:3104 1:N:0:169
TACGGAGGGTGCAAGCGTTAATCGGAATTACTGGGCGTAAAGCGCACGCAGGCGGTTTGTTAAGTCAGATGTGAAATCCCCGGGCTCAACCTGGGAACTGCATCTGATACTGGCAAGCTTGAGTCTCGTAGAGGGGGGTAGAATTCCAGGTGTAGCGGTGAAATGCGTAGAGATCTGGAGGAATACCGGTGGCGAAGGCGGCCCCCTGGACGAAGACTGACGCTCAGGTGCGAAAGCGTGGGGAGCAAAC
+
A1AAA1A@1AAAFFBA?0E0AGHFBEGGHHA221/BAA//GHGGGGGGGE?/EFE@EEEHF2DGHHEHF@BBBFGGGHHHFGG@EEGHFGHHGGFCGGHFHFFGHHHHHHF?GE01?GGGFF<?GHHHF.FF=0A<-->BEBBFBFFBF//B;/;;9;;-;BFFFB;AB@AF/9/BFFFFFFFFFFFB@@-BF@@-@999--99@?9AEBA=@@AABFF9BABFFBB/:/B@--;AFBA?9?@-@A-;BF
@M03896:38:000000000-B4D98:1:1110:10430:3116 1:N:0:169
TACGGAGGGTGCAAGCGTTAATCGGAATTACTGGGCGTAAAGCGCACGCAGGCGGTTTGTTAAGTCAGATGTGAAATCCCCGGGCTCAACCTGGGAACTGCATCTGATACTGGCAAGCTTGAGTCTCGTAGAGGGGGGTAGAATTCCAGGTGTAGCGGTGAAATGCGTAGAGATCTGGAGGAATACCGGTGGCGAAGGCGGCCCCCTGGACGAAGACTGACGCTCAGGTGCGAAAGCGTGGGGAGCAAACA
+
BCBBBBCCCAAAFDGE22EEFGHFEEFGHHA55BBAAAEEHHHGGCGEGGGGGGGCGGGHHHHHHHFHHFFBBGHHHHHHGGGGFGHGGHHHHHGHHGHHHHHHHHHHHHFFGHHHGHHHFGFGHHHHFEGFGHDGDFFFFFFFFFFFFFBFF;;::;;@EFFFFFDADFFFFFFFFFFFFFFFFFFFF:CDADDFFFEDDFFFFFCEFFFFDFFFBFFFFFDDBDFFFFFFF@AAFFDFFFFFFDEFFF?
@M03896:38:000000000-B4D98:1:1110:8747:5645 1:N:0:169
TACGGAGGGTGCAAGCGTTAATCGGAATTACTGGGCGTAAAGCGCACGCAGGCGGTTTGTTAAGTCAGATGTGAAATCCCCGGGCTCAACCTGGGAACTGCATCTGATACTGGCAAGCTTGAGTCTCGTAGAGGGGGGTAGAATTCCAGGTGTAGCGGTGAAATGCGTAGAGATCTGGAGGAATACCGGTGGCGAAGGCGGCCCCCTGGACGAAGACTGACGCTCAGGTGCGAAAGCGTGGGGCGCAAACA
+
ABAAB@AB@AAACGFE22EAFGHFEDFGHH555BBAAAEFGHHGGCFFGEEGGGGCGGGHHHHHHHDGFDFBBFGHHHHHGGGGEEHHHHHHHHEFFEGFHHHHHHHHHHFFHGGCFHHFFCCFGHHGFDGEHHD?@@DFFFFFFFFFFF/BB;;;;;:@EFFFFFD;ADEFEBBFFFFFFF.BFFFDF@=DFFFFFFFFAFFFFFFFFFFFFBAAFFFFFDFFFFB//BBDB>BD/DFFAFF.;@BA-A.
@M03896:38:000000000-B4D98:1:1110:17335:7578 1:N:0:169
TACGGAGGGTGCAAGCGTTAATCGGAATTACTGGGCGTAAAGCGCACGCAGGCGGTTTGTTAAGTCAGATGTGAAATCCCCGGGCTCAACCTGGGAACTGCATCTGATACTGGCAAGCTTGAGTCTCGTAGAGGGGGGTAGAATTCCAGGTGTAGCGGTGAAATGCGTAGAGATCTGGAGGAATACCGGTGGCGAAGGCGGCCCCCTGGACGAAGACTGACGCTCAGGTGCGAAAGCGTGGGGAGCAAACA
+
AAAAAABBBAAAFFFA22EEFGHFBEFGHHAB5BBAAAEEEHHGGAEEGCGEGGGGGGGHHHHHHH@FGEBBBGHHGHHHGGGGEFHGGHHHHHGHHEHHHHGHHHHHHHFDGHFFFGHHHFFGHHHHGGGGHHGGCFDDEFFFFFFFFF/BB;;9;;;;ABFFFF;;AFFFFFFFFFFFFFFFFFFFFBDFFFFFFFEBFFFFFFFFFFFF;BFFFFFFFFFFFFFFFFFDDAFFFFFFFFFFFDEFFF?
@M03896:38:000000000-B4D98:1:1110:9770:8357 1:N:0:169
AACGTAGGTCACAAGCGTTGTCCGGAATTACTGGGTGTAAAGGGAGCGCAGGCGGGAAGACAAGTTGGAAGTGAAATCCATGGGCTCAACCCATGAACTGCTTTCAAAACTGTTTTTCTTGAGTAGTGCAGAGGTAGGCGGAATTCCCGGTGTAGCGGTGGAATGCGTAGATATCGGGAGGAACACCAGTGGCGAAGGCGGCCTACTGGGCACCAACTGACGCTGAGGCTCGAAAGTGTGGGTAGCAAACA
+
ABAAAFFBFFBCFEFE22A2FGHEFFGGHFBB5BB3EEGHHHHGHGGGGGGCGEGGGGGHFGHHHHFGFHEBBGHHHHHBFFGGGHHGHHHGGHHHHHHHHHHHHHHHHHFBDFGGGGGHGFGGHHHHHHHHHGHHHGGCADGGHHHHEGCCC;;;;=;AEHGGGF;;CFGGGGGGGGGFGGGFFFFFABFFECFFFFE@CFFFFFFB9EEFFFFFFFFFFFFDDDFEFFA@@FFFBFFFFFD0;BFFFF?
@M03896:38:000000000-B4D98:1:1110:9757:8369 1:N:0:169
AACGTAGGTCACAAGCGTTGTCCGGAATTACTGGGTGTAAAGGGAGCGCAGGCGGGAAGACAAGTTGGAAGTGAAATCCATGGGCTCAACCCATGAACTGCTTTCAAAACTGTTTTTCTTGAGTAGTGCAGAGGTAGGCGGAATTCCCGGTGTAGCGGTGGAATGCGTAGATATCGGGAGGAACACCAGTGGCGAAGGCGGCCTACTGGGCACCAACTGACGCTGAGGCTCGAAAGTGTGGGTAGCAAACA
+
BCAAAFFBFFBCGFGE?2A2FGHEEFGGHHA55B23BEGHFHHGHGGEGEGEGGGGEGGHFGFGFHFGF3GBFGHHHHH3BFG/FGHGGHHGGHFHHHHHHHHHHHGHGHFFFHHHGFGGG@FFGHGGHHHHHEHH1FF-<>@GHHHHEG@C;<;<;::ADCFGGC;;CAEGGGGEGAGGGGGFFFFEFFBBEFFFC?E=BFFDFFB;BEFFFFFFDFFFBDDDAA.AFFFC-/;AB//;ADAB9:;FFF.
@M03896:38:000000000-B4D98:1:1110:9776:8375 1:N:0:169
ACCGTAGGTCACAAGCGTTGTCCGGAATTACTGGGTGTAAAGGGAGCGCAGGCGGGAAGACAAGTTGGAAGTGAAATCCATGGGCTCAACCCATGAACTGCTTTCAAAACTGTTTTTCTTGAGTAGTGCAGAGGTAGGCGGAATTCCCGGTGTAGCGGTGGAATGCGTAGATATCGGGAGGAACACCAGTGGCGAAGGCGGCCTACTGGGCACCAACTGACGCTGAGGCTCGAAAGTGTGGGTAGCAAACA
+
A3>AAAAADDFCFFGC2AAAAGGEEEGGHGDFBA23EEGHGHGFHEFFGCE0EEEG/>?GF3CGFG@F3FHBBFFHHHH3?BFGGHHHHHHFFFHFHHHHHDHHGHHGHHFD?FG2FFFFGF2?GHFGHHHGHGHFH.F@@CCGHHHHDG-?;<;;:;.;A.FGBF99;BEFBGGAADF?A.;FFFF?;:BBA=>-99E9>DCFFFB//EEF.EEFF/;F/.AA9AA9.9.--;::/;BFFFDBABBFFFF
@M03896:38:000000000-B4D98:1:1110:9940:10030 1:N:0:169
TACGTAGGTGGCGAGCGTTATCCGGATTTATTGGGCGTAAAGCGTCCGCAGCCGGTTTATTAAGTCTAGAATTAAAGCCTGGAGCTCAACTCCAGTTCGTTTTAGAAACTGATAGACTCGAGTGTGGTAGAGGCAAACGGAATTTCTAGTGTAGCGGTAGAATGCGTAGATATTAGAAGGAACACCAGTGGCGAAGGCGGTTTGCTAGGCCACCACTGACGGTCATGGACGAAAGCGTGGGGAGCAAATAG
+
ACAAAFFBFFBCECEA?2AECGGEEEGGHCFF5B2AAAEFGGHGGEEEGGGGHCGGGGHHHHHEGHDG4DGHHHHHFGHBGHHFHHHFFFGHHFFHF4EEHGGH3CGHHGGHDFDGGFHCFD@?FGEFHHHFHECCFFE/CFFGHGHHHDBDF<>><<<CGHHHD?<:DEHFFHFGGHHHGHFFFEEFFGGEFGAF?AG=DFDDFFFEAFF?EFEFFBFFD-DA?FE;FFAADF?FDAFFFFFFFEFFFFF
@M03896:38:000000000-B4D98:1:1110:10476:12285 1:N:0:169
GATACCCTAGTAGTCCGGCTGACTGACTTGAGTACGATCTCGTATGCCGTCTTCTGCTTGAAAAAAAAAACAACCCACCTGAGTATTCCCAAACTCCATTCGACACATAATTGACCACCAACAGAGTCTTCCCATATCTTTCCACCACCTCCGTATCACCCCCACCAGCAATATCACCCCCTTTCCTCCTCTCTCCTTCTTATCACTCTCCTTATTCATACTCATCCCTCCTCCCCTATCAACTCGCCT
+
ABBABFFFFFDFAFEEAAAA24EB5BFFHBEC5GBABBBBGGF?GFHGGEEHGHFBGDDBGFDGGGCECE>1111??1?13324444443330?3FGC444?B///B223333?B22F//??/22<2@2222011011111?11??/?.00...>001>/<-A-<..<.//00000;/;;@-.900;C///0/0;;90;0000;000009/00900000;00/////;/..../....////99/.--.
@M03896:38:000000000-B4D98:1:1110:21346:13496 1:N:0:169
TTAGATACCCCTGTAGTCCGGCTGACTGACTTGAGTACGATCTCGTATGCCGTCTTCTGCTTGAAAAAAAAAATAAACAATAATTAAATAACCTTAATGTATAAATCACATATAATACAAAAGAAACTATAAATAACCATATACATAAAATGTCAGAACATATACGTGTCATAGTTATGACTAGATTAATAAAATGATATCGAATGTAAATCATGTAATTTAATCACAAGATATAAAGACTGTAAACCAGT
+
CCCCCFFFFFAAAGGFFGG2AEFEEGGHGEBGBBBDFGGFGGHHHGGHGHHFGGHFFFDAFGFGGH5F0EEEF1333331333444@444333333344444BF444333D3DF4???33202/02?333333322222@@22222>222211111110011111010001111111111111110=0=000000000000../:0000000000::00:000:00000;/000;0000900;0000;..9
@M03896:38:000000000-B4D98:1:1110:10779:19486 1:N:0:169
TTAGATACCCTTGTAGTCCGGCTGACTGACTTGAGTACGATCTCGTATGCCGTCTTCTGCTTGAAAAAAAAAACTAAAAAGTACTAGTCTATATACCACTAGAAACCTGTATGACAACAATCAATTATTGATATCAATGTTCGACTGCTACACTGCATACCGCTATAACATCCAAGATCAACGCCTGCTACATCTTTAGTTGTCTCCTCTCCTCTTGTGTATGATACTGTACCCCTACATTAATAACCCG
+
ABCAAFFFFFFFBGGFBDBEAECE4FHHHFBD33FBDGGFDEGHHEFHGHHGGGGFFDFBEG3BBFDG0>>>>133333313444@444?44444B43333333430303?44433?///2222?3B333332@F2222222///</011110=1111110.---.111100/000.0000/.--...;00:00000:0000;90;00:0//0/00000/000000;0000000....0000000000.-
@M03896:38:000000000-B4D98:1:1110:3361:20364 1:N:0:169
TACGGAGGGTGCAAGCGTTAATCGGAATTACTGGGCGTAAAGCGCACGCAGGCGGTTTGTTAAGTCAGATGTGAAATCCCCGGGCTCAACCTGGGAACTGCATCTGATACTGGCAAGCTTGAGTCTCGTAGAGGGGGGTAGAATTCCAGGTGTAGCGGTGAAATGCGTAGAGATCTGGAGGAATACCGGTGGCGAAGGCGGCCCCCTGGACGAAGACTGACGCTCAGGTGCGAAAGCGTGGGGAGCAAACA
+
BBBBBBBBD?AABFF422EEAGHFEEEGHHA55BBAAAEFGHHGG?EEEGCCEFGGGGGHHHHHHH4BFGFBBFHGHHHHGEGGEGHHHHHHHHGHHFHGHHHHHHBGHH?FFEFGFGGHFFGGHHHGFAFEHHD-<D@A;9BFFFFFFF9B;;;;;;;@EFFFBB;;AAEFFFFFB//:AFFFFFFFF@DFA-;@B?E-B;DFFDFEFFFAF;DDFFFFFFFFFDF/;FB-;@-.99D.=C;E;A:BFF.
@M03896:38:000000000-B4D98:1:1110:3372:20383 1:N:0:169
TACGGAGGGTGCAAGCGTTAATCGGAATTACTGGGCGTAAAGCGCACGCAGGCGGTTTGTTAAGTCAGATGTGAAATCCCCGGGCTCAACCTGGGAACTGCATCTGATACTGGCAAGCTTGAGTCTCGTAGAGGGGGGTAGAATTCCAGGTGTAGCGGTGAAATGCGTAGAGATCTGGAGGAATACCGGTGGCGAAGGCGGCCCCCTGGACGAAGACTGACGCTCAGGTGCGAAAGCGTGGGGAGCAAACA
+
ABAAABBBB?>ABFF422AECGHFDFGGHE5B5BAAAAFEDHHGG0EEEFFGGGGGGGGHGHHHHH@BGGEBBG4GGHHHGGGCEFGHGHHHHHGHHGHHHHGGHHGHHH?>FGGHGGHHGGGGHHHHFGGGGGD@CFFAAFFFFFFFFF/B9;;;9;;@EFFFFFAADFFFFFFFFFFFFDFFFFFFFDFFFAFFFFFF;DFFFFDEEFFFFCFDFFFFFFDDFFFFFFF;:>DFFFDFFFFFFDFFFF?
@M03896:38:000000000-B4D98:1:1110:10567:20845 1:N:0:169
GAAACCCCAGTAGTCCGGCTGACTGACTTGAGTACGATCTCGTATGCCGTCTTCTGCTTGAAAAAAAAAATAAAAAACATAAAAAAATTATAAACCTAGTATAGATAAAAACGAAAAAAATACAATATTAAACATCAACTGAGATGTACTAAAACAAGTTATACTAGAAAATATAACAAACATTATTTACAAGTAGAGAGTAAGAGAAACTGTACACTAGTACCATACAGTTTAAACTCTAAAGAGATTAA
+
>AAABFBBAAFFGGFF22AAACFBBEGGHHHBDFB?BA2BFGFGHFHHGEEFFGHFDDDFFGFGHGGG/E13B333/>/33B433//0334444B2222222BB?333332//?<//0//0111111111<111>11101/0<<0<000000000../:0000:000000/00:00000...00009000000000000.;00000////;0;00000/0//;//9/.//9//////////////..////
@M03896:38:000000000-B4D98:1:1110:25749:24909 1:N:0:169
TACGGAGGGTGCAAGCGTTAATCGGAATTACTGGGCGTAAAGCGCACGCAGGCGGTTTGTTAAGTCAGATGTGAAATCCCCGGGCTCAACCTGGGAACTGCATCTGATACTGGCAAGCTTGAGTCTCGTAGAGGGGGGTAGAATTCCAGGTGTAGCGGTGAAATGCGTAGAGATCTGGAGGAATACCGGTGGCGAAGGCGGCCCCCTGGACGAAGACTGACGCTCAGGTGCGAAAGCGTGGGGAGCAAACA
+
1AAAA?11A1>AFFFAF0EA0FGAE?FGHH1221B//AEEFHFFG/EEEEAEE/?EG?EFEG2BBB211F1BBFF1FGHGGE?E@EGHHHHHH0/0CFGDGHGGHGD2?F?2?G01?GGGCCGGHHGFFCEFF0E-@>@9;/BB/FFFFF/F/9::9;9-;BFF/F:99@-;FFFFFBF-A-BFFFFF?-@-9@?@@FF--9@@@@>9-FA@-@BBFFFFFFF?A-/99/;@A=-AFBAB@=?A@BEFBA9
@M03896:38:000000000-B4D98:1:1111:9217:4129 1:N:0:169
TACGGAGGGTGCAAGCGTTAATCGGAATTACTGGGCGTAAAGCGCACGCAGGCGGTTTGTTAAGTCAGATGTGAAATCCCCGGGCTCAACCTGGGAACTGCATCTGATACTGGCAAGCTTGAGTCTCGTAGAGGGGGGTAGAATTCCAGGTGTAGCGGTGAAATGCGTAGAGATCTGGAGGAATACCGGTGGCGAAGGCGGCCCCCTGGACGAAGACTGACGCTCAGGTGCGAAAGCGTGGGGAGCAAACA
+
AAA@ABBBBBBBGGGF2EFEFFGFEGFFHGFFDFFFEEEGDHHGG?EFGEECFGGCGGGHGGEGGHFHFGHFGHHGGHGHGGEGEGHHGHHHHHGHHFHGHHHHHHFHFGFDHF2FFHHHGFFHHHHHFDFGFC.<CF=DFFFFFFF9F9/;;;BFFFACEFBBFF;;DC9FFBBFFFB.A.9FFFFFDDF?ABBDAFEBACF>-;;:ABF;--;AFFFFF?DDDAFF/9:9.99ABDADFFA9;;9/BFA
@M03896:38:000000000-B4D98:1:1111:9214:4146 1:N:0:169
TACGGAGGGTGCAAGCGTTAATCGGAATTACTGGGCGTAAAGCGCACGCAGGCGGTTTGTTAAGTCAGATGTGAAATCCCCGGGCTCAACCTGGGAACTGCATCTGATACTGGCAAGCTTGAGTCTCGTAGAGGGGGGTAGAATTCCAGGTGTAGCGGTGAAATGCGTAGAGATCTGGAGGAATACCGGTGGCGAAGGCGGCCCCCTGGACGAAGACTGACGCTCAGGTGCGAAAGCGTGGGGAGCAAACA
+
ACBBABBCBABBGGGFECEGFGHFGGFGHGCFCFFFEEGGEHHGGAEEGEE?EGG@EGGHHHHHHHFHGHHGHHHHGHGGGGEGEGHGHHHHHHGHFFFFHHHHHHHHHHGGHHHEGFGGFFFHHGHFFEGFHF.>CFADFFFFFFFFFF/;;:FFFF;CEFFFFF9;AFEFFBFFFFF?FFFFFFFFFFFFFFFFFFFDFFFFDC@AEFF---;AFFFFF.:ADF/;;B;-ABBABADFFFFEBAAFBA.
@M03896:38:000000000-B4D98:1:1111:22668:6650 1:N:0:169
TACGTAGGTCCCGAGCGTTGTCCGGATTTATTGGGCGTAACGCGAGCGCAGGCGGTTTGATAAGTCTGAAGTTAAAGGCTGTGGCTCAACCATAGTTCGCTTTGGAAACTGTCAAACTTGAGTGCAGAAGGGGAGAGTGGAATTCCATGTGTAGCGGTGAAATGCGTAGATATATGGAGGAACACCGGTGGCGAAAGCGGCTCTCTGGTCTGTAACTGACGCTGAGGCTCGAAAGCGTGGGGAGCGAACAG
+
AAAAAFFAFFFFGGGEFCGEFGDEEGGGHGFGBGCEEEEE1EEGEEEEGE@EEFG?EGEFGF?FFGHGHHHGHGFGFGCGHHGGHHHHHHHFHGHFG2?CFHGHGG2GHH2FGH?FGFGFFGHHHFHGHGHGGGCECCGG0DGHBDFHH00<=;;@G;CFFHHHFG;9AABCFCBFFFBEGGGFFGFGGGFFFFABDBA@AADBFFFFEFB;/B;BBBFFDAFAD.E?EFFA.:AFD9DAFC.=AC9BCAF
@M03896:38:000000000-B4D98:1:1111:22651:6663 1:N:0:169
TACGTAGGTCCCGAGCGTTGTCCGGATTTATTGGGCGTAAAGCGAGCGCAGGCGGTTTGATAAGTCTGAAGTTAAAGGCTGTGGCTCAACCATAGTTCGCTTTGGAAACTGGCAAACTTGAGTGCAGAAGGGGAGAGTGGAATTCCATGTGTAGCGGTGAAATGCGTAGATATATGGAGGAACACCGGTGGCGAAAGCGGCTCTCTGGTCTGTAACTGACGCTGAGGCTCGAAAGCGTGGGGAGCGAACAG
+
AAAA>F1A@BFFE?EE?AF0FFDBEFGGHFFGCGG0AFEGGHFGGEGG/>?/E/EE/??1BGGH22FG12FGDFHH1E/>G00BFHHHHHA<<1B22B/</</1B11?<110/@10@GHF11<<1<?1F10</.-<CH1>1GGHFG0=G0G=000-@;:.CGC0;.C.:.C0;990009..:FC/E99;9.9--@@FFA--9-99//B;B:/999B/9/;--9----9-9@9BB-/-9-;@@-----;;>/
@M03896:38:000000000-B4D98:1:1111:23169:8005 1:N:0:169
TACGGAGGGTGCAAGCGTTAATCGGAATTACTGGGCGTAAAGCGCACGCAGGCGGTTTGTTAAGTCAGATGTGAAATCCCCGGGCTCAACCTGGGAACTGCATCTGATACTGGCAAGCTTGAGTCTCGTAGAGGGGGGTAGAATTCCAGGTGTAGCGGTGAAATGCGTAGAGATCTGGAGGAATACCGGTGGCGAAGGCGGCCCCCTGGACGAAGACTGACGCTCAGGTGCGAAAGCGTGGGGAGCAAACA
+
ABAAAAADBABBGGGCEEGEFBFFEGFGHGCFBBFFEEFEHHHGGEEFGEECEGGCGGGHGHHHHHBHHHHGHHHHGGFGFGGGGGHHHGHHHHGHHFGGHHGHHHHHHHGFHHHHGFFGGGHHHHHHFGGFHHGGGCFFFFFFFFFFFF/;;BFFFFDFFFFFFF;;;BEFB;;FFFFFFFFFFFFFA@DFADFCFFEDFFFCCB@AFFFFBFFDFFFFFFFFFFFFFFBBAFAAFFFFFFFFFDEFFF.
@M03896:38:000000000-B4D98:1:1111:6615:8501 1:N:0:169
TACGTAGGTCCCGAGCGTTGTCCGGATTTATTGGGCGTAAAGCGAGCGCAGGCGGTTTGATAAGTCTGAAGTTAAAGGCTGTGGCTCAACCATAGTTCGCTTTGGAAACTGTCAAACTTGAGTGCAGAAGGGGAGAGTGGAATTCCATGTGTAGCGGTGAAATGCGTAGATATATGGAGGAACACCGGTGGCGAGAGCGGCTCTCTGGTCTGTAACTGACGCTGAGGCTCGAAAGCGTGGGGAGCGGCACG
+
3AAAAF>A@DFCEG?E2AEECGDB2AEFHGGFFDEFEEEG1FE1EEE?EG00?EE@EE1BB4BGGFFGFFDFHF44BFF3GHH0GHHFGHHGHGC4GB/>CFFGHHFGFFG2FG@FGFGFDFDD1<1FBFFDGD@.<<FFF11>DGDF000<0==@?<CEC0CGGG:CDACC;099;0;../C/BDBB:BAA@?--9A-->BDFFF/FFF;9B/;BB9//..A.A9A...B@...9.;.-9>.@D-----.
@M03896:38:000000000-B4D98:1:1111:6628:8517 1:N:0:169
TACGTAGGTCCCGAGCGTTGTCCGGATTTATTGGGCGTAAAGCGAGCGCAGGCGGTTTGATAAGTCTGAAGTTAAAGGCTGTGGCTCAACCATAGTTCGCTTTGGAAACTGTCAAACTTGAGTGCAGAAGGGGAGAGTGGAATTCCATGTGTAGCGGTGAAATGCGTAGATATATGGAGGAACACCGGTGGCGAAAGCGGCTCTCTGGTCTGTAACTGACGCTGAGGCTCGAAAGCGTGGGGAGCGAACAG
+
ABA@AFFBFFFFGGGFECEFCGDBFGGGHEGFBFGFFFGFHHHGGFGGGEC?EGGCGGGFFGHHGHGGHHHGHGGGHFHGHFHGHHHHHHHGHHGHHD?BDHGHHHHHHGDHGH@DFFHGFGHHHGFGHHHGGDCDGHGGHHHHHHFHH00===DCFCCEHHHHHG;AFFHGHGC;;;CCFBFFGGGDADGFAFFFFFFFFFFFFFFFFFFFFFFFF/FFAADFFFEFFFFFFFDFD9:CCC?BDFCCCDB
@M03896:38:000000000-B4D98:1:1111:6649:8520 1:N:0:169
TACGTAGGTCCCGAGCGTTGTCCGGATTTATTGGGCGTAAAGCGAGCGCAGGCGGTTTGATAAGTCTGAAGTTAAAGTCTGTGGCTCAACCATAGTTCGCTTTGGAAACTGTCAAACTTGAGTGCAGAAGGGGAGAGTGGAATTCCATGTGTAGCGGTGAAATGCGTAGATATATTGAGGAACACCGGTGGCGAAAGCGGCTCTCTGGTCTGTAACTGACGCTGAGGCTCGAAAGCGAGGGGGGCGCACAG
+
AABAAF?A5B4>AA2A?EE?CBDB2BEEH5FGAB2BEEEEHHHEFEEEE0EEEGGC>??3BFB3FGG@@F3BFGDFF4B4GFHFHFHFGFGFGB3GHF?<BG?101FFFFFFBG>>G<F>11@FGBB<010//?@?.><<11<FGGB=0<=====CCA-C0000;;;;:CC0C0<0<00;CFF/;A-A9-.;BBB-DB.9@BDFBBB/;/;BF/;BB9/BA;A.9..:.FB?BD9F..9-9--------9:
@M03896:38:000000000-B4D98:1:1111:19484:14851 1:N:0:169
TACGGAGGGTGCAAGCGTTAATCGGAATTACTGGGCGTAAAGCGCACGCAGGCGGTTTGTTAAGTCAGATGTGAAATCCCCGGGCTCAACCTGGGAACTGCATCTGATACTGGCAAGCTTGAGTCTCGTAGAGGGGGGTAGAATTCCAGGTGTAGCGGTGAAATGCGTAGAGATCTGGAGGAATACCGGTGGCGAAGGCGGCCCCCTGGACGAAGACTGACGCTCAGGTGCGAAAGCGTGGGGAGCAAACA
+
ABAABBCBCACCGGFCEEGEFBFFEGFFHFBFBFGEFGGFHHHGG0EEEEE?EFGFGGGHHHFGGHFHFGHFGFHHGHFGGGGGGGHHHGHHFGFHFFGGHHHHHHHHHHGFHHGGGGGGGGFHHHHFFGGFHHGGGFCFFFFFFFFEFF0;;;FFFFDFFFFFFF;ADFEFFBFFFFBFFFFFFFFFFFFFFFFFFFFFFFB@@C@AEFFFFFFFFFFFFDFFFFFFFFFFDFDDFFDDFFFFFDEFFFF
@M03896:38:000000000-B4D98:1:1111:19497:14863 1:N:0:169
TACGGAGGGTGCAAGCGTTAATCGGAATTACTGGGCGTAAAGCGCACGCAGGCGGTTTGTTAAGTCAGATGTGAAATCCCCGGGCTCAACCTGGGAACTGCATCTGATACTGGCAAGCTTGAGTCTCGTAGAGGGGGGTAGAATTCCAGGTGTAGCGGTGAAATGCGTAGAGATCTGGAGGAATACCGGTGGCGAAGGCGGCCCCCTGGACGAAGACTGACGCTCAGGTGCGAAAGCGTGGGGAGCAAACA
+
>>>3>3ADBA?AGGBA2AFEFFHAAEFGHFDBABFBAEEGCGHGG?EEEEE0EE@GCGEHFGHGGHBBGHHG4GGFGGHHGEEGEGHHFGHGFF/FGEFBFHDGHGHHHHGDGEF<F?FF??CGHHG0FDFFFG.<@;BDEFFFFFFFFB9;;/BB;=DBFFFFFB;;ABAFFBBFFFFFF?FFFFFFBB-A;99=@.;;-;BBBB@;EFF?B=DABFFFFFFFFD/99BB;9999/ADDB<BEB9;9BF.
@M03896:38:000000000-B4D98:1:1111:4692:16779 1:N:0:169
TACGGAGGGTGCGAGCGTTAATCGGAATAACTGGGCGTAAAGGGCACGCAGGCGGTTATTTAAGTGAGGTGTGAAAGCCCCGGGCTTAACCTGGGAATAGCATTTCAGACTGGGTAACTAGAGTACTTTAGGGAGGGGTAGAATTCCACGTGTAGCGGTGAAATGCGTAGAGATGTGGAGGAATACCGAAGGCGAAGGCAGCCCCTTGGGAATGTACTGACGCTCATGTGCGAAAGCGTGGGGAGCAAACA
+
ABBBBBBBBAABGFE?AAEEFFGFFFGGH53DBBFEFFGFHHHGG1EEF>>0EEFCEGGHHFGGEGGFHFGFGEFHHHHHFGGGGGHHHHHHHFFFFGFFHHGHHHE??F?FHHGGHHHDGBGGFFGHHHEHHGGGGGGFGFHHHHHGH;:;;:CFGG:@ABFFFEECA:90BBB0CB0CEFFFFFGA9=>DFF;AADEFDDAAAEFFFFFFFFBBFFFEFDDDBFFFFFFFD=>ABD:AAFDEBDEFFFA
@M03896:38:000000000-B4D98:1:1111:4696:16797 1:N:0:169
TACGGAGGGTGCGAGCGTTAATCGGAATAACTGGGCGTAAAGGGCACGCAGGCGGTTATTTAAGTGAGGTGTGAAAGCCCCGGGCTTAACCTGGGAATAGCATTTCAGACTGGGTAACTAGAGTACTTTAGGGAGGGGTAGAATTCCACGTGTAGCGGTGAAATGCGTAGAGATGTGGAGGAATACCGAAGGCGAAGGCAGCCCCTTGGGAATGTACTGACGCTCATGTGCGAAAGCGTGGGGAGCAAACA
+
ABAAACCCCABCGGGCFCGEEFGFFEFGHA3GFFGCEEEEHHHGG1AEEEEEEFGC@EFGHFFHGHGHHHHFGGHFGHHHGGGGGGHGHHHHHGEGFGFGGG2GEFFFDC?FHGGHHGGDDDGGFFGHHHFHHGGGGGGDEFFHHHHGH;CC;/CGGGADEBFFFFC;ABEFB9;0;B0AEDFBFFGAA--AECAABDFFDDFFFFFBFFFFEBBFFFFFFFDFFFFF//;99@=;/9:DDFFE-A?FF..
@M03896:38:000000000-B4D98:1:1111:19402:16841 1:N:0:169
AACGTAGGTCACAAGCGTTGTCCGGAATTACTGGGTGTAAAGGGAGCGCAGGCGGGAAGACAAGTTGGAAGTGAAATCCATGGGCTCAACCCATGAACTGCTTTCAAAACTGTTTTTCTTGAGTAGTGCAGAGGTAGGCGGAATTCCCGGTGTAGCGGTGGAATGCGTAGATATCGGGAGGAACACCAGTGGCGAAGGCGGCCTACTGGGCACCAACTGACGCTGAGGCTCGAAAGTGTGGGTAGCAAACA
+
ABA?AFFBFDBCFGGCEEFCEGDEEEEGHGCHCGF3EFHHHHHGHEGGGEEEEFGFGGGHHHGHGGFGHHFGHFFHGGHBFHHGGHHHHHHGGGHHGGGGHHHHHHHHHHGGHHHHGFFGFDFHFHHHHGHHHGHGHGGCA@CGHHHGD-<:;CHGGCCDGHGGGC;;CFEGGFFEGG?DGGGFFFFAFBFFEDFFFFE@CFFFFFFFFFEFFFFFFFFFFDFFFDAEFFF>9F.D9BFFFFDFEBBFBA.
@M03896:38:000000000-B4D98:1:1111:19420:16847 1:N:0:169
AACGTAGGTCACAAGCGTTGTCCGGAATTACTGGGTGTAAAGGGAGCGCAGGCGGGAAGACAAGTTGGAAGTGAAATCCATGGGCTCAACCCATGAACTGCTTTCAAAACTGTTTTTCTTGAGTAGTGCAGAGGTAGGCGGAATTCCCGGTGTAGCGGTGGAATGCGTAGATATCGGGAGGAACACCAGTGGCGAAGGCGGCCTACTGGGCACCAACTGACGCTGAGGCTCGAAAGTGTGGGTAGCAAACA
+
ABAAAFFBFF4BBGGCEEEECGDAAE2FHFBFBE23AEGFDFHGHEEFGEEAEFEG?EEHHHHHGGEGGGHFGHG?BGHBFHGGHHHHHGFEGGHGDFGHHFFGHHGHHGFF?GGHGFFGDFGHHHHGGHHHHGHHHGF->@CGHHHHGG-;;:GHFGDGGEGFGF;;9BEFFCCCDG@D@DFFFFF.ABFFE-@@=AEBFFFFFFFBFFFBDEFEFFFFFFFFA..9A.;-9BDF/B/;AF9B9BFFF..
@M03896:38:000000000-B4D98:1:1111:4017:20875 1:N:0:169
TACGGAGGGTGCAAGCGTTAATCGGAATTACTGGGCGTAAAGCGCACGCAGGCGGTTTGTTAAGTCAGATGTGAAATCCCCGGGCTCAACCTGGGAACTGCATCTGATACTGGCAAGCTTGAGTCTCGTAGAGGGGGGTAGAATTCCAGGTGTAGCGGTGAAATGCGTAGAGATCTGGAGGAATACCGGTGGCGAAGGCGGCCCCCTGGACGAAGACTGACGCTCAGGTGCGAAAGCGTGGGGAGCAAACA
+
>>A33AADDABAGGGE?AEFCGHF2BFGHDDF5BABAAEEHHGFG0EEEAA?EFEEEGGHGHHHFGFHHHHHHGHBEGFHFEEE>EGHFFHHGHGGHEBBGFGHGHHHHHGDGFGHF?FF?FGHHHFF?A.<GED?-@=;;BFFFFFE///;;;/B@BDBEFFFBFAA.9ABBBFF//BFFFFFFFF??BBFF??B-AA9@BBBBBBAEFFBB?FBFF9;BDDDFFF/;9B-A@BDFDDAB;B.@;;BBA.
@M03896:38:000000000-B4D98:1:1111:4021:20893 1:N:0:169
TACGGAGGGTGCAAGCGTTAATCGGAATTACTGGGCGTAAAGCGCACGCAGGCGGTTTGTTAAGTCAGATGTGAAATCCCCGGGCTCAACCTGGGAACTGCATCTGATACTGGCAAGCTTGAGTCTCGTAGAGGGGGGTAGAATTCCAGGTGTAGCGGTGAAATGCGTAGAGATCTGGAGGAATACCGGTGGCGAAGGCGGCCCCCTGGACGAAGACTGACGCTCAGGTGCGAAAGCGTGGGGAGCAAACA
+
ABAAAAABCAACGGGECCGECFGFEEFGHGCFFFFFEEEGHHHGGAEAEEEFGGGCGGGHHHGFGHHHHHHGHHHHHHGHGG>EEGHHHHHHHHGGHFGBGHGHHHGHHHGGHHHCF??F?FHHHHHHFGGGHHGGGFFFFFFFFFFFFB/;;;BFFFDFFFFFFB;;ADEFFFFFFFFFFDFFFFFBFDFFFFFFFFFDFFFFFD@AEFFFCADDFFFFFFDFFFEFFFF@ADFDFF:DFFFFFFFFFF.
@M03896:38:000000000-B4D98:1:1111:4021:20912 1:N:0:169
TACGGAGGGTGCAAGCGTTAATCGGAATTACTGGGCGTAAAGCGCACGCAGGCGGTTTGTTAAGTCAGATGTGAAATCCCCGGGCTCAACCTGGGAACTGCATCTGATACTGGCAAGCTTGAGTCTCGTAGAGGGGGGTAGAATTCCAGGTGTAGCGGTGAAATGCGTAGAGATCTGGAGGAATACCGGTGGCGAAGGCGGCCCCCTGGACGAAGACTGACGCTCAGGTGCGAAAGCGTGGGGAGCAAAC
+
AAA33AADD?AAFEGF2AAEFGHFAAFGHDEDBBBBAAEA1DFEE0EEECE0?>>E/E?FFG4GGHHHHHHHGEHHHHHHGE?/><GGGGGHGFEHGECFFGGHFHHHHG?>2FGHACGGHHHHHHGF?CFEG0<@?B99;BFF;BB/9;/9;9;B9@AAEFFFFF;.9-AB/B;FFE/A.AFB/;B.;99AAA;@-.9;-9@BFD@...AD@-9DFF//B.A...//BBF@D-D.:..9-9-.@AAFFF
@M03896:38:000000000-B4D98:1:1111:12496:21843 1:N:0:169
AACGTAGGTCACAAGCGTTGTCCGGAATTACTGGGTGTAAAGGGAGCGCAGGCGGGAAGACAAGTTGGAAGTGAAATCCATGGGCTCAACCCATGAACTGCTTTCAAAACTGTTTTTCTTGAGTAGTGCAGAGGTAGGCGGAATTCCCGGTGTAGCGGTGGAATGCGTAGATATCGGGAGGAACACCAGTGGCGAAGGCGGCCTACTGGGCACCAACTGACGCTGAGGCTCGAAAGTGTGGGTAGCAAACA
+
AA>AAF4AFFFFGGGAAAEEFGHGEGGGHHFFFFHFEEHFHFHGGAEEGEGCGAEGEG?FFFGHFFFHBGHCGFH4GHF3BBFFGHHHGHHGGHHGHHHHFHHHHHFHHFFF?FGGFFGGGDGHGHHHHHHGFFHCF/<@<-CGHHHH<--:=:CGGDEGGGGGGGDCAGEFFF;;@?@-BDFFFFFFFFFEA-BBB?E@?BBFBF/;BEFFFEAEDFBFFDAAD.9A.EFBBBDDFFB/9A9/.;;FFF.
@M03896:38:000000000-B4D98:1:1111:12483:21858 1:N:0:169
AACGTAGGTCACAAGCGTTGTCCGGAATTACTGGGTGTAAAGGGAGCGCAGGCGGGAAGACAAGTTGGAAGTGAAATCCATGGGCTCAACCCATGAACTGCTTTCAAAACTGTTTTTCTTGAGTAGTGCAGAGGTAGGCGGAATTCCCGGTGTAGCGGTGGAATGCGTAGATATCGGGAGGAACACCAGTGGCGAAGGCGGCCTACTGGGCACCAACTGACGCTGAGGCTCGAAAGTGTGGGTAGCAAACA
+
ABAAAFFCFFCFGGGCEEGGEGFEFGEGHGCHFGFCEEHHHHHGHEEGGECEEGGE@EEGGHGGGHHGHGGGHHGHHHH3FHGFHHHGHHHGGEHFGGHHHGGHGHHGHHFFGHHGFFFGFFHHFHHHHHHHHGHHHGHFGGGGHHHHGC-;;0GFGGEEGHFGGGECDDEGG;;;C?9BGGFFFFFFFFFFEFFFADFFFFFFFFF;FFEFFFAEFFFFFFFFFFFFFFF@-9;:9:BFFFAF.BFFFF.
@M03896:38:000000000-B4D98:1:1111:12505:21863 1:N:0:169
AACGTAGGTCACAAGCGTTGTCCGGAATTACTGGGTGTACAGGGAGCGCAGGCGGGAAGACAAGTTGGAAGTGAAATCCATGGGCTCAACCCATGAACTGCTTTCAAAACTGTTTTTCTTGAGTAGTGCAGAGGTAGGCGGAATTCCCGGTGTAGCGGTGGAATGCGTAGATATCGGGAGGAACACCAGTGGCGAAGGCGGCCTACTGGGCACCAACTGACGCTGAGGCTCGAAAGTGTGGGTAGCAAACA
+
AAA1AF11BB1BAF11AEEAAFDBAEAFGFEEFGC0AF122DFF/BAECEE//E/>/EEBG00BBFBF1BCFGFGGFBB1BGGGHHGFGGHGEGFF1<FFFFGHGHE>FGFGFGHFFCGGGFHHGHHFHHFEGGHGHGD@>@<CGHGHC-<-;:CFCCEGGHBFFC9;.99CFCCEGG?AGB/AFFB-AFFBE@;---;9@@@?B;/;BEFFFFFFFFFB:ABBB?FFEFA=-9;-BFFFBFF/-;9BBA-
@M03896:38:000000000-B4D98:1:1111:8071:22167 1:N:0:169
TACGTAGGTGGCGAGCGTTATCCGGATTTATTGGGCGTAAAGCGTCCGCAGCCGGTTTATTAAGTCTAGAATTAAAGCCTGGAGCTCAACTCCAGTTCGTTTTAGAAACTGATAGACTCGAGTGTGGTAGAGGCAAACGGAATTTCTAGTGTAGCGGTAGAATGCGTAGATATTAGAAGGAACACCAGTGGCGAAGGCGGTTTGCTAGGCCACCACTGACGGTCATGGACGAAAGCGTGGGGAGCAAATAG
+
AAAAAFFADFAFGGFCG?EEGGDBEEEGH5BGBDAFEEEE1FFGGBAEEAEEGE>EEEFGHH4GFHFDFGEGHH4FHGHFFGEGHGHHHHFGGGGDE4??FFFGFBGHHGHH3D??GGG/?<GHHH?FFFGGG?/???/??FFGGFGHG11>>>1<C<CAFGHDD?=:ACFFGGH0;GGFACACHGEFCFGCAD?B?E?@DFFFFFF/9BBEFFFFFBFF9@DAAFB:FFF-;DDFD;ADBFFFFFFFFFF
@M03896:38:000000000-B4D98:1:1111:8061:22182 1:N:0:169
TACGTAGGTGGCGAGCGTTATCCGGATTTATTGGGCGTAAAGCGTCCGCAGCCGGTTTATTAAGTCTAGAATTAAAGCCTGGAGCTCAACTCCAGTTCGTTTTAGAAACTGATAGACTCGAGTGTGGTAGAGGCAAACGGAATTTCTAGTGTAGCGGTAGAATGCGTAGATATTAGAAGGAACACCAGTGGCGAAGGCGGTTTGCTAGGCCACCACTGACGGTCATGGACGAAAGCGTGGGGAGCAAATAG
+
BBBAAFFAFFAFGFECGGG?GGDBAEEGHFFGBGEFEGGEHHHGGEEEFEEGHGEGGGHHHHGGGGH4FGFGHG@EGFGBGGFHHHHGGCFGHBFFG4??GFFHF2FHHHHGFHFGGFHCFEGHHHDCGHHGHCC???A/?<FHHGHFG11=>>=AFCDGHEHHDA<:CEHGGHHHHFHGHHFHHGGGFGGEGA9@DAFFFBFDEFFFAB/;EFEEFFFFD@AA?FFBFB@;@AAFF;DBDFECDEFFFF;
@M03896:38:000000000-B4D98:1:1111:17363:23608 1:N:0:169
TACGGAGGGTGCAAGCGTTAATCGGAATTACTGGGCGTAAAGCGCACGCAGGCGGTTTGTTAAGTCAGATGTGAAATCCCCGGGCTCAACCTGGGAACTGCATCTGATACTGGCAAGCTTGAGTCTCGTAGAGGGGGGTAGAATTCCAGGTGTAGCGGTGAAATGCGTAGAGATCTGGAGGAATACCGGTGGCGAAGGCGGCCCCCTGGACGAAGACTGACGCTCAGGTGCGAAAGCGTGGGGAGCAAACA
+
A>A3A3ADBAABFGGEGEGEFFGBEE2FGFDGBBAFEFGEHHHGG0AAEECEGGEE@FDGGHHGGHFGFGFGGH44BBFGFGEEGEHHFFHHHF/0GFGGHFGHHHGG>G??GHFFGGHHFFHHFFGGFGGEGHG?@B-;;;FFFFFFF//;;;BF?BABEFFFF:;;;;;B/9FFFE/9ADBFFFFD-@BFAB@==DEBBBBBBB-AEF.9@BF9FFF/F?DA?AFFFFF@.>9.B?:D?=BABAEB/A.
@M03896:38:000000000-B4D98:1:1111:6619:25047 1:N:0:169
TACGGAGGGTGCAAGCGTTAATCGGAATTACTGGGCGTAAAGCGCACGCAGGCGGTTTGTTAAGTCAGATGTGAAATCCCCGGGCTCAACCTGGGAACTGCATCTGATACTGGCAAGCTTGAGTCTCGTAGAGGGGGGTAGAATTCCAGGTGTAGCGGTGAAATGCGTAGAGATCTGGAGGAATACCGGTGGCGAAGGCGGCCCCCTGGACGAAGACTGACGCTCAGGTGCGAAAGCGTGGGGAGCAAACA
+
ABAAABBCBACCGGGCECGGFFGFFGGGHGCFFAFGFEFGHGHGG0EEEEECEGGCEGGGFGFGGHHHHGHGHFHHGHGHGG?FEGHHHHHHHHGFHFFBGHGHHHGHHHGFHHHHGFFF?FHHHHHGFDGGGHGGGAADAFFFFFFFFB0;;;BFADDFFFFFFB;;ADFFFFFFFFFFFDFFFFFFFDFFFFFFFFE@FFFFF@;:AFFFFFFFFFFFFDDDFFFFFFBC9@CDFFFFFFFFDDEFFF.
@M03896:38:000000000-B4D98:1:1111:7168:25249 1:N:0:169
TACGGAGGGTGCAAGCGTTAATCGGAATTACTGAGCGTAAAGCGCACGCAGGCGGTTTGTTAAGTCAGATGTGAAATCCCCGGGCTCAACCTGGGAACTGCATCTGATACTGGCAAGCTTGAGTCTCGTAGAGGGGGGTAGAATTCCAATTGTAGCGGTGAAATGCGTAGAGATCTGCAGTAATACCGGTGGCGAAGGCGGCCCCCTGGACGAAGACTGACGCTCAGGTCCGAAAGCGATGGGAACAAAC
+
>>A?>>1>11>>FGGGE0E0F3FAEEFEHF1D22ABABE//BA/A/EAEA/AE//>>E/BBG2FBFGF1FBB1FD1BFGFF>EC<<FGHHHB0</0FFBB1BBFD1?2??G2F/@1????0?CGDFG0F//>10.--99--;B::9;B///;://;@-:-9;FBB9;9-;-//;9/;////;9BFFFA9;@99@@=-AA-9-9@@@9--:9--9AAFF//:B----/99/99-;@-B---9--;/;:F-A
@M03896:38:000000000-B4D98:1:1111:7181:25264 1:N:0:169
TACGGAGGGTGCAAGCGTTAATCGGAATTACTGGGCGTAAAGCGCACGCAGGCGGTTTGTTAAGTCAGATGTGAAATCCCCGGGCTCAACCTGGGAACTGCATCTGATACTGGCAAGCTTGAGTCTCGTAGAGGGGGGTAGAATTCCAGGTGTAGCGGTGAAATGCGTAGAGATCTGGAGGAATACCGGTGGCGAAGGCGGCCCCCTGGACGAAGACTGACGCTCAGGTGCGAAAGCGTGGGGAGCAAACA
+
AAAAAAA2AAAAGGGAEAEEFBAAEEBFHD5F5B2FEEEEGGBGGAAAEAA>EE?EEEAEEG4FBGFF3FD@FFFEFFFGFGGGGEGHHGHFGGFEHFCFGFFHHBGFFGGDGHHEC????CGHGFGGFDFGHF?@A-9.9BFFFFFFBB/;:9BFBB:-A:BBBB;;9@EFFFBFFFFF?:9;FFFD@@B?ABBBBFF<-;@@@@;;:BF99BFDFFFFFDDAA?FF9/9999@9/A;A?;-.9;AFFF.
@M03896:38:000000000-B4D98:1:1111:7155:25267 1:N:0:169
TACGGAGGGTGCAAGCGTTAATCGGAATTACTGGGCGTAAAGCGCACGCAGGCGGTTTGTTAAGTCAGATGTGAAATCCCCGGGCTCAACCTGGGAACTGCATCTGATACTGGCAAGCTTGAGTCTCGTAGAGGGGGGTAGCATTCCAGGTGTAGCGGTGAAATGCGTAGAGATCTGGAGGAATACCGGTGGCGAAGGCGGCCCCCTGGACGAAGACTGACGCTCCGGTGCGAAAGCGTGGGGGGCAAACA
+
AAA3>3>ADABBFFFGCAEEAFGFEAFFHFFFB32AEEE?GHHGGEEEGCE@EEG/>EECFFGFBGFHHHHHGHH4BBB3FG/E@EHB3BGHH0FAGFHBGFGGFHHHEH?DGE0<FEHHF?FGFHGGF.>.F0.--;9DF/9BFFF///9:;/:B=@AB.//:B/9;D-9B:9FFEFBA?.BF/BFBBB<.;B=@B.99BBB@B??E..9B@BF.;/9/B..9...;--;;9-99/A.:@?--9-;.;A.
@M03896:38:000000000-B4D98:1:1112:8479:5922 1:N:0:169
TACGTAGGTCCCGAGCGTTGTCCGGATTTATTGGGCGTAAAGCGAGCGCAGGCGGTTTGATAAGTCTGAAGTTAAAGGCTGTGGCTCAACCATAGTTCGCTTTGGAAACTGTCAAACTTGAGTGCAGAAGGGGAGAGTGGAATTCCATGTGTAGCGGTGAAATGCGTAGATATATGGAGGAACACCGGTGGCGAAAGCGGCTCTCTGGTCTGTAACTGACGCTGAGGCTCGAAAGCGTGGGGAGCGAACAG
+
BBAAAFFBFFFFGEE2A2A2ABDEEEEEHCDG53AAEEEEGHHGGGGGGGGGGGCEEEE3B@BGGFFEGFGGHHHEGFHHHFHHGGGHHHHGHFGGH2CCGHFHBBB?GF2?GH@>GHHGFFDHHFBFFGGGGGCFGBGEHGFHGGHHHBD<DDDAC<@EHHHH;A;;AFHHHFGGFGGGGGGFFFGABGGFGCDCFFFFDADFFFFFFFB99BBFFFFFAADFDFEFFFFFFD.BD..@DFEAFFAFFFF
@M03896:38:000000000-B4D98:1:1112:5572:7544 1:N:0:169
AACGTAGGTCACAAGCGTTGTCCGGAATTACTGGGTGTAAAGGGAGCGCAGGCGGGAAGACAAGTTGGAAGTGAAATCCATGGGCTCAACCCATGAACTGCTTTCAAAACTGTTTTTCTTGAGTAGTGCAGAGGTAGGCGGAATTCCCGGTGTAGCGGTGGAATGCGTAGATATCGGGAGGAACACCAGTGGCGAAGGCGGCCTACTGGGCACCAACTGACGCTGAGGCTCGAAAGTGTGGGTAGCAAACA
+
BCBAAFFCFFFFGGB4A2AAAFFEGEEFHHBD5BA3EAFFGHGGGGGGGCGCGGGFEEEHBBBGBGFHGGHFGGFEFGGEHHHHHHHGFFHGGHCDGDHHHHHHHFGHHG?<DFFGGHHHHFFFGHHHHHHFGGHHHGHGDCDGGGHHGGCGEGHGDGCFGEBFBFECADEFFGGGGGGGGDFFFFFFABFFADDFCDEDFFFFFFFFFFFFFFFFFFFBFFFFFFFFFFFCAFFDBFFFDF.BAFFFFFF
@M03896:38:000000000-B4D98:1:1112:14265:10772 1:N:0:169
TACGGAGGGTGCAAGCGTTAATCGGAATTACTGGGCGTAAAGCGCACGCAGGCGGTTTGTTAAGTCAGATGTGAAATCCCCGGGCTCAACCTGGGAACTGCATCTGATACTGGCAAGCTTGAGTCTCGTAGAGGGGGGTAGAATTCCAGGTGTAGCGGTGAAATGCGTAGAGATCTGGAGGAATACCGGTGGCGAAGGCGGCCCCCTGGACGAAGACTGACGCTCAGGTGCGAAAGCGTGGGGAGCAAACA
+
>AA?>AABBABBGGD422EAAGHFEEFGHFDBBBFAEEEEHHHGGGECFFGGGGGGGGGHFFFHGHFHHHHFGHHGFHGHGGEEEGHHHGGGHHGFBFGFGHHHHHGHHHFGGCFGGHHHFFHHHHGG?EFFGHGGGFFFFFFFFFFEFFFFFBFFBDADFFFFFFAAFAEFFFFFFFFEFFFFFFFFF9>A;@@DCFFBFFFFFFCEEBFDA@FDBFFBFA?ADDFFFFFBAD-9B..9@DAE@AEFFF?
@M03896:38:000000000-B4D98:1:1112:14273:10787 1:N:0:169
TACGGAGGGTGCAAGCGTTAATCGGAATTACTGGGCGTAAAGCGCACGCAGGCGGTTTGTTAAGTCAGATGTGAAATCCCCGGGCTCAACCTGGGAACTGCATCTGATACTGGCAAGCTTGAGTCTCGTAGAGGGGGGTAGAATTCCAGGTGTAGCGGTGAAATGCGTAGAGATCTGGAGGAATACCGGTGGCGAAGGCGGCCCCCTGGACGAAGACTGACGCTCAGGTGCGAAAGCGTGGGGAGCAAACA
+
ABAAAAABCBCCGGAA22EAAGHFEEFFHHDBBABAEEEFHHHGGGFGGEGFGFGGGGGHGGGHHHGHHHGFGGHGFGGHGGGGEFHHHGHHHHGEBCGGHHHHHHFHHHFFHH@FFHHHHGGHHHGFFEGFGHDGGFFFFFFFFFFBFFFFF:FFFFADEFFFFFDADFFFEFFFFFFFFFFFFFFFFDFFFCDFFFECFFFFFFFAEFFFBDDDFBFFFFFFFFFFFFF@D@DFFDDFFFFFFDEFFF?
@M03896:38:000000000-B4D98:1:1112:12051:10798 1:N:0:169
TACGTAGGTCCCGAGCGTTGTCCGGATTTATTGGGCGTAAAGCGAGCGCAGGCGGTTTGATAAGTCTGAAGTTAAAGGCTGTGGCTCAACCATAGTTCGCTTTGGAAACTGTCAAACTTGAGTGCAGAAGGGGAGAGTGGAATTCCATGTGTAGCGGTGAAATGCGTAGATATATGGAGGAACACCGGTGGCGAAAGCGGCTCTCTGGTCTGTAACTGACGCTGAGGCTCGAAAGCGTGGGGAGCGAACAG
+
AAAAACFBFFFFFGA222EACFGFGEGGHCFGBDFBEEEEHHHGGFGFEEEFGGGGGGGHBBBGGHFFH4GGHHH4GHHFHFGHGHHGHGHFHGGHHFFGGHGHHHHHGGDGHH>@FGGGHHFGHGHHCGGADFCDDFHGHFGHGGHHHFFDGDG@A<@EHCGH<.;;AEHHFFGGFFGGGGGGFDDFGGGFGGFFFFFFAC?FFFF/;B;9;;:BB:FF9DFDDFFEFFF>BA.:D9DFFFEFFFCCFFE
@M03896:38:000000000-B4D98:1:1112:20385:11621 1:N:0:169
TACGTAGGTCCCGAGCGTTGTCCGGATTTATTGGACGTAAAGCGAGCGCAGGCGGTTTGATAAGTCTGAAGTTAACGGCTGTGGCTCAACCATAGTTCGCTTTGGAAACTGTCACACTTGAGTGCAGAAGGGGAGAGTGGAATTCCATGTGTAGCGGTGAAATACGTAGATATATGGAGGAACACCGGTGGCGAAAGCGGCTCTCTGGTCTGTAACTGACGCTGAGGCTCGAAAGCGTGGGGAGCGAACAG
+
AAAAAF1>BDFFAAE1A00A0BDBEA0BG1BF111BAEEFCG1AEEC/EEEEE//>E//1B@2BB2BFBGF@F221?/EEG<FBFGGGHHGFH1C>B2?<CE<?G11FGBD?GG1@@CG1F1FGH111FFH/-.A?.11.GFDFDGGFGDBDF00<-::.C0:0<;:<;CC:CFF000/.99FBFCG--9CCA?;-9/9---AFFFF/BF;9/:/;;99BA9A-:--99A-9;B-B9--99--@F@-@@?B
@M03896:38:000000000-B4D98:1:1112:19872:12768 1:N:0:169
AACGTAGGTCACAAGCGTTGTCCGGAATTACTGGGTGTAAAGGGAGCGCAGGCGGGAAGACAAGTTGGAAGTGAAATCCATGGGCTCAACCCATGAACTGCTTTCAAAACTGTTTTTCTTGAGTAGTGCAGAGGTAGGCGGAATTCCCGGTGTAGCGGTGGAATGCGTAGATATCGGGAGGAACACCAGTGGCGAAGGCGGCCTACTGGGCACCAACTGACGCTGAGGCTCGAAAGTGTGGGTAGCAAACA
+
ABAAAFFCFFFFGGF422EAEGGFGGGGHFDDBBB3EEGGHHHGGGGGGEGGGGGGEEEHBBBGFHFHHHHFGHHHFGHBGGHHGHHGHGHGGHHHHHHHHHHHHFHHHHFDGFGHGHHHGDGGFHHHHHHGGGHHHGGCAACGHHHHGGFGEGHHFFCEFCFGFGCCFGGGFGGGGGFGGGGFFFFFFFFFEBCFFDA@BFFFFFFFFFFFFFFFFFFFFFFF.9FE..A=BFFFFFFFFFFFAFFFFFE
@M03896:38:000000000-B4D98:1:1112:19869:12787 1:N:0:169
AACGTAGGTCACAAGCGTTGTCCGGAATTACTGGGTGTAAAGGGAGCGCAGGCGGGAAGACAAGTTGGAAGTGAAATCCATGGGCTCAACCCATGAACTGCTTTCAAAACTGTTTTTCTTGAGTAGTGCAGAGGTAGGCGGAATTCCCGGTGTAGCGGTGGAATGCGTAGATATCGGGAGGAACACCAGTGGCGAAGGCGGCCTACTGGGCACCAACTGACGCTGAGGCTCGAAAGTGTGGGTAGCAAACA
+
AAA3AFFAFBBCFGCA2AAAAGHAEFGGHDABABA3BEGHBFHGGCB0EEA0EEEEGE?G?B1BBGFFHFFFGHHHHHHFHGGFBFGHHGHG/GHFFFGFGHHHHFDGBGGHGGFGGGHGB@FGHHHFHGFGA/FF1/>->>DEHHHHD-<@A:0CA:;AAGGGF;9;;@EGEGGEG--B@A/A.;D9./FFA;;-;.;9-@B./;9:/A9.:EE.AFF/F.9;.;9...;;@...9/;B.9DB.;BFBA.
@M03896:38:000000000-B4D98:1:1112:10839:14002 1:N:0:169
TACGGAGGGTGCAAGCGTTAATCGGAATTACTGGGCGTAAAGCGCACGCAGGCGGTTTGTTAAGTCAGATGTGAAATCCCCGGGCTCAACCTGGGAACTGCATCTGATACTGGCAAGCTTGAGTCTCGTAGAGGGGGGTAGAATTCCAGGTGTAGCGGTGAAATGCGTAGAGATCTGGAGGAATACCGGTGGCGAAGGCGGCCCCCTGGACGAAGACTGACGCTCAGGTGCGAAAGCGTGGGGAGCAAACA
+
ACBAAABCBABCGGA422EAAGFFFEFFHFDDBBBAEEEEHHHGGCGCF?EEGGGGGGGHGFGHHHFHHHHGGHHHBGFGGGGGEGHGHGHHHHGHBCGGHHHHHHGHHHFDHHGGGHHHHFFHHHGGFFGFFGGGGFFFFFFFFFFFFFEFFBFFFFADFFBFFFDADFEFFFFFFFFFFFFFFFFFFDFFFFFFCFFFFFFFFFFEFFFFFDDDBFFBFDDFFFFFFFF@DADDFFDFFFFFDDFFFF?
@M03896:38:000000000-B4D98:1:1112:10852:14014 1:N:0:169
TACGGAGGGTGCAAGCGTTAATCGGAATTACTGGGCGTAAAGCGCACGCAGGCGGTTTGTTAAGTCAGATGTGAAATCCCCGGGCTCAACCTGGGAACTGCATCTGATACTGGCAAGCTTGAGTCTCGTAGAGGGGGGTAGAATTCCAGGTGTAGCGGTGAAATGCGTAGAGATCTGGAGGAATACCGGTGGCGAAGGCGGCCCCCTGGACGAAGACTGACGCTCAGGTGCGAAAGCGTGGGGAGCAAACA
+
AAAAA3ADDAABGGF422EAAFGFEAAFGHFFBBBFEEFEHHHGFCFGGEFGGGGGGGGHGFGFHHFGHHHBF4FGBFGGGGGGEGHGHFHHHHEFGFHHHGHHHFHHGHFGGHFCFHHHHGBHHGHFGEG<>GDCDCFFFBFFFFFFFFFFFBFFFFADFFFFFFDA9BABFFFFFFBFA.;BFFFFFDFAFADFFFFFFFFFFFA.EF.;-9A99BF/BDFFFFBFFEF-9;@AFDFFFFFEDDFBFF.
@M03896:38:000000000-B4D98:1:1112:26986:16979 1:N:0:169
TACGGAGGGTGCAAGCGTTAATCGGAATTACTGGGCGTAAAGCGCACGCAGGCGGTTTGTTAAGTCAGATGTGAAATCCCCGGGCTCAACCTGGGAACTGCATCTGATACTGGCAAGCTTGAGTCTCGTAGAGGGGGGTAGAATTCCAGGTGTAGCGGTGAAATGCGTAGAGATCTGGAGGAATACCGGTGGCGAAGGCGGCCCCCTGGACGAAGACTGACGCTCAGTTGCGAAAGCGTGGGGAGCAAACA
+
AAAAAAADDAAABD1A00AA0BDB0A0FHG12ABABAAEEHGGEG/EEEEEEG/FEEGGHBF@G2BGFBG1B@F@EGBBGF>>/>EGGBFFGCGAFGGHGGDFGFD2??F12FAC1/?F<FCC?G1?0?<.<=GC?C@-9;;/FFFF/FFFFF:;F9-;-9FFFBF-;;@FB/9BBB9F?-;B9BFF:9;@A;-9@@-;9-@-;-99:-;A9-;--BFFBF-BFBBB9//9;--;-/-;A;-;E--9BFF-
@M03896:38:000000000-B4D98:1:1112:26979:16997 1:N:0:169
TACGGAGGGTGCAAGCGTTAATCGGAATTACTGGGCGTAAAGCGCACGCAGGCGGTTTGTTAAGTCAGATGTGAAATCCCCGGGCTCAACCTGGGAACTGCATCTGATACTGGCAAGCTTGAGTCTCGTAGAGGGGGGTAGAATTCCAGGTGTAGCGGTGAAATGCGTAGAGATCTGGAGGAATACCGGTGGCGAAGGCGGCCCCCTGGACGAAGACTGACGCTCAGGTGCGAAAGCGTGGGGATCAAACA
+
AAAAA?ADDAAAB1B0A0EA03EFEE0FGG1D2BB/AEEEHHGGG?EC?EEGG>EE?EEGGGFF222F1FFFFGHGB>BF///E>EHGHGEHF0F0BCGGGHGHGFFGHH?FGG01<GHHHGGHHGHB?CEF1FECG@-9AFFFFFE/FFBFFBFF@@A@EFFFFF9;A@F/FFFFBFF--BFB9FFF9@-A;;@@@FE@@?-@@@@-EFF-9-;A;;FFFFBBBB/F9/;@A@@FEB--9=@A-;9FFF-
@M03896:38:000000000-B4D98:1:1112:26988:17013 1:N:0:169
TACGGAGGGTGCAAGCGTTAATCGGAATTACTGGGCGTAAAGCGCACGCAGGCGGTTTGTTAAGTCAGATGTGAAATCCCCGGGCTCAACCTGGGAACTGCATCTGATACTGGCAAGCTTGAGTCTCGTAGAGGGGGGTAGAATTCCAGGTGTAGCGGTGAAATGCGTAGAGATCTGGAGGCATACCGGTGGCGAAGGCGGCCCCCTGGACGAAGACTGACGCTCAGGTGCGAAAGCGTGGGGAGCAAACA
+
>>A1A1>@11>AGFGA00AAAGHF0EFFHHBB21/B/AAEAGGGGGGGGGGEE/>EEFCGFG2BFGHHHHFB1GFGGHHFFEEEEEHHHHHFH0FFHGGHGHHHHFDFGF?2FHGBFHHG<F1FGHD0/<FEFGC@-99AAFFFFFFBFF//;;BF@=;@EFFFBFA99@AFFBBBBB:9B-9BFFFB?9;AA-@@@?A>;@@@;@@EFFA>9@-9;BB//ABFF?FBFF9;-;??FAAA;=?E?BFFFF?
@M03896:38:000000000-B4D98:1:1112:26030:17329 1:N:0:169
TTAGATACCCCGGTAGTCCGGCTGACTGACTTGAGTACGATCTCGTATGCCGTCTTCTGCTTGAAAAAACAAAGACATGAATGAACCCATGCTCCATAGGTCATGCGCAGTCACACACCAGGTCGCATGACCTGACAGGTGGGTGCGCGCAATGTCTTTCACACACACTATATCCGATTTGACTACGAAAGGTACCGCGAGACATCTTATGTTGTGGCTGTACTGATCTGACAAATTTTGTTGTTTATTTA
+
BBBBBFBFFB>AEGE2AF5AAEEGBBBGBGGHD3BAFDEAF2BDGEAGFAFEEEGFBFFDDD31BB5?>111133233333443331>13333333B433443443/////33333//</0/22/////@22220011/11//?<.<-----.00000000;0/....//00000.....00;00/......0000.---9-../9/////;//......;/////////////./////:...9./////
@M03896:38:000000000-B4D98:1:1112:6727:17962 1:N:0:169
TACGTAGGTGGCGAGCGTTATCCGGATTTATTGGGCGTAAAGCGTCCGCAGCCGGTTTATTAAGTCTAGAATTAAAGCCTGGAGCTCAACTCCAGTTCGTTTTAGAAACTGATAGACTCGAGTGTGGTAGAGGCAAACGGAATTTCTAGTGTAGCGGTAGAATGCGTAGATATTAGAAGGAACACCAGTGGCGAAGGCGGTTTGCTAGGCCACCACTGACGGTCATGGACGAAAGCGTGGGGAGCAAATAG
+
ABAAAFFBFFAFGE?A22AAGGGEEEGGHFDD5BFBAAEEHHHGFEE?E?EFHEFGGGHHHHHGHHDD4FGHHHGFGGHBGEBFHHHGHGHHHFFFHFEFHGFHBFFHHHFG3D3BFBH/CCDGFHFFHFFFHC/<???/?<FFHHGHGDFFGFG<<<AEFHFG=.<:;CGCGFHCFCGFH:CCGDAAFGFECAAFD;-9@>?DFFF9AB/AEFFFF/FFD-9DDBFFFB-@@D9FDDDDACEBDEFF///
@M03896:38:000000000-B4D98:1:1112:6727:17980 1:N:0:169
TACGTAGGTGGCGAGCGTTATCCGGATTTATTGGGCGTAAAGCGTCCGCAGCCGGTTTATTAAGTCTAGAATTAAAGCCTGGAGCTCAACTCCAGTTCGTTTTAGAAACTGATAGACTCGAGTGTGGTAGAGGCAAACGGAATTTCTAGTGTAGCGGTAGAATGCGTAGATATTAGAAGGAACACCAGTGGCGAAGGCGGTTTGCTAGGCCACCACTGACGGTCATGGACGAAAGCGTGGGGAGCAAATAG
+
ABAAAFFBFFBFGGE2A2EEFGGEGFGGHFDD5BA2AEEEHHHGGGGFECGGHGGGGGHHHHHGGHFFFFGHHHGGHFGBFFGHHHHEGFHHHEFGHBFFHFGH3BDGHHDH3F?BFFHCGEDGGHECHHHHHFEGHCDEGCFHHHFGGFFDGDF@<<<CHGHH=.<:AEHHGHHHHFHFGFFFFEEFGGGEAF?FDEFDDFFFFFFFFFF.EFEEFFFFFADDDFB;BFAFFF?FD;DFFFEFFEFBBFF
@M03896:38:000000000-B4D98:1:1112:19038:19959 1:N:0:169
TTAGATACCCGGTAGTCCGGCTGACTGACTTGAGTACGATCTCGTATGCCGTCTTCTGCTTGAAAAAAAAAAACATATGATCGAATCCACTATGGTACTGAAGTATTCTTGCTCAGGTACACATGAGAAAGCAGATGTTCACTTACACTCCTAACGACATTATCAGACAGATCTCGTGTATCTGTAATGTTACTTAACATGCTGGTGATCTAATTCATATTGCGTCCAAACTGGTAATTCGTCAACTATTG
+
ABAAAFBFFCABGFAAE5AAAE?CABB3BFG3BC5AGEFF2GGFFEGFHAEEGHG5FGBGGHAB5B10>>>//1/33?4444/?33/33343?4344444422B33333?3333322>22222222<222221?011?1111111111?001110..--.00=0000<///0/0<.:../0000000;00:000000000/0;0///0009000000000000..--.00.9//://///./...//////
@M03896:38:000000000-B4D98:1:1112:22957:22385 1:N:0:169
TACGGAGGGTGCGAGCGTTAATCGGAATAACTGGGCGTAAAGGGCACGCAGGCGGTTATTTAAGTGAGGTGTGAAAGCCCCGGGCTTAACCTGGGAATAGCATTTCAGACTGGGTAACTAGAGTACTTTAGGGAGGGGTAGAATTCCACGTGTAGCGGTGAAATGCGTAGAGATGTGGAGGAATACCGAAGGCGAAGGCAGCCCCTTGGGACTGTACTGACGCTCATGTGCGAAAGCGTGGGGAGCAAACA
+
>AA?33A2DAAAGAAAAAEAFGHF?BCFF53DD3BAEEEFHHCGFAECE>E0EEFGG1GGH44BBBEGFHHBDDFGGFHHGEFFE@HFDBFBFAF0<F2FGHHHH?>DGG?FHEFFGFG1FBF??FDGHDDHHBD?CGGF.00=D=<=CDEHCCGFD?DG?0;C09::CCAFFFB;CB0.9DFFFGGB.-;.;@@B-AA??.;AAEF./A..F99B:BFBFFF?D.FFFFFFF-;A/A.9-9-.-;;BBF.
@M03896:38:000000000-B4D98:1:1112:22979:22392 1:N:0:169
TACGGAGGGTGCGAGCGTTAATCGGAATAACTGGGCGTAAAGGGCACGCAGGCGGTTATTTAAGTGAGGTGTGAAAGCCCCGGGCTTAACCTGGGAATAGCATTTCAGACTGGGTAACTAGAGTACTTTAGGGAGGGGTAGAATTCCACGTGTAGCGGTGAAATGCGTAGAGATGTGGAGGAATACCGAAGGCGAAGGCAGCCCCTTGGGAATGTACTGACGCTCATGTGCGAAAGCGTGGGGAGCAAACA
+
ABAAA3ADBAABGEA2A2EAAGFFFBFFHCBDBBBAEEEEGHHGGEEFFEE?EFGEF?GHHBFGGHEGFFHGGGHGFGHHGGGGEFHFGHHHHHGHHHHHGHHHHGFHHH??GFFHGFHFFDFFGGHHH<FHHFE@DGAEGEHHHGFFHGHHHHHHGG:AEFFFFGC;A?;CFFFFGGEFGGGGGGGFA;=FEDDFFFFFAAFFFFFFFFFFF0BFBFFBFDFFFFFFF00;ADFAFFDFFFFEDDFFFF?
@M03896:38:000000000-B4D98:1:1112:22991:22408 1:N:0:169
TACGGAGGGTGCGAGCGTTAATCGTAATAACTGGGCGTAAAGGGCACGCAGGCGGTTATTTAAGTGAGGTGTGAAAGCCCCGGGCTTAACCTGGGAATAGCATTTCAGACTGGGTAACTAGAGTACTTTAGGGAGGGGGAGCATTCCACGTGTAGCGGTGACATGCGTAGAGATGTGGAGGAATACCGAAGGCGACGGCAGCCCCTTGGGACTGTACTGACGCTCCTGTGCGAAAGCGTGGGGAGCAAACA
+
>AA111>1DAAAAAAA00AAABGF0ABB22111BAB/AAB/2GCAAE/EA>/EEEGE?BGF2BE2B2B>>/1/121BFHGFE//>/GCDFDF0</G10<?DDGHGGBF2???FGFGHFH<111?@FGGFD>1F0>->---;.;GCGF;CCH.:;0;--;-909;CB.9.-.00;9009BEBFFF/BF--;--:9;-;-;--;;;BFF-9---;-B9;B/9;--;--:;;;9;---;99---9@--9-/9A-
@M03896:38:000000000-B4D98:1:1112:17836:26461 1:N:0:169
TACGTAGGTCCCGAGCGTTGTCCGGATTTATTGGGCGTAAAGCGAGCGCAGGCGGTTTGATAAGTCTGAAGTTAAAGGCTGTGGCTCAACCATAGTTCGCTTTGGAAACTGTCAAACTTGAGTGCAGAAGGGGAGAGTGGAATTCCATGTGTAGCGGTGAAATGCGTAGATATATGGAGGAACACCGGTGGCGAAAGCGGCTCTCTGGTCTGTAACTGACGCTGAGGCTCGAAAGCGGGGGGAGCGAACAG
+
ABAAAFFCFFFFGGAA22EAEFGGGFGGHFDF5BBBEEEFHHHGGGGGGEGFGGGGGGGHFFGHGHGFHGHGHHGGGFHFHHHGHHHHHGHGHHHHHDFGGHGHHGHHHH<GHHD@GHHHFGFHFGFFHHHFFGDDEFHGHFDGHHFGHFFFF0DAA<:EC<CG<:::@CFFHHFBFGGGEFFFGGGDAFGFFGFFFFFFCFFFFFFFFF;9FF;BFFFFAADDFFFFFFCAFD.BA-@DAFACFF>=-@B
@M03896:38:000000000-B4D98:1:1113:14880:3489 1:N:0:169
TACGGAGGGTGCAAGCGTTAATCGGAATTACTGGGCGTAAAGCGCACGCAGGCGGTTTGTTAAGTCAGATGTGAAATCCCCGGGCTCAACCTGGGAACTGCATCTGATACTGGCAAGCTTGAGTCTCGTAGAGGGGGGTAGAATTCCAGGTGTAGCGGTGAAATGCGTAGAGATCTGGAGGAATACCGGTGGCGAAGGCGGCCCCCTGGACGAAGACTGACGCTCAGGTGCGAAAGCGTGGGGAGCAAACA
+
AABAABBBBAAAFGGEE?EFCGGFEEFGHGDB5BCAAAEEFFHGG0ECFCEEEGGEGGGHHHHHBG4FHHHFGHHHHHHHGGGGGGHGGHHHHHEGHGFGHHHHHHHHHHDHHHHFFHHHGCGGHHFGFEFFHGFFGADFEFFFFFFFFF/FB;/9;;:@EFFFFFAAACEFFFFFFFFFDFFFFFFFD@DDFFFFFFFCFFFFFFCEEFFB-@DFFFFFFDDFF./BBFFADBFFFFFDCFFFDFEFFF?
@M03896:38:000000000-B4D98:1:1113:24172:4665 1:N:0:169
AACGTAGGTCACAAGCGTTGTCCGGAATTACTGGGTGTAAAGGGAGCGCAGGCGGTAAGACAAGTTGGAAGTGAAATCCATGGGCTCAACCCATGAACTGCTTTCAAAACTGTTTTTCTTGAGTAGTGCAGAGGTAGGCGGAATTCCCGGTGTAGCGGTGGAATGCGTAGATATCGGGAGGAACACCAGTGGCGAAGGCGGCCTACTGGGCACCAACTGACGCTGAGGCTCGAAAGTGTGGGGAGCAAACA
+
BBB@AFFCFFFCFFGG??EEFGGEGGGGHE55B3B3AABEDGHGGEEGEFGFGGGG?1B@BGFHGHBBBFGBFHHGHHH3FHHHHHHEHHHGGBFFFBBEFD3FGGHFHFFEFBBCFGHHFGGFHHDFGHHHHAGCHEH?AAC.<GHHDCCD<<<=--<<CCGCGHG.ADAGCCGGCABFGDFFGGGEFCBBA?==@DEBFFADFFBBFEEFDEFE?//FFADFD...9:AD@BA.///;::-.;.AFF..
@M03896:38:000000000-B4D98:1:1113:24154:4681 1:N:0:169
AACGTAGGTCACAAGCGTTGTCCGGAATTACTGGGTGTAACGGGAGCGCAGGCGGTCCGACAAGTTGGAAGTGAAATCCCTGGGCTCAACCCATGAACTGCTTTCAAAACTGTTTTTCTTGAGTAGTGCAGAGGTAGGCGGAATTCCCGGTGTAGCGGTGGAATGCGTAGATATCGGGAGGAACACCAGTGGCGAAGGCGGCCTACTGGGCACCAACTGACGCTGAGGCTCGCAAGTGTGGGTAGCAAACA
+
>AA3>B43BD4BBDF4AAEAFGGA2EEFGH5D5323BAFE5BAEGEE0EEEAEEGG//>EEE?GBFBBGFGGHHFBFHH3GFHEFFGHHHHG/3FDFB22FHFHHGFG?GGF?@2FFFGG2@<@FGGFHHHFH/FF?/<>-A-<GGHH<-<-;;;<-;.;.:GGGF99A?.0;FFG?D-@G./CBFDA.B/:A-@D;.A9--;ABF///:A9.AAEDFBBBADD.9..9;9;-9A-/;BFFF././/;FF.
@M03896:38:000000000-B4D98:1:1113:24177:4681 1:N:0:169
AACGTAGGTCACAAGCGTTGTCCGGAATTACTGGGTGTAAAGGGAGCGCAGGCGGTACGACAAGTTGGAAGTGAAATCCCTGGGCTCAACCCATGAACTGCTTTCAAAACTGTTTTTCTTGAGTAGTGCAGAGGTAGGCGGAATTCCCGGTGTAGCGGTGGAATGCGTAGATATCGGGAGGAACACCAGTGGCGAAGGCGGCCTACTGGGCACCAACTGACGCTGAGGCTCGAAAGTGTGGGTAGCAAACA
+
BCBAAFFCFFFBAFGE?2E?FGHEFFGFHHBDBBB3EEFHDGGGHFECEEGEGGGG11BFEFEHGHFBGFGGGGFFHHHBGHHEGHHHHHHGGHHHFDGFHGHHHHHHHGBDDFGHGGHHDDGGHHHGGHHGGGHFGAGDDGGGGHGG<E@AC<=DA;;EEEHHHGC;ADFGGFFEFADBFDGGGGGECFGFEDFFFFEB-=BFFFFFFEFFFFFFFFFFFBDD.9AAEA:;:BA.;;:B:DABABFF0FF
@M03896:38:000000000-B4D98:1:1113:24165:4696 1:N:0:169
AACGTAGGTCACAAGCGTTGTCCGGAATTACTGGGTGTAAAGGGAGCGCAGGCGGTACGACAAGTTGGAAGTGAAATCCCTGGGCTCAACCCATGAACTGCTTTCAAAACTGTTTTTCTTGAGTAGTGCAGAGGTAGGCGGAATTCCCGGTGTAGCGGTGGAATGCGTAGATATCGGGAGGAACACCAGTGGCGAAGGCGGCCTACTGGGCACCAACTGACGCTGAGGCCCGAAAGTTTGGGTAGCAAACA
+
>AA3>CBADBCCFFFF2AAAAFGEAEAFHGA55B2AAEGGGBGAGEE0EEEAE0>EE1>FEEGGG4B3BBB@@BEBDGH3@EEE?BFFGHHGEFHFFDFFD4F4FGH3GHHGBFF2?BB>@22@FFDGHHGFEFC?1<<<>@@CGHGG<<<A<<==<-;;;:CCC;;;:-AFGGGEAD???AFFFGGE.;9F99;B;9;9-9;ABF99;;AFDFFAF/BFF.AA.A9.9.9-;9@.;/;9.99/.9;B/A9
@M03896:38:000000000-B4D98:1:1113:23311:5160 1:N:0:169
TACGGAGGGTGCAAGCGTTAATCGGAATTACTGGGCGTAAAGCGCACGCAGGCGGTTTGTTAAGTCAGATGTGAAATCCCGGGCTCAACCTGGCAACCGCATCTGATACTGGCAAGCTTGAGTCTCGTTGAGGGGGGTAGAATTCCCGGTGTAGCGGTGAAATGCGTAGAGATCTGGAGGAATACCCGTGGCGAATGCGGCCCCCTGGACGAAGCCTGACCCTCAGACGCGAAAGCGTGGGGAGCAAACCG
+
1>AAA1AD11AA1BGA00AA03DAEFFFHGAF2AABAAAECF1EEAAEEEA>E?@/>/B0BG2FB@FF12BB12BGHDFFA/>?</<B0G0GE00<<0>//?/112>?112?/??//<?C01?<?G<F.0.<0.>--9--/;FBFF/;@@@9999-;9--;B//;-999AF/99/BBF-A--;/BF/;;-9=--9-;F---9;@9---BA-9-9-;;9-F/9/9;///;@---9-9:9A@?----;BBF--
@M03896:38:000000000-B4D98:1:1113:24773:6128 1:N:0:169
TACGGAGGGTGCAAGCGTTAATCGGAATTACTGGGCGTAAAGCGCACGCAGGCGGTTTGTTAAGTCAGATGTGAAATCCCCGGGCTCAACCTGGGAACTGCATCTGATACTGGCAAGCTTGAGTCTCGTAGAGGGGGGTAGAATTCCAGGTGTAGCGGTGAAATGCGTAGAGATCTGGAGGAATACCGGTGGCGAAGGCGGCCCCCTGGACGAAGACTGACGCTCAGGTGCGAAAGCGTGGGGAGCAAACA
+
ABBAAABBBAAAGBGF?2EEAGGFEEFFHGBD5BBBAAAEBGHGG?EFGFEEFGGEGGGHHHHHHHFHHHGGHGHFHHHHGGGGGGHHGHHHHHFBF/BBGHHHHHEHHHFFGHHC/GHHFFFGHHGHFEFGGHDACF=9;;;BFFFFFF/B;;;;;;;BFFFFFFDADFFFEFFFFFFFFDFFFFFFFFFFFDFFFFEFCFFFFFFFFFFFDCFFFFFFFFDFFFFFFFBDAA@DFFFFFFFFFFFFFF.
@M03896:38:000000000-B4D98:1:1113:13198:10241 1:N:0:169
TACGGAGGGTGCAAGCGTTAATCGGAATTACTGGGCGTAAAGCGCACGCAGGCGGTTTGTTAAGTCAGATGTGAAATCCCCGGGCTCAACCTGGGAACTGCATCTGATACTGGCAAGCTTGAGTCTCGTAGAGGGGGGTAGAATTCCAGGTGTAGCGGTGAAATGCGTAGAGATCTGGAGGAATACCGGTGGCGAAGGTGGCCCCCTGGACGAAGACTGACGCTCAGGTGCGAAAGCGTGGGGAGCAAACA
+
>>>33AABBABAF5GA22EE2FGBAAFFHGDDBAABAAAB1FFFGGC?EEEEEEGEEGEHHHGHHHFDBHHGGGFFGHHHFEGEEGHHBGHHGHGFGGHGGHFGGGBHFGGGHH0<FFFG?<FGHHGFFDFFHHGCCBBDA/BBFFFFFBBFB99:@-;;EFFFFB;;;>.;/BFFFB9FDFFFBFFD=-;A;BB;BF9F.FFFBB@EEFF--@DFFF//FDDDFFEB99;;.999/;..;BBE9AAF/A.
@M03896:38:000000000-B4D98:1:1113:13178:10251 1:N:0:169
TACGGAGGGTGCAAGCGTTAATCGGAATTACTGGGCGTAAAGCGCACGCAGGCGGTTTGTTAAGTCAGATGTGAAATCCCCGGGCTCAACCTGGGAACTGCATCTGATACTGGCAAGCTTGAGTCTCGTAGAGGGGGGTAGAATTCCAGGTGTAGCGGTGAAATGCGTAGAGATCTGGAGGAATACCGGTGGCGAAGGTGGCCCCCTGGACGAAGACTGACGCTCAGGTGCGAAAGCGTGGGGAGCAAACA
+
ABAAAABBBAAA4FGC2EEFFGGBEEFEHEDFB3BAAAEFGHHGG?A?ECEEFGG@EGGHHHGHFH4BGHGFGHHHHHHHGGGGGGHGGHHHHHGCFGGGHHHGHHHHHHGFHHHFFHHHGGCGHHGFFEGGHHGFGFFDEFFFFFFFFFFFF;;;@;;;EFFFFFA;AFFFFFFFFFFFFFFFFFFFFBFFFFFFFFFFFFFFFFDFFFFFAFFFFFFFFFFFFFFFFFFDDDFFFFFFFFFFFFFFFF?
@M03896:38:000000000-B4D98:1:1113:13187:10268 1:N:0:169
TACGGAGGGTGCAAGCGTTAATCGGAATTACTGGGCGTAAAGCGCACGCAGGCGGTTTGTTAAGTCAGATGTGAAATCCCCGGGCTCAACCTGGGAACTGCATCTGATACTGGCAAGCTTGAGTCTCGTAGAGGGGGGTAGAATTCCAGGTGTAGCGGTGAAATGCGTAGAGATCTGGAGGAATACCGGTGGCGAAGGTGGCCCCCTGGACGAAGACTGACGCTCAGGTGCGAAAGCGTGGGGAGCAAACA
+
AAA?A?ABDAAAFFF42AFF2FGBAEGGHHFFBAAAAAEEGHHGGGECGEEEGGG@EGGHHFHHGHFGHHGHHFHHHHHHGGGEEGHFFGHGHHGAGGGGHHEGFGFGGHGGHHHCEGGGGFFHHHHHFEGEHHGGGFFFEFFFFFFFFFBFB9;;@@;@AFFFFFD;AFFFFFFFFB;FDDFFFFFFB9@DADFFFFFF?FFFFFDFFFFF@=9;BFF;FDF?DDFBFFFF?@>9FDFDFFFEFFFF/A.
@M03896:38:000000000-B4D98:1:1113:15405:13366 1:N:0:169
TACGTAGGTCCCGAGCGTTGTCCGGATTTATTGGGCGTAAAGCGAGCGCAGGCGGTTTGATAAGTCTGAAGTTAAAGGCTGTGGCTCAACCATAGTTCGCTTTGGAAACTGTCAAACTTGAGTGCAGAAGGGGAGAGTGGAATTCCATGTGTAGCGGTGAAATGCGTAGATATATGGAGGAACACCGGTGGCGAAAGCGGCTCTCTGGTCTGTAACTGACGCTGAGGCTCGAAAGCGTGGGGAGCGAACAG
+
ABAAAFFBFFFFGGGE??EECGHFEAEFHBGG5BABAAAEBGHGGGECFEEEGGGGEEGHGGHHHHFFGGHHHHGHHFHHHHHHHHHHHHHGHGHHH2FCFHGHGHHHHH2HGHHFFGGFFGDFGHFFGHHGGG@FDFFFHFGHHHHHH0<<==D=A<;CGHHHC.;;AEFHHEGGGFFDGGFFGGGDDGGCDDDFDFFDDFFFFFFBFF;BFFBFFBFFD?DDFFFFFFABFD9BD;DFFFFFFFFFFFF
@M03896:38:000000000-B4D98:1:1113:26021:14324 1:N:0:169
TACGTAGGGTGCGAGCGTTGTCCGGAATTACTGGGCGTAAAGAGCTCGTAGGTGGTTTGTCGCGTCGTCTGTGAAATTCCGGGGCTTAACTCCGGGCGTGCAGGCGATACGGGCTGACTTGAGTGCTGTAGGGGAGACTGGAATTCCTGGTGTAGCGGTGAAATGCTCAGATATCAGGAGGAACACCGATGTCGAAGGCAGGTCTCTGGGCAGTAACTGACGCTGAGGAGCGAAACCATGGGGAACAAAAA
+
>AA3>B>>ACA>2A2A2AA2FFGEAEGGH555A3AAAAEEFFHBB3FAEEA15A?>?B>FD?B/>>/E?1?BFF44EFHHF//<>@GG?DFGF///>/><CE1?<A@A<@.<-<@.<C00<D0=<D0DDG0C.A.@?CGB=;FBFFGB9//;;;0;99;=AB0FBF0;B/9BFFFB//9A.:B?FFF--99.;.99AA;.A-.;BB9;BB9FD/BB99//;.;D.;.:;;;-999-999/:...9..;9.9
@M03896:38:000000000-B4D98:1:1113:26036:14340 1:N:0:169
TACGTAGGGTGCGAGCGTTGTCCGGAATTACTGGGCGTAAAGAGCTCGTAGGTGGTTTGTCGCGTCGTCTGTGAAATTCCGGGGCTTAACTCCGGGCGTGCAGGCGATACGGGCTGACTTGAGTGCTGTAGGGGAGACTGGAATTCCTGGTGTAGCGGTGAAATGCGCAGATATCAGGAGGAACACCGATGGCGAAGGCAGGTCTCTGGGCAGTAACTGACGCTGAGGAGCGAAAGCATGGGTAGCGAACA
+
ABAAAFFBBFBAEEEA?AE?FGHFEEGGHGDBBBAAAAAEAGHHHDGGEGGGFGGAFGFHGFFEEE/EFCFGGGHFFHHHHGGEEEHHFFGHHCBDFCCDGHHHGGCDFGECDGG.CCGGGDCGHHDD=GHHGGDGGCGF;CFGGGGFFG0FC:;;A;;AEGGGFF;ECFFFFFFFFFFFFFFFFFFADFFFFFFFFDEF?@AFFFFFFFEFDBFFFFFFFFDFBDFEFDEFFFFDFFFFFFFFEF;@FB@
@M03896:38:000000000-B4D98:1:1113:3525:16287 1:N:0:169
TACGGGGGATGCGAGCGTTATCCGGATTTATTGGGTTTAAAGGGTGCGTAGGCGGCAAGGTAAGTCAGCGGTGAAAGACCAGGGCTCAACTCTGGAAGTGCCGTTGATACTGTCTGGCTAGAATGATTCCGCCGTGGGAGGAATGAGTAGTGTAGCGGTGAAATGCATAGATATTACTCAGAACACCGATTGCGAAGGCATCTCACGAGGGGTTCATTGACGCTGAGGCACGAAAGCGTGGGGATCGAACA
+
AAAABBCBBCAFGEGEA2EEEFHFEEGGHCGF5AC1BEFFFGFGFEEEEFEDGGGE/>?FBGFFBB4FCEE?EFG4FFGGHGEFGHH2=CGHHFFGC2?>FHFDGD/GFGF1>111<<>DGGFHFFGHHGGFGF?@@CEGGDFHFFHFGC0B;;;;;:;:AFFG0B0;FFFFFE=FFFGFGFFFFFFADFF?FFFACDE?B/:FFFEDFD-9A9ABFFBFFDFFFDFAEE9ADDDDFFFFCACE;::DFF=
@M03896:38:000000000-B4D98:1:1113:3538:16300 1:N:0:169
TACGGGGGATGCGAGCGTTATCCGGATTTATTGGGTTTAAAGGGTGCGTAGGCGGCAAGGTAAGTCAGCGGTGAAAGACCAGGGCTCAACTCTGGAAGTGCCGTTGATACTGTCTGGCTAGAATGATTCCGCCGTGGGAGGAATGAGTAGTGTAGCGGTGAAATGCATAGATATTACTCAGAACACCGATTGCGAAGGCATCTCACGAGGGGTTCATTGACGCTGAGGCACGAAAGCGTGGGGATCGAACA
+
>AAAAADBBBAFGEFAE2EAGGHGEEGGHGBF5BC1BEGFFGFGF?EEFGGGHGG@/>?E3FGFBB4BCEE?EFFBBCGHFHFFGGHBCCFHHFFF<2??FGCDGD/FGH?1>1=1<<FFFFHHFFGGGFCDGC??@DEFGDFGFGHFGC09;;;;A;=@AFFFB00;FFFFFB;CBFGFFFFFFFF>CDFAFFFACFFEFBBFFFEDFF;BFFA/BFBBFDDFDDFEEEADDBDDFDDDAACF9;ADBFB
@M03896:38:000000000-B4D98:1:1113:15592:16664 1:N:0:169
TACGTAGGTGGCGAGCGTTATCCGGATTTATTGGGCGTAAAGCGTCCGCAGCCGGTTTATTAAGTCTAGAATTAAAGCCTGGAGCTCAACTCCAGTTCGTTTTAGAAACTGATAGACTCGAGTGTGGTAGAGGCAAACGGAATTTCTAGTGTAGCGGTAGAATGCGTAGATATTAGAAGGAACACCAGTGGCGAAGGCGGTTTGCTAGGCCACCACTGACGGTCATGGACGAAAGCGTGGGGAGCAAATAG
+
AAAAAFFBFFBCE?FE?2EEGGHFEEEGHCFG5BABAAAFFGHGGGGCEEGGHGEEGEHHHHHHGHBF4BBGHEGHHHHHHHFFHHHGGHHHHFGHH4FEHGFGE?FHHHDGEG3FGFHFGD<C@GDBGHGHHCCGFFA?CFCGHGHGG11<>1><<<<EFHHHD.<;AAGFGGHFGFFGFFCCFC?CFGGAA?9B9C?@CFAABFFF;FFEEFFEFFFFA-;A?FB/FF;@;AABDADFFFFFF?;BFFB
@M03896:38:000000000-B4D98:1:1113:24095:21889 1:N:0:169
TACGGAGGGTGCAAGCGTTAATCGGAATTACTGGGCGTAAAGCGCACGCAGGCGGTTTGTTAAGTCAGATGTGAAATCCCCGGGCTCAACCTGGGAACTGCATCTGATACTGGCAAGCTTGAGTCTCGTAGAGGGGGGTGGAATTCCAGGTGTAGCGGTGAAATGCGTAGAGATCTGGAGGAATACCGGTGGCGAAGGCGGCCCCCTGGACGAAGACTGACGCTCAGGTGCGAAAGCGTGGGGAGCAAACA
+
ACABABABBAAAFDGA22EAAFGFBABFHHDB5ABAAAAEAFHGGCECFC?EEEG?EFEHGGGGGHEGFHHGHFHGHHHHFGEEEGHHHHHHHHGHGAFFGHGHHHHHHHFDCGHGEHHHGGFGHHHHFGFGHHDDCAACDFFFFFFFFE/;B9;;@;;CFFFFFFAADFFF/:FFFFFFFFFFFFFDDCFFA@C=-AECDFBFFFCEEFFFF@FFFFFFFFDFFFFFFFFFAAFFFFFFF;DFFDFFFF?
@M03896:38:000000000-B4D98:1:1113:24112:21894 1:N:0:169
TACGGAGGGTGCAAGCGTTAATCGGAATTACTGGGCGTAAAGCGCACGCAGGCGGTTTGTTAAGTCAGATGTGAAATCCCCGGGCTCAACCTGGGAACTGCATCTGATACTGGCAAGCTTGAGTCTCGTAGAGGGGGGTGGAATTCCAGGTGTAGCGGTGAAATGCGTAGAGATCTGGAGGAATACCGGTGGCGAAGGCGGCCCCCTGGACCAAGACTGACGCTCAGGTGCGAAAGCGTGGGGAGCAAACA
+
AAAA>>ADBAAACAGA22EEAFGBEABFGFDDBBBAAAAEBGHGGGECEEGFGGG?EF1BFFGHHH4B@@GGGHHHHHHHGGEGFGHHGHHHFHEFH/FFFHGGHHGHGH?GGHHHGHHHGG1FHHHH/DGEHHGGGFFAFFFFFFFF/F/BB;;B;9;-EFFFFFAAAD?FBB9FFFFFFFFFFFFFDFFBABD-D?E;-@DCFF=AAF..:AF..9F/BAAAA.9///;;;=;.B.9ABFF.-.AF/F.
@M03896:38:000000000-B4D98:1:1113:17078:25420 1:N:0:169
TACGTAGGGTGCGAGCGTTGTCCGGAATTACTGGGCGTAAAGAGCTCGTAGGTGGTTTGTCGCGTCGTCTGTGAAATTCCGGGGCTTAACTCCGGGCGTGCAGGCGATACGGGCTGACTTGAGTGCTGTAGGGGAGACTGGAATTCCTGGTGTAGCGGTGAAATGCGCAGATATCAGGAGGAACACCGATGGCGAAGGCAGGTCTCTGGGTAGTAACTGACGCTGAGGAGCGAAAGCATGGGTAGCGAACA
+
ABB@AFFBAFA>E?EA2AE?FGHEEGGGHGBBBBAAAAEEGFHHHFHGEEGFDFFAFHGHGEFEEE/EFFEGHFE?DFFHHEFCECGHFFFGH?@CF@BCGHHHFG/AEG.AGGG.CFFDGGB<DGFFDHHHEG:CDEHF;CFGGFFEFF/B;99;B;=AEFGFBF;EDFFFFFFFFFFFDFFFFFFA=@DDBFCAAFFFFAABFFBB/99;A9BBBBFFFBFFFFFEF?ECDACFFFFFFFB9;B@C9B>
@M03896:38:000000000-B4D98:1:1113:17100:25426 1:N:0:169
TACGTAGGGTGCGAGCGTTGTCCGGAATTACTGGGCGTAAAGAGCTCGTAGGTGGTTTGTCGCGTCGTCTGTGAAATTCCGGGGCTTAACTCCGGGCGTGCAGGCGATACGGGCTGACTTGAGTGCTGTAGGGGAGACTGGAATTCCTGGTGTAGCGGTGAAATGCGCAGATATCAGGAGGAACACCGATGGCGAAGGCAGGTCTCTGGGCAGTAACTGACGCTGAGGAGCGAAAGCATGGGTAGCGAACA
+
AAAAAFFABFBAEEGA22E?FGHEEFGGHHD55BBAAAAEFGHHHEGCEFGEDFGEFHGHGEF@>F/>FCEFFFHHHHHHHEC?>EGHGFBGH?CCCCBCGHGGDCCFFG..ACFDHFHDDDCDGHFHGHHHGGC?DEFF;CFGGGGFFF/C;;9;-;;;EGGGGF;EBFFFEFFFFBFFFDFFFFFB=FFF;;BDFFEF?DABBFFBBFAF.:BFFFFFFFFFDDFEBDEBFDCDFFFFFFFF;B9@>B9
@M03896:38:000000000-B4D98:1:1114:19312:4850 1:N:0:169
AACGTAGGTCACAAGCGTTGTCCGGAATTACTGGGTGTAAAGGGAGCGCAGGCGGGAAGACAAGTTGGAAGTGAAATCCATGGGCTCAACCCATGAACTGCTTTCAAAACTGTTTTTCTTGAGTAGTGCAGAGGTAGGCGGAATTCCCGGTGTAGCGGTGGAATGCGTAGATATCGGGAGGAACACCAGTGGCGAAGGCGGCCTACTGAGCACCAACTGACGCTGAGGCTCGAAAGTGGGGGTAGCAAACA
+
BCBBBFFCFFFBD4FAA2E2ABDBA2FGHHHHHHHHEEHGGHHGHGEEGFGGDCEGEEEGFBBBBF4BFFHGHHF?FGHEGHHGHHHFGHHEFHCFBFGHGHHHHHFDDF?2DDD@FGHHF2@D@GHHHHHFGGFBGEGC@@AEHHGGDECFC<CCEE;EGEGGGGECABEGGFGGGFFGGGGFFFF?FFFFEDFFFFFBFF@DFFFF0;;;AFFFFFFBFFDF?.;EEEA=9BDDB009;D9.9:;FFF.
@M03896:38:000000000-B4D98:1:1114:19317:4870 1:N:0:169
AACGTAGGTCACAAGCGTTGTCCGGAATTACTGGGTGTAAAGGGAGCGCAGGCGGGAAGACAAGTTGGAAGTGAAATCCATGGGCTCAACCCATGAACTGCTTTCAAAACTGTTTTTCTTGAGTAGTGCAGAGGTAGGCGGAATTCCCGGTGTAGCGGTGGAATGCGTAGATATCGGGAGGAACACCAGTGGCGAAGGCGGCCTACTGAGCACCAACTGACGCTTAGGCTCGAAAGGTTGGGTAGCAAACA
+
BBBAAFF?DB44B4G422A2ABDAA2AFHDGEF3FFFEEF5GBEFDE0EEGCE?>/>EEHFF1B@B4BB3FB3F4FGHHHHFHEFFGHGFHGEGG1?FHDGHHHHHFFHH1??@@@FHHD1@1@<FGHFDFFA<FGD/>A-<A.CFHHF-<-;::;--.-;CBFBB:ED?G;;FFA?-@A-.9A.FFE.//;9-;9-9;;9?@;/.///;99.;.;D////.;;.9//;/;-9B99.//.;;99E/B9/.:
@M03896:38:000000000-B4D98:1:1114:19126:5888 1:N:0:169
TACGTAGGTGGCGAGCGTTATCCGGATTTATTGGGCGTAAAGCGTCCGCAGCCGGTTTATTAAGTCTAGAATTAAAGCCTGGAGCTCAACTCCAGTTCGTTTTAGAAACTGATAGACTCGAGTGTGGTAGAGGCAAACGGAATTTCTAGTGTAGCGGTAGAATGCGTAGATATTAGAAGGAACACCAGTGGCGAAGGCGGTTTGCTAGACCACCACTGACGGTCATGGACGAAAGCGTGGGGAGCAAATAG
+
ACAABFFCFFAFG2F2A2E2ABDBA2EFHFHHHHHHGEGEGHGGGGGGGCGGFGGGGGHHHGFGFGBBB@FGHHHBGFHEFEHFHHHBBCFHHBBBG4FEHGGH3B?DBG3B?BDB?FHF?E2<@DDFHHHGHF/0?<CEAC<FGHF=F1D=D=D>C<<EGFGHG?<;CFHFGGHGCGFGHFCCFEGGGGGGGGCGGEDCDFFFFFFB/9;/AEEFFFFFF-9D?BBBBFFDFBDFFDFFFA?BDAFBBFF
@M03896:38:000000000-B4D98:1:1114:19131:5906 1:N:0:169
TACGTAGGTGGCGAGCGTTATCCGGATTTATTGGGCGTAAAGCGTCCGCAGCCGGTTTATTAAGTCTAGAATTAAAGCCTGGAGCTCAACTCCAGTTCGTTTTAGAAACTGATAGACTCGAGTGTGGTAGAGGCAAACGGAATTTCTAGTGTAGCGGTAGAATGCGTAGATATTAGAAGGAACACCAGTGGCGAAGGCGGTTTGCTAGACCACCACTGACGGTCATGGACGAAAGCGTGGGGAGCAAATAG
+
>AA1AFFA11>BA1E?E0A0ABFAA0EEH1GHFBGFEEEFHHGEEEE?EEEEHE>EE/GFHHHHFG2B@2FGGGG1GGHFGFGFHHHFFH2FCGGB>2??FFGFHBHHHF<B>BBBFGH/?<@?DGCCHFHHHC/???<?CCFFGFFFFBFFG1><<<<CBGHH=.<;CEHHHGFCFCHAGFCCGEGFFFF9?A;ABC-9@@FFFFFF/99BEE?EFBFF9-AAAB//9B@@@BFFF;B@@@F@FEFFFFF
@M03896:38:000000000-B4D98:1:1114:4493:8940 1:N:0:169
TACGGAGGGTGCAAGCGTTAATCGGAATTACTGGGCGTAAAGCGCACGCAGGCGGTTTGTTAAGTCAGATGTGAAATCCCCGGGCTCAACCTGGGAACTGCATCTGATACTGGCAAGCTTGAGTCTCGTAGAGGGGGGTAGAATTCCAGGTGTAGCGGTGAAATGCGTAGAGATCTGGAGGAATACCGGTGGCGAAGGCGGCCCCCTGAACGAAGACTGACGCTCAGGTGCGAAAGCGTGGGGAGCAAACA
+
BCBBBAABB2AAFDG4E2E2ABFBB2FFHHHHGGHHGGGEGHGGGGEEGEGEEEFEGGGHHGGFFGBB@FFFGFGBGHHHGCGGEGGFFGHHHHGHHGHHHFHHHHFHDG?>??F@FHHHG?FGHHGGFEFCGHG@GFFDFBFFFFF;BFBFF;BBBBDFFFFFFFDADFFF/;FFFFFFFFFFFFFDB:BBA@BFFDA@DCBDFFFE.;;ADEFDFFFFFFDDFFFFFFF@ADFDFDFFCFFF=DEFFF?
@M03896:38:000000000-B4D98:1:1114:4489:8958 1:N:0:169
TACGGAGGGTGCAAGCGTTAATCGGAATTACTGGGCGTAAAGCGCACGCAGGCGGTTTGTTAAGTCAGATGTGAAATCCCCGGGCTCAACCTGGGAACTGCATCTGATACTGGCAAGCTTGAGTCTCGTAGAGGGGGGTAGAATTCCAGGTGTAGCGGTGAAATGCGTAGAGATCTGGAGGAATACCGGTGGCGAAGGCGGCCCCCTGAACGAAGACTGACGCTCAGGTGCGAAAGCGTGGGGAGCAAACA
+
ABAAA3>D@2AAFGFA22E2ABGBBAFFHGHGD3FFFEEEGHGEECFEF?EEE0>>EEEHGHHHGHFBBGGFGGDFGHHHGGG/EEFGGGHCCAFHGFGFFGGHHGHHHH?2??FB/GGGBG1GHFGFFGEEB0.---;D;BFFBFFBBB/9B;9BB@;@EBFFFFDADFFEBFFFFBB?DFFFFFFFDFAD99;BDDA@BBC=AC@;./9;DADDFFFFFDFDFFFFFFB@AAD9FDAD-B-9BAAFBF?
@M03896:38:000000000-B4D98:1:1114:4827:10740 1:N:0:169
TACGGAGGGTGCAAGCGTTAATCGGAATTACTGGGCGTAAAGCGCACGCAGGCGGTTTGTTAAGTCAGATGTGAAATCCCCGGGCTCAACCTGGGAACTGCATCTGATACTGGCAAGCTTGAGTCTCGTAGAGGGGGGTAGAATTCCAGGTGTAGCGGTGAAATGCGTAGAGATCTGGAGGAATACCGGTGGCGAAGGCGGCCCCCTGAACGAAGACTGACGCTCAGGTGCGAAAGCGTGGGGAGCAAACA
+
ABBBAAABD?ABFBFA22F2ABFBBAFGHHHHGGHHGGGEGHGGGCEEGEGGDGFEFGGHGBFFFF@BBFGFGHGBBGHFFGGGGGGBBFGHHHGFFGHHHHHHHHHHFG??F<F@FGHFG??GGHGGFDE<>G>>AFFFFFFFFFF/BFBFFBFFFFDFFFFFFFDAD>EFFBFFFFFFFFFFFFFFFBFFFFFCFFFFADFFFFFF.9;;AEFAFFFFFFFADDBFFFFDADFFFF.A=DAEFFFFFF.
@M03896:38:000000000-B4D98:1:1114:4834:10757 1:N:0:169
TACGGAGGGTGCAAGCGTTAATCGGAATTACTGGGCGTAAAGCGCACGCAGGCGGTTTGTTAAGTCAGATGTGAAATCCCCGGGCTCAACCTGGGAACTGCATCTGATACTGGCAAGCTTGAGTCTCGTAGAGGGGGGTAGAATTCCAGGTGTAGCGGTGAAATGCGTAGAGATCTGGAGGAATACCGGTGGCGAAGGCGGCCCCCTGAACGAAGACTGACGCTCAGGTGCGAAAGCGTGGGGAGCAAACA
+
>>A?>AABB?AABGG4A2E2ABGB2AFFHFHGFFDGFFEEFGFEGGGFGA?EE0>>EEEHHH4FFG@BBGHFGFFFGGHHGEEFEEHHHHHGGHE0GEHHHHHHHHGHFH?2??@<CHHHFG<GHGGFF?FEHHA-<@FDFF9B9FFBBB/BF;9B-;;;AFFFBFA.ABEF/BFFF//AAAFFFFFFFFFDF;DFBDE=-;BDFF-A.;;A?A9AFFFFFFF.AAF9FBF;.-@:BDD.-B;9@A.9FFA
@M03896:38:000000000-B4D98:1:1114:24069:11045 1:N:0:169
TACGGAGGGTGCAAGCGTTAATCGGAATTACTGGGCGTAAAGCGCACGCAGGCGGTTTGTTAAGTCAGATGTGAAATCCCCGGGCTCAACCTGGGAACTGCATCTGATACTGGCAAGCTTGAGTCTCGTAGAGGGGGGTAGAATTCCAGGTGTAGCGGTGAAATGCGTAGAGATCTGGAGGAATACCGGTGGCGAAGGCGGCCCCCTGAACGAAGACTGACGCTCAGGTGCGAAAGCGTGGGGAGCAAACA
+
ABAAAAABCAAABDFA22E2ABFBB2FGHGHHGGHHGGGEBGGGGCEEFEGFDCEEGGGHHFBFFFFFFHHGHHFBFGHGGGGGGGGCFGGGHHGGHGHHHHHHHHFHFGD>??@@FGHHHF?FGGFF?EFFGHFGFFFFFFBFFFF/;FFFF:FFFFDFEFFFFFDADFFFFBFFFFFFFFFFFFFFFBFFFFFFFFFDFF@@FFFF/;;:;9AAFFFFFFFDFFFFFFFBABDDFFFFFFFFFDFFFF?
@M03896:38:000000000-B4D98:1:1114:23368:22536 1:N:0:169
TACGGAGGGTGCAAGCGTTAATCGGAATTACTGGGCGTAAAGCGCACGCAGGCGGTTTGTTAAGTCAGATGTGAAATCCCCGGGCTCAACCTGGGAACTGCATCTGATACTGGCAAGCTTGAGTCTCGTAGAGGGGGGTAGAATTCCAGGTGTAGCGGTGAAATGCGTAGAGATCTGGAGGAATACCGGTGGCGAAGGCGGCCCCCTGAACGAAGACTGACGCTCAGGTGCGAAAGCGTGGGGAGCAAACA
+
>AA33AA@DAAACDB422E2ABFBBAFFHFHGFFHGGFGGHGGEE0EEEEE?E0>EEGGCFBBBBF@@BGHGGFDBGHHGGEGEEEGFFHHG0GEHCEFFHFHHEHFGGH?2??22?FHG001?F?F<?A<CF0A?CFFAEFFFFFFEFB9B;;;BDBDFEFFFFB;9A;E999FFFFBF.A./BFFA=DD?9;@BFFA-->DFFFAE.9;...A9FFFFFFDDDDFEFFB9;-@9FAD?B;A9@:./B..
@M03896:38:000000000-B4D98:1:1114:23378:22552 1:N:0:169
TACGGAGGGTGCAAGCGTTAATCGGAATTACTGGGCGTAAAGCGCACGCAGGCGGTTTGTTAAGTCAGATGTGAAATCCCCGGGCTCAACCTGGGAACTGCATCTGATACTGGCAAGCTTGAGTCTCGTAGAGGGGGGTAGAATTCCAGGTGTAGCGGTGAAATGCGTAGAGATCTGGAGGAATACCGGTGGCGAAGGCGGCCCCCTGAACGAAGACTGACGCTCAGGTGCGAAAGCGTGGGGAGCAAACA
+
ABAAAABCBAAAB5F4A2E2ABFBB2FFHFHHGGHHGFFEFHHGG?ECEEEECEGEGGGGGFFFFG@BBFGGGHFBGGHHGGGGGGGCFFHGGHFHGGHHHHHHHHHGFG????@@FGHHHG?FGGGGFEGCGHDFGFFFFFBFFFF0BFBFFBFFF@:CEFFFFFDADFFFFFFFFFFFFFFFFFFDDDFFFFFFFFECFFFFFFFF/;;A;EDDFFFFFFFFFFFFFFBBDDFFFDDFFFFF=AEFFFE
@M03896:38:000000000-B4D98:1:1114:23374:22570 1:N:0:169
TACGGAGGGTGCAAGCGTTAATCGGAATTACTGGGCGTAAAGCGCACGCAGGCGGTTTGTTAAGTCAGATGTGACATCCCCGGGCTCAACCTGGGAACTGCATCTGATACTGGCAAGCTTGAGTCTCGTAGAGGGGGGTAGAATTCCAGGTGTAGCGGTGAAATGCGTAGAGATCTGTAGGAATCCCGGTTGCGAAGGCGGCCCCCTGAACGAAGACTGACGCTCAGGTGCGAAAGCGTGGGGAGCAAACA
+
>AA?33ADB??>4G4A22A22BFBAAFFHEDFDCGBEAEEGHHGGCEEEGFC?>>>>EEBBGBFBF4@B@FBFGF4DGFGF>E<>EGFHGGFBC/FGEFDGHGHGG22?F22?<@?/FGF0?11?1???><>D0.-<9-;;BB;BF/;;/B/;;;:;-;9AFFFFB:;.@.99BB/;/:/99///;FA@;.9;;-9@.A-@=-;-;@9./9..:999BBBFDD?AF///;9-.--;BA.;999A999:/FA
@M03896:38:000000000-B4D98:1:1114:10916:22624 1:N:0:169
AACGTAGGTCACAAGCGTTGTCCGGAATTACTGGGTGTAAAGGGAGCGCAGGCGGGAAGACAAGTTGGAAGTGAAATCCATGGGCTCAACCCATGAACTGCTTTCAAAACTGTTTTTCTTGAGTAGTGCAGAGGTAGGCGGAATTCCCGGTGTAGCGGTGGAATGCGTAGATATCGGGAGGAACACCAGTGGCGAAGGCGGCCTACTGAGCACCAACTGACGCTGAGGCTCGAAAGTGTGGGTAGCAAACA
+
CCBAACFCFF4454B4A2E2ABDBE2AFHFHHHHGHEEGBDFFGEEFFEEFC1FEC/>?FFFBBBF4BBBGBGFBBBBG3FGHHHHH3BEGE?F?B?FGHHGHHH3BBB????@@@FBGHH2@@1FGHFGF<FF<?GEF?A<<EHDG<ACCGDCGCDDDGGABFFGGEBBEGGFFEGDGGGDFFFFF:FFFFFFCFFFEDFF>FFFFF/;/:;AFFFFB;BDFD.;.9.9A>-99A:B:BDFDFEFFFFFF
@M03896:38:000000000-B4D98:1:1114:18702:23898 1:N:0:169
TACGGAGGGTGCAAGCGTTAATCGGAATTACTGGGCGTAAAGCGCACGCAGGCGGTTTGTTAAGTCAGATGTGAAATCCCCGGGCTCAACCTGGGAACTGCATCTGATACTGGCAAGCTTGAGTCTCGTAGAGGGGGGTAGAATTCCAGGTGTAGCGGTGAAATGCGTAGAGATCTGGAGGAATACCGGTGGCGAAGGCGGCCCCCTGAACGAAGACTGACGCTCAGGTGCGAAAGCGTGGGGAGCAAACA
+
ABBAAABCC?AAFBG4A2E2ABFBB?FGHHHHGGHHGGGEGHHGGGEGGFGGAEEEGGGHHGBBBFBB@FGFGHFBGHHGGGGGGGHEBGGGGHGHHGHHHHHHHHGFGGD???@2FGHHGF?FFGGFFEEFGHEAFFFFFFFFFFF:BFBFB;FBD@;@EFFFFFAADBFFFFFFFFFFFFFFFFFFFDFFFCFFFFFDFFFDFFCE/:;:;.:AFFFFFFDFDAFFFFB@ABFDFFFFFFFFFFFFFFF
@M03896:38:000000000-B4D98:1:1114:18691:23912 1:N:0:169
TACGGAGGGTGCAAGCGTTACTCGTAATTACTGGGCGTAAAGCGCACGCAGGCGGTTTGTTAAGTCAGATGTGACATCCCCGGGCTCAACCTGGGAACTGCATCTGATACTGGCAAGCTTGAGTCTCGTAGAGGGGGGTAGACTTCCAGGTGTAGCGGTGAAATGCGTAGAGATCTGGAGGAATCCCGGTGGCGAAGGCGGCCCCCTGAACGAAGACTGACGCTCAGGTGCGAAAGCGTGGGGAGCAAACA
+
AAA?>AADDA1>BAGC00EA0BDBAA0FHGHFGGFGGGGGHHHGE?EAEEE/EE/EEEFFFFDGGH2BBBFFDFFFHHHHG?EE>EHEGFHH00/AGGHFGHHHHFGFGH12??<@/GGD001<??GG?AFEBC?<--@AEF//BFBB;FBBB/99@-;9AFBFF;;;A@EFE/;BB/9A99BB/B99;;--;-;-@-;9-@@@@@@--:;-;;B-/BFFFABAA:////:-:;@9F?9--;--;AAB9A9
@M03896:38:000000000-B4D98:1:1114:18715:23917 1:N:0:169
TACGGAGGGTGCAAGCGTTAATCGGAATTACTGGGCGTAAAGCGCACGCAGGCGGTTTGTTAAGTCAGATGTGAAATCCCCGGGCTCAACCTGGGAACTGCATCTGATACTGGCAAGCTTGAGTCTCGTAGAGGGGGGTAGAATTCCAGGTGTAGCGGTGAAATGCGTAGAGATCTGGAGGAATACCGGTGGCGAAGGCGGCCCCCTGAACGAAGACTGACGCTCAGGTGCGAAAGCGTGGGGAGCAAACA
+
>AA111>D11>>FBEA00A0ABDB00BBFFHHFCGGEGGEHHHGGCGGGEE/?>>>EE>F>FFHHH2@@B@FGFG1FGGGEEE/EEHGHHGFBGGCGGFFFHHHH1G>GH?2?<0@<FFFFF??G?FFFCGFHGGGC-9AEFF/;F/;BF/F;/9;;;;;;FFFFF9;A@FFBBFB9FFFFFFF/FFB=-@BA@@@@?9@-@@@@@?E-/9-9-9-;BF/FBAABB/BB/;;A99AFFFF?@@F;A-;/A-
@M03896:38:000000000-B4D98:1:1114:14712:25322 1:N:0:169
TACGTAGGTCCCGAGCGTTGTCCGGATTTATTGGGCGTAAAGCGAGCGCAGGCGGTTTGATAAGTCTGAAGTTAAAGGCTGTGGCTCAACCATAGTTCGCTTTGGAAACTGTCAAACTTGAGTGCAGAAGGGGAGAGTGGAATTCCATGTGTAGCGGTGAAATGCGTAGATATATGGAGGAACACCGGTGGCGAAAGCGGCTCTCTGGTCTGTAACTGACGCTGAGGCTCGAAAGCGTGGGGAGCGAACAG
+
ABBAAFFBFFFFG2E?A2E2AFGEE2FGHFHHHHHHGGGGGHHGGGFEGECEDEFEEGGGDBFFBF@BBFGGFHDB4FGFHGHGHHHFGHG?GFEGHEECGHGHEC???F2>?@F@FGHGDG2FGGFGGHHGGG<C?CFGGF<FGGFGDDFDDDD=<<;:GGHGGD:ADAGHHGFCCFFDDGFCFGGC;BDADCFFFFF@CFDFFFF9/:;;BFFFFBFFAADDFAEEFFC;FA.;:9ADFFE@DDFFFA/
@M03896:38:000000000-B4D98:1:1114:14719:25341 1:N:0:169
TACGTAGGTCCCGAGCGTTGTCCGGATTTATTGGGCGTAAAGCGAGCGCAGGCGGTTTGATAAGTCTGAAGTTAAAGGCTGTGGCTCAACCATAGTTCGCTTTGGAAACTGTCAAACTTGAGTGCAGAAGGGGAGAGTGGAATTCCATGTGTAGCGGTGAAATGCGTAGATATATGGAGGAACACCGGTGGCGAAAGCGGCTCTCTGGTCTGTAACTGACGCTGAGGCTCGAAAGCGTGGGGAGCGAACAG
+
ABBBAFF@FFFFGCGE22A2ABFEEAEGHFHHHHHHGGFFGHHGGFGGGGE0?EEEEEGHDB4BBB@BFGHGHHHFBFHBGBGGGHHGFHHGHHHGH2FDGGGHFHFHHH22?@2@2FGGFG>FGGGGFHHGCG>.CCFFHF1GHHFHGFFDD=D<@<;CFFHHG?;CDEHHH0FFBFGFGGF;FGGDDGB;9AADFFFB=@DFFFFB/9;9;;;FFFFFD.DAFAAEFF;@FA9FA9:@DAE;A@>CFFB
@M03896:38:000000000-B4D98:1:2101:8049:9731 1:N:0:169
TACGGAGGGTGCAAGCGTTAATCGGAATTACTGGGCGTAAAGCGCACGCAGGCGGTTTGTTAAGTCAGATGTGAAATCCCCGGGCTCAACCTGGGAACTGCATCTGATACTGGCAAGCTTGAGTCTCGTAGAGGGGGGTAGAATTCCAGGTGTAGCGGTGAAATGCGTAGAGATCTGGAGGAATACCGGTGGCGAAGGCGGCCCCCTGGACGAAGACTGACGCTCAGGTGCGAAAGCGTGGGGAGCAAACA
+
AAA3>AABBAAAB5GE22E2AGHF2EFFHFCBB3BBAEEEHHHGGCFEGGGGGGGCFGGHHHGHHHBFFHHHHHHHGHHHGGECEGHHHGHHFHGHHGHHHHHHHH2GGHFFGHBGGGHHGH1?GGHGGGGGHH.<@-;.EFFFFFFBFFFFF;:;=;99AFFFFFAADFEFFFFFFFFFDFFFFFFD;9>DFFFA=AE9>FFFFFFA?FFB--9AFFB/BDFFF./:;//-.@BABDDDCAA.-9.//F.
@M03896:38:000000000-B4D98:1:2101:8052:9749 1:N:0:169
TACGGAGGGTGCAAGCGTTAATCGGAATTACTGGGCGTAAAGCGCACGCAGGCGGTTTGTTAAGTCAGATGTGAAATCCCCGGGCTCAACCTGGGAACTGCATCTGATACTGGCAAGCTTGAGTCTCGTAGAGGGGGGTAGAATTCCAGGTGTAGCGGTGAAATGCGTAGAGATCTGGAGGAATACCGGTGGCGAAGGCGGCCCCCTGGACGAAGACTGACGCTCAGGTGCGAAAGCGTGGGGAGCAAACA
+
ACBBBBCCCAAAFFFE?2EEFGHFEEGGHHFFBBBBEEEGHHHGGFGEGGGCGGGEGGGHHHFHHHDFGHHHHHHHFHGHGGEGEGHHHGHHHHGHHGHHHHGHHHGHHHFGHHHHGHHHGHFHHHHFGGGGHHGGGFBDFFFFFFFFFFBFF;;:@;;CFFFFFFA;DFFFFFFFFFFFDFFFFFFFF@CFFDFFFFFFFAFFFFAFFFF>=DFDFFFBFFDFFFFFFFFAADAAFFDFFFFE@AEFFFA
@M03896:38:000000000-B4D98:1:2101:8033:9751 1:N:0:169
TACGGAGGGTGCAAGCGTTAATCGGAATTACTGGGCGTAAAGCGCACGCAGGCGGTTTGTTAAGTCAGATGTGAAATCCCCGGGCTCAACCTGGGAACTGCATCTGATACTGGCAAGCTTGAGTCTCGTAGAGGGGGGTAGAATTCCAGGTGTAGCGGTGAAATGCGTAGAGATCTGGAGGAATACCGGTGGCGAAGGCGGCCCCCTGGACGAAGACTGACGCTCAGGTGCGAAAGCGTGGGGAGCAAACA
+
ABAAAA3@>2AAFFFF?2EEEGH2EEGGHFE5A32BAAAAFGHGG?EFGGGGGEGFGDGFBFGGFGFBGHHF4GDHGGHHGGEGEEHGGFHHGHEFGGHHHBGGHGHHBF?DBG<<FGGHGFGGGHHHGDGGFHGC?=BAABFFFFFFFF/B9;;;@;;@AFFFFFFA?BEFFFFFFFBADFFFFFFFC--:.-9@ABFBCCDFFFBEEFFADBDAFBF;FDDDF?9BFFF-.;B?FFFFFA-?DDE/BFA
@M03896:38:000000000-B4D98:1:2101:4871:9797 1:N:0:169
TACGGAGGGTGCGAGCGTTAATCGGAATAACTGGGCGTAAAGGGCACGCAGGCGGTTATTTAAGTGAGGTGTGAAAGCCCCGGGCTTAACCTGGGAATAGCATTTCAGACTGGGTAACTAGAGTACTTTAGGGAGGGGTAGAATTCCACGTGTAGCGGTGAAATGCGTAGAGATGTGGAGGAATACCGAAGGCGAAGGCAGCCCCTTGGGAATGTACTGACGCTCATGTGCGAAAGCGTGGGGAGCAAACA
+
CCBBCCCCCAAAGGCAA?EEAFHAEEFGGD3DBBBAEEFGHHHGGAEFGGGGGGGCFEGHHFHHGHGGFFGGGFHHHHHHGGGGGGHHGHHHHHGHGHHFHHHHHGGFFH?FHFHGHHHFFDGGHHHHHFHHHGCCGGADEGHHHGHHHEEEC;;;AA:;ABFFFFC::BEFFFGFGGFEFGGEFGGGDDAFFACFFFFFDDFFFFFFFF.FFFBBFFFFFFFFFFFBFFFB.BDDB?.A>FF.;AAFFA.
@M03896:38:000000000-B4D98:1:2101:4885:9808 1:N:0:169
TACGGAGGGTGCGAGCGTTAATCGGAATAACTGGGCGTAAAGGGCACGCAGGCGGTTATTTAAGTGAGGTGTGAAAGCCCCGGGCTTAACCTGGGAATAGCATTTCAGACTGGGTAACTAGAGTACTTTAGGGAGGGGTAGAATTCCACGTGTAGCGGTGAAATGCGTAGAGATGTGGAGGAATACCGAAGGCGAAGGCAGCCCCTTGGGAATGTACTGACGCTCATGTGCGAAAGCGTGGGGAGCAAACA
+
ACAABCBCCAAAEEFA22EEAGHFEEGGHA3D5BABAAEFHHFGF1EEFEFCGGGEGEGHGFHGGFFF1GGFGFHHBGHHGGFGEGHHHHHHEHGHHGHGHDGHHGG2DG??GGHHHFGD1?GHHHHHHGHBFCEDGGDEEFHHHHHHHGEG;;<;:;;AAFGGGFCCDFFFFCFGFGEFGGGGGGGD.@=DECAFFFFFFFFFFFFFFFFBFB/BFFFFFFDDFD/9B/B9.CF.FD.?BAA?-AEFFF.
@M03896:38:000000000-B4D98:1:2101:23269:12693 1:N:0:169
TACGTAGGGTGCGAGCGTTAATCGGAATAACTGGGCGTAAAGGGCACGCAGGCGGTTATTTAAGTGAGGTGTGAAAGCCCCGGGCTTAACCTTGGAATAGCATTTCAGACTGGCTAACTAGAGTGCTTTAGGGGGGGGTAGAATTCCCCGTGTAACGGTGAAATGCGTAGATATGTGGAGGAATACCGACGGCGAAGGCAGGCCCTTGGGCATTCACTGACGCTCATGTGCGAAAGCGTGGGGCGCAAACA
+
>>>>1B>AAFA>AEEE00AA0BGFEEFF1F1D10ABAA/EGHFGF/EEEGGCE/E>@?BG22@FF221FGHHCGHDG0FGE///<EFH1B1B1B11111BG12B2>22>FC?F/<1<@111?1<1?1<FG<B0.----;-9FFFFFFFB?A-A9/9;9;;-;FFF/:B?;A9;;///;/--99/;BF---9-9--;@-9-9;9AB-;-/----//9;//9:-9;-A/9//9;--;A/-9---@--;-9;9-
@M03896:38:000000000-B4D98:1:2101:23286:12704 1:N:0:169
TACGGAGGGTGCGAGCGTTAATCGGAATAACTGGGCGTAAAGGGCACGCAGGCGGTTATTTAAGTGAGGTGTGAAAGCCCCGGGCTTAACCTGGGAATAGCATTTCAGACTGGGTAACTAGAGTACTTTAGGGAGGGGTAGAATTCCACGTGTAGCGGTGAAATGCGTAGAGATGTGGAGGAATACCGAAGGCGAAGGCAGCCCCTTGGGAATGTACTGACGCTCATGTGCGAAAGCGTGGGGAGCAAACA
+
AAAABBBBCAAAECEAA2EAFGHFEEFGHFDDBB2BAAEEGHHGFGGGGGGGGGGC@EGHHBHHGHGFFBFFEGGHHHHHGGGEEDHHHHHHGHGGHHHGG2FHHFHGFGF?GHGGHHHF<?FG1<>GHDFGA0CADGA.EDGHHGHHHDEG:;;;-;;;AFGGGFA;ADFFFFFFGGFEFDGBBFGD.B=DE@BDFDFFDFEFFFFFFEFEFFFFFFFBFDADFFFBFBFDDDF.FFA.@FDE@AEFFF.
@M03896:38:000000000-B4D98:1:2101:28249:13735 1:N:0:169
TACGGAGGGAGCTAGCGTTATTCGGAATTACTGGGCGTAAAGCGCACGTAGGCGGCTTTGTAAGTAAGAGGTGAAAGCCCAGAGCTCAACTCTGGAATTGCCTTTTAGACTGCATCGCTTGAATCATGGAGAGGTCAGTGGAATTCCGAGTGTAGAGGTGAAATTCGTAGATATTCGGAAGAACACCAGTGGCGAAGGCGGCTGACTGGACATGTATTGACGCTGAGGTGCGAAAGCGTGGGGAGCAAACA
+
>AAA11A@@AA>FGFEC0AEG2F0FAFGHF1D21/BAAEEEFDEE/EECF0AG//EE>>B2F@G2BDE1F/B>B11>FHHHHHHEFHBFHE<FDG1BF1BDF1B<<D<FFB1FG1G<BF//FBHHFDGC1FGC/FF10?=0F1<FGH0C-.<==<==/<<=GHGDDC<CEEHGF0;/;.E.CCGFGBE.0;9A@@?AFE@@?<;FFFB-F-BF//;:BF/FFBFFB--;99;A@=AF--9;=@E9A-FFF9
@M03896:38:000000000-B4D98:1:2101:12412:14838 1:N:0:169
TACGTAGGTGGCGAGCGTTATCCGGATTTATTGGGCGTAAAGCGTCCGCAGCCGGTTTATTAAGTCTAGAATTAAAGCCTGGAGCTCAACTCCAGTTCGTTTTAGAAACTGATAGACTCGAGTGTGGTAGAGGCAAACGGAATTTCTAGTGTAGCGGTAGAATGCGTAGATATTAGAAGGAACACCAGTGGCGAAGGCGGTTTGCTAGGCCACCACTGACGGTCATGGACGAAAGCGTGGGGAGCAAATAG
+
BCBBBFFCFFBCECEE22ECGGHEEFGGHFFD5BBBEEEGHHHGGEFEGGGGHEGFGGHHHHHHHHFFBFFHHGHHHHHHHHGGHGHFGCGHHFFHHBFEHGGHBGHHHHDHBG?DGDHFGEDEGHDFHHGHHECF??A?AFCGHFHGG1D1F1>>@<AEHHHGD?<CEEFHFFHGGFFCGHFFFCEAFGGECFBAFEADFFFFFFFBFFFEEFFFFFFFA=DDFFF09F;@DDDFFDFFFFF;AAFBFFB
@M03896:38:000000000-B4D98:1:2101:12667:15821 1:N:0:169
TACGGAGGGTGCGAGCGTTAATCGGAATAACTGGGCCTAAAGGGCACGCAGGCGGTTATTTAAGTGAGGTGTGAAAGCCCCGGGCTTAACCTGGGAATAGCATTTCAGACTGGGTAACTAGAGTACTTTAGAGAGGGGTAGAATTCCACGTGTAGCGGTGAAATGCGTAGAGATGTGGAGGAATACCGAAGGCGAAGGCAGCCCCTTGGGAATGTACTGACGCTCATGTGCGAAAGCGTGGGGAGCAAACA
+
BCBBABBCCAAAECCE22AAFGHFEEFGHFDFBBBBAFGGHHHGG1EEGGGGGGGEFEGHHHHHFFHHGHHHGHHHFHHHGGGEEGHHHHHHGHGFFHHGGHHHHGHHGHFFHGGHHHHGFGHGHHGHHFHGHHGFDGDEGHHFHHGHHDHHC<=<;A:CEHHHHGCEDGGGGFFFFGGEFGGGGGGEDCAFGFFFCFEFFFFFFFFFFFFFFBBFFFFFFFFFFBBBFFF?AB;;BAADCFFEBDFFFF.
@M03896:38:000000000-B4D98:1:2101:12672:15841 1:N:0:169
TACGGAGGGTGCGAGCGTTAATCGGAATAACTGGGCGTAAAGGGCACGCAGGCGGTTATTTAAGTGAGGTGTGAAAGCCCCGGGCTTAACCTGGGAATAGCATTTCAGACTGGGTAACTAGAGTACTTTAGAGAGGGGTAGAATTCCACGTGTAGCGGTGAAATGCGTAGAGATGTGGAGGAATACCGAAGGCGAAGGCAGCCCCTTGGGAATGTACTGACGCTCATGTGCGAAAGCGTGGGGAGCAAACA
+
AAAAABBBBAAAEE?E22EE2FHFEEGGH53DBBBAEEEGHHHGF1EEFGGGGGGCF?FHHGGHHHGFGFHHGFGHHHHHGGGGGGHHHGHHHHGFGGHGHHHHHGGGGHFFHHHGHGHFFFGFGGGHHHHFHGEFEGEDEFHHHHFHHFEGG;;;AA::CGHHGGD;DFFGGFGGGFBEDGFGFGGDADFDE>CCFFFADDFFFEFFFF?FFB9FFFFBFFFD9DB/;FFFDFFDFDADCFFEAFFFF?F
@M03896:38:000000000-B4D98:1:2101:22798:18633 1:N:0:169
TACGGAGGGTGCAAGCGTTAATCGGAATTACTGGGCGTAAAGCGCACGCAGGCGGTTTGTTAAGTCAGATGTGAAATCCCCGGGCTCAACCTGGGAACTGCATCTGATACTGGCAAGCTTGAGTCTCGTAGAGGGGGGTAGAATTCCAGGTGTAGCGGTGAAATGCGTAGAGATCTGGAGGAATACCGGTGGCGAAGGCGGCCCCCTGGACGAAGACTGACGCTCAGGTGCGAAAGCGTGGGGAGCAAACA
+
ACABBCCCBAAABDGCA?EECGHFEFGGHGBBBBAAEEEFGHHGGCGFGGGEGGGCGGGHHGHHHH@FGHHGHGHHHHHHGGEGEGHFGFHHHHGFHGGGHHHHHHHHHHFDHHHHGGHHGFHHHHHFFGGGHGCGGF>DFFFFFFFFBFBFF;;;;@9;AFFFFFA:ABEBFFFFFFFFFFFFFFFFF@-DFCFFCFFCFAFFFFCFFFEF=DDDBFF:BDFFFFFFFFFFFFFFBDFFFFFFFDEFFFA
@M03896:38:000000000-B4D98:1:2101:16635:19576 1:N:0:169
TACGGAGGGTGCAAGCGTTAATCGGAATTACTGGGCGTAAAGCGCACGCAGGCGGTTTGTTAAGTCAGATGTGAAATCCCCGGGCTCAACCTGGGAACTGCATCTGATACTGGCAAGCTTGAGTCTCGTAGAGGGGGGTAGAATTCCAGGTGTAGCGGTGAAATGCGTAGAGATCTGGAGGAATACCGGTGGCGAAGGCGGCCCCCTGGACGAAGACTGACGCTCAGGTGCGAAAGCGTGGGGAGCAAACA
+
ABAAABCCCAAAFGFC?2EAFGHFEEFGHGFFBBBBEAEFGHHGGCGEGCECFGGEGGEHHHHHHHBFHHHHHHHHHHHHGGGGEGHFGFHHGHGGFGHHHHHHHHGHGHGHHHHFGHHHGFFGHHGGFGGFHHD<@CBDFFFFFFFFFFBFB;;;;@:@EFFFFFA;ADFFFFFFFEFFFFFFFFFFF-DFFFFFFFEDCFFFFFFFEFF;A@DFFFFFFBDFFFFFFFFADDAAFDDFFABFFDEFFF?
@M03896:38:000000000-B4D98:1:2101:16655:19576 1:N:0:169
TACGGAGGGTGCAAGCGTTAATCGGAATTACTGGGCGTAAAGCGCACGCAGGCGGTTTGTTAAGTCAGCTGTGAAATCCCCGGGCTCAACCTGGGAACTGCATCTGATACTGGCAAGCTTGAGTCTCGTAGAGGGGGGTAGAATTCCAGGTGTAGCGGTGAAATGCGTAGAGATCTGGCGGAATACCGGTGGCGAAGGCGGCCCCCTGGACGAAGACTGACGCTCAGGTGCGAAAGCGTGGGGAGCAAACA
+
AAAA>>AD1AAA1DFE00EE0AFFEFCFHF1DBBF/AEEGHHGGG/EECGGGGGG//?EBFGHHHHBF11BFGFGGGFHH/EEGEEHGHFC00BFCH/GGHB1?GHGHHHFF1G<1FFG<FGHH1??0..>.1>.>C@--;FFF/B/99B9FB;;;>;;;AFFFFF;;B@FBFF/////-9@@AFFFB;;-AA@@@@FF--;-@9@99EFF@---;:FFFFFFF9BBFBBB@B@@FFBFF@@@E@:-FFF-
@M03896:38:000000000-B4D98:1:2101:17557:21224 1:N:0:169
TACGGAGGGTGCAAGCGTTAATCGGAATTACTGGGCGTAAAGCGCACGCAGGCGGTTTGTTAAGTCAGATGTGAAATCCCCGGGCTCAACCTGGGAACTGCATCTGATACTGGCAAGCTTGAGTCTCGTAGAGGGGGGTAGAATTCCAGGTGTAGCGGTGAAATGCGTAGAGATCTGGAGGAATACCGGTGGCGAAGGCGGCCCCCTGGACGAAGACTGACGCTCAGGTGCGAAAGCGTGGGGAGCAAACA
+
ABBBABABBAAAFGGF22EEEGHFEFFGHHFFBBFAEAEFHHHGGCFFGCECGGGEGGGHHHHHHHFGHHHHHHHHHHHHGGGGEGHGGFHGHHGFHGHHHHHHHHGHHHFFGHFHGHHHGGGGHHGGFGGGFHGCFFDDEFFFFFFFFFFFF;:;9;:;AFFFFF;;A=EFFFFFFFFFFFFFFFFFBBFFFFFFFFEBFFFFFFBAEFFFC-ADFFFBFFFFBFFFFFF@AFFDFFDD@DAA=DFFFF.
@M03896:38:000000000-B4D98:1:2101:17574:21241 1:N:0:169
TACGGAGGGTGCAAGCGTTAATCGGAATTACTGGGCGTAAAGCGCACGCAGGCGGTTTGTTAAGTCAGATGTGAAATCCCCGGGCTCAACCTGGGAACTGCATCTGATACTGGCAAGCTTGAGTCTCGTAGAGGGGGGTAGAATTCCAGGTGTAGCGGTGAAATGCGTAGAGATCTGGAGGAATACCGGTGGCGAAGGCGGCCCCCTGGACGAAGACTGCCGCTCAGGTGCGAAAGCGTGGGGAGCAAACA
+
>3>A3AABBAAAGGFF22EEFGHCEEGGHGDFDBBBEEEFHFHGGGGGGGEEGGGCFGGHGGFFGHHHGHHHHGEGHGHHGGGGGGHHHGHHHHGHHGFFGHHHHHGHHHGGHHFEFGGGGGGHHHHHGGGGHHG-<?@DEFFFFFFFFFBFB;9;;-;@EFFFFF:;9BEFEFFFFB/FFDFFFFFFBBBFF==@BFA@-BB?BBBAEF?>;=D.BF//;B?@BFFF//B=D?BFF.99@BB.-9AFFFA
@M03896:38:000000000-B4D98:1:2101:17558:21250 1:N:0:169
TACGGAGGGTGCAAGCGTTAATCGGAATTACTGGGCGTAAAGCGCACGCAGGCGGTTTGTTAAGTCAGATGTGAAATCCCCGGGCTCAACCTGGGAACTGCATCTGATACTGGCAAGCTTGAGTCTCGTAGAGGGGGGTAGAATTCCAGGTGTAGCGGTGAAATGCGTAGAGATCTGGAGGAATACCGGTGGCGAAGGCGGCCCCCTGGACGAAGACTGACGCTCAGGTGCGAAAGCGTGGGGAGCAAACA
+
>AA3>AABB?2>FGBE22EEGGHFEEGGHGFFBABBEAFEFHHGGCEFGGEGGGGCGGGHHHFHGHDFGHHHFGHFHHHHGGGGEEHGHFHGGHGEHGFGHHEGGFFHHHGFFHHFGGGGGG1?FGGFGGGFDCF??DBDFFFFFFFFFF/B;;:;@;;BFFFFFFFDFFFFFFFFFBFFFFFFFFFFABDDFDFCF?A>-@BCFB;9AFF;-;DDFFFFFFFFBDBFFFF@.@FDF?FFAFAAFD?FFF.
@M03896:38:000000000-B4D98:1:2101:14629:24969 1:N:0:169
TACGGAGGGTGCGAGCGTTAATCGGAATAACTGGGCGTAAAGGGCACGCAGGCGGTTATTTAAGTGAGGTGTGAAAGCCCCGGGCTTAACCTGGGAATAGCATTTCAGACTGGGTAACTAGAGTACTTTAGGGAGGGGTAGAATTCCACGTGTAGCGGTGAAATGCGTAGAGATGTGGAGGAGTACCGAAGGCGAAGGCAGCCCCTTGGGAATTTACTGACGCTCATGTGCGAAAGCGTGGGGAGCAAACA
+
>AA3>AABBAA>EEFE22EEAEHFAEGGHHBDBBABAEEEHHHGGEGFGCECGGGEEEGHHDGGGFFFGGGHGHFHGHHHGEGEEGHHHHHFCGFHHHH2F2?GHFG>FG?<FGGHHHHG<?C?GFHHH11FFHDF-DACEGEFGHFDHGHC;:;;::;CEGGFGC9:999BBBFFFFFE?D?/CBC;AD-AA=BBB?EFF?EFFFFFFFFB.//;////;:DD9DF/:/;..;@.B?.;=BC.99AFF?.
@M03896:38:000000000-B4D98:1:2101:14610:24970 1:N:0:169
TACGGAGGGTGCGAGCGTTAATCGGAATAACTGGGCGTAAAGGGCACGCAGGCGGTTATTTAAGTGAGGTGTGAAAGCCCCGGGCTTAACCTGGGAATAGCATTTCAGACTGGGTAACTAGAGTACTTTAGGGAGGGGTAGAATTCCACGTGTAGCGGTGAAATGCGTAGAGATGTGGAGGAATACCGAAGGCGAAGGCAGCCCCTTGGGAATGTACTGACGCTCATGTGCGAAAGCGTGGGGAGCAAACA
+
ABAAAABCCAAAE?FAA2EEFGHFEEGGHFBB5BBAAAEGHHHGFAEEGGECFEGCEEHHHHHHGGGHHGHHGHHHHHHHGGGEEGHHHHHH0GGHHHHGHHHHHHHHGHGGHHGHHHHG=FHGHHHHHFGHHH?CCGCCEHHHHHHHHGEGC;<;;A;@CCGGGF;;AFGGGFGFFFGGGD/FGGGDDFAFEDFFFFEFFFFFFFFBF?EFFBBFFFFFFFDFFFFBFFFADDFAFAAACAAF@AEFFFF
@M03896:38:000000000-B4D98:1:2101:14607:24987 1:N:0:169
TACGGAGGGTGCGAGCGTTAATCGGAATAACTGGGCGTAAAGGGCACGCAGGCGGTTATTTAAGTGAGGTGTGAAAGCCCCGGGCTTAACCTGGGAATAGCATTTCAGACTGGGTAACTAGAGTACTTTAGGGAGGGGTAGACTTCCACGTGTAGCGGTGAAATGCGTAGAGATGTGGAGGAATACCGAAGGCGAAGGCAGCCCCTTGGGAATGTACTGACGCTTCTGGGCGAAACCGTTGGGAACAACCA
+
>AA33>AD?A2>AE?E2AE2AGHA2BEFH5DDDBABAEE11B3EFAEEEEGEGEGEE1FGHBHGFGGGHFEDE4BEFGHGE@EEEGHHHHHD0C/FGCC??FDGHHGFGHFC/<FGHDF11<CFFDFGHG1<AFDCG-<ACB0=DGBGH.;./;<C@::;AFBC09999AA;0FF0;B099DBB0CF9;@9?.9-9-.:A?9:A;AAB/9.;B9;/;/FBFFD...///9:--9-9.-9.99-./:...;9
@M03896:38:000000000-B4D98:1:2102:18199:10371 1:N:0:169
TACGGAGGGTGCGAGCGTTAATCGGAATAACTGGGCGTAAAGGGCACGCAGGCGGTTATTTAAGTGAGGTGTGAAAGCCCCGGGCTTAACCTGGGAATAGCATTTCAGACTGGGTAACTAGAGTACTTTAGGGAGGGGTAGAATTCCACGTGTAGCGGTGAAATGCGTAGAGATGTGGAGGAATACCGAAGGCGAAGGCAGCCCCTTGGGAATGTACTGACGCTCATGTGCGAAAGCGTGGGGAGCAAACA
+
BBBBB?A@?2AAE2E?E2E2AFGEE2FFFFGHFCGHFFGEDHHGGEGGGGGGG?EE@EGDGGGGFGFHHFHHGHEBFGHHGGGEGGHHHHHFFBF02<CGFHHGHHHEGF??GG?1FGGG1FFFF<=FH<>GFGEADCEGGHGGHGDG:EGG/;;CDF:;EFBBFGE9.BEGFFFFGFBEDBBFGGGD.B-AEFCFFFFFFAEDFFE.FFFFFFFFFFFFFFDDFFFFFFFF.BA?/A9DCCCA=DFFF.A
@M03896:38:000000000-B4D98:1:2102:18181:10379 1:N:0:169
TACGGAGGGTGCGAGCGTTAATCGGAATAACTGGGCGTAAAGGGCACGCAGGCGGTTATTTAAGTGAGGTGTGAAAGCCCCGGGCTTAACCTGGGAATAGCATTTCAGACTGGGTAACTAGAGTACTTTAGGGAGGGGTAGAATTCCACGTGTAGCGGTGAAATGCGTAGAGATGTGGAGGAATACCGAAGGCGAAGGCAGCCCCTTGGGAATGTACTGACGCTCATGTGCGAAAGCGTGGGGAGCAAACA
+
3A333AA?@>2AE2E?22E2ABFBE2FF35FGEEEDEECE1GHFFEAEFCGCGGG?FFHHH4BBBFG3CGGF?GBFGHHHFGCEEGHF?GFGA0FFGHHGHHHHHGHH2F?CF/CFGFH1?1??FD>GH=GHF<A@CC.CFHGHHHFGHDFGH/;0:A.;ABFGBB.;CBEBF;0;CF0EC9CBFGB:.=-..9@BBFE.D.;;DEF./AEFFBFFBBFBFDD..ABBF/B9:;@9B.9.9-@.BDFEFFF
@M03896:38:000000000-B4D98:1:2102:21638:10638 1:N:0:169
TACGGAGGGTGCAAGCGTTAATCGGAATTACTGGGCGTAAAGCGCACGCAGGCGGTTTGTTAAGTCAGATGTGAAATCCCCGGGCTCAACCTGGGAACTGCATCTGATACTGGCAAGCTTGAGTCTCGTAGAGGGGGGTAGAATTCCAGGTGTAGCGGTGAAATGCGTAGAGATCTGGAGGAATACCGGTGGCGAAGGCGGCCCCCTGGACGAAGACTGACGCTCAGGTGCGAAAGCGTGGGGAGCAAACA
+
ABA3A?ABBAAACFGC?2E2ABFBEAFFHFHFGGHGGEGGDHHGGCEFGGGGGGGGGGGGHGHHHHHBGHHFGFFFGHGHGGGGGGHFFFHHHHGHGGFHHHHGHHFGFH?FGHGHGHHGFFGHHHHEFEFAGHGDGFFDFFFFFFFEFE/FB9BB@;9@EFFFBFA9DFFFFFFFFFFF?FFFBFBDA=DDFFF;DFFAFFFFFDAAEFFFCADAFFFBFFBFFBBFFFF=A>BA/A.;AC-9-A9BBF.
@M03896:38:000000000-B4D98:1:2102:21624:10651 1:N:0:169
TACGGAGGGTGCAAGCGTTAATCGGAATTACTGGGCGTAAAGCGCACGCAGGCGGTTTGTTAAGTCAGATGTGAAATCCCCGGGCTCAACCTGGGAACTGCATCTGATACTGGCAAGCTTGAGTCTCGTAGAGGGGGGTAGAATTCCAGGTGTAGCGGTGAAATGCGTAGAGATCTGGAGGAATACCGGTGGCGAAGGCGGCCCCCTGGACGAAGACTGACGCTCAGGTGCGAAAGCGTGGGGAGCAAACA
+
ABBAAABBBAAABGFCA?E22FGFE?FFHFHHHGHHGGGFHHHGGGGCGGGFGGGGGGGHHHGHFGHEGGFFGHHGGGHHGGGEFGHFFHHHGHGHHGHHHHHHHHHHHH?2FFGBFHHHGGFGGGGHFGGFFHFFFFFFFFFFFFFFFFBFB;BBB@.;EFFFFFDADFFFFFFFFFFFFFFFFFFFFAFFFFFFFFFAFFFFFFAEFFFFFFFAFFFFBDFFFFFFFFFFFFFFFFFFFFFEFFEFFF.
@M03896:38:000000000-B4D98:1:2102:21646:10654 1:N:0:169
TACGGAGGGTGCAAGCGTTAATCGGAATTACTGGGCGTAAAGCGCACGCAGGCGGTTTGTTAAGTCAGATGTGAAATCCCCGGGCTCAACCTGGGAACTGCATCTGATACTGGCAAGCTTGAGTCTCGTAGAGGGGGGTAGAATTCCAGGTGTAGCGGTGAAATGCGTAGAGATCTGGAGGAATACCGGTGGCGAAGGCGGCCCCCTGGACGAAGACTGACGCTCAGGTGCGAAAGCGTGGGGAGCAAACA
+
AAAAAAA2D2AABGFAA2E2AGFAEDEFHFGHF3AGEEGECHFGG0E?EF?@EC@GGGGHGHHBF@GGGGD44FGFGHHGFEEGGGHEGHHC0FFHHGGHGHHHHHG2G??2C?G@?GCGFGFHFFFCFAEFFFF-CAFDEFFFFFBF9B/B;;FFD9;@EFFFFFDDDFEFFFBFFFBFFDFFFFFFA@CFFFFFFFFF-99@BBAAEFFFA@DDFFFFFDD.ADFBBFFFDAF9/:;9=->EF?.FFFF
@M03896:38:000000000-B4D98:1:2102:21635:10669 1:N:0:169
TACGGAGGGTGCAAGCGTTAATCGGAATTACTGGGCGTAAAGCGCACGCAGGCGGTTTGTTAAGTCAGATGTGAAATCCCCGGGCTCAACCTGGGAACTGCATCTGATACTGGCAAGCTTGAGTCTCGTAGAGGGGGGTAGAATTCCAGGTGTAGCGGTGAAATGCGTAGAGATCTGGAGGAATACCGGTGGCGAAGGCGGCCCCCTGGACGAAGACTGACGCTCAGGTGCGAAAGCGTGGGGAGCAAACA
+
?AAAAABBBAAAFDGC22E2AFGFEEFGHFHHFFEGGFFFHHHGGCGGGGGCGGFGGGGHGFFFBFHEHHHGHHHGHHHHGEF@EFHGGHHHHGGHFGHHHHHHHHHHHH??FFE@FHFHHGFGHHGH<CFFHHGGF;@AAFFFFFFFBB9FB;FFD@;@EFFFFFDADFFFFBFFFFFFFFFFFFBDFFCFFFFABDFA;DBDFBBEFF.:--A;/FFFFDDFFFFFBBBBDF;ABDADAFFA@A.BFF.
@M03896:38:000000000-B4D98:1:2102:14322:11633 1:N:0:169
TACGGAGGGTGCAAGCGTTAATCGGAATTACTGGGCGTAAAGCGCACGCAGGTGGTTTGTTAAGTCAGATGTGAAATCCCCGGGCTCAACCTGGGAACTGCATCTGATACTGGCAAGCTTGAGTCTCGTAGAGGGGGGTAGAATTCCAGGTGTAGCGGTGAAATGCGTAGAGATCTGGAGGAATACCGGTGGCGAAGGCGGCCCCCTGGACGAAGACTGACGCTCAGGTGCGAAAGCGTGGGGAGCAAACA
+
ABAAAABBCAAACGBAE?E2AFGFA2FGHHHHGFGGEFFFFHHGGGGGGGGGGHGGGHGHHHHHHHHEGGFFHFHGGHHHGGGGEGHEFFHHHHGFHGFHHHHHHHHHHHB3B?F@FGHHHHCGGHHHFGGGGCEDFFFFFFFFFFFFFFBFF;9B@;;@EFFFFFAAFFEFBBFFFFFFFFEFFFFFFFFFFFFDFFFF;DFFFFFFEFF;@@DDFFFBFFFFFFFFFFFFDFFFFFFFFFFFFFFFFF.
@M03896:38:000000000-B4D98:1:2102:14340:11643 1:N:0:169
TACGGAGGGTGCAAGCGTTAATCGGAATTACTGGGCGTAAAGCGCACGCAGGTGGTTTGTTAAGTCAGATGTGAAATCCCCGGGCTCAACCTGGGAACTGCATCTGATACTGGCAAGCTTGAGTCTCGTAGAGGGGGGTAGAATTCCAGGTGTAGCGGTGAAATGCGTAGAGATCTGGAGGAATACCGGTGGCGAAGGCGGCCCCCTGGACGAAGACTGACGCTCAGGTGCGAAAGCGTGGGGAGCAAACA
+
AAAAAAABBAAAEBGC22E2ABGBE2FFHHHHGFHHGGGGGHHGGCEEGGGGHHGGGHGHHHHGHHHBGGFGHFHFFGHHGGGGEFGBFFHHHHFHHEGGHHHHHHFHHHB3BFG@FGHFGGCFGGGGFGGFHGGGGFFDFFFFFFFFFFBFFBFFFD;DEFFFFFAAFFFFEFFFFFFFFFFFFFFFFFFFFFFFFFABBFFBFFFFFFFFFBDDBFFBFDFDFDFFFFFDA@FFFDDDFFFFFFFFFF?
@M03896:38:000000000-B4D98:1:2102:14326:11655 1:N:0:169
TACGGAGGGTGCAAGCGTTAATCGGAATTACTGGGCGTAAAGCGCACGCAGGTGGTTTGTTAAGTCAGATGTGAAATCCCCGGGCTCAACCTGGGAACTGCATCTGATACTGGCAAGCTTGAGTCTCGTAGAGGGGGGTAGAATTCCAGGTGTAGCGGTGAAATGCGTAGAGATCTGGAGGAATACCGGTGGCGAAGGCGGCCCCCTGGACGAAGACTGACGCTCAGGTGCGAAAGCGTGGGGAGCAAACA
+
ABAAAABDB?AAFGBF?2E2AFGBE2BFHHHHFEGGGGFGDHHGFCGEGFGFFGGEGHGHHH4FGHHBGHFGHFHHGGGHGGGGEGHGFGHHGHA0FEFFHHHHHHFHHH?3FGGEEHHGGG<FHHGGFGGGFHG?CCBAEFBFFFFFFFBFF/BF-;9;EFFFFF;;AFFFFFFFFFBFFFFFFFFFFDFFA;BF-;ADA=BCFFFE.BF;--ADBBBFFFFFFFF:B;;-.:>.FDFFFA;FFDFFFF.
@M03896:38:000000000-B4D98:1:2102:9563:15810 1:N:0:169
AACGTAGGTCACAAGCGTTGTCCGGAATTACTGGGTGTAAAGGGAGCGCAGGCGGGAAGACAAGTTGGAAGTGAAATCCATGGGCTCAACCCATGAACTGCTTTCAAAACTGTTTTTCTTGAGTAGTGCAGAGGTAGGCGGAATTCCCGGTGTAGCGGTGGAATGCGTAGATATCGGGAGGAACACCAGTGGCGAAGGCGGCCTACTGGGCACCAACTGACGCTGAGGCTCGAAAGTGTGGGTAACAAACA
+
BCAAAFFCFFFCBEFAA2E2ABFBE?EGHHHHHHHHEEHHHHHGHGFCGGGGGGGGGGGHFGHHGHH3FGHGHHHGHHHGHHHHHHHHHHHGGHHHHHHHHHHHHHHHHH?>DDDFFHHHHFCGHHHHHHHHHGHHHGG@CCFGHHHHCFCFECGGGF;EGHFFGGECDGGGGGGFGDGGGGGFFFFFFBFFEBFFFDE;DFFFFFF9BFFFFFFFFFFFFFFFDDAA?EFC@FFDFFFFDFFF/;BFFFF
@M03896:38:000000000-B4D98:1:2102:9546:15823 1:N:0:169
AACGTAGGTCACAAGCGTTGTCCGGAATTACTGGGTGTAAAGGGAGCGCAGGCGGGAAGACAAGTTGGAAGTGAACTCCATGGGCTCAACCCATGAACTGCTTTCAAAACTGTTTTTCTTGAGTAGTGCAGAGGTAGGCGGAATTCCCGGTGTAGCGGTGGAATGCGTAGATATCGGGAGGAACACCAGTGGCGAAGGCGGCCTACTGGGCACCAACTGACGCTGAGGCTCGAAAGTGTGGGTAGCAAACA
+
A3A3>4FAFFBC54FC22A2ABGBE22FHHHHGGHFAEFGHHHGHGE?FGGGGCGGFGGHFGFFFGF3FGHFDGB3BFGBFGHEHHHHGGHGGHFFGHHHHHGHHGHGHG?2?@2@FGHHHGFFGHFGHHHHGFGHFAF-@@@CGHHGA-<:E:CC-;;C?CBFGF;ADCAFF9CABGGGFDGFFFFFFBBFEAAFCFEB=DAFFFFFFEEFDEF?.;//:DD99;9AAAFA9.A.99/;AD././9/;..
@M03896:38:000000000-B4D98:1:2102:26758:17831 1:N:0:169
TACGGAGGGTGCAAGCGTTAATCGGAATTACTGGGCGTAAAGCGCACGCAGGCGGTTTGTTAAGTCAGATGTGAAATCCCCGGGCTCAACCTGGGAACTGCATCTGATACTGGCAAGCTTGAGTCTCGTAGAGGGGGGTAGAATTCCAGGTGTAGCGGTGAAATGCGTAGAGATCTGGAGGAATACCGGTGGCGAAGGCGGCCCCCTGGACGAAGACTGACGCTCAGGTGCGAAAGCGTGGGGAGCAAACA
+
BCBCCABB@AAACFE4A2E2ABFFE?FGHFHHHHHHGGGFHHHGGCFGGFEGGGGGGGGHHHGHGHHEGHHGHFH?GHHHGGGGGGHEFGHHHHGHFGHHHHHHHHHHGHD>GFGCGHHHHFFFFGGGFEGEHHGGCFFFFFFFFFFFFFBFBBFFFF;C?FFFFFFAFFFFFFFFFFFFFFFFFFFFF>DFFFFADFFFFFFFFFFFFFFFFFFFFFFFFDFFFFFFFFFFDFADFFFFFFFEFFEFF??
@M03896:38:000000000-B4D98:1:2102:26774:17838 1:N:0:169
TACGGAGGGTGCAAGCGTTAATCGGAATTACTGGGCGTAAAGCGCACGCAGGCGGTTTGTTAAGTCAGATGTGAAATCCCCGGGCTCAACCTGGGAACTGCATCTGATACTGGCAAGCTTGAGTCTCGTAGAGGGGGGTAGAATTCCAGGTGTAGCGGTGAAATGCGTAGAGATCTGGAGGAATACCGGTGGCGAAGGCGGCCCCCTGGACGAAGACTGCCGCTCAGGTGCGAAAGCGTGGGGAGCAAACA
+
AAA?>>A?2AAACBFCAAE2AAD2B2BFGBGHGFDEFGCEFGHGGGGCGG?EFCGGGEGHHG4BFGHBBGGDDGGDGFHFFGGFFGHG3GGHHHGHHGHHHBGGDGFHDG?2??@2?FCGF?<GGHHHGGG.>GC-?BDDFBBFFFF;FFBFF///-;ADAFFFFF9DDCAFF;FBBBB9A.BFFFFFA=DDFAF=;FFFCFF9DBDEFFF-9-A9BBF//;B@C./:FB/-9-9?/.9A@B;.BFFFFF.
@M03896:38:000000000-B4D98:1:2102:26752:17849 1:N:0:169
TACGGAGGGTGCAAGCGTTAATCGGAATTACTGGGCGTAAAGCGCACGCAGGCGGTTTGTTACGTCAGATGTGAAATCCCCGGGCTCAACCTGGGAACTGCATCTGATACTGGCAAGCTTGAGTCTCGTAGAGGGGGGTAGAATTCCAGGTGTAGCGGTGAAATGCGTAGAGATCTGGAGGAATACCGGTGGCGAAGGCGGCCCCCTGGACGAAGACTGACGCTCCGGTGCGAAAGCGTGGGGAGCAAAC
+
AAAAAAADDAAABFFA222AABFFEB2BFDGHDFAFEEAFGHHFGCEEECA0E>EFGG1F2F4?2FCEHHHFGBHHFHGFF?EC>EGHFGHFGFE?FFG?GGHHEG2?FGFG2G0GFHHHFAGGHHHHFD.CGFC<@9@A?BFFFFFFB/;BF;;;-999;/9BF9.9.9;;/BBFFFFADF./:BF?=B>DAB;9-AE-BD-;BBA.;B9D--A.;9F9;.9AD..;9-@9.99.9:.9---9-9:99A
@M03896:38:000000000-B4D98:1:2102:10554:19592 1:N:0:169
TACGGAGGGTGCGAGCGTTAATCGGAATAACTGGGCGTAAAGGGCACGCAGGCGGTTATTTAAGTGAGGTGTGAAAGCCCCGGGCTTAACCTGGGAATAGCATTTCAGACTGGGTAACTAGAGTACTTTAGGGAGGGGTAGAATTCCACGTGTAGCGGTGAAATGCGTAGAGATGTGGAGGAATACCGAAGGCGAAGGCAGCCCCTTGGGAATGTACTGACGCTCATGTGCGAAAGCGTGGGGAGCAAACA
+
ABBBB3ADD2AAE?E2E2E2AFHFE2BFFFGHFFGHEEGECHHGGGGGGGGGGCGEEEGHHFEGBFEGHHHDEHFBBGHHGGGGGGHHGHHGHFG<FBCGGHFHHGFDD2?1?<?FGHHFFD??@?<FHFGHFGECGCGGGFDGH==G:CCG;CGGGG.ACFFFBFE;A@EGFCFFFFFEGGFFFGGGDF-9ABDDBDEFF9ADFEFFFFFFFBBF/B9;BDDDDFFFBFFFDCAAFD9DD>F?-AAFFFA
@M03896:38:000000000-B4D98:1:2102:24137:21969 1:N:0:169
TACGTAGGTGGCGAGCGTTATCCGGATTTATTGGGCGTAAAGCGTCCGCAGCCGGTTTATTAAGTCTTGAATTAAAGCCTGGAGCTCAACTCCAGTTCGTTTTAGAAACTGATAGACTCGAGTGTGGTAGAGGCAAACGGAATTTCTAGTGTAGCGGTAGAATGCGTAGATATTAGAAGGAACACCAGTGGCGAAGGCGGTTTGCTAGGCCACCACTGACGGTCATGGACGAAAGCGTGGGGAGCAAATAG
+
>AA?AFF?5@ABAEEE?2E2AAFAA2BEHBGHF32FEAEE1GD1EFGCECEGHE0EE?3FFF44B@G4B4BFFG44BFGFHEH0GHGBBF?GFF3FF4?EHFGFH1FGFEFG2D21BGH/F/<GFG?F>1FFEC/?0?/??F<>FFHHG<<>F11><<<<GHF<=.=.@EHFHFH0:C0..:CCGEE.;CFC?BABDE@;BB..9FFF.B/99FFFF/BF.9;99;/;9B--9..:...-;9E-DFFBFF/
@M03896:38:000000000-B4D98:1:2102:24117:21971 1:N:0:169
TACGTAGGTGGCGAGCGTTATCCGGATTTATTGGGCGTAAAGCGTCCGCAGCCGGTTTATTAAGTCTTGAATTAAAGCCTGGAGCTCAACTCCAGTTCGTTTTAGAAACTGATAGACTCGAGTGTGGTAGAGCCAAACGGAATTTCTAGTGTAGCGGTAGAATGCGTAGATATTATAAGGAACACCAGTGGCGAAGGCGGTTTGCTAGGCCACCACTGACGGTCTTGGACGAAAGCGTGGGGAGCAAATAG
+
>AAAA@1A11>B11E0E0E0F2F0E00BF1DFA1AGEEEE/FA/AEE/EEEEH@/EE/B@@GFG2DG21@BBE1BBFFGBH/B0>GHHHG2>1F1212?EGEADG1BDGDFD2D21BFG/F<FFFG/@@1@G1?0?0??C?F.<1>GH1F1F11>-<.<.0DH0=.<<;.C:CBF0<;:00CGCGAC.;;BC9@??.9--@@A9BFFFAF/9-AA?B/FB--;;-;///;-9-9-B-A-@@-A-9EFBBB/
@M03896:38:000000000-B4D98:1:2102:24122:21989 1:N:0:169
TACGTAGGTGGCGAGCGTTATCCGGATTTATTGGGCGTAAAGCGTCCGCAGCCGGTTTATTAAGTCTTGAATTAAAGCCTGGAGCTCACCTCCAGTTCGTTTTAGAAACTGATAGACTCGAGTGTGGTAGAGGCAAACGGAATTTCTAGTGTAGCGGTAGAATGCGTAGATATTAGAAGGAACACCAGTGGCGAAGGCGGTTTGCTAGGCCACCACTGACGGTCATGGACGAAAGCGTGGGGAGCAAATAG
+
BBBABFFBFF?CF2AAA2E2ABDAA2EGHCHHHHHFGGGEDFHGGGGGGGGGHGGGGGHHHFHHGHH4@BBFHBGGHHHFFAHFHHHF3BFHHGGHH4EEGGGH22FGGG?D3HBBDFHEFE2?@FAFDHHBEECF<FDD?F<GHHHGGBDDF>D@<=CEFGHHG.;=C.GBCHF;C0FCHHFFFGEGFFGE?D9A:CAB@ADDEFBB;F/AAFEEFFFFF@DDAF//BF;-;DFFD9.9-@.-DAFBBFF
@M03896:38:000000000-B4D98:1:2102:9043:24027 1:N:0:169
TACGTAGGTCCCGAGCGTTGTCCGGATTTATTGGGCGTAAAGCGAGCGCAGGCGGTTTGATAAGTCTGAAGTTAAAGGCTGTGGCTCAACCATAGTTCGCTTTGGAAACTGTCAAACTTGAGTGCAGAAGGGGAGAGTGGAATTCCATGTGTAGCGGTGAAATGCGTAGATATATGGAGGAACACCGGTGGCGAAAGCGGCTCTCTGGTCTGTAACTGACGCTGAGGCTCGAAAGCGGGGGGAGCGAACAG
+
ABAAAFFBFFFFG?ECA?E2ABFBE?FGHCHHHHHHGGGGHHHFFGGGGGGGGGGGGGGHFFGGGHH4BFGHHHHHHHHEHHHHHHHHHHHGHGHHHEFCGHGHHHHHHH2?FHDDGHHGGG@GGDGHHHHGGGA?DFGGHFGHHGHHDGHDGDGAC<:CGHGGC?:;EEGHHCFFBFGDDGFFGGGG@DGCCDFFFFDCFFFFFFFBFF;;BFFFFFFF?9DAA.EEFF;;BDDB.-:>AF-;AC@D--9
@M03896:38:000000000-B4D98:1:2102:9045:24045 1:N:0:169
TACGTAGGTCCCGAGCGTTGTCCGGATTTATTGGGCGTAAAGCGAGCGCAGGCGGTTTGATAAGTCTGAAGTTAAAGGCTGTGGCTCAACCATAGTTCGCTTTGGAAACTGTCAAACTTGAGTGCAGAAGGGGAGAGTGGAATTCCATGTGTAGCGGTGAAATGCGTAGATATATGGAGGAACACCGGTGGCGAAAGCGGCTCTCTGGTCTGTAACTGACGCTGAGGCTCGAAAGCGTGGGGAGCGAACAG
+
ABA?AFFAFFFFGCCA22A2ABDAA2FFHCHHGHGHGGGGAGGFGGFCGEFFGGGGGGFHGGGHHHH4@FHHHHHBGHFHHHHGGHHHHHHFHFFHH2?CFHGHGHHFHH2??F>@FHHFGFDGHFFFHHHGGG@A?FFFHBFHHHHHGDFDG0=<A<=CGFHHGC;C@GHGHEGGBBFDDGG/CDDFGGGC-AAB9B9-@BDFFFF/BFBFFFFFFBFFADFFFFFAAFB@BD?FD.AACFE@D=@BFFE
@M03896:38:000000000-B4D98:1:2102:17374:24161 1:N:0:169
TACGGAGGGTGCAAGCGTTAATCGGAATTACTGGGCGTAAAGCGCACGCAGGCGGTTTGTTAAGTCAGATGTGAAATCCCCGGGCTCAACCTGGGAACTGCATCTGATACTGGCAAGCTTGAGTCTCGTAGAGGGGGGTAGAATTCCAGGTGTAGCGGTGAAATGCGTAGAGATCTGGAGGAATACCGGTGGCGAAGGCGGCCCCCTGGACGAAGACTGACGCTCAGGTGCGAAAGCGTGGGGAGCAAACA
+
ABAABAADB?AA4GD4A2E2ABFFA2BFHFHHFFHHGGGGGHGGGCEEFGGGGGGGFEGHHGFGGGHEHGHGHGHFGHHHGGGGGGHGHHHHHHGFHGHHHHHHHHHHHH?2??FCEHHHHGFFFGGFFEFFGHGGGFFFFFFFFFFBFFFFF:9;>;9@EFFFFFDFFFFF/BFFFFFFFFFFFFFF=9CDADFBF?ADFFFFFFFFFFEB;BF.;FB;BDDFDDFB9BBDDDAA9A:AAC-;BDEFFF?
@M03896:38:000000000-B4D98:1:2102:15242:24861 1:N:0:169
TACGTAGGTCCCGAGCGTTGTCCGGATTTATTGGGCGTAAAGCGAGCGCAGGCGGTTTGATAAGTCTGAAGTTAAAGGCTGTGGCTCAACCATAGTTCGCTTTGGAAACTGTCAAACTTGAGTGCAGAAGGGGAGAGTGGAATTCCATGTGTAGCGGTGAAATGCGTAGATATATGGAGGAACACCGGTGGCGAAAGCGGCTCTCTGGTCTGTAACTGACGCTGAGGCTCGAAAGCGTTGGGAGCGAACAG
+
AAA1ACFAFFFFE11A0AE0ABGB0AAEGFGHDGHGEEEEFFGEFGE?EG?EEEEGGGGHHHHGHHH1FEFFHHHEHEHHHHHEHHHHHHHFGFHHHHCCCEEGFHHHHF1F<FGHHHHGG<>1FGGHHGA?C?A<.>1FD1>CGHGH<GGFDDG<CCAEHHCFG?:CGEHGFFFFBBF.CFF/;C-AAGGA@A?--;--9@B/FFB9BF;9BF//;9FF--;BA--A?A@@FA-9;---;@-99---;9/
@M03896:38:000000000-B4D98:1:2102:15223:24867 1:N:0:169
TACGTAGGTCCCGAGCGTTGTCCGGATTTATTGGGCGTAAAGCGAGCGCAGGCGGTTTGATAAGTCTGAAGTTAAAGGCTGTGGCTCAACCATAGTTCGCTTTGGAAACTGTCAAACTTGAGTGCAGAAGGGGAGAGTGGAATTCCATGTGTAGCGGTGAAATGCGTAGATATATGGAGGAACACCGGTGGCGAAAGCGGCTCTCTGGTCTGTAACTGACGCTGAGGCTCGAAAGCGGGGGGAGCGAACAG
+
>AA>AF4>FFDFE2EAAAE2ABDB22AEG5FGHHHGEEEGAGDEAEGGGEECGEGGGDFF44BB@BF4FFGGHHEBDGHFHGHHHFGBGGHFF3BBB2?BDHEHB1D?GH1F?GG@GHHGBC@?FF?FHHGDGDC>ECDFFG1FGHFHFGB===D<?<:;GFHHGA;;ACGGGHFFB0BD.B:;/C?-9-C;B?BBBEAB?BAFFFFBFFB;9F/BF/9B99AD.....ABBFFFE.--;?--9D--;=-B
@M03896:38:000000000-B4D98:1:2102:15243:24878 1:N:0:169
TACGTAGGTCCCGAGCGTTGTCCGGATTTATTGGGCGTAAAGCGAGCGCAGGCGGTTTGATAAGTCTGAAGTTAAAGGCTGTGGCTCAACCATAGTTCGCTTTGGAAACTGTCAAACTTGAGTGCAGAAGGGGAGAGTGGAATTCCATGTGTAGCGGTGAAATGCGTAGATATATGGAGGAACACCGGTGGCGAAAGCGGCTCTCTGGTCTGTAACTGACGCTGAGGCTCGAAAGCGTGGGGAGCGAACAG
+
ABBBBFFBFFFFGA?2E?E2ABFEA2EGHCHHHHHHGGGFGHHGGGGGGGGGGGGFEGGGGEFBB@F4BFGFGGHBBFGFHGHHHHGFFGG?GHFHHBFDGGFDFFFFGF2F<@@@GHHD<G>?FDGHHHHFGGAAAGGEFF>FFHGHBDG<=0DA@<:.:CCCGD:C@E;CHHFGFFFGDFFFGGFDGGFFGFFFFFDFFFFFFFB/9B;9BBBBF/BFAAA.;.;AEFF@.A.9;9AAFF?FDFAD-@/
@M03896:38:000000000-B4D98:1:2103:11699:3572 1:N:0:169
TACGGAGGGTGCAAGCGTTAATCGGAATTACTGGGCGTAAAGCGCACGCAGGCGGTTTGTTAAGTCAGATGTGAAATCCCCGGGCTCAACCTGGGAACTGCATCTGATACTGGCAAGCTTGAGTCTCGTAGAGGGGGGTAGAATTCCAGGTGTAGCGGTGAAATGCGTAGAGATCTGGAGGAATACCGGTGGCGAAGGCGGCCCCCTGGACGAAGACTGACGCTCAGGTGCGAAAGCGTGGGGAGCAAACA
+
BCAABCBCDABBGGFCEEGGFFHFGGFFHGFGFFGFFGGGHHHGGAEEGEEEGGGCEGGHHHHHGHBGHHGGHGHHHHHGGGFGEGHGGGHGGHFFHFGGHHGHHHHHHHGHHHHHGGGHHHHHHFGHFGGGHHGCFF-DFFFFFFFFFF0BB;;;;;;;EFFFFFA;DCEFFFFFFFFFFDFFFFFFF>BDFDCCBFEDFFFFFC=EEFFFBCFFFFFFFFFFFFFFFFFFAFFFFFADFFFFFFFFFF?
@M03896:38:000000000-B4D98:1:2103:11747:5527 1:N:0:169
TACGGAGGGTGCAAGCGTTAATCGGAATTACTGGGCGTAAAGCGCACGCAGGCGGTTTGTTAAGTCAGATGTGAAATCCCCGGGCTCAACCTGGGAACTGCATCTGATACTGGCAAGCTTGAGTCTCGTAGAGGGGGGTAGAATTCCAGGTGTAGCGGTGAAATGCGTAGAGATCTGGAGGAATACCGGTGGCGAAGGCGGCCCCCTGGACGAAGACTGACGCTCAGGTGCGAAAGCGTGGGGAGCAAACA
+
BCBCBBBCBAABGGGCGCGFFGGEGGGGHHFHCFFGFFGGHHHGGCEFGEEFGGGGGGGHHHFHGHBGFHHFHFHHHHHHFGGEEGHGHHHHHGEHGFGGHHHHHGFHHHGHHHHHGFGFFGFHHHHHGGGGHHGGGBBDFFFFFFFFF//BF;9;;;;:EFFFFFAADFEFEFFFFFFFFFFFFFFFFCFFFFDFFDE;@CAFF@B:AFFADFFFFFFFFFDFFBBFFFFFFFFAFFFFFFFE@AEFFF?
@M03896:38:000000000-B4D98:1:2103:11755:5547 1:N:0:169
TACGGAGGGTGCAAGCGTTAATCGGAATTACTGGGCGTAAAGCGCACGCAGGCGGTTTGTTAAGTCAGATGTGAAATCCCCGGGCTCAACCTGGGAACTGCATCTGATACTGGCAAGCTTGAGTCTCGTAGAGGGGGGTAGAATTCCAGGTGTAGCGGTGAAATGCGTAGAGATCTGGAGGAATACCGGTGGCGAAGGCGGCCCCCTGGACGAAGACTGACGCTCAGGTGCGAAAGCGTGGGGAGCAAACA
+
>AAA>AA1A1AAFGGGGCEEFFEFEG0FHFBGFB/FEEEEAGFGGAEEEA/>EE?EEF?>B@BB2B@F1B12@B@1BFGGFECGGGEHHHE0<0/0FFGGFFDG1>GFHHG2FGCBEFFDFFHGFDG0?<CE1CC@?9@BEBBFFFFF/B/;9;;/;9;9-BFB/BA;9@?BFB9B9B/9B9;BFFFF?-@BF@?=>BF-;@@@>@@EAB----AAFFFBFFFFFBFFF//@-9@9FA-99----9;BFFF
@M03896:38:000000000-B4D98:1:2103:10315:6482 1:N:0:169
TACGTAGGTGGCGAGCGTTATCCGGATTTATTGGGCGTAAAGCGTCCGCAGCCGGTTTATTAAGTCTAGAATTAAAGCCTGGAGCTCAACTCCAGTTCGTTTTAGAAACTGATAGACTCGAGTGTGGTAGAGGCAAACGGAATTTCTAGTGTAGCGGTAGAATGCGTAGATATTAGAAGGAACACCAGTGGCGAAGGCGGTTTGCTAGGCCACCACTGACGGTCATGGACGAAAGCGTGGGGAGCAAATAG
+
ABAAAFFBFFBFGFGGGEGFGGFEEFGGHGFGFGHGGEGGHHHGGEEEGEFGGEGEGGEHHHFGHHHHHHFGHHGHHGGHHHHGHHHGHGHHHEGGH4??GGGHBGFFHHDGEHGGFDGFGGFEGH/@HHHHHCAFC?A?AEFHGGGHG11<=<=>@<AEHGHHDD<AEEHGHHHGGHHHHHFFGGGGFFGCCG-?AEA@FFADFFF0AFFAEFFFFFBFA>DDDFFBFFFDFFDFFAFFFFFFFABBBF9
@M03896:38:000000000-B4D98:1:2103:10299:6487 1:N:0:169
TACGTAGGTGGCGAGCGTTATCCGGATTTATTGGGCGTAAAGCGTCCGCAGCCGGTTTATTAAGTCTAGAATTAAAGCCTGGAGCTCAACTCCAGTTCGTTTTAGAAACTGATAGACTCGAGTGTGGTAGAGGCAAACGGAATTTCTAGTGTAGCGGTAGAATGCGTAGATATTAGAAGGAACACCAGTGGCGAAGGCGGTTTGCTAGGCCACCACTGACGGTCATGGACGAAAGCGTGGGGAGCAAATAG
+
AABAAFFAFF2FGCGCECGEGGFEEGGGHGHGFFAGGGGEHHHGGEAEFEEGHGGGDGFHHFFGGHGGGHGHHH@BHGGHHH2GHHFGGGHHHFGGH4??FFFFFFGHHHGGFHGGH3FFFDFEFH<FGFHHHEEGF?A?CEEHFFHHH11=>>><@<<CGFHGGD<:CEFFGHHGFCHFHFFGFAEGGGGEGG?CDEGBFFFFFFFFFFFFFFFFFFBF?;FDDFF/FFF@ADDFF.DDCFAFD.9;/99
@M03896:38:000000000-B4D98:1:2103:28934:10878 1:N:0:169
AAAGGAGGGTGAAAGAGTAAACAGGAAAAAAAGGGCGGAAAGCGCACGCAGGCGGTTTGTTAAGTCAGATGTGAAATCCCCGTGCTCAACCCGGGAACTCCAACCGATACTGGCAAGCTTGAGTCTCGTAGAGTGGGGCAGAAAGCAAGGAGGAGAGGTGAAATGCGTAGAGCTCTGGGGGAATCCCGGTGGCGAAGGCCGCCCCCTGGACGCAGACTGACGCTCAGGTGCGAAAGCGTGGGGAGCCAAC
+
11111111111113111331311000000B00///B//AAE00EE/E/E///?//>>E/B0BB1>F211BB212B1BBFGF@//??1FFBF/<>//>/F1?C1?.--->@00/</CCC/0/.0;;0=:;;..:00.:-.-..///////.........;900;/9B-:-@-//;99/BB?;-9-/;B9-99-;;-9--;-9-9@@@-;-9-----9-/BB/---AA9/BBB-;-9-/A9--@---99/9-
@M03896:38:000000000-B4D98:1:2103:11613:11028 1:N:0:169
TACGGAGGGTGCAAGCGTTAATCGGAATTACTGGGCGTAAAGCGCACGCAGGCGGTTTGTTAAGTCAGATGTGAAATCCCCGGGCTCAACCTGGGAACTGCATCTGATACTGGCAAGCTTGAGTCTCGTAGAGGGGGGTAGAATCCCAGGTGTAGCGGTGAAATGCGTAGAGATCTGGAGGAATACCGGTGGCGAAGGCGGCCCCCTGGACGAAGACTGACGCTCAGGTGCGAAAGCGTGGGGAGCAAACA
+
ABAABABBBBBBGGFGGGGGGFGFEGFFHGFFCFDGEG2BGGHGGAEEGEEEEGGEEGGHHHHHEHFHGHHFHHHGGHGHGGGGFGHHHHHFHHGFFFGGGDFGHHGHFHGHHHGGGGHHGFHHHHHHFGGGFGDGGF@DEFFF/;;FFF/;;;;;@@:@EFFFFFA;ADEFF9BFFFFFFFFFFFFFFAFFFCBCFFFFBFFDFBDEFFFFBFFDFFF;BFFFFFFFFFFFDF-ABDAACDD.;AEFFF.
@M03896:38:000000000-B4D98:1:2103:11631:11033 1:N:0:169
TACGGAGGGTGCAAGCGTTAATCGGAATTACTGGGCGTAAAGCGCACGCAGGCGGTTTGTTAAGTCAGATGTGAAATCCCCGGGCTCAACCTGGGAACTGCATCTGATACTGGCAAGCTTGAGTCTCGTAGAGGGGGGTAGAATTCCAGGTGTAGCGGTGAAATGCGTAGAGATCTGGAGGAATACCGGTGGCGAAGGCGGCCCCCTGGACGAAGACTGACGCTCAGGTGCGAAAGCGTGGGGAGCAAACA
+
BCBBBCCCDCBCGGGGFEGEFFGFGGFGHGFHFFGFEGGGFGHGGAEEGEEEFGGGGGGHHHHHGHFHHHHGHGGHGHGHGGGGGGHHHHHFHHGHHFGGGHHHHHFHGHGFHGHHGFGHGGHHHHHHFGGFHHGFFFDAEFFFFFFFFE0BB;;:;;;@EFFFFFD;ABAFFBFFFFFFFFFFFFFFFAFFFFFFFFFFFFFFFCCEEFFF;CFDFFFFFFFFFFFFFFFFADFFFFFDFCFFFAEFFFF
@M03896:38:000000000-B4D98:1:2103:13704:13528 1:N:0:169
TACGGAGGGTGCGAGCGTTAATCGGAATAACTGGGCGTAAAGGGCACGCAGGCGGTTATTTCAGTGAGGTGTGAAAGCCCCGGGCTTAACCTGGGAATAGCATTTCAGACTGGGTAACTAGCGTACTTTAGGGAGGGGTAGAATTTCACGTGTACCGGTGAAATGCGTAGAGATGTGTAGGAATCCCGAAGGCGAAGGAAGCCCCTCTGGAATGTACTGCCCCCCCTTGGCCAAAACGTGGGAGGCAACAA
+
3>3>>>A?2>A>222AAAEFCDGB22FFHFHCB3ABAAEFHD31B1EAE?E0E0>//1BGH4B4B43BGGEBEF?BBEGHG?/<<BGFHHHF0CCFHGG1?>2FGFBFHB<1?CFGFB?F10/.<>.FG1=GHFD-<<<<.0<;C0=00;;;::0;.-;-.;;;F;;.;9.0000;B0;;00;09;C.A=-;9-9--;./;EF9.E..9//:;99/;///;..--;-.;///99..9-;..B..-.9;A..
@M03896:38:000000000-B4D98:1:2103:13711:13544 1:N:0:169
TACGGAGGGTGCGAGCGTTAATCGGAATAACTGGGCGTAAAGGGCACGCAGGCGGTTATTTAAGTGAGGTGTGAAAGCCCCGGGCTTAACCTGGGAATAGCATTTCAGACTGGGTAACTAGAGTACTTTAGGGAGGGGTAGAATTCCACGTGTAGCGGTGAAATGCGTAGAGATGTGGAGGAATACCGAAGGCGAAGGCAGCCCCTTGGGACTGTACTGACGCTCATGTGCGAAAGCGTGGGGAGCAAACA
+
BCBBABCCCBCCGGGGEEGAABDFEFFFFB3GFFGGGGGEEGHGGEDGGEGCEGGCEEGHHFBFGFGHGHHHGEHHHGGHGGGGGGHGHGFHCGG=??=?FFGHFF2FD?FGHHHGH?G??DHFDGGHHHHEHHGGGG<<EFHGHHFFGCGG/:<:AE;E?FFFGFCCDDAFB;BFFB:AGGFGFFGGFBDFFCACFBFFDFFFFEFFFFF.;;BBFFFFFFDFDFFFFFFFACFDFFFFFFFFFDAFFF.
@M03896:38:000000000-B4D98:1:2103:14033:16142 1:N:0:169
TACGGAGGGTGCAAGCGTTAATCGGAATTACTGGGCGTAAAGCGCACGCAGGCGGTTTGTTAAGTCAGATGTGAAATCCCCGGGCTCAACCTGGGAACTGCATCTGATACTGGCAAGCTTGAGTCTCGTAGAGGGGGGTAGAATTCCAGGTGTAGCGGTGAAATGCGTAGAGATCTGGAGGAATACCGGTGGCGAAGGCGGCCCCCTGGACGAAGACTGACGCTCAGGTGCGAAAGCGTGGGGAGCAAACA
+
ABAAAABCCBBBGGGFGCGEGGHFFGGGHFFFFBFFFFGGFHHGGCEGGEG?EGGCEGGHHHHHGHGHHHHGGHHHHHHHGGGGGGHHHHHHHHGHHGHHHHFHHHHHHHFGHGHHGHHHHHGHHHHHFGGGHHGFFFBAFFFFFFFFFF/BB;:;@;;@EFFFFFDADFFFFFFFFFFFFFFFFFFFFDFFFFFDCFFFFFFFFFDFEFFFFFFAFFFFFFFFFFFFFFFFBCFFFFDFFFFE=D?FEFF
@M03896:38:000000000-B4D98:1:2103:14007:16151 1:N:0:169
TACGGAGGGTGCAAGCGTTAATCGGAATTACTGGGCGTAAAGCGCACGCAGGCGGTTTGTTAAGTCAGATGTGAAATCCCCGGGCTCAACCTGGGAACTGCATCTGATACTGGCAAGCTTGAGTCTCGTAGAGGGGGGTAGAATTCCAGGTGTAGCGGTGAAATGCGTAGAGATCTGGAGGAATACCGGGGGCGAAGGCGGCCCCCTGGACGAAGACTGACGCTCAGGTGCGAAAGCGTGGGGAGCAAACA
+
3AAA?AAD2AAAGFGFGFGEFGGFGDEGHEBDDECGGEG1CFHFGECEGE?0?EEEEDEHHHDFGHBGFHHFDDE?FFGHEF?EEEHGFHHGHFF0FFGGFHHHHHB2DGHHHGG2F???0?GGGFGFFEFADGF<@@99EFF9FB:B//BFF;999;9@?FFFFFA;;9AFBBFFFF/FADB/BFFD--;@>DB9BFFA-BD9-9;;.FF@-@FDFFF/;D?DD.BFFFE9.--9;.9.---;99?FBF.
@M03896:38:000000000-B4D98:1:2103:14023:16158 1:N:0:169
TACGGAGGGTGCAAGCGTTAATCGGAATTACTGGGCGTAAAGCGCACGCAGGCGGTTTGTTAAGTCAGATGTGAAATCCCCGGGCTCAACCTGGGAACTGCATCTGATACTGGCAAGCTTGAGTCTCGTAGAGGGGGGTAGAATTCCAGGTGTAGCGGTGAAATGCGTAGAGATCTGGAGGAATACCGGTGGCGAAGGCGGCCCCCTGGACGAAGACTGACGCTCAGGTGCGAAAGCGTGGGGAGCAAACA
+
ACBBBBCCCBBBGGGGGFGFFFGFGGFGHHGHCFGGGGGGHHHGGCEFGEGGGGGGGGGHHHHHHHGHHHHGHHGHGHGHGGFGGGHHHHHHHHGGHGGGHHHHHHGHHHHHHHHHGGGGGHGHHHHHGGGEHHGFGFDDFFFFFFFFFF0B;;;;@:;@EFFFFFAADDEFFFFFFFFFFFFFFFFFFDFFFFFFFFFAFFFFFFBEEFFFCFFFFFFFFFFFFFFEFFFFFFADFFFFFFFFCDEFFFF
@M03896:38:000000000-B4D98:1:2103:24666:18285 1:N:0:169
TACGGAGGGTGCAAGCGTTAATCGGAATTACTGGGCGTAAAGCGCACGCAGGCGGTTTGTTAAGTCAGATGTGAAATCCCCGGGCTCAACCTGGGAACTGCATCTGATACTGGCAAGCTTGAGTCTCGTAGAGGGGGGTAGAATTCCAGGTGTAGCGGTGAAATGCGTAGAGATCTGGAGGAATACCGGTGGCGAAGGCGGCCCCCTGGACGAAGACTGACGCTCAGGTGCGAAAGCGTGGGGAGCAAACA
+
ABBBABABBABBCGGGGEFEEBFFEGFGHFFHFBGGGGGGHHHGFEFGGEA@FGGGGGGHHHEGGHHHFFHHHHFHFGFGFGCFFFGHHGFHHGGHFFF?DGGHHHFHGHGHHHHHGFFFGGEGGHHGGGGEGHGGGD;DEFFFFFFFFF/9;;;;@B.:ABBFFFD;.@.BBBBFFFBFF?FFFFFFF=FFFFFA9DED=;B>DB;AEFFF-BFFFFBBFFFFDFFFFFFD9>-AFF.AD@DEFDEFFE?
@M03896:38:000000000-B4D98:1:2103:24685:18287 1:N:0:169
TACGGAGGGTGCAAGCGTTAATCGGAATTACTGGGCGTAAAGCGCACGCAGGCGGTTTGTTAAGTCAGATGTGAAATCCCCGGGCTCAACCTGGGAACTGCATCTGATACTGGCAAGCTTGAGTCTCGTAGAGGGGGGTAGAATTCCAGGTGTAGCGGTGAAATGCGTAGAGATCTGGAGGAATACCGGTGGCGAAGGCGGCCCCCTGGACGAAGACTGACGCTCAGGTGCGAAAGCGTGGGGAGCAAACA
+
ABBBBBCCCBBBGGFGEEGEEBFFFGFFHHFHCGHGGGFEHHHGGEEGGEFEEGGCGGGHHHGGGHHHHHHHHHHHFGFGGGGGGGHHHGCHHHGHHFGHHHHHHHGHFGFFFGHBFFFGGFFHHHHHGGGFHGGFGFFFFFFFFFFFFFBB;;;:@@;DAFBFFFDDFF.BBBBFFFBFFFFFFFBFCDFFFFBBFFFFFFFFF@;EFFFFFFFAFFFBBFFBFFFFFFFFFFDFFFFFFFFFFFFFFFF
@M03896:38:000000000-B4D98:1:2103:20944:22241 1:N:0:169
TACGTAGGTCCCGAGCGTTGTCCGGATTTATTGGGCGTAAAGCGAGCGCAGGCGGTTTGATAAGTCTGAAGTTAAAGGCTGTGGCTCAACCATAGTTCGCTTTGGAAACTGTCAAACTTGAGTGCAGAAGGGGAGAGTGGAATTCCATGTGTAGCGGTGAAATGCGTAGATATATGGAGGAACACCGGTGGCGAAAGCGGCTCTCTGGTCTGTAACTGACGCTGAGGCTCGAAAGCGTGGGGAGCGAACAG
+
3AA>>FFAFFFFGG2FCEEEEGDAADGGHEFA532BEEGGFHHGCEEEGEE@EEEEGGGGBDGHGFGDFDFHHHGGFEEGGHHHHHHHGGH?GGFBGB/</F??CF1FGGFBGDFDFDF1@<GDGGHBFCGCG?<A<GFE1>FFDG0DD<0=<DF<@<:.CGG:CDD.CGHFG;B;99/.:CFFFFB@-??.@--@AB.-@>DFFB//FF;BB//9F/BFAADD..9A.A;-.A./..AB-B.-.9-9999
@M03896:38:000000000-B4D98:1:2103:20958:22252 1:N:0:169
TACGTAGGTCCCGAGCGTTGTCCGGATTTATTGGGCGTAAAGCGAGCGCAGGCGGTTTGATAAGTCTGAAGTTAAAGGCTGTGGCTCAACCATAGTTCGCTTTGGAAACTGTCAAACTTGAGTGCAGAAGGGGAGAGTGGAATTCCATGTGTAGCGGTGAAATGCGTAGATATATGGAGGAACACCGGTGGCGAAAGCGGCTCTCTGGTCTGTAACTGACGCTGAGGCTCGAAAGCGTGGGGAGCGAACAG
+
BCBBCFFBFFDFGFGCECGGEGDEEFGGHGGH5BGFEEGGHHHGGFEGGEEFFGGGGGGHBGBGGFGG3EHHHGGHHHGHHHHHHHHHHHHGHHHHH2?BFHGHHHFHHHFHFHFBGFGG@GHHHHHGCGHGGGF?EGHGGHHHHHGGGDFD===<C<;CGFHHHGEDDEHEHFGFFFGGGFGGGGGGGGGGGGFFFFFAFFFFFFF0FF;;FB:BFFFFFDFFDFEFFF;:;ADFF9DFFF.B?=-@-CF
@M03896:38:000000000-B4D98:1:2103:25169:22478 1:N:0:169
TACGGAGGGTGCAAGCGTTAATCGGAATTACTGGGCGTAAAGCGCACGCAGGCGGTTTGTTAAGTCAGATGTGAAATCCCCGGGCTCAACCTGGGAACTGCATCTGATACTGGCAAGCTTGAGTCTCGTAGAGGGGGGTAGAATTCCAGGTGTAGCGGTGAAATGCGTAGAGATCTGGAGGAATACCGGTGGCGAAGGCGGCCCCCTGGACGAAGACTGACGCTCAGGTGCGAAAGCGTGGGGAGCAAACA
+
BCBBCCCCCBBBFGGGGFGGGGHGGFFGHGFFFFGGGGGGHHHGGAEEGEAEEGGGGGGHHGGHGHBGHHHGHFHGHHGGGGGGGGHGHHHHHHGHFFFFGHGHHHHHHHGHHHGGGGGHGHHHHHHHGGGFHHGGGA@DFFFFFFFFFF0;;;;;;;;CEFFFFFAADFEFFFFFFFFFFFFFFFFFFDFFFFFFFFFFFFFFFDCEFFFDDFFFFFFFFFFFFFFBFFFCDFFFFFFFFFFFFFEFFFF
@M03896:38:000000000-B4D98:1:2103:25189:22482 1:N:0:169
TACGGAGGGTGCAAGCGTTAATCGGAATTACTGGGCGTAAAGCGCACGCAGGCGGTTTGTTAAGTCAGATGTGAAATCCCCGGGCTCAACCTGGGAACTGCATCTGATACTGGCAAGCTTGAGTCTCGTAGCGGGGGGTAGACTTCCCGGTGTAGCGGTGAAATGCGTAGAGATCTGGAGGAATACCGGTGTCGACGGCGGCCCCCTGGACGAAGACTGACGCTCCGGTGCGAAAGCGTGGGGAGCAAAC
+
>AA>>AADBABBGGGG?EGE2BGAEE2FHGFFB3AFEFGGCGHGGCEAFEGGGGGGGGF2BGGHHHGHHGHFGHHHGHHHGGCGEEFH3FFC0GGHBFGHHHGHFEHHHHG2GH22/FFG001FFHGHFDF.>DD-A;=DAB/BFFF..-=BF/;9;99@.B9BF99;.;9BBBBFFF9FDFBF/BFFAAFD:;;--@@=--@=DFAA.B9@@@.9BFFBFFD....;;---.;-./9..9=FA9..;/:
@M03896:38:000000000-B4D98:1:2103:25171:22496 1:N:0:169
TACGGAGGGTGCAAGCGTTAATCGGAATTACTGGGCGTAAAGCGCACGCAGGCGGTTTGTTAAGTCAGATGTGAAATCCCCGGGCTCAACCTGGGAACTGCATCTGATACTGGCAAGCTTGAGTCTCGTAGAGGGGGGTAGAATTCCAGGTGTAGCGGTGAAATGCGTAGAGATCTGGAGGAATACCGGTGGCGAAGGCGGCCCCCTGGACGAAGACTGACGCTCAGGTGCGAAAGCGTGGGGAGCAAACA
+
ABBBBCCCBBBAFGGGEEGGFGHGGGGGHHBFFFCFEFGFHHHGG0EEEEEEGGGGGGGGFFGHGHHHHHGFGFHHHHHHGGGGGGHHHHGHHHGHGEGGHHHHHHHHHHGHHHHFGHHFFCGHHHHHFFGGHGGDGFFAEFFFFFFFFF/FB;;:;;:;EFFFFFAAACEFFFFFFFBFFFFFFFFFFFFFFFFFFDEF=DFFFD>AEFADB;DABFFFFFFFFFFFFFFFDFFFFB.ADFFECDFFBAA
@M03896:38:000000000-B4D98:1:2103:25495:22881 1:N:0:169
TACGTAGGTGGCGAGCGTTATCCGGATTTATTGGGCGTAAAGCGTCCGCAGCCGGTTTATTAAGTCTAGAATTAAAGCCTGGAGCTCAACTCCAGTTCGTTTTAGAAACTGATAGACTCGAGTGTGGTAGAGGCAAACGGAATTTCTAGTGTAGCGGTAGAATGCGTAGATATTAGAAGGAACACCAGTGGCGAAGGCGGTTTGCTAGGCCACCACTGACGGTCATGGACGAAAGCGTGGGGAGCAAATAG
+
ABAAAFFBF@AFEEFEGEGFAGHFGGGGHGGHC3BBEEEEGHHFGEEEG0EGHGGFGEHHHFHHFHDEHHGHHFHFFHHHGHHHHHHHHGHHGFHHH4??FFFHGHHHHHDGEHHGFBGCFDFHHHGCDHHHHGC?FFACDEFHHFHFG11<=<><C<<CFGHHGD<ADGHHFHHHGGHHHGFFHDEGGGGECC@FFEGDDF9DFBFFFFF.EFEEFFFFD-DDFFBBFFFFCFFFD9DCCDEBF.BBBF/
@M03896:38:000000000-B4D98:1:2103:25509:22895 1:N:0:169
TACGTAGGTGGCGAGCGTTATCCGGATTTATTGGGCGTCATGCGTCCGCAGCCGGTTTATTAAGTCTAGAATTACAGCCTGGAGCTCACCTCCAGTTCGTTTTAGAAACTGATAGACTCGAGTGTGGTAGAGGCAAACGGAATTTCTAGTGTAGCGGTAGAATGCGTAGATATTAGAAGGAACACCAGTGGCGAAGGCGGTTTGCTAGGCCACCACTGACGGTCATGGACGAAAGCGTGGGGAGCAAATAG
+
ABAABFFBFD2BEEFCCEC2FGFEEGGGFGHFFB2FEE0A1DEEEEAEFAE01>EEGGHHHH4BFD44FF3BFD4@GG?FFHFHGGFG3BGGGBGGH4??FFEEGH3?CG?23BF32B@F?E<C@FA@DG?GBCA?<?E/.>><GGFFH11<>>>-<<.<=DGHHDA.@EHBGGBGF0CFHEFBBDAFFGFG----9AFFAA9DF//;.9/;EF?EFBBFFA9AAFFFFF-;-;AF.ADBDFEDA.//BFF
@M03896:38:000000000-B4D98:1:2103:25489:22897 1:N:0:169
TACGTAGGTGGCGAGCGTTATCCGGATTTATTGGGCGTAAAGCGTCCGCAGCCGGTTTATTAAGTCTAGAATTAAAGCCTGGAGCTCAACTCCAGTTCGTTTTAGAAACTGATAGACTCGAGTGTGGTAGAGGCAAACGGAATTTCTAGTGTAGCGGTAGAATGCGTAGATATTAGAAGGAACACCAGTGGCGAAGGCGGTTTGCTAGGCCACCACTGACGGTCATGGACGAAAGCGTGGGGAGCAAATAG
+
BCCBCFFCFDAFGGGCFEGEFFGEFGFGGFFHFGGFEEGGGHHGGEEGGEGGHGGGEFHHHHHFGHGGHHFHHHHGGHHHHHEGHGHGGHHHH3GFG4??FFFHBCFGHHDHBHGHFGGFFDFFFHGFFHBFHCEFGFACEEGFFGGHH11<>>FAC<AEFFHGFF<AEGHFGHHHFHHHHHFFGEGGGGGADB?DGEGFFFDFFFFBAFBEFFFFFFFFDDFADBB:BFFBCFFFFDFFFFFDF?BFBFB
@M03896:38:000000000-B4D98:1:2103:19473:27433 1:N:0:169
TACGGAGGGTGCGAGCGTTAATCGGAATAACTGGGCGTAAAGGGCACGCAGGCGGTTATTTAAGTGAGGTGTGAACGCCCCGGGCTTAACCTGGGAATAGCATTTCAGACTGGGTAACTAGAGTACTTTAGGGAGGGGTAGAATTCCACGTGTAGCGGTGAAATGCGTAGAGATGTGGAGGAATACCGAAGGCGAAGGCAGCCCCTTGGGAATGTACTGACGCTCATGTGCGAAAGCGTGGGGAGCAAACA
+
AAAAAAA@DAA>EEGEGE?EFFGEEEFFH5AF5B2BAEEFGHHGG1EEEE>EGE?E>ED4FEHHFGHGHHF3/BG30EEEGECGGGHHHHE10?/CC??<GHDF1FF1FCCCGG0??F>F1>GDDDFHHD=<FC.-AD<<:FCCGHHGCE:;;;0;:;:;EFGFFFFD?99CBFB;B09AGDFFFFF?D?BAEBBBB?EFDDFF..9BBEFFFB9FFFFFE....DFFBBFDDB?./:99-==A-9ABFA.
@M03896:38:000000000-B4D98:1:2103:19454:27443 1:N:0:169
TACGGAGGGTGCGAGCGTTAATCGGAATAACTGGGCGTAAAGGGCACGCAGGCGGTTATTTAAGTGAGGTGTTAAAGCCCCGGGCTTAACCTGGGAATAGCATTTCAGACTGGGTAACTAGAGTACTTTAGGGAGGGGTAGAATTCCACGTGTAGCGGTGAAATGCGTAGAGATGTGGAGGAATACCGAAGGCGAAGGCAGCCCCTTGGGAATGTACTGACGCTCATGTGCGAACGCGTGGGGAGCAAACA
+
>AA11A1A?A1>EE0ECEFA0ADABEEFADAGD0/AEE/ECFFGEFCEEE>EEECE>EDGHGFGDFGHEGAD/BF21BB?EEE?E@HC1B<1B0F01011?>>FDD?22?FFHEBFF?F?1<1F1GHHGB1FFH<?@-<<AFBGFHEFH.;.;;:;-;;-.9000;;;;?EF000;000;..;9CFF.-;9?E-@>@FE--AEABEF-B--/-/99/99BFFFFFFFFFF/--@-;B>9-@?;F;--;BF?
@M03896:38:000000000-B4D98:1:2103:19476:27450 1:N:0:169
TACGGAGGGTGCGAGCGTTAATCGGAATAACTGGGCGTAAAGGGCACGCAGGCGGTTATTTAAGTGAGGTGTGAAAGCCCCGGGCTTAACCTGGGAATAGCATTTCAGACTGGGTAACTAGAGTACTTTAGGGAGGGGTAGAATTCCACGTGTAGCGGTGAAATGCGTAGAGATGTGGAGGAATACCGAAGGCGAAGGCAGCCCCTTGGGAATGTACTGACGCTCATGTGCGAAAGCGTGGGGAGCAAACA
+
ABABBABCCBBBGFGGGCGEFFFFEFFGHADGFFGGGEGGHHGGGCEFGFGGGGGFEEGHHFHHGHHHHGHGGGHHHHHHGGGGGGHHHHGGFGGHHF?GGDGHHFDG?GGGHHFFGGG?<DHHGHHHHHHHHH?DGCCCEFHFHHHHHAEGC;<;AA;CAFFFGGEED?;B0BF9CBBAFGGGGGGGFFCFFCCFAFFFDFFFFFFBFEEBFB9BFFFFFFFDD?9;BFFD9@:9FDFFFFA?@AEFFFF
@M03896:38:000000000-B4D98:1:2104:9419:3500 1:N:0:169
TACGGAGGGTGCAAGCGTTAATCGGAATTACTGGGCGTAAAGCGCACGCAGGCGGTTTGTTAAGTCAGATGTGAAATCCCCGGGCTCAACCTGGGAACTGCATCTGATACTGGCAAGCTTGAGTCTCGTAGAGGGGGGTAGAATTCCAGGTGTAGCGGTGAAATGCGTAGAGATCTGGAGGAATACCGGTGGCGAAGGCGGCCCCCTGGACGAAGACTGACGCTCAGGTGCGAAAGCGTGGGGAGCAAACA
+
BBB@B3ADDAAAF5FAA2EEFGFF2AFFHFHHHGFGGG?1GHHGGGGGGECCFGGEEEEGG@FHHHGHHHHFFGFFFGGGGGG/EEHHBHHHH0A0B?1FGHGHGH2GGHFGHHHHEHHHHG1?GHHFGFF.<FC-<;BD?B/;FFFFFFBF999;-;;>EBFFFBA9;=AF/BFFFF:F.ABFFFB.BBBFA=@=@DFBBBB<BB=.A.9@=;..9FFBFDF?DAFFFEB=A@-A/ADD;BB.-;.9BF9
@M03896:38:000000000-B4D98:1:2104:9440:3502 1:N:0:169
TACGGAGGGTGCAAGCGTTAATCGGAATTACTGGGCGTAAAGCGCACGCAGGCGGTTTGTTAAGTCAGATGTGAAATCCCCGGGCTCAACCTGGGAACTGCATCTGATACTGGCAAGCTTGAGTCTCGTAGAGGGGGGTAGAATTCCAGGTGTAGCGGTGAAATGCGTAGAGATCTGGAGGAATACCGGTGGCGAAGGCGGCCCCCTGGACGAAGACTGACGCTCAGGTGCGAAAGCGTGGGGAGCAAACA
+
AAA?A3ADBAABGGFF?EEEFGGF2AFGHGHHHCGGGGGGHGHGGCEFGCE?EEFGFEGGFF@GGH4BGFHFGHHHGHHHGGGGGGHGHHHHHHECGFHFGFHHHHGHGHFDGFHFFHHHHGFGHHHHFGGEFGD@DFFAAFFFFFFFFFFF;9;BA99@EFFFBFADFFFFBFFFFFBFDFFFFFFF>-@DFFFAFDFCFFFAFFFEFFFFA-DAFFFBFFFFFFFFFFFDDF=;/AA?CFAA;DFFFFF
@M03896:38:000000000-B4D98:1:2104:9428:3515 1:N:0:169
TACGGAGGGTGCAAGCGTTAATCGGAATTACTGGGCGTAAAGCGCACGCAGGCGGTTTGTTAAGTCAGATGTGAAATCCCCGGGCTCAACCTGGGAACTGCATCTGATACTGGCAAGCTTGAGTCTCGTAGAGGGGGGTAGAATTCCAGGTGTAGCGGTGAAATGCGTAGAGATCTGGAGGAATACCGGTGGCGAAGGCGGCCCCCTGGACGAAGACTGACGCTCAGGTGCGAAAGCGTGGGGAGCAAACA
+
BBAABBBBBAAABBGA2AEEAFHAEEFFHHHHHBGGGGGGHHHGGCEEEGFCFEGGGGGHHHEHFGDGHHHFFHDGGGGHG/>EEEHHHHHHHCG?BFHHHHFHHFDFGH?DGHF2FGHHCGGHHFHGFDEGGH?<CF:AAFFFFFFFFFBFB;;B>@::EFFFFF.;DFEFFFFFFFFFFFFFFFFFFFAFFFFFFFFCAFFFFFFAEFFA9B?AFFFFFFFDFFFBBFB@ABCFFDADCADFAAAFBF.
@M03896:38:000000000-B4D98:1:2104:25119:7328 1:N:0:169
AACGTAGGTCACAAGCGTTGTCCGGAATTACTGGGTGTAAAGGGAGCGCAGGCGGGAAGACAAGTTGGAAGTGAAATCCATGGGCTCAACCCATGAACTGCTTTCAAAACTGTTTTTCTTGAGTAGTGCAGAGGTAGGCGGAATTCCCGGTGTAGCGGTGGAATGCGTAGATATCGGGAGGAACACCAGTGGCGAAGGCGGCCTACTGGGCACCAACTGACGCTGAGGCTCGAAAGTGTGGGTAGCAAACA
+
BCBBBFFCFFBCDFGCA?E?FGHGGGGGHHHHHHH3EEGHHHCGHFGGECFCGFGGGFGHBFGHGHGFGBGFGHHHGHHHHHGHGHHHHHHGGHFHHHHHHHHHHEHGHH?DFFFGGHHHGFGHHHFHHHHHGGHEHGDDADGGHHHHGGCGG<=;AA;AGGFFGFCCEGGGGGGGGGGGGGGFFFFFFFFFFFFFFFEFFFFFFFFBBEEFFFFFFFFFFFDFDD?E?EFAAFFFFFFFDF.::FFF0:.
@M03896:38:000000000-B4D98:1:2104:25100:7330 1:N:0:169
AACGTAGGTCACAAGCGTTGTCCGGAATTACTGGGCGTAAAGCGAGCGCAGGCGGGAAGACAAGTTGGAAGTGAAATCCATGGGCTCAACCCATGAACTGCTTTCAAAACTGTCTTTCTTGAGTAGCGCAGAGGTAGGCGGAATTCCCGGTGTAGCGGTGGAATGCGTAGATATCGGGAGGAACACCAGTGGCGAAGGCGGCCTACTGGGCACCAACTGACGCTTAGGCTCGAAAGTGTGGGGAGCAAACA
+
1AAAAFFAFF1B1BGF?AE0A1FEEGGGHGHHGCG0AEEGFH1EAAEEEEEEGEG//>EGBGHHHE>FG1FBDGFHFHHHFFHHGGHHHHHCAFGGDHHGG1?1F2?>FH1<>121?FFGBFGGHE1>CGGCHFCGGGD-<ACGHHHFCCCCC;;;99;;..FGGF;:C@E0CFFF@;@@<BFFFFF?A9FFA?@@@AE?@?@-BB;/9-9--A-;BBFFFBBA--9FBB;--;AA/:9BBB---9AFFF-
@M03896:38:000000000-B4D98:1:2104:19419:7446 1:N:0:169
TACGTAGGGTGCGAGCGTTGTCCGGAATTACTGGGCGTAAAGAGCTCGTAGGTGGTTTGTCGCGTCGTCTGTGAAATTCCGGGGCTTAACTCCGGGCGTGCAGGCGATACGGGCTGACTTGAGTGCTGTAGGGGAGACTGGAATTCCTGGTGTAGCGGTGAAATGCGCAGATATCAGGAGGAACACCGATGGCGAAGGCAGGTCTCTGGGCAGTAACTGACGCTGAGGAGCGAAAGCATGGGTAGCGAACA
+
ABAAACFBBFAAF?F?E?EEFGGGGDGGHHHHHHHGGGGDHHGHGFHGEGGGHHGEGHGHDBF>>ECEFEEBFFGHFGHHHEEEEEHGHGHHHCDGCCBCFHHHDF/>EGC<CCGDHFHDD<CGGDFGHHHHEGDGDEHG;;BFGGGGGGFFE:9;B@CBGGGG0BAEFFFFFFFFFFFFFFFFFFFFFFFFFFFFFFEFFFFFFFFFFF?FDFFBBFFBFFFFFBFEFFFFFFFFFFFFFFBFEFDFFF-
@M03896:38:000000000-B4D98:1:2104:6951:8720 1:N:0:169
TACGGAGGGTGCAAGCGTTAATCGGAATTACTGGGCGTAAAGCGCACGCAGGCGGTTTGTTAAGTCAGATGTGAAATCCCCGGGCTCAACCTGGGAACTGCATCTGATACTGGCAAGCTTGAGTCTCGTAGAGGGGGGTAGAATTCCAGGTGTAGCGGTGAAATGCGTAGAGATCTGGAGGAATACCGGTGGCGAAGGCGGCCCCCTGGACGAAGACTGACGCTCAGGTGCGAAAGCGTGGGGAGCAAACA
+
ABB??ABBBBBAGGGEE?EECGHFGFGFHHHHFFHGGGGGHHHGGCFCEEFGGEGEGGGHHHHHGHFGFHFFHEHGGHHHGGGGECHGGHHHHHGHGGHGHHHHHHBHHH?DGHGFEHHHHHFHHHHHGGGEDHGCCBD.A;FFFFFFFFBBB;/;;;;-EFFFFFFFDF.BFFFFFFFFFFFFFFFFFDAFFC=DFFFFAFFFFFFEFFF;-;AABBFBFFDADAFBFFFADCFDF.9A@DFFCAEFFF.
@M03896:38:000000000-B4D98:1:2104:6967:8732 1:N:0:169
TACGGAGGGTGCAAGCGTTAATCGGAATTACTGGGCGTAAAGCGCACGCAGGCGGTTTGTTAATTCAGATGTGAAATCCCCGGGCTCAACCTGGGAACTGCATCTGATACTGGCAAGCTTGAGTCTCGTAGAGGGGGGTAGAATTCCAGGTGTAGCGGTGAAATGCGTAGAGATCTGGAGGAATACCGGTGGCGAAGGCTGCCCCCTGGACGCAGACTGACGCTCAGTTGCGCAAGAGTGGGGAGCAAACA
+
>>A1>A1DAA?>1F1A0A0A0BFBABCAEAEDD1BB/AEAAFFEEEEAEE//?>@//EEGEGD2BB@B@@@BBBFD2BFGFEE/>E?GBGGB00?B1F<<FF?FG>2?2F>21/FCEGFF0FGGHHF0?.<<BC.<A-@;A9BFFFFF/9/B;;;;;9:99B9;/;;-;--///;9///-A-9/:BF9@@>-;-99--:/-9A-;@@A---;--;-;/9//-:;ABB///;-------/9-----;-/BA-
@M03896:38:000000000-B4D98:1:2104:6286:13752 1:N:0:169
TACGTAGGGGGCAAACGTTGTCCGGATTTACTGGGTGTAAAGGGTGCTCAGGCGGTTTTGTAAGTCAGAAGTGAAATCCTAGAGCTTAACTCTGGAACTGCTTTTGATACTGCAAGGCTTGAATGTGGAAGAGGAGGATGGAATTTCTGGTGTAGCAGTGAAATGCGTAGATATCAGAAAGAACACCAGTGGCGAAGGCGGTCCTCTGGTCCACTATTGACGCTAAAGCACGAAAGCGTGGGGAGCAAACA
+
ABBAAFFBBCBACFGCEAGCFGHGGEGGHHHHHGHHGGHHHHHGHGGHHGHHHGGGGGGHFHHFGHFHHGGGHHHHFGHHHFHHHHHHGHHHHHHHHGHHHGHHHHGHHHBGGG?B?FGGFFGHHGHGHHHHGGFDGGHFFGHHHHHGHGBFG>>>F>>GHHHHDGACGGGHHHHEGHGHHHGHHHGEHHHGCDGGGGGGAGGGGGGFFFBFEFFFFFFFFFFFFFFFFFB@DFFDFFFFFFFFFFFFBFF
@M03896:38:000000000-B4D98:1:2104:27870:15373 1:N:0:169
TACGGAGGGTGCAAGCGTTAATCGGAATTACTGGGCGTAAAGCGCACGCAGGCGGTTTGTTAAGTCAGATGTGAAATCCCCGGGCTCAACCTGGGAACTGCATCTGATACTGGCAAGCTTGAGTCTCGTAGAGGGGGGTAGAATTCCAGGTGTAGCGGTGAAATGCGTAGAGATCTGGAGGAATACCGGTGGCGAAGGCGGCCCCCTGGACGAAGACTGACGCTCAGGTGCGAAAGCGTGGGGAGCAAACA
+
ABBBBAABB?AACABAE2EEFGHFGGFGHHHHFFHGGGGGHHHGGCFEFEGGGGGFGGGHGGHHGHDFFHGFGHHHGHHHGGGEEGHGHHHHHHGHGGHGGHHHHHEHHHFFHHH@FGHHCGBGHHGCFDGFFGGDFAD9;FFFFFFFFFFFF;;BB9:@FFFFBF9;ACFFBFFFFFFFFFFFFFFF;-@FA@DFFFEDCFFFFF;:.FFFFFFFFFFFFFFFFF//::B-DDFDB;AFFCDA-AFFFF?
@M03896:38:000000000-B4D98:1:2104:27886:15380 1:N:0:169
TACGGAGGGTGCAAGCGTTAATCGGAATTACTGGGCGTAAAGCGCACGCAGGCGGTTTGTTAAGTCAGATGTGAAATCCCCGGGCTCAACCTGGGAACTGCATCTGATACTGGCAAGCTTGAGTCTCGTAGAGGGGGGTAGAATTCCAGGTGTAGCGGTGAAATGCGTAGAGATCTGGAGGAATACCGGTGGCGAAGGCGGCCCCCTGGACGAAGACTGACGCTCAGGTGCGAAAGCGTGGGGAGCAAACA
+
BBBBBABBBABBGAGGEAEAFGHGGFGGHHHHHGHGGGGGHHHGGCFGGGGFGGGCGGGHGF4BFHDGHGHGFHHFHHHHGGGGEGHHHHHHHHGHGGHHHHHHHHEHGH?FGHHFGHHHFCFHHHHHGGGFFFD@CFFDA;FFFFFFFFBFF/:9@@ACEFFFFFDDFF9BFBBFFFBFFFFFFFFFCDAFFDD=FFFCFFFFFFFEFFFB--DABFF/BDFFFBFFFFFBADDFF?DFFFF.AD?BBF.
@M03896:38:000000000-B4D98:1:2104:19548:15543 1:N:0:169
TACGGAGGGTGCGAGCGTTAATCGGAATAACTGGGCGTAAAGGGCACGCAGGCGGTTATTTAAGTGAGGTGTGAAAGCCCCGGGCTTAACCTGGGAATAGCATTTCAGACTGGGTAACTAGAGTACTTTAGGGAGGGGTAGAATTCCACGTGTAGCGGTGAAATGCGTAGAGATGTGGAGGAATACCGAAGGCGAAGGCAGCCCCTTGGGAATGTACTGACGCTCATGTGCGAAAGCGTGGGGAGCAAACA
+
ACBBBAABBABAF?EE??FEFGHFGFGGHGHHGHHHGGGGHHHGGEGGGGGGGGGGGEHHHGHHHHHHHHHGGHHHGHHHGGGGGGHHHHHHHHGHHHGHHFHHHGGHHHFGGEFHHGHGD<GFFGGHHFGHGHD@DGGGGFFGHGHFCFHHG;;:;A;AEGFFGFCCDFFFGFFBFGFGDGGFGGGEDB=DEFFFFFFFFFFFFFFFFFFFFFFFFFFBFFFAFFFFB/;99CFAF?ADFFF.-;AFF?F
@M03896:38:000000000-B4D98:1:2104:27974:16356 1:N:0:169
TACGGAGGGTGCGAGCGTTAATCGGAATAACTGGGCGTAAAGGGCACGCAGGCGGTTATTTAAGTGAGGTGTGAAAGCCCCGGGCTTAACCTGGGAATAGCATTTCAGACTGGGTAACTAGAGTACTTTAGGGAGGGGTAGAATTCCACGTGTAGCGGTGAAATGCGTAGAGATGTGGAGGAATACCGAAGGCGAAGGCAGCCCCTTGGGAATGTACTGACGCTCATGTGCGAAAGCGTGGGGAGCAAACA
+
BCCBBAABBAAAG?F?EAFAFGHGGEFGHBGHHHHHGGGGHHHGGEGGGEGGGGGCE?FHH4GHGHHHHHGFGHHHHGHHGGGGGFHHHHHHHHGFFHGHHHHHHFHHHH?FHHFFHHHGFBGFFGGHHFFHHFGGGGDEEGFHHHGHHFHHF;<<CC;D?FFGFGE;DGGFBFFFGGEGFFFFGGGGFADFEFD=DDFFFDFFFFFFFFEFFFFFFFFFFFFFFFFFFFBA:CFA/;:ACDF?9DEFFA.
@M03896:38:000000000-B4D98:1:2104:16569:18200 1:N:0:169
TACGGAGGGTGCAAGCGTTAATCGGAATTACTGGGCGTAAAGCGCACGCAGGCGGTTTGTTAAGTCAGATGTGAAATCCCCGGGCTCAACCTGGGAACTGCATCTGATACTGGCAAGCTTGAGTCTCGTAGAGGGGGGTAGAATTCCAGGTGTAGCGGTGAAATGCGTAGAGATCTGGAGGAATACCGGTGGCGAAGGCGGCCCCCTGGACGAAGACTGACGCTCAGGTGCGAAAGCGTGGGGAGCAAACA
+
ABABB3ADBABBG5GAE?EAFGHGGEEFGFHHGGHHGGGEEFHGGCGGGEGFGGGGGGGHGGHHHHGHHHHGHHHHBEFGGGGGEGHHHHHHHGEHFEHHHGHHHGFHHH?FHHH2FHHHGFGGHHHHGGGGGHA-@BFFFFBFFFFFFFBFF;;:@B:@FFFFBFFDDFFFFFFFFFBFFFFFFFFFF;DFFFDFAFFF=CFFFFFEFFFFFFD;FFFBF?FFFFFB9FFFDC=AFFFFFFB?DFFFFF.
@M03896:38:000000000-B4D98:1:2104:25596:22189 1:N:0:169
TACGGAGGGTGCAAGCGTTAATCGGAATTACTGGGCGTAAAGCGCACGCAGGCGGTTTGTTAAGTCAGATGTGAAATCCCCGGGCTCAACCTGGGAACTGCATCTGATACTGGCAAGCTTGAGTCTCGTAGAGGGGGGTAGAATTCCAGGTGTAGCGGTGAAATGCGTAGAGATCTGGAGGAATACCGGTGGCGAAGGCGGCCCCCTGGACGAAGACTGACGCTCAGGTGCGAAAGCGTGGGGAGCAAACA
+
BCBBCABCCAAAFBGCC?EEFGHFGGGGHHHHFFHGGGGEHHHGGFGGGFGGGGGFGGGHFGHGHHHHHHGGGHFGFHHHGEGGEGHHHHHHHFGHCFGFHHHHHHFHHHDDGHHEFHHHHFFHHHHHGGGGFGEADCDAEFFFFFFFFFFFF;;;@@;CFFFFFFAAFCFFEFFFFFFFFDFFFFFFB;@FACDABDEB;BFFFFFEEFFFFFFDFFFFFFDFFDFFFFFDDAFAFDADFAFFFDEFFFF
@M03896:38:000000000-B4D98:1:2104:13397:27501 1:N:0:169
TACGGAGGGTGCAAGCGTTAATCGGAATTACTGGGCGTAAAGCGCACGCAGGCGGTTTGTTAAGTCAGATGTGAAATCCCCGGGCTCAACCTGGGAACTGCATCTGATACTGGCAAGCTTGAGTCTCGTAGAGGTGGGTAGAATTCCAGGTGTAGCGGTGAAATGCGTAGAGATCTGGAGGAATACCGGTGGCGAAGGCGGCCCCCTGGACGAAGACTGACGCTCAGGTGCGAAAGCGGGGGGAGCAAACA
+
AAAAA3ADBA?AFGGF?AE2FGHF2EFGHHHHDFFBEFGEHHHGGGEEEEGGGEGGEGGHHHHHHHHHHFGBFGHFGHHHGEGCEGHGHHHHGGGHGGHHHHHHHGHFHH?2GHFFFGGHFHCGGHFF?CFFHH<>FCGDCGHHHHHDHG/CD<==;;;AEHHHCC=;9BFFFFFGFGGFADFEFGFFB9-AC-?B;DEB;BBBBB;;ABF---;AFFF/9DDDFFFFFB9;:>;./A9-@@-@=AFB/FF
@M03896:38:000000000-B4D98:1:2104:13398:27530 1:N:0:169
TACGGAGGGTGCAAGCGTTAATCGGAATTACTGGGCGTAAAGCGCACGCAGGCGGTTTGTTAAGTCAGATGTGAAATCCCCGGGCTCAACCTGGGAACTGCATCTGATACTGGCAAGCTTGAGTCTCGTAGAGGGGGGTAGAATTCCAGGTGTAGCGGTGAAATGCGTAGAGATCTGGAGGAATACCGGTGGCGAAGGCGGCCCCCTGGACGAAGACTGACGCTCAGGTGCGAAAGCGTGGGGAGCAAACA
+
ABBBB?ABBABBG5GC?AEECGHGGGGGHFHHGGHHGGGGGHHGGFGGGGGGGGGGGGGHHHHHHHEGHHHFGHFFBGGHGGGGEEHBFHHHHHGHCEHHHHHHHHEHHHFGHHH@FGHHHGGHHHHHGGGGHGGCFFFDFFFFFFFFFBFFF:;BB@;DEFFFFFDDFFFFFFFFFFFFFFFFFFFFFCFFFFFFCFFF;DFFFFFEFFAB=@FDFFFFFDFFFDB:FFFDFA>DFFDFFFFEFFFFBF.
@M03896:38:000000000-B4D98:1:2105:23579:4490 1:N:0:169
TACGGAGGGTGCAAGCGTTAATCGGAATTACTGGGCGTAAAGCGCACGCAGGCGGTTTGTTAAGTCAGATGTGAAATCCCCGGGCTCAACCTGGGAACTGCATCTGATACTGGCAAGCTTGAGTCTCGTAGAGGGGGGTAGAATTCCAGGTGTAGCGGTGAAATGCGTAGAGATCTGGAGGAATACCGGTGGCGAAGGCGGCCCCCTGGACGAAGACTGACGCTCAGGTGCGAAAGCGTGGGGAGCAAACA
+
AAAAAA@DBAAAGDGG?EFEFGHFEEDGHHFFFBFBEEEECGHEGCEGGEEGEEGFGEGFGFBFBFDFFHHGHHD4FFGHEEGGECGHEGHHHGGHHGHGGHHHHFGH?GFDGFGHGHHHECGFGHHHF?F<>G?-<BDDEFFBFFFF//9:B;FB@-9;;B;BFFF??>EFFFBFF/BFFDBFFFFBB@DAFF=;BFFAAF=BDFFAEFF>@9;./B9/9DDFFFFFFFFFB--.;9A.BFFADD.9BFA
@M03896:38:000000000-B4D98:1:2105:23558:4495 1:N:0:169
TACGGAGGGTGCAAGCGTTAATCGGAATTACTGGGCGTAAAGCGCACGCAGGCGGTTTGTTAAGTCAGATGTGAAATCCCCGGGCTCAACCTGGGAACTGCATCTGATACTGGCAAGCTTGAGTCTCGTAGAGGGGGGTAGAATTCCAGGTGTAGCGGTGAAATGCGTAGAGATCTGGAGGAATACCGGTGGCGAAGGCGGCCCCCTGGACGAAGACTGACGCTCAGGTGCGAAAGCGTGGGGAGCAAACA
+
ABAAA3ADB?AABFGC?2EEFGHGFGGGHFFFBAABEAFFFHHGG?EEGCEGDGG?EFGGGFGHGHDGHHHGHHHHHHHHFGGGGGHHHHHHHHFGFGHHHHHHHHGHFHFFHHH<<GHHGGGHHHHHFDFEGHGFGFBAABFFFFFFFFBF;;;BBD:BEFFFFFFDDAFFBFFFFFFFFFFFFFFFF>>.FFFFFFFCDFFFFB;EFFFFFFFFFFFBFFFFFDFFFFFADACDFFFDAFFFDDEFFF.
@M03896:38:000000000-B4D98:1:2105:23572:4509 1:N:0:169
TACGGAGGGTGCAAGCGTTAATCGGAATTACTGGGCGTAAAGCGCACGCAGGCGGTTTGTTAAGTCAGATGTGAAATCCCCGGGCTCAACCTGGGAACTGCATCTGATACTGGCAAGCTTGAGTCTCGTAGAGGGGGGTAGAATTCCAGGTGTAGCGGTGAAATGCGTAGAGATCTGGAGGAATACCGGTGGCGAAGGCGGCCCCCTGGACGAAGACTGACGCTCAGGTGCGAAAGCGTGGGGAGCAAACA
+
ABAAABCCCAAAB5FF?2E2AGHFGEGGHFFBBB2AEEFGGHHFGCEFGCFEEGG?EEGGGGEHFH@FHHHHHHHHHHHHGGGGGGHHHHHHHHEGFEGGHHHHHHHHHH?DGGGGFHHHHHFHHHHHCDFFHHGGGFBAEBFFFFFFFFBFB;;B:;;>?FFFFFDDFFFF/9FFFFFFFFFFFFFFF@D.ADFFFFEB@DFFFB@AEFF-->DFFFFFFBFFFFEBBFF@;@9;BA.DDA>?BDFFFF.
@M03896:38:000000000-B4D98:1:2105:23552:4515 1:N:0:169
TACGGAGGGTGCAAGCGTTAATCGGAATTACTGGGCGTAAAGCGCACGCAGGCGGTTTGTTAAGTCAGATGTGAAATCCCCGGGCTCAACCTGGGAACTGCATCTGATACTGGCAAGCTTGAGTCTCGTAGAGGGTGGTAGAATTCCAGGTGTAGCGGTGAAATGCGTAGAGATCTGGAGGAATACCGGTGGCGAAGGCGGCCCCCTGGACGAAGACTGACGCTCAGGTGCGAAAGCGTGGGGAGCAAACA
+
AAB?3ABBBA?>4DBF2AEEFFGAAEEFHFD55ABBAAEEDGGGG?EEEE00EEEEEEFHHHHHGH4@FGGFGFHFHHHHGEGEEFHFHFHHHHGHHFCBGGHGFGFGHHFFGHHFFHHFGFHGHHHHFEFFHFA.>?C===DFBGHF=/CGD<0<::;AECCGFC;;CBFGGFGGFGFFFDBBFFG99B9;:-9B>DA@9@DFFF=;9BF->BFFFFFFFBF?DD//99;9;@B?BD.AB;9E9:AFFFF
@M03896:38:000000000-B4D98:1:2105:15338:5746 1:N:0:169
TACGGAGGGAGCTAGCGTTATTCGGAATTACTGGGCGTAAAGCGCACGTAGGCGGCTTTGTAAGTAAGAGGTGAAAGCCCAGAGCTCAACTCTGGAATTGCCTTTTAGACTGCATCGCTTGAATCATGGAGAGGTCAGTGGAATTCCGAGTGTAGAGGTGAAATTCGTAGATATTCGGAAGAACACCAGTGGCGAAGGCGGCTGACTGGACATGTATTGACGCTGAGGTGCGAAAGCGTGGGGAGCAAACA
+
1AAA1?A1>AAAFGGF??0EC2F0FEGGHF1B2A/FEEEEABD/E/E/BBB/B>?EEE0D2GDGBFBF1G>1/F1GHGHGAGGHHFHBFH>1F11<FHHHFD1BFGGGHHF<BGBGAEHGFH1GG11FC1FG/CGFFGGD>GGHGFHCE-.<=DDFG<<<DHH0D0C/CCCGHH0:/::.;GCGFFFG.;C/?AG@GBG@@---AB//;BFF/99BFF;;BBFFFB-AFFF@A;@B/:9--9--9AAB/AF
@M03896:38:000000000-B4D98:1:2105:23245:6828 1:N:0:169
TACGTAGGTGGCGAGCGTTATCCGGATTTATTGGGCGTAAAGCGTCCGCAGCCGGTTTATTAAGTCTAGAATTAAAGCCTGGAGCTCAACTCCAGTTCGTTTTAGAAACTGATAGACTCGAGTGTGGTAGAGGCAAACGGAATTTCTAGTGTAGCGGTAGAATGCGTAGATATTAGAAGGAACACCAGTGGCGAAGGCGGTTTGCTAGGCCACCACTGACGGTCATGGACGAAAGCGTGGGGAGCAAATAG
+
ABBABFFBFF?BAEEE?AEEGGHEFEGGHH5FBBFBAAEGHHHGGEGGGGGGHGGF1EGHHHHHGHFFBHBGHHFFHHHHG/GFGHHHFGEHFFFHG4F<G/FHBGHHHHFHHGF3DFGFGFDG>FAGHHHHHGAG0?ACDFFGGGHHGDGDFDG?@<<.=GGHD.<;DEFGHHHGCGHFFHCGFEECCBFCBA@DGC?@BF?AFFFF.B/9EFEFFFFFA-;.9FF/FBAD@DDBDADFFFEFFFFFBFB
@M03896:38:000000000-B4D98:1:2105:9472:9913 1:N:0:169
TACGGAGGGTGCAAGCGTTAATCGGAATTACTGGGCGTAAAGCGCACGCAGGCGGTTTGTTAAGTCAGATGTGAAATCCCCGGGCTCAACCTGGGAACTGCATCTGATACTGGCAAGCTTGAGTCTCGTAGAGGGGGGTAGAATTCCAGGTGTAGCGGTGAAATGCGTAGAGATCTGGAGGAATACCGGTGGCGAAGGCGGCCCCCTGGACGAAGACTGACGCTCAGGTGCGAAAGCGTGGGGAGCAAACA
+
AAAAA?ABBAAACFFF2AEFFGHFEEFFHHDFBBFBAEFEGHFEF?EEGC0>?EE@FGEHHGFGHH@FBGHHHHHHGHHHGGGGFGHGFGHHFHGHHEHGFHHHHHFHFH?FCGHEFGHHHFGHHHHGFFGAGFG?FFFDFFFFFFFFFFBFFBFFA9ABAFFFFFADAFAFFFFFFFBFAD.BFFF?;DFFABA=C.9--@AFFFFE.B9=-;:.;FFBFDDFFBF/FF9@.;@DFDFDF-@.-9:BFA;
@M03896:38:000000000-B4D98:1:2105:9454:9928 1:N:0:169
TACGGAGGGTGCAAGCGTTAATCGGAATTACTGGGCGTAAAGCGCACGCAGGCGGTTTGTTAAGTCAGATGTGAAATCCCCGGGCTCAACCTGGGAACTGCATCTGATACTGGCAAGCTTGAGTCTCGTAGAGGGGGGTAGAATTCCAGGTGTAGCGGTGAAATGCGTAGAGATCTGGAGGAATACCGGTGGCGAAGGCGGCCCCCTGGACGAAGACTGACGCTCAGGTGCGAAAGCGTGGGGAGCAAACA
+
ABAAB?ADBAAAAGCA2AEEAFFFE?FFHHFFFBGBAEEEFHGGG?EGFC0>EEGCFGFHHF@FGG4FFGHHFGBHGHGFGEGEEGHHGHGHGHEGFEHGHHHHHHBG2G?DGFGGEGHHHAGGGHHHGGGAGEGGGFFFFBFFFFFFFFBFF;FBC@ADEFFFFFDDFFEF/BBFFB/AFA.FFBFDADAFFCA;>AAD=AD;DFFFEFAB--A.BBFFFFAFFABFFFF=.9-9/.D.@AAE-.ABFF.
@M03896:38:000000000-B4D98:1:2105:9472:9931 1:N:0:169
TACGGAGGGTGCAAGCGTTAATCGGAATTACTGGGCGTAAAGCGCACGCAGGCGGTTTGTTAAGTCAGATGTGAAATCCCCGGGCTCAACCTGGGAACTGCATCTGATACTGGCAAGCTTGAGTCTCGTAGAGGGGGGTAGAATTCCAGGTGTAGCGGTGAAATGCGTAGAGATCTGGAGGAATACCGGTGGCGAAGGCGGCCCCCTGGACGAAGACTGACGCTCAGGTGCGAAAGCGTGGGGAGCAAACA
+
ABAAA?BCCABABDGFCAEEFGHFEAFGHGDFBBBAAEEEGHGGG?EGGGGGEFGCFGEGGFGGHHDFGHHHHHHHGHHHGGGGGGHHGHHH?GGFHGHHGHHGHHDHDG?DFGGHEGHHFFCGHHHHGFGEFHGGGFFDFEFFFFFFFFBFFFBFA@;BEFFFFB;AAF?FBBFFFFBFDDFFFFFFCFFBADACFFEAADCCFFFFFFFC;@AAFFFFFBAFFFFEFBFB.--.B.DFFFFACAAF/.:
@M03896:38:000000000-B4D98:1:2105:19107:10092 1:N:0:169
AACGTAGGTCACAAGCGTTGTCCGGAATTACTGGGTGTAAAGGGCGCGCAGGCGGGCAGACAAGTTGGACGTGAAATCCAGGGGCTCAACCCCTGAACTGCTTTCAAAACTGTTTTTCTTGAGTAGCGCAGAGGTAGGCGGAATTCCCGGTGTAGCGGTGGAATGCGTAGATATCGGGAGGAACACCAGTGGCGAAGGCGGCCTACTGGGCACCAACTGACGCTGAGGCTCGAACGGGTGGGTAGCAAACA
+
1>A>AFFAF31CBFGA1AECFCGGEE0BGFFDBGCCEFDD2DFE/AEG/FG?EC>///??BBBBB21B11>EFHEGH1FF1BCGCGCF?FGF//?C1?GGH11?11???GFG111<<GHHH1>FFD1>-<CCHGGGDEHGCCACFGF0;@@AE;;F@:9A.9;BFBAAF@FFFF/-@-@@@FFFBFFEFBFFA@=@@BF?<@--;BBFF----AFFB/BBFB9BA9?--;A99B----9-9@-9AB9F/F-
@M03896:38:000000000-B4D98:1:2105:19089:10102 1:N:0:169
AACGTAGGTCACAAGCGTTGTCCGGAATTACTGGGTGTAAAGGGAGCGCAGGCGGGCAGACAAGTTGGAAGTGAAATCCATGGGCTCAACCCATGAACTGCTTTCAAAACTGTTTTTCTTGAGTAGTGCAGAGGTAGGCGGAATTCCCGGTGTAGCGGTGGAATGCGTAGATATCGGGAGGAACACCAGTGGCGAAGGCGGCCTACTGGGCACCAACTGACGCTGAGGCTCGAAAGTGTGGGTAGCAACCA
+
AAAAAFFCFFFCDEGE2AECFGHFGE2FHHFFCFFCEEHHHHHG2EEFEEGGEEEC/>EGFBBGG4?BB3BBFGHHHHHHHHHHHHHHHHHG/FGH?FGHHH2F?2@GGHFD?2@GCGHHHF1?GG1??FGHHGGFGGHCCFGGHHHGADCCECCGCA:AEEGGGFECDGGGEFBEFAGGFFFFFFFFABFFACDFFFFAFFFFEBBBB?.BDFEEFFFBB.;AA.FEA.:9:;AD;/BBAA;/.B/B.;.
@M03896:38:000000000-B4D98:1:2105:21671:15508 1:N:0:169
TACGGAGGGTGCAAGCGTTAATCGGAATTACTGGGCGTAAAGCGCACGCAGGCGGTTTGTTAAGTCAGATGTGAAATCCCCGGGCTCAACCTGGGAACTGCATCTGATACTGGCAAGCTTGAGTCTCGTAGAGGGGGGTAGAATTCCAGGTGTAGCGGTGAAATGCGTAGAGATCTGGAGGAATACCGGTGGCGAAGGCGGCCCCCTGGACGAAGACTGACGCTCAGGTGCGAAAGCGTGGGGAGCAAACA
+
>AA>A3ADA2>>GBFG2AEEAFGCAECFGHFC532BAAAEGHHGGCEEGGGFEGCCEAEGGHFDFG@3GFHFGFHFHGHHFE/<EEGHFHG2A0FHGFGFG2>F2>FGGGGFFF@FFFFGCFFGBFGGGGG.FF.---;;99/;BBFE9/;9B;BBB;.;.FFFBB9;99AFBFFEBF9F.9FF/FFF-9-99;-;99EA--B@@B;.9BFA-;;9;:F/;9A.9:F//9B;.-;AF...;-@.-9.9/A.
@M03896:38:000000000-B4D98:1:2105:13554:15635 1:N:0:169
TACGGAGGGTGCAAGCGTTAATCGGAATTACTGGGCGTAAAGCGCACGCAGGCGGTTTGTTAAGTCAGATGTGAAATCCCCGGGCTCAACCTGGGAACTGCATCTGATACTGGCAAGCTTGAGTCTCGTAGAGGGGGGTAGAATTCCAGGTGTAGCGGTGAAATGCGTAGAGATCTGGAGGAATACCGGTGGCGAAGGCGGCCCCCTGGACGAAGACTGACGCTCAGGTGCGAAAGCGTGGGGAGCAAACA
+
ABABBBBBB?AAFBGC??EEFGHFEEFGHHFFCBGBEEEGHHHGGGGGGGGGE>?E>EEHGFDGFHHHHHHFHHHHHHHHGGGGGGHHHHHHHHGGHGHHHHGHFHHHHHGFHHHBFHGHGHHHHHHHCDFFHGA<@-9;ABFFFFFFFFFFB;;FB@;BEFFFFFA;DFFFFFFFFFFFFFFFFFFFFBDFFDFFFBEFFFFFFFFFFFFFAFDAFFBBF?ADFDFEFFB>;9=AFDFFFFFFFFFFFF.
@M03896:38:000000000-B4D98:1:2105:13566:15663 1:N:0:169
TACGGAGGGTGCAAGCGTTAATCGGAATTACTGGGCGTAAAGCGCACGCAGGCGGTTTGTTAAGTCAGATGTGAAATCCCCGGGCTCAACCTGGGAACTGCATCTGATACTGGCAAGCTTGAGTCTCGTAGAGGGGGGTAGAATTCCAGGTGTAGCGGTGAAATGCGTAGAGATCTGGAGGAATACCGGTGGCGAAGGCGGCCCCCTGGACGAAGACTGACGCTCCGGTGCGAAAGCGTGGGGAGCAAACA
+
AAAA3ABBDAAAFBGGC2E?FGHFEEGGHHFFBFABEEEFCHHGFFGGFEGCE@EEEEGHGGHHHH43BGHDFGDHGHHHGEGGEEHHGHHHHCFGHGHHHHHHHFFHHHGDHHCGFGHHGGHHHHGFFEFEFHG-@B@;ABFFFFF9BFFFF;;FD@;DFFFFEF9;AFFFFBFFFFF?FFFFFFFDDB;DADDFFFA-->BFFFFFEFFFA-ADFFF9FAD?A..;;;@;9;>FF?DFFFFA-;99/A.
@M03896:38:000000000-B4D98:1:2105:24984:16602 1:N:0:169
TACGTAGGTCCCGAGCGTTGTCCGGATTTATTGGGCGTAAAGCGAGCGCAGGCGGTTTGATAAGTCTGAAGTTAAAGGCTGTGGCTCAACCATAGTTCGCTTTGGAAACTGTCAAACTTGAGTGCAGAAGGGGAGAGTGGAATTCCATGTGTAGCGGTGAAATGCGTAGATATATGGAGGAACACCGGTGGCGAAAGCGGCTCTCTGGTCTGTAACTGACGCTGAGGCTCGAAAGCGTGGGGAGCGAACAG
+
BCBBCFFCFFFFGFGECAE?FGHGGGGGHGHHCGGBEAEFFHHGGGGGGGGGFGGCGGFHGGFGGHGHHHHHHHHHHGHHHHHGHHHHHHHGHHHHHGFGGFGHHFGFHHBHGHHHHHHGFHFHHHGHGGHGGDDGGFHGHHGHHGGHFFDDDGHEC=AEHHHHG?;CFAHHFHGGGGGGGGFFGGGAADGFGGFFFFFDFFFFFFFFFE;BBBFFFFFF9DDDFFFFFFFFFDDFFAFFFF?CFFFFADF
@M03896:38:000000000-B4D98:1:2105:11020:17472 1:N:0:169
TACGGAGGGTGCAAGCGTTAATCGGAATTACTGGGCGTAAAGCGCACGCAGGCGGTTTGTTAAGTCAGATGTGAAATCCCCGGGCTCAACCTGGGAACTGCATCTGATACTGGCAAGCTTGAGTCTCGTAGAGGGGGGTAGAATTCCAGGTGTAGCGGTGAAATGCGTAGAGATCTGGAGGAATACCGGTGGCGAAGGCGGCCCCCTGGACGAAGACTGACGCTCAGGTGCGAAAGCGTGGGGAGCAAACA
+
ABAAAAABD2AAEDGEEAEEFFHGFD2FHGFFBBFBAAEEEHGGGCFGGGGGEGC@EEEGHHFGFH4FDHHHHEBGHHHHFFGGGGHHGHHHHHGHHGHHHGHFDF?FGHFDHEGFGHHHGGHHHHFGF<CFHHG<CFCDEFB9FFFFFFBF99BFF@9@AFFFFFDADFFFFFFFFEFFFFFFFFFFFDFFFFFFFFF-DABFFF9AEFFFCAFFFFFFFFFFFFB;FFFDDBADFDDADCFFFFEFFFF
@M03896:38:000000000-B4D98:1:2105:11015:17490 1:N:0:169
TACGGAGGGTGCAAGCGTTAATCGGAATTACTGGGCGTAAAGCGCACGCAGGCGGTTTGTTAAGTCAGATGTGAAATCCCCGGGCTCAACCTGGGAACTGCATCTGATACTGGCAAGCTTGAGTCTCGTAGAGGGGGGTAGAATTCCAGGTGTAGCGGTGAAATGCGTAGAGATCTGGAGGAATACCGGTGGCGAAGGCGGCCCCCTGGACGAAGACTGACGCTCAGGTGCGAAAGCGTGGGGAGCAAACA
+
ABAAA?A?D2AAFGFCE?EEFGHFEGGGH5AE53BBEEEEAFGEG?EGFGGEEE?E/EEEFGHHGH4BDGFB4GHHHHHHF?EEGGHGHHHFA?/FGGFHFHHGFFGDFHHFFHHHGHHHFFFDGGFGFAFGDGE-<-;AEFFFFFFFBFBF;;BF;B.9E/B/9BDA.9.BBFBFF:/9:AFFFFFF@9@..@;9;DA;--;>D>;9EF.B--A9BBB/BD?9DA9/;:9-:=9./9:.9--.9AAB/;.
@M03896:38:000000000-B4D98:1:2105:16787:22357 1:N:0:169
TACGGAGGGTGCAAGCGTTAATCGGAATTACTGGGCGTAAAGCGCACGCAGGCGGTTTGTTAAGTCAGATGTGAAATCCCCGGGCTCAACCTGGGAACTGCATCTGATACTGGCAAGCTTGAGTCTCGTAGAGGGGGGTAGAATTCCAGGTGTAGCGGTGAAATGCGTAGAGATCTGGAGGAATACCGGTGGCGAAGGCGGCCCCCTGGACGAAGACTGACGCTCAGGTGCGAAAGCGTGGGGAGCAAACA
+
BBBBAAAB@AAABEGEAAEEABGGGGCFHF5GBFGAEEFFGHHGE0EFGGGGGCC/EE>GGBFFFG4FHHHHHHHHHHHHF@FGGGHHHHHHGHGHHAGHHHHHFHGFHH?DHCGGGHHHHGGHHDFG?CGGHHC@CFDDFFFBFFFFFFFFFBFFFF;B.FFFFFFDFFFFFFBFFFFFFFFBFFFFFDFFFFFFFFFF;D;DCDCFFFF;--9AFFFFFFFFDFFB//;BDF=DFDDFFFFFDDEFFF.
@M03896:38:000000000-B4D98:1:2105:25741:24270 1:N:0:169
ATACCCCTGTAGTCCGGCTGACTGAATTGAGTACGATCTCGGATGCCGTCTTCTGGTTGAAAAAAAAAAAGAAAACAAATAATGTAGAATGTACAAGATTACTTCGCACGAGGATCATGTTACGAAGTATTCATGACTAAATACACAGGTACTGGAAGCGTAGTCTGCTGCGAAAAACTGTCACATCATAGGCTTCTTGACATGGATAGTGAAGCTTGACGGCTGGTATGCTGTATGAAAATGTGACAAGG
+
A11>>CA1A133A3B1AAEE0ABB11BB11AABBE00002B//AE0B/AAEB2211BB/0D11B>EEE??//0000//011B22222222112221101111221///////<<000112221/////11111111111111111110.111<0////.-<.-:000000:-----..00000000000090/0//00000000/000/0000/////-/--;---9//////////////////////--
@M03896:38:000000000-B4D98:1:2105:5633:25008 1:N:0:169
AACGTAGGTCACAAGCGTTGTCCGGAATTACTGGGTGTAAAGGGAGCGCAGGCGGGAAGACAAGTTGGAAGTGAAATCCATGGGCTCAACCCATGAACTGCTTTCAAAACTGTTTTTCTTGAGTAGTGCAGAGGTAGGCGGAATTCCCGGTGTAGCGGTGGAATGCGTAGATATCGGGAGGAACACCAGTGGCGAAGGCGGCCTACTGGGCACCAACTGACGCTGAGGCTCGAAAGTGTGGGTAGCAAACA
+
>AAAAFFAFFFB5BGFAAEAFGHFGFGFHHCGFFGCEGHGHHGGGEGGGFE?EEEEG/EGCBBFBBFG3FGGGHHHHFBBFFEGHHHHHGFF/GH2BGHFFHGHGG3BFF?D2@GGFHHHHEHGGHH0FHFHHGHHHGHGGGGGHHFGDGCCCC;GDC:AAGGGFB.=ADGGGGFA??BCGGGFFFF..BFFEBCFFFE-@FFFFFB9F?..;EFFFFFFFFFDADFEFEFD=FFFFFBBDF.B.;9BFF.
@M03896:38:000000000-B4D98:1:2105:24537:25183 1:N:0:169
TACGGAGGGTGCAAGCGTTGTCCGGATTTATTGGGTTTAAAGGGTGCGTAGGTGGTTTGATAAGTCCGGGGTGAAAGCCCACAGCTCAACTGTGGAACTGCCCTGGATACTGTCAGACTTGAGGGTAGACGAGGTTGGCGGAATAGAAGGTGTAGCGGTGAAATGCATAGATACCTTCTAGAACCCCGATTGCGTAGGCAGCTGACTAGGCTACACCTGACACTGAGGCACGAAAGCGTGGGGAGCGAACA
+
>AAA>33A2>AA4BDAA2EAFGHFEEGGHGFHFFG2FEHHGHGGHFFCFGEG5FEEFFEGHGFHGHHEE/EEEGF43FFGHAEFHGHBFFFHFGBFEGHHGHHFGEHHHHFFFGBBGFHHGFHFFE0FGHGGGCE?C?G->C?CGB0=GFBGD<=CC;::AFBGFGBGGGF0CB90C;0BFFFGFEG?ABBFFD999;BB.ABBFFBFB9BBBFFFFB/BFFFFFB9.EF.;AAA.:99A?B-A-;--B@9
@M03896:38:000000000-B4D98:1:2105:22002:25540 1:N:0:169
AACGTAGGTCACAAGCGTTGTCCGGAATTACTGGGTGTAAAGGGAGCGCAGGCGGGAAGACAAGTTGGAAGTGAAATCCATGGGCTCAACCCATGAACTGCTTTCAAAACTGTTTTTCTTGAGTAGTGCAGAGGTAGGCGGAATTCCCGGTGTAGCGGTGGAATGCGTAGATATCGGGAGGAACACCAGTGGCGAAGGCGGCCTACTGGGCACCAACTGACGCTGAGGCTCGAAAGTGTGGGTAGCAAACA
+
BCBABFFBFFBC5FGEC?ECFGHGGGGGHGFHFFGBEEFHFHGGGEGGGCGGEGGGFGEHEBFGFHBFGFHFHHHHHHHHHHHHHHHHHHHGGHFHFGHHGHHHHGBHGC?<DFGFGHHHHFFD1GDGGHFFHGHGGFHGFCFGHHHGEGCGE;CCCA:AEEGFFFCEDGGGGGGGGGACGGFFFFFFFFFFFFFFFDE@FFFFFFFFBFFFDFFFFFFFFFFFFDFAEFFC-BD?;BFFDFDF.FBFFFF
@M03896:38:000000000-B4D98:1:2105:22010:25556 1:N:0:169
AACGTAGGTCACAAGCGTTGTCCGGAATTACTGGGTGTAAAGGGAGCGCAGGCGGGAAGACAAGTTGGAAGTGAAATCCATGGGCTCAACCCATGAACTGCTTTCAAAACTGTTTTTCTTGAGTAGTGCAGAGGTAGGCGGAATTCCCGGTGTAGCGGTGGAATGCGTAGATATCGGGAGGAACACCAGTGGCGAAGGCGGCCTACTGGGCACCAACTGACGCTGAGGCTCGCAAGTGTGGGTAGCAAACA
+
AAAABFFBFFFFE4G4AEEEFFHE2EEFHD5DDFFCEFGF5FGGFGGGGGGCEG@E?/1?BFGHGGFFGHFBGHGFGFG3GFFHGHHG3FGGGBF2GHGHEHDFHGHHHGHHGFD2FGGGB@2@<GFGGHHHECGFGFFFCDCFHFGHDC?@CC;C-A;A?ABFFF;;AGGFFFFGDGG??A/AFFFFABBBADFAAFFC;9>DFFF/BE.BAAAEDBFFFFFFF...;.;;-9.9;FBFA..99B/BFF?
@M03896:38:000000000-B4D98:1:2105:8908:26686 1:N:0:169
AACGTAGGTCACAAGCGTTGTCCGGAATTACTGGGTGTAAAGGGAGCGCAGGCGGTAAGACAAGTTGGAAGTGAAATCCATGGGCTCAACCCATGAACTGCTTTCAAAACTGTTTTTCTTGAGTAGTGCAGAGGTAGGCGGAATTCCCGGTGTAGCGGTGGAATGCGTAGATATCGGGAGGAACACCAGTGGCGAAGGCGGCCTACTGGGCACCAACTGACGCTGAGGCTCGAAAGTGTGGGTAGCAAACA
+
3AAAACFBDB@CB4G4A2ECFGHEAEGGHHFFBBEFFGHFGHHGHGGGGC0AEAE01B@FB?2FBGFFFGG@DGEGHHHHHFHAFGHHHHHGGGHHGHGFFGGHFGFHHHFFGGHHGGGH?3CF3BFFFHFFHGHH2?GGFF@FFGHHFC@-<<==@-<ADEHHH;;:.;EFHHGE@?D?9E/CBCC?;09/9:BF-AA9;DDFFFB/:?AFDFFFFFFFB....;9A;E9-9.A.B///9A.B.;BFFFF
@M03896:38:000000000-B4D98:1:2105:8901:26704 1:N:0:169
AACGTAGGTCACAAGCGTTGTCCGGAATTACTGGGTGTAAAGGGAGCGCAGGCGGTAAGACAAGTTGGAAGTGAAATCCATGGGCTCAACCCATGAACTGCTTTCAAAACTGTTTTTCTTGAGTAGTGCAGAGGTAGGCGGAATTCCCGGTGTAGCGGTGGAATGCGTAGATATCGGGAGGAACACCAGTGGCGAAGGCGGCCTACTGGGCACCAACTGACGCTGAGGCTCGAAAGTGTGGGTAGCAAACA
+
ABAABFFCFFBCDBGG??ECEGHFGGGGHHFFBFFCEEGHHHHGHGGGGCGGEEF01FFHEBBGFGFGHGHHGHGHHHHHHHHGHHHHHHHGEHHHGHHHHHHHHFFFHHBFDFGHGHHHFBFFBGFHHHHHHGHHGGHGGGGGHFGHGGCGGDDGEE<EGHHHHHC;EFEHHHHGGGGGGGGGGGGGGFGGFGFFFFA@CFFFFFBBBFEFFFFFFFFFFFFFDAFFFFFA-:AD0BFBFFFFEFFFFFF
@M03896:38:000000000-B4D98:1:2105:12153:27538 1:N:0:169
TACGGAGGGTGCAAGCGTTAATCGGAATTACTGGGCGTAAAGCGCACGCAGGCGGTTTGTTAAGTCAGATGTGAAATCCCCGGGCTCAACCTGGGAACTGCATCTGATACTGGCAAGCTTGAGTCTCGTAGAGGGGGGTAGAATTCCAGGTGTAGCGGTGAAATGCGTAGAGATCTGGAGGAATACCGGTGGCGAAGGCGGCCCCCTGGACGAAGACTGACGCTCAGGTGCGAAAGCGTGGGGAGCAAACA
+
BBBBB?ABDAAABGCF2AEFAFHFEEFFHHDB5BEBAAEFFHGGGGGGGGGGEECEEGFHGBBFGHFGHHHHHHF4FGFHGEGEEGHGFGHHHGFFGGHHHFHF>F?F?D?DGHG2<<FGGFGHHHHGCEFEGHCGGFB:;;9;FFFFFFBBF;BF=@;@EFFFFFAAD>EB/FFFFFFFDDFFFFFFB@DDFFCCA.A@ADF@BFBEEFF-BBFFFFFFFFFFFFFFFBFDD;BDB.99>F;?-99BFF?
@M03896:38:000000000-B4D98:1:2105:12135:27549 1:N:0:169
TACGGAGGGTGCAAGCGTTAATCGGAATTACTGGGCGTAAAGCGCACGCAGGCGGTTTGTTAAGTCAGATGTGAAATCCCCGGGCTCAACCTGGGAACTGCATCTGATACTGGCAAGCTTGAGTCTCGTAGAGGGGGGTAGAATTCCAGGTGTAGCGGTGAAATGCGTAGAGATCTGGAGGAATACCGGTGGCGAAGGCGGCCCCCTGGACGAAGACTGACGCTCAGGTGCGAAAGCGTGGGGAGCAAACA
+
AAAAA3>?A?AACDGFE?EEFGGFGGCFHFFFBBABAAEEGHGGGGGGGGGGFGCEEEEGFBEFFDGHGHHGHHBGGHHHFFGGGGHHHGHHHFEFGGHHGBHGHH2?2??DGFF<FFGHGGHHHHGFF<F.GFE@CCBA;99FFFFFFBFFBBFFFB.@EFFFFFFFFFFF/;FFFFBFFFFFFFFFFDFFFFFFA?E@F;D@BC@AEFAB>DDDFFF/BDDFFFFFFFFFFCFFFDFDAF=?;AAF/;.
@M03896:38:000000000-B4D98:1:2106:16494:3667 1:N:0:169
AACGTAGGTCACAAGCGTTGTCCGGAATTACTGGGTGTAAAGGGAGCGCAGGCGGGAAGACAAGTTGGAAGTGAAATCCATGGGCTCAACCCATGAACTGCTTTCAAAACTGTTTTTCTTGAGTAGTGCAGAGGTAGGCGGAATTCCCGGTGTAGCGGTGGAATGCGTAGATATCGGGAGGAACACCAGTGGCGAAGGCGGCCTACTGGGCACCAACTGACGCTGAGGCTCGAAAGTGTGGGTAGCAAACA
+
ABCAAFFBFF4C5DGCA2EAEGHFGGGGHGHHHGHEEEGGHHHGHGGGGGGGGGGG?EGGGHHHHG4FGHHFGHHHHHHFGHHGHHHHHHHGFHFGGHHHHHHHHGHHHH?<?DDFFCGHHHFFHHHHHHGFHGGHHGHGGGGGHHHHFG?D;CCGGDCDFFFGFGECFGGGGGGEGGGGGGGFFFFEFFFFFACFFFE@CFFFFFFFFFFFFFFFFFFFFFFFFFFE..:@9BDD9;9FDD.:9B/BFFF
@M03896:38:000000000-B4D98:1:2106:16503:3685 1:N:0:169
AACGTAGGTCACAAGCGTTGTCCGGAATTACTGGGTGTAAAGGGAGCGCAGGCGGGAAGACAAGTTGGAAGTGAAATCCATGGGCTCAACCCATGAACTGCTTTCAAAACTGTTTTTCTTGAGTAGTGCAGAGGTAGGCGGAATTCCCGGTGTAGCGGTGGAATGCGTAGATATCGGGAGGAACACCAGTGGCGAAGGCGGCCTACTGGGCACCAACTGACGCTGAGGCTCGAAAGGGTGGGTAGCAAACA
+
ABAAAFFCFFCFDGGA?2EEFFHEEGGGHGHHGGHFFFGHHHHGHGGGGGFCGGGGGGGGFGHHFFBBFFFBGGGHHHH3BGHFGGGFGHHGGHHHHHHHHHHHHHHHHH?2DDD@FCGGFFFDGHGHHHHFHGHGHFHGGCCGHHHHACCCECGHGE;EGGGGGC:;CFGGGGGGG??DGGFFFFFEA;FFA@FF@FFBAFDDFFFBFFEFDFFFFFFFFFDFFFFFFFA@-;DD.:AEAFAF.;FFFF.
@M03896:38:000000000-B4D98:1:2106:16484:3690 1:N:0:169
AACGTAGGTCACAAGCGTTGTCCGGAATTACTGGGCGTAAAGGGAGCGCAGGCGGGAAGACAAGTTGGAAGTGAAATCCCTGGGCTCAACCCATGAACTGCTTTCAAAACTGTTTTTCTTGAGTAGTGCAGAGGTAGGCGGAATTCCCGGTGTAGCGGTGGAATGCGTAGATATCTGGAGGAACACCAGTGGCGAAGGCGGCCTACTGGGCACCAACTGACGCTGAGGCTCGAAAGCGTGGGGAGCAAACA
+
3AAA>CFB5B4@5FFF22E22AGEEGGGHHHHHHH2AEEGHHAE11BEEEGEGEE///?F?FGHG??BG?GFGFHHHHH3BFGGFGHHHHHG/0FGHHHHHGHHH2??GH?D>@1@/??FFGGFFG1FGGHHHGHHHGG-ADCFHHHBECCCE<CGCA;A?EFGGFC=ABEBFGG0B0BFDDGFGGF.ABFFF??B=DE?<BB;9BBFF.AFDF?EFFFFFAFF;;AE;.;9@FDD/;.9;>-9-;.BBF.
@M03896:38:000000000-B4D98:1:2106:11939:4956 1:N:0:169
TACGTAGGTCCCGAGCGTTGTCCGGATTTATTGGGCGTAAAGCGAGCGCAGGCGGTTTGATAAGTCTGAAGTTAAAGGCTGTGGCTCAACCATAGTTCGCTTTGGAAACTGTCAAACTTGAGTGCAGAAGGGGAGAGTGGAATTCCATGTGTAGCGGTGAAATGCGTAGATATATGGAGGAACACCGGTGGCGAAAGCGGCTCTCTGGTCTGTAACTGACGCTTAGGCTCGAAAGCGTGGGGCGCGAACAG
+
BBB?AFFBFF@B22EE2AEAFGHE?EGGHGGHGHCFEGCGGHHGGGG?EG?EGGGEEEEFBBFHFF4BFFFHHEHH4FGHHHHBGGHGHHHGHGHHGFADDFF22BFFFH<?FF@FGGH@22@<GFG1FCE?DD<.<CGA11>GDDGH0<DDD0D@CADFHHGGHC;:@CG0;0F;;0CDDG?/BD?D@DGF??-@DF?FA-;FFFF9B/;;;9BFFFFF..9..//;BFC-;A9/DAD-@-.--9-@;-/
@M03896:38:000000000-B4D98:1:2106:11945:4973 1:N:0:169
TACGTAGGTCCCGAGCGTTGTCCGGATTTATTGGGCGTAAAGCGAGCGCAGGCGGTTTGATAAGTCTGAAGTTAAAGGCTGTGGCTCAACCATAGTTCGCTTTGGAAACTGTCAAACTTGAGTGCAGAAGGGGAGAGTGGAATTCCATGTGTAGCGGTGAAATGCGTAGATATATGGAGGAACACCGGTGGCGAAAGCGGCTCTCTGGTCTGTAACTGACGCTGAGGCTCGAAAGCGTGGGGAGCGAACAG
+
ABAAAFFCFFFFGCGAA2EAFGHGGFGGHFHHHHHHGGGGHHHGFGEFGGGGGGGGGGGGFFGGGHBB@BFFHEHEGGHHHHHHHHHFHHHFHHHHHBFFGHGHHCFGHH>FFFHFFHHGFG@FGGHGHGHGCA><CFHGHHFHHHHHHFFDDGHEC<ACFGCGGDCCE.CGHGGGGFGFGGGFGGGG@BGFFGFFFFFAADDFFFF0:F;;BFFFFFFF9:DDAFEFEFFBFFDF...;CF?DDADAAAB
@M03896:38:000000000-B4D98:1:2106:11926:4982 1:N:0:169
TACGTAGGTCCCGAGCGTTGTCCGGATTTATTGGGCGTAAAGCGAGCGCAGGCGGTTTGATAAGTCTGAAGTTAAAGGCTGTGGCTCAACCATAGTTCGCTTTGGAAACTGTCAAACTTGAGTGCAGAAGGGGAGAGTGGAATTCCATGTGTAGCGGTGAAATGCGTAGATATATGGAGGAACACCGGTGGCGAAAGCGGCTCTCTGGTCTGTAACTGACGCTGAGGCTCGAAAGCGGGGGGAGCGAACAG
+
ABAABFFBFFFFG2E2AAEAEGHEEEGGHFHHGHHHGGGGGHHGEGGGGGGGGGGGEGGFBBGHGH@BFFGFHFDFFHHHHHHGHHGFGGHFHHFGGBFCFHGHHHDFHH?GGHGFGFH@DFFFHGHFGHHGGG>>CFFFGFGHHFHHHFHGHHHCC<;AGHHHGD;ACEHHHEGFF0FDFGFCFFFGGGGFCBDFFFFFFFFFFFFBFF;BBFFFFFFFADFFFFFFFFFBFA.BD-@DCF@DFCDFF;/
@M03896:38:000000000-B4D98:1:2106:14738:6927 1:N:0:169
TACGGAGGGTGCAAGCGTTAATCGGAATTACTGGGCGTAAAGCGCACGCAGGCGGTTTGTTAAGTCAGATGTGAAATCCCCGGGCTCAACCTGGGAACTGCATCTGATACTGGCAAGCTTGAGTCTCGTAGAGGGGGGTAGAATTCCAGGTGTAGCGGTGAAATGCGTAGAGATCTGGAGGAATACCGGTGGCGAAGGCGGCCCCCTGGACGAAGACTGACGCTCAGGTGCGAAAGCGTGGGGAGCAAACA
+
AAAA3AABDAAAFGGCC?EECGHF?EFGHHHHGGGHGFEGGHHGGCGGGGGCGGGGGGGEFGDBBF@BFGHFGFGGHHHHGGGFGGGHHHHHHHGGGGH?GHFGHGHFHH?2??G2FHGHCF1?GHHFFEGCGBC?@@9AAFFFFFFB;B9FBBFFF@9@EFFFFBAADCEFFFFFFFBFFFFFFFFFF-BDF;DFF.9@-ABCFFA;.BFFDDDDFFF:FDDAA.//FFF@99@:FF.;>>>EDFFFFF?
@M03896:38:000000000-B4D98:1:2106:6436:12774 1:N:0:169
TACGTAGGTGGCGAGCGTTATCCGGATTTATTGGGCGTAAAGCGTCCGCAGCCGGTTTATTAAGTCTAGAATTAAAGCCTGGAGCTCAACTCCAGTTCGTTTTAGAAACTGATAGACTCGAGTGTGGTAGAGGCAAACGGAATTTCTAGTGTAGCGGTAGAATGCGTAGATATTAGAAGGAACACCAGTGGCGAAGGCGGTTTGCTAGGCCACCACTGACGGTCATGGACGAAAGCGTGGGGAGCAAATAG
+
ABAABFFCFFABE2EAA?EEGGHEGEGGHFHHGHGGGGEGGHHGGEEEGGGGHGGGGFGHHHHGGH@BEGHHHHHHHHHHHHHEHHHGGFHHHFGHHBFEGFGHBFDGHH?GBFGFHBHFFE2CDGFFHHHGGECGFFA?C>F>GFGGGBD<FDF@C<CEGGHHD.<CCEFFFHHHHHHFHHGFHGGAFFGE?FAGFCA@D@DFFFFFAFFEFFEEFFFFD-ADDFFBFFFFFFFFF;DDFFFFFFFFFFF
@M03896:38:000000000-B4D98:1:2106:6445:12791 1:N:0:169
TACGTAGGTGGCGAGCGTTATCCGGATTTATTGGGCGTAAAGCGTCCGCAGCCGGTTTATTAAGTCTAGAATTAAAGCCTGGAGCTCAACTCCAGTTCGTTTTAGAAACTGATAGACTCGAGTGTGGTAGAGGCAAACGGAATTTCTAGTGTAGCGGTAGAATGCGTAGATATTAGAAGGAACACCAGTGGCGAAGGCGGTTTGCTAGGCCACCACTGACGGTCATGGACGAAAGCGTGGGGAGCAAATAG
+
AAAAAF@AFF?BAAEE2AEEGGHEFEGGHGHHHHHFEFGGHHHEEEGFGFFGHGGGGAFH4GHFGH4BGFHHHHHHHGHFFFHGGGHGFGEGHEFFG??EFFGF3FGHHHFG3BFFFHHCFA@F@DEGGGHHFC/??F?CEEFGHHHD=DGGF<D>C<EDHHHHD?<ADAGHHHHGGHFAGHFGHGGACFE;A@FCFCD=DFD?FFFFFFFEEFEFFFFF.-9;AFF:FF;-@DDFA:ADAFF-A?9B/BB
@M03896:38:000000000-B4D98:1:2106:15670:12893 1:N:0:169
TACGGAGGGTGCAAGCGTTAATCGGAATTACTGGGCGTAAAGCGCACGCAGGCGGTTTGTTAAGTCAGATGTGAAATCCCCGGGCTCAACCTGGGAACTGCATCTGATACTGGCAAGCTTGAGTCTCGTAGAGGGGGGTAGAATTCCAGGTGTAGCGGTGAAATGCGTAGAGATCTGGAGGAATACCGGTGGCGAAGGCGGCCCCCTGGACGAAGACTGACGCTCAGGTGCGAAAGCGTGGGGAGCAAACA
+
ABAAAAADD2AABFCCA2EEFGHFEFGGHHHHFFFGGFGGHHHGG?EEGGGGGGCFEFGGHHHHGH@BFGFBFGGGGHHHGGGEEGHFGHHHHHEHHGHHHHHHHHFHHH?>F?GFFGGGGHFFGGGGFGGFDF?CG;>::BFFFFFB;FBFBFFFFC;@EFFFFFDADAFFEFFFFFFFFFFFFFFDF@DFFDFFAFE=DFFFFDBAEFFAFCDDFFFFFFFFFF99:BBBDB@AFDDDFFAEDFFFFFF
@M03896:38:000000000-B4D98:1:2106:27833:14219 1:N:0:169
AACGTAGGTCACAAGCGTTGTCCGGAATTACTGGGTGTAAAGGGAGCGCAGGCGGGAAGACAAGTTGGAAGTGAAATCCATGGGCTCAACCCATGAACTGCTTTCAAAACTGTTTGTCTTGAGTAGTGCAGAGGTAGGCGGAATTCCCGGTGTAGCGGTGGAATGCGTAGATATCGGGAGGAACACCAGTGGCGAAGGCGGCCTACTGGGCACCAACTGACGCTGAGGCTCGAAAGTGTGGGTAGCAAACA
+
>AA>>CFAB@1@A1FA11A0AGHB0BAFGHBGGGHFCEHHHHHCEEECAEGEGEE?/>EG0FEFGH1BGBHGGF2GFGH1>BGEBFEHGHGGEHG1B<GHH1B11222BG?1?@F0@@@@1@F@FGFGFGH1FFFGDAGGC?@EGDGGCC<CG:0G-;ACCHGGGC;;BAGGEFG?-99-9CBFFFF99BFE;;;9@?A-@;-BFF///;A--AAAAFFBFFBF-;FAF?F>-FB-/;9;BFBFFB/;BF-
@M03896:38:000000000-B4D98:1:2106:27829:14241 1:N:0:169
AACGTAGGTCACAAGCGTTGTCCGGAATTACTGGGTGTAAGGGGAGCGCAGGCGGGAAGACAAGTTGGAAGTGAAATCCATGGGCTCAACCCATGACCTGCTTTAAAACCTGTTTTTCTTGAGTAGTGCAGAGGTAGGCGGAATTCCCGGTGTACCGGGGGAATGCGTAGATATCGGGAGGACCCCCAGTGGCGAAGCCGCCCTACTGGGCCCCACCTGACGCTGAGGCCCGAAAGTGTGGGTAGCAACCA
+
BCBBBFFBFFBCFGFF??EEEGHFEGGGHHHHGHHGFGHH5GH220A0A0E0AEG/E/11BG2?G4B3F3B3BFG44BFF4BG/?2?E3BGA/22F22220?G22D?G2?2?GGHH/FGD11?11=111111?<1><.1A-A-<0DGBC<EE.00:<--<-<9:0:<..-.0000<B--<-B.<.B9-.0</<-@-9-.<-<--/<:<B...<>D.<</::9..<.<...9-<@=D000<BD.090<F...
@M03896:38:000000000-B4D98:1:2106:9660:14301 1:N:0:169
TACGGAGGGTGCAAGCGTTAATCGGAATTACTGGGCGTAAAGCGCACGCAGGCGGTTTGTTAAGTCAGATGTGAAATCCCCGGGCTCAACCTGGGAACTGCATCTGATACTGGCAAGCTTGAGTCTCGTAGAGGGGGGTAGAATTCCAGGTGTAGCGGTGAAATGCGTAGAGATCTGGAGGAATACCGGTGGCGAAGGCGGCCCCCTGGACGAAGACTGACGCTCAGGTGCGAAAGCGTGGGGAGCAAACA
+
ABAABABCBAAACFFG2AEAFGGFBEFGHHHHFGHHGGGGHHHGGCEEGGGGGGGGGGGHHHGFFH4BFGHFHGF4FGHHGGGGGGHHHHHHHHGHHGHHHHHHHGFHHGD>GFGFGHHHHGFFHHHHFGGFHGFGGFCDFFFFFFFFFFBFFBFFFCDFEFFFFFA;DCFFFFFFFFFFFFFFFFFFFFFFFFFFFFEDFFFFFFFEFFFFFDDDFFFFFFFFFFFBBFB@A>DFFDFFFAFFFDEFFF?
@M03896:38:000000000-B4D98:1:2106:15318:14412 1:N:0:169
TACGGAGGGTGCAAGCGTTAATCGGAATTACTGGGCGTAAAGCGCACGCAGGCGGTTTGTTAAGTCAGATGTGAAATCCCCGGGCTCAACCTGGGAACTGCATCTGACACTGGCAAGCTTGAGTCTCGTAGAGGGGGGTAGAATTCCAGGTGTAGCGGTGAAATGCGTAGAGATCTGGAGGAATACCGGTGGCGAAGGCGGCCCCCTGGACGAAGACTGACGCTCAGGTGCGAAAGCGTGGGGAGCAAACA
+
ABAAAABBCAAABGFCE2E2AGGFEEGGHHHHFGHGFGGEHHHGGCFEGGGGGGGGGGGHHHFGFH@BFGHFGGGBFGHHGGGGEGHHHHHHHHGHHGHHHHHHHHHHGH?2GFGGGGHGGHGHHHHGFGGGHH?@CF@AEFFFFFFFFFBFFBFFFFDFFFFFFFA;DFFFFFFFFFFFFFFFFFFFFFFFFDFFFFEBFFFFFFCEFFFFF@DDFFFFFFFFFFFBFFFDFFFFFFFFFFDFFFFFFFE
@M03896:38:000000000-B4D98:1:2106:15299:14417 1:N:0:169
TACGGAGGGTGCAAGCGTTAATCGGAATTACTGGGCGTAAAGCGCACGCAGGCGGTTTGTTAAGTCAGATGTGAAATCCCCGGGCTCAACCTGGGAACTGCATCTGACACTGGCAAGCTTGAGTCTCGTAGAGGGGGGTAGAATTCCAGGTGTAGCGGTGAAATGCGTAGAGATCTGGAGGAATACCGGTGGCGAAGGCGGCCCCCTGGACGAAGACTGACGCTCAGGTGCGAAAGCGTGGGGAGCAAACA
+
AAAABABBBAAAFDFC2AE2AFGFEEFGHGHHGGGHGGGEHHHGGCEEGGGGGGGGGGGHHHHHGHEBFGHBFFB?FGHHGGG?EGHHHHHHHHGHGGHHHHHHHHHHHHFGHFGBFGHHHGGHHFGGFFGGHHGGG;@DEFFFFFFFFFFFBBFFCF;@.FFFFFDAFFFFFFFFFFEFFFFFFFFFFCFFFCFF;DA@DFFFFFFEFFFF;-DDBBF;B?FFFFFFFFFB9@DFFDDFFFAFBAEFFFA
@M03896:38:000000000-B4D98:1:2106:3134:14663 1:N:0:169
TACGGAGGGTGCAAGCGTTAATCGGAATTACTGGGCGTAAAGCGCACGCAGGCGGTTTGTTAAGTCAGATGTGAAATCCCCGGGCTCAACCTGGGAACTGCATCTGATACTGGCAAGCTTGAGTCTCGTAGAGGGGGGTAGAATTCCAGGTGTAGCGGTGAAATGCGTAGAGATCTGGAGGAATACCGGTGGCGAAGGCGGCCCCCTGGACGAAGACTGACGCTCAGGTGCGAAAGCGTGGGGAGCAAACA
+
ABAAAABCCAAABFFCA2EEAGGFEEGGHHHHHGHGGGGGHHHGGGEEGGGGGGGGGGGHHHHHHH4BBGHGHHGFGHHHGGGGGGHHGHHHFHGHHGHHHHHHHHHHHHD>GFGFGGHHGG1FHHGGFEGFHHGFGFBAEFFFFFFFFFBFFBFFF;:@EFFFFFDADFFFFFFFFFFFFFFFFFFFFDFFFFFFFFE=CFFFFFFFFFEADCFDFFFBFFDDFFFFFFF@DAFFFFFFFFB?FFFFFFE
@M03896:38:000000000-B4D98:1:2106:3118:14672 1:N:0:169
TACGGAGGGTGCAAGCGTTAATCGGAATTACTGGGCGTAAAGCGCACGCAGGCGGTTTGTTAAGTCAGATGTGAAATCCCCGGGCTCAACCTGGGAACTGCATCTGATACTGGCAAGCTTGAGTCTCGTAGAGGGGGGTAGAATTCCAGGTGTAGCGGTGAAATGCGTAGAGATCTGGAGGAATACCGGTGGCGAAGGCGGCCCCCTGGACGAAGACTGACGCTCAGGTGCGAAAGCGTGGGGAGCAAACA
+
BBBAA3AD@?AABDFE??EEAGHFEEFGHHGHFFGGGGGGHHHGGCGGGGGGGGGGGGGHHGGHHH@BFHGGGFH?FGHHGGGGGGHHHHHHGFGHFGHHHHHHHHHHHH?FHFGFGHHHGGFGGHHG<AGFHHGCCFDDFFFFFFFFFBBFFFFBABABEFFFFFFAABEFFFFFFFFFFFFFFFFFF@BFFFFFBFEB=DCFFCFFEFFFBFD.BBFB;DD?FDFFFFFFDFBAFA;ADFA.=DEF/FA
@M03896:38:000000000-B4D98:1:2106:21598:15215 1:N:0:169
TACGTAGGGTGCGAGCGTTGTCCGGAATTACTGGGCGTAAAGAGCTCGTAGGTGGTTTGTCGCGTCGTCTGTGAAATTCCGGGGCTTAACTCCGGGCGTGCAGGCGATACGGGCTGACTTGAGTGCTGTAGGGGAGACTGGAATTCCTGGTGTAGCGGTGAAATGCGCAGATATCAGGAGGAACACCGATGGCGAAGGCAGGTCTCTGGGCAGTAACTGACGCTGAGGAGCGAAAGCATGGGTAGCGAACA
+
ABAAAFFABC2>22EA2AA2AGHAAEEGHGHGFBGFEFGGHFHHHFHDEEGGHHGFGHGHFE?>>>/>FCCBFGGBGHHHGGGE>EGBGFGHHC/BBCBCCHGFAC<>CC.C@ADDHCD=DG<=GHFFGGCHGGCC?CCFCGBFGGGGFGFFE;0FA@;BGGGGGC;AB@BFFFFFF/BEDAFFFFF---D?:--;@AAA.@9BFFFFFFAF.;99BFFFF?AF?.A9BDA9;BBDF9FFEEFB99;-@@9
@M03896:38:000000000-B4D98:1:2106:21616:15226 1:N:0:169
TACGTAGGGTGCGAGCGTTGTCCGGAATTACTGGGCGTAAAGAGCTCGTAGGTGGTTTGTCGCGTCGTCTGTGAAATTCCGGGGCTTAACTCCGGGCGTGCAGGCGATACGGGCTGACTTGAGTGCTGTAGGGGAGACTGGAATTCCTGGTGTAGCGGTGAAATGCGCAGATATCAGGAGGAACACCGATGGCGAAGGCAGGTCTCTGGGCAGTAACTGACGCTGAGGAGCGAAAGCATGGGTAGCGAACA
+
>AAAABFABCAAEAFE22E2AFHE2BEFHFHHHGGGGEEECFHHHFHGGEGCGHGGGHGHGEB>>>@>FHEFFFGFGHHHHGGEEEHGHGHHHDCCCDBCGHHHGGDDDG>.<<@DHFDGGGCDGGGHHHHHGGE@EECC;CFEFGGGGB9CC0;FGD;BEEFGFFCDFFFFFFFFFFFEFAFFFFFFFF?DB>FAC.EFFAABFFFFBFEFBFFFFFFFFAFD.AF./;ABFDAAFFBBAE99AF-9;B=
@M03896:38:000000000-B4D98:1:2106:21585:15229 1:N:0:169
TACGTAGGGTGCGAGCGTTGTCCGGAATTACTGGGCGTAAAGAGCTCGTAGGTGGTTTGTCGCGTCGTCTGTGAAATTCCGGGGCTTAACTCCGGGCGTGCAGGCGATACGGGCTGACTTGAGTGCTGTAGGGGAGACTGGAATTCCTGGTGTAGCGGTGAAATGCGCAGATATCAGGAGGAACACCGATGGCGAAGGCAGGTCTCTGGGCAGTAACTGACGCTGAGGAGCGAAAGCATGGGTAGCGAACA
+
AAAAACFBBCA?E?EE2AEAFGGEEEEGHHHHHHHHGEE1FGFGGDHGECFGFHGFGHGHFE?>>>>>FEEBGGDBFGHHHGGGEGHGFFHHHCBGGDBCFHHH?FFFEC.>C@D?CCDDGDC=G<FGGHHHEG.@DGBFCGFGGGGFFFBF;FFGG;;@EFFGFGDGFFFFFFFFFBFFFFFFFFFC-:ADFFFFFFEFDFFFFFFFFF?FD;FBFFFFFFDFFFFEFF99@=>DFEFFFFFBEFD@BFF
@M03896:38:000000000-B4D98:1:2106:21600:15239 1:N:0:169
TACGTAGGGTGCGAGCGTTGTCCGGAATTACTGGGCGTAAAGAGCTCGTAGGTGGTTTGTCGCGTCGTCTGTGAAATTCCGGGGCTTAACTCCGGGCGTGCAGGCGATACGGGCTGACTTGAGTGCTGTAGGGGAGACTGGAATTCCTGGTGTAGCGGTGAAATGCGCAGATATCAGGAGGAACACCGATGGCGAAGGCAGGTCTCTGGGCAGTAACTGACGCTGAGGAGCGAAAGCATGGGTAGCGAACA
+
ABBBBFFBBF?AE?CE2AEAFGHEGGGGHHHHHGHGFGGGHHHHHFHGEGGGGHGGGHGHFE?E>E/>EGEFGGHHGHHHHGGFEEHGGFHHH?C?BDCCDHHEDFGGGG<>A@FDHFGGGGC=GHFHHHHHGG.CDC0CCCFGGGGGGGBFCCBFFA;AEGGGFF;DFFFFFFFFFFFFFFFFFFDFFFFFFFFFFFEFFFFFFFFFFFEFDFFFFFFFFFFFFFFA/DA>9BCFFFFFFFFFAFADFF>
@M03896:38:000000000-B4D98:1:2106:28770:19234 1:N:0:169
TACGTAGGTCCCGAGCGTTGTCCGGATTTATTGGGCGTAAAGCGAGCGCAGGCGGTTTGATAAGTCTGAAGTTAAAGGCTGTGGCTCAACCATAGTTCGCTTTGGAAACTGTCAAACTTGAGTGCAGAAGGGGAGAGTGGAATTCCATGTGTAGCGGTGAAATGCGTAGATATATGGAGGAACACCGGTGGCGAAAGCGGCTCTCTGGTCTGTAACTGACGCTGAGGCTCGAAAGCGTGGGGAGCGAACAG
+
ABAABFFBFFFFC2EE??EAFFHEEEGGHFHHHGHHGGEFHHHGGGGGGGGGGGGEEEEHGFFHFGFFGHHFGFGFHHHHHHHFGGGFHHHFHHHHHBFFDHGHGGGFHH2?FG>@GGHGGHDGHGHHHFHGGG<<AGHGHHHHHGHHGDD<DDGAA<:CGHHHG.;ADECHHGGGFGGGGGFFGGGDFGDFGCFFDFF>;BFFFFFFFFB/B;9FFFFFAAFFFF.:AFF9FFDFD.;B;C?DFFAF=-9
@M03896:38:000000000-B4D98:1:2106:28750:19235 1:N:0:169
TCCGTAGGTCCCGAGCGCTGTCCGGATTTATTGGGCGTAAAGCGAGCGCAGGCGGTTTGATAAGTCTGAAGTTAAATGCTGTGGCTCAACCATAGTTCGCTTTGGAAACTGTCAAACTTGAGTGCAGAAGGGGCGAGGGGAATTCCATGTGTAGCGGTGAAATGCGTAGATATATGGAGTAACACCGTTGGCGAAAGCGGCTCTCTTGTCTGTAACTGACGCTGAGTCTCGCAAGCGTCGGGAGCGAACAG
+
>1A1>B11DFFF11EE00A00BFB0A0EGHHHG1/BAAEEFBGEE?A/EC//B//>>?>F2GH12B2BB21BFBGD22BFGHG0FCFB<FG<1G122B/>?FGH01BDC1FDDGHGHGG111@??GGGG<0/>/<-----;.:GCGF00;0;C0=--;9.0CB9;.9;-.0C0FF00;///0BBFF@-;-99-;;--9----AFEB//:B9:9B/9B/9B9;A9B-//9B/-9-;--;-9---;9-9---/
@M03896:38:000000000-B4D98:1:2106:28764:19251 1:N:0:169
TACGTAGGTCCCGAGCGTTGTCCGGATTTATTGGGCGTAAAGCGAGCGCAGGCGGTTTGATAAGTCTGAAGTTAAAGGCTGTGGCTCAACCATAGTTCGCTTTGGAAACTGTCAAACTTGAGTGCAGAAGGGGAGAGTGGAATTCCATGTGTAGCGGTGAAATGCGTAGATATATGGAGGAACACCGGTGGCGAAAGCGGCTCTCTGGTCTGTAACTGACGCTGAGGCTCGAAAGCGGGGGGAGCGAACAG
+
ABBBBFFAFFFFG2E?A2EAAFGA2EFGHBGHFGHGEEEGHHHGGGGGGGGGGFGGGFGHGGFGFGBBF4FFG4BBBFHHHHHGHHHHHHHGHBG?F?FDGHGHHHHHHH2??@2>FGHFGF@FGGHDGFGGCG<E?GFGHHHHHGGFFDD=DDGAC<;CHGCG;.;;CACGHHGGGGGGGFFFFGGBAFFFFFFFDFFA@DFFFFF//B;/:B9BBFFF?AAA9..AFFF@BD?F?-9@D=9@?DDFA;B
@M03896:38:000000000-B4D98:1:2106:17614:21750 1:N:0:169
TACGTAGGTCCCGAGCGTTGTCCGGATTTATTGGGCGTAAAGCGAGCGCAGGCGGTTTGATAAGTCTGAAGTTAAAGGCTGTGGCTCAACCATAGTTCGCTTTGGAAACTGTCAAACTTGAGTGCAGAAGGGGAGAGTGGAATTCCATGTGTAGCGGTGAAATGCGTAGATATATGGAGGAACACCGGTGGCGAAAGCGGCTCTCTGGTCTGTAACTGACGCTGAGGCTCGAAAGCGTGGGGAGCGAACAG
+
ACABAFFBFFFFGCEA22EAAFGFCEGGHFHHHHHHGGGGHHHGGGGGGGGGGGGGGGGHGFHHHHFBGFGFGBGGHHHHHHHHHHHGHHHFHHHHH2?CGHGHHGHHHH2FFFGFFFHHFHDGHFHHGHHGGD>>AGGGHFGHHHGHHFGDBDFCC<:CFGCGGC:;AEGFHFGGFGGGGGGFGGGGBGGFGACFFFFFFFFFFFFFFF;BFF/FFFFF;ADADF.AEFA@FDFFF9:BFF?D.@9B@FF
@M03896:38:000000000-B4D98:1:2106:21919:22634 1:N:0:169
TACGTAGGTGGCGAGCGTTATCCGGATTTATTGGGCGTAAAGCGTCCGCAGCCGGTTTATTAAGTCTAGAATTAAAGCCTGGAGCTCAACTCCAGTTCGTTTTAGAAACTGATAGACTCGAGTGTGGTAGAGGCAAACGGAATTTCTAGTGTAGCGGTAGAATGCGTAGATATTAGAAGGAACACCAGTGGCGAAGGCGGTTTGCTAGGCCACCACTGACGGTCATGGACGAAAGCGTGGGGAGCAAATAG
+
ABAAAFFBBBACG?F?A2EEGGHEGEFGHGHHGGHHEEGEGHHGGGGGGGGGHCGGGFGHHHHHGH@B@FGHHHHFGHHHHHHGHHHFGGHGHFFEG4FEHGGHHHHHHH?FBFGFGHHFFD2?@GFFFHGHGF/?FCEADFCFHFHGG1DDD<D@C<AEHHHFFD<ACFHHGHHHHFHFHHGFHFEGGGGGGACGGFGFFFFFFFFFFFFEEFEFFFFFA>DFFFB;BFFACDDFF;DCCFEFFEFBBFB
@M03896:38:000000000-B4D98:1:2106:25636:24398 1:N:0:169
TACGTAGGTGGCGAGCGTTATCCGGATTTATTGGGCGTAAAGCGTCCGCAGCCGGTTTATTAAGTCTAGAATTAAAGCCTGGAGCTCAACTCCAGTTCGTTTTAGAAACTGATAGACTCGAGTGTGGTAGAGGCAAACGGAATTTCTAGTGTAGCGGTAGAATGCGTAGATATTAGAAGGAACACCAGTGGCGAAGGCGGTTTGCTAGGCCACCACTGACGGTCATGGACGAAAGCGTGGGGAGCAAATAG
+
ABBAAFFCDFACFECE22EEGGHECEEGHGHHHHHHGFEEHHHGGEFEGCGGHGGGGDHHHHGGFH4B4GHFHGHFHGHGHGHFHFHEFGHHHGHDGBFEHGGHEFDGHHBGBBBDFBHFGE<C@GFGHHHHHF/?0C<<<FCGHFGGG1D=FGGAC<<EFFFHD?<:CEHHGHHGGFHFHBGFHGFFFFGEGF?-9CCCFFFFFFFFFFF?AFEEBBBF.:AA?F/;BFAFFFFFD9A>BFFFF?FB;B/
@M03896:38:000000000-B4D98:1:2106:25630:24421 1:N:0:169
TACGTAGGTGGCGAGCGTTATCCGGATTTATTGGGCGTAAAGCGTCCGCAGCCGGTTTATTAAGTCTAGAATTAAAGCCTGGAGCTCAACTCCAGTTCGTTTTAGAAACTGATAGACTCGAGTGTGGTAGAGGCAAACGGAATTTCTAGTGTAGCGGTAGAATGCGTAGATATTAGAAGGAACACCAGTGGCGAAGGCGGTTTGCTAGGCCACCACTGACGGTCATGGACGAAAGCGTGGGGAGCAAATAG
+
BCBBBFFCFFB4E2E2E?EEGFHFGEFDHFHHHHHFEEGGHHHGFEEEGEGGHGGGGGHHHHFHFH@BGFGHHGGHHGHHHEHFHHHEFFHHH3FDGBFEGGFHFGFGFG?B3B?FDFHFFD<<@GBCGFHGHE/???DA/>>FGHFGFDD<>FBCC<<EFFHHD.<:A.GGHHHHHFGGFFFFFDEFFBFEAA?FGGBCFBDBB/FF?FBAE?.EFBFFD;DFFF/;BFFFFFDFD.A;CFEDF?F/:BF
@M03896:38:000000000-B4D98:1:2106:22468:26564 1:N:0:169
AACGTAGGTCACAAGCGTTGTCCGGAATTACTGGGTGTAAAGGGAGCGCAGGCGGGAAGACAAGTTGGAAGTGAAATCCATGGGCTCAACCCATGAACTGCTTTCAAAACTGTTTTTCTTGAGTAGTGCAGAGGTAGGCGGAATTCCCGGTGTAGCGGTGGAATGCGTAGATATCGGGAGGAACACCAGTGGCGAAGGCGGCCTACTGGGCACCAACTGACGCTGAGGCTCGAAAGTGTGGGGAGCAAACA
+
AAAA>CC?55445DGC?2AAEGHGGDCFFDGHFGDFAAADBFFDEGGGG0AEEECEEG11BEFGBGDBCFF3BE?BGGHH?GGEHGEFFGHDGFF2BGFFGFFFH?DDGFC<222@/@2FGBF@1?1?1FD1FAGC?/>@CC-<<DGGCC<@:;;;@C.;..00CBA;.9.9B0C9@A?@?DB;.F.AA9/BEFC-;9A;-=-.FF/B/AE.AEFED/BB/:A.AA?.A.;9-;A.///9..-:-9.BFA?
@M03896:38:000000000-B4D98:1:2106:22459:26587 1:N:0:169
AACGTAGGTCACAAGCGTTGTCCGGAATTACTGGGTGTAAAGGGAGCGCAGGCGGGAAGACAAGTTGGAAGTGAAATCCATGGGCTCAACCCATGAACTGCTTTCAAAACTGTTTTTCTTGAGTAGTGCAGAGGTAGGCGGAATTCCCGGTGTAGCGGTGGAATGCGTAGATATCGGGAGGAACACCAGTGGCGAAGGCGGCCTACTGGGCACCAACTGACGCTGAGGCTCGAAAGTGTGGGTAGCAAACA
+
AABA>>CADF445FFA?2E2FGGEEECFHFHHHFGFAA3A5BFEEEGGG0A0BEEE?EA1BC2BBB4@FFHBFBGBHGHE?EFAGGHFFGH?FB?22BB2F2FDGBFFHF?2?@2@/@GBG2@@<G1<1?<<FEHFGEFDC?@<0DGFDC<:.:;;-:.:?;9;90:;ABA0;0;99--:?AB99BD..999AAA-;.A9=-9.BBBBB.....A9AF/9:.:.;AA.:;.-9B.9/9/999;/;/;/9..
@M03896:38:000000000-B4D98:1:2107:8723:4441 1:N:0:169
TACGGAGGGTGCAAGCGTTAATCGGAATTACTGGGCGTAAAGCGCACGCAGGCGGTTTGTTAAGTCAGATGTGAAATCCCCGGGCTCAACCTGGGAACTGCATCTGATACTGGCAAGCTTGAGTCTCGTAGAGGGGGGTAGAATTCCAGGTGTAGCGGTGAAATGCGTAGAGATCTGGAGGAATACCGGTGGCGAAGGCGGCCCCCTGGACGAAGACTGACGCTCAGGTGCGAAAGCGTGGGGAGCAAACA
+
AAAAAABBB?AABGFCA2EEFGHFEEFGHHFF5BBBAAEEFHHGG0EEEAAEGECEGGFGGHHHGH4BFGGFGFFHHHHHGFGEEGHFGHHHHFEHCFGFGHHHH2FFHHFDHHHBGHHHCFBGHHGFFDFGGFE>ABD::BFFFFFFFF/FB9:;;:;:EFFFFFA;9BEF/FFFFBFAFFBBFFFD=-;AFDFFFFE@>F@CFFCFEFAD;BFFFFFFFFFAFD/;::BB?AC.:.;;:-=?;AEFFFF
@M03896:38:000000000-B4D98:1:2107:13120:10582 1:N:0:169
TACGGAGGGTGCAAGCGTTAATCGGAATTACTGGGCGTAAAGCGCACGCAGGCGGTTTGTTAAGTCAGATGTGAAATCCCCGGGCTCAACCTGGGAACTGCATCTGATACTGGCAAGCTTGAGTCTCGTAGAGGGGGGTAGAATTCCAGGTGTAGCGGTGAAATGCGTAGAGATCTGGAGGAATACCGGTGGCGAAGGCGGCCCCCTGGACGAAGACTGACGCTCAGGTGCGAAAGCGTGGGGAGCAAACA
+
ABAABBCCCAAAFGFE22EEFGHFEFGGHHFFBBFBEEFGHHHGGEFEGGGGGGGCGGGHHHHHHH@FGHHHHHHHHHHHGGGGEGHGHHHHHHGHHGHGHHHHHHHHHHGHHHHHGHHHGHHHHHHGFGGGGHGFGFFDAFFFFFFFFFBFB;;BB@;CFFFFFFAADFFFFFFFFFFFFFFFFFFFFDCFFFFFFFEDFFFFFFDEFFF;DDFDFFFBFFFFDDFF9B;@ADFDFDFFFFFEFDFF0A.
@M03896:38:000000000-B4D98:1:2107:23696:11740 1:N:0:169
TACGTAGGTCCCGAGCGTTGTCCGGATTTATTGGGCGTAAAGCGAGCGCAGGCGGTTTGATAAGTCTGAAGTTAAAGGCTGTGGCTCAACCATAGTTCGCTTTGGAAACTGTCAAACTTGAGTGCAGAAGGGGAGAGTGGAATTCCATGTGTAGCGGTGAAATGCGTAGATATATGGAGGAACACCGGTGGCGAAAGCGGCTCTCTGGTCTGTAACTGACGCTGAGGCTCGAAAGCGTGGGGAGCGAACAG
+
ABAAAFFBFFFFGECA?2EAFGHEFGGGHGFHBGGBEAEFHHHGGGGGGGGGGGGFGGGHGGHHGHHGEGHGHHHHHHHHHHHHHHHGHHHGHHHHHEFGGHGHGGHHHH2FGHHFHHHGGHFHFHFHHHHGGG@E?GGFHEGFHGHHHDD<DDGCC<AEFHHHCD;:DFHHHFGGFGGGGGGGGGGGGGGFGGFFFFD:BFFFEFFBBF;;BF9FFFFFDDFDDFAFEFCCFFFFFAFFA=EFDFFFFFB
@M03896:38:000000000-B4D98:1:2107:23687:11755 1:N:0:169
TACGTAGGTCCCGAGCGTTGTCCGGATTTATTGGGCGTAAAGCGAGCGCAGGCGGTTTGATAAGTCTGAAGTTAAAGGCTGTGGCTCAACCATAGTTCGCTTTGGAAACTGTCAAACTTGAGTGCAGAAGGGGAGAGTGGAATTCCATGTGTAGCGGTGAAATGCGTAGATATATGGAGGAACACCGGTGGCGAAAGCGGCTCTCTGGTCTGTAACTGACGCTGAGGCTCGAAAGCGTGGGGAGCGAACAG
+
AAAAAFFBFFFFGEGA?2EAFGHEGGGGHGFGBBFBEEEEHHHGGGGGGGGFGGGGGGGHGHHHHHGFHHHHHFGFGFHHHHHGHHHHHHHGHHHHHBFCGHGHGHHHHHFHHHDBGGGFFFDGHFFHFHHGGG@D?GHEHFHHHHHGGDDDDGHCC<;CFHGHC?::AEHGHGGGBBBDGFGGGGGGFGGADGFFDFFACFFFFFFFFFB;BFFFFFFF9ADAFFFFFFD;FFAB..;@FF.BFFF;BDB
@M03896:38:000000000-B4D98:1:2107:23705:11758 1:N:0:169
TACGTAGGTCCCGAGCGTTGTCCGGATTTATTGGGCGTAAAGCGAGCGCAGGCGGTTTGATAAGTCTGAAGTTAAAGGCTGTGGCTCAACCATAGTTCGCTTTGGAAACTGTCACACTTGAGTGCAGAAGGGGAGAGTGGAATTCCATGTGTAGCGGTGAAATGCGTAGATATATGGAGGAACACCGGTGGCGAAAGCGGCTCTCTGGTCTGTAACTGACGCTGAGGCTCGAAAGCGTGGGGAGCGAACAG
+
3AAAAFFBFFFF??EE?2EAFGHEEDGGHHFGCFFBEEFGHHHGGGGGGGGGGGGGGGGHFFGHGHGFGGHHHHHHHHHHHHHGGHHGHHHGHHHHHDFGGHGHCFHHHHDGHH2@GFHGFHFHHHFFGHHCDG@.EGHGGGGHHGGHHBG<DDGAA<:CGHHHG?:;CFHGHHGGFFGDGGGGFGGB9DGFGGFFFFD;=FFFFFF/FF;9B:BFFFFFD?DDDFEEFFFDBDDFF9FFFFF-DCDFFFF
@M03896:38:000000000-B4D98:1:2107:13612:11773 1:N:0:169
AACGTAGGTCACAAGCGTTGTCCGGAATTACTGGGTGTAAAGGGAGCGCAGGCGGGAAGACAAGTTGGAAGTGAAATCCATGGGCTCAACCCATGAACTGCTTTCAAAACTGTTTTTCTTGAGTAGTGCAGAGGTAGGCGGAATTCCCGGTGTAGCGGTGGAATGCGTAGATATCGGGAGGAACACCAGTGGCGAAGGCGGCCTACTGGGCACCAACTGACGCTGAGGCTCGAAAGTGTGGGTAGCAAACA
+
ABAAAFFCFFBCFGFC??E?FGGE?EEGHHFFCBBCEEHHHHHGHGGGGGGCGFGGFEEHGGHHHHHHHHHGHHHHHHHHHHHHGHHHHHHGGGHHHHHHHHHHHHHHHHGFFHGHGGGHGFHGHHHHHHHHHGHHFGHCFGGGHHHHDC@CC<;C@;;CGEGGGFCCDGGGGGGGGFGGGGGFFFFFFFFFEFFFFFE@FFFFFFFFBFEFFFFFFFFFFFDD.DFEEEFDCFDD:/BFFFFBAFFFFF.
@M03896:38:000000000-B4D98:1:2107:13597:11792 1:N:0:169
AACGTAGGTCACAAGCGTTGTCCGGAATTACTGGGTGTAAAGGGAGCGCAGGCGGGAAGACAAGTTGGAAGTGAAATCCATGGGCTCAACCCATGAACTGCTTTCAAAACTGTTTTTCTTGAGTAGTGCAGAGGTAGGCGGAATTCCCGGTGTAGCGGTGGAATGCGTAGATATCGGTAGGAACACCAGTGGCGAAGGCGGCCTACTGGGCACCAACTGACGCTGAGGCTCGAAAGTGTGGGTAGCAAACA
+
BBBABF@ADBCBD4GAA2EEEGGFFFGGHHBFFA2AEEFFEHHGHEGAEAE0EEE@EGFHEFBGDFDCFGGBEEFHHHHHHFHHFGHGGHHGGHFHFHGGHHFFHHGHHE?2?@@@?GGHBF<@DHFFEBFFFFGCHEGG?CGGHHHFCC<;;<:<;;;:.CFFFB;CC-AFFFF.?.9CEEGFGGGE.BF/ADFA-.A9;;>?/.//;A9BDFFFFFFEBDAD?AF.EFA-9.AAFFB9..;/.;9BBFF
@M03896:38:000000000-B4D98:1:2107:13620:11794 1:N:0:169
AACGTAGGTCACAAGCGTTGTCCGGAATTACTGGGTGTAAAGGGAGCGCAGGCGGGAAGACAAGTTGGAAGTGAAATCCATGGGCTCAACCCATGAACTGCTTTCAAAACTGTTTTTCTTGAGTAGTGCAGAGGTAGGCGGAATTCCCGGTGTAGCGGTGGAATGCGTAGATATCGGGAGGAACACCAGTGGCGCAGGCGGCCTACTGGGCACCAACTGACGCTGAGGCTCGAAAGTGTGGGGAGCACACA
+
>A>3>F4AFFB4F4FA22A2AGHE?EEFHHD5EBB3FE3FGHGGHFFGGGGCGGGGCEEFF3FAFHHH3FGB?BGGFGHHHFHGHHHHFHHG/GGHFFH?FGHHH2GFDG?D?@GECCHHD@@FHHHHHHHHHEGFFEF@-<CEHGGHAC-@D:;C--.-:C0FFC9;CAEFECFFG??B?EBF.BF.ABBB9-.--9A>-->AFF///.;.AE.AAFFFF.9AD?FFFFF99BD?F/9/;A-.9.;.9A.
@M03896:38:000000000-B4D98:1:2107:7020:12243 1:N:0:169
TACGGAGGGTGCAAGCGTTAATCGGAATTACTGGGCGTAAAGCGCACGCAGGCGGTTTGTTAAGTCAGATGTGAAATCCCCGGGCTCAACCTGGGAACTGCATCTGATACTGGCAAGCTTGAGTCTCGTAGAGGGGGGTAGAATTCCAGGTGTAGCGGTGAAATGCGTAGAGATCTGGAGGAATACCGGTGGCGAAGGCGGCCCCCTGGACGAAGACTGACGCTCAGGTGCGAAAGCGTGGGGAGCAAACA
+
ACAABBBCCAAAFGFF22FEFGHFEFGGHHFFBBFBEEEFHHHGGCG?FGGCGGGEGGGHHHFHHHHHFHHHHHFGGHHHGGGGFGHHHHHHHHG0FFHGHHHHHHGHHHFGHHGGGGHGFGFHHHHHFGGGHH.@CFFFFFFFFFFFFFBFF;;BC@;BFFFFFFAADFFFFFFFFFFFFBFFFFFFFFFFA9@=@FEBADFFFFFFFFF:@CFFFFFFFFFFFFBFFFB@.CA;FDFBFFFF-:AFFF.
@M03896:38:000000000-B4D98:1:2107:7039:12244 1:N:0:169
TACGGAGGGTGCAAGCGTTAATCGGAATTACTGGGCGTAAAGCGCACGCAGGCGGTTTGTTAAGTCAGATGTGAAATCCCCGGGCTCAACCTGGGAACTGCATCTGATACTGGCAAGCTTGAGTCTCGTAGAGGGGGGTAGAATTCCAGGTGTAGCGGTGAAATGCGTAGAGATCTGGAGGAATACCGGTGGCGAAGGCGGCCCCCTGGACGAAGACTGACGCTCAGGTGCGAAAGCGTGGGGAGCAAACA
+
AAAA?AABBAAAFGFC??EAFGHFEEGGHHDB5BBBEEFGHHHGGGGEGFFCGGGGGGGHHHHHHHHHHHHGFFHHHHHHGEGGEGHGHHHHHHGGHGHHHHHHHHHHHH?FHHFHGGGF?GGHHGHHFGGAGH?DCFBDFEFFFFFFFFBFF;;:9@;BEFFFBF;;ABABFFFFFEFFF.;FFFFFF-BFFDFFFFE;DFFFFCDAEFFA@BFDFFFFFBDADFFFFEF=AA-AFADDCCFF-99BBFF
@M03896:38:000000000-B4D98:1:2107:15439:13899 1:N:0:169
TACGTAGGTCCCGAGCGTTGTCCGGATTTATTGGGCGTAAAGCGAGCGCAGGCGGTTTGATAAGTCTGAAGTTAAAGGCTGTGGCTCAACCATAGTTCGCTTTGGAAACTGTCAAACTTGAGTGCAGAAGGGGAGAGTGGAATTCCATGTGTAGCGGTGAAATGCGTAGATATATGGAGGAACACCGGTGGCGAAAGCGGCTCTCTGGTCTGTAACTGACGCTGAGGCTCGAAAGCGGGGGGAGCGAACAG
+
AAA>AFFBFFFFC?EA22E?FFHEEFGGHFGFBBABEEE1AFGGGGGCGGGGGGGFGGFHGGHHGHFFDFHFGHFEGGHHHHHHGFGHHHHGHGHHHFCCGHGHGGFHHHHHFHFGGFH@@FHHHHFGHHHGGG?DGHHFHFHHHHHHHDF=BDFA@<;EGFHB<A:CDFHGHHGGFFGGGGF9FDFGGAGFGGFFFF?@DFDFFFFFFF;BBFBFFFBF9ADDDA.9AFB9FDDB.--;@D--.;99B@/
@M03896:38:000000000-B4D98:1:2107:15423:13909 1:N:0:169
TACGTAGGTCCCGAGCGTTGTCCGGATTTATTGGGCGTAAAGCGAGCGCAGGCGGTTTGATAAGTCTGAAGTTAAAGGCTGTGGCTCAACCATAGTTCGCTTTGGAAACTGTCAAACTTGAGTGCAGAAGGGGAGAGTGGAATTCCATGTGTAGCGGTGAAATGCGTAGATATATGGAGGAACACCGGTGGCGAAAGCGGCTCTCTGGTCTGTAACTGACGCTGAGGCTCGAAAGCGTGGGGAGCGAACAG
+
ACABBFFCFFFFGCFA22EAFGHEFGGGHGFGBGFBEEEGHHHGGGGGGGGGGGGEGGGHGHHHHHFBGGHHHHHGHHHHHHHHHHHGHHHGHHHHHFFFGHGHHHGHHHDGHHGFHFHGFGGHHHHHHHHGGGFGFHHGHGHHHHGHHDD=DDGAE<;EHGHHC.;AEEHHHHGGFFFGGFFFGGCCDFGCDGFFFFFFAFFFFFFFFF;;FFBFFFBFADFFFFFEFFFABFFFFADFFFEFFFDFFF/
@M03896:38:000000000-B4D98:1:2107:15438:13926 1:N:0:169
TACGTAGGTCCCGAGCGTTGTCCGGATTTATTGGGCGTAAAGCGAGCGCAGGCGGTTTGATAAGTCTGAAGTTAAAGGCTGTGGCTCAACCATAGTTCGCTTTGGAAACTGTCAACCTTGAGTGCCGAAGGGGAGAGTGGAATTCCATGTGTAGCGGTGAAATGCGTAGATATATGGAGGAACACCGGTGGCGAAAGCGGCTCTCTGGTCTGTACCTGACGCTGAGGCTCGAAAGCGTGGGGAGCTAACAG
+
AAA3AFF@FFFFG?EE2AEAFGGEA2BEG5GFD3ABAECEHHHGGGGCEGGCEFGCGGGHGFGFFGBFDBDGGDGHHHHHHFHFGHHHHHHFGBGHH2?@DEGDBHHHGGGHHHG2<GH@@GGFH1>@/ADGC.<.CGBE0DFGHGBDGFG<DDGA-;-;0CG0CAC.@.FFGGGFBFGGGF9/CA---;E:-;9-.BD-@BDFFFF//9;/B9/;:/BB.ADF.;.9AF;-;A.9D..9;-.;../;F//
@M03896:38:000000000-B4D98:1:2107:15421:13929 1:N:0:169
TACGTAGGTCCCGAGCGTTGTCCGGATTTATTGGGCGTAAAGCGAGCGCAGGCGGTTTGATAAGTCTGAAGTTAAAGGCTGTGGCTCAACCATAGTTCGCTTTGGAAACTGTCAAACTTGAGTGCAGAAGGGGAGAGTGGAATTCCATGTGTAGCGGTGAAATGCGTAGATATATGGAGGAACACCGGTGGCGAAAGCGGCTCTCTGGTCTGTAACTGACGCTGAGGCTCGAAAGCGTGGGGAGCGAACAG
+
AAAAAF4A@DFFGFGE22EEFGHE?EEGHGHGF3ABAAEEHHGEFFGGGGGGGGGEGGGHHG4FFH@BGFGDGFG4GFHHHHHFHHHHHHHGGHHHHEFDGHEFBFBGHH2GHH2FGDGFGGFHFFGBFGHFGG<.AF1FFBGHHGBD0=<D0<DA?<;EFCHH<.:;AECGHBFFFBF.9/ACFFG?ACBFFBDFFF?=CBDFFFFBFF;;FF/BFFFFD?DDDF.A.FD;BD?FA.A->B?@.9;BFFF
@M03896:38:000000000-B4D98:1:2107:24332:15109 1:N:0:169
AACGTAGGTCACAAGCGTTGTCCGGAATTACTGGGTGTAAAGGGAGCGCAGGCGGGAAGACAAGTTGGAAGTGAAATCCATGGGCTCAACCCATGAACTGCTTTCAAAACTGTTTTTCTTGAGTAGTGCAGAGGTAGGCGGAATTCCCGGTGTAGCGGTGGAATGCGTAGATATCGGGAGGAACACCAGTGGCGAAGGCGGCCTACTGGGCACCAACTGACGCTGAGGCTCGAAAGTGTGGGTAGCAAACA
+
ABAAAFFBFFBCFDGF22E2FFGEEGGGHHDDBBB3EEGHGHHGHEFGGGGCGGGG/>EGFBEGFGFFGHGGHHHHHHHFHHGHGHHHGHHGGHHHHHHHHHHHHHFHHG?D?@FGGGHHFBGG<GGHHHHHHGHHHGF-<@DGHHFHEC@CF<<;;;;CEEGGFF;;ECFGFFGEFA???FFFFFFAABF/AFFFF.;->DFFFFFFFFAFFFF9DFFFFFDFFAFEFFA;:B?./;:BAD.B.9;B/..
@M03896:38:000000000-B4D98:1:2107:24350:15119 1:N:0:169
AACGTAGGTCACAAGCGTTGTCCGGAATTACTGGGTGTAAAGGGAGCGCAGGCGGGAAGACAAGTTGGAAGTGAAATCCATGGGCTCAACCCATGAACTGCTTTCAAAACTGTTTTTCTTGAGTAGTGCAGAGGTAGGCGGAATTCCCGGTGTAGCGGTGGAATGCGTAGATATCGGGAGGAACACCAGTGGCGAAGGCGGCCTACTGGGCACCAACTGACGCTGAGGCTCGAACGTGTGGGTAGCAAACA
+
BBBABFFBFDBBFBFC2AEAFGHFFGGGHGFBBBF3EEBGGHHGGFGFGFFCFGGG?>EFFGFG3GFBGGFCGHGHHHH3FHHHGHHFCGHGGHHHHGFFHHHHGHGHHH?DF@FGGGGGG@FGDGHHGHHGHGHHH/F@DCFGHHHGEC-;;:<:;A:@FEFGGFCCDGGGGFFAD99BGFGFFFF?FFFFEA@DBFEBAB9DFF/BFFEFDEAFDFFBFFDFFAFFFFF>;B.-;ABEFB.;./;BB?A
@M03896:38:000000000-B4D98:1:2107:24324:15129 1:N:0:169
AACGTAGGTCACAAGCGTTGTCCGGAATTACTGGGTGTAAAGGGAGCGCAGGCGGGAAGACAAGTTGGAAGTGAAATCCATGGGCTCAACCCATGAACTGCTTTCAAAACTGTTTTTCTTGAGTAGTGCAGAGGTAGGCGGAATTCCCGGTGTAGCGGTGGAATGCGTAGATATCGGGAGGAACACCAGTGGCGAAGGCGGCCTACTGGGCACCAACTGACGCTGAGGCTCGAAAGTGTGGGTAGCAAACA
+
ABAAAFFBFFBCBFFC?2EAFGHFFFGGHHDFBFFBEEHHHHHGHGGGGEFEGGEFGGGHEGHHGHGFGGHGHGGGHHHDGHHHGGHHHHHGGGHGHHHHHHHHHHGHHHGFDGHHGGHHHFGGFGGHHHHGEGHHHGF-ACFGHHHHEG?EC:;;@:;EGGGGGFDEGGGGGGGFCADGGGGFFFFFFFFFA@@C>DE@DFFFEFF0BFEF?EFFFFFFFFFFDFFEFFA@>BFFBBBFDAAF9BFFFF?
@M03896:38:000000000-B4D98:1:2107:28856:15227 1:N:0:169
TACGGAGGGTGCAAGCGTTAATCGGAATTACTGGGCGTAAAGCGCACGCAGGCGGTTTGTTAAGTCAGATGTGAAATCCCCGGGCTCAACCTGGGAACTGCATCTGATACTGGCAAGCTTGAGTCTCGTAGAGGGGGGTAGAATTCCAGGTGTAGCGGTGAAATGCGTAGAGATCTGGAGGAATACCGGTGGCGAAGGCGGCCCCCTGGACGAAGACTGACGCTCAGGTGCGACAGCGTGGGGAGCAAACA
+
AAA?A@ABBAAAFFGF22E2AFGBBEFFHHFFBAABEECE1GHGGEFFGGGGGGGCFGGHGF4GHHGH3GHFGH44BGHHGGGCEFHHHHHHGHEHGGHHHHHHHH2F2G?FGHHHGGFHFGFHHHHHFEG.<FDGCFFFFFFFFFFFF/9;B;;;;BADEFFFFFDD.-ABBBFFFBBFFFFFFFFFFDCFFFF;CFFFAFFFFDFEFFFFCBD9BBFFFFFFFFFBFFFFF;FFFFFFFFFEDAE//;.
@M03896:38:000000000-B4D98:1:2107:15535:15852 1:N:0:169
TACGGAGGGTGCAAGCGTTAATCGGAATTACTGGGCGTAAAGCGCACGCAGGCGGTTTGTTAAGTCAGATGTGAAATCCCCGGGCTCAACCTGGGAACTGCATCTGATACTGGCAAGCTTGAGTCTCGTAGAGGGGGGTAGAATTCCAGGTGTAGCGGTGAAATGCGTAGAGATCTGGAGGAATACCGGTGGCGAAGGCGGCCCCCTGGACGAAGACTGACGCTCAGGTGCGAAAGCGTGGGGAGCAAACA
+
BCBBABBCBAAACGGAA2EAFGHFEGGGHHFFBBBAEEGGHHHGGCEFGGFEGGGCGGGHHHHHHH4BGHHGHHHHHHHHGGGGEGHGHHHHHHGFHGHHHHHHHHHHHHFFHHHHGHHHHHFHHHHHFGGGHHGCCFFFFFFFFFFFFFBFB;;B:@;CFFFFFFA;DFFFFFFFFFFFFFFFFFFFFBFFFFFFFFEDFFFFFFFFFFFFBFFFFFFFFFFFFFFFFFFBDFFDFFDFFFFEFDFFBF?
@M03896:38:000000000-B4D98:1:2107:15524:15866 1:N:0:169
TACGGAGGGTGCAAGCGTTAATCGGAATTACTGGGCGTAAAGCGCACGCAGGCGGTTTGTTAAGTCAGATGTGAAATCCCCGGGCTCAACCTGGGAACTGCATCTGATACTGGCAAGCTTGAGTCTCGTAGAGGGGGGTAGAATTCCAGGTGTAGCGGTGAAATGCGTAGAGATCTGGAGGAATACCGGTGGCGAAGGCGGCCCCCTGGACGAAGACTGACGCTCAGGTGCGAAAGCGTGGGGAGCAAACA
+
ABAAABBB@AAACFFF22EAAGHFEEGGHHFBBBBBEAEFHHHGGGGEGGGGGGGCGGGHHHHHHHEFDHHGHGHHHHHHGGGE@EHGHHHHHGGHHFHGHFHHHHHHHHFBFHHHFHHHHGFGHHGC?ACEEHD?@FDDFFFFFFFEFFBBB:;9:;;-AFFFFF;;ABEFFF/FFFF??DFFFFF?B-@DFB;CCAA--@BFFFC.:FAB-B..;BFFEA;DFB//BB;9.>;;/.9.:@D.-;.BFF.
@M03896:38:000000000-B4D98:1:2107:22637:18077 1:N:0:169
TACGGAGGGTGCAAGCGTTAATCGGAATTACTGGGCGTAAAGCGCACGCAGGCGGTTTGTTAAGTCAGATGTGAAATCCCCGGGCTCAACCTGGGAACTGCATCTGATACTGGCAAGCTTGAGTCTCGTAGAGGGGGGTAGAATTCCAGGTGTAGCGGTGAAATGCGTAGAGATCTGGAGGAATACCGGTGGCGAAGGCGGCCCCCTGGACGAAGACTGACGCTCAGGTGCGAAAGCGTGGGGAGCAAACA
+
BCBBCCCCBAAAFGCEA2EEFGHFEEGGHHFCBBFAEEEFHHHGG?EFGGGGGGGGGGGHHHHHHH4FFHHGHHHHHHHHGGGGGGHGHHHHHHGHHGHHHHHHHHHHHHFFGHHFGHHHHHHHHHHHFGGGHGGGGFFAAFFFFFFFFFBFB;;BCB;CEFFFFFFADFFFFFFFFFFFFFFFFFFFF@DFFFFFFFFFFFFFFFFFFFFFBDFDFFFFFFFFFFFFBFBB?@;ABA9DFFFFFFFFFFF
@M03896:38:000000000-B4D98:1:2107:3560:18202 1:N:0:169
TACGGAGGGTGCAAGCGTTAATCGGAATTACTGGGCGTAAAGCGCACGCAGGCGGTTTGTTAAGTCAGATGTGAAATCCCCGGGCTCAACCTGGGAACTGCATCTGATACTGGCAAGCTTGAGTCTCGTAGAGGGGGGTAGAATTCCAGGTGTAGCGGTGAAATGCGTAGAGATCTGGAGGAATACCGGTGGCGAAGGCGGCCCCCTGGACGAAGACTGACGCTCAGGTGCGAAAGCGGGGGGAGCAAACA
+
>3>>AAABB>AACA4A22E2AAGFEAFGHHFBFBABAAEEGFHGGGGGGEGEGGGEEEGFF4FG4FGF3FGBG444BFGHGGECEGGGFGHHGFFFGFGFGGFGGHHGEHFDFAC1FA1?F0F?GHHGFDEFHGD<<-@A99FBBFFEFFBF:;;B;@.;AF/FFFFAAB.B/BFFFBBFDABFFF:D<@BDFB=--;.;>BBB;BB.EB.-9;A?FFFB:DDDAD///BB999=?BA---9B=-99B;AA
@M03896:38:000000000-B4D98:1:2107:3578:18212 1:N:0:169
TACGGAGGGTGCAAGCGTTAATCGGAATTACTGGGCGTAAAGCGCACGCAGGCGGTTTGTTAAGTCAGATGTGAAATCCCCGGGCTCAACCTGGGAACTGCATCTGATACTGGCAAGCTTGAGTCTCGTAGAGGGGGGTAGAATTCCAGGTGTAGCGGTGAAATGCGTAGAGATCTGGAGGAATACCGGTGGCGAAGGCGGCCCCCTGGACGAAGACTGACGCTCAGGTGCGAAAGCGTGGGGAGCAAACA
+
AAAAAAADDA2>AF4F22EEADGFEAFGHHB55BBBEEEFHHGEECEEEAE0EFG@EGE2BFFGFHH3FGGF4FGFHHHHFEGE>EGEBFH2G??GHGCGHHHHHGFD2G2DGHHHFF?DGGF?GHHH?CFFFF??<;@AEFFFFFFBFF/B9;9B;;.9.9BF/;A;9>;//BFFF;/9ADF/FFFFF@BFFA@==DEAAFFFFD;AEF.BB-AAF//;9DDFBDFF/BFAA=DDBA.;@ACEFFFF/..
@M03896:38:000000000-B4D98:1:2107:3562:18220 1:N:0:169
TACGGAGGGTGCAAGCGTTAATCGGAATTACTGGGCGTAAAGCGCACGCAGGCGGTTTGTTAAGTCAGATGTGAAATCCCCGGGCTCAACCTGGGAACTGCATCTGATACTGGCAAGCTTGAGTCTCGTAGAGGGGGGTAGAATTCCAGGTGTAGCGGTGAAATGCGTAGAGATCTGGAGGAATACCGGTGGCGAAGGCGGCCCCCTGGACGAAGACTGACGCTCAGGTGCGAAAGCGTGGGGAGCAAACA
+
ABBABABB@AAACFFE22EEFGHG2BFGHHDCBAFEEAEEHFHGGAEEGGGGGGGEGGGFGHHHFHHGEGGBFGBFHHHHGGGGGGHHHHHFHFEG?CBFGGFHHGFGFHGDHFHFFEHGHACFFHHG/AECFFAACCB9ABFFFFFFFFBF;::;;=;;.BBBBFF;9@EB9FFFFF/A??BBFFFFF;:AFFF;BBFAFFFFFFBFEFFCA@FDFFFFBDFAFDFFFBBA?A;.:A9:=B;.;9A/BF.
@M03896:38:000000000-B4D98:1:2107:3547:18232 1:N:0:169
TACGGAGGGTGCAAGCGTTAATCGGAATTACTGGGCGTAAAGCGCACGCAGGCGGTTTGTTAAGTCAGATGTGAAATCCCCGGGCTCAACCTGGGAACTGCATCTGATACTGGCAAGCTTGAGTCTCGTAGAGGGGGGTAGAATTCCAGGTGGAGCGGGGAAATGCGTAGAGATCTGGAGGAATACCGGTGGCGAAGGCGGCCCCCTGGACGAAGACTGACGCTCAGGTGCGAAAGCGTGGGGAGCAAACA
+
3AAABAA@D>AAB5FAE2E22GHGEEFCHDDD5ACAEEEBAFFEE0EEG0AEECC@@?EBGBGF@FEFDBG@F@4?EGFF/EE@EEHFHHHBBG/01?B?BGFHHFFGF>1>F?F1?/FFGACG?FFF/<C<<><@?@;.AB/BFFBBFB/;..9999-;-.9;9BD:?B.9//;/9//;.9./:BBD?-;AF?;9@D.9999@=--99BABB;.9B/99/9?.9DF/BF/99--.999:@;?.;AE//9.
@M03896:38:000000000-B4D98:1:2107:20717:18905 1:N:0:169
TACGTAGGTGGCGAGCGTTATCCGGATTTATTGGGCGTAAAGCGTCCGCAGCCGGTTTATTAAGTCTAGAATTAAAGCCTGGAGCTCAACTCCAGTTCGTTTTAGAAACTGATAGACTCGAGTGTGGTAGAGGCAAACGGAATTTCTAGTGTAGCGGTAGAATGCGTAGATATTAGAAGGAACACCAGTGGCGAAGGCGGTTTGCTAGGCCACCACTGACGGTCATGGACGAAAGCGTGGGGAGCAAATAG
+
ABAAAFFBFFACF?E?A?EEGGGEFEGGHFFDBBFBEEFFHHHGGEEEGCGGHEFFGGHHHHHGGHDGBGGHHHGHHHHHGGHFHHHFGHHHH3EGG4FEGEFHBFFFHH3GBHFDGBGFGGDCDGECDGHHHDCFFFD/CCFFGGGFG11<>1=<<<<CGGHF<?<:CEFHBGHHFGGGHHFFGC?ACFFECF?CCC?@DFFFFFFB;FFAEFFFFFFFA:AADFB:FF;@BDFFB;DFFFEFF?BBBBB
@M03896:38:000000000-B4D98:1:2107:12675:21397 1:N:0:169
TACGGAGGGTGCGAGCGTTAATCGGAATAACTGGGCGTAAAGGGCACGCAGGCGGTTATTTAAGTGAGGTGTGAAAGCCCCGGGCTTAACCTGGGAATAGCATTTCAGACTGGGTAACTAGAGTACTTTAGGGAGGGGTAGAATTCCACGTGTAGCGGTGAAATGCGTAGAGATGTGGAGGAATACCGAAGGCGAAGGCAGCCCCTTGGGAATGTACTGACGCTCATGTGCGAAAGCGTGGGGAGCAAACA
+
AAAAAAABB2>AECGE2AEAAGHF2EFGHBDBBBABEAEAGHFGGAE?FCGCGGFCFGHHHFFHFGF31BFBEFGF3FGHGGE<ECHHHHHBGFEHFHHFHHHHGFFF2F?CGHFDFGHGFBG<BDDGHHHGHHGGG?AA.0DGHHHDCCCC;;;:@C.:9FFG00;.;;.BBBBFFF0C?.90FFGD9>-AE=9BFA.FA9A;DFFFFFEFF///BBFBFFD9A?;B9/9A?;=.BA.9@=9.9:.BFFF
@M03896:38:000000000-B4D98:1:2107:16955:22970 1:N:0:169
TACGTAGGTGGCGAGCGTTATCCGGATTTATTGGGCGTAAAGCGTCCGCAGCCGGTTTATTAAGTCTAGAATTAAAGCCTGGAGCTCAACTCCAGTTCGTTTTAGAAACTGATAGACTCGAGTGTGGTAGAGGCAAACGGAATTTCTAGTGTAGCGGTAGAATGCGTAGATATTAGAAGGAACACCAGTGGCGAAGGCGGTTTGCTAGGCCACCACTGACGGTCATGGACGAAAGCGTGGGGAGCAAATAG
+
ACAABFFCFF@CC?EA22EEGGHECFGGHGGFBFCBEEFEHHHGGEFEGGGGHFGGGGHHHHGFHHBFBFFHHHHGFHHHHHHGHGHFBGHHHFBGG4FEHGGHGFHHHHGHBFFFGFHFGEDFGHC@HHGHGECFGF?AECCGHFGGHBD<F1F-C<CEHHHHD.<;CEFHHHHHHFHHHFCBGCAFFFFE--9CDECDFFFFFFFFAFFAEFFFFFFFA@DDDFE0BFFFFFFFF;DAFFEC??BBBFF
@M03896:38:000000000-B4D98:1:2107:16967:22987 1:N:0:169
TACGTAGGTGGCGAGCGTTATCCGGATTTATTGGGCGTAAAGCGTCCGCAGCCGGTTTATTAAGTCTAGAATTAAAGCCTGGAGCTCAACTCCAGTTCGTTTTAGAAACTGATAGACTCGAGTGTGGTAGAGGCAAACGGAATTTCTAGTGTAGCGGTAGAATGCGTAGATATTAGAAGGAACACCAGTGGCGAAGGCGGTTTGCTAGGCCACCACTGACGGTCATGGACGAAAGCGTGGGGAGCAAATAG
+
ABAABFFCFF?CFCG?A?F?GFGFCFGGHCGFBFAFEEGGHHHGGEFGGGGGHEGGGGHHHHGGHHBFDGFHHGHHHGHHHHHGHHHGGHHHHFFFH4?EHGGFEHFHHHDHEGFGHFHFGDDGGGAFHHHHGEAF<?E<ECFHHHHGHBG1>1>@@<<AHFHHD.<:C.GGGGHGHFHGGHHHFDEFGGGFCG?FFECDFFAAFFFF?FBAEFFFFFFFD-DD?/B/BFACDADFFAFFFFEB..B/:BB
@M03896:38:000000000-B4D98:1:2107:16950:22998 1:N:0:169
TACGTAGGTGGCGAGCGTTATCCGGATTTATTGGGCGTAAAGCGTCCGCAGCCGGTTTATTAAGTCTAGAATTAAAGCCTGGAGCTCAACTCCAGTTCGTTTTAGAAACTGATAGACTCGAGTGTGGTAGAGGCAAACGGAATTTCTAGTGTAGCGGTAGAATGCGTAGATATTAGAAGGAACACCAGTGGCGAAGGCGGTTTGCTAGGCCACCACTGACGGTCATGGACGAAAGCGGGGGGAGCAAATAG
+
3AAA>4CABD24A2EA2E2EFFGE?EEGHCGEFGG2EEEGFHHGGGGGGCGGHEEGGGHHFHHHGH@GHFGHHEGHFHHFGHHGHFHHGGHHH3??F4FEHFFHFC2BGH?GFBB1B?B/?CDFFGCCFHGHFEEFFFD/EFFHFGFDF1<1>FG@?<<DGFHGG.<:;CGFHFHGGCFGFFHGGGGACFGC?B9BACB-@?DBF/;BFFFAFFEEF9BFD-;;DFBBFF-9;9DFA-@;?B?9A?B;BBF
@M03896:38:000000000-B4D98:1:2107:25389:24686 1:N:0:169
AGGTCGGAGTCAACGGATTAGATACCCTGGTAGTCCGGCTGACTGACTTGAGTACGATCTCGTATGCCGTCTTCTGCTTGAAAAAAAAAAAAATACAAGAGAAGATGCCAGAGAATATAGCCACCGGTCTATAATGCAAGATCAGTGAATATAGTAGTATTTCATTTATACCAAGTGACATTCAAAATACAACAACAAGTAGTAGTAACTGATACAAAATGAGAACATGTATCTACATGTATCTCTAGTAT
+
AAAAADBBDAFBFFEEA2FGGGHFDBGHHGFFFDGGFFGG?AGHGFFFHEBFFGHEFBABFFCEGFBBEEEHGFGBHEHGAGBFAEEEEE///02B222202?222<22220/011111111100/---.1111111<00/0000=00000000000000;0000000:00000:0000:000000009000/...../000000;000000000000.0/////////9;////////////////////
@M03896:38:000000000-B4D98:1:2107:6574:25598 1:N:0:169
TACGTAGGTGGCGAGCGTTATCCGGATTTATTGGGCGTAAAGCGTCCGCAGCCGGTTTATTAAGTCTAGAATTAAAGCCTGGAGCTCAACTCCAGTTCGTTTTAGAAACTGATAGACTCGAGTGTGGTAGAGGCAAACGGAATTTCTAGTGTAGCGGTAGAATGCGTAGATATTAGAAGGAACACCAGTGGCGAAGGCGGTTTGCTAGGCCACCACTGACGGTCATGGACGAAAGCGTGGGGAGCAAATAG
+
ABAAAFFAFFA4EA?A?2EEFGHEGGGGHHFFFGGBAEEEHHHGGEEEEFFGHEEEGGHHHHBHGHGGFHHHHHGHHFHHHHGGGHHGHHHHHCFGF?EEGGGHFFGHHHHFBDFGFEHFFA@FFGGFHHHGHCAG??/?AFFFHGFHH1B<>=G-@<<<GGHF=.<;CEGHHHHHGFHHHFFFHEEFFFGCFAACDCADFFFFFFFFFFBAEFEFFFFF:@9AAFF9FF;;>DDFFADFFFFFFAFBBB/
@M03896:38:000000000-B4D98:1:2107:6591:25606 1:N:0:169
TACGTAGGTGGCGAGCGTTATCCGGATTTATTGGGCGTAAAGCGTCCGCAGCCGGTTTATTAAGTCTAGAATTAAAGCCTGGAGCTCAACTCCAGTTCGTTTTAGAAACTGATAGACTCGAGTGTGGTAGAGGCAAACGGAATTTCTAGTGTAGCGGTAGAATGCGTAGATATTAGAAGGAACACCAGTGGCGAAGGCGGTTTGCTAGGCCACCACTGACGGTCATGGACGAAAGCGTGGGGAGCAAATAG
+
ABBAAFFBFFABEECE22EEFGHEEEGGHG5DBFFBAAEFEGHGEBEEFGGGHEFGGGHHHHHHHHHHGHFGHFHGGGHGHHGGGFHGHHFHHFHHG4/EGEGHHGHGHHHHFF?FGBG/??@CFG?FFFHHHCCCF?</?<CHHHHHFBFDFFG<@<CEHHHF=.<;;EHHFHHBFCCGGHCCGEGFGGFC-AA-9;?@DFFFFFFB9FF?EFEFF9BF9-ADDFB99FFFFFDFA9AAFCAFFFFFBB/
@M03896:38:000000000-B4D98:1:2107:6573:25616 1:N:0:169
TACGTAGGTGGCGAGCGTTATCCGGATTTATTGGGCGTAAAGCGTCCGCAGCCGGTTTATTAAGTCTAGAATTAAAGCCTGGAGCTCAACTCCAGTTCGTTTTAGAAACTGATAGACTCGAGTGTGGTAGAGGCAAACGGAATTTCTAGTGTAGCGGTAGAATGCGTAGATATTAGAAGGAACACCAGTGGCGAAGGCGGTTTGCTAGGCCACCACTGACGGTCATGGACGAAAGCGTGGGGAGCAAATAG
+
ABABAFFBFF@BE?EE?2A2GFGFEFGGH5FGBDCFEAEEHHHGGEEFGEGGHGGGGGHHHHHHGHGG4GEHHGGHHHHHHHHFGHHFGHGHHFHFHBAEHGFHEGGHHHHGFFFGGFGC<ADGGHDFHFG2CC/0<?A?EFFGHFH1F<1=F>F>@<CEDGHHG?CCDFFGGHHHGGHGACCCGEEGGGGEA@?DGGGFFFFDFFFFE/BA?FEEFFFFDFFFDFBF/F;-;?DFF.:B-BEBAAFEFF/
@M03896:38:000000000-B4D98:1:2107:17399:28082 1:N:0:169
TACGGAGGGTGCAAGCGTTAATCGGAATTACTGGGCGTAAAGCGCACGCAGGCGGTTTGTTAAGTCAGATGTGAAATCCCCGGGCTCAACCTGGGAACTGCATCTGATACTGGCAAGCTTGAGTCTCGTAGAGGGGGGTAGAATTCCAGGTGTAGCGGTGAAATGCGTAGAGATCTGGAGGAATACCGGTGGCGAAGGCGGCCCCCTGGACGAAGACTGACGCTCAGGTGCGAAAGCGTGGGGAGCAAACA
+
BBBBBBBBBAAA4FGE2A2E2FGBAEEFHGFB5BFFEEFFHHHGGEEEGGGGGGGCFGGHFHHHFH4BEFFBGHFHHHHHGGGE>EGFHHHHHFGHFEGFGFHHHHGHHHFGHHHGFHHHGHGGHHHHFGGGHHGGCA>AAFFFFFFEB//99/;B;@.@EFFFFB;;ABEFBFFFFBBFFFFFFFFFF>ADFCDFADEB;DFFFFDEEFFFA;FDFEFEFDDAFABBFBBBDF=;BDAD==CEDDEF/A.
@M03896:38:000000000-B4D98:1:2108:22082:2964 1:N:0:169
TACGTAGGTCCCGAGCGTTGTCCGGATTTATTGGGCGTAAAGCGAGCGCAGGCGGTTTGATAAGTCTGAAGTTAAAGGCTGTGGCTCAACCATAGTTCGCTTTGGAAACTGTCAAACTTGAGTGCAGAAGGGGAGAGTGGAATTCCATGTGTAGCGGTGAAATGCGTAGATATATGGAGGAACACCGGTGGCGAAAGCGGCTCTCTGGTCTGTAACTGACGCTGAGGCTCGAAAGCGTGGGGAGCGAACAG
+
>AAAAFFAFFFFGCF?A2EACGGAEEGGHFFHCB2BAAFEGGFE?FFEECEEEEEEGFEHFHFGFHFBFFGGHHHHFBGGHGHFFGGFHHHGGHGGFDFCFFFHHGHHHFFHHG@FHHHBFCGDGFFFHGHGCGAD.CGEHHHHHHHHHFEGHGG<@<;;GHHC<.;;:EGFGHGFBFFDGGABFFA?ADFC-;DF.;.;=@DBFFFBFFBBFF;BFBFFAADAA99:AF--BA9B:;::@FE-.@AFC;/
@M03896:38:000000000-B4D98:1:2108:22085:3700 1:N:0:169
TACGTAGGTGGCGAGCGTTATCCGGATTTATTGGGCGTAAAGCGTCCGCAGCCGGTTTATTAAGTCTAGAATTAAAGCCTGGAGCTCAACTCCAGTTCGTTTTAGAAACTGATAGACTCGAGTGTGGTAGAGGCAAACGGAATTTCTAGTGTAGCGGTAGAATGCGTAGATATTAGAAGGAACACCAGTGGCGAAGGCGGTTTGCTAGGCCACCACTGACGGTCATGGACGAAAGCGTGGGGAGCAAATAG
+
ABBBBFFBBFBFGCGA22EEGGHGGGGGHFHGFFHFEEEEHHHGGEEEGEGGHGGGGGHHHHGGGHFFFGFHHHGHFHHHFEFHHHHFGFFHHEFEB4FEHGEHHCFFHHFHBHFDFFHEGFDCFGGFFHGHGDA??FG?CEFFHGHGGBD1F<1>-<<EGHHHFC<CFGHFBHHHGGHHGHFFFCEFGGGEA???AEDBFFFBFFFFFFF?EFFFFFFFABDADFB;FFFAF?AFF9ABCFECFEFBBBF
@M03896:38:000000000-B4D98:1:2108:22105:3714 1:N:0:169
TACGTAGGTGGCGAGCGTTATCCGGATTTATTGGGCGTAAAGCGTCCGCAGCCGGTTTATTAAGTCTAGAATTAAAGCCTGGAGCTCAACTCCAGTTCGTTTTAGAAACTGATAGACTCGAGTGTGGTAGAGGCAAACGGAATTTCTAGTGTAGCGGTAGAATGCGTAGATATTAGAAGGAACACCAGTGGCGAAGGCGGTTTGCTAGGCCACCACTGACGGTCATGGACGAAAGCGTGGGGAGCAAATAG
+
>AAAAF4?@BABE2E2A2AEGGHE2EFFH5FFFBFBAEEC1FFGEEEAEEGGHECEAEGHHHFBBG@FBDFGGF@EDFHGHHHEGHHGHF?FGFHBB4?EGFGHGFGFHFGHBDB?D1FFGDDF@GDGFGGHGD/?0?<<<FAFFGHDFFBDGFFAC<<EHHHF=.<;AEHB0GGGFHFFGCGBHFE.;;B;-?B?DCB?B=DDFEFBFBF?EFFFF/;B9>DDDFB/FF@9BF.BA.A-9=.>DEFE///
@M03896:38:000000000-B4D98:1:2108:22146:7527 1:N:0:169
TACGGAGGGTGCAAGCGTTAATCGGAATTACTGGGCGTAAAGCGCACGCAGGCGGTTTGTTAAGTCAGATGTGAAATCCCCGGGCTCAACCTGGGAACTGCATCTGATACTGGCAAGCTTGAGTCTCGTAGAGGGGGGTAGAATTCCAGGTGTAGCGGTGAAATGCGTAGAGATCTGGAGGAATACCGGTGGCGAAGGCGGCCCCCTGGACGAAGACTGACGCTCAGGTGCGAAAGCGTGGGGAGCAAACA
+
BBBAB@BBDAAABFBC22EEFGHFEEGGHFHHFBGFEEFFHHHGG?EEGGGGGGGFGGGHHHHHHHDFHHHFHFHHHHHHGGGGEFHGGFHHHHGGFGHHHHHHHHGHHHFFHEFBFHHHCFGHHHHHFGGGHHGGGFFF?FFFFFFFFFFFF;9BB=;B?FFFFF;;DFFFFFFFFFFFFFFFFFFFC9-DFFFFFFFFFFDFFFFFFEFAA@DDFFFFFFDFF?/FFFBBA=-;9AD.->DFAFEFFFF
@M03896:38:000000000-B4D98:1:2108:22113:7527 1:N:0:169
TACGGAGGGTGCAAGCGTTAATCGGAATTACTGGGCGTAAAGCGCACGCAGGCGGTTTGTTAAGTCAGATGTGAAATCCCCGGGCTCAACCTGGGAACTGCATCTGATACTGGCAAGCTTGAGTCTCGTAGAGGGGGGTAGAATTCCAGGTGTAGCGGTGAAATGCGTAGAGATCTGGAGGAATACCGGTGGCGAAGGCGGCCCCCTGGACGAAGACTGACGCTCAGGGGCGACAGCGTGGGGAGCAAACA
+
1>AAA1>1>>AA11BA0AA00BGBA0AFHFGHD1AB/AEEGHHGGCEGG/A/BEEECCFHGFFGGH@1@FBFFHFFGHHHGG?EEEHGG0FHFHGFGGHFGHHHHFBFGHFB1AG1??1D0?<FGHHB?ECEHHA?C->9-9/9/BFB/9BFF;;9-9;9-BBFBB9;-@EFF//99B/AFFFFFFFA-;@AF?@@@BA--@@@@@?99-9--9A?BFFF;9ABBFF/-9;-;-9@9@;A--@A@BEF/A-
@M03896:38:000000000-B4D98:1:2108:22130:7536 1:N:0:169
TACGGAGGGTGCAAGCGTTAATCGGAATTACTGGGCGTAAAGCGCACGCAGGCGGTTTGTTAAGTCAGATGTGAAATCCCCGGGCTCAACCTGGGAACTGCATCTGATACTGGCAAGCTTGAGTCTCGTAGAGGGGGGTAGAATTCCAGGTGTAGCGGTGAAATGCGTAGAGATCTGGAGGAATACCGGTGGCGAAGGCGGCCCCCTGGACGAAGACTGACGCTCAGGTGCGAAAGCGTGGGGAGCAAACA
+
ACBABCCDCAAABGFE?2EEFGHFEEGGHHGFFFGEEEFGHHHGG?EEGGGFGGGCEGGHHHHHHHDFGHHGHGHHHHHHGGGGEGHGGFHHHHGHHGHHHHHHHHHHHHGFHHHGGHHHGHGHHHHHFGGGHHGGGFBAEFFFFFFFFFBFB;;;@@;CEFFFFFA;DFFFFFFFFFFFFFFFFFFFFFFFFFFFFFEB;FFFFFDEFFF;FFFFFFFFFFFFFFFFFFFFDFFFFFDFFFFFFDFFFF?
@M03896:38:000000000-B4D98:1:2108:21259:8093 1:N:0:169
TACGGAGGGTGCAAGCGTTAATCGGAATTACTGGGCGTAAAGCGCACGCAGGCGGTTTGTTAAGTCAGATGTGAAATCCCCGGGCTCAACCTGGGAACTGCATCTGATACTGGCAAGCTTGAGTCTCGTAGAGGGGGGTAGAATTCCAGGTGTAGCGGTGAAATGCGTAGAGATCTGGAGGAATACCGGTGGCGAAGGCGGCCCCCTGGACGAAGACTGACGCTCAGGTGCGAAAGCGTGGGGAGCAAACA
+
AAAAA@ABBAAACGBE22EAAFGBEEFGHHFGFBFAEEGGHHHGGCGEGGFGGGGFGGGHHHHHHHDGGHHHHHHHHHHHGGGGEFHHHHHHHHGHHGHHHHHHHHHHHHFGHHHHGHHHGFFHHHHHGGGGGH?AGFCAEFFFFFFBBFBFF;;;;;;BFFFFFFAAFFFFFFFFFFFFFFFFFFFDDDFFFCFFFFE@BFFFFFFEFFFF-DFABFFFFFAFFFFFFFB@ABFDFFFFFFFFFFEFFFA
@M03896:38:000000000-B4D98:1:2108:21252:8109 1:N:0:169
TACGGAGGGTGCAAGCGTTAATCGGAATTACTGGGCGTAAAGCGCACGCAGGCGGTTTGTTAAGTCAGATGTGAAATCCCCGGGCTCAACCTGGGAACTGCATCTGATACTGGCAAGCTTGAGTCTCGTAGAGGGGGGTAGAATTCCAGGTGTAGCGGTGAAATGCGTAGAGATCTGGAGGAATACCGGTGGCGAAGGCGGCCCCCTGGACGAAGACTGACGCTCAGGTGCGAAAGCGTGGGGAGCAAACA
+
>3>>>AADBAAAFFGA22AAAFH2AEFGHGGFBBABAAEEEGGEGGGFGGGFGGGFGGGHHHHHGHHEHHGHFGHFGGGHGEGEEGHHHFHGCGGEGGHHHHHHHHHFHHGBGHFHFGHHGGHHHHGGFGGGHH.ACFFAEF/BFFFFBF/B;:;;@-;@EFFFFF;;;BA/99FFFFFFFFFFFFFFC@DFFCCCFFE@-@@DFFBEFFFA-;AABFBBF?DFFDBBFF;;:9@9FF..;-9A9;;BFFA
@M03896:38:000000000-B4D98:1:2108:5728:8394 1:N:0:169
TACGGAGGGTGCGAGCGTTAATCGGAATAACTGGGCGTAAAGGGCACGCAGGCGGTTATTTAAGTGAGGTGTGAAAGCCCCGGGCTTAACCTGGGAATAGCATTTCAGACTGGGTAACTAGAGTACTTTAGGGAGGGGTAGAATTCCACGTGTAGCGGTGAAACGCGTAGAGATGTGGAGGAATACCGAAGGCGAAGGCAGCCCTTGGGAATGTACTGACGCTCATGTGCGAAAGCGTGGGGAGCAAACAG
+
>AAA>3ADBAA>E2E2E2?EAGHAEECFFFDGCBAFEFGEDGGGGEEEGGCGGE/EEEEFHBD3BEGFFFGGG4?4BGGHEEE?EGHHGHHFFFC0??C?DFGFHFHDGF?FGH0<GGFD<FFF1?>GG<1FGHFDC<CDEH00=DGDGGCG::<<=-.;99CFEG@GGGA0FFGGGFF..99BFFF..@BBABBB;DEFFFFD9:.9A?FFF//99/9F.9DDDF/;BF?AB?.9...9@;AB?AFF.9.
@M03896:38:000000000-B4D98:1:2108:5711:8402 1:N:0:169
TACGGAGGGTGCGAGCGTTAATCGTAATAACTGGGCGTAAAGGGCACGCAGGCGGTTATTTAAGTGAGGTGTGAAAGCCCCGGGCTTAACCTGGGAATAGCATTTCAGACTGGGTAACTAGAGTACTTTAGGGAGGGGTAGAATTCCACGTGTAGCGGTGAAACGCGTAGAGATGTGGAGGAATACCGAAGGCGAAGGCAGCCCTTGGGAATGTACTGACGCTCATGTGCGAAAGCGTGGGGAGCAAACAG
+
ABA?3A3@DA@AE2EEC2E2AFGF2B2FFDGHBBAAEAAE1FHGGEE1EEGEGG?E>BGHHDDBBG4F1BFGEFGGHHHHGGGC?DHFFHHG0FF0F?1?FDHHHGGF>FF1GH?DFHHFHFGGFHHHHB1100ADCGE?E0=GHHHB0;.;::0;::.;CGGGFG?;?BEFF9BFFGGGBDFFBFFD?BBBEB?B?FFFFFEAFFFF.AFBFF/BBF/BAA.9?FBBFFDB-9AFD.AB?<.-99BBF.9
@M03896:38:000000000-B4D98:1:2108:5746:8411 1:N:0:169
TACGGAGGGTGCGAGCGTTAATCGGAATAACTGGGCGTAAAGGGCACGCAGGCGGTTATTTAAGTGAGGTGTGAAAGCCCCGGGCTTAACCTGGGAATAGCATTTCAGACTGGGTAACTAGAGTACTTTAGGGAGGGGTAGAATTCCACGTGTAGCGGTGAAATGCGTAGAGATGTGGAGGAATACCGAAGGCGAAGGCAGCCCTTGGGAATGTACTGACGCTCATGTGCGAAAGCGTGGGGAGCAAACAG
+
>>A33AAD@A@2E2AA22EAAFHFEEFGHHFFACCFEEGFHFFFF1E1EE@0EEEGGGFHHDGFGGFFAGGFGHBE3FEHG<E?ECHFFGHH0FCGFG<<FGHGFFHF?FB1G/0?GFF1?<FGBBGGHE11GCDD?-<.<<GFFFFGHDG.:;;;;@:C?FGBFG...9.90;0;FFE..9F0:CF.A?BDF-9@;AE?;AEDBF.9..F./9BFFBBB.99AFF/9BF.9-@99;.9@>B.-.;BBFF.
@M03896:38:000000000-B4D98:1:2108:5728:8412 1:N:0:169
TACGGAGGGTGCGAGCGTTAATCGGAATAACTGGGCGTAAAGGGCACGCAGGCGGTTATTTAAGTGAGGTGTGAAAGCCCCGGGCTTAACCTGGGAATAGCATTTCAGACTGGGTAACTAGAGTACTTTAGGGAGGGGTAGAATTCCACGTGTAGCGGTGAAACGCGTAGAGATGTGGAGGAATACCGAAGGCGAAGGCAGCCCTTGGGAATGTACTGACGCTCATGTGCGAAAGCGTGGGGAGCAAACAG
+
BCAABBCCCCBAE2EA?2EEAGHFFEGGHDEGBBFAEEEGHHGGGEEGGFFCGGGEEGHHHFHHGHGGHFGGGHHHGHHHGGGGGGHHHHHHFHFFHHHHHHHHHGGGFHFGHHFGFHHFFFGFGHHHHFGHHHGGGGDGEFHHHHHHHGHHH;<<AA:AEGGEEBA:ADGGBFFFGGFEGFFFFFFFFFAFFFFFFFFFFFFFFFFFFFFFFFFFFFFFADDDFFFBFFFDFFFFF.ABFF?DAFFFFFB
@M03896:38:000000000-B4D98:1:2108:5737:8428 1:N:0:169
TACGGAGGGTGCGAGCGTTAATCGGAATAACTGGGCGTAAAGGGCACGCAGGCGGTTATTTAAGTGAGGTGTGAAAGCCCCGGGCTTAACCTTGGAATAGCATTTCAGACTGGGTAACTAGAGTACTTTAGGGAGGGGTAGAATTCCACGTGTAGCGGTGAAACGCGTAGAGATGTGTAGGAATACCGAAGGCGAAGGCAGCCCTTGGGAATTTACTGACGCTCATGTGCGAAAGCGTGGGGGGCAAACAG
+
1AAA>A111>A>EE?A00AAAGG0/AEFG1EE1BBAAAE?EDAEFEE/EGGGGFEEEEEHHE212BFBFFHF?FDF>GHHGEG?ECHHHHHF1FBGGD11?GBFHFD2FFC1?<01FFGB?11?GFEHHF1<C0<><@AC<=DFHFFH0CG;:;<;;-;;CGGGG@?@??.09CFGF00;00000;FA9;--A=-;@B-A-AEBFFBF-9/;/9/;9BFFABFAFF9;FFB-@?-99;--=@-9-9:;F--
@M03896:38:000000000-B4D98:1:2108:28179:14943 1:N:0:169
TACGGAGGGTGCAAGCGTTAATCGGAATTACTGGGCGTAAAGCGCACGCAGGCGGTTTGTTAAGTCAGATGTGAAATCCCCGGGCTCAACCTGGGAACTGCATCTGATACTGGCAAGCTTGAGTCTCGTAGAGGGGGGTAGAATTCCAGGTGTAGCGGTGAAATGCGTAGAGATCTGGAGGAATACCGGTGGCGAAGGCGGCCCCCTGGACGAAGACTGACGCTCAGGTGCGAAAGCGTGGGGAGCAAACA
+
ABBAABBBBAAA4FFE?2EE2AFFEGGGHHFHCFGFEEGGHHGGG0EEEEA0EEGEGGAGGHHHHHHHH@GGHHHHHHHFE/EEEGHGHGHCF0F0FFG1G1GGHHFFG1GGHGHGFAGGCABGHDGHF.<.GFF-CBB9AF/FFF/FFBFFF99/9-.9;F/B/;;;.>.//;BFF//F.ABBFFFFBBB?A?B-@.9@--;-B==AEF.;9BFDFFBBF...A?F///9-A=;./;ADBB??9AEFBFA
@M03896:38:000000000-B4D98:1:2108:2710:16874 1:N:0:169
TACGTAGGTGGCGAGCGTTATCCGGATTTATTGGGCGTAAAGCGTCCGCAGCCGGTTTATTAAGTCTAGAATTAAAGCCTGGAGCTCAACTCCAGTTCGTTTTAGAAACTGATAGACTCGAGTGTGGTAGAGGCAAACGGAATTTCTAGTGTAGCGGTAGAATGCGTAGATATTAGAAGGAACACCAGTGGCGAAGGCGGTTTGCTAGGCCACCACTGACGGTCATGGACGAAAGCGTGGGGAGCAAATAG
+
ABBBBFFBFF?CEEGC?2EECGGEEEGFHCHHGFHFEEEFFGGGGFGGGGGFHFGFGFFHHHHGHHBFDGGHHHFHHHHHHFHFHHHGGFFGH3CGGDFEHFGHHFHGHH?G3F3?BDGFGEFEFHDFGHGHHC/CF?<?A>F<FGFFF<<1F<F-<<<CFGHFD.<:CEFGHFGBGHHCCCFFHD?AFGGCFA9:CAB;BCFFFFFFFFFAEFEFFEFFD-DA?F/;;F-@AADFF.9B;AEFD.BB9B9
@M03896:38:000000000-B4D98:1:2108:2723:16889 1:N:0:169
TACGTAGGTGGCGAGCGTTATCCGGATTTATTGGGCGTAAAGCGTCCGCAGCCGGTTTATTAAGTCTAGAATTAAAGCCTGGAGCTCAACTCCAGTTCGTTTTAGAAACTGATAGACTCGAGTGTGGTAGAGGCAAACGGAATTTCTAGTGTAGCGGTAGAATGCGTAGATATTAGAAGGAACACCAGTGGCGAAGGCGGTTTGCTAGGCCACCACTGACGGTCATGGACGAAAGCGTGGGGAGCAAATAG
+
ABBBBFFCFFACECGE22EEGGHEEEGGHHGHGHGFEEEFGHHGGEGGGFGGHEFGGGHHHHHHHHBF4GFHHHHHHHHHHHHHHHHEGFFGHBFGG4FEHGGHFFHFHHFHBH?FGFHCGD>CFGBCHHHHHCCC?FD?EFFHHHHHHBD1F1><@<ACHHHG<.<;@EHHGFHFGHHGHFFFHEEAFFFCA?9ADCAADFFFFFFFAFFAAAEEFBBFD-DA?F0:9F-@>DFFFADBFFFFF?BBBBB
@M03896:38:000000000-B4D98:1:2108:2706:16893 1:N:0:169
TACGTAGGTGGCGAGCGTTATCCGGATTTATTGGGCGTAAAGCGTCCGCAGCCGGTTTATTAAGTCTAGAATTAAAGCCTGGAGCTCAACTCCAGTTCGTTTTAGAAACTGATAGACTCGAGTGTGGTAGAGGCAAACGGAATTTCTAGTGTAGCGGTAGAATGCGTAGATATTAGAAGGAACACCAGTGGCGAAGGCGGTTTGCTAGGCCACCACTGACGGTCATGGACGAAAGCGTGGGGAGCAAATAG
+
ABABBFFBFFACE2E?A22AFFGEEAEFHHHGCGEBEEEEEGFGGGGGGGGGHGGGGEFHHHGHHHFFB4FHHGFHHHHHHEGHHHGE?EGHHEHHHBEFHGFHFHGHFHDHBFBDF3GCFE2CFHDFHHFFFEEFHFDCDFFHHGFFGD11><=<@<<CDGHHD.<;AACCCF0CFFHHHECCF:AFGGG9---A.CAACFD?BFFFFBBAEAEEBFBBA@DDDFBBFFFFFFFFFADCFFEFAEBB/:B
@M03896:38:000000000-B4D98:1:2108:26868:19026 1:N:0:169
TACGGAGGGTGCAAGCGTTAATCGGAATTACTGGGCGTAAAGCGCACGCAGGCGGTTTGTTAAGTCAGATGTGAAATCCCCGGGCTCAACCTGGGAACTGCATCTGATACTGGCAAGCTTGAGTCTCGTAGAGGGGGGTAGAATTCCAGGTGTAGCGGTGAAATGCGTAGAGATCTGGAGGAATACCGGTGGCGAAGGCGGCCCCCTGGACGAAGACTGACGCTCAGGTGCGAAAGCGTGGGGAGCAAACA
+
BCBABBCCBAAABGG4A2EEEGHFEFGGHFFGBBEAEEEEHHHGG0EEECEFGGGEEEGHGFFGGGGHHHHFFHDFGHHHGGGGGGHGHHHHHHGFCCFFHHFHHHFHHHFHHHHBFHHHHFHHHHHHFGGEHGGGGF@;ABFFFFFFFFBFB;;;=@:@EFFFFFA;:BAFEFFFFFFFFFFEFFFFF@DDFFAFFFEDFFFFFFFFFFFFFFFFFFFF/AD.ADFB/BB@DF-9FDDDFFF?BFFFFFF
@M03896:38:000000000-B4D98:1:2108:26868:19044 1:N:0:169
TACGGAGGGTGCAAGCGTTAATCGGAATTACTGGGCGTAAAGCGCACGCAGGCGGTTTGTTAAGTCAGATGTGAAATCCCCGGGCTCAACCTGGGAACTGCATCTGATACTGGCAAGCTTGAGTCTCGTAGAGGGGGGTAGAATTCCAGGTGTAGCGGTGAAATGCGTAGAGATCTGGAGGAATACCGGTGGCGAAGGCGGCCCCCTGGACGAAGACTGACGCTCAGGTGCGAAAGCGTGGGGAGCAAACA
+
ABAABABCC@AAB5GE22EAAGHBEEFGHHFFFFGBEEEFHHHGG0EEGEGEGGGGGGGHHGHHGHGGHHHGHHHHHHHHGGGGFGHHGFHHHHGHFFHHHHHHHHFHHHGFHHHGGHFHGFGHHHHHFGGGGFFGGFC9;9FFFFFFFEFFB;;B@@;BEFFFFFDDFFFFFFFFFFFFFFFFFFFFF@>DFFFFFFF=CFFFFFFFFFFFFAFFFFFBFFADFFFFFFFDDFADFFFFFFFFFFFFFF.
@M03896:38:000000000-B4D98:1:2108:5405:19559 1:N:0:169
TACGTAGGGCGCAAGCGTTATCCGGAATTATTGGGCGTAAAGAGCTCGTAGGCGGTTTGTCGCGTCTGCCGTGAAAGTCCGGGGCTTAACTCCGGATCTGCGGTGGGTACGGGCAGACTAGAGTGCAGTAGGGGAGACTGGAATTCCTGGTGTAGCGGTGAAATGCGCAGATATCAGGAGGAACACCGATGGCGAAGGCAGGTCTCTGGGCTGTAACTGACGCTGAGGAGCGAAAGCATGGGGAGCGAACA
+
ABBBAFFC3B2A?2EC2AEEEGHEEEEGHGFHFFFBEAEEHHHHHFHEEFGGHGGGGGGHFBB>>EEEFFEEEFGHHHHHGGGGCCHHHFFHHDFDGCHGHD/ADG-CGH?FDGGDGFHGGHFGHHHHHHHHGGDGGECFEFFGGGGFFFBFE;;;A;;AEFGGGGEFFAFEFFFFFBFFFFFFFFFF>DFB;@BDFFEFFFFFFFFBFF.FDFFFFFFFFFFFFDF9BDE>DFFDFFFFFFFFAA->=FD
@M03896:38:000000000-B4D98:1:2108:26843:22525 1:N:0:169
TACGTAGGTGGCGAGCGTTATCCGGATTTATTGGGCGTAAAGCGTCCGCAGCCGGTTTATTAAGTCTAGAATTAAAGCCTGGAGCTCAACTCCAGTTCGTTTTAGAAACTGATAGACTCGAGTGTGGTAGAGGCAAACGGAATTTCTAGTGTAGCGGTAGAATGCGTAGATATTAGAAGGAACACCAGTGGCGAAGGCGGTTTGCTAGGCCACCACTGACGGTCATGGACGAAAGCGTGGGGAGCAAATAG
+
BCBBBFFBFFBCFCFE22EEEGHEEEFGHGGHGGGBEEEEHHGGEEGGGGGGHGGCFGHHHHHFGHFFFHFHHHHHHGHHFHGHHGHEGCGHHFGFGBFEHGGHHBFHHHGD3F3BBBG?FDDFGHGFHHHHHGFE?FACACFGHHFGHDD<F==>@<AEFFHHG?<CFFHCGHHHGGHFAGGGHGGGGGGGGGGGGECBFFFFFFFF?FF?EF?EFFFFD;DDDF/;BF=9@ADFFDFDAFFFF?FBFFF
@M03896:38:000000000-B4D98:1:2108:26824:22528 1:N:0:169
TACGTAGGTGGCGAGCGTTATCCGGATTTATTGGGCGTAAAGCGTCCGCAGCCGGTTTATTAAGTCTAGAATTAAAGCCTGGAGCTCAACTCCAGTTCGTTTTAGAAACTGATAGACTCGAGTGTGGTAGAGGCAAACGGAATTTCTAGTGTAGCGGTAGAATGCGTAGATATTAGAAGGAACACCAGTGGCGAAGGCGGTTTGCTAGGCCACCACTGACGGTCATGGACGAAAGCGTGGGGAGCAAATAG
+
AAAAAFFBF4ABFEGA22ECGGHEEFGGHGHHGGEBAAEGHHHGGEGGGGGGHGGCE1GHHHHHGHBG4FGHHGBFHGHGHGFHGGHFGFGHHEHFHB?EGFGHBCHGHHHHBF3???F/?<<FFHGCFFHHHEAC0C/?CFFGHHHHHBGDGGG@C<<EFFHHG?<EFEHEHHHHHBGFHHHFHEEFFGGGGA?BGE?@DFFFFFFF.FF?EFEE/;BFA-:;AFFFFFAADFDFDAFAADFFFEFFBFB
@M03896:38:000000000-B4D98:1:2108:26839:22545 1:N:0:169
TACGTAGGTGGCGAGCGTTATCCGGATTTATTGGGCGTAAAGCGTCCGCAGCCGGTTTATTAAGTCTAGAATTAAAGCCTGGAGCTCAACTCCAGTTCGTTTTAGAAACTGATAGACTCAAGTGTGGTAGAGGCAAACGGAATTTCTAGTGTAGCGGTAGAATGCGTAGATATTAGAAGGAACACCAGTGGCGAAGGCGGTTTGCTAGGCCACCACTGACGGTCATGGACGAAAGCGTGGGGAGCAAATAG
+
ABBBBFFCFFACE?EE?2F?FGHEEFGGHHHGFG2BAAEGGHHGGGGGGGGGHGGEFEHHHHHGHHFF4GGHHGHHHHHGGEEGGHHBBEGHHBFDGDEFHGGHFGHHHHGHFB3BDBG2@@>GDGEGHHGHGECGF?A?<?FFHHHHHBDD>1FECCAGHHHGD.<<AECCFHFHGHHHHHFGHGGFFFGEGFBGFEFBDFFFFFFF.FFFFF?EFFFFD-;DDFBBFFAABA.BD9DFFFFFFFFFFBB
@M03896:38:000000000-B4D98:1:2108:19010:27021 1:N:0:169
TACGTAGGTGGCGAGCGTTATCCGGATTTATTGGGCGTAAAGCGTCCGCAGCCGGTTTATTAAGTCTAGAATTAAAGCCTGGAGCTCAACTCCAGTTCGTTTTAGAAACTGATAGACTCGAGTGTGGTAGAGGCAAACGGAATTTCTAGTGTAGCGGTAGAATGCGTAGATATTAGAAGGAACACCAGTGGCGAAGGCGGTTTGCTAGGCCACCACTGACGGTCATGGACGAAAGCGTGGGGAGCAAATAG
+
ABBAAFFA@@ABE2EA?2EEGGHEEFGGHCGFDDGFEEEEEFGGGEFFGEGGHE@EGGHHHHGHGHFGBGFGHHFGHHHHHEHGHFHGGFBGHHGF?4?EHGCGHGGHHFGG3F3?FDHFECDEHHGFHFHHGE/?0?/?CF.1=GHHHBBDG1>>=<<<FHHFD.<:CEHHHEH0FCCCGCCBF;A.=FFC@GAAAAD;BBDDFFFBAFFA?FFFFF/B9-;;.9/;BF=>-ADFA.A;CDAFF?FBBFB
@M03896:38:000000000-B4D98:1:2109:13559:5100 1:N:0:169
TACGTAGGTCCCGAGCGTTGTCCGGATTTATTGGGCGTAAAGCGAGCGCAGGCGGTTTGATAAGTCTGAAGTTAAAGGCTGTGGCTCAACCATAGTTCGCTTTGGAAACTGTCAAACTTGAGTGCAGAAGGGGAGAGTGGAATTCCATGTGTAGCGGTGAAATGCGTAGATATATGGAGGAACACCGGTGGCGAAAGCGGCTCTCTGGTCTGTAACTGACGCTGAGGCTCGAAAGCGTGGGGAGCGAAAAG
+
BBBBBFFAFFFFGCE?EAE?FGHGGGGGHFGGBFGFEEEGHHHGGGGGGGGGGGGCFGGHGFHHGFEGGHHHHHHGHHGHHHHHHHHFGHHGHHFHH2FDGGGHHGHGGG?GGHGFEGHGEGFHFHHFHHHGGGGGGGHGFFGHHHGHHHHDFDGGD<AEFFFHGC;:DAGFFHGGGFGGGGGFGGG@BGGFGD-=DFFF;FFFFFFFFF;;B;/BFFB999A.AFEFFFD>B?:/DADFA=.;.:-:--:
@M03896:38:000000000-B4D98:1:2109:13557:5119 1:N:0:169
TACGTAGGTCCCGAGCGTTGTCCGGATTTATTGGGCGTAAAGCGAGCGCAGGCGGTTTGATAAGTCTGAAGTTAAAGGCTGTGGCTCAACCATAGTTCGCTTTGGAAACTGTCAAACTTGAGTGCAGAAGGGGAGAGTGGAATTCCATGTGTAGCGGTGAAATGCGTAGATATATGGAGGAACACCGGTGGCGAAAGCGGCTCTCTGGTCTGTAACTGACGCTGAGGCTCGAAAGCGTGGGGAGCGAACAG
+
ABBBAFFBFFFFGGG???E?FGGGGGGGHHFGBGFBEEEFGHHGGGGGGFGGGGGCGGGHGFHHHHFGGGGFHHHHHHHHHHHHHHHGHHHGHHHHHBFFGHGHHGHHHHGGHHGHHGHFFCFGHFGFHHGGGGAAEHHGHFHHHHGGGFGDB0=<E<:CFFGHHF:CEEHFHGGGGGGGGGGGGDDGBGDGGBCCFFFF;FFFFFFFFFFBFFFFFFFFDFFFFFFFFFFAFDDBD.ABCF?=.:-:-@9
@M03896:38:000000000-B4D98:1:2109:20051:5487 1:N:0:169
TACGGAGGGTGCAAGCGTTAATCGGAATTACTGGGCGTAAAGCGCACGCAGGCGGTTTGTTAAGTCAGATGTGAAATCCCCGGGCTCAACCTGGGAACTGCATCTGATACTGGCAAGCTTGAGTCTCGTAGAGGGGGGTAGAATTCCAGGTGTAGCGGTGAAATGCGTAGAGATCTGGAGGAATACCGGTAGCGAAGGCGGCCCCCTGGACGACGACTGACGCTCAGGTGCGAAAGCGTGGGGAGCAAACA
+
?AAAA?1@?1>>FFGEE0EEFGHC?A0FHFFFB1/A/AE?CGBEG/EGGGEEG//E@>/BBG2@BFDF1FBBB22GHHHHFGGCEGHFGHHHG<FFHGHHHHFG11F>GF?2?<@<FFGFCHGHGHHHGCFFDC.<A-99AFFFFFFFEF/B999;@@;-;BFFFFB-A@?FBFFFFBB-AAFFFFFA-9--9@@@?BE-@--;@@@9-FF@;-;@@FFBFF?AB?BBFFB9-@??B9;9=->E@FEFFFA
@M03896:38:000000000-B4D98:1:2109:10088:6239 1:N:0:169
TACGGAGGGTGCAAGCGTTAATCGGAATTACTGGGCGTAAAGCGCACGCAGGCGGTTTGTTAAGTCAGATGTGAAATCCCCGGGCTCAACCTGGGAACTGCATCTGATACTGGCAAGCTTGAGTCTCGTAGAGGGGGGTAGAATTCCAGGTGTAGCGGTGAAATGCGTAGAGATCTGGAGGAATACCGGTGGCGAAGGCGGCCCCCTGGACGAAGACTGACGCTCAGGTGCGAAAGCGTGGGGAGCAAACA
+
AAAAABCCCAAABGFC22EEFGHGGGGGHHFFBBFAEEEFGHHGGCEEGGGGGGGCFGGHHGHHGH4FGHGFGHFDHHHHGGGGGGHFGHHHHHFFHGHGHHHHHHFHHHFFHGHFFHHHHGHHHHHHFGGFHHGGCA=AEFFFFFFFFFBFF;BFBCAFFFFFFFDDDDFFFFFFFFFFFFFFFFFFFCFDFFFFFDFFFFFFFFDEFFFFFFFDFFFFFFFFFFFFFFFFDFFFFDFFCDFA@AEFFF.
@M03896:38:000000000-B4D98:1:2109:10105:6245 1:N:0:169
TACGGAGGGTGCAAGCGTTAATCGGAATTACTGGGCGTAAAGCGCACGCAGGCGGTTTGTTAAGTCAGATGTGAAATCCCCGGGCTCAACCTGGGAACTGCATCTGATACTGGCAAGCTTGAGTCTCGTAGAGGGGGGTAGAATTCCAGGTGTAGCGGTGAAATGCGTAGAGATCTGGAGGAATACCGGTGGCGAAGGCGGCCCCCTGGACGAAGACTGACGCTCAGGTGCGAAAGCGTGGGGAGCAAACA
+
ABAAAAABBBAAEGGC22AEAEGFEEEFHFFFBB2BEEEGGHHGG?EEGGGCGGGFGGGFGHHHHHBBGHH@FGFBGHHHGGGGGGHHHHHHHHGFHGHHHHHHHHGHHHGHHHHCEGHGGGGGFFGHFDGEGHG??D@DFFFFFFFBFBBFB;;BD@;BEFFFFFADDFEFFFFFFFFFFFFBBFFFA-@DFCAFFFFDFFFFFFFFEFFFA>DDFFFFFFFFFFFFBBBDD@BFFF.DFAAFFFFFFF?
@M03896:38:000000000-B4D98:1:2109:10098:6261 1:N:0:169
TACGGAGGGTGCAAGCGTTAATCGGAATTACTGGGCGTAAAGCGCACGCAGGCGGTTTGTTAAGTCAGATGTGAAATCCCCGGGCTCAACCTGGGAACTGCATCTGATACTGGCAAGCTTGAGTCTCGTAGAGGGGGGTAGAATTCCAGGTGTAGCGGTGAAATGCGTAGAGATCTGGAGGAATACCGGTGGCGAAGGCGGCCCCCTGGACGAAGACTGACGCTCAGGTGCGAAAGCGTGGGGAGCAAACA
+
AAAAAA>@2AAAGFG422AEFFFF2EFGHHFFFC2BAAFEHHHGGFEEGCEEGGC//AFHHEEFFG4BEFF4BGGGHHHHG@FEEEHHGHHH00/FBFGFGH2FGFFDGH??G?@FFFGFCFCGH1F?/AFEGF?>CDFAAFFFBFBB9/9BB:;;--.-9BFBBFA:.@E/:/BFFFFF.DB/FFFFA@B?A>;@ADECDFF-BD@EAFFFC=DDFBFFFFF..;BB/F/@DA@DBDADAABA9AAFF..
@M03896:38:000000000-B4D98:1:2109:16638:8308 1:N:0:169
AACGTAGGTCACAAGCGTTGTCCGGAATTACTGGGTGTAAAGGGAGCGCAGGCGGGAAGACAAGTTGGAAGTGAAATCCATGGGCTCAACCCATGAACTGCTTTCAAAACTGTTTTTCTTGAGTAGTGCAGAGGTAGGCGGAATTCCCGGTGTAGCGGTGGAATGCGTAGATATCGGGAGGAACACCAGTGGCGAAGGCGGCCTACTGGGCACCAACTGACGCTGAGGCTCGAAAGTGTGGGTAGCAAACA
+
ABAAAFFAFFBCBEGCA?ECFGGGGEGGHHCFCGGBEEGHDGHGHEGGGGGGGGGGGGGHEBGHGHFHHHHGHHHGHHHGHHHHHHHHHHHGGHGHFHHHHHHHHHHHHHFFFFGHGHHHGGGFDHHGHHHGHGHGHGHGGGGGHHHHGGCCCCCGGE;EGGGGGFEADGFGGGGGGGGGGGGFFFFEF0BFFFFDFFFDFDCFFFFFFFFFFFFFFFFFFFFFFFFFFFFC=FFFFFFFFFDFAFFFFFF
@M03896:38:000000000-B4D98:1:2109:16618:8312 1:N:0:169
AACGTAGGTCACAAGCGTTGTCCGGAATTACTGGGTGTAAAGGGAGCGCAGGCGGGAAGACAAGTTGGAAGTGAAATCCATGGGCTCAACCCATGAACTGCTTTCAAAACTGTTTTTCTTGAGTAGTGCAGAGGTAGGCGGAATTCCCGGTGTAGCGGTGGAATGCGTAGATATCGGGAGGAACACCAGTGGCGAAGGCGGCCTACTGGGCACCAACTGACGCTGAGGCTCGAAAGTGTGGGTAGCAAACA
+
BBAABFFBFFBCB4GE?2E?FGHGFGGGHHFFCBF3EFHHGHHGGEGGGGGGGGGGGGGHFGFHFGFGHHHFGHHGHHHHHHHHHHHHHHHGFHHHHHHHHHHHHHHHHHFDFGGHGHHHHFFGDGHHHHHHHGHHHFHGGGGGHHHHGGCEC<CGFE:EGHGGFFECDGGGGGGGGGAGGGGFFFFEFFFFFFFFFFE@FFFFFFBBFFE9;EFFFFFFFDDFFD?AFEFA@FFDFF9BDFDF.BFFF??
@M03896:38:000000000-B4D98:1:2109:23869:10138 1:N:0:169
AACGTAGGTCACAAGCGTTGTCCGGAATTACTGGGTGTAAAGGGAGCGCAGGCGGGAAGACAAGTTGGAAGTGAAATCCATGGGCTCAACCCATGAACTGCTTTCAAAACTGTTTTTCTTGAGTAGTGCAGAGGTAGGCGGAATTCCCGGTGTAGCGGTGGAATGCGTAGATATCGGGAGGAACACCAGTGGCGAAGGCGGCCTACTGGGCACCAACTGACGCTGAGGCTCGAAAGTGTGGGTAGCAAACA
+
ACAAAFFCFFBCDGGF22E?FGHGEGGGHGFFCBB3EFHHHHHGHEGGGGGGGGGGEEEFFFGGGHHHGHHGGHHHHHHGFHHHGHHHHHHGGHGHHHHGHHHHHHHHHHFFFHHHGHHH>DGGHHHHHHHHHGGHGGHGGGGGHHHHAECEE<;CAA;@DHGFGF;CEGGGGGGGGGGGGGGFFFFEFFFFEDFFF?ADFFFFFFFBBEEFFFFFFFFFFFDFD?FEFAA:;BDD00BFFFFFEFFFBFA
@M03896:38:000000000-B4D98:1:2109:9142:13115 1:N:0:169
TACGGAGGGTGCAAGCGTTAATCGGAATTACTGGGCGTAAAGCGCACGCAGGCGGTTTGTTAAGTCAGATGTGAAATCCCCGGGCTTAACCTGGGAACTGCATCTGATACTAGCAAGCTTGAGTCTCGTAGAGGGGGGTAGAATTCCAGGTGTAGCGGTGAAATGCGTAGAGATCTGGAGGAATACCGGTGGCGAAGGCGGCCCCCTGGACGAAGACTGACGCTCAGGTGCGAAAGCGTGGGGAGCAAACA
+
>AAA3AABBAAAC5GF22EEFFHGGGGGHHCFBBBBAAEFDHHGG?EFGFGCGGG@EEEHGGHHGHGFHHFBFGHGHHHHGGGGGGHHGHHHHHEHHGHHHHFGGHHHHHG2G<FGFGHHGFFHHHHFFFFEHFGGGA=AAFFFFFFFFFBFFB9B-;;@EFFFFFFAA@.B9FFFFFFF?DFFFFFFFFAFFDBDFFFDB;A@DDDFFFFFFADDFFFBFFFBDDFFFFFA?DADFFFDFFFE;AEEFF?
@M03896:38:000000000-B4D98:1:2109:9124:13118 1:N:0:169
TACGGAGGGTGCAAGCGTTAATCGGAATTACTGGGCGTAAAGCGCACGCAGGCGGTTTGTTAAGTCAGATGTGAAATCCCCGGGCTTAACCTGGGAACTGCATCTGATACTGGCAAGCTTGAGTCTCGTAGAGGGGGGTAGAATTCCAGGTGTAGCGGTGAAATGCGTAGAGATCTGGAGGAATACCGGTGGCGAAGGCGGCCCCCTGGACGAAGACTGACGCTCAGGTGCGAAAGCGTGGGGAGCAAACA
+
BCBBBBCBCAAAFGFC??EEFGHGGGGGHHFFBBFAEAEFHHHGG?EFGGGGGGG@FFGHHHHHHHGHHHGFGHHHHHHHGGGGGGEHHHHHHHGHHGHHHHHHHHHHHHG2GGHFFHHHHGFGHHHHGGGFHHGDFFCAEFFFFFFFFFBFB;;BBC;CFFFFFFDDFFFFFFFFFFFFFFFFFFFFFDFFFFFFFFFFFFFFFFAEFFFFFFDFFFFFFFFFFFF:FFBCDDFFFFFFFFFFFFFFFFF
@M03896:38:000000000-B4D98:1:2109:9132:13135 1:N:0:169
TACGGATGGTGCAAGCGTTAATCGGAATTACTGGGCGTAAAGCGCACGCAGGCGGTTTGTTAAGTCAGATGTGAACTCCCCGGGCTCAACCTGGGAACTGCATCTGATACTGGCAAGCTTGAGTCTCGTAGAGGTGGGTAGAATTCCAGGTGTAGCGGTGAAATGCGTAGAGATCTGGAGGAATACCGGTGGCGAAGGCGGACCCCTGGACGAAGCCTGACGCTCAGGTGCGAAAGCGTGGGTAGCAAAC
+
3>AA3A33ADFBCG4AE2AAEBGAEEFGHEDD532BAAE2FAFEGCGEECEEF>E@EE?FBGHGFGFDHHGFDG4BBFGHGGGEE@/?FHHG0FE0FFGFGGHGHFHFFHD2<?01?F@D0?GHHHG??A?FGB1..<>FFFFBGHH<0<<<0<<=@<.;CHH0;;;.:ACFFFFGBGFEFGGGGGGE@-;.CBGB@F999-99D9;....;-@A-./..9.9..;//;//;ABB9/...-9./.;/;BF
@M03896:38:000000000-B4D98:1:2109:20807:15332 1:N:0:169
AACGTAGGTCACAAGCGTTGTCCGGAATTACTGGGTGTAAAGGGAGCGCAGGCGGGAAGACAAGTTGGAAGTGAAATCCCTGGGCTCAACCCATGAACTGCTTTCAAAACTGTTTTTCTTGAGTAGTGCAGAGGTAGGCGGAATTCCCGGTGTAGCGGTGGAATGCGTAGATATCGGGAGGAACACCAGTGGCGAAGGCGGCCTACTGGGCACCAACTGACGCTGAGGCTCGAAAGTGTGGGTAGCAAACA
+
AAAAAFFBFFBBDFFC??E?FGHGEEGGHFFHCF23EEGHFHHGHEGGGGGGGGG/EEEHFGHHFHFGHHHGHHGHHHH3FGHGHHHGGHHGGHHHHHHHHHHHHHHHHHFBFDGGGHHHHFFFGHHHHGHHHGHHFFHGFCGGHHHHACEGE<<C@@:AEGGGFFCCADGGGGGEGGAFAEBFBFFFFFFFEFFFFFE@@=BDFF9;;EFFFFFFFFFFFFFD.9...:A@>FFFBBFFFF.FFFFFFFE
@M03896:38:000000000-B4D98:1:2109:20794:15348 1:N:0:169
AACGTAGGTCACAAGCGTTGTCCGGAATTACTGGGTGTAAAGGGAGCGCAGGCGGTAAGACAAGTTGGAAGTGAAATCCATGGGCTCAACCCATGAACTGCTTTCAAAACTGTTTTTCTTGAGTAGTGCAGAGGTAGGCGGAATTCCCGGTGTAGCGGTGGAATGCGTAGATATCGGGAGGAACACCAGTGGCGAAGGCGGCCTACTGGGCACCAACTGACGCTGAGGCTCGAAAGTGTGGGTAGCAAACA
+
A3A3AFFBFF4CDGAC?2EEFGHEGGCFHGDFBABAEEHHGHFGHEGCGGGCGGGEEGHEFGHHGHHHEGHHHFHHHHH3FGHHHHHHGHHGGHH3FHHDGHHHHHHFHHFDFFGHGFGGFDFFDHHHHHHGHFGHFEGC@CGFHHHHDGCDE<DF-<<CECCHHG;:;AEFFHGCBAFGGGFGGGGGFF0FECFFFFE;9BBFFFF9:EAFFFFFFFFFFDFFDDFAE.AB-9AABFFFFFDB;BFFFF.
@M03896:38:000000000-B4D98:1:2109:20811:15350 1:N:0:169
AACGTAGGTCACAAGCGTTGTCCGGAATTACTGGGTGTAAAGGGAGCGCAGGCGGTAAGACAAGTTGGAAGTGAAATCCATGGGCTCAACCCATGAACTGCTTTCAAAACTGTTTTTCTTGAGTAGTGCAGAGGTAGGCGGAATTCCCGGTGTAGCGGTGGAATGCGTAGATATCGGGAGGAACACCAGTGGCGAAGGCGGCCTACTGGGCACCAACTGACGCTGAGGCTCGAAAGTGTGGGTAGCAAACA
+
BCBABFFCFFBFFFGC?A2AFGHGGGGGHHFFFFG3EEHHGHHGHEGGGGGFGGGCGGHHGGHHHHGHHHHGHHHFHHH3FGHHGHHHHHHGGHGHHHHHHHHHHHHHHHFGFFHHGHHHFDFGHHHHGHHHHGHHHGHGGGGGHHHHFFCGA<=DAA<AFGHGHGC;EGGHHGHGGFDGGGGGBFGGFBFGEGFFBDFBFFFFFFBBFFEFFFFFFFFFFADFAAFFE?FB9;ADFFFFFFA9:FFFFFF
@M03896:38:000000000-B4D98:1:2109:12534:16822 1:N:0:169
TACGGAGGGTGCGAGCGTTAATCGGAATAACTGGGCGTAAAGGGCACGCAGGCGGTTATTTAAGTGAGGTGTGAAAGCCCCGGGCTTAACCTGGGAATAGCATTTCAGACTGGGTAACTAGAGTACTTTAGGGAGGGGTAGAATTCCACGTGTAGCGGTGAAATGCGTAGAGATGTGGAGGAATACCGAAGGCGAAGGCAGCCCCTTGGGAATGTACTGACGCTCATGTGCGAAAGCGTGGGGAGCAAACA
+
BCBABABCCAAAFCCE?AEEAFGFEEFGHBBDBBFAEEFFHHHGG1EEFFGGGGGCEEGHHFHHGHHHHHHFEHHHHHHHGGGGGGHHHHHHFHGHHHHGGHHHHGFHGHFGHHHHHFHGGDGGHHHHHGGBGFEGGGAACDGHHGHHHGHGGC;C@-:AAFGGGGECDFEFFFFGGGEGGGGEFGGGFFAFFFFFFFFFDDFFFFFFFFFFFFFFFFFBFDD.DFFB9BFA?FCD/.:A@DF?CDFFFF?
@M03896:38:000000000-B4D98:1:2109:10643:17472 1:N:0:169
TACGTAGGTGGCGAGCGTTATCCGGATTTATTGGGCGTAAAGCGTCCGCAGCCGGTTTATTAAGTCTAGAATTAAAGCCTGGAGCTCAACTCCAGTTCGTTTTAGAAACTGATAGACTCGAGTGTGGTAGAGGCAAACGGAATTTCTAGTGTAGCGGTAGAATGCGTAGATATTAGAAGGAACACCAGTGGCGAAGGCGGTTTGCTAGGCCACCACTGACGGTCATGGACGAAAGCGTGGGGAGCAAATAG
+
BBAABFFBFFABF?FE2AECGGGEEEFGHCGGBFFBEEEGGHHGGFGGGGGGHEGEFGHHHEHGHHFGFHHHHGGHFGHHHHGGHHHGFFHHHFFHFDEEHGGHBFHHFHFHFGFGFFHFGG<CFHEFFHHHHECF<?ACDFFGHHHFFDF1F<GAC<DGHHHHD.<=CEFHFHGCGGHHHHFHFGGFGGGCA?;?DECFFDFFFFFFFFFEFFFFFFFF;@DDFFFFFFFFFFFFD;DFFFEFFEFFFFF
@M03896:38:000000000-B4D98:1:2109:20540:18308 1:N:0:169
TACGGAGGGTGCAAGCGTTAATCGGAATTACTGGGCGTAAAGCGCACGCAGGCGGTTTGTTAAGTCAGATGTGAAATCCCCGGGCTCAACCTGGTAACTGCATCTGATACTGGCAAGCTTGAGTCTCGTAGAGGGGGGTAGAATTCCAGGTGTAGCGGTGAAATGCGTAGAGATCTGGAGGAATACCGGTGGCGAAGACGGCCCCCTGGACGAAGACTGACGCTCAGGTGCGAAAGCGTGGGGAGCAAACA
+
>3AAAAABDA2>A5EE?AEEFFHFAEFGHHFF5BBBEFGGEHGEE0EAEEG0EEG@EEGFGHHHHHFHHHFFBGGFHHHHFEGEEGHGHHHGGF2BFHHGHHHHHHGHHHFFHHHHGGFGGFGHHHHCFDGEG0C--;9;AF/FFFFB:B/BB;/B-;;@AFFFFF9ADFEFBFFFFFFFFFFFFFFA;;-:FFFA>.9.:BFAFFDE.BF>@CDDFFEBFFDDF./BFB;@;B@.B9.;@-@A;9.9FF.
@M03896:38:000000000-B4D98:1:2109:20550:18323 1:N:0:169
TACGGAGGGTGCAAGCGTTAATCGGAATTACTGGGCGTAAAGCGCACGCAGGCGGTTTGTTAAGTCAGATGTGAAATCCCCGGGCTCAACCTGGGAACTGCATCTGATACTGGCAAGCTTGAGTCTCGTAGAGGGGGGTAGAATTCCAGGTGTAGCGGTGAAATGCGTAGAGATCTGGAGGAATACCGGTGGCGAAGGCGGCCCCCTGGACGAAGACTGACGCTCAGGTGCGAAAGCGTGGGGAGCAAACA
+
AAAAAABCCAAABFGE??EEFGHFFGGGHHFFBBBBEEFGHHHGGCFEGGGFGGGEFGGHHHGHHHHHHHGGHHHHHHHHGGGGGGHGHHHHHHGHHGHHHHHGHHHHHHGGHHHHGHHHHHHHHHHFFGGGHHGGGFCAEFFFFFFFFFBFB;;FC@DFFFFFFFAADFFFEFFFFFFFFFFFFFFFF@DFFFFFFFFDFFFFFFBEEFFFFFFAFFFFFFFFFFFFFFFBDDC?FDDFFFFFCD?FFF?
@M03896:38:000000000-B4D98:1:2109:20532:18325 1:N:0:169
TACGGAGGGTGCAAGCGTTAATCGGAATTACTGGGCGTAAAGCGCACGCAGGCGGTTTGTTAAGTCAGATGTGAAATCCCCGGGCTCAACCTGGGAACTGCATCTGATACTGGCAAGCTTGAGTCTCGTAGAGGGGGGTAGAATTCCAGGTGTAGCGGTGAAATGCGTAGAGATCTGGAGGAATACCGGTGGCGAAGGCGGCCCCCTGGACGAAGACTGACGCTCAGGTGCGAAAGCGTGGGGAGCAAACA
+
AAAAAABCCAAACGFF22EEFGHFEGGGHHFFBBBBAEEGGHHGGCGEGGGCGGG@EGGHHHHHHHBFGHGBGGHHHHHHGGGGEGHGGHHHHHGGHGHGHHHHHHHHHHFFGGHHGHHHGHHHHHHGGGGGHHGGGFCDEFFFFFFFFFFFF;BFFC;CEFFFFFAADFFFFFFFFFFFFFFFFFFFF@DFFDFFFDACDFFFFFFEFFFFFFFFFFFFFFFFFFFFFFFFDDCFFFDFFFFEDFFFFF.
@M03896:38:000000000-B4D98:1:2109:16680:19473 1:N:0:169
TACGGAGGGTGCAAGCGTTAATCGGAATTACTGGGCGTAAAGCGCACGCAGGCGGTTTGTTAAGTCAGATGTGAAATCCCCGGGCTCAACCTGGGAACTGCATCTGATACTGGCAAGCTTGAGTCTCGTAGAGGGGGGTAGAATTCCAGGTGTAGCGGTGAAATGCGTAGAGATCTGGAGGAATACCGGTGGCGAAGGCGGCCCCCTGGACGAAGACTGACGCTCAGGTGCGAAAGCGTGGGGAGCAAACA
+
BCBBCBCCCAAAF5GC22EEFGHFFGGGHHFFBBFBEEEGHHHGGAEEFGGGGGGCGGGHHHHHGHDGHHGFGHHHHHHHGGGGGGHHHHHHHHGHGGHGHHHGHHHHHHFFHGHHGHHHGHFHHHHFFGGGGHGGGF=AEFFFFFFFFFFFF;;FFBADFFFFFFDDFFFFFFFFFFFFFFFFFFFFF@DFFFFFFFFFFFFFFFDFFFFFFFFAFFFFFFFDFFFFFFB@ABDDFFDFFFFFFFFFFFF
@M03896:38:000000000-B4D98:1:2109:16691:19487 1:N:0:169
TACGGAGGGTGCAAGCGTTAATCGGAATTACTGGGCGTAAAGCGCACGCAGGCGGTTTGTTAAGTCAGATGTGAAATCCCCGGGCTCAACCTGGGAACTGCATCTGATACTGGCAAGCTTGAGTCTCGTAGAGTGGGGTAGAATTCCAGGTGTAGCGGTGAAATGCGTAGCGATCTGGCGGAATCCCGGTGGCGCAGGCGGCCCCCTTGACGAAGACTACCTCTCAGGTGCGAAAGCGTGGGTAGCCAAC
+
>1>>>11?DA1>CD1A00AEAGHB0AAFHHFCA1/BAAEFGEGGGAEAFEE/E>>E/EEFFG2FGFF1GGHGBGB>GHHHGEG/>EEEHFHGF0/BFFHDGDHGH?2F?G??FGH1/FGH0<1<?FHCFAFFD1>CFC..<=<DGDH=0<<<<0;:-:;-;C0C0<:;;@.?A;EF;00--99A/;B--;--9--9-----;@@@@--9;B-A-A-;//;9/:FF//;:/B9-@-AB9---9-9;;BBFF
@M03896:38:000000000-B4D98:1:2109:25145:21382 1:N:0:169
TACGGAGGGTGCAAGCGTTAATCGGAATTACTGGGCGTAAAGCGCACGCAGGCGGTTTGTTAAGTCAGATGTGAAATCCCCGGGCTCAACCTGGGAACTGCATCTGATACTGGCAAGCTTGAGTCTCGTAGAGGGGGGTAGAATTCCAGGTGTAGCGGTGAAATGCGTAGAGATCTGGAGGAATACCGGTGGCGAAGGCGGCCCCCTGGACGAAGACTGACGCTCAGGTGCGAAAGCGTGGGGAGCAAACA
+
ACBBCABBBAAA4BGEA?EECGHFGFGGHFBFBCCAEAEFHGHGG0EEEEGGGGGCFGGHHGGHGHGHHHFBGGHHHHHHGGGGGGHCGGHHGHE0CFFFHHHHHHFHHHHHFGHEFHHHHGGGHHHHFEGFHGGCGF:9;BFFFFFFFF0FB;;;@@:@?FFFFFDAAAEFBFFFFFEFFFFEFFFFF:BFFFFFFFFFFFFCCFDFFFFFFFFDFFFFFFFFFFFFFFBBADD?FDADAFFFFFFFFFF
@M03896:38:000000000-B4D98:1:2109:25126:21385 1:N:0:169
TACGGAGGGTGCAAGCGTTAATCGGAATTACTGGGCGTAAAGCGCACGCAGGCGGTTTGTTAAGTCAGATGTGAAATCCCCGGGCTCAACCTGGGAACTGCATCTGATACTGGCAAGCTTGAGTCTCGTAGAGGGGGGTAGAATTCCAGGTGTAGCGGTGAAATGCGTAGAGATCTGGAGGAATACCGGTGGCGAAGGCGGCCCCCTGGACGAAGACTGACGCTCAGGTGCGAAAGCGTGGGGGACAAACA
+
AAAAAAAB2AAACGG4EA2AAGHCA?CFH5E553BBAAEEHHHGG0AAEAAEEECEEAEFFGHHGFFHFGF@B4B?GHHHFEG?EEHBBFHHHAGGHECGHHGGHB22?F?2?<G1?FHFF?FFHGGF<A.FDHD-@=-.9;B/9FBBBBFF9;;;B9.;.//BBFFAD??BBFFFFB/FDABBFFFF<B?FA-9@@..-B;BB@B;EFF.99-.://9/9A9AAD9/;B/-9->9B99D;;=--;9AFE.
@M03896:38:000000000-B4D98:1:2109:25140:21400 1:N:0:169
TACGGAGGGTGCAAGCGTTAATCGGAATTACTGGGCGTAAAGCGCACGCAGGCGGTTTGTTAAGTCAGATGTGAAATCCCCGGGCTCAACCTGGGAACTGCATCTGATACTGGCAAGCTTGAGTCTCGTAGAGGGGGGTAGAATTCCAGGTGTAGCGGTGAAATGCGTAGAGATCTGGAGGAATACCGGTGGCGAAGGCGGCCCCCTGGACGAAGACTGACGCTCAGGTGCGAAACCGGGGGGAGCAAACA
+
ABBABBBB@>>AFDBEC22EAGHFDFFFHFD5BAE2EAEEDFHFG0AEE?AEFECFGEG2G4GF4GEFHHGBGDGFHHHHGGGEEEHHHGHHHHGHFGBFGF?GGHB@FGFDG/@2FGFGGEF?F1FC?<CADBGCDA99ABFFBBFFFBFFF;;BBA9@EEFBBFA.;BEFFFFFFFFFDDB99F/D;--.ADA>=AA=-@D@DF9E.B.@;>DDBFB//9?DDFB99/9@9---.;--99---.9;/9:
@M03896:38:000000000-B4D98:1:2109:13541:22748 1:N:0:169
TACGTAGGTCCCGAGCGTTGTCCGGATTTATTGGGCGTAAAGCGAGCGCAGGCGGTTTGATAAGTCTGAAGTTAAAGGCTGTGGCTCAACCATAGTTCGCTTTGGAAACTGCCAAACTTGAGTGCAGAAGGGGAGAGTGGAATTCCATGTGTAGCGGTGAAATGCGTAGATATATGGAGGAACACCGGTGGCGAAAGCGGCTCTCTGGTCTGTAACTGACGCTGAGGCTCGAAAGCGGGGGGAGCGAACAG
+
AAAAAFFBFFFFG?FA??E?FGHGGGGGHCGFFFGBEFGGHHHGGEGGGGGGGGGEEGGHHHGHHHHHHHHGHHHHHHGHHHHFGHHGHHHGHGHHHFFFGHGHHHGHHHHBGHEBGGHFFGHGFHHGGHHGGG-EFFHGGHGHHHHHHFFDGDGAD;::GHHHG?:ADGHHGFGGBFFFDGFFGGGGACDFFFF;AFDDFFFFFFFFFF;;FF/9FFFFDFFA9FFEEF-;;ADFD-9BFF--.9-=D@B
@M03896:38:000000000-B4D98:1:2109:13526:22760 1:N:0:169
TACGTAGGTCCCGAGCGTTGTCCGGATTTATTGGGCGTAAAGCGAGCGCAGGCGGTTTGATAAGTCTGAAGTTAAAGGCTGTGGCTCAACCATAGTTCGCTTTGGAAACTGTCAAACTTGAGTGCAGAAGGGGAGAGTGGAATTCCATGTGTAGCGGTGAAATGCGTAGATATATGGAGGAACACCGGTGGCGAAAGCGGCTCTCTGGTCTGTAACTGACGCTGAGGCTCGAAAGCGTGGGGAGCGAACAG
+
AAAAAF?AFFFFF2F?E?EEFGHGCEEGHFGGBBGBEEEEGFHGGEGFGGGGGGGEGGGHHGHHHHHHHHHGHFFHEHHHHHHHHHHHHHHGHHHHHBFCGHGHHHHHHHF2?G@>GFHGGGDFGHGHHHGGGGCD?GHGFHFHHHHHHBGDG=G@C=;EHHHHC.:;@CGHGHGGGEFDGGFFFFGGFGGFGGFFFFDDFFFFFFFFFF;;B:;BBFFFAAD.DFEEFFB@BAAF9.9;;;9BDFFCFFF
@M03896:38:000000000-B4D98:1:2109:13546:22767 1:N:0:169
TACGTAGGTCCCGAGCGTTGTCCGGATTTATTGGGCGTAAAGCGAGCGCAGGCGGTTTGATAAGTCTGAAGTTAAAGGCTGTGGCTCAACCATAGTTCGCTTTGGAAACTGTCAAACTTGAGTGCAGAAGGGGAGAGTGGAATTCCATGTGTAGCGGTGAAATGCGTAGATATATGGAGGAACACCGGTGGCGAAAGCGGCTCTCTGGTCTGTAACTGACGCTGAGGCTCGAAAGCGTGGGGAGCGAACAG
+
ABAABFFBFFFFFCGE2AE?FGGEEGGGHBGGBABBEEFGGHHGGGGGGG?EGGGGFGGGGGHHGHHHHHHHHHHHHGHHHHHHHHHHHHHGHHHHHBFCFHGHGFHHHHBHHHFGHHHFFCFGHHBGGHHGGG<CDCFGGFHHHGHHGDFDDDGAC<AEHFGHGD=CCFHHHHGGGFFFGGFFFGGAFGGFGCFFDFD@DDFFFFFFFF;9FB9BFF/BADFF.FAEFFABFFFFFAFFFF.@DFBFFFF
@M03896:38:000000000-B4D98:1:2109:17658:25646 1:N:0:169
TACGGAGGGTGCGAGCGTTAATCGGAATAACTGGGCGTAAAGGGCACGCAGGCGGTTATTTACGCGAGGTGTGAAATCCCCGGGCTTAACCTGGGCATAGCATTTCAGACTGGGTAACTAGAGTACTTTAGGGAGGGGTAGAATTCCACGTGTAGCGGTGAAATGCGTAGAGATGTGGAGGAACACCGAAGGCGAAGGCAGCCCCTTGGAAATGTACTGACGCTCATGTGCGAAAGCGTGGGGATCAACC
+
>AAA1A>1AAA>0AAA0AE0AFGA/A/F1D1DAA/AAAEFHFCCF/B/AEE@F/>>//1FGE2?//>/<EFG?GDG2>BFE/<<>C<GHHGH00??F01?F1?1?F1??F?1<.><<FG1FF1F1GFBG00<<<.<-@.;EFFFBGBBG.C.F99;-;9;ABFFGC..;@?00;900;B9-9F--;A@---9;;9@--AABBABB-A-//9/;/9;;BBFF9ABB-9B//;9--9-/-9A@?-9-;9B/;
@M03896:38:000000000-B4D98:1:2109:17671:25660 1:N:0:169
TACGGAGGGTGCGAGCGTTAATCGGAATAACTGGGCGTAAAGGGCACGCAGGCGGTTATTTAAGTGAGGTGTGAAAGCCCCGGGCTTAACCTGGGAATAGCATTTCAGACTGGGTAACTAGAGTACTTTAGGGAGGGGTAGAATTCCACGTGTAGCGGTGAAATGCGTAGAGATGTGGAGGAATACCGAAGGCGAAGGCAGCCCCTTGGGAATGTACTGACGCTCATGTGCGAAAGCGTGGGGAGCAAACA
+
BCBBBABBBAAAGCGA?AFECGHFFEFGHD3DBBFAEEFGHHGGG1ABEEGCGGGCEEGHHEHHEGGHGHHGFHFFHHHHGGGGGGHHHHHHHHGHHHGFHFHHHGGHGHFCGG?GHHHHGEGFGHHHHHFHHGGGCC<CEFHHHGHHHGHGGC<CDC:A?FGGGFECECFGBFGFGGGGGGGGGGGGDF-AFFFFFFFFFFFFFFFFFFFFFFFFFFFFFFFFFFFFFFFFFFFAFDDFFFFEBDFFFFF
@M03896:38:000000000-B4D98:1:2110:11632:8226 1:N:0:169
TACGTAGGTCCCGAGCGTTGTCCGGATTTATTGGGCGTAAAGCGAGCGCAGGCGGTTTGATAAGTCTGAAGTTAAAGGCTGTGGCTCAACCATAGTTCGCTTTGGAAACTGTCAAACTTGAGTGCAGAAGGGGAGAGTGGAATTCCATGTGTAGCGGTGAAATGCGTAGATATATGGAGGAACACCGGTGGCGAAAGCGGCTCTCTGGTCTGTAACTGACGCTGAGGCTCGAAAGCGTGGGGAGCGAACAG
+
ABAAAFFCFFFFCEFE?2EAEGHFFGGGHHFHBEFBAEEEHHHGGGGFGGGGGGGFGGGHFFGFFHEFFGHGHHHHHGHHHHHGHHHGHGHGHHHHH2FDGHGHGGHHHH2GGH@FGFHGGHDGGGFHHHHGGG-E?<GFHGFFHGGHGDDDD0=<<<;EHHHHC.::CEFFFHGGBFFEGGFFFDGABGGFDCFFFFF@DFFFFFFBFF;BFBBBFFFF:ADDFFFFFFFFFDFFF.ADFF?>DFCBDFF
@M03896:38:000000000-B4D98:1:2110:11619:8241 1:N:0:169
TACGTAGGTCCCGAGCGTTGTCCGGATTTATTGGGCGTAAAGCGAGCGCAGGCGGTTTGATAAGTCTGAAGTTAAAGGCTGTGGCTCAACCATAGTTCGCTTTGGAAACTGTCAAACTTGAGTGCAGAAGGGGAGAGTGGAATTCCATGTGTAGCGGTGAAATGCGTAGATATATGGAGGAACACCGGTGGCGAAAGCGGCTCTCTGGTCTGTAACTGACGCTGAGGCTCGACAGCGTGGGGAGCGAACAG
+
ABAAAFFBFDFFEEFA?2AEAGGEE?EEHHFH5B2BAAEEFGD1EEEEEFEFG?@E/?1FFGFFFGGFDGEBFD4B4FFBGGHGHHHGHHHGHFGFF2?CFHGHHHFHHFFHHH2>FGHDFFDGHDBD0CA<@C<C?1FEHHHGHHHGGD0==DD-C<-::GFC=.;:AAGBFFFBFFB.9F9;FDG?-;ECA?A-D9A;-99BFBFBFF;:B;:BFFBF.ADDD..:AFCA-::A-;99=BFFFAACFFB
@M03896:38:000000000-B4D98:1:2110:22878:9739 1:N:0:169
AACGTAGGTCACAAGCGTTGTCCGGAATTACTGGGTGTAAAGGGAGCGCAGGCGGGAAGACAAGTTGGAAGTGAACTCCATGGGCTCAACCCATGAACTGCTTTCAAAACTGTTTTTCTTGAGTAGTGCAGAGGTAGGCGGAATTCCCGGTGTAGCGGTGGAATGCGTAGATATCGGGAGGAACACCAGTGGCGAAGGCCGCCTACTGGGCACCAACTGACGCTGAGGCTCGAAAGTGTGGGGAGCAAACA
+
AAAAAFFAFFB4DDFAA2AACFGEEDGGGHDDBB2AEEGFHGFCHFGGGEECGEEFG/?1BB2FFGFGBGH?BD43BGHFFFG/FGHFHGHGECG2BFGGGG?BG333GHFD?GHGFGGHDDFFHG1?GDDF<FF1GEHC@C-<CGHHGG?CC;;;@DCC.CFFGF99CBEGBFFA-9;???BFFFFF?FB/A-@FAFE.;9;D.F9;/;EFFFFFFBFEFF?..99..99@-...BBFFA?-.-99;FFF
@M03896:38:000000000-B4D98:1:2110:22858:9740 1:N:0:169
AACGTAGGTCACAAGCGTTGTCCGGAATTACTGGGTGTAAAGGGAGCGCAGGCGGGAAGACAAGTTGGAAGTGAAATCCATGGGCTCAACCCATGAACTGCTTTCAAAACTGTTTTTCTTGAGTAGTGCAGAGGTAGGCGGAATTCCCGGTGTAGCGGTGGAATGCGTAGATATCGGGAGGAACACCAGTGGCGAAGGCGGCCTACTGGGCACCAACTGACGCTGAGGCTCGAAAGTGTGGGTAGCAAACA
+
BCAABFFBFFBBDDFC?2EAEGHGFGGGHHFFBBB3EEHHHHHGHGGGGGGGGGGGCEEHGGHHGGDFGFHBFGHHHHHHHHHHHHHGHGHGGHHFHGHHHHHHHGHHHHGFFHHHGGHHHFGGFHHHHHHHHGHHHFHCGFGGHHHHGGFGE<<;;;;AGGGGFFDCDGGGGGGGGGFGGGGFFFFFA;FFECDFFFE@DFFFFFFFFFFFFFFFFFFFFFDFFDFEEEA@AFFFFFFFFFABABFFFFE
@M03896:38:000000000-B4D98:1:2110:25573:11439 1:N:0:169
TACGGAGGGTGCAAGCGTTAATCGGAATTACTGGGCGTAAAGCGCACGCAGGCGGTTTGTTAAGTCAGATGTGAAATCCCCGGGCTCAACCTGGGAACTGCATCTGATACTGGCAAGCTTGAGTCTCGTAGAGGGGGGTAGAATTCCAGGTGTAGCGGTGAAATGCGTAGAGATCTGGAGGAATACCGGTGGCGAAGGCGGCCCCCTGGACGAAGACTGACGCTCAGGTGCGAAAGCGTGGGGAGCAAACA
+
ABAABBCBB2AABFFC22AEFGHFEEGGHHDB532BAAEEHHHGG?EEFCGEGGGEGGGHHHHHHHGGHFGFGGHHGHGHGGGGEGHGFGHHHEFHHGHGHHHHHHHHHHFDGHHFGHHHHGFGHHHHGGGGHHGGGFAAEFFFFFFFFFBFB;;;@@;@EFFFFFDDFFEFBFFFFFFFFFFFFFFFFBDFFFFFFFFCFFFFFFFF.F.@;>DAFFF;FFFFFB/BFFFCAAFFFFFFFFFFFFFFFFF
@M03896:38:000000000-B4D98:1:2110:2620:11809 1:N:0:169
TACGTAGGTCCCGAGCGTTGTCCGGATTTATTGGGCGTAAAGCGAGCGCAGGCGGTTTGATAAGTCTGAAGTTAAAGGCTGTGGCTCAACCATAGTTCGCTTTGGAAACTGTCAAACTTGAGTGCAGAAGGGGAGAGTGGAATTCCATGTGTAGCGGTGAAATGCGTAGATATATGGAGGAACACCGGTGGCGAAAGCGGCTCTCTGGTCTGTAACTGACGCTGAGGCTCGAAAGCGTGGGGAGCGAACAG
+
A3>>AFFAFFFFEECE22AAAFGEEFDGHGFFBFG2EEFFFHHGGEEEGGG?EGGFGFGGHHFFFDBBFFGGHHHHHFGGHGGFHGHEGGHGCHEGG2FCFHGFHBGFGF<GHG@FDHHHGF@GFFHGHHHDGD@EDCFCBDGGHHFHHDD=0==<<=CEFFFG0C.:@FHFGGFFFFFFDFFGFGGADGGFF?ABFFFFFF?FBBF/;F;FBBFFBBFFD?DF?9.AAFFFBA?BD9A=D=?=99;BB>/
@M03896:38:000000000-B4D98:1:2110:22831:17966 1:N:0:169
TACGGAGGGTGCAAGCGTTAATCGGAATTACTGGGCGTAAAGCGCACGCAGGCGGTTTGTTAAGTCAGATGTGAAATCCCCGGGCTCAACCTGGGAACTGCATCTGATACTGGCAAGCTTGAGTCTCGTAGAGGGGGGTAGAATTCCAGGTGTAGCGGTGAAATGCGTAGAGATCTGGAGGAATACCGGTGGCGAAGGCGGCCCCCTGGACGAAGACTGACGCTCAGGTGCGAAAGCGTGGGGAGCAAACA
+
BCBBCBBCC@AAFGFC22EEFGHFEGGGHGDFBBFBEEEFHHHGGFGGGGGFGGGFGGGHHHHHFH4BGFFBFGFGGHHHGGGGFGHGGFHHHHGFGGHHHHHHHHGHHHFFGHHGGHHHHGBGGHHHFGGGHHGGGA9DFFFFFFFFFFBFB;;:@@:CEFFFFFD;DFFFFFFFFFEFFDFFFFFFF@CFFFFFFDEFFFFFFFAFFFFFFDFDFFFFFDFFFFFFFFFCDFFFFFDFFFFFFFFFFFF
@M03896:38:000000000-B4D98:1:2110:18943:26561 1:N:0:169
TACGTAGGTCCCGAGCGTTGTCCGGATTTATTGGGCGTAAAGCGAGCGCAGGCGGTTTGATAAGTCTGAAGTTAAAGGCTGTGGCTCAACCATAGTTCGCTTTGGAAACTGTCAAACTTGAGTGCAGAAGGGGAGAGTGGAATTCCATGTGTAGCGGTGAAATGCGTAGATATATGGAGGAACACCGGTGGCGAAAGCGGCTCTCTGGTCTGTAACTGACGCTGAGGCTCGAAAGCGGGGGGAGAGAACAA
+
3ABAA@CADFDCE2EE?2A2AFGEC?B2DA5D53B2EAE?AEGDEEEEGCEEGGG>EEGDFFFGDG4FG4@?B?FBGDEFGBF?GFGFBGFFCFFBF??B//CDBBBF?F<FHFD@FBGGB<DGHHHGB?0?@AG..>=ED1G1GHF0=GD0<=D@?.-.:C00;.;.;:C0C0B0;09.;B:CFGDG-99CB?--9BA9>DDFFFFF/;9;BFFBF//:.9.;.9...;@@B.9BD-9-9--;.;9;/9.
@M03896:38:000000000-B4D98:1:2110:18938:26583 1:N:0:169
TACGTAGGTCCCGAGCGTTGTCCGGATTTATTGGGCGTAAAGCGAGCGCAGGCGGTTTGATAAGTCTGAAGTTAAAGGCTGTGGCTCAACCATAGTTCGCTTTGGAAACTGTCAAACTTGAGTGCAGAAGGGGAGAGTGGAATTCCATGTGTAGCGGTGAAATGCGTAGATATATGGAGGAACACCGGTGGCGAAAGCGGCTCTCTGGTCTGTAACTGACGCTGAGGCTCGAAAGCGGGGGGGGAGAAAAG
+
AAAA>FF@FFDCE2E2A22AAFGECEEFFDHG5AAAEAEACFHGDGGGG?EEEEFFEEFGFFDGBB4FGGFBBFBFFEGGFFHGHHHBCFGFGDCF?2CCGH/?FCDBFF2??GDBFBFFEFDD<FFBFGCDC?A>EFDABD1FFHBDF<<=0==<?<:C000CFG:C@EBCHGGFCFBDDBAFFAA?-;9CA?==.B?BF-:;FFFF:B;9/9BBF/FF...9.;.;EFAAB.9/9-;-;----9.9/;/
@M03896:38:000000000-B4D98:1:2110:18958:26590 1:N:0:169
TACGTAGGTCCCGAGCGTTGTCCGGATTTATTGGGCGTAAAGCGAGCGCAGGCGGTTTGATAAGTCTGAAGTTAAAGGCTGTGGCTCAACCATAGTTCGCTTTGGAAACTGTCAAACTTGAGTGCAGAAGGGGAGAGTGGAATTCCATGTGTAGCGGTGAAATGCGTAGATATATGGAGGAACACCGGTGGCGAAAGCGGCTCTCTGGTCTGTAACTGACGCTGAGGCTCGAAAGCGTGGGGAGCGAACAG
+
3AAAAFF@DFFFE2E2E2A?ABFEFDAEHA5D5BA2AA0AAFGEDEEEE?EEFCCEEEEGHGDGBB4FFBF?FE4?GFGGFBGCGGH3BFGECFFFG2CCFHGFCBFB?22??GDBFFGFBCDF??FBFFFGFG@DDCFEFBGHEH0=GB<=0==<-.:.:C0CFD..@.CCGCFBBFFDDFFFF??A-:AFGD-=AFA;=>.FFBFFBB9B/B9/9BB9.AADAFEEEF=@B?9B..9;=>.9.9-9-9/
@M03896:38:000000000-B4D98:1:2110:15293:28650 1:N:0:169
TACGGAGGGTGCAAGCGTTAATCGGAATTACTGGGCGTAAAGCGCACGCAGGCGGTTTGTTAAGTCAGATGTGAAATCCCCGGGCTCAACCTGGGAACTGCATCTGATACTGGCAAGCTTGAGTCTCGTAGAGGGGGGTAGAATTCCAGGTGTAGCGGTGAAATGCGTAGAGATCTGGAGGAATACCGGTGGCGAAGGCGGCCCCCTGGACGAAGACTGACGCTCAGGTGCGAAAGCGTGGGGAGCAAACA
+
ABCBBBCB@?A>4FD4A2EEAGGCEECFHGA55AABAAEEGHHGG0EEGCEEGFG@EGGHGFDGBG4BEFDBBGHFHHHHGGGGEEHGGFHFGGGHGGGFHHGHHFHHFHFDFGFEFHHGGACGHFFF?EFAHFG?--99:;BFFFFFFFBFB;:;@C:@?BFFFFD;DCFFFFFFFFFFBFFBFFFFD;BDFAFFFDFAFFDFFDBEEFFFFAFDBBFFFFDDDFFFFFB>ACDDFFDDAAAEFB?FFF?
@M03896:38:000000000-B4D98:1:2111:13915:5614 1:N:0:169
TACGGAGGGTGCGAGCGTTAATCGGAATAACTGGGCGTAAAGGGCACGCAGGCGGTTATTTAAGTGAGGTGTGAAAGCCCCGGGCTTAACCTGGGAATAGCATTTCAGACTGGGTAACTAGAGTACTTTAGGGAGGGGTAGAATTCCACGTGTAGCGGTGAAATGCGTAGAGATGTGGAGGAATACCGAAGGCGAAGGCAGCCCCTTGGGAATGTACTGACGCTCATGTGCGAAAGCGGGGGGAGCAAACA
+
3ABABBBBBABAEEGA22EAAGHFEGGGBFFBEBCFEEGGHHHGF1EEFGG?FFEFGGHHHGHHGFE3GFHFEFGHHGGHGGGEFGHGFGHHHHGHHFGGHHHHGFFHDB?CGHFFFGHHEDGFHHGHHGFG00>-@CAACBGHGFGGH;C:::;<;;;@EFFGBF;99@.0;BF9FBBEGG/CFGGG.>BDFFFFFDAFD.;9D?FFFEEFFFFEFBB//..;DDFFBFFD?BB.9D-;@C-=>AEB/..
@M03896:38:000000000-B4D98:1:2111:13904:5630 1:N:0:169
TACGGAGGGTGCGAGCGTTAATCGGAATAACTGGGCGTAAAGGGCACGCAGGCGGTTATTTAAGTGAGGTGTGAAAGCCCCGGGCTTAACCTGGGAATAGCATTTCAGACTGGGTAACTAGAGTACTTTAGGGAGGGGTAGAATTCCACGTGTAGCGGTGAAATGCGTAGAGATGTGGAGGAATACCGAAGGCGAAGGCAGCCCCTTGGGAATGTACTGACGCTCATGTGCGAAAGCGTGGGGAGCAAACA
+
ACBBBCCCCBABGGF?E2EAAFGFGGGGCAAFDCGHGEGGHHHGGEGGGEGGEFG?EEFHHFHHFGFHHGHEFDDGFGGHGGGGGGHHHHHHHHGFFHFGGHHHHFFG?CGHHHHHFGHFGFHGFGHHHHHFHHGGGCFGFFHHHHHHHCCC;;;<;;:;9:CBFFC;CBEGFFF0B0BADDFFFGGFAB@DFFFFFFFFDAEDFEFFFFE0FFBFFFFFFADDFFBF0B;A.BADBD9;CFFEBD?FFF?
@M03896:38:000000000-B4D98:1:2111:13922:5643 1:N:0:169
TACGGAGGGTGCGAGCGTTAATCGGAATAACTGGGCGTAAAGGGCACGCAGGCGGTTATTTAAGTGAGGTGTGAAAGCCCCGGGCTTAACCTGGGAATAGCATTTCAGACTGGGTAACTAGAGTACTTTAGGGAGGGGTAGAATTCCACGTGTAGCGGTGAAATGCGTAGAGATGTGGAGGAATACCGAAGGCGAAGGCAGCCCCTTGGGAATGTACTGACGCTCATGTGCGAAAGCGTGGGGAGCAAACA
+
>AAAABBBDAAAA?EA22EAFFHGGGGGC5DDABFFEEEFHHFGGEFEG@>@EEGFFGFHHDDFEGHGFFGBEDGHGHHHGGGGGFHHHHHHFGGFFHHDGD2GHDDDFBFGHHFGFGGFDFF?FFHGHB1<GG.--<<<CDGHHHHFE::;;;<;-;;:9:FGFFC:CBEFFBF9CFFEDAFFFGFDDFFFEFBFBFFFFF?AD;ABFF./BFFFFFFFFFFADF99FFFD99;AFD9AADFFF?EFFFF
@M03896:38:000000000-B4D98:1:2111:20997:20804 1:N:0:169
AACGTAGGTCACAAGCGTTGTCCGGAATTACTGGGTGTAACGGGAGCGCAGGCGGGAAGACAAGTTGGCAGTGAAATCCATGGGCTCAACCCATGCACTGCTTTCACAACTGTTTTTCTTGAGTAGTGCAGAGGTAGGCGGAATTCCCGGTGTAGCGGTGGAATGCGTAGATATCGGGAGGAACCCCAGTGGCGAAGGCGGCCTACTGGGCACCAACTGACGCTGACGCTCGCAAGTGTGGGTAGCAAACA
+
AAAAAFCA@D@CB4B422AAAGDBAA2BGFDGFHCCEG3DGEGGDEECGE00EECF/>?FBF2BFHHH3F/BG34BFFGFGHFFGHHHCGHGAFB2BBFFGG?GHF2?2?FFFGGHGGGGGBFGGH<FHHF1>F1<1.>-<@-<CHFHD--;:;::;:;-;;BFF;;9.;CFBCFE@--:@?F..;;.9FFEEA---.;99-;A/9///9AFFFFEA/9/;.A.9..9;.9;-;.;FB9BAD;B./9//;.
@M03896:38:000000000-B4D98:1:2111:21014:20809 1:N:0:169
AACGTAGGTCACAAGCGTTGTCCGGAATTACTGGGTGTAAAGGGAGCGCAGGCGGGAAGACAAGTTGGAAGTGAAATCCATGGGCTCAACCCATGAACTGCTTTCAAAACTGTTTTTCTTGAGTAGTGCAGAGGTAGGCGGAATTCCCGGTGTAGCGGTGGAATGCGTAGATATCGGGAGGAACACCAGTGGCGAAGGCGGCCTACTGGGCACCAACTGACGCTGAGGCTCGAAAGTGTGGGTAGCAAACA
+
BCAABFFBFFFFFGFAE2EAAGDEEFEGHGFHCFGCEFHHHHHGHFGGGAEAEFGGGGEHBFBGFHHHHHGFGHHHGGGFFHGHHHHHHHHGGHHHHGGFGHHHHHHHHHHGHHHHGFGGFFHHGHHHHHHGHGHHHGGCCFCGGHHHGG?A:<<;;;:;CEFGFC;=CFGGGGGGGGAGGDGFFFFFFBFFFFFFFFA@AFFFFFBBFFFFFFFFFFFFFFFF.AFE?EA9-FDD:FFFFF9B9;BFFFF
@M03896:38:000000000-B4D98:1:2111:7075:25422 1:N:0:169
TACGGAGGGTGCAAGCGTTAATCGGAATTACTGGGCGTAAAGCGCACGCAGGCGGTTTGTTAAGTCAGATGTGAAATCCCCGGGCTCAACCTGGGAACTGCATCTGATACTGGCAAGCTTGAGTCTCGTAGAGGGGGGTAGAATTCCAGGTGTAGCGGTGAAATGCGTAGAGATCTGGAGGAATACCGGTGGCGAAGGCGGCCCCCTGGACGAAGACTGACGCTCAGGTGCGAAAGCGTGGGGAGCAAACA
+
ABBBABBCCBBAFGFA22EAAFGFEGFGHGFHFFGFEEFFHHHGGAEEGEEEGGGEEGFHGHHHHHHHHHHHHFHHGHGGGGGGGGHGGHHHHGGHHGHGGHHHHHGFHHGHHHHFGGGHCGHHHHHHFGGGHHGGGFFDEFFFFFFFBB0;;;;;-:;;;FFFFB;;DDEFFFFFFFFFFFFFFFFFFDFFA@CFAFA@DFFFFB@AEFFFFFFDFFFFFFFFFFFFFBB@ADAAFAADFFFE;AEFFFE
@M03896:38:000000000-B4D98:1:2111:7069:25441 1:N:0:169
TACGGAGGGTGCAAGCGTTAATCGGAATTACTGGGCGTAAAGCGCACGCAGGCGGTTTGTTAAGTCAGATGTGAAATCCCCGGGCTCAACCTGGGAACTGCATCTGATACTGGCAAGCTTGAGTCTCGTAGAGGGGGGTAGAATTCCAGGTGTAGCGGTGAAATGCGTAGAGATCTGGAGGAATACCGGTGGCGAAGGCGGCCCCCTGGACGACGACTGACGCTCAGGTGCGAAAGCGTGGGGAGCAAACA
+
>A>AA?BBBABAFB4422AAFGHFDEFGHFFHFBFBEFGGGHHGGCFFGGGFGGGGGGGHGGHEGFFHHHHBGG4FGHHHGFGGFGHFGHGHGHGHHFGGHHGHGHHHGH?BCFGCGGGGFFGHHHGG?AFFGFGGGCBFFFFFFFFEFB/:;:;;;;9@EFFFBFAADF.B/;BFFFEFFFFFFFFFFFFFFCF;-AEA>DFFFFBAEF.---;;BDD:BDFDDD/FFFBD99=.BD:.@FFFFFFFBF.
@M03896:38:000000000-B4D98:1:2112:20022:7662 1:N:0:169
TACGGAGGGTGCAAGCGTTAATCGGAATTACTGGGCGTAAAGCGCACGCAGGCGGTTTGTTAAGTCAGATGTGAAATCCCCGGGCTCAACCTGGGAACTGCATCTGATACTGGCAAGCTTGAGTCTCGTAGAGGGGGGTAGAATTCCAGGTGTAGCGGTGAAATGCGTAGAGATCTGGAGGAATACCGGTGGCGAAGGCGGCCCCCTGGACGAAGACTGACGCTCAGGTGCGAAAGCGTGGGGAGCAAACA
+
ABAAAAABBABBGGGEC?FAAGHFGEFGHGHHHGHHEFGEFHHGGCFCFEFFFGGGGGGHHHHHGHGHGHHHHHGGFHGHGFGGEGHHGGHHHHGHBCGGHHHHHHHHHHHHGHGCGHHHHGGHHHHHGGGFFHGGGF@DFFFFFFFFFFBFF:FFFDACFFFFFFDADFFFFFFFFFFFFFFFFFFFFFFFFDBFFFFFFFFFFFFFFFFFC-DABFFFFFFFFFFFFFFFBBADFFDDBFF.@;AFFFA
@M03896:38:000000000-B4D98:1:2112:20028:7679 1:N:0:169
TACGGAGGGTGCAAGCGTTAATCGGAATTACTGGGCGTAAAGCGCACGCAGGCGGTTTGTTAAGTCAGATGTGAAATCCCCGGGCTCAACCTGGGAACTGCATCTGATACTGGCAAGCTTGAGTCTCGTAGAGGGGGGTAGAATTCCAGGTGTAGCGGTGAAATGCGTAGAGATCTGGAGGAATACCGGTGGCGAAGGCGGCCCCCTGGACGAAGACTGACGCTCAGGTGCGAAAGCGTGGGGAGCAAAC
+
3AA>>AADDAAAGGFA22FEFGGA2EFGHFHHDB2BAEEFGFGEE?EAGCE?GFFGGGGHFFHGGH43@GHGFGFFEGFGGEE?EGHHFGHHFHAFGGHHHFGHHFFGGHH??CFF/FFG0FCHHHHFFFFGFF.ACCBAEFFFFFFEBBBFF;;B;@;BAFFFFB;;.-AB/BFFFBFF.DFF/;FABDF.;-@CD?A=-@DFFFDE?FFF-B?;;9FFFFA9ADFFFFF;9-BD/;.;-;BE-;;BBA
@M03896:38:000000000-B4D98:1:2112:15455:7733 1:N:0:169
TACGTATGTCCCGAGCGTTGTCCGGATTTATTGGGCGTAACGCGAGCGCAGGCGGTTTGATAAGTCTGAAGTTAAAGGCTGTGGCTCACCCATAGTTCGCTTTGGAAACTGTCAAACTTGAGTGCAGAAGGGCAGAGTGGAATTCCATGGGTAGCGGTGAAATGCGTAGATATATGGAGGAACACCGGTGGCGAAAGCGGCTCTCTGGTCTGTAACTGACGCTGTGGCTCGAAAGCGTGGGGAGCGAACAG
+
>AA1>C1>BFFFA11A0AAA0BFA00BEG1DD1FCBAAEE//AAAEA/>>/>E>EGGGC12BG1BBG>BFEFGFFB11?BG0GBFEBG<BG/BFFFD><>?//10??<??DD1@??1?111?<<?<1??C<..<>F.1>F<<D<<GHF0/</=<C;?:-;0;:;C.;;-ACFFG;000;.EFAF/99-:9.;-;-9-9-9---99/9/:9;/BB//;//;-;--99--99-;---;9;99;---9@9;@-/
@M03896:38:000000000-B4D98:1:2112:15470:7743 1:N:0:169
TACGTAGGTCCCGAGCGTTGTCCGGATTTATTGGGCGTAAAGCGAGCGCAGGCGGTTTGCTAAGTCTGAAGTTAAAGGCTGTGGCTCAACCATAGTTCGCTTTGGAAACTGTCAAACTTGAGTGCAGAAGGGGAGAGTGGAATTCCATGTGTAGCGGTGAAATGCGTAGATATATGGAGGAACACCGGTGGCGAAAGCGGCTCTCTGGTCTGTACCTGACGCTGAGGCTCGAAAGCGTGGGGAGCGAACAG
+
>AAAAFFBFFFFEGEA22EEEGHE?EGGHFHHHHHGFGGGHHHEEGECF?FEGGGGGGF3BBFBFHEGHDHHHGH4B3FGHHHBFGHFHHHGHGHHHBFCFHGHHFGHHHHHHF@@FGHFDGHHHHGHHHHGGGGCDFFGGB>GFHHHHFD0=0D@?<AEHHFH;.;;-;GFGFF0CFFGABFFGGGGFGF;9@@ADFDC--AFFFFFFF;;;B/;B//B;9A.AAAAEF;9;A;BA.9@BAEFFF;9DDF
@M03896:38:000000000-B4D98:1:2112:15446:7752 1:N:0:169
TACGTAGGTCCCGAGCGTTGTCCGGATTTATTGGGCGTAAAGCGAGCGCAGGCGGTTTGATAAGTCTGAAGTTAAAGGCTGTGGCTCAACCATAGTTCGCTTTGGAAACTGTCAAACTTGAGTGCAGAAGGGGAGAGTGGAATTCCATGTGTAGCGGTGAAATGCGTAGATATATGGAGGAACACCGGTGGCGAAAGCGGCTCTCTGGTCTGTAACTGACGCTGAGGCTCGAAAGCGTTGGGAGCGAACAG
+
>AAAAFFCFFDFEEF?AAEEFGHFG?EFHFGHHHGGGGGGHHHGGGGCEEGGGGGGGGC3BBBGGHFHH4GGGHHHHGGGHHHFGHHHHHHEHHHHHFFGGEFHFGGGHFHHHHFDGFHHFGFHHF1?GHHGG/AADFHFHD>GGHHHHFGDG<GCG<@EHFFH<:;.@EHEGHFBBFGGGGGGGGGGBDGGGGFFFFFFFFFFFFFFFF;BFF/BFBBF.AF.9..9EFA9FFF/A:.:AF?ED;@9=DF
@M03896:38:000000000-B4D98:1:2112:15462:7760 1:N:0:169
TACGTAGGTCCCGAGCGTTGTCCGGATTTATTGGGCGTAAAGCGAGCGCAGGCGGTTTGATAAGTCTGAAGTTAAAGGCTGTGGCTCAACCATAGTTCGCTTTGGAAACTGTCAAACTTGAGTGCAGAAGGGGAGAGTGGAATTCCATGTGTAGCGGTGAAATGCGTAGATATATGGAGGAACACCGGTGGCGAAAGCGGCTCTCTGGTCTGTAACTGACGCTGAGGCTCGAAAGCGTGGGGAGCGAACAG
+
ABAABFFCFFFFFEEE?AEEFFHEGFGGHCHHHHHHGGGGHHHGGGGGGEGCFGGGGGG3BBBGGHFGHBGHHHH4F3FGHHHHGHHHHHHFHHHHHEFGGHGHHHHHHHHHHHDFGHHGHFHFHHFGHHHDCE@AEFHGHGHHHHHHHHGHHGGDC<;EHGHG=.;:ACGGGHGBFGGGGGFFFFGACGGFCCFFFFFDFFFFFFFBFF;BFFFFFFFFADF?DFFFFFFCFFFFF:DFFFFFFFFFFFB
@M03896:38:000000000-B4D98:1:2112:19710:9479 1:N:0:169
TACGGAGGGTGCAAGCGTTAATCGGAATTACTGGGCGTAAAGCGCACGCAGGCGGTTTGTTAAGTCAGATGTGAAATCCCCGGGCTCAACCTGGGAACTGCATCTGATACTGGCAAGCTTGAGTCTCGTAGAGGGGGGTAGAATTCCAGGTGTAGCGGTGAAATGCGTAGAGATCTGGAGGAATACCGGTGGCGAAGGCGGCCCCCTGGACGAAGACTGACGCTCAGGTGCGAAAGCGTGGGGAGCAAACA
+
BCBCBBCCBABCGGCCEAFEFGHFFEGGHGHHFGHHFFGGHHHGGGEGGCECGGGGGGGHHGHGFHEFFHHGHHHGGHHHFGGEEGHFHHHHHGEFBFGGHFFHHHHHGHHGGHFFFHHHHFGHHHFGFGGEFHG-CC@:EBFFFFFFFFBF;:;B@D;@EFFF/BA;ACEFFFFFFFFFFFFBFFFFFADFFF;-@DFF;DFB=D@EFFFAD-AAFF/;/DDFBABFFFFFB;;?:DAAAC;ADF?BFF.
@M03896:38:000000000-B4D98:1:2112:19714:9498 1:N:0:169
TACGGAGGGTGCAAGCGTTAATCGGAATTACTGGGCGTAAAGCGCACGCAGGCGGTTTGTTAAGTCAGATGTGAAATCCCCGGGCTCAACCTGGGAACTGCATCTGATACTGGCAAGCTTGAGTCTCGTAGAGGGGGGTAGAATTCCAGGTGTAGCGGTGAAATGCGTAGAGATCTGGAGGAATACCGGTGGCGAAGGCGGCCCCCTGGACGAAGACTGACGCTCAGGTGCGAAAGCGTGGGGAGCAAACA
+
AAAAAAABBABBGGGCE?FAFGHFGEFGHHHHHHHHEEGFHHHGGCGGGEGGGGGGGGGHGDGHGGFGHHGFGHHEBGGGGGGGFGHHHGHHHHGHFEGGHHHHHHFHHHHHHHHGGHHHHFCGHHHHGGGFFGD-@F@DFBFFFFFFFFFFBBFFCC;CFFFFBFDADFEFFFFFFFFFFFFFFFFFFBFFFFFFBFFFFFFFFFFFFFFFFFF?BFFFFFFDFFFF/FFFDCFFFFDFFFAE>DEFFFA
@M03896:38:000000000-B4D98:1:2112:14043:13910 1:N:0:169
TACGGAGAGTGCGAGCGTTAATCGGACTAACTGGGCGTAAAGGGCACGCAGGCGGTTCTTTAAGTGAGGTGTGAACGCCCCGGGCTTAACCTGGGCATAGCCTTTCAGACTGGGTAACTAGAGTACTTTAGGGAGGGGTAGAATTCCACGTGTAGCGGTGAAATGCGTAGAGATGTGGAGGAATACCGACGGCGAAGGAAGCCCCTTGGGAATGTCCTGACGCTCATGTGCGAAAGCGTGGGGAGCAAACA
+
>A>A1111>1@BEEEA00A0AE20000AFFHHH0//AEEBGFHGFFA?EEEEG/@>E/1@FG2122F1G0/1?1B1>EEGG/E/@CE1D11100//?01FG11?DGH11?1?//01??@?<FHFFF>FG1110<E<@-<CCG0;CBC:C?C.//:;@A;9;9F000;..;9B0;00C00.CAB09C9---9-9@>--;-/9--;BFF-/9A/B;B/;B//;;AABA99//;B-9--BA--;@@?-9AB/;9
@M03896:38:000000000-B4D98:1:2112:14023:13915 1:N:0:169
TACGGAGGGTGCGAGCGTTAATCGGAATAACTGGGCGTAAAGGGCACGCAGGCGGTTATTTAAGCGAGGTGTGAAAGCCCCGGGCTTAACCTGGGCATAGCATTTCAGACTGGGTAACTAGAGTACTTTAGGGAGGGGTAGAATTCCACGTGTAGCGGTGAAATGCGTAGAGATGTGGAGGAATACCGAAGGCGAAGGCAGCCCCTTGGGAATGTACTGACGCTCATGTGCGAAAGCGTGGGGAGCAAACA
+
AAAAAAADDA1AE0E0A0EE0BGFFFAF1D1FGHHCEGGGHHHGG/EE?EEGG/E>E?1BFBGG1>/>/EGGEHHH10<G<//BBG/GHHBF00F/F01?FHF11@11?FGHHC010FG1FFGHHHB<<11<00.<CC..;CHHHH0::CGHH;CFC@;AFGGGFG.;CAEFFG000;;.CFFF9FFFF--BE@@@@FFFBF-A9-;BFEE/9//;;BFBFFFF-BFFB/BBF?@BBA-;@@@F@A-FFFF
@M03896:38:000000000-B4D98:1:2112:14029:13934 1:N:0:169
TACGGAGGGTGCGAGCGTTAATCGGAATAACTGGGCGTAAAGGGCACGCAGGCGGTTATTTAAGTGAGGTGTGAAAGCCCCGGGCTTAACCTGGGAATAGCATTTCAGACTGGGTAACTAGAGTACTTTAGGGAGGGGTAGAATTCCACGTGTAGCGGTGAAATGCGTAGAGATGTGGAGGAATACCGAAGGCGAAGGCAGCCCCTTGGGAATGTACTGACGCTCATGTGCGAAAGCGTGGGGAGCAAACA
+
>AAAAABB@AAACEE?EAFECGHFEEFGFDFHFGHGGGGGHHHGGAEDEFFGGC@E/?@GF@EGBFFGHGHFEHFHGHHGGFGGGGHHHHH2F0C0FFFGFGG>GFFD>FGGGH01?GF?1?FFFDBFHB>G0<A<--<<.=GG0DFGGGCA/:;FCA:@?9FB999;.AAFFGFCBE0.CEF9FFGA.;@AE-9BFFEADAFDF.A.99./;:;BFFFFFDA.AA//;/B.AB;.B9:.@BA.-AEFFFF
@M03896:38:000000000-B4D98:1:2112:12026:16715 1:N:0:169
TACGGAGGGTGCAAGCGTTAATCGGAATTACTGGGCGTAAAGCGCACGCAGGCGGTTTGTTAAGTCAGATGTGAAATCCCCGGGCTCAACCTGGGAACTGCATCTGATACTGGCAAGCTTGAGTCTCGTAGAGGGGGGTAGAATTCCAGGTGTAGCGGTGAAATGCGTAGAGATCTGGAGGAATACCGGTGGCGAAGGCGGCCCCCTGGACGAAGACTGACGCTCAGGTGCGAAAGCGTGGGGAGCAAACA
+
ABAABABCCABCFFFCE?FAFGHGGEFFHHHHGHHHEGGGHHHGGCEFGCGEGGGGGGGHGGGGFGFHHHHGHHHHBGGFFGGFGGHHHGHHHHGHBAFGHHHHHHHHHHHHFC@BFHHHHGGHHHHHGGGEFGGGGFCDFFFFFFFFFFFFBBFFFFABEFFFBFDDDFEFFFFFFFFFFFFFFFFFF@FFF=:>DFFFFFFFFFAFFFFFFFFAFFFFFDDFFFFFBFFFDCADFD.ABFF?=DAFFF.
@M03896:38:000000000-B4D98:1:2112:13724:17083 1:N:0:169
TACGGAGGGTGCAAGCGTTAATCGGAATTACTGGGCGTAAAGCGCACGCAGGCGGTTTGTTAAGTCAGATGTGAAATCCCCGGGCTCAACCTGGGAACTGCATCTGATACTGGCAAGCTTGAGTCTCGTAGAGGGGGGTAGAATTCCAGGTGTAGCGGTGAAATGCGTAGAGATCTGGAGGAATACCGGTGGCGAAGGCGGCCCCCTGGACGAAGACTGACGCTCAGGTGCGAAAGCGTGGGGAGCAAACA
+
ABAAAABCCABCGGFAEAEAFGHGEEGFHFHHGGHHGGGGHHHGGCGGGEFFGEGGGGGHGGHHGHBGHHGGHHHHFGGHGGGGEGHHHGHHHHGGFCGGGHHHHHHHBGGHGFGFFHHHGFGHHHHHGGGGGHGGGFADFFFFFFFFFFFFFBFFFFDFFFFFBFDADFFFFFFFFFFFFFFFFFFFFFFFFBDFCDEFFFFFFFFFFFFFFFDABFFBFFFFFFFFFFFFFFFDFFDFFFFEFFEFFFE
@M03896:38:000000000-B4D98:1:2112:13743:17089 1:N:0:169
TACGGAGGGTGCAAGCGTTAATCGGAATTACTGGGCGTAAAGCGCACGCAGGCGGTTTGTTAAGTCAGATGTGAAATCCCCGGGCTCAACCTGGGAACTGCATCTGATGCTGGCAAGCTTGAGTCTCGTAGAGGGGGGTAGAATTCCAGGTGTAGCGGTGAAATGCGTAGAGATCTGGAGGAATACCGGTGGCGAAGGCGGCCCCCTGGACGAAGACTGACGCTCAGGTGCGAAAGCGTGGGGAGCAAACA
+
1>A?A1A@DAAAG1BC00F0AFHF0BBFGDGHFGHHGGGGEHHGGAE?E/E?FEGEGGGHFB2BFG2DFGFGG2EDBGFGGGGGEGGGFCGHHHG0B/BFGHHHHHEHGFDFG?@?FHHHHE1DGHHCCAFA><C-<-;A-;BBFFFFFB9B/9BB@@A@?BFFBFA:A@-BFFEFFFFF-99BFFFF?-@-:@-;;AE;--@@;;9AAFF?@?B9BB/:;AABFBF///9@-@@FFFAB@>-A=AABFA-
@M03896:38:000000000-B4D98:1:2112:24799:20545 1:N:0:169
TACGGAGGGTGCAAGCGTTAATCGGAATTACTGGGCGTAAAGCGCACGCAGGCGGTTTGTTAAGTCAGATGTGAAATCCCCGGGCTCAACCTGGGAACTGCATCTGATACTGGCAAGCTTGAGTCTCGTAGAGGGGGGTAGAATTCCAGGTGTAGCGGTGACATGCGTAGAGATCTGGAGGAATACCGGTGGCGAAGGCGGCCCCCTGGACGAAGACTGCCGCTCAGGTGCGAAAGCGTGGGGAGCAAACA
+
>1>A1111@AAAGGBA0AEAFGH0ABFFGDFHFF/BEEEECHHGECGGGEACE/EEECEHGB2@BGHHFHHHFF2BB>FGG?CEEEHFHFHGHH/0B?FFFFGHHHBHFHHBG/@CEHHHB<GHHHGCFCECG0C?@-;;-/;BFFFFBBFFB/;B@>9@E/99BBAA-@-/9;/F/B/-ABFFFFFB?@?FF@@---A-9-@@@;@9AFF-;;A-BFB/9@;=@-F/BFF;-@--;BBB;-9--9-9:A-
@M03896:38:000000000-B4D98:1:2112:24781:20551 1:N:0:169
TACGGAGGGTGCAAGCGTTAATCGGAATTACTGGGCGTAAAGCGCACGCAGGCGGTTTGTTAAGTCAGATGTGAAATCCCCGGGCTCAACCTGGGAACTGCATCTGATACTGGCAAGCTTGAGTCTCGTAGAGGGGGGTAGAATTCCAGGTGTAGCGGTGAAATGCGTAGAGATCTGGAGGAATACCGGTGGCGAAGGCGGCCCCCTGGACGAAGACTGACGCTCAGGTGCGAAAGCGTGGGGAGCAAACA
+
ABAAAABCCABCGGGC?AEAFGGFEEGGHFHHGGHHGGGGHHHGGCGGGAFCGGGGGGGHGGHHGHBFHHHGHHHHFGGGGGGGEGHHHHHHHHEHFEHGHHHHHHHHHHHFFHHHGHHHHFGHHHHHFGGFGGGGGFBAEFFFFFFFFFFFF;BFCDDFFFFFFFDADFFFFFFFFFFFFFFFFFFFFDFFFCBFFBACFFFFFFFFFFFFBDFFBFFFFFDAF?/BBFFFDFFFFF:.CCFEBDAFFF.
@M03896:38:000000000-B4D98:1:2112:24796:20563 1:N:0:169
TACGGAGGGTGCAAGCGTTAATCGGAATTACTGGGCGTAAAGCGCACGCAGGCGGTTTGTTAAGTCAGATGTGAAATCCCCGGGCTCAACCTGGGAACTGCATCTGATACTGGCAAGCTTGAGTCTCGTAGAGGGGGGTAGAATTCCAGGTGTAGCGGTGAAATGCGTAGAGATCTGGAGGAATACCGGTGGCGAAGGCGGCCCCCTGGACGAAGACTGACGCTCAGGTGCGAAAGCGTGGGGAGCAAACA
+
AAABA@ABBAABGGD4E2FAFGHFDEAFHHHHHHHHGF?EFHGGGCGCE?ECGEGEEFGHGFBHHHGHHHHGH4GBBFBFF?EEEGHHHGHHGGFFFCGGHHHGHHBGHHGGGGB@?GHHGFGHHHHGGGGAFFFCFFAFFF/BFFFFFFFFFBFEABAFFFFFFFDADF?FFFFFFFEFFDFFFFFFFFF?AD@BFBEFAFFFFFFFFFFAB9AAFFB;FFDFFBFFFFFFFFBAFD:A=FFADD.9/A:
@M03896:38:000000000-B4D98:1:2112:9359:21050 1:N:0:169
TACGTAGGTCCCGAGCGTTGTCCGGATTTATTGGGCGTAAAGCGAGCGCAGGCGGTTTGATAAGTCTGAAGTTAAAGGCTGTGGCTCAACCATAGTTCGCTTTGGAAACTGTCAAACTTGAGTGCAGAAGGGGAGAGTGGAATTCCATGTGTAGCGGTGAAATGCGTAGATATATGGAGGAACACCGGTGGCGAAAGCGGCTCTCTGGTCTGTAACTGACGCTGAGGCTCGAAAGCGTGGGGAGCGAACAG
+
>AAAAFFBFFFFGGE?A?EEEGHGGEGGHCHHHHHHGGGGHHHGGGGGE@EEGGGGGGGHBBFFFHFFGHHHHHHHGHHHHHHHGHHHHHHGHHHHHFFGGHGHHFHHGDFHGH@D@GHGGGFHGBGGHHHGDCA?DCGFGFFHHGGHFDFFG<GAC<;EHHHH;?;;EFHHHHGGFGGGGGFFFADDDGGFGGFFFFFDCFFFFFFBFF;9B;FFFFEFA?DDFFFEFFF@FDDF?9;>@FEFFFAFFFB
@M03896:38:000000000-B4D98:1:2112:18406:22519 1:N:0:169
TACGTAGGTCCCGAGCGTTGTCCGGATTTATTGGGCGTAAAGCGAGCGCAGGCGGTTTGATAAGTCTGAAGTTAAAGTCTGTGGCTCAACCATAGTTCGCTTTGGAAACTGTCAAACTTGAGTGCAGAAGGGGAGAGTGGAATTCCATGTGTAGCGGTGAAATGCGTAGATATATGGAGGAACACCGGTGGCGAAAGCGGCTCTCTGGTCTGTAACTGACGCTGAGGCTCGAAAGCGTGGGGAGCGAACAG
+
>3>>AFFBFFFFEEEE?AEEEGHEGGGGHGGHHHHGEFGGGHHGEGEGGCEEGGGGGGGH4EFGFHFFGHGGHFFFH4BFHHHHHHHHHHHGHHHFG4EDGHGHFHFHHHFHHF@@FGHFFCFFHHGF0?CACF@.CGHGGHHHHFHGD=DHFGG-@<-:CCC0;.:;CEGFHHHEHGGGGGFFGGGDBCDGGGF;AFD=A=DFFF///9;;BBFFF//99DD..A.EEFF-B9./..9@DF.-.;9@@=B
@M03896:38:000000000-B4D98:1:2112:18386:22537 1:N:0:169
TACGTAGGTCCCGAGCGTTGTCCGGATTTATTGGGCGTAAAGCGAGCGCAGGCGGTTTGATAAGTCTGAAGTTAAAGGCTGTGGCTCAACCATAGTTCGCTTTGGAAACTGTCAAACTTGAGTGCAGAAGGGGAGAGTGGAATTCCATGTGTAGCGGTGAAATGCGTAGATATATGGAGGAACACCGGTGGCGAAAGCGGCTCTCTGGTCTGTACCTGACGCTGAGGCTCGAAAGCGTGGGGAGCGAACAG
+
ABA?AFFBFFFFGEEAE2EAFBGEGBEGGBGHGHHHGGGGHHHGGGGGGEEFGGGGGGGHBB@FGFBDG4FFGFFFBFGHGHHHHHHGGFHFF?BGHBFCFFGHHF???FGHDF@2@DHGFGGFHFGG<GHGGF>.>CGGHDFGHHFHHFFGFD0@ACDA:;;C:E;;A;CCCBFFF0BDBFFFFDGGCAGFF?BADFFFFFFFFFFFFF;BFF/;;BFFBFADAF.AEFA-:AD/9;AA=F.>.>;@;DF
@M03896:38:000000000-B4D98:1:2112:18404:22539 1:N:0:169
TACGTAGGTCCCGAGCGTTGTCCGGATTTATTGGGCGTAAAGCGAGCGCAGGCGGTTTGATAAGTCTGAAGTTAAAGGCTGTGGCTCAACCATAGTTCGCTTTGGAAACTGTCAAACTTGAGTGCAGAAGGGGAGAGTGGAATTCCATGTGTAGCGGTGAAATGCGTAGATATATGGAGGAACACCGGTGGCGAAAGCGGCTCTCTGGTCTGTAACTGACGCTGAGGCTCGAAAGCGTGGGGAGCGAACAG
+
ABAABFFCFFFFGEE?E?EEEGGGGGGGHCHHHHHHGGGGHHHGGGGGGCGEGGGGGGGGBBBFGGFFHHHHHHHGGHHHHHHHHHHGHGHGHHGGHBFGGHGHFFFHHHHHHHGFGHHHFHGHHHFGBGHFGEACEFHFHEGFHHEGGFHGGGFDF<AEHFHHCA:;A.G:CCGFFGGGGGGGGGGGFGGFFBDFFFFFFFFFFFFFFF;:;BBBFFFFADFFAFEEFFF@FAABA.:@FF.BAA@FAFF
@M03896:38:000000000-B4D98:1:2112:11783:23227 1:N:0:169
GAAACCCGTGTAGTCCGGCTGACTGACTTGAGTACGATCTCGTATGCCGTCTTCTGCTTGAAAAAAAAAATAATGAAGAACAAACATTCGATTACTAGGTAGATATTTAAGAGTCTGATGACAGTGACATATCGACTACAATGCAAATGTGTATACTAGACAAACTTGCAGAATAAAGACATACTATGCCAGTATATAGTGAACTAGGATGAAGTCTGTATCAATTATTACCAGTAGAAAATAAAGTTAAA
+
>ABBBC>DAAFCGGFGAAAEABBG53BBFFBFGFHGGH2GFGFEGFDFEGFHGDFFGFGHFBAAB>0>>>?B@44433332320/03444444/3B443343B444B44?342?233333?22223322222>/////<11<111111111111111=111100<1111111/0=0=00</00000=000000000;C000000<00/:C//0000;00000000000990000000000/0000000000
@M03896:38:000000000-B4D98:1:2112:6974:26185 1:N:0:169
TACGGAGGGTGCAAGCGTTAATCGGAATTACTGGGCGTAAAGCGCACGCAGGCGGTTTGTTAAGTCAGATGTGAAATCCCCGGGCTCAACCTGGGAACTGCATCTGATACTGGCAAGCTTGAGTCTCGTAGAGGGGGGTAGAATTCCAGGTGTAGCGGTGAAATGCGTAGAGATCTGGAGGAATACCGGTGGCGAAGGCGGCCCCCTGGACGAAGACTGACGCTCAGGTGCGAAAGCGTGGGGAGCAAACA
+
AAAAA?ADB?AAGFGCG?EAFGHEE2FFHFGHFFCHEFFEHHHGGCGFEECEF@EEGC>2BFFGGHFEGHF@FHHHFGHHGEGEEFHHHHGFHGFAFFGFFFDGGG2>GHFDHEG<FGHHHGFHHHGGFDFF<<A>@B-DAB9BFFFFFFBBB;BFFB;9EBBFBFAAAFFFBFFFFF/ADFFFFFFDA>F?ABAFFFA@9BFCFFFEEFFFFDFFBBFFFFFDFFFFFFFCFFC?FDAADFCE>DFFFF.
@M03896:38:000000000-B4D98:1:2112:6959:26203 1:N:0:169
TACGGAGGGTGCAAGCGTTAATCGGAATTACTGGGCGTAAAGCGCACGCAGGCGGTTTGTTAAGTCAGATGTGAAATCCCCGGGCTCAACCTGGGAACTGCATCTGATACTGGCAAGCTTGAGTCTCGTAGAGGGGGGAAGAATTCCAGGTGTAGCGGGGAAATGCGTAGAGATCTGGAGGAATCCCGGTGGCGAAGGCGGCCCCCTGGAGGAAGCCTGACGCTCAGGTGCGAAAGCGTGGGGAGCAACA
+
>AAA?3A2@2AAGGGFECEAFGHF?EFFHCHHHHHHFGEGDHGGGEGGECCGGGGGGGGHFF4BFGFGHGHDHHHFBGFFGGG/<EFGCGHHHHG0GEHFHHHHHHBGFHGHHEH@FFHGH?FGHHGGFDF.<<.@C--99A/;/BF/BBB/9B//;--;@D.///99AF.9/;//;//;...//;/;B-9.9;C;-.9B---@99-AA.....A.9/:9BD.9D?9:;/;-A9-./.9.-@-.-9;9..
@M03896:38:000000000-B4D98:1:2112:10253:26827 1:N:0:169
TACGGAGGGTGCAAGCGTTAATCGGAATTACTGGGCGTAAAGCGCACGCAGGCGGTTTGTTAAGTCAGATGTGACATCCCCGGGCTCAACCTGGGAACTGCATCTGATACTGGCAAGCTTGAGTCTCGTAGAGGGGGGTAGAATTCCAGGTGTAGCGGTGAAATGCGTAGAGATCTGGAGGAATACCGGTGGCGAAGGCGGCCCCCTGGACGAAGCCTGCCGCTCATGTGCGAAAGCGTGGGGAGCAAACA
+
1>>>A1AA?AAAGG1A0AE00DGF00BFHFFDB1FBEEGG/GGAEAE?EAEGGGCGGGGHFH2F2F2F12EB1E2BGHHHGEE?EEHHEGHHGFCGHFHFF1GGFGFHHHFF1<@CCGHHFCFFGHG?FGGE10.-<---;/;FFFBBFFFFF;:B--:@?BFF/9-;99-//BFFFBF--AFF/BFB?=@-;@@99-E@@-9@>9@EAFF-;---;BF-9@@@@F/:F/9-:;@-B;B?;@>-@AE/9:-
@M03896:38:000000000-B4D98:1:2112:10258:26845 1:N:0:169
TACGGAGGGTGCAAGCGTTAATCGGAATTACTGGGCGTAAAGCGCACGCAGGCGGTTTGTTAAGTCAGATGTGAAATCCCCGGGCTCAACCTGGGAACTGCATCTGATACTGGCAAGCTTGAGTCTCGTAGAGGGGGGTAGAATTCCAGGTGTAGCGGTGAAATGCGTAGAGATCTGGAGGAATACCGGTGGCGAAGGCGGCCCCCTGGACGAAGACTGACGCTCAGGTGCGAAAGCGTGGGGAGCAAACA
+
BCBBBABCBAABGGGAAAE2AGHGGEGGHHHHGHHGGGGGHHHGGGGGGEGGGGGGGGGHFBGHHHFHHHHHHHHHGHHHGGGGFGHHHGHHHHGFFEGGGFHHHHHHHHGHGHFGFHHHHFGHHHGHGDGFGHGCFFCFFBFFFFFFFFBFFBFFFFADFFFFBFA;AFEFFFFFFFFFFFFFFFFFFFFFFDFFFFFFFFFFFFFFFFFA=-AABFFFFFFFFF/FFFFDDD;DFFFFFFFFFDEFF?.
@M03896:38:000000000-B4D98:1:2113:15968:3055 1:N:0:169
TACGGAGGGTGCAAGCGTTAATCGGAATTACTGGGCGTAAAGCGCACGCAGGCGGTTTGTTAAGTCAGATGTGAAATCCCCGGGCTCAACCTGGGAACTGCATCTGATACTGGCAAGCTTGAGTCTCGTAGAGGGGGGTAGAATTCCAGGTGTAGCGGTGAAATGCGTAGAGATCTGGAGGAATACCGGTGGCGAAGGCGGCCCCCTGGACGAAGACTGACGCTCAGGTGCGAAAGCGTGGGGAGCAAACA
+
ABBBBABCCAAABFGE?2EFAGHGGGGGHHFFBBFAEAEFGHHGGCGGGGGGEECCGFGHHHGGFGBGFFFFHHHHHHHHGGGGGGHHHHHHHHGHHGHHHHFGHHGHHHFDHHHHGHHHHGHHHHHHFGGGHGGGCCDDEFFFFFFFFF0;;;BBBD;CEFFFFFDADFFFBFFFFFFFFFBFFFFFFCFFFFFFCFFFFFFFFF@EFFFFFFFFFFFFFFFFFFFFFFFFDFFDFFADFFFFFFFFFFE
@M03896:38:000000000-B4D98:1:2113:15983:3064 1:N:0:169
TACGGAGGGTGCAAGCGTTAATCGGAATTACTGGGCGTAAAGCGCACGCAGGCGGTTTGTTAAGTCAGATGTGAAATCCCCGGGCTCAACCTGGGAACTGCATCTGATACTGGCAAGCTTGAGTCTCGTAGAGGGGGGTAGAATTCCAGGTGTAGCGGTGAAATGCGTAGAGATCTGGAGGAATACCGGTGGCGAAGGCGGCCCCCTGGACGAAGACTGACGCTCAGGTGCGAAAGCGTGGGGAGCAAACA
+
3AA?AAADBAAA4BGA22EE2BFFEEFFHHFFBAFBAAEEAGHGGCGGGGGCEECCGEGHHHHHEF4FGGHFGHHHHHHHFFGFGGHGHHHHHFGGHGHGHHHGFGHHHHFFHHHFFGHHGF1?GFGHGGFEHHGCCCBAAFFFFFFFFB/9B;;BB@:@EFFFFFAADFEFFFFFFFFFFFFFFFFFC@DFFDFFFFE@CADCFFAAFFFBBDFFFFFFFFFDDF//BFFBB@FFFDFFFCFFDDFFFFA
@M03896:38:000000000-B4D98:1:2113:19660:3602 1:N:0:169
TACGGAGGGTGCAAGCGTTAATCGGAATTACTGGGCGTAAAGCGCACGCAGGCGGTTTGTTAAGTCAGATGTGAAATCCCCGGGCTCAACCTGGGAACTGCATCTGATACTGGCAAGCTTGAGTCTCGTAGAGGGGGGTAGAATTCCAGGTGTAGCGGTGAAATGCGTAGAGATCTGGAGGAATACCGGTGGCGAAGGCGGCCCCCTGGACGAAGACTGACGCTCAGGTGCGAAAGCGTGGGGAGCAAACA
+
AAABAAADDAAA45FA2AEEABGFEACFHHFFCBAAAAAEBFGEGECGGGG?EE@/EEGHHFFFBF@GHHHHHHHGHHGHGGGGGGHHGHHHHHGHGGHHHHHHHHGHDGGGHHG2?GHHH0FFGHFHCEGEHHGGGF=;A;BFFFFEFF/9;99;@BAAEFFFBFADDFFFBB;FFFFFDDFFFFFD;9@DAFAAFDE>;->AFD9AAFAFA@DDFFB;;DDFFFF/BFB@;=>DFDFFFFF?9AEFFFF
@M03896:38:000000000-B4D98:1:2113:19641:3604 1:N:0:169
TACGGAGGGTGCAAGCGTTAATCGGAATTACTGGGCGTAAAGCGCACGCAGGCGGTTTGTTAAGTCAGATGTGAAATCCCCGGGCTCAACCTGGGAACTGCATCTGATACTGGCAAGCTTGAGTCTCGTAGAGGGGGGTAGAATTCCAGGTGTAGCGGTGAAATGCGTAGAGATCTGGAGGAATACCGGTGGCGAAGGCGGCCCCCTGGACGAAGACTGACGCTCAGGTGCGAAAGCGTGGGGAGCAAACA
+
ABAAAAAB@AAAFGGGC2EEFGHFAACFHHFBB3ABAAEEGHHGGCGGGCECEE?@/EEGFHHHFHDFHHGDGHHHHHHHGGGGEGHHGHHHHEEHHGHHHHHHHHHHFHGFHHCHGHHHFFGHHHHHFEGFFGFCCB@;:;FBFFFBFFB9;;9;;9.;EFFFFFDDFFFFFFFFFFFFFFFFFFFFFFFFFFFABDFFFFFCFC@EEFFFD;DDFFFFFFDDFFFFFFBCDDFDFFFFF=DFFFEFFF.
@M03896:38:000000000-B4D98:1:2113:14247:5141 1:N:0:169
TACGGGGGATGCGAGCGTTATCCGGATTTATTGGGTTTAAAGGGTGCGTAGGCGGCAAGGTAAGTCAGCGGTGAAAGACCAGGGCTCAACTCTGGAAGTGCCGTTGATACTGTCTGGCTAGAATGATTCCGCCGTGGGAGGAATGAGTAGTGTAGCGGTGAAATGCATAGATATAACTCAGAACACCGATTGCGAAGGCATCTCACGAGGGGTTCATTGACGCTGAGGCACGAAAGCGTGGGGATCGAACA
+
ABBAA?ADBBAFECGCE2EECEGGGEEGHDFHB3E1FEHCFGFGFFEGFGGGGCE//>???FFGFG4BFEEEEGFFFGGHFHGGGHHBCFFHHFGFCC?FGHCFGDAGGF?1>BDD>GHHHF=FF>DGFGGGGF@?CCHGFDFGFGF:C<09;;FF?A;BEFB900009C09000;0=00CFFFFF.-9@..B?B-@A..9/;/B/..;@-9D9./;99BB.9AAA?..;.99A9ABD9A=F-.9..9;.-
@M03896:38:000000000-B4D98:1:2113:19172:5855 1:N:0:169
TACGGAGGGTGCGAGCGTTAATCGGAATAACTGGGCGTAAAGGGCACGCAGGCGGTTATTTAAGTGAGGTGTGAAAGCCCCGGGCTTAACCTGGGAATAGCATTTCAGACTGGGTAACTAGAGTACTTTAGGGAGGGGTAGAATTCCACGTGTAGCGGTGAAATGCGTAGAGATGTGGAGGAATACCGAAGGCGAAGGCAGCCCCTTGGGAATGTACTGACGCTCATGTGCGAAAGCGTGGGGAGCAAACA
+
ABAAAABBBABAE2FE??FEAFGFEEFFF53D5BBBEAEEAGHGGEFGGGGGEGGCE?FHH4GHGHBGFHEGGHHHHHHHGGGGGGHHHHHHGGFHHHGHGHHHHFHFFH?FGHHHHHHGGFGGGGHHHGGHHGEGGGDEEDGGHHHFGCEC;;;CAC:CFFGGGGFEGGGFF9C;CFFGGGGGGGGGFFFFFFFFFFFFFFFFFEFFFFEFFB;FFFFFFFDFFFFBFFFDADFDFDDFFFF.@AEFFF?
@M03896:38:000000000-B4D98:1:2113:19181:5876 1:N:0:169
TACGGAGGGTGCGAGCGTTAATCGGAATAACTGGGCGTAAAGGGCACGCAGGCGGTTATTTAAGTGAGGTGTGAAAGCCCCGGGCTTAACCTGGGAATAGCATTTCAGACTGGGTAACTAGAGTACTTTAGGGAGGGGTAGAATTCCACGTGTAGCGGTGAAATGCGTAGAGATGTGGAGGAATACCGAAGGCGAAGGCAGCCCCTTGGGAATGTACTGACGCTCATGTGCGAAAGCGTGGGGAGCAACCA
+
AAA?AABBBAAAEEGA2AEAAFGFAEFFG53DDBAAEEFEGHHFFEDEGGGGECE@E1@GGFGBFEDHGFGGCFHH3FGHGGGGGGHGHHGHFHGHHHGGGHHHGFFF2GGHFCFFFGH?G1?FD1FGHHHF0>EC?C<<<<DGFD==GDGC;;;CD-.;ABFGGF9EGGGFFF0;B00.ADFGFGGE?--;A;-=-AAFFFEDFFFFBA./;BFFBFFBFDAD../;:/99.-;9/..;AFAFFA.B.?.
@M03896:38:000000000-B4D98:1:2113:17914:12504 1:N:0:169
TACGGAGGGTGCAAGCGTTAATCGGAATTACTGGGCGTAAAGCGCACGCAGGCGGTTTGTTAAGTCAGATGTGAAATCCCCGGGCTCAACCTGGGAACTGCATCTGATACTGGCAAGCTTGAGTCTCGTAGAGGGGGGTAGAATTCCAGGTGTAGCGGTGAAATGCGTAGAGATCTGGAGGAATACCGGTGGCGAAGGCGGCCCCCTGGACGAAGACTGACGCTCAGGTGCGAAAGCGTGGGGAGCAAACA
+
AAAAAABCCAAAEGFF?2EEAGHFGGGFHHFFCBFBAAEFFHHGGCFCGGGGEECEEGFHHHHHHHGHHHHGHHGHHHHHGEGGEGHHHHHHGHGAGGHGHHHHHHFHHHGHHHHHGHHHHGHHHHGHFGFGFHGGGFFFFFFFFFFFFFBF;;;BC@:CEFFFFB;;ABEFE:BFFFFFFFFFFFFFF@BFADAFFFFDAFFFFFCEFFFFF-A;BFFFFDDDFFFFFFFBDFFDFFFFFFFFFDFFFE.
@M03896:38:000000000-B4D98:1:2113:22113:13397 1:N:0:169
TACGGAGGGTGCAAGCGTTAATCGGAATTACTGGGCGTAAAGCGCACGCAGGCGGTTTGTTAAGTCAGATGTGAAATCCCCGGGCTCAACCTGGGAACTGCATCTGATACTGGCAAGCTTGAGTCTCGTAGAGGGGGGTAGAATTCCAGGTGTAGCGGTGAAATGCGTAGAGATCTGGAGGAATACCGGTGGCGAAGGCGGCCCCCTGGACGAAGACTGACGCTCAGGTGCGAAAGCGTGGGGAGCAAACA
+
BCCBAABBCAAAFGFEC?EEFGHFEEGGHHDFBB2BAAEEFHHGGCGGGGGGE?CEFFGHHFHHGHFGHHHGHGHHHHHHGGGEEGHGFGHHHHGGHGHGHFGGHHHHHHGFHHHGGHHHGHFGHGGFFFGGHHGGGFCAAFFFFFFFFF/B;;;BB@;@EFFFFFDADAFFFFFFFFFFFDFFFFFDDCFF:@@DF?A9@DD@FFDE?FF-@-:;BFFFFFFFFFFBBBF9DAFFEFFFFAFFADEFFF.
@M03896:38:000000000-B4D98:1:2113:22100:13409 1:N:0:169
TACGGAGGGTGCAAGCGTTAATCGGAATTACTGGGCGTAAAGCGCACGCAGGCGGTTTGTTAAGTCAGATGTGAAATCCCCGGGCTCAACCTGGGAACTGCATCTGATACTGGCAAGCTTGAGTCTCGTAGAGGGGGGTAGAATTCCAGGTGTAGCGGTGAAATGCGTAGAGATCTGGAGGAATACCGGTGGCGAAGGCGGCCCCCTGGACGAAGACTGACGCTCAGGTGCGAAAGCGTGGGGAGCAAACA
+
ABAAA3ABCAAAFFGF2AEEFGHFEEFFHHFFBBFBEEEFGHHGG?EGGGGCEEE@FEFHHHHHHHFGHHHHHHHHHHHHGGGGGGHHFGHHHHGHHGHHHHHHHHFHHHGFHHHFGHHHHGGHHHHHFGFGHHGGGFFDEFFFFFFFFF/BB:;B@@;BEFFFFFA;DFFFFFFFFFFFFFFFFFFFFBFFADDFFFEDFFFFFFDEFFFFDFFDFFFBFFFFFFFFFFFDDFFDFFFDDFFFFDEFFF?
@M03896:38:000000000-B4D98:1:2113:22114:13419 1:N:0:169
TACGGAGGGTGCAAGCGTTAATCGGAATTACTGGGCGTAAAGCGCACGCAGGCGGTTTGTTAAGTCAGATGTGAAATCCCCGGGCTCAACCTGGGAACTGCATCTGATACTGGCAAGCTTGAGTCTCGTAGAGGGGGGTAGAATTCCAGGTGTAGCGGTGAAATGCGTAGAGATCTGGAGGAATACCGGTGGCGAAGGCGGCCCCCTGGACGAAGACTGACGCTCAGGTGCGAAAGCGTGGGGAGCAAACA
+
ABA@3AABBAAAFFFA2AEEAFHFEEFFHFFFFAABAEEEEHHGG?EGGGGCE0EEEEFHHHHHHHBGHHHFF4GGGGHHGGGGEGHHFGHHHHAFHGHHHHHHHFHHHHFDGHCCFHHHEFHHHHGFFEEFHHG--DFAEFFFFFFFFEBBF99;-;;@EFFFF;;;9>ABFBBFFFFFFFFFFFFD=@BD;@@@>DE@;DFFFDFEEFF-B@AABFFFE.AFFDFBFFFBDFBDFFFF;FF.-.AF/9.
@M03896:38:000000000-B4D98:1:2113:1938:16207 1:N:0:169
TACGTAGGTGGCGAGCGTTATCCGGATTTATTGGGCGTAAAGCGTCCGCAGCCGGTTTATTAAGTCTAGAATTAAAGCCTGGAGCTCAACTCCAGTTCGTTTTAGAAACTGATAGACTCGAGTGTGGTAGAGGCAAACGGAATTTCTAGTGTAGCGGTAGAATGCGTAGATATTAGAAGGAACACCAGTGGCGAAGGCGGTTTGCTAGGCCACCACTGACGGTCATGGACGAAAGCGTGGGGAGCAAATAG
+
ABAAAFFCFFCCF?FE?2EEGGHGGEFGH5EF5BFBAAEEFHHGEEEGGGGGHGGFGGHHHHHHHHFGFFDGHHDDGFHGHHGHHHHGFGHHHFHHG4F?GEGHBFFHHHFHEHFFDFHCGEDCFGGFHHHHHGEFF</??FCGGGGGG1F1=>G<C<AEFFHHG?<ACEHHFHHHGFHFHHHHHGGECBFCBFGAGFCBFDFFFFFFFFFEFFFFFFFF.-:ADFEBFFFFFF9BA:AFFAEFFEFFBFB
@M03896:38:000000000-B4D98:1:2113:1911:16218 1:N:0:169
TACGTAGGTGGCGAGCGTTATCCGGATTTATTGGGCGTAAAGCGTCCGCAGCCGGTTTATTAAGTCTAGAATTAAAGCCTGGAGCTCAACTCCAGTTCGTTTTAGAAACTGATAGACTCGAGTGTGGTAGAGGCAAACGGAATTTCTAGTGTAGCGGTAGAATGCGTAGATATTAGAAGGAACACCAGTGGCGAAGGCGGTTTGCTAGGCCACCACTGACGGTCATGGACGAAAGCGTGGGGAGCAAATAG
+
?ABAA4CABDA?E2E22AEAGGGGEDFGHGHHBBCFEEEGCGGEFCEEAEFCGE?EEEFHHFGGFG@BFB3BFDBGG3?@FE2FGHHEBFFGG3?FB4?EG/FFHG33BB??GDHGFFFF?B<F>GDFFHBFGCCA<?AC/<<GHFHFH111<=1<<<.<00DF0C<:@.0:CGCF:0GACFGHFFEGGFGE?-ABD??CFD9DBFFFFB/;A;.EFFFFFFFFBF99/;9=;AAFFFFACF?DA.//BFF
@M03896:38:000000000-B4D98:1:2113:1928:16225 1:N:0:169
TACGTAGGTGGCGAGCGTTATCCGGATTTATTGGGCGTAAAGCGTCCGCAGCCGGTTTATTAAGTCTAGAATTAAAGCCTGGAGCTCAACTCCAGTTCGTTTTAGAAACTGATAGACTCGAGTGTGGTAGAGGCAAACGGAATTTCTAGTGTAGCGGTAGAATGCGTAGATATTAGAAGGAACACCAGTGGCGAAGGCGGTTTGCTAGGCCACCACTGACGGTCATGGACGAAAGCGTGGGGAGCAAATAG
+
AAAAAFC?5B>BE?EEEA2AGGHEEEAFHCBG532BAAEEEHGGEEEEGE?FHG0EA>GFFHGHFH4BGFFHGFFHHGHGHHEHGGHGHHFHFGHFD4??GE/4ECGHHEHH3G3?FGHFGD<<@DE@FFGGFAE?GFDADFF>FGGFF11=>><<<<<DHGHGD.<:@CGHHFHHFFCCGFCCFFEAFFFEBGGGGFDAAFADBFFBAFFEFFFFFFFF.-99AF/;/BB>B..9.;A=@BF;?EFFF9/
@M03896:38:000000000-B4D98:1:2113:8353:16831 1:N:0:169
TACGGAGGGTGCAAGCGTTAATCGGAATTACTGGGCGTAAAGCGCACGCAGGCGGTTTGTTAAGTCAGATGTGAAATCCCCGGGCTCAACCTGGGAACTGCATCTGATACTGGCAAGCTTGAGTCTCGTAGAGGGGGGTAGAATTCCAGGTGTAGCGGTGAAATGCGTAGAGATCTGGAGGAATACCGGTGGCGAAGGCGGCCCCCTGGACGAAGACTGACGCTCAGGGGCGAAAGCGTGGGGAGCAAACA
+
ABAAAB?DBAAACGCFC?EEFGHF?EFGHFFBBBAFEEGEGHGGG?EEECEFEFF>EFEGGHFHFHDFFGHGBHGHHHHHFGGGEFHFHHHHHHAFGEHGHHFHFHHHGHGFGGHGGGHHHHHHHHHHFGGFGHACCFAAAFFFFFFB;FFFF;9:9;;-AFFFFFAADBEFFBFFFF;F.DF/;FFF=-;DABDFF?EC-@DFFBDE9BAADDFDFFFBFD9..AF9.-;999=./AADFFFFFFFFFFE
@M03896:38:000000000-B4D98:1:2113:8360:16849 1:N:0:169
TACGGAGGGTGCAAGCGTTAATCGGAATTACTGGGCGTAAAGCGCACGCAGGCGGTTTGTTAAGTCAGATGTGAAATCCCCGGGCTCAACCTGGGAACTGCATCTGATACTGGCAAGCTTGAGTCTCGTAGAGGGGGGTAGAATTCCAGGTGTAGCGGTGAAATGCGTAGAGATCTGGAGGAATACCGGTGGCGAAGGCGGCCCCCTGGACGAAGACTGACGCTCAGGTGCGAAAGCGTGGGGAGCAAACA
+
BCBBBABCCAAAFGFE?2FEAGHFGFGGHGFFBBFAEEEGFGHGGGGGGGGGDGG?EFEHHHHHGHFGHHHHHHHGHHHHGGGGGGHHHHHHHHGHHGHHHHHHHHFHHHGFHHHEGHHHHFBGHHHHFGGGHHFGGFFFFFFFFFFEFF0FB;;;B@;CEFFFFFFDFFEFEBBFFFFFFFFFFFFFFBFFFFC=FDEFFFFFFFFFFFFFC@DAFFFFFFFFFFFFFFFFDFFDFFADFFFE@DFFF?.
@M03896:38:000000000-B4D98:1:2113:8340:16860 1:N:0:169
TACGGAGGGTGCAAGCGTTAATCGGAATTACTGGGCGTAAAGCGCACGCAGGCGGTTTGTTAAGTCAGATGTGAAATCCCCGGGCTCAACCTGGGAACTGCATCTGATACTGGCAAGCTTGAGTCTCGTAGAGGGGGGTAGAATTCCAGGTGTAGCGGTGAAATGCGTAGAGATCTGAAGGAATACCGGTGGCGAAGGCGGCCCCCTGGACGACGACTGCCGCTCAGGTCCGAAAGCGTGGGGAGCAAACA
+
>1A?111>11>>F1GCC0AAAGHF??0BGB1D2B/BAAAEABBEE?GGEG?EB>>>E>/BEGHH22@FBGEF122>BGHHGE>EEEHHB0FHG</GHGHBDDGGF1DFHHF>CE0<<?FFFFFFFHGHFACFGF?C?-;-9F/B/FFB9////;;B@---;///9BAAA=AF/;:FF/;/9-9BBFFF99=--@@---A---;9>>9-9---@-@-@B-/;@@@?B/9//;99A?-9AAB>??E--;/FFF
@M03896:38:000000000-B4D98:1:2113:20150:19177 1:N:0:169
TACGGAGGGTGCAAGCGTTAATCGGAATTACTGGGCGTAAAGCGCACGCAGGCGGTTTGTTAAGTCAGATGTGAAATCCCCGGGCTCAACCTGGGAACTGCATCTGATACTGGCAAGCTTGAGTCTCGTAGAGGGGGGTAGAATTCCAGGTGTAGCGGTGAAATGCGTAGAGATCTGGAGGAATACCGGTGGCGAAGGCGGCCCCCTGGACGAAGACTGACGCTCAGGTGCGAAAGCGTGGGGAGCAAACA
+
ABA@AAACCAAACDGF2AEEFGHFFEFGHFFFBAABAAEEAGHGGCEEGGGGECC@EEEHHHHHHHBGHHHHHHHHHHHHGGGGFGHHHHHHHHGHHGHHHHHHHHHHHHFFHHGHGHHHGFHHHHGGFGGGHHGFGFFFFFFFFFFFFFBFF99BC@:>EFFFFF;;AFFFFBFFFFFFFFFFFFFFF@FFFDFFFFFFFFFFFFAEEFFFFFF?FFFFFFDDFFFFFFBBDFF9FDFFFFFF=AEFFF.
@M03896:38:000000000-B4D98:1:2113:20136:19191 1:N:0:169
TACGGAGGGTGCAAGCGTTAATCGGAATTACTGGGCGTAAAGCGCACGCAGGCGGTTTGTTAAGTCAGATGTGAAATCCCCGGGCTCAACCTGGGAACTGCATCTGATACTGGCAAGCTTGAGTCTCGTAGAGGGGGGTAGAATTCCAGGTGTAGCGGTGAAATGCGTAGAGATCTGGAGGAATACCGGTGGCGAAGGCGGCCCCCTGGACGAAGACTGACGCTCAGGTGCGAAAGCGTGGGGAGCAAAC
+
>AA?>3>D@AAA4FDF22F2AGHFEAFFHGDBB3AB2AEEGGGFFCEEGGGGAE?EGEEHHHFFEGFEGHHHBGHHHGHHGEGEEEHGEGHHHHACCEGGHHHHGHFHBGGFHGHBGEHB?FGDHHHFFEEFFFG@--DAEFFFFFFFBB/;:;::9999EFFFFF;;ADEFB;BFFBBF...;BFFD;BD?FDACFDED;ACAFDBAEFFFFCDDFFFEF?.AADFFB/;-.;9./;AA-9>A=;:BFF
@M03896:38:000000000-B4D98:1:2113:13382:24692 1:N:0:169
TACGGAGGGTGCAAGCGTTAATCGGAATTACTGGGCGTAACGCGCACGCAGGCGGTTTGTTACGTCAGATGTGAAATCCCCGGGCTCAACCTGGGAACTGCATCTGATACTGGCAAGCTTGAGTCTCGTAGAGGGGGGTAGAATTCCAGGTGTAGCGGTGAAATGCGTAGAGCTCTGGAGGAATACCGGTGGCGAAGGCGGCCCCCTGGACGAAGACTGACGCTCAGGTTCGAAAGCGTGGGGAGCAAACA
+
>AA1>111>A?>BAAA0AEAAFGFEEGFHHFB2B/BAA/E/AEEGEGGGGECEEEEEGGHHH2FBFC?HGHHEEGGFHHHGEGGGCHGCGFFFHA?GGFFGHHHGDHHFHGFHHG1FGCGFCFGHHFG<CFEHHGGG-9AA/FBFFFFBF/BF;/;@9;9AFFFFF9;B>-//9;BBBBA9AF//;FA?@?BF@@?--;-;-9@@<-;EF?@@@AA:B//;AB9:-BFF/9-9AAAF?-;9-9:-;?BFF?
@M03896:38:000000000-B4D98:1:2113:13399:24699 1:N:0:169
TACGGAGGGTGCAAGCGTTAATCGGAATTACTGGGCGTAAAGCGCACGCAGGCGGTTTGTTAAGTCAGATGTGAAATCCCCGGGCTCAACCTGGGAACTGCATCTGATACTGGCAAGCTTGAGTCTCGTAGAGGGGGGTAGAATTCCAGGTGTAGCGGTGAAATGCGTAGAGATCTGGAGGAATACCGGTGGCGAAGGCGGCCCCCTGGACGAAGACTGACGCTCAGGTGCGAAAGCGTGGGGAGCAAACA
+
ACAAAABCDAAACFGF?AFFFGHFEEGGHHFF5BABAAEFFHHGGGGGGGGGEEFEGGGHHFHHHHFGHHHGHHHHHHHHGGGGGGHHHHHHHHGHHGHHHHHGHHGHHHGHHHHHGHHHGGHHHHHHFGGGHHGGGFFFFFFFFFFFFF0BF;;B@@;@EFFFFFDDDFFFFFFFFFFFFFFFFFFFC@DFFDCCFFEDFFFFFFFEFFFFBDDDFFFFFFDFFFFFFFF=AFFFF?DFFFFFFDFFFF.
@M03896:38:000000000-B4D98:1:2113:24558:25856 1:N:0:169
TACGTAGGTGGCGAGCGTTATCCGGATTTATTGGGCGTAAAGCGTCCGCAGCCGGTTTATTAAGTCTAGAATTAAAGCCTGGAGCTCAACTCCAGTTCGTTTTAGAAACTGATAGACTCGAGTGTGGTAGAGGCAAACGGAATTTCTAGTGTAGCGGTAGAATGCGTAGATATTAGAAGGAACACCAGTGGCGAAGGCGGTTTGCTAGGCCACCACTGACGGTCATGGACGAAAGCGTGGGGAGCAAATAG
+
BBBBAFFBFFACE2FE??FEFGHFGEFGHFGFCFGBEAEEGHHGGEGGGEGGHCCGGGHHHHHGGHEGEFGHHGHHHGHHHGHGHHHGBGHHHFHFF4?EGEFHBCHHGGHHEFFFGHHFGD<CFGECHHHHGDFHF?ACAFFGHGHGG1<<>>F><<CEGHHHF.<CDEFHHHHHGHHHHHHHGGGFGGGCADGGGEFFFFFBFFFBFFFEFFFFFFFFD-AADFFBBFFCFFDFD;DFFFFFFEFFFFB
@M03896:38:000000000-B4D98:1:2113:24535:25857 1:N:0:169
TACGTATGTGGCGAGCGTTATCCGGATTTATTGGGCGTAACGCGTCCGCAGCCGGTTTATTAAGTCTAGAATTAAAGCCTGGAGCTCAACTCCAGTTCGTTTTAGAAACTGATAGACTCGAGTGTGGTAGAGGCAAACGGAATTTCTAGTGTAGCGGTAGAATGCGTAGATATTAGAAGGAACACCAGTGGCGAAGGCGGTTTGCTAGGCCACCACTGACGATCATGGACGAAAGCGTGGGGAGCAAATAG
+
1AAAAF1BB31>1A?A0AEEGGFEAAEGHFGFBFFBAAAEABAEEEE/EE?EF?EEGGHHHHGHHH2FF21GFBG1>FGGHHGHHFHB<BFHGFFGF2/?FEGG0<BDGGFF2F21<1F/<?F<G1A?GGG<CC/<?<..C<FHGFHH1=1<<0=-<<<.<GHC<.;.;.;CBGHCCCGCAB9BFCA.;C/;-9@AC;--;99-BFF/-BF-A;AEF/BFA-999;B/FF;?-A-;--;;@;E?9AB;/9/
@M03896:38:000000000-B4D98:1:2113:24546:25870 1:N:0:169
TACGTAGGTGGCGAGCGTTATCCGGATTTATTGGGCGTAAAGCGTCCGCAGCCGGTTTATTAAGTCTAGAATTAAAGCCTGGAGCTCAACTCCAGTTCGTTTTAGAAACTGATAGACTCGAGTGTGGTAGAGGCAAACGGAATTTCTAGTGTAGCGGTAGAATGCGTAGATATTAGAAGGAACACCAGTGGCGAAGGCGGTTTGCTAGGCCACCACTGACGGTCATGGACGAAAGCGTGGGGAGCAAATAG
+
ABBAAF@BFF?BE2EE?AAAGGHEGEEGHFFFFAFBEEEGGHHGFEEGGGGGHCGGGGHHHHHHHHDGFFFHHGDFHHHHHGHGHFHFFGHHHFFGG?EEHCFHFCHFGHHHEHFGGEHAFC@CGHBGHHHHGCEFGF/?<FFGFGHGB11<><=<<<<EHHHGD.<CDEHFGHHGFFHHFFCFHGEFFFGC?BCGGC?@BFFFFFFB9FF?EFFFFFFFD-AAFFB/9FF;DFAFFDAAFFFAFEB;B99
@M03896:38:000000000-B4D98:1:2113:14359:28729 1:N:0:169
TACGTAGGTCCCGAGCGTTGTCCGGATTTATTGGGCGTAAAGCGAGCGCAGGCGGTTTGATAAGTCTGAAGTTAAAGGCTGTGGCTCAACCATAGTTCGCTTTGGAAACTGTCAAACTTGAGTGCAGAAGGGGAGAGTGGAATTCCATGTGTAGCGGTGAAATGCGTAGATATATGGAGGAACACCGGTGGCGAAAGCGGCTCTCTGGTCTGTAACTGACGCTGAGGCTCGAAAGCGTGGGGAGCGAACAG
+
AABBAFFBFDDFECGAE?ECCGHFGEGGHBGGBBFBAAEEGHHGGGGGGGGGDGCECEFHHHHHHHGHFHGHHHHHHGHHHGHGHHHHHHHGHHHGB2?CGGGHHGHHH2?FGHFFH2GFFBFGHGHEHHHFGGCGDFGGHGFGHHHHHBF==DG?C<AEHHHHCA;CFGHHHCC9;0BEGFCFGGDGBGGCDAFFFFFADCFFFFFFFFBFFFFFFFFF.ADADFEEEFFAFF.BA.;BCFA=D;=BA=/
@M03896:38:000000000-B4D98:1:2114:7310:8073 1:N:0:169
TACGGAGGGTGCAAGCGTTAATCGGAATTACTGGGCGTAAAGCGCACGCAGGCGGTTTGTTAAGTCAGATGTGAAATCCCCGGGCTCAACCTGGGAACTGCATCTGATACTGGCAAGCTTGAGTCTCGTAGAGGGGGGTAGAATTCCAGGTGTAGCGGTGAAATGCGTAGAGATCTGGAGGAATACCGGTGGCGAAGGCGGCCCCCTGGACGAAGACTGACGCTCAGGTGCGAAAGCGTGGGGAGCAAACA
+
ACBBBBBBC?AAFFGC?2F2ABGFEAFGHGHHGGHHFGGEHHGGG?EFGFGGGGGGGGGHGFGGFGBBFGHGHFF4FGHHGGGGGGHGHHHHHHG0GEGGHFHHHHHHGHDFGGHFFHHHHFFGHHFF?DFCGHGGGFFFFFFFFFFBFFBFFBFFFF9@AFFFFFDADFFFFFFFFFFFFDFFFFFFFFFFFFFFFFE@;;@DFFFFFFFFFFFDFFFFFFADFFFFFFFF.=DDFDDFFFFFFDEFFFF
@M03896:38:000000000-B4D98:1:2114:7330:8080 1:N:0:169
TACGGAGGGTGCAAGCGTTAATCGGAATTACTGGGCGTAAAGCGCACGCAGGCGGTTTGTTAAGTCAGATGTGAAATCCCCGGGCTCAACCTGGGAACTGCATCTGATACTGGCAAGCTTGAGTCTCGTAGAGGGGGGTAGAATTCCAGGTGTAGCGGTGAAATGCGTAGAGATCTGGAGGAATACCGGTGGCGAAGGCGGCCCCCTGGACGAAGACTGACGCTCAGGTGCGAAAGCGTGGGGAGCAAACA
+
>AA3AAADD?AAC5FA22E2ABFABAFGHHHHDBGFEGEDCGGEGEE?EEGGGGGEEEEFFB@BBG@BB4EFHFBBFGHFFEC@EGFC?BGF00AFGGHHHHHGFGFGBF?FGGHCEGHHFFFGHHGFFCCCDC.-@?BDFFFFFFF;9B/;;9BF?9ABFFFFFB:ADBFF/BFFBBF99;9FFFFDBB-DABB?BF9;9-@BBB?.AFA-@BD9;;9;F.A9D./;B:99.;;;::..;9=EBD?BFA.
@M03896:38:000000000-B4D98:1:2114:7316:8093 1:N:0:169
TACGGAGGGTGCAAGCGTTAATCGGAATTACTGGGCGTAAAGCGCACGCAGGCGGTTTGTTAAGTCAGATGTGAAATCCCCGGGCTCAACCTGGGAACTGCATCTGATACTGGCAAGCTTGAGTCTCGTAGAGGGGGGTAGAATTCCAGGTGTAGCGGTGAAATGCGTAGAGATCTGGAGGAATACCGGTGGCGAAGGCGGCCCCCTGGACGAAGACTGACGCTCAGGTGCGAAAGCGTGGGGAGCAAACA
+
ABAAAABBCAAAFGFF22E2ABFBE2FFHGHHGFFHGFGGHHHGG0EEGFGGGGGEGGGGFFGGFG4BBBGEGFBBFHHHGGGGGGHEFGHGHHGGHGHGHHHHHHHHFHDDGHHFGHHHHHGGHHGGFGFCFGD-CACDEFFFFFFBFF/BB;:B@@;@AFFFFFA;DFFFFFFFFFFFFFFFFFFFF@DFFCAACFFDF;DFFFFEEFADFFFFFFFFFFFDFFBB;FB@DAF?B;.;>F;A@;EFFF?
@M03896:38:000000000-B4D98:1:2114:24105:8437 1:N:0:169
TACGTAGGTGGCGAGCGTTATCCGGATTTATTGGGCGTAAAGCGTCCGCAGCCGGTTTATTAAGTCTAGAATTAAAGCCTGGAGCTCAACTCCAGTTCGTTTTAGAAACTGATAGACTCGAGTGTGGTAGAGGCAAACGGAATTTCTAGTGTAGCGGTAGAATGCGTAGATATTAGAAGGAACACCAGTGGCGAAGGCGGTTTGCTAGGCCACCACTGACGGTCATGGACGAAAGCGTGGGGAGCAAATAG
+
ACAAAFFCFFB@E2E2A2E2ABDBE?FGH5GHHHHHFGGEFHGEGEFEFCGFHGGGGGHHHHBBBBBBBGHHHGFBFDHBFFHHHHHBBCGGG3BFG4FFHGGHEBFBFG?DBGGDDFHECE>?DGGGHHHHHGCFFCDGDFFGGGF>G11===F<C<AEFFHGHD<CEEHGFHHHGBGHHHHFHEFGGGGEFCAFGGGFFFFFFFFFFFF?FFFFFFFFDCDDBFBBFFFFFFDFFADAFFFFDEFFBFB
@M03896:38:000000000-B4D98:1:2114:24087:8440 1:N:0:169
TACGTAGGTGGCGAGCGTTATCCGGATTTATTGGGCGTAAAGCGTCCGCAGCCGGTTTATTAAGTCTAGAATTAAAGCCTGGAGCTCAACTCCAGTTCGTTTTAGAAACTGATAGACTCGAGTGTGGTAGAGGCAAACGGAATTTCTAGTGTAGCGGTAGAATGCGTAGATATTAGAAGGAACACCAGTGGCGAAGGCGGTTTGCTAGGCCACCACTGACGGTCATGGACGAAAGCGTGGGGAGCAAATAG
+
AAA?ABBAFFAB22A222E2A5DAA2BEG5FGFFHHGGEB1DBEFBEEAAEEFEFGGGHHHDBBBBBBB@BGHDEBFDFBF/GAGHG3?2GGEBBEF?FEHEFBF2FBBFBB33FFDFGE/?<<@GDGHGHHHG<<??EAEFFHGHF>111>>FD-<<CEFEHHFA<;CECCGFHG00;CGFC/CCACCFGEG9@ADC-9B-DDFFB/999EEFE?FFFFF-ADAF///B@9-:AFFADB;B?DBEFFFFB
@M03896:38:000000000-B4D98:1:2114:24341:8589 1:N:0:169
TACGGAGGGTGCGAGCGTTAATCGGAATAACTGGGCGTAAAGGGCACGCAGGCGGTTATTTAAGTGAGGTGTGAAAGCCCCGGGCTTAACCTGGGAATAGCATTTCAGACTGGGTAACTAGAGTACTTTAGGGAGGGGTAGAATTCCACGTGTAGCGGTGAAATGCGTAGAGATGTGGAGGAATACCGAAGGCGAAGGCAGCCCCTTGGGAATGTACTGACGCTCATGTGCGAAAGCGTGGGGAGCAAACA
+
BBBBBABBD2AAE2E?A2E2AFGFE2FFFFGHF3FHGFGBBGFGGCEEFGGCGEGEE1FGGEFF4@@BFBF3>DBB3GHHGGGGGGHFHFF??CF0??FFFDHHHFHDFGFCGGFGGHHDDFF??FGGHGGFHFECFGFGFHHHHHG=:;C:;CCCCD:;EGGGGGE;ABGGGFGFGGEGDDFGGGFD.>-AECFF>AEFDFFFFFFFFFEFFFFFFFFBFFDFFFFBFFFFDDFDFDDDFFCEBDFFFFF
@M03896:38:000000000-B4D98:1:2114:24354:9821 1:N:0:169
TACGTAGGTGGCGAGCGTTATCCGGATTTATTGGGCGTAAAGCGTCCGCAGCCGGTTTATTAAGTCTAGAATTAAAGCCTGGAGCTCAACTCCAGTTCGTTTTAGAAACTGATAGACTCGAGTGTGGTAGAGGCAAACGGAATTTCTAGTGTAGCGGTAGAATGCGTAGATATTAGAAGGAACACCAGTGGCGAAGGCGGTTTGCTAGGCCACCACTGACGGTCATGGACGAAAGCGTGGGGAGCAAATAG
+
ABBAAFFCFFBCE?E?A2E2ABDBAEFGHBHHHHHHGGGEEHGFEEFEGFGFHGGGGGHHGHGHGHBBBFGHHHHFHFHFGEHGHGHEBFGHHBFGGBFEGGGHBFGDGH323FFDFHHGFD>?@GEFHHHHHG?=?FEC/F<GGHFFG<1<>FD>@<AEFGHHGD<CDFGGFHHGCCGGHHGCFGEFFGEAFAAGDEFCDFFFFFFFFFFFFFFFFFFFD=DDDFFFFFFCDD?FDAFFFFFFFFFBBFF
@M03896:38:000000000-B4D98:1:2114:11376:9920 1:N:0:169
AACGTAGGTCACAAGCGTTGTCCGGAATTACTGGGTGTAAAGGGAGCGCAGGCGGGCAGACAAGTTGGAAGTGAAATCCATGGGCTCAACCCATGAACTGCTTTCAAAACTGTTTTTCTTGAGTAGTGCAGAGGTAGGCGGAATTCCCGGTGTAGCGGTGGAATGCGTAGATATCGGGAGGAACACCAGTGGCGAAGGCGGCCTACTGGGCACCAACTGACGCTGAGGCTCGAAAGTGTGGGTAGCAAACA
+
BCAAAFFBFF4BD4B4E2E2ABDBA2FGHHHHHHHFEEHFDGHGHEEEGGGGGGGE/>ECFFFGGH4B?FEBGFBBFHHGHHHGHHHGGHHGGGGFFHHHGGHHHGFDFG?2DDFGGHHHHF??GHHGHHGGGFHFHGFGGGGGHHHHGG?ACCGFGG;CGEFFFFC;DDFGGGGGGGGGFFFFFFFFFFFFFFFFFFFFFFFFFFFFFFFFFFFFFFFBFFFFDDFFFFFA9FF.//FFFF.;.;FFFF?
@M03896:38:000000000-B4D98:1:2114:25123:10410 1:N:0:169
TACGGAGGGTGCGAGCGTTAATCGGAATAACTGGGCGTAAAGGGCACGCAGGCGGTTATTTAAGTGAGGTGTGAAAGCCCCGGGCTTAACCTGGGAATAGCGTTTCAGACTGGGTAACTAGAGTACTTTAGGGAGGGGTAGAATTCCACGTGTAGCGGGGAAATGCGTAGAGATGTGGAGGAATACCGAAGGCGAAGGCAGCCCCTTGGGAATGTCCTGACGCTCATGTGCGAAAGCGTGGGGAGCAAACA
+
ABAAAAADDAA?F2E2E2E2ABDBB2FFB5FGGEFGEECEBGGGGCEEEEEEGGG>>AGHG4BBBBFFGFGFF4B?BFGGAEEEEDCB?FF2FFGFBG<FG/?CB1F????CGC<GGBD111>>>FFGF<=GH0><C@.<EGCGCCF0:.;C::00;A---AE0B09.9-9//9/9F//99:B/BFB:A-9.9@D;BDE.AFEDDF.BFFF/.///;;//9D:..;;B9FFDDCA9FF.;B-=99AEFFFE
@M03896:38:000000000-B4D98:1:2114:25144:10418 1:N:0:169
TACGGAGGGTGCGAGCGTTAATCGGAATAACTGGGCGTAAAGGGCACGCAGGCGGTTATTTAAGTGAGGTGTGAAAGCCCCGGGCTTAACCTGGGAATAGCATTTCAGACTGGGTAACTAGAGTACTTTAGGGAGGGGTAGAATTCCACGTGTAGCGGTGAAATGCGTAGAGATGTGGAGGAATACCGAAGGCGAAGGCAGCCCCTTGGGAATGTACTGACGCTCATGTGCGAAAGCGTGGGGAGCAAACA
+
ABBAA3ABBAAAF?E?A2E2ABGFB2FGFBGHFGHHGGGEGHHGGEEGGGGGGGGGFEGHHBBBBFBBGFGGGBBBBFHGGGGGGGHHHHGGFHGGGFGFGHHHHFHGDG?GHHGHHHHDF1?FDGFHHFGHHHCDGGGGGGHHHGHDGACGGCGGGG;EEFGGGGGEFAGGBFGFFGFGGGGGGGGG?@=DEFFFFFFFFFFFFFFFFFFFFFFFFFFFFFFFFFFFFFFDDFFDE?.ADFF?BFFFFFE
@M03896:38:000000000-B4D98:1:2114:25129:10435 1:N:0:169
TACGGAGGGTGCGAGCGTTAATCGGAATAACTGGGCGTAAAGGGCACGCAGGCGGTTATTTATGTGAGGAGTGACAGCCCCGGGCTTAACCTGGGAATAGCATTTCACACTGGGTAACTAGAGTACTTTAGGGAGAGGTAGAATTCCACGTGTAGCGGTCAAATGCGTCGAGATGTGGAGGAATACCGAAGGCGAAGGCAGCCCCTTGGGAATGGCCTGACGCTCATGTGCGAAAGCCTGGGGAGCAAACA
+
AABAAAA2>2>>22EA22AAABFAB2AFFGFH53BB0AABF5FAB1EAEEE>E0>>>AFDEG44B44BC3??0B4B3??EG/E/><GHHHH100/?<C?1?1FDDGG2?GG1??0<FGFF1G1<<FFFHF=10>..<.<<==D0=DB0D?C.<<0;-=;-;;CBG;..--9-;9;;B00...9099F.9--..--;-..:DDFDF...9../9//.99:.B.9:A.//99/..-;././9..-A-..;B9.
@M03896:38:000000000-B4D98:1:2114:25152:10435 1:N:0:169
TACGGAGGGTGCGAGCGTTAATCGGAATAACTGGGCGTAAAGGGCACGCAGGCGGTTATTTACGTGAGGTGTGAAAGCCCCGGGCTTAACCTGGGAATAGCATTTCAGACTGGGTAACTAGAGTACTTTATGGAGTGGTAGAATTCCACGTGTAGCGGTGAAATGCGTAGAGATGTGGAAGAATACCGAAGGCGAAGGCAGCCCCCTTGGAATTGCCTGACGCTCATTGGCGAAAACGTGGGGCGCAAAC
+
>AA11>>@1>1>AEEA0A00ABF0AABFFEFFE0/AAAAEFBFEAEECGG/EEE>EGGHHHG2?>GG/0B?1EE2BBCFGG<E@C@GFHHHFF0FFHCF1?FFFFHGDFH?1???FFGDF1FGGFGFFHG1111<1<>F00=<0=DFFHFH<<<=<--;-.:BCC;;;.9A00;B;C000/;BBFFGBBG-AE@-;-;---9AAF----://9///99/-9;A---////9--;@-9----@@?-;--9A
@M03896:38:000000000-B4D98:1:2114:6749:11392 1:N:0:169
AACGTAGGTCACAAGCGTTGTCCGGAATTACTGGGTGTAAAGGGAGCGCAGGCGGGACGCCAAGTTGGAAGTGAAATCCATGGGCTCAACCCATGCAATGCTTTCAAAACTGTTTTTCTTGAGTAGTGCAGAGGTAGGCGGAATTCCCGGTGTAGCGGTGGAATGCGTAGATATCGGGAGGAACACCAGTGGCGAAGGCGGCCTACTGGGCACCAACTGACGCTGAGGCTCGAAAGTGTGGGTAGCAAACA
+
AAAAACCABDCBF4F4E2A2ABDAA2AFGBFGFECFAAG55FG?AEFEGGECG?>E////>E>?BFB?3BC33444BFGBFEHGFHHEGGG/?2B222>?2?GG<2???F?2???FFHHHHH1?<F1?<DGF<>GHHFDCADFEHH;;.:-::::<@?9-.:FFBFE9A@?FGGGE?DF=BAFFFFF.A/B9.;BBFFE@FFFFFFFFFFEFFFFFFFFBFFD.;9A...:;9BD.9;999A.99FFFFAA
@M03896:38:000000000-B4D98:1:2114:19411:14527 1:N:0:169
TACGTAGGTGGCGAGCGTTATCCGGATTTATTGGGCGTAAAGCGTCCGCAGCCGGTTTATTAAGTCTAGAATTAAAGCCTGGAGCTCAACTCCAGTTCGTTTTAGAAACTGATAGACTCGAGTGTGGTAGAGGCAAACGGAATTTCTAGTGTAGCGGTAGAATGCGTAGATATTAGAAGGAACACCAGTGGCGAAGGCGGTTTGCTAGGCCACCACTGACGGTCATGGACGAAAGCGTGGGGAGCAAATAG
+
BCBAAFFCFFBCE2E?A2E2ABDBA2EFHBGHHHHHGGGEFHGFGEEEGGGGHGGGGGHHHHGGFGBBBFGHHGHBGHHFGGFFHHHEBEGFFFGGH4FEHFGHBFHGHH323FF?FGHC?C>?@FD@HHHHHEC=??D?AF>FGHG=>11<>=F>@<CEHHGFG?<;EEHFCGHGCCGGHHCCFEFFFGGECGBGEEFDFFFFFFFBAFFFFFFFFFFFD-ADDFFBFFFDCDAFA:DFFFFFFFFBFFF
@M03896:38:000000000-B4D98:1:2114:19406:14546 1:N:0:169
TACGTAGGTGGCGAGCGTTATCCGGATTTATTGGGCGTAAAGCGTCCGCAGCCGGTTTATTACGTCTAGAATTAAAGCCTGGAGCTCAACTCCAGTTCGTTTTAGAAACTGATAGACTCGAGTGTGGTAGAGGCAAACGGAATTTCTAGTGTAGCGGTAGAATGCGTAGATATTAGAAGGAACACCAGTGGCGAAGGCGGTTTGCTAGGCCACCACTGACGGTCATGGACGAAAGCGTGGGGAGCAAATCG
+
A3A3AF4>DD2BA2EA2A222BDBABEEHGHGHFEFEEEFHGGEGEFAEF@EG>>>EEGHHHBFGH2?BGBBGH4FFFBCHFGCFFGBFFHHHFFFH4/?FFEGFHBGGGFFDBBB2DGC?<2?@F/<?FGFG?/?G<<.CFC>FGGG1<F1FBF-<<<<DGHFD.;;C.CHHHHHHEB.G/CFFCA.FFF;-A;A?C-;@-AAFFFF.;/AEFAEFB/;;;A;.9F//999;D.9...-9;;DDABB//9
@M03896:38:000000000-B4D98:1:2114:16052:19314 1:N:0:169
TACGTAGGTGGCGAGCGTTATCCGGATTTATTGGGCGTAAAGCGTCCGCAGCCGGTTTATTAAGTCTAGAATTAAAGCCTGGAGCTCAACTCCAGTTCGTTTTAGAAACTGATAGACTCGAGTGTGGTAGAGGCAAACGGAATTTCTAGTGTAGCGGTAGAATGCGTAGATATTAGAAGGAACACCAGTGGCGAAGGCGGTTTGCTAGGCCACCACTGACGGTCATGGACGAAAGCGTGGGGAGCAAATAG
+
ABBBBFFBFFB?E2E2E2F2ABDBA2EGHCHHHHHHGGGEGHGFGFGGGGGGHGGGGGHHHHGGFGBBFHHHHGFBGHHBHEHFHHHBBCGHHFFGH4FFHAFHBCGFFH3F3GBFDFHGFE<?@GCFHEHHHE<0??ACDF<>GFGD><1=D1F<@<ACFDGFG.<.AEGFGGH:CCGGECF:GEAAFFGEAB?FGG?ADFFFFFFBAFFEEF?EFFFFF-DDBFFBFFF;@ADFDDDAFFFFFEF9BFF
@M03896:38:000000000-B4D98:1:2114:26304:22290 1:N:0:169
TACGGAGGGTGCAAGCGTTAATCGGAATTACTGGGCGTAAAGCGCACGCAGGCGGTTTGTTAAGTCAGATGTGAAATCCCCGGGCTCAACCTGGGAACTGCATCTGATACTGGCAAGCTTGAGTCTCGTAGAGGGGGGTAGAATTCCAGGTGTAGCGGTGAAATGCGTAGAGATCTGGAGGAATACCGGTGGCGAAGGCGGCCCCCTGGACGAAGACTGACGCTCAGGTGCGAAAGCGTGGGGAGCAAACA
+
CCCBBABDB?AACDGEA2E2ABGFA2FGHHHHFFDHEEFAEHGEG0EEEEGGGGGGGGGHGBGGFGFBFGFFF@BBFHHGGGGGGGHFFGHHHHFHHGHHHHHHHHHHFH?FGFHGGHHGHE??FGHFCDGFGHDDFF>DEFFFFFFBFF/;BBFFFDABEFFFFFFAABEFBFFFFFFFFFFFFFFBB@FDFFF;@FFFFFFFFFFEFF9B-@DABFFFFFFFFFFBFFFAA;>ABADFFFCEFFFFBAF
@M03896:38:000000000-B4D98:1:2114:13378:26230 1:N:0:169
TACGGAGGGTGCGAGCGTTAATCGGAATAACTGGGCGTAAAGGGCACGCAGGCGGTTATTTAAGTGAGGTGTGAAAGCCCCGGGCTTAACCTGGGAATAGCATTTCAGACTGGGTAACTAGAGTACTTTAGGGAGGGGTAGAATTCCACGTGTAGCGGTGAAATGCGTAGAGATGTGGAGGAATACCGAAGGCGAAGGCAGCCCCTTGGGAATGTACTGACGCTCATGTGCGAAAGCGTGGGGAGCAAACA
+
AAAAAAADDAAAA2E2?2E2ABFB22FGGFHHGGHFEEEEFHFGG1EEGGGGGGGGGEFHHFBBBBBBFBFF/BBBGHHHEFGEGGHHHHHGGHGHGHGGHDDHHGF@2F?G/G?GFGHDFBFFGHHHHFFHHGE?CGGFGGDGGFHFGEEGFCGF@FAD?FGFGFCCDCEFFBB;FFFEEAF0FGFAA;-DABFFCFEFDDFFBAFFFF.BFB9BBFF;FDDFFFFBBFFDDDFFFDFFFFFEAFFFFFF
@M03896:38:000000000-B4D98:1:2114:13394:26237 1:N:0:169
TACGGAGGGTGCGAGCGTTAATCGGAATAACTGGGCGTAAAGGGCACGCAGGCGGTTATTTAAGTGAGGTGTGAAAGCCCCGGGCTTAACCTGGGAATAGCATTTCAGACTGGGTAACTAGAGTACTTTAGGGAGGGGTAGAATTCCACGTGTAGCGGTGAAATGCGTAGAGATGTGGAGGAATACCGAAGGCGAAGGCAGCCCCTTGGGAATGTACTGACGCTCATGTGCGAAAGCGTGGGGAGCAAACA
+
ABAAAAADBAAAE?EE?2E2ABFBB2FGHBGHGGHHGGGEHHHGG1EEECGGGGGGFGHHHFFFBBBBGFGGGEFFDGHHGGGGGGHHHHHGGHGHHFHHHFGHHFHF?G??GGFGFGHDFDFFGGGHHHHHHHGCGFADEHHHHHD=CGHHHCGGFGCD?FGGGGACDGGGGFFCFGGGGGFFGGF9:@BFEDFFFFEFADFFFFFBFFFFFBBFFFFFFFDFFDFFBFB;ACFAFAFFFFFFFDFFFF?
@M03896:38:000000000-B4D98:1:2114:13393:26256 1:N:0:169
TACGGAGGGTGCGAGCGTTAATCGGAATAACTGGGCGTAAAGGGCACGCAGGCGGTTATTTAAGTGAGGTGTGAAAGCCCCGGGCTTAACCTGGGAATAGCATTTCAGACTGGGTAACTAGAGTACTTTAGGGAGGGGTAGAATTCCACGTGTAGCGGTGAAATGCGTAGAGATGTGGAGGAATACCGCAGGCGAAGGCCGCCCCTTGGGAATGTACTGACGCTCCTGTGCGAAAGCGTGGGGAGCAAAC
+
>AA?AA3DDA2>E?EA22A2ABGBE2FFH5GFDFFGGGGGHHHGGAEEFGEEGGGGGGHHHB4BBG43F3??EBB?FGGHGGGGECHFHHHH?GEG2CG2?FHHFFFDFG?F<F<GHHHFFFGGHFGHHGGH00C@@CGFGFFGHGGGHDFGGCGGC@CDEFG0BFCA.DEFFFFBFFFEGBFCBFG;--9;9;99;;A.-;@BF.;.9A.;B/B;BFF/B.9;9.///9;..9-.;;.9-@@.-:.;FF
@M03896:38:000000000-B4D98:1:2114:18686:26719 1:N:0:169
TACGGAGGGTGCAAGCGTTAATCGGAATTACTGGGCGTAAAGCGCACGCAGGCGGTTTGTTAAGTCAGATGTGAAATCCCCGGGCTCAACCTGGGAACTGCATCTGATACTGGCAAGCTTGAGTCTCGTAGAGGGGGGTAGAATTCCAGGTGTAGCGGTGAAATGCGTAGAGATCTGGAGGAATACCGGTGGCGAAGGCGGCCCCCTGGACGAAGACTGACGCTCAGGTGCGAAAGCGTGGGGAGCAAACA
+
3>A3>AADDA>ABAGC?AE2ABDBE2FFHHHHGBFGEGEA1DGEEEECEEGGFGGEGGGGFBBFFG@BBBGHFEB?BFHFGGGEGGGHFGGGHA/0GFH1GHHGHHFHFG?2?FG1FGHHHF1FG??<?AFEGH.<@BBFF/:FFBB//9/;;B9BB?;;EFBFFFA;9BFF//FFBBFFDDFFBFFF9@BFFB?--.:;B?BBBBBEEBF-;BDDBFFFFFF9DFFBB/;9;;BAFDADBBBEBAEFFFF
@M03896:38:000000000-B4D98:1:2114:18701:26729 1:N:0:169
TACGGAGGGTGCAAGCGTTAATCGGAATTACTGGGCGTAAAGCGCACGCAGGCGGTTTGTTAAGTCAGATGTGAAATCCCCGGGCTCAACCTGGGAACTGCATCTGATACTGGCAAGCTTGAGTCTCGTAGAGGGGGGTAGAATTCCAGGTGTAGCGGTGAAATGCGTAGAGATCTGGAGGAATACCGGTGGCGAAGGCGGCCCCCTGGACGAAGACTGACGCTCAGGTGCGAAAGCGTGGGGAGCAAACA
+
>AAAAABBB?AABAFC?2E2ABFBEAFGHFHHGGHHGGGEGHGGEAEEEFGGGGGGGGGHHGFFBB@BBFGGHFFBGHHHGFGGEGHFGHHHHHGACFHHHHHHHHHHHH?FGGH@FHHHHHFGGGGGFEGFGHGGGAAFFFFFFFF9BB/BBBFFBFDFFFFFFFFDFFFFEFFFFFFFFFFFFFFFDDFFFFFFFFFAFFFFFFFEFFFFFFFFFFFFFFFFFFFFFFFDDFFFFFFDFFFFFFFFFFF
