# Supplementary material for: Formalin-Fixed Paraffin-Embedded (FFPE) samples are not a beneficial replacement for frozen tissues in fetal membrane microbiota research
Source: PLoS One. 2022 Mar 17;17(3):e0265441. doi: 10.1371/journal.pone.0265441 (PMC8929612; doi:10.1371/journal.pone.0265441)
Supplement: S2 File — (ZIP) [file pone.0265441.s007.zip › Negatives/N-N-06-N-2-FF_S169_L001_R2_001.fastq.fastq]

@M03896:38:000000000-B4D98:1:1101:8760:3390 2:N:0:169
CCTGTTTGCTCCCCACGCTTTCGCACCTGAGCGTCAGTCTTCGTCCAGGGGGCCGCCTTCGCCACCGGTATTCCTCCAGATCTCTACGCATTTCACCGCTACACCTGGAATTCTACCCCCCTCTACGAGACTCAAGCTTGCCAGTATCAGATGCAGTTCCCAGGTTGAGCCCGGGGATTTCACATCTGACTTAACAAACCGCCTGCGTGCGCTTTACGCCCAGTAATTCCGATTAACGCTTGCACCCTCC
+
BBBAAFFFFFFFGGGGGFGFGGGGEFGHFFHHGGGCFGGFGGGHGEEHHG?EEGFGGGGHHGFEGHEEGGGHHHHGG2FFHHHHH4FFE?AFGHGHFDFGGCDGHHGF2?GHGHHFHHHGCGGHHHGDCDDHCGCDD/0<CGGF0;CGGHGHHHHHGGHHGHGCC9;BBFFEBA9B?AFGGBFBFFF/BFF///;/;FAEFF;A?A=DFFFC@..BFEADB..9/9BFFFF..9./:.;.;9./;;AEFF
@M03896:38:000000000-B4D98:1:1101:8767:3407 2:N:0:169
CCTGTTTGCTCCCCACGCTTTCGCACCTGAGCGTCAGTCTTCGTCCAGGGGGCCGCCTTCGCCACCGGTATTCCTCCAGATCTCTACGCATTTCACCGCTACACCTGGAATTCTACCCCCCTCTACGAGACTCAAGCTTGCCAGTATCAGATGCAGTTCCCAGGTTGAGCCCGGGGATTTCACATCTGACTTAACAAACCGCCTGCGTGCGCTTTACTCCCAGTAATTCCGATTAACGCTTGCACCCTCC
+
AABAAFFFFFFFGGGGEEEFFGEEEGGF3GGFAEEEEGFHHHFHGGGGHDFGEE>EFGGHAEEEEH?>>EGHHHGHGBFFGHHHHHHFFEFGHHHHHDB?B@FGHHFCGHHHGFGFHHHGGGGHHF<.<<<DCGC<<GD<<GD00;CGGCGHHHHGCGGHHH0.::;;/CFFBG@B-AFFFFG0FFF/9;FFFB;99AEF@DFDEF-:.;@:-9./B/:FEFBBB/BFFFF9...:B.;..9;;;BDEEF
@M03896:38:000000000-B4D98:1:1101:8744:3407 2:N:0:169
CCTGTTTGCTCCCCACGCTTTCGCACCTGAGCGTCAGTCTTCGTCCAGGGGGCCGCCTTCGCCACCGGTATTCCTCCAGATCTCTACGCATTTCACCGCTACACCTGGAATTCTACCCCCCTCTACGAGACTCAAGCTTGCCAGTATCAGATGCAGTTCCCAGGTTGAGCCCGGGGATTTCACATCTGACTTAACAAACCGCCTGCGTGCGCTTTACGCCCAGTAATTCCGATTAACCCTTGCACCCTCCG
+
ABBBBFFFFFFFGGFGEEEFFGFGEFGH3EBFEEEEEFFGFHHHEFEGHC0EEE0EGGGHAEFEGHE@E?FFGHFHHBFEGFGHHHF?E?EFFH2GHDBCDC?GHFFFG2?FFGGDGHHGGGGHFFFDC?CGHHC<<GD/<GGC00<BCCFHFHGHCHHH:C0.:C/9CFFEFG-?FBGGGFGFFFB/9BFFE/B//.AA>A@DEF=;9;=D9;E/9..BDF.///9:BBF.;..///;.;.//;;AAED.
@M03896:38:000000000-B4D98:1:1101:16065:3679 2:N:0:169
CCTGTTTGCTCCCCACGCTTTCGCACCTGAGCGTCAGTCTTCGTCCAGGGGGCCGCCTTCGCCACCGGTATTCCTCCAGATCTCTACGCATTTCACCGCTACACCTGGAATTCTACCCCCCTCTACGAGACTCAAGCTTGCCAGCATCAGATGCAGTTCCCAGGTTGAGCCCGGGGATTTCACATCTGACTTAACAAACCGCCTGCGTGCGCTTTACGCCCAGGAATTCCGATTAACGCTTGCACCCTCCG
+
>>AAAFF4DFFFGGFG?EEAFGEGFGGHFHFGEFEGGHHHFHFFEGGHHG??EEEGGEGGEFGGGHEE>EEHFHHHHFHHHGHHHFHGGGGGHHGHHDBCCCFHHHFF0FGHH@<DGGHGGCGHEFGA.EGHFFC0DC0<<GH;.;<C:FCGFHGC:GGHHH0.90/;9FGG@GB-@EFGBBFF/B;/9BFFF/B9BAEE?BBFFF?:AA;B;..9B.A?BD....//9BFA;.ABFA-..9.9;BA.AD.
@M03896:38:000000000-B4D98:1:1101:16083:3680 2:N:0:169
CCTGTTTGCTCCCCACGCTTTCGCACCTGAGCGTCAGTCTTCGTCCAGGGGGCCGCCTTCGCCACCGGTATTCCTCCAGATCTCTACGCATTTCACCGCTACACCTGGAATTCTACCCCCCTCTACGAGACTCAAGCTTGCCAGTATCAGATGCAGTTCCCAGGTTGAGCCCGGGGATTTCACATCTGACTTAACAAACCGCCTGCGTGCGCTTTACGCCCAGTACTTCCGATTAACGCTTGCACCCTCCG
+
AABBBFFFFFFFGGFG?FEAFGEEDGGHGHHHGEEFFGHHHHHHGGGHHF?EEGEGGGGHFGGFGHGEEEFHHHHHHFHGHHHHHHHGGGGGHHHHHGGGGGHHHHEFFHHHHFDGHHHGGGFGDHGE.DFHFFGDGCDFGHFC0CCCFCBCFHHHGHHHHHFA:9;CFFGGAC?-DFGGFBFGFFB9BFFFFFFFFFFFFFFFEFF.AD=99.A9FEFAF?E/9//9;FFFDAFFBA=.9AEFBBF?EF.
@M03896:38:000000000-B4D98:1:1101:16067:3699 2:N:0:169
CCTGTTTGCTCCCCACGCTTTCGCACCTGAGCGTCAGTCTTCGTCCAGGGGGCCGCCTTCGCCACCGGTATTCCTCCAGATCTCTACGCATTTCACCGCTACACCTGGAATTCTACCCCCCTCTACGAGACTCAAGCTTGCCAGTATCAGATGCAGTTCCCAGGTTGAGCCCGGGGATTTCACATCTGACTTAACAAACCGCCTGCGGGCGCTTTACGCCCAGTAATTCCGATTAACGCCTCCACCCTCC
+
AAAAAFFFFFFFEGBE2AAAAF2E?FGFFFFGEEEEA5FGEFCFEEDHHD0AAFEEGAFG1EEEFGC>>>?GHHHHG0GBGGHHGFHGGGDEHFFHHDB/<<DFHGBFCGGFF@DFHHHGG-<>1F>D.CFFFFCDGC</GHH00;;:::<GCF:C;CGHGH0::9CFFGFF9B--B.;CFBFFFFF/B//;FFB/;.AEB;B..A---9-9-.;;BADB@..9;/99BFBA;A.//.9-;..9;;A.9;
@M03896:38:000000000-B4D98:1:1101:18146:8578 2:N:0:169
CCTGTTTGCTCCCCACGCTTTCGCACCTGAGCGTCAGTCTTCGTCCAGGGGGCCGCCTTCGCCACCGGTATTCCTCCAGATCTCTACGCATTTCACCGCTACACCTGGAATTCTACCCCCCTCTACGAGACTCAAGCTTGCCAGTATCAGATGCAGTTCCCAGGTTGAGCCCGGGGATTTCACATCTGACTTAACAAACCGCCTGCGTGCGCTTCACGCCCAGTAATTCCGATTAACGCTTGCACCCTCC
+
AABAAFFFFFFFGGGGAEEFFGEGGGGHGHHHGGGGFHHHFHHHGFFHHGFGEEEGGGGHHGGGGHEEEEFHHHHHHHHHHHHHHHHGGGGGHHHHHFDGCCFHHHBG2FHHHHHFHHHGGGGHHHG.<CCGFFCDGGF/CCF:0<CCG0CGCFGHCGHHHH0./;/;CFGEBD-?FDFGGGGGFFF/;BF/;FFFFFFFFFADFFAADDCD-A.;;;AEFA?/9B/9BF/D?.A/B.;...9/9;DFFF
@M03896:38:000000000-B4D98:1:1101:26608:15316 2:N:0:169
CCTGTTCGCTCCCCACGCTTTCGAGCCTCAGCGTCAGTTACAGACCAGAGAGCCGCTTTCGCCACCGGTGTTCCTCCATATATCTACGCATTTCACCGCTACACATGGAATTCCACTCTCCCCTTCTGCACTCAAGTTTGACAGTTTCCAAAGCGAACTATGGTTGAGCCACAGCCTTTAACTTCAGACTTATCAAACCGCCTGCGCTCGCTTTACGCCCAATATATCCTGACAACACTCGAGACCTACG
+
>AAAAFFADBABGGGFAFEEFGEFGEGGGHFHGAFEEHHHHFHGHGGHHHGEEHEG0EFFEEDEFHEE/>1?GFEGFC@GGFGHHGGFEFFGHHHHFGEEEEFHFBDGFFHHHHHHHHHGHHDGGHGDHHHGCFC<<D<1DGFC?<?1@D=F<C.<@AEF=G0<G.<<<CG/C:CG::C0:0;GCB;0//:00:;FFB.9-99..9A-C-@..9/;.;-;A..;////;//:///..999...999B/F.
@M03896:38:000000000-B4D98:1:1101:19973:19424 2:N:0:169
CCTGTTTGCTCCCCACGCTTTCGCACCTGAGCGTCAGTCTTCGTCCAGGGCGCCGCCTTCGCCACCGGTATTCCTCCAGATCTCTACGCATTTCACCGCTACACCTGGAATTCTACCCCCCTCTACGACACTCAAGCTTGCCAGTATCAGATGCAGTTCCCAGCTCGAGCCCGGGGATTTCACATCTCACTTAACACACCGCCTGCGTGCGCCTTACGCCCAGTAATTCCGATTAACGCTCGCACCCTCC
+
AAAAAFFFBFFFFEFGGEE2AGEGGGGHFAEGGGEEEHHHFGHHEEEBC?1AAEEGGGGHF1AEEH?/>E1FFFHHFEFBFFGGHHGFEE??GGHHFACFFCGGHHFF2FDGGHBDGGHGGCDB1G<A.>CC/</<<C0<<C=000==000;CCC:CCGHHB0.0/.99CGE-9--AE/;C9FFFF///B9B9/BF/.AD@ACFFE-.ABDD.../;:.--A?////;;FF.;9./9.>..;;-;@;A..
@M03896:38:000000000-B4D98:1:1101:19982:19439 2:N:0:169
CCTGTTTGCTCCCCACGCTTTCGCACCTGAGCGTCAGTCTTCGTCCAGGGGGCCGCCTTCGCCACCGGTATTCCTCCAGATCTCTACGCATTTCACCGCTACACCTGGAATTCTACCCCCCTCTACGACACTCAAGCTTGCCAGTATCAGATGCAGTTCCCACCTTGAGCCCGGGGATTTCACATCTCACTTAACAAACCGCCTGCGTGCGCTTTACGCCCAGTAATTCCTCTTAACGCTTGCACCCTCC
+
>AA?AFFFFFFFGGGFAEE2FGEEDGGHFGHFAEEFEFGHFHCGEA1FGDCEE>>EEFEHGGFEGHE>>>FGHHFHGFFEHHFGD4FFE?EEGGFGHABD/@GHHH00FBDCGFBGHHHGGGGH1FF..<<C<G<<<CD/<C00;:;C;00C:C0C0;CHHH...0000:CEAA---;BFGFFFFFB/;B9/;/:9/9EE=B?FFF-.;:9@-..9;A.@=D.;//9BFF///;B/;;;...;/:FFFFF
@M03896:38:000000000-B4D98:1:1101:16475:25614 2:N:0:169
CCTGTTTGCTCCCCACGCTTTCGCACCTGAGCGTCAGTCTTCGTCCAGGGGGCCGCCTTCGCCACCGGTATTCCTCCAGATCTCTACGCATTTCACCGCTACACCTGGAATTCTACCCCCCTCTACGAGACTCAAGCTTGCCAGTATCAGATGCAGTTCCCAGGTTGAGCCCGGGGATTTCACATCTGACTTAACAAACCGCCTGCGTGCGCTTTACGCCCAGTAATTCCGATTAACGCTTGCACCCTCC
+
AABBBFFFFFFFGGGGEEAFFGEEFGGHFHHGEFEFEHGHHHGHGEEGHGGGEEEEGGGHAEEEGHEEEEFHHHHHGGCGHGHHHFGFE?EFHHHHHGDGG@DGHGGCFHHHGHHHGHHGGGGHHGE.><CHGFC<DGF/CGG:::GCC0CCGGFGC;GHHH0.:9//BBFGD?--@CFGFGFFFFF/;BF/FBFB9AEFCFFFFFFA.9;D-A?/F99BDF.9B/9BFFF.A9A/B?@.99.;;BA.AD
@M03896:38:000000000-B4D98:1:1101:16452:25620 2:N:0:169
CCTGTTTGCTCCCCACGCTTTCGCACCTGAGCGTCAGTCTTCGTCCAGGGGGCCGCCTTCGCCACCGGTATTCCTCCAGATCTCTACGCATTTCACCGCTACACCTGGAATTCTACCCCCCTCTACGAGACTCAAGCTTGCCAGTATCAGATGCAGTTCCCAGGTTGAGCCCGGGGATTTCACATCTGACTTAACAAACCGCCTGCGTGCCCTTTACGCCCAGTAACTCCGATTAACCCCTACACCCTCT
+
AAAAAFF1BFFFGGGGAEAAFGEFGGGFBGFEEEE/EEGFDHGGEEEGFE/EEE>EEGFGCEEFGH>/>EGHHHHHHGEGHGHHHHHGGEGGFHHHHCCCC@<?GH0?GHGCFF?GGHHGCAFFFGC<.CEG<CC<GB<<CCB::<CCC;0CCFG<::;;GH0./:/:/9CE--9;?CCFFFGFFBB/;B/9;BBB/9E9@@@BEF--:--;//;9F-;@@A-;/9//;B---9-///:-;-99;BBEF-
@M03896:38:000000000-B4D98:1:1102:15206:3764 2:N:0:169
CCTGTTTGCTCCCCACGCTTTCGCACATGAGCGTCAGTACATTCCCAAGGGGCTGCCTTCGCCTTCGGTATTCCTCCACATCTCTACGCATTTCACCGCTACACGTGGAATTCTACCCCTCCCTAAAGTACTCTAGTTACCCAGTCTGAAATGCTATTCCCAGGTTAAGCCCGGGGCTTTCACACCTCACTTAAATAACCGCCTGCGTGCCCTTTACGCCCAGTTATTCCGATTAACGCTCGCACCCTCC
+
BBBBBFFFFFFFGGFGFEAACGEFGGGHGFHHGFEGGHFFGBGFHHHBGF?EEEEGHHHHGGGEEHHEFGGHHHHHGG23GGHHHHHEGFFGFGGHHGGGG?FGGCCFGHHHHGFFHHHCFGGHGH2F2FGHHDGD>F@FGHHCFGHE1FHGBG?GFFHGHH1C11=>=FHHC<<<CGFHHBGF/CCGHHHFGGG;BFFGFFG?EGDDDDGG;C/9FEFCFDE/99:;FFF.:AA/;9D.AFD:@DDFFF
@M03896:38:000000000-B4D98:1:1102:15225:3768 2:N:0:169
CCTGTTTGCTCCCCACGCTTTCGCACATGAGCGTCAGTACATTCCCAAGGGGCTGCCTTCGCCTTCGGTATTCCTCCACATCTCTACGCATTTCACCGCTACACGTGGAATTCTACCCCTCCCTAAAGTACTCTAGTTACCCAGTCTGAAATGCTATTCCCAGGTTAAGCCCGGGGCTTTCACACCTCACTTAAATAACCGCCTGCGTGCCCCTTACGCCCAGATATTCCGATTAACGCTCTCACCCTCC
+
ABAAAFFFFBFFGGFGEEE2AGEGCGGHE3FFEEGCGHAGGDGHHHH3FE1AAA1FFGGH1EE1EG11BFFGGHHGHGCGFGHHBHHFEEEEHHFHHGGGGEFGECAFGHHHF?FFGHHEFGFHGH@12@FDG2@1@@@FGHE??FG1DDGHFG1FD=FGGG1.<11>1<<G@-<-:@:CG0GHFDCAFE0BFFF0FGEF@B@FEF-..;;C.9.;;.;BBD..//;9;FBD?99F9A@.A.//;A?EEF
@M03896:38:000000000-B4D98:1:1102:15198:3780 2:N:0:169
CCTGTTTGCTCCCCACGCTTTCGCACATGAGCGTCAGTACATTCCCAAGGGGCTGCCTTCGCCTTCGGTATTCCTCCACATCTCTACGCATTTCACCGCTACACGTGGAATTCTACCCCTCCCTAAAGTACTCTAGTTACCCAGTCTGAAATGCTATTCCCAGGTTAAGCCCGGGGCTTTCACACCTCACTTAAATAACCGCCTGCGTGCCCTTTACGCCCAGCTATTCCGATTAACGCTCCCACCCTCC
+
AAAAAFFCF5FFGGBE2E2AAF2EEGGHGGHFF?EEE5FFG5GFHHHBFE1EAEAFGGGFAEE1EFB?BGFGHHHHHEFFFGHHHEGFGGG1GFEGHEEEEEHHECCE?DHHG?FGFHH/BGFHHH2<2@FGF2>>@2@@FGG/1FDFF1FFFG?GBDFFGH1.<>FF1FFH?A<@A@.GHBGG:DCGHGCFFFFB9;BF9BB.;C:..;;C//;:F.;@BDE.//;BFFFFD..//.-.;...;A?EFF
@M03896:38:000000000-B4D98:1:1102:9407:7759 2:N:0:169
CCTGTTTGCTACCCACACTTTCGAGCCTCAGCGTCAGTTGGTGCCCAGTAGGCCGCCTTCGCCACTGGTGTTCCTCCCGATATCTACGCATTCCACCGCTACACCGGGAATTCCGCCTACCTCTGCACTACTCAAGAAAAACAGTTTTGAAAGCAGTTCATGGGTTGAGCCCATGGATTTCACTTCCAACTTGTCTTCCCGCCTGCGCTCCCTTTACACCCAGTAATTCCGGCCAACGCTTGTGACCTAC
+
ABBAAFFFFFFFGGFGGFGGGGECGEFEGGCHGEEBEGDFFFGFHGEHBF5BFGAEGGGH1EEEEGB2@BFEHHHHHGGGCFGGHHHGFEEEHHFHHEEGC@GHHEDGGBGHHH2CE/?GFBGHGHFGBFHHH1???F0C0CG01>FGA<D00<CG<DG0DG0.<<-::GFCCHBGHFCGHFHHGGGGBFF09CBFFGGFGAGGGEFCGFFE.BB9F/BB.AEBF/99BFFA-9-AEDBAE..//9BFBF
@M03896:38:000000000-B4D98:1:1102:9425:7760 2:N:0:169
CCTGTTTGCTACCCACACTTTCGAGCCTCAGCGTCAGTTGGTGCCCAGTAGGCCGCCTTCGCCACTGGTGTTCCTCCCGATATCTACGCATTCCACCGCTACACCGGGAATTCCGCCTACCTCTGCACTACTCCAGAAAAACAGTTTTGAAAGCAGTTCATGGGTTGAGCCCATGGATTTCACTTCCAACTTGTCTTCCCGCCTGCGCTCCCTTTACACCCAGTAATTCCGGACAACGCTTGCGACCTAC
+
ABAAAFFFFFFFGGGGFAF5FGEFGGGHH4GHEGEEEHGA3EFFGHGEGGAFGGEEGGGHFEDEGHF?52FEGHHHGGGGGGGHHHHFEFGGHHHHHGEGGCHHHG@/BBFHHHGDFGDHHHHHHHHHFFGHF1F11>FH0CGC1>==GEHBF<CCDHHHDG0.<.;;CGHGHHC:GGGHHHHHGGGBGGGB;C;CFGFFGGGGGGGGGFDFBBFFFBB9A?.;9;BFFFE-D9@.;-;999.-;>B?/;
@M03896:38:000000000-B4D98:1:1102:12889:8650 2:N:0:169
CCTGTTTGCTCCCCACGCTTTCGCACCTGAGCGTCAGTCTTCGTCCAGGGGGCCGCCTTCGCCACCGGTATTCCTCCAGATCTCTACGCATTTCACCGCTACACCTGGAATTCTACCCCCCTCTACGAGACTCAAGCTTGCCAGTATCAGATGCAGTTCCCAGGTTGAGCCCGGGGATTTCACATCTGACTTAACAAACCGCCTGCGTGCGCTTTACGCCCAGTAATTCCGATTAACGCTTGCACCCTCC
+
ABCABFFFFFFFGGGGEFEAFGEEFGGFFFGGGGEEEHHHHHHHGGGHHDGGEEEGGGGHEEDFGHEEEEGHHHHHHGHGHHHHHHHGGEGGHHHHHFDGGCGHHHGGFGHHHHHGHHHGGGEHHGGDAEEHF0<<GHF<CGGC:CGGGCCFHCGC:CGHHHEC::/9CFFF@G?BAAFFGGGFFFF/9BFFFF:;BFEFFFFFFFFAADCD9A?FFAADFF.:BBFFFFFFDAAFFDD.AFE/BFFFFF
@M03896:38:000000000-B4D98:1:1102:12617:9330 2:N:0:169
CCTGTTTGCTCCCCACGCTTTCGCACCTGAGCGTCAGTCTTCGTCCAGGGGGCCGCCTTCGCCACCGGTATTCCTCCAGATCTCTACGCATTTCACCGCTACACCTGGAATTCTACCCCCCTCTACGAGACTCAAGCTTGCCAGTATCAGATGCAGTTCCCAGGTTGAGCCCGGGGATTTCACATCTGACTTAACAAACCGCCTGCGTGCGCTTTACGCCCAGTAATTCCGATTAACGCTTGCACCCTCC
+
ABBAAFFFFFFFGGGG2EEFFGEEEGGH3BFFFGEGGHHH5FGHGGDHHEFGEEEFGGGHHGGGGHEE>EGHHHHHGBFBGGHHHHHFFFGGHHHHHDBFFCGHHHFCFGHHHFHFGGHGGGGHHHFA.<CHF0C<DGF/CGGC0;GC;0CCHCC<;;GHHH0C/9/9/CGGAB9ABDGGGGGFFFF:BBFFFFFFFAEFFFFFEF>ADA>F=9AFF;ABFFEF/BBFFFF?ADDFFFF.EEE9BFFEEF
@M03896:38:000000000-B4D98:1:1102:7833:12249 2:N:0:169
CCTGTTTGCTCCCCACGCTTTCGCACATGAGCGTCAGTACATTCCCAAGGGGCTGCCTTCGCCTTCGGTATTCCTCCACATCTCTACGCATTTCACCGCTACACGTGGAATTCTACCCCTCCCTAAAGTACTCTAGTTACCCAGTCTGAAATGCTATTCCCAGGTTAAGCCCGGGGCTTTCACACCTCACTTAAATAACCGCCTGCGTGCCCTTTACGCCCAGTTATTCCGATTAACGCTCGCACCCTCCG
+
BBBBBFFFFFFFGGFCAEEEFGFEEGGGFDFFEEEAEFGFGFGGFDDBG1E0AA1FGHFHHGGEEGCEFEGHHHHHHB2BEHHHHHHEEDEGHGFHHFEGFC3EF0?/FFGHHGHFHHHFFAFH2F<<>GGGGBG2@F2GDGF/FGGDGFHHGHGHGHHDDHBF1FG>1>><<A<C@DGGFGHGCA/::C0CCBF000;C?--;EF9CE?EBB/B//;.9;A9/;;9BFF/D.DA/:;@9D-99-9.;.9.
@M03896:38:000000000-B4D98:1:1102:7850:12261 2:N:0:169
CCTGTTTGCTCCCCACGCTTTCGCACATGAGCGTCAGTACATTCCCAAGGGGCTGCCTTCGCCTTCGGTATTCCTCCACATCTCTACGCATTTCACCGCTACACGTGGAATTCTACCCCTCCCTCAAGTACTCTAGTTACCCAGTCTGAAATGCTATTCCCAGGTTAAGCCCGGGGCTTTCACACCTCACTTAAATAACCGCCTGCGTGCCCTTTACGCCCAGTTATTCCGATTAACGCTCGCACCCTCC
+
BBBBAFFBFFFFGGGGEEEFFGEEEGCFBFHHGGEEEHHFFHGGGFFGG11EAEBFGHHHGEFEEG?1?FFHHGHHG??3FGHHHHH?EFEGHFHHHDEGFCGFFCGECFGHHHFFHHGCDGGH2022>2@GF22>@@2FGGG/FGHD11DGHDGGFHHFGH1C<>D>1GGH@C-@FDGGHHHGC:CGBGFB;00B09CBD?BGAF?AADEGF/B/B.:@BDF9/;/;BB/.9A.:/.@AD9@9-@FAED
@M03896:38:000000000-B4D98:1:1102:5143:13431 2:N:0:169
CCTGTTCGCTCCCCACGCTTTCGAGCCTCAGCGTCAGTTACAGACCAGAGAGCCGCTTTCGCCACCGGTGTTCCTCCATATATCTACGCATTTCACCGCTACACATGGAATTCCACTCTCCCCTTCTGCACTCAAGTTTGACAGTTTCCAAAGCGAACTATGGTTGAGCCACAGCCTTTAACTTCAGACTTATCAAACCGCCTGCGCTCGCTTTACGCCCAATACATCCGGACAACCCTCGGGACCTACG
+
ABBBBFFADBABGFFEAEEFFGEFEFGHHHHHGGFAEHHHGG3GHFHHHHBBFGAEEEFH?EDEFHE>>EFGEHHHGFGHHHHHGHHFG?AGHHHHHFEGGEHHHFGFFFDGHFHFFHHHHHGHHHHBGGHHF0?11F<1<FGFDFHHHFG1<><CCDE0=D0DGAF<<GGHGHEHHHH0:C;GGC00;CCCG:CFGGGBFCD9F;BAG?;999FF..9@A.;;/BFFF.-.99AE.9.A-.9-;A.9F.
@M03896:38:000000000-B4D98:1:1102:5128:13447 2:N:0:169
CCTGTTCGCTCCCCACGCTTTCGAGCCTCAGCGTCAGTTACAGACCAGAGAGCCGCTTTCGCCACCGGTGTTCCTCCATATATCTACGCATTTCACCGCTACACATGGAATTCCACTCTCCCCTTCTGCACTCAAGTTTGACAGTTTCCAAAGCGAACTCTGGTTGAGCCACAGCCTTTAACTTCAGACTTATCAAACCGCCTGCGCTCGCTTTACTCCCAATATATCCGGACTACGCCCCAGACCTACG
+
BBB?AFF@DBAAFEGGEEAAAFA2BEEHFFFHFGE22FHFEGFFCGFFCF2AFGEEE1FH1EDEGHE?>/1?GHHHHG@4BGHHHGHEE/>EBD4FFEE@EEHHHFDFCGGFHF2GDGHHHCCHAGHHFGHHHBG1111?<FGB1GFFD111F<<.<AA0=<CDD./<<GHFCAGGFHH0CG0GHBGFGFF0;00BFBFB?BD.9;?-.-;..9FF///9;/;///99;.-.999B.--;-.;...9B/.
@M03896:38:000000000-B4D98:1:1102:5146:13452 2:N:0:169
CCTGTTCGCTCCCCACGCTTTCGAGCCTCAGCGTCAGTTACAGACCAGAGAGCCGCTTTCGCCACCGGTGTTCCTCCATATATCTACGCATTTCACCGCTACACATGGAATTCCACTCTCCCCTTCTGCACTCAAGTTTGACAGTTTCCAAAGCGAACTATGCTTGAGCCACAGCCTTTAACTTCAGACTTATCAAACCGCCTGCGCTCGCTTTACGCCCAATAAATCCGTACAACGCTCTCGACCTACG
+
AABA>DFAAAAAGGGEAEEFGGEFFEFHHCHHGEEEEGDFDGFBGGEGHFFBFGEECAFGCEEEGHE>>EFEHHHHHCDGGHGHFHHGGGEEHGFHHEE<EEBFFCGGFGGFHHFFGGHHHHFHHHBFF2GGC0?1<???FGFFDBGFFFB<F<>>CDH0000=00.<<GHFF.CGHHC;;;;CG;C0;/;;CGF0:BE9ABGEA-?9D-9...BF..9;9..;/;FF;..99./:-;9;././;@AFF.
@M03896:38:000000000-B4D98:1:1102:6527:14196 2:N:0:169
CCTGTTTGCTCCCCACGCTTTCGCACCTGAGCGTCAGTCTTCGTCCAGGGGGCCGCCTTCGCCACCGGTATTCCTCCAGATCTCTACGCATTTCACCGCTACACCTGGAATTCTACCCCCCTCTACGAGACTCAAGCTTGCCAGTATCAGATGCAGTTCCCAGGTTGAGCCCGGGGATTTCACATCTGACTTAACAAACCGCCTGCGTGCGCTTTACGCCCAGTAATTCCGATTAACGCTTGCACCCTCC
+
BBBBAFFFFFFFGGGGEEEEFGEEEGGGBFHHGGEEFHGHHHFHFGGHFE0EAEEGGGGHEEDFGHE/EFGHHHHHHGHHHHHHHHHFGEFGHHHHHFCDFCGHHHGFHHHHHHHGHHHGGGGHFHGE.CCGF0C=DGB<CGH0;CGCCCCFH:CC;CGHHH0:/9;9FGGGGGADGAFGGFGFFFF9FFFFFFFF/?EEFDFFFFFDFFFFB?EFFADBDF./;BFFFFFBDDFFF?BAA99;;BDEFD
@M03896:38:000000000-B4D98:1:1102:15939:14607 2:N:0:169
CCTGTTCGCTCCCCACGCTTTCGAGCCTCAGCGTCAGTTACAGACCAGAGAGCCGCTTTCGCCACCGGTGTTCCTCCATATATCTACGCATTTCACCGCTACACATGGAATTCCACTCTCCCCTTCTGCACTCAAGTTTGACAGTTTCCAAAGCGAACTATGGTTGAGCCACAGCCTTTAACTTCAGACTTATCAAACCGCCTGCGCTCGCTTTACGCCCACTCAATCCGGACAACCCTCGGGACCTACGT
+
ABBAAFFABBBBGGGFEFEFFGEGGFFHHHHHGGFEGHHHFHFFHHGHGG2EFGEGEEGHFEEFGHEE>EFFHHHHHBFGHHHHHHHFGFGGHHHHHGEFFCHHGFGGFGHHHHHHHHHHGHGHHHHFGHHHFFF11F<<FGGCDFGHGGHFHF>.>>CH0G0DDD/<CGGHHHHHHHGC;CCHFC00;/G0CCFFFGG;BFGEFAFGG-A.;AFF.;;>A.9/9BFFF.-:>@FE..9A-.-;BD9FB..
@M03896:38:000000000-B4D98:1:1102:9181:17375 2:N:0:169
CCTGTTTGCTCCCCACGCTTTCGCACCTGAGCGTCAGTCTTCGTCCAGGGGGCCGCCTTCGCCACCGGTATTCCTCCAGATCTCTACGCATTTCACCGCTACACCTGGAATTCTACCCCCCTCTACGACACTCAAGCTTGCCAGTATCAGATGCAGTTCCCAGGTTGAGCCCGGGGCTTTCACATCTCACTTAACAAACCGCCTGCGTGCGCTTTACGCCCAGTAATTCCGATTAACGCTTGCCCCCTCC
+
ABBAAFFFFFFFGGGGFFEEFGEFGGGHBBCFFGGEGHHHGHHHGGGHH1EEEEEGGGGHFEDEGGE/>E?FGHHHG2EFGGHHHHHFEEFFHHHHHDCGC@FGHHECGGGHGHHGHFHGGGGGFDF>.<<GF//<DCD/CGCC:;;G0<0;CC00;CCGHGH.99//;BFE@-99-;9CFBF/FFB/;;9/;/;//.;E-9@DAFB.9A@--;A;B.A-@A.;9//:FFBD.A.BF?-.:A./;ABCFF
@M03896:38:000000000-B4D98:1:1102:6659:22974 2:N:0:169
CCTGTTTGCTCCCCACGCTTTCGCACCTGAGCGTCAGTCTTCGTCCAGGGGGCCGCCTTCGCCACCGGTATTCCTCCAGATCTCTACGCATTTCACCGCTACACCTGGAATTCTACCCCCCTCTACGAGACTCAAGCTTGCCAGTATCAGATGCAGTTCCCAGGTTGAGCCCGGGGATTTCACATCTGACTTAACAACCCGCCTGCGTGCGCTTTACGCCCCGTAATTCCGATTAACGCTTGCACCCTCC
+
BBBBAFFFFFFFGGFEEFFFGGFFGGGGC3GHGGFFGHGHFHHHGGGHH?EEEEEFGGFHFEFGGHF?>EFHHGFHFFHBGHBGHGFFF?EEHHHHHDC?<@FHHHFCFFGHHHGFHHHGCGGHFGED..<D00/=DGFCGHF0G0;GC0:CGCGCCGGBGG0::C/9/CCE?B-:9CFFGB;CBBF/;;FFB/99B.9.BDBFFFAAAD=BB.;:BFD=;--9@.AFFF/9;.;9B.@..../;FDFED
@M03896:38:000000000-B4D98:1:1102:7357:25963 2:N:0:169
CCTGTTTGCTCCCCACGCTTTCGCACCTGAGCGTCAGTCTTCGTCCAGGGCGCCGCCTTCGCCACCGGTATTCCTCCAGATCTCTACGCATTTCACCGCTACACCTGGAATTCTACCCCCCTCTACGAGCCTCAAGCTTGCCAGTATCAGATGCAGTTCCCAGGTTGAGCCCCGGGATTTCACATCTGACTTTACAAACCGCCTGCGTGCGCTTTACGCCCAGTAATTCCGATTAACGCTCCCACCCACC
+
>AA>>DF1B3BCGEFF1AA0AEEAAEEF00010BEAAFBFDHEFGFEBB//AAEECEGCH/E/?EF///>?FBDFDB01BBBFGFFG/EE</FFGHF/<CC?1<BG000<1C>2F2FCGC<CC011...--0//000/0<CGB00==D;:0CGGF:;0;CC0;::0C/;0BE.-;-;.CB;0;90:000;C0//;/9;:A----99=ABA??>9AF/-9-@--;//;BFFB9--;/9;>9--9-;B--9;
@M03896:38:000000000-B4D98:1:1102:7338:25971 2:N:0:169
CCTGTTTGCTCCCCACGCTTTCGCACCTGAGCGTCAGTCTTCGTCCAGGGGGCCGCCTTCGCCACCGGTATTCCTCCAGATCTCTACGCATTTCACCGCTACACCTGGAATTCTACCCCCCTCTACGAGCCTCAAGCTTGCCAGTATCAGATGCAGTTCCCAGGTTGAGCCCGGGGATTTCACATCTGACTTAACAAACCGCCTGCGTGCGCTTTACGCCCAGTAATTCCGATTAACGCTTGCACCCTCC
+
AAAAAFF>FFFFGGGGAEEF0FEGCFG00BBGEAEEEGHHGHHFEE/BA//EAE?EGGEHEEGGEFE/EEFDGFHHEFGDFGGHHHGCEEGGDGDGH/CCCCHHHHGFBFGCGGDGFGHGGGFFBGF.<-<<</C<<CD/<G0CC0<C:CCG0:0C;CGHHFB.C0/;/CFG@?-?-ACFGGFFFFF/;BBFBBBB/;AE@?@FFF<-AA-@@A99;-;@@FFBF/99BFF--99FFF@B:--/;BAEEB
@M03896:38:000000000-B4D98:1:1103:13618:2666 2:N:0:169
TACCGCGGCTGCTGGCACACAATTACCATACAGATAGTGTGTAGATCTCGGTGGTCGCCGTATCATTAAAAAAAAAAAAAGAAAAGATAGGAGGGACTAGAGCCATATACAAAAAATGAAAATATAAAAGAAATAGACTAACACTGTCAAGATAGTAAATAAGCGTAAAAAGAATGACAACATATAGATATAATTGGGATGAGAACGGTGTATATAATGAGTGAACCACTCAGTACCACGTTCAAAACAGA
+
3>>ABDBBBBBBGFFE232F2FFGBGHFGHFHGCFGDGDFG15FE5DDDF1AAAAB0EFE>EGFHFGFHGGBEGEFG/<///0222/B?2222////0211?1<0111111110.<011111>1>10000../00<00000///000;0000:00000000000-....00...000000.9/0000000000;90/.././////..:9:///////9///////.../;//9/////.9..////.../
@M03896:38:000000000-B4D98:1:1103:21931:2913 2:N:0:169
CCTGTTCGCTCCCCACGCTTTCGAGCCTCAGCGTCAGTTACAGACCAGAGAGCCGCTTTCGCCACCGGTGTTCCTCCATATATCTACGCATTTCACCGCTACACATGGAATTCCACTCTCCCCTTCTGCACTCAAGTTTGACAGTTTCCAAAGCGAACTATGGTTGAGCCACGGCCTTTAACTTCAGACTTATCAAACCGCCTGCGCTCGCTTTACGCCCACTAAATCCGGACAACCCTCGGGACCTACGT
+
ABBAAFFADBBBGGGGAFAFFGEGGEGHHHHHGGGFGHFFGHBDFGFH1A2EGHEF0EFG1EEFGHB>EEEGFHHHGFFHHHHHHHHGGGGGHGGHHFEGGFFHHHFHBGHHGHGGDHHHHHGHHHHHHGHHFFCD1?<1<FG11FGGGGF<GHDCC>CG0D<DGD/<<GFHACGGDFF0CC:GGHB0;/BFFFFFGGE?GDG?FBC?A-B?.;FF.9;BF.AF/9BFF.@99;9A...;99-9;D:9B.9
@M03896:38:000000000-B4D98:1:1103:17253:2950 2:N:0:169
CCTGTTCGCTCCCCACGCTTTCGAGCCTCAGCGTCAGTTACAGACCAGAGAGCCGCGTTCGCCACCGGTGTTCCTCCATATATCTACGCATTTCACCGCTACACATGGAATTCCACTCTCCCCTTCTGCACTCAAGTTTGACAGTTTCCAAAGCGAACTATGGTTGAGCCACAGCCTTTAACTTCAGACTTATCAAACCGCCTGCGCTCGCTTTACGCCCAATAAATCCGGACCACACTCGGGACCTACGT
+
A3A?AFF?DBBBGEFEEAE22FEFEEGHGEFHFGGGCFFHFFDAGFHHHGF1BFAE0>EF1EEEEH?E>>?EGHFHFGGGFHHGGHGGGEE/GGHHHGGCCCDGHCFFFHHFHGFHDHGHBFEBFHFFFEFBF0G1?1<1FGH11=>FGHGB0G..<CE0<000=DCCFFHFCCCGCFGFBFB0;B00:/9B0C009;.99;AA.--;.-;999/B.A;@D.B/9BBF;.-9--...9/;9.--9:9/9..
@M03896:38:000000000-B4D98:1:1103:17272:2958 2:N:0:169
CCTGTTCGCTCCCCACGCTTTCGAGCCTCAGCGTCAGTTACAGACCAGAGAGCCGCTTTCGCCACCGGTGTTCCTCCATATATCTACGCATTTCACCGCTACACATGGAATTCCACTCTCCCCTTCTGCACTCAAGTTTGACAGTTTCCAAAGCGAACTATGGTTGAGCCACAGCCTTTAACTTCAGACTTATCAAACCGCCTGCGCTCGCTTTACGCCCAATAAATCCGGACAACCCTCGGGACCTACG
+
BBBBBFFBBBBBGGGGEEEFFGEFFEGHHHGHGFGGGHHHFGGGHHHGHHGEHHEGAEFHGGGGGHEE>@EEHGGHHGFHHHHHHHHGGGGGHHHHHGGGGEFHHFFFGHHHHHFHHHHHGHGHHHFGHGHHFHHE?1D<GHGB1FHHHFHFHHFGGDGHGEB=D.<<CGHHHHHFHFBCGC;CHHF:;/;;CGBFFGG?FFGGF;CFGAD..ABF?DFFFFFFBBBFF?-;-@.E.;9A-.-;;A99B.
@M03896:38:000000000-B4D98:1:1103:17277:2976 2:N:0:169
CCTGTTCGCTCCCCACGCTTTCGAGCCTCAGCGTCAGTTACAGACCAGAGAGCCGCTTTCGCCACCGGCGTTCCTCCATATATCTACGCATTTCACCGCTACACATGGAATTCCACTCTCCCCTTCTGCACTCAAGCTTGACAGATTCCAAAGCGAACTATGGTTGAGCCACAGCCTTTAACTTCACACTTATCAAACCGCCTGCGCTCGCCTTACGCCCACTCAATCCGGACAACCCTCGGGACCTACG
+
AAB3AFFA@AABFGGF2A22ABAB2BFEGGFFEEEDEGHFGG3DFFAFGEB1BF0A0ABF1EEFGHB>/>>EFGBGFGFGFHFHB4FFE?E<FF4FFECG/BFHH11F<GHFGHHF@GHHHHGFFG<<?GGGF0F11<10>FH10>1>FFGD<CA<@AC0000:;./::C/C:=CE/:;BFB9;;;00;/00;;CFFFG-;B.AA--;A;;-..//.AB@D9./BB/BB.-99;.99..;-.--;..9B.
@M03896:38:000000000-B4D98:1:1103:15189:3561 2:N:0:169
CCTGTTTGCTCCCCACGCTTTCGCACCTTAACGTCAGTCATCGTCCCGTTCGCCGCCTTCTCCACCGCAATTCCTCCAGATCTCTACGCATTTCACCGCTACCCCTGGAATTCTACCCCCCTCTTCGAAACTTCTTCTCGCCAGCATCTGATGCCGTTCCCAAGTCGAGCCCCGGCATCTCCCATCTCACTTAACAAACCGCCTGCGTGCGCGTTACGCCCAGTAATTCCGATTAACGCTAGCACCCTCCG
+
>A111BD11B1@FAAEGEE0ABE?0EAGA1110BA/AB112AF/FE///00B/AE/EF/11@11B0///>/B11210011B@2B2FG/>E>/B>GD>/<></<</F//01B1B2221@?////01?/?0//11111111<>A.-./=C000=0D0-<;/:00/.;:;.;.-..-;---/;00//0;00;F00//://;---99--9-9-99@--9-:-;;>A-;9/9;BF/-9-:9;-----9;;99-9A-
@M03896:38:000000000-B4D98:1:1103:15175:3572 2:N:0:169
CCTGTTTGCTCCCCACGCTTTCGCACCTGAGCGTCAGTCTTCGTCCAGTTCGCCGCCTTCGCCACCGGTATTCCTCCAGATCTCTACGCATTTCACCGCTACACCTGGAATTCTACCCCCCTCTACGAGACTCAATCTTGCCAGCATCAGATGCAGTTCCCAGGTCGAGCCCGCGGATTTCACATCTCACTTAACACACCGCCTGCGTGCGCTTTACGCCCAGTACTTCCGATTAACGCTGGCACCCTCC
+
>A11>BF1B3BBF11EEAE0AAEE0EEF0B0AAEF/AGEA2DF0EE/B21AB/BECEG/@////?0///>/B@@B10011B12BEGH/EE/>FFGEF/<EEC1<0F0001<<B22210/<<//01?/C/<<<11111111>F10./=C000=GHF0=<0<:00.;/;-;C-:--;-9-.;90009;//;B//B/FF/999@@@F?F@-BF@@@-AFF-;-@BA;F/;/;BAA99-B9-@9--9;/;--9;
@M03896:38:000000000-B4D98:1:1103:19062:6171 2:N:0:169
CCTGTTTGCTCCCCACGCTTTCGCACCTGAGCGTCAGTCTTCGTCCAGGGGGCCGCCTTCGCCACCGGTATTCCTCCAGATCTCTACGCATTTCACCGCTACACCTGGAATTCTACCCCCCTCTACGAGACTCAAGCTTGCCAGTATCAGATGCAGTTCCCACGTTCAGCCCGGGGATTTCACATCTGACTTAACAAACCGCCTGCGTGCGCTTTACGCCCAGTACTTCCGATTAACGCTTGCACCCTCC
+
ABBAAFFBFFFFGGGE2EEEFGEEFGGHCGHGEFGCDHGHFHGGFE1BF100AE>EFGGH1EEEEH1/>>?GFHHHG233BFGGHGHFEEFGHHDGH/BF/<?FGF2022?GGH1FFHHGGGGHFG....<GB0/<<G0/<G00:0;CC00;GGE0;;CHHB.-9.//;;BE-9;-:9BFBFF/FFF//;FB/999/AAEBDFFFFDAADC@;.A;F.9-@9.;/9BFFFF.9.:/B.@.9..9BFFEEF
@M03896:38:000000000-B4D98:1:1103:7462:6838 2:N:0:169
CCTGTTTGCTACCCACACTTTCGAGCCTCAGCGTCAGTTGGTGCCCAGTAGGCCGCCTTCGCCACTGGTGTTCCTCCCGATATCTACGCATTCCACCGCTACACCGGGAATTCCGCCTACCTCTGCACTACTCAAGAAAAACAGTTTTGAAAGCAGTTCATGGGTTGAGCCCATGGATTTCACTTCCAACTTGTCTTCCCGCCTGCGCTCCCTTTACACCCAGTAATTCCGGCCAACGCTTGTGACCTCC
+
AAAAAFF1DFFFGGGGGGGFGGE0BFEGHHHGFGEGEGFGHGFFHHFFBEHHFHEEGGGHGGGFGHBFFBGEHHHHHGGAGGGHHHHFEFEGHHFHHEEGCGFHHEB/CGHHHG@CEFGHHGHH?G1F1GHHF<B1<000<>G<1<FGCFFDHHGHHHHBD=0CCC-::CGCA/;GFFFGHHHHGFFBFG9F;;;FFBFFG@@GGG@@@BFF-B/:FFBFB--;/999FF/--;--:A@-A-;/9;BF/9
@M03896:38:000000000-B4D98:1:1103:24715:7700 2:N:0:169
CCTGTTCGCTCCCCACGCTTTCGAGCCTCAGCGTCAGTTACAGACCAGAGAGCCGCTTTCGCCACCGGTGTTCCTCCATATATCTACGCATTTCACCGCTACACATGGAATTCCACTCTCCCCTTCTGCACTCAAGTTTGACAGATTCCAAAGCGAACTACGGTTGAGCCCCAGCCTTTAACTTCATACTCATCAAACCGCCTGCTCTCACCATACCCCCACTAAAACCTGACAACCCCCGCGACCTACGT
+
AAAA>FF1AAAAGGCE0AAAAF0FGCE0FFGHEEFCEEEGGFGAFEGC0B0ABG/E//FFEEEAEH>//>?/@F@EC0BGFBBGHH1FE/E?BFBGGEEEEE1BF<1B11FGGHEFGHHBBCACHGB1@@<G0FF11F1<<FF10<1D<D11<F.>->.</..<<-/<0;.;..;C:C0CC;000000;90;;C090C.-;9:.9/90;0;.0099/9-;99-////:;/:/9;9:9;-;;--999-99--
@M03896:38:000000000-B4D98:1:1103:24736:7703 2:N:0:169
CCTGTTCGCTCCCCACGCTTTCGAGCCTCAGCGTCAGTTACAGACCAGAGAGCCGCTTTCGCCACCGGTGTTCCTCCATATATCTACGCATTTCACCGCTACACATGGAATTCCACTCTCCCCTTCTGCACTCAAGCTTGACAGTTTCCAAAGCGAACTATGGTTGAGCCACAGCCTTTAACTTCAGACTTATCAAACCGCCTGCGCTCGCTTTACGCCCAATACATCCGGACAACCCTCGCGACCTACG
+
ABBAAFFADBBBGGFG?FEAFGEGGFGHHHHHGGGGGHGHGHBDGHHFHHBBGHAEAEFHGEDGGHE//>EEGGHHGFGHHHHHHHHGGGGGHHHHHEFGGEFHH2BFBGHHHHGGHHHHGHGHHHHHHHHHBFF?1?1?FFG<1?DGGHG1GHFFGAGDDF<<D./<CGCGGHHHHHGGFC;<CC;0=/;GFFBCFFA9?DDF?;B?E-@.9AFB.D-@D.FB/;BFF99:@-A..;..--;;@D.FB.
@M03896:38:000000000-B4D98:1:1103:18567:8867 2:N:0:169
TACCGCGGCTGCTGGCACACAATACCATACAGATAGTGTTTAGATCTCGGTGGTCGCCGTATCATTAAAAAAAAAAAAAAAAAATCACGGAGGTCAACGGCATATAAAAAAAACAAAAAATCAAACTAGATACACAAAATAAATAGAATGAGCAAAAAAAAAAAAGAAAAACGAAAAAAAACATAACAGACGGAACCGTGCAACGACAAGATGAGAAGGAACTATAAGATACATGTATTCGTATTGATGAT
+
CBCCBCBDDBCCGGGGGABFAFGHHHFEDFBGFGDGHFD5EGHEDEHFHGGDGGBE?BE0BEFGFF@4FGHEGEEE/<///>/<0<11////-.0111.----000<0<0;--...9..-./000000000000009..:0000009/;////////:-------...//..-...-.---..////9//.-...-.-9...//-.---.////////.././////////////;/;9;/////9/;///
@M03896:38:000000000-B4D98:1:1103:23407:10269 2:N:0:169
CCTGTTTGCTACCCACACTTTCGAGCCTCAGCGTCAGTTGGTGCCCAGTAGGCCGCCTTCGCCACTGGTGTTCCTCCCGATATCTACGCATTCCACCGCTACACCGGGAATTCCGCCTACCTCTGCACTACTCAAGAAAAACAGTTTTGAAAGCAGTTCATGGGTTGAGCCCATGGATTTCACTTCCAACTTGTCTTCCCGCCTGCGCTCCCTTTACACCCAGTACTTCCGGACAACGCTTGTCACCTAC
+
ABBABFFCFFFFGGGG?AFFFGEFHGGHHHHHGEEEEGEGAEAFFFCGFGGHHHEEGGGHFEEEGHFB@?FFHHHHHGGGGGGHHHHGGGEFHHHHHGEGFEFHHECDCCHFHF2CDAGHHEHHGHGHFCHHFFG<1F0FHFHB1>F1CFHFGHFGDGHH0D0<GE-;CCGE:G:CGF0CG0GCGGG0CBFBBBFGGEFFGGCGGG@CGFDFBBFFFFFBA?EBF//9BF.;.-9.;BB.A.9/9;F//;
@M03896:38:000000000-B4D98:1:1103:23419:10282 2:N:0:169
CCTGTTTGCTACCCACACTTTCGAGCCTCAGCGTCAGTTGGTGCCCAGTAGGCCGCCTTCGCCACTGGTGTTCCTCCCGATATCTACGCATTCCACCGCTACACCGGGAATTCCGCCTACCTCTGCACTACTCAAGAAAAACAGTTTTGAAAGCAGTTCATGGGTTGAGCCCATGGATTTCACTTCCAACTTGTCTTCCCGCCTGCGCTCCCTTTACACCCAGTAATTCCGGACAACGCTTGTGACCTAC
+
ABBBBFFFFFFFGGGGGEFFGGEFGFGHHHHHGGFGGHGH3EFHHCFGFFHHGGAEGGGHHGGGGHF2@FGEHHFHHGGDGGFHHHHGGGGGHHHHHFGGCEFGHG?BCGGHHHCEFFGHHGHHHHFHBGGHGDG1?CCCGEH0<DGFFGDDGGHGDGHF0G0C<<;;GGHEAG;CHBGGHFHGGGGBFFGEFBCCFGGFDCGGGG@FGFFFE/BBFFFFDFEFFB9BFFF-9::9ABFBE.:/;;:FFF
@M03896:38:000000000-B4D98:1:1103:12870:19317 2:N:0:169
CCTGTTTGCTCCCCACGCTTTCGCACCTGAGCGTCAGTCTTCGTCCAGGGGGCCGCCTTCGCCACCGGTATTCCTCCAGATCTCTACGCATTTCACCGCTACACCTGGAATTCTACCCCCCTCTACGAGACTCAAGCTTGCCAGTATCAGATGCAGTTCCCAGGTTGAGCCCGGGGATTTCACATCTGACTTAACAAACCGCCTGCGTGCGCTTTACGCCCAGTAATTCCGATTAACGCTTGCACCCTCC
+
ABBAAFFFFFFFGGGGEEEFGGEEFGGHFHHHGGEEEHGHHHGFEDAFHDGGEEEEGGGHEFEEGHE/EEGHHHHHHGGFHGGHHHHFGEGGFGGHHDCFCCFHHHFCGFHFHHGGHHHGGGGHHGF.<<CHG0C<DGH/CG=0;0CGGFGGFHF:CCGHHE0:/;/;:;FE9A9?DDGGGGGFFFF//;BFF/:BBFFFFDFFFFAA9;@DAD.;BE.AD?.F//;BFF:.:.:BFD@.9A.;:FDEFF
@M03896:38:000000000-B4D98:1:1103:12858:19334 2:N:0:169
CCTGTTTGCTCCCCACGCTTTCGCACCTGAGCGTCAGTCTTCGTCCAGGGCGCCGCCTTCGCCACCGGTATTCCTCCAGATCTCTACGCATTTCACCGCTACACCTGTAATTCTACCCCCCTCTACGAGACTCCATCTTGCCAGTATCAGATGCCGTTCCCAGGTTGAGCCCCGGCATTTCCCATCTCACTTAACACACCGCCTGCGTGCGCTTTACGCCCAGTCATTCCGATTAACGCTTGCACCCTCC
+
AAA1>FF1DFFFG1AFEAE0AEEECEEFG0B1AEE?EHHFBFHFEE/1G//AAEECEGCH////>E//>>/G@FGFB0>1B>EGBHHCEGEAHGFFF/<CG?1BBGB12>?FFFDDDGE?CCA01>....>11110<<0<DG<<00====0=GE0;C.GGBC:.;0://FBC.-----9;B00BF;;0;;9F0/;//99A@;>F-A-;BB??;AA/B-;-;-;F/9B9FFBAB-9//-9-9--;9;AAAA
@M03896:38:000000000-B4D98:1:1103:16863:22428 2:N:0:169
CCTGTTTGCTCCCCACGCTTTCGCACCTGAGCGTCAGTCTTCGTCCAGGGGGCCGCCTTCGCCACCGGTATTCCTCCAGATCTCTACGCATTTCACCGCTACACCTGGAATTCTACCCCCCTCTACGAGACTCAAGCTTGCCAGTATCAGATGCAGTTCCCAGGTTGAGCCCGGGGATTTCACATCTGACTTAACAAACCGCCTGCGTGCGCTTTACGCCCAGTACTTCCGATTAACGCTTGCACCCTCC
+
ABBABFFFFFFFGFGGEFEFFGEFGGGHGGHHGGGCGHHHGHHHGEAGHCEGEEEGGGGHGGGGGHGEEFGHHHHHGGHGHGHHHHHGGGGGHHGHHGDGCCFGHHFCBFFGHHHGHHHGGGGHHHFA.CEHF0<DGHD<GGG00;GGGGCGHHHHCGGHHHEA:9//9CFA@DADGAFGFGGBFFF/;BFF9BFBFFFFFFFFFF@.;A@@@A./BEDCFFE/B/9;FFDFAD.9/DF.9A9/;BFEEF
@M03896:38:000000000-B4D98:1:1103:16856:22445 2:N:0:169
CCTGTTTGCTCCCCACGCTTTCGCACCTGAGCGTCAGTCTTCGTCCAGGGGGCCGCCTTCGCCACCGGTATTCCTCCAGATCTCTACGCATTTCACCGCTACACCTGGAATTCTACCCCCCTCTACGAGACTCAAGCTTGCCAGTATCAGATGCAGTTCCCAGGTTGAGCCCGGGGATTTCACATCTGACTTAACAAACCGCCTGCGTGCGCTTTACGCCCAGTAATTCCGATTAACGCCTGCACCCTCC
+
ABBABFFFFFFFGGFFCEEFFGFGGGGHFHHHGGGGGHHHHHHHDE1GHG?AEEEGGGGHGGFDGHEEEGGHHHHHGGHGHHHHHHHGCEEEBGHHHGFGDBFGHFFGBGHHHHHFHHHGCDGGGGG?.AEHF0G<GHF<CGG0C0CCCF;GGGFH:CHHHHFE:0/9BBGGGC@D-9FGGFGGFFF9/BBBFFBBBAEFFFFFFF=;DDDCA../F.A=D..99//9;B/;9A9BF.9-9.;.BFFFAD
@M03896:38:000000000-B4D98:1:1103:5608:23043 2:N:0:169
CCTGTTTGCTCCCCACGCTTTCGCACCTGAGCGTCAGTCTTCGTCCAGGGGGCCGCCTTCGCCACCGGTATTCCTCCAGATCTCTACGCATTTCACCGCTACACCTGGAATTCTACCCCCCTCTACGAGACTCAAGCTTGCCAGTATCAGATGCAGTTCCCAGGTTGAGCCCGGGGATTTCACATCTGACTTACCAAACCGCCTGCGTGCGCTTTACGCCCAGTACTTCCGATTAACGCTTTCACCCTCC
+
AABAAFFBFFFFGGGG2EEFFGEFGGGHAFBBAEEAAGGHHHGHGE?BB?0AA>>EFEEH1EDEEH1/>EFHGHHHGGCFGGHHHHHFFEE/FFBGH<BDCCFGHHE02FGGGGGFHGHGDGGHHH<..CCF00<<<<D/<CD0C0G;;00C0CG0<CCHG0:.CB/:/;CE@??AD?BFF0F0BFF;9FFFF/;;/9E?@;9DE?B..99@-.:BB9.9@DE/;/BBFFDFA..BF.9.;.;9;;9.;A
@M03896:38:000000000-B4D98:1:1103:5600:23060 2:N:0:169
CCTGTTTGCTCCCCACGCTTTCGCACCTGAGCGTCAGTCTTCGTCCAGGGGGCCGCCTTCGCCACCGGTATTCCTCCAGATCTCTACGCATTTCACCGCTACACCTGGAATTCTACCCCCCTCTACGAGACTCAAGCTTGCCAGTATCAGATGCAGTTCCCAGGTTGAGCCCGGGGATTTCACATCTGACTTAACAAACCGCCTGCGTGCGCTTTACGCCCAGTAATTCCGATTAACGCTTGCACCCTCC
+
BCCABFFFFFFFGEGGEEEFFGEFGGGHFHHGGGGGGHHHHHHHGEEFHGCFEEEEGGGHGFFEGHEEEGGHHHHHGHGGHGHHHHHGGGGGHHHHHGDG@B?GFGGCGHHHHHFGHHHGGGGHHHF<>EDGFBGDGHFCGGHF0;CGCFCGHGHGHGGHHEF.;9/:CFFA?DFG?FGGBFFFFFF/BFFF9/B9BFEEFFFFFFD.AD=D@AEFFFDFFF?9BBBFFFFFFA.BFDFDEEE/BFFFFF
@M03896:38:000000000-B4D98:1:1103:5617:23067 2:N:0:169
CCTGTTTGCTCCCCACGCTTTCGCACCTGAGCGTCAGTCTTCGTCCAGGGGGCCGCCTTCGCCACCGGTATTCCTCCAGATCTCTACGCATTTCACCGCTACACCTGGAATTCTACCCCCCTCTACGAGACTCAAGCTTGCCACTATCAGATGCAGTTCCCAGGTTGAGCCCGGGGATTTCACATCTGACTTAACAAACCGCCTGCGTGCGCTTTACGCCCAGTAATTCCGATTCACGCTTGCACCCTCC
+
AABAAFFFFFFFGFGE2EAFFGEEEGGHFHCFEEEEEGHHFHGHFAAAGG?EAE0EGFGHAEAEEH?>EEGHHHHHHH3GHGHHHHHGGDEEGHFHHFGGG@DGHHFC2GHHHHGHGHGGGGGHFHFA.<EGBG/<<C0<CGH0;:GHCFFGHGHFGFGHHBHECC/;CFBEAGDG-CFGFFGFFFF/;FFFF/BBBFFFFFFFFFC9DDFD@.AFF?ACDFF/;9;BFFB9AD/;F.;.:9A:BFDAEF
@M03896:38:000000000-B4D98:1:1104:16798:2146 2:N:0:169
CCTGTTTGCTCCCCACGCTTTCGCACATGAGCGTCAGTACATTCCCAAGGGGCTGCCTTCGCCTTCGGTATTCCTCCACATCTCTACGCATTTCACCGCTACACGTGGAATTCTACCCCTCCCTAAAGTACTCTAGTTACCCAGTCTGAAATGCTATTCCCAGGTTAAGCCCGGGGCTTTCACACCTCACTTAAATAACCGCCTGCGTGCCCTTTACGCCCAGTTATTCCGATTAACGCTCGCACCCTCC
+
AAAAAFFFFFFFGGGGAEEFFGEEFGGHEGGGFGEEGHHFGGFHHHHEHF1EAAEFHHHHFEGEEGEB?GFHHHHHHGHGHHHHHHHGGFGGHGHHHEEGGEGHGFCFEHHHHFGFGHHEFFGHFGFD2@GFG2>2@GGHHHH/?GGFDHFHHF?GFHHHHFFCFGHHFHHHC@@CGGHHHHHHHGFHHHHBFGFBFFFGFGGGGG@9EEEG9/BFFADDFF.//9;;BFB.99AFF?A.DD9-;@FFFF
@M03896:38:000000000-B4D98:1:1104:23300:16211 2:N:0:169
CGTACTCAAGTCAGTCAGCCGGACTACTGGAGGATCTACCGAGGCGGCGGGCAGCCAGTTACCATACAGAAAATGAATGAAACAAAGTGGTAGTAGTCTCATTTAAAAAAAAAAAACAAATAAGAAACAAAAATAATACTAAAGAACAACATAAAGTAGCAACTGTATAAATATAGCCTAACGAATGAAAAGCATAGCTGTGACAACAGAACAATCATATATATAGCATAACCTACAACTAAAAGTGTGAT
+
11111111@13131B1B11110AA00BA11000000111B/B//AA?//>//////B0<1>B1F2B0B1>1B011112211110/00111121<111111<111<1111<-<A?--....000000///.....00000900000.///../00000000//99///://////////;//9-9--//////-///////9/9///---//9/-////////////9////////////////////////
@M03896:38:000000000-B4D98:1:1104:6484:17588 2:N:0:169
CCTGTTTGCTCCCCACGCTTTCGCACCTGAGCGTCAGTCTTCGTCCAGGGGGCCGCCTTCGCCACCGGTATTCCTCCAGATCTCTACGCATTTCACCGCTACACCTGGAATTCTACCCCCCTCTACGAGACTCAAGCTTGCCAGTATCAGATGCAGTTCCCAGGTTGAGCCCGGGGATTTCACATCTGACTTCACAAACCGCCTGCGTGCGCTTTACGCCCAGTAATTCCGATTAACGCTTGCACCCTCC
+
AABAAFFBDFFFGGGGAEEFFG?EEGGFGFHHG2AEF5DGHHGHFEEGHGCEEE>EEEGH1B?>EHAEEEGHHGHHHFFFHFGFHHHGGEFGHHFFG<<BB@?FGCHH<GHGHGHHHHGGDCEHGGG.>ADDC<C<DFD/CGDC00<;G0:CGC0C:CGFHFC.;0//;FBA-?---9/0BFFBFFF/;BBF//9//.:A-B?F?.99AA-B-D.9/..-;../9/9/9B9DD.AF/.-..;A/;BD.;9
@M03896:38:000000000-B4D98:1:1104:6505:17592 2:N:0:169
CCTGTTTGCTCCCCACGCTTTCGCACCTGAGCGTCAGTCTTCGTCCAGGGGGCCGCCTTCGCCACCGGTATTCCTCCAGATCTCTACGCATTTCACCGCTACACCTGGAATTCTACCCCCCTCTACGAGACTCAAGCTTGCCAGTATCAGATGCAGTTCCCAGGTTGAGCCCGGGGATTTCACATCTGACTTAACAAACCGCCTGCGTGCGCTTTACGCCCAGTAATTCCGCTTAACGCTTGCACCCTCC
+
ABBABFFFFFFFGGGGEEEFFGEFFGGGHGHFEFEGGHHHHHHHGGDFF?0EAEEEGGGHAEEEGHE@EGGHHHHHHFGHHHHHHHHGFFEGHHHHHDDGCC2GHHG0FCGGGGFGFGHGGGGHGHGC.<CFF0C<<G0/<C=0:;;C0;<GG:CC;GGHHH0:::9/;FFFA--9-;FGGFGBFFF/;BFFF/F/BFEFDFFFFFDA.AABDAEFFFDCFF.;///;FFF....;FA@...;;;BFFFF
@M03896:38:000000000-B4D98:1:1104:22148:20007 2:N:0:169
CCTGTTTGCTCCCCACGCTTTCGCACCTGAGCGTCAGTCTTCGTCCAGGGGGCCGCCTTCGCCACCGGTATTCCTCCAGATCTCTACGCATTTCACCGCTACACCTGGAATTCTACCCCCCTCTACGAGACTCAAGCTTGCCAGTATCAGATGCAGTTCCCAGGTTGAGCCCGGGGATTTCACATCTGACTTAACAAACCGCCTGCGCGCGCTTTACGCCCAGTAATTCCGATTAACGCTTGCCCCCTCC
+
ABBAAFFFFFFFGFGGEEEFFGEEEGGGFHHHGGGGGHHHHHDHFG?GH??FEE>EGGGHGEDEFHE/>EFHHGHHGFG3FGHHHFHGGEEGFHHHHGCG?CDHGHCFFFGFGHHHHHHGGGGHHHG?D<CFC</<<GF/<CG0:<GCGB:;G:0C;CGGHHF./9/99CGG-:;9BCFGG0FBFFF/9BFFF/;:;:;EFFFFFF9--;@@-:.BBE?BFD./9/BBBF/999;/;.@A?E;/;9@>FF
@M03896:38:000000000-B4D98:1:1104:15042:23701 2:N:0:169
CCTGTTTGCTACCCACACTTTCGAGCCTCAGCGTCAGTTGGTGCCCAGTAGGCCGCCTTCGCCACTGGTGTTCCTCCCGATATCTACGCATTCCACCGCTACACCGGGAATTCCGCCTACCTCTGCACTACTCAAGAAAAACAGTTTTGAAAGCAGTTCATGGGTTGAGCCCATGGATTTCACTTCCAACTTGTCTTCCCGCCTGCGCTCCCTTTACACCCAGTAATTCCGGACAACGCTTGTGACCTAC
+
ABBAAFFFFFFFGGFGGEGFGGEDGFGHHFHHGGGGGHGH3EEFGGBGFFBGGGAEFGGHAEFDGGCB@EGEHHHHHGGGGGGHHHHGGGGGHHHHHGFGGCFGH?/BBDHHHHFDFGDHHGHHGHGFGHHHHFFD1GHFHGGF1<FGFAGHH<C<=GHFDDCG<<@/CHGEEHEFHHFGFFHHGGFFFGGFCBFFFFGFDFGGGGFGGFFFFFFFF9:BD?99B//BFFF-A=-.ABA.9.9/:;FFFF
@M03896:38:000000000-B4D98:1:1104:15057:23713 2:N:0:169
CCTGTTTGCTACCCACACTTTCGAGCCTCAGCGTCAGTTGGTGCCCAGTAGGCCGCCTTCGCCACTGGTGTTCCTCCCGATATCTACGCATTCCACCGCTACACCGGGAATTCCGCCTACCTCTGCACTACTCAAGAAAAACAGTTTTGAAAGCAGTTCATGGGTTGAGCCCATGGATTTCACTTCCAACTTGTCTTCCCGCCTGCGCTCCCTTTACACCCAGTAATTCCGGACAACGCTTGTGACCTAC
+
BBBBBFFFFFFFGGGFGAFFGGEFGEGHHFGHGGGGGHGHFGGHHGHHHGHGHGEFGGGHHEEGGHFGEGHFHHHHHGGGGGGHHHHGGFGGHHHHHGGGGCFHHECCGGHHHG@CDDEHHHHHHGGGGHHHHDG1?GHGHGHF1>FGFFGHE<CH=DHHFFBCC<-CGHGGEHFHHHHHHFHHGGFB9CFFBFFFGFGGGGGGGGGFGFFFFFBFFFFFDA.BFFFFFFF-.-:9A9@9A.9::BBF/F
@M03896:38:000000000-B4D98:1:1104:22381:25002 2:N:0:169
CCTGTTTGCTCCCCACGCTTTCGCACCTGAGCGTCAGTCTTCGTCCAGGGGGCCGCCTTCGCCACCGGTATTCCTCCAGATCTCTACGCATTTCACCGCTACACCTGGAATTCTACCCCCCTCTACGAGACTCAAGCTTGCCAGTATCAGATGCAGTTCCCAGGTTGAGCCCGGGGATTTCACATCTGACTTACCAAACCGCCTGCGTGCGCTTTACGCCCAGTACTTCCGATTAACGCTTGCACCCTCC
+
ABBABFFFFFFFGGGGAEEFFGEFAEGHBFFGEEEGDHGHBGGHGGEGH?G?AE>EEFGHGEGEGHE/>>FHHGFHHFGHHGHHHHHFFEEGFGFGHDCDGCFGHGFF22FFFFFDGHHGGGGGEF<<<.<GG0<0=C=/<GD0:::CC;;;C;C:;;GHHH0./:/;9CCEA?-9-;FGFBFFFFF/9FFBF/;;/9EF->F?9A-..;-;@.A/B.99@;EFB/;;BFDF.9./:.9.;.;/9BD.9D
@M03896:38:000000000-B4D98:1:1104:22393:25015 2:N:0:169
CCTGTTTGCTCCCCACGCTTTCGCACCTGAGCGTCAGTCTTCGTCCAGGGGGCCGCCTTCGCCACCGGTATTCCTCCAGATCTCTACGCATTTCACCGCTACACCTGGAATTCTACCCCCCTCTACGACACTCAAGCTTGCCAGTATCAGATGCAGTTCCCAGGTTGAGCCCGGGGATTTCACATCTGACTTAACAAACCGCCTGCGTGCGCTTCACGCCCAGTAATTCCGATTAACGCTTGCCCCCTCC
+
ABBAAFFFFFFFGGGEEEEEGGEGFGGHGBGGGGFGGGFHGHHFEE?GF1EFEEEGGEEHAGEFGHE?EEGHHHDHGFGGHHHHF4EFGAFFGGGHHGGFC@BFGHBCFFHFHGBGHHFG-<EGHFCA.<<GE//0<GF/<;C0:CBCGG0GE0000;CGHH0./9/9BFFA??---;CFCBFFFFFBFFF/;/:9/9;A>BC..9BFFFAB-A.9/.;9@?.:9/9BFF/..99/9.;.;../9AB-9;
@M03896:38:000000000-B4D98:1:1104:15482:25973 2:N:0:169
CCTGTTTGCTCCCCACGCTTTCGCACATGAGCGTCAGTACATTCCCAAGGCGCTGCCTTCGCCTTCGGTATTCCTCCACATCTCTACGCATTTCACCGCTACACGCGGAATTCTACCCCTCCCTCAAGTACTCTAGTTACCCAGTCTGCAATGCTATTCCCCTGTTAAACCCGTGGCTTTCACACCTCACTTCAATCACCGCCTGCGTGCCCTTTACGCCCAGCTATTCCGCTCTACGCCCACACCCTCC
+
AAA3>FF4DFDFGGGGCFEEFGBEEE2B3FGGEGED?GHEAGGHFFFFF110AEAEGEGG1>E1BG??BFFGFHFGG2GFHHHHHHH1>?1EEGBGHEEG?EBG///>/BCCFF2GGFH<BEFB0?11??FGH11<1>=1GH1.1>111>1=0<<00=GFF//.0<000<;D;..-;;C/G0CFB9;9;CBF00090;C99?B?EGB..9AFB//;9;9-;...///:BF/AA;.9;.--9...9;...A
@M03896:38:000000000-B4D98:1:1104:15466:25981 2:N:0:169
CCTGTTTGCTCCCCACGCTTTCGCACATGAGCGTCAGTACATTCCCAAGGGGCTGCCTTCGCCTTCGGTATTCCTCCACATCTCTCCGCATTTCACCGCTACACGTGGAATTCTACCCCTCCCTAACGTACTCTATTTACCCACTCTGCAATGCTATTCCCAGGTTAAGCCCGGTGCTTTCACACCTCACTTAAATAACCGCCTGCTCTCCCTTTACTCCCAGTTCTTCAGATTCACGCTCGCACCCTCC
+
>>A1>B31@DFFGE1EAAAAFG0EAFEF111B?0AA/DBFFHHHDG1AF///A//ABBFG/AB/>F//?B/FF@FGFBE1@BFBF1>/?/EEHHGHH>EEGCGH/BF//BBGH>F2FFH/?EFHB00/0<?GGF111<1??FF/<?DD11<=1><11=<GH11.111<00<<----;CG;;<C;C./=/.;00;0C009;-9?AE?B00;:C/0;FF00/;//////;;//////;/-------;99-;:
@M03896:38:000000000-B4D98:1:1104:15483:25992 2:N:0:169
CCTGTTTGCTCCCCACGCTTTCGCACATGAGCGTCAGTACATTCCCAAGGGGCTGCCTTCGCCTTCGGTATTCCTCCACATCTCTACGCATTTCACCGCTACACGTGGAATTCTACCCCTCCCTAAAGTACTCTAGTTACCCAGTCTGAAATGCTATTCCCAGGTTAAGCCCGGGGCTTTCACACCTCACTTAAATAACCGCCTGCGTGCCCTTTACGCCCACTTATTCCGATTAACGCTCGCACCCTCC
+
ABBAAFFCFFFFGGGGAEEAFGEEEGEFFBFFEEFGEHHFHHHHHH3BG11EAE1FGHHHCEEEEGB??GFHHHHHGHHBGHHHHHHFEEFEGGHHHEEFE@EGE0F/A3FGGGGGHHHAFDFHF2@@2@@GGD2@2@GHHHF/?GFFBFBGF?D1<>FFHF1.<1FD1FFG<--<;CGFGGHGHGGHFGHGF0;000;FAA@DCA999:CFFF/;999;@;../;//;B/.;../;9-.;---;@D?ED
@M03896:38:000000000-B4D98:1:1104:15473:26006 2:N:0:169
CCTGTTTGCTCCCCACGCTTTCGCACATGAGCGTCAGTACCTTCCCAAGGGGCTGCCTTCGCCTTCGGTATTCCTCCACATCTCTACGCATTTCACCGCTACACGTGGAATTCTACCCCTCCCTAACGTACTCTAGTTACCCACTCTGACATGCTATTCCCAGGCTAAGCCCGGGGCTTTCACACCTCACTTAATTAACCGCCTGCTTGCCCTTTACGCCCAGTTATTCCGATTAACGCTCCCACCCTCC
+
ABAAAFFBDDFFGGFEAEEEFG2AAEEF3F3BEEEEEHFG5FGHHFBFF110AA1BGFHG1EE>1B11BFFBGDDGFCHFFGGFFEG1EEGGEFFHHEEEC@GG/B///BGGHB2GHHHABEFH100?@@?GHF1?1@?GGH1/<GD1G1<F1FF111>1GG1>.<<00CGG<<-:-CECCCG0;A/C9EFF0F0090;B-:BG.A/09.CB999/9.;-9..://99BFB?.9./9.9.9.;.;;:.AA
@M03896:38:000000000-B4D98:1:1104:21275:26996 2:N:0:169
CCTGTTCGCTCCCCACGCTTTCGAGCCTCAGCGTCAGTTACAGACCAGAGAGCCGCTTTCGCCACCGGTGTTCCTCCATATATCTACGCATTTCACCGCTACACATGGAATTCCACTCTCCCCTTCTGCACTCAAGCTTGACAGTTTCCACAGCGAACTATGCTTGAGCCACAGCCTTTAACTTCACACTTATCAAACCGCCTGCGCTCCCCTTACGCCCATTACATCCCGACAACCCTCCCCACCCACG
+
ABBAAFF>AABBGGGEAEEFFGE2BBEHHFBGEEE2AFG5DF35BF2BFBBAAFAE0ABF1BEBEH>//>BEGGFHC1BEGGHHFHGFE/?EHHGHHEEGEEBG3BB011BFGH2BFGHHHHGHHHHBFGHHF0<11????F11?1FFFF1>0>--<<C0<=0=00<0<CGCG.CGGF00CC:CGC00;/;0;CF0FFG9ABDE?-ABG.;.;;/;..;@9/9//;9/;..;9;-;9..:....;;.;A-
@M03896:38:000000000-B4D98:1:1104:21255:27001 2:N:0:169
CCTGTTCGCTCCCCACGCTTTCGAGCCTCAGCGTCAGTTACAGACCAGAGAGCCGCTTTCGCCACCGGTGTTCCTCCATATATCTACGCATTTCACCGCTACACATGGAATTCCACTCTCCCCTTCTGCACTCAAGTTTGACAGTTTCCAAAGCGAACTATGGTTGAGCCACAGCCTTTAACTTCAGACTTATCAAACCGCCTGCGCTCGCTTTACGCCCAATCAATCCGGACAACCCTCGGTACCTACGT
+
AAA>AFF>DABBGGGGAAAAFGBFBEEHGFFGGGG2BGGHFG35BFF1GF2AFGAE0EFH1EDEGHE/>>>EFGFHGFBG4FGHHHHCEEEGHG?FGEEE@@GHHCFB2BGFGHDGGHHHFHGHHHH@FFGHF011<?11?F<1?1FGHB110>.<>><0==00=./<<CCGGHGHCGF0;;;;C000;/;:CGF0CFA9-BGEA9AAF@;9.;BB.;BBD.B/B/BFFA-;99.A.9.A-..:;B/:B..
@M03896:38:000000000-B4D98:1:1104:21274:27014 2:N:0:169
CCTGTTCGCTCCCCACGCTTTCGAGCCTCAGCGTCAGTTACAGACCAGAGAGCCGCTTTCGCCACCGGTGTTCCTCCATATATCTACGCATTTCACCGCTACACATGGAATTCCACTCTCCCCTTCTGCACTCAAGTTTGACAGTTTCCAAAGCGCACTATGGTTGAGCCACAGCCTTTAACTTCAGACTTATCAAACCGCCTGCGCTCCCTCTACGCCCAATACATCCGGACTCCCCTCCCGACCTACG
+
AABAAFF3DABBGGFFEEEFGGEGFFGHHBAGGGD2EGGFGG35EFF1GF2AFGEEAAFGAE>EEHE//>EEGFHHF2FGEGHHHHGEE?EEHH?GFFEFCC?FE?FGE?FGGFBFGHHHGFGHHHHHHDGH<0F11<?1<F111@@GG1<1<>.-<<@C<<0=<.//0C<GFFEHHGH0CGCGC00;C/:0;FFFFFC:-BG..;9DG.;F.9/9.-9;..9////;B.-.@-/;........;@9B:.
@M03896:38:000000000-B4D98:1:1104:21253:27018 2:N:0:169
CCTGTTCGCTCCCCACGCTTTCGAGCCTCAGCGTCAGTTACAGACCAGAGAGCCGCTTTCGCCACCGGTGTTCCTCCATATATCTACGCATTTCACCGCTACACATGGAATTCCACTCTCCCCTTCTGCACTCAAGCTTGACAGTTTCCAAAGCGCACTCTGGTTGAGCCACAGCCTTTAACTTCAGACTTATCAAACCGACTGCGCTCGCTTTACGACCAATACATCCGGACAACACTCGCGACCCACGT
+
AAA?>DD>AABBGGBEAEEFFGEG2EEHHF3FEEG??GGFFDBDBFFAFC21AFAA0AFG11>1EG1>/>??FFBGGBBF4FGHHHHEGEFEHH4FF/EGEEFH3B2B2FFGHHBGFHHHEHFHHHHGFFHHG<1<1?100??111F1F<><<0.--<A/<=0=<./<<G</GCHHGFG0;<;0;000;/;9FGBFGBE?-99CB.?A.;@.9AB:...99A//:BBF9.999;9;.9//.---;;-.9;9
@M03896:38:000000000-B4D98:1:1104:18348:28274 2:N:0:169
CCTGTTTGCTCCCCACGCTTTCGCACCTGAGCGTCAGTCTTCGTCCAGGGCGCCGCCTTCGCCACCGGTATTCCTCCAGATCTCTACGCATTTCACCGCTACACCTGGAATTCTACCCCCCTCTACGAGACTCAAGCTTGCCAGTATCACATGCAGTTCCCAGGTTGAGCCCGGGGATTTCACATCTGACTTAACAAACCGCCTGCGTGCGCTTTACGCCCACTCTTTCCGATTAACGCTTGCCCCCTCC
+
>AA11BD>DDBFGEFGAEAAFF0EEGGFCGFGEEEAFHGHFH/GEEGCC//AAE@EGEFH/E?EFH//>>?FGF2GBB11GFGGGFHFE/?<EFFGF?BCG@1BG<<0<1FCF@GFHHHGGGGHHG..<.CGF0/<<CD<CGG0<<0DF0:00:CC00GC;00.:::/:;:E-A-9-.CFCFFFFGG00CFB9/9;/-AE@?-BEF;A-99;@9-9B;:-;---///;;/A----/;-;-9-://;@?FA
@M03896:38:000000000-B4D98:1:1104:18338:28290 2:N:0:169
CCTGTTTGCTCCCCACGCTTTCGCACCTGAGCGTCAGTCTTCGTCCAGGGGGCCGCCTTCGCCACCGGTATTCCTCCAGATCTCTACGCATTTCACCGCTACACCTGGAATTCTACCCCCCTCTACGAGACTCAAGCTTGCCAGTATCAGATGCAGTTCCCAGGTTGAGCCCGGGGATTTCACATCTGACTTAACAAACCGCCTGCGTGCGCTTTACGCCCAGTCATTCCGATCAACGCTTGCACCCTCC
+
BBBBBFFFFFFFGGFGAEEFFGEEEGGFFGHHGGEEGHGHFHHHGGDHHG0EAE>EFEEHEFFDGHE>>EFHHHHHHB3FGHGHBFHGGFGGHGFGHFDGC@FHHHF02FGFHGHHGHHGGGGHGGC..CEHF0<<<GF/CGG0:;0CG0CC0:C;0:CGHH0./0/9;CGE9B-@-;FGC;FBBFF//FFBFB99;.EEBFFFFFADFFF@999/BADCAF.9/;;FFF/9A-;:B.@...9/;FD.AD
@M03896:38:000000000-B4D98:1:1105:14086:2733 2:N:0:169
CCTGTTTGCTCCCCACGCTTTCGCACCTGAGCGTCAGTCTTCGTCCAGGGGGCCGCCTTCGCCACCGGTATTCCTCCAGATCTCTCCGCATTTCACCGCTACACCTGGAATTCTACCCCCCTCTACGAGACTCAAGCTTGCCAGCATCAGATGCAGTTCCCAGGTTGAGCCCGGAGATTTCACATCTGACTTAACAAACCGCCTGCGTGCGCTTTACGCCCAGTACTTCCGCTTAACGCTAGCACCCTCCG
+
AAAAAFF1DFFF1EEE1AAAAF0AAEG00AEGC/EFC2AGBE/A/EEHHGCEEE>EEEEGEEAEEHE/>>/BEFGFFFF1FGHFH1FEG/ECHGFGHGGG?@FGHHEH01GHGFGFGHFCGCCF<GA>.<EHB0CGG/<<CGB0.:::00:C0<CG0CGGGH0.;99/;FFG---99;9BCFG00C9/;::FFFFFFFFF>9@FFF?9A?-=9-A/B-;-;?E99B/;;/A---;BB-----;BBEB-A--
@M03896:38:000000000-B4D98:1:1105:14078:2750 2:N:0:169
CCTGTTTGCTCCCCACGCTTTCGCACCTGAGCGTCAGTCTTCGTCCAGGGGGCCGCCTTCGCCACCGGTATTCCTCCAGATCTCTACGCATTTCACCGCTACACCTGGAATTCTACCCCCCTCTACGAGACTCAAGCTTGCCAGTATCAGATGCAGTTCCCAGCTTGAGCCCGGGGATTTCACATCTGACTTAACAAACCGCCTGCGTGCGCTTTACGCCCAGTAATTCCGATTAACGCTTGCACCCTCC
+
ABBAAFFFFFFFGGGGAE2AAG2EEFGF3GFGEEEGG5GHFHGHGGGHHG?EEE@EGFGHAEDEGHE>>EFHHGGHHFGHHHHHHFHGGEGGHHHHHGGGG@GHHGBGBGHHHFGHHHGGGGGGHHGG.CEFFCB<GC<<CGH00;0;;0CCGHHHGFGHHHF.::;AFGGEAA?-BDGGFFGGGFB/FBFB/BBFFFFFFFFFFFF.;A-;;.;FFED@@FF/B/9/BFFDA.AFB.9.;.9/;FDAED
@M03896:38:000000000-B4D98:1:1105:14087:2768 2:N:0:169
CCTGTTTGCTCCCCACGCTCTCGCACCTGAGCGTCAGTCTTCGTCCAGGGGGCCGCCTTCGCCACCGGTATTCCTCCAGATCTCTACGCATTTCACCGCTACACCTGGAATTCTACCCCCCTCTACGACACTCAAGCTCGCCACTATCAGATGCAGTTCCCACGTCGAGCCCCGGGATCTCACATCTCACTTAACAAACCGCCTGCGTGCGCCTCACGCCCAGTAATTCCGATTCACGCTTCCACCCTCC
+
AAA>AFD1BDDFGECE1AA0ABAFCEEA0BCGAEEA/21D2D/BAEEGA///>>>>EEEF/B?/EG?///>FFEFGGF>>GF2GDGG/E/<?FF2GG/>B/<1?G0000FHHF1@?GGH?CCFFFH...<@HFC/<<<0.;AC./:<;0::GBGH;00;CFG.-..--;;AA.---9A-:BBF/BF:/;;9/B/BFFEEF;@@?-A@-;;-@---/-9AA@B-/;///;FB-9-//99A---;/;AFEEB
@M03896:38:000000000-B4D98:1:1105:16408:5503 2:N:0:169
CCTGTTTGCTCCCCACGCTTTCGCACCTGAGCGTCAGTCTTCGTCCAGGGGGCCGCCTTCGCCACCGGTATTCCTCCAGATCTCTACGCATTACACCGCTACACCTGGAATTCTACCCCCCTCTACGAGACTCAAGCTTGCCAGCATCAGATGCAGTTCCCAGGTTGAGCCCGGGGATTTCACATCTCACTTAACAAACCGCCTGCGTGCGCGTTACGCCCAGGACTTCCGATTACAACTTGCACCCTCC
+
AAA1>DF1FFFFGGBEEEE0AFEGG0AF0CFA0/BEEFHFBGCBEEEHF?/AE@?ECG?FGE/AEHC/>E/BGHFGGGHBGH2GHHGFCCEE1BFFHGCCC@?FHGBCBFHHD1FFF?G?<@CB11...C.D00/0<<0/<GF0./;CG0BGFHHF:0GCGG0.:099;FG.----;A//BFFFFF//9/:;/BB/;-999=??-9?9A?-9-;9-AE--@-E---;///;---A9/////:B9B/9--;
@M03896:38:000000000-B4D98:1:1105:16401:5520 2:N:0:169
CCTGTTTGCTCCCCACGCTTTCGCACCTGAGCGTCAGTCTTCGTCCAGGGGGCCGCCTTCGCCACCGGTATTCCTCCAGATCTCTACGCATTACACCGCTACACCTGGAATTCTACCCCCCTCTACGAGACTCAAGCTTGCCAGCATCAGATGCAGTTCCCAGGTCGAGCCCGGGGATTTCACATCTGACTTAACAAACCGCCTGCGTGCGCTTTACGCCCAGTACTTCCGATTAACGCTTGCACCCTCC
+
ABAAAFFFFFFFGGFGEEE2FGEFFGGHFHCGEEGFGHGHB5GGFE?GHD0AEEGGFGEG1EAAEHE//E/FEFHGFBFGGHHHFHHFGFGG2FGHHGGGGCGGFHBG2FFHHBBFGHHGGCGGBGAD.AA<C0<0</0<<GF:.;CG000;GFHHHHFHFFB9B/;-BFCG-9:-;A/BFFFFFFE/FF/FB/FF/9AF9=BFEFC;9.>D-9EFFADDFFE/;/9/BFA?9.AFF.-.;.9;9B?AEF
@M03896:38:000000000-B4D98:1:1105:19645:6995 2:N:0:169
CCTGTTTGCTACCCACACTTTCGAGCCTCAGCGTCAGTTGGTGCCCAGTAGGCCGCCTTCGCCACTGGTGTTCCTCCCGATATCTACGCATTCCACCGCTACACCGGGAATTCCGCCTACCTCTGCACTACTCAAGAAAAACAGTTTTGAAAGCAGTTCATGGGTTGAGCCCATGGATTTCACTTCCAACTTGTCTTCCCGCCTGCGCTCCCTTTACACCCAGTAATTCCGTACAACGCTTCTGCCCTAC
+
ABAABFFFFFFFGGGFGEGFGGEGGGGHHHHGAEEGGHFHCGCFHFFHGBHHHGEFGGGHFGGEGG@C5BGEGHHHHGGGGGGHHHHGGGGEHGGHHFGGGFGHHEFBCDHGHH@CF/EHHFHHCGGG<GGHF1F11><00>GBDFFHCF0<GHHHGFHH0DGC<<-:CGHE:GBGCGFFHHHGFGGFGGGE;;CFFBFFGGGGEFDFCDDE.BF/;B9BF.A9:BBFFF//99.:BB=...///BA99A
@M03896:38:000000000-B4D98:1:1105:17786:8100 2:N:0:169
CCTGTTTGCTACCCACACTTTCGAGCCTCAGCGTCAGTTGGTGCCCAGTAGGCCGCCTTCGCCACTGGTGTTCCTCCCGATATCTACGCATTCCACCGCTACACCGGGAATTCCGCCTACCTCTGCACTACTCAAGAACAACAGTTTTGAAAGCAGTTCATGGGTTGAGCCCATGGATTTCACTTCCAACTTGTCTTCCCGCCTGCGCTCCCTTTACACCCAGTAATTCCGGACAACGCTTGTGACCTAC
+
BCCCBFFFFFFFGGGGGEFFGGEFGEFHHHHGEGEGGHFFGGCGHGGHHHGHHGEFGGGHEGGEGHFFBFGEHHHHHGGGGGGHHHHGGFGGHHHHHEGGGFFHHGDCGGHHHHCEGDGHHGHHGHHGDCHHH1?1?00>GHGB<=GDFFFGHHHHGGHHFH<<<C@/CGHCCHCHHGHCGGHHGGGFFGGF9BFGGFGG?DFDFF?CGGFFFFBFFBBFFE.;////BFB-9:>:A-B.9..//:FFFF
@M03896:38:000000000-B4D98:1:1105:5038:8144 2:N:0:169
CCTGTTTGCTACCCACACTTTCGAGCCTCAGCGTCAGTTGGTGCCCAGTAGGCCGCCTTCGCCACTGGTGTTCCTCCCGATATCTACGCATTCCACCGCTACACCGGGAATTCCGCCTACCTCTGCACTACTCAAGCATAACAGTTTTGAACGCAGTTCATGGCTTGAGCCCATGGATTTCACTTCCAACTTGCCTTCCCGCCTGCGCTCCCTTTACACCCAGCAATTCCGTACACCGCCTCTCACCTCC
+
ABBAAFFFFFFFGGGFCEBFGGECABEFHHHFEEGGGHCEFEEDGHEHFGDFDGEEGGGH1EDEGFG2@BFEHFHHGEEEEEFHHHHGGGGGGGGHHEGFFCGHF>@</<FGGH2??/?FFFHH11??DFGFF<1?101>1>111>FD<.11.A-@<DG00=0.<.-:0:CE.C;/0:<0;GFBBFF009B000/;9CFFAB?EA?-;9AAE.B/9BBBBAA..;9//FFF/:AD/9;--;.///;.B.9
@M03896:38:000000000-B4D98:1:1105:22557:11271 2:N:0:169
CCTGTTTGCTCCCCACGCTTTCGCACCTGAGCGTCAGTCTTCGTCCAGGGGGCCGCCTTCGCCACCGGTATTCCTCCAGATCTCTACGCATTTCACCGCTACACCTGGAATTCTACCCCCCTCTACGAGACTCAAGCTTGCCAGTATCAGATGCAGTTCCCAGGTTGAGCCCGGGGATTTCACATCTGACTTAACAAACCGCCTGCGTGCGCTTTACGCCCAGTACTTCCGATTAACGCTTGCACCCTCC
+
AABAAFFFFFFFGGGGEEEEFGEEEGGHHHHGFGFFGHHHFHHHGEEHHC0EEE>EGGGHAEDAEHE/EEGHHHHHHFGGHGHHHHHGGEGGHHHHHACGB@FGHHFHEFFGHHHHHHHGGGGHHHGG.<CGF0/<DGF<CG=::<GC<::;GHFGGCGHHHGCC0/:CBGFAD-??AFGF0CFFFF/:FFB/;BF/9AEAFFFEFBAFDFF=.;:FAD@DB.://;:FF..;.;/B.;.:..9:FFEA9
@M03896:38:000000000-B4D98:1:1105:22539:11278 2:N:0:169
CCTGTTTGCTCCCCACGCTTTCGCACCTGAGCGTCAGTCTTCGTCCAGGGAGCCGCCTTCGCCACCGGTATTCCTCCAGATCTCTACGCATTTCACCGCTACACCTCGAATTCTACCCCCCTCTACGATACTCAAGCTTGCCAGTATCAGCTGCAGTTCCCATGTTGAGCCCGGCCATTTCACATCTCACTTAACATACCGCCTGCGTGCGCTTTACGCCCACTACTTCCGATTAACGCCCGCACCCTCC
+
AAAAAF3BFFFFGGCE1AAFFGEGEGAG0BGFAFEEEHHH2D/BEE?G0?/BB/AEEFGH/E>B>FB//>FFGDGHB0@BGHHHHFFGE>EEGHGGHEEGEEFHHB0?/<FGHB@@GHHG?CGB<D///>>GF1<1<C10<FD<<00=000=CG/GDFDHFC0/;;0:CGH:----;9CFFFG0;CF00;CF;0000;;BB@GF?F;-99-;;-E9F-9;@B-9;999FFB--99/;-@-----;@:-AB
@M03896:38:000000000-B4D98:1:1105:18199:15225 2:N:0:169
CCTGTTTGCTCCCCACGCTTTCGCACCTGAGCGTCAGTCTCCGTCCAGGGAGCCGCCTTCGCCACCGGTATTCCTCCAGATCTCTACGCATTTCACCGCTACACCTGGAATTCTACCCCCCTCTACGAGACTCAAGCTCGCCAGTATCAGATGCAGTTCCCAGGTTGAGCCCGGGCATTTCACATCTCACTTAACAAACCGCCTGCGTCCGCTTTACGCCCAGTAATTCCGCTTCACGCTTGCCCCCTCC
+
AAAAAFFCDFFFGGCEEEE0AGEE0EGH0BEFEEEEEFAG1B//BEAFA//B/BAEEFGG/ECEFHE///FGG2F1B>1BFGHHHFHFG>EGHHHHHEEEGCFGC000<FGHH2GD1<<<ACGHEH///.>FF1<<>F1><@A<00==<<<DCC00:0;0CG0./0/;/0::-----;;BFEF009;09CF000900.;9-;>?EF9;-;9--;-/B-;9--;9B//9;B/---;9;-9---;/;E-;AB
@M03896:38:000000000-B4D98:1:1105:18194:15244 2:N:0:169
CCTGTTTGCTCCCCACGCTTTCGCACCTGAGCGTCAGTCTTCGTCCAGGGGGCCGCCTTCGCCACCGGTATTCCTCCAGATCTCTACGCATTTCACCGCTACACCTGGAATTCTACCCCCCTCTACGAGACTCAAGCTTGCCAGTATCAGATGCAGTTCCCAGGTTGAGCCCGGGGATTTCACATCTGACTTAACAAACCGCCTGCGTGCGCTTTACGCCCAGTACTTCCGATTAACGCTTGCACCCTCC
+
BBBBBFFFFFFFGGGE?EEAFGEEEGGGGHHGGFFGGHHHHHHHGFEHHGGGEEEGGGGHFEDEGHEE@EGHHHHHHFHHHHHHHHHGGEFGHHHHHFGGCCFGHHGEFGHGHHHGHHHGGGGHHHFDDFGHF0CDGGFFEHG0:CCC<<CFHHHBCGGHHHFE:0;CBFGEDBDF?CFFGFGGFFFFFFFFF99F/AEEFFFFFFD:AD>@-A.BBEDFFF.;F/9FFFFBA9AFF.B99EABFFFEED
@M03896:38:000000000-B4D98:1:1105:20036:15999 2:N:0:169
CCTGTTTGCTCCCCACGCTTTCGCACCTGAGCGTCAGTCTTCGTCCAGGGGGCCGCCTTCGCCACCGGTATTCCTCCAGATCTCTACGCATTTCACCGCTACACCTGGAATTCTACCCCCCTCTACGAGACTCAAGCTTGCCACTATCAGCTGCAGCTCCCAGGTTGAGCCCGGGGATTTCACATCTGACTTAACAAACCGCCTGCGTGCGCCTTACGCCCAGTCATTCCGATTCACTCTTGCACCCTCC
+
AAAAA@FBFFFFGGGE2EECFG2EAEEF3FHG?2E2A55G5GFEEE1GH1E?EE?FEEEG1E>EEHA/>>FGFHFHGBCGHG4FFDHGGEEEGGGHHGCGBBGGHF<<01?CGGDFGACDCGGFDG.<.<<DF0<0DGD/CHG0//0<0000/:///:CGCBB.9://99/A9-9A-.9;9/BFFF/:/;BF/9:/B.;A9BBDAF;;.;;@.../9EA;9A./////;B/...9;9/B;9///9;A..;
@M03896:38:000000000-B4D98:1:1105:5912:17669 2:N:0:169
CCTGTTTGCTCCCCACGCTTTCGTGCTTTAGCGTCAATAGTGGACCAGAGGACCGCCTTCGCCACTGGTGTTCTTTCTGATATCTACGCATTTCACTGCTACACCAGAAATTCCATCCTCCTCTTCCACATTCAAGCCTTGCAGTATCAAACGCAGTTCCAGAGTTAAGCTCTAGGATTTCACTTCTTACTTACAAAACCGCCTGAGCACCCTTTACACCCAGTAAATCCGGACAACGTTTGCCCCCTAC
+
ABBABFFFFFFFGGGGEEEFFGEFCFFHHHHGEGDEEHH5ADGFHFCGHGFHGHCEGGGG1EEEFHH?FGGFHHBDGGHHHGHHFFHGGEGEGGHHEGGGHDBGHEHEFGGHGFBGHHHHHGHHHHHEHGGHFGH3GEHHFFF2@GFH2@F2/>C?DGFDD1F.><<G>DFCBGB11DFGD0DFGHH0<<DG0D0DG.CE?DGC.//:CFEDEBB0FFBBA../9;000/9-;:;.A=9.9.;9FE@9E9
@M03896:38:000000000-B4D98:1:1105:5897:17680 2:N:0:169
CCTGTTTGCTCCCCACGCTTTCGTGCTTTAGCGTCAATAGTGGACCAGAGGACCGCCTTCGCCACTGGTGTTCTTTCTGATATCTACGCATTTCACTGCTACACCAGAAATTCCATCCTCCTCTTCCACATTCAAGCCTTGCAGTATCAAAAGCAGTTCCAGAGTTAAGCTCTAGGATTTCACTTCTGACTTACAAAACCGCCTGAGCACCCTTTACACCCAGTAAATCCGGACAACGTTTGCCCCCTAC
+
ABBAAFFFFFFFGGGEEFEEFGEGFFEHHHHHGGGEBGHFFHFHGFCHHHEHHHEGGGGHEEEEFHHFGFHEHHHHHHHHHHHHHHHGGGGGHHHHFHHHFFDGHFFGGFHHHGDGHFHHHHHHHHHGHHHHFDGGFGHHFGHF<GHGGHD2BGFGDGHHHE1FG1?1FGHHHGFGHFHHHHHHHHH0BGFHFGHG0<CFCFGGHBGFGHHGHFFGGBBFD?.;C0;9CF?GD9?FC-..;:/BBEFFFF
@M03896:38:000000000-B4D98:1:1105:7160:18196 2:N:0:169
CCTATTTGCTCCCCACGCTTTCGTCCATGACCGTCAGTGGTGGCCTAGCAAACCGCCTTCGCCACTGGTGTTCCTTCTAATATCTACGCATTCTACCGCTACACTAGAAATTCCGTTTGCCTCTACCACACTCGAGTCTATCAGTTTCTAAAACGAACTGGAGTTGAGCTCCAGGCTTTAATTCTAGACTTAATAAACCGGCTGCGGACGCTTTACGCCCAATACATCCGGATAACCCCCGCCACCTACG
+
BBABBFF55FDFGGFGEEAAFGEGEGGHFGHGEEAEFEB3BF2AFG3FHFHHHG0EEEGGC?DEEG32BE?BGD@GGGGHHHHHHHGGGGGGGFGHHEEGGEGGF33FGDGGHH3FEFADGBGF1FGGHEGHH/</@FFHHGHF<1@FGFGEHD?DFDHB0<0FG1F1>1GGFH/<CHFF<DDD0<=0;;FFF0CFGG;;DC999A;-B-:.9./;..9@...9/;9B;.-.9./;;..--;;;;;;/B;
@M03896:38:000000000-B4D98:1:1105:7162:18215 2:N:0:169
CCTATTTGCTCCCCACGCTTTCGTCCATGACCGTCAGTGGTGGCCTCGCAAACCGCCTTCGCCACTGGTGTTCCTTCTAATATCTACGCATTCTACCGCTACACTAGAAATTCCGTTTGCCTCTACCACACTCGAGTCTATCAGTTTCTAAAACGAACTTGAGTTGAGCTCCAGGCTTTAATTCTATACTTAATAAACCGGCTGCGGACGCTTTACGCCCAATACATCCGGATAACACTCGCCACCTTCGT
+
AAAAAF3@FFFFFECE1EE0AFEFEFEH1GFGEBE?EFE0AA?FEG0/E/B/FF/EEGGG/EEAE1B>F0>?EGDGHH2EH2GGHFFFEEEEHBGHHEGEECGHFFFDG1GGHHGHFH/F<<GGGHHFHFCHFCAAF<FFGGG1?DGGGD1?1FC?C@F111GGDDF/CDCF<F/<GFHBC0CGHC0000<C0CGCG0C@@-A@.---;99-9A//---;-9-//BBFB;-9-:9B/9/:-9-9AAF/9-9
@M03896:38:000000000-B4D98:1:1105:7144:18224 2:N:0:169
CCTATTTGCTCCCCACGCTTTCGTCCATGACCGTCAGTGGTGGCCTAGCAAACCGCCTTCGCCACTGGTGTTCCTTCTAATATCTACGCATTCTACCGCTACACTAGAAATTCCGTTTGCCTCTACCACACTCGAGTCTATCAGTTTCTAAAACGAACTGGAGTTGAGCTCCAGGCTTTAATTCTAGCCTTACTAAACCGGCTGCGTACGCTTTACGCCCATTAAATCCGGACAACGCTCGTCACCTACG
+
BBBAAFDFFFFFFEGEAFEFFGFGEGCHBEFGEAEEAEFFE22BEGCGHHHGHEAEGGGHHFEEEHF25BF?GGEFEGHBGHBHFGFEG1??GDHHHEEC/>FG3GFH3BGGFHFG3F/DHHHHEGHGFAEFC/?/F@G>DDF11<FGGGDH1?/?/AGD<BG1>111>1<CF//<<C/DD0=GHH00;0GH/;;CFGCCD?@-C@9.9-;.9.CF.9AB?//9///;:.-9--.A-9..--.;9B/B99
@M03896:38:000000000-B4D98:1:1105:9142:20489 2:N:0:169
TACCGCGGCTGCTGGCACACAATTACCATACAGATAGTGTGTAGATCTCGGTGGTCGCCGTATCATTAAAAAAAAAAAAAGAAAAATATCTCAATTCCCATCACACTAAAAAATAAAAAAAATATTTAATCACATAAGTAAACATAATCTTCTTAAACACATGTATCACTATTTAACATAATATAACAACTAACACTTAAAGACAATACTCTCTACAGTAATTTCAAAATGCTGTATCTTATGACTGTAAA
+
AAABADD@DDBAGGGGG3FFEFFHFHGHFBFFFGHGGGFGHFFBBGFFFAFB1E1BAEF?EEGFFFFHFHFE>EE@>/////?000012222221211111011<1001111/0111<<-<-.0000<00<0/00000;00:0;0;0000000000000..00000000009000000000;;000000.//0///000///;././//9/////////////9//////////;/;//////////9///
@M03896:38:000000000-B4D98:1:1105:7015:21446 2:N:0:169
CCTATTTGCTCCCCACGCTTTCGTCCATGACCGTCAGTGGTGGCCTAGCAAACCGCCTTCGCCACTGGTGTTCCTTCTAATATCTACGCATTCTACCGCTACACTAGAAATTCCGTTTGCCTCTACCACACTCGAGTCTATCACCTTCTAAAACGAACTCCAGTTGAGCCCCAGGCTTTAATTCTAGACTTAATCAACCCGCTGCGGACCCTTTACCCCCCATATATCCGGATAACCCCCGCCACCCACC
+
AAAAAFDDFFFFGGFE1EAEFFA0BE0A1BGGEAE0BF2F1//BGEG0FFHHHG/EEBEFAEABEB10B0??GG22BEFGGHHGGHHFEEEAG22FG>EE@E1F1FGE11FGGG0B<<?FF1FF1FGFHHCGH/</1@>22@F101?F1F<1<F/C.AC1111>1111>/<E..<<<<C0=00GBG00;0C0:00;C;C.:;-A.99-:-=//;FF0/-----:/99BF:9-A-///--;-9@>FF-;B-
@M03896:38:000000000-B4D98:1:1105:7031:21458 2:N:0:169
CCTATTTGCTCCCCACGCTTTCGTCCATGACCGTCAGTGGTGGCCTAGCAAACCGCCTTCGCCACTGGTGTTCCTTCTAATATCTACGCATTCTACCGCTACACTAGAAATTCCGTTTGCCTCTACCACACTCGAGTCTATCAGTTTCTAAAACGAACTGGAGTTGAGCTCCAGGCTTTAATTCTAGACTTAATAAACCGGCTGCGGACGCTTTACGCCCAATAAATCCGGATAACCCTCTCCACCTACG
+
ABBBAFFFFFFFGGGGEEEAAGEGEEEFCFHHEEEEEFFGDCGGHHEGHGHHGGCFGGGGAED?EGBBBE?EGH4FFFFGHHHGGFHEEEEEG@GHHEEGFEFHHHBGFDGGHHHFHF/FFDGFFGHHHFGHH/C/<@>GGHHB1DGDDF111F<E/@F10<<FC1=1>1CCCGBCGFBFGHGHFD00C:GHBCGBGHH@FGAGC;;BG-:.;CFFAFB>..BBF//;;.-.9.://;.;.;:/9F.;B9
@M03896:38:000000000-B4D98:1:1105:15265:21523 2:N:0:169
CCTATTTGCTCCCCACGCTTTCGTCCATGACCGTCAGTGGTGGCCTAGCAAACCGCCTTCGCCACTGGTGTTCCTTCTAATATCTACGCATTCTACCGCTACACTAGAAATTCCGTTTGCCTCTACCACCCTCGAGTCTATCAGTTTCTAAAACGAACTGGAGTTGAGCTCCAGGCTTTAATTCTTGACTTAATAAACCGGCTGCGGAAGCATTACGCTCAATCACTCCGGATAACGCTCTCCACTCACGT
+
ABABBFFBFFFFGGGFAEEAAFDAE2EGHCFFEA?2FGF3DA2BGH3BFD5GGGEEGFGG1EEEGFB2@BF?BFDFGGBDF4GHHHFEE?>EGDHHHGFG?E3BFGF3B4BFHFHHHGAFH3C2BGHHFADGH@//@F@<FGF111FF1F?G11/..>.<00<1>=1/<00</<<G.</0<<DF0000:;G00:0:0C;-=---.99;-.9/900C.9.9:////://9.9...9/.-.;.//9.///;..
@M03896:38:000000000-B4D98:1:1105:15230:21524 2:N:0:169
CCTATTTGCTCCCCACGCTTTCGTCCATGACCGTCAGTGGTGGCCTAGCAAACCGCCTTCGCCACTGGTGTTCCTTCTAATATCTACGCATTCTACCGCTACACTAGAAATTCCGTTTGCCTCTACCACACTCGAGTCTATCAGTTTCTAAAACGAACTGGAGTTGAGCTCCAGGCTTTAATTCTAGACTTAATAAACCGGCTGCGGACGCTTTACGCCCAATAAATCCGGATAACCCTCGCCACCTACGT
+
BBBBAFFBFFFFGGFGCEEAFGDFFGFHFFCGGEAGGGBFFE?GHHFFHGHFHGAEGGGHEEEEEGBG5F??GH4FGGFHHEHHGFGFG?>AHFHHHGGGGEGHGFFHFFHHHGBGCGDHHGHHFFHGGHGHHGECFFHHHGGE1<?FFFFGFHGGGFCDGFG<><BCFDCGCH/CGFBGDGHHGGHEGHHGFFEHFGCC?C-B??--;9A:.AFFEDA-A?9B/B//B.@A999//..9@--9D9.9BA9
@M03896:38:000000000-B4D98:1:1105:15247:21529 2:N:0:169
CCTATTTGCTCCCCACGCTTTCGTCCATGACCGTCAGTGGTGGCCTAGCAAACCGCCTTCGCCACTGGTGTTCCTTCTAATATCTACGCATTCTACCGCTACACTAGAAATTCCGTTTGCCTCTACCACACTCGAGTCTATCAGTTTCTAAAACGAACTGGAGTTGAGCTCCAGGCTTTAATTCTAGACTTAATAAACCGGCTGCGGACGCTTTACGCCCAATAAATCCGGATAACCCTCGCCACCTACG
+
ABABAFFFFFFFGGGGFEEFFGFGGGGHHGHGEEGGGHFHFFEGHHFGHHFHHGEGGEGGEGDAEGCGEFFEGHFHGHHHHHGGHHHGGGGFHGGHHGGGGEHHHHHHFGHHHHHHEHGHGFHHGHHGHHGHHFFBGGFHHHHDDDHGFGFFHHDFGDGD0CGFGEFFF<GGCHGGGBCGHGFEDGBFHCHGHFFHFHHGDGAF??DDGGA..CBF::@>..B:B//BFA-AAAF//;9A;--;;FA/BA
@M03896:38:000000000-B4D98:1:1106:15885:7509 2:N:0:169
CCTGTTTGCTCCCCACGCTTTCGCACCTGAGCGTCAGTCTTCGTCCAGGGGGCCGCCTTCGCCACCGGTATTCCTCCAGATCTCTACGCATTTCACCGCTACACCTGGAATTCTACCCCCCTCTACGAGACTCAAGCTTGCCAGTATCAGATGCAGTTCCCAGGTTGAGCCCGGGGATTTCACATCTGACTTAACAAACCGCCTGCGTGCGCTTTACGCCCAGTAATTCCGATTAACGCTTGCACCCTCC
+
ABBBBFFFFFFFGGFGEFEFGGFGDEGHFFHHGGGGEHHHHHHHGGGHHEGEEEFGGGGHHGGGGHEEEFGHHHHHGHHHHHHHHHHGGGGGHHHHHFCCCCGGHHGFFHHGHHHGHGHGGGGHGHG..CEHF0C<<CB/<GF0:CGHHGGHHHHHHHHHHHBE/9//CFGGGF??FDFGGGGGFFF;BFFFFFFFFFFFAFFFFFDADFFFAAEFFEDCAD.;BFFFFFFDA:DFF.@...;/;;A?EF
@M03896:38:000000000-B4D98:1:1106:7586:9151 2:N:0:169
CCTGTTCGCTACCCATGCTTTCGCTCCTCAGCGTCAGTTACTGCCCAGAGACCTGCCTTCGCCATCGGTGTTCCTCCTGATATCTGCGCATTTCACCGCTACACCAGGAATTCCAGTCTCCCCTACAGCACTCAAGTCAGCCCGTATCGCCTGCACGCCCGGAGTTAAGCCCCGGAATTTCACAGACGACGCGACAAACCACCTACGAGCTCTTTACGCCCAGTAATTCCGGACAACGCTCGCACCCTAC
+
ABBAAFFADAADGGGGGFFGGGFFFHGHHHHHGGGEFHHHHFFHHGHGHHAGGHFFHHHHEEDEFHEE>EEEHHHHHHHHHHHHHHGFGEEFFGHHHEEGECFGHHGFEHHHHHHBGGHHGHGHGHGFFGHHF2G2FGF2FGG@/>FGCGGCFHHGEGFGGG@-</=DCGHHGG--;CBFBFG009C-;A-B--;@BFFFFFFFFFBA?>.B//BFF9ADFDFB/B/;FFB-.;-:A-:.9-=9BFDA.F
@M03896:38:000000000-B4D98:1:1106:7579:9169 2:N:0:169
CCTGTTCGCTACCCACGCTTTCGCTCCTCAGCGTCAGTTACCGCCCAGAGACCTGCCTTCGCCATCGGTGTTCCTCCTGATCTCTACGCATTTCACCGCTACACCAGGAATTCCACCCTCCCCTACAGCACTCAAGTCAGCCCGTATCCCCTGCACTCCCGGTGTTAAGCCCCGGCATTTCACACCCCACGCCACCAACCGCCTACGCGCTCTTTACGCCCAGTAATTCCGCACAACGCCCGCACCCTCC
+
AAAAAFFAAA1>GGB1AAEAFGEGBFAGHHHGEGEEEHD2D1//AE?F/FGBFAFGHHHHAEEEEGE//>EEGFHHFGHHH1FGH2BFEEGEHHGHHEEGGCGHH/0?/BGHG>210?<F</<@CC1<FFFHC0F?1?11??C<<-><1<FGGHG/0/<G.--:.:;0;CC:E----;0;FBFB/9:-.;-..;----;A-;@A-;---;9;-9B/B-9@@-A//;9;FF9--9-9A9@-9;9-@@BEAB
@M03896:38:000000000-B4D98:1:1106:20688:11525 2:N:0:169
CCTGTTTGCTCCCCACGCTTTCGCACCTGAGCGTCAGTCTTCGTCCAGGGGGCCGCCTTCGCCACCGGTATTCCTCCAGATCTCTACGCATTTCACCGCTACACCTGGAATTCTACCCCCCTCTACGAGACTCAAGCTTGCCAGTATCAGATGCAGTTCCCAGGTTGAGCCCGGGGATTTCACATCTGACTTAACAAACCGCCTGCGTGCGCTTTACGCCCAGTAATTCCGATTAACGCTTGCACCCTCC
+
ABBAAFFFFFFFGGGGEFEFFGEFGGGHAGHHFGEGGHHHHHHHGEEGGEACEEEFGGGHEEGGGHEEEEGHHHHHHGHHHHHHHHHGGFGGHHGHHGGGGCGHHHFFFHHHHGGGHHHGGGGHHGGA.ACGF0<<DCB<CGH00<CCGGCGFFHHCGHHHHFA/;/9CFGG?D?BCABFGFGGFFF/9BBBBF:BF?EFFFFFFFDADDDD-;AFFEF=DF.;/9FFFF/DA.AFB.;.;E:;9FDFFD
@M03896:38:000000000-B4D98:1:1106:11406:11722 2:N:0:169
CCTGTTTGCTCCCCACGCTTTCGCACCTGCGCGTCAGTCTTCGTCCAGGGCGCCGCCTTCGCCACCGGTATTCCTCCAGATCTCTACGCATTTCACCGCTACACCTGGAATTCTACCCCCCTCTACGACACTCCAGCTTGCCAGCATCAGATGCAGTTCCCAGGTCGAGCCCCGGCATTTCACATCTCACTTAACACACCGCCTGCGTGCGCTTTACGCCCAGTAATTCCGATTCACGCTTGCACCCTCC
+
AAA>AFFCFFFFGGFGEEE2FGEEDGGHE2AEAFE?EHHEBGGFEF13A11A>E>EEGAH1?1?EH1/>>/FGFHHH2FDFFFFGHG?E??CGHHHHADDFCDGHHB02FGFHFFDGCHGGGA01=C?.-<0////<00;;G;:./<C0:0;GH00;CFFFF0.;/--;ABE.-;-99/BB9B/BF/9;BFB//;//9AD;BFFFFDDFD@A-.9FB;AAFD.;///;FF/:../;;.A.9..9BFFFFF
@M03896:38:000000000-B4D98:1:1106:15004:13012 2:N:0:169
CCTATTTGCTCCCCACGCTTTCGTCCATGACCGTCAGTGTTGGCCTAGCAAACCGCCTTCGCCACTGGTGTTCCTTCTAATATCTACGCATTCTACCGCTACACTAGAAATTCCGTTTGCCTCTACCACACTCGAGTCTATCAGTTTCTAAAACGAACTGGAGTTGAGCTCCAGGCTTTAATTCTAGACTTAATAAACCGGCTGCGGACGCTTTACGCCCAATAATTCCGGATAACCCTCGCCACCTACGT
+
BBBBAFF5FFFFGGGFEEEAFGEFEGGHHHHGEGDEGFHBBEAFFHEFHB5BFFAEEEGH1EE>EGG?FFGEGHBGFGD4GHHGHFHFGGEEGGHHHGEGGEGHG3GHHHGGHFFGGGDFGDGGHHDFGGDGF/C<FG1FGHG2DGHFHFHFFHC</>C100CFCDB<>1FGFHCGCCCGFFDHFG00=CCFGCCGGHFCDGG@?9-ABB-.;AF;9.;@A.BBF///B/-.9;9B;..;---.;.9BB?.
@M03896:38:000000000-B4D98:1:1106:14971:13014 2:N:0:169
CCTATTTGCTCCCCACGCTTTCGTCCATGACCGTCAGTGTTGGCCTAGCAAACCGCCTTCGCCACTGGTGTTCCTTCTAATATCTACGCATTCTACCGCTACACTAGAAATTCCGTTTGCCTCTACCACACTCGAGTCTATCAGTTTCTAAAACGAACTGGAGTTGAGCTCCAGGCTTTAATTCTAGACTTAATAAACCGGCTGCGGACGCTTTACGCCCAATAAATCCGGATAACGCTCGCCACCTACGT
+
BBBBBFFFFFFFGGGGEEEFFGEFEGGHHGHHGGG2EGAAACDGHHBGHFBHHGCGGGGHGGDAEGFHFGFEGHFGGHHGHGGHHFHGGFFEGGHHHGFGGFGHGHFHHHHHHHHGHGGGHDHHGHFFHHGHH/F/FG2GGHF2><FFFGFGFFCDECEGGHHGCHB1><GCGHGGFGCGF0<GFHBDGFCBCC0;0C/:-@BGE--BFC??.CBB..;;.9.////B9;-...:9.-.;-;;9DF.9BD9
@M03896:38:000000000-B4D98:1:1106:14987:13021 2:N:0:169
CCTATTTGCTCCCCACGCTTTCGTCCATGACCGTCAGTGTTGGCCTAGCAAACCGCCTTCGCCACTGGTGTTCCTTCTAATATCTACGCATTCTACCGCTACACTAGAAATTCCGTTTGCCTCTACCACACTCGAGTCTATCAGTTTCTAAAACGAACTGGAGTTGAGCTCCAGGCTTTAATTCTAGACTTAATAAACCGGCTGCGGACGCTTTACGCCCAATAAATCCGGATAACCCTCGCCACCTACGT
+
BBBBBFFFFFFFGGGGEEEFFGFGEGGHHHHHGGGGGHGAFFCFGHFFHHEHHGEEGGGHEGGEFHEFFGGEHHGHHHHHHHHHHHHFFFGGHGGHHGEGGEHHHGBGGHHHHHGGFHDHGFHHHHHHHHGHH/A?FFDHFHHBDGHGHHHGDHGAFAGD0FG<FGFFF<GHGB<GHGHHHBGHHHB0DCCGBFHFHHH@@DDGEB9DGB;;AAFFEFDFD.F/BFFFFF-9;AFF/;.A9;::;FAFF..
@M03896:38:000000000-B4D98:1:1106:14988:13041 2:N:0:169
CCTATTTGCTCCCCACGCTTTCGTCCATGACCGTCAGTGTTGGCCTAGCAAACCGCCTTCGCCACTGGTGTTCCTTCTAATATCTACGCATTCTACCGCTACACTAGAAATTCCGTTTGCCTCTACCACACTCGAGTCTATCAGTTTCTAAAACGAACTGGAGTTGCGCTCCAGGCTTTAATTCTAGCCTTAATAAACCTGCTGCGGACGCTTTACGGCCACTAACTCCGGCTAAACCTCGCCACCTACG
+
ABBBBFFBDFFFGGGGEEAFFGAFEGGHFHFHGGDEEGE5AF2FGHCFGF5GHFEFGEGHEEDEEB@2B2BEFGBGFGGFHBGGGHHFEEEDGDGHH>EEEEBFBFCDFEGGFGCFEF/GGBGF2FHHHAEFG///2@>GFGF2>FGGGHFDGH?/?><1<F0<0F1>=-CD//<<GFHFH;0GHFF0;C::BFHHGEH/;C/0;-9@G-;;9CB9..---.//;//;;.--;./////:.-9.;;./B.
@M03896:38:000000000-B4D98:1:1106:12742:13322 2:N:0:169
CCTATTTGCTCCCCACGCTTTCGTCCATGACCGTCAGTGGTGGCCTAGCAAACCGCCTTCGCCACTGGTGTTCCTTCTAATATCTACGCATTCTACCGCTACACTAGAAATTCCGTTTGCCTCTACCACACTCGAGTCTATCAGTTTCTAAAACGAACTGGAGTTGAGCTCCAGGCTTTAATTCTAGACTTAATAAACCGGCTGCGGACGCTTTACGCCCAATCAATCCGGATAACCCTCGCCACCTACG
+
BBBBBFFDFFFFGGGGEFEFFGEGGGGGHHGHEFEGGFG3B22BGHFGHEHHGGEEGGGHAEFBEGFFBGGEHHDGHHGFHHHGHFHFEFEEHFHHH?EGGCFGHGFHFGHHHGCGCG?GHFHHGHHHH/EHH//?FFGGFHGF1?GHHHGHHHG/<>F1<GG1F1>>>1GGGFFHHCCDDDFHBG00<0CFFFBG0:GA-CGGE9;BF-A.9C/F.A-@..9/9BFFB.-.;;9B/9.;---;AF./B.
@M03896:38:000000000-B4D98:1:1106:2794:13935 2:N:0:169
CCTGTTCGCTCCCCACGCTTTCGAGCCTCAGCGTCAGATATAGACCAGAGAGCCGCTTTCGCCACCGGTGTTCCTCCATATATCTACGCATTTCACCGCTACACATGGAATTCCACTCTCCCCTTCTGCACTCAAGCTTGACAGTTTCCAAAGCGAACTATGGTTGATCCACAGCCTTTAACTTCATACTTATCAAACCGCCTGCGCTCGCTTTACGCCCAATACATCCGTACAACCCACGGGACCTACGT
+
AAAAAFF1AAAAFFBGAEEAAGAF0EE0CFHGEAAE/1DFBGHCHFHGFAAAFG/FA/BFEGC?EF/>>>BEFG2FFF@@@GG2@FH/EE>E>BDGHE?<@<FF1110CFHFDHFHFHHG0<CGHBG1@FHHFGG11?100?GB1@@DDFB1CG.>@ACD0000=./0==GBGFAGBFC<<GCC0;00<0GCCCGFBFE-9-C.C--;.-;-;9BB-9-@9E-9//;;9--;9-9/---9----99-/9;-
@M03896:38:000000000-B4D98:1:1106:19597:16031 2:N:0:169
CCTGTTCGCTCCCCACGCTTTCGAGCCTCAGCGTCAGTTACAGACCAGAGAGCCGCTTTCGCCACCGGTGTTCCTCCATATATCTACGCATTTCACCGCTACACATGGAATTCCACTCTCCCCTTCTGCACTCAAGTTTGACAGTTTCCAAAGCGAACTATGGTTGAGCCACAGCCTTTAACTTCAGACTTATCAAACCGCCTGCGCTCGCTTTACGCCCAATACATCCGGACAACCCTCGCGACCTACGT
+
AABAAFFABBABGGGGEEEFGGGGHGGHHHHHGGGDEGGHHHGHFEGGAFABGGEFAEFH?EGGGHE@/EEEGHHHG2EGHHHHHHHFGGGGHHHHHEEGGEHHHFDFBGHHHHFGHHHHHHGHHHHGFGHHF0?B??<11?D1<?GHFHGFHGG.<>CD<D00=.<<CGFFFGHHHHFCFC;:GB00;:CGHFFBBFE-BGGG?;?9D9;A.AFBA.BDD..9/;/BB.-.9@AE..9A--;BFFDFFA.
@M03896:38:000000000-B4D98:1:1106:12362:16756 2:N:0:169
CCTGTTTGCTACCCACACTTTCGAGCCTCAGCGTCAGTTGGTGCCCAGTAGGCCGCCTTCGCCACTGGTGTTCCTCCCGATATCTACGCATTCCACCGCTACACCGGGAATTCCGCCTACCTCTGCACTACTCAAGAAAAACAGTTTTGAAAGCAGTTCATGGGTTGAGCCCATGGATTTCACTTCCAACTTGTCTTCCCGCCTGCGCTCCCTTTACACCCAGTAATTCCGGACAACGCTTGTGACCTACG
+
ABBAAFFFFFFFGGGFFAFBBGEFHGGHHHHHGGEFEGFGFEFFFFFHGGHHHHEGGEGHFGGGGHCBBBGEGHHHGGGDGGGHHHHGGGGGHHGHHEEGGEHGHGGCC<GHHGBGGGGHHHHHGHHHDFHHFBG1FGBGFEFC1><FCFHFHHHFDGHH0DG.C<:/CGHGGHE:GFFGHFHHGGGFBF/B0;CFGFGFFG?DEFGGADFFFFFBFBBFDE.9B//;BF/=D->.99@.AE.9/BFFFB.
@M03896:38:000000000-B4D98:1:1106:20252:16971 2:N:0:169
CCTGTTTGCTCCCCACGCTTTCGCACCTGAGCGTCAGTCTTCGTCCAGGGGGCCGCCTTCGCCACCGGTATTCCTCCAGATCTCTACGCATTTCACCGCTACACCTGGAATTCTACCCCCCTCTACGAGACTCAAGCTTGCCAGTATCAGATGCAGTTCCCAGGTTGAGCCCGGGGATTTCACATCTGACTTAACAAACCGCCTGCGTGCGCTTTACGCCCAGTAATTCCGATTAACGCTTGCACCCTCC
+
ABBAAFFCFFFFGGGGAEEFFGEEEGGG3GHGEGEEEHGHGHHHGEEFH?ECEE>EFEGHEEFEGHE/>EFFHHHHHFGFGGHHHHHFFEFGFHGHHDCDCBFHHHC0GCFFGHHHHHHGGGGFBFF<.<<DGCC0=GH/<GG0:;:CF0G:CGHHC;CHHHF./99/;FFFD?99DAFFGGG9FFF/;BFBB/;;:.;EBFFF?F;AAD-;@AE/:.ABFDFFB/B9BFBDA../;.;...9:9;AEFF
@M03896:38:000000000-B4D98:1:1106:15097:18167 2:N:0:169
CCTGTTTGCTCCCCACGCTTTCGCACCTGAGCGTCAGTCTTCGTCCAGGGGGCCGCCTTCGCCACCGGTATTCCTCCAGATCTCTACGCATTTCACCGCTACACCTGGAATTCTACCCCCCTCTACGAGACTCCAGCTTGCCAGTATCAGATGCAGTTCCCAGGTTGAGCCCGGGGATTTCACATCTGACTTAACAAACCGCCTGCGTGCGCTTTACGCCCAGTAATTCCGATTAACGCTTGCACCCTCC
+
ABBAAFFFFFFFGGGGEFEFFGFEEGGHGHGGFGEEEHHHHHGGEEEEGC0FEEEEGGGHEEFGGHAEEGGGHHHHGGHFGGHHHHHFF/EEGHHHHFDGGCGHHHGGHHHHHGHFHHHGGGGFEG<..<CGB/<<CG0<CGGC0;;GGC0CGHFGCCGFGCGE/9//BFGG-@--BABBFFGGFFF;BFBFFBB/9FEEFFFFEFDFFFFB-../FE?CDD.//BBFFFEAD.9/;.;.9.;/;;AAEF
@M03896:38:000000000-B4D98:1:1106:25702:21793 2:N:0:169
CCTGTTTGCTCCCCACGCTTTCGCACCTGAGCGTCAGTCTTCGTCCAGGGGGCCGCCTTCGCCACCGGTATTCCTCCAGATCTCTACGCATTTCACCGCTACACCTGGAATTCTACCCCCCTCTACGACACTCAAGCTTGCCACTATCAGATGCAGTTCCCAGCTTGAGCCCGGGGATTTCACATCTCACTTACCAAACCGCCTGCGTGCGCTTCACGCCCAGTAATTCCGATCAACGCCTGCATCCTCCG
+
AABAAFF4DDBFGGGG2AAAFGAE?FGF3GHBEEEEEEFGGHHHGE1FG10AA>>EEEGHAE1EEF?>/>FHGGFHFF3FGHHHHHHFEEAEFBBFGBCD/<1?G0000CDHFFFFHHHGGGGFDGFC.-A0</C<<<D/<CC0//0:;0:;;CH0;0;GGG0.00/.C0CA----;.;;BFFB9BB//;B/B;FF/9..-9>D.9;9AD?@;../;:;9@..//B/99//.;-;B9.;-;.../:;9BF.
@M03896:38:000000000-B4D98:1:1106:25719:21808 2:N:0:169
CCTGTTTGCTCCCCACGCTTTCGCACCTGAGCGTCAGTCTTCGTCCAGGGGGCCGCCTTCGCCACCGGTATTCCTCCAGATCTCTACGCATTTCACCGCTACACCTGGAATTCTACCCCCCTCTACGAGACTCAAGCTTGCCAGTATCAGCTGCAGTTCCCAGGTTGAGCCCGGGGATTTCACATCTCACTTAACAAACCGCCTGCGTGCGCTTTACGCCCAGTACTTCCGATTACCGCTTGCACCCTCC
+
AABAAFFFFFFFGGGEEFFFFGEEDGGGB3FGAEE2BFGHHHHGGEAGG1A?EEEEFGGG1EEEEH?/>>FFGFGHFB33FGGHHBFFEE/EGDGHHCCG//?FGF2F2??FFFGFHHHGCDFCBGF...<D00/<<<B/<GD00;;C:00;C/G/;<CCG::.;0/9/CFE9-;--;;FFBFFFFF//;9BB/FF/.;EFFFFA?;..ABBB.:/F.A;B.9:9/;FFB.A..;/;:@-.9./;BA9AD
@M03896:38:000000000-B4D98:1:1106:25274:24231 2:N:0:169
CCTGTTTGCTCCCCACGCTTTCGCACCTGAGCGTCAGTCTTCGTCCAGGGGGCCGCCTTCGCCACCGGTATTCCTCCAGATCTCTACGCATTTCACCGCTACACCTGGAATTCTACCCCCCTCTACGAGACTCAAGCTTGCCAGTATCAGATGCAGTTCCCAGGTTGAGCCCGGGGATTTCACATCTGACTTAACAAACCGCCTGCGTGCGCTTTACGCCCAGCACTTCCGATTAACGCTTGCACCCTCC
+
ABBAAFFFFFFFGGGGEEEAFGEEFGGHGHHGFGEGFHGHHHHHGGGGHFEGEFEEGGGHEEDGGHE>EEFHHHHHGHFGHHHHHFHFFEEGHHHHHCBCC@DHHHCFFGHGHHHFHHHGGGGHHHG.><CHCGBDGGD<CGH:0<CCC0:0GHEHGHHHHHC.:B/;BFGGFA9B?EFGGGGGFFF/;FF/B/B9FFEEFFFFFF;.DA-99.:FFFDFFBF.9.9BFFF?.9AFF.;.9.;;/;DEEF
@M03896:38:000000000-B4D98:1:1107:11735:3384 2:N:0:169
CCTGTTTGCTCCCCACGCTTTCGCACCTGAGCGTCAGTCTTCGTCCAGGGGGCCGCCTTCGCCACCGGTATTCCTCCAGATCTCTACGCATTTCACCGCTACACCTGGAATTCTACCCCCCTCTACGAGACTCAAGCTTGCCAGTATCAGATGCAGTTCCCAGGTTGAGCCCGGGGATTTCACATCTGACTTAACAAACCGCCTGCGTGCGCTTTACGCCCAGTAATTCCGATTCACGCATGCACCCTCC
+
BBAAAFFFFFFFGGGGCEA2AF2EEGGFACGGEGEE2FGHFHHHGEEGFEEGEE>EEGGFCEDEGHE/>EFFHHHHHGHGHHHHHGHFGEEGHHHHHDCBCBGGFFFCCFGGGGFFHHFGCGGH1GFDADEHG0/<DC0<<GGB0<0;CGFFFB0G:0GHHFB:/9/C/BCE@B-?-A90;BFFFFF9BFBBBFF//AE.B;>AA9B.AABB>.:FFF.;>.9;//;9BFF...//;.9-;./9/9DFAA
@M03896:38:000000000-B4D98:1:1107:11750:3396 2:N:0:169
CCTGTTTGCTCCCCACGCTTTCGCACCTGAGCGTCAGTCTTCGTCCAGGGGGCCGCCTTCGCCACCGGTATTCCTCCAGATCTCTACGCATTTCACCGCTACACCTGGAATTCTACCCCCCTCTACGAGACTCCAGCTTGCCAGTATCAGATGCAGTTCCCAGGTTGAGCCCGGGGATTTCACATCTGACTTAACAAACCGCCTGCGTGCGCCTTACGCCCAGTACTTCCGATTAACGCTTGCACCCTCCG
+
AABAAFFFFFFFGGGG?EEFFG?EEGGHCGHGEEEGE5FGGHAHEGEHFFCCAEEEGEFHHGCEGHA>EEFHHHHHFBF?GGHHHFHGGEEGFHHHHDDG@<FFHFFGBHHHHHHGHHHGGCGGFHF<.<CGF/C<<CF<CGG0;00:0C0CG:0C;0CGGF0C/C///CFG?F-A-CBFFGGFFFF/;BFFFFFFF.EF=DF..AA9AA>B..A/FFFADF?BF/BFFF..9.9/;.9.:E;9;BDEED.
@M03896:38:000000000-B4D98:1:1107:11734:3403 2:N:0:169
CCTGTTTGCTCCCCACGCTTTCGCACCTGAGCGTCAGTCTTCGTCCAGGGGGCCGCCTTCGCCACCGGTATTCCTCCAGATCTCTACGCATTTCACCGCTACACCTGGAATTCTACCCCCCTCTACGAGACTCAAGCTTGCCAGTATCAGATGCAGTTCCCAGGTTGAGCCCGGGGATTTCACATCTGACTTAACAAACCGCCTGCGTGCGCTTTACGCCCAGTAATTCCGATTAACGCTTGCACCCTCC
+
ABBAAFFFFFFFGGGGEEEFFGEEEEFHFGHGEGEGFFGHGHGHGGDHHGCGEE0EEGGG1EEEGHEEEEGHHHHHGGGGHGHHHHHGGGGGHHHHHFDGGCHHHHFFFHHHGGHHHHHGGGGHGHF<<EEHF0/<<CF<CGD:0<CCCC;CF:CG<GGHHH0::9/;BBGFBC??-:FFFBFFFFF/9BFBFFFFFFFF;CFFFFF..ABDA.AFFFDCFDE/BBFFFFED.AABFBF.:AE/9BFFFF
@M03896:38:000000000-B4D98:1:1107:17838:21292 2:N:0:169
CCTGTTTGCTCCCCACGCTTTCGCACATGAGCGTCAGTACATTCCCAAGGCGCTGCCTTCGCCTTCGGTATTCCTCCACATCTCTACGCATTTCACCGCTACACGTGGAATTCTACCCCTCCCTAACGTACTCTAGTTACCCAGTCTGAAATGCTATTCCCAGGTTAAGCCCGGGGCTTTCACACCTCACTTAAATAACCGCCTGCGTGCCCTTTACGCCCAGTTATTCCGATTAACGCTCGCACCCTCC
+
AAAAAFFCFFFFGFGEEEEAFGAEFGGGFFHGEGGGGH5GHCHHHG3BA11AAEAEFHGHAEGEGG?1?FCGHHHHGFHFHHHGHHH1E?EEHGHHHEEGGCEGE?CC/FGHHHHFGHHEGGGFFF2/<0??F21?@<FGFGF<?GFD1FGHFFDFDGHHHH1.<1F0=BGH--<:@D.CGFFGFEFFFFFEFFFFBBFFDFGGGFGA.AAF//9BF..@BAF/;/B/FF/..ADFFAA.A@9@BFF.AA
@M03896:38:000000000-B4D98:1:1107:17853:21302 2:N:0:169
CCTGTTTGCTCCCCACGCTTTCGCACATGAGCGTCAGTACATTCCCAAGGGGCTGCCTTCGCCTTCGGTATTCCTCCACATCTCTACGCATTTCACCGCTACACGTGGAATTCTACCCCTCCCTAAAGTACTCTAGTTACCCAGTCTGAAATGCTATTCCCAGGTTAAGCCCGGGGCTTTCACACCTCACTTAAATAACCGCCTGCGTGCCCTTTACGCCCAGTTATTCCGATTAACTCTCGCCCCCTCC
+
ABBAAFFFFFFFGGGEAEEAFGEFGGGFDGFHCGEFGHADFGGHHGEGHE?EAEEFHHHHEGGEEGF1?GFHHHHHHHHGHHFHHHHFEFFGHHHHHEEGCEFHG0/FFGHHHHHHHGGCGGGHHG2@@@GGHFHB22@GGHH/FHGFHHFHD?FGBDHHHF1.<FGFFHHH@-<-C@:;GGHHBACGHHHGGF0;CBFF-DAA?FCAFEFGBBBFF9;-@A.9/99/BB/.;.;9B/9/B..-;BFAFD
@M03896:38:000000000-B4D98:1:1107:17839:21313 2:N:0:169
CCTGTTTGCTCCCCACGCTTTCGCACATGAGCGTCAGTACATTCCCAAGGGGCTGCCTTCGCCTTCGGTATTCCTCCACATCTCTACGCATTTCACCGCTACACGTGGAATTCTACCCCTCCCTAAAGTACTCTAGTTACCCAGTCTGAAATGCTATTCCCAGGTTAAGCCCGGGGCTTTCACACCTCACTTAAATAACCGCCTGCGTGCCCTTTACGCCCAGTTATTCCGATTAACGCTCGCACCCTCC
+
AAAAAFFCFFFFGGGGCEFEFGDEEGGGFGHGGGFGEH5AFHHHGHHHHEEEEEEFHHHHEEEEFHGEFGGHHHHHHHHFGHHHHHHEGGGGHHHHHGGGGEFGG0EFEFFHHHHHHHHAFGGHGHGH>GGHHHH>>FGHGHH/FGGEHHGGFGGHFFHHHHB.<FDHDGGG<@-<CD.CGFHHGDFGGEHB9F0B00CBABDFEFA;DD?F/C//B..9@A9BB/99BFF..99/9.;.;---;@A9AA
@M03896:38:000000000-B4D98:1:1107:15816:21599 2:N:0:169
GCTACCGCGGCGGCTGGCACACAATTACCATACAGATAGTGTGTAGATCTCGGTGGGCGCCGTATCATTAAAAAAAAAAAAAAAAGAACAAAAAGGAAGATGCAACACTCAAAAAAAAAAAAAAAAAAAAAAAAGAATCAAATACAAAAAATAATGAGAATGAAGAAACAGACAAATAATGGAGTAAAAACGAAACGAACGAGTGATAAAAAGAACAAAGAGAATGAAAAACAACGATCAATGTGATATGA
+
AAAABFDBDDBBGGGC?ECFFGADFFFGHFFBFFHFGF5DDDGBB55B@5DCA>BE/?>EF?>A0FDFGFFDDFE?@@@></-->...//<.....//;.000000..0/:/00:---;----;--9---9---.;.//////////;..-.////////////9//9//./...99//////.//////.-...-...--..9.9/////9;9../..//..://;///.....-..9.////9////9/
@M03896:38:000000000-B4D98:1:1107:26219:22755 2:N:0:169
CCTGTTTGCTCCCCACGCTTTCGCACATGAGCGTCAGTACATTCCCAAGGGGCTGCCTTCGCCTTCGGTATTCCTCCACATCTCTACGCATTTCACCGCTACACGTGGAATTCTACCCCTCCCTAAAGCACTCTAGTTACCCAGTCTGAAATGCTATTCCCAGGTTAAGCCCGGGGCTTTCACACCTCACTTAAATAACCGCCTGCGTGCCCTTTACGCCCAGTTATTCCTATTAACGCTCGCACCCTCC
+
ABBAAFFBDFFFGGGG?EECFGEEEGFF3GGGEGEGFHFHHHGHHGFBF11AA0AFGHHHAAE1EGE1?GFHGHGHFFHFGHHGHHHAEFDEHHHHHEEEG@GG??FF?GHHHFFHHHHAEFFHFHB22@GHG2D2>@GHHHHAGGF11GFGHG1F1FGHHF1<<>FH1<GH<<-<ADEFCCGFFG/GFEFFF0;0BBFF?B9ACC99EDEFBFFFB.:@BDA/9/9/FF/9/;/:BAB.D-@--;DFFF
@M03896:38:000000000-B4D98:1:1107:10263:23002 2:N:0:169
CCTGTTTGCTCCCCACGCTTTCGCACCTGAGCGTCAGTCTTCGTCCAGGGGGCCGCCTTCGCCACCGGTATTCCTCCAGATCTCTACGCATTTCACCGCTACACCTGGAATTCTACCCCCCTCTACGAGACTCAAGCTTGCCAGTATCAGATGCAGTTCCCAGGTTGAGCCCGGGGATTTCACATCTGACTTAACAAACCGCCTGCGTGCGCTTTACGCCCAGTAATTCCGATTAACGCTTGCACCCTCC
+
BCCABFFFFFFFGGGGFEEFFGEGGGGHBGHGGGEGGHHHGHHHGEFHHGEGEEEGGGGHAEEEGHEEEFGHHHHHHGHHHHHHHHHGGEGGHHHHHFDGGCGHHHFFGHHHGHHFHHHGGGGHHHFE.EEHF<G<DGF<CHFC:;CGC;GHF:GCCGGFHH0.::/9FFGGGF-@?AFGFFGGFFF;/BBFBFFB:FEFFFFFFFF9.AAD=A?FFEA@DF.;B/BFFFF.;9DBFFD9:.9;BFF?FF
@M03896:38:000000000-B4D98:1:1108:11666:6931 2:N:0:169
CCTGTTCGCTCCCCACGCTTTCGAGCCTCAGCGTCAGTTACAGACCAGAGAGCCGCTTTCGCCACCGGTGTTCCTCCATATATCTACGCATTTCACCGCTACACATGGAATTCCACTCTCCCCTTCTGCACTCAAGTTTGACAGATTCCAAAGCGAACTATGGTTGAGCCACAGCCTTTAACTTCATACTTATCAAACCTCCTGCGCTCGCTTTACGCCCAATAAATCCTGACAACGCTCTGTACCTACGT
+
AAB>>FFAAAABGGGFAAAAAF2ABBEHHGGGEGGD2DDGGHDGGFBFHFFBGGAFAAFF1B>EEH>/>>EEGHHHHEGEGFHGHHHFEGGGHHHHHE>E<EFGHFD0BFGHGHDGHHHHGHGHHHH@@FGHF0?<1@<1?GF?0?FGFGD10C>A?<<<<D0=<.</<CGCG.CHHFC:0CFHF000<0;0C00;0;A/;EG/;9@@D-@.A.;B;9;@?.;//;BB;////;/A--.;./9/;B/B9;.
@M03896:38:000000000-B4D98:1:1108:11643:6945 2:N:0:169
CCTGTTCGCTCCCCACGCTTTCGAGCCTCAGCGTCAGTTACAGACCAGAGAGCCGCTTTCGCCACCGGTGTTCCTCCATATATCTACGCATTTCACCGCTACACATGGAATTCCACTCTCCCCTTCTTCACTCCAGTTTGACAGCTTCCAAAGCGAACTATGCTTGAGCCACAGCCTTTAACTTCCGCCTTATCAAACCGCCTGCGCTCCCTTTACCCCCATTACTTCCTTACAACCCTCCCTACCTAC
+
AAA>>FF1>AAAGGFGAAE0ABB0BBEGGFFGEGEA/DDDFFBFFF0AGE0BEGAEA/FG/E?EEH//>/B?GGHHF>BFFBGHHFFFEAEFFGFHH/>EE@EGFCD01<FGGHFDFGHHFFEHHHD1@2FGF011?<1<<?1?/?FFGF11><..-<<0<=00=0.<<<<<.::GGF000;:;00..;..00;000;9--99.9;--;-9-9F/9//;---:///9::///////-9-9---/;9///
@M03896:38:000000000-B4D98:1:1108:11663:6950 2:N:0:169
CCTGTTCGCTCCCCACGCTTTCGAGCCTCAGCGTCAGTTACAGACCAGAGAGCCGCTTTCGCCACCGGTGTTCCTCCATATATCTACGCATTTCACCGCTACACATGGAATTCCACTCTCCCCTTCTGCACTCAAGTTTGACAGTTTCCAAAGCGAACTATGGTTCAGCCACAGCCTTTAACTTCACACTTATCAAACCGCCTGCGCTCCCTTTACGCCCAATACATCCGTACAACCCTCGCGACCTACG
+
>AA>>BDAAAAAGGGE0AAAABA0BBEHHACGEEEAADGHFG1DFEFBGBB/FHCEAAFF/BAEEH///>??FFFGFFFHEDHGFHHEEEEEEHHHH/>EEEFHGCB0B1FHGGFHHHFFFHGHHHH1F2@@?0<1??11?FG11?FFGG11<F..-><00=00=000<<.C.<;GHF0;;;0CG000;/0<C0C00C9;-;C9;-A-A.9/090;:99@--9//:9FF;-;-:9;--9A---;9@9/;-
@M03896:38:000000000-B4D98:1:1108:5659:8637 2:N:0:169
CCTGTTTGCTCCCCACGCTTTCGCACCTGAGCGTCAGTCTTCGTCCAGGGGGCCGCCTTCGCCACCGGTATTCCTCCAGATCTCTACGCATTTCACCGCTACACCTGGAATTCTACCCCCCTCTACGAGACTCAAGCTTGCCAGTATCAGATGCAGTTCCCAGGTTGAGCCCGGGGATTTCACATCTGACTTAACAAACCGCCTGCGTGCGCTTTACGCCCAGTAATTCCGCTTAACGCTTGCACCCTCC
+
AAB>>DF4DFFFGGGG2AAFABABEEGFBGFG2EEGABDGHHGHGGGHGAE?EE>EEEGH1B?EFHE>EEGHHGHHHG3FGBGGHHGFED?EFGGGH?>BCC<GGHFFCGF1FFGFHHHGCDFHGHG?AGDGC0C0<CD/<GG00;<GGC0C00CCC;GFHG0::0//:FGG@?-;-9BBCFFBFFF/;;:9B/;FFFFFBB9AEFB.DFBBB.;9F.A9B.E9;BFFFFB.;../B.-.9.9//BDAED
@M03896:38:000000000-B4D98:1:1108:5674:8653 2:N:0:169
CCTGTTTGCTCCCCACGCTTTCGCACCTGAGCGTCAGTCTTCGTCCAGGGGGCCGCCTTCGCCACCGGTATTCCTCCAGATCTCTACGCATTTCACCGCTACACCTGGAATTCTACCCCCCTCTACGAGACTCCACCTTGCCACTATCAGATGCATCTCCCAGCTTGAGCCCGGGGATTTCACATCTCACTTAACAAACCCCCTGCGTGCGCTGTACGCCCACTACTTCCTATTAACGCTTCCACCCTCC
+
>AAA>BD1B3DCFEGG1AA0AF0AAAE00BBA0AEE/2DFFHAGGA/1B/AAAE>EEEFF///?EG>>//>BFF2DFC11FFFFH2F/E?/EF>BBD<<>>/1?C?0?0?<1?@F1FGHGGCC01=....<G<///<<00<C=0//::;00<0:G00;<CC/0.00/.0;F9-----;9;9;0/BFF/:9//;/;;/-:9-;@>---9---9---99;--;---9;/;BB/9;///9-9-;-9//9AFFF
@M03896:38:000000000-B4D98:1:1108:5657:8657 2:N:0:169
CCTGTTTGCTCCCCACGCTTTCGCACCTGAGCGTCAGTCTTCGTCCAGGGGGCCGCCTTCGCCACCGGTATTCCTCCAGATCTCTACGCATTTCACCGCTACACCTGGCATTCTACCCCCCTCTACGAGACTCAACCTTGCCACTATCAGATGCAGTTCCCCGCTTGAGCCCGGCGATTTCACATCTCACTTAACAAACCGCCTGCGTGCGCCTTACGCCCAGTAATTCCGATTAACGCTTGCACCCTCC
+
>AA>>BDBFFFFGGGG2AAAAB2BBFGBAFFGAAEE2ADGDHFGEE1FF1AEAE>FEEGG1EA?EG>>>EFFHFGGFFFBGFGHH4GEE?EADGFGH/><<<<GHFB00<?DFFFFGHHGGCD<1FF..<<GC<</<<0=<<=0//:<00::0CC;0;CFH/---..99CFFB?--@-;A;BF/BFF//;BB/B:;9.AA-BBFEF99.;-;.;.:99:-@.E///FFF//.9..9B.@?..;/;BD9AD
@M03896:38:000000000-B4D98:1:1108:24333:9104 2:N:0:169
CCTGTTTGCTCCCCACGCTTTCGCACCTGAGCGTCAGTCTTCGTCCAGGGGGGCCGCCTTCGCCACCGGTATTCCTCCAGATCTCTACGCATTTCACCGCTACACCTGGAATTCTACCCCCCTCTACGAGACTCAAGCTTGCCAGTATCAGATCCAGTTCCCAGGTTGAGCCCGGGGATTTCACATCTGACTTAACAAACCGCCTGCGTGCGCTTTACGCCCAGTAATTCCGATTAACGCTTGCACCCTC
+
AABAAFFFFFFFGGGGAAEFABBBBEGHAFFGEEEGEGGHFHGHGGGGHFG0B>CBDGGGHGGGGDGC-<ACFGHHHH/<DFGHGGGFFGDGGHHHHHGCA??:FGGFCFFGFFFGBFGGGFFFFFF9;:DAFFBB/:BB/AFFF9;BFF/;B/;;/;/;FFF/.9:.9/BFFF=9-;AFBFBFF/F;/;:99/9BFF.A.9@FF?AB:.;9;-.99FEDDFFF9/;B/BF/.;.A99.;.A.ABFFF.E
@M03896:38:000000000-B4D98:1:1108:19302:11815 2:N:0:169
CCTGTTCGCTCCCCACGCTTTCGAGCCTCAGCGTCAGTTACAGACCAGAGAGCCGCTTTCGCCACCGGTGTTCCTCCATATATCTACGCATTTCACCGCTACACATGGAATTCCACTCTCCCCTTCTGCACTCAAGTTTGACAGTTTCCAAAGCGAACTATGGTTGAGCCACAGCCTTTAACTTCAGACTTATCAAACCGCCTGCGCTCGCTTTACGCCCAATAAATCCGGACAACCCTCGGGACCTACGT
+
AAAA>DF?AABBGGGG?EEFAFABBEEHHHFHFGGGEHGGGHDFGFFGGFAAFFAEEEGG1BAEEHE/>>E?GHHHHFGHHHHHHHHFGEGGHHHHHEEFFEHHHFHFFHHHGHHHHHHHHHGHHHG2@GHHF0?1???<?FGC<?GHGF<1FGG<CAEDG0CDG.</CGFHFHHHHGC0CG;CHGC0;:GFGFFFFFF-AFGGF9@@D-AA9EBF.;@>D.B/;//BF.9.-;FF.:9E-;--;AFFFA.
@M03896:38:000000000-B4D98:1:1108:12204:12130 2:N:0:169
CCTGTTTGCTACCCACACTTTCGAGCCTCAGCGTCAGTTGGTGCCCAGTAGGCCGCCTTCGCCACTGGTGTTCCTCCCGATATCTACGCATTCCACCGCTACACCGGGAATTCCGCCTACCTCTGCACTACTCAAGAAAAACAGTTTTGAAAGCAGTTCATGGGTTGAGCCCATGGATTTCACTTCCAACTTGTCTTCCCGCCTGCGCTCCCTTTACACCCAGTAATTCCGGACAACGCTTGTGACCTAC
+
AABA>DFFFFFFGGGGEEFFBFAFBEEHHHHHEGEFEGFGFFGGHFFGFGGFGHEEGGGH1EEEGHFF@BFEGHHHGGGGFGGHHHHFGGGGHHHHHEEGGEFHHFBBDDHHHHFEGDGHHHHHGHGHGHHHHBG1FGFCGGHF1>GGCFFFHHHGGGHHBDGCG<;CHHHGHGG/GHHHHHHHGGGFGGBBBCFBFGGGGGGGGGGGGFFFFB/BFFFFFFEBFBBFFF/-999;AAB;.../;BFFFB
@M03896:38:000000000-B4D98:1:1108:22685:13906 2:N:0:169
CCCAGTTTGGGTCTTAGCTATTGTGTGTTCAGATATGTTAAAGCCACTTTCGTAGTCTATTTTGTGTCAACTGGAGTTTTTTACAACTCAGGTGAGTTTTAGCTTTATTGGGGAGGGGGTGATCTAAAACACTCTTTACGCCGGCTTCTATTGACTTGGGTTAATCGTGTGACCGCGGCTGCTGGCACACAATTACCATACAGATAGTGTGTATATCTCGTTGGTCGCCGTTTCCTTAAACATAAAAAACA
+
ABBB3CFFF@AAGGGGGBEFFFGEFHHHHHGGFHFHBGGGHGCHGFHGHHF2BGFFHFHGDGGGHHHHGEHHFEFHHHFGFGHHGEFGGF33FGGFHHGHGFFGHHHGHB31?EE/E@FGGGHHHGHHFFEHHHGHHHH?B@//>>CGHFGHFBFFGBCGGEEGFH.<CCEFD0--:-;;9EFF/C9999?EBFFFFFB0BB0;00CBFB/9////;99.;....99-;-;.//999F//////////-9.
@M03896:38:000000000-B4D98:1:1108:22667:13911 2:N:0:169
CCCAGTTTGGGTCTTAGCTATTGTGTGTTCAGATATGTTAAAGCCACTTTCGTAGTCTATTTTGTGTCAACTGGAGTTTTTTACAACTCAGGTGAGTTTTAGCTTTATTGGGGAGGGGGTGATCTAAAACACTCTTTACGCCGTCTTCTATTGACTTGGGTTAATCGTGTGACCGCGGCTGCTGGCACACAATTACCATACAGATAGTGTGTAGCTCTCGTTGTTCGACGTCTAACTATCAACTATATCAA
+
>AAA1BD3DA1>FGFGBBA33BF3EGHCGHHHHCFHFFFDFEBGFBGEBGDABG/FG2FGDFG2FBGGFEGDCGBGHH1GAEGHEECEGD1011BGD@GFFGGHHFFBEBB//////EEG/CGHHFGG1F<GDGHHHEDCA<//>?/DHBGHD1D<B11<CC.>1<...=.00<--<@:@-CF0/.B0/..9BB09;CF9B90;0;0;0;9:0B00//;9-----/--------9/;/////;/;/9////
@M03896:38:000000000-B4D98:1:1108:29047:15544 2:N:0:169
CCTGTTTGCTCCCCACGCTTTCGCACCTGAGCGTCAGTCTTCGTCCAGGGGGCCGCCTTCGCCACCGGTATTCCTCCAGATCTCTACGCATTTCACCGCTACACCTGGAATTCTACCCCCCTCTACGCCACTCAAGCTTGCCCGTATCAGATGCAGTTCCCACCTTGAGCCCGGGGATTTCACATCTGACTTAACAAACCGCCTGCGTGCTCTTTACGCCCAGTAATTCCGATTAACGCTTGCACCCTCC
+
>AA3>BDBDFFFGGGEAEEAAF2BBEEFAGGFABAAADDGEG2BEA13B100A>>EEEAG1BA1EG?/>/?BGHDGF0B?GBFG4BFFE?/EDF2FG/>C<<?GHC<001FFFF1?FHHGGDDCGF.--<CGB/<0<<D/<C0.--;::0;C:CF00;CGG0...0000;CC9-::999B9/BFFFF/;BB/9:/;/;EA-9;.A99:99.;///;B9.@BDE9B/9BFF/.9..//.;...9/;;DEAD
@M03896:38:000000000-B4D98:1:1108:15742:18710 2:N:0:169
CCTGTTTGCTACCCACACTTTCGAGCCTCAGCGTCAGTTGGTGCCCAGTAGGCCGCCTTCTCCACTGGTGTTCCTCCCGATATCTACGCATTCCACCGCTACACCGGGAATTCCGCCTACCTCTGCACTACTCAAGAAAAACAGTTTTGAAAGCAGTTCATGGGTTGAGCCCATGGATTTCACTTCCAACTTTTCTTCCCGCCTGCGCTCCCTTTACACCCAGTAATTCCGCACAACGCTTGTGACCTAC
+
>A>11BDCFFFFGGFGGEF1BFEFGFGHHBFGEEGCGHGH1EEGGGECG1AGFGEEGGGH1B11FF1010/BFEFHHEEFG@EF2GH/EAEEHFFHH/>EE?BBF/</<<CGGHCCCCCGFGF1<DFG1GGFC1<11?F0?EE01>=1>CF1GHHHGHH0=00.=.-<<FHECC//;<0CGFH:GHCGCFB00;;990CFB@@EEF?@?ACGB;/FFFBFBEFBFFB/;B/--999--99---9:9//BB
@M03896:38:000000000-B4D98:1:1108:11987:18724 2:N:0:169
CCTGTTTGCTCCCCACGCTTTCGCACCTGAGCGTCAGTCTTCGTCCAGGGGGCCGCCTTCGCCACCGGTATTCCTCCAGATCTCTACGCATTTCACCGCTACACCTGGAATTCTACCCCCCTCTACGAGACTCAAGCTTGCCAGTATCAGATGCAGTTCCCAGGTTGAGCCCGGGGATTTCACATCTGACTTAACAAACCGCCTGCGTGCGCTTTACGCCCAGTAATTCCGATTAACGCTTGCACCCTCC
+
>AAA>BDFFFFFGGGGEEEFAB2BEFGHBGHHGGEEBGGHFHHHFGGH3A0EAEEEGGGH1BEEGHEEEEGHHHHHHFGHHGHHHHHGGFGGHGHHH?>CD@FGHHG0FGHHGFFHHHHGGGGGHHFE.EEHF0G<DGD<CGG0:<CGHC0GBGHHC;GHHC0::9//FGGGA??-@AFGCBFFFFF/;FFBFFF/F?FFFFFFFFFADFFF@A.BFAA9@D.;BFBFFFFAA9AFF9@.9EA9FFF.AD
@M03896:38:000000000-B4D98:1:1108:15390:19148 2:N:0:169
CCTGTTTGCTCCCCACGCTTTCGCACCTGAGCGTCAGTCTTCGTCCAGGGGGCCGCCTTCGCCACCGGTATTCCTCCAGATCTCTACGCATTTCACCGCTACACCTGGAATTCTACCCCCCTCTACGAGACTCAAGCTTGCCAGTATCAGATGCAGTTCCCAGGTTGAGCCCGGGGATTTCACATCTGACTTAACAAACCGCCTGCGTGCGCTTTACGCCCAGTAATTCCGATTAACGCTTGCACCCTCC
+
ABBAAFFFFFFFGGGGAEEFAFAEEGGBCFGGAEEEBFFGHHGHGEEGH?0EAE>EEGGG1EA?EH>>EEGHHHHHGFGGHGHHHHHFEEFFGGGHH?BCCCGHHHGCBGGHGGGHGGHGCFGHGHF<<<CGC0<<<GB/CGD0:<CGGC0;CGG;:;GHHH0./99/:FGGGA?@-ACFCBFFFFF/BFFFFFFBBFFFFFFFFF:;AA=@-;.9FEDFF?E9FF//BFFDD.;:B.@.:AA/;BD.AD
@M03896:38:000000000-B4D98:1:1108:15386:19171 2:N:0:169
CCTGTTTGCTCCCCACGCTTTCGCACCTGAGCGTCAGTCTTCGTCCAGGGGGCCGCCTTCGCCACCGGTATTCCTCCAGATCTCTACGCATTTCACCGCTACACCTGGAATTCTACCCCCCTCTACGAGACTCAAGCTTGCCAGTATCAGATGCAGTTCCCAGGTTGAGCCCGGGGCTTTCACATCTGACTTAACAAACCGCCTGCGTGCGCTTCACGCCCAGTAATTCCGATTAACGCCTGCACCCTCC
+
AAAAAFFFFFFFGGGG?EEAFG2EEGGF3AFBAAAABGFGGHEGED?BC1AEAE>EEGFG1EAEEH>>>EGFHHHHHFGEHGHHHFGFEEEEFGFGH?>BC@FGHFFFCGHHG>GHGHFCGGFGGHEA.<<DF0C0DGF/CGG0:;<GGG:C0CGG00CGHB0./9/9;BFEB?---9EG90F/BF/;9FBB/FF//.:EBBBDEF-9.:-@-;./;9.A@.E9//;9BFF.;A?/FD?-.9..;99..A
@M03896:38:000000000-B4D98:1:1108:4142:19864 2:N:0:169
CCTGTTTGCTCCCCACGCTTTCGCACCTGAGCGTCAGTCTTCGTCCAGTTGGCCGCCTTCTCCACCGGTATTCCTCCAGATCTCTACGCATTTCACCTCTACACCTGTAATTCTACCCCCCTCTACGAGACTCCATCTTGCCAGCATCAGATGCAGTTCCCAGGTTGAGCCCGGGCATTTCACATCTCACTTAACAAACCGCCTGCGTGCGCTTTACGCCCAGTAATTCCGATTAACGCTTGCACCCTCC
+
>AA>1BB1BBBCFEBFAAA0AB0AAEEF0BAB0BEEBGGDDHHAEE?1211BBFEEEFGG1B1DFC//>>/FDF@FC011F@2BFHH>EE/AGFGHH1BFHBFGCG012>BDB>EDFFG@</B01@??/?CD?1<1?111?F?<.<>F<<1>FHF1=GGFG00.<0</<CCF--:--/0C:CFCCG00;CB0BBBB0CAEG@GBEF-..9;;;9;BB-A@@B-9;F9BFF/9AAA/B-9-9-;;BFFEEB
@M03896:38:000000000-B4D98:1:1108:25899:20237 2:N:0:169
CCTACTACAGTCAGGCATCAGCACCAACAAAGGATCTGCGCGCGGCGTCCGGCACACCAGTACCATACAAAAAAAAAAAAGAAAGCGGATATCGCCGCATCATTAAAAATAAAAAAAAAAAAAAACAAAAACACATAAGACAAACTATCCAAAATCTCAAATATTCTTACAGACATAAGATAAATAAAATACTGCATAAGCGATCAACTAGATACGTAGACAGTACCGAAAATACAATAAAATCCAAGCTA
+
1111113111B111111AFF1110AA0A00A000B011100////A////>////00?/011BB22B011@0>/E///<//?0?10//@//??...---<<0<0DF000.<=000-::99?---------99---///////---////;///-/////9////////9////--/////////////////////9////---9-///;/////-//--//-9;//-----////////////////;//
@M03896:38:000000000-B4D98:1:1108:8042:22860 2:N:0:169
CCTGGTTGCTCCCCACGCTTTCGCACCTGAGCGTCAGTCTTCGTCCAGGGGGCCGCCTTCTCCACCGGTATTCCTCCAGATCTCTACGCATTTCACCGCTACACCTGGAATTCTACCCCCCTCTACGAGACTCAAGCTTGCCAGTATCAGATGCAGTTCCCAGGTTGAGCCCGGGGATTTCACATCTCACTTAACAAACCGCCTGCGTGCGCTTTACGCCCAGTAATTCCGATTCACGCTTGCTCCCTCC
+
>AAA3BBAFFFFGGGFEEEFFFAEEFGHFFFGFFEFEFGFHHEGGEAFGEGGEE>EFGGH3BDFGHE/>ECFFFFHGFGHHGHHHBGFFEFFFGGGH/>B@<FGHHFABHFHGDFFGFHGGCC<DFFCAADGGGF0<<</<GF<0==CF0<CFHH0;;CFHG0.:0//9FFE--?-AAFFF0B0BF0/BB/B99BFBAAE-@DFEF@A9A-;-;9/9.;@@A9/9;/:BF/.9:/;B.9.;99/;B.:;9
@M03896:38:000000000-B4D98:1:1108:15357:24444 2:N:0:169
CCTGTTTGCTCCCCACGCTTTCGCACCTGAGCGTCAGTCTTCGTCCAGGGGGCCGCCTTCGCCACCGGTATTCCTCCAGATCTCTACGCATTTCACCGCTACACCTGGAATTCTACCCCCCTCTACGAGACTCAAGCTTGCCAGCATCAGATGCAGTTCCCAGGTTGAGCCCGGGGATTTCACATCTCACTTAACAAACCGCCTGCGTGCGATTTACGCCCAGTAATTCCGATTAACCCCTTCACCCTCC
+
>A>>>BD4DFFFGGFGEAA2AB2BEEGFFHGHGGGDEGFFFHGFEE?GF1AAEE>EEGGG1B1AEHE//>/BFHEHFFBGHGHHHHHFEEEGHHHHH<BDGCGGHHC0?FGHFGFHGGHGD@D<DGFAA.C<00/<<C0<<CB:.:<;C00CGFH;CCGHG00.;0:/99CE?99-9C/;;9FFFFF/;BB/9/BB/AEF??BD..;9AD;....;B.A=-A.;/99:FB/....9//;...;;:BF.AD
@M03896:38:000000000-B4D98:1:1108:15372:24453 2:N:0:169
CCTGTTTGCTCCCCACGCTTTCGCACCTGAGCGTCAGTCTTCGTCCAGGGGGCCGCCTTCGCCACCGGTATTCCTCCAGATCTCTACGCATTTCACCGCTACACCTGGAATTCTACCCCCCTCTACGAGACTCAAGCTTGCCAGTATCAGATGCAGTTCCCACGTTGAGCCCGGGGATTTCACATCTGACTTAACAAACCGCCTGCGTGCGATTTACGCCCAGTAATTCCGATTAACGCTTGCACCCTCCG
+
>AAA1DDCDFFFGGGG1AAAAG0BEEGFCGGFEFE?EGFHGHGHGEAFFEEGEE>EEEEG/EEEFHE/>EGGHHGHHHFGGGGHHHHGGFGGDGHHH/<B@BFGHHF0GFGHGHHFHHHGGGGHHGFA<ECGG0C<<CD<CHF0<0;GH0<0CGEG;GHHHF.:9.../CFFA@--99FGFFFBFFB/9BFFFF9BBAEF;-@BFF@:AA@B-;-FFA?9@?-9//:;FF/9A-;FF-;;---9;;A-;B-
@M03896:38:000000000-B4D98:1:1109:26667:8975 2:N:0:169
CCTGTTTGCTCCCCACGCTTTCGCACCTGAGCGTCAGTCTTCGTCCAGGGGGCCGCCTTCGCCACCGGTATTCCTCCAGATCTCTACGCATTTCACCGCTACACCTGGAATTCTACCCCCCTCTACGAGACTCAAGCTTGCCAGTATCAGATGCAGTTCCCAGGTTGAGCCCGGGGATTTCTCATCTGACTTAACAAACCGCCTGCGTGCGCTTTACGCCCAGTACTTCCGATTAACGCTTGCACCCTCCG
+
ABAAAFFFFFFFGGFFEEGEGFEEEEGHHFCGFGGGFHHHGHHHGG?GHC0EAFEGFGGHCEAAEHE/>EFGGFFGF?EDGHHHHDGGF?EEHHGHFACC<CFFFHBG2<DGHHGGFGHGGGGHGHG..<CGH0<<DHG/<GBC0:00CG:CGFCG0CGGHB0./9;/BBFE----9.;0C0=B/;9//;B//;FFF?F?B-D.AF@DDD-@;AE/BAA=@.;/9/9/9:D.99AFF.9..A9/;9DEEF.
@M03896:38:000000000-B4D98:1:1109:26653:8988 2:N:0:169
CCTGTTTGCTCCCCACGCTTTCGCACCTGAGCGTCAGTCTTCGTCCAGGGCGCCGCCTTCGCCACCGCTATTCCTCCAGATCTCTACGCATTTCACCGCTACACCTGGAATTCTACCCCCCTCTACGAGACTCAAGCTTCCCAGTACTAGTTGCAGTTCCCAGGTTGAGCCCGGCGATTTCACATCTGCCTTAACAAACCACCTGCGTGCGCTTTACGCCCAGTAATTCCGATTAACACTCGCACCCTCC
+
AAA1>FFBFFFFFA1EEEE0FG0EEEEGG00BAECE/FAD2FGAEE/1F////AEE@E?@>///EG>//>/BFBEFB011FFDGEGG>EE//FGFHF?<BC/GCGH000<???>FFG0?<@@EHHHA..<CGGB<0<CD0<C00<0000=0;:C0CGFHFCG0./;//:C/;-9-9A-;9C0BCBF0///9BBF/BB-;:-;9-/;9;AA9;-;-;F-A---A99///;F/99-9/B////----@B?EB
@M03896:38:000000000-B4D98:1:1109:24263:10551 2:N:0:169
CCTGTTTGCTCCCCACGCTTTCGCACCTGAGCGTCAGTCTTCGTCCAGGGGGCCGCCTTCGCCACCGGTATTCCTCCAGATCTCTACGCATTTCACCGCTACACCTGGAATTCTACCCCCCTCTACGAGACTCAAGCTTGCCAGTATCAGATGCAGTTCCCACGTTGAGCCCCGGGATTTCACATCTGACTTAACAAACCGCCTGCGTGCGCTTTACGCCCAGTAATTCCGATTAACCCTTGCACCCTCC
+
ABAAAF5BDFFFGGGGAEEFFG2EFGGH3FGEEGEEEGFB5DCBE1EGE100E>EEEEGH1EEEEGE>/EFHGFHHF03FGHFHHHFFEEGGHGGHHFCCD@FGC<0<0FGHG2GGG0<DGGG0FGFA<EGHFGH<D<0/.<=00<;CG0:CHHF000;CGG.-99.;BFGG.9-99:BBBBF0;B9/;BFFF/;F:AEE-;BB9AB;.A-;-.9BF.:>BF./;/9;FFBA9;.;B/:./::9/BDEFD
@M03896:38:000000000-B4D98:1:1109:24284:10556 2:N:0:169
CCTGTTTGCTCCCCACGCTTTCGCACCTGAGCGTCAGTCTTCGTCCAGGGGGCCGCCTTCGCCACCGGTATTCCTCCAGATCTCTACGCATTTCACCGCTACACCTGGAATTCTACCCCCCTCTACGAGACTCAAGCTTGCCAGTATCAGATGCAGTTCCCAGGTTGAGCCCGGGGATTTCACATCTGACTTAACAAACCGCCTGCGTGCGCTTTACGCCCAGTAATTCCGATTAACGCTTGCACCCTCCG
+
BBBBBFFFFFFFGGGGGEEFFGGEEGGHFHHHGGFGEGGHHHGHGFEHHGGGEEEEGGGHEGGGGHEEE/FHHHHHHHHHHGHHHGHGGEGGHGFGHFBC/@BGHGGCGCFGGHGGHHHGGGGHHHG?AEGHFE/<DCF/<GG:;CGCCGGHEFGHGGHHHG0.:;/;/CBABFABG.CFGBFFFFF9/BB9/9BF/.AEFFFFFFF9:A@@99.FF?DFFDEBF/FFFFFF.;AFF.@A9:A/BBA.EF.
@M03896:38:000000000-B4D98:1:1109:24249:10567 2:N:0:169
CCTGTTTGCTCCCCACGCTTTCGCACCTGAGCGTCAGTCTTCGTCCAGGGGGCCGCCTTCGCCACCGGTATTCCTCCAGATCTCTACGCATTTCACCGCTACACCTGGAATTCTACCCCCCTCTACGAGACTCAAGCTTGCCAGTATCAGATGCAGTTCCCAGGTTGAGCCCGGGGATTTCACATCTGACTTAACAAACCGCCTGCGAGCGCTGTACGCCCAGTAATTCCGATTAACGCTTGCACCCTCCG
+
BBBAAFFBFFFFGGGGAEAAFGEEDEGFC3GFEEEE25DEEGHHGEEHFC?AEE>EEGGH1E?EGF?/>>EGDGHHFB??FFFEFFHFGFDGGGFHHDBD?@?FG0FHBHHFGHFHHFGGCGGHGHFFDGGHCCC<DCF<<CD00<C;CCGHHGGFCGHHHHB.C0/;BFGE?@B-9AFFB0CFFFF//B;F/9:B9.A.>-B...;--;-@.-;/9E.-;9./9/;;99/..;.//.9..../9;DFFF.
@M03896:38:000000000-B4D98:1:1109:24272:10573 2:N:0:169
CCTGTTTGCTCCCCACGCTTTCGCACCTGAGCGTCAGTCTTCGTCCAGGGGGCCGCCTTCGCCACCGGTATTCCTCCAGATCTCTACGCATTTCACCGCTACACCTGGAATTCTACCCCCCTCTACGAGACTCAAGCTTGCCAGTATCAGATGCAGTTCCCAGGTTGAGCCCGGGGATTTCACATCTGACTTAACAAACCGCCTGCGTGCGCTTTACGCCCAGTAATTCCGATTAACCCTTGCACCCTCCG
+
BCCBBFFFFFFFGGGGEEEFFGEEGGGHGGHGEGEGFHGHHHHHGGECGEEGEFEEGGGH1EDEGHEEEGFHHHHHHGHHHHHHHHHFGEEGHHHHHFCGGCFGHHFCBGGHGHHGHHHGGGGHHHGD.EEHFGFDDGF<CG<::;CGCCCGHHCGCGHHHH0.;0;/9CGFCCB9BDFGFBFGFFF9;BFFFFBBBFEFCFFFFFFDFDFFA.EFFEFFFF.;B/:;FBF9::AFF/;.9B99;FFFFF.
@M03896:38:000000000-B4D98:1:1109:20189:13141 2:N:0:169
CCTGTTTGCTCCCCACGCTTTCGCACCTGAGCGTCAGTCTTCGTCCAGGGGGCCGCCTTCGCCACCGGTATTCCTCCAGATCTCTACGCATTTCACCGCTACACCTGGAATTCTACCCCCCTCTACGAGACTCAAGCTTGCCAGTATCAGATGCAGTTCCCAGGTTGAGCCCGGGGATTTCACATCTGACTTAACAAACCGCCTGCGTGCGCTTTACGCCCCGTAATTCCGATTAACCCTTCCACCCTCC
+
ABBAAFF>FFFFGGGEAEAAFGEEGEGHBFGGEGGGDGHHFHAGEAAGFA0AAEEEGGGHEEDEFHE/EEGGHHFHHFFBHGHGHFHFEEAEFGGHHDCG?B?GHHF?GHFFGHHFGHHGGCFFGGA<.<CGFGG0<C0<<G000::C000;;BCG0:CGH00.:0/;/CGGB?9??AFFBBF;BBB/9BFFFBBFFFFFBBBDFFBAAA-BBA./BFD>@--;-9AFFF/..9.//9..;.99/;9EEF
@M03896:38:000000000-B4D98:1:1109:20175:13152 2:N:0:169
CCTGTTTGCTCCCCACGCTTTCGCACCTGAGCGTCAGTCTTCGTCCAGGGGGCCGCCTTCGCCACCGGTATTCCTCCAGATCTCTACGCATTTCACCGCTACACCTGGAATTCTACCCCCCTCTACGAGACTCAAGCTTGCCAGTATCAGATGCAGTTCCCAGGTTGAGCCCGGGGATTTCACATCTGACTTAACAAACCGCCTGCGTGCGCTTTACGCCCAGTAATTCCGATTAACCCTTGCACCCTCC
+
BBBBBFFFFFFFGGGGEEAAFGEGGGGHFGFGFGGGEGHHHHHHGFEGGE0EAE?EGGGHEEDEGHEEEFGGHHHHHBGHHFGHHHHGGEEGHHGHHFDGGCFGHHGGEHHHGHHFHHHGGGGHHHGD.AEHFGC<GCFCGGD:;<GC;CCGBFGB;CHFFH0C:B/BFGGG????-CBFFBF0FFF/BFFFFFFFFFFFFAFFFF@9.A-9-..BFADBFB.;;/9BFBB?.:.9B/;./B9:;BDEEF
@M03896:38:000000000-B4D98:1:1109:20187:13166 2:N:0:169
CCTGTTTGCTCCCCACGCTTTCGCACCTGAGCGTCAGTCTTCGTCCAGGGGGCCGCCTTCGCCACCGGTATTCCTCCAGATCTCTACGCATTTCACCGCTACACCTGGAATTCTACCCCCCTCTACGAGACTCAAGCTTGCCAGTATCAGATGCAGTTCCCAGGTTGAGCCCGGGGATTTCACATCTGACTTAACAAACCGCCTGCGTGCGCTTTACGCCCAGTAATTCCGATTAACCCTTGCACCCTCC
+
AABAAFFFFFFFGGGFAEEAAGEFFGGHBFCFAEE2BGGHHHGGEEEFF?0AEE>EFGGHAEDEGHE/EEGHHHHHG?FHHGHHHHHEE?EFHHFHHABDG@FHHGEFCGGHGGGFHHHGGGGHFGF..<<GF0<DGFF<<G00:CGGC:0GGFBHCCHFGF0::9///;FA;:;?-;9CFBFBFFF/9BFF;/;//9EE@BFDEF@DDD@@-.A/F;9BF.EBFFBBFFB?D.ABF/;.:B;/BFFEFF
@M03896:38:000000000-B4D98:1:1109:6827:13221 2:N:0:169
CCTGTTTGCTCCCCACGCTTTCGCACCTGAGCGTCAGTCTTCGTCCAGGGGGCCGCCTTCGCCACCGGTATTCCTCCAGATCTCTACGCATTTCACCGCTACACCTGGAATTCTACCCCCCTCTACGAGACTCAAGCTTGCCAGTATCAGATGCAGTTCCCAGGTTGAGCCCGGGGATTTCACATCTGACTTAACAAACCGCCTGCGTGCGCTTTACGCCCAGTAATTCCGATTAACCCCTGCACCCTCC
+
ABBAAFFCFFFFGGGGAEAFFGEFGGGGGHFGFFEGEGGHHHGFEEEHHGCGEEEGGGGHEEFFGHE/>EGGHHHHHGFFHHHHHGHFEEEFHHFHHDCFG@FHHHHFHHHHGHGFHHHGGGGHHHG.<<CGHCFDD/0/CGDC0;CCC:0CFGHF;;GHHGF.;0/;=BGGGB-@?DBFGGGFFBB/;BBFFFFFFFFE@BFFEFA;;A-BB.ABF?A99AE/BFFFFB9D.9.:;/;.;:9:9;A.AD
@M03896:38:000000000-B4D98:1:1109:6831:13240 2:N:0:169
CCTGTTTGCTCCCCACGCTTTCGCACCTGAGCGTCAGTCTTCGTCCAGGGGGCCGCCTTCGCCACCGGTATTCCTCCAGATCTCTACGCATTTCACCGCTACACCTGGAATTCTACCCCCCTCTACGAGACTCAAGCTTGCCAGTATCAGATGCAGTTCCCAGGTTGAGCCCGGGGATTTCACATCTGACTTAACAAACCGCCTGCGTGCGCTTTACGCCCAGTACTTCCGATTAACCCTTGCACCCTCC
+
ABBBBFFFFFFFGGGGEEEFFGEEFGGFGHHGEGFGAFFGHHHHGGEHHG0FEE>EGGGHEEEEGHE>EEGHHHHHHGGHHHHHHHHFFEFGGGHHHABGCCFHHHFFFFGHGHHHHHHGGGGHHHGDADEHFH/<DGF<GHD0:;CGGCCHHHHHFGGHHH0.::99FGGGGAB-B9FFFFGGFFF/BBFFFFFFFFFFFFFFFFFDFFFFD9.BFFFFFFEBF/BBFFF9AAFFF/;.9B:/;BDEFF
@M03896:38:000000000-B4D98:1:1109:19318:16080 2:N:0:169
CCTGTTTGCTATCCACACTTTCGAGCCTCAGCGTCAGTTGGTGCCCAGTAGGCCGCCTTCGCCACTGGTGTTCCTCCCGATATCTACGCATTCCACCGCTACACCGGGAATTCCGCCTACCTCTGCACTACTCAAGAAAAACAGTTTTGAAAGCAGTTCATGGGTTGAGCCCATGGATTTCACTTCCAACTTGTCTTCCCGCCTGCGCTCCCTTTACACCCAGTAATTCCGGACAACCCTTGTGACCTAC
+
BBBBAFFFFFFFGGGFGEFBGGFGFFGHHHHHGGEGEGHFEEDFGFGGFGHGGHEFGGGHEGFEGHCGB?GEHHFHHGGGGGGHGHHGGGGGHHHHHFEGGEGHHGECGGHFHGFDGGGHHHHHHHFFDFHHHHHFGHFHHGEFBGHH<FHHFHHHGGHGBG0<<.<CGHHCCG/CGHGHHHHHHHGFFFFFFFFGGGGFDGGGGGGGGGFFFFFFFFFFFAABBF9BFFB@A:9:A.:.B.9/:BFFFF
@M03896:38:000000000-B4D98:1:1109:19332:16097 2:N:0:169
CCTGTTTGCTATCCACACTTTCGAGCCTCAGCGTCAGTTGGTGCCCAGTAGGCCGCCTTCGCCACTGGTGTTCCTCCCGATATCTACGCATTCCACCGCTACACCGGGAATTCCGCCTACCTCTGCACTACTCAAGAAAAACAGTTTTGAAAGCAGTTCATGCGTTGAGCCCATGGATTTCACTTCCAACTTGTCTTCCCGCCTGCGCTCCCTTTACACCCAGTAATTCCGTACAACCCTTGTGACCTAC
+
AAAAAFFCFFFFGGGGGEGEFGEGHGGGH4EGEGGEGHHG3EAFGH3AGFGFFGEFGGGH1EAEEHE252?EGHGHHGGFGF@FGHHFEFEFHGHHHGGCEC3BGE@<CDFHHHCDGDDHHBHG<GFF<GHHFFF11F0FHGHC1FDG0CDBHHGHDDFFGH0CD.;.;GGE.F/:GHFFHFHHHGGFFGGEBFFGGGFGDCGGEFBGGGDFFBFFF/BFDAA///99FF//;9./;.;.9.//9;;FB;
@M03896:38:000000000-B4D98:1:1109:9598:18153 2:N:0:169
CCTGTTTGCTCCCCACGCTTTCGCACATGAGCGTCAGTACATTCCCAAGGGGCTGCCTTCGCCTTCGGTATTCCTCCACATCTCTACGCATTTCACCGCTACACGTGGAATTCTACCCCTCCCTAAAGTACTCTAGTTACCCAGTCTGAAATGCTATTCCCAGGTTAAGCCCGGGGCTTTCACACCTCACTTAAATAACCGCCTGCGTGCCCTTTACGCCCAGTTATTCCGATTAACCCCCGCACCCTCC
+
ABBBBFFFFFFFGGGGAEEFFGEEEGGHGHHGEGFGGHDGGFHHHGGHHFEGEEEFHHHHAEGGFHGEFGGHHHHHHHHHHHHHHHHFGFGGHHHHHGEEGFGHGGFG?HGHHHHHHHHEGGGHHF<F>FGHHHFF@FHHHHG/?GFHGHHHHFHHGHHHGH1>1>1F>GGH@--ADGHHHHHGHGCCGGHFBFBFFFFFABFGGG9;.EEGBBFBFEDCF..//;/BFFBA.;A/9/;.;-9;;BF.AA
@M03896:38:000000000-B4D98:1:1109:9613:18164 2:N:0:169
CCTGTTTGCTCCCCACGCTTTCGCACATGAGCGTCAGTACATTCCCAAGGGGCTGCCTTCGCCTTCGGTATTCCTCCACATCTCTACGCATTTCACCGCTACACGTGGAATTCTACCCCTCCCTAAAGTACTCTAGTTACCCAGTCTGAAATGCTATTCCCAGGTTAAGCCCGGGGCTTTCACACCTCACTTAAATAACCGCCTGCGTGCCCTTTACGCCCAGTTATTCCGATTAACCCTCGCACCCTCC
+
ABBAAFFCFFFFGGGGEEEFFGGGGGGFFFHFEEEFEGDHEHHHGFFCGE1EAEAFHHHHAEGEGHE>FHGHHHHHGHHHHHHHHGHFGFGGHHHHHGEFGCFGGGHGGHHHHHHHHHHCGGGHGB<GFHHHHHGD@FDHDHD/FGDGDBGHHGHHEHHHHH1.<F1>FFHHC@@?CFHHHGGGHGFF/=GF0F09;9FGFDGGEFBEGGGF//BB/.;99A.9/;;/BB/.9ADFF/;9E--9@BFEFF
@M03896:38:000000000-B4D98:1:1109:4991:21938 2:N:0:169
CCTGTTTGCTCCCCACGCTTTCGCACCTGAGCGTCAGTCTTCGTCCAGGGGGCCGCCTTCGCCACCGGTATTCCTCCAGATCTCTACGCATTTCACCGCTACACCTGGAATTCTACCCCCCTCTACGAGACTCAAGCTTGCCAGCATCACATGCAGTTCCCAGGTTGATCCCGGGGATTTCACATCTGACTTAACAAACCGCCTGCGTGCGCTTTACGCCCACTAATTCCGTCTAACCCCTCCACCCTCC
+
ABBAAFFBFFDFGGGGAFEFFGEEDGGHAAGFEEGDEGFHFHGGEEEGH1AEA>>EGGDHAEDEGH1>EFEGGHHHGEHGHHHHHHHFEEGEHHHFH?BCC@DGHH202FFHGGGFGHHGGGGF<FF...<GCC<0<<0/<C<:.:;;C0:;CBG0;:CGF00./0/;0;FFA-A9-::BFFF0CFF/;BB/B/;BBAAA--9D?F;.9;;9;../:E.9;A..////99;/.9.;/.;9..;9BFDFFA
@M03896:38:000000000-B4D98:1:1109:5012:21943 2:N:0:169
CCTGTTTGCTCCCCACGCTTTCGCACCTGAGCGTCAGTCTTCGTCCATGGGGCCGCCTTCGCCACCGGTATTCCTCCAGATCTCTACGCATTTCACCGCTACACCTGGCATTCTACCCCCCTCTACGAGACTCAATCTTGCCAGTATCAGATGCAGCTCCCACGTTGATCCCGGGGATTTCACATCTTACTTCACAAACCGCCTGCTTGCTCTTTACTCCCAGTAATCCTGACTAACACCTGCCCCCTCC
+
AABA>DD4BFDFGGCE2AAAFG?EGGGHBB2B2BBEEAFFFFGGEE15A311EEAEEEGF1?>>EG?/>>?@GFHHGB33BBDGF4GFE?/?FFFFH/<E/>BFFC?00BBB@@FFHHF/>/CFGHED><EHC111=11><C0<00<=000=0000/<<C:/.-:..;0;;G.-9:-;/00;C0;C90=0;;09CC0.AE-9@D9A///:/;9://;//9;./9////;/////9/B//.//.9.;@@F.
@M03896:38:000000000-B4D98:1:1109:4977:21951 2:N:0:169
CCTGTTTGCTCCCCACGCTTTCGCACCTGAGCGTCAGTCTTCGTCCAGGGGGCCGCCTTCGCCACCGGTATTCCTCCAGATCTCTACGCATTTCACCGCTACACCTGGAATTCTACCCCCCTCTACGAGACTCAAGCTTGCCAGTATCAGATGCAGTTCCCAGGTTGAGCCCGGGGATTTCACATCTGACTTAACACACCGCCTGCGTGCGCTTTACGCCCAGTCATTCCGATTAACGCCTGCACCCTCC
+
AAB>>FF4FFFFGGFEAAEFFGEEGGGGE3BBABEDEHGHGHEGGEA3G?ECAEEEGGGH1EAEFH?>>EFGFHHHHFEBFGFGH?GGC?EEHGGFGD@C/<1GHCG<0?GGGF1FGHHCCDG01>F<A<EHC<<<DGDCCG000;:C:00;;CCGCCGHHC0.:0/99C;A-:;@-9;CB0C;FFF/9/9:/;BF/9A.9=-..;-9.;-9;../;9.--..////9;;/.9:;9B.--....;;.9AD
@M03896:38:000000000-B4D98:1:1109:4994:21955 2:N:0:169
CCTGTTTGCTCCCCACGCTTTCGCACCTGAGCGTCAGTCTTCGTCCAGGGGGCCGCCTTCGCCACCGGTATTCCTCCAGATCTCTACGCATTTCACCGCTACACCTGGAATTCTACCCCCCTCTACGAGACTCAAGCTTGCCAGTATCAGATGCAGTTCCCAGGTTGAGCCCGGGGATTTCACATCTGACTTAACAAACCGCCTGCGTGCGCTTTACGCCCAGTAATTCCGATTAACCCTTGCACCCTCC
+
AABAAFFCFFFFGGGGEEEAFGEEEGGGBGHGEEEGEGFHFHHHGG?FF10EEEEFGGGHAEEEGHE>EEFGGHHHGFHFGGHHHHHGE?EEGGHHH/BDD@DGGHF0FFHHGGGGFHHGGGGHHHG?..<GFG<<DGF<CG=0:;CGG00CGFBBGCGFH0:.:0//BFFGBC--9.CFGBFGFFE/9BFFBF9B9AEFFFFFFFFDFFDD@9AFFEDCFD.9;///BF/.99.;B/;.9.;/;/AFFF
@M03896:38:000000000-B4D98:1:1109:4986:21971 2:N:0:169
CCTGTTTGCTCCCCACGCTTTCGCACCTCAGCGTCAGTCTCCGTCCAGTAGGCCGCCTTCGCCACCGGTATTCCTCCTGATCTCTACGCATTTCACCGCTACACCTGGAATTCCACCCCCCTCTACGCGACTCAAGCTTGCCAGTATCATATGCAGTTCCCCTGTTGAGCCCGGGGATTTCACATCTGACTTAACACACCGCCTGCGCGCGCTTTACGCCCAGTCACTCCGACTAACCCTTGCCCCCTCC
+
BBBAAFFFFFFFGGGGCEAFFDEE2EEG2F3BBEEEGHH55FECEE1F555BBFAEEFGHEEEEFE>/>/?GGHHHH133FFGHHDHGGEGGGH?GG/EEEEBG30B00BGCG12B0/<BB@GF1?F/-<ADDC/<</</<CD0<=DG000CGCGCC0;CB//.:0=0::;;-@99-;/=F0CBFGFBBCFB//9//.:A@BBF..;--;;;-9:/B.9-9..9//999;.--;-/;.9./.9/BA-B.;
@M03896:38:000000000-B4D98:1:1109:12387:22814 2:N:0:169
CCTGTTTGCTCCCCACGCTTTCGCACATGAGCGTCAGTACATTCCCAAGGGGCTGCCTTCGCCTTCGGTATTCCTCCACATCTCTACGCATTTCACCGCTACACGTGGAATTCTACCCCTCCCTAACGCACTCTAGTTACCCAGTCTGAAATGCTATTCCCAGGTTAAGCCCGGGGCTTTCACACCTCACTTAAATAACCGCCTGCGTGCCCTTTACGCCCAGTTCTTCCGATTAACCCTCGCACCCTCC
+
ABBAAFDCFFFFGGGGEFEFFGFFFGEGBHHHGGFGGHEHGHHHHHBGHFDEAEEGHHHHEGGAEHGEFGGHHHHHHGHHHHHHHHHFGEGGHHHHHGEGGCGHGA/EEGGHHHHGHHHEGGGHH22//>BDHFHD1@GHHHD/FGGF1GDGHEDGBDHHHHB.<<DG0DGH-<<@CGEHFGHHGFFGGGFB9C09C9FG?CGGGE@:DDEFBF/BFEAABF.///9;BFDA.9A/9/;.;-99@FFFFF
@M03896:38:000000000-B4D98:1:1109:12374:22828 2:N:0:169
CCTGTTTGCTCCCCACGCTTTCGCACATGAGCGTCAGTACATTCCCAAGGCGCTGCCTTCGCCTTCGGTATTCCTCCACATCTCTACGCATTTCACCGCTACACGTGGAATTCTACCCCTCCCTAAAGTACTCTAGTTACCCAGTCTGAAATGCTATTCCCAGGTTAAGCCCGGGGCTTTCACACCTCACTTAAATAACCGCCTGCTTGCCCTTTACGCCCAGTTATTCCGATTAACACTCGCACCCTCC
+
ABB?AFFFFFFFGGFGEEEAFGEEEGGFFEAEEEEGGHDGHHHGFHFFHE1AAEEEHHHHCEEEEHH11FFFGFHHGFG3BGGGFDGFEEEEGFHHHGEEE@?BEFEE/BGGHGDGHFHADFCGFB11>2FGDDGEDFGFHHB/??G1?DGF11<1<<FGF11.<<1<<GHE----:@G/C000/;:CCEFF0C000;F/B?GG?A/9CC/C9/CFFFB=@A.///BFFF/.:.;://;/B.;-;@AEED
@M03896:38:000000000-B4D98:1:1109:14414:23178 2:N:0:169
CCTGTTTGCTCCCCACGCTTTCGCACATGAGCGTCAGTACATTCCCAAGGCGCTGCCTTCGCCTTCGGTATTCCTCCACATCTCTACGCATTTCACCGCTACACGTGGAATTCTACCCCTCCCTAAAGTACTCTAGTTCCCCAGTCTGAAATGCTATTCCCAGGTTCAGCCCGGAGCTTTCACACCTCACTTAAATAACCGCCTGCGTGCCCTTTACGCCCAGTTATTCCGATTAACCCCCGCACCCTCC
+
AAA>AFFCFFFFGGGGEFEAFGEEEG?FDGHFFEAABG5BFHHHHHBAFF10AEAEGGFGGFFDEGBBF1FFHHHHGFHBGFDGFHHEEE>EFH4GHEEEEEGG??//EHHHHHFGHHHFF<FG2F<@DFFGHHH2F>1@FH?/?FDF1?GFFDGFHBGGHFB.<<111FGA---<AC:CGGFCHDCGBGHB00BB0CBF9AAFEFG9A.EG//;CFEA@D?9///;9BB/;A.;;F/9.-@;99@FE..
@M03896:38:000000000-B4D98:1:1109:14402:23194 2:N:0:169
CCTGTTTGCTCCCCACGCTTTCGCACATGAGCGTCAGTACATTCCCAAGGGGCTGCCTTCGCCTTCGGTATTCCTCCACATCTCTACGCATTTCACCGCTACACGTGGAATTCTACCCCTCCCTAAAGTACTCTAGTTACCCAGTCTGAAATGCTATTCCCAGGTTAAGCCCGGGGCTTTCACACCTCACTTAAATAACCGCCTGCGTGCCCTTTACGCCCAGTTATTCCGATTAACCCTCGCACCCTCC
+
ABBAAFFFFFFFGGGGEEEFGGGGGGGHFHHHGGEGEGDFGHHHHGFGHF1EAEEFHHHHAEGEEGFEFGGHHHHHHGHHHHHHHHHFGEGGFGHHHEEGGEGHGCGFCHGHHHHGHHHEFGGHHF2@FGGHHGF>FFHHHHD<FGFH1F<FHFHHFHHHHGB.FF1FFGHH<@<AGDHHGHHHGDGHBGHF0C0;CBFGBFGGGG?AEDFGB9FFF.ABFFEFB/FFFFFFDD?/;/;.A;@:@FFFFD
@M03896:38:000000000-B4D98:1:1109:15633:25846 2:N:0:169
CCTGTTTGCTCCCCACGCTTTCGCACCTCAGTGTCAGTATTAGTCCAGGTGGTCGCCTTCGCCACTGGTGTTCCTTCCTATATCTACGCATTTCACCGCTACACAGGAAATTCCACCACCCTCTACCATACTCTAGTCAGTCAGTTTTGAATGCAGTTCCCAGGTTGAGCCCGGGGATTTCACATCCAACTTAACAAACCACCTACGCGCGCTTTACGCCCAGTAATTCCGATTAACCCTTGCACCCTCT
+
ABBABFFFFFFFGGGGEEEAFGEEEGGHHGHHHHFGGG5FGFGHHHEGHGGEGFAEFGGH1EEEEGEFDCGEHHFHHHGHHHHGHHHFEEGGHHHHHFEGGCGHG0?FHGHGHGHHGGHGGEGHHFFGFHHHHGGFHGH>@FFB2FGFCCFGHHHDDGGHHH1<<<<<<FGF>@@<C<GHHFHGHGC00CGGCFGFCCCFGEAFGGC?@@?B9A.9B;A-BD./://:FF/.;9;BF/;.:B:;;BFFFB
@M03896:38:000000000-B4D98:1:1109:13492:27076 2:N:0:169
CCTATTTGCTCCCCACGCTTTCGTCCATGACCGTCAGTGGTGGCCTAGCAAACCGCCTTCGCCACTGGTGTTCCTTCTAATATCTACGCATTCTACCGCTACACTAGAAATTCCGTTTGCCTCTACCACACTCGAGTCTATCAGTTTCTAAAACGAACTGGAGTTGAGCTCCAGGCTTTAATTCTAGACTTAATAAACCGGCTGCGGACGCTTTACGCCCAATAAATCCGGATAACCCTCGCCACCTACG
+
BBBBBFFFFFFFGGGGEEEFFGEGEGGFFFGGEEEGDGF3DBAFGHFFGFGFGGEEFGGHGGGEGGHEFGFFHHEGHHHHHHBGHHHGGEEEHFHHHFEGGEFHHHFFFHHHHHGFCG<GGFGHFHHGHHGHH/?<GHFHHH2<FFGHGHHBFHCGGDGBCGAGFGF1><GHHB<GHHHEDFFHDD<0C:C0GFGFGHH@@CCGE-=---;.9CBB9;@D?.99://BF99...///;..-@-.:;./9A
@M03896:38:000000000-B4D98:1:1109:13480:27093 2:N:0:169
CCTATTTGCTCCCCACGCTTTCGTCCATGACCGTCAGTGGTGGCCTAGCAAACCGCCTTCGCCACTGGTGTTCCTTCTAATATCTACGCATTCTACCGCTACACTAGAAATTCCGTTTGCCTCTACCACACTCGAGTCTATCAGTTTCTAAAACGAACTGGAGTTGAGCTCCAGGCTTTAATTCTAGACTTAATAAACCGGCTGCGGACGCTTTACGCCCACTAAATCCGGATAACCCTCGCCACCTACGT
+
BBBBBFFDFFFFGGFGEEE2FGEGGGGGFFGGEGGDEHF35A2BGGFFGBFHGGFGGGGHAEDEEHHF@E?EFF4GGHHHHFHGHHHFEEFFHGHHH>EFE@BFHH3E3FGHHHHGHHDGHDHFFHHHHEGGFF/?GG2F2G2<1?GGHG1<1?/AFAHF0F01F11>><CGF/<CGHB0=0<D0==0;0CGCGHHEGC-;@BB.;9AD?;.;CBB9.=>A.AB/BF/BA9.9A/F9;.9-99:AA.B9..
@M03896:38:000000000-B4D98:1:1110:10443:3104 2:N:0:169
CCTGTTTGCTCCCCACGCTTTCGCACCTGAGCGTCAGTCTTCGTCCAGGGGGCCGCCTTCGCCACCGGTATTCCTCCAGATCTCTACGCATTTCACCGCTACACCTGGAATTCTACCCCCCTCTACGAGACTCAAGCTTGCCAGTATCAGATGCAGTTCCCAGGTTGAGCCCGGGGATTTCACATCTGACTTAACAAACCGCCTGCGTGCGCCTTACGCCCAGTAATTCCGCTTAACGCTTGCACCCTCC
+
AABAAFFCFFFFGGGGEFFGGGEEFGGHHHHGEGEEEHGHEHGHFFAGF?0EAE>EFGGG1FF1EGE/EGGHGHHHGB33BGHHH4FFGFFFHDBGGFGG?BFGHHE<<CFGGDGHHHHGGGGGHHF.<.<0<<<DGG0/<G=0:0;;;0;CC0CG;CGHCF0.:0;//FFA@A@?BFGGFBFFFFF/9F//;9:/:.AEFFFFFEA.?D->.:A//..9@A./;/99FF/.99.;;.;.9.9/;BA...
@M03896:38:000000000-B4D98:1:1110:10430:3116 2:N:0:169
CCTGTTTGCTCCCCACGCTTTCGCACCTGAGCGTCAGTCTTCGTCCAGGGGGCCGCCTTCGCCACCGGTATTCCTCCAGATCTCTACGCATTTCACCGCTACACCTGGAATTCTACCCCCCTCTACGAGACTCAAGCTTGCCAGTATCAGATGCAGTTCCCAGGTTGAGCCCGGGGATTTCACATCTGACTTAACAAACCGCCTGCGTGCGCTTTACGCCCAGTAATTCCGATTAACGCTTGCACCCTCC
+
ABBBAFFFFFFFGGGGEFEFFGEEEGGHFGHGGGEEEFGHHHGHFEEGGECGEEFEGGGHEFGFGHEEEEGHHHHHH?FEGGHHHHHGGFFEGHHHHDCDFDGHHHFAFHHFGHHHFHHGGGGHGGF<.<CGFF<<DGF/CHG0;CGCGHCGCC:C;;GHHHF./;/CFFGGAD-9@AFGFBFFFFF99BFBF/;B;9EFFFFFFFBADDDB>A?FFADFFF.9;9;:BFFD:D.BB.9.9.;/9BDEEF
@M03896:38:000000000-B4D98:1:1110:8747:5645 2:N:0:169
CCTGTTTGCTCCCCACGCTTTCGCACCTGAGCGTCAGTCTCTGTCCAGGGCGCCGCCTTCGCCACCGGCATTCCTCCAGATCTCTACGCATTTCACCGCTACACCTGGCATTCTACCCCCCTCTACGAGACTCAACCTCGCCAGTATCACATGCAGTTCCCACTCTCACCCCGGGGATTTCACATCTCACTTAACTAACCGCCTGCGTGCGCTTTATGCCCAGTAATTCCGATTATCACTCGCCCCCTCC
+
AAAAAFFBB3FFEEBEEEE0ABAEEEGC0BAFAEE/BFGG12DD21D10//AAAA>ECCEBE/EEFB>/>>DGGHFF>FF>CHFG>E>/?//B2BFFAB@>B1GGB?00?F1FF2@FGCCC?AGFF.<..<F1<//=</.-<.-00;=:0:0;:0000<;0:../;0:09.:-----;90:;/BBF//;;9B/;;/9;BF=?@FEF@AF------////;9/-99://;//-999/9////---9-;-;;
@M03896:38:000000000-B4D98:1:1110:17335:7578 2:N:0:169
CCTGTTTGCTCCCCACGCTTTCGCACCTGAGCGTCAGTCTTCGTCCAGGGGGCCGCCTTCGCCACCGGTATTCCTCCAGATCTCTACGCATTTCACCGCTACACCTGGAATTCTACCCCCCTCTACGACACTCAAGCTTGCCAGTATCAGATGCAGTTCCCAGGTTGAGCCCGGGGATTTCACATCTGACTTACCAAACCGCCTGCGTGCGCTTTACGCCCAGTACTTCCGCTTCACGCTTGCACCCTCC
+
AABBBFFFFFFFGGGGEFECGGEEFGGHFGHGEGAEEGHGHHFHGAEGE?EGAEEEGGGHEEEEGHA>EEGHHHHHGGGFHGGHHDFFE?EEGHHHHFDGCCBHHHHCFFGFGHDGHHHGGGGFHF<>.<@GFG/<DGF/CGB000<CC0::C:;::;GHHH0./;/;FFGEB9--@CBGGFFBFFF//;FBF/BF/9AEBDFFFF99:999-.:/FAADA99///9BFF;.;?./;.9..99;;BDEEA
@M03896:38:000000000-B4D98:1:1110:9770:8357 2:N:0:169
CCTGTTTGCTACCCACACTTTCGAGCCTCAGCGTCAGTTGGTGCCCAGTAGGCCGCCTTCGCCACTGGTGTTCCTCCCGATATCTACGCATTCCACCGCTACACCGGGAATTCCGCCTACCTCTGCACTACTCAAGAAAAACAGTTTTGAAAGCAGTTCATGGGTTGAGCCCATGGATTTCACTTCCAACTTGTCTTCCCGCCTGCGCTCCCTTTACACCCAGTAATTCCGGACAACGCTTGTGACCTAC
+
ABBAAFFFFF@DGGGGGEGFGGEFGFGHHHHHGGEFEGFGAEFGGHFGGHHHGGAEGGGHEEEGGHEG@FGEGHHHHGGFGEGGHHHFEFEGHHHHHEEEGEHHHFB@BDHHHHFEDBGHHEHHHHGHDHHHFG<11>GHHGHB<FFGFGEGH<CC=DGFDG0CC<;:CCHFGHFFHFFHHHHHGGFFFGGF;;CBFFGGDCGGFGCFGFFFF9FFFFFFFE.9BFBFFFB-A:;.ADD.AA.//BFFBF
@M03896:38:000000000-B4D98:1:1110:9757:8369 2:N:0:169
CCTGTTTGCTACCCACACTTTCGAGCCTCAGCGTCAGTTGCTGCCCAGTAGGCCGCCTTCGCCACTGGTGTTCCTCCCGATATCTACGCATTCCACCGCTACACCGGGAATTCCGCCTACCTCTGCACTACTCAAGACAAACAGTTTTGAAAGCAGTTCATGGGTTGAGCCCATGGATTTCACTTCCAACTTGTCTTCCCGCCTGCGCTCCCTTTCCACCCAGTACTTCCGGACAACGCTTCTCACCTAC
+
AABAAFFFFF5DGGGGGCGFGGAAFEEHHGGFAEE2BGDG5B5FFEFGGFDHBGAEFGGH1EEEGH3?52B?FGFHHFGEECGFGGHFEGDGGH4GH>EE?<BFGE>/>@GGHHCEB/?GGFGG1F1F1?GHFFF1FCFHHHGB1<>D0.1FD<//=DGGGF0<<<</;CGE.G/;G0:CG0::GGG0FGB00;;BFFFG?BG..A?BBGFFB9//BFBF..A99//;9:;-999;EBB.9.///9;B9;
@M03896:38:000000000-B4D98:1:1110:9776:8375 2:N:0:169
CCTGTTTGCTACCCACACTTTCGAGCCTCAGCGTCAGTTGGTGCCCAGTAGGCCGCCTTCGCCACTGGTGTTCCTCCCGATATCTACGCATTCCACCGCTACACCGGGAATTCCGCCTACCTCTGCACTACTCAAGAAAAACAGTTTTGAAAGCAGTTCATGGGTTGAGCCCATGGATTTCACTTCCAACTTGTCTTCCCGCCTGCGCTCCCTTTACACCCAGTCATTCCGGACAACGCCTGTTCCCTAC
+
ABBAAFFFFF5BGGFGGEFAFGEEBEEGHFGHE2EFEGFFBA2BGFFGFGFDGGEEGEEG1EAEEF3B52??FGGFGFDEGGGGHDGFEEGEHHFHH?EEEGGHF<C@CCHCGFGFGDFHHHHHFGFC?GGHHH<?1F0FGGH01FG10CDHB</CDDG0<G0.<.-/;;HFCGG:FG0:CFGCFGB00F/;00;BFFBF?DFGFFABDDDE.9//;//9A.9///;9FFE-A99..---..://;;FFE
@M03896:38:000000000-B4D98:1:1110:9940:10030 2:N:0:169
CCTATTTGCTCCCCACGCTTTCGTCCATGACCGTCAGTGGTGGCCTAGCAAACCGCCTTCGCCACTGGTGTTCCTTCTAATATCTACGCATTCTACCGCTACACTAGAAATTCCGTTTGCCTCTACCACACTCGAGTCTATCAGTTTCTAAAACGAACTGGAGTTGAGCTCCAGGCTTTAATTCTAGACTTAATAAACCGGCTGCGGACGCTTTACGCCCAATAAATCCGGATAACCCTCGCCACCTACGT
+
BBBBBFFFFFFFGGGEEEFEFGGGEGGHGHHHGFEEFHFFAA2FGGEGFHGHHFEEFGGHEEE?FHHB@BFBDG4@GHBGGGHGHHHGEEEEFFHHHEEGFEGGHH3BEGHHHGCFCGAGHHFFEFGBCFDHHF//FFGGBGGB1?GGGHDD1?>//AG<FF0FFFGCF1GCCH<CHFGDBDGHHF00;0CCGFHF:G:-ACGF.@-9A;A.AAFB9A-BA.BFBFFFFD-;AAFB/;9;9B-9AF./BA.
@M03896:38:000000000-B4D98:1:1110:10476:12285 2:N:0:169
CCCACTTTAGTTCTTCGCTCTTATGAGTTCAGATCTGTTACATCCCCTTTCGTCTTCTATTATCTTTCAACTGGAGTTTTTTACAACTCAGGTGCTGTTTATCTTTATTGAAAAGTGAGTTATCTAACCCCCACTTTCAACCGACTTCTCTTGACTTGGGTTACTCTTGTGCCCACTGCTACTGTCACCCAATTCCCCTCTTGACCATTTTTCGATCTCTATTGCATCGATACCTATCACAACACCAACTA
+
>AA11B1B3@B33BD31A11AA33131D3DBD3313BDE22F2FF0AF0FDAB///DDDEF2D2222D221B00001ABBAAEB2@F1B11011111B1B2FFH2@@@21211101121@222222@10??E/?BB1>22B0///<<BB12B12B>@11/<//@GH2>1<111<1??1111?111><><C.GB<FGD0/<<000<0/00000/-.0..00000;00:;./..-;00000;90..99;..//
@M03896:38:000000000-B4D98:1:1110:21346:13496 2:N:0:169
TACCGCGGCTGCTGGCACACAATTACCATACAGATAGTGTGTAGATCTCGGTGGTCGCCGTATCATTAAAAAAAAAAAAAAAAAATAATGGTTTGTACATGAACATTCAAAAAAAAAAAACAAACAATATAAAGCAAATAAATAGTACTATATACAATATACACAGCAAAAAAATATCAAACCATAAAGAAATAATATAAAACCAGATAAACATCGCTAAAACTGATGAAAATGTGTGTCTACAATCACTA
+
BBBBADDBBBBBGGFEB3CGEFGGHHHHHHHHHHHHBF5FDEEFDFGHHF1ABAABEEG0EACCGFFGHHHHFEGCE////////011111110/<1111111111111111.<-<--;-9......000;0900;//00000000000000////9///9;///.;../..--.;//////.;//////.///////99///....////////..9..//;/9/////////://..///9/////;//
@M03896:38:000000000-B4D98:1:1110:10779:19486 2:N:0:169
TACCGCGGCGGCTGGCACACAATTACCATACAGATAGTGTGTAGATCTCGGTGGTCGCCGTATCATTAAAAAAAAAAAAAGCAGTACACATACGTCCCCAGCCCATTTTAAAAACAACAACTCACCTACACGACTACATTCAATATATATCTAACGACATCCACTAAACCTCATCGTGTACGTCACTATCGTAACCACTCGTCGACTCACATGAAACCAGAGAACTCATCACACCAAGTATCTACCAGTG
+
AABBBDBB?D?DEAEFC3CFEFBDGFHHCHHHGGHF5D5DDF@DB5F5FAAB111B>EG/>??FGB?E?FGDEECCC////0101<?111?1101<.<.0.0<.</<00000=0.<..::E:00/.;/://.--.-//;0;00090000900009..9-.0/0///9////;////....9....9///9.;...//;/;...;--../;////;//.;..../;////9////....//////////9/
@M03896:38:000000000-B4D98:1:1110:3361:20364 2:N:0:169
CCTGTTTGCTCCCCACGCTTTCGCACCTGAGCGTCAGTCTTCGTCCAGGGGGCCGCCTTCGCCACCGGTATTCCTCCAGATCTCTACGCATTTCACCGCTACACCTGGAATTCTACCCCCCTCTACGAGACTCAAGCTTGCCAGTATCAGATGCAGTTCCCAGTTTGAGCCCGGGGATTTCACATCTCACTTAACAAACCGCCTGCGTGCGCTTTACGCCCAGTAATTCCGATTAACGCTTGCACCCTCCG
+
AABAAFFFFFFFFEFGEEEFGGGGGGGCBAGBAEEGE5FGFHGHEGAFGEFAEECGGGGHAEEEFH1/>EFHGFGHGBCDGGHHHHHFE??/BGFGFCBD/@DGGHB?2FGFGHHFHHHGGGGHGHE..CCHFG/<DGF/CFFC::CCC0:GF0<0:CGHHBC/000;.;FE-?--:CBFFCFGGFF//BBFB/:99FAE@B>.E.>:DD>C9.;/99D9@D.BB/:;FFB.:.;;B.;.;999;BD.AD.
@M03896:38:000000000-B4D98:1:1110:3372:20383 2:N:0:169
CCTGTTTGCTCCCCACGCTTTCGCACCTGAGCGTCAGTCTTCGTCCAGGGGGCCGCCTTCGCCACCGGTATTCCTCCAGATCTCTACGCATTTCACCGCTACACCTGGAATTCTACCCCCCTCTACGAGACTCAAGCTTGCCAGCATCAGATGCAGTTCCCAGGTTGAGCCCGGGGATTTCACATCTCACTTAACAAACCGCCTGCGTGCGCTTTACGCCCAGTACTTCCGATTCACGCTTGCACCCTCC
+
ABBAAFFFFFFFGGFG?AAFFGFE?FGFFHHFEEEABFHGHFHEEEFHHGCCFEEFGGGHFGDAFH>>EEGHHHHHFGFEFGHHHHHFCE/?FFGHHCBD@@FGGFB02?FHHHHGGGHGGFGFHHG?<.CD0FG<DCF/CGHE.;<GCCCGC:CCCGGGHG0.90///CFE?9;-A.BFFFFBFFF/;BFFF/;//FAEBCFDFFD;DDBB;;./;A.BCAE/;9/FFFD.;./99AF.AA.9BFDFFF
@M03896:38:000000000-B4D98:1:1110:10567:20845 2:N:0:169
CCCACCAATGGCAGACATCAAAAAAACCTACATCTAGTTCGTCCGTTGCTGGGACACACATCCACAAAAAAAAAAAAAATAATCATTTTGGTTCACTGGTACACTAAAAAAAAAAGAAAACATACTAATATACACAGACCTTTCTATCGAAATACGTACACAACAAAATACAAATCATCTTCAGTAAAAGCACAATAGTGCACAAAGACTACTGATAAGATGAACTAATACACACTACACCGTCACACTCA
+
>>>>111111111111B11111100000010112111222//////B//AB1/00/00//1101B1/00B/>E//////011221222B2/?/1112101121110<<11/<-<-..<<//.0000000000;00:./..00000000../..00.00..00......0000000000;00///;/////;/---/////////--//-//////;/////////////////9-////-/--9--/9///
@M03896:38:000000000-B4D98:1:1110:25749:24909 2:N:0:169
CCTGTTTGCTCCCCACGCTTTCGCACCTGAGCGTCAGTCTTCGTCCAGGGGGCCGCCTTCGCCACCGGTATTCCTCCAGATCTCTACGCATTTCACCGCTACACCTGGAATTCTACCCCCCTCTACGAGACTCAAGCTTGCCAGCATCAGATGCAGTTCCCAGGTTGAGCCCGGGGATTTCACATCTGACTTAACAAACCGCCTGCGTGCGCTTTACGCCCAGTAATTCCGATTAACGCTTGCACCCTCC
+
ABAAAFFFFFFFGGFGEEE2FGFEFGGHHGHHFGGGGHHHGHHHGGCGEF0EEGEEGGEG1E?AEFE//>/FGHHHGFHFHHHHHHHFGEGEHHGGHDBFGCGGHHFCCFHHGFHGHFHGGGGFGHFF.<E<0</DDC0<CGF0.:=C0:0CC:C;CCHHHF0.;0//;CFG?---;EBFGFFFFFF/9BFBF/BFFFFFAFFDEF;ADDD@-.A/FAADFD.9:/BBFFB.9AD/;AB?.A99:BDEED
@M03896:38:000000000-B4D98:1:1111:9217:4129 2:N:0:169
CCTGTTTGCTCCCCACGCTTTCGCACCTGAGCGTCAGTCTTCGTCCAGGGGGCCGCCTTCGCCACCGGTATTCCTCCAGATCTCTACGCATTTCACCGCTACACCTGGAATTCTACCCCCCTCTACGAGACTCAAGCTTGCCAGTATCAGATGCAGTTCCCAGGTTGAGCCCGGGGATTTCACATCTGACTTAACAAACCGCCTGCGTGCGCTTTACGCCCAGTAATTCCGATTAACGCTTGCACCCTCC
+
ABBABFFFFFFFGGGGEFEFGG?EFGGHFGHHGGFGEHHHHHHHGFEHGGEFEE>EGGGHFEFGGHEEEEFHHGHHGEG?GGHHHHHGGFGGHHHHHGDGCBFGHHHG2GHHHHHFHHHGGGGHFFF..<<GFFH0DHD<GHDC:0;GG0::0GHHGCHHH0CC:999;9BC-BA?-;CFGGGGFFF/;BFFB/B//;AACFFFFFB:AA-@-:.BBAABFDABBBBBFFF...;;FDD9:.99:;A9ED
@M03896:38:000000000-B4D98:1:1111:9214:4146 2:N:0:169
CCTGTTTGCTCCCCACGCTTTCGCACCTGAGCGTCAGTCTTCGTCCAGGGGGCCGCCTTCGCCACCGGTATTCCTCCAGATCTCTACGCATTTCACCGCTACACCTGGAATTCTACCCCCCTCTACGAGACTCAAGCTTGCCAGTATCAGATGCAGTTCCCAGGTTGAGCCCGGGGATTTCACATCTGACTTAACAAACCGCCTGCGTGCGCTTTACGCCCAGTACTTCCGATTAACGCTTGCACCCTCCG
+
ABBAAFFFFFFFGGGGEEEFFGEEGGGHAGHHGGGGEGHHGHHHGGEEFEEGEEEGGGGHGEEGGHEEEEGHHHHHHFHHHHHHHHHGGEGEGGGHHFCFD@FGHHFFFHHHHGHFHHHGGGGHGH<<<<<GFC/<DGG<GGG0CGHC;;CCHHHFCCGCHHB.:B99FFFFAC?B-CFGFFGGFFF/BFFF/FBB/FFFFFFFFFAADABB;.EFFEDFFF.:B/9BFFBFD9DFF?F..AA;BFD.AA.
@M03896:38:000000000-B4D98:1:1111:22668:6650 2:N:0:169
CCTGTTCGCTCCCCACGCTTTCGAGCCTCAGCGTCAGTTACAGACCAGAGAGCCGCTTTCGCCACCGGTGTTCCTCCATATATCTACGCATTTCACCGCTACACATGGAATTCCACTCTCCCCTTCTGCACTCAAGTTTGACAGTTTCCAAAGCGAACTATGGTTGAGCCACAGCCTTTAACTTCAGACTTATCAAACCGCCTGCGCTCGCTTTACGCCCAATAAATCCGGACAACGCTCGGGACCTACG
+
ABBBAFFBBBBBFGFF?EEFFGEGHFGHHGHHFGGA2FGFGHHFHHBFFCFAGHAGFAFHGGGGGHF@>EFEHFGHHFHFDHHHHHHGGGGGHHHHHEECEEGHHBGBGHHGHHHHGFGHFHGHHHFFFHHHCG11<?D1FFFB1@GHHGFBGHGGF>C0=D0=D./<CCHHAGHHHCGGFCC;CFB0CFFHCCB;BFE??BGGA9?FGAGE.AB/:DBCF.B/B///BD@9-@.E9-..--99BDFFFF
@M03896:38:000000000-B4D98:1:1111:22651:6663 2:N:0:169
CCTGTTCGCTCCCCACGCTTTCGAGCCTCAGCGTCAGTTACACACCAGAGAGCCGCTTTCGCCACCGGTGTTCCTCCATATATCTACGCATTTCACCGCTACACATGGAATTCCACTCTCCCCTTCTGCACTCAAGTTTGACAGTTTCCAAAGCGAACTATGCTTGAGCCACAGCCTTTAACTTCAGCCCTATCAAACCGCCTGCGCTCCCCTTACGCCCAATAAATCCGGACAACCCTCCGGACCTACG
+
ABBABFFADBBBGGBE2AAFFGEGHGEHHHHHGGGGEHHEFA33BEGFCFAEG1EE0BFGEEEGDHEE/>EEHFHHE?4FFHHHHHHGEGFGHHHHHGEGEEFHGC1BFHHHHHBG1GBG00?<GG<F1GGHFGF<1111<FFCDG1FGE11FG.<<<.<000<=0<<<<FC.::G/C:0:;0:C000;.;/0C0;0CE=-;.9.-:-;.;..;BB.9@BD?.//;/9F.9.;-AE:D.9..-.;B./B9
@M03896:38:000000000-B4D98:1:1111:23169:8005 2:N:0:169
CCTGTTTGCTCCCCACGCTTTCGCACCTGAGCGTCAGTCTTCGTCCAGGGGGCCGCCTTCGCCACCGGTATTCCTCCAGATCTCTACGCATTTCACCGCTACACCTGGAATTCTACCCCCCTCTACGAGACTCAAGCTTGCCAGTATCAGATGCAGTTCCCAGGTTGAGCCCGGGGATTTCACATCTGACTTAACAAACCGCCTGCGTGCGCTTTACGCCCAGTAATTCCGATTAACGCTTGCACCCTCC
+
ABBAAFFFFFFFGGGGEEEFFGEEGGGHBGGGEFGGEGHHGHHHGEAGGDEGEEEFGGGHEEFGGHE/>EGHHHHHGEHFHHHHGHHGGEEFHGFHHFCFC@DGHHFFCFHGHHHFGHHGGGGHHGF<<ACFC0<<<GH/CGG::CGG;0;CCGHHCCHFHH0./:/;FFGG@D?--:FFFFGFFFB//;FFBBB/BFEFCCFFFFDDAA9B-.9BF99@@..9;/BFFFF.;:A/BABD..;/BFFFE;
@M03896:38:000000000-B4D98:1:1111:6615:8501 2:N:0:169
CCTGTTCGCTCCCCACGCTTTCGAGCCTCAGCGTCAGTTACAGACCAGAGAGCCGCTTTCGCCACCGGTGTTCCTCCATATATCTACGCATTTCACCGCTACACATGGAATTCCACTCTCCCCTTCTGCACTCAAGTTTGACAGCTTCCAAAGCGAACTATGGTTGAGCCACCGCCTTTAACTTCAGACTTATCAAACCGCCTGCGCTCGCTTTACGCCCAATAAATCCGGACAACGCTCGTGACCTACGT
+
AAAAAFFADAABGGFGEEAEFGA2CEGHG3GBEGG2EFDGHHHFFF2BGEG1AGAEAEFHDEDEGHE@/>EEEFGHGFHHHHHHHGHGEDEGGHHHGEEE/E3FGGFFFGFGHHFHGHHHEFDHHHHFHFHFF0F<FDDFDGGC/<?GFH1100ACC<CDDFBDD</<CFG/.:CCG;C00<;;C0;0;C00B;00;C.--9A..:B@D-;9AA/;..9;9..;//B//.-.--.9-;9.-;./999/BA;
@M03896:38:000000000-B4D98:1:1111:6628:8517 2:N:0:169
CCTGTTCGCTCCCCACGCTTTCGAGCCTCAGCGTCAGTTACAGACCAGAGAGCCGCTTTCGCCACCGGTGTTCCTCCATATATCTACGCATTTCACCGCTACACATGGAATTCCACTCTCCCCTTCTGCACTCAAGTTTGACAGTTTCCAAAGCGAACTATGGTTGAGCCACAGCCTTTAACTTCAGACTTATCAAACCGCCTGCGCTCGCTTTACGCCCAATAAATCCGGACAACGCTCGGGACCTACG
+
ABBAAFFABBCCGGGGFFFFFGEFGGGHHHHHGGGGFHHHHHHHHFHFHHFEGHEFFEFG?EGGGHEEEEEEHHHHGHGHGHHHHHHEEFEFHGHHHGGGGFFHHHDCGHHHHHHHHHHHGHGHHHGFHHHHFFFFFFD<DGHF1?FGGHFDGHGGGAGGHFGDD.C<<GHHHHHHHHHCGGGHHHCFG/CGHFGGGGG:CBEEA-ABG@C9AEFF9AFFFE/B9FFFB.-;-=;A--.;----;./;F?
@M03896:38:000000000-B4D98:1:1111:6649:8520 2:N:0:169
CCTGTTCGCTCCCCACGCTTTCGAGCCTCAGCGTCAGTTACAGACCAGAGAGCCGCTTTCGCCACCGGTGTTCCTCCATATATCTACGCATTTCACCGCTACACATGGAATTCCACTCTCCCCTTCTGCACTCAAGTTTGACAGTTTCCAAAGCGAACTATGGTTGAGCCACAGCCTTTAACTTCACACTTATCAAACCGCCTGCGCTCGCTTTACGCCCAATAAATCCGTACAACACTCGGGACATACGT
+
>AA1>FF1AAAAGGGGEEAACGAC0EECGHBGFGC/AFGHHHHCHE00F/BEGFAEAAFH/BEEGH//>>?>FF@F>BBFGGHHBHFFGCEEHGGFHE@E?EEGHF10BGHHFFDGHHHHFFCG0GG1>DFFC0<<??D11?G1?DFFFGD<0<<>@<<D<0<<<./<<</CAHEGHC0::;:;FB00;:0CCCFG0C?9?AC.99@-.9@AA9//-;9@B--9FF/;9;---;/9-9/;----;-//9-/
@M03896:38:000000000-B4D98:1:1111:19484:14851 2:N:0:169
CCTGTTTGCTCCCCACGCTTTCGCACCTGAGCGTCAGTCTTCGTCCAGGGGGCCGCCTTCGCCACCGGTATTCCTCCAGATCTCTACGCATTTCACCGCTACACCTGGAATTCTACCCCCCTCTACGAGACTCAAGCTTGCCAGTATCAGATGCAGTTCCCAGGTTGAGCCCGGGGATTTCACATCTGACTTAACAAACCGCCTGCGTGCGCTTTACGCCCAGTAATTCCGATTAACGCTTGCACCCTCC
+
BCCBCFFFFFFFGGGGEFEFFGEFGGGHGGHHGGGGGHHHHHHHGFEGGFGGEEEFGGGHGGGGGHGEEGGHHHHHGHHGHGHHHHHGGFGGHHHHHGGGGCFHHHFFHFHGHHHHHHHGGGGHHGF<<DDHGCFGGHH<GHHC;CGGC0;CGHGHGGHHHHFA::/;FFGEFFGGGDGGFFGGFFFB:BF0BFBBBFFFFFFFFFFDFFFF@AABFFFFFFEBBFFFFFFAAAFFF.CA.A.:BFFFFF
@M03896:38:000000000-B4D98:1:1111:19497:14863 2:N:0:169
CCTGTTTGCTCCCCACGCTTTCGCACCTGAGCGTCAGTCTTCGTCCAGGGGGCCGCCTTCGCCACCGGTATTCCTCCAGATCTCTACGCATTTCACCGCTACACCTGGAATTCTACCCCCCTCTACGAGACTCAAGCTTGCCAGTATCAGATGCAGTTCCCAGGTTGAGCCCGGGGATTTCACATCTGACTTAACAAACCGCCTGCGTGCGCTTTACGCCCAGTACTTCCGATTAACGCTTGCACCCTCC
+
ABBAAFFCFFFFGGGGEEEFFGAEEFGH3FFFEGEEEHHH5GGHEEEBGEEEEE>EFEGH?E?1EH?EEEGHHHGHHFFGHHHHHHHGEEEGGGFGH/B@/@?GGFFC?2FGGFFFHHHGGGGHGG>..CCHH0F<<CD/<G=0:::GG00C:CGC;CCHHHB.:0/9/=CEB@?D-;FFGBFGFFF/9BFFFB:;/AAE>DFFFF99A;9@;9?FF.D=@A.9//:BFF....;9BDD.;99/;FDEEF
@M03896:38:000000000-B4D98:1:1111:4692:16779 2:N:0:169
CCTGTTTGCTCCCCACGCTTTCGCACATGAGCGTCAGTACATTCCCAAGGGGCTGCCTTCGCCTTCGGTATTCCTCCACATCTCTACGCATTTCACCGCTACACGTGGAATTCTACCCCTCCCTAAAGTACTCTAGTTACCCAGTCTGAAATGCTATTCCCAGGTTAAGCCCGGGGCTTTCACACCTCACTTAAATAACCGCCTGCGTGCCCTTTACGCCCAGTTATTCCGATTAACGCTCGCACCCTCC
+
ACCBAFFFFFFFGGGGGEEFGGGGGGGGGHHGGGFGEHFHGHHHHFGHGFFGEEEFHHHHHGGGGHGEFFGHHHHHGHHHHHHHHHHFEFGGHHFHHGFGGCFGGFGFFFHHHHGHHHGEGGGHHHGFD>GHHGHF@GFHGHHEGHFFFGGHHGHHFGHHHHHFFFGHFHHHFGADGFHHHBGGHGHHHHHGFFFFGBFFGGGGGGGGGGGGFF/BFEDDFFF/:/9/BFFDD9ABB.:.A=A@BAD.AD
@M03896:38:000000000-B4D98:1:1111:4696:16797 2:N:0:169
CCTGTTTGCTCCCCACGCTTTCGCACATGAGCGTCAGTACATTCCCAAGGGGCTGCCTTCGCCTTCGGTATTCCTCCACATCTCTACGCATTTCACCGCTACACGTGGAATTCTACCCCTCCCTAAAGTACTCTAGTTACCCAGTCTGAAATGCTATTCCCAGGTTAAGCCCGGGGCTTTCACACCTCACTTAAATAACCGCCTGCGTGCCCTTTACGCCCAGTTATTCCGATTAACGCTCGCACCCTCC
+
ABCBBFFFFFFFGGFGFEFFFGEEEGGHGHHGEGGGAGBFGHHHHHHHFFDGFGEGHHHHFEFFGHGEFGGHHHHHGGHHHHHHHHHFGGGGHHHHHGFGGEFFECGFEFGHHHGHHHHFGGGHHHGHFHHHHHFG>FFGGHHA?GFFFFFHGGHHGHHHHHGEGFFF1GHHA@CGGGHHC0CCGGHHFFHBFFFFF0BFBGGGEGGEGDGFBCFFF?D=CDF;F;:BFFFFADDFF.@:D;99@DFFFF
@M03896:38:000000000-B4D98:1:1111:19402:16841 2:N:0:169
CCTGTTTGCTACCCACACTTTCGAGCCTCAGCGTCAGTTGGTGCCCAGTAGGCCGCCTTCGCCACTGGTGTTCCTCCCGATATCTACGCATTCCACCGCTACACCGGGAATTCCGCCTACCTCTGCACTACTCAAGAAAAACAGTTTTGAAAGCAGTTCATGGGTTGAGCCCATGGATTTCACTTCCAACTTGTCTTCCCGCCTGCGCTCCCTTTACACCCAGTAATTCCGCACAACGCTTGTGACCTACG
+
ABBABFFFFFFFGGGGFEFBFGEGGFGHHGGHGGGEEGFGFFFHHFFGGFFHHFAFFGGHGGGGGHFGF2GFHHHHHGGEEGGHHHHGGFGGHHHHHGEGGGHHHGCBB?GGHHHDGGGHHHHHGHGF<FGHG1C?FGHHHGHB<=FGGE0GHHHHHGHGDG0<CC@/:CHFHHCFHFHHHHHHGGFFFGGGFFFFFGGG.@FGGECGGFFF.:FBFFBBDEF/BBB/9F/.:;-;:--...9//::BBF.
@M03896:38:000000000-B4D98:1:1111:19420:16847 2:N:0:169
CCTGTTTGCTACCCACACTTTCGAGCCTCAGCGTCAGTTGGTGCCCAGTAGGCCGCCTTCGCCACTGGTGTTCCTCCCGATATCTACGCATTCCACCGCTACACCGGGAATTCCGCCTACCTCTGCACTACTCAAGAAAAACAGTTTTGAAAGCAGTTCATGGGTTGAGCCCATGGATTTCACTTCCAACTTGTCTTCCCGCCTGCGCTCCCTTTACACCCAGTAATTCCGGACAACGCTTGTGACCTACG
+
AAAAAFFFFFFFGGGGGAFBFGEFGFGHHHGHGGGAEHGA3AFGGHFGFGHHGGAEGGGHHEGGGHG2@CFEGGGFFFGEGGGHHHHFGFFGHHHHHGGGGEGHHE//BDGHHGBDGDGHGHHFGHHHDGGHFFC1?<GFHGHF1=FFHFHFHHHHDFHH0DBGCC-;CCHGAGC/0CFGHHHHGGGFGGGE0;CFFGFGGCFFEGGAGFDEF9BFFFFFDF.9B/BFFFF-A9;.:9;..99//9FFFB.
@M03896:38:000000000-B4D98:1:1111:4017:20875 2:N:0:169
CCTGTTTGCTCCCCACGCTTTCGCACCTGAGCGTCAGTCTTCGTCCAGGGGGCCGCCTTCGCCACCGGTATTCCTCCAGATCTCTACGCATTTCACCGCTACACCTGGAATTCTACCCCCCTCTACGAGACTCAAGCTTGCCAGTATCAGATGCAGTTCCCAGGTTGAGCCCGGGGATTTCACATCTCACTTAACAAACCGCCTGCGTGCGCTTTACGCCCAGTAATTCCGATTAACGCTTGCACCCTCC
+
ABBAAFFCDFFFGGGGEEA2FGAEFGGFBBGFEEEEEHGHFHGHGGEFFEEEAE>EGGGH1EEEGH1>>/FGGHHHGF33FFGHGHHEEEEGHFFHFCBCCCGHHHCFFGHHGGHFHHHGGGGHHHF<<<AH<0<<<<D/<CD00:C<;;;CCFHGC;CCFF0;:0/:BFFE---;-;BFGGFFFE//;FF//BFFF9AACAF..A@ADD-;-../;9AAD..9//9/BB/.;AD/F.;....9;;D?ED
@M03896:38:000000000-B4D98:1:1111:4021:20893 2:N:0:169
CCTGTTTGCTCCCCACGCTTTCGCACCTGAGCGTCAGTCTTCGTCCAGGGGGCCGCCTTCGCCACCGGTATTCCTCCAGATCTCTACGCATTTCACCGCTACACCTGGAATTCTACCCCCCTCTACGAGACTCAAGCTTGCCAGTATCAGATGCAGTTCCCAGGTTGAGCCCGGGGATTTCACATCTGACTTAACAAACCGCCTGCGTGCGCTTTACGCCCAGTAATTCCGATTAACGCTTGCACCCTCC
+
ABBAAFFFFFFFGGGGEEEFFGEEGGGGBGGFEGGEEGGHFHHHGGFGF?EGAEEEGGGHFEGGGHE>>EGHHHHHHFGGGGHHHHHGEEEGHGGHHDBCB@DGHHF?CGGHGGFGHHHGGGGHHFFC>.CGFBC<DGF<GGD0;FHGC0CGCGHHGGGHHHFEF:/BFFGGAABAAEFGFGGGFFF:BFFFFFF/::EFBFFFFFFAA:-C;A?FF.:BFF.;/B9FFFFFDADFFFC;9.9;BFFEFD
@M03896:38:000000000-B4D98:1:1111:4021:20912 2:N:0:169
CCTGTTTGCTCCCCACGCTTTCGCACCTGCGCGTCAGTCTTCGTCCAGGGCGCCGCCTTCGCCACCGGTATTCCTCCAGATCTCTCCGCATTTCACCGCTACACCTGGAATTCTACCCCCCTCTACGCGACTCAAGCTTGCCAGTATCCGATGCAGTTCCCAGGTTGAGCCCGGGGATTTCACATCTGACTTAACAAACCGCCTGCGTGCGCTTTACGCCCAGTACTTCCGATCAACTCTTGCACCCTCC
+
AAA>AFF4BDBFFFFEEEEFFGDEFGGFB2AAAEEEEHFHFHHHEA?CG11A>E>EE>EG?E?EEHA/>EFGFHHHFBBFGHHHF3BEE<?AGHFHHCBCC<DFGHF<0??GGGGDGHHG@-CFFFF--<:CA0/0<;;/.C0::CCB0=.;9ABC90FGG00;999//;9E@@-@-.999BF//;B/BFFF/9:;/.AA-;>9.;99AD-9-..;;9A9@?.;//;BFB..9-:/9/;/9/:/9BDEAA
@M03896:38:000000000-B4D98:1:1111:12496:21843 2:N:0:169
CCTGTTTGCTACCCACACTTTCGAGCCTCAGCGTCAGTTGGTGCCCAGTAGGCCGCCTTCGCCACTGGTGTTCCTCCCGATATCTACGCATTCCACCGCTACACCGGGAATTCCGCCTACCTCTGCACTACTCAAGAAAAACAGTTTTGAAAGCAGTTCATGGGTTGAGCCCATGGATTTCACTTCCAACTTGTCTTCCCGCCTGCGCTCCCTTTACACCCAGTAATTCCGTACAACGCTTCTGACCTAC
+
BBBBBFFFFFDFGGFFGEGFGGEEFEGGHHHHGGGEEGBB3EEEGECEBGHHHHEGGG?FFEFFEHEC5FGEHHHHHGGEFGGHHHHGEEEEHHHHHGEEGCHHHGGCCDFHHHGDGDGHHEHFBHFG1?FGG1<1?00<<<G01=>FFF0=FHFH=GHFBGC.<C-/:GGEGHHGCHEGHFHFBBFBFG9BC0CFGFFFDGAEGGA?BDFF:BFFF/;/A..;/9/;9B//:..//-;...//;BF/;/
@M03896:38:000000000-B4D98:1:1111:12483:21858 2:N:0:169
CCTGTTTGCTACCCACACTTTCGAGCCTCAGCGTCAGTTGGTGCCCAGTAGGCCGCCTTCGCCACTGGTGTTCCTCCCGATATCTACGCATTCCACCGCTACACCGGGAATTCCGCCTACCTCTGCACTACTCAAGAAAAACAGTTTTGAAAGCAGTTCATGGGTTGAGCCCATGGATTTCACTTCCAACTTGTCTTCCCGCCTGCGCTCCCTTTACACCCAGTAATTCCGGACAACGCTTGTGACCTACG
+
BBBBBFFFFFFFGGGGGEGGGGGGHGGHHHHHGGGGGHFFBEGHHFFHGHHHHHEGGGGHEEEFGHHHDGHEHHHHGGGFGGGHHHHGFFGGHHHHHGEGGEGHHCCDFGHHHHFGGGGHHHHHHHGGGFHHF1F1?FHHGGHF1FGGCFBGHHGHHHHHEH0CG<:;CFHGHHHFFFHHHGHHGGFBFFGFFGGGGGGG?DGGGGGGGFFFFFFFFEBFFEFBFFFFFFB-A:;9AFFBE.A::;FFFF.
@M03896:38:000000000-B4D98:1:1111:12505:21863 2:N:0:169
CCTGTTTGCTACCCACACTTTCGAGCCTCAGCGTCAGTTGGTGCCCAGTAGGCCGCCTTCGCCACTGGTGTTCCTCCCGATATCTACGCATTCCACCGCTACACCGGGAATTCCGCCTACCTCTGCACTACTCAAGCAAAACAGTTTTGAAAGCAGTTCATGGGTTGAGCCCATGGATTTCACTTCCAACTTGTCTTCCCGCCTGCGCTCCCTTTACACCCAGTACTTCCGTACACCGCCTGTGACCTACG
+
BBBBBFFFFFFFGGGGFEGGGGGGGGGHHHHHGGGCDHHGCEFFHHEGGBHHHFEEFGGHHGEGEHFGFFGFHGHHFGG1EEEHHEFFEDGGHHGHHEGGEEFGHGFCFGFHHHHGGDBGFDGHGH<?FGGHGFG11>>CCFFH1FF1<C1=0C/<D=FFFHFEHADCFGGCCC:/0;:CFCGEGF0CCBFFFFGFFGGGGGAGE.?DGD.ABFF/B/9BDE.;////B9AF.;A/9-;-;.///:9F9/.
@M03896:38:000000000-B4D98:1:1111:8071:22167 2:N:0:169
CCTATTTGCTCCCCACGCTTTCGTCCATGACCGTCAGTGGTGGCCTAGCAAACCGCCTTCGCCACTGCTGTTCCTTCTAATATCTACGCATTCTACCGCTACACTAGAAATTCCGTTTGCCTCTACCACACTCCAGTCTATCAGTTTCTAAAACGTACTGTAGTTGAGCTCCCGGCTTTAACTCTAGCCTTAATAAACCGGCTGCCGCCTCTTTACGCCCAATACATCCGGCTCACCCTCTCCACCTACGT
+
AA1AAFF3@BFFFA1FEAE0AEEGAE0F11BA0FG0EG201AEGHF00111BAAEEEGC1/A?/EF@1111B222FGGD2F2BFFHH/EEEEDDGGH/>EEC1BFCF111BFDFHHEGGBB1<11BBFG<BG@011@@1>2@2>@@GGGG111?/00/?F111<>1>1<11F.<-@@C/<=0==<0=0/0:00;000::--:-@E.--;.;/0;0;.;9?.-9B//;FF---9-;:---;;:/;;A-/F99
@M03896:38:000000000-B4D98:1:1111:8061:22182 2:N:0:169
CCTATTTGCTCCCCACGCTTTCGTCCATGACCGTCAGTGGTGGCCTAGCAAACCGCCTTCGCCACTGGTGTTCCTTCTAATATCTACGCATTCTACCGCTACACTAGAAATTCCGTTTGCCTCTACCACACTCGAGTCTATCAGTTTCTAAAACGAACTGGAGTTGAGCTCCAGGCTTTAATTCTAGCCTTAATAAACCTGCTGCGGACGCTTTACGCCCAATAAATCCGTATCACACTCGCCACCTACGT
+
BBBBBFFFFFFFGGGG2EAAFGFHGGEFFFFHGGGFGFHCFF?GFG3F3FGHGGEFGGGHGGEEEHG2BFFFFFEGHHHFHHFGHGGGGGGGHFHHHGGGGEGGHFGB3FGGHFBFFHGHHFHHFHHBFEGHH/F?GGGDDHHD<DGGGHB1GG/</>FF0G0>G11<F1<C/C/<GF/00<DFDD00;0::C0CCFG:/;./:G---A-;.9=BF9.-;.:B9/;F9:..;9./9/;/9:;-.;FFBB99
@M03896:38:000000000-B4D98:1:1111:17363:23608 2:N:0:169
CCTGTTTGCTCCCCACGCTTTCGCACCTGAGCGTCAGTCTTCGTCCAGGGGGCCGCCTTCGCCACCGGTATTCCTCCAGATCTCTACGCATTTCACCGCTACACCTGGAATTCTACCCCCCTCTACGAGACTCAAGCTTGCCAGTATCAGATGCAGTTCCCAGGTTGAGCCCGGGGATTTCACATCTGACTTAACAAACCGCCTGCGTGCGCTTTACGCCCAGTACTTCCGATTAACGCTTGCACCCTCCG
+
ABAAAFFFFFFFFGGF?EACFGEGFGFGFFHHGGGGGHGFFHGEEE1FFE0AEEEGGGGHBEEGGHE/>EFHHGHHGFBFGFGHHDGGFEEGHHHHHDDG?CFHHHG02<FGHHHHFGHGGGGHFFFADDEGF</<GC<<GGG0:0=CC:0GCHFHCCGHHHH.:99CFCB9-A--;9CFF0C9FFF/;BFFFFF//AAEFFFFFF@.AD@B@.ABB..9@D./;/;/FFD...;/;DD9.?./BFA.AD.
@M03896:38:000000000-B4D98:1:1111:6619:25047 2:N:0:169
CCTGTTTGCTCCCCACGCTTTCGCACCTGAGCGTCAGTCTTCGTCCAGGGGGCCGCCTTCGCCACCGGTATTCCTCCAGATCTCTACGCATTTCACCGCTACACCTGGAATTCTACCCCCCTCTACGAGACTCAAGCTTGCCAGTATCAGATGCAGTTCCCAGGTTGAGCCCGGGGATTTCACATCTGACTTAACAAACCGCCTGCGTGCGCTTTACGCCCAGTAATTCCGATTAACGCTTGCACCCTCC
+
ABAAAFFFFFFFGGGGAEAFFGEEEGGHHHBGEGEGEHHHHHHHGEEGBFCGEE>EEGGHCEGGGHE>EEFHFHHHGFHGHHHHHHHGE?EFHHHHHDBDD@DGHHFF2CGGGHHHHHHGGGGHHHFA.<CGF0/<DFF/CGG0;;GGCFCGGHHC:CGHHHC.:0:;;CFFG?@A?AFGFGGFFFF/BFF/FFBBBAEADBFFFFBAAA9B-:ABF9A@FDF9F/9BBBF..;9BFDD..;:9BBDFFF
@M03896:38:000000000-B4D98:1:1111:7168:25249 2:N:0:169
CCTAGTTTCTCCCCACGCTATCGCACCTGCGCGTCAGTCTTCGTCCATTTCGCCGCCTTCTCCACCTCTATTCCTCCAGTTCTCTACTCATTTCACCTCTACCCCTGTTATTCTACCCCCCTCCTCGAGCCTCCTTCTTGCCAGCATCTGTTGCATTTCCCAGATCGTGCCCCGGCATTTCCCATCTCACTTAACCAACCGCCTACGTGCGCTTTACGCCCAGTACTTCCGATCAACGCTTGCACCCTCC
+
>A111BD3@3@@B11AEEE0A0E00A0F0000/AE/BFAA2AA0BA/222AF/AE/EG/@@11@>0001@2B222@0012B22B2BF2BF12BBF2F1BGG110/?/B122>>2221</<////0@/?///00<01111??G1>.0>F111><111>0<=000.</</<../.-:---0;00000;;0;C0000;00;AE;9@..99-FE@--;:/B-;-9--///;/;B-A?-9//-;---A/FFBFFB
@M03896:38:000000000-B4D98:1:1111:7181:25264 2:N:0:169
CCTGTTTGCTCCCCACGCTTTCGCACCTGAGCGTCAGTCTTCGTCCAGGGGGCCGCCTTCGCCACCGGTATTCCTCCAGATCTCTACGCATTTCACCGCTACACCTGGAATTCTACCCCCCTCTACGAGACTCAAGCTTGCCAGTATCAGATGCAGTTCCCAGGTTGAGCCCGGGGATTTCACATCTCACTTAACAAACCGCCTGCGTGCGCTTTACGCCCAGTAATTCCGATTAACGCTTGCACCCTCC
+
AAA>>FF4DFFFFCCFFEE2FGEG?EEGGGFFAFGGGHHGBHHAEEE3BA0AAEEEGGEG1?EEGGE/>>/FEFFGFBGDGEEGGHHEEEEEHGGHH?BDGC?CFH202?GGHHGFFHGCFDDC1F.<.CEDCC/<DF0<CGG0:0C<000<GGG0C0GFGG0.;0;;FFFG??9-AA/CFFGFFFF/;B/999BFBFFFFDFDE?@9DDB@=.EFF9ADBFFBF/BFFFF.;9ABF.;.9.;/;BD.ED
@M03896:38:000000000-B4D98:1:1111:7155:25267 2:N:0:169
CCTGTTTGCTCCCCACGCTTTCGCACCTGAGCGTCAGTCTTCGTCCAGGGGGCCGCCTTCGCCACCGGTATTCCTCCAGATCTCTACGCATTTCACCGCTACACCTGGAATTCTACCCCCCTCTACGCGACTCCAGCTTGCCAGTATCAGATGCAGTTCCCAGGTTGAGCCCGGGGATTTCACATCTGACTTAACAAACCGCCTGCGTTCGCTTTACGCCCCGTACTTCCGCTTACCGCTTGCATCCTCCG
+
BBBBBFFBFFFFGGGG?EAFFGDEDGGHFFHHCEED?GGHFHGHDEAFGC?EEE>EEGGHEEE1?GE/>EFHFHHHGBG3FGBGFB4FE/EEFFFHGD@C/><FGH0CFGDGHH1GBGHGGGGHEFF-<@ADG/;:CCB;:GCC00;GHFBGCBB;;;CFGEF./:///CFEB--9-:;FFBF;BFF9/BFF/99B/?A9>BBFFF-9.;.-9.A//.99;>-;-.;9BF...9ABB.@;D..//9/;B:.
@M03896:38:000000000-B4D98:1:1112:8479:5922 2:N:0:169
CCTGTTCGCTCCCCACGCTTTCGAGCCTCAGCGTCAGTTACAGACCAGAGAGCCGCTTTCGCCACCGGTGTTCCTCCATATATCTACGCATTTCACCGCTACACATGGAATTCCACTCTCCCCTTCTGCACTCAAGCTTGACAGTTTCCAAAGCGAACTATGGTTGAGCCACAGCCTTTAACTTCAGACTTATCAAACCGCCTGCGCTCGCTTTACGCCCAATAAATCCGGACAACCCTCGGGACCTACGT
+
ABBBBFFADBBBGGGGEEAFFGEGGEGHHCHHGGGEGHHHHGBGGHHHFFFBFGEFEFGHGGGGGHGE/EEFHHHHHFGHHHHHHHHGGGGGHHFHHGEGGGGHHHGFHHHGHHHHGHHHHHGHHHGGFHHHHHGF1??0FGGG1GHGGH1<0FAAACEGGGC0D.//<GFH.CGHHFFCBGFFHC00;:CGFBFGGGG?FBGF?9@CG-@.A.BB..@BF.BBF/BFF?C.99:A.9.;-.9:@F.BF..
@M03896:38:000000000-B4D98:1:1112:5572:7544 2:N:0:169
CCTGTTTGCTACCCACACTTTCGAGCCTCAGCGTCAGTTGGTGCCCAGTAGGCCGCCTTCGCCACTGGTGTTCCTCCCGATATCTACGCATTCCACCGCTACACCGGGAATTCCGCCTACCTCTGCACTACTCAAGAAAAACAGTTTTGAAAGCAGTTCATGGGTTGAGCCCATGGATTTCACTTCCAACTTGTCTTCCCGCCTGCGCTCCCTTTACACCCAGTAATTCCGGACAACGCTTGTGACCTAC
+
BBBBBFFFFFFFGGGGGEFFGGEGGGGHHGHHGGGGGHHHHGGGHFGHGGHGHHFGGGGHFEEFGHFGDGHGHHHHHGGGGGGHHHHGGGGGHHHHHGEGGCHHHGCCGGHHHGFDGEGHHHHHGHHHFGHHHHG1DFFHHGHE1DGGCFHBBGHHGHHHDGFECC;GHGFEFHGHHHHHHGHHGGGFFFFFBFCBFBFCFFGGGGGGGFFFFFFFFBBFFFE9FFBBFF/9.-@.E-B.9.9/;;FFBF
@M03896:38:000000000-B4D98:1:1112:14265:10772 2:N:0:169
CCTGTTTGCTCCCCACGCTTTCGCACCTGAGCGTCAGTCTTCGTCCAGGGGGCCGCCTTCGCCACCGGTATTCCTCCAGATCTCTACGCATTTCACCGCTACACCTGGAATTCTACCCCCCTCTACGACACTCACGCTTCCCACTATCAGATGCAGTTCCCAGGTTGAGCCCGGGGATTTCACATCTGACTTAACAAACCGCCTGCGTGCGCTTTACGCCCAGTACTTCCGATTAACGCCTGCACCCTCC
+
ABBAAFFFFFFFGGGGEEEFGGEGGGGHCFHGEGEFEHHHHHHHEEDGHGG?AE>EEGFH1EGGGHA/>/FFGHFHHFGGHGGFHHFFGEFGBGHHHDCB/BFGHFFAFGGGG>GGHGHGGCGHHFF>.<<CFG/.=CE.=G0.:/;;0CCGCGGH0:CHGF0./99;/CFFBG-A-AFBFFFFFFB/9BFFFF;/9.AE-BFFFFF.A:-B;A.999;;;;.:;9FFFF.9.:9BF.9-;.9.:BAEED
@M03896:38:000000000-B4D98:1:1112:14273:10787 2:N:0:169
CCTGTTTGCTCCCCACGCTTTCGCACCTGAGCGTCAGTCTTCGTCCAGGGGGCCGCCTTCGCCACCGGTATTCCTCCAGATCTCTACGCATTTCACCGCTACACCTGGAATTCTACCCCCCTCTACGAGACTCAAGCTTGCCAGTATCAGATGCAGTTCCCAGGTTGAGCCCGGGGATTTCACATCTGACTTAACAAACCGCCTGCGTGCGCTTTACGCCCAGTAATTCCGATTAACGCTTGCACCCTCC
+
BBBBBFFFFFFFGGGGEFEFFGEEGGGHFHHHGGEGGHHHHHHHGDEGFEGGFE>EGGGHGFGGGHEE@EGHHHHHHGHFHGHHHHHGGEFFFHHHHGBCFCFHHHGAGGGFHHFGHHHGGGGHHFF..<CHHHC0DGF/<GG0;GCGHCCGFHHHFCHHHH0C/;;;FFFEDD??BDGGGGGGFFF;BFFFF::;BAEFFFFF?F;.;A@@BDAFFEB>DF.::BFFFFF...AFFFB.;.9/;;DFFF
@M03896:38:000000000-B4D98:1:1112:12051:10798 2:N:0:169
CCTGTTCGCTCCCCACGCTTTCGAGCCTCAGCGTCAGTTACAGACCAGAGAGCCGCTTTCGCCACCGGTGTTCCTCCATATATCTACGCATTTCACCGCTACACATGGAATTCCACTCTCCCCTTCTGCACTCAAGTTTGACAGTTTCCAAAGCGAACTATGGTTGAGCCACAGCCTTTAACTTCAGACTTATCAAACCGCCTGCGCTCGCTTTACGCCCAATAAATCCGTACAACCCTCGCGCCCTACG
+
AAAAAFFADBBBGGGGEEEAFGEGHEGHHGGHGGFGFHHHHFGHHHFFG1EEGGEEEAFHEEGGGHAE>>?EGHHHHFFEGHHHHHHFG?EFFGGHHEFGGEFHGFGFFGHGGHFGHHHHHHGHHHHBGFHHHHB11?<??G1<FFGGHGF1CFD.<>CF0DCD=./<<<CGFGGHHFHCF;CCHCC0;:CG0C00BFE;BGG?A:?@E-AA..;:.DDFD.B/9/BFFD.;A;BB...;----;>-;A.
@M03896:38:000000000-B4D98:1:1112:20385:11621 2:N:0:169
CCTGTTCTCTCCCCACGCTTTCGAGCCTCCGCGTCTGTTACAGCCCCTAGCGCCGCCTTCTCCACCGCTGCTCCTCCATATATCTACGCATTTCACCTCTACCCATGGAATTCCGCTCTCCCCCTCTGCCCTCATGTTCGCCAGCTTCCATTGCCAACTATTGCTCATCCACCGCCTTCAACTTCAACCCTATCACCCCACCTGCGCTCTCTTTACCTCCAATACATCCGGACCACCCTACTGACCTACG
+
>A11>B33B@1BB11E1AE0FFE0F?EFE000AEE/BFGHHGF1FA///01A/EE?/E/@1@1B>0?////B@11000B2B>>B2FG/>EEEGGHFF1BFG1<01B0011BBD10//<FDFG//>/0111/1?011@11>-><->FGG<=00==000</<=000=0000:0;..-=.A0;0;;000909../C0;B/.9.9.CB.;;---9/9/9///;-9///9//;9---;----9---////9//;-
@M03896:38:000000000-B4D98:1:1112:19872:12768 2:N:0:169
CCTGTTTGCTACCCACACTTTCGAGCCTCAGCGTCAGTTGGTGCCCAGTAGGCCGCCTTCGCCACTGGTGTTCCTCCCGATATCTACGCATTCCACCGCTACACCGGGAATTCCGCCTACCTCTGCACTACTCAAGAAAAACAGTTTTGAAAGCAGTTCATGGGTTGAGCCCATGGATTTCACTTCCAACTTGTCTTCCCGCCTGCGCTCCCTTTACACCCAGTAATTCCGGACAACGCTTGTGACCTACG
+
BCCBCFFFFFFFGGGGGEFFGGEGGEGHHGHHGGEGGHGFFGGHHGFHHHHHGHEEGGGHGEFGGHFGFCHEHHHHHGGGGGGHHHHFFFGGHHHHHFEGGGHHHGDCGGHHHGFDFFGHHGHHGHGGFFHHHHG1GHGHHGEG1FGHHGHHHHHHHHHHHHGHGCA;CGHGFHHHHHHHHHHHGGGFFGGGFFFFGFGGGGGGGGGGGFFFFFEFFBFFFEEBBFFFFFF-A9;AECFDEEA00BFBBF.
@M03896:38:000000000-B4D98:1:1112:19869:12787 2:N:0:169
CCTGTTTGCTACCCACACTTTCGAGCCTCAGCGTCAGTTGGTGCCCAGTAGGCCGCCTTCGCCACTGGTGTTCCTCCCGATATCTACGCATTCCACCGCTACACCGGGAATTCCGCCTACCTCTGCACTACTCAACAAAAACAGTTTTGAAAGCAGTTCATGCGTTGAGCCCATGGATTTCACTTCCAACTTGTCTTCCCGCCTGCGCTCCCTTTACACCCAGTACTTCCGGACACCGCTTGTGACCTCC
+
AAA>AFFFFFFFGGGFGEGGDGE2EFGFHHHGDEEEBFAGAEEFGEFBFD5BFFEEGGGH1EFEGH325BGFHHHHHGGEFGGHHDGFGEGGGHFGHEEE/EDGHE//><FGGF@EGDDHHFGF1FFGDGFGHD?0?FCGHGC01>FBF.<0=CGFGDHGDG0<<;:;/=CC:CCBGCGCF0FFCFFGBFGGB;CFGBFF?D?:9.?BADDFF//B//;BA..99B//;9.-.9;.:-;9..9//9/;/;
@M03896:38:000000000-B4D98:1:1112:10839:14002 2:N:0:169
CCTGTTTGCTCCCCACGCTTTCGCACCTGAGCGTCAGTCTTCGTCCAGGGGGCCGCCTTCGCCACCGGTATTCCTCCAGATCTCTACGCATTTCACCGCTACACCTGGAATTCTACCCCCCTCTACGAGACTCAAGCTTGCCAGTATCAGATGCAGTTCCCAGGTTGAGCCCGGGGATTTCACATCTGACTTAACAAACCGCCTGCGTGCGCTTTACGCCCAGTAATTCCGATTAACGCTTGCACCCTCCG
+
BCCBBFFFFFFFGGGGFFFFGGGGGGGHHGHGGGEGEHHHHHHHGFEGHFGGEEEFGGGHFEGGGHEEEGGHHHHHH?GGGHHHHHHGGFGGHHHHHFCDGCFHHHHFFGHHGHHHHHHGGGGHHHGDDEEHHHHGGHGCCH0::GHHHB:GHHHHHCGHHGBEC99;FGGGCDCDGFFGGFGGFFF;BBFFFFFFFEEFFFFFFFFFFFAFFF?FFADCFFF/B/;BFFFDDDDFFFF.;EABFFFFEF.
@M03896:38:000000000-B4D98:1:1112:10852:14014 2:N:0:169
CCTGTTTGCTCCCCACGCTTTCGCACCTGAGCGTCAGTCTTCGTCCAGGGGGCCGCCTTCGCCACCGGTATTCCTCCAGATCTCTACGCATTTCACCGCTACACCTGGAATTCTACCCCCCTCTACGAGACTCAAGCTTGCCAGTATCAGATGCAGTTCCCAGGTTGAGCCCGGGGATTTCACATCTGACTTAACAAACCGCCTGCGTGCGCTTTACGCCCAGTAATTCCGATTAACGCTTGCACCCTCC
+
ABBAAFFFFFFFFGGGCFEFFGEGGGGHFGHHGGFGGHHHHHHHEEEGHECGEEEEGEGHBEFGGHEEEGGHHHHHHFHGGHHHHHHGGEFGGHGHHCCFGF2GHHFFFBGHHHHHHHHGDFGHHHG.<ADHHFGD<CD<GHDB:;CCHGCGGHGFHGHHHHF.C:9:CFGG?FGA9EGGGFGGFFF/99BFEFFF/.EFAFFFFFAFFFFFF.?FFAADFF.;B//FFBFBDF?FF.@.:.;/;FD.AD
@M03896:38:000000000-B4D98:1:1112:26986:16979 2:N:0:169
CCTGTTTGCTCCCCACGCTTTCGCACCTGAGCGTCAGTCTTCGTCCAGGGGGCCGCCTTCGCCACCGGTATTCCTCCAGCTCTCTACGCATTTCACCGCTACACCTGGAATTCTACCCCCCTCTACGAGACTCAAGCTTGCCAGTATCAGCTGCAGTTCCCACGTTGAGCCCGGCGATTTCACATCTGACTTAACAATCCGCCTGCGTGCGCTTTCCGCCCACTACCTCCGTGTAACGCTTGCTCCCTAC
+
AAA1AF31BDDFGF1E?EEFFGEEAEEG0BFFEEEEAHFFFFAFFE?GH?/EA>EEEEGH?EE/EHAE>EFGGEGFE0B0BGHHHGGGGECGDFFFG/B/@<FGHC<0<1?GG<1FFFFC-@AC<<<...<DHH/<0/</.<0;;0;C0;0;:G:::CGHGF.9.;:.;9B999-:-9-;:/;99B///;///;9;//9:-9:AEF--99-9@-A//--;@?--9/-;::---9-/;9---;9/;9A9/9
@M03896:38:000000000-B4D98:1:1112:26979:16997 2:N:0:169
CCTGTTTGCTCCCCACGCTTTCGCACCTCAGCGTCAGTCTTCGTCCAGGGGGCCGCCTTCGCCACCGGTATTCCTCCAGATCTCTACGCATTTCACCGCTACACCTGGAATTCTACCCCCCTCTACGTTACTCAAGCTTGCCAGTATCAGCTGCAGTTCCCACGTTGAGCCCCGGGATTTCACATCTCACTTAACAAACCGCCTGCGCGCGCTTTACGCCCAGCAATTCCGACTAACGCCTGCACCCTCC
+
ABBABF5BBFFFGGCGAEEFFGBFDGAH2BGGEFEEAFEBA52BEEDF3A0EA0>EEGGHFEEE1F?>/>FGGBGHF23GHHHHHEGGGEEFHHGHHCCFDCFGHC2?FFGHG@@FGHFGCGD0<=.00>>GHHC<<<0/<C<0<00<000;GGHHFE;GC0.-::..;CBE.---;:BFFBFB0;;0:;FF9F///.;ADFFF.A@--;-9;AEFF.ABFDE.../;BFB?-9=BF.;-.;.9BFDFFF
@M03896:38:000000000-B4D98:1:1112:26988:17013 2:N:0:169
CCTGTTTGCTCCCCACGCTTTCGCACCTGCGCGTCAGTCTTCGTCCAGGGCGCCGCCTTCGCCACCGCTATTCCTCCAGATCTCTACGCATTTCACCGCTACCCCTGGAATTCTACCCCCCTCTACGAGCCTCCATCTCGCCCGTATCAGTTGCAGTTCCCAGGTTGAGCCCCGGCATTTCACATCTCACTTAACAAACCGCCTGCGTGCGCTTTACGCCCAGTAACTCCGATTAACGCCTGCACCCTCC
+
>A>1>FF1DFFFGC1AEAE0FBEAAAEH0000AAE/EG112AF0AB/10//A@EGCEEEE///>?CE//E/2222>0011B1>B>GH<@EC/FGHBD//B@?0?<F//0??1<11<DFC/--<011>A.-</<./00<0.;;.---:;000;CBF0;CFB000.9099;0;..9----9;9/:;/;///;////;//9-;@??--9>---9=--9/;-9-9-E////;9B9--9-/9A@-9-;-/9-9-A
@M03896:38:000000000-B4D98:1:1112:26030:17329 2:N:0:169
TACCGCGGCGGCTGGCACACAATTACCATACAGATAGTGTGTAGATCTCGGTGGTCGCCGTATCATTAAAAAAAAAAAGAGAGAAATACGAAGCGGTGAGACTGACAAAATAAAGAATAACTATGGTTATGAGCACATGTGACATAAGGCACAGGTAAGAACGGATGAGACTATGAGTACTGGGTACTACGTAGTGATATGGAGTATAGTCAGGCCATGTAACAACTATACGTATTGTAGTTATAGTGGGT
+
AABBB@?DBBBDGFGCF32EECGHGHHHHF2GGFHHBGFHBF5E555FBFEBED1@>/?/>11BGGHB4B4FE?//////22//22111</////->-.011111100/.00<000.000000000000000000./00000:0;00009..//.0000;0/....-/00000;00///////.//////.9/..////////.:////9//9.9..////////.//9//.9//////////9///9...
@M03896:38:000000000-B4D98:1:1112:6727:17962 2:N:0:169
CCTATTTGCTCCCCACGCTTTCGTCCATGACCGTCAGTGGTGGCCTAGCAAACCGCCTTCGCCACTGGTGTTCCTTCTAATATCTACGCATTCTACCGCTACACTAGAAATTCCGTTTGCCTCTACCACACTCGAGTCTATCAGTTTCTAAAACGAACTGGAGTTGAGCTCCAGGCTTTAATTCTAGACTTAATAAACCGGCTGCGGACGCTTTACGCCCAATAAATCCGGATAACGCTCGCCACCTACGT
+
BBBBBFFDFFFFGGGGCEEAFGFFGGGGGFGHGGG?EHH3FEEFGHFEGHHHHGEFGGGHFEFEEHGFGFGGFHHHFHHHHHHHHHHFEFEGGGHHHEEGGGGHHHHGHHHHHHHHHHFHHFGGFHHGHHGHHCEDHGGGHHBFDFGHHG1DGHCGG@F1FFGCGGBC>=CGHFCAH<CDFFGHHHF0CGGCFCGCGHF-CFFF.:99-A;;9;9B9D@BAABB/;FBB;-9AD//.;.99;-;;F./F;.
@M03896:38:000000000-B4D98:1:1112:6727:17980 2:N:0:169
CCTATTTGCTCCCCACGCTTTCGTCCATGACCGTCAGTGGTGGCCTAGCAAACCGCCTTCGCCACTGGTGTTCCTTCTAATATCTACGCATTCTACCGCTACACTAGAAATTCCGTTTGCCTCTACCACACTCGAGTCTATCAGTTTCTAAAACGAACTGGAGTTGAGCTCCAGGCTTTAATTCTAGACTTAATAAACCGGCTGCGGACGCTTTACGCCCAATAAATCCGGATAACGCTCGCCACCTACGT
+
BBBBBFFFFFFFGGGGEFEFFGGHGGGHFGHHFGGGGHH3DFGGHHHFHHGHHGFGGGGHFEGEFHGGGHHFHHHHHHHHHGHHHHHGGFGGHHHHHGEFGEGHHHFHHHHHHHHHFHGHHHHHGHHHHHGHHFGCGGGHHHHHFGHHHHDFDGGGGGHGHHGHHGB<><GHHFGGHHGGGHHHDFD0CCGHHHHHHHHGGGGF?;;BGAA.A;:BAA=DAA9B9FBFFD;;ADFF99.;-;@9DFFFF.9
@M03896:38:000000000-B4D98:1:1112:19038:19959 2:N:0:169
TACCGCGGCTGCTGGCACACAATTACCATACAGATAGTGTGTAGATCTCGGTGGTCGCCGTATCATTAAAAAAAAAAAAAAAGATGAAGGTAGAGTTACGGTTAATAAAAAACAAAAAATAGCAAATACGTTAAAAATAATTACAAAAACGAACAAACAAAAGTAGAGTGCCAGGTATGAACAAGATTTATCACTTACATGTGTATAACAAACACGAAATATCATAGCACACAGACTCACATCAGTTCGAA
+
BAABBADDBBBBGFGGFBAECFFGGGEGHFFGHFFFDDG5FAFGDEEAFCAEFD1FEEE@>AGGHGFBFGDDE@@CC<//////?22222222222211//0//111111<-..>0<.-.0<00=/000.0//.:00;00000;000...-..--/....../00900000000.///:////;.9//;/9/////////9/9/;////;/.....-...//;/://///...././//////////9...
@M03896:38:000000000-B4D98:1:1112:22957:22385 2:N:0:169
CCTGTTTGCTCCCCACGCTTTCGCACATGAGCGTCAGTACATTCCCAAGGGGCTGCCTTCGCCTTCGGTATTCCTCCACATCTCTACGCATTTCACCGCTACACGTGGAATTCTACCCCTCCCTAAAGTACTCTAGTTACCCAGTCTGAAATGCTATTCCCAGGTTAAGCCCGGGGCTTTCACACCTCACTTAAATCACCGCCTGCGTGCCCTTTACGCCCAGTTATTCCGATTAACGCCCGCACCCTCC
+
AAAAAFFBDFFFGGGGAEEFFGAEDGAF3FGFEGGFGHFFFGHHHHGCH11EAA1FGHHHGEE1EFB1BFFHHHHHHGGHHGFHHHHGGEGGHFGHH?FGFGHF/??F/FGFGFFFGGHCCEFHHG@FGFHDGHHB2@GHHHF/GGGFGHHHFFHHF1GDGG1.<<DF1GF<<-<<ADHHGEHFHDFHHECFBF0B00;BA?CGGA-AD.AFE/B/B9;9@9.9//B/BFFF.D./;9B---9;9-;;.D
@M03896:38:000000000-B4D98:1:1112:22979:22392 2:N:0:169
CCTGTTTGCTCCCCACGCTTTCGCACATGAGCGTCAGTACATTCCCAAGGGGCTGCCTTCGCCTTCGGTATTCCTCCACATCTCTACGCATTTCACCGCTACACGTGGAATTCTACCCCTCCCTAAAGTACTCTAGTTACCCAGTCTGAAATGCTATTCCCAGGTTAAGCCCGGGGCTTTCACACCTCACTTAAATAACCGCCTGCGTGCCCTTTACGCCCAGTTATTCCGATTAACGCTCGCACCCTCC
+
ABCAAFFFFFFFGGGGEEEFFGEEEFAFBFHGGGGGGHHFHHHGHGGGFEEGAEEFHHHHFEEEEGF?FHGHHHHHGBGGGHHHHHHGGEFGHHHHHEEEFEBGEFCFGHGHGHHFHHHFGGGHFG<F>FHHHHHF>FHHHH1??FGGB1<FGFHFDFHHHGB.1>F==FGE-<-C@DHGHFHHHGFGBGHGBFFFGGFGBGGGGGCCEDEGGFFFF.9;@A.:/9:BFBB..A?FFA;:A-;-;CDAED
@M03896:38:000000000-B4D98:1:1112:22991:22408 2:N:0:169
CCTGTTTGCTCCCCACGCTTTCGCACATGAGCGTCAGTACATTCCCAAGGGGCTGCCTTCGCCTTCGGTATTCCTCCACATCTCTACGCATTTCACCGCTACACGTGGAATTCTACCCCTCCCTAAAGTACTCTAGTTACCCACTCTGAAATGCTATTCCCAGGTTAAGCCCGGCGCTTTCACACCTCACTTAAATAACCGCCTGCGTGCCCTTTACGCCCACTTCTTCCGCTTAACGCTCCCCCCCTCC
+
AAAAAFFFFFFFGCGG2EECFGAEEE?GFGGFGGE?EGHEFHHHGFAB111AAE1AFFHH1EAAEFF1BFFHDGFHFBFFGGGGHGHFE>EGFFGFH/EFE@BB??F//?FGGGF?DGHCDDFF222@2@GFFG2@2@D>2G1/0??<1<1?11@?1FD=F1<F1F11>1CF---<;CDGGCC0/AF.9EFFB;0;BBBC-9;;..-:9.AFFB9//..-;..:;9F9;9....99:.9...9.9;--;.
@M03896:38:000000000-B4D98:1:1112:17836:26461 2:N:0:169
CCTGTTCGCTCCCCACGCTTTCGAGCCTCAGCGTCAGTTACAGACCAGAGAGCCGCTTTCGCCACCGGTGTTCCTCCATATATCTACGCATTTCACCGCTACACATGGAATTCCACTCTCCCCTTCTGCACTCAAGTTTGACAGTTTCCAAAGCGAACTATGGTTGAGCCACAGCCTTTAACTTCAGACTTATCAAACCGCCTGCGCTCGCTTTACGCCCAATAAATCCGGACAACGCTCGCGACCTAC
+
ABBABFFBDABBGGGGGGEFFGEGGGGHHHHHGGEGGHGHHHHGHGHGHGFFGHEEEEGHEEGGGHE@>EFEGHHHHGHHHHHHHHHGGFFGHHHHHEEEGEHHHBFFHFGHHHGHHHHHHHGHHHHHHHHHHGHB<FFDGHFF<FGGFFGGHHGDGCEHBG0DD.<<CGHHHHHHFFHFHGCGGE;0;::CGCFBFGE;BFG?A9AFF-B.A.BF.A@BFA9/99BFF?-;>=AF-9.9--;9>D.BF
@M03896:38:000000000-B4D98:1:1113:14880:3489 2:N:0:169
CCTGTTTGCTCCCCACGCTTTCGCACCTGAGCGTCAGTCTTCGTCCAGGGGGCCGCCTTCGCCACCGGTATTCCTCCAGATCTCTACGCATTTCACCGCTACACCTGGAATTCTACCCCCCTCTACGAGACTCAAGCTTGCCAGTATCAGATGCAGTTCCCAGGTTGAGCCCGGGGATTTCACATCTGACTTAACAAACCGCCTGCGTGCGCTTTACGCCCAGCAATTCCGATTAACGCCTGCACCCTCCG
+
BBBAAFFFFFFFGGGGCEEFFGDEFGGFCGHGEFEGEFHHHHHHGGEHHG??EEEGGGGHGGGFGHEEEEGHHHHHGGHHHHHHHHHGGFDGHHHHHGFCCCGHHFFCHFHGGFHGHHHGGGGHGHGD.EFHFGC<GGFBGHHC0CGCG:;;CGHHCCGHGHC:/0;;/CFFBA-9:./FFFGGFFB/BBF9BFFFF?EFFFFFFFF9DDFB@.AFF?DFFD..;.:;FFB.;.AFF.B-.99BFFDFEF.
@M03896:38:000000000-B4D98:1:1113:24172:4665 2:N:0:169
CCTGTTTGCTACCCACCCTTTCGAGCCTCAGCGTCAGTTGGTGCCCAGTAGGCCGCCTTCGCCACTGGTGTTCCTCCCGATATCTACGCATTCCACCGCTACACCGGGAATTCCGCCTACCTCTGCACTACTCAAGCAAAACAGCTTTGAAAGCAGTTCATGGGTTGAGCCCATGGATTTCACTTCCAACTTGTCTTCCCGCCTGCGCTCCCTTTACACCCAGTAATTCCGTCCAACGCTTCTGACCTACG
+
AAA?>FFFFF3DGGGG1AAFGGC0FGGHHHHGEFGGGHH11EFHGHEHHFHHFFAEGGGHAECFGHFF@FGEGHHHHGGFGGGGGHHEEEEGHHHHHEE@<EHHHGC??BGGHHEGGFEHFBGD1?GC?FGGF1<B1<01>FCF0<>>1FD0GHFBGGHGFFFCG<:C/CGC.GHF0;CGHGHHEF000B/00009;9BFB-:...-@@A---9;9B/;/A--FF//;:://99-;B-=A;-9;/BFF//-
@M03896:38:000000000-B4D98:1:1113:24154:4681 2:N:0:169
CCTGTTTGCTACCCACACTTTCGAGCCTCAGCGTCAGTTTGTGCCCAGTAGGCCGCCTTCGCCACTGGTGTTCCTCCCGATATCTACGCATTCCACCGCTACACCGGGAATTCCGCCTACCTCTGCACTACTCAAGCACAACAGCTTTGAACGCAGTTCCTGGGTCGAGCCCCTGGATTTCACTTCCAACTTGTCTTCCCGCCTGCGATCCCTTTCCACCCCGTACTTCCTGACAACACTTCCTACCTAC
+
ABBAAFFFFFFDGGGG2ABFFGEFFEGGHGBGAEGGGHG55B2BBEAFG55GBG0EFGGH1EFFGF32D2FEGGFGHEEEG?EF4GD1>EEFHHHHH?E/EEGHH//<>@CGGHHGGG/FGHHG1F1???GHFGB?DFF<F>.<0>FD1F11<C@-<=D0D0/.//=;@E@C.;;AFF9B00BGEFFF0C/00;0;BBFF.ABA99--;;AF////9/9;;-9.-..:BB//9;B9A.9/://///;B/B
@M03896:38:000000000-B4D98:1:1113:24177:4681 2:N:0:169
CCTGTTTGCTACCCACACTTTCGAGCCTCAGCGTCAGTTGGTGCCCAGTAGGCCGCCTTCGCCACTGGTGTTCCTCCCGATATCTACGCATTCCACCGCTACACCGGGAATTCCGCCTACCTCTGCACTACTCAAGCACAACAGCTTTGAAAGCAGTTCATGGGTTGAGCCCATGGATTTCACTTCCAACTTGTCTTCCCGCCTGCGCTCCCTTTACACCCACTAATTCCTGACAACGCTTGTGACCTAC
+
ABBAAFFCFFFFGGGG2ABBFGACHGGGHHHEEEGCGHH5BEFFGHFGH5FGEHEGGGGH1EEEGHBB@FFEFHHHGGEEEFGHHHHCEGGGHHGHH/EGGCHHHE/<BCGHHHFDFG/FGBGH1FGF??GHFH?11FF<0><F0>FG1<0<=GG/=DG0=D<.C.;/;GHG.;C/:<CGHHGHHGGGGGGE0;0BBBFF.-@..9BFGFFFB;B/;/::;A..:///BF//:;;/;-9....//;BF/B
@M03896:38:000000000-B4D98:1:1113:24165:4696 2:N:0:169
CCTGTTTGCTACCCACACTTTCGAGCCTCAGCGTCAGTTCGTGCCCAGTATGCCGCCTTCTCCACTGGTGTTCCTCCCGATATCTACGCATTCCACCGCTACACCGGGAATTCCGCCTACCTCTTCACTACTCAAGAACAACACTTTCTAAAGCAGTTCCTGCATTGAGCCCCTGGATTTCACTTCCAACTATTCTTCCCCCCTTCGCTCCCTTTACTCCCACTCATCCCTACCACCACTTATGACCTAC
+
AAA1>FFFDDFDGGBE1ABBBFE0BEEEHGFFABAE0BF2/BFBFG1/B122DFAEEEEG1BFDGF101>BBEFGHFF>EEGGFFHH>EA?/BFGHH/>@EEGHF//<</BGFG0CE?/@G1FG<F>F21FDF<C11?<00?>.1>>11><11FG0==1<=<//00<00GGA.C..;C0;CCGFB0CGFEB/00<;09;B/.A-.;.9.9;E909;;/9;EF--//:/;A//--9/9-9/99//:99/99
@M03896:38:000000000-B4D98:1:1113:23311:5160 2:N:0:169
CCTGTTTGCTCCCCACGCTTTCGCACCTGAGCGTCAGTCTTCGTCCAGGGGGCCGCCTTCGCCACCGGTATTCCTCCTGATCTCTACGCATTTCACCGCTACACCTGGAATTCTACCCCCCTCTACGACACTCAAGCTTGCCAGTATCTGCTGCCGTTCCCAGGTTGAGCCCGGGATTTCACATCTGCCCTAACAAACCCCCTGCGTGCGCCTTACGCCCCGCAATTCCGATTCACCCTTCCACCCTCCG
+
AAAAAFFFFFBCFEFG?AAAFFEFFGCHHGFBEFGEEHCB2FGAA/AFF?/AEEEEGGGG/?>/?E>/>ECGGEGHH0FFGGHHHHHGGGGG2FHHHACGGCGGFGB0<FDGGHDBGF/@CCCB1GF..<AG///<<C0<<CC:0;CG000:;C.::AFFBB0.;09/:BFE?-:-.;FFBC09////;-9;9-9BAAA-A@@--;9--9;-9-BB-;99-9-9;9BBF/;-:/;9/A-/-;/FFA-;A-
@M03896:38:000000000-B4D98:1:1113:24773:6128 2:N:0:169
CCTGTTTGCTCCCCACGCTTTCGCACCTGAGCGTCAGTCTTCGTCCAGGGGGCCGCCTTCGCCACCGGTATTCCTCCAGATCTCTACGCATTTCACCGCTACACCTGGAATTCTACCCCCCTCTACGAGACTCAAGCTTGCCAGTATCAGATGCAGTTCCCAGGTTGAGCCCGGGGATTTCACATCTGACTTAACAAACCGCCTGCGTGCGCTTTACGCCCAGTACTTCCGATTAACGCCTGCACCCTCC
+
ACCABFFFFFFFGGGGEEEFFGEFDGGHHHHGGGGGGHHHHHHHGGFEH?EEEEEGGGGH?EFGGHD/EEFHHHHHHGFGGHHHHHHEEEFGHHGHHBCGC@FHHHE0FHHHHHFFHHHGGGGHGH<C.<EHFGCDDG<<CH0::;GCF0;;GHHC0<GFHH0./99;BFFEABA-@9FFFFGGFFF/:B:FFBBB:AEE-@DD.:9ADFF;-;.:F:9@BD.:;/:;FFA...9;BDF-;.:;BFDFFF
@M03896:38:000000000-B4D98:1:1113:13198:10241 2:N:0:169
CCTGTTTGCTCCCCACGCTTTCGCACCTGAGCGTCAGTCTTCGTCCAGGGGGCCACCTTCGCCACCGGTATTCCTCCAGATCTCTACGCATTTCACCGCTACACCTGGAATTCTACCCCCCTCTACGAGACTCAAGCTTGCCCGTATCAGATGCAGTTCCCAGGTTGAGCCCGGGGATTTCACATCTGACTTAACAAACCGCCTGCGTGCGCTTTCCGCCCAGTAATTCCGATTAACGCTTGCACCCTCC
+
ABAAAFFCFFFFGGGG2AAAFGEEFGGHFGFFEGEEEHHHHHHHGEEEG10AAEEFHHHHBEEFGHE>EEFHHHHHGGFHHHHHHHFFEEEFFHHHHFEEDCGHHHFBB2FGGHFFGHHGGGGHHHFD.CAGCF1<>FD/CH0<<-CC=000GFF0;CGHFC0./::CCCFG-A:?99:FFFGCFFB9;;FFFFF//AA.-@BD?F>;AD>D-9A/;99A@..9/9//;B/.;../;.;...:/:/DEEF
@M03896:38:000000000-B4D98:1:1113:13178:10251 2:N:0:169
CCTGTTTGCTCCCCACGCTTTCGCACCTGAGCGTCAGTCTTCGTCCAGGGGGCCACCTTCGCCACCGGTATTCCTCCAGATCTCTACGCATTTCACCGCTACACCTGGAATTCTACCCCCCTCTACGAGACTCAAGCTTGCCAGTATCAGATGCAGTTCCCAGGTTGAGCCCGGGGATTTCACATCTGACTTAACAAACCGCCTGCGTGCGCTTTACGCCCAGTAATTCCGATTAACGCTTGCACCCTCC
+
AABAAFFFFFFFGGGGGEEAFGEEFGGHGHHGGGFGEGHHHHHHGGGHHCEEEEEGHHHH?EFGGHFEEFGHHHHHHHHHHHHHHHHGGEGGFHHHHFEGGCFHHHFFHFGFGGHFHHHGGGGHHG<.<CCHFH<FFFFCEHD0<DGGHGFFDGHFCGGHHHEA:;:/CGFGCB--;9BFFGGBFFC;9FFF9FFFFFFECFFFEFC.AA=B;AAFF.;@BDE/9//9BFF.9.A9FDC..99BFFFFFF
@M03896:38:000000000-B4D98:1:1113:13187:10268 2:N:0:169
CCTGTTTGCTCCCCACGCTTTCGCACCTGAGCGTCAGTCTTCGTCCAGGGGGCCACCTTCGCCACCGGTATTCCTCCAGATCTCTACGCATTTCACCGCTACACCTGGAATTCTACCCCCCTCTACGAGACTCAAGCTTGCCAGTATCAGATGCAGTTCCCAGGTTGAGCCCGGGGATTTCACATCTGACTTAACAAACCGCCTGCGTGCGCTTTACGCCCAGTAATTCCGATTAACGCTTGCACCCTCC
+
AAAAAFFFFFFFGGGGEFEFFGEEGGGHHGHGEGGGGHHHEHHHGGEBF?0AEEGGHHHHGEEGGGFEEEFHHHHHHGBGGHHHHHGFGEEEHHHHH?EEC@GHHHFCGHHHHHHFHHHGGGGHGGGC.CGHFHGHGGFFEHD<0=0GGFBDGHFH0;GHHHB::C/;:CGGCGC-D?FFGGGGGGG0BBBFGG0;;AA;>DFFFF;ADDAF-;.;9E?DDA.;/;BFFFB;;9A9BAFA?..9:BD.ED
@M03896:38:000000000-B4D98:1:1113:15405:13366 2:N:0:169
CCTGTTCGCTCCCCACGCTTTCGAGCCTCAGCGTCAGTTACAGACCAGAGAGCCGCTTTCGCCACCGGTGTTCCTCCATATATCTACGCATTTCACCGCTACACATGGAATTCCACTCTCCCCTTCTGCACTCAAGTTTGACAGTTTCCAAAGCGAACTATGGTTGAGCCACAGCCTTTAACTTCAGACTTATCAAACCGCCTGCGCTCGCTTTACGCCCAATAAATCCGGACAACGCTCGGGACCTACGT
+
ABCABFFADBCCGGGGFEEFGGEFGEGHHGGGEEFGGHHGGHFFHHGGHGEEGGEEEEGGEEGGGHEE>EEEHHHHHHHHHHGHHHHGGGGGGHHHHGFGGGHHHFFFGHHHHHHHHHHHHHGHHHHGGHHHFHGD?FDFGGGCDGHGHHHHHHGGGDEFFH0=DAGCCGHHFGHHHFHHHCCGHF00CFCHFHGGGFE;DGGFF@DAGAB..9FB.ACFD?/;9FFFBD:.:CFF-9.A---;CDFFFD.
@M03896:38:000000000-B4D98:1:1113:26021:14324 2:N:0:169
CCTGTTCGCTACCCATGCTTTCGCTCCTCAGCGTCAGTTACTGCCCAGAGACCTGCCTTCGCCATCGGTGTTCCTCCTGATATCTGCGCATTTCACCGCTACACCAGGAATTCCAGTCTCCCCTACAGCACTCAAGTCAGCCCGTATCGCCTGCACGCCCGGAGTTAAGCCCCGGAATTTCACATACCACCCGACAAACCACCTACGAGCTCTCTCACCCCCGCGATTCCTGCCAACGCCCGCACCCTAC
+
AAA3>DFADAADGGGGFBBBFGEEEHGFHFGFAAAEEBFGFHAEEFHAG1AFFHAFGHHH1EEE1GA1>>EEGHFHCB33B44B@4B/E/E>DBGGHEE@@EFGF/B?/GHHGGD4BBFGFFDFFHF2BCGHHFF2@@>>@FE/<<0</?EA.>G1.>FC<---</<<0:CCDD-:-900;CC0009/;C.C--;9-9AE;E..9B.;.-.;9//9//;.9----;-.:B///9//9.;-;----;;A.;
@M03896:38:000000000-B4D98:1:1113:26036:14340 2:N:0:169
CCTGTTCGCTACCCATGCTTTCGCTCCTCAGCGTCAGTTACTGCCCAGAGACCTGCCTTCGCCATCGGTGTTCCTCCTGATATCTGCGCATTTCACCGCTACACCAGGAATTCCAGTCTCCCCTACAGCACTCAAGTCAGCCCGTATCGCCTGCACGCCCGGAGTTAAGCCCCGGAATTTCACAGACCACCCGCCAAACCACCTACGAGCTCTTTACGCCCAGTAATTCCGCACAACCCCCGCCCCCTAC
+
ABAAAFFADBBDGGGGGFFGGGGGGHGHHHHHGGGGGHHHFHFGHFFFHHEGGHEGHHHHFEFEFHEE?EEGHHHHHGHHHHHHH4GEGEFFHHHHHEEEEEGHHGGCGHHHHHF4BGGHHHGHGHC2FGHHFHGDFFG@FGG/<>CG?CEAGGGH<AFGD@--<<=D:CHHGFA@CAFGFFF09/9./A.;:-;;AFFGFFFFFF.:.@DFB//BF9;BFF./;/9;FF/.9;@.;.;.;-;-:BDB.;
@M03896:38:000000000-B4D98:1:1113:3525:16287 2:N:0:169
CCTGTTCGATCCCCACGCTTTCGTGCCTCAGCGTCAATGAACCCCTCGTGAGATGCCTTCGCAATCGGTGTTCTGAGTAATATCTATGCATTTCACCGCTACACTACTCATTCCTCCCACGGCGGAATCATTCTAGCCAGACAGTATCAACGGCACTTCCAGAGTTGAGCCCTGGTCTTTCACCGCTGACTTACCTTGCCGCCTACGCACCCTTTAAACCCAATAAATCCGGATAACGCCCGCATCCCCC
+
BBBBAFFABFFBGGGGGFEAFGEBFGHFHHGHGEEGGFGHHHHGGGGGGHFEGEFHHHHHHG1?BFFB?EBEGHFHGGGFHHHHHHHGHGHHHHFHHGEFEEFHGHHFHFGHHGHHHGFHGGCCFC@FHHFHHDDFFHHFHGHF<D>FGGHDGGCGEHHHGHFA<CC0CGHGBG.;CGFGF0;FDCD?DFGBFFF;;0FFGGGBFFFFFFFF.9BBFFFFFF.9B/9FFFFA.A.BF.@-9>=@.@FEFF
@M03896:38:000000000-B4D98:1:1113:3538:16300 2:N:0:169
CCTGTTCGATCCCCACGCTTTCGTGCCTCAGCGTCAATGAACCCCTCGTGAGATGCCTTCGCAATCGGTGTTCTGAGTAATATCTATGCATTTCACCGCTACACTACTCATTCCTCCCACGGCGGAATCATTCTAGCCAGACAGTATCAACGGCACTTCCAGAGTTGAGCCCTGGTCTTTCACCGCTGACTTACCTTGCCGCCTACGCACCCTTTAAACCCAATAAATCCGGACAACGCTCGCATCCCCC
+
BBBAAFFAAFFBGGGGGEEFFGGGFFHHHHFHG2EEFHHFGHHGGGGGFGFAGFFGHHHGGG1BBFFE?ABEHHFHHHFHHHHGGGGGGFGHHFHHHGGGGFFHHHHBGFGHHFHHHGGHFFGGGF>FGHHHHFGGHHGGHGHH1F>FFGHEGGCGCGHHFHFA;CBBCGHGHHG/CGFGGBCFFGD-EFFFFGGFBBFFCGGFDFD;DFDFE9/B/FFFDA..BFBFFFFAF-:.;;@.:-@@.BFEFF
@M03896:38:000000000-B4D98:1:1113:15592:16664 2:N:0:169
CCTATTTGCTCCCCACGCTTTCGTCCATGACCGTCAGTGGTGGCCTAGCAAACCGCCTTCGCCACTGGTGTTCCTTCTAATATCTACGCATTCTACCGCTACACTAGAAATTCCGTTTGCCTCTACCACACTCGAGTCTATCAGTTTCTAAAACGAACTGGAGTTGAGCTCCAGGCTTTAATTCTAGACTTAATAAACCGGCTGCGGACGCTTTACGCCCAATAAATCCGGATAACGCTCGCCACCTACGT
+
BCCCCFFFFFFFGGGGEEEFFGGHGGGHHHHHGGGGGGHF5FAGHHFGHHHGHGEGGGGHGFGEEHFHGGHFHHHGHHHHHHHHHHHFGFEGHGHHHGGGGCGHHHFGHHHHHHHHGHGHHHHHHHHHHHGHHGEDHGGHFHFHFFHGDHDG<F/DADHFFGFFFG1FGFHGGHCCFFFH0DGHHGD0CCHHCHFGHGHDGGGGGA-CGFFDEABB;9;D.ABB;FFFF?@:;9BF.-.;--@:DFAFFF.
@M03896:38:000000000-B4D98:1:1113:24095:21889 2:N:0:169
CCTGTTTGCTCCCCACGCTTTCGCACCTGAGCGTCAGTCTTCGTCCAGGGGGCCGCCTTCGCCACCGGTATTCCTCCAGATCTCTACGCATTTCACCGCTACACCTGGAATTCCACCCCCCTCTACGAGACTCAAGCTTGCCAGTATCAGATGCAGTTCCCAGGTTGAGCCCGGGGATTTCACATCTGACTTAACAAACCGCCTGCGTGCGCTTTACGCCCAGTAATTCCGATTAACGCTTGCACCCTCC
+
BBBBBFFFFFFFGGGGEEEEFGAEGGGHGFHGEFEGEHHHHHFGGGDFHG?EEEEEGGGH?EEEGHEEEEFHHHHHGFFGGHHHHHHGGFFGHHHHHFFG?CBGHHFCFHHHHHFGHDGGGGGHHHGD.AEHGG<<DGD<CGC0:0=CCB0CGFFCCGHHHH0.9099FGFG-?A?-AFGFFFBFFF9BFFF9/BF9FFF=CDFFFFDFFFD>A9/FED=DDE/99BBFF/99.ABB.B.:.;/BFFEFF
@M03896:38:000000000-B4D98:1:1113:24112:21894 2:N:0:169
CCTGTTTGCTCCCCACGCTTTCGCACCTGAGCGTCAGTCTTCGTCCAGGGGGCCGCCTTCGCCACCGGTATTCCTCCAGATCTCTACGCATTTCACCGCTACACCTGGAATTCCACCCCCCTCTCCGAGACTCAACCTTCCCAGTCTCAGTCGCACTTCCCAGCTTGAGCCCGGGGATTTCACATCTGACTTACCAAACCGCCTGCTCGCGCTTTCCGCCCAGTACTTCCGATTACCGCTCGCCCCCTCC
+
ABCAAFFFFFFFGGGGGFEFGGEEGGGHHHHFEFGGEGGHHGFGGGEHHDG0A0>>EGEG1EE>>FE/>>FFGFEGHB33BFFGF4FCEEFGDGDGF/<CCG<F2FF??2FFGFFFGGGGCCDC0>.<--.<<F//<<</;C00:0:C0000.=;-::CFBC0.;0999CCE9;?;-:;:FBF9/:;/:;BBFB/BFFEE@BFD.A//.9:;;;./9.9;@A./;9FFFF....:/;.;---;-;@BFFA
@M03896:38:000000000-B4D98:1:1113:17078:25420 2:N:0:169
CCTGTTCGCTACCCATGCTTTCGCTCCTCAGCGTCAGTTACTACCCAGAGACCTGCCTTCGCCATCGGTGTTCCTCCTGATATCTGCGCATTTCACCGCTACACCAGGAATTCCAGTCTCCCCTACAGCACTCAAGTCAGCCCGTATCGCCTGCACCCCCGGAGTTAAGCCCCGGAATTTCACAGACGACCCGCCAAACCACCTACGAGCTCCTTACTCCCAGTAATTCCGGACAACGCTCCCACCCTAC
+
ABBAAFFADABBGGGGGBBBFGEEEHGFHHHGFEFGADFFFF5DFEGFHFAFFGBGHHHGFEGGFG1>??EEHHHHHHHHFHHHHDFEF>EAFGHHHEEEEEGHGHA/FFHCGGDFBFGHGHFHGHB2GCGHFHG2@FH2@GG/<AGG/CGAAGGH0>DF<@-<::0C0<GGEG--@AB9;0C;;C9-;;-;--;-9.;AEFF.9B.;.@AF////9/;/AB/;//99BFBDA;-..-;.A..;FADEBF
@M03896:38:000000000-B4D98:1:1113:17100:25426 2:N:0:169
CCTGTTCGCTACCCATGCTTTCGCTCCTCAGCGTCAGTTACTGCCCAGAGACCTGCCTTCGCCATCGGTGTTCCTCCTGATATCTGCGCATTTCACCGCTACACCAGGAATTCCAGTCTCCCCTACAGCACTCAAGTCAGCCCGTATCGCCTGCACGCCCGGAGTTAAGCCCCGGCATTTCACAGACCACGCCACAAACCACCTACGAGCTCCTTACTCCCCCTAATTCCGCACCACGCCCGCACCCTAC
+
>AA>>FF>AABBGGGGFBBBGGEEBGGGHFBFEEEEFGGHGFEGHHFAFABGGFAFGHHGAEEEFGB1>1?EGGGHGHGDEGHGG4FEEEEFHHHHH1EEEEGHHHC//BGHHHG?BFGHFHGHGFC2B2FHFF22@@>@@GG/</?F??E<>FGH.CFF@<-<<<=00<GHGA-:C?BFCFF0;/;.9;9;..;..;CE?EGF/;...;.;/://B/9BA..9..//;B9.99-.;.9.;999@BF.:9
@M03896:38:000000000-B4D98:1:1114:19312:4850 2:N:0:169
CCTGTTTGCTACCCACACTTTCGAGCCTCAGCGTCAGTTGGTGCCCAGTAGGCCGCCTTCGCCACTGGTGTTCCTCCCGATATCTACGCATTCCACCGCTACACCGGGAATTCCGCCTACCTCTGCACTACTCAAGAAAAACAGTTTTGAAAGCAGTTCATGGGTTGAGCCCATGGATTTCACTTCCAACTTGTCTTCCCGCCTGCGCTCCCTTTACACCCAGTAATTCCGGACAACGCTTGTGACCTAC
+
BCCABFFBFFFFGGGGCEFBFGAFHEGHHHHHGGGGGFFFFFDHHHHHGGHGGHAFGGGHAEGGGHFGFFGGHHHHHGGGGGGHHHHGGGGGGHHHHFEEFCFGHGBCCGHHHFGEGGCHHFHHGHHHHGHHF?<?1FGHHEHG<FGDFGH<GCFCDGHDDGCCGC@/FGHGEHFGHHECHBHHGGGFFGFFCCCFGFGFDGGGGGGGGFFFFFFFFB9BAE.;FF/BBFBB.DA.;-=;AA.;:FFFFF
@M03896:38:000000000-B4D98:1:1114:19317:4870 2:N:0:169
CCTGTTTGCTACCCACACTTTCGAGCCTCAGCGTCAGTTGGTGCCCAGTAGGCCGCCTTCGCCACTGGTGTTCCTCCCGATATCTACGCATTCCACCGCTACACCGGGAATTCCGCCTACCTCTGCACTACTCAAGAAAAACAGTTTCGAAAGCAGTTCATGGGTTGAGCCCATGGATTTCACTTCCAACTTGTCTTCCCGCCTGCGCTCCCTTTACACCCAGTAATTCCGGACACCGCTTGTGACCTAC
+
BBBAAFF4DFFFGGFG?EFBFG2ABEECHF3GE2BAE5D5BA2FGGCEFFG3FG0AEEEH1EEEGGFC@2FEGFFHFGDEEGEHHHGEECA/FFFHHE><@EFGH/<</@GHHHHD?/EGH1GG1DFGGGHHGFC1?C0<CEFE1==1.><..///DGH00D<./.-//:GCCFCCBC:CCBFGGGF00FBF0;FFB0C/.;??A.?-@DAA.FF///99;A.9;;//9;/-9--.;-;9.;.///;/9B
@M03896:38:000000000-B4D98:1:1114:19126:5888 2:N:0:169
CCTATTTGCTCCCCACGCTTTCGTCCATGACCGTCAGTGGTGGCCTAGCAAACCGCCTTCGCCACTGGTGTTCCTTCTAATATCTACGCATTCTACCGCTACACTAGAAATTCCGTTTGCCTCTACCACACTCGAGTCTATCAGTTTCTAAAACGAACTGGAGTTGAGCTCCAGGCTTTAATTCTAGACTTAATAAACCGGCTGCGGACGCTTTACGCCCAATAAATCCGGATAACGCTCGCCACCTACGT
+
CCCCCFFFFFFFGGGGGEEFFGGHGGGHHGHHGGGGGHHHGGCHHHGHHHHBGGEEGGGHHGGGGHGFHHHGHHHHHHHHHHHHHGHFGFGGHHGHHGEGGEFHHHEEHGHHHFHHGHGHHHHHGHHFHHEHH/GDGHHHHHHGGGHHHHHG1FCCCDHHHHHFHFB1GGGGGF<CHHC0DGFHFF00GHGEGGFFFHH-CGGGG--@DD;;CABF.AAFAE:0BFFEFDF:AABF.-.A--@ADFF0F9:
@M03896:38:000000000-B4D98:1:1114:19131:5906 2:N:0:169
CCTATTTGCTCCCCACGCTTTCGTCCATGACCGTCAGTGGTGGCCTAGCAAACCGCCTTCGCCACTGGTGTTCCTTCTAATATCTACGCATTCTACCGCTACACTAGAAATTCCGTTTGCCTCTACCACACTCGAGTCTATCAGTTTCTAAAACGAACTGGAGTTGAGCTCCAGGCTTTAATTCTAGACTTAATAAACCGGCTGCGGACGCTTTACGCCCAATAAATCCGGATAACGCTCGCCACCTACGT
+
BBBBBFF5DFFFGGGG?EEEFGEHEGGHHHHGCEFEEHFFFGFGHHHGHFB3FFAFGGGHEEFFGHGFBGGEHHHHHHHHHHHHHHHFEEEGHFHHHCEF@EGHHHHEGGHHGHGGGHDHGFHHEHHFHHGHF/CCGHHHFHGH1FGHHHF11F@<CDHFGHAFG1F1FFCGFFCGGH/<=GGHGGF0GCCFCGHHHGH-D?GGE9A-?-ACCE/B;9@B.ABF/BFFFF;9..BF.-:.;AFFFFFFF.9
@M03896:38:000000000-B4D98:1:1114:4493:8940 2:N:0:169
CCTGTTTGCTCCCCACGCTTTCGCACCTGAGCGTCAGTCTTCGTCCAGGGGGCCGCCTTCGCCACCGGTATTCCTCCAGATCTCTACGCATTTCACCGCTACACCTGGAATTCTACCCCCCTCTACGAGACTCAAGCTTGCCAGTATCAGATGCAGTTCCCAGGTTGAGCCCGGGGATTTCACATCTGACTTAACAAACCGCCTGCGTGCGCTTTACGCCCAGTAATTCCGATTAACGCTTGCACCCTCC
+
ABBAAFFFFFFFGGGGEFEFFGEFGGGHGHHGEFEEFHGHFHHHGGDHHCFGEFEGGGGHFEEFGHEEEGGHHHHHGFHEGGHHHGGFGEFGHHHHHGCGFCGHHHFGGFHHGHHFHHHGGGGHHHEA.<<GFCB<DGF<CGDC:;CGFFFGHFGCCGHHHH0;;9;:/CFEBB?B?AFFGFFGFFF/BBB/BBBBBFEFDFFFFFDADFADFDFFFEDC@:.:B/;BFFFDFAFFFDB.:A:/;FD.AA
@M03896:38:000000000-B4D98:1:1114:4489:8958 2:N:0:169
CCTGTTTGCTCCCCACGCTTTCGCACCTGAGCGTCAGTCTTCGTCCAGGGGGCCGCCTTCGCCACCGGTATTCCTCCAGATCTCTACGCATTTCACCGCTACACCTGGAATTCTACCCCCCTCTACGAGACTCAAGCTTGCCAGTATCAGATGCAGTTCCCAGGTTGAGCCCGGGGATTTCACATCTCACTTAACAAACCGCCTGCGTGCGCTTTACGCCCAGTAATTCCGATTAACGCTTGCACCCTCC
+
AAAAAFFFFFFFGGCEEEECFGDEFGGHCGHF2EEEDGGGHHHHGEE3F?0AAEEEFGDF?EEEGHE/>/?GHHHHGGHGHGHGGHHFEEEEHHHFHABDG?GFHHF0C<GCGHFGFHHGGFFGGHGC.<CG00<0<<0<CGD00;CGC0;CGCC;;CGHHFC;:0//CFFGG?A-BA/CFFBFFFF/;;B/BFFF/9AFFAAFFFFADFFFB.EFF.:BBD.9;/FFFFBAD9.BF.B..9.;;BD?AD
@M03896:38:000000000-B4D98:1:1114:4827:10740 2:N:0:169
CCTGTTTGCTCCCCACGCTTTCGCACCTGAGCGTCAGTCTTCGTCCAGGGGGCCGCCTTCGCCACCGGTATTCCTCCAGATCTCTACGCATTTCACCGCTACACCTGGAATTCTACCCCCCTCTACGAGACTCAAGCTTGCCAGTATCAGATGCAGTTCCCAGGTTGAGCCCGGGGATTTCACATCTGACTTAACAAACCGCCTGCGTGCGCTTTACGCCCAGTACTTCCGATTAACGCTTGCACCCTCCG
+
ABBAAFFFFFFFGGGGEFEFGGGGGGGGGFGGGFEEFHGHHHHHGGGHHGGGEFGGGGGHHEFGGHE@EFGHGHHHGGHGGHHHHHHGGEGGHHHHHGDF@@FGHHFFGFFGHHGFHHHGGGGHGHG?.AEHF0CDGHFCEGD00<CGGBGHGFHHGHGHHHFECB/9BFGGGGA?ADGGGEFGFFFBFFBFFFBFFFFEFFFFFFFFDDFFFDEFFFD>BDF9B/;/BFFA.9.;B.;.;9;99FFFFF.
@M03896:38:000000000-B4D98:1:1114:4834:10757 2:N:0:169
CCTGTTTGCTCCCCACGCTTTCGCACCTGAGCGTCAGTCTTCGTCCAGGGGGCCGCCTTCGCCACCGGTATTCCTCCAGATCTCTACGCATTTCACCGCTACACCTGGAATTCTACCCCCCTCTACGAGACTCAAGCTTGCCAGTATCAGATGCAGTTCCCAGGTTGAGCCCGGGGATTTCACATCTGACTTAACAAACCGCCTGCGTGCGCTTTACGCCCAGTACTTCCGATTAACGCTTGCATCCTCCG
+
AAA?>F5CFFFFGGGGEEEFFGFEGGGGGHHHFGGGGFGHGHHHGGDHHFAFEFFGFFGH?EEDGHE?EEGGHHHHGGHBGFBFGGGFEEFDHGFHHABCCCGGHHFCBGFGHHHFHHHGGGGHFHC..<<DFCC<<CF/CCG0:CGGC00;G0G0;CGGGF:EC99//9/9@B-BCFGBF0CFBFB//:BB/BBFB.E;BF9DEA;ADD-@-9./B9A@-9AFB//9;B.A?.A/9;@9E..///9B//.
@M03896:38:000000000-B4D98:1:1114:24069:11045 2:N:0:169
CCTGTTTGCTCCCCACGCTTTCGCACCTGAGCGTCAGTCTTCGTCCAGGGGGCCGCCTTCGCCACCGGTATTCCTCCAGATCTCTACGCATTTCACCGCTACACCTGGAATTCTACCCCCCTCTACGAGACTCAAGCTTGCCAGTATCAGATGCAGTTCCCAGGTTGAGCCCGGGGATTTCACATCTGACTTAACAAACCGCCTGCGTGCGCTTTACGCCCAGTCATTCCGATTAACGCTTGCACCCTCC
+
ABBAAFFCFFFFGGGGEEEFFGEFGGGHFGHHGGGGGFGHHHHHGGEHHGCFEFEGGGGHBEFGGHE/>EFHHHHHHFGHHHHHHHHGGEGGHHGHHFBG?CFHGGC0?GHHHHEFHHHGGGGGFGFC.<<G<0<<DG0<CGD0:;CGHGCCFCG;<CGHHH0.;9/9BFFG?F-@GFBFFBFBFFF//BB//:;;/:AEAAD.:F9:.A-:@..;FADAFD?9/B/BFFBA.;:BF.C.9.;/;BF.AD
@M03896:38:000000000-B4D98:1:1114:23368:22536 2:N:0:169
CCTGTTTGCTCCCCACGCTTTCGCACCTGAGCGTCAGTCTTCGTCCAGGGGGCCGCCTTCGCCACCGGTATTCCTCCAGATCTCTACGCATTTCACCGCTACACCTGGAATTCTACCCCCCTCTACGACACTCAAGCTTGCCAGTATCAGCTGCAGTTCCCACCTTGAGCCCGGCGCTTTCACATCTCACTTCACCCACCGCCTGCGTGCTCTTCACGCCCCGCCCCTCCGACTAACGCTTGCCCCCTCC
+
AABAAFFFFFFFFGGGEFEEFGEEEGGH3FGGEGEEEGFD5GGGGDE3B10AAE>EFFAGBEE1EG>//>?FEG4FF?BF3B4FDGGFE?/E2F2GG/></<FHH<202222?@FGHHHGGDGF1F<..<<0C//0<<0/<C00000;0;0:/://:;CCGG...00099CE-;---9..99B;;;//;B////;/.9AD.;B.;A-9::.;;9//B.;:@------::DA----/;.;...;/;;@-AD
@M03896:38:000000000-B4D98:1:1114:23378:22552 2:N:0:169
CCTGTTTGCTCCCCACGCTTTCGCACCTGAGCGTCAGTCTTCGTCCAGGGGGCCGCCTTCGCCACCGGTATTCCTCCAGATCTCTACGCATTTCACCGCTACACCTGGAATTCTACCCCCCTCTACGAGACTCAAGCTTGCCAGTATCAGATGCAGTTCCCAGGTTGAGCCCGGGGATTTCACATCTGACTTAACAAACCGCCTGCGTGCGCTTTACGCCCAGTAATTCCGATTAACGCTTGCACCCTCC
+
ABBAAFFFFFFFGGGGEFEFFGEEFGGGBFGGFGEGGFGGFHHHGGGHHF0EEEEEGGGHCEFGGHG@EEFHHHHHHGHHHGHHHHHGGEFFHHHHHDCGDCGHHHFFCGHHGHHFHHHGGGGHHHFA>AEHF0<0<GFCCGH:C:CGGC:CGCG0;GGHFG:C:9/CFFFG;;-A?ABFFFFFFFF/BBFFF/BFFAAEAFFFEF;ADD;BA.9FF9A@@D.;BBBFFFFDAD.9B.@9AFA;BFFFFF
@M03896:38:000000000-B4D98:1:1114:23374:22570 2:N:0:169
CCTGTTTGCTCCCCACGCTTTCGCACCTGAGCGTCAGTCTTCGTCCAGGGGGCCGCCTTCGCCACCGGTATTCCTCCAGATCTCTCCGCATTTCACCGCTACACCTGGAATTCTACCCCCCTCTACGCGACTCAAGCTTCCCAGTATCAGATGCAGTTCCCACGTTGAGCCCGGGGATTTCACATCTGACTTAACAAACCGCCTGCGTGCGCTTTACGCCCAGTAATTCCGATCAACGCTCGCACCCTCCG
+
BBAAAFFFDFFFGGFGEFEFCGEEGGFFACCGEEEG2FFG5GGFGEBFEECEEEEEGCEGBEEEEF?>/ECFBGFHHFGHHHFHF3BEEEFFFFFGHB<</<2GHG202<F2F1FFGFHGGGGH1DF--<<CA::0<CF0;G00/:;;C0GF00C0;0CGGG.-9..9;BBE9:--@DBFBFFFFFF;BFF/B/;9;?AA>BFFFFFFFD;@9.A/B.A-9;./;9BBFBBAD-;B/.-AA-;@=DD.;9.
@M03896:38:000000000-B4D98:1:1114:10916:22624 2:N:0:169
CCTGTTTGCTACCCACACTTTCGAGCCTCAGCGTCAGTTGGTGCCCAGTAGGCCGCCTTCGCCACTGGTGTTCCTCCCGATATCTACGCATTCCACCGCTACACCGGGAATTCCGCCTACCTCTGCACTACTCAAGAAAAACAGTTTTGAAAGCAGTTCATGGGTTGAGCCCATGGATTTCACTTCCAACTTGTCTTCCCGCCTGCGCTCCCTTTACACCCAGTAATTCCGGACAACGCTTGTGACCTACG
+
ABBBAFFFFFFFGGGGGAFGGGFDGGGHHHHHGGGEGHGFBEGGHFHHHHBHGHEGGGGHHGGGGHFGFGHGHHGHHGGEFCGHHHHGGFGGHHHHHGEGECHGGFCDCCGHGGGFGGGHHHHHHHHGHFHHG?F1F<0><CGFDGGHHGHFHHHHGHFHGG0C<<::CFCEGHGHGHFHHEHFGGGFFGFFGFFGGFGFDGGGFGGB@DAAFBFFFFFBDE.:BBBFFFFAD;DAA@DDF.9/:BBBFF9
@M03896:38:000000000-B4D98:1:1114:18702:23898 2:N:0:169
CCTGTTTGCTCCCCACGCTTTCGCACCTGAGCGTCAGTCTTCGTCCAGGGGGCCGCCTTCGCCACCGGTATTCCTCCAGATCTCTACGCATTTCACCGCTACACCTGGAATTCTACCCCCCTCTACGAGACTCCAGCTTGCCAGTATCAGATGCAGTTCCCAGGTTGAGCCCGGGGATTTCACATCTGACTTAACAAACCGCCTGCGTGCGCTTTACGCCCAGTAATTCCGATTAACGCTTGCACCCTCC
+
BCBABFFFFFFFGGGGEEEFFGEFGGGH3FGGEEEEEHHGHHHHGGFHHG0EEEEEGGGHFGGGGHEEEEGHHHHHGFGFGGHHHHHFGFGGHGHHHFCGF@FGHHC0<FGHHHHGHHHGGGGGHHFD.CCGF/<<CG0<CG00:<CGGFFHHFFCCCGGHFFE::/;;FGGAG-;:ABFGFFBFFF/9FFFBBB//;AEBADDEF>DFF=FF?9/F.;@CD.//9BBFFF.AA9/FDD.:.:/;BDFFF
@M03896:38:000000000-B4D98:1:1114:18691:23912 2:N:0:169
CCTGTTTGCTCCCCACGCTTTCGCACCTGAGCGTCAGTCTTCGTCCAGGGGGCCGCCTTCGCCACCGGTATTCCTCCAGATCTCTACGCATTTCCCCGCTACACCTGGAATTCTACCCCCCTCTACGAGACTCAAGCTTGCCAGTATCAGATGCAGTTCCCAGCTTCAGCCCGGCGATTTCACATCTGACTTAACAAACCGCCTGCGTGCGCTTTACGCCCAGCAATCCCGCTTAACACCTGCTCCCTCC
+
ABBAAFFFFFFFGGGEAEEFFGAFGGGH3FFFE2AEEGHHGHAHEDAG31A0AE0>EGGHFEEAEH1>EGGHHHFGGFFGHGHHHDFGGEGF2F2BFBB<<<FGH2<?2?DGF@FDGGHGGGD01<<..<<DC0<<=C0/.C<000<CGCGBFG00:<CCG00.0;000;/9-:---9AFF/F/FFB99FF/B/;:/9;A-@BA.AD;.A-@-.AFB.A-;...9.//99.@=9DBB/;.;/;//9A...
@M03896:38:000000000-B4D98:1:1114:18715:23917 2:N:0:169
CCTGTTTGCTCCCCACGCTTTCGCACCTCAGCGTCAGTATTCGTCCAGGGGGCCGCCTTCGCCACCGGCATTCCTCCAGATCTCTACGCATTCCACCGCTCCACCTGGAATTCTACCCCCCTCTACCCGCCTCAAGCTTGCCAGTATCCGCCCCAGTTCCCAGCTTGAGCCCGGGGATTTCACATCTCACTTCCCCACCCGCCTACGCACGCTTTACTCCCAGTAATACCTATTAACGCTCGCCCCCTCC
+
AA>AAF@CFFFFGGGE1AAAFG0EEGGG0B1FEGG?EB222FA0BA/B0///A>>EEEGF/BEAEF/>//EGHHFHB0BBBEGGHHHAE?EC2FBFGCBB/CGHHA00011?G1<<FGCCC@EH1G10<-<AF/00</D/;;00:0;;0...;9;.90;FB00.09/90;FE-;---9;BF/FB/9BB/BBF//--9-9A-;---9-----;B9-///;9A-99;///;9/9////;A@-----:;@@BB
@M03896:38:000000000-B4D98:1:1114:14712:25322 2:N:0:169
CCTGTTCGCTCCCCACGCTTTCGAGCCTCAGCGTCAGTTACAGACCAGAGAGCCGCTTTCGCCACCGGTGTTCCTCCATATATCTACGCATTTCACCGCTACACATGGAATTCCACTCTCCCCTTCTGCACTCAAGTTTGACAGTTTCCAAAGCGAACTATGGTTGATCCACAGCCTTTAACTTCAGACTTATCAAACCGCCTGCGCTCGCTTTACGCCCAATACATCCGGACAACCCTCCGGACCTACC
+
ABAAAFFADBABGGGGEFAFFGEFGEGHHHHHGGEEEGHHHHFGFEHGHHFEGHEFEEGHEEGGGHAEEEEEHHFHHFGHHGHHHHHGGGGGHHHHHFEGGCFHHHDBFHHHGHFHHHHHGHGHHHHDG>GHH01<<1<<?GF11FHHHHHHGCA>AAAG<G00=./0=DDGFHGHHHF0C;:;CCG0=CCGBFHHFFG:DBDF?=-@A:AA.:BF.ABBD.///;BFF.-:9-AE.:.;..-.::/BF.
@M03896:38:000000000-B4D98:1:1114:14719:25341 2:N:0:169
CCTGTTCGCTCCCCACGCTTTCGAGCCTCAGCGTCAGTTACAGACCAGAGAGCCGCTTTCGCCACCGGTGTTCCTCCATATATCTACGCATTTCACCGCTACACATGGAATTCCACTCTCCCCTTCTGCACTCAAGTTTGACAGTTTCCAAAGCGAACTATGGTTGAGCCACAGCCTTTAACTTCAGACTTATCAAACCGCCTGCGCTCGCTTTACGCCCAATAAATCCGAACAACCCTCGCGACCTACGT
+
AAAAAFF>DBABGGFFAFEFFGEFFEFHHHHHGGEGGHHHHHFGHCGGHHFEGGAEEAFHEGGGGHEE@EEFHHHHHGFHGHHHFHHGGGGGHHGHHGEGGEFHHHFEGHGHGHHHHHHHHGDGHHHFGHHHG0?11@DFFHH11FGGGGFHFF>>CACGDG0=D./<<GHHHGHHHHHGHGHHCC0:CG0GHFFG0FG?9@DGGADAGAAE..;B.A=AD..B9:FFFA.;9;BE.;.9---9@B.9F:.
@M03896:38:000000000-B4D98:1:2101:8049:9731 2:N:0:169
CCTGTTTGCTCCCCACGCTTTCGCACCTGAGCGTCAGTCTTCGTCCAGGGGGCCGCCTTCGCCACCGGTATTCCTCCAGATCTCTACGCATTTCACCGCTACACCTGGAATTCTACCCCCCTCTACGAGACTCAAGCTTGCCAGTATCAGATGCAGTTCCCAGGTTGAGCCCGGGGATTTCACATCTGACTTAACAAACCGCCTGCGTGCGCTTTACGCCCAGTACTTCCGATTAACGCTTCCACCCTCC
+
3>AAAFFFFFFFGGGGCEEFFGCGFGGHBGGHGGGFGHHHHHHHDGEGHDF0EEEEGDGHEE?EEHEE>EFFFFHHGFCGGHHHHHHAEEEGHHHHHAFG/@DHHHC?CFGFHHHHHHHGGGGHBFFC<ADGFF/<DGD<CG0;0<<GGC0:C0;;;GHHHH0.::/;/CFA9A-A-;9CFBFFFFF//9FFB/9BB.AEFA>DFF-9DD;99.999..--..99/;/B9.9..;//.-.;.;9/;AAEF
@M03896:38:000000000-B4D98:1:2101:8052:9749 2:N:0:169
CCTGTTTGCTCCCCACGCTTTCGCACCTGAGCGTCAGTCTTCGTCCAGGGGGCCGCCTTCGCCACCGGTATTCCTCCAGATCTCTACGCATTTCACCGCTACACCTGGAATTCTACCCCCCTCTACGAGACTCAAGCTTGCCAGTATCAGATGCAGTTCCCAGGTTGAGCCCGGGGATTTCACATCTGACTTAACAAACCGCCTGCGTGCGCTTTACGCCCAGTCATTCCGATTAACGCTTCCACCCTCC
+
>>AABFFFFFFFGGGGGFEFGGGEGGGGGGHHGGGGGHGHHHHHGFDGHGGGEFEGGGGHEGDEGH?>EGGHHHHHGGHFHHHHHHHFEEFGHGHHHGCGFCFHHHFC??GGHHHGHHHGGGGHHGFD><CHCG<<DHF/CG<0:;GGHBCGHFFGCCHHHGB:C:;9CFGGGFCA?CFGGFGGFFF9BBFFFEFFFAEEFFFF?F-ADDAD-.:0;9ABBDAF0;00BB/AD.A0B.;.9.90BFFFEF
@M03896:38:000000000-B4D98:1:2101:8033:9751 2:N:0:169
CCTGTTTGCTCCCCACGCTTTCGCACCTGAGCGTCAGTCTTCGTCCAGGGGGCCGCCTTCGCCACCGGTATTCCTCCAGATCTCTACGCATTTCACCGCTACACCTGGAATTCTACCCCCCTCTACGAGACTCAATCTTGCCAGTATCAGATGCAGTTCCCAGGTTGCGCCCGGGGATTTCACATCTGACTTAACCAACCGCCTGCGTGCGCTTTACGCCCATTAATACCTATTAACGCTCCCACCCTCCG
+
>>AAAFF4DFFFFECE2EEFFGAEEGEHEGFGGGFGE5DGHDCHE?AFG?00AEEEGGGH1AA1?G?>/EFHHGHHH2GHHFHFGFHGFEEGHHHGGBCCC@<?FFFF?FFGFGFFDGGGGFGFB<FE<AEG0<C0=DD00C00<CGGBH::0;000;CCG00.:0/.9AA?B?-9-CC/B/;//:B9;999/;BB/.9AD-D?..-ADB->-99B/..-@9//;////;//:/;/B.9....;9D?.:..
@M03896:38:000000000-B4D98:1:2101:4871:9797 2:N:0:169
CCTGTTTGCTCCCCACGCTTTCGCACATGAGCGTCAGTACATTCCCAAGGGGCTGCCTTCGCCTTCGGTATTCCTCCACATCTCTACGCATTTCACCGCTACACGTGGAATTCTACCCCTCCCTAAAGTACTCTAGTTACCCAGTCTGAAATGCTATTCCCAGGTTAAGCCCGGGGCTTTCACACCTCACTTAAATAACCGCCTGCGTGCCCTTTACGCCCAGTTATTCCGATTAACGCTCGCACCCTCC
+
3>AAAFFFFFFFGGFFEFGGGGGGGGEHDGGHGGEGFHHFHHHHHGHFHGEGEFEFHHHHEGGGGHHEFHGHHHHHHHHHHHHHHHHGGFGGHGHHHGGGGFGHGFGGEFHHHHHHGHHFGGGHGE2<@FHGHGHDFHHHHHFCFHHGGGHHGHGGGGHHHHEE1>FFGHHECC-<DGGGHFEHHGFHHHHFFGBFGBFF?CCDGGGDFGGGFBBBFAAA=AA99/;;FFF.::.9BDA.A-;B=FDFFF
@M03896:38:000000000-B4D98:1:2101:4885:9808 2:N:0:169
CCTGTTTGCTCCCCACGCTTTCGCACATGAGCGTCAGTACATTCCCAAGGGGCTGCCTTCGCCTTCGGTATTCCTCCACATCTCTACGCATTTCACCGCTACACGTGGAATTCTACCCCTCCCTAAAGTACTCTAGTTACCCAGTCTGAAATGCTATTCCCAGGTTAAGCCCGGGGCTTTCACACCTCACTTAAATAACCGCCTGCGTGCCCTTTACGCCCAGTTATTCCGATTAACGCTCCCACCCTCC
+
>>>AAFFCFFFFGGGGGEEAFGEEDGEFFGFFFGGGGHHGHHHHHGHFG1ECAEEFHHHHCEFEEGBEFHGHHHHHHGHHHHHHHHHFFGEGHHGHHEEGGCEGEFF/EGHHGHGFHHHFGGGH2G2@>FGFGFF@@FGHHHG?GHGDGHEHHGFFDFGHHHFC<FDFFGHH?@--AFHHCHHHHDHFHEHG0CBFFFGGGGCGGE-;CDFF9CFFBA?DD.EB//;BFFF?9ADFFDFAA.;:FAFEFF
@M03896:38:000000000-B4D98:1:2101:23269:12693 2:N:0:169
CCTGTTTGCTCCCCACGCTTTCGCACATAAGCGTCAGTACCTTCCCAGGGCCCTGCCTTCGCCTTCGGTATTCCTCCACATCTCTACGCATTCCACCGCTACACGTGGAATTCTACCCCTCCCTACCGCACTCTAGCTCCCCCGTCTGCAATGCTATTCCCCCCTTAAGCCCCTGGCTTTCTCACCTCACTTCACTAACCCCCTGCGTTCCCTCTCCGCCCCGCTCTTCCGATTAACGCTCCCACCCTCC
+
1>>AAF3BDFFFGGGFEEEAFGGG0E0D1DEFEGEFAE2BAAGGHF11BA//AABAGHHHCEE/?@B??>FDE2FGF001B@FGBFH?>?EE2EGHHEEGC>>F/B//E1FGFGFBFHHAECEFGC@//C<CHBD<1111?C/<EEG.11111>0=0=DGF/.--::00;/C.;..;:.;C0;9FFBFBE09909CB/CA..9-.;---;BB/-99B--9@-----:BFF-----9:-;-9-;BF-9-;:
@M03896:38:000000000-B4D98:1:2101:23286:12704 2:N:0:169
CCTGTTTGCTCCCCACGCTTTCGCACATGAGCGTCAGTACATTCCCAAGGGGCTGCCTTCGCCTTCGGTATTCCTCCACATCTCTACGCATTTCACCGCTACACGTGGAATTCTACCCCTCCCTAAAGTACTCTAGTTACCCAGTCTGAAATGCTATTCCCAGGTTAAGCCCGGGGCTTTCACACCTCACTTAAATAACCGCCTGCGTGCCCTTTACGCCCAGTTATTCCGATTAACGCTCGCACCCTCC
+
>>AAAFFFFFFFGGGGEFEFGGEEEGGFFHHHGGGFEHDBGHHHGHDHHF1AEEEFHHHHEGGEEHFEEGGHHHHHHHHHHHHHHHHFGFGGHHHHHEEEGFGGGCGFEHHHHHHGHHHGGGGHH22<@FFFHHH2FFGHHHG/?FGFBGHHFFGF1DGHHH1<<<FD1GHHDC<CDDGGHGHGHGHHFHFGFGBFFFFFDGGGGF@DEFFGF/;FF.9-@A.////9BB;.9;./;.9.:-;-;@AEEF
@M03896:38:000000000-B4D98:1:2101:28249:13735 2:N:0:169
CCCGGTTTCTCCCTTAGCTATTGCGCCTTCACATATGTTAAAGCCACTTTCGTAGCCTATTCTACTTCAACTGGAGTTTTTTACAACTCATTTCACCTCTACCTTTATTATTGCGGTGACGATCTAAAACACTCTTTACGCCGGCTTCTAATGACTTGCGATAGTCGTGCTACCGCGTTCCCCGGCACACATATACCACAGCCTCATAGTGACACATTCCCCGCACCTCTGACCAAACCTAACCCACTCC
+
>>>11>1A1331B1111BF3G3D3000B01A1DF122DA2D2D1F0FAF1AB00A/BGF112222B1B21AF00001012A>/B2DF1BD1@B@B21B0@11B1B112B22211>//>/1?///01B111/0101B12B/<<////>0?F1111<<?11/-.>.=1<.<..00/-----./0/--:-99C.000;B0:09..9::/0;;900000/00;9/------9-//////----///----;-/-
@M03896:38:000000000-B4D98:1:2101:12412:14838 2:N:0:169
CCTATTTGCTCCCCACGCTTTCGTCCATGACCGTCAGTGGTGGCCTAGCAAACCGCCTTCGCCACTGGTGTTCCTTCTAATATCTACGCATTCTACCGCTACACTAGAAATTCCGTTTGCCTCTACCACACTCGAGTCTATCAGTTTCTAAAACGAACTGGAGTTGAGCTCCAGGCTTTAATTCTAGACTTAATAAACCGGCTGCGGACGCTTTACGCCCAATAAATCCGGATAACCCTCGCCACCTACGT
+
>>AABFFFFFFFGGGGEEEFGGFHGGGGHHHHGGGGGGHHFFDGHHHFHHHHHGEFGGGHFFFEEHGFGHHFHHFHHHGHHHHHHHHFGFGGHHHHHGEGGGGHHHHHHHHHHHGHHHGHHGHHHHHGHHGGHFE/GGFHFG>?1FGGHFHHFG@DFDGFGHHFHEF<F1GFHFCCGHHFGGFHHHG0CGFHGFHHHHG?DCDCA@9?D?@.CFFF?DADF.BFFFFFFA-;9:BB/9.A-;@ADFABB..
@M03896:38:000000000-B4D98:1:2101:12667:15821 2:N:0:169
CCTGTTTGCTCCCCACGCTTTCGCACATGAGCGTCAGTACATTCCCAAGGGGCTGCCTTCGCCTTCGGTATTCCTCCACATCTCTACGCATTTCACCGCTACACGTGGAATTCTACCCCTCTCTAAAGTACTCTAGTTACCCAGTCTGAAATGCTATTCCCAGGTTAAGCCCGGGGCTTTCACACCTCACTTAACTAACCGCCTGCGTGCCCTTTAGGCCCAGTTATTCCGATTAACGCTCCCACCCTCC
+
>>AABFFFFFFFGGGGGEFFGGEFDGGFFGHHGGEGGHHGHHHHHGFHHFEEEEEFHHHH1FGEEHFEFHGHHHHHGHHCHHHHHHHFFFGGHHFHHGEGFEHHGFAFGHHHHHHGHHHGGHHHDD@@@FHHHHEGFGDHGHD?FGHHGHHHHHHGFFFHHHHEFFFGBGHH@<-@DCHGHEGBGA:CHHGHFG0;90CFBBGAEF:;CAEG9/CB//;9AAA/9//;FF/;.9D/:.-.;.;9ADFAFF
@M03896:38:000000000-B4D98:1:2101:12672:15841 2:N:0:169
CCTGTTTGCTCCCCACGCTTTCGCACATGAGCGTCAGTACATTCCCAAGGGGCTGCCTTCGCCTTCGGTATTCCTCCACATCTCTACGCATTTCACCGCTACACGTGGAATTCTACCCCTCTCTAAAGTACTCTAGTTACCCAGTCTGAAATGCTATTCCCAGGTTAAGCCCGGGGCTTTCACACCTCACTTAAATAACCGCCTGCGTGCCCTTTACGCCCAGTTATTCCGATTAACGCTCCCCCCCTCC
+
>>AAAFFFFFFFGGGGAFEFGGGEFGAF3FHFEEEEEHFEFHHGHGFGHAEGAEEFHHHHGGGFGHG1FGGHHHHHHGHGHHHHHHHEEEEGFHHHHFEEEEGGFBFF/?FHHFHGHHHEDHHHG3>F2FGHHGHB>FDHHHE/GGFFGDHHHGHFFBGFHHFEGGFG1>GF---A@CHHHEHFHFCG/CHFH0C9F0;F?BGGGGAAGAGGFB0BB:ACBAE://:FFF/..;DFFFC.D.A.;:BCFF
@M03896:38:000000000-B4D98:1:2101:22798:18633 2:N:0:169
CCTGTTTGCTCCCCACGCTTTCGCACCTGAGCGTCAGTCTTCGTCCAGGGGGCCGCCTTCGCCACCGGTATTCCTCCAGATCTCTACGCATTTCACCGCTACACCTGGAATTCTACCCCCCTCTACGAGACTCAAGCTTGCCAGTATCAGATGCAGTTCCCAGGTTGAGCCCGGGGATTTCACATCTGACTTAACAAACCGCCTGCGTGCGCTTTACGCCCAGTAATTCCGATTCACGCTTCCACCCTCC
+
>>AAAFFFFFFFGGGGEEEFGGEEGGGHFHGHGGGGGHHHHHHHGFDGHD?EEEEGGGGHFFEEGHEEEGGHHHHHHFGHHHHHHHHGGGGGHHGHHFCGGCGHHHHFFHGHHHHHHGHGGGGHHHFA<EEFFFCDGCD<CHF00:CCGFBGHGFGCCGHHHEECC/9FFGGC@BAGDFFFBFFFFF/FFFFFFBFFFEFFFFFFFFDFFFFF..FF??BDDF9FFFFFFB.A./:;AF.A.;/BADEFF
@M03896:38:000000000-B4D98:1:2101:16635:19576 2:N:0:169
CCTGTTTGCTCCCCACGCTTTCGCACCTGAGCGTCAGTCTTCGTCCAGGGGGCCGCCTTCGCCACCGGTATTCCTCCAGATCTCTACGCATTTCACCGCTACACCTGGAATTCTACCCCCCTCTACGAGACTCAAGCTTGCCAGTATCAGATGCAGTTCCCAGGTTGAGCCCGGGGATTTCACATCTGACTTAACAAACCGCCTGCGTGCGCTTTACGCCCAGTAATTCCGATTAACGCTTCCACCCTCC
+
>>AAAFFFFFFFGGGGEFEFGGFGGGGGGHHGGEEGFHHHHHHHGE?FHECEEEEEGGGHEFFGGHEEEEFHHHHHHGHHHHHHHHHGGFGGFHHHHFCDGCFHHHCFGHHHHHHGHHHGGGGHFHF<<<<GFGC<DGG<CGF0:;CC;:CGH:CC;CGHHHE::B/;CFGGGGAG?:FFGGGGFFE:BFFFFFFFFFFFFFFF.;CADA=>-;ABFADBF?./;/9FFE9...:9BDF...;99:DEFF
@M03896:38:000000000-B4D98:1:2101:16655:19576 2:N:0:169
CCTGTTTGCTCCCCACGCTTTCGCACCTGAGCGTCAGTCTTCGTCCAGGGGGCCGCCTTCGCCACCGGTATTCCTCCAGATCTCTACGCATTTCACCGCTACACCTGGCATTCTACCCCCCTCTACGACACTCAAGCTTGCCAGTATCAGCTGCACTTCCCACGTTGAGCCCGGGGATTTCACATCTGACTTAACACACCGCCTGCGTGCGCTTTACGCCCAGTAATTCCGATTAACGCTTCCACCCTCC
+
>>AAAF5CFFFFGGGGEEEFFGFGFGGH3BGFEGFG?HFCAGAAEE1BCE0EEEEEGGGH1EEFEH?>>EFGHFGHF2BFGHHHHFFFEEFGHHHHHDBDFCGHFB200?GGGDDGGHHGG?E>>F...<<GF<<DG/0<CGG0CGHH0:0<G::/:;CHCC.9;9..FFGE999@-:;FFFFBFFF99;FFB/;//9;D@BFF?F9.;;9;99.FFAA>DF.;/B/;BF9...99B.@9..;;9FFFFF
@M03896:38:000000000-B4D98:1:2101:17557:21224 2:N:0:169
CCTGTTTGCTCCCCACGCTTTCGCACCTGAGCGTCAGTCTTCGTCCAGGGGGCCGCCTTCGCCACCGGTATTCCTCCAGATCTCTACGCATTTCACCGCTACACCTGGAATTCTACCCCCCTCTACGAGACTCAAGCTTGCCAGTATCAGATGCAGTTCCCAGGTTGAGCCCGGGGATTTCACATCTGACTTAACAAACCGCCTGCGTGCGCTCTACGCCCAGTAATTCCGATTAACGCTTTCACCCTCC
+
>>AAAFFFFFFFGGGGEEEAFGFEEGGHGGHGGGEGGHHHHHHHGEEFHFGGEEEFFGGHEEDEGHE@EEGHHHHHGFGDGHHHHHHFGEEGHHGHHGCGCCFHHHHGCGGHHHHHHHHGGGGHGF>.<<<GCGC<GHH/GHFC::CC0;:;C;C<<CGHHHG.:C/C/CGEA??FAFGFGGGGFFF/BFF/FB;B/9EE=B9A.AF;9:BBB.;9FE-BF.EBFFFFFF/9A.DFF?A...;/9BF.;:
@M03896:38:000000000-B4D98:1:2101:17574:21241 2:N:0:169
CCTGTTTGCTCCCCACGCTTTCGCACCTGAGCGTCAGTCTTCGTCCAGGGGGCCGCCTTCGCCACCGGTATTCCTCCAGATCTCTACGCATTTCACCGCTACACCTGGAATTCTACCCCCCTCTACGAGACTCAAGCTTGCCAGTATCAGATGCAGTTCCCAGGTTGAGCCCGGGGATTTCACATCTGACTTAACAAACCGCCTGCGTGCGCTTTACGCCCAGTAATTCCGATTAACGCCTGCACCCTCC
+
>>AAAFFFFFFFGGGGEFE2FGEGGGGHGBFGFGEGGHHHHHHHEFDGHFGGEEEFGGGG1EEEEHE/>EFGHHHHGEGEGHHHHHHGGEFEGGGGHBBF/@GHHHH?2FFHHHFGHHHGDGGHGG>..<CGHEHGGGB/<G<0:0;;00;C0;0<;CGHHHF.:09//BB.---9-;9FFGGGFFF/BFFFF/9B/AE.-@D.AF-A.A9B-999F.99B.F;///;/B/..;.BB.@-..9.9FD?EF
@M03896:38:000000000-B4D98:1:2101:17558:21250 2:N:0:169
CCTGTTTGCTCCCCACGCTTTCGCACCTGAGCGTCAGTCTTCGTCCAGGGGGCCGCCTTCGCCACCGGTATTCCTCCAGATCTCTACGCATTTCACCGCTACACCTGGAATTCTACCCCCCTCTACGACACTCAAGCTTGCCAGTATCAGATGCAGTTCCCAGGTTGAGCCCGGGGATTTCACATCTCACTTAACAAACCGCCTGCGTGCGCTTTACGCCCAGTAATTCCGATTTACTCCCCCACCCTCC
+
>>AAAFFFFFFFGGGEAEEAFGEEEGGHGHHHEGEGGHHHHHAGEEAGFF?CFE>EEEGGAEDEFHD/>EFHHH4?GBFGGGHHHHHGGEGGHHGHHGFGCBFGHFGGF2FFHDDGGGEGGFGHHH.A.<AG<C<<GF0<CG0000;C;0000<0;:<GHGH0.90/9/;FE-;-9DDFGG/B/9;//;BB99BFFBFEE--BFFE-;.:99-.;/B;.9@.E/;F///:/;;../;/;/..;9ADDEEF
@M03896:38:000000000-B4D98:1:2101:14629:24969 2:N:0:169
CCTGTTTGCTCCCCACGCTTTCGCACATGAGCGTCAGTACATTCCCAAGGGGCTGCCTTCGCCTTCGGTACTCCTCCACATCTCTACGCATTTCACCGCTACACGTGGAATTCTACCCCTCCCTAAAGTACTCTAGTTACCCAGTCTGAAATGCTATTCCCAGGTTAAGCCCGGGGCTTTCACACCTCACTTAAATAACCGCCTGCGTGCCCTTTACGCCCAGTTATTCCGATTAACGCTCCCACCCTCC
+
>>>AAFFCFFFFGGGG?EAAFGEEBEFF3FHGCFEGGH5FGHHHHGFGGC1EAEAFHHHHFFGEEHGEFGGHHHHHGFHFHHHHHHHFEFGGHHHHHEEFGEGGGCHGEFDHGBDDHHHAEDGH2222>@FGHFF2@@@HGH1/FHFH1FHHHHHFBGHHHHEF<<1=>FHH<<-<ADCHC0CHGGFHFGFFGBBBFGFFADGG.99;9;EFFFF/B.A@BD.:/9B////..99/;.-.:....AD.AA
@M03896:38:000000000-B4D98:1:2101:14610:24970 2:N:0:169
CCTGTTTGCTCCCCACGCTTTCGCACATGAGCGTCAGTACATTCCCAAGGGGCTGCCTTCGCCTTCGGTACTCCTCCACATCTCTACGCATTTCACCGCTACACGTGGAATTCTACCCCTCCCTAAAGTACTCTAGTTACCCAGTCTGAAATGCTATTCCCAGGTTAAGCCCGGGGCTTTCACACCTCACTTAAATAACCGCCTGCGTGCCCTTTACGCCCAGTTATTCCGCTTAACGCCCCCACCCTCC
+
>>A>AFFFDFFFGGGGEEEFFG?EEGGGBBCBEFEGGHBGDHHHGHEGGEAEAEEFHHHHEFGEFGF>FG1BGGHHGCHHHHHHHHHFEEEGHHHHHEEFGEGGFCGFCHGHHHHFHHHAFGFHGH2@>FFGGFHFDGFGGHB/?FG<FGBGGFGD1GHHF1F.1>1=1>HG<--<CFEGFHGHHGGGGGG0CFBFGFGFDAGDGFBACCEFBFFFFEFAFF?/9/;9B;/..9A/:9@-9-;99DFEFF
@M03896:38:000000000-B4D98:1:2101:14607:24987 2:N:0:169
CCTGTTTGCTCCCCACGCTTTCGCACATGAGCGTCATTACATTCCCAAGTGGCTGCCTTCGCCTTCGCTATTCCTCCACATCTCTACGCATTTCACCGCTACCCGTGGTATTCTACCCCTCCCTCAAGTACTCTAGTTCCCCAGTCTGAAATGCTATTCCCAGGTTAAGCCCGGAGCTTTCACACCTCACTTAATTAATCTCCTACGTGCCCTTTCCTCCCACTTACTCCGCTACAACCTCCTCCCCTCC
+
>>A1>DDBDFFFCCGE1AAAAFEAAEEFBF1F?0AA0B2BFGHHGG1B/111ABAFG1FG/ABE/G//?EEGFFGGBFGFFFGGFFG/>EA>BF2BG/EE/E0E?/E</>FFGD2BB<F/BCFF0B1@22@FGF11>22@FFG/111?11FD1F1?1<GBF1>.<1=>1>1G-----<C<;00:::::GCCCGF00000;009900../;;///90909/;;..0009;/..---///9/:---;;--;;
@M03896:38:000000000-B4D98:1:2102:18199:10371 2:N:0:169
CCTGTTTGCTCCCCACGCTTTCGCACATGAGCGTCAGTACATTCCCAAGGGGCTGCCTTCGCCTTCGGTATTCCTCCACATCTCTACGCATTTCACCGCTACACGTGGAATTCTACCCCTCCCTAAAGTACTCTAGTTACCCAGTCTGAAATGCTATTCCCAGGTTAAGCCCGGGGCTTTCACACCTCACTTAAATAACCGCCTGCGTGCCCTTTACGCCCAGTTATTCCGATTAACGCTCGCACCCTCC
+
BBBBBFFFFFFFGGFGEFGCGGGGGGGGGHHHGGGGGHGHHHHHGHHGHGAEEEEGHHHHHGGGFHGA?GGHHHHHGGHHHHHHHHHGGGGGHHHHHGGGGFHHGCEFEHGHHHHGHHHGGGFHHFGD2GHHHHGDFGGHHHGA?GFGGBGHFGF<?FHHDH1C<FGG1FFH@?-@G@GFHEHGHCCGHHGBCFGBFFGGGGBEGGBAEGGFFFFFFAD;DD.9/BBFFBF?..DB:A;ADB;-;DFFFF
@M03896:38:000000000-B4D98:1:2102:18181:10379 2:N:0:169
CCTGTTTGCTCCCCACGCTTTCGCACATGAGCGTCAGTACATTCCCAAGGGGCTGCCTTCGCCTTCGGTATTCCTCCACATCTCTACGCATTTCACCGCTACACGTGGACTTCTACCCCTCCCTAACGTACTCTAGTTACCCAGTCTGAAATGCTATTCCCAGGTTAAGCCCGGGGCTTTCACACCTCACTTAACTAACCGCCTGCGTGCCCTTTACGCCCAGTTATTCCGCTTACCGCTCGCACCCTCC
+
BBBBAFFFFFDFGGGCAFE2AFEEEEGF3FGHGGAEEGGHGHHFFFGFGC1AAEAFGH5GGFGE?GAEFGGHHHFHHFFCBGFHFFHFEEFGHGGHHGEEEEHHE0/?A3BBGHHHHFHCEDGHHFG?0@?GHF1>2<FFHHB/???BD<GF1<F1=DF1D11.<>>>1<BC<C-@-:;:C0CF/:/;BEF0090;00FF?B-CAABDDCFF/9/FB;A>-A.9//9B;/;:99A//.--;;9-9;AEEA
@M03896:38:000000000-B4D98:1:2102:21638:10638 2:N:0:169
CCTGTTTGCTCCCCACGCTTTCGCACCTGAGCGTCAGTCTTCGTCCAGGGGGCCGCCTTCGCCACCGGTATTCCTCCAGATCTCTACGCATTTCACCGCTACACCTGGAATTCTACCCCCCTCTACGAGACTCAAGCTTGCCAGTATCAGATGCAGTTCCCAGGTTGAGCCCGGGGATTTCACATCTGACTTAACAAACCGCCTGCGTGCGCTTTACGCCCAGTAATTCCGATTAACGCTTGCACCCTCCG
+
BBBBBFFFFFFFGGGG?EEGGGEGDFGGCFFGGFGGGBGHHHHFGGDHHGGGGGGGGGGHEEEEGHGGEGGHHHHGGFHHFHHHHGHGGEGGHHFHHGCGGCFGHHHGHGHHHHHHHHHGGGGHHHGGFFDHGFHFFHHCGHHEGFFGHFGGF0CC;CGHHHHG:C9BFGFGGGCFGGGGGEGGBFF;BFFBBFFFF.EEFFFFFFFDFFADADEFFFF-@DFFFFFFFFF.;9.B/ABAEE?/F/;A9A.
@M03896:38:000000000-B4D98:1:2102:21624:10651 2:N:0:169
CCTGTTTGCTCCCCACGCTTTCGCACCTGAGCGTCAGTCTTCGTCCAGGGGGCCGCCTTCGCCACCGGTATTCCTCCAGATCTCTACGCATTTCACCGCTACACCTGGAATTCTACCCCCCTCTACGAGACTCAAGCTTGCCAGTATCAGATGCAGTTCCCAGGTTGAGCCCGGGGATTTCACATCTGACTTAACAAACCGCCTGCGTGCGCTTTACGCCCAGTAATTCCGATTAACGCTTGCACCCTCCG
+
BBBBBFFFFFFFGGGGEFEFFGGGGGGHFHFGFGEFEGHFHHHHGGGHHGFGEGGGGGGHGGGGGHEEEGGHHHHHGHHHHHHHHHHGGFGGHHGHHGGGFCFGHHHFGFHHHHHHHHHGGGGFHHGDEFEHHGBGGGGBGHHG:CGHHFGHHCFC;GGHHHHGGFBBFGGE?CBAAGGGGGGGEFF99FFFFFBBBFFFFFFDFFDADFADDFEBFEDCFDFFFFFEBF/.::AB9ADD.EEB:FD.;A.
@M03896:38:000000000-B4D98:1:2102:21646:10654 2:N:0:169
CCTGTTTGCTCCCCACGCTTTCGCACCTGAGCGTCAGTCTTCGTCCAGGGCGCCGCCTTCTCCACCGGTATTCCTCCAGATCTCTACGCATTTCACCGCTACACCTGGAATTCTACCCCCCTCTACGAGACTCAAGCTTGCCAGCATCAGATGCAGTTCCCAGGTTGAGCCCGGGGATTTCACATCTGACTTAACAAACCGCCTGCGTGCGCTTTACGCCCAGTAATTCCGATTAACGCTTGCACCCTCCG
+
AAA>1DF1DBDFFEFFEFF0FFEGCEGHB0BBEEGEGHH1ADGGGG?EF?/EEEEEEG/F1B1@FCE/>EFF@BBBE0>1FC2BBGH/EC/?GGHFF/<EC/1BFG000<FGDDD><F/B@<EFFB.A.A.F11<1F10<GG<G./=G<00DHHE0GFH0GC0.C0:/CCCE-;?9AA/CFFFF0;B0;B0;90BFBF9E;@;B-A@ABF?@=A?FEE?@@AABB/;FFBBBFFFE/;@-9-;///9-9;-
@M03896:38:000000000-B4D98:1:2102:21635:10669 2:N:0:169
CCTGTTTGCTCCCCACGCTTTCGCACCTGAGCGTCAGTCTTCGTCCAGGGGGCCGCCTTCGCCACCGGTATTCCTCCAGATCTCTACGCATTTCACCGCTACACCTGGAATTCTACCCCCCTCTACGAGACTCAAGCTTGCCAGTATCAGATGCAGTTCCCAGGTTGAGCCCGGGGATTTCACATCTGACTTAACAAACCGCCTGCGTGCGCTTTACGCCCAGTACTTCCGATTAACGCTTGCACCCTCCG
+
BBBBAFFFFFFFGGFGEEGFGGDFGGGHFHHHGEEGEFFHGHHFGGDFHGGGFEFGGGGHHGGGGHAEEEGHHHHHHFHGHHHHHHHGGDGGHHHHHGGGGCFGHGHFGHHHHHHHHHFDCGFHFHG.CFGHHE/<GHHFAGHB:CGFHHHHGCFG;GGHHHHC;CBFGGFEGB?AGGFFGFGGFFFFBF/9BFBBB.EFFFAFFFFDFD;CBDFFF.;9D?EFF/:/;B?.DDDF/DF...:;;/9;EA.
@M03896:38:000000000-B4D98:1:2102:14322:11633 2:N:0:169
CCTGTTTGCTCCCCACGCTTTCGCACCTGAGCGTCAGTCTTCGTCCAGGGGGCCGCCTTCGCCACCGGTATTCCTCCAGATCTCTACGCATTTCACCGCTACACCTGGAATTCTACCCCCCTCTACGAGACTCAAGCTTGCCAGTATCAGATGCAGTTCCCAGGTTGAGCCCGGGGATTTCACATCTGACTTAACAAACCACCTGCGTGCGCTTTACGCCCAGTAATTCCGATTAACGCTTGCACCCTCCG
+
ABBAAFFCFFFFGGGGEEEFFGEFGGGGHHHGEGGGGGGHFHEGEEEGF?0EAEEEFGGHEGDGGHA>EEGGHHHHGF3?GGHGHHHGGGGGFHFGHDDCDCGHHHFCFGHGHHHGHHHGGGGHHHGD.CAGF<CBGH0/CGG0000CHFGHGBCC;CGHHH0;:99/;FFEA?9-AABBGFF0FFF9FFFFBFB:/.AEEFFFFF=AAD@BD..9F.DBFFEF/BBFFF/.:.;FB.@.999:/;DFFF.
@M03896:38:000000000-B4D98:1:2102:14340:11643 2:N:0:169
CCTGTTTGCTCCCCACGCTTTCGCACCTGAGCGTCAGTCTTCGTCCAGGGGGCCGCCTTCGCCACCGGTATTCCTCCAGATCTCTACGCATTTCACCGCTACACCTGGAATTCTACCCCCCTCTACGAGACTCAAGCTTGCCAGTATCAGATGCAGTTCCCAGGTTGAGCCCGGGGATTTCACATCTGACTTAACAAACCACCTGCGTGCGCTTTACGCCCAGTAATTCCGATTAACGCTTGCACCCTCCG
+
ABBBBFFFFFFFGGGGFFEFFGDEGGGGGFHGEGFEEHGGHHHHGEFHHGCGEE>EGGGHHEEFGHEEEEGHHHHHHGHHHHHHHHHGGFGGHHHHHGCGFCFHHHHFCGGHHHHGHHHGGGGHGHGA.CCGFGG<DGD/CGGC:;CGHFGHG0G0;CHHHGHA:99/BFFGGGFAFGFGGGGBFFF/9BFFFFBF/AEEFFFFFFDDDF>@-A9/B.A;@D.;//BFFFFBDDDFF.B..;A/;FFEED.
@M03896:38:000000000-B4D98:1:2102:14326:11655 2:N:0:169
CCTGTTTGCTCCCCACGCTTTCGCACCTGAGCGTCAGTCTTCGTCCAGGGGGCCGCCTTCGCCACCGGTATTCCTCCAGATCTCTACGCATTTCACCGCTACACCTGGAATTCTACCCCCCTCTACGAGACTCAAGCTTGCCAGTATCAGATGCAGTTCCCAGGTTGAGCCCGGGGATTTCACATCTGACTTAACAAACCACCTGCGTGCGCTTTACGCCCAGTAATTCCGATTAACTCTTTCACCCTCC
+
ABBAAFFCFFFFGGGGCEEFGGEEFGGGGFFGFGGGGHHHHHHGFGGGGDEFEEEGGGGHAE?EGHG?EFGHHHHHGGHBHGHHHHHEGEGFHHHHHACFGCGGHHF0FGHHHHHFHGHGGGGHGHGA<CDHFGG<DGD<CG00:<CGHGGFFCG:0CGHHHF.C99/;CGGGACA?EFGFCG9BFF//FFFBFFBB.AEFFFFFFBDA:=-;;ABFA?=DA.;//;9///9..9/;/;/;/;/:F.9ED
@M03896:38:000000000-B4D98:1:2102:9563:15810 2:N:0:169
CCTGTTTGCTACCCACACTTTCGAGCCTCAGCGTCAGTTGGTGCCCAGTAGGCCGCCTTCGCCACTGGTGTTCCTCCCGATATCTACGCATTCCACCGCTACACCGGGAATTCCGCCTACCTCTGCACTACTCAAGAAAAACAGTTTTGAAAGCAGTTCATGGGTTGAGCCCATGGATTTCACTTCCAACTTGTCTTCCCGCCTGCGCTCCCTTTACACCCAGTAATTCCGGACAACGCTTGTGACCTAC
+
ABBABFFFFFFFGGGGEEGGGGFFHEGHHHHHGGGGGHHDEEGHHGHGGFHHGGEGGGGHEEFFGHFFGGHEHHHHHGGGGGGGHHHFEFGGHHHHHGEGGGHHHFBBFGHGHHFDGGGHGGHHCGHHFFHHGHHGFHBGHEGB1FGFHGHHHCGG<DGHFH0CC<:CFGGGHHHEHHHFHEHHGGGFFGFFFFCFGFGGGGGGGGGGGFFFFB/FFBBFDF.9BFBFFFB-.9@.99BAAA.//;BB/:
@M03896:38:000000000-B4D98:1:2102:9546:15823 2:N:0:169
CCTGTTTGCTACCCACACTTTCGAGCCTCAGCGTCAGTTGGTGCCCAGTAGGCCGCCTTCGCCACTGGTGTTCCTCCCGATATCTACGCATTCCACCGCTACACCGGGAATTCCGCCTACCTCTGCACTACTCAAGAAAAACAGTTTTGAAAGCAGTTCATGGGTTGAGCCCATGGATTTCACTTCCAACTTGTCTTCCCGCCTGCGCTCCCTTTACACCCAGTAATTCCGGACAACGCTTGTGACCTACG
+
AABAAFFFFFFFGGGGGFGGFGFDCEGHHHGGGGEEFHFA3EEHFFFGGHBGGHEEGGGHGFGEGHFBEHGEGHDHHGGEGGGHHHHGGGGGHHHHHE?EECGGGECCDGHHHHFFGGCHHEGGGHHHFHHHFHH1D00<<EHE<>GFGFH0FFGHGFHF=GGE/.::GHHEEHHGEHFHGFHHGGGFBF/BCB0BF;FF?AGGGGG??D.AB/9;B/99;AF/BFBF/BB-;99.9BF?..9/;:;FBF.
@M03896:38:000000000-B4D98:1:2102:26758:17831 2:N:0:169
CCTGTTTGCTCCCCACGCTTTCGCACCTGAGCGTCAGTCTTCGTCCAGGGGGCCGCCTTCGCCACCGGTATTCCTCCAGATCTCTACGCATTTCACCGCTACACCTGGAATTCTACCCCCCTCTACGAGACTCAAGCTTGCCAGTATCAGATGCAGTTCCCAGGTTGAGCCCGGGGATTTCACATCTGACTTAACAAACCGCCTGCGTGCGCTTTACGCCCAGTAATTCCGATTAACGCTTGCACCCTCC
+
ABCAAFFFFFFFGGGGEGGGGGFGGGGHGFHHGGGGGHHHHHHHGEEHHGCCEEEEGGGHEGDGGHEEEEGHHHHHHGHGHHHHHHHGGFGGHHHHHGGGGCGHHHGGFHHHHHHHHHHGGGGHHHGE.EEHFHH0<GD<CHGC0<GGGGHHHCGG;GGHHHHECBBBBFGGGG?BAFGGGGGGFFF;BFFFFFFFBFEF=DFFFFFDDDFDA?.BFFDFFFA9BFFFFF/DDAFFF.;9:A:/;BD.AA
@M03896:38:000000000-B4D98:1:2102:26774:17838 2:N:0:169
CCTGTTTGCTCCCCACGCTTTCGCACCTGAGCGTCAGTCTTCGTCCAGGGGGCCGCCTTCGCCACCGGTATTCCTCCAGATCTCTACGCATTTCACCGCTACACCTGGAATTCTACCCCCCTCTACGAGACTCAAGCTTGCCAGTATCAGATGCAGTTCCCAGGTTGAGCCCGGGGATTTCACATCTGACTTAACAAACCGCCTGCGTGCGCTTTACGCCCAGTAATTCCGATTAACGCCTGCACCCTCC
+
BBBBAFFCFFFFGGGG?EEFFG2EEEGH3EBFEFDEEGHHHHHHGD?GGC?EAEEEGGGHHGGGGGE/E>FHHHHHF0FBFGHHHHHFG/EEHHHHGACCCCFHHHGH01?FGHBFHHHGC@DC1<F.<CDGH0<DD/0<<CD00;CGGHHGFHFG;CHHHFGCCB;/9FGGG@?B-CFGGBFCFFF;/9BF/9:BB.EE=9@?EFBADF;?BDFB9..9;.A9B/BFFFF..;.9;D<-;99.9F;.AA
@M03896:38:000000000-B4D98:1:2102:26752:17849 2:N:0:169
CCTGTTTGCTCCCCACGCTTTCGCACCTGAGCGTCAGTCTTCGTCCAGGGCGCCGCCTTCGCCACCGGTATTCCTCCAGATCTCTACGCATTTCACCGCTACACCTGGAATTCTACCCCCCTCTACGAGACTCAAGCTTGCCAGTATCAGCTGCAGTTCCCAGGTTGAGCCCGGGGATTTCACATCTGACTTAACAAACCGCCTGCGTGCGCTTTACTCCCAGTACTTCCGATTAACGCATGCACCCTCCG
+
AABA>FF>FFFFGGBEAEEFFB2EEGGHBFGCEGEE2GHHGHHHGF?EFC1AAEEEGGGHEFAEGHE/>EGGHHHHH0F3FGBGHFGGGEGGHH4FGDDGG?FGHHGGCGFHGFHFGHHGGGGHHGF.>CDGCB/<DB<<CGG00=D0B00<G/CGG00<GGF:CC//CGGEB@9-:ABFG0CFFBF9CFFFFF99;.;99--..;9AFF-@99./;/;9AB//:/9BFFF.9.DFB?B-9.B99BDEFF.
@M03896:38:000000000-B4D98:1:2102:10554:19592 2:N:0:169
CCTGTTTGCTCCCCACGCTTTCGCACATGAGCGTCAGTACATTCCCAAGGGGCTGCCTTCGCCTTCGGTATTCCTCCACATCTCTACGCATTTCACCGCTACACGTGGAATTCTACCCCTCCCTAAAGTACTCTAGTTACCCAGTCTGAAATGCTATTCCCAGGTTAAGCCCGGGGCTTTCACACCTCACTTAAATAACCGCCTGCGTGCCCTTTACGCCCAGTTATTCCGATTAACGCTCGCACCCTCC
+
BBBAAFFFFFFFFGFFGFGCFGGGGGGHGFHFCEGEGH5FEGHHHHGEE11EEEEFHGHHGFGFGHH1?GFHHHHHGEFHHHGGHHHFEEFGFHFHHGGGGCGFGFCF?FGHHGHFFGHEA<?C<G2<2FFDGBG2@2>F@GBFFFG1FGFGFEDGFHHHGHBCC1>=FDGE----A@.GF0CCCDCCFHFFCFB0;9BF--@DEE?AF?EGBF/9B9.@DD?B/BB/BFB..;D//A;..-@9@DDEAD
@M03896:38:000000000-B4D98:1:2102:24137:21969 2:N:0:169
CCTATTTGCTCCCCACGCTTTCGTCCATGACCGTCAGTTGTGGCCTCGCACACCGCCTTCGCCACTGCTGCTCCTTCTAATATCTACTCATTCTACCGCTACCCTAGTAATTCCGTTTGCCTCTACCACACTCGAGTCTATCAGTTTCTAATACGAACTGGAGTTCCTCTCCCGGCTTTACTTCTCGCCTTAATCAACCCGCTGCTGTCTCTTTACGCCCAATATATCCCGATAACCCTCGCAACCTACGT
+
AAAAAFF3FDDBF11EEEECFFEHCE0G1FG10EA0AG211/EGGF0/A//ABAE/EGC@///>/111111B@111@G22F2BB2DG@FFE@EDHDF/>EE?0BF<B1>>>2>GF1FCGF11B11BDFFFF00///@F122@2<1@FGH1111?///<<1<001>111><00/.-<--/=00;:C0..;..00<0;0;..--=-9000000000;;..;----9///9B/9----/9--;-9--9A/99--
@M03896:38:000000000-B4D98:1:2102:24117:21971 2:N:0:169
CCTATTTTCTCCCCACGCTTTCGTCCATGACCGTCTGTTGTGGCCTATCAAACCGCCTTCGCCACTGCTGTTCCTTCTAATATCTACGCATTCTACCGCTACACTAGAAATTCCGTTTGCCTCCTCCACACTCCATTCTATCAGTTTCTAATACGAACTGGAGTTCATCTCCCGGCTTTAATTCTAGCCTTATTAAACCGGCTGCGGACGCTTTACCCCCATTAAATCCGGATCACCCTCCCCCCCTCC
+
AA1>>FF33DFDF11EEAE0ABEHCEEG11BC0EE0BG210/ABFA01A22AAFEAEG/1//A/?111111B@B2F1F22B2BB2FG/EE>EGGHFD/>EE/10F011111>EHHHEGG111</0B0GF1?00011@22@2@@@2@FGHB1111//?<CD00<1>1>1><=10<A<@A/000=DB000<0:C0;G00;/-;@@??;-AA-@.:.B9/9A;--:;9/BBF-;---;;9A-;--9-;;9-;
@M03896:38:000000000-B4D98:1:2102:24122:21989 2:N:0:169
CCTATTTGCTCCCCACGCTTTCGTCCATGACCGTCAGTGGTGGCCTAGCAAACCGCCTTCGCCACTGGTGTTCCTTCTAATATCTACGCATTCTACCGCTACACTAGAAATTCCGTTTGCCTCTACCACACTCGAGTCTATCAGTTTCTAAAACGAACTGGAGTTGAGCTCCAGGCTTTAATTCTAGACTTAATAAACCGGCTGCGGACGCTTTACGCCCAATAAATCCGTATAACGCTCGCCACCTACGT
+
BBBBBFFDFFFFGGGGAFFFGGDGGGGHFHHHGGGFFHFAAFEEGHFHHGBGHFEEGGGHGEEAEFFGFFGEFHHGHHEHHHGHBGHGGFFGHGGHHGGFFEFHGHFDDGFGHHHHHHEHGDHFDFHGHHFHH/A?GGFHGHE1FDGFHGF1<?<?FAG<<0FGFG1<FFGCCB/.GCCDGDDHHGB0<:CCCCFHHGGD?FFGGD?AD-;AAEEF9;9DA.BBB/BF99..9/9F.9.9--99;:.9/.;
@M03896:38:000000000-B4D98:1:2102:9043:24027 2:N:0:169
CCTGTTCGCTCCCCACGCTTTCGAGCCTCAGCGTCAGTTACAGACCAGAGAGCCGCTTTCGCCACCGGTGTTCCTCCATATATCTACGCATTTCACCGCTACACATGGAATTCCACTCTCCCCTTCTGCACTCAAGTTTGACAGTTTCCAAAGCGAACTATGGTTGAGCCACAGCCTTTAACTTCAGACTTATCAAACCGCCTGCGCTCGCTTTACGCCCAATAAATCCGGACAACCCTCGGGACCTACGT
+
ABBAAFFADBBCGGGGEFEFFGEFGFGHHHHGEEEFFGGHHHFHHEFGGG2EGGAFEEGHCEGGGHE@EEGEFHHHHFFGHHHHHHHEFEFGHHHHHGEGGGHHHFFFFFGHHHFHGHHHHHGHHHHDGHGHGGCDG???DG1F1FGHHFFBF<><-><GBDCGD</<<CGGCGHHHHFBHCFHHG00;CCBGCF0CFG:BGGFF9?@DAA999BF.9>=9.9;:/BFF;-:;-FE.:.;-.::;D.BB9.
@M03896:38:000000000-B4D98:1:2102:9045:24045 2:N:0:169
CCTGTTCGCTCCCCACGCTTTCGAGCCTCAGCGTCAGTTACAGACCAGAGAGCCGCTTTCGCCACCGGTGTTCCTCCATATATCTACGCATTTCACCGCTACACATGGAATTCCACTCTCCCCTTCTGCACTCAACTTTGACAGTTTCCAAAGCGAACTATGGTTGCGCCACAGCCTTTAACTTCAGACTTATCAAACCGCCTGCGCTCGCTTTACCCCCAATAACTCCGGACAACCCCCGCGACCTACG
+
ABBAAFFADAAAGGFGEFECGGEGGEGHHHHGGGGGGHHHFGDFGHFGHH2BAGAEEEFH?EEGGGAE>EE?GFGHG?FEFFGHHHHGGEAFGHFHHFEG@EGHBCB2F2FHHH3FDFGHFFFHGHHDG>FGC0F01?1?1?111?FFGHDF0<><<<.<0=0<=..-<C.C:.;GGFG0:CCGGF90;:0B;9FF0CE@?BCAF-A;A-;;A./;//9--..;;/:FF.-:-9.A...9---9;BAFF.
@M03896:38:000000000-B4D98:1:2102:17374:24161 2:N:0:169
CCTGTTTGCTCCCCACGCTTTCGCACCTGAGCGTCAGTCTTCGTCCAGGGGGCCGCCTTCGCCACCGGTATTCCTCCAGATCTCTACGCATTTCACCGCTACACCTGGAATTCTACCCCCCTCTACGAGACTCAAGCTTGCCAGTATCAGATGCAGTTCCCAGGTTGAGCCCGGGGATTTCACATCTGACTTAACAAACCGCCTGCGTGCGCTTTACGCCCAGTAATTCCGATTAACGCTTGCACCCTCC
+
BBBBAFFFFFFFGGGGEEEFFGFGGGGGBFGHGGGGGHHHFGDHGGGHHGGGEFEGGGGHEEEEGHEEEEGGGHHHGGHGHHHHHHHGGFGGFHHHHFCGGFGHHHCGGCGGHHHHHHHGGGGHHHFE.E<GH0C<<CD/CG=::0;GBG0;::G:GFHHHG0::B/;FFCEB?---;CFBFGFFFF9;:BBF/BBB?EA9BFFEFBA.A;AF.ABF?DCFFEFBB9/BB9.:A.99D@A.A9;;BDFFF
@M03896:38:000000000-B4D98:1:2102:15242:24861 2:N:0:169
CCTGTTCGCTCCCCACGCTTTCGAGCCTCAGCGTCAGTTACAGACCAGAGAGCCGCTTTCGCCACCGGCGTTCCTCCATATATCTACGCATTTCACCGCTACACATGGAATTCCACTCTCCCCTTCTGCACTCAAGCTTGACAGTTTCCAAAGCGAACTACGGTTGAGCCACAGCCTTTAACTTCAGACTTATCAAACCGCCTGCGCTCGCTTTACGCCCAATAAATCCGAACAACCCTCGGGACCTACGT
+
ABBAAFF>AABBGG4EAEEAFGEABEFHHGGFEEE2EGGBDDBDFE2FGG2BGGAEE1FG1EEGGHE//>>>?GGHFEFHGHHHHHGFEEEGGHHHHEDGGCGHH1FCBGHHHH2FFHHHHHGHGHGDF<GHCGG11<>0<F<11>FFGHFGG<..<ACH/.:::://;CGG:CGGCFFF0;;;F000=90BCBFFFGE-@BD.;-;@D9@.9ABB.;@BB.:B/BFFFA.99@.A.9.9-;--9A9FF..
@M03896:38:000000000-B4D98:1:2102:15223:24867 2:N:0:169
CCTGTTCGCTCCCCACGCTTTCGAGCCTCAGCGTCAGTTACAGACCAGAGAGCCGCTTTCGCCACCGGTGTTCCTCCATATATCTACGCATTTCACCGCTACACATGGAATTCCACTCTCCCCTTCTGCACTCAAGTTTGACAGTTTCCAAAGCGAACTATGGTTGAGCCACAGCCTTTAACTTCAGACTTATCAAACCGCCTGCGCTCGCTTTACGCCCAATAAATCCGTACAACCCTCGGCACCTACGT
+
ABBAAFF?DBAAGGGF?EEFGGEEBEGHHFHHGGEEEGGFFH3DGEBGHHGEFGEFAEFHGEFGGH?E//EEGHHHHGGFHHHHHHHGGGGGFHFHHGEFGCFHGFFGGHHHHHHHHHHHHHGHHHHFGGHHFGG?<?1<?FF11FFFHG1FGC<C@CEGDDGGG.<<CGHFFHFHHFGCCCCGF000;/:CF0CFFGF=-AAE?-9-A-;AAAF:.;;;.A./9//BB;..;A/F.9.:-..;;ABFB;.
@M03896:38:000000000-B4D98:1:2102:15243:24878 2:N:0:169
CCTGTTCGCTCCCCACGCTTTCGAGCCTCAGCGTCAGTTACAGACCAGAGAGCCGCTTTCGCCACCGGTGTTCCTCCATATATCTACGCATTTCACCGCTACACATGGAATTCCACTCTCCCCTTCTGCACTCAAGTTTGACAGTTTCCAAAGCGAACTATGGTTGAGCCACAGCCTTTAACTTCAGACTTATCAAACCGCCTGCGCTCGCTTTACGCCCACTACATCCGGACAACCCTCGGCACCCAC
+
ABBAAFF>DAABGGGFEFFGGGEFGEGHHHHHGGEEEGGHGHHFHFGHHH2EGGEEEEGHEEGGGHE>>EFEHHHHGHGHHHHHHHHGGGGGHHHHHGGGGCHHGFDBCGHFHHGHFHHHGHGHHHHGHHHHFHHD1@??DGG11FGGGGHFHF<.<AEG0=C=D.GCGGHFHAGHHGHGHGFGHFCCGBCGHCFGGGG?CDD?F-DDF:A.9ABB.;@DF.9F/BBFF.-99B.A.;..-..;99..:
@M03896:38:000000000-B4D98:1:2103:11699:3572 2:N:0:169
CCTGTTTGCTCCCCACGCTTTCGCACCTGAGCGTCAGTCTTCGTCCAGGGGGCCGCCTTCGCCACCGGTATTCCTCCAGATCTCTACGCATTTCACCGCTACACCTGGAATTCTACCCCCCTCTACGAGACTCAAGCTTGCCAGTATCAGATGCAGTTCCCAGGTTGAGCCCGGGGATTTCACATCTGACTTAACAAACCGCCTGCGTGCCCTTTACGCCCAGTAATTCCGATTAACGCTTGCACCCTCC
+
BBBABFFFFFFFGGGGEFEFFGEEEGGG3GFHGGEFGHHHEGFGFEAGHDGGEEEEGGGHFEGGGHEEEFGHHHHHHCFGHHHHBGGFGGGGHHHHHDFG/<?GHFC<FFGGHHHHHHHGGGGHHGF<.<CGFGBDGBF/<GG0:FGCG0CCHHHHCCHHHH0;:9/:BCFGAA?-99FBFFGBFFF/BFFF/BBBFFFEBDFF?F=;.;.;9/B/B99@DF.9B//FFFBD..AFF.@.;999BBDFFF
@M03896:38:000000000-B4D98:1:2103:11747:5527 2:N:0:169
CCTGTTTGCTCCCCACGCTTTCGCACCTGAGCGTCAGTCTTCGTCCAGGGGGCCGCCTTCGCCACCGGTATTCCTCCAGATCTCTACGCATTTCACCGCTACACCTGGAATTCTACCCCCCTCTACGAGACTCAAGCTTGCCAGTATCAGATGCAGTTCCCAGGTTGAGCCCGGGGATTTCACATCTCACTTAACAAACCGCCTGCGTGCGCTTTACGCCCAGTAATTCCGATTAACGCTTGCACCCTCC
+
ABAAAFFCFFFFGEGGEEEAFGEEEGGGFEFFEGGDGHHDEDGGEG?GH?0AEE>EEGEG11EEGFE/>E?GFFHHF0FDFGEGHHHFGGGGHFHHH/BD@?FGCGCF0GHHHHGFGHHGGGGHFHF<.<AD<0/0<CD/<G<:0;;CB00:CFECGCFHCF0.;09//9CE@--9;ABF90BC/:;//:9BBBBF/FFE9BBD.A-:.9@B-.ABFAABBAE/9/BFFFFF.D?/;.;.9.;/;BAA9;
@M03896:38:000000000-B4D98:1:2103:11755:5547 2:N:0:169
CCTGTTTGCTCCCCACGCTTTCGCACCTGAGCGTCAGTCTTCGTCCAGGGCGCCGCCTTCGCCACCGCTACTCCTCCAGATCTCTACGCATTTCACCGCTACCCCTGGAATTCTACCCCCCTCCACGAAACTCCAGCTTGCCAGCATCAGATGCAGTTCCCAGGTCGAGCCCGGGGATTTCACATCTGACTTAACAAACCGCCTGCGTGCGCTTTACGCCCAGTAATTCCGATTAACGCTTGCACCCTCCG
+
>A11>BF11DDFAA1E1EE0AF?A?EEF0F0C0EE?EGB12FGAEFA10//A/EE?EFEE/>//?F///>/B111>>011BE2FGGHFEG?EGFFFGCCGGC<<?FA<0<DGHFBBDG/</-..0><<.<-000///00<<CDC./<C000;CB0GHHGGC00.C/9-9C?A--;---9;F/9/BBB/9B9///B/;AA?;;>BA?@FB?@---;/B-99;9-;//9/BFB;-A9/;-9---9B/;AEEB-
@M03896:38:000000000-B4D98:1:2103:10315:6482 2:N:0:169
CCTATTTGCTCCCCACGCTTTCGTCCATGACCGTCAGTGGTGGCCTAGCAAACCGCCTTCGCCACTGGTGTTCCTTCTAATATCTACGCATTCTACCGCTACACTAGAAATTCCGTTTGCCTCTACCACACTCGAGTCTATCAGTTTCTAAAACGAACTGGAGTTGAGCTCCAGGCTTTAATTCTAGACTTAATAAACCGGCTGCGGACGCTTTACGCCCAATAAATCCGGATAACGCTCGCCACCTACGT
+
BCBCCFFFFFFFGGGGGEEFFGFHGGGHGHGHGGGGGHH3DFEGHHFFGHHHHGEGGGGHGFGEEHGGGHHGHHGHHHFGHHHHHGHGGGGGHHHHHGGGGEGHHHHHHHHHHHHHHHGHHFHHGHHHHHGHHEGAGGFFGHFBDGHHHHGDDHGDFDEBCGHHGBFFFFGHHHGGHGCG=0DHBG=:CGFC0CFGHGGCGGGGEA-ADGDDEFFF.ABFD./FBFFFFD>AADFF.-.;;@BDFFFFF;.
@M03896:38:000000000-B4D98:1:2103:10299:6487 2:N:0:169
CCTATTTGCTCCCCACGCTTTCGTCCATGACCGTCAGTGGTGGCCTAGCAAACCGCCTTCGCCACTGGTGTTCCTTCTAATATCTACGCATTCTACCGCTACACTAGAAATTCCGTTTGCCTCTACCACACTCGAGTCTATCAGTTTCTAAAACGAACTGGAGTTGAGCTCCAGGCTTTAATTCTAGACTTAATAAACCGGCTGCGGACGCTTTACGCCCAATAAATCCGGATAACGCTCGCCACCTACGT
+
BBBBBFFFFFFFGGGGEEEFFGEGGGEHHFHHGGGGGGF3DAEHHHEHHFHHHGEGGGGHHEEEEHEGFHFEFHFHHHGHHHHHHGHGGGGGHHHHHGGGEEFGHHEGHHHHHHHHFHDF?3GGFHHHHHGHHGFAGGHGHHHEGHHGFH1?FHC?FCC1<CGHHB=<<<GHFHG.GFBDDGHHHGG0;;CGCGFHHHH-C?DA.:-ADBB?9CB/A;@DDAFB//;BFD;9.;BF.-:99;9ADF.9B9.
@M03896:38:000000000-B4D98:1:2103:28934:10878 2:N:0:169
CCTGTTTGCTCCCCACGCGCTCGCACCAGAGCGTCAGTCACCGGAGAGGGGGAAGAGGAAGACACCGGAACGCCCCCAGAGCTCTACGAAGGAAAACGCTACACCTGGAATCCTCCCCCCCCCTACGAGACACCAGAGAGAAAGGCACAGATGCAGTTCCCACGTTGAGCCCGGGGATTTCACCTCTCACTTCACAAACCGCCTGTGGGAGAAGCACGCCCAGTAATTCCGCTTAACGCCTGCACCCTCC
+
AAA1>FFBBDDBF?GEGE00AAAE0AE00B/BAAE?/D11BG/////////////00/0000B0BF//////?</E@<B//<1FG1?/////0000<//CA@1GFFH00<>1<=1>>CCCC-9;CF....9/=....9/..///.--9--/9BB/9/9B9FF-9----/:FA-9--9;BFB/B/99F/9FF9//;/9-;A-=>AA//------/;/;--;;-:///;99//9---;:9;-;---/:--;A
@M03896:38:000000000-B4D98:1:2103:11613:11028 2:N:0:169
CCTGTTTGCTCCCCACGCTTTCGCACCTGAGCGTCAGTCTTCGTCCAGGGGGCCGCCTTCGCCACCGGTATTCCTCCAGATCTCTACGCATTTCACCGCTACACCTGGGATTCTACCCCCCTCTACGAGACTCAAGCTTGCCAGTATCAGATGCAGTTCCCAGGTTGAGCCCGGGGATTTCACATCTGACTTAACAAACCGCCTGCGTGCGCTTTACGCCCAGCAATTCCGATTAACGCTTGCACCCTCCG
+
BBBBBFFFFFFFGGGGEFGGFGEEGGGH3FCFFGGFGHHHDG2GEGEHHGGEEE>EGGGH1EEEEHE>/EFGHHHHHFFFGGHFHGHGGGGG2FBFG?CGCBFGHBC</0?FGFFHHHHGGGGHHGF.<CCDGHF0GFD/CGG0:CGGFF0<CGHHGHHHHCC.;99;BCFFFGAC-;FGGEGFFFF;/;FFFBFBFFEF->DDFFF9ADB>@.:/BEFAF?..;FFFFFF.99./9;@.;.99BF..9A.
@M03896:38:000000000-B4D98:1:2103:11631:11033 2:N:0:169
CCTGTTTGCTCCCCACGCTTTCGCACCTGAGCGTCAGTCTTCGTCCAGGGGGCCGCCTTCGCCACCGGTATTCCTCCAGATCTCTACGCATTTCACCGCTACACCTGGAATTCTACCCCCCTCTACGAGACTCAAGCTTGCCAGTATCAGATGCAGTTCCCAGGTTGAGCCCGGGGATTTCACATCTGACTTAACAAACCGCCTGCGTGCGCTTTACGCCCAGTAATTCCGATTAACGCTTGCACCCTCCG
+
ABBAAFFFFFFFGGGGEFEFGGEEGGGHBHHHGGFGGHHHHHHHGGAGHGGGEEEEGGGHGEFGGHAEEEGHHHHHGGHGHGHHHHHGGGGGHHHHHGGGGB?FHHFFFGHHHHHFHHGGGGGHHHFA<EDHG0G<DGH/CHD:CGHHHB<GGHFHHGHHHHBCC99:FFGEBG-?AEGGGGGGFFF9BFFFFFBFFFFEFFFFFFA.ADFD;DEFFEDCFDEFF/;FFFF.9A9BFFD.;;99BFFFFF.
@M03896:38:000000000-B4D98:1:2103:13704:13528 2:N:0:169
CCTGTTTGCTCCCCACGCTTTCGCACATGAGCGTCAGTACATTCCCAAGGCGCTGCCTTCGCCTTCGGTATTCCTCCACATCTCTACGCATTTCACCGCTACACGTGGAATTCTACCCCTCCCTCAAGTACTCTAGTCACCCAGTCTGAAATGCTATTCCCAGGTTAAGCCCGGGGCTTTCCCACCTCACTTCCATCACCGCCTGCGTGCCCTTTACGCCCAGTTATCCCGATTAACGCTCACACCCTCC
+
AAAA>FF4BDFFGGFEEGECFG?ABFEF33ABEGEA2DDAFGHHHF3BA110AEAEGGFG1BEEEH?1FAFGGHFHH2FFEGHGHHH1E?E>GFGGH/>/@EFGEB?F/EFGFB2FFGHAEDGG0F@122@>GB11@11?FG//1?FFGHBDD1F11=FFGG1.1<>>1<CG----::.GG0CBGDFG/EFF00;900;B.;=:;.9..;AF9/;/;.99@..//;;/;9.A@../9.;.9./99;A9A9
@M03896:38:000000000-B4D98:1:2103:13711:13544 2:N:0:169
CCTGTTTGCTCCCCACGCTTTCGCACATGAGCGTCAGTACATTCCCAAGGGGCTGCCTTCGCCTTCGGTATTCCTCCACATCTCTACGCATTTCACCGCTACACGTGGAATTCTACCCCTCCCTAAAGTACTCTAGTTACCCAGTCTGAAATGCTATTCCCAGGTTAAGCCCGGGGCTTTCACACCTCACTTAAATAACCGCCTGCGTGCCCTTTACTCCCACTTCTTCCGATTAACGCTCGCCCCCTCC
+
ABBABFFFFFFFGGGGEEEFGGEEEE2BAFHHGGFEGHGGBFHHHFBFGAEEAEEFHHHHCEFGGHHACEGHHHHHGCHCGHHHHHHGGGGGHHHHHEGGEEFGEFHFGHHGHHFHGHHFGGGHD22<@FGGHFFFFHHHHHB/FHHH1F1?FDG1BGHGHFBCFGDGDGHH?--<@CEHHHHHHGHH/CGF0;;90;FFGGGGAFCFGFGFC/B;F/;9EF.;//;9;B:..:./;.9.9---9:99DF
@M03896:38:000000000-B4D98:1:2103:14033:16142 2:N:0:169
CCTGTTTGCTCCCCACGCTTTCGCACCTGAGCGTCAGTCTTCGTCCAGGGGGCCGCCTTCGCCACCGGTATTCCTCCAGATCTCTACGCATTTCACCGCTACACCTGGAATTCTACCCCCCTCTACGAGACTCAAGCTTGCCAGTATCAGATGCAGTTCCCAGGTTGAGCCCGGGGATTTCACATCTGACTTAACAAACCGCCTGCGTGCGCTTTACGCCCAGTAATTCCGATTAACGCTTGCACCCTCC
+
ABBBBFFFFFFFGGGGEFFFGGGGGGGGFHHHGGGGGHHHHHHHGGEHHEEEEGEGGGGHEEEGGHGEEGGHHHHHHHHHHGHHHHHGGGGGHHHHHGGGGCGHHHGGHHHHHHHHHHHGGGGHHHFA<EGHH0GDGGF/GHGF0;CGF;:CGHEHGGHHHHBAC:B;BFFGBFAG-CFFGGGGFFFBBFFF/BFFF?EADCFFFFFDFFFF-9AFFEFCFF9BFFF/:BF.:AF/B.@.9A.BFFFFFF
@M03896:38:000000000-B4D98:1:2103:14007:16151 2:N:0:169
CCTGTTTGCTCCCCACGCTTTCGCACCTGAGCGTCAGTCTTCGTCCAGGGGGCCGCCTTCGCCACCGGTATTCCTCCAGATCTCTACGCATTTCACCGCTACACCTGGAATTCTACCCCCCTCTACGAGACTCAAGCTTGCCAGTATCAGATGCAGTTCCCAGGTTGAGCCCGGGGATTTCACATCTGACTTAACAAACCGCCTGCGTGCGCTTTACGCTCAGTAATTCCGATTACCGCTTGCACCCTCCG
+
ABBAAFFBFFFFGGFFEFEFFGEEEGGFFFGFGGFFGHHHHHHHGD1GH10EEE?EEEGHEEGGGHE/>EFHHHHFFBHBGGFHHGHGGGDGHHEHHGGFC@??FFFFCFHHHHHFHGHGGGGHGHFGDDGHF0<<GH0=CGGF0<;CCF0CGECG;BCCHH0:;0;CFGFE?DABF?FFGEF0BFF99FB;99B;BAEFFFFFFFB;ADFF-9.B/9A.;AB9F//;BFF.;..//9;-.;9;//A.:;.
@M03896:38:000000000-B4D98:1:2103:14023:16158 2:N:0:169
CCTGTTTGCTCCCCACGCTTTCGCACCTGAGCGTCAGTCTTCGTCCAGGGGGCCGCCTTCGCCACCGGTATTCCTCCAGATCTCTACGCATTTCACCGCTACACCTGGAATTCTACCCCCCTCTACGAGACTCAAGCTTGCCAGTATCAGATGCAGTTCCCAGGTTGAGCCCGGGGATTTCACATCTGACTTAACAAACCGCCTGCGTGCGCTTTACGCCCAGTACTTCCGATTAACGCTTGCACCCTCC
+
ABBABFFFFFFFGGGGEFFGGGGGGGGHFGHHGGGGGHHHHHHHGFEGHEGGEEEEGGGHGEEGGHEE@EGHHHHHHGHGHHHHHHHGGGGGHHHHH?CFCCFGHHFFFFHHHHHHHHHGGGGHHH<>>CEHFCBDGHH/GH<C::CGGGCFGHFHHGHHFGHACBCBBFFG9?@?-CFGGGGGFFF:BFFFFFFFFAEEFFFFFFFDFFFD=D?FFEDAFFF/F/;BFF..;9ABFDC.;.9BFFFFFF
@M03896:38:000000000-B4D98:1:2103:24666:18285 2:N:0:169
CCTGTTTGCTCCCCACGCTTTCGCACCTGAGCGTCAGTCTTCGTCCAGGGGGCCGCCTTCGCCACCGGTATTCCTCCAGATCTCTACGCATTTCACCGCTACACCTGGAATTCTACCCCCCTCTACGAGACTCAAGCTTGCCAGTATCAGATGCAGTTCCCAGGTTGAGCCCGGGGATTTCACATCTGACTTAACAAACCGCCTGCGTGCGCTTTACGCCCAGTAATTCCGCTTAACGCTTGCCCCCTCCG
+
ABB?AFFFFFFFGGGGCEEAFGEEEGGHFGFGGEEAEBFGFHHFEEAGHCEEEEEGGEGHEEEFGG?>EEFHHHHGGBGGGGFHHHHFGFCFHGGHHDCC?@?GHFCGFHGHHHHHHHHGCGGHHGF.>CDGBCGDDGFGGHHB:;CGC00;C0CGCGHHHG0::0;99FGGG@@?BAFFFBFBFFB/9BFFFFFFFFEA?B??AF=AFD-9-.9/99.9=D.:B9BBFFF.9.9/;.;9.9?/;;;?FF.
@M03896:38:000000000-B4D98:1:2103:24685:18287 2:N:0:169
CCTGTTTGCTCCCCACGCTTTCGCACCTGAGCGTCAGTCTTCGTCCAGGGGGCCGCCTTCGCCACCGGTATTCCTCCAGATCTCTACGCATTTCACCGCTACACCTGGAATTCTACCCCCCTCTACGAGACTCAAGCTTGCCAGTATCAGATGCAGTTCCCAGGTTGAGCCCGGGGATTTCACATCTGACTTAACAAACCGCCTGCGTGCGCTTTACGCCCAGTAATTCCGATTAACGCTTGCACCCTCCG
+
BBBBBFFFFFFFGGGFEFEFFGEGGGGHFFHHGGGGGHHHGHHHGEAGHCGGFEEGGGGHEEFGGHFEEGGHGHFHHHFFGGHGHHHGGGGGHHHGHDGGDB2FGGHGGFHHHHGFHHHGGGGHHGGCCDGFFBG<DG<<CCDC::CGCC<CCC0GFCGHHGB:;9/;CCFADGGD-CFGFGFGFFF;/BBB//B;;AEECFADFFF;DF>-;.EFF.A;BAE/9/BBFFF.:../;.BDE..;BBDAAD.
@M03896:38:000000000-B4D98:1:2103:20944:22241 2:N:0:169
CCTGTTCGCTCCCCACGCTTTCGAGCCTCAGCGTCAGTTACAGACCAGAGAGCCGCTTTCGCCACCGGTGTTCCTCCATATATCTACGCATTTCACCGCTACACATGGAATTCCACTCTCCCCTTCTGCACTCAAGTTTGACAGTTTCCAAAGCGAACTATGGTTGAGCCACAGCCTTTAACTTCATACTTATCAAACCGCCTGCGCTCGCTTTACTCCTAATACATCCTGACAACCCTCAGTACCTACA
+
AAB>>FF?DBBBGGFEAEF2FGAF2EFHGBEG2BEEEGDFF53FFH2F1B2BAF0AE11FBEEEFHE//>E>FDDHFB4GGHHHHHHGGEGCFHFHHEECE<BFG1BB11FHGHHH1GHHHHDGFGGFDGHF00G1<<?<<FH1?FGFHHDF0>.<@>CG00<<=.//<</<.:AE:C0:GCC:GG00;0;0;;CFBB:9@9C.;-;-.-:;../B//////BB/:/;B//99//.9;.;.//9;;/BF/
@M03896:38:000000000-B4D98:1:2103:20958:22252 2:N:0:169
CCTGTTCGCTCCCCACGCTTTCGAGCCTCAGCGTCAGTTACAGACCAGAGAGCCGCTTTCGCCACCGGTGTTCCTCCATATATCTACGCATTTCACCGCTACACATGGAATTCCACTCTCCCCTTCTGCACTCAAGTTTGACAGTTTCCAAAGCGAACTATGGTTGAGCCACAGCCTTTAACTTCAGACTTATCAAACCGCCTGCGCTCGCTTTACGCCTAATAAATCCGGACAACGCTCGGCACCTACGT
+
BCCBBFFACCCCGGGGGFGGGGEEFFGHHHHHGGGCGHHHHHFHHG2FHHFEHHEGCGGHGGGGGHFE@EEEGHHHGGHHGHHHHHHGGGGGHHGHHGGGECFGHGFGFHHHHHHGHHHHGHGFHHGHHHHHGEFFFFD?DGHF1GHHFHD=GHCAAAGHEGGGH.FCFHFHHGHHHHH0:CCGHF0:CCFHHFFFFFEGGCGGFCGGG-AA9ABF?DA.AFFFFFFFFA;.:=AA-9;9--.9;;:9F9;
@M03896:38:000000000-B4D98:1:2103:25169:22478 2:N:0:169
CCTGTTTGCTCCCCACGCTTTCGCACCTGAGCGTCAGTCTTCGTCCAGGGGGCCGCCTTCGCCACCGGTATTCCTCCAGATCTCTACGCATTTCACCGCTACACCTGGAATTCTACCCCCCTCTACGAGACTCAAGCTTGCCAGTATCAGATGCAGTTCCCAGGTTGAGCCCGGGGATTTCACATCTGACTTAACAAACCGCCTGCGTGCGCTTTACGCCCAGTAATTCCGATTAACGCTTGCACCCTCC
+
AABAAFFFFFFFGGGGFFEFGGEEFGGHGHHHGGGGGHHHHHHHGFEGHGGGGEEEGGGHGEEGGHE/EEGHHGHHGHF3GGHHHHHGGGGGHHGHHFDGG@<GGHFCGHHFHHHHHHHGGGGHHHFD<EEHGFF<DGB/CGG0:;GHGBGFHHHHHHHHHHB.::99CCFGFGF-DGGGGGGGFFF9BFFFFFFFF?EEFFFFFF>ADA=D-9AFF:D>D.A:BBFFFFF?9:DFFFF.9EA:FFFFFF
@M03896:38:000000000-B4D98:1:2103:25189:22482 2:N:0:169
CCTGTTTGCTCCCCACGCTTTCGCACCTGAGCGTCAGTCTTCGTCCAGGGGGCCGCCTTCGCCACCGGTATTCCTCCAGATCTCTACGCATTTCACCGCTACACCTGGAATTCTACCCCCCTCTACGAGACTCAAGCTTGCCAGTATCAGATGCAGTTCCCAGGTTGAGCCCGGGGATTTCACATCTGACTTAACAAACCGCCTGCGTGCGCTTTACGCCCAGTCATTCCTATTCACGCTTTCACCCTCC
+
BBBBAFFFFFFFGGFEEEE2FG?EAEGGBFGGEGDEFHHHEH2FEEAGHC0AAE>EEGGHGGEGGH?/>EFHHHDGHGHFFGHHHEHGGEGGFFFHHA@B/>?GHBFC?GFHHF1FFHHGCCFHGHF.<<EGFC/<<GF<.CD0:;CB0CF;CCG0;;CGHHE.:9=CFFBEA--;-9FFFFF09:99:BF9;BFF/.AA@B@.AE999A;;9.A/B:.;9.;/;/;/;B//9/9/;.:;..;/;B....
@M03896:38:000000000-B4D98:1:2103:25171:22496 2:N:0:169
CCTGTTTGCTCCCCACGCTTTCGCACCTGAGCGTCAGTCTTCGTCCAGGGGGCCGCCTTCGCCACCGGTATTCCTCCAGATCTCTACGCATTTCACCGCTACACCTGGAATTCTACCCCCCTCTACGACACTCAAGCTTGCCAGTATCAGATGCAGTTCCCAGGTTGAGCCCGGGGATTTCACATCTGACTTAACAAACCGCCTGCGTGCGCTTTACGCCCAGTAATTCCGATTAACGCTTGCACCCTCC
+
ABBAAFFFFFFFGGGGEEFFFGFEEGGH3FGGEGEGAHGHHHHHEEEGHG?EEE>EEGGHGFEAEHG?@EGHGHHHHGHGHHHGHGHGGDGGHGFGHFDGC@BGHHF?2FGHHFHDGGHGGGGHGHFA.-AGFGF<DGF/<CC::;;GHFHH0CGGGGHHHH0.9999FFBAB@9??EFGFFF9FFF9BFFF/FFFFAAEBCFFFF;.DA@@;.9BFFDBBF.9;9BFFF/..9;/9DFF.9;/9BD?ED
@M03896:38:000000000-B4D98:1:2103:25495:22881 2:N:0:169
CCTATTTGCTCCCCACGCTTTCGTCCATGACCGTCAGTGGTGGCCTAGCAAACCGCCTTCGCCACTGGTGTTCCTTCTAATATCTACGCATTCTACCGCTACACTAGAAATTCCGTTTGCCTCTACCACACTCGAGTCTATCAGTTTCTAAAACGAACTGGAGTTGAGCTCCAGGCTTTAATTCTAGACTTAATAAACCGGCTGCGGACGCTTTACGCCCAATAAATCCGGATAACGCTCGCCACCTACGT
+
BBBBBFFDDFFFGGGG?EAFAGEFEGEFFFHHGGFGFHBGDF2FGGGGHFGHHGAEGGFGFEEEEGGBFFGFHHGHGFHGHDGHHGHGGFEEHHFHHGFGCEFHHGHGHHHHHHFGHHGHG3FFFHHGHGGHH/G/FG2@2FGBDGHHHGGHGHFGGFGF<G0>FDFFF>CFHHCGGHGDFHGHDFD0CCGFFFHFFH:@CCG?E;:@GB;9A./B9:@DDE99/:/B9;@:ADFF.@.D--;99:AFF;.
@M03896:38:000000000-B4D98:1:2103:25509:22895 2:N:0:169
CCTATTTGCTCCCCACGCTTTCGTCCATGACCGTCCGTGGTGGCCTAGCACACCGCCTTCGCCACTGGTGTTCCTTCTAATATCTACGCATTCTACCGCTACACTAGAAATTCCGTTTGCCTCTACCACACTCGAGTCTATCAGTTTCTAAAACGAACTGGAGTTGAGCTCCAGGCTTTACTTCTAGACTTAATAAACCGGCTGCGGACGCTTTACGCCCAATAAATCCGGATAAAGCTCGCCACCTACGT
+
BBBBBFFFF5FFFEGE?EEFFFEFEG2DGFEGEGF2A2BEFE2FFHBGHGFHF1AFEFCCEEECEGFGFGGAGFFFGH4@GDGHFHHGGGGGHGHHHGEGGEBFFGBFBEFHGHFH1BEGF1GCF1F1FFEGHEE?1@??FGGGFGB1?G1<?FCD.AAF0GFFF0</00<C/C/.CCGG0<CFGB0;;0;CC:CCCG;A9--@.@--;9A;9AB/99--D.;;////;.-;:.9:/9/9:-9;AA.;/..
@M03896:38:000000000-B4D98:1:2103:25489:22897 2:N:0:169
CCTATTTGCTCCCCACGCTTTCGTCCATGACCGTCAGTGGTGGCCTAGCAAACCGCCTTCGCCACTGGTGTTCCTTCTAATATCTACGCATTCTACCGCTACACTAGAAATTCCGTTTGCCTCTACCACACTCGAGTCTATCAGTTTCTAAAACGAACTGGAGTTGAGCTCCAGGCTTTAATTCTAGACTTAATAAACCGGCTGCGGACGCTTTACGCCCAATAAATCCGGATAACCCTCGCCACCTACG
+
BBBBBFFFFFFFGGGGEEEFFGEHEG2FBHHHGEEGGHGFFE?GHHHHHGHHHGEEGGGHGGGFGHFFFGGFHGFHGFHHHHHHHHHGGGGGHFGHHGEEGEDGGHHHHHHHGHGGGCCGGFHHHHHHHHGGH/F/@F>GFHF1FFHGFHFHHHCDFCF<<G0FGGB1F1CHGFCGHHCDHFFHHH0CCBGGBCGGHHHCGFGAG@-?B-ACE9BF:.@>:.BFFBBFF:-;.AFF::.A--9;AF.BF.
@M03896:38:000000000-B4D98:1:2103:19473:27433 2:N:0:169
CCTGTTTGCTCCCCACGCTTTCGCACATGAGCGTCAGTACATTCCCAAGGGGCTGCCTTCGCCTTCGGTATTCCTCCACATCTCTACGCATTTCACCGCTACACGTGGAATTCTACCCCTCCCTAAAGTACTCTAGTTACCCAGTCTGAAATGCTATTCCCAGGTTAAGCCCGGGGCTTTCACACCTCACTTAAATAACCGCCTGCGTGCCCTTTACGCCCAGTTATTCCGATTAACGCTCGCACCCTCC
+
AAA3>FFCFFFFFEBEEFE2FGEE?EAFFHCFAFG?FH5FGHBGGH33111EAAEEGGGF1A>EFGE>1F1GHFDGFEGEGFFHGHH?EEEEHHHGF/>EG?3?/FA//DGFHGGFHFEFDD?01@G12>@>@211@2>@@F?<??F11F1FF11<FGFBFB<.>11=>1FA--<<-@./CCFF/;/G/C;;;99009;/-9BGG?99ED9;9/9/;.;-@AFBB/99FF/..9;//.@.A--;;;AAEF
@M03896:38:000000000-B4D98:1:2103:19454:27443 2:N:0:169
CCTGTTTGCTCCCCACGCTTTCGCACATGAGCGTCAGTACATTCCCAAGGGGCTGCCTTCGCCTTCGGTATTCCTCCACATCTCTACGCATTTCACCGCTACACGTGGACTTCTACCCCTCCCTAAAGTACTCTAGTTACCCAGTCTGAAATGCTATTCCCAGGTTAAGCCCGGGGCTTTCACACCTCACTTAAATAACCTCCTGCGTGCCCTTTACGCCCAGTTCTTCCGATTAACGCTCGCACCCTCC
+
AAAA>FFBDFFFGGGG2EEEFFEEAE2AFGCGAEA2AGHFGBGFFH3BAF1EAE1FGGGH1EEEDG11?G1GGHHHHFHCBGHHGEGFEEGGHHEHHEEEEEDG??E??3BGHHFHFGFFDFEHHF<1>2FGH>@>@>2@1FD/?GHFGBDGHGF1F1>GFHBCCDBF<DGC---<AC.;CFHEGD/;:CB9CF0BF00;0;;FFB-9C.;C/;900..99A./;/;9BFAA.DD//.@.9--@-99.9A
@M03896:38:000000000-B4D98:1:2103:19476:27450 2:N:0:169
CCTGTTTGCTCCCCACGCTTTCGCACATGAGCGTCAGTACATTCCCAAGGGGCTGCCTTCGCCTTCGGTATTCCTCCACATCTCTACGCATTTCACCGCTACACGTGGAATTCTACCCCTCCCTAAAGTACTCTAGTTACCCAGTCTGAAATGCTATTCCCAGGTTAAGCCCGGGGCTTTCACACCTCACTTAAATAACCGCCTGCGTGCCCTTTACGCCCAGTTATTCCGCTTAACGCTCGCACCCTCC
+
ABBBBFFFFFFFGGGGEEEFFGEEEGFGHGHGGGGGGHGGFGHHGGGGHF1EEFEFHHHHEEEEGHFEEHGHHHHHHEHHHHHHHHHGGFGGFHHHHFGGG@FGEEEFEHGHHHFFHHHFGGGH2G2F@FHHHBB@@>HGGHH?FGGHFFHHHGHHHGHHHG1<<FGHFHGF?C-CFGHHHHHHFGGHBGGFFFGB0CFFDFGGGFDADGGF/:BFF.A9@AE9BFFFFFE.:.A;/9B?DAD-BFFE?D
@M03896:38:000000000-B4D98:1:2104:9419:3500 2:N:0:169
CCTGTTTGCTCCCCACGCTTTCGCACCTGAGCGTCAGTCTTCGTCCAGGGGGCCGCCTTCGCCACCGGTATTCCTCCAGATCTCTACGCATTTCACCGCTACACCTGGAATTCTACCCCCCTCTACGAGACTCAAGCTTGCCAGTATCAGATGCAGTTCCCAGGTTGAGCCCGGGGATTTCACATCTGACTTAACAAACCGCCTGCGTGCGCTTTACGCCCAGTAATTCCGCTTAACGCTTGCCCCCTCCG
+
ABBAAFFBFFFFGGFGEFFGAGEEGGGGGGFHFGE2AGFFHFGGGEAFGE?AAEEEEEEHHEEFGH1/>EFGFGHHHFGBFGHHHHFFFEEDHHFHHDF?CCDGHHFAFGFHFHHFHHGGFCFHHHG..<CGGFC<DGD/<CD0:CGGCC0CFB0CCGH<CGGA;0C/FGFFGA-?C.CFFFG0FFFFBBBFF/FFFFFE-;@..A-A9.;;-.AB9AA=-.A/;/9BFFE.;.;;B?A..:.//AC-;;.
@M03896:38:000000000-B4D98:1:2104:9440:3502 2:N:0:169
CCTGTTTGCTCCCCACGCTTTCGCACCTGAGCGTCAGTCTTCGTCCAGGGGGCCGCCTTCGCCACCGGTATTCCTCCAGATCTCTACGCATTTCACCGCTACACCTGGAATTCTACCCCCCTCTACGAGACTCAAGCTTGCCAGTATCAGATGCAGTTCCCAGGTTGAGCCCGGGGATTTCACATCTGACTTAACAAACCGCCTGCGTGCGCTTTACGCCCAGTAATTCCGATTAACGCTTGCACCCTCCG
+
AAA3AFFFFFFFGGGGAEEFFFAEGGGGCCGHEFGGDGHHHHHHGGCHFEEGGECGFGGH1EE1EGE>EEGHHHHHHEFGHHHHHHFFFDEEHHFHH/>CCCDGHHFFFGGHHHHHHHHGGGGHEGFD?EGHFF<0<CD<GHG0:CGGFG0GFEHHGCGHGHHA/9;B/BCEAC-A?DFGGGGGFFF//FFFF/9/:AAABCFF??9AADA>-;.BBAA=FDE///B/FFF.ADDFB9@A;999;BD.AD.
@M03896:38:000000000-B4D98:1:2104:9428:3515 2:N:0:169
CCTGTTTGCTCCCCACGCTTTCGCACCTGAGCGTCAGTCTTCGTCCAGGGGGCCGCCTTCGCCACCGGTATTCCTCCAGATCTCTACGCATTTCACCGCTACACCTGGAATTCTACCCCCCTCTACGAGACTCAAGCTTGCCAGTATCAGATGCAGTTCCCAGGTTGAGCCCGGGGATTTCACATCTGACTTAACAAACCGCCTGCGTGCGCTTTACGCCCAGTAATTCCGATTAACGCTTGCACCCTCC
+
BBBBBFFFFFFFGGGGEEEFFGDEFGGHCHCFEEEGFHGFDGAGGEEGH?0EE@@EGGGGFEEGGHEE>EGHGHHHGFGHHHHHHHHGGGEGHHGHHFBCB@FHHGBFHHHHGHHHHHHGGGGHFFG.>AEHFGGDGF0/<GH0:0;CCBCGHHEFCFGHHHH.;9;;CFGGGA?-A.CFGGGBBFF/BFFFB/9B/AEEFFFF?F-99;9@BDEFF.9;@?.:/B/;FFB.;999F9B..;:/;BDFFF
@M03896:38:000000000-B4D98:1:2104:25119:7328 2:N:0:169
CCTGTTTGCTACCCACACTTTCGAGCCTCAGCGTCAGTTGGTGCCCAGTAGGCCGCCTTCGCCACTGGTGTTCCTCCCGATATCTACGCATTCCACCGCTACACCGGGAATTCCGCCTACCTCTGCACTACTCAAGAAAAACAGTTTTGAAAGCAGTTCATGGGTTGAGCCCATGGATTTCACTTCCAACTTGTCTTCCCGCCTGCGCTCCCTTTACACCCAGTAATTCCGGACAACGCTTGTGACCTAC
+
BBBAAFFFFFFFGGGGFEGFGGFDFEGHHGGGEGEEEH5DFEDFHFBGGBHHFHCGGGGHGEGGGHFFBBFEFHHHHGGGGGGHHHHGGFGGHHHHHEEEFFHHHG?BCGHHHHFEGABGHHHHHHFHDHHHFGF1?F0GHGHFD=GGFGBGFHGHGHHHB<<.<<;//<GGHHHHHGGHHFHHGF0;BFGEB9FFFBGGGGGGEFBC?ADF:B;BFFBFDEEBF//BFFF-.;-99@DA9../;;FFBF
@M03896:38:000000000-B4D98:1:2104:25100:7330 2:N:0:169
CCTGTTTGCTCCCCACACTTTCGCGCCTCAGCGTCAGTTGGCGCCCAGTAGGCCGCCTTCGCCACTGGTGTTCCTCCCGATATCTACGCATTCCACCGCTACACCGGGAATTCCGCCTACCTCTGCACTACTCAAGAACAACAGCTTTGAAAGCAGTTCATGGGTTGAGCCCATGGATTTCACTTCCAACTTGTCATCCCGCCTGCGCTCCCTTTACACCCAGTACTTCCGGACAACCCTTGCGCCCTCC
+
AAAAAFFFFFBFGGGGEEGEGGE00AEEEFGFEAEEFH2111A/AEEGFDGGEHEEGEGGFEGGG1BB@0BEGGHHHGGGG/EGHHHFEEEEFHHHHEECCCFGG>B>CCHHHD0CE//?FFGG1FFG1GHHHHF11</C/<C/.<<00DHBDHHGCCGC00::G.-/;<=C9;9BFGGBFFF9CF0;CBFF00;09;FA9@GF?F-;-;AE-BBBF//;;9-;B/B9BF---9--9-;-;-/--;;--;
@M03896:38:000000000-B4D98:1:2104:19419:7446 2:N:0:169
CCTGTTCGCTACCCATGCTTTCGCTCCTCAGCGTCAGTTACTGCCCAGAGACCTGCCTTCGCCATCGGTGTTCCTCCTGATATCTGCGCATTTCACCGCTACACCAGGAATTCCAGTCTCCCCTACAGCACTCAAGTCAGCCCGTATCGCCTGCACGCCCGGAGTTAAGCCCCGGAATTTCACAGACGACGCGCCAAACCACCTACGAGCTCTTTACGCCCAGTAATTCCGGACAACGCTCGCACCCTACG
+
BBBBBFFABAADGGGGCFGDGGGFGHGHHHGHGGEEFFGHDGFHHGFHHHEGGH2CGHHHHGGGGHEE>1BEGHGHHHHHHHHHHFHFGEFEHHHHHFEGFCGHHHFFCGGFHHF?BGHHHFGHGGFFGFGHFHGFGFG>FGG//>FGAAF<<GCH.@FCG?-<<C0=<GHHGG?-:9CFFFGBBC9-:A9;--;99:AAAEFFFF9:DBDF/99BFA?>F.E9/999FFB-.;@9A9>.AB--@@DA9F.
@M03896:38:000000000-B4D98:1:2104:6951:8720 2:N:0:169
CCTGTTTGCTCCCCACGCTTTCGCACCTGAGCGTCAGTCTTCGTCCAGGGGGCCGCCTTCGCCACCGGTATTCCTCCAGATCTCTACGCATTTCACCGCTACACCTGGAATTCTACCCCCCTCTACGAGACTCAAGCTTGCCAGTATCAGATGCAGTTCCCAGGTTGAGCCCGGGGATTTCACATCTGACTTAACAAACCGCCTGCGTGCGCTTTACGCCCAGTACTTCCGATTCACGCCTGCACCCTCC
+
ABBBAFFFFDFFFGFGAEEFFGFGGGGG3BGFEEEEEGGHHHGHGG1BC1EEEEEEFGGH?FFGGH>>EEFHGFHHHBFFHGHHGHHGGEEGHHFHHFGGG@?GHHFA<FGHHHGFHHHGCDGHBGG.>ADD<CC<DG0<<GD:0;<;C0;CGHFF0;CHHH0:/9///CFGCG--ADFFGBFBFFF9BFF:/B99:9EE>@FB9FFADDCFAA.BB;D-@A.9//:9BFFBDD//B.A9A...9BDEAA
@M03896:38:000000000-B4D98:1:2104:6967:8732 2:N:0:169
CCTGTTTGCTCCCCACGCTTTCGCACCTGAGCGTCAGTCTTCGTCCAGGTGGCCGCCTTCTCCACCGGTATTCCTCCAGATCTCTACGCATTTCACCGCTACACCTGGAATTCTACCCCCCTCTACGAGACTCAAGCTTGCCAGCATCAGATGCAGTTCCCACGTTGAGCCCCGGGATTTCACATCTGACTTAACAAACCGCCTGCTTGCTCTTCACGCCCAGAACTTCCGATTACATCTTGCACACTCC
+
ABBAAFF4DFFFGGCG2AEAAF2E2EEF3FCFEEE?AFFHDG2BEEEGGABEFF0AEEFG3FGHHHB///BBFGHHFBE3@FBGFFHEE//E4BBFG/EEE<3BGG3?0BBGDF2FGHACCGD?1<///??D<BB1<FD0>F1<.0><0<0<0<<0<==GGH.-.:CE/;/C.:-;@DB0;0BFBF009;BB00;;0..C-;?D.A///;///9//:;..;9../.;:;9..AAD/9/9/////9;;/FF
@M03896:38:000000000-B4D98:1:2104:6286:13752 2:N:0:169
CCTGTTTGCTCCCCACGCTTTCGTGCTTTAGCGTCAATAGTGGACCAGAGGACCGCCTTCGCCACTGGTGTTCTTTCTGATATCTACGCATTTCACTGCTACACCAGAAATTCCATCCTCCTCTTCCACATTCAAGCCTTGCAGTATCAAAAGCAGTTCCAGAGTTAAGCTCTAGGATTTCACTTCTGACTTACAAAACCGCCTGAGCACCCTTTACACCCAGTACATCCGGACAACGTTTGCCCCCTAC
+
AABABFFFFFFFGGGGEFEFGG?FFFFHFFFFEEGEEGHGDHHGHHFHHF1EGHEGGGGHGEGGGHHBHHHGHHHHHHFHHGHHHHHCGEGGHHHHGFFGHFEGHHHHHHHHHHFHHHHHHHHHHHHHHHHHGHH2FFHHCGGC<@FGFGFFFHGHFGHHGGECF1FF1GHHHHGGHGGHHGHHHHF=DGFHHHHHFFHGDGCGHFFHHHEGAFFEFGGGDGGGG0BFGG?-99?AE-../AFFFEB?FF
@M03896:38:000000000-B4D98:1:2104:27870:15373 2:N:0:169
CCTGTTTGCTCCCCACGCTTTCGCACCTGAGCGTCAGTCTTCGTCCAGGGGGCCGCCTTCGCCACCGGTATTCCTCCAGATCTCTACGCATTTCACCGCTACACCTGGAATTCTACCCCCCTCTACGAGACTCAAGCTTGCCAGTATCAGATGCAGTTCCCACGTTGAGCCCGGGGATTTCACATCTCACTTAACAAACCGCCTGCGTGCGCTTTACGCCCAGTAATTCCGATTAACGCTTGCACCCTCC
+
ABBAAFFFDDFFGGGGEEAAFGEEEGGHHHFFEFEGFHHHCHHGEFEGHE0EEEEFEGGH1EEFGGEEEEGHGHHHFBFGGGHHFHHFEEEFHHHHG?<C/<FGHHC?FGHGHGFFFHHGGGGHFHEA.<CGCGC<<C0/<CG:00;CC0;;CGGCCGGHHH.:9..;;FGG---9BDFGFFFFFFB/:BB/9/BFFFFE@BFAFF@ADD@>9..9B9:BAA?9B//:BB/.;99/;9DD99;:BFF?AA
@M03896:38:000000000-B4D98:1:2104:27886:15380 2:N:0:169
CCTGTTTGCTCCCCACGCTTTCGCACCTGAGCGTCAGTCTTCGTCCAGGGGGCCGCCTTCGCCACCGGTATTCCTCCAGATCTCTACGCATTTCACCGCTACACCTGGAATTCTACCCCCCTCTACGAGACTCAAGCTTGCCAGTATCAGATGCAGTTCCCAGGTTGAGCCCGGGGATTTCACATCTGACTTACCAAACCGCCTGCGTGCGCTTTACGCCCAGCACTTCCGCTTAACGCTTGCACCCTCC
+
BBBBBFFFFFFFGGGGEFEFGGFEFGGGCFGEEGGGGHHHGHHHGEAFH?EGEEEEGGGHCEEEFHE/>EFHGHHHHFHFHHFHHGHGGEFGHFGHHFCGGFDGFHEF??FHGHDGFGHGGGGHHHGGADEHFCC<DG0<<CG0:0CC:C:CCFFH;;GHHF0.;B///CCEBA-??EGGGFG0FFF/9FFBB//;B;EF=BFFEE@:;:;@-;E/BA?9@D?..;/;FF..9AA9F.@..99/BBAEFF
@M03896:38:000000000-B4D98:1:2104:19548:15543 2:N:0:169
CCTGTTTGCTCCCCACGCTTTCGCACATGAGCGTCAGTACATTCCCAAGGGGCTGCCTTCGCCTTCGGTATTCCTCCACATCTCTACGCATTTCACCGCTACACGTGGAATTCTACCCCTCCCTAAAGTACTCTAGTTACCCAGTCTGAAATGCTATTCCCAGGTTAAGCCCGGGGCTTTCACACCTCACTTAAATAACCGCCTGCGTGCCCTTTACGCCCAGTTATTCCGATTAACGCTCGCACCCTCC
+
ABBAAFFFFFFFGGGGEEEFFGFFFGGHAGHGEGFGGHGGHHHHHHDGE110AEEFHHHHEEEGGGF?FGGHHHHHHGHFGHHHHHHFGGGGHFHHHEEGGFFHGFHGEHHHHHHHHHHGGGGHHHFG2FGHHHH2>FGHGHGCGHFHHHHHHGHFFGHHHHHECGDGGHHH<A@DCFEGHFHHGDFHHHFGFF0B09CFDAGGGGCDDFGG/;/FF9A9BD.9//;BFFBAAAD/B.B.;-9-@BDEEF
@M03896:38:000000000-B4D98:1:2104:27974:16356 2:N:0:169
CCTGTTTGCTCCCCACGCTTTCGCACATGAGCGTCAGTACATTCCCAAGGGGCTGCCTTCGCCTTCGGTATTCCTCCACATCTCTACGCATTTCACCGCTACACGTGGAATTCTACCCCTCCCTAAAGTACTCTAGTTACCCAGTCTGAAATGCTATTCCCAGGTTAAGCCCGGGGCTTTCACACCTCACTTAAATAACCGCCTGCGTGCCCTTTACGCCCAGTTATTCCGATTAACGCTCGCACCCTCC
+
BBBBBFFFFFFFFGGEEFEFGGGEGGAEFGFFFEEEGH5EFGHHHHFHHGEEEEEFHHHHGGGAEGE?BGGHHHHHGHHEHHHHHGHGGEFGHHHHHGEEFEEGE?FFEGHHHHHHHHHEGGGHHF222@@FGHGDGFHHHHHCFGDGFFHHHFHHEHGFHHFA<<GHGHHH-F--CDHHFCHHGFHHFHHGFGGFBBFGBGGGEFF?DDGG/=/9BAA9@.A/9/;BFBF..A?/BFF.D-9;9@DEFF
@M03896:38:000000000-B4D98:1:2104:16569:18200 2:N:0:169
CCTGTTTGCTCCCCACGCTTTCGCACCTGAGCGTCAGTCTTCGTCCAGGGGGCCGCCTTCGCCACCGGTATTCCTCCAGATCTCTACGCATTTCACCGCTACACCTGGAATTCTACCCCCCTCTACGAGACTCAAGCTTGCCAGTATCAGATGCAGTTCCCAGGTTGAGCCCGGGGATTTCACATCTGACTTAACAAACCGCCTGCGTGCGCTTTACGCCCAGTAATTCCGATTAACGCTTGCACCCTCC
+
BBBAAFFFFFFFGGGGEFFFGGGGGGGHGFHHGGGGGHHHHHHHGG1GHEEFAEEFFGGHHGGGGHE/EGGHHHHHHFGGHGHHHHHGGEFGHHHHHFFGGCGHHHEGFGHHHHHGHHHGGGGHHFF?.<EGFCC<<G0<<GG:0;CCCCCGFBFFGCGHHHH.CB/CBFGGGF?BCDFGGBFFFFF9BFFFF/:BBFFEFFFF?F-.AACD-A?FFADADF.9;B//BBB.9.A/B.>....;;BDFAA
@M03896:38:000000000-B4D98:1:2104:25596:22189 2:N:0:169
CCTGTTTGCTCCCCACGCTTTCGCACCTGAGCGTCAGTCTTCGTCCAGGGGGCCGCCTTCGCCACCGGTATTCCTCCAGATCTCTACGCATTTCACCGCTACACCTGGAATTCTACCCCCCTCTACGAGACTCAAGCTTGCCAGTATCAGATGCAGTTCCCAGGTTGAGCCCGGGGATTTCACATCTGACTTAACAAACCGCCTGCGTGCGCTTTACGCCCAGTAATTCCGATTAACGCTTGCACCCTCC
+
ABBBBFFBFFFFGGFGEEEFGGAEEGGHGHHGEGFGGHHHHHGHEGEHFACFEEEEFGGHFEEEFH?>>EFHFGHHGGHHHHHHHHHFFEEGFHGHHDBDC@DHHGG0CGHHHHHFGHHGGGGHHHFD.<EHFCC<DGF/CGG00<CGBBCGFGHFCGHHHFC.:;//FFGG-A?@FFFGGGGFFFF/;F9BFBBFFFFF9@DFEF@DDFAF=DEFF.9BDFA9/;:FFF/.9;DFF?B.;..;BBAEFF
@M03896:38:000000000-B4D98:1:2104:13397:27501 2:N:0:169
CCTGTTTGCTCCCCACGCTTTCGCACCTGAGCGTCAGTCTTCGTCCAGGGGGCCGCCTTCGCCACCGGTATTCCTCCAGATCTCTACGCATTTCACCGCTACACCTGGAATTCTACCCCCCTCTACGAGACTCAAGCTTGCCAGTATCAGATGCAGTTCCCAGGTTGAGCCCGGGGATTTCACATCTGACTTAACAAACCGCCTGCGTGCGCTTTCCGCCCAGTAATTCCGATTAACGCCTGCACCCTCC
+
AAAA>FFFFFFFGGGGEEEFFGEEGGGHFGHGEEEE?EGHGHGHGEEGHD0EEE>EFEGHFEEGGHE/>>EGGGHHF2GEHHHHG4FFFFFGHGGHG?CFC@?FGHF0?FGHHHHFHHHGGGGFGH<C.<EHCF/<<CD/CGG000<CC0CCCFBC:CCGHFF.:09;FFGF--99A?BFFBFCFFF/BFF/B/9BBFEEFCAB.9B:..9;-.;/9.;9@A./B/:BFFB.A.;/;.--;.999BDAAD
@M03896:38:000000000-B4D98:1:2104:13398:27530 2:N:0:169
CCTGTTTGCTCCCCACGCTTTCGCACCTGAGCGTCAGTCTTCGTCCAGGGGGCCGCCTTCGCCACCGGTATTCCTCCAGATCTCTACGCATTTCACCGCTACACCTGGAATTCTACCCCCCTCTACGAGACTCAAGCTTGCCAGTATCAGATGCAGTTCCCAGGTTGAGCCCGGGGATTTCACATCTCACTTAACAAACCGCCTGCGTGCGCTTTACGCCCAGTAATTCCGATTAACGCTTGCACCCTCC
+
BBBBBFFFFFFFGGGGEFEFGGDEDGGHEHHGGGGEFHHHHHFHGG?GHGGGEEEGGGGHHGGGGHEEEEGHHHHHGGHFHHHHHHHGGDGGHHHHHFCFCCFHHHHGFGGGGHHGHHHGGGGHGFFA.CEHCC<<DG0<<GD0;:GHBCCFHGHFCGGGGHGC:9:CFFGFAA--B.CFBBFCFFF//BBBB/BF9:AFCFFFF?CAA?=D-.A9F.:-@D.B//BFFF/.AA.;F9B.99.9BFFFFF
@M03896:38:000000000-B4D98:1:2105:23579:4490 2:N:0:169
CCTGTTTGCTCCCCACGCTTTCGCACCTGCGCGTCCGTCTTCGTCCAGGGGGCCGCCTTCGCCACCGGTATTCCTCCAGATCTCTACGCATTTCACCGCTACACCTGGAATTCTACCCCCCTCTACGAGACTCAAGCTTGCCACTCTCAGATGCAGTTCCCACGTTGAGCCCGGGGATTTCACATCTGCCTTACCAAACCGCCTGCGTGCGCGTTGCGCCCAGCACTTCCGATTACCGCCTCACCCCT
+
AAA3ADFBFFFFGGGG?EEFGGEEGGGHC2AEAEF00BABFGEBEE1BGC0EEE/>EEEG1?A>EF?/>EEFGFFGF2BBFGHHHHFEC/ADHFFHH/D//<??GHFG<FFCFHFDGFHGGGGHBFF?E.A<00::C/::.CG0;/CC;C:;00CB;BFB:B.9.99;:BFCAF--;9FFBBB9FFF//;BB/9BF9.9.-@-...;:DD------9--.;....9F//99AD9.;/.9-..9:99-.
@M03896:38:000000000-B4D98:1:2105:23558:4495 2:N:0:169
CCTGTTTGCTCCCCACGCTTTCGCACCTGAGCGTCAGTCTTCGTCCAGGGGGCCGCCTTCGCCACCGGTATTCCTCCAGATCTCTACGCATTTCACCGCTACACCTGGAATTCTACCCCCCTCTACGAGACTCAAGCTTGCCAGTATCAGATGCAGTTCCCAGGTTGAGCCCGGGGATTTCACATCTGACTTAACAAACCGCCTGCGTGCGCTTTACGCCCAGTAATTCCGATTAACGCTTGCACCCTCCG
+
ABBAAFFFFFFFGGFGGGGFGG?EEFGFBFGHGGGGGFHGFHHHGGGGGEACEGFGGGGHHGDGGHGCEEFFGHHHHFHHHHHHFHHGGEGGGGGHHDGGGFGHGGFFCGHHGHHFHGGGGGGHHHGGDGGHF0C<GHFFGHGB0;CGFHGHHHFH<GGH:C0.;0CFFGGFFGDGFACCFBFF/B:/9FFFB9BBFFFFFFFFEFD.9A9B;9.BBFFFFFFBBF//B9/AAAD/;.B;AEABBFFFFF.
@M03896:38:000000000-B4D98:1:2105:23572:4509 2:N:0:169
CCTGTTTGCTCCCCACGCTTTCGCACCTGAGCGTCAGTCTTCGTCCAGGGGGCCGCCTTCGCCACCGGTATTCCTCCAGATCTCTACGCATTTCACCGCTACACCTGGAATTCTACCCCCCTCTACGAGACTCAAGCTTGCCACTATCAGATGCAGTTCCCACGTTGAGCCCGGGGATTTCACATCTGACTTAACAAACCGCCTGCGTGCGCTTTACGCCCAGTAATTCCGATTCACGCCTGCACCCTCC
+
ABBAAFF4DFFFGGGEEEEAFG2EEGGCBGFHGAEGGHFHBGAGFEAF3B00AF0EEE1GAEFEGHE/>/EHHHHHHGFFHGHHF?GFE?EEHGDGH?BDDCHHHFC<<1?FFFGFHHGGGGGGFG..<EDHG0C0DC</<GD0/;CG0;0:FBBC;:GHHH.-.9.;;FGA99-9-9/CBBFFFFF//BF/:9BB/;EF-;@?9.9;.9-;-;./;9.;@D?//;//BB/9../B;.9.;.;./;9.99
@M03896:38:000000000-B4D98:1:2105:23552:4515 2:N:0:169
CCTGTTTGCTCCCCACGCTTTCGCACCTGAGCGTCAGTCTTCGTCCAGGGGGCCGCCTTCGCCACCGCTATTCCTCCAGATCTCTACGCATTTCACCGCTACACCTGGAATTCTACCCCCCTCTACGAGACTCCACCTTGCCACCATCAGATGCAGTTCCCAGGTTGAGCCCGTGGATTTCACATCTTACTTAACAAACCGCCGTCGTGCGCATTACGCCCAGTACTTCCGATTCACGCTTGCACCCTCC
+
ABBAAFF4BDFFGGFEEEEAFGEEAEGF3B2AAAEEEGGH5GEGEF?3F100AE>EEEEH1E?EFF1/>>EGHHHGFFBDHBFGFHHFG///FDFHH?>/<@?GHF0??FFFFFDGHHHGG<AF1G>>.<ADF/C/<<00=CD0.:<:0<0C0CC::0<CCG0./0/;/9BE9-.9.9FF;0C9;9C0;CBFBFFFBAEF9@=--;-;:9-;-../:9A9@.A/9/99BB.:..//9;A.99.//;:..9
@M03896:38:000000000-B4D98:1:2105:15338:5746 2:N:0:169
CCCAGTTTGGGTCTTAGCTATTGTGTGTTCAGATCTGTTAAAGCCCCTTTCGCAGTCTATTTTGTGTCAACTGGTGTTTTTTACAACTCAGGTGAGTTCTAGCTTCATTGGGGAGGGGGCGATCTCAAACACTCTTTACGCCGGCTTCTATTGACTTGCGTTAATCGTGTGACCGCGTCGCCTGGCACACAATTACCATATAGTAACTGTGCAGATTTCGGTGGCTGACACTGCATTAAAAACACACAA
+
AAA111B33111BB1FFGFEF3AA3A0B033A3D1D12DEFDD1BA0FF11B/EAACFB2AA220BBG2ABGE010AAB0AE/GDFHBGGGFH1B0@BEEF2B@B1BFEG1F//>/EE/////FF2221<0?<01D<11FEC--<-A/00<DG00=G00;..;.:CE..:GBCB?---;--.9..:99-;-;9///9////:/;BB//;///////:/9----9----9////9////////-------
@M03896:38:000000000-B4D98:1:2105:23245:6828 2:N:0:169
CCTATTTGCTCCCCACGCTTTCGTCCATGACCGTCAGTGGTGGCCTAGCAAACCGCCTTCGCCACTGGTGTTCCTTCTAATATCTACGCATTCTACCGCTACACTAGAAATTCCGTTTGCCTCTACCACACTCGAGTCTATCAGTTTCTAAAACGAACTGGAGTTGAGCTCCAGGCTTTAATTCTAGACTTAATAAACCGGCTGCGGACGCTTTACGCCCAATCAATCCGGATAACCCTCGCCCCCTACG
+
BBBABFFDFFFFGGGGEFEFGGEGGGEG5FFFEFEGGHFGAE?FGFFFHHHHGGEGFEFHGFDEFHGBBFGEHHFFHHHHHGHHHHHGEEEGH@GHHEEGFEHHHHGGHHHHGHGEF?/BGFGH2FFFHEDHH<//FFD22@FF<DHF?D1F<FC?E>F10>0>FD1<F1CGHH/<GGG0=0=G0=<;<:;C00CGFCH?-:9?E?--@-;:.CFF.ADF?.F////B;.-99.BF/9.;-9@9@9;AA.
@M03896:38:000000000-B4D98:1:2105:9472:9913 2:N:0:169
CCTGTTTGCTCCCCACGCTTTCGCACCTGAGCGTCAGTCTTCGTCCAGGGGGCCGCCTTCGCCACCGGTATTCCTCCAGATCTCTACGCATTTCACCGCTACACCTGGAATTCTACCCCCCTCTACGAGACTCCAGCTTGCCAGTATCAGATGCAGTTCCCAGGTTGAGCCCGGGGATTTCACATCTTACTTAACACACCGCTTGCGTGCGCTTTACGCCCAGTACTTCCGATTAACGCTTTCACCCTCC
+
>AAAAFFCFFFFGGGGEEFCFGEEEEGFFCFFAGEGEGHHHHEHDE1BF100A>>EEGGH1EDEEHE/EEFHGFHHGB33FFGHHBFFCEEFHF2DD<BDC@?FCH2022?GFH1DGFGDFGDG1=....<<0///<C</<<<0:0CC:00;;000;;CGFFF.::/9/09C-9--9;;CB09;FBF//:BB//99/..9-9-9..-9..-99.9/9..9-..;//BBBB.;A9.9/.-.A.9//99A:9
@M03896:38:000000000-B4D98:1:2105:9454:9928 2:N:0:169
CCTGTTTGCTCCCCACGCTTTCGCACCTGAGCGTCAGTCTTCGTCCAGGGGGCCGCCTTCGCCACCGGTATTCCTCCAGATCTCTACGCATTTCACCGCTACACCTGGAATTCTACCCCCCTCTACGAGACTCAAGCTTGCCAGTATCAGATGCAGTTCCCAGGTTGAGCCCGGGGATTTCACATCTTACTTAACAAACCGCCTGCGTGCGCTTTACGCCCAGTAATTCCGATTAACGCTTGCACCCTC
+
>AA3>FFBDFFFGGGFEEEFGGGEAEGGFFGGEGAEEHHHHHFH?A13G?0EE>>EFGGG?E?EEHE/EEGHFHHHBBGFGFHHFHHFC?EFGGFGFDDGCCDGCCGGCGGGFHEDGGHC@FGHHFF..<?<00/<<G<<<C00:0:00C0;C000;CF;CCC.:99/90/;?-9-9;:FF0;9BBB//99;//::/.9;---:..;A?.-9@AEB/..9-..;9/:9B9/.;..//.-.;;.//9:AA
@M03896:38:000000000-B4D98:1:2105:9472:9931 2:N:0:169
CCTGTTTGCTCCCCACGCTTTCGCACCTGAGCGTCAGTCTTCGTCCAGGGGGCCGCCTTCGCCACCGGTATTCCTCCAGATCTCTACGCATTTCACCGCTACACCTGGAATTCTACCCCCCTCTACGAGACTCAAGCTTGCCACTATCAGATGCAGTTCCCAGGTTGAGCCCGGGGATTTCACATCTGACTTAACAAACCGCCTGCGTGCGCTTTACGCCCAGTAATTCCGCTTAACGCTTGCACCCTC
+
>>AAAFFFFFFFGGGGEFGFGG?EEGGGGGHGEGDEGHHHHHAGEE1FF100AE>EEFGHAEDEFHE>EEFHGHHHG2B3GGHFHFFGGEFFFFBGF?@DC<<FGHG022?FHHBFFGGCDGGHFD<...<<C0/<<GD/<C=0:/CG;<0;;0BC;CGFCC0.:9//;09C-9---;9FB;B/BFF//BBF///9/.:.-99A..@:..;=BA.99;.999.9/9B/B;/.9..9/;-9:../99;AE
@M03896:38:000000000-B4D98:1:2105:19107:10092 2:N:0:169
CCTGTTTGCTACCCACACTTTCGAGCCTCAGCGTCAGTTGGTGCCCAGTAGGCCGCCTTCGCCACTGGTGTTCCTCCCGATATCTACGCATTCCACCGCTACACCGGGAATTCCGCCTACCTCTGCACTACTCAAGACCAACAGTTTCGAAAGCCGCTCACGGGTTGCGCCCATGGATTTCACTTCCAACTTGTCTTCCCGCCTGCGCTCCCTTTACACCCAGTAATTCCGGACCACGCTTGTGACCTAC
+
AAAAAFFFFF3BGGGFGGGEGGEABEEFFGHGEECCEHEG1A/1BC1F1D11BFAEGEAGFEFGGH1010B?GGFHF>>E?E?GHBGFEGEGFH2FHAEE>EFGF?CC@CGFHG<CA?/FGHHH1D1??FCGFDF11<0F<EGC1>11.<.<.<.<--;.0;.::.-.-;;9./:90;;9FFGFBF0;0CGFB0;0B0BBA-@B--;@@FFF-;BFF//BBF-;///:FF/--;9:;-B----9/9BBFF
@M03896:38:000000000-B4D98:1:2105:19089:10102 2:N:0:169
CCTGTTTGCTACCCACACTTTCGAGCCTCAGCGTCAGTTGGTGCCCAGTAGGCCGCCTTCGCCACTGGTGTTCCTCCCGATATCTACGCATTCCACCGCTACACCGGGAATTCCGCCTACCTCTGCACTACTCAACAACAACAGTTTTGCAAGCAGCTCATGCGTTGCGCCCCTGGATTTCACTTCCAACTTGTCCTCCCGCCTGCGCTCCCCTTACACCCAGTACTTCCGCACACCGCCCGTCACCTAC
+
AAA>>BD1BD3BGGFFGEF1AGA0BEEFH1FBBBE0ADDD1/AFGFBA11A1BG/EFEEGAEFEGF1010/?FGGHHFA/EEEGFBGFE>?EGH>GH/EE/<BGHC//</<?FH0CC/?FGDGG1?1?11F1?1101.<<<F.011=10<00<CCB/<C0=<0.;.:.;;AC-:..;;BBCFG9;FF0;FB00;;009CE99@AAA-9-;AA---;B/:BB--/////;B--;99-;>@------;B//;
@M03896:38:000000000-B4D98:1:2105:21671:15508 2:N:0:169
CCTGTTTGCTCCCCACGCTTTCGCACCTGAGCGTCAGTCTTCGTCCAGGGGGCCGCCTTCGCCACCGGTATTCCTCCAGATCTCTACGCATTTCACCGCTACACCTGGAATTCTACCCCCCTCTACGAGACTCCAGCTTGCCAGTATCAGATGCAGTTCCCAGGTTGAGCCCGGGGATTTCACATCTGACTTAACAAACCGCCTGCGTGCGCTTTACGCCCAGTAATTCCGATTAACGCTTGCACCCTCC
+
ABBAAFFFFFFFGGGGGEEFFGEEFGGGFGCCCFGGGHHGDHGGEG1GHG0EEEEGGGGHEFCEGHEE>EFHHHHHGGGHHHHHFHHGGEFGHHHHHGFGF@FGHHFFGHHHHHHHHGHGGGGHGHG?.<=DC/<<GGDCCHG::CGGGC:CGFFHHEGHFGC.:9/:BFGE?;-99ABFG0CFFFF/9FFF/;:FBFEF=FFFFF=DFFAFFA.9BA9;@DE/;/9BFFFDA?9FF.;.9..;BFDFED
@M03896:38:000000000-B4D98:1:2105:13554:15635 2:N:0:169
CCTGTTTGCTCCCCACGCTTTCGCACCTGAGCGTCAGTCTTCGTCCAGGGGGCCGCCTTCGCCACCGGTATTCCTCCAGATCTCTACGCATTTCACCGCTACACCTGGAATTCTACCCCCCTCTACGAGACTCAAGCTTGCCAGTATCAGATGCAGTTCCCAGGTTGAGCCCGGGGATTTCACATCTGACTTAACAAACCGCCTGCGTGCGCCTTACGCCCAGTAATTCCGATTAACGCTTGCCCCCTCC
+
ABBAAFFFFFFFGGGGGEEFGGGGGGGGFEGFEFEEGHHHHHHHGGDGHCAEEE@GGGGHEGGGGHG@EFGGHHHHGBEGHGHHHHHGFEEDHHGHHGFFGCFGHHGFF2GGHHHHHHHGGGGGDFF?AAEGF0<<DGBCCHH::0GGG0CGFHHHFGHHGBCE/:/;CFFG-D-?-9;CFBGFFFFB;BFFFF9:BFFFAFFFFF:9ADAF.99/B.A>DF.:BB/:BF/AD.;9;DCA9..//;@-;9
@M03896:38:000000000-B4D98:1:2105:13566:15663 2:N:0:169
CCTGTTTGCTCCCCACGCTTTCGCACCTGAGCGTCAGTCTTCGTCCAGGGGGCCGCCTTCGCCACCGGTATTCCTCCAGATCTCTACGCATTTCACCGCTACACCTGGAATTCTACCCCCCTCTACGAGACTCAAGCTTGCCAGTATCAGATGCAGTTCCCAGGTTGAGCCCGGGGATTTCACATCTGACTTAACAAACCGCCTGCGTGCGCTTTACGCCCACTAATTCCGCTTAACGCCTGCACCCTCCG
+
AABAAFFFFFFFGGGE2AAAFGAEEGGF3FBFEEEAEGHHHHHHGD?GH?ECAEEGGEGG1EEEEHE/>EGHHHHHG2FFGHHHHHHGG/EEGHHHH?CG/B?GHHFA<FGHHHBFFGHGGGGHDGGA><<GFG/<DGHCGHG0:;C;;;<CCF0GGCHHHH0C:;9/FFGG-B9?GDGGGEGFFFF//BBB9/9:B.AE@FFFFF-:;ABF-A.9;..9BD../;:/9//.9;ABFA>-..9.;;9.A9.
@M03896:38:000000000-B4D98:1:2105:24984:16602 2:N:0:169
CCTGTTCGCTCCCCACGCTTTCGAGCCTCAGCGTCAGTTACAGACCAGAGAGCCGCTTTCGCCACCGGTGTTCCTCCATATATCTACGCATTTCACCGCTACACATGGAATTCCACTCTCCCCTTCTGCACTCAAGTTTGACAGTTTCCAAAGCGAACTATGGTTGAGCCACAGCCTTTAACTTCAGACTTATCAAACCGCCTGCGCTCGCTTTACGCCCAATAAATCCGGACAACCCTCGCGACCTACG
+
ABBAAFFABBBBGGGFEEEAFGEGHGGHHHHGGEGFGHHFFGHCHHFHHH2EGHGGFEFHEGDFGHE>>EEEGHFHHGFHHHHHHHHGGEFGHHHHHGEGGEFGFG?FFGHHHGGGFHHHHHGHHHHGFHHHC0?1??1<1FB11?FGHHHFGCEGGDEDF00<<C/<<GHH.GFH:CH0CCCHHG0CC/CBGC9FGEGAFGDGGDABD?B.9AFF9;9=A..BF/FFB.9.9@.A.:.;----9@99FD
@M03896:38:000000000-B4D98:1:2105:11020:17472 2:N:0:169
CCTGTTTGCTCCCCACGCTTTCGCACCTGAGCGTCAGTCTTCGTCCAGGGGGCCGCCTTCGCCACCGGTATTCCTCCAGATCTCTACGCATTTCACCGCTACACCTGGAATTCTACCCCCCTCTACGAGACTCAAGCTTGCCAGCATCAGATGCAGTTCCCACGTTGAGCCCGGGGATTTCACATCTGACTTAACAAACCGCCTGCGTGCGCTTTCCTCCCAGTAATTCCGCTTAACGCTTCCACCCTCC
+
ABBAAFF4FFFFGGFGEFFAFGEEFGGHECEFEEGGGHHGFHHFEF1BF?00AFEEGGGH1E?EGHA>EEEGGFGHG0G3BBGGGFGCEEEFDGHHHADCCCGHHHB<<GHGHHFGGHGCCCFC<F<..<<0C</<<C0<<C00./;;:00;CGC:CCGHHH.-9..:CBFF---9;.9BFBB/9BB//BBB/9:B/.;E@BBF.A=DFD?B-;E/;/99A9/;B/B//9B.9.A//.;...//:;DEEA
@M03896:38:000000000-B4D98:1:2105:11015:17490 2:N:0:169
CCTGTTTTCTCCCCACGCTTTCGCACCTGAGCGTCAGTCTTCGTCCAGGGCGCCGCCTTCGCCACCGGTATTCCTCCAGATCTCTACGCATTTCACCGCTACACCTGGAATTCTACCCCCCTCTACGAGACTCCAGCTTGCCAGTATCAGATGCAGTTCCCAGGTTGAGCCCGGGGATTTCACATCTGACTTAACAAACCGCCTGCGTGCGCTTTACGCCCAGTAATTCCTATTAACGCTTGCACCCTCCG
+
>A1>>DF1BDBFGA1EEEE0FFEECEEF0FCAEEG?GHFFFHFFEE/FB//A/EECEGAG//ABEFE/>E>GGFGB00C1F>>B2BGFEE/EGHHGF/<CCCD<<GB00?GFDGGFFFGCCCG01>F..<EHB1</<00<CG<<00=D0=<GHFH0<GGFCFC.;0;/;B/=-----;/9B0099CB00CB;:/;/;-AA@;@9-9-;;-9;--9BFE-9@AA;;/9BBF/:9//;B-----9//9--9:-
@M03896:38:000000000-B4D98:1:2105:16787:22357 2:N:0:169
CCTGTTTGCTCCCCACGCTTTCGCACCTGAGCGTCAGTCTTCGTCCAGGGGGCCGCCTTCGCCACCGGTATTCCTCCAGATCTCTACGCATTTCACCGCTACACCTGGAATTCTACCCCCCTCTACGAGACTCAAGCTTGCCAGTATCAGATGCAGTTCCCAGGTTGAGCCCGGGGCTTTCACATCTGACTTAACAAACCGCCTGCGTGCGCTTTACGCCCAGTAATTCCGATTAACGCTTGCACCCTCC
+
BCCBCFFFFFFFGGGGFEEGGGGGFGGH3BGGFGGGGHHG5FHFFGEHGG?EEEFGCGGHGFGFGFGGE@FHHBGHHGFHHHHHHHHGGEGGBGFHHGGGDCBHGHFFGCGGHFHG1?<ADFGHFG.<.<EGFC/DHHH/CGGCC0CH:;GGHGH0<CHHFGCCCC9CFGBE@DBF-;AFFFFFFFFFBFFFBB/B9.;AFFFFFFF.9DBC@AFFFFFFFFEBFFBFFFFA..:;B.CA9.A//BDFED
@M03896:38:000000000-B4D98:1:2105:25741:24270 2:N:0:169
CGTACTCTAGGCATACATGAATCGAACAAGGGGGTCATCAGGTGGGGCGGGCTGCCAATTGACATAAAAAAAGGACGTGACTAATGGTGGGGTGCCGAACTCTTCAGAAAAAAAAACACATGATGAGAGCAACTGGAGGTTTAACGGAAGGAGTAGTGCTAGTTGTCTTATATGTCACAAGTGAACAATTGGAGTAGTAGATCAGTCACTACGTAGAGTAATGCAAGTATAAGTATGTCAATCTCATGTAA
+
1A11111311111111133113310B00000000//022A11B1////>//////0111>1111211111////00/?///211111?1<///-.0>---.00000000//.----..9.;0000000/./9.////9..90/00;-------9/////9////////////////////-99////-/////////;//99////9//9//-9/-:/9//////////////////9//////////;//
@M03896:38:000000000-B4D98:1:2105:5633:25008 2:N:0:169
CCTGTTTGCTACCCACACTTTCGAGCCTCAGCGTCAGTTGTTGCCCAGTAGGCCGCCTTCGCCACTGGTGTTCCTCCCGATATCTACGCATTCCACCGCTACACCGGGAATTCCGCCTACCTCTGCACTACTCAAGCAAAACAGTTTTGAAAGCAGTTCATGCGTTGAGCCCATGGATTTCACTTCCAACTTGTCTTCCCGCCTGCGCTCCCTTTACACCCAGTACTTCCCGACAACGCCTGTCACCTAC
+
ABBAAFFFBFFFGGFEGEFAFGAFGEEGHGGFEEGGDHFF52AAGGBGFFBFFBAEGGGG1EEEDCF?5?GEGFHH?CEEEGEHHFHEEFGGGHFHHEEEEEHHG//>/<GGHFCDD<?GFGF11?1???GFE1??FG010FG01>1=0<110<GGGGHHB=0.<<;C/GF:;://:CCCHHFFCFB00CFB;;90CFFFG@BGEEBGGFDF.;F/F/BBDA9BBB/;FF..99;@A-@-..///;BB;F
@M03896:38:000000000-B4D98:1:2105:24537:25183 2:N:0:169
CCTGTTCGCTCCCCACGCTTTCGTGCCTCAGGGTCAGGTGTAGCCTAGTCAGCTGCCTACGCCATCGGGGTTCTAGAAGGTATCTATGCATTTCACCGCTACACCTTCTATTCCGCCAACCTCGTCTACCCTCAAGTCTGACAGTATCCAGGTCAGTTCCACAGTTGAGCTGTGGGCTTTCACCCCGGACTTATCAAACCACCTACGCACCCTTTCAGCCCAATCAATCCGCACAACGCTTGCACCCTCC
+
AAAAAFFAA>AAFEGGGEEEFG2F2FHGGBG32BFGH2F3BBFGG5GHGFGEFBAGHHFGEE0BFFB?0>>@FHHH43FAFFEFFG4FFEGGFF@GH1EEEEFHH33BBEFGGFFEE@CFDFH/?C/?GFHGHFFBFGG1?GH1?GFFFF101?CF1>>GDHHFDG<<1<<1=<<AACG/0<DGHC---CD0;;C009:.9EE.BB.:9@;AC/0000;9;A.9/9/9B...99-.9-;;..99B/A.;D
@M03896:38:000000000-B4D98:1:2105:22002:25540 2:N:0:169
CCTGTTTGCTACCCACACTTTCGAGCCTCAGCGTCAGTTGGTGCCCAGTAGGCCGCCTTCGCCACTGGTGTTCCTCCCGATATCTACGCATTCCACCGCTACACCGGGAATTCCGCCTACCTCTGCACTACTCAAGAAAAACAGTTTTGAAAGCAGTTCATGGGTTGAGCCCATGGATTTCACTTCCAACTTGTCTTCCCGCCTGCGCTCCCTTTACACCCAGTAATTCCGGACAACGCTTGTGACCTAC
+
BBBBAFFFFFFFGGGGGCGGGGGGGGGHHGHHGEFGGHHF3EFGGHHHGFHHFFEGGGGHEFDFGHFC@FGEFHHHHGGGGGGGHHHGGGGGHHHHHGGGEEFGHE?BCDGHHHBCDDGHHFHHGHHGDFHHF1F11<GGHGHG1FGGCFDDHGGHGFHBGFCCG<C/GFHECHFHGHHGHHHHGGGFBFFFC;FGGGGGDGGB..DGBFDFBFFFFFFBDE./9B:FFFFAD;BAA-B?..;//:FFFF
@M03896:38:000000000-B4D98:1:2105:22010:25556 2:N:0:169
CCTGTTTGCTACCCACACTTTCGAGCCTCCGCGTCAGTTGGTGCCCAGTTGGCCGCCTTCGCCACTGGTGTTCCTCCCGATATCTACGCATTCCACCGCTACACCGGGAATTCCGCCTACCTCTGCACTACTCAAGAACAACAGTTTTGAATGCCGTTCATGGGTCGAGCCCATGGATTTCACTTCCCACTTGTCTTCCCGCCTGCGCTCCCTTTACACTCCGTACTTCCTGACAACGCTTGTGACCTACG
+
AAAAAFFFFFBFGFBFEAF1FE00BEEFF00BAEG/EGFB1EFGFG1GE1BACBAEEGEH/E/EEHB>10?BEBGFF/EEC/EFGFGEEE/EDFGFH/<E?@1B<//</<GHHH0AEE?FF1?<1FFF11FGC11<1>00<></00=D.C=0=00<<;G:CC0.;/:;;9AE.:;/9000FBFFBB0/9;.00;C0C;0:.-9FEF=?@?;9-;/9/9//;-;A---/:F//////-9---:-//BBFBB-
@M03896:38:000000000-B4D98:1:2105:8908:26686 2:N:0:169
CCTGTTTGCTACCCACACTTTCGAGCCTCAGCGTCAGTTGGTGCCCAGTAGGCCGCCTTCGCCACTGGTGTTCCTCCCGATATCTACGCATTCCACCGCTACACCGGGAATTCCGCCTACCTCTGCACTACTCAAGCCAAACAGTTTTGAAAGCAGTTCATGGGTTGAGCCCATGGATTTCACTTCCAACTTGTCTTCCCGCCTGCGCTCCCTTTACACCCAGTAATTCCGTACAACCCCTGTGACCATC
+
ABB?>DDBDF5BBGFFGEBBBFEFBEEFG4FFEEGGFHFH3AFFEFFHGFBBGFEEGGGG1AEEGGCBB?1EGHHHHGDE/?@GGFHGEEEGHHFHH?E?EEDHFE/B/BGHHH0EGGGHHHHH<FGG1FHGC?C<1.<<C.<01>==<CD0GGHG<DGH0<<.<<-:/C::.CCGEHHGCCGF0CF0FFFB009;FGFG.@ADEFBBBD?FFBFFFBBFD.://9/;FBB/9;./;...9./99B9//;
@M03896:38:000000000-B4D98:1:2105:8901:26704 2:N:0:169
CCTGTTTGCTACCCACACTTTCGAGCCTCAGCGTCAGTTGGTGCCCAGTAGGCCGCCTTCGCCACTGGTGTTCCTCCCGATATCTACGCATTCCACCGCTACACCGGGAATTCCGCCTACCTCTGCACTACTCAAGAAAAACAGTTTTGAAAGCAGTTCATGGGTTGAGCCCATGGATTTCACTTCCAACTTGTCTTCCCGCCTGCGCTCCCTTTACACCCAGTAATTCCGGACAACGCTTGTGACCTAC
+
BBCBBFFFFF5DFGGGGEGGGGEGHFGHHHHGEEEGFHFHBFGGHHHHHBGHGGEFGGGHEGGGGHFGFHHGHHHHGGGGGGGHHHHGGEGGGGBHHFGGFEGHHGCCCCGHGHGDGFGHHHHHFGGGDGHHF<F110<F0EE<DFGGCEFFHHGHDGHHBG<CG<ACCGHFCGGHGHFHHFHFFFGFFGGG;CFGFBFGDGGGGGGADDFFF/FFF/BBAE.;/B/9BFB-.;-.;@@A:A:/;:BBFF
@M03896:38:000000000-B4D98:1:2105:12153:27538 2:N:0:169
CCTGTTTGCTCCCCACGCTTTCGCACCTGCGCGTCAGTCTTCGTCCAGGGGGCCGCCTTCGCCACCGGTATTCCTCCAGATCTCTACGCATTTCACCGCTACACCTGGAATTCTACCCCCCTCTACGAGACTCAAGCTTGCCAGCATCAGATGCAGTTCCCAGGTTGACCCCGGGGATTTCACATATTTCCTAACAAACCGCCTGCGTGCTCTTTACGCCCACTAATTCCGTTTAACGCTTGCACCCTCC
+
>A11>BD1BFDCG11FEEE0AAAA0AE0000AFAAFAGDG22/ABE/A0/A/>/>E//E@/////B/>>/F22G2F00B1FG2>E2><B<ACDDGFH//>C@1<?FC00F1?F<FFDGH@-<CCDF.....<G0<0</0:.:00./<C:00;;000;0;0;00.;C//09;A?--9-9/99BFF//;//9//9/9FB-AE>@@BEE@ABB-B9/:99-9-;---;;//;FB///;FB-;--A-9BFFFAB
@M03896:38:000000000-B4D98:1:2105:12135:27549 2:N:0:169
CCTGTTTGCTCCCCACGCTTTCGCACCTGAGCGTCAGTCTTCGTCCAGGGGGCCGCCTTCGCCACCGGTATTCCTCCAGATCTCTACGCATTTCACCGCTACACCTGGAATTCTACCCCCCTCTACGAGACTCAAGCTTGCCAGTATCAGATGCAGTTCCCAGGTTGAGCCCGGGGATTTCACATCTGACTTAACAAACCGCCTGCGTGCGCTTTCCGCCCAGTACTTCCGATTACCGCTTGCACCCTCC
+
BBBABFFCFFFFGGGGEFECFGEAEEFFFBFFAEGGGHHHCHHHGG?HHC0EEEEEGGGHHEDGGG>/>EFGHHGHFFGGHHHHHDHFEEEGHHGGHDFGG?FFGG202FDGHGHFFHHGGGGHFHGD?<EGC0/<DG0/<C=;0:;G000;CB00;CGHHFC.:0//;BFC-;:-99BFB0;BBFF/9FB9;9;//99A@CCFFF=D..9--;A//A..@9.////9FFA..9./;.9-9.9;9F..;;
@M03896:38:000000000-B4D98:1:2106:16494:3667 2:N:0:169
CCTGTTTGCTACCCACACTTTCGAGCCTCAGCGTCAGTTGATGCCCAGTAGGCCGCCTTCGCCACTGGTGTTCCTCCCGATATCTACGCATTCCACCGCTACACCGGGAATTCCGCCTACCTCTGCACTACTCAAGAAAAACAGCTTTGAAAGCAGTTCATGGGTTGAGCCCATGGATTTCACTTCCAACTTGTCTTCCCGCCTGCGCTCCCTTTACACCCAGTAATTCCGGACAACGCTTGTGACCTAC
+
ABCABFFFFFFFGGGGCEGGGGEGHGGHHHGGFGGFFDD55BBDGHHEHHGEGGEEGGFHAEDFGHFF@FGEGHHHHGGGGGGHHHHGGGGGHHFHHFEGGEHHHFEBDGHHHGBEGEGHHHHHFHFGDHHHGHHFBG0C0CG00<<DDHGFFHGH<DGBDGGEC<</GHGEGGGCHGHHHFHCHHFBFGBF;;CFBFFFDFGGEFG9@EFFBFFFFBFFFFFBF//:BB9::@BFEAC...9:9:BB:F
@M03896:38:000000000-B4D98:1:2106:16503:3685 2:N:0:169
CCTGTTTGCTACCCACACTTTCGAGCCTCAGCGTCAGTTGATGCCCAGTAGGCCGCCTTCGCCACTGGTGTTCCTCCCGATATCTACGCATTCCACCGCTACACCGGGAATTCCGCCTACCTCTGCACTACTCAAGAACAACAGTTTTGAAAGCAGTTCATGGGTTGAGCCCATGGATTTCACTTCCAACTTGTCTTCCCGCCTGCGCTCCCTTTACACCCAGTAATTCCGGACAACGCTTGTGACCTAC
+
BBBBBFFFFFFFGGCGEEFEGGEFHGGHHHHHEGGFGHG55D5DGHHGGEGHGHEGGGGHEEFCGGBEBCGFGHHHHGGEGGGHHFHFGGGGHHHHHGEGGCFGHEECCCGHHHFDFBFHHHHH1GGF?FHHFGF1?G0FHHHB1>GHEFFFHHHH=FG0=DCEG.<CGHHGHHHBHHHHHHHHHHHGGGGF;CCB0;BFEGGGGGGGGGFF:BFFFBFFFEE/BFFFFF9BD=@:.-:.9.9/9B;F9F
@M03896:38:000000000-B4D98:1:2106:16484:3690 2:N:0:169
CCTGTTTGCTACCCACACTTTCGAGCCTCAGCGTCAGTTTATGCCCAGTAGGCCGCCTTCGCCACTGGTGTTCCTCCCGATATCTACGCATTCCACCGCTACACCGGGAATTCCGCCTACCTCTACACTACTCAAGAAAAACAGTTTTGAAAGCAGTTCATGGGTTGAGCCCATGGATTTCACTTCCAACTTGTCTACCCGCCTGCGCTCCCTTTACACCCAGTAATTCCGCACAACGCTTGTGACCTAC
+
AAAAAFFFFFFFGGGG1EFFEGE0ABEHHGHGEFGGGFD22121BGGG111FFGEEGGGHEECGGBCF@0FEFHHHHFGGGEEGHHHGGGGGGGGHHEEEGEGHH/EBCGHHHG0?E/CGFDGG1?1F?FGGFGG1<0<00>G011>10.=<GHHH<FG0<<<C<.<;CHHG::;:GGFCHFH0CG0CFGFF90;;00;FGGGGGG@?-:9A-B/9B/9BBEA/;/;BFFF-9--9A@@9---/;;BB/B
@M03896:38:000000000-B4D98:1:2106:11939:4956 2:N:0:169
CCTGTTCGCTCCCCACGCTTTCGAGCCTCAGCGTCAGTTACAGACCAGAGAGCCGCTTTCGCCACCGGTGTTCCTCCATATATCTACGCATTTCACCGCTACACATGGAATTCCACTCTCCCCTTCTGCACTCACGTTTGACAGTTTCCAAAGCGAACTATGGTTCCGCCACAGCCTTTAACTTCAGACTTATCAAACCGCCTGCGCTCCATTTACGCCCAATCACTCCTGACACCGCTCGGCACCCACC
+
AAB?AFFABBBBGGFE2AEFFGEDBEGHHGCGEEE2ABDDF53ABABAGG2EFG?FGFEGEEAEGH>EEEE1FGGGFFFDG4GHGHHGGEEFGHGHHGEE/<3GG1B0BFFGHHDFFHGGFBDHGGF1FFHGHG1<0?<<1?1C<=GHF1>FBFDC-AC00<00=0/.<<@AGCGHCCG;0:0;C000;/;90C0BCFE--A:9.9@A../////;;.--..;/99BB99/99//;-9-;--.-;9.9:.
@M03896:38:000000000-B4D98:1:2106:11945:4973 2:N:0:169
CCTGTTCGCTCCCCACGCTTTCGAGCCTCAGCGTCAGTTACAGACCAGAGAGCCGCTTTCGCCACCGGTGTTCCTCCATATATCTACGCATTTCACCGCTACACATGGAATTCCACTCTCCCCTTCTGCACTCAAGTTTGACAGTTTCCAAAGCGAACTATGGTTGAGCCACAGCCTTTAACTTCAGACTTATCAAACCGCCTGCGCTCGCTTTACGCCCAATAAATCCGGACAACGCTCCGGACCTACGT
+
AABAAFFADBBBGGGGEEFFGGEFGEFHHGHHGGEFGHHHDFFFGEGGHHEEHHAEEEFHDFGGGHEEEEEGHGHHGFGHHHHHHHHGGFGGHHHHHEEGGEGHHFFGGHHHHHHHHHHHGGDGHHHFFHHFFFG1?FF<DGD11FGFGHHFHHGGGAGD<D0=D<//<GCGGGHHHHHFGCC;GG00;/C:FGGGGGGBGDFFG9BAD-;.A.BF;DCBD.BB/;BFF9-;9@FF-9.;..-;@@.FB99
@M03896:38:000000000-B4D98:1:2106:11926:4982 2:N:0:169
CCTGTTCGCTCCCCACGCTTTCGAGCCTCAGCGTCAGTTACAGACCAGAGAGCCGCTTTCGCCACCGGTGTTCCTCCATATATCTACGCATTTCACCGCTACACATGGAATTCCACTCTCCCCTTCTGCACTCAAGTTTGACAGTTTCCAAAGCGAACTATGGTTGAGCCACAGCCTTTAACTTCAGACTTATCAAACCGCCTGCGCTCGCTTTACGCCCAATAAATCCGGACAACACTCCGGACCTACG
+
BBBBBFFABBBBGGGG?EEFFGEFEEGHHHHHGGGFGHHFADAFFFHHHHFFGHEEE1FGEEGGGHEEEEGGHHHHHHGHHHHHHHHGGGGGHHGHHGEEFEBGHFDBFGHHGHFGGHHHHHGHHHFFHHHHFFGB<F?<FGG<<FGHHHHD>GDD?<<G0<<=D./C<CGFGHHHHGFCGHFHFF00;/C0CCCBFFG9DGGGFABCG-AE.AFF;DCDDF.B/:9BF;9.-9AF.A/;.;-.@DBBF.
@M03896:38:000000000-B4D98:1:2106:14738:6927 2:N:0:169
CCTGTTTGCTCCCCACGCTTTCGCACCTGAGCGTCAGTCTTCGTCCAGGGGGCCGCCTTCGCCACCGGTATTCCTCCAGATCTCTACGCATTTCACCGCTACACCTGGAATTCTACCCCCCTCTACGAGACTCAAGCTTGCCCGCATCAGATGCAGTTCCCAGGTTGAGCCCGGGGATTTCCCATCTCACTTACCAAACCGCCTCCGTGCGCTTTACGCCCAGCAATTCCGATTCCCCCCTGCACCCCCC
+
ABAAAFFCFFFFGGGFEEEEFG?EEGGFEGFGEEEFGGFGGHGHFF1FBE00E>>EEFGH?EDEGH1/>>FGGHHHHCG3FGHHHDGFEEE?FGBGH<<CCCFGHHFG2FGFHFHHHHHGGCGHFHE.<.<GCF/0<C0/<G0.-;;AC0<C0:CC09CGGF0:/0///CFE---9-99BF/B/FFF/BBF/;/;B/AAA-;B?.....9-9-../9..;B.;.999/BF/AAA///.;-9...;;A-;@
@M03896:38:000000000-B4D98:1:2106:6436:12774 2:N:0:169
CCTATTTGCTCCCCACGCTTTCGTCCATGACCGTCAGTGGTGGCCTAGCAAACCGCCTTCGCCACTGGTGTTCCTTCTAATATCTACGCATTCTACCGCTACACTAGAAATTCCGTTTGCCTCTACCACACTCGAGTCTATCAGTTTCTAAAACGAACTGGAGTTGAGCTCCAGGCTTTAATTCTAGACTTAATAAACCGGCTGCGGACGCTTTACGCCCAATAAATCCGGATAACGCTCGCCACCTACGT
+
BCCCCFFFFFFFGGGGGEEFGGGHFGGGHHHHGFEEGHHCFGGGHHGHHHHHHGEGGGGHCEGEGHFFFFGGHHHHHHHHHHHHHHHFGGGFHFHHHGFGGGHHHHHGHHHHHHHHHHFHGHHHHGHHHEFHH/CAGFGGDGGGDGHGGHHHHHGGGGFFFEAGGDH1F1GGFH/CHHHHHGGHHHB0CFGHHHHFHHG@GGGGE?-:C?A9EFFF9D;DF.BBF/BFF.;:ADFB9-.;-;=DFFFFF.9
@M03896:38:000000000-B4D98:1:2106:6445:12791 2:N:0:169
CCTATTTGCTCCCCACGCTTTCGTCCATGACCGTCAGTGGTGGCCTAGCAAACCGCCTTCGCCACTGGTGTTCCTTCTAATATCTACGCATTCTACCGCTACACTAGAAATTCCGTTTGCCTCTACCACACTCGAGTCTATCAGTTTCTAAAACGAACTGGAGTTGAGCTCCAGGCTTTAATTCTAGACTTAATAAACCGGCTGCGGACGCTTTACGCCCAATAAATCCGGATAACGCTCGCCACCTACGT
+
ABBABFFFFFFFGGGGEFEFFGGFEGEFAGFHGGGGFHBG5FAGGGFGHHFGHGEEGGGH1EEEEHFGFGGEHHGHHGHHHHHHHHHGEFFFHFGHHEEGGEGGFHHG3BFGHHFC3BAGHHHHHHHFHEGHH/?<@@2FFFD1<?FHGG11FH@DGFG1<F0>CFG1>1CFCGCGGCCDG0=GHE00C0GBGCHFCGH@@CDCA;:??-A.:C/F;ADB..FF/9BBB.;;.:FF9-.;-@BADF.FF..
@M03896:38:000000000-B4D98:1:2106:15670:12893 2:N:0:169
CCTGTTTGCTCCCCACGCTTTCGCACCTGAGCGTCAGTCTTCGTCCAGGGGGCCGCCTTCGCCACCGGTATTCCTCCAGATCTCTACGCATTTCACCGCTACACCTGGAATTCTACCCCCCTCTACGAGACTCAAGCTTGCCAGTATCAGATGCAGTTCCCAGGTTGAGCCCGGGGATTTCACATCTGACTTAACAAACCGCCTGCGTGCGCTTTACGCCCAGTACTTCCTATTAACGCTTGCACCCTCCG
+
AAA>AFFCFFFFGGGGGEF2FGGEFGGFG3EGEGGGGHHFGHHHGGCFF?0EEEEEGGFGAE?EEG>>>E/GGHHHGFFBGEGHHHHEEEEFHHHGH/>DC?FGHFB?CGHHHHHFFHHGFGGFBGFD?DGHFG<<DG0<CG<:0:;C;CCGHHHBGFGHEGF.;0//CFFG-9--ADBFBFFFFFF/9BFB/B;B/AEFFFFFFEFDFD;B999/B;ADADEFFB;;BF//9;/;9.;..;A/BFA9ED.
@M03896:38:000000000-B4D98:1:2106:27833:14219 2:N:0:169
CCTGTTTGCTACCCACACTTTCGAGCCTCAGCGTCAGTTGATGCCCAGTAGGCCGCCTTCGCCACTGGTGTTCCTCCCGATATCTACGCATTCCACCGCTACACCGGGAATTCCGCCTACCTCTGCACCACTCAAGTAAAACAGTTTTGAAAGCAGTTCCTGCGTTAATCCCATGGATTTCACTTCCAACTTATCTTCCCGCCTGCGCTCCCTTTACACCCACTAATTCCTGACAACTCTTGTGACCTAC
+
ABBAAFFCFFFFGGGGAAF5BGEEGEGHHG3FAEEAEABF5D553A3BFBEBBAAEEFGG1E1BE3BB@2FEGFFDCCGAE/>GHGHGEEGEDGHHH/>EEEEHH////<?FFG@CF/DHHHHB1?1?00??<??<11=>=F.0=1>10<1<<FH/0=D00=/-<...0;;G00:/0GGFGGH0;C0:BFFG00BF00CFGBBD.C:A-;CFF/B//B:9DE.A////BF//9///9/9/;////9;B9F
@M03896:38:000000000-B4D98:1:2106:27829:14241 2:N:0:169
CCTGTTTGCTACCCACACTTTCGAGCCTCAGCGTCAGTTGATGCCCAGTAGGCCGCCTTCGCCACTGGTGTTCCTCCCGATATCTACGCATTCCACCGCTACACCGGGAATTCCGCCTACCTCTGCACTACTCAAGAAAAACAGTTTTGAAAGCAGTTCATGGGTTGAGCCCATGGATTTCACTTCCAACTTGTCTTCCCGCCTGCGCTCCCTTTACACCCAGTACTTCCGGCCAACGCTTGTGACCTCC
+
ABBAAFFFFFFFGGGGGEGGGGEGFEGHHHHGGFEEGHF55DDGHFHGFFHHGGAEGFGHEFGGGGFF@FGGGHHHHGGEEGGHHHHGGGGGHHHHHFEGGEGGHEE@@DGHHHFEGDEHHFHGFGFFDGHHFFF<1?FFCEE01>FGAEHFHHHH=GHFDHB<<<<:CGGGGHFFHHHHHEHGHHHFGGGE00=CFFGFDGGGGGGFGGFFFFF/;9BBD../;/F/BB;--;9.9.9....9;;///;
@M03896:38:000000000-B4D98:1:2106:9660:14301 2:N:0:169
CCTGTTTGCTCCCCACGCTTTCGCACCTGAGCGTCAGTCTTCGTCCAGGGGGCCGCCTTCGCCACCGGTATTCCTCCAGATCTCTACGCATTTCACCGCTACACCTGGAATTCTACCCCCCTCTACGAGACTCAAGCTTGCCAGTATCAGATGCAGTTCCCAGGTTGAGCCCGGGGATTTCACATCTGACTTAACAAACCGCCTGCGTGCGCTTTACGCCCAGTAATTCCGCTTAACGCTTGCACCCTCC
+
AACAAFFFFFFFGGGGEEGGGGEEEGGHFGHGFEEEEDFDGHGHGDEGHEFFEE>EGG?GGGGDGHEE/>FGHHGHHCGBGHHHFGHFEEFEHHFHHGCDC@FHHHC<?GFFGGGGGHHGGGGHGFF..CAGFG/<DCF/<GD0:;;CCGGGHHHGGFGFBCC./0/;;;BAA@;BCAFGFFGBBF/;9;9F/;B;BAFA@FFFFF=:.A-;-.;FFEFCDF.;/;FFBF/.;;./;.@.:..:/BAAEF
@M03896:38:000000000-B4D98:1:2106:15318:14412 2:N:0:169
CCTGTTTGCTCCCCACGCTTTCGCACCTGAGCGTCAGTCTTCGTCCAGGGGGCCGCCTTCGCCACCGGTATTCCTCCAGATCTCTACGCATTTCACCGCTACACCTGGAATTCTACCCCCCTCTACGAGACTCAAGCTTGCCAGTGTCAGATGCAGTTCCCAGGTTGAGCCCGGGGATTTCACATCTGACTTAACAAACCGCCTGCGTGCGCTTTACGCCCAGTACTTCCGATTAACGCTTGCACCCTCC
+
ABBAAFFFFFFFGGGGEFEFGGAEEGGGFHGGFGEEFHHHHHHHGEAGGG0EEE>EFGGHFGGFGHEEEEFHHHHHGGGBGGHHHHHGGEGGHHHHHDCGGCFHHHHCFGGGHHFHHHHGGGGHHHG.<<<DGHC<DGD/<GD00:;CGGGGHHHH:GHHFHF.:B/:CCFG?DBAGDFGG0CFFFF/;FFF/::9BAEFADCFFF;9DFAF-A.BFEA>CA.;;/9FFF.9.;./B.@...;9;FD.ED
@M03896:38:000000000-B4D98:1:2106:15299:14417 2:N:0:169
CCTGTTTGCTCCCCACGCTTTCGCACCTGAGCGTCAGTCTTCGTCCAGGGGGCCGCCTTCGCCACCGGTATTCCTCCAGATCTCTACGCATTTCACCGCTACACCTGGAATTCTACCCCCCTCTACGAGACTCAAGCTTGCCAGTGTCAGATGCAGTTCCCAGGTTGAGCCCGGGGATTTCACATCTGACTTACCAAACCGCCTGCGTGCGCTTTACGCCCAGTAATTCCGATTAACGCTTGCACCCTCC
+
BBB?AFFFFFFFGGGGFEEFFGGGGGGHFHHHGGEGEHHHHHHHGGCHHGGGEEEGGGGHHEGGGHE@EEFHHHFHHGHHHHHHHHHGGEEGHGFHHGCDC@FHHHHHHHHHHHHFHHHGCGGG1GGD?EDGEGF0DGDCGHG00:;CGFBF0CGH;GGHHHF.;09;BFFG?BCCGDEFFFGFFFF/FFFFF/9F/.EFFFFFFFFADF@B9AA9FAF;FFF/BFBFBBB.999/F.;...:/:;AA9A
@M03896:38:000000000-B4D98:1:2106:3134:14663 2:N:0:169
CCTGTTTGCTCCCCACGCTTTCGCACCTGAGCGTCAGTCTTCGTCCAGGGGGCCGCCTTCGCCACCGGTATTCCTCCAGATCTCTACGCATTTCACCGCTACACCTGGAATTCTACCCCCCTCTACGAGACTCAAGCTTGCCAGTATCAGATGCAGTTCCCAGGTTGAGCCCGGGGATTTCACATCTGACTTAACAAACCGCCTGCGTGCGCTTTACGCCCAGTAATTCCGATTAACGCCTGCACCCTCC
+
BBBABFFFFFFFGGGGEEGCFGAEFGGHFGHFEEEFGHHHHHGHGFEGHCEGEEEEGFGHEEFGGHEE>EGHHHHHGFEFGGHHHGHGF?EEGGGHHGDG@@GHGHF?CGHFGFHGHHHGGGGHHHGA.ACGFGCDDGB<CGD0:CGGGBC:CHFH0CGHHH0.:09;/CFFD@@--ABFFFGFFFF/BFFFF/:BFAEFFFFFFFF9AA9B-A.BFEABFA./;/;:FFFA.9.9BDF-:9;9:FFFFF
@M03896:38:000000000-B4D98:1:2106:3118:14672 2:N:0:169
CCTGTTTGCTCCCCACGCTTTCGCACCTGAGCGTCAGTCTTCGTCCAGGGGGCCGCCTTCGCCACCGGTATTCCTCCAGATCTCTACGCATTTCACCGCTACACCTGGAATTCTACCCCCCTCTACGAGACTCAAGCTTGCCACTATCAGATGCAGTTCCCAGGTTGAGCCCGGGGATTTCACATCTGACTTAACAAACCGCCTGCGTGCGCTTTACGCCCAGTACTTCCGATTAACGCTTGCACCCTCC
+
AABA>DFCFFFFGGGGCEEFGG?EEGGHGGFHGDGGGGHHHHGHGEEGHG?CAE>EEGGHAEEEEGE/>EFFHFHHGGG3FGHHHHHGGEAEHFFGG?<DB@?GGHFC?FGGHHFDGHEGCCDG1GF<.<EDCGB<<C0/<CD0:/<CH00<CC:GFGCGCG0./9/9/9FG?9-?-;:FBBFF/FF;9BB9B/BFF9AE->CFF?BAFD-;;;;BF..;BDEBFFBBFBD.;9.BF.9;..9/;;9..A
@M03896:38:000000000-B4D98:1:2106:21598:15215 2:N:0:169
CCTGTTCGCTACCCATGCTTTCGCTCCTCAGCGTCAGTTACTGCCCAGAGACCTGCCTTCGCCATCGGTGTTCCTCCTGATATCTGCGCATTTCACCGCTACACCAGGAATTCCAGTCTCCCCTACAGCACTCAAGTCAGCCCGTATCGCCTGCACGCCCGGAGTTAAGCCCCGGAATTTCACAGACGACGCGCCAAACCACCTACGCGCTCTTTCCGCCCAGTAATTCCGGCCACCGCTCGCACCCTAC
+
ABBAAFFADB?AGGGGFBFFGGEEGHGHHHFGAEEEEGHFBDDFGG3BGGGGGHBFGGHG1EEEFHBEEEEEGHHHHFFGGDHGG4FEEEEEFHHHHEEGGEFGGCEEGHFHGH4?BFBGGGGHFGGFGFGHHF@2@FG2@GF/ADCH/CEC<FCH.AFDA@--</==0;CHEC-AC.0CBCF90/9--;9---;9-.;EEFFEFFA-;;-A./B/;;;DFD./;//;BB/9-99.:AA-@-;--9A9..
@M03896:38:000000000-B4D98:1:2106:21616:15226 2:N:0:169
CCTGTTCGCTACCCATGCTTTCGCTCCTCAGCGTCAGTTACTGCCCAGAGACCTGCCTTCGCCATCGGTGTTCCTCCTGATATCTGCGCATTTCACCGCTACACCAGGAATTCCAGTCTCCCCTACAGCACTCAAGTCAGCCCGTATCGCCTGCACGCCCGGAGTTAAGCCCCGGAATTTCACAGACGACGCGACAAACCACCTACGAGCTCTTTACGCCCAGTAATTCCGCACAACGCCCGCACCCCAC
+
ABBAAFFADBBDGGFGAFGFGGAEEHGGHHHHEGEEEDGHFHFHHEFFHEBGGH2EGHHHHGDFGHAE>>EEGHHHHHHGGHGHHGGEGEFEFHFHHEGGGEHHHHA?FGFHGGHFBGGHDCDFAFFFGFHHFCC1FGH1FGG/>/FC/<DD>FCGFCFCC--<</0=0;/;C@--C.BFF0FGF/C9;B?B;-99-.;:AEE.BB;;9@FF///:B.A=@AEB/B/:/B9.-9BB?-@--;;99-;-;;
@M03896:38:000000000-B4D98:1:2106:21585:15229 2:N:0:169
CCTGTTCGCTACCCATGCTTTCGCTCCTCAGCGTCAGTTACTGCCCAGAGACCTGCCTTCGCCATCGGTGTTCCTCCTGATATCTGCGCATTTCACCGCTACACCAGGAATTCCAGTCTCCCCTACAGCACTCAAGTCAGCCCGTATCGCCTGCACGCCCGGAGTTAAGCCCCGGAATTTCACAGACGACGCGCCAAACCACCTACGAGCTCTTTACGCCCAGTACTTCCGGACAACGCTCGCCACCTACG
+
ABAAAFFABBBDGGFFEFFFGGDEEHGGHGGHEFGEGHHHFGGHHGEEHEFHGHFHHHHHHGGGGHGE1?BAGHHHHHHHHFHHHHGEEEEEFHHHHFEFGCFHFCG?EGHHHHHHFHHHFHGHGGB2BFGHGGHGFGG2FGG/<CCGFGGDAFGHF@FGG?-<</=00CGHGG-:@EFGFFGFF/A--9?D9-;9-9AEEAE.BFDFB=DF9/9FBEB;DF.9//;;BFD-;9-.;=>.DCF-.:A;FF.
@M03896:38:000000000-B4D98:1:2106:21600:15239 2:N:0:169
CCTGTTCGCTACCCATGCTTTCGCTCCTCAGCGTCAGTTACTGCCCAGAGACCTGCCTTCGCCATCGGTGTTCCTCCTGATATCTGCGCATTTCACCGCTACACCAGGAATTCCAGTCTCCCCTACAGCACTCAAGTCAGCCCGTATCGCCTGCACGCCCGGAGTTAAGCCCCGGAATTTCACAGACGACCCGACAAACCACCTACGAGCTCTTTACGCCCAGTAATTCCGGACAACGCTCGCACCCTAC
+
ABBABFFADBADGGGFFGGGGGGGGHGHHFHHGGEEEHGBFGFFHG3FFFFGGH2GHHHHEEDFGHEE?EEGGHHHHHHHHHHHHHHGGFGGGFGHHEEGGCFGHHHFHHHHHHF4GHHHGHGHFHGGCGHHFG@@@FH@FHGC@@GGADGDEGHH<DFGC@-<<<DGGHHHGG@@CAFFGGGB0:F--@-;:-:--.;AAEFFFFA..@DFB/BFFEDFFFABBB/BFF/=A@-9A-99A=99;@...A
@M03896:38:000000000-B4D98:1:2106:28770:19234 2:N:0:169
CCTGTTCGCTCCCCACGCTTTCGAGCCTCAGCGTCAGTTACAGACCAGAGAGCCGCTTTCGCCACCGGTGTTCCTCCATATATCTACGCATTTCACCGCTACACATGGAATTCCACTCTCCCCTTCTGCACTCAAGTTTGACAGTTTCCAAAGCGAACTATGGTTGAGCCACAGCCTTTAACTTCAGCCTTATCAAACCGCCTGCGCTCGCTTTCCGCCCAATACATCCGTACAACGCTCGCGCCCTAC
+
AABAAFF>DAABGGGFEEAFFGEFFEGHHGHGEEAAAFGFBDBDFGGGHFFAFGAEA1FG1EAEGHA///1EFGGHHHHHDHHHGHHGFEDEFHEHHGFGGEGHG2?BBFFGHFBGDHHHHHEFHGF2FDGHGF11<?F1DFF1<?GFGFH10CCACAA00<0==./<0<CFC:CGHFF;0<;;GC00;/::GFBCFFE--ADAA-?AE;@.:A/;.;DBB.BB/BFFF..;99/9--.A----;;-:A
@M03896:38:000000000-B4D98:1:2106:28750:19235 2:N:0:169
CCTGTTCGCTCCCCACGCTTTCGAGCCTCAGCGTCAGTTACAGACCAGAGAGCCGCTTTCGCCACCGGTGTTCCTCCATATATCTACGCCTTTCACCGCTACACATGGAATTCCACTCTCCCCTTCCGCACTCAAGTTTGACAGTTTCCAAATCTAACTACCGCTCAGCCACAGCCTTTAACTTCACACTTATCAAACCGCCTGCGCTCTCTTTACTCCCAATAAATCCTTACACCGCTCCCGACCTCCC
+
>AA>ADD3>AAAFEGE2AAAFB2BBBEEF33BABAEAFF5AD35B1FA11BABB0AAEFF1B?1EG1/>>??BFFGH1@F4GB444B/E/?>3B4FG?</><BGB?10FDDCBGDDBGDCCC/GFH0/<>@<F011<1?1=<1111=>>F1>1F1F1>=F//----./;/:CG.;;:CCF0;00=C00;/0;0;0CFFE9-9.?.-9?A.///:/;//::B9.//9B/;/9/;///99-@....-;9/..
@M03896:38:000000000-B4D98:1:2106:28764:19251 2:N:0:169
CCTGTTCGCTCCCCACGCTTTCGAGCCTCAGCGTCAGTTACAGACCAGAGAGCCGCTTTCGCCACCGGTGTTCCTCCATATATCTACGCATTTCACCGCTACACATGGAATTCCACTCTCCCCTTCTGCACTCAAGTTTGACAGTTTCCAAAGCGAACTATGGTTGAGCCACAGCCTTTAACTTCAGACTTATCACACCGCCTGCGCTCGCTTTACGCCCAATAAATCCTGACAACGCTCAGGACCCACGT
+
ABB@AFFADABBGGGGGEEEFGEAFFGHHAFHGGGDGHHFAD3DFF2BGG2EAGEG0EFHEDEEAGE///EEHHHHHFHGBFGHHHHFE?EEGHHHHGEGG?FHFGFCGFHHHHFFHHHHGHGHGHF@GBGFFGFF<11<1?F11?GFGH110FA.->CD0D0D<.//<CGF.CHGHHC:C;C:::00;/;:0;B009A-BDGEF9?DG-?AEEFB..9;A..///:FB///;/9:;-...///9E..;-9
@M03896:38:000000000-B4D98:1:2106:17614:21750 2:N:0:169
CCTGTTCGCTCCCCACGCTTTCGAGCCTCAGCGTCAGTTACAGACCAGAGAGCCGCTTTCGCCACCGGTGTTCCTCCATATATCTACGCATTTCACCGCTACACATGGAATTCCACTCTCCCCTTCTGCACTCAAGTTTGACAGTTTCCAAAGCGAACTATGGTTGAGCCACAGCCTTTAACTTCAGACTTATCAAACCGCCTGCGCTCGCTTTACGCCCAATAAATCCGGACAACGCTCGGGACCTACG
+
BBBBBFFADBBBGGGGGFEFGGG2GEGHHHHHGGEFGHFFDBEGHEGGHGGGHGEGFEGHFFEFGHFFEEEGHHHHGHHHFHHHGHHGGGGGHHGHHGGGGFFHHHHGGHHHHGHHGHHHFGFHHHGGFHHHCF?1@<@FFGHFBGHHHFGGHHG.@AGHFHF0GABC<GGH.AGHGHHCFGCGHHF;CGCGHHGGGGE-BAD?F--;A-;A99BF.ABB?A.//B;FF.999>FE9@.D----9ABBB9
@M03896:38:000000000-B4D98:1:2106:21919:22634 2:N:0:169
CCTATTTGCTCCCCACGCTTTCGTCCATGACCGTCAGTGGTGGCCTAGCAAACCGCCTTCGCCACTGGTGTTCCTTCTAATATCTACGCATTCTACCGCTACACTAGAAATTCCGTTTGCCTCTACCACACTCGAGTCTATCAGTTTCTAAAACGAACTGGAGTTGAGCTCCAGGCTTTAATTCTAGACTTAATAAACCGGCTGCGGACGCTTTACGCCCAATAAATCCGGATAACGCTCGCCACCTACGT
+
ABABBFFFFFFFGGCGCFECGGGHGGGHFHHHGGGEGHFA5A2BGFEGHGGHHGEFGGGHHE>EEHH2BC?EFHFHHHGFFHHHHHHGGFFFHFHHHGGGGGHHHHFFGFGHHHFGFHDDGFGGBHHFHHGFGFEDHHFFFGG1DGHHHHD<GHGG/CFFHEGHH111<=CCGHGGHBCDF0=GFHFBG0;G:BGBCGFCCCGGAA-9B-;;E9BF.DA@AEFF///:9.9:.9FF.;.:;=9.AF.9;..
@M03896:38:000000000-B4D98:1:2106:25636:24398 2:N:0:169
CCTATTTGCTCCCCACGCTTTCGTCCATGACCGTCAGTGGTGGCCTAGCAAACCGCCTTCGCCACTGGTGTTCCTTCTAATATCTACGCATTCTACCGCTACACTAGAAATTCCGTTTGCCTCTACCACACTCGAGTCTATCAGTTTCTAAAACGAACTGGAGTTGAGCTCCAGGCTTTAATTCTAGACTTAATAAACCGGCTGCGGACGCTTTACGCCCAATAAATCCGGATAACGCTCGCCACCTACGT
+
ABBBAFFDFFFFGGGGEEEFFGGFEGGFFFHHEEEEEFDFDFEHHFFFHHFHHGEEGEEHAEEEEGFCEGHGGGFFGFGGGFHHHHHGGEEEHHHHHGGEEEEGGHFGHHHHHHFGFHDHHHHHEFBCGHGHHCGAGFDGFGHE?<FFFGFFFG?AFCFFFHFFC<G<>1CGGG/CFGH0GGGHHGB0CCCFGGCGFHB;?A--99-A@9A9CEFF.9;DBFF/FBFBF.9AADFF9;.;9;BDFF./B9.
@M03896:38:000000000-B4D98:1:2106:25630:24421 2:N:0:169
CCTATTTGCTCCCCACGCTTTCGTCCATGACCGTCAGTGGTGGCCTAGCAAACCGCCTTCGCCACTGGTGTTCCTTCTAATATCTACGCATTCTACCGCTACACTAGAAATTCCGTTTGCCTCTACCACACTCGAGTCTATCAGTTTCTAAAACGAACTGGAGTTGAGCTCCAGGCTTTAATTCTAGACTTAATAAACCGGCTGCGGACGCTTTACGCCCAATAAATCCGGATAACGCTCGCCACCTACGT
+
ABBBBFFFFFFFGGGGGEEFCFAFEGGFFGHHFEEGGFGBFFGHHHFHHHGHHGEGGFEHEGGEFHFGGGGGHHFHHHHFGFHHHFHGFFGGHHHHHGGGGEEGGHHFGGGFHHHHFHDFHEHHEGDGGE?GG/F/FFDDDHH1G<GH1DGB1GGGEGH>F0FFF<G<>1GHHH/CC/GFHFHGFDDCGFHHFHHBGF/A-CG?EB-;@?C.AEFF?.>BD?BFBFF/B.-:99;9.-..;--9AF.9B99
@M03896:38:000000000-B4D98:1:2106:22468:26564 2:N:0:169
CCTGTTTGCTACCCACACTTTCGAGCCTCAGCGTCAGTTGATGCCCAGTAGGCCGCCTTCGCCACTGGTGTTCCTCCCGATATCTACGCATTCCACCGCTACACCGGGAATTCCGCCTACCTCTGCACTACTCAAGAAACACAGTTTTGAAAGCAGTTCATGGGTTGAGCCCATGGATTTCACTTCCAACTTATCTTCCCGCCTGCGCTCCCTTTACACCCAGTAATTCCGGACAACGCTTGTGACCTAC
+
AABABFBBDD5BBG4E2ABBFFDGBFGFGBFGGEGGGF555BDGGFFH3553BGAEGE1GAEE?EB3F@??FFGHHHGGGECEHHHHGGD>?GGBGHDEEEEFGHEG@C@GFGFFEDADHHEHG1F<F1CGHC1<?1?<0<FGC11<1<<GDHHFF=<GF<GCA<.-:;GGAEBBCHB0:G0C00<:0BF/900;9;;9BFGGGG??B-:AEBBFFBFBB.EA/9B/:BBF-.;-.;@B..9.9/9;9/;
@M03896:38:000000000-B4D98:1:2106:22459:26587 2:N:0:169
CCTGTTTGCTACCCACACTTTCGAGCCTCAGCGTCAGTTGATGCCCAGTAGGCCGCCTTCGCCACTGGTGTTCCTCCCGATATCTACGCATTCCACCGCTACACCGGGAATTCCGCCTACCTCTGCACTACTCAAGCAAAACAGTTTTGAAAGCAGTTCATGGGTTGAGCCCATGGATTTCACTTCCAAATTGTCTTCCCGCCTGCGCTCCCTTTACACCCAGTAATTCCGGACAACGCTTGTGACCTACG
+
BAB?AFFCFFBFB44AAAGFGGDGBEGHHCFHEAEEEF5A5DDAFA3F35DBBBAEEFGHAFD?E3FFB2B>FGGHHGE1>/EGHGHGGC1/FHFFHDE/EE3BFEEC?CFFFFCADAAGF1GD1F1G11FGC1<1?CF1>>GB11>10<D1F/<C==0=0=C<C.-BCFGGECCFHG0:C0;00C0FF00;09;0;BFEGG@BGFG--:E?BF//9B/;A?AB/B//;/9@.-=.;9@....9;B///9.
@M03896:38:000000000-B4D98:1:2107:8723:4441 2:N:0:169
CCTGTTTGCTCCCCACGCTTTCGCACCTGAGCGTCAGTCTTCGTCCAGGGGGCCGCCTTCGCCACCGGTATTCCTCCAGATCTCTACGCATTTCACCGCTACACCTGGAATTCTACCCCCCTCTACGAGACTCAAGCTCGCCAGTATCAGATGCAGTTCCCAGGTCGAGCCCGGGGATTTCACATCTCACTTAACACACCGCCTGCGTGCGCTTTACGCCCAGTAATTCCGATTAACGCTTGCACCCTCC
+
AAAAAFFCDFFFGGCGEEE2FGEEDEGCBGFGEGGGFHGFHHGGEEGCF?0EAECGEGEG1??EEHE/>>?GFFHHHFFBGFGFFHHFEEEEGGGHHCBDG?FGGHB00?DHGHHFHHHGGCG0FGFD..<00GB0<<0<;A:-0:<;;0:CGGHGCCGFGFF.:/;99AGG--;-9.9BBFFFFFF/9FBB99/B/;AD-@BBFF;AAABB-9.9:99@BAE/9999BFBA:A.BBAB...;/9BAFFD
@M03896:38:000000000-B4D98:1:2107:13120:10582 2:N:0:169
CCTGTTTGCTCCCCACGCTTTCGCACCTGAGCGTCAGTCTTCGTCCAGGGGGCCGCCTTCGCCACCGGTATTCCTCCAGATCTCTACGCATTTCACCGCTACACCTGGAATTCTACCCCCCTCTACGAGACTCAAGCTTGCCAGTATCAGATGCAGTTCCCAGGTTGAGCCCGGGGATTTCACATCTGACTTAACAAACCGCCTGCGTGCGCTTTACGCCCAGTAATTCCGATTAACGCTTGCACCCTCC
+
CCCBCFFFFFFFGGGGEEEFGGGFGGGGCGHHGGEEEHHHHHHHGGGFHAEGEEEEGGGHAEEFGHFEEGGHHHHHHGHHHHHHHHHGGFGGHHHHHGCGGCFHHHFFGHHHHHHGHHHGGGGHHHGAAEEFFG<<GHFCCH0:0<GGG0CCGCGGCGHHHHGACB/BFFFGAFFCGGGFGGGGFFF/;FFFFFFB/AEFFFFDFF;ADACB@D9FFEDFFDE9B/9FFFB.9.9;B?B.9AA:FFF.EF
@M03896:38:000000000-B4D98:1:2107:23696:11740 2:N:0:169
CCTGTTCGCTCCCCACGCTTTCGAGCCTCAGCGTCAGTTACAGACCAGAGAGCCGCTTTCGCCACCGGTGTTCCTCCATATATCTACGCATTTCACCGCTACACATGGAATTCCACTCTCCCCTTCTGCACTCAAGTTTGACAGTTTCCAAAGCGAACTATGGTTGAGCCACAGCCTTTAACTTCAGACTTATCAAACCGCCTGCGCTCGCTTTACGCCCAATAAATCCGGACAACCCTCGGGACCTACG
+
AABAAFFADABBGGGGEEEFGGEFEEEGHGHGEGFDGGHHGHFFGHHFGG2EGGAEEAFGEFFGGHEE>EFGGHHHHHHFHHHHHHHGGFFGHHHHHGFGGEFGGFHGHHHHHHHHDHHHHHGHHHHHHHHHGHGB?F<?GHFF<FHHHHHHF<>EDCCGBGGDF./<<CGHHHHHHHH0CCCCCC::;CBGFHGGGFE9?BD9F--AE?A;.AFF;.@BF?FBFFFFF.99--AE..99-.9-9ABBFD
@M03896:38:000000000-B4D98:1:2107:23687:11755 2:N:0:169
CCTGTTCGCTCCCCACGCTTTCGAGCCTCAGCGTCAGTTACAGACCAGAGAGCCGCTTTCGCCACCGGTGTTCCTCCATATATCTACGCATTTCACCGCTACACATGGAATTCCACTCTCCCCTTCTGCACTCAAGTTTGACAGTTTCCAAAGCGAACTATGGTTGAGCCACAGCCTTTAACTTCAGACTTATCAAACCGCCTGCGCTCGCTTTACGCCCAATAAATCCGGACAACGCTCGCGACCTACG
+
ABBAAFFADBABGGGGEEEFFGEGFEGHHHHHGEEEEGHHGGGHHEEGGEGFGHAEEAFGAEFGGHEE>EGEGHHHHFGHHHHHHHHGGEEGHHHHHFEGGGHHHFDBFHHHHHHGGHHHHHGHHHHGGHHHFGFB<F<??G1<<GGGHH1DF>.C-AGF0D<=DAC/CGHHGFHHHHHCGGCGFF00C/CHFHGGFFF-AFGEF?B?D?A.9AFF.A@DD..:/:FFF.-A=D?A-;.9---9;B./B;
@M03896:38:000000000-B4D98:1:2107:23705:11758 2:N:0:169
CCTGTTCGCTCCCCACGCTTTCGAGCCTCAGCGTCAGTTACAGACCAGAGAGCCGCTTTCGCCACCGGTGTTCCTCCATATATCTACGCATTTCACCGCTACACATGGAATTCCACTCTCCCCTTCTGCACTCAAGTTTGACAGTTTCCAAAGCGAACTATGGTTGAGCCACAGCCTTTAACTTCAGACTTATCAAACCGCCTGCGCTCGCTTTACGCCCACTACATCCGGACAACCCTCGGTACCTACGT
+
ABBAAFFADBBBGGGGFEEEGGGGHGGHHGHHEGGGGGHHHHFHFGHHGF2EGGEEEEFH1EEFGHE>>E?EFHHHGEGHHHHHHHHGGEFGHHHHHEEFGEGHHFHFGHHHHHHHBGHHHHGHHHHDGHGHFGGB1?FFGGG?1DGFFHDFFF.C<AGF0=0=D./<<GHHGGHHHGGGHC;CHCCBCCCBGGFF9BEB?DGGF@??D?A.:E/;;:BBF.9B/BFFF.-A@=AE9A.9-...;BB/B..
@M03896:38:000000000-B4D98:1:2107:13612:11773 2:N:0:169
CCTGTTTGCTACCCACACTTTCGAGCCTCAGCGTCAGTTGGTGCCCAGTAGGCCGCCTTCGCCACTGGTGTTCCTCCCGATATCTACGCATTCCACCGCTACACCGGGAATTCCGCCTACCTCTGCACTACTCAAGAAAAACAGTTTTGAAAGCAGTTCATGGGTTGAGCCCATGGATTTCACTTCCAACTTGTCTTCCCGCCTGCGCTCCCTTTACACCCAGTACTTCCGGACAACGCTTGTGACCTAC
+
CCCBBFFFFFFFGGGGEEGFGGFGHGGHHGGGFEEEEGGDBFGHHHHGFGGHHHFGGGGHGGFEGHC2FGHFGHHHHGGFGGGHHHHGGGGGHHHHHEEEFEFHHG?<BFHHHHFDGDGHHHHHFHHHGHHHFGGDH0GHHGGF1<FGCFHFH<<G=DGHBGFACCCBFGHGHHFHFHGGHHHHGGFGGGGGCBFGGGGGGGGGGF?DGFFFFF/FFFFFFEABF/BBFF?-::::A-@:9..//;;B9;
@M03896:38:000000000-B4D98:1:2107:13597:11792 2:N:0:169
CCTGTTTGCTACCCACACTTTCGAGCCTCAGCGTCAGTTGGTGCCCAGTAGGCCGCCTTCGCCACTGGTGTTCCTCCCGATATCTACGCATTCCACCGCTACACCGGGAATTCCGCCTACCTCTGCACTACTCAAGAAAAACAGCTTTGAAAGCAGTTCATGGGTTGAGCCCATGGATTTCACTTCCAACTTGTCTTCCCGCCTGCGCTCCCTTTACACCCAGTAATTCCTCACCACGCCTCTTACCTCC
+
AAA>AFFCDFFFGGGFEECFFGE2F?EHHABBAAEEEGF53BCFE3AFFEGFFGAEGEGH1A?EEGF25B?EGHFGHGGD?EEGH4FFEGGGHHDGHEE?/EFHHGCCB@FHGF2?D/?GFHHHBG<?<FCGCGC11>BFFEG001>FBG00=/<G0=G00=0.<.::/CFEAG/BHHB:C0C0;B0009;09;C;BB0CFGGGE?FB-9DE.9//9;//AA.B/9B/9;///;.;..9.:.9//:/;/:
@M03896:38:000000000-B4D98:1:2107:13620:11794 2:N:0:169
CCTGTTTGCTACCCACACTTTCGAGCCTCAGCGTCAGTTGGTGCCCAGTAGGCCGCCTTCGCCACTGGCGTTCCTCCCGATATCTACGCATTCCCCCGCTACCCCGGGACTTCCGCCTACCTCTGCACTACTCAAGAACAACAGTTTTCAAAGCAGTTCACGGCTTCCGCCCATGGATTTCACTTCCTACTTGTCTTCCCGCCTGCGCTCCCTTTACACCCAGTAACTCCGTACAACCCTCGTTCCCTAC
+
AAAAAFFBFFFFGGGEEAEBFGEC4EEHH4FG2EEE2DF53B2AA33F35D3BF0AE1EGAE1?EH3210BEFGGHHGEAE/EG44BFEDDGGG3BE>EECB0GGB//</??GG/?CA?GCDGG<F=<1<FHHF11</<CFG./0<=00=<DD;//0;CC0;.-:://.;C?;;9/CBBFFFFFFFG0;0:B00;CF0BB.>=F?F-@;ADA.9FBFFF9A../9///;;....;/9.:..;...;;/99
@M03896:38:000000000-B4D98:1:2107:7020:12243 2:N:0:169
CCTGTTTGCTCCCCACGCTTTCGCACCTGAGCGTCAGTCTTCGTCCAGGGGGCCGCCTTCGCCACCGGTATTCCTCCAGATCTCTACGCATTTCACCGCTACACCTGGAATTCTACCCCCCTCTACGAGACTCAAGCTTGCCAGTATCAGATGCAGTTCCCAGGTTGAGCCCGGGGATTTCACATCTGACTTAACAAACCGCCTGCGTGCGCTTTACGCCCAGTAATTCCGATTAACGCTTGCACCCTCC
+
ABBAAFFCFFFFGGGGFEEFGGEEEGGGGHHHEGEGGGHHHHHHGEEGHE0EEEEEGGGHAEDEGHE?EEGHHHHHHFGGHGHHHHHFFEEGGHFHHABFG@GHHHHGCCGGHHHHHHHGGGGHHHCD.<<GFGC<DC</<G<::;CGGGCGFFCCCGGHHG0;C9/CFFGGBB??@CFGFFGGFFF9/FFF/BBBBFFFDAFFFFFDDA>B@A.BF9AADD./;/9FFFBAAAA/F.;...;;BFDEFF
@M03896:38:000000000-B4D98:1:2107:7039:12244 2:N:0:169
CCTGTTTGCTCCCCACGCTTTCGCACCTGAGCGTCAGTCTTCGTCCAGGGGGCCGCCTTCGCCACCGGTATTCCTCCAGATCTCTACGCATTTCACCGCTACACCTGGAATTCTACCCCCCTCTACGAGACTCAAGCTTGCCAGTATCAGATGCAGTTCCCAGGTTGAGCCCGGGGATTTCACATCTGACTTAACAAACCGCCTGCGTGCGCTTTACGCCCAGTAATTCCGATTAACGCTTGCACCCTCC
+
ABBAAFFBFFFFGGGGAFEFFGEEEGGGFGHGAEEFEFFGHHGHGDEFGDAEEEEEGGGHAEEEGHE/>EGFHHGHHFG?GHHGHHHGGEEGFGGHHDCCD@FGHGG?22FGHH1GGHHGGGGHHHF?.CDGFF<0<GD/CG00:;CCCF:CG:;;:;GHHH0./:9/CFGEB--B-;FFFFGFEFF/BFFFF/9B9.AABCFFFFCADA@D-9.;BAA9BA.;/;9BFFF.;AAFF.@.;999/9A.9D
@M03896:38:000000000-B4D98:1:2107:15439:13899 2:N:0:169
CCTGTTCGCTCCCCACGCTTTCGAGCCTCAGCGTCAGTTACAGACCAGAGAGCCGCTTTCGCCACCGGTGTTCCTCCATATATCTACGCATTTCACCGCTACACATGGAATTCCACTCTCCCCTTCTGCACTCAAGTTTGACAGTTTCCAAAGCGAACTATGGTTGAGCCACAGCCTTTAACTTCAGACTTATCAAACCGCCTGCGCTCGCTTTACGCCCAATAAATCCGTACAACCCTCCCGACCTAC
+
ABBAAFFADBBBGGGG?EEFGGAE2EEGHCGGEEGDEGHFGF3FGEFFHG2AAGAEEEFGEEFEGHD>>>EAGGHHHGFGHHHHHHHFGEEEFHFHHEEEGEDG3CGF1FGFHHHGFGHHHHDHHHFDGHHHCGHF1@<?FG1<1?FGH1G1F>.>@ACDBDCGH.C<CC/CGHHGGGHFHGCGHF00;/;CCGGFGGG-@BD.C-;@F-;.9./B.;@=.E9/9/BFF..:9.BF.;.;....9B./;
@M03896:38:000000000-B4D98:1:2107:15423:13909 2:N:0:169
CCTGTTCGCTCCCCACGCTTTCGAGCCTCAGCGTCAGTTACAGACCAGAGAGCCGCTTTCGCCACCGGTGTTCCTCCATATATCTACGCATTTCACCGCTACACATGGAATTCCACTCTCCCCTTCTGCACTCAAGTTTGACAGTTTCCAAAGCGAACTATGGTTGAGCCACAGCCTTTAACTTCAGACTTATCAAACCGCCTGCGCTCGCTTTACGCCCAATAAATCCGGACAACCCCCGGGACCTACG
+
BCCBBFFADBACGGGGEFEFGGEFGEGHHHHHGGFGGHHFHHGHHHGHHGFEGGEEEEFH?EGGGHEEEEEEGHHHHGGHHHHHHHHGGGGGHHHHHGFGGEHHHFFGGHHHHHHHHHHHHHGHHHHHHHHHFHHB?FD<GHECGHHGHHHFC<>ECDEFDGHHF.C<CGHHHHHHGFFFHGCGHHGCG/:CCGGGGGG?DDGGF:A-C-;.::BF.A@D?EFBFFFFF9;9@B.A.9.;---;@D//F.
@M03896:38:000000000-B4D98:1:2107:15438:13926 2:N:0:169
CCTGTTCGCTCCCCACGCTTTCGAGCCTCAGCGTCAGTTACAGACCAGAGAGCCGCTTTCGCCACCGGTGTTCCTCCATATATCTACGCATTTCACCGCTACACATGGAATTCCACTCTCCCCTTCTGCACTCAAGCTTGACAGTTTCCAAAGCGAACTATGGTTGAGCCACAGCCTTTAACTTCAGACTTATCAAACCGCCTGCGCTCGCTTTACGCCCACTAAATCCGTACAACCCTCCGCACCTCCGT
+
AAB?AFF?A>ABGGGFEEGFGGE2BFGHHGFGFGG2EGGFGFBFCE2FGFBEFGEE0AEG1EAEEHE/>>EEFGHHF1FFDGHHGHHEEEEEGFFGHEEGEEFHFGBFGFGFHGDFFGHHFHGHHHHGGGHHHGF11?<<?G<11<FHGHH100.<AAG00DCDG./<<</<CCGGFHHC0C;CFC;0;:C;BFB00:C;A9.99-99A;;.:;FF.;-@.../;//B/.9;A9BB.;.;...-;@/.;..
@M03896:38:000000000-B4D98:1:2107:15421:13929 2:N:0:169
CCTGTTCGCTCCCCACGCTTTCGAGCCTCAGCGTCAGTTACAGACCAGAGAGCCGCTTTCGCCACCGGTGTTCCTCCATATATCTACGCATTTCACCGCTACACATGGAATTCCACTCTCCCCTTCTGCACTCAAGTTTGACAGTTTCCAAATCGAACTATGGTTGAGCCACAGCCTTTAACTTCAGACTTATCAAACCGCCTGCGCTCGCTTTACGCCCAATAAATCCGGACAACCCCCGGGACCTACGT
+
ABBAAFF>AABBGGGGGEFCFGEEBEFGGGGGEGGEGFHHHDFHHEFGHGFEGH0EAEFGFEEFGHFE>>1?FGGHH2FHHBFHHHHGGFGGGGHHHGEE?EEGHFFFHBGHGHFFFHHHHHGHHHGFFBGHHEF?1@??GGHB1FHGHHHF1>.>FGG>G<GDDAC/<G/<<.GGHHHGGGFCFC0;GB000C0C0GG-A?CEF@G999:99EBFEDC;.A.//BBFFA-.9-.;...;--99;A.BF.;
@M03896:38:000000000-B4D98:1:2107:24332:15109 2:N:0:169
CCTGTTTGCTACCCACACTTTCGAGCCTCAGCGTCAGTTGGTGCCCAGTAGGCCGCCTTCGCCACTGGTGTTCCTCCCGATATCTACGCATTCCACCGCTACACCGGGAATTCCGCCTACCTCTGCACTACTCAAGAAAAACAGTTTTGAAAGCAGTTCATGCGTTGAGCCCATGGATTTCACTTCCAACTTGTCTTCCCGCCTGCGCTCCCTTTACACCCAGTAATTCCTGACAACGCTTCTTCCCTAC
+
AAAAAFFFFFFFGGFGCEF1BGEAFEEHHHHHGGEFEDFHBEGFGFFHFBBFGFAEGGGHGGGGGHBF@BGFGGHHHGGAEEEGHHHFEGGGHHGGHEEEEEGHHECCCGHHHF0CCC<GHHHHCGDG1FFHGGG1<000FC.0<F<G0.<0D/<C<=G<=G0<<:;./<CECHEEGF0CHFHGGGG0BFFF00=CF;FFA@@..AAA@FAEBBBFF//BB-AB//;9BF/9:/9;:-;---///;;/FF
@M03896:38:000000000-B4D98:1:2107:24350:15119 2:N:0:169
CCTGTTTGCTACCCACACTTTCGAGCCTCAGCGTCAGTTGGTGCCCAGTAGGCCGCCTTCGCCACTGGTGTTCCTCCCGATATCTACGCATTCCACCGCTACACCGGGAATTCCGCCTACCTCTGCACTACTCAAGAAAAACAGTTTTGAAAGCAGTTCATGGGTTGAGCCCATGGATTTCACTTCCAACTTGTCTTCCCGCCTGCGCTCCCTTTACACCCAGTCATTCCGGACAACGCTTGCGACCTAC
+
AABBBFFCFFFFGGGGGEGEFGAFFEEGHGHGFEDGGFFHFGGGFCCGFGGFGGEEGGGHCEDGFGBF5GGFHHHHHGG?EGFHH4FFFGGGHHHHHGGGG@EFHGFC@CGHHHFDFBDGHFHHHGHHHHHHFGGD1<0FFEE011<DCF0BDCGH=GHH0G<CC<-/:GGEAGCFHGFHFGGCFGB0CGBBB0;FF0CB.??DGF-A?DFFEFFFFFB9DEFF///;/;/9.-9;A-@..;.--9>ABB
@M03896:38:000000000-B4D98:1:2107:24324:15129 2:N:0:169
CCTGTTTGCTACCCACACTTTCGAGCCTCAGCGTCAGTTGGTGCCCAGTAGGCCGCCTTCGCCACTGGTGTTCCTCCCGATATCTACGCATTCCACCGCTACACCGGGAATTCCGCCTACCTCTGCACTACTCAAGAAAAACAGTTTTGAAAGCAGTTCATGGGTTGAGCCCATGGATTTCACTTCCAACTTGTCTTCCCGCCTGCGCTCCCTTTACACCCAGTAATTCCGGACAACGCTTGTGACCTAC
+
ABBABFFFFFFFGGGGGEFBGGEGFEEHHGFG?EEEGHFHFFGHHHFGFHHFGGEGGEFHAEFGGHFG5BFFHHGHHGGGGGGHGHHFEFDGHFHHH?EGGCHHHGGCCGGHHHCCD??GFHHHCGGGFHHBCFF1?0>0FE.01FG1F.0DD/CGDGGFBG0.<<:/GGHEGHBFHHGHGFHGGGGBBFFB;9;CFGFG??BGGFGGGFFFF9FBF/:BDF.:FF/FBB/:.::.;-@.:.:/BBFFFF
@M03896:38:000000000-B4D98:1:2107:28856:15227 2:N:0:169
CCTGTTTGCTCCCCACGCTTTCGCACCTGAGCGTCAGTCTTCGTCCAGGGGGCCGCCTTCGCCACCGGTATTCCTCCAGATCTCTACGCATTTCACCGCTACACCTGGAATTCTACCCCCCTCTACGAGACTCAAGCTTGCCAGTATCAGATGCAGTTCCCAGGTTGAGCCCGGGGATTTCACATCTGACTTAACAAACCGCCTGCGTGCGCTTTACGCCCACTAATTCCGATTAACGCTTGCACCCTCC
+
BBBBBFF4FFFFGGGFEEEFFGEEFGGGCGHGEEGGEHHHHGFHGFEEGE?EEGEFFGGHHCEEEGE/EEEHGHGHHHGBGHHHHHFGG/EEFGGHHDB?/<BGHGB?FGGCGHBFFHGGGGGHHGGA<AEHHH/<DCD<<C00<;CC;G::G00;;:;CGHF.::/9FFBEGG?B-CFGFFFFFFFB9/;BB/:B/.AEFFFFFF-A.ABDD9.;BEDAFF../99/;9B...9/99>.99.;;9DAFD
@M03896:38:000000000-B4D98:1:2107:15535:15852 2:N:0:169
CCTGTTTGCTCCCCACGCTTTCGCACCTGAGCGTCAGTCTTCGTCCAGGGGGCCGCCTTCGCCACCGGTATTCCTCCAGATCTCTACGCATTTCACCGCTACACCTGGAATTCTACCCCCCTCTACGAGACTCAAGCTTGCCAGTATCAGATGCAGTTCCCAGGTTGAGCCCGGGGATTTCACATCTGACTTAACAAACCGCCTGCGTGCGCTTTACGCCCAGTAATTCCGATTAACGCTTGCACCCTCC
+
CCCCBFFFFFFFGGGGEFEFGGFFGGGHFGHGEFEGGFGHHHHHGDEFHGGGEEEGGGGHAEGGGHEE>EGHHHGHHGHHHHHHHHHGGFGGFHGHHGDFGCFGHHHEGHHHHHHHHHHGGGGHHGFC.CEHFHGDDHF<CGD0:;GGGCFCH:CG:CGHHHHE:C/;BFFGCFAAADGGGEGFFFFBFFBFF/:BBAEFFFFFFFFAAA=D@AAFFEFFFFFFFFFFFFFFFDDFFFF.;E9;;FFFFF
@M03896:38:000000000-B4D98:1:2107:15524:15866 2:N:0:169
CCTGTTTGCTCCCCACGCTTTCGCACCTGAGCGTCAGTCTTCGTCCAGGGGGCCGCCTTCGCCACCGGTATTCCTCCAGATCTCTACGCATTTCACCGCTACACCTGGAATTCTACCCCCCTCTACGAGACTCAAGCTTGCCAGTATCAGATGCAGTTCCCAGGTTGAGCCCGGGGATTTCACATCTGACTTAACAAACCGCCTGCGTGCGCTTTACGCCCAGTACTTCCGATTAACGCTTGCACCCTCC
+
ABBAAFFFFFFFGGGGEFEFFGEEFGGGFHHGGGEEEGHHHHHHEEEGHEGFEE>FGGGHGGGGGHGCFGGHHHHHH2GFGGHHHHHGG?EFFGFHHGBCC@BGHHFE?GFGHFHHHHHGDGGHHGGD.AEHFFGGFFF<GHEC0<GCGCGGF0CC;CGHHGH.;99;FFFEBGBG?DFGFFGFFFFB/FFFF9:;9AEEDFFFFFFADFFF-A./BAABCFE9//;FFFFFDF.;9AB.AFF/9FDEAA
@M03896:38:000000000-B4D98:1:2107:22637:18077 2:N:0:169
CCTGTTTGCTCCCCACGCTTTCGCACCTGAGCGTCAGTCTTCGTCCAGGGGGCCGCCTTCGCCACCGGTATTCCTCCAGATCTCTACGCATTTCACCGCTACACCTGGAATTCTACCCCCCTCTACGAGACTCAAGCTTGCCAGTATCAGATGCAGTTCCCAGGTTGAGCCCGGGGATTTCACATCTGACTTAACAAACCGCCTGCGTGCGCTTTACGCCCAGTAATTCCGATTAACGCTTGCACCCTCC
+
ABBABFFFFFFFGGGGEFEFGGEEGGGHFHGGGEEGGHGHHHEGFFFGHFEGEEEEGGGHFEDEGHE>>>FGHHFHHGHHHGHHHGGFGEFGHHHHHGDGGCFGHHFCGFHFHHFHGHHGGGGHHHGC.AEHFGGFGHD/CGGC0;<C;CGHF:CC;GGGHGF.:0/9CFGE???-BDFFGFFGFFF/BFFF/B9B;?EEFF-?EF>;9:-;-.;BFEDDFDF/;:FFFF/ADADB9.;..;:/;:D?ED
@M03896:38:000000000-B4D98:1:2107:3560:18202 2:N:0:169
CCTGTTTGCTCCCCACGCTTTCGCACCTGAGCGTCAGTCTTCGTCCAGGGGGCCGCCTTCGCCACCGGTATTCCTCCAGATCTCTACGCATTTCACCGCTACACCTGGAATTCTACCCCCCTCTACGAGACTCAAGCTTGCCAGTATCAGATGCAGTTCCCAGGTTGAGCCCGGGGATTTCACATCTGACTTAACAAACCGCCTGCGTGCGCTTTACGCCCACTACTTCCGACTAACGCTTGCACCCTAC
+
ABAAAFFFFFFFGGGEAEEFEGEEEEFECFGGF2AAEHHHHHGHEF1GHECEEGEGFEGHHGFEGHAE>>FHEGGHH?GBHHHHHGHGG/<<FFBGHDCC@<??F<B??2?CGHHDHHHGG-CGFHF?A.CGFC/D<CD/CGGB0:<;C::F:0;:::CGFB0:/0/:BFFG??--B;/FBFF0//;B/;//;FBB/9AE-@@?9.@;.;-;-../9..-99..9//;9/..---/9.-.99;;/;DA.:
@M03896:38:000000000-B4D98:1:2107:3578:18212 2:N:0:169
CCTGTTTGCTCCCCACGCTTTCGCACCTGAGCGTCAGTCTTCGTCCAGGGGGCCGCCTTCGCCACCGGTATTCCTCCAGATCTCTACGCATTTCACCGCTACACCTGGAATTCTACCCCCCTCTACGAGACTCAAGCTTGCCAGTATCAGATGCAGTTCCCAGGTTGAGCCCGGGGATTTCACATCTGACTTAACAAACCGCCTGCGTGCGCTTTACGCCCAGTAATTCCGATTAACGCTTGCACCCTCC
+
AABAAFFBFFFFGGGGAEEFCGEEGGGF3FHFAEEAEFFGHHEHEEEEC1AAAE>EEGGG1BEEFH1>>EFHFHHHHFGHHHHHHHHFGFGGHFGFHGFGGCGGHHFAFGHHHHHFHHGGGCFGHHF..<CGCGG0DG<<CGD0C0<;<::;GCCC;:GHHF0./0//9FFECD???DGBFFFFFFFBBFFFB/9B/.AEAFFFE?A9DF=@-999FEFAF999/9BBFF/9AA.;BFF...9/;FDFFF
@M03896:38:000000000-B4D98:1:2107:3562:18220 2:N:0:169
CCTGTTTGCTCCCCACGCTTTCGCACCTGAGCGTCAGTCTTCGTCCAGGGGGCCGCCTTCGCCACCGGTATTCCTCCAGATCTCTACGCATTTCACCGCTACACCTGGAATTCTACCCCCCTCTACGAGACTCAAGCTTGCCAGTATCAGATGCAGTTCCCAGGTTGAGCCCGGGGATTTCACATCTGACTTAACAAACCGCCTGCGTGCGCTTTACGCCCAGTAATTCCGATTAACGCCTGCACCCTCCG
+
ABBBAFFFFFFFGGGGGFEFGGFGGGGGFGFHGEEGGHHHHHHHGGGHHGGGGGEGGGGHHGFGGHFEEEGGHHHHHGGFGHHHHHHGGEFEFGHHHGDGGCGHHHFF?FHHGHHGHHHGGGGHHHGE?EDHFHGFGFFCEHHE0;CGFFFFHFGF:CHGHHHE::CFFGGGGGAAGDFGGEFGFFFFBFBBFFB/:.EEAFADEFCADFCC;;.BFF?=DD.;FBF/BF9DAAABBAD-;E99BBFFFF.
@M03896:38:000000000-B4D98:1:2107:3547:18232 2:N:0:169
CCTGTTTGCTCCCCACGCTTTCGCACCTGAGCGTCAGTCTTCGTCCAGGGGGCCGCCTTCGCCACCGGTATTCCTCCAGATCTCTACGCATTTCACCGCTACACCTGGAATTCTACCCCCCTCTACGAGACTCAAGCTTGCCAGTATCAGATGCAGTTCCCAGGTTGAGCCCGGGGATTTCACATCTGACTTAACAAACCACCTGCGTGCGCTTTACGCCCAGTAATTCCGATTAACGCTTGCTCCCTCCG
+
AAAAAFFFFBFFEE1E?EE0AGAEEEEFBBEF?BEEGG1GGGCFEF?CHGGCGEEEFEGHEGEEGHCEEEFHFHHEFHFBGHGBFFHGGGCAHHHHHGC/BCFHHFBFBFDGGFFHFG/A@CCHBFE.<ACGFB/0DGD/CGHE::CC:CFCC:CG<CFHBCGECB9/;CC9??---.CBFFFFFFF//;BFFFFBBAA--9-;BF;---9----//;-99-9////;/B/---;//-;;--;/;/A---9
@M03896:38:000000000-B4D98:1:2107:20717:18905 2:N:0:169
CCTATTTGCTCCCCACGCTTTCGTCCATGACCGTCAGTGGTGGCCTAGCAAACCGCCTTCGCCACTGGTGTTCCTTCTAATATCTACGCATTCTACCGCTACACTAGAAATTCCGTTTGCCTCTACCACACTCGAGTCTATCAGTTTCTAAAACGAACTGGAGTTGAGCTCCAGGCTTTAATTCTAGACTTAATAAACCGGCTGCGGACGCTTTACGCCCAATAAATCCGGATAACGCTCGCCACCTACGT
+
BBBBBFFFFFFFGGGGGFFFGGGHEGGHGHHHGGEFGHFHEFAGHHFGHHHHHGGGGGGHGFEEGHHHGGGEHHFHHHHGHHHHHHHGGGGGHHHHHEEGGGHHHHHHHHHHHHHHHHGHHHHHGHHHHGGGHEGDHGHHFHHFFHHHHHFHHGDDFGEGHHGFHFFFG1GHFF/CF<GHFFGHBB00;CGC;CFFFHC@FFG??@AGGAB.;CFF.ABDDEFFBFEFFD-ADFBB.-9.-@=AFFFBFD9
@M03896:38:000000000-B4D98:1:2107:12675:21397 2:N:0:169
CCTGTTTGCTCCCCACGCTTTCGCACATGAGCGTCAGTACATTCCCAAGGGGCTGCCTTCGCCTTCGGTATTCCTCCACATCTCTACGCATTTCACCGCTACACGTGGAATTCTACCCCTCCCTAAAGTACTCTAGTTACCCAGTCTGAAATGCTATTCCCAGGTTAAGCCCGGGGCTTTCACACCTCACTTAAATAACCGCCTGCGTGCCCTTTACGCCCAGTTATTCCGATTAACGCTCGCACCCTCC
+
ABBBBFFBFFFFGGFCEEEEFGEEFGGGHHHHGGEEEEGGHHHHHGBFGCAEEEEFHFHHAFE1BGGEFEFHHHHHHHHGHHHHHGHEGFEGHGHHHEEECEGHGFFE?GHHHHFGGHHECFGHFGGH2FGGGFDD>FFGFH1<FHFDF1?BFGH1?1GHHGGEGHHHGGHHCC-ADFHHHGHHHGHHHHHGFGF0CFGGGGGGGG?A.99B//:BF.A=BF.;////BFFDD?DFF.@.A@9;9;A.;A
@M03896:38:000000000-B4D98:1:2107:16955:22970 2:N:0:169
CCTATTTGCTCCCCACGCTTTCGTCCATGACCGTCAGTGGTGGCCTAGCAAACCGCCTTCGCCACTGGTGTTCCTTCTAATATCTACGCATTCTACCGCTACACTAGAAATTCCGTTTGCCTCTACCACACTCGAGTCTATCAGTTTCTAAAACGAACTGGAGTTGAGCTCCAGGCTTTAATTCTAGACTTAATAAACCGGCTGCGGACGCTTTACGCCCAATAAATCCGGATAACGCTCGCCACCTACGA
+
ABABAFFFFFFFGGGGCFEFGGEGGGEGFHHHGGGGGGGEDF?FGHGCHFFGHFAEGGGHAEFEGHGHGGGEHHFFHHHHHHFHFHHGGEGGHHHHHGGGGGHHHHBGDGHHHGHHFHGHHHHHHHHHHHGHHFEAGHHHHHBFGFHHHDFHGGCCC<F10GAGHFG<>1GHGGGHFFGD0DFHEGD0<:FB0<GBHBGAFCDAE--9;9ACE.9BA.@B?.B/9/;9;.-;.ABF.9.;-;9;AFFFFD.
@M03896:38:000000000-B4D98:1:2107:16967:22987 2:N:0:169
CCTATTTGCTCCCCACGCTTTCGTCCATGACCGTCAGTGGTGGCCTAGCAAACCGCCTTCGCCACTGGTGTTCCTTCTAATATCTACGCATTCTACCGCTACACTAGAAATTCCGTTTGCCTCTACCACACTCGAGTCTATCAGTTTCTAAAACGAACTGGAGTTGAGCTCCAGGCTTTAATTCTAGACTTAATAAACCGGCTGCGGACGCTTTACGCCCAATCAATCCGGATAACGCTCGCCACCTACGT
+
BBBBBFFDFFFFGGGE2EEAFGGHGGEFDFHHEEEEGGHEDFEGHHFGHEDGGFEEGFGHAEGEGHE2FGHEHGFHHHHFGBGHHHHGGFFGGGHHHEEEGEFGHHHHHHHGHHGHEHDHFFHHFHHFHHGHHFH/GHGGGGG1<<GGFFG1F?></AGF0GCFF111>DGHBF/<GCGH0=DHHH00C0FCGFHF0CC:@-B?.--;BA;:9.BB.:--..B//9BFB.-;:.//.9.A--@.;..9BA.
@M03896:38:000000000-B4D98:1:2107:16950:22998 2:N:0:169
CCTATTTGCTCCCCACGCTTTCGTCCATGACCGTCAGTGGTGGCCTAGCACACCGCCTTCGCCACTGGTGTTCCTTCTAATATCTACGCATTCTACCGCTACACTAGAAATTCCGTTTGCCTCTACCACACTCGAGTCTATCAGTTTCTAAAACGAACTGGAGTTGAGCTCCAGGCTTTAATTCTAGACTTAATAAACCGGCTGCGGACGCTTTACGCCCAATAATTCCGGATAACGATCCCCACCTACGT
+
BBBBBFFFFBDFGG4AAAEFFGDGEGGGBDGHGAEGGFFGFFGHHHCFHF3GGGCEGGGHAEEAEHFE@FGEGHFHGHFFFFDFGHFFGG?EGFFHHEGGGCFHHCEFGGHHHGFHHHEHFFHFFHHFHGAFHAG?DGFHFHHF11FFFFG1FFA?<>GGGFCGFHHFG1CCFCBCFF<<0=DHFF00CFFG0CHH00;-C-?B.-9B9-9AA9CF..-@DE;BF///;;-;;.B/..9;..99A..//99
@M03896:38:000000000-B4D98:1:2107:25389:24686 2:N:0:169
CCGTTGACTCCGACCTTTACCGCGGCGGCTGGCACACAATTACCATACAGATAGTGTGTAGATCTCGGTGGTCGCCGTATCATTAAAAAAAAAACGATTAGAACATGTCGGGCACCGTGAACAGCTGAAAAAACAAGAAAAATATAAGATCTCTCAAAATAAATCATAACGAAAGTGAGATTATGTCTACAAGACCATATAAAACATCGACACGAGACTAACTTCAAGTACCGTACACAAGTACTACCGAA
+
BBBABBAFFFFBFGGGFFGGGGGGGGGCGCCFEHHHGGGHHHHHHHEHHGHHHGEFGFED@FDFHHGE>E>/3E/E@>EAFBD22BFGHGGGC////...<11101111.----..-....00/.0/0000.-;9./////.90000000;000000000900000////.....///////9//9///////....////////.//./-.-.9-..//////////////.....:/..///9/9.-.-
@M03896:38:000000000-B4D98:1:2107:6574:25598 2:N:0:169
CCTATTTGCTCCCCACGCTTTCGTCCATGACCGTCAGTGGTGGCCTAGCAAACCGCCTTCGCCACTGGTGTTCCTTCTAATATCTACGCATTCTACCGCTACACTAGAAATTCCGTTTGCCTCTACCACACTCGAGTCTATCAGTTTCTAAAACGCACTGGAGTTGAGCTCCAGGCTTTAATTCTAGACTTAATAAACCGGCTGCGGACGCTTTACGCCCAATAAATCCGGATAACCCTCTCCACCTACGT
+
ABBBBFFDFFFFGGGGEFFEFGEGEGGHHHHHGGGGEAFFEFDGHHFHHHHFGFAEEEFHGFFEEGFFBF?EGGDGGHGHHHHHHHHGEE?AGFGHH@EEGEFGFGGFFHHHHHFGCG?GGDHHHGFFHHGHFFA?DGDFGHG<<<FGGHG1G?</<>><CBG1<111<0CGFB/<<CCDG<DHHC00<C:C00;0::G:-;9D.9--A-;9.AFF?D=D..9F///BF.-.9.FF/:.9.;B/;A.9B.9
@M03896:38:000000000-B4D98:1:2107:6591:25606 2:N:0:169
CCTATTTGCTCCCCACGCTTTCGTCCATGACCGTCAGTGGTGGCCTAGCAAACCGCCTTCGCCACTGGTGTTCCTTCTAATATCTACGCATTCTACCGCTACACTAGAAATTCCGTTTGCCTCTACCACACTCGAGTCTATCAGTTTCTAAAACGAACTGGAGTTGAACTCCAGGCTTTAATTCTAGACTTAATAAACCGGCTGCGGACTCTTTACGCCCAATAAATCCGGATAACACTCTCCACCCACG
+
ABAAAFF5BFFFGGFG2AEFFGEEEEFFGFGHEGEFEFDFDA?BFGFBGG5GFG0EEEGH1EA?EBB2BFGEGGBFGGGHFFHGGGGFEEEAFFHHH/EEEEGGFHHFFHHHFGBB?E?BB1GGHHHGHFGHF?</@@FHEFD1?<GGGG<<??/<?>F>00<<0111>1=GC//<CF<G00DGFF00<0CGCCHC0GH::-@A;--;B-;0099;.;;9.9B/;;BFF9-.;./B/9/9//;9BA.9A-
@M03896:38:000000000-B4D98:1:2107:6573:25616 2:N:0:169
CCTATTTGCTCCCCACGCTTTCGTCCATGACCGTCAGTGGTGGCCTAGCAAACCGCCTTCGCCACTGGTGTTCCTTCTAATATCTACGCATTCTACCGCTACACTAGAAATTCCGTTTGCCTCTACCACACTCGAGTCTATCAGTTTCTAAAACGAACTGGAGTTGAGCTCCAGGCTTTAATTCTAGACTTAATAAACCGGCTGCGGACGCTTTACGCCCAATAAATCCGGATAACGCTCGCCACCTACGT
+
BBBBBFF5DFFFGGGGCEFCFGCFEF2FFGHHGFGGEFGFGFGHHHFGHH5GGFEEGGGHEGE?EGFGDF?EGGFHHHEFGGHGHGHFGFEEHHHHHGGEEEGGHFHGHHHHHHGFHHGGGBG1?FFBGAFHH<FDGGHFHGFDFFHHHHG1DGD/?AGFCG0>FG11FD<<<C/GHHFDDGFHHBBC:CGF0CGHFHFCCC@GE-?-A--9CAFEA.-@DE.9/9FFF?<..;BF.;9.->9A.AFFF?:
@M03896:38:000000000-B4D98:1:2107:17399:28082 2:N:0:169
CCTGTTTGCTCCCCACGCTTTCGCACCTGAGCGTCAGTCTTCGTCCAGGGGGCCGCCTTCGCCACCGGTATTCCTCCAGATCTCTACGCATTTCACCGCTACACCTGGAATTCTACCCCCCTCTACGAGACTCAAGCTTGCCAGTATCAGATGCAGTTCCCAGGTTGAGCCCGGGGATTTCACATCTGACTTAACAAACCGCCTGCGTGCGCTTTACGCCCAGCACTTCCGATTAACGCTTGCACCCTCC
+
>AAA>FFFFDDFGGGGGFFFCGEEAEFFCFEFEFFGFFGGHHHHGGGHHECGEEEFGEEG1EEEGHE@>EFHHHHHGGFHHFGHGFHGGFAFHGGHHDBC@@FGHH2FGGHHHGHHHHHGG?ECFFF.<AEGHFCGDFB<CGHC:GHGE0;CC:C<0:GHHHHA:0/;FFFGAA?B?AFGFFFFFFF;/BF/BBBFB?EECFFFFF-.ADFAAAEFF.DCF.F.9.B/FF..9A?FBFB;9EA/;BDEEA
@M03896:38:000000000-B4D98:1:2108:22082:2964 2:N:0:169
CCTGTTCTCTCCCCACGCTTTCGAGCCTCAGCGTCAGTTACAGACCAGAGAGCCGCTTTCGCCACCGGTGTTCCTCCATATATCTACGCATTTCACCGCTACACATGGAATTCCACTCTCCCCTTCTGCACTCAAGTTTGACAGTTTCCAAAGCCAACTATGGTTGACCCACCGCCTTTAACTTCACACCTATCAAACCGCCTGCCCTCCCTTTACGCCCAATAAATCCGTACAACCCTCCGGACCTACC
+
>A>>1DB3B3BFGAAFEEE0AEEFFEEHF11B0EEAGHHGHGCHGGF00/0BAFEE/BAB/A//EE/////B@FDFF>G2F@@FBGG/EEEAGHHHG/>EE?1<1B101<<GDGBFGFFFBHCCGHF1@2F10@11@21?1F?C1?GGD?11?00<<>011<<<1.<1<<.<..<A<A00:;;;G000;./;C0;;0F.-99AEG../;.;/0;F0..;-9--9/99BBA-:-9//-9-;-:---;9//-
@M03896:38:000000000-B4D98:1:2108:22085:3700 2:N:0:169
CCTATTTGCTCCCCACGCTTTCGTCCATGACCGTCAGTGGTGGCCTAGCAAACCGCCTTCGCCACTGGTGTTCCTTCTAATATCTACGCATTCTACCGCTACACTAGAAATTCCGTTTGCCTCTACCACACTCGAGTCTATCAGTTTCTAAAACGAACTGGAGTTGAGCTCCAGGCTTTAATTCTAGACTTAATAAACCGGCTGCGGACGCTTTACGCCCAATAAATCCGTATAACGCTCGCCACCTACGT
+
BBBBBFFFFFFFGGGGEEEEFGGHFGGHGHHHGGFGGHFHFEBGHHFHHGHHHGEFGGGHHFFCFHFGGHHGFHFHHHHHHHHHHHHGGGGGHHHHHGEEGFHHHHBFGFHHHGHHFHDFGHHEHHHGHHGHG/??FFDHFHHFFDGGBGFGDGCFGGHDBHHGFFF1F1GGFHEGFHHGHHFHHHF0CFFG0C00CGC@GGFGGA;BGA;C9EFBAAAFD.9:BFFFFF.;:9/:.9.;-:@;AFABF;9
@M03896:38:000000000-B4D98:1:2108:22105:3714 2:N:0:169
CCTATTTGCTCCCCACGCTTTCGTCCATGACCGTCAGTGGTGGCCTAGCAAACCGCCTTCGCCACTGGTGTTCCTTCTAATATCTACGCATTCTACCGCTACACTAGAAATTCCGTTTGCCTCTACCACACTCGAGTCTATCAGTTTCTAAAACGAACTGGAGCTTAGCTCCAGACTTTAATTCTACACCTATTAAACCGGCTGCGGACGCCTTACGCCCAATAAATCCGAATAACGCTCACCACCTACGT
+
BBABBFFBFFFBFEFEAEE2FFEGFGGFAAFGAEEEEG5AAA2BF3FFHGHHHGAEEGEHHEE?E@F2B2?EEG4FGHGBDGFH4FGFE>EEHEHHHE>EGCGCGH33??FGHGFGGH/FGHHC1FG1FGEGG/<?@F1@2@>111@F1<<1<F/?F@F10<00<1=1><DG//0<<=00=0=GFF0<:/;C0;0CG0::;:@BAA----;-.999..9BDEFF/:9BB..:;.FF.;.;.;9/AE./;.9
@M03896:38:000000000-B4D98:1:2108:22146:7527 2:N:0:169
CCTGTTTGCTCCCCACGCTTTCGCACCTGAGCGTCAGTCTTCGTCCAGGGGGCCGCCTTCGCCACCGGTATTCCTCCAGATCTCTACGCATTTCACCGCTACACCTGGAATTCTACCCCCCTCTACGAGACTCAAGCTTGCCAGTATCAGATGCAGTTCCCAGGTTGAGCCCGGGGATTTCACATCTGACTTAACAAACCGCCTGCGTGCGCTTTACGCCCAGTAATTCCGATTAACGCTTGCACCCTCCG
+
BBBBBFFBFFFFGGGGGGGFGGEGGGGGFFHHGGEGFFFGGHHHGGEHHEGGEE>EGGGHEEDEGHEEEGGHHHHHGGHHHHHHHHHGGDGGHHGHHFCGDCFGHHGCFHHHHHHHHHHGGGGHGHFE<DDHFGFDDGF/<GD::0CCHCGHH0C0;;GFHH0C:0:;CFBEBAFCG?FGGGGGFFF/:BBFFBBF/.:9-@FDFF=DFD@BB.A/9A.=@.EFFBFFFFF.;ADBF.;.;.;9:9A?ED.
@M03896:38:000000000-B4D98:1:2108:22113:7527 2:N:0:169
CCTGTTTGCTCCCCACGCTTTCGCACCTGAGCGTCAGTCTTCGTCCAGGGGGCCACCTTCGCCACCGGTATTCCTCCAGATCTCTACGCATTTCACCGCTCCACCTGGAATTCTACCCCCCTCTCCGAGACTCAAGCTTCCCAGTATCAGATGCAGCTCCCACCTTGAGCCCGGGGATTTCACATCTGACTTAACAAACCGCCTGCGTGCGCTTTACGCCCACTAATTACGATGATCGCTTGCACCCTCC
+
AAAAAFFBDFFFGG4EAEAFEGEEDEEFBA2FEEEEAGFGBEAFEA1BG?0EA01BFFEGCEAEEHF/>EFFGGBGHGGGFBGFFFFEF/EEFF?GGEEE/?FGGCG0F2?CGGEGGFGG?@C00?DA--<11<10</00<CH0<0DDG<0=000:/;CGEG...:0<:G:A@--9?A;FFGG0BF00;;B//999/9;A-9=9..-A.A9;-.9//ADAD...9/;//9.;A.;//9;..../;9A.;A
@M03896:38:000000000-B4D98:1:2108:22130:7536 2:N:0:169
CCTGTTTGCTCCCCACGCTTTCGCACCTGAGCGTCAGTCTTCGTCCAGGGGGCCGCCTTCGCCACCGGTATTCCTCCAGATCTCTACGCATTTCACCGCTACACCTGGAATTCTACCCCCCTCTACGAGACTCAAGCTTGCCAGTATCAGATGCAGTTCCCAGGTTGAGCCCGGGGATTTCACATCTGACTTAACAAACCGCCTGCGTGCGCTTTACGCCCAGTAATTCCGATTAACGCTTGCACCCTCC
+
CCCCCFFFFFFFGGGGEFEFGGFFGGGGFHHGGFEGFHGHHHHHGGFHHGGGGEEEGGGHEGGGGHEEEGGHHHGHHFGGHHGHHHHGGFGGHHHHHDBCCCFHHHFCFHHHHHFGHHHGGGGHHG.<<C<GCGG0<CD<CGG0:;CGHFGGC::<;CGHHH0.::/:CFFFDGDDBDGGGFGBFFF0;FFFBF9;:.AE;DFFFFCAFDCF-99FF?DCDF.9;F00BFFD.ADFFA>.;9A00BD?EF
@M03896:38:000000000-B4D98:1:2108:21259:8093 2:N:0:169
CCTGTTTGCTCCCCACGCTTTCGCACCTGAGCGTCAGTCTTCGTCCAGGGGGCCGCCTTCGCCACCGGTATTCCTCCAGATCTCTACGCATTTCACCGCTACACCTGGAATTCTACCCCCCTCTACGAGACTCAAGCTTGCCAGTATCAGATGCAGTTCCCAGGTTGAGCCCGGGGATTTCACATCTGACTTAACAAACCGCCTGCGTGCGCTTTACGCCCAGTACTTCCGATTAACGCTTGCACCCTCC
+
ABBAAFFFFFFFGGGG?EFFGGEEGGGHBEGHGGFGEFGHFHGHGEDGFCGCEEEEGGGHEGGGGHD/>EGHHHHHHGHFFGHHHGHGGEGGHHHHHDFCD@FHHHHG?GHHHHHHHHHGGGGHFFFA.DEHGFG<DGF<<GG0C0CHHHFGFCCGC;GHHB0.:0;/BFFG???C-;FGFFGGFFF9/BFFFFB9B;EE@DFF9.-;.;-@@DABF;ABFD.;B//9FFD.;A9FB.B.:.;/BFD.ED
@M03896:38:000000000-B4D98:1:2108:21252:8109 2:N:0:169
CCTGTTTGCTCCCCACGCTTTCGCACCTGAGCGTCAGTCTTCGTCCAGGGGGCCGCCTTCGCCACCGGTATTCCTCCAGATCTCTACGCATTTCACCGCTACACCTGGAATTCTACCCCCCTCTACGAGACTCAAGCTTGCCAGTATCAGATGCAGTTCCCAGGTTGAGCCCGGGGATTTCACATCTGACTTAACAAACCGCCTGCGTGCGCTTTACGCCCAGCAATTCCGATTAACGCTTGCACCCTCC
+
AABAAFF4DFFFGGGE2EECFGEEFGGHBAFBEAEEEGGHFHGHGE1FE10AEE>EEEGHCEAEEHE/EEGHHGHHGBGEGHHHHFHFE<EGHHDGHABG?<?GHHB?FCFGHGDFFHHGCGGHFG.>.<<<<CB0DGD/<GD::0CCC0;CFC:;;GCGHGG.;09/CFCE--=?BDGFFFF0BFF//;BFFEBBF?AE-@BFFF;DAD=@-;.9FAA-;A....;;FF/.;9D/;.9..99;:BDEFF
@M03896:38:000000000-B4D98:1:2108:5728:8394 2:N:0:169
CCTGTTTGCTCCCCACGCTTTCGCACATGCGCGTCAGTACATTCCCCAGTCCTGCCTTCGCCTTCGGTATTCCTCCACATCTCTACCCCTTTCACCGCTACACTTGGTTTTCTACCCCTCCCTCAAGTACTCTCGTTACCCCGTCTGCTATTCTATTCCCAGGATCCTCCCGCCGCTTCCCCACCTCCCCTAATTCCCCCCCTGCGTGCCCTTTACGCCCACTTCTTCCGATTCACTCTCTCACCCTCCGT
+
AA?1>FF1DFDCF?AEAAF0FGFCAEFG110AAEE/AF2B2GFFGG00A1BBF1EF1FGA/>EECG//?>2B@GG0>0BFBFF2BG10//FFFDFF/>E/>>B1B<B1/B?2GBDBFGE//FG001@22@2@G1/?F/F<?//??F/11>>11111>F=1>1<.>//0<<E.--::;:.//;/.;.9CE./9;00000/.-99;-9-;--/://99--9----9;/999---;9B99//9/://-;-;A--
@M03896:38:000000000-B4D98:1:2108:5711:8402 2:N:0:169
CCTGTTTGCTCCCCACGCTTTCGCACATGAGCGTCAGTACATTCCCAAGGGCTGCCTTCGCCTTCGGTATTCCTCCACATCTCTACGCGTTTCACCGCTACACGTGGAATTCTACCCCTCCCTAAAGTACTCTAGTTACCCAGTCTGAAATGCTATTCCCAGGTTCAGCCCGGGGCTTTCACACCTCACTTAAATAACCGCCTGCGTGCCCTTTACGCCCAGTTATTCCGACTAACGCTCTCACCCTCCG
+
AAAAAFFFFFFFGGGGCEFFFGDGEF2DDFGGEEA2EGDHHHHHGFBFH1EFEDFHHHHEDEFEHE?FFFGGHHFHGHHHHHHHFE?@@EGEGFFHEEC/E3BEFGGE2GGHHDFFHHGGFGHF2@2@F@FDDDD2@<FFF1???<F11???FG11FG>GHHG1D1><=/A--<?AFEGG0;;:::A/.9FC009090C;A@DE.:;=.;9:/9/9.9>D..//;///;/.-9;/;.-.;./;99.9...
@M03896:38:000000000-B4D98:1:2108:5746:8411 2:N:0:169
CCTGTTTGCTCCCCACGCTTTCGCACATGAGCGTCAGTACATTCCCAAGGGCTGCCTTCGCCTTCGGTATTCCTCCACATCTCTACGCATTTCACCGCTACACGTGGAATTCTACCCCTCCCTAACGTACTCTACTTACCCAGTCTGACATGCTATTCCCAGGTTAAGCCCGGGGCTTTCACACCTCACTTAAATAACCGCCTGCGTGCCCTTTACGCCCCGTTATTCCGATTACCCCTCTCCCCCTCCGT
+
AABAAFFFFFFFGGGEEEAAFG2EAFGF3FHFEEEFGHAFGBHHHFEF1AABABFGGFGAEEDEHEEFGFHFHGFHEHHHH4GGHF1E11EDHHHH?EGCEGH/B??<GFHHHHHFHHEFDGHHG2/2@FFG2F22>2@FF?/<?F1F1?D1?FG1FGHHGEA1<GF><FE----;@CGHEGCFGFGBGF0000;FBCB;?AD.A;9;AEF9/9B;.;9>--..;./;9;...;/9/..;.;/9AA-....
@M03896:38:000000000-B4D98:1:2108:5728:8412 2:N:0:169
CCTGTTTGCTCCCCACGCTTTCGCACATGAGCGTCAGTACATTCCCAAGGGCTGCCTTCGCCTTCGGTATTCCTCCACATCTCTACGCGTTTCACCGCTACACGTGGAATTCTACCCCTCCCTAAAGTACTCTAGTTACCCAGTCTGAAATGCTATTCCCAGGTTAAGCCCGGGGCTTTCACACCTCACTTAAATAACCGCCTGCGTGCCCTTTACGCCCAGTTATTCCGATTAACGCTCCCACCCTCCG
+
BCCBCFFFFFFFGGGGEFEFGGGGGGFG3FGGFGEGGHFHGHHHHHHGHA?FFEGHHHHEEGGGHHFFHGHHHHHHGHHHHHHHHHFG/EFEHHHHEEEGCHHEFGEFHHHHHHHHHHGGGFHH2FDFDGHHDGB@FDGHHH/F?GDGGHHGFHHBGGHHFFEFFGHFGHHC---;DHHGGCCHFFGFEBFBFBFFFGGAADGGF:AEEEF:BBFF;DFF../;B/:FBB.:AD/B.9.;.;BFADAFFA
@M03896:38:000000000-B4D98:1:2108:5737:8428 2:N:0:169
CCTGTTTGCTCCCCACGCTTTCGCACATGAGCGTCAGTACATTCCCAAGGGCTGCCTTCGCCTTCGGTATTCCTCCACATCTCTACGCGTTTCACCGCTACACGTGGAATTCTACCCCTCCCTAAAGTACTCTAGTTACCCAGTCTGAAATGCTATTCCCAGGTTAAGCCCGGTGCTTTCACACCTCACTTAAATAACCGCCTGCGTGCCCTTTACGCCCACTTATTCCGATTAACCCTCGCACCCTCCG
+
AAA?AFFFFFFFGGGGAEEAFG0E0EED1FGFEEEG/DDGHHHGHG1E//ABAAFG1DG/EE?AGC/?>FFFGGHHHHGFHHHHHG/>E>EEC2FG/E/E?DG/B/?ED<GHFGDGHHGGGGHB<G1>>FFFGD1@1<F?FG/?<?<FGGF1>>F1<1GHH1.11>>1=CC<<--<CCG;CCFFGGH/GBCFBGHBBCB-9A.99-..;;;;/=099--9---;/9/;;;----9B/;:--;-9@A-AA-
@M03896:38:000000000-B4D98:1:2108:28179:14943 2:N:0:169
CCTGTTTGCTCCCCACGCTTTCGCACCTGAGCGTCAGTCTTCGTCCAGGGGGCCGCCTTCGCCACCGGTATTCCTCCAGATCTCTACGCATTTCACCGCTACACCTGGAATTCTACCCCCCTCTACGAGACTCAAGCTTGCCAGTATCAGATGCAGTTCCCAGGTTGAGCCCGGCGATTTCACATCTGACTTAACAAACCGCCTGCGTGCCCTTTACGCCCAGTAATTCCGATTAACGCTTGCACCCTCC
+
ABBABFFFFFFFGGGGFFEFGGEEFGGH3GHFGGEGEHFH5FGHGEEGFG0AEEEGGGGHFEFGGFEEECGHHHHHHBEFHHHHHHHGGGGGHHHHHGDGGCFHFFFGHHHHHDGHDGFGGGGHHHEA.<CGFGC<DHF/<GGB:0CGG0CCH;000:;CGGB.:0/C/;B9-D----C.FFFBB////:B/FFFFFFFF-B-.AF-;A;.;;/;/:EDCF../;/;:FB9.A9DFFD-..9:;BFD.:A
@M03896:38:000000000-B4D98:1:2108:2710:16874 2:N:0:169
CCTATTTGCTCCCCACGCTTTCGTCCATGACCGTCAGTGTTGGCCTAGCAAACCGCCTTCGCCACTGGTGTTCCTTCTAATATCTACGCATTCTACCGCTACACTAGAAATTCCGTTTGCCTCTACCACACTCGAGTCTATCAGTTTCTAAAACGAACTGGAGTTGAGCTCCAGGCTTTAATTCTAGACTTAATAAACCGGCTGCGGACGCTTTACGCCCAATAAATCCGTATAACGCTCGCCACCTACGT
+
BBBBBFFDFFDFGGGGEFFFEGGGEGGHBGGHEFGGGHH5BGAFGGHFGEGFHGEGGGFHEFDAEHGC@FCEGHEGHHHHHGHGGFHFFFEFHGHGHEE@??FGFF??BGHHHHHFEFDF?DGFFHHHFFFHGFEAGGDFFGGG2@GGEGF1DG//<AGH0>0>F1>>>DHHFFC<GC<DGFFFHFGBD:CGCCC:GHF--:?@.-;;?-A..90B;AB@A.BF/BFBBA.;;F//.-.A-9-;;A.9:9.
@M03896:38:000000000-B4D98:1:2108:2723:16889 2:N:0:169
CCTATTTGCTCCCCACGCTTTCGTCCATGACCGTCAGTGGTGGCCTAGCAAACCGCCTTCGCCACTGGTGTTCCTTCTAATATCTACGCATTCTACCGCTACACTAGAAATTCCGTTTGCCTCTACCACACTCGAGTCTATCAGTTTCTAAAACGAACTGGAGTTGAGCTCCAGGCTTTAATTCTAGACTTAATAAACCGGCTGCGGACGCTTTACGCCCAATAAATCCGGATAACGCTCGCCACCTACGT
+
BBBBBFFFFFFFGGFGEEEFFGGHGGGH5GGHEFEGGHH3DFEGGGFGGGHFFFEEGGGHAEEEEHFBFG?EGHDHHHHFHHHHHGH?EFFFHHHHHFEGGGHHHGC3FFHHHHFHHHGHHHHGFHHHHGGGG//?GGBFDGGF1?GHHHF1FGA/FDHFFGGCG1D<>=GHGHFCGGFGFFHHEFD0;0GGGFHFHHF::?D-C9-;D?;9:EFF:A@F.:FFBBBBB9-.;ABF.-.;--=ADF9BB;.
@M03896:38:000000000-B4D98:1:2108:2706:16893 2:N:0:169
CCTATTTGCTCCCCACGCTTTCGTCCATGACCGTCAGTGTTGGCCTAGCAAACCGCCTTCGCCACTGGTGTTCCTTCTAATATCTACGCATTCTACCGCTACACTAGAAATTCCGTTTGCCTCTACCACACTCGAGTCTATCAGTTTCTAAAACGAACTGGAGTTGAGCTCCAGGCTTTAATTCTAGACTTAATAAACCGGCTGCGTACGCTTTACGCCCAATAAATCCGGATAACACTCGCCACCTACGT
+
BBBBBFFBFFFFGGFGGEAAFGEHGGEHGHGHGGGGGGH5BAGGHHFBFFHEGGGGGGGHHEDEEFF2FF?EGHFHHHGGGFGHGGHGGGGGHHGHHGEGGCFFFFG3FFHHHHBHHHGHHFGFDGHFHHGG@FCCGGGFGFG2>?GHHFD1D?</?CHFGFAFG11>FDHH/GBGGG/<0DGHFFBBDCCGCFGBFBG-CCDAEB.9A-;AAEFF..9@.9FF//;FFF-99:BB/9/;9-;.AFA/9;;
@M03896:38:000000000-B4D98:1:2108:26868:19026 2:N:0:169
CCTGTTTGCTCCCCACGCTTTCGCACCTGAGCGTCAGTCTTCGTCCAGGGGGCCGCCTTCGCCACCGGTATTCCTCCAGATCTCTACGCATTTCACCGCTACACCTGGAATTCTACCCCCCTCTACGAGACTCAAGCTTGCCAGTATCAGATGCAGTTCCCAGGTTGAGCCCGGGGATTTCACATCTGACTTAACAAACCGCCTGCGTGCGCTTTACGCCCAGTAATTCCGATTAACGCCTGCACCCTCCG
+
ABBABFFFFFFFGGGGGEAFFGFEGGGHCHHHGGGGGHGHHHHHGGGHHGGGGEEGGGGHHGFGGHE/>EFHHHHHHFHGHHHHHHHGGGGGHHHHHGCDDCFHHGFEFFHFGHFFHHHGGGGHHHG?<CEHGB<<DHHBGHGG0;CGF0CFFFFFCGHHHF0.:;/;BFFGCGD?DDGBFBFGFFF9FFBFFFFFFFFFFFFFFFFF.ABF=A?FFEDFFFFBF/FFFFF.9;AFFFF-AE99;FFFFF.
@M03896:38:000000000-B4D98:1:2108:26868:19044 2:N:0:169
CCTGTTTGCTCCCCACGCTTTCGCACCTGAGCGTCAGTCTTCGTCCAGGGGGCCGCCTTCGCCACCGGTATTCCTCCAGATCTCTACGCATTTCACCGCTACACCTGGAATTCTACCCCCCTCTACGAGACTCAAGCTTGCCAGTATCAGATGCAGTTCCCAGGTTGAGCCCGGGGATTTCACATCTGACTTAACAAACCGCCTGCGTGCGCTTTACGCCCAGTACTTCCGATTAACGCTTGCACCCTCC
+
BCCBBFFFFFFFGGGGCEGFGGGEDFGFFHHGGGEGFGGHHHHHGGEFHGCGEEEEGGGGAEFFGHE/EEGHHHHHHFGEGFGHHFGFGFGGFHHHHDFG?BFGHHFF<GHGHHHGHHHGGGGFGFGD.<DGGG/DDGF/GHH0;CCFGFGHCCGGCFGHCG:.::9;FFGFDF?CGDFGGFGGFFFBFFFFFFFFFFFE;DFFEF;AFF-;@.ABFAADFF.::/;/;F..AADFFFFB;.;:BFFFFF
@M03896:38:000000000-B4D98:1:2108:5405:19559 2:N:0:169
CCTGTTCGCTCCCCATGCTTTCGCTCCTCAGCGTCAGTTACAGCCCACAGACCTCCCTTCGCCATCGCTGTTCCTCCTGATATCTGCGCATTTCACCTCTACACCAGGAATTCCACTCTCCCCTACTCCACTCTCCTCTCCCCCTACCCACCGCAGCTCCGGAGCTAACCCCCGCACTTTCCCTCCACACGCCACACACCGCCTACGCCCTCTTCACCCCCCCTCATTCCCGACAACCCCCGCCCCCCAC
+
>AA1>BD1DAAAGGGFBFAG3GGE?GGFFHFCAEEEAFGFGFBBCE//B0BBFF1BFCGH//AA/F//0//@2DBFHB@1FG2F22B>E?//BBDHH1BF1F1GG/0??<E1BGF1BFFFH0EFEH11B1BFF1101@10@FC/>/???1/C/>@--<>G.-.--<0</<CC?@--;-;9BBB;/;//:;-@..:..9:C-9@-9B---;-;-///;;-;@--9-;/99B/---;-9-;:--9999>--;
@M03896:38:000000000-B4D98:1:2108:26843:22525 2:N:0:169
CCTATTTGCTCCCCACGCTTTCGTCCATGACCGTCAGTGGTGGCCTAGCAAACCGCCTTCGCCACTGGTGTTCCTTCTAATATCTACGCATTCTACCGCTACACTAGAAATTCCGTTTGCCTCTACCACACTCGAGTCTATCAGTTTCTAAAACGAACTGGAGTTGAGCTCCAGGCTTTAATTCTAGACTTAATAAACCGGCTGCGGACGCTTTACGCCCAATAAATCCGGATAACGCTCGCCACCTACGT
+
BBBBBFFDFFFFGGFGFFEEFGEHFGGHFHHHGEEGEFGB5AAFGGFGGFFGHGEEGGGHEEFEEGFEFFCEGHGHHH4BGHHHHHHGGGEFHGHHHEEGGEFHFHFGHHHHHHFHEGEHHFHHGHHFHHGHH//<FGGHHHHDGBGGHFHFHFADF@<1><0>FF11>1GG<G/<GFFFFDFHGF0CCFCCCFC0;CG@?-@?C---9:;9.9FF.A@BA.;//:/;BD-.9.BF.;9.---..;.;BA.
@M03896:38:000000000-B4D98:1:2108:26824:22528 2:N:0:169
CCTATTTGCTCCCCACGCTTTCGTCCATGACCGTCAGTGGTGGCCTAGCAAACCGCCTTCGCCACTGGTGTTCCTTCTAATATCTACGCATTCTACCGCTACACTAGAAATTCCGTTTGCCTCTACCACACTCGAGTCTATCAGTTTCTAAAACGAACTGGAGTTGAGCTCCAGGCTTTAATTCTAGACTTAATAAACCGGCTGCGGACGCTTTACGCCCAATAAATCCGGATAACGCTCGCCACCTACGT
+
BBBBBFFDFFFFGGGGFFEAFGEGEGGHFHHHEEFGGFBBAF2BGGFBF3DFGFAEGFFG1EEAFFFEEFGEGGDFGG4FHHHGFHHFGGEGHDFHHEEFGEGGGF?FGFHHHHHFFF?GGFHHFHHGHHGHG/<<<@@GFHHBGFHFF<DBDF/?FA>10>0FF111<1<CCC/CGFGFF0DGDF00CCC:CGHHHFF:?DA9?---;9;9../;..99;.9BB//B:.-;9./9.-.;9--9AA.9F..
@M03896:38:000000000-B4D98:1:2108:26839:22545 2:N:0:169
CCTATTTGCTCCCCACGCTTTCGTCCATGACCGTCAGTGGTGGCCTAGCAAACCGCCTTCGCCACTGGTGTTCCTTCTAATATCTACGCATTCTACCGCTACACTAGAAATTCCGTTTGCCTCTACCACACTCGAGTCTATCAGTTTCTAAAACGAACTGGAGTTGAGCTCCAGGCTTTAATTCTAGACTTAATAAACCGGCTGCGGACGCTTTACGCCCAATAAATCCGGATAACACTCGCCACCTACGT
+
BBBBBFFFFFFFGGGGFEEEFGEGGFEFGFGHEEFFGHHF5F2FGHEFGFHHGFEEEEGGFEGEFHFFFHHGHHFGGH4FGHHHGHHFEFGGHGHHHGEEEEGHGGBFGGFHHHHGFH/FGFHHGHHGHGGHB?G?GFHHGHHF1DGGGHF1<?<?/@F1<GFHFHB1>1CGCCCCGCHBDGGHGHD0CFFCGFF0GGF--@D@A@--9:;;A./F.;@;.9B/B/9FB.-.;;FF/;/B9;-;9AAFF.:
@M03896:38:000000000-B4D98:1:2108:19010:27021 2:N:0:169
CCTATTTGCTCCCCACGCTTTCGTCCATGACCGTCAGTGGTGGCCTAGCAAACCGCCTTCGCCACTGGTGTTCCTTCTAATATCTACGCATTCTACCGCTACACTAGAAATTCCGTTTGCCTCTACCACACTCGAGTCTATCAGTTTCTAAAACGAACTGGAGTTCAGCTCCAGGCTTTAATTCTAGACTTAATAAACCTGCTGCGGACGCTTTACGCCCAATAAATCCGGATAACGCTCCCCACCTACGT
+
ABABAFFFFFFFGFBFEEE2FGDHGGFG5FGHCEGAEH535CEGGFFFBBFHGFAEFGGF1EAAEGG25B?BFEBBEGB@GBGFGHHFEEEEGGHHH/>EGCGGGGFD?FGHFHHHHHGFHHFF2GHHHCDFC<//@F2@2FFD1@FGGHG1FG//?<GG00<<F1=1=1>C/G/<G/<=0DDG0D=0<0CGFHHBGH//;.CHF:-A?9:.9C0;.;9@A.B/9//;;.-;;A9/.;...99BDFFFF..
@M03896:38:000000000-B4D98:1:2109:13559:5100 2:N:0:169
CCTGTTCGCTCCCCACGCTTTCGAGCCTCAGCGTCAGTTACAGACCAGAGAGCCGCTTTCGCCACCGGTGTTCCTCCATATATCTACGCATTTCACCGCTACACATGGAATTCCACTCTCCCCTTCTGCACTCAAGTTTGACAGTTTCCAAAGCGAACTATGGTTGAGCCACAGCCTTTAACTTCAGACTTATCAAACCGCCTGCGCTCGCTTTACGCCCAATAAATCCGGACAACGCTCGCGACCTACGT
+
BBBBBFFADABBGGGGEEEFGGFGHGGHHHHHGEEFGGHHFGGFHEEGFHGAGFEFAABGEEEEGHDEEEEEHHHHHFHHBGFHGFHGGGGGHHGHHGEFEFGHFFFFFHHHHGFHFHHHCHGFHHF>DGHHFHHF<FD<DGHFDFFHHDFF0FE.AAG<DG0=DA//<GGFFACCFGHGHHFFHEFEG/CGCFFGBFE;-:9.AAFGGA@..;9B..;-DE.99BFFFD-9;-;E--.;9-9-9>.9:;9
@M03896:38:000000000-B4D98:1:2109:13557:5119 2:N:0:169
CCTGTTCGCTCCCCACGCTTTCGAGCCTCAGCGTCAGTTACAGACCAGAGAGCCGCTTTCGCCACCGGTGTTCCTCCATATATCTACGCATTTCACCGCTACACATGGAATTCCACTCTCCCCTTCTGCACTCAAGTTTGACAGTTTCCAAAGCGAACTATGGTTGAGCCACAGCCTTTAACTTCAGACTTATCAAACCGCCTGCGCTCGCTTTACGCCCAATAAATCCGGACAACGCTCGGGCCCTACGT
+
BBBBBFFBBBABGGGGGGGGGGEGBEGHHCGGGFEGGHHHHGHGHHHHHGGEHHCG0AFGEFGGGHEEEEGGHHHHHFGFHHHHHHHGGEEGHHGHHGEFFGGHGHFFFFHHHHHHHHHHHHGHHHGHHHHFFFFF?GFFFHEGHHHFHGHHECA.CCGBGFCDG.C<CGHHHHHHHFGGBBFHHEG0C/CCCGBFGGG-?FDGF-BCG--.99BFEFFFF.;/99B/B.99D-9A--.:--9-@@.9F..
@M03896:38:000000000-B4D98:1:2109:20051:5487 2:N:0:169
CCTGTTTTCTCCCCACGCTTTCGCACCTGAGCGTCAGTCTTCGTCCCTGTCGCCGCCTTCGCTACCGCTACTCCTCCTGATCTCTACGCATTTCACCGCTACCCCTGGAATTCTACCCCCCTCCACGAGCCCCAATCTCGCCAGCATCAGTTGCAGTTCCCAGGTCGAGCCCGCGCATCTCCCATCTCACTTTTCACACCGACTGCGTGCGCTTTACGCCCAGTACTTCCGATTAACGCTTGCACCCTCC
+
>A11>DF1B1BDF11EEAE0FAEAAEEG00010EG/EH112AF0BE/1111B/EE/>F?1//?/>0///>/B11100011B12B2FG/>E/?FEG2<//EE?00/?//01<<>2221@/<////0?/<---....//00<<C.-./<C00:CG000;;C:000.;/--9.99--9--.-;///-9;99FF////;//B/-----9/-BB?@;--;/9-9-;;-:/9BBF99AAA-/9-;-:-;9BBB-A-
@M03896:38:000000000-B4D98:1:2109:10088:6239 2:N:0:169
CCTGTTTGCTCCCCACGCTTTCGCACCTGAGCGTCAGTCTTCGTCCAGGGGGCCGCCTTCGCCACCGGTATTCCTCCAGATCTCTACGCATTTCACCGCTACACCTGGAATTCTACCCCCCTCTACGAGACTCAAGCTTGCCAGTATCAGATGCAGTTCCCAGGTTGAGCCCGGGGATTTCACATCTGACTTACCAAACCGCCTGCGTGCGCTTTACGCCCAGTACTTCCGATTAACGCTTGCACCCTCC
+
>AAAAFFFFFFFGGGGEEEFFGEGGGGHFHHGEGEGGHHHFHHHGGFHHCG?EEEEGGGHFFGGGHEE>EGHHHHHGFHHHGHHHHHGGFDGHHGHHDBDGCFGHGGFGHHHGGHHHHHGGGGHHFF.<CEHFGHFGHFBGHH0:<;GHCHF::C;;;GFFH0.:9/9CFFGGB-ABDFFGFGGFFE9BFFFF/;FFEEE-@CFFFFF?D9;;9;FF.9;@D.9//99BF?....//9;..9A;9FD?ED
@M03896:38:000000000-B4D98:1:2109:10105:6245 2:N:0:169
CCTGTTTGCTCCCCACGCTTTCGCACCTGAGCGTCAGTCTTCGTCCAGGGGGCCGCCTTCGCCACCGGTATTCCTCCAGATCTCTACGCATTTCACCGCTACACCTGGAATTCTACCCCCCTCTACGACACTCAAGCTTGCCAGTATCAGATGCAGTTCCCAGCTTGAGCCCGGGGATTTCACATCTGACTTAACAAACCGCCTGCGTGCGCTTTACGCCCAGTAATTCCGATTAACCCTTGCACCCTCC
+
AAAAAFFCFFFFGGGGAEECFGAEFGGGBGHGEGFGEGGHDHFGEEEGGF?EAE>EGFGHEFEGGHEE/EFHHHFHHGHHHGFHH4FFG/EE2FGHHACCCCHHHHFCGFGHHGFGGHHGGGGHHH...<<GCGGDDGF<CGC00<<CC:0:F0;;;:CHHH0.0:/;;CFF@B-@@DFGGFF/FFE9FF/:BB:B99EEB?BDEF@;.;;@-..BBABBBF.//99/BFF..999//;././9;FDEE;
@M03896:38:000000000-B4D98:1:2109:10098:6261 2:N:0:169
CCTGTTTGCTCCCCACGCTTTCGCACCTGAGCGTCAGTCTTCGTCCAGGGGGCCGCCTTCGCCACCGGTATTCCTCCAGATCTCTACGCATTTCACCGCTACACCTGGAATTCTACCCCCCTCTACGAGACTCAAGCTTGCCAGCATCAGATGCAGTTCCCAGGTTGAGCCCGGGGATTTCACATCTGACTTAACAAACCGCCTGCGTGCGCTTTACGCCCAGTACTTCCGATTAACGCCTGCACCCTCC
+
>AAAAFF4FFFFGGFGEFECCF?EGGGG3FGG?EEEEAG5DGGHGEFHH?AEEE>EEFEG1BEEGHE?>EFHHHHHHFGGHGHHHHHEECEEHHFHHD>C@BGGHF0FFHHHGFHFHHEGC-ECFHE<.<EHHH/<<C0/<GG;./CGHCB00CG0;;CGHHF./99;/F/.-:---CBCFFFFFFF///;/BBBFFFFFBB;..ABDFFBB@.9F9..9@A?/9//9BFA.99.;/;@-.;A9FBD.;;
@M03896:38:000000000-B4D98:1:2109:16638:8308 2:N:0:169
CCTGTTTGCTACCCACACTTTCGAGCCTCAGCGTCAGTTGGTGCCCAGTAGGCCGCCTTCGCCACTGGTGTTCCTCCCGATATCTACGCATTCCACCGCTACACCGGGAATTCCGCCTACCTCTGCACTACTCAAGAAAAACAGTTTTGAAAGCAGTTCATGGGTTGAGCCCATGGATTTCACTTCCAACTTGTCTTCCCGCCTGCGCTCCCTTTACACCCAGTAATTCCGGACAACGCTTGTGACCTAC
+
BCCBCFFFFFFFGGGGGEGGGGGGHGGHHHHHGGGGGHHHFGGHGGHHHFHHHHEGGGGHHGGGGHGGBFGEFHHHHGGGGGGHHHHGGGGGHHGHHGEGGCFHHGBDFGHHHHGDGGGHHGHHHHHFFHHHGHGBFG0FHGFB=GHH0FGHHCCGGGHHFHCGGCAGHHHGHHHHFHHHHFFFFFFFFFFFCBFGGGFCACGGGEFAGDFFFBBBFF:BDE.;B/FBFF/-A9-;AFF...9/9;FF/;
@M03896:38:000000000-B4D98:1:2109:16618:8312 2:N:0:169
CCTGTTTGCTACCCACACTTTCGAGCCTCAGCGTCAGTTGGTGCCCAGTAGGCCGCCTTCGCCACTGGTGTTCCTCCCGATATCTACGCATTCCACCGCTACACCGGGAATTCCGCCTACCTCTGCACTACTCAAGAAAAACAGTTTTGAAAGCAGTTCATGGGTTGAGCCCATGGATTTCACTTCCAACTTGTCTTCCCGCCTGCGCTCCCTTTACACCCAGTAATTCCGGACAACGCTTGTGACCTAC
+
ACCBBFFFFFFFGGGGGEGFGGEGHGGHHHHHGGGEFHHHGEGHHGHHHHFHHHFGGGGHFEGGGHFGFHHFHHHHHGGGGGGHHHHGGGGGHHGHHFEGGEFHHFDCCGGHHHGFGGGHHGHHHHGHFHHHHHGBGHHFHGHF1FHHFGHFHGGGGGHHFG0<CE@GCGGFHHG/GHHHHHHHGGGGGGFF;;CFGFGGGGGDEABCGFFFBFBFF;BBDE?FFFFFFFBFD@=AEAC::.99:BFBBF
@M03896:38:000000000-B4D98:1:2109:23869:10138 2:N:0:169
CCTGTTTGCTACCCACACTTTCGAGCCTCAGCGTCAGTTGGTGCCCAGTAGGCCGCCTTCGCCACTGGTGTTCCTCCCGATATCTACGCATTCCACCGCTACACCGGGAATTCCGCCTACCTCTGCACTACTCAAGAACAACAGTTTTGAAAGCAGTTCATGGGTTGAGCCCATGGATTTCACTTCCAACTTGTCTTCCCGCCTGCGCTCCCTTTACACCCAGTAATTCCGGACAACGCTTGTGACCTAC
+
ABBAAFFFFFFFGGFGGEGFGGEDGEGHGGFGEGEDEHHH3EEGGHBEG5AFFFEEFGGHAABEEHF2B2BEGHHHGEGEGGGGHHHFEEEGHGHHH?EFGCHHF@<//>GGHHEDFDGHGHHHCFFG1?GFCGFB1>0>0>CF1>DF0C100<<CDGHFFH0.<<-:CCGFEHG/CHCGHHHGHGG0BFFE0;CBFGGGA@BGGGBDGGDFBBFFFBBFD?.9;9BBFF/@.9-AA99.9.9//;BFFF
@M03896:38:000000000-B4D98:1:2109:9142:13115 2:N:0:169
CCTGTTTGCTCCCCACGCTTTCGCACCTGAGCGTCAGTCTTCGTCCAGGGGGCCGCCTTCGCCACCGGTATTCCTCCAGATCTCTACGCATTTCACCGCTACACCTGGAATTCTACCCCCCTCTACGAGACTCAAGCTTGCCAGTATCAGATGCAGTTCCCAGGTTAAGCCCGGGGATTTCACATCTGACTTAACAAACCGCCTGCGTGCGCTTTACGCCCAGTAATTCCGATTAACGCTTGCACCCTCC
+
ABBAAFFFFFFFGGFGFEECFGGGFGGGFHHGGGGGGHHHHHHFGEEHHFCGEFEGGGGHFEGGGHAEEFGHHHHHHGGHHHHHHHHGGGGGHHGHHGDGG@FGHHECFGHHHGHFHHHGGFFFFHFG<DFHFGGDGFFCGCG0CCHGHF0CGGFHFHGHHH0C:0;BBFGGDGAC?DFFGFGGGFFFFFFF/FBBBFFFFFFFFFF;DDFF-9EFF.;>BDA;B//BFFFDDDFFFFF..:EBFFDEEF
@M03896:38:000000000-B4D98:1:2109:9124:13118 2:N:0:169
CCTGTTTGCTCCCCACGCTTTCGCACCTGAGCGTCAGTCTTCGTCCAGGGGGCCGCCTTCGCCACCGGTATTCCTCCAGATCTCTACGCATTTCACCGCTACACCTGGAATTCTACCCCCCTCTACGAGACTCAAGCTTGCCAGTATCAGATGCAGTTCCCAGGTTAAGCCCGGGGATTTCACATCTGACTTAACAAACCGCCTGCGTGCGCTTTACGCCCAGTAATTCCGATTAACGCTTGCACCCTCC
+
ABBAAFFFFFFFGGGGEFEFGGEEGGGHFHHGGGEFFHHHHHHHGGGHHGGGEEEFGGGHFEGGGHEEEGGHHHHHHHHHHHHHHHHGGGGGHHHHHGCFGCFGHHFGHHHHHHHFHHHGGGGHGHFA>CEHHHHFGGFCCGGF::GGFBCHHCCCGHHHHHE.:09;BFGF@D?FGGGFGFFGGFF;FFFBBBBFFFFFFFFFFFAAFFCB;DEBF:D=DDEFEB9/BFB.:A?B;.@?:.;;FFFFFF
@M03896:38:000000000-B4D98:1:2109:9132:13135 2:N:0:169
CCTGTTTGCTCCCCACGCTTTCGCACCTGAGCGTCAGTCTTCATCCAGGGGGCCGCCTTCGCCACCGGTATTCCTCCAGCTCTCTACGCATTTCACCGCTACACCTGGAATTCTACCCCCCTCTACGAGACTCAAACTTGCCACTATCAGCTGCAGTTCCCAGGTTGAGCCCGGGGATTTCACATCTCACTTACCAAACCGCCTGCGTGCGCTTTACGCCCAGTAATTCCGACTAACGCTTGCACCCTCC
+
>AAA>DFCDDFFGGFG?EA0AFEE0EECABCFEGE/EHHCFG2EDFG1F//EEEEEEEFH/EEEGHE/>EE22FGHFFG0FGGH12FFEEG/EE2GH/BC/<<FGHG<?GFGGG2F1GHGGGGH1F.>.CCGCG/0<<00=CG0<GH;:<0::/C;0:CGHF0::0//9BCE-?--;CFBBBFFFFB/;BBF//:;BEEF-99AE?--:A;@---/B;-9;-E/;//;;;9--9999:>-;--/;;9-9A
@M03896:38:000000000-B4D98:1:2109:20807:15332 2:N:0:169
CCTGTTTGCTACCCACACTTTCGAGCCTCAGCGTCAGTTGGTGCCCAGTAGGCCGCCTTCGCCACTGGTGTTCCTCCCGATATCTACGCATTCCACCGCTACACCGGGAATTCCGCCTACCTCTGCACTACTCAAGAAAAACAGTTTTGAAAGCAGTTCATGGGTTGAGCCCATGGATTTCACTTCCAACTTGTCTTCCCGCCTGCGCTCCCTTTACACCCAGTAATTCCGGACAACGCTTGTGACCTAC
+
BBBBBFFFFFFFGGGGGEGGGGEGGEGFHHHHGEEGGHHHFEGHHFBFFGFGHGAFGGGHFGGGGHFGEGHEHHFHHGGGGGCHFHHEGGGGHHHHHGEGGGFHFE//BCHHHGGGGGDHGHHBFFFCFGGHHHH1GHFHHGHBD1>G0FGHHCCC=DGGDG0G/<@:CGHFHHFHGFHFG0GGGGEFFGGGC;CFFBBBGGGGE?-?FFAA;B999/9BFE.B/B//;B/-99>.;-9.;.9:BF99BB
@M03896:38:000000000-B4D98:1:2109:20794:15348 2:N:0:169
CCTGTTTGCTACCCACACTTTCGAGCCTCAGCGTCAGTTGGTGCCCAGTAGGCCGCCTTCGCCACTGGTGTTCCTCCCGATATCTACGCATTCCACCGCTACACCGGGAATTCCGCCTACCTCTGCACTACTCAACAACAACAGTTTTGAAAGCAGTTCATGGGTTGAGCCCATGGATTTCACTTCCAACTTGTCTTCCCGCCTGCGCTCCCTTTACACCCAGTAATTCCGGACAACGCTTGTGACCTAC
+
AAAAAFFFFFFFGGGG1EGEGGEAGEGHHHGGEEEEEGGH1EFHHFAGGFEBBGAEGGGHBEEGGHC0@BGEGHHHHGEEGGCGHGHFGEEGHHGHH/EE@EFHHEB@BCGHHHFEGGCGHHF?<F?CDFFGHBG0?<.GGG>0<<FDAE0<=<<<=DHFDH0<C<-/CCGGFFF:0;CGGGHHGGGFFEC90;;CFFFF.AABEG@@@BBF9BF/B9B9BA-//99:BB/--9--9->---://;BB/9
@M03896:38:000000000-B4D98:1:2109:20811:15350 2:N:0:169
CCTGTTTGCTACCCACACTTTCGAGCCTCAGCGTCAGTTGGTGCCCAGTAGGCCGCCTTCGCCACTGGTGTTCCTCCCGATATCTACGCATTCCACCGCTACACCGGGAATTCCGCCTACCTCTGCACTACTCAAGAAAAACAGTTTTGAAAGCAGTTCATGGGTTGAGCCCATGGATTTCACTTCCAACTTGTCTTCCCGCCTGCGCTCCCTTTACACCCAGTAATTCCGGACAACGCTTGTGACCTAC
+
ABBBBFFFFFFFGGGGEEFGGGEGFFGHHHHHGGEGEHHH3EFGHGFHHHFGHHEGGGEHEEGGGHFB@FGEHHHHHGGDGGGGHHHFEEFGGHHHHGEGGGHHHG?BCGHHHHCDFGGHHGHHGHHGFGHHHHC11CG0GDE0=GGGFADHH<CGDGH<0D0.<<:;;CHGHHFHFHHHHGHHGGGGFGGB;;CFGGGGFGFGEF-BDFFFBFBFBFBFDF.9B/:/BFB-.;;.:-;....//BFF/F
@M03896:38:000000000-B4D98:1:2109:12534:16822 2:N:0:169
CCTGTTTGCTCCCCACGCTTTCGCACATGAGCGTCAGTACATTCCCAAGGGGCTGCCTTCGCCTTCGGTATTCCTCCACATCTCTACGCATTTCACCGCTACACGTGGAATTCTACCCCTCCCTAAAGTACTCTAGTTACCCAGTCTGAAATGCTATTCCCAGGTTAAGCCCGGGGCTTTCACACCTCACTTAAATAACCGCCTGCGTGCCCTTTACGCCCAGTTATTCCGATTAACGCTCGCACCCTCC
+
BBBABFFFFFFFGGGGEFFAFGEEFGGHFHFGGGEGEGADFGHHHFFGHCEFEEBFGHHHFEEEFHG??FGHHHHHHHHHHHHHHHHGGFGGHHGHHGFGFEHHGFEFFHHHHHGHHHHEFGGH2C2@>FFHHHGFF2FFGGH/GHHGHFHHEFGHFHHHHHBFCFFH=GGF<A-ACDHGHHGHGDHHHGH0C0CBFFGGAGGFGGAAGFGG/;/FF.ACFDFFBFFFFFBDDDDFB.B.AB9-@BA.:A
@M03896:38:000000000-B4D98:1:2109:10643:17472 2:N:0:169
CCTATTTGCTCCCCACGCTTTCGTCCATGACCGTCAGTGGTGGCCTAGCAAACCGCCTTCGCCACTGGTGTTCCTTCTAATATCTACGCATTCTACCGCTACACTAGAAATTCCGTTTGCCTCTACCACACTCGAGTCTATCAGTTTCTAAAACGAACTGGAGTTGAGCTCCAGGCTTTAATTCTAGACTTAATAAACCGGCTGCGGACGCTTTACGCCCAATAAATCCGGATAACGCTCCCCACCTACGT
+
BCCBCFFFFFFFGGGFEFFGGGEHGGGHHHHHGGEEEGFGFFAGHHHFHHHGHGEGGGGHFGF?EHFBFFHGHHHGHHGFHGFHGHHGGFGGHHHHHGEGGEFHHHBGHHHHHGFGFHFHHHHGHFHFHHGHHAH/FFG@GHGGGHHGHFHHGGACCCH1FHA<FG1<><GGFHCGHGHFBGFHHGD0;C0CCCGHGFHACGGGEA-CCAA9A9FFADAF..::/BFBFD-;ADFF.99;.::;DFAFF..
@M03896:38:000000000-B4D98:1:2109:20540:18308 2:N:0:169
CCTGCTTGCTCCACACGCTCTCGCAACTACGCGACATTCTCCGTCCAGGTCTCCGCCCTCTCCACCTCTATTCCCCCCCATCTCTACGCAGGTCACCGTCACCCCTGGCATTCCACCCCCCCTCCTCCGATTCTCCCTCCCCATCACCCCTTACACTCCCCACCTCCACACCCCAGCTTTCCCATCCCTCATGCTCTACCCCCGTCGTTCACACACTGCCCCTTATGACCTATACACACCACCACCATCC
+
>1>111@111@@111AAA100B0A0AEF11AA///A/2122B//0//B0111DB//////0BBBGH001122B210////0BB122B/////BB11B/0//<?0>//?00?1@?110///---..///.<..:000;/;..:///:0:.-..//000/;EC/.9...///9.;9---/;9//9/9;--/;-//;/////9-------9--/9//-9////9---/////;9//;//;/-;-9;----/99
@M03896:38:000000000-B4D98:1:2109:20550:18323 2:N:0:169
CCTACTTGATCCCCACGCTCTCGCACCTAAGCGACATTCTCCTGCCTGGTCCCCCCCTTCTCCCCCCCTATTCCTCCCCTTCTCCCCCCGTCTCACCTCTACCCCCCGACTTCTTCCCCCCTCTACCCCCCTCAACCCCCCCCCCTTCAACTCCTCCTCCCCCCCCCACCCCCACCCCTTCCCATCTCCCATCACACACCCCCTGCGTGCCCTCTGCTACCTCCACTTCTCACTCTCCACTACCCCCGAC
+
>>11113111B111FEEA100B0AAAEF1A0A00AA/21D2B111011/111BF/AE/>0BB10BE////112>2FF//0>B111<//<///0<2?F1011>1??//->-><=<1>=B/.--:/0<0..-:-..0/9..-;9-----9//9/9//99-:;9?-9-----99=-9------:/-//9///9-///9;/-9---9----;--99/--/////9//--9:/;///////9//-//;-AF----
@M03896:38:000000000-B4D98:1:2109:20532:18325 2:N:0:169
CCTGTTTGCTCCCCACGCTTTCGCACCTGAGCGTCAGTCTTCGTCCTGGTTGCCCCCTTCGCGCCCGGCATTCTCCCACATCTCTCCGCACTCCACCCCCACCCCCGGAACTCTCCCCCCCTCCCCGCGCCTCCACCCTCCCCCCATCCCATCTACTTCCCCCCCTGCCCCCGCGGATTTCCCCTCTCCCCTCCTCACCCCCCCGCGTGCGCCTTACTCCCCTCCCTTCCATCCCACTCTCGCTCCCTCC
+
>>>11B31@@1CFA1A1100010B0AA000B10A//EA1B2FAB///1011/B11BA/00/?//>>///>/1B22B>00>B@11210>A//>0B1BB////?/</<<////1?11?G/.---...<----:.:.//;...;:..-9/9..09//////;B------:--:-;------9/9/;-9;-9/;---;-9/-9:-99--------9---/;/;/--9----/-9/;/--9--;/9-:-------
@M03896:38:000000000-B4D98:1:2109:16680:19473 2:N:0:169
CCTGTTTGCTCCCCACGCTTTCGCACCTGAGCGTCAGTCTTCGTCCAGGGGGCCGCCTTCGCCACCGGTATTCCTCCAGATCTCTACGCATTTCACCGCTACACCTGGAATTCTACCCCCCTCTACGAGACTCAAGCTTGCCAGTATCAGATGCAGTTCCCAGGTTGAGCCCGGGGATTTCACATCTGACTTAACAAACCGCCTGCGTGCGCTTTACGCCCAGTAATTCCGATTAACGCTTGCACCCTCC
+
BCCBBFFFFFFFGGGGEFEFGGFGGGGHHHHGGGFGGHGHHHHHGGEHHGCGEEEGGGGHGGGGGHEEEEGHHHHHHGHHHHHHHHHGGFFGHHHHHGCGGFFHHHGGFHHHHHHHHHHGGGGHHHGFDECHFHGGDHFCCGGC:GHHHHFHHCBGGGGHHHECC:9;FFGEGC?DGGGGGGGGFFF/BFFFFFFFFFFFFFFFFFFDDFFD@DEFFFDDFD.;BBFFFFF.;AAFFFFA9EA/BFAAFF
@M03896:38:000000000-B4D98:1:2109:16691:19487 2:N:0:169
CCTGTTTGCTCCCCACGCTTTCGCACCTGAGCGTCAGTCTTCGTCCAGGGGGCCGCCTTCGCCACCGGTATTCCTCCAGCTCTCTACGCATTTCACCGCTACACCTGGAATTCTACCCCCCTCTACGAGACTCACGCTTGCCAGTATCAGATGCAGTTCCCAGGTTGCGCCCGGGGATTTCACATCTGACTTCACAAACCGCCTGCGTGCCCTTTACGCCCAGCACTTCCTATTCACGCCTCCACCCTCC
+
>>A>>DDCFFFFFEFE2AAAAFAEFGGHFGFFEGGEEDDFHHFGED1BGACCAE>EEEEG1BE>EG?>>?FHHHHHF0?3BFFGD?GF@EAEGGBFHDBC@C1FGF0<0?FFGHFHHHHGG-DGHHG?<A<GGC/.<.C<:CC0;<CC::0<C0:;::CGGG0./9;.9;C9-;---;BB;BFFFF//;:FF/99B9.;E--99A.-..A.:/;//;A.9-....;//;///9/9BF:9...;.9:A.9;
@M03896:38:000000000-B4D98:1:2109:25145:21382 2:N:0:169
CCTGTTTGCTCCCCACGCTTTCGCACCTGAGCGTCAGTCTTCGTCCAGGGGGCCGCCTTCGCCACCGGTATTCCTCCAGATCTCTACGCATTTCACCGCTACACCTGGAATTCTACCCCCCTCTACGAGACTCAAGCTTGCCAGTATCAGATGCAGTTCCCAGGTTGAGCCCGGGGATTTCACATCTGACTTACCAAACCGCCTGCGTGCGCCTTACGCCCAGCACTTCCGATTAACGCTTGCACCCTCC
+
BCCBBFFBFFFFGGFGEEEFFGGGDGGGCHHGEEEGDGHGFHGHGGGGHFFGGEEGGGGHFEGGGHEEEEFHHHHHHHHHHHHHHHHGGGGEGHHHHGGCCCFHHHGFGHHHGFHHHHHGGGGHHHGFDEGHGHHBGFDCGHHBGFHGGFFFGCCFGCGHHHB.:B/C/FGG?B?-A.CFF0FBBFBBBFFFFFFFFEFFFFF?;99:.;-@.;AFF?DADF..9:/;BFFF.9.;B.:..AE/BBFEFD
@M03896:38:000000000-B4D98:1:2109:25126:21385 2:N:0:169
CCTGTTTGCTCCCCACGCTTTCGCACCTGAGCGTCAGTCTTCGTCCAGGGGGCCGCCTTCGCCACCGGTATTCCTCCAGATCTCTACGCATTTCACCGCTACACCTGGAATTCTACCCCCCTCTACGAGACTCAAGCTTGCCAGTATCAGATGCAGCTCCCAGGTTGAGCCCGGGGATTTCACATCTGACTTAACAAACCGCCTGCGTGCGCTCTACGCCCAGTAATTCCGATTAACGCTTGCACCCTCC
+
>AAA>D@11DDFGGEFCGAAAF0E0FGB0B0F?EEEAAFGF2FBAE/FGC//AEEFGEEG/EFGGGCE/EFBGFGGFBGFHHHHHHHGGF/?GGGHH?BBC?FGHFCA?C1<FDGHHHEGCCFFGHGGC.CHHHFBHB0/CGH0;C;;B:0;:C0;/:;CCF0:/9//;FFGG@@-999BFFFFFEB/;//BBBFF/-EE-@@FFF;ABB;@@-;B9-9-@--9/;/:BFF---AFF-@A--9;9BBE-;
@M03896:38:000000000-B4D98:1:2109:25140:21400 2:N:0:169
CCTGTTTGCTCCCCACGCTTTCGCACCTGAGCGTCAGTCTTCGTCCAGGGGGCCGCCTTCGCCACCGGTATTCCTCCAGATCTCTACGCATTTCACCGCTACACCTGGAATTCTACCCCCCTCTACGAGACTCAAGCTTGCCAGCATCAGATGCAGTTCCCAGGTTGAGCCCGGGGATTTCACATCTGACTTAACAAACCGCCTGCGTGCGCTTTACGCCCAGTCATTCCGCTTAACGCCAGCACCCTCCG
+
AABAAFFFF@DFGGGGCFG2FGDEDGGGCFFFGEEEEAFGFGGGEEEHGEECEGEGGGGHHGGGGH?EE/FBGFGFGFHGGHHGH4GFG???2FGHHFCCC@F<F?C0BGHHGDDDGHHGG?EFFFGA.CDFFFCDGC0/CHHB.;0<:00;0:GH0CCGGF0./9/:BFBEGBB??EFGBFBBBFF/9B///99BBAEF?B;DEF;9..9@;..9BE.;@..9//:/B9B.:;A9B.=-.999.AA.9;.
@M03896:38:000000000-B4D98:1:2109:13541:22748 2:N:0:169
CCTGTTCGCTCCCCACGCTTTCGAGCCTCAGCGTCAGTTACAGACCAGAGAGCCGCTTTCGCCACCGGTGTTCCTCCATATATCTACGCATTTCACCGCTACACATGGAATTCCACTCTCCCCTTCTGCACTCAAGTTTGGCAGTTTCCAAAGCGAACTATGGTTGAGCCACAGCCTTTAACTTCAGACTTATCAAACCGCCTGCGCTCGCTTTACGCCCAATAAATCCGTACAACCCTCGGGACCTACGT
+
BBBABFFABBBBGGGEEEFFGGGFHGGFHBGHGGGGGHGGGGBGFFHG1FFEGHEEFEGHEEFGGHEEEEGEHHHHGCHHHHHHHHHEGEFGHHHHHDEGGCGHFFGB2FHHGHFFGHHHFFDHHHHGHHHHFGGF?G11<??/0?FHGHHFFF.>>AGHGB0<=<<<<GHHHFHFHHG:BC<GHF00;::CFFF0;FE?DDGAFBFAD?A?../9.;@BA.:9B//;BA.9:;BF.;.:-.--;;9BF;.
@M03896:38:000000000-B4D98:1:2109:13526:22760 2:N:0:169
CCTGTTCGCTCCCCACGCTTTCGAGCCTCAGCGTCAGTTACAGACCAGAGAGCCGCTTTCGCCACCGGTGTTCCTCCATATATCTACGCATTTCACCGCTACACATGGAATTCCACTCTCCCCTTCTGCACTCAAGTTTGACAGTTTCCAAAGCGAACTATGGTTGAGCCACAGCCTTTAACTTCAGACTTATCAAACCGCCTGCGCTCGCTTTACGCCCAATAAATCCGGACAACCCTCGGGACCTACGT
+
BBBABFFABBBBGGGG?EEFGGGGHGGHHHHGFFEEGGG5FGFFHFFGHGCEGHFGEEGHEEFGGHE/>EFEGHHHGFHFHHHHHHHFFEFGHHHHHGEGGGGHFCGFGHHHHHHGGHHHHHGHHHHHHGHHFC11?GDF1??11@GHHHEFFF..>ACHFH0==.<<CGFHAFHGGHFCFGGFHGC0;/;GHHGF0CE;DGB.A?DFD-A9A./B.ABDDE9;B9FFFA-.999....;-.;;9DF//..
@M03896:38:000000000-B4D98:1:2109:13546:22767 2:N:0:169
CCTGTTCGCTCCCCACGCTTTCGAGCCTCAGCGTCAGTTACAGACCAGAGAGCCGCTTTCGCCACCGGTGTTCCTCCATATATCTACGCATTTCACCGCTACACATGGAATTCCACTCTCCCCTTCTGCACTCAAGTTTGACAGTTTCCAAAGCGAACTATGGTTGAGCCACAGCCTTTAACTTCAGACTTATCAAACCGCCTGCGCTCGCTTTACGCCCAATAAATCCGGACAACCCTCCGGACCTACG
+
ABCAAFFABCCCGGGGFEEEFGEGFFGHGFFGEFEGGHHHGGFHHHGGGC2AFGAE0EFHEEFGGHA>/>EEGHHHG2GHFHHHHHHGGEEFHFGHHEEEE@FFEFDFGHHGHHGGFHHHFHGHHHHHHFHHFFC1??111FGC<DGHHG1<G><.<AE0=<0==.//<CBG.:CGGCG00;GGHG:0=::CCGFFFFG9?BAEA-BBE-;:.9BF.;B@?./;9/BB/.99-C.A...;..-;;B/B:.
@M03896:38:000000000-B4D98:1:2109:17658:25646 2:N:0:169
CCTGTTCGCTCCCCACACTTTCGCACATCAGCGTCAGTACATTCCCAAGGAGCTGCCTTCGCCTTCGGTATTCCTCCACATCTCTACGCATTTCACCGCTACACGTCGAATTCTACCCCCCCCTAACGTACTCTAGTTACCCAGTCCGCACTGCTATTCCCACGTTAAGCCCCTACCTTTCACACCTCACTTACATTACCGCCTGCGTGCCCTTTACGCCCAGCTCTTCCGCCTAACGCCCCCCCCCTCC
+
AAAAAF3>1AA>FGBE0AFBFGEE0E0D1AFBAEE?BF2B2B21DFEA/A0BABBBGHHH/E//BF>///FGG2FF00BFGFFGHFHFEEGGHGFHH?EEE@1F>0/<//BGG2>BFHE//><A/F0?0>FGG1>GD1F1FGG<C<0<-<-<<<;;0CCCCC.-.;C.0<GA....:CFFCFGGEA/;/CFBF00000;CB@---9--9;AF/;B/F--;@B--////;;---99/----9-;-;;@@FF
@M03896:38:000000000-B4D98:1:2109:17671:25660 2:N:0:169
CCTGTTTGCTCCCCACGCTTTCGCACATGAGCGTCAGTACATTCCCAAGGGGCTGCCTTCGCCTTCGGTATTCCTCCACATCTCTACGCATTTCACCGCTACACGTGGAATTCTACCCCTCCCTAAAGTACTCTAGTTACCCAGTCTGAAATGCTATTCCCAGGTTAAGCCCGGGGCTTTCACACCTCACTTAAATAACCGCCTGCGTGCCCTTTACGCCCAGTTATTCCGATTAACGCTCGCACCCTCC
+
ABBBAFFFFFFFGGFEEFEFFGEFDGGHGHHGFGEGGHDGGHHHHGHHFFAEEEEFHHHHHEGGGHGEFGFHHHHHHGFHHHHHHHHFGGFGGHHHHFEGCCGGGAFCEFHHHHHGHHHFGGGHHHFG>@GHHGHF>FFHHHHCFGFDFHFHFGHHGFGFHH1F1FHH1FHHD@-ADGGFHHHHGGGHFHHBBB0BF;FFGGGGFGGDDDEG;/BFFEDBFFF://99BF/AA.ABB:=.;-9;;;DEFD
@M03896:38:000000000-B4D98:1:2110:11632:8226 2:N:0:169
CCTGTTCGCTCCCCACGCTTTCGAGCCTCAGCGTCAGTTACAGACCAGAGAGCCGCTTTCGCCACCGGTGTTCCTCCATATATCTACGCATTTCACCGCTACACATGGAATTCCACTCTCCCCTTCTGCACTCAAGTTTGACAGTTTCCAAAGCGAACTATGGTTGAGCCACAGCCTTTAACTTCAGACTTATCAAACCGCCTGCGCTCCCTTTACGCCCAATAAATCCGGACAACCCTCGCGACCTACGT
+
ABBABFFABCBCGGGGEFEFGGEFGFGHHHHGGGFEGHHHGFFFGHFGHEFEGHEGFEGHEGDFGHEEEEGEHHHHHGGHHHHHHHHGGGGGHHHHHGEGGCFGGFDGFHHHHHHHHHHHHHGHHHHFGGHHCHF1<FG1GGGG1GHHHHFHF>>ACDE0=G0=D.//<CCCGFHHHFBFFGFHFG00C:0GFFFGGGG;DGFGA??9;.;/;CFB;;BCD:9:B9FFFF-9:BFF.9.;----@D.FBA.
@M03896:38:000000000-B4D98:1:2110:11619:8241 2:N:0:169
CCTGTTCGCTCCCCACGCTTTCGAGCCTCAGCGTCAGTTACAGACCAGAGAGCCGCTTTCGCCACCGGTGCTCCTCCATATATCTACGCATTTCACCGCTACACATGGAATTCCACTCTCCCCTTCTGCACTCAAGTTTGACAGCTTCCAAAGCCAACTATGCTTCAGCCACAGCCTTTACCTTCAGCCCTATCAAACCGCCTGCGCTCGCTTTACGCCCAATAAATCCCTACACCCCCCCCCACCCACGT
+
AA>1AFD1AAAAFE1EEFFCFGGCHGGHHFEEAEG/EGGHHHHFGHF00/0/AFAE/FAE///BEG//>//BBFCGF0GDG2DFEHG>EEEEGHBFFC<EECFC1G101BGHHHBDFHGHGB?CHHF@F2F10011?1111??</FGG1>1<>>0>0<01==00<000<CFG.CC<<0000<;0/0;0;.::00:000.--;.9.;--.9;.--;B--;9A-99///;;///-;-;--------;;--A-9
@M03896:38:000000000-B4D98:1:2110:22878:9739 2:N:0:169
CCTGTTTGCTACCCACACTTTCGAGCCTCAGCGTCAGTTGGTGCCCAGTAGGCCGCCTTCGCCACTGGTGTTCCTCCCGATATCTACGCATTCCACCGCTACACCGGGAATTCCGCCTACCTCTGCACTACTCAAGAAAAACAGTTTTGAAAGCAGTTCATGGGTTGAGCCCATGGATTTCACTTCCAACTTGTCTTCCCGCCTGCGCTCCCTTTACACCCAGTACTTCCGGACACCGCTTCTGACCTA
+
ABAAAFFBFFDFGGBECEG5FGFGHGGHFCEFGGF2EGG5BBAFGHBCGB5FHFAEEEGGFGAEEHF2BB?BFHHHHCEEGCEGDGHGEGEEGHHHHCEGGCHGFGC??CGHHGBDD/EGFFD1CGHH11FD<F1<1FBC0DEG1>FDFAD0<<//DDDFGH0.C.-//;C;./;CCGCCCBCCBCC09BFB0CFBBGB/;B-C..99ADAE.B//B/9999./////;:.-.--.9-;-..///;99/
@M03896:38:000000000-B4D98:1:2110:22858:9740 2:N:0:169
CCTGTTTGCTACCCACACTTTCGAGCCTCAGCGTCAGTTGGTGCCCAGTAGGCCGCCTTCGCCACTGGTGTTCCTCCCGATATCTACGCATTCCACCGCTACACCGGGAATTCCGCCTACCTCTGCACTACTCAAGAAAAACAGTTTTGAAAGCAGTTCATGGGTTGAGCCCATGGATTTCACTTCCAACTTGTCTTCCCGCCTGCGCTCCCTTTACACCCAGTAATTCCGGACAACGCTTCTCACCTAC
+
ABBBBFFFFFFFGGGGFEGGGGFGHGGHHHHHGGEGGHGGGGGGHFGHGHHHHGEFGGGHEEFFGHFFFGHGHHHHHGGEGGGHHHHGGGGGGGGHHGEGGEHHHG/?BFHHHGFEGGGHHHHHHGGGFGHHFHH1FCFGHGHGDFGGGEHHECGGGGHHBHBGC<AGFHHGGHGHHHHHFHHHGGGFGGGGFFCBFFFFGGGGGFGDGFFFEBFFBFFFA..;09B:FFF-9@BFEDC.9.;00;AFBB
@M03896:38:000000000-B4D98:1:2110:25573:11439 2:N:0:169
CCTGTTTGCTCCCCACGCTTTCGCACCTGAGCGTCAGTCTTCGTCCAGGGGGCCGCCTTCGCCACCGGTATTCCTCCAGATCTCTACGCATTTCACCGCTACACCTGGAATTCTACCCCCCTCTACGAGACTCAAGCTTGCCAGTATCAGATGCAGTTCCCAGGTTGAGCCCGGGGATTTCACATCTGACTTAACAAACCGCCTGCGTGCGCTTTACGCCCAGTACTTCCGATTAACGCCTCCACCCTCC
+
ABBAAFFFFFFFGGGGEFGGGGFEGGGGHHHGGGGGGHHHGHHHGGEHHE?EEEEGGGGHHGDEGHEEEFGHHHHHHGHHHHHHHFEFEEFGHHHHHDBBC@FHHHFFFGGHHHHGHHHGGGGHHHGGAEGHFGGEDGFCGHHC0;GCC:CGGFEHCGHHHHB;/9/;/CFGDG-9DGGGGGGGFFF99FFFFFBFB?EEDFFFFF@;99-@-.9::9.BFF?/9/:/BF?9.;.;/.--9.;;FFDEFF
@M03896:38:000000000-B4D98:1:2110:2620:11809 2:N:0:169
CCTGTTCGCTCCCCACGCTTTCGAGCCTCAGCGTCAGTTACAGACCAGAGAGCCGCTTTCGCCACCGGTGTTCCTCCATATATCTACGCATTTCACCGCTACACATGGAATTCCACTCTCCCCTTCTGCACTCAAGTTTGACAGTTTCCAAAGCGAACTATGGTTGAGCCACAGCCTTTAACTTCAGACTTATCAAACCGCCTGCGCTAGCTTTACGCCCAATAAATCCGGACAACCCTCGGGACCTACGT
+
AAA?>FFABBABGGFGEEEEFGGGGGGHHHHHFEDGGFGFHG3GGEFGHGEAGHEGEEEG?EFDGHEE@EEEHG4BGEFFHHGHFGHFFFFFFHGHHGEEEEFGFFFCFFGHHHHGFHHHHHFFHHHFGHHGBGF1?FDFEHGB1<FGHGBD0FED@CEF0B0<<.</<GHHHHHHHGEFHGCGGFCCC/0CGCFFFG;9BGG?.--9-.990;FF..;@A..B//;FF.@A@-AE999.-.--@D9/;A:
@M03896:38:000000000-B4D98:1:2110:22831:17966 2:N:0:169
CCTGTTTGCTCCCCACGCTTTCGCACCTGAGCGTCAGTCTTCGTCCAGGGGGCCGCCTTCGCCACCGGTATTCCTCCAGATCTCTACGCATTTCACCGCTACACCTGGAATTCTACCCCCCTCTACGAGACTCAAGCTTGCCAGTATCAGATGCAGTTCCCAGGTTGAGCCCGGGGATTTCACATCTGACTTAACAAACCGCCTGCGTGCGCTTTACGCCCAGTAATTCCGATTAACGCTTGCACCCTCCG
+
BCCCCFFFFFFFGGGGEEECFGEGGGGHFFHHGGFGGHHHHHHHGEEFGGCEEGGGGGGHGGGGGHGEEEGHHHHHHGHHHHHHHHHGGFGGHHHHHGFGGFFHHHFFGHHGHHHHHHHGGGGHHHGEADDHGFC<DGGFGHHFGHHHHFGHHCFHGHHHHHBE/9;FGGGGAFFGGGGGGGGGFFFBFFFFFFFFFFFFFFFFFFFAADCF=AEFFEFFFF9BF/B/FFFFF.AFF?D?A.AFBFF.EF.
@M03896:38:000000000-B4D98:1:2110:18943:26561 2:N:0:169
CCTGTTCGCTCCCCACGCTTTCAAGCCTCAGCGTCAGTTACAGACCAGAGAGCCGCTTTCGCCACCGGTGTTCCTCCATATATCTACGCATTTCACCGCTACACATGGAATTCCACTCTCCACTTCTGCACTCAAGTTTGACAGTTTCCAAAGCGAACTATGGTTGAGCCACAGCCTTTAACTTCAGACTTATCAAACCGCCTGCGCTCGCTTTACGCCCAATAAATCCGGACAACACCCCGGACCTACGT
+
ABAA>FF@BABBGC4EAEAAFG5EFGFHBGFCEEEDED5BGFGBGGFFCA2ABF0EAAAFAEEDEHCE>?BE@B@GGFDDB4BFGHHGGG?EFG4BGEEF/EFFDFBBG2FGGH3DBFFHH3FDBGGFHDFGCFC2>2>1<FBC111@F1B10?<A@D<F111=1./<<//<CC.C/<000:;0;0;:CBCH0;0::<.---...;-9;-9...09..9-.;.9BB/:/.-.;=.:.:..---9;@.;/A.
@M03896:38:000000000-B4D98:1:2110:18938:26583 2:N:0:169
CCTGTTCGCTCCCCACGCTTTCGAGCCTCAGCGTCAGTTACAGACCAGAGAGCCGCTTTCGCCACCGGTGTTCCTCCATATATCTACGCATTTCACCGCTACACATGGAATTCCACTCTCCCCTTCTGCACTCAAGTTTGACAGTTTCCAAAGCGAACTATGGTTGAGCCACAGCCTTTAACTTCAGACTTATCAAACCGCCTGCGCTCGCTTTACGCCCAATAAATCCGGACAACGCACGGGACCTACGA
+
BABBBFFABAAAGGBECEEACGAFGFGHH3FGFEEGGFG5FBFDFHHFAAFEGHEEE1FGGGG?EGE@>>1EFGHGGBFF4E@GEGHAE//EGFHHHFEEFGEFFCFBCFFGFGFHGHFHHHGHGHFDFHHDCGF1??11DF1B1FGGH11FGF.<CA.<0=0=D.C<CCCHGHFHCGHHFF;;GCC0GG0:GG0BF0;99;.;;A?-:--99EBF;.-;DE./B/BB/;-9--;E-;-9---.;A9BF?.
@M03896:38:000000000-B4D98:1:2110:18958:26590 2:N:0:169
CCTGTTCGCTCCCCACGCTTTCGAGCCTCAGCGTCAGTTACAGACCAGAGAGCCGCTTTCGCCACCGGTGTTCCTCCATATATCTACGCATTTCACCGCTACACATGGAATTCCACTCTCCCCTTCTGCACTCAAGTTTGACAGTTTCCAAAGCGAACTATGGTTGAGCCACAGCCTTTAACTTCAGACTTATCAAACCGCCTGCGCTCGCTTTACGCCCAATAAATCCGGACAACGCTCGGGACCTACGT
+
BBBBBFFABBBBGGBECGEFEGGCFEGHHCFHDBE2EDFDGFHCGHFFEEGAGHCGEEEHGGGDFHDCEC?EHHHHHFFDFEEGHDHEGCEEGHBFGDGG?@BFBBBBBB2FGH3FFGFHGHGHFHEDGBGHFBB11?<11?111<DGFBDFGEDDCGGHDD<==<C<CGCGEH.C/CCBFGG0F0CFB/0;CC0BF::9?BF..-:@??DE9A9B.;@D.;BBBF/:;.-.9-?9--.;--9-;.;9:99
@M03896:38:000000000-B4D98:1:2110:15293:28650 2:N:0:169
CCTGTTTGCTCCCCACGCTTTCGCACCTGAGCGTCAGTCTTCGTCCAGGGGGCCGCCTTCGCCACCGGTATTCCTCCAGATCTCTACGCATTTCACCGCTACACCTGGAATTCTACCCCCCTCTACGAGACTCAAGCTTGCCAGTATCAGATGCAGTTCCCAGGTTGAGCCCGGGGATTTCACATCTGACTTAACAAACCGCCTGCGTGCGCTTTACGCCCAGTAATTCCGATTAACGCTTGCACCCTCCG
+
>A>3>@DCF5DFGGGGCF2AAGAEDGGFFGBGCAEGEGG55FGGEFGHFE0EEE>EGEEGHGDGGHE/>E?GHGGGHFHEFGHHHGHGGFGEHGGHHGBBCCFHHHBFGHHHG@FGHHHGGGGHFHE<.<DGCFCDD<=/<GFB0<<CGECCF:GG;CGHGHCA;BFGGGFE?-;-;CFFFFFGBF//BFFFFFFFFFFFFFFFFFD.;AAB99A/F.ABDDE/;/;BFFFDA.ABBAD.9.:FFFF.AD.
@M03896:38:000000000-B4D98:1:2111:13915:5614 2:N:0:169
CCTGTTTGCTCCCCACGCTTTCGCACATGAGCGTCAGTACATTCCCAAGGGGCTGCCTTCGCCTTCGGTATTCCTCCACATCTCTACGCATTTCACCGCTACACGTGGAATTCTACCCCTCCCTAAAGTACTCTAGTTACCCAGTCTGAAATGCTATTCCCAGGTTAAGCCCGGGGCTTTCACACCTCACTTAAATAACCGCCTGCGTGCCCTTTACGCCCAGTTATTCCGATTAACGCTCGCACCCTCC
+
BBBAAFFCFBFFGGBFAEEFFFEFDGGF3FBGGGGGGBEGFHHHHHHEHGCGEEEGHHHGFEFGFFCEFHGHGHGHFGHEFHHHHHHGGGGGHHGHHGEGFGHHGFHGEFHHHG3GFHHECGEHGH@F@GHHHGHF@GHHHHHECGHFFFGBGDFGGGHFFHGE<<>D1<1G@?<@GFEHFFHFHGFGFGHFFG090FFGG?GDEGGDDGGF9/9BF?D9B?.//;9BFFB9.:A/9:D.9-;==@AEED
@M03896:38:000000000-B4D98:1:2111:13904:5630 2:N:0:169
CCTGTTTGCTCCCCACGCTTTCGCACATGAGCGTCAGTACATTCCCAAGGGGCTGCCTTCGCCTTCGGTATTCCTCCACATCTCTACGCATTTCACCGCTACACGTGGAATTCTACCCCTCCCTAAAGTACTCTAGTTACCCAGTCTGAAATGCTATTCCCAGGTTAAGCCCGGGGCTTTCACACCTCACTTAAATAACCGCCTGCGTGCCCTTTACGCCCAGTTATTCCGATTAACGCTCGCACCCTCC
+
BBBBBFFFFFFFGGFFEEEFFGEEGGGHGHHHGGGGGHHHHHHHHHHEGGAEEEFFHHHHGFGGGHGEFFGHHHHHHGHHHHHHHGHGGGGGHHHHHGFFCEFHGFEGGGHHHHHHHHHEGGGHFH2F>FHHHFGGFDHHGHHCGHHFGHHHGGHFHHHGHHHAC<DD1GHHCGGGGGGHHFHHHGFHGHGGGEF0FFFFGGGGEFD.EFGG;B/BF.A=DFEB9/BFFFFF?FFFFDFAD-@9@DFFFF
@M03896:38:000000000-B4D98:1:2111:13922:5643 2:N:0:169
CCTGTTTGCTCCCCACGCTTTCGCACATGAGCGTCAGTACATTCCCAAGGGGCTGCCTTCGCCTTCGGTATTCCTCCACATCTCTACGCATTTCACCGCTACACGTGGAATTCTACCCCTCCCTAAAGTACTCTAGTTACCCAGTCTGAAATGCTATTCCCAGGTTAAGCCCGGGGCTTTCACACCTCACTTAAATAACCGCCTGCGTGCCCTTTACGCCCAGTCATTCCGATTAACACCCGCACCCTCC
+
ABBAAFFFFFFFGGGGGFAFFGEEEGGF3GGFAAEEAGGHHHFHHHHEC1AEAEEFGHGGAEEEGG?BFGGHHHGHGHHHHHHHHHHCFFGGHHHHHEEEE@GGGCFFEHFHGBHFHHGFGGGH2C2@2FHHG@F2F>FHHH1?FGHFBGFHGFFHHFHHHGEC1DG11>1F<<<<DGGGGGHGCD/CCEGBFBCBFBFEGFG..F?9.;9FB/;BF.9@BD.9/;//B/BDAAA/;/;.999-@-A.;A
@M03896:38:000000000-B4D98:1:2111:20997:20804 2:N:0:169
CCTGTTTGCTACCCACACTTTCGAGCCTCAGCGTCAGTTGGTGCCCAGTAGGCCGCCTTCGCCACTGGTGTTCCTCCCGATATCTACGCATTCCACCGCTACACCGGGAATTCCGCCTACCTCTGCACTACTCAAGAAAAACAGTTTTGAAAGCAGTTCATGGGTTGAGCCCATGGATTTCACTTCCAACTTGTCTTCCCGCCTGCGCTCCCTTTACACCCAGTAATTCCGGACAACGCTTGTGACCTACG
+
BBBBBFFFFFFFFGGGGAFBFGAAEEEGHGHHGGG2EFGH3EGHHF3AFGHHFGEEGFGHAEEGGHB?BF?EGHHHHGE>EEEGHFHEEGGCHGGHHEEGEEEHH/<>BGHHHHGFGGGHH1GHFFFGDGHFFH?1<<<><EGFDGHBGGDDGGHHDD<D0=<.CCC;CGHGEFHEHFFGHFHHGGF0BFFFC0C0FFFGGGGGGGG?BFFABBFFFFF/DF?99B9BFB/-;9-;.-;A9..;/;//:B.
@M03896:38:000000000-B4D98:1:2111:21014:20809 2:N:0:169
CCTGTTTGCTACCCACACTTTCGAGCCTCAGCGTCAGTTGGTGCCCAGTAGGCCGCCTTCGCCACTGGTGTTCCTCCCGATATCTACGCATTCCACCGCTACACCGGGAATTCCGCCTACCTCTGCACTACTCAAGAAAAACAGTTTTGAAAGCAGTTCATGGGTTGAGCCCATGGATTTCACTTCCAACTTGTCTTCCCGCCTGCGCTCCCTTTACACCCAGTAATTCCGGACAACGCTTGTGACCTAC
+
ABBAAFFFFFFFGGGGEEGGGGGGGGGHHHHHGGGGGHHHFGGHHFGGGFGHGHEGGGGHFFGGGHFFHHHGHHHHHGGEGGGHHHHGGGGGHHHHHEEGFEFGHEGGGGHHHHCDGGGHHHHHHHGHFHHHGHFFDHHHHGHF1GGHHGHHHHHHHHHHFHFGHEDGBGHGHHHHFGHHHHHHGGGFGGGGFGGGGFGGDGGGGEDFGFFFFBFFFFFFFFFF/BBFFFE-99-;;@D9A.://BFFFF
@M03896:38:000000000-B4D98:1:2111:7075:25422 2:N:0:169
CCTGTTTGCTCCCCACGCTTTCGCACCTGAGCGTCAGTCTTCGTCCAGGGGGCCGCCTTCGCCACCGGTATTCCTCCAGATCTCTACGCATTTCACCGCTACACCTGGAATTCTACCCCCCTCTACGAGACTCAAGCTTGCCAGTATCAGATGCAGTTCCCACGTTGAGCCCGGGGATTTCACATCTGACTTAACAAACCGCCTGCGTGCGCTTTACGCCCAGTAATTCCGATTCACGCTTGCACCCTCC
+
AAA>AFFFFFFFGGGG?AEAFGEEGGGHBGGHEFEGEHHHFHGHGE1FGA0EAEEEFGGH1EEEGHEE>EFGHHFHGGGHHHHHHHHEFFFDHGGHHDBDCCGHFHF<FFFGGHFGFGEGGGGHGHF<.CCFC0<<DG0CCGD0:;CC;:CFGGH:CCGHHH.;.9..;CFC:;-ACDFFBFFFFFF/9BBBBFBBBFEF-@D?EF=.99-@9../BAD;BB./;BBBFFBD.://9AA.;.;/B;DFFF
@M03896:38:000000000-B4D98:1:2111:7069:25441 2:N:0:169
CCTGTTTGCTCCCCACGCTTTCGCACCTGAGCGTCAGTCTTCGTCCAGGGGGCCGCCTTCGCCACCGGTATTCCTCCAGATCTCTACGCATTTCACCGCTACACCTGGAATTCTACCCCCCTCTACGACACTCAAGCTTGCCAGTATCAGATGCAGTTCCCAGGTTGAGCCCGGGGATTTCCCATCTGACTTAACACACCGCCTGCGTGCGCTTTACGCCCAGTACTTCCGATTCACTCTTGCCCCCTCC
+
ABAAAFFFFFFFGGFGEEFCFFEGFGGGFEFGEEEEAFHFFGHHFA1BGC0AEFEFGGEH1?EEFH?/>>CGFFHHHCGBFGHHHGGGGEGGGHHHGDDGC@DFHH2?2FGFHFFDFGFGGGGF1GF..-<<CC<0<<0<<G00:;<:::0;0C0CCF:::00.;0//;0CA-;--@.9CFFFFFFF//9//;999/;AABA=A.;9:D?-9-.;/;A.=D?9/;//:;/.;.;//9/;/;/:/;;9-;D
@M03896:38:000000000-B4D98:1:2112:20022:7662 2:N:0:169
CCTGTTTGCTCCCCACGCTTTCGCACCTGAGCGTCAGTCTTCGTCCAGGGGGCCGCCTTCGCCACCGGTATTCCTCCAGATCTCTACGCATTTCACCGCTACACCTGGAATTCTACCCCCCTCTACGAGACTCAAGCTTGCCAGTATCAGATGCAGTTCCCAGGTTGAGCCCGGGGATTTCACATCTGACTTAACAAACCGCCTGCGTGCGCTTTACGCCCAGTAATTCCGATTAACGCTTGCACCCTCC
+
BBBBBFFFFFFFGGGGGEEGGGEGGGGHGHHGFGGGGHHHHHHHGF1FHEGGEEEGGGGHGEEGGHEE>EGHHHHHHFGGGGHHHHHGGEEGHHHHHFDGGCFHHHFFGGHHHHHHHHHGGGGHHGFA>EEHHH/<<GD<CGD0:CCGGCHFGFHBGCGHHHGE:;/;CBGFFGAFAFGGFGGFFFF9BFFFBFBBFAEE=DFF.FCDFFAB>AEBFAABCDE/:BFFFFF?DFD/BDB.;.:;BFFFFF
@M03896:38:000000000-B4D98:1:2112:20028:7679 2:N:0:169
CCTGTTTGCTCCCCACGCTTTCGCACCTGAGCGTCAGTCTTCGTCCAGGGGGCCGCCTTCGCCACCGGTATTCCTCCAGATCTCTACGCATTTCACCGCTACACCTGGAATTCTACCCCCCTCTACGAGACTCAAGCTTGCCAGTATCAGATGCAGTTCCCAGGTTGAGCCCGGGGATTTCACATCTCACTTAACCAACCGCCTGCGTGCGCTTTACGCCCAGTAATTCCGATTAACGCTTGCACCCTCCG
+
ABBAAFFFFFFFGGGGEEEAFGEEEGGH3EFFEGEFGHHHHHHHDA?GFECGEFGGGGGHFEFEGHG/>EFHHFHHHFGDHGHHH4GGGGGGHHHHHFBDCCFHHFFGGHFHHHHFHHHGGGFGFGFA<DEGHHB0</D<<CD::CGGG00<0CCGHHGHHH0.:99/CFFEB-A?FFGFFBF09BF/;FFBFFF/;9AFFA-A.;-;DDAB-.A/B.99@9.9/9B/;BB.;;.BF.-.9.ABBBDFFF.
@M03896:38:000000000-B4D98:1:2112:15455:7733 2:N:0:169
CCTGTTCGCTCCCCACGCTTTCGCGCCTCAGCGTCAGTTACAGACCAGAGAGCCGCTTTCGCCACCGGTGTTCCTCCATATATCTACGCATTTCACCGCTACCCATGGAATTCCACTCTCCCCTTCTGCACTCAAGTTTGACCGTTTCCAAAGCGAACTATGGTTGAGCCACAGCCTTTAACTTCAGACCTATCAACCCCACTGCTCTCCCCTTACCCCCACTACATCCGGACAACGCTCCACACCTACG
+
AAA>AFF>DAAAAAFEEEE0FGF0AEEEEBBFEGGGGHGHHCGFGGBBA/0BCGEE/BFG/EECEFE?/>?EDGHGFE@GGHGHFHHFEFCGFHDGH/>EE@0BBFGB<BFHFHFFGFGGFHGG0F<1?1GGFFG1?1<11?1><AFGFD11>F<A-<C0=G0=<C//0:/C.:CCFHG00<0;B000;.90CFB0/9C..;;000009/:.9-;//:;9---9/9;BF---9----;---/-/;;/9/-
@M03896:38:000000000-B4D98:1:2112:15470:7743 2:N:0:169
CCTGTTCGCTCCCCACGCTTTCGAGCCTCAGCGTCAGTTACAGACCAGAGAGCCGCTTTCGCCACCGGTGTTCCTCCATATATCTACGCATTTCACCGCTACACATGGAATTCCACTCTCCCCTTCTGCACTCAAGTTTGACAGTTTCCAAAGCGAACTATGGTTGAGCCACAGCCTTTAACTTCAGACTTATCAAACCGCCTGCGCTCGCTTTACGCCCAATAAATCCGGACAACCCTCGGGACCTACGT
+
BBBBBFFBBBBBGGGGEEEFGG22BEGHHEGHGGEEGHHHGGGGFEBFG1FAGGEE?EGH1EEGGHE?ECGGHHHHHFHHGHHHHHHFGFGGHHHHHGEGGEGHHGFGFHHHHGGHFHHHGHGHHHEDGHHHHHFGGFG<1???1FGFGF11GGGGC@G00G0DG.CC<GHH.GHHHHHF0;CGHC00=CFHGHGF0BE-ABAE?-?BD-?EAEFFA?BBDFB/9//;;.-;@@.E.AAF-;=<BFBFF.9
@M03896:38:000000000-B4D98:1:2112:15446:7752 2:N:0:169
CCTGTTCGCTCCCCACGCTTTCGAGCCTCAGCGTCAGTTACAGACCAGAGAGCCGCTTTCGCCACCGGTGTTCCTCCATATATCTACGCATTTCACCGCTACACATGGAATTCCACTCTCCCCTTCTGCACTCAAGTTTGCCAGTTTCCAAAGCGAACTATGGTTGAGCCACAGCCTTTAACTTCAGACTTATCAAACCGCCTGCGCTCCCTTTACGCCCCATAAATCCGGACAACCCTCGGTACCCAC
+
BBBABFFBDAABGGGGEEEFFGGAAFGHHHHHGGGEFHHHHHFGGH2FGFCEGHEFEEGHEEEGGH>E>EEEHHHHHHGHHGHHHHHGGEGGHHHHHGEGGCGHHHFGHHHHHHGFGHHHHHDGHHG2FGHHHHH1?G111?1<<?FGHHFB<G?ACACD<G<=D./<<CGHHGHHGHBC;;CHF0;0;/;:CFFBFBA-BAAAF:--9.9/9BBB9A-;-9B///::B.-:9-;9...;-...9B/9A
@M03896:38:000000000-B4D98:1:2112:15462:7760 2:N:0:169
CCTGTTCGCTCCCCACGCTTTCGAGCCTCAGCGTCAGTTACAGACCAGAGAGCCGCTTTCGCCACCGGTGTTCCTCCATATATCTACGCATTTCACCGCTACACATGGAATTCCACTCTCCCCTTCTGCACTCAAGTTTGACAGTTTCCAAAGCGAACTATGGTTGAGCCACAGCCTTTAACTTCAGCCTTATCAAACCGCCTGCGCTCGCTTTACGCCCAATAAATCCGCACAACCCTCGGGACCTACGT
+
BCCBCFFBDBCCGGGGGFEFFGEFGEGHHHGGGGGGGHHHGHGHHGFGHHCEGHEGGFGHEGGGGHEEEEGEHHHHHGGHHGHHHHHFFFFGHHHHHEEEGEFHFHFFGHHHHHHHHHHHHGGHHHHFGDGHHHGFFGFD1F<GDGGHHFG>CFGG?AG0DGF<D</<CGFHFHHHFHF;GCCFH0:0;:C0CFG0FGG-AFDEA;CBGA@AAEFF:DFF?.B;//BFFF.:>BBD.;.A-.-:DD/BF9;
@M03896:38:000000000-B4D98:1:2112:19710:9479 2:N:0:169
CCTGTTTGCTCCCCACGCTTTCGCACCTGAGCGTCAGTCTTCGTCCAGGGGGCCGCCTTCGCCACCGGTATTCCTCCAGATCTCTACGCATTTCACCGCTACACCTGGAATTCTACCCCCCTCTACGAGACTCAAGCTTGCCAGTATCAGATGCAGTTCCCAGGTTGAGCCCGGGGATTTCACATCTGACTTAACAAACCGCCTGCGTGCGCTTTACGCCCAGTAATTCCGATTAACGCTTGCACCCTCCG
+
BBB@AFFFFFFFGGGGFFEFGGEEDGGHGFHHGFFGGGGHHHHHGFGHHGGGGEEGGGGHGEFGGHG@EFGHHHHHHFHGHHHHHGHGGGGGHHGHHGDG?@FHHHHHGHHHHHHGHHHGGCDHFHGA.EGHGHHDGHFCGHGFCGHHGHHHFGCGCCHHHHBC:9CFFFFGGG?DGDGGFBFFFFB9/BFFFFFFFFFFCFFFFFFFFFFF-AA/FADFD..9;;;BBFF?DAAFFFA..A:/;FFFEF9
@M03896:38:000000000-B4D98:1:2112:19714:9498 2:N:0:169
CCTGTTTGCTCCCCACGCTTTCGCACCTGAGCGTCAGTCTTCGTCCAGGGGGCCGCCTTCGCCACCGGTATTCCTCCAGATCTCTACGCATTTCACCGCTACACCTGGAATTCTACCCCCCTCTACGAGACTCAAGCTTGCCAGTATCAGATGCAGTTCCCAGGTTGAGCCCGGGGATTTCACATCTGACTTAACAAACCGCCTGCGTGCGCTTTACGCCCAGTAATTCCGATTAACGCTTGCACCCTCC
+
BCCBBFFFFFFFGGGGEFEFGGFGGGGHHHHHGGGGGHHHHHHHGGEHHGGGEGGGGGGHHGGGGHGFGGGHHHHHHBGGHHHHHHHGGEFGHHGHHGFGGCFHHHGGGHHHHHHGHHHGGGGHHHG?.EGHHHCGDGF<CHGC:CGHH0CGFFHFGHHHGHFE/:C:BFFGGGGGGGFGGFGGFFF/FFFFFBBBFFFFFFFFFFFDFFFFA?FFFEDFFF.;9:9/FFFFD?ABFA>....;;FFEFF
@M03896:38:000000000-B4D98:1:2112:14043:13910 2:N:0:169
CCTGTTTGCTCCCCACGCTTTCGCACATGCGCGTCAGTACATTCCCAAGGCGCTGCCTTCGCCTTCGGTACTCCTCCACATCTCTACGCATTTCACCGCTACCCGTGGAATTCTACCCCTCCCTAAAGTCCTCTAGTTCCCCAGTCTGAAATGCTATTCCCAGGTTAAGCCCGCGCCTTTCACACCTCACTTAAATAACCGCCTGCGAGCCCTTTACTCCCAGTTCTTCCGATCAACACTCGCACCCTCC
+
AA>1>FF1D3@CFEFGGEE0AGAE?EEF11AAAEE/EH2FDBGHHG10A///A//EGGBF/>/EEH>/?B/BBFDEF00BF1FB@GH/>EEFGHGHHFGGGE0<ACC//1FGH>@DDGGGC?F01?1?111111???11?FG0.><>=GG1F1=D10=DGGH0.<<0=00CA:-;-;C.CBFFFFCBFFC00;0000;09-;-99A---;-;-/;;9;B/;;/9;BB/FB-9A--/9/-/9-9---A?EB
@M03896:38:000000000-B4D98:1:2112:14023:13915 2:N:0:169
CCTGTTTGCTCCCCACGCTTTCGCACATCAGCGTCAGTACATTCCCAAGGAGCTGCCTTCGCCTTCGGTATTCCTCCACATCTCTACGCATTTCACCGCTACACGTCGAATTCTACCCCTCCCTAACGTACTCTAGTTACCCAGTCTGAAATGCTATTCCCACGTTAAGCCCCTGGCTTTCACACCTCCCTTAAATAACCGCCTGCGTGCCCTTTACGCCCAGTTATTCCGATTAACGCTCGCCCCCTCC
+
AAAAAFFF1FFFGGCE1AEFFGEFCGAG1BGGGGFGGG21B221FFGCFFAFBGFGHHHHHG//EGGE//FGH2GHC>0FHFHHHHGGGGFGHHHHHEEGGGHH/0/>>FHHH2>FHHC///<<<B<?0FFHHBHF22>1?GGFGD1<1?1?FFB1DHGG<F0<<>FFGH/......<CGHGHHBC/G.:/0=;00;;:;AAGF.9@.9:EGF/B;0.9A?B-9/9/9FFFB---FFB@-;-9-9@@@FF
@M03896:38:000000000-B4D98:1:2112:14029:13934 2:N:0:169
CCTGTTTGCTCCCCACGCTTTCGCACATGAGCGTCAGTACATTCCCAAGTCGCTGCCTTCGCCTTCGCTATTCCTCCACATCTCTACGCATTTCACCGCTACACGTGTAATTCTACCCCTCCCTAAAGTACTCTAGTTACCCAGCCTGAAATGCCATTCCCAGGTCAAGCCCCCGCCTTTCACACCTCACTTAAATAACCGCCTGCGTGCCCCTTACGCCCAGTTATTCCGATTAACGCTCGCACCCTCC
+
>A11>DF1FFFFF11EEEE0F1EA?0AG111D0EF/EH2BFFGHHH10A11BA/EEGHBA///>EC>//B/FDBFF>001B@1F@GH/EEEEGHHHF/@EGC></F/00BFFGBFBFFEGGG/010B122@21211@22>@G<?0??00?1?1111?DFE1<1.>1<<<DFA.-<-;C.;000CCA/GGHF000;00;99?@GF???AABFG.;./B-:9-AE/9///;BB--9A/;---;--;;9AAEB
@M03896:38:000000000-B4D98:1:2112:12026:16715 2:N:0:169
CCTGTTTGCTCCCCACGCTTTCGCACCTGAGCGTCAGTCTTCGTCCAGGGGGCCGCCTTCGCCACCGGTATTCCTCCAGATCTCTACGCATTTCACCGCTACACCTGGAATTCTACCCCCCTCTACGAGACTCAAGCTTGCCAGTATCAGATGCAGTTCCCAGGTTGAGCCCGGGGATTTCACATCTGACTTAACAAACCGCCTGCGTGCGCTTTACGCCCAGTAATTCCGATTAACGCTTGCACCCTCC
+
ACCBBFFFFFFFGGGGGFEFGGEFGGGHHHHHGGGGGHHHHHHHGGGHHGFGGFGGGGGHHGGGGHGGFGGHHHHHHFHGHHHHHHHGGFGGHHHHHGGGGFGHHHGHHHHHHHHGHHHGDGGHGGFD>EGHHGHHHHHCGHFGGHHHHH0CHHHHHHHHHHHGCCBFGGGGGGGGGGGGGGGGFFF;BFFFFFFFFFFFFFFFFFFDFFFFFF?FFFFAFD.;BFFFFFFFFDFFFFFDA:EBFFFEED
@M03896:38:000000000-B4D98:1:2112:13724:17083 2:N:0:169
CCTGTTTGCTCCCCACGCTTTCGCACCTGAGCGTCAGTCTTCGTCCAGGGGGCCGCCTTCGCCACCGGTATTCCTCCAGATCTCTACGCATTTCACCGCTACACCTGGAATTCTACCCCCCTCTACGAGACTCAAGCTTGCCAGCATCAGATGCAGTTCCCAGGTTGAGCCCGGGGATTTCACATCTGACTTAACAAACCGCCTGCGTGCGCTTTACGCCCAGTAATTCCGATTAACGCTTGCACCCTCC
+
BCCABFFFFFFFGGGGEEGFGGEFGGGHFGHHGGGGGHHHHHHHFFEHHGCGEEEGGGGHHGGGGHFEEGGHHHHHHBGHHHHHHHHGGEFGHHGHHGDGCCHHHHHFHHHHHHHHHHHGGGGHHHG.>EFHHHG<DHF/CG<C.;GHHHGHHHHHHGHHHHECBBCFFGGGGGGGGDGGGBFFFFFBFFFFFFFFFFFFFFFFEFFAFFFFBA.:BADCFA.BBB/9FFE?.ADFF.;99.9;;BDEFA
@M03896:38:000000000-B4D98:1:2112:13743:17089 2:N:0:169
CCTGTTTGCTCCCCACGCTTTCGCACCTGAGCGTCAGTCTTCGTCCAGGGGGCCGCCTTCGCCACCGGTATTCCTCCAGATCTCTACGCATTTCACCGCTACACCTGGAATTCTACCCCCCTCTACGAGACTCAAGCTTGCCAGCATCAGATGCAGTTCCCAGGTTGAGCCCGGGGATTTCACATCTGACTTAACAAACCGCCTGCGTGCGCTTTACGCCCAGTACTTCCGATTAACGCTTGCACCCTCCG
+
BBBAAFFFFFFFFGGE2EECFGEEGGGF3FHGGGGGGFGHHHAFEE1GHGGGEEEEEEGHFEEEFHAEEEGHHGHHHFFGGGHGHHGGGEEEHGFHHDCCCCFGHHHAFGHHHFFHHHHCDGGHDHA..<CDGCC<DGD/<GF0::CGH00;0:CH0;C;GF0:B0///;/C??-?-;CFFCFFFFF//FBF//9/FAEF???FFFBFFD-;-;.;9.9-9A?///;BFB....9BBD=9999;;BD.AD.
@M03896:38:000000000-B4D98:1:2112:24799:20545 2:N:0:169
CCTGTTTGCTCCCCACGCTTTCGCACCTGAGCGTCAGTCTTCGTCCAGGGGGCCGCCTTCGCCACCGGTATTCCTCCAGATCTCTACGCATTTCACCGCTACACCTGGAATTCTACCCCCCTCTACGAGACTCAAGCTTGCCAGTATCAGATGCAGTTCCCAGGTTGAGCCCGGGGATTTCACATCTGACTTAACAAACCGCCTGCGTGCGCTTTCCGCCCAGTAATTCCGATTAACGCTTGCACCCTCC
+
ABBAAFFCFFFFGGGGGEEEFGDEEGGFB3GFGFGEGEFHFHAHGGFHHGECEE>EEEFHGEFEGHD@EEGHHHHHHHHGGHHHHGHGGEGGHFHHHGCB@@DGHHGGGCGHGHHHHHHGGGGHGHGCA<CFHF/<<GF<CGD0C0GGGC0CCGGHFFGHHHBE/0//:BFEA?-9?DFGFBF0;9/:BFFFFFFBFAEE;-;AEF;9ADFA-AEBB9A.9..99/BFF;/.;9.;BDA.;999;:D.;A
@M03896:38:000000000-B4D98:1:2112:24781:20551 2:N:0:169
CCTGTTTGCTCCCCACGCTTTCGCACCTGAGCGTCAGTCTTCGTCCAGGGGGCCGCCTTCGCCACCGGTATTCCTCCAGATCTCTACGCATTTCACCGCTACACCTGGAATTCTACCCCCCTCTACGAGACTCAAGCTTGCCAGTATCAGATGCAGTTCCCAGGTTGAGCCCGGGGATTTCACATCTGACTTAACAAACCGCCTGCGTGCGCTTTACGCCCAGTAATTCCGATTAACGCTTGCACCCTCC
+
ABBBBFFFFFFFGGGGEEEFFGEEEGGHFHHGGGEEGHGHHHHHGFFFHGGGEFEGGGGHFEGGFHEEEFGHHHHHHGFGHGHHHHHGGEGGFHHHHGDGGCGHHHFFGGHHHHHHHHHGGGGHFHG.<AEHHHHGDGF<CGDC:CHHHHHFGHHFGGHHHHFCCCCBFFFFG?A-FGGGGFGGFFF:9FFFF/9;FFFFFFFFFFFADDDF-DAFF.DDFD.;//:BFFF9A.DFFFDDAEA:FFF?EF
@M03896:38:000000000-B4D98:1:2112:24796:20563 2:N:0:169
CCTGTTTGCTCCCCACGCTTTCGCACCTGAGCGTCAGTCTTCGTCCAGGGGGCCGCCTTCGCCACCGGTATTCCTCCAGATCTCTACGCATTTCACCGCTACACCTGGAATTCTACCCCCCTCTACGAGACTCAAGCTTGCCAGTATCAGATGCAGTTCCCAGGTTGAGCCCGGGGATTTCACATCTGACTTAACAAACCGCCTGCGTGCGCTTTACGCCCAGTAATTCCGATTAACGACTGCACCCTCCG
+
BBB@AFFFFFFFGGGGEEEFFGEFGGGHGGHHGEGGGHGFEHHHGGDFHFGGEGEGGGGHFFGGGHEEEFFHHHHHGFGFHGHHHHHGGEFGHHHHHGGGGCFHHGHFGHHHHHHHHHHGGGGHHGGF?EGHHHCGDHD<CGF0;CGGHGFFFHHHHGHHHHHA/9C/9FCECA?B?DBFGFFFFFFBBFFFFBFFFAEADFCD?FBDDFDF=AEBBEDABDF/9/;FFFFD.:DB;..-;A/9::AEFD.
@M03896:38:000000000-B4D98:1:2112:9359:21050 2:N:0:169
CCTGTTCGCTCCCCACGCTTTCGAGCCTCAGCGTCAGTTACAGACCAGAGAGCCGCTTTCGCCACCGGTGTTCCTCCATATATCTACGCATTTCACCGCTACACATGGAATTCCACTCTCCCCTTCTGCACTCAAGTTTGACAGTTTCCAAAGCGAACTATGCTTGAGCCACAGCCTTTACCTTCAGCCTTATCAAACCGCCTGCGCTCCCTTTACGCCCAATCAATCCGGACAACCCTCCGGACCCAC
+
ABBABFFBDABBGGGG2AAFFGAFFEFHHGHGFEFGDHGHGGDFGGHGHEFEGHEEEEFHEEGGGHEE/>BEHHHHGGGHHHHGGHHEFEDEGHHHHFEGGEBGG2BCGHFHHHFHFHHHHHGHHHG2@>GHHGF1<?????1?<DHGHFGG0F..>>C0000=00.0<CGHEGEGHFHC0;C;FC;0;/00:GBBFFG9BCG??-9;E.;/;9;B.:@B.A9/9/9BB.-.9-;A.:.A..-.;;..;
@M03896:38:000000000-B4D98:1:2112:18406:22519 2:N:0:169
CCTGTTCGCTCCCCACGCTTTCGAGCCTCAGCGTCAGTTACAGACCAGAGAGCCGCTTTCGCCACCGGTGTTCCTCCATATATCTACGCATTTCACCGCTACACATGGAATTCCACTCTCCCCTTCTGCACTCAAGTTTGACAGTTTCCAAAGCGAACTATGGTTGAGCCACAGCCTTTAACTTCAGACTTATCAAACCGCCTGCGCTCGCTTTACCCCCACTTAATCCGGACAACCCTCGTGCCCTACGT
+
AABAAFF@DBABGGGGEEEAFG?FBEEFHHFGGFFGGFHHGHHCHEHHGF2BBGEEEDGH>EEGGH1?EEGGGHFHHFFFGHHHHGHGGGGGHHHHHGGGCCFG3FBGCFGHHDGFHHHHHHGHGHGDHHHHH0FF1???FGF1?FHFGEFG0GFGGDHB0D0D0.CC<CGCCHHHHHHC:CCGC;:0;/:;CCB0CFGA@BFAFGGGG--.;E/;/9.@-.;/;99/;.-.--AA?;.;-.;.9:/.9.9
@M03896:38:000000000-B4D98:1:2112:18386:22537 2:N:0:169
CCTGTTCGCTCCCCACGCTTTCGAGCCTCAGCGTCAGTTACAGACCAGAGAGCCGCTTTCGCCACCGGTGTTCCTCCATATATCTACGCATTTCACCGCTACACATGGAATTCCACTCTCCCCTTCTGCACTCAAGTTTGACAGTTTCCAAAGCGAACTATGGTTGAGCCACAGCCTTTAACTTCAGACTTATCAAACCGCCTGCGCTCGCTTTACCCCCAATACATCCCGACAACCCCCCGGACCTACGT
+
BBBAAFFABBBAFFFG2EEAFGEFGEGHHFHHGEEFGHHHGGFFFE2GFFBEHHEG?EFHEEEGGHE//>EEGHHHFCBGFHFHHGHGGFEEHHGHGEEGGGFH3FHBFHHHHGHHDGFHF<AGHHD1FGHHHGE1F1??DG11<FGHHGGFFGG<-ACF<00=D.<<<<<CC.CHFHC0CHFHHC;0;:GG0CFBFFA-AB..F9B@E-;.99BB//9;-A9///9B/..9@-9A.;.9-;--99./B;9
@M03896:38:000000000-B4D98:1:2112:18404:22539 2:N:0:169
CCTGTTCGCTCCCCACGCTTTCGAGCCTCAGCGTCAGTTACAGACCAGAGAGCCGCTTTCGCCACCGGTGTTCCTCCATATATCTACGCATTTCACCGCTACACATGGAATTCCACTCTCCCCTTCTGCACTCAAGTTTGACAGTTTCCAAAGCGAACTATGGTTGAGCCACAGCCTTTAACTTCAGACTTATCAAACCGCCTGCGCTCGCTTTACGCCCAATACATCCGGACAACCCTCGGGACCCACG
+
ABBAAFFADBBBGGGG2EEFGGEEGEGHHHHHGEEFGHHHHHFFFHEGHGG?GGEEEEFHBEEFGHEEEEEGGHHHGFGHGFHHHHHGGGGGHHHHHGEEGCGHEGDFGHHHHHGGFHHHHHGHHHG1GFHHHHH11?<??GFCDGHHH1=<FGDDGDH0==0DDD/<<CHHHFEHFHH0CGCGHC00;/C0CHGFFFG-ABDGG@?BF?-..;/B:ABB.;99/9BFFA;.--9..;.;-.--;:.9A-
@M03896:38:000000000-B4D98:1:2112:11783:23227 2:N:0:169
CCCACAGAATTGACTCAACAGACACAATAGGAAAACTTTACGCCGCTGGTGTCACACGATGCCTAATAAGAAAAAAAAGTAAATACTGTGCTAACGAAACCAATCAATACAAAATATAAAAAACTAATGTAAAAAACATGATTACAGAACAAAACAAAGAATAGAGTCATACATTGACGATGTGATAAAGCATCAATCAGCGTATAGAAGTAATGATGAAGTAGTGATAAAATGAAATTAAACTGTAATGA
+
>11111111131113111A111100A011111100011221000/////00/12111/////1111A22111000////122222@B2211@220/////0//1B1112B1<1011B22211//111112222@1///11111111111000000..000000000000000000000.....00<00;0;/:00000000.;../0900000000000000000/000000000009/9///////////
@M03896:38:000000000-B4D98:1:2112:6974:26185 2:N:0:169
CCTGTTTGCTCCCCACGCTTTCGCACCTGAGCGTCAGTCTTCGTCCAGGGGGCCGCCTTCGCCACCGGTATTCCTCCAGATCTCTACGCATTTCACCGCTACACCTGGAATTCTACCCCCCTCTACGAGACTCAAGCTTGCCAGTATCAGATGCAGTTCCCAGGTTGAGCCCGGGCATTTCACATCTGACTTACCAAACCGCCTGCGTGCGCTTTACGCCCAGTAATTCCGATTAACGCTTGCACCCTCC
+
AAA>AFFCFFFFGGGG2AAAFGBEDGGHBFGGEGFGEHGFFHHFAE?FGD0AAE>EEEEG1BEEGHE/>E/GFHHHH2F3GGHHHGGFEEFEHHHHHDCGCCHHGHF?<GDGFFFFGHHGGCFHHHF..<<DGHC0DC0<<GG00;CCC0:;0CBGCGHHHHFEC0:/;F;EB-;-;;BFG0FFGGF00FB9B/B/FFE?DFDFFFCDFBD@@.:;B;A>DD.FF/:BFF/AA.ABB.@9A.A/BFFFFF
@M03896:38:000000000-B4D98:1:2112:6959:26203 2:N:0:169
CCTGTTTGCTCCCCACGCTTTCGCACCTGAGCGTCAGTCTTCGTCCAGGGGGCCGCCTTCGCCACCGGTATTCCTCCAGATCTCTACGCATTTCACCGCTACACCTGGAATTCTACCCCCCTCTACGAACCTCAAGCTTGCCAGTTTCAGTTGCAGTTCCCAGGTTGAGCCCGGGGATTTCCATTCTGACTTACCAACCCGCCTGCGTGCCCTTTCCGCCCCGTAATTCCGATTAACCCTTGCACCCTCCG
+
BBBBBFFFFFFFGGCGEFFFGGEGGGGHHFGHGGE?EHHFFHDEEEFGHC0EAEECEEEHEEFAEHGEEE/GFFGFF?GGHFHHHDFFG/EFHHHHFDGG/@GHFHGF2?FFHFFFHGHG--.01>F<.<<<<C000<=<<C0000;0;00<00G0;:;GC0::;0/:99B.???--.:00;//9///99;9B//9B.:;-9-...9..9.9/9;//...9--.-9;/B//:...;//9.;.//9:AEE..
@M03896:38:000000000-B4D98:1:2112:10253:26827 2:N:0:169
CCTGTTTGCTCCCCACGCTTTCGCACCTGAGCGTCAGTCTTCGTCCAGGGGGCCGCCTTCGCCACCGGTATTCCTCCAGATCTCTCCGCATTTCACCGCTACACCTGGAATTCTACCCCCCTCTACGACACTCAAGCTTGCCAGTATCAGATGCAGTTCCCAGGTTGAGCCCTGGGATTTCACATCTGACTTAACACACCGCCTGCGTGCGCTTTACGCCCACTAATTCCGATTAACGCCTGCACCCTCC
+
ABBBAFFFB5FCFGFG?AAAFGEEEGGHBBABEAAEFFFGBH2GEEGFHD?EAEEGGBEF1ED?EHA/EEEFGHHHFF3BFGHGH3G/E>ADGFFHHFCC<<?FGC2F2?GHFF1FGHHGG-CF1F.C.<<FGFG0</=/:C0;00CF0;0;0:CC;CGBGHFA/9;//99C/;.9.9/9CFFBBB009B0BC9;9/..9--9..A-;;9-9-;./99.9@D.;;9//;//9..9/;.;-9...;9A.AD
@M03896:38:000000000-B4D98:1:2112:10258:26845 2:N:0:169
CCTGTTTGCTCCCCACGCTTTCGCACCTGAGCGTCAGTCTTCGTCCAGGGGGCCGCCTTCGCCACCGGTATTCCTCCAGATCTCTACGCATTTCACCGCTACACCTGGAATTCTACCCCCCTCTACGAGACTCAAGCTTGCCAGTATCAGATGCAGTTCCCAGGTTGAGCCCGGGGATTTCACATCTGACTTAACAAACCGCCTGCGTGCGCTTTACGCCCAGTAATTCCGATTAACGCTTGCACCCTCC
+
BBBBBFFFFFFFGGGGEEEFGGEEGGGH3FGGEGEEEHFHHHHHGGEHFGGGEEFGGGGHHGGGGHEEEGGHHHHHHFHFGGHHHHHGGEGGHHHHHDBGCCGHHHHFCGHHHHBFHHHGGDGHHFF.<DEHHF<DGHD<CGG0:CHHHEFFGHBHGFGHHFGE:9B/BFGGDCFA?:FBFBFCFFF9FFFFBFFBFAEFFFFFFF;FFDFB>D.BFEDCFF.;/BFFFFFD..9BFDF?.E9/;BDEFF
@M03896:38:000000000-B4D98:1:2113:15968:3055 2:N:0:169
CCTGTTTGCTCCCCACGCTTTCGCACCTGAGCGTCAGTCTTCGTCCAGGGGGCCGCCTTCGCCACCGGTATTCCTCCAGATCTCTACGCATTTCACCGCTACACCTGGAATTCTACCCCCCTCTACGAGACTCAAGCTTGCCAGTATCAGATGCAGTTCCCAGGTTGAGCCCGGGGATTTCACATCTGACTTAACAAACCGCCTGCGTGCGCTTTACGCCCAGTAATTCCGATTAACGCTTGCACCCTCC
+
BCCBBFFFFFFFGGGGEEAAFGEEGGGHCGHGEGEGGHHHHHGHGGGHFGCFEGEGGGGHBEGGGHEEEEGHHHHHHGHHHHHHHHHGGEFGHHGHHGDGGGFHHHFFHHHHGGHFHHHGGGGHHHGDCEEHCHCGGGFCGHB0:;GGGGGHGHHHHCGHHG0C:B9CFGGGADB?AGGGGGGGFFFBFFFFBB:BFFEEFFFFFFFDFFFB:D?FFFFFFFF/FFFFFFFD9AAFFDF.:.:;:FD?EF
@M03896:38:000000000-B4D98:1:2113:15983:3064 2:N:0:169
CCTGTTTGCTCCCCACGCTTTCGCACCTGAGCGTCAGTCTTCGTCCAGGGGGCCGCCTTCGCCACCGGTATTCCTCCAGATCTCTACGCATTTCACCGCTACACCTGGAATTCTACCCCCCTCTACGAGACTCAAGCTTGCCAGTATCAGATGCAGTTCCCAGGTTGAGCCCGGGGATTTCCCATCTGACTTAACAAACCGCCTGCGTGCGCTTTACGCCCAGTAATTCCGATTAACGCTTGCACCCTCCG
+
BCCCBFFFFFFFGGGGGEEFFGEGGGGHGHGGEFGGGFHHGHGGGGGHFG?EEEFGGGGHGGGGGHGEEECHGHHHGFHHHHHHHEHGGEFGHGGHHDBDCCGHHHB0FGHHGHFHHGHGGGGHGHFGDGGHFHFFGHFCGHHFFGHGFFGGGHHGGGHHGG0C:0=BFFFGFGGG?ECFG0:FFFB9BBBBBBFFB9AFFFAFFFFDFDFF:;AFBFFCFFF:9BF/FFFD:9DFF.>.:.ABFFFE?F.
@M03896:38:000000000-B4D98:1:2113:19660:3602 2:N:0:169
CCTGTTTGCTCCCCACGCTTTCGCACCTGAGCGTCAGTCTTCGTCCAGGGGGCCGCCTTCGCCACCGGTATTCCTCCAGATCTCTACGCATTTCACCGCTACACCTGGAATTCTACCCCCCTCTACGAGACTCAAGCTTGCCAGTATCAGATGCAGTTCCCAGGTTGAGCCCGGGGATTTCACATCTGACTTAACAAACCGCCTGCGTGCGCTTTACGCCCAGTAATTCCGATTAACGCTTGCACCCTCCG
+
BBBBBFFBFFFFGGGGEEEFFG?EFGFHCFHHGBEEGHHHFHHHGGGHFEEFEEEEGGGHFEEFGHF?EEGGHHGHGFHHHGHHH4FEGEGGGHHHHDGCFCGHHGFAGHHGHHHFHHHGGGGFFGFEDDGHGFF0DGD/CGH0C0CGHGBHHHGF;:GHHHB.;9/;FGGFGA9?B9FBGEFFFFB99F;BBFBBBFFFFAFFFFFFBDAF9DFBFFFCCA.;/:B/9999.AAFBADAA.99;BDEAD;
@M03896:38:000000000-B4D98:1:2113:19641:3604 2:N:0:169
CCTGTTTGCTCCCCACGCTTTCGCACCTGAGCGTCAGTCTTCGTCCAGGGGGCCGCCTTCGCCACCGGTATTCCTCCAGATCTCTACGCATTTCACCGCTACACCTGGAATTCTACCCCCCTCTACGAGACTCAAGCTTGCCAGTATCAGATGCAGTTCCCAGGTTGAGCCCGGGGATTTCACATCTGACTTAACAAACCGCCTGCGTGCGCTTTACGCCCAGTAATTCCGCTTAACGCCTGCACCCTCC
+
BBBBBFFFFFFFGGGGEEEEFGBEEGGHGFHGEEEFAHHCEHFGFGFHFECCEE>EEGGHGEFEEHEEEEFHHHHHHGHHHHGHHFGFF?EEHHHHHGBD/BFGHHC?FFDGHHFHHHHGGGGHHHG.><<GFC<DGF<<CG0::<CG00:;CGBHGGHHHH0::9//9BFE-9-9-99FFGGGFFF9;BFBB/9B/:AFFFFF?FAADA>=9AAFFF?>DAEFF/BFFFF.9:9BF9;-9.:.;FD?EF
@M03896:38:000000000-B4D98:1:2113:14247:5141 2:N:0:169
CCTGTTCGATCCCCACGCTTTCGTGCCTCAGCGTCAATGAACCCCTCGTGAGATGCCTTCGCAATCGGTGTTCTGAGTAATATCTATGCATTTCACCGCTACACTACTCATTCCTCCCACGGCGGAATCATTCTAGCCAGACAGTATCAACGGCACTTCCAGAGTTGAGCCCTGGCCTTTCACCGCTGACTTACCTTGCCGCCTACGCACCCTTTAACCCCAATAAATCCGAATAACCCTCGCATCCCCCG
+
BBBBBFFBBFFBGGGGEEEFGGGGGGHHHHGHGGGG?GHGHH2EEABEFGGGHGHHHHHHHG1BBFFEEEFGHHGHHGHHHHHHHHFGHGHHHHHHHA>/>EHH3GG?F3GEHBGGHCGHGCFG?A/<FHDFD1<1FFF00<>C<=DFGFHF-A@DHFHHBC0;;C0;/;GE/;...;FB0BF09A9-./;9;CB;00;;-@@.DFDFFFFDEBFFF/:.AA../9//;BD.;.A/9/;.:---.;BAEF-
@M03896:38:000000000-B4D98:1:2113:19172:5855 2:N:0:169
CCTGTTTGCTCCCCACGCTTTCGCACATGAGCGTCAGTACATTCCCAAGGGGCTGCCTTCGCCTTCGGTATTCCTCCACATCTCTACGCATTTCACCGCTACACGTGGAATTCTACCCCTCCCTAAAGTACTCTAGTTACCCAGTCTGAAATGCTATTCCCAGGTTAAGCCCGGGGCTTTCACACCTCACTTAAATAACCGCCTGCGTGCCCTTTACGCCCAGTTATTCCGATTAACGCTCGCCCCCTCC
+
BBAAAFFFFFFFGGGGGEEAFGEGGGGHHHHGEGGGGHGHHHHHHHFHGE1AEEEFGHHHHAEEGGF1?GEHHHHHGBGHHHHHHHHFEGGGHGHHHEEGGCFGEEFFDFHCHFHFHHHGGGGH2F22@>F2GFHD@@DFFF1?FFFFDGBGFBFHHFHHHH1.><1>=FGG<---CDGHFFHG/D/GGGHFBB0;0BBFABDGEG-A.;EGBFB::AAABAE/B/;/BFB?.:./;9=.:-;-A@=-;D
@M03896:38:000000000-B4D98:1:2113:19181:5876 2:N:0:169
CCTGTTTGCTCCCCACGCTTTCGCACATGAGCGTCAGTACATTCCCAAGGGGCTGCCTTCGCCTTCGGTATTCCTCCACATCTCTACGCATTTCACCGCTACACGTGGAATTCTACCCCTCCCTAAAGTACTCTAGTTACCCAGTCTGAAATGCTATTCCCAGGTTAAGCCCGGGGCTTTCACACCTCACTTAACTAACCGCCTGCGTGCCCTTTACGCCCAGCTCTTCCGATTAACGCCCGCACCCTCC
+
ABBABFFBFFFFGGGCAEEFGGEEEEFHFGHHGEAEEFHBFBGFHFGFCFDEEEAFHHHHFEEEFHE1FFGHGHHHHHHBGHHHHGGFFEFFHHHHHGEE@EGHGAGFFBGGHHFHHFHCD/FH2@2<FDFGHHB>2FGHHHHGHHFF1?GGFFG1?DFDGF1.>>DGBFGGD-<@@-GGHFGHHDHF/.CF0C0;;BFA9-9C.C@ACDEG:BB/B.A@FAE.///;BFA.9;./9.@-9-9;9-A?9:
@M03896:38:000000000-B4D98:1:2113:17914:12504 2:N:0:169
CCTGTTTGCTCCCCACGCTTTCGCACCTGAGCGTCAGTCTTCGTCCAGGGGGCCGCCTTCGCCACCGGTATTCCTCCAGATCTCTACGCATTTCACCGCTACACCTGGAATTCTACCCCCCTCTACGAGACTCAAGCTTGCCAGTATCAGATGCAGTTCCCAGGTTGAGCCCGGGGATTTCACATCTGACTTAACAAACCGCCTGCGTGCGCTTTACGCCCAGTAATTCCGATTAACGCTTGCACCCTCC
+
BCCBBFFFFFFFGGGGEEEFGGEEGGGHGHHGGGGGGHHHHHHHGGEHHG0EEEEGGGGHGEGGGHEEEGGHHHHHHFGHHGHHHHHFGFGGHHHHHFCFFCFHHHFFGHHHHHHFHHHGGGGHGGF?.AEHFGGDDCD<CG0::;CG:0:CGHGFGGHHHGF.::=:FGGG-CB-CDGGGGGGFFFBFFFFF/:BBAEFCFFFFFADFFFDB.EBFFDAFDE:F/:FFFFDDA.;FFF.:?9;BFFEED
@M03896:38:000000000-B4D98:1:2113:22113:13397 2:N:0:169
CCTGTTTGCTCCCCACGCTTTCGCACCTGAGCGTCAGTCTTCGTCCAGGGGGCCGCCTTCGCCACCGGTATTCCTCCAGATCTCTACGCATTTCACCGCTACACCTGGAATTCTACCCCCCTCTACGAGACTCAAGCTTGCCCGTATCAGATGCAGTTCCCAGGTTGAGCCCGGGGATTTCACATCTGACTTAACAAACCGCCTGCGTGCGCTTTACGCCCAGTAATTCCGATTAACGCTTGCCCCCTCC
+
BBBAAFFFFFFFGGGGGEEFFGEEGGGHHHHGEGEGEHHHHHHHGEEGH?EEEEFGGGGHGEGGGHGEEEGHHHHHGBGGHGHHHHHFEEEGHHHHHCBD@CGHHHFAGFHGHGGHHHHGGGGFDFF.<AAGCC<<<GF/<G0;@-CGGGFHFGGFGGHHHGB.9://:FFE9B??ACBFFFFFFFFB/FFFB/:B/;EFFFFFFFA;9;-@;..9B;?BF?.9/9BFBB/.9.9/B.;.9.9/9EAF?A
@M03896:38:000000000-B4D98:1:2113:22100:13409 2:N:0:169
CCTGTTTGCTCCCCACGCTTTCGCACCTGAGCGTCAGTCTTCGTCCAGGGGGCCGCCTTCGCCACCGGTATTCCTCCAGATCTCTACGCATTTCACCGCTACACCTGGAATTCTACCCCCCTCTACGAGACTCAAGCTTGCCAGTATCAGATGCAGTTCCCAGGTTGAGCCCGGGGATTTCACATCTGACTTAACAAACCGCCTGCGTGCGCTTTACGCCCAGTAATTCCGATTAACGCCTGCACCCTCC
+
CCCCCFFFFFFFGGGGGFEFGGEGGGGHHHHGEGFGGHHHHHHHGGEHHGCFEEEGGEGHFEFGGHFEEEGHHHHHGFHGHHHHHHFFGEFGHHHHHGDGFCGHHHGFGHHHGHFGHHHGGGGHHHGCA?EHGGGG<CDCGGDC:CGGGCGHHGHFGHHHHHFEF:B/BFFG?D?9DGFFGGGFFFF/;BBBB/::9AEFFFFFFFBDFFD@:.EFFEDFFBFBF/FFFF/.:A.BFDF-9A9:9FF.EF
@M03896:38:000000000-B4D98:1:2113:22114:13419 2:N:0:169
CCTGTTTGCTCCCCACGCTTTCGCACCTGAGCGTCAGTCTTCGTCCAGGGGGCCGCCTTCGCCACCGGTATTCCTCCAGATCTCTACGCATTTCACCGCTACACCTGGAATTCTACCCCCCTCTACGAGACTCAACCTTGCCAGTATCAGATGCAGTTCCCAGCTTGACCCCGGGGATTTCACATCTGACTTACCAAACCGCCTGCTTGCGCTTTCCGCCCAGTACTTCCTCTTAACGCTTGCACCCTCC
+
AAAAAFFFFFFFGGFECEEF0FBE0EEFB0BB0AEE/FFGBFEGFGCHHCE/AE>EEEFF>EFEGHE/EEGFHHFHHCFGFFGFHFFEG/EEGH2GG/>/>BDHGEF?01?<FF1FHGHGC-CG1DF>..<DGC//<C00<C00:;:CGG0C0<C0<;GHHGB.00/90;CB@G??-:9090;//B9//:9B//;BB-AE@@=-AF/:/9-;9;-/;;BB?-99B/BFF////////-;--99/:BA9EB
@M03896:38:000000000-B4D98:1:2113:1938:16207 2:N:0:169
CCTATTTGCTCCCCACGCTTTCGTCCATGACCGTCAGTGGTGGCCTAGCAAACCGCCTTCGCCACTGGTGTTCCTTCTAATATCTACGCATTCTACCGCTACACTAGAAATTCCGTTTGCCTCTACCACACTCGAGTCTATCAGTTTCTAAAACGAACTGGAGTTGAGCTCCAGGCTTTAATTCTAGACTTAATAAACCGGCTGCGGACGCTTTACGCCCAATAAATCCGGATAACGCTCGCCACCTACGT
+
BBBBAFFFFFFFGGGGGFEFFGEFEEEHFHHGEFGGGHHHDFEGHHHHHHHHGFAFGEGHFEFGGGFG@GFEGHBFGFHHHHHHHHHGEEFEHFHHHGEEGEFHDHGGHHHHHGFGFH?GGHHFGGHGHGGHG/FA@GGHFHFFFGHHGHG1FH?GECGFGHFFF111>1CGCH/CGCCGG0DGGF0;GCGFFCGFFHH?FCA-;---@-;.;99F.ABFF.9/BF/9B.-A:.FF.-..;;9.AFAFF.9
@M03896:38:000000000-B4D98:1:2113:1911:16218 2:N:0:169
CCTATTTGCTCCCCACGCTTTCGTCCATGACCGTCAGTGGTGGCCTAGCAAACCGCCTTCGCCACTGGTGTTCCTTCTAATATCTACGCATTCTACCGCTACACTAGAAATTCCGTTTGCCTCTACCACACTCGAGTCTATCAGTTTCTAAAACGAACTGGAGTTGAGCTCCAGGCTTTAATTCTAGACTTAATAAACCGGCTGCGGACGCTTTACGCCCAATAAATCCGTATAACCATCGCCACCTACGT
+
BBBBBFFFFFFFFAGEEEEFGGGHGGGFBHBG?AAEGGFFAFEGHEGHHFFFHEAEEEEGCEFEFFEBF2BAGHFFGHHGHHHHHHHGGGGGHFFHFGEEE@BFFGHFGFFHHFFGFFDFGGHHHHHBFEGFH///FFGGGBBDDGHHGHB1FF@EECEFCFGHG111>1<<C//<<G<0<=0GHB<0CGHCCCFCB0:-@-B-AB--@-;.;.BB;DF;D?9:///BBD..;99////;9...;:;/F;9
@M03896:38:000000000-B4D98:1:2113:1928:16225 2:N:0:169
CCTATTTGCTCCCCACGCTTTCGTCCATGACCGTCAGTGGTGGCCTAGCAAACCGCCTTCGCCACTGGTGTTCCTTCTAATATCTACGCATTCTACCGCTACACTAGAAATTCCGTTTGCCTCTACCACACTCGAGTCCATCAGTTTCTAAAACCAACTGGAGTTGAGCTCCAGGCTTTAATTCTAGCCTTAATAAACCGGCTGCGGACGCTTTACGCCCAATAAATCCGGATAACACTCCCCACCTAC
+
AAAAAFFBFFFFGG4F2AAAAFAFEEEHGAFGAED?FH5352BBFBCBGGGHFF0EEE1GAEEEEHH25?1BBFBFGHHFGGGHFDGFEEEEHFHHHEEEEEBFFH?33BGHGHGEBGAFGDG11BFC1/ACG///@@1@2@11<1FGDFD1<1/??CB<0F0<<11<>1<C///<CG/0=0==0000<0000C0C0:::;D?-C---;-;;..;;;.;;..;////9B.-.9;///;/;.;;.DD./;
@M03896:38:000000000-B4D98:1:2113:8353:16831 2:N:0:169
CCTGTTTGCTCCCCACGCTTTCGCACCTGAGCGTCAGTCTTCGTCCAGGGGGCCGCCTTCGCCACCGGTATTCCTCCAGATCTCTACGCATTTCACCGCTACACCTGGAATTCTACCCCCCTCTACGAGACTCAAGCTTGCCAGTATCAGATGCAGTTCCCAGGTTGAGCCCGGGGATTTCACATCTGACTTAACAAACCGCCTGCGTGCGCTTTACGCCCAGTAATTCCGATTAACGCTTGCACCCTCCG
+
CCCCCFFFFFFFGGGGEFEFGGEGGGGHCGHHGGEGGHHHHHHHGGEHHGCFEEEGFGGHEEFEFHEEGGGHHHHHFFHGGHFHHHHGG<EFHHHHGG>/<BFGHFFFFFGHHHHFHHHGGGGHFHGG.DGH0<G0DBDCGGGGGGHHFF:GGHEHHGFGHHC.:9;;CFFA-;9@@DFGGGFFFFB;/BFFB/;;/AEFFA>AEFF9.AAB-9./99.9@D.;/B//;F/DDA./:.;.;9;9:BFEFF.
@M03896:38:000000000-B4D98:1:2113:8360:16849 2:N:0:169
CCTGTTTGCTCCCCACGCTTTCGCACCTGAGCGTCAGTCTTCGTCCAGGGGGCCGCCTTCGCCACCGGTATTCCTCCAGATCTCTACGCATTTCACCGCTACACCTGGAATTCTACCCCCCTCTACGAGACTCAAGCTTGCCAGTATCAGATGCAGTTCCCAGGTTGAGCCCGGGGATTTCACATCTGACTTAACAAACCGCCTGCGTGCGCTTTACGCCCAGTAATTCCGATTAACGCTTGCACCCTCC
+
BBCABFFFFFFFGGGGEFEFGGEFGGGHGHHGEGGGGHHHHHHHGGGHHGGGEGFGGGGHFGGGGHGGEEFHHHHHHHHHHHHHHHHGGFGGGHHHHGDGGCFHHHHFHHHHHHGGHHHGGGGHHHGDAEEHFHFGGHFCGHGC:CHHFFCGHGHFHGHHHHFECF/9CFGG?DG?FFGGGFGGFFFBBFFFF0BBFFFEFFFFFFFFFFFCADAFFADAFDAF9BFFFFFDDDD0::CAA.A:FFFFFD
@M03896:38:000000000-B4D98:1:2113:8340:16860 2:N:0:169
CCTGTTTGCTCCCCACGCTTTCGCACCTGAGCGTCAGTCTTCGTCCAGGGCGCCGCCTTCGCCACCGGTATTCCTCCAGATCTCTACGCATTTCACCGCTACACCTGGAATTCTACCCCCCTCTACGAGACTCAAGCTTGCCAGTATCAGATGCAGTTCCCAGCTTGAGCCCGGGGATTTCACATCTCACTTAACACCCCGCCTACGTGCGCTTTACGCCCCGTAATTCCGATTACCGCTTGCACCCTCC
+
ABAAAFFBFFFFGCFGGEEAFGEGGGGHG3BB2EFDGHHHGDGGEG?3FE1A0EFEGGEF?>EEEFF/>EFGGGFHFCGBGFHHHGGFGEGGHHHGFEBDCCGGCHCC2?FGH2@DGFGCC@AG1G....>1<0/0<<0<<G0000==D0;;CC00;CGCGB0.::/:;:CE-A--9;90C0B;CFF00;;9B/;//..9-@-....;:.9BD.?BF.:>@--:-.99;B;.9.;/:.-99../;9..A9
@M03896:38:000000000-B4D98:1:2113:20150:19177 2:N:0:169
CCTGTTTGCTCCCCACGCTTTCGCACCTGAGCGTCAGTCTTCGTCCAGGGGGCCGCCTTCGCCACCGGTATTCCTCCAGATCTCTACGCATTTCACCGCTACACCTGGAATTCTACCCCCCTCTACGAGACTCAAGCTTGCCACTATCAGATGCAGTTCCCAGGTTGCGCCCGGCGATTTCACATCTCACTTAACAAACCGCCTGCGTGCGCTTTACGCCCAGCACCTCCCATTAACGCCTGCCCCCTCC
+
ABAAAFFCFFFFGGGGAEEFFGAEEGGHFGHFEEEEEHHHHHHHGG1BGE00AE>EEFGH?EF>EG1/>>?GGHHHHF33BFFGG4GFE/?EFGBGH/BBB@FHHF0<0<??GDFGHHHGGGGHGF>...<D<</0<C0/<C<0//:CC;00;:00;;CHHG0./0/.-;E@------99BBF/BF///;////;99.;A;@B..A-9.:-;-.99;.:BBD..9..;AF.9////;9;9..9.;AB9.A
@M03896:38:000000000-B4D98:1:2113:20136:19191 2:N:0:169
CCTGTTTGCTCCCCACGCTTTCGCACCTGAGCGTCAGTCTTCGTCCAGGGGGCCGCCTTCGCCACCGGTATTCCTCCAGATCTCTACGCATTTCACCGCTACACCTGGAATTCTACCCCCCTCTACGAGACTCAAGCTTGCCAGTATCAGATGCAGTTCCCAGGTTGAGCCCGGGGATTTCACATCTGCCTTCACAAACCGCCTGCGTGCGCTTTCCTCCCAGTAATTCCGCTTAACACTTGCACCCTCC
+
ABAAAFFFFFFFGGGGGEAFFGEEEGEG3EHF2EEGEFGHHHHHGG?CGEEFAE>EEEGG?EEEGF1/>EFGGHHHB2FEGGHHE4FFE?EEHHBGHDD?C@?GGHE?2??GGHHGHFHGGGGHFHF...<D<</<DCF/CG0:00CCFC0::CHGH0CHHH0.;9//;FFF?D??-;/BFFGGFF/;/;BF/99;;.AA;FCFE?9AADAB;.;/;/99A./;B9B/BB/.;9999/9/;///99A.A.
@M03896:38:000000000-B4D98:1:2113:13382:24692 2:N:0:169
CCTGTTTGCTCCCCACGCTTTCGCACCTGAGCGTCAGTCTTCGTCCAGGGGGCCGCCTTCGCCACCGGTATTCCTCCAGATCTCTACGCATTTCACCGCTACACCTGGAATTCTACCCCCCTCTACGAGACTCAAGCTTGCCAGTATCAGATGCAGTTCCCAGGTTGAGCCCGGGGATTTCACATCTGACTTAACAAACCGCCTGCGTGCGCTTTACGCCCAGTAATTCCGATTAACGCTTGCACCCTCCG
+
BBCABFFFFFFFGGGGEEEFGGEEEGGHGGHFEEAFFHHHHHHHGDEHHGGEEEEGGGGG?EEEGHEEEFGHHHHHHFGFHGHHHHGGGEFGHHHHHFBCBCFGHHHFCHHGHHHGHHHGGGGHHHGCADGHGHHEGHH/GH00;:CG0;:CFHHHCCHHHH0.::/=9FGAAA--ADGFGGGGEFF::;FFFF:B/:EFFFFF.;-;:.>D-AAFF:D=D..9;/;BFFBAA;AFF.;.9.;:BBDEAD.
@M03896:38:000000000-B4D98:1:2113:13399:24699 2:N:0:169
CCTGTTTGCTCCCCACGCTTTCGCACCTGAGCGTCAGTCTTCGTCCAGGGGGCCGCCTTCGCCACCGGTATTCCTCCAGATCTCTACGCATTTCACCGCTACACCTGGAATTCTACCCCCCTCTACGAGACTCAAGCTTGCCAGTATCAGATGCAGTTCCCAGGTTGAGCCCGGGGATTTCACATCTGACTTAACAAACCGCCTGCGTGCGCTTTACGCCCAGTAATTCCGATTAACGCTTGCACCCTCC
+
ABBABFFFDFFFGGGGEEEFGGEEGGGHGGHFFFEFDHGHHHGHFGEHHEEGEE>EFGGHBEEGGHEEEFGHHHHHHBGHHHHHHFGFGEFGHHGHHDBFGCGHHHFCCHGFGHHFHHHGGGGHHHGD<ECGCGC<DGG<<GD:0;CGCCCCGGHFGGHHHHBCC9;:BCCE@?-A?EFFFFGGFFF/BFFBF/;BBFFF@BFFFFDA.D-@@9EFFEFFFF.;BFFFFFF.;;DFFFD?..:;FFFFED
@M03896:38:000000000-B4D98:1:2113:24558:25856 2:N:0:169
CCTATTTGCTCCCCACGCTTTCGTCCATGACCGTCAGTGGTGGCCTAGCAAACCGCCTTCGCCACTGGTGTTCCTTCTAATATCTACGCATTCTACCGCTACACTAGAAATTCCGTTTGCCTCTACCACACTCGAGTCTATCAGTTTCTAAAACGAACTGGAGTTGAGCTCCAGGCTTTAATTCTAGACTTAATAAACCGGCTGCGGACGCTTTACGCCCAATAAATCCGGATAACGCTCGCCACCTACGT
+
BBBBBFFFFFFFGGGEEEAFFGFHEGEHFHHHFGGGGHFGEFGGHHBGHHFHHGEGGGGHFEGEGHHFFHHGFHGHHHHHHHHHHHHGGEFGHHHHHGEGGEFHHHCGFHFHHHGGFHDHHHHHHHHHHEGGG?/<FFGHGH2F1?FGHGF1FGCGGDH>GGFFHHH>F1CGGFBCCGGG0=DHDG00CFFF0;CGFFHGGGA?EA-@B-;.;.BF..B>.;:B/BB:;:-:AFBF.-.:--@?DFEFF.:
@M03896:38:000000000-B4D98:1:2113:24535:25857 2:N:0:169
CCTATTTGCTCCCCACGCTTTCGTCCATGACCGTCAGTGGTGGCCTAGCAAACCGCCTTCGCCACTGGTGTTCCTTCTAATATCTACGCATTCTACCGCTACACTAGAAATTCCGTTTGCCTCTACCACACTCGAGTCTATCAGTTTCTAAAACGAACTGGAGTTGAGCTCCAGGCTTTAATTCTAGACTTAATAAACCGGCTGCGGACGCTTTACGCCCAATAAATACGGATAACCCCCGCCACCTAC
+
ABABBFFBFFFFGGGEAEAFFGBFEE25BFFFEEFGEGAGHGGFHHF3BDFFGFAEGEFG1BE?EGBFFHEFHHFEGHHGGEHHGGFFEEEGGFHHHE>>ECFHHH3?FDGHGGGFGGGHEHHFDFDBCGGHG//<FFDFDFD11FDGFFF11<>EAAG<<G0<>FF1>1CCG//<<CG0DGBHHH00<;:0CBFHFEH-@@ADE---9-;..;9B..9-..B9FB//99...9///..;-;--;F.;B
@M03896:38:000000000-B4D98:1:2113:24546:25870 2:N:0:169
CCTATTTGCTCCCCACGCTTTCGTCCATGACCGTCAGTGGTGGCCTAGCAAACCGCCTTCGCCACTGGTGTTCCTTCTAATATCTACGCATTCTACCGCTACACTAGAAATTCCGTTTGCCTCTACCACACTCGAGTCTATCAGTTTCTAAAACGAACTGGAGTTGAGCTCCAGGCTTTAATTCTAGACTTAATAAACCGGCTGCGGACGCTTTACGCCCAATAAATCCGGATAACACTCGCCACCTACGT
+
BBBBBFFFFFFFGGGGEFEFGGGGEFEHGHHGFGGGGHGHFGGGHHHGHHGGGFEGGGGHGFFCGHHHGHHGGHFHHHHHHHHHHHHGGFGGHGGHHEEEE@GHFHEHHHHHHGFGHGGHHHHHFGHFHHGHH?A<G@FGFHFD??GFHHB11F@DFAGGFFHFGH1>>>GHHFFGHHHBFGGHBG0CGGC00CGCGHH?FCFGGBAGGA::9.9B99@BDE;99BFFF9-...9B/;/9;9@AAF.BF.:
@M03896:38:000000000-B4D98:1:2113:14359:28729 2:N:0:169
CCTGTTCGCTCCCCACGCTTTCGAGCCTCAGCGTCAGTTACAGACCAGAGAGCCGCCTTCGCCACCGGTGTTCCTCCATATATCTACGCATTTCACCGCTACACATGGAATTCCACTCTCCCCTTCTGCACTCAAGTTTGACAGTTTCCAAAGCGAACTATGGTTGAGCCACAGCCTTTAACTTCAGACCTATCAACCCGCCTGCGCTCGCTTTACGCCCAATAAATCCGGACACCCCTCGCGACCTACG
+
ABAAAFFBDAAAGGGGGEEAFGDFGEGHGGFHEEEGGHHHHHHHHHHHGEFEFGEE0?EFBEFGGHB@/@EEGHGGHGFHHHHHHHHGGEFGHHHHHGEF?EGHHHBF2GHHGHGFGHGHHHGHHHFFGHHHFGCG?<DFHGF11@FGHHHBHHCDF@<DDGB=D.</<GBG.CCCGGCCGCF0GC00;.::;FGF/CD;DF..A@A-.-;9:9:F.A@DD.FF/9BFF.-.@;.A.-.;--999@9BF.
@M03896:38:000000000-B4D98:1:2114:7310:8073 2:N:0:169
CCTGTTTGCTCCCCACGCTTTCGCACCTGAGCGTCAGTCTTCGTCCAGGGGGCCGCCTTCGCCACCGGTATTCCTCCAGATCTCTACGCATTTCACCGCTACACCTGGAATTCTACCCCCCTCTACGAGACTCAAGCTTGCCAGTATCAGATGCAGTTCCCAGGTTGAGCCCGGGGATTTCACATCTGACTTAACAAACCGCCTGCGTGCGCTTTACGCCCAGTAATTCCGATTAACGCTTGCACCCTCC
+
ABBBAFFFFFFFGGGGGEEFGGGFGGGGGHHHGGGGGHHHHHHHGGGHHDEGEFGGGGGHHFGGGHEEEGGHHHHHGFHHHHHHHHHGGFGGHHHHHFCGGCGHHHHGFHHHHHHGHHHGGGGHHHGD<EEHFHGDDGF<CGG:GFHHF0GHHFHFCGHHHFFECBBFGFFFGGGGGDFGGFGGFFF9FFFFBBBFFFEA;CFFEF=ADDCFFD?FFA?DFF?FFFFFFFFFDDDFF?D?A9;/;BDFFF
@M03896:38:000000000-B4D98:1:2114:7330:8080 2:N:0:169
CCTGTTTGCTCCCCACGCTTTCGCACCTGAGCGTCAGTCTTCGTCCAGGGGGCCGCCTTCGCCACCGGTATTCCTCCAGATCTCTACGCATTTCACCGCTACACCTGGAATTCTACCCCCCTCTACGAGACTCAAGCTTGCCAGTATCAGATGCAGTTCCCACGTTGAGCCCGGGGATTTCACATCTGACTTAACAAACCGCCTGCGTGCGCTTTACGCCCAGTAATTCCGATTCCCGCTTGCACCCTCC
+
AAAAAFFBFFFFGGGGEEEFFGEEEGGFFCGFEGEEAFGHHHHHGGGHG?0EAE>EEEEG1BEEGH1>>EGGHHHHGFFFGGHHHHGFE<EFHHHHHDBC/@GHHHFF2FGHHHHHHHHGGGGHBGE..<<D0<G<<GD/CC00;CGGG00CC:C;;;GHHH.:9C../B;C-??-ADFGFFFBFFE99;BBB/;:BFAE@FFFFF>;.;;9;../99.@D..9//;BFFFF..///9--99A///:.;A
@M03896:38:000000000-B4D98:1:2114:7316:8093 2:N:0:169
CCTGTTTGCTCCCCACGCTTTCGCACCTGAGCGTCAGTCTTCGTCCAGGGGGCCGCCTTCGCCACCGGTATTCCTCCAGATCTCTACGCATTTCACCGCTACACCTGGAATTCTACCCCCCTCTACGAGACTCAAGCTTGCCAGTATCAGATGCAGTTCCCAGGTTGAGCCCGGGGATTTCACATCTGACTTAACAAACCGCCTGCGTGCGCTTTACGCCCAGTAATTCCGATTAACGCTTGCACCCTCCG
+
ABBBAFFFFFFFGGGGGFGFGGEFGGGHBGHGFGFGGHHHHHHHGFGHHGGGGFEGGGGHGGGGGHGEEFGHHHHHHGHHHHHHHHHGGGGGHHGHHFCDFCFHHHHGHHHHHHHFHHHGGGGHHHGGADEHFFC<DGFCGHHCCGGHHHHHHFFHCGHHHHGECB/BFGGGGGAGGGGGF0FFFFFFBFFFFFBBBFFFFFFFFFF;DDAFB;EFFFFCF?.9;F/B/BB.;.AFFFD.:.:BFFFFFF.
@M03896:38:000000000-B4D98:1:2114:24105:8437 2:N:0:169
CCTATTTGCTCCCCACGCTTTCGTCCATGACCGTCAGTGGTGGCCTAGCAAACCGCCTTCGCCACTGGTGTTCCTTCTAATATCTACGCATTCTACCGCTACACTAGAAATTCCGTTTGCCTCTACCACACTCGAGTCTATCAGTTTCTAAAACGAACTGGAGTTGAGCTCCAGGCTTTAATTCTAGACTTAATAAACCGGCTGCGGACGCTTTACGCCCAATAAATCCGGATAACGCTCGCCACCTACGT
+
BCCCCFFFFFFFGGGGGEEFGGGHGGGHHGHHGGGGGHHHFGGHHHHGHHHHHGFGGGGHHGGGGHHHHHHGHHFHHHHHHHHHHHHGGFGGHHHHHGEGGGGHHHHGHFHHHHHHHHGHGFHHFHHGHHGHHAA?GGHHFHHHHGHHHHHDFGDGGGHHHHHHHHHCFDHHGGFHHHFGGHGHFGFFHHCGFHHFFHH?GCG-CA@;AAACECFFAFFFBEFFFBBFF?BFFFFF.-.;9:BAFFAFF;;
@M03896:38:000000000-B4D98:1:2114:24087:8440 2:N:0:169
CCTATTTGCTCCCCACGCTTTCGTCCATGACCGTCAGTGGTGGCCTAGCAAACCGCCTTCGCCACTGGTGTTCCTTCTAATATCTACGCATTCTACCGCTACACTAGAAATTCCGTTTGCCTCTACCACACTCGAGTCTATCAGTTTCTAAAACGAACTGGAGTTGAGCTCCAGGCTTTAATTCTAGACTTAATAAACCGGCTGCGGACGCTTTACGCCCAATAAATCCGGATAACGCCCGCCACCTACGT
+
BBBBBFFFFFFFFGGGCEFFGGGFEGGHHDCGFGFEEGE3F2EHHHHHHHHHGFEFGGGHEFGEGHEGFFGEHFFGHHGFGHHHFHHGGEEFHHHHHFEEE?GFFGGGHFHHHHGHFHFFFBGFFBFFHAEBG//C2FG>>GHEDFH1<FF11?<</<CD0FC>FGGFGF<C<C/.ACF0<GFFBB<0<C000CG:GBGDG-AB.;?B?-9.:9/;..9999B///99B?-.9A//.;----;;A../;..
@M03896:38:000000000-B4D98:1:2114:24341:8589 2:N:0:169
CCTGTTTGCTCCCCACGCTTTCGCACATGAGCGTCAGTACATTCCCAAGGGGCTGCCTTCGCCTTCGGTATTCCTCCACATCTCTACGCATTTCACCGCTACACGTGGAATTCTACCCCTCCCTAAAGTACTCTAGTTACCCAGTCTGAAATGCTATTCCCAGGTTAAGCCCGGGGCTTTCACACCTCACTTAAATAACCGCCTGCGTGCCCTTTACGCCCAGTTCTTCCGATTAACGCTCGCACCCTCC
+
BBBBBFFFFFFFGGGGEEE2FGFEDGGHBGFHGGEEFHFHHGHHHHHGHFEEAEEFHHHHHGGGGHFE?FFHHHHHHHHHHHHHHHHGGEFGFHHHHFGGGGGHGFGEFFGFHHHFGHHFFGGHDF@D2GGHHFFFGBFHHHH<HGHB<GGHFFGHFHHHHH1<<>FFGHHHC-<@ADFHFFHHHG/GGGHBFGFBBBBFBAGGGGAE?DCFBBBFFADCF?F/9//;FFD.A.:/:;@.:;@-9@D;ED
@M03896:38:000000000-B4D98:1:2114:24354:9821 2:N:0:169
CCTATTTGCTCCCCACGCTTTCGTCCATGACCGTCAGTGGTGGCCTAGCAAACCGCCTTCGCCACTGGTGTTCCTTCTAATATCTACGCATTCTACCGCTACACTAGAAATTCCGTTTGCCTCTACCACACTCGAGTCTATCAGTTTCTAAAACGAACTGGAGTTGAGCTCCAGGCTTTAATTCTAGACTTAATAAACCGGCTGCGGACCCTTTACGCCCAATAAATCCGGATAACCCTCGCCACCTACGT
+
BCCBCFFDFFFFGGGGEEEFGGGHGGGGBGHHGGGEFGHGGFAHGHHGHHHHHGEGGGGHGFGFEHGGFGHGHHGGHHHHHHHHHHHGGGGGHHHHHGEGGFGHGHHHHHHHHHHHFHGHGHHHHHHHHHGHHFEAFGFHGHHGGFHHHHHGHFCDGGHFCFFFHHGFG1GHHHFEFHCDBHDHFDD0=CFHBFHHHHHDFGGFEG@-9-::B0BFAD@F.EFF/BFFFD-.ADFF/;.:-:CAFF.9B..
@M03896:38:000000000-B4D98:1:2114:11376:9920 2:N:0:169
CCTGTTTGCTACCCACACTTTCGAGCCTCAGCGTCAGTTGGTGCCCAGTAGGCCGCCTTCGCCACTGGTGTTCCTCCCGATATCTACGCATTCCACCGCTACACCGGGAATTCCGCCTACCTCTGCACTACTCAAGCAAAACAGTTTTGAAAGCAGTTCATGGGTTGAGCCCATGGATTTCACTTCCAACTTGTCTTCCCGCCTGCGCTCCCTTTACACCCAGTACTTCCGCACAACGCTTCTGACCTACG
+
ABBBBFFFFFFFGGGG2AGFGGECFEGHHHHGGGEEDGH53EFGFHFHFHHEGGEEGGGHHEFGGHFG@?FEHHFHHGGACE?GHHHGGEGGHHHHHGEEEEFHHF?CDCGGHHFGGGDHHHHFHHFCGFGHHGHD1>0F<FF01FGHFCHHHCGCDHHDDGB.<<;/CCHEHHHBHGGGHFHHHGGBBFFF;CFFBFFFFGGAGFA?AFFFFB//:/9BAE?/;/;/FF..;9-9;@B.9.///;B/;B.
@M03896:38:000000000-B4D98:1:2114:25123:10410 2:N:0:169
CCTGTTTGCTCCCCACGCTTTCGCACATGAGCGTCAGTACATTCCCAAGGGGCTGCCTTCGCCTTCGGTATTCCTCCACATCTCTACGCATTTCACCGCTACACGTGGAATTCTACCCCTCCCTAAAGTACTCTAGTTACCCAGTCTGAAATGCTATTCCCAGGTTAAGCCCGGGGCTTTCACACCTCACTTAAATAACCGCCTGCGTGCCCTTTACTCCCAGTAATTCCGATTAACGCTCGCACCCTCC
+
BBBBBFFFFFFFGGGGEEAFFGGEDGGHGFHHGGEEFHHHGHHGHFFGHFDFFGGGHHHHHEEEEHEEFHGHHHHHHGFGFGHHHHHGGEGGHHGHHGEGGGFHGCEFFHHHHHHGGHHEGGGHFGFG22FHHFHF@GHHHHHAGHGHGGFHEGHHFHHHHH1C<FGDGHHHC-@<@@G/GCCC/:/;/CGGGGBBFBC9:?B...-..;;CFFF/9/;/A.:;//;:FB/.;99FFFC.A-;9@DFEEF
@M03896:38:000000000-B4D98:1:2114:25144:10418 2:N:0:169
CCTGTTTGCTCCCCACGCTTTCGCACATGAGCGTCAGTACATTCCCAAGGGGCTGCCTTCGCCTTCGGTATTCCTCCACATCTCTACGCATTTCACCGCTACACGTGGAATTCTACCCCTCCCTAAAGTACTCTAGTTACCCAGTCTGAAATGCTATTCCCAGGTTAAGCCCGGGGCTTTCACACCTCACTTAAATAACCGCCTGCGTGCCCTTTACGCCCAGTTATTCCGATTAACGCTCGCACCCTCC
+
ABCABFFFFFFFGGGGFFEGGGGGGGGHFHHHGGGGGHGHGHHHHHHHHGEGAEEGHHHHHGGGGHHGFHGHHHHHHHHGHHHHHHHGGGGGHHHHHGGGGFGHGFHGGHHHHHHGHHHFGGGHFGDGGHHHHHGGGFGHHHHCFGHGGGFHHHHHHHHHHHFFGDFGGFHHDFDCDGFHHEHHHGGHHGHGGFGGGFFGAGGGGGAFGGGGFFFFFFFFFBEBBBFFFFFDF.D/9ACDFF@;@DD?FF
@M03896:38:000000000-B4D98:1:2114:25129:10435 2:N:0:169
CCTGTTTGCTCCCCACGCTTTCGCACATGAGCGTCAGTACATTCCCAAGGGGCTGCCTTCGCCTTCGGTATTCCTCCACATCTCTACGCATTTCACCTCTACACGTGGAATTCTACCCCTCCCTAAAGTACTCTAGTTACCCAGTCTGAAATGCTATTCCCAGGTTAAGCCCGGGGCTTTCACACCTCACTTAAATAACCGCCTGCGTGCCCTTTACTCCCAGGTATTCCGATTATCGCTCGCACCCGCC
+
AAA1AFF1DDDFGEGE1AA0FGAEEEEH1BBA0BAA/DAFGDGHHHAA////AAAABEAA/A>>EFB//B/FDGFHGFH1FFHGEGG?E>EEGFHFH1FFFFGE/>?//BGHGBGEGGFECGF010B12>F2F211@2@GFHF?<FH111FFFFFGFGGGFG1.1>1=11FG---<<C.;CC0CCECGBG0:00:00;=/--AAA;AAAE.;9;CFC0;;A9B-:/;/;9/99-A//-;-;;9;@@-9-9
@M03896:38:000000000-B4D98:1:2114:25152:10435 2:N:0:169
CCTGTTTGCTCCCCACGCTTTCGCACATGAGCGTCAGTACATTCCCAAGGGGCTGCCTTCGCCTTCGGTATTCCTCCACATCTCTACGCATTTCACCGCTACACGTGGAATTCTACCCCTCCCTAAAGTACTCTAGCTACCCCGTCTGACATGCTATTCCCAGGTTCAGCCCGGGGCTTTCACACCTCACTTAAATACCCGCCTGCGTGCCCTTTACGCCCAGTTATTCCGATTAACGCTCGCACCCTCC
+
AABAAFFCFDDFGGGG2AAAFGEEEGGGFFHHGEEGGHHHGHHHHHEHFGDCEEEFG3DGFFDEEGF1?FCGHHHHHHHHFGGHHHHFGDAEBGHHHFEGC@BGE??F/FHGGFGHHGEFC??CF2<D>2@GFFD@2@@GHHE//?</?1<><FFH1FHHHH1.<<100=B<-@<@GGEGH0CHHGGFGFGF09BFF00;DAGD?F@E?DFB/;//BEDCD.E//;//BFBAAAABF.9.D@-9-99A?A
@M03896:38:000000000-B4D98:1:2114:6749:11392 2:N:0:169
CCTGTTTGCTACCCACACTTTCGAGCCTCAGCGTCAGTTGGTGCCCAGTAGGCCGCCTTCGCCACTGGTGTTCCTCCCGATATCTACGCATTCCACCGCTACACCGGGAATTCCGCCTACCTCTGCACTACTCAAGAAAAACAGCTTTGAAAGCAGTTCATGGGTTGAGCCCATGCATTTCACTTCCAACTTGTCTTCCCGCCTGCGCTCCCTTTACACCCAGTAATTCCGGACAACGCTTGTGACCTAC
+
AA1>AFF1BF3BFF1EGEG1FEEFHGGHF1BFAEG0FHGB1AFFGFBCGE1FEGG?EG?E/AA/EGBB10>BEGHFC>E/E/EFEGGFEEFEHFHHF/>EGCGGB<////FGHHHGGGGFFBG<1FHHHFH1<1?11>0>CEGH0FG1110<=/CCGHHFBGC.C.::C0CCC::/<:0CBFGFFFG0BFBB0FC99;0/C?G?EA-AABAEFB/;/BFBB?-9B/;/:9/--9-99-;A-9-///B/BF
@M03896:38:000000000-B4D98:1:2114:19411:14527 2:N:0:169
CCTATTTGCTCCCCACGCTTTCGTCCATGACCGTCAGTGGTGGCCTAGCAAACCGCCTTCGCCACTGGTGTTCCTTCTAATATCTACGCATTCTACCGCTACACTAGAAATTCCGTTTGCCTCTACCACACTCGAGTCTATCAGTTTCTAAAACGAACTGGAGTTGAGCTCCAGGCTTTAATTCTAGACTTAATAAACCGGCTGCGGACGCTTTACGCCCAATAAATCCGGATAACCCTCGCCACCTACGT
+
BBBBBFFFFFFFGGGGCFEEFGGHEGGHGHHHGGEFEHF3DF?GGHFFHFHHHGEFGGGHGGGGGHHBFHGEHHHGHHHGHHHHHHHFGAFFHHHHHGEFGGHHHHBHHHHGHHHFFGDHHHHHHHHFHEGHFFE<GGH@GHHDFHHHBGHBGF@CFCHFGH0>F11<GDHHFFFCHFHDDDFHHBG0<0CGCFFCFGH-@C??ED-BB-;9C.BF;:@B9..99B9;;.-::AB//.9A;;>;.AFFF..
@M03896:38:000000000-B4D98:1:2114:19406:14546 2:N:0:169
CCTATTTGCTCCCCACGCTTTCGTCCATGACCGTCAGTGTTGGCCTAGCAAACCGCCTTCGCCACTGGTGTTCCTTCTAATATCTACGCATTCTACCGCTACACTAGAAATTCCGTTTGCCTCTACCACACTCGAGTCTATCAGTTTCTAACACGAACTGGAGTTGAGCTCCAGGCTTTAATTCTAGACTTAATAAACCGGCTGCGGACGCTTTACGCCCACTACATCCTGATAACCCTCCCCACCTACGT
+
ABAABFFBDFFFGGGE2AAFGGEFEGGFFFHHEEEEDD55DAAFGH3BGFHFGGAEE1AFBEE?EG@2BBGEEHDFGHFFF4FHHFHGG1EEGFHHHEEG>E3FFHHB?GGFFGBFFG/GGHHFFFGGHGFHG/F/@F2FDD>@2@FG1?11???@/>F1>0<<<111>1FCGGFHHCG<00DBDD00;;;CG;C0GC:-CGG?:--:-9;;9A9B99-;..;F/:/9B//;B/9//.....;.9;./B..
@M03896:38:000000000-B4D98:1:2114:16052:19314 2:N:0:169
CCTATTTGCTCCCCACGCTTTCGTCCATGACCGTCAGTGTTGGCCTAGCAAACCGCCTTCGCCACTGGTGTTCCTTCTAATATCTACGCATTCTACCGCTACACTAGAAATTCCGTTTGCCTCTACCACACTCGAGTCTATCAGTTTCTAAAACGAACTGGAGTTGAGCTCCAGGCTTTAATTCTAGACTTAATAAACCGGCTGCGGACGCTTTACGCCCAATAACTCCGGATAACCCTCGCTACCTACGT
+
BCABBFFFFFFFGGGGGEEFGGGHGGGHGHGHGGGEGGH5DGHHHHFGHHFHHGEEGGGHEEGGFHGHHHHGGHHHHHHGHHHH@GHGGGGGHFHHHEEGGGFHHHFHHHHHHHHHFHDHHHHHGHHHHFGHHFA?GGFFFGHDGFHHGFDFDG@??CHGHEGHHFHFFDGFHH/GHHCG0GFHGE00=CCCGGHHBGF--ADCG-;AD;ADAABF;9BDDEF/B/;/:9-;.DF//;.99:..:BF/;:.
@M03896:38:000000000-B4D98:1:2114:26304:22290 2:N:0:169
CCTGTTTGCTCCCCACGCTTTCGCACCTGAGCGTCAGTCTTCGTCCAGGGGGCCGCCTTCGCCACCGGTATTCCTCCAGATCTCTACGCATTTCACCGCTACACCTGGAATTCTACCCCCCTCTACGAGACTCAAGCTTGCCAGTATCAGATGCAGTTCCCAGGTTGAGCCCGGGGATTTCACATCTGACTTAACAAACCGCCTGCGTGCGCTTTACGCCCAGTAATTCCGATTAACGCTTGCACCCTCC
+
BCCABFFCFFFFGGGGEFEGGGEGFGGGFHGHGGG?EHGHHHHHGGGHHGCGAEEGGGGH1EEDGHEEEEGHHHHHGGHFHHGHHHHFGGGGHHHHHGCCFCEHHHHGBGHHHHHFHHHGGGGHFGG.EDGHHCGGGHFCGHFC0;GHHGGHHFHCCGGHHHFCG9:/:CFEG?@D?EFGGFFFFFFBBFFFBFBFFFFFFFFFFFF9DD-;:A.BFFDCFDF//9;FFFF.AADBFBF?9.;/;F99;A
@M03896:38:000000000-B4D98:1:2114:13378:26230 2:N:0:169
CCTGTTTGCTCCCCACGCTTTCGCACATGAGCGTCAGTACATTCCCAAGGGGCTGCCTTCGCCTTCGGTATTCCTCCACATCTCTACGCATTTCACCGCTACACGTGGAATTCTACCCCTCCCTAAAGTACTCTAGTTACCCAGTCTGAAATGCTATTCCCAGGTTAAGCCCGGGGCTTTCACACCTCACTTAAATAACCGCCTGCGTGCCCTTTACGCCCAGTTATTCCGATTAACGCTCGCACCCTCC
+
ABBAAFFFFFFFGGGGFEEGGGEEGGGGFFHGGGFFGH5EDGHHHFHHHGDEAEEFHHHHGEGGFGGEFFGHHHHHHGHHHHHHHHHGGFGGGHHHHGEEEEGHGEGFGHHHHHHHHHHFFFFHHFD2GGHHHDGD>FHHHHH?GHFFHHHFHHHHBGHHHH1CFFGDDHGF--ACGGHH0GHFHGHHHHHFGGBFBBFF??CGGGACDGEFBCFFFFFAFFEB/;BFFFFF?.?B/9C?DAD-@@DEFF
@M03896:38:000000000-B4D98:1:2114:13394:26237 2:N:0:169
CCTGTTTGCTCCCCACGCTTTCGCACATGAGCGTCAGTACATTCCCAAGGGGCTGCCTTCGCCTTCGGTATTCCTCCACATCTCTACGCATTTCACCGCTACACGTGGAATTCTACCCCTCCCTAAAGTACTCTAGTTACCCAGTCTGAAATGCTATTCCCAGGTTAAGCCCGGGGCTTTCACACCTCACTTAAATAACCGCCTGCGTGCCCTTTACGCCCAGTTATTCCGATTAACGCTCGCACCCTCC
+
AAAAAFFFFFFFGGGGEEEFFGEEFGGGFGHGEGEGEH5EFGHHHHHHGFEGAEAFHHHHFEFGGHFEFHGHHHHHHGHHHHHHHHHFGFGGHHHHHFEEEEGHEBFFGFHHGHHHHHHFGGGHGFGFHGHHHHB2@GHHHHH<?FGDDGFHHFGGFHHHHHFFFFGB1GGGDD-<AFFHHHHHHGHHEHHFFGBB09FF?DGGGGGADGCF;BBBFEDCFFF:BBBFFFFF.AD/F.=.DF::@FFFFF
@M03896:38:000000000-B4D98:1:2114:13393:26256 2:N:0:169
CCTGTTTGCTCCCCACGCTTTCGCACATGAGCGTCAGTACATTCCCAAGGGGCTGCCTTCGCCTTCGGTATTCCTCCACATCTCTACGCATTTCACCGCTACACGTGGAATTCTACCCCTCCCTAACGTACTCTAGTTACCCCGTCTGAAATGCTATTCCCAGGTTAAGCCCGGCGCTTTCACACCTCACTTAAATAACCGCCTGCGTGCCCTTTACGCCCAGTTATTCCGATTAACGCTCGCACCCTCC
+
AABAAFFCDFFFGGFFAAAAFGEEFGGFBEGFEEEFGF5BFGHHHFDEH11AAEEFHGHH1EEEEF?11B?GGHHHH2FGFGHHG4GFE?EFDGHHHFEE@EBGF0?//BFGGFDFHHHCDGGHF@2?@0FGG>D2@?1GHH/<?C0C111=F>F11=FGHF1.1<<00DCE<--:A@?EGBFFFDBFBEFB0;090B;C9BGFGF-AAA9B:9B/BA?BFD.///99FFF..9.9;.;.99--;BFEEF
@M03896:38:000000000-B4D98:1:2114:18686:26719 2:N:0:169
CCTGTTTGCTCCCCACGCTTTCGCACCTGAGCGTCAGTCTTCGTCCAGGGGGCCGCCTTCGCCACCGGTATTCCTCCAGATCTCTACGCATTTCACCGCTACACCTGGAATTCTACCCCCCTCTACGAGACTCAAGCTTGCCAGTATCAGATGCAGTTCCCAGGTTGAGCCCGGGGATTTCACATCTGACTTAACAAACCGCCTGCGTGCGCTTTACGCCCAGTAATTCCGATTAACGCTTGCACCCTCC
+
ABBAAFFFFFFFFGGGCFEFFGEEEGGHGF2BEEEEEHGFGHFGGEGHHDECEEEEGEGHEEGFGHE/EEGHHHGHGGH3GFGHHHHGGCEGHGGHHABBCDFHHGHFGHHHGHHGHHHGGGDHHHGDCEDHHEFDDBD<CGG0;GHFCFFFE:C::;GG0:C.:09CFFFEGG-?9DFFFFFBFFF//B9/FBFFFFEFBAD?EFDDDA@B;AEFFEDAFAEFFFFFFFFDA.;BB?D..AABFBAFFD
@M03896:38:000000000-B4D98:1:2114:18701:26729 2:N:0:169
CCTGTTTGCTCCCCACGCTTTCGCACCTGAGCGTCAGTCTTCGTCCAGGGGGCCGCCTTCGCCACCGGTATTCCTCCAGATCTCTACGCATTTCACCGCTACACCTGGAATTCTACCCCCCTCTACGAGACTCAAGCTTGCCAGTATCAGATGCAGTTCCCAGGTTGAGCCCGGGGATTTCACATCTGACTTAACAAACCGCCTGCGTGCGCTTTACGCCCAGTAATTCCGATTAACGCTTGCACCCTCC
+
BCCBBFFFFFFFGGGGFEFFGGFEGGGHGGHGEFEGGHGHHHHHGGGHHGCGEEEGGGGHGFGGGHEEEGGHHHHHGGHHHGHHHHHGGGGGHHHHHGDGF@FHHFFGGHHHHHHGHHHGGGEGGHG?CDEHFGGDGHF/GGH;:CGGCCBGHGHFCCGHGHFCCB:BBFFFGGA9BFFFFFFFFFFBBFFFFFFFFFEFFFFFFFFAFFAB::.BFEDFF?AB/BFFFFF.9;.:B.B9AA.;BBDFFF
