# Supplementary material for: Formalin-Fixed Paraffin-Embedded (FFPE) samples are not a beneficial replacement for frozen tissues in fetal membrane microbiota research
Source: PLoS One. 2022 Mar 17;17(3):e0265441. doi: 10.1371/journal.pone.0265441 (PMC8929612; doi:10.1371/journal.pone.0265441)
Supplement: S2 File — (ZIP) [file pone.0265441.s007.zip › Negatives/N-N-07-N-1-FF_S160_L001_R1_001.fastq.fastq]

@M03896:38:000000000-B4D98:1:1101:18432:2118 1:N:0:160
TACGGAGGGTGCAAGCGTTAATCGGAATTACTGGGCGTAAAGCGCACGCAGGCGGTTTGTTAAGTCAGATGTGAAATCCCCGGGCTCAACCTGGGAACTGCATCTGATACTGGCAAGCTTGAGTCTCGTAGAGGGGGGTAGAATTCCAGGTGTAGCGGTGAAATGCGTAGAGATCTGGAGGAATACCGGTGGCGAAGGCGGCCCCCTGGACGAAGACTGACGCTCAGGTGCGAAAGCGTGGGGAGCAAACA
+
AAAAA3ADBAAABDF422EEAGGFAEFGHH555BABAAAEGHGEE0EEEEAEGGGEGGGHGHFHGH4BBBFFGHBHHHHHGGGFEEHGGFHHGGGGHGGGGHHGHHHHHHFDHHGHGHHGGGGHHHGHFFGFFHGCGFBDFFFFFFFBFF/BB;;;::;-EFFFFFA;DAEFFFFFFFFFFFFFFFFFDDFFABFACFEFFFFFFFFEEFAB;@DFFFFFFFDDFFFFFFF@?>CFFFFDFFFFFDEFFF.
@M03896:38:000000000-B4D98:1:1101:16750:2499 1:N:0:160
CACTGGCAGCTCAAGTGTTGGCCGTATTTATTGTGCCTAAAGCGTTCGTAGCCGGTTTGATAAGTCTCTGGTGACATCCTACAGCTTAACTTTGGGAATTGCTGGAGATACTATCAGACTTGAGGTCGGGAGAGTTTAGAGGAACTCCCATGGCAGGGGTGAAATCCTATAATCCTGGGAGGACCACCTGTGGCTAAGGCGTCTAACTGGAACGAACCTGACGGTGAGTACCGCAAGCCAGGGGCGCGAA
+
>AA1>1>BAA1BCG1333311BB0A0BBA3FD1D2BDDAAB1BBBAF/A0/BGAAAE/BGHD2FFH2D2A1BFD1B2GGB2FGBBFGHGH@2BFCEFEGGF@BB1F0BB@BB2BFD>1BB21110BB/>//<<C<BF2BB1<@@@1@@GH1000??//<C-F1FD>>>FDHFEG0D<<.<.-<CGGEGC/;=:;.0:C=;?9;A.CFCF///;..9;@F.;99-;-9A9F/B--;@-----;-9-;@-9;
@M03896:38:000000000-B4D98:1:1101:13307:4073 1:N:0:160
TACGTAGGTGGCAAGCGTTGTCCGGAATTACTGGGTGTAAAGGGAGCGCAGGCGGGTGATCACGTCAGCTGTGAAAACTCCGGGCTTAACCCGTCGACTGCAGTTGAAACTGTTCATCTTTAGTGAAGTAGAGGTTGGCGGAATTCCGAGTGTAGCGGGGAAATGCGTAGATATTCGGAGGAACACCGGTGGCGAAGGCGGCCAACTGGGCTTTACCTGACGCTGAGGCTCGACAGTGTTGGGAGCAACCA
+
ABAABFFBFD2B4FAF2A2AEGGE22AFGF55DFA3BF3GGHEEHEGCGGG0EE>/>>1BGD3??GEE3FEFGHGFHFF33EECECHHGHHHGG/>>BDDH1<GGFFH11?F?FGHHHHH11>>GG1><=F11><FC<GFGD?EHGFF:@;C900;-=--9AEBFB;..9.BFFFFF.AB-;BF.BDDFAA.;9;-;AA-;-9=.;BBFE.:EB9/BBFFFFFAD9AFEE.99-;9/:B/;:-9.:9/.;9
@M03896:38:000000000-B4D98:1:1101:13307:4091 1:N:0:160
TACGTAGGTGGCAAGCGTTGTCCGGAATTACTGGGTGTAAAGGGAGCGCAGGCGGGTGATCAAGTCAGCTGTGAAAACTACGGGCTTAACCCGTAGACTGCAGTTGAAACTGTTCATCTTGAGTGAAGTAGAGGTTGGCGGAATTCCGAGTGTAGCGGTGAAATGCGTAGATATTCGGAGGAACACCGGTGGCGAAGGCGGCCAACTGGGCTTTAACTGACGCTGAGGCTCGAAAGTGTGGGGAGCAAACA
+
ABABAFFBFFACBFFC22E2FGHEEGGGHGBD5BB3BEHHHHGGGGGFGEFCGFGGCEHHGGHHGH4BBBBBFGHHGHFFHGGGEGHHHHHHGGDGGHHHHHFHHHHHHHFDFGHFGGHHGFFFHHHGDFGFHHFFFGFGDFGGHHHGD?EHG;=;;;;AEFFGGGECDFEFFGFGFGDDGGFFFFFFF@DDFFFA@AEBFFFFFFBFFFEFFFFFFFFFFDDFFFFEEAA@-BDF;BBFADF.:AEFFF.
@M03896:38:000000000-B4D98:1:1101:11155:4201 1:N:0:160
TACGTAGGGTGCAAGCGTTATCCGGAATTATTGGGCGTAAAGGGCTCGTAGGCGGTTCGTCGCGTCCGGTGTGAAAGTCCATCGCTTAACGGTGGATCCGCGCCGGGTACGGGCGGGCTTGAGTGCGGTAGGGGAGACTGGAATTCCCGGTGTAACGGTGGAATGTGTAGATATCGGGAAGAACACCAATGGCGAAGGCAGGTCTCTGGGCCGTCACTGACGCTGAGGAGCGAAAGCGTGGGGAGCGAACA
+
AAABAFFBBBAAFGFAA2AECGGEEFFGHGBF5B22AAEEGHHGGFHGEEFGHGGEEFGEB//E>EEGGEE?EGFGGHHHHGHFGFGFHFA/?FDH2FGHGBBCGG@>AGACFGGDGBDEAF0;FFGGEEGFFFDFDEFFEFFFFFFFFF-A;;/:.;9:.?BF/9BBFFFFFFFFFAFFFFFFFFFFFFFFFFFDFFF?DD:BBBFBFFEFF=FDDFFFFDFFFFFFFFFFFFADFFDAAFFFFA;>-;-
@M03896:38:000000000-B4D98:1:1101:19206:4553 1:N:0:160
TACGGAGGGTGCAAGCGTTAATCGGAATTACTGGGCGTAAAGCGCACGCAGGCGGTTTGTTAAGTCAGATGTGAAATCCCCGGGCTCAACCTGGGAACTGCATCTGATACTGGCAAGCTTGAGTCTCGTAGAGGGGGGTAGAATTCCAGGTGTAGCGGTGAAATGCGTAGAGATCTGGAGGAATACCGGTGGCGAAGGCGGCCCCCTGGACGAAGACTGACGCTCAGGTGCGAAAGCGTGGGGAGCAAACA
+
AAABABBCCAAACDGC22EEFGHFEEGGHGD55BBAAAEEHHHGG?EEGCGCGGGCGGGHHHHHHH4BGHHGHGHGHHHHGFGGFGHGGFHHHHGGCFGFHHHHHHHHHHGGHHHFGHHHHHFHHHHHFGGFHHGGGFFDEFFFFFFFFFFFF;9;;:9;9FFFFFAADFFFFFFFFFEFFFFFFFFFA@BFFFFADFFFFFFFFFBAEFFFDFFFFFFFFFDDFFFFFFFFBBADFFDFFFF.99ABBF.
@M03896:38:000000000-B4D98:1:1101:7625:4881 1:N:0:160
TACGTAGGGTGCAAGCGTTATCCGGAATTATTGGGCGTAAAGGGCTCGTAGGCGGTTCGTCGCGTCCGGTGTGAAAGTCCATCGCTTAACGGTGGATCCGCGCCGGGTACGGGCGGGCTTGAGTGCGGTAGGGGAGACTGGAATTCCCGGTGTAACGGTGGAATGTGTAGATATCGGGAAGAACACCAATGGCGAAGGCAGGTCTCTGGGCCGTCACTGACGCTGAGGAGCGAAAGCGTGGGGAGCGAACA
+
AAABAFFBCFAACGFE22EAFGGEEEGGHCEF5BFBAAEFHHHGGCGCEEFCHGGECFGEEE>>>EEG>EEGGGHHHHHHFHHGGGHGGGDBDFFHGCGHGCBDGG>CFH.>AD?CGCCFDFB;FFGDEFGFFFDFDAFFAFFFFFFFFF;D;;;:;;:ADEFFBBBBFFFFFFFACFAFFFFFFFFAEFFFFFFFFFEFFFAFFFFFFF?EFFADDFF:FFFFFBFEBDED@CDFFFDFFAFECFCCFFA
@M03896:38:000000000-B4D98:1:1101:7643:4888 1:N:0:160
TACGTAGGGTGCAAGCGTTATCCGGAATTATTGGGCGTAAAGGGCTCGTAGGCGGTTCGTCGCGTCCGTTGTGAAAGTCCATCGCTTAACGGTGGATCCGCGCCGGGTACTGGCGGGCTTGAGTGCGGTAGGGGAGACTGGAATTCCCGGTGTAACGGTGGAATGTGTAGATATCGGGAAGAACACCAATGGCGAAGGCAGGTCTCTGGGCCGTCACTGACGCTGAGGAGCGAAAGCGTGGGGAGCGAACA
+
ABABACC3AFBAFGFG22AEFGGBEEGGHFDD53ABAAEECDBEF1GEEECEGAEE>FEEE>>>>EFG/BEFFGHB3FGGGFH?FFHGHGA/?FDCB2FBF@BD/</?<G1>FC@CC;;C@FGCFGA?EEB.ACC?9AFF;CFFFFFFF--;;/;BD;;A.AFFFFFFFFFFFFF.;9@-9.BFBFFFFEBBB@BF;?AF?BABFFFB/;.A;9;AD/;BF.A.9DA./99;99>./.999@-9;9-99B-
@M03896:38:000000000-B4D98:1:1101:17306:4969 1:N:0:160
TACGGAAGGTCCGGGCGTTATCCGGATTTATTGGGTTTAAAGGGAGCGTAGGCCGGAGATTAAGCGTGTTGTGAAATGTAGATGCTCAACATCTGCACTGCAGCGCGAACTGGTTTCCTTGAGTACGCACAACGTGGGCGGAATTCGTGGTGTAGCGGTGAAATGCTTAGATATCACGAAGAACTCCGATTGCGAAGGCAGCTCACTGGAGCGCAACTGACGCTGAAGCTCGAAAGTGCGGGTATCGAACA
+
AABBAAAA@CFFG2222222EGHEE22BGBDG5B21BEHHHHHGA1EEEEE?GHEF/EFGHHFHHG??1FEFEEFGGEBEGFHFHFHHGGFGHEBFBFDFGHHGGGC/BD?1G1FGEHHGFHC?GHFG.@CH.AC..-<<A@-;GGA99...;:;;:;;;AF0C09;;FGGGFFFFFDFDFFFFFFFFBDDEFFA;-.;;ADFFBBBFFBFFAF=@@FFFF?DDDFBBF/B9B99A/9F;-;-9//.:/;-
@M03896:38:000000000-B4D98:1:1101:17274:4970 1:N:0:160
TACGGAAGGTCCGGGCGTTATCCGGATTTATTGGGTTTAAAGGGAGCGTAGGCCGGAGATTAAGCGTGTTGTGAAATGTAGATGCTCAACATCTGCACTGCAGCGCGAACTGGTTTCCTTGAGTACGCACAAAGTGGGCGGAATTCGTGGTGTAGCGGTGAAATGCTTAGATATCACGAAGAACTCCGATTGCGAAGGCAGCTCACTGGAGCGCAACTGACGCTGAAGCTCGAAAGTGCGGGTATCGAACA
+
1AAAAA@A?CFFG1E0000AGGHGEGEGHDBD1B//BEGFHHGGHEGGEEEEGHCE/>EGGHFGHEAE?GEGGHFEGBBFHHGEHFHBBFBGGF>1EGDGHHHHCG@BBCFBF1FGFHHGGHFFGGGGGGGHCG11<CCC:ACGFGECEF.9;;=;-;;;AFFGBB;;BFFCFGFFGGFABFBF;FFA@BBFFF??@FFFBFFFFB/BBF-F-@@@@FFFFBFAFBFFFFFA>FFF99;-9@99;9-9FF-
@M03896:38:000000000-B4D98:1:1101:17290:4977 1:N:0:160
TACGGAAGGTCCGGGCGTTATCCGGATTTATTGGGTTTAAAGGGAGCGTAGGCCGGAGATTAAGCGTGTTGTGAAATGTAGATGCTCAACATCTGCACTGCAGCGCGAACTGGTTTCCTTGAGTACGCACAAAGTGGGCGGAATTCGTGGTGTAGCGGTGAAATGCTTAGATATCACGAAGAACTCCGATTGCGAAGGCAGCTCACTGGAGCGCAACTGACGCTGAAGCTCGAAAGTGCGGGTATCGAACA
+
AAAAABAAAFFFE2EA22EEEGHEEFGGHBDG5BF1BFHHGHHGHGGGEFFFHHGG?EGHHHHHHGAE1FFFFGHHHEFGHHHFHFHBFFGHHEDGDGFFHHGGCGCCDG?BGDFFFHGHHHCFGHGGGGGHHH1BFC<@@DFGHHE:CD.A;;;;:;=;CFGGFFCCFFFFFGFFFADDDDFFBFFDCFF?FDFFFFFFFFFFFFFFFFFFAF;CDEBFFFFFFFFFFFBADFFF;0FFCC@:;;.ABF;
@M03896:38:000000000-B4D98:1:1101:17275:4989 1:N:0:160
TACGGAAGGTCCGGGCGTTATCCGGATTTATTGGGTTTAAAGGGAGCGTAGGCCGGAGATTAAGCGTGTTGTGAAATGTAGATGCTCAACATCTGCACTGCAGCGCGAACTGGTTTCCTTGAGTACGCACAAAGTGGGCGGAATTCGTGGTGTAGCGGTGAAATGCTTAGATATCACGAAGAACTCCGATTGCGAAGGCAGCTCACTGGAGCGCAACTGACGCTGAAGCTCGAAAGTGCGGGTATCGAACA
+
>?A?AA?AAFFFA2AA22AEFGHEEEEGHEGG5BA11EFHGGHGHEFEEF@EHHGG/>FHHFHHHC>E>BFBEFBFGBBFHHFDGGH4FGFHHBDFFHEFGHGGGG?BCC?BG1?0G1F?GGFFGHGGGGGHGFDF1EC<;CCGHHECCDAAC;;;-:=:AFFGFF;;BBBCBFBBFADDDDFF9B9.>DF?FDF--9AFFFFFFBBFBFFF;BABDFBFF.DF?AB9BBF.@FDD99/--9;9/;.9/A>
@M03896:38:000000000-B4D98:1:1101:13803:5216 1:N:0:160
TACGGAAGGTCCGGTCGTTATCCGGATTTATTGGATTTAAAGGGAGCGTAGGCCGGAGATTAAGCGTGTTGTGAAATGTAGATGCTCAACGTCTGCACTGCAGCGCGAACTGTTTTCCTTGAGTACGCACAAAGTGGGCGGAATTCGTGGCGTAGCGGTGAAATGCTTAGATATCACGAAGAACTCCGATTGCGAAGGCAGCTCACTGGAGCGCAACTGACGCTGACGCTCGAAAGTGCGGGTATCGAACA
+
3AAAAAAABCFFA?2A22A4FGBBE?AAF55F5B333BBDDFEF1EFEEE?1BFA>>>>FG4EFGEAE1FG11FB4B3BBGFHFHHHGFCEFGBEGFGFFHB3FEC//<BF1>@@0@11F?FFG1?DD/<@GCG1FB.F@C-:CGHE:C.-:;--::;;;?909BB;;FBFF0;;CB.;.DAFFBF9ABDFE9A--@.E..AFF;9BBFF..9-99@BBBFDF..9....:-9.99;B/9@=--/9..9;-
@M03896:38:000000000-B4D98:1:1101:13826:5221 1:N:0:160
TACGGAAGGTCCGGGCGTTATCCGGATTTATTGGGTTTAAAGGGAGCGTAGGCCGGAGATTAAGCGTGTTGTGAAATGTAGATGCTCAACGTCTGCACTGCAGCGCGAACTGTTTTCCTTGAGTACGCACAAAGTGGGCGGAATTCGTGGTGTAGCGGTGAAATGCTTAGATATCACGAAGAACTCCGATTGCGAAGGCAGCTCACTGGAGCGCAACTGACGCTGAAGCTCGAAAGTGCGGGTATCGAACA
+
>3AAABAAAFFFC?2A2A2A2GGEEEDGHFHG5BA1AEGHCGCGCEEGEEFDHHGEEEEGHHFHHG?E1BEFEHHHHEBFGHHEGBHEBFEGHECGFFGFHHFHCCC>>C<D1?FFFFHHHGGGHHCGDGGHHH0<<CCC@DCGHHE;AD9AC;;;-;;;;C0CFFBFFGGGFFFEB.AADFFFFFF?;ADEFFBBBFFFDFFFFFBBFFFFBB<B@FBBBADFFFBBFFFD@;DDBBFB?B99/9.A/A-
@M03896:38:000000000-B4D98:1:1101:13814:5238 1:N:0:160
TACGGAAGGTCCGAGCGTTATCCGGATTTATTGGGTTTAAAGGGAGCGTAGGCCGGAGATTAAGCGTGTTGTGAAATGTAGATGCTCAACGTCTGCACTGCAGCGCGAACTGTTTTCCTTGAGTACGCACAAAGTGGGCGGAATTCGTGGTGTAGCGGTGAAATGCTTAGATATCACGAAGAACTCCGATTGCGAAGGCAGCTCACTGGAGCGCAACTGACGCTGAAGCTCGAAAGTGCGGGTATCGAACA
+
>AAAAA3>2BDF?2A2A2AEGGHDGGAEF55F53AAAEGFFHHGGEGCAB0AGH0E>>EBDGDGH?EA1B1B1F4FG34BFGEFGDHBFH/?FGFFFHBBFECF@D/>BCF1?@@@1FDFDHGGFFDFDDCHFF<11..@<ACFCCA/.C.:;;;;;9;9;FGG00;;CFFGGGFFFGGGFFFF/BBABFD.BDBB?DFFDDB/9BFB9FAF=B;=BFFFFFFFFDFFFFBD<FFA//9@-99;/;.;BFB
@M03896:38:000000000-B4D98:1:1101:23468:5445 1:N:0:160
TACGGAGGGTGCAAGCGTTAATCGGAATTACTGGGCGTAAAGCGCACGCAGGCGGTTTGTTAAGTCAGATGTGAAATCCCCGGGCTCAACCTGGGAACTGCATCTGATACTGGCAAGCTTGAGTCTCGTAGAGGGGGGTAGAATTCCAGGTGTAGCGGTGAAATGCGTAGAGATCTGGAGGAATACCGGTGGCGAAGGCGGTCCCCTGGACGAAGACTGACGCTCAGGTGCGAAAGCGTGGGGAGCAAACA
+
AABBBAAA?2AAFGCAE2AEFGGEEFGGHG5553AAAAEBEHFGG0AEEFEEG0/EEEE2BGFGFG4BBB@BBFEFFGHHGEGEEFHFHHGHHF/FGGFGFHHGGDF>GD?BFGHBFGG1<GFGGFGCFDCC<>A-A-@AEFFFFFFFBB/B;;;;;999AFFFBBD.:@AFBFF/9/;...9/FFFD99;9ADAFFDEAFFFAEEBEFFFFA@DA/FFBFDBDFB9:BBB>9@DD/A.99;9?9AABFFA
@M03896:38:000000000-B4D98:1:1101:8436:6738 1:N:0:160
TACGGAGGGTGCAAGCGTTAATCGGAATTACTGGGCGTAAAGCGCACGCAGGCGGTTTGTTAAGTCAGATGTGAAATCCCCGGGCTCAACCTGGGAACTGCATCTGATACTGGCAAGCTTGAGTCTCGTAGAGGGGGGTAGAATTCCAGGTGTAGCGGTGAAATGCGTAGAGATCTGGAGGAATACCGGTGGCGAAGGCGGCCCCCTGGACGAAGACTGACGCTCAGGTGCGAAAGCGTGGGGAGCAAACA
+
>AA?AAAD@>A>4FFA22EEFGGBAA2FHHD55BABAAA1EFFFG0EAEEE?EEEEEGGHGHGHHH4B3BBGHFBEFGGHGEEGEFEFHHHHFFFFGGGBGFGHHGHHGH2FFHGBFF<???CGHHG<FEFF1>?-<-@AABFFFFFF/B//;:/;9;;99FFFFB;;ADFFEFFFF/BF.9BBFFFD@-@D;-;-9AA;-@@C=B9;EFF>ACDDF/9;;AD.;?//;B:9ACCAFDFF;;AFAAABBF9
@M03896:38:000000000-B4D98:1:1101:8417:6742 1:N:0:160
TACGGAGGGTGCAAGCGTTAATCGGAATTACTGGGCGTAAAGCGCACGCAGGCGGTTTGTTAAGTCAGATGTGAAATCCCCGGGCTCAACCTGGGAACTGCATCTGATACTGGCAAGCTTGAGTCTCGTAGAGGGGGGTAGAATTCCAGGTGTAGCGGTGAAATGCGTAGAGATCTGGAGGAATACCGGTGGCGAAGGCGGCCCCCTGGACGAAGACTGACGCTCAGGTGCGAAAGCGTGGGGAGCAAACA
+
AAAAAABCBAAAEGFC22E2FGHBBEFGHGD553ABAAEFGHGGG?EEEFGCGEGEGGGHHHHHHH4BGGGFGGHHHHHHGGGGFGHGGGHHHHGHHGHGHHHHHHHHHHGFHHHHGHHGFGFGHHHHGGGGHHDCGFFDEFFFFFFFFF0B;;;;;;;;EFFFFFDADFFFFFFFFFFFFFFFFFFFFDFFFDFFFFE>FFFFFFDEFFFFFFFDFFFFFFFFFFFFFFF@ADCDFFFFFFFEFFFFFF.
@M03896:38:000000000-B4D98:1:1101:16483:6903 1:N:0:160
TACGGAGGATCCGAGCGTTATCCGGATTTATTGGGTTTAAAGGGAGCGTAGATGGATGTTTAAGTCAGTTGTGAAAGTTTGCGGCTCAACCGTAAAATTGCAGTTGATACTGGATATCTTGAGTGCAGTTGAGGCAGGCGGAATTCGTGGTGTAGCGGTGAAATGCTTAGATATCACGAAGAACTCCGATTGCGAAGGCAGCCTGCTAAGCTGCAACTGACATTGAGGCTCGAAAGTGTGGGTATCAAACA
+
>AAA3AABBFFFFCCE22E?FGHEEEFGHBEBBDF2BE3FBGFGEAEFEEEAGFG3BFFGGGHEFG5D5DEFEF4FGGHHFFF>ECFBFCGEFGE/EFFFGFHGHHEGHHFEFC33GGEFDGCGHHGHHHBF<2?F//?/>>AGGFFG.<<CC0==<<<<AFFHG:;CFHHHHF0GF.ADG?FFFFCA?EGGG.?B-9:?.AA..:B/FBFB9BFFFFFFFFFFBB/.:AA;-;:.;//9ADD/;BFFFFA
@M03896:38:000000000-B4D98:1:1101:16486:6923 1:N:0:160
TACGGAGGATCCGAGCGTTATCCGGATTTATTGGGTTTAAAGGGAGCGTAGATGGATGTTTAAGTCAGTTGTGAAAGTTTGCGGCTCAACCGTAAAATTGCAGTTGATACTGGATATCTTGAGTGCAGTTGAGGCAGGCGGAATTCGTGGTGTAGCGGTGAAATGCTTAGATATCACGAAGAACTCCGATTGCGAAGGCAGCCTGCTAAGCTGCAACTGACATTGAGGCTCGAAAGTGTGGGTATCAAACA
+
>AAAAABCCFFFGFFE22E?GGHEEFGGHCFDBBBAFEHHHHHGHEGCFFCEHHH3FGFGHHHGHH5F@FFFFFHFHFGHHHGEEFGFGFH>ECFGHFGGHHHHHHFHHHB4FFGBHGGFDGFFHHHEHHHHGGFE?/C/<ADGHHGHGGAEC===<<<<CGHHHGGHHGHHHHHHHCGFGGGGGGGDADEGFEDC9ECFGFFFFFFFFFBFBFFFFFFFFBFF9FBFFFF;;9A;FBFFFFFFFFFFFF.
@M03896:38:000000000-B4D98:1:1101:25808:7361 1:N:0:160
TACGTAGGTGGCAAGCGTTGTCCGGAATTATTGGGCGTAAAGCGCGCGCAGGCGGTTTCTTAAGTCTGATGTGAAAGCCCACGGCTCAACCGTGGAGGGTCATTGGAAACTGGGGAACTTGAGTGCAGAAGAGGAGAGTGGAATTCCACGTGTAGCGGTGAAATGCGTAGAGATGTGGAGGAACACCAGTGGCGAAGGCGACTCTCTGGTCTGTAACTGACGCTGAGGCGCGAAAGCGTGGGGAGCGAACA
+
AAABAFFA@4ABBFGCA2AAAFGAEEEFHBDG532BAAEEDGFEG?EEEC0>E/>EEAHEGHHHEGB@3FDBBGGEFGHHGFGCEGGHHHHCCC?D//BDFHHFF1FGHB?1F/</CFFF=GFGHGFH1GGH.<.C.<CGEGGHHGGFCD.C:;<;:::9;FGFEFC;DGFGFGF0;0FEAAFFGGGEFBFEEBBBBFF??BBFFFFFFFBBFFBBFFFBFFDF??F.AB=--BBAFA;AB;?E9;-@?B-
@M03896:38:000000000-B4D98:1:1101:4048:7805 1:N:0:160
TACGTAGGGTGCAAGCGTTATCCGGAATTATTGGGCGTAAAGGGCTCGTAGGCGGTTCGTCGCGTCCGGTGTGAAAGTCCATCGCTTAACGGTGGATCCGCGCCGGGTACGGGCGGGCTTGAGTGCGGTAGGGGAGACTGGAATTCCCGGTGTAACGGTGGAATGTGTAGATATCGGGAAGAACACCAATGGCGAAGGCAGGTCTCTGGGCCGTCACTGACGCTGAGGAGCGAAAGCGTGGGGAGCGAACA
+
AAAAAFFBBFAACGCA22AEEGHBEEGGHFBD5BABAAAEGHHGFAGEEFGDHFFEEGFEB>>>>EEE/EEGGGHFHHHGHHHGGHHGHF?CFGGHGCGGFCCGGD@CFG..ACCCGABEAFFFGGADGGGFFFAC?AFFEFFFFFFFFF==;;;::-;;AEFF/BBBFFFFFFFE@FAA?FFFFFFFEFF/;@CDFFEFFFFFFFB;;BEA@@DDDFFFFFFF.DFE/DA;=>A.FDDF--=EFA:@9@9
@M03896:38:000000000-B4D98:1:1101:20028:8590 1:N:0:160
TACGTAGGTGGCAAGCGTTGTCCGGAATTACTGGGTGTAAAGGGAGCGTAGGCGGGATGCCAAGTCAGCTGTGAAAACTATGGGCTTAACCTGTAGACTGCAGTTGAAACTGGTATTCTTGAGTGAAGTAGAGGTTGGCGGAATTCCGAGTGTAGCGGTGAAATGCGTAGATATTCGGAGGAACACCGGTGGCGAAGGCGGCCAACTGGGCTTTAACTGACGCTGAGGCTCGAAAGTGTGGGGAGCAAACA
+
>AAAAFFBFF@CCGCC22E?EGHEEFGGHEDBBBA3EAGGFHHGHGGGEFGCHGFFGFFHGHHHHH4BBBBBFGGGHFGGHHHGGHHGGGHHHGGBFHEHHHHHHHHGGHFFFHFFFFFFGHCFHGGHHHHHHHCF0/?/>ADGHHHFF?.C====-;;;CGGHFG:;C@EGFFGGBCDGADFGGGGGFCFFFCFFADE=DFF;AEFFFF.FFFFFFFFFFDFFFFFFFFFFAFBFFFFFFFFE@DFFFFF
@M03896:38:000000000-B4D98:1:1101:20046:8594 1:N:0:160
TACGTAGGTGGCAAGCGTTGTCCGGAATTACTGGGTGTAAAGGGAGCGTAGGCGGGATGCCAAGTCAGCTGTGAAAACTATGGGCTTAACCTGTAGACTGCAGTTGAAACTGGTATTCTTGAGTGAAGTAGAGGTTGGCGGAATTCCGAGTGTAGCGGTGAAATGCGTAGATATTCGGAGGAACACCGGTGGCGAAGGCGGCCAACTGGGCTTTAACTGACGCTGAGGCTCGAAAGTGTGGGGAGCAAACA
+
ABABAFFBFFACBFFF22E?CGGEFGGGHHBDBBB3EEHHHHHGHGFCEFG?HEFEEEFHHHHHGH4BBBBBFFFFDEFFHHHHGFHHHFHHHFFBFGHHHHHHHHFHHHB3FGBFGDFFFFFFHGHHHHHHFHFCE@F?<@DGHHHFEDAC====-;:;EHHHFG:CEGGGGGGGF?EFADFFGGGG?;DFFFFFFFFF=FF;EA9;9EEFFFFFFFFFFFFFBFFFFFA:;BDDFE9FFFA.;.;F0A.
@M03896:38:000000000-B4D98:1:1101:14078:8876 1:N:0:160
TACGGAGGGTGCAAGCGTTAATCGGAATTACTGGGCGTAAAGCGCACGCAGGCGGTTTGTTAAGTCAGATGTGAAATCCCCGGGCTCAACCTGGGAACTGCATCTGATACTGGCAAGCTTGAGTCTCGTAGAGGGGGGTAGAATTCCAGGTGTAGCGGTGAAATGCGTAGAGATCTGGAGGAATACCGGTGGCGAAGGCGGCCCCCTGGACGAAGACTGACGCTCAGGTGCGAAAGCGTGGGGAGCAAACA
+
ABABABBCBAAAFGFE22AAFGHFEEGGHED55BAAAAEEGHGGG?EEGGG?FFGEFGGHHHHHHH4BDFGFGGHHHHHHGGGGEGHGHHHHHHGHGGGGHHHHHHHHHHFGHHHHGGGHGHHHHHHHGGGGHHGGGFFFEFFFFFFEBFBFB;;;;;;;EFFFFFA;DFFFFFFFFFFFFFFFFFFFF>BDFFFFFFFFFFFFFF=EFFFFFBDDFFFFFDF?ADBBBFFFFFFFFFDDACFEADEFBF.
@M03896:38:000000000-B4D98:1:1101:14093:8886 1:N:0:160
TACGGAGGGTGCAAGCGTTAATCGGAATTACTGGGCGTAAAGCGCACGCAGGCGGTTTGTTAAGTCAGATGTGAAATCCCCGGGCTCAACCTGGGAACTGCATCTGATACTGGCAAGCTTGAGTCTCGTAGAGGGGGGTAGAATTCCAGGTGTAGCGGTGAAATGCGTAGAGATCTGGAGGAATACCGGTGGCGAAGGCGGCCCCCTGGACGAAGACTGACGCTCAGGTGCGAAAGCGTGGGGAGCAAACA
+
>AAB?AADBAA>BGBC22EE2FGABAFGHGDD5BAAAAEFHHHGGCFEGGGCGECEEGFHHHHHHH4B3BBB4GH?FGHHG@G?EGHHGFHHGHGGHGHGHHHGHFGHHHGBHHHHEGGHFGGGHHGG<EFEHFGC?BCDEFFFFFFFBF/9;:;;-9;@EFFFFF;;;BEBFFFFFFBAADFFFFFD--9DABFCBFE@-BDFABBAEFF;B-;ABBFBFDFFFBF/BFB>A=>9FDADAA;.-;;FFFF
@M03896:38:000000000-B4D98:1:1101:7339:9490 1:N:0:160
TACGGAGGGTGCAAGCGTTAATCGGAATTACTGGGCGTAAAGCGCACGCAGGCGGTTTGTTAAGTCAGATGTGAAATCCCCGGGCTCAACCTGGGAACTGCATCTGATACTGGCAAGCTTGAGTCTCGTAGAGGGGGGTAGAATTCCAGGTGTAGCGGTGAAATGCGTAGAGATCTGGCGGAATACCGGTGGCGAAGGCGGCCCCCTGGACGAAGACTGACGCTCAGGTGCGAAAGCGTGGGGCGCAAAC
+
>3>AA?ADDAA>FFGC?2EEFGGBEA2FGBAD53AAAAEEGFFEF0EEEGGFF0>EEE>?BDGGFG4B3B@4B4B?BGHHF/E/EEEHHHHHG0/B2?2FFHB?F2FDFGF>GG22???F?FFHHFF?FA>F1CC-<@@DEF/FBFFB://;9/:;>99-9BFB/;;;.;9/BBBFF//99=BEFFF?9-99.;BBBDE;-@=BF@-;EFF--9A9BFF/BDD??A/9/999;-99BDFFF-@.9;@-9A
@M03896:38:000000000-B4D98:1:1101:7337:9509 1:N:0:160
TACGGAGGGTGCAAGCGTTAATCGGAATTACTGGGCGTAAAGCGCACGCAGGCGGTTTGTTAAGTCAGATGTGAAATCCCCGGGCTCAACCTGGGAACTGCATCTGATACTGGCAAGCTTGAGTCTCGTAGAGGGGGGTAGAATTCCAGGTGTAGCGGTGAAATGCGTAGAGATCTGGAGGAATACCGGTGGCGAAGGCGGCCCCCTGGACGAAGACTGACGCTCAGGTGCGAAAGCGTGGGGAGCAAACA
+
AAAAABBCCCBAFGFC22EEFGHFEEGGHEB55BBBAAEEGHHGG0EEFEEEGGGFGGGHHHHHHH4BEFGFGGHHHHHHGGGGFGHGHHHHHHGHHGHGHHHHHHHHHHGGHHHHGHHHGFHHHHHHFGGGHHDAFFFFEFFFFFFFFFFFB;;;;;.;EFFFFFA;ACFFFFFFFFFFFFFFFFFFF-CFFFFFFFEDFFFFFF>EFFFFFFFDFFFFFFFDDFFFFFFFAFFDFF.AFFFFFFFFFFE
@M03896:38:000000000-B4D98:1:1101:7360:9510 1:N:0:160
TACGGAGGGTGCAAGCGTTAATCGGAATTACTGGGCGTAAAGCGCACGCAGGCGGTTTGTTAAGTCAGATGTGAAATCCCCGGGCTCAACCTGGGAACTGCATCTGATACTGGCAAGCTTGAGTCTCGTAGAGGTGGGTAGAATTCCAGGTGTAGCGGTGAAATGCGTAGAGATCTGGAAGAATACCGGTGGCGAAGGCGGCCCCCTGGACGAAGACTGACGCTCAGGTGCGAAAGCGTGTGGCGCACAC
+
AAABBBADDAAABGBC2A?EEGGBA2FEHFD5D32BAAAEEAGEE0E0EEGCGEEEEGEHGHFHHH4BDGFFEF4GGHFHG///EGGHEHHHHEC0FFHHHHHHHGFHHHHGFHHGGFGG?FFGDDF0?CF.1F<F.CAD<DGHHGHHFF//<00=:-;:;GCBG;;;A@EBBFGGF00/99/9FGFE9--;9@@;;.A---9@B?-99BAB;=.;B9B/B.DDAABFF//-.9BDF?DD.;..-:9-;A
@M03896:38:000000000-B4D98:1:1101:12850:10588 1:N:0:160
TACGGAGGGTGCAAGCGTTAATCGGAATTACTGGGCGTAAAGCGCACGCAGGCGGTTTGTTAAGTCAGATGTGAAATCCCCGGGCTCAACCTGGGAACTGCATCTGATACTGGCAAGCTTGAGTCTCGTAGAGGGGGGTAGAATTCCAGGTGTAGCGGTGAAATGCGTAGAGATCTGGAGGAATACCGGTGGCGAAGGCGGCCCCCTGGACGAAGACTGACGCTCAGGTGCGAAAGCGTGGGGAGCAAACA
+
AAAAAABCBAAAFGCF22EAEGHFEEGGHGBB5BBAAAEEGHHGG0EAFEECFEGEGGGHGHHHHHDFGHGGHFHHHHHHGGGEEGHGHGHHGHGHHGHHHHHHHHHHHHGFHHHGGGGGFGBFGGGGFGGGHHGGGFF;;BBFFFFFFFBF;;;;;;;@EFFFBF:;ABFFEFFFFFFFFFFFFFFDF@FFFAFFFFE-BFFCFC@EEFFFFDF:BFFFFFFFFFFBFFFFDFADFDFFFFFFFAEFFF:
@M03896:38:000000000-B4D98:1:1101:12848:10606 1:N:0:160
TACGGAGGGTGCAAGCGTTAATCGGAATTACTGGGCGTAAAGCGCACGCAGGCGGTTTGTTAAGTCAGATGTGAAATCCCCGGGCTCAACCTGGGAACTGCATCTGATACTGGCAAGCTTGAGTCTCGTAGAGGGGGGTAGAATTCCAGGTGTAGCGGTGAAATGCGTAGAGATCTGGAGGAATACCGGTGGCGAAGGCGGCCCCCTGGACGAAGACTGACGCTCAGGTGCGAAAGCGTGGGGAGCAAACA
+
ABBBBBBDBAAACFGF22EEFGHF2EFGHGA55BBBAAEEHGGGG0EEFFCEGFGEGGGHHHHHHH4B3FFFGGHHHHHHGGGGEGHHFHHHGHFFHGHHHHHHHHGHHHFFHHHHGGGGFGBGGHGGFDGGHHGGGFFDEFFFFFFFFB/B;;;;>;;;AFFFFFD;DCAFEFFFFFFFDFFFFFFDD@AFFFFFFFFBFFDFFF@EEFFF=-AAFFFFFFFADFBFBFB9;@D.FAADFBF.>A.FBF.
@M03896:38:000000000-B4D98:1:1101:20742:10643 1:N:0:160
TACGTAGGGTGCAAGCGTTATCCGGAATTATTGGGCGTAAAGGGCTCGTAGGCGGTTCGTCGCGTCCGGTGTGAAAGTCCATCGCTTAACGGTGGATCCGCGCCGGGTACGTGCGGGCTTGAGTGCGGTAGGGGAGACTGGAATTCCCGGTGTAACGGTGGAATGTGTAGATCTCGGGAAGAACACCAATGGCGAAGGCAGGTCTCTGGGCCGTCACTGACGCTGAGGAGCGAAAGCGTGTGGAGCGAACA
+
A3A?AF4AACAABDBF22EECBFE2AEGHFFF53ABAAEEHGHFFFHEE1F1FEEEEF@EEEE/>EEGCEEGGFFBGGHFGFGCGHHGHFDCDHF/?1FFFC>CCC-<>FA0FGC@A;A;;C0;CGA-;EFEA.CBDEGFCFFGGGGFG@>BA/:9.9;99AFFFFFFFFFF/;/9;;-99.BFFFFFEFFFF-@;BBAFD?9;FFFBBB.99-9.99/9;ADD..AABDE--99AF?.9.../;.;;--;
@M03896:38:000000000-B4D98:1:1101:15352:11320 1:N:0:160
AACGTAGGGTGCAAGCGTTGTCCGGAATTACTGGGTGTAAAGGGAGCGCAGGCGGGAAGACAAGTTGGAAGTGAAAACCATGGGCTCAACCCATGAATTGCTTTCAAAACTGTTTTTCTTGAGTAGTGCAGAGGTAGATGGAATTCCCGGTGTAGCGGTGGAATGCGTAGATATCGGGAGGAACACCAGTGGCGAAGGCGGTCTACTGGGCACCAACTGACGCTGAGGCTCGAAAGCATGGGTAGCAAACA
+
ABABAFFBB4>>EFG422A2EGHFEGGGHG5B5BB3EEGFHHHGHGGGGCEEGEGGCFGHFGHHGHBGCBGBFGHH3FEGHHHHHHHGHHHGGF2GG2FGHHHHHHGHHHFD?FGHGGGGFFFGFHHHHHHHHGHHEB1>FGHHHHHHCD?CC<==<<;ADEHHHG;;ADEFFGGEDGAGGGFGGGGGFFGGEDFFFFEDF9@DFFFBBEEFFFFFFFFFFFFFAFFE?EA99FDA99BFFF/9.9BBFAF
@M03896:38:000000000-B4D98:1:1101:7939:11364 1:N:0:160
TACGTAGGGTGCAAGCGTTATCCGGAATTATTGGGCGTAAAGGGCTCGTAGGCGGTTCGTCGCGTCCGGTGTGAAAGTCCATCGCTTAACGGTGGATCCGCGCCGGGTACGGGCGGGCTTGAGTGCGGTAGGGGAGACTGGAATTCCCGGTGTAACGGTGGAATGTGTAGATATCGGGAAGAACACCAATGGCGAAGGCAGGTCTCTGGGCCGTCACTGACGCTGAGGAGCGAAAGCGTGGGGAGCGAACA
+
ABABAFFBCFAABGFC22E?FGHFEEGGHFFGBBFBAAEFHHHGFCGEEFEDHGGEEFEFEEEEEEGGGGGGGGHHGHHHHHHGGHHGHFDDGHGGGBGFFCDGGG->CHDAGFF?DADECF0CFGGGGGGEFFFAFEFF;BFFFFFFDF-BA:;::;:;DFFFFFFFFFFFFFF.@@DFFFFFFFFFEFFFFFFFFFEFFFFFFFFBBFEFF@CDDFFFFFFFFDFEFFEFFFADFFFFFFFE-A>DAD;
@M03896:38:000000000-B4D98:1:1101:3116:11465 1:N:0:160
TACGGAGGATCCGAGCGTTATCCGGATTTATTGGGTTTAAAGGGAGCGTAGATGGATGTTTAAGTCAGTTGTGAAAGTTTGCGGCTCAACCGTAAAATTGCAGTTGATACTGGTCGTCTTGAGTGCAGTAGAGGTAGGCGGAATTCGTGGTGTAGCGGTGAAATGCTTAGATATCACGAAGAACTCCGATTGCGAAGGCAGCTTACTGGACTGTAACTGACGCTGATGCTCGAAAGTGTGGGTATCAAACA
+
AAAAAAABCFFFGC?E22E2FGHBEEGGHCDGBBFAFEFHHHHGHEGGGGGFGHHFFBBGHHHHHHDG5FGGGF4FDGGHHHGGEFGGGFH@EHECGFGGGHHHHGFHFGB4BGG/>FFFFF2@GGHHHHHHGHFGB/FC>CGGHHFGFF<CG0==-<<<EGHGGGCGHFHHHHGFF?ECGDFFFGGDCFGGFGFDADEFGFFFFFFF/BAFEFFFBBFBF.ADDFFFFFB:;/.AFFFFF?DFFFFFFF:
@M03896:38:000000000-B4D98:1:1101:27287:12007 1:N:0:160
TACGTAGGGTGCAAGCGTTATCCGGAATTATTGGGCGTAAAGGGCTCGTAGGCGGTTCGTCGCGTCCGGTGTGAAAGTCCATCGCTTAACGGTGGATCCGCGCCGGGTACGGGCGGGCTTGAGTGCGGTAGGGGAGACTGGAATTCCCGGTGTAACGGTGGAATGTGTAGATATCGGGAAGAACACCAATGGCGAAGGCAGGTCTCTGGGCCGTTACTGACGCGTAGGAGCGAAAGCGTGGGGAGCGAACA
+
AAABAFFA3CAAGD4F2A2AEGH22AEGHEDD5BABAAEEEFFEF1FEEEE?GGEE0FEBB>>>>>EECEEFEBFFFGHHEGHGGFEDGHBCD??FF1FFFCBCCA-.<F.<@?DCBBBGBGFFGGG@DFDFFD9BDFF9:BFFFFFFD-9@;:;;;-;9AEBFFFFFFFBBBFFE=--=D?BBFFFE?B/FB@BB?DEFF@.;BFB9/.AA>@ADEB/;BA9--99./;;9>BB./;;A-;-.999@9B-
@M03896:38:000000000-B4D98:1:1101:27311:12009 1:N:0:160
TACGTAGGGTGCAAGCGTTATCCGGAATTATTGGGCGTAAAGGGCTCGTAGGCGGTTCGTCGCGTCCGGTGTGAAAGTCCATCGCTTAACGGTGGATCCGCGCCGGGTACGGGCGGGCTTGAGTGCGGTAGGGGAGACTGGAATTCCCGGTGTAACGGTGGAATGTGTAGATATCGGGAAGAACACCAATGGCGAAGGCAGGTCTCTGGGCCGTTACTGACGCTGAGGAGCGAAAGCGTGGGGAGCGAAC
+
AAAAAFFBBFAAC5FA22E?GGGE2EEGHBFFBABBAAEEHGHGFCGGFGG?HFGEEFEEEGE>>EEFCEEEFHH4FGGHHHHGGHFFGFBGGHGHHBFFFDCDGAD><GA.>CGAD@FGB.BFFGGGGGGEE.9B?EFFEBBFFFFFFF-@;9;9D-:AD.BFFFFFFFFFE;;;B-BDD?/BBFDA.;FFFBB-@AEFDDFFFFF;BFEFFFFFFFFBFFFFFDFEFDFFAACFFFDFFF;.;9;9@B
@M03896:38:000000000-B4D98:1:1101:27298:12021 1:N:0:160
TACGTAGGGTGCAAGCGTTATCCGGAATTATTGGGCGTAAAGGGCTCGTAGGCGGTTCGTCGCGTCCGGTGTGAAAGTCCATCGCTTAACGGTGGATCCGCGCCGGGTACGGGCGGGCTTGAGTGCGGTAGGGGAGACTGGAATTCCCGGTGTAACGGTGGAATGTGTAGATATCGGGAAGAACACCAATGGCGAAGGCAGGTCTCTGGGCCGTTACTGACGCTGAGGAGCGAAAGCGTGGGGAGCGAACA
+
ABABAFFBBFAAFFFE22EEGGGEEEGGHFBD5BEBAAEEHHGGGAGEEEFEHEG@EFFFEE>>>EEFCEGEGGGHHHHHHHHFGGGGHGDGFGDGGFHGGCCGGAACDHD?DCFF?ADECFBCFGGDEGFEADDFFEFFEBFFFFFFFF-B;9::;;;ADEFFBBFFBFFFFFFFFDACFFFFFFFFFFFFFDFFFBEFFFFFFFFF;FAEFDFFFFFFFFFFDFFEFBEDFFFFFFFFFAFEDD;CFFA
@M03896:38:000000000-B4D98:1:1101:17586:12142 1:N:0:160
TACGGAGGGTGCAAGCGTTAATCGGAATTACTGGGCGTAAAGCGCACGCAGGCGGTTTGTTAAGTCAGATGTGAAATCCCCGGGCTCAACCTGGGAACTGCATCTGATACTGGCAAGCTTGAGTCTCGTAGAGGGGGGTAGAATTCCAGGTGTAGCGGTGAAATGCGTAGAGATCTGGAGGAATACCGGAGGCGAAGGCGGCCCCCTGGACGAAGACTGACGCTCAGGTGCGAAAGCGTGGGGAGCAAACA
+
ABABAABDD?AAFGB422AEFGHFAEFGHDD553BAAAEEHHHGG0AEEECEGFGEGGGHGGHHGHEFB4FFGGHHHHHHGGGFEGHHGFHFHHGFHGHHHHHHHFHHHHHFGHHGGGGFGGCGHHHHFGFGHHDC?CFDABFFFFFBB9/9;;9999.;AFFFFFA;ADFFFFFFFFFFFDFFFFFFF-9DDDCA=DEBFFFFFFFEFFFFFFFFFFFFFFFDFFFFFFFFFFF?FA9A--BEFFFFFF?
@M03896:38:000000000-B4D98:1:1101:19186:12408 1:N:0:160
TACGGAGGATCCGAGCGTTATCCGGATTTATTGGGTTTAAAGGGAGCGTAGATGGATGTTTAAGTCAGTTGTGAAAGTTTGCGGCTCAACCGTAAAATTGCAGTTGATACTGGATATCTTGAGTGCAGTTGAGGCAGGCGGAATTCGTGGTGTAGCGGTGAAATGCTTAGATATCACGAAGAACTCCGATTGCGAAGGCAGCCTGCTAAGCTGCAACTGACATTGAGGCTCGAAAGTGTGGGTATCAAACA
+
>AAAABBCCFFFGCGA222AGGHEEFGGHBGG5BB2FEHHHHHGHAEFEECGHGHFGFFGHHHHFGBG5DFBEGGFHHHHHFGEEEGFHFHGGHC/?FFFHGHHHHFHHHB4GFGFGGDDDGFFGHHHHHHGHCFFD<C?<@CFHHG<CDCEC===<-<=.GGFCCGGFHHHFHGGHFDFDGGGFEFDAGGGFEDGGFFFDDFFFFFFFBFFBFEFFFFFB9/9/9BFE.A-9FAA////;..////::9.
@M03896:38:000000000-B4D98:1:1101:19169:12417 1:N:0:160
TACGGAGGATCCGAGCGTTATCCGGATTTATTGGGTTTAAAGGGAGCGTAGATGGATGTTTAAGTCAGTTGTGAAAGTTTGCGGCTCAACCGTAAAATTGCAATTGATACTGGATATCTTGAGTGCAGTTGAGGCAGGCGGAATTCGTGGTGTAGCGGTGAAATGCTTAGATATCACGAAGAACTCCGATTGCGAAGGCAGCCTGCTAAGCTGCAACTGACATTTAGGCTCGAAAGTGTGGGTATCAAACA
+
3>AA>A3DAFFCG??222AAEDHBEEFEH5DDAB2AFEHGEGHDHEE0AEEAGGG3GBFHHHHHHH5D5DFGFEFGGHHHHGGEGGGEFFFGGCE/BEFGHH4FGHHHFHEBGFGFHFGBBFCGFHHEGHHFHFFE//?/>C?CGGGF.D<<C<0<<-<<:CGHGCCGFFFHHGHEH?..9./BCFFC?ED?FDA9;:?9.AEB?FBFFF/////;99B/B/BB/;:9/BA;-BF.//99.:;9//BFBF9
@M03896:38:000000000-B4D98:1:1101:19193:12428 1:N:0:160
TACGGAGGATCCGAGCGTCATCCGGATTTATTGGGTTTAAAGGGAGCGTAGATGGATGTTTAAGTCAGTTGTGAAAGTTTGCGGCTCAACCGTAAAATTGCAGTTGATACTGGATATCTTGAGTGCAGTTGAGGCAGGCGGAATTCGTGGTGTAGCGGTGAAATGCTTAGATATCACGAAGAACTCCGATTGCGAAGGCAGCCTGCTAAGCTGCAACTGACATTGAGGCTCGAAAGTGTGGGTATCAAACA
+
ABBAABBCCFFFGGGA2AEEGGHEEFGGHBFGBFB2FFHHHHHGHGGGEEFFHHHBGGFHHHHHHHBF5FFGGFHHHHHHHGGEFFGFHFGGGHG/GFBFGHHHHHGHHHFDGFGFFFFFFGCFFHHGHHHGHHFC/<CCADGGHHGGFG.EG<==-<<=EFHHHGGHGHHHHHHHHCFCGGGGGGGGFGGFFADGGGFFGFFFFFFFFFFFFFFFFFFFFBFFFFFFFFA;-BD?BFFFFDDFBBFFFFA
@M03896:38:000000000-B4D98:1:1101:23611:12451 1:N:0:160
TACGGAGGGTGCAAGCGTTAATCGGAATTACTGGGCGTAAAGCGCACGCAGGCGGTTTGTTAAGTCAGATGTGAAATCCCCGGGCTCAACCTGGGAACTGCATCTGATACTGGCAAGCTTGAGTCTCGTAGAGGGGGGTAGAATTCCAGGTGTAGCGGTGAAATGCGTAGAGATCTGGAGGAATACCGGTGGCGAAGGCGGCCCCCTGGACGACGACTGACGCTCAGGTGCGAAAGCGTGGGGAGCAAACA
+
33>A>AA?DA?AFGC422EEFGHBBEGGHGBF5BAAAAEGFHHGGCFGGGGGGGGFFEGHGDDHGH@@@FG@GHHGHHGHFGGGFGHGGFHHHHGFHGHGEHHHHHHHHHFGHHHFGHGHCAFGGFGHFFEEHGCCCAADEFFFBFFBFB/B;;:;-99;AFFBBF;;9@EFBFFFFEFF.?BFFFFFABF.:@AABFF=FADBFFAA?B.@9-9;@?A;BAA9D./;BBB9A-@DFFDA>AD.9;ABBF.
@M03896:38:000000000-B4D98:1:1101:23574:12459 1:N:0:160
TACGGAGGGTGCAAGCGTTAATCGGAATTACTGGGCGTAAAGCGCACGCAGGCGGTTTGTTAAGTCAGATGTGAAATCCCCGGGCTCAACCTGGGAACTGCATCTGATACTGGCAAGCTTGAGTCTCGTAGAGGGGGGTAGAATTCCAGGTGTAGCGGTGAAATGCGTAGAGATCTGGAGGAATACCGGTGGCGAAGGCGGCCCCCTGGACGAAGACTGACGCTCAGGTGCGAAAGCGTGGGGAGCAAACA
+
3AA?AAADB>?>45GE22A2AGFFAEEGHCB55BBBAAAEGFGFECEAE0A0EEE@EGGFHHGHHHEFFHGGHGHEDGHGGEGGEEGFFHHHG0?FFGGGHFHHHHFHHHB>GHFBEFF??FGHHHGF?EFFHH.@->@A;;BFFFFFFF/:;;;;99;;AFBFFFA99BEBBFFFF/;.ADFFFFFFB;=?FB;--.;9--@=BB@;EBF??>FFFFFBFD9;AA/9:B;;.99./99A;--A=DEFFFA
@M03896:38:000000000-B4D98:1:1101:23592:12463 1:N:0:160
TACGGAGGGTGCAAGCGTTAATCGGAATTACTGGGCGTAAAGCGCACGCAGGCGGTTTGTTAAGTCAGATGTGAAATCCCCGGGCTCAACCTGGGAACTGCATCTGATACTGGCAAGCTTGAGTCTCGTAGAGGGGGGTAGAATTCCAGGTGTAGCGGTGAAATGCGTAGAGATCTGGAGGAATACCGGTGGCGAAGGCGGCCCCCTGGACGAAGACTGACGCTCAGGTGCGAAAGCGTGGGGAGCAAACA
+
ABBBABBCCAAAFGFC22EEFGHFEEGGHEA55BBAAAEEHHHGG?EEGCECGGGFGGGHHHHHGHDFDGGFHFHHHHHHGGGGEGHHHHHHHHGFGGHGHHHHHHHHHHGFHHHGGHHHHGFGHHHHGGGGHHDCFFFAEFFFFFFFFF0BB;;;:;;;AFFFFFDADFFFFFFFFFFFFFFFFFFFF@BFFFFFFDEDCFFFFFFEFFFDFDFFFFFFFFFFBDFFFFFDDFADFF.ADFFEBDABBF.
@M03896:38:000000000-B4D98:1:1101:13590:12658 1:N:0:160
TACGGAGGGTGCAAGCGTTGTCCGGAATCATTGGGCGTAAAGCGTTCGTAGGCGGCATGACAAGTCTGGTGTTAAATTCCGGGGCTCAACCTCGGTTCGGCACTGGATACTGTTGAGCTAGAATGTGGTAGAGGTGAAGGGAATTCCTGGTGTAGCGGTGAAATGCGTAGATATCAGGAGGAACACCGGTGGCGTAAGCGCTTCACTGGGCCATTATTGACGCTGAGGACCGAAAGCCGGGGGAGCGAATG
+
>AAA>AABCAAAGGBA22E2FGGEEEGGHHFGBBBBAAEEGGGFFEFAEGC?GEEEE>BGCEBEGH4BBFGHGFHFGHHHHEGE>EGFFFHHHGDFG/<<CCFGHFFGHHD1FFH1<FG?FFHHHFGFGHHHBC<GDFBC.GFHHHHFDB/CG:;<-:;:CCHHFF9CEGGGFFFFC0BEGDGFGGGACDFFABA;A?FFCFADFBBBBA:EAFFBFFFFFFFFFF?AB..-;@D.BFDAFFFA;::@@@F
@M03896:38:000000000-B4D98:1:1101:13606:12666 1:N:0:160
TACGGAGGGTGCAAGCGTTGTCCGGAATCATTGGGCGTAAAGCGTTCGTAGGCGGCATGACAAGTCTGGTGTTAAATTCCGGGGCTCAACCTCGGTTCGGCACTGGATACTGTTGAGCTAGAATGTGGTAGAGGTGAAGGGAATTCCTGGTGTAGCGGTGAAATGCGTAGATATCAGGAGGAACACCGGTGGCGTAAGCGCTTCACTGGGCCATTATTGACGCTGAGGAACGAAAGCCGGGGGAGCGAATG
+
AAAAA?ABBAAAFFGA22A2FGHEABEFGFGG5BBBAA01BFFEEEGEEG11GAE>EEGHCF3BFHBBCFGHGB4FFGHHHEEEEEGFBFHHHA?DF//>>DGHHHBGHH11FFG1FGG?<FFGFGFFGFH1GG<FFE0<.GFCHHHFGG/CC0;<-:=::GHHHC9;C@EGFBGFCBFEAEFFFFGD-@DA;BDA?FF>;EFDFB9;.:;EAF9;BFFFFDDD.D..;B9;AED?FFBFFFFFAA>9;>F
@M03896:38:000000000-B4D98:1:1101:13586:12676 1:N:0:160
TACGGAGGGTGCAAGCGTTGTCCGGAATCATTGGGCGTAAAGCGTTCGTAGGCGGCATGACAAGTCTGGTGTTAAATTCCGGGGCTCAACCTCGGTTCGGCACTGGATACTGTTGAGCTAGAATGTGGTAGAGGTGAAGGGAATTCCTGGTGTAGCGGTGAAATGCGTAGATATCAGGAGGAACACCGGTGGCGTAAGCGCTTCACTGGGCCATTATTGACGCTGAGGAACGAAAGCCGGGGGAGCGAATG
+
ABAAAABBCAAAFFFA22E2FGGBEEGGHFFFBBBBAAEEGHGFFEFEEGECHEGEEEGHCFFGFH4BBFGHGBGGGHHHHEGFEFHFFFGGHACDG/@>CGGHHGFHHHFBFGFBGGFDFGGHHGHDGHHHHHCGBGHEEHHGHHHGHGCGG0;;-;;;EHHHGFC;EGFGGGGGGGGGGGGGGGGDD@DDFADCDEFDFFFFFFFFFFAEDFFFFFFFFBFFFFFEF/9:A.9DFFCCFFFFFD@@ADF
@M03896:38:000000000-B4D98:1:1101:3138:12987 1:N:0:160
TACGTAGGGAGCAAGCGTTGTCCGGAATTACTGGGTGTAAAGGGAGCGCAGGCGGACCGGCAAGTTGGAAGTGAAAACTATGGGCTCAACCCATAAATTGCTTTCAAAACTGCTGTCCTTGAGTAGTGCAGAGGTAGGTGGAATTCCCGGTGTAGCGGTGGAATGCGTAGATATCGGGAGGAACACCAGTGGCGACGGCGACCTACTGGGCACCAACTGACGCTGCGGCTCGAAAGCCTGGGTAGAAAACA
+
AAAAAFFBBFAAGFG4A2E2AFFECEEFHFBBDBB3EAG5DGHGGAEEFGCEGGFE@>E>>>>FGH4B3?BBD4BF3FFBEGHFGFHGGFGGG?2BBBBDDBGHHHFFFH<2?FC2@GFHFGGG1FDC1DGF?/??1>1F.GFFGHFFC@-<<<=<-<;;CGFG0GDCAD.;0BF.B???DDFFFB..;0;BF;9-@DFA;;@./9BB/9..9A..;BFBFADF?.--99ADFB.9;;/.AE99.//9.:.
@M03896:38:000000000-B4D98:1:1101:3151:12998 1:N:0:160
TACGTAGGGAGCAAGCGTTGTCCGGAATTACTGGGTGTAAAGGGAGCGCAGGCGGACCGGCAAGTTGGAAGTGAAAACTATGGGCTCAACCCATAAATTGCTTTCAAAACTGCTGGCCTTGAGTAGTGCAGAGGTAGGTGGAATTCCCGGTGTAGCGGTGGAATGCGTAGATATCGGGAGGAACACCAGTGGCGAAGGCGACCTACTGGGCACCAACTGACGCTGAGGCTCGAAAGCATGGGTAGCAAACA
+
ABABAFFCCBBACFGA22E2EGGFEGGGHF5BBAA3BEGHHHGGHFGGGGGFGGGE?>EE>EEFHH4B?BFFGFHHFFFBFHHHFFHFGFHGGB22BFGFGFHHHGHFHH?D2GB2?FGHGHCG1FDFHHHHGGGGFFDDFHHHHHHHGG-@D<==<;=@CGHHFGC=DGGGGGG?DDGGGGGGGGGEGGGGEFFFFFEFFFFFFFFBB;AFFEFFDFFBFFDF?DFAFFA@@FFFFFFFFFFFFFFFFF.
@M03896:38:000000000-B4D98:1:1101:17458:13098 1:N:0:160
TACGGAGGGTGCAAGCGTTAATCGGAATTACTGGGCGTAAAGCGCACGCAGGCGGTTTGTTAAGTCAGATGTGAAATCCCCGGGCTCAACCTGGGAACTGCATCTGATACTGGCAAGCTTGAGTCTCGTAGAGGGGGGTAGAATTCCAGGTGTAGCGGTGAAATGCGTGGAGATCTGGAGGAATACCGGTGGCGAAGGCGGCCCCCTGGACGAAGACTGACGCTCAGGTGCGAAAGCGTGGGGAGCAAACA
+
AAABABBCCAAACFFC?2FEFGHFEEFGHG555BAAAAEEHHHGGAEEFCECGFGGGGGHHHFHHH@B3FGBFGFFHHHHGGGGFGHGHHHHHHGFHGGGHHHGGGHHHHFHHHHEFG?FCGFGHHHHFGFGHHGGGAFDAFFFFFFF9F/B;;;;::;;ABFFFFA;AAFFFFFFFFFFFFFFFFFFF9>AFCBCFDE->BFFFDDEFFFAC@DAFFFFFFFFFFFFFFF;A>FDFF.;AFFEFDAFFF.
@M03896:38:000000000-B4D98:1:1101:22888:13323 1:N:0:160
TACGTAGGGTGCAAGCGTTATCCGGAATTATTGGGCGTAAAGGGCTCGTAGGCGGTTCGTCGCGTCCGGTGTGAAAGTCCATCGCTTAACGGTGGATCCGCGCCGGGTACGGGCGGGCTTGAGTGCGGTAGGGGAGACTGGAATTCCCGGTGTAACGGTGGAATGTGTAGATATCGGGAAGAACACCAATGGCGAAGGCAGGTCTCTGGGCCGTCACTGACGCTGAGGAGCGAAAGCGTGGGGAGCGAACA
+
ABABAFFBABAAFGFC?2EEFGGEEEGGHFFF5ABBAAEEHHHGGCHGFGGGHEFEEFGEE>EE>EFGEEGEGGGGHHHHHHHGGHHGHFFGCGFGGBGGGBBDGCFCDHDDGGGGDDDEBFB;FGGGEDEFFFDADEFFEFFFFFFFFF-B;;:;A;;ADEFFBBFFFFFFFFFFFFFFFFFFFFFFFFFFFFFFFFFFFFFFFFFFBF.ECFFFDFFFFFFFFF?AFFA;@CCFFFFFFFCFFFD@FD=
@M03896:38:000000000-B4D98:1:1101:22394:13648 1:N:0:160
TACGGAGGGTGCAAGCGTTAATCGGAATTACTGGGCGTAAAGCGCACGCAGGCGGTTTGTTAAGTCAGATGTGAAATCCCCGGGCTCAACCTGGGAACTGCATCTGATACTGGCAAGCTTGAGTCTCGTAGAGGGGGGTAGAATTCCAGGTGTAGCGGTGAAATGCGTAGAGATCTGGAGGAATACCGGTGGCGAAGGCGGCCCCCTGGACGAAGACTGACGCTCAGGTGCGAAAGCGTGGGGAGCAAACA
+
ABAAABBBBAAACFGF22EEEGHFAEFGHHDB5B2AAAFEEGHGG?EFGGGCGGGEGGGHGHGHHHFFGHHFGHHGHHHHGGGEEEHHHHHHHHGGHGHHHGHGHHHHHHGHHHHCFFGGGGHHHHHFFGGFGHGFCFFDEFFFFFFFFFBB9;;:;;;@EFFFFF;::DFFE:FFFEFFFFFFFFFFFFFFFFFFFFE-BFFFFF@EEFFFACFDFFFEFFFDFBFF:09:AC;AFD.ADFFFFA.BF?A
@M03896:38:000000000-B4D98:1:1101:26990:13921 1:N:0:160
TACGGAAGGTCCGGGCGTTATCCGGATTTATTGGGTTTAAAGGGAGCGTAGGCCGTGAGGTAAGCGTGTTGTGAAATGTAGGCGCCCAACGTCTGCACTGCAGCGCGAACTGCCCCACTTGAGTGCGCGCAACGCCGGCGGAACTCGTCGTGTAGCGGTGAAATGCTTAGATATGACGAAGACCCCCGATTGCGAAGGCAGCTGGCGGGAGCGTAACTGACGCTGAAGCTCGAAAGCGCGGGTATCGAACA
+
>AAA3AAABFFFE22A22AAGGHEEEGGHBDB5B21BFHHHHHGEGE0EFCDHHEEEFE13FF3FEAE1FCFFEFGHEGGHHH?EEFDGE?FHEEFFGFFGFGFCF?BCF<FGGGEDDF>><GGHHCGCGGG@-CF-9A-;;BBFF?;D-9:;;;:9;;9AFFFFBBBFFFFFFFFFFFFFD/FEFF9@BDEFDFFAAAADD/9.;-9;@-;;;ADDFFFFFDD.9B//FB.9F?9B.9;>D=9/;.;BF-
@M03896:38:000000000-B4D98:1:1101:27008:13936 1:N:0:160
TACGGAAGGTCCGGGCGTTATCCGGATTTATTGGGTTTAAAGGGAGCGTAGGCCGTGAGGTAAGCGTGTTGTGAAATGTAGGCGCCCAACGTCTGCACTGCAGCGCGAACTGCCCCACTTGAGTGCGCGCAACGCCGGCGGAACTCGTCGTGTAGCGGTGAAATGCTTAGATATGACGAAGAACCCCGATTGCGAAGGCAGCTGGCGGGAGCGTAACTGACGCTGAAGCTCGCAAGCGCGGGTATCGAACA
+
>AAAABAABFFFCE2A22AECFGEAEGGHGDD5BA1FEHHHHGGGEFGFGF?GHF@EFGFFHHHHG?E1FFGGFFHHGGFFHFCEEF??AEFGBCFFHFFHHHHGGC>@DEBDFFEGDCFFB1>FGCGGGGG@?CGFABFBBFDFFFFFA=A;;:;;;:9ABBFFFBBFFFFFFFFFDFCAAFFFFFC>DFFFDADFFEFFFFFFDF=;ABAB;.ADFFBFFDFF./;BFF.-9A-9:-9-@--/9:;9.@
@M03896:38:000000000-B4D98:1:1101:4626:13936 1:N:0:160
TACGTAGGGTGCGAGCGTTGTCCGGAATGATTGGGCGTAAAGGGCGCGTAGGCGGCCTGCTAAGTCTGGAGTGAAAGTCCTGCTTTCAAGGTGGGAAGTGCTTTGGATACTGGTGGGCTGGAGTGCAGGAGAGGAAAGCGGAATTACCGGTGTAGCGGTGAAATGCGTAGAGATCGGTAGGAACACCAGTGGCGAAGGCGGCTTTCTGGACTGAAACTGACGCTGAGGCGCGAAAGCGTGGTGAGCAAACA
+
>AAAAFFAA42>A2EA22AAAFGE2BAFHHFHBE2BAAEEGGH?F0AEEEE1G>EEEE?BBF4BFG4B3BGGHDGFFHHHGHGEGHFB4?1BGFC/G/BFDGFGHHBH2F?2?1</<?F?<?0FGG1GGECACDGFCHC.<-;CHHFFAD-@C:;;9-;;.9FFBBC;D-AFBFF?..;:ABFFFFAEFFFFA-9>B?AB--@9FFFF//;/.9;9BFFFFFFFDDA.:B;@=-9DFAFFB.9/.;BBFF;
@M03896:38:000000000-B4D98:1:1101:4617:13953 1:N:0:160
TACGTAGGGGGCGAGCGTTGTCCGGAATGATTGGGCGTAAAGGGCGCGTAGGCGGCCTGCTAAGTCTGGAGTGAAAGTCCTGCTTTCAAGGTGGGAAGTGCTTTGGATACTGGTGGGCTGGAGTGCAGGAGAGGAAAGCGGAATTACCGGTGTAGCGGTGAAATGCGTAGAGATCGGTAGGAACACCAGTGGCGAAGGCGGCTTTCTGGACTGAAACTGACGCTGAGGCGCGAAAGCGTGGGGAGCAAACA
+
ABABAFFBB2D>FCC??2AAEGHEGGGGHHBG51AAE>EEEHHGG@FEEE@EG@EEEEFHFHGHGH?FGGHGHGFFGHHHGHHGHHHFFHHFGGCHCAFGHHGFFFFGHHFBG1CEDCGAAF<CGGHGHGGHCDGHFHGD;AFGGFFFDF-@C;;;9;9;AFFFBFA;DCEFFFFFD.AD.BFFFFFFFFFFADFAFFFFFFFFFFFFFFFFFFFBFFFFFDFFFF.AEF@BDFFFFFFFFFFFFFFFFF?
@M03896:38:000000000-B4D98:1:1101:4628:13967 1:N:0:160
TACGTAGGGGGCGAGCGTTGTCCGGAATGATTGGGCGTAAAGGGCGCGTAGGCGGCCTGCTAAGTCTGGAGTGAAAGTCCTGCTTTCAAGGTGGGAAGTGCTTTGGATACTGGTGGGCTGGAGTGCAGGAGAGGAAAGCGGAATTACCGGTGTAGCGGTGAAATGCGTAGAGATCGGTAGGAACACCAGTGGCGAAGGCGGCTTTCTGGACTGAAACTGACGCTGAGGCGCGAAAGCGTGGGGAGCAAACA
+
AAABBFFBB2A>EC?E22AAFGHEEFGGHHCHCEAB>>EEHHHGF?FFFE?EHEEEEEGHBGHGGH2BB?CGHBFFHHHHHHHEHHGB@>FFGG?GHAFGGHGHHEFHHHFDC1G.<<CC<GACGHGHHGGF?EGFGGC?;@DGGFFFC--@;;;;-;;@EFFFBF99ABEFFBF?A.ADEFFFFFF?;BFFEFAFFFA;@DFFFBFFBFFFFFFBFFFFFFFFFF.AFAB@DFFAFFFFFAFFFDEFFFF
@M03896:38:000000000-B4D98:1:1101:9979:14086 1:N:0:160
TACGTATGGTGCAAGCGTTATCCGGATTTACTGGGTGTAAAGGGAGCGCAGGCGGTGCGGCAAGTCTGATGTGAAAGCCCGGGGCTCAACCCCGGTACTGCATTGGAAACTGTCGTACTAGAGTGTCGGAGGGGTAAGCGGAATTCCTAGTGTAGCGGTGAAATGCGTAGATATTAGGAGGAACACCAGTGGCGAAGGCGGCTTACTGGACGATAACTGACGCTGAGGCTCGAAAGCGTGGGGAGCAAACA
+
>AAAAFFFBBFDFBGC?2EECGHE?EFGHH5B5BA3AAGHHHHGGGGEGGEEG0E>EEE/>E@FFHDF3FGFGEEFGGHHGGGGEEHHHHHDD?C/>DB?FHH2FFFGGHGBFGFEFEGF>F1>FGFE@-AA@CCEFHCC@CDGHHGFFB0FB;;;9:9;EGGGFF999AEGGFFFB9FBDDFFFFFF.;FBEDFA=DA;DFAAFB;9;F.;@AEEFFFFFFAAA.9AEFFB@FDDF.;A;BCE@DEFFFF
@M03896:38:000000000-B4D98:1:1101:12009:14559 1:N:0:160
TACGTAGGGAGCGAGCGTTGTCCGGAATGACTGGGTGTAAAGGGAGCGTAGGCGGGATGGCAAGTCAGATGTGAAACCTGAGGGCTCAACCTTCAGACTGCATTTGAAACTGCTGTTCTTGAGTGAAGTAGAGGTAAGCGGAATTCCTGGTGTAGCGGTGAAATGCGTAGAGATCAGGAGGAACATCGGTGGCGAAGGCGGCTTACTGGGCTTTTACTGACGCTGAGGCTCGAAAGCGTGGGGAGCAAACA
+
AAAAAFFBCF?AECCE22E2EGHEEGGGHHFD5AB3EEHGHHHGHGGGFFGGHGGGE?FGFFHGHH4BFFGFGFFHFHGHHHGGGGHGGGHHHGFFBFGFHGHHHHHHHHGFHGHBGGFFFGFFGG1FGGHHHHFHGHFC><<EHHHHFH/GC<=;;;:;CGHHFHECFGGGGFBBFFFGGGGGEGGGFEDGCBDFFD;-@CFFFFFF:EABEFFFFFFBFDFFFD.9EFFCBFDFFADDFC-A>DEFFFA
@M03896:38:000000000-B4D98:1:1101:12027:14577 1:N:0:160
TACGTAGGGAGCGAGCGTTGTCCGGAATGACTGGGTGTAAAGGGAGCGTAGGCGGGATGGCAAGTCAGATGTGAAACCTGAGGGCTCAACCTTCAGACTGCATTTGAAACTGCTGTTCTTGAGTGAAGTAGAGGTAAGCGGAATTCCTGGTGTAGCGGTGAAATGCGTAGAGATCAGGAGGAACATCGGTGGCGAAGGCGGCTTACTGGGCTTTTACTGACGCTGAGGCTCGAAAGCGTGGGGAGCAAACA
+
>AAAAFFABFBAG2EA22AAEGGEEEEFHHDBBAB3EEGFHHHGGEEFEFGCHFC/>EFGBFGEFH4F3GGFFDBBBFGGHGGFGHHF?CGHHF22BFCFGHHHHGEGFG?DBGFDFGGFDF1?<F1?FHHHG0FG=FF->A@EHGGFGF/C<0=;:;;AFHGF0C:;AAEG0BBFGCFGGDGGEFGDA;EAABF-BAEA;BCFEBBB;A9FEFFFFFFBFDDBAD?9AEA=BFDDFFFFFFFF;DFFFFF
@M03896:38:000000000-B4D98:1:1101:12007:14578 1:N:0:160
TACGTAGGGAGCGAGCGTTGTCCGGAATGACTGGGTGTAAAGGGAGCGTAGGCGGGATGGCAAGTCAGATGTGAAACCTGAGGGCTCAACCTTCAGACTGCATTTGAAACTGCTGTTCTTGAGTGAAGTAGAGGTAAGCGGAATTCCTGGTGTAGCGGTGAAATGCGTAGAGATCAGGAGGAACATCGGTGGCGAAGGCGGCTTACTGGGCTTTTACTGACGCTGAGGCTCGAAAGCGTGGGGAGCAAACA
+
AAAABFFB?CAAFCGE22EAFGHEEEGGHDDF5BB3EEGGHHHGEEGGFEGDHEGCEEFGFGGFHH4BBBFBFGHGFHHHHHGEGHHEGHHHHHFFBGCCHFHHHHHGHHDGFHFB?GFGFG1?FGBGGFFHHHFG=DF?><CGHHHHHF/FC==;:;;;CGFHCG:;CDGGEFGGGEGGGDFFBFGGACEGFCFFF?ABFFAFFFFBBEABEFFFFFFFFDFFD?FEFFFB@FDBBDFDFFFFFFFFFA;
@M03896:38:000000000-B4D98:1:1101:7774:15046 1:N:0:160
TACGTAGGGTGCAAGCGTTATCCGGAATTATTGGGCGTAAAGGGCTCGTAGGCGGTTCGTCGCGTCCGGTGTGAAAGTCCATCGCTTAACGGTGGATCCGCGCCGGGTACGGGCGGGCTTGAGTGCGGTAGGGGAGACTGGAATTCCCGGTGTAACGGTGGAATGTGTAGATATCGGGAAGAACACCAATGGCGAAGGCAGGTCTCTGGGCCGTCACTGACGCTGAGGAGCGAAAGCGTGGGGAGCGAACA
+
ABBCAFFCCFAACFFE22EAGGGFEEGGHFFFBBFBAAEEHHHGGCHFEFFFHGG@EFFFEEE>>EGGEGGGGHHHHHHHHHHGGGHGHGDGGGGGGCGGFCCGFF->CHADGCCCGCGECFBCFGGGGGGFFFFFFEFFAFFFFFFFFF-BA:;:A;;ADFFFFFFBFFFFFFFEFDFFFFFFFFFFEFFFFFFFFFFFFFFFFFFFFFEFFFFFFFFFFFFFFFFFFFECBFFDFFFFFFFEDA:@DF=
@M03896:38:000000000-B4D98:1:1101:7775:15066 1:N:0:160
TACGTAGGGTGCAAGCGTTATCCGGAATTATTGGGCGTAAAGGGCTCGTAGGCGGTTCGTCGCGTCCGGTGTGAAAGTCCATCGCTTAACGGTGGATCCGCGCCGGGTACGGTCGGGCTTGAGTGCGGTAGGGGAGACTGGAATTCCCGGTGTAACGGTGGAATGTGTAGATATCGGGAAGAACACCAATGGCGAAGGCAGGTCTCTGGGCCGTCACTGACGCTGAGGAGCGAAAGCGTGGGGAGCGAACA
+
3>ABAFFBAF2>45FA222AG5EAEAEEHDADA3AB2AAAFGHGF1AEEEE1FEE>0BEEE>>>>EEF/>>EE4F4BFBBGGHFGHGCHFGGGF/FF<CFF@BCD>->AG..0<-<@<AC-CGGHHCCDGGG.C?9A;BFC;/0=B0;:-9@;9;;9@;EDEFF99B9B/BBB/FAD=C-..;BFFAE9/BBF;=-@.AFD>ABFFFF/FEE=>=DDFFFFFFFFB../AA=-9BAFDDD;CC?9?=-@D9
@M03896:38:000000000-B4D98:1:1101:7528:15578 1:N:0:160
TACGTAGGGTGCAAGCGTTATCCGGAATTATTGGGCGTAAAGGGCTCGTAGGCGGTTCGTCGCGTCCGGTGTGAAAGTCCATCGCTTAACGGTGGATCCGCGCCGGGTACGGGCGGGCTTGAGTGCGGTAGGGGAGACTGGAATTCCCGGTGTAACGGTGGAATGTGTAGATATCGGGAAGAACACCAATGGCGAAGGCAGGTCTCTGGGCCGTTACTGACGCTGAGGAGCGAAAGCGTGGGGAGCGAACA
+
ABABAFFBBFAAGFFC22EAGGHEEEGGHFDF5BBBAAEEGHFGFFHEEEFFHGGEEFEEE>>>>EEEEEEEFGHGFGHFHHHCGHHGHF/>DGGHCCGGFBCGDD->AGD?GDC-AACE@FBFGGGGGGGFEFFCDAFFEFFFFFFFDCACA:;;;;;ADEFFFFFFFFFFFFFEFFFFFFFFFFFF.BFFF@DFFFEFDFFFFFFFFF?ECDFFFFF:FFFFDBA.0:A=@DCDFDDFCAFFFD>>AB-
@M03896:38:000000000-B4D98:1:1101:26940:15714 1:N:0:160
TACGGAGGGTGCAAGCGTTAATCGGAATTACTGGGCGTAAAGCGCACGCAGGCGGTTTGTTAAGTCAGATGTGAAATCCCCGGGCTCAACCTGGGAACTGCATCTGATACTGGCAAGCTTGAGTCTCGTAGAGGGGGGTAGAATTCCAGGTGTAGCGGTGAAATGCGTAGAGATCTGGAGGAATACCGGTGGCGAAGGCGGCCCCCTGGACGAAGACTGACGCTCAGGTGCGAAAGCGTGGGGAGCAAACA
+
ABAAAAADCAAABDFC?2EEAGHFBEFGHHDB5BAAAAEEFHHGGCFEGCGCGGG?FFGHHHHHHHFFGHHHHHFBGHHHGGGGEGHFGHHHHHGFGGFFHHHHHHHHHHFBGHHGGHHHGFCGHHHHGGGGHHGGGFFDFFFFFFFFFFBFF;;;;;;@ABFFFFAADAFFBFFFFFFFFFFFFFFFFBDDFFFFFFE>FFFFFFFFFFFA--ADFFFFFFFFFBF;BFF@A>AAFDAD=BFEFDAF9F.
@M03896:38:000000000-B4D98:1:1101:19690:17288 1:N:0:160
AACGTAGGTCACAAGCGTTGTCCGGAATTACTGGGTGTAAAGGGAGCGCAGGCGGGAAGACAAGTTGGAAGTGAAATCTATGGGCTCAACCCATAAACTGCTTTCAAAACTGTTTTTCTTGAGTAGTGCAGAGGTAGGCGGAATTCCCGGTGTAGCGGTGGAATGCGTAGATATCGGGAGGAACACCAGTGGCGAAGGCGGCCTACTGGGCACCAACTGACGCTGAGGCTCGAAAGTGTGGGTAGCAAACA
+
AAAAAFFAFFBCDGFCA2EAEGHEEGGGHHBBBBB3EAFGGHHGHFGGGEEEGEECGGGHFGGHFGBFEFGBGHHHHHGFHHHHHHHGHHHGFHHFHHHHHHHHHHGHHHGFDGHHGHGHGFGGFHHHHHGHHGGHHGG@>@FGHHHHDG?E;=<<;;;;EEHGFFCCEGGGGGGGGGGGGFFGFFFEFFFFEFFFFDA@>DFDFF9BB?EFFFFFFFFFFFDDFFEEAEFC@FFFFF00AD.B9;FFFFF
@M03896:38:000000000-B4D98:1:1101:19689:17305 1:N:0:160
AACGTAGGTCACAAGCGTTGTCCGGAATTACTGGGTGTAAAGGGAGCGCAGGCGGGAAGACAAGTTGGAAGTGAAATCTATGGGCTCAACCCATAAACTGCTTTCAAAACTGTTTTTCTTGAGTAGTGCAGAGGTAGGCGGAATTCCCGGTGTAGCGGTGGAATGCGTAGATATCGGGAGGAACACCAGTGGCGAAGGCGGCCTACTGGGCACCAACTGACGCTGAGGCTCGAAAGTGTGGGTAGCAAACA
+
AAAAAFFAFB4@FGCF22E2FGHB2BAFHG5D5B23BAGHHHGE22BEEGG?EAFC/EEHBBFCF4EF3?BBEEHFHHDFGHHHGHHHHFHG??E22BGFGBGHHBDGHGGBF2@FFFGFFFFGFE?FFFEGEA?FG<1<><CGHHHFAF-;;;:;-:;:.:0FB;;9;BEGGGGE?@AACFFFFFF..;FBA>D-ADA-@A=.;BBBF?AFDFFFFFFFFFFFFDF.A.AB-;9D9/FFD?9FEF9B9A.
@M03896:38:000000000-B4D98:1:1101:9940:17547 1:N:0:160
TACGTAGGTGGCAAGCGTTGTCCGGATTTACTGGGTGTAAAGGGCGTGTAGCCGGGTCGGCAAGTCAGATGTGAAATCCACGGGCTTAACTCGTGAACTGCATTTGAAACTGTTGATCTTGAGTATCGGAGAGGCAATCGGAATTCCTAGTGTAGCGGTGAAATGCGTAGATATTAGGAGGAACACCAGTGGCGAAGGCGGATTGCTGGACGACAACTGACGGTGAGGCGCGAAAGCGTGGGGAGCAAACA
+
AAAAACCADFBBBFFC22A2EFGEEGGGHF5D53A3AEGGFHHGF0AEAFGFHAAAEEE?>E@FFG4B3FBFFDFHHHH3BEE?EEHHGFFFE0?3FGFFHFHHG33BGHB3BB23FFDB@G2@BDHD/?C?DA?F01GEADFGFHHHH11=>>>=<<<<<DFH0;.;AC.GGHGGH0GCC.9CFF.;9FFB9??CA.CD--@DFBBF9F.9-@-;AB//;D-.9.A;.9@-9--.BD.9---9-.;FFFA
@M03896:38:000000000-B4D98:1:1101:8257:17862 1:N:0:160
TACGTATGGTGCAAGCGTTATCCGGATTTACTGGGTGTAAAGGGAGCGCAGGCGGTGCGGCAAGTCTGATGTGAAAGCCCGGGGCTCAACCCCGGTACTGCATTGGAAACTGTCGTACTAGAGTGTCGGAGGGGTAAGCGGAATTCCTAGTGTAGCGGTGAAATGCGTAGATATTAGGAGGAACACCAGTGGCGAAGGCGGCTTACTGGACGATAACTGACGCTGAGGCTCGAAAGTGTGGGTAGCAAACA
+
AAAAAFFFFBFDB5FA2AEACGGEEEGGFGBDBBA3AEGGFFHGGAEFGEA0EEE>EEEEEEEGHHBBDGGGHHHHHHHHGEGGEGHFGFHGGCDGGGHHHHHHHHFGHH?1FDFEFEGFFGCFGHHD<ADGGGDFFFGC;@@FHHGGGFBB;;;;9;=;EGGGGGECGGGGGFFFFBFFFFFFFFFFFFFFEDFAFDEFACAFFFFBBFAFFFFFFFFFFFFFFFFFFFFBBFADFF/9ADAFEBFFBFF
@M03896:38:000000000-B4D98:1:1101:8233:17867 1:N:0:160
TACGTATGGTGCAAGCGTTATCCGGATTTACTGGGTGTAAAGGGAGCGCAGGCGGTGCGGCAAGTCTGATGTGAAAGCCCGGGGCTCAACCCCGGTACTGCATTGGAAACTGTCGTACTAGAGTGTCGGAGGGGTAAGCGGAATTCCTAGTGTAGCGGTGAAATGCGTAGATATTAGGAGGAACACCAGTGGCGAAGGCGGCTTACTGGACGATAACTGACGCTGAGGCTCGAAAGTGTGGGTAGCAAACA
+
>AABAFFFFBFDCGC4222AEGGFAEGGHFBFFB23EEGBGHHFHAEFGEG?EEE>EEEEEEEGGH4BFGGGHGGFHHGHGGGGGGHECGGGGDCGGGHHHHHHHHGFGHFBFBACGCFF=<GGHFGFAC@DCGFGFFFFCCGGHHGFGFBF;;;;9;;@EBBFBFC9ADFGFGFEBFFFFDFFFFFAFFFFADACFFFCFFFFFFFFFFFFFFFFFFFFFFFFFFFFFF.;;FDA/9FFBDA9EBFFFFF
@M03896:38:000000000-B4D98:1:1101:8240:17884 1:N:0:160
TACGTATGGTGCACGCGTTATCCGGATTTACTGGGTGTAAAGGGAGCGCAGGCGGTGCGGCAAGTCTGATGTGAAAGCCCGGGGCTCAACCCCGGTACTGCATTGGAAACTGTCGTACTAGAGTGTCGGAGGGGTAAGCGGACTTCCTAGTGTAGCGGTGAAATGCGTAGATATTAGGAGGAACACCAGTGGCGAAGGCGGCTTACTGGACGATAACTGCCGCTGAGGCTCGAAAGTGTGGGGCGCAAACA
+
>AA?AFFFFD5@B42A2AA2FGHEE2EFHGFBD3A3EEGHCHHGHEEEGG?0EEE>EE>>>>EFHHBB@FFGFHHBHCFFGEEEBCHGEHHGD/<DCDHHHEHHHH1?GE?DFGEFFEH1><FFGGGG<<?CG?E.CHC--9--BBF0;090;90;A-;AE00FBCAADBEFB/FFF/BFFFFFEBD.;FF/;=>;BFFB<BBBEBBB:BA@BE?AFFF//9@B=DF.9A?B9B../;9FD.-.-99-9A.
@M03896:38:000000000-B4D98:1:1101:8407:17929 1:N:0:160
TACGGAGGGTGCAAGCGTTAATCGGAATTACTGGGCGTAAAGCGCACGCAGGCGGTTTGTTAAGTCAGATGTGAAATCCCCGGGCTCAACCTGGGAACTGCATCTGATACTGGCAAGCTTGAGTCTCGTAGAGGGGGGTAGAATTCCAGGTGTAGCGGTGAAATGCGTAGAGATCTGGAGGAATACCGGTGGCGAAGGCGGCCCCCTGGACGAAGACTGACGCTCAGGTGCGAAAGCGTGTGGAGCAAACA
+
ABBCBCCCB?AAFFGC22EAFGHFEEGGHGDBBBBAEEEFHHHGG0AAEFGCGGGCFGGHHHHHHH@FDGHGHHHHHHHHGGGGFGHGHHHHHHGHFGHHHHHHHHHHHHGFHHHFGHHHHFHHHHHHGGGEHHGAFFFDEFFFFFFFFFBF;;;:;;:;EFFFFFD;DFFFFFFFFFFFFFFFFFFFFBCDFFFFFFFFACFFFFDFFFFFFFFDFFFFFFF??DFFFFFBAFCAFDDDDFFBABEFFF?
@M03896:38:000000000-B4D98:1:1101:8422:17940 1:N:0:160
TACGGAGGGTGCAAGCGTTAATCGGAATTACTGGGCGTAAAGCGCACGCAGGCGGTTTGTTAAGTCAGATGTGAAATCCCCGGGCTCAACCTGGGAACTGCATCTGATACTGGCAAGCTTGAGTCTCGTAGAGGGGGGTAGAATTCCAGGTGTAGCGGTGAAATGCGTAGAGATCTGGAGGAATACCGGTGGCGAAGGCGGCCCCCTGGACGAAGACTGACGCTCAGGTGCGAAAGCGTGTGGAGCAAACA
+
>AAA3A?DD?AAF5GA22EE2GFBBEFGHFA55BBAAAEEFGHGG0EEEGGCGEE@FFEGFGHHGH@BGGGEDFDDGHHHGGGGEGHHHHHHHHFHHGHFGHHHHHEGFHFGHHGFGHHHFGFGHHH?FGGGHHGC?DADFFFFFFFFB/99;;;;-;;9AFFFFFA;.@AFBB;FFFBAFFFFFFB9@@DBFFFFFFE@-99BCFFA..:BB-;;BFFFFBDAADFE/;B=?B=AFD..AEDB.:://;.
@M03896:38:000000000-B4D98:1:1101:4559:18093 1:N:0:160
TACAGAGGGTGCAAGCGTTAATCGGAATTACTGGCCGTAAAGCGCGCGTAGGTGGTTCGTTAAGTTGGATGTGAAATCCCCGGGCTCAACCTGGTAACTGCATTCAAAACTGACGAGCTAGAGTATGGTAGAGGGTGGTGGAATTTCCTGTGTAGCGGTGAAATGCGTAGATATAGGAAGGAACACCAGTGGCGAAGGCGACCACCTGGACTGATACTGACACTGAGGTGCGAAAGCGTGGGGAGCAACAA
+
AAA?AFFBBAA>BDFEA2EEFGHFAEBFGF555A2BAABEAADEEFGC0EEA5FCE?@>ECHFFHG433BBF@BE4@FHH?EG/>>GFBEGGHA3BBD2?D2G3B?GF2FF3?2/<<<<2?F11<?1?1<?GFF/><->..FDGGDGD0DDC<=0<A<;-CHBC0;;::C.0;;009C9CDF/.9CD.F;F/99@@C.;-->BCFF?B.9./.;/BFF///;9B/;F?9.9-AD>.B...;B9.-.;B..9
@M03896:38:000000000-B4D98:1:1101:14380:19463 1:N:0:160
TACGTAGGGGGCAAGCGTTATCCGGATTTACTGGGTGTAAAGGGAGCGTAGACGGATGGACAAGTCTGATGTGAAAGGCTGGGGCTCAACCCCGGGACTGCATTGGAAACTGCCCGTCTTGAGTGCCGGAGAGGTAAGCGGAATTCCTAGTGTAGCGGTGAAATGCGTAGATATTAGGAGGAACACCAGTGGCGAAGGCGGCTTACTGGACGGTAACTGACGTTGAGGCTCGAAAGCGTGGGGAGCAAACA
+
AAAAAFFBAA?>ECFF22E?FGHEEFGGHHBDBBB3EEGHHHHGHGGGFE?EGEEEEEBFEFGFGH@BFGGGHFGHHFHHHFGFEGHEGFHGG?EECGFGHHHHHHFFHH>FFFG/>AG??F1?FGGCGGGGGGGHHHD?<ACGHHHHHFBCC:<<:;=;EGGGFC;;CFEGGFGGGGGGGGGGGGGGFFFFABFFFFE=CFFFFFBBFFAA:9:ABFFBF.EFEFFFFFFDFFFFFDDFFFFFFAEF/AA
@M03896:38:000000000-B4D98:1:1101:16486:19546 1:N:0:160
TACAGAGGGTGCGAGCGTTAATCGGATTTACTGGGCGTAAAGCGTGCGTAGGCGGCTTTTTAAGTCGGATGTGAAATCCCCGAGCTTAACTTGGGAATTGCATTCGATACTGGGAAGCTAGAGTATGGGAGAGGATGGTAGAATTCCAGGTGTAGCGGTGAAATGCGTAGAGATCTGGAGGAATACCGATGGCGAAGGCAGCCATCTGGCCTAATACTGACGCTGAGGTACGAAAGCATGGGGAGCAAACA
+
AAAAAFFBCAAAECEE22EEFGHBAEFGHHD5BBBAAAEEGHHEFEEEFFC1GEE@?EGHHHHGHH1>>EEFGFHHGHHHGGGFGGHGHFHGGHHFFFGGHHHHHHFHHGFDFECGDFG=?F1FFHFHGHGGFGFHFED=0==DGHHFDF0GG<==;;;AEHHHFG;CEFGG0FGGG0FFGGGGGGGDGGGGFBFAFDEFFFFFFFB:BFFFFBFFFFFFFFDFFFFFFF0;AADDFFFFFFFFFFFFFF:
@M03896:38:000000000-B4D98:1:1101:10240:19943 1:N:0:160
TACGGAGGGTGCAAGCGTTAATCGGAATTACTGGGCGTAAAGCGCACGCAGGCGGTTTGTTAAGTCAGATGTGAAATCCCCGGGCTCAACCTGGGAACTGCATCTGATACTGGCAAGCTTGAGTCTCGTAGAGGGGGGTAGAATTCCAGGTGTAGCGGTGAAATGCGTAGAGATCTGGAGGAATACCGGTGGCGAAGGCGGCCCCCTGGACGAAGACTGACGCTCAGGTGCGAAAGCGTGGGGAGCAAACA
+
ABABBBABB?AACFFA?2EEEGHFEEGGHEBB5BAAAAEFGHHGGAEEGGGGGGGFGGGGGHHHHH4BFFGFGGHFHHHHGGGGGGHGHHHHHHGFHGHHHHHHHHHHFHFHHHHEGHHGGFHHHHHHGGGFHHGGGFDAAFFFFFFFFFBF;;;;;;;;EBFFFFA;AFEFFFFFFFFFFFFFFFFFF9BFFFFFAFFDFFFFFFDFFFFDFDFDFFFBFFFFFFEFFFFDDFFFFF.DCFFFFFFFFF.
@M03896:38:000000000-B4D98:1:1101:22361:20112 1:N:0:160
TACGGAGGGTGCGAGCGTTAATCGGAATTACTGGGCGTAAAGCGCACGCAGGCGGTTTGTTAAGTCAGATGTGAAATCCCCGGGCTCAACCTGGGAACTGCATCTGATACTGGCAAGCTTGAGTCTCGTAGAGGGGGGTAGAATTCCAGGTGTAGCGGTGAAATGCGTAGAGCTCTGGAGGAATACCGGTGGCGAAGGCGGCCCCCTGGACGAAGACTGACGCTCAGGTGCGAAAGCGTGGGGAGCAAACA
+
3>>A>AAD@AAAA2EA2AE2AFHB2BFGHHA5532BAAAEGHGEECEEGEGCGGGCFGGHHHHHFHFFD4FB4BEGGHHHGEEEBDHH2BFGFHAHGEHFHHEGGF1GGHHBBGG1FFGGF0CGHHHCFDEFFGGC@@@A.;BFBBF/;9/;;;;:9999.BFBFB99:>.9/:BF/BFFFFFF/BF9>;>DF-=9-.:-;BCFFCCAEFFF-9A9BFB/FAFFF.//9BB;.@-:/.A;>C;.BAEFFF.
@M03896:38:000000000-B4D98:1:1101:22346:20127 1:N:0:160
TACGGAGGGTGCAAGCGTTAATCGGAATTACTGGGCGTAAAGCGCACGCAGGCGGTTTGTTAAGTCAGATGTGAAATCCCCGGGCTCAACCTGGGAACTGCATCTGATACTGGCAAGCTTGAGTCTCGTAGAGGGGGGTAGAATTCCAGGTGTAGCGGTGAAATGCGTAGAGATCTGGAGGAATACCGGTGGCGAAGGCGGCCCCCTGGACGAAGACTGACGCTCCGGTGCGAAAGCGTGGGGAGCAAACA
+
3>AA>3?DBAAACG4A22AEAEGAAEFGHGFB53AAAAEEGFGEECEAEF?0BEECEFGHGG4BGG4BBB@B4EGFGHHHGGGCEEFBFGHGG0/0BFB2FGFGHHGHHHHGFFHGGG??FCGGF1?FFDCFGF?C<@@;9;BBFFFBF/9B;/;;9;99A9BFFB;.:-AFF//9;;9FD.BFFFB9---.9;;;-AA@-;@DCB-9.BA;-;..9FFF:.D.A..9-9;-;;;.BA9.9--.-99;B:;
@M03896:38:000000000-B4D98:1:1101:22365:20131 1:N:0:160
TACGGAGGGTGCAAGCGTTAATCGGAATTACTGGGCGTAAAGCGCACGCAGGCGGTTTGTTAAGTCAGATGTGAAATCCCCGGGCTCAACCTGGGAACTGCATCTGATACTGGCAAGCTTGAGTCTCGTAGAGGGGGGTAGAATTCCAGGTGTAGCGGTGAAATGCGTAGAGATCTGGAGGAATACCGGTGGCGAAGGCGGCCCCCTGGACGAAGACTGACGCTCAGGTGCGAAAGCGTGGGGAGCAAACA
+
AAABAACBBAAABGCC22EEFGHFEEGGHHD55BBAAAEEGHHGG0AAEFFCGFGEGGGHHHHHHH@BDFGGHGHHHHHHGGGGEGHGHHHHHHGHGGHGHHHGHHHHHHGFHHHHGHHGFGFHHHHGFGGGHHGGDFFA;FFFFFFFFFBFB;;:;;;;EFFFFFD;AFFFFFFFFFFFDDFFFFFFF>@FADFFFFFFFFFFFFFFFFFFDFFDFFFFFFFFFFFFFFFDDFFFFFADDFCEFBEFFF.
@M03896:38:000000000-B4D98:1:1101:22381:20140 1:N:0:160
TACGGAGGGTGCAAGCGTTAATCGGAATTACTGGGCGTAAAGCGCACGCAGGCGGTTTGTTAAGTCAGATGTGAAATCCCCGGGCTCAACCTGGGAACTGCATCTGATACTGGCAAGCTTGAGTCTCGTAGAGGGGGGTAGAATTCCAGGTGTAGCGGTGAAATGCGTAGAGATCTGGAGGAATACCGGTGGCGAAGGCGTCCCCCTGGACGAAGACTGACGCTCAGGTGCGAAAGCGTGGGGAGCAAACA
+
>AAAAAADBAAACFB4?2EEFGHAAAFGHG555B2BAAEECGGEFEFEEFGEEEEEEGEHHHB4FG@B3BBBFFGFGHHHFGGCEGGFFFGHHGEGHGBFHEHHHHBG?FDGFHCCAFGHFGHHGGG<?DFCFEE-<=CAABFFBFFFB//B/:;;-;;@EFFFBF.;;@?9/BFBF/99D..;FFFF-;@.:-@-B.9;.9@DFFB..:A---;;FBFBFDD?D.///9/;9--.9AF?=-B.DDFFFE.
@M03896:38:000000000-B4D98:1:1101:7154:20219 1:N:0:160
TACGTAGGGTGCGAGCGTTGTCCGGAATGATTGGGCGTAAAGGGCGCGTAGGCGGCCTGCTAAGTCTGGAGTGAAAGTCCTGCTTTCAAGGTGGGAAGTGCTTTGGATACTGGTGGGCTGGAGTGCAGGAGAGGAAAGCGGAATTACCGGTGTAGCGGTGAAATGCGTAGAGATCGGTAGGAACACCAGTGGCGAAGGCGGCTTTCTGGACTGAAACTGACGCTGAGGCGCGAAAGCGTGGGGAGCAAACA
+
AAAAAFCAA1>>E?EA00AAEGGEECGFHHDGBAA0AEEEEHHGG?EEEE@>G/>EEEFFEGHHHHEF0>CGFFGFFFFHFHHGGHGEB2FBFEG/F/BFF2FFH0FGFHFB?1?/<?G?CGFFGHF10<FGGGHE/CC.<ACFHHFGEG-@C:<;-;;;9FGGFF.;;AFBFFFG;9C;EFFFFFFAABFFA@?@@FE;-@?-BBFF/FFFEFB:BBFFFBFFBFFEE@?=@@>9FAAA??@F@BEFFF9
@M03896:38:000000000-B4D98:1:1101:15842:20359 1:N:0:160
TACGTAGGGAGCAAGCGTTGTCCGGAATTACTGAGTGTAAAGTGAGCGCAGGCGCACCGGCAAGTTGGAAGTGAAAACTATGGGCTCAACCCATAAATTGCTTTCAAAACTGCTGTCCTTGAGTAGTGCAGAGGTAGCTGGACTTCCCGGTGTAGCGGCGGAATGCGTAGATATCGGGAGGAACACCAGTGCCGACGGCGACCTACTGGGCACCAACTGACGCTTAGGCTCCAAAGCATGGGTAGCAAACA
+
1>AA>C1>11>>AFF1E00A0FE0A00AF11F221A1DDDG221BBG/AE/AE//AAE//>>/B1@111B>11221BB1B@FGC0FGFGHHFG0B1122>1211<2BGFEF1B11B1FD21BGGFG2012@F//@C112<@C0?1?FG///<<1<<A----:::00;;;@.FGFB.9----.99FFBE-;;/:9@--9;---;BFF/99-;BBF9-;FFFFAA---//:/--/:9:BFB/--99-;9B9A9
@M03896:38:000000000-B4D98:1:1101:15859:20370 1:N:0:160
TACGTAGGGAGCAAGCGTTGTCCGGAATTACTGGGTGTAAAGGGAGCGCAGGCGGACCGGCAAGTTGGAAGTGAAAACTATGGGCTCAACCCATAAATTGCTTTCAAAACTGCTGGCCTTGAGTAGTGCAGAGGTAGGTGGAATTCCCGGTGTAGCGGTGGAATGCGTAGATATCGGGAGGAACACCAGTGGCGAAGGCGACCTACTGGGCACCAACTGACGCTGAGGCTCGAAAGCATGGGTAGCAAACA
+
AAAAAFFBBFAAFFFE2AA?EGHEEFGGHHDBBBB3EEHHHHHGHFGFEFECGEE>/>>>>>EFHHBBBB?FGFHHHEFGHHHGFHHGGFHFGFFBFGGFHHHHHGHGHH?FFHF2?GFGGHBFFHHFHHHHHGFG1FDGFHHHHHHGGG-CC<<=<:;AEHHHGHCCFGEGGGGGGAGGGGGGGGGGACFGEBFCADE->DFFFFBB9AAFFFFFFFFBFFFFAAFEFEAB>FFAFFFFFFFF.;BFBF.
@M03896:38:000000000-B4D98:1:1101:21052:20626 1:N:0:160
TACGTAGGGAGCAAGCGTTATCCGGATTTACTGGGTGTAAAGGGCGTGTAGGCGGGAGTGCAAGTCAGATGTGAAAACTATGGGCTCAACCCATAGCCTGCATTTGAAACTGTACTTCTTGAGTACTGGAGAGGCAGGCGGAATTCCGTGTGTAGCGGTGAAATGCGTAGATATACGGAGGAACCCCAGTGGCGAAGGCGGCCTTCTGGACCGCAACTGACGCTGAGGCGCGAAAGCGTGGGGAGCAAACA
+
3AAAAFFAAFBACGFC?2E2GGGE?FGGHHDFBBB3AEGFGGFGFCEEEFB3GEC@/>?1BBFGGHHH3FGF4FGHHFGFFGHFFHGHHHHGEGFGHFFGGHHHHHHHHHDBGGGFGBGFFDFHHHFH2FFHG?A//@ADC?DEFGG<<C.CC<0<;;:;::::CCC;9??BFFGG?EA.?DFA.:E.9/;9.;;=-;A;--@.//99FFF99B;=-///9..9..:..-9-9;B./.;9@;F.;AEFFFE
@M03896:38:000000000-B4D98:1:1101:21039:20637 1:N:0:160
TACGTAGGGAGCAAGCGTTATCCGGATTTACTGGGTGTAAAGGGCGTGTAGGCGGGAGTGCAAGTCAGATGTGAAAACTATGGGCTCAACCCATAGCCTGCATTTGAAACTGTACTTCTTGAGTACTGGAGAGGCAGGCGGAATTCCGTGTGTAGCGGTGAAATGCGTAGATATACGGAGGAACACCAGTGGCGAAGGCGGCCTGCTGGACAGCAACTGACGCTTAGGCGCGAAAGCGTGGGGAGCAAACA
+
AAAAAFFBCFAACFFC22EECFGEEFGGHFBDBBB3EEHGHHHGFEEFGFHFHFGGCE?FBFGHGH4FEGHGHGHFHFGFHHHHGHHFHHHGGHGFFBGGHHHHHHHGHHFFGHGGHFGGFFCGFHFHHHGGGGDFFDGCC@D.CDD/<<CGC;;;-;.:.:C:GC:.:?EFFGGGAFBAADF?FGG..009:=;@;.9-@-C..;//:FF/;AFFFFFBFAD..9/;/-;99;>.9..9@ABE-9.BF.A
@M03896:38:000000000-B4D98:1:1101:21060:20648 1:N:0:160
TACGTAGGGAGCAAGCGTTATCCGGATTTACTGGGTGTAACGGGCGTGTAGGCGGGAGTGCAAGTCAGATTTTAAAACTATGGGCTCAACCCATAGCCTGCATTTGAAACTGTACTTCTTGAGTACTGGAGAGGCAGGCGGAATTCCGTGTGTAGCGGTGAAATGCGTAGATATACGGAGGAACACCACTGGCGAAGTCGGCCTGCTGGACAGCAACTGCCGCTGAGGCCCCAAACCCGGGTGAGCAACC
+
>>A>AF11>C1>1A1A10E0GGF000BEH12A2B00AEG2DEGCAEEEFGH1B/>/E>?>BB@FBGD1BF121B1BGDGGH2EBBBGFFHHGEFFGHFBBFGFGHBG11?>1?GFFGGFG1<1?<GFFC001//<..-.---<<0DD::.;:.00;-;;-.0900;:;.-AFB;0C9.;9-.9CFFBA-/99;-9--9;9-@B--;/;/9-/-9-BA99/;-------:----9;-----;----//999
@M03896:38:000000000-B4D98:1:1101:23365:22192 1:N:0:160
TACGGAGGGTGCAAGCGTTAATCGGAATTACTGGGCGTAAAGCGCACGCAGGCGGTTTGTTAAGTCAGATGTGAAATCCCCGGGCTCAACCTGGGAACTGCATCTGATACTGGCAAGCTTGAGTCTCGTAGAGGGTGGTAGAATTCCAGGTGTAGCGGTGAAATGCGTAGAGATCTGGAGGAATACCGGTGGCGAAGGCGGCCCCCTGTACGACGACTGACGCTCAGGTGCGAAAGCGTGGGGTGCAAACA
+
>AAAAA3A@A2>CD4A?2AEFDGB222FEGEBAB2BAAAEGGG1EAEEEGG0E>EEEGFHHHB@FG@BFFFB444BFGFHGEG/>EGGFGHGCHGFFEGGGFHHH22FFHFD2?FG/?FG00<GFHHFFFAFGFF..<<GGHFFFHFB=C<CD<;;;:::;:CG0;.;9AFBFBCFF0BFD.9BFFFE-;ADF9;@D.;-9-;9B=-.///;9.-;-A?/FDADD.FB/9;;.;B.FDDD;=@.-.;/;..
@M03896:38:000000000-B4D98:1:1101:23344:22195 1:N:0:160
TACGGAGGGTGCAAGCGTTAATCGGAATTACTGGGCGTAAAGCGCACGCAGGCGGTTTGTTACGTCAGATGTGAAATCCCCGGGCTCAACCTGGGAACTGCATCTGATACTGGCCAGCTTGAGTCTCGTAGAGGTGGGTAGAATTCCAGGTGTAGCGGTGAAATGCGTAGAGATCTGGAGTAATACCGGTGGCGAAGGCGGCCCCCTGGACGAAGACTGACGCTCAGGTGCGAAAGCGTGGGGAGCAAAC
+
>AA?33AD2>A>45AA22AAAFGBAEFGHGA5532BAAABFFFEC0EAEG??EEGCEGGHHF4?FG1?FGFGGFGHGHHHGGG/>EHHGGHHF0/BCFG?GHFFD12>>GF2?F01/?FF<0?GHHHG>A>ABG1<F-DHEG0DDGHFDGBGH0<0:-;:.GFHEFC;A-.;FBFF900?/;BB0FGB@BB?:-@>@.A>B<?BBBB?EFF-;>..9BFFFFAAD.//9//99--99;9A---.-9.B/A
@M03896:38:000000000-B4D98:1:1101:23360:22210 1:N:0:160
TACGGAGGGTGCAAGCGTTAATCGGAATTACTGGGCGTAAAGCGCACGCAGGCGGTTTGTTAAGTCAGATGTGAAATCCCCGGGCTCAACCTGGGAACTGCATCTGATACTGGCAAGCTTGAGTCTCGTAGAGGGGGGTAGAATTCCAGGTGTAGCGGTGAAATGCGTAGAGATCTGGAGGAATACCGGTGGCGAAGGCGGCCCCCTGGACGAAGACTGACGCTCAGGTGCGAAAGCGTGGGGAGCAAACA
+
ABABABCCCAAACGFC?2EEFGHFEEGGHGBB5BAAAAEEFHHGG0EEGFEFGFGEGGGHHHHHHHDFGGHGHGHHHHHHGGGGEGHGHHHHHHGFGGGFHHHHHHGHHHFDHHGFFHHGGGGGHHHFFGGGHHGGGFFFFFFFFFFFFF0B;;9;;;;;EFFFFFA;DFFFFFFFFFFFFDFFFFFDD@DFFCDFFFFA;FFFFDBEEFADF-DDFFFFFFFFFFFFFFB@ADAAFDADFFFEDAEFFF.
@M03896:38:000000000-B4D98:1:1101:18305:22849 1:N:0:160
TACGGAGGGTGCAAGCGTTAATCGGAATTACTGGGCGTAAAGCGCACGCAGGCGGTTTGTTAAGTCAGATGTGAAATCCCCGGGCTCAACCTGGGAACTGCATCTGATACTGGCAAGCTTGAGTCTCGTAGAGGGGGGTAGAATTCCAGGTGTAGCGGTGAAATGCGTAGAGATCTGGAGGAATACCGGTGGCGAAGGCGGCCCCCTGGACGAAGACTGACGCTCAGGTGCGAAAGCGTGGGGAGCAAACA
+
ABABBBABBAAAGFGC22AAFFGBEEFGHFD5BB2AAAEEEHHGG0EEFGGCGFGGGGGHHGHHHH4FDFFFGFDBGGGHGGGGFGHHHHHHHGGHHGHGHHHHHHHHGHFDHHGGFGFFGGGHHHHFFGGGFHD<@AFFEFFFFFFBFFBFF99;;;;9ABFFFF;99DFFFFFFFFFFFDFFFFFFFFFFF@;=@AEAFFFFFFCFFFFF-BFDFFFFFF?DDD9BFFFDFF=AFFFFFFF?=DEFFFA
@M03896:38:000000000-B4D98:1:1101:18319:22860 1:N:0:160
TACGGAGGGTGCAAGCGTTAATCGGAATTACTGGGCGTAAAGCGCACGCAGGCGGTTTGTTAAGTCAGATGTGAAATCCCCGGGCTCAACCTGGGAACTGCATCTGATACTGGCAAGCTTGAGTCTCGTAGAGGGGGGTAGAATTCCAGGTGTAGCGGTGAAATGCGTAGAGATCTGGAGGAATACCGGTGGCGAAGGCGGCCCCCTGGACGAAGACTGACGCTCAGGTGCGAAAGCGTGGGGAGCAAACA
+
ABABAABBBAAAGGFE22EEFGHFEEGGHFBB5BBAAAEEGHHGG?EEGEG?EEGEGGGHHHGHHHDFDGHGHHHHGHHHGGGGFGHHHHHHHHGHHGHGHHHHHHHHHHFDGHGFGHHGGGCGHHHFFGGGFHEFGFFDEFFFFFFEFF0FF;;;;;;CEFFFFF:;ADEFFFFFFFFFFFFFFFFFC=DFFFFFFFFF-@DCFFFFFFFFF>DDFFFFFFFFFFFFFFFFDDFDFFFFFFFFFFFFFF?
@M03896:38:000000000-B4D98:1:1101:18307:22876 1:N:0:160
TACGGAGGGTGCAAGCGTTAATCGGAATTACTGGGCGTAAAGCGCACGCAGGCGGTTTGTTAAGTCAGATGTGAAATCCCCGGGCTCAACCTGGGAACTGCATCTGATACTGGCAAGCTTGAGTCTCGTAGAGGGGGGTAGAATTCCAGGTGTAGCGGTGAAATGCGTAGAGATCTGGAGGAATACCGGTGGCGAAGGCGGCCCCCTGGACGAAGACTGACGCTCAGGTGCGAAAGCGTGGGGAGCAAACA
+
>AABABABBA?AFFGA222EAFGBBEFGHFBB53AAAAEEGHHGG0EEGGGCGGGFEEGFFFFGGHBBEHHFFGGFGHGHGGECEGHHHHHHHHGGHFFHHHHHHFHBGHGGCGHFGHGHGFFHHHHGFGFAHHE-@;9A.BFFFFFEFFFF999:;9;;AFFFF;9;.999//;FFBBF.DBFFFFFFFFFA>>;FDA>FFFFFFFF.BAD--99BB9BFF?:;.B/999;.@=.BADFCAF.>AEFEF.
@M03896:38:000000000-B4D98:1:1101:10930:23039 1:N:0:160
TACGGAGGGTGCAAGCGTTAATCGGAATTACTGGGCGTAAAGCGCACGCAGGCGGTTTGTTAAGTCAGATGTGAAATCCCCGGGCTCAACCTGGGAACTGCATCTGATACTGGCAAGCTTGAGTCTCGTAGAGGGGGGTAGAATTCCAGGTGTAGCGGTGAAATGCGTAGAGATCTGGAGGAATACCGGTGGCGAAGGCGGCCCCCTGGACGAAGACTGACGCTCAGGTGCGAAAGCGTGGGGAGCAAACA
+
AAABABBCBAAAGGFE22EEFGHBEEFGHGBBBBBAAAEEGHHGGAEEGGGGGGGCGGGHHHHHHHBBFGGGHGHHHHHHGGGGEFHHHHHHHHGGHGHHHHHHHHHHHHGFHHHHGHGHGGGHHHHFGGGGHHGGFFFFFFFFFFFFFFBF;;;;;;;;AFFFFFA;ADEFFFFFFFFFFFFFFFFFF>DFFCFFFFFDFFCFFFBFFFFFDADAFFFBFFFFFFFFFFF9ADFFFDDFFFF?DDEF:F.
@M03896:38:000000000-B4D98:1:1101:10948:23040 1:N:0:160
TACGGAGGGTGCAAGCGTTAATCGGAATTACTGGGCGTAAAGCGCACGCAGGCGGTTTGTTAAGTCAGATGTGAAATCCCCGGGCTCAACCTGGGAACTGCATCTGATACTGGCAAGCTTGAGTCTCGTAGAGGGGGGTAGAATTCCAGGTGTAGCGGTGAAATGCGTAGAGATCTGGAGGAATACCGGTGGCGAAGGCGGCCCCCTGGACGAAGACTGACGCTCAGGTGCGAAAGCGTGGGGAGCAAACA
+
AAAAABABCAAAFFF4A2AAAGHFEEGGHHD55BBAAAAAAGHGG0EEEEFFGGGEGGGHHHHHHHGGHHHGEF4BGHHHGGGCEEHHGHHHHHEFGFHGHHGGHHFHHHFFHH22FGHHHHGGHHHHFFGGEHGCDF>DFFFFFFFFFFFFF:;;-;;@EFFFFF;;AAF/9BBFB/FFDFFBFFFF=:BFFAFCF.;-;-;CFFFF?F.;;-.;;FFFFFDFFFFFF/9>?ACAFAFFC;9.BA;/BF.
@M03896:38:000000000-B4D98:1:1101:10938:23057 1:N:0:160
TACGGAGGGTGCAAGCGTTAATCGGAATTACTGGGCGTAAAGCGCACGCAGGCGGTTTGTTAAGTCAGATGTGAAATCCCCGGGCTCAACCTGGGAACTGCATCTGATACTGGCAAGCTTGAGTCTCGTAGAGGGGGGTAGAATTCCAGGTGTAGCGGTGAAATGCGTAGAGATCTGGAGGAATACCGGTGGCGAAGGCGGCCCCCTGGACGAAGACTGACGCTCAGGTGCGAAAGCGTGGGGAGCAAACA
+
AAAAAAABB?AAFFFA22EAFGHFAEFGHGBB53ABAAEEHHHGGCFGGGGGGEG@FFGHGGHHGH@BGGGGHFFHHHHHGGGGEGHHHHHHHHGFHGGGHHHHGHGHHHGHHHFFGHHHGHCGHHHHGGGGFHGDGFFFFFFFFFFFFF0FF;0;;;:@EFFFFF;;DFEFEBFFF0BFFFFFFFFFF;BFFFFFFBFFFFFFFFAAEFFC@-::FFFBFFFDDFF/FFBCD:@DFD:ABFFFFDEFFFA
@M03896:38:000000000-B4D98:1:1101:25654:23193 1:N:0:160
TACGGAGGGTGCAAGCGTTAATCGGAATTACTGGGCGTAAAGCGCACGCAGGCGGTTTGTTAAGTCAGATGTGAAATCCCCGGGCTCAACCTGGGAACTGCATCTGATACTGGCAAGCTTGAGTCTCGTAGAGGGGGGTAGAATTCCAGGTGTAGCGGTGAAATGCGTAGAGATCTGGAGGAATACCGGTGGCGAAGGCGGCCCCCTGGACGAAGACTGACGCTCAGGTGCGAAAGCGTGGGGAGCAAACA
+
ABA@ABBDB?AACGFA22EEFGHFEFGGHE5553BAAAEEGHHGG?EEFECEGGGEGGGHHHHHHH4BGGHGHGHGHHHHGGGGEGHHHHHHGHGHHGHHHHHHHGHHGHGHHHHGGHFGGFBGHHHHFGGFDGFDCFDFFFFFFFFFFFBFF:;;:;9;AFBFFFA;ABAFFFFFFFFFFDFFFFFFF@DFFFFFFFFCFFFFFFFFFFFFFFFDFFFBFFDDFFFFFFFFFFFABDADADFEBAEBFF.
@M03896:38:000000000-B4D98:1:1101:16286:23260 1:N:0:160
TACGGAGGGTGCAAGCGTTAATCGGAATTACTGGGCGTAAAGCGCACGCAGGCGGTTTGTTAAGTCAGATGTGAAATCCCCGGGCTCAACCTGGGAACTGCATCTGATACTGGCAAGCTTGAGTCTCGTAGAGGGGGGTAGAATTCCAGGTGTAGCGGTGAAATGCGTAGAGATCTGGAGGAATACCGGTGGCGAAGGCGGCCCCCTGGACGAAGACTGACGCTCAGGTGCGAAAGCGTGGGGAGCAAACA
+
AAABABBBCAAABGFC22EEFGHFEEGGHGB55BBBAAAEHHHGGCEEFFE?FEGCGGGHHHHHHH4B3GGGGHHHGHHHGGGGEGHHHHHHHHGHHGHHHHHHHHGHHHFGHHHGGHHGGGFGHHGHFGGGGHGGGFFFEFFFFFFFFFBFF;;;;;;@EFFFFF;;:BEFFBFFFFFEFFFFFFFFFFFFFCFFFFEDFFFFFFDFAF?C@BDAFFF0;ADDFDFFFFB@ACC.99ADFAFEDAAFFF?
@M03896:38:000000000-B4D98:1:1101:16289:23278 1:N:0:160
TACGGAGGGTGCAAGCGTTAATCGGAATTACTGGGCGTAAAGCGCACGCAGGCGGTTTGTTAAGTCAGATGTGAAATCCCCGGGCTCAACCTGGGAACTGCATCTGATACTGGCAAGCTTGAGTCTCGTAGAGGGGGGTAGAATTCCAGGTGTAGCGGTGAAATGCGTAGAGATCTGGAGGAATACCGGTGGCGAAGGCGGCCCCCTGGACGAAGACTGACGCTCAGGTGCGAAAGCGTGGGGAGCAAACA
+
>AAA>>ADBAA>B5GE22EAAGHBEEFGHHDFBBABAAEEGHHGG?EEGGGGGGGCGGGHHHHHHH4BBFGFGGBGGHHHGGGGEGHGHGHHHGFCGFHHHHHHHHHHHHGHHHHFFHHHHHEHHHHHFGGGHEEC@BFDEFFFFFFFFF/B;/;:@9;@EFFFFFA;ADEF/BFFFFFFFFFFFFFFFDFFFFFAAFEFAFFAFFFFFFFFA@A;BFFFFFFFDABBFFFFADAFFD9A;BCFFFFFFFF
@M03896:38:000000000-B4D98:1:1101:4976:23637 1:N:0:160
CACGATTAACCCAAGTCAATAGAAGCCGGCGTAAAGAGTGTTTTAGATCACCCCCTCCCCAATAAAGCTAAAACTCACCTGAGTTGTAAAAAACTCCAGTTGACACAAAATAGACTACGAAAGTGGCTTTAACATATCTGAACACACAATAGCTAAGACCCAAACTGGGATTAGAAACCCTGGTAGTGCGGCTGACTGACTACTCACTTATATCGTATTCCGTCTTCTGCTTGTAAAAAAAAAAACAAAAA
+
A?AAA>>11DFAEFFDGFGGFGGF1BG0AEEEGGHBF0ABGHHH2FFDGHHHHGGGGGGGHGHGHHFHFEHHHHHHHHH1BGHDGHHGFFGHGGHGHHBBFHHHHHGGHHGFHHHGHHEGEFA>GHGHHH1GHHFFGHG2>GHHHHGGG1G???FF1?<FGGHECG=<CGCCH0GGHHHGHGE<=00;;-A@--GF00CFGFGFFFF000;0;;.999/;F/0:AAFC9CBF/9/;BBF@?@9;=----9-
@M03896:38:000000000-B4D98:1:1101:11077:23815 1:N:0:160
TACGGAGGGTGCAAGCGTTAATCGGAATTACTGGGCGTAAAGCGCACGCAGGCGGTTTGTTAAGTCAGATGTGAAATCCCCGGGCTCAACCTGGGAACTGCATCTGATACTGGCAAGCTTGAGTCTCGTAGAGGGGGGTAGAATTCCAGGTGTAGCGGTGAAATGCGTAGAGATCTGGAGGAATACCGGTGGCGAAGGCGGCCCCCTGGACGAAGACTGACGCTCAGGTGCGAAAGCGTGGGGAGCAAACA
+
AAAAABBBB?AAFFGA22EEAGHFAEFGHF555BAAAAEDGHHGG0EEFAEFGGG@EFGHHHHHFH@FGFGFGHGGHHHHGGGGFGHHHHHHHHGFGFHFHHHGGHGFFHFDHEC<FGHGGHGHHHGGFFGEHHG?-BDAAFFFFFFEBF/B;;;;9;99AFFFFFD;DFFFFFBFFFFFFFFFFFFFF@;AFDFFFFEF@CFDFFAFFFFFB;DDFFFFFDDFFFFFFFF;9BB.9.:A@@AEAAEFF..
@M03896:38:000000000-B4D98:1:1101:11059:23819 1:N:0:160
TACGGAGGGTGCAAGCGTTAATCGGAATTACTGGGCGTAAAGCGCACGCAGGCGGTTTGTTAAGTCAGATGTGAAATCCCCGGGCTCAACCTGGGAACTGCATCTGATACTGGCAAGCTTGAGTCTCGTAGAGGGGGGTAGAATTCCAGGTGTAGCGGTGAAATGCGTAGAGATCTGGAGGAATACCGGTGGCGAAGGCGGCCCCCTGGACGAAGACTGACGCTCAGGTGCGAAAGCGTGGGGAGCAAACA
+
AAABABBBB?AACGBC?2EEFGHFFEGGHEB55BBAAAEEFHHGG0EEGEGFGGG?FFGGHHHHGH4B@FGFGHHHHHHHGGGGGGHFGHHHHHGGHGHHHHHHHHHHHHGFHHHHGHHGGHFGHHHHFGGGHHGGGFFFFFFFFFFFFFFFB;;;;:;;AFFFFFA;ADFFBFFFFFFFFFFFFFFFF=DFFDDFFFFFFFFFFFFFFFFD>=D.BFFFFDFFFFFFFFB;:B@DFFDFFFFEFDFFBF.
@M03896:38:000000000-B4D98:1:1101:11055:23837 1:N:0:160
TACGTAGGGTGCAAGCGTTAATCGGAATTACTGGGCGTAAAGCGCACGCAGGCGGTTTGTTAAGTCAGATGTGAAATCCCCGGGCTCAACCTGGGAACTGCATCTGATACTGGCAAGCTTGAGTCTCGTAGAGGGGGGTAGAATTCCAGGTGTAGCGGTGAAATGCGTAGAGTTCTGGAGGAATACCGGTGGCGAAGGCGGCCCCCTGGAAGAAGCCGGACGCTCAGGTGCGAAAGCGGGGGGCGCAAACA
+
>>AA3BCA@CA>BG4A22EAAGFA2EFGHFBGB3FAEAAEAFHGG0EEEEE?EGGCEEGGF4DGBG4BFFGBFFG4FGHGE@EEEEHHGHHHFHAGHGEGGEFGGB2?BGF21?<FFEHHHGFGDGFFGFAFHFEG?@B..///;FFFF//;//9/9-9-.BBF//:9.-./////B//;..://:/A9-9.:=B--9.9-;;@BB-...//./9/.----;9.;:/99//-.9;.9:-;=B----9@-..
@M03896:38:000000000-B4D98:1:1101:5346:24022 1:N:0:160
TACGGAGGGTGCAAGCGTTAATCGGAATTACTGGGCGTAAAGCGCACGCAGGCGGTTTGTTAAGTCAGATGTGAAATCCCCGGGCTCAACCTGGGAACTGCATCTGATACTGGCAAGCTTGAGTCTCGTAGAGGGGGGTAGAATTCCAGGTGTAGCGGTGAAATGCGTAGAGATCTGGAGGAATACCGGTGGCGAAGGCGGCCCCCTGGACGAAGACTGACGCTCAGGTGCGAAAGCGTGGGGAGCAAACA
+
AABBA@ADD2>>FBG422AAFGHFEFFGHG555BABAAEEGHGGF0EAEEEEEE>EEEEGEGEGGH4B@FFFGFEFFGHHG?C/EEHFHHHHG0/FFFFFDGGHG2D>GH?2?GCBFFC??FFFGHHC<AFGBC.>->DDEFFFFFFFBF/B;;;:-;;9;FFFFB:;AFA9BBBFF/B9ADFFFFFB@9B?ABFA;DE=-;BBDF-A;F9@-9A.BFF9FFF?D.B/F9/9.B>.BA;D9@>E-:9BFF?
@M03896:38:000000000-B4D98:1:1101:21942:24359 1:N:0:160
TACGTAGGATGCAAGCGTTATCCGGATTTACTGGGTGTAAAGGGAGCGCAGGCGGGACTGCAAGTTGGATGTGAAATACCGTGGCTTAACCACGGAACTGCATCCAAAACTGTAGTTCTTGAGTGAAGTAGAGGCAAGCGGAATTCCGAGTGTAGCGGTGAAATGCGTAGATATTAGGAGGAACACCAGTGGCGAAGGCGGATTGCTGGACGACAACTGACGGTGAGGCGCGAAAGCGTGGGGAGCAAACA
+
>AABAFFCFFFFBGFF22EECGGEEEGGHGBB5BA3EEGHFHHGEGGFGCEEFEFGCEGGFFHHFHBFFBFBFGHHHGHHGFHGGHFHGHHHGDCGGGHHHHHHHHGGHHGDGGGFHGGGGGFFHDGHHHHFHHGGGGGECC?EHHHFAAAC=;;<:;:;CGHHGG;:CDEBBFFGFGEFGFGGGGGGFBBFEDFFFFFAAFAAFFBFFFFFFFFFFFFFFFF9EEFFEFFC>D>ABDADDFFEFDFFFF?
@M03896:38:000000000-B4D98:1:1101:21959:24370 1:N:0:160
TACGTAGGATGCAAGCGTTATCCGGATTTACTGGGCGTAAAGGGAGCGCAGGCGGGACTTCAAGTTGGATGTGAAATCCCGTGGCTTAACCACGGAACTGCATCCAAAACTGTAGTTCTTGAGTGAAGTAGAGGCAGGCGGAATTCCGAGTGTAGCGGTGAAATGCGTAGATATTACGAGGAACACCAGTTGCGAAGGCGGACTGCTGGACCACAACTGACGCTGAGGCGCGAAAGCGTGGGGAGCAAACA
+
>AAA>FFAFFFCBDFF11EE03DBEE0F1A2B2BB0AAEFHHHG/AEECEECFEE//>01BBFGG2111BFFHGHHH1>B?GGGEGHHHHHH/?/BFGHHH1GDF1?GHHFF1111FFF1??FGHG1?1>FHGHEG.-.<<@CGHBC/.::C<<;;;;;-;FGG0;;;CAGGGG0B0.9.;@F9FFF;-;/;;@@?@FE@---;EB;BBF---;;AFFFFFF-A9BFFF@@@@@@FFBFF@@?F@BEFFFA
@M03896:38:000000000-B4D98:1:1101:15749:26257 1:N:0:160
CCCGATTAACCCAAGTCAATAGAAGCCCGCGTAAAGAGTGTTTTAGATCACCCCCTCCCCAATAAAGCTAAAACTCACCTGAGTTGTAAAAAACTCCAGTTGACACAAAATAGACTACGAAAGTGGCTTTAACATATCTGAACACACAATAGCTAAGACCCAAACTGGGATTAGAAACCCTAGTAATCCCGCTTACTGACTACCCACTCATCTCGTATGCCGTCTTCCTCTTTAAAAAAAAAAAAAAAAAA
+
>1>>>>A>@DFAAGGGFGFGG1DG1FG0AA?EEGHFF0DGHHHH20BDFFGHHGGGGGGGFFFCGH1FFGHGHGHHHHH1BFF@FBFFHHGHGEHHHHBBFGHHHHCFFFHBGGHHHH/EHGGGFFFFHH1FHHGFBGFFFFGHHHGGGHH1G1@F?F?GHEEHHF1>.GFGHEGFHHHGHH/==0<=G0.;:.;;00:::<//909./900;F.;99/9C-.9A9000;;0;0;/:/@=--9---99---
@M03896:38:000000000-B4D98:1:1101:15737:26273 1:N:0:160
CACGATTAACCCAAGTCAATAGAAGCCGGCGTAAAGAGTGTTTTAGATCACCCCCTCCCCAATAAAGCTAAAACTCACCTGAGTTGTAAAAAACTCCAGTTGACACAAAATAGACTACGAAAGTGGCTTTAACATATCTGAACACACAATAGCTAAGACCCAAACTGGGATTAGAAACCCTAGTAGTCCGGCTGACTGACTACTCACTGATCTCGTATGCCGTCTTCTGCTTGAAAAAAAAAAAACAAAAA
+
A?AAA1AAD@D>AFFDFGGGG1AFGGH0AEEEEFCEF0DEHHHH2BC2FFFHHGGGGGGGHGHGHHEHGGHHGHHHHHH1FGHFGFFFFHHHGGHHHH>BFGHHHHHGGHHGHHHFHHABGCC>GHGHHHBGHHGGDGFFFHHFFHGGGHF1F@???F<FG.GHHH<CFHFGDFHHFGHGAB<=<0=CH.?C--;C:0CBFGGFF9/00:9B9CF..9CFF-CAGGEFBFFF9-FBFF@@@@??@A-----
@M03896:38:000000000-B4D98:1:1101:16761:26437 1:N:0:160
TACGTAGGTGGCGAGCGTTATCCGGAATTACTGGGTGTAAAGGGTGTGTAGGCGGGACTTCAAGTCAGATGTGAAAATTGCGGGCTCAACCCGCAACCTGCATTTGAAACTGAGGTTCTTGAGAGTCGGAGAGGTAAATGGAATTCCCGGTGTAGCGGTGAAATGCGTAGATATCGGGAGGAACACCAGTGGCGAAGGCGATTTACTGGACGACAACTGACGCTGAGACACGAAAGCGTGGGGAGCAAACA
+
AAAAAFFAFFABEECE22AEAGHEEFGGHHDBBBA3EEGHHHHGHFEFHGFBGAEE/>BFFGHGGHDFDGGFGGHHHFHBGFGGCFHHHHHGC>//BFGFGHHHHHHHHHGFFH.CGGGF>G1FHGGA<@CDGGFGFFHFGGHHHHHHGC@DC;;;;;:;AFGGGF;;EFGGGFGGF;BFFFFFFFFE::FF;;9DFDEDFFFFFFB;BFFFAFFCFFFFFFDFA9FFBFB;@DF?FBADDFDE>AEFFFF
@M03896:38:000000000-B4D98:1:1101:24138:26449 1:N:0:160
TACGGAAGGTCCGAGCGTTATCCGGATTTATTGGGTTTAAAGGGAGCGTAGGCCGGAGATTAAGCGTGTTGTGAAATGTAGATGCTCAACATCTGCACTGCAGCGCGAACTGGTTTCCTTGAGTACGCACAAAGTGGGCGGAATTCGTGGTGTAGCGGTGAAATGCTTAGATATCACGAAGAACTCCGATTGCGGAGGCAGCTCACTGGAGCGCAACTGACGCTGACGCTCGAAAGTGCGGGTATCGAACA
+
>AAA>>AAAFDFE2AA22AEEFHAEEEFH5ED532ABFHHBF3ACEECEEEEGH00>0>?FGEBG>EE>FCFEGD4G3BFGHHFFGHGHHFGHGHBBG3BFGFFED?BCG?2F2@GHHHGGHCFHFGGDGGHHHDD<F<<=A@ECCCC:D.;;<;;-;;9CFGGB9;CFGFGGFFGG?EFDFFFBFFA@AF?B99--B;A.ABFFFFFBFFB9@B=@FFBFDDDAD..ADA;>FDA;BB-;@;;FB.E/A;
@M03896:38:000000000-B4D98:1:1101:16776:26451 1:N:0:160
TACGTAGGTGGCGAGCGTTATCCGGAATTACTGGGTGTAAAGGGTGTGTAGGCGGGACTTCAAGTCAGATGTGAAAATTGCGGGCTCAACCCGCAACCTGCATTTGAAACTGAGGTTCTTGAGAGTCGGAGAGGTAAATGGAATTCCCGGTGTAGCGGTGAAATGCGTAGATATCGGGAGGAACACCAGTGGCGAAGGCGATTTACTGGACGACAACTGACGCTGAGACACGAAAGCGTGGGGAGCAAACA
+
3AAAAFFBFF@CECCA22EECGHFEGGGHGBBBBB3EEGGHHHGHAEEFFF3GEEE>EFGGFFGFHHGDGGGHHHHHHHFHGGGGGGHHHHGGBC/C?FFGHHHHHHHHHGHEB<<GGGGGFBGHFF-<<<AE?G00CGC;GGGHHHHCCCGG;;;;;;=AFFGGC::9@EGGGGGF@AFFFFFFFF.;;B/;9@>=.;--@EFEFFFFFFFACDFFFFFFFDFDFFFFFB:@D?9/ADD>--.9;AFFF.
@M03896:38:000000000-B4D98:1:1101:16758:26455 1:N:0:160
TACGTAGGTGGCGAGCGTTATCCGGAATTACTGGGTGTAAAGGGTGTGTAGGCGGGACTTCAAGTCAGATGTGAAAATTGCGGGCTCAACCCGCAACCTGCATTTGAAACTGAGGTTCTTGAGAGTCGGAGAGGTAAATGGAATTCCCGGTGTAGCGGTGAAATGCGTAGATATCGGGAGGAACACCAGTGGCGAAGGCGATTTACTGGACGACAACTGACGCTGAGACACGAAAGCGTGGGGAGCAAACA
+
AAAAAFFBFF?BECFE22AEGGHEEFGGHDBFBBA3EEGHHHHGHAEEHGFFHEE>/>BFFFHHFG4BBFGBGGHHHHHBGGGGGGHGHGHGGD?<BCGGHHHHHHHHHHGHGHF0FGGGGHHHHGGDCFGGDGHHHHHF0G0GFHHHGG-C:;;;:-;9CFFFGF;;DCEGGGGG;ACFAABFFFF?FBFFFBFDFFFFFFFFFFBBBFFFFFFAEB/FFDFFFFEFFFBA@DD.9::AAFFFFFFFFFA
@M03896:38:000000000-B4D98:1:1101:24158:26465 1:N:0:160
TACGGAAGGTCCGGGCGTTATCCGGATTTATTGGGTTTAAAGGGAGCGTAGGCCGGAGATTAAGCGTGTTGTGAAATGTAGATGCTCAACATCTGCACTGCAGCGCGAACTGGTTTCCTTGAGTACGCACAAAGTGGGCGGAATTCGTGGTGTAGCGGTGAAATGCTTAGATATCACGAAGAACTCCGATTGCGGAGGCAGCTCACTGGAGCGCAACTGACGCTGAAGCTCGAAAGTGCGGGTATCGAAC
+
AAABABAABFFFCE2A22E2FGHEEAEFHFGFBAA1BF3DFFGG1AEEEAFEHHEE/>EGHHGHHG>?>FFGGHB4FGHHHHHBGHHE?E3GGBFGBFFFHHFHGG/>>B?BFDGFFHFGFG1FGHGGDCD00F1<1.CD@-@EHHEGGA.CC0;;-:9:AB9C09CBBGGFFFFFB?DAF.;FFFFB-DFFFF>=C;A?A?FFF9BFBFAFCFFDCEF/;A9ADDB/BF/.-;..F/9-9B--BBAE/A
@M03896:38:000000000-B4D98:1:1101:24139:26466 1:N:0:160
TACGGAAGGTCCGGGCGTTATCCGGATTTATTGGGTTTAAAGGGAGCGTAGGCCGGAGATTAAGCGTGTTGTGAAATGTAGATGCTCAACATCTGCACTGCAGCGCGAACTGGTTTCCTTGAGTACGCACAAAGTGGGCGGAATTCGTGGTGTAGCGGTGAAATGCTTAGATATCACGAAGAACTCCGATTGCGGAGGCAGCTCACTGGAGCGCAACTGACGCTGAAGCTCGAAAGTGCGGGTATCGAACA
+
AAAAAA?ABCFF22EAA2E?GGHEEEEGHFDF53B1FEHHHHHGHGFEEFEGHHEF?>EHHHHHHGAE1FGGEGGHGFHHHHHGHHHGGHGHHGFGFGHFGHGGGG/>BGFDFDGHGHGHFG1FGHGGGGGHAFDFGE<-;@DGHHGFGG.A;0;=;;;@EGGGFFFFGGGGGFFGGGFFFFFFFFFDFFFFFD9;DFDFDFFFFFFFBFFF=DA;BFFBFFDD.DFFFFFFA.;DFFFFCFABFF9E/A-
@M03896:38:000000000-B4D98:1:1101:21545:26587 1:N:0:160
TACGTAGGTGGCAAGCGTTGTCCGGAATTACTGGGTGTAAAGGGAGCGCAGGCGGGTGATCAAGTCAGCTGTGAAAACTACGGGCTTAACCCGTAGACTGCAGTTGAAACTGTTCATCTTGAGTGAAGTAGAGGTTGGCGGAATTCCGAGTGTAGCGGTGAAATGCGTAGATATTCGGAGGAACACCGGTGGCGAAGGCGGCCAACTGGGCTTTAACTGACGCTGAGGCTCGAAAGTGTGGGGAGCAAACA
+
AAAA>FBAFF1B1BEA11E0AGHEEGEGHG1D2BB0BEGHHHHGHGGGCEEEG?EE@/>BBGHHBF2B@BFFGFHH1FFFCEGGEE/FGFG</C@CFBGGHHH1>1>GHHF1F<F1<@FF?FGGH<<1<@<F1GF0GCFCAACFHHH/::.C<:<;;:;AEFGGFF.;AAGGGG9C;AB?AGGFBFF@-@=BA@@@?BE>@@??FE/;B-A--/;FFFFFFFFFFFFFFFF@?FBBFFBFFF??@BEFFFE
@M03896:38:000000000-B4D98:1:1101:11016:26996 1:N:0:160
TACGTAGGTGGCAAGCGTTGTCCGGAATTATTGGGCGTAAAGCGCGCGCAGGCGGTTTCTTAAGTCTGATGTGAAAGCCCACGGCTCAACCGTGGAGGGTCATTGGAAACTGGGGAACTTGAGTGCAGAAGAGGAGAGTGGAATTCCACGTGTAGCGGTGAAATGCGTAGAGATGTGGAGGAACACCAGTGGCGAAGGCGACTCTCTGGTCTGTAACTGACGCTGAGGCGCGAAAGCGTGGGGAGCGAACA
+
AAAAAFFAFFBCBGCC?2E?CGGEFEGGHFFF5BBBAAEEGHHGGCGEFFFCGFG@FGHHHHHHHH@BEGGGHHHHHHHHHGGFFGGFFGH@DGDDF?DDGHHHHGGFHH?DG/@F?FHGGHBFHHHHHHHHHH.E.ECGEHHHHHGHHFEHC;<;;;;;CFGGFGC=EGGGEFGCFEFGGGGGGGGEFFFFEDFFFDEFFFFFFFFFFF9FFFBFFFFFFFFFFFFEFFFDDCCAFFFFFFFFAA@B-@-
@M03896:38:000000000-B4D98:1:1101:11031:27012 1:N:0:160
TACGTAGGTGGCAAGCGTTGTCCGGAATTATTGGGCGTAAAGCGCGCGCAGGCGGTTTCTTAAGTCTGATGTGAAAGCCCACGGCTCAACCGTGGCGGGTCATTGGAAACTGGGGAACTTGAGTGCAGACGAGGAGAGTGGATTTCCACGTGTAGCGGTGAACTGCGTAGAGATGTGGAGGAACACCAGTGGCGAAGGCGACTCTCTGGTCTGTCACTGACGCTGCGGCGCGCAGGCGTGGGGAGCGAACA
+
>1AA11CA@@1F111A11A0ED10000FF1A2110BAAE/EFGEC/EEEE>EE?/>>EGFF22@2F2B1B12>22>FFGHEFE<EGFE1FG/??</<</>>CGGH11<0<=D<.<..<CHG0:;C00<G.---:-;../;.;00;CBBFFA.//09;;;-?;BBFF-;A9-;BF/;;//-;-BABBB;AFFBE@--;-;=--;-F/BB/B/;99/:BF/;9ABF----;-99-;-;-;;9@-9E@9@-9>;
@M03896:38:000000000-B4D98:1:1101:11011:27015 1:N:0:160
TACGTAGGTGGCAAGCGTTGTCCGGAATTATTGGGCGTAAAGCGCGCGCAGGCGGTTTCTTAAGTCTGCTGTGAAAGCCCACGGCTCAACCGTGGAGTGTCATTGGAAACTGGGGAACTTGAGTGCAGCAGCGGAGAGTGGACTTCCACGTGTAGCGGTGACATGCGTAGAGATGTGGAGGAACACCAGTGGCGAAGGCGCCTCTCTGGTATGTAACTGACGCTTATGCGCGCAAGCGTGGGGAGCGAACA
+
1AA1AB1ADD1BBF1F1E?EEGH000EFH1EFBB00/AE/B2GGECEEECGEGCE@?EHH12B@FH@@1B>B0221BGFCEFEGGGFFFFH/?F/AE1??F2GFGFB?FG?10///?CGD11<FGHFH10F<@-@@-.<=.0/<:CG0C..:;;0;:-;990;FFFAC.-.;9CB;;0CGG.-9-9--9;FBE@--;BE;--;-F/B/BB///:/;:B/99AAB-9/:9A-9--;;AAFF;9?A-9-9-9-
@M03896:38:000000000-B4D98:1:1101:21798:27205 1:N:0:160
TACGGAGGGTGCAAGCGTTAATCGGAATTACTGGGCGTAAAGCGCACGCAGGCGGTTTGTTAAGTCAGATGTGAAATCCCCGGGCTCAACCTGGGAACTGCATCTGATACTGGCAAGCTTGAGTCTCGTAGAGGGGGGTAGAATTCCAGGTGTAGCGGTAAAATGCGTAGAGATCTGGAGGAATACCGGTGGCGAAGGCGGCCCCCTGGACGAAGACTGACGCTCAGGTGCGAAAGCGTGGGGAGCAAACA
+
>3>>AAADDAA>CGBC?2AEAGHFEEGGHFB553BAAAEEHHHGGCGGGGGEGFGCGGGFGHHHGH4FFDFBBFGGHHHHGGGEEEGFGGHHHHGFHGHFHGHHHHHHHH?DGHGHGHHGGHFGHHGFFEGGHG<@?DBDEFBFFFFFFF0BB;;;;;;AEFFFFFAAD=EFFFFFFFFFFD/BFFFDFCFFA@BFDDEDFFFFFFFE9FFC-@FFFFFFFFFDFFFFFFB=ADBDFFADAFFFFDEFFFF
@M03896:38:000000000-B4D98:1:1101:21796:27224 1:N:0:160
TCCGGAGGGTGCAAGCGTTAATCGGAATTACTGGGCGTAAAGCGCACGCAGGCGGTTTGTTAAGTCAGATGTGAAATCCCCGGGCTCAACCTGGGAACTGCATCTGATACTGGCAAGCTTGAGTCTCGTAGAGGTGGGTAGAATTCCAGGTGTAGCGGTAAAATGCGTAGAGATCTGGAGGAATACCGGTGGCGAAGGCGGCCCCCTGGACGAAGACTGACGCTCAGGTGCGAAAGCGTGGGGAGCAAACA
+
>3>>AADDB?AAFFFF22E2AFHFAEFGHHA55BA2AEEEHGHGGGGGGGGGGGGCGGGEBFGHHFFD3GGFGGFEGFHHGGGEEGFGGHHHHHGHHGHGHHHHHHHHHHFGHHCHGGGGGCCFGGG?>CFFFFHC.A<0<0=DGHFBDH/CD<<;;:=;ECFHHHC:EGGGFGGGFFFGGG/=BFFDFADGFC=CFFFFF;ADFFDEEFF--;;;BFFFFFDADFEF9/;@.@DDFFDDAAB99A.FFF.
@M03896:38:000000000-B4D98:1:1101:9752:27419 1:N:0:160
TACGTAGGGAGCGAGCGTTGTCCGGAATTACTGGGTGTAAAGGGTGCGTAGGCGGCCTTGTGGGTCAGGCGTGAAATACATGGGCTTAACCTATGGACTGCGCTTGAAACTATAAGGCTTGAGTGAAGTAGAGGCAGGCGGAATTCCCGGTGTAGCGGTGAAATGCGTAGAGATCGGGAGGAACACCAGTGGCGAAGGCGGCCTGCTGGGCTTTAACTGACGCTGAGGCACGAAAGCATGGGTAGCAAACA
+
>AAAAFCABFAAE?GE22E?EGGEEEFGHEA55BA3AAGGHHHGGFECFEE?FEEEGGHHBB?EEG1B2B>?EE/G4DGEFGGGFBGHHFHHHB2FGGGGHDCGGGHFGH?22F>2FGFFCFCFHHHHHHFHHHEEA>C-<<@EFGHH?@@DA<;<--:;.;BFGF9CADGGFFFAEFA=ADBAFFFAA9/:ABDFBDFF--;;..;;BA.;AFBFFFFFB.;DDDFFFFF.?DDAFFFFFFFB?B/BFF.
@M03896:38:000000000-B4D98:1:1101:9765:27434 1:N:0:160
TACGTAGGGAGCGAGCGTTGTCCGGAATTACTGGGTGTAAAGGGTGCGTAGGCGGCCTTGTGGGTCAGGCGTGAAATACATGGGCTTAACCTATGGACTGCGCTTGAAACTATAAGGCTTGAGTGACGTAGAGGCAGGCGGAATTCCCGGTGTAGCGGTGAAATGCGTAGAGATCGGGAGGCACACCAGTGGCGAAGGCGGCCTGCTGGGCTTTAACTGCCGCTGAGGCACGAAAGCATGGTTAGCAAACA
+
AAAAAF1AA1>>E1EA00A0AFFA00/FHHB221/0BAGHFFHGHEEAFEE?H/>>EEGHB@EEFG>00B/?>/F1BGGFHHH/BCGFDEHGGFEHBBFGFACCEFG<GH?1>2>@FGGF>0<?FH1?FG0.GF<FF-<--<;EHHFHA-:;;09;;9:;AFGB0C.99A.F0BB.C@=@<-;--A;-9/;B--9@--99@>@FFAFB/AE-AF/;BFB/:-;@9A--A-9--9:-9BF/F///-;;9BA:
@M03896:38:000000000-B4D98:1:1101:9745:27438 1:N:0:160
TACGTAGGGAGCGAGCGTTGTCCGGAATTACTGGGTGTAAAGGGTGCGTAGGCGGCCTTGTGGGTCAGGCGTGAAATACATGGGCTTAACCTATGGACTGCGCTTGAAACTATAAGGCTTGAGTGAAGTAGAGGCAGGCGGAATTCCCGGTGTAGCGGTGAAATGCGTAGAGATCGGGAGGAACACCAGTGGCGAAGGCGGCCTGCTGGGCTTTAACTGACGCTGAGGCACGAAAGCATGGGTAGCAAACA
+
ABBCBFFCCFBAGGCE22E?EGGEEFGGHHA55BA3AEGGGHHGHFEEFGGCHEFEEGHHBGAFGH1B?B@EFEFFHHHFFHHHGFHHFGHHHFBFGHHGHDCFGGGGGHD22F2>FGGFAGCFGHGGHHHHGGEFD<ECC@CFHGHGDGCG;=<;:;::ABFGGGDCDGGFFCFEGG=CFDFFFFFA?FFFEFFFFFFFFFCFFAB0FDFFFFFBF0FBF?A....AF?ADAD?ABBFFFF9BFFFFF?.
@M03896:38:000000000-B4D98:1:1101:9754:27454 1:N:0:160
TACGTAGGGAGCGAGCGTTGTCCGGAATTACTGGGTGTAAAGGGTGCGTAGGCGGCCTTGTGGGTCAGGCGTGAAATACATGGGCTTAACCTATGGACTGCGCTTGAAACTATAAGGCTTGAGTGAAGTAGAGGCAGGCGGAATTCCCGGTGTAGCGGTGAAATGCGTAGAGATCGGGAGGAACACCAGTGGCGAAGGGGGCCTGCTGGGCTTTGACTGACGCTGAGGCACGAAAGCATGGGTAGCAAACA
+
AAAABFFABF2A222A2AAEEDFE2AEFFFFGB32ABADFDGHFEFFEFEAEGEGECEGGBGDA?F12?BE?EDEBBGFBBFBEHGHGBDGHHFBGFGFHHABCDFH22F?2>2@2D0GFCC1?GGFBGFBDGEAGA->-<<-.<;0;:?ACA=00-9.9.00009:;.9.90;09DC-;B..FBB..99B9.---99.9@@B.AA/;B..;;B///;B//9.9...9..9;.9..//:9A.//.//99A?
@M03896:38:000000000-B4D98:1:1101:15548:28100 1:N:0:160
TACGTAGGATGCAAGCGTTATCCGGATTTACTGGGTGTAAAGGGAGCGCAGGCGGGACTGCAAGTTGGATGTGAAATACCGTGGCTTAACCACGGAACTGCATCCAAAACTGTAGTTCTTGAGTGAAGTAGAGGCACGCGGAATTCCGAGTGTAGCGGTGAAATGCGTAGATATTAGGAGGAACACCAGTGGCGAAGGCGGATTGCTGGACGACAACTGACGGTGAGGCGCGGAAGCGTGGGGAGCAAACA
+
AAAAAFFBFFBCFBFE22ECCGHEEGFGHHDB5A23BEGHHHHGHGEEFE?EGGE/EFHHFBFGFFGHEGHFFGFFFHHHGGHGFHGFFGHFGGCCFDHGGFFHHHB2<G?2?@@>FFFG??CFGFDGGGGFFHEE0>AC?@DEHHH/.-CCG::;;:;;EFFGGC:;EGGGGFGGFFBBCAFFFGFA.;BFEDFFFBA>;-;;/;::/FFDFFFAEFFFF.-AA.AAE>;;--;AEFFFFF;.;:;/B..
@M03896:38:000000000-B4D98:1:1101:15532:28111 1:N:0:160
TACGTAGGATGCAAGCGTTATCCGGATTTACTGGGTGTAAAGGGAGCGCAGGCGGGACTGCAAGTTGGATGTGAAATACCGTGGCTTAACCACGGAACTGCATCCAAAACTGTAGTTCTTGAGTGAAGTAGAGGCAAGCGGAATTCCGAGTGTAGCGGTGAAATGCGTAGATATTAGGAGGAACACCAGTGGCGAAGGCGGATTGCTGGACGACAACTGACGGTGAGGCGCGGAAGCGTGGGGAGCAAACA
+
BCBBBFFCFFFFFGBC22EAGGHEEEGGHHBBBBB3EEGHHHHGHGGGGGGGGGGGEGHHGFGHHFFGCGHGHHGHHHHHGGHGGHHHHHHHGDGGGGHHHHHGHGHHHHFFFFFGHFGGFFGGHHFHHHHGGGFGGGHGGGFGHHHCE@CED<<;;;;;CGHHHHC;EDGGGFFFGGGGGDGGGGGE:CFFCB@AFFFFFFFFFFFBFFFDFFFFEFFBFFFD9AFF?B=>B@FFFFDDFCF.@DEFFF?
@M03896:38:000000000-B4D98:1:1101:17169:28470 1:N:0:160
TACGTAGGGAGCGAGCGTTGTCCGGAATGACTGGGTGTAAAGGGAGCGTAGGCGGGATGGCAAGTCAGATGTGAAACCTGAGGGCTCAACCTTCAGACTGCATTTGAAACTGCTGTTCTTGAGTGAAGTAGAGGTAAGCGGAATTCCTGGTGTAGCGGTGAAATGCGTAGAGATCAGGAGGAACATCGGTGGCGAAGGCGGCTTACTGGGCTTTTACTGACGCTGAGGCTCGAAAGCGTGGGGAGCAAACA
+
AABBAFFBCFAAGECE22EAAFHEGGGGHE355BB3EEGGFHHGHGGGEEAEHGGEE??FFFHGHH4B?FFFGGBGFGBBGHGGFHHFGGHHHGBGGHEGHHHHHHHHHHFDGFF1FDFFGHGGHH1FFGHHGGFHEFGC@CGGHHHHHF/CC<0<;:;;:GFHFGCCDAEGGGGFFGGGGACFFGGGGEGDCDFFBFFAACA>FB;;;;;FEFBFFFFFFFDFDFFFFEFA;FDFFFDFFFFEBDFFFFF
@M03896:38:000000000-B4D98:1:1101:17184:28479 1:N:0:160
TACGTAGGGAGCGAGCGTTGTCCGGAATGACTGGGTGTAAAGGGAGCGTAGGCGGGATGGCAAGTCAGATGTGAAACCTGAGGGCTCAACCTTCAGACTGCATTTGAAACTGCTGTTCTTGAGTGAAGTAGAGGTAAGCGGAATTCCTGGTGTAGCGGTGAAATGCGTAGAGATCAGGAGGAACATCGGTGGCGAAGGCGGCTTACTGGGCTTTTACTGACGCTGAGGCTCGAAAGCGTGGGGAGCAAACA
+
AAABAFFABFBAG?F??2AAAGHEGGGGHHBBBAB3EEGFHHHGHEFGEEE1GEGEGEFGGGFEGH4BFFFBFFHHGHHHHGGGFFGFFFHHHGFHFGFGHHHHHHHGHHFF2GFBGFGGHHCFHG1?GGHHGHFGGFFDCFGGHGHFHH/CC<=<:;;AEFHHFHC;EGFGFGGGGFGGGGGGEGGGDCDDGFFFFFFFFFAFFFBFB?9FEFFFFFFFFFFFFDFEFFF@>FBAEDDFFFF.@DEFFFF
@M03896:38:000000000-B4D98:1:1101:18689:28840 1:N:0:160
TACGTAGGTGGCGAGCGTTATCCGGATTTATTGGGTTTAAAGGGAGCGTAGGCGGGTTGTTAAGTCAGTTGTGAAAGTTTGCGGCTCAACCGTACAATTGCAGTTGATACTGGCGACCTTGAGTGCAACAGAGGTAGGCGGAATTCGTGGTGTAGCGGTGAAATGCTTAGATATCACGAAGAACTCCGATTGCGAAGGCAGCTTACTGGATTGTAACTGACGCTGATGCTCGAAAGTGTGGGTATCAAACA
+
AAAAAFFAFFACECGA22EECGHEEGGGHFFGB3A2FFHGFHHGHGGCEFE?HGG//FEEHHHHHH4B4BFFEHHGHHHHHHGEEDFFGFHFDH/<GFFFGHHHHGEGHHGFHHG@<CDFFGFGHFFHHHHHHGFFFEDCADGGHHGCEF.CC;9;9;=;AFGGFFFFGGGGGGGFFFFFDFFFFFFFFFFFFFFFFFFFFFFEFFFFFF:B;BFFFFFFFFDFFFFFFFFDCFDFFFFFFFFFFFFFFFF
@M03896:38:000000000-B4D98:1:1101:18706:28846 1:N:0:160
TACGTAGGTGGCGAGCGTTATCCGGATTTATTGGGTTTAAAGGGAGCGTAGGCGGGTTGTTAAGTCAGTTGTGAAAGTTTGCGGCTCAACCGTACAATTGCAGTTGATACTGGCGACCTTGAGTGCAACAGAGGTAGGCGGAATTCGTGGTGTAGCGGTGAAATGCTTAGATATCACGAAGAACTCCGATTGCGAAGGCAGCTTACTGGATTGTAACTGACGCTGATGCTCGAAAGTGTGGGTATCAAACA
+
>AAAAFFBFF?CA?EA22EAFGFBAAEGHFFG5BB2FGGHHHHGHGGGEEGGHGGE?FGGHHHHHHDFDGHGGHFGHHHHHFG<ECFFHFHGGH//???FGHHHHHGHHHDDGHG<<CFGGGFFHHHHHHHHGECGFED@;CDGHHF;CD.A;9;;-;;AAFGGBBCFGGGGGGGFFFFFDFFFFFFDFFFFFFFFFFEFFFFFFFFFFF:;9/9FFFFFFDFFFFFBBFBA@BA.B/FFB.;9FBFFFFA
@M03896:38:000000000-B4D98:1:1101:15289:28952 1:N:0:160
TACGTAGGGGGCAAGCGTTATCCGGATTTACTGGGTGTAAAGGGAGCGTAGACGGTGTGGCAAGTCTGATGTGAAAGGCATGGGCTCAACCTGTGGACTGCATTGGAAACTGTCATACTTGAGTGCCGGAGGGGTAAGCGGAATTCCTAGTGTAGCGGTGAAATGCGTAGATATTAGGAGGAACACCAGTGGCGAAGGCGGCTTACTGGACGGTAACTGACGTTGAGGCTCGAAAGCGTGGGGAGCAAACA
+
>AAAAFFBB2>>2FFA22AACFHEEEFGHF555BB3EAGHHHHGHGFGGFGFHGG>ABEEBBGGGH@@FFEFGGFHFHGFFHHHFFGFGFHHHFBFHGBEGHGHHHGGHHFDGFF3DFFF?G2FHHHG<DGC?CADFFGC>CCEHGHFHDBB====<:;;CGHHCG;;CCEGGGFGGFGGG.CFGFEECCFF;-ADFDA-@DF@FB:BFFFA-:.EFFEFF?AAAEFFFFF::FFAFAFFFFF?BDEFFFF
@M03896:38:000000000-B4D98:1:1101:15306:28959 1:N:0:160
TACGTAGGGGGCAAGCGTTATCCGGATTTACTGGGTGTAAAGGGAGCGTAGACGGTGTGGCAAGTCTGATGTGAAAGGCATGGGCTCACCCTGTGGACTGCATTGGAAACTGTCATACTTGAGTGCCGGAGGGGTAAGCGGAATTCCTAGTGTAGCGGTGAAATGCGTAGATATTAGGAGGAACACCAGTGGCGAAGGCGGCTTACTGGACGGTAACTGACGTTGAGGCTCGAAAGCGTGGGGAGCAAACA
+
>>AA>FCAA>2>22FA22EAAFGEAEAFH5555FA3EE3GBGHGG1EEEEG1FEE>FBEEFFGGHHBB3BFB4E44BCGFGHHHGEGF3FGHHFFB3F3?FFFHH33F3FFFGDFD2DGHD?FGGBG?/</AC/<<<1GCCC-CFHGG=0==D=0=--:;CB0:00.;.:.C09CB;B0/../;;FF?ABFFFGG?BDFB--99B9:;/:AB-.9;B//BF.AFEEFFEA99-;D./.;.;9-9BDEFFF.
@M03896:38:000000000-B4D98:1:1102:20818:3455 1:N:0:160
TACGGAGGGTGCAAGCGTTAATCGGAATTACTGGGCGTAAAGCGCACGCAGGCGGTTTGTTAAGTCAGATGTGAAATCCCCGGGCTCAACCTGGGAACTGCATCTGATACTGGCAAGCTTGAGTCTCGTAGAGGGGGGTAGAATTCCAGGTGTAGCGGTGAAATGCGTAGAGATCTGGAGGAATACCGGGGGCGAAGGCGGCCCCCTGGACGAAGACTGACGCTCAGGTGCGAAAGCGTGGGGAGCAAACA
+
ABAAA>AD@2AAC5G4A2E2ABFEEBFGHGHHFFGHCEEEDHHGECEGGEEEGCCEEEFGGGFFFB4BBBBBBBBBBGHFGEGGGGHGHHHCHFF0FFEFHHFGEDFFF2?2?/@2?CGFGC??FFGHFDC>=CE?FAADEFFFEFFBBFFF;9/;@@.-;FFF/BDA?A?F/FFFFEFADDFFFFFDF-;-@AAAFFFAFFFFFFAFEFFFABA;9FF;BDF.AAFFBBFABC=ABDAAACA.@AEFFF?
@M03896:38:000000000-B4D98:1:1102:20999:3459 1:N:0:160
TACGTAGGGGGCGAGCGTTGTCCGGAATGATTGGGCGTAAAGGGCGCGTAGGCGGCCTGCTAAGTCTGGAGTGAAAGTCCTGCTTTCAAGGTGGGAAGTGCTTTGGATACTGGTGGGCTGGAGTGCAGGAGAGGAAAGCGGAATTACCGGTGTAGCGGTGAAATGCGTAGAGATCGGTAGGAACACCAGTGGCGAAGGCGGCTTTCTGGACTGAAACTGACGCTGAGGCGCGAAAGCGTGGGGAGCAAACA
+
ABBBAFFBBA2>F?E2A2E0ABDBEBEFHHHHHGHHGEEBCGHGGFGGFEGGHGGCGGGG?BGGGGBBBFGFGGH>GGHGHHHGHHGBDGH<FFGAC<??GFHHGHCF>F>1>>><AEGFEF<<<=DGCEFEEFGCCGFDABFGGFF;CB-AC9B;BA;@EFFFBFDADFEFFFFFFAADFBFFFFF?FFBBEFFFFFFFFFFFFFFFFFFFEFFBFFFFFFFFFDFEFFFFFF=DFFFDFFFEFFEFFFF
@M03896:38:000000000-B4D98:1:1102:21611:3759 1:N:0:160
TACGTATGGTGCAAGCGTTATCCGGATTTACTGGGTGTAAAGGGAGCGCAGGCGGTGCGGCAAGTCTGATGTGAAAGCCCGGGGCTCAACCCCGGTACTGCATTGGAAACTGTCGTACTAGAGTGTCGGAGGGGTAAGCGGAATTCCTAGTGTAGCGGTGAAATGCGTAGATATTAGGAGGAACACCAGTGGCGAAGGCGGCTTACTGGACGATAACTGACGCTGAGGCTCGAAAGTGTGGGTAGCAAACA
+
AAABAFFFB5DDB5FA22E2ABDBEEFGHGHHHHHFGGHHHHHGGAEFCE?0BAE@>EGE>EEGHH4BBFDBFGHHBFGCEECEEEHHGGGAD/CCGGFGHFFHHHBFGH?1?1/?FFHBGGC>1GGF-<CCGGEG/0CFCD-CFHGGGFFFC;;FB;;AFGGGFFC;DGGGGGFFF/;BDDFFFFFEFFFFABBFFFFFAAFCFFF99BF;D?.AFFFFFFFFFFFFFFA@@FADBFFFFFDB9BFFBF.
@M03896:38:000000000-B4D98:1:1102:21599:3781 1:N:0:160
TACGTATGGTGCAAGCGTTATCCGGATTTACTGGGTGTAAAGGGAGCGCAGGCGGTGCGGCAAGTCTGATGTGAAAGCCCGGGGCTCAACCCCGGTACTGCATTGGAAACTGTCGTACTAGAGTGTCGGAGGGGTAAGCGGAATTCCTAGTGTAGCGGTGAAATGCGTAGATATTAGGAGGAACACCAGTGGCGAAGGCGGCTTACTGGACGATAACTGACGCTGAGGCTCGAAAGTGTGGGTAGCAAACA
+
>AAA>CDCCBDB4AFA22E2ABFBAAEFHFGHGGHFFGFEGFHGGFEFEAEEFEEEGGG>>@EFFG4BBGFFGGHHBGHGGEEGEFHFGHHGGCGGGGHFHHHHHH<?FH11??/?GEHFGGC>=FFD<CDCC?EECHC@:CCGHHFBFFBCC;0;?;;AEGFGGFCCEFGGGFFFFFFFFDFFFFFAFBFB;;BDBDECAFFFFFFBBF:@DE?EFFFFFFDDDFFEFFFCBFFDBBFFFFD9AFFFFF?
@M03896:38:000000000-B4D98:1:1102:23033:3885 1:N:0:160
TACGTAGGGTGCAAGCGTTATCCGGAATTATTGGGCGTAAAGGGCTCGTAGGCGGTTCGTCGCGTCCGGTGTGAAAGTCCATCGCTTAACGGTGGATCTGCGCCGGGTACGGGCGGGCTGGAGTGCGGTAGGGGAGACTGGAATTCCCGGTGTAACGGTGGAATGTGTAGATATCGGGAAGAACACCAATGGCGAAGGCAGGTCTCTGGGCCGTTACTGACGCTGAGGAGCGAAAGCGTGGGGAGCGAACA
+
AAABABFAB4A>CBF4E2A2ABFEABEFHCHHGHDHEEEEDGHGGGHFEEAEHECGGGGEEE>>>>>EE@/?EFG?DGHHHHHCGGHFHGGGGHGGHBGFHCDEDGCDGH.CFA<CCDGDFA9;;BDGGGGGGFDA.AFEAFFFFFF;DA-@A;FBF@;A;EFFF/FFFFFFFFFA@AA-DFFFFFFEAFFFBDFADFFF.D9BFFBBBB.AB9ADEFFFFFFFFFFEFFEBAFAABDFDFFBA9:99@D;
@M03896:38:000000000-B4D98:1:1102:10673:4817 1:N:0:160
TACGTAGGGGGCGAGCGTTGTCCGGAATGATTGGGCGTAAAGGGCGCGTAGGCGGCCTGCTAAGTCTGGAGTGAAAGTCCTGCTTTCAAGGTGGGAAGTGCTTTGGATACTGGTGGGCTGGAGTGCAGGAGAGGAAAGCGGAATTACCGGTGTAGCGGTGAAATGCGTAGAGATCGGTAGGAACACCAGTGGCGAAGGCGGCTTTCTGGACTGAAACTGACGCTGAGGCGCGAAAGCGTGGGGAGCAAACA
+
>3AAAF4A3>>>E2E222E0ABDBAAAFGFHHHHHHGGEDHFFGF@E?EEE?GEGGGFFFBBFGGG?B??CFGHG1GGHHGGHHFHGB>GF?FECHC/?FGEHHHGGHHF>1>=><<CHDG<<<GGHHHEFAEDCC/:C?A?@FFFB0C?BGC;F0@-9;./9FBFD;D?FF//BFDFFFFFFFFFF.FBFFEBB;@9A@BBB?EFEFBB.;ABFBFBFBFDD....:A=B>=->FFFFDBBB.99;BBF9
@M03896:38:000000000-B4D98:1:1102:18924:4886 1:N:0:160
TACGGAGGGTGCAAGCGTTAATCGGAATTACTGGGCGTAAAGCGCACGCAGGCGGTTTGTTAAGTCAGATGTGAAATCCCCGGGCTCAACCTGGGAACTGCATCTGATACTGGCAAGCTTGAGTCTCGTAGAGGGGGGTAGAATTCCAGGTGTAGCGGTGAAATGCGTAGAGCTCTGGAGGAATACCGGTGGCGAAGGCGGCCCCCTGGACTAAGACTGACGCTCAGGTGCGAAAGCGTGGGGAGCAAACA
+
3AAA33>@?2A>A5FAA2E2ABFA2AFFHFGHD32FEEGBFFG?ECEEEGE@E@>EE1EFGHBBBF4B@F@BEB@DFGHFFEEGCGFFGHGBFGF0BFGFBDGHHDFGGG?2??@<?FGGCAFGFDF?FDA.BF<--;-..;BBFF;9/9999/;BB;.-://9/9;:;@?F//;BB;/9...9:FF9--;.9;;9-AA--@BB;@BAAF?//;;9BFFFFFDFFAFBBFB;9-9.99.:9@>.999F/..
@M03896:38:000000000-B4D98:1:1102:18942:4886 1:N:0:160
TACGGAGGGTGCAAGCGTTAATCGGAATTACTGGGCGTAAAGCGCACGCAGGCGGTTTGTTAAGTCAGATGTGAAATCCCCGGGCTCAACCTGGGAACTGCATCTGATACTGGCAAGCTTGAGTCTCGTAGAGGGGGGTAGAATTCCAGGTGTAGCGGTGAAATGCGTAGAGATCTGGAGGAATACCGGTGGCGAAGGCGGCCCCCTGGACGAAGACTGACGCTCAGGTGCGAAAGCGTGGGGAGCAAACA
+
ABABA3ADA2AACFF4E2E2ABGBEAFGHGHHDEEHFFEBCGFGGCEEGECEG@CEFDEFFGGGF@4B3FFB4@B4BFHFFEGGGGHGHHHFHFGFFCHHHHHHHGFFGF?2?<@CFHHFFGFGGGGFFDFGFCE@FADFFFFFFFFFBF/B;BB;DB;=EFFFBFDADFEFFFFFFFFAADBFFFFF9;@.9BF=BDEFFFFFFFDFFFFFFBDAFFF/BAFAFFFFF/BBDFA?BDDDDFF?BFFFFF?
@M03896:38:000000000-B4D98:1:1102:18927:4905 1:N:0:160
TACGGAGGGTGCAAGCGTTAATCGGAATTACTGGGCGTAAAGCGCACGCAGGCGGTTTGTTAAGTCAGATGTGAAATCCCCGGGCTCAACCTGGGAACTGCATCTGATACTGGCAAGCTTGAGTCTCGTAGAGGGGGGTAGAATTCCAGGTGTAGCGGTGAAATGCGTAGAGATCTGGAGGAATACCGGTGGCGAAGGCGGCCCCCTGGACGAAGACTGACGCTCAGGTGCGAAAGCGTGCGGAGCAAACA
+
>AA33AAD@?AAGGBA22EA2BFBBEFGHGHHFB2BEEEEHHHGGGEEEC?0EEEE>EBF1B4FFG4BBFGFGGHFHHHGF/E>>EGFEGHC00??FFGFGFHHG?FD?G12<?@1/?GFC0?FGDG?FDFEDF?---@;:FFB/9F9;//BB/9B9@ABFFFFFF...9EF/BFBF/9;DDBF/FFD>-9.;9;B?.A--;@BB?;9.9A-;-A9B//9F.:9ADB/;FF@A-=DE....;-;-;9;BF.
@M03896:38:000000000-B4D98:1:1102:9147:5136 1:N:0:160
TACGGAGGGTGCAAGCGTTGTCCGGAATCATTGGGCGTACAGCGTTCGTAGGCGGCATGACAAGTCTGGTGTTAACTTCCGGGGCTCAACCTCGGTTCGGCACTGGATACTGTTGAGCTAGCATGTGGTAGAGGTGCAGGGAATTCCTGGTGTAGCGGTGAAATGCGTAGATATCAGGAGGAACACCGGTGGCGTAAGCGCTTCACTGGGCCATTATTGACGCTTAGGAACGAAAGCCGGGGGAGCGAATG
+
1AAAAAAAD1AA11B000A0ABDBA0AFEBGHFBEFGGG/AGGEE?F/EGGGDEE/>@AFCBBFBFBB0BBFEF2BBBF>E?ECCEG1BCGHHFACC/>BCCCHHG011F?1@?11?>F1>1<FG>FFF>GFFB/.0<=.@<.GFHGFFH/CG;;;:A.A?0;;9;.;CAFFBFF;FFBEGGGF/BE@>;--A@B=?-/-@EA-//9/-----;//;B/9;A----////9-9;-AF?;-@@?;=-99-;/
@M03896:38:000000000-B4D98:1:1102:9165:5147 1:N:0:160
TACGGAGGGTGCAAGCGTTGTCCGGAATCATTGGGCGTAAAGCGTTCGTAGGCGGCATGACAAGTCTGGTGTTAAATTCCGGGGCTCAACCTCGGTTCGGCACTGGATACTGTTGAGCTAGAATGTGGTAGAGGTGAAGGGAATTCCTGGTGTAGCGGTGAAATGCGTAGATATCAGGAGGAACACCGGTGGCGTAAGCGCTTCACTGGGCCATTATTGACGCTGAGGAACGAAAGCCGGGGGAGCGAATG
+
AAABA3ADD2>A4FFAE2E2ABDBEEFGHGHHGGGHEGEAFGHGGGFDEGEEHCFC@>GHFGEGBFB@B3??EFFBFGHFHEGEGGHEGHHGHGGDB/<BDCGHFFCFGG?1@????GHFFGGHHGGHHHHGFF<GF0DFEHHGHHHFFB/CC;C;C;;;EFHHFFCEDDEFGGGEFEGFGGFGGGGGDBFFADADBFFFFFFFFFFFFF.ADFFFFFFFFFFFFDFFEF.;AEDAFFFAFFACBDAACFF
@M03896:38:000000000-B4D98:1:1102:7504:5192 1:N:0:160
TACGGAGGGTGCAAGCGTTAATCGGAATTACTGGGCGTAAAGCGCACGCAGGCGGTTTGTTAAGTCAGATGTGAAATCCCCGGGCTCAACCTGGGAACTGCATCTGATACTGGCAAGCTTGAGTCTCGTAGAGGGGGGTAGAATTCCAGGTGTAGCGGTGAAATGCGTAGAGATCTGGAGGAATACCGGTGGCGAAGGCGGCCCCCTGGACGAAGACTGACGCTCAGGTGCGAAAGCGTGGGGAGCAAACA
+
AAABA>ADDAAA4GFCE2E2ABGBEBFGHFHHFFHHEFEEGHGGG0EEEGGGGGGGGGGGFGGGGG4BBBFBFGGBGHHHGGGGGGHEGHHFHHGHHGHHHHHHHHFGFG?2??FFFHHHHF<FGHGGFEGFGHDFCFCDFFFFFFFBFFBFBBBBD@ADFFFFFFFADFFFFFFFFFFFFFFFFFFFFDFFFFFFFFFFFFFFFFFFFFFFFFFAFFFFFFFFFFFFFFFBABBDFB.AADCFFFFFFF?
@M03896:38:000000000-B4D98:1:1102:12472:5587 1:N:0:160
TACGTAGGTGGCAAGCGTTGTCCGGATTTACTGGGTGTAAAGGGCGTGCAGCCGGGTCTGCAAGTCAGATGTGAACTCCATGGGCTCAACCCATGAACTGCATTTGAAACTGTGGATCTTGAGTGTCGGAGGGGCAATCGGAATTCCTAGTGTAGCGGTGAAATGCGTAGATATTAGGAGGAACACCAGTGGCGAAGGCGGATTGCTGGACGATAACTGACGGTGAGGCGCGAAAGTGTGGGGAGCAAACA
+
>AABACF354ACEEF4E2A2ABDAEAEEH5FHFBAF2EGDEGHGEEAEEEGHH?EAAEGC5FGGB55B3BBBB44@BGH3FDGHHHHBGFG1FG?D??FGGHHHFB?BFFB3BBB3BFGGDGBBGBGDD@C@?BCC/?FC??FFFFF<GHBD=FD=C<<<CGHG0FECEDAGHGGFGFHFGDGFFHGEFGFBAFG-BDEA--@?BFFFEFFFF?AEFFF9FAB9EEFAEFFFABFF/;/9AACEFFEFFF9
@M03896:38:000000000-B4D98:1:1102:12454:5589 1:N:0:160
TACGTAGGTGGCAAGCGTTGTCCGGATTTACTGGGTGTAAAGGGCGTGCAGCCGGGTCTGCAAGTCAGATGTGAAATCCATGGGCTCAACCCATGAACTGCATTTGAAACTGTGGATCTTGAGTGTCGGAGGGGCAATCGGAATTCCTAGTGTAGCGGTGAAATGCGTAGATATTAGGAGGAACACCAGTGGCGAAGGCGGATTGCTGGACGATAACTGACGGTGAGGCGCGAAAGTGTGGGGAGCAAACA
+
>AAB>BFA54AB44F4E2A2ABDAEBEFHFGHF3CFAEGEDFGDGEAEEEGHH?AEEGFCEFGGBE5B3B34@4FFGHH34FHEGFGFHHH1F3BG3FGFHFHHDDFBF?B3BBB3BBEFEFFBGBGEB@B@B@B??FFF?AFFHEGFHHBF>FGF@>=<CHFH0DE<ACAHHHFGGFHGDFFFHHGEFFBCCBGGBGGGGBBFFFFFFFFB<EFEFFFFFF?AF?9;ABB>9B=DBB:;AD=?BFEFBF9
@M03896:38:000000000-B4D98:1:1102:18781:7049 1:N:0:160
TACGTAGGTGGCGAGCGTTATCCGGAATTACTGGGTGTAAAGGGTGTGTAGGCGGGACTTCAAGTCAGATGTGAAAATTGCGGGCTCAACCCGCAACCTGCATTTGAAACTGAGGTTCTCGAGAGTCGGAGAGGTAAATGGAATTCCCGGTGTAGCGGTGAAATGCGTAGATATCGGGAGGAACACCAGTGGCGAAGGCGATTTACTGGACGACAACTGACGCTGAGACACGAAAGCGTGGGGAGCAAACA
+
ABAAAFFCFF?BE2EA22E2ABDBAECGHHHHHHHCEEHHHHHGHEEEHGFFHFGG?EHHHH@BBG4BBFGFGHHGHGHBGGGGGGHGHGHFCD?/>0F?GCHHGHHGGH?FF?F0FGHHFFAFCGGGGGGCEGFHGFGFCGCHHHFHGFFGD;09AA;BFGFGBFC;DGEFGFFFFAAFFDFFFFFEFFFFEFFFF?ABFFFFFFFBBFAABFF=EFFBFFDFFD?FFFBABDD.BDFFFFFE@FEFFFF
@M03896:38:000000000-B4D98:1:1102:24912:7394 1:N:0:160
TACGTAGGTGGCGAGCGTTATCCGGAATTACTGGGTGTAAAGGGTGTGTAGGCGGGACTTCAAGTCAGATGTGAAAATTGCGGGCTCAACCCGCAACCTGCATTTGAAACTGAGGTTCTTGAGAGTCGGAGAGGTAAATGGAATTCCCGGTGTAGCGGTGAAATGCGTAGATATCGGGAGGAACACCAGTGGCGAAGGCGATTTACTGGACGACAACTGACGCTGAGACACGAAAGCGTGGGGAGCAAACA
+
BBBBAFFBFFACE?FA?2E2ABDBEEEGHFHHHHHFEFHHHHGGFAAEGGHHHGGC?EHHGGGGFGFGHHFFGHFGFFFBHGGGGGHEGHHDGG?/BFHHHHHHHHFFFG?==?>0>GHHHGCCHFGGGFGGEGGHGGFGFHHHHHHFFCCE;;CCCCCDEFGGGGFAGGGGGGGGFFA>FFFFFFFEFBFFEFFFFFFFFAEFFFFFFFFFFFFFFFFFFFFFF?AFFFBABFFFFFFFFFFA@DFFFF?
@M03896:38:000000000-B4D98:1:1102:24895:7409 1:N:0:160
TACGTAGGTGGCGAGCGTTATCCGGAATTACTGGGTGTAAAGGGTGTGTAGGCGGGACTTCAAGTCAGATGTGAAAATTGCGGGCTCAACCCGCAACCTGCATTTGAAACTGAGGTTCTTGAGAGTCGGAGAGGTAAATGGAATTCCCGGTGTAGCGGTGAAATGCGTAGATATCGGGAGGAACACCAGTGGCGAAGGCGATTTACTGGACGACAACTGACGCTGAGACACGAAAGCGTGGGGAGCAAACA
+
>AA3>CF@FFAB2EEA22A2ABDBABEGHEGHHGGCEGFFGHHGFFEFHFFDHFG@/EGHHHBBBBBBBFFBFGFBFFG3GEGGGGHGHHHFCD//>FGGHHHHHHHFGH?D??>00FGHGGFEH>><<ADDEDGHFHHFFHHHHHGGEG-AA99CAA;BEFFGGC;;;DGBFGF;ADCFFFFFFFF?;;9B;BDFFAABFAFFFFBBFFA-;BFFEFFFFDDADFAFFFB;;A.:BDDA;;DFAAEFFFE
@M03896:38:000000000-B4D98:1:1102:24922:7410 1:N:0:160
TACGTAGGTGGCGAGCGTTATCCGGAATTACTGGGTGTAAAGGGTGTGTAGGCGGGACTTCAAGTCAGATGTGAAAATTGCGGGCTCAACCCGCAACCTGCATTTGAAACTGAGGTTCTTGAGAGTCGGAGAGGTAAATGGAATTCCCGGTGTAGCGGTGAAATGCGTAGATATCGGGAGGAACACCAGTGGCGAAGGCGATTTACTGGACGACAACTGACGCTGAGACACGAAAGCGTGGGGAGCAAACA
+
ABABAFFBFFBC??EE22E2ABDBABEFHGHHHHHHEGHHHHGGGFAEGGGBGGG?/EHHGFFFFGGHFHGFGHFHHHHBHGGGGGHGHGHCCC//>FGGHHHHHHHGHH?1??>0>FHHHGFFHGGDCCCFEGFGFCCFCC:GHHHGGG@@;;CFAA:AEGGGGGEEGGGGGGGGF;DFADFFFFFEFFBFECDFFFFFFFFEFFFFFFFFCFFFFFFFFFFFF?AFFF:9-9DAFDA?@AF?;AEFFF.
@M03896:38:000000000-B4D98:1:1102:24908:7421 1:N:0:160
TACGTAGGTGGCGAGCGTTATCCGGAATTACTGGGTGTAAAGGGTGTGTAGGCGGGACTTCAAGTCAGATGTGACAATTGCGGGCTCAACCCGCAACCTGCATTTGAAACTGAGGTTCTTGAGAGTCGGAGAGGTAAATGGAATTCCCGGTGTAGCGGTGAAATGCGTAGATATCGGGAGGAACACCAGTTGCGAAGGCGATTTACTGGACGACAACTGACGCTGAGACACGAAAGCGTGGGGAGCAAACA
+
>AAA>C>AFF?BAECA22AA2BDAABEFHFFGGEEFEEGFFGHGFAEEFD53BA>//EFEFGDBBF@@FFGB4BFDGHF3BEEE>>GHGHHGBB//B<F?FF1FGF?DGH?FG?.<FF1F=D1GHGG@-A<DG?GCDFHFGHHHHHGHD--;C=;;-;9AEFGFGC.;=A.CFFG.=-9@-;BFFFFE.9/9;;BF-9;--99;BFF//;9--B;BEFBFF.;..A.9BFF.9DDAFAA?DBC.-AEFEA;
@M03896:38:000000000-B4D98:1:1102:3638:8438 1:N:0:160
TACGGAGGGTGCAAGCGTTAATCGGAATTACTGGGCGTAAAGCGCACGCAGGCGGTTTGTTAAGTCAGATGTGAAATCCCCGGGCTCAACCTGGGAACTGCATCTGATACTGGCAAGCTTGAGTCTCGTAGAGGGGGGTAGAATTCCAGGTGTAGCGGTGAAATGCGTAGAGATCTGGAGGAATACCGGTGGCGAAGGCGGCCCCCTGGACGAAGACTGACGCTCAGGTGCGAAAGCGTGGGGAGCAAACA
+
>AA??ABBBBA>CGFF2222ABFBBBFFHHHHGFGGGFGGDHHGGCEEEGGCGFGEGGGHGHFHHH4BBFDFFHHHGGGHGGGEEEHHBGHFHHGHHEGDGHHHHFFHGH22??@2FGHGGF<?FGGHFGGGFGDCFFFA99BFFFBFFFBBF9BB-;ADFFFF/B.;DFEFBFFFFFFFFFFFFB9ABBADFDCFFFFFFFFFFFFF.BA;;@DAFFFBFFFFFFFBFFFFA--9F?9A@CFFFDEFEFA
@M03896:38:000000000-B4D98:1:1102:3642:8456 1:N:0:160
TACGGAGGGTGCAAGCGTTAATCGGAATTACTGGGCGTAAAGCGCACGCAGGCGGTTTGTTAAGTCAGATGTGAAATCCCCGGGCTCAACCTGGGAACTGCATCTGATACTGGCAAGCTTGAGTCTCGTAGAGGGGGGTAGAATTCCAGGTGTAGCGGTGAAATGCGTAGAGATCTGGAGGAATACCGGTGGCGAAGGCGGCCCCCTGGACGAAGACTGACGCTCAGGTGCGAAAGCGTGGGGAGCAAACA
+
ABBBAABCCCAA4FFC?2E2ABGBBBFGHFHHFFGGGFGEHHHGGCEEGGGFGGGGGGGHHHGHGH4BBFFBGFGEHHHGGGGGGGGFGFHHHHFHHGHHHHHHHHHGFH?>??FCFHHHFGGGHHGHGGGGHHGGGFCDEFFFFFFBFFBFF;;BA@AFFFFFFFDADFFFFFFFFFFFFFFFFFFFF@ADFBDFFFEDFFFFFFFEFFFFFFFFFFFFFFFDFFFFFF;;;@DDFFFFFFFFFFFFFFF
@M03896:38:000000000-B4D98:1:1102:5400:8467 1:N:0:160
TACGGAGGGTGCAAGCGTTAATCGGAATTACTGGGCGTAAAGCGCACGCAGGCGGTTTGTTAAGTCAGATGTGAAATCCCCGGGCTCAACCTGGGAACTGCATCTGATACTGGCAAGCTTGAGTCTCGTAGAGGGGGGTAGAATTCCAGGTGTAGCGGTGAAATACGTAGAGATCTGGAGGAATACCGGTGGCGAAGGCGGCCCCCTGGACGAAGACTGACGCTCAGGTGCGAAAGCGTGGGGAGCAAACA
+
ABBBAAAD@AAA4BG4E2E2AFGBEEFGHHHHFBGHCEEAGHFGG0EEGGGGGE@FGEGGGGEGFB4BBFBBBEFBFGHGFEGEEGHEGGHFHCEFHGHHGHHHHFGGHH?2??@@FGGHFGFG<FFGFEFGGG.-<;DDFFFFFFFBBB/B;;FBD@9@EFFFFB;:BFEFFFFFFFFFFFFFFFFFF@DDADFFFFFF-DFFFA>FFFFDDBDABFF;BFF?DDBFBFBDAFFF/DAACFAADDEFFFA
@M03896:38:000000000-B4D98:1:1102:3620:8467 1:N:0:160
TACGGAGGGTGCAAGCGTTAATCGGAATTACTGGGCGTAAAGCGCACGCAGGCGGTTTGTTAAGTCAGATGTGACATCCCCGGGCTCAACCTGGGAACTGCATCTGATACTGGCAAGCTTGAGTCTCGTAGAGGGGGGTAGAATTCCAGGTGTAGCGGTGAAATGCGTAGAGATCTGGAGGAATACCGGTGGCGAAGGCGGCCCCCTGGACGAAGCCTGCCGCTCAGGTGCGACAGCGTGGGGAGCCAACA
+
>?AB3>AA2AAAF5442222ABFBBAFFHFFHFBEHEE?DCGGGGAE0E0E0E0EEGAFFFFGHGB@B@FD@FD4?BGHEG/EEE<FFEFHGHHAGFFHGHHHF1>GF2G?2??@?FGHGHG1F<FGHFDFCDF?-C9@DE;B/BBFBFF/BB:FFB?ABEFFFBFDA.B.BFBFFFFEFFDBB/B/A?@B?;@9->FFB;B=BBBBEEFA---9-;FF.9B99@AFBBFFBD-;@.9.A??B.9;.9.;9
@M03896:38:000000000-B4D98:1:1102:3656:8468 1:N:0:160
TACGGAGGGTGCAAGCGTTAATCGGAATTACTGGGCGTAAAGCGCACGCAGGCGGTTTGTTAAGTCAGATGTGAAATCCCCGGGCTCAACCTGGGAACTGCATCTGATACTGGCAAGCTTGAGTCTCGTAGAGGGGGGTAGAATTCCAGGTGTAGCGGTGAAATGCGTAGAGATCTGGAGGAATACCGGCGGCGAAGGCGGCCCCCTGGACGAAGACTGACGCTCAGGTGCGAAAGCGTGGGGAGCAAACA
+
3>A3>>A>DA2>45EA22E2ABFABAFFHHHHFFGBEEEFHGGEF?EAEGA0E>?>EEDGFGFFBG4BBB3BBEBBGHHGGEFEEGHGGHHGFCFHGFHFHHFHHHHFGH?><?@2<?FF?FGGHHG0?CFFF0DCCFF:;BFFFB;9:;/9;;;B-;ADFFFFFF;;ABEFFFFFFFFFDFBBFFFFBC>FBDFFFFA-BFB;DCA.;BAB>DF.;9//;.A.;A//;99-.@=;FD.99-9ADAEFFFF
@M03896:38:000000000-B4D98:1:1102:5415:8481 1:N:0:160
TACGGAGGGTGCAAGCGTTAATCGGAATTACTGGGCGTAAAGCGCACGCAGGCGGTTTGTTAAGTCAGATGTGAAATCCCCGGGCTCAACCTGGGAACTGCATCTGATACTGGCAAGCTTGAGTCTCGTAGAGGTGGGTAGAATTCCAGGTGTAGCGGTGAAATACGTAGAGATCTGGAGGAATACCGGTGGCGAAGGCGGCCCCCTGGACGAAGACTGACGCTCAGGTGCGAAAGCGTGGGGAGCAACCA
+
ABABBAADDAAABGF4E222AFGAABFGHHHHF3FGAEEEGGHGG0EEFFEEF@EE??EGGHHHGH4BBBEB4FFGHHHGFEGGGGHFGHHGG?F0FFHGHHHHHGGDGG?>??@@/FGGGGFGGGGGFDFFF01<<@G=.=GHFFGF=/<GG<<=-;:@CHHHG0;;<ACF00BFFBBFGGGGFGFD???AFCFCAFE>9@BFFFFAEFFDFFF?BFFFFAAADD/FFFF@AFFAB.AA;-=AFDEF.A.
@M03896:38:000000000-B4D98:1:1102:13323:9272 1:N:0:160
TACGGAGGATCCGAGCGTTATCCGGATTTATTGGGTTTAAAGGGAGCGTAGATGGATGTTTAAGTCAGTTGTGAAAGTTTGCGGCTCAACCGTAAAATTGCAGTTGATACTGGTCGTCTTGAGTGCAGTAGAGGTAGGCGGAATTCGTGGTGTAGCGGTGAAATGCTTAGATATCACGAAGAACTCCGATTGCGAAGGCAGCTTACTGGACTGTAACTGACGCTGATGCTCGAAAGTGTGGGTATCAAACA
+
AAAABBBBBFFFGCFE22E2ABDBABEGHFHHHHHEFGHHHHHGHFGGFECFGGHGHHGHHHHHGH5D@FBFFFHFHDGHGFGEEFGFGFHGGHGEHFGHHHHHHHFHHH?4BBB/>FEFFG2@FG2@@GHHHHFHHFG/>@CGHHEGGEEFG<<D@<<AFFGHFCGHHHFHHGFFFDDCEDFGGGGGAGGEFGGAGGE??FEFFFFFFFFFFFFFFFFBFDDDFBBBBFBDFFFFFFFFFFFBFFFFFFF
@M03896:38:000000000-B4D98:1:1102:13325:9291 1:N:0:160
TACGGAGGATCCGAGCGTTATCCGGATTTATTGGGTTTAAAGGGAGCGTAGATGGATGTTTAAGTCAGTTGTGAAAGTTTGCGGCTCAACCGTAAAATTGCAGTTGATACTGGTCGTCTTGAGTGCAGTAGAGGTAGGCGGAATTCGTGGTGTAGCGGTGAAATGCTTAGATATCACGAAGAACTCCGATTGCGAAGGCAGCTTACTGGACTGTAACTGACGCTGATGCTCGAAAGTGTGGGTATCAAACA
+
ABBBCABCCFFFGFG?E2E2ABDBEEEGHCHHGHGEGGHGHHGGEGEGEEEFHHHGHHHHGHFGFG5D@FBBEGGFGFEHGFGEGGGBFFHGGHF/BFGFHHHHHHFGFGB4BDD/>FGFHGF@GF22DFHGGGGGFFFC>@DGFHEFFECEG<==@<<AEGFHCCCGHHHHHHHEFDFAGGGGGGGGCGGGGGGFGFGFGFFFFFFFBFFFFFFFFFFFFFFFDFFFFFBDFFDFFFBFFF.BFFFFFFA
@M03896:38:000000000-B4D98:1:1102:27050:10072 1:N:0:160
TACGGAAGGTCCGGGCGTTATCCGGATTTATTGGGTTTAAAGGGAGCGTAGGCCGGAGATTAAGCGTGTTGTGAAATGTAGATGCTCAACATCTGCACTGCAGCGCGAACTGGTTTCCTTGAGTACGCACAAAGTGGGCGGAATTCGTGGTGTAGCGGTGAAATGCTTAGATATCACGAAGAACTCCGATTGCGAAGGCAGCTCACTGGAGCGCAACTGACGCTGAAGCTCGAAAGTGCGGGTATCGAACA
+
ABBBBAABCFFFEA2A22E2ABDBABEGHFHHHHHGGGHGHHHGHEEAEFEEHHGG/EFHHHGFHE1?>GEFEHHGGEFDDHHFHHHEBGHHHHBFBGHEHHHH?DC<BF?1????FGHHGF1?@GDGEGGHHH1<FC<?;@DGHHGGFB.:CCBC?ACFFGGFFFFFGGGGGGGGGGFADDFFFFFF@FFFFDDDCFAFFFFFFFFFFFFF;DFFDFFBFFFFFFFFFFFD;FDFFFFFFFDFFB:;BF@
@M03896:38:000000000-B4D98:1:1102:27068:10079 1:N:0:160
TACGGAAGGTCCGGGCGTTATCCGGATTTATTGGGTTTAAAGGGAGCGTAGGCCGGAGATTACGCGTGTTGTGAAATGTAGATGCTCAACATCTGCACTGCAGCGCGAACTGGTTTCCTTGAGTACGCACAAAGTGGGCGGAATTCGTGGTGTAGCGGTGAAATGCTTAGATATCACGACGAACTCCGATTGCGAAGGCAGCTCACTGGAGCGCAACTGACGCTGACGCTCGCAAGTGCGGGTATCGAACA
+
>AAA?3>AAFFF2A2AA2E2AADB2AEEH5FHHHHGGGGBFHHG1AB0EEECHHGG/>EHHF3FE?/>?FFGGBFBBBFGHDHFHHHBBCGHHGDGBBGGHHFHCC//<>?1???FFFFGG1<><>CD.AC<.<0=0GC?-:AAFGGGGD.CE0C;B9;BF9B;9BCGGBFFEBB;BDD-@-9>FFFF-AAEF?99-AAFAFFF/BFFBFAF@BB9@FF/BDDDAA.AFFA=-;A-FBFB<BBBFF;9/;-
@M03896:38:000000000-B4D98:1:1102:13868:10442 1:N:0:160
TACGTAGGGGGCAAGCGTTATCCGGATTTACTGGGTGTAAAGGGAGCGTAGACGGTGTGGCAAGTCTGATGTGAAAGGCATGGGCTCAACCTGTGGACTGCATTGGAAACTGTCATACTTGAGTGCCGGAGGGGTAAGCGGAATTCCTAGTGTAGCGGTGAAATGCGTAGATATTAGGAGGAACACCAGTGGCGAAGGCGGCTTACTGGACGGTAACTGACGTTGAGGCTCGAAAGCGTGGGGAGCAAACA
+
ABAAAFFCABD>2CFA?2E2ABDBEEFGHHHHHHHHEFHFHHHGHGEGGGGEGEGECBEFEEHGGH@BBFBBBGGBGHH1FGHGHHHBBFHHHG3BBGFGHHHHGHDFFG?3DDD??DGGFFFFGGHGGGGCGGAEGHF-><CGHHGFGHBFD=DD?A=AEHHHFFCCEGGGGEFGGFGGGDGGGGG?A;FFEGGGFDFFFFFFFFBFFFFACDEFFFFFFDFFFFFFFFF@@FFDFFAFCFFEFFFFFFF
@M03896:38:000000000-B4D98:1:1102:13881:10467 1:N:0:160
TACGTAGGGGGCAAGCGTTATCCGGATTTACTGGGTGTAAAGGGAGCGTAGACGGTGTGGCAAGTCTGATGTGAAAGGCATGGGCTCAACCTGTGGACTGCATTGGAAACTGTCATACTTGAGTGCCGGAGGGGTAAGCGGAATTCCTAGTGTAGCGGTGAAATGCGTAGATATTAGGAGGAACACCAGTGGCGAAGGCGGCTTACTGGACGGTAACTGACGTTGAGGCTCGAACGCGTGGGGAGCAAACA
+
>AA?>CFAA222AC2A2A2A2BDBE2EGHHHHFHHFFGFHHHGGHGGGFAACGBAEEEEG?B3FFH4BBGDB444BBFFCGFH1BGFHGGHHHG?0BF?EGHHHFC3BFH11BBB2FD1B?BFGFHHCGCGGCCAAGFD-><@FGHHBDFDFD=<D-;::CGHH:C;;EGEFEGGGG00BE?FFGGEEC90CCB?B?.;;-@=?FBB;/9A--;.ABFFFF.;A9?9.9.9--;:9.;=;;--.9::99FA
@M03896:38:000000000-B4D98:1:1102:22507:10653 1:N:0:160
TACGGAGGATCCGAGCGTTATCCGGATTTATTGGGTTTAAAGGGAGCGTAGATGGATGTTTAAGTCAGTTGTGAAAGTTTGCGGCTCAACCGTAAAATTGCAGTTGATACTGGTCGTCTTGAGTGCAGTAGAGGTAGGCGGAATTCGTGGTGTAGCGGTGAAATGCTTAGATATCACGAAGAACTCCGATTGCGAAGGCAGCTTACTGGACTGTAACTGACGCTGATGCTCGAAAGTGTGGGTATCAAACA
+
AAA@AAAD1CFFG1EA00E0ABFBEAEEH1GHHGCFFFHAFHHGHFFGGFCGHHHHHHGHHHGHGH2DEGBFEFF@FGHHGDGEEGGEGFGGGHG/>>GHHHHHHHBGFGB2BBB<>FFFGG<FDDFFHHGHDF@FG/F@<>CFHHEFCCCEG0<=AACCGHGH00CGGBGHHGHEFCGCBBGGGGGG@GBEGGGAAFE??FFFFFFFFFFFEBFEFFFBFBABB?FFFFFB@FBBFFFFFFFFFFFF9FA
@M03896:38:000000000-B4D98:1:1102:22519:10667 1:N:0:160
TACGGAGGATCCGAGCGTTATCCGGATTTATTGGGTTTAAAGGGAGCGTAGATGGATGTTTAAGTCAGTTGTGAAGGTTTGCGGCTCAACCGTAAAATTGCAGTTGATACTGGTCGTCTTGAGTGCAGTAGAGGTAGGCGGAATTCGTGGTGTAGCGGTGAAATGCTTAGATATCACGAAGAACTCCGATTGCGAAGGCAGCTTACTGGACTGTAACTGACGCTGATGCTCGAAAGTGTGGGTATCAACCA
+
AAAAAAABBFFFG?EA22E2ABDBABEGHCHHHHHGFGHF5GHE11AA1EEFHHEC5FHHGHBEFG5BDFGFEEE4BBG@A@E/>EDB?FFEEHA/4BB?G4FGBG4B4B33?BB/<?GFF>2@222@@>F2FG2FFFG?<@>FFGE>F.CGG00<C<<:CGCGB:CCBGCHHB0<C.D9EGFBFFFA-CD?FFG@G.C.9ABB090B0:90.:BBBB00::A.ADB0BB:.@F.AFFBFDB:B09FB/:9
@M03896:38:000000000-B4D98:1:1102:6600:10725 1:N:0:160
TACGGAGGGTGCAAGCGTTAATCGGAATTACTGGGCGTAAAGCGCACGCAGGCGGTTTGTTAAGTCAGATGTGAAATCCCCGGGCTCAACCTGGGAACTGCATCTGATACTGGCAAGCTTGAGTCTCGTAGAGGGGGGTAGAATTCCAGGTGTAGCGGTGAAATGCGTAGAGATCTGGAGGAATACCGGTGGCGAAGGCGGCCCCCTGGACGAAGACTGACGCTCAGGTGCGAAAGCGTGGGGAGCAAACA
+
>AAAAABB?AABGDFF22A2ABGBBAFGHHHHGBHFEGGGAGFEGGGCEEF0EEEFGGGHHGDHHHFBFGGFGHFHHHHHGGGEE@GBFFHGHHG0BFFBGFHHHGHHGH?2??@@FGCGFG1FHHG0?EFFFHCCCAFAEFFFFFFEFFB;B;FFA-;;EFFFFF;ADC?FFFFFFFFFFFFFFFFDFFF?A@BFFDA@CFFFFDDEEF?B;FDABFF9FDAADDFBFFFB:>BAFDFFFFF?-;.;/;.
@M03896:38:000000000-B4D98:1:1102:6612:10738 1:N:0:160
TACGGAGGGTGCAAGCGTTAATCGGAATTACTGGGCGTAAAGCGCACGCAGGCGGTTTGTTAAGTCAGATGTGAAATCCCCGGGCTCAACCTGGGAACTGCATCTGATACTGGCAAGCTTGAGTCTCGTAGAGGGGGGTAGAATTCCAGGTGTAGCGGTGAAATGCGTAGAGATCTGGAGGAATACCGGTGGCGAAGGCGGCCCCCTGGACGAAGACTGACGCTCAGGTGCGAAAGCGTGGGGAGCAAACA
+
AAAAA>ABBAAA4FGC22E2ABFBBBFGHFGHGFGGGGGFHHHGGCFFGCEEGGGGGGGHHHGGGHBBBGFFGHHFFGHGGEGFFGHFHHHGHHFHHGHHHHHHHHFHFHD2??@CFHHHHGFGHHGFFDFFHHGCGFFDAFFFFFB:;B/F;;FFA@;@AFFFFFDAFFFFFFFFFBFFFFEBFFFFA;@DFFFFFAABFF@DFF=?EFFFFFF9BFFBFFFBD./:BB:9:@DAB;.DFFFEBDEFFF.
@M03896:38:000000000-B4D98:1:1102:6595:10744 1:N:0:160
TACGGAGGGTGCAAGCGTTAATCGGAATTACTGGGCGTAAAGCGCACGCAGGCGGTTTGTTAAGTCAGATGTGAAATCCCCGGGCTCAACCTGGGAACTGCATCTGATACTGGCAAGCTTGAGTCTCGTAGAGGGGGGTAGAATTCCAGGTGTAGCGGTGAAATGCGTAGAGATCTGGAGGAATACCGGTGGCGAAGGCGGCCCCCTGGACGAAGACTGACGCTCAGGTGCGAAAGCGTGGGGAGCAAACA
+
AAAAAAABCAAAB5GC22E2ABFBBBFGHFHHHGHGEEGEHHHGG?EFGGGCGGGGGEGHGHFHHH4BBGFFGHHHHHHBFEGGGGHHHHHGHHGHFFHHHHHHHHFHHH?2??FGGHHHHH<FGFFGFGGGHHGGGFFFFFFFFFFFFFBFFBFFFBAFFFFFFFD;DFFFFFFFFFFFFFFFFFFF@@BDFDFFFFA@>FFFFFFAEFFFBDDABFFFFFDFFFFFFFB@;@DDFFFFFFFEAAABBF?
@M03896:38:000000000-B4D98:1:1102:15726:11251 1:N:0:160
TACGGAGGGTGCAAGCGTTAATCGGAATTACTGGGCGTAAAGCGCACGCAGGCGGTTTGTTAAGTCAGATGTGAAATCCCCGGGCTCAACCTGGGAACTGCATCTGATACTGGCAAGCTTGAGTCTCGTAGAGGGGGGTAGAATTCCAGGTGTAGCGGTGAAATGCGTAGAGATCTGGAGGAATACCGGTGGCGAAGGCGGCCCCCTGGACGAAGACTGACGCTCAGGTGCGAAAGCGTGGGGAGCAAACA
+
AAAA>AABBAAA4DGCA2E2AFGB2BFGHHHHFGHGGFGFHHHGGCEEGGGGGGGGGGGHHFGFFGBBFGFFFGGBGHHHGGGGGGHFGHHHGGGHHGHHHGHHHHHHGH?>F?@GFHHHHFFGHHGGFDGFHGGDGFBDEFFFFFF:BFBFF:/B=@;@AFFFFFFFFFFFFFFFFFFFFFFFFFFFD@DFFFFFFFEDFFDFFFFFFFFA-;D;BFFBFDDFFFFFBFBBA@DFFDFFFC;?BDEF/AA
@M03896:38:000000000-B4D98:1:1102:15709:11259 1:N:0:160
TACGGAGGGTGCAAGCGTTAATCGGAATTACTGGGCGTAAAGCGCACGCAGGCGGTTTGTTAAGTCAGATGTGAAATCCCCGGGCTCAACCTGGGAACTGCATCTGATACTGGCAAGCTTGAGTCTCGTAGAGGGGGGTAGAATTCCAGGTGTAGCGGTGAAATGCGTAGAGATCTGGAGGAATACCGGTGGCGAAGGCGGCCCCCTGGACGAAGACTGACGCTCAGGTGCGAAAGCGTGGGGAGCAAACA
+
>AAAAAADBAAABBFE22E2ABFBABEFHFHHHGHGGGGFHHHGG?EAEAEEGGGGGGGHHGGFFGGFFHHGHGFBGHHHGCGEGGGFFFHGGFGCFGHHHDHHHHHHGH?2??<FFGHHF?1GGGG??EEFGB<-@BBAAFFFFFF/FFFFFBFFFFA@?FFFFFA:ACFFFFFFFBFF??FFFFFDB9BFA@A@AAA@ADDFFF-.AF9@9-AA9BF;B99AD.9BFFB-.@99FDDFFCA?>;ABFFF
@M03896:38:000000000-B4D98:1:1102:16271:11264 1:N:0:160
TACGGAAGGTCCGGGCGTTATCCGGATTTATTGGGTTTAAAGGGAGCGTAGGCCGTCTCAAAAGCGTGTTGTGAAATGTCCGGGCTCAACCGGGGCCGTGCAGCGCGAACTGTGAGACTTGAGTGTGCGGAAGGTATGCGGAATTCGTGGTGTAGCGGTGAAATGCATAGATATCACGAAGAACTCCGATTGCGAAGGCAGCATGCCGCAGCATTACTGACGCTGATGCTCGAAGGTGCGGGTATCGAACA
+
>>AA3AAAAFFFA22A22A22BDB2BEFGFGHHHHGFGHHHHHGHGEEEEEDHHEGEBBG@FDFGA1??FEFEHHHFFHFGEGEEEHFFCG//</>>/>>CEGGGGGDCC<0==00D<D=<<<=DDGDC@-@FGCCFHC?9;9?FFEB.A.C:99FB;;@EFFFF;9;BBFFFFFFF?9DDDFFFFFA>AAAF.9@?AAFDFFFFBF-BBBBFF//;9BFFFFF?DFEFE;999A.//9-----9/.;;A-
@M03896:38:000000000-B4D98:1:1102:16270:11284 1:N:0:160
TACGGAAGGTCCGGGCGTTATCCGGATTTATTGGGTTTAAAGGGAGCGTAGGCCGTCTCAAAAGCGTGTTGTGAAATGTCCGGGCTCAACCGGGGCCGTGCAGCGCGAACTGTGAGACTTGAGTGTGCGGAAGGTATGCGGAATTCGTGGTGTAGCGGTGAAATGCATAGATATCACGAAGAACTCCGATTGCGAAGGCAGCATGCCGCAGCATTACTGACGCTGATGCTCGAAGGTGCGGGTATCGAACA
+
AAAAAA>ABFFF?2AA22E2ABFBABEGHBHHHHHGGGGGHHHGHGEEEEGGHHGECGHHHHHHHD1EEGEFEFHFGHHFHGGGGGHFGFHEEDF<>@BCGHHHGGFAAD<0<=00DCFGGD<DFDGHGGGCDGGFGHH?;ADGGGEFEF?EC9BFC;CBAFFFFFBFFFFFFFFFF?D9DFFFFFFFDFFFFDFFFFEFFFFFFFFBFFFDFFFFFFFFFFADDFFFFFFD;BEFFFFFFFCBFB9EFF=
@M03896:38:000000000-B4D98:1:1102:11819:11421 1:N:0:160
TACGTAGGGTGCAAGCGTTATCCGGAATTATTGGGCGTAAAGGGCTCGTAGGCGGTTCGTCGCGTCCGGTGTGAAAGTCCATCGCTTAACGGTGGATCCGCGCCGGGTACGGGCGGGCTTGAGTGCGGTAGGGGAGACTGGAATTCCCGGTGTAACGGTGGAATGTGTAGATATCGGGAAGAACACCAATGGCGAAGGCAGGTCTCTGGGCCGTCACTGACGCTGAGGAGCGAAAGCGTGGGGAGCGAACA
+
AAABAFFBCB>A4EGE22E2ABDBABEFHBGHHHHHGGGFHHHGGEGEEFEDGFGGGGGFEE>>>>EEEEEEGHHFHHHGHHHGGHHGHFDGGHGHHEGGGCGFGGGEGH>.A<C?CDGGGFBCFFGGGGGFFF?FBEFFABFFFFFFFFAFDBFFF@.EFEFFBFFFFFFFFFFFFBBDDFFFFFFFEFFBFFFAFFEFBDFFFFFFFFAEADA;DFFBFFDFFFFEF?ABBFF?FFFFDDFF@A@D;B-
@M03896:38:000000000-B4D98:1:1102:2230:11613 1:N:0:160
TACGGAGGGTGCAAGCGTTAATCGGAATTACTGGGCGTAAAGCGCACGCAGGCGGTTTGTTAAGTCAGATGTGAAATCCCCGGGCTCAACCTGGGAACTGCATCTGATACTGGCAAGCTTGAGTCTCGTAGAGGGGGGTAGAATTCCAGGTGTAGCGGTGAAATGCGTAGAGATCTGGAGGAATACCGGTGGCGAAGGCGGCCCCCTGGACGAAGACTGACGCTCAGGTGCGAAAGCGTGGGGAGCAAACA
+
>AABAAAD?2A>4EGA?2E2ABG2AAACGCFGD3AFAEEAFFFAE?EEEECEGFEEEE?FGGBBBG4B3BEB@FDBFGHFGEGGFGHFHHHHHHGHHGEGFHHHHGDFGH?2??@@?GGFFFFGHGF<?<<.FBA-<>@A;FFFFFFBBB/FFBBFFB;-EFFFFFDAAFEFBFFFBBFA..BFFFFD>;BD9@B-9DE;BFACFCDA?B.>-;DABFFBFFFFD9B/9F9-:;B.BAD.--9A@AEFFF?
@M03896:38:000000000-B4D98:1:1102:12899:11735 1:N:0:160
TACGTAGGGAGCGAGCGTTGTCCGGAATTACTGGGTGTAAAGGGTGCGTAGGCGGCCTTGTGGGTCAGGCGTGAAATACATGGGCTTAACCTATGGACTGCGCTTGAAACTATAAGGCTTGAGTGAAGTAGAGGCAGGCGGAATTCCCGGTGTAGCGGTGAAATGCGTAGAGATCGGGAGGAACACCAGTGGCGAAGGCGGCCTGCTGGGCTTTAACTGACGCTGAGGCACGAAAGCATGGGTAGCAAACA
+
>AAAAFFBAFA>E?EE?2E2ABDBABEGHHHHHHHHGGHGHHHGHGECFFCEHGGGGGHHFHGGGH1B?FEEEEGGGHHBGHHHGFHHHGHGHFBBBGHHHACDGGF??G?22@@>@FGGGG??FGDGHHHHHHCF?-C@A@CGHGHHGGCGFCGFFB;DEFGGGGACDGGFFGGGGGFFFFFFFFFFFBFFEFFFFFECFFFFFFFBFFEBEFFFFFFFFFDADDFF?9;A:ADAFFFFFFBB.:BFFFA
@M03896:38:000000000-B4D98:1:1102:8292:11901 1:N:0:160
TACGGAGGGTGCAAGCGTTAATCGGAATTACTGGGCGTAAAGCGCACGCAGGCGGTTTGTTAAGTCAGATGTGAAATCCCCGGGCTCAACCTGGGAACTGCATCTGATACTGGCAAGCTTGAGTCTCGTAGAGGGGGGTAGAATTCCAGGTGTAGCGGTGAAATGCGTAGAGATCTGGAGGAATACCGGTGGCGAAGGCGGCCCCCTGGACGAAGACTGACGCTCAGGTGCGAAAGCGTGGGGAGCAAACA
+
>AAAAAABCAAAAAGA?2E2ABFBBBFFHHHHFFHGFFGFHHHGGCEEGGGCGGGGGGGHGHFGGH4BBGFFGHGBGHHHGGGGGGHHHGHGGHGEGGHHHHHHHHFHHH?2??F2FHHHHH?FGHGFFGGFFHGGGDFFFFFFFFF;BFBFB:FFF=;CEFFFFFDDDFFFFFFFFFFFFFFFFFFDF@DFFFFFFFEFFFFFFFFFFFFFBFDABFFBFFFFDDFFFF;;A@FDFFDFFFF?BDFFFF?
@M03896:38:000000000-B4D98:1:1102:8274:11902 1:N:0:160
TACGGAGGGTGCAAGCGTTAATCGGAATTACTGGGCGTAAAGCGCACGCAGGCGGTTTGTTAAGTCAGATGTGAAATCCCCGGGCTCAACCTGGGAACTGCATCTGATACTGGCAAGCTTGAGTCTCGTAGAGGGGGGTAGAATTCCAGGTGTAGCGGTGAAATGCGTAGAGATCTGGAGGAATACCGGTGGCGAAGGCGGCCCCCTGGACGAAGACTGACGCTCAGGTGCGAAAGCGTGGGGAGCAAACA
+
ABBBA>ADBAAA4AF4A2E2ABFBEBFGHGHHGHHHGEEEGHHGG?EFGEFGGGGGGGGHHHBFBF4BBFFBFGGBGHHHGGGGGGHEGHHHHHGHHGHHHHHHHHF?DFD>??@CFHHHHF?FFGGGFFGEGHCCGFFFFFFFFFFBFFBFBBFBCDADFFFFFFFADDEFFFFFFFFFFFFFFFFFFBDFFFFFFFFFFFFFFBFFFFFF>BDAFFFFFFFBFFFFFFFFDAFFFFDFFFCFFFFFFFE
@M03896:38:000000000-B4D98:1:1102:17189:12476 1:N:0:160
TACGTAGGGAGCAAGCGTTATCCGGATTTACTGGGTGTAAAGGGCGTGTAGGCGGGAGTGCAAGTCAGATGTGAAAACTATGGGCTCAACCCATAGCCTGCATTTGAAACTGTACTTCTTGAGTACTGGAGAGGCAGGCGGAATTCCGTGTGTAGCGGGGAAATGCGTAGATATACGGAGGAACACCAGTGGCGAAGGCGGCCTGCTGGACCGCAAATGACGCTGAGGGCCGAAAGCGTGGGGGGCAAACA
+
AAA?AFFAAFAACCGC22E2ABDBABEGHFHHGGHHEFFGHHHGFEGGGGFBGEGGGGEGFGGGGH4B3GFGHHHHGFFGGGHHGHHGHHHGGHFGGFFFGHHHHHHGHHB3B@@2FGHHHFFGHHHHFHHHGGDF?>A<@@CEH0=<<<<<<;0C@@-;-AEFGBA;ABEBFBFF.A..@DFEBFD../;B9-;B=DFA;BD..999B...-9-;-9;/;.;A...:.9.-9-@./99;@=-----;A..
@M03896:38:000000000-B4D98:1:1102:17189:12497 1:N:0:160
TACGTAGGGAGCAAGCGTTATCCGGATTTACTGGGTGTAAAGGGCGTGTAGGCGGGAGTGCAAGTCAGATGTGAAAACTATGGGCTCAACCCATAGCCTGCATTTGAAACTGTACTTCTTGAGTACTGGAGAGGCAGGCGGAATTCCGTGTGTAGCGGTGAAATGCGTAGATATACGGAGGAACACCAGTGGCGAAGGCGGCCTGCTGGACAGCAACTGACGCTGAGGCGCGAAAGCGGGGGGAGCAAACA
+
ABAAAFFCCBAA44GE22E2ABDBABFGHFHHHHHHGGHHHHHGGGGGGGHFHGGGGGGHGGGGFH4B@GHGHHGGHFGFGGHFHHHFGFHGGBBFF3GGHHHHHHEGHHB3B@@2@GHGFF<@FGFG<CGHGGGGGGGGD<@.C0D<=CGHAGBB-C.-.;G0GC.999.09CFGFG?:DEB:/FD:.00;A-;--9A;=-@.:A/9/.9/;AFFFFB;/.;....;.----:;.;A-;@DF-:9.BF..
@M03896:38:000000000-B4D98:1:1102:29213:12632 1:N:0:160
TACGGAGGATCCGAGCGTTATCCGGATTTATTGGGTTTAAAGGGAGCGTAGATGGATGTTTAAGTCAGTTGTGAAAGTTTGCGGCTCAACCGTAAAATTGCAGTTGATACTGGTCGTCTTGAGTGCAGTAGAGGTAGGCGGAATTCGTGGTGTAGCGGTGAAATGCTTAGATATCACGAAGAACTCCGATTGCGAAGCCAGCTTACTGGACTGTAACTGACGCTGATGCTCGAAAGTGTGGGTATCAAACA
+
BBBB@AADABCBF2EA?2E2ABDBEAEFHFGHGGHGGGGD5GHGGEGCEEE1FFFFHFGHHHBGGHGFFGHFEG@BFFG4FGE?ECEB3?FFGFF/BBFBGDHGHH4FBGB4B?B<<FFFFF2@FGGFHHH22G@GFAF/<><FGHGGFC<C<0<D?@<@CCGGGFGHHHGHFGBBCDD.E.9BFFFD?DGGG.:9B?FGGFFF/FB;//.BEFFFFFFFFDAAADFBBFB.-...9/BFBFF/FB/B9B9
@M03896:38:000000000-B4D98:1:1102:29199:12644 1:N:0:160
TACGGAGGATCCGAGCGTTATCCGGATTTATTGGGTTTAAAGGGAGCGTAGATGGATGTTTAAGTCAGTTGTGAAAGTTTGCGGCTCAACCGTAAAATTGCAGTTGATACTGGTCGTCTTGAGTGCAGTAGAGGTAGGCGGAATTCGTGGTGTAGCGGTGAAATGCTTAGATATCACGAAGAACTCCGATTGCGAAGCCAGCTTACTGGACTGTAACTGACGCTGATGCTCGAAAGTGTGGGTATCAAACA
+
AABBAAADAFFFG2E?A2E2ABFEEAFGHCGHHHGFGGHGHHGGEEEEEFG1GGHEFGFHHGFGGGFFFGBBEFFBFGH@EGGCFGFBEEHGGHG/BFGFHDGGHGBGFGB4BBB<>?FFGD@@GFFFGHHFHFCGHEF/>@CGHGEFGG.EC<<=@A<ACCGHBFHHHHHHHHHEGDF:C?FFGGGD?DGFGFG@F-CBFFFFFFFFFFABA;BFFFFFF?AADDFEBFB.9BFFFFFFFFFFFFFFFFF
@M03896:38:000000000-B4D98:1:1102:29208:12659 1:N:0:160
TACGGAGGATCCGAGCGTTATCCGGATTTATTGGGTTTAAAGGGAGCGTAGATGGATGTTTAAGTCAGTTGTGAAAGTTAGCGGCTCAACCGTAAAATTGCAGTTGATACTGGTCGTCTTGAGTGCAGTAGAGGTAGGCGGAATTCGTGGTGTAGCGTTGAAATGCTTAGATATCACGAAGAACTCCGCTTGCGAAGCCAGCTTACTCGACTGTAACTGACGCTGATGCTCGAACGTGTGGGTATCAAACA
+
1?AA?A>DAFFCB11A0000ABDB0ABEHFHGC1/ABEFH1FGEHCEGEEEAGFF0BBBFGGDGGHGGE2FBEF@FGGG2BFEEEEEBBGG?FC?/F21BFDFB1D2FGG12BBB/<??FFD1@@>FF<FFHB0GB1??/<<->FGEGE<CC<0<=<..-<00;0;;CHGGBGGHFHGAAAE/:;CCA.;C..-9-9-F9.;/BF;//;--;;99B9/9/9;ABA-B////9-9;;A-:-99:BFF/B;B-
@M03896:38:000000000-B4D98:1:1102:22075:12815 1:N:0:160
TACGGAAGGTCCGGGCGTTATCCGGATTTATTGGGTTTAAAGGGAGCGTAGGCCGTCTCAAAAGCGTGTTGTGAAATGTCCGGGCTCAACCGGGGCCGTGCAGCGCGAACTGTGAGACTTGAGTGTGCGGAAGGTATGCGGAATTCGTGGTGTAGCGGTGAAATGCATAGATATCACGAAGAACTCCGATTGCGAAGGCAGCATGCCGCAGCATTACTGACGCTGATGCTCGAAGGTGCGGGTATCGAACA
+
ABAAAAABBFFFGAAA22E2ABDBEAFGHFHHHHHGFGHGHHHGHFEEEFEFHHGEEGHHGGFGHG1?EGEFEHHGGFGHHGGEGGHBGFHGGGG>>BBBFHHHGGC>>C<0=====CGGGD<=GGGHGGGDEGGFFHHB;;AGGGEFEBAEE:CFFACDFFFFFFBFFFFFFFFFFDFDFFFFFFFFFFFFFFFFFFFFFFFFFFFAFFFFFFFFFFFFFFFFFFFFFFFA@BFFFFFFFFFBFF.EBFB
@M03896:38:000000000-B4D98:1:1102:27854:12815 1:N:0:160
TACGTAGGGAGCAAGCGTTGTCCGGAATTACTGGGTGTAAAGGGAGCGCAGGCGGACCGGCAAGTTGGAAGTGAAAACTATGGGCTCAACCCATAAATTGCTTTCAAAACTGCTGGCCTTGAGTAGTGCAGAGGTAGGTGGAATTCCCGGTGTAGCGGTGGAATGCGTAGATATCGGGAGGAACACCAGTGGCGAAGGCGACCTACTGGGCACCAACTGACGCTGAGGCTCGAAAGCATGGGTAGCAAACA
+
AAAAACF@BBAAAEG4A2E2ABDBAAEGHHHHGFHFAEHDGHHGHEFGGFGGGCFEFGGEEEFGGFBB3BGBBD?BBFGFHFHGHHHFGHHEFFF22BBDGHGGH?F??G?2?@@2/FGGFG??@FHFHHHHHGGGFABD>FHHHFGFDC-A<DG=C;;ADGFHBGGEGGGGGGGGGGGGGGGGGGGEGGGGFFFFFFECFFFFFFFFB:.BFFEFDFFFFFFDF9FA?FFCAFFFFEFFFFBFFFFFFF9
@M03896:38:000000000-B4D98:1:1102:27835:12822 1:N:0:160
TACGTAGGGAGCAAGCGTTGTCCGGAATTACTGGGTGTAAAGGGAGCGCAGGCGGACCGGCAAGTTGGAAGTGAAAACTATGGGCTCAACCCATAAATTGCTTTCAAAACTGCTGGCCTTGAGTAGTGCAGAGGTAGGTGGAATTCCCGGTGTAGCGGTGGAATGCGTAGATATCGGGAGGAACACCAGTGGCGAAGGCGACCTACTGGGCACCAACTGACGCTGAGGCTCGAAAGCATGGGTAGCAAACA
+
>>>>>1B1A1A>1F1A1AA0ABFAABEFHGGGDG0CEEFA2FF/AAAAAA/AEAEEEE>>>>>?BFBBBGFBFGGFHGGGHGHFFCF1BFHGGBBDB2FFGFFHGBGFFG1?<@@@CGFFCFC?FHHHGHHGF/?><.1F.GGFGFHHE@-AA<<=<:;;CEFHFC:;;?EGFGG.;-9A@99CFFBA.;;B:;@@@9;-9@@-FFFB/-9-AFFAFF;FF9A--;-9A-A;@FB9FBF/-EF/-;BFBFF
@M03896:38:000000000-B4D98:1:1102:24280:13196 1:N:0:160
TACGTATGGTGCAAGCGTTATCCGGATTTACTGGGTGTAAAGGGAGCGCAGGCGGTGCGGCAAGTCTGATGTGAAAGCCCGGGGCTCAACCCCGGTACTGCATTGGAAACTGTCGTACTAGAGTGTCGGAGGGGTAAGCGGAATTCCTAGTGTAGCGGTGAAATGCGTAGATATTAGGAGGAACACCAGTGGCGAAGGCGGCTTACTGGACGATAACTGACGCTGAGGCTCGAAAGCGTGGGGAGCAAACA
+
ABABAFFFFBFD45FA22E2ABFBEEEGHHHHHHHFEEHHHHHGHGGFGGGCFEGEEGGEGGGGHHFFGHGGHHHHGFGHGFGGEGHGHGHDFGG@BAFFHHHHHHD??G?1???/?FG>FF<>GFGECDFFDFGGHHG?AACGHHFFFFBFC;CFAA;CEGGGGFE;DGGGGGFFFFFFFFFFFFFEFFFFEDFFFFEFFFFFFFFB:FAAAEFFFFFFFFFFFFFFFFA@@FFDFFFFFFFFFDFFFF;
@M03896:38:000000000-B4D98:1:1102:16478:13782 1:N:0:160
TACGTAGGTGGCGAGCGTTATCCGGAATTACTGGGTGTAAAGGGTGTGTAGGCGGGACTTCAAGTCAGATGTGAAAATTGCGGGCTCAACCCGCAACCTGCATTTGAAACTGAGGTTCTTGAGAGTCGGAGAGGTAAATGGAATTCCCGGTGTAGCGGTGAAATGCGTAGATATCGGGAGGAACACCAGTGGCGAAGGCGATTTACTGGACGACAACTGACGCTGAGACACGAAAGCGTGGGGAGCAAACA
+
AAAAAFFCFF@BAAAE22F2ABFBAEEGHHHHHHHHGGHGHHHGHFGGHHGFHFGGGGHHHGGGFG@BBGHFGHGGHGHBHGGFGGHFHHHFBB@/B0GGHHHHHFGFGH?F<?>0FGHGFGFGGGF@<CGGGGGHGHHGGGHHHHHHGGCFE;BFDBCDGGFGGF;;CGGGGGGGFFFFFFFFFFFEAFFFEFDFFFEBBCFFFFFFFFFFBDDBAFFBFDDFFDFFFFBA@DFDFDFFFFFFCAEFFF?
@M03896:38:000000000-B4D98:1:1102:16459:13785 1:N:0:160
TACGTAGGTGGCGAGCGTTATCCGGAATTACTGGGTGTAAAGGGTGTGTAGGCGGGACTTCAAGTCAGATGTGAAAATTGCGGGCTCAACCCGCAACCTGCATTTGAAACTGAGGTTCTTGAGAGTCGGAGAGGTAAATGGAATTCCCGGTGTAGCGGTGAAATGCGTAGATATCGGGAGGAACACCAGTGGCGAAGGCGATTTACTGGACGACAACTGACGCTGAGACACGAAAGCGTGGGGAGCAAACA
+
>AAAAFFBFF@CE?E?22E2ABDBEBEGHHHHHHHHEGHFFHHGGFGGHGFEHGGGGGHHGFFBBFBB3BFBGFF?EGHGHGGGGGGCFHHDFC@<B0FFHGHHHGHFGH?<1?.0>GHHGGF<FGFA-@@@AGGE0;CCCCGFHHHHFGFG.9CFABCDEGGBFC;;EAGFFGGGAAAFFDFFFFFA.9//;-@BF.9;=CFFFFB/9B.-9@-@AF/9BA9;.:A/BB.99ADDBA.A=A;?-;EFFF.
@M03896:38:000000000-B4D98:1:1102:26624:14430 1:N:0:160
TACGTAGGGTGCAAGCGTTATCCGGAATTATTGGGCGTAAAGGGCTCGTAGGCGGTTCGTCGCGTCCGGTGTGAAAGTCCATCGCTTAACGTTGGATCCGCGCCGGGTACAGGCGGGCTTGAGTGCGGTAGGGGAGACTGGAATTCCCGGTGTAACGGTGGAATGTGTAGATATCGGGAAGAACACCAATGGCGAAGGCAGTCCTCTGGGCCGTTACTGACGCTGAGGAGCGAAAGCGTGGGGAGCGAACA
+
>AAA>11A1>>A1GGA1100ABFA000BG1FGAD0FEGG?C21/FAAAAEFEFG?ECGEEB/>>>>>>/>E>/F211FGGHFH?E0F/FF/00<0BFGGFF?CC/>/<>>1>0>---=:G;.0;;B--9;..;C9-CAFFABBBFFBB9=>-;9/:9--;A-FFB:/9;FFF/FFE@@-;AABBBBA--;B/99-9@9AAB//99/;//----;ABF9/99BAA9---9-A@;@@-FBF?-9=-9A-9->-
@M03896:38:000000000-B4D98:1:1102:28059:14432 1:N:0:160
TACGGAGGATCCGAGCGTTATCCGGATTTATTGGGTTTAAAGGGAGCGTAGATGGATGTTTAAGTCAGTTGTGAAAGTTTGCGGCTCAACCGTAAAATTGCAGTTGATACTGGTCGTCTTGAGTGCAGTAGAGGTAGGCGGAATTCGTGGTGTAGCGGTGAAATGCTTAGATATCACGAAGAACTCCGATTGCGAAGGCAGCTTACTGGACTGTAACTGACGCTGATGCTCGAAAGTGTGGGTATCAACCA
+
>AAAA3ADAFFF42E2E2A2ABDAAAEEHFFHGFDAAEHHHHC11AB01AE15AB3B3FE5FDFB@BG5FF@A444B4BFE3E@EEEFHHH/E//?4BB?FFH3??4BGFB4B1B//FC?1F1@F@@GGHHG10<@DFD?<A->>GGC.C.<C<00@-<A.CC;0;CGCF0CCGHF0.:.CD/9;FFD-CF9FD9ABFEF..;B/;FB/9AFAB/BBBF/BFDF..9/99/.;...;/BBD.;BFBBB99.
@M03896:38:000000000-B4D98:1:1102:28045:14443 1:N:0:160
TACGGAGGATCCGAGCGTTATCCGGATTTATTGGGTTTAAAGGGAGCGTAGATGGATGTTTAAGTCAGTTGTGAAAGTTTGCGGCTCAACCGTAAAATTGCAGTTGATACTGGTCGTCTTGAGTGCAGTAGAGGTAGGCGGAATTCGTGGTGTAGCGGTGAAATGCTTAGATATCACGAAGAACTCCGATTGCGAAGGCAGCTTACTGGACTGTAACTGACGCTGATGCTCGAAAGTGTGGGTATCAAACA
+
AAABA>>@AFFFG2E2E222ABFA22BEHFHHGHHEAEHFFFGC1AEEEFG1DDGFFFFHHHGGGHB@EGBFEFHFG4GHFFFFEFGBB?G/EHG/?4BBGGHFHGDF4BB4BBB>/?FFG?@@F@GHGHHFGFFGGFG?<<@FCGFGF?.ECDG=-ACDAFFHF0CGHHHHHHHBCA?:EFFGGGGGCGGEFGGBCAE?DFFFBFFFFFFFEFFFFFFFFFDDFFBBBBFA-;DFFFFFFFFFFFFFFFF
@M03896:38:000000000-B4D98:1:1102:26637:14448 1:N:0:160
TACGTAGGGTGCAAGCGTTATCCGGAATTATTGGGCGTAAAGGGCTCGTAGGCGGTTCGTCGCGTCCGGTGTGAAAGTCCATCGCTTAACGGTGGATCCGCGCCGGGTACGGGCGGGCTTGAGTGCGGTAGGGGAGACTGGAATTCCCGGTGTAACGGTGGAATGTGTAGATATCGGGAAGAACACCAATGGCGAAGGCAGGTCTCTGGGCCGTTACTGACGCTGAGGAGCGAAAGCGTGGGGAGCGAACA
+
BBCBAFFAAB>ABDGC22F2ABDBABAFHCHHHGHHGEFDGHHGGGGEEEGCHGGGGGGFEE>>>>>EEEE?EH?BFGGHHHHEGGHGHGD<CGDHHGHHGDDCGGGCCH<<><@CBDGGGF:;FFGGEDGFFFFFDEFFEBFFFFFFFFAC:;BBDD;ADEFFBBFFFFFFFFFFDFFAFFFFFFFFEFFFFFFFFFFFDCAFFFFFFF.EFFBDAFFFFFFFFFFEFFFFAAAFBDFFFFFEAA;=-@;
@M03896:38:000000000-B4D98:1:1102:16053:14813 1:N:0:160
TACGGAGGGTGCAAGCGTTAATCGGAATTACTGGGCGTAAAGCGCACGCAGGCGGTTTGTTAAGTCAGATGTGAAATCCCCGGGCTCAACCTGGGAACTGCATCTGATACTGGCAAGCTTGAGTCTCGTAGAGGGGGGTAGAATTCCAGGTGTAGCGGTGAAATGCGTAGAGATCTGGAGGAATACCGGTGGCGAAGGCGGCCCCCTGGACGAAGACTGACGCTCAGGTGCGAAAGCGTGGGGAGCAAACA
+
3>AAAAADAAAA45FC22E2ABFBBEFGHHHHGGHGGGGGGHHGGCEEGGGEGGGGGGGFHHGGFG@FGHGGGHEBFHHGGGGGEGHGHHHHHHEHHGHGHHHHHHHHHH?>F?FCFHHHHFHHHFFHFDGGHH<><@BDFFFFFFFFFFBF;;FFB@;BEFFFFFAADBFFFFFFFF/FFFB/FFFFB@BFFB?BBFFBBBBBBBBAEFF=B99;BFFFFDFFF?BBBFFBDB?DFD.ABBBFBFEFFF?
@M03896:38:000000000-B4D98:1:1102:6449:15429 1:N:0:160
TACGGAAGATGCGAGCGTTATCCGGATTTATTGGGTTTAAAGGGAGCGTAGGCGGGCTTTTAAGTCAGCGGTCAAATGTCACGGCTCAACCGTGGCCAGCCGTTGAAACTGTAAGCCTTGAGTCTGCACAGGGCACATGGAATTCGTGGTGTAGCGGTGAAATGCTTAGATATCACGAAGAACTCCGATCGCGAAGGCATTGTGCCGGGGCAGCATTGACGCTGAGGCTCGAAAGTGCGGGTATCAAACAG
+
AAAA>AABFFFDAAEA22E2ABFEABEGH5DGHHHEFFHFHHDGFEEAAEEDHGG/>EHHHHFFGH4B?EEEEEHBFBBFGFGFGGGEGHH/CHFB?C=FFCDFGFGFGG1><><>>GGBFG=GGHHDGHG.CE..CGDFFHCCHG/;.CCCC;G;?;;CFGFGFFFFEFGGGGGFEFGEGGFFFFDDDF;DFDFFFFFFFF0FFFCDCFBFDFFFFFFF9DAFFFEF.F;=BD9;FFFFFB=0BFFFFF/
@M03896:38:000000000-B4D98:1:1102:6464:15441 1:N:0:160
TACGGAAGATGCGAGCGTTATCCGGATTTATTGGGTTTAAAGGGAGCGTAGGCGGGCTTTTAAGTCAGCGGTCAAATGTCACGGCTCAACCGTGGCCAGCCGTTGAAACTGTAAGCCTTGAGTCTGCACAGGGCACATGGAATTCGTGGTGTAGCGGTGAAATGCTTAGATATCACGAAGAACTCCGATCGCGAAGGCATTGTGCCGGGGCAGCACTGACGCTGAGGCTCGAAAGTGCGGGTATCAAACAG
+
AAAAAAAAFFFFECEE22E2ABFBABEGHFHHHHHGFGHGHHHGHFE?EEE1GEG/>EGHHHHFHH4BBEEEFDHBFFFGHHGDFGGFHFH<CHFBFC=FFCCEFFG=FG1>=>=>>CFFFG<>FGF=CHGGFC<ABGDCGG0CGGBEA.CCG:C-:;;CFGFGCBCCGEGGFGGGD?DEDGFFFFDFFFFD-=@D?AFFFFFFFFF-@D@DDFFEFFFFAADDFFEEFFA=BADFFFFFFBFFFFFFFFB
@M03896:38:000000000-B4D98:1:1102:6464:15460 1:N:0:160
TACGGAAGATGCGAGCGTTATCCGGATTTATTGGGTTTAAAGGGAGCGTAGGCGGTCTTTTAAGTCAGCGGTCAAATGTCACGGCTCAACCGTGGCCAGCCGTTGAAACTGTAAGCCTTGAGTCTGCACAGGGCACATGGAATTCGTGGTGTAGCGGTGAAATGCTTAGATATCACGAAGAACTCCGATCGCGAAGGCATTGTGCCGGGGCAGCACTGACGCTGAGGCTCGCACGTCCGGTTATCAAACCG
+
>>A3>>AAFF5B2A2A22A2ABDBAAEFHBGHGHHAFE3G5FBGHGE0EEA1FA>0>BBBGBF3FG4@B1>?EEGHBBFBDFG/EEEGFGH/??/>B2??F/?C?AFGFG2F2@2?FFH????F1?<1GHF.<>.<CDD0<1<GG.<<<<CCG<D:=;-;::0;<0<C00<99BBF9A?:./9BFFADDA-;---9.9.9FFB/9F-99---.A;AF//:...9.9;;:A--;-9..9-;-../;BF/B.@
@M03896:38:000000000-B4D98:1:1102:6444:15673 1:N:0:160
TACGTAGGTGGCAAGCGTTGTCCGGATTTACTGGGTGTAAAGGGCGTGTAGCCGGATCGGCAAGTCAGATGTGAAATCCACGGGCTTAACTCGTGAACTGCATTTGACACTGCTGATCTTGAGTATCGGAGAGGCAATCGGAATTCCTAGTGTAGCGGTGCAATGCGTAGATATTAGGAGGAACACCAGTGGCGAAGGCGGATTGCTGGACGACAACTGACGGTGAGGCGCGAAAGCGTGGGGAGCAAACA
+
>3A?AC?ADDA>AFAF2AA2ABDBAAFGHCHHGHFGEE3GHHGGAEAEGGD5GAE0EE??>>0BFH4BBFBBB4BGGHH3BEEEEE/F3?BGEF?B?FFFGGHEFHE3BF?111?BBFGFFF?B2@@A/CC/?/?FFHGA<?FFFGHHHEDG>>FFCACD-<0DD<CD.@CHBGFCF0;F.:/;CFEEFBGF;9---;C@=-;AF99;/9F->B>BAFF9B.-;...;.-;@@-@9FDDDB<>?-.9:/;.
@M03896:38:000000000-B4D98:1:1102:6461:15674 1:N:0:160
TACGTAGGTGGCAAGCGTTGTCCGGATTTACTGGGTGTAAAGGGCGTGTAGCCGGGTCGGCAAGTCAGATGTGAAATCCACGGGCTTAACTCGTGAACTGCATTTGAAACTGTTGATCTTGAGTATCGGAGAGGCAATCGGAATTCCTAGTGTAGCGGTGAAATGCGTAGATATTAGGAGGAACACCAGTGGCGAAGGCGGATTGCTGGACGACAACTGACGGTGAGGCGCGAAAGCGTGGGGAGCAAACA
+
AAAAAFFBFFBCFFFE?2E2ABFBAEEGHHHHHHHGEFHGHHHGGFGGGFGHHGF?EGGGEEEEFH4B@BDBFFFBGHHEGGGEEEHHGFBGGHEFFGFHHHHHHHBFGH?3?BBDFGFFFG2@DGFABEFGGGEFFHHE>CFGHHHFHFBGF==DC<<CGHHHFHEEGGGHHHHHHBGHGEGGGGGGFFGGEFGCGDCFC-CFFFFFBFA;@FAFFFFFFDDAAFFFFA@:@CFDFDFFFFFEFFFFFFF
@M03896:38:000000000-B4D98:1:1102:27064:16037 1:N:0:160
TACGGAGGATCCGAGCGTTATCCGGATTTATTGGGTTTAAAGGGAGCGTAGATGGATGTTTAAGTCAGTTGTGAAAGTTTGCGGCTCAACCGTAAAATTGCAGTTGATACTGGATATCTTGAGTGCAGTTGAGGCAGGCGGAATTCGTGGTGTAGCGGTGAAATGCTTAGATATCACGAAGAACTCCGATTGCGAAGGCAGCCTGCTAAGCTGCAACTGACATTGAGGCTCGAAAGTGTGGGTATCAAACA
+
AAAAAAABBFFFG?E2E2E2ABFBEEEGHFHHGHHEFGHGHHHGHEEGEFEFGGHHGGHHHHFGGGGGDHFFFHHBGGHHHFGEGGGBGFH@FHE/FBFGHHHHHHGGFGD4BBD?FFHHHFCFGGHFHHHFHHFCDBADACCGHHGGGGEGGDG=@A<A.CGHHHGHHHHHHHHFCFDDGDGGGGGGCGGGGGGFGGGGGFEFFFFFFFFFFFFFFFFFFBFFFFFFFFA@=FFDBBBFFF.BBFFFFF;
@M03896:38:000000000-B4D98:1:1102:27054:16053 1:N:0:160
TACGGAGGATCCGAGCGTTATCCGGATTTATTGGGTTTAAAGGGAGCGTAGATGGATGTTTAAGTCAGTTGTGAAAGTTTGCGGCTCAACCGTAAAATTGCAGTTGATACTGGATATCTTGAGTGCAGTTGAGGCAGGCGGAATTCGTGGTGTAGCGGTGAAATGCTTAGATATCACGAAGAACTCCGATTGCGAAGGCAGCCTGCTAAGCTGCAACTGACATTGAGGCTCGAAAGTGTGGGTATCAAACA
+
>AAAAAABBFFFGGFA22E2ABDB2BEFHFGHHHDEFFHFHHHGHGGGEF?FHHHFHGGHHHHFGH5DFGDFFGGFHGHHHHGEEEEBGFH/?F//BFFGHFHGHHGFFH44BBB3BGFGGF2BFGFGGHHHGFFFD@AC>>->FGAFA?FE<<==AACD.GFHHHGHFHFHFHHHHDFDDDFGBBFGGGGGCECGFBAFGDFFFFFFFFBFBFFFB/BBFFFFFFFBEFF@@;9.9/;FD?AFFFFFFF;
@M03896:38:000000000-B4D98:1:1102:27795:16369 1:N:0:160
TACGGAGGGTGCAAGCGTTAATCGGAATTACTGGGCGTAAAGCGCACGCAGGCGGTTTGTTAAGTCAGATGTGAAATCCCCGGGCTCAACCTGGGAACTGCATCTGATACTGGCAAGCTTGAGTCTCGTAGAGGGGGGTAGAATTCCAGGTGTAGCGGTGAAATGCGTAGAGATCTGGAGGAATACCGGTGGCGAAGGCGGCCCCCTGGACGAAGACTGACGCTCAGGTGCGAAAGCGTGGGGAGCCACC
+
AAAAA1A@A1AA1BGCE0E00BDBBBEFHDGGFCGHEEGEADGGEEEECEGEEEGEGFFHFFGGFGFB1FFBF2B1FGH1EEEECEHFGFHFHHEFB/FBGBFFGH2????2?<@FFHHHGFFGGDGHFCCFFG.>-=@FEFFFFFB/BFBFB;F;->99AFFFBFBBF@EFFFFFFFEA-9;FFFFF@@?F?-@@@FE@>-@@@@?FEFF@?-B-/BF//-:ABA9BBBB@A@9:FB?B;?;999-B-A
@M03896:38:000000000-B4D98:1:1102:11701:16384 1:N:0:160
TACGGAAGATGCGAGCGTTATCCGGATTTATTGGGTTTAAAGGGAGCGTAGGCGGGCTTTTAAGTCAGCGGTCAAATGTCACGGCTCAACCGTGGCCAGCCGTTGAAACTGTAAGCCTTGAGTCTGCACAGGGCACATGGAATTCGTGGTGTAGCGGTGAAATGCTTAGATATCACGAAGAACTCCGATCGCGAAGGCATTGTGCCGGGGCAGCACTGACGCTGAGGCTCGAAAGTGCGGGTATCAAACAG
+
AAAAAA>AFFFFG?EE22E2ABFBAAFGHCHHHHHGGGHFGHHGHGECEEFGHGGEGGHHHHGGGH4BBEE?E?GFGFGFGHGFGGGFHFHBDHG>?C?FFC?CDFGFGH1>>>>>>FFFFG<FGGGGHHHHGE<A/GBCCCCGHGFEGEEGH:C:;;:CFGFFFFCCFFGGGGGGAEGDGFBFFFDFFFFDABBCFEFFFFFFFFF>CF@BDD?FFFFFDDFDFFFEFF;9BADFFFCFFDFFFFFFFFB
@M03896:38:000000000-B4D98:1:1102:13177:16799 1:N:0:160
TACGGAGGGTGCAAGCGTTAATCGGAATTACTGGGCGTAAAGCGCACGCAGGCGGTTTGTTAAGTCAGATGTGAAATCCCCGGGCTCAACCTGGGAACTGCATCTGATACTGGCAAGCTTGAGTCTCGTAGAGGGGGGTAGAATTCCAGGTGTAGCGGTGAAATGCGTAGAGATCTGGAGGAATACCGGTGGCGAAGGCGGCCCCCTGGACGAAGACTGACGCTCAGGTGCGAAAGCGTGGGGAGCAAACA
+
ABABB?AD?2AACFG4E2E2AFGABBFGHGHHFCFGEFEBEGHGGCEEGGCCGCEGFEGFEGGGBG4BBBEBFFGBFHHGGGGGGGHFHHHHHHGFHGHHHHHHHFGGGH?2??FFFHHHGHCGHHGGFEGGDFCCG;@DFFFFFFFFFFBFBBFFF@;@EFFFBFAADCFFFFFFFEFFFFFFFFFFF>DFFFFFFFEAFFFFFFFFEFFD=-AAFFFFFFFFFFFBFFFFDFFBFFDFFADFFFFFFFF
@M03896:38:000000000-B4D98:1:1102:13166:16814 1:N:0:160
TACGGAGGGTGCAAGCGTTAATCGGAATTACTGGGCGTAAAGCGCACGCAGGCGGTTTGTTAAGTCAGATGTGAAATCCCCGGGCTCAACCTGGGAACTGCATCTGATACTGGCAAGCTTGAGTCTCGTAGAGGGGGGTAGAATTCCAGGTGTAGCGGTGAAATGCGTAGAGATCTGGAGGAATACCGGTGGCGAAGGCGGCCCCCTGGACGAAGACTGACGCTCAGGTGCGAAAGCGTGGGGAGCAAACA
+
>AAAAABBD2AAFFGE?22AABDBEEFFHDGHFFFGEFEGCHHGGCECGGG?EEGGFEGGGFHHGH4BBGGBFGHHHHHHGGGGGGHFHHHHHHE?BFFGHHGHHHHGHH22??<2?CCFCF1?FGGGFDFGHHGCGFDDEFFFFFFFFFFF9999@;9;AFFFBFFDDAFFFFFFFFFFDFFFFFFFF;CDFDFABDFBFFFFFF=EAFA=@CFDFFFFBDD.DF/;/9;=A=ADFF.;BCFE-AEFFFA
@M03896:38:000000000-B4D98:1:1102:3364:16967 1:N:0:160
TACGTAGGGGGCGAGCGTTGTCCGGAATGATTGGGCGTAAAGGGCGCGTAGGCGGTCTGCTAAGTCTGGAGTGAAAGTCTTGCTTTCAAGGTGGGATGTGCTTTGGATACTGGAGGGCTGGAGTGCAGGAGAGGAAGGCGGAATTACCGGTGTAGCGGTGAAATGCGTAGAGATCGGTAGGAACACCAGTGGCGAAGGCGGCTTTCTGGACTGAAACTGACGCTGAGGCGCGAAAGCGTGGGGAGCAAACA
+
>AABACFA32>>E2F2E2A0ABDAEB0FGGHHHGHHGGGFHHBECEEC/EEFHEE/<EGGFFGHGH?B0?FF?FFBFFG@2FD1?GGDG2111/>/1??<1FGFFC1D1<>1<00.<<CC<<<<<=DD..C:;:.C..:@-99A0BF0C-=B9000;;:9EFFF//99;B.9/FFEF..AA/:F.B9.;9F/99@BBDA=;BB?/BFFB/.999FFFFF:FDDDD?.;.;9;@;-99AAABB;.9AEFFF.
@M03896:38:000000000-B4D98:1:1102:17062:17042 1:N:0:160
TACGTAGGGGGCAAGCGTTATCCGGATTTACTGGGTGTAAAGGGAGCGTAGACGGCAAGGCAAGTCTGATGTGAAAACCCAGGGCTTAACCCTGGGACTGCATTGGAAACTGTCTGGCTCGAGTGCCGGAGAGGTAAGCGGAATTCCTAGTGTAGCGGTGAAATGCGTAGATATTAGGAAGAACACCAGTGGCGAAGGCGGCTTACTGGACGGTAACTGACGTTGAGGCTCGAAAGCGTGGGGAGCAAACA
+
>AAAACFBAA?>ACFA22E2EFGEEEEGHGHHHHHHFFHHFHHGGGECEE?CFEEGCGG?BEGFGHBBBFDBGFHFHFGGGEGEEFGFHGHFHH?/?FHHHHHHGHBBGHB3BB3?BGHHGC/@FHHGCFGCEDF>>GF?<CCGHGHFGFBGD<GFCC;CEHFHFHD;EGGGFGGGGGFFG?FFFGGEFFGGECF=CDA-@CCBFFFFBFFFDFFFFFFFF?EFEFFFFFA@@FDDBFFFFFFE-AEFFFF
@M03896:38:000000000-B4D98:1:1102:17059:17065 1:N:0:160
TACGTAGGGGGCAAGCGTTATCCGGATTTACTGGGTGTAAAGGGAGCGTAGACGGCAAGGCAAGTCTGATGTGAAAACCCAGGGCTTAACCCTGGGACTGCATTGGAAACTGTCTGGCTCGAGTGCCGGAGAGGTAAGCGGAATTCCTAGTGTAGCGGTGAAATGCGTAGATATTAGGAAGAACACCAGTGGCGAAGGCGGCTTACTGGACGGTAACTGACGTTGAGGCTCGAAAGCGTGGGGAGCAAACA
+
>AAA>FFB3A?>2F2A22E2ABFB2BEEHGHHFGHHGGHHHHHGHGEAEAEEGEEEEGG1BFFFHH4BBFFFFGBGHEEFGAGEEFFEFFHHHHEA0FFFHHHHHG1FGHB1BB2B0@0FBCAFFGHG/CCCGDGHBH>-<<AGHHHHDGDGG;;C@:;:.;CFHGACAGEGEFGFFBFFGABFFFGCCFF/;@9@BFA-@=BBFFFBFF9--;:EBBBFF..9AEFFFFA-9B?AF?DD<B?E>;AFFF;
@M03896:38:000000000-B4D98:1:1102:9555:17239 1:N:0:160
TACGTAGGTGGCGAGCGTTATCCGGAATTACTGGGTGTAAAGGGTGTGTAGGCGGGACTTCAAGTCAGATGTGAAAATTGCGGGCTCAACCCGCAACCTGCATTTGAAACTGAGGTTCTTGAGAGTCGGAGAGGTAAATGGAATTCCCGGTGTAGCGGTGAAATGCGTAGATATCGGGAGGAACACCAGTGGCGAAGGCGATTTACTGGACGACAACTGACGCTGAGACACGAAAGCGTGGGGAGCAAACA
+
AAAAAFFBFF@BEAEA22F2ABDBEEEGHHHHHHHHEFHHHHHGHAEFHHFFHEGGFGHHHFFFBG@BFGHBFHHHHHHEHGGGGGHGHHHGGC@/BFGGHHHHHHGGGH????<<FGHHHGFGFGFDDDCCEGHHHHGFGGHHHHHHEG?DE;FFGBCAEGFGGFECEGGGGGGGFCFFFFFFFFFFFFFFEBBFADEBFFFFFFFBFFFFAFFFFFFFFFFFDDFFFFF::;DAFDFFFFFE@:EFFFE
@M03896:38:000000000-B4D98:1:1102:9543:17256 1:N:0:160
TACGTAGGTGGCGAGCGTTATCCGGAATTACTGGGTGTAAAGGGTGTGTAGGCGGGACTTCAAGTCAGATGTGAAAATTGCGGGCTCAACCCGCAACCTGCATTTGAAACTGAGGTTCTTGAGAGTCGGAGAGGTAAATGGAATTCCCGGTGTAGCGGTGAAATGCGTAGATATCGGGAGGAACACCAGTGGCGAAGGCGATTTACTGGACGACAACTGACGCTGAGACACGAAAGCGTGGGGAGCAAACA
+
3>A?AF?AFF2B2AEA22E2ABDBAEEGHHHHHHHGFFDDDGHGFFEGHFGBGEGGGGHHGGGHFH@BBFFFFFFG3GHBFEGFGGHHHGHFCGC/>??FHHHHHHGFFH?1<?<<FBGHHH1FGGGDDGGGGGHEHGHGHEHHHHHHG?CGE;FFD?CDEGGGGFCCDGGGGGGF=-@DADFFFFFFFFFFEFBDAA;;->AF/BFFFB9@-B@@EFFFFADFFF?FBBB9-DADBDDFFFFFA.EBBF?
@M03896:38:000000000-B4D98:1:1102:9566:17257 1:N:0:160
TACGTAGGTGGCGAGCGTTATCCGGAATTACTGGGTGTAAAGGGTGTGTAGGCGGGACTTCAAGTCAGATGTGAAAATTGCGGGCTCAACCCGCAACCTGCATTTGAAACTGAGGTTCTTGAGAGTCGGAGAGGTAAATGGAATTCCCGGTGTAGCGGTGAAATGCGTAGATATCGGGAGGAACACCAGTGGCGAAGGCGATTTACTGGACGACAACTGACGCTGAGACACGAAAGCGTGGGGAGCAAACA
+
>AAAAFFBFFBB?2EA?AE2ABFBAEEFHHHHHHHHGFFGFHHGHGGGHGHEHEEGGGHHHGGFFG@BGHHFGFGGHHHEHGGGGGHHHGHGGCC/BFGGHHHHHHGGGH?F1?.<FGHHHGCGGHGCCFFGGGGHHHHFCCGHHHHHACCGF;FFAACDGGGGGF;;EGGGGGGGFDFFFFFFFFFFABFFADBDCFEBFFFFBBB9B/;BBFDDFFFFFFFFADFFFFBA;D?./ADFFFF.-;AFFF.
@M03896:38:000000000-B4D98:1:1102:24338:17257 1:N:0:160
TACGTAGGGTGCAAGCGTTATCCGGAATTATTGGGCGTAAAGGGCTCGTAGGCGGTTCGTCGCGTCCAGTGTGAAAGTCCATCGCTTAACGGTGGATCCGCGCCGGGTACGGGCGGGCTTGAGTGCGGTAGGGGAGACTGGAATTCCCGGTGTAACGGTGGAATGTGTAGATATCGGGAAGAACACCAATGGCGAAGGCAGGTCTCTGGGCCGTCACTGACGCTGAGGAGCGAAAGCGTGGGGAGCGAACA
+
AAA@AFFBBBAAAFEAA2E2ABFBEBEGHCHHHHHHGGCAFHFGGFGEFGGGGGGGEGGGFE>>>>>>FFFFGHHBFHHHFHHCGHHCGFF?FHCGHGHGFFGGCGGGGH?EDCGGCGGGGF;;FCFFGGGEGGDFDEFFEBFFFFFFFF=@999BD@;EFEFFFFFFFFFFFFFEDDAFDFBFFFFAEFFFFDFFFFFFFFFBFFBB/BEEDFFAAFFBFFDDDAFFFDA@:;BDFFADFFFFADC;CA-
@M03896:38:000000000-B4D98:1:1102:24364:17262 1:N:0:160
TACGTAGGGTGCAAGCGTTATCCGGAATTATTGGGCGTAAAGGGCTCGTAGGCGGTTCGTCGCGTCCAGTGTGAAAGTCCATCGCTTAACGGTGGATCCGCGCCGGGTACGGGCGGGCTTGAGTGCGGTAGGGGAGACTGGAATTCCCGGTGTAACGGTGGAATGTGTAGATATCGGGAAGAACACCAATGGCGAAGGCAGGTCTCTGGGCCGTCACTGACGCTGAGGAGCGAAAGCGTGGGGAGCGAACA
+
ABBBAFFBABAA4DF4E2F2ABDBEBEGHCHHGHHHGGGEEFHGGFGGGGGGHGGGFFGFDG>>>>E>FDFBGHGBFGHHHHHFGGH?GFGGGHGHHFHHGBDBFGGEFH<.A>DGGGGGGF;;FCDDGGGGGGDCDFFEABFFFFFFFF;CABFBDC;AF;FFBBFFFFFFFFFFFFABDFFFFFFEFFFFFFFBFFFFFFFFFFFFFFAFD@BADFF:FFFFFFFFEFEF;:BFFFFFFFFFFFFCAC-
@M03896:38:000000000-B4D98:1:1102:24348:17275 1:N:0:160
TACGTAGGGTGCAAGCGTTATCCGGAATTATTGGGCGTAAAGGGCTCGTAGGCGGTTCGTCGCGTCCAGTGTGAAAGTCCATCGCTTAACGGTGGATCCGCGCCGGGTACGGGCGGGCTTGAGTGCGGTAGGGGAGACTGGAATTCCCGGTGTAACGGTGGAATGTGTAGATATCGGGAAGAACACCAATGGCGAAGGCAGGTCTCTGGGCCGTCACTGACGCTGAGGAGCGAAAGCGTGGGGAGCGAACA
+
AAAAAFFBBCAAFGGF22E2ABDBABEFHFHHHHHGGEGGHHHGFFGAEEEAGFGGGGGEE>>>>>EDHEGGHHHGHFHHFHHGGHFGHFEECHGGGGFBFCGGCC/?CG<AADGGGBDGGG0=CB@AFGGFGGEFFAFFA:FFFFFFDA;B:;;BDB;ADEFFB/BFFFFFFFFFF;CAFFFFFFFEFFFFFFFFFFA?D@FBFFFBBB.;9;BADFF/FFFFFD.EFD9;9;BFFFFFFA;ABABB>>9
@M03896:38:000000000-B4D98:1:1102:23740:17365 1:N:0:160
TACGGAGGATCCGAGCGTTATCCGGATTTATTGGGTTTAAAGGGAGCGTAGATGGATGTTTAAGTCAGTTGTGAAAGTTTGCGGCTCAACCGTAAAATTGCAGTTGATACTGGATATCTTGAGTGCAGTTGAGGCAGGCGGAATTCGTGGTGTAGCGGTGAAATGCTTAGATATCACGAAGAACTCCGATTGCGAAGGCAGCCTGCTAAGCTGCAACCGACATTGAGGCTCGAAAGTGTGGGTATCAAACA
+
AAAAAAABAFFFG?EEA2E2ABDBEBFGHBHHGHHFFGHFGHHGGFEGGGFFHHHFGGHHHHFGDGFGFHFFEFHGGFHHHHGEGGFBFFHEFHF/4?BFHHHHHHFGFH44BBD??FGHHF?DGGGHHHHHHHFCFBDCCDGGHHGFGGGGHDGFDF<CACHHHHHHHHHHGHEGGFDAADGGGGGD;AEGGEGA?FGGDDEFFFBFFFFFFFFFFFF@DFDFFFFFFEA@@FDDFFFFFFDBFFFFFF;
@M03896:38:000000000-B4D98:1:1102:23760:17374 1:N:0:160
TACGGAGGATCCGAGCGTTATCCGGATTTATTGGGTTTAAAGGGAGCGTAGATGGATGTTTAAGTCAGTTGTGAACGTTTGCGGCTCAACCGTAACATTGCAGTTGATACTGGATATCTTGAGTGCAGTTGAGGCAGGCGGAATTCGTGGTGTAGCGGTGAAATGCTTAGATATCACGACGAACTCCGATTGCGAAGGCAGCCTGCTAAGCTGCAACCGACATTGAGGCTCGAAAGTGTGGGTATCAAACA
+
>AAAAAABBFFFG2F2E2E2ABDB2ABEH5GHHGDEFGHDEHHGHFECAEFAEABFB@BFFFGHGHGGFGBFEBF3BCEGEFECECGFGHHFGE//4BFGFHHGHFGGGHB3?BB?FGFFFF?FH2@FGHFHBB?F/@C@ADGGGHGG.A.CGGHGFD<-C0CCB;CHGHHHHHHGHGG9BFBFGGGG-CFAFDG=BBEFFDAFFFFF/9BBFFFFFF;;BBFFFF9...;--9A:/;9BADAF/FFBFF9
@M03896:38:000000000-B4D98:1:1102:22137:17979 1:N:0:160
TACGGAGGGTGCAAGCGTTAATCGGAATTACTGGGCGTAAAGCGCACGCAGGCGGTTTGTTAAGTCAGATGTGAAATCCCCGGGCTCAACCTGGGAACTGCATCTGATACTGGCAAGCTTGAGTCTCGTAGAGGGGGGTAGAATTCCAGGTGTAGCGGTGAAATGCGTAGAGATCTGGAGGAATACCGGTGGCGAAGGCGGCCCCCTGGACGAAGACTGACGCTCAGGTGCGAAAGCGTGGGGAGCAAACA
+
AAAAAAADDAAA45FC22E2ABGBEEFGHFHHGGHHGGGEHHHGGCFEGGGCGGGGGGGHHHGHGG@BBGFBGHHFGHHHGGGGGGHEGFHHHHGHGGHHHHHHHHHHGHD2??FGFHHHHFFGHHGF?EGFHHA<@DDDFFFFFFF9BFBFFBFFFDADEFFFFFDADFFFFFFFFFFFFFFFFFFFF@FFFFFFFFFFFFFFFFFEFFFFBFFDFFFFFFFFFFFFFFFFDFFFFFFFFFFFFAEFFFE
@M03896:38:000000000-B4D98:1:1102:25818:18052 1:N:0:160
TACGTAGGGGGCAAGCGTTATCCGGATTTACTGGGTGTAAAGGGAGCGTAGACGGTGTGGCAAGTCTGATGTGAAAGGCATGGGCTCAACCTGTGGACTGCATTGGAAACTGTCATACTTGAGTGCCGGAGGGGTAAGCGGAATTCCTAGTGTAGCGGTGAAATGCGTAGATATTAGGAGGAACACCAGTGGCGAAGGCGGCTTACTGGACGGTAACTGACGTTGAGGCTCGAAAGCGTGGGGAGCAAACA
+
AAAAABFABA@>22A4A2E2ABDBABEFHFHHHHHGEEGDGGHGHEFGGGGEGFGECBEEGFGGGHBBFGFGHFHFGHH1GHHGHHHEFFHHHFCFB?DFHHHHGGGBBGB3BBB?BDGGGG2BGBGCCGGGGGDGHGDC>@FGHEGFGGBDD=DDCA;CFHHHFHECDCGGGGGGGGGGGGGGGGGEGGGGGGGGFFEBFFFFFFFFFFF-9DEFFFFFFFEFFFFFFFFF@FDDFDADBFFEFFEFFFA
@M03896:38:000000000-B4D98:1:1102:25800:18057 1:N:0:160
TACGTAGGATGCAAGCGTTATCCGGATTTACTGGGTGTAAAGGGAGCGTAGACGGTCTATCAAGTCTGATGTGACAGCCAGGGGCTCAACCTGAGAACTGCATTGGATACTGTCATACTTGAGTGCCGTAGGGGTAAGCGGAATTCCTAGTGTAGCGGTGAAATGCGTAGATATTAGACGGAACACCAGTTGCGAAGGCGGCTTACTGAACCGTCACTGACGCTGAGGCTCGAAAGCGTGGGGATCAAACA
+
AAAA>FFB45BB4AFE22F2ABFBAEFG3B5GGHHF?FHHHHHG2EEAEFEAGFF11B555DAGHH5F55DFGG5F31B111?>>EGHHGG?13B3B?BBG3?F3BB3BFB443B4BBGFFGEF?4BB////?C?E0FF@>BDG1<1@GFFDF??F@>>CFGHHHF.=ECFHGHHH000.;AECHHGH.<0<<?-ABDC-;A=BFFFB//;.;..;;FFFFF.AADF?E.;;@BDAFFFFBBBE.;.;FF.
@M03896:38:000000000-B4D98:1:1102:16435:19154 1:N:0:160
TACGGAGGGTGCAAGCGTTAATCGGAATTACTGGGCGTAAAGCGCACGCAGGCGGTTTGTTAAGTCAGATGTGAAATCCCCGGGCTCAACCTGGGAACTGCATCTGATACTGGCAAGCTTGAGTCTCGTAGAGGGGGGTAGAATTCCAGGTGTAGCGGTGAAATGCGTAGAGATCTGGAGGAATACCGGTGGCGAAGGCGGCCCCCTGGACGAAGACTGACGCTCAGGTGCGAAAGCGTGGGGAGCAAACA
+
>AAA>AADBA?>4FBC22AAAFGAAAFFHHHHFFHFEEGGCHGGGCEEFGE?FEGGGGGHHHHHHH4B@FFFFG4FGGHHGGGEEEHHHHHFG0F0FEGFHHFHHHHHHH?2??FFFGGHFGCGG?GFFGGGHGGGGF;;;9BFFFFFFF/;B;9:-9;@ABFFFF9;A=.BFFFFFFFF?DFFFFFF9;BD;@@B-AE@CCDCFFFA.BFBF;D9BFFBFDFAF?/9FFB99999BAD?F--9-;A/;F.
@M03896:38:000000000-B4D98:1:1102:15660:20015 1:N:0:160
AACGTAGGTCACAAGCGTTGTCCGGAATTACTGGGTGTAAAGGGAGCGCAGGCGGGAAGACAAGTTGGAAGTGAAATCTATGGGCTCAACCCATAAACTGCTTTCAAAACTGTTTTTCTTGAGTAGTGCAGAGGTAGGCGGAATTCCCGGTGTAGCGGTGGAATGCGTAGATATCGGGAGGAACACCAGTGGCGAAGGCGGCCTACTGGGCACCAACTGACGCTGAGGCTCGAAAGTGTGGGTAGCAAACA
+
AAAAAFFCFFBC5FFC22E2ABDBABEGHHHHHHHHGGHHHHHGHGEFGGGCGGGGGGGHFGGGFH4BBFHGHHFBGHHHHHHHHHHFHHHFGHF?BGHHHHHHHHHFGH?2DDD@FHHHGFCFGHHHHHHHHGGHFFFCACFGHHHHEGCGE<CGG@;EGHHGGGCCDGGGGGGGGGGGGGFGFFFFFFFFFFFFFFE@AFFFFFFBFFAFFFFFFFFFFFFFFFFFFFA@9BDFFFBFFFFFABFFFFF
@M03896:38:000000000-B4D98:1:1102:15665:20034 1:N:0:160
AACGTAGGTCACAAGCGTTGTCCGGAATTACTGGGTGTAAAGGGAGCGCAGGCGGGAAGACAAGTTGGAAGTGAAATCTATGGGCTCAACCCATAAACTGCTTTCAAAACTGTTTTTCTTGAGTAGTGCAGAGGTAGGCGGAATTCCCGGTGTAGCGGTGGAATGCGTAGCTATCGGGAGGAACACCAGTGGCGAAGGCGGCCTACTGGGCACCAACTGACGCTGCGGCTCCAAAGTGTGGGTAGCAAAC
+
AAAA>CFADB44FGFA22A2ABDBAAEGHFGFFFGGAAFFDFGEA2FCEEEAEA>//>?1B?2BBF43BFBBBBBBGFFFDGHGFFFEHGGFFC32FG?2BBDGGHBGHH22?@@@FF2@>F2@FFFGHF1FEF1?1??<<@AEFG=D<-<AC<0<;:.-;.GBF;;.;;99CFGDB--99;/CFFDE9;//;9--9.9-;-@ABF9//AABFEAEFBB9/AD...----:.9///;9FB.DA/.;;/:A
@M03896:38:000000000-B4D98:1:1102:26495:20378 1:N:0:160
TACGTAGGTGGCAAGCGTTGTCCGGATTTACTGGGTGTAAAGGGCGTGTAGCCGGGTCGGCAAGTCAGATGTGAAATCCACGGGCTTAACTCGTGAACTGCATTTGAAACTGTTGATCTTGAGTATCGGAGAGGCAATCGGAATTCCTAGTGTAGCGGTGAAATGCGTAGATATTAGGAGGAACACCAGTGGCGAAGGCGGATTGCTGGACGACAACTGACGGTGAGGCGCGAAAGCGTGGGGAGCAAACA
+
AAA?A4CAF@2BAB2A22E2ABFAAAEEHFGHGFFFGGFFEGHGFCGGGGGHH?EEEGE@E>EFGHGF@GFGFFGBFGHEHGEEEEH3FFHHGFFC?GGGGGHHHFG?BF11BBB2FGFGF@1@@GF?<?B??A???FF/>>FFHHHHGEDFG=DG?<CCEGHGFG.=:CCH0CHCFBGHADFFFFG;:CFG;A?9BE;9;=BDFFFB/?;-@B@9;FF/B.;A9EFFF=B@-9@DFFFFBBBF?A;B/;.
@M03896:38:000000000-B4D98:1:1102:15724:20378 1:N:0:160
TACGTAGGGTGCAAGCGTTATCCGGAATTATTGGGCGTAAAGGGCTCGTAGGCGGTTCGTCGCGTCCGGTGTGAAAGTCCATCGCTTAACGGTGGATCCGCGCCGGGTACGGGCGTGCTTGAGTGCGGTAGGGGAGACTGGAATTCCCGGTGTAACGGTGGAATGTGTAGATATCGGGAAGAACACCAATGGCGAAGGCAGGTCTCTGGGCCGTTACTGACGCTGAGGAGCGAAAGCGTGGGGAGCGAACA
+
BBAABFFCCBBA4AGC22E2ABDBEBEGHFHHHHHHGGGGHHHGGFHGGGFGHGGGGGGFEE>>>>EEE@EEFFGBGHHHGHHGGHHGHGGGGHGGHBGGGCFDGFGEGH.>>AC<<CFGGG0=GGGFAGGGGGDCFEFECFFGGGGGGGAGD<FFF@<EFFFFFFFFFFFFFFFFFCFFFFFFFFFFEFFFFFFFFFFFFFFFFFFBFFBEFFFFFFFFFFFFFFFFFFB@@DFFFFFFFFFFFFFFFFA
@M03896:38:000000000-B4D98:1:1102:26511:20390 1:N:0:160
TACGTAGGTGGCAAGCGTTGTCCGGCTTTACTGGGTGTAAAGGGCGTGTAGCCGGGTCGGCAAGTCAGATGTGAAATCCACGGGCTTAACTCGTGCACTGCATTTGAAACTGTTGATCTTGAGTATCGGAGAGGCAATCGGAATTCCTAGTGTAGCGGTGAAATGCGTAGATATTAGGAGGAACACCAGTGGCGAAGGCGGATTGCTGGACGACAACTGACGGTGAGGCGCGAAAGCGTGGGGAGCAAACA
+
AAAAA1CAF1AB11A111A0ABDB00AEG1FGFACGGGC22DGGGGGGFB1GGA?EEEE@E>>/FHGE1BFGG221BBEBGFGEEEH11<FGACG/?BGFG1GGHH21BFB1BBB2@FHG@2@@2@GA//</?CC/??F.>.>FHHHH1GDGG<DG@<ECC0C;GGCE.CCG0CG;C0;G..;A9FC;9CFFCAA-9BC9=;@FFFF9/---9@-;AFF/;?=A?-9:E-9---9-BBF?;-@?-99//;-
@M03896:38:000000000-B4D98:1:1102:15721:20396 1:N:0:160
TACGTAGGGTGCAAGCGTTATCCGGAATTATTGGGCGTAAAGGGCTCGTAGGCGGTTCGTCGCGTCCGGTGTGAAAGTCCATCGCTTAACGGTGGATCCGCGCCGGGTACGGGCGGGCTTGAGTGCGGTAGGGGAGACTGGAATTCCCGGTGTAACGGTGGAATGTGTAGATATCGGGAAGAACACCAATGGCGAAGGCAGGTCTCTGGGCCGTTACTGACGCTGAGGAGCGAAAGCGTGGGGAGCGAACA
+
>AAAAFCABFA>EGFC22A2ABDBAEFGHFHHHGHFFEEGHHHGGFH?EFFDHFFGEFEBBE/>>>EEGCFEEGHGHHHHGHHFGFECGFC<CG??FBFFF@DGG/DACGA.<<@-:;@A;CBCFFABDEGF?D?DDEFF.;BFFFFFFACFA;BFF@9ADEBFFFF;BFFFFFFFF;DADFFFFFFFFFE/9@B;DDEFFFAFFFFBBF9ABBDDEF/;BADFFFFEFAA9;D99FDADF;DE-99@BDA
@M03896:38:000000000-B4D98:1:1102:6726:20884 1:N:0:160
TACGTAGGTTGCAAGCGTTGATCGGAATTACTGGGCGTAAAGCGCGCGCAGGCGGGTTATCAAGTCAGCTGTGAAAACTACGGGCTTAACCCGTAGACTGCATCTGAAACTGTCCATCTTGAGTCACGTAGAGGTTGGCAGAATTCCGAGTGTAGCGGTGAAATGCGTAGATATTCGGAGGAACACCGGTGGCGAAGGCGGCCACCTGGGCGTTAACTGACGCTCAGGCTCGAAAGCGTGGGGAGCAAACA
+
>AAA>BFBFD>B4AFA22EE45DBBAFFHHHHHHH2EFFFHH5E20AAEEGEGGGEG/?FEGFBBGFBBGHGGFG?3B33FEGGDG/FHHH/><><FHHGGH11?FG1?G?<11?=<>GHFGGG111<<GHGHH//GC/0<EGHHHH/.;;GG<FFG@;AEGFGGF;;EGG0BB00;CFG@FF.BFFB@9=DA@B@-.;9BBB-.;:;A.;-;-.;;BFBFDDF.9///.;;;9AA/9ADBBBFBAAFFF.
@M03896:38:000000000-B4D98:1:1102:6707:20887 1:N:0:160
TACGTAGGTGGCAAGCGTTGTCCGGAATTACTGGGTGTAAAGGGAGCGCAGGCGGGTGATCAAGTCAGCTGTGAAAACTACGGGCTTAACCCGTAGACTGCAGTTGAAACTGTTCATCTTGAGTGAAGTAGAGGTTGGCGGAATTCCGAGTGTAGCGGTGAAATGCGTAGATATTCGGAGGAACACCGGTGGCGAAGGCGGCCAACTGGGCTTTAACTGACGCTGAGGCTCGAAAGTGTGGGGAGCAAACA
+
AAAAAFFCFFABA4FA?2E2ABDBABEGHGHHHHHHEFHFHHHGHFECGEAAEEG/>EGGGFBBBFGFGHHFGFFBGHHHHGGGGGHHHHHHGFB??FGGHHHHHGGFFG????FDGHHHGD??GGDGGHHFHFHFCCGD@CGGHHHHFGGHG;CFGCCGGGGGGGECEGGFGGGGFFFGAFGFFFFFF@FFADFDDFFFFFFAFFFBFE?9E/:BFFF/BDAADDA;AA;:@BDF/:/;DF;.9;EFFFE
@M03896:38:000000000-B4D98:1:1102:10801:21158 1:N:0:160
TACGTAGGTGGCAAGCGTTGTCCGGAATTACTGGGTGTAAAGGGAGCGTAGGCGGGATGCCAAGTCAGCTGTGAAAACTATGGGCTTAACCTGTAGACTGCAGTTGAAACTGGTATTCTTGAGTGAAGTAGAGGTTGGCGGAATTCCGAGTGTAGCGGTGAAATGCGTAGATATTCGGAGGAACACCGGTGGCGAAGGCGGCCAACTGGGCTTTAACTGACGCTGAGGCTCGAAAGTGTGGGGAGCAAACA
+
ABAAAFFCFF@B4BF422E2ABDBABEGHHHHHHHHGGHHHHHGHFE0EEEEHFGGGGGHHHGGGH@BFHFFGFHFGFGBHHHHHHHGHGHHHHFFBGHHHHHHHHHDFHB3BBBBDDHHGFFDGFHEGHHHHHFFB@F?<>DGHHHFECEGD=DGD@EFGHHHEH:CFGGGGGGGF?DGGGFGGGGGDGGFFFFFFFE@;DFAAAFBFA9BEF0FFFFBFFDFFFFFFFA@:;DFFFFFFFFFFAAFFF?
@M03896:38:000000000-B4D98:1:1102:4454:21172 1:N:0:160
TACGTAGGTGGCAAGCGTTGTCCGGATTTACTGGGTGTAAAGGGCGTGTAGCCGGGTCGGCAAGTCAGATGTGAAATCCACGGGCTTAACTCGTGAACTGCATTTGAAACTGTTGATCTTGAGTATCGGAGAGGCAATCGGAATTCCTAGTGTAGCGGTGAAATGCGTAGATATTAGGAGGAACACCAGTGGCGAAGGCGGATTGCTGGACGACAACTGACGGTGAGGCGCGAAAGCGTGGGGAGCAAACA
+
ABAAAFFBFFACC4FA22E2ABFBAAFGHHHHHGHGGGHHHHHGGGGGGHHHHEGCEEGGEEE1BGFBFDFGGFHFGHHFHGGFEFHGHFHHGHCFFGHFHHHHHHBBFGB3BBBDDGHHFF<@GHHDBGFGGGCFCGGA<>FGHHHHHEDGF>FG?=CFGHHHFGC=ACGHGGGGHCGH?AFFGGGEFGGGCDCBCDCDFFFFFFFFFF:-@DFBEFFFFB@DFFEFEAB@9BFFFDFFFFFFFDFFFF.
@M03896:38:000000000-B4D98:1:1102:10817:21172 1:N:0:160
TACGTAGGTGGCAAGCGTTGTCCGGAATTACTGGGTGTAAAGGGAGCGTAGGCGGGCTGCCAAGTCAGCTGTGAAAACTATGGGCTTAACCTGTAGACTGCAGTTGAAACTGGTATTCTTGAGTGAAGTAGAGGTTGGCGGAATTCCGAGTGTAGCGGTGAAATGCGTAGATATTCGGAGGAACACCGGTGGCGAAGGCGGCCAACTGGGCTTTAACTGACGCTGAGGCTCGAAAGTGTGGGGAGCAAACA
+
1>>1>CCA111BB1FA1AE0ABFBE0EFHFGGGGHHGGGG2BGEHEE/ABF/FEE///?/FGG>FF2BFGHGGFFFGFHFHHHFGFCBGHH>BF2BB>GHHF1F1>BBBGB<0@@22@>FGF1@@@2FFDGHFBG0C@C@>CCGHGG/.<<C=0<=?:;A.C0GGGA;EAFGEF90;.:A-.:FFFG-;;>B;@=--A;9-;;--9BBB?:9-:/;FFF/FBABA-AAAE?;-9AA/9BF?F<F@;9BBA-
@M03896:38:000000000-B4D98:1:1102:6632:22395 1:N:0:160
TACGGAGGATCCGAGCGTTATCCGGATTTATTGGGTTTAAAGGGAGCGTAGATGGATGTTTAAGTCAGTTGTGAAAGTTTGCGGCTCAACCGTAAAATTGCAGTTGATACTGGATATCTTGAGTGCAGTTGAGGCAGGCGGAATTCGTGGTGTAGCGGTGAAATGCTTAGATATCACGAAGAACTCCGATTGCGAAGGCAGCCTGCTAAGCTGCAACTGACATTGAGGCTCGAAAGTGTGGGTATCAAACA
+
AAABB@ABBFFCF2EE22E2A5DAAAEFG5FGFHGEFGHFFHHGHEGCEGFGHGHHHHHHHHFFFGGHFHB4EBG@FEGDHFFCFEF3BBGEG/?/BBGHHHHGHH?BBFB4BBB3DFFHDGFGHGHHHHHFHHC/E/ACACCFHH.>FDEE.<0=<@<@.00C:0<CCGHHHEHFFFDDD.:BBCFGGGCEFA?@@GC9.9EFFFFBFEBFBFBBFFFBFF/FFFFFFFF--...99BBDF.;FFBBF/.
@M03896:38:000000000-B4D98:1:1102:6645:22410 1:N:0:160
TACGGAGGATCCGAGCGTTATCCGGATTTATTGGGTTTAAAGGGAGCGTAGATGGATGTTTAAGTCAGTTGTGAAAGTTTGCGGCTCAACCGTAAAATTGCAGTTGATACTGGATATCTTGAGTGCAGTTGAGGCAGGCGGAATTCGTGGTGTAGCGGTGAAATGCTTAGATATCACGAAGAACTCCGATTGCGAAGGCAGCCTGCTAAGCTGCAACTGACATTGAGGCTCGAAAGTGTGGGTATCAAACA
+
ABABAAABBFFFG2E?C2E2ABDBEBEGHBGHHHHEFGHFHHHGEFEGEEEGHHHHHHHHHHDEDFFGFHBBEFGBFFHHHGGEGGFBFFHGGHG?GFGHHHHHHHBGGHD4BBD3?GFHHH2DGGHFHHHHGHFFF@EFACGGHHGGGGGGHDDDCE<EEHFHFFGHHHGHHHHGHGGGGGGGGGGFCGGGGGGGGBEGGFFFFFFFFFFFFFFFFFFFFBFFFFFFFFFDCFFFBFFFFF?BFFFFFFF
@M03896:38:000000000-B4D98:1:1102:9823:23617 1:N:0:160
TACGGAGGGTGCAAGCGTTACTCGGAATTACTGGGCGTAAAGCGCACGCAGGCGGTTTGTTAAGTCAGATGTGAAATCCCCGGGCTCAACCTGGGAACTGCATCTGATACTGGCAAGCTTGAGTCTCGTAGAGGGGGGTAGAATTCCAGGTGTAGCGGTGAAATGCGTAGAGATCTGGAGGAATACCGGTGGCGAAGGCGGCCCCCTGGACGAAGACTGACGCTCAGGTGCGAAAGCGTGTGGAGCAAACA
+
3>A33>AADAAAFF4A22E22BDB2B2FGFHHDBEFEE2BFGGEGGEAEEGEGGGGEFGHHBFBFG4BBBDBFD4?BGGHF@EEEEGFFGFG0?FGHFH1?GHHHF>F2G?2??@FCFHHC?GHFHGF?<CC1G.-A;@D?9BFFFF;;BBFFBBF?;;@EFFFFB;;.@FFFFFF///.;.BF9FF.;@>DA-@B<A9@;9@>@B>;.BF?B@D.BF/9;.;9A.9/BFFB;-9;/.;.:ADE9BEFFF.
@M03896:38:000000000-B4D98:1:1102:9804:23621 1:N:0:160
TACGGAGGGTGCAAGCGTTAATCGGAATTACTGGGCGTAAAGCGCACGCAGGCGGTTTGTTAAGTCAGATGTGAAATCCCCGGGCTCAACCTGGGAACTGCATCTGATACTGGCAAGCTTGAGTCTCGTAGAGGGGGGTAGAATTCCAGGTGTAGCGGTGAAATGCGTAGAGATCTGGAGGAATACCGGTGGCGAAGGCGGCCCCCTGGACGAAGACTGACGCTCAGGTGCGAAAGCGTGGGGAGCAAACA
+
AAAAAAADBAA>45GC22E2ABFBBBFGHHHHGFHGGGGEHHHGGCEEGGGGGGGGGGGHHHGGGH4BBGHGHHH?FHHHGGGGGGHFGHHHHHGHHGHHHHHHHHEGGHD>??@FFEHHHGFGHHGGFGGFGHC-<BFFFFFFFFF;FFBFFBBFFCDFEFFFFFDDFFFFFFFFFFFFFFFFFFFFFFFFFCFFFFEDCFFFFDFAFFFFCFFDFFF;BFFFFFFFFFF@ADFDFFFFFFFFA:AFBF?
@M03896:38:000000000-B4D98:1:1102:9813:23639 1:N:0:160
TACGGAGGGTGCAAGCGTTAATCGGAATTACTGGGCGTAAAGCGCACGCAGGCGGTTTGTTAAGTCAGATGTGAAATCCCCGGGCTCAACCTGGGAACTGCATCTGATACTGGCAAGCTTGAGTCTCGTAGAGGGGGGTAGAATTCCAGGTGTAGCGGTGAAATGCGTAGAGATCTGGAGGAATACCGGTGGCGAAGGCGGCCCCCTGGACGAAGACTGACGCTCAGGTGCGAAAGCGTGGGGAGCAAACA
+
>AAA>ABBB?AAF5GF22E2AFGFABFGHFHHFFFGGEEGHHHGGCGEG?0>EEGGGGGHGHHHHH4BBGFBFGGFHHHHGGGGGGHGHHHGCFC0FFHFHHHHHHFGGH2?F?<CFGHHHGFFGHGGFEGGGFDC@CFDFFFFFFFFFFBF;;BBD@;BFFFFBF;;9DFFFFFFFEBFF?FEFFFFB@;AA@DC-A;-@D@@FFCE?F.B9@DAFFF9FDAAFFFFFFFAABBDFBDF=FFA;DEFFFA
@M03896:38:000000000-B4D98:1:1102:10863:24272 1:N:0:160
TACGGAGGGTGCAAGCGTTAATCGGAATTACTGGGCGTAAAGCGCACGCAGGCGGTTTGTTAAGTCAGATGTGAAATCCCCGGGCTCAACCTGGGAACTGCATCTGATACTGGCAAGCTTGAGTCTCGTAGAGGGGGGTAGAATTCCAGGTGTAGCGGTGAAATGCGTAGAGATCTGGAGGAATACCGGTGGCGAAGGCGGCCCCCTGGACGAAGACTGACGCTCAGGTGCGAAAGCGCGGGGAGCAAACA
+
AABBAAABBAAABFFE?2E2ABFBBBFGHHHHGFGGGGGEGHHGGCEGGAEEGGGGGGGHHHGGFG@BFGFFGHFBFGHHGGGGGGHFHGHHHHGHHGHHHHHHHHHFGH?2??@GFHHHHGFGGHHHFGGFHHGGGFFDFFFFFFFFFFFFF:;9B@9@EFFFFFDDFFFFFFFFFFFFFFFFFFFFF>FFFFFFFFEFFFFFFFDFFFFDABFDFFFFFFFDFFBFFFFFFFCABA-@B;DAFDEFFF.
@M03896:38:000000000-B4D98:1:1102:23206:25816 1:N:0:160
TACGGAGGGTGCAAGCGTTGTCCGGAATCATTGGGCGTAAAGCGTTCGTAGGCGGCATGACAAGTCTGGTGTTAAATTCCGGGGCTCAACCTCGGTTCGGCACTGGATACTGTTGAGCTAGAATGTGGTAGAGGTGAAGGGAATTCCTGGTGTAGCGGTGAAATGCGTAGATATCAGGAGGAACACCGGTGGCGTAAGCGCTTCACTGGGCCATTATTGACGCTGAGGAACGAAAGCCGGGGGAGCGAATG
+
AAAAAABCB?AA45GC22E2ABDBAEEGHFHHHHHGGGGGHHHGGGGGGGFFHGGGGGHHCBFGGHFGGDFGGFHBGHHGHEEEEFGEFFHHHGGGG/BBFGGHHHBGGH?1??11?FGFGFFHHFHHHHHHFH1FBGHHEEHHHHHFHGBFC;CCC;;AFFHHGFACDFFGGGGGGGGGGBFGGGGG?CFFADDFFFFFFFFDFFFFBAAEFFFFFFFFFFFFFDF.FB9:AAD9FF=ABFFFADDFDFF
@M03896:38:000000000-B4D98:1:1102:23200:25833 1:N:0:160
TACGGAGGGTGCAAGCGTTGTCCGGAATCATTGGGCGTAAAGCGTTCGTAGGCGGCATGACAAGTCTGGTGTTAAATTCCGGGGCTCAACCTCGGTTCGGCACTGGATACTGTTGAGCTAGAATGTGGTAGAGGTGAAGGGAATTCCTGGTGTAGCGGTGAAATGCGTAGATATCAGGAGGAACACCGGTGGCGTAAGCGCTTCACTGGGCCATTATTGACGCTGAGGAACGAAAGCCGGGGGAGCGAATG
+
AAAAABADB2AAFFGE?2A2ABDAABEFHBGHGHHGGEFGCGHGGGGGGGEEGEGECEGHCBGGGH@E3B?FEHHHHFHHHEGGGGHFGFGFHA/CD/@>CGGHGH0?GH11@?<1?GGDGHFHHFFEHHHHHH1FHFGFDHHHHHGHHECGG;CC-=;ACFFHFFC;EGGGGGGGFGGGGDFGGGGGGDC.;@;@DFECCEFDFFFFFEAEFFFFFFFFFDFFDA?.B.9.A9DAFFCFFF-=9A>@A=B
@M03896:38:000000000-B4D98:1:1102:23763:26293 1:N:0:160
TACGGAGGGTGCAAGCGTTGTCCGGAATCATTGGGCGTAAAGCGTTCGTAGGCGGCATGACAAGTCTGGTGTTAAATTCCGGGGCTCAACCTCGGTTCGGCACTGGATACTGTTGAGCTAGAATGTGGTAGAGGTGAAGGGAATTCCTGGTGTAGCGGTGAAATGCGTAGATATCAGGAGGAACACCGGTGGCGTAAGCGCTTCACTGGGCCATTATTGACGCTGAGGAACGAAAGCCGGGGGAGCGAATG
+
>AAAAAABD2AA45GCA2E2ABFBAEEGHBGHFHGHFEGEHHHGEFFGGGEEHGGFGEHHCBFGFHEGF3BFEHDBDFGFHEFGGGHBFFHFHGGDF/BBCFGHHGCFFG?1??11?FG?GFFGHFFGHHHHHHCAGGHGGHCBGFGDDGBGG<;;@A;A.:CGFF;;CFFGGGGEGFFGFDBFFGGG:;BBADDFDFFFFFFDFFFBFEAEFFFFFFFFFFDFFFFEFF:;AEFDFFFFFF;FCD;DA@F
@M03896:38:000000000-B4D98:1:1102:11406:26638 1:N:0:160
TACGGAAGGTCCGGGCGTTATCCGGATTTATTGGGTTTAAAGGGAGCGTAGGCCGGAGATTAAGCGTGTTGTGAAATGTAGATGCTCAACATCTGCACTGCAGCGCGAACTGGTTTCCTTGAGTACGCACAAAGTGGGCGGAATTCGTGGTGTAGCGGTGAAATGCTTAGATATCACGAAGAACTCCGATTGCGAAGGCAGCTCACTGGAGCGCAACTGACGCTGAAGCTCGAAAGTGCGGGAATCGAACA
+
3AAAAA3A@CFFC222A2E2ABDBAAFEH5GHHGGEGGAD5FBEGGFEEAEEFGC@/EEFG4@BB>1?EGCBEF4BBBBDGGGDHHHBGFBBF44B4E3CFGFH@C/<<B?1??1?<@FFDF<?@FEDECC<CG11<<C-:CCEHHC:CAAEC;F;@@;??BFF00=CBFFFFF0BB.AADDFFFEB.>DD?FD??BD??A.BBFFBB9FFF-B-;>/9:;.;9AD/9BB/:9B.A///9-@-9.;.;BA=
@M03896:38:000000000-B4D98:1:1102:11427:26639 1:N:0:160
TACGGAAGGTCCGGGCGTTATCCGGATTTATTGGGTTTAAAGGGAGCGTAGGCCGGAGATTAAGCGTGTTGTGAAATGTAGATGCTCAACATCTGCACTGCAGCGCGAACTGGTTTCCTTGAGTACGCACAAAGTGGGCGGAATTCGTGGTGTAGCGGTGAAATGCTTAGATATCACGAAGAACTCCGATTGCGAAGGCAGCTCACTGGAGCGCAACTGACGCTGAAGCTCGAAAGTGCGGGAATCGAACA
+
>AAAAAAB@FFFEEA2A2EAABDAAAEGHFGHFHGEFGEBFGGDEGGGFEEEGGEE?EEGFFFGGE>EEGABEEFBGFGFGGGEGFHBCFBBFB4F?EDEGFHHGDC@@B?1????FGFGFE<?@?DDFG@<CG1D>E<@:@CEGHC;ED?E9;0;AA;@EF0CBBFFFGGFFGFEFDFDFFFFFFFDADF.BDBCFFF?DFEFFFFFBFFFAFA;BFFFFDDFFDFFFFBABFAA;/B@AD-:9::AFFC
@M03896:38:000000000-B4D98:1:1102:11416:26653 1:N:0:160
TACGGAAGGTCCGGGCGTTATCCGGATTTATTGGGTTTAAAGGGAGCGTAGGCCGGAGATTAAGCGTGTTGTGAAATGTAGATGCTCAACATCTGCACTGCAGCGCGAACTGGTTTCCTTGAGTACGCACAAAGTGGGCGGAATTCGTGGTGTAGCGGTGAAATGCTTAGATATCACGAAGAACTCCGATTGCGAAGGCAGCTCACTGGAGCGCAACTGACGCTGAAGCTCGAAAGTGCGGGTATCGAACA
+
>AABBABBBFFFCFA2A2A22BDEEAEEHFHHGHGEGGCFFHGGEGGGEEEGGHC0/EFGHH@BFE1EEGAB?FFDGFGFGHHEGGHBEFFFGF4F4F?EGFHHGFCCCC?1????1FFFFFC?FFAGGG@CCH1D>CC?@CCEHHE;CEAEC;C;@;;@EFFG99;;BFFFFGFFB?DDFDBFFFFACDDAFFFFFFF?D?BFFFFFFFFF;D;@BFFFBDFFFFFFFFFDCFDD///@@B-;;9.;BF;
@M03896:38:000000000-B4D98:1:1102:18683:27123 1:N:0:160
TACGTAGGGAGCAAGCGTTGTCCGGAATTACTGGGTGTAAAGGGAGCGCAGGCGGACCGGCAAGTTGGAAGTGAAAACTATGGGCTCAACCCATACATTGCTTTCAAAACTGCTGGCCTTGAGTAGTGCAGAGGTAGGTGGAATTCCCGGTGTAGCGGTGGAATGCGTAGATATCGGGAGGAACACCAGTGGCGAAGGCGACCTACTGGGCACCAACTGACGCTGAGGCTCGAAAGCATGGGTAGCAAACA
+
>AAA>CFABFBA44F4E2E2ABFAEEAFFHHHGGGC2AEBFGHGCEEEGAEGGEEGEGG@E>>FBB4B3BFBFFB4?FFFFFHFHGHBFFHDGEB2BBFDGHFGFD3????22@@@?GHHHG??@GGEGHFFFECGFF<GCHFBGHHHGG?CC<GGCA=CDEHHCHC.CAGEFFGGC?CAFFFGGGGGFFFB9@BADDEFFFFFFFBBBEEBAF?:DBFFFFFFFFFEFFF@9FADFBFFFE999BFFFFE
@M03896:38:000000000-B4D98:1:1102:10721:28251 1:N:0:160
TACGTAGGATGCAAGCGTTATCCGGATTTACTGGGTGTAAAGGGAGCGCAGGCGGGACTGCAAGTTGGATGTGAAATACCGTGGCTTAACCACGGAACTGCATCCAAAACTGTAGTTCTTGAGTGAAGTAGAGGCAAGCGGAATTCCGAGTGTAGCGGTGAAATGCGTAGATATTAGGAGGAACACCAGTGGCGAAGGCGGATTGCTGGACGACAACTGACGGTGAGGCGCGAAAGCGTGGGGAGCAAACA
+
ABAAAFFBFFFFBFFAE2E2ABDBAAEFHGHHGFHFEFHDGHGGHGECFCEEGEGGCEHCGGFBBBFFFGGFGHFFGHHHGEHGGHHGHGHHGGG/FCHHHHHHH2<FGF?2?@2@@FGHBF<?G?F1GHHHHG?F>C><>>@EGHG/<@CGGCGGGC:@EHHHFGC;DGGGGGFFBFFFGGGGFGGEFFF/C@BFCFEFFFFFFFFBBFAFAFFFFFFFFF@AEEA:;>DDA->AF.9AFBF?::AFFF.
@M03896:38:000000000-B4D98:1:1102:10713:28269 1:N:0:160
TACGTAGGATGCAAGCGTTATCCGGATTTACTGGGTGTAAAGGGAGCGCAGGCGGGACTGCAAGTTGGATGTGAAATACCGTGGCTTAACCACGGAACTGCATCCAAAACTGTAGTTCTTGAGTGAAGTAGAGGCAAGCGGAATTCCGAGTGTAGCGGTGAAATGCGTAGATATTAGGAGGAACACCAGTGGCGAAGGCGGATTGCTGGACGACAACTGACGGTGAGGCGCGAAAGCGTGGGGAGCAAACA
+
AAAABFFBFFFFDFGAA2E2ABDBAAEFHHHHHHHHEEGGFGFGHGGGGCCEGGGE/EGGFBFFFF4FCGHB4GFGHHHHGGHGGHHGHHHFFGB/?DHHHHHHGFF?GH?<?@@FFGHHD??FG1FGHHFGGHGF0>>.><-CGFH/<@EGG;C;@:;C.FHHHHFFGDEG0;CBFFGGDGGFGGGEGFBCECADAFFF-9@9;BB/BFFFCF-=EFFFFFFFF.FFF-;>=B@.FD9;BCB.-A9BFF.
@M03896:38:000000000-B4D98:1:1103:20128:2404 1:N:0:160
TACGGAAGGTCCGGGCGTTATCCGGATTTATTGGGTTTAAAGGGAGCGTAGGCCGGAGATTAAGCGTGTTGTGAAATGTAGATGCTCAACGTCTGCACTGCAGCGCGAACTGTTTTCCTTGAGTACGCACAAAGTGGGCGGAATTCGTGGTGTAGCGGTGAAATGCTTAGATATCACGAAGAACTCCGATTGCGAAGGCAGCTCACTGGAGCGCAACTGACGCTGAAGCTCGAAAGTGCGGGTATCGAACA
+
AAABABBBBFFFGG?EEAEAFGGFGGGGH5GHCFGAFGHGGHHGGEGGGE?EGHEF?EEHEH@FGGFGGHEGEEFFBDBBFGHFHFFF3FFHHCEHFFGFHHFHCBD/<>FB?GFHBFDFGGHHFHDDGCC0FFDD0CC?::AEHHGHGG.;;99;=;;9:FFF0CFFBFFGFC;;;D;...FBFFFF-A.EFFC=B.;A.AFFFBFBFFFFDFFCBFF/BADFFD/FFFBA@.DDF9FF;D9=FBD./A-
@M03896:38:000000000-B4D98:1:1103:20120:2422 1:N:0:160
TACGGAAGGTCCGGGCGTTATCCGGATTTATTGGGTTTAAAGGGAGCGTAGGCCGGAGATTAAGCGTGTTGTGAAATGTAGATGCTCAACGTCTGCACTGCAGCGCGAACTGTTTTCCTTGAGTACGCACAAAGTGGGCGGAATTCGTGGTGTAGCGGTGAAATGCTTAGATATCACGAAGAACTCCGATTGCGAAGGCAGCTCACTGGAGCGCAACTGACGCTGAAGCTCGAAAGTGCGGGTATCGAACA
+
>AAAAABBBFFFGEF?EEFGFGDAEFGGHBGGBFFAFGHGFHHGHFGGGEEEHHE0/EEGHHFEGEEEEHEFFGFFBBBFGGGFHHHGGF?FHGGHGGFBGGFGGD@B>CGBFGFHFHHGFGEGHHGCGGGHGGDBDE<-=AACGCE:CD.;;;9;;;;9;FFFBCFGGFFGGBCFFBADFAFFFFFFFFFFFFF@BDAF?DFFFFFFBFFF@FFBDFB/BDAFAFFBFFFDAFDFFBFF>B;@FFAEFF>
@M03896:38:000000000-B4D98:1:1103:22849:4202 1:N:0:160
TACGTAGGGGGCGAGCGTTGTCCGGAATGATTGGGCGTAAAGGGCGCGTAGGCGGCCTGCTAAGTCTGGAGTGAAAGTCCTGCTTTCAAGGTGGGAAGTGCTTTGGATACTGGTGGGCTGGAGTGCAGGAGAGGAAAGCGGAATTACCGGTGTAGCGGTGAAATGCGTAGAGATCGGTAGGAACACCAGTGGCGAAGGCGGCTTTCTGGACTGAAACTGACGCTGAGGCGCGAAAGCGTGGGGGGCAAACA
+
AABBBFFBBBDDGEFEEEEECFFEFGGGHHFHBGDFE>EEFHGGGEGGFE//GEEEEGGHFGDGGGBGGHHGHFFFHGGHGHHFHGHFBGF?FEGEF???>F>GFHGHFHHHHGHGC<CD<AFGHHFH.;EHDGHHFCC?99AEGBBFFG-:;9;;9;;;ABFFFFAAACEFFBFE?A.AEFFFBFDAFFF/A@@DFBFAFF;D:9FBFFFFEFBFBBB9B.DAA.A?A@DAA;@DFFDDA;--999A.F.
@M03896:38:000000000-B4D98:1:1103:22853:4219 1:N:0:160
TACGTAGGGGGCGAGCGTTGTCCGGAATGATTGGGCGTAAAGGGCGCGTAGGCGGCCTGCTAAGTCTGGAGTGAAAGTCCTGCTTTCAAGGTGGGAAGTGCTTTGGATACTGGTGGGCTGGAGTGCAGGAGAGGAAAGCGGAATTACCGGTGTAGCGGTGAAATGCGTAGAGATCGGTAGGAACACCAGTGGCGAAGGCGGCTTTCTGGACTGAAACTGACGCTGAGGCGCGAAAGCGTGGGGAGCAAACA
+
AAABAFFBCCCCGGGFGEGFFGDEEFEFHHHHCFGFEEFFGGHGGFGGGEEDHEGGGGGHFGBFFGFFGHGGHG@FGHGHHHHHHHHFDHGFHGGEG???FGFHHHGHHHFFHFGAC<CACGFHHHEH.EGHDGHH/CC?;AAEGFFCGG-;;;;;:;:;;BFFFFDDDFEFFFFFDAEFFFFFFFFEFFFFEA@CFFFFFFFFFBBFFFFFFFFFFFFFFFFFFFFFFFFFFFFFFFFFFFFFFFFFFFA
@M03896:38:000000000-B4D98:1:1103:22970:4638 1:N:0:160
TACGGAGGGTGCAAGCGTTAATCGGAATTACTGGGCGTAAAGCGCACGCAGGCGGTTTGTTAAGTCAGATGTGAAATCCCCGGGCTCAACCTGGGAACTGCATCTGATACTGGCAAGCTTGAGTCTCGTAGAGGGGGGTAGAATTCCAGGTGTAGCGGTGAAATGCGTAGAGATCTGGAGGAATACCGGTGGCGAAGGCGGCCCCCTGGACGAAGACTGACGCTCAGGTGCGAAAGCGTGGGGAGCAAACA
+
ABBBAABBDAABGFGCEEFEFFFFGGFGHGCFCBEEEFEDGHHGG?EFGEGGGGGGGGGHHHFFFGBGDGGFGGG?FGGHGGEFGGHGHHGGHCFBGFHHGGGHHHFHGHGHHGGFFHHHHHHHHHHHGGGFHFGGGFBFFFFFFFFEFF/;;;;:;;;;.BFFFFFAD@:FBFFFFE9ADFEFFFFFF-@DFFDFFFFFFA-=>C9EEFFF--DAFEFBFFFFFFFFFFFFFF9::A:AC=BADFEFFFA
@M03896:38:000000000-B4D98:1:1103:22954:4650 1:N:0:160
TACGGAGGGTGCAAGCGTTAATCGGAATTACTGGGCGTAAAGCGCACGCAGGCGGTTTGTTAAGTCAGATGTGAAATCCCCGGGCTCAACCTGGGAACTGCATCTGATACTGGCAAGCTTGAGTCTCGTAGAGGGGGGTAGAATTCCAGGTGTAGCGGTGAAATGCGTAGAGATCTGGAGGAATACCGGTGGCGAAGGCGGCCCCCTGGACGAAGACTGACGCTCAGGTGCGAAAGCGTGGGGAGCAAACA
+
3>AA>A3ADAAAGFFG?EEECGGFEFGGGFFBAA2BEEGGHFEEE?EEEEE?FGGGEGFHBEFGFHBGBGHHHGFFEGGGFEEEEEHHGHHGCFFFCFBBFGFGHGFHFHHFHEHHGGGG0GFHHHHG?EFFH0.-<-9;.9FFFF/;99/;;;;;;-:-;9BFFB9AA??:BBFFFFF.AAFBFFFD9-;D:@?B>AE-BBB?BB999:FB-BFFFBFFF?A.AFFBFFFBDB;9FADFB<?.;AEFFFF
@M03896:38:000000000-B4D98:1:1103:22190:4786 1:N:0:160
TACGTAGGGAGCGAGCGTTGTCCGGAATTACTGGGTGTAAAGGGTGCGTAGGCGGCCTTGTGGGTCAGGCGTGAAATACATGGGCTTAACCTATGGACTGCGCTTGAAACTATAAGGCTTGAGTGAAGTAGAGGCAGGCGGAATTCCCGGTGTAGCGGTGAAATGCGTAGAGATCGGGAGGAACACCAGTGGCGACGGCGGCCTGCTGGGCTTTAACTGACGCTTAGGCCCGAAAGCCTGGGGAACCAACA
+
AAAAAFFAAFAAGGGEGCEAFFGG0EEFHFFGFFGFGEHHHHHGGFGGFEGGHGGE/EGGEFCEEFAHHF/?EEFHHHHHHHG/BCEGFFGHHGF1BFGHHC>>CG0?FHFBDG>DDFGGCGHHHGGGFHGFHHGFFCGCC-AEHFFG?:-;.0;;-;.9.0CFF;C9E@AFBFFAB?>@??FFBFFAA9BFF@9-9@@=;@@AFF///A?9AFFBFBFFFFF---/;9/9-->@-:-9-:9-------99
@M03896:38:000000000-B4D98:1:1103:22172:4791 1:N:0:160
TACGTAGGGAGCGAGCGTTGTCCGGAATTACTGGGTGTAAAGGGTGCGTAGGCGGCCTTGTGGGTCAGGCGTGAAATACATGGGCTTAACCTATGGACTGCGCTTGAAACTATAAGGCTTGAGTGAAGTAGAGGCAGGCGGAATTCCCGGTGTAGCGGTGAAATGCGTAGAGATCGGGAGGAACACCAGTGGCGAAGGCGGCCTGCTGGGCTTTAACTGACGCTGAGGCACGAAAGCATGGGTAGCAAACA
+
3AAAAFFABFABGGGCECCEEFDEAAAFHBBDBBB3EEFBFGFGHFEEFEEEHGGGCFHGFHGGEHAGHG??EECFFHHEFGC?GFHFFHGHHFHFFB?FF?><CFFC?GFGFHEB<???AAGFHGHHHHFGHHGFGAEGD@@EHHHHGC-:::::-99;.9FFFFGCD9.;F9CEGG-BCFFFFFFEF/;BAC99-99=DA-AEFB/BD?FEFFBFFFB/A9D;..9AAFBDD99BFFFFF/99B/BF?A
@M03896:38:000000000-B4D98:1:1103:22200:5088 1:N:0:160
TACAGAGGGTGCGAGCGTTAATCGGATTTACTGGGCGTAAAGCGTGCGTAGGCGGCTTTTTAAGTCGGATGTGAAATCCCCGAGCTTAACTTGGGAATTGCATTCGATACTGGGAAGCTAGAGTATGGTAGAGGATGGTAGAATTCCAGGTGTAGCGGTGAAATGCGTAGAGATCTGGAGGAATACCGATGGCGAAGGCAGCCATCTGGCCTAATACTGACGCTGAGGTACGAAAGCATGGGGAGCAAACA
+
>AA>ABC1>1>A?EGCG?EEFFGCEAEEHCDG21AFAEEEGHFAAEEEAE/EH//EEE>EFGFGB2E//E/>12B1BFGGCECC@EHHHHB>1</<1BBF1>>>2?DFGCFBH/<1???11?GGGG1<1<=F1<C0F<DF<GGGDBGHHB/<<<=0<-;-;GHH0C;CA@E0CF099099.ECFFGFG.;E.;?A-@FEFBBAABBBBFBFBFFFFFFF/FFFFAA--;//---9A/;B/-9-;;9EFBF-
@M03896:38:000000000-B4D98:1:1103:22209:5106 1:N:0:160
TACAGAGGGTGCGAGCGTTAATCGGATTTACTGGGCGTAAAGCGTGCGTAGGCGGCTTTTTAAGTCGGATGTGAAATCCCCGAGCTTAACTTGGGAATTGCATTCGATACTGGGAAGCTAGAGTATGGGAGAGGATGGTAGAATTCCAGGTGTAGCGGTGAAATGCGTAGAGATCTGGAGGAATACCGATGGCGAAGGCAGCCATCTGGCCTAATACTGACGCTGAGGTACGAAAGCATGGGGAGCAAACA
+
AABAABFA?AAAGGGEEFGAEBFBEEGGHHFHFBFFFGFAAGHGGGGGGEA1FEE/EEHHHHBGFH?EEEEGHG44BFBBFE@EGGHDFBGGGFGCBBBB?DHHGG2G?BFFGGF1??F<?<FFHHFG0>FDDDCFFFFFGH0DGG=0DF/<<<==;;;;:CCGHGCCECCF0;CFFFBFGDFFFFFGCBDDC=;;BAEFDFEFFFF9BF?FB9BFFFFBFDDFFDFEFFBAEAADFBFFFEFFFD.;BF9
@M03896:38:000000000-B4D98:1:1103:22185:5107 1:N:0:160
TACAGAGGGTGCGAGCGTTAATCGGATTTACTGGGCGTAAAGCGTGCGTAGGCGGCTTTTTAAGTCGGATGTGAAATCCCCGAGCTTAACTTGGGAATTGCATTCGATACTGGGAAGCTAGAGTATGGGAGAGGATGGTAGAATTCCAGGTGTAGCGGTGAAATGCGTAGAGATCTGGAGGAATACCGATGGCGAAGGCAGCCATCTGGCCTAATACTGACGCTGAGGTACGAAAGCATGGGGAGCAAACA
+
>AA?>FFABABBGGEGEEEFFFGFEDFGHGFFFGGDEFFFHHHGGEGGGF?1GFEC/EGHHHGBBG?EEEFFGF4FGGEBFEEFGGGFDFHHHHHGEBBBFGFHHHBHFDFDGCG1AFF?FGHFGHGH0FFGFCHHHEFGDF=GHGD0GG/<<<0=:;:;:CBGGC:=ADEFGFFGFBCFGD;CFFFGDCDGFFFDFFFEFFE?FFBBBF.FBFFFFFFFFFFFDFFFFFFDFFFFFFFFFFFFFFEFFFA
@M03896:38:000000000-B4D98:1:1103:24313:5164 1:N:0:160
TACGTAGGTGGCGAGCGTTATCCGGATTTATTGGGTTTAAAGGGAGCGTAGGCGGGTTGTTAAGTCAGTTGTGAAAGTTTGCGGCTCAACCGTAAAATTGCAGTTGATACTGGCGACCTTGAGTGCAACAGAGGTAGGCGGAATTCGTGGTGTAGCGGTGAAATGCTTAGATATCACGAAGAACTCCGATTGCGAAGGCAGCTTACTGGATTGTAACTGACGCTGATGCTCGAAAGTGTGGGTATCAAACA
+
AABBAFCADB2F?EGGGCEFFG5AEEEEHDEGBD2AFGFB5G3EEEEEEEEEGE@E/F@>FG4BBGFGGHBBEBB??BBFGHG@EGGHHHC@CG//2@???GFHHF1FGHD1GHG/C@CGFHHHHHHBGFFC<CGHHGD@@C-;GCEFAF.;;;;;;;;9:;FG0FFGFFFFGF0BFDA9AABBFFFFBFFEFFB-BFFFDFFF/;FBFFFFB/;;BFFFFFF?DDFB/BFF?FDFFFFFFD./BFFFFFA
@M03896:38:000000000-B4D98:1:1103:19816:5215 1:N:0:160
TACGGAGGGTGCAAGCGTTAATCGGAATTACTGGGCGTAAAGCGCACGCAGGCGGTTTGTTAAGTCAGATGTGAAATCCCCGGGCTCAACCTGGGAACTGCATCTGATACTGGCAAGCTTGAGTCTCGTAGAGGGGGGTAGAATTCCAGGTGTAGCGGTGAAATGCGTAGAGATCTGGAGGAATACCGGTGGCGAAGGCGGCCCCCTGGACGAAGACTGACGCTCAGGTGCGAAAGCGTGGGGAGCAAACA
+
BBCBBCCBCABCGGFFFEGAFFFFAEFGHFFFCBFCEEGEHHHGG?EEGEFCGFGEGGGHHHGGFHHHHHHGFFGFFHGHGGFEEGHHHHHHHGGHHFGGHHHHHHFHGHHHHHHHFFFGGFFGHGHHGGGFGHGGGFFDFFFFFFFFFF/;;;;:;:;;;FFFFFDADFEFBFBFFFBFFFFFFFFFFDFFFFFAFDFF>DFFFCDFFFFFFFFDFFFFFDFFFFFFFFF@ADADFFDFFFD?DA9B:A.
@M03896:38:000000000-B4D98:1:1103:19808:5231 1:N:0:160
TACGGAGGGTGCAAGCGTTAATCGGAATTACTGGGCGTAAAGCGCACGCAGGCGGTTTGTTAAGTCAGATGTGAAATCCCCGGGCTCAACCTGGGAACTGCATCTGATACTGGCAAGCTTGAGTCTCGTAGAGGGGGGTAGAATTCCAGGTGTAGCGGTGAAATGCGTAGAGATCTGGAGGAATACCGGTGGCGAAGGCGGCCCCCTGGACGAAGACTGACGCTCAGGTGCGAAAGCGTGGGGAGCAAACA
+
>AABAAA??>2AGGGCF?ECFFGFEGFGHGCHB32FAEEEHHFFG0EAEEAEFE/EEE>?FGBFBGBEEGBBFEG?FGGHFGEEEGHHHHGCCFCFHFFGFGFGFDBDGHGDHHH1FFF??GHHHHHFFDFG1B.-A-@AAFFFFFFFFB/;;;;;;;:9;FFF/BA;ABAFFFFFF/;..ABFFFFF@;BDA?BBBFF;;BBBBB-;AFF-;@FFFFFFFDFDDDFBF/F@DB?./9;9>B;?-9AFBFF
@M03896:38:000000000-B4D98:1:1103:7430:5276 1:N:0:160
TACGGAGGGTGCGAGCGTTAATCGGAATAACTGAGCGTAAAGGGCACGCAGGCGGATGGATAAGTGAGATGTGAAAGCCCCGAGCTCAACTTGGTAATTGCATTTCAGAATGTTCATCTAGAGTTTTGTAGAGAGGGGTAGAATTCCACGTGTAGCGGTGAAATGCGTAGAGATGTGGAGGAATACCGGAGGCGAAGGCGGCCCCTTGGACAAGAACTGACGCTCATGTGCGAAAGCGTGGGGAGCAAACA
+
AAAA@1>>11>>AEE?F0EACADAEEAFB11FB1BB/AA/ADAAF/B/EE@?E//>E//BFH11B2BB1@121>2BGBHH//<<</BBFFB11111B22>112B2@22?1?<?2@2@@@@@FGGF<1GH1111?//.-<.>FFD<1DFG..<<<=0<-=:.<FG00::AC.B0BBFF0CA.9/CFF0E--A-.99@-;E;--;9@?9-:B/B--;/;FF9F-BBFFB9B/B--@@A/--9---;9AEFFFA
@M03896:38:000000000-B4D98:1:1103:17792:5283 1:N:0:160
TACGGAGGGTGCAAGCGTTAATCGGAATTACTGGGCGTAAAGCGCACGCAGGCGGTTTGTTAAGTCAGATGTGAAATCCCCGGGCTCAACCTGGGAACTGCATCTGATACTGGCAAGCTTGAGTCTCGTAGAGAGGGGTAGAATTCCAGGTGTAGCGGTGAAATGCGTAGAGATCTGGAGGAATACCGGTGGCGAAGGCGGCCCCCTGGACGAAGACTGACGCTCAGGTGCGAAAGCGTGGGGAGCAAACA
+
3>ABAAADB?AAGGGGFCGGCGHGEFDGHADD53FFCAEEGHHGG0EEFGGGGGGCGGGFFFFH4GFHHHF@FF@BFHHHGGGGGGHHHHHHHHGHFCBBGF?FHHHGHGGFHGGFFGGHFHHHHHGH/>CFF1>CDCADEGGHHFHFD//<<::<:;:;:00;CGD:DBEFFFFGGEBFFGECBFFA-9A?FFFACFEBA-DFFB-;AFF;=-9.9BBBBDFDDDBFBBB;DA@A/AADAFFADBEFBFA
@M03896:38:000000000-B4D98:1:1103:17801:5300 1:N:0:160
TACGGAGGGTGCAAGCGTTAATCGGAATTACTGGGCGTAAAGCGCACGCAGGCGGTTTGTTAAGTCAGATGTGAAATCCCCGGGCTCAACCTGGGAACTGCATCTGATACTGGCAAGCTTGAGTCTCGTAGAGGGGGGTAGAATTCCAGGTGTAGCGGTGAAATGCGTAGAGATCTGGAGGAATACCGGTGGCGAAGGCGGCCCCCTGGACGAAGACTGACGCTCAGGTGCGAAAGCGTGGGGAGCAAACA
+
AAABBABD@AAAGFGCECFEFGGFFEFGHABDBCDAEEEEDFHGGAEEFAE@EEG@EGGFGGFFBFBGHHGBGEFFGHGHGGGGGGHGHHHHHHGFHFGHHGGHHHHHHHGFHGHEFHGHHHHHHHHHFEGFGFGC@==DFFFFFFFFF90:;;;;;;;;:B;FFFD:ABEFFFFFFFFFFDBFFFFFF@DDFFAFFFFFFFFFF@@EFFFFCAFFFFFF9DFDDAFBFFFFFAADFDADDAFE=DABFFA
@M03896:38:000000000-B4D98:1:1103:5711:5758 1:N:0:160
TACGGAGGGTGCAAGCGTTAATCGGAATTACTGGGCGTAAAGCGCACGCAGGCGGTTTGTTAAGTCAGATGTGAAATCCCCGGGCTCAACCTGGGAACTGCATCTGATACTGGCAAGCTTGAGTCTCGTAGAGGGGGGTAGAATTCCAGGTGTAGCGGTGAAATGCGTAGAGATCTGGAGGAATACCGGTGGCGAAGGCGGCCCCCTGGACGAAGACTGACGCTCAGGTGCGAAAGCGTGGGGAGCAAACA
+
>>A3>A??DB?AFFGCECGEGGHAE22FFHBF53AFEEGGHHFFG?EEEA00EEEEGGDCBGFBBGHFHHGGHBF4FHHHFFE@<EHHHHHHCCAGF?BBFDFGG2GFBHHDGHGFGFFG0FHHFFG0?AFFBFGFG;@D.BFFFFFBB//;;;/;;-;9:BBFFFAFF;FFBBFFBBFFADFFFFF.BDAFADA-;?;9-BFFFC@:.F?@9-ADBFFFFFFFFFEBFEF;.BADEAD.BAFFF;;F/F.
@M03896:38:000000000-B4D98:1:1103:21694:5770 1:N:0:160
TACGTAGGTGGCAAGCGTTGTCCGGAATTATTGGGCGTAAAGCGCGCGCAGGCGGTTTCTTAAGTCTGATGTGAAAGCCCACGGCTCAACCGTGGAGGGTCATTGGAAACTGGGGAACTTGAGTGCAGAAGAGGAGAGTGGAATTCCACGTGTAGCGGTGAAATGCGTAGAGATGTGGAGGAACACCAGTGGCGAAGGCGACTCTCTGGTCTGTAACTGACGCTGAGGCGCGAAAGCGTGGGGAGCGAACA
+
AABBBFFCFFBFGGGEEEGGFGFEEEEGHCFHBBGFEEGGGHHGGFGGG@@EFFGGGGHHHHHGFGGHFHHFGGGHHHHHEFFGGGGHHHGFDFF?GGDDHHHHGH1FFHFFHEG/CFFGFFFGHHGHHHHGGHECEGFHFHHHHHHGH:.;;;<<:;=AABFGFFE;CGEGG;C;CFFEGGGGGGGFFFFFEFCCFFFFFFFFFFFBFFBBFFFBFFFBBDFFFFFFFFFFFADFFFFFAFFEFDA-@B-
@M03896:38:000000000-B4D98:1:1103:5848:5777 1:N:0:160
TACGGAAGATGCGAGCGTTATCCGGATTTATTGGGCTTAAAGCGCGCGCAGGCGGGCTTTTAAGTCAGCGGTCAAATGTCACGGCTCAACCGTGGCCAGCCGTTGAAACTGTAAGCCTTGAGTCTGCACAGGGCACATGGAATTCGTGGTGTAGCGGTGAAATGCTTAGATATCACGAAGAACTCCGATCGCGAAGGCATTGCGCCGGGGCAGCACTGACGCTGAGGCTCGAAAGTGCGGGTATCAAACCG
+
>1>1>11ACFDB1AEA0AEEGFF0000EGC2FB1F0BAGFHF1E//AA/>ECGEEG>>FFGFGFGHHFBC?C@CH1F12BB1BCB/CFFFH//?<<0C.CF@<...<0B0GGB00</CGCDFG<CC<;;;:.:A:./::/;00;F?/.99.:;;;-;;9;CF0FC0;;//;99/9B9BFFBBBFFF-=F??A9-@;?EFFEF/-;A-@@?9@-B-?//9B---A-:-EFF;--;-9/9-9?=?FF///9--
@M03896:38:000000000-B4D98:1:1103:21706:5786 1:N:0:160
TACGTAGGTGGCAAGCGTTGTCCGGAATTATTGGGCGTAAAGCGCGCGCAGGCGGTTTCTTAAGTCTGATGTGAAAGCCCACGGCTCAACCGTGGAGGGTCATTGGAAACTGGGGAACTTGAGTGCAGAAGAGGAGAGTGGAATTCCACGTGTAGCGGTGAAATGCGTAGAGATGTGGAGGAACACCAGTGGCGAAGGCGACTCTCTGGTCTGTAACTGACGCTGAGGCGCGAAAGCGTGGGGAGCGAACA
+
ABBCBFFAFFBFGGGGCCGEFGDEFEEGHFFHCFGFEFGGHHHGGCGGG>@0EEEEEGHHHHGGFGGHFHHHHFFGHGGH?FCGFGGGHHHFFGGGHGGFGHHHGEHHGHFFGHG/E<FFFGFGHHGHHHHHHHHGEGFFEGGHHHGFH.:=;;=;;;;=AFGGGGEEFGFGFCC;FBFEBA=FFGGEFFFFEFF;DDFFFFFFFFB;BFBFFFFFFFFBF?DDADFFFFFFFFFDFFFFFFFFC:;9@D-
@M03896:38:000000000-B4D98:1:1103:5851:5795 1:N:0:160
TACGGAAGATGCGAGCGTTATCCGGATTTATTGGGTTTAAAGGGAGCGTAGGCGGGCTTTTAAGTCAGCGGTCAAATGTCACGGCTCAACCGTGGCCAGCCGTTGAAACTGTAAGCCTTGAGTCTGCACAGGGCACATGGAATTCGTGGTGTAGCGGTGAAATGCTTAGATATCACGAAGAACTCCGATCGCGAAGGCATTGTGCCGGGGCAGCACTGACGCTGAGGCTCGAAAGTGCGGGTATCAAACAG
+
AAAB?ABAFFFFGGGECAEECGFBEEGGHFBGBEF2FFHDHHCG1EEEFEA1GE>?EEGGGHGGGHHGGCEEEAFFGHFGHHCABCGHFGF<CGFBF</?FD?EDHFGHGGHEHDFFCF<>CFGHHGGHHGCE<CACGDGFHHHHG/CA..:<:;;:;;AFFFFCFCFFFFGB;FF:AC:DFFFFF;BDDDFFF@BD;AFFEBFFF=-9@CDADFFFBFF.:DAFA?AEFB>FF.:/9--@;BFFFBBFF/
@M03896:38:000000000-B4D98:1:1103:21898:6327 1:N:0:160
TACGTAGGGTGCAAGCGTTATCCGGAATTATTGGGCGTAAAGGGCTCGTAGGCGGTTCGTCGCGTCCGGTGTGAAAGTCCATCGCTTAACGGTGGATCCGCGCCGGGTACGGGCGGGCTTGAGTGCGGTAGGGGAGACTGGAATTCCCGGTGTAACGGTGGAATGTGTAGATATCGGGAAGAACACCAATGGCGAAGGCAGGTCTCTGGGCCGTTACTGACGCTGAGGAGCGAAAGCGTGGGGAGCGAACA
+
ABCBAFFABFBCGGGGGEGEEFFAEEFGHBFGCFFFEEEFHHGGGGHGGEGDHFGFCFGEEEGGGGGGGGGEGD?BGGGHHHHGGHHCGGGDFFCGF2??F>>ACDDEGHCCCDGGC;@ECFFCFFGDGGGFFFBD?AFE:;;FFFFFFF-;;999;;;:AEFF9BBBFFFFFBBE:=CFFFFFFFFFFFFFFFFFFFFFFFABFFB;:FEEFFFFFFFFFFFFFFFFFFEFFFDFFFFFBCF?@A@B=D-
@M03896:38:000000000-B4D98:1:1103:10521:6431 1:N:0:160
TACGGAAGGTCCGGGCGTTATCCGGATTTATTGGGTTTAAAGGGAGCGTAGGCCGTGAGGTAAGCGTGTTGTGAACTGTAGGCGCCCAACGTCTGCACTGCAGCGCGAACTGCCCCACTTGAGTGCGCGCAACGCCGGCGGAACTCGTCGTGTAGCGGTGAAATGCTTAGATATGACGAAGAACCCCGATTGCGAAGGCAGCTGGCGGGAGCGTAACTGACGCTGACGCTCGAAAGCCCGGGGATCGAACA
+
>3AA?AAAAFFFCG?EEEA2CFBAAEEFH5GGBD2AFEHH5FDDFDGGEEEFHH?E@F>E3FFFFGEGDHABE4B3BGBFHFGGGEEEHE/?FEFGBGFFHHEHCCGCDCF11?GFE<<><>GGGHCGDGG-;A@@@-A-9A-9B9.9D@-;;.9;;;;-.;/BFBB9/FFFF9:/99.;.ABFEFFB-;AAFA-@B.;FFFFBBA9-99-A9;A9ABBBF?AD?A.A.:ABB.AAF..-9--;;A..;.-
@M03896:38:000000000-B4D98:1:1103:10541:6441 1:N:0:160
TACGGAAGGTCCGGGCGTTATCCGGATTTATTGGGTTTAAAGGGAGCGTAGGCCGTGAGGTAAGCGTGTTGTGAAATGTAGGCGCCCAACGTCTGCACTGCAGCGCGAACTGCCCCACTTGAGTGCGCGCAACGCCGGCGGAACTCGTCGTGTAGCGGTGAAATGCTTAGATATGACGAAGAACCCCGATTGCGAAGGCAGCTGGCGGGAGCGTAACTGACGCTGAAGCTCGAAAGCGCGGGTATCGAACA
+
AAAAABAABFFFAEAAEEFGGGDAEFFGHFGF5A2EFGHFHHHGHGGGGFCEHHCE@F?B3GFDGGEEDHAFEFF4FFFDHHHCGFE?GE<??FEHGGBFGGGHGF/BADCDDGHECA>>>FGHHHGGCGGGCDCF?A:--=9@FF;9A=-;:;;;;9;;;BFFBBBFFFFFFFFFFFFF?DFFFFFCFFFEBD>FCFFFBDFFFA@@@D-A@;ADAFFFFFFFDFFFFBBADFDAF.BABB;;9:.;:A-
@M03896:38:000000000-B4D98:1:1103:25364:6501 1:N:0:160
TACGGAGGGTGCAAGCGTTAATCGGAATTACTGGGCGTAAAGCGCACGCAGGCGGTTTGTTAAGTCAGATGTGACATCCCCGGGCTCAACCTGGGAACTGCATCTGATACTGGCAAGCTTGAGTCTCGTAGAGGGGGGTAGAATTCCAGGTGTAGCGGTGAAATGCGTAGAGATCTGGAGGAATACCGGTGGCGAAGGCGGCCCCCTGGACGAAGACTGACGCTCAGGTGCGAAAGCGTGGGGAGCAAACA
+
AAAAAAA?DA?A1GGCEGGEGFAAEE0BGGFHB1/FEEGAGHHGGAEEGG?EGE/E/EE>BGFFBGHHHHDBFG2BFGHHGGGGGGHHHHFCAFFC1FGHHHGHGEHFHHFBGHB?CFGGCGHHGHGGFFGFEHC?C@@AEFFFFFFFF//;;;;;;;;;;FFFFFBBB@?FF9;BB/;FFB-FFFFF?-@BA@@-@FE?-@@@@@>AAFF@@@BA/FF;BAFFFFBFFFF@F@-;FB;;@9=A@BABBF-
@M03896:38:000000000-B4D98:1:1103:25346:6502 1:N:0:160
TACGGAGGGTGCAAGCGTTAATCGGAATTACTGGGCGTAAAGCGCACGCAGGCGGTTTGTTAAGTCAGATGTGAAATCCCCGGGCTCAACCTGGGAACTGCATCTGATACTGGCAAGCTTGAGTCTCGTAGAGGGGGGTAGAATTCCAGGTGTAGCGGTGAAATGCGTAGAGATCTGGAGGAATACCGGTGGCGAAGGCGGCCCCCTGGACGAAGACTGACGCTCAGGTGCGAAAGCGTGGGGAGCAAACA
+
AAAAABBBBABBGGGCAEEEEFFFEEEGHDFD5BFFEEEECGGGGAEEE00>EEE@EGEHHHGGFGHHHHFFHBFFHHFGGGGGFGHHHHGHHHGEFFBDGH2FGHHHHHHGHHHFEGGGFFHHHHHHFEGC<FDC?BDDFFFFFFFFFF/;;;;;;;;;;FFFFFD;DFFFBFFFFEFFFFFFFFFFFBCDFFFFFAA@9DFFFFB?.FFB@DFFFFBFF9DFFD/F9BB>A=>?FA9ADFBE9AEFFF.
@M03896:38:000000000-B4D98:1:1103:25152:7327 1:N:0:160
TACGTAGGGGGCAAGCGTTATCCGGATTTACTGGGTGTAAAGGGAGCGTAGACGGATGGACAAGTCTGATGTGAAAGGCTGGGGCTCAACCCCGGGACTGCATTGGAAACTGCCCGTCTTGAGTGCCGGAGAGGTAAGCGGAATTCCTAGTGTAGCGGTGAAATGCGTAGATATTAGGAGGAACACCAGTGGCGAAGGCGGCTTACTGGACGGTAACTGACGTTGAGGCTCGAAAGCGTGGGGAGCAAACA
+
AABBAFFAABBBGGGGFFGFGGDAEEGGHHFHCFFCEAGHHHHGGFGGGECEHGE1?EBFEFFGGGHFHHFFGFFBGHHHHGGGGGHFFFFEF<>ECBFFHHHHHHF2GHFF<FGBB?GFFGHHHHHGGGGCGGHFBGG?<A@EHHGHH<0;<:<;;;;;;BFFFFECDCEGGFGGGGFGGGGFFGGGFFFBEFDFFFFFAAFFFFFFFF.@AAFEFFFFFDEFFEFFEFFD-BD./.;;=BFFFFFFFF.
@M03896:38:000000000-B4D98:1:1103:26119:7459 1:N:0:160
TACGGAGGATCCGAGCGTTATCCGGATTTATTGGGTTTAAAGGGAGCGTAGATGGATGTTTAAGTCAGTTGTGAAAGTTTGCGGCTCAACCGTAAAATTGCAGTTGATACTGGATATCTTGAGTGCAGTTGAGGCAGGCGGAATTCGTGGTGTAGCGGTGAAATGCTTAGATATCACGAAGAACTCCGATTGCGAAGGCAGCCTGCTAAGCTGCAACTGACATTGAGGCTCGAAAGTGTGGGTATCAAACA
+
ABAAABBBCFFFGGGCFCGEFGDBEEGGHFHHCGGAFGB5DGHG1BEGGFC1DFGHFGFHHH@FFHFHFHFGGFB@BEGHHGGEEGGEBBCEGG/?BBBBFGEGHH4GDFFFGFGFDFGGFGBGHHGHHHHFEHG<A@A@CCCFHHGGC?.<<<<<=<<<::;CGHHHFFHHHC;:CE?ADDFFGGFGBFGGFD??CFEFEFFFFFFBFFFFFFBBFFFFFBFFFBFBAEF>AFDFF/FEDFABFFBFFFA
@M03896:38:000000000-B4D98:1:1103:11770:7810 1:N:0:160
TACGTAGGTGGCAAGCGTTGTCCGGAATTACTGGGCGTAAAGGGCGCGCAGGCGGGTGCTCAAGTCAGCTGTGAAAACTCCGGGCTTAACCCGTAGACTGCAGTTGAAACTGTTCATCTTGAGTGAAGTAGAGGTTGGCGGAATTCCGCGTGTAGCGGTGAAATGCGTAGATATTCGGAGGAACACCGGTGGCGAAGGCGGCCAACTGGGCTTTAACTGACGCTGAGGCTCGAAAGTGTGGGGAGCAAACA
+
AAAAAFFBF4>CFGGGCEGEEGGEEEFGHC5FBFG2AEFGHH3FAEEEFEE0EFE?/E/BGGHHHHEHBGHGFGFHBB33B<CDBF/GGHHF<DF?<?FCGH<GHGHHHHHHHHHHFFFF>>GGGG1=1=GFHHFC/CG?@AFGHHH/.99;;9=;;;;:EFGGGC;;DCFFFFFBBAFFFFFFFFFD@9DDADBBF.;;-;@-9;BBB?.FFFBFFFFBFDFF..FEAEFC9BAFBFFFFFFFFDAFBA.
@M03896:38:000000000-B4D98:1:1103:11672:7861 1:N:0:160
TACGTAGGGGGCAAGCGTTATCCGGATTTACTGGGTGTAAAGGGAGCGTAGACGGTGTGGCAAGTCTGATGTGAAAGGCATGGGCTCAACCTGTGGACTGCATTGGAAACTGTCATACTTGAGTGCCGGAGGGGTAAGCGGAATTCCTAGTGTAGCGGTGAAATGCGTAGATATTAGGAGGAACACCAGTGGCGAAGGCGTCTTACTGGACGGTAACTGACGTTGAGGCTCGAAAGCGTGGGGCGCAACCA
+
>AAAAFCAAB?AFGGF?EFEGGGEEEEGHHFFB3ABEEGGHFFGHEFCEEEFHAEECEEEFCBFBGBFFGHGHDG43?FFGH?FFFHBFGHHH3GGHFFFFHHHHHHH?FFGHHHBGFGFBFCGHDG/BC?DCGG/FFF->>@EHHHGHG0===0=<-;-:<FGFC;=CDGGGFFBF0;B?CBFFFCC9FBF;A9?DFFF.-;ABFF99BF--;.;;9B/B.9A..BFE?F@-.;99A..---.@BAD-9.
@M03896:38:000000000-B4D98:1:1103:11656:7869 1:N:0:160
TACGTAGGGGGCAAGCGTTATCCGGATTTACTGGGTGTAAAGGGAGCGTAGACGGTGTGGCAAGTCTGATGTGAAAGGCATGGGCTCAACCTGTGGACTGCATTGGAAACTGTCATACTTGAGTGCCGGAGGGGTAAGCGGAATTCCTAGTGTAGCGGTGAAATGCGTAGATATTAGGAGGAACACCAGTGGCGAAGGCGGCTTACTGGACGGTAACTGACGTTGAGGCTCGAAAGCGTGGGGAGCAAACA
+
ABBBAFFBCBCCGGFGCEGAFGDEEGGGHHCHCFE3EFHGHHHGGFGGGE?CGFEEAEEEGG@BFGGFBGHGHFBF@FHEGHFGHHHGFFBGHDGGFBFFGHFHHHGHHGFBHHFGFDFBBFEGHHHGGGGGGGGGFDF?>CAEHGGHHD0=====<;;;CGGHFC:;ECEGGFFFGGGGGFGGGGGGFGGGCCB?FFFFFFFFFFFBBFA=-;EFFFFFF.AEEFFBEFFCBFFFFFDFFFFFFD9FFF.
@M03896:38:000000000-B4D98:1:1103:20490:8090 1:N:0:160
TACGTAGGGGGCAAGCGTTATCCGGATTTACTGGGTGTAAAGGGAGCGTAGACGGATGGACAAGTCTGATGTGAAAGGCTGGGGCTCAACCCCGGGACTGCATTGGAAACTGCCCGTCTTGAGTGCCGGAGAGGTAAGCGGAATTCCTAGTGTAGCGGTGAAATGCGTAGATATTAGGAGGAACACCAGTGGCGAAGGCGGCTTACTGGACGGTAACTGACGTTGAGGCTCGAAAGCGTGGGGAGCAAACA
+
ABABAFFBBCCDGGGGCEFFGGGEEEFGHGGFFBFCEFHHGHGGHFEGGEEEHEEDEEFHCFBGFHFFHGHGFFGHGHHHHFEEFFHGGFGGG/>EDBCFHHHHHGHGGGGGFGH?DCFFGGBGHHHGGGGGGGHGGFG?=<CFHGHHH:0=<;<;=;;;AFGGGF;;EDFGGFGGGGEGGGEGGGGGFFFEADFFFFEBFFFFFB:;:BF;=DFFFBFFFBAAEFFFFFFFDBAFFFDFFFAFA;AB/A.
@M03896:38:000000000-B4D98:1:1103:20479:8113 1:N:0:160
TACGTAGGGGGCAAGCGTTATCCGGATTTACTGGGTGTAAAGGGAGCGTAGACGGATGGACAAGTCTGATGTGAAAGGCTGGGGCTCAACCCCGGGACTGCATTGGAAACTGCCCGTCTTGAGTGCCGGAGAGGTAAGCGGAATTCCTAGTGTAGCGGTGAAATGCGTAGATATTAGGAGGAACACCAGTGGCGAAGGCGGCTTACTGGACGGTAACTGACGTTGAGGCTCGAAAGCGTGGGGAGCAAACA
+
AAAAAFFABBBBGGGGFFGGGGDBAEFGHGFFCFFFFFFHGHHGHGGGGEAEGEFEEEFHFFF1BFEGHFFBFFF4BGHFGFEGFGHGHGHGG/E>CBFCHHHHGHFHHHFDFGHFCCFF?DFGHHHGGGGGGCGGDBD@<@CGHGGFH00:<<<<;;;:EFGGFF.;CBEFFB9=FBFGDDGGGGFEFFFFEFFFFBE@CBFFFFB;;FFA@FFFFFFBF?9AEEFFFFFFAFF?BDDDDFFFFDEFFF.
@M03896:38:000000000-B4D98:1:1103:9743:8647 1:N:0:160
TACGTAGGGTGCAAGCGTTATCCGGAATTATTGGGCGTAAAGGGCTCGTAGGCGGTTCGTCGCGTCCGGTGTGAAAGTCCATCGCTTAACGGTGGATCCGCGCCGGGTACGGGCGGGCTTGAGTGCGGTAGGGGAGACTGGAATTCCCGGTGTAACGGTGGAATGTGTAGATATCGGGAAGAACACCAATGGCGAAGGCAGGTCTCTGGGCCGTCACTGACGCTGAGGAGCGAAAGCGTGGGGAGCGAACA
+
ABABAFFCBFABGGGGCEG?GGDEEFFGHBGFDFFFEEGEHHFGGCGEGEF?HFGFGGEEEEFGEGGGEFGEGGGGHGGHHHHGGHHGHHGGGGDGH2??FBBCGACDDGGGFGFGD;@CAFBFGGGGCCEEEFFCFAFFABBFFFFFFF-:;09::;;:DFFFBFFFFFFFFFFE-@CFFFEFFFFFFFFFFDFFFBEF?D:BFFB:9F.:>CCAAFEBFDFFFFF?FDE@DADDFDFFFFFFFA@DDD=
@M03896:38:000000000-B4D98:1:1103:9762:8650 1:N:0:160
TACGTAGGGTGCAAGCGTTATCCGGAATTATTGGGCGTAAAGGGCTCGTAGGCGGTTCGTCGCGTCCGGTGTGAAAGTCCATCGCTTAACGGTGGATCCGCGCCGGGTACGGGCGGGCTTGAGTGCGGTAGGGGAGACTGGAATTCCCGGTGTCACGGTGGAATGTGTAGATATCGGGAAGAACACCAATGGCGAAGGCAGGTCTCTGTGCCGTCACTGACGCTGAGGACCGAAAGCGTGGGGAGCGAACA
+
>AAAAFF??B>AGCBCAE?EFGD22BAFFDFFB32BEEG?EGCGGFGEEEA1BAE@0B>BB>?EEEEE/EEEF4E?GGFGHHH?EFHDF??<?/CAG1???B>DG?CC->E.ACCCB;;C9.CFGG@@AAAEEFF=D:BB?///BB:F?--9;//9...99A/9BFBFBFFBBBB9-9;B9FFFFFD?9/B/B-;9-.9;A=::9FB9/9/;-:@;ABB/BADFA?F./.9;--;.FDA.@B;A;9;;-99
@M03896:38:000000000-B4D98:1:1103:9745:8665 1:N:0:160
TACGTAGGGTGCAAGCGTTATCCGGAATTATTGGGCGTAAAGGGCTCGTAGGCGGTTCGTCGCGTCCGGTGTGAAAGTCCATCGCTTAACGGTGGATCCGCGCCGGGTACGGGCGGGCTTGAGTGCGGTAGGGGAGACTGGAATTCCCGGTGTAACGGTGGAATGTGTAGATATCGGGAAGAACACCAATGGCGAAGGCAGGTCTCTGGGCCGTCACTGACGCTGAGGAGCGAAAGCGTGGGGAGCGAACA
+
ABAAAFFBBFBCGGGGGFGGEFFEFFGGHBGGFGGEEEFGHHHGGFHEFEEDHFGGCFFEEEFGEGGGGGGGGGGHFGHHHHHGGHHFHFFDFGGHH2??FBBCGCDECFDAGGCGG;AEBFGGGGGGGFGEFFFFDAFFABBFFFFFFF-;;:;9;;:;AEFFFFFFFFFFEBBEDFDFFFBFFFFFFFFFFFFFFFFFDDABFFFBBFEFFCFADFFFFFDFFFFFFFEFFFFFFFFFFFAE@99@BC-
@M03896:38:000000000-B4D98:1:1103:3514:9107 1:N:0:160
TACAGAGGGTGCGAGCGTTAATCGGATTTACTGGGCGTAAAGCGTGCGTAGGCGGCTTTTTAAGTCGGATGTGAAATCCCCGAGCTTAACTTGGGAATTGCATTCGATACTGGGAAGCTAGAGTATGGGAGAGGATGGTAGAATTCCAGGTGTAGCGGTGAAATGCGTAGAGATCTGGAGGAATACCGATGGCGAAGGCAGCCATCTGGCCTAATACTGACGCTGAGGTACGAAAGCATGGGGAGCAAACA
+
A?AAADFA?AAAAFEE2EEECFHF2EEGHA55AFCAAFEEHHHGGFGCFAE1FEEE?EGGGHFBBFDEEFGGHF?GFGGHGG?CEFH1FFGGHCCCB?BBGHHHHEBGHGGBFFGCDGG?<<CF1FFF<GGGFGHCB>>>0=<DGFFBHE/<=<<=::.:;CCGFECFGB?F0BBCF00CD.9CFFGGDGGGC>@=B?A?DBFFFBBBFE./FFBFFBFBBDBFFFFFFF9AAA.;FBFFFADE?A?BBF.
@M03896:38:000000000-B4D98:1:1103:3500:9118 1:N:0:160
TACAGAGGGTGCGAGCGTTAATCGGATTTACTGGGCGTAAAGCGTGCGTAGGCGGCTTTTTAAGTCGGATGTGAAATCCCCGAGCTTAACTTGGGAATTGCATTCGATACTGGGAAGCTAGAGTATGGGAGAGGATGGTAGAATTCCAGGTGTAGCGGTGAAATGCGTAGAGATCTGGAGGAATACCGATGGCGAAGGCAGCCATCTGGCCTAATACTGACGCTGAGGTACGAAAGCATGGGGAGCAAACA
+
ABBBAFFBAABBGGEEFCGECGHGGGGGHGFFCFFFEFGGGHHGEEGGGEEEGEGGGFHHGEGGFGEEEFCFGFFFHHHHGE/EGGHHFHHFFHHECFBDHFDHHHHHHGHFHGHBCAF?FCFF1?1?>GGGGGHFBF<<DD=GHHHFHH0<<<==;;;;:CFHFGGFFGGFBFFGGBBFGACFFGGDFGGGGFDAFFFFFBE.BB;BFF.0BB0FFFFBBDFFFFFFFFBDEEDDFEFFFFFEDFEFFFF
@M03896:38:000000000-B4D98:1:1103:18994:9977 1:N:0:160
TACGTAGGGGGCACGCGTTATCCGGATTTACTGGGTGTAAAGGGAGCGTAGACGGCACGGCAAGCCAGATGTGAAAGCCCGGGGCTCAACCCCGGGACTGCATTTGGAACTGCTGAGCTAGAGTGTCGGAGAGGCAAGTGGAATTCCTAGTGTAGCGGTGAAATGCGTAGATATTAGGAGGAACACCAGTGGCGAAGGCGGCTTGCTGGACGATGACTGACGTTGAGGCTCGAAAGCGTGGGGAGCAAACA
+
ABABAFFAABCCGE2?EEGEFGDBEEGGHGCHFGGCEFGGHHGGGEEGGE0CGEEG/EFF@E>FGGBGGGFFHFBBGGFGEEGGGGHGHGGGD>>@>>?CGHGHHGGGHGGFDFGBGGG<DGGGGGFGGGGGFGGECCCCCFCGHFFFFC0;;;=;;;;;ABBFFFACDCFGFFFFFFFFDA;FFFFEFFFFFFDCFFFFFFFFFFFFFFFFFFFFFFFFF?EFFFFFFFFFFFDDFFFFFFFEFDAFFFA
@M03896:38:000000000-B4D98:1:1103:21704:10081 1:N:0:160
TACGGAGGGTGCAAGCGTTAATCGGAATTACTGGGCGTAAAGCGCACGCAGGCGGTTTGTTAAGTCAGATGTGAAATCCCCGGGCTCAACCTGGGAACTGCATCTGATACTGGCAAGCTTGAGTCTCGTAGAGGGGGGTAGAATTCCAGGTGTAGCGGTGAAATGCGTAGAGATCTGGAGGAATACCGGTGGCGAAGGCGGCCCCCTGGACGAAGACTGACGCTCAGGTGCGAAAGCGTGGGGAGCAAACA
+
AAABBABBBABCGGGEFEGGFGGFGGGGHGFFCBGGGGFGHHHGGAEEGEE@EEGGGGGHHFFGFFFHHHHGHGFFGHGGGGGGEGHGHHHHHFGHGFGGHHGHHHGHHHGFHHHGFGGHGGFHHHHHFGGGHHGGCF=AEFFFFFFEFF/;;;;;;;;::BFFFFAAADEFFFFFFFFFFDFFFFFFF=DFFFBCDDFFFFFFF@@EFFFFDFFFFFFFFFFFFFFFFFFFFFFFFFADB@DFFFFFFF.
@M03896:38:000000000-B4D98:1:1103:21722:10083 1:N:0:160
TACGGAGGGTGCAAGCGTTAATCGGAATTACTGGGCGTAAAGCGCACGCAGGCGGTTTGTTAAGTCAGATGTGAAATCCCCGGGCTCAACCTGGGAACTGCATCTGATACTGGCAAGCTTGAGTCTCGTAGAGGGGGGTAGAATTCCAGGTGTAGCGGTGAAATGCGTAGAGATCTGGAGGAATACCGGTGGCGAAGGCGGCCCCCTGGACGAAGACTGACGCTCAGGTGCGAAAGCGTGGGGAGCAAACA
+
ABABBABBBABBGGFECEGEFFGFDGFGHHFHFFGFGGGGHHHGGAAEEEE0EEGGGGGHHHBFGHHHFGHGHG4BFGFFGFGGGGHHHGFHHHGHHFHHHGGHHHHHHHHHHGF2FFFGGGHHHHHFGGGEHHDGGCFFFF/FFFFBFF/;B;9;;;:;;FFFFFA;DDEFEFBFFFFFFFFFFFFFFFFFFFDCFFECFFFFFBBEEFFF9@D:BFFBF?ADFFFFFFFA.-@DFFFFFFFFFDEFFF?
@M03896:38:000000000-B4D98:1:1103:21711:10098 1:N:0:160
TACGGAGGGTGCAAGCGTTAATCGGAATTACTGGGCGTAAAGCGCACGCAGGCGGTTTGTTAAGTCAGATGTGAAATCCCCGGGCTCAACCTGGGAACTGCATCTGATACTGGCAAGCTTGAGTCTCGTAGAGGGGGGTAGAATTCCAGGTGTAGCGGTGAAATGCGTAGAGATCTGGAGGAATACCGGTGGCGAAGGCGGCCCCCTGGACGAAGACTGACGCTCAGGTGCGAAAGCGTGGGGAGCAAACA
+
AAAAABBBCABCGGGFEEFGGGHBEFEGHFFFBBGFFEGGHHHGG0AAECAEFGGEGGGHGFHFGHFHHHHFHGGFHHHHGGGFEGHHHHHHHHGHHFGFGHGHHHGHHHHHHHFGGFFGFGHHHHG<?DFEHHGGGFFDEFFFFFFEFF/;;;;;;:;@AFFFFFAADFFFFBFFFFFFFFFFFFFFF=DAAABFF?A@BFDDFFFFEF?DD9D.FFFFFFFFFFFFFFF@ADFDFFADCFFFFDFFFF?
@M03896:38:000000000-B4D98:1:1103:12873:10231 1:N:0:160
TACGTAGGTGGCAAGCGTTGTCCGGATTTACTGGGTGTAAAGGGCGTGCAGCCGGGTCTGCAAGTCAGATGTGAAATCCATGGGCTCAACCCATGAACTGCATTTGAAACTGTGGATCTTGAGTGTCGGAGGGGCAATCGGAATTCCTAGTGTAGCGGTGAAATGCGTAGATATTAGGAGGAACACCAGTGGCGAAGGCGGATTGCTGGACGATAACTGACGGTGAGGCGCGAAAGTGTGGGGAGCAAACA
+
ABBBAFFADB>FFGGCGCEE2FDEEGEFHGBHBFE3AEBEFGHGGGEGGFGBGE0EAEFE5FBFDF5F3GBBFD4BBGG3BGGEHHHFHHF>F3FGBFFGFGHHG4?FGHEBFF?3BBBBBFGGHHHGCCGC/?<</<GF<EFFHHHGH<1==>>>>><<<GDD0DC<ACCGH0CCGFHCEECGFHEEABFB9BBAFGGFFFAAFFFFFFFFCFEEFFFBFDDAEA.9ADFFFFFFFFFFDD=FFDEFFF.
@M03896:38:000000000-B4D98:1:1103:25623:10785 1:N:0:160
TACGTAGGATGCAAGCGTTATCCGGATTTACTGGGTGTAAAGGGAGCGCAGGCGGGACTGCAAGTTGGATGTGGAATACCGTGGCTTAACCACGGAACTGCATCCAAAACTGTAGTTCTTGAGTGAAGTAGAGGCAAGCGGAATTCCGAGTGTAGCGGTGAAATGCGTAGATATTAGGAGGAACACCAGTGGCGAAGGCGGATTGCTGGACGACAACTGACGGTGAGGCGCGAAAGCGTGGGGAGCAAACA
+
>AAA>FFAFFFFFGGAEA?EGGHEEEFGHADGBBFAAAFHFFGGEDEEE0A0BAE?/EEGBBFHBFGHEHGGHBE?33BGGFGGEGGHHHHHGDGCFDFGHHHHFFGHHHGHF>@DG?GFFDFGHHFH<FGD1F<CGFGD@<@EGFHGA<<:;;;;::;:CBGFBG:9ADEBF;9;C00/..;CFGG?.0:BC-@-;:;@>-99BBBB/AFFCFACFFFEFDAAA:..A-;9>;>.;9;DA;A9:A?FFFF
@M03896:38:000000000-B4D98:1:1103:25635:10799 1:N:0:160
TACGTAGGATGCAAGCGTTATCCGGATTTACTGGGTGTAAAGGGAGCGCAGGCGGGACTGCAAGTTGGATGTGGAATACCGTGGCTTAACCACGGAACTGCATCCAAAACTGTAGTTCTTGAGTGACGTAGAGGCAAGCGGAATTCCGAGTGTAGCGGTGAAATGCGTAGATATTAGGAGGAACACCAGTGGCGAAGGCGGATTGCTGGACGACAACTGACGGTGAGGCGCGAAAGCGTGGGGAGCAAACA
+
>AAAAFFAFFCFGGGAECEEFFAAAFEEHGBHBF23AAFFFGHGHEGGGEEEGE0>/E1?FGFG@GGB3FE3?333BGHHGGHGGHHHHHFH/?C</<FGFGFGHHHHHHGFFFDGFFFF1FGGHG1?FGHGDFDGCFFA@C@CGHHFGD.;<<;;:;=-;:CBFFC;:BEGGFBFB0;9.AFGGGGG.;FFEBBBBFF<BBBFFFFBFFFB<B@?EFF;FFBA.A.FE?@B?BBD/ADD?BBFBFFFFFF
@M03896:38:000000000-B4D98:1:1103:25617:10805 1:N:0:160
TACGTAGGATGCAAGCGTTATCCGGATTTACTGGGTGTAAAGGGAGCGCAGGCGGGACTGCAAGTTGGATGTGGAATACCGTGGCTTAACCACGGAACTGCATCCAAAACTGTAGTTCTTGAGTGAAGTAGAGGCAAGCGGAATTCCGAGTGTAGCGGTGAAATGCGTAGATATTAGGAGGAACACCAGTGGCGAAGGCGGATTGCTGGACGACAACTGACGGTGAGGCGCGAAAGCGTGGGGAGCAAACA
+
3>AAAFFAFFFFFGGEFFGCFFDBAEFGHADEBGF3EEGFFFGGHGGGGA0AEEE??ECGFGFGBGGHFHHBGFDHHFGHGGHGGHHGHHHGGDCCE>FGGGFGFFBFFGGHFBGFHFGGGFHGGHFGFFFFHHGGEGH?CCCGHHGFE<<;<;<;;;:;:CCHHHEEDGGGGFFFFBBFDFEFFGGEA;BFEFCFFDFAACCFFFFFFFFFFFFFFBFFFDBDFFFEFFFFFF>AFA.;-@BEFDAFFF?
@M03896:38:000000000-B4D98:1:1103:17858:11235 1:N:0:160
TACGTAGGGTGCAAGCGTTATCCGGAATTATTGGGCGTAAAGGGCTCGTAGGCGGTTCGTCGCGTCCGGTGTGAAAGTCCATCGCTTAACGGTGGATCCGCGCCGGGTACGGGCGGGCTTGAGTGCGGTAGGGGAGACTGGAATTCCCGGTGTAACGGTGGAATGTGTAGATATCGGGAAGAACACCAATGGCGAAGGCAGGTCTCTGGGCCGTCACTGACGCTGAGGAGCGAAAGCGTGGGGAGCGAACA
+
ABABAFFBCFCCGGGFFFGGGGFEEEEFHEGHCGGFFFFGHHGGGCGGEBF1FEEECFEEEEGGEGGGGGEEEFEFHHHHHGHCGHHGHHGG<FDHH2?FF>>>@>DC-FEEDFFGG;;CAAFCFFGCAAAEFFFDFABFABFFFFFFF=9:;:99;;:;A?BFBFF/BFFFFFBEACAFFFFFFFF?AFFFFFCACFFFDF9BFFF;:BAA@@@?DFBBBADDDD?AEFFFFFCDFF.AD=DECDAA:B=
@M03896:38:000000000-B4D98:1:1103:17847:11250 1:N:0:160
TACGTAGGGTGCAAGCGTTATCCGGAATTATTGGGCGTAAAGGGCTCGTAGGCGGTTCGTCGCGTCCGGTGTGAAAGTCCATCGCTTAACGGTGGATCCGCGCCGGGTACGGGCGGGCTTGAGTGCGGTAGGGGAGACTGGAATTCCCGGTGTAACGGTGGAATGTGTAGATATCGGGAAGAACACAAATGGCGAAGGCAGGTCTCTGGGCCGTCACTGACGCTGCGGAGCGAAAGCGTGGGGTGCGAACA
+
>3A3>CCA?C?AFD4FAE2AAGGEEGE2AGBFB32BEE?EAFFEGFH?0AFGHG?EE1/1B>E?>EEEGECEED4434BB?GHDGH/CDFD?/?DHH1<?F>>A/@CECF.<ADC@-:-;-.9;C0--;.C?...99.99;;/B/BFBF@99.//9;-;.;.//;B///;/B/9/.---9:./;B9.;./;/B;--@...;B;//;//99A.-;-.9///:..;..---------./;;.-;;.9.-.-9-
@M03896:38:000000000-B4D98:1:1103:16733:11323 1:N:0:160
TACGGAAGGTCCGGGCGTTATCCGGATTTATTGGGTTTAAAGGGAGCGTAGGCCGGAGATTAAGCGTGTTGTGAAATGTAGATGCTCAACATCTGCACTGCAGCGCGAACTGGTTTCCTTGAGTACGCACAAAGTGGGCGGAATTCGTGGTGTAGCGGTGAAATGCTTAGATATCACGAAGAACTCCGATTGCGAAGGCAGCTCACTGGAGCGCAACTGACGCTGAAGCTCGAAAGTGCGGGTATCGAACA
+
>AABABBBBFFFGGGCEFGEGGDBEFGGHGFHFHEAFGAFGHHGGEEGFE01GHE0>FGHHHFFGGGGGHEGGFBBFEBFGGGEGHHFGF3GGFDHFFFFGGCGFDC>>BCFHFGGFFFFFFFHHHGGADFFCGFHHEC@@D;CGC.;EA.;;;0;;==;;B;FBBFFGGGGGFFEF?AAFDBFFFFDBFFFFFFDFDFFFFFFFBBBFFFF-B;;@BBBFDDFFFFFEFBACFDFFEFFFFB@FB.AFF@
@M03896:38:000000000-B4D98:1:1103:11411:11391 1:N:0:160
TACGTAGGGTGCAAGCGTTATCCGGAATTATTGGGCGTAAAGGGCTCGTAGGCGGTTCGTCGCGTCCGGTGTGACAGTCCATCGCTTAACGGTGGATCCGCGCCGGGTACGGGCGGGCTTGAGTGCGGTAGGGGAGACTGGAATTCCCGGTGTAACGGTGGAATGTGTAGATATCGGGAAGAACACCAATGGCGAAGGCAGGTCTCTGGGCCGTCACTGACGCTGAGGAGCGAAAGCGGGGGGAGCGAACA
+
>AAAAFFABFBBGGGFCEG2FGFAEEEGHFFFFGFCEEGGGHHGGFGFEB11GEFEEFEEEEF?EGGGGEGFGF4BFGHHHHHGGHHGHHGCC?CHH2??C>>A?@<>CG?EGGFGA;;;=FFFFF?AAEFFFFFD?;FFAF/BFFFFFF-999;9;;;;DEBFBFBFFFBBFFFEFADCFFBFFFFFEFFFFF@FADFFDC.;FF;BBB?A@9DDDFFBFFFFD...;;ABAC;AFD--9-BABD==BC;
@M03896:38:000000000-B4D98:1:1103:11427:11403 1:N:0:160
TACGTAGGGTGCAAGCGTTATCCGGAATTATTGGGCGTAAAGGGCTCGTAGGCGGTTCGTCGCGTCCGGTGTGAAAGTCCATCGCTTAACGGTGGATCCGCGCCGGGTACGGGCGGGCTTGAGTGCGGTAGGGGAGACTGGAATTCCCGGTGTAACGGTGGAATGTGTAGATATCGGGAAGAACACCAATGGCGAAGGCAGGTCTCTGGGCCGTCACTGACGCTGAGGAGCGAAAGCGTGGGGAGCGAACA
+
BBAABFFCCFCCGGGGFEGGEGFEEFGGHFFHCGGFEFGGHHHGGCHGGEC1GEFGEGEFEEFGEGGGGGGGGGGGHHHHHHHGGHHGHHGGDFCHH2?FFB>CDFAEFGDDGGGCC<ACAFGGGGGDFGGFFFFFBAFFBFFFFFFFFF-<<::<<<<<BFFFFFFFFFFFFFFACFFFFFFFFFFFFFFFFFFFFFFFFFAFFFFB0F?B@@CDDFFFFFFFFFFEFFFFFFFFFFFFFFFFFD>BAF-
@M03896:38:000000000-B4D98:1:1103:4481:11633 1:N:0:160
TACGTAGGGAGCGAGCGTTGTCCGGAATTACTGGGTGTAAAGGGTGCGTAGGCGGCCTTGTGGGTCAGGCGTGAAATACATGGGCTTAACCTATGGACTGCGCTTGAAACTATAAGGCTTGAGTGACGTAGAGGCAGGCGGAATTCCCGGTGTAGCGGTGAAATGCGTAGAGATCGGGAGGAACACCAGTGGCGAAGGCGGCCTGCTGGGCTTTAACTGACGCTGAGGCACGAAAGCATGGGTAGCAAACA
+
ABABAFFABFAAEGGCGCECCGDBEFAFHGCFCFCCEFHGHGGGHFFGFE01GEEGFGHHBGEFGHFHFB/?EE?FGGHGHHGHHHHGHGGGHDDF2BGGHC>BEFFFGGGBDG2>2?FFAGHHHH1EFGFGGHGFDCDDC@FGHHHHDF-;:;0;9=;9:CFFGFC;ABEFFBFEGF@@ADFFFFFE?BFFF->DFFA=DFF?EA:/BDF.AF;FFFFFFDF?.9...;AADFF?BB9B?E/99;;FFF9
@M03896:38:000000000-B4D98:1:1103:4473:11650 1:N:0:160
TACGTAGGGAGCGAGCGTTGTCCGGAATTACTGGGTGTAAAGGGTGCGTAGGCGGCCTTGTGGGTCAGGCGTGAAATACATGGGCTTAACCTATGGACTGCGCTTGAAACTATAAGGCTTGAGTGAAGTAGAGGCAGGCGGAATTCCCGGTGTAGCGGTGAAATGCGTAGAGATCGGGAGGAACACCAGTGGCGAAGGCGGCCTGCTGTGCTTTAACTGACGCTGAGGCACGAAAGCATGGGTAGCAAACA
+
AAABACFBAFAAEGEE?EEEAGGE2EFGHGFFCBGBEEGHHHHGGFEGFEA1F>EFCGHHDFEGGHEHEG??EE?FFGHGEFGEFFGHHHHGHEFFDGGHHACDEFEGFGGB2G>DFCFFCG1<FG1FFGHHHHFCA->>CADEHCGHEG-;;<;;9-.:;9BB0;99C?EGGGB?A?-9-DFFFFF?A/:BECABA?EC;BFDFF/B/;//B;;BFFFFFFDF.9....::.;A;FFFFFF/9EFFFFFA
@M03896:38:000000000-B4D98:1:1103:26569:11858 1:N:0:160
TACGGAGGGTGCAAGCGTTAATCGGAATTACTGGGCGTAAAGCGCACGCAGGCGGTTTGTTAAGTCAGATGTGAAATCCCCGGGCTCAACCTGGGAACTGCATCTGATACTGGCAAGCTTGAGTCTCGTAGAGGGGGGTAGAATTCCAGGTGTAGCGGTGAAATGCGTAGAGATCTGGAGGAATACCGGTGGCGAAGGCGGCCCCCTGGACGAAGACTGGCGCTCAGGTGCGAAAGCGTGGGGAGCAAACA
+
AAAAAAABBABBFGGEFEGEABFBAEFFHGCFBBBBEEGEGHHGGAEEFEC0EEEEFGFGFGBGGHHHHGHHHGGGFGFGGGGFEGHHGGFHFFGHHFFBFGHHHHHHGGGFFHFGGFFG?FCHHHHHFGGFHHGGGADDFFFFFFFBFF/;;;:;;;;;;FFFFB;;ADEFBBFFFBBFFDFFFFFFBFFFABBFFFED-BCFFD@;9BFB=9DFFFFAADDFFBFFFFFDF;FFFDFBFFFE;AAFFF.
@M03896:38:000000000-B4D98:1:1103:3076:11878 1:N:0:160
TACGTATGGTGCAAGCGTTATCCGGATTTACTGGGTGTAAAGGGAGCGCAGGCGGTGCGGCAAGTCTGATGTGAAAGCCCGGGGCTCAACCCCGGTACTGCATTGGAAACTGTCGTACTAGAGTGTCGGAGGGGTAAGTGGAATTCCTAGTGTAGCGGTGAAATGCGTAGATATTAGGAGGAACACCAGTGGCGAAGGCGGCTTACTGGACGATAACTGACGCTGAGGCTCGAAAGCGTGGGGAGCAAACA
+
AAABAFFFFFFFGGGG?EFEFGDBAEGGHHFHC3BBEFGGHHHGHEGEGEE0FFFE?FG@EE>FGHHGGGGGGGFFHGFHGGG?EEHHHFFDGBCGC?FGGHHHHHEGFFFFGHFGFFF>>1GGHHHG-CGCFGGGBCCFCGGGHFHHHCC<<<0<;9;;:FBFGC:;C@CFEFCFG0CFGDFFFFDEFFFFEDCFFFECFADFFBFB//F-DFFFFFFFFFFFA?FEFFFDAFDFFFFFFFFF;AAFFF9
@M03896:38:000000000-B4D98:1:1103:22893:12021 1:N:0:160
GATACCCCAGTAGTCCGGCTGACTGACTACTCACTGATCTCGTATGCCGTCTTCTGCTTGAAAAAAAAAATATAAACATAGAATCACGTCATCTACAAAATAAGAATAAATTAACAAAGAAAAGTAGCATATAATACATGGAATTCAAACCAGCTAAACAAGCTTCTAAACTATACATCAGCAGTAGATATTAGAGACACGCAGTATACACACAGCTAATAAGATGTGTAACTAGTTGGAGTGAAACATTG
+
AABABFF4AAFBFGFFAECGAGAFBFBGDBA35BFBBD5FGHGEGEFFFE?GGHHFHHGH1FABBE0>>E134B4433B33@3433311//044444330B3333334334?3?3B302202222333333222222222222<2>2111////111111.0.11=11111111111000000.0000000000000///.-:-:0000000....00000000;0000000090000/0/9.0000////
@M03896:38:000000000-B4D98:1:1103:16698:12079 1:N:0:160
TACGGAGGATCCGAGCGTTATCCGGATTTATTGGGTTTAAAGGGAGCGTAGATGGATGTTTAAGTCAGTTGTGAAAGTTTGCGGCTCAACCGTAAAATTGCAGTTGATACTGGATATCTTGAGTGCAGTTGAGGCAGGCGGAATTCGTGGTGTAGCGGTGAAATGCTTAGATATCACGAAGAACTCCGATTGCGAAGGCAGCCTGCTAAGCTGCAACTGACATTGAGGCTCGAAAGTGTGGGTATCAAACA
+
>AAAAAABBFFFGGGGEAEEFGDEEGEGHBGHCFGAFGHGHHHGGEEEGEFEFGHHHHFGHHFGFGBGGHFFEG@BFGFHGFC>EEFEFGBEFG/?4FFHHGGHHHGHFGGGHHHFHFFBBFFGGHEGHHHGHBFF/BGCDCCGHHA>FD.C<<<<<<<AACCBGHHH0CBGFG0CGD?AGGBFFGGG?DFEFGAGGGGGGF?BFABFFEF//;FFFFFBFBBF/FFFA..-99D?//;BDD.//:;BBFA
@M03896:38:000000000-B4D98:1:1103:16716:12085 1:N:0:160
TACGGAGGATCCGAGCGTTATCCGGATTTATTGGGTTTAAAGGGAGCGTAGATGGATGTTTAAGTCAGTTGTGAACGTTTGCGGCTCAACCGTAAAATTGCAGTTGATACTGGATATCTTGAGTGCAGTTGTGGCAGGCGGACTTCGTGGTGTAGCGGTGAAATGCTTAGATATCACGAAGAACTCCGCTTGCGAAGGCAGCCTGCTAAGCTGCAACTGACATTTAGGCCCGAAAGTGTGGGTATCAAACA
+
>>AAAAADBFFFGG?EECEEGGDBEEEGHGBGBBCAFGHGHHFGGFGGFEAFGGHHFFFGHFDGFHEHFHHHGED3FGHHEBGEGGGGGEBEEF/??BFGGFFGHHFHHHGHHHHBDFHGBFFFHFFFHHH1C?EG?/?A<A--FG.<.<<.<<=0<<.-.<00CBGH000;:00<;.9C..;BBCFA.;.C?B;9-.9.A.A.:;9B/B/B/;BBFB//;9BB/9FB//.--;-9////.9.//;9BB/.
@M03896:38:000000000-B4D98:1:1103:16074:12293 1:N:0:160
TACGTAGGGAGCAAGCGTTATCCGGATTTACTGGGTGTAAAGGGCGTGTAGGCGGGAGTGCAAGTCAGATGTGAAAACTATGGGCTCAACCCATAGCCTGCATTCGAAACTGTACTTCTTGAGTACTGGAGAGGCAGGCGGAATTCCGTGTGTAGCGGTGAAATGCGTAGATATACGGAGGAACACCAGTGGCGAAGGCGGCCTGCTGGACAGCAACTGACGCTGAGGCGCGAAAGCGTGGGGAGCAAACA
+
AAABAFFBCFBCGGFECEGGFGFEFGGGHFFFCFFCEFHHHHHGGEEGGBB3FEEGEFEF4FFGBGFHHHHGHFFGFGGFFHGHHHHGHHHGGHHHHFGHHHHHHHHHGGHHHHHHHDFGFFFGHHFHGHHHGGGFGCEFGCCEHFHH<<CC:<<;:;:;.:CCBC.;:-AFBFFFFG..?DFFGGGGF0BFED=ABDEFF;DFFF::BAFFE?FB./99;.ADDB.:.9@9BCC./;9;@FF.9;AFBA.
@M03896:38:000000000-B4D98:1:1103:17061:12372 1:N:0:160
TACGTAGGGTGCAAGCGTTATCCGGAATTATTGGGCGTAAAGGGCTCGTAGGCGGTTCGTCGCGTCCGGTGTGAAAGTCCATCGCTTAACGGTGGATCCGCGCCGGGTACGGGCGGGCTTGAGTGCGGTAGGGGAGACTGGAATTCCCGGTGTAACGGTGGAATGTGTAGATATCGGGAAGAACACCAATGGCGAAGGCAGGTCTCTGGGCCGTCACTGACGCTGAGGAGCGAAAGCGTGGGGAGCGAACA
+
3>>AAFFBBFBAGGGF22AEGFHEAEFGHGFHCB2BAAAEFDFEA1FEEEF1FAEECGEF?>EE>EEEFEGFGFFFDGHHHHHDGAFFHGG>DGDHHFH<FCDGC<@CDHGGGGG??=AA;ABCFFGDEDD??FDCFAFFABFBFFFFDA99;/;9;;;ADFFFBBB;FFFFFFFE@-9BDFFFFFFF./9B;;BCB.;FDF:BFF/9/B.:-;;.;9/;B?99.;.A/.:;;99:/999--=A@A@-9D-
@M03896:38:000000000-B4D98:1:1103:17885:12419 1:N:0:160
TACGGAGGATCCGAGCGTTATCCGGATTTATTGGGTTTAAAGGGAGCGTAGATGGATGTTTAAGTCAGTTGTGAAAGTTTGCGGCTCAACCGTAAAATTGCAGTTGATACTGGTCGTCTTGAGTGCAGTAGAGGTAGGCGGAATTCGTGGTGTAGCGGTGAAATGCTTAGATATCACGAAGAACTCCGATTGCGAAGGCAGCTTACTGGACTGTAACTGACGCTGATGCTCGAAAGTGTGGGTATCAAACA
+
AAAAABCCCFFFGGGEGEGEGGFEEGGGHFFHCGG?FGFGHHHGHFFGGEEFGGHHHGFGHHGDFHEHHHFGGFFFFGHHGFEEGGGFGGEEFG?FDBFGHHHHHHFHHGGFHDG@CFFFGGFHHHEHGHHGHHHHGGGC>C@FHGAFFF.<<<==<<<<CGHHFGGHHHHHHFGFF.;CEFFGGGGGGGGGGGGGGGGGGFFFFFFFFFFFFFFFFFFFFFFFFFFFFFFFFFDDFFFFFFFFFFFFFFF
@M03896:38:000000000-B4D98:1:1103:25240:12452 1:N:0:160
TACGGAGGGTGCAAGCGTTAATCGGAATTACTGGGCGTAAAGCGCACGCAGGCGGTTTGTTAAGTCAGATGTGAAATCCCCGGGCTCAACCTGGGAACTGCATCTGATACTGGCAAGCTTGAGTCTCGTAGAGGGGGGTAGAATTCCAGGTGTAGCGGTGAAATGCGTAGAGATCTGGAGGAATACCGGTGGCGAAGGCGGCCCCCTGGACGAAGACTGACGCTCAGGTGCGAAAGCGTGGGGAGCAAACA
+
AABBBBCBBBCCGGGGGFGEFFGFEGEGHEFGFCGFEEGEDHHGGEEGGEGCGGGFFGGHGHFGGHHHHHGFGGBDFGFGGGGGGGHGHHHHHHGHGFGDGGGHHGFHGHGFHHHFFGGHGHHHHHHHGGGFHHGGCFAFFFFFFFFFFF0;;;;;;;;;AFFFFFA;DFEFFBFFFFFFFFFFFFFFF@DFFFFFFFFFFFFFFDDEFBFABFFFFFFBBDF?FFFFFBFBADAFFFFFAFFFFFAFFF.
@M03896:38:000000000-B4D98:1:1103:26039:12784 1:N:0:160
TACGGAGGGTGCAAGCGTTAATCGGAATTACTGGGCGTAAAGCGCACGCAGGCGGTTTGTTAAGTCAGATGTGAAATCCCCGGGCTCAACCTGGGAACTGCATCTGATACTGGCAAGCTTGAGTCTCGTAGAGGGGGGTAGAATTCCAGGTGTAGCGGTGAAATGCGTAGAGATCTGGAGGAATACCGGTGGCGAAGGCGGCCCCCTGGACGAAGACTGACGCTCAGGTGCGAAAGCGTGGGGAGCAAACA
+
BBBBBBB@BBABGGGFGCGEFFFFEFFFHGFHBFCEEEFEDHHGGAEEGEEEGFC@EEEFFGGEBGHHHHFGHGG?FGGGGGGGGGHGHHGHGHFHHFGGHGGHHHGHHHGFHHGGGGGHFFHHHHHHFEGFHGGCDFFFFFFFFFFBF//;;;;:;:;;AFFFFF;;ABEFBBFFFFBFFFFFFFFFC@DFFFFFFDEFFFAFFF-AEFEDA>FDFFF/BDFFDFFFFFFDFFFBFFAAD>FECDEFFF?
@M03896:38:000000000-B4D98:1:1103:4490:12989 1:N:0:160
TACGGAGGATCCGAGCGTTATCCGGATTTATTGGGTTTAAAGGGAGCGTAGATGGATGTTTAAGTCAGTTGTGAAAGTTTGCGGCTCAACCGTAAAATTGCAGTTGATACTGGATATCTTGAGTGCAGTTGAGGCAGGCGGAATTCGTGGTGTAGCGGTGAAATGCTTAGATATCACGAAGAACTCCGATTGCGAAGGCAGCCTGCTAAGCTGCAACTGACATTGAGGCTCGAAAGTGTGGGTATCAAACA
+
AAAAABCCCFFFGEGFECGEFGDBEEGGHFHHGGGDGGAFGGHGGEGGGEAAFGGHGGBGHHDFFHBGFHFFEEBBGHHHHHFFGGGHFFF>E????BFGHGFGHG4FFGGFHGGBDFFBDFFGHHGHHHHHGHGEDCACAC?FHGC><..<<<==<<<<.CCHGGGHFHHHHFCFGDADGDCFGGGGBDGGGGGGGBEFGFFFFFFFFFFFFFFFFFFFFBFFFF0:9..:;FDD90FBFF.BFFFFFF.
@M03896:38:000000000-B4D98:1:1103:4479:13003 1:N:0:160
TACGGAGGATCCGAGCGTTATCCGGATTTATTGGGTTTAAAGGGAGCGTAGATGGATGTTTAAGTCAGTTGTGAAAGTTTGCGGCTCAACCGTAAAATTGCAGTTGATACTGGATATCTTGAGTGCAGTTGAGGCAGGCGGAATTCGTGGTGTAGCGGTGAAATGCTTAGATATCACGAAGAACTCCGATTGCGAAGGCAGCCTGCTAAGCTGCAACTGACATTGAGGCTCGAAAGTGTGGGTATCAAACA
+
3AA@ABABBFFFGCFCAEFFEFGEFEGGHFGGCGGDFGHHFHHGGEGFEEAFGGHGGGFGHFHHGHBHFHFGGFGGGFGHHEGEFGGFGHHGGGGGFGGFHFHHFHEGHHFGHGHDDDFFFFHHHFHHHHHHHHECD>C?@ACFFH.>FD.<.<==<<<<.CFHFHGHGHGHFFCFGAADFDFFGGG.AEGEGGADADGFFFFFFFFFFFFBBF/BFFFFB/BFFBF/AEF@BFFDB//;DD99/BFFF/.
@M03896:38:000000000-B4D98:1:1103:26112:13017 1:N:0:160
TACGTAGGGGGCAAGCGTTATCCGGATTTACTGGGTGTAAAGGGAGCGTAGACGGATGGACAAGTCTGATGTGAAAGGCTGGGGCTCAACCCCGGGACTGCATTGGAAACTGCCCGTCTTGAGTGCCGGAGAGGTAAGCGGAATTCCTAGTGTAGCGGTGAAATGCGTAGATATTAGGAGGAACACCAGTGGCGAAGGCGGCTTACTGGACGGTAACTGACGTTGAGGCTCGAAAGCGTGGGGAGCAAACA
+
AAABAFFABBBBCFFCEFGAFGDBAEFGHGFFFHGCEEHGHHGGGEEGGECAGEEGEEFGCF?FBGHGHHGGHFBBGFHHHGGGGGHGGGBEF/>EC>BFGHFHHHHFFHGGFHHDCCFFGFCGHHGGGGGGGGHHHHDC=@AEFGCGG;0;=<<<:;;;.BBFFF;;CBEGGFFGGFFGGGGGGGE?FFFBAFAFFFFFFD;DFFFFFFFFFFFFFFFFFFEFFFFFFFFFFFBDFDFFFFFEBAEBBFF
@M03896:38:000000000-B4D98:1:1103:26130:13021 1:N:0:160
TACGTAGGGGGCACGCGTTATCCGGATTTACTGGGTGTAAAGGGAGCGTAGACGGATGGACAAGTCTGATGTGAAAGGCTGGGGCTCAACCCCGGGACTGCATTGGAAACTGCCCGTCTTGAGTGCCGGAGAGGTAAGCGGAATTCCTAGTGTAGCGGTGAAATGCGTAGATATTAGGAGGAACACCAGTGGCGACGGCGTCTTACTGGACGGTAACTGACGTTGAGGCTCGAAAGCGTGGGGAGCAAAC
+
AAAAAFFAA?@DE0AAAAE0AFDB/AEGHB2FBBACEEADFFGGABEEFE//FBEEEE>0@F0BBGHHBGFGBD@1BFEHHGGCFEGG1BB?E>/<<>BC?GFGFG11<??F1F?/A?FFFFFHHHHCG?@<CACH0<<-<:;:GGCG<<0;;:0;:;;;.C9;BBAC99;;BFGBBBFFF.;9;B99AFF/A@@--->@-;BE/;B;/;F@-AEEBFF/BAEAA-/-AAA-9B99/A9A;@-9-;-99;
@M03896:38:000000000-B4D98:1:1103:20425:13072 1:N:0:160
TACGGAGGGTGCAAGCGTTAATCGTAATTACTGGGCGTAAAGCGCACGCAGGCGGTTTGTTAAGTCAGATGTGAAATCCCCGTGCTCAACCTGGGAACTGCATCTGATACTGGCAAGCTTGAGTCTCGTAGAGGGGGGTAGAATTCCAGGTGTCGCGGTGAAATGCGTAGAGATCTGGAGGAATACCGGTGGCGAAGGCTGCCCCCTTGACGAAGCCTGACGCTCAGGGTCGCAAGCGTTGGGAGCAAACA
+
>1AA1AAD@AAAGF1AAEEEAFGF0BEFHFFHDB/BAEEFHDFAE/EAAA//B>EEEEEHHHGHHHHHEHGF1FGDFHHHG?>?ECGFFGHG00?FGCFBFHGFFBGGHHD>1GGFC?@@001FGFF??CFEFH/--9;A9B/;FBFBBB/;9/9:-9:--/:BBFBBB=FBFFFEB//AB--/9B:A999----;-;:/;9FEF@9--/9-;---;/A9B-A--9//--9---;--;;-9A-:-9;FBFF
@M03896:38:000000000-B4D98:1:1103:20411:13084 1:N:0:160
TACGGAGGGTGCAAGCGTTAATCGGAATTACTGGGCGTAAAGCGCACGCAGGCGGTTTGTTAAGTCAGATGTGAAATCCCCGGGCTCAACCTGGGAACTGCATCTGATACTGGCAAGCTTGAGTCTCGTAGAGGGGGGTAGAATTCCAGGTGTAGCGGTGAAATGCGTAGAGATCTGGAGGAATACCGGTGGCGAAGGCGGCCCCCTGGACGAAGACTGACGCTCAGGTGCGAAAGCGTGGGGAGCAAACA
+
ABABABBBCABCGGGFEEGEFGGFGGFGHFBGBFGFFGGGHHHGG0AEEEE?EFGGGGGHHHFGGHFHHHHGHFGGGGFGGGFGFGHGGGGHHHGHHFFFGGGHHHHHHHGHHHHHGFFGFGHHHHHHGGGGHHGGGFFFFFFFFFFFFF/;;;;;;;;;;FFFFF;;DBEFFFFFFFFFFFFFFFFFF@DFFFFFFFEDAFFFF@;:EFFF-:AAFFF/B9DADDFBBBB@DFC?FDFBFFFFFAAFFF.
@M03896:38:000000000-B4D98:1:1103:20422:13099 1:N:0:160
TACGGAGGGTGCAAGCGTTAATCGGAATTACTGGGCGTAAAGCGCACGCAGGCGGTTTGTTAAGTCAGATGTGAAATCCCCGGGCTCAACCTGGGAACTGCATCTGATACTGGCAAGCTTGAGTCTCGTAGAGGGGGGTAGAATTCCAGGTGTAGCGGTGAAATGCGTAGAGATCTGGAGGAATACCGGTGGCGAAGGCGGCCCCCTGGACGAAGACTGACGCTCAGGTGCGAAAGCGTGGGGAGCAAACA
+
3AAAA3AD22AAGGFF?AEEA6F2AEGGHFFBDA2BAAFGGHHGE0EAEEE0B>EECE?GFGHFGHGGHHHF44BGHHHHGE@/>/GH3FFBG0FFC?1BFG?FGFHGGGHHHHHHAGFGFGBGHH??F..FBF.---9AAFFFFFFFB//;:;999-;;AFBB/;;;.@.//:FFBFFFFFFFFFFDB=BDAB?B-AE--9>@BB-9..AB?BA99/BFF.;.9.///;;-99-.B..;-9;:-9.;B..
@M03896:38:000000000-B4D98:1:1103:2754:13421 1:N:0:160
TACGTAGGGAGCGAGCGTTGTCCGGAATGACTGGGTGTAAAGGGAGCGTAGGCGGGATGGCAAGTCAGATGTGAAACCTGAGGGCTCAACCTTCAGACTGCATTTGAAACTGCTGTTCTTGAGTGAAGTAGAGGTAAGCGGAATTCCTGGTGTAGCGGTGAAATGCGTAGAGATCAGGAGGAACATCGGTGGCGAAGGCGGCTTACTGGGCTTTTACTGCCGCTGAGGCTCGAAAGCGTGGGGAGCAAACA
+
BBBBBFFB@FAAGGGE?EEAFGGEEEEFHD3FBCG3AEDEFF3EHFEEAEE1GFG?/EFFFGFAGHBGBFGGFGGG3EGB3BFGEHHGGGHHHFDFFFGFGFEGFFHHFGGHGHFDG@FGF??FGF1F@GG1FCHF11>D<ACCGGGHHB<<<<0;=-;;CCGGGC;;C?EGGFCBF9BF?DFGFBFG.;AAFAABF?EFFFFFE9999A.BEFF/BFB/;99-;AFE.;A@;F99B.DDC-B?;DFF/A.
@M03896:38:000000000-B4D98:1:1103:5402:13447 1:N:0:160
TACGGAAGGTCCGGGCGTTATCCGGATTTATTGGGTTTAAAGGGAGCGTAGGCCGTCTCAAAAGCGTGTTGTGAAATGTCCGGGCTCAACCGGGGCCGTGCAGCGCGAACTGTGAGACTTGAGTGTGCGGAAGGTATGCGGAATTCGTGGTGTAGCGGTGAAATGCATAGATATCACGAAGAACTCCGATTGCGAAGGCAGCATGCCGCAGCATTACTGACGCTGATGCTCGAAGGTGCGGGTATCGAACA
+
AABBAAABBFFFGFFAEEGEFGDBEFGGHBGHGGHEGGHHHHHGHEGGGEEDHHGFCGGHGHHGHGGGEHFGGHFGGFGGHGEGEGHGGHGEEGGDCBBBDHHHGFC<>CCFDGGDGCGGD<GGHHGHGGDDDGHFGHGD;;;EFFE9ED.;;9;;9;=;;FFFBB9;FFFFBB;BFAAAFFEFFFFDDFFFFFBBAFFFFFFFFFFDFFFFFFFFFFBFFBFFFFFFFFFDFFFFFFFFFFFDFF;EBF>
@M03896:38:000000000-B4D98:1:1103:5375:13451 1:N:0:160
TACGGAAGGTCCGGGCGTTATCCGGATTTATTGGGTTTAAAGGGCGCGTAGGCCGTCTCACACGCGTGTTGTGAAATGTCCGGGCTCAACCGGGGCCGTGCAGCGCGAACTGTGAGACTTGAGTGTGCGGAAGGTATGCGGAATTCGTGGTGTAGCGGTGAAATGCATAGATATCACGAAGAACTCCGATTGCGAAGGCAGCATGCCGCAGCATTACTGACGCTGATGCTCGAAGGTGCGGGTATCGAACA
+
1>A>>1AAAFDDAAEE?EE0AFGEEE/BG1FGBFF/AEFBGFGC/EAEE>EAGHEG?GBFGFH@>EEE/BGGG2BEFGB>FEGCCGGHHF0BC/ACC<>@CHHFCGC<@CAGGG0<CCGGC;GCGGFFGG;-;C:009;A;:;.9C9;?--;;:9;-9;;9BFFBF//9FFFFFFF/A9--AFFBFFB;B-;BB=-@BE9-A:/BB/;;@-;;/9BB/FFFBBBB-/;/;BA?--BBB/;9-9;F/9EBF-
@M03896:38:000000000-B4D98:1:1103:23134:13455 1:N:0:160
TACGTAGGTGGCAAGCGTTGTCCGGATTTACTGGGTGTAAAGGGCGTGTAGCCGGGTCGGCAAGTCAGATGTGAAATCCACGGGCTTAACTCGTGAACTGCATTTGAAACTGTTGATCTTGAGTATCGGAGAGGCAATCGGAATTCCTAGTGTAGCGGTGAAATGCGTAGATATTAGGAGGAACACCAGTGGCGAAGGCGGATTGCTGGACGACAACTGACGGTGAGGCGCGAAAGCGTGGGGAGCAAACA
+
>AA?AF1ADB1BG1FF1A1AAGHBEFGGHGDF2BAEAEGHBDGCBAEEEBFGGBA/EEEE>>E/BFGG1FDFFBFGHHHEHEE/>@FGGFBG/FG0FBB1FFFGHH2GFHF1BBBBGBBB@21@>G@?>?/@/C?FAFF/<>>FGGHGHG11>>><<<<<<DGG0;.;;::GBG<CC0;;.9FFFGGGC;B/;9;?ABCA@@@BFB:9BF:=@@@@FFFFF----9--;->@@@;BF?--@----;9FFFA
@M03896:38:000000000-B4D98:1:1103:5391:13463 1:N:0:160
TACGGAAGGTCCGGGCGTTATCCGGATTTATTGGGTTTAAAGGGAGCGTAGGCCGTCTCAAAAGCGTGTTGTGAAATGTCCGGGCTCAACCGGGGCCGTGCAGCGCGAACTGTGAGACTTGAGTGTGCGGAAGGTATGCGGAATTCGTGGTGTAGCGGTGAAATGCATAGATATCACGAAGAACTCCGATTGCGAAGGCAGCATGCCGCAGCATTACTGACGCTGATGCTCGAAGGTGCGGGTATCGAACA
+
AAABAAAAAFFFCFGCEEEEFGDEEFEGHCFHBFCAFGHFFHHGHFGGEE@EHHEFCFGG4G@FHGEEEHEGEFB4BDBFHEEEGGHGHHFE@?CCFC>BDHFHCF?>ADCBDG0=GCDDD<CGHG0GGGDGAEHGFFFD;AAEGFE9EE.;;9;;;;;-;BFFBF:BFFFFFFFFFFDDDDFFFFFFFFF?FFDDFFFFDFFFFFFDFFFFFFFFFFFFFFFFFD/9;FFFAFADFBFAFFFBFB9AFF-
@M03896:38:000000000-B4D98:1:1103:23145:13470 1:N:0:160
TACGTAGGTGGCAAGCGTTGTCCGGATTTACTGGGTGTAAAGGGCGTGTAGCCGGGTCGGCAAGTCAGATGTGAAATCCACGGGCTTAACTCGTGAACTGCATTTGAAACTGTTGATCTTGAGTATCGGAGAGGCAATCGGAATTCCTAGTGTAGCGGTGAAATGCGTAGATATTAGGAGGAACACCAGTGGCGAAGGCGGATTGCTGGACGACAACTGACGGTGAGGCGCGAAAGCGTGGGGAGCAAACA
+
ABABAFFBFFCFGGGGCEGFFGFBEGGGHHFFCFFCFGHHHHHGGEFGGBGGHFEEEGEFEEEFGHGHHHGGHFGGGGGEHGEEEGHGHGGHGCHHFFFFHHFHHHEGHHFFBGGBFBFFFFHHFHHABDFGGGEEFGG/>>FFHGGHHD1>>=>=<<=<CGGGGC;;CEEHGCGHHHHHGEGGGGGFFGGGCC?CGGEAFFFFFFFBBFFACFCDEFFBF?@DFEFAFFFFFFFFFFFFFFFFFDEFFFA
@M03896:38:000000000-B4D98:1:1103:23129:13478 1:N:0:160
TACGTAGGTGGCAAGCGTTGTCCGGATTTACTGGGTGTAAAGGGCGTGTAGCCGGGTCGGCAAGTCAGATGTGAAATCCACGGGCTTAACTCGTGAACTGCATTTGAAACTGTTGATCTTGAGTATCGGAGAGGCAATCGGAATTCCTAGTGTAGCGGTGAAATGCGTAGATATTAGGAGGAACACCAGTGGCGAAGGCGGATTGCTGGACGACAACTGACGGTGAGGCGCGAAAGCGTGGGGAGCAAACA
+
AAAAA44AFBAFGGGF?EEAFFDB2EFGH5DGFB2AEEHHFHHGGEEEFBGFHEACEEFE0E>FGHFHGHFFG@44FGGFHG?>EEFHFGGHGFHFFFEGHHHHHFDGGGGFFHHBGFDFFFFHHHHDGGC?DF/<FFF/>>.FGFGGH11>>=<=-<<<<GHHBCCCA@EHGCCCC0:;AAFFFFCA.;C/;B?-AAA-9@BFF:/;/9.--@;;;BBB9.-;9.9.E-@@BBBFF.D?B?-A9;.BFA:
@M03896:38:000000000-B4D98:1:1103:12720:13828 1:N:0:160
TACGTAGGGGGCAAGCGTTATCCGGATTTACTGGGTGTAAAGGGAGCGTAGACGGCAAGGCAAGTCTGATGTGAAAACCCAGGGCTTAACCCTGGCACTGCATTGGAGACTGTCTGGCTCGAGTGCCGGAGAGGTAAGCGGAATTCCTAGTGTAGCGGTGAAATGCGTAGATATTAGGAAGAACACCAGTGGCGAAGGCGGCTTACTGGACGGTAACTGACGTTGAGGCTCGAAAGCGTGGGGAGCAAACA
+
ABBABFFAAA2>EFFFAEFGCGHEEEEGHEDGCFHBEFGHHGHGGGGEEE?CHEFCE/1BBFGE@F4FBGFFGFGGFE?ECG/??A/GGGB??F?0BBBFGFF4GHHFHGGFGHBF2@FF@CGFHHHC?@/CGGFF=GF-<ACGHGGHG<0==;<<:;;;CFGHHG9;C?FGGF0FBBFGG?BFBFG?ACF/;;@>DAA9DFFAFB/:BFFA;AEFFBBBF.9EEE/.EFF@BBAABAADB-@A9;AFFF.
@M03896:38:000000000-B4D98:1:1103:12733:13841 1:N:0:160
TACGTAGGGGGCAAGCGTTATCCGGATTTACTGGGTGTAAAGGGAGCGTAGACGGCAAGGCAAGTCTGATGTGAAAACCCAGGGCTTAACCCTGGGACTGCATTGGAGACTGTCTGGCTCGAGTGCCGGAGAGGTAAGCGGAATTCCTAGTGTAGCGGTGAAATGCGTAGATATTAGGAAGAACACCAGTGGCGAAGGCGGCTTACTGGACGGTAACTGACGTTGAGGCTCGAAAGCGTGGGGAGCAAACA
+
ABAAAFFAAABBGGGFGFGGGGGBAEEGHHFFFFGBEEHHHHHGHFFEGECFHEEEEGGF?GBFFHGFFHGGH4FGHBEFGEFEEGHFHFFGHFFFEBFFHHHHHHEHFFGFGHFBG@@FBCDHGHHGGGGGGGHHGHF?<A<EHHHGHDD;<;;;:;;;:CHHGC;;CDEGEB;CFFGGGFFGGFGEFGGGEBDFADE;AADFFFB;BFFA-AEEBBFBF.AA;EFFFFFDAFFDFFFDDFFFA;AFFF.
@M03896:38:000000000-B4D98:1:1103:10080:14359 1:N:0:160
TACGGAGGATCCGAGCGTTATCCGGATTTATTGGGTTTAAAGGGAGCGTAGATGGATGTTTAAGTCAGTTGTGAAAGTTTGCGGCTCAACCGTAAAATTGCAGTTGATACTGGATATCTTGAGTGCAGTTGAGGCAGGCGGAATTCGTGGTGTAGCGGTGAAATGCTTAGATATCACGAAGAACTCCGATTGCGAAGGCAGCCTGCTAAGCTGCAACTGACATTGAGGCTCGAAAGTGTGGGTATCAAACA
+
AAABABBBBFFFGGE?EAFEFGDBEFGGHFFHFGEDFGGFFGHGFFGGGE?1FGGBFGGHHHDFFH5GFHFGGGBBGFHHHHFEFGGEGGBEFF??BBBBFGGGHG4GGGGFHHFFHFDBBGFGHHHHHHHHGGFCABECCFCGHHGFFD.<<<==<<<=:CGHHGGHFHFHFHCGH.;;FFFGGGGGFDGGGGGGAGGFDD;BAABBFFFFBFBFFFFFF9BFB9/FE.:@BB;99/BFFF.99BBFFF.
@M03896:38:000000000-B4D98:1:1103:20501:14609 1:N:0:160
TACGGAGGGTGCAAGCGTTAATCGGAATTACTGGGCGTAAAGCGCACGCAGGCGGTTTGTTAAGTCAGATGTGAAATCCCCGGGCTCAACCTGGGAACTGCATCTGATACTGGCAAGCTTGAGTCTCGTAGAGGGGGGTAGAATTCCAGGTGTAGCGGTGAAATGCGTAGAGATCTGGAGGAATACCGGTGGCGAAGGCGGCCCCCTGGACGAAGACTGACGCTCAGGTGCGAAAGCGTGGGGAGCAAACA
+
AAABABBBBABBGGGGFEGEFFGFFGGGHGFFCFGFEGGGHHHGG0EEEEF?EEGGGGGHHHGHHHGHHHHHHG@FGGGGGGGFEGHHHHHHHHGHHFGGHHHHHHGHHHHHHHHHGFFG?GHHHHHGGGGGHHGGGFFFFFFFFFFFFF/;;;;;;;;;;FFFFF;;DFFFFFFFFFFFFFFFFFFFFBFFFFFFFFFBAFFFFF>9EFFFBCFFFFFFFFFFD.:BFFFBDFFDFFDFBFFFFDEFFF.
@M03896:38:000000000-B4D98:1:1103:11365:15148 1:N:0:160
TACGGAAGGTCCGGGCGTTATCCGGATTTATTGGGTTTAAAGGGAGCGTAGGCCGTCTCACAAGCGTGTTGTGAAATGTCCGGGCTCAACCGGGGCCGTGCAGCGCGAACTGTGAGACTTGAGTGTGCGGAAGGTATGCGGAATTCGTGGTGTAGCGGTGAAATGCATAGATATCACGAAGAACTCCGATTGCGAAGGCAGCATGCCGCAGCATTACTGACGCTGATGCTCGAAGGTGCGGGTATCGAACA
+
ABAABBAAACDF2EEEEEG2AFGEEGGGHF5DBGGEGGHHHHHGEFEGGEEFHHGEEHGF3FEGFE1?1FCFEFFGF3BF?EEGEEHGGGH?///<>>><DHFFCD->ADGFGFDFG<DDDGFGG=0<EC@CDG:CBFGDA@AEGG?/9A.:;;;;;;:;;BFFFF/BFFFFFFBFBAADDDFFFFFFDFFFFFFFFFA?FFFFFFF@DDDDF/;FB/BFFFFFDFFFFFFFFFFFFFFFAAF;FB;AFF-
@M03896:38:000000000-B4D98:1:1103:29087:15188 1:N:0:160
TACGTAGGGTGCAAGCGTTATCCGGAATTATTGGGCGTAAAGGGCTCGTAGGCGGTTCGTCGCGTCCGGTGTGAAAGTCCATCGCTTAACGGTGGATCCGCGCCGGGTACGGGCGGGCTTGAGTGCGGTAGGGGAGACTGGAATTCCCGGTGTAACGGTGGAATGTGTAGATATCGTGAAGAACACCAATGGCGAAGGCAGGCCTCTGGGCCGTCACTGACGCTGAGGAGCGAAAGCGTGGGGAGCGAAC
+
AAAA>FFABFAA4AFAEEGCGFHEAEGGHG5D5BABAEEEHH3BFAFEGE11FEE0>F/BE>>EEGE//EEFFFGH3BGH?FGDEHGDGF//??/FB?0?F@BC/C->CF.<C@CC-;-;99;09F-;CEAA.9D?DEFB./BFBFFF.>-9;;;/.;::AEFFBB/;9FFFFFF..;BA/FFFBFFA9B/9B-;@@FF.D=.9FA:;;9;9;9@;AFFBF.;..;9A9.:--9B;F.DDB??F-9-;@B
@M03896:38:000000000-B4D98:1:1103:29101:15205 1:N:0:160
TACGTAGGGTGCAAGCGTTATCCGGAATTATTGGGCGTAAAGGGCTCGTAGGCGGTTCGTCGCGTCCGGTGTGAAAGTCCATCGCTTAACGGTGGATCCGCGCCGGGTACGGGCGGGCTTGAGTGCGGTAGGGGAGACTGGAATTCCCGGTGTAACGGTGGAATGTGTAGATATCGGGAAGAACACCAATGGCGAAGGCAGGTCTCTGGGCCGTCACTGACGCTGAGGAGCGAAAGCGTGGGGAGCGAACA
+
AAABAFFAAC2A4FDFEEE?FGFEEE2FGBFHB32FEEFAFGFGGGHGCEEGHEEEEF/??>EEEGGGGGCEGF4BBFGHFGFEGHGDHG//??B/<1FGGDBDDC-<CGDDCCC@-;AE@AFFGGGGDDDFA.AB.;FB;9/9BFFFF=-;;/;:;;;;A9/B/BFFFFBFFBBA>BBBDF/BFFFF.BFEFBB>BFFFDBFFFFB;9BEFBBBDDFB/;DDFFFFABDEB-;@AFFDFBBBEB:999;9
@M03896:38:000000000-B4D98:1:1103:6498:15337 1:N:0:160
TACGGAGGGTGCAAGCGTTATCCGGATTTATTGGGTTTAAAGGGTCCGTAGGCGGACTTATAAGTCAGTGGTGAAAGCCTGTCGCTTAACGATAGAACTGCCATTGATACTGTAAGTCTTGAGTATATTTGAGGTAGCTGGAATAAGTAGTGTAGCGGTGAAATGCATAGATATTACTTAGAACACCAATTGCGAAGGCAGGTTACCAAGATATAACTGACGCTGAGGGACGAAAGCGTGGGGAGCGAACA
+
AAAAAAADDAAAGGGGGEEEFGDBAEEGHDFHBGCAFGHHGHHGHGGGGF1BGEEC>EBGGH4GFHEFFBBBFE@BFFGGHHHGHGHGHFAFHF/BBBFGFHHHFGFHHHGBFH3B3BFBBFGFHH3GHHHGGFFHFGGE@@?F1GGDH<1??@?@<>>><FGHFG1GHHHHHFGGGDDGFGFHGHEHHHHFGFFCGGHGGG?FGBCFFFFBBFBFFGFBF.EFGDF?DF?@BFDFFFFFFFFFFD>BBDB
@M03896:38:000000000-B4D98:1:1103:9527:15443 1:N:0:160
TACGTAGGGGGCAAGCGTTATCCGGATTTACTGGGTGTAAAGGGAGCGTAGACGGATGGACAAGTCTGATGTGAAAGGCTGGGGCTCAACCCCGGGACTGCATTGGAAACTGCCCGTCTTGAGTGCCGGAGAGGTAAGCGGAATTCCTAGTGTAGCGGTGAAATGCGTAGATATTAGGAGGAACACCAGTGGCGAAGGCGGCTTACTGGACGGTAACTGACGTTGAGGCTCGAAAGCGTGGGGAGCAAACA
+
AAAAAFFBBBCCGGGGGGGCGGDBEFGGHHFHFHACEFHFGHHGGFGGGEGFHEGCEEF?BFFFFHGGGGFGFGFFH1FGHGFGFGHFGGGFF/EE@>0FHHHHGHHGHHGFDGH?C????FHHHHHGCGGGEGGGDFD-<@<CHGGGH;0;<<;;:;;;.FFGFFC;CDEFFBFGGGGGGGGGGGGGFFFFEF@BFFEDFAFFFF;;BFFF=DFFFFFFFFFEEFFEEEFDBFAAFFDDAFFEC;AFBF.
@M03896:38:000000000-B4D98:1:1103:13454:15813 1:N:0:160
AACGTAGGGTGCAAGCGTTGTCCGGAATTACTGGGTGTAAAGGGAGCGCAGGCGGGAAGACAAGTTGGAAGTGAAAACCATGGGCTCAACCCATGAATTGCTTTCAAAACTGTTTTTCTTGAGTAGTGCAGAGGTAGATGGAATTCCCGGTGTAGCGGTGGAATGCGTAGATATCGGGAGGAACACCAGTGGCGAAGGCGGTCTACTGGGCACCAACTGACGCTGAGGCTCGAAAGCATGGGTAGCAAACA
+
ABABAFFABFABGGFFEEFEEFAAEE2FHFBHCGFBEEGGFGHGFEFGGEAAEGFG/E?BFHFFBGFHFGHGHGB?GFE/BGGHHHHGHHF?FCGGBBBFFFFGHHGFGHGFGGHFGFFGFFHHBGGHGHHGGGHHHHHGFFFGHHHHGC-<=<==<<;;;EHHHGCCEDEGGFFEFG@DGGFGGGGFGFGGFFFFFFEFFFFFFFFFFFEFFFFEFFFFFFFFFFFFFFFFFFFFFFFFFFBFEBFFFF?
@M03896:38:000000000-B4D98:1:1103:13438:15821 1:N:0:160
AACGTAGGGTGCAAGCGTTGTCCGGAATTACTGGGTGTAAAGGGAGCGCAGGCGGGTAGACAAGTTGGAAGTGAAAACCATGGGCTCAACCCATGAATTGCTTTCAAAACTGTTTTTCTTGAGTAGTGCAGAGGTAGATGGAATTCCCGGTGTAGCGGTGGAATGCGTAGATATCGGGAGGAACACCAGTGGCGAAGGCGGTCTACTGGGCACCAACTGACGCTGAGGCTCGAAAGCATGGGTAGCAAACA
+
AAABAFFBBFABGGGFFEGAFGDEEE?FHGCGCFFCEGHHHHHGFEEGGEAEFEE?/EFHFGBGG4GHB3FFGFBFBFE/3FHHGGHFGGFGCGHEG2BFHDHHGF22F?FG2@@<F@FF@FFG<DFGBGHGGEHHFH1FFGHGHHH<<--<=<==<<;-;GFGHG;;:DGGGF99@-9BFAFGBFGE9CBFCFBFFFEAF9;.B;;/;A9..A;AAFFFF?ADFF.AEEFDDFDDFFFFFF/B9;9;BF.
@M03896:38:000000000-B4D98:1:1103:29207:15835 1:N:0:160
TACGGAGGGTGCAAGCGTTAATCGGAATTACTGGGCGTAAAGCGCACGCAGGCGGTTTGTTAAGTCAGATGTGAAATCCCCGGGCTCAACCTGGGAACTGCATCTGATACTGGCAAGCTTGAGTCTCGTAGAGGGGGGTAGAATTCCAGGTGTAGCGGTGAAATGCGTAGAGATCTGGAGGAATACCGGTGGCGAAGGCGGCCCCCTGGACGAAGACTGACGCTCAGGTGCGAAAGCGTGGGGAGCAAACA
+
BBBBBBADBAABGGFGFEGE2BDAEE2FGEBFBFFEEEEEFGHGG0EEFEEFGGG?EFDFGHEFFHHHHHFGHGG4BGGGFGEGGGHHHHFHHHCGHFGGHHHHHHFGGHGEFHCGFFFFFGHHHHHHGGGFFGD-<9@DFFFFFFFBF//;;;9;9;;;;FFFFFDDDBEFBB:FFFBFFA;FFFFFBDFFFFFFFFFFFFFFFFDE?B9B9=DAFFFBFDFFFF/;9FFFFF@DFFFFFFFFCA:FFF?
@M03896:38:000000000-B4D98:1:1103:29187:15851 1:N:0:160
TACGGAGGGTGCAAGCGTTAATCGGAATTACTGGGCGTAAAGCGCACGCAGGCGGTTTGTTAAGTCAGATGTGAAATCCCCGGGCTCAACCTGGGAACTGCATCTGATACTGGCAAGCTTGAGTCTCGTAGAGGGGGGTAGAATTCCAGGTGTAGCTGTGAAATGCGTAGAGATCTGGAGGAATACCGGTGGCGAAGGCTGCCCCCTGGACGAAGACTGACGCTCAGGTGCGAAAGCGTGGGGAGCAAACA
+
>>A>1>>>11AAGGFA0AFEEFGA00FFHDDB21ABAAEEFFFAA/AAAE//B>>/>E?GBEG1FGHGFHGG1BBGHHHHG/><>EHHHHHGFG/BGFF1BGGHHHGHHHF>F?F1/?<??0?GHHG0?A.FH0C---9A:BFFFFBB///;;;/;/;;9;9FFB;-;;-A/;BF/9/9;-ABFFFF;9;9A;-;999:/:AFAF@@--;F@-@-AFF/;B-;BFFB///;-;;@9B----9-9-;9:BF-
@M03896:38:000000000-B4D98:1:1103:6119:16271 1:N:0:160
TACGGAGGGTGCAAGCGTTAATCGGAATTACTGGGCGTAAAGCGCACGCAGGCGGTTTGTTAAGTCAGATGTGAAATCCCCGGGCTCAACCTGGGAACTGCATCTGATACTGGCAAGCTTGAGTCTCGTAGAGGGGGGTAGAATTCCAGGTGTAGCGGTGAAATGCGTAGAGATCTGGAGGAATACCGGTGGCGAAGGCGGCCCCCTGGACGAAGACTGACGCTCAGGTGCGAAAGCGTGGGGAGCAAACA
+
>AAAAAB@D22AGGGCCAEEGFHCEECFHEDF5A2AEAEAFGFGG?FGGEA@EE?>>E12BBFGBGEBBG3B4DEGHHHHFGGGGGHFHHFF0?FFHFFGFF?F>FG2FGG2GCHFFG??0FCF<D?F?AFG1FD-C;DFEFFFFFFFBF/9;;9;;99-9BFFBFD:ADEFFFF/BFF.DFFBFFFD--;.ABDFFFFAFFFCA9-;?B.9-9AABFFFFDDDDFBB;BF-AA>?/9..;;=AAFEFFF.
@M03896:38:000000000-B4D98:1:1103:2880:16447 1:N:0:160
TACGTAGGTGGCGAGCGTTATCCGGATTTATTGGGTTTAAAGGGAGCGTAGGCGGGTTGTTAAGTCAGTTGTGAAAGTTTGCGGCTCAACCGTAAAATTGCAGTTGATACTGGCGACCTTGAGTGCAACAGAGGTAGGCGGAATTCGTGGTGTAGCGGTGAAATGCTTAGATATCACGAAGAACTCCGATTGCGAAGGCAGCTTACTGGATTGTAACTGACGCTGATGCTCGAAAGTGTGGGTATCAAACA
+
>AAAAFF@BDAFFGGGFEEEAEDBAEFGHFBG5BAAFGFF5BDEFEEEAEEGGF?//?E?FF?FBB4FGHFGGDF4B?BGG3EECGGBGFF/?/??D??FBGFGGHEHFH?11/<<ACFHHEFHH=F=0.</CEFHHGFF?@-;:GE9AA.9;0;;;;;;:09;0BFGGFEGE0;;;A;;AD/BBFBA@DF./9-;@?E?D.;;/;FFFFBFFBFBB/:;9ADFD?/:BFFFAB.D//:/AD?/B//BFF.
@M03896:38:000000000-B4D98:1:1103:2903:16451 1:N:0:160
TACGTAGGTGGCGAGCGTTATCCGGATTTATTGGGTTTAAAGGGAGCGTAGGCGGGTTGTTAAGTCAGTTGTGAAAGTTTGCGGCTCAACCGTAAAATTGCAGTTGATACTGGCGACCTTGAGTGCAACAGAGGTAGGCGGAATTCGTGGTGTAGCGGTGAAATGCTTAGATATCACGAAGAACTCCGATTGCGAAGGCAGCTTACTGGATTGTAACTGACGCTGATGCTCGAAAGTGTGGGTATCAAACA
+
AAAAAFFAF4AFAEEEEEFFGGGEEEEEHFFHCGGAFGFFHHHGGEGFEB01GEE@>FEGHHGGFHFHHHFGEFG?FEGHHHCEEGGHHHH@A????@?FGGGHHHGHHHGFHG><CCEGFGHHHHHHHHHHHGHHHGBC-A:EHGEFAG.;;;;;;-;;99BFG;;CFG0FGFFFFBDD?A;FBFF.;ADEBDDC-AEFFDFFF;;99:;;.:B/;BBFFFFFDDFBFFFD;.ADFFFFDDAFFBBF/B.
@M03896:38:000000000-B4D98:1:1103:18975:16458 1:N:0:160
TACGGAGGGTGCAAGCGTTAATCGGAATTACTGGGCGTAAAGCGCACGCAGGCGGTTTGTTAAGTCAGATGTGAAATCCCCGGGCTCAACCTGGGAACTGCATCTGATACTGGCAAGCTTGAGTCTCGTAGAGGTGGGTAGAATTCCAGGTGTAGCGGTGAAATGCGTAGAGATCTGGAGGAATACCGGTGGCGAAGGCGGCCCCCTGGACGACGACTGACGCTCAGGTGCGAAAGCGTGGGGAGCAAACA
+
11>A>A>ADAAAGGFEEEF0AAGA0E0FGGFHFAFFEEEGFHHCGAEEGEG/EEE/>ECHHGHGGHGHHHHFDG@FGHHHGGGCEEHHHGHHFFFHH?F1FF1FFHFHHHGGFHHF/????0?FFGGFFGGAGC<C<?AGEFBD0GFDDC/<<0==:-;;;C0;FG.;.;;BFCBFFFFGG.;FBFF?-;AAC?@;@FF>@?@@@@@;AFF@;=@-9;A9;-;BFF/BF/;@?;;-/A--;9;A--;FF--
@M03896:38:000000000-B4D98:1:1103:18955:16461 1:N:0:160
TACGGAGGGTGCAAGCGTTAATCGGAATTACTGGGCGTAAAGCGCACGCAGGCGGTTTGTTAAGTCAGATGTGAAATCCCCGGGCTCAACCTGGGAACTGCATCTGATACTGGCAAGCTTGAGTCTCGTAGAGGGGGGTAGAATTCCAGGTGTAGCGGTGAAATGCGTAGAGATCTGGAGGAATACCGGTGGCGAAGGCGGCCCCCTGGACGAAGACTGACGCTCAGGTGCGAAAGCGTGGGGAGCAAACA
+
AAAAAAADCABCGGGGEEGEGGHFGGFGHHFGCBFFEFEFHHHGG?EEGEA?EEFGGGGHHHGGGHFHHHHGHGFGGHGHFGEGFGHGHHHHHHGHHFGGHHHHHHHHHHHHHHHBF?FFFGHHHHGGFGGFHHDCFFCFFFFFFFFFFF/;;;;:;;;;AFFFFFA;A@9FFFFFFFFFFFFFFFFFF@DFFFFBFFECFFFCFB@AEFF-9-AAFFFFFFFDFFFFFFFFFFFFFFFFFFFFFAEFFF.
@M03896:38:000000000-B4D98:1:1103:2894:16468 1:N:0:160
TACGTAGGTGGCGAGCGTTATCCGGATTTATTGGGTTTAAAGGGAGCGTAGGCGGGTTGTTAAGTCAGTTGTGAAAGTTTGCGGCTCAACCGTAAAATTGCAGTTGATACTGGCGACCTTGAGTGCAACAGAGGTAGGCGGAATTCGTGGTGTAGCGGTGAAATGCTTAGATATCACGAAGAACTCCGATTGCGAAGGCAGCTTACTGGATTGTAACTGACGCTGATGCTCGAAAGTGTGGGTATCAAACA
+
ABBBBFFBFFBFGGEEGCGEGFDEEGGGHBFHFGGAFGHGGGHGGEFGEE??GEE//FFGHHFGFHEHGHGHGGBFGFHHHGGGGGGGHHGCGF<<D@FFGHHHHHHHHHGHHH/C?CFGGHHHHHHHHHHBHGHHHGBF;CAEHHGFGF.;;;;;;;=;;FFGGFFGGGGGGGFGFDAADDFFFFFDDFFEBDCBFFFFFFFFFBBBFFFFFBFFFBFFFFFFFFFFFFFFFFFFFFFFFF.BFFFFFFF
@M03896:38:000000000-B4D98:1:1103:28345:16479 1:N:0:160
TACGTAGGGGGCAAGCGTTATCCGGATTTACTGGGTGTAAAGGGAGCGTAGACGGTGTGGCAAGTCTGATGTGAAAGGCATGGGCTCAACCTGTGGACTGCATTGGAAACTGTCATACTTGAGTGCCGGAGGGGTACGCGGAATTCCTAGTGTAGCGGTGAAATGCGTAGATATTAGGAGGAACACCAGTGGCGAAGGCGGCTTACTGGACGGTAACTGACGTTGAGGCTCGAAAGCGTGGGGAGCAAACA
+
AAAAAFFABBBBEEFFEEGAFGDBEGGGHGFFFHHFDEBD5DFGFEEGGFCEGGGEEEEEEHBBBGGGHGFGHFB4FGH1FGHGHHHFGGGFHFFH3BFGGHHHHHHGFFBDHHFFBGDHDGBFGG@BDGGGGGGG1>DC<C<CGFGHH;0<<;<<:;;;CGCCFFFE?B.C0;FBFFBFGGCFFGGFGFFGE;;;DFFFFFFF/;/;BFFABFEEFBFFFAEFEEFFFFFFAF.:9DDFFFFEB.AFF.9
@M03896:38:000000000-B4D98:1:1103:28325:16480 1:N:0:160
TACGTAGGGGGCAAGCGTTATCCGGATTTACTGGGTGTAAAGGGAGCGTAGACGGTGTGGCAAGTCTGATGTGAAAGGCATGGGCTCAACCTGTGGACTGCATTGGAAACTGTCATACTTGAGTGCCGGAGGGGTAAGCGGAATTCCTAGTGTAGCGGTGAAATGCGTAGATATTAGGAGGAACACCAGTGGCGAAGGCGGCTTACTGGACGGTAACTGACGCTGAGGCTCGAAAGCGTGGGGAGCAAACA
+
>AAA>F?AA11>0AFFEEAECFDAAFGGHD2FBBAAFEHHHHHGHGEEEEE/FAEE/B//?FGG1FGHGHGHHBB1@AGGFFHGFGHFGGBB0BF0FB<?GGG2FGEFHHFFHHFGBD>BBF1FFHFC/><///EEFH>->>AGHG=0G=<======-;;:CGHF;:=CCEGFG0C00BB.;CFBFG?;;FB;A@A@FE=9;>@FFB;/BF@@B9AB9FFF--:-;AAEFF=@FF-FABF?@??@AFFFF;
@M03896:38:000000000-B4D98:1:1103:13435:16590 1:N:0:160
TACGGAGGGTGCAAGCGTTAATCGGAATTACTGGGCGTAAAGCGCACGCAGGCGGTTTGTTAAGTCAGATGTGAAATCCCCGGGCTCAACCTGGGAACTGCATCTGATACTGGCAAGCTTGAGTCTCGTAGAGGGGGGTAGAATTCCAGGTGTAGCGGTGAAATGCGTAGAGATCTGGAGGAATACCGGTGGCGACGGCGGCCCCCTGGACGAAGACTGACGCTCAGGTGCGAAAGCGTGGGGAGCAACCA
+
>>>AAAADDAA>GGFA2AEEFFH2B2ACGHFBA3ABAAEEHHGEE?E0AEF0EEEGGGGHHHHHHHFFGHHGBFF4FGHHGG>/><GHHHHG0A/?FCFFGFGGHEHGHHHHFHFHFGHHFGHHHH?0?>>CGF.>CBB:;//FFFFFFF/;;:9;999-9;BFFF9;A-;FBBFFBBBFFFFFEFFF@BB?:;@---;=-9@99@;AEFFB=@D.B/B9B?A.AD//;BB9.--9FDDDB<BF;?.B.;.
@M03896:38:000000000-B4D98:1:1103:13428:16607 1:N:0:160
TACGGAGGGTGCAAGCGTTAATCGGAATTACTGGGCGTAAAGCGCACGCAGGCGGTTTGTTAAGTCAGATGTGAAATCCCCGGGCTCAACCTGGGAACTGCATCTGATACTGGCAAGCTTGAGTCTCGTAGAGGGGGGTAGAATTCCAGGTGTAGCGGTGAAATGCGTAGAGATCTGGAGGAATACCGGTGGCGAAGGCGGCCCCCTGGACGAAGACTGACGCTCAGGTGCGAAAGCGTGGGGAGCAAACA
+
ABABABCBCABCGGGFEEGEFFFFEGFGHGFFFFGFFGGGHHHGGAAEFEG?FFGGGGGHHHFGGHHHHHHHHGFGGGFGGGGGGGHHHHGHHHGHHFGFGGGHHHHHGGHHHHHHGGGHFGHHHHHHFGGFHHGGGFFFFFFFFFFEFF0B;;;:;;;:ABFFFF;AAFFF0BFFFF;FFFFFFFFFFDFFFFFFFDFFFFFFFFCAEFFFBFFDFFFFFFFFFFFFFFFFFFFDFD:DFFFEFFFFFF.
@M03896:38:000000000-B4D98:1:1103:28847:17420 1:N:0:160
TACGTATGGTGCAAGCGTTATCCGGATTTACTGGGTGTAAAGGGAGCGCAGGCGGTGCGGCAAGTCTGATGTGAAAGCCCGGGGCTCAACCCCGGTACTGCATTGGAAACTGTCGTACTAGAGTGTCGGAGGGGTAAGTGGAATTCCTAGTGTAGCGGTGAAATGCGTAGATATTAGGAGGAACACCAGTGGCGAAGGCGGCTTACTGGACGATAACTGACGCTGAGGCTCGAAAGCGTGGGGAGCAAACA
+
3AAAAFFFFBDFGFFCCAEAAEABAEGGHGCHBAAAEAFGGHHGHEEGGEFEGCEE@EEEEE>?BFGHHFHHGG44@FGGGGGEEEHHHHGGGDCGD??FGHHHHHFHHHFDFGGEFFG>>FGGHHHFA@@C-AEGC;GHFHCGGCCCG;0<;;<<9;;9C0FGBBCEA@.CF;;;C;0CEAFFFFDEAFFFA;-BFBEFFAFFFB9;9BFAFFFFFFFFF?DFDD..;EFFDBDFEDFFCA=.BDAFFFA
@M03896:38:000000000-B4D98:1:1103:12578:17722 1:N:0:160
TACGTAGGGGGCAAGCGTTATCCGGATTTACTGGGTGTAAAGGGAGCGTAGACGGATGGACAAGTCTGATGTGAAAGGCTGGGGCTCAACCCCGTGACTGCATTGGAAACTGCCCGTCTTGAGTGCCGGGGAGGTAAGCGGAATTCCTAGTGTAGCGGTGAAATGCGTAGATATTAGGAGGAACACCAGTGGCGAAGGCGGCTTACTGGACGGTAACTGACGTTGAGGCTCGACAGCGTGGGGAGCAAACA
+
>3>A>FFAABBAECEA2EEGEGHEEFGGHHFFDFGBEEHHGHHGHEEEEE0EGEEEGFFH@BBEBGGHFHHGHF4GFGHHHGEEEEHHGFHEG@/?EFGGHFFHFHGFHHGHGFF/><FFFGGHHFG?A/>A@ADGDGDD<C-EHHHHHF0<;;;;-=;;.CFGBB;;DGEGFC=CFFFGGDFFGGGFFFFFA;@??FA@9@BBFFFBFF9@9AEABFFFF.EE.EB9EEA;9-;-.-9A?BB?=DEFFF.
@M03896:38:000000000-B4D98:1:1103:12576:17741 1:N:0:160
TACGTAGGGGGCAAGCGTTATCCGGATTTACTGGGTGTAAAGGGAGCGTAGACGGATGGACAAGTCTGATGTGAAAGGCTGGGGCTCAACCCCGGGACTGCATTGGAAACTGCCCGTCTTGAGTGCCGGAGAGGTAAGCGGAATTCCTAGTGTAGCGGTGAAATGCGTAGATATTAGGAGGAACACCAGTGGCGAAGGCGGCTTACTGGACGGTAACTGACGTTGAGGCTCGAAAGCGTGGGGAGCAAACA
+
ABAAAFFABCCCGGGFEEGEFGDBEEGGHHFHFGGFGFFHHHHGHEGGGF?EHFFGEGFHFGBFFHGFFHGGHFFFHGHHGFFEFGHFFGGFG/<E@>?FGHHHHHGHHHFHBHH?BC?FFGFGGHHGGGGCEGHHHHDC<ACEHHHHHG0;<<<;:;;;;FFGFFC=EGFGGFFGGGGGGDGGGGGGFFFFFFFFFFFFFFFFFFFFFFFFCDFFFFFFF.AEAFFFFFFFFFFFFFAFFFFEFDFFFFA
@M03896:38:000000000-B4D98:1:1103:4759:17781 1:N:0:160
GATACCCGTGTAGTCCGGCTGACTGACTACTCACTGATCTCGTATGCCGTCTTCTGCTTGAAAAAAAAATGTGACAGCCCCGAGCTCAACTTGGGAATTGCATTTCAGACTGTTCATCTAGAGTTTTGTAGAGAGGGGTAGACTTCCACGTGTAGCGGTGAAATGCGTAGAGATGTGGAGGAATAACGGAGTCGAAGGCGGCTCCGTGGACAAGAACTGACACTAATGTGAGAAAGGGTGGGGATCAAACA
+
1>>1>@FAAABFGGBGE?EAA0FBDCFGG0FF1A1AAF1AGHAAF0GDE/A0/2B1B11B0AB10/>/E0@2@@2BBE?//>//>/B1BFFF1B?/1B1B1BF>222>2B11BF2B2B21B2BBBFBCFDDDBB/C<//?<11?FG<1<<..><1<-<<<<<0=<<A<<-;C0::0000.;:/0:00;9..9/9..C..--;--9-9-;9//-;-/-9//9/9////99;//////----9-9--;9/;9-
@M03896:38:000000000-B4D98:1:1103:4761:17799 1:N:0:160
GATACCCGTGTAGTCCGGCTGACTGACTACTCACTGATCTCGTATGCCGTCTTCTGCTTGAAAAAAAAAAGAATAATAACGAAGCACAAATAGAGAATTTCATATCATAATGGGATAATAGAGATAGAATGGGAGAGCTAGAATCAGTAGAATCGCGATGACAGGAGATGTTTGACTGAGACAGAGTGCTAGTTAGGTCAGGTTATATGGTATTTGTGTTAGGGTATGGATAGATATGTTGGGTACAAATA
+
AAABBFFBBBFCGGGGEFEF?GFB5FFHFGHFBFFBBD5DDGFEHEGFFEAAFHH5FHGFFFBGFFCE@E111343B4431?1//3222B343334B34444444444444330222B?333?33322222202?///11?1111111?111110.---.1000..../0000/0000/000////0000000;00/09///000;0000;000900///0;/.//0//000:000//;//:9.///////
@M03896:38:000000000-B4D98:1:1103:20645:18453 1:N:0:160
TACGTAGGTGGCAAGCGTTGTCCGGAATTACTGGGTGTAAAGGGAGCGCAGGCGGGTGATCAAGTCAGCTGTGAAAACTACGGGCTTAACCCGTAGACTGCAGTTGAAACTGTTCATCTTGAGTGAAGTAGAGGTTGGCGGAATTCCGAGTGTAGCGGTGAAATGCGTAGATATTCGGAGGAACACCGGTGGCGAAGGCGGCCAACTGGGCTTTAACTGACGCTGAGGCTCGAAAGTGTGGGGAGCAAACA
+
AAABBFFCFFBFGGGGFEGGFGDBEGEFHGCGCGGFFFGGHHHGHEGGGAE?EEFC@EGHFGBFFHFHHHHGHFBBBFGBBEFGGGHHGHHHDFGGF?FGGDGGHHHHHHGFHHGHHHGHGGHFFF1FGGHFHHHGGCG@AACEHHHHD::;;;<;;;;AABFGGFCCAAEGGGGGGGDA?A;FFFDFF;@FFB;CFFFFFFFAEEBBFFEFFFFFFFFFFADD?DFEFEF;@FDFBFBFDDFE-;;FFF.
@M03896:38:000000000-B4D98:1:1103:22265:18740 1:N:0:160
TACGTAGGGGGCAAGCGTTATCCGGATTTACTGGGTGTAAAGGGAGCGTAGACGGCAAGGCAAGTCTGATGTGAAAACCCAGGGCTTAACCCTGGGACTGCATTGGAAACTGTCTGGCTCGAGTGCCGGAGAGGTAAGCGGAATTCCTAGTGTAGCGGTGAAATGCGTAGATATTAGGAAGAACACCAGTGGCGAAGGCGGCTTACTGGACGGTAACTGACGTTGAGGCTCGAAAGCGTGGGGAGCAAACA
+
ABABBFFAB?DDGGGCFGGEGGDBEEGGHFFHFBACEEGGGGGGFEGGGEECGEEGCGFFCGFFFGFGHFFFGGFBDEEEGHCEEGHHGFFFHFC?BBFEHHFHGHFGHHDBGHFBCFFFCCFGGHHGGGGGFGHHHGGC<AAEHHHHHD0==;;;;;=;;CCGBG;;ABEGGFFFGBFGFFCFGGGEFFGEEGCFFFFFFFFFFF;;BFFF@.;AFFFFFBEEEFFFFFFFFFDDFFDDCFF99AAFBF.
@M03896:38:000000000-B4D98:1:1103:22283:18745 1:N:0:160
TACGTAGGGGGCAAGCGTTATCCGGATTTACTGGGTGTAAAGGGAGCGTAGACGGCAAGGCAAGTCTGATGTGAAAACCCAGGGCTTAACCCTGGGACTGCATTGGACACTGTCTGGCTCGAGTGCCGGAGAGGTACGCGGAATTCCTAGTGTAGCGGTGAAATGCGTAGATATTAGGAAGAACACCAGTGGCGAAGGCGGCTTACTGGACGGTACCTGACGTTGAGGCTCGAACGCGTGGGGAGCAAACA
+
>>A1AFF1111>EA0FEEF0AGDB0BEEHHFHFHC0EEFAFFHGGEEGG?CCGEEGEEECGGB>FHFGEEFFGBFB1>?ECF/?EGGGGFB?GFF<0BFFGHHGHFD1BBBDGGHB0FFF>CCGHHHG@CG?.EH11.>@<A-;CCCGC00;<::;-:;;.99;FFCC.9.;;9F;F00;FF/CFFGFFFFFE-99--;-9@@@F9;;9BF;9A--/FFFF-9;A-B;EAA@;F--A-@-9-9;@:;:/;-
@M03896:38:000000000-B4D98:1:1103:21568:19814 1:N:0:160
TACGGAAGGTCCGGGCGTTATCCGGATTTATTGGGTTTAAAGGGAGCGTAGGCCGGAGATTAAGCGTGTTGTGAAATGTAGATGCTCAACATCTGCACTGCAGCGCGAACTGGTTTCCTTGAGTACGCACAAAGTGGGCGGAATTCGTGGTGTAGCGGTGAAATGCTTAGATATCACGAAGAACTCCGATTGCGAAGGCAGCTCACTGGAGCGCAACTGACGCTGAAGCTCGAAAGTGCGGGTATCGAACA
+
>AABAABBBFFFGGC?ECE2AFDBEEGGHFHHBBBAFGFDADGG1EEGGB>EGHEE/FEGHHBFEGGGFHGGGFBBBFG4BFGFHHBEBF3FGEFHBBFEGHHFGCC<>BGFHGHHFGFGFGFGFHDDEGFFC>GFHEC@;A-;CGECE..;;;;99-;;;C0;BFFFFF0FFF;;B..9:A/;FFFFBDFFFD@;BAFFFFFFFFBFFBFB@;=BBFFBFDDFFFBB/9/AAF.9:/B@CF-9/BAAFFC
@M03896:38:000000000-B4D98:1:1103:21549:19817 1:N:0:160
TACGGAAGGTCCGGGCGTTATCCGGATTTATTGGGTTTAAAGGGAGCGTAGGCCGGAGATTAAGCGTGTTGTGAAATGTAGATGCTCAACATCTGCACTGCAGCGCGAACTGGTTTCCTTGAGTACGCACAAAGTGGGCGGAATTCGTGGTGTAGCGGTGAAATGCTTAGATATCACGAAGAACTCCGATTGCGAAGGCAGCTCACTGGAGCGCAACTGACGCTGAAGCTCGAAAGTGCGGGTATCGAACA
+
ABAAABAABFDFEGEAECFEGGFFFGGGHFBGBFG1FFHHGHFGFEEGEB01FGE0/E>GHHFFFEAGDHEGGGBBFBB4BFGFHHHGGHEGFFFHFGGFHHCGFCC<>CGFHFGHBFFGHHFHHHGCEDCGFFFFGHACADCEHGE:ED.;;;;;;;;;:FFFFFCFGGGGGCFBB.AADA:9BFFD@FFFFFDFFFFFDFFFFFFFFFAFDF;BBFFFFDFFFFFFFFFFFFDDFFFFFF;99B9AFF9
@M03896:38:000000000-B4D98:1:1103:16004:19971 1:N:0:160
TACGGAAGGTCCGGGCGTTATCCGGATTTATTGGGTTTAAAGGGAGCGTAGGCCGTGAGGTAAGCGTGTTGTGAAATGTAGGCGCCCAACGTCTGCACTGCAGCGCGAACTGCCCCACTTGAGTGCGCGCAACGCCGGCGGAACTCGTCGTGTAGCGGTGAAATGCTTAGATATGACGAAGAACCCCGATTGCGAAGGCAGCTGGCGGGAGCGTAACTGACGCTGAAGCTCGAAAGCGCGGGTATCGAACA
+
AAAAABCCCFFFGGGEGFGGGGDBEFGGHFGHFGGEGGHFHHHGGGGGGE?EHHGEEFEFCGGFHGFGGHGGGGGFFDFFHHHFGGEDGEEGHHGHGGGFHHGHGGCDDGEFGHHGDAF>>FGGHHFG@FFD@FCGC?A?;;CBFFD;D@-:;;;;;;;;;FFFFBBFFFFFFFBFFDEC?DFFFFFFAFFFFFFFFFEFDFFFFDDD-BFA@9ADDFFFFFFFFFFFFFFDFFFDF.DCCA@@9:AAFF-
@M03896:38:000000000-B4D98:1:1103:4712:20216 1:N:0:160
TACGGAGGGTGCAAGCGTTAATCGGAATTACTGGGCGTAAAGCGCACGCAGGCGGTTTGTTAAGTCAGATGTGAAATCCCCGGGCTCAACCTGGGAACTGCATCTGATACTGGCAAGCTTGAGTCTCGTAGAGGGGGGTAGAATTCCAGGTGTAGCGGTGAAATGCGTAGAGATCTGGAGGAATACCGGTGGCGAAGGCGGCCCCCTGGACGAAGACTGACGCTCAGGTGCGAAAGCGTTGGGAGCAAACA
+
>AAA?AADB2AAGGGGGAEEGGHBEE2FHFFF5A2BAEFEGHHFGEEEEECEF0>EEE1BFFH4BFFGBHEFFF4FGHHHGEG/>EHHGHHF00/FGFGFFFFGHGDFHHGFGCFG/????FCHHHF?<<.FF<D@C-9DEFFFFFFFFE/;;;;;;9.-;BFFF:;;;@EFB//;F//.ADFFFFFF-;DD9BBA=FFA--;@DD-9;BFA9-AABFFFFFF.../;BF;;9B-A/AAACF;FEAEFFF.
@M03896:38:000000000-B4D98:1:1103:4711:20236 1:N:0:160
TACGGAGGGTGCAAGCGTTAATCGGAATTACTGGGCGTAAAGCGCACGCAGGCGGTTTGTTAAATCAGATGTGAAATCCCCGGGCTCAACCTGGGAACTGCATCTGATACTGGCAAGCTTGAGTCTCGTAGAGGGGGGTAGAATTCCAGGTGTAGCGGTGAAATGCGTAGAGATCTGGAGGAATACCGGTGGCGAAGGCGGCCCCCTGGACGAAGACTGACGCTCAGGTGCGAAAGCGTTGGGAGCAAACA
+
ABBABBABBAAAEGGFECGEGFHFEECFHGBHBBAFEEEEFHHGGEGGGE?@FEEEEGEGGH44BFFGFHFGF4B4FGGGFGGEEGHHHHHGCHE?FFFFGHHGHFHFFHGDHHFFGFFG?GHHHHHFGFFFHHC--@@DEFBFFFFFB//;;;;;;;;;AFFFFF;;;B?FEFFFFF/ADFBFFFFD@@B?ABBBBFFB;BBBBB;99BF?B-AAB/F9BDDA9AFFFFF-.B=?FADFBFBFFAAFFF.
@M03896:38:000000000-B4D98:1:1103:20968:20349 1:N:0:160
TACGTAGGGGGCAAGCGTTATCCGGATTTACTGGGTGTAAAGGGAGCGTAGACGGTGTGGCAAGTCTGATGTGAAAGGCATGGGCTCAACCTGTGGACTGCATTGGAAACTGTCATACTTGAGTGCCGGAGGGGTAAGCGGAATTCCTAGTGTAGCGGTGAAATGCGTAGATATTAGGAGGAACACCAGTGGCGAAGGCGGCTTACTGGACGGTAACTGACGTTGAGGCTCGAAAGCGTGGGGAGCAAACA
+
AAAAAFCAAABBGGFEEEG?FGDBEEGGHHFHCG2CEEHHHHGGHEFGFEEFHEEE1BBE?FBFBGGGGFGGFFB@E1?CFHHGGGGFFFCGGDGHFBFFHHBHGGFFFGFFGHEFBDFGFGFFGGHGGGGGGGFDFHF->><<0==GD=0<====<;;;:CCGBC;;EDEGGFBFF9BFGAFGFFC?A;FBCBCBCDA>@BFFFB9;;BF-AFFFFFFFF?AEAEFFFFF@CFDDFFFFFFFFADEFFFA
@M03896:38:000000000-B4D98:1:1103:20981:20366 1:N:0:160
TACGTAGGGGGCAAGCGTTATCCGGATTTACTGGGTGTAAAGGGAGCGTAGACGGTGTGGCAAGTCTGATGTGAAAGGCATGGGCTCAACCTGTGGACTGCATTGGAAACTGTCATACTTGAGTGCCGGAGGGGTAAGCGGAATTCCTAGTGTAGCGGTGAAATGCGTAGATATTAGGAGGAACACCAGTGGCGAAGGCGGCTTACTGGACGGTAACTGACGTTGAGGCTCGAAAGCGTGGGGAGCAAACA
+
AAAAAF>A1ADDEGGF0EAECGDB0EFGHHCHFBEEEEFGFGHGHFFEGB//FBEE/?BEEGBEFGGG1FFFGFBBG0FCFHHFHHHFFF>GH>GHGGGGHHGHGHEGGFFBGGDBBD>BBB1GGGGGGGGGGGGGF1>?><-CHHHFF00=====<:;=.CCHHC::;AEGGFFGGBBFBE9AFFCEFFFGEGA-@BA9=@@;BBB;9/-->BFFFFFFF-AEAEB9AFA=@B-;9B--9;--@AEFEF-
@M03896:38:000000000-B4D98:1:1103:5804:20628 1:N:0:160
TACGTAGGGTGCAAGCGTTATCCGGAATTATTGGGCGTAAAGGGCTCGTAGGCGGTTCGTCGCGTCCGGTGTGAAAGTCCATCGCTTAACGGTGGATCCGCGCCGGGTACGGGCGGGCTTGAGTGCGGTAGGGGAGACTGGAATTCCCGGTGTAACGGTGGAATGTGTAGATATCGGGAAGAACACCAATGGCGAAGGCAGGTCTCTGGGCCGTTACTGACGCTGAGGAGCGAAAGCGTGGGGAGCGAACA
+
ABABAFFABFABGGGEGCFEFGDBEEEFHBGFFGCCFFEEGHHGGGFGGEE1GFGFFGGEEEFFEGEGFGGGGFFBGGGHHHHGGHHGGGFGB??GG2??F>>ADD>CDHGGGGCCB;AEBFFCFGGGEEGFFFFADAFF;BBFFFFFFF-9;;:9;;;;AEFFBBBBFFFFFFBEFFFFFFFFFFFFFFFFFFDFFDFFFAFFFFBBFFFFFFFFEFFFFFFFFFFEEAE>FCDDFFDFFFFFD9:;@B-
@M03896:38:000000000-B4D98:1:1103:26536:20846 1:N:0:160
TACGTAGGATGCAAGCGTTATCCGGATTTACTGGGTGTAAAGGGAGCGCAGGCGGGACTGCAAGTTGGATGTGAAATACCGTGGCTTAACCACGGAACTGCATCCAAAACTGTAGTTCTTGAGTGAAGTAGAGGCAAGCGGAATTCCGAGTGTAGCGGTGAAATGCGTAGATATTAGGAGGAACACCAGTGGCGAAGGCGGATTGCTGGACGACAACTGACGGTGAGGCGCGAAAGCGTGGGGAGCAAACA
+
AAAAAFFAFFCFFGFFEEGEEGGEEEGGHHCFFFGBEGHGHHHGHGGGGE??EEEF/EFGGGHHHHHHHHHHHGGFFGFHGGFGEHHHFHHDFA@CF>BBGFHHHEGFGGGHHHHDHGGG?FGGHH1?FFHHHHGEFGGDDDGGHHHGA<.<=;;;;;;;;GHHHGC:CG9FGFFFGGGGGGGGBFGEAFGGA@@BFFEDAFFFFFF//FFFDDFFFFFFFFFD?EFFEABD@DCAB.ADFFFFAAAFFFA
@M03896:38:000000000-B4D98:1:1103:14106:21164 1:N:0:160
TACGTAGGGTGCAAGCGTTATCCGGAATTATTGGGCGTAAAGGGCTCGTAGGCGGTTCGTCGCGTCCGGTGTGAAAGTCCATCGCTTAACGGTGGATCCGCGCCGGGTACGGGCGGGCTTGAGTGCGGTAGGGGAGACTGGAATTCCCGGTGTAACGGTGGAATGTGTAGATATCGGGAAGAACACCAATGGCGAAGGCAGGTCTCTGGGCCGTCACTGACGCTGAGGAGCGAAAGCGTGGGGAGCGAACA
+
AAABAFFAAFABGGCEGEG2FGDBAE2FGAGFFBEFFGFEGHHGGFGFFEEDHGGFFG@EEEEGGGGGGGEEGBB4FGGHHGHGGGHGGFD<??BGH2??FBBAGDCCDGGDGGGGC;::;CFFGGABEGGFFFFB.;BFAB;BFFBBAA-@;/:9;;:;AEFFBBFFFFFFEFFFDFFFFF/BFFFEFFFFB;:@FDFFDCFFFFBBBF.;-;@DDFFBFDADFDFAF.;-@>=A/.;ADFFECDAF>9-
@M03896:38:000000000-B4D98:1:1103:14088:21164 1:N:0:160
TACGTAGGGTGCAAGCGTTATCCGGAATTATTGGGCGTAAAGGGCTCGTAGGCGGTTCGTCGCGTCCGGTGTGAAAGTCCATCGCTTAACGGTGGATCCGCGCCGGGTACGGGCGGGCTTGAGTGCGGTAGGGGAGACTGGAATTCCCGGTGTAACGGTGGAATGTGTAGATATCGGGAAGAACACCAATGGCGAAGGCAGGTCTCTGGGCCGTCACTGACGCTGAGGAGCGAAAGCGTGGGGAGCGAACA
+
ABABAFFBCFCCGGGGCEGGGGDBAEEGHFGGFGFFEEFGFHHGGFGEEEF1GEEECGFFEFGGGGGGGGGGGFGGHHHHHHHGGHHGHHD>CFFHH2F?FBBDGFDGGGDCGGFGF;;CAFFFGGGBEGGFFFFD?AFF;BFFFFFFFF-;;9:9;;;;DEFFFFFFFFFFFFFFDDFCFFFFFFFFFFFFFFFDFFFFDFFFFFB;;FEE>CFFFFFBFFFFFFFFFFEDFFFFFFFFFFFFAA@@D@-
@M03896:38:000000000-B4D98:1:1103:14073:21175 1:N:0:160
TACGTAGGGTGCAAGCGTTATCCGGAATTATTGGGCGTAAAGGGCTCGTAGGCGGTTCGTCGCGTCCGGTGTGAAAGTCCATCGCTTAACGGTGGATCCGCGCCGGGTACGGGCGGGCTTGAGTGCGGTAGGGGAGACTGGAATTCCCGGTGTAACGGTGGAATGTGTAGATATCGGGAAGAACACCAATGGCGAAGGCAGGTCTCTGGGCCGTCACTGACGCTGAGGAGCGAAAGCGTGGGGAGCGACCA
+
>AAAAFFBBFBBGGGGCEGG4FDBAEEGHBHHFGDCFFGGHHHGEFGCEAFGHGGG?EEE?EEEEEGGGGGEGF4BGFGHHHHFFHHGHFDCCFDHH2??FBBDDC->@F<>CGDFA?BABCFCFGCCGGGFEDFDDEFB;9:BFFFFD-9;;;/9;;9;A:/BBFFBFFEFFFFF-9;BFA9FFFA.EFF/;AAAFFEFFFFFFFFB/BAA9;>?ABF/;ADDDDF.B..;>--9/AA:;AD.;AC@-;-
@M03896:38:000000000-B4D98:1:1103:14269:21185 1:N:0:160
TACGGAGGGTGCAAGCGTTAATCGGAATTACTGGGCGTAAAGCGCACGCAGGCGGTTTGTTAAGTCAGATGTGAAATCCCCGGGCTCAACCTGGGAACTGCATCTGATACTGGCAAGCTTGAGTCTCGTAGAGGGGGGTAGAATTCCAGGTGTAGCGGTGAAATGCGTAGAGATCTGGAGGAATACCGGTGGCGAAGGCGGCCCCCTGGACGAAGACTGACGCTCAGGTGCGAAAGCGTGGGGAGCAAACA
+
AAAAAABCCBBAGGGG?EGFGGHFBEFGHGFFFFFBEFEEHHHGGAEEFEECGFGGGGCHGHHHGHFHHHHHHFHHHHHHGGEEEGHHHHHHHFGHHFBBGHFHHHGHHHHHHHHFGFGGFFFHHHHHFGGGHHGFGFFDEFFFFFFFFF0;;9;:;;;;EFFFFF9;:DEFBFFFFEBFFFFFFFFFD:BFA=DFFFEBFFFFFF@9AFFA;CDFFFFFFDFFF?FFF0;@A@FDFFDFFFFFFDFBFF.
@M03896:38:000000000-B4D98:1:1103:12560:21914 1:N:0:160
TACGGAGGATCCGAGCGTTATCCGGATTTATTGGGTTTAAAGGGAGCGTAGATGGATGTTTAAGTCAGTTGTGAAAGTTTGCGGCTCAACCGTAAAATTGCAGTTGATACTGGATATCTTGAGTGCAGTTGAGGCAGGCGGAATTCGTGGTGTAGCGGTGAAATGCTTAGATATCACGAAGAACTCCGATTGCGAAGGCAGCCTGCTAAGCTGCAACTGACATTGAGGCTCGAAAGTGTGGGTATCAAACA
+
ABABBCCCCFFFGGGCECGEFGDEEFGGHFHHFGGAFGFFFHHGGEGGGEEAGGFHFGFHHHFGFHBGFHFGGFFFFFHHHGCEGGGGHGFFGG>FFBFGGHHHHHFHGHFFGGH3FFFFFGHHHFGHHHHHGHGGGGGCCFGGHGFGGD.<<===<<<<=GGHHGHHGHHHHGCGGGDGGGFGGGGGFGGGGGGGGGGGGFFFFFFFFFFFFFFFFFFFFBFFFFFFFFFD;FF?BBB0AF;BBFFFFFA
@M03896:38:000000000-B4D98:1:1103:9969:22103 1:N:0:160
TACGTATGGTGCAAGCGTTATCCGGATTTACTGGGTGTAAAGGGAGCGCAGGCGGTGCGGCAAGTCTGATGTGAAAGCCCGGGGCTCAACCCCGGTACTGCATTGGAAACTGTCGTACTAGAGTGTCGGAGGGGTAAGTGGAATTCCTAGTGTAGCGGTGAAATGCGTAGATATTAGGAGGAACACCAGTGGCGAAGGCGGCTTACTGGACGATAACTGACGCTGAGGCTCGAAAGCGTGGGGAGCAAACA
+
ABBBAFFFFFFFGGGFEEGEFGDEEGGGHHFHCFGCEEGGGGGGHFGGGECCFGGECGGEEF>FFGGHFGFGHF@FGFFGGGEGGGHGHGFDF>BDBCGHHHGHHHHFGGFDGGGFGGH=>FGGHHHGGGGGGGGGHCCFCGGGHHHHH;0<<;;<:;;;;BFGGFCCEGEGGC;CFFFGGGFFFFFEFFFFFFFFFFFFFFFFFFFFFFFFFFEFFFFFFFFFFFFFFFFFDFDFFFFFFFFFFDEFFF.
@M03896:38:000000000-B4D98:1:1103:4764:22814 1:N:0:160
AACGTAGGTCACAAGCGTTGTCCGGAATTACTGGGTGTAAAGGGAGCGCAGGCGGGAAGACAAGTTGGAAGTGAAATCTATGGGCTCAACCCATAAACTGCTTTCAAAACTGTTTTTCTTGAGTAGTGCAGAGGTAGGCGGAATTCCCGGTGTAGCGGTGGAATGCGTAGATATCGGGAGGAACACCAGTGGCGAAGGCGGCCTACTGGGCACCAACTGACGCTGAGGCTCGAAAGTGTGGGTAGCAAACA
+
ABAAAFFAFFBCFGFFECGFEGDBAEEGHHFHFGFCEEGHHHHGGEEEGEECGFGGCEEFGHFGGHHHGHGFFGGGGGFBGHHHHHHHHHHGGF3FFBGGHHHHHHHHHHGFHHHHGCFHFFHGHHHHHHHFGGHHHGD@>CAEHHHFD?-;;<<;;;;;CEHFGF;;CDCFGFFADGFCGDGGFFFFFFFFA>=FCFFFFFFFFFBBFFFFFFFFFFFFFFFFFFFEFFFCCFFFBFFFFF;B.B;FFF.
@M03896:38:000000000-B4D98:1:1103:4771:22833 1:N:0:160
AACGTAGGTCACAAGCGTTGTCCGGAATTACTGGGTGTAAAGGGAGCGCAGGCGGGAAGACAAGTTGGAAGTGAAATCTATGGGCTCAACCCATAAACTGCTTTCAAAACTGTTTTTCTTGAGTAGTGCAGAGGTAGGCGGAATTCCCGGTGTAGCGGTGGAATGCGTAGATATCGGGAGGAACACCAGTGGCGAAGGCGGCCTACTGGGCACCAACTGACGCTGAGGCTCGAAAGTGTGGGTAGCAAACA
+
>AAA>CFAFFFFGGGF2EECAFGBEEEGHBEBDGECEFHHHHFGHGGGGGGCGEGGGFEHEBGHGHHHHHGHF4E4FGFFHHHGHGHHHHHGGHGFHHHGHFHHH3BFGHFB?FFGGCGFGGGGGHHHHHHGHFHGFC?@>-<EGHHH.-<:=:;;;;;A?;:0BCCCGFEFGFGGAFAG?ABCBFFEABFFEADCF.EDACABFFB/;EAFDEFEDFFFFFDDF?FEFFF>-.;A/;BFDBA/A//999A
@M03896:38:000000000-B4D98:1:1103:21349:23122 1:N:0:160
TACGGAGGGTGCAAGCGTTAATCGGAATTACTGGGCGTAAAGCGCACGCAGGCGGTTTGTTAAGTCAGATGTGAAATCCCCGGGCTCAACCTGGGAACTGCATCTGATACTGGCAAGCTTGAGTCTCGTAGAGGGGGGTAGAATTCCAGGTGTAGCGGTGAAATGCGTAGAGATCTGGAGGAATACCGGTGGCGAAGGCGGCCCCCTGGACGAAGACTGACGCTCAGGTGCGAAAGCGTGGGGAGCAAACA
+
ABAAAAADBAABGGDG?EEAABDBAEAFGFFHFGCFFGAAAFHGGEEGGFG?EFFGEGEHGF@FFGGFEFGGGG4FBGFGGGCEGEHG?FFHAFFCGFGFGFHHHHDG?FGGFHGHE?FG<?FGHHHHGGG<GFGGGAF.;FBBFFB9;//9;999;9;;9FBFFB9;.;;FB;;F/B/ADFFF9BFDCFFFFF=DAAE=FFFFFB@.:BFA--A9BFF/FFFFFBFFFFFDA-=.9D.ABFAEB;9;/;.
@M03896:38:000000000-B4D98:1:1103:21818:23335 1:N:0:160
TACGTAGGGTGCAAGCGTTATCCGGAATTATTGGGCGTAAAGGGCTCGTAGGCGGTTCGTCGCGTCCGGTGTGAAAGTCCATCGCTTAACGGTGGATCTGCGCCGGGTACGGGCGGGCTGGAGTGCGGTAGGGGAGACTGGAATTCCCGGTGTAACGGTGGAATGTGTAGATATCGGGAAGAACACCAATGGCGAAGGCAGGTCTCTGGGCCGTTACTGACGCTGAGGAGCGAAAGCGTGGGGAGCGAACA
+
BCBBBFFCCFCCGGGFCEGEGGGFEGEFHDDGFFGFEEEGHHFGGEGEFEF?GFF@EFEEEEFGGGGGEGGEGGFGHHHHHHHGGHHGHFDCC?BHHFFFGB>BDFFGGH?CGGCCC;@;C;FGFFCDEDGGGFFCDEFB;;BFFFFFFA-;;::::;;;:EFFF0BFFFFFFBFA@@DAFFFFFFFFEFFFBBDCAFFFF;AFFF0:;BAEDDF?;FFFFFFFFFFFF?EFFF=DFFFFFFFFFA9>;@-
@M03896:38:000000000-B4D98:1:1103:21801:23346 1:N:0:160
TACGTAGGGTGCAAGCGTTATCCGGAATTATTGGGCGTAAAGGGCTCGTAGGCGGTTCGTCGCGTCCGGTGTGAAAGTCCATCGCTTAACGGTGGATCTGCGCCGGGTACGGGCGGGCTGGAGTGCGGTAGGGGAGACTGGAATTCCCGGTGTAACTGTGGAATGTGTAGATATCGGGAAGAACACCAATGGCGAAGGCAGGTCTCTGGGCCGTTACTGACGCTGAGGAGCGAAAGCGTGGGGAGCGAACA
+
ABA?AFFBBFBA4FGFAAEEEGHEEFEFHG5DBA2BAAEFHH3EFGGEEEC?GEE0EF/EEE/EEGFG?EEGEF4BGFGHDHFCEGFFHGCD/FAF2CGFGC/?<A/?AGD<@G--;;;.;:FFAC?B9CA.AAA-.;B/9;/FFFFFD;-;;/9:/;;;.;FFF;FFFFBFBBF?@@F;DA/B/;A?.;BF;@@=@DAADC.;FFB:99A:-@DFABB/FFFF9;.A/.ABFFADF.;9-;9.-9-9-;-
@M03896:38:000000000-B4D98:1:1103:21818:23353 1:N:0:160
TACGTAGGGTGCAAGCGTTATCCGGAATTATTGGGCGTAAAGGGCTCGTAGGCGGTTCGTCGCGTCCGGTGTGAAAGTCCATCGCTTAACGGTGGATCTGCGCCGGGTACGGGCGGGCTGGAGTGCGGTAGGGGAGACTGGAATTCCCGGTGTAACGGTGGAATGTGTAGATATCGGGAAGAACACCAATGGCGAAGGCAGGTCTCTGGGCCGTTACTGACGCTGAGGAGCGAAAGCGTGGGGAGCGAACA
+
ABAAAFFABFABGGGFAEGGGGGEEEGGHBGHCGCFEFFEHHHGGHHGGEFDHGGEGGGEEEECEEGGGGGGGGH4GHHHHHHEGHHGHGGFDFDHH2FGHCDGGACCFGGGGGGGC;;A9:AFFGGAEFGFEFF@.;FBAB;FFFFFA=-;;/::9;;;AEFFBBFFFFFFFFFE=CC=FFFFFFDEEFFFFFFFFBE?FB.FFFB:BFEFFFFFEFFFFFFFF.9;/AADBDBAFDDFFFFF;DDFAC-
@M03896:38:000000000-B4D98:1:1103:11618:23886 1:N:0:160
TACGTAGGATGCAAGCGTTATCCGGATTTACTGGGTGTAAAGGGAGCGCAGGCGGGACTGCAAGTTGGATGTGAAATACCGTGGCTTAACCACGGAACTGCATCCAAAACTGTAGTTCTTGAGTGAAGTAGAGGCAAGCGGAATTCCGAGTGTAGCGGTGAAATGCGTAGATATTAGGAGGAACACCAGTGGCGAAGTCGGATTGCTGGACGACAACTGACGGTGAGGCGCGAAATCGTGGGGAGCAAACA
+
>3AAAFCAFFCCGGGFEAEEA5GEEAEEHDE553FEEEGFBGGGHDEAE?A0EEE/>EBFB@BG@BFGHHHGHEGGBDGGEF?EEGCGHHHHGGGGGCB2BD?FGCGHHFGG?FFF>@@F1<<FF1?1?<<DHB>FC.<>-<CEHFD/<-<C<:0<::;;CFHCGH.C9@AFFF;B;0B/EDFFB;CE.09C;-;99./;--A99B/9/9A-9BDDEB/BF.-......-;-99=.9...9-9.-..;B..
@M03896:38:000000000-B4D98:1:1103:5359:23888 1:N:0:160
TACGTAGGGGGCAAGCGTTATCCGGATTTACTGGGTGTAAAGGGAGCGTAGACGGCAAGGCAAGTCTGATGTGAAAACCCAGGGCTTAACCCTGGGACTGCATTGGAAACTGTCTGGCTCGAGTGCCGGAGAGGTACGCGGAATTCCTAGTGTAGCGGTGAAATGCGTAGCTATTAGGAAGAACACCAGTGGCGCAGGCGGCTTACTGGACGGTAACTGACGTTGAGGCTCGAAAGCGTGGGGAGCAAACA
+
AAAAAFFBBBDD2FEC?AE2ABDBAEFGHFFFFGFFGFEF5GHGHBEFEE?FHGGG0>?FFF1FFHGFFHFFGF4BGFEGFEE/ECGFHGGGHG?A0BGGF3FGFH2DFGFBFFDDGC@@BFGFGGGCDGFCCEHH1><@<C:;GHHHH;::<:;;;;;;;CBFFBC=CD.;09BFFFFBFGBBFGGEABFF.B.9;@DFFFFCFBFB;FFA;DA.B/FBF.9EE?F..AF;BFDDBD?.@@-.-9;B/F?
@M03896:38:000000000-B4D98:1:1103:11612:23904 1:N:0:160
TACGTAGGATGCAAGCGTTATCCGGATTTACTGGGTGTAAAGGGAGCGCAGGCGGGACTGCAAGTTGGATGTGAAATACCGTGGCTTAACCACGGAACTGCATCCAAAACTGTAGTTCTTGAGTGAAGTAGAGGCAAGCGGAATTCCGAGTGTAGCGGTGAAATGCGTAGATATTAGGAGGAACACCAGTGGCGAAGGCGGATTGCTGGACGACAACTGACGGTGAGGCGCGAAAGCGTGGGGAGCAAACA
+
ABAAAFFBFFFFGGFGGFGFFGDBEEGGHHGGFGGBEFHHHHHGHGGGGEE?EEF/@EGHGHBGGHHHHHHHHFGHHHHHGGHGGHHHHHHHFCBBFBGGHHHHHHHHHHGHHHBGHDFGFFGHHGDGHHGHHHGGHGFFDGFGHHHHGA.<=;;;;=;;CGHHHG;;=BCFGFGGGGGGGGGGGGGGGGGGEFBFFFFFFCFFFFF:FFFFFFAFFFFBFDBDEFFFFFFFFFFFFFFFFFFFFDFFFF.
@M03896:38:000000000-B4D98:1:1103:10386:24497 1:N:0:160
TACGTAGGATGCAAGCGTTATCCGGATTTACTGGGTGTAAAGGGAGCGCAGGCGGGACTGCAAGTTGGATGTGAAATACCGTGGCTTAACCACGGAACTGCATCCAAGACTGTAGTTCTTGAGTGAAGTAGAGGCAAGCGGAATTCCGAGTGTAGCGGTGAAATGCGTAGATATTAGGAGGAACACCAGTGGCGAAGGCGGATTGCTGGACGACAACTGACGGTGAGGCGCGAAAGCGTTGGGAGCAAACA
+
>AAA>FC?FFFCGFGF2AEE4GGE2EEFHFE5BBFCEAFD5FFDGEEEE0A0EAE/>>B?BBB@BFBFFGCBFFGGFBGHGFFE>FGGFHHFGDFGG?B?BFFGHFG2?GFB?@2FF@?F1??FGB?11?<FHE<C>F.<<-<CGGHCE-.<;<;<;:;::<GFEB9;ADE0FC;;;0F/DDFGFFGE.9CB=9@=>.;9--@DFF/9;;A-@B-;AFFEF.;AA....;9--;@9F9..;.A..9.:B..
@M03896:38:000000000-B4D98:1:1103:10397:24510 1:N:0:160
TACGTAGGATGCAAGCGTTATCCGGATTTACTGGGTGTAAAGGGAGCGCAGGCGGGACTGCAAGTTGGATGTGAAATACCGTGGCTTAACCACGGAACTGCATCCAAGACTGTAGTTCTTGAGTGAAGTAGAGGCAAGCGGAATTCCGAGTGTAGCGGTGAAATGCGTAGATATTAGGAGGAACACCAGTGGCGAAGGCGGATTGCTGGACGACAACTGACGGTGAGGCGCGAAAGCGTGGGGAGCAAACA
+
AAAAAFFAFFFFGGGCEEGEGGDEEEGGHGCFFGGCEEHGHHHGHGGGGEA0EEEEEGGCBGFGFHGHHHHFHFFFGFFHGGHGGHHHHHHHGFGGF>GGHGDGGH?2FGGFGHHFHFGHGGHGHHEHHGGHHHGGHGED@ADGHHHGD<<<==<;;;;;;:<GHGECFGFGGFGBFFFGFAFGGGGGFBFGGFFFFFFFFFFFFFFFFFFFFDCFFFFFFD@DFFFFECCFFFADFDDDFFFFFDFFFA?
@M03896:38:000000000-B4D98:1:1103:10378:24516 1:N:0:160
TACGTAGGATGCAAGCGTTATCCGGATTTACTGGGTGTAAAGGGAGCGCAGGCGGGACTGCAAGTTGGATGTGAAATACCGTGGCTTAACCACGGAACTGCATCCAAGACTGTAGTTCTTGAGTGAAGTAGAGGCAAGCGGAATTCCGAGTGTAGCGGTGAAATGCGTAGATATTAGGAGGAACACCAGTGGCGAAGGCGGATTGCTGGACGACAACTGACGGTGAGGCGCGAAAGCGTGGGGAGCAAACA
+
AAAAAFFBFFFFGFGCEEGEGGDBEEGGHGFFCFFCEFHHHGHGHEGGGE0EFGFF?EGGGHFFFHGHFHHGHGG4FGGHGFHGGHHHHHGHF?BDF>FGHFFGFH?FFGGFFHHGHFFHGDHHHHGHDFGGHHGGFGGDADCEHHHGFA<<<:;<;;;;CCCHFG;;9BEFGFFFGBBBFEFGGGG?FCFFECABFFFFFAFFFF0;BFFFFFFFFFFBBADDFFFFFFFFFA@ABDDDFFF?BFFFFF?
@M03896:38:000000000-B4D98:1:1103:15204:24918 1:N:0:160
TACGTAGGAGGCGAGCGTTGTCCGGAATGATTGGGCGTAAAGGGCGCGTAGGCGGCCTGCTAAGTCTGGAGTGAACGTCCTGCTTTCAAGGTGGGAAGTGCTTTGGATACTGGTGGGCTGGAGTGCAGGAGAGGAAAGCGGAATTACCGGTGTAGCGGTGAAATGCGTAGAGATCGGTAGGAACACCAGTGGCGAAGGCGGCTTTCTGGACTGAAACTGACGCTGAGGCGCGAAAGCGTGGGGAGCAAACA
+
1>AA>F>111>A?EGCG0EECDFEAEEFHGFHB0AGEEGCCFB/F/F/E>//B/>>E>/FEF2BBFEDFFGBF>21B<GF?DGGGFHFGGF<<///1???>2<?DC1GHFF1F1</->><>>AGGGHHFCCHCC.CB.<.:;-;CCFC:--;;;;=9-99.:FGB;;:CA-9B/B----:-9BAFFFFFFFF9@@==BE>-9=@FFFFFFFF-/9BFFFBF-ABB?-;A=99@@@BFB-:9@@F;;AFBF:
@M03896:38:000000000-B4D98:1:1103:5640:24918 1:N:0:160
TACGTAGGTGGCGAGCGTTATCCGGATTTATTGGGTTTAAAGGGAGCGTAGGCGGGTTGTTAAGTCAGTTGTGAAAGTTTGCGGCTCAACCGTAAAATTGCAGTTGATACTGGCGACCTTGAGTGCAACAGAGGTAGGCGTAATTCGTGGTGTAGCGGTGAAATGCTTAGATATCACGAAGAACTCCGATTGCGAAGGCAGCTTACTGGATTGTAACTGACGCTGATGCTCGAAAGTGTGGGTATCAAACA
+
ABBBAFCAFFBFGGGE?EECFGDBAEGGHFFHBF2EFGHHGHGGHEGFEB01FEEC@FGGHHFGGHEHFGFFEFBFFGGHHHGGGGGGGGGCGF/?>@??FG2FHHBGFGFB<F?CCCFHGGBGHHE=GHFBGAFGFE<@;CCEGC:::A.:;<;;9;;;;BCFGFFFGEFFFFCFF.;A.:9BBFFDFFFFFFFDFFE.ADFFFFFFFFF/BBFFFFFFFFFFDDFB//FADF.A;FFF?DDFEBBF/;;
@M03896:38:000000000-B4D98:1:1103:15187:24925 1:N:0:160
TACGTAGGGGGCGAGCGTTGTCCGGAATGATTGGGCGTAAAGGGCGCGTAGGCGGCCTGCTAAGTCTGGAGTGAAAGTCCTGCTTTCAAGGTGGGAAGTGCTTTGGATACTGGTGGGCTGGAGTGCAGGAGAGGAAAGCGGAATTACCGGTGTAGCGGTGAAATGCGTAGAGATGGGTAGGAACACCAGTGGCGAAGGCGGCTTTCTGGACTGAAACTGACGCTGAGGCGCGAAAGCGTGGGGAGCAAACA
+
AAAABFFABADDGGGFCEGFCGFBEFEFHHGHCHGFEECGHHHGGGGGGE@?GEFCEGGHCF?FFGGFGHFFGDFGGGHHHHHHHHHE?GG?GFGEF???>F>FFHFHFHGFHFF.<<<A<CGGGHFHHGGHGGHHGGG?=C;EGBBCEA-:;:;;9;=;AFFFBB:;ADEFEF/;A/BFEFBFFFDEFFFFEC@@FFFC;@DFFBFBBFFFEFBFFFFBFFFFFFF:?BDDFFDFFFFFFFFFFDEFBF;
@M03896:38:000000000-B4D98:1:1103:5624:24927 1:N:0:160
TACGTAGGTGGCGAGCGTTATCCGGATTTATTGGGTTTAAAGGGAGCGTAGGCGGGTTGTTAAGTCAGTTGTGAAAGTTTGCGGCTCAACCGTACAATTGCAGTTGATACTGGCGACCTTGAGTGCAACAGAGGTAGGCGTAATTCGTGGTGTAGCGGTGAAATGCTTAGATATCACGAAGAACTCCGATTGCGAAGGCAGCTTACTGGATTGTAACTGACGCTGATGCTCGAAAGTGTGGGTATCAAACA
+
AAAAAFFBFFAFGGGFFCGAFFDBEEFGHCHGFGHEGGGFFGHGHEEGGEEGHGG?@FGGGHFGGHEHFHFFEG4FGFHHHHGFGGGHHHHGFF/?????FHGHHHBGGHGFHHG?DCDHFGHHHHHDHHHBCEGGBED@ACEEHGFGEC.;;<;;;;;;;FFFFFFGGGGGGFCGFDCD?ABFFFFFCFFFFFADFFEFFFFFFFFFBFBF/BFFFFFFFFFFFFF;FFFFFFFFFFFFFFFFFFFFFFA
@M03896:38:000000000-B4D98:1:1103:23296:25298 1:N:0:160
TACGTATGGTGCAAGCGTTATCCGGATTTACTGGGTGTAAAGGGAGCGCAGGCGGTGCGGCAAGTCTGATGTGAAAGCCCGGGGCTCAACCCCGGTACTGCATTGGAAACTGTCGTACTAGAGTGTCGGAGGGGTAAGCGGAATTCCTAGTGTAGCGGTGAAATGCGTAGATATTAGGAGGAACACCAGTGGCGAAGGCGGCTTACTGGACGATAACTGACGCTGAGGCTCGAAAGCGTGGGGAGCAAACA
+
ABBBBFFFFFFFGGGEEAFGGGHE?EFGHHBFBBA3EEHHHHHGHGEEEA00BAE@EGE@>>>CBGFGHHGFFFFDHGHFGGEEEEHHHGHGGCF@D??FGHGHGFHHHHHBGFFFGF>>><GFHHFEC@DCGGAA/GC@@CFFHHGBF90;;9;;;-;;;FFGFFECEDEFFB/;BBFFFFFFFFFFFBFFA9@@=DEDADFFFF;;;BA=FFAEFFFFF?DD.A.AFFF>BFFDFDAD;=;.;;9FFF.
@M03896:38:000000000-B4D98:1:1103:9742:26171 1:N:0:160
TACGTAGGGGGCAAGCGTTATCCGGATTTACTGGGTGTAAAGGGAGCGTAGACGGTGTGGCAAGTCTGATGTGAAAGGCATGGGCTCAACCTGTGGACTGCATTGGAAACTGTCATACTTGAGTGCCGGAGGGGTAAGCGGAATTCCTAGTGTAGCGGTGAAATGCGTAGATATTAGGAGGAACACCAGTGGCGAAGGCGGCTTACTGGACGGTAACTGACGTTGAGGCTCGAAAGCGTGGGGAGCAAACA
+
ABAAAFFBBCDDGGGGCEG?FGGEEEEGHHFFCFFCEFFHHHHGHFGGEECAGEEEAEEEFGFFFHFGHHGGHEFFHHHHHHHHGHHGHGGHCFGGHBFGHHFHGFHHHHGFGHEFFDFGBFEGHHHGGGGGGGGE<GF@>ACGHHHHHD0==0==<;==;GGGFG;;CDFGGFFFFGGGGGGGGGGEFFGG:@ADFFEAFFFFFFBBBFFFFFFFFFFFF.AEAEFFFFFCFFFDFFFFFFFFFAEFFFA
@M03896:38:000000000-B4D98:1:1103:21070:27217 1:N:0:160
TACGTATGGTGCAAGCGTTATCCGGATTTACTGGGTGTAAAGGGAGCGCAGGCGGTGCGGCAAGTCTGATGTGAAAGCCCGGGGCTCAACCCCGGTACTGCATTGGAAACTGTCGTACTAGAGTGTCGGAGGGGTAAGTGGAATTCCTAGTGTAGCGGTGAAATGCGTAGATATTAGGAGGAACACCAGTGGCGAAGGCGGCTTACTGGACGATAACTGACGCTGAGGCTCGAAAGCGTGGGGAGCAAACA
+
AAAAAFFCFFDFGGGFEEG?FGFEAGGGHGFFCBBAEEGHFHHGGFGGGAA0BAE>EFE>>E>FBGFGFGHHHFFFHFFGGGGEGGHFBGGGFBDGD?FFHHHHHEEHHGFFFG/FFFF>>>GGGGFECCGGGGGF;CFFCGGHHGGHHC0<<:;;;-;;9BCFGCA;CDGGGFCBFCBFDDFFFFFEAFFFE=DAFFFFFFFCFFFFFFFFFFEEFEFFFFFFDF.AFFACFFFDFFDFFFF.=AAFFF9
@M03896:38:000000000-B4D98:1:1103:21053:27229 1:N:0:160
TACGTATGGTGCAAGCGTTATCCGGATTTACTGGGTGTAAAGGGAGCGCAGGCGGTGCGGCAAGTCTGATGTGAAAGCCCGGGGCTCAACCCCGGTACTGCATTGGAAACTGTCGTACTAGAGTGTCGGAGGGGTAAGTGGAATTCCTAGTGTAGCGGTGAAATGCGTAGATATTAGGAGGAACACCAGTGGCGAAGGCGGCTTACTGGACGATAACTGACGCTGAGGCTCGAAAGCGTGGGGAGCAAACA
+
AAAAAFFFFFFFGGGGGEGGFGDECFFGHGBGCFFCEEGFGHHGHGGGGEEEGGFEEEE>>E>BBFGFHFFFGF4FHFGGGGGFGGHGHGGFFBCGC?FGGHHHHGGGGGGEFGCFGFG>>FGGHHHDDGDCFCGGCCCHHHHGHGCHHC0;;;:<;;;;;FFGFFC;:@EGFB;CFFFFGCFFFFFEFFFF?DAFFFFFFDAFFFFFBFFFFFFFFFFBFDFFDFFEFFFFFFFFFFFDBFFFFDEFFF.
@M03896:38:000000000-B4D98:1:1103:20192:27231 1:N:0:160
TACGGAGGGTGCAAGCGTTGTCCGGAATCATTGGGCGTAAAGCGTTCGTAGGCGGCATGACAAGTCTGGTGTTAAATTCCGGGGCTCAACCTCGGTTCGGCACTGGATACTGTTGAGCTAGAATGTGGTAGAGGTGAAGGGAATTCCTGGTGTAGCGGTGAAATGCGTAGATATCAGGAGGAACACCGGTGGCGTAAGCGCTTCACTGGGCCATTATTGACGCTGAGGAACGAAAGCCGGGGGAGCGAATG
+
AAABA?A2@AAAGGGAAEECFF52AAAFGGHG5G2BEEEE1FHFGEFEEGF1FECE/>FGEGBGBG4F3BGHGF4B?FGHHGGGGGHGBGFGGFCDF/<>>BCHHH0F1F?BFF<1??<<>>>>G>FBGFFFDGGH0GH/<GCGHD=GGG/;;:;;:;;;:CGFHC.;9-;FBB;0F0CFGA/CFFFG?@BDFBD?9FFB;EADBF9BBE.;9BBBBFFFFFFDADFF/9.ADE.DFFB-B?-9>99---9
@M03896:38:000000000-B4D98:1:1103:20171:27243 1:N:0:160
TACGGAGGGTGCAAGCGTTGTCCGGAATCATTGGGCGTAAAGCGTTCGTAGGCGGCATGACAAGTCTGGTGTTAAATTCCGGGGCTCAACCTCGGTTCGGCACTGGATACTGTTGAGCTAGAATGTGGTAGAGGTGAAGGGAATTCCTGGTGTAGCGGTGAAATGCGTAGATATCAGGAGGAACACCGGTGGCGTAAGCGCTTCACTGGGCCATTATTGACGCTGAGGAACGAAAGCCGGGGGAGCGAATG
+
AAABAABBBABBGGGCGGGCCGDBAEEFH5DFBGDFFFEEGHHGGGGGGF11FEEEEFFHBDB?FGFFGGEGGFBBFGHHHGGGGGHGHGFGHFADF/<>>BCHGHBGHHHBGG?FFF<?FF>FHFFGGGFFHHGHFHHGFGGHHGGFFF/:;<;;;;;;CFFHFF:CEFEGGFFFGBFGGDBFEGDGG@>DFFFFFFFFFFDDB;BBFEEADFFFFFBBFDFFFFF.FF..AEDDFFFFFFFFBA9-=BF
@M03896:38:000000000-B4D98:1:1103:21068:27243 1:N:0:160
TACGTATGGTGCAAGCGTTATCCGGATTTACTGGGTGTAAAGGGAGCGCAGGCGGTGCGGCAAGTCTGATGTGAAAGCCCGGGGCTCAACCCCGGTACTGCATTGGAAACTGTCGTACTAGAGTGTCGGAGGGGTAAGTGGAATTCCTAGTGTAGCGGTGAAATGCGTAGATATTAGGAGGAACACCAGTGGCGAAGGCGGCTTACTGGACGATAACTGACGCTGAGGCTCGAAAGCGTGGGGAGCAAACA
+
AAAABFFFFFFFGGGGGEGAEGHEE2EEHHFHGBFBEEFGFHHGGGFFGEC0EEE@EEE/>/>?BFEBEFGG4FFB3FGHGGGGGGFFCGHGG/?DCDHHHBGHHHGHHHFFFGCFFCF=F1<>=FFED?<<<CFD/CGGGFHGHFHGH00;;00;;;;AEC09CFA;A-;FG90=CFFF..;A.;D?AB//;DDFFBFF=DF-9BBBFBA--:EEFFB//9?D...;AE:--BAAFADA-@BEAAAFF..
@M03896:38:000000000-B4D98:1:1103:14625:27842 1:N:0:160
TACGTAGGGGGCAAGCGTTATCCGGATTTACTGGGTGTAAAGGGAGCGTAGACGGATGGACAAGTCTGATGTGAAAGGCTGGGGCTCAACCCCGGGACTGCATTGGAAACTGCCCGTCTTGAGTGCCGGAGAGGTAAGCGGAATTCCTAGTGTAGCGGTGAAATGCGTAGATATTAGGAGGAACACCAGTGGCGAAGGCGGCTTACTGGACGGTAACTGACGTTGAGGCTCGAAAGCGTGGGGAGCAAACA
+
>AAAAF?AAABBGFFGCEGEAFDBAFFGHGFFCGAAEFDGFHHGHEEGGAEAGEE?EEFB@FBFFHFGBGHGHFBFGHHHGFEFFFHGGFFEF<>>B>?FGGFHHHHGFFFD2GH/>?FF?GEGHHHG@DGGEGHFDD<-<<<CGGCGGC0;;<0<:;;:CFFGFFA;CDEGF;;;CBBF?;BAFFC9;FFFEFF=D?EDABCDFB;:/9FA;DEEFFF/F.:E?EFFFFFFAFDDFFAAADFFFFFFFF.
@M03896:38:000000000-B4D98:1:1103:14641:27852 1:N:0:160
TACGTAGGGGGCAAGCGTTATCCGGATTTACTGGGTGTAAAGGGAGCGTAGACGGATGGACAAGTCTGATGTGAAAGGCTGGGGCTCAACCCCGGGACTGCATTGGAAACTGCCCGTCTTGAGTGCCGGAGAGGTAAGCGGAATTCCTAGTGTAGCGGTGAAATGCGTAGATATTAGGAGGAACACCAGTGGCGAAGGCGGCTTACTGGACGGTAACTGACGTTGAGGCTCGAAAGCGTGGGGAGCAAACA
+
AAAAAFFAAACBFGGGGFGCFGFBAEGGHHFFCGFCEFHHHHHGHFGGGECFHEFDEEF?BF?FBGFFFFFFGGGFHFHHHFEGFGHHHGGFF@EEB>BFGHHHHFHHHGFD2GH/B????FFHHHHG<CGCEFHHBFD?<<AEHC;GH:0<<;;<;=;;CFGGFFACEGEGGFFGGGGGGCFFFGGEFFFFACADF?E>DDFCFBB;BBFF>DEAFFFFF.AEEEFFFFFDDFF?FFFBFCF?BAAB/99
@M03896:38:000000000-B4D98:1:1103:14629:27866 1:N:0:160
TACGTAGGGGGCAAGCGTTATCCGGATTTACTGGGTGTAAAGGGAGCGTAGACGGATGGACAAGTCTGATGTGAAAGGCTGGGGCTCAACCCCGGGACTGCATTGGAAACTGCCCGTCTTGAGTGCCGGAGAGGTAAGCGGAATTCCTAGTGTAGCGGTGAAATGCGTAGATATTAGGAGGAACACCAGTGGCGAAGGCGGCTTACTGGACGGTAACTGACGTTGAGGCTCGAAAGCGTGGGGAGCAAACA
+
AAA@AFFABBBDGGGG?EFEFGGEEEGGHHDFBGECEEHGHHGGHFGGGA0FHGFFEEF?@B1CFHFFHFFFGBFGHHHHHGDEE?GGHFHGG?<EDBGFGHHGHHGHFHGFHHH?BC<FFGHHHHG@<@CGGGHB=FD-<A-CCGHHHC0:;:;;;;;@EFGGBF9;AB.FFFC0FFFG?ABFFFGEFF9F;>BFF?A>=DFA/BFB/BFFADAABBB/B.AEA?F..AF-;F?DF?9:-=9?9AAFBF.
@M03896:38:000000000-B4D98:1:1103:14412:28169 1:N:0:160
TACGTAGGGTGCAAGCGTTATCCGGAATTATTGGGCGTAAAGGGCTCGTAGGCGGTTCGTCGCGTCCGGTGTGAAAGTCCATCGCTTAACGGTGGATCCGCGCCGGGTACGGGCGTGCTTGAGTGCGGTAGGGGAGACTGGAATTCCCGGTGTAACGGTGGAATGTGTAGATATCGGGAAGAACACCAATGGCGAAGGCAGGTCTCTGGGCCGTTACTGACGCTGAGGAGCGAAAGCGTGGGGAGCGAACA
+
ABABAFFCCFAABGFGEEGCGGFEEEEFHDGGCFGEGFGGHHHGGGHGAEAAHEEGEFEEEE?EEGGGEFEEFGGEHHGHHHHDGGEGHFG/C?<GF??GFB>>CDCADGDDGGG@?CCCGGHGHHGCEGGGGGGGD;FFCCBFGGCFGG9:;9::;;;;:EFFBBFFFFFFEFFECAFFFFFFFFFFFFFFBF;BFFFFDAAFFFFB;B?A@DDFEFFFFFFFDFFABDEFFFFDFFDDDFF?;:;@AD-
@M03896:38:000000000-B4D98:1:1103:14431:28170 1:N:0:160
TACGTAGGGTGCAAGCGTTATCCGGAATTATTGGGCGTAAAGGGCTCGTAGGCGGTTCGTCGCGTCCGGTGTGAAAGTCCATCGCTTAACGGTGGATCCGCGCCGGGTACGGGCGTGCTTGAGTGCGGTAGGGGAGACTGGAATTCCCGGTGTAACGGTGGAATGTGTAGATATCGGGAAGAACACCAATGGCGAAGGCAGGTCTCTGGGCCGTTACTGACGCTGAGGAGCGAAAGCGTGGGGAGCGAACA
+
AAABAFF3AFABFGGCGFG?GGDBAEAFHFFHCGGFEEEEHHHGGFHGEEF1FEEG?FFEEEGGEGGGGGGFGG?BGHHHEGGDGGHGHFF/??DFF<??FBCCCGDADF.DCGG-<=CGC;GGHHC@EGGFFGG9A;BC;BBFFF;BEF-;;/;:;;;;AAFFFFFFFFFFFFFEF;BFFFBFFFFEFFFFFFF-DFFFDFFFFF;9/BEADFFBEFFFFFFFFFFFFFA@-BADBDDFFFFFFAA9;@-
@M03896:38:000000000-B4D98:1:1103:13492:28643 1:N:0:160
TACGGAGGGTGCAAGCGTTAATCGGAATTACTGGGCGTAAAGCGCACGCAGGCGGTTTGTTAAGTCAGATGTGAAATCCCCGGGCTCAACCTGGGAACTGCATCTGATACTGGCAAGCTTGAGTCTCGTAGAGGGGGGTAGAATTCCAGGTGTAGCGGTGAAATGCGTAGAGATCTGGAGGAATACCGGTGGCGAAGGCGGCCCCCTGGACGAAGACTGACGCTCAGGTGCGAAAGCGTGGGGAGCAAACA
+
AAAAAAADBBBBGGGECEGGFGHFEGGGHGFFDBBBEFEDGHHGGAEEEEA0EEGEGGGHHHHHHHEHFGHFGGHFFHGHGGGGEGHHHGFGCGGGHFFFGGGGHHHHHHHFHHHGAFGHGHHHHHHBFDFEFHDCGCADFFFFFFFFF//;;;;;;;9;;FFFFFAAADAFEBFFFEBFFFFFFFFF-99DA@@=DFEDFFFFFB;;AFFFF-A.BFFBFFFFFF9FFBB>DBBDFA99@DAFFAEFF.9
@M03896:38:000000000-B4D98:1:1103:13491:28660 1:N:0:160
TACGGAGGGTGCAAGCGTTAATCGGAATTACTGGGCGTAAAGCGCACGCAGGCGGTTTGTTAAGTCAGATGTGAAATCCCCGGGCTCAACCTGGGAACTGCATCTGATACTGGCAAGCTTGAGTCTCGTAGAGGGGGGTAGAATTCCAGGTGTAGCGGTGAAATGCGTAGAGATCTGGAGGAATACCGGTGGCGAAGGCGGCCCCCTGGACGAAGACTGACGCTCAGGTGCGAAAGCGTGGGGAGCAAACA
+
>AA?AABDBBBBGGGGCEGFFFHFEGGGHGFFFBEAEEFFHHHGG0EAEEC?EFGEEGGGFGGGFHHFHHHFFGGHGHFGGGGEEGHHHHGHHHGHHFHHHGGHHHGHHHHHHGFBEGHHFFGHHHHHFGGGGHDGG;AFFFFFFFFFF//B:;;;;;;:;FFFFF;;ADAFFBBFFFBFFFFFFFFFFCFFFFCA;.EFAFFCF@;AEFFFF;AABFF/;DFFFFFFBF;;:BBDB?DDAAF?@A?FBA.
@M03896:38:000000000-B4D98:1:1104:12526:3020 1:N:0:160
TACGGAGGATCCGAGCGTTATCCGGATTTATTGGGTTTAAAGGGAGCGTAGATGGATGTTTAAGTCAGTTGTGAAAGTTTGCGGCTCAACCGTAAAATTGCAGTTGATACTGGATATCTTGAGTGCAGTTGAGGCAGGCGGAATTCGTGGTGTAGCGGTGAAATGCTTAGATATCACGAAGAACTCCGATTGCGAAGGCAGCCTGCTAAGCTGCAACTGACATTGAGGCTCGAAAGTGTGGGTATCAAACA
+
>AAA3AADBFFFGEEEGCGGGGHF2AEEHBEHFFG2AFFGHHBEEGEGAAEFADHHBBFG5GDGGH5F5GDBEFHFGFGGFFGEEEGFHGHEEG/?F?GGGFFGBGFGHHBBGFB22GFGFGGFHH21FGHH1@FCA??@ADGGHG.>FFGGC<FHC@<@CGGGFC;CGGHHHHHBFAD?EGFFBC:A9ADEFDBGGBFGFFFE?AB9F9B/:FFFBBB/BBFFB/B999A9-9.;9/9/;.9B;;BFFFF
@M03896:38:000000000-B4D98:1:1104:21208:4261 1:N:0:160
TACGGAGGGTGCAAGCGTTAATCGGAATTACTGGGCGTAAAGCGCACGCAGGCGGTTTGTTAAGTCAGATGTGAAATCCCCGGGCTCAACCTGGGAACTGCATCTGATACTGGCAAGCTTGAGTCTCGTAGAGGGGGGTAGAATTCCAGGTGTAGCGGTGAAATGCGTAGAGATCTGGAGGAATACCGGTGGCGAAGGCGGCCCCCTGGACGAAGACTGACGCTCAGGTGCGAAAGCGTGGGGAGCAAACA
+
AAAA>AABBAAAGGGFE?EEFDHFGEEFHHBGBBABAAEEHHHGG0EEEGFCEEEEGEAGGHHHHH4FGHEBBFGHGHHHG?EGEGHHHHHGHHGCFFCFFHHHHHHDHHF>G/@@FGGGGHFHGDFGFEGGFGE-<9DDFFFFFFFFBF/FF;BFF@9@EFFFFFA.;BFFFF/BFBFFFFFBFFFBFBFFABFFFFFF;FC>FDDFEFF-9;ADBFFFFFFFDFBFFFBBDFFDFDADFFFE=;AFFFF
@M03896:38:000000000-B4D98:1:1104:21192:4269 1:N:0:160
TACGGAGGGTGCAAGCGTTAATCGGAATTACTGGGCGTAAAGCGCACGCAGGCGGTTTGTTAAGTCAGATGTGAAATCCCCGGGCTCAACCTGGGAACTGCATCTGATACTGGCAAGCTTGAGTCTCGTAGAGGGGGGTAGAATTCCAGGTGTAGCGGTGAAATGCGTAGAGATCTGGAGGAATACCGGTGGCGAAGGCGGCCCCCTGGACGAAGACTGACGCTCAGGTGCGAAAGCGTGGGGAGCAAACA
+
>AA?>AADBAAABFDGE?EFFGHF2AFFHHFFB3AAEEEGHGHGFCEEEFGFFEFEEGGHHHHGGHHHGHFBBGGHHHHHG?FGEEGGGHHHHHEFGFHDGBGHHEHHFHFBGHC2?FFGC0FGHHGFFFGEH<.-?DB;ABFFFFFFFEBF9;;B9@9@FFFFFFA:DAFFEFFFFFEFBAF//BBD@@=DFC@=D?A;-9BDFFA.EFFFCFFF9BBBFDFDDDBFFFFB.@=9/9AA@AF.-;;BBFF
@M03896:38:000000000-B4D98:1:1104:22678:4529 1:N:0:160
TACGTAGGGGGCAAGCGTTATCCGGATTTACTGGGTGTAAAGGGAGCGTAGACGGCAAGGCAAGTCTGATGTGAAAACCCAGGGCTTAACCCTGGGACTGCATTGGAAACTGTCTGGCTCGAGTGCCGGAGAGGTAAGCGGAATTCCTAGTGTAGCGGTGAAATGCGTAGATATTAGGAAGAACACCAGTGGCGAAGGCGGCTTACTGGACGGTAACTGACGTTGAGGCTCGAAAGCGTGGGGAGCAAACA
+
33AA>C?A?ADD2FFCEAEEGFGFFEGGHGFFBBA3EADDFHGGGGGGGGE1GEGF@>FF?FCFBG@DF4DBBDDFDCEEFHGCEGGHFFGGFHHFGHFGHHHHDFFFDGB3F3B3BGC2CCC@GFGCDFGCCAGHHHFC@@?CBGHHGD0D=::;::;:CCCGBFFCA?A9BFFGGEBBFGFGBFC?FCFFEGC=FDFF---@BB9;BFF;-:AEFBBFBDAE?EFBFEFCAFAA/9..-;=A;.EBF?F
@M03896:38:000000000-B4D98:1:1104:22695:4542 1:N:0:160
TACGTAGGGTGCAAGCGTTATCCGGATTTACTGGGTGTAAAGGGAGCGTAGACGGCACGGCAAGTCTGATGTGAAAACCCAGGGCTTAACCCTGGGACTGCATTGGAAACTGTCTGGCTCGAGTGCCGGAGAGGTAAGCGGAATTCCTAGTGTAGCGGTGAAATGCGTAGATATTAGGAAGAACACCAGTGGCGAAGGCGGCTTACTGGACGGTAACTGACGTTGAGGCTCGAAAGCGTGGGGAGCAAACA
+
ABBBBFFAB42>CEGGCCEGGGHEEEEGHHBGBFG3BEGHHHHGHGEEGFCAGEG000B0>>>BFHGFGFBBBGHHEBEGGEEEEGFGHGGFGHHFFHHHHFHHFGGFGHFBGBF3FGFGDGDFHGHGGGGGEGHFD1<CACGGHHHHGGDFD=DDDA;CAGHHFFECEGGGGGFFGGGGFGGGGGGGFFGGCFDCFFFFFFFABFFFFFFBFDFFFFFFFB9AFFFFFFFDFFFFFFFFFFFFFFFFFFF
@M03896:38:000000000-B4D98:1:1104:16279:4857 1:N:0:160
TACGGAGGGTGCAAGCGTTAATCGGAATTACTGGGCGTAAAGCGCACGCAGGCGGTTTGTTAAGTCAGATGTGAAATCCCCGGGCTCAACCTGGGCACTGCATCTGATACTGGCAAGCTTGAGTCTCGTAGAGGGGGGTAGAATTCCAGGTGTAGCGGTGAAATGCGTAGAGATCTGGAGGAATACCGGTGGCGAAGGCGGCCCCCTGGACGAAGACTGACGCTCAGGTGCGAAAGCGTGGGGAGCAAACA
+
>AAAA3A?D2>ACBFFE2EC2FFEEGGGHFFFD3AAEE?AEGHGGCE?EGGGGGCG?1EBFFDFFG4BGHEBFGGBHGHHAEEGEGGGFHHHHC//BBBFGHGHHFHFGHFGGHG1?GHFG<FFGFGFFGG.=C?-C?-:9;/9BFFFFBBBB;99-9.9./:FFFD999EF9FFFF/9A?DFFEFFA@9=AA?---.A@BB;@;;@;EFA--;9:9FFB9DBFFB/FBFFBD?B.B..;=-=9=DE/9F.
@M03896:38:000000000-B4D98:1:1104:16291:4871 1:N:0:160
TACGGAGGGTGCAAGCGTTAATCGGAATTACTGGGCGTAAAGCGCACGCAGGCGGTTTGTTAAGTCAGATGTGAAATCCCCGGGCTCAACCTGGGAACTGCATCTGATACTGGCAAGCTTGAGTCTCGTAGAGGGGGGTAGAATTCCAGGTGTAGCGGTGAAATGCGTAGAGATCTGGAGGAATACCGGTGGCGAAGGCGGCCCCCTGGACGAAGACTGACGCTCAGGTGCGAAAGCGTGGGGAGCAAACA
+
AAABBABBB@AACGFFECGGGGHFEGGGHHFFBBBBEEEEHHHGGCFEFGGGGGGEGGGHHHHHHH4FFFFBFGHHGHHHGGGGEEHHHHHHHHGHFFHHHHFHHHHHHHGFHHHBFHHHHGGHHHHHGGGGGFDFGF=:ABFFFFFFFFBF;;BFDDADFFFFBFDADFFFFFFFFFFFFFFFFFFFF@DFFFFFFFFFFFFFFF@AEFFFFFFFFFFFFFFFFFFFFFFFFFFDFFFFFFFEFFFFFFF
@M03896:38:000000000-B4D98:1:1104:23660:5043 1:N:0:160
TACGGAGGGTGCAAGCGTTAATCGGAATTACTGGGCGTAAAGCGCACGCAGGCGGTTTGTTAAGTCAGATGTGAAATCCCCGGGCTCAACCTGGGAACTGCATCTGATACTGGCAAGCTTGAGTCTCGTAGAGGGGGGTAGAATTCCAGGTGTAGCGGTGAAATGCGTAGAGATCTGGAGGAATACCGGTGGCGAAGGCGGCCCCCTGGACGAAGACTGACGCTCAGGTGCGAAAGCGTGGGGAGCAAACA
+
AAABABBCBAABGGGFECEEGGHFEFGGHHFFBBFAEEEFHHHGGGGGGGGGGGGGGGGHHHHHHHFHHGEBFGHHGHHHGGGGFGHGHHHHHHGGCEFFGHHHHHHHHHGFHHHGGHHHHHFHHHHHFGGGGHGGGFFFFFFFFFFFFFFFB;BBDDACAFFFFFFFFFEFFFFFFFFFFDFFFFFFFBFFACBFFFFBFFFFFAFFFFFFFCFFFFFFFFFFFFFFFFFB9BADFFFFFFFEFDEFFF.
@M03896:38:000000000-B4D98:1:1104:10271:5222 1:N:0:160
AACGTAGGTCACAAGCGTTGTCCGGAATTACTGGGTGTAAAGGGAGCGCAGGCGGGAAGACACGTTGGAAGTGAAATCTATGGGCTCAACCCATCAACTGCTTTCAAAACTGTTTTTCTTGAGTAGTGCAGAGGTAGGCGGAATTCCCGGTGTAGCGGTGGAATGCGTAGATATCGGGAGGAACACCAGTGGCGAAGGCGGCCTACTGGGCACCAACTGACGCTGAGGCTCGACAGTGTGGGTAGCAAAC
+
AAAAAFFBFFFCBEFGC?EEFGGGE2AFGF5FBAA3EED55GGGHGGGGGGGGGE/E/11BB?>BGGGGFGBFGBGGGG?FHFGGHHHHHGGGC22?GHHFHGGH3GHHHCDF>2@CHHGF<FFGBGHHHFH?AHHFF1-@-AEGHHGGGGGG00;::;@ACFGFFDCDGABFF0.B?9BF..9..AEFFFFEF-;BFEFFFA?/:;B/A.9.A..9BB/;AD9DA?E?E.99-;@B//;.;;/9;99/;
@M03896:38:000000000-B4D98:1:1104:10286:5234 1:N:0:160
AACGTAGGTCACAAGCGTTGTCCGGAATTACTGGGTGTAAAGGGAGCGCAGGCGGGAAGACAAGTTGGAAGTGAAATCTATGGGCTCAACCCATAAACTGCTTTCAAAACTGTTTTTCTTGAGTAGTGCAGAGGTAGGCGGAATTCCCGGTGTAGCGGTGGAATGCGTAGATATCGGGAGGAACACCAGTGGCGAAGGCGGCCTACTGGGCACCAACTGACGCTGAGGCTCGAAAGTGTGGGTAGCAAACA
+
ABABAFFCFFFFGGCEFCGEFGHGGGGGHHFFCEF3EEHHFHHGEGGGGFGCGGGEE>EGBBGHGHGGGHHBBGGFHHHGHHHHHHHGHHHGGHEDGHHHHHHHHHGHHHGFGHGHGHHHHFGGFHHHHHHHGGHHHGGCCCFGHHHHGG?DACGHGC;DGEFGGGECEGGGFGGEGGGGGDGGFFFFFFFFEFFFFFFFFFFFFFFFFFFFFFFFFBFFFFFFBDF.?AFCCFFD;FBFFFDB.BFFFF.
@M03896:38:000000000-B4D98:1:1104:9149:7325 1:N:0:160
TACGTAGGGGGCGAGCGTTGTCCGGAATGATTGGGCGTAAAGGGCGCGTAGGCGGCCTGCTAAGTCTGGAGTGAAAGTCCTGCTTTCAAGGTGGGAAGTGCTTTGGATACTGGTGGGCTGGAGTGCAGGAGAGGAAAGCGGAATTACCGGTGTAGCGGTGAAATGCGTAGAGATCGGTAGGAACACCAGTGGCGAAGGCGGCTTTCTGGACTGAAACTGACGCTGAGGCGCGAAAGCGTGGGGAGCAAACA
+
>AABAFFAB?DAECGCG?EGCGGGGEEFHHFHBBABEEEECGFGGGGGEF@EGEEE>??GFGBFFGDDCFFBBFG>FDHHHHGHHHHGHHG?FEFEHAFGGFGGHFFHHHFBG1<.<CGDEGFGGGHGHGGHAACGHHBD?DCGFFFFED-@;;0;B;;:EFFFBFDADFEFFFFFF?EDFFFFFFAAFBFFABDFFFEFFC;DEBBBBFFFEFFBFFFFFFFFFFFEFFDACDFDFFDAACAEFFFFFFF
@M03896:38:000000000-B4D98:1:1104:13314:8215 1:N:0:160
TACGTAGGGTGCAAGCGTTATCCGGAATTATTGGGCGTAAAGGGCTCGTAGGCGGTTCGTCGCGTCCGGTGTGAAAGTCCATCGCTTAACGGTGGATCCGCGCCGGGTACGAGCGGGCTTGAGTGCGGTAGGGGAGACTGGAATTCCCGGTGTAACGGTGGAATGTGTAGATATCGGGAAGAACACCAATGGCGAAGGCAGGTCTCTGGGCCGTTACTGACGCTGAGGAGCGAAAGCGTGGGGAGCGAACA
+
3>AAAFFBAFAACDGFFEEGEGGGE2EFHCBGB3ABEEEAAGHGFFHGG1EEGEGGE?/BB/E/>EEECC>??FG4DGFHHHHGEHHGGHG/<FDHHEFGF<>ADCGCCHC.>-CFDGGHGGC<GCDFDGGGE.DGFEGFECFGFFFFGF;B.//9.999D.BFBFFBFFFFF/FEAFF;F?FFFFFEFFFFFCFAB?AFA=9BFF:;BB?A-9.99BF;BFDFB.A?/AA>A999BADFFFAA-9=@CF-
@M03896:38:000000000-B4D98:1:1104:13332:8220 1:N:0:160
TACGTAGGGTGCAAGCGTTATCCGGAATTATTGGGCGTAAAGGGCTCGTAGGCGGTTCGTCGCGTCCGGTGTGAAAGTCCATCGCTTAACGGTGGATCCGCGCCGGGTACGGGCGGGCTTGAGTGCGGTAGGGGAGACTGGAATTCCCGGTGTAACGGTGGAATGTGTAGATATCGGGAAGAACACCAATGGCGAAGGCAGGTCTCTGGGCCGTTACTGACGCTGAGGAGCGAAAGCGTGGGGAGCGAACA
+
ACBAAFFCCFAAFGGGGEGFGGHEEEGGHFFHCFFBEEEEHHHGFFHGEGGFHFGGGGFFB>EEEEGGG?EEEHHHGHHHHHHGGHHGHGG/DHGHHEGGGBCFGDGFGHDDGCG@DDGGGFBCFFGBEGGFFFFFFEFFEFFFFFFFFFAFD:BFF@;EFFFFFFFFFFFFFFFFFFFFFFFFFFFFFFFFBDFFFFFFDFFFFFFFBF?E@DFFEFFFFFFFFFFEFFFDCFFFFFFFFFFFFFFFDF=
@M03896:38:000000000-B4D98:1:1104:13348:8228 1:N:0:160
TACGTAGGGTGCAAGCGTTATCCGGAATTATTGGGCGTAAAGGGCTCGTAGGCGGTTCGTCGCGTCCGGTGTGAAAGTCCATCGCTTAACGGTGGATCCGCGCCGGGTACGGGCGGGCTTGAGTGCGGTAGGGGAGACTGGAATTCCCGGTGTAACGGTGGAATGTGTAGATATCGGGAAGAACACCAATGGCGAAGGCAGGTCTCTGGGCCGTTACTGACGCTGAGGAGCGAAAGCGTGGGGAGCGAACA
+
3AAAAFFCCFAAFFFGFEGCGGGFFAEFHBGHCAABEEEAFGGGFGHGEEG?FEEGEFEEB>E>EEEGE/E?EHHDGGGHHHHGGHHDHGF@FH/EGBGHGBBCG@DCGHC.A@F-@DGGGFFFFFGCEGGFFFBCDEFFE;FFFFFFFF=A;/BFD@;AD;FF/BFBFFFFFFFFFFA=AFBFFFFFFFFFFF@CDFEFFFFFFFFB/B.A@;DDAFFBFDDFFDFFFFEDFCFDFFFFFFFFFA-9-=-
@M03896:38:000000000-B4D98:1:1104:13327:8238 1:N:0:160
TACGTAGGGTGCAAGCGTTATCCGGAATTATTGGGCGTAAAGGGCTCGTAGGCGGTTCGTCGCGTCCGGTGTGAAAGTCCATCGCTTAACGGTGGATCCGCGCCGGGTACGGGCGGGCTTGAGTGCGGTAGGGGAGACTGGAATTCCCGGTGTAACGGTGGAATGTGTAGATATCGGGAAGAACACCAATGGCGAAGGCAGGTCTCTGGGCCGTTACTGACGCTGAGGAGCGAAAGCGTGGGGAGCGAACA
+
AAABAFFBBBAAFGGG?AECCGHEAEGGHFFHCFHBAAEEFGGGFFGEEEFDGECG?FEEB>E/>EEFF/E?EGG?GGGHHHHGGHGGGFABFE?FCCFGFCGGGDFCDHE.<@@ADDGC?FFFGGGGGGGFFDFF?AFFEFBFFFFFFCAA99BB?;;;DEFFFFFFFFBFFFFFF-B=FF/FFFFEEFF;;@B-BDEF.A.BFFFF/..:9;AD9/;;BA99AAF./.A>@D>.FFFFFFC?-9=@CF-
@M03896:38:000000000-B4D98:1:1104:12132:9392 1:N:0:160
TACGGAGGGTGCAAGCGTTAATCGGAATTACTGAGCGTAAAGCGCACGCAGGCGGTTTGTTAAGTCAGATGTGAAATCCCCGGGCTCAACCTGGGAACTGCATCTGATACTGGCAAGCTTGAGTCTCGTAGAGGGGGGTAGAATTCCAGGTGTAGCGGTGAAATGCGTAGAGATCTGGAGGAATACCGGTGGCGAAGGCGGCCCCCTGGACGAAGACTGACGCTCAGGTGCGAAAGCGTGGGGAGCAAACA
+
AAABAAADB2AABGGCG2EEFGGEE2BFGFFFB5BBEEEAAFGGGCGGEECEG@0EE1ABGHGHGFFFGHE4BGD4BGHGGEGGEGHGHHHGHFG0BFFGHHGHHFGFHGGBFEGCFHHHHHHHHHGHFFGG<B<?D>@AEFFFFFFFFF/BBBFFBBABFFFFFFD;AB.FFFFFFE/AFFFFFFFFB;BDFBB<BFFBBBBBBB?EEFF?@BDDFFF9BFFDFFBFFFFBDBBDFFAD?B?EBFFFFFF
@M03896:38:000000000-B4D98:1:1104:12150:9405 1:N:0:160
TACGGAGGGTGCAAGCGTTAATCGGAATTACTGGGCGTAAAGCGCACGCAGGCGGTTTGTTAAGTCAGATGTGAAATCCCCGGGCTCAACCTGGGAACTGCATCTGATACTGGCAAGCTTGAGTCTCGTAGAGGGGGGTAGAATTCCAGGTGTAGCGGTGAAATGCGTAGAGATCTGGAGGAATACCGGTGGCGAAGGCGGCCCCCTGGACGACGACTGACGCTCAGGTGCGAAAGCGTGGGGAGCAAACA
+
>AAAAAABB2A>FGFCG?EEFGHFFA2FGCDF5A2AAAEEDGDEECFEEEAEF>@EEAAB?F4FFHFF@F3B@4B?BGGGFEGEEFHHHHHHFC/0BFGFFBGFGDGGHHG2CF<2<FGFGACHHHGCFCCF<<.-<-;DEBF/FFF999/;:;/;B@99A/9B9B;;A>AFFBFFBB/.A..BFFFF-@B?9@-9@FA--@@F;DAAEF.=;-;9;DD;FDFFFF/;BBF-A=BDF.;.@@@EFAA9BFA
@M03896:38:000000000-B4D98:1:1104:17821:9431 1:N:0:160
TACGTAGGGAGCAAGCGTTGTCCGGAATTACTGGGTGTAAAGGGAGCGCAGGCGGACCGGCAAGTTGGAAGTGAAAACTATGGGCTCAACCCATAAATTGCTTTCAAAACTGCTGGCCTTGAGTAGTGCAGAGGTAGGTGGAATTCCCGGTGTAGCGGTGGAATGCGTAGATATCGGGAGGAACACCAGTGGCGAAGGCGACCTACTGGGCACCAACTGACGCTGAGGCTCGAAAGCATGGGTAGCAAACA
+
3ABAAFFABFBBCGGECAEACGFEGGGGHGFFFBE3AEGGFHHGGFGGGGGCGFGEE>FC>>>FBGDBFFGBGHEHHCFFHHHHGHHBGFHEFFB2BFFFHGGHHFFHHH<DBGGBDGFHHFC?GHHFHHHHHFHHFEBFFEFGHHHHGD-@<<DDC;:;EHHHCGEEGGGGFGGGF-AGGDFFBFEEF;FFEFA-@AEBC;=?FF9B;AEFDEFEFFEFFADBFDF??.;9;BAFFEFF?EFFFBFFFFA
@M03896:38:000000000-B4D98:1:1104:17829:9448 1:N:0:160
TACGTAGGGAGCAAGCGTTGTCCGGAATTACTGGGTGTAAAGGGAGCGCAGGCGGACCGGCAAGTTGGAAGTGAAAACTATGGGCTCAACCCATAAATTGCTTTCAAAACTGCTGGCCTTGAGTAGTGCAGAGGTAGGTGGAATTCCCGGTGTAGCGGTGGAATGCGTAGATATCGGGAGGAACACCAGTGGCGAAGGCGACCTACTGGGCACCAACTGACGCTGAGGCTCGAAAGCATGGGTAGCAAACA
+
AAAAAFFBBFBAEFGGCEE?EFHE2EGGHGDBBBA3BEHHFHFFGEFEFGG?EEEEEEEF?EEEGH4BEGHBFGFHFEBGFHHFFFHHHHHEFFFGGGGGGHHHHEHHHHGDGHFF?GFHGHEGHHGFHHHHAFHEGGBB<FFHHHHHAG?CE<==-;;;AHHHHC::.AEGFGGGGAGG?;CFGFGFFFFF;>B--AA-BBFFFFFBBEAFDEFFDFFFFDADFA.AEEFBDFFDFBFFFEFFEFFFFF?
@M03896:38:000000000-B4D98:1:1104:12844:9967 1:N:0:160
CACGATTAACCCAAGTCAATAGAAGCCGGCGTAAAGAGTGTTTTTGATCACCCCCTCCCCAATAAAGCTAAAACTCACCTGAGTTGTAAAAAACTCCAGTTGACACAAAATAGACTACGAAAGTGGCTTTAACATATCTGAACACACAATAGCTAAGACCCAAACTTGGATTAGAAACCCCTGTAGTCCGGCTGACTGACTACTCACTTATCTCGTATGCCGTCTTCTGCTTGAAAAAAAAAACAAAAATA
+
AAA??1A1B@DA1FEFFGFFG1AFHFG0AEFE??GFGBGHHGHH/AADF2BFGGGCEGGGF?GEBHGHBGFGHGFFHGHBGHH1F1BBFGHHGGHHHHBBBGHHHHHGHHF<FGGDHH</FCC>GHF0GH1F@@F<>@22@FGHHAEAEF11?FB?1<>GG.FCGH1>FBDG<0DFH/CEGGE;000;;.@@--;C00;FFBFBFGGE00;FBF?;.9/0;-.A9AF0BB///-:9/9@@@?>-9-----;
@M03896:38:000000000-B4D98:1:1104:17406:10737 1:N:0:160
TACGGAAGATGCGAGCGTTATCCGGATTTATTGGGTTTAAAGGGAGCGTAGGCGGGCTTTTAAGTCAGCGGTCAAATGTCACGGCTCAACCGTGGCCAGCCGTTGAAACTGTAAGCCTTGAGTCTGCACAGGGCACATGGAATTCGTGGTGTAGCGGTGAAATGCTTAGATATCACGAAGAACTCCGATCGCGAAGGCATTGTGCCGGGGCAGCACTGACGCTGAGGCTCGAAAGTGCGGGTATCAAACAG
+
>AAAAABCFFFFGCEFCCGCFGGEEEGGHCGHCFGAFGGDGHHGHGGGGGGCGEECEEGHHHHGHHFGB/>?EDGFBBFGGHGFCDGGHGHCFHGCHFCFGCCGFGGHGHDGFG=GGFHFGGFHHHGGHHH.EEEABGDFFGGHGEFEFCEGHCGAA;;EGGFFCFCCFFGGGGGGADEG?FFFFFDFFFFDFCDFFAAFFFFFFFC@DFDFDFFFFFFFAAFDDFFFFFA@FAA;:9:BFFFFFFFBB?B
@M03896:38:000000000-B4D98:1:1104:16575:10738 1:N:0:160
TACGTAGGTGGCAAGCGTTGTCCGGATTTACTGGGTGTAAAGGGCGTGTAGCCGGGTCGGCAAGTCAGATGTGAAATCCACGGGCTTAACTCGTGAACTGCATTTGAAACTGTTGATCTTGAGTATCGGAGAGGCAATCGGAATTCCTAGTGTAGCGGTGAAATGCGTAGATATTAGGAGGAACACCAGTGGCGAAGGCGGATTGCTGGACGACAACTGACGGTGAGGCGCGAAAGCGTGGGGAGCAAACA
+
ABAAAFFCFFAFFFGFCEFCEGGFFEGGHHFFCBA3EEHHHHGGFFGGGHGHHGEEEEFF>>>EGHBFGFFBBGGHFGGFHGGEEEGHHFHHGHGHGGHHHGHHHHGHHHBBDHFBFHFHGFFFHHHFCGGGDGGGHHHGCCFGHHHFGFFGF=<GE<<AFHHHFGACEGGHFGHHHGHHGDGGGGGGGGGGEDC??AEFFDFFFFFFFFACFFFDEFFFFFBDFFFFFFFC@FDDFFFFFFFFFFFFFF.
@M03896:38:000000000-B4D98:1:1104:3553:10988 1:N:0:160
TACGGAAGGTCCGGGCGTTATCCGGATTTATTGGGTTTAAAGGGAGCGTAGGCCGGAGATTAAGCGTGTTGTGAAATGTAGATGCTCAACGTCTGCACTGCAGCGCGAACTGTATTCCTTGAGTACGCACAAAGTGGGCGGAATTCGTGGTGTAGCGGTGAAATGCTTAGATATCACGAAGAACTCCGATTGCGAAGGCAGCTCACTGGAGCGCAACTGACGCTGAAGCTCGAAAGTGCGGGTATCGAACA
+
>AAAA11>A1BF?110A0AEGEF0E///F12F11/EFEFEFGFGHEGGAE/?GH/E>/>>FG1FHCAAAE/>>F2BF1>2BGFFGDF1FG//<F?GFG1FG1BGCG/>CC?1?1??FGGFFHF?11>A.--FGFF1<..<:ACEFGE/.A.9;990A9;-:FFG00;;009CFFB0CFFBBFBFBBBB@B--;B@@<BFFFF/FBFFFFFFF>@--@FFFFFFFF?BBBBFB@B;A;/B??--9;/99/F;
@M03896:38:000000000-B4D98:1:1104:18614:11295 1:N:0:160
TACGGAGGGTGCAAGCGTTAATCGGAATTACTGGGCGTAAAGCGCACGCAGGCGGTTTGTTAAGTCAGATGTGAAATCCCCGGGCTCAACCTGGGAACTGCATCTGATACTGGCAAGCTTGAGTCTCGTAGAGGGGGGTAGAATTCCAGGTGTAGCGGTGAAATGCGTAGAGATCTGGAGGAATACCGGTGGCGAAGGCGGCCCCCTGGACGAAGACTGACGCTCAGGTGCGAAAGCGTGGGGAGCAAACA
+
AAABAABBC?AAFGFGGCGEFGHFGEGGHHDDBBBAEEEFFHHGG?EEGGGGGGGGGDGFFGHHHHHHGDFBBGHHGHHGGGGGEFHHHHHHHHGFBFGGHHHHHGHHHHGGHEFFGHHHGGGHHHHHFGGGHFD?GF99ABFFFFFFFFBFF;BFF@;DEFFFFFADFFFFFFFFFFFFFFFFFFFFDCFFFFFFFFFFFFFFFFFEEFFCFADFBFFFFFFFFFFBBFBBDFFFFFFFFFFFFF?FFFF
@M03896:38:000000000-B4D98:1:1104:4033:11433 1:N:0:160
TACGTATGGTGCAAGCGTTATCCGGATTTACTGGGTGTAAAGGGAGCGCAGGCGGTGCGGCAAGTCTGATGTGAAAGCCCGGGGCTCAACCCCGGTACTGCATTGGAAACTGTCGTACTAGAGTGTCGGAGGGGTAAGTGGAATTCCTAGTGTAGCGGTGAAATGCGTAGATATTAGGAGGAACACCAGTGGCGAAGGCGGCTTACTGGACGATAACTGACGCTGAGGCTCGAAAGCGTGGGGAGCAAACA
+
ABAAAFFFFFFDCGGG?EGGGGHEEEFGHHFFBBA3EEHHHHGGFGGAEEE?EEEE?FEE>>EFGHGGFEDBFEGHHGHHGE@EEEHHHHHGGGGFGGHGGHHHHFFGHHFFHFFFGFHGGGGFHGGDACG@CGEDHHBFCGFHHHHHHGFGG;CGA;=CGGGGFF:=EGFGFGGGFGGGGGFFFFFFFFFFABDFFFFA=DFFFFFB0F;>9AEFFFFFFFFFFFFFFFF=@FFDFDFFFFFE;;.FFFA
@M03896:38:000000000-B4D98:1:1104:24146:11888 1:N:0:160
TACGGAGGATCCGAGCGTTATCCGGATTTATTGGGTTTAAAGGGAGCGTAGATGGATGTTTAAGTCAGTTGTGAAAGTTTGCGGCTCAACCGTAAAATTGCAGTTGATACTGGTCGTCTTGAGTGCAGTAGAGGTAGGCGGAATTCGTGGTGTAGCGGTGAAATGCTTAGATATCACGAAGAACTCCGATTGCGAAGGCAGCTTACTGGACTGTAACTGACGCTGATGCTCGAAAGTGTGGGTATCAAACA
+
>>AA?ABBACFFG?EEE?EEFGFEAEEGHF5F53A2FEHGGHFGEGFGEFGGHHHHHH3GGFBGGHFGDGBBEGFB3BGGFFEEFEGFFHHGGFEFFHHFHHHHGHGHHF4DGDH?BFGFHDGFGBDG@FGDF2FGH/?/<>@FHHGHE..CC00=--<<:CBGFFHHHHHFFFFHFGC?ADCBBBBD?EGGG.?-?.E?A.FFB9;:9F?F?;FFF/BFF?D?ADFFEFFDBFADFFFFFF.FBFEBFBF
@M03896:38:000000000-B4D98:1:1104:24150:11906 1:N:0:160
TACGGAGGATCCGAGCGTTATCCGGATTTATTGGGTTTAAAGGGAGCGTAGATGGATGTTTAAGTCAGTTGTGAAAGTTTGCGGCTCAACCGTAAAATTGCAGTTGATACTGGTCGTCTTGAGTGCAGTAGAGGTAGGCGGAATTCGTGGTGTAGCGGTGAAATGCTTAGATATCACGAAGAACTCCGATTGCGAAGGCAGCTTACTGGACTGTAACTGACGCTGATGCTCGAAAGTGTGGGTATCAAACA
+
AAAAA?ABBFFFGGGFCEGCGGHFGEGGHCFGCE2AFGHGFHGGHGGFFGGGHHHEGGGHHHHGHHBGDGFFFFHHGFHHHHGEEEGGHFHFGHGHHHHHHHHHHHHHHHBBGDHCDFHFGHCGHHHHHHHHGHFHHFDDADCFHHGHFGEEG<<D@<<CEHHHFGHHHHHHHHHGHCGDEDFGGGGDFGGGFDABGGFFGFFFFFFBFFFFFFFFFFFFFFFFDDFFFFFDCFFFFFFFFFDBFFFFFF.
@M03896:38:000000000-B4D98:1:1104:24148:11925 1:N:0:160
TACGGAGGATCCGAGCGTTATCCGGATTTATTGGGTTTAAAGGGAGCGTAGATGGATGTTTAAGTCAGTTGTGAAAGTTTGCGGCTCAACCGTAAAATTGCAGTTGATACTGGTCGTCTTGAGTGCAGTAGAGGTAGGCGGAATTCGTGGTGTAGCGGTGAAATGCTTAGATATCACGAAGAACTCCGATTGCGAAGGCAGCTTACTGGACTGTAACTGACGCTGATGCTCGAAAGTGTGGGTATCAAACA
+
ABAAAAABBFFFAEEE?AA?FGFBABEEHFGFBA2AFGFFFHHEHGEFEEAEHHHGHHGGFHFHHH5B@FBBBBGBGFGHHHGEEGGBFGHGFGGEFHHGHHHGHHHHHH44GFH?CFCFGGGGHHFHGHGGGGFFH/?/>>AEFHGF>?<CG<0=<<<-CCBGHC;GGHFGHHHFHDACDDFGGGGDAFDFGDCAABEFDFFFFBBB/BAB;:FFFFFFBDDDDDFBFFF.9B.;FBFFF.D//BFFFFF
@M03896:38:000000000-B4D98:1:1104:15538:12328 1:N:0:160
TACGTAGGGTGCAAGCGTTATCCGGAATTATTGGGCGTAAAGGGCTCGTAGGCGGTTCGTCGCGTCCGGTGTGAAAGTCCATCGCTTAACGGTGGATCCGCGCCGGGTACGGGCGGGCTTGAGTGCGGTAGGGGAGACTGGAATTCCCGGTGTAACGGTGGAATGTGTAGATATCGGGAAGAACACCAATGGCGAAGGCAGGTCTCTGGGCCGTCACTGACGCTGAGGAGCGAAAGCGTGGGGAGCGAACA
+
AAAAAFCABFAAFGGF?AECGGHGGGGFHBGHFFFBAEEEGHFGFHHGEGGCGEEGFFGEB>E?EEFGGCEEEGHBHGGHHGHDGHHDHGDGGHGHHEFFFCDFGAFGGHACDCF=BDGGGFFCFGGAEGGFFFFAFEFFAFFFFFFFFFCFD;BF?;;AFEFFFFFFFFFFFFFFFAFAFFFFFFDFFFFFFDF;FBAFFFFFFFFBFFAEC@FDDFFBFF:A9.A.BDA9D-@AFDADCFFFCAB-BD-
@M03896:38:000000000-B4D98:1:1104:15556:12330 1:N:0:160
TACGTAGGGTGCAAGCGTTATCCGGAATTATTGGGCGTAAAGGGCTCGTAGGCGGTTCGTCGCGTCCGGTGTGAAAGTCCATCGCTTAACGGTGGATCCGCGCCGGGTACGGGCGGGCTTGAGTGCGGTAGGGGAGACTGGAATTCCCGGTGTAACGGTGGAATGTGTAGATATCGGGAAGAACACCAATGGCGAAGGCAGGTCTCTGGGCCGTCACTGACGCTGAGGAGCGAAAGCGTGGGGAGCGAACA
+
ACBCBFFCCFAAFGGGCCGCGGGFGEEFH5FFBBGBEEEEGGGGFGHGGGGDHGGGFFFFB>EEEGGGG?EEEHHHHHHGHHHGGHHDHGGGGHGHHEHGF@CDCFDGGHFDGGGDGFGGGFFFFGFDEGGFFFFFFAFFEBFFFFFFFFAFFBFFF@;AFFFFFFFFFFFFFFFFFFFFDFFFFFFFFFFFFBBDFFFFFAAFFFFFFF?ED@FAAFF9FDDFFF.AFFFFFFFAFDFFFFFEADDDFF-
@M03896:38:000000000-B4D98:1:1104:3234:12802 1:N:0:160
TACGGCGGATCCGAGCGTTATCCGGATTTATTGGGTTTAAAGGGAGCGTAGCTGGATGTTTAAGTCAGTTGTGAAAGTTTGCGGCTCAACCGTACAATTGCAGTTGATACTGGTCGTCTTGAGTGCAGTAGAGGTAGGCGGAATTCGTGGTGTAGCGGTGAAATGCTTAGATATCACGAAGAACTCCGATTGCGAAGGCAGCTTACTGGACTGTAACTGACGCTGATGCTCGAAAGTGTGGTCATCAAACA
+
AAA1>1>>ADDFF0EAAAF?A2DB//BEG1DGD1AAFE1A1D1EFGGGE/>/BFGGBBBFGGFHHHFG2EFBE22BB1FGHF?EEGGEGFG/CA//1FGHHGHHHF2@@G>DGFGCCGFGGFCFHD?FHFG1>FFGHG1-<-AFCGECFC.;::<C-;CAG00;;0FFGGGGBFFBBE.;;ABBFBFF-BFEBF-99-AA-9F/B/FB//AF?FFFFFF/BBFA?ABFFFFF<-9BF/BB?-/9BB9;/B-
@M03896:38:000000000-B4D98:1:1104:3253:12809 1:N:0:160
TACGGAGGATCCGAGCGTTATCCGGATTTATTGGGTTTAAAGGGAGCGTAGATGGATGTTTAAGTCAGTTGTGAAAGTTTGCGGCTCAACCGTAAAATTGCAGTTGATACTGGTCGTCTTGAGTGCAGTAGAGGTAGGCGGAATTCGTGGTGTAGCGGTGAAATGCTTAGATATCACGAAGAACTCCGATTGCGAAGGCAGCTTACTGGACTGTAACTGACGCTGATGCTCGAAAGTGTGGGTATCAAACA
+
ABAAAABCCFFFGGGFFCGGGGGEEEGGHBFHCFDAFGHGHHHGHGGGGGGGHHHHHFGHHHHHHHBGDGEBEGGGGFHHHHG?EEFFHGHEFHFGHHHHHGHHHGEHHHFBGGH/>FFFGHFGHHHHHHHHGCGHEEF?ACCFHGEGFF.EG<0D?<=EGHHHCCCGHFFHHHHGGDGCGGGFGGGD:EGGFFADAGEFFFFFFFFBFFAFEBFFBBFFFBDFFDFBFFFABFDFFFFFFFFFFFFFFFF
@M03896:38:000000000-B4D98:1:1104:29462:12821 1:N:0:160
TACGGAGGATCCGAGCGTTATCCGGATTTATTGGGTTTAAAGGGAGCGTAGATGGATGTTTAAGTCAGTTGTGAAAGTTTGCGGCTCAACCGTAAAATTGCAGTTGATACTGGATATCTTGAGTGCAGTTGAGGCAGGCGGAATTCGTGGTGTAGCGGTGAAATGCTTAGATATCACGAAGAACTCCGATTGCGAAGGCAGCCTGCTAAGCTGCAACTGACATTGAGGCTCGAAAGTGTTGGTATCAAACA
+
>AAA33ADBFFFGGGCF2E2ABFE2AEEH5DF53AAFEFBGGHGGGGGFGG1FFA3B@3DDGFFHHEH@FBB>G44B@FFGFEEEFGBFHH/EGGAFFBFGGHGHFEGGH?FGFGDDFGGGGCFGF33FGD2@2C/A/C/>CFAFGFFG.<<C<==-<<<.CGHCGHHHGGHCGCGHGFFGGGFGGG?ADGEBA9B@CEFA.AFFF//B/BFFFFFFFFFFBBBF//;A.A@-9..;/;/.:./9B:FFF.
@M03896:38:000000000-B4D98:1:1104:18126:12949 1:N:0:160
TACGTAGGGGGCAAGCGTTATCCGGATTTACTGGGTGTAAAGGGAGCGTAGACGGTGTGGCAAGTCTGATGTGAAAGGCATGGGCTCAACCTGTGGACTGCATTGGAAACTGTCATACTTGAGTGCCGGAGGGGTAAGCGGAATTCCTAGTGTAGCGGTGAAATGCGTAGATATTAGGAGGAACACCAGTGGCGAAGGCGGCTTACTGGACGGTAACTGACGTTGAGGCTCGAAAGCGTGGGGAGCAAACA
+
ABAAAFFBCAD>?FGGF?FCGGGEGFGGHHFFCEF3EEFGHHHGHGGGGGGGHGGEEBEEBBBFFHFFGFEBBFFGHHHEFHHHGHHGHHHHHFFFHHGHHHHHHGHHHHFBHFFFFFGGGGCGHFHGGGGGGGGGHGG?ACGGHHHGHHFGD=DGGA;@EFHHFHECEGGGGGGGGGGGGFGGGGGGGFGGEGGGFFFFFFFFFFBBFFFFFFFFFFFFFFFFFFFFFFFDCFFDFD9DFFFEFFEFFFF
@M03896:38:000000000-B4D98:1:1104:8559:13881 1:N:0:160
TACGTAGGATGCAAGCGTTATCCGGATTTACTGGGTGTAAAGGGAGCGCAGGCGGGACTGCAAGTTGGATGTGAAATACCGTGGCTTAACCACGGAACTGCATCCAAAACTGTAGTTCTTGAGTGAAGTAGAGGCAAGCGGAATTCCGAGTGTAGCGGTGAAATGCGTAGATATTAGGAGGAACACCAGTGGCGAAGGCGGATTGCTGGACGACAACTGACGGTGAGGCGCGAAAGCGTGGGGAGCAAACA
+
>AAAAFF3FFFCFGGECEEGCGHEG?EGHADFBBBAEEHHBGHGHGGGEGG0EFE/EE1GFGFHG4FGC@C3??GGHHHHG?GEEGHHHHHHGFC//>BGH2DGHFFF/GGFD@@FGHH?FGGFGGBD1FFGHFAFHAAD@@CGHHH<.@<C=;:C@;;;CHHBBG.9.@AFFGGGGFF/EEFGGGGFF;09A@-@CAEDCBCFFFBBFF?DCB;@EBB/:DF.A.9F.;@@C==9BDFF;AB.BD.//A.
@M03896:38:000000000-B4D98:1:1104:8548:13894 1:N:0:160
TACGTAGGATGCAAGCGTTATCCGGATTTACTGGGTGTAAAGGGAGCGCAGGCGGGACTGCAAGTTGGATGTGAAATACCGTGGCTTAACCACGGAACTGCATCCAAAACTGTAGTTCTTGAGTGAAGTAGAGGCAAGCGGAATTCCGAGTGTAGCGGTGAAATGCGTAGATATTAGGAGGAACACCAGTGGCGAAGGCGGATTGCTGGACGACAACTGACGGTGAGGCGCGAAAGCGTGGGGAGCAAACA
+
AAABAFFCFFFFGGGGGCGGCGGFGEGGHFFFBFF3EEGFFHHGGGGGGCFCGGGCEEGHFFDGBBFFGHFBFGFHHFGHGFGGGHHHFHHHGGGGGGHHHHHHHHHGHHGFHGFFHHHHHFC?GFGHFFGHHGGGHGHGGCGGHHHHEEEE=;;;EA:;EFFHFHG;DBEBFGGGFGFFFFFFGGDEF0CFFFADFFFF;=CFFFFFFFFFAFFFFBFFFDF;AEFF.@DFACAABA9A>AC?9AAFFFA
@M03896:38:000000000-B4D98:1:1104:8542:13912 1:N:0:160
TACGTAGGATGCAAGCGTTATCCGGATTTACTGGGTGTAAAGGGAGCGCAGGCGGGACTGCAAGTTGGATGTGAAATACCGTGGCTTAACCACGGAACTGCATCCAAAACTGTAGTTCTTGAGTGAAGTAGAGGCAAGCGGAATTCCGAGTGTAGCGGTGAAATGCGTAGATATTAGGAGGAACACCAGTGGCGAAGGCGGATTGCTGGACGACAACTGACGGTGAGGCGCGAAAGCGTGGGGAGCAAACA
+
AAAAAFFCFFFFFFFCE?EGCGHGGFGGHHFFCFGCEFHHHHHGGGGGGEEGGGGEFGHHCBGHBBFGG3FBBFFHGHHHG?EEEHFHHGHHFFGGGGGHHHGHFFFGGHGFFDD@@GBGHF??GF1G1FDGHHFAFFEGDCFGHHGCDCEE=<<CDF.;;0CGFHEADC?0BF09BFFFGGGGEGG:A;BCFFADCDFC;FF?FFBBFF.=B>@CE:9:FFC..;.;.;C>B;:9/9.9;@;.=AABBF.
@M03896:38:000000000-B4D98:1:1104:22820:14074 1:N:0:160
TACGTATGGTGCAAGCGTTATCCGGATTTACTGGGTGTAAAGGGAGCGCAGGCGGTGCGGCAAGTCTGATGTGAAAGCCCGGGGCTCAACCCCGGTACTGCATTGGAAACTGTCGTACTAGAGTGTCGGAGGGGTAAGCGGAATTCCTAGTGTAGCGGTGAAATGCGTAGATATTAGGAGGAACACCAGTGGCGAAGGCGGCTTACTGGACGATAACTGACGCTGAGGCTCGAAAGTGTGGGTAGCAAACA
+
BBBBBFFFBFFDFGFG?EGFGGHG?EGGHHBFCF23BEGHHHBEHGDFF?EEFFGE?EGC/>/FGHDGFGFBBGHGHHHEG>EEEFHGGHHDF/C/>AHGGHHFBHFFHHFFGB<FGFG1>FCFG1>C>@GFCDGGCGGC?CC.GGG0;9BCC;9;@9;AEGEGFF;;EDGGGGB/BFFFFDFFFFD.;BFFA@BFFFE@BDA-BBB;FBF-9E.EFBBFFDDD.9.A:EF9;FD9//;FDFDFE9BF/99
@M03896:38:000000000-B4D98:1:1104:28621:14593 1:N:0:160
TACGTATGGTGCAAGCGTTATCCGGATTTACTGGGTGTAAAGGGAGCGCAGGCGGTGCGGCAAGTCTGATGTGAAAGCCCGGGGCTCAACCCCGGTACTGCATTGGAAACTGTCGTACTAGAGTGTCGGAGGGGTAAGTGGAATTCCTAGTGTAGCGGTGAAATGCGTAGATATTAGGAGGAACACCAGTGGCGAAGGCGGCTTACTGGACGATAACTGACGCTGAGGCTCGAAAGCGTGGGGAGCAAACA
+
BBBBB4FFFFFFFGGFE?EAGGGEGBEFHHFGBBC3EEFDFGFGHGGGGGGGGGFEGFEGE>/BFGGGHGBBFF4DGHGHGGGGFGFHHHGGGCFDFGHHHHHHHGGFFHFDGFGCFEH=G>1>GHHGGACC?DGGHGFEGCFGGFGHGCCCC;0<A:;BEFCFFGDEGGGGGGGGGFFGGDFFFFFEFFFFEFFFFFFFFFFFFFFFFFFFCEFFFFF/;ADFFFFFFFAA>FADFDFFFFFA=DFFFF.
@M03896:38:000000000-B4D98:1:1104:10447:15044 1:N:0:160
TACGGAGGGTGCAAGCGTTAATCGGAATTACTGGGCGTAAAGCGCACGCAGGCGGTTTGTTAAGTCAGATGTGAAATCCCCGGGCTCAACCTGGGAACTGCATCTGATACTGGCAAGCTTGAGTCTCGTAGAGGGGGGTAGAATTCCAGGTGTAGCGGTGAAATGCGTAGAGATCTGGAGGAATACCGGTGGCGAAGGCGGCCCCCTGGACGAAGACTGACGCTCAGGTGCGAAAGCGTGGGGAGCAAACA
+
>>A?>AABB?AAGGGF?CEFGGHBBEFGHHDFB3BBAEEFGHHGGGGEGGE?EGGGGGGHHHHHHH4BGHFGHHHFFGHHGFEEEGHFGHHHGFEFHGGGHHFHHFFGHHDBCGFBFHHHGHBFHGF0FDEFGG.<CFFFFFFFFFFFFF/FB;BFDB;BFFBBFFDADFEFFFFFFFFFFFFFFFFDD-B.A@ADCAA@=-=BFFF..FFF;-9ABFF9FDD.DDF/F/BBA@=9/A;A=@-EDAABFFA
@M03896:38:000000000-B4D98:1:1104:10439:15061 1:N:0:160
TACGGAGGGTGCAAGCGTTAATCGGAATTACTGGGCGTAAAGCGCACGCAGGCGGTTTGTTAAGTCAGATGTGAAATCCCCGGGCTCAACCTGGGAACTGCATCTGATACTGGCAAGCTTGAGTCTCGTAGAGGGGGGTAGAATTCCAGGTGTAGCGGTGAAATGCGTAGAGATCTGGAGGAATACCGGTGGCGAAGGCGGCCCCCTGGACGAAGACTGACGCTCAGGTGCGAAAGCGTGGGGAGCAAACA
+
AAABAAABCAAAFGGGEAFEFGHFGGGGHGFFBAFEEEFEHHHGGGGGGCGGGGGFGGGHHHHHHHFHHGFBFGHFGHHHGGGGEGHGHHHHHHGHGGHGHHHHHHGHHHFGHHGGGHHHHHHHHHGGFGGGGH?CGFFFFFFFFFFEFFFFF;:BD@;@FFFFFFDADDFFFFFFFFFFFDFFFFFFF@FFADFFFBEFFFFFFFFFFFFFDADFFFFFFDDFFFFFFFFFDDADFFDFFFFEFFFFFF.
@M03896:38:000000000-B4D98:1:1104:10451:15074 1:N:0:160
TACGGAGGGTGCAAGCGTTAATCGGAATTACTGGGCGTAAAGCGCACGCAGGCGGTTTGTTAAGTCAGATGTGAAATCCCCGGGCTCAACCTGGGAACTGCATCTGATACTGGCAAGCTTGAGTCTCGTAGAGGGGGGTAGAATTCCAGGTGTAGCGGTGAAATGCGTAGAGATCTGGAGGAATACCGGTGGCGAAGGCGGCCCCCTGGACGAAGACTGACGCTCAGGTGCGAAAGCGTGGGGAGCAAACA
+
>AAA>>ADDAAAFGGG?EFFFGHFEEGGHHFFBFFFEEFGHHHGGGGFECGCEGGFGGGHHHHHGHBGHHFBFG4FGHHHGGFGEEHHHHHHHHEHHGHHHHHHHHGHHHGHHHHGGHHHGFGGHFFCFEFGGHGGGAFFFFFFFFFFFFBF:;BFA@;@EFFFFF:;:@EBFFFFFFFFFFFFFFFFF@BDF;B=DDEDAFFFFFFEFFFF-:AAFFFFFFFFFD/:BFFB9=-9FAFFFFAEFDFFFF?
@M03896:38:000000000-B4D98:1:1104:16487:15131 1:N:0:160
TACGGAGGGTGCAAGCGTTAATCGGAATTACTGGGCGTAAAGCGCACGCAGGCGGTTTGTTAAGTCAGATGTGAAATCCCCGGGCTCAACCTGGGAACTGCATCTGATACTGGCAAGCTTGAGTCTCGTAGAGGGGGGTAGAATTCCAGGTGTAGCGGTGAAATGCGTAGAGATCTGGAGGAATACCGGTGGCGAAGGCGGCCCCCTGGACGAAGACTGACGCTCAGGTGCGAAAGCGTGGGGAGCAAACA
+
ABAAAAABC?AAFGFCG2EEFGHFGEFFHHFFB3FAEEEEGHHGGCGGGGEGGE@EFDEGGHGHGHFHGEBBBFGHFHHHGGGGEGHHHHHHHFGABFGGHHHHHHHHHHGFHGHHGHHHGGGHHHHHGGGGHFGGGCBDEFBFFFFFFFBFB;BFC@:@EFFFBFA;DFEFFFFFFFFFFFFFFFFFFDFFFFFFFFFFFFFFFFFEFFFDA9DDFFFFFFFFFFFFFFFCDFFDFDDD>DA.@9EFFFF
@M03896:38:000000000-B4D98:1:1104:14539:15275 1:N:0:160
TACGGAGGGTGCAAGCGTTAATCGGAATTACTGGGCGTAAAGCGCACGCAGGCGGTTTGTTAAGTCAGATGTGAAATCCCCGGGCTCAACCTGGGAACTGCATCTGATACTGGCAAGCTTGAGTCTCGTAGAGGGTGGTAGAATTCCAGGTGTAGCGGTGAAATGCGTAGAGATCTGGAGGAATACCGGTGGCGAAGGCGGCCCCCTGGACGAAGACTGACGCTCAGGTGCGAAAGCGTGGGGAGCAAACA
+
AAAAAAABBABAGGGEFEGEGGHFEEEFGHDDBBFBEEEEGHHGGGGGFEECFGGGGGGHGHHHHHHHHGFFFFHHFHHHGFEEEEHGHGHHHHGHGGHHHHHHHHBHHHFGHGGFEHHHHHGHHHHGGGGFFF?.<AEDGGGHHHHHHGFHHDGFGCC@EHHHHHACEGFGFGGGGBCFGGGGFFGGGBCGFFFFFFA@CFFFFFFEEF9@BDFABFFFFDFFDAFBFFFFFFFAFDDD@DBEFFEFFF.
@M03896:38:000000000-B4D98:1:1104:14554:15284 1:N:0:160
TACGGAGGGTGCAAGCGTTAATCGGAATTACTGGGCGTAAAGCGCACGCAGGCGGTTTGTTAAGTCAGATGTGAAATCCCCGGGCTCAACCTGGGAACTGCATCTGATACTGGCAAGCTTGAGTCTCGTAGAGGGGGGTAGAATTCCAGGTGTAGCGGTGAAATGCGTAGAGATCTGGAGGAATACCGGTGGCGAAGGCGGCCCCCTGGACGAAGACTGACGCTCAGGTGCGAAAGCGTGGGGCGCAAACA
+
3>AA3>A@DAAAFGBGCEEAFGCFEEFGHBEGB32BAE2BFGFGEEEEEEE0EEFE>EEGF@4FGHHHGGHEFGH4BGHHGEE@>EGB3FGHFFABBFHFG1FGGFFHEHFFHH01/GGGG?GHHHF??.FCFFA-@>BD;/:BBFBB;/9B99/B;@;=?FB/BFD..9EFEFFFFFBA?9BBBFFDB--A9@-;-.:@--9>B?-..B?--@..///;FADDA.B/FFB;.-;9FAFAB-BB-9---9.
@M03896:38:000000000-B4D98:1:1104:18340:15327 1:N:0:160
TACGTAGGGGGCGAGCGTTGTCCGGAATGATTGGGCGTAAAGGGCGCGTAGGCGGCCTGCTAAGTCTGGAGTGAAAGTCCTGCTTTCAAGGTGGGAAGTGCTTTGGATACTGGTGGGCTGGAGTGCAGGAGAGGAAAGCGGAATTACCGGTGTAGCGGTGAAATGCGTAGAGATCGGTAGGAACACCAGTGGCGAAGGCGGCTTTCTGGACTGAAACTGACGCTGAGGCGCGAAAGCGTGGGGAGCAAACA
+
ABAAAFFAB?D>E?FCG2ECFGHEG1AFH3FGBBEAEEFEHHHGFCGGGGEGH@@EE??G?FBFFH??F2GBFEH2FDGHHHHHHHHGHHHFGFC<C<?GHHHHGCFHHH>1G1C>AEGDEGGGHHFFHEGHDGGHFHG?;ABEGFFFEA?BC9CFGB;@EFFFFFDDFFFFFFFFD?AFFFFFFFFFFFFFAB@DFFEDDFFFFFFFFF.FEBFFFFFBFFFFFFFFFFFFFFFFFFFFFFFFFFEFFFA
@M03896:38:000000000-B4D98:1:1104:10673:15386 1:N:0:160
TACGTAGGGTGCAAGCGTTATCCGGAATTATTGGGCGTAAAGGGCTCGTAGGCGGTTCGTCGCGTCCGGTGTGAAAGTCCATCGCTTAACGGTGGATCCGCGCCGGGTACGGGCGGGCTTGAGTGTGGTAGGGGAGACTGGAATTCCCGGTGTAACGGTGGAATGTGTAGATATCGGGAAGAACACCAATGGCGAAGGCAGGTCTCTGGGCCGTCACTGACGCTGAGGAGCGAAAGCGTGGGGAGCGAACA
+
ABBBAFFBBFAAGGGECCGGEGGEEEFGHFHHBBAFEEFFHHFGFHHGEEGDHGGGGFFGB>E?EEGGG?E?EGHGHHHHFHHGGHHGHGGGGHGHHEHHGBCDGCCCDHDDCDCFDFGGGCC;F;CEGGGFGG?B?AFFABFFFFFFFF=CD9FFD@;EFEFFBFB:BFFFFFFFFFFADFFFFFFFFFFFBDFFFDFFDAFFFFFB/B.;@BADDFFFFBDFFFF.BDEBB@DFFFFFFFFEFD-==D-
@M03896:38:000000000-B4D98:1:1104:10687:15397 1:N:0:160
TACGTAGGGTGCAAGCGTTATCCGGAATTATTGGGCGTAAAGGGCTCGTAGACGGTTCGTCGCGTCCGTTGTGAAAGTCCGTCGCTCAACCGTGGATCCGCGCCGGGTACTGGATGTCTTGAGTGCAGTAGGGGAGACTGGAATTCCCGGTGTAACGGTGGAATGTGTAGATATCGGGAAGAACACCAATGGCGAAGGCAGGCCTCTGAGCCGTCACTGACGCTGAGGAGCGAAAGCGTGGGGAGCAAACA
+
>AAA>CFA1C1>1FFGFCGCGGGEFE0BF1GGBBF0/EEEHHFGGAFEEGG/ABF/B>>EB//EEG/E?@>?EFHHHG21/>>>>E/?GF0>C//CBC0FF//</A/?CH1FG01<1>FGGGCGH10=G0D0<E.-.:CGGH/GHHC:CC@ACC0BGA;EBGFGF00;CFE0CFF.-;@=AFFF/BB-:B/BB@@@@FEAB@-9/;F//;:F@-9;AFFFF--B-AFEB-;@@@@BFBFB?;-9-:-;FF?
@M03896:38:000000000-B4D98:1:1104:28256:16080 1:N:0:160
TACGTAGGGGGCAAGCGTTATCCGGATTTACTGGGTGTAAAGGGAGCGTAGACGGCAAGGCAAGTCTGATGTGAAAACCCAGGGCTTAACCCTGGGACTGCATTGGAAACTGTCTGGCTCGAGTGCCGGAGAGGTAAGCGGAATTCCTAGTGTAGCGGTGAAATGCGTAGATATTAGGAAGAACACCAGTGGCGAAGGCGGCTTACTGGACGGTAACTGACGTTGAGGCTCGAAAGCGTGGGGAGCAAACA
+
>AAA>CFAA2A>EFF4E?EEGGHEEE2EHHDFB3231AGFFFGGHGGCAEAAG>>0EE?1?BBFFGHEFEBB@FFFGCEGGGE/?FGHHHHGHBF/BFGEFFGFF1DGHHH1F1B1BFFGCC/<FGGGCGGGA.FGGF<?<AD.CGHGH00=<<:C@:;-EFHH0CC;D@FGFFFFF0FG.FFFGGEFABFF;ABB?AA@BB?@FF;;/BA--9EEB9B;FAAE?EF.AEFB?FFAF.;AB=BA-AEFFFF
@M03896:38:000000000-B4D98:1:1104:28277:16087 1:N:0:160
TACGTAGGGGGCAAGCGTTATCCGGATTTACTGGGTGTAAAGGGAGCGTAGACGGCAAGGCAAGTCTGATGTGAAAACCCAGGGCTTAACCCTGGGACTGCATTGGAAACTGTCTGGCTCGAGTGCCGGAGAGGTAAGCGGAATTCCTAGTGTAGCGGTGAAATGCGTAGATATTAGGAAGAACACCAGTGGCGAAGGCGGCTTACTGGACGGTAACTGACGTTGAGGCTCGAAAGCGTGGGGAGCAAACA
+
ABBBACFAAAAAEGGCG?EAFG5AEAAEHBFG5AB3AEBDFHGGHGGGFGGEHEDCE/?C?F1BB@B@FGBBBDF4@CEEGHGGEGGHHHGCGBECHHHHHHHFFFBFHHF1F1B1?GGGDDGFHFFCG@CC<AFGHHFCCDDGHHHHHD0D=CGCCC;@EGGH00CCDG?FFFFFGF0CC?CFGGGEFFGGGGBBBFFB?=BBFFFFFFFB@DEEBFF:BFEAAABFEFF??FFFFFDF=BB.;AEFFF?
@M03896:38:000000000-B4D98:1:1104:23317:16998 1:N:0:160
TACGTAGGGGGCAAGCGTTATCCGGATTTACTGGGTGTAAAGGGAGCGTAGACGGTGTGGCAAGTCTGATGTGAAAGGCATGGGCTCAACCTGTGGACTGCATTGGAAACTGTCATACTTGAGTGCCGGAGGGGTAAGCGGAATTCCTAGTGTAGCGGTGAAATGCGTAGATATTAGGAGGAACACCAGTGGCGAAGGCGGCTTACTGGACGGTAACTGACGTTGAGGCTCGAAAGCGTGGGGAGCAAACA
+
ABAAAFFBCCBDEGGCFCGFGGGEGEGGHGFFCFF3EEHGHHHGHGGGGGGGHGGGEBEFBBBFFGDFFFEBBGHGHHHHHHHHHHHGHGHHHFFGHHGHHHHHHHGHGHF3GBFDFFFFFFCFHFHGGGGGGGGGHGG?@CFGHHHHHFDGD=0D?;;AEFGHFHECFGGGGFFFGGGGGGGGGGGEGFGGEFGDFFFDAFFDFFFFFFFD-:AEBFFFFFFFFFFFFFFBCFDDFFDFFFFEFFFBFF.
@M03896:38:000000000-B4D98:1:1104:23300:17005 1:N:0:160
TACGTAGGGGGCAAGCGTTATCCGGATTTACTGGGTGTAAAGGGAGCGTAGACGGTGTGGCAAGTCTGATGTGAAAGGCATGGGCTCAACCTGTGGACTGCATTGGAAACTGTCATACTTGAGTGCCGGAGGGGTAAGCGGAATTCCTAGTGTAGCGGTGAAATGCGTAGATATTAGGAGGAACACCAGTGGCGAAGGCGGCTTACTGGACGGTAACTGACGTTGAGGCTCGAAAGCGTGGGGAGCAAACA
+
>AAAAC?AA1>0AFCA?EEAFGFE00BEFFBGCFAAEEBADFHGGEEEEG?CGEGFABEFBBBFFGDFGFFBBGHFGHGHHHHHFFHFHGHHHGH0GGHFHFFHGHBFFGB1G1BF2DDGGFGBGFGCCCGGGGCCHFGC@-AEHGGFHFFB=DDFCA:;CGGHHG.=ECEGFFBFFGGGBBBFFFGA.;0/;-;;--;9--@@FFF//B9@-A-;BFEBF-;;AA/:AFF@@F-9FBFF<;@E@A;FFF-
@M03896:38:000000000-B4D98:1:1104:22811:17178 1:N:0:160
TACGTAGGTGGCAAGCGTTGTCCGGAATTACTGGGTGTAAAGGGAGCGCAGGCGGGTGATCAAGTCAGCTGTGAAAACTACGGGCTTAACCCGTAGACTGCAGTTGAAACTGTTCATCTTGAGTGAAGTAGAGGTTGGCGGAATTCCGAGTGTAGCGGTGAAATGCGTAGATATTCGGAGGAACACCGGTGGCGAAGGCGGCCAACTGGGCTTTAACTGACGCTGAGGCTCGAAAGTGTGGGGAGCAAACA
+
A?AAAFFBFFBCFGFG2AEEFGHFGGGGHGFFFFFCEEHGEHHGHGEEFFFCFFGFEEEHBBFGGHFGBGHBFHHHHGHEFEGGGGHHGHHHGFCFGHHHHBHGGHHHGHGDFGHGFHHHFDGHHH1<1FB1GHHFFDFCA@DGHHHCACGHG;;CC:.;.FFFFB9;.AEFGGGGG..-ADFFFFFF---A9=A@-A;@AFF=EE;/BE..;/BFBBBBFDFDDDFF..:9-:DDBBFFBD;.-9EFFF.
@M03896:38:000000000-B4D98:1:1104:22806:17197 1:N:0:160
TACGTAGGTGGCAAGCGTTGTCCGGAATTACTGGGTGTAAAGGGAGCGCAGGCGGGTGATCAAGTCAGCTGTGAAAACTACGGGCTTAACCCGTAGACTGCAGTTGAAACTGTTCATCTTGAGTGAAGTAGAGGTTGGCGGAATTCCGAGTGTAGCGGTGAAATGCGTAGATATTCGGAGGAACACCGGTGGCGAAGGCGGCCAACTGGGCTTTAACTGACGCTGAGGCTCGAAAGTGTGGGGAGCAAACA
+
ABABAFFCFFBFFGGFECECFGHGGGGGHHFFCBF3EEHGHHHGHGGGGGGGGGGCCEGHBBFFGGHHFGGFFGHHFGHFGGGGGGHHHHHHGGGGGHHHHHHHHHHHHHGFHHHHHHHHFBFFHH1FGHHGGHHGGFGGGCCGHHHG:EEHH;CF@@:;?FFGGGECDFGFFGFGGFABCDFFFFFFF:@DA@ACBDA@DDFFFFFFFEFFEFFFFFFFFFDFDDFFFFFC>FDD0B0BFFFEBA?BFF.
@M03896:38:000000000-B4D98:1:1104:25217:17384 1:N:0:160
TACGTAGGGTGCAAGCGTTATCCGGAATTATTGGGCGTAAAGGGCTCGTAGGCGGTTCGTCGCGTCCGGTGTGAAAGTCCATCGCTTAACGGTGGATCCGCGCCGGGTACGGGCGGGCTTGAGTGCGGTAGGGGAGACTGGAATTCCCGGTGTAACGGTGGAATGTGTAGATATCGGGAAGAACACCAATGGCGAAGGCAGGTCTCTGGGCCGTCACTGACGCTGAGGAGCGAAAGCGTGGGGAGCGAACA
+
ABBBAFFBCFAAGGGEFCGGGGGEEFGGHCFHCGCBAEEBFGGFFHHGFGGCHGGGGFEFB>E@EEFGG@E?EHFHEGHHHHHGGHHFHHGGGHGHHGHHGDDGGFGGGHF.CC@;ACGGFABFFFFADGGFFFFFBEFFEBFFFFFFFCCFDBFFDC;EFAFFFFFFFFFFFFF9CFFFFFFFFFFFFFFFB@@DFFEFFFFFFFFB0F.;;;CDDFFBFFFFFFFFFFEDDFFDFDDFFFFECDDBDF-
@M03896:38:000000000-B4D98:1:1104:25233:17391 1:N:0:160
TACGTAGGGTGCAAGCGTTATCCGGAATTATTGGGCGTAAAGGGCTCGTAGGCGGTTCGTCGCGTCCGGTGTGAAAGTCCATCGCTTAACGGTGGATCCGCGCCGGGTACGGGCGGGCTTGAGTGCGGTAGGGGAGACTGGAATTCCCGGTGTAACGGTGGAATGTGTAGATATCGGGAAGAACACCAATGGCGAAGGCAGGTCTCTGGGCCGTCACTGACGCTGAGGAGCGAAAGCGTGGGGAGCGAACA
+
AAAAAFFCCCAAGFGF?AE?FGFEGEFFHBGHBAGBEEEEGFHGFFHCFGGGHEFGFFEE>EECEGGGG@@?EFFEEFGFHGHDFHFAGGGGGHGCGEGGFC<DFC?CCH.?D-A@?ADEGAFFGFGGGGGEE.?-AAFFABBFFFFFFF-BD/9BF9;EDFFFFFFFFBFFFFF.:-BDAFFFFFDAFFFFF-@BBFEFDAAFFFFBB.AA-:>DAFFBFDFFF?FEB.;;@@99FFDDFAFFFDC>FF-
@M03896:38:000000000-B4D98:1:1104:27026:17678 1:N:0:160
TACGGAAGGTCCGGGCGTTATCCGGATTTATTGTGTTTAAAGGGAGCGTAGGCCGTCTCAAACGCGTGTTGTGAAATGTCCGGGCTCAACCGGTGCCGTGCAGCGCGACCTGTGCGACTTGAGTGTGCGGAAGGTATGCGGAATTCGTGTTGTAGCGGTGAAATGCATAGATCTCACGATGAACTCCGATTGCGAAGGCAGCATGCCGCAGCATTACTGACGCTGATGCTCGCAGGTGCAGGTATCGAAC
+
>1>1>11>1CFF?11AAAE?GGHAAAEGH1DG12A0FHHH1DGEAEE/EEE?FHEEEGHB2@@>EG/EAFCG/GH1FFGHHEGCEEHH1FFCG/<>B/?>?F?FC@//->.0>11<.@CGG00=DGHFFG-::.CGHFC.:-9CFG?BE:.AF;0;--;-AB/B9F/;FF///;99B-A-:B/B/BF?-;A;;B?---;A?B?B/;B-=@-;:;BBFFF/B9;AA-BFFFB9-9-;;FF//-AFFB-;/;
@M03896:38:000000000-B4D98:1:1104:27011:17689 1:N:0:160
TACGGAAGGTCCGGGCGTTATCCGGATTTATTGGGTTTAAAGGGAGCGTAGGCCGTCTCAAAAGCGTGTTGTGAAATGTCCGGGCTCAACCGGGGCCGTGCAGCGCGAACTGTGAGACTTGAGTGTGCGGAAGGTATGCGGAATTCGTGGTGTAGCGGTGAAATGCATAGATATCACGAGGAACTCCGATTGCGAAGGCAGCATGCCGCAGCATTACTGACGCTGATGCTCGAAGGTGCGGGTATCGAACA
+
ABBBBAABCFFFEAEAECGCGGGEGEGGHCGGBBF?FGFDHHHGHGGGGGGGHHGGEFFGHHHHHGDGDGABEGHFFEGHHGGGEFHFHHHGGGGBFCBDFHHHGGCCFG<0DGDDGFGHHGCDHGHHGGFFEFHHFHGFC=BGGGGFGG?EECBCB;;@EFFFFF0FFFFFFFFFFBD-@CFFFFFFFFFFFFFFFFFE?FFFFFFCFFFFFFFFFFFFFFDFFFFFFFFFFBEFFFFFFFFBFFAFFF=
@M03896:38:000000000-B4D98:1:1104:6264:17960 1:N:0:160
TACGTAGGGTGCAAGCGTTATCCGGAATTATTGGGCGTAAAGGGCTCGTAGGCGGTTCGTCGCGTCCGGTGTGAAAGTCCATCGCTTAACGGTGGATCTGCGCCGGTTACGGGCGGGCTGGAGTGCGGTAGGGGAGACTGGAATTCCCGGTGTAACGGTGGAATGTTTAGATATCGGGAAGAACACCACTGGCGAAGGCAGGTCTCTGGGCCGTTACTGACGCTGAGGAGCGAACGCGTGGGGAGCGAACA
+
BBBBBF@A@F2>BFDF2E2EGGH2AEEFH5GFBB2BAEAEHAGEAFHCEEB1BAEE0F>BB/>/>>E>/>E?EFH4FFGHHGFAEHHDHGA@DF//?<DFG/CGG@/?/>C.<>--;;-;:..99F@@GGGGGGD?BEFFEBBBBFFF?-99;;;BD9;ADEFBFF/9BFFFFFF.@-99DFFFFFF?.;/.;99-@FAA9-.;FFF//.;AB@DDEBFFFDDF??F?/;:--;9@?=;->=-.-.9--;9
@M03896:38:000000000-B4D98:1:1104:5763:17961 1:N:0:160
TACGGAGGGTGCAAGCGTTAATCGGAATTACTGGGCGTAAAGCGCACGCAGGCGGTTTGTTAAGTCAGATGTGAAATCCCCGGGCTCAACCTGGGAACTGCATCTGATACTGGCAAGCTTGAGTCTCGTAGAGGGGGGTAGAATTCCAGGTGTAGCGGTGAAATGCGTAGAGATCTGGAGGAATACCGGTGGCGAAGGCGGCCCCCTGGACGAAGACTGACGCTCAGGTGCGAAAGCGTGGGGAGCAAACA
+
AAAABAADBAAAFGGGCCGEGGHDDFGGHFFFC32BEEEEFHHGGFGGGGGCGGGGGGGHGFGHGHBGHFFBFGFFGHGGGGEGEGHGHHHHHHGHFEGHHHHHHHHHHHFFGHGFGHHHHFGGHHHHGGG.FFADCFFDEFFFFFFFFFFFB9/9;@9@?FFFBFD.99.BBFFFFFFFFFFFFFFFFBADFFFAFFFFFAFFFFDA?B.BBAF.FF/B/DBFD.FBFFF=;=9A/.9ABD@.B9AFFF.
@M03896:38:000000000-B4D98:1:1104:6235:17962 1:N:0:160
TACGTAGGGTGCAAGCGTTATCCGGAATTATTGGGCGTAAAGGGCTCGTAGGCGGTTCGTCGCGTCCGGTGTGAAAGTCCATCGCTTAACGGTGGATCTGCGCCGGGTACGGGCGGGCTGGAGTGCGGTAGGGGAGACTGGAATTCCCGGTGTAACGGTGGAATGTGTAGATATCGGGAAGAACACCAATGGCGAAGGCAGGTCTCTGGGACGTTACTGACGCTGAGGAGCGAAAGCGTGGGGAGCGAAC
+
AAABB4CABFAAFCGG?EC?FEGEEAAFHFGBBBGBEEAEGHHGFFHCE111FFFEEFEEB>@/>EEEC/@??4FBGFGHHHHFGHHGGFFGGHFEHBBGHCC?@@/?AH<.>@--;BFDD?:;CC-A9CDE.D.BDEFFFFFBBB9BD=9>;/99.-;;.ABFB/BFFFFFFFFE---@AFFFFFAE.9BFBA;>D.;.DDFFFFFB;F.;@DEFAFB/B.A?D...;DEFF>-9FFFDBA-.-A;>AF
@M03896:38:000000000-B4D98:1:1104:6254:17974 1:N:0:160
TACGTAGGGTGCAAGCGTTATCCGGAATTATTGGGCGTAAAGGGCTCGTAGGCGGTTCGTCGCGTCCGGTGTGAAAGTCCATCGCTTAACGGTGGATCTGCGCCGGGTACGGGCGGGCTGGAGTGCGGTAGGGGAGACTGGAATTCCCGGTGTAACGGTGGAATGTGTAGATATCGGGAAGAACACCAATGGCGAAGGCAGGTCTCTGGGCCGTTACTGACGCTGAGGAGCGAAAGCGTGGGGAGCGAACA
+
ABABAFFCCFBAFGGGCEGGGGHEEEFGHHFHCBFBEEEFHHHGGHHGGGGGHFGGGGGGB>EEEFGGG@@?EFHGHHHHHHHGGHHGHGGDGHDHHEHHHCBEGD@EGH?ACD@@:ADEFFFFGGADEGGGGFFFFFFFEBFFFFFFFF=CA:BFD@;AFFFFBBFFFFFFFFF?DFFFFFFFFFFFEFFFBCDDCAAFDFFFFFFBBFEEFFFFEFFFFFFFFBFAFFEBBDFFFFFFFFFEDD=AFDB
@M03896:38:000000000-B4D98:1:1104:5767:17981 1:N:0:160
TACGGAGGGTGCAAGCGTTAATCGGAATTACTGGGCGTAAAGCGCACGCAGGCGGTTTGTTAAGTCAGATGTGAAATCCCCGGGCTCAACCTGGGAACTGCATCTGATACTGGCAAGCTTGAGTCTCGTAGAGGGGGGTAGAATTCCAGGTGTAGCGGTGAAATGCGTAGAGATCTGGAGGAATACCGGTGGCGAAGGCGGCCCCCTGGACGAAGACTGACGCTCAGGTGCGAAAGCGTGGGGAGCAAACA
+
AAABA>ADBAAAFGGCGCEAFGHFFEFGHFBF53AAAAEEEHHGG?EEGEECFECGGFGHFH4FBG4EGEBBBFBFFHHHGEEFEEHHHHHHHFGHFFGDDDDHHFHHHGGBGHGFFHHHGFGGGHHHGDGF1F.-<-9AEFFFFFFFFE/BFBBFC@;@./FFFFFDDFEB9FBFFB9F.ABFFFFFFDA?9BA@-DEF-9@D-@@F?BAFBDDDBFFFFF?..9FFFFFF?=;DFDAADC;9@.E/9?A
@M03896:38:000000000-B4D98:1:1104:7372:18356 1:N:0:160
TACGGAGGGTGCAAGCGTTAATCGGAATTACTGGGCGTAAAGCGCACGCAGGCGGTTTGTTAAGTCAGATGTGAAATCCCCGGGCTCAACCTGGGAACTGCATCTGATACTGGCAAGCTTGAGTCTCGTAGAGGGGGGTAGAATTCCAGGTGTAGCGGTGAAATGCGTAGAGATCTGGAGGAATACCGGTGGCGAAGGCGGCCCCCTGGACGAAGACTGACGCTCAGGTGCGAAAGCGTTGTGAGCAAACA
+
>AA3>AA?2AA>BF4F2AEEGFGAB2AFHHABAB2BAAAEEGGEEGCAFGG0EE/EFE1FFGDHHHGG3FFF4FF4BGHHG@E?EEHGHHHGC0F0FFHFGFHHHGEHFHGBGH0F/FGGF<GHFGF?FA..1CAD-@BDEFFFBFFF9/9BB9:B-;;@AFFF/;.;;=A/FBFFF/BFDFFFFFFD>>B?;;@--.;;@?BBBBB?EB9=-9AABF/9BAA.A.//9BB-9;@.BDA.;.9/B:/;FA9
@M03896:38:000000000-B4D98:1:1104:7362:18371 1:N:0:160
TACGGAGGGTGCAAGCGTTAATCGGAATTACTGGGCGTAAAGCGCACGCAGGCGGTTTGTTAAGTCAGATGTGAAATCCCCGGGCTCAACCTGGGAACTGCATCTGATACTGGCAAGCTTGAGTCTCGTAGAGGGGGGTAGAATTCCAGGTGTAGCGGTGAAATGCGTAGAGATCTGGAGGAATACCGGTGGCGAAGGCGGCCCCCTGGACGAAGACTGACGCTCAGGTGCGAAAGCGTGGGGAGCAAACA
+
ABABAABCCAAAGGGFCCGEGGHFGEFFHGFFB3BAEEEFHHHGGGFGGGGGGGGGGGGHHHHHHHFHHGFBFGHHFGGHGGEGEEHHHHHHHHGHHGHHHHHHHHHHHHGGHHHHGHHHHHGHHHHHFGGGFGDGGFFFFFFFFFFFFFBFFBFFFDAFFFFFFFFDFFFFFFFFFFFFFFFFFFFFFFFFFFFFFFFFFFFFFFFFFFFFA>DDFFFFFFFFFFFFFFFDFFFFFFFFFFFE>DEFFF?
@M03896:38:000000000-B4D98:1:1104:14601:18535 1:N:0:160
TACGGAGGGTGCAAGCGTTAATCGGAATTACTGGGCGTAAAGCGCACGCAGGCGGTTTGTTGAGTCAGATGTGAAATCCCCGGGCTCAACCTGGGAACTGCATCTGATACTGGCAAGCTTGAGTCTCGTAGAGGGGGGTAGAATTCCAGGTGTAGCGGTGAAATGCGTAGAGATCTGGAGGAATACCGGTGGCGAAGGCGGCCCCCTGGACGAAGACTGACGCTCAGGTGCGAAAGCGTGGGGAGCAAACA
+
>AAA>>ABCAAAFGFG?EGFFGHFEAFGHHDFBBABAEFFHHHGGGGEGGGFGGGGGGGHHHGHHHFHHEFFFHHFFHHHGFEE>EHHHHHHHFCGGGHHHGHHHHHHHHGFGEGFFGGGFGBGHHHFFDFFGHGGGAFDEFFFFFFFBFBBB::BB9;@EFFFFFAADFEFFFFFFFFFFFFFFFFFD@=D;:@FFFE@FFFFFFFE?FFFFFBDFFFBFFFDFDF/BFF@DACAFD9DFFDE=;AFFF.
@M03896:38:000000000-B4D98:1:1104:14614:18548 1:N:0:160
TACGGAGGGTGCAAGCGTTAATCGGAATTACTGGGCGTAAAGCGCACGCAGGCGGTTTGTTGAGTCAGATGTGAAATCCCCGGGCTCAACCTGGGAACTGCATCTGATACTGGCAAGCTTGAGTCTCGTAGAGGGGGGTAGAATTCCAGGTGTAGCGGTGAAATGCGTAGAGATCTGGAGGAATACCGGTGGCGAAGGCGGCCCCCTGGACGAAGACTGACGCTCAGGTGCGAAAGCGTGGGGAGCAAAC
+
AAA@AAABBABACFFF?AFGFGHFEEFFHHDFBABBAAEEHHHGGGGGGGGGGFGGGGGHHHFHGHBFGDFBBFGGGHHHGFGGEGHHHHHHHHGGGGHGGBFGFFHHHHGGGHG<FFGHFFCGHGGGFGGGEHGGFBFFEFFFFFFE:FBFB;;B-:.9AFFFFF9;DFFFFBFFFFFFFFFFFFFDDBFDABFFFDFAFFFFFFDEFFFFFBDAFFFFFFDDDAFEFFF-A9>;FDFFFFF.BD?FFF
@M03896:38:000000000-B4D98:1:1104:6821:18586 1:N:0:160
TACGGAGGGTGCAAGCGTTAATCGGAATTACTGGGCGTAAAGCGCACGCAGGCGGTTTGTTAAGTCAGATGTGAAATCCCCGGGCTCAACCTGGGAACTGCATCTGATACTGGCAAGCTTGAGTCTCGTAGAGGGGGGTAGAATTCCAGGTGTAGCGGTGAAATGCGTAGAGATCTGGAGGAATACCGGTGGCGAAGGCGGCCCCCTGGACGAAGACTGACGCTCAGGTGCGAAAGCGTGGGGAGCAAACA
+
ABAAAABDBABAGGGGCCGEFGHFEEFFHHFFBBBBEEEEHHHGGGFGGGG?EFGGGGGHGHHHHHFGHGFBBGHHGHGHGEEF>EHHHHHHHHGHFFHGGHHHHHGHHHFFFHFGGHHHHGCHHHHCFEFG1CDGGFFFFFFFFFFFFFFFF/;BC@ABFFFFFFDADFFFFFFFFFFFFFFFFFFFFCFFFBDFFFEDABFFFFFFFFFF;:AAFFF9FFDDFFFFFFF@DCBFFFFFFFF9FAEFFF.
@M03896:38:000000000-B4D98:1:1104:14485:18883 1:N:0:160
TACGGAGGGTGCAAGCGTTAATCGGAATTACTGGGCGTAAAGCGCACGCAGGCGGTTTGTTAAGTCAGATGTGAAATCCCCGGGCTCAACCTGGGAACTGCATCTGATACTGGCAAGCTTGAGTCTCGTAGAGGGGGGTAGAATTCCAGGTGTAGCGGTGAAATGCGTAGAGATCTGGAGGAATACCGGTGGCGAAGGCGGCCCCCTGGACGAAGACTGACGCTCAGGTGCGAAAGCGTGGGGAGCAAACA
+
ABABAAABCAAAFGGGCCGEFGHFEEFFHGFFCBFAEEFEHHHGGGGGFFGCFGGGGGGHGHHHHHFHHHFBFGHHFGHHGFEGEEHHHHHHHHGGGFHHHHHHHHHHHHHHHHHHGHHHHHHHHHHHFGGGFHGCCFFDEFFFFFFFFFFFF:FFFC:@FFFFFFFDDFFFFFFFFFFFFFFFFFFFACFFA@DFAFE=DFFFFFDAFFFFFCFFFFFFFFFFFFFFFFFDDCADFDDFFFFFFAEFFF?
@M03896:38:000000000-B4D98:1:1104:14472:18897 1:N:0:160
TACGGAGGGTGCAAGCGTTAATCGGAATTACTGGGCGTAAAGCGCACGCAGGCGGTTTGTTAAGTCAGATGTGAAATCCCCGGGCTCAACCTGGGAACTGCATCTGATACTGGCAAGCTTGAGTCTCGTAGAGGGGGGTAGAATTCCAGGTGTAGCGGTGAAATGCGTAGAGATCTGGAGGAATACCGGTGGCGAAGGCGGCCCCCTGGACGAAGACTGACGCTCAGGTGCGAAATCGTGGGGAGCAAACA
+
1>AA1AADDAAACGGE0AEECGHF0BAFGF1221ABAAE/CGHGGEGEGGECGGGG/EFHHFHFGHDG@FD@12FFFGHHFE//>EEFGGHGGHFGFFFFGHFHHFHHHHHFHEGHGHGB?FFGHHG0?CFGHC.--9@A;BFFFFFE9F/F;;;B-@-9AFFFBBAAF?FFBFFFFB/9AAFFFFF->;@A-@999---9;@@;@---BF@<?BBFB/9;AA-ABB9FFF@-9>-/-:;--;E??EBFF-
@M03896:38:000000000-B4D98:1:1104:8810:19985 1:N:0:160
TACGGCGGGTGCAAGCGTTAATCGGAATTACTGGGCGTACAGCGCACGCAGGCGGTTTGTTAAGTCAGATGTGACATCCCCGGGCTCCACCTGGGAACTGCATCTGATACTGGCAAGCTTGAGTCTCGTAGAGGTGGGTAGAATTCCAGGTGTAGCGGTGAAATGCGTAGAGATCTGGAGGAATACCGGTGGCGAAGGCGGCCCCCTGGACGAAGACTGACGCTCAGGTGCGAAAGCGTGGGGAGCAAAC
+
>AAAA11AA/A/GGACAAE/AFH///BBF1GADB/BEE//B2C@E/E@EEG/E/><EE/GFGHHFHGF1GFF1D2BBBBFCC/C>CG/?CGHHHEHFEHHH<GHHF1FGHDGFHG0<GHHGA0GHHHCEE..;G/..@AFGFFFGGG9CBBFF00B@9;;AFBCGFAAB;EFEBFFFF/FFBFFFF;:@@@F;---;-9@@@@@@@@?-B9;@9--;BB/;AA?BBFBB/9;9--99;A-@;999:AFB-
@M03896:38:000000000-B4D98:1:1104:8796:19996 1:N:0:160
TACGGAGGGTGCAAGCGTTAATCGGAATTACTGGGCGTAAAGCGCACGCAGGCGGTTTGTTAAGTCAGATGTGAAATCCCCGGGCTCAACCTGGGAACTGCATCTGATACTGGCAAGCTTGAGTCTCGTAGAGGGGGGTAGAATTCCAGGTGTAGCGGTGAAATGCGTAGAGATCTGGAGGAATACCGGTGGCGAAGGCGGCCCCCTGGACGACGACTGACGCTCAGGTGCGAAAGCGTGGGGAGCAAACA
+
>AAA?AABBAAAGFGCEAEECGHFEEFGHFBFBBABEEEEHFFEGCCEFGGFGGGG@EEHGHGHHHFGHHGBEHHGGHHHGGEGEEHHHHHHFFGHGGHGGGGHHHHHHHDGHHGFGGHHGGHHHHHHGGGGHF.@DADDEFFFFFFFBFBFB;BFFB9BEFFFFFA;ADEFFFFFFFFFFFFFFFFDFFFFABDFAFEDFFFFFFBEFFFF;->9@DDFFFFFFFFFFFB@AFADFDADBFFEBDFFFFE
@M03896:38:000000000-B4D98:1:1104:5909:20174 1:N:0:160
TACGGAGGATCCGAGCGTTATCCGGATTTATTGGGTTTAAAGGGAGCGTAGATGGATGTTTAAGTCAGTTGTGAAAGTTTGCGGCTCAACCGTAAAATTGCAGTTGATACTGGATATCTTGAGTGCAGTTGAGGCAGGCGGAATTCGTGGTGTAGCGGTGAAATGCTTAGATATCACGAAGAACTCCGATTGCGAAGGCAGCCTGCTAAGCTGCAACTGACATTGAGGCTCGAAAGTGTGGGTATCAAACA
+
ABABAAABAF4F4EGEFEEE2BFEGAEEHH5FBBF2AEGGHH3ECEGGGGGAEGHFF3BFGH5GGHHH5FBBEFGGH4BBGFEEEEGFGHH/?//?G4FGHH3FGHBGHHFFH2B3?GHBFGGGHHGHHHHHEGFFGGDCDFGGHH<<F.><<<0=@<<<CH:G:GHHGH0;CC;CGD..AE/;0CFE;CEGFAD?B.CAAFFFA?BFF/FFFFFFFFBBF/BFFBF.A9;9;FDA9/9;DDA99BFFFF.
@M03896:38:000000000-B4D98:1:1104:5910:20191 1:N:0:160
TACGGAGGATCCGAGCGTTATCCGGATTTATTGGGTTTAAAGGGAGCGTAGATGGATGTTTAAGTCAGTTGTGAAAGTTTGCGGCTCAACCGTATAATTGCAGTTGATACTGGATATCTTGAGTGCAGTTGAGGCAGGCGGAATTCGTGGTGTAGCGGTGAAATGCTTAGATATCACGAAGAACTCCGATTGCGAAGGCAGCCTGCTAAGCTGCAACTGACATTGAGGCTCGAAAGTGTGGGTATCAAACA
+
AAAAABADAFFFGFGF22AA2GHEGDGGHHFHGHFAFGBE5BEEEEEEEECGHHEHGBBFGHHBFHFGBG5BEGEBGBGGGFG/EEGGFGH?E/03BBFGHGHHHFBGGHBB3BF3GFFBFDGGHHHHHHHHFEF</<B@CA@>FGF<FACCC<DGACDGCFCGHGCGHHHHHGHFHGG?D?FGGGGFADDFFDG-@.CFEGFFFFFFFFBF/BBFBBFFFB/BFFF.EEA;-;ADFBFFFDAFFFFFFFF
@M03896:38:000000000-B4D98:1:1104:4790:21125 1:N:0:160
TACGTAGGGGGCAAGCGTTATCCGGATTTACTGGGTGTAAAGGGAGCGTAGACGGCAAGGCAAGTCTGATGTGAAAACCCAGGGCTTAACCCTGGGACTGCATTGGAAACTGTCTGGCTCGAGTGCCGGAGAGGTAAGCGGAATTCCTAGTGTAGCGGTGAAATGCGTAGATATTAGGAAGAACACCAGTGGCGAAGGCGGCTTACTGGACGGTAACTGACGTTGAGGCTCGAAAGCGTGGGGAGCAAACA
+
AAABAFFAB2D>ECGGGCGCGGHEGEEGHGFF53AAEEHGGHFGHGGGFG?FHEFECEFFBBBFGHDFGHBBFFGDFCEGGGFG?FGHHHHGHGEAGEGGHFHHHHGHHHF3F3BFFGFGDDDGHGG?@CFG.<FGFHFCACGGGFHHHE0DD<CGF;;AEHGHHHD;DDEGFGFFFFF0CABBFGEGFFBF;A@DAFF>ADAFEFBFFFFA-AEEBFFBFDEFEEBFF.AAA.D?FDDDFFF.9AEFFFF
@M03896:38:000000000-B4D98:1:1104:5107:21221 1:N:0:160
TACGGAGGATCCGAGCGTTATCCGGATTTATTGGGTTTAAAGGGAGCGTAGATGGATGTTTAAGTCAGTTGTGAAAGTTTGCGGCTCAACCGTAAAATTGCAGTTGATACTGGATATCTTGAGTGCAGTTGAGGCAGGCGGAATTCGTGGTGTAGCGGTGAAATGCTTAGATATCACGAAGAACTCCGATTGCGAAGGCAGCCTGCTAAGCTGCAACTGACATTGAGGCTCGAAAGTGTGGGTATCAAACA
+
AAAAAABCCFFFGGGGGCGCGGHFEFGGHGGHCFG?FGHGHHHGHGGGGGGGHHHHGGGHHHFHGHBGDG5BEGGDFDGHHGGFEFGFHGHEGH/FHFGHHHHHHHEHHHFEHFG3HFHGGHFGHHHHHHHGFFGEDCDCCFCGHHFFGGEGHDDG@@<@EFHHGGGHHHHHHHHHHGG.ADGGFFGD?EGGCECGFGGFADEFFFFFFFFFFFFFFFFFFFFFBFFFFFF@=FFDF0FFFFDFFFFFFFF
@M03896:38:000000000-B4D98:1:1104:5130:21223 1:N:0:160
TACGGAGGATCCGAGCGTTATCCGGATTTATTGGGTTTACAGGGAGCGTAGATGGATGTTTAAGTCAGTTGTGAAAGTTTGCGGCTCAACCGTACAATTGCAGTTGATACTGGATATCTTGAGTGCAGTTGAGGCAGGCGGACTTCGTGGTGTAGCGGTGAAATGCTTAGATATCACGAAGAACTCCAATTGCGAAGGCAGCCTGCTAAGCTGCAACTGACATTGAGGCTCGAAAGTGTTGGGTTCAAACA
+
>AA?>>>?AFBC4E2A?2AAFGFA?2AFF5FGFD2AFFF5DBBFF1E0EE0CG5CBG3FHEGBBGHBD5GFF1D4BEFGHGH//>>E3FFH/?FE/?EFBGHFGGF4?FG?41F?2FG2F2F1BBFGHHHGFG0<F//?/<@->1><<<.<CC<=D--<:E:;GGGCHFCCGGHFHG.C.DCFBFGGBBFFFCC-@-;CF9DFFF./;/BBB/;/9B/999BBB/9F.9A;9-9..;;B/AE-..;9FFF.
@M03896:38:000000000-B4D98:1:1104:5365:21298 1:N:0:160
TACGGAGGGTGCAAGCGTTAATCGGAATTACTGGGCGTAAAGCGCACGCAGGCGGTTTGTTAAGTCAGATGTGAAATCCCCGGGCTCAACCTGGGAACTGCATCTGATACTGGCAAGCTTGAGTCTCGTAGAGGGGGGTAGAATTCCAGGTGTAGCGGTGAAATGCGTAGAGATCTGGAGGAATACCGGTGGCGAGGGCGGCCCCCTGGACGAAGACTGACGCTCAGGTGCGAAAGCGTGGGGAGCAAACA
+
ABABAABCBABAFGGFFCGEGGHFGGGGHFDFBBBBEEEEHHHGGCEFGFGGGGGGGGGHFGGHHHEHGFFBFGHHGHHHGGGGEFHHHHHHHHGHHEGGHHHHHHGHHHGHHHGGGHHHHHHHHHHFFGGGHF.@DCFDEFFFFFFFFFBFF;;BDC;CFFFFFFDDDCFFFFFFFFFFFFFFFFFFFDFFFD@DAFFFFFFFFAFAFFFF;@FDFFFFFFFFFFFFFFFDFFFDFFDDCFFEFDFFFFF
@M03896:38:000000000-B4D98:1:1104:5370:21317 1:N:0:160
TACGGAGGGTGCAAGCGTTAATCGGAATTACTGGGCGTAAAGCGCACGCAGGCGGTTTGTTAAGTCAGATGTGAAATCCCCGGGCTCAACCTGGGAACTGCATCTGATACTGGCAAGCTTGAGTCTCGTAGAGGGGGGTAGAATTCCAGGTGTAGCGGTGAAATGCGTAGAGATCTGGAGGAATACCGGTGGCGAGGGCGGCCCCCTGGACGAAGACTGACGCTCAGGTGCGAAAGCGTGGGGAGCAAACA
+
AAAAAABBB@AAFFGGCCGGGGHGDFGGHFDB5BFAEEEEHHHGGCFEFCF?FGGGGGGHFGHHGHGHHHFBBFGGFHHHGEGGEGHGHHHHHHEHHEGFGFHHHHHHHHFFHHCFFHHHHGGGFGGHFGGGHHGFGFFFFFFFFFFFFFBFF;:BD@;@EFFFFFDAFFFFFFFFFFFFFFFFFFFFFFFFFF@DAFFFFCFFFDDFFFAD;BFFFFFFFFFFFFFFFFFBDBADBDDDFFFEFFFFFF.
@M03896:38:000000000-B4D98:1:1104:5352:21317 1:N:0:160
TACGGAGGGTGCAAGCGTTAATCGGAATTACTGGGCGTAAAGCGCACGCAGGCGGTTTGTTAAGTCAGATGTGAAATCCCCGGGCTCAACCTGGGAACTGCATCTGATACTGGCAAGCTTGAGTCTCGTAGAGGGGGGTAGAATTCCAGGTGTAGCGGTGAAATGCGTAGAGATCTGGAGGAATACCGGTGGCGAGGGCGGCCCCCTGGACGAAGACTGACGCTCAGGTGCGAAAGCGTGGGGAGCAAACA
+
3>>AAAABDAAACFAF?AEECGHFEEFFGFDB532BAAEBCGHGGCEGGCGCGGGGGGGHCG4FFGDGHHEBFGFBFGHHGCGEEEHHFGHHHGGAG/1BFHHFFFFGFHFFHEFGGHHHFE<<?GGHFFGCGHGGCBBD.;BFFBFBFFFFF//9@>;@EBBF/BA;DB.BB/FFFB/;AD;FFFFFB@BFF?-@@>DBB=?>-9;EAFFB9@DABB/9BD?A.AB/FFBB?==DFDAA?B=?BDEFFF.
@M03896:38:000000000-B4D98:1:1104:14117:21355 1:N:0:160
AACGTAGGTCACAAGCGTTGTCCGGAATTACTGGGTGTAACGGGAGCGCAGGCGGGAAGACAAGTTGGAAGTGAAATCTATGGGCTCAACCCATAAACTGCTTTCAAAACTGTTTTTCTTGAGTAGTGCAGAGGTAGGCGGAATTCCCGGTGTAGCGGTGGAATGCGTAGATATCGGGAGGAACACCAGTGGCGAAGGCGGCCTACTGGGCACCAACTGACGCTGAGGCTCGAAAGTGTGGGTAGCAAACA
+
ABBBAF?AFDCCFAGG2A2AAFHAEEAFHCEBDF2AEGFB5ECGEGEAEGEEGEGG?E?GBBBFFG4BFGG3FBFDGBB4BGFAGHHHFHHGFB2BGGFFHFH3FGDGHHG2F22<FGF?FD1F1?GCBFBF??FHHFF@@DGEEHHHG-::CCCGC;;ADEFB0F.;9-.90;CEB??G-9.;.BD?9BFFA@=B;.;9>BADBFFB/;..:E9AABFFF.;AA?.9..;--.;AFBBFD..99;9FFAA
@M03896:38:000000000-B4D98:1:1104:14128:21374 1:N:0:160
AACGTAGGTCACAAGCGTTGTCCGGAATTACTGGGTGTAAAGGGAGCGCAGGCGGGAAGACAAGTTGGAAGTGAAATCTATGGGCTCAACCCATAAACTGCTTTCAAAACTGTTTTTCTTGAGTAGTGCAGAGGTAGGCGGAATTCCCGGTGTAGCGGTGGAATGCGTAGATATCGGGAGGAACACCAGTGGCGAAGGCGGCCTACTGGGCACCAACTGACGCTGAGGCTCGAAAGTGTGGGTAGCAAACA
+
AAABAFFBFFFFFGGGCCGCFGHEGGGFHHFFBFF3EEHGHHHGHGGGGGGGGGGGGGGHFBFGGHGHGFGBFHHHHHF4BGHHHHHHHHHGGHFFHHHHHHHHHHHHHHGFHGGHGHHHGDFFGHHHHHHHGGHHHGHCFGGGHHHHGGCEE<:CE@;EGHHGGFDEDGGGGGGGGGGGGGGGFFFFFFFFECFFFFEACFFFFFBBBFEFFFFFFFFFFFFFDFFEFFA@DFFFFFFFFFABEFFFFFE
@M03896:38:000000000-B4D98:1:1104:13383:21857 1:N:0:160
TACGTAGGGGGCTAGCGTTATCCGGAATTACTGGGCGTAAAGGGTGCGTAGGCGGTCTTTCAAGCCAGAAGTGAAAGGCTACGGCTCAACCGTAGTAAGCTTTTGGAACTGTAGGACTTGAGTGCAGGAGAGGAGAGTGGAATTCCTAGTGTAGCGGTGAAATGCGTAGATATTAGGAGGAACACCAGTAGCGAAGGCGGCTCTCTGGACTGTAACTGACGCTGAGGCACGAAAGCGTGGGGAGCAAACAG
+
ABAAAFFBBA2AFGGCECGEGGHEGEEFHFFGBBBAEEFAFHHGHGGGFGGGHGGFEEGHEBBFGG2FAFEBFFGHHHHHGHGEEFGGGFHGGGGGHHHHHHHHHCBFGH2FFF@2GGHGGHDGHHFF/FGDFH<GDFHFHFFGFHHFDFFFF0D<A;;EHHGHC.;CD.CFBFGG0FGGDGFFFCEAFGGF?B;BDE;B;AFFFFFBFF;9F/99FFFF9DFFDFFAAFBA:ADFFDFFFFFFFFFBFFF
@M03896:38:000000000-B4D98:1:1104:13366:21864 1:N:0:160
TACGTAGGGGGCTAGCGTTATCCGGAATTACTGGGCGTAAAGGGTGCGTAGGCGGTCTTTCAAGCCAGAAGTGAAAGGCTACGGCTCAACCGTAGTAAGCTTTTGGAACTGTAGGACTTGAGTGCAGGAGAGGAGAGTGGAATTCCTAGTGTAGCGGTGAAATGCGTAGATATTAGGAGGAACACCAGTAGCGAAGGCGGCTCTCTGGACTGTAACTGACGCTGAGGCACGAAAGCGTGGGGAGCAAACAG
+
AAA?AFFBB?D>EGGCFEGFGGHGEGFGHHFFBBBFEEEEGHHGHEFGEFFGHGGGCEGHDFDEGGBGFGGBFGHFFHHHHHGFGGGEHHHGGHGFFHGHHHHHDBCFGH2?GF@FFGHFFHFFGHHHFFGEDH?GFCD<FDFFGGFDHFFDF0D<?;;CGFHHFD;.DAGHBFFFFFGDGGFFFG?FBFGGGG?ADFA;;ADFFFF/BF;9BB;B9//9ADADFFFEFF.9;.;FF;DCFFA;A.9;AAF
@M03896:38:000000000-B4D98:1:1104:24430:22222 1:N:0:160
TACGGAGGGTGCAAGCGTTGTCCGGAATCATTGGGCGTAAAGCGTTCGTAGGCGGCATGACAAGTCTGGTGTTAAATTCCGGGGCTCAACCTCGGTTCGGCACTGGATACTGTTGAGCTAGAATGTGGTAGAGGTGAAGGGAATTCCTGGTGTAGCGGTGAAATGCGTAGATATCAGGAGGAACACCGGTGGCGTAAGCGCTTCACTGGGCCATTATTGACGCTGAGGAACGAAAGCCGGGGGAGCGAATG
+
>AA33AADBBAAGFGCAEEEFGGBEAEGGCBFBBEBAEEEHFGFFGG?EHF?GEEEE>FEB@BEFGFHFBCGGGFGGFHHHEEEEEGEFGHHHECFG//>BFFGHHFHHHFB@GG1GGHFGGHHHGG1GHHHFFCGFGGB?CGFHHHFD//GG;:C@:;ACGFFFCCFGGGGGGGGC0CE.9;ABB;A;@D.;;9>9AFCCFFDFFF/B.9AAFFFFFFFF.;.9.9:;F9.9;ADFFFA;CFFFA@DFB/
@M03896:38:000000000-B4D98:1:1104:24441:22237 1:N:0:160
TACGGAGGGTGCAAGCGTTGTCCGGAATCATTGGGCGTAAAGCGTTCGTAGGCGGCATGACAAGTCTGGTGTTAAATTCCGGGGCTCAACCTCGGTTCGGCACTGGATACTGTTGAGCTAGAATGTGGTAGAGGTGAAGGGAATTCCTGGTGTAGCGGTGAAATGCGTAGATATCAGGAGGAACACCGGTGGCGTAAGCGCTTCACTGGGCCATTATTGACGCTGAGGAACGAAAGCCGGGGGAGCGAATG
+
ABABAABCBAAAFGGGGFGEFGHFGEGGGFGGBBFFEEFEFHHGGGGGGHGGHGGGEEFGBBBBBGHHH3EGGGHFGFHHHGGGEGHEHGHHHEDGGEDCDGGHHHFHHHF1FGGBGHHDGFDGHHGFHHHHHHFHEFHGGHHHHFHGHHBGGCCGGACDGHHHHGEEGGGGFGGGGGGGGDGGGGGGFCFFADDFF?FFFFFFFFFFFEEEDBBFFFFFFFFFFFFEFF9.;ADDFFFFFFFFFFFFFFF
@M03896:38:000000000-B4D98:1:1104:17895:22314 1:N:0:160
TACGGAGGATCCGAGCGTTATCCGGATTTATTGGGTTTAAAGGGAGCGTAGATGGATGTTTAAGTCAGTTGTGAAAGTTTGCGGCTCAACCGTAAAATTGCAGTTGATACTGGATATCTTGAGTGCAGTTGAGGCAGGCGGAATTCGTGGTGTAGCGGTGAAATGCTTAGATATCACGAAGAACTCCGATTGCGAAGGCAGCCTGCTAAGCTGCAACTGACATTGAGGCTCGAAAGTGTGGGTATCAAACA
+
BBAABBCCCFFFGGGEFCGGGGHFGFGGHCFGBFFAFGGGHHHGHGGGGGGEGHHEFGFHHHHGGHBGDGBBEGHGHFHHHHG>EFGFHHH/FHF/GHHHHHHHHGBHGHDDHFGBGHHHHFGGHGFFHHHFHHGGGGG?DDGGHHGGGGEGGGGGGECFGHGHGCGHFGGHHHHFHGGEFGGGGGGGFFGGGFDDAFGGGFFFFFFFFFFFFFFFFFFFFFFFFFFFFEF@BFFDFBF0ADDBBBFFFFA
@M03896:38:000000000-B4D98:1:1104:6518:22346 1:N:0:160
TACGGAAGGTCCGGGCGTTATCCGGATTTATTGGGTTTAAAGGGAGCGTAGGCCGGAGATTAAGCGTGTTGTGAAATGTAGATGCTCAACATCTGCACTGCAGCGCGAACTGGTTTCCTTGAGTACGCACAAAGTGGGCGGAATTCGTGGTGTAGCGGTGAAATGCTTAGATATCACGAAGAACTCCGATTGCGAAGGCAGCTCACTGGAGCGCAACTGACGCTGAAGCTCGAAAGTGCGGGTATCGAACA
+
ABABAAABCFFFGAEAEAFEGGGFEEEGHCFGBBFAFGHHHHHGGGGCFGGGHHGGCEFHHHHGHFEEEGAFEFHGFGGFHHHFHHHEHHGHHFHGGFGFHHHHFG?CFGFBG<GFGGFHHGBGGGFGGGGHHHFGGA<@;CDGHGECED?EE;;CAA;AFGGGFFFGGGGGGGGGG.DDFFFFFFFFFFFFFDFFFFEFDFFFFFFFBFFF@FADDFFFFBDFFFFBFFFAFFDDFFFF@DD;FF;AFF@
@M03896:38:000000000-B4D98:1:1104:6502:22357 1:N:0:160
TACGGAAGGTCCGGGCGTTATCCGGATTTATTGGGTTTAAAGGGAGCGTAGGCCGGAGATTACGCGTGTTGTGAAATGTAGATGCTCAACATCTGCACTGCAGCGCGAACTGGTTTCCTTGAGTACGCACAAAGTGGGCGGAATTCGTGGTGTAGCGGTGAAATGCTTAGATATCACGAAGAACTCCGATTGCGAAGGCAGCTCACTGGAGCGCAACTGACGCTGAAGCTCGAAAGTGCGGGTATCGAACA
+
>AAA3>3AAFFFGGEE?AEEGGGGCBFGHCFG5B2AFFGBEFFGHGGGGFGEHHGG/FFHHH3FEG@E/GEFEFFBFFFGGHHHHFHFGHFHHGGGFFFFGHHGCG?@?CFFGFFGEGDGGD<>GFECGGGFHHDG0GC?@@@C9F.FGG.AC0CBBB;BEB;C;BCFBFBFFFFFFF..;9/BFFFD;DFFFD>=B?EF9AFF/;BFFFFF-B?;9BF/B.A?AA/;/9BD?FBDFBF@=B-;/9AAF99
@M03896:38:000000000-B4D98:1:1104:6530:22359 1:N:0:160
TACGGAAGGTCCGGGCGTTATCCGGATTTATTGGGTTTAAAGGGAGCGTAGGCCGGAGATTAAGCGTGTTGTGAAATGTAGATGCTCAACATCTGCACTGCAGCGCGAACTGGTTTCCTTGAGTACGCACAAAGTGGGCGGAATTCGTGGTGTAGCGGTGAAATGCTTAGATATCACGAAGAACTCCGATTGCGAAGGCAGCTCACTGGAGCGCAACTGACGCTGAAGCTCGAAAGTGCGGGTATCGAACA
+
>AAAAAAAAFFFC2AEAEE?FGGAEBFGH5FFFGGEGGGAFGHGHGGCFGE?GHGG/EEHHGGHHEEEEEABEFDGGFGFGHHBFFGFGHGHHEFGGFGGHBGF?C/@CGFFH?GFHGGFGF1FGGDGGGGHFFDFG.<--A-CGG.;CDAEECBF@-;?ECFF0BFGGFGGGFBGG.9:ADFFFFFABFFFFFB?B?A?.AFFFBB/BB.B=B?=@B/:;A9D9?/9BFFDBFBAF/B;--@@BB.AFF@
@M03896:38:000000000-B4D98:1:1104:18570:22672 1:N:0:160
TACGGAGGGTGCAAGCGTTGTCCGGAATCATTGGGCGTAAAGCGTTCGTAGGCGGCATGACAAGTCTGGTGTTAAATTCCGGGGCTCAACCTCGGTTCGGCACTGGATACTGTTGAGCTAGAATGTGGTAGAGGTGAAGGGAATTCCTGGTGTAGCGGTGAAATGCGTAGATATCAGGAGGAACACCGGTGGCGTAAGCGCTTCACTGGGCCATTATTGACGCTGAGGAACGAAAGCCGGGGGAGCGAATG
+
AAAAABBCCAAAGGGFFCGCEGGEGEFGHFFGBGFFEGGEHHHGGGGGGHGGHGGGEEHH@@BFFGFFFBCFEHHFFGHHHGGGEFHEGHHHHEDGGACBDFGHHHEHHHFBGHGBGHHGHFHHHGHGHHHHGGGHHFHHGHHHHHHHHHBGH:0C-;=AEHGHFFACDGEFGFFFGFFGGDFGGGDGFFFFFFDFFFFFFFFFFFFFFF.ADFFFFFFFFFFFFFFEFF.9AADFFFFFFFFFFFAFAFF
@M03896:38:000000000-B4D98:1:1104:18584:22690 1:N:0:160
TACGGAGGGTGCAAGCGTTGTCCGGAATCATTGGGCGTAAAGCGTTCGTAGGCGGCATGACAAGTCTGGTGTTAAATTCCGGGGCTCAACCTCGGTTCGGCACTGGATACTGTTGAGCTAGAATGTGGTAGAGGTGAAGGGAATTCCTGGTGTAGCGGTGAAATGCGTAGATATCAGGAGGAACACCGGTGGCGTAAGCGCTTCACTGGGCCATTATTGACGCTGAGGAACGAAAGCCGGGGGAGCGAATG
+
ABABABCCBAAAFGGGCEFCEFGECEFGHHGGDFGEEEEEHHHGFGGGGHGGHGGGEEGHCBFFFHEGFBGGGHHEGHGHHGGFEFHFHFHHHECFGACDDGFHHHHFHH<BGGHFHHH1GGHHHGHHGHHHFGGGGDFCDG.CGGHEHFBGC:CG?;;AEHHGFFDCEGGGBFFBFFFGGGGGGGGGG@BFF;ABFFFFFFFFFFFFFFAADFFFFBFFFFD.ADFEFEAAD.9AFFFFAFFFFFFC>DF
@M03896:38:000000000-B4D98:1:1104:17694:23069 1:N:0:160
TACGGAGGGTGCAAGCGTTAATCGGAATTACTGGGCGTAAAGCGCACGCAGGCGGTTTGTTAAGTCAGATGTGAAATCCCCGGGCTCAACCTGGGAACTGCATCTGATACTGGCAAGCTTGAGTCTCGTAGAGGGGTGTAGAATTCCAGGTGTAGCGGTGAAATGCGTAGAGTTCTGGAGGAATACCGGTGGCGAAGGCGGCCCCCTGGACGAAGACTGACGCTCAGGTGCGAAAGCGTTGGGAGCAAACA
+
>AA?A?A?DAA>G5GE?EFEFGHBBBFFHHFFBAABAAEEFHHGGEGEEGGCGEEEEGEHGHBHGHFGHGFF4FB4GGGHGGGGEGHHFGHHGACGFFH?GFHHH?FGGHHHGHGFGGHG0?FGHHHCFFF<1GD?.<AD==GHHHHD0CCGG:0CC-;;ACHHG;:;9-?9000;B0;C.EFFFFFGB?-A;=-BBAABB<BBBB;AFFF?;-A.;F/;;.9AA.9///9-;;-9/...-A>..;.F/9.
@M03896:38:000000000-B4D98:1:1104:17705:23083 1:N:0:160
TACGGAGGGTGCAAGCGTTAATCGGAATTACTGGGCGTAAAGCGCACGCAGGCGGTTTGTTAAGTCAGATGTGAAATCCCCGGGCTCAACCTGGGAACTGCATCTGATACTGGCAAGCTTGAGTCTCGTAGAGGGGGGTAGAATTCCAGGTGTAGCGGTGAAATGCGTAGAGATCTGGAGGAATACCGGTGGCGAAGGCGGCCCCCTGGACGAAGACTGACGCTCAGGTGCGAAAGCGTGGGGAGCAAACA
+
ABAAAABBCBAAFGGGGCGEFGHFGEGGHHFHCBGEEEGFHHHGGGGGGGGGGGGGGGGHGHHHHHFHHGFBBGHGGHGHGGGGEGHHHHHHHHGHGFGHHHHHHHHHHHGHHHHHGHHHHFFHHHHHGGGGGHDCGFFDEBFFFFFFFFFFFBFFFBABFFFFFFDDDFFFEFFFFFFFFFFFFFFFFFFFFDFFFFFFFFFFFFFFFFFFFFFDFFFBFFFFFFEFFFFFFFFFFFFFFFFFFDEFFF?
@M03896:38:000000000-B4D98:1:1104:21818:23912 1:N:0:160
TACGGAAGGTCCGGGCGTTATCCGGATTTATTGGGTTTAAAGGGAGCGTAGGCCGGAGATTAAGCGTGTTGTGAAATGTAGATGCTCAACATCTGCACTGCAGCGCGAACTGGTTTCCTTGAGTACGCACAAAGTGGGCGGAATTCGTGGTGTAGCGGTGAAATGCTTAGATATCACGAAGAACTCCGATTGCGAAGGCAGCTCACTGGAGCGCAACTGACGCTGAAGCTCGAAAGTGCGGGTATCGAACA
+
>AAAAAABBFFFGGFEFAFEGGGFCFFGHHHHBBF1FGGFDGHGEGGGGGGGHHGGEEEHHHHHHGFGEGABEGHGFFHGHHHFHGHEHHGHHFDGFGFFHGHHGGGCFGFBGBFGFGFGHFCFFGFGGGGHFHFFFHEGDGGEFG.;EDEE:CFF?;;AEBBF9BFBGGGGFF0BF.AAFDFFFFFDFFFFFDF;A?E?ADFFFFFFFFFFAF;-@BFFFFDFFDEFFFBDAFFFFFFFFF@-:9:EFFA
@M03896:38:000000000-B4D98:1:1104:12042:23972 1:N:0:160
TACGGAGGGTGCAAGCGTTGTCCGGAATCATTGGGCGTAAAGCGTTCGTAGGCGGCATGACAAGTCTGGTGTTAAATTCCGGGGCTCAACCTCGGTTCGGCACTGGATACTGTTGAGCTAGAATGTGGTAGAGGTGAAGGGAATTCCTGGTGTAGCGGTGAAATGCGTAGATATCAGGAGGAACACCGGTGGCGTAAGCGCTTCACTGGGCCATTATTGACGCTGAGGAACGAAAGCCGGGGGAGCGAATG
+
AAABA@ABBAAAFGCGECFEFGHEFDGGHFGGFGGBEEGEHHHGGGGFFHECGFGEEEFHBBBFFHFFGDCGGHFFGHHHHEE/EEHGHGHHHE/DD/B<BDGHGFBGHHFBGHGFHHHGHHGHHFGDGHHHDGCEGHEGGHGHHHHGHHCGH;;GC;=@EHHHHFCCECGGFGGGFFGGDEFGGGGGBBFF;;ADFEFCFFFDFFFB.AEEFFFFFFFFFBDFFFEFFF?;.ADDFFFFFFFFFA>:@DF
@M03896:38:000000000-B4D98:1:1104:12039:23992 1:N:0:160
TACGGAGGGTGCAAGCGTTGTCCGGAATCATTGGGCGTAAAGCGTTCGTAGGCGGCATGACAAGTCTGGTGTTAAATTCCGGGGCTCAACCTCGGTTCGGCACTGGATACTGTTGAGCTAGAATGTGGTAGAGGTGAAGGGAATTCCTGGTGTAGCGGTGAAATGCGTAGATATCAGGAGGAACACCGGTGGCGTAAGCGCTTCACTGGGCCATTATTGACGCTGAGGAACGAAAGCCGGGGGAGCGAATG
+
>>AA>AAAD2A>B5AGE2AAFGHA22AFFFGGC32BAEEEAGDEEEGGEFA1F00>E/1B3B3EBFF4F31?EBE4BFHHHEE?EEHHHHHFHGG/?/>/>CGFH00FGH<B<D1FCGGFDGHHHF1>GHHF1<FFB0DCDHFHGGGBDG/;;:CG@::-:CGH:C.;EG.FGGFB00/9..CFFCEB-;@A9-9-..F9=EDDFFBBFFEA9/;/BFFFFF?D.A.9;F..:;AAFF9----@;;@B9>F
@M03896:38:000000000-B4D98:1:1104:23227:24124 1:N:0:160
TACGGAGGATCCGAGCGTTATCCGGATTTATTGGGTTTAAAGGGAGCGTAGATGGATGTTTAAGTCAGTTGTGAAAGTTTGCGGCTCAACCGTAAAATTGCAGTTGATACTGGATATCTTGAGTGCAGTTGAGGCAGGCGGAATTCGTGGTGTAGCGGTGAAATGCTTAGATATCACGAAGAACTCCGATTGCGAAGGCAGCCTGCTAAGCTGCAACTGACATTGAGGCTCGAAAGTGTGGGTATCAAACA
+
AAAA>AABBFFFGGGFCCGCFGHFEEEGHGFHBBC2FGGGHHHGGGGGGGGGHHHHGGGHHHHGHHGHDGBFFFHHGFHHHHGEEEGFGFHGGHGAGGGHHHHHHHBHHHEDFGF3GHGFFGCGHHFDHHFHFGFED@CCCDGGHHFGFGGGE<DGC@CCGFHHHGHHHFHHHHHHHFDGGGGGGFGEGGGEFCDFFBCFGFFEFFFFFEFFFFFFFFFBFFFFFFE.EEA;@FFDF/9BFFFFFBBFFFF
@M03896:38:000000000-B4D98:1:1104:13904:24622 1:N:0:160
TACGGAGGATCCGAGCGTTATCCGGATTTATTGGGTTTAAAGGGAGCGTAGATGGATGTTTAAGTCAGTTGTGAAAGTTTGCGGCTCAACCGTAAAATTGCAGTTGATACTGGATATCTTGAGTGCAGTTGAGGCAGGCGGAATTCGTGGTGTAGCGGTGAAATGCTTAGATATCACGAAGAACTCCGATTGCGAAGGCAGCCTGCTAAGCTGCAACTGACATTGAGGCTCGAAAGTGTGGGTATCAAACA
+
AAAAAABCCFFFGCFGFCECEGGEEEEGHCFFBBFAFGHFGHHGHGGGGGFGHHHHGGFHHHHGHHBGDGBBEFGGGFGHHFGEEEGFHGHGGHGAGGHHHHHHHHEHHHFBBG3FFHHGGHFGHGFFHHHHFGFFD@ECDFGGHHGGGGAEG<=DCD<CGHHHHGGHHHHHHHHHHDDGGGGGGGGGGGGGFADGDGEGGFFFFFFFFFFFFFFFFFFFFFFFFFFFFFFB@FFDFBFFFF:9:BBFFFF
@M03896:38:000000000-B4D98:1:1104:17985:25264 1:N:0:160
TACGGAGGGTGCAAGCGTTAATCGGAATTACTGGGCGTAAAGCGCACGCAGGCGGTTTGTTAAGTCAGATGTGAAATCCCCGGGCTCAACCTGGGAACTGCATCTGATACTGGCAAGCTTGAGTCTCGTAGAGGGGGGTAGAATTCCAGGTGTAGCGGTGAAATGCGTAGAGATCTGGAGGAATACCGGTGGCGAAGGCGGCCCCCTGGACGAAGACTGACGCTCAGGGGCGAAAGCGTGGGGAGCAAACA
+
3AA?3>A22AAA4FFCAAEEFGHF2ABFHE5D5BABAAEEFFGGGCEEGGGCGGGGGGGCFGFEGHDGGFG@FGGGGHGHGGGGGGHHHGHHFHGHGFFGGHHHHHEFGHHHGHGFFGFGBGFGFGG0?CFEHGGCCB=;.;BFFFFEFE9FB;9FB;;@.BFFFF.9ABEB/FFFF/;;ADFEFFFFBB?DAB?B;DF?B?BBBBB9EFAB<@DFF/B/;.AD?D9/.;9----;B:DFB?BF;.ABFF.
@M03896:38:000000000-B4D98:1:1104:17998:25278 1:N:0:160
TACGGAGGGTGCAAGCGTTAATCGGAATTACTGGGCGTAAAGCGCACGCAGGCGGTTTGTTAAGTCAGATGTGAAATCCCCGGGCTCAACCTGGGAACTGCATCTGATACTGGCAAGCTTGAGTCTCGTAGAGGGGGGTAGAATTCCAGGTGTAGCGGTGAAATGCGTAGAGATCTGGAGGAATACCGGTGGCGAAGGCGGCCCCCTGGACGAAGACTGACGCTCAGGTGCGAAAGCGTGGGGAGCAAACA
+
AAAAAABBCAAAFGFGCCGGGGHFEEGGHFDFBBEAEEGEHHHGGCFEGCGEGEGGGGGHGHHHGHBFGFFBFGHGHHHHGGGGEFHHHHHHHHGHFEGFGHHHHHHHHHHHHHHGGHHHFGFHHHHHFGGGHHFFGFFA;;FFFFFFFFBFF;9BD@;@EFFFFF;;DFEFBFFFFFFFFFFFFFFFFBFFF@BFFFFFFFCFFF;AFEAFFFFFFFFBFAAAFFFFFFFBDFCDFA:DFFFFBAEFFF.
@M03896:38:000000000-B4D98:1:1104:9597:25430 1:N:0:160
TACGTAGGTGGCAAGCGTTGTCCGGATTTACTGGGTGTAAAGGGCGTGTAGCCGGGTCGGCAAGTCAGATGTGAAATCCACGGGCTTAACTCGTGAACTGCATTTGAAACTGTTGATCTTGAGTATCGGAGAGGCAATCGGAATTCCTAGTGTAGCGGTGAAATGCGTAGATATTAGGAGGAACACCAGTGGCGAAGGCGGATTGCTGGACGACAACTGACGGTGAGGCGCGAAAGCGTGGGGAGCAAACA
+
ABABAFF3FFAFGF24E2EEEGGEEFGGHGFHBB23BAGFGFFGF0AEEHHHHE0EEGEG>>EEBF4FF43BBFG4FHFFFGG?EE?GFEGGGAGFGHHEHHEHGHFHHH?1B2BGGGBF>@FFGFHGDG?/DGFGHHHGCDECGHHHHF1>F>FGC<<AEFGHBCDCDGEHHGHHHHFF?DGGGGGEACFBCB@GGFEG<BBFFFFFFF.BBBBBEFBBF?BA9EFAEBB?B?>DFFFFB=;A;DEFFFF
@M03896:38:000000000-B4D98:1:1104:13240:25734 1:N:0:160
CACGATTAACCCCAGTCAATAGAAGCCGGCATAAAGAGTGTTTTAGATCACCCCCTCCCCAATAAAGCTAAAACTCACCTGAGTTGTAAAAAACTCCAGTTGACACAAAATAGACTACGAAAGTGGCTTTAACATATCTGAACACACAATAGCTAAGACCCAAACTGGGATTAGAAACCCGAGTAGTCCGGCTGACTGACTACTCACTGATCTCGTATGCCGTCTTCTGCTTGAAAAAAAAAAAACTAAAA
+
1AAAAAA1BBDA1AABGFFGGGBG1BF0E0EEEBE1DABFDGHH2BA2DFFHHGGGGGGGHEGFHHFGGG1BGGHFHHH1GHFBFEFFEDGHGGHHHH1BBGH>FHGGHHHHFHHGHHAEHGCBFHGEHH1GFFHHFGD2DGGDGGCCFF<<?GFH1?<GG/FGHH1>GA1FH1>GHFHG-C-<<=DD<.:;--CG00//;;C9BFF00;BFFGF;BF/0C-999AC;;B;B09;/FF@@@@?-@-//9//
@M03896:38:000000000-B4D98:1:1104:21750:26128 1:N:0:160
TACGGAGGGTGCAAGCGTTAATCGGAATTACTGTGCGTAAAGCGCACGCAGGCGGTTTGTTAAGTCAGATGTGAAATCCCCGGGCTCAACCTGGGACCTGCATCTGATACTGGCAAGCTTGAGTCTCGTAGAGGGGGGTAGAATTCCAGGTGTAGCGGTGAAATGCGTAGAGATCTGAAGGAATACCGTTTGCGAATGCGGCCCCCTGGACGAAGACTTACCCTCAGGTGCGAAAGCGTGGGGCACAAAC
+
>>>11>>AD1>>BFGF0AEEEFF00AAFHGD2B2ADBBAE/DBAEEEEEE//?>EE>EEHGGHHFHF1FGGB1EGHFGHHG/>/>EFHFHH<BB/00<F0BFGGG1>FDFGDGEGBFFFFGHFHGF?0?</.10.<--9--9/BFFFFF/9:B/;9-;999/////;999-//;F///99BA:B/BB9-;/;;;9-9/:---9@9@----------9//;;/:;E9//;/9-----9-9------;-9-;
@M03896:38:000000000-B4D98:1:1104:21741:26145 1:N:0:160
TACGGAGGGTGCAAGCGTTAATCGGAATTACTGGGCGTAAAGCGCACGCAGGCGGTTTGTTAAGTCAGATGTGAAATCCCCGGGCTCAACCTGGGAACTGCATCTGATACTGGCAAGCTTGAGTCTCGTAGAGGGGGGTAGAATTCCAGGTGTAGCGGTGAAATGCGTAGAGATCTGGAGGAATACCGGTGGCGAAGGCGGCCCCCTGGACGAAGACTGACGCTCAGGTGCGAAAGCGTGGGGAGCAAACA
+
AAAAAAACCABAFGFGFEGEFGHFGGGGHHFFCBABEEEFHHHGGCFGFEGGGGGGGGGHHHHHHHFHFGFBBGHHGHHHGGGGEEHHHHHHHHGHHGHHHHHHHHHHHHGFFHGFGHHHGHGGHHGFFGGGHHDCCFFFFFFFFFFFFFFFF;BBDDADFFFFFFA:DFFFFFFFFFFFFFFFFFFFD=CFADFFFFEDFFFFFFCAFFFFFAFFFFFFFFFDFFFFFEBBDFFFFFFFFFFFFDEFFFF
@M03896:38:000000000-B4D98:1:1104:21731:26459 1:N:0:160
TACGGAGGGTGCAAGCGTTAATCGGAATTACTGGGCGTAAAGCGCACGCAGGCGGTTTGTTAAGTCAGATGTGAAATCCCCGGGCTCAACCTGGGAACTGCATCTGATACTGGCAAGCTTGAGTCTCGTAGAGGTGGGTAGAATTCCAGGTGTAGCGGTGAAATGCGTAGAGATCTGGAGGAATACCGGTGGCGAAGGCGGCCCCCTGGACGAAGACTGACGCTCAGGTGCGAAAGCGTGGGGAGCAAACA
+
>AABAAA?@2>AFGFCC2EEFGGDGGCFHGCG5AAAAEEEGHFGG?EFEEAEF0/EE1>2BGDGFHBEFFBBBF@4BGHHGEGGEEHGHHHFF0FGFFGHHGFGD>GFGHGBGFC2FGFFCHCGHHGFF<FF<01.F-CHGHHHFHHHFG/C<<=D@A.-:CHF:CC;A@AFBFGFFBF.DDBFGGGDA@D9CCFFCDA9@ADFFFBAEFF-@=FFFFFBFFF?AA//B//;A@A?F?;99;B?-;ABFFA
@M03896:38:000000000-B4D98:1:1104:21350:27036 1:N:0:160
TACGGAGGGTGCAAGCGTTAATCGGAATTACTGGGCGTAAAGCGCACGCAGGCGGTTTGTTAAGTCAGATGTGAAATCCCCGGGCTCAACCTGGGAACTGCATCTGATACTGGCAAGCTTGAGTCTCGTAGAGGTGGGTAGAATTCCAGGTGTAGCGGTGAAATGCGTAGAGATCTGGAGGAATACCGGTGGCGAAGGCGGCCCCCTGGACGACGACTGACGCTCCGGTGCGAAAGCGCGGGGAGCAAAC
+
>1>>>11>DAAABFGA0AF00FGFE00BFF1GBAAAAEAB/GDEFAAAAE?/B/>E/E?GGF@GBB@F1@@BEF2GFFCGF/>?>EHG1GFH<0<0BCGFGFFHF1>FGHFFFC01/FHHC<FHHFG0?AF<101.>@.<C=0DGHE<D/CGG<DHC-;AEBGHGC.;.=.0;CGG0;CAGGFFBBF.-=9A;;-;=A9;-@-;@@@;9-F----9;AA:FBFFB-9@9-;9-;-ABB-9@-@@-:-/9;
@M03896:38:000000000-B4D98:1:1104:21368:27038 1:N:0:160
TACGGAGGGTGCAAGCGTTAATCGGAATTACTGGGCGTAAAGCGCACGCAGGCGGTTTGTTAAGTCAGATGTGAAATCCCCGGGCTCAACCTGGGAACTGCATCTGATACTGGCAAGCTTGAGTCTCGTAGAGGGGGGTAGAATTCCAGGTGTAGCGGTGAAATGCGTAGAGATCTGGAGGAATACCGGTGGCGAAGGCGGCCCCCTGGACGAAGACTGACGCTCAGGTGCGAAAGCGTGGGGAGCAAACA
+
>3>A>>ADBAAAGCGGCCG2AFFBEA2FGHEFBBBBAEEEGHGGGGGGEEGCEFGGGGAGGFBGHHGHFFFBBDFGBGGHG>EEEEHH?GHH0FECGGHHHFHHHGFHFHFGHHF2FGHHGFGHHHHHGFFFGCD-<DF?EFFFBFFBBFBFF/BF-;:@EFFFFFA;DF.FBFFFBFFF?AFBBFF.-;BD;@9BFFFDFFDFFFCA?BA>-;.9;BFBFFFDFDFEF/B@AFFDF?FFFFFFCA?BFF.
@M03896:38:000000000-B4D98:1:1104:21202:27262 1:N:0:160
TACGTAGGTGGCAAGCGTTGTCCGGAATTACTGGGTGTAAAGGGAGCGTAGGCGGGATGCCAAGTCAGCTGTGAAAACTATGGGCTTAACCTGTAGACTGCAGTTGAAACTGGTATTCTTGAGTGAAGTAGAGGTTGGCGGAATTCCGAGTGTAGCGGTGAAATGCGTAGATATTCGGAGGAACACCGGTGGCGAAGGCGGCCAACTGGGCTTTAACTGACGCTGAGGCTCGAAAGTGTGGGGAGCAAACA
+
>AAAAFFBFFABCFFEECE22BDA2AFFHHFHF3A3AAGHHH3E2ABE1EE1BAA/>E?2BBFCFHDFBGCBBFGFFF?3BGHHBG/GGHHHED44GHHHGH23BFGBFHB323BBBFGHGG<GG2FDGGGH2@??BC1/><<CCGH/<<<CD<==C;;CEFGHFG;CEFEFFF0CF9EG?AFFGGGGAFBF;@=DF.;;@>B@E9B//9;BA9/BBBFFFDFDDFFEFFF;@.DDBBBBDFFA=;;B/F;
@M03896:38:000000000-B4D98:1:1104:18452:28118 1:N:0:160
TACGTAGGGGGCAAGCGTTATCCGGATTTACTGGGTGTAAAGGGAGCGTAGACGGCAAGGCAAGTCTGATGTGAACACCCAGGGCTTAACCCTGGGACTGCATTGGATACTGTCTGGCTCGAGTGCCGGAGAGGTAAGCGGAATTCCTAGTGTAGCGGTGAAATGCGTAGATATTAGGAAGAACACCAGTGGCGAAGGCGGCTTACTGGACTGTAACTGACGTTGATGCTCGAAAGCGTGGGGAGCAAACA
+
>AAA>@CA?1>>0FEFCEG?FGFEEBEFHG2FBBF0/EDAFGHGHGFEGGGAGEEC//BC/B>FGHFH1FDBFGF110////?E?F/FGGH/F0</B0BGGGFHHHF1FHBBFB2B0FG1BC?GGG<C?@CCACH11<>C-<CEHHDG0DDGGCGG?;C@GHHHCG.=A@?FBF0C0CFGAACF/;C.9;09;A@@;BA-@@@-BBFFBFA/AF/;;FFFFF-AE?/9BFFB@FFFB-AB?@---;9BFF-
@M03896:38:000000000-B4D98:1:1104:12307:28716 1:N:0:160
TACGGAGGGTGCAAGCGTTAATCGGAATTACTGGGCGTAAAGCGCACGCAGGCGGTTTGTTAAGTCAGATGTGAAATCCCCGGGCTCAACCTGGGAACTGCATCTGATACTGGCAAGCTTGAGTCTCGTAGAGGGGGGTAGAATTCCAGGTGTAGCGGTGAAATGCGTAGAGATCTGGAGGAATACCGGTGGCGAAGGCGGCCCCCTGGACGAAGACTGACGCTCAGGTGCGAAAGCGTGGGGAGCAAACA
+
>AAAABAB@AAACGBG2AEEGGHFEEGGHHDBB3ABAAEDHGHGGGGGFGG?EEFEEEAHGHHHHHFGGHHFGHHDFGFGGEEE>EHFHHHHCFE0GFFFGHHHHHHHFHGHGHGEFHHGGGHHHHGHFGEFFGGCCFBAEFFFFFFFFFFFF/;BD=ADEBFFFFA.AD.BBFFFFBFFFAFFFFFF@9BFAB-=BDEBACFCFDBEEFFADDDDBFF/B9DDFFFB;F;9ABCAFD9ABCFA-;EFF.A
@M03896:38:000000000-B4D98:1:1104:12284:28727 1:N:0:160
TACGGAGGGTGCAAGCGTTAATCGGAATTACTGGGCGTAAAGCGCACGCAGGCGGTTTGTTAAGTCAGATGTGAAATCCCCGGGCTCAACCTGGGAACTGCATCTGATACTGGCAAGCTTGAGTCTCGTAGAGGGGGGTAGAATTCCAGGTGTAGCGGTGAAATGCGTAGAGATCTGGAGGAATACCGGTGGCGAAGGCGGCCCCCTGGACGAAGACTGACGCTCAGGTGCGAAAGCGTGGGGAGCAAACA
+
AAAAA11ADAAA11FEAAFEA3GFFEAFGF1EDGCEAEEEGHFGG?EEEGGGGEGEGG?HFFDH@E2F1BFB@EGFGFCG>>EEEEHHHHHHFCFHGEHGHHGFHB>DGHFFG/01<FHHHCFHHGFC?<FGFHGGG@9AEFFFFFB/FEBFF;BF=@A@FFFFFF-A-@?FBFFFFF/:BBFBBBFF-9-A;-=@@BE->@??@@@AEFF--9-9;BF9BBABABFFFF;@B-@B/;-;@=;F-;9BFF-
@M03896:38:000000000-B4D98:1:1104:12301:28733 1:N:0:160
TACGGAGGGTGCAAGCGTTAATCGGAATTACTGGGCGTAAAGCGCACGCAGGCGGTTTGTTAAGTCAGATGTGAAATCCCCGGGCTCAACCTGGGAACTGCATCTGATACTGGCAAGCTTGAGTCTCGTAGAGGGGGGTAGAATTCCAGGTGTAGCGGTGAAATGCGTAGAGATCTGGAGGAATACCGGTGGCGAAGGCGGCCCCCTGGACGAAGACTGACGCTCAGGTGCGAAAGCGTGGGGAGCAAACA
+
ABBAAAABCBBAFGGGFCGFGGHFAEFFHGDFBBBBEEAEHHHGGGGFFCGCGGGGFGFHGGHEFHDGFHFFFHHGGHHHGGGCEEHHHHHHHHAGFCGGHGHHHHHHHHGHFAFBFHHHGCHHHHHHFDEFFGDCCFCDFFFFFFFBFFFFFBFFFF;@EFFFFFAADFEFBFFFFFBFADFF/BFFF@=AFBCFFFFC-BCFFFFFFFFFFDD.;BF/BADDD?FFFFF=D;;9BDDDFFFE@DFFFF?
@M03896:38:000000000-B4D98:1:1105:11863:3944 1:N:0:160
TACGGAGGGTGCAAGCGTTGTCCGGAATCATTGGGCGTAAAGCGTTCGTAGGCGGCATGACAAGTCTGGTGTTAAATTCCGGGGCTCAACCTCGGTTCGGCACTGGATACTGTTGAGCTAGAATGTGGTAGAGGTGAAGGGAATTCCTGGTGTAGCGGTGAAATGCGTAGATATCAGGAGGAACACCGGTGGCGTAAGCGCTTCACTGGGCCATTATTGACGCTGAGGAACGAAAGCCGGGGGAGCGAATG
+
ABABAABBBAAAFGGFCAE?FGHGGEGGHFFGBEFBAAEEFHHGGGGGGHGGGEEEEEGHFFGGGG@BBBGGGEHHHHHHHGGEEGHFFHHHHADDF/><BCGGHHBGGH?DFFG1?GHGGGFGHGFHHHHHEHCGF0GHGHHHHHHHHHBCC;:;-;;AEGFHFB.;CGGGGGGGGGGGGGGGGGGCDCFDFFDCAFFFFFDDFFFF/AAADFFFFFFFFFFFFFFFFF9;9;DDFFFFFFFFFD@D;DF
@M03896:38:000000000-B4D98:1:1105:14470:4374 1:N:0:160
TACGGAGGGTGCAAGCGTTAATCGGAATTACTGGGCGTAAAGCGCACGCAGGCGGTTTGTTAAGTCAGATGTGAAATCCCCGGGCTCAACCTGGGAACTGCATCTGATACTGGCAAGCTTGAGTCTCGTAGAGGGGGGTAGAATTCCAGGTGTAGCGGTGAAATGCGTAGAGATCTGGAGGAATACCGGTGGCGAAGGCGGCCCCCTGGACGAAGACTGACGCTCAGGTGCGAAAGCGTGGGGAGCAAACA
+
>AAAAABDBAAABGGF?2EEAFGFGGGGHFFBB3FBAAEEAGHGG0EEECGGDFE@FGGHHHHGBF4BGFFBFHHFHHHHGGGGGGHGGHHHHHGHGFGFHHGGGGHHHHGFHFH=FGHHHGGHHHHH?DFFHGDCGF@:;;BFFFFFFFFF;;;;;@;;AFFFFFA;9BEFFFFFFFFFFFFFFFFFF>BBFFFFFFFFFFFFFFDEEFFFFFFFFFFFFFFDFFFF;BF=?@=?/A.:@AA.>DEFFFF
@M03896:38:000000000-B4D98:1:1105:19347:4611 1:N:0:160
TACGGAGGGTGCAAGCGTTAATCGGAATTACTGGGCGTAAAGCGCACGCAGGCGGTTTGTTAAGTCAGATGTGAAATCCCCGGGCTCAACCTGGGAACTGCATCTGATACTGGCATGCTTGAGTCTCGTAGAGGGGGGTAGAATTCCAGGTGTAGCGGTGAAATGCGTAGAGATCTGGAGGAATACCGGGGGCGAAGGCGGCCCCCTGGACGAAGACTGACGCTCAGGTGCGAAAGCGTGGGGAGCAAACA
+
ABBBBAAD?>AAFGGCECF22FGFEFDGH5AD5BAAAAEEFGHGG0A0EA??E@EEFGGHGFFHDG4BGFG44F444FHGGCE/>EE3?GHHHHFHB/B?DGGGHHFFDGGFCGC2?F1?<F1??FFG?CEAFB.----;9/F/B9B/:BBF//9;999>99B/BFD.9B?FFF/9///:9..BFF/;D-9@BFA;ADFAA>B-;99AA..--99.9FF//AAD..9///;@A=-.;;DD-;-.;..//;.
@M03896:38:000000000-B4D98:1:1105:19344:4630 1:N:0:160
TACGGAGGGTGCAAGCGTTAATCGGAATTACTGGGCGTAAAGCGCACGCAGGCGGTTTGTTAAGTCAGATGTGAAATCCCCGGGCTCAACCTGGGAACTGCATCTGATACTGGCAAGCTTGAGTCTCGTAGAGGGGGGTAGAATTCCAGGTGTAGCGGTGAAATGCGTAGAGATCTGGAGGAATACCGGTGGCGAAGGCGGCCCCCTGGACGAAGACTGACGCTCAGGTGCGAAAGCGTGGGGAGCAAACA
+
AAAAAAABBAAABGGF?AAEAGHFEEFGHHFFBAFAEAEEEHHGG?EFGCFGEGGEGFGHHGHGGG4BGHGGHFGGHHHHGGGGFGHHGHHHHHGGFFGHHHHHHHHHGG?DG?GFFHHHHFGHHHHHGGGGHHGGGA@AEBFFFFFFBFBFB;;BBBADEFFFFFDDDFFFFFFFFFFFFAFFFFFFD@DDFDFFFFF-DFFFFDBEFFFFFFFFFFFFFFDFDFFFFFFFA=DDFFFFFFFFFFEFFF.
@M03896:38:000000000-B4D98:1:1105:19334:4651 1:N:0:160
TACGGAGGGTGCAAGCGTTAATCGTAATTACTGGGCGTAAAGCGCACGCAGGCGGTTTGTTAAGTCAGATGTGAAATCCCCGGGCTCAACCTGGGAACTGCATCTGATACTGGCAAGCTTGAGTCTCGTAGAGGGTGGTAGAATTCCAGGTGTAGCGGTGAAATGCGTAGAGATCTGGAGGAATACCGGTGGCGAAGGCTGCCCCCTGGACGAAGACTGACGCTCAGGTGCGAAAGCGTGGGAAGCAAACA
+
>AA1>>A?D?AABG1E0A0ECGGB0ABAGADD2A/BAAAAA2B/A/EAEA//B/>>/EE0BFGFBG21BFF2FBG1FGGHG///>/?CGHHBC0/0B/B1BBB???>>FGHFBGH1/?110<FFGDG0?C.>1>...-<0=D=D0=DB0/</<<0=-:;;:CGBCG..;-;;BBFFF009..:FFGGB@--.;-->--;/--;A--;--;--9--99BBBF-;-AAB///99;>?-/99A-@-/999BBFA
@M03896:38:000000000-B4D98:1:1105:13162:4831 1:N:0:160
TACGGAGGGTGCAAGCGTTAATCGGAATTACTGGGCGTAAAGCGCACGCAGGCGGTTTGTTAAGTCAGATGTGAAATCCCCGGGCTCAACCTGGGAACTGCATCTGATACTGGCAAGCTTGAGTCTCGTAGAGGGGGGTAGAATTCCAGGTGTAGCGGTGAAATGCGTAGAGATCTGGAGGAATACCGGTGGCGAAGGCGGCCCCCTGGACGAAGACTGACGCTCAGGTGCGAAAGCGTGGGGAGCAAACA
+
AABCBABCCAAABDGCAAEEAGHFFGGGHFDFBBBBEAEEGHHGGCFGGGGGEFECGFGHHHHHGH@BGHGFHGHHHHHHGGGGGGHGFHHHGHGHHFGGHHHHHHGHHHGGHGH@=GGHHGHHHHHHFGGGHG.@CCBAEFFFFFFFFFFFB;;;@@;CEFFFFFDDFFFFFFFFFFFFFFFFFFFFD:@DFFFAF?EFCFDFFFFFEFFD9@DDFFFFFFFFFFFFFFFDDDFFFFDFFFFFFFFFFFF
@M03896:38:000000000-B4D98:1:1105:13174:4848 1:N:0:160
TACGGAGGGTGCAAGCGTTAATCGGAATTACTGGGCGTAAAGCGCACGCAGGCGGTTTGTTAAGTCAGATGTGAAATCCCCGGGCTCAACCTGGGAACTGCATCTGATACTGGCAAGCTTGAGTCTCGTAGAGGGGGGTAGAATTCCAGGTGTAGCGGTGAAATGCGTAGAGATCTGGAGGAATACCGGTGGCGAAGGCGGCCCCCTGGACGAAGACTGACGCTCAGGTGCGAAAGCGTGGGGAGCAAACA
+
ABBAABBBCBAABGGF?AEE2FGFEGGGHGDBBBBBAAEEGHHGGCFGGFGFE?E@EGGHHHGGGH@BGHGGHHHGHHHHGGGGEFHGGHHHFHECGFHHHHHGGGBGGHGFGHHFFGHHGFHHHHHHGGEFHHGFD=@:;;FFFFFFFFBFF;:;@:;@EFFFFFD;?CEFFFFFFFEFDDFBFFFAC99?AFFFFAEAAFFFFFAEFFFC-;DAFFFFFFFFFFBBBFB>ACFDFFADFFAAFFEFFF?
@M03896:38:000000000-B4D98:1:1105:13150:4853 1:N:0:160
TACGGAGGGTGCAAGCGTTAATCGGAATTACTGGGCGTAAAGCGCACGCAGGCGGTTTGTTAAGTCAGATGTGAAATCCCCGGGCTCAACCTGGGAACTGCATCTGATACTGGCAAGCTTGAGTCTCGTAGAGGGGGGTAGAATTCCAGGTGTAGCGGTGAAATGCGTAGAGATCTGGAGGAATACCGGTGGCGAAGGCGGCCCCCTGGACGAAGACTGACGCTCAGGTGCGAAACCGGAGGGAGCAAACA
+
1>A1>A>@11AAGGCF0AEE0FGFAAFGHDDB2B/BAAEEGHHGGGEEGGE/B/>>EEE0FGHHFHFDHHFFFGHGHFGHFEEEEEHG1GGHCFFHG<<BFHGGHGFHHHGFFGHEFHHHFFHHH?FFFEE<FFCGC??AAFFFFFFFFE/;;;;;>@9999FFFFA;9@-BBFFBFBBAA-99BFF9@9@?F@-;@BE@@@@;@@---:A?--9;B9//:-;-A-9/9/;9;@9-:---99---:99/--
@M03896:38:000000000-B4D98:1:1105:8619:5279 1:N:0:160
TACGGAGGGTGCAAGCGTTAATCGGAATTACTGGGCGTAAAGCGCACGCAGGCGGTTTGTTAAGTCAGATGTGAAATCCCCGGGCTCAACCTGGGAACTGCATCTGATACTGGCAAGCTTGAGTCTCGTAGAGGGGGGTAGAATTCCAGGTGTAGCGGTGAAATGCGTAGAGATCTGGAGGAATACCGGTGGCGAAGGCGGCCCCCTGGACGAAGACTGACGCTCAGGTGCGAAAGCGTGGGGAGCAAACA
+
AAABBABBB?AABGGCA?F2EFGFFFGGHGFBBBGAEFEEHHHGG0EEGCG?ECE?EEGHHHFFBG4BFGGBFGHHHHHGGGGEEFHFGHHHHHGG2?BBGHHHGHHHHHHGFHHFCCFF0FBGHHGF?CFFFFGG?@9.;BBFFFFBFEFFF;999;99A/BFFFD99BAFFFFFFFEFFFFFFFFDFDCFFFAFFFFFAAACFFFFFFFFC;D?FFF/9..ADDFFFFFF.=AA/D..@DF.-A?9/AA
@M03896:38:000000000-B4D98:1:1105:8609:5293 1:N:0:160
TACGGAGGGTGCAAGCGTTAATCGGAATTACTGGGCGTAAAGCGCACGCAGGCGGTTTGTTAAGTCAGATGTGAAATCCCCGGGCTCAACCTGGGAACTGCATCTGATACTGGCAAGCTTGAGTCTCGTAGAGGGGGGTAGAATTCCAGGTGTAGCGGTGAAATGCGTAGAGATCTGGAGGAATACCGGTGGCGAAGGCGGCCCCCTGGACGAAGACTGACGCTCAGGTGCGAAAGCGTGGGGAGCAAACA
+
AAABBAADBAAAFFGCE?EEFGHGGEFGHGBFBCGAEEEEGHHFE?EGGAEFCEF?EEGHHGHFFF4FGHFBGFFFHHHHGGGGGGHFFGHHHHGHFGGHHHGHHHBGFHFFHFF2FGGHHGFFFHHHFGGGHGGGFA:.;9BFFFFFFFBF;;;;BC:;ABFFBFF:DFEFFFFFFFFFFDFBFFF?C-BDFFFFFFFFABFFFFFFFFFFBAFFEFFFFDFBF?/B99;=:->A/DAAADFFFFFBFFA
@M03896:38:000000000-B4D98:1:1105:8629:5295 1:N:0:160
TACGGAGGGTGCAAGCGTTAATCGGAATTACTGGGCGTAAAGCGCACGCAGGCGGTTTGTTAAGTCAGATGTGAAATCCCCGGGCTCAACCTGGGAACTGCATCTGATACTGGCAAGCTTGAGTCTCGTAGAGGGGGGTAGAATTCCAGGTGTAGCGGTGAAATGCGTAGAGATCTGGAGGAATACCGGTGGCGAAGGCGGCCCCCTGGACGAAGACTGACGCTCAGGTGCGAAAGCGTGGGGAGCAAACA
+
AAABAABBB@AAB5GEA2EEAGHGEEGGHDFFBBCAEAEEDHHGG0EEGFEEAFF@EEGHHHHGFG4BFGFBGFGFHHHHGGGGEEHFGGHHHHGHGFGHHHGHHHEHGHGFHGF<FGGFGFGGHHHHFGGGHHGCGA@.9:;BFFFFFFBFF;;;C@9;AFFFFFF:DFFFFFFFFFFFFFFFFFFFF;DDFFFCAFFFFFFFBFDEFFFFFFFFFFFFFFFBFFFFFFBAA@=9FDADCFF?DDEFFF?
@M03896:38:000000000-B4D98:1:1105:8621:5313 1:N:0:160
TACGGAGGGTGCAAGCGTTAATCGGAATTACTGGGCGTAAAGCGCACGCAGGCGGTTTGTTAAGTCAGATGTGAAATCCCCGGGCTCAACCTGGGAACTGCATCTGATACTGGCAAGCTTGAGTCTCGTAGAGGGGGGTAGAATTCCAGGTGTAGCGGTGAAATGCGTAGAGATCTGGAGGAATACCGGTGGCGAAGGCGGCCCCCTGGACGAAGACTGACGCTCAGGTGCGAAAGCGTGGGGAGCAAACA
+
>AAAAAA2A>AAFGGEA?AECGHEEEFGHABD5BC2EAEDEGHGG?EEG?AEA@E/>EFGHFHHGH4FGGF@BFFHFHHHGGGEEGHGGHHHHHC02FBBFG2G?GFGHHGFHHFFGGFGFE1?GFGF?CCADFECC-;.:9BFBFFBFE/B;;;;;;.;A/BBFFD9.@EBB/9FFFFF?DBBFFFFA;=.FDFADFED-@FFFFDFEFFFFFF?FBFB/DA.A.9:B/B@.-=.9.;A-AA?9.9FFF.
@M03896:38:000000000-B4D98:1:1105:14121:5565 1:N:0:160
TACGGAGGGTGCAAGCGTTAATCGGAATTACTGGGCGTAAAGCGCACGCAGGCGGTTTGTTAAGTCAGATGTGAAATCCCCGGGCTCAACCTGGGAACTGCATCTGATACTGGCAAGCTTGAGTCTCGTAGAGGGGGGTAGAATTCCAGGTGTAGCGGTGAAATGCGTAGAGATCTGGAGGAATACCGGTGGCGAAGGCGGCCCCCTGGACGAAGACTGACGCTCAGGTGCGAAAGCGTGGGGAGCAAACA
+
AAABBABB@AAABFGFCAAEAGHFGGGGHGDB5BBAEAEEEGHGG0EEGCGEEGF?FFGGHHGHFG4BFFFBGGHFHHHHGGGGGGHFGHHHHHGHHFGGHHHHGHFHHHGHHHFCFHHHHFGHHHHH?EFFHGGFGA;::;BFFFFFFFFFB;;;;::;AFFFFFDADFFFFFFFFFFFFFFFFFFFF@FFFFFCDDFCFFFFFFBEEFFFFFFFFFFFFFFFDFFFFFFADBDDED:ACAAEFFEFFF?
@M03896:38:000000000-B4D98:1:1105:24148:5923 1:N:0:160
TACGGAGGGTGCAAGCGTTAATCGGAATTACTGGGCGTAAAGCGCACGCAGGCGGTTTGTTAAGTCAGATGTGAAATCCCCGGGCTCAACCTGGGAACTGCATCTGATACTGGCAAGCTTGAGTCTCGTAGAGGGGCGTAGAATTCCAGGTGTAGCGGTGAAATGCGTAGAGCTCTGGAGGAATACCGGTGGCGAAGGCGGCCCCCTGGACGAAGACTGACGCTCAGGTGCGAAAGCGTGGGGGGCCACCA
+
AABA3>A??2AAGF44AAEEFGHB2A2AFBA55B2BAAEEGFFFGGGEEEGE?0>EEEEFFHFHHH4BBFF4B4F4BGHGGE>E>EHGHHHHFC/0B/BFFG?2FGBHHHHFFHH2FGGHBFGHHH?0?C>.>C.--<:;;CGB;CGC;/:C:;09--9;90FB0C;;.-.;000;9;BFDD.//BFFA;@AF-@;D??9@;>>9B=A.BA---A./://;;A.9.BFFBFFB@-./.;.-----9-..9.
@M03896:38:000000000-B4D98:1:1105:24153:5943 1:N:0:160
TACGGAGGGTGCAAGCGTTAATCGGAATTACTGGGCGTAAAGCGCACGCAGGCGGTTTGTTAAGTCAGATGTGAAATCCCCGGGCTCAACCTGGGAACTGCATCTGATACTGGCAAGCTTGAGTCTCGTAGAGGGGGGTAGAATTCCAGGTGTAGCGGTGAAATGCGTAGAGATCTGGAGGAATACCGGTGGCGAAGGCGGCCCCCTGGACGAAGACTGACGCTCAGGTGCGAAAGCGTGGGGAGCAAACA
+
AAAA3AABBBAAFFFF2AEE2BGFEEFFHHFFB3BAAAEEFHHGGGFGGGG?E@E/EEEG?FHGHH4BGHHHFHHHHHHHFEGEEEHHFHHH0GFGHFGGHFHGFGFHFHHHHHH@FHHHGFGHHHHHGGGGHHGF-=@AEFFFFFFFFFBFF;/;;;;@EFFFFFDDFFFFEFFFFFFFDDFFFFFFFBFFFFFFCDEDFFFDFC@AEFFFB;FDFFFFFFAADFF/9BB@:@BDFAADFFFFDAEFBF.
@M03896:38:000000000-B4D98:1:1105:11969:6194 1:N:0:160
AACGTAGGGTGCAAGCGTTGTCCGGAATTACTGGGTGTAAAGGGAGCGCAGGCGGTAAGACAAGTTGGAAGTGAAAACCCTGGGCTCAACCCATGAATTGCTTTCAACACTGTTTTTCTTGAGTAGTGCAGAGGTCGATGGAATTCCCGGTGTAGCGTTGGAATGCGTAGATATCGGGAGGAACACCAGTGGCTAAGGCGGTCTACTGGGCACCAACTGACGCTGAGGCTCGAAAGCCTGGGTAGCACACA
+
>AA3AFF3AC?>AGBF2AEAFGHA2AEFHBA5D323AAEDDBGDE1B0EE00B000B1BDBBGCGFF33B?FEBF4GFE1FE1??FGFBGHE/FGFHFG3BGFGFGF4BFGHGHHGGGHH1F1@BDHFHF1>/<F0/<F1<FHFGHHF.@A->>1=-.<-.00<<=.;::CHFHE.-:---;/;/CD..;0/9.90099--@@FBBF;/.;BDF.ADFB/;.AD.9;..AA-9...B.;...;/.:9/.;.
@M03896:38:000000000-B4D98:1:1105:11971:6215 1:N:0:160
AACGTAGGGTGCAAGCGTTGTCCGGAATTACTGGGTGTAAAGGGAGCGCAGGCGGTAAGACAAGTTGGAAGTGAAAACCCTGGGCTCAACCCATGAATTGCTTTCAAAACTGTTTTTCTTGAGTAGTGCAGAGGTAGATGGAATTCCCGGTGTAGCGGTGGAATGCGTAGATATCGGGAGGAACACCAGTGGCGAAGGCGGTCTACTGGGCACCAACTGACGCTGAGGCTCGAAAGCATGGGTAGCAAACA
+
AAAAACFBBFAAAEFA2AEAFGHEEEEFHHDFBBB3FFHHHGHGHEEFGGGCE0>0B?FEFBGGHHFCFGGHFFHGHHG1GEHFFHHHHHHG?GHHBBFBEGHHHFBFBGFGHHHHGHHHFBFGGHHHHHGHEEGGDHHHHGHHHHHG?@@@E<>=>-<@AEHGHG.<CFEHHHHC-?D--EGFFGGC9CBF;ABGADEB=FFFFFFB;.AFFFFFFFFFFFDD.A.;AEA;@BA.FBBBAEFF.BFFFF9
@M03896:38:000000000-B4D98:1:1105:7039:6342 1:N:0:160
TACGGAGGGTGCAAGCGTTAATCGGACTTACTGGGCGTAAAGCGCACGCAGGCGGTTTGTTAAGTCAGATGTGAAATCCCCGGGCTCAACCTGGGAACTGCATCTGATACTGGCAAGCTTGAGTCTCGTAGAGGGGGGTAGAATTCCAGGTGTAGCGGCGAAATGCGGAGAGATCTGGAGGAATACCGGGGGCGAAGGCGGCCCCCTGGACGAAGACTGACGCTCAGGTGCGAAAGCGTGGGGAGCAAACA
+
>AAAA11A11>>ADGCE0AEFFHAFE0AGF1F21/BAAEEAE1EE/AAEGEEEE>E>?/>>G2B@2@@@D1BB>>FGHHHF/E/<EHHHH0BB0<<1<B<1D1?>1?2G1F2G/01/???0?GGGBF?F.<F1<.-A-9--B9BF/BF/B/;/999;--9-;@-/;;-99--ABBBB//--9-/FFFA--;--@@=@B9---@@=@-9-BA=-;A?BFFFFFF-BB//9/999-@-/-9--9-;@BFFFF?
@M03896:38:000000000-B4D98:1:1105:5566:6408 1:N:0:160
TACGTAGGATGCAAGCGTTATCCGGATTTACTGGGTGTAAAGGGAGCGCAGGCGGGACTGCAAGTTGGATGTGAAATACCGTGGCTTAACCACGGAACTGCATCCAAAACTGTAGTTCTTGAGTGAAGTAGAGGCAAGCGGAATTCCGAGTGTAGCGGTGAAATGCGTAGATATTAGGAGGAACACCAGTGGCGAAGGCGGATTGCTGGACGACAACTGATGGTGAGGCGCGAAAGCGTGGGGAGCAAACA
+
>3>A>FFBFFFFFDFF?2EEGGHGGEGGHHFFBBE3AEFHGHHGHGGGGGFCEEEE/>B?FFHGFGBBEGHFGGHGHHHHGGHGGHHHGHHHFFGGFBGGHHHHHHHHHHFFFGHFHHHHHFGGHHDGGHHHHHGGFFHGGGCGHHHGEEEGD<;;;;;AEHHHHHECDCGGGGGGGGGGGDGGGGGGCFGGEFFFFFFB=FFFFBBBFFFFAFFFFFFEFFFB0BFFFFDC@BCDFFFFFFFEFFFFFFE
@M03896:38:000000000-B4D98:1:1105:6770:7170 1:N:0:160
AACGTAGGTCACAAGCGTTGTCCGGAATTACTGGGTGTAAAGGGAGCGCAGGCGGGAAGACAAGTTGGAAGTGAAATCTATGGGCTCAACCCATAAACTGCTTTCAAAACTGTTTTTCTTGAGTAGTGCAGAGGTAGGCGGAATTCCCGGTGTAGCGGTGGAATGCGTAGATATCGGGAGGAACACCAGTGGCGAAGGCGGCCTACTGGGCACCAACTGACGCTGAGGCTCGAAAGTGTGGGTAGCAAACA
+
AAAAAFFBFDBCFEGCE?E?EGHGGE?FHGBFBBF3EEHHHHHGHGGGGGEGEEEEGEEHHG2FBGBBBGHBEGHGHHB4BFGGGHHHHHHGGHFGDFGDFGFGHFHHHGGFFFFGFHHHGFHGGGGHHHGHHGFF?FFGCFGGHHHH<CDGE=;C:A;;EGGGFB;::?CFGFGGGGFF?AFFFFFEA:/FECFFFDF-=DADFF/;:EFFDFFFFFFEF.A..;F.A.;:9;D./B9;.ADF.::FF9.
@M03896:38:000000000-B4D98:1:1105:14003:7809 1:N:0:160
TACGTAGGGAGCGAGCGTTGTCCGGAATTACTGGGTGTAAAGGGTGCGTAGGCGGCCTTGTGGGTCAGGCGTGAAATACATGGGCTTAACCTATGGACTGCGCTTGAAACTATAAGGCTTGAGTGAAGTAGAGGCAGGCGGAATTCCCGGTGTAGCGGTGAAATGCGTAGAGATCGGGAGGAACACCAGTGGCGAAGGCGGCCTGCTGGGCTTTAACTGACGCTGAGGCACGAAAGCATGGGTAGCAAACA
+
AAA?AFFABFBACCGE?2E2AFFBEEGGHHFFBAB3EEGHGHCGGFEFFG??F0>EEEHHBG?DEH1FFHCEGF/FGHHGHHGHGHHGBGFHGDBGBFGGGDDGGGACFG?2F>2@@F?GC<?GHHHHHFHFHHEED-EDCCFGHEHF:CDDG;<:;:;??FGEGGEEGG?00FFFGGD--:FFFFFEABFF;-9-9AAFFFFFEF//BD.BEB/BFF//9A9ADDFFEFFA9A.?F/FF.AB/AFBFFFA
@M03896:38:000000000-B4D98:1:1105:22890:8382 1:N:0:160
CACGATTAACCCAAGTCAATAGAAGCCGGCGTAAAGAGTGTTTTTGATCACCCCCTCCCCAATAAAGCTAAAACTCACCTGAGTTGTAAAAAACTCCAGTTGACACAAAATAGACTACGAAAGTGGCTTTAACATATCTGAACACACAATAGCTAAGACCCAAACTGGGATTAGAAACCCCGGTAGTCCGGCTGACTGACTACTCACTGATCTCGTATGCCGGCTTCTGCTTGAAAAAAAAAAAAAAAAAA
+
AAAAA1A?11DAFGGBGFGBBDDFHCG0AEEECGCFE0DGGHHH/A/2FGHHHGGGEEGGGGHBBFFGGBFHHHHHGHH1GHFGHHGFFFHHGGHHHGBBBGHHHHHGGHH1BBGDGH?CHGG1FHGFHH1>@DGFGHHFBDGFFGGGGHGEF<1DFDDFHHHGHBFCEEFGGHHFGCHGGCC:-A00G?CGA@FFBFFBFGGEFFF00FF0;BFCA//CF?-;@@FBFFB//;/BFF@@@;@;@-----9
@M03896:38:000000000-B4D98:1:1105:23302:8600 1:N:0:160
TACGGAGGGTGCAAGCGTTAATCGGAATTACTGGGCGTAAAGCGCACGCAGGCGGTTTGTTAAGTCAGATGTGAAATCCCCGGGCTCAACCTGGGCACTGCATCTGATACTGGCAAGCTTGAGTCTCGTAGAGGGTGGTAGAATTCCAGGTGTAGCGGTGAAATGCGTATAGATCTGGAGGAATACCGGTGGCGAAGGCGGCCCCCTGGACGAAGACTGACGCTCAGGTGCGAAAGCGTGGGGAGCAAACA
+
>>>33AA2>2>2F5GGCEE?FGGB2EFEHFBB53ABAAA1BDFAE0EAEEG0B0>/EF?FFGHHFG4BBFF@B444?FGBFE/@<EHEHHHGFGG/B/0B?1FHHGGGHHFG1GC????GGFFFG1?0?...>0<.<<.=DDH0GHG00/</<<;0;-;:.CGEFGAEB./BBFFF;0;.A.BBBFCA@;-.99@=-AA-;=>99-9;..A--;A;//;/;99A?./9//9-.@=./;.9---.-9./;.9
@M03896:38:000000000-B4D98:1:1105:23304:8622 1:N:0:160
TACGGAGGGTGCAAGCGTTAATCGGAATTACTGGGCGTAAAGCGCACGCAGGCGGTTTGTTAAGTCAGATGTGAAATCCCCGGGCTCAACCTGGGAACTGCATCTGATACTGGCAAGCTTGAGTCTCGTAGAGGGGGGTAGAATTCCAGGTGTAGCGGTGAAATGCGTAGAGATCTGGAGGAATACCGGTGGCGAAGGCGGCCCCCTGGACGAAGACTGACGCTCAGGTGCGAAAGCGTGGGGAGCAAACA
+
ABAAAAADDAAAFGGE?AEEFGHFFEGGHHFFBBBAAAEEGHHGGGGGGGGGEFECGGGHHGFHHHBFFHHGHHFGGHHHGGGGGGHGGHGHHHGHGFGGHHHHHHFHFGFGGGGFFHHHHFGHHHHHFGGGHHGGGF@;;:FFFFFFFFBFB;;;@@;@AFFFFFAADFFFFFFFFFFFFFFFFFFFC@DFFFFFFFEFAFFFFFDEEFFF-@ADFFFFFFDDFFFBFFBBDAAAFFFFFFFFFDEFFF?
@M03896:38:000000000-B4D98:1:1105:23284:8631 1:N:0:160
TACGGAGGGTGCAAGCGTTAATCGGAATTACTGGGCGTAAAGCGCACGCAGGCGGTTTGTTAAGTCAGATGTGAAATCCCCGGGCTCAACCTGGGAACTGCATCTGATACTGGCAAGCTTGAGTCTCGTAGAGGGGGGTAGAATTCCAGGTGTAGCGGTGAAATGCGTAGAGATCTGGAGGAATACCGGTGGCGAAGGCGGCCCCCTGGACGAAGACTGACGCTCAGGTGCGAAAGCGTGGGGAGCAAACA
+
AAAAAAABDAA>4AGA22EEFGHFEEGGHFDFBBFBAAEEGHHGGCFFGGCEAEEEGGGHHHGGGHHHEFHGGHHHHHHHGGGEEEHFFGGHHFGBFFGGGHHGFFGFFHFFHGF2<FGHGFGHHHHHFGGGHHGGGFC;;:FFFFFFBFBFF;;;@:;@EFFEFF;ADFEFFFFFFFFFFDFFFFFDBBFFFACCF?EBFFDFFD@EFFFFF-ADFFFBFDFFFFBFFFB>ACCDFDFF;@F?=AEFFFF
@M03896:38:000000000-B4D98:1:1105:22385:8737 1:N:0:160
TACGTAGGGAGCAAGCGTTATCCGGATTTACTGGGTGTAAAGGGCGTGTAGGCGGGAGTGCAAGTCAGATGTGAAAACTATGGGCTCAACCCATAGCCTGCATTTGAAACTGTACTTCTTGAGTACTGGAGAGGCAGGCGGAATTCCGTGTGTAGCGGTGAAATGCGTAGATATACGGAGGAACACCAGTGGCGAAGGCGGCCTGCTGGACAGCAACTGACGCTGAGGCGCGAAAGCGTGGGGAGCAAACA
+
>AAAAFFABFBAA4GE??ECGGHFGGGGHHFFBBF3EEHHGHHGGFEGGHHGFEEGEE?FGGHHGHGHHHHGHHHHHHHFHGFHGGHFGHHGGHHGHBGHHGHHHHHGHHHGGGHGHHGGF@CFGHGHGFGFGGDED?CCA<AEH0GC0.CCC;=;-;.::CGFHG.;:BEF0CFGFD.9BDFABFDC909FA>99@BADF-@.E?/;FF./;AFFABFF/.;AD?...;;-;9BA/:AA=BB.-A.BFA.
@M03896:38:000000000-B4D98:1:1105:22366:8749 1:N:0:160
TACGTAGGGAGCACGCGTTATCCGGATTTACTGGGTGTAAAGGGCGTGTAGGCGGGAGTGCAAGTCAGATGTGAAAACTATGGGCTCAACCCATAGCCTGCATTTGAAACTGTACTTCTTGAGTACTGGAGAGGCAGGCGGAATTCCCTGTGTATCGGGGAACTGCGTAGATATACGTAGGAACACCAGTGGCGAAGTCGGCCTGCTGGACACCAACTCACTCTGAGACGCGCAAGCCTGTGGAGCAAACA
+
A1AAAF?1?B1A111A0A00GGHE00BEHF2B2FF0EFE22DDEGCEEEGH1BA>EE/>B121@F1>11B1B1B>B1GGEHFG0BFGHFGFG?00BB1B<FBFBGG2?1??1?2>FGFGH1<???GFF100FCC.F.->>--<.<<D000;0G00<.----..:C999;-;0B;0;.009.0099B---://9-;99-99-9;AAF///-9/---;A//9//99/9B//-;-------/9//-/---//--
@M03896:38:000000000-B4D98:1:1105:22399:8750 1:N:0:160
TACGTAGGGAGCAAGCGTTATCCGGATTTACTGGGTGTAAAGGGCGTGTAGGCGGGAGTGCAAGTCAGATGTGAAAACTATGGGCTCAACCCATAGCCTGCATTTGAAACTGTACTTCTTGAGTACTGGAGAGGCAGGCGGAATTCCGTGTGTAGCGGTGAAATGCGTAGATATACGGAGGAACACCAGTGGCGAAGGCGGCCTGCTGGACAGCAACTGACGCTGAGGCGCGAAAGCGTGGGGAGCAAACA
+
ABABAFFCCFBAAAGF2AEEEGHGGGGGHHFFBBB3EFHHHHGGGEEGGHHGFEEGEFEGHGHHHHFGHHHHHHFGFHHGHHGHHHHHHHHGFHFHHBFGGFHHHHHHHHFFGGHGHHHHGFGHHHFHHHHHGGGEECD-A-CFHDGF<CHCC<<;-;::.CCCCGA:AB?BFFFGCD..CEFGFGG?;;FFA>B>-DE;B-@9AF/BBAF/9AFFF9F//.;.999;9-:-9;-./.;;>FF.;..BFAA
@M03896:38:000000000-B4D98:1:1105:22385:8763 1:N:0:160
TACGTAGGGAGCAAGCGTTATCCGGATTTACTGGGTGTAAAGGGCGTGTAGGCGGGAGTGCAAGTCAGATGTGAAAACTATGGGCTCAACCCATAGCCTGCATTTGAAACTGTACTTCTTGAGTACTGGAGAGGCAGGCGGAATTCCGTGTGTAGCGGTGAAATGCGTAGATATACGGAGGAACACCAGTGGCGAAGGCGGCCTGCTGGACAGCAACTGACGCTGAGGCCCGAAAGCGGGGGGGGCAAACA
+
AAAAAFFBAFBAA4GF?AEAGGHFEFGGHHDBBBBAFEHHHHHGFEEFFHGBF0EEEE?BFGHHGHEGFHHGHGHEFGGFGGGFGHHFHHHGGBGGHEGHHEHHHHHGGHGFGHHBGHHHFFFGHHHHHHHHGGDGGCDCF@AEHFG<<<GE<;;;--.::CGEFC.:A-A00CBFCFAACFFFBFGA:0;B.-9B@DE9D=@.::/;/.9/.;.;ABF/9.;....;...--;9.99-9@DF--9;AF.9
@M03896:38:000000000-B4D98:1:1105:10967:8808 1:N:0:160
TACGTAGGGGGCGAGCGTTGTCCGGAATGATTGGGCGTAAAGGGCGCGTAGGCGGCCTGCTAAGTCTGGAGTGAAAGTCCTGCTTTCAAGGTGGGAAGTGCTTTGGATACTGGTGGGCTGGAGTGCAGGAGAGGAAAGCGGAATTACCGGTGTAGCGGTGAAATGCGTAGAGATCGGTAGGAACACCAGTGGCGAAGGCGGCTTTCTGGACTGAAACTGACGCTGAGGCGCGAAAGCGTGGGGAGCAAACA
+
AAAAAFFBBBB>E2EE?2EEFGHGEEEFHHGHCFBB>>EEGHHGGFGGEFEEFEEEGFEHHF2GGH?FGDHGHFHHHHHHHHHHHHHE@GG?C/<<1???FGGGGFBGGHFFG>0.@<GEEGCGHHHHCEFFFDFH;GH?ABFEGGEGGDFGE90;;-9;AFFFFF.;DCFFFFFFFAADFFFFFFFAFFFFAD;>CFE@>FFFFFB:9BAFEFFBFBFBFFDDDAF..-@@;;B9:ADA@DFF;DEFFFA
@M03896:38:000000000-B4D98:1:1105:10975:8826 1:N:0:160
TACGTAGGGGGCGAGCGTTGTCCGGAATGATTGGGCGTAAAGGGCGCGTAGGCGGCCTGCTAAGTCTGGAGTGAAAGTCCTGCTTTCAAGGTGGGAAGTGCTTTGGATACTGGTGGGCTGGAGTGCAGGAGAGGAAAGCGGAATTACCGGTGTAGCGGTGAAATGCGTAGAGATCGGTAGGAACACCAGTGGCGAAGGCGGCTTTCTGGACTGAAACTGACGCTGAGGCGCGAAAGCGTGGGGAGCAAACA
+
AAAAAFFBAB2>E?GE2AE?EGHFGGGGGHFGBBBAE>EFGHGGFCFEEGGCF/>EGEFHF?GGFH?BFFCFHGFHHHHHHHHHHHGG@GG?GGCHH/??FGGGHGFHDGFBG>G.CCCDA<CGFHHHGGGHGGHHCGHFDFGGGGFFEB?DE:;;9;;@EFFFFF;ADFFFFFFFDDFFFFFFFFFFFFFFEFFF;DE-@BCFFFFFFFFFEFFFFFFFFFFFFFFEEDDFF=D?FFADDFA.;AEF/A9
@M03896:38:000000000-B4D98:1:1105:24444:9390 1:N:0:160
TACGTAGGGGGCAAGCGTTATCCGGATTTACTGGGTGTAAAGGGAGCGTAGACGGATGGACAAGTCTGATGTGAAAGGCTGGGGCTCAACCCCGGGACTGCATTGGAAACTGCCCGTCTTGAGTGCCGGAGAGGTAAGCGGAATTCCTAGTGTAGCGGTGAAATGCGTAGATATTAGGAGGAACACCAGTGGCGAAGGCGGCTTACTGGACGGTAACTGACGTTGAGGCTCGAAAGCGTGGGGAGCAAACA
+
>AAAAFFBB2AAEFAFCAECGGHEFGGGHHDFCBF3EEGFGHGGHGGEEFGFGGFCEEFGFGHHGHFBDGFFBGHFHHHHHEFGEEHFGHHFGGG?D>??GHFHHHH?GHDGFGHA<ACFGGHHHHHGGGCGA.FGHHHFFGGGHGHEHHFFC;;;;:;;EFFFBF9;.-EFFGGGGGGGGFGFGGG?9FFFEFDA=AEC=D-BFB99/BFF-;.A;BFFFBAA?AFFEEA;-B?.:ADFFA-.-..BBF?
@M03896:38:000000000-B4D98:1:1105:24442:9408 1:N:0:160
TACGTAGGGGGCAAGCGTTATCCGGATTTACTGGGTGTAAAGGGAGCGTAGACGGATGGACAAGTCTGATGTGAAAGGCTGGGGCTCAACCCCGGGACTGCATTGGAAACTGCCCGTCTTGAGTGCCGGAGAGGTAAGCGGAATTCCTAGTGTAGCGGTGAAATGCGTAGATATTAGGAGGAACACCAGTGGCGAAGGCGGCTTACTGGACGGTAACTGACGTTGAGGCTCGAAAGCGTGGGGAGCAAACA
+
>AAAAFFBCADAAEFCEAFECGGGGFGGHFDFBBF3EEGHFHHGGEGGGGGGHGEFFEFHFFFFFGBBGHGFGHGFFHHHHGGGGGHGFHHGGCEGCBGFHHGHHHFHGG?D<@G/>AGFGGCFHHHGGGGGGGHG=DGCCDGGHHHGHFFF<;;<:;;AEGGGFGDCGGGGGGGGGFGGGGGFGGGEFFFFFFFFFFFAFFFFFFFFFFFFFDFFFFFFF?EFFFFFFFFB@FDAFFFFFFFFAFFFFFA
@M03896:38:000000000-B4D98:1:1105:25601:10193 1:N:0:160
TACGGAGGATCCGAGCGTTATCCGGATTTATTGGGTTTAAAGGGAGCGTAGATGGATGTTTAAGTCAGTTGTGAAAGTTTGCGGCTCAACCGTAAAATTGCAGTTGATACTGGATATCTTGAGTGCAGTTGAGGCAGGCGGAATTCGTGGTGTAGCGGTGAAATGCTTAGATATCACGAAGAACTCCGATTGCGAAGGCAGCCTGCTAAGCTGCAACTGACATTGAGGCTCGAAAGTGTGGGTATCAAACA
+
AAABABBDBFFFG2E2E2EEEGGE2AEEF5GG5BE2FEHH5BGGHGGGFAEGHBGGFCBGHGHGFH5D5D5BEGHGHDGHFFGGGEGFFHHG>GEGFGGHHHGFDBDHFGBDGFH??DGHHFFFDGFFGHHHHFF//<CC?DGGHGEFF..C<<==A<<ACGFHGCCHHGHHHHHHHGGGGDGGGGGFBDFGGGGGGGGFGFFFFFBFFFFFFFFFFFFFFEFFFFFFFFF@9BDD;9FFDF.99FFFFFF
@M03896:38:000000000-B4D98:1:1105:9702:10544 1:N:0:160
TACGGAGGATCCGAGCGTTATCCGGATTTATTGGGTTTAAAGGGAGCGTAGATGGATGTTTAAGTCAGTTGTGAAAGTTTGCGGCTCAACCGTAAAATTGCAGTTGATACTGGATATCTTGAGTGCAGTTGAGGCAGGCGGAATTCGTGGTGTAGCGGTGAAATGCTTAGATATCACGAAGAACTCCGATTGCGAAGGCAGCCTGCTAAGCTGCAACTGACATTGAGGCTCGAAAGTGTGGGTATCAAACA
+
AAAAAABCCFFFGFGEA?EEFGHFGEGGHFFHBFF2FGHHHHHGHFGGGGGGHFGCGGGHHHHFFG5DDGFGGGGHHHHHHGGEEEGEGHHGGHGGFBBBGFHHHHBHGHFDGGHBFHFGFGFGHHGHHHHHHHGFDBDGCFGFHHGHGGFGH<==<<<@EHCHHGGHGHHHHHHHHGFGFGGGGGGDDGEEGGGGGDCFGFFFFFBFFFFFFFFFFFFFF0BFBB0:EEA=;BDD090;DF.BBFBFBB:
@M03896:38:000000000-B4D98:1:1105:9712:10564 1:N:0:160
TACGGAGGATCCGAGCGTTATCCGGATTTATTGGGTTTAAAGGGAGCGTAGATGGATGTTTAAGTCAGTTGTGAAAGTTTGCGGCTCAACCGTAAAATTGCAGTTGATACTGGATATCTTGAGTGCAGTTGAGGCAGGCGGAATTCGTGGTGTAGCGGTGAAATGCTTAGATATCACGAAGAACTCCGATTGCGAAGGCAGCCTGCTAAGCTGCAACTGACATTGAGGCTCGAAAGTGTGGGTATCAAACA
+
AAAAAABBCFFFG?FE?AE?GGHFFEGGHCFGBBAAFGCGGHGGHGGCEGEGHGHFGFFGHHHHGHBGFHFGGFGFGHHHHHCEEFGFGHHGGHGHFBBFGHHHHHBHFHFFGFHBDGFHGGGGHFFFHHHHGHGFG@EGGGGFHHGHGGGGH<=D<A<@EHHFHGHHHHHFHHGHGGGFGGGGGGGECGDFBEDCAFEF?AEFFFFFFFFFFFFFFF/9;/BF/BFEF.;-;FFD99FFFFAFFFFFF/.
@M03896:38:000000000-B4D98:1:1105:9699:10577 1:N:0:160
TACGGAGGATCCGAGCGTTATCCGGATTTATTGGGTTTAAAGGGAGCGTAGATGGATGTTTAAGTCAGTTGTGAAAGTTTGCGGCTCAACCGTAAAATTGCAGTTGATACTGGATATCTTGAGTGCAGTTGAGGCAGGCGGAATTCGTGGTGTAGCGGTGAAATGCTTAGATATCACGAAGAACTCCGATTGCGAAGGCAGCCTGCTAAGCTGCAACTGACATTGAGGCTCGAAAGAGTGGGTATCAAACA
+
3AA?AAADAFFFCCEE2AE?GGHEEEGGGFGG53FAFGHBHHHGGGE0EECEFFBGGFFGFGHFFG5BDGGGEBF4BGHHHH/>EEEEGFHGEFE/?4BBGHGHFHBHHHGBGHHBFFGFBDBBDGG?FGGGHC</G/?@<@CFGHFFE?<C<<=D<<<-:0CFFCCGFHHGHFCGCA:..9;FFFF.-;C.CEC;9.;...AFFF9;BBBF/9BBBFB;;9BFBBFFFFABD..././/;AD/99/B/F.
@M03896:38:000000000-B4D98:1:1105:11531:10619 1:N:0:160
TACGTAGGGAGCAAGCGTTATCCGGATTTACTGGGTGTAAAGGGCGTGTAGGCGGTAGTGCAAGTCAGATGTGAAAACTATGGGCTCAACCCATAGCCTGCATTTGAAACTGTACTTCTTGAGTACTGGAGAGGCAGGCGGAATTCCGTGTGTAGCGGTGAAATGCGTAGATATACGGAGGAACACCAGTGGCGAAGGCGGCCTGCTGGACAGCAACTGACGCTGAGGCCCGAAAGCGTGGGGAGCAAACA
+
ABABBFFCBFBAEFGG?AEECGHFEEGGHHFFCFF3EEHHBGHGGFEGGHHGF?E01EFGHHHHHHFGGHHGHHHGHHH3GHHHGHHHHHHGGHHHG3FGHHHHHHHHGHGFFHHGFGHHGFGHFHHHFHHHGGGGFGGGGCGGHHHFFFGHF>><-<.<<GHFGD.:;-C0;GHHCD:.@DGFFFE:9;CFA?@DCDA:>=DDEF0:FFF9AEBFA:/90.;99AAE..:-:;C./..;@DF.9;.BFF.
@M03896:38:000000000-B4D98:1:1105:17593:10628 1:N:0:160
TACGGAAGATGCGAGCGTTATCCGGATTTATTGGGTTTAAAGGGAGCGTAGGCGGGCTTTTAAGTCAGCGGTCAAATGTCACGGCTCAACCGTGGCCAGCCGTTGAAACTGTAAGCCTTGAGTCTGCACAGGGCACATGGAATTCGTGGTGTAGCGGTGAAATGCTTAGATATCACGAAGAACTCCGATCGCGAAGGCATTGTGCCGGGGCAGCACTGACGCTGAGGCTCGAAAGTGCGGGTATCAAACAG
+
AAAAAAABFFFFG?GEC?EFGGHEEEGGHCFHBFFAFGHHHHHGHGGGGGGGGAEEE>FGHHHHHH4B?E>?EDBGGFGGHHGCFGGGFHH@DHGB???F?@?EE<FGHH1FGGD<>FGCDGFGHHHHHHHAE<CA/DD;GCCGHGFEECCCG0;;:;;EFGGGCB;CFEGGGGGG;EDGGFBFFFFFFFFDCA@;DEAFFFFFFFDFDFFF.DFFFFFF?.ADFFEAEFCCBAD:BFFFF@>FFFFFFFF
@M03896:38:000000000-B4D98:1:1105:17611:10630 1:N:0:160
TACGGAAGATGCGAGCGTTATCCGGATTTATTGGGTTTAAAGGGAGCGTAGGCGGGCTTTTAAGTCAGCGGTCAAATGTCACGGCTCAACCGTGGCCAGCCGTTGAAACTGTAAGCCTTGAGTCTGCACAGGGCACATGGAATTCGTGGTGTAGCGGTGAAATGCTTAGATATCACGAAGAACTCCGATCGCGAAGGCATTGTGCCGGGGCAGCACTGACGCTGAGGCTCGAAAGTGCGGGTATCAAACAG
+
>>A?AAABFFFFA2EE22E?GGGGCEGGHBGH53BAFFGHDGHGHEGGF1FCFAEEE>?GGGHGFG4B?E/EE?FGGBFHHGFFGGGFFGFDGHGC?????<?CE/1?BG1G=>D>><><>>FGHHHHHHHGGEEC/DGFC;<G0EFEE.C.:;C;?;:EBFFGGFGFGEBFBBFGD?:ADFFFFFFCFFFD;B-9?A?BFFBFFFA@BFCD.AAFFF/FDDD?FFEE?F-9;:ABBB9@C@@BBBF//;9
@M03896:38:000000000-B4D98:1:1105:11543:10633 1:N:0:160
TACGTAGGGAGCAAGCGTTATCCGGATTTACTGGGTGTAAAGGGCGTGTAGGCGGTAGTGCAAGTCAGATGTGAAAACTATGGGCTCAACCCATAGCCTGCATTTGAAACTGTACTTCTTGAGTACTGGAGAGGCAGGCGGAATTCCGTGTGTAGCCGGGAAATGCGTAGATATACGGAGTCACACCCGTGGCGAAGGCGGCCTGCTGGACCGCAACTGACCCTGAGGCCCGCAAGCGTGGGGAGCAAAC
+
>AA3>CC?3CA>A4BA2AE2FGHEA2EFHGBFB3A3EEEH5GFFFCEGG2GHBAE>?BB3FFGHHHGGBGFGFFDGFFG3FE3GFGHHFGHGF3BFGEGGHFHHHFFGEGDGFGGFBGHHF?CGEHHH?GCGD/CF//B<><-<FGH01.<.>11=0<--<<CCGG::;@.CFCFF...../0;0CD.-..:9A---;A->->...///;..;B-;@/////99......9;-;--....-;9.-..//.
@M03896:38:000000000-B4D98:1:1105:13572:11044 1:N:0:160
TACGGAGGGTGCAAGCGTTGTCCGGAATCATTGGGCGTAAAGCGTTCGTAGGCGGCATGACAAGTCTGGTGTTAAATTCCGGGGCTCAACCTCGGTTCGGCACTGGATACTGTTGAGCTAGAATGTGGTAGAGGTGAAGGGAATTCCTGGTGTAGCGGTGAAATGCGTAGATATCAGGAGGAACACCGGTGGCGTAAGCGCTTCACTGGGCCATTATTGACGCTGAGGAACGAAAGCCGGGGGAGCGAATG
+
AAABBABCCAAAFGFF22EAFGHEGEGGHFHGBFFBEFGGGHHGGEGGGHGCGEEFC>FGFHHHFHDGGGHHGEHHHHHHHEEEEGHHHHHHHGGDF/><DCGHGHBGHHGBFFF1FGGGGGFHHFFGGHHHHHCGBDGHGHHGFHHFGFCGG0;;A;;;EHFHFF9;DFGGGGGFFFGGFEFFFGGGG@DFFFFFFFFFFADDFFBBFAAFFFFFFFFFFFFFFF.99;9;AADFFFFFFFFFFFFF@DF
@M03896:38:000000000-B4D98:1:1105:13569:11062 1:N:0:160
TACGGAGGGTGCAAGCGTTGTCCGGAATCATTGGGCGTAAAGCGTTCGTAGGCGGCATGACAAGTCTGGTGTTAAATTCCGGGGCTCAACCTCGGTTCGGCACTGGATACTGTTGAGCTAGAATGTGGTAGAGGTGAAGGGAATTCCTGGTGTAGCGGTGAAATGCGTAGATATCAGGAGGAACACCGGTGGCGTAAGCGCTTCACTGGGCCATTATTGACGCTGAGGACCGAAAGCCGGGGGAGCGAATG
+
AAAAA3AD@2AABDGFA2EEEGGECAAFGHFG5B2BAEEEAGHGGGGGGGCDBEE@E/FFHHGGE@BD3@BGE4FGHHHHHEEEEGHFGHEH?FDAA/>>CCDHFFBFHGF1@F11?FGHFGHHHF1<>GHHFHCHBBHHGHHHHFHHDB/FC<=C@;;ACGHHFC:;CBFGGFBFB0:EGDFFGGGG?;B9ABD?FFFBBFFFFFFBB..AAFFFFFFFFFFFFDF.F.9;;@BDFFBBBB?B99@@=BF
@M03896:38:000000000-B4D98:1:1105:22531:11261 1:N:0:160
TACGGAAGGTCCGGGCGTTATCCGGATTTATTGGGTTTTAAGGGAGCGTAGGCCGGAGATTAAGCGTGTTGTGAAATGTCGATGCTCAACATCTGCACTGCAGCGCGAACTGGTTTCCTTGAGTACGCACAAAGTGGGCGGAATTCGTGGTGTAGCGGTGAAATGCTTAGATATCACGAAGAACTCCGATTGCGAAGGCAGCTCACTGGAGCGCAACTGACGCTGAAGCTCGAAAGTGCGGGTATCGAAC
+
AAA?>>AAACFFEAEA2AE2FGGAA2EEHB5FDBE1BE1A3F3F11BAAE01BF>E/>>GHBHHGC1?>GGHED44B?F4FGFFEHHHFGFHHEEGGFHFGH2F/B//>ACFHFGHHHHHGDFG1=DE.CCGACDDGEE?@D@CHGGB;EACE09;--;9CFGFGCCF0CBFBCCFF?A.AA/BFFF9-ADFFD;DBDA:DFFFFB;9.99B@D@-;FFFFDAD.:/;BFFD;.;ABBB;;;F=FF.A/A
@M03896:38:000000000-B4D98:1:1105:22521:11278 1:N:0:160
TACGGAAGGTCCGGGCGTTATCCGGATTTATTGGGTTTAAAGGGAGCGTAGGCCGGAGATTAAGCGTGTTGTGAAATGTAGATGCTCAACATCTGCACTGCAGCGCGAACTGGTTTCCTTGAGTACGCACAAAGTGGGCGGAATTCGTGGTGTAGCGGTGAAATGCTTAGATATCACGAAGAACTCCGATTGCGAAGGCAGCTCACTGGAGCGCAACTGACGCTGAAGCTCGAAAGTGCGGGTATCGAACA
+
AAAAA3AABFFFE2EA22EEGGHFGEEEHCEGBBAAFGBFDGHGGDEGEFEGGH@E/>>GHFFDGG>EEGEGFFFHFFGGHGHFHHHGGHGHHHGGBFFBFGGF/C?FCGFBGFGHHHHHGG1?FGGD?DFHGFDDFGEGCGCCCGG/CD.EE:0;9;9;9FGFB0CFGFFGGGGGGGFFFDBFFFFF-DF?F.@=CAEF?DFFFFBB9FFF@DBBDFFFFFDFFBFFFFFD9BDDFEF;@DB@FF;EFF9
@M03896:38:000000000-B4D98:1:1105:17338:11468 1:N:0:160
TACGGAGGGTGCAAGCGTTAATCGGAATTACTGGGCGTAAAGCGCACGCAGGCGGTTTGTTAAGTCAGATGTGAAATCCCCGGGCTCAACCTGGGAACTGCATCTGATACTGGCAAGCTTGAGTCTCGTAGAGGGGGGTAGAATTCCAGGTGTAGCGGTGAAATGCGTAGAGATCTGGAGGAATACCGGTGGCGAAGGCGGCCCCCTGGACGAAGACTGACGCTCAGGTGCGAAAGCGTGGGGAGCAAACA
+
AAAAAAABBAAACFGF2AEEFGHFEEGGHFDFBBBBAAAFGHHGGCGGGGGGE@EEGFEGGHHHHH@BGHHGHHHGHHHHGGGGGGHHGHHHHHGHHFGGHHHGGGFHGHFFHGHGEHHHHFHHHHHHFGGGHGGGGFF;;;FFFFFFFFFFF;;B@@;@EFFFFFDADFEFFFFFFFFFFFFFFFFFFFFFFFFFFFEBFFFFFB;9AFFFFFFDFFFFFFF?DFFFFFF@A=DDFDFFAFFFFDEFFF?
@M03896:38:000000000-B4D98:1:1105:17327:11482 1:N:0:160
TACGGAGGGTGCAAGCGTTAATCGGAATTACTGGGCGTAAAGCGCACGCAGGCGGTTTGTTAAGTCAGATGTGAAATCCCCGGGCTCAACCTGGGAACTGCATCTGATACTGGCAAGCTTGAGTCTCGTAGAGGGGGGTAGAATTCCAGGTGTAGCGGTGAAATGCGTAGAGATCTGGAGGAATACCGGTGGCGACGGCGGCCCCCTGGACGAAGACTGACGCTCAGGTGCGAAACCGTGGGGAGCAAAC
+
>AAA>>3DBAAAFGBF22EAFGHBBECFHHE55AABAAAEGFGEEAEEGGGFE?E@FGGHHHHFGHDF3GHHGBG4FGHHGFFFGGHHCHHHFFF0F?B2FHHHFGBHFHHHHGHGFFGGCFFGGHG?FEFAGHF-<B9:ABBFFFFFFB/FB;;B@;;@EFFFFB;;D=FF/BFFF9BAFFFFFFFFFFFFA-;---;;BFBFFFA99BA=-D?DBFF/F.A..99;BBB-.;@-A-999-9.9;EF/A
@M03896:38:000000000-B4D98:1:1105:17348:11487 1:N:0:160
TACGGAGGGTGCAAGCGTTAATCGGAATTACTGGGCGTAAAGCGCACGCAGGCGGTTTGTTAAGTCAGATGTGAAATCCCCGGGCTCAACCTGGGAACTGCATCTGATACTGGCAAGCTTGAGTCTCGTAGAGGGGGGTAGAATTCCAGGTGTAGCGGTGAAATGCGTAGAGATCTGGAGGAATACCGGTGGCGAAGGCGGCCCCCTGGACGAAGACTGACGCTCAGGTGCGAAAGCGTGGGGAGCAAACA
+
1>AA1AAD1>A>11FF0AEEFGHBEEEGHFEBAAFBAAEEAGHGGECAEEE/EE>EEGFCF@@GGHF@DHFB@FH1>GHHGGG@EGHHHHHHGBA0BFF1FGDFGFEHHHHGBGHFEFGG0?<GG<?0?EEFHGCCC--::9//BFFBB//BB:/;999-AFBFEB;;:999/9BFFFEFBFBFFFFB@@@B;-=-@-99-@@@@@-:-B-@--AAFFF/FFBBB?//BB;9-@--/9-9-;--9;AFFA-
@M03896:38:000000000-B4D98:1:1105:10045:11586 1:N:0:160
AACGTAGGGTGCAAGCGTTGTCCGGAATTACTGGGTGTAAAGGGAGCGCAGGCGGGAAGACAAGTTGGAAGTGAAAACCATGGGCTCAACCCATGAATTGCTTTCAAAACTGTTTTTCTTGAGTAGTGCAGAGGTAGATGGAATTCCCGGTGTAGCGGTGGAATGCGTAGATATCGGGAGGAACACCAGTGGCGAAGGCGGTCTACTGGGCACCAACTGACGCTGAGGCTCGCAAGCATGGGTAGCAAACA
+
BAAAAFFABFAA4EGF?AEEFGHEAEEFHGDBBBAAEEHF5GHGGEEEGGG?EEEE/>?FG3GFGHBGGGHFHHHHHHG/BFFGGHHHHHHGEGHFFFG2FHHHGHHFGHGFGGHGFHHHB<FD?FHHHFHHHGHFGHHHHGFGHFHHECCFG<0=-<:;..C:GC;;C-9FGGG.@D?DGDFFBFE;;;9BE-;999A--9;AFFFBFAE..;9:DFFBFFDDD..;A.;;-;.-..FF.E/9.;/9BF.
@M03896:38:000000000-B4D98:1:1105:10031:11598 1:N:0:160
AACGTAGGGTGCAAGCGTTGTCCGGAATTACTGGGTGTAAAGGGAGCGCAGGCGGGAAGACAAGTTGGAAGTGAAAACCATGGGCTCAACCCATGAATTGCTTTCAAAACTGTTTTTCTTGAGTAGTGCAGAGGTAGATGGAATTCCCGGTGTAGCGGTGGAATGCGTAGATATCGGGAGGAACACCAGTGGCGAAGGCGGTCTACTGGGCACCAACTGACGCTGAGGCTCGAAAGCATGGGTAGCAAACA
+
ABABAFFCCFAAFDGE?AE?FGHGGGGGHHFFCBBAEEHHHHHGHGGGGEGCE?EGCEGHGHHHHH4BGFHGHHHHGHGFHHHGHHHHHHHGFHHHFGHGHHHHHHHHGHGFFGHHGHHHFDGFGHHHHHHHHGHHHHHHHGHHHHHHDFCGG<==<=;CGEGHHG;;EGGGGGGEFGGGGGGGGGGCACFGCDFFFFFFFFFFFFB;;EEFFFFFFFFFFFFFFFFFFFA@;FFFFFFFFFFF?BBFFF.
@M03896:38:000000000-B4D98:1:1105:15891:11753 1:N:0:160
TACGTATGGTGCAAGCGTTATCCGGATTTACTGGGTGTAAAGGGAGCGCAGGCGGTGCGGCAAGTCTGATGTGAAAGCCCGGGGCTCAACCCCGGTACTGCATTGGAAACTGTCGTACTAGAGTGTCGGAGGGGTAAGCGGAATTCCTAGTGTAGCGGTGAAATGCGTAGATATTAGGAGGAACACCAGTGGCGAAGGCGGCTTACTGGACGATAACTGACGCTGAGGCTCGAAAGTGTGGGTAGCAAACA
+
>AAAAFFFFFFFBEGF?2F?GGGEGEGGHGDFBB23EEHGFHGGGFGGGGCCECE@EEEEGEEFFH@@DFGGHHFHHHHHGEGGGGHHGHHGG/BDCCFFGHGHGHFHGHFBFFFCGEGFFFG=GGGGGGGGGGGGFGHGACGGHHGGGFBFC;;;;;;@EGGGFF;;;DGGGGFFFBFFDDFFFFDFFFFFABFFFDFFFFABFFBFBF?CFFFFFFFFFFFFBDF;AFA9=F.A/B;BDF99;BFFFFA
@M03896:38:000000000-B4D98:1:1105:15918:11769 1:N:0:160
TACGTATGGTGCAAGCGTTATCCGGATTTACTGGGTGTAAAGGGAGCGCAGGCGGTGCGGCAAGTCTGATGTGAAAGCCCGGGGCTCAACCCCGGTACTGCATTGGAAACTGTCGTACTAGAGTGTCGGAGGGGTAAGCGGAATTCCTAGTGTAGCGGTGAAATGCGTAGATATTAGGAGGAACACCAGTGGCGAAGGCGGCTTACTGGACGATAACTGACGCTGAGGCTCGAAAGTGTGGGTAGCAAACA
+
>AAAAFFFFFFDB5FF2AEAEGGE?EFGHHBDBBB3EFEGFGHGHEGGGGGGEEEEEEFGG>/BFGBBFGHGGGGHHHHHGGEGFGHFFFGGF?CG<?FGGHHHHHGHGHGFFGF<FGHFG>F>GHGGGGGGGGDE:GHGGDGEHHGFFFBFF9;;@;;AEGFFFGDEGGGGFB9BFBBFFFFFFFFFFFFFA-BDDFFCFFFFFFBF/B.@BFFEFFFFFFFFFDF?.9;9;BDDBBFFFF?F?FFFFFA
@M03896:38:000000000-B4D98:1:1105:15897:11770 1:N:0:160
TACGTATGGTGCAAGCGTTATCCGGATTTACTGGGTGTAAAGGGAGCGCAGGCGGTGCGGCAAGTCTGATGTGAAAGCCCGGGGCTCAACCCCGGTACTGCATTGGAAACTGTCGTACTAGAGTGTCGGAGGGGTAAGCGGAATTCCTAGTGTAGCGGTGAAATGCGTAGATATTAGGAGGAACACCAGTGGCGAAGGCGGCTTACTGGACGATAACTGACGCTGAGGCTCGAAAGTGTGGGTAGCAAACA
+
AAAAAFFFFFFDCFGG2AE?GGHFGGGGHHFFBBB3EEGHHHHGHGGGGGG?EAEEEFFGGEEFGHBB@GFGGGGHHHHHGGGGEGHGGHGGGGGGCCFFHHHHHHHHGHFBFGFCGEGGFFF>GGGFCFGGGGFGFHHGG@DGHHGGFFFFC;;;@;;AEGGGFFC;DFGGGEFFFBFFFFFFFFFFFFFFEFFFFFEDFFFFFFBBBF?DFFFFFFFFFFDFFFFEEFA:9;AA;FBFFFABEFFFFFF
@M03896:38:000000000-B4D98:1:1105:21858:13193 1:N:0:160
TACGTAGGGGGCAAGCGTTATCCGGATTTACTGGGTGTAAAGGGAGCGTAGACGGATGGACAAGTCTGATGTGAAAGGCTGGGGCTCAACCCCGGGACTGCATTGGAAACTGCCCGTCTTGAGTGCCGGAGAGGTAAGCGGAATTCCTAGTGTAGCGGTGAAATGCGTAGATATTAGGAGGAACACCAGTGGCGAAGGCGGCTTACTGGACGGTAACTGACGTTGAGGCTCGAAAGCGTGGGGAGCAAACA
+
AABBAFFCBBDACFFE?AECGGHGGGGGHDDGCBF3EEFHHHHGGGGGEFCFHGFEEEBGFFHHGH@BFFHGHHGHHAGHGEGEEEHFGHHGF?EGGBCFHFHHGHFFGHDGGGG<>CFFGFFGHFHGADGGFDGGDGHGCCFEHHHGGHBG==;<-;;AEGGGGFA;EGEGFBFGGFFFDDFGGGAEFFFFAABFFFFDCDACFFBBFFFF=DEFFFFBF.:AEE/9AEA-;BADBADDFFF?ADFFFFF
@M03896:38:000000000-B4D98:1:1105:12964:13487 1:N:0:160
TACGGAGGGTGCAAGCGTTAATCGGAATTACTGGGCGTAAAGCGCACGCAGGCGGTTTGTTAAGTCAGATGTGAAATCCCCGGGCTCAACCTGGGAACTGCATCTGATACTGGCAAGCTTGAGTCTCGTAGAGGGGGGTAGAATTCCAGGTGTAGCGGTGAAATGCGTAGAGATCTGGAGGAATACCGGTGGCGAAGGCGGCCCCCTGGACGAAGACTGACGCTCAGGTGCGAAAGCGTGGGGAGCAAACA
+
>AAAA>ADBAAA4FDF2AECEGHFABAFHHDFDFCBAA2BBGGEGGGGGGGGEEEEFGGHH4GHGFEBDGHGHHHGHHHHGG@EEFHFFGHHFHFFHFHDGFHFF2>GGGFGHHBGGHHHF?GHHHHHGGGFHGE?CACAE/;FFFFFFBBF9;9;-;;9A/BFFF.;;BEFFFFFFFFFFFFF/;;A@9>DF-@F-.9;=A@DFD@A..AB--AABFFBB.9AA9BFBFB;.9-9/A..;DF?-A.B9..
@M03896:38:000000000-B4D98:1:1105:12947:13494 1:N:0:160
TACGGAGGGTGCAAGCGTTAATCGGAATTACTGGGCGTAAAGCGCACGCAGGCGGTTTGTTAAGTCAGATGTGAAATCCCCGGGCTCAACCTGGGAACTGCATCTGATACTGGCAAGCTTGAGTCTCGTAGAGGGGGGTAGAATTCCAGGTGTAGCGGTGAAATGCGTAGAGATCTGGAGGAATACCGGTGGCGAAGGCGGCCCCCTGGACGAAGACTGACGCTCAGGTGCGAAAGCGTGGGGAGCAAACA
+
ABAAAABCCABACFGF??EEAFFFEEGGHHFFBBBAAAEEFHHGGGGGGGGGEEE?EFGHHHFGGHDFFHHGHHHHHHHHGGEGEGHHGHHHHHGGFFGGHHHGGHFHGHGFHGHCFHHHHFGHHHHHFGGGHHGGGFCDEFFFFFFFFFEFB;;;@;;CFFFFFFAADFFFFFFFFFFFFFFFFFFFFFFFFFFFFFFBFFCFFFDFFFFFFFFDFFFFFFFFFFFFFFB@A@;AFFFDFFFEFFFFFF.
@M03896:38:000000000-B4D98:1:1105:22788:13632 1:N:0:160
TACGTAGGGGGCGAGCGTTGTCCGGAATGATTGGGCGTAAAGGGCGCGTAGGCGGCCTGCTAAGTCTGGAGTGAAAGTCCTGCTTTCAAGGTGGGAAGTGCTTTGGATACTGGTGGGCTGGAGTGCAGGAGAGGAAAGCGGAATTACCGGTGTAGCGGTGAAATGCGTAGAGATCGGTAGGAACACCAGTGGCGAAGGCGGCTTTCTGGACTGAAACTGACGCTGAGGCGCGAAAGCGTGGGGAGCAAACA
+
AAABAFFCCC@>E?EE?AECFGHGGGGFHHGH5BBBEEEG?GHGG?FGEGGGF@EGEEGHHFGGGH?FGGFGHFHHHHHHGHHGGHHE?GHFHGGHF<??GHGGFHFHGHFBG>FCDEHGGGCGHHGHHGGHGGHHGGHCBCCEGGFGGG?DC9;C?9;@EFFFFFDADFFFFFFFFDEFFFFFFFFEFFFFFFFAFDFAACFDFFFFFFFFFFFBFFFFFFFFFFFAFA@@DBFFFFFFCFFFFFEFFFA
@M03896:38:000000000-B4D98:1:1105:22777:13647 1:N:0:160
TACGTAGGGGGCGAGCGTTGTCCGGAATGATTGGGCGTAAAGGGCGCGTAGGCGGCCTGCTAAGTCTGGAGTGAAAGTCCTGCTTTCAAGGTGGGAAGTGCTTTGGATACTGGTGGGCTGGAGTGCAGGAGAGGAAAGCGGAATTACCGGTGTAGCGGTGAAATGCGTAGAGATCGGTAGGAACACCAGTGGCGAAGGCGGCTTTCTGGACTGAAACTGACGCTGAGGCGCGAAAGCGTGGGGAGCAAACA
+
AAAAAFFBBAD>E?EE22EAFGHFEEGGHHGHBBBB>>EEHHHGGCFGEEGFFEEEEEFGFBGFFG2BFDGGHFHHHHHHHHHGHHHGFHHHHGGHF/??FFGGGHBHGHFFG>FDCCHGFGCGHHHHHGGHGGHH/GHD?BAEGGFGEDCGE;;;;;;@EFFFFFA;DFEFFFFFDDEFFFFFFFDEFFFFFFFFFFEBBDA@FFFF9FFFEFBBFFFFFFFFFFFFFC@@BD@DFDFFFFCE@DEFFF.
@M03896:38:000000000-B4D98:1:1105:16980:13804 1:N:0:160
TACGGAGGATCCGAGCGTTATCCGGATTTATTGGGTTTAAAGGGAGCGTAGATGGATGTTTAAGTCAGTTGTGAAAGTTTGCGGCTCAACCGTAAAATTGCAGTTGATACTGGTCGTCTTGAGTGCAGTAGAGGTAGGCGGAATTCGTGGTGTAGCGGTGAAATGCTTAGATATCACGAAGAACTCCGATTGCGAAGGCAGCTTACTGGACTGTAACTGACGCTGATGCTCGAAAGTGTGGGTATCAAACA
+
AABBBABBAFFFG2E?E?EECGGGGEGGHFFHBFF2FGHGBGHGGFGGEGFFHFGGHFBGHGGFFG5FDGFGGFFGHHHHHGFEFGGEFGGGFEEF?BBGGHHGHH4GDGFFHBF>>FGFHFGGHGFHHHHHHGHGBFGCDDGGHHGFFGEGH<==A<<ACFFHFBGHFFHHHHHBCDDDGFFGGGGGGGGGGGGGGGGEGFFFFFBFFFFFFFFFFFFFFFFFFFFBFFFFBFDFFFFFFFDBFFEFFFF
@M03896:38:000000000-B4D98:1:1105:10212:13811 1:N:0:160
TACGGAGGGTGCAAGCGTTAATCGGAATTACTGGGCGTAAAGCGCACGCAGGCGGTTTGTTAAGTCAGATGTGAAATCCCCGGGCTCAACCTGGGAACTGCATCTGATACTGGCAAGCTTGAGTCTCGTAGAGGGGGGTAGAATTCCAGTTGTAGCGGTGAAATGCGTAGAGATCTGGAGGAATACCGGTGGCTAAGGCGGCCCCCTGGACGAAGACTGACGCTCAGGTGCGAAAGCGTGGGGAGCAAACA
+
>>A?>A3?D22AGGCF2A22CGHBBEEGHHD55BAAAAEDFHHGGGGCFEE?EE>EEEEGHHBDGGE3FHHHGHHHHFHHGGE?>EGFFGHHFGGAFAGFGHFHGGBHHHD>CGH2??FGFFCHHHF??C.<GG.<-@-9AFFF9BFBB/;BF;;;;-9;AFBFF:9;.-::BFFFB/B..;BFFFF.-;-.;.:9B/:;9@DAFF9AAFA9-@D.;B//;A9.AD//9/;-;--AF..;-;@.;;AFFF;
@M03896:38:000000000-B4D98:1:1105:10204:13830 1:N:0:160
TACGGAGGGTGCAAGCGTTAATCGGAATTACTGGGCGTAAAGCGCACGCAGGCGGTTTGTTAAGTCAGATGTGAAATCCCCGGGCTCAACCTGGGAACTGCATCTGATACTGGCAAGCTTGAGTCTCGTAGAGGGGGGTAGAATTCCAGGTGTAGCGGTGAAATGCGTAGAGATCTGGAGGAATACCGGTGGCGAAGGCGGCCCCCTGGACGAAGACTGACGCTCAGGTGCGAAAGCGTGGGGAGCAAACA
+
AAABAABBCAAABEGF?2EEFGHFEFGGHFDFBBBBAAEFHHHGG?EEGGGFEEEEEEGHHHHHHH@BGFHGHHHHHHHHGGGGEGHHHHHHHHFGHFGGHHHHHHFHHHGHHHHGFHHHFGHHHHHHGGGGGHGGGFBAEFFFFFFFFFFFF;;;:;;CFFFFFFDADFFFFFFFFFFFFFFFFFFFF@FFAFFFFFFAACFFFF@EFFFFCBDDFFFBFFDFFFFFFFFB.CCFFFFFFFFFFFFFFF?
@M03896:38:000000000-B4D98:1:1105:22262:14163 1:N:0:160
TACGTAGGGTGCACGCGTTATTCGGAATTATTGGGCGTAAAGGGCTCGTAGGCGGTTCGTCGCGTCCGGTGTGAAAGTCCATCGCTTAACTGTGGATCCGCGCCGGGTACGGGCGTGCTTGAGTGCGGTAGGGGAGACTGGAATTCCCGGTGTAACTGTGGCATGTGTAGATATCGGGCAGAACACCAATGGCGAAGGCAGGTCTCTGGTCCGTTCCTGACGCTTAGTAGCGAAAGCGTGCGTCCCGACCA
+
>>A3>CCABFAAF42AAAE?GFHB222AF5FGB32B2AA2153EFGE0A?FDDFEEEFEFG/>/>>>/E>/?EE4GGHGH?BGFGFEG1G2BD1011???F??</<->>F..<<@--<;C0:0CGB--CF.9E9D??AFF?C/BFFFB;@-9A//9//9:B..;.9/BFB/B9;F.---;../;/:A.9:/99;9--.99.-;;FF//;//9-9/.9B9//..;../999;----9/.99.-.--:-.-;-
@M03896:38:000000000-B4D98:1:1105:22280:14163 1:N:0:160
TACGTAGGGTGCAAGCGTTATTCGGAATTATTGGGCGTAAAGGGCTCGTAGGCGGTTCGTCGCGTCCGGTGTGAAAGTCCATCGCTTAACGGTGGATCCGCGCCGGGTACGGGCGGGCTTGAGTGCGGTAGGGGAGACTGGAATTCCCGGTGTAACGGTGGAATGTGTAGATATCGGGAAGAACACCAATGGCGAAGGCAGGTCTCTGGGCCGTTACTGACGCTGAGGAGCGAAAGCGTGGGGAGCGAACA
+
BBBAACCAAFAA4FGAE?FCFGFHHEAFHBFF5BFFEEEDAFFGGFGEEFGGFEGEG?EGGG?EE>EEFEGEFFGDFHFGGHHFGGHGFDFG?FFHH2?=?>>B<@@E?G<<C-CCCGGGG.;;C;AADGGGGFDFAEFFF/BFFBBFDB=AA:0BDD;ED?BFBBF;BFFFFFFABFC;DFBFBBDE?FFBFFFAFFFFFFAFFFFFFF.ABBDDFFFEFDFFFBA.:;A==>-.:A;A;DD?@DCB=B-
@M03896:38:000000000-B4D98:1:1105:6521:14318 1:N:0:160
TACGGAGGATCCGAGCGTTATCCGGATTTATTGGGTTTAAAGGGAGCGTAGATGGATGTTTAAGTCAGTTGTGAAAGTTTGCGGCTCAACCGTAAAATTGCAGTTGATACTGGATATCTTGAGTGCAGTTGAGGCAGGCGGAATTCGTGGTGTAGCGGGGAAATGCTTAGATATCACGAAGAACTCCGATTGCGAAGGCAGCCTGCTAAGCTGCAAATGACATTTAGGCTCCAAAATGTTGGTAACAAACA
+
AAAAAAAD@CFFF1AEEEGGGGH0?0AEHGFFFFCFGG1DGFGG/EAEE/EFFGH0B1BFGEDFDFFFGHFDEFHGHHHHHEEEEEEHHHHCEGEHF>B1>F1GH1BF2BBFGBFGHFHH22FBFBGFHF1>1FFFC@A@CCCCHFFC.AGE.00=-<---9A0;9FF0;B00F00FFC9;AFF0;:.999;/--9-9;FB-;;-9/BBF//9FBF///;B9/9///99/;-/;;-//9/9--////;A-A
@M03896:38:000000000-B4D98:1:1105:6526:14335 1:N:0:160
TACGGAGGATCCGAGCGTTATCCGGATTTATTGGGTTTAAAGGGAGCGTAGATGGATGTTTAAGTCAGTTGTGAAAGTTTGCGGCTCAACCGTAAAATTGCAGTTGATACTGGATATCTTGAGTGCAGTTGAGGCAGGCGGAATTCGTGGTGTAGCGGTGAAATGCTTAGATATCACGAAGAACTCCGATTGCGAAGGCAGCCTGCTAAGCTGCAACTGACATTGAGTCTCGAAAGTGTGGGTATCAAACA
+
>1AA1>>@AFBFFGAEEA0AAEGAE0EFHCFHBGCAFF1FFFHGEAEEEFEA2FG0FBBGFGHG22FG@FGGEHH1FGFHGGCCEGGGHHG@?/?C2F1FBF1FDGBFD1B2GH1>BFFG2>GFDFB>FGH2@0/FBCCCCCGGH1F>.CGA<<0<-<.-.<:0CCCGCC0;G0;CFCCCA.CF0FG.-:CC9.;?9E9A.-A--:/;99BFBFF/9//9F//9//////;/;-;9BF9/-B-//;/9FB9
@M03896:38:000000000-B4D98:1:1105:19523:14415 1:N:0:160
TACGTAGGTGGCAAGCGTTGTCCGGATTTACTGGGTGTAAAGGGCGTGTAGCCGGGTCGGCAAGTCAGATGTGAAATCCACAGGCTTAACTCGTGAACTGCATTTGAAACTGTTGATCTTGAGTATCGGAGAGGCAATCGGAATTCCTAGTGTAGCGGTGAAATGCGTAGATATTAGGAGGAACACCAGTGGCGAAGGCGGATTGCTGGACGACAACTGACGGTGAGGCGCGAAAGCGTGGGGAGCAACCA
+
AAA@AFFB5FAB4AFA22E?FGGEEGGGHGBFBBA3FFHHHHGGGEEGFGHHHGEEFGEEFGGGHH4F3GFFHHHHHHHHHHHHFHFHGHDGF0?FFFFBGHFHHHGGHHGFBBGF3FGGGGGFFGFE@EGGGGGC0GGECEFFHHHFFGDFG<>><><CGHEFGG<=EGGHGGCGFGHHGGFFGFDECFGGECDAGGFDGFFFFF;;/:.@ADABEFFFFBAAEFFFEAB-@BDDFFFB=C-.@DFB.;.
@M03896:38:000000000-B4D98:1:1105:26773:14527 1:N:0:160
TACGGAGGGTGCAAGCGTTAATCGGAATTACTGGGCGTAAAGCGCACGCAGGCGGTTTGTTAAGTCAGATGTGAAATCCCCGGGCTCAACCTGGGAACTACATCTGATACTGGCAAGCTTGAGTCTCGTAGAGGGGGGTAGAATTCCAGGTGTAGCGGTGAAATGCGTAGAGATCTGGAGGAATACCGGTGGCGAAGGCGGCCCCCTGGACGAAGACTGACGCTCAGGTGCGAAAGCGTGGGGAGCAAACA
+
>AAA>>3A22>>4GFEE2EEAFFFEGGGGF5F532BAAAA1FDEG0EEEGEEEE/EE1>B?G@FFE4BEH@BBG@GHHHHF>EEEEHFGGGC00/B1?1BFCDF1>2>?F?2GCC@FGGGFGGGH1FFFAFGFB.-@-99;BFFFFFFBF/B;9;BB-;9AFFFE:;;9BEFBBFFBBFFDFBFFFFD@-@D:BBBBDF;@;@BBB9;AFF;=;DDFFFFFFFFDFFEFF9;.9@AF:.99@;A9AEFFF.
@M03896:38:000000000-B4D98:1:1105:26787:14539 1:N:0:160
TACGGAGGGTGCAAGCGTTAATCGGAATTACTGGGCGTAAAGCGCACGCAGGCGGTTTGTTAAGTCAGATGTGAAATCCCCGGGCTCAACCTGGGAACTACATCTGATACTGGCAAGCTTGAGTCTCGTAGAGGGGGGTAGAATTCCAGGTGTAGCGGTGAAATGCGTAGAGATCTGGAGGAATACCGGTGGCGAAGGCGGCCCCCTGGACGAAGACTGACGCTCAGGTGCGAAAGCGTGGGGAGCAAACA
+
AAABAABBD2AABGGF?2EEAGHFEEFGHGFF5BAAAAEEGHGGGCGGGGGG1>@EEEEHHG4BBGFGHHHHHHHHHHHHGGGGEGHHFGHHGC/FFFFGGHHHHGBGGHFB?FG@/GHGHGCGHHHFFGGGHED@CFAAEBFFBFFFFE/;:;;;@9;;9BFF/BAADFEFBFFFFFFFFFFFFFFFFFFFFFFA=DEF=-@FFB9A;BAD;;DDBFFFFFA.A9F/FFB=A>BAFADD@DA?BDFF/FF
@M03896:38:000000000-B4D98:1:1105:15399:14756 1:N:0:160
TACGTAGGGGGCAAGCGTTATCCGGATTTACTGGGTGTAAAGGGAGCGTAGACGGATGGACAAGTCTGATGTGAAAGGCTGGGGCTCAACCCCGGGACTGCATTGGAAACTGCCCGTCTTGAGTGCCGGAGAGGTAAGCGGAATTCCTAGTGTAGCGGTGAAATGCGTAGATATTAGGAGGAACACCAGTGGCGAAGGCGGCTTACTGGACGGTAACTGACGTTGAGGCTCGAAAGCGTGGGGAGCAAACA
+
AAAAAFFBAB@A?FFE?AECAGGEFEGGHHFFBBF3EEGHHGGGHGGGGGFEHGEA?>?GCCFFFGBBDFFFGGGDGGHFGFEFFEGBFFGGG/EEB>GEGHGHHHBGFGFDDFG<>CC?GFCFGGHCCGGGGGFGDGHCA<<CGHHEHFCFC;0<:;:;AFFGFFD;A@EFFFGGGF0FDDGGGGG?FBFFEFFFADFFFFF-FB;BBFFFAF?EFFFFF?:EFFFFEFFC@BDDBF:ACCFFFFEF;F.
@M03896:38:000000000-B4D98:1:1105:15414:14766 1:N:0:160
TACGTAGGGGGCAAGCGTTATCCGGATTTACTGGGTGTAAAGGGAGCGTAGACGGATGGACAAGTCTGATGTGAAAGGCTGGGGCTCAACCCCGGGACTGCATTGGAAACTGCCCGTCTTGAGTGCCGGAGAGGTAAGCGGAATTCCTAGTGTAGCGGTGAAATGCGTAGATATTAGGAGGAACACCAGTGGCGAAGGCGGCTTACTGGACGGTAACTGACGTTGAGGCTCGAAAGCGTGGGGAGCAAACA
+
AAAAAFFBBBC>AFFF??EAGGHGGEEGHHBGBBB3EEGGFGHGHEGGFGEEHGEEE>BFFFFFFGB@@GFFGFFHGGHHHFFGGGHHHHHGGCGG/>BFFFHFHGFHGH?D?@G/>AGFGGCGHGHGGGGGGGGH<GGGCDCEHHHHHHFF;<;CC;;@EGGGBFECDFEGGFGGGBFFGDFFFGGGFFFFAFFFAFFDFFFFFFBBBFAD@DEFFFFFFFFFFFFFFFA@;BDFFFFFFFFFAFFFFFA
@M03896:38:000000000-B4D98:1:1105:15400:14777 1:N:0:160
TACGTAGGGGGCAAGCGTTATCCGGATTTACTGGGTGTAAAGGGAGCGTAGACGGATGGACAAGTCTGATGTGAAAGGCTGGGGCTCAACCCCGGGACTGCATTGGAAACTGCCCGTCTTGAGTGCCGGAGAGGTCAGCGGAATTCCTAGTGTAGCGGTGAAATGCGTAGATATTAGGAGGAACACCAGTGGCGAAGGCGGCTTACTGGACGGTAACTGACGTTGAGGCTCGAAAGCGTGGGGAGCAAACA
+
>AA3>FFABBDA?EAG2AE?GGHFFEGGHFDBD3A3EAFGGHHGHGGCEEFEH?EEG>?GCBFFFG@BGHEBGGB4BGHHHEDGEFGGFGHGGCCEG>??GHHHHFGGHHGHHHH/>?FFFGGHGHHGFGGGGGG///C?<AFEHHGEGHCF;=;<:;:;EFFGFFA;AFFGFGGEF0FGFDGGGGGEABBFFFFFFBE>DF;>FB;;BFFA-DFFFFFFF.9AFFF.E.;;99..BADD=FFF-AEFFF?
@M03896:38:000000000-B4D98:1:1105:21430:14955 1:N:0:160
TACGGAAGATGCGAGCGTTATCCGGATTTATTGGGTTTAAAGGGAGCGTAGGCGGGCTTTTAAGTCAGCGGTCAAATGTCACGGCTCAACCGTGGCCAGCCGTTGAAACTGTAAGCCTTGAGTCTGCACAGGGCACATGGAATTCGTGGTGTAGCGGTGAAATGCTTAGATATCACGAAGAACTCCGATCGCGAAGGCATTGTGCCGGGGCAGCACTGACGCTGAGGCTCGAAAGTGCGGGTATCAAACAG
+
AAAAAABBFFFFEFGE?2E?GGHGGEGGHGGGBFEAFGHHGHHGHGGGGGGGGAEEE>FGHGHFGHDGFEEEEDFFGGGHHHGFGGGGGHHGGHGBF??FFA?CDFGGFHBGGGG>>FGCFGFGHHHHHHFCE<AA/DD;G;CHHGFGGACCC:GA@;AEFGGGFFCFGFGGEFGGCDDEDGFFFFFAFFFD;DBFFAFFFFFFFFF@@DDFADFFFFFFAADDFF?EFFA@FDFFFFFFF@FFFFFFFFF
@M03896:38:000000000-B4D98:1:1105:3666:15063 1:N:0:160
TACGTAGGGGGCGAGCGTTGTCCGGAATGATTGGGCGTAAAGGGCGCGTAGGCGGCCTGCTAAGTCTGGAGTGAAAGTCCTGCTTTCAAGGTGGGACGTGCTTTGGATACTGGTGGGCTGGAGTGCAGGAGAGGAAAGCGGAATTACCGGTGTAGCGGTGAAATGCGTAGAGATCGGTAGGAACACCAGTGGCGAAGGCGGCTTTCTGGACTGAAACTGACGCTGAGGCGCGAAAGCGTGGGGAGCAAACA
+
>AAA>CC33>@>AEGEG2AECGHEEEGGHFFH5A1B>>>A?@FAF@E?@E/>B>>/E?/FCG2G2?2?0GCB?1>GFDGHEFGGHHHFFF111<>/0>>>CC1=101FGC>0C0/<-<<A<GHGHHEHHAEG??.C;9BF?B-EFGGG.;-AC;;C@;9;EFFF/99;A?EBFFF?9.99EFFFBBFFFBBFABBBBFA@9@BBFFBB;FFFEFB9B/9BFFDFDFF?EB@-;@BFFF99B?BABDEFFFF
@M03896:38:000000000-B4D98:1:1105:16189:15091 1:N:0:160
TACGGAAGGTCCGGGCGTTATCCGGATTTATTGGGTTTAAAGGGAGCGTAGGCCGGAGATTAAGCGTGTTGTGAAATGTAGATGCTCAACGTCTGCACTGCAGCGCGAACTGTTTTCCTTGAGTACGCACAAAGTGGGCGGAATTCGTGGTGTAGCGGTGAAATGCTTAGATATCACGAAGAACTCCGATTGCGAAGGCAGCTCACTGGAGCGCAACTGACGCTGAAGCTCGAAAGTGCGGGTATCGAACA
+
>AAAAAABBFFFEG2A2AEEFFHFEEGGHFFFBFF1FGHHHHHGHGGGEEGCGHEE/>>FHHHHHGAEEHF?EGHHHHGDHHGFHHHFHGEGH2EGGHGGHHHGCDCCDGFDF?FCGHHHHFBFGHGGGGGFGHFF0<C?CFGGHHGFFBEEC;0;9-;;CFFGGBFFGEGGGGGGGBDDFDFFFFF.>FFEFACFFFFFDFFBBFFFBFFF-BABFFFFFFFFDFFFFFFDFFDFFEBBB;--;B9EFF@
@M03896:38:000000000-B4D98:1:1105:16174:15109 1:N:0:160
TACGGAAGGTCCGGGCGTTATCCGGATTTATTGGGTTTAAAGGGAGCGTAGGCCGGAGATTAAGCGTGTTGTGAAATGTAGATGCTCAACGTCTGCACTGCAGCGCGAACTGTTTTCCTTGAGTACGCACAAAGTGGGCGGAATTCGTGGTGTAGCGGTGAAATGCTTAGATATCACGAAGAACTCCGATTGCGAAGGCAGCTCACTGGAGCGCAACTGACGCTGAAGCTCGAAAGTGCGGGTATCGAACA
+
>AAAAABBBFFFEEFAEAAEFGHGGFGGHFFHBDG1FGHHHHHGGEGGGGGGHHGFC>EGHHGGGG1?AGEFEFGBGFB4FHHFHHHEFFFGGFFG?GEFGGHHGGFG@AF1?????FFGHFFFFFADGGGHGG0DDGGCDCGGHHFCEEAFC=;;@;;@AFFFB0CCFGFFGGGBBDAADFFFFFFFFFFEFFFFFFEFDDBFBF9BBFFF=F;@FFFBF?DFDFFF/BFD;FDFFBFADFF9;B9./A-
@M03896:38:000000000-B4D98:1:1105:16193:15109 1:N:0:160
TACGGAAGGTCCGGGCGTTATCCGGATTTATTGGGTTTAAAGGGAGCGTAGGCCGGAGATTAAGCGTGTTGTGAAATGTAGATGCTCAACGTCTGCACTGCAGCGCGAACTGTTTTCCTTGAGTACGCACAAAGTGGGCGGAATTCGTGGTGTAGCGGTGAAATGCTTAGATATCACGAAGAACTCCGATTGCGAAGGCAGCTCACTGGAGCGCAACTGACGCTGAAGCTCGAAAGTGCGGGTATCGAACA
+
ABABAAABBFFFFFCA2AE?GGHGGEGGHFFHBFF1FGGHHHHGGGGGGGGDFHEF?>>GHGHGGG>EEGHGGGGHGFF4EHHFHGHFGHEHHHEGBGFFGHHGCCCFBDGB??FG1FHHHBFFGHDFEGFHFGDDFEGGGCGGHHECEDAEE;;;;;=ACFBFB0;FGGFFFFFEFDFFFFFFFFFDFFFFFFFFFFFF.AFFBFFFBF?F9D;BFFFFFDDDDFFFFFFDBFDDFEFFABB@BFAA:F=
@M03896:38:000000000-B4D98:1:1105:27536:15366 1:N:0:160
CACGATTAACCCAAGTCAATAGAAGCCGGCGTAAAGAGTGTTTTAGATCACCCCCTCCCCAATAAAGCTAAAACTCACCTGAGTTGTAAAAAACTCCAGTTGACACAAAATAGACTACGAAAGTGGCTTTAACATATCTGAACACACAATAGCTAAGACCCAAACTGGGATTAGAAACCCCGGTAGTCCGGCTGACTGACTACTCACTGATCTCGAATGCCGCCTTCTGCTTGAAAAAAAAAAAAAACACA
+
AAAAA>A?F1DAFFCGFFGFGD1AAFG0EAEEAEGDF0BFHHHH2F12FCGHHGGGFGGGGGHFFHHHGHFFH1@CFCG1>GH@GFF@DFGHGGHHHGBBBGHGHHHGGHFFFHHFH0/AECE1BGFBGHDFGHHFDG@B2FFHGHGCGGFBG?D<?DDBGHHHHH>CC<FGGHGHHFCEC-;:@.;:C.:;-99B00:BFGG0CFG0;CFBCFF0/0/;C--;99B//999/-/;/A@?<@@;@------
@M03896:38:000000000-B4D98:1:1105:17916:16159 1:N:0:160
TACGGAGGGTGCAAGCGTTAATCGGAATTACTGGGCGTAAAGCGCACGCAGGCGGTTTGTTAAGTCAGATGTGAAATCCCCGGGCTCAACCTGGGAACTGCATCTGATACTGGCAAGCTTGAGTCTCGTAGAGGGGGGTAGAATTCCAGGTGTAGCGGTGAAATGCGTAGAGATCTGGAGGAATACCGGTGGCGAAGGCGGCCCCCTGGACGAAGACTGACGCTCAGGTGCGAAAGCGTGGGGAGCAAACA
+
ABABAABCCAAABGFF?AEGFGHFEFGGHFDFBBFAEAEEGHHGGCEGGFGGECEEGGGGHGHGGG@FGHHGHHHHHHHHGGGGGGHFGHHHHHGGGFGGHHHGHHEHFHGFHGHFFHHHHGHHHHHHGGGGHGGGGFB:9;BFFFFFFFFFF;;;@@;BEFFFFFDDDFFFFFFFFFFFFFFFFFFFF=FFFFFFFFFFFFFFFFCEFFFFAFDAFFFFFFFFFFFFFFFFDCFFFDADFFFFFFFFFF?
@M03896:38:000000000-B4D98:1:1105:6018:18128 1:N:0:160
TACGGAGGGTGCAAGCGTTAATCGGAATTACTGGGCGTAAAGCGCACGCAGGCGGTTTGTTAAGTCAGATGTGAAATCCCCGGGCTCAACCTGGGAACTGCATCTGATACTGGCAAGCTTGAGTCTCGTAGAGGGCGGTAGAATTCCAGGTGTAGCGGTGAAATGCGTAGAGATCTGGAGGAATACCGGTGGCGCAGGCGGCCCCCTGGACGAAGACTGACACTCAGGTGCGAAAGCGTGGGGGGCAACCA
+
>3AAA@ADB?AABGGF2AEGCGHFEEFGHDDEBBABAAEADFGEFAE0EEC0E0>EEEFGFHFHGHFFHHHHHHFFHHHHGFEE?EFFGGGBFG/0FFBFGFFGHHFFGHHDGGH2CC?FCFG<F??FFAEA<0>.>@:CE00CCGFFCGC/::<CA?9A;BF0BBCCCAAF900CFFBFD?FFFFFF--;A.9.-99A--9@DFF@EAFFF;=A.;/9///9/;F//9/99.;-9/9.9;>9---99.9.
@M03896:38:000000000-B4D98:1:1105:11723:18241 1:N:0:160
TACGGAAGGTCCGGGCGTTATCCGGATTTATTGGGTTTAAAGGGAGCGTAGGCCGGAGATTAAGCGTGTTGTGAAATGTAGATGCTCAACGTCTGCACTGCAGCGCGAACTGTTTTCCTTGAGTACGCACAAAGTGGGCGGAATTCGTGGTGTAGCGGTGAAATGCTTAGATATCACGAAGAACTCCGATTGCGAAGGCAGCTCACTGGAGCGCAACTGACGCTGAAGCTCGAAAGTGCGGGTATCGAACA
+
ABAAAAABBFFFG2EA22E?GGHGGEGGHCGGBFG1FGGHFHHGHGGGGGEEHHGG/>EGHHGGGG1EAGFGGEGHGFHHHHHGHHHFFGFHHHFFBFGFGHHF@C?F>C?1?FGGFGHHHFCGGH?DEGGHHHDGGFGCDFGEHHGFFGAEE;;;9:;AEGGFF9CFGGGGGGFGG?ADDDFFFFFDBFFEFDFFFFFFFFFFFFFB9FAB-C;@DFFFFFFFFFFFFFFD9:ADFFFFFFFDFF9EFF:
@M03896:38:000000000-B4D98:1:1105:10438:18259 1:N:0:160
TACGTAGGGTGCAAGCGTTATCCGGAATTATTGGGCGTAAAGGGCTCGTAGGCGGTTCGTCGCGTCCGGTGTGAAAGTCCATCGCTTAACGGTGGATCCGCGCCGGGTACGGGCGGGCTTGAGTGCGGTAGGGGAGACTGGAATTCCCGGTGTAACGGTGGAATGTGTAGATATCGGGAAGAACACCAATGGCGAAGGCAGGTCTCTGGGCCGTTACTGACGCTGAGGAGCGAAAGCGTGGGGAGCGAACA
+
AAABAFFCCFAACFGF2AEEAGFEEEEFHFGGFFFBAAAEFFHGGFHGFGGGFEFCEFGGGGGGECEEEEEEGHGBGGGHHHHEGHHGGFGGDHGFFC??FBBF@DGGDFC<D?CCDBFGGACCFGGGEEGFFFFFFEFFF;BFFFFFFFCAD0;:A:;AD;BB9BFFFFFFFFFFFFACFFFFFFFFFFFFFFFFFFFFBFABFFFBBF.;@CFBEFFFFFFFFFFFFDABC-:AFFFFFFFFFFFCBF@
@M03896:38:000000000-B4D98:1:1105:28220:18743 1:N:0:160
TACGGAAGGTCCGGGCGTTATCCGGATTTATTGGGTTTAAAGGGAGCGTAGGCCGTGAGGTAAGCGTGTTGTGAAATGTAGGCGCCCAACGTCTGCACTGCAGCGCGAACTGCCCCACTTGAGTGCGCGCAACGCCGGCGGAACTCGTCGTGTAGCGGTTAAATGCTTAGATATGACGAAGAACCCCGATTGCGAAGGCAGCTGGCGGGAGCGTAACTGACGCTGAAGCTCGAAAGCGCGGGTATCGAACA
+
AAAAAAAA?@DF11AA0AEEFGHB/AEEHBDDD1//BEGH1F1AEGF/EB//BF/>/B?F>G@FH//?EGHHFGHEGF>2FFG?>EEFCE<?F0CBDGBBBF<B/</<>A/<?GG?CCC>>>1>DG-><CCC@@CC--:--9@@/F9;B-9;;-;;9---9;FF/;;;BBFFFB;/B-A?-AFFFFF-;@BFB9@-9;AA-AB/;;9-;?=;9;-;AF/BB-;A--;/:BBA>-A-;-;---;99;-;:;-
@M03896:38:000000000-B4D98:1:1105:28244:18746 1:N:0:160
TACGGAAGGTCCGAGCGTTATCCGGATTTATTGGGTTTAAAGGGAGCGTAGGCCGTGAGGTAAGCGTGTTGTGAAATGTCGGCGCCCAACGTCTGCACTGCAGCGCGAACTGCCCCACTTGAGTGCGCGCAACGCCGGCGGAACTCGTCGTGTAGCGGTGAAATGCTTAGATATGACGAAGAACCCCGATTGCGAAGGCAGCTGGCGGGAGCGTAACTGACGCTGAAGCTCGAAAGCGCGGGTATCGAACA
+
AAAAAA1AAFDFG1AA00EAGGGEEEGGHFFG1BA/FFHHDGHGHGEEEEC?GHEEEFGFFHHFGE/EEGEGFGHGHGH2FEGCEEGCFEEHH0FFFBDBGHFG?C/BCGGFHHGFGCH>FGFFHH-CCCGG@-CC?@@?;@@@FFFEB9>AA9/;;9;@EFFFFBBFFFFBBFBFFBF@FBFFFFF>9@FFFB;-@AAABFFFFF;;9@-A@BFFFFF:FBABBB/9BFFB>FAFFA@@@?@-/;9-/;-
@M03896:38:000000000-B4D98:1:1105:28218:18767 1:N:0:160
TACGGAAGGTCCGGGCGTTATCCGGATTTATTGGGTTTAAAGGGAGCGTAGGCCGTGAGGTAAGCGTGTTGTGAAATGTAGGCGCCCAACGTCTGCACTGCAGCGCGAACTGCCCCACTTGAGTGCGCGCAACGCCGGCGGAACTCGTCGTGTAGCGGTGAAATGCTTAGATATGACGAAGAACCCCGATTGCGAAGGCAGCTGGCGGGAGCGTAACTGACGCTGAAGCTCGAAAGCGCGGGTATCGAACA
+
ABBBBBAAAFFFE22A2222FGFEEDFGHDFGFCF1FEHHHHHGGGG?EE@AGHE>0FFFFGHHGE1EEHHHG@44FFBFHFH?EEGDFE<?GFEFBC2BBGFGBF?DDGGDGGEFDDFG>FFGHHCD@DCCCCDD@?DG?BD@FFDAF;-9A;;;9;;9AFFFF;;;FFFFFFBFFFFA99;FFFFBBDFEFFCCFAEFFFFEFFBADF;;@;;ADFBF9ADFDDFFFF;A@FD.B.;@>B--/;9;BF-
@M03896:38:000000000-B4D98:1:1105:20899:18779 1:N:0:160
TACGTAGGTGGCAAGCGTTGTCCGGAATTACTGGGTGTAAAGGGAGCGCAGGCGGGTGATCAAGTCAGCTGTGAAAACTACGGGCTTAACCCGTAGACTGCAGTTGAAACTGTTCATCTTGAGTGAAGTAGAGGTTGGCGGAATTCCGAGTGTAGCGGTGAAATGCGTAGATATTCGGAGGAACACCGGTGGCGAAGGCGGCCAACTGGGCTTTAACTGACGCTGAGGCTCGAAAGTGTGGGGAGCAAACA
+
AAABAFFCFFBFBGGF?AECFGHGGGGGHHFGBEFBEEFHFHGGGGGGGFGGFGGG?EEHHGFGFF@FGHHFHHHGFHHHHGGGGGHHHHHHGGC??2?FGHHHHHHHFFFD?FF??FGGH1F?GGFFDGHFHHHGGFHGGCGGHHHF?@EHC<<;;:;AEFFFGFC;AFEFGGGGGGGFGDFFFFFFF-@DFFFFFFFFFCFAEFBFFFFFFFFFFFFFFFDFFFFFEEFA-B9.0:::DFFECFFFFA?
@M03896:38:000000000-B4D98:1:1105:21337:18881 1:N:0:160
TACGTAGGGGGCAAGCGTTATCCGGATTTACTGGGTGTAAAGGGAGCGTAGACGGATGGACAAGTCTGATGTGAAAGGCTGGGGCTCAACCCCGGGACTGCATTGGAAACTGCCCGTCTTGAGTGCCGGAGAGGTAAGCGGAATTCCTAGTGTAGCGGTGAAATGCGTAGATATTAGGAGGAACACCAGTGGCGAAGGCGGCTTACTGGACGGTAACTGACGTTGAGGCTCGAAAGCGTGGGGAGCAAACA
+
ABAABFFCCBD>AEFA2AE?GGHEFEGGHHFFBBB3EEHHFHHGHGGGGGFGGDF1EEBGFFFFGH@BFFFGHFHHGHHHHFGEEGHGFGHGGC?EB>FFHHHHHHHHHHFGFGH/>EGGGGFGHHHGGCFGGGGHDDGFC@FGHHHGGHFGC;;;:;;AEGGGGF;;CCEGEBFGGFGGGGGFFGGEAFFFACDFFDA-CDFFFFFB:FFFBFEFFFFFF?EFFFFFFFA:;BDDFFFFFFFFAAAFFF:
@M03896:38:000000000-B4D98:1:1105:10858:19021 1:N:0:160
TACGTAGGTGGCAAGCGTTGTCCGGAATTACTGGGTGTAAAGGGAGCGCAGGCGGGTGATCAAGTCAGCTGTGAAACCTACGGGCTTAACCCGTAGACTGCAGTTGAAACTGTTCCTCTTGCGTGACGTAGAGGTTGGCGGAATTCCGAGTGTAGCGGTGAAATGCGTAGATATTCGGAGGAACACCGGTGGCGACGGCGGCCAACTGGTCTTTAACTGTCGCTTAGGGTCGAACGTGTGTGGAGCCAACA
+
>AAAABCADD?B4AA4A2AEFGHFG2EFGFDGCBG3EEBAFDGGGEE0EEGCEGE?/>FGH4BFGFGHGHFFB4F?3B?FGEGEEGHF1FGHBD???1??<<CGHH2???FGGFB1??FGB1<?C..>FC0<D0><<-<<A:-CH0;/.;::9;0;-9;-.99;FFA.9A?FFFFF;..--.;F.9;--9;..-----9---;;A.9/9//:99/:/9:/;.:A..B/.;B-9..-;9/A.9./9../.;.
@M03896:38:000000000-B4D98:1:1105:10879:19022 1:N:0:160
TACGTAGGTGGCAAGCGTTGTCCGGAATTACTGGGTGTAAAGGGAGCGCAGGCGGGTGATCAAGTCAGCTGTGAAAACTACGGGCTTAACCCGTAGACTGCAGTTGAAACTGTTCATCTTGAGTGAAGTAGAGGTTGGCGGAATTCCGAGTGTAGCGGTGAAATGCGTAGATATTCGGAGGAACACCGGTGGCGAAGGCGGCCAACTGGGCTTTAACTGACGCTGAGGCTCGAAAGTGTGGGGAGCAAACA
+
ABABAFFBFFACBEFF?AEAFGHGGGGFHHFFCFF3EEGHGHHGHGGGGFGGEEEG@EFGHGHHGHFFGHHGHHHHFHGHHGGGGGHHHHHHGGGGFFGGGFGHHHHHHHDDFFGGGHHHHDGFHGGHHHHGHHHHHGHGGFGGHHHHEGEHG<<;;;CDEFGGGFC;CGGGGGGGGEDFGDGFFFFFDDFFFDCFFFFFFFFFFFFBFFFBAFFFFFFFFFFFDFFFFFF@-BDD:B:FDFFE=AEFFF.
@M03896:38:000000000-B4D98:1:1105:10867:19036 1:N:0:160
TACGTAGGTGGCAAGCGTTGTCCGGAATTACTGGGTGTAAAGGGAGCGCAGGCGGGTGATCAAGTCAGCTGTGAAAACTACGGGCTTAACCCGTAGACTGCAGTTGAAACTGTTCATCTTGAGTGAAGTAGAGGTTGGCGGAATTCCGAGTGTAGCTGTGAAATGCGTAGATATTCGGAGGAACACCGGTGGCGAAGGCGGCCAACTGGGCTTTAACTGACGCTTAGGCTCGAAAGTGTGGGGAGCAAACA
+
3>AAAF4AFD?BBCEC22E?EGHEEEEFHHFFC3A3EAG5EHFGHEEEGEE?EA>>//FFGHHHFHGFB?BB3BG4FGFBGGGGGGEHHHHH@ACGGGDFGGGHHHHHGFGHFGFFGGGG1?GFGGGH1GHB1FFFF->CDGC.GHGGA-:C;:;;0:;CBCCGEF?9.-.CF;FFCFDB@A/CFGG?B;=.ABBB-.;9-9;9.:9;;..9;F/:FFFFFDD;.9/BFFA@-BA.;9/;.;-.-99//99
@M03896:38:000000000-B4D98:1:1105:3090:19039 1:N:0:160
TACGTAGGGGGCGAGCGTTGTCCGGAATGATTGGGCGTAAAGGGCGCGTAGGCGGCCTGCTAAGTCTGGAGTGAAAGTCCTGCTTTCAAGTGGGGAAGTGCTTTGGATACTGGTGGGCTGGAGTGCAGGAGAGGAAAGCGGAATTACCGGTGTAGCGGTGAAATGCGTAGAGTTCGGAAGGAACACCAGGGGCTAAGGCGGTGTTCTGGACTGCAACTGCCGCTTAGGCGCGACAGCGTGGGGCGCAAACG
+
11>A1BBAA11>0AEA/AA/A1BE/B/FHGF21B/B>>>/CGFGGGGGEE/?1E?/><FAG1BBBBB10BB1C1@11>21FGF1?FF2>21?FA</???1=F1DD0111111F1<.CABCC..<<0;<.;:.A?.//.:.;--99BF;.-9-:0;B-;9@-///99-A-=-////-------/;-9--;---;--///9----;-/;;/9-/-/9//////-----/9/-------------9---9--9-
@M03896:38:000000000-B4D98:1:1105:3108:19053 1:N:0:160
TACGTAGGGGGCGAGCGTTGTCCGGAATGATTGGGCGTAAAGGGCGCGTAGGCGGCCTGCTAAGTCTGGAGTGAAAGTCCTGCTTTCAAGGTGGGAAGTGCTTTGGATACTGGTGGGCTGGAGTGCAGGAGAGGAAAGCGGAATTACCGGTGTAGCGGTGAAATGCGTAGAGATCGGTAGGAACACCAGTGGCGAAGGCGGCTTTCTGGACTGACACTGACGCTTAGGCGCGAAAGCGTGGGGAGCAAACA
+
AAABAF?A3AD>E2EE2EE?FGHECECC3GDGF1BB>>>11DFGFGGEGGGGGFEFGGGFF???FFBBF2FCGBHGE2FGHHHEGHHF@G11?E/?<???GHHHEG1FFFD=C>GCC<CCDC<GHHEHHEEHDAHH;CGD?9-EGGFGD?BDG90;;9;;AFB/9B;;AF.;/;FEFAEDFFFFFFFF./BBADA;FAE@FA-@FF//;BAFEB/;B/BBFDAD.9:;/=-;99@DF?.A-=@AFA?FFFA
@M03896:38:000000000-B4D98:1:1105:3100:19072 1:N:0:160
TACGTAGGGGGCGAGCGTTGTCCGGAATGATTGGGCGTAAAGGGCGCGTAGGCGGCCTGCTAAGTCTGGAGTGAAAGTCCTGCTTTCAAGGTGGGAAGTGCTTTGGATACTGGTGGGCTGGAGTGCAGGAGAGGAAAGCGGAATTACCGGTGTAGCGGTGTAATGCGTAGAGATCGGTAGGAACACCAGTGTCGAATGCGGCTTTCTGGACTGAAACTGACGCTGAGGCGCGAAAGCGTGGGGAGCAAAC
+
11A?>@CAA11>00AE/AE/ABAA/AEFEDFF1F/B>>>//GH?F/>EE>>/G///>ECBG12F>G210BBFAGGF11?GFGHFG1<2>G1?C//?1??FF11F<01>1F<1F1<.<CCC..<<CGFFAAEEAC.//CC.---CFF0;A-@@C000-:.;-///99-9A=-9/;B?-:-A?//ABB?9AFB/;-9-//B----9/:9///-/;///9/9//--9---9--@--;--/-;9>>--;9-//9
@M03896:38:000000000-B4D98:1:1105:15102:19134 1:N:0:160
TACGGAGGGTGCAAGCGTTAATCGGAATTACTGGGCGTAAAGCGCACGCAGGCGGTTTGTTAAGTCAGATGTGAAATCCCCGGGCTCAACCTGGGAACTGCATCTGATACTGGCAAGCTTGAGTCTCGTAGAGGGGGGTAGAATTCCAGGTGTAGCGGTGAAATGCGTAGAGATCTGGAGGAATACCGGTGGCGAAGGCGGCCCCCTGGACGAAGACTGACGCTCAGGTGCGAAAGCGTGGGGAGCAAACA
+
>AAAA>ADBAAACFFF2AFGAFGFEFGGHHFFBABAAAAEAGHGGGGGGGGGEEECFFGHHHHHGH@BDHFGHFHHHHHHGGFGEGHFFGFHGHGHGFHGHHHF2??GFHFDGF2@FGHHGFFGGHHHFGGGGHGGGFBDEFFFFFFFFFBFF/;BC@;BEFFFFFA;DFFFFFFFFFFFFFFEFFFDFAFFFFFFFDEFAFFFFD@EEFFF-;ADFFFFFFFFFFFB/;;@A-@FFFFDFFFFFFFFFFF
@M03896:38:000000000-B4D98:1:1105:15084:19136 1:N:0:160
TACGGAGGGTGCAAGCGTTAATCGGAATTACTGGGCGTAAAGCGCACGCAGGCGGTTTGTTAAGTCAGATGTGAAATCCCCGGGCTCAACCTGGGAACTGCATCTGATACTGGCAAGCTTGAGTCTCGTAGAGGGGGGTAGAATTCCAGGTGTAGCGGTGAAATGCGTAGAGATCTGGAGGAATACCGGTGGCGAAGGCGGCCCCCTGGACGAAGACTGACGCTCAGGTGCGAAAGCGTGGGGAGCAAACA
+
AAAAAABCCAAABAGF?AEFFGHFEEFFHHDFBBFAAAEFHHHGGCFFGCGCEEEEGGGHHHHHHH@FGHHGHHHHHHHHGGGGEGHHHHHHHGGFHFGGHHHHHHFHHHGGHHHHFHHHHGGHHHGHFFGGHHGGGCBDFFFFFFFFFFBFB;;;@;;@EFFFFFAADFFFFFFFFFFFFFFFFFFFFDFFAFFFFFFBFFFFFDDEEFFFF-ADFFFFFFFFFFFFFFBCDAADFDADFFFFFFFFFFF
@M03896:38:000000000-B4D98:1:1105:15095:19150 1:N:0:160
TACGGAGGGTGCAAGCGTTAATCGGAATTACTGGGCGTAAAGCGCACGCAGGCGGTTTGTTAAGTCAGATGTGAAATCCCCGGGCTCAACCTGGGAACTGCATCTGATACTGGCAAGCTTGAGTCTCGTAGAGGGGGGTAGAATTCCAGGTGTAGCGGTGAAATGCGTAGAGATCTGGAGGAATACCGGTGGCGAAGGCGGCCCCCTGGACGAAGACTGACGCTCCGGGTCGAAAGCGTGGGGAGCAACC
+
>AA?>AADBAA>GGCG2AEEFGGF2BFGHGDB5BABAAEFHHHGG?EEGFF?B>>EEGEHHHHGFHFFEHHGHFFHHHHHGEEGEGHHHHHHB0FCFCFBGHFGG?GFHHGFFHHB??GG0FFHHH?<?>FCHE?-->99AFFFFFFF/FBF//;9@-.;9/BFFB.:A-A/99;F///ADFF//;FA>-99;9BD;DA9-9BDFF;9.;9--;DDBBBFF.;;;..--.--;A?:FA9:=AF.9;.B.;
@M03896:38:000000000-B4D98:1:1105:13099:19545 1:N:0:160
CACGATTAACCCAAGTCAATAGAAGCCGGCGTAAAGAGTGTTTTAGATCACCCCCTCCCCAATAAAGCTAAAACTCACCTGAGTTGTAAAAAACTCCAGTTGACACAAAATAGACTACGAAAGTGGCTTTAACATATCTGAACACACAATAGCTAAGACCCAAACTGGGATTAGATACCCTGGTAGTCCGGCTGACTGACTACTCACTGATCTCGTATGCCGTCTTCTGCTTGAAAAAAAAAAAAATAACA
+
>1>A>>AAFBFAA1CGGGGGFGFFFFH0AEEEEGHHFBGHHHHH20AAGFCFHGGGGGGGFGHHHHGHHHGHHHHHHHH1FGGGGHHFHHHHGGHHHHBBFHHGHHEFHHGHHHHHHHEEGGG>GHGHHHDDGGHHHHHBFDGHHEGGGHGFG?<??GGHHCHGHH10FGHHHHHHFHGHHHA<GBD=G.A@CAHC0CGHGGGGBBF00CFFGGG;AB/BF?;AGFFFGGEF/-/;FF@@=@;;@9-//99
@M03896:38:000000000-B4D98:1:1105:13085:19564 1:N:0:160
CACGATTAACCCAAGTCAATAGAAGCCGGCGTAAAGAGTGTTTTAGATCACCCCCTCCCCAATAAAGCTAAAACTCACCTGAGTTGTAAAAAACTCCAGTTGACACAAAATAGACTACGAAAGTGGCTTTAACATATCTGAACACACAATAGCTAAGACCCAAACTGGGATTAGATACCCTGGTAGTCCGGCTGACTGACTACTCACTGATCTCGTATGCCGTCTTCTGCTTGAAAAAAAAAAAAAAAATA
+
A?ABAAA?B5F>AACGGGGGFGCGHGG2EGEEEEHFGB5FGHHH5BBDFHHHHGGGEGGGGEGGFGBGGFFHGHHHHHH3GGEFHGHFFHHHGGHHGFBBBGGFHHFFFHHGHHHHHHEDGGF1FHGFHH1DGHHGHHHFBGHHHHGGGHHFG@@???FGHFHHHGFGEHFGFHHFGHHHHBAC00DGH.@ACCFGF0CFFGFBB0900CFFGGGA?99CFBEBGGGBBFFFB.:FFABB?B<BB--;-./
@M03896:38:000000000-B4D98:1:1105:8785:19794 1:N:0:160
TACGGAGGGTGCAAGCGTTAATCGGAATTACTGGGCGTAAAGCGCACGCAGGCGGTTTGTTAAGTCAGATGTGAAATCCCCGGGCTCAACCTGGGAACTGCGTCTGATACTGGCAAGCTTGAGTCTCGTAGAGGGGGGTAGAATTCCAGGTGTAGCGGTGAAATGCGTAGAGATCTGGAGGAATACCGGTGGCGAAGGCGGCCCCCTGGACGAAGACTGACGCTCAAGTGCGAAAGCGTGGGGAGCAAACA
+
AAAAAAABC?AABGGCE?EFAGHFGFFFHFDFBAFAEAEEEHHGG?EGGCEEEEECEFGHHGHFFH@BFGHHHHFHHHHHFGGGEGHGHHHHHHGGBFFGFC?BEFDHFHGFFHH??GGHGGHHGHGGFGGGGHGGG=DAABFFFFFFFFFFB;9;@;:@EFFFFFAADDEEEFFFFFFFFFFFFFFDDBFFAFFFFFFBFFFFA@;AAFFCADDDFFFFFFFFFFBFFFB@?AFDFFDFFAFEDFFFBFF
@M03896:38:000000000-B4D98:1:1105:13895:19798 1:N:0:160
TACGGAGGGTGCAAGCGTTAATCGGAATTACTGGGCGTAAAGCGCACGCAGGCGGTTTGTTAAGTCAGATGTGAAATCCCCGGGCTCAACCTGGGAACTGCATCTGATACTGGCAAGCTTGAGTCTCGTAGAGGGGGGTAGAATTCCAGGTGTAGCGGTGAAATGCGTAGAGATCTGGAGGAATACCGGTGGCGAAGGCGGCCCCCTGGACGAAGACTGACGCTCAGGTGCGAAAGCGTGGGGAGCAAACA
+
ABABABBCCAAABFGF?AEEFGHFFEGGHFDFBBFAAEEGHHHGGCGGGGGEEEEEGGGHHHHHHHFFHHHHHHHHHHHHGGEGEGHHGHHHHFGGFFGFHHHHHHFHFHFGHHHHGGHHGGHHHHHGFDGGHGGGGFFDFFFFFFFFFFBFB;;B=@ADEFFFFFA;DFFFFFFFFFFFFFFFFFFADBFFA@CFFFE;BFFFFD@AEFFFF-9DFFFBF?DDFFFFFBB;AAFFFFFFFFFFFFFFFFA
@M03896:38:000000000-B4D98:1:1105:13913:19805 1:N:0:160
TACGGAGGGTGCAAGCGTTAATCGGAATTACTGGGCGTAAAGCGCACGCAGGCGGTTTGTTAAGTCAGATGTGAAATCCCCGGGCTCAACCTGGGAACTGCATCTGATACTGGCAAGCTTGAGTCTCGTAGAGGGGGGTAGAATTCCAGGTGTAGCGGTGAAATGCGTAGAGATCTGGAGGAATACCGGTGGCGAAGGCGGCCCCCTGGACGCAGACTGACGCTCAGGTGCGAAAGCGTGGGGAGCAAACA
+
>AAA>3>A@>>>EGGCC?FEAGGFEA2FHFDFBBFAAA2AAGHGGCEAEFEGEEEEFEEGGGHHGHDG3GHGFFDDFHHHGGEEEGHHHHHHG0F0FFFFGDGFFFDFGHF2FF<2FFGGFFGHGHGFFDFFHGDGCB=DEFFFFFFFB/;BF9;;@99;AFFFFF:;DFFEFFFFFFFFFFFFFFFA-;=AA@AFDDA@;FABBB9A.BA>--;9AFB9F.9A.A/F//;9;;99FF..@DFE;D9FFF?
@M03896:38:000000000-B4D98:1:1105:13882:19815 1:N:0:160
TACGGAGGGTGCAAGCGTTAATCGGAATTACTGGGCGTAAAGCGCACGCAGGCGGTTTGTTAAGTCAGATGTGAAATCCCCGGGCTCAACCTGGGAACTGCATCTGATACTGGCAAGCTTGAGTCTCGTAGAGGGGGGTAGAATTCCAGGTTTAGCGGTGAAATGCGTAGAGCTCTGGAGGAATACCGGTGGCGCAGTCGGCCCCCTGGACGAAGACTGCCACTCAGGTGCGAAAGCGTGGGTAGCAAACA
+
1>AA>A??1AAACG1FCAE0FFGBAEFGHGD22B/AEEEFHGFEGAEAFG?/?E/>EFEFGFD1B@F1DGBF1F2EGHHFF>E?>EGHFHHF<0/CF<B1FGGHB1?22GFGECG1???F0F1?FF???>.<F0.-<--99FFFFFF/9/B//;::-9;--BBFB;-;;>E///:FB/;---9/;FFB-;;-;@-9--;99-9-@@---9:---AB;;//9/;9FBFFB/B@-@--BBFF@?-;-;BF/A-
@M03896:38:000000000-B4D98:1:1105:10358:19863 1:N:0:160
TACGTAGGGGGCGAGCGTTGTCCGGAATGATTGGGCGTAAAGGGCGCGTAGGCGGCCTGCTAAGTCTGGAGTGAAAGTCCTGCTTTCAAGGTGGGAAGTGCTTTGGATACTGGTGGGCTGGAGTGCAGGAGAGGAAAGCGGAATTACCGGTGTAGCGGTGAAATGCGTAGAGATCGGTAGGAACACCAGTGGCGAAGGCGGCTTTCTGGACTGAAACTGACGCTGAGGCGCGAAAGCGTGGGGAGCAAACA
+
AAABAFFBBBB>A2EE?AEEEGHGGGGGHHBGBEFBE>EGGHGGGCGGGGGFG@EFGEGHFHGHGH?BGGHGHFHHHHHHHHHHHHHEFGF?GGGGF/??GFGHHHEHHHFFG1<EDCGGDGCGGGHHHGGHGGHH:GHGGGGGGGGFDB?FE:;CB;;@EFFFFFA;DFFFFFFFDAAFFFFFFFFEFFFFEFCFFFFABDADFFFFBFFFEFFFFFFFFFFFFFFEEFDFFFFFFFFFFFFFFFFFFFF
@M03896:38:000000000-B4D98:1:1105:28865:19997 1:N:0:160
TACGTAGGGTGCAAGCGTTATCCGGAATTATTGGGCGTGAAGGGCTCGTAGGCGGTTCGTCGCGTCCGGTGTGAAAGTCCATCGCTTAACGGTGGATCTGCGCCGGGTACGGGCGGGCTGGAGTGCGGTAGGGGAGACTGGAATTCCCGGTGTAACGGTGGAATGTGTAGATATCGGGAAGAACACCAATGGCGAAGGCAGGTCTCTGGGCCGTTACTGACGCTGAGGAGCGAAAGCGTGGGGAGCGAACA
+
>AABA4CA3>AA4AAF2AAAFGGECEEGGG5F532BAAAACD31F1FAEEAEF00E@F>EE/>EEEEE/>>?EGFEGGGFGHEEECGGHH/C<?/??22>?BDG/<//<F?DFC@-:;;9.ACCFG-;;;AE.;AD.;BF?/;FFFFF;=-;;:;;.9;A;.FFFFFFFF/FBFF.-=BCFFFFFFFE.;;BFFF=-.AF.9:;/FB9/..;9B.AEBF9BDAFA..;/;;----9B:;.-9-:@A->@B-
@M03896:38:000000000-B4D98:1:1105:28880:20008 1:N:0:160
TACGTAGGGTGCAAGCGTTATCCGGAATTATTGGGCGTGAAGGGCTCGTAGGCGGTTCGTCGCGTCCGGTGTGAAAGTCCATCGCTTAACGGTGGATCTGCGCCGGGTACGGGCGGGCTGGAGTGCGGTAGGGGAGACTGGAATTCCCGGTGTAACGGTGGAATGTGTAGATATCGGGAAGAACACCAATGGCGAAGGCAGGTCTCTGGGCCGTTACTGACGCTGAGGAGCGAAAGCGTGGGGAGCGAACA
+
AABAAFFABBAA45F4E?FEFGFEAEEFHFFHBECBEAEEBGHGGFHGEGGGGGCEGFEEDECFE>>EGEEEGF4?EFGFFHHFGHHGFGDCCGAGH2FGGB>ECCCFAG>AC><ACGGGGACCFFACFGGFEFBB.AFFEBFFFFFFFD=AA:;BD@;ADEFFBBFFFFFFFFFFFFBFD?FFFFFE9BFFFFBFCFFFDFFFFFFFFF.9@@FFFFFBBFFFFF..BDAC@=B?FFDDFFAEFBDCAB-
@M03896:38:000000000-B4D98:1:1105:26759:20113 1:N:0:160
TACGGAAGGTCCGGGCGTTATCCGGATTTATTGGGTTTAAAGGGAGCGTAGGCCGTGAGGTAAGCGTGTTGTGAAATGTAGGCGCCCAACGTCTGCACTGCAGCGCGAACTGCCCCACTTGAGTGCGCGCAACGCCGGCGGAACTCGTCGTGTAGCGGTGAAATGCTTAGATATGACGAAGAACCCCGATTGCGAAGGCAGCTGGCGGGAGCGTAACTGACGCTGAAGCTCGAAAGCGCGGGTATCGAACA
+
ABBAAA?AAFFF?2AAA2ECGGHEEEEGHFDF5BB1FGHHHHHGHGGGGGGFGHEEEFEEBGGGHE>EAGEFFFGHHGH4FHFGEEGGHGEHHHEGGGGGHHHGCF?CCGCFGGHGGGHGGGCFGGFGGGGGC-CD?AGGAFF@FFFFF;-A:;:;@;9;9FFF/BBFFFFFFFFFFFFFFFFFFFFC-;D.BDDFFFFFBDFFFD>@-DFDDDDFDFFFFFFAFDF//B;;;FFDF.BAAF-9BBAEFF-
@M03896:38:000000000-B4D98:1:1105:26735:20124 1:N:0:160
TACGGAAGGTCCGGGCGTTATCCGGATTTATTGGGTTTAAAGGGAGCGTAGGCCGTGAGGTAAGCGTGTTGTGAAATGTAGGCGCCCAACGTCTGCACTGCAGCGCGAACTGCCCCACTTGAGTGCGCGCAACGCCGGCGGAACTCGTCGTGTAGCGGTGAAATGCTTAGATATGACGAAGAACCCCGATTGCGAAGGCAGCTGGCGGGATCGTAACTGACGCTGAAGCTCGAAAGCGCGGGTATCGAACA
+
AAAAAAAAACDF22AA2AE2GGHBEAFGHFFGBFFAFGHGFHFFHGE0EE??GHEEEFECFFFDG>?E>GGHGGFHGGGDGHHCEEGFGG<?GEEFBFDBFG2F/B/B@DFFGGG?ADGGFFGFHH-><AAD@-CD-;AA;@=@BFA:DAAAA99;99;;EFFFFBBFFEFBFF9BF.AD.DFFFFF@;BFFBD;D-AAA.DFF.;-9-B.;.;9AABF/BADF.A/BFFB;9BD./.;=-9@9/;:;BA9
@M03896:38:000000000-B4D98:1:1105:26755:20131 1:N:0:160
TACGGAAGGTCCGGGCGTTATCCGGATTTATTGGGTTTAAAGGGAGCGTAGGCCGTGAGGTAAGCGTGTTGTGAAATGTAGGCGCCCAACGTCTGCACTGCAGCGCGAACTGCCCCACTTGAGTGCGCGCAACGCCGGCGGAACTCGTCGTGTAGCGGTGAAATGCTTAGATATGACGAAGAACCCCGATTGCGAAGGCAGCTGGCGGGAGCGTAACTGACGCTGAAGCTCGAAAGCGCGGGTATCGAACA
+
AAAAAA?ABFFFCAEA22EEGGGFGEGGHFFGBBE1FGHHGHHGHGGGGGGGHHFEEBEFGHGGGE>EAHFGFHHHHHH4GHGFGGGCFEFHHGGGBGGFHHHGCGCF@FFFFFFFDDHHHGGGHH?FGGGGCFGCCAFGGABBFFFFFDCFE;9;;;;BEFFFFBBFFFFFFFBFFDFFFAFFFFFF;DDFFFFFADFFFFFFFDAC-@-;;AAFFFFFFFDFDF0;BFBA@FFFFDADBF;@B::;/A-
@M03896:38:000000000-B4D98:1:1105:11989:20144 1:N:0:160
TACGTAGGGGGCAAGCGTTATCCGGATTTACTGGGTGTAAAGGGAGCGTAGACGGCAAGGCAAGTCTGATGTGAAAACCCAGGGCTTAACCCTGGGACTGCATTGGAAACTGTCTGGCTCGAGTGCCGGAGAGGTAAGCGGAATTCCTAGTGTAGCGGTGAAATGCGTAGATATTAGGAAGAACACCAGTGGCGAAGGCGGCTTACTGGACGGTAACTGACGTTGAGGCTCGAAAGCGTGGGGAGCAAACA
+
ABABAFFBCCCA?2FF?AEEEGGFGEGGHHFFCBB3EEHHGHHGHFGGGGGGHFEE?>FFHFFFGHBFDHGFGHGGGFEGGFGGEHHHGHHHHGHFFBBCGHHHHHEHFHFBFFFDFGGHGDDGHGHGGGGGGGGH>GHFDDFEHHHHHFDFD;;<@;=AEHHHFGCCEGGGGGGGGFG9AFFGFGGGGFGGEGFFFFFAAFFFFFBB:FFFFFFFFFFFFDEFFFFFEFA@@BFDFFDDFFFFFFFFFFA
@M03896:38:000000000-B4D98:1:1105:12008:20150 1:N:0:160
TACGTAGGGGGCAAGCGTTATCCGGATTTACTGGGTGTAACGGGAGCGTAGACGGCAAGGCAAGTCTGATGTGAAAACCCAGGGCTTAACCCTGGGACTGCATTGGAAACTGTCTGGCTCGAGTGCCGGAGAGGTACGCGGAATTCCTAGTGTAGCGGTGAAATGCGTAGATATTAGGAAGAACACCAGTGGCGAAGGCGGCTTACTGGACGGTAACTGACGTTGAGGCTCGAAAGCGTGGGGTGCAAACA
+
1AAAA1111A1>A00A0AAECFGEE?EFHHFGB1/AEE1EAEEGAAEGG/EFF/?>EEFGHG0?BG2E1FFGH22B1FEE/FCEEGHFFGFEHF//<<B?G1GBGGFH1BB<?@2DCGGFC/?FGDG?A-@@GGCF><C?@?-CHHHHHHFBC0<:@A:9.9BCBFE;C-AF0;BFCF09..;;BFAAFFFE9=-999A@@@<@FF:///-99AEA:/B9BAEFEE/;-9A--B--/:----@--;BFBF-
@M03896:38:000000000-B4D98:1:1105:24400:20777 1:N:0:160
TACGGAGGGTGCAAGCGTTAATCGGAATTACTGGGCGTAAAGCGCACGCAGGCGGTTTGTTAAGTCAGATGTGAAATCCCCGGGCTCAACCTGGGAACTGCATCTGATACTGGCAAGCTTGAGTCTCGTAGAGGGGGGTAGAATTCCAGGTGTAGCGGTGAAATGCGTAGAGATCTGGAGGAATACCGGTGGCGAAGGCGGCCCCCTGGACGAAGACTGACGCTCAGGTGCGAAAGCGTGGGGAGCAAACA
+
>AA?3>ABBAA>EFGF22AEAFGFEEGGHF5B53AAAAEEHHHGG0EEEGFCEEEEGEEHFF4FBGDFHHHGHHHGFHHHFGGGEFHFGHGFFGAFGFBBGGBF2??GFGGFHCGFFGHHGFCGHGHHFGFFGHGGF99;EFFFFFFBFFBFB;99;;;;9FFFFFAAD=FFEBFFFFFFFFFFFFFF;9BDAFABCAABFFFFFF@AEF?9@@.A;BFBFDADD.9B;9B-.@CABAFF9=DAAA9BFF?
@M03896:38:000000000-B4D98:1:1105:16319:20836 1:N:0:160
TACGTAGGAGGCAAGCGTTATCCGGATTTACTGGGTGTAAAGGGAGCGTAGACGGCAAGGCAAGTCTGATGTGAAAACCCAGGGCTTAACCCTGGGCCTGCATTGGAAACTGTCTGACTCGAGTGCCGGAGAGGTAAGCGGAATTCCTAGTGTAGCGGTGCAATGCGTAGATATTAGGAAGAACACCAGTGGCGAAGGCGGCTTACTGGACGGTAACTGACGTTGAGGCTCGAAAGCGTGGGGAGCAAACA
+
AAAAAFCA11>>AGFCE1AEGDDEE00BG12G210B/EFG2FHGHGCG/E/AFAAAE//>>G>?11D@1F1B@22FGFEE//?EEGHGHH1G00/?/??FFG>B11<FG<B1B12B1BBG/FEGHFFCB@C@/?FG11<C<C-F1BGGHF1F===D<<<<-<=C0CC;ACAHHHHHH0:CFFEFFGGG.;B9CAG@G.C?@>;>FF9;/BF@-99AFFFFFBFF-A/BE-;99FA-B-;B@@=--:EFFFF
@M03896:38:000000000-B4D98:1:1105:26267:20883 1:N:0:160
TACGGAGGGTGCAAGCGTTAATCGGAATTACTGGGCGTAAAGCGCACGCAGGCGGTTTGTTAAGTCAGATGTGAAATCCCCGGGCTCAACCTGGGAACTGCATCTGATACTGGCAAGCTTGAGTCTCGTAGAGGGGGGTAGAATTCCAGGTGTAGCGGTGAAATACGTAGAGATCTGGAGGAATACCGGTGGCGAAGGCGGCCCCCTGGACGAAGACTGACGCTCAGGTGCGAAAGCGTGGGGAGCAAACA
+
ABBBAAABBAAABDGEAAFEADGFEGGGHFDB5BAAAAEEHHHGGCCEGCEEEEEEEEGHHHHHGH@BGGHHHGFDHHHHFGGGEGHGHHHHGHGHFFGGHHHHGHHHHHGFHGHGFGGHGHFGGHHHFGGGHHGGGFDAEFFFFFFFFFFFF;;;@;;@EBFFFB;;FFFFFFFFFFFFFDBFFFFFFCDFFC;FFAA@;FFDFF@A.FFAF;DFFFFFFDFDFFB:;B;9ADFDFAAA@A-E@AEFFF.
@M03896:38:000000000-B4D98:1:1105:26279:20897 1:N:0:160
TACGGAGGGTGCAAGCGTTAATCGGAATTACTGGGCGTAAAGCGCACGCAGGCGGTTTGTTAAGTCAGATGTGAAATCCCCGGGCTCAACCTGGGAACTGCATCTGATACTGGCAAGCTTGAGTCTCGTAGAGGGGGGTAGAATTCCAGGTGTAGCGGTGAAATACGTAGAGATCTGGAGGAATACCGGTGGCGAAGGCGGCCCCCTGGACGAAGACTGACGCTCAGGTGCGAAAGCGTGGGGAGCAAACA
+
BBBCCBBBBABACGGEC2EEAGHFGFGGHFDFBBBAEEEEFGHGG?EEGGGGGGGECEGHHHFGGG@GHHHGHGHGHHHHGGGGGGGHGHHHHHGHGFGGHHFGHHHHGHFFHFG<FGHHHCFGHHHHFGGGHGGGCA@AEBFFFFFFFFFFB;;BC@;@AFFFFB;;BFEFFFFFFFFFFDFFFFFFF-CDFFFADDFFFFFFFFAFFFFFFFFFFFFFFFFDFFFFFFFDDFADFF.A=CFEFFFFFFA
@M03896:38:000000000-B4D98:1:1105:14077:21476 1:N:0:160
TACGGAGGGTGCAAGCGTTAATCGGAATTACTGGGCGTAAAGCGCACGCAGGCGGTTTGTTAAGTCAGATGTGAAATCCCCGGGCTCAACCTGGGAACTGCATCTGATACTGGCAAGCTTGAGTCTCGTAGAGGGGGGTAGAATTCCAGGTGTAGCGGTGAAATGCGTAGAGATCTGGAGGAATACCGGTGGCGAAGGCGGCCCCCTGGACGAAGACTGACGCTCAGGTGCGAAAGCGTGGGGAGCCAAC
+
AAABAAABBAAABGFF?2F?AGGFGEGGHHBFBBEAAAEEGFHGG?EEEGGFEE@/EFAFGGHHGH4@F@FBGGHHHGHHFFGFEGHHHHHGAGEGFFFDF<GGGBBBFGHHHFGHEGHGHFFFHGHG?AFEHC?-AA;D?FBFBFFFFFFF:;:;@B.9AFFF/FDAD>?/9FFFFEBFFFFFFFF;A;D.;:B-9.A9;;=BCFAA9B.:--;.BBFBFDFDFFFEB/:;:@F?FD..:9-;-D.;BE
@M03896:38:000000000-B4D98:1:1105:14100:21479 1:N:0:160
TACGGAGGGTGCAAGCGTTAATCGGAATTACTGGGCGTAAAGCGCACGCAGGCGGTTTGTTAAGTCAGATGTGAAATCCCCGGGCTCAACCTGGGAACTGCATCTGATACTGGCAAGCTTGAGTCTCGTAGAGGGGGGTAGAATTCCAGGTGTAGCGGTGAAATGCGTAGAGATCTGGAGGAATACCGGTGGCGAAGGCGGCCCCCTGGACGAAGACTGACGCTCAGGTGCGAAAGCGTGGGGAGCAAACA
+
AAA?AAABBAAAB5BAE?E?AGHGGGAFHEDBBBBAEEEGGHHGG0AEEEGGE?E@EEGHHHHFGH4BBGFFGH4FGHHHFGGGGGHFFGGHGHGGGFGHHHHGGHHHGHHFHHGHGGHHGFCFGHHHGGGGHHDCCF@AFFFFFFFFFF/FB;;;9;;;AFFFFFAADFEFBFFFFEFFFFFFFFF9BDAFAF>AFFFFAFB9@B@EEFFAA-:;:FF/FDDD?DF/B/9;ADADBDDD-BDAAFEFFF.
@M03896:38:000000000-B4D98:1:1105:14093:21496 1:N:0:160
TACGGAGGGTGCAAGCGTTAATCGGAATTACTGGGCGTAAAGCGCACGCAGGCGGTTTGTTAAGTCAGATGTGAAATCCCCGGGCTCAACCTGGGAACTGCATCTGATACTGGCAAGCTTGAGTCTCGTAGAGGGGGGTAGAATTCCAGGTGTAGCGGTGAAATGCGTAGAGATCTGGAGGAATACCGGTGGCGAAGGCGGCCCCCTGGACGAAGACTGACGCTCAGGTGCGAAAGCGTGGGGAGCAAACA
+
3AAAB@ABBAAAFGBCEAECCGHFFEGGHFDDBAAAEAEGFHHGG0EEGGG?E@@EEEGGHHHGBG4BEGHFFHHHHHHHGGGGGGHFFGHHGGGHHGFGHHHFFGFHHHFFHHHCFHHHHGGFGGFF?DFFHHGGGA::;;BFFFFFFFFFB;;;>:9:9FFFFFD:ABEFFFFFFFFFF?99BFFDF-@DAD;CFFFFFFFCBF-AEFFFCBFFFFFFFFFFDFFF9:;9.;@DBA.;ADAEAAEBFF?
@M03896:38:000000000-B4D98:1:1105:8740:21660 1:N:0:160
TACAGAGGGTGCGAGCGTTAATCGGATTTACTGGGCGTAAAGCGTGCGTAGGCGGCTTTTTAAGTCGGATGTGAAATCCCTGAGCTTAACTTAGGAATTGCATTCGATACTGGGAAGCTAGAGTATGGGAGAGGATGGTAGAATTCCAGGTGTAGCGGTGAAATGCGTAGAGATCTGGAGGAATACCGATGGCGAAGGCAGCCATCTGGCCTAATACTGACGCTGAGGTACGAAAGCATGGGGAGCAAACA
+
ABAAAFFCCAAAFCFE?AEEAGHFEEFGHHDFBBBAAEEEGHHGGFGGGGGGGEEC@EGHHHHGGH1>EEGHHHHHHHHHHGHHHHHHHFHHHHHF?BBFGHGHHHBHFDDBG?GGGHHHHGFFFGFHGHGGGGHHFF<>>>FFGHGGHHFGH<=D@<=CEHGHGGDCEGGHEHHHHFGGGGGGGGGGGGGGFGGGFFF?DFFFFFFFFFFFFFFFFFFFFFFFFDFFFF9;AADFFFFFFFFFFFFFFFF
@M03896:38:000000000-B4D98:1:1105:8761:21660 1:N:0:160
TACAGAGGGTGCGAGCGTTAATCGGATTTACTGGGCGTAAAGCGTGCGTAGGCGGCTTTTTAAGTCGGATGTGAAATCCCTGAGCTTAACTTAGGAATTGCATTCGATACTGGGAAGCTAGAGTATGGGAGAGGATGGTAGAATTCCAGGTGTAGCGGTGAAATGCGTAGAGATCTGGAGGAATACCGATGGCGAAGGCAGCCATCTGGCCTAATACTGACGCTGAGGTACGAAAGCATGGGGAGCAAACA
+
ABAABDFBBAAAF?EE2EEFFFFB2AFGHHFFBFBB2AAAFHGFEGGCGGGFB0>E?EHHHHFGFG1>EECFF4FBGHHHHHFFHFHHGFHH?3?FBBBFGFFHHHBG?DFFB?02?FGFGFCF1FD0FFF?DGEGHGF<FDGHHHHGF0<CG00=-<==CHHHFC;;E?EHEGHHGCFG?EFFGGG?CCGDBBDGFFEFDFFEFFBB/99BFBFFFFFFFDAAAA?.;B9;9.AAFBFFFAAA-AEFFFA
@M03896:38:000000000-B4D98:1:1105:16807:21662 1:N:0:160
TACGTAGGTGGCAAGCGTTGTCCGGATTTACTGGGTGTAAAGGGCGTGTAGCCGGGTCGGCAAGTCAGATGTGAAATCCACGGGCTTAACTCGTGAACTGCATTTGAAACTGTTGATCTTGAGTATCGGAGAGGCAATCGGAATTCCTAGTGTAGCGGTGAAATGCGTAGATATTAGGAGGAACACCAGTGGCGAAGGCGGATTGCTGGACGACAACTGACGGTGAGGCGCGAAAGCGTGGGGAGCAAACA
+
ABABAFFCFFCFFGGEAAE2FGHEG?EEHF5GBBF3AAFFFG3FFEAEEHHGHGEFEEEG0EFFFG4BEGFGHHHFHHHGHGGEEGEGGF4FFFGH?FGHBGHHHGFFFGFBDD23DFGGHGCF>F@E/EGGGGGEFF?FCCGGHHHF=FFGG===@ACDFFHHGHG.CCEGHBCFHBGHGGGGGGGECBFGEGFFGEEGA-CAFFFFFFFB-@CCEFFFFFCDEFFF.@AB-:BFFFDFFF;EFFAFFFA
@M03896:38:000000000-B4D98:1:1105:12178:21888 1:N:0:160
TACGGAAGGTCCGGGCGTTATCCGGATTTATTGGGTTTAAAGGGAGCGTAGGCCGGAGATTAAGCGTGTTGTGAAATGTAGATGCTCAACATCTGCACTGCAGCGCGAACTGGTTTCCTTGAGTACGCACAAAGTGGGCGGAATTCGTGGTGTAGCGGTGAAATGCTTAGATATCACGAAGAACTCCGATTGCGAAGGCAGCTCACTGGAGCGCAACTGACGCTGAAGCTCGAAAGTGCGGGTATCGAACA
+
AAAAAAABCFFFGFFAA2EEEGGFGEGGHFFGBFF1FGGHHHHGHGGGGGGGHHGC/EGHHHHHHG1EEGFGGGGHHGHHHHHGHHHFGHBHGGFGBGGGHHHGGGGGBD?DGFGGFHHHHGFGGHDGEGGHGHDGFAEGDGGEHHGGGG?EE;9;:;;AEFGGFBFFGGGGGGGFFBDDFFFFFFFFFFFFFFFFFFFF?DFFFFFFBFFFDFFFFFFFFFFFFFFFFFFFFFFFFFFFFF-CFFAEFF-
@M03896:38:000000000-B4D98:1:1105:12168:21910 1:N:0:160
TACGGAAGGTCCGGGCGTTATCCGGATTTATTGGGTTTAAAGGGAGCGTAGGCCGGAGATTAAGCGTGTTGTGAAATGTAGATGCTCAACATCTGCACTGCAGCGCGAACTGGTTTCCTTGAGTACGCACAAAGTGGGCGGAATTCGTGGTGTAGCGGTGAAATGCTTAGATATCACGAAGAACTCCGATTGCGAAGGCAGCTCACTGGAGCGCAACTGACGCTGAAGCTCGAAAGTGCGGGTATCGAACA
+
>AAA>A?ABFFFGF2A22EEGGHFFEGGHCGEBGEAFGHGHHHGHGGGGF@EGHE0@EEHHHHGHG1?EFEFEFHHHFGFHHHFHGHFGHFHHFFHGGFFGHHGGG?BCGFBGFGFHHHHHHFGHHCGGGGGHHFGH.C@:C:EHGAGGDEGG;;B-=;AEFGGF0FFGGGGGGGGF.9;AAFFFFFFAFFFFDA@-DE??DFFBFFFFFFFDFFFFFFFFDAFD?BFFFFFFFFDBBFFFF;;F99E9A-
@M03896:38:000000000-B4D98:1:1105:13666:22054 1:N:0:160
TACAGAGGGTGCAAGCGTTAATCGGAATTACTGGGCGTAAAGCGCGCGTAGGTGGTTCGTTAAGTTGGATGTGAAATCCCCGGGCTCAACCTGGGAACTGCATTCAAAACTGACGAGCTAGAGTATGGTAGAGGGTGGTGGAATTTCCTGTGTAGCGGTGAAATGCGTAGATATAGGAAGGAACACCAGTGGCGAAGGCGACCACCTGGACTGATACTGACACTGAGGTGCGAAAGCGTGGGGAGCAAACA
+
AAAAADFBBAAACFGF?AEGAGHFEEFFHHFFCFFBAAEEDGGGFEGGFGGGFHGEFFEEHFFGGF4BBFFGHFHHHHHHGGGGGGHEFGFHHHGFF?FGHHHGHGFHGHFHFBD/<CGDGFC?FGF<FGHFHHDAEFEFGHHGHHHHHFFGD<=D-;;ACGFGHHEEDG?FFFFFBFBFGGFGGGGGGGGGEGGFFDA-BFFFFFFFFFAF?BFFFFFFFFFFFBB.FFFBD;@FFFFFFFFFFDFFBFA
@M03896:38:000000000-B4D98:1:1105:13658:22072 1:N:0:160
TACAGAGGGTGCAAGCGTTAATCGGAATTACTGGGCGTAAAGCGCGCGTAGGTGGTTCGTTAAGTTGGATGTGAAATCCCCGGGCTCAACCTGGGAACTGCATTCAAAACTGACGAGCTAGAGTATGGTAGAGGGTGGTGGAATTTCCTGTGTAGCGGTGAAATGCGTAGATATAGGAAGGAACACCAGTGGCGAAGGCGACCACCTGGACTGATACTGACACTGAGGTGCGAAAGCGTGGGGAGCAAACA
+
ABBAAFFBBAAAFFGCE?EGEGHFFE2FHCDF5ABBAEAEGHFGGFGGCE@E5EEEFHEEGHFHGH4B3FFFGD4GGHHHFGGEFGHGHHHHFFF0B?FFGGHFHHGGHHFFGFG/<BEGGGFFFG1?GHHHDFC.F<CFCGHGGGHHHFBC===D@::::GHF0GACDFGGGFGF9FCFA?BFFGGEFGF/CA?-BAEBFAAFFFAFFBFFFFFFFFF:FFFFFF/.FE9B9@DDFFFDFC;9BDFFBF.
@M03896:38:000000000-B4D98:1:1105:13607:22214 1:N:0:160
TACGGAAGGTCCGGGCGTTATCCGGATTTATTGGGTTTAAAGGGAGCGTAGGCCGTGAGGTAAGCGTGTTGTGAAATGTAGGCGCCCAACGTCTGCACTGCAGCGCGAACTGCCCCACTTGAGTGCGCGCAACGCCGGCGGAACTCGTCGTGTAGCGGTGAAATGCTTAGATATGACGAAGAACCCCGATTGCGAAGGCAGCTGGCGGGAGCGTAACTGACGCTGAAGCTCGAAAGCGCGGGTATCGAACA
+
AAAAA>AABFFFGF?A2AECGGHFEEGGHCFGBBF1FGHHHHHGGEEGGEGGGHF>EBBBFGGGHG?EEHGHGEHFGFBFGHHCGGGGHGEHHFGGFFFFGHHGCFFDAFFDGGHFGFFGFFGGHHCF@DGG@?DDC?BFADF@FFAADA=DA.;B9@;DAFFFFBFFBFFFBFFFFFF=FFBFFFFFBFFFFD>DFFEFFFFFBA@9BFA;;;9;DFFEFFDFD?9;FFB;9;DFF.BDBA>=/;9AFF;
@M03896:38:000000000-B4D98:1:1105:13591:22220 1:N:0:160
TACGGAAGGTCCGGGCGTTATCCGGATTTATTGGGTTTAAAGGGAGCGTAGGCCGTGAGGTAAGCGTGTTGTGAAATGTAGGCGCCCAACGTCTGCACTGCAGCGCGAACTGCCCCACTTGAGTGCGCGCAACGCCGGCGGAACTCGTCGTGTAGCGGTGAAATGCTTAGATATGACGAAGAACCCCGATTGCGAAGGCAGCTGGCGGGAGCGTAACTGACGCTGAAGCTCGACAGCGCGGGTATCGAACA
+
AAAAAAABBFFFEEEA22ECGGGEGEEFHFFGBBFAFGEHDHFGHEGGGGGCHGG>E?BBGF@BFG1EEGEFEHFFGHGHHHHCGGGFFEFHHEEGBFFFGHHGCCCG>AFF<FEFFDHHHFCGHFCGAFGGCCCFCCGGBAF@FFDADAADE9;B=@;BABF;//BBBFEFFFFFF?A9DDBBEDD@-@DEFF@9@AEFFFFFBA>;9--;9A.9AFFBB?AD9AFFFFBA--.;A-ACCFB@FB9999;
@M03896:38:000000000-B4D98:1:1105:13609:22232 1:N:0:160
TACGGAAGGTCCGGGCGTTATCCGGATTTATTGGGTTTAAAGGGAGCGTAGGCCGTGAGGTAAGCGTGTTGTGAAATGTAGGCGCCCAACGTCTGCACTGCAGCGCGAACTGCCCCACTTGAGTGCGCGCAACGCCGGCGGAACTCGTCGTGTAGCGGTGAAATGCTTAGATATGACGAAGAACCCCGATTGCGAAGGCAGCTGGCGGGAGCGTAACTGACGCTGAAGCTCGAAAGCGCGGGTATCGAACA
+
AAAAAAABCFFFFFFA2AE?GGGGGEGGHBFGBBA1FGFGFHHGHEGGGFGGHHG>EBBBFGGGGG1?EGGHGG@GGHFGHHHCGGGGGFGHHFGHBFGFGHHGFGCF@C?B??GFDDHHGGGFHHGGCGGGCCGDCADGFAD@FFDADDCFA;;BC@;CAFFFF9BFFFFFFFFFFFF-DDFFFFFFCFFFFD9BBFE?.DFF9;@;@BBA@;ADDFFFFDDFDAFFEFFFFBFFFFFFFFF=FFDEFF-
@M03896:38:000000000-B4D98:1:1105:15596:22286 1:N:0:160
TACGGAGGATCCGAGCGTTATCCGGATTTATTGGGTTTAAAGGGAGCGTAGATGGATGTTTAAGTCAGTTGTGAAAGTTTGCGGCTCAACCGTAAAATTGCAGTTGATACTGGATATCTTGAGTGCAGTTGAGGCAGGCGGAATTCGTGGTGTAGCGGTGAAATGCTTAGATATCACGAAGAACTCCGATTGCGAAGGCAGCCTGCTAAGCTGCAACTGACATTGAGGCTCGAAAGTGTGGGTAACAAACA
+
AAAAAAABBFFFCFFEAAE2FGHEGEFGH5DD5AEAFFGGGHHGFGGGGGCFHHHGFBBFGHHFFG5FFGHGFGFFFEGHHHG>EEGGHHGGGHFCBBFFGGGHHHBHHHEBCGF3BFGFFF2BGHGHHHGHFFFCDBDCCFCFHHF<<C<C.<=DA@C<CG0;0CGHBG0CBG0CG?AAD./CCFF.;CEEF?---.99AAEFFA9/B//BFFB:BBF9//BF/B/;.;FD-:AABFFF..;//:/BAA;
@M03896:38:000000000-B4D98:1:1105:15615:22293 1:N:0:160
TACGGAGGATCCGAGCGTTATCCGGATTTATTGGGTTTAAAGGGAGCGTAGATGGATGTTTAAGTCAGTTGTGAAAGTTTGCGGCTCAACCGTAAAATTGCAGTTGATACTGGATATCTTGAGTGCAGTTGAGGCAGGCGGAATTCGTGGTGTAGCGGTGAAATGCTTAGATATCACGAAGAACTCCGATTGCGAAGGCAGCCTGCTAAGCTGCAACTGACATTGAGGCTCGAAAGTGTGGGTATCAAACA
+
AAAAAABBBFFFG2EA?2FCGGGGAEFGHCGHBFF2FGFHAFHGEEEEEFGGGFGGGFFGHGHGGG5FDHGGGEFGHHHHHHGEGGGEBGGGFFDCBBBBBFHFHH4FBGBDFFG?DFHHFFFGHHFBHHHHGGGGDCDGGFCFHHGGGGEGH<=DA@<ACGHGHGHHGHHHHHHHHGGGGGGGGGGD-CEFGBDGGDGE9DEFFFFF//BFFFBFFFFFFFFFFFFBEEF@:BDDFFFFFF.BBFBFBF?
@M03896:38:000000000-B4D98:1:1105:15599:22315 1:N:0:160
TACGGAGGATCCGAGCGTTATCCGGATTTATTGGGTTTAAAGGGAGCGTAGATGGATGTTTAAGTCAGTTGTGAAAGTTTGCGGCTCAACCGTAAAATTGCAGTTGATACTGGATATCTTGAGTGCAGTTGAGGCAGGCGGAATTCGTGGTGTAGCGGTGAAATGCTTAGATATCACGAAGAACTCCGATTGCGAAGGCAGCCTGCTAAGCTGCAACTGACATTGAGGCTCGAAAGTGTGGGGATCAAACA
+
3>>AABADBFFFF2E?A2E?GGHEFEGGHFFHBBF2FEHGHGHGHFEAAEEGHFGGFGGGGHGFFH5FDDEBEEGBGFGHHHGEGFGBFGFGEFE/BBBBGHHGHHFFGGEFGHHDHDGBBFGGHHD3@GF22FFFD/C<CC@EGFC0<ACEC<<=-<.<ACGFH0<G0;C0CGHHH.:C.?F/0C9.;;EEBD?@A.;.9?A..:;F/B99BB/;F;B;BBFFFF/.;9:@=FD?/99/:.-.9A9/BFF
@M03896:38:000000000-B4D98:1:1105:10410:22403 1:N:0:160
TACGGAGGGTGCAAGCGTTAATCGGAATTACTGGGCGTAAAGCGCACGCAGGCGGTTTGTTAAGTCAGATGTGAAATCCCCGGGCTCGACCTGGGAACTGCATCTGATACTGGCAAGCTTGAGTCTCGTAGCGGGGGGTAGAATTCCAGGTGTAGCGGTGAAATGCGTAGAGATCTGGAGGAATACCGGTGGCGAAGGCGGCCCCCTGGACGAAGACTGACGCTCAGGTGCGAAAGCGTGGGGAGCAAACA
+
?AABB3>2DAAAFGBF?AAFCFGBEAAFHHDB53ABAAEEEHHGGCEGGEGEE?>EEGFFGDFFFG4BBGGEGE44FGEGFG@EEGG/>C@DH0/?FFGFFFHGHFGGFHG11F01/?GFFCHHHHHE<<F.<?D?BBB.A/FFFFF/:BBBF;;;9-:-.BFFFBAAA;?FFBBFBF/A...BFFFFB--.A@?-B?ABBBBBB?B....---;A99//:AD.;A/9BFF9.;-./.D?=;-.-;./;F:
@M03896:38:000000000-B4D98:1:1105:10375:22407 1:N:0:160
TACGGAGGGTGCAAGCGTTAATCGGAATTACTGGGCGTAAAGCGCACGCAGGCGGTTTGTTACGTCAGATGTGAAATCCCCGGGCTCGACCTGGGAACTGCATCTGATACTGGCAAGCTTGAGTCTCGTAGAGGGGGGTAGAATTCCAGGTGTAGCGGTGAAATGCGTAGAGATCTGGAGGAATACCGGTGGCGAAGGCGGCCCCCTGGACGAAGACTGACGCTCAGGTGCGAAAGCGTGGGGAGCAAACA
+
AAAABAADDAAAC5GCE2FFFGFFEAFFHFDFB3CBAA2EFFHEFFGGGGGFEECECGGHHF4?FE1?BEFFGHH4FHFGFGGCGGHGCFCGFFGCFFC2FGHFHH1GF1DGHFGFFHHHGAGHHHHHFEFEHGGGCFFDFBBFFFBBFFFFB/9B@B9@A/BFFFA:9>AFBFFFF//AFF.9BBFDB9;DE>@;FFEAADFFFB=A?BFFAAFAF////9A.99F/BFBB?>@?;A.:9A-.9A?B;A.
@M03896:38:000000000-B4D98:1:1105:10394:22413 1:N:0:160
TACGGAGGGTGCAAGCGTTAATCGGAATTACTGGGCGTAAAGCGCACGCAGGCGGTTTGTTAAGTCAGATGTGAAATCCCCGGGCTCGACCTGGGAACTGCATCTGATACTGGCAAGCTTGAGTCTCGTAGAGGGGGGTAGAATTCCAGGTGTAGCGGTGAAATGCGTAGAGATCTGGAGGAATACCGGTGGCGAAGGCGGCCCCCTGGACGAAGACTGACGCTCAGGTGCGAAAGCGTGGGGAGCAAACA
+
BCBBBAABBAAAFDGCA?EFAFFFEEFFHHEFBBFBEAAFFGHGGGGGGGGGDGGFGGGGGGHHGH@FFHHGHHGHHHHHGGGGGGHGBDGGHHGGGFHHHFHHHHBGDG?DHGGFCHHHHEGHGHHHGGGGHGGFGFBDFBFFFFFFFFFFB;;B@C;CEFFFFFDADFEFFFFFFFFFDDFFFFFFF9CFFFFFFFFFFFCFFFFFFFFFDFFDFFFFFFFDFFFFFFFF.@ADFFDDFFCFFFFFFF?
@M03896:38:000000000-B4D98:1:1105:22608:22708 1:N:0:160
TACGGAAGGTCCGGGCGTTATCCGGATTTATTGGGTTTAAAGGGAGCGTAGGCCGTCTCAAAAGCGTGTTGTGAAATGTCCGGGCTCAACCGGGGCCGTGCAGCGCGAACTGTGAGACTTGAGTGTGCGGAAGGTATGCGGAATTCGTGGTGTAGCGGTGAAATGCATAGATATCACGAAGAACTCCGATTGCGAAGGCAGCATGCCGCAGCATTACTGACGCTGATGCTCGAAGGTGCGGGTATCGAACA
+
ABABBABBBFFF?EFAA2ECFGGEGEGGHFFHBFF1FGHGHHHGGGGGEFGGHHEECBFGBBFGHG1EDHGHGFFFHFHHHGGGEGHEGHHGFGGB>/>BDHHGCGGFADCD=DG=DGFHHFFDGDGHGGGGGGHFFHHGAAFGGGGCGFAAC;;;::;;AFFFFFBFFFFFFFFFFDDB?DFFFFFFFFFFFFACFFEF?DEFFFFFFFFFFFFFFFFFFFFFFFFEFFFD>FEDFFFFFF@>FFDFFFB
@M03896:38:000000000-B4D98:1:1105:11600:23006 1:N:0:160
TACGGAGGGTGCAAGCGTTAATCGGAATTACTGGGCGTAAAGCGCACGCAGGCGGTTTGTTAAGTCAGATGTGAAATCCCCGGGCTCAACCTGGGAACTGCATCTGATACTGGCAAGCTTGAGTCTCGTAGAGGGGGGTAGAATTCCAGTTGTAGCGGTGAAATGCGTAGAGATCTGGAGGAATACCGGTGGCGAAGGCGGCCCCCTGGACGAAGACTGACGCTCAGGTGCGACAGCGTGGGGAGCAACCA
+
>AAA3>>DDAAAFFGG?AEFFGHFFGCGHHA5AAABAAA1AGHGGCGEGGEGE@>EEFAGHHHFHHF3FHGGGHHHHHHHGGGEEEHHGHHHFGFHH/F1FGGFFFEHHHHBGHHHFFGG?F1FFGFF?AFFHHGGCB?DAFFFFFFEF///9:/;;@;BEFFFFF.;DBFFFFFFFBF.ADFFFFFA;BBFABB?BFE9-@BBBB@EEB.--9A.;/9;FDDDDDFFFFF?.--9.B.:=B-.9DE/.A.
@M03896:38:000000000-B4D98:1:1105:11614:23017 1:N:0:160
TACGGAGGGTGCAAGCGTTAATCGGAATTACTGGGCGTAAAGCGCACGCAGGCGGTTTGTTAAGTCAGATGTGAAATCCCCGGGCTCAACCTGGGAACTGCATCTGATACTGGCAAGCTTGAGTCTCGTAGAGGGGGGTAGAATTCCAGGTGTAGCGGTGAAATGCGTAGAGATCTGGAGGAATACCGGTGGCGAAGGCGGCCCCCTGGACGAAGACTGACGCTCAGGTGCGAAAGCGTGGGGAGCAAACA
+
AAAAAAABCAAACDGF?AECAGHFEEFFHHDFBBBBAEEFHHHGGCFEGGGGEEF@EGEHHHHHHHDFGHHHHHGHHHHHGGGEEGHHGHHHCHFGHFHGHHHGHGBGFHFGHHFFFHHHGGGHHHGGGGGGHHGGGFFDFFFFFFFFFFFFF:;B@@ABFFFFFFDADFFFFFFFFFFFFFFFFFFFD@CDFDDFFFEBCFFFFFDFEFFAD;DDFFFBFFFDAAFB;FB@.@BDFFDFFFF?FDEFFF.
@M03896:38:000000000-B4D98:1:1105:11601:23030 1:N:0:160
TACGGAGGGTGCAAGCGTTAATCGGAATTACTGGGCGTAAAGCGCACGCAGGCGGTTTGTTAAGTCAGATGTGAAATCCCCGGGCTCAACCTGGGAACTGCATCTGATACTGGCAAGCTTGAGTCTCGTAGAGGGGGGTAGAATTCCAGGTGTAGCGGTGAAATGCGTAGAGATCTGGAGGAATACCGGTGGCGAAGGCGGCCCCCTGGACGAAGACTGACGCTCAGGTGCGAAAGCGTGGGGCGCAAACA
+
AAAAAA?DBAA>4GFF2AF?AGGAEEAFHGDB53BBAAEFHHHGGGGFGGCCEE@EEGGHGF@GGHHBGGHFGGGHHHHHGGGEEGHHHHHHFGGHHGHGHHHHHHBFGHHHFHG2?FGG?FGHGHGGGGGGHHDGGA@AAFFFFFFFFFFF9/;;-;ABEFFFFF.9.@EF/BFFFFBFFFFF/FFD>99.;@==BBE@;DCFFF;AEF?D--A;BFF;FDFAD./BFFFAA@;DFF.A@CA.-9-9-;.
@M03896:38:000000000-B4D98:1:1105:11619:23038 1:N:0:160
TACGGAGGGTGCAAGCGTTAATCGGAATTACTGGGCGTAAAGCGCACGCAGGCGGTTTGTTAAGTCAGATGTGAAATCCCCGGGCTCAACCTGGGAACTGCATCTGATACTGGCAAGCTTGAGTCTCGTAGAGGGTGGTAGAATTCCAGGTGTAGCGGTGAAATGCGTAGAGATCTGGAGGAATACCGGTGGCGAAGGCGGCCCCCTGGACGAAGACTGACGCTCAGGTGCGAAAGCGTGGGGTGCAAACA
+
>>AA1AADDAAAFFGE000EEGGF00BFGGBB2BBBAAEEFHHGGCEEEECC>/>E/EEHHHHGHHFDGGHGFBD1GGHHGGGEEEGFFHHHGG/GGCFBGFFFGFFHHHGGHHHGEGHHG0FGHG?0?C<FBFC.>C<DGHHGHHDBDGFHG<;;:;;CCFHHHGE;A@FFGBFFFFFGGGBFFGFB-9-;;99>=-A-@@@@@@=;EFF-=-ABFFFFF-9AB-/BFFF@-9@BFBF?-----999:A-
@M03896:38:000000000-B4D98:1:1105:13143:23192 1:N:0:160
TACGGAGGGTGCAAGCGTTAATCGGAATTACTGGGCGTAAAGCGCACGCAGGCGGTTTGTTAAGTCAGATGTGAAATCCCCGGGCTCAACCTGGGAACTGCATCTGATACTGGCAAGCTTGAGTCTCGTAGAGGGGGGTAGAATTCCAGGTGTAGCGGTGAAATGCGTAGAGATCTGGAGGAATACCGGTGGCGAAGGCGGCCCCCTGGACGAAGACTGACGCTCAGGTGCGAAAGCGTGGGGAGCAAACA
+
>>AA33ADBAAAGGFG?AFEFGHFAEFFHHFFBBFAAAEEEHGGFCGFGGGCE0EEEEFHHHHHGH4BFGHFGFBHHHHHGGGGEGHGGHHHGHGFHFHGHHHHHHBGGHGHHHGCFGHGGFFGHHGFFDGFHHCCCDADFFFFFFFFFFBFF;;;@;;BEFFFFFFDFFEFFFFFFF/FFA.BFFFFADAFFDAAC.E-BFFFBD;E?BA;-;A9FFFFFFFFFFFFFFF@.;BFFFFFCFFFAAABFFF
@M03896:38:000000000-B4D98:1:1105:13122:23203 1:N:0:160
TACGGAGGGTGCAAGCGTTAATCGGAATTACTGGGCGTAAAGCGCACGCAGGCGGTTTGTTAAGTCAGATGTGAAATCCCCGGGCTCAACCTGGGAACTGCATCTGATACTGGCAAGCTTGAGTCTCGTAGAGGGGGGTAGAATTCCAGGTGTAGCGGTGAAATGCGTAGAGATCTGGAGGAATACCGGTGGCGAAGGCGGCCCCCTGGACGACGACTGACGCTCAGGTGCGAAAGCGTGGGGAGCAAACA
+
>>AA3AADDAAA4AGF2AEEAFGF?EFFHFFF5ABBAAEE1FGFGCEGGGGCEEE@EFGHHF4FFFGGFHHGFG4DGHHHGGGCE@GFGGBGBGGFB?G1BFHGBGFGBGGHHGH<<FGDF0<FFGGFFFGEDG?@CB99;B9FFFFFFFF/:/:FB;.9;B//BFD;9@.9/BBBF//FAA.//BBFB-@D.@B?>A.-@?B=BB@;?B.;;=---9.;B...DDFB:B99;;@9/DFFB;-:-:9B/;:
@M03896:38:000000000-B4D98:1:1105:13142:23212 1:N:0:160
TACGGAGGGTGCAAGCGTTAATCGGAATTACTGGGCGTAAAGCGCACGCAGGCGGTTTGTTAAGTCAGATGTGAAATCCCCGGGCTCAACCTGGGAACTGCATCTGATACTGGCAAGCTTGAGTCTCGTAGAGGGGGGTAGAATTCCAGGTGTAGCGGTGAAATGCGTAGAGATCTGGAGGAATACCGGTGGCGAAGGCGGCCCCCTGGACGAAGACTGACGCTCAGGTGCGAAAGCGTGGGGAGCAAACA
+
ABBAAABBCAAACEGF?2FCAGHFFEGGHHFFBBBBAAEEGHHGGFGGGGGGE@E@EFGHHHHHGHDFGHHHHHHHHHHHGGGGGGHHHHHHGHGHHFGFHHHHHHHHFHFGHHGFFGHHHGGHHHHGGGGGHHCGGFFDFFFFFFFFFFFFF;;B@@;CEFFFFFAADFFFFFFFFFFFFFFFFFFFFBFFFFFFFFFAFFFFFFFFFFFFFFFFFFFFFFFFFBFFFFB>ADFFFFFFFFFFFFFFFF.
@M03896:38:000000000-B4D98:1:1105:22984:24359 1:N:0:160
TACGGAGGATCCGAGCGTTATCCGGATTTATTGGGTTTAAAGGGAGCGTAGATGGATGTTTAAGTCAGTTGTGAAAGTTTGCGGCTCAACCGTAAAATTGCAGTTGATACTGGTCGTCTTGAGTGCAGTAGAGGTAGGCGGAATTCGTGGTGTAGCGGTGAAATGCTTAGATATCACGAAGAACTCCGATTGCGAAGGCAGCTTACTGGACTGTAACTGACGCTGATGCTCGAAAGTGTGGGTATCAAACA
+
AAAAAABCAFFFGCFE?AEEFGHGGGGGHF5F5BB2FFFGHHHGHGGG?EEGEFFGGFBGDGHEFFDGBGFGGHGHHFHHHB@EEFGFGHHFEHGHHBBFHHHHFFEGHHGFHBGB>FGFGDCFFGFHHHHHHHFHHGHC@DCFHHFGGFEEG<<=<<<ACGHHHCGHHHHHHHHGFDEDGFGFGGGGBGGFFGGDGGFG.DFFFFFF9BFFEFFFFFFFFFDFFFFBFFBA-B?AFFFFFFF:FFFFFF?
@M03896:38:000000000-B4D98:1:1105:16061:24633 1:N:0:160
TACGGAGGGTGCAAGCGTTAATCGGAATTACTGGGCGTAAAGCGCACGCAGGCGGTTTGTTAAGTCAGATGTGAAATCCCCGGGCTCAACCTGGGAACTGCATCTGATACTGGCAAGCTTGAGTCTCGTAGAGGGGGGTAGAATTCCAGGTGTAGCGGTGAAATGCGTAGAGATCTGGAGGAATACCGGTGGCGAAGGCGGCCCCCTGGACGAAGACTGACGCTCAGGTGCGAAAGCGTGGGGAGCAAACA
+
>3AAA3>DBAA>4FGF2A2EAFHFEDFFHHDF53BBAAAE1FGFG0EEGEGEEEE@EFEGGHHGGF4BBGHGHBHGHHHHFGECEGHFGGGHHHGFFAFGHHHGGGFFF2?DGFB<??FDFAHGHGBGFGGGHHDCCA9;ABFFFFFFFFFF:;;B@@;9.BFFFF;ADFFFBFFFFFFFFFEFFFFFF9@DFFFFFDEAFFFFB@-;EFFFCFFFFFFFBDFDDFFF9FBDBAFFFFFDFFF.BDEFFA9
@M03896:38:000000000-B4D98:1:1105:16047:24647 1:N:0:160
TACGGAGGGTGCAAGCGTTAATCGGAATTACTGGGCGTAAAGCGCACGCAGGCGGTTTGTTAAGTCAGATGTGAAATCCCCGGGCTCAACCTGGGAACTGCATCTGATACTGGCAAGCTTGAGTCTCGTAGAGGGGGGTAGAATTCCAGGTGTAGCGGTGAAATGCGTAGAGATCTGGAGGAATACCGGTGGCGAAGGCGGCCCCCTGGACGAAGACTGACGCTCAGGTGCGAAAGCGTGGGGAGCAAACA
+
AAAAAABBBAAABFGF?AEEFGHFEFGGHHFF5BABAAEFGHHGG?EEFFGGEEEEGGGHHGHHHH4BGHHGHHHHHHHHGGFGEGHHGHHHHHGFGFFFGHHGHHFHFHGFHGH@FGHHGFHHHHHHGGGGHHG?CFBAABFFFFFFFFFFF;;B;@;@AFFFFFD;AAEFFFFFFFFFFFFEFFFFF@CFFFFFFFFF=ADFFF@EFFFFDFFFFFFFFFFFFFFFFFFDBCADFFDADFFEBDFFFE.
@M03896:38:000000000-B4D98:1:1105:11125:24858 1:N:0:160
TACGGAAGGTCCGTGCGTTATCCGGATTTATTGGGTTTAAAGGGAGCGTAGGCCGGAGATTAAGCGTGTTGTGAAATCTAGATGCTCAACATCTGCACTGCAGCGCAAACTGGTTTCCTTGAGTACGCACAAAGTGGGCGGAATTCGTGGTGTAGCGGTGAAATGCTTAGATATCACGAAGAACTCCGATTGCGAAGGCAGCTCACTGGAGCGCAACTGACGCTGAAGCTCGAAAGTGCGGGCATCGAACA
+
>>>A>A1A1CBFA1AA00E?GGHBAEEFHF2F11A/AEHGHGGEFGAAAAAABFAE///BDDG1B//B>BEFE2GFG122FBGDFFGFCGFCEDGBFCBBBGBF/>/>>FFD0BBBDGF@<G1FGHGGCCGGF0GF1G?-<@CEFD<<...:;:0;-:;=CGGGF;;;FBFGGGGGGBBBFB/B0CF9999.B-;9>B;9-BBFFF/9-;-B-;@@@FB/F9;B9A/BF/;A;FB-B/B----;9;-;9F@
@M03896:38:000000000-B4D98:1:1105:11117:24874 1:N:0:160
TACGGAAGGTCCGGGCGTTATCCGGATTTATTGGGTTTAAAGGGAGCGTAGGCCGGAGATTAAGCGTGTTGTGAAATGTAGATGCTCAACATCTGCACTGCAGCGCGAACTGGTTTCCTTGAGTACGCACAAAGTGGGCGGAATTCGTGGTGTAGCGGTGAAATGCTTAGATATCACGAAGAACTCCGATTGCGAAGGCAGCTCACTGGAGCGCAACTGACGCTGAAGCTCGAAAGTGCGGGTATCGAACA
+
AAABBABBBFFFGEEA22EEEGGFFFGGHFFFBFG?FGHHGHHGHGGGGGGGHHEE?E>GHHFGHF>EEGEGGHFHHHHFGGGFHHHBFGEHGFFGFGFFGHHGCG?CCGFBGFGHHHHHHHFFFHDDEGGHGHFFHEFCDGGGHHFGFG?EC;;;9;=AEGGGFBCFGGGGGGGFFFFFDDFFFFFDFFFFFFFFFFFFFFFFFFFBFFFFDFFFFFFFFFFFFFFFFFFADFFDFFFAFFF;BB.AFFD
@M03896:38:000000000-B4D98:1:1105:11135:24880 1:N:0:160
TACGGAAGGTCCGGGCGTTATCCGGATTTATTGGGTTTAACGGGAGCGTAGGCCGGAGATTAAGCGTGTTGTGAAATGTAGATGCTCAACATCTGCACTGCAGCGCGAACTGGTTTCCTTGAGTACGCACAAAGTGAGCGGAATTCGTGGTGTAGCGGTGAAATGCTTAGATATCACGAAGAACTCCGATTGCGAAGGCAGCTCACTGGAGCGCAACTGACGCTGAAGCCCGAAAGTGCGGGGATCGAACA
+
>>A>1>1AAFFFG110AEEECFGE/AEFH1FG1BAAAFHH1AAACEEEFGGCDGEE/>/BGHFGF>E>/F/FEEHHH1B2GHHGHGHFFG1B<1GFB<BBFFGF@C?C/A?GG?GFFFHHFFF>1FCGECCCC/DG0<<@<<@FFCEGE?:A:;;;;-:AEFFBFBFFF0CFG0CBB.;AFGGFFFFA@FB-FA==@FFFFFFB9B/9-BFF9;--@;BBFBBFF-/9/-;99@>BF/F?;--;BE-9FF@
@M03896:38:000000000-B4D98:1:1105:12656:25403 1:N:0:160
TACGGAAGGTCCGGGCGTTATCCGGATTTATTGGGTTTAAAGGGAGCGTAGGCCGTGAGGTAAGCGTGTTGTGAAATGTAGGCGCCCAACGTCTGCACTGCAGCGCGAACTGCCCCACTTGAGTGCGCGCAACGCCGGCGGAACTCGTCGTGTAGCGGTGAAATGCTTAGATATGACGAAGAACCCCGATTGCGAAGGCAGCTGGCGGGAGCGTAACTGACGCTGAAGCTCGAAAGCGCGGGTATCGAACA
+
AAAAAAACBFFFEE?A2AE2GGHEEFFGHGGGBAF1FFHHEGHGHGFGGGGFHHG>@BB?BGGBFF1EEHHHGHHFHHFFHHHGGGGA?EEHHFEHBFFFGHHGCG?CADFFFGFFGFHHGFC>GHFGCGGGCGGC-ADGDA@@FFFFFCFDA9;BC@ADEFFFFBFFFFFFFFFFFBEFDFFFFFFFDFFFFFFFFFF..AFFFFDF>BFABAADDFFFFFDFFFFBBBB?:FDDF?DC==-:FBAFFF-
@M03896:38:000000000-B4D98:1:1105:13869:27841 1:N:0:160
TACGGAGGGTGCAAGCGTTAATCGGAATTACTGGGCGTAAAGCGCACGCAGGCGGTTTGTTAAGTCAGATGTGAAATCCCCGGGCTCAACCTGGGAACTGCATCTGATACTGGCAAGCTTGAGTCTCGTAGAGGGGGGTAGAATTCCAGGTGTAGCGGTGAAATGCGTAGAGATCTGGAGGAATACCGGTGGCGAAGGCGGCCCCCTGGACGAAGACTGACGCTCAGGTGCGAAAGCGTGGGGAGCAAACA
+
ACBBBAABCAAACGGE?AEEFGHFGEGGHHFF5BBBAAAEFHHGGGGGGGGGECEEFGFHHGHHGH@FGHHGHHHHHHHHGGGGEGHHGHHHHHGGFFGGGHHGFG2FDGFHHGHGFHHHGFGHHHHHGGGGHHGCFFCAEBFFFFFFFFBFF;;BB;;@EFFFFFAADFFFFFFFFFFFFFFFFFFDDCFFFFFFFFE@DFFFFFFFFFFFFBFFFFFFFFFFFFFFFFB=:CADFFFFFFFFFDEFFF?
@M03896:38:000000000-B4D98:1:1105:13857:27856 1:N:0:160
TACGGAGGGTGCAAGCGTTAATCGGAATTACTGGGCGTAAAGCGCACGCAGGCGGTTTGTTAAGTCAGATGTGAAATCCCCGGGCTCAACCTGGGAACTGCATCTGATACTGGCAAGCTTGAGTCTCGTAGAGGGGGGTAGAATTCCAGGTGTAGCGGTGAAATGCGGAGAGATCTGGAGGAATACCGGTGGCGACGGCGGCCCCCTGGACGAAGACTGACGCTCAGGTGCGAAAGCGGGGGGAGCAAACA
+
ABBBBBADDABABFGF??EE2FGAE2FFHFB5532BAA2BFGDEEGGEECEEEFEEEDGHFG4F4G@B3FGGGDGDBFGHGEE/>EFFGHHGE0/BF?F2FHBGHBFHGHHGFECBCGHHF0CGHHGGFFFFHHC?C=9.;B/FBBFF///:;//9@-.;;FBFFFA-;@AF?/9;BEFF?D.BBFFDB;BDABD--9D@AA>->;99.;A---;99FF/9:AAADB//FFD.--:FD---9-=C?.//;.
@M03896:38:000000000-B4D98:1:1105:17834:28475 1:N:0:160
TACGTAGGGTGCAAGCGTTATCCGGAATTATTGGGCGTAAAGGGCTCGTAGGCGGTTCGTCGCGTCCGGTGTGAAAGTCCATCGCTTAACGGTGGATCCGCGCCGGGTACGGGCGGGCTTGAGTGCGGTAGGGGAGACTGGAATTCCCGGTGTAACGGTGGAATGTGTAGATATCGGGAAGAACACCAATGGCGAAGGCAGGTCTCTGGGCCGTCACTGACGCTGAGGAGCGAAAGCGTGGGGAGCGAACA
+
AAABAFFCBFAABGGF?AFEGGHGGGGGHG5GBABBAAEEHHHGGFHGEEFGFEEECFGFGFCGEEEEFEEEEHHHHHHHGHHGGHHGHHFGCGGHF???FBBDGCCCDHCCFC@-ACFGGACCFFDCCEGFFFFD.EFFEBFFFFFFFFAFD:99D;;ADAFFBBFFFFFFFFFFFFFAFFFFFFFFFFFFFFFFFFFFFFFFFFFFBFEAC@BDDFFFFFFFFFFFBAECADCDFF:DCFFFDFAFFF;
@M03896:38:000000000-B4D98:1:1106:16904:2634 1:N:0:160
TACGGAGGGTGCAAGCGTTAATCGGAATTACTGGGCGTAAAGCGCACGCAGGCGGTTTGTTAAGTCAGATGTGAAATCCCCGGGCTCAACCTGGGAACTGCATCTGATACTGGCAAGCTTGAGTCTCGTAGAGGGGGGTAGAATTCCAGGTGTAGCGGTGAAATGCGTAGAGATCTGGAGGAATACCGGTGGCGAAGGCGGCCCCCTGGACGAAGACTGACGCTCAGGTGCGAAAGCGTGGGGAGCAAACA
+
>>AA?AA@?2>>FFG4E2AECGFABEEFHF55532AAAAEEGFEG0EEEEE>F0>EE1EB2FGEBG4@@F3B@BEGHGHHGEFGEFFFGHH?B0/BGFCGHHDGG2GBFG?2FF<2?FGF?CFFFFF?FEFEDCE-->-..;FB9;FBB/9/9:9BB;.-9BFF/;;.;=E/BFFF//B?DDBBFFF9--;.9;@DBA;--9@DFB;9:B;;9@DDFFB9FDFAD?B///;99-=.9..9-99.;AEF/.9
@M03896:38:000000000-B4D98:1:1106:14788:3427 1:N:0:160
TACGGAGGGTGCAAGCGTTAATCGGAATTACTGGGCGTAAAGCGCACGCAGGCGGTTTGTTAAGTCAGATGTGAAATCCCCGGGCTCAACCTGGGAACTGCATCTGATACTGGCAAGCTTGAGTCTCGTAGAGGGGGGTAGAATTCCAGGTGTAGCGGTGAAATGCGTAGAGATCTGGAGGAATACCGGTGGCGAAGGCGGCCCCCTGGACGAAGACTGACGCTCAGGTGCGAAAGCGTGGGGAGCAAACA
+
>AABAABB@?AAFGG4E2AAAFGFDEFGHGA55BA2EAEEGFHGG?EFGGGEGGGGGGGGGHGGFG4BBGFBFGHGHHHHGGGGGGHFFHHHHG/FFFGGHHHHHHHHHHDDG?FFGHHHHE??F?GGFFGFHGGCGF>.:;FFFFFFFFFF;;BBBD9@EFFFBFD;ACEFFFFFFFEFFFFEFFFFF-;AFFFCFFFFFDDA>B@EFFFFDAFFFFFFBDDDDDBF:BBADADFBDADFAD.@D?FFFF
@M03896:38:000000000-B4D98:1:1106:14789:3445 1:N:0:160
TACGGAGGGTGCAAGCGTTAATCGGAATTACTGGGCGTAAAGCGCACGCAGGCGGTTTGTTAAGTCAGATGTGAAATCCCCGGGCTCAACCTGGGAACTGCATCTGATACTGGCAAGCTTGAGTCTCGTAGAGGGGGGTAGAATTCCAGGTGTAGCGGTGAAATGCGTAGAGATCTGGAGGAATACCGGTGGCGAAGGCGGCCCCCTGGACGAAGACTGACGCTCAGGTGCGAAAGCGTGGGGAGCAAACA
+
3>AAAABDD2>ABFGF?2EECGHFEEDFHFDB5BAAAAEEGHHGG0EEEGGEGFGEGGGHHHGHBG4BBBDBBFGFGHHHGFGFECGFGHHGGHCBCFGFHHHHHFGGHHDDGFHGGHHDFFGGHGFF?AFFHHA?C;@9:;FFFFFBBFFF;;;;;;;;AFFFBF;;ADEFFFFFFBBFFDF/BFFFA;@DF-BC;AE;DF@FFF9;EF?;;=DDFBFFFDA.9AFBBB9-;>>./9;.9;A9>.9FFF.
@M03896:38:000000000-B4D98:1:1106:11356:3836 1:N:0:160
TACGGAAGATGCGAGCGTTATCCGGATTTATTGGGTTTAAAGGGAGCGTAGGCGGGCTTTTAAGTCAGCGGTCAAATGTCACGGCTCAACCGTGGCCAGCCGTTGAAACTGTAAGCCTTGAGTCTGCACAGGGCACATGGAATTCGTGGTGTAGCGGTGAAATGCTTAGATATCACGAAGAACTCCGATCGCGAAGGCATTGTGCCGGGGCAGCACTGACGCTGAGGCTCGAAAGTGCGGGTATCAAACAG
+
ABAAAABBFFFDE?FA22FEGGHEEEGGHFDF5BB2BEGGGHHGHGECEGGGHEGGEEGHHHEFHH4BB/>?E??FFFGGGFGCDGFFGGHGDHCBFF=FGCDFGFHGGH1>=>FGFBGFGH=GGGGGHHHHGC.ABGFFFCCGHGHFGCEEH;G::;;EFFFFCFBFFFFGFFGGCDDFDGBBFFDFFCCDFC@FFAFFFFFFFFF@BF>DFFFFFFFFAAFFFFEAFFFBFDFFFFFCF:CFFFFFFFF
@M03896:38:000000000-B4D98:1:1106:11337:3836 1:N:0:160
TACGGAAGATGCGAGCGTTATCCGGATTTATTGGGTTTAAAGGGAGCGTAGGCGGGCTTTTAAGTCAGCGGTCAAATGTCACGGCTCAACCGTGGCCAGCCGTTGAAACTGTAAGCCTTGAGTCTGCACAGGGCACATGGAATTCGTGGTGTAGCGGTGAAATGCTTAGATATCACGAAGAACTCCGATCGCGAAGGCATTGTGCCGGGGCAGCACTGACGCTGAGGCTCGAAAGTGCGGGTATCAAACAG
+
>AA?>AABFFFFG2EE22A2FGHECEEGH5FF5D22BEFFGHGGHFEEEE?1GEECE@GHHHHHHH4BBE@>@ABGHFGFFGGFGGGGHGHGGHGCFFGGGCCEGFFGFH1F<>FGGCGCGG=GFHGD<D<CEECA<GFGGGGHHGCEDAEGC<G;B;;.9CBGCBBCFGGGGGGGDGGGFGGFFFFFFFFDFFFFFFFFFFFFFFA=>---ADFFFEBFAAA?DFEEEFF=FDD;BB9B@B-FBFFFFFF
@M03896:38:000000000-B4D98:1:1106:11363:3854 1:N:0:160
TACGGAAGATGCGAGCGTTATCCGGATTTATTGGGTTTAAAGGGAGCGTAGGCGGGCTTTTAAGTCAGCGGTCAAATGTCACGGCTCAACCGTGGCCAGCCGTTGAAACTGTAAGCCTTGAGTCTGCACAGGGCACATGGAATTCGTGGTGTAGCGGTGAAATGCTTAGATATCACGAAGAACTCCGATCGCGAAGGCATTGTGCCGGGGCAGCACTGACGCTGAGGCTCGAAAGTGCGGGTATCAAACAG
+
>AA3AAAAFFFDGGCA?2EECGHEAEEGHHDF5A22BFHHHHHGHGECEEEDHEE?>EGHHHHGGH4B?/>?EDHGHGHGGHGFC@DEFHHDDGC>G2?FFF?CEGGGHG1FFFDGFFGFGF=GDGGFHHCGE<.A/DD;CCFCGCCCDCEEHCC;?;;CFGGG;0;FFFFGGFGG;ACADFBBFFD=ADAA-@=;DEFFFFFFFFB@>D>DDFEFBBBF;AD9DA.;AF=-.;;//9;==;:FFFFFFF.
@M03896:38:000000000-B4D98:1:1106:18094:4730 1:N:0:160
TACGTAGGGGGCAAGCGTTATCCGGATTTACTGGGTGTAAAGGGAGCGTAGACGGATGGACAAGTCTGATGTGAAAGGCTGGGGCTCAACCCCGGGACTGCATTGGAAACTGCCCGTCTTGAGTGCCGGAGAGGTAAGCGGAATTCCTAGTGTAGCGGTGAAATGCGTAGATATTAGGAGGAACACCAGTGGCGAAGGCGGCTTACTGGACGGTAACTGACGTTGAGGCTCGAAAGCGTGGGGCGCAAACA
+
>AAA>FFA32AAEFGCA2EECGHGCEEGHGA55AA3AAEFGHFGGEGGEFGGHGGGGGGHCBCGBF4B3DDBFGGHHEG3GEGGGFGFGFGEEECGCDAEHGHHFHFFGH2D<@?<>AGFGF<?FFGCCDG-CDFFDFGFCCFGHFHHFHGF<<<CCCCCEGFG0BC=CDGGGGBCBBFGGGFGGGG?F99BACFFFDEFAF;@FB9BFFFF=;AAFFB:B.;AAEFFEE.>>F../9ADFAF.;@>=@FA
@M03896:38:000000000-B4D98:1:1106:18077:4737 1:N:0:160
TACGTAGGGGGCAAGCGTTATCCGGATTTACTGGGTGTAAAGGGAGCGTAGACGGATGGACAAGTCTGATGTGAAAGGCTGGGGCTCAACCCCGGGACTGCATTGGAAACTGCCCGTCTTGAGTGCCGGAGAGGTAAGCGGAATTCCTAGTGTAGCGGTGAAATGCGTAGATATTAGGAGGAACACCAGTGGCGAAGGCGGCTTACTGGACGGTAACTGACGTTGAGGCTCGAAAGCGTGGGGAGCAAACA
+
>AAA>FFA@AADCCF4A2EECGHGEEGGHFA55BA3AAFEGHGGEEFFEGGEHGGEFFFHBEFFFG4BGDBBBGHFFEH3FFGGGGGBBEGEFEEEGDFFHGGHFFGFGH?D2@?/>CFFFG1?FDHGGGGFEFFH=GGC@CCGHHHFGHFF;<;C@;;@EFGGFFECEDFFFGBFGFGGGDFGGGGEFFFFEFFFFFEDFCFBFBBFFFFDB;EEF/FFFFEFEEFE?EA=AFDAFDAADFFEAFEFFFF
@M03896:38:000000000-B4D98:1:1106:18090:4756 1:N:0:160
TACGTAGGGGGCAAGCGTTATCCGGATTTACTGGGTGTAAAGGGAGCGTAGACGGATGGACAAGTCTGATGTGAAAGGCTGGGGCTCAACCCCGGGACTGCATTGGAAACTGCCCGTCTTGAGTGCCGGAGAGGTAAGCGGAATTCCTAGTGTAGCGGTGAAATGCGTAGATATTAGGAGGAACACCAGTGGCGAAGGCGGCTTACTGGACGGTAACTGACGTTGAGGCTCGAAAGCGTGGGGAGCAAACA
+
33AA>CC3322>2FEA22AEGGHEGEGGHEA55AA3BEGGHGHGGFFGFE01GEEEFEFG@CFGFG4BB4BBBGGH31F3FEECEEGFGGHGG?EEGFGEHGGHHGFFGH>F?@F?B?FF?F1?FFGGGGGC.EFGDHD@<<@CGGFCGFBC<;;C-;;:CFFGBC.;A?9CFFFFGFGG?DBFFGFEF;F/A>>CF?E-;;=BFB/9;B99-.;;FFFFFFAEEFBB??A-9BA9FD;A=@DFCFFFF.9
@M03896:38:000000000-B4D98:1:1106:24332:4842 1:N:0:160
TACGTAGGGGGCAAGCGTTATCCGGATTTACTGGGTGTAAAGGGAGCGTAGACGGATGGACAAGTCTGATGTGAAAGTCTGGGGCTCAACCCCGGGACTGCATTGGAAACTGCCCGTCTTGAGTGCCGGAGAGGTAAGCGGAATTCCTAGTGTAGCGGTGAAATGCGTAGATATTAGGAGGAACACCAGTGGCGAAGGCGGCTTACTGGACGGTAACTGACGTTGAGGCTCGAAAGCGTGGGGAGCAAACA
+
ABAAAFFBA@?>22FAA2EAGGHEEEGGHF5B5BB3AAGGHHGGHEEEEGGFHGGFEEFFBFGHGH@BBDBBFGHFGBFFHFHGFGGEFFHFG?EFG<BFGHHHGGGGGH??2@?/>CCFFF1?GFHGDGGDEDFGFHF@<<DGHHHFHFCFC;CG@A;CEHHGFFECEDEGGGGGGGGGGDGGGGGEFFFFEFFFFFEDFCFFFBBBFFFADFEEFFFFFFFF?EFFFFFBCFDDFFFFFFFEFFFFFF?
@M03896:38:000000000-B4D98:1:1106:18885:5047 1:N:0:160
TACGTAGGGTGCAAGCGTTATCCGGAATTATTGGGCGTAAAGGGCTCGTAGGCGGTTCGTCGCGTCCGGTGTGAACGTCCATCGCTTAACGGTGGATCCGCGCCGGGTACGTGCGGGCTTGAGTGCGGTAGGGGAGACTGGAATTCCCGGTGTAACGGTGGAATGTGTAGATATCGGGAAGAACACCAATGGCGAAGGCAGGTCTCTGGGCCGTCACTGACTCTGCGGAGCGAAAGCTTGGGGAGCGAACA
+
AAA@AFC>AC2>BGFA2AA2EGGBE2EGHDFF5BBBAAABFGBFFFGAFGF1G0>E0F>BB>>/>>>>/>>?EFD3B?GFGHG/?CGDHF?>CH?/?2F?F?DGG@D<<F.0>C-<-;-;:::;0C--999E.9.-9;FFC;FGGGGGD-;>A9;B.;9;.EFFFFFFF/FFFFFA@-=C..9B9BDEA//9;9;@-.9A.-:;FFB9/..;9@B?DFF/:/:BF/--;-;->BFAF/9/A?>E-;;;9;@
@M03896:38:000000000-B4D98:1:1106:6876:5735 1:N:0:160
TACGGAGGGTGCAAGCGTTAATCGGAATTACTGGGCGTAAAGCGCACGCAGGCGGTTTGTTAAGTCAGATGTGAAATCCCCGGGCTCAACCTGGGAACTGCATCTGATACTGGCAAGCTTGAGTCTCGTAGAGGGGGGTAGAATTCCAGGTGTAGCGGTGAAATGCGTAGAGATCTGGAGGAATACCGGTGGCGAAGGCGGCCCCCTGGACGAAGACTGACGCTCAGGTGCGAAAGCGTGGGGAGCAAACA
+
AAABBAAD@AAAFFFAA2EEAGGBAACFHFA5532BAAAEFGFEGCFCGCE?EGGGGGGHGHFHHH@B@FDB@GGBGHHHGFGGGGGFGHHHHEGCGGHHHHHHHHGHGH?FGGHCFGHHGGGHHFGGFDEEG0>><@DFFFFFFFFFFBFFF;FF@@AFEFFFBFAAA>EFBFFFBFFFFFFFFFFFF9>FA-@-9DA@=FDDCCFEEFFFFA?;FFFBF?DFDDFBBBBF.=B?FFFDFF=9@AEFFF?
@M03896:38:000000000-B4D98:1:1106:15889:6474 1:N:0:160
TACGGAGGGTGCAAGCGTTGTCCGGAATCATTGGGCGTAAAGCGTTCGTAGGCGGCATGACAAGTCTGGTGTTAAATTCCGGGGCTCAACCTCGGTTCGGCACTGGATACTGTTGAGCTAGAATGTGGTAGAGGTGAAGGGAATTCCTGGTGTAGCGGTGAAATGCGTAGATATCAGGAGGAACACCGGTGGCGTAAGCGCTTCACTGGGCCATTATTGACGCTGAGGAACGAAAGCCGGGGGAGCGAATG
+
ABAAAABCB@AABFGC?2E2FGHEEEFGHHFF5BFAAAEEGHHGGGGFFHGFHGGF?EGHCDGHGH4BB3E?EFHFGGHHHFGFGGHEGFHHHFFFG/BBDGGHHHFHHH?1???=FGHGGFHHHGFGFHHHHG<FFFHGGHHHHHHHHGBFC<:C@A;AEHFHFFCCDFGGGGGEFFGGGGGGFGGGDCBFFFFFFFFFFFFDFFFFFF?EDFFFFFFFFFFFFDFFFF.9A:A.BADFFFFADD@CBFF
@M03896:38:000000000-B4D98:1:1106:17896:6680 1:N:0:160
TACGGAGGGTGCAAGCGTTAATCGGAATTACTGGGCGTAAAGCGCACGCAGGCGGTTTGTTAAGTCAGATGTGAAATCCCCGGGCTCAACCTGGGAACTGCATCTGATACTGGCAAGCTTGAGTCTCGTAGAGGGGGGTAGAATTCCAGGTGTAGCGGTGAAATGCGTAGAGATCTGGAGGAATACCGGTGGCGAAGGCGGCCCCCTGGACGAAGACTGACGCTCAGGTGCGAAAGCGTGGGGAGCAAACA
+
>AAAAAAA?2AAEGGAE2EAFGHFEEGGHHAB5AA2AAEDFHHGG?EEGGGGGCEEFEFGHHFHFG4BBF3BBB@BFGHHFEGGGGHGHHHHHFGHHGHHHHHHHFGGGH?2F?<2FGHGFHFFFGGGFDGGDFCAF-BFFFFFFFFFFFFF;;BFFC.@EFFFBFDDFFFFFFFFFFFFFFFFFFFFF@FDFFFFFFEBDFBFBFCFFFFCBADDFFFFFDD9ADBEFFB@.@A?B.DDCACEDFFFFF?
@M03896:38:000000000-B4D98:1:1106:14038:7203 1:N:0:160
AACGTAGGGTGCAAGCGTTGTCCGGAATTACTGGGTGTAAAGGGAGCGCAGGCGGGAAGACAAGTTGGAAGTGAAAACCATGGGCTCAACCCATGAATTGCTTTCAAAACTGTTTTTCTTGAGTAGTGCAGAGGTAGATGGAATTCCCGGTGTAGCGGTGGAATGCGTAGATATCGGGAGGAACACCAGTGGCGAAGGCGGTCTACTGGGCACCAACTGACGCTGAGGCTCGAAAGCATGGGTAGCAAACA
+
AAAAAFFCBCAAFFGC22EECGHEGGGGHHDB5BB3AAGGGHHGHGEGGGFEGGGGCEGHGGHHGHDGFHHFGHFGHHGABFGGHHHHHHHGGGHHHHHHHHHHHHFHHH?2DDDGGGHHGFFF?GHHGHHGHGHFHHHHHGHHHHHHFGCGC==DDA;DGFHHHGCCEGGGGGGGGGGGGDFGGGGEFFGGGCFFDFEDFFFFFFBBBEEFDFFFFFFFFFDFFFFFFEFBCFFDFFFFFFB0;FFFFFF
@M03896:38:000000000-B4D98:1:1106:14053:7215 1:N:0:160
AACGTAGGGTGCAAGCGTTGTCCGGAATTACTGGGTGTAAAGGGAGCGCAGGCGGGAAGACAAGTTGGAAGTGAAAACCATGGGCTCAACCCATGAATTGCTTTCAAAACTGTTTTTCTTGAGTAGTGCAGAGGTAGATGGAATTCCCGGTGTAGCGGTGGAATGCGTAGATATCGGGAGGAACACCAGTGGCGAAGGCGGTCTACTGGGCACCAACTGACGCTGAGGCTCGAAAGCATGGGTAGCAAACA
+
AAAAAFFBCFAAFCGA?2EAFGHECEGGHHE55323BAGGHHHGHGEEGCG0EGGGFGGHEBGGGHDGFHHBFFEFFGG/BFGGHHHHHGHGCGF2?GHDFHHHHGHHHH?2?@@<FGHG1?FD1DGHGHGFGGHHHBFD1>FFHHGFA-<@C<=D<<:@EECGHG.:.;:FFFG?DGG?G.BFGGGCABFEACCFFAA-@BFDFFB/:?EBDE.AABFFFDFF.:.AEFF@;/..//9BFE/9.9;BFFE
@M03896:38:000000000-B4D98:1:1106:19060:8025 1:N:0:160
TACGGAGGGTGCAAGCGTTGTCCGGAATCATTGGGCGTAAAGCGTTCGTAGGCGGCATGACAAGTCTGGTGTTAAATTCCGGGGCTCAACCTCGGTTCGGCACTGGATACTGTTGAGCTAGAATGTGGTAGAGGTGAAGGGAATTCCTGGTGTAGCGGTGAAATGCGTAGATATCAGGAGGAACACCGGTGGCGTAAGCGCTTCACTGGGCCATTATTGACGCTGAGGAACGAAAGCCGGGGGAGCGAATG
+
AAAAAAACCAAAFFFF22E2FGHFEEGGHFFFBBFAAEEFHHHGEEFGFHEEHFGG?/FHBBGFGH@BEBCFEHHFFHHHHEGFGGHFGFHHHEDDG/BBDGGHHHCFGH?1@??1CGGFGGGHHFHGGHHHGH1>DDGCEHHHHHHHHHCGC;;C@;;CEHFHFFACGGGGGGGGFFFGGGGGGFGGDDFFFADCBFFDAFFDEFFB;EAEDFFFFFFFFFFFFF..FF.9;EFFFFFFFFDCFDBFCFF
@M03896:38:000000000-B4D98:1:1106:24824:8460 1:N:0:160
TACGTAGGATGCAAGCGTTATCCGGATTTACTGGGTGTAAAGGGAGCGCAGGCGGGACTGCAAGTTGGATGTGAAATACCGTGGCTTAACCACGGAACTGCATCCAAAACTGTAGTTCTTGAGTGAAGTGGAGGCAAGCGGAATTCCGAGTGTAGCGGTGAAATGCGTAGATATTAGGAGGAACACCAGTGGCGAAGGCGGATTGCTGGACGACAACTGACGGTGAGGCGCGAAAGCGTGGGGAGCAAACA
+
AAAAAFFBFFFFGCGC22EA4BFEEEFGHC555323AAGFDHFGHFGCGFGGGFCECGHGF@FGFGFCFEGFFHFBGHHFGGHGGHHEGHHHF/@?FBGFFFGHH2CFFF?F?@GDHDFGG?<FG??FFFGHADDFFGFDFC?EGGHGGCEG;<CF-::@CGCGCCA..;:00;FFB0BFE.CFFFGEGCBBCF-B;9AAA-BDFFF:BFADFFCDABFFBDC.E?F?.9;B=BFFF?..9>=A9;ABBF.
@M03896:38:000000000-B4D98:1:1106:24794:8465 1:N:0:160
TACGTAGGATGCAAGCGTTATCCGGATTTACTGGGTGTAAAGGGAGCGCAGGCGGGACTGCAAGTTGGATGTGAAATACCGTGGCTTAACCACGGAACTGCATCCAAAACTGTAGTTCTTGAGTGAAGTAGAGGCAAGCGGAATTCCGAGTGTAGCGGTGAAATGCGTAGATATTAGGAGGAACACCAGTGGCGAAGGCGGATTGCTGGACGACAACTGACGGTGAGGCGCGAAAGCGTGGGGAGCAAACA
+
>>AA>CFBFFFFFFG4E2EAGGHEFDAFHHA5532A2AFD5GFGEGGEGGGEGCEEFGFEFBGFBB@BFGFBBGHHEHHHGFHEFHHFHGHHEDFF?BFFHHHHHHHHHE?2?@@>FFGFGGF?GFGHFFGFHEEEFGEDCD-<<DG<C?CC0;;C@;;;EHHFCG9;EGGEGFFGBFFFADBFCFGGFFFFE=;9@DECA;>AFFBFFFEFFA=DFFBBBFF.EE.F?FF;;@@AF?AD=;B9-9AFFFF
@M03896:38:000000000-B4D98:1:1106:24809:8474 1:N:0:160
TACGTAGGATGCAAGCGTTATCCGGATTTACTGGGTGTAAAGGGAGCGCAGGCGGGACTGCAAGTTGGATGTGAAATACCGTGGCTTAACCACGGAACTGCATCCAAAACTGTAGTTCTTGAGTGAAGTAGAGGCAAGCGGAATTCCGAGTGTAGCGGTGAAATGCGTAGATATTAGGAGGAACACCAGTGGCGAAGGCGGATTGCTGGACGACAACTGACGGTGAGGCGCGAAAGCGTGGGGAGCAAACA
+
AAAAAFFBFFFFC5GCA2EECFGEEEFGHFA55BB3AAGFFHHGHGEGGGGGGGGGGGHHGFEGBFEFGFHBFHF?FFGFGFHGGHHHHGHHFDFGF@GHHHHHHGCFGG?2?@@DGFHGGD??G?GHGFHHHHGFGGHGGCGGHHHHGGGHD;CGCDEFEFFHGHE.9@EFGGGGFGGGGGFGGGGECBFGGFFFFFFFFFFFFFFFFFFFFFFFFFFFFDAAAEAFFF@@@BBDFFDFFFFAFFEFFFA
@M03896:38:000000000-B4D98:1:1106:24797:8487 1:N:0:160
TACGTAGGATGCAATCGTTATCCGGATTTACTGTGTGTAAAGGGAGCGCAGGCGGTACTGCAAGTTGGATGTGAAATACCGTGGCTTAACCACGGAACTGCATCCAAAACTGTAGTTCTTGAGTGAAGTAGAGGCAAGCGGAATTCCGAGTGTAGCGGTGAAATGCGTAGATATTAGGAGGAACACCAGTGGCGAATGCGGATTGCTAGACCACAACTGACGGTGAGGCGCGAAAGCGTGGGGAACAAACA
+
1>>1>C1>BFBB1F3B1AAFGGHA0AAEGE212212BBFFFDBEA/BAEEAAEEE/>EFEB1BBFDF1BGFBBBGGHHGG/?FEEFGEGHHHG?ECE@BBBGHFHF1BGGF12BFD>BFFBG<BDHHB2@2@FG?F0/?/<>ACGFH<>@F<<1>>-<<<<D00DD..:-:0<CHH00;/.;;CGGG?.90C;;;@-;FC@??-;B//;///;;-EA///BA?A---9-9;9;99-/9--9-99-:;FAE?
@M03896:38:000000000-B4D98:1:1106:10823:8990 1:N:0:160
TACGTAGGGAGCAAGCGTTATCCGGATTTACTGGGTGTAAAGGGCGTGTAGGCGGGAGTGCAAGTCAGATGTGAAAACTATGGGCTCAACCCATAGCCTGCATTTGAAACTGTACTTCTTGAGTACTGGAGAGGCAGGCGGAATTCCGTGTGTAGCGGTGAAATGCGTAGATATACGGAGGAACACCAGTGGCGAAGGCGGCCTGCTGGACAGCAACTGACGCTGAGGCGCGAAAGCGTGGGGGGCAAACA
+
AAAAAFFBBCAAEBGCA2EEGFGEEEGGHHAB5BA3AAGFGHHGGEEEEHGHHGGF/EEFFGHHFH4FFGGBBGHHHHHBGHHHHHHGHGHGGGGFG3GGHHHHHHHHHHB3B@DDGGFGFF2@@F@F@FGFFFEFGAD@C<@EHGH/<CCG<;0C@@:ACHHFFGA;C?C0CFFF?GDAGGFFGGG..;BBAA9;-DE9A-;9.9/:BAAF.ABB9/FFB.:9...A.-99-;D.999;-@B--99A.F?
@M03896:38:000000000-B4D98:1:1106:15427:9191 1:N:0:160
TACGGAAGGTCCGGGCGTTATCCGGATTTATTGGGTTTAAAGGGAGCGTAGGCCGGAGATTAAGCGTGTTGTGAAATGTAGATGCTCAACGTCTGCACTGCAGCGCGAACTGTTTTCCTTGAGTACGCACAAAGTGGGCGGAATTCGTGGTGTAGCGGTGAAATGCTTAGATATCACGAAGAACTCCGATTGCGAAGGCAGCTCACTGGAGCGCAACTGACGCTGAAGCTCGAAAGTGCGGGTATCGAACA
+
AAAAABBCCFFF2AEA2AEEEGHEAFGGHGCG5BA1BEHGHHHGHGGGGEFEHHEE?EEHHHHGHG1?EFCB?GFHHGBBFGGGHFGGFFEFHF?BBGFBGHHHFF?CCG/1<??FBGFGGH1?FGDDFGG0C0<=<.<-;=:EGGA;;CAEE:;FB9;A.CBFF9;;FFFBFGGBF.AADDFFFFFD9DF?B.@B-AEFD?FFFFB;FFFFFFA@BFFFFDDFF.9/;F/.:FD:FFBBCA>CFF9EFF=
@M03896:38:000000000-B4D98:1:1106:15417:9205 1:N:0:160
TACGGAAGGTCCGGGCGTTATCCGGATTTATTGGGTTTAAAGGGAGCGTAGGCCGGAGATTAAGCGTGTTGTGAAATGTAGATGCTCAACGTCTGCACTGCAGCGCGAACTGTTTTCCTTGAGTACGCACAAAGTGGGCGGAATTCGTGGTGTAGCGGTGAAATGCTTAGATATCACGAAGAACTCCGATTGCGAAGGCAGCTCACTGGAGCGCAACTGACGCTGAAGCTCGAAAGTGCGGGTATCGAACA
+
AAAABAAAAFFFC2AA22FAFGHE2BEEHCGFB3B1BEHGGHGGGGEEEGGGHHGGCCGHHGDDGG?EEHEBEFDFGFF?FHHGHHHEGFEGH2FGBFGGHHHHCG/BCG?1???<<GFGGGFF<>ADADC0>G<DFHCCCDFGHHECEDAEC0;C@;;A.CFGB0;;FGGFGGGGGDFDFFFFFFFFDFFFFFFFFFFFDBFFFFBFFF.BDFFCBBB:FDFDFDFB/BBA=BFDB9FFFAC=BF9AFF=
@M03896:38:000000000-B4D98:1:1106:15453:9205 1:N:0:160
TACGGAAGGTCCGGGCGTTATCCGGATTTATTGGGTTTAAAGGGAGCGTAGGCCGGAGATTAAGCGTGTTGTGAAATGTAGATGCTCAACGTCTGCACTGCAGCGCGAACTGTTTTCCTTGAGTCCGCACACAGTGGGCGGACTTCGTGGTGTAGCGGTGACATGCTTAGATCTCACGAAGAACTCCGATTGCGAAGGCAGCTCACTGGAGCGCAACTGACGCTGACGCTCGAAAGTGCGGGTATCGACCA
+
>1AAA1A?AFDF1A1A0AE0AFGB/ABEH1DD11//FEB21AGF//BAE/>/FGE//>>GGBGBGE>??FEF>22BFGFFGFHFHHHGBEEHHHEEFFHBG1CGCCC</>?1??FFFHHH<11?1>AA<A@F.G<0<.<---::FFGF?.9.A00;--;;.0;=B;CF0B0F/BFFF?BAA-9BFFFB-;BEF-;-9?9--BFF/:B/B/9F>@@>@9//;AABBA--99;--9;-9/;@-99@FFA--;9
@M03896:38:000000000-B4D98:1:1106:15435:9207 1:N:0:160
TACGGAAGGTCCGGGCGTTATCCGGATTTATTGGGTTTAAAGGGAGCGTAGGCCGGAGATTAAGCGTGTTGTGAAATGTAGATGCTCAACGTCTGCACTGCAGCGCGAACTGTTTTCCTTGAGTACGCACAAAGTGGGCGGAATTCGTGGTGTAGCGGTGAAATGCTTAGATATCACGAAGAACTCCGATTGCGAAGGCAGCTCACTGGAGCGCAACTGACGCTGAAGCTCGAAAGTGCGGGTATCGAACA
+
AAAAAAABCFFFEEEAA2EEGGHFGEGGHCFG5BB1FEGHHHHGHGEEEGGGHHGF?EEHHHHHHG1EAGEBEEHHGFFFGHHFHHHEGFEHHFEFFGFGHHHHCG?CCG?1???FDHFGGH1?@FDGGGGHGH0=DE<-;CGGHHGCEDAEE;CF?;=CEGGGFBFFGGGGGGGGGDFFBFFFFFFFFFFFFFFFFFAFFFFFFFFF/FFF=FA@DFFFFFDFFDFFFFFDDFFFFEFFFFFBFBAEFFB
@M03896:38:000000000-B4D98:1:1106:15435:9226 1:N:0:160
TACGGAAGGTCCGAGCGTTATCCGGATTTATTGGGTTTAAAGGGAGCGTAGGCCGGAAATTAAGCGTGTGGTGAAATCTAGATGCTCAACGTCTACACTGCAGCTCAAACTGTTTACCTTGAGTACGCACAAGGTAGGCGGAATACGTCATGTAGCGGTGAAATGCTTAGATATCACATAGAACTCCAATTGCGAAGGCAGCTCACTACATCGCAACTGACGCTGAGGCTCGAAAGCGCGGGTATCAAACA
+
>AAAAAA>AC@B11AAA0EEFGHEAAEGHF2D11B/BEHHHHGFEEEECEAEGFE////1BFFFF//B>//B?D1@F1B@1BBFFBEEGH//></BBGFFG1BF0B1<BG11BBB2BBFFFHFHF>/?/>/<0??11??<<A-F1<C<..<DD=0=<<;:CHHHB;;=GHFGGF:CG000;B;C0CF/;FFBFG@G@BAFGGGFGFB//;/;-9-;9FFBFBBBBB--?-;@@FBA/--;>@-;BF/BFFA
@M03896:38:000000000-B4D98:1:1106:7659:9339 1:N:0:160
TACGGAAGATGCGAGCGTTATCCGGATTTATTGGGTTTAAAGGGAGCGTAGGCGGGCTTTTAAGTCAGCGGTCAAATGTCACGGCTCAACCGTGGCCAGCCGTTGAAACTGTAAGCCTTGAGTCTGCACAGGGCACATGGAATTCGTGGTGTAGCGGTGAAATGCTTAGATATCACGAAGAACTCCGATCGCGAAGGCATTGTGCCGGGGCAGCACTGACGCTGAGGCTCGCAAGGGCGGGTATCAAACAG
+
AAABABBBFFFDA?FA22E2GGHE2EEGHFBF5BB2FEHHHHHGFEEEEEGFHEF?>>GHHHFH4GDBB?>?EEH4FFGFBGEDCCDFGFH<CG/>?GGGGGGGG/1?GH1>F>1F>1FFGG<GFDDFGHHGGA.A/DD/::;GFEBED.CCCCC99;9A9CCFFBCFCFFBFGGG9AD.EFBFFFFCFFFD;@=ADFFBFFFFFFF9@B--.DFFFBFF.ADFD;.99FD-99-..9-9-9-BBFFFBFF
@M03896:38:000000000-B4D98:1:1106:22808:9480 1:N:0:160
TACGGAGGGTGCAAGCGTTGTCCGGAATCATTGGGCGTAAAGCGTTCGTAGGCGGCATGACAAGTCTGGTGTTAAATTCCGGGGCTCAACCTCGGTTCGGCACTGGATACTGTTGAGCTAGAATGTGGTAGAGGTGAAGGGAATTCCTGGTGTAGCGGTGAAATGCGTAGATATCAGGAGGAACACCGGTGGCGTAAGCGCTTCACTGGGCCATTATTGACGCTGAGGAACGAAAGCCGGGGGAGCGAATG
+
AAAAAAABB?AACFFC22E?FGHFFGEGHFFD5BBAEEEEGHHGEGGGGHGGHGGG@FHHEFGHGHBBE3C?EFHHHHHHHGGGGGHEGFHHHEFDGACBGGGHHHFHHH?1@??1FGHFGGGHHFHHGHHHHH1<D0GGEHFHHHHGHGBGC<;CC;=CFGHHCFC;DCEGGGGGGGGGGGGGGGGGGBFFFDDFDFFFAFFFFFFFFF?EFFFFFFFFFFFFFFFEFFAADEFFFFFFFFFFFDDD;DF
@M03896:38:000000000-B4D98:1:1106:19973:9503 1:N:0:160
TACGTAGGGTGCAAGCGTTATCCGGAATTATTGGGCGTAAAGGGCTCGTAGGCGGTTCGTCGCGTCCGGTGTGAAAGTCCATCGCTTAACGGTGGATCCGCGCCGGGTACGGGCGGGCTTGAGTGCGGTAGGGGAGACTGGAATTCCCGGTGTAACGGTGGAATGTGTAGATATCGGGAAGAACACCAATGGCGAAGGCAGGTCTCTGGGCCGTCACTGACGCTGAGGAGCGAAAGCGTGGGGAGCGAACA
+
AAAAAF?A>C>AB5FA222A4BFE22EGHGDA5BB2AAAEAEFEFFHGEEFFHGGF?FEEEE>E>>EE?EF?EGGGFGHHFFFGGHHDFFDG<GCFGCGGGDDGGGG<CH>>>-C@9:BFGFB;FBD-;CDEEFFF?EFFEFFFFFFFFCBF.BBBDD;AD?FFFF99/BFFFFFFF--;DFFFFFFFE//BFFFCFFFEA9;BFBF9/9.EFCCDDFFBF.DDAFFFF.;--9999AADDFF.-99@->@
@M03896:38:000000000-B4D98:1:1106:23856:9842 1:N:0:160
TACGGAGGGTGCAAGCGTTAATCGGAATTACTGGGCGTAAAGCGCACGCAGGCGGTTTGTTAAGTCAGATGTGAAATCCCCGGGCTCAACCTGGGAACTGCATCTGATACTGGCAAGCTTGAGTCTCGTAGAGGGGGGTAGAATTCCAGGTGTAGCGGTGAAATGCGTAGAGATCTGGAGGAATACCGGTGGCGACGGCGGCCCCCTGGACGAAGACTGACGCTCAGGTGCGAAAGCGTGGGGAGCAAACA
+
AAAAA1AD?>AAFE1A00EA0BGAEEFFHFDB2ABAAAA/BFFEGCG?EEECGEGGGGCHHEHHHHHGBFGBFGG>FGHFG>EEEEHHFGHHH0?0B<BBGGHHHGFHDG?@??GFFFGG0<1<FHHGFAEF<0C<@@-BE/BBFFF::BFFF/;B@-99AFFFFFAA-9AFFBFFB;9F-9BF/BFB?@-A999--9;@@@@@@@@-:FA@?9ABBFF/9-9---BBFFB@A?;BBBF-@@?E?AEF/A-
@M03896:38:000000000-B4D98:1:1106:23835:9844 1:N:0:160
TACGGAGGGTGCAAGCGTTAATCGGAATTACTGGGCGTAAAGCGCACGCAGGCGGTTTGTTAAGTCAGATGTGAAATCCCCGGGCTCAACCTGGGAACTGCATCTGATACTGGCAAGCTTGAGTCTCGTAGAGGGGGGTAGAATTCCAGGTGTAGCGGTGAAATGCGTAGAGATCTGGAGGAATACCGGTGGCGAAGGCGGCCCCCTGGACGAAGACTGACGCTCAGGTGCGAAAGCGTGGGGAGCAAACA
+
AAA?A3>DDAAAFFFE22E2ABFABAFFHHAB5BABAAEEAGFFE?EAFEGFGGGGGGGHHHHGHH@BBFFF@BFFFHHHGEGEEFHGFGHHHHGCGAFFHHHHHGHHHH?2F?F2CGHHGGFGGGGGGGGFHHC<<BFFFFFFFFFBFB/B;;FF;@AFEFFFFFD:ACEFFFFFFFFFFFFFFFFFF9DBFFFCFFEDCFFFFFFFEF.;@BFDFBFFFFDAFFFFFFFCD--.;9DFFFAEFFFFFF.
@M03896:38:000000000-B4D98:1:1106:25788:10292 1:N:0:160
TACGGAAGATGCGAGCGTTATCCGGATTTATTGGGTTTAAAGGGAGCGTAGGCGGGCTTTTAAGTCAGCGGTCAAATGTCACGGCTCAACCGTGGCCAGCCGTTGAAACTGTAAGCCTTGAGTCTGCACAGGGCACATGGAATTCGTGGTGTAGCGGTGAAATGCTTAGATATCACGAAGAACTCCGATCGCGAAGGCATTGTGCCGGGGCAGCACTGACGCTGGGGCTCGAAAGTGCGGGTATCAAACAG
+
>AAAAAAAFFFFFCE2E2EAFBGDEEEEH5EG53B2BEFFFGHGHGFG1FEDH?@CEEFGFHFHFG4B?>>?>EDBB4BFFEEBDFGEHHHBD<@BFCGFGA?<EFHHHE<<>>>B1>GBGE=FFHGD=GCAAE.A/<DCGHHHHG/:ACECG;C9:::C0FFBCFCBFFGGGGFFAEFDDFFFFFFFACFDF=A;AFFFFEBBFFFCFA-:AFFFFFBF..AAB?ADCFFDFFD;BBDCF:9FFFFFFF.
@M03896:38:000000000-B4D98:1:1106:21177:10472 1:N:0:160
TACGGAGGGTGCAAGCGTTGTCCGGAATCATTGGGCGTAAAGCGTTCGTAGGCGGCATGACAAGTCTGGTGTTAAATTCCGGGGCTCAACCTCGGTTCGGCACTGGATACTGTTGAGCTAGAATGTGGTAGAGGTGAAGGGAATTCCTGGTGTAGCGGTGAAATGCGTAGATATCAGGAGGAACACCGGTGGCGTAAGCGCTTCACTGGGCCATTATTGACGCTGAGGAACGAAAGCCGGGGGAGCGAATG
+
>AAAAAA111>>FDGAF0AEABGAA0AFFHGH21ABAEEEAFFEEEF?/FFEHA>EC@FEGH1FDF2@F1>??222BFGGHEEEECGBBFHFHEGAB/>>>CCHF0CFGHF1@?11??DF<GFHHGD1GHHHGF<>D0GBAGFGCFGB=C/C;<CGC::;:GHH0B9;.AEGGGGGFBC?BBBFGGG@A@@?A?A=BFF@?FBFFB9/-A-EBFF/;BF/FBBBA9AEEB--:99BB-@@@@@->B@@<@B
@M03896:38:000000000-B4D98:1:1106:21160:10488 1:N:0:160
TACGGAGGGTGCAAGCGTTGTCCGGAATCATTGGGCGTAAAGCGTTCGTAGGCGGCATGACAAGTCTGGTGTTAAATTCCGGGGCTCAACCTCGGTTCGGCACTGGATACTGTTGAGCTAGAATGTGGTAGAGGTGAAGGGAATTCCTGGTGTAGCGGTGAAATGCGTAGATATCAGGAGGAACACCGGTGGCGTAAGCGCTTCACTGGGCCATTATTGACGCTGAGGAACGAAAGCCGGGGGAGCGAATG
+
AAAAAABBB?AACGFE?2EAFGHFFEFGHFFD5BBBAAFEFHHGGGFDEHGGHGGE@EFHCEFGGH4BB3CFEFFBFFGGHEGEEFHEBFHHHEDGG/B>BBDHHHBGHH?1@??DFFGDFFFHHGHHHHHHFH<FBDHGDHHHGHHGHG/CC:;C@;CCGHHHHF:;DGGGGGGGGFGGGGGGFGGGA@BFABDFFFFCFFFDFFFFBE?EFFFFFFFEFFDFDFFFFF?.;;ADFFFFFFFFFDAAACF
@M03896:38:000000000-B4D98:1:1106:8948:11108 1:N:0:160
TACGGAGGGTGCAAGCGTTAATCGGAATTACTGGGCGTAAAGCGCACGCAGGCGGTTTGTTAAGTCAGATGTGAAATCCCCGGGCTCAACCTGGGAACTGCATCTGATACTGGCAAGCTTGAGTCTCGTAGAGGGGGGTAGAATTCCAGGTGTAGCGGTGAAATGCGTAGAGATCTGGAGGAATACCGGTGGCGAAGGCGGCCCCCTGGACGAAGACTGACGCTCAGGTGCGAAAGCGTGGGGAGCAAACA
+
ABBBBBCCBAAACFFCC2EEFGHFEEFGHGA55B2AAAEEGHHGGGGGGGGGGGGEGGGHHHHHGHDFGFFBFGGFGHHHGGGGGGHHHHHHHHGHHGHHHHGHHHHHHH?DG?FFGHHHHHGHHHGGFGGGFHGGGFCFFFFFFFFFFFFFB;;BCCADFFFFFFA;ACEFFFFFFFFFFFFFFFFFF@DFFFFFFFF=BFDFFFDFFFFFFCDDFFFFFFFFFFFFFFFDDFFFFFDFFFFFCDAFFF.
@M03896:38:000000000-B4D98:1:1106:4677:11382 1:N:0:160
TACGTAGGGTGCAAGCGTTATCCGGAATTATTGGGCGTAAAGGGCTCGTAGGCGGTTCGTCGCGTCCGGTGTGAAAGTCCATCGCTTAACGGTGGATCCGCGCCGGGTACGTGCGGGCTTGAGTGCGGTAGGGGAGACTGGAATTCCCGGTGTAACGGTGGAATGTGTAGATATCGGGAAGAACACCAATGGCGAAGGCAGGTCTCTGGGCCGTCACTGACGCTGAGGAGCGAAAGCGTGGGGAGCGAACA
+
ABB@AFFBBFAAFFFA2AE2FGGE2A2FGBDD53BBAEFEGHHDFFHGEEGDHEGEEGEFEE>>>EEE/>>?E4F?GGHHHHHCGFHGHG/DDGGEGCFFFGGGGF-CDGA0><?CACGH@C:CCHGGGGGG?FEGBCFFCCBFFGFFGBBC.;BFA;AEFAFFBFFFFFFFFFF.@DFADFFFFFFFABFFFDCFB9EF.@FFFFFF/.9EA@FAAFFFFDADDD..9D9@-;=DFFADDFFA9D@DAB9
@M03896:38:000000000-B4D98:1:1106:4690:11397 1:N:0:160
TACGTAGGGTGCAAGCGTTATCCGGAATTATTGGGCGTAAAGGGCTCGTAGGCGGTTCGTCGCGTCCGGTGTGAAAGTCCATCGCTTAACGGTGGATCCGCGCCGGGTACGGGCGGGCTTGAGTGCGGTAGGGGAGACTGGAATTCCCGGTGTAACGGTGGAATGTGTAGATATCGGGAAGAACACCAATGGCGAAGGCAGGTCTCTGGGCCGTCACTGACGCTGAGGAGCGAAAGCGTGGGGAGCGAACA
+
ABAAAFFBBFAAFDGC22EAGGHFEBEGHCFG5ABBAAFAFGHGGFGEFGGGHGGFEFGFE>>>>EEEE@EEEFH4GHHHHHHGGHHGHH?FGHFGGCGFFCGGGD@EGH.CDDCGGACFAC0CFGGGGGGFFFDFDAFFABFFFFFFFB>FA9FFF@AEFFFFBFFFFFFFFFF?CFFFFEFFFFFFEFFFB:DFCFFF?FFFFFFBBB.EFDFADFFFFFDFFDAA/DA@C@DDFFFFFFFFFDCDFF;
@M03896:38:000000000-B4D98:1:1106:4671:11406 1:N:0:160
TACGTAGGGTGCAAGCGTTATCCGGAATTATTGGGCGTAAAGGGCTCGTAGGCGGTTCGTCGCGTCCGGTGTGAAAGTCCATCGCTTAACGGTGGATCCGCGCCGGGTACGGGCGGGCTTGAGTGCGGTAGGGGAGACTGGAATTCCCGGTGTAACGGTGGAATGTGTAGATATCGGGAAGAACACCAATGGCGAAGGCAGGTCTCTGGGCCGTCACTGACGCTGAGGAGCGAAAGCGTGGGGAGCGAACA
+
AAAAAFFBCFBAB5F422EEGGHFEEGGHCFDB3FBAAEBFGGGGGHGFGGGHGGEFFGEEE>>>>EEG@E?EFHFHHHHHHHGGHHGHGDGGHGHGBGGGCGGGF<ECHC.ACCGGDGGFFBCFGGFAFGFFFDADAFFEBFFFFFFFFCFD:9;D@;EFEFFBBBFFFFFFFFFFFFADFFFFFFFFFFFFFF@FFEFADFFFEFFFFFFFFFFFFFBFDFFFDFABDEDFAFFFFFFFFFFFA->@D-
@M03896:38:000000000-B4D98:1:1106:5807:12356 1:N:0:160
TACGGAGGGTGCAAGCGTTAATCGGAATTACTGGGCGTAAAGCGCACGCAGGCGGTTTGTTAAGTCAGATGTGAAATCCCCGGGCTCAACCTGGGAACTGCATCTGATACTGGCAAGCTTGAGTCTCGTAGAGGGGGGTAGAATTCCAGGTGTAGCGGTGAAATGCGTAGAGATCTGGAGGAATACCGGTGGCGAAGGCGGCCCCCTGGACGAAGACTGACGCTCAGGTGCGAAAGCGTGGGGAGCAAACA
+
AAAABAABBBAAC5GC?2EEAGGFEEGGHGE55BBAAAEEGHHGGCEEGGGGGGGFGEGHHHHHHHBBGHFBFGGFHHHHGGGGGGHFGHHHHHEFHFHHHHHHHHGHHH?2??GCGHHHHFGGHHHGFGGEGHEDGFFDEFFFFFFFFBFFF;BFDB;BEFFFFF9;ADAFFFFFFFFFFFFFFFFFF;BFFDF=DFFFFFFFFFFFFF?FFFFDFFFFFFD.DDF;FFFDD;ADFDDDFFFEFDEFBF?
@M03896:38:000000000-B4D98:1:1106:5798:12371 1:N:0:160
TACGGAGGGTGCAAGCGTTAATCGGAATTACTGGGCGTAAAGCGCACGCAGGCGGTTTGTTAAGTCAGATGTGAAATCCCCGGGCTCAACCTGGGAACTGCATCTGATACTGGCAAGCTTGAGTCTCGTAGAGGGGGGTAGAATTCCAGGTGTAGCGGTGAAATGCGTAGAGATCTGGAGGAATACCGGTGGCGAAGGCGGCCCCCTGGACGAAGACTGACGCTCAGGTGCGAAAGCGTGGGGAGCAAACA
+
ABBBBAABBBAABGGA22EAAGHFAEFGHGAB5BBAAAEEGHGGGCEEGEGGGGGCGEGGGHHHHH4BBGFFBGHGHHHHGGGGEGHGHHHHHHGHHGHHHGHHHHEHHH?FG?GBFGHHHFCGHGHFFEGFGGACFFFFFFFFFFFEFFFFB;BBA>.@EFFFBFA;AFEFBFFFFFFFFFFFFFFFF9BFFFFFFFFFFFFFFFFFFFFB>=DDFFFFFD?DFFFBFFF=?D=DBAAADFFFFDEFBF.
@M03896:38:000000000-B4D98:1:1106:5780:12372 1:N:0:160
TACGGAGGGTGCAAGCGTTAATCGGAATTACTGGGCGTAAAGCGCACGCAGGCGGTTTGTTAAGTCAGATGTGAAATCCCCGGGCTCAACCTGGGAACTGCATCTGATACTGGCAAGCTTGAGTCTCGTAGAGGGGGGTAGAATTCCAGGTGTAGCGGTGAAATGCGTAGAGATCTGGAGGAATACCGGTGGCGAAGGCGGCCCCCTGGACGAAGACTGACGCTCAGGTGCGAAAGCGTGTGGAGCAAACA
+
AAABBBBA2AAACFFF22EACGHFABFFHG555BABAAEEAGGEGGFEGGGGGGGEEEFGGGGF4FFGFHH@FGGGHHHHGGGEFGHGEGHHHHGHHFHHHGHHHFHHFG?2??F2FGBF?0<?FGHFFFGEG0>--;@DE;9BFFFBFF/F;;BB99:-AFBFFFAA.99//BFFFFF?...:BFFF;9@.:9--9;AF->@@DDF..;.B=-A.9BB;9A?AD?B9FBB@DA-./.999:.BEB./9;.
@M03896:38:000000000-B4D98:1:1106:8459:12713 1:N:0:160
TACGTAGGTGGCAAGCGTTGTCCGTAATTACTGCGTGTAAAGGGAGCGTAGGCGGGATGCCAAGTCAGCTGTGAAAACTATGGGCTTAACCTGTAGACTGCAGTTGAAACTGGTATTCTTGAGTGACGTAGAGGTTGGCGGAATTCCGAGTGTAGCGGTGAAATGCGTAGATATTCGGAGGAACACCGGTGGCTAAGCCGGCCACCTGGTCTTTAACTGACGCTGAGGCTCGAAAGTGTGGGGAGCAACCA
+
11>A>C11@11>BFAA1AEAAFFEAG0FHGEB21000B022DE/G/AEE/E/BAA>/B>GH1FAFH@1B1FBBFGD1BB1FGHFBGHHDFHG<B2FBGHBGEHHHF2DFHB10<1BFGGH@>@@FF1??FACD0?F0/?/<->FFGG/=A<<=00<--;:CC0CH<;;:-.BFGGF:..A-./C/CE@----;9/;B//--;;@9F-/-/9;;/9/:9/;B-:--9:-9A;;-9;-///9A--9-:AF-FE
@M03896:38:000000000-B4D98:1:1106:22409:12714 1:N:0:160
TACGTAGGGGGCAAGCGTTATCCGGATTTACTGGGTGTAAAGGGAGCGTAGACGGATGGACAAGTCTGATGTGAAAGGCTGGGGCTCAACCCCGGGACTGCATTGGAAACTGCCCGTCTTGAGTGCCGGAGAGGTAAGCGGAATTCCTAGTGTAGCGGTGAAATGCGTAGATATTAGGAGGAACACCAGTGGCGAAGGCGGCTTACTGGACGGTAACTGACGTTGAGGCTCGAAAGCGTGGGGAGCAAACA
+
AAAAAFFBBBDDCEFA22EAEGHEFEGGHHA55BA3EEGGGHHGHFFGFGGGHGGGEEFHFGHHHHBB3FFBBEGBFHG3GEGEFGHEFFHFG?EEFDGFHGHHHHGFFG>?<@F/<DHFGF?FFGGGFFGDEGFGDHDC<ADGHHHGHHFG<;;CD@CCEFGGFFA;ECGGFFGGGFGGGGGGGGGFFFFFECFFFFEFFFFFFFFBBFFFDFEFFFFFFBEFEFEFFFF>;BDDFFFFFFFFFFFFFFF
@M03896:38:000000000-B4D98:1:1106:8456:12731 1:N:0:160
TACGTAGGTGGCAAGCGTTGTCCGGAATTACTGGGTGTAAAGGGAGCGTAGGCGGGATGCCAAGTCAGCTGTGAAAACTATGGGCTTAACCTGTAGACTGCAGTTGAAACTGGTATTCTTGAGTGAAGTAGAGGTTGGCGGAATTCCGAGTGTAGCGGTGAAATGCGTAGATATTCGGAGGAACACCGGTGGCGAAGGCGGCCAACTGGGCTTTAACTGACGCTGAGGCTCGAAAGTGTGGGGAGCAAACA
+
ABABAFFBFBACB4F422EAAFGEFEGGHHAB5AB3EEGGGHHGHFF?EFEEHFGGGFGHHHHHHH4BFGBBBEGHHGGBHHHHGFHHHHHHHFFBBGHHHHHHHHFGHHB3BBBBFFFGGG<FGF2@GHHFHF<CB>C@@CFGHHHHGGEHD=DDDACDGHHHFHDCDGEGGGFGGGGGGDFGFGGGFDGFAFFDFFEFFFFAFEFFBEABEBBFFFFFFFFFFDF.EFFFAFFF99/BDFAFFDFFFFF
@M03896:38:000000000-B4D98:1:1106:22165:12960 1:N:0:160
TACGTAGGGGGCGAGCGTTGTCCGGAATGATTGGGCGTAAAGGGCGCGTAGGCGGCCTGCTAAGTCTGGAGTGAAAGTCCTGCTTTCAAGGTGGGAAGTGCTTTGGATACTGGTGGGCTGGAGTGCAGGAGAGGAAAGCGGAATTACCGGTGTAGCGGTGAAATGCGTAGAGATCGGTAGGAACACCAGTGGCGAAGGCGGCTTTCTGGACTGAAACTGACGCTGAGGCGCGAAAGCGTGGGGAGCAAACA
+
ABBAAFFCBBB>E?A?C2EACGGFGEGGHHEF5BA1E>EFGHHGGGFGFGGGHGGGGGGHBFGHGH?BC2FBFFGGHHHGGHHFGHHEFHHGGGGHG/?FGHHHHHFGHH>1F>>CACGDDF<<CGDGGGGHGGHGFHGDBAFGGGFBA@?CC09CBACDFFFFBFA;DAFFFFFFDAADFFFFFFFEFBFFEFFDFFADDFFFFFFFFFFFFFFFFBFFFFFFDDFAEC@BDDCDFFFFFFF?BDFFFFF
@M03896:38:000000000-B4D98:1:1106:22420:13360 1:N:0:160
TACGGAGGGTGCAAGCGTTGTCCGGAATCATTGGGCGTAAAGCGTTCGTAGGCGGCATGACAAGTCTGGTGTTAAATTCCGGGGCTCAACCTCGGTTCGGCACTGGATACTGTTGAGCTAGAATGTGGTAGAGGTGAAGGGAATTCCTGGTGTAGCGGTGAAATGCGTAGATATCAGGAGGAACACCGGTGGCGTAAGCGCTTCACTGGGCCATTATTGACGCTGAGGAACGAAAGCCGGGGGAGCGAATG
+
AAAAAAABDAAACFGC22EAFGHEEEEGHFDF5BFBEEEEGHHGGGFGGHGDHGGECEHHFFHHGHBBEDEFEHHGHHHGGEGGGGHEFFHHHEDDGA/BDGGHHHGGHH?1???1GGFFGFGHHGGHGHHFFH1FDDFGEGHHHHHGHHCGC::C@ACEEFFHFF:;EGGGFGGGFFFGGDFGFGGGG@DFFFFFDFFAFFFDFFFFFEAEFFFFFFFFFFFFFFFFFF?DDEFDFFFFFFFFFFBCBCF
@M03896:38:000000000-B4D98:1:1106:3150:14021 1:N:0:160
TACGGAAGGTCCGGGCGTTATCCGGATTTATTGGGTTTAAAGGGAGCGTAGGCCGGAGATTAAGCGTGTTGTGAAATGTAGATGCTCAACATCTGCACTGCAGCGCGAACTGGTTTCCTTGAGTACGCACAAAGTGGGCGGAATTCGTGGTGTAGCGGTGAAATGCTTAGATATCACGAAGAACTCCGATTGCGAAGGCAGCTCACTGGAGCGCAACTGACGCTGAAGCTCGAAAGTGCGGGTATCGAACA
+
ABABAA?BCFFFCEEAA2E2GGHEFAFGHFFGBBB1FEHG5GHGHGECEGCDHHGGCEFHHHHHHG1?EGEFEFHHGHHHHHHGHHHEBGHHHFBFBFGGHHHHGGGC>D?1???GHHHHHGCFGHFGEGGHHH1>1<<-;::EHHECEDAEE9;C@:CDEGGGBBFFGGEGGGGGGBDDFFFFFFFDFFFFFDFFFFEFFFFFFFFFFFFFBFF@BFFFFFFFF.BFFFFDFFDFFBFBDFFBFF;EFF;
@M03896:38:000000000-B4D98:1:1106:3164:14032 1:N:0:160
TACGGAAGGTCCGCGCGTTATCCGGATTTATTGGGTTTAAAGGGCGCGTAGGCCGTAGATTAAGCGTGTTGTGAAATGTAGATGCTCAACATCTGCACTGCAGCGCGAACTGGTTTCCTTGAGTACGCACAAAGTGGGCGGAATTCGTGGTGTAGCGGTGAAATGCTTAGATATCACGAAGAACTCCGATTGCGAAGGCAGCTCACTGGAGCGCAACTGACGCTGAGGCTCGAAAGTGCGGGTATCAAAC
+
AAAAAA?AAF@D1A1A00E0AAFBEEEEHF2D1BA//BBG1G1E//AE/EECHFG///>FGHFHE>/?/BCFEFHHG1>>2FGHGFHFFGBGFB1FBGFGHH1B/<//>A?<???01FGHFF<F<DCC.A?G<CHHFH<-;--;GH:9CB9AC:;C9;;AEGGGFC;CFFFBFFGB/AB-9BFB9;FA-A-E;A9@@AA-ABBF/:FBFFFF-9-@;FFBFFFF-B-:--;9@BABBB/@@?-;9;/;/B
@M03896:38:000000000-B4D98:1:1106:23919:14226 1:N:0:160
[truncated: 1,768,948 more chars]
