# Supplementary material for: Formalin-Fixed Paraffin-Embedded (FFPE) samples are not a beneficial replacement for frozen tissues in fetal membrane microbiota research
Source: PLoS One. 2022 Mar 17;17(3):e0265441. doi: 10.1371/journal.pone.0265441 (PMC8929612; doi:10.1371/journal.pone.0265441)
Supplement: S2 File — (ZIP) [file pone.0265441.s007.zip › Negatives/N-N-07-N-1-FF_S160_L001_R2_001.fastq.fastq]

@M03896:38:000000000-B4D98:1:1101:18432:2118 2:N:0:160
CCTGTTTGCTCCCCACGCTTTCGCACCTGAGCGTCAGTCTTCGTCCAGGGGGCCGCCTTCGCCACCGGTATTCCTCCAGATCTCTACGCATTTCACCGCTACACCTGGAATTCTACCCCCCTCTACGAGACTCAAGCTTGCCAGTATCAGATGCAGTTCCCAGGTTGAGCCCGGGGATTTCACATCTGACTTAACAAACCGCCTGCGTGCGCTTTACGCCCAGTAATTCCGATTAACGCTTGCACCCTCC
+
AAAABFFFFFFFGFFF2EEAFFAEEEEGFGHFEEEAAGGHFHHHEEFBF?AEAE>>EFEGFEDEEG>>>EFHFHHHFFCFGGGHHHHFEEFGHFGHHBBD<@GGFHFFB1FGGFDDFFHCGGGHFGF..<CGCC/<<<0/<C000:CG0;0;CGGCCGCCGC0.:0///9FEB@-:?:BFFGFFFFB/9BB/9/9:BAAEBBBFFFB9A9999..9B;ABBD?9/B/;BFF.::ABFFB....;;BDEFF
@M03896:38:000000000-B4D98:1:1101:16750:2499 2:N:0:160
ACTGTGCGCGCCCCTCACTTTCGTTACTCACCGTCATAATCGATCCAGTTAGACGCCTTCTCCCCAGGCGGTCCTCCCACAATCAACGAATTTCACCCCTACCCGGGGAGTTCCTCTAACCTCTCCCGAACTCACGTCTAATAGTATCTCCAGCAATTCCAACACTTACGCTGTAGGACTTCACCACCGACTTATCCACCCTGCTACCAACCCCTCAGTCCAAAGAAAAACGTCCACCCCCCACCCTCCCA
+
>A1>11@>>111AE0000A11B00AABDFGH0/0AA0222A/0/0AFB21BD1D/AE0AB1BB0BB?////>>E1BFCH0/>11110//?</2B2BDB>/?FFG/</<//?<???F1?DFH<CDBG0..-><FB/<<C<.0000=00==DG0/;CC0:CG0;C..0:00.;...;000//:;;F0B...9;-.00////;---:9//-:/:-9---;/9/;/;///-9-9-;--;-B--------------
@M03896:38:000000000-B4D98:1:1101:13307:4073 2:N:0:160
CCTGTTTGCTCCCCACACTTTCGAGCCTCAGCGTCAGTTAAAGCCCAGTTGGCCGCCTTCGCCACCGGTGTTCCTCCGAATATCTACGCATTTCACCGCTACACTCGGAATTCCGCCAACCTCTACTTCACTCAAGCTGAACAGTTTCAACTGCAGTCTACGGGTTAAGCCCGTAGTTTTCACAGCTGACTTGATCACCCGCCTGCGCTCCCTTTACACCCAGTACTTCCTTACAACGCTTGCCACCTAC
+
>AAA3BFFFFFFGGBEEEFBFFEFBEEHHFHHGEEA?FD5BDDEGHHHEG5FFG0EGFGGGGDEEHA0E@EBFDGHHGGGGGHHHFGFEEE?GHGHHEG?@E3BFGG?/?FBGF0CD/CFEHFGFGHGHHHHFHG11?11?>10=DFFD1>FFFHHGGD0FF.--<A=DDBGAC-::;CCG0;HF?F;BBF0900;9CFF@B?EEF?@BFDA.9BFF/9BA:ABFB/;BF//99/9;9@..9A/;F..99
@M03896:38:000000000-B4D98:1:1101:13307:4091 2:N:0:160
CCTGTTTGCTCCCCACACTTTCGAGCCTCAGCGTCAGTTAAAGCCCAGTTGGCCGCCTTCGCCACCGGTGTTCCTCCGAATATCTACGCATTTCACCGCTACACTCGGAATTCCGCCAACCTCTACTTCACTCAAGATGAACAGTTTCAACTGCAGTCTACGGGTTAAGCCCGTAGTTTTCACAGCTGACTTGATCACCCGCCTGCGCTCCCTTTACACCCAGTAATTCCGGACAACGCTTGCCACCTAC
+
AABABFFFFFFFGGGGEEFBFGEFFEGHHHHGEFEGGGHHHHCFHGHHBFBFFGEEGGGH1EDEGHE>>@FEGHHHHEGGGGHHHHHFG?FGHHGHHFEFG@GHDGFA?FFHGH?CDDGGGFHHHHHBGHHHFFG<G1?DGHHFD=GGFHHFGHHH=FDFFG<-<<CDDGHHC@-.;CCHHBGBCEG/BFBF9CBFFFGGGGGGGGCGGFFFBB9FF9;FDAFB//BFFFF-;@99;-;..9AF/BFF/;
@M03896:38:000000000-B4D98:1:1101:11155:4201 2:N:0:160
CCTGTTCGCTCCCCACGCTTTCGCTCCTCAGCGTCAGTGACGGCCCAGAGACCTGCCTTCGCCATTGGTGTTCTTCCCGATATCTACACATTCCACCGTTACACCGGGAATTCCAGTCTCCCCTACCGCACTCAAGCCCGCCCGTACCCGGCGCGGATCCACCGTTAAGCGATGGACTTTCACACCGGACGCGACGAACCGCCTACGAGCCCTTTACGCCCAACACTTCCGGATAACGCTTGCACCCTAC
+
>>AABFFADAABGGCGEFEAFGDFFHGFHHGHGEEEGGHBFEEEFGGHEGFGGGFGHHHHEEEFEFFG3?BEGHFHHGGG?CCHFHHGHFHFHHHHHGHEEFHHHECDGGHHGHF2@FHHHGFGAGG/DGGGFHG>FGH<AGG<-<CFH.:CDF?BDCBFBFG.:9DE9;@9;A.9F/BBFFFFFF--9B-@--@-9;DF;DFDDF.ADBCF.//;BAAFFF..9.9;;B.-.9;/:.-..99:9FF.:A
@M03896:38:000000000-B4D98:1:1101:19206:4553 2:N:0:160
CCTGTTTGCTCCCCACGCTTTCGCACCTGAGCGTCAGTCTTCGTCCAGGGGGCCGCCTTCGCCACCGGTATTCCTCCAGATCTCTACGCATTTCACCGCTACACCTGGAATTCTACCCCCCTCTACGAGACTCAAGCTTGCCAGTATCAGATGCAGTTCCCAGGTTGAGCCCGGGGATTTCACATCTGACTTAACAAACCGCCTGCGTGCGCTTTACGCCCAGTAATTCCGATTAACGCTTGCACCCTCC
+
AABBCFFFFFFFGGGGGFFFFGEEGGGHFHFGFEEFEGGHHHHHGGFHHFFGEEEGGGGHFGFFGHEEEGGHHHHHGGFGHGHHHHHGGEGGHHFHHFCFCCFHHHFFHHHHHHHFHHHGGGGF1DFE<EEHFE<0DGF/<GGC:CGGFCFFHHHHCFGHHH0.:0/;CCFFGF?@FGGFGFFGFFF/BFFFFEFFFFFEFFFF.A-;9A9@@.A/B:DCFD./9/BFFF/AD.D/BA;.;::9;FDEFF
@M03896:38:000000000-B4D98:1:1101:7625:4881 2:N:0:160
CCTGTTCGCTCCCCACGCTTTCGCTCCTCAGCGTCAGTGACGGCCCAGAGACCTGCCTTCGCCATTGGTGTTCTTCCCGATATCTACACATTCCACCGTTACACCGGGAATTCCAGTCTCCCCTACCGCACTCAAGCCCGCCCGTACCCGGCGCGGATCCACCGTTAAGCGATGGACTTTCACACCGGACGCGACGCACCGCCTACGAGCCCTTTACGCCCACTAATTCCGGATAACGCTTGCACCCTCC
+
AABABFFABBABGGGG2EEFFGEGGHGHHFFFEGEEEHHCEBEEFGGECGHFGHBGHHHHHGG>FFFCFFHEHHHHHHGEGGGHHFFGGF?GGFHHHGGE??FHH/B//BGHHHHFFGHHHHGHGHHFF<DGFGG>GFH<ADG-<<EEHC-;AC?G;@@F9FFAC...;B-9.9.:FB/FBFFFBD=-;@-;--9--;@DCFADDF...;@E.9/;F9ABFA..;///;F/;..;:B9@...9:;BA..;
@M03896:38:000000000-B4D98:1:1101:7643:4888 2:N:0:160
CCTGTTCGCTCCCCACACTTTCGCTCCTCAGCGTCAGTGACGGCCCAGAGACCTGCCTTCGCCATTGGTGTTCTTCCCGATATCTACACATTCCACCGTTACACCTGGAATTCCAGTCTCCCCTACCGCACTCAAGCCCGCCCGTACCCGGCGCGGATCCACCCTTAAGCGATGGACTTTCACACCGGACGCGACGAACCACCTACGAGCCCCTTCCGCCCAACACATCCGGCTAACGCTAGCACCCTAC
+
AAAAAFF1AAAAGGGG0AFBFGEEEHGHHGGHFFGGGHHGGBEEEGGEEGFGGHFHHHHH/EEEGDGF1BGEEHHHGHEGGGGHHHHGHGGFHHHHHEF<E?FGH0B00FHHGHFDBBBGDFCGFHH?CCGGGFF?GEF<<CG?->ECF.-<-@--99ABFFG.9//00;-..;.C9/9/B/BBFF=-9@-;9-99-;@@-;AFFF-99@@F--9-;-;9@A-----//;---9-/9-----;9;A--9;
@M03896:38:000000000-B4D98:1:1101:17306:4969 2:N:0:160
CCTGTTCGATACCCGCACTTTCGAGCTTCAGCGTCAGTTGCGCTCCAGTGAGCTGCCTTCGCAATCGGAGTTCTTCGTGATATCTAAGCATTTCACCGCTACACCACGAATTCCGCCCACTTTGTGCGTACTCAAGGAAACCAGTTCGCGCTGCAGTGCCGATGTTGAGCATCTACATTTCACAACACGCTTAATCTCCGGCCTACGCTCCCTCTAACCCCAATACATCCGGATAACGCCCGGCCCCTCC
+
>AABBFFBBFADGGGG2EA44B2AAEAEFFHHF?EGEF5FGEEEGGHHABB3FDFFAGHHEEEF?GA>EE>FGHFGHFFFHDFGHEHFF3BBFGFHHGEGG@FFGEE/</FFGF2?<@EFG@F2@2FD<?@HG1C11FGHHHHE11>.CCGGCDFF0/D0ACC.:C00/;0:;CHGC090CFGGED9;?@...;0;09F.BFA.FFD=EDDE..9:9/9;:DA.//B9B/A-.;:/;AA-----;@-.:9
@M03896:38:000000000-B4D98:1:1101:17274:4970 2:N:0:160
CCTGTTCGATACCCGCACTTTCGAGCTTCAGCGTCAGTTGCGCTCCAGTGAGCTGCCTTCGCAATCGGAGTTCTTCGTGATATCTAAGCATTTCACCGCTACACCACGAATTCCGCCCACTTTGTGCGCACTCAAGGAAACCAGCTCGCGCTGCAGTGCAGATGTTGAGCATCTACATTTCACAACACGCTTAATCTCCAGCCTACGCGCCCTTTAAACCCACTACATCCGGATAACGCCCGGAACATCC
+
>>AA3DDAA5ADGGCE2A24BFEFGFEHHHGHGEEGE5AGGCEAEFHH5FB3FDFGHHHHAE?EEHFGECBGGHHHFGFGHGHHHBHFHGBFHHHGFEEEEG3GFGGEEEGGGHBEDCFGG1@BF0DB/<AA<<F1F0?GFHHC.<>AC-AACDGH0:G0GHGBCG;0CC0:C:;;0000;0CBBCAED@A..C909;C0:9C//F.B-99B-/;F/BF;DA.9B/9/BF.-;;AB9;BB---;-;./;/
@M03896:38:000000000-B4D98:1:1101:17290:4977 2:N:0:160
CCTGTTCGATACCCGCACTTTCGAGCTTCAGCGTCAGTTGCGCTCCAGTGAGCTGCCTTCGCAATCGGAGTTCTTCGTGATATCTAAGCATTTCACCGCTACACCACGAATTCCGCCCACTTTGTGCGTACTCAAGGAAACCAGTTCGCGCTGCAGTGCAGATGTTGAGCATCTACATTTCACAACACGCTTAATCTCCGGCCTACGCTCCCTTTAAACCCAATACATCCGGATAACGCCCGCACCCTCC
+
>>>AADFBBBABGGGG2EABBGEFHEEHGHGHGAEGGFGHHFGGEGHGDGF3FFGGHHHHEEEEEGFE?EFHHHHHHGGHHHHHHFFHHHHHHHHHHGEFFEFHHHEEFEGHHH2?DGGGHHFBGFHG?BDHGHHH1GHHHHHAFHHGG?DCCGHF0/=G0FGBCGBGCGBCCGFHHFFGHFHHHGEF.9CAFGFGCFF?BDFAFFFFEDFF.:B/9BFFFFEBB/;BFFA-;9AFF?>F@--;-@...A
@M03896:38:000000000-B4D98:1:1101:17275:4989 2:N:0:160
CCTGTTCGATACCCGCACTTTCGAGCTTCAGCGTCAGTTGCGCTCCAGTGAGCTGCCTTCGCAATCGGAGTTCTTCGTGATATCTAAGCATTTCACCGCTACACCACGAATTCCGCCCACTTTGTGCGTACTCAAGGAAACCAGATCGCGCTGCAGTGCAGATGTTGAGCATCTACATTTCACAACACGCTTAACCTCCGGCCTACGCACCCTTCAAACCCAATAAATCCGGATAACGCCCGGACCCTAC
+
3>3AB5D?ABADFG2E2A24BBAFGEECGBGGE2BEE5DHFAAEEFHHFCAAFDBFCFGG1EBEEGCE?/?GGGHHHHGFBGHHGEHFHHHHHHFHHEGGGEHHHEEEEEHHGG?CDCDFFBGF@0FA////<1?11?<GHHGA011.>--<-CHF0CDD=GFB;0;0:CG0<CGBGHF0<:;CC..C.:9.9B009;A.-:BGBBD@.9-A.9.:;FFFFFABB///9/.-;.9/9.;@-----;./.9
@M03896:38:000000000-B4D98:1:1101:13803:5216 2:N:0:160
CCTGTTCGATACCCGCACTTTCGAGCTTCAGCGTCAGTTGCGCTCCAGTGAGCTGCCTTCGCAATCGGAGTTCTTCGTGATATCTAAGCATTGCACCGCTACACCACGAATTCCTCCCACTTTGTGCGTACTCAAGGCAAACAGCTCGCGCTGCAGTGCCGACGTTGAGCCTCTACATTTCACAACACGCTTCATCTCCGGCCTACGATCCCTTTCAACCCAACAAATCCTGCTCATGCCCGGAACCTCCG
+
>AAAA131>3AAFGGG0A0A1BAFHGC1FEFHG/AE?G21GG/EE/FB2BBABFGFGFHHAE?E/FF?>E/FFDGHHHF0FE2FGHEHHE1G1B1FGEEGECFH<FCEC?CGHE2BBFFC01@1@0D/?<@G1F<DC/G<FFA<0<GCC?A@-<</0/D0-:-:;.:A/0//9/9009000000999:.-99.000009--9--9----;9;//BFB/9-99:----/;;B///////9:/----9-9/9-
@M03896:38:000000000-B4D98:1:1101:13826:5221 2:N:0:160
CCTGTTCGATACCCGCACTTTCGAGCTTCAGCGTCAGTTGCGCTCCAGTGAGCTGCCTTCGCAATCGGAGTTCTTCGTGATATCTCAGCATTTCACCGCTACACCACGAATTCCGCCCACTTTGTGCGTACTCAAGGAAAACAGTTCGCGCTGCAGTGCAGACGTTGAGCATCTACATTTCACAACACGCTTAATCTCCGGCCTACGCTCCCTTTAAACCCAATAAATCCGGATAACGCCCGGCCCTTACG
+
3>AAAFFBBF?DAEEE2AA4BB2FAA2FG5BGG2AEEFAFGECAEEHHDFF3B5BFGBGHEEAEBGF?1E1FGHGFABF?FB4FG4@DG3EHGGFGHFEC/>3CGFEDGGHGHG0<DCGGGFDB>FFD/?@EBHHB1F<GGHH011FFC?D<-E/C0<<00DCA;C.:BGHBGGFFFHCCFBFFFD.;.9.99FFGFBB9BBB.B.;;ADFFF999//99;A.://;//;.@DDAFFD??;-;-9;.:/;.
@M03896:38:000000000-B4D98:1:1101:13814:5238 2:N:0:160
CCTGTTCGATACCCGCACTTTCGAGCTTCAGCGTCAGTTGCGCCCCAGTGAGCAGCCTTCGCAATCGGAGCTCTTCGTGATATCTAAGCATTTCACCGCTACACCACGAATTCCGCCCACTATCTGCGAACTCAAGGACAACAGCTCGCGCTGCAGTGCAGACGTCGAGCATCCACATCTCACAACACGCTTAATCCCCGGCCTACGCTCCCTTTAAACCCACTACATCCGGATAACGCCCCGACCCTCC
+
>>11>D3113>>FA1A0AA1B3A0FE0BA1110EA/BFG1G///AA//B1AB11B0FG1@///?B@//>//B11@B/F/0B22B2F12BF12FDGFG/>EG?G00/?///??BBCA//?C00@1@2@</>@/1?111>000F.FFF<.---ACC//;GHF00C-;.;-A.90;/0;9009;0;00;9C.;---//;/;9---99/9B--9;A-/;B//;BB?-9:///;F?-9--B/--@--999@9FFF
@M03896:38:000000000-B4D98:1:1101:23468:5445 2:N:0:160
CCTGTTTGCTCCCCACGCTTTCGCACCTGCGCGTCAGTCTTCGTCCAGGGCACCGCCTTCGCCACCGCAACTCCTCCAGATCTCTACGCATTTCACCGCTACCCCTGGAATTCTACCCCCCTCCACGAGCCCCAAGCTCGCCAGCATCAGTTGCAGTTCCCAGGTTGAGCCCGGGGATTTCACATCTGACTTATCAAACCGCCTGCGTGCGCTTTACGCCCAGTACTTCCTCTTAACGCTTGCACACTCC
+
>A1>>FF1DBFCF11AEEE0FDEA?AAG0000/EA/EHD122F0BA/1F/////>/>E/1////?>///>/B11100011B12B2FF?EE/EGFHGD</CG?00<F//0??1?2>DDGE@//..0><@---..=.../0.;C.;./<C000<C000;999990.:0;9C0/9--;---/;9//;BF9/;B/99//:/;/-@-99---;:-999--/99?>@-E:/9B/B///9/;/9-----;;F/;;F-
@M03896:38:000000000-B4D98:1:1101:8436:6738 2:N:0:160
CCTGTTTGCTCCCCACGCTTTCGCACCTGAGCGTCAGTCTTCGTCCAGGGGGCCGCCTTCGCCACCGGTATTCCTCCAGATCTCTACGCATTTCACCGCTACACCTGGAATTCTACCCCCCTCTACGAGACTCAAGCTTGCCAGTATCAGATGCAGTTCCCAGGTTGAGCCCGGGGATTTCACATCTGACTTAACAAACCGCCTGCGTGCGCTTCACTCCCAGTACTTCCGATCAACGCTTGCCCCCTCC
+
AABAABFBFFFFGGGEEEEAFGAEEFGHFHHGEEAEFHHHHHHHEDEGHGCGEEEEG?1F1EEEGHE>>EFHHHHHHEGFGHHHHHHGGDFDGHEGHDCDGCFHHHFCBGHHHHHFHHGGFGGHHHG?.CCGHB/0</=/<GFC:CGCGCCGBFHB0<GGHH0;:0/;FGFE?-;-;C/BFFFBFFF//BF/;:;99FEF-@FB..9A.9;@-9./9/9BEFF/9BB9FF.AD-:B/.9.9..//;9-9A
@M03896:38:000000000-B4D98:1:1101:8417:6742 2:N:0:160
CCTGTTTGCTCCCCACGCTTTCGCACCTGAGCGTCAGTCTTCGTCCAGGGGGCCGCCTTCGCCACCGGTATTCCTCCAGATCTCTACGCATTTCACCGCTACACCTGGAATTCTACCCCCCTCTACGAGACTCAAGCTTGCCAGTATCAGATGCAGTTCCCAGGTTGAGCCCGGGGATTTCACATCTGACTTAACAAACCGCCTGCGTGCGCTTTACGCCCAGTAATTCCGATTAACGCTTGCACCCTCC
+
AABABFFFFFFFGGFG?EEEFGEEGGGHCHHGFGEGGHGGHHHHGGEGHECGEFEFGGGHAEDEGHE/EFGHHHHHGGFHHHHHHHHFFEFGHHHHHFDGGCGHHHFCGHHHHHHHHHHGGGGHHGFAAACHHFC<<GF<CGDC:;CGGFGHHHGFGGHHHHF::99:BFGGBG?AGGGGGGFGFFF/BFFFFFFFFAEFBFFFEFB;AD-@@.9FFEDAFFFFF/BFFFE?;ADBB.;.;9A9FFFEFF
@M03896:38:000000000-B4D98:1:1101:16483:6903 2:N:0:160
CCTGTTTGATACCCACACTTTCGAGCCTCAATGTCAGTTGCAGCTTAGCAGGCTGCCTTCGCAATCGGAGTTCTTCGTGATATCTAAGCATTTCACCGCTACACCACGAATTCCGCCTGCCTCAACTGCACTCAAGATATCCAGCATCAACTGCAATTTTACGGTTCAGCCGCAAACTTTCACAACTGACTTAAACATCCATCTACTCTCCCTTTAAACCCAATAAATCCGGATCACGCTCGCTTCCTCC
+
>>A1ADFCDFBFGGGECAB1BFAABEEBEFGHBGFGFGFHHF1FGHFGHG1ABBBAGEGG/E/ABG///AABFHHHCGFGHBHGHFHHHHHHHFGGH?EEGEHHHHH/E/FGHEBEEE/F0FGFCFF0DGHHFGG1GH1GFGG10@1@@FCGGHHF<FGDGF/?<F/<1>G->@-<GFFGF0==GFH/0<0:00<C;CC/0000:;00;CGHBC09;0;9.:./90;CGE;-;;-;/AF-;-----;//;
@M03896:38:000000000-B4D98:1:1101:16486:6923 2:N:0:160
CCTGTTTGATACCCACACTTTCGAGCCTCAATGTCAGTTGCAGCTTAGCAGGCTGCCTTCGCAATCGGAGTTCTTCGTGATATCTAAGCATTTCACCGCTACACCACGAATTCCGCCTGCCTCAACTGCACTCAAGATATCCAGTATCAACTGCAATTTTACGGTTGAGCCGCAAACTTTCACAACTGACTTAAACATCCATCTACGCTCCCTTTAAACCCAATAAATCCGGATAACGCTCGGATCCTCC
+
ABBABFFFFFDFGGGGGAFFFGEGHEGHHHFHHHFFGHHHGAFGGHHGHFHAEGBFHHHHAEABEHBB1AEBGHHHGFFHHHHHHHHFGGHHGHHHHFGGGEHHHHE>/?GHHFBEFGAGHHHGFHHGGHHHFGC2G2FDGHH<@FD@FGHFFGGDBFGD?GC/<//>FFG-@F-CHGHHHHHHHGH/<CF;GCBGFHHHHGGHHGCCGGGGBB0;;9BBDEABFBFFGG.-9.:0B.-.D--:.@FFFF
@M03896:38:000000000-B4D98:1:1101:25808:7361 2:N:0:160
CCTGTTCGCTCCCCACGCTTTCGCGCCTCAGCGTCAGTTACAGACCAGAGAGTCGCCTTCGCCACTGCTGTTCCTCCACATCTCTACGCATTTCACCGCTACACGTGGAATTCCACTCTCCTCTTCTGCACTCAAGTTCCCCAGCTTCCAATGACCCTCCACGGTTGAGCCGTGGGCTTTCACATCACACTTAAGAAACCGCCTGCGCGCGCTTTACGCCCAATACTTCCGGACAACGCCTGCCACCTAC
+
>>1>AFF1DAAAFE1FEAE0FEEEAEGGEFBEAFGCGHGHHHHFGH0BB/0BFFECEF/F/>>?EF@1111BBFDFC>FFGE@FFHG>EE?EGFHHH/EGG?EFEG///BFHFFFDHFHHF1@1@F@1F2F1001?F1@?FG0?<FHH1G1FGEG1<GHGB<.-<.=/<C<-.--::C.C:0CGGHF0BC/000900;9A?@GG.A;9-99=--9FFEA;@?--//;/;B---;@AE-@--:9F/FFFBB
@M03896:38:000000000-B4D98:1:1101:4048:7805 2:N:0:160
CCTGTTCGCTCCCCACGCTTTCGCTCCTCAGCGTCAGTGACGGCCCAGAGACCTGCCTTCGCCATTGGTGTTCTTCCCGATATCTACACATTCCACCGTTACACCGGGAATTCCAGTCTCCCCTACCGCACTCAAGCCCGCCCGTACCCGGCGCGGATCCACCCTTAAGCGATGCACTTTCACACCGCCCGCCCCCCACCGCCTACGAGCCCTTTACGCCCAATACCTCCTGATAACGCCTGCACCCCAC
+
AAA3AFF3AAAAGGFGEEEAFFEEEGFCGEFFEGGEEHGFFB0EEEECEFFFFHFFHHHGFEE?F3@3@??BFFHHHGE?ECGGHFGFGF?FGHFGH/FE/?FGG////<FFGHFB>FFGDGGHGFG@@/CG<><1>FH-ADC---<EF.-:;B---9;B0CF../9//;-....9;B/;:9BBFD---;-;--;--;9DDBBADB9.99BE./99FA.BB..9///9;E.///99;.9-..9.;BF-.;
@M03896:38:000000000-B4D98:1:1101:20028:8590 2:N:0:160
CCTGTTTGCTCCCCACACTTTCGAGCCTCAGCGTCAGTTAAAGCCCAGTTGGCCGCCTTCGCCACCGGTGTTCCTCCGAATATCTACGCATTTCACCGCTACACTCGGAATTCCGCCAACCTCTACTTCACTCAAGAATACCAGTTTCAACTGCAGTCTACAGGTTAAGCCCATAGTTTTCACAGCTGACTTGGCATCCCGCCTACGCTCCCTTTACACCCAGTAATTCCGGACAACGCCTGCCACCTCC
+
AABBBFFFFFFFGGGGCEFBFGEFHFGHHHFHEAEEEGGFFHBGFFHGGGFHFHEGGGGH1EDEGHE>>EEEHHHHHEGGGGHHHHHGGFEFHHHHHEFFGCFHGGF//?FHGH2CDCGGGFHHGHHHHHHHHEG<1G1GHHHB<DGF>FHFFHEHGFFFHHFC<00<DHHHHHFCC0GCG0GGCAG:C/C0;C;BCFFEDAAADB.-.;CE/;BFFFB9AA.///BBFFB-99BFEDD-.;.;BFF...
@M03896:38:000000000-B4D98:1:1101:20046:8594 2:N:0:160
CCTGTTTGCTCCCCACACTTTCGAGCCTCAGCGTCAGTTAAAGCCCAGTTGGCCGCCTTCGCCACCGGTGTTCCTCCGAATATCTACGCATTTCACCGCTACACTCGGAATTCCGCCAACCTCTACTTCACTCAAGAATACCAGTTTCAACTGCAGTCTACAGGTTAAGCCCATAGTTTTCACAGCTGACTTGGCATCCCGCCTACGCTCCCTTTACACCCAGTAATTCCGAACAACGCTTCCCCCCTAC
+
BBBBBFFFFFFFGGGGGAFFAFEFFEEFHHHHGGEEGHHHHHHGGHGGGGFFFHEEEGEHFEGGGHA0>EEEGHFHHEFGGGHHHHHEEEGGFHHHHEEECEGH3FF/EGFFGH2EGF<FGHHHHFHDHHHHFFG1F0F1FHH11=<GHFHFBGHB=>00GH0<<<GBDDGH.CCBCCFFFHH:0.;/0:C000::FFGGGGDBFFCAEGGEC00BFBFB.A.//9BBFF/.:99BE-9.9.:.9AD-AA
@M03896:38:000000000-B4D98:1:1101:14078:8876 2:N:0:160
CCTGTTTGCTCCCCACGCTTTCGCACCTGAGCGTCAGTCTTCGTCCAGGGGGCCGCCTTCGCCACCGGTATTCCTCCAGATCTCTACGCATTTCACCGCTACACCTGGAATTCTACCCCCCTCTACGAGACTCAAGCTTGCCAGTATCAGATGCAGTTCCCAGGTTGAGCCCGGGGATTTCACATCTGACTTAACAAACCGCCTGCGTGCGCTTTACGCCCAGCAATTCCGATTAACGCTTGCACCCTCC
+
AABBCFFFFFFFGGGGFEEFFGEFGGGHFHHHGGEEGHHHHHHHFGGGHGGGEEEGGGGHEGGGGHFEEFFHHHHHGGHHHGHHHHHGGFGGHHGHHGGGGFFHHHGHHHHHHHHHHHHGGGGHHHG.<CEHFGFDGGB<GGG0CGHGGGFFGHHH;CHHHHBC/9/9CFGGAGBDGFFFFFGGFFF/;FFFFFFBFFFFAFF.AF=DDF=B9A.9BEDBFF..;::BFFFFDA9B:.:.;.;//;D?AF
@M03896:38:000000000-B4D98:1:1101:14093:8886 2:N:0:160
CCTGTTTGCTCCCCACGCTTTCGCACCTGAGCGTCAGTCTTCGTCCAGGGGGCCGCCTTCGCCACCGGTATTCCTCCAGATCTCTACGCATTTCACCGCTACCCCTGTAATTCTACCCCCCTCTACGACACTCAAGCTCGCCAGCATCAGATGCAGTTCCCAGCTTGCGCCCGGCGATTTCACATCTTCCTTAACAAACCGCCTGCCTGCGCTTTCCGCCCACTACTCCCCATTAACCCTTGCACCCTCC
+
AAAABFFCBFDFGGCEEEA2FGAEEEGGB3CB2EE?EGGHGHHHFF1B310A0E>EGG?G1EE1EHE//>FFGBFFFCCBGHHFDGF/<??/FDGHH/B@/@0?GG/12?FFFFGHGHHGGGGG1><..-<0<//0DG0.:AA@./:<000:0C000;9C000.00/.;@DB-A----.;BBF;/99//;/999;/:9E.--9..A.//.-99.:/9..;99..//9//....///9/:./9//9;A..A
@M03896:38:000000000-B4D98:1:1101:7339:9490 2:N:0:160
CCTGTTTTCTCCCCACGCTTTCGCACCTGCGCGTCAGTCTTCGTCCCTGTCGCCGCCTTCGCCACCTCTACTCCTCCAGATCTCTACGCATTTCACCTCTACACCTGTTATTCTACCCCCCTCCACGAGCCTCCATCTTGCCAGCTTCAGATGCCGTTCCCAGCTCGAGCCCCCGCATTTCACATCTCACTTATCCCACCGCCTGCGTGCGCTTTACTCCCAGTACTTCCGATCAACGCTTGCACCCTCC
+
>A>11BF1B@3BF11EEEF0AAEA0EAF00AAAEE?EHFDBGH0AE/1B11BCE@?EGEC/>/B?B001B1B@B100011B1BBBBF>E?E/GFHED1BFGB1<0F011>BGDDFBDB<<@@</0??///>00<01==1<=F1<.0<=000=000-<.:CC00.=/:-;.99.-;-;9.9;;900;009FB0//;///9---@FFE-9A?-@---/9/;/A9B///9/;B-AA-9/:-9----9:9AA9-
@M03896:38:000000000-B4D98:1:1101:7337:9509 2:N:0:160
CCTGTTTGCTCCCCACGCTTTCGCACCTGAGCGTCAGTCTTCGTCCAGGGGGCCGCCTTCGCCACCGGTATTCCTCCAGATCTCTACGCATTTCACCGCTACACCTGGAATTCTACCCCCCTCTACGAGACTCAAGCTTGCCAGTATCAGATGCAGTTCCCAGGTTGAGCCCGGGGATTTCACATCTGACTTAACAAACCGCCTGCGTGCGCTTTACGCCCAGTACTTCCGATTAACGCTTGCACCCTCC
+
AABABFFFFFFFGGGG?EEFFGFEGGGHFHHGEGEGGHGHHHHHGEEGHCEGEEEGGGGHEEDEGHE>EEFHHHHHGFGGHGHHGHHGGEEGHHHHHDBDC@FGHHFCBHGHHHHGHHHGGGGHHHGD.?CHFCC0<C<<<GD0:0CCCGCGFHHF;GGHHH0./99:FGGGBBB??AFGFGGGFFF9BFFFFFBFFFFFFFFFFFDADDDFA.ABF9A9BF9:B/9BFF9.;:DFF.@9.AABFFFFFF
@M03896:38:000000000-B4D98:1:1101:7360:9510 2:N:0:160
CCTGTTTGCTCCCCACGCTTTCGCACCTGAGCGTCAGTCTTCGTCCAGGGGGCCGCCTTCGCCACCGGTATTCCTCCAGATCTCTACGCATTTCACCGCTACACCTGGCATTCTACCCCCCTCTACGAGACTCAAGCTTGCCAGTATCAGATGCAGTTCCCAGGTTGAGCCCGGGGATTTCCCATCTGACTTAACAAACCGCCTGCGTGCGCTTTACGCCCACTAATTCCTATTAAACCTTTCCCCCTCC
+
AA?A>1DBBFFFGGFE1EEAFGEEEGGG0BFFEEEFCGGHEHCAEA/BG///AE@EEEGH/BA/?G///>E>DFGHF0>>GFBFHHHFE??EBFGHF/@/<<?FFGF00<FGGDHDGHGCC@CFBGFG.?EHC0<<</D<<GF<0;=;:00;0::0;GGHHH0:/9/B/CFA---9-.;9B000BFF//BBFB/B//;AE@@>B?A@-9A-;--9/;-9@9A--///9////;/////9/////9---9-
@M03896:38:000000000-B4D98:1:1101:12850:10588 2:N:0:160
CCTGTTTGCTCCCCACGCTTTCGCACCTGAGCGTCAGTCTTCGTCCAGGGGGCCGCCTTCGCCACCGGTATTCCTCCAGATCTCTACGCATTTCACCGCTACACCTGGAATTCTACCCCCCTCTACGAGACTCAAGCTTGCCAGTATCAGATGCAGTTCCCAGGTTGAGCCCGGGGATTTCACATCTGACTTAACAAACCGCCTGCGTGCGCTTTACGCCCAGTAATTCCGATTAACGCTCGCACCCTCC
+
ABBBBFFFFFFFGGGF2EEFFGEEEGGGGHHGEGEEFFHHHHHHGGEEHE?GEEEGGGGHEEDFGHEEEFGHHHHHHHHFHHHHHHHGGFGGGHHHHADGG@FGHHEFCFHGHHHFHHHGGGGHHHFC<ACGFC<<<G0/CHGC:0GGCCGHHGHHGHGHHHBC/9/9CFGGFDAA?AFGGFGGFFF/;FFFFFF9FFEA9BFFFEADADCB-:99F.ADDAA9///BFF/D9.ABBD@A.-9;;@D.AD
@M03896:38:000000000-B4D98:1:1101:12848:10606 2:N:0:160
CCTGTTTGCTCCCCACGCTTTCGCACCTGAGCGTCAGTCTTCGTCCAGGGGGCCGCCTTCGCCACCGGTATTCCTCCAGATCTCTACGCATTTCACCGCTACACCTGGAATTCTACCCCCCTCTACGAGACTCAAGCTTGCCAGTATCAGATGCAGTTCCCAGGTTGAGCCCGGGGATTTCACATCTGACTTAACAAACCGCCTGCGTGCGCTTTACGCCCAGTACTTCCGCTTAACGCTTGCCCCCTCC
+
AAAABFFFFFFFGGGGGFGFFGEGGGGHF3GFEFEEGHGHGHGGEGDGHDCEEEEEGGGHAEEAEH1EEEFHHHHHG?FBGGHHHHHCEEEGHHHHHABDGGHHHHFGFEGHHHHHHHHGGCGHHHF...<D<CC<<CD<CGD::;CGC<<:GG0;;;GFHFFF/9:/CFGGBA9-BA9FGGGBFFB/;BB9B;B/BFEFACFFFFA.DD-@99;FF.ADFD.9//:9BF..;9;/F.;.;..//;9;FF
@M03896:38:000000000-B4D98:1:1101:20742:10643 2:N:0:160
CCTGTTCGCTCCCCACGCTTTCGCTCCTCAGCGTCAGTGACGGCCCAGAGACCTTCCTTCGCCCTTGGTGTTCTTCCCGATATCTACACATTCCACCGTTACACCGGGAATTCCAGTCTCCCCTACCGCACTCAAGCCCGCCCGTACCCGGCGCGGATCCACCGTTAAGCGATGGACTTTCACACCGCACGCGACGAACCGCCTACGAGCCCTTATCGCCCACTAACTCCACAGTAACCCTTCCCCCCAC
+
AABBBFFBBBABGGCEEF2AFFEGGHGFHFGGGEEE2DFBFE0EEEDAHGEGGH3BFGHHAED1>E23@?FEHHHHFGG1>/>GHGFFHBFDHHHHHEF//EFHHGCCBDGHHHB@>FDG1FFHGH<@DGGGFF11<FG-<CG-ACDCF.:@-?9@--BFGFF.9.9./B-9;A./BBBFFFFFFF;--@>?-;;-;--@BBBF?F.;.-99.///9.:.;9A.B//9;9/././///99.;./.9;99.
@M03896:38:000000000-B4D98:1:1101:15352:11320 2:N:0:160
CCTGTTTGCTACCCATGCTTTCGAGCCTCAGCGTCAGTTGGTGCCCAGTAGACCGCCTTCGCCACTGGTGTTCCTCCCGATATCTACGCATTCCACCGCTACACCGGGAATTCCATCTACCTCTGCACTACTCAAGAAAAACAGTTTTGAAAGCAATTCATGGGTTGAGCCCATGGTTTTCACTTCCAACTTGTCTTCCCGCCTGCGCTCCCTTTACACCCAGTAATTCCGGACAACGCTTGCACCCTAC
+
AAABBFFFFFFFGGGB4BFBGGEFEEGHHHHHGFGGGHHFGGFGHFGGGFFFHHEGEGGHAEDFGHGFFGHGHHHHHGGGGGGHHHHGGEGGHHGHHEEGGCFGHEE?DGHHHHE2FGHHHFHHFHGGDGHHGGF1?FCHFFHG1>>GHEFFGHHGFGGHGHCG<<-<GHHGHH/C00CCGFHFHHH0CHHB;9CFFFFGG@@DEF?BBGGGB0/BFBBFD99BB//;BF/9.9-;AB?:.9.//;DFBF
@M03896:38:000000000-B4D98:1:1101:7939:11364 2:N:0:160
CCTGTTCGCTCCCCACGCTTTCGCTCCTCAGCGTCAGTGACGGCCCAGAGACCTGCCTTCGCCATTGGTGTTCTTCCCGATATCTACACATTCCACCGTTACACCGGGAATTCCAGTCTCCCCTACCGCACTCAAGCCCGCCCGTACCCGGCGCGGATCCACCGTTAAGCGATGGACTTTCACACCGCACGCGACGAACCGCCTACGAGCCCTTTACGCCCAATACTTCCTGATAACGCTTGCACCCTAC
+
>AAABFF?DBBBGGGGEEEFFG?EFHGHHHGGEGEEFGHBEA0EEEAF11BFFHAFGHHHEEGAFF@3BBFEGHHHHGGGGGGHHFGHHGFFHHHHHAGEEFFGG</B/@GGHFF2FGHHHHGHGGHADCGGHFG>FCG->AG-<=EEH.:;@B-@DBDFCFF...../;-.9A.;FBBBFFFBFF9-9@-@-9;--;@B-@DDDF..9@DF./;/;9AAFA..:///BF////:;FDD....;9BDABA
@M03896:38:000000000-B4D98:1:1101:3116:11465 2:N:0:160
CCTGTTTGATACCCACACTTTCGAGCATCAGCGTCAGTTACAGTCCAGTAAGCTGCCTTCGCAATCGGAGTTCTTCGTGATATCTAAGCATTTCACCGCTACACCACGAATTCCGCCTACCTCTACTGCACTCAAGACGACCAGTCTCAACTGCAATTTTACGGTTGAGCCGCAAACTTTCACAACTGACTTACACATCCATCTACGCTCCCTTTAAACCCAATAAATCCGGATCACGCTCGGATCCTCC
+
>AA3AFFFFFFFGGGGAEGGGGEC4BAFFGGGEEEEEHFGGDBGGHGGGDFDFGBFGGHHCEEBEGA1AEEGGHHHGBFHBHHHHHFHGHHHFGGHHEEGEEBHHHFEEEGGHFBEFF/BFFGH3FHFHHHHFGC11B/<CD@0G1<FGGHHBGFHBH1D1><.<<-01>G<@@DDHGHGGHHHHGH/CGGFG0;GGFGFF0FGGGA?9EEFBBBC0CBFGEAF00;CFG.-.A-9B.;.A--..;BFFF
@M03896:38:000000000-B4D98:1:1101:27287:12007 2:N:0:160
CCTGTTCGCTCCCCACGCTTTCGCTCCTCAGCGTCAGTAACGTCCCAGAGACCTGCCTTCGCCATTGGTGTTCTTCCCGATATCTACACATTCCACCGTTACACCGGGAATTCCACTCTCCCCTACCGCACTCAACCCCCACCCTACCCGGCGCAGATCCACCGTTCACCGACGGACCTTCACACCCCCCGCGCCCAACCGCCTACCAGCCCTTGCAGCCCAACACACCCACAAAGCACCAGCCCCCTCC
+
>>A3>DD?D?AAFGBGCEACFGAEEHGHHFBF2BEAEGFBFE2AFEAFHAAFFGAGGAGB1E>B?@5@5??1BFGHFFEF/ECGHFHHGHFGHH4GH?G/??BGBEEE//??F1B1?F1@<0/<?0GCCCGGCFF0<><-->C..<.<C.-<-@-:-0;;0/99..//00.--999>-./9/;;FD.----;;-;-.;9.-99..9.:/:..././//9.9;..:...;:....././;..99.;.9-..
@M03896:38:000000000-B4D98:1:1101:27311:12009 2:N:0:160
CCTGTTCGCTCCCCACGCTTTCGCTCCTCAGCGTCAGTAACGGCCCAGAGACCTGCCTTCGCCATTGGTGTTCTTCCCGATATCTACACATTCCACCGTTACACCGGGAATTCCAGTCTCCCCTACCGCACTCAAGCCCGCCCCTACCCGGCGCGGATCCACCGTTAAGCGATGGACTTTCACACCGCCCGCGACGAACCGCCTACGAGCCCCTTACGCCCAATAATTCCGCATACCGCTCGCACCCTAC
+
AABBBFFBBBBBGGFGEEEFFGEEEHGHHFCGEEEEFHH5DEEEECEGEEFFFG2FGFHGEEE>B@433?FEBEGHFHGEE/EGHHHHH3FFHFHHH?B<ECFGFEC?>BGFHFD22@BGFGFFFGHCCCGGC<<<DFH-<AD-..<<G.:-;B-?A@;F9FG?..../;-..999FFBB9/F;B;--9;>@=;@9-9;>9BFD.;9;9@BE.9.9B..@@.;.///9;F/.-../9.9--9-9;@?E.;
@M03896:38:000000000-B4D98:1:1101:27298:12021 2:N:0:160
CCTGTTCGCTCCCCACGCTTTCGCTCCTCAGCGTCAGTAACGGCCCAGAGACCTGCCTTCGCCATTGGTGTTCTTCCCGATATCTACACATTCCACCGTTACACCGGGAATTCCAGTCTCCCCTACCGCACTCAAGCCCGCCCGTACCCGGCGCGGATCCACCGTTAAGCGATGGACTTTCACACCGGACGCGACGAACCGCCTACGAGCCCTTCACGCCCAACAATTCCGGATAACGCCTGCCCCCTAC
+
>>AAAFFADBBBGGGGEFFFFGBFEHGHHHCFFEEGGHHHGG0EEGGGHHAGGHBGHHHHFEGEE3B3@FFEGGHHGHGGCGGHHHHHGGFFGHHHGEBEGEFHHE/BDDFFFFGBDGHHGHGHGHHCCFGGFH<<>FC->AD<-<CEG.-;:@9;A@ABFGGA..;./:-.99.;FFBFB/FBFF---;-;9-;;;@BD->BAAF..A@BE./.9;..AD.A.../;BF/-;..9B.;-.....;@-;A
@M03896:38:000000000-B4D98:1:1101:17586:12142 2:N:0:160
CCTGTTTGCTCCCCACGCTTTCGCACCTGAGCGTCAGTCTTCGTCCAGGGGGCCGCCTTCGCCTCCGGTATTCCTCCAGATCTCTACGCATTTCACCGCTACACCTGGAATTCTACCCCCCTCTACGAGACTCAAGCTTGCCAGTATCAGATGCAGTTCCCAGGTTGAGCCCGGGGATTTCACATCTCACTTAACAAACCGCCTGCGTGCGCTTTACGCCCAGTAATTCCGCTTAACCCCTTCACCCTCC
+
>AAABFFFFFFFGGGE2EE2AGEEEGGHGGBGAFEFDGHBEHFGEAEFGAE?EE>EGGCHEGG1EGEE>EFHHHEHGHHEHHFHFGFFG/EEHHDHHFGGGCGGHH0AB1GBGFGDFHHGGDGHGDC..<<GFGC0D/0<CGG0:0;CCCCC0:GGFCCGHC0.::///;CE--;9B.BFFBFFFFB/;;/B99;B/:AEB=-AAA9:AA-@-.;;F.A-@..//9/9F/;....;:/;.:../;BFEFF
@M03896:38:000000000-B4D98:1:1101:19186:12408 2:N:0:160
CCTGTTTGATACCCACACTTTCGAGCCTCAATGTCAGTTGCAGCTTAGCAGGCTGCCTTCGCAATCGGAGTTCTTCGTGATATCTAAGCATTTCACCGCTACACCACGAATTCCGCCTGCCTCAACTGCACTCAAGATATCCAGTATCAACTGCAATTTTACGGTTGAGCCGCAAACTTTCACAACTGACTTAAACATCCATCTACGCTCCCTTTAAACCCAATAAATCCGGATAACGCTCAGATCCTCC
+
AAAABFFBDDFFGGGECEFABGEFGEEHHHHHHFFHDFBFDFFFGHDGGDFAEF2FHHHHEE?EBG11AABBGGHHHGGGFHGHHGHHHHHGHHGHHFGGGEFGHGGFGGHHHDBEEFGHHHHGBGHGHHHHFCF?GFFHHHG1@FFGFHFGFGHHBGGFDH//0?/<1FG->DDCHGBGHFHFHGH/0CCCCGHGHHHBHBHFHF:?CAEG/00;B99CDGEFF00CFG9-9.909.;.:.///9;/BF
@M03896:38:000000000-B4D98:1:1101:19169:12417 2:N:0:160
CCTGTTTGATACCCACACTTTCGAGCCTCAATGTCAGTTTCAGCTTAGCAGGCTGCCTTCGCAATCGGAGTTCTTCGTGCTATCTAAGCATTTCACCGCTACACCACGAATTCCGCCTGCCTCAACTGCACTCAAGATATCCACTATCAACTGCACTTTTACGGTTGAGCCGCAAACTTTCCCAACTTACTTAAACATCCATCTACGCTCCCCTTAAACCCACTACATCCGTATACCGCCCACATCCTCC
+
AA?AABDFDFFDGFGEEA1BDG0AAEFCGFGHF2AF1DA2DA2DDGEBB11BBE0BGBGH/B/BBGF//A/BFHGHEGG/?GHHHEHGFFDGHGDGGEEEEEEGHFGE?/GHHB0?EE/BFGEC1FG0FDG10<F111B@FFG1@C112><F0@111??<1D//?/-01>G->C<CHF<D<0<<CEF000CC00CB00:CGB0CGC.-C:AE././900:..../9/0;/9.9.///-;-----/;////
@M03896:38:000000000-B4D98:1:1101:19193:12428 2:N:0:160
CCTGTTTGATACCCACACTTTCGAGCCTCAATGTCAGTTGCAGCTTAGCAGGCTGCCTTCGCAATCGGAGTTCTTCGTGATATCTAAGCATTTCACCGCTACACCACGAATTCCGCCTGCCTCAACTGCACTCAAGATATCCAGTATCAACTGCAATTTTACGGTTGAGCCGCAAACTTTCACAACTGACTTAAACATCCATCTACGCTCCCTTTAAACCCAATAAATCCGGATAACGCTCGGATCCTCC
+
AAAABFFFFFFFGGGGCEFFFGFDHFGHHHFHGHFHHHHHFGGGGHHGHHHHEHFFHHGHEE1BBFBB1EEFGHHHHHGHHHHHHHHHGFHHHHHHHGEGGEGGFHFEGFHHHHFEGGHHHEGBEHHBGFHHGHHFGFFHHHH2FGFFFDHHFHHHDGGBGHF?C?><CGG-CGCGHHBFHHHHHGH/DFHGG0:CGHHHH0GHHGACEGGGC0C0BGBBEEEFFFGFGGA-.9.;/.-.;--;9BF/FF
@M03896:38:000000000-B4D98:1:1101:23611:12451 2:N:0:160
CCTGTTTGCTCCCCACGCTTTCGCACCTGAGCGTCAGTCTTCGTCCAGGGGGCCGCCTTCGCCACCGGTATTCCTCCAGATCTCTACGCATTTCACCGCTACACCTGGAATTCTACCCCCCTCTACGAGACTCAAGCTTGCCAGTATCAGATGCAGTTCCCAGGTTGAGCCCGGGGATTTCACATCTGACTTAACAAACCGCCTGCGTGCCCTTTACGCCCAGTACTTCCGATCAACGCTTGCACCCTACG
+
BBBBBBFFFFFFGGGF2EAAFG?EEGGH3FFHGFEDFFFHGHGGFF13G?AEAE@FEEGHAEDEGHEE>EEGFHHHHEGGGGFHGHHGGGGGFGFHHDGFCB?FGHFHHHHHHHGGHFGGGCGHFHGG.EDHFH<<DC0<GHHC:C0FBFCG00CHFHGH0C0.:9CBFGGGBGGFGGFFGGGGFFF9/;/9BBFFBAE.B;@?.;BAFF.;B/;9B.?-;..9B////BD9;-.9;.@...;;9FAE.;;
@M03896:38:000000000-B4D98:1:1101:23574:12459 2:N:0:160
CCTGTTTGCTCCCCACGCTTTCGCACCTGAGCGTCAGTCTTCGTCCAGGGGGCCGCCTTCGCCACCGGTATTCCTCCAGATCTCTACGCATTTCACCGCTACACCTGGAATTCTACCCCCCTCTACGAGACTCAAGCTTGCCAGTATCAGATGCAGTTCCCAGGTTGAGCCCGGGGATTTCCCATCTGACTTCACAAACCGCCTGCGTGCGCTTTCCGCCCACTAACTCCGATTAACGCTTGCACCCTAC
+
AAAAAFFBFFFFFGFG?EAAFGFEAEGH3BGGEEE2EGFFDGAGFAEE3100AE>EEFGH1EEEGH?/>EFHHHHHGFGHFGHHHHHAEEEGHHGHHBBDD@FGHHBF0GGFGHFFGHHGGGDGFFF<.<<GFF<0</=/<CD00:<C:;:C0::0:CGHFG0.;0/;CFGFA--;-:/;F0;FFFF9/:FF/B/99.AFBBB..;-..99;;.;/;..;@D..:///;:99..9/9.-.9..;BBD.;9
@M03896:38:000000000-B4D98:1:1101:23592:12463 2:N:0:160
CCTGTTTGCTCCCCACGCTTTCGCACCTGAGCGTCAGTCTTCGTCCAGGGGGCCGCCTTCGCCACCGGTATTCCTCCAGATCTCTACGCATTTCACCGCTACACCTGGAATTCTACCCCCCTCTACGAGACTCAAGCTTGCCAGTATCAGATGCAGTTCCCAGGTTGAGCCCGGGGATTTCACATCTGACTTAACAAACCGCCTGCGTGCGCTTTACGCCCAGTAATTCCGATTAACGCTTGCACCCTCC
+
AAAABFFFFFFFGGGGEFEFFGEEGGGHEGHGFFEFEHGHHHHHEFEHHDGGEEEGGGGHAEEEGHE>>EFHHHHHGGHHHHHHHHHGGEGGHHHHHFDGGCDGHHFFGHFHHHHGHHHGGGGHGHGD.CEHFGCDDGD<GGF::;CGGB:GFHHFFGGGHHCC:9:/FFGGC?9BADGGFFGFFFF/BFFBFFFBB?EEFFFFFFFDFFFF-9.BFFDFFFEFFEBFFFEAAAF/B.@.:E::;BD.A.
@M03896:38:000000000-B4D98:1:1101:13590:12658 2:N:0:160
CCCATTCGCTCCCCCGGCTTTCGTTCCTCAGCGTCAATAATGGCCCAGTGCAGCGCTTACGCCACCGGTGTTCCTCCTGATATCTACGCATTTCACCGCTACACCAGGAATTCCCTTCACCTCTACCACATTCTAGCTCAACAGTATCCAGTGCCGAACCGAGGTTGAGCCCCGGCATTTAACACCACACTTGTCCTGCCGCCTACGAACGCTTTACGCCCACTGATTCCGGACAACGCCCGCACCCTCC
+
ABBAAFFFAAAAGGGEEAAAGGEFFHHFH3FFEFFGGHHFGF5FGEEAB35ADB0AFAEC1EEBEH1/>>??FGGHHHCGFDGGFGHEEEEGHHFGF<EE@EGHH/CF/FGFFFF@2F2FGHHHFHHGGGCHHFG1?FG1?F?0=1=>GG<1>F<<--<C<@--.////;CEG-;-9;0;0BFGGG?:.9F009;009;FFFFFFFAD.;-;.;./;::@>...////;FB-.9-9;->---9-9@D.;D
@M03896:38:000000000-B4D98:1:1101:13606:12666 2:N:0:160
CCCATTCGCTCCCCCGGCTTTCGTTCCTCAGCGTCAATAATGGCCCAGTGAAGCGCTTACGCCACCGGTGTTCCTCCTGATATCTACGCATTTCACCGCTACACCAGGAATTCCCTTCACCTCTACCACATTCTAGCTCAACAGTATCCAGTGCCGCACCGAGGTTCAGCCCCGGAATTTAACACCACACTTGTCATGCCGCCTACGAACGCTTTACGCCCACTCATTCCGTACAACGCTTCCACCCTCC
+
>AAAAFF3AAAAGGGEEAEEGGEAGHHFHGHHGGCEAHHFGEBFGG/FBC12DBAAA/EE/EEBEGB/>>EEFHHHHHGHHHHHH2GFE>>>GGFGH/>EEEBGHA0?/<BFGHHFFH1GGEGGFGH1GGGHHDF1FGG1?FF0<1>FG<<<<FF--<<C<---.:00<<:CE@9--9000;CFGGE.;AGB0CC0;9CCA@?FFF;-E@-A--9BF9B@@FE?/9/;:F;/---/;99-;-;/;ABEEA
@M03896:38:000000000-B4D98:1:1101:13586:12676 2:N:0:160
CCCATTCGCTCCCCCGGCTTTCGTTCCTCAGCGTCAATAATGGCCCAGTGAAGCGCTTACGCCACCGGTGTTCCTCCTGATATCTACGCATTTCACCGCTACACCAGGAATTCCCTTCACCTCTACCACATTCTAGCTCAACAGTATCCAGTGCCGAACCGAGGTTGAGCCCCGGAATTTAACACCACACTTGTCATGCCGCCTACGAACGCCTTACGCCCAATGATTCCGGCCAACCCCTGCACCCTCC
+
AABBBFFFBBAAGGGEEAEEGGEGHHHGGHHHFGGGGHHGHGBGHH?FF3DDGBAEFAFG1EEEEH>>>>EEGHHHHHHHHHHHHHHFGEEGHHHHHEEEGFHHHEGCAFHGHFGFFHGGHHHH2GHHH/CGHF1@FFG<FGG0?1=GHF>=<FG<--AF<<-;::/:;GGCF?-:-;0;;FGGGGE.:;9B0CC0B0CFGFCFFF.9.@9A-;D/F99BDF../:/;BF/--:9.;.A.9.:.9;D.AD
@M03896:38:000000000-B4D98:1:1101:3138:12987 2:N:0:160
CCTATTTTCTACCCTCGCTTTCGCGCCTCAGCGTCCGTTTGTGCCCATTTGGTCGCCTTCTCCACGGCTACTCCTCCCGTTTTCTACGCAGGTCACCGCTACACCTGTTGTTCCGCCTGCCACCTCCCTCCTCATTCTCAGCAGCTTTGAACGCCATTTATTCGTTGTGCCACCAGTTCTCCCTTCCTCCTTACCGTTCAGCCTGCGCGCGCTTGCCACCCAGTACTCCCGTTCAACGCTTTCTCCCTT
+
>AA11BB3B1@@B111AAF1A1E000AAE1A10EE/AFF0/0BAG010B22AAF//AEEG1B110/////0B11@00/?/B0>B@@F//E//0111E/EE//<0<0<>11B/1><<///@011000/?00/0011111?111100<>11111>.-<<000000///<..0C00...<00:0;//0:/00//00//...//;0;/9.---;-9----///-9--9//9/9;----///---9-;9/;9-/
@M03896:38:000000000-B4D98:1:1101:3151:12998 2:N:0:160
CCTGTTTGCTACCCATGCTTTCGAGCCTCAGCGTCAGTTTGTGCCCAGTAGGTCGCCTTCGCCACTGGTGTTCCTCCCGATATCTACGCATTCCACCTCTACACCTGGAATTCCACCTACCTCTGCACTACTCAACCCCACCAGCCTTGAAAGCAATTTCTTCGTTGCGCCCCTCGTTTTCACTTCCCACTTTCCCTTCCGCCTGCGCTCCCTTTACACCCACTCATTCCTCACCACTCTCTCTCCCTCC
+
AAAAAFFFFFFDGFF1BBG3EEE0BEEFGCFGGGC0EGE2ABCDEA1AA11BDDA/EEGF/A/AA110A0/>@2@FFC//E/>GH2F/@?>EBG2FF0BBD11BF0B0011BB1BEB01B01FF1<2B1BBD1B100??//??0//?1?1111<1?1<11111.<0<.-<AC-..-....00C;CCC/0:.00;00;0/9.;.;9.--9C9E/009B90/;9-9/;99BFB//;-;A/B//9://BBBBB
@M03896:38:000000000-B4D98:1:1101:17458:13098 2:N:0:160
CCTGTTTGCTCCCCACGCTTTCGCACCTGAGCGTCAGTCTTCGTCCAGGGGGCCGCCTTCGCCACCGGTATTCCTCCAGATCTCCACGCATTTCACCGCTACACCTGGAATTCTACCCCCCTCTACGAGACTCAAGCTTGCCAGTATCAGATGCAGTTCCCAGGTTGAGCCCGGGGATTTCACATCTGACTTAACAAACCGCCTGCGTGCGCCTTACGCCCAGCAATTCCGATTAACGCTTTCACCCTCC
+
AABAAFFFFFFFGGCG?EFAFF2EEGGHHFGGCEAE?GGHHGHHGDFHHE0AEEEEGGGGEFGGGHE>EEGGHHHHGEFBGGHGHFHGGE//GGFGFBBBDCGHHFBA0F1?GHHHGHHGGGG0FFFDAAAGH0CGDGB<CCC:C0;C:00;0;0;:<CGHH0.90/;99FF@B9-@A9CFGFFFF//9BFFBFFF/AFEB?-AAF?AAFBB.;;9B.9;@.....;;;B/..9;BB.-.../99BFFFF
@M03896:38:000000000-B4D98:1:1101:22888:13323 2:N:0:160
CCTGTTCGCTCCCCACGCTTTCGCTCCTCAGCGTCAGTGACGGCCCAGAGACCTGCCTTCGCCATTGGTGTTCTTCCCGATATCTACACATTCCACCGTTACACCGGGAATTCCAGTCTCCCCTACCGCACTCAAGCCCGCCCGTACCCGGCGCGGATCCACCGTTAAGCGATGGACTTTCACACCGCACGCGACGAACCGCCTACGAGCCCTTTACGCCCAATACTTCCGGATAACGCCTGCACCCTAC
+
>>AAAFFABBABGGGGGFEAFGGGGHGHHHHHGGEGGFHGGG0EEGEGHEBGGHFGHHHHEFGEFGEC3??BGHHHHGGGGGEGHGGGHGGFHHHHHEH/FEGHHF///@GGGHGDGGHGFHFHFFH?D@DCGGG<GFH-<DG-<<CFH?-AAB-@@@AGFFF.9.../B9..9.9BB/BBBFF9A;-9@9@-99--;@DAFFFFF.9:>BF.///;99BFF..//99;B.-...9B.@-.;99:BDEF?
@M03896:38:000000000-B4D98:1:1101:22394:13648 2:N:0:160
CCTGTTTGCTCCCCACGCTTTCGCACCTGAGCGTCAGTCTTCGTCCAGGGGGCCGCCTTCGCCACCGGTATTCCTCCAGATCTCTACGCATTTCACCGCTACACCTGGAATTCTACCCCCCTCTACGAGACTCAAGCTTGCCAGTATCAGATGCAGTTCCCAGGTTGAGCCCGGGGATTTCACATCTGACTTAACAAACCGCCTGCGTGCGCTTTACGCCCAGCAATTCCGCTTAACGCTTGCACCCTCC
+
BBBBBFFFFFFFGGGF?EEFFGEEGGGHCGHHGFEEEHHHHHHHGEEGHECGEEEEGGGHEGGEGHEEEEGHHHHHHFHGHHGHFGGEGFGGHHGHHDDGC@FGHHG0G2FFGHHGHHHGGGGHHFF..<<GFC<<D/=/CGF0:CCCCG0C:CGHGCGHHHB./:;9;BFE-B-A?CFFGFGFFFB;;BB9/:BF/9AE9BCFFFF.AD-@-:AFB:.=B?..;.9BFF/..:./;A;.9.;9BFFAED
@M03896:38:000000000-B4D98:1:1101:26990:13921 2:N:0:160
CCTGTTCGATACCCGCGCTTTCGAGCTTCAGCGTCAGTTACGCTCCCGCCAGCTGCCTTCGCAATCGGGGTTCTTCGTCATATCTAAGCATTTCACCGCTACACGACGAGTTCCGCCGGCGTTGCGCGCACTCAAGTGGGGCAGTTCGCGCTGCAGTGCAGACGTTGGGCGCCTACATTTCACAACCCGCTTACCTCACGGCCTACGCTCCCTTTCAACCCAATAAATCCGGATAACGCCCGGACCTTCC
+
AAABBFFAAF>DGG2EEEAEFGEGGFAFGFHGGEGGGFHHGFFFEEGEGFEAFGGGHHHHAE?EEF?B/>EEHHHHAFEHFFGGHGHHGFFBGFFHH<<ECCFG?BCBDCGGFB?AE<->-<<<<<ACFGGD9FB00;0.-;@9/;CAB:?@-ABF/9:/;FFB9A.;-;9=@A9BBB/BBFFFFF.D-;-A.;B;BBE.AACF/:DDFADE.;//;/;9AF..//9/;9.9;ADFF?FFF---9@;/;/
@M03896:38:000000000-B4D98:1:1101:27008:13936 2:N:0:160
CCTGTTCGATACCCGCGCTTTCGAGCTTCAGCGTCAGTTACGCTCCCGCCAGCTGCCTTCGCAATCGGGGTTCTTCGTCATATCTAAGCATTTCACCGCTACACGACGAGTTCCGCCGGCGTTGCGCGCACTCAAGTGGGGCAGTTCGCGCTGCAGTGCAGACGTTGGGCGCCTACATTTCACAACACGCTTACCTCACGGCCTACGCTCCCTTTACACCCAATACATCCGGATACCGCCCGGCCCCTCC
+
ABBBBFFABF>AGGEE2EEECFEFHEEFGEGHGGGGGHHFEFGFEEGEFFAAFHFHHHHHEFFEEFF1>EEEGHGHHHGHFHGGHHBGGGGHDHHHHEEEC@FGC@CCCDDFGFCDE<CAD@D@<<<@CGGGGGFB90B;?DCDGG;ADFACFFFF:/BFFFA@.A..;F-@=.9BFF/:BFFBBAAE.BD.ABFBF/99A@;D/:AD:A.A./;//B/:AF..9/;FFF.-9;./;.;>B;--;;-:DA
@M03896:38:000000000-B4D98:1:1101:4626:13936 2:N:0:160
CCTGTTTGCTCCCCACGCTTTCGCGCCTCAGCGTCAGTTTCAGTCCAGAAAGCCGCCTTCGCCACTGGTGTTCCTACCGATCTCTACGCATTTCACCGCTACACCGGTAATTCCGCTTTCCTCTCCTGCACTCCAGCCCACCAGTATCCAAAGCACTTCCCACCTTGAAAGCAGGACTTTCACTCCAGACTTAGCAGGCCGCCTACGCGCCCTTTACGCCCAATCATTCCGGACAACGCTCGCCCCCTAC
+
ABBABFF4DFFFGGGG2EECFGEE2EEAEFHHDGE2EGFFGFFGFCEFA3BBBB0AEGGGEEE?EG32BBF?FGBHHFEEEGHHHHHEGGGGHH4GH/EE@<BGG/>>C?GGGH0EDCGHFFHHHEH1FGHHHHGFFFA>FDF01>FGHDG0<GFHBFGDF<<E;000;0G:CG.;CG:CGGGGGGB/0C99FB9;0.;9BGG..999-@-@-//9/99-@D.B;F99B9/-9;9.A>;.A-=9A>;?.;
@M03896:38:000000000-B4D98:1:1101:4617:13953 2:N:0:160
CCTGTTTGCTCCCCACGCTTTCGCGCCTCAGCGTCAGTTTCAGTCCAGAAAGCCGCCTTCGCCACTGGTGTTCCTACCGATCTCTACGCATTTCACCGCTACACCGGTAATTCCGCTTTCCTCTCCTGCACTCCAGCCCACCAGTATCCAAAGCACTTCCCACCTTGAAAGCAGGACTTTCACTCCACACTTAGCAGGCCGCCTACGCGCCCTTTACGCCCAATCATTCCTGACAACGCTCGCCCCCTAC
+
AAAAAFF4FFFFGFBEEEEAFFEGGGGGGFGFEGGEGHHFHHHGGHGGFFCGCHEEEGFHEEAEEGG2@B?BFFDGFFEAEEFGHHHFEEEGHHHHHEGGGCFFFC?CGEHHHHGGGGEGHHHGFHHFFHHFFH1?<FDFFGF<<>>GFHB0CFHHHHHHHBCFG00000GGG/:AHH0CGGFGGGG/CCB0;0;00.9CBGGGGFAB-@=B?B/BFED>BDA.BFBFFF/BB:B/;-;.;@@BFBBBEF
@M03896:38:000000000-B4D98:1:1101:4628:13967 2:N:0:160
CCTGTTTGCTCCCCACGCTTTCGCGCCTCAGCGTCAGTTTCAGTCCAGAAAGCCGCCTTCGCCACTGGTGTTCCTACCGATCTCTACGCATTTCACCGCTACACCGGTAATTCCGCTTTCCTCTCCTGCACTCCAGCCCACCAGTATCCAAAGCACTTCCCACCTTGAAAGCAGGACTTTCACTCCACACTTAGCAGGCCGCCTACGCGCCCTTTACGCCCAATCATTCCGGACAACGCTCGCCCCCTAC
+
AAAABFFFFFFFGGCEEEECFGGGEFGEGHHHGGGGGGHFGHGGFFHGHGGFGGAEEFGHAEEEEF3F3BFFGH4FFFFDGGHHHHHEFGFGHHGHHEEGGGHHHDBBCCHHGHGGG?CHHHHHHHFGGHHHFHE<FFDFFGHC1>>GHHCDGHHHFFHF<<CEG00:0<CCB/.EHHBGHHGFFGF/9CBFB99;9.;CCGCDGFFF;BBF;9BFF9ADFB.;BB/;;F/9.9B.;;@.A-@@DFF-AA
@M03896:38:000000000-B4D98:1:1101:9979:14086 2:N:0:160
CCTGTTTGCTCCCCACGCTTTCGAGCCTCAGCGTCAGTTATCGTCCAGTAAGCCGCCTTCGCCACTGGTGTTCCTCCTAATATCTACGCATTTCACCGCTACACTAGGAATTCCGCTTACCCCTCCGACACTCTAGTACGACAGTTTCCAATGCAGTACCGGCGTTGAGCCCCGGGCTTTCACATCACACTTGCCGCACCGCCTGCGCTCCCTTTACACCCAGTAAATCCGGATAACGCTTGCACCACAC
+
AAAAAFF4DFFFGGCFEFFAFGEDHFGHGHHHFGGFGHHHBGHGFEECG5DGFGEEEGGHEEDAEGGE@FFEFFGHHHGHHGGHGHHFEEEGHHHHHFGGGCFFFFFBBGHHHHFF?DGHEHCC/C?CCDGFF1G1??@<FEA@1=FFFGGFHGB1GGHGDG-::-:.CFHGG-=9BG?FFFGBFGE0;9BB00/-;@BBBBBFFFBB?DFF.9/BFFFFFA.BF/BFFF9-A.ABFD@.;../;BA.;;
@M03896:38:000000000-B4D98:1:1101:12009:14559 2:N:0:160
CCTGTTTGCTCCCCACGCTTTCGAGCCTCAGCGTCAGTAAAAGCCCAGTAAGCCGCCTTCGCCACCGATGTTCCTCCTGATCTCTACGCATTTCACCGCTACACCAGGAATTCCGCTTACCTCTACTTCACTCAAGAACAGCAGTTTCAAATGCAGTCTGAAGGTTGAGCCCTCAGGTTTCACATCTGACTTGCCATCCCGCCTACGCTCCCTTCACACCCAGTCATTCCGGACAACGCTCTCTCCCTAC
+
AABABFFFFFFFGGFE2EEAFGEGFFGHHHHGEFEFEH5F5GFGGGGFGGFGGHEEFGGHHGGGGHECEEGFGHHHHHHHHHHHHHHFEFEDDHFHHA@EGEEHGFF/?2CFGFBBDDGHHHHHHHHHHFHHHF11?G?F<GG01??FFGHFHHFHHGHDFB111<</<<GEBH.//00DGFHHFFC0;;C00CC;GCGE.9DDGG.AAEDG/;/0;0;;DA.99B;/B//-.;9.;9;.;.9/;9FB/;
@M03896:38:000000000-B4D98:1:1101:12027:14577 2:N:0:160
CCTGTTTGCTCCCCACGCTTTCGAGCCTCAGCGTCAGTAAAAGCCCAGTAAGCCGCCTTCGCCACCGATGTTCCTCCTGATCTCTACGCATTTCACCGCTACACCAGGAATTCCGCTTACCTCTACTTCACTCAAGAACAGCAGTTTCAAATGCAGTCTGAAGGTTGAGCCCTCAGGTTTCACATCTGACTTGCCATCCCGCCTACGCTCCCTTTACACCCAGTCATTCCGGACCACGCTCGCTCCCTAC
+
AAAABFFFFFFFGGGFCEEFGGEFCEFHHBGGGGEEEG55ADDGHEGEHH5DGGAEGGGHEGGEGHFEEE1FFHHHHHHHHHFHHHHAEEEEHHHHHEEFGEGHHGFEEFHCGHBFGGGHHHHHHHHHHFGHFF?1?0???FF<11FFGDDGHG1DGFGG1G1<10//<<G<CH./<0<=GHHHHHF:;GBC0CC00/;G9BCAEF.?ADGF/909BC0BE.ABB/;/9B/-;;-.A.A.;99.9AA./:
@M03896:38:000000000-B4D98:1:1101:12007:14578 2:N:0:160
CCTGTTTGCTCCCCACGCTTTCGAGCCTCAGCGTCAGTAAAAGCCCAGTAAGCCGCCTTCGCCACCGATGTTCCTCCTGATCTCTACGCATTTCACCGCTACACCAGGAATTCCGCTTACCTCTACTTCACTCAAGAACAGCAGTTTCAAATGCAGTCTGAAGGTTGAGCCCTCAGGTTTCACATCTGACTTGCCATCCCGCCTACGCTCCCTTTACACCCAGTCATTCCTGACAACCCTCGCTCCCTAC
+
AABBAFFFFFFFGGGFEEEFFGAFFFEFHHHHGGGGGH5BGHFFGFG1GG5DGHEEGGGHFEGGGHGCFGFBGGHHHHGGHGGGGGFFEEFEGHHHHEE@<EGHHHFFEFHFHGGFFGGHHHHHGFFGHHHHGFG11<??<F<A1?@FG1=DDG1GHGH1GF11<D/C/<GEHH.//0DDHHHHHHG;:GHECCGGFCC.EFGFDGDGGGGGFBB;B00;C..:B/9/;F/:/;9/;.9.;9-.ADFFE.
@M03896:38:000000000-B4D98:1:1101:7774:15046 2:N:0:160
CCTGTTCGCTCCCCACGCTTTCGCTCCTCAGCGTCAGTGACGGCCCAGAGACCTGCCTTCGCCATTGGTGTTCTTCCCGATATCTACACATTCCACCGTTACACCGGGAATTCCAGTCTCCCCTACCGCACTCAAGCCCGCCCGTACCCGGCGCGGATCCACCGTTAAGCGATGGACTTTCACACCGCACGCGACCAACCGCCTACGCGCCCTTTACGCCCAATAATTCCGGCTAACGCCTGCACCCTAC
+
>AAABFFADBABGGGFEEEFFGEEFHGHHHHGGGGGGHHGGGGGGGEG1EFGGHFGHHHHFFEEFED3B??EFHHHHGGGEGGHHHHHHGHGHHGHHEFEFEGHH<>@CDHHHHF2FGHHHHGGGHH@CCFGGGH<FFH<CGG-<AGGHC-:@C-D?BBBFFG.9..9:B-;.;.9B/;BBBF/BA--9@9@--;-9:DDAFF?DF.-9@BF-/;/9.9@D...////;BB---.;BD;-.;.:;BD.;A
@M03896:38:000000000-B4D98:1:1101:7775:15066 2:N:0:160
CCTGTTCGCTCCCCACGCTTTCGCTCCTCAGCGTCAGTGACGGCCCCGAGACCTGCCTTCGCCATTGGTGTTCTTCCCGATATCTACACATTCCACCGTTACACCGGGCATTCCAGTCTCCCCTACCGCACTCAAGCCCGCCCGTACCCGGCGCGGAGCCACCGTTCAGCGATGGCCTTTCACCCCGGACGCGACGAACCGCCTACGAGCCCTTTACGCCCCATAACTCCGGATCACGCCTGCACCCATC
+
>AA?AFF3?AAAGGFGEEEFEGDGGFECGFHHGGAE2ADBEEECEC0E?0EFFGCGHGHHEG11B@BF31??DGGHHGEDFECG4BFGHHBFHHHHGEGED?BGG><>/<FDFBD2GGBG<FEHAFG/A--<<01<<<G<@CG?-:ACG;@@AF-----9/9A9.:9FBF.9.99.;//;99F/;;9-99-9--;--9@BBC;..;...@-;./9/B.999-..///;;9.-..-.:...9.:99/9./:
@M03896:38:000000000-B4D98:1:1101:7528:15578 2:N:0:160
CCTGTTCGCTCCCCACGCTTTCGCTCCTCAGCGTCAGTAACGGCCCAGAGACCTGCCTTCGCCATTGGTGTTCTTCCCGATATCTACACATTCCACCGTTACACCGGGAATTCCAGTCTCCCCTACCGCACTCAAGCCCGCCCGTACCCGGCGCGGATCCACCGTTAAGCGCTGGACTTTCACACCGCCCGCGACGAACCGCCTACGCGCCCCCTACGCCCACTACTTCCGTCTAACGCCTGCCCCCTAC
+
>AAAAFFADAAAGGGGEFE0FGEEFHGGHHHHEGEGCHHDFE?EECABA/FGFHFGHHFH/EE?F@111/BBFGFHGFFGCGEGGGGGHDGFGH>GGEGE?FBGC/<</BFGGFB1@FDGGHGHFHH>C<C@FG1>>FG->@C--<<CG;-;;9-;9AABFFF.9.--:;-----9A///9/B;FB---;999;9---;@9;@--9--;;@@--;9A9;@@---/99/;FA9-?-/;-99--9--:@--;
@M03896:38:000000000-B4D98:1:1101:26940:15714 2:N:0:160
CCTGTTTGCTCCCCACGCTTTCGCACCTGAGCGTCAGTCTTCGTCCAGGGGGCCGCCTTCGCCACCGGTATTCCTCCAGATCTCTACGCATTTCACCGCTACACCTGGACTTCTACCCCCCTCTACGCGACTCACGCTTGCCAGTATCACATGCAGTTCCCAGGCTGAGCCCGGGGATCTCACATCTGACTTAACAAACCCCCTGCCTCCCCCTCACGCCCAGTCTCTCCAATTAACCCCTGCCCCCTCC
+
>AA?>DFBFBFFGGGG1AEEFG0AEEGF0CFCEEEAAGHB22GGCEE10A//A//>FGGHFGCEEH?///?FEFFBC01B>FGHHGFFG?E<2D2BG?>C@@?FGBB0G0??FG1<FFH?@CGHHFF---<<:C/:::;.:C0000;CC000;B0900;;FE0...99.;:C9----;-;BBB/9B///;///999/-;A-;9----;/--9-;--9--;@--99//;;/////;9BF;----9-9@@BB
@M03896:38:000000000-B4D98:1:1101:19690:17288 2:N:0:160
CCTGTTTGCTACCCACACTTTCGAGCCTCAGCGTCAGTTGGTGCCCAGTAGGCCGCCTTCGCCACTGGTGTTCCTCCCGATATCTACGCATTCCACCGCTACACCGGGAATTCCGCCTACCTCTGCACTACTCAAGCAAAACAGTTTTGAAAGCAGTTTATGGGTTGAGCCCATAGATTTCACTTCCAACTTGTCTTCCCGCCTGCGCTCCCTTTACACCCAGTAATTCCGGACAACGCCTGTGACCTAC
+
AABABFFFFF5FGGFECAFABGEGHFGGHHHHGGEEGHFFCFGGGHHEGFFGGGEFGGGHAEDDGHFF5CFEHHHHHGGGGGGHFHHFEFEGHHHHHEEGGFHHHG//BDHHHHFGGGGHHFHHHHHHFCGGCGGD1><G0FGB1>GFFGFBGHHHDHFH0G<CG.-/:CGEECG0GFBGHGHHHHF0BFFE;BB0CFBF?DGGEFDCGGFF.BBBFB/BDE?9BB/:FF/9.;99;-@-;.9/:BFB/B
@M03896:38:000000000-B4D98:1:1101:19689:17305 2:N:0:160
CCTGTTTGCTACCCACACTTTCGAGCCTCAGCGTCAGTTGCTGCCCAGTAGGCCGCCTTCGCCACTGGTGTTCCTCCCGATATCTACGCATTCCACCGCTACACCGGGAATTCCGCCTACCTCTGCACTACTCAAGAACAACAGTTTTGACAGCAGTTTCTGGGTTGAGCCCATAGATTTCACTTCCAACTTGTCTTCCCGCCTGCGCTCCCTTTACACCCACTAATTCCGGCCACCGCTTGTCGCCTAC
+
AAAAAF3CFFFFGGGFFABBFGE0AAAAFCGGEEEEEGFE1A1BFE1FADA1BBAEEFGH/EEEE1B01B?BFGDHH?E/E>EFDBFFEEEEFHEGH?EEEEGHF/<</<FFFG0CC/?FGHHHFG1?1?FGC?F11?0>0F<0=<110.11<CC.=D00==0//<-:/;;C://0;CGF:GGHHHHCFBF0;0;;;;;CA@@B.9AAGGBE;//9://BBF--/;9;BB/---9-;-9----/-:9--;
@M03896:38:000000000-B4D98:1:1101:9940:17547 2:N:0:160
CCTGTTTGCTCCCCACGCTTTCGCGCCTCACCGTCAGTTGTCGTCCAGCACTCCGCCTTCGCCACTGCTGCTCCTCCTAATATCTACGCATTTCACCGCTACACTAGGAATTCCGATTGCCTCTCCGATACTCAAGATCAACAGTTTCAAATGCAGTTCACGAGTTAAGCCCCTGGATTTCACATCTCACTTGCCGACCCCGCTACACGCCCTTTACACCCAGTAAATCCGGACAACGCTTTCCACCTAC
+
>A>>AFF1DFDFFC1EEAAAFFCFE0EFGFHHGHGGGHFDAFEFFE/1FA0BFFEFGGEH/EA/EB11111BEE1GFH1BGGGGFHH/EE?EFGHHGA/>@/1BF<B011BFFD<?/BEB11G10@?C/CCH<1111?FFFGGC11<FFH1FBGGGFGDD1FC-C.=0<0C.....;C0:C0:CBGG0;00000:---;-.;A-?@GBA=A@@B//9999AA-;///:BF---9--;-;-9-/;9/AA/:
@M03896:38:000000000-B4D98:1:1101:8257:17862 2:N:0:160
CCTGTTTGCTACCCACACTTTCGAGCCTCAGCGTCAGTTATCGTCCAGTAAGCCGCCTTCGCCACTGGTGTTCCTCCTAATATCTACGCATTTCACCGCTACACTAGGAATTCCGCTTACCCCTCCGACACTCTAGTACGACAGTTTCCAATGCAGTACCGGGGTTGAGCCCCGGGCTTTCACATCAGACTTGCCGCACCGCCTGCGCTCCCTTTACACCCAGTCACTCCGGATAACGCTTGCACCATAC
+
BBBBBFFFFFFFGGFGGEGFGG?EFFGHHHHHGGG?EHHHHHCHHE?GHHFFFHEGGGGHEEEEEHCFBFGEHHHHHHHHHHHHHHHGEFFGHHHHHFEGFEGHHCGBBGHHHFFEFGGHFCGFGGDCGFGHHFG<<G??/CA?<=GGHHFHHGHFHHHGG-<A<@A/CGHGGC--DAAFGGFGGGE9;CFF;09-A->@-@@F..9@;DDA.9/;B9/9D..////;9B.999A:F?D.9A./;F.9;B
@M03896:38:000000000-B4D98:1:1101:8233:17867 2:N:0:160
CCTGTTTGCTACCCACACTTTCGAGCCTCAGCGTCAGTTATCGTCCAGTAAGCCGCCTTCGCCACTGGTGTTCCTCCTAATATCTACGCATTTCACCGCTACACTAGGAATTCCGCTTACCCCTCCGACACTCTAGTACGCCAGTTTCCAATGCAGTACCGGGGTTGAGCCCCGGGCTTTCACATCAGACTTGCCGCACCGCCTGCGCTCCCCTTACACCCACTAACTCCGGCTAACGCTTGCACCATAC
+
AABBBFFFFFFFGGCEGEFEGGE2BEEHHHHHGGEGGHHGGHHHEFEGFGDFFHEEGGGHEGDEGGFGFGHEHGGHHHFHHGHGHHHFGEGFHHHHHEEGGEGHHHHFFHHGHHGEEE/FGFGGGGGGF?CFGFH1F1@?/>C@GFGHHHFH11GGG1GGG<<<<@-/:CHGG?ABGAEFGGGEGGE0:CBF0BF;9-@=-@@FFF---;AA.9.9B99B9A../9/9;/A;--9//9-.9.99;F9BF;
@M03896:38:000000000-B4D98:1:1101:8240:17884 2:N:0:160
CCTGTTTGCTACCCACACTTTCGAGCCTCAGCGTCAGTTATCGTCCAGTAAGCCGCCTTCGCCACTGGTGTTCCTCCTAATATCTACGCATTTCACCGCTACACTAGGAATTCCGCTTACCCCTCCGACACTCTAGTACGACAGTTTCCAATGCACTACCGGGGTTGAGCCCCGGGCTTTCACATCAGACTTCCCGCACCGCCTGCGCTCCCTTTACCCCCCGTAACTCCGCATAACGCCTGCTCCCTACG
+
AABAAFFFFFFFGFBEEEGFGG?FGFGHHHHHGGEFEFGFFHGGEAEGFFFFFGAEGGGHEEFDGH32B2FBFGFHHHHHGEHHHHHGGEEGHHHGHEGEEEFHHHGHFFFHGFFEEEFHGH/?DD?/>/>FHBD<?FFC//@/>1GGHB1DGFH111<F-----:-::CG;:A--?@EFF0B0CB000;9;0;:;?-9B-9-..A=B<F?A.;//;/9A9@-9-../9:..;../9.--999//9.;/;.
@M03896:38:000000000-B4D98:1:1101:8407:17929 2:N:0:160
CCTGTTTGCTCCACACGCTTTCGCACCTGAGCGTCAGTCTTCGTCCAGGGGGCCGCCTTCGCCACCGGTATTCCTCCAGATCTCTACGCATTTCACCGCTACACCTGGAATTCTACCCCCCTCTACGAGACTCAAGCTTGCCAGTATCAGATGCAGTTCCCAGGTTGAGCCCGGGGATTTCACATCTGACTTAACAAACCGCCTGCGTGCGCTTTACGCCCAGTAATTCCGATTAACGCTTGCACCCTCC
+
AABCCFFFFFFFGGFGEFEFGGGEGGGHGHHHGGGGGHHHHHHHGEEHHG0FEFGGGGGHEGFFGHEEEEGHHHHHHGHGHHHHHHHGGFGGHHHHGCCGGCFGHHGEFHHHHHHGHHHGGGGHHHGFDEEHFGGGGHDCGHHBCCHGGHBGFFHHGGGHHHB.;0/BFGFFFA?B@FFGGGFGGGF:FFFBFFFFFFFEFFFFFFFDDDFF=AEFF9ABFDFFF/;BFFF9.:DBB.D.9::9/BD?EA
@M03896:38:000000000-B4D98:1:1101:8422:17940 2:N:0:160
CCTGTTTGCTCCACACGCTTTCGCACCTGAGCGTCAGTCTTCGTCCAGGGGGCCGCCTTCGCCACCGGTATTCCTCCAGATCTCTACGCATTTCACCGCTACACCTGGAATTCTACCCCCCTCTACGAGACTCAAGCTTGCCAGTATCAGATGCAGTTCCCAGGTTGAGCCCGGGGATTTCACATCTGACTTAACAAACCGCCTGCGTGCGCTTTACGCCCAGTAATTCCGATTAACGCTTGCACCCTCCG
+
AABABFFFFFFFGGFGEEFEGGEFGGGHFFHGEGEGGHHHGHHGFEEGHDCEGEFGGGGHAEAEEHE/>EFHFFHHGFG3FGHGHHHGGGGGHHHGHDCG?@<GFHGGFHHHHHHFHHHGGGGHGGFCAFGHFF<<DG0<CG=<<<CGC;:CFFFBCGGGHHC::0//BFGGGA-:B.CFFFFFBFF9BFBBBFBBBAEFF;@DEF=;ADBF=A.BFFB-@.999/:/;9B...;/;.;...;9/9A.AA.
@M03896:38:000000000-B4D98:1:1101:4559:18093 2:N:0:160
CCTGTTTGCTCCCCACGCTTTCGCACCTCAGTGTCAGTATCAGTCCAGGTGGTCGCCTTCGCCACTGGTGTTCCTTCCTATATCTACGCATTTCACCGCTACACAGGAAATTCCACCACCCTCTACCATACTCTAGCTCGTCAGTTTTGAATGCAGTTCCCAGGTTGAGCCCGGGGATTTCACATCCAACTTAACGAACCACCTACGCGCGCTTTACGCCCAGTACTTCCGATTAACGCTTGCACCCTCTT
+
AAABBFFFFFFFGGFGGFFFFGFGGGGHHHHFFHFHHHGHHHHHHFFGHGAFEFEEGGGHAEEEEFFB@??BGFGGHHGHHFHHHHHFEFFGHHHHHFEGGCGHH0?BFGGHHHFFH/GFFHHHGHHF3FGGHFH2FGH<<CFD2<F<FFFHHGFHDGHFHFC.F1<C<CGFCC??-;:CFFFFHHGCCGFCCBC.::?DGGEFGGA?-AFD-AABF99>DB./;/;:BB.9..9/:9DD.AA/99D.:./
@M03896:38:000000000-B4D98:1:1101:14380:19463 2:N:0:160
CCTGTTTGCTCCCCACGCTTTCGAGCCTCAACGTCAGTTACCGTCCAGTAAGCCGCCTTCGCCACTGGTGTTCCTCCTAATATCTACGCATTTCACCGCTACACTAGGAATTCCGCTTACCTCTCCGGCACTCAAGACGGGCAGTTTCCAATGCAGTCCCGGGGTTGAGCCCCAGCCTTTCACATCACACTTGTCCATCCGTCTACGCTCCCTTTACACCCAGTAAATCCGGATAACGCTTGCCCCCTAC
+
AAAAAFFFFFFFGGGGFEEFFGFGHGGHHHHHGGGFEGHHGHEFEGDGHGDFFGAEGGGHEEGEGHF2BFGEHHHHHGHGH4GGHFG?E?EFFHHHH/EGGEFGFGFCBGHHHHGGGGGHHHHHHHG/B<CHFG11?</?>>>A0FGGGHFDGF0<=CCGDD<-::-=:CFEGGCFEFBFG0C9FFB0;;90;;;F0CFFD.CFFF?BAAFE9/9:F/9BD..:///;BF.-.:./BABA.AEFFEF;?F
@M03896:38:000000000-B4D98:1:1101:16486:19546 2:N:0:160
CCTGTTTGCTCCCCATGCTTTCGTACCTCAGCGTCAGTATTAGGCCAGATGGCTGCCTTCGCCATCGGTATTCCTCCAGATCTCTACGCATTTCACCGCTACACCTGGAATTCTACCATCCTCTCCCATACTCTAGCTTCCCAGTATCGAATGCAATTCCCAAGTTAAGCTCGGGGATTTCACATCCCACTTAAAAAGCCGCCTACGCACGCTTTACGCCCAGTAAATCCGCTTAACGCTCGCACCCTCTT
+
AABBBFFFFFFFGGGGFFGFGGEFGHGHHHHHGGFEFHHHHFAGFFHFFGHFFGBFHHHHAEFEFGEAAGGHHHHHGFGGHHHHHHHGGEGGHHHHHEEEEEFHHHFGFEGHHHHGHHHHHHHHHHHHFFGHHFEBFGHHHHFBF2D@?C@CGGHDFFHHHHB<?<1<1?<?/->@CDGDGDHHHHH.<<CGGDBGF.CCCDGGGGCAGG-A.;9BFACACE.:;FFFFF...9ABBAB.;-9--;;.;9/
@M03896:38:000000000-B4D98:1:1101:10240:19943 2:N:0:160
CCTGTTTGCTCCCCACGCTTTCGCACCTGAGCGTCAGTCTTCGTCCAGGGGGCCGCCTTCGCCACCGGTATTCCTCCAGATCTCTACGCATTTCACCGCTACACCTGGAATTCTACCCCCCTCTACGAGACTCAAGCTTGCCAGTATCAGATGCAGTTCCCAGGTTGAGCCCGGGGATTTCACATCTGACTTAACAAACCGCCTGCGTGCGCTTTACGCCCAGTACTTCCGATTAACGCCTGCACCCTCCG
+
AABBBFFFFFFFGGGGGEEFFGEEEGGHFGHGGEEGGHHHHHHHFFEGHDCFEEEEGGGHEEEGGHE?>EFHHHHHGFFGGGHHHHHFGAEGHHHHHDDGC@FGHFFCBHFHHHHGHHHGGGGHGHGGD.CGFCGDGHB<CGF0:CGCC;CGHHG00;CHHE0./0/;9FFG?:@-AAFFGGGBFFF/9BFBFFFFFFFFACFFFFFDDDCDBD./B:AAFF?;:/;BFF..99A/::;-..;9;B?.AA.
@M03896:38:000000000-B4D98:1:1101:22361:20112 2:N:0:160
CCTGTTTGCTCCCCACGCTTTCGCACCTGAGCGTCAGTCTTCGTCCAGGGGGCCGCCTTCGCCACCGGTATTCCTCCAGATCTCTACGCATTTCACCGCTACACCTGGAATTCTACCCCCCTCTACGCGACTCAAGCTTGCCAGTATCAGATGCAGCTCCCACCTTGAGCCCGGGGATTTCACATCTGACTTAACACACCGCCTGCGTGCGCCTTACGCCCACTACTTCCGATTCACGCCCGCACCCTCC
+
ABBABFFFFFFFGGGF2EE2FG2EEGGFBFGFEEA2A5DGFHEFAAA3GE?CEE>EEEEH1EA1EH?/>/?FGFHHFGCGHGHH4FGFE/?EGGDGG?BC@CGHHH2FBGGHHHEGHAFGDGGHHFA--<<<ACC0<GB/;G0:00:;000;;9F;/;CFG/...00900;A;--9-;BFF/B9FFB/:B//9:B:BADDBFF.EFB9DA9@.9.;;.;-@D..9:B:FF.;9.B/;.A.--;-;@DAAD
@M03896:38:000000000-B4D98:1:1101:22346:20127 2:N:0:160
CCTGTTTGCTCCCCACGCTTTCGCACCTGAGCGTCAGTCTTCGTCCAGGGGGCCGCCTTCGCCACCGGTATTCCTCCAGATCTCTACGCATTTCACCGCTACACCTGGCATTCTACCCCCCTCTACGAGACTCAAGCTTTCCCCTATCAGCTGCAGTTCCCACCTTGAGCCCAGGGATTTCACATCTCACTTAACCAACCGCCTGCGTGCACCTTACGCCCAGTACTCCCGATCAACGACTCCACCCCCC
+
AAAAADF1DFDFFCCEEEA0FGEEEEEC00ABAE?AAGFGDGE0AE/BB//AA>>>EEAG/B??EG/>>>FDFFGGCF11BBBFGGG<E/?E2F>FGCCCCB1FGF00CGHHGHBGHHHCCCGF1FE..<<<C0<0</00==0//;0<000<//:/00CGH0...00000F9.9.9.//0;;F09CB00;9900C09AF--9@AAA@--9-;/9;/9--;9--9:///;------;/9----//;9---;
@M03896:38:000000000-B4D98:1:1101:22365:20131 2:N:0:160
CCTGTTTGCTCCCCACGCTTTCGCACCTGAGCGTCAGTCTTCGTCCAGGGGGCCGCCTTCGCCACCGGTATTCCTCCAGATCTCTACGCATTTCACCGCTACACCTGGAATTCTACCCCCCTCTACGAGACTCAAGCTTGCCAGTATCAGATGCAGTTCCCAGGTTGAGCCCGGGGATTTCACATCTGACTTAACAAACCGCCTGCGTGCGCTTTACGCCCAGTAATTCCGATTAACGCTTGCACCCTCCG
+
AABBBFFFFFFFGGGGEFEFFGEEGGGHGHGFEGEGFHGHGHHHFEEGHFCGEEEGGGGHEGDEGHE>EEGHHHHHHGHHHHHHHHHFFFGGHHHHHGCGDCFHHHFGFGHHHHHGHHHGGGGHHHGC<EEHFH<DDGF/CGGF:CGCG::GGHFHCCGHHH0.:;///BFED??-BDFGFFFBFFF//;FFBFB9BFFFFFFFFFBADD->;.;FFAACDDEB/9BFFFB.:.;BF?B9A.A9BFF.:A.
@M03896:38:000000000-B4D98:1:1101:22381:20140 2:N:0:160
CCTGTTTGCTCCCCACGCTTTCGCACCTGAGCGTCAGTCTTCGTCCAGGGGGCCGCCTTCGCCACCGGTATTCCTCCAGATCTCTACGCATTTCACCGCTACACCTGGAATTCTACCCCCCTCTACGAGACTCAAGCTTGCCAGTATCAGATGCAGTTCCCAGGTTGAGCCCGGGGATTTCACATCTGACTTAACAAACCGCCTGCGTGCGCTTTACGCCCAGTAATTCCGATTAACGCTTGCCACCTCCG
+
AABABFFFFFFFGFFFEEEAFGAEEFGFEGHHGGEGEFGHHHHHEFEHHCEEAEEEGGGH1EE?EHE>EEGGHGGHFBGDGGHHHHHFGCEEGGGGH/BF?@2FGGGAGBFGHHFGHHHGGGFHHGG.<ECDFH/0<CD<CGH0:CCCGG0<CGCFGFHHHEFACB9BFGFE?DGG?D/BBFFGFFF9BFFBFBFB/9.A@B@D.F-..9@>B../B9DADDEB/BBFFF/:9;99;A@.99.//;;AAA.
@M03896:38:000000000-B4D98:1:1101:7154:20219 2:N:0:160
CCTGTTTGCTCCCCACGCTTTCGCGCCTCAGCGTCAGTTTCAGTCCAGAAAGCCGCCTTCGCCACTGGTGTTCCTACCGATCTCTACGCATTTCACCGCTACACCGGTAATTCCGCTTTCCTCTCCTGCACTCCAGCCCACCAGTATCCAAAGCACTTCCCACCTTGAAAGCCGGCCTTTCACTCCACACTTAACATGCCGCCTACGCCCCCTCTACCCCCAATCATTCCGGCCACCGCCCGCCCCCTCC
+
AAAABFFFFFFFGGCEAEEAFGBFEFGGGHHGEEEEEHHHHF5DFFG3FFF3BGAEFGEGAE?EEC32@BFEBD4GFFCFGGHHHHHGEGGDFHHHHEEEG?FGH///>?GGHH<EA/FGFHHHHF?FCHHHH0GCCFA>FEF01><>GG00<CHH0<GFGBCFCB0:000/.-:-=C/;BBF;CB9/;;B000900/9;-:BF.B.@-;@B>.;/;/;A@-D9B///9;/---;A9.99;-;@BB?=..
@M03896:38:000000000-B4D98:1:1101:15842:20359 2:N:0:160
CCCATTTTCTACCCTTGCTATCGAGCCTCCACGTCTGTTAAAGCCCCTTTCGTCGTCTTCTCCACTTCTACTCCTCCTTTTTTCTACTCATTCCACCTCTACCCCTATTATTCCGCCTACCTCCTCACACCTCCTTTCCACCAGCTTCTATTGCCATTTATTAATCGAGCCCCCACTTCTCCCTTCCCACTCTTCCCTCCGCCTTCGCTCCCTTTACCCCCAGTACTTCCGTACAACTCTCACTCCCTAC
+
>>111BF3B13@B111BBF3B1A1F0AF00000BF0FHGD22DBF///F1BEGEE/BG/22111011A22AD11100012B@/B1BF2BB1222B1000BF110///1122B2B0/>//0011/0<FE11/00/01B>B21B/B?FG112221111@@FFB111@1/0<//<.-><011111//0<C/<C./0000<0/......<;..;.9/00090;.--./000;C9.0.9=09/B9/////9--/;
@M03896:38:000000000-B4D98:1:1101:15859:20370 2:N:0:160
CCTGTTTGCTACCCATGCTTTCGAGCCTCAGCGTCAGTTGGTGCCCAGTAGGTCGCCTTCGCCACTGGTGTTCCTCCCGATATCTACGCATTCCACCGCTACACCGGGAATTCCACCTACCTCTGCACTACTCAAGGCCAGCAGTTTTGAAAGCAATTTATGCGTTGAGCCCATAGTTTTCACTTCCAACTTGCCGGTCCGCCTGCGCTCCCTTTACACCCAGTAATTCCGGACAACTCTTGCTCCCTCC
+
>AAABFFFFFFFGGGGFFFFGGECGFGHHHGHGEEEEGGECEEFGCCFFGHFHFAEEGGHAEDEGHF2BBGEHHFHHGG1EEEHHHHGEEEGHHHHHEEGGCGHHG@/DGHHHGFGHHHHHGHHGFFC<FGHHGF1<?F?/FGC11>GG.GFHHEHB11F0G0<<<<</<GEEHB:;:;CHHHHHHHBGHHGCGF9-;DBFAGGGGFGGGFF.B/:B/;99A.:BB/;:F/-9;-9E/;/////:FEF.;
@M03896:38:000000000-B4D98:1:1101:21052:20626 2:N:0:160
CCTGTTTGCTCCCCACGCTTTCGCGCCTCAGCGTCAGTTGCTGTCCAGCAGGCCGCCTTCGCCACTGGTGTTCCTCCGTATATCTACGCATTTCACCGCTACACACGGAATTCCGCCTGCCTCTCCAGTACTCAAGAAGTACAGTTTCAAATGCAGGCTATGGGTTGAGCCCATAGTTTTCACATCTGACTTGCACTCCCGCCTACACGCCCTTTACACCCAGTACATCCGGATAACGCCTGCTCCCTAC
+
BBBBBFFFFFFFGGGGEEEAFG?EAFFEEGGGDFE?EGHHGHGHHFBFHFCCEFAEFFGHAEDEEGCB3BFEFHFGHE?FGHGHGHHEEEEEFHFHHEEEGCGGH?B/@?FHHH2CFAFGFFHHHGEBDDGHDF1?100F1FGD11>FG1FG<FGFGEFHFHF.<<-<<GHEEHEFCFCGHHFFHHB00CGC0BFFB//C.A?EDFGFGFGF-/;;//:;AA.;B/BFF/.-.:99;.--:9A:/;EF9F
@M03896:38:000000000-B4D98:1:1101:21039:20637 2:N:0:160
CCTGTTTGCTCCCCACGCTTTCGCGCCTCAGCGTCAGTTGCTGTCCAGCAGGCCGCCTTCGCCACTGGTGTTCCTCCGTATATCTACGCATTTCACCGCTACACACGGAATTCCGCCTGCCTCTCCAGTACTCAAGAAGTACAGTTTCAAATGCAGGCTATGGGTTGAGCCCATAGTTTTCACATCTGACTTGCACTCCCGCCTACACGCCCTTTACACCCAGTAAATCCGGATAACGCTTGCTCCCTACG
+
ABBBBFFFFFFFGGGFAFEFGGEE2EFEEGGHGGFGGHHHHHHHHGHGHG1GEGEEGGGHFFGEEHEFE2FFFHHHHE?EEGHHHHHFEFGGHHHHHEEGG@GGGDGBCFGHHGGGGGEHHHHHFHHFFHHHFHFBGHFGBHHF1GHG>F=GHHHFFECHBFBG<<<<CGHGHHHGGHHHHBGHHGF;CGBCC0BFFGGGDFGGGGFGGGEGBBFFFFFFDEFFF/99FFA-;.99;.B...A/;FFFFF.
@M03896:38:000000000-B4D98:1:1101:21060:20648 2:N:0:160
CCTTTTTTCTCCCCACGCTTTCGCGCCTCAGCGTCAGTTGCTGTCCAGCAGGCCGCCTTCGCCACTGGTGTTCCTCCGTATATCTACGCATTTCACCGCTCCACACGGAATTCCGCCTGCCTCTCCAGTACTCAAGAAGTACAGTTTCAAATGCAGGCTATGCGCTGAACCCATAGTTTTCACATCTTACTTGCACTCCCTCCTACACGCCCTTTACACCCAGTCAATCCGTATCACGCTTGCTCCCTACA
+
1>A1>DD1BFFFGGGG0AAAAG0B0AEEGFGGEGEE/GHFFF1FFC21G00AAF/>EFGH/EEAEF@0@B??FGBGHE>ECEFBFBB?E??EGG2GH?<</?1FGFB//?FFGF0EFGEHGHHFFHB<D1???1<F100>1><11<1==11<FF0DF<<CFD0..;:.0:.::G/0<;0CGFFFBFB09B0900CF0CFF/CGFGFBF.:.:-//;99:/B--9///:;B-9-9-;/-;B---:;/--;A/
@M03896:38:000000000-B4D98:1:1101:23365:22192 2:N:0:160
CCTGTTTGCTCCCCACGCTTTCGCACCTGAGCGTCAGTCTTCGTCCAGGGGGCCGCCTTCGCCACCGGTATTCCTCCAGATCTCTACGCATTTCACCGCTACACCTGGAATTCTACCCCCCTCTACGACACTCAAGCTTGCCAGTATCAGATGCACTTCCCCGTTTGATCCCGGCGATTTCCCATCTCACTTAACAATCCTCCTTCTCGCCCTTCACTCCCAGCACTTCCGATTCACGCCTGCTCCCGCC
+
AAB3ADFFFFFFGFGC2EEAFFAA?EGF3BGH22EE25DE5F2AEE1FH1EEEE0>EFGH1B>1?GE/>ECBGGHGG0?EGGDGHGHGEEEEDGGHH/BC>@?GHC0F0GFFGFGGGHFGCCDBGGGE.-<GFC/0<<</<C:00;0;:00;;BC00;:FC/-..;.00;9:.9-;-;AEFF///9;////9/9:9//;:/;;.////..-;-/./:/9.99/;.:;9;B9.;./9/.9...9//99.99
@M03896:38:000000000-B4D98:1:1101:23344:22195 2:N:0:160
CCTGTTTGCTCCCCACGCTTTCGCACCTGAGCGTCAGTCTTCGTCCAGGTGGCCGCCTTCGCCACCCGTATTCCTCCAGATCTCTACGCATTTCACCGCTACACCTGGACTTCTCCCCCCCTCTACGAGACTCAAGCTTGCCAGTATCAGATGCAGTTCCCAGGTTGAGCCCGGGGATTTCTCATCTCACCTAACAAACCGCCTGCTTTCGCTATACTGCCCTTACTTCCGCTTCACGCTTGCCCCCTCC
+
AAA@>FB1B3DCEEGG1EEF0EAEAEGF0FEAABA//2DE2GEGGCAB011ABBAEEEFB/BEB>F/>B/BGFFGHF0E1FGFHH2F/E/EEGFBFG/<>E>BBGFF0G0BGFF1BGACCCCGC1F?E.>CF<>11<<<<<CD0<0<=000=DBG<;0;;;00.;0///0;C--;99;CB000;0CB090.;//;B:F99-;;9-9/9/9-;--9/;///9-/;/;//;9A-;--/;-:---9//;;@99
@M03896:38:000000000-B4D98:1:1101:23360:22210 2:N:0:160
CCTGTTTGCTCCCCACGCTTTCGCACCTGAGCGTCAGTCTTCGTCCAGGGGGCCGCCTTCGCCACCGGTATTCCTCCAGATCTCTACGCATTTCACCGCTACACCTGGAATTCTACCCCCCTCTACGAGACTCAAGCTTGCCAGTATCAGATGCAGTTCCCAGGTTGAGCCCGGGGATTTCACATCTCACTTAACAAACCGCCTGCGTGCGCTTTACGCCCAGTAATTCCGATTAACGCTTGCACCCTCC
+
AAABBFFFFFFFGGGGCEEEFGEFDGGHFGHGEFGGGHHHGHHHEFDCBE0EEEEEGGGHEEDEEGE/>EFGHHHHGFHGHHHHHHHGEEFGHHHHHCCGF@GGFHFACGGHHHHFHHHGGGGFFGF.<AADFC/=GF0/<GD::;;C;0:CHHFGGCHHH00.:0//;;FG??9-BCFGFFGCFFF/;BFBBBFFFFFFFFFF.AB9.;@BA..9F9A=D?F/;/BBFF/AD.ABB.9..;.99FDEFF
@M03896:38:000000000-B4D98:1:1101:18305:22849 2:N:0:160
CCTGTTTGCTCCCCACGCTTTCGCACCTGAGCGTCAGTCTTCGTCCAGGGGGCCGCCTTCGCCACCGGTATTCCTCCAGATCTCTACGCATTTCACCGCTACACCTGGAATTCTACCCCCCTCTACGAGACTCAAGCTTGCCAGTATCAGATGCAGTTCCCAGGTTGAGCCCGGGGATTTCACATCTGACTTAACAAACCGCCTGCGTGCGCTTTACGCCCAGTAATTCCGATTAACCCCTGCACCCTCC
+
AABBBFFFFFFFGGGGEEGFGGEEDGGFFCGGGGFEEHHGFHDHEEAGEF0AEEEFGGGGGEDEFHE@>EGHHHHHHGFGHGHHHHHGGEEGHHGHHDCDCCFHHFGAGHHHHHHFGHHGGGGHHGGDAEFHCG<<DGD<CGF0;;CCB:<CCGFH0CGHGGB.:;;;CFGEG?@B-CFGG0FFFFE/;9/B;BBBFFEE-@BDEF-9.;@--A?FB..@@DE/:/B/:;/999.9;/..:.;9FFDAA.
@M03896:38:000000000-B4D98:1:1101:18319:22860 2:N:0:160
CCTGTTTGCTCCCCACGCTTTCGCACCTGAGCGTCAGTCTTCGTCCAGGGGGCCGCCTTCGCCACCGGTATTCCTCCAGATCTCTACGCATTTCACCGCTACACCTGGAATTCTACCCCCCTCTACGAGACTCAAGCTTGCCAGTATCAGATGCAGTTCCCAGGTTGAGCCCGGGGATTTCACATCTGACTTAACAAACCGCCTGCGTGCGCTTTACGCCCAGTAATTCCGATTAACGCTTGCACCCTCC
+
BBCCCFFFFFFFGGGGEEEFGGGGGGGHGHHHGGGFFFGHHHHHGGGHHGGGEEEGGGGHEFDEGHEEEGGHHHHHGFGHHGHHHHHGGEFGHHHHHFDGGCFHHHFGBHHHHGHGGHHGGGGHHHGA.CEHFGGDDGB<EGF00<;CCFFHFHHBCGGGHHB.:9:;CFGGFF?AGDGGGGGGFFF//FFFFFFF/AEFFFFFFFCDFFCF;.:BFEA@BD9;/99:BFBAAAFBBDF.;../:;;EFF
@M03896:38:000000000-B4D98:1:1101:18307:22876 2:N:0:160
CCTGTTTGCTCCCCACGCTTTCGCACCTGAGCGTCAGTCTTCGTCCAGGGGGCCGCCTTCGCCACCGGTATTCCTCCAGATCTCTACGCATTTCACCGCTACACCTGGAATTCTACCCCCCTCTACGAGACTCAAGCTTGCCAGTATCAGATGCAGTTCCCAGGTTGAGCCCGGGGATTTCACATCTGACTTAACAAACCGCCTGCGTGCGCTTTACGCCCAGTCATTCCGATTAACGCTTGCACCCTCC
+
AABBBFFCFFFFGGGEAEFEFGEEEGGHFBGGEGDGCGGFFHFFFGGHHF0EEEEEGGGGCEDEFHE/>EAFGHHHHFCGHHHHH4FFEEEGFGDGGDG/@<?FGGFFFGHHGFGGHHEDDGG0DGA..CAGFGHFGG0<CCD000;<0;<0CFC0:;C<GG0.;0///;BA-9:-9.:0;FF0BFB//BF/B/:9B.;A--@DEFCDDD-;-;EBFE.9@D.:/;/;BF/9;..9;.;.9.:9/FA.;A
@M03896:38:000000000-B4D98:1:1101:10930:23039 2:N:0:160
CCTGTTTGCTCCCCACGCTTTCGCACCTGAGCGTCAGTCTTCGTCCAGGGGGCCGCCTTCGCCACCGGTATTCCTCCAGATCTCTACGCATTTCACCGCTACACCTGGAATTCTACCCCCCTCTACGAGACTCAAGCTTGCCAGTATCAGATGCAGTTCCCAGGTTGAGCCCGGGGATTTCACATCTGACTTAACAAACCGCCTGCGTGCGCTTTACGCCCAGTAATTCCGATTCACGCTTCCCCCCTCC
+
AABABFFFFFFFGGGEEFFFFGFEEGGHFEGGEFEFEHHHFHHHFE?GGGCFEE>EGGGHAGDEGHA/>EFHGHHHGFGFGHHHHHHGG?EGHHGHHGGGGCGHHHGFFHHHHHHFHHHGGGGHHG.<<<CGFCF<<GF<CGD00;;C0;C:CGFF0;GHHHB.:0:/BF:C-?@-9AFBFFGFFFF/9FFFBBBF;AEFCFFF?ADDAABF-;.;B.A;B?A99//BFF/...//;.....;..;9@DD
@M03896:38:000000000-B4D98:1:1101:10948:23040 2:N:0:160
CCTGTTTGCTCCCCACGCTTTCGCACCTGAGCGTCAGTCTTCGTCCAGGGGGCCGCCTTCGCCACCGGTATTCCTCCAGATCTCTACGCATTTCACCGCTACACCTGGAATTCTACCCCCCTCTACGAGCCTCAAGCTTGCCAGTATCAGATGCAGTTCCCAGGTTGAGCCCGGGGATTTCACATCTGACTTAACAAACCGCCTGCGTGCGCTTTACGCCCAGTAATTCCGATTAACGCTTGCACCCTCC
+
AABBBFFFFFFFGGGGEEEEFGEE2EGFBBGGEGEAEHHHGHHHGDEFHEG?EFEEGGGHFGCEGF1>EEGGHGHHHFB?BGGGHDHGGDDGFGGGH/BC/@FHHFF00<<GGH1<GHHGGGGHBGA.<-<GCGC<DC</<GC0:0<CCCGC00G;;FCGHF0:909;CFFG9-9;?CBFB0;/9BB;/9/BBF9:::AF@-9DEF=ADD-99.;9BE.@B.99/9;FFF/;..9/;.9...999;;..;
@M03896:38:000000000-B4D98:1:1101:10938:23057 2:N:0:160
CCTGTTTGCTCCCCACGCTTTCGCACCTGAGCGTCAGTCTTCGTCCAGGGGGCCGCCTTCGCCACCGGTATTCCTCCAGATCTCTACGCATTTCACCGCTACACCTGGAATTCTACCCCCCTCTACGAGACTCAAGCTTGCCAGTATCAGATGCAGTTCCCAGGTTGAGCCCGGGGATTTCACATCTGACTTAACAAACCGCCTGCGTGCGCTTTACGCCCAGTACTTCCGATTAACGCTTGCACCCTCC
+
AAAAAFFFFFFFGGGGEFEAFGEGGGGG33FFEFEFGHHHFHHHEGAEGFCGEEEEGGGHAFDEFGEE>EFFGGHHGBCGGHHHFGGFGEFGHHGHHBCGGCFGHHFA0FFHHHHHHHHGGGGHHHF<<.CGCCC<<C0<CHDF0;;;<;;CHFFBFHHFHH0.C0;9CFFFB?--@DFFFGGBFFF/;;FFBBBB/.AE;BBDEFBDFF;B-9.BBEDBB.A/B/9BFF..:9.;B9B.9AA/;FFFEF
@M03896:38:000000000-B4D98:1:1101:25654:23193 2:N:0:160
CCTGTTTGCTCCCCACGCTTTCGCACCTGAGCGTCAGTCTTCGTCCAGGGGGCCGCCTTCGCCACCGGTATTCCTCCAGATCTCTACGCATTTCACCGCTACACCTGGAATTCTACCCCCCTCTACGAGACTCAAGCTTGCCAGTATCAGATGCAGTTCCCAGGTTGAGCCCGGGGATTTCACATCTGACTTAACAAACCGCCTGCGTGCGCATTACGCCCAGTAATTCCGATTAACGCTTGCACCCTCC
+
>AAABFFFFFFFGGGG?EEAFGAEEGGHFFFGFEEED5GFHHHHGGDHHC0EEEEEGFGHAFDEGHCEEFGHHHHHHFHHGGHHHHHFGDDEFGGHHDCCDCBGHFFFFFFHGHFFHHHGGGGHHHGD>EEGFHGFDGG/CGFC0<;CGFF0CGCG;CGHHHB.:99BFGFA?C-??DFFGFGGFFF/FFFFFFFFF?F9-@FAFFFADD-B-;ABFAAAFDF;/;9/BFF..9.//.;...;//:A.;;
@M03896:38:000000000-B4D98:1:1101:16286:23260 2:N:0:160
CCTGTTTGCTCCCCACGCTTTCGCACCTGAGCGTCAGTCTTCGTCCAGGGGGCCGCCTTCGCCACCGGTATTCCTCCAGATCTCTACGCATTTCACCGCTACACCTGGAATTCTACCCCCCTCTACGAGACTCAAGCTTGCCAGTATCAGATGCAGTTCCCAGGTTGAGCCCGGGGATTTCACATCTGACTTAACAAACCGCCTGCGTGCGCTTTACGCCCAGCAATTCCGATTAACGCCTGCACCCTCC
+
AABABFFFFFFFGGGGAEEAFGEEEGGHGHHHGGGGGHGHHHHHGEEGHG0EEE>EGGGHAEEEGHE/EGGHHHGHGGHHHHHHHHHCEEEGHHHHHDDGGCFHHHFCBGGGHHHFHHHGGGGHFGFA.<CGCG/0<GD<CGD::0CC:C;CGHHFCCHHHH0.:9/9CFGE-D-AACFFFBFFFFF/;BBBFFBFFFFFFFFFFFB9DDBDB..9B.DDFDF.;9/BFFFF.DD/99D-;E999BDAEF
@M03896:38:000000000-B4D98:1:1101:16289:23278 2:N:0:160
CCTGTTTGCTCCCCACGCTTTCGCACCTGAGCGTCAGTCTTCGTCCAGGGGGCCGCCTTCGCCACCGGTATTCCTCCAGATCTCTACGCATTTCACCGCTACACCTGGAATTCTACCCCCCTCTACGAGACTCAAGCTTGCCAGTATCAGATGCAGTTCCCAGGTTGAGCCCGGGGATTTCACATCTGACTTAACAAACCGCCTGCGTGCGCTTTACGCCCAGTAATTCCGATTAACGCTTGCCCCCCCC
+
AAABBFFFFFFFGGGFEEEFFGEEGGGHEGHGGGDEEGGHGHEGEEAHHGCAEEEEGGGHEGGEGHE>>EFGHHHHHFG3FFHHHFHGGEFGFHHHHFGGC<?FHHF0CGHFGGHHHHGGGGGGFFF<.<CGFFHFDG0<CG0000;;CCFCCF:00;CCHH0.:0/;/FFFA?-?-CCFFGGBFFF//BFFFFFB/AAEFC@AEAB.9A-9-9.9BE.@@..;//99;B/9...;;99.9../;:B-;9
@M03896:38:000000000-B4D98:1:1101:4976:23637 2:N:0:160
CCCAGTTTGGGTCTTAGCTATTGTGTGTTCAGATATGTTAAAGCCACTTTCGTAGTCTATTTTGTGTCAACTGGAGTTTTTTACAACTCAGGTGAGTTTTAGCTTTATTGGGGAGGGGGTGATCTAAAACACTCTTTACGCCGGCTTCTATTGACTTGGGTTAATCGTGTGACCGCGGCTGCTGGCACACAATTACCATACGTACGATGTGTTGATCTCTGCGGTCGTCCTATCATTATACAATAAATAAA
+
ABBBBCFFFB@BGGGGGFGGGGGFHHHHHHHHHHHHHHGHGHHHHGHHHHHEGHFCGHHHHHHHHHHHEGHHHFHHHHHHGGFHFFHHHFFGGHFHHHGHHGHHHHFHHGGHGAEGCGGGFHHGHHFGFHFGHHEHHH2/?@A?ACCGGHHHHEGHHFGHGGEHHHEG.CCHDHC?:-;ABEGFFFBFBC?EGGGG99FBF.:9EB.AEF///./;/;9///-;;-@-...9/////;/://;/;/B////
@M03896:38:000000000-B4D98:1:1101:11077:23815 2:N:0:160
CCTGTTTGCTCCCCACGCTTTCGCACCTGAGCGTCAGTCTTCGTCCAGGGGGCCGCCTTCGCCACCGGTATTCCTCCAGATCTCTACGCATTTCACCGCTACACCTGGAATTCTACCCCCCTCTACGAGACTCAAGCTTGCCAGTATCAGATGCAGTTCCCAGGTCGAGCCCGGGGATTTCACATCTGACTTAACAAACCGCCTGCGTGCGCTTTACGCCCAGCAATTCCGATTAACGCTTGCCCCCTCC
+
BBBBBFFFFFFFGGFGEEEFFGAEEGGFAGHGFEFGGHHHFHHHGFEHH?0EEEEEFGGHAECEGHGC>EGHHHHHGFGHHGGHGHHFGGDGFHHHHCCGFC<GHGFAGHHHHHGFHHHGGGGHHHG?.CEHFHGDDC0/<CDC0;<CG:CFHHFG0;CF:CCC//-;9ECGBAA?CFFBFFFFFFFBFFFFFFFF/.AA-B-.99>;999>-.A/9999;A?.9.F/FB/A.;A9:.;.;../9;@-A9
@M03896:38:000000000-B4D98:1:1101:11059:23819 2:N:0:160
CCTGTTTGCTCCCCACGCTTTCGCACCTGAGCGTCAGTCTTCGTCCAGGGGGCCGCCTTCGCCACCGGTATTCCTCCAGATCTCTACGCATTTCACCGCTACACCTGGAATTCTACCCCCCTCTACGAGACTCAAGCTTGCCAGTATCAGATGCAGTTCCCAGGTTGAGCCCGGGGATTTCACATCTGACTTAACAAACCGCCTGCGTGCGCTTTACGCCCAGTAATTCCGATTAACGCTTGCACCCTCCG
+
AABBBFFFFFFFGGCFEFEFFGGEEGGGCGHHGEEGGHHGHHHHGGFHHFCFEEEGGGGHEFFGGHEEEEGHHHHHGFHHHHHHHHHGGFEEHHHHHGDFGCGHHHFFFHGHHGFFHHHGGGGHGHGDAGGHFHHDDGF/CHHC:CGGGFGHFEHGCCHGHH0C:09CFGGGFCBAG?FGFBFGFFFBFFFFFFFFFFFFFFFFFFF9ADFF-A.BFEDCFF.;;F//FFFA.AAF/9B.A:9;;BDFFF.
@M03896:38:000000000-B4D98:1:1101:11055:23837 2:N:0:160
CCTGTTTGCTCCCCACGCTTTCGCACCTGAGCGTCAGTCTTCGTCCAGGGGGCCGCCTTCGCCACCGGTATTCCTCCAGATCTCTACGCATTTCACCGCTACACCTGGCATTCTACCCCCCTCTACGACACTCAACCTTGCCAGCATCAAATGCAGTTCCCAGGTTGAGCCCGGGGCTTTCCCATCTCACTTAACAACCCGCCGCCGGGCGCTCGACGCCCAGTACTGCCTATTCACTCTCGAACCCTCCG
+
>AAAAFB4D5DFGGGFEEAAEF2EEGEGB3FFEAEEGFFFGHA2EAAFH1AEEGCGEGDFEGDAEH?>EE/B?GFHF0GBGHHHB4BFE<EE2FFFHGGGG@FGH0C00?FFGFGHHGCA@-.01><..--0/<</</00<CC0.:0;000:0:0;00<C:00.90///;C.--9--;:FF/9/;B///;:B//9//:;.9----9-;9--;-.-9--99-9./;FF//9///9//;//;/./.999;9A9
@M03896:38:000000000-B4D98:1:1101:5346:24022 2:N:0:160
CCTGGTTGCTCCCCACGCTTTCGCACCTGAGCGTCAGTCTTCGTCCAGGTCGCCGCCTTCGCCACCGCTATTCCTCCAGATCTCTACGCATTTCACCGCTACACCTGTAATTCTACCCCCCTCTACGAGACTCATGCTTGCCAGCATCAGATGCCTTTCCCAGGTTGAGCCCCGGCATCTCACATCTCACTTAACAAACCGCCTGCGTGCGCTCTACGCCCAGTCATTCCGATTAACGCTCGCACCCTCCG
+
>>1>1BF1B@D@F?1EEEG0FDEGCEEH0001AEG/EHGF2GG0EA/1011A/EE?EFCG/>//?0///>/B222B00@1B1BBBFG/E?//FDGFG/EEC/10<F0122B2>>D2D0/B/AA01F?C..>11111<11><GDG.<DC000=DD00=0;;:00.:0:/CB:..-;--;/;B0009;90;F0000CB09.C>;;9999;B->@@--/B:@-;-A;//9/;B/;99A/9;@---;9=9BFFB-
@M03896:38:000000000-B4D98:1:1101:21942:24359 2:N:0:160
CCTGTTTGCTCCCCACGCTTTCGCGCCTCACCGTCAGTTGTCGTCCAGCAATCCGCCTTCGCCACTGGTGTTCCTCCTAATATCTACGCATTTCACCGCTACACTCGGAATTCCGCTTGCCTCTACTTCACTCAAGAACTACAGTTTTGGATGCAGTTCCGTGGTTAAGCCACGGTATTTCACATCCAACTTGCAGTCCCGCCTGCGCTCCCTTTACACCCAGTAACTCCGGATAACGCTTGCCTCCTAC
+
ABBBAFFFFFFFGGCGEEEAFGEEAEGEEGHHFGFDEGFGDHGGFEDFHFBHHHBFFGGHCEEEGGC2@??EGHHHHHHGHHHHHHHFEEFGFHHHH>EEEEGHGHGECEFHHGFDDGEGHBGHFHHHHHHHFHC1?G?GGHGCFFFHF?CHHHHHHHHHA1<AC.<==GFFC@::CEHHHBGFHHHHFHGHFFB;C9CFADGG.FBFFGGG/;0FFFFFD..9;//;9F.-9.;9:A@...9/;:EFFF
@M03896:38:000000000-B4D98:1:1101:21959:24370 2:N:0:160
CCTGTTTGCTCCCCACGCTTTCGCGCCTCACCGTCAGTTGTCGTCCAGCAATCCGCCTTCGCCACTGGTGTTCCTCCTAATATCTACGCATTTCACCGCTACACTCGCAATTCCGCCTGCCTCTACTTCACTCAAGACCTACAGTTTCCGATGCAGTTCCGTGGTTAAGCCACGGTATTTCACATCCAACTTGCTATCCCGCCTACGCTCCCTTTACACCCACTAAATCCGCATAACGCTTGCATCCTCC
+
>AAABFFFFFFFGGGGEEEAFGEEAFGFEGEGAGEEEHGH5F1FFEEAGF2AAFAFEGGH1E1?>@BC@2BEGDGGFHGHGHHHHHHFCFGGHFHHH/>EEEHH3?//<CEGGH2//CCGHFHHDH2FGHHHF011?<<<1FG?1<F11...ACDDFGFH.<<<<<0=0<G//--;::CHGFHGCG/;0CFB09000/;CDDGG.9CA.CDFB09;B9:9A?.9///;FB..-9.;B.;..:A;/:BFBF
@M03896:38:000000000-B4D98:1:1101:15749:26257 2:N:0:160
CCCAGTTTGGGTCTTAGCTATTGTGTGTTCAGATATGTTAAAGCCACTTTCGTAGTCTATTTTGTGTCAACTGGAGTTTTTTACAACTCAGGTGAGTTTTAGCTTTATTGGGGAGGGGGTGATCTAAAACACTCTTTACGCCGGCTTCTATTGACTTGGGTTAATCGTGTGACCGCGGCGGCTGGCACACAATTACCATACGTACGATGTGTATACCTCGGTGGTCGCCCCATCATTACAACAACAATACA
+
ABBBBFFFFBBABFGGGFGBGGGEDGGGHGGHHHHHFHGHFHHGHHHHGHFBBGFFGHHHHHHGGHHGFGGHHHFHHHHHGGHHHHHHHFBFGGHHGGFG4CFFHHHGHF3?@FEGCGGGCEHGHHHHHHHHHHGHHHH?CC@@>>@GHHHHHFFFGF1GGGCDHHECFGHHFHDC:-:99;B-9AFFBFFEFFFFFBBFF.BFA-.9AAB//////9::9..9A;-9;.9..9////;B//9.;.AB///
@M03896:38:000000000-B4D98:1:1101:15737:26273 2:N:0:160
CCCAGTTTGGGTCTTAGCTATTGTGTGTTCAGATATGTTAAAGCCACTTTCGTAGTCTATTTTGTGTCAACTGGAGTTTTTTACAACTCAGGTGAGTTTTAGCTTTATTGGGGAGGGGGTGATCTAAAACACTCTTTACGCCGGCTTCTATTGACTTGGGTTAATCGTGCGACCGCGGCGGCTGGCACACAATTACCATACCTACCATGTGCACACCCCCCTCCCCGCCCACCAACCCCACTACACCCAC
+
>AAAACFF3A>1BBDDGBB3BB13A00B0FGGFBG3EABG2FAFGCGCFGFB0BAADGHGDGA2BABFF2GFFFCEBFFDFEHGGHHCGDB0@@FF1@F2B>FFBGHDEE1/>/>EEE@ECEHFGH1B<GFGFHHFG2F/CC</>><GGHG1F1><=1<CEEGHFD.<<.-::;-:--;--;-9-9;B-;A99F/;F/99B///;-//999////-9-9------;-----99---9-----///-/9--
@M03896:38:000000000-B4D98:1:1101:16761:26437 2:N:0:160
CCTGTTTGCTCCCCACGCTTTCGTGTCTCAGCGTCAGTTGTCGTCCAGTAAATCGCCTTCGCCACTGGTGTTCCTCCCGATATCTACGCATTTCACCGCTACACCGGGAATTCCATTTACCTCTCCGACTCTCAAGAACCTCAGTTTCAAATGCAGGTTGCGGGTTGAGCCCGCAATTTTCACATCTCACTTGCAGTCCCGCCTACACACCCTTTACACCCAGTAATTCCGGATACCGCCCGCCACCTAC
+
AAAABFFFFFFFGGGEAEEFFGEBFGFFGHGGEEEEEFDHDGEFFEEGFGFGHFBFEEGH1EEEEHC?BBFEGGHHHGAEEGFGF@GFEEFGGHGHHEEEFEFGH><<@CGHGHGFDBFHGHHGHHGGGCGHFGG11F?FCGFB1>>F<>GFHHEF0.<CCC--::-/C:GG-B?-AB9BFGGGGGF0;;FB9090;9CB9BCFFF;B/ADFE//;B/BBDF.:///9BF9-:.;/9.;-;-9@-AFA9B
@M03896:38:000000000-B4D98:1:1101:24138:26449 2:N:0:160
CCTGTTCGATACCCGCACTTTCGAGCTTCAGCGTCAGTTGCGCTCCAGTGAGCTGCCTCCGCAATCGGAGCTCTTCGTGATATCTAAGCATTTCACCGCTACACCACGAATTCCGCCCACTTTCTGCGTACTCAAGTACACCAGTTCGCGCTGCAGTGCAGATGTTGAGCATCTACATTTCACAACACGCTTAATCTCCGGCCTACGCTCCCTTTAAACCCACTACATCCGGATAACGCCCGGACCTTCC
+
>A1>AFD1>DAAGE1A0AE1BDB0FEEGBBAAEEG/EGFAFAAAEFF1F1ABA1BAGHHE/>/>EF>/B//BF1EF/F/0F2GFFG12BBEEGFGFG/>EE@GC</G//<//FG<C?CCFH1@1F2@</CC/1?111?1?FGCGDD1.<<<@-CG/=GDF0000;000:0CCG;GGGH00;GCF0C.A.;9.CB0;0FF;-?@./B9=EBBF9/;F/::9B---;/B/FB-9AABFF-=@@---;@-/BF
@M03896:38:000000000-B4D98:1:1101:16776:26451 2:N:0:160
CCTGTTTGCTCCCCACGCTTTCGTGTCTCAGCGTCAGTTGTCGTCCAGTAAATCGCCTTCGCCACTGGTGTTCCTCCCGATATCTACGCATTTCACCGCTACACCGGGAATTCCATTTACCTCTCCGACTCTCAAGCACCTCAGTTTCAAATGCAGGTTGCGGGTTGAGCCCGCAATTTTCACATCTGACTTGACGTCCCGCCTCCACACCCTTTACCCCCACCACTTCCTGCTCACACCCGCCACCTCC
+
AAAAAFFFFFFFGGFF1EEAFGAFFGF2GGHHGEEFEGFGFHAFFEEFGGDHHGAFFEGGCAAEFHF0BBFEGHGHHGE?EGEHHFGFGGEEHHHHHEEEGCFGH</<CCHHGGDF2>FFGGHHG@C/CCEHFDF<1FFHGGF11>F==FFFDFFD0<G<CC-@:.-;/;CE-=--EFGBB0;BFBC0;0;9090.;;AC@@?B-;-9/9:B-/;////-;---9-;9BF/////;:/999--;-;9;-9
@M03896:38:000000000-B4D98:1:1101:16758:26455 2:N:0:160
CCTGTTTGCTCCCCACGCTTTCGTGTCTCAGCGTCAGTTGTCGTCCAGTAAATCGCCTTCGCCACTGGTGTTCCTCCCGATATCTACGCATTTCACCGCTACACCGGGAATTCCATTTACCTCTCCGACTCTCAAGAACCTCACTTTCAAATGCAGGTTGCGGGTTGAGCCCGCAATTTTCACATCTGACTTGAAGTCCCGCCTACACACCCTTTACACCCAGTAATTCCGGATAACGCTCGCCACCTAC
+
AAAAAFFFFFFFGGGGEEEAFGEFFGFBGGHG?EEGEGFHFHEFFEDGGHFGHFAFEGGHAEEEEGF2BBGEGGHHHGGGG/EFHHHFEEEEFHHHHEEEGEFGHECCCGHHHHGFFDGHHFHDGFFFFCDDCGG1FC?F0GF.11FF>FGFFHGB.<<GGC--::-:/CGG-BCAGFBFFFGFGFF09CF990;0BFFF??DFFFBBFADD.99BF//:DEEF/B/BFF/;..::;;-.99>B.;FFFB
@M03896:38:000000000-B4D98:1:1101:24158:26465 2:N:0:160
CCTGTTCGATACCCGCACTTTCGAGCTTCAGCGTCAGTTGCGCTCCAGTGAGCTGCCTCCGCAATCGGAGTTCTTCGTGATATCTAAGCATTTCACCGCTACACCACGAATTCCGCCCACTTTGTGCGTACTCACGGAAACCAGTTCGCGCTGCAGTGCAGATGTTGAGCATCTACATTTCACAACACGCTTAATCTCCGGCCTACGCTCCCTTTAATCCCAATAACTCCGGATAACGCCCGGACCTTCC
+
BBBBBFFAAF?AGGEEGEEGFGACBEAFFFDHFEA2EGFGFEEFGA3FAFBBBGBGHHHHGGEEEGF?1>>BGGFHGFFFFHGHFG@GGFGHHFGHFEEEEEGHHHGE/<FCGF??AFGGHHFGD2DDCACHHH1///.<FGHA<DHGGCGF?D/C;::GCB:C:;;;/GF0GHFHGBFFFFGFGG.A.@FA.FB99BB.-A=DFFAB9DFF./99//;99B/.BB9BF99D.A.9;.9BC>--9;9/:F
@M03896:38:000000000-B4D98:1:1101:24139:26466 2:N:0:160
CCTGTTCGATACCCGCACTTTCGAGCTTCAGCGTCAGTTGCGCTCCAGTGAGCTGCCTCCGCAATCGGAGTTCTTCGTGATATCTAAGCATTTCACCGCTACACCACGAATTCCGCCCACTTTGTGCGTACTCAAGGAAACCAGTTCGCGCTGCAGTGCAGATGTTGAGCATCTACATTTCACAACACGCTTAATCTCCGGCCTACGCTCCCTTTAAACCCAATAAATCCGGATAACGCCCGGACCTTCC
+
ABBBBFFABFAAGGEEGAABFFECGEEHGGGGEEEEEGFHGEEFGG3AD3ABFGBGHHHH?E>EEHFE1EEGHHGHGGEGGGHGFEEGFFGHHHHHHFEGGCHHHAGECGHEGH2?DCGGHFF2@2GE?ADF1F?11000FGCA<<=<>>C@CGHCDFD::C0<CCC0/C:GCCCHHHFHHFFFGFEF.ADEGBFGBFF.9B;DBFDFFFDE.;9///:BAEEFBB/9FF.-;99BF.BDD--9@@.BFF
@M03896:38:000000000-B4D98:1:1101:21545:26587 2:N:0:160
CCTGTTTGCTCCCCACACTTTCGAGCCTCAGCGTCAGTTAAAGCCCAGTTGGCCGCCTTCGCCACCGGCGTTCCTCCGAATATCTACGCATTTCACCGCTACACTCGGAATTCCGCCAACCTCTACTTCACTCAAGATCAACAGTTTCAACTGCAGTCTACGCGTTAAGCCCCTAGTTTTCACAGCTCACTTGATCACCCGCCTGCGCTCCCTTTACACCCAGTAATTCCGGACAACGCTTGCCACCTAC
+
AAAAAFFFFFFFGGBEGEBBFGEFGFEHHGHHFGGGFHHDGE5AFECGHG5GBGAEFGGHEEEGDHE>/>>>FFHHH1?EFEFGGHHGGFFGFHHHHEEFGFHH3F?/CFFHGH@ED@FGFHHFDGF1FGHHFHG1D11>>GHG1=<DGGGGHHH<DCDDHE---::C0CCG.C./0;CFFBFF9AB/;CBF000CFFFGC@F?..@BCDFFB/BFFFF/AE./;/:;BB/-A-@FE-;...9B9BF./9
@M03896:38:000000000-B4D98:1:1101:11016:26996 2:N:0:160
CCTGTTCGCTCCCCACGCTTTCGCGCCTCAGCGTCAGTTACAGACCAGAGAGTCGCCTTCGCCACTGGTGTTCCTCCACATCTCTACGCATTTCACCGCTACACGTGGAATTCCACTCTCCTCTTCTGCACTCAAGTTCCCCAGTTTCCAATGACCCTCCACGGTTGAGCCGTGCGCTTTCACATCAGACTTAACAAACCGCCTGCGCGCGCTTTACGCCCACTAATTCCGTCCAACGCTTGCCCCCTAC
+
>AAABFF>AABBGGFEAEEFFGEGEEGGGHHHGGFGFHHHGFGEGGHEGF2EGFAEGGGHEEFEEFF2@BGEGHHHGBGGHHHHHFGFEAEEHHGGHFFGFEHHEFCF?GGHGH3FFHFHHHHHHHHFHHHHFG??1@DGHHF/FFHFG1<DC1>GHCCECHA-<.-/<<<-.-.:AFDEGFFFGGC0;;F9;0090.;EDDFBE?;@>>;B@..BF.9@B.9F/;BFFFB/.;;;BDB9.9AB/9BC.;
@M03896:38:000000000-B4D98:1:1101:11031:27012 2:N:0:160
CCTTTTCGCTCCCCACGCTTTCGCGCCTCAGCGTCAGTTACAGACCAGAGCGTCGCCTTCGCCACTGGTGTTCCTCCACATCTCTACGCATTTCACCGCTACCCGTGGCATTCCACTCTCCTCTTCTGCACTCAAGTTCCCCAGCTTCAAATGCCCCTCCCCGCTCTTGCCCGGGGCTTTCCCCTCCCACTTTTCCATCCACATGCGCGCCCCTCACGCCCCATCATTCCGTACACCTATCGCCACCTAC
+
AAA3>BB>3ABBCCFECGCCADEGGGE2EGH3EE2EFGBGF535BAF11A30BB>@EAEHEE??EEF2@??E@B4BC1F3BGHHG4F/>?E/?EBEGE?/</0BC/?>@CHFFG2@1@@10<C1FF1<1<F1001111?F1F<.0<D=1111<1<<CCE..<---:;00<C0:--9@-AB090//.../9.00/////99//////;.B--9-9..9...--..;B/9;/;;.;.//////..;.9..//
@M03896:38:000000000-B4D98:1:1101:11011:27015 2:N:0:160
CCTGTTCGCTCCCCACGCTTTCGCGCCTCAGCGTCAGTTACAGCCCAGAGAGTCGCCTTCGCCACTGGTGTTCCTCCACATCTCTACGCATTTCACCGCTACACGTGGCATTCCACTCTCCTCTTCTGCACTCCAGTTCCCCAGTTTCCACTGACCCTCCACCTTTTAGCCGTGGGCTTTCACATCAGACTTAAGCACCCGCCTGCGCTCGCTTTACGCCCACTAATTCCGGCCAACACCTGCCCCCTCC
+
>AAAADFADABBGFBE2AEAFGEA?EEEFACFFG?EGHBFBFD3FAAG1F21BBAEFGGH1EEEE3323B1?FGFFG1GGFGHHH44/E?EEHHHHGGGEC@FF/F?F/0BBFG2F?F1@@1G1D12FD2GFF01<?1FG1F<<11<F1F1>11<F00CG/C..0000/0C..--:EHE/CC:0;C0009;090;0;CEA@-9;9AB@-;--.9.999A-9..9///;9:B--;-9;...//:.:99=AA
@M03896:38:000000000-B4D98:1:1101:21798:27205 2:N:0:160
CCTGTTTGCTCCCCACGCTTTCGCACCTGAGCGTCAGTCTTCGTCCAGGGGGCCGCCTTCGCCACCGGTATTCCTCCAGATCTCTACGCATTTTACCGCTACACCTGGAATTCTACCCCCCTCTACGAGACTCAAGCTTGCCAGTATCAGATGCAGTTCCCAGGTTGAGCCCGGGGATTTCACATCTGACTTAACAAACCGCCTGCGTGCGCTTTACGCCCAGTAATTCCGATTAACGCTTGCACCCTCC
+
>>>>AFFFFFFFGGGGEEEAFGEGGGGHAGFGGGEFGHHHFHGHGEAGHEEGEEEEGGGHAEEEGHEEEFGHHHHGHFGHHHEGHHHGGFGGHFGHH?CFCCGHHHCAGFHFHHFHHF/ADGGHFF<..<EHFBC<DGD/<GD:0;;CC0:CGHGFGCGHHG0.:0/;9CFFAAA?D.FBGGFGFFF9BFFFFFBFBAEE9BFBFFF?FFFF-.;FF.A>DDA9BF/BFFBA?AD//FD..9A/;FFEFF
@M03896:38:000000000-B4D98:1:1101:21796:27224 2:N:0:160
CCTGTTTGCTCCCCACGCTTTCGCACCTGAGCGTCAGTCTTCGTCCAGGGGGCCGCCTTCGCCACCGGTATTCCTCCAGATCTCTACGCATTTTACCGCTACACCTGGAATTCTACCCCCCTCTACGAGACTCAAGCTTGCCAGTATCAGATGCAGTTCCCAGGTTGAGCCCGGGGATTTCACATCTTACTTAACAAACCGCCTGCGTGCGCTTTACGCCCAGTAATTCCGCTTATCGCTTGCACCCTCC
+
>>>>AFFFFFFFGGGEAEAAFGDG?FGGFFGFEGAE2FFHEH2FEEEHHEGEAE>EEGGHEGEEEHE//>FFFG4GFFHGGGFHHGHEE//EGGFHHDDGCCFHHGFAFHFHHHFFHHFGGGFGGG.<.<CGGHFHDG<<<G=::0;CGF0C<FCFGCGHH0BAC0/:BFFA99-;-AFFFBF0:FF//;BF//;//;AE?;BDEF?A.D-@@A9;FFF<B?F//:;;FFF..99/;.:.9.;/9;AE9A
@M03896:38:000000000-B4D98:1:1101:9752:27419 2:N:0:160
CCTGTTTGCTACCCATGCTTTCGTGCCTCAGCGTCAGTTAAAGCCCAGCAGGCCGCCTTCGCCACTGGTGTTCCTCCCGATCTCTACGCATTTCACCGCTACACCGGGAATTCCGCCTGCCTCTACTTCACTCAAGCCTTATAGTTTCAAGCGCAGTCCACAGGTTAAGCCCATGTATTTCACGCCTGACCCACAAGGCCGCCTACGCACCCTTTACACCCAGTAATTCCACACAACGCTCGCTCCCTAC
+
BBBBBFFFFF@DGGGGGFFDFGEFFFHHHHGFEEEEEHHC5B5BFGHAGFHFEFEEFEGHAEEAEGBG@?FEHGHHGGGG?FEHHHHGGGGGFGBGHEEEEFBGH?/B?DHHHGBCEDFG0FHHHHHFHBHHBFCDHG<GHED11>GFGG1>.AC<ACGF0C..0<0<<D;::C:;G:CHH0C;G.G.:CCFEGD:9?CE-AAADFABDABD9;/9/BB/;A.;/9/9BF///...;;;..-;9;;.9/A
@M03896:38:000000000-B4D98:1:1101:9765:27434 2:N:0:160
CCTGTTTGCTACCCATGCTTTCGTGCCTCAGCGTCAGTTAAAGCCCAGCAGGCCGCCTTCGCCACTGGTGTTCCTCCCGATCTCTACGCATTTCACCGCTACACCGGGAATTCCGCCTGCCTCTACTTCACTCAAGCCTTATAGTTTCAAGCGCAGTCCATAGGTTCAGCCCATGTATTTCACGCCTCACCCACAACTCCGCCTACGCACCCTTTACACCCAGTAATTCCGGACAACGCTCGCTCCCTCC
+
BBBABFF4DFDFGGFEABFAFGGFFFGHHCGGEFFGEHHHC5ABGFG2FB2ABBAAEGGH1EEAEEB2BB?BFGHHHEFGCEHHGFGFE1EEHHFHHEEE/EDGE/>//BGHGFBCDD<CGHF1FG>@???FHBF1?C<FGDGF1<1>F11<<@D-<<CD<000=00000<:.;/0C0CGHBG.;.C.::FFCE9;./;;A?GGDBA?.?AF.9//9/;/;9.;/9;:BFB-99-9E-;.9-9.;9;...
@M03896:38:000000000-B4D98:1:1101:9745:27438 2:N:0:160
CCTGTTTGCTACCCATGCTTTCGTGCCTCAGCGTCAGTTAAAGCCCAGCAGGCCGCCTTCGCCACTGGTGTTCCTCCCGATCTCTACGCATTTCACCGCTACACCGGGAATTCCGCCTGCCTCTACTTCACTCAAGCCTTATAGTTTCAAGCGCAGTCCATAGGTTAAGCCCATGTATTTCACGCCTGACCCACAAGGCCGCCTACGCACCCTTTACACCCAGTAATTCCGGACAACGCTCGCTCCCTAC
+
AABBBFFFFFFFGGFGGFGGGGFFFGHHHHHHGGGGGHHBGHHFGHHGHGHGEGEEEGGHEFGEGHE?B?GEFGHHGGGDFGHHHHHEEEEGGGFHHFEGGEGGHEEC?@GGGH2CEDCGHHHHBGHHHGHHFFFGGFGHHFGD1>GFD>=>ADDGGHHHDF0<==0=0<GEHFC0GHGCHFG.GCG::GBFEG9C;EAE?B?GGFEFGFFFABBBFFFBDA.;/;/BFFFFB:9FEAF?ADF.ADFF/F
@M03896:38:000000000-B4D98:1:1101:9754:27454 2:N:0:160
CCTGTTTGCTACCCATGCTTTCGTGCCTCAGCGTCAGTTAAAGCCCAGCAGGCCGCCTTCGCCACTGGTGTTCCTCCCGATCTCTCCGCATTTCACCGCTACACCGGGAATTCCGCCTGCCTCTACTTCACTCAAGCCTTATAGCTTCAAGCGCAGTCCATACGTTTAGCCCCTGTCTTTCACTCCTTACCCACCCTGCCGCCTACGACCCCTTTACATCCCGTCACTCCGGCCAACGCTCTCTCCCACC
+
>AAAAFF4FFDFGFBGCGF5BGAFF2BFGBFHGFFEGHHCFBFFFEGGHFBAEFA?EEEE1EE1EFG2B2GEEFGGE?EAEEHHH331?>>E4B?FDA@>>@BEFCEC/<0FH?0?//CCGD1FDHH1DDHGD0<FFC1GHG1>1<==G111CC?-</CG00/.<//.0:;:;C.</;00;:C00/:00//;9...9/..---..99..9;9..9/99///......9;9.---9.:.-...B9/;/.9.
@M03896:38:000000000-B4D98:1:1101:15548:28100 2:N:0:160
CCTGTTTGCTCCCCACGCTTCCGCGCCTCACCGTCAGTTGTCGTCCAGCAATCCGCCTTCGCCACTGGTGTTCCTCCTAATATCTACGCATTTCACCGCTACACTCGGAATTCCGCTTGCCTCTACTTCACTCAAGAACTACAGTTTTGGATGCAGTTCCGTGGTTAAGCCACGGTATTTCACATCCAACTTGCAGTCCCGCCTGCGCTCCCTTTACACCCAGTACCTCCGTATACCCCTTGCATCCTAC
+
BBBABFFFFFFFGGGGAEEFEG2E2EEEFHFHGGEFGHHFFH?FFDEFGGHHHH1FEEGHAEGEEG32BBEEGHHGGG3FG4EGF4GFE?EEGHBGHEEGEEFGDGFEGFGHHFBB/B?GFBGHGHHHHFHHBG111<?FGHF1?1FG0-<FCFDHD=DG<0.-<.<=0<</<C-.:CGHHCGBGGG0:GBCB0C0;;FFCAFGGG-:?EAFF0/BB999A.AB///9BEA..;//;/;.9B99/;;F/:
@M03896:38:000000000-B4D98:1:1101:15532:28111 2:N:0:160
CCTGTTTGCTCCCCACGCTTCCGCGCCTCACCGTCAGTTGTCGTCCAGCAATCCGCCTTCGCCACTGGTGTTCCTCCTAATATCTACGCATTTCACCGCTACACTCGGAATTCCGCTTGCCTCTACTTCACTCAAGAACTACAGTTTTGGATGCAGTTCCGTGGTTAAGCCACGGTATTTCACATCCAACTTGCAGTCCCGCCTGCGCTCCCTTTACACCCAGTAAATCCGGATAACGCTTGCATCCTAC
+
AABBBFFFFFFFGGGE2EEFGGDEAFFEEFHHGHGFGGGGHHEGGFEHHHFHHHEFGGGHGGGEFGEC3BB?FGHHHH3BGGHHHHHEEEEGHHFHHFEEEEFHFGFE?FFGGH?CDGFHHGHHHHHHHHGFFGF?10??GHF1F<DF<@GGHHFFDGHHD0<<<<=00DC<<C;:.:CGHFHGHHH0CG/C;990;:FFAAGGGG?FGGGGFBBFB;BBD.A;///9;F.BA.:BFDD.A../;BFF:B
@M03896:38:000000000-B4D98:1:1101:17169:28470 2:N:0:160
CCTGTTTGCTCCCCACGCTTTCGAGCCTCAGCGTCAGTAAAAGCCCAGTAAGCCGCCTTCGCCACCGATGTTCCTCCTGATCTCTACGCATTTCACCGCTACACCAGGAATTCCGCTTACCTCTACTTCACTCAAGAACAGCAGTTTCAAATGCAGTCTGAAGGTTGAGCCCTCAGGTTTCACATCTGACTTGCCATCCCGCCTACGCTCCCTTTACACCCAGTCATTCCGGACAACGCTCGCTCCCTAC
+
>AAAAFFFFFFFGGGGEEEFFGE2FEEGHHHGGGFFGHDFFFFGHEEFFF5FGHEGGGGHAEAEEHEE/?GHHHHHG?FGBGFGGHHGGGGEFGHHHEGFGEDGHHG?/GHHHHGEDGDHHHHHGHHEHHHHFHGDGHGHFHHF1DGFGHHF1GHHG>1<FF1><0<CGHHGCHHFBB00CCHGHHB0:GCF0GGGCCGHDFGGGGGGGGDEB;0;FBFFFGF9BF;BFF/-;9D?EDFDD>@;;DE.BF
@M03896:38:000000000-B4D98:1:1101:17184:28479 2:N:0:160
CCTGTTTGCTCCCCACGCTTTCGAGCCTCAGCGTCAGTAAAAGCCCAGTAAGCCGCCTTCGCCACCGATGTTCCTCCTGATCTCTACGCATTTCACCGCTACACCAGGAATTCCGCTTACCTCTACTTCACTCAAGAACAGCAGTTTCAAATGCAGTCTGAAGGTTGAGCCCTCAGGTTTCACATCTGACTTGCCATCCCGCCTACGCTCCCTTTACACCCAGTCATTCCGTACAACGCCCGCTCCCTAC
+
AABBBFFFFFFFGGFGFFEFFGGGFGEGHHHHGEEGGHFHHGFHGHHHGFHHFHEGGGGHEEFEFHG?EE1FGHHHHGHHHHHHHHHFGGFGHHHHHGFGGEFHGHHFFHHHHHHDDDFHF2GFGHHHHHHHFHFG1G<G?GC01?FDFDDGFBHBGGHHHHGFFDGHBGHGHGHC<<GGHFGHHGG0CCGB0CGHFHHHGG-ADFDGGGGGFBF0C0BBCE.9;BBBFF//.:./;>D-;-;9=DFFBF
@M03896:38:000000000-B4D98:1:1101:18689:28840 2:N:0:160
CCTGTTTGATACCCACACTTTCGAGCATCAGCGTCAGTTACAATCCAGTAAGCTGCCTTCGCCATCGGAGTTCTTCGTGATATCTAAGCATTTCACCGCTACACCACGAATTCCGCCTACCTCTGTTGCACTCAAGGTCGCCAGTATCAACTGCAATTTTACGGTTGAGCCGCAAACTTTCACAACTGACTTAACAACCCGCCTACGCTCCCTTTAAACCCAATAAATCCGTATAACGCTCGCCACCTAC
+
>AAAAFFFFFFFGGGGEEFBFGE2FFFHHHBGFGEGGGHFFGHHHGHGFFGFFGBGHHHG1E1AFGEAEEFFGHHHHGGHHHHHHHHHHHHHHHHHHEEGGEFGFHHGGEGHHFB?EGGHHFHHHFFGGHHHFHF?B?B<>E//@@DG1FHFHHHDBGDDHHC.><<<GFG><C-AHHFHGDFGGDC/CCHHF0GFFAC.-ADDDFDGGCDGFB0CBFFFDE.9/B/BFF?9.9BFFA9.A-@B9DFF/B
@M03896:38:000000000-B4D98:1:1101:18706:28846 2:N:0:160
CCTGTTTGATACCCACACTTTCGAGCATCAGCGTCAGTTACAATCCAGTAAGCTGCCTTCGCAATCGGAGTTCTTCGTGATATCTAAGCATTTCACCGCTACACCACGAATTCCGCCTACCTCTGTTGCACTCAAGGTCGCCAGTATCAACTGCAATTTTACGGTTGAGCCGCAAACTTTCACAACTGACTTAACAACCCGCCTACGCTCCCTTTAAACCCAATAAATCCGGATAACCCTCGCCACCTAC
+
>AAAAFFFFFFFGGGGEEGGGGAFGEGHHHHHFGGGGHHHGHHHHHFGHGF5FG3FHFGG1E1BAGAB10BBGHHHEFFGCGGHHFHDGGGHFGHHH?EEGEFFHGHFFGHHGG?EEEGHHHHHHDFFFGHHFHC?2B@<<CC/F21FGBGGGH111?<GGHC.<<<<1FF><@@@HHHGGFHCFDC/<GFF0;GGHHGG;?BDGGABEFFF/;900;9;...99B/;FF.-.9AFF/A.;@;@ADFA;B
@M03896:38:000000000-B4D98:1:1101:15289:28952 2:N:0:160
CCTGTTTGCTCCCCACGCTTTCGAGCCTCAACGTCAGTTACCGTCCAGTAAGCCGCCTTCGCCACTGGTGTTCCTCCTAATATCTACGCATTTCACCGCTACACTAGGAATTCCGCTTACCCCTCCGGCACTCAAGTATGACAGTTTCCAATGCAGTCCACAGGTTGAGCCCATGCCTTTCACATCACACTTGCCACACCGCCTACGCTCCCTTTACACCCACTACATCCGCATCACGCTTGCCCCCTAC
+
AABAAFFFFFFFGGGG2AAAFFBFAEGGHHHHEHGEEGGHFGEFGGCFGGGDFGAEEEGH1EEEEGB2B?FEFHHHHG3GGFHHHDGF@EEAFFFGH?EEGCFHHHHFFHHHHH3C?FGHGHHGGGDCCGGHHGC1@FD1FHG11<>FGH111>GG>>FFHHC.<</<C<GEGFCGHHFFCFGGFHB0<CCG0;GCFFE.--;AAF;9.;;E;09F;/BFD...9;:/;F..99-/;.;..9;9BEDA?F
@M03896:38:000000000-B4D98:1:1101:15306:28959 2:N:0:160
CCTGTTTGCTCCCCACGCTTTCGAGCCTCAACGTCAGTTACCGTCCAGTAAGCCGCCTTCGCCACTGGTGTTCCTCCTAATATCTACGCATTTCACCGCTCCACTAGGAATTCCGCTTACCCCTCCGGCACTCAAGTATGACAGTTTCCAATGCCGTCCACAGCTTGCCCCCATGCCTTTCACATCAGACTTTCCACCCCGTCTACGCTCCCTTTACACCCAGTACATCCCTCTAACCCCTGCCCCCTCC
+
AAA?AFFBFFFFGGFF2EEFFGEFGEGHHGHHGFEEFHGFFGECEA1FB5ADBFAEEEFH1EAEEGFC5?B?GFGHHHHHGBGGHFGGGEEGFHGHHEE@/?CG?BGGHGGHGB3B/?<GFGFFGE//>/AGC01111<?FF<1<1>=GDBG1C1>C<C.</<.0</./<::-;/;GCC000C0;C000CBB0;BCB.;9-.:.;9C-A:EF./;9B/;9A9.9/;/FF/./../9;.;...9;EAB-.;
@M03896:38:000000000-B4D98:1:1102:20818:3455 2:N:0:160
CCTGTTTGCTCCCCACGCTTTCGCACCTGCGCGTCAGTCTTCGTCCAGGGCGCCGCCTTCGCCACCGGTATTCCTCCAGATCTCTACGCATTTCACCGCTACACCTGGAATTCTACCCCCCTCTACGAGACTCCAGCTTGCCAGCATCAGATGCAGTTCCCAGGTTGAGCCCGGGGATTTCACATCTGACTTAACAAACCGCCTGCGTGCGCTTTACGCCCAGTAATTCCGATTAACGCTTGCACCCTCC
+
AA1>>FF1FFFCFE1FEEE0AFFGCEEH00AE?EEAEHF12AG0B/EFFA/EEEGCEGCFA>/AEFE/>>/FDFFGE0F1GFFGHHHFGFCCHFHHHGGGGCFFCHBC0?GHHFFFFHHGGCC01=FA..<0<///<<0<;GBC.:CG:00;GB0;GHFGG00.C0;/;BB.-9@-;9B9B/;BFF//9BBB////999E@@>BA?@;BA=@>BAFFEA=@BFB/9/;BB/9--;9/9-----;;;BAE-
@M03896:38:000000000-B4D98:1:1102:20999:3459 2:N:0:160
CCTGTTTGCTCCCCACGCTTTCGCGCCTCAGCGTCAGTTTCAGTCCAGAAAGCCGCCTTCGCCACTGGTGTTCCTACCGATCTCTACGCATTTCACCGCTACACCGGTAATTCCGCTTTCCTCTCCTGCACTCCAGCCCACCAGTATCCAAAGCACTTCCCACCTTGAAAGCAGGACTTTCACTCCAGACTTAGCAGGCCGCCTACGCGCCCTTTACGCCCAATCATTCCGGACAACGCTCGCCCCCTACG
+
BBBBBFFFFFFFFFFFFEFFFGEFEGGGGHHHGGGGGHHHHGHHHHHHHHGGGHAFGGGHFEEGGHCGEEGFFHDGHHGGGGHHHHHGGGGGHHGHHFEGGGGHHFCDDFHHHHHGGDFHHHHHGHHHHGHHHFHFHGDGFGHF=GGHHEGGHFFHFBHHHHHGHFB0GGHFHHEEHHFGHBFFFFF9BEFBF0;C:.;AFGGFGFDF;FFFB/FFFFFAFD.BB//9BB/-A=@FA-@9D-@@DFDF.F.
@M03896:38:000000000-B4D98:1:1102:21611:3759 2:N:0:160
CCTGTTTGCTACCCACACTTTCGAGCCTCAGCGTCAGTTATCGTCCAGTAAGCCGCCTTCGCCACTGGTGTTCCTCCTAATATCTACGCATTTCACCGCTACACTAGGAATTCCGCTTACCCCTCCGACACTCTAGTACGACAGTTTCCAATGCAGTACCGGCGTTGAGCCCCGGGCTTTCACATCAGACTTGCCGCACCGCCTGCGCTCCCTTTACACCCAGTAAATCCGGACAACGCCTGCACCATCC
+
BBBABFFFDFDDGGGGAABAFGF2AEGHHHHHGGGGGHHHHHGAFAAGG5DFGHEEGGGHEEDEEHC2FEGEFFHHHH3FGDGHHHHEEFGFHHGHHAE@EEFGF3F33BGHGGEE/E/GH0?FFDADCCGHF1B??1?</?>/<1FF1FDGGF<>FD=D<--<-:-.:CFEA@-;B@EFGGGBCF009CBF;;FA?B@B;9@D?F?9@AAEF/9BF/BBD9.:///BFFA-9--;9;@-9A9;;F.;B?
@M03896:38:000000000-B4D98:1:1102:21599:3781 2:N:0:160
CCTGTTTGCTACCCACACTTTCGAGCCTCAGCGTCAGTTATCGTCCAGTAAGCCGCCTTCGCCACTGGTGTTCCTCCTAATATCTACGCATTTCACCGCTACACTAGGAATTCCGCTTACCCCTCCGACACTCTAGTACGACAGTTTCCAATGCAGTACCGGGGTTGAGCCCCGGGCTTTCACATCAGACTTGCCGCACCGCCTGCGCTCCCTTTACACCCAGTAAATCCGGATAACGCTTGCACCATAC
+
ABBAAFFFFFFFGGCGEABBFGEECEGHHHHHFEEEEHGHGHHHEEFGGFGEGHCGGGGH1EEEFG3F@BFEGFHHHH@GHHHHHHHFFGGGHHGHHEEEG@FGG3BGFHHHHHFEEGFHFHHEFGACFFGHH2F<1@@??CD/F1GDGHBGH<D>=1FHC--<<-;CGHHGG?;AGCAFFBFFGGF0BFFF0;F-:@@==DFBFF;=ADDFE/BBFBFFFEA/;//;BF;B..;BF?@;..99:B.B/B
@M03896:38:000000000-B4D98:1:1102:23033:3885 2:N:0:160
CCTGTTCGCTCCCCACGCTTTCGCTCCTCAGCGTCAGTAACGGCCCAGAGACCTGCCTTCGCCATTGGTGTTCTTCCCGATATCTACACATTCCACCGTTACACCGGGAATTCCAGTCTCCCCTACCGCACTCCAGCCCGCCCGCACCCGGCGCAGATCCACCGTTAAGCGACGGACTTTCACACCGCACGCGACGAACCGCCTACGAGCCCTTTACGCCCACTAATTCCGGACAACGCTCGCACCCTAC
+
BBAABFF@DBBBGGCGGEE2FFEGDHGHHFGHGGFEGHHGHGGGFGCGEFGFGFFGHHGHEFCEFFD3@1?EFHHHGFEGEGGHHHHDGGGGHHHHHGHEEEHGE/<B@@GHHDDFGHFHFHGHEHHDGCCGGFF1CFF<@FG@-<:C.--:B?DB-FFGBBFA9..90C-.-9-;@=/;9BFBFFA-;@-=-9;-9@@DFFFFDF.AA-@EB/9BFEADDFAF/:FBFF/-A-;.9-;..--;;-DEFF
@M03896:38:000000000-B4D98:1:1102:10673:4817 2:N:0:160
CCTGTTTGCTCCCCACGCTTTCGCGCCTCAGCGTCAGTTTCAGTCCAGAAAGCCGCCTTCGCCACTGGTGTTCCTACCGATCTCTACGCATTTCACCGCTACACCGGTAATTCCGCTTTCCTCTCCTGCACTCCAGCCCACCAGTATCCAAAGCACTTCCCACCTTGAAAGCAGGACTTTCACTCCAGACTTAGCAGGCCGCCTACGCGCCCTTTACGCCCAATCATTCCGGACAACGCTCGCCCCCTAC
+
ABBBAFFFFFFFGGGEEFEFGGEEEFGEGHHHGFEEGHHHHHFHHGGHHHGBGG0EEGGHAEEEGGE?BFHEGHBGGHGEGGHHHHHGGGGGHHHHHFEEFEHHHGG<CFGHHHFEDAGHHHHHHHHGHGHHHGF?GFAFFGH0<FGGHHGHFCGHFHHHHHHGFF0000CGBC.CGCFGFHGFFGF/;C9FB0;;;9;CDGGDGF.@@BDFBBBFF.ABDF..BFFFFF/-9--AABD9A@>=FFFF.A
@M03896:38:000000000-B4D98:1:1102:18924:4886 2:N:0:160
CCTGTTTGCTCCCCACGCTTTCGCACCTGCGCGTCTGTCTTCGTCCAGGGCGCCGCCTTCGCCACCGCTATTCCTCCTGATCTCTACGCATTTCACCTCTACACCTGGAATTCTACCCCCCTCCACGAGACTCAAGCTCGCCAGCATCAGATGCAGTTCCCACCTCGAGCCCGGGGATCTCACATCTCACTTAACCAACCGCCAGCGTGCGCCTTACTCCCAGTAATTCCGATTAACTCCTCCACCCTCC
+
>A111BD1B3@FG?1E1EE0A1EEAEEG00A0AEE/BGFB2DGAEE/10/AE/EE?EFC@/?/>/>///>/B2221>011B>BBFGH/EE//BFGFD1BFF110<?00011<?22BB<C@<@A.00<--.<<00/00/<.<C.-./=C000;C000<;:;90..9.9.;.AE-9-----/;;9//;//:;/9//;//-;B;@--99-9-9-;-;-9BBF/--//:/9/FFB-9-:9B/9//-;-;AA:AF
@M03896:38:000000000-B4D98:1:1102:18942:4886 2:N:0:160
CCTGTTTGCTCCCCACGCTTTCGCACCTGCGCGTCAGTCTTCGTCCAGGGCGCCGCCTTCGCCACCGCTATTCCTCCAGATCTCTACGCATTTCACCGCTACACCTGGAATTCTACCCCCCTCTACGAGCCTCCAGCTTGCCAGCATCAGATGCAGTTCCCAGGTTGAGCCCGGGGATTTCCCATCTCACTTAACAAACCGCCTGCGTGCGCTTTACGCCCAGTACTTCCGATTAACGCTTGCACCCTCC
+
AAA>AFFCFFFFFFFGGEF0FFFFCGGHF0AA/EG?EHG12FGFEA?FF//A>FEEEGCF/E/EEFF//EEGFFHHFEE1FGGGHHHFGFGGHHHGG?BCC?DF<GBA0?FGHFFFFGGCC@A01>FE.-<//./<<C0:;GC0.:<;0:0;CB0:CGGGFE0.;0//;BFG--9-;9/BB/;9FFF/BBBB9/;//:AE@;?BEF9AAB-@--:/;EA=@B9/B/;/BF?A---:B-@-9A-9;BBFFF
@M03896:38:000000000-B4D98:1:1102:18927:4905 2:N:0:160
CCTGTTTGCTCCCCACGCTTTCGCACCTGAGCGTCAGTCTTCGTCCAGGGGGCCGCCTTCGCCACCGGTATTCCTCCAGATCTCTACGCATTTCACCGCTACACCTGGAATTCTACCCCCCTCTACGAGACTCAAGCTCGCCAGTATCAGATGCAGTTCCCAGGTTGAGCCCGGCGATTTCACATCTCACTTAACAAACCGCCTGCGTGCGCCTTCCGCCCAGTAATTCCGACTACCGCTTGCACCCTCC
+
AAA3ADFBFFFFGGGG2AAAAEAABFGHE3BBE2EEEDDFDGAFEEAAA100A>>EEEEF1>1?EHE/>>?GFHHHGCF3FFGHGFF?E?EGFG?GG?>D>B1GHFFG0FGGGG1<DGHG@>>CDF<<..<DC<<<<C0.;A;-:0;CGC0C:0;<:;CGGB0.90//:C9E-9---;:AB/F/BF///9:BF/;:;.;9;-@D..-;;A-;.9;//.;.@..9////;B/.--99.-;-.../999;9A
@M03896:38:000000000-B4D98:1:1102:9147:5136 2:N:0:160
CCCATTCGCTCCCCCGGCTTTCGTTCCTCAGCGTCAATATTGGCCCAGTGAAGCCCTTACGCCACCGGTGTTCCTCCTGATATCTACGCATTTCACCTCTACACCAGGAATTCCCTTCACCTCTACCACATTCTAGCTCAACAGTATCCAGTGCCGCACCGCGTTTCAGCCCCGGAATTTAACACCAGCCTTGTCATGCTGCCTACGAACACCTTACGCCCAATAATGCCGGACCCCTCCTGCACCCTCC
+
AAAABFFFBBAAFAE2AAA2BA2BAFGGHFFCFEAE?FB5DB3BFAA1BB5B5B112ABBFEC1?B1//>E>F4FGHHF3G4FGHHHGC/>?FE?FG3BFBF4BF/0//0?FG1F1BFDHD1CGFDF1@C<>FFH>FGF11??<<11<111?1<?>-><A>----</00=<.:;---;0000;0/99..CB0/CF;00C009.90/..;--9./9;;9;@=9../9//;/--9--...9..//.;/9..9
@M03896:38:000000000-B4D98:1:1102:9165:5147 2:N:0:160
CCCATTCGCTCCCCCGGCTTTCGTTCCTCAGCGTCAATAATGGCCCAGTGAAGCGCTTACGCCACCGGTGTTCCTCCTGATATCTACGCATTTCACCGCTACACCAGGAATTCCCTTCACCTCTACCACATTCTAGCTCAACAGTATCCAGTGCCGAACCGAGGTTGAGCCCCGGCATTTAACACCAGACTTGTCATGCCGCCTACGAACGCTTTACGCCCAATGATTCCGGACAACGCTTGCACCCTCC
+
BBBBBFFBAAAAGFEAEAA2FFEGHHHHGDFFDFFEEHFBFDGHHHGABAAGGBAE1AEC1?0?EF1/>/>?EFDGHHEFHHHHHHHFEEEEHHHHHCEGGCHGFGC/?BFGFHGHFFHGGHHFBGGHHEF?<111<<???GGG1>FGDF1FFBG><-<D<C--://:;GGFFG?-ABBBFBBGGBF.9C9B0;CC009C--@DDBDAE?-?.;.:F;9@@DFB/;99F;/9.;9.;-;.9.9//;DFFF
@M03896:38:000000000-B4D98:1:1102:7504:5192 2:N:0:160
CCTGTTTGCTCCCCACGCTTTCGCACCTGAGCGTCAGTCTTCGTCCAGGGGGCCGCCTTCGCCACCGGTATTCCTCCAGATCTCTACGCATTTCACCGCTACACCTGGAATTCTACCCCCCTCTACGAGACTCAAGCTTGCCAGTATCAGATGCAGTTCCCAGGTTGAGCCCGGGGATTTCACATCTGACTTAACAAACCGCCTGCGTGCGCTTTACGCCCAGTAATTCCGATTAACGCTTGCACCCTCCG
+
BBBBBFFFFFFFGGFEEFEAFGEEEGGGFBGFEGEEGHHHFHHHGGEHGC0EAEEEGGGHAEDEGHE/>EGHHGHHGBHFHHHHHHHGGEFGHHGHHFDGFCHHHHFACGGHHGHFHHHGGGGHHHGAFGGHF0<<DG0<CGG:0;CGGGGGHFH;;GHHHF0:C09;;FFF??@@FEGGGGGFFFF/:FFFFFBFFFEFFFFFFFDD.DDF-..FFEA@DF.99:;/BFF?A..FBDF.:.;;:FDFFD.
@M03896:38:000000000-B4D98:1:1102:12472:5587 2:N:0:160
CCTGTTTGCTCCCCACACTTTCGCGCCTCACCGTCAGTTATCGTCCAGCAATCCGCCTTCGCCACTGCTGCTCCTCCTAATATCTACGCATTTCACCGCTACACTAGGAATTCCGATTGCCCCTCCGACACTCAAGATCCACAGTTTCAAATGCAGTTCATGCGTTGAGCCCATGGATTTCACATCTGACTTGCAGACCCGGCTGCACGCCCTTTACACCCAGTACATCCGGACAACGCTTGCCACCTAC
+
ABAAAFFBDFFCFC4E2AB5BFEEEEEGG3FCAGG?FHGHFDHBF1EBBCEGGGECEGECE1AEEFF3533BEFFGFHHFHFGGDGGCEEGGHHHHHEEGG?FFFC333BFGHHHFDDGHEF?CADGGGGGFC011<1???F?A1?FF1FGFGHFHGHHF1G1.<.<.C0GE./C/CB0<GFFFGHG0CGFB00C:0;;A-;BB?E;/9-;;-/;0B9;9;9A9F///:99-.9@9:-BA.::B//;9BF
@M03896:38:000000000-B4D98:1:1102:12454:5589 2:N:0:160
CCTGTTTGCTCCCCACACTTTCGCGCCTCACCGTCAGTTATCGTCCAGCAATCCGCCTTCGCCACTGGTGCTCCTCCTAATATCTACGCATTTCACCGCTACACTAGGAATTCCGATTGCCCCTCAGACACTCCAGATCCACAGCTTCAAATGCAGTTCATGAGTCGAGCCCATGGATTTCCCATCTCACTTGCACACCCGGCTGCACGCCCTTTACACCCAGTAAATCCGGACAACGCTTGCCACCTAC
+
>A>1>BF1@BBCFC1E1AB1BAEEGGAGE1F00GF/EGGHCBE0B/ABA001AFEEEG/F/A>/>1B0101B@@1>BGE@GDBF2EG>EE>/GEGDG>EEG/10FC1011BF>>G?C?FF11//<0<<C<@1<0<111@1<??C/?FG1F1FHHB<G1D1>B1<F1>.<?@C./</0=00<0:<0;000C0:00;0;CAC---:?A//.9.9-/;BBBC/9--/:///;BB--;>;-;>?---//;9-;F
@M03896:38:000000000-B4D98:1:1102:18781:7049 2:N:0:160
CCTGTTTGCTCCCCACGCTTTCGTGTCTCAGCGTCAGTTGTCGTCCAGTAAATCGCCTTCGCCACTGGTGTTCCTCCCGATATCTACGCATTTCACCGCTACACCGGGAATTCCATTTACCTCTCCGACTCTCGAGAACCTCAGTTTCAAATGCAGGTTGCGGGTTGAGCCCGCAATTTTCACATCTGACTTGAAGTCCCGCCTACACACCCTTTACACCCAGTAATTCCGGATAACGCTCGCCACCTCC
+
ABAABFFFFFFFGGGFEFEFGGEFFGGHHHHHGGFGEHFH5GFGGGGHGGHHHFAFEGGHGEFEGHF2BFGEHHHHHGGGGGFHHHHFGFGGHHHHHFFEFEGHH/@BDGGHGHDBBFGHHHHHHHA<@/AGG/1<<<FHCGH11>GF>FFGF=0=<.<<CD-@::://;GE9DCAGGGGGGGFFFF;0;9B;099;;FFGFFF?FFFBAFFEB/BB/;9DE?9//9BFF/=D.ABB.@AA-9@9DFF.9
@M03896:38:000000000-B4D98:1:1102:24912:7394 2:N:0:160
CCTGTTTGCTCCCCACGCTTTCGTGTCTCAGCGTCAGTTGTCGTCCAGTAAATCGCCTTCGCCACTGGTGTTCCTCCCGATATCTACGCATTTCACCGCTACACCGGGAATTCCATTTACCTCTCCGACTCTCAAGAACCTCAGTTTCAAATGCAGGTTGCGGGTTGAGCCCGCAATTTTCACATCTGACTTGAAGTCCCGCCTACACACCCTTTACACCCAGTAATTCCGGATAACGCTCGCCACCTAC
+
ABBAAFFFFFFFGGGGEFEFFGE4FGGHHGHHGGGGGHGHFHGGGGGHGFGHHGEFGGGHEFFEEHGFDGGGFHHHHGGEEGGHHHHGGGGGHHHHHGEECEFHHEECCGHHHHFFFGHHHFHHGHFCDCGHF?D?<FFGCGHC11FGGGHHHFDF<<DBGC@@@:ACFGHGCG--CFBFFFGFGGGC;BFFB0CF;FFBD?BFFFFFFFFFAFBFF/:BD.E/B/;9FF/@AAAFF?ADD;@BADFFFF
@M03896:38:000000000-B4D98:1:1102:24895:7409 2:N:0:160
CCTGTTTGCTCCCCACGCTTTCGTGTCTCAGCGTCAGTTGTCGTCCAGTAAATCGCCTTCGCCACTGGTGTTCCTCCCGATATCTACGCATTTCACCGCTACACCGGGAATTCCATTTACCTCTCCGACTCTCAAGAACCTCAGTTTCAAATGCAGGTTGCGGGTTGAGCCCGCAATTTTCACATCTGACTTGAAGTCCCGCCTACACACCCTTTACACCCAGTAATTCCGGATAACGCTCGCCACCTAC
+
ABB3AFFFFFDFFEFGAEEFFFEBFGBEGFFGEEEEGGF5BFEFEEEGADFGHF1BEEDG1FDDEG@F@BEEHHHHHGGEGCGHGFGFFFGEHGFHHEEEEEFHHE?BCBHHGHFD3BGHHFGDGFDCA<CG<?F<<F?F>FG<1>F>1=GGB<F<0<D/C?-@-:;CGGGE@?AG?FB0;BFFGGGB0F0;09B00;CFAB@ADFFFFDFFA/:FFFBFFF?BBB/;BFFC.;9:9.;.A--@ADFFFF
@M03896:38:000000000-B4D98:1:1102:24922:7410 2:N:0:160
CCTGTTTGCTCCCCACGCTTTCGTGTCTCAGCGTCAGTTGTCGTCCAGTAAATCGCCTTCGCCACTGGTGTTCCTCCCGATATCTACGCATTTCACCGCTACACCGGGAATTCCATTTACCTCTCCGACTCTCAAGAACCTCAGTTTCAAATGCAGGTTGCGGGTTGAGCCCGCAATTTTCCCATCTGACTTGAAGTCCCGCCTACACACCCTTTACACCCAGTAATTCCGTATAACGCTCGCCACCTAC
+
ABABBFFFFFFFGGGEAEEAEGECFHGFFEHHGEGEGFFDBGEGGGEHGF5GFFAFEGGHHGFAEFF2BFGGHFHHFFGEEEEHHHHGGGGEGHHHHEEG@EHHHGG?//FGGHGBGGHHHFHFHHG@CDEHF1111C?F>GGC1FHFD1>FFFFGFGF/GC-A@EGFFFGE-A-9DFFBB0;9BFG09CBF000C0BBC??;AA9/:/:.AA/B/9/:/AAAB/9FBFFF/.F/9B.99D-;9.9A.;F
@M03896:38:000000000-B4D98:1:1102:24908:7421 2:N:0:160
CCTGTTTGCTCCCCACGCTTTCGTGTCTCAGCGTCAGTTTTCGTCCAGTAAATCGCCTTCGCCACTGGTGTTCCTCCCGATATCTACGCATTTCACCGCTACACCGGGAATTCCATTTACCTCTCCGACTCTCAACAACCTCATCTTCAAATGCAGGTTGCGGGTTGATCCCTCAATTTTCACATCTGACTTCAACTCCCGCCTACACACCCTTTACACCCAGTAATTCCTGATAACGCTCGCCACCTCC
+
AAA11BFCDDFFFGCF1EACFGAAFFBFGFHGEAEAEDG2DDAFEE?FBFGDDFABECEF/EEBEE10@BFEFDHHHG?E?EGGFHH/@EEEHHHHH?>>>EDHH/>//>BFFG222B>F<FG1FF/>A@EHF1F01?FE<G111=>>GFFFF=>1<<0/<----.-;:<CG0;:CF0FFFFFGFFB0;B;F09C0099;.9ABBGFFFBAA9//9//;BBA-9/:/:BF/////;B-@-;-9;:A9--9
@M03896:38:000000000-B4D98:1:1102:3638:8438 2:N:0:160
CCTGTTTGCTCCCCACGCTTTCGCACCTGAGCGTCAGTCTTCGTCCAGGGGGCCGCCTTCGCCACCGGTATTCCTCCAGATCTCTACGCATTTCACCGCTACACCTGGCATTCTACCCCCCTCTACGAGACTCAAGCTTGCCAGTATCAGATGCAGTTCCCACGTTGAGCCCGGGGATTTCACATCTGACTTAACAACCCGCCTGCGTGCGCCTTACGCCCAGTACTTCCGATTAACGCTTGCACCCTCC
+
ABAAABFFFFFFGGGGEEEFGGEGGGGF3FAFEFGEGHHH5GHHGF?GHGECEEEEFEEHAEDEFH?/>>FFHFHHGBFFFGHHHGHECEEFGHHGHFDGDCGHHFFG0?GDGF1FDGHGGGGHHFG?..CGC0<0<C<<CGG0:00;CHHC:0::;CGFH0.:..../CGGA?---AC0C9BBFFB//;BFB/;99.;.@FFDF?;A.9@>...//..9;..9;B/BFB...9.;;.>.9AE/BFF...
@M03896:38:000000000-B4D98:1:1102:3642:8456 2:N:0:160
CCTGTTTGCTCCCCACGCTTTCGCACCTGAGCGTCAGTCTTCGTCCAGGGGGCCGCCTTCGCCACCGGTATTCCTCCAGATCTCTACGCATTTCACCGCTACACCTGGAATTCTACCCCCCTCTACGAGACTCAAGCTTGCCAGTATCAGATGCAGTTCCCAGGTTGAGCCCGGGGATTTCACATCTGACTTAACAAACCGCCTGCGTGCGCTTTACGCCCAGTAATTCCGATTAACGCTTGCACCCTCC
+
ABBAAFFFFFFFGGGGEFEFFGEEGGGGEFHGFEEEEGGHGHHHGGGCHDFGAE>EGGGHEEEEFHA>>EGHHHHHGFGGHHHHHFHFGEDGHHHHH?BDCCGHHGCC2GGHGHHHHHHGGCEGGHF.CEEHF0<<<C0<CGF00;GGG0CGHCC::GGHHH0::0/;:CFGDG-@DABGFFG9FFF/9BBFFBBB/.AE@DFF.::9AA-@-:.;B;A=B.E9:/BBFF/..;.;F9=.A.:/;BFFFF
@M03896:38:000000000-B4D98:1:1102:5400:8467 2:N:0:160
CCTGTTTGCTCCCCACGCTTTCGCACCTGAGCGTCAGTCTTCGTCCAGGGCGCCGCCTTCGCCACCGCTATTCCTCCAGATCTCTACGTATTTCACCGCTACACCTGGAATTCTACCCCCCTCTACGAGACTCAAGCTTGCCAGTATCAGATGCAGTTCCCAGGTTGAGCCCGGGGATTTCACATCTCACTTAACAAACCGCCTGCGTGCGCTTTACGCCCAGTAATTCCGATTAACGCTTGCACCCTCC
+
AAA>>DF1B@DCF?1EEEE0FFFF?EEFF0ABAEE/EHF1AFGBE?/AC//AAEGCEGEF/>/?E>?//>/F@@>E>0B1B>>FDGHC<F1<GFHFF/<CC/FCCH000<FHFDDDFFCC@CCG1FCC?.C<111<1C0/CGDC00=GFGFHHHB0GHFGFBC.C0;::CCE-99-A.9CBFFB0FF0CCBBB9FF/AAE;;@?EF@FFB@@---;9AA@@?E9:9BFFFFBBB-BFF@-:-?;BFB-?B
@M03896:38:000000000-B4D98:1:1102:3620:8467 2:N:0:160
CCTGTTTGCTCCCCACGCTTTCGCACCTGAGCGTCCGTCTTCGTCCAGGGGGCCGCCTTCGCCCCCGGTATTCCTCCAGATCTCTACGCATTTCACCGCTCCACCTGGCATTCTACCCCCCTCTACGAGACTCCAGCTTGCCAGCTTCAGATGCAGTTCCCAGGTTGAGCCCGGCGATTTCACATCTGACTTAACACACCGCCTGCGTGCGCCTTACGCCCAGCAATTCCGATTAACGCCTGCCCCCTCC
+
AABBBFFFFFFFFAAEEFEAFFEEDEGG3BFHGGE?2AFG1FGHAEEHHD0E>E>EEEEH1E?1>E/////BEGFFB0B3BGBGH2BFC?/A2G@FG?CD/??FFFGG0?FDD<@<F<FDCCGFFH.<..EHC//:;C0;:CG0.00<C0FFB0:;09;9FCB.909/:CFE:B---;..9/;/9B9//;/B//9//.;D?;>..AB:DDBB...999A99.....;//9/.9.9/;.--...9;;@-9;
@M03896:38:000000000-B4D98:1:1102:3656:8468 2:N:0:160
CCTGTTTGCTCCCCACGCTTTCGCACCTGAGCGTCAGTCTTCGTCCAGGTGGCCGCCTTCGCCGCCGGTATTCCTCCAGATCTCTACGCATTTCACCGCTACACCTGGAATTCTACCCCCCTCTACGAGACTCAAGCTTGCCAGTATCAGATGCAGTTCCCACGTTGAGCCCGGGGATTTCACATCTGACTTAACAAACCGCCTGCGTGCGCTTTACGCCCAGTCATTCCGATTAACGCTTGCCCCCTCC
+
ABAAAFFCFFFFGGFEEEEAFGEBAEGF3BFFEEAEEGHFBHGGEEDCF331BFAEEGEH1EE0EE/>>EFHHHDHHE?3FFGGGHHCEEEGHBBGH<BC<BGHHGC0FGHHGGGHHFHGGGGGFG.<.ACFFC/<<<0<<CD00==DF00<00C;:C;GGH.;...99FBE-9-999BBF9CCFFF/;BBBBB:B/9AF9BADAF9.DD;D-9./;.;>BAEF/9/9B;/;.;ABF.;...;/:;--.9
@M03896:38:000000000-B4D98:1:1102:5415:8481 2:N:0:160
CCTGTTTGCTCCCCACGCTTTCGCACCTGAGCGTCAGTCTTCGTCCAGGGGGCCGCCTTCGCCACCGGTATTCCTCCAGATCTCTACGTATTTCACCGCTACACCTGGAATTCTACCCCCCTCTACGAGACTCCAGCTTGCCAGTATCAGATGCAGTTCCCAGGTTGAGCCCGGGGATTTCACATCTGACTTAACAAACCGCCTGCGTGCGCCTTCCGCCCAGTAATTCCGATTAACGCTTGCAACCTCC
+
ABAAAFFFFBBFGFCE?EE2FGDFDEECABEE2EE2EEGFDGGHFEEFC10EEEEEGGGH1EAEEH1/>>FHFFFGF?FDFGHHHHHG0BGHGGGHHDBCC?DGFGCFHGHHHHFDGGGGCGGHFH.CAEEFC/</<<B<<GFC0==CCG0GFF0C;GGHHHB.;0/;CFGG----AAFFFFFCFFB0/;FFFFBFF.;.B<BB??BDD.-9.;A/B9?9;..;;;:FFFB.AAAFB.@.9.;9/;AFBE
@M03896:38:000000000-B4D98:1:1102:13323:9272 2:N:0:160
CCTGTTTGATACCCACACTTTCGAGCATCAGCGTCAGTTACAGTCCAGTAAGCTGCCTTCGCAATCGGAGTTCTTCGTGATATCTAAGCATTTCACCGCTACACCACGAATTCCGCCTACCTCTACTGCACTCAAGACGACCAGTATCAACTGCAATTTTACGGTTGAGCCGCAAACTTTCACAACTGACTTAAACATCCATCTACGCTCCCTTTAAACCCAATACATCCGGATAACTCTCGGATCCTCC
+
CCBBCFFFFFFFGGFGGCGGGGGGHGGHHHHHGFEEFHHHGHGGFGFGGGGDFHAFHHHHEE?EEHFAAEEGGHHHHGGHHHHHHHHHHGHHGHHHHGGGGEFGHHHGGGHHHGFFGGGHHHHHHHHHHHHHG2FB2BACGGG<<?1GHFHFFGGD1GFHHHE<CC->CFF-@G-@GGB0GGHHGEC/0CFHCFBGHFHHG0F00BA-AEFG/BB9F0;BA?.9B909CBA-A.:/F/:/;D...;BBFF
@M03896:38:000000000-B4D98:1:1102:13325:9291 2:N:0:160
CCTGTTTGATACCCACACTTTCGAGCATCAGCGTCAGTTACAGTCCAGTAAGCTGCCTTCGCAATCGGAGTTCTTCGTGATATCTAAGCATTTCACCGCTACACCACGAATTCCGCCTACCTCTACTGCACTCAAGACGACCAGTATCAACTGCAATTTTACGGTTGAGCCGCAAACTTTCACAACTGACTTAAACATCCATCTACGCTCCCTTTAAACCCACTAAATCCGGATAACGCTCGGATCCTCC
+
AABBBFFFFFFFGGGEEEFBFGEFHGGHHHHHGEFEGHHHHHGFGHAFDEG5FGCGHHHHHFFGFHCEEEEHHHHHHFFGHHFHHHHHHHHHHHHHHGEEEEBFFEFGGEHHHHHFFGGHHHHHGHGGGFHHF2FBGFDDGGGAGHFGFHHFF<DD1FBGFHFDF<>>GGC@CGFGHFFDHFHHHGHBFGGGCGGHGHFGFBFGGGE9EGGF/9CBCFFFF..99/;0CFD@DFFFB?B.9@;99-BFFF
@M03896:38:000000000-B4D98:1:1102:27050:10072 2:N:0:160
CCTGTTCGATACCCGCACTTTCGAGCTTCAGCGTCAGTTGCGCTCCAGTGAGCTGCCTTCGCAATCGGAGTTCTTCGTGATATCTAAGCATTTCACCGCTACACCACGAATTCCGCCCACTTTGTGCGTACTCAAGGAAACCAGTTCGCGCTGCAGTGCAGATGTTGAGCATCTACATTTCACAACACGCTTAATCTCCGGCCTACGCTCCCTTTAAACCCAATAAATCCGGATAACGCCCGGACCTTCC
+
ABBABFFBAFBBGGGGGEEFGGEGFEEGHFFHGGFEGHFFFEEEEGHHFGBFFGFGHHHHEE1BEGFE?EEHHHHHHGFHHHFGHGGHGHHGHHHHHFEEGCEGHHHGGFHHHFB?BDFGHFFDDGFGFGGHHFC?1?FGHHHFFBGGGDDDCAGG=<DGFHFFHFC;/CHHHHGFHHFHGEG0GFGG.?D.:FBGFFG.;BDDGFFFFFFFBFB//B:BDE.::9BFFFA-.;A/BABCA---;@.BFF
@M03896:38:000000000-B4D98:1:1102:27068:10079 2:N:0:160
CCTGTTCGATACCCGCACTTTCGAGCTTCAGCGTCAGTTGCGCTCCAGTGAGCTGCCTTCGCAATCGGAGTTCTTCGTGATATCTAAGCATTTCACCGCTACACCACGAATTCCGCCCACTTTGTGCGTACTCAAGGAAACCAGTTCGCGCTGCAGTGCAGATGTTGCGCATCTACATTTCACAACCCGCTTACTCTCCGGCCTACGCTCCCTTTAAACCCAATAAATCCGGATAACGCCCGCACCTTCC
+
AAAAAFFA1DADGGGEEAEAGGE0BEEHHFFGEGG/EGFECEEGGCBHGFB1FGFHHHHHHE/BEFB>/>?FFHFGHGG0BGFGHBBGBDFHHHFGGEEE/>FGHEGEC?GGHH0?<C/FGFHFFFFCF?AGF1??1FF<FGACGFGECCCGGCGFDCG0DCC0CC:0:@-:AG0B9CBFG;FC09.A@@A.;0;;;CF9?-;AFB9@EBFEF9///999AA-9///;FF---9-/;-;9@?-9;@//;B
@M03896:38:000000000-B4D98:1:1102:13868:10442 2:N:0:160
CCTGTTTGCTCCCCACGCTTTCGAGCCTCAACGTCAGTTACCGTCCAGTAAGCCGCCTTCGCCACTGGTGTTCCTCCTAATATCTACGCATTTCACCGCTACACTAGGAATTCCGCTTACCCCTCCGGCACTCAAGTATGACAGTTTCCAATGCAGTCCACAGGTTGAGCCCATGCCTTTCACATCAGACTTGCCACACCGTCTACGCTCCCTTTACACCCAGTAAATCCGGATAACGCTTGCCCCCTAC
+
BBBBBFFFFFFFGGFFEEEAFGFGHGGHHGFHGHHFGHHHFGGGGGGHHHGGGHEEGGGHEFGGGHFGFGHEHHHHHHHHHHHHHHHGGEGGHHHHHGFGGGHHFGHFHHHHHHFFGGGHFHHGGGGDFGGHGFHDFGG1FGFHDGHHHGHHFFGDFGHHHHGE<<<<CGHGGHCGHHHHHFHHHHH0CGHFBFHFGFGGGCEGGGGBEGDGFF0FF0CFEAAFBF9FFFF-.AAFFFF..EEFFFFFFF
@M03896:38:000000000-B4D98:1:1102:13881:10467 2:N:0:160
CCTGTTTGCTCCCCACGCTTTCGAGCCTCAACGTCAGTTACCGTCCAGTAAGCCGCCTTCGCCACTGGTGTCCCTCCTAATATCTACGCATTTCACCGCTACACTAGGAATTCCGCTTACCCCTCCGGCACTCAAGTATGACAGTTTCCAATGCAGTCCACAGGTTCAGCCCATGCCTTTCACATCAGACTTGCCACACCGTCTACGCTCCCTTTACACCCAGTAAATCCGGATAACGCCTGCCCCCTAC
+
BBAABFFFFFFFGGCGFE2AFGEAGEFHHGFHGHHGGGHGHH?FAEAFDAFFEB0EEGGHGGGGGGFB52F3BGHHGFFGFHHFGHHFEEEGHGFGGEFG/EFGHGHBC3GHHFFDG?DHCCHGGGGC?/<GG011?G<11?D1<FBGFG11F<=>><GBB/<CD<0<0DCGCH/GHFHGHEHHGEG00//;0;C0BFG.-;9FFF.;9;CEBFBBB00;AAEFB///B/A-.;.:B.@-....9.9-;F
@M03896:38:000000000-B4D98:1:1102:22507:10653 2:N:0:160
CCTGTTTGATACCCACACTTTCGAGCATCAGCGTCAGTTACAGTCCAGTAAGCTGCCTTCGCAATCGGAGTTCTTCGTGATATCTAAGCATTTCACCGCTACACCACGAATTCCGCCTACCTCTACTGCACTCAAGACGACCAGTATCAACTGCAATTTTACGGTTGAGCCGCAAACTTTCACAACTGACTTAAACATCCATCTACGCTCCCTTTAAACCCAATAAATCCGGATAACGCTCTGATCCTCC
+
BBBBBFFBFFFFGGGEFABFFGDFGEEFHGHHGFEEEGHFFGGHFGGFDGFDFGAFHHGHHE1BBGB11ABFGHHHHGEGFHHHHHHFGFHHGHHHHGEGGEBGHHFEEEGHHHCEFFGHHEHH?FFHHHHHGBBDF?<BBDC0?<1FGGHFF?FFD1<DGHA?0<-01<<<<C@DHFFHHFHHHGH::GFG00;CGFGFGFGGGFCDEEFEBB0;FGBFGEABC0FFGG;-.9DFFDBDD.////B/BF
@M03896:38:000000000-B4D98:1:1102:22519:10667 2:N:0:160
CCTGTTTGATACCCACACTTTCGAGCATCAGCGTCAGTTACAGTCCAGTAAGCTGCCTTCGCAATCGGAGTTCTTCGTGATATCTAAGCATTTCACCGCTACACCACGAATTCCGCCTACCTCTACTGCACTCAAGACGACCAGTATCAACTGCAATTTTACGGTTGAGCCGCAAACTTTCACAACTGACTTAAACATCCATCTACGCTCCCTTTAAACCCAATACATCCGTATAACTCTCGGATCCTCC
+
BBCCCFFFFFFFGGFFGEGGGGEGHFEHHGHHGGGEEHHHGFGHHFFHHFGFGGCGHHHHFE1EEHF1AEFGHHHHHGGHFHHHHHHHHGHHHHGHHGGGGEHGFHGGGEGHHFGFGGDGHHHGGHHHHHHHF2BBDGGDGGG0FGDGHHHGGGFFFGFGHHFD<C>C<F><ADGCGHHHHHHFHGG;0GHHHGFHHGHGFFFFGFFGGGD99C00CFBF.C./;/00;:.:..9/9/B/;D...:BBF;
@M03896:38:000000000-B4D98:1:1102:6600:10725 2:N:0:160
CCTGTTTGCTCCCCACGCTTTCGCACCTGAGCGTCAGTCTTCGTCCAGGGGGCCGCCTTCGCCACCGGTATTCCTCCAGATCTCTACGCATTTCACCGCTACACCTGGAATTCTACCCCCCTCTACGAGACTCAAGCTTGCCAGTATCAGATGCAGTTCCCAGGTTGAGCCCGGGGATTTCACATCTGACTTAACAAACCGCCTGCGTGCGCTTTACGCCCAGTAATTCCGATTCACGCTTGCACCCTCC
+
AAABAFFBFFFFGGGFEEEAFGEFFGGGCAGFEEEEAEGHFHHHGGFEHDEFAE>EFGDHEEF?EGE/>EFHHHHHGGF?FGHHHDFFGEEFFGGHG/BD@@FGHHCGFGGHHHHGHHHGGGGHHGG..EFHF0<0<G0<CGG0:0<CC0;CB:;;0;CGHF0;/99;FGGG?D??BDFFF9FFFFF/;BFF/;B;/AEE=B99AFF9.DDD-;.BF.9;9AE/9//9BFF.;:/9B.;.::9:;9D.A9
@M03896:38:000000000-B4D98:1:1102:6612:10738 2:N:0:160
CCTGTTTGCTCCCCACGCTTTCGCACCTGAGCGTCAGTCTTCGTCCAGGGGGCCGCCTTCGCCACCGGTATTCCTCCAGATCTCTACGCATTTCACCGCTACACCTGGAATTCTACCCCCCTCTACGAGACTCAAGCTTGCCAGTATCAGATGCAGTTCCCAGGTTGAGCCCGGGGATTTCACATCTGACTTAACAAACCGCCTGCGTGCGCTTTACGCCCAGTAATTCCGATTAACGCTTGCACCCTCC
+
ABBAAFFCFFFFGGGGEFFAFGAEGGGGFGHHFGEEFFGHHHHHGGCHHCAFEEEGGGGHEEDEFHE>>EGGHHHHGFFGGGGGHHGFGEGGFHHHHDDGDCGHHHHCB?FGHHHGGHHGGGGHHGG?.AEHH0C<DG0<CGG0::CGGGHHHCC0;;GHGH0./:/;FGGGGG??GGFGFFFFFFF9BFFFFFBB/9EFF=CDEFAADFFF=?.BF.;9;A.;;:FFFFFFFA./BDB.9E9:;FF.ED
@M03896:38:000000000-B4D98:1:1102:6595:10744 2:N:0:160
CCTGTTTGCTCCCCACGCTTTCGCACCTGAGCGTCAGTCTTCGTCCAGGGGGCCGCCTTCGCCACCGGTATTCCTCCAGATCTCTACGCATTTCACCGCTACACCTGGAATTCTACCCCCCTCTACGAGACTCAAGCTTGCCAGTATCAGATGCAGTTCCCAGGTTGAGCCCGGGGATTTCACATCTGACTTAACAAACCGCCTGCGTGCGCTTTACGCCCAGTACTTCCGATTAACGCTTGCACCCTCC
+
BCBBCFFFFFFFGGGGEFFFFGEFGGGGBBGGGGGGGHHHFFHHFGDGHD0EEE>EGGGHAEEEGHE/EEGHHGHHHFGHHHHHHHGFEEEGHHHHHDDGGCGHHHFFEGHHHHHFGHGGGGGHBHG.AAEHF0C<<G0<CG<:0<CG0C:CB::;;CGFHGBCCB/9FFGG--:--CBFFFFGFFF9BFFFFB;;/9AFFFFDEFC9DDFF@.:BBAABFF.;;//;FFF.:..:BAD:.AA/;FFFED
@M03896:38:000000000-B4D98:1:1102:15726:11251 2:N:0:160
CCTGTTTGCTCCCCACGCTTTCGCACCTGAGCGTCAGTCTTCGTCCAGGGGGCCGCCTTCGCCACCGGTATTCCTCCAGATCTCTACGCATTTCACCGCTACACCTGGAATTCTACCCCCCTCTACGAGACTCAAGCTTGCCAGTATCAGATGCAGTTCCCAGGTTGAGCCCGGGGATTTCACATCTGACTTAACAAACCGCCTGCGTGCGCTTTACGCCCAGTACTTCCGATTAACGCTTGCACCCTCC
+
ACBABFFFFFFFGGGE2AAFFGEEFGGFFGHHGGFFGGGHHHHHGFDHHD?FEEEGGGGHAEEGGHE@EEGHHHHHGGHHHHHHHGHGGFGGHHGHHDBDC@GGHHFFGHHHHHHGHHHGGGGHHHG?<CCGF<C<DGF<CGGC0<GCC;CHHCFG:CGHHFC:C:9;CFCE?C?BGAFGGGGGFFF:BFFFFFFBBAEFFFFFFFFAFFAF@?A/F;9;DD.;BBFFFB..A9AFB.;...9:;BDFFF
@M03896:38:000000000-B4D98:1:1102:15709:11259 2:N:0:160
CCTGTTTGCTCCCCACGCTTTCGCACCTGAGCGTCAGTCTTCGTCCAGGGGGCCGCCTTCGCCACCGGTATTCCTCCAGATCTCTACGCATTTCACCGCTACACCTGGAATTCTACCCCCCTCTACGAGACTCAAGCTTGCCAGTATCAGATGCAGTTCCCAGGTTGAGCCCGGGGATTTCACATCTGACTTAACAAACCGCCTGCGTGCGCTTTACGCCCAGTAATTCCGATTAACGCTTGCACCCTCC
+
ABABBFFBFFFFGGFGAEEFFGAEFFGCCCHHGGGGGGFGGHHHEGDHHGCGEE>EGFGHEEEEGHEEEFEGHHHHGFFFGGHHHHHFGEGGHGGHHDDGFCEGHFFEFHHHGHFFHHHGGGGFGHED.CEHH0C<DCB/<CD0:;CCCCCGHC:C;CGHHHF.:9/9BFFE?B@BGABFGBF0FFF;B;BFBBBFBFFEFFF?EF;.;ADD=..:B9A=CD.;/B9/B/FD?.:FFBCAA.E/;BDEEF
@M03896:38:000000000-B4D98:1:1102:16271:11264 2:N:0:160
CCTGTTCGATACCCGCACCTTCGAGCATCAGCGTCAGTAATGCTGCGGCATGCTGCCTTCGCAATCGGAGTTCTTCGTGATATCTATGCATTTCACCGCTACACCACGAATTCCGCATACCTTCCGCACACTCAAGTCTCACAGTTCGCGCTGCACGCCCCCCGTTGAGCCCGGACATTTCACAACACGCTTTTGAGACCGCCTACTCTCCCTCTACACCCACTAACTCCGAATAACGCCCGCACCTCCC
+
ABBAAFFAAFBDFGGEE?E4FGAG2EC3FBGGEEEEBG555ADDAAAAAEE1FGAFHHHG??BE?GC11>1?B4FGHBFCGG4FF4BFFFGE4BFGHEE>@<BFCGE/EDGFGG0</CAGHFDGF<ECC@GFBG111??GFHF111F<C?CC-<<C.-;:C---..;./;/A---;9900C0BF/A9A.;.9.//...;.-;-.9./;;B9;..;//99:AF..;BB9FB.-:9.;B.-9>--9;9/.9:
@M03896:38:000000000-B4D98:1:1102:16270:11284 2:N:0:160
CCTGTTCGATACCCGCACCTTCGAGCATCAGCGTCAGTAATGCTGCGGCATGCTGCCTTCGCAATCGGAGTTCTTCGTGATATCTATGCATTTCACCGCTACACCACGAATTCCGCATACCTTCCGCACACTCAAGTCTCACAGTTCGCGCTGCACGGCCCCGGTTGAGCCCGGACATTTCACAACACGCTTTTGAGACGGCCTACGCTCCCTTTAAACCCACTAAATCCGGCTAACGCCCGGACCTTCC
+
ABBABFFABFBBGGFECCGGGGFEFEEHHGGHGFEEEH5ADAFGFF0EFGEBFGFHHHFHEEDEEH?B1>EFGHHHHGGFHHHHH4GHFGHHHHHHHFEEG@FGHHFF@CGGHGFFFGGHHHHHH?DBDGHHF0CBFFHHHHH1<DGFGCFCGDGH.<;ADG@-9:-9/;CE?D-ADBCFGGGFFFEF.;.AA/99.AB.9@FFFFFF.DDF.9//:F9BDF9.B//9FF.9-;./B.9BC9--;;.:BB
@M03896:38:000000000-B4D98:1:1102:11819:11421 2:N:0:160
CCTGTTCGCTCCCCACGCTTTCGCTCCTCAGCGTCAGTGACGGCCCAGAGACCTGCCTTCGCCATTGGTGTTCTTCCCGATATCTACACATTCCACCGTTACACCGGGAATTCCAGTCTCCCCTACCGCACTCCAGCCCGCCCGTACCCGGCGCGGATCCACCGTTAAGCGATGGACTTTCACACCGCACGCGCCGCACCGCCTACGAGCCCTTTACGCCCAATAATTCCGCATAACGCTTGCACCCTAC
+
ABAABFFADCABGGGGAEEFFGEEGHGHHHHHGFEAEGHHGG?EGFEGHHFGGHBGHHHHHGGAFF43FCFEGHHHHGGGEEGGHGHGHGFHHHGHHEGEEFGHHGCC@DGGHHG2FFHHFHGHGHHCDDGGH0F1FFE<AGG--<<EH.;;A@::;;AFFFG?..:.;BB.99.:F//9BBFFFD---:9C9-;--:@DAFFBFF99A@DF//9:F;A>DF.////:BF/.-.:;FDF....;:BD.:F
@M03896:38:000000000-B4D98:1:1102:2230:11613 2:N:0:160
CCTGTTTGCTCCCCACGCTTTCGCACCTGAGCGTCAGTCTTCGTCCAGGGCGCCGCCTTCGCCACCGGTATTCCTCCAGATCTCTACGCATTTCACCGCTACACCTGTAATTCTACCCCCCTCTACGAGACTCAATCTTGCCAGCATCAGATGCAGTTCCCACGTTGAGCCCGGGGATTTCACATCTCACTTAACAAACCGCCCGCGTGCGCTTTACTCCCAGTACTTCCGATTAACGCTTGCACCCTCC
+
>AA>>FF1BDDFGCBFEEE0ABAE?EEFB001AEE/EHGEBEGGEE/10//EAEEEGGEB/B/??E//>>>FDBF100B1BBFGFHH/EEEEHFFGF/<CC?1B<G0122?>>>F2DGGC<@<<1><<..C<1110<<0<<C<C./=C0<0=GF00;;CCHB.-;.:.;0/;-:---./09990;FB;;;99//;/B--99>;-9;99;A-;;AE/99;BAF/99//;BF-;99-9;-9999A/BBAAEA
@M03896:38:000000000-B4D98:1:1102:12899:11735 2:N:0:160
CCTGTTTGCTACCCATGCTTTCGTGCCTCAGCGTCAGTTAAAGCCCAGCAGGCCGCCTTCGCCACTGGTGTTCCTCCCGATCTCTACGCATTTCACCGCTACACCGGGAATTCCGCCTGCCTCTACTTCACTCAAGCCTTATAGTTTCAAGCGCAGTCCATAGGTTAAGCCCATGTATTTCACGCCTGACCCACAAGGCCGCCTACGCACCCTTTACACCCAGTAATTCCGGACAACGCTCGCTCCCTAC
+
ABBBBFFFFFFFGGGGFFGGGGFFFFHHHHFHGGEEGHHHHHGHHGHGHHGHEFEEGGGHGFGFGHFGBFGEHHHHHGGGGGHHHHHGGEFGHHHHHFEGEEHHHGECFGHHHHFDGGFHHHHHHGHHHHHGF0F?GFHHFFHH1FGGFGGGD@AAEGHHBDFGF=0=DGGEGHHGHFHHHBG:GEG.:CFBEDEF.CAEGGGGGGDD.@BD.::;99;BDA./;/:BFF;=A@@FF-@.A-;AEDFFBF
@M03896:38:000000000-B4D98:1:1102:8292:11901 2:N:0:160
CCTGTTTGCTCCCCACGCTTTCGCACCTGAGCGTCAGTCTTCGTCCAGGGGGCCGCCTTCGCCACCGGTATTCCTCCAGATCTCTACGCATTTCACCGCTACACCTGGAATTCTACCCCCCTCTACGAGACTCCAGCTTGCCAGTATCAGATGCAGTTCCCAGGTTGAGCCCGGGGATTTCACATCTGACTTAACAAACCGCCTGCGTGCGCTTTACGCCCAGTAATTCCGATTAACGCTTGCACCCTCC
+
ABBAAFFFFFFFGGGGGEEAFGDEFGGHBFEGGEEEGFGHFHHHGFDHH?0EAEEEGGGHAEAEGHA/>EFHHHHHGBGGHGHHHHGFEEFDHHHHHABDD@FGHGCCCCGHHHGFGHHGGGGGDGF?.C<GF/<<<C</<GG0:CGHHBCGFCFCCGHHCG0.:0/9;FFFBD-B-;CBFFGGFFF/9FFBFFF/9AAE>=DDEF;AFD;C=.;BB9A;B;.;9/9BFFB..:ABF.;.;.999BDEFF
@M03896:38:000000000-B4D98:1:1102:8274:11902 2:N:0:160
CCTGTTTGCTCCCCACGCTTTCGCACCTGAGCGTCAGTCTTCGTCCAGGGGGCCGCCTTCGCCACCGGTATTCCTCCAGATCTCTACGCATTTCACCGCTACACCTGGAATTCTACCCCCCTCTACGAGACTCAAGCTTGCCAGTATCAGATGCAGTTCCCAGGTTGAGCCCGGGGATTTCACATCTGACTTAACAAACCGCCTGCGTGCGCTTTACGCCCAGTAATTCCGATTAACGCTTGCACCCTCC
+
ABBBAFFFFFFFGGFEEFEFFGEEEGGHBBGHGGEGGHGHFHHHGFDGH?0EEEEGGGGHEEDEGGE>EGGHFHHHF2GGGGHHHHHGGEFGEGFHHFC@@@GHHHGGFFHHHHHFFHHGGGGHGFFF.DEHC<C<DF0<CGG0:0;GCGHHHCHGGHGGHHB.;9:CFGFFA@-@BEFGGFFBFFF/FFFFFBF:/AAFFFFFFFB9.AB@;.9BF.A=BD.9/;BFFEF?DDBF:.=?;999BFF.EF
@M03896:38:000000000-B4D98:1:1102:17189:12476 2:N:0:160
CCTGTTTGCTCCCCACGCTTTCGCGCCTCAGCGTCAGTTGCTGTCCAGCAGGCCGCCTTCGCCACTGGTGTTCCTCCGTATATCTACGCATTTCACCGCTACACACGGAATTCCGCCTGCCTCTCCAGTACTCAAGCAGTACAGTTTCAAATGCAGGCTATGCGTTGAGCCCATAGTTTTCACATCTGACTTGCACTCCCGCCTACACGCCCTTTACACCCAGTAAATCCGGATAACGCTTGCTCCCTAC
+
ABBAAFFFFFFFGGGFEEEFFGGEAEGFGHHHGGEEGHEGDFGHHFFGHB1EEFAEGGGHEEEFFG32BBFEGGHHHF?ECHHGHHHGEEFGHHGHHFEG?@GHGDB<CFFHGFFDGGGHHHHHHHGFGHHHF1G11?0>FGGG1DGGGGFHHFFF<CCG<D0<<<<<CHGGEHHFGHFGHFHGFHH0CGBF0BFFFGGGGGGDBFBFAAEGAFFFFEFB...:FFBFFF?-.;AFF.;.9.:FFFFBBF
@M03896:38:000000000-B4D98:1:1102:17189:12497 2:N:0:160
CCTGTTTGCTCCCCACGCTTTCGCGCCTCAGCGTCAGTTGCTGTCCAGCAGGCCGCCTTCGCCACTGGTGTTCCTCCGTATATCTACGCATTTCACCGCTACACACGGAATTCCGCCTGCCTCTCCAGTACTCAAGAAGTACAGTTTCAAATGCAGGCTATGGGTTGAGCCCATAGTTTTCACATCTGACTTGCACTCCCGCCTACACGCCCTTTACACCCAGTAACTCCGGATAACGCTTGCTCCCTAC
+
ABBABFFFFFFFGGGFEFEFGGFGEFGGGHHHGGEEFHF5FHFHHHHHHG1EEFEEGGGHEGGFGH3?BGHFHHHHHG?GGHHHHHHFFEFGHHHHHGGGGCGHGDC@BFGHHGGFGGFHHHHHGHDF?GGHF1F?1??FGGHB<FGGF<FFHFDGFCCFBG0GC<<<CGHGGHHFGFHHGFHHHHG0;;GF;0BFFFFGGGGDGFGGDCGG?9BFF9B/D.E/BF/;FFAA.;A9FAB.:.A;;:EFBF
@M03896:38:000000000-B4D98:1:1102:29213:12632 2:N:0:160
CCTGTTTGATACCCACACTTTCGAGCATCAGCGTCAGTTACAGTCCAGTAAGCTGGCTTCGCAATCGGAGTTCTTCGTGATATCTAAGCATTTCACCGCTACACCACGAATTCCGCCTACCTCTACTGCACTCAAGACGACCAGTATCAACTGCACTTTTACGGTTGAGCCGCAAACTTTCACAACTGACTTAAACATCCATCTACGCTCCCTTTACACCCACTAAATCCGTATAACGCTCGGATCCTCC
+
ABAAABFFBF5BBCDEGAGEFGEGHG2FGEBGFEEEEGGFGFGFF35GGFHFB53BBBFG0E1BEGFA1AEFEHHHGHFGHHHHGHHHGHGEHHFHGGGGG/GFFEGEE/?GHF3?EF?GFGHHGGFHFFHHB?FF2<<</B@F<?<FGHGH0?11<?B<1F>.>>-0<CC<<C@CFCF0C0GC0AC/:CCG00=GBGFFFBF0;0A-ADD9990;09099A.9//9//9..;.//;.;..-;.9@B//B
@M03896:38:000000000-B4D98:1:1102:29199:12644 2:N:0:160
CCTGTTTGATACCCACACTTTCGAGCATCAGCGTCAGTTACAGTCCAGTAAGCTGCCTTCGCAATCGGAGTTCTTCGTGATATCTAAGCATTTCACCGCTACACCACGAATTCCGCCTACCTCTACTGCACTCAAGACGACCAGTATCAACTGCAATTTTACGGTTGAGCCGCAAACTTTCACAACTGACTTAAACATCCATCTACGCTCCCTTTAAACCCACTAAATCCGGATAACGCTCGGATCCTCC
+
AABAAFFFFF5@BFFGGEGFFGEGHEEHHFGGGGEEEHGHHHGHFHDGGDBDBFACGHHG1A1FFHABEEGHGHHHHGGHFFHHHFHFHHHHHHHHHAEGEEFHGFEFGEHHHHBEEGEHHFHHEHFGGGHHF2F2BFACDGG@1?<FFGHGFDG?<F1FDGG.<><<1GF<@FGGHHGFGBGGHFH;;::C:CFHHHHCFBFFGF.@:CEGBF0C0F:/;::AFBBFGF;-.;:FF.::A-:A.@FFFF
@M03896:38:000000000-B4D98:1:1102:29208:12659 2:N:0:160
CCTGTTTGATACCCACACTTTCGAGCATCAGCGTCAGTTACAGTCCAGTAAGCTGCCTTCGCAATCGGAGTTCTTCGTGATATCTAAGCATTTCACCGCTACACCACGAATTCCGCCTACCTCTACTGCACTCAATACGACCAGTATCAACTGCACTTTTACGGCTGATCCGCAAACTCTCACAACTCACTTAAACATCCATCTACGCTCCCTTTAAACCCAATAAATCCGCATCACGCTCTCCACCTCC
+
AA@ABFFFFF5@BBBEEEBDDGA24B2AFF4B22ABADFGFG3DBE5FADA5B5ABFGFFGEAAEFA110ABGFHHG?F3GGGHF4FGHFFHHGBGHE?@@@3B?FGEE?GAGE3?EE?GG3BGFGB2FDGHGF23?B/?AGC02@@FD1GH??11<1<?1?..-<-01>1>CF@@AG000<=CFD/00:;:::0:0:C/C00009.;.:;AB0900;9;9..90000CFD.-;-/:.9.;.///;;..;
@M03896:38:000000000-B4D98:1:1102:22075:12815 2:N:0:160
CCTGTTCGATACCCGCACCTTCGAGCATCAGCGTCAGTAATGCTGCGGCATGCTGCCTTCGCAATCGGAGTTCTTCGTGATATCTATGCATTTCACCGCTACACCACGAATTCCGCATACCTTCCGCACACTCAAGTCTCACAGTTCGCGCTGCACGGCCCCGGTTGAGCCCGGACATTTCACAACACGCTTTTGAGACGGCCTACGCTCCCTTTCAACCCACTACATCCGGATAACGCCCGCACCTTCC
+
ABBABFFAAFCBGGCEC?FGFGGGGFGHHHHHGGFEGHHDGFGGFFEEGGEBGHDGHHHHEE?BEGF>1>EGHHHHHGGHHHHHHHHHHHHHHHHHHGEGECGGHFEEECGHHF2CCGGHHHHHHB?@FFHHG0C?FFGHFHH1<DGFF@DDGAGH.-;;DC-:::-;9CFF?DAFDFFGGFGFFD.EA@AAAF/...B.;DFDFFDFFFFF/9;/;/;9AE.9;/FFFF.9::A/F.@@B@--;CB//B
@M03896:38:000000000-B4D98:1:1102:27854:12815 2:N:0:160
CCTGTTTGCTACCCATGCTTTCGAGCCTCAGCGTCAGTTGGTGCCCAGTAGGTCGCCTTCGCCACTGGTGTTCCTCCCGATATCTACGCATTCCACCGCTACACCGGGAATTCCACCTACCTCTGCACTACTCAAGGCCAGCAGTTTTGAAAGCAATTTATGGGTTGAGCCCATAGTTTTCACTTCCAACTTGCCGGTCCGCCTGCGCTCCCTTTACACCCAGTAATTCCGGACAACGCTTGCTCCCTAC
+
ABBABFFFFFDFGGCGFFG5FGEGFEGHH4FGDEF2FHH53AFGF3FGGGBDHFEAEGFH1EDEEHF25BFEGFHHHEGFGGGHHHHFGFGGHHHHHDEGGCHFHEE?CCGHHHHFHFHHH2@DFFHHFHHHC<B1??????FC1>>1>FG1GCGFFHHHHHFEH.</<GFE.:G0;G;CHFHHHHF0:GHB;CC9-9;-D-DFGEGGGDAEBBFFFBB9;EEFB/BFFFBC.-@?E-;.;A:;;;AFFF
@M03896:38:000000000-B4D98:1:1102:27835:12822 2:N:0:160
CCTGTTTGCTACCCATGCTTTCGAGCCTCAGCGTCAGTTGCTGCCCAGTAGGTCGCCTTCGCCACTGGTGTTCCTCCCGATATCTACGCATTCCACCGCTACACCGGGAATTCCACCTACCTCTGCACTACTCAAGGCCAGCAGTTTTGAAAGCAATTTATGGGTTGAGCCCATAGTTTTCACTTCCAACTTGCCGCTCCGCCTGCGCTCCCTTTACACCCAGTAATTCCGGACAACGCTTGCTCCCTAC
+
ABBAAFFFFF5DFGGGCB5BBGAFFEEFGGFGEEE22AD55BBBFGFABDD3DDAEEGGH1E?EFFBB5BFEGFHHGGGGGGGGHHHFEDEEHHHHH>EEEEBFG///>>BGFFGDGFFHGFHD1<DG1FGFC<?11?????F?1<>1<F<11<C><<DGFGCCCC<C/<CFGGHB0;;0GEGBGHB0CG/:;;C---;C.;C9.:-B@GGG./;BB9BFFE./;/;;FFF9.9@.ABB...;;;9EBFF
@M03896:38:000000000-B4D98:1:1102:24280:13196 2:N:0:160
CCTGTTTGCTCCCCACGCTTTCGAGCCTCAGCGTCAGTTATCGTCCAGTAAGCCGCCTTCGCCACTGGTGTTCCTCCTAATATCTACGCATTTCACCGCTACACTAGGAATTCCGCTTACCCCTCCGACACTCTAGTACGACAGTTTCCAATGCAGTACCGGGGTTGAGCCCCGGGCTTTCACATCAGACTTGCCGCACCGCCTGCGCTCCCTTTACACCCAGTAAATCCGGATAACGCTTGCACCATAC
+
ACCBBFFFFFFFGGGGEFEFFGEGGFEHHFGHFEE?EHHFAGFHHGFGFFGFGHAEFFGHCEDEFH32BBGEGHHHHHHHHHHHHFGFEEFGHHHHHEEEEEGHHHH3F?GGGHCFAFGHGHHGGGGCGCGHH1F1<@?<?C<->DGGHFHHGFGF==GHECC?-:-;/;CEFG-;BCAFFGGGGGG:0CFFBFGDFADFFFFD?F;B@ADF9B/BB/BBDA.:B//:FF.9.:A9F?@.;A:/;B./;F
@M03896:38:000000000-B4D98:1:1102:16478:13782 2:N:0:160
CCTGTTTGCTCCCCACGCTTTCGTGTCTCAGCGTCAGTTGTCGTCCAGTAAATCGCCTTCGCCACTGGTGTTCCTCCCGATATCTACGCATTTCACCGCTACACCGGGAATTCCATTTACCTCTCCGACTCTCAAGCACCTCAGTTTCAAATGCAGGTTGCGGGTTGAGCCCGCAATTTTCACATCTGACTTGAAGTCCCGCCTACACACCCTTTACACCCAGTAATTCCGGATAACGCTCGCCACCTAC
+
ABBABFFFFFFFGGGEEEEFFGEGFHGHHGHGGGGFGHGGFHGGGGGHGGGFHFBFEGGHEEFEFHF?FFGEFHHHHGGEFGEGHHHFGEGGHHHHHEEEECGHHE@/CDGHHHHFGHHHHHHHHHGCCCGHF11?10?FCHFC1>FFF<1>D=<>0<DCHF??:;-::CGF-BDGGGGFGGGFGGG09;FF0900CFGFG?DDFFFFFFFF.:/BF/BFDEFB//9BFFB-99AFF?@AD->B.AFF/F
@M03896:38:000000000-B4D98:1:1102:16459:13785 2:N:0:160
CCTGTTTGCTCCCCACGCTTTCGTGTCTCAGCGTCAGTTGTCGTCCAGTAAATCGCCTTCGCCACTGGTGTTCCTCCCGATATCTACGCATTTCACCGCTACACCGGGAATTCCATTTACCTCTCCGACTCTCAAGAACCTCAGTTTCAAATGCAGGTTGCGCGTTGAGCCCGCAATTTTCACATCTGACTTGAAGTCCCGCCTACACACCCTTTACACCCACTCATTCCGGATAACGCTCGCCACCTACG
+
ABBAAFFFFFFFGGFEEEGFGGEFE4FFF5GGGGEAEFDFEHEFEEAHDAGDHFAFEFGH1FGEEHGHGHHGGGHHGGGFGGGHHHHGGFGGHHHFGEEGFEHHHGCBC?GGHGGGHHHHHHHGGHG?DGGHF1?<10??<GG11>FFFF1GFFGFF<DCGC-<:A-:::GE-@??D00BFFB0BBC0;CBF00;BB9CFDFAFAFBB/AAD?/B///:/;..9//:9BBFC.AFBBAD?ADF9.DFFFF.
@M03896:38:000000000-B4D98:1:1102:26624:14430 2:N:0:160
CCTGTTCGCTCCCCACGCTTTCGCTCCTCAGCGTCAGTAACGGCCCAGAGACCTGCCTTCGCCATTGGTGTTCTTCCCGATATCTACACATTCCACCGTTACACCGGGAATTCCAGTCTCCCCTACCGCACTCCAGCCCGCCCCTACCCGACGCAGATCCACCCTTACGCGATGGACTTTCACACCGCCCGCGACGATCCGCCTACGAGCCCTCTACGCCCACTAATGCCGCCTAACGCCTGCCCCCTCC
+
AAA1>FFA11>AFF1E0AE0AB0BEGGHHBGEE/A/EGH2BB/AAAAA/AAFFB0BGBDF/?EE/1111/BEF2GHHF/E?@GGGBGEGHHDBD2FF<<?/?GFF>/<B<<FGDF1@@@F1@?0/?G/><ACC0<<<>>-><A-<<<CA.-::::9-9;F:FG../;999---.-99//9BBF//:---;-@------;;--;-;;;-;99-9-;/;--;----//9//9----9/;---9-;9AA>--9
@M03896:38:000000000-B4D98:1:1102:28059:14432 2:N:0:160
CCTGTTTGATACCCACACTTTCGCGCCTCAGCGTCAGTTACAGTCCAGTAAGCTGCCTTCGCAATCGCAGTTCTTCGTGATATCTAAGCATTTCACCGCTACACCACGAATTCCGCCTACCTCTACTGCACTCCAGACGACCAGCATCAACTGCAATTTTACGGTTGAGCCGCAAACTTTCACAACTCACTTAAACATCCATCTACGCTCCCTTTAAACCCACTAAATCCGGATAACGCTCGGATCCTCCG
+
AAAAAFFBBBDFGFBFGEF1FFE0AE0EE1B10BA/EHGH2ABDF1AFG1ADFFFFGHGCFE/BAE//?/BFFGFGGG>FGHHHHH1BBGGGFHHFF/EEE?1>0/?EC>GHFFGCEG/F0BD<11G11FG1001@1?/>BAAF/??F1FFGCFH1=<DG1<F.<.-/<<G<<-;:CF0GCBFC:C/0:CGFB00:9:F/0;C0FBE@?AEE/090000:AE?AB//;BF--;9-//--------9F/BF-
@M03896:38:000000000-B4D98:1:1102:28045:14443 2:N:0:160
CCTGTTTGATACCCACACTTTCGAGCATCAGCGTCAGTTACAGTCCAGTAAGCTGCCTTCGCAATCGGAGTTCTTCGTGATATCTAAGCATTTCACCGCTACACCACGAATTCCGCCTACCTCTACTGCACTCAAGACGACCAGTATCAACTGCAATTTTACGGTTGAGCCGCAAACTTTCACAACTGACTTAAACATCCATCTACGCTCCCTTTAAACCCAATAAATCCGGATAACGCCCGGATCCTCC
+
ABBBBFFFFFFFGGGGCEGEFG?FEEFHHGFFGFECGAF5DDFBGCEHFHDDFHFGHHHHEEAEEHAB?EEGGEGHE?FGFHHHHHFEGFFHHGGHHEEGCEBGGHEEGEHHHGFEEGGHHFHHFHHGHHHHF2FBB?E?CGF01?1?FHHFCDFF1?D<1GGA<.<<1FF<AFFFHHDFGEHCFGH/CGFCCGBFFHHBBBFFFBAB9EEGFC9B0;CFAACB000;;FDBDDFFFDA-----.9;/FF
@M03896:38:000000000-B4D98:1:1102:26637:14448 2:N:0:160
CCTGTTCGCTCCCCACGCTTTCGCTCCTCAGCGTCAGTAACGGCCCAGAGACCTGCCTTCGCCATTGGTGTTCTTCCCGATATCTACACATTCCACCGTTACACCGGGAATTCCAGTCTCCCCTACCGCACTCAAGCCCGCCCGTACCCGGCGCGGATCCACCGTTAAGCGATGGACTTTCACACCGCACGCGACGAACCGCCTACGAGCCCTTTACGCCCACTAATTCCGGATAACGCTCGCACCCTAC
+
BBBBBFFABBBBGGGE2EAAFFAEEHGHHFHHGEEEGHFDFF0EEEEHGHFHGHFHHHHHHGF1F@B@3FGEGHHHGHGFEGCHHHHGGHHGHGGHHDHAFCGHHECC?CHHHDG1@FFHHHDHGHH@CCCGF0F<FFF-<DD-<<DEH?-:-;99;;;B9FF.9..9/;-;...::B9/B/BB9D;-9;9@9-;9;@@=BBBAAFA.ABBFB//BF;A?BF..;BB/BF9-...;;9-..-;-;BDFFF
@M03896:38:000000000-B4D98:1:1102:16053:14813 2:N:0:160
CCTGTTTGCTCCCCACGCTTTCGCACCTGAGCGTCAGTCTTCGTCCAGGGGGCCGCCTTCGCCACCGGTATTCCTCCAGATCTCTACGCATTTCACCGCTACACCTGGAATTCTACCCCCCTCTACGAGACTCAAGCTTGCCAGTATCAGATGCAGTTCCCAGGTTGAGCCCGGGGATTTCACATCTGACTTAACAAACCGCCTGCGTGCGCTTTACGCCCAGTAATTCCGATTAACGCTTGCACCCTCC
+
BBA@BFFFFFFFGGFGEEEFFGEEEGGFFFGHGGE2EHGGEHHHEDEHHCGFEEEFGFFHAEDEGHC/>EGHHGBHF2F3GGHHHHHGGGGGHGGHHGGFDCFHHHGFHGHHHHHGHHGGGGGHFHGDDDEHF0G0GG0<<GH0;0CCB00GF0GF:CGHHH0.:9/9BFGGCA???EGFB0F;FFF//;9/B/9FF?EFFFAAEFF9DDBF99.9BE.-;../;99FFFBAADDFF.@.9.9/9:9;AA
@M03896:38:000000000-B4D98:1:1102:6449:15429 2:N:0:160
CCTGTTTGATACCCGCACTTTCGAGCCTCAGCGTCAATGCTGCCCCGGCACAATGCCTTCGCGATCGGAGTTCTTCGTGATATCTACGCATTTCACCGCTACACCACGAATTCCATGTGCCCTGTGCACACTCAAGGCTTACAGTTTCAACGGCTGGCCCCGGTTGAGCCGTGACATTTTACCGCTGACTTAAAACCCCGCCTACGCCCCCTTTAAACCCCATAAATCCGGATAACCCTCGCATCTCCCC
+
AAAAAFFF1FBDGGEF1AEBGGEABBEHHFHGGGGE/FG1F11FGF/EECAB0FGGHHHHEE@EEFE///EFD2FH/FFHG2GGHGDFEEEEGGFHHGEEG@DFF/<CCCGFGDF2@>@@GHFFGCFD1?GHF0111><GGFHDFD1F1>G.<<--<.<.:A-::;C/9F-9-AE0;;B09:;999-.C0;0;0;/;AB-9=9-;-9-99---;/9/;9A9--//9/:B--9:AB/9A-99---9////-
@M03896:38:000000000-B4D98:1:1102:6464:15441 2:N:0:160
CCTGTTTGATACCCGCACTTTCGAGCCTCAGCGTCAGTGCTGCCCCGGCACAATGCCTTCGCGATCGGAGTTCTTCGTGATATCTAAGCATTTCACCGCTACACCACGAATTCCATGTGCCCTGTGCAGACTCAAGGCTTACAGTTTCAACGGCTGGCCACGGTTGAGCCGTGACATTTGACCGCTGACTTAAAAGCCCGCCTACGCTCCCTTTCAACCCAATACATCCGGATAACCCTCGCATCTTCCC
+
ABBAAFFFFFFFGGCEAAEBFGEGHGFGHHGHEEEE2BEFFFFFFE00EEA2BGFGHHHHHEEEGF>11/EFGHHHHHGBGHFGHH4FFF3DFHHHHEEE@EGHHCGFCBGHHHFDGHFGFGH0F@GG@FFGC1<1<?<G1FG11<>GGFG<<>-<..C/<-::CC/::G-:-CE099B0;9C;-@-.;B990000;9C-;9.DFDF9DFEBFB/;/BAA.;.//:;BFA>9A.9F/9.;-;-.@/BFF.
@M03896:38:000000000-B4D98:1:1102:6464:15460 2:N:0:160
CCTGTTTGATACCCGCCCTTTCGAGCCTCAGCGTCAGTGCTGCCCCTGCACAATGCCTTCGCGATCGGAGTTCTTCGTGCTATCTCCGCATTTCACCGCTACACCACGAATTCCATTTGCCCTCTGCACACTCCACGCTTACATCTTCACCGGCTGGCCCCGGTTGCGCCGTCACATTTTACCGCTCCCTCACAAGCCCCCCTACGCTCCCTTTAACCCCCCTCCATCCTGATAACCCTCGCATCCTCC
+
AA??ADBCBFDDEG?E1AA0BFAF0AEFGGFHGAE//AD1DDBBAA/BA0F101BBG11G/EE/>B>//>BFGFFHCFF/F22BE2B>?/>/2BBFH/EEE>1FG/?A/<FFGF2B2>2F@GF/@1<21FCG00F0///?/F11<1=>111.-<<<.<<<CA-A.-:-9C---:9000000;9;----:---9//9-;A-;@;9F----:;9///;/;-;--@--;//9///;/9;/9-9-9--;//9/
@M03896:38:000000000-B4D98:1:1102:6444:15673 2:N:0:160
CCTGTTTGCTCCCCACGCTTTCGCGCCTCACCGTCAGTTGCCGTCCAGCAATCCGCCTTCGCCACTGGCGTTCCTCCTAATATCTACGCATTTCACCGCTACACTAGGAATTCCGCTTGCCTCTCCGACACTCAAGCCCACCAGTTTCAAATGCAGTTCCCGAGTTAAGCCCCTGCATTTCACATCTGACTTGCCGCCCCGCCTACACGCCCTTTACTCCCAGTCAATCCGGCCCACGCCTGCCACCTAC
+
BBBBAFFFFFDFFFCEEFEFFFEFEEGGGFHHG2EAEEG55BEEED?F3E2BFGAFEGFHGE?>E33B1>?EFFGHHHFFG4GGGHGFG?EEFHGHHE>EE@3FDF2?FFHHHG2C<C/FGDGFGFA//>AHC01>1.<<.>.0<=DDHFGFGD0<=<D<DD.-:.000<CC..:.:;CFFBFBFF;00;;B9BF---;;?--.A9;B.;EA-/FFF/;/ABBB/B/;FF.---;9;-;...:A/;AA/B
@M03896:38:000000000-B4D98:1:1102:6461:15674 2:N:0:160
CCTGTTTGCTCCCCACGCTTTCGCGCCTCACCGTCAGTTGTCGTCCAGCAATCCGCCTTCGCCACTGGTGTTCCTCCTAATATCTACGCATTTCACCGCTACACTAGGAATTCCGATTGCCTCTCCGATACTCAAGATCAACAGTTTCAAATGCAGTTCACGAGTTAAGCCCGTGGATTTCACATCTGACTTGCCGACCCGGCTACACGCCCTTTACACCCAGTACATCCGCACAACGCTTGCCACCTAC
+
ABBABFFFFFFFGGFFEFFFFGDEEFGGGHHHGHEEGHF5AFEFFGFGHHHGHHEFGGGHAEDEEH@23BB?GGGHHHHFHHHFHFGFEEEGFGHHHAEEEEGH?GHBBBFGHH2/?BFGGGHHHHGD/BDHF1F?1????FG<=BGGHHFFG>FFFGH1=FDD<CDGDGHH-:C-AGGFHFHGHHG0:CFF0CB;-@DG--;?.=FGDFFF>BF9FBBF...9B/;BFF..--@.ABFDAA9BFFFFFF
@M03896:38:000000000-B4D98:1:1102:27064:16037 2:N:0:160
CCTGTTTGATACCCACACTTTCGAGCCTCAATGTCAGTTGCAGCTTAGCAGGCTGCCTTCGCAATCGGAGTTCTTCGTGATATCTAAGCATTTCACCGCTACACCACGAATTCCGCCTGCCTCAACTGCACTCAAGATATCCAGTATCAACTGCAATTTTACGGTTGAGCCGCAAACTTTCACAACTGACTTAAACATCCATCTACGCTCCCTTTAAACCCAATAAATCCGGATAACGCTCGGATCCTCC
+
ABBABFFFFFDFGGFGGEFFGGEGHGGHHGHHHHHHHHFHGGHHHHFGHHFGEGGGHHHHHEEEGGBAAEEGHHHHGHGGHHHHHHHHHHHHHHHHHGFGF@FGFHGGGGHHHF3EEGHHHFHCFHECGFHHFGF2?GFHHHHB>@DHGHHGHDFGDGGHFGGCC<<<GHG>CGGCCGFHHGHHHGH/<CGFG0CGHCGGHHHFHFECGGEG/B0F0B:BDA.;9F9BFGA-9:CBB.@.DCFB?FFFFF
@M03896:38:000000000-B4D98:1:1102:27054:16053 2:N:0:160
CCTGTTTGATACCCACACTTTCGAGCCTCAATGTCAGTTGCAGCTTAGCAGGCTGCCTTCGCAATCGGAGTTCTTCGTGATATCTAAGCATTTCACCGCTACACCACGAATTCCGCCTGCCTCAACTGCACTCAAGATATCCAGTATCAACTGCAATTTTACGGTTGAGCCGCAAACTTTCACAACTGACTTAAACATCCATCTACGCTCCCTTTAAACCCAATAAATCCGGATAACGCTCGCATCCTCC
+
BBBBBFFFBF5FFGFGGEFBFGEFEEGHHHFFHFEFGFF5DFCCFHEFHBBEBFBFHHHHEEAEEG11AAAFFHHHGFFFGHHHHGFGHHHHFFHHH1EEEEFGGEFGGGHHHDBEEGGHHFHHEHBBGFHHBF?BBGFHFHF2@FFFGFHGHFB21?<FFHE?0/<01<F-A@FFHHFFGEHFFFH/DCGFHHHHCCG/0;GHFHECEDEE900BCGBFDAABFCFFFF.-;;DFBDB.A--;;DF/;F
@M03896:38:000000000-B4D98:1:1102:27795:16369 2:N:0:160
CCTGTTTGCTCCCCACGCTTTCGCACCTGCGCGTCAGTCTTCGTCCAGGGGGCCGCCTTCGCCACCGGTATTCCTCCAGATCTCTACGCATTTCACCGCTACACCTGGAATTCTACCCCCCTCTACGAGACTCCAGCTTGCCAGCATCAGATGCAGTTCCCAGGTTGAGCCCGGGGATTTCACATCTCACTTAACAAACAGCCTGCGTGCGCTTTACGCCCAGTACTTCCGATCCACGCTTGCACCCTCC
+
AAA11DFFFFFFGFGGCEA0AFAEEGGCF000/AEAEDG122FBE/AFFG/E/EEGGEGHHGG?GFE/>>CDFHHF0<B1BGHGGFGFCF?<DGGHGFCGC?DFFG0?0?FFGFGD?0<CG@C/0=E...<DF/C/CC0;:CCC./<C0000CC0;9;FFFF0.90/;90FGG@:9;AFFF/F;BBB/9BFF//://99-;;-:A-99BF@=9A-/B-9-9;-;;BFBF/A-:--;/-9---9/9/9-;:
@M03896:38:000000000-B4D98:1:1102:11701:16384 2:N:0:160
CCTGTTTGATACCCGCACTTTCGAGCCTCAGCGTCAGTGCTGCCCCGGCACAATGCCTTCGCGATCGGAGTTCTTCGTGATATCTAAGCATTTCACCGCTACACCACGAATTCCATGTGCCCTGTGCAGACTCAAGGCTTACAGTTTCAACGGCTGGCCACGGTTGAGCCGTGACATTTGACCGCTGACTTAAAAGCCCGCCTACGCTCCCTTTAAACCCAATACATCCGGATAACGCTCCCATCTTCCC
+
ACCBCFFFFFFFGGGEGEEFFGEFGEGHHHHHGGEEEGGEGFGGFEAEGGA2FDBGHHHHEEGEGGE?>EEGGHHHHFGBHFGGGGGHHGFFFHHHHGFGGEFGHHEFCFHGHHBGGFHHHGHFFFFG2FFGF1F<1?GHFHHF1>DGGBG<>><<<<CGEC?C.C/::G-.:CC0FBF0;BF@-BA.;C00;009AFE:B@DFF.B9DDEB/BFF/FFFE.BB///:BA@.:.BF.:.:.;9/;/:BF.
@M03896:38:000000000-B4D98:1:1102:13177:16799 2:N:0:160
CCTGTTTGCTCCCCACGCTTTCGCACCTGAGCGTCAGTCTTCGTCCAGGGGGCCGCCTTCGCCACCGGTATTCCTCCAGATCTCTACGCATTTCACCGCTACACCTGGAATTCTACCCCCCTCTACGAGACTCAAGCTTGCCAGTATCAGATGCAGTTCCCAGGTTGAGCCCGGGGATTTCACATCTGACTTAACAAACCGCCTGCGTGCGCTTTACGCCCAGTAATTCCGATTAACGCTTGCACCCTCCG
+
ABAABFFFFFFFGGFEEEEAFGGGGGGGG3GHGGE2FHHHGHHFEE?HFD0AEEEEEGFHEEDFFHG/>EFGGHHHGCHFHHHHHHHEFEGGHHHHHFCGFCHHFHFGHHHHHHHGFHHGGGGCBGFD.<C<00<0<C0<<GD00<CGC0CGBCGGCGHHHGGCG0/9BFGG-@@-AABFFFFFFFF/BFF9B/BFF?EFFFFFFFCDDD@D=.ABFAA@DF.9;/99BFFF.ADBBDD.A9;9/;D?ED.
@M03896:38:000000000-B4D98:1:1102:13166:16814 2:N:0:160
CCTGTTTGCTCCCCACGCTTTCGCACCTGAGCGTCAGTCTTCGTCCAGGGGGCCGCCTTCGCCACCGGTATTCCTCCAGATCTCTACGCATTTCACCGCTACACCTGGAATTCTACCCCCCTCTACGAGACTCAAGCTTGCCAGTATCAGATGCAGTTCCCAGGTTGAGCCCGGGGATTTCACATCTGACTTAACAAACCGCCTGCGTGCGCTTTACGCCCAGTACTTCCGATTAACGCTTGCACCCTCC
+
AB?AAFFFFFFFGGFE2AEAFGEEEGGGHFFGGGEGGGHFGHHHGDEHHCEGEEEFGGGHAFAEGHE/EEEGGHGHFEFGGGGHGFHGGFFGHGGHHFDGGCGGHHFFFHHHHHHGHHHGGCGFFHFCC.CGF0C<DGF<CGFCCGF0FCCGG:C;;CGCGHHC:B/;FFFAAF-BGGBFFGGGFF//9BFFFBFF9AAECFF..AD.AD9--AA/9A?9@9./9///B9DDF.;FF.@..9;BF/A.EA
@M03896:38:000000000-B4D98:1:1102:3364:16967 2:N:0:160
CCTGTTTGCTCCCCACGCTTTCGCGCCTCAGCGTCAGTTTCAGTCCAGAAAGCCGCCTTCGCCACTGGTGTTCCTACCGATCTCTACGCATTTCACCGCTACACCTGTAATTCCGCTCTCCTCTCCTGCACTCCAGCTCACCAGTATCCAATGCACTTCCCACCTCGCCCGCAGCCTTTTCCCTCCCCCCTTCTCACCCCCCCGACCCGCCCTTTACCCCCCATCATTCCAGACACCCCCCGCCCCCTCC
+
ABAAAFFFFFFFGCBAEAE2FFEEGGEGGFFFFGGDEHH5DDG5FGFGF3FBFGEEEGGHHE1AA3323B1B@DG431/1>/1GGGG?EEGEFGHFH?>EC?3??00FFDGHFH?AA/?DF1@F0@GCGFGHC?1101?1??BF11>>=>11>F1>1>00/<<<C..--.::-:-./:0;;009F..;9@-./0900.;--9--------;--9////9.-;-;9BB/B////.;BA.@-;---;;--.9
@M03896:38:000000000-B4D98:1:1102:17062:17042 2:N:0:160
CCTGTTTGCTCCCCACGCTTTCGAGCCTCAACGTCAGTTACCGTCCAGTAAGCCGCCTTCGCCACTGGTGTTCTTCCTAATATCTACGCATTTCACCGCTACACTAGGAATTCCGCTTACCTCTCCGGCACTCGAGCCAGACAGTTTCCAATGCAGTCCCAGGGTTAAGCCCTGGGTTTTCACATCAGACTTGCCTTGCCGTCTACGCTCCCTTTACACCCAGTACATCCGGATAACGCTTGCCCCCTAC
+
BBBBBFFFFFFFGGGGCEEFFGGGHGGHHHCGGHHGGHHGHFGFEEEHGEBFFH0EEGGHHGGGGHEE5B?BFHHHHHDGHHHGFHHGGGGGGHGHHEEECEGGGBHFGHHHHGHGGGGHHBGGHHGDFGGHF/C<AD0?0>F0F<GHHGBGHCG=DCGFGH.<<<.=DGHHCGGA::;EHEHGBGF0;CCF0BFFFBFFG.?FGGGGGGGGGBBBFF99D../9/;9BB.@;9./;DCBAEEF/AB-.;
@M03896:38:000000000-B4D98:1:1102:17059:17065 2:N:0:160
CCTGTTTGCTCCCCACGCTTTCGAGCCTCAACGTCAGTTACCGTCCAGTAAGCCGCCTTCGCCACTGGTGTTCTTCCTAATATCTACGCATTTCACCGCTACACTAGGAATTCCGCTTACCTCTCCGGCACTCGAGCCAGACAGTTTCCAATGCAGTCCCAGGGTTAAGCCCTGGGTTTTCACATCAGACTTGCCTTGCCGTCTACGCTCCCTTTACACCCAGTAAATCCGGATAACGCTTGCCCCCTAC
+
AAAAAFFFFFFFGGGE2EEAFGEFGFGHHFFHGHGGGHHHFGEEEEEHHBGGFGEGFGGHAEEEGHCBBCFEGHHHFH4FFBGHHBGFEEEGFHHHHEGCCEGFFGF33FGHGBFEGGGHFFHFHHA/BCFGH/??AC00<>GC1>GGGHEHHFDFGFHGE0<<<.<0=G/CCGEE:.;CGHHHHHE09CBF00F0FFFFG;?FGE?DAE.;B9///B/9AE./;//BFF.-;.::/A=.A..9;:;9.A
@M03896:38:000000000-B4D98:1:1102:9555:17239 2:N:0:160
CCTGTTTGCTCCCCACGCTTTCGTGTCTCAGCGTCAGTTGTCGTCCAGTAAATCGCCTTCGCCACTGGTGTTCCTCCCGATATCTACGCATTTCACCGCTACACCGGGAATTCCATTTACCTCTCCGACTCTCAACAACCTCAGTTTCAAATGCAGGTTGCGGGTTGAGCCCGCAATTTTCACATCTGACTTGAAGTCCCGCCTACACACCCTTTACACCCAGTACTTCCGTATAACGCTCGCCACCTAC
+
ABBABFFFFFFFGGGFEFEEFGGFFHGHHGHHFEEEEGFFFHGGGFCHGGHHHGBFGGGHEEEEEHG2BFGEGHFHHGGGGGGFHHHFCFGGHHGHHFEGGEGGHEEB@>FGGHDGFG>GHHHHHHGCDCDHC1F0<??CFGGC<=1G1GFFGFFD<<D<GGC@@;-:;:GEDGGAGFFFGFFFFBF0;CBF90009CFFACFF?BFFFFFF.B/;B9B/AE.::/BBFFA/.;/BF.;.A-;9.AFFBF
@M03896:38:000000000-B4D98:1:1102:9543:17256 2:N:0:160
CCTGTTTGCTCCCCACGCTTTCGTGTCTCAGCGTCAGTTGTCGTCCAGTAAATCGCCTTCGCCACTGGTGTTCCTCCCGATCTCTACGCATTTCACCGCTACACCGGGAATTCCATTTACCTCTCCGACTCTCAAGAACCTCAGTTTCAAATGCAGGTTCCGGGTTGAGCCCGCACTTTTCACATCTTACTTGAAGTCCCGCCTACACACCCTTTACACCCACTACTTCCGCATAACGCTCGCCACCTAC
+
BBBABBFBFFFFGGGE2EE2AGAFDAFGHCHHCAAAAFF5AFEGFEEFFG5FEF1FE1EGAEAEEH3?BBGEEFHHFGEEE/FGH4FF?EEDHHFHH/EEEEGHHEE?C/FHGHD2?D2DD1GFFG/?@/DHE1111?FGBGH1=<FD1DGFFFG>0F10<CC-.<</C:GC-CD-:99BFBC09BF00CBFC0;BFF9:--A?AB/C/AFDE///;/;/A?.:;//9;B..99::;.;..-9-.;A.:/
@M03896:38:000000000-B4D98:1:1102:9566:17257 2:N:0:160
CCTGTTTGCTCCCCACGCTTTCGTGTCTCAGCGTCAGTTGTCGTCCAGTAAATCGCCTTCGCCACTGGTGTTCCTCCCGATATCTACGCATTTCACCGCTACACCGGGAATTCCATTTACCTCTCCGACTCTCCAGAACCTCAGTTTCAAATGCAGGTTGCGGGTTGCGCCCGCAATTTTCACATCTGACTTGCAGTCCCGCCTACACACCCTTTACACCCAGTAATTCCGGATAACGCTCGCCACCTAC
+
ABBAAFFFFFFFGGGGEEEFFGDGGHHHHHHHGGEEGHGDGHFGGAEGFGFFHGBFGGGHAEDEEHG2BFFEGHHHGGGEGCGGHHGFEEEGHHHHH/EFC@GGHEE@?CGHHHFFFGDGHHHFHHGCDCDHF0D<10?GHHG11<FG<1FDG<<F0<GCGCC?@:;.;:EC-B--CFFFBFFCFFF09CFB90;0;9CF;ACADB/BBAADA/9BF/9BD99B////;B/-9:9/;.99A--999FF/B
@M03896:38:000000000-B4D98:1:1102:24338:17257 2:N:0:160
CCTGTTCGCTCCCCACGCTTTCGCTCCTCAGCGTCAGTGACGGCCCAGAGACCTGCCTTCGCCATTGGTGTTCTTCCCGATATCTACACATTCCACCGTTACACCGGGAATTCCAGTCTCCCCTACCGCACTCAAGCCCGCCCGTACCCGGCGCGGATCCACCGTTAAGCGATGGACTTTCACACTGGACGCGACGAACCGCCTACGAGCCCTTTACGCCCAATAATTCCGGCTAACGCTTGCACCCTAC
+
BBBBBFFADBABGGBE2EEFFGEEEHGGHBHGGEEEEHH5FEECEFFHAGFGFHFGHHHHEED1BF@G@?EEGHGFGFGEFGGHHHHFHFHHHHHHHFGGCCGHHE?DC/GGHFB2@@GHGHDHFHH<@CGGFFG1FEG<@DG-<<EFHD-:;;-A::;B0FG9A99;9B-..A./BF/BF/B/B/9./;---99-99BD-AF9.B:..@-A.///B.;@DFAF9//9BF/---;;BDB.9.9/;/AEFF
@M03896:38:000000000-B4D98:1:1102:24364:17262 2:N:0:160
CCTGTTCGCTCCCCACGCTTTCGCTCCTCAGCGTCAGTGACGGCCCAGAGACCTGCCTTCGCCATTGGTGTTCTTCCCGATATCTACACATTCCACCGTTACACCGGGAATTCCAGTCTCCCCTACCGCACTCAAGCCCGCCCGTACCCGGCGCGGATCCACCGTTAAGCGATGGACTTTCACACTGGACGCGACGAACCGCCTACGAGCCCTTTACGCCCACTAATTCCGGCTAACGCTTGCACCCTAC
+
ABBABFFBBBAAFGFGEEEFFGFEEHGHHGHGGGGEEHGBGGEGGGGHHHGHGHFHHHHHHFFEEGDF@FGGGHHHFHGDEFGHHHGFHFGFHHHHHGHGGEHHHGG?CCGHHFHBGHFHFHGHGGH@DDGGH0F1<FG<>AF-<AEEHD?@DB;B-;AFBFGDF9..9B-;999;FFBFFFFFFF/.;;=B-;;9-9;@D=@;AFA9.@@EB/BFF.AAFF..9/9/;B9---;/;A>9.9;/;BDABF
@M03896:38:000000000-B4D98:1:1102:24348:17275 2:N:0:160
CCTGTTCGCTCCCCACGCTTTCGCTCCTCAGCGTCAGTGACGGCCCAGAGACCTGCCTTCGCCATTGGTGTTCTTCCCGATATCTACACATTCCACCGTTACACCGGGAATTCCAGTCTCCCCTACCGCACTCAAGCCCGCCCGTACCCGGCGCGGATCCACCGTTAAGCGATGGACTTTCACACTGGACGCGACGAACCGCCTACGAGCCCTTTACGCCCACTAATTCCGCATAACGCTTGCACCCTAC
+
ABBAAFFBBBBBGGGGEEEFGGFEGHGHHFHGGEEGGHHCFEEAEEDHHEEGFHFGHHHHEEEEFF4B@?FEHHHHGHGGGFGGHHFGHGGHGGGHHEGAECGHH?BBDGHHHFF2@@GHFFFHFHH@DCDCC<F>>FH>DGGC<ADEHA;@CA9;-;ABFGGD9...9B;..;;9B/9BBBFBFB/.;;@F;--9-99BCFA.DFDDFD;FF/FFF.A=DDEF///;/9/.-;.;;AD?.:9/;;AEFF
@M03896:38:000000000-B4D98:1:1102:23740:17365 2:N:0:160
CCTGTTTGATACCCACACTTTCGAGCCTCAATGTCGGTTGCAGCTTAGCAGGCTGCCTTCGCAATCGGAGTTCTTCGTGATATCTAAGCATTTCACCGCTACACCACGAATTCCGCCTGCCTCAACTGCACTCAAGATATCCAGTATCAACTGCAATTTTACGGTTGAGCCGCAAACTTTCACAACTGACTTAAACATCCATCTACGCTCCCTTTAAACCCAATAAATCCGGATAACGCTCGGATCCTCC
+
ABCABFFFFFFFGGFEEEGFGGEGHGGHHFHHHHGFEEEGHHFFHHFGHGHHEGAFHHHHEE1EEG1BEEEFGHHHGGGFHHHHHHFHFHHHHFHHHEEGGCFGHHHGGFHHHGGEFGHHHHHFFHHHGGHHF2F2GEGHHHHE>FGGHGHHHFG1<FGGGHGDGF<FGHF<AF-@.DFHHFHHHGH:CCFG:CHHHHHHHHHHGFGGGGGGBB0;0CBC99E9BFBFGGA-AADFFBC.A=-A.BF/BF
@M03896:38:000000000-B4D98:1:1102:23760:17374 2:N:0:160
CCTGTTTGATACCCACACTTTCGAGCCTCAATGTCGGTTGCAGCTTAGCAGGCTGCCTTCGCAATCGGAGTTCTTCGTGATATCTAAGCATTTCACCGCTACACCACGAATTCCGCCTGCCTCAACTGCCCTCCAGATATCCAGCATCAACTGCAATTTTACGGTTGAGCCGCAAACTTTCCCAACTCACTTAAACCTCCATCTACGCTCCCTTTAAACCCACTACATCCGGCTAACGCTCGGATCCTCC
+
>A3>>DFCFFFFGFFEEAG5FFECFEEHF4FFBHHHGGEEHGHG3E5ABB3BECGFHHFG1A1BEHF1101BBEGGGHC3FEGB@@BGGHHHGHHHHEEGGEFG??F/>?FGHHBEAEHGFHF11?F0F0/1</@11<1@@G>100??1?FGFGG?DGFGGGE.<.>0<1C<<-<<CGBDG0CG/:/0:CBC;0<G/::.BBFGGF.9:EGG/BF00;;;;.AAF/;BFFA--;;BF9;.;-99.9B/;9
@M03896:38:000000000-B4D98:1:1102:22137:17979 2:N:0:160
CCTGTTTGCTCCCCACGCTTTCGCACCTGAGCGTCAGTCTTCGTCCAGGGGGCCGCCTTCGCCACCGGTATTCCTCCAGATCTCTACGCATTTCACCGCTACACCTGGAATTCTACCCCCCTCTACGAGACTCAAGCTTGCCAGTATCAGATGCAGTTCCCAGGTTGAGCCCGGGGATTTCACATCTGACTTAACAAACCGCCTGCGTGCGCTTTACGCCCAGTAATTCCGATTAACGCTTGCACCCTCC
+
ABBABFFFFFFFGGGFEFFFFGEEFGGHFFGHGGEFFHHHHHHHGEEHHGFGEEEGGGGHEEDEGHE>E@FHHHHHGGHHHHHHHHHGGEGGHHHHHDDGDCGHHHHFEHHHHHHGHHHGGGGHHHGA.DAHF0C<GHF<CHHC;GHHHEGHGCGF;CGHHHBC:B;=FGFECG??GGFGGFGFFFF;BFFFFFBBBAEEFFFFFFDAFFFFAD.:FEDADF.;0BFFFFFFDF.BF.@.:99;:BDFFF
@M03896:38:000000000-B4D98:1:1102:25818:18052 2:N:0:160
CCTGTTTGCTCCCCACGCTTTCGAGCCTCAACGTCAGTTACCGTCCAGTAAGCCGCCTTCGCCACTGGTGTTCCTCCTAATATCTACGCATTTCACCGCTACACTAGGAATTCCGCTTACCCCTCCGGCACTCAAGTATGACAGTTTCCAATGCAGTCCACAGGTTGAGCCCATGCCTTTCACATCAGACTTGCCACACCGTCTACGCTCCCTTTACACCCACTACATCCGTATAACGCTTGCCCCCTAC
+
ABAAAFFFFFFFGGGGEEAFFGBAFFEHHHHHGHEFFHGHGGGGGGFHHGDAFGAEEGGHAEDEGHF2@BF?GHHHHHHHGFHHHDGFEFGGHGGHHEEEG@FGFGFGBFFHHHFBAADHFGHGGGG?CDDHG0?<?1<?1?G1<DFGHHHHGCD=>GH1HHC.00//<<<C.GCFGFFHHGHHHHH;;CGFBCC0;;CEG?DFGGFG?ADGB9BFF;:9;A..////;;.99.:/B.;.9;:;/AB=.A
@M03896:38:000000000-B4D98:1:1102:25800:18057 2:N:0:160
CCTGTTTGCTCCCCACGCTTTCGAGCCTCAACGTCAGTTACCGCCCAGTAAGCCGCCTTCGCCACTGGTGTTCCTCCTAATATCTACGCATTTCACCGCTACACTACACATTCCGCCTACCCCTCCGGCACTCAAGTCTGACAGTTTCCAATGCAGTCCTCCTGTTGAGCCCCAGCCTTTCACATCTGACTTACCACACCGCCTACGCTCCCTTTACACCCAGTAAATCCGGATAACGCTTGCCCCCTCC
+
AAAAAF3C1DDFGGGE1AEAFGE0BBEHHG1FEGFFFHH2D1B//AEFGFBFF1AEEG?F/EFGAG1FEFGEGD21>FGHGGFGHGFFEEFGHGHHHEEGGEG<FG010BFGHHGC/?EHH0<//?///ACHF<C11>=11>F<F1FFFG1>1>F==/<0=//<0=00/</...:.CFGHGFH00;00<=BF009;0.;AG-AGAF.A.;AF-9BBFFBBBA-;/999BF--99;BF-;-9-;/9-;--B
@M03896:38:000000000-B4D98:1:1102:16435:19154 2:N:0:160
CCTGTTTGCTCCCCACGCTTTCGCACCTGAGCGTCAGTCTTCGTCCAGGGGGCCGCCTTCGCCACCGGTATTCCTCCAGATCTCTACGCATTTCACCGCTACACCTGGAATTCTACCCCCCTCTACGAGACTCCAGCTTGCCAGTATCAGATGCAGTTCCCAGGTTGAGCCCGGGGATTTCACATCTCACTTAACAAACCGCCTGCGTGCGCTTTACGCCCAGTAATTCCGATTAACGCTTGCACCCTCC
+
>AA>>FFFFFFFGGCEEEEFFGEFEGGHFEHFEAEAEHHHGH2GEE1GG10EAEEEFGEHEEEEGH>/>>FHHHHHGC3FGGGHHGGFE?<E2FDGHADF?<?GGF202?FGHFHHHHEGGGEGGG<...<DC<C/<<0/<GG00;C;00;CC::;:;GHC00:/0//;CBE--;B-99;FEFCFFF//;9/9B9;9.9EDDFFFFC..;-;999B9.99;9.9/;/;BFBD?D.;F.;..;9//;:9AD
@M03896:38:000000000-B4D98:1:1102:15660:20015 2:N:0:160
CCTGTTTGCTACCCACACTTTCGAGCCTCAGCGTCAGTTGGTGCCCAGTAGGCCGCCTTCGCCACTGGTGTTCCTCCCGATATCTACGCATTCCACCGCTACACCGGGAATTCCGCCTACCTCTGCACTACTCAAGAACAACAGTTTTGAAAGCAGTTTATGGGTTGAGCCCATAGATTTCACTTCCAACTTGTCTTCCCGCCTGCGCTCCCTTTACACCCAGTAATTCCGGACAACGCTTGTGACCTAC
+
ABBABFFFFFFFGGGGGEGFGGEGGEGHHGHHGGFEGHHHBEGHHFFGGHFHFGEEGGGHEEEEGHGCBGHGHHHHHGGGGGGHHHHFGGGGHHHHHEEFGCHHHG?C<CGHHHHDGGCGHHHHHHGGDGGHF111?C0>FGHG<FDGFFHHGCCG0DFFFHHHGE-:CGHGGFH<GFGGHGHHFHFBFFGG;FCFFFGGB?GFGGGGGGFFFBFFF9BFDFFFFFBFFF/-.:9.;=;9...//;BFBF
@M03896:38:000000000-B4D98:1:1102:15665:20034 2:N:0:160
CCTGTTTGCTACCCACACTTTCGAGCCTCAGCGTCAGTTGGTGCCCAGTAGGCCGCCTTCGCCACTGGTGTTCCTCCCGATATCTACGCATTCCACCGCTACACCGGGAATTCCGCCTGCCTCTGCACTACTCCACAACAACAGCTTTGAAAGCAGCTTATGGGTTGAGCCCATAGATTTCACTTCCAACTTGTCTTCCCGCCTGCGCTCCCTTTACACCCAGTAATTCCTGACCACGCTTCTGACCTAC
+
>A>>>DBFFFFDGCFEG?BABFAFBEEHHFFF2AE22BA53AABFF3A355BBGAEEEEGBECDF@3252?>DGHHHGFF@>>FFGHFEGAEGGGHHEEEEEGHHED//>BGGHFEDD/@@1FF1?FC11?GFHF01<..>FG00>>F1D00D<C</<0=0D/.<.;//<C;C/:;CC00G0009CB09CB00;9;=BB/.@@.9A??-AAE9/;/B9/;AE.999//;;/999//:;A...//9:;/9:
@M03896:38:000000000-B4D98:1:1102:26495:20378 2:N:0:160
CCTGTTTGCTCCCCACGCTTTCGCGCCTCACCGTCAGTTGTCGTCCAGCAATCCGCCTTCGCCACTGGTGTTCCTCCTAATATCTACGCATTTCACCGCTACACTAGGAATTCCGATTGCCTCTCCGATACTCAAGATCAACAGTTTCAAATGCAGTTCACGAGTTAAGCCCGTCGATTTCACATCTGACTTGCCGACCCGGCTACACGCCCTTTACACCCAGTAACTCCGGACAACGCTTGCCACCTCC
+
ABBAAFFFFFFFGGGEEEEFGGEEAEEEGGFGEGE2BFGGFHEGFGCEGF2FGFBFEGGHAED?EGB2BB?EGHHHHHD4G4FGHGGFE>EEFGDGH?EE/<FGF??BFFGHHHB/<??FGHHHHHD/<BAHF1111???1?1?=1GGHG1F<>F=FGHGF..<<<<0=<GE<:.-@CCEHGHCGHH0;CFF0;F9-@BFB-;A.9/B9@EF-BB/B;;BD9AB///;FFD-.;-.A;;9.AAF/;FF.;
@M03896:38:000000000-B4D98:1:1102:15724:20378 2:N:0:160
CCTGTTCGCTCCCCACGCTTTCGCTCCTCAGCGTCAGTAACGGCCCAGAGACCTGCCTTCGCCATTGGTGTTCTTCCCGATATCTACACATTCCACCGTTACACCGGGAATTCCAGTCTCCCCTACCGCACTCAAGCCCGCCCGTACCCGGCGCGGATCCACCGTTAAGCGATGGACTTTCACACCGGACGCGACGAACCGCCTACGAGCCCTTTACGCCCAATAATTCCGGATAACGCCTGCACCCTAC
+
ABBABFFBBBABGGGGEFEFFGEGGHGHHHGHGGFEGHFGGAEGGGDGHGGGGHGHHHHHFGGEFFDB@FGEGHHHGHGGGGGHHHHHHHHGHHHHHGGEGFGHHGCDCGHHHHH2FFHHHHDFGHHCFDDGH0F>FFG>AFG-ADGGHC:@AA:9;9BGBFFA9.../B-9.AABFFEFFFFBBDD-9;9B--9--;@D>DFFBF;.ADFF./9;:;ADFF..9///;F/9A.99BDC-:9A.BFF..A
@M03896:38:000000000-B4D98:1:1102:26511:20390 2:N:0:160
CCTGTTTGCTCCCCACGCTTTCGCGCCTCACCGTCAGTTGTCGTCCAGCAATCCGCCTTCGCCACTGGTGTTCCTCCTAATATCTACGCATTTCACCGCTACACTAGGAATTCCGCTTGCCTCTCCGATACTCAAGATCAACAGTTTCAAATGCAGTTCACGAGTTAAGCCCGTGGATTTCACATCTGACTTGCCGACCCCGCTACACGCCCTTTACACCCAGTACATCCGGACAACGCTTGCCACCTAC
+
ABBABFFFFFFFGFGEAAAFFG2EAEFGG3BEEHG22FFGDHGGED1BH2BGGGAFGGEHEEEAEG32B2?BFFHHHHEBBDGHFDFF@?EEGHHHH/EEEEGHF33?BBFGHHC/<C/FGDHGHHD/?@>GF1111???1?10<DGGBG1GH===>GHDFE.<<<=00<CC--:-:CCGFBFCGGF00<FF;9F--9;-.;;-@@FFABFFA///:/;/AA.9BF/;BF.9.9-9;@;..AA/:BFF/B
@M03896:38:000000000-B4D98:1:1102:15721:20396 2:N:0:160
CCTGTTCGCTCCCCACGCTTTCGCTCCTCAGCGTCAGTAACGGCCCAGAGACCTGCCTTCGCCATTGGTGTTCTTCCCGATATCTACACATTCCACCGTTACACCGGGAATTCCAGTCTCCCCTACCGCACTCCAGCCCGCCCGTACCCGGCGCGGATCCACCGTTAAGCGATGGACTTTCACACCGGACGCGACGAACCGCCTACGAGCCCTCTACGCCCACTAATTCCGGATAACGCTCGCACCCTAC
+
AAAAAFFABBAAGGFFAFEAFGEGGHGHHFHHGGGFGHBFFFAEFCEGHHGHGHBGHHHHEGGGFFFC3FFEGHHHHHGGGGGHHHHHHFGGHHHHHEGAFCFGGGCDGCFHHGGGGHHHEHDHEHHDFGGGF0G1FFD<@DG-<CFEH.:CC@9-;B@BFGG.9...9BB..AABFB/BFBFB;A9-9;@B--;-9-9B->@?DF;ADDAE9.;/B.;>DF.;//9;BBF-;9./BDF..-9;-;A.BA
@M03896:38:000000000-B4D98:1:1102:6726:20884 2:N:0:160
CCTGTTTGCTCCCCACACTTTCGCGCCTCAGCGTCAGTTTACGCCCAGGTGGCCGCCTTCGCCACCGGTATTCCTCCGAATCTCTACGCATTTCACCGCTACACCCGGAATTCCACCCACCTCTACTTCACTCAAGCTTACCAGTTTCAGCTGCAGTCCACAGGTTAAGCCCGTAGTTTTCACAGCTGACTTGACCACCCGCCTGCGCTCCCTTTACACCCAGTAATTCCGCTCAACGCTTGCCCCCTCC
+
AAAAAFFCFFFFGGGEEEFBFGE00AEE0BGGEGEAFH222BA/EECG/BACBGAEGGGH/BEFGH?/>>?FGHHHH//??/FFGHHFEEEFHGHHHEEGGGHH0/<//>FGG12@F?/?EHGGDG11<1>F<<C>11111>F<<0=D000=C<<CDG0<C/.:;:;;;CGH@-;;.;;FBFGB09C/;CBF00009.;CA@GB?F-;=A9E-//BF/:9BEFBBBFFFF9----;9A@--9-:9A@--B
@M03896:38:000000000-B4D98:1:1102:6707:20887 2:N:0:160
CCTGTTTGCTCCCCACACTTTCGAGCCTCAGCGTCAGTTAAAGCCCAGTTGGCCGCCTTCGCCACCGGTGTTCCTCCGAATATCTACGCATTTCACCGCTACACTCGGAATTCCGCCAACCTCTACTTCACTCAAGATGAACAGTTTCAACTGCAGTCTACGGGTTAAGCCCGTAGTTTTCACAGCTGACTTGATCACCCGCCTGCGCTCCCTTTACACCCAGTAATTCCGGACAACGCTTGCCACCTAC
+
ABBBBFFFFFFFGGGGGEFFFGEFGFEGHGHHGGGEGHGFEGCFFGEGGFAEGGAEGGGHAEEGGH>0>/EEFHFHHGGGGGHHHGHFE?EGFHHHHEEEEEHHFGCAAFFGHHFGGGFGGFGGHHHFHFHGD0F1FDFHHHH01<FGDGHFHHDG<FDGFE.-<<<0=GGHF?A:;;CGHHHF0AB/;C0B09;F0FGGDCD?EG?AFFDFBB/BFFFBA9EFB/FFFF/-99=A;-;.9.9;/;F.BF
@M03896:38:000000000-B4D98:1:1102:10801:21158 2:N:0:160
CCTGTTTGCTCCCCACACTTTCGAGCCTCAGCGTCAGTTAAAGCCCAGTTGGCCGCCTTCGCCACCGGTGTTCCTCCGAATATCTACGCATTTCACCGCTACACTCGGAATTCCGCCAACCTCTACTTCACTCAAGAATACCAGTTTCAACTGCAGTCTACAGGTTAAGCCCATAGTTTTCACAGCTGACTTGGCATCCCGCCTACGCTCCCTTTACACCCAGTAATTCCGGACAACGCTTGCCACCTAC
+
ABBAAFFFFFFFGGGGGEGFGGEFGEGHHHFGEEEEEHGHBEFFFFEEGGAFFGAEGGGHEEEEGHA0>>EEGHHHHEEEFGHHHGHFFEFGHGGHH?EEEEGHHHFC/?FHGFBFDB@FGHHHHHHHHFGHF0111?1?FGF<1=GFFGHDG<>F=GD<GHBC0<00=DCCCH/::CCFGHHHFAC/:CFC:;:;FGGGDCGGGG.BAFGGBBFFF0CBFF?:BB/9FF/-.9;9A9@..AAB:FFF/F
@M03896:38:000000000-B4D98:1:1102:4454:21172 2:N:0:160
CCTGTTTGCTCCCCACGCTTTCGCGCCTCACCGTCAGTTGTCGTCCAGCAATCCGCCTTCGCCACTGGTGTTCCTCCTAATATCTACGCATTTCACCGCTACACTAGGAATTCCGATTGCCTCTCCGATACTCAAGATCAACAGTTTCAAATGCAGTTCACGAGTTAAGCCCGTGGATTTCACATCTGACTTGCCGACCCGGCTACACGCCCTTTACACCCAGTAAATCCGGACAACGCTTGCCACCTCC
+
ABAAAFFCFFFFGGGFAAEAAGEFEFGEGGGHGHEAEGFHEHGGFGGFHFHHHHAFFEGHEEGEEGC2@B?EGHHHHHHHHDHHFGHFFEEFGHHHHEEEEEFGF3F3BFGHHHG/?CFGHHHHHHBDDCDHF1?1?1FGBGH<DDGFD1FDGGF=>GHHGH.-<<0D=GGH-C.CAGFHHGHHHHH0;CFF00C9A@AB@9ADGFFF.@EF@B9BF/BFFF?B///BFF.-99>FEDB.;.;B;FFF.E
@M03896:38:000000000-B4D98:1:1102:10817:21172 2:N:0:160
CCTGTTTGCTCCCCACACTTTCGAGCCTCAGCGTCAGTTAAAGCCCAGTTGGCCGCCTTCGCCACCGGTGTTCCTCCGAATATCTACGCATTTCACCGCTACACTCGGAATTCCGCCTACCTCTACTTCACTCCAGACCACCAGTTTCAACTGCAGTCTACAGGTTAAGCCCATAGTTTTCACAGCTTACTTGGCATCCCGCCTACGCTCCCCTTACACCCAGTACTTCCGGACAACGCCTGCCCCCTAC
+
ABBAAFFFFFFFGEFCEEGAFGEFHFGHHHGHGGGEGHFE555BFECA3AFEFFAEEGGH1EAEGC10>>?EGGHHH1/1?FGGHHHFEEAE4BDHHEEEEEGH33/?/?FFGG2?C/?GH2FF2F>2?1?GH0G1<//?FFF0<1<F11>1C<F1>C<0<00/<<<00=CECG/::0CGHCGG0::00<GB:0;09/;.E?GGDF.BAFD9.9.///9/AA.://;9FF.-99;;A;@-...99AB>.F
@M03896:38:000000000-B4D98:1:1102:6632:22395 2:N:0:160
CCTGTTTGATACCCACACTTTCGAGCCTCAATGTCAGTTGCAGCTTAGCAGGCTGCCTTCGCAATCGGAGTTCTTCGTGATATCTAAGCATTTCACCGCTACACCACGAATTCCGCCTGCCTCAACTGCACTCAAGATATCCAGTATCAACTGCAATTTTACGGTTGAGCCGCAAACTTTCACAACTGACTTAAACATCCATCTACGCTCCCTTTAAACCCAATAAATCCGGATAACGCTCGGATCCTCC
+
ABAABFFBFFFFEGBECAFBFGEGHGEHHGHHHHHGHHDHHHHHHHHGEDG2BGFGHHHHHEDGGGA1AEAFGHHHHHG3GFDFHHHHGHGHHHFHHEEEE@3B3FEECCGHG4BEEGEGAFHGBGHEFHHGCBFD2GFGHHHD2@@>FDGGB@FF1GHH1FA/?C/0<GGCCC@-<GGFHGHFHFG/<CFC:;CGBGGGG0CCCCEFGFGGFB0;0;9;C.9CBF09CF.-..;B9.;.A--A.9BFFF
@M03896:38:000000000-B4D98:1:1102:6645:22410 2:N:0:160
CCTGTTTGATACCCACACTTTCGAGCCTCAATGTCAGTTGCAGCTTAGCAGGCTGCCTTCGCAATCGGAGTTCTTCGTGATATCTAAGCATTTCACCGCTACACCACGAATTCCGCCTGCCTCAACTGCACTCAAGATATCCAGTATCAACTGCAATTTTACGGTTGAGCCGCAAACTTTCACAACTGACTTAAACATCCATCTACGCTCCCTTTAAACCCAATAAATCCGGATAACGCTCGGATCCTCC
+
BCCBCFFFFFFFGGFGGEGGGGFGGGFHHHHHHHGHGHFHHHGHHHFHHHFGEGGFHHHHEEEGEHF1FEEFGHHHHHGGFHHHHHHHFHHHHHGHHGEEEEFHHHHGGGHHHHFEGGHHHEGGCGFBHHHHGBG2BGFHHHHH>FDGGFHHFFGDDGHEGHGDF<>0FGG<@DCFGHFHHFHHHGH<DGFH00GHHGHBHHHGHH:CGGGGBF0;;CFBDFGBGB00CFD-9AEGF.@.A--A9@FFBF
@M03896:38:000000000-B4D98:1:1102:9823:23617 2:N:0:160
CCTGTTTGCTCCCCACGCTTTCGCACCTGAGCGTCAGTCTTCGTCCAGGGGGCCGCCTTCGCCACCGGTATTCCTCCAGATCTCTACGCATTTCACCGCTACACCTGGAATTCTACCCCCCTCTACGAGACTCAAGCTTGCCAGTATCAGATGCAGTTCCCAGGTTGAGCCCGGGGATTTCACATCTGACTTAACAAACCGCCTGCGTGCGCCTTACGCCCAGTACTTCCGATTAACGCCTGCACCCTCC
+
AAA3AFFFFFFFFEGG2EEFFGAEEGGGCFHHGGE22DFDEGEFEE1GE?A0EE>EEFGH1EEEEH?/EECGGHFHFF3FGFGHGHHFEEGGHGGHHA>CC@1FGFFC01?FHH1DGGHGGGDHGFF..<CD<0<0<CD/<CD00;CC;0:CG0C00;CCHB0./0//;CFEA@-A@.:CFBFFFFF;BFFFEBB;9AEF;B@DA.-99A-9.;./;..9B?.999B/99...;D/99--;...9:DF?D
@M03896:38:000000000-B4D98:1:1102:9804:23621 2:N:0:160
CCTGTTTGCTCCCCACGCTTTCGCACCTGAGCGTCAGTCTTCGTCCAGGGGGCCGCCTTCGCCACCGGTATTCCTCCAGATCTCTACGCATTTCACCGCTACACCTGGAATTCTACCCCCCTCTACGAGACTCAAGCTTGCCAGTATCAGATGCAGTTCCCAGGTTGAGCCCGGGGATTTCACATCTGACTTAACAAACCGCCTGCGTGCGCTTTACGCCCAGCACTTCCGATTAACGCTTGCACCCTCC
+
ABBABFFFFFFFGGGGEEEEFGEEEGGGGBGGGGEFGHGHFHHHGEDFF10EAE@FGGGHAEDEGHA>>EFGHHHHGGHHHGHHHGHGGEEFHGHHHABF<@GHHHF0CFGHHHHFHHHGGGGHHHGCADEHF0/=DGB<CGFC:;CCCCFCC:CCCGHHHFG.:0//CFGG?-9-BGGGFEF;FFF;FFFFBFBB/.AEFFFFFFFDFFDD-.AFF.ABCF..;.;BFFF?.;9FBAB?A.A;BFFFFF
@M03896:38:000000000-B4D98:1:1102:9813:23639 2:N:0:160
CCTGTTTGCTCCCCACGCTTTCGCACCTGAGCGTCAGTCTTCGTCCAGGGGGCCGCCTTCGCCACCGGTATTCCTCCAGATCTCTACGCATTTCACCGCTACACCTGGAATTCTACCCCCCTCTACGAGACTCCAGCTTGCCAGTATCAGATGCAGTTCCCAGGTTGAGCCCGGGGATTTCACATCTGACTTAACAAACCGCCTGCGTGCGCTTTACGCCCAGTAATTCCGATTAACGCTTGCACCCTCC
+
AAAAAFFFFFFFGGGF2EEFEGEEEGGCGHHGGGDAEGGHFHHHGF1BC10EAEEEGGGH1EA1EF?>EEFHFHHHGBGDGFHHHHHFFEEFGHFHHACG?@GGGHHF2FGHGGGGGHHGFGFGGHGE.<CHF/<<CGF/CGH0:0;C00:C:CGF:GHHFF0.:099;BCA?AA??A:CBFGFFFF/;;9FB;BF/9AF=BAA..>ADF-@@;./;;.-;A99;//;/;/AD?.9;.;...;/9BDAED
@M03896:38:000000000-B4D98:1:1102:10863:24272 2:N:0:160
CCTGTTTGCTCCCCGCGCTTTCGCACCTGAGCGTCAGTCTTCGTCCAGGGGGCCGCCTTCGCCACCGGTATTCCTCCAGATCTCTACGCATTTCACCGCTACACCTGGAATTCTACCCCCCTCTACGAGACTCAAGCTTGCCAGTATCAGATGCAGTTCCCAGGTTGAGCCCGGGGATTTCACATCTGACTTAACAAACCGCCTGCGTGCGCTTTACGCCCAGTACTTCCGATTAACGCTTGCACCCTCC
+
ABAAAFFFFFFFGG2AAEEEFGEGGGGG3FHHGGEEGDFHFHHHGGDHHGEFEEEFGGFHGGFEGHA/>EGGHGDHGGFFGGHHHHHGGDDGFGHHHDDGC@GHHHCCFCGGHHGHHHHGGGGGGFEC..<0C0C0CGB/CGG0::;GG0CHBCGB0CFGGF0.9:/;/CBE??;@DDFFFFFFFFF99;BFB9;:9AEEDDDAAA-;;A>D-..;FEBC@../;/;FFFF.999FF.;...A/BFFFED
@M03896:38:000000000-B4D98:1:1102:23206:25816 2:N:0:160
CCCATTCGCTCCCCCGGCTTTCGTTCCTCAGCGTCAATAATGGCCCAGTGAAGCGCTTACGCCACCGGTGTTCCTCCTGATATCTACGCATTTCACCGCTACACCAGGAATTCCCTTCACCTCTACCACATTCTAGCTCAACAGTATCCAGTGCCGAACCGAGGTTGAGCCCCGGAATTTAACACCAGACTTGTCATGCCGCCTACGAACCCCTTACGCCCAATGATTCCGTACAACGCTTGCACCCTCC
+
BBBBBFFFBABBGGGEAAEAFGEFGHHGHHFGGEEGGHGFFFGHHHGHF3GFFBAEFEGEAECEEH>>>>?EGGGHHHHHHHHHHBGFEEEGHHGHHEEGEEGHHHAFEFFHHHHHFHFHHFGGHHHHHHFGHDD?FGF?FGH0FDFHHHFDGDG--AAG<--:.//;:=GEF?;@-;09;BFGGGE.CCFF0;;009BFCFF?.FD..@-;.:;BF..BAD?.///;;FF9A.;9B-;99.;/;BD.AD
@M03896:38:000000000-B4D98:1:1102:23200:25833 2:N:0:160
CCCATTCGCTCCCCCGGCTTTCGTTCCTCAGCGTCAATAATGGCCCAGTGAAGCGCTTACGCCACCGGTGTTCCTCCTGATATCTACGCATTTCACCGCTACACCAGGAATTCCCTTCACCTCTACCACCTTCTAGCTCAACAGTATCCAGTGCCGAACCGAGGTTGAGCCCCGGAATTTAACACCAGACCTGTCACGCCGCCTACGAACGCTTTACGCCCAATGATTCCGGACAACGCTTGCACCCTCC
+
AAAAAFFFAAAAFEGAEAAAGFABGHGFGFHFGGFGFGGEGFEEEG/ABF1GAB/AF/EE/ECEEH//>/BEFHHHHH@FGFFH2GGFEEEEFHFHH/EEEEGHH<F//BGFGFF1DG<GGFHHBFHGH/<F<1@1?F???GH01>>FGF1FF>F---<@----:::/:;CEGC--;:00;FFGG?9.9;.9;;C90.;;@@@-AF;-:9-;-;-9B9--@??B///;;BB-999-:9@A9-;/;/B?EF
@M03896:38:000000000-B4D98:1:1102:23763:26293 2:N:0:160
CCCATTCGCTCCCCCGGCTTTCGTTCCTCAGCGTCAATAATGGCCCAGTGAAGCGCTTACGCCACCGGTGTTCCTCCTGATATCTACGCATTCCACCGCTACACCAGGAATTCCCTTCACCTCTACCACATTCTAGCTCAACAGTATCCAGTGCCGAACCGAGGTTGAGCCCCGGAATTTAACACCAGACTTGTCATGCCGCCTACGAACGCTTTACGCCCAATGATTCCGGACAACGCTTGCACCCTCC
+
BBBBBFFFBBABFGGAEAEAGGEGHHHHHHHHGGEFEHGGFEGGHHGGFFGFFBAEAEEF1EEEEGB/>>?EFGFHHHHHHHHHFHHFGEGG4BGHHEEFGGHHHHAFCGGHHHHFHFGHHHHGFHHFHH1GH1G1FF??FGH<=FGGHH<GFFG--<AG<C--://;;CHFGG--@C0;CFGGGGG.:CFB0=;;9;;F?BD?AFAAEDFF...9B:99;A?.///;BF/-99@FECF..A9;BFFFFF
@M03896:38:000000000-B4D98:1:1102:11406:26638 2:N:0:160
CCTGTTCGATACCCGCACTTTCGAGCTTCAGCGTCAGTTGCGCTCCAGTGAGCTGCCTTCGCAATCGGAGTTCTTCGTGATATCTAAGCATTTCACCGCTACACCACGAATTCCGCCCACTTTGTGCGTACTCAAGGAAACCAGTTCGCGCTGCAGTGCAGATGTTGAGCATCTACATATCACAACACGCTTAATCTCCGGCCTACGCTCCCTCTAAACCCACTAAATCCGCATAACGCCCGGAACTTCC
+
AAABAFFAAB>AGGGECEABBEAFHGEFHGHFEEEDEBBFGGE0EDHHBFBBFFFFHHHHEEEFEHFFECBGDDGHFFFEGBEGHGFFGEGDGH4FGEEE?@DFFFHGG?FGGFGDACFGFBG2DG2C?A@GGGFD<GCFGHE.1FGC@ACC-AG<=<<FHFFBGGC0GGCGF::CCG00CF00FDEE9BF..CFFGGE9-;-.;C.99..A..9///;9..9;B//;BF..-..9/A;--=---;;/;/
@M03896:38:000000000-B4D98:1:1102:11427:26639 2:N:0:160
CCTGTTCGATACCCGCACTTTCGAGCTTCAGCGTCAGTTGCGCTCCAGTGAGCTGCCTTCGCAATCGGAGTTCTTCGTGATATCTAAGCATTTCACCGCTACACCACGAATTCCGCCCACTTTGTGCGTACTCAAGGAAACCAGTTCGCGCTGCAGTGCAGATGTTGAGCATCTACATTTCACAACACGCTTAATCTCCGGCCTACGCTCCCTTTAAACCCAATAAATCCGGATAACGCCCGAACCTTCCG
+
ABABAFFBBF4AFGEGGEEBEGGAFGEHHCFHGEEFEDFGHGFEEFHH5FBBGGFHHHHHHFEDEGFEFE>GGHHHFFGFGDGGGFHHHEGFFGDGHGEEEFBBFGHGGEGGHFHGGGGGHGHEGFHGFADHFF<?1FFFHHEA=DGGG@FCCDHHDCGFGHHGCCFBGGGCHECCHHFHHFHGGGE;9?EFGFGGFFFDD?9EBBAB9ADFBFFFFFFFD9.;BFFFFBF-..;/9;BDFB-9-9./;F.
@M03896:38:000000000-B4D98:1:1102:11416:26653 2:N:0:160
CCTGTTCGATACCCGCACTTTCGAGCTTCAGCGTCAGTTGCGCTCCAGTGAGCTGCCTTCGCAATCGGAGTTCTTCGTGATATCTAAGCATTTCACCGCTACACCACGAATTCCGCCCACTTTGTGCGTACTCAAGGAAACCAGTTCGCGCTGCAGTGCAGATGTTGAGCATCTACATTTCACAACACGCTTAATCTCCGGCCTACGCTCCCTTTAAACCCAATAAATCCGGATAACGCCCGGACCTTCC
+
ABAAAFFBBF4>BGEEGEEBBGEFGGGHHCHHGEGGGGFFGGGFGGGGAFBBFGGHHHHHHGGABGFEGG?GHGHHHFFBGFHHHHGHHEFFFH4FGFE@/@3BFGEFF?FGGGFFDCAFGDGBDCDDFDFHFHF?1FGFHHFADFGCF@F?@DHHDCGHHGFBGFB:GFHHHH0CF0<0CHHFHFGE.@CEGGEFCFBD-:?9;9DC9A.;:;FFEFFBA999BBF/FF.-;9A/;.;-@;-9@D9/BB
@M03896:38:000000000-B4D98:1:1102:18683:27123 2:N:0:160
CCTGTTTGCTACCCATGCTTTCGAGCCTCAGCGTCAGTTGGTGCCCAGTAGGTCGCCTTCGCCACTGGTGTTCCTCCCGATATCTACGCATTCCACCGCTACACCGGGAATTCCACCTACCTCTGCACTACTCAAGGCCAGCAGTTTTGAAAGCAATTTATGGGTTGAGCCCATAGTTTTCACTTCCAACTTGCCGGTCCGCCTGCGCTCCCTTTACACCCAGTAATTCCGGACAACGCTTGCTCCCTACG
+
ABBABFFFFFFFGGC4BBF5FGDGHGGHHFFHGEEEEHGC3BFHHHHHGDFBGGAAEGGGEEEFGHFF5CGGHHFFFEGEEGGHGHHGGGGGHHFHHGEEGCBFGG/EC@CHGGBFHGFGH1@FCGGFDGHHG1F?<F?G??GF1<>FGED1FGGHBGGGDH/.<.<//<GGHCG:;;;0;0G;GHHCGBC0;CG--ABBB?AFEF@G?DFFFFBBBBB9AFEBF//;FFFBFB=FE-9.;9./;/AF/9.
@M03896:38:000000000-B4D98:1:1102:10721:28251 2:N:0:160
CCTGTTTGCTCCCCACGCTTTCGCGCCTCACCGTCAGTTGTCGTCCAGCAATCCGCCTTCGCCACTGGTGTTCCTCCTAATATCTACGCATTTCACCGCTACACTCGGAATTCCGCTTGCCTCTACTTCACTCAAGAACTACAGTTTTGGATGCAGTTCCGTGGTTAAGCCACGGTATTTCACATCCAACTTGCAGTCCCGCCTGCGCTCCCTTTACACCCAGTACATCCGGATAACGCTTGCCTCCTAC
+
ABAAAFFCFFFFGGGEEEE2FGEEAEEEGCGHCGGDGHHB5FFAF?E3GFHHHHCFGGDG1?B?E@@232FEFFHHHHHFHFGFFGFFEEFGFGGHGEEEEEGF3FFE/?CFFGFDDDFEHHGGFHHHHBFDG<111???1FF?1@F1?-1<FF1DFHHH?FA<CC0=0DG<C@?..CGHHFHHHGF0:GGF0:B09/;CB?CGGEA?FGCCB0B/BB9/A.ABB//:FF.;9.;BF99.:;A/;;EF/;
@M03896:38:000000000-B4D98:1:1102:10713:28269 2:N:0:160
CCTGTTTGCTCCCCACGCTTTCGCGCCTCACCGTCAGTTGTCGTCCAGCAATCCGCCTTCGCCACTGGTGTTCCTCCTAATATCTACGCATTTCACCGCTACACTCGGAATTCCGCTTGCCTCTACTTCACTCAAGAACTACAGTTTTGGATGCAGTTCCGTGGTTCAGCCACGGTATTTCACATCCAACTTGCAGTCCCGCCTGCGCTCCCTTTACACCCAGTACATCCGGATAACGCTTGCATCCTAC
+
BBBBADFFFFFFGGCEEEEFFGEEEEEFEFGFGGEEAGHHGGGGGGEHFFEGHGEFGGGHEGGEEH32BEGEFHGHHHHHHHGHHDGGGGGGBHFGG?EGEEGHFHGE/CFHGF??A/?FGFHHGHGHGGGHF21<10?GFFH1F1FG0-1FCC<GHHHHGFCDGC0<0DC<<@-.;EFHHEGFFHG00;/;0009CBFB9-;AEF@AGGCE9;BBF/9/..9/B/;/9;.-;.;/9.9.9.:9/9;B/B
@M03896:38:000000000-B4D98:1:1103:20128:2404 2:N:0:160
CCTGTTCGATACCCGCACTTTCGCGCTTCAGCGTCAGTTGCGCTCCAGTGAGCTGCCTTCGCAATCGGCGTTCTTCGTGATATCTAAGCATTTCACCGCTACACCACGAATTCCGCCCACTTTGTGCGTACTCAAGGAACACAGCTCGCGCTGCAGTGCATACGTTGAGCATCTTCATTTCACAACCCGCTTAATCTCCGGCCTACGCTCCCTTTCAACCCAATAAATCCGTATCCCGCCCCGACCTCCC
+
>AAA1@DAAFADFEFEEAAAFFE0AEA0A1FDFGEEEGH1DECEC/1BD11BG1BFGHBGHE>EGG/B//>EEG1>GFC>F2BBEE1>FDGHHFFHH/EE/<FFCGFGGCHHFF0<<<<<FFHD?FF?FEGG11<1<C00/<C<.<<ACCCGCCC/0;000;9AFF..9CFFFG0;00B0;0;009.:?9-;-/99BFB--9-9/9B@FF-9-:9////-:9--;///BF-9---//-9---9-;@-/99
@M03896:38:000000000-B4D98:1:1103:20120:2422 2:N:0:160
CCTGTTCGATACCCGCACTTTCGAGCTTCAGCGTCAGTTCCGCTCCAGTGAGCTGCCTTCGCAATCGGAGTTCTTCGTGATATCTAAGCATTTCACCGCTACACCACGAATTCCGCCCACTCTGTGCGTACTCAAGGACAACAGTTCGCGCTGCAGTGCAGACGTTGAGCATCTACATTTCACAACACCCTTAATCTCCGGCCTACGCTCCCTTTCAACCCAATAAATCCGTATAACGCCCCTACCTTCC
+
AAAAAFFAAFADGGEEAAE1FGAAFEEGHHGGCGG?EFG2DAE/AE11B1BABDFFHHGHAA/>EF////?BGH1DHGFFGD2F@F1FCFGHBEFFG/EE/EBE<FE/>?FGHF0AABCFG0@1@2FC/CBF11<11?000??01<FF@<@CCCG/<<<G0=<:;.;.:;GFGGCCF00;0GFG0EAF.CA/90BFFGG9;?AG/9-@EBF-9/B////9AE--B/;:FF--:-//;-99;--9;A//;9
@M03896:38:000000000-B4D98:1:1103:22849:4202 2:N:0:160
CCTGTTTGCTCCCCACGCTTTCGCGCCTCAGCGTCAGTTTCAGTCCAGAAAGCCGCCTTCGCCACTGGTGTTCCTACCGATCTCTACGCATTTCACCGCTACACCGGAAATTCCGCTTTCCTCTCCTGCACTCCACCCCACCCGTATCCACAGCACTCCCCACCTTGAAAGCAGGACTTTCACTCCACACTTAGCAGCCCGCCAACTCGCCCTTTACGCCCCATCATTCCTGACAACCCCCGCCCCCTAC
+
AAAB>FFFBFFFCGFE?EEC2AAEAAAAE3FAEEE?FFFFFE5BFFDGHBF3FG0AEGEHE?B1?332@?BEEF4FGA>1/EGFD4FC@/?EDHDGH/>E/<FGGC//<<?>GF@??DEHBGG<FCGFHBGHHEF0FED.><.<.-.=DG/<.<CGH/;GF/;A.0:0C00;//.9A/00;FFFF/9//;9090909/;.9;=--;/9999A-///:.A@;-..//9/;9///99/..;.;9-99>=-.:
@M03896:38:000000000-B4D98:1:1103:22853:4219 2:N:0:160
CCTGTTTGCTCCCCACGCTTTCGCGCCTCAGCGTCAGTTTCAGTCCAGAAAGCCGCCTTCGCCACTGGTGTTCCTACCGATCTCTACGCATTTCACCGCTACACCGGTAATTCCGCTTTCCTCTCCTGCACTCCAGCCCACCAGTATCCAAAGCACTTCCCACCTTGAAAGCAGGACTTTCACTCCAGACTTAGCAGGCCGCCTACGCGCCCTTTACGCCCAATCATTCCGGACAACGCTCGCCCCCTAC
+
ABBBBFFFFFFFGGGGEEAFFGEEEFGGGGHHGFGGGHHHHHFHHHFGGEGFFHAEFGGHEEEEFGCB@BGEFGFGFHGEEFHHHHHGGGGGGHGHHFFGGEGHHCCCGGHHHHFGDDGHHHHHGHHHHHHHHHF?FFDGGGH01>>FGHGEFHFHFFHHHHGGC00:0;C:CG.;G/CCHHGGGF9/0;FF99;C0.;EABFDDFDFAFFF;BBFFEFCFF.;BFBFFFB-D9;.E=@.A-@DDDF-AF
@M03896:38:000000000-B4D98:1:1103:22970:4638 2:N:0:160
CCTGTTTGCTCCCCACGCTTTCGCACCTGAGCGTCAGTCTTCGTCCAGGGGGCCGCCTTCGCCACCGGTATTCCTCCAGATCTCTACGCATTTCACCGCTACACCTGGAATTCTACCCCCCTCTACGAGACTCAAGCTTGCCAGCATCAGATGCAGTTCCCAGGTTGAGCCCGGGGATTTCACATCTGACTTAACAAACCGCCTGCGTGCGCTTTACGCCCAGTAATTCCGATTAACGCTTGCACCCTCCG
+
AAAABFFFFFFFFEFFEFEEFGGEDGGHFHHHGFGDGFHHDFHHGFEGHC?FEGGGGGGHEFDEGHD@EEFHGHHHFCHEGGHHGGHGGCGGHHGHGDGG/@?FGHBFFFHHHHFFGHHGFGGHFHG.<CEHEFCDGH0CGHGF.:<CCF0GFEGF:CGGGHGEB09BFEFF?AA?BFEFFBFFFFF/BFF/BFFF/AAEDD-.9AA.ADAD=.;//AA-99;;;/B/BBFDDF?9/.@..9A99/DE.9.
@M03896:38:000000000-B4D98:1:1103:22954:4650 2:N:0:160
CCTGTTTGCTCCCCACGCTTTCGCACCTGAGCGTCAGTCTTCGTCCAGGGCGCCGCCTTCGCCACCGGTATTCCTCCAGCTCTCTACGCATTTCACCGCTACACCTGGAATTCTACCCCCCTCTACGAGACTCAAGCTTGCCAGTATCAGATGCAGTTCCCAGGTTGAGCCCGGGGATTTCACATCTGACTTCACAAACCGCCAGCGTGCGCCTTACGCCCAGTATTTCCGATTACCGCTTGCACCCTCC
+
AAAAAFFFBFFFGEBE1AAA0ABBEEEBABFG0EEF?HFD2GCFEE/1B//AAE/>EEEF/??BEH?//>EGHFHHFGE01B>GHGBF@?AEGFBGH?CGCCFGFF0FFHHHHFGFHFGGGGGHHH.A.>EHEGF<GHF/<GF00<0=D0:;GFHG00<GHG0./0/;FGGE9-A9-9/99BF0CF00;C/B/BFFBAEF-@@--;99-9-@-;-/B---@AA/;///;BBBBBB//-;-9-9/;F;AEF
@M03896:38:000000000-B4D98:1:1103:22190:4786 2:N:0:160
CCTGTTTGCTACCCATGCTTTCGTGCCTCAGCGTCAGTTAAAGCCCAGCAGGCCGCCTTCGCCACTGGTGTTCCTCCCGATCTCTACGCATTTCACCGCTACACCGGGAATTCCGCCTGCCTCTACTTCACTCAAGCCTTATAGTTTCAAGCGCAGTCCATAGGTTAAGCCCATGTATTTCACGCCTGACCCACAAGGCCGCCTACGCACCCTTTACACCCAGTAATTCCGGACAACGCTCGCTCCCTAC
+
BBBBBFFFFFFFGGFFCBFFGGGFFGHHHHHGEFEGGHGFHFHGHEAGHFGHGGAEGGGHAECAEHGFDCGGFGHHGCEDEGHHH4FFEFEGHHBGHAEGGEFHHCEC?BGHGHGGGGHGHHHHFFGGHDFHE0F?FCFF1<1=1><GFHEBDGGCFCGHFF0C<D00=<CC.CC;FCC0C0CEHAG./;9B;ADF?.:.?DFD9B.-9@BFEFBBB:B/:9.;/9/9BFF-99-:A-9.;9>AEDEBBF
@M03896:38:000000000-B4D98:1:1103:22172:4791 2:N:0:160
CCTGTTTGCTACCCATGCTTTCGTGCCTCAGCGTCAGTTAAAGCCCAGCAGGCCGCCTTCGCCACTGGTGTTCCTCCCGATCTCTACGCATTTCACCGCTACACCGGGAATTCCGCCTGCCTCTACTTCACTCAAGCCTTATAGTTTCAAGCGCAGTCCATAGGTTAAGCCCATGTATTTCACGCCTGACCCACAAGGCCGCCTACGCACCCTTTACACCCAGTAATTCCGGACAACCCTCGCTCCCTAC
+
BBBBAFFFFFFFGGFCAFBBFFEEFFHHHFHHGGCEGGHGFFFGFGAGHH2CEF0EEFGHAEADEHCCBEGGFFHHGGEFEGHHHFHGEFGGHGFHHEGGEE3FGEED/@GHHHGDGDGHHFGHEHHHFGHGF0F1GFCHHEH11>GGGH1GDGCGGHFHB=CHD0000DGGCHCC0:CGHBGGHFH:///;;CA9..AE?:-.;9DB?B>D.//9/FF:;9./9/;FFF/-:9-A..;99BB..9;.9F
@M03896:38:000000000-B4D98:1:1103:22200:5088 2:N:0:160
CCTGTTTGCTCCCCATGCTTTCGTACCTCCGCGTCAGTTTTAGCCCAGATCGCTGCCTTCGCCATCGCTATTCCTCCTGATCTCTACGCATTTCACCGCTACACCTGGAATTCTACCATCCTCCCACATCATCTATCATCCCAGCATCGAATGCCATTCCCAAGTTAAGCTCCGGCATTTCCCATCCCACTTTAACCACCGCCTCCGCACGCTCTACGCCCAGTAACTCCGCTTAACGCTCGACCCCTCT
+
>A11>DF1BDDCF111FBF3BAFG0FAF10000A0/BG222DF1BB///B1BA0B/FG11////BF//0B/D222100B1B12B2FH/EEEEGEG21/>EE/100B000B<FF2B2<12<0110/0BC1112>2122222@F1<00@F/???G111?FDG11>.>1>1<1111<<-<<0=<0<0DC..:;.:00=000..C-AB.9.9=9A?A..0;.9999E;/9//;BA--AA//-@-----;@A-9-
@M03896:38:000000000-B4D98:1:1103:22209:5106 2:N:0:160
CCTGTTTGCTCCCCATGCTTTCGTACCTCAGCGTCAGTCTTAGGCCAGATGGCTGCCTTCGCCATCGGTATTCCTCCAGATCTCTACGCATTTCACCGCTACACCTGGAATTCTACCATCCTCTCCCATACTCTAGCTTCCCAGTATCGAATGCAATTCCCACGTTAAGCTCGGGGATTTCACATCCGACTTAAAAAGCCGCCTACGCACGCTTTACGCCCAGTAACTCCGATTAACGCTCGCACCCT
+
BBBBBFFFFFFFGEGGFGGFGGBFFHGGHHGHGDEEFGAFE55BGFGEFGBABGAAFGFH1FEEFGABEFFHHHHHF?G3GGHHF5FFEEFGHHGHHGEE>EBGHHHFC3FGHHFEFHHGHHHHHGG??BGGHHBBFGHGFHGCF2FG/C<GFFF<DGDHHH0<F?0/1>GGA@-<-<CGGFGGHHF..;AE000;0.:CCFGGGG??GGGGDE99F.:;;..;;F/BBBA-.../;ADDF;>9@DD?
@M03896:38:000000000-B4D98:1:1103:22185:5107 2:N:0:160
CCTGTTTGCTCCCCATGCTTTCGTACCTCAGCGTCAGTATTAGGCCAGATGGCTGCCTTCGCCATCGGTATTCCTCCAGATCTCTACGCATTTCACCGCTACACCTGGAATTCTACCATCCTCTCCCATACTCTAGCTTCCCAGTATCGAATGCAATTCCCAAGTTAAGCTCGGGGATTTCACATCCGACTTAAAAAGCCGCCTACGCACGCTTTACGCCCAGTAAATCCGATTAACGCTCGCACCCTCC
+
ABBBBFFFFFFFGFCGCBFBFGEFCHGHHHHHGGGGGHFGGHHBFFGGBF5GBFA1GHHH1EAEFHBAAFFHHHHHGHGFHHHHHHGGGGGGHHFHH?EEGEBFGHBFFFFHGFFHFHHHHHHFFFHCGHHHH2BBFFHHFHF1<@GF/FCGFFF<DFFHHH0F<1<@1?GGA--<AAGHGGFGGGC<<<@FCGHF0:CGGDBFGGDBDB-A9CEBB.:BBD?FFEFFFF.A..9;9.@DF@?BBBFEF.
@M03896:38:000000000-B4D98:1:1103:24313:5164 2:N:0:160
CCTGTTTGATACCCACACTTTCGAGCATCAGCGTCAGTTACAATCCAGTAAGCTGCCTTCGCAATCGGAGTTCTTCGTGATATCTACGCATTTCACCGCTACACCACGAATTCCGCCTACCTCTGTTGCACTCAAGGTCGCCAGCATCAACTGCAATTTTACGGTTGAGCCGCAAACTTTCACAACTGACTTAACAACCCGCCTACGCTCCCTTTAAACCCAATAAATCCGGATAACCCTCGCCACCTAC
+
AAAAAFFCBF3@FE1EEEG1FGFGHEAFFFFBEGGCGHHHHHFAGHBBDDFFFGBFGHECAABEEH//EAAFFHGHEHG0B@FGHH1?EEEGDGHHH?EEG@FF0GGEE?HHHHFEEEAGF1FDGBGFHHHH0011@1@>BEC//<?F1DFFHGH1F1D1GF..>.>0<<G<<C<AGG0=F0CCHAG/:GBC0;C:0C..:-AC?BA-;ACEBF099/;/:E-9BF//9BA--9-/;/-9;-@@ABFFBF
@M03896:38:000000000-B4D98:1:1103:19816:5215 2:N:0:160
CCTGTTTGCTCCCCACGCTTTCGCACCTGAGCGTCAGTCTTCGTCCAGGGGGCCGCCTTCGCCACCGGTATTCCTCCAGATCTCTACGCATTTCACCGCTACACCTGGAATTCTACCCCCCTCTACGAGACTCAAGCTTGCCAGTATCAGATGCAGTTCCCACGTTGAGCCCGGGGATTTCACATCTGACTTAACAAACCGCCTGCGTGCGCTTTACGCCCAGTAATTCCGATTAACGCTTGCACCCTCC
+
BCBCCFFFFFFFGGGEEEEFFGEEEGGHFHHHGGFGFDGHHHHHGDEGHGGGEEEEGGEHGGFEGHAE/EFHHHHHHHHBGGHHHBGGGFGGHHHHHFGGGBDGHHFFFFGFHHGHHHHGGGGHHHA..ACHFCGDDGG/CHGB;CCCGGGHFFFGC:GHHH.:99.;CFFA-@:B?DGGGFFBFFF;BFFBFFBBBFFFFFFFFFFDDFF@;.99BFFFFFFFF/:FFFF...;BF.;.;.;;BFFAAD
@M03896:38:000000000-B4D98:1:1103:19808:5231 2:N:0:160
CCTGTTTGCTCCCCACGCTTTCGCACCTTAGCGTCAGTCTTCGTCCAGGGCGCCGCCTTCGCCACCGCTATTCCTCCAGATCTCTACGCATTTCACCGCTACACCTGGAATTCTACCCCCCTCCACGAGACTCAAGCTTGCCAGCATCAGATGCAGTTCCCAGGTCGAGCCCGGGGATCTCACATCTCACTTAACAAACCGCCTGCGTGCGCTTTACGCCCAGTAATTCCGATTAACGCTTGCACCCTCC
+
>A11>FF1DFFFF11FEEF0AFEE?EEH1B1A0EE/EHD12FH0EE/10//AAE>>EG>@////>E///>/B2D2F0011B>BFFHH/EEEEHFHGF//BC?10<F000??GFFBDBGE@@@<.0>.--.<100/00/0<<CD0./=C000;GHF0C;CH000.;/:--9-A--:-:9.;BFFFFFF/FF/B//;/9F9-@?@FFF@--:@?--:9BEB-@-EBB/B/FFBA9-9BB-@----/;/AEEF
@M03896:38:000000000-B4D98:1:1103:7430:5276 2:N:0:160
CCTAGTTTCGCCCTTCGCTTTCGCACGTGAGCGTCTGTTCTTGTCAATGTCGCCGCCTTCTTCTCCTCTATTGCTCCTCTTTACTACTCATTTCACCTCTACACTTGTTATTCTAGCCCTCTCCTCAAACCTCCTTTACAACGGCTTGTAATGCAATGCGCAAATTGAGCGCGCGGCTTTCACATCTCACTTATACCTCAGCCTGCGTGCCCATTACGCCCAGTTCTTCCGATTACCGCTCGCACCCTCCA
+
>A111BF33111A111AAE0A1B0000B0001/B//BFG221DAB22222AB//A/EF/1112211101B2F11211101B12B1BF1BG12F2B2@10BF110>B11122B2222100B/00010BBF1/00/012112B@/>//>/0?1?G111<11/.->->1<1>1--<-;--:-;00009C0BFGBB090;000/;/CB.999A?-9//9/;-;-9-9;9///99:---9/9----@@-9@A-:--
@M03896:38:000000000-B4D98:1:1103:17792:5283 2:N:0:160
CCTGTTTGCTCCCCACGCTTTCGCACCTGAGCGTCAGTCTTCGTCCAGGGGGCCGCCTTCGCCACCGGTATTCCTCCAGATCTCTACGCATTTCACCGCTACACCTGGAATTCTACCCCCCTCTACGAGACTCAAGCTTGCCAGTATCAGATGCAGTTCCCAGGTTGAGCCCGGGGATTTCACATCTGACTTAACAAACCGCCTGCGTGCGCTTTACGCCCAGTAATTCCGATTAAAGCTTGCACCCTCC
+
AABB>DFFFBFFGG4EAEEAEGEEDEGCFCGFEGEGGFFHFGHGGFEHHG0EEEEEGGGG1EAEEHEGEGGHHGBGFBHDGGGHHHHGGEDEGGFHHGCGC@BFGG0CBFGHHFFFHGF/ACGHEHG?.DDHF<CBGF0<CGF:0;C;GBCGFHCG:GG0<G0.:99BBFGGG?--BDFFB0CFFFFBBFF/9BBBB?AE>?-;A.9;;ABB-9./;A?-;.E:BFBBBFFDDDFF/9://999BFDFFF
@M03896:38:000000000-B4D98:1:1103:17801:5300 2:N:0:160
CCTGTTTGCTCCCCACGCTTTCGCACCTGAGCGTCAGTCTTCGTCCAGGGGGCCGCCTTCGCCACCGGTATTCCTCCAGATCTCTACGCATTTCACCGCTACACCTGGAATTCTACCCCCCTCTACGAGACTCAAGCTTGCCAGTATCAGATGCAGTTCCCAGGTTGAGCCCGGGGATTTCACATCTGACTTAACAAACCGCCTGCGTGCGCTTTACGCCCAGTAATTCCGATTAACGCTTGCACCCTCCG
+
BBBBBFFFFFFFGGCE?EEFFGEEDGGHHHFHFEGGGFHHHHHHGEEHHGCGGGEGGGGHHGDGGHGEEEGHHHHHGGHFHHHHHHHGGGGGHHGHHGGGFCBGHGCFHHHHHHGHHHHGGGGHHHGE?AEHFHGFHHGBGHGE0;CGF0CGCGHHGGHHHHFA:BBFFGGG?C9-BEGGGFGGFFFBBBF/BFFFFEEFFFFFFFF;DDFF99EFFEDBFDEBFFBFFFFFDDFFB.B.;.;/9BF.AF.
@M03896:38:000000000-B4D98:1:1103:5711:5758 2:N:0:160
CCTGTTTGCTCCCCACGCTTTCGCACCTGAGCGTCAGTCTTCGTCCAGGTCGCCGCCTTCGCCACCGGTATTCCTCCAGATCTCTACGCATTTCACCGCTACACCTGGAATTCTACCCCCCTCTACGAGACTCAAGCTTGCCAGTATCAGATGCAGTTCCCAGGTTGAGCCCGGGGATTTCACATCTCACTTAACACACCGCCTGCGTGCGCTTTACGCCCAGTAATTCCGATTACCGCCTGCACCCTCC
+
AAAAAFF4FFFFGGGGAEE2FFAEEEGF3GBCAGDA?GGGCHG2AE13333AAEAAEFFH1>1?EF1/>/1FFFFHE1B3FBFFFFF?@E/?DGHGF/<E//?FFG000?GHHB2>FCC@D//<DG//..CD11111110<GD000=D000=0B00<=CFG00.:0///CHEC-9-;./;BBBBBC90;;B90090/9ADB<BFFE>A.AB--9ABF.9-B.AB//9/BB9.9.9/;.@-..:.9BDEFF
@M03896:38:000000000-B4D98:1:1103:21694:5770 2:N:0:160
CCTGTTCGCTCCCCACGCTTTCGCGCCTCAGCGTCAGTTACAGACCAGAGAGTCGCCTTCGCCACTGGTGTTCCTCCACATCTCTACGCATTTCACCGCTACACGTGGAATTCCACTCTCCTCTTCTGCACTCAAGTTCCCCAGTTTCCAATGACCCTCCACGGTTGAGCCGTGGGCTTTCACATCAGACTTAAGAAACCGCCTGCGCGCGCTTTACGCCCAATACTTCCGGCCAACCCTTGCCACCTAC
+
BBBBBFFBBBBBGGGG2AAAFGAEAFGEGHHHGEEEGHHHFGFFGGHH1ABEGFAEEGGH1EEEEC@FBFGEFGGHG?GHHHHHHGHGGEEGHGGHHEEGGCFG/CCFDHHHHHFH1GDGFHHHHHHFFGHHF<B1<FDGHHG/?DGHHGHHE<GHGFFD0GECE.-/<CG-.;-:EFGHGFHHBC00;;BB0;0;;;FA-BGF.9;B@B-99A.BFED-@A..;BB/BFD--9-99...;.;B;B;9/:
@M03896:38:000000000-B4D98:1:1103:5848:5777 2:N:0:160
CCTGTTTGATACCCGCACTTTCGCGCCTCAGCGTCAGTGCTGCCCCGGCACACTGCCTTCGCGATCGGAGTTCTTCGTGATCTCTACGCATTTCACCGCTACACCACGAATTCCACCTGCCCTGTGCAGACTCAAGCCTTCCAGTCTCAACGGCTGGCCCCGGCTGAGCCCTGACCTTTGACCGCTGCCCTACACGCCCCCCCACGCTCCCCTTAACCCCACCAACTCCGGATCAACTCCCCCTCCTCCC
+
AAA?AFFB1D3BGG1AAEECFF?00EE0EFFBAEE//A21B110AC/AE?/000BBGGHF/E>>/?////EGF2DF/>E0F2BFGB1CE/?/2GEHHCB@/<FHG//C@/?FF1@1000?<G1011?D1FFHC1111<FG1F1110<=0=C.-<--;.;.@---9-../9././//000000;-9---;-;--/--99@-@@--9--9-99--;/9BB9B---9-;FBF--9---99///----:--9B-
@M03896:38:000000000-B4D98:1:1103:21706:5786 2:N:0:160
CCTGTTCGCTCCCCACGCTTTCGCGCCTCAGCGTCAGTTACAGACCAGAGAGTCGCCTTCGCCACTGGTGTTCCTCCACATCTCTACGCATTTCACCGCTACACGTGGAATTCCACTCTCCTCTTCTGCACTCAAGTTCCCCAGTTTCCAATGACCCTCCACGGTTGAGCCGTGGGCTTTCACATCAGACTTAAGAAACCGCCTGCGCGCGCTCTACGCCCACTAATTCCGGACAACGCTTGCCACCTAC
+
ABBBBFFABBBBGGGG?FEFFGEEAFGGGHHGFEFGGHGHGGEFHGEGGGFAGFAEEGGHEEGAEHEFEGFEHHHHGCHHGHHHHGHGGGGGHHHHHEEGGFHHEBGFDFGHHHGGGHFHHHHHHHHGHHHHG0F1<?GHHHHD1?GGHGGH1GFHHHHG0G.@<<-<C<G<::;@FCGFGFHGFHC0;CCFBF00;/;F-;BEEC-A-9-;@../9;;-BF../B//FF/>A9;.;9D...AF/;AABF
@M03896:38:000000000-B4D98:1:1103:5851:5795 2:N:0:160
CCTGTTTGATACCCGCACTTTCGAGCCTCAGCGTCAGTGCTGCCCCGGCACAATGCCTTCGCGATCGGAGTTCTTCGTGATATCTAAGCATTTCACCGCTACACCACGAATTCCATGTGCCCTGTGCAGACTCAAGGCTTACAGTTTCAACGGCTGGCCACGGTTGAGCCGTGACATTTTACCGCTGACTTAAAAGCCCGCCTACGCTCCCTTTAAACCCAATACATCCGGATAACCCTCGCCTCTTCCC
+
ABBABFFFFFFFGGAEEEEEGGEE4EEHHHGHEGE?AFCFHGFHEF00ECABB3BFGHHH1E>EEF>11>EFGHHHGFF3GHFGHHBDGHFFGHGHHEEEGEBGFCED/BEHGHF2DGGFFHHCC<D22FFGFGF11??GFGBD11FFG1<.->?-.<G/C@-.:@C/:C-::CEFFFF0;:B;@?-.;0;09C009CE-ADA?B9-.ADFB/9//9/BD...//;BFF.-;.;BB/:.;-;-.;//;9.
@M03896:38:000000000-B4D98:1:1103:21898:6327 2:N:0:160
CCTGTTCGCTCCCCACGCTTTCGCTCCTCAGCGTCAGTAACGGCCCAGAGACCTGCCTTCGCCATTGGTGTTCTTCCCGATATCTACACATTCCACCGTTACACCGGGAATTCCAGTCTCCCCTACCGCACTCAAGCCCGCCCGTACCCGGCGCGGATCCACCGTTAAGCGATGGACTTTCACACCGGACGCGACGAACCGCCTACGAGCCCTTTACGCCCACTAATTCCGGATAACGCTTGCACCCTAC
+
A>AAAFDADBBBGGGGAEEEFGEEGHGGHGHHGGGFGHFDGEAEEE?GGEFGGHEGHHHHEEEEEFB3B?FEHHHHGGGGGGGHHHHFHHHGHHHHHFFEEFFGHGDCGBHGHGDDFGFHGHEGEHHDGGGGGHB<>FH<CDG-<ADEHDAC@ABC?9DGGGG.:..99B=AAD./FB/;FFFFFFB--;@B;9@--@AA-@CFDF..ABBF.:B/B;9@BF..9//99BB-9..//.;.9../9;AEFF
@M03896:38:000000000-B4D98:1:1103:10521:6431 2:N:0:160
CCTGTTCGATACCCGCGCTTTCGAGCTTCAGCGTCAGTTACGCTCCCGCCAGCTGCCTTCGCAATCGCGGTTCTTCGTCATATCTCCGCATTTCACCGCTACACGACGAGTTCCGCCGGCGTTGCGCGCACTCCAGTGCGGCAGTTCGCGCTGCCGTGCAGACGTTGGGCGCCTACCTTTCACAACACGCTTACCTCACGGCCTACGCTCCCCTTAAACCCAATAAATCCGGCTAACGCCCTGACCTTCC
+
>A>3>DFAAFADGGFEGFE2FFEFHGFHHFDFAEEEEHHHHAE1EEFEEEEAFFFFHGFH1>1BBF11>>1>?GFGEGEEGB4FH43?E/<EFB4FGEGGGC1F</<><<?FHHDAFCCCD@C-.--@ACGGG//90:0;-;@-/;CABBBBBF.@.@D?F/A-9..9@FBBB.AF.;/;BFB9/..;.9.9.;F/;;A.AB?F/BAB9A.A..9///;/DFA./9BBFFD---A9F??B@-..9B/9B/
@M03896:38:000000000-B4D98:1:1103:10541:6441 2:N:0:160
CCTGTTCGATACCCGCGCTTTCGAGCTTCAGCGTCAGTTACGCTCCCGCCAGCTGCCTTCGCAATCGGGGTTCTTCGTCATATCTAAGCATTTCACCGCTACACGACGAGTTCCGCCGGCGTTGCGCGCACTCAAGTGGGGCAGTTCGCGCTGCAGTGCAGACGTTGGGCGCCTACATTTCACAACACGCTTACCTCACGGCCTACGCTCCCTTTAAACCCAATAAATCCGGATAACGCCCGGACCTTCC
+
AAA>AFFAAFBBGGCE2EE2FGEEBEEHHGHHGFGGGHGHHCE1EGGBEEEAFHGHHHHHAE1BBG?1/>>EGHHHHGGHHFGGGHDFFFHHFGGGHEEGGCGHACC>B/CFGHADDADCDCC-A<CCDCGCB/9;;B0;-;A.;;CEG?BBBF/B/;FFFFF-;A.;B:@BBF?FFFBFFFFFFF?E.@.9;FF9FFFA.BBFFF.>FDDE.;/:BFFFDE.;;/:FFF?-A.99F.@BB--9;B.9/:
@M03896:38:000000000-B4D98:1:1103:25364:6501 2:N:0:160
CCTGTTTGCTCCCCACGCTTTCGCACCTGAGCGTCAGTCTTCGTCCAGGGGGCCGCCTTCGCCACCGGTATTCCTCCAGATCTCTACGCATTTCACCGCTACACCTGGAATTCTACCCCCCTCTACGAGACTCAAGCTTGCCAGCATCAGATGCAGTTCCCAGGTTGAGCCCGGGGATTTCACATCTGCCTTAACAAACCGCCTGCGTGCGCTTTACGCCCAGTACTTCCGCTTAACGCTTGCAACCTCCG
+
ABBBBFFFBFFFFGFE2EE2AFAEEEGFF3AGEFC2EGHD5F2BEA1BF?0EEE>EEGDHEEAEEHA/>E?GFGGHHFGBGGGFH4FFE/EEFDGHHFCGGC2FGF2F22FFHD1FDGHGGGG0FGC..CCGC<C0DG0<<CD:.;<;:00;:C0::CHHHH0:/0;/;CFG-;-9A.9FFBF;/F///;B///9/99AFBADDEF-9:9-@;..9BEA@@D.://;;FF...9.;B9;..A;//;;/FE.
@M03896:38:000000000-B4D98:1:1103:25346:6502 2:N:0:160
CCTGTTTGCTCCCCACGCTTTCGCACCTGAGCGTCAGTCTTCGTCCAGGGGGCCGCCTTCGCCACCGGTATTCCTCCAGATCTCTACGCATTTCACCGCTACACCTGGAATTCTACCCCCCTCTACGAGACTCAAGCTTGCCAGTATCAGATGCAGTTCCCAGGTTGAGCCCGGGGATTTCACATCTGACTTAACAAACCGCCTGCGTGCGCTTTACGCCCAGCAATTCCGATTAACGCTTGCACCCTCC
+
ABBAAFFFFFFFGFFGEFEFFGEEAEGF3FEGEFEFGHHHFHGFGEECG?EEEEEEEFGHHEDFGH?/>EFHHHHHGH3FHGGHHHHGGGGGHGGHHDDGGBDGHHF0FGHGHGHHHHHGGDGHGGFA.<CHFCC<DGF/GGH00<<C;:GFHHHH;GGHHE0;:0/;B;FFC:@@FGGGGGGFFFF/9FBFFBBBFFEECDFDEFAADFFD-;.:BEDBFFF.;B/;BFFFDD.9F.B.:.:;/BDEFF
@M03896:38:000000000-B4D98:1:1103:25152:7327 2:N:0:160
CCTGTTTGCTCCCCACGCTTTCGAGCCTCAACGTCAGTTACCGTCCAGTAAGCCGCCTTCGCCACTGGTGTTCCTCCTAATATCTACGCATTTCACCGCTACACTAGGAATTCCGCTTACCTCTCCGGCACTCAAGACGGGCAGTTTCCAATGCAGTCCCGGGGTTGAGCCCCAGCCTTTCACATCAGACTTGTCCATCCGTCTACGCTCCCTTTACACCCAGTAAATCCGGATAACGCTTGCCCCCTAC
+
AAAAAFFFFFFFGGGE1EEEFGE0BFGHHGGHGHHFCEG2FGEFFECHHHBFFHAEGEEHEGGGGHEFEFEEFHHGGHHHHHGHBGFGGGGGHHDFGEGGEEGHFHHGEHHHHFGGCGGHHHHHHHGGGGGFBGG?DG//>ACCFGGGHHHF/<GHHHHGGG<:-:;//;CEEGBFABBFGGFBFGE00CBF0;C00FFF.;;F-B--;AA;-;;/B/;9B9-;/F/BFF--A-AFFB@9:AFFFF@@?F
@M03896:38:000000000-B4D98:1:1103:26119:7459 2:N:0:160
CCTGTTTGATACCCACACTTTCGAGCCTCAATGTCAGTTGCAGCTTAGCAGGCTGCCTTCGCAATCGGAGTTCTTCGTGATATCTAAGCATTTCACCGCTACACCACGAATTCCGCCTGCCTCAACTGCACTCAAGATATCCAGTATCAACTGCAATTTTACGGTTGAGCCGCAAACTTTCACAACTGACTTAAACATCCATCTACGCTCCCTTTAAACCCAATACATCCTGATAACGCTCGGATCCTCC
+
BBBABFFBDFFFGGFEEEFBFGEAGEEHHHFFGHFBAGFGFF3FFGD3EE3CBG2FHHHHEA1ABGA11AAFEGHHEGFBFDFGHF4DCGHHHGGGGE@EE>BFFCE?@?GHHF3?EE/BFGFB?FGCFFHH2222BD?GHHF<2@@G>GFG@F2D<?GFBF//?//01<<--C-<CDFHFGFD0<G/0<C;00;:GG0:CCFHGF.@EGDEBBFB0099:A./;/0;BF00000;9.9.99-.9;BBBB
@M03896:38:000000000-B4D98:1:1103:11770:7810 2:N:0:160
CCTGTTTGCTCCCCACACTTTCGAGCCTCAGCGTCAGTTACAGCCCAGTTGGCCGCCTTCGCCACCGGTGTTCCTCCGAATATCTACGCATTTCACCGCTACACTCGGAATTCCGCCAACCTCTACTTCACTCAAGCTGAACAGTTTCAACTGCAGTCTCCGGGTTAAGCCCGTAGTTTTCACAGCTGACTTGATCACCCGCCTGCGCTCCCTTTACACCCACTAATTCCGGACAACGCTTGCCACCTAC
+
ABBABFFFFFFFGGGEEEFBFGE2BBFGHHHHGGEGEHGH5FFHFE2B3F5GGGEEGGGHAEFEGHE0//EEGHHHHE/EFCGHHHHFG/EFHHGGHEEGGEGHHHGAA/FHHG2?D//FEHHHHGHGHHHHG0111?111>>01>GG1>FGFG11=CG0<E-<<<.00:CG-C@A.;CHCHGF0:C/;CF009;FGFGGDAGGGGDFBDFFBBB//9BBD..9///BFF/-;;-;E;D...A9/BFA9F
@M03896:38:000000000-B4D98:1:1103:11672:7861 2:N:0:160
CCTGTTTGCTCCCCACGCTTTCGAGCCTCCACGTCAGTTACCGTCCAGTACGCCGCCTTCGCCACTGGTCTTCCTCCTAATCTCTACGCATTTCACCGCTACACTAGGCATTCCGCTTACCCCTCCGGCACTCCAGTATGACAGTTTCCACTGCCGTCCACCGGTTGAGCCCCTGCCTTTCACATCACACTTCCCACACCGCCTACGCTCCCTTTACTCCCCGTAACTCCGGATAACCCCTGCCCCCTAC
+
>AA1>DFFFFFFGGGE1AACFGE0BBECG0FGEHHAEGFDFH/AAA/1FAA/BE/EE?AF/BA?EB10B12BFGGHHHGHH12BFGH/E/>?FGHHH/>>E@BGFC1001BFGG0?C?/FFHE//?B/>/AGHE1<>G=1>F>11>>>F11=1</-<<.<G..:-.-//<:C.;.;9990;0;0C;000;9;09/;9.EB--9BAF-9-A-99///:///;--9---BFB->-9-/9/9-9--9AE;9-;
@M03896:38:000000000-B4D98:1:1103:11656:7869 2:N:0:160
CCTGTTTGCTCCCCACGCTTTCGAGCCTCAACGTCAGTTACCGTCCAGTAAGCCGCCTTCGCCACTGGTGTTCCTCCTAATATCTACGCATTTCACCGCTACACTAGGAATTCCGCTTACCCCTCCGGCACTCAAGTATGACAGTTTCCAATGCAGTCCACAGGTTGAGCCCATGCCTTTCACATCAGACTTGCCACACCGTCTACGCTCCCTTTACACCCAGTAACTCCGGCTAACGCTTGCCCCCTAC
+
ABBBBFFFFFFFGGGGEEEAFGECGEGHHHFHGHDEFHHHFGFFFE1BGGFDFHEEGGGH1EEFFHCFFEGEFHHHHHHHHFHHHGHFEFGGHHHHHEEGG@FGHHEEHHGHHHGGGGGHFGGGGGF@DGGHF0C1<F??<FGF1DGGHHFHFHBHHGF=GG.<<0</<CGGGG<CHHHHHHHFHHB<:GHF;CG:;FGGGAFFGFEAFGGG9FG0;0;BEA.:F//BFF.--99/B.D.9EFFFFFF?F
@M03896:38:000000000-B4D98:1:1103:20490:8090 2:N:0:160
CCTGTTTGCTCCCCACGCTTTCGAGCCTCAACGTCAGTTACCGTCCAGTAAGCCGCCTTCGCCACTGGTGTTCCTCCTAATATCTACGCATTTCACCGCTACACTAGGAATTCCGCTTACCTCTCCGGCACTCAAGACGGGCAGTTTCCAATGCAGTCCCGGGGTTGAGCCCCAGCCTTTCACATCAGACTTGTCCATCCGTCTACGCTCCCTTTACACCCACTACATCCGGATCACGCTTGCCCCCTAC
+
ABAAAFFFFFFFGGGE2AAAFGAFFFGHHHGHGGDAEGGHFFEEEAAHFGBEGGAEEEGHAEEEGF32@BFEHHHHGHFHF4GGFHHGGEGGHHHHHGGGGEBGFHBCHHHHHHFEDGGHHFHHGGEBC?CHFGC<FF?/>ADAGBHGHFFHHHH<GHFHCC<::--;/<GFGG.;E/=FGFFGGGF0;CFB999CFGGGGAF?EF.BFFFE.9BBB/99DA.:B/;FFFF-.;-.;AA.9.;B/;@BEF
@M03896:38:000000000-B4D98:1:1103:20479:8113 2:N:0:160
CCTGTTTGCTCCCCACGCTTTCGAGCCTCAACGTCAGTTACCGTCCAGTAAGCCGCCTTCGCCACTGGTGTTCCTCCTAATATCTACGCATTTCACCGCTACACTAGGAATTCCGCTTACCTCTCCGGCACTCAAGACGGGCAGTTTCCAATGCAGTCCCGGCGTTGAGCCCCAGCCTTTCACATCACACTTGTCCATCCGTCTACGCTCCCTTTACACCCAGTAAATCCGTATAACCCTTGCCCCCTAC
+
ABBBBFFFFFFFGGGEEEAAFGEFHFGGHHFHEFGFFFGFGGEFEE?GDB5BFGAEGGDH1EEEFG3?5B?BGHHHHHFHHBFHHGGEGFDGHGGHHFGGGEFGBG3C3GEGHFBE<DGHHBHFHHDBDGGHFFF1DC</<>@.<=GFGFGHFHH<D<CG@D-::-;;:CGFFG9AFFBGFGGBBCB09;9C00:;;CGFG9FFEB.>EDDF.99/;B9FDE.9BF/BFB....99B/:.9.;;/;9-.;
@M03896:38:000000000-B4D98:1:1103:9743:8647 2:N:0:160
CCTGTTCGCTCCCCACGCTTTCGCTCCTCAGCGTCAGTGACGGCCCCGAGACCTGCCTTCGCCATTGGTGTTCTTCCCGATATCTACACATTCCACCGTTACACCGGGAATTCCAGTCTCCCCTACCGCACTCCAGCCCGCCCGTACCCGGCGCGGATCCACCGTTAAGCGATGGACTTTCACACCGGACGCGACGAACCGCCTCCCAGCCCTTTACGCCCAATCCTTCCTGCTCACGCTTGCCCCCTAC
+
ABAAAFFADBBBGGGGEEEAFGEEGHGGHGHHGGGDEFF5FE0EEE0AA0>EGH?FGGHHAEFEFF4331F?GHHHHHGGEGGGHBGHGGEFHHGHHEF/?FFGHG>CCDHHGG@1FHHHHHGHEGG/C@DGH0>>>EE-<AD--:CEH:@@-A-A-9@GFFF.9.;./:-....;;//;F/F/FD--9;-;-;;-99@B9-9;.;../;AD./;/;.99BD.././/;;///9//;.9.;.;/;A;-.9
@M03896:38:000000000-B4D98:1:1103:9762:8650 2:N:0:160
CCTGTTCGCTCCCCACGCTCTCGCTCCTCAGCGTCCGTGACGGCCCAGAGACCTGCCTTCTCCCTTGTTGTTCTTCCCGATCTCTACACATTCCACCGTTACACCTGGACTTCCAGTCTCCCCTACCGCCCTCCATCCCGCCCGTCCCCGGCGCGGCTCCACCGTTAAGCGATCGACTTTCCCACCGCACGCGACCCACCGCCTACCAGCGCCTTTCTCCCCACCCGTCCTCATCCCGCTTGCACCCTAC
+
AAA11BD>DAAAGA1A0EE0AB0BFFF1FGHHG/E/ABA/B//AEA/A//0BF@0BG@FG1FF00101100/B2FFE0?/>/BBF2F1G>12BFBGHCF//?1B<0<000BFBB112BFG1<<B/@F/>/<AH/01??/.>A@--.<EG---:-:--9;E//9.9...00--;--99--;;/99-9---;-;9-;-9;ABA@@----/:A-9-:-/;/;/9;-----9;--/////:-;-;-9;;9B--9
@M03896:38:000000000-B4D98:1:1103:9745:8665 2:N:0:160
CCTGTTCGCTCCCCACGCTTTCGCTCCTCAGCGTCAGTGACGGCCCAGAGACCTGCCTTCGCCATTGGTGTTCTTCCCGATATCTACACATTCCACCGTTACACCGGGAATTCCAGTCTCCCCTACCGCACTCCAGCCCGCCCGTACCCGGCGCGGATCCACCGTTAAGCGATGGACTTTCACACCGCACGCGACGCACCGCCTACGAGCCCTTTACGCCCAATCCTTCCGGATCACGCCTGCCCCCTAC
+
ABBAAFFADBBBGGGE2EEAFFEEGHGGHHHHGGEAEF55DA0EEA1FAAAFFHBGHEGHCEFEF@43@1BBGHFHHFGG?/>GGFFHHHHGHHGHHE0<<FBGHE/B/<FGHFF1@GHHHHGHGGG@C@DGG01<<FD-ADG-<<DEH.;CDB9-;9@FBBA99...;;-:.9.;F/;BFFFBFF=-;@99--9--;@B?BB?.;..A9;..9/;;.A@B.AB/.//:B9-..-;F.;.:.:..;B;9;
@M03896:38:000000000-B4D98:1:1103:3514:9107 2:N:0:160
CCTGTTTGCTCCCCATGCTTTCGTACCTCAGCGTCAGTATTAGGCCAGATGGCTGCCTTCGCCATCGGTATTCCTCCAGATCTCTACGCATTTCACCGCTACACCTGGAATTCTACCATCCTCTCCCATACTCTAGCTTCCCAGTATCGAATGCAATTCCCACGTTAAGCTCGGTGATTTCACATCCGACTTAACAAGCCGCCTACGCACGCTTTACGCCCAGTAAATCCGATTAACGCTCGCACCCT
+
ABBBABFFFFFFGGGGBFFFGGEF4FFGHHHHGGGG?GGFFHBHGEFGFH5FFGBEGHHHCEEAAGE1AFFHHFHHFBF@3F5FGHHGGGGEFHBHHEEEEEBGHHEFCGHHGHHGFHGHH3GGFHFGFHHHHH33B3FHHHFB2@FG/?GGFFGHF2??GD0>??0/DF><<-<<<<GHG0DGHHG<.<<EGCCCF/CFCFGFDFC?.;-;;:;09.;9AD?BFFFFFFDA9.9B9DF?D---;;.9
@M03896:38:000000000-B4D98:1:1103:3500:9118 2:N:0:160
CCTGTTTGCTCCCCATGCTTTCGTACCTCAGCGTCAGTATTAGGCCAGATGGCTGCCTTCGCCATCGGTATTCCTCCAGATCTCTACGCATTTCACCGCTACACCTGGAATTCTACCATCCTCTCCCATACTCTAGCTTCCCAGTATCGAATGCAATTCCCAAGTTAAGCTCGGGGATTTCACATCCGACTTAAAAAGCCGCCTACGCACGCTTTACGCCCAGTAAATCCGATTAACGCTCGCACCCT
+
ABBBAFFFFFFFGGGGCGGGGGGF4FFFGHHHGGGGGHHFHHHHGHHHHHEGFHFFHHHHEFGFFHEFEGGHHHHHGBGBGHGHHGHGGGGGGHGHHGGGFEFGHHFFHHHHHHHGHHBGHHHHHHHHHFHHHBGFGFGHHHG2@GGHEHGCFFGH>FHHHD0<?GBGGHHHDC?@@.CGH0DDGHC.ADCGHF0;C;CHGGGGDFCAFGCG;CEFFEDGFFEBB9BBFFDDA.;9;.9.AF>>BDFE
@M03896:38:000000000-B4D98:1:1103:18994:9977 2:N:0:160
CCTGTTTGCTCCCCACGCTTTCGAGCCTCAACGTCAGTCATCGTCCAGCAAGCCGCCTTCGCCACTGGTGTTCCTCCTAATATCTACGCATTTCACCGCTACACTAGGAATTCCACTTGCCTCTCCGACACTCTAGCTCAGCAGTTCCAAATGCAGTCCCGGGGTTGAGCCCCGGGCTTTCACATCTGGCTTGCCGTGCCGTCTACGCTCCCTTTACACCCAGTAAATCCGGATAACGCGTGCCCCCTAC
+
BBBBBFFFFFFFGGFEEFEEFGGCGEGHHHGHGFGFGHHFEGGHFE?GHHFGGFEFGGGHEFGFGHFH5FGEHHHGFH3GHHHHHHFFGGGGGGHHHFGGGEBFGHBEFHHHHGFHFHFGFDHHHHFGFGGHHBD<GHGGFGG0FFFDFGGHHHGBGBGHGC<-<<<=:;GEFG;CGCEFGEGBFFB00;BF9CG9A-AEG.>FFFEFFDDF./;BF:BBDE.;BBFFFFD-9..9;.9-9;AEFED-9F
@M03896:38:000000000-B4D98:1:1103:21704:10081 2:N:0:160
CCTGTTTGCTCCCCACGCTTTCGCACCTGAGCGTCAGTCTTCGTCCAGGGGGCCGCCTTCGCCACCGGTATTCCTCCAGATCTCTACGCATTTCACCGCTACACCTGGAATTCTACCCCCCTCTACGAGACTCAAGCTTGCCAGTATCAGATGCAGTTCCCAGGTTGAGCCCGGGGATTTCACATCTGACTTAACAAACCGCCTGCGTGCGCTTTACGCCCAGTAATTCCGATTAACGCTTGCACCCTCC
+
ABBBAFFFFFFFGGFGEEEFFGEEEGGHHHHHGGEGGHHHHHHHGEECH?EGEEEGGGGHAEDEGHEEEEGHHHHHHGHHHHHHHHHGGGGGHHGHHDCF?BDGHGFCFHHHHHGFHHHGGGGHHHGD<DEHFFG0<GD/GHHH0;<GC00CFGGG:GHHHH0::09;/BGGFGG?GDGGGBFCFFF;/FFFBFB;B?EFFFFFFF;DFFFDA;./B.A=DF?/B/9BFFFDAADFF.@99EEFFFFEFF
@M03896:38:000000000-B4D98:1:1103:21722:10083 2:N:0:160
CCTGTTTGCTCCCCACGCTTTCGCACCTGAGCGTCAGTCTTCGTCCAGGGGGCCGCCTTCGCCACCGGTATTCCTCCAGATCTCTACGCATTTCACCGCTACACCTGGAATTCTACCCCCCTCTACGAGACTCAAGCTTGCCAGTATCAGATGCAGTTCCCAGGTTGAGCCCGGGGATTTCACATCTGACTTAACACACCGCCTGCGTGCGCTTTACGCCCAGTACTTCCGATTAACGCTTGCACCCTCCG
+
AAA>AFFFFFFFGGGG2EEFGGEFFGGHHHCGEGGFGHHHGHHHGE1GH?EEEEEEGGGHEEEEFGE>E@FHGHHHHFHGHFGHFHHFCEFGHHHHHFGGGCFHHHHFFGHHHHFFHHHGGGGHFGG<.ADHFGB<DCD<CGG0:;CCCC0CFEFFHGHHHHC.:999BFGG@?--?ABFGFGGFFF/9BFF/BBB/9AF@BBFFF-:AABBBDEBF.A9BD.9B/FBFF?.;AAFFFB.EF99;;D?EA.
@M03896:38:000000000-B4D98:1:1103:21711:10098 2:N:0:160
CCTGTTTGCTCCCCACGCTTTCGCACCTGAGCGTCAGTCTTCGTCCAGGGGGCCGCCTTCGCCACCGGTATTCCTCCAGATCTCTACGCATTTCACCGCTACACCTGGAATTCTACCCCCCTCTACGAGACTCAAGCTTGCCAGTATCAGATGCAGTTCCCAGGTTGAGCCCGGGGATTTCACATCTGACTTAACAAACCGCCTGCGTGCGCTTTACGCCCAGTAATTCCGATTCACGCTTGCACCCTCCG
+
ABBBBFFFFFFFGGBEEFEFFGGFDGGHFFFGEGGEGHHHHHHHGE?GGDAEEEEGGGGGEGF?EHEFEGGHHHHHGFHGHHHHGHHGGFGFEFGHHGFFCC?GGHFCCGHHHHHHHHHGGGGHFHFE?DEHF0CDDGF<GGH0:CCGCCCCFHHHHHHHHF:::9/;FGGGGDA?DGGGFFGGFFF;BFFFFFFFFFEFFFFDAFCADFFF@../B.;9@FFBB///BFFA../9;AF.AEFBFFD?AD.
@M03896:38:000000000-B4D98:1:1103:12873:10231 2:N:0:160
CCTGTTTGCTCCCCACACTTTCGCGCCTCACCGTCAGTTATCGCCCCGCACTCCGCCTTCGCCACTGCTGCTCCTCCTAATATCTACGCATTTCACCGCTACCCTAGGAATTCCGATTGCCCCTCCGACCCCCCAGTTCCACAGCTTCAAATGCAGTTCATGCGTCGAGCCCATGCATCTCACATCTCACTTGCAGACCCGGCTGCACGCCCTTTACACCCAGTACCTCCGCACAACGCTTGCCACCTAC
+
>A>>>DF11@DCF11E1AF1BAEEEE?E0B0A0FE/EHGHBDH/BE/////A>GECEG/1///>>@11111BB@1>>F11B2BB2FG/>EEEHHHGF//EE?0<B0<011BCFFHC//F1<F///?/<C/>.---./0==0<<<.<DG0D0CCF00;CC0;G0.;-9-:A?E./;/;;0;;099CC;;CC00:0F//;9-@-@>@-//;;E?-/9///:/9:E/9B/9BE---;;;9-;--9-B/BFF/B
@M03896:38:000000000-B4D98:1:1103:25623:10785 2:N:0:160
CCTGTTTGCTCCCCACGCTTTCGCGCCTCACCGTCAGTTGTCGTCCAGCAATCCGCCTTCGCCACTGGTGTTCCTCCTAATATCTACGCATTTCACCGCTACACTCGGAATTCCGCTTGCCTCTACTTCACTCAAGAACTACAGTTTTGAATGCAGTTCCGTGGTTAAGCCACGGTATTCCACATCCAACTTGCAGTCCCGCCTGCGCTCCCCTTACACCCAGTAAATCCGGATAACGCCTGCATCCTAC
+
A1?AA@31FFFFFEBE1EECFGEFEEEE0FGHG0EEFDB1ABEAAAEGHE0FHGAFFEGHAEE>EF@F1>FEEGDHHGHHG2GGH2FFEFEEBG2BGEEGEEEGFHFCCEFHHHFECA<FF1@FFH2FFFFGF<C1????FGH1@1?10.1<=D11<>GHEC.<<<DB0<</<<<;C.C0G0CF0C::::CG;C0;9/;F?AG.A.;--;CE././:9//AE-B//9/;B----;/9---999999FFFF
@M03896:38:000000000-B4D98:1:1103:25635:10799 2:N:0:160
CCTGTTTGCTCCCCACGCTTTCGCGCCTCACCGTCAGTTGTCGTCCAGCAATCCGCCTTCGCCACTGCTGTTCCTCCTAATATCTACGCATTTCACCGCTACACTCGGAATTCCGCTTGCCTCTACTTCACTCAACAACTACAGCTTTGGATGCAGTTCCGTGGTTAAGCCACGGTATTCCACATCCAACTTGCAGTCCCGCCTGCGCTCCCTTTACACCCAGTAAATCCGGATCACGCTTGCATCCTAC
+
ABAAAFFFFFFFFCBFEAE2FGEEFGGGDHDFEHG2EHHD5GFAFE1AEFADEHFEEGAG1?>EEGE3434BEFFGHH3BF4GGFHHEEEEGHHHHH?EGGC?FFGF?EEGHHHHDAEFEGDF11F>DG2@@10101???1FF11?F11<<>CG1FGFGH?1.-<<=0<<CCFC@.CCGCFFGCFGC0;GB0:;;00/;C@?BDGE@BGDGGEBGFFBFFFF./://;FF.9..-9;.;.;EE/BFFFFF
@M03896:38:000000000-B4D98:1:1103:25617:10805 2:N:0:160
CCTGTTTGCTCCCCACGCTTTCGCGCCTCACCGTCAGTTGTCGTCCAGCAATCCGCCTTCGCCACTGGTGTTCCTCCTAATATCTACGCATTTCACCGCTACACTCGGAATTCCGCTTGCCTCTACTTCACTCAAGAACTACAGTTTTGGATGCAGTTCCGTGGTTAAGCCACGGTATTCCACATCCAACTTGCAGTCCCGCCTGCGCTCCCTTTACACCCAGCAAATCCGGCCAACCCTTGCATCCTAC
+
AAAAAFFFFFFFGFFF1EAFEF0EAEGEEBFFEBEEEGDGBFBEFE/FFFHHHHEFGAFHEEEEEF1B@>??FFGHHFFGFFFHFHHGE?EEHHGHH?EGEEBG1F<?EFFHHGFA?AFEGHHHHHGGGGHHEHB1FGF?FGHBD1?10-1F1>GHFFGHF1.-<.=0DDC<<@-;GEFGCGHHGG/:0GCHCCB9;9CF?AAGEA-A-;CE/;BBFFFFFFF-;;//9B-;--;-;-:-/-;//;BB/B
@M03896:38:000000000-B4D98:1:1103:17858:11235 2:N:0:160
CCTGTTCGCTCCCCACGCTTTCGCTCCTCAGCGTCAGTGACGGCCCAGAGACCTGCCTTCGCCATTGGTGTTCTTCCCGATATCTACACATTCCACCGTTACACCGGGAATTCCAGTCTCCCCTACCGCACTCAAGCCCGCCCGTACCCGGCGCGGATCCACCGTTAAGCGATGGACTTTCACACCGGACGCGACGAACCGCCTACGAGCCCTTTACGCCCAATAATTCCGGATAACCCTTGCACCCTAC
+
ABBABFFABBBBGGGFEFEEFGFFGHGHHHHHGGGEGHHCFEFGGEEHHHHGGHBGHHHHEGFEFGFGFFHGHHHHGHGGFGGGHHFGHHHHHHHHHGHEFEFGH</C/DHHHHG2FGHHHHGHGHH<CFGGG0F<GFG<CGG--<<EH:-@:?;--;BFBFGAA9AAFFBDA?./FBBFFFFFFF;-;;@D--@-99BFBDFFFF.9A@9E.;/9BAADFF.9B/;;FFB-;.;;B/;./;B;FFFFFF
@M03896:38:000000000-B4D98:1:1103:17847:11250 2:N:0:160
CCTGTTCGCTCCCCACGCTTTCGCTCCTCAGCGTCAGTGACGGCCCAGAGACCTGCCTTCGCCATTGGTGTTCTTCCCGATATCTACACATTCCACCGTTACACCGGGAATTCCAGTCTCCCCTACCGCACTCAAGCCCGCCCGTACCCGGCGCGGATCCACCGTCAAGCGATGGCCTTTCACACCGGACGCGACGAACCGCCTCCGAGCCCTTTACGCCCAATAATTCCGGCTAACGCTCGCACCCTAC
+
AAAA?FF?DAAAGGCEEEA2FG2EGHGHHGHHGGDEFGE5DBAACE?GHEFGGGAGHFHHHGCE?34B@11BDGHHFHDAECEGFHHEHGHHHHFHHFGEEFDGC/<BGCHHGF>1@GFHGGDHEGHACCCCH0F<>FG<<CG?@-CCG.:--?:@--@F0CA.9.:9;F......;//99BFBFF?--999-99--9@B-;;....--;@E.9:B;:.@9.A./9///9/---9;B.9;.---9BD.;;
@M03896:38:000000000-B4D98:1:1103:16733:11323 2:N:0:160
CCTGTTCGATACCCGCACTCTCGAGCTTCAGCGTCCGTTTCGCTCCAGTGAGCTGCCTTCGCCATCGGCGTTCTTCGTGATATCTCAGCATTTCACCGCTACCCCACGAATTCCGCCCCCTCTGTGCGCACTCCACCACACCACCTCGCGCTGCCCTCCAGATGTTCAGCATCTACATTTCACAACACCCCTAATCTCCGGCCTACGCTCACCTTCAACCCACTAAATCCGTATAACGCCCCGCCCTTCC
+
>AA1>13>>D1>1G?AE000BF010A011ABGG/A///10B/AEA/1A2A11B1BFG11B/E/B/B>/>>FEEG12/BF>0F2B2222E11B>FBFG/>//>0<??/<B/FCF><?///>//?1?1?A--<@00>00.<CACC...<CC-:-::../../;0;B00090;0;;00;;9B0CFGFF?.;..----999BB-;=;-/;9--;99-9//9//-999-B////9---99;9--9@-9--;-/-9
@M03896:38:000000000-B4D98:1:1103:11411:11391 2:N:0:160
CCTGTTCGCTCCCCACGCTTTCGCTCCTCAGCGTCAGTGACGGCCCAGAGACCTGCCTTCGCCATTGGTGTTCTTCCCGATATCTACACATTCCACCGTTACACCGGGAATTCCAGTCTCCCCTACCGCACTCAAGCCCGCCCGCACCCGGCGCGGATCCACCGTTCAGCGATGGACTTTCACACCGCACGCGACGAACCGCCTACGAGCCCTTTACGCCCACTAATTCCGCATAACGCCTCCACCCTAC
+
AAA3>DFADAABGGFG2EEAFGAEEHGFHBGHGGGGAAA5DE0EEA1FFGGGFFBGHHHHGEE?F343@??EFHHHFGGE/EEFGGGEGFG4GGFGHEF<EFFGGECCCCFGHH21@FFGFHGHEGF<A/ACC0<1>FF>>CD---;:A--::9-9-9AF;BF.:..//;.-.9./F//;B/BBBA---;-B--9-;9BBBB=.;;9..--A;/9;B..-@D?9////FF/.-../;.;-.....9A..9
@M03896:38:000000000-B4D98:1:1103:11427:11403 2:N:0:160
CCTGTTCGCTCCCCACGCTTTCGCTCCTCAGCGTCAGTGACGGCCCAGAGACCTGCCTTCGCCATTGGTGTTCTTCCCGATATCTACACATTCCACCGTTACACCGGGAATTCCAGTCTCCCCTACCGCACTCAAGCCCGCCCGTACCCGGCGCGGATCCACCGTTCAGCGATGGACTTTCACACCGCACGCCACGAACCGCCTACGAGCCCTTTACGCCCACCAATTCCGCATAACGCCTCCACCCTAC
+
AAAAAFFADBBBGGGGEEEEFGEEEHGHHGHHGGEEGHHCFEEEGGEGHEGGGFFGHHHHAEFEF@43@BFBGHHHGGGFEGFGHFHHHGGFGHGHHAG<EEBGGE/BDFHHGHF2@G2GGHGHGHH<C?DGF0<><FG<ADG--<<CH.;:A?-9-ABF9FF.9..:/;.-.9.;B//;BFF99;9-9;9;..;--.;B;@F.AB...;9A.//;;;A=F9..9.:/;F9.-.;/;.@-9.9.;FFE.;
@M03896:38:000000000-B4D98:1:1103:4481:11633 2:N:0:160
CCTGTTTGCTACCCATGCTTTCGTGCCTCAGCGTCAGTTAAAGCCCAGCAGGCCGCCTTCGCCACTGGTGTTCCTCCCGATCTCTACGCATTTCACCGCTACACCGGGAATTCCGCCTGCCTCTACTTCACTCAAGCCTTATAGTTTCAAGCGCAGTCCATAGGTTAAGCCCATGTATTTCACGCCTCACCCACAAGGCCGCCTACGCACCCTTTACACCCACTAATTCCGGACAACGCTCGCTCCCTAC
+
ABBAAFFFFFFFGGGBEBFEGGGHGGHHHHHHGGGGGHHHHGCGFFCFHFHHEFEEGGGHAEEEEGFCFFGEFGHHGEEEGGHHHHHFEEFGHHHHHEGGGEFGFE??@DHHHHFDGGGGHHHHGHHHHBGHB01?FFCBBBFF<=GGFD1<AD-CEHHHBFCCD0==0<GHCFG0CCCGHBGGHCG.:CFFCDD..;;EB@@DGGEBABBFE/9BFFF9AE.;//9:BB/-.99.:-B?D-;;EFFF/A
@M03896:38:000000000-B4D98:1:1103:4473:11650 2:N:0:160
CCTGTTTGCTACCCATGCTTTCGTGCCTCAGCGTCAGTTAAAGCCCAGCAGGCCGCCTTCGCCACTGGTGTTCCTCCCGATCTCTACGCATTTCACCGCTACACCGGGAATTCCGCCTGCCTCTACTTCACTCAAGCCTTATAGCTTCAAGCGCAGTCCATAGGTTAAGCCCATGTATTTCACGCCTCACCCACAAGGCCGCCTACGCACCCTTTACACCCAGTAATTCCGGACCACGCCCGCTCCCTAC
+
AAAAAFFFFFFFGGCGCFFBFGEGFFHHHFHHGGDAADFAGFHFHHEFGGHEEGEEGGGHHECEEGF2@FGEGGFHHGDFFGHHH4GFEEEGHHFHHAEFFC?GH?>BC/GFHG2EEAFHFHHFFGHEGDGGF0??FFFHFE1D1>F>>F1<<CCCDGGG0=0<=0<0=DHGC//0;:;C;:CGFEH.:;CA.C....;;:;?AAG.;DDFF?BF/BF99A..B//9/:B;-.9-.;.;.-99-9DA./9
@M03896:38:000000000-B4D98:1:1103:26569:11858 2:N:0:160
CCTGTTTGCTCCCCACGCTTTCGCACCTGAGCGCCAGTCTTCGTCCAGGGGGCCGCCTTCGCCACCGGTATTCCTCCAGATCTCTACGCATTTCACCGCTACACCTGGAATTCTACCCCCCTCTACGAGACTCAAGCTTGCCAGTATCAGATGCAGTTCCCAGGTTGAGCCCGGGGATTTCACATCTGACTTACCAAACCGCCTGCGTGCGCTTTACGCCCAGTAATTCCGATTAACGCTTTCACCCTCC
+
ABBAAFFFFFFFGGGGEEEEFGEEEFGHEBGFAEE2EGHHFHGHFEE3B10E>E>EEGGH1EDEEH?/>/FHGHHHHCF3FFGHHFHEEEGGHGFGH<BF@@?GGHC<22FGHH1FGHHGGGGHFHF...<G00/<<CD<<CC0:0<C0;0;CCCCCCGHHH0.999//:FA@-9--9CFGFFFFFF//;BF;/;;BAAE@BFFFFBDDD-B-AE/B.9;BA.://;BFF/AA9AFFAB?A.;99FF?EF
@M03896:38:000000000-B4D98:1:1103:3076:11878 2:N:0:160
CCTGTTTGCTCCCCACGCTTTCGAGCCTCAGCGTCAGTTATCGTCCAGTAAGCCGCCTTCGCCACTGGTGTTCCTCCTAATATCTACGCATTTCACCGCTACACTAGGAATTCCACTTACCCCTCCGACACTCTAGTACGACAGTTTCCAATGCAGTACCGGGGTTGAGCCCCGGGCTTTCACATCAGACTTGCCGCACCGCCTGCGCTCCCTTTACACCCAGTCAATCCGGATAACGCTTGCACCATAC
+
ABBABFFFFFFFGGGGEEEFFGEFGEGHHHGGEEEEEGGGBGGHHEAGF5ADGGEFGGGH1EEEFHFGFEHFHHHHHHBEGGGHHGFFEFGGHGGHHEEGCEBGFGFFBGHHGHGEGHDH2GFGGGFDGGGHF1<1<@??/?>/<DGHHHFGGHH1<FFH.<--<:-/C:CCDGCGGGGGGGGFGGB99;BF0CC;;?CFFFFFEFDF=DDEB/BBB99BDAEF/9/;FFA-..;/B.;9;9.9/B.//B
@M03896:38:000000000-B4D98:1:1103:22893:12021 2:N:0:160
CAGGAAGTAGTCAGTCAGAAGGACAAATAGGGGAGTTTCGCGCGGCGGGTCGCAAACAATTAACATAAGACAGAAATAGAGAACACGGATTTAACAAAATAAAGAAAAATGAAATAGAAGACAATAAAAAGTTTTATGTAGATAGTTATAACTACACAGAAAATAGACATATATGATATAGTAACAATGAAGTTAAAAAACAGACGATGACAGAAAGTGTAATGTACAGTAAAAGTAAGTATGCAGTGGAT
+
>A1>11113333313B1111B1BA0B011110000001200A///////>/>>///0B/11B111211111000111111111100/////112>?100111111000>011=1111111100000000<.00000000000000000000000///0.//;/00000000009000;000000000;00000000000----/-----/////////////////9//;/////9////://///;////
@M03896:38:000000000-B4D98:1:1103:16698:12079 2:N:0:160
CCTGTTTGATACCCACACTTTCGAGCCTCAATGTCAGTTGCAGCTTAGCAGGCTGCCTTCGCAATCGGAGTTCTTCGTGATATCTAAGCATTTCACCGCTACACCACGAATTCCGCCTGCCTCAACTGCACTCAAGATATCCAGTATCAACTGCAATTTTACGGTTGAGCCGCAAACTTTCACAACTGACTTAAACATCCATCTACGCTCCCTTTAAACCCAATAAATCCGGATAACGCTCGGATCCTCC
+
ABBBBFFFFFFFGGGEEEBBFGEAFEGHHHHHGHGHHHHFDFFGHHFGHHHHEGBFHHHHEEEEFHF1AEEFGHHHHHGHHHHGHHHHHHHHHHGHHGGGGEDFGGGEEEHHHGEFGGEHHFHHFGGFHHHHF2FBGGHHHHH2@FFHGGHHGHH2D1FDFHGDF//<FGHCDG-CGFGFHHHHHGH/0GGFC0CGHHHCFFHHHHGDGGDEBB9F0FFFDEC9BFBFFGD-;9AFFDA?D;-A?;B/9B
@M03896:38:000000000-B4D98:1:1103:16716:12085 2:N:0:160
CCTGTTTGATACCCACACTTTCGAGCCTCAATGTCAGTTGCAGCTTAGCAGGCTGCCTTCGCAATCGGAGTTCTTCGTGATATCTAAGCATTTCACCGCTACACCACGAATTCCGCCTGCCTCAACTGCACTCAAGATATCCAGTATCAACTGCAATTTTACGGTTGAGCCGCAAACTTTCACAACTGACTTAAACATCCATCTACGCTCCCTTTAAACCCAATAACTCCTGATAACGCTCGGATCCTCC
+
AAAABFFFFFFFGGGFEEFFGGECGEGHHHHHHHFDGGGADF3FGHEGHHFEBG2FHHHHFEEFFHEEAEEFGHHHHGGHHHHHHHGHHHHHHHGHHEEG@EFHHEFEGGHHHGEEGG/GF3BB?GGGHHHHF2G22B3GGHGD@FDFFGHHFGH<1?F1FHG/C/>0CFH-CGC?HFHFHHHHGDG/<C:CG00:GFCGHFGHEGCDFEGEB0CBB99:AE.B000;CF0:000009-.;;@..9BBBF
@M03896:38:000000000-B4D98:1:1103:16074:12293 2:N:0:160
CCTGTTTGCTCCCCACGCTTTCGCGCCTCAGCGTCAGTTGCTGTCCAGCAGGCCGCCTTCGCCACTGGTGTTCCTCCGTATATCTACGCATTTCACCGCTACACACGGAATTCCGCCTGCCTCTCCAGTACTCAAGAAGTACAGTTTCGAATGCAGGCTATGGGTTGAGCCCATAGTTTTCACATCTGACTTGCACTCCCGCCTACACGCCCTTTACACCCAGTAAATCCGGATAACGCCTGCTCCCTAC
+
BBBBBFFFFFFFGGGGAEEFFGEEAEGEGHHHGGGDGHFGFGHHFFEGHHFHEFEEGGGHGEDEFG3B@BFEGGHHHG?FEGHHHHHGGGGGHHHHHFGGGEGGFDCCCFFHHHGGGGHHHGHHHHFB?GHHFHE1FGCGDGFD11GGEGHHHHHHHD<C0DCG<<</CGHGHHEFCCFGHHHHHGH00CFGGFFFGFFGDGBFGGGGGGGGF/99BFFFFF.;FBFFFF.-..;;B.@-A.A9BFFEBF
@M03896:38:000000000-B4D98:1:1103:17061:12372 2:N:0:160
CCTGTTCGCTCCCCACGCTTTCGCTCCTCAGCGTCAGTGACGGCCCAGACACCTGCCTTCGCCCTTCGTGTTCTTCCCGAGATCTACACCTTCCACCGTTACACCGGGCATTCCAGTCTCTCCTACCGCACTCAAGCCCCCCCGTACCCTGCGCCGCTCCACCGCCACCCCATGCCCTCTCACACCGCCCGCGCCCCACCCCCTACGCGCCCTCTACTCCCACCAACTCCGGCAAACCCTCGCCCCCTAC
+
>A1>11D?DAAAGA1E0E000A0AAAAFC11BAAE?/D2B1A//AA////0BF0BBGHFB/E///B0/B/>BF21@FG/?///B2BE1BE0>BF1DF/<//?B<<>B///012@21@@@@2@@D1?F/</>-F0<1<.>.<AC-;:CC:;/:--.--9=C/:C.--9------;/;F/--;;B9FF---9-9--;---;B-;@-----9;;>---9//9;9BA--9-///----;-9-------;-9--;
@M03896:38:000000000-B4D98:1:1103:17885:12419 2:N:0:160
CCTGTTTGATACCCACACTTTCGAGCATCAGCGTCAGTTACAGTCCAGTAAGCTGCCTTCGCAATCGGAGTTCTTCGTGATATCTAAGCATTTCACCGCTACACCACGAATTCCGCCTACCTCTACTGCACTCAAGACGACCAGTATCAACTGCAATTTTACGGTTGAGCCGCAAACTTTCACAACTGACTTAAACATCCATCTACGCTCCCTTTAAACCCAATAAATCCGGATAACGCTCGGATCCTCC
+
BBBBBFFFFFFFGGGEEEFFGGEEGFGHHHHHGGDGFHHHFGFGHEFGFGFAFGAGHHHHEEEFGHFEEGGHHHHHHGGHHHHHHHHHHHHHHHGHHGGGGGGHHHHGGGHHHGBEFGFHHFHGHHFGHHHHGEHGGFCCDGGC1FGFFGHHHHG1<DFHFHGGGC-0FGH??GCGHFHHHGHHHGH:FGGGG:GHHHHHGBFFGFEDFDGGFFFFBFFFGGGGGFFGGGFFDDFFBFF?D--AADFFFF
@M03896:38:000000000-B4D98:1:1103:25240:12452 2:N:0:160
CCTGTTTGCTCCCCACGCTTTCGCACCTGAGCGTCAGTCTTCGTCCAGGGGGCCGCCTTCGCCACCGGTATTCCTCCAGATCTCTACGCATTTCACCGCTACACCTGGAATTCTACCCCCCTCTACGAGACTCAAGCTTGCCAGTATCAGATGCAGTTCCCAGGTTGAGCCCGGGGATTTCACATCTGACTTAACAAACCGCCTGCGTGCGCTTTACGCCCAGTAATTCCGATTAACGCTTGCACCCTCCG
+
BBBBBFFFFFFFGGGGEFEFFGAEFGGHHHHHFFGGGHHHHHGHGEEHHGAFEEEGGGGHEEDEGHEEEEGHHHHHFGFBGGHHHHHGGGGGGHHHHFDGC@?GHFGACHHHHHHGHHHGCFGHFHFCEGGHFGFDGHH/<G000:=CCF;GFHHHHGHFHHGA/0/9CCFEA?-@CDGGGGGGFFF9BFFFFFBBF?EFFFFFFF;;AD==-;EFFEF>CFA9B/FFFFFFDFFFFAD.AEA;FBDEFF.
@M03896:38:000000000-B4D98:1:1103:26039:12784 2:N:0:160
CCTGTTTGCTCCCCACGCTTTCGCACCTGAGCGTCAGTCTTCGTCCAGGGGGCCGCCTTCGCCACCGGTATTCCTCCAGATCTCTACGCATTTCACCGCTACACCTGGAATTCTACCCCCCTCTACGAGACTCAAGCTTGCCAGTATCAGATGCAGTTCCCAGGTTGAGCCCGGGGATTTCACATCTGACTTAACAAACCGCCTGCGTGCGCTTTACGCCCAGTAATTCCGATTAACGCTTGCACCCTCC
+
ABBABFFFFFFFGGFEAEEAFGEEFGGGFHGFCFGEFHHHGHCAEEEGGG0AE>>>EGGHAEDAFHE/>EFGHGGFHEFDGGHHGFHGGFGGHHFGHDDGG@FGHFCC2GGGHFBFGGGDDGGFFHC>.EEHFCC0DC0/<GG00;<C000;BGHHGFGHHGF.:9//;CFE-9--9A9FGEGFFFF/;BBBB/B;/9AE-@DDFF;ADF-@BA.BF9:=@D.BBBBFFFF.;..:B.B.A?9;;BD.ED
@M03896:38:000000000-B4D98:1:1103:4490:12989 2:N:0:160
CCTGTTTGATACCCACACTTTCGAGCCTCAATGTCAGTTGCAGCTTAGCAGGCTGCCTTCGCAATCGGAGTTCTTCGTGATATCTAAGCATTTCACCGCTACACCACGAATTCCGCCTGCCTCAACTGCACTCAAGATATCCAGTATCAACTGCAATTTTACGGTTGAGCCGCAAACTTTCACAACTGACTTAAACATCCATCTACGCTCCCTTTAAACCCAATAAATCCGGATAACTCTCGGATCCTCC
+
ABBAAFFFFFFFGGFFFCFFGGEEBEEHHHFHHHGGHHFGFFFGHHFFHHHHEHFFHHHHEEDEFHFEEEFGHHHHHHGHHHHGHHHHHHHHHHGHHDEGGEBGHHGFFFHHHGEEGGAGGHHGBGFFGFHHFCCBFGHHHHF2FGGHHHGGHHGHGFHH1FFC<<<<FGG-AFDCHFGGFHGFHGF<DGHGCGFBHFFFHFHHF0;@EGGGB;CB0CB9DF./;0FGGEA-A.9BB/;/F....;B9;F
@M03896:38:000000000-B4D98:1:1103:4479:13003 2:N:0:160
CCTGTTTGATACCCACACTTTCGAGCCTCAATGTCAGTTGCAGCTTAGCAGGCTGCCTTCGCAATCGGAGTTCTTCGTGATATCTAAGCATTTCACCGCTACACCACGAATTCCGCCTGCCTCAACTGCACTCAAGATATCCAGTATCAACTGCAATTTTACGGTTGAGCCGCAAACTTTCACAACTGACTTAAACATCCATCTACGCTCCCTTTAAACCCAATACATCCGGATAACGCACGGATCCTCCG
+
BBBBBFBFFFFFGGCGGAFAFGECFFGHHGGHHGHHHFEFGGFGHHBFHBGAEHGGHEHHEEDEEGEE1AEFHHHHHHGGHHHHHFFHHGGGHHHHHCEFFEEHGHFGGFHHHGGEEGGHHFHFCGBFGHGEFFHDGHDFGHHBFGFFHHHHHHHHF?<F1FCA?/<C1>F<ACDGHHHDFHHHHGH<DGFCCFGHFFGCGFHGFCECEF:;/00CFGBBEE9BF/CBFFD-AEDGF.;-;;-9:DF/9F.
@M03896:38:000000000-B4D98:1:1103:26112:13017 2:N:0:160
CCTGTTTGCTCCCCACGCTTTCGAGCCTCAACGTCAGTTACCGTCCAGTAAGCCGCCTTCGCCACTGGTGTTCCTCCTAATATCTACGCATTTCACCGCTACACTAGGAATTCCGCTTACCTCTCCGGCACTCAAGACGGGCAGTTTCCAATGCAGTCCCGGGGTTGAGCCCCAGCCTTTCACATCAGACTTGTCCATCCGTCTACGCTCCCTTTACACCCAGTAAATCCGGATAACGCTTGCCCCCTAC
+
ABBAAFFFFFFFGGBFAEAAFGFEFEGGHHFHDGDGGHHHGHGGGGEHFEGFGGEEGFFHEEEEGGEBBEGEHHHHHGHHHHHHHHHGGGGGHHHHHEEGGEBGEGGFFHHHHHHDEAGHHFHHGHGGGGGHGHFFFG?/<ADDCFHHHGHHFHGDGCGFFG-A@-;:GHHE?DAAE/FGGGGGGGB:0;9B0;CCBFGGD:AAEFFFFFFFF//FFFFFDFF/B/9FFFDA.A.9B.;9..:;BFFFEF
@M03896:38:000000000-B4D98:1:1103:26130:13021 2:N:0:160
CCTGTTTGCTCCCCACGCTTTCGAGCCTCACCGTCAGTTACCGTCCAGTACGCCGCCTTCGCCACTGGTGTTCCTCCTAATATCTACGCATTTCACCGCTACACTAGGAATTCCGCTTACCTCTCCGGCACTCCAGACGGGCAGTTTCCAATGCCGTCCCGGGGTTGAGCCCCAGCCTTTCCCATCACCCTTGTCCATCCGTCTACGCTCCCTTTCCCCCCATTACATCCGCATACCGCCTTCCCCCTCC
+
AA>>>FF1DFFFGEBEEEEAFFAAAEEHFF0BEHFAEGG2DGEFCE/AGG1AAEECEEGHEAA?EF10B0?BEGFFHHFFG2FFGHH/@EGGHHBGG/EEEE1BFGBF11BGHH0?<EEGC1FFFG/B@<CHF0111>-.>>-</=DGD00=CG0<=:AACC?-9-;//9:9EB;AEFFF90;0;:009;-/-/;;//9AFAAFFF-9A9AEFB/BFFB-@9-/;//;BF-----/9-----/:9FA=:A
@M03896:38:000000000-B4D98:1:1103:20425:13072 2:N:0:160
CCTGTTTGCTCCCCACACTTTCGCACCTGAGCGTCCGTCTTCGTCCAGGGCGCCGCCTTCGCCCCCTGTATTCCTCCAGATCTCTACGCATTTCACCGCTACACCTGGAATTCTACCCCCCTCTACGCGACTCCAGCTTGCCAGTATCAGCTGCAGTTCCCACGCTGAGCCCGGAGCTTTCACATCTGACTTAACTAACCCCCTGCGTTCGCTTTACTCCCAGTCATTCCTCTTCACTCCTCCACCCACC
+
>>>1113>DFFCE1BE1AB1AB0B00EA000B0A0///BG/D/0A/A10///AA/>E/EG/?//>>//12BE@F@EC011BFBF2>B?E/E/BB2BG<</<<1BGHCG01?GGFFGBC/C@@FGFF>-<-<CAC//<<0::C000;;;:00://;/:0=GF9.-.9...;FA-:-;-99BFBB9/BB//;//;/B///9;-:@@---9:---99-/99;/99/:9/9/9;9B9//9//;-9-/-:9---;
@M03896:38:000000000-B4D98:1:1103:20411:13084 2:N:0:160
CCTGTTTGCTCCCCACGCTTTCGCACCTGAGCGTCAGTCTTCGTCCAGGGGGCCGCCTTCGCCACCGGTATTCCTCCAGATCTCTACGCATTTCACCGCTACACCTGGAATTCTACCCCCCTCTACGAGACTCAAGCTTGCCAGTATCAGATGCAGTTCCCAGGTTGAGCCCGGGGATTTCACATCTGACTTAACAAACCGCCTGCGTGCGCTTTACGCCCAGTAATTCCGATTAACGCTTGCACCCTCC
+
ABBABFFFFFFFGGGGEEEFFGFFGGGHGHHHGGGGGHHHHHHHGEEGHD0FAE>EGGGHEEEEGHE>EEGHHHHHGFFGGFGHHHHGGEGGFGHHHDFGC@FGHHBF2FGHHHHHHHHGGGGHHGFA.CEHF0C<DHD<CGG0:<CCCG:;GFFFCCHHHHE::0/99FFAA?-@9AFFGEGGFFF9BFFFFFFB/AEFFFFFFFDADDDF;.99F.A=BFEF/9BBFFFDD.AFF?D.A9A9;BDAEF
@M03896:38:000000000-B4D98:1:1103:20422:13099 2:N:0:160
CCTGTTTGCTCCCCACGCTTTCGCACCTGAGCGTCAGTCTTCGTCCAGGGCGCCGCCTTCGCCACCGGTATTCCTCCAGATCTCTACGCATTTCACCGCTACACCTGGAATTCTACCCCCCTCTACGAGACTCAAGCTTGCCAGTATCAGCTGCAGTTCCCAGGTTGAGCCCGGGGATTTCACATCTGACTTAACAAACCGCCTGCGTGCGCTTTACGCCCACTCATTCCGATTCACTCTCACACCCTCC
+
>AA11BFFFBBCGFBE1AAAAFAEEGGFBCGFEA/EAFGFGGHHFCAGE//AAEEEGFGH/E?EFH>>>EFFHHHGGGHFHFDHHFHEEE?EFFBFHEBC/@FGHGCAFF1FFFBGHHHCGGGHGFFC>?<FF0/0<C0/<C=<<00DDD0;///:;;CFHBH.:0:CCFF.--;9-:C0F0BFGGG9;;B//9:;/9AE@@?-9A>B-A@;--9/B9--9--;//99F/;--9/:9//////;:-;-;A
@M03896:38:000000000-B4D98:1:1103:2754:13421 2:N:0:160
CCTGTTTGCTCCCCACGCTTTCGAGCCTCAGCGTCAGTCAAAGCCCAGTAAGCCGCCTTCGCCACCGATGTTCCTCCTGATCTCTACGCATTTCACCGCTACACCAGGAATTCCGCTTACCTCTACTTCACTCAAGCACAGCAGTTTCAAATGCAGTCTGAAGGTTGAGCCCTCAGGTTTCACATCTGACTTGCCATCCCACCTACGCTCCCTTTACACCCAGTCATTCCGGTCACCCCTCGCTCCCTAC
+
ABBBBFFFFFFFGGBGFGGFFGEEGEGHHGGHGGFEEH5B55BFGECAB5DDFGCEGGGH1EAEEH10/?FGFHHHHHCFHHHHHHHGECEEGHGHHEEGEEFGFC?//CCGGGCDCB<@GHGHFFGHFFHGHF1?1<?F0<FC1<GHBGHF1GF1FGG11<11<<///<CC/..//<<:CCCC=C00:CCC0;C:CG.:09;;//.-.9.EBBC0;099C.E/00C0FBB---9/9.;.;--.;AAF/9
@M03896:38:000000000-B4D98:1:1103:5402:13447 2:N:0:160
CCTGTTCGATACCCGCACCTTCGAGCATCAGCGTCAGTAATGCTGCGGCATGCTGCCTTCGCAATCGGAGTTCTTCGTGATATCTATGCATTTCACCGCTACACCACGAATTCCGCATACCTTCCGCACACTCAAGTCTCACAGTTCGCGCTGCACGGCCCCGGCTGAGCCCGGACATTTCACAACACGCTTTTGCGACGGCCTACGCTCCCTTTCCACCCAATAAATCCGCATAACGCCCGCACCTTCC
+
BBBBBFFABFADGGGEF?EGGGGHHGAGHHGHGAEFGHHHGHHHEFAEFFEFGHFHHHHGEEAFEHFE1@EGHHHHHGFGHHGFGHHHFHHHHHGHHFEGG@FFFHFE/?GHHF2DDDFFHHHHHDF@CGHHBFBFGGBHHHF11FGEG-@@DGFH.-;CCGC--;-9.;;C??-@BFFFGGFBFA9A9BA.:/;/-;9-;;DD/;9BEFFF.9;///9AD?..9/BFFF..;../;;;=B--;99;9FF
@M03896:38:000000000-B4D98:1:1103:5375:13451 2:N:0:160
CCTGTTCGCTCCCCGCACCTTCGATCCTCAGCGTCAGTAATGCTGCGGCATGCTGCCTTCGCAATCGGAGTTCTTCGTGATATCTATGCATTCCACCGCTACACCACGAATTCCGCATACCTTCCGCTCACTCAAGTCTCCCAGTTCGCGCTGCACGGCCCCCGTTGAGCCCGGACATTTCACAACACGCTTTTGCGCCGGCCTACTCTCCCCTTCAACCCAATAAATCCGGATCACGCCCGCACCTCCC
+
AAAAAFFA1A1>FEGAA?AFCGCH2FAGHFFG?EAEEHHBADD21A///EE0BFFGHFGHHEE?EGEEEEGGHHHHABFGFGBGFFDGFGHH2BFGH/>E//GHGHCC@?GHGB0/<</FC111@<C/>AFFD<11?<1<1F0<F1>>C?C-<ECG.AA@@--9.;../;99--9--;00;0C9;99E-@A--///9-;-9>9-/-/;/FBB-:--//9AA---/99;FF-@----:;-9-9--9;9-:-
@M03896:38:000000000-B4D98:1:1103:23134:13455 2:N:0:160
CCTGTTTGCTCCCCACGCTTTCGCGCCTCACCGTCAGTTGTCGTCCAGCAATCCGCCTTCGCCACTGGTGCTCCTCCTAATATCTACGCATTTCACCGCTACACTAGGAATTCCGATTGCCTCTCCGATACTCAACATCAACAGTTTCAAATGCAGTTCACGAGTTAAGCCCGTGGATTTCACATCTCACTTGCCGACCCGGCTACACGCCCTTTACACCCACTAAATCCGGACAACCCTAGCCACCTAC
+
ABAAABDFFFFFFGBAAEEAFGEEAEEEGHHHFGEE2FEG5GAAF1AFGEAGGHAFEGGH1EEEEF323B3BBF3FFG34GGBF4FF?EE>E4GFHHAEECE?FBGFBBFFFHH0/?</BB1FGGH<B/C@1<<101<??<GD?1<FFDF<D1FGHFFFHHE.-<.00=DGG--.;DG00;CFFGHG0CFG00CF-9-AG--9A.;BB.@:@@;B/;BFBDE..;BBFFF.-.;-.;.9.../;9;FFFF
@M03896:38:000000000-B4D98:1:1103:5391:13463 2:N:0:160
CCTGTTCGATACCCGCACCTTCGAGCATCAGCGTCAGTAATGCTGCCGCATGCTGCCTTCGCAATCGGAGTTCTTCGTGATATCTATGCATTTCACCGCTACACCACGAATTCCGCATACCTTCCGCACACTCCAGTCTCACAGCTCGCGCTGCACTGCCCCGGTTGAGCCCGGACATTTCACAACACGCTTTTGCGACGGCCTACGCTCCCTTTCAACCCACTACATCCGGATAACGCCCGGACCTTCC
+
AAA1AFB11FA@GG1EGEE0FGHEHGFHF11A?EEFGH2FGFF21B0AEAAEGFHGGHEHEE?EEH//>>>BFGDHHHGHGFGGGH2BGFHFHFHHHEEEGC1<F/FA?EGHHHHGCCFFHHHG0?<BC@G00011@G1D1?C?.>1<?<ACGGGC0<0CGE--;.;/C9BA--;:9B0;BFB09:.C.:--EB//-@9-=@=ABFB?-9AE99B/;99-;E--F/BFFFA----/99-@@9--;;999F
@M03896:38:000000000-B4D98:1:1103:23145:13470 2:N:0:160
CCTGTTTGCTCCCCACGCTTTCGCGCCTCACCGTCAGTTGTCGTCCAGCAATCCGCCTTCGCCACTGGTGTTCCTCCTAATATCTACGCATTTCACCGCTACACTAGGAATTCCGATTGCCTCTCCGATACTCAAGATCAACAGTTTCAAATGCAGTTCACGAGTTAAGCCCGTGGATTTCACATCTGACTTGCCGACCCGGCTACACGCCCTTTACACCCAGTAAATCCGGACCACGCTTGCCACCTAC
+
ABBABFFFFFFFGGGG2AAAFGEFEGGGGHHHGHGGGHFHFHGGGFEFHHFHHHEFGGGHAEFFGGFBBEFEHHHHHH@DGFHHHGHFEFFGGHHHHEEEFEEGGHBBBFGHHHF/CDFGHHHHHH<>/<CHEBB1?DFFGHHBFFHGGHFFBGGFFFGFHH?C..0D0FHH?-;@FH0CGFHHHHH0CGGB=CF=??DG-;;BDFFF?BEF;/B/:BFBDEEB/BBFFF.-A@-;9::.;.;B/BFF/:
@M03896:38:000000000-B4D98:1:1103:23129:13478 2:N:0:160
CCTGTTTGCTCCCCACGCTTTCGCGCCTCACCGTCAGTTGTCGTCCAGCAATCCGCCTTCGCCACTGGTGTTCCTCCTAATCTCTACGCATTTCACCGCTACACTAGGAATTCCGATTGCCTCTCCTATACTCAAGCTCAACAGTTTCAAATGCAGTTCACGACTTAAGCCCTTGGATTTCACATCTTCCTTACCGACCCGGCTCCACGCCCTTTCCACCCACCAACTCCGCACATCCCCTGCCACCTCC
+
ABA3AFFBFFFFFEGG2AE2FG2EAFEEGHFHGCEDAFGBFGEFED1BGF2FGF1FEGEG1BE1?F3BB2BBFGGHGH3@F3BFG4F1>E?EFGDGG>EEE<FG3333BBFHHH0/??/BDFG@<G1@2@GFG1111??1?FG0FBGDGH?<1DGBGFF1B<.-.<==0<<C/<//<<DDGDFC00<000;00;/..:-9;-9A../C.999-/0////.:......;BB..-9-/;/999.9./;99:A
@M03896:38:000000000-B4D98:1:1103:12720:13828 2:N:0:160
CCTGTTTGCTCCCCACGCTTTCGAGCCTCAACGTCAGTTACCGTCCAGTAAGCCGCCTTCGCCACTGGTGTTCTTCCTAATATCTACGCATTTCACCGCTACACTAGGAATTCCGCTTACCTCTCCGGCACTCGAGCCAGACAGTCTCCAATGCAGTCCCAGGGTTAAGCCCTGGGTTTTCACATCACACTTGCCTTCCCGTCTACGCTCCCTTTACACCCAGTAAATCCGGATAACGCTTGCCCCCTCC
+
AAAAAFDFFFFCFFGE1EA0FGFEGFGHHHFGECGFEDEGGHEFEEEGEEDDFHEEGGGHEEEEGHBF1FCEHHGHHHHFGFHHHHEGEEAEHHHHHGEEGEGHF0FF1GHHGFBC/CGHFHHHHHECCCCHH??<AC000FGCFF1FHF1DGHGHDBCH00..<.<0=DCE/C:.:;.C;CGG;G;0;CFF0CBBC0;FF9CFAF??AACE/;B/9/;FBAFFBFFFFF9---9;BA---9-/9:@--:
@M03896:38:000000000-B4D98:1:1103:12733:13841 2:N:0:160
CCTGTTTGCTCCCCACGCTTTCGAGCCTCAACGTCAGTTACCGTCCAGTAAGCCGCCTTCGCCACTGGTGTTCTTCCTAATATCTACGCATTTCACCGCTACACTAGGAATTCCGCTTACCTCTCCGGCACTCGAGCCAGACACTCTCCAATGCCGTCCCAGGGTTAAGCCCTGGGTTTTCACATCAGACTTGCCTTGCCGTCTACGCTCCCTTTACACCCAGTACATCCGGCTAACGCTTTCCCCCTAC
+
ABAAAFFCFFFFGGGE2EAAFGFFGEGHHHHHEHHGEHGHGGEFEEEBEFBDFGAEEGEG1EEEEHB25B?EGHHHHHHFGFFHFDFFEEEGHHEGHEGGGEGHGFBF33BBGEBBDGGHHHHHHHD>CBCGF/???D0?>F<0<FFGH1FFCC0ADGGGD0.</:;CCGGHGG.C/:.;BFFGGGC00;;B0;FB9/FF-.;.AB.9;ADEBF9/:;BBA.99////9;.9-9./;.;.../9;.;>.:
@M03896:38:000000000-B4D98:1:1103:10080:14359 2:N:0:160
CCTGTTTGATACCCACACTTTCGCGCCTCAATGTCAGTTGCAGCTTAGCAGGCTGCCTTCGCAATCGGAGTTCTTCGTGATATCTAAGCATTTCACCGCTACACCACGAATTCCGCCTGCCTCAACTGCACTCAAGATATCCAGTATCAACTGCAATTTTACGGTTGAGCCGCAAACTTTCACAACTCACTTAAACATCCATCTACGCTCCCTTTACACCCAATAAATCCGGATAACGCTCGGATCCTCC
+
ABBAAFFCBDFFGGFECAF5FGE2AAEFGHHHGHHHHHG5DGEGAGB3FEGHEG1FHHHHEEBEGHF1EE>BEHHHHHGGHHHGHH4BFGHHHHHHHGGGGEFFFEGEEEHHHHHFGGEFHHFF1FBBFHHF0CC<1F1@GGG1>@FGGHHHGH1<?<GHFHF/<.-<<<G@@D-<GHHGHGHHHDC0:CCG0CGG0:0GHGFHHHE@EEGGF0CF09;9DE.CFF0;CF.-...:9AB.9--99@FFFF
@M03896:38:000000000-B4D98:1:1103:20501:14609 2:N:0:160
CCTGTTTGCTCCCCACGCTTTCGCACCTGAGCGTCAGTCTTCGTCCAGGGGGCCGCCTTCGCCACCGGTATTCCTCCAGATCTCTACGCATTTCACCGCTACACCTGGAATTCTACCCCCCTCTACGAGACTCAAGCTTGCCAGTATCAGATGCAGTTCCCAGGTTGAGCCCGGGGATTTCACATCTGACTTAACAAACCGCCTGCGTGCGCTTTACGCCCAGTACTTCCGATTAACGCTTGCACCCTCC
+
ABBABFFFFFFFGGGGEEEFFGEEEGGHFGCGEGEEFHHHFHHHGEEGHG0?AEEEGGGHAEDEEHE/>EGHHHHHH?FDGGHHHHHGGFGGFHHHHGDG@@FGHHGF2FGGHHFFHHHGGGGHHHF<.<<GF0C<DF0<CG0::=CGCC0GGCGCCCGHHHF.:9/;FFFEFA?D?9FFGBGFFFF9BFFFF/;/;AFF@BFFFA@;DDCFCD.:FAD-@;99B/BFFFF?A?.9FDD..:9;BFDFFF
@M03896:38:000000000-B4D98:1:1103:11365:15148 2:N:0:160
CCTGTTCGCTACCCGCACCTTCGAGCCTCAGCGTCAGTAATGCTGCGGCATGCTGCCTTCGCAATCGGAGTTCTTCGTGATATCTATGCATTTCACCGCTACACCACGAATTCCGCATACCTTCCGCACACTCAAGCCTCACAGTTCGCGCTGCACCGCCCCGGTTGCGCCCGGACATTTCACAACACGCTTTTCAGACGGCCTACGCTCCCTTTACACCCAATAAATCCGCATAACGCCCGGACCCTCC
+
AAA>AFFA3AADGGEGE?ABBFB22B2BGHFGE2AAEHFADEF55B0EACEBFDFGHHHGFEEEEGFB1>EFGFHHE?1?GHHGHH4BF4FFGGGHHEEEEEGHGHGEGBHHGFBD/DEGGDDGC///<@CGH01<1>1FGH1>1<F.<-<<@DFH/:-CCG--;;-.:AEB-@-@BBBBFFFFFF.A.@99./////9-:99AFF9@EAAE://:/BFBD.AF////BB..-../B.9>B9-;9-./;A
@M03896:38:000000000-B4D98:1:1103:29087:15188 2:N:0:160
CCTGTTCGCTCCCCACGCTTTCGCTCCTCAGCGTCAGTGACGGCCCAGAGACCTGCCTTCGCCATTGGTGTTCTTCCCGATATCTACACATTCCACCGCTACACCGGGAATTCCACTCTCCCCTACCGCACTCAAGCCCCCCCCTACCCGCCGCCGCTCCCCCGTTAAGCCCCGGACTTTCACACCGGACCCCACGAACCGCCTACGACCCCTTTACCCCCAATCATTCCCGATAACGCCTGCCCCCTAC
+
ABB3AFFAAABAGGGF2AAAFGAEAFECGG3BEGEAAF55DB00EEEA11BFFGBFGGHG1EE??343@1BEF4FHHHEEE/EGGHHBGFGGFF4FH?/EE<DGH//</<GGGF21@@@GHFGH/FH<@CDGF01<>FG.<AC-@.;.C.-;-9-9-;;D.;D-9:.9/:/..;-9;-9;FBB/;99--;-;..;999@B--;.;B;..;;D..9/;/;AB9..///;9B/..;-;FA@-9.;9?EB>9F
@M03896:38:000000000-B4D98:1:1103:29101:15205 2:N:0:160
CCTGTTCGCTCCCCACGCTTTCGCTCCTCAGCGTCAGTGACGGCCCCGAGACCTGCCTTCGCCATTGGTGTTCTTCCCGATATCTACACATTCCACCGTTACACCGGGAATTCCAGTCTCCCCTACCGCACTCAAGCCCGCCCGTACCCGGCGCGGATCCACCGTTAAGCGATGGACTTTCACACCGCACGCGCCGAACCGCCTACGAGCCCTTTACGCCCAATCATTCCGGATCACGCTTGCACCCTAC
+
ABBAAFFABBABGGGGAEECFGEFEHGHGGFGEGG22DD5FE?EEG0AA0EEFHBFGHHHEEEBFE43@??EGGHHHHEA/E>GHFGBFGGHHHDGGEFFDF2FC>/</<GGGHF2@FGHFFGHGHH>ADDFF>11>CC<<@F-:-;CH.-:;999-9;F0;F.9.9./;-..9:;BF/9FBBFFF=--;-;--@-9-@FABDADF..;99E9/B/9.A9@A.;/B/:FFF-9:-.;.;.;.99;BD.:;
@M03896:38:000000000-B4D98:1:1103:6498:15337 2:N:0:160
CCTGTTCGCTCCCCACGCTTTCGTCCCTCAGCGTCAGTTATATCTTGGTAACCTGCCTTCGCAATTGGTGTTCTAAGTAATATCTATGCATTTCACCGCTACACTACTTATTCCAGCTACCTCAAATATACTCAAGACTTACAGTATCAATGGCAGTTCTATCGTTAAGCGACAGGCTTTCACCACTGACTTATAAGTCCGCCTACGGACCCTTTAAACCCAATAAATCCGGATAACGCTTGCACCCTCC
+
AAAAAFF?DAAAGGCEAEE0FGEGGGGHHHHHGFGAEFGHGHHHFH2GFGBGHHFHHHHHAE/BEFE11??EGHDGHHFHHHHHHHFGFHHHHHHHHGGGGCGGHHHHHGHHHHBFGHHHHFHG1FGHFHHHBFF1FBFF1FGFBFGH22FG1F0FGGHHFGHAFEGC1DGFCG->FGBGHHGHHHF0<CHHHFHB<GGG?@CEGG:.;@AEBFBF00;BB?E9FF0FGG9-9.CBBA@?E-A//;;EEB
@M03896:38:000000000-B4D98:1:1103:9527:15443 2:N:0:160
CCTGTTTGCTCCCCACGCTTTCGAGCCTCAACGTCAGTTACCGTCCAGTAAGCCGCCTTCGCCACTGGTGTTCCTCCTAATATCTACGCATTTCACCGCTACACTAGGAATTCCGCTTACCTCTCCGGCACTCAAGACGGGCAGTTTCCAATGCAGTCCCGGGGTTGAGCCCCAGCCTTTCACATCAGACTTGTCCATCCGTCTACGCTCCCTTTACACCCAGTAAATCCGCATAACGCTTGCCCCCTAC
+
ABBAAFFFFFFFGGGF?AAAFGEFGEGHHHHHGHGEEGGBFEEFFAECGFBFGHEEFGGHGGEEEGF?@GEEGGHHHHHGHHHHHHHFFGGEHHHHHEEEEEFHGF3?EHGFGGFDGGGHHHHHHHABCDGHF0G?D??/<A-<0FGGHFHDCG0=GCHH@@--:;-/:;CEGDCFGGGGGGGFGG009;CB09CF09FFD.FF?FA;?ADFF/FFF/;9AA.:/B/9BB9.;../;.@9.A.FFFFFEF
@M03896:38:000000000-B4D98:1:1103:13454:15813 2:N:0:160
CCTGTTTGCTACCCATGCTTTCGAGCCTCAGCGTCAGTTGGTGCCCAGTAGACCGCCTTCGCCACTGGTGTTCCTCCCGATATCTACGCATTCCACCGCTACACCGGGAATTCCATCTACCTCTGCACTACTCAAGAACAACAGTTTTGAAAGCAATTCATGGGTTGAGCCCATGGTTTTCACTTCCAACTTGTCTTCCCGCCTGCGCTCCCTTTACACCCAGTAATTCCGGACAACCCTTGCACCCTAC
+
BBBBBFFFFFFFGGGGFGGEGGEGFFGHHHHHGGGEGHHBHGGHHE3GGGBFHHEEEGGHGGGFGHE2BEHGHHHHHGG?FGGHHHHGGGGGHGHHHGGGGEGGHE@CGGHHHHFHHHHHGHGHHGFGGHHHFGFF<F<GHGH<1<>GHGFDGHFHGFHHFHCGFCC//CGEEG:C<:GGHHGHHH0:CGHFF0FFFFFFDDGGGGAGGDCEF9CBB99/AE?BFB99BF/-;9-.9.;.;999BBDF.F
@M03896:38:000000000-B4D98:1:1103:13438:15821 2:N:0:160
CCTGTTTGCTACCCATGCTTTCGAGCCTCAGCGTCAGTTGGTGCCCAGTAGACCGCCTTCGCCACTGGTGTTCCTCCCGATATCTACGCATTCCACCGCTACACCGGGAATTCCATCTACCTCTGCACTACTCAAGCACAACAGTTTTGAAAGCAATTCATGCGTTGAGCCCATGGCTTTCACTTCCAACTTGTCTTCCCGCCTGCGCTCCCTTTACACCCAGTACTTCCGGACAACGCTTGCACCCTAC
+
AAAAAFFFFFFFGGG1ABFBGGA0BEEHHH1GGGGCGHH11AA1CFECAFEGHHAEEEGH/ECEEFBBBBFEGGHHHFGAEGEGHHHGEGFGDFHHHEEGEEDGFEE@CCFHHH22@FFHHHHG1@@<1@FGF1F11??GHC/<1>F1<F>1>FFGFHH0=D0<<.<</<CE.C//.:CGGFHHFGG0;CFF00;B09CFB@GGEF-@ACAEBBF/99/9AE-9B/;FFB9-;-;-99@-A-:9BFBF-A
@M03896:38:000000000-B4D98:1:1103:29207:15835 2:N:0:160
CCTGTTTGCTCCCCACGCTTTCGCACCTGAGCGTCAGTCTTCGTCCAGGGGGCCGCCTTCGCCACCGGTATTCCTCCAGATCTCTACGCATTTCACCGCTACACCTGGAATTCTACCCCCCTCTACGAGACTCAAGCTTGCCAGTATCAGATGCAGTTCCCAGGTTGAGCCCGGGGATTTCACATCTGACTTAACAAACCGCCTGCGTGCGCTTTACGCCCAGTAATTCCGATTAACGCTTGCACCCTCCG
+
BCCCBFFFFFFFGGFEEFECFGEEEFFGBGHHGGG?EHHGEHGHGD1GHGFGEEEFGGGHEEDEFHFE>ECHHHHHGHGGHHHHHHHGGGGGGHHHHGGGG@DGHHFFFHHHHHHGHHEGGGGHHHGD?DGHFGFGHHF/<GFB:<CGGF<CFFFHGFHHHHEECB9C/CFE?F-;::/FGBF;FFF/:FFFFB9:B.AEDFFFFFFDDDAFD9EFFEDBFDFBFFBFFFFD9ADEFFFDAEA:BFFAAD.
@M03896:38:000000000-B4D98:1:1103:29187:15851 2:N:0:160
CCTGTTTGCTCCCCACGCTTTCGCACCTCAGCGTCAGTCTTCGTCCAGGGGGCCGCCTTCGCCACCGGTATTCCTCCAGATCTCTACGCATTTCACCTCTACACCTGGACTTCTACCCCCCTCTACGACACTCAAGCTTCCCAGCATCAGATGCAGTTCCCACTTTCAGCCCGGGGATTTCACACCTCACTTAACAAACCGCCTGCGCGCGCTTTACGCCCCGTAATTCCTCTTAACTCTTGCACCCCCC
+
>AA1>BFFFFFFGGGE1EA0ABAAAFEB0AAB0BE/AFFH2G/BEEAB0A//A>>>EEGG/?AEEF//>>FGHDGHEC>1FFGGH2F?EE??FFGGG1BB1BBFGB0000?CGFHDGFHGC?CG1G...>@1</<<</<0<<D0./=<C0000<:0;;:CCF..000;0;;C-----999B0C0/.;.9;BB99/;9-AA-;9--:---;-;--9/;:;=@--:9-E;:B//9//;;9;/9//;;F--9@
@M03896:38:000000000-B4D98:1:1103:6119:16271 2:N:0:160
CCTGTTTGCTCCCCACGCTTTCGCACCTGAGCGTCAGTCTTCGTCCAGGGGGCCGCCTTCGCCACCGCTATTCCTCCAGATCTCTACGCATTTCACCGCTACCCCTGGAATTCCACCCCCCTCTACGAGACTCAAGCTTGCCAGTATCAGATGCAGTTCCCAGGTTGAGCCCGGGGATTTCACATCTGACTTAACACACCGCCTGCGTGCGCTTTACGCCCAGCAATTCCGATTAACGCCTGCACCCTCC
+
>A11>BD11B@CF1EFGEE0AEEEAEEHFC01?EE/EGF12FG0BE/A0//A/EE@EE/@/>/??C?//>/B>22FB0F1F1BFBGGFEE//BFGDFBCGC?0?<F//<?1GF11GFF?C@CG0<F<A.CA0<0/0<<0<CG0:0:<;000;CFCCCHGHFF0.90/9;FFE--9--:9CBFFBBB9/9BBBF/BB/9BF---;AF@:AB@@-;-;/AA@@---9-9BFF/9-:-9;-=-9--:;BB-:A
@M03896:38:000000000-B4D98:1:1103:2880:16447 2:N:0:160
CCTGTTTGATACCCACACTTTCGAGCATCAGCGTCAGTTACAATCCAGTAAGCTGCCTTCGCAATCGGAGTTCTTCGTGATATCTAAGCATTTCACCGCTACACCACGAATTCCGCCTACCTCTGTTGCACTCAATGTCGCCCGCCTCAACTGCAATTTTCCGGTTGTGCCGCCAACTTTCACAACTCACTTATCAACCTGCCTACGCTCCCCTCAAACCCAATACAGCCGTATAACGCTAGCCACCTACG
+
AAA1>DFF1D3BCEBE?AGAFGAEBCEDGFFGG?EG?FFFHHEE101FF12DBF1B0EFG/A?BEH/A/AE0DFFGHHGGFGGHHBHGCFHHF2B@GEE?ECFGHGFE//FHHBGEE<<GA1<BG>2BFDDD00B1222<?C/<//??1?<GBGF1?GFD11<<<<-..<<--<@@.:;:GG0<0;:00CC;;0;;0;9/9..0;/A-.;.;.;.;990..--;/9//99>B-A/9BB?-9-/9/9;A//-
@M03896:38:000000000-B4D98:1:1103:2903:16451 2:N:0:160
CCTGTTTTATACCCACACTTTCGAGCATCAGCGTCAGTTACAATCCAGTAAGCTGCCTTCGCAATCGGAGTTCTTCGTGATATCTAAGCATTTCACCGCTACACCACGAATTCCGCCTACCTCTGTTGCACTCAAGTTCGCCAGTATCAACTGCAATTTTACGGTTGAGCCGCAAACTTTCACAACTCACTTAACAACCCGCCTACGCTCCCTTTAAACCCACTAAATCCGGATAACGCTCGCCACCTAC
+
>AA>1DF1@D3DGGCGGEBABGEFGECGGGGHEAEGFHGHGGBGHHBAFEEBFGFGHHHF/B/EEGB/AAAFGHHHGHFFGBEGGFHGGFHHHFFHGEEEEEFGHAGEEEHHHH0?EEEGHBGF1>FGDGHHF01122>/<CC/<12@>GFFHHH1<?DH1??/><-0<>>->CCCF00=DFFGHCC0:CG00;;CB.:C??-.CF9?ECAA/00;0;9;AE.9///9BB9-9--9BB@-A-;--;-F/B
@M03896:38:000000000-B4D98:1:1103:18975:16458 2:N:0:160
CCTGTTTGCTCCCCACGCTTTCGCACCTGAGCGTCAGTCTTCGTCCAGGGGGCCGCCTTCGCCACCGGTATTCCTCCAGATCTCTACGCATTTCACCGCTACACCTGGAATTCTACCCCCCTCTACGACACTCAAGCTTGCCAGTATCAGATGCAGTTCCCAGGTTGAGCCCGGGGATTTCACATCTGACTTAACACACCGCCTGCGTGCGCTTTACTCCCACTAATTCCGATTAACGCTTGCCCCCTCCG
+
ABAAAFFBFFFFGFGEAEE2FFAEAEGHBFFGFGD2AGBG5F2FED1B3100AE>EEGGH1E1?EF?/>>FHFGFHG03?FFGHHHFFE?/EFFBGG?B//<FGGGCA0?DFHHDGHHEGGGGHHF.<.<@GC<G0<G0/<CFC0<;;;;:GHG0CCGCGHH0;90;/CFGF@--;99;BBBB/FFB/;BB//;FB/.AD9@BFEF9AADBB-.:/:/99.B..9/;/;FB?A.;BF9@D..A/9AB=DA.
@M03896:38:000000000-B4D98:1:1103:18955:16461 2:N:0:160
CCTGTTTGCTCCCCACGCTTTCGCACCTGAGCGTCAGTCTTCGTCCAGGGGGCCGCCTTCGCCACCGGTATTCCTCCAGATCTCTACGCATTTCACCGCTACACCTGGAATTCTACCCCCCTCTACGAGACTCAAGCTTGCCAGTATCAGATGCAGTTCCCAGGTTGAGCCCGGGGATTTCACATCTGACTTAACAAACCGCCTGCGTGCGCTTTACGCCCAGTACTTCCGATTAACGCTTGCACCCTCC
+
ABBABFFFFFFFGGGFEEEFFGEEEGGHB3GGEGEEGHHGFHHHGE?EB1?EAEEFGGGH1EDEGHEEEEGHHHHHGBGGHGGGHFHGGFGGDGGHHBBDC@?GHHCF2GHHHHGFHHHGGGGHGH<..<CHF0/<<GF<CG0::;;CC0:CGHHB:CGHHHE.:0/9BFGG?BD?DAFGGFFFFFF/9BFFB/9B/;EEFFFFFFFAAD=F-;9;B99@BF.9;/;BFF.D.9DBFBF.9E.9BFFFFF
@M03896:38:000000000-B4D98:1:1103:2894:16468 2:N:0:160
CCTGTTTGATACCCACACTTTCGAGCATCAGCGTCAGTTACAATCCAGTAAGCTGCCTTCGCAATCGGAGTTCTTCGTGATATCTAAGCATTTCACCGCTACACCACGAATTCCGCCTACCTCTGTTGCACTCAAGGTCGCCAGTATCAACTGCAATTTTACGGTTGAGCCGCAAACTTTCACAACTGACTTAACAACCCGCCTACGCTCCCTTTAAACCCAATACATCCGGATAACGCTCGCCACCTAC
+
ABAABFFFBF5DGGCGGEGEFGEGHE2FGHFHFGGGGFHHGHFGHHGHGFFDGFAGHHHHAEEFGHABEAFHHHHHHGGHHHHHHHHHGGHHHHGHHFEGGEFFFGHGGGHHHFEEEFEHG3GHHFFGHGHGF2C22B@<BED?@2?FFGHHEHFD1FFG1GF?F<-<CFH?@FC@GDDFDGGGHDH/CGCGG0GFFEDD-ADDGGBDFEDFCB0C0BB/9CE.:/;;:B.-AD.;BDF??B-;ADF?BF
@M03896:38:000000000-B4D98:1:1103:28345:16479 2:N:0:160
CCTGTTTGCTCCCCACGCTTTCGAGCCTCAACGTCAGTTACCGTCCAGTAAGCCGCCTTCGCCACTGGTGTTCCTCCTAATATCTACGCATTTCACCGCTACACTAGGAATTCCGCTTACCCCTCCGGCACTCAAGTATGACAGTTTCCAATGCAGTCCACAGGTTGAGCCCATGCCTTTCACATCAGACTTGCCACACCGTCTACGCTCCCTTTACACCCAGTACATCCGGCTAACGCTTGCCCCCTAC
+
BBBBBFF4BFFFGGGGGFGFGGGGHGGHHGGHGHGCEHGHGHGGGEEFGHFGFGEEFGGHGFEEGHFFGFGFHGHHHFHFFGGHFHHEGGGGHHHHHGGGEEEGH?FCHGHFHHFFGG?G2FGFEGG/DGGHFHE1?FF<@FGFHFHHHHGHEHFDFF>FHH.<<<<//<CECHCFHFHFHEHGHH000;G:=CF<CFFGC9EAEBE@EGDE;B00B0;9AAF/;B:BBBD---.;;.@9A..9BAFF.A
@M03896:38:000000000-B4D98:1:1103:28325:16480 2:N:0:160
CCTGTTTGCTCCCCACGCTTTCGAGCCTCAACGTCAGTTACCGTCCAGTAAGCCGCCTTCGCCACTGGTGTTCCTCCTAATATCTACGCATTTCACCGCTACACTAGGAATTCCGCTTACCCCTCCGGCACTCAAGTATGACAGTTTCCAATGCAGTCCACAGGTTGAGCCCCTGCCTTTCACAACACACTTCCCACACCGTCTACGCTCCCTTTACACCCACTAAATCCTGATAACGCCTGCCCCCTAC
+
AAA>AF5>DFFFGGCE2EAAAGEFABEGGFBGEGGDEGFFDA2FEEAADDFFFGAEEEGG1EEEE33?52?EFHFGFCGHFFHHHHGFEEEEHFFGH?E/EEBG3F3B3FGFFG3C/?EGCG?FDG//>BDCG0F1<?11<?F1<<1F>D1=<FG11><1GH..00<<CCGG...;G0GFC;BG0;;:CE/;9:;0CDF:-.=9CF.;.CEE/0;9B//BDE.;/BBFFF///999B;B-...;AEB=.A
@M03896:38:000000000-B4D98:1:1103:13435:16590 2:N:0:160
CCTGTTTGCTCCCCACGCTTTCGCACCTGAGCGTCAGTCTTCGTCCAGGGGGCCGCCTTCGCCACCGGTATTCCTCCAGATCTCTACGCATTTCACCGCTACACCTGGAATTCTACCCCCCTCTACGAGACTCAAGCTTGCCAGTATCAGATGCAGTTCCCAGGTTGAGCCCGGGGATTTCACATCTCACTTAACAAACCGCCTGCGTGCGCTTTACGCCCCGTACTTCCGATTAACACTTGCACCCTCC
+
ABBAAFFCFFFFGGGGEAAFFGAFGGGFFBGFEEEAAFFHGHGFAE1FC10AAE>EFGGH1FD1EHE/>/EGGFHHFBFBGBBFGFHFEEEGBGGHH<<B@C2?FGC0<?GGGH1<GHHGCCDFFHGCDADDC0<0<CD/<GDC00;;:0:CCGF0;:CC:00.:0::;BFE@?-9?.BFBFGBBFF/::/9;/;BB?EF9AF..?@DD?--;.9/B.D;;-999A9BB;.DD?./B/;/9/9/;BDEEA
@M03896:38:000000000-B4D98:1:1103:13428:16607 2:N:0:160
CCTGTTTGCTCCCCACGCTTTCGCACCTGAGCGTCAGTCTTCGTCCAGGGGGCCGCCTTCGCCACCGGTATTCCTCCAGATCTCTACGCATTTCACCGCTACACCTGGAATTCTACCCCCCTCTACGAGACTCAAGCTTGCCAGTATCAGATGCAGTTCCCAGGTTGAGCCCGGGGATTTCACATCTGACTTAACAAACCGCCTGCGTGCGCTTTACGCCCAGTAATTCCGATTAACGCTTGCACCCTCC
+
ACCABFFFFFFFGGGGFFEFGGEEGGGHFHHHGGGGGHHHHHHHGGEHHCGGEEEGGGGHAEDEGHEEEGGHHHHHGHH3GGHHHHHGGGGGHHHHHDCGC@DGHHFGHFHHHGHFHHHGGGGHHHG?AGGHFCCDDHG<GGG00<<GGFCHHHGHHCHHHHBCC99;BFGEG9?BDDFGGGGGFFF//BFFFB:BFFFFFFFFFFFDDFFFC.ABB9D=DFABFFFFFFFDADDFBA@.:9ABFFFFFF
@M03896:38:000000000-B4D98:1:1103:28847:17420 2:N:0:160
CCTGTTTGCTCCCCACGCTTTCGAGCCTCAGCGTCAGTTATCGTCCAGTAAGCCGCCTTCGCCACTGGTGTTCCTCCTAATATCTACGCATTTCACCGCTACACTAGGAATTCCACTTACCCCTCCGACACTCTAGTACGACAGTTTCCAATGCAGTACCGGCGTTGAGCCCCGTGCTTTCACATCACACTTGCCGCACCGCCTGCGCTCCCTTCACTCCCAGTAAATCCGTCTATCGCTTGCTCCATAC
+
ABAAAFF4FFFFGGFGEEECFGEFGFGHFHHCEEE2BGHD5FF2FE13A55DFFECEGEGE11EEHC2@2BEFFFHGGHHHB4FGDG1@EEGHH4FH/EFE>FGGFFF3BGGHHB?FGFGFH/FAC<BBCGHH1<1@<??/?</<1FG1<1FCG1FGDDG.@-<:--./;GCDG...;0;B0CFGG900;B000/-;A@BCFFD.A=-BA.9.;9/;/;99F/////;;/AA.9./;...:;./9;///;
@M03896:38:000000000-B4D98:1:1103:12578:17722 2:N:0:160
CCTGTTTGCTCCCCACGCTTTCGAGCCTCAACGTCAGTTACCGTCCAGTAAGCCGCCTTCGCCACTGGTGTTCCTCCTAATATCTACGCATTTCACCGCTACACTAGGAATTCCGCTTACCTCTCCGGCACTCAAGACGGGCAGTTTCCAATGCAGTCCCGGGGTTGAGCCCCAGCCTTTCACATCAGACTTGTCCCTCCGTCTACGCTCCCTTTACACCCAGTAAATCCGGATAACGCTTGCCCCCTAC
+
ABAAAFFFFFFFGGGGEEEFFGEDFEGHHHHHGHG2EGGFFGFFEE?CFDFGGGAEEDEGGEEEEGB2@2BBFHHHHGHHF4GGGHHCEEEGFGGHHEEEEEFGHFFE3GGHGG3CBDGHHEH2GHG/BDGHC0111?/<->@.<<FFGGGHHHH<GCGH-------/;CGEDDAFEBCBFBFBFG009CBB09CC0;FGG?FFEB.-.ADF.://9BBBDE.:/;/;FF.-..9/9.;.9..:9ADF.9
@M03896:38:000000000-B4D98:1:1103:12576:17741 2:N:0:160
CCTGTTTGCTCCCCACGCTTTCGAGCCTCAACGTCAGTTACCGTCCAGTAAGCCGCCTTCGCCACTGGTGTTCCTCCTAATATCTACGCATTTCACCGCTACACTAGGAATTCCGCTTACCTCTCCGGCACTCAAGACGGGCAGTTTCCAATGCAGTCCCGGGGTTGAGCCCCAGCCTTTCACATCAGACTTGTCCATCCGTCTACGCTCCCTTTACACCCAGTAAATCCGGATAACGCTTGCCCCCTAC
+
ABBBBFFFFFFFGGGEEFEEFGEFGGGHHHHHGFHFGHHHFGEFEEEGGGBGGHEFGGGHEEDEGH3BBBGEHHHHHHHHHHHHHHHFFGGGHHHHHGGGGEGHFHFGHFHHHHHGGGGHHHHHHHG?DGGHG0C<<?<?>AC.<FGHHHHGHHHFHGGHCG-@--:;:GGEGGAFGGFGGGGFGGF9;CFB:0:FBBFGGAGGFFFFFFDFB/BBBBBFDA.;;B//BB;;.9D/:.-.A../BE9-AF
@M03896:38:000000000-B4D98:1:1103:4759:17781 2:N:0:160
CCTGTATGATCCACACGCTCTCGCACATGAACGATAGTTCTTGTCCTAGGGGCCGCCTTCTCCTACGGTATTACTCCACATCTCTACGCATTTCACCGCTACACGTGGAATTCTACCCATCTCTAAAAAACTCTAAATGAACAGTCTGAAATGCTATTCCCAAGTTGAGCTCGGAGCTTTACCAACCCACTTATCCATCCGCATGCGTGCCCTTTACGCCCAGATATTGCGATTAAAGATCGCACCTACA
+
>>1113@B@33@111A1?110B0FE0AA111A000ABAA2211D1D22A0A?/A/A//E11B1@1B//B>/22BB111>BCB1DFE@//>?/FFBFE/>>@EF0E0//?11B1222<B<0FF122B111</@11111?1<<<1<111<11?11111<11>1><<D1>111>0.<.<<</000000...:.;G00;0:;9.A9-C.99..:.//B000..-----//////9--9-;/////-9-9-///:
@M03896:38:000000000-B4D98:1:1103:4761:17799 2:N:0:160
CATTGAGTCACAATATGGCCGGACTAAAACCGAATCCTTCATCGGCAGGTGGCACCCAACTACCATACTAACTATGCGCAGCTTAACGTGTTACTCGGCGCATCATGAAAAAACAGAAAAAACGACAACACTCGACTATAAAAAATGTAAACGACAAGTCAACGTTAGTAATGGGTCATTCCTAACACATATACATTGCTGCCGGCTAGAACAGCTAAATACAAATATGAGCAGACGACATACAAAGCA
+
>1111111@11@11133A1110000B1111000A//1121122B///A/0B/0A1/////011>1210@@2111221//>>/01111>B/002221///>//?/121211<0///0011@@/?////-..<10..-.-=00000-.000:00..---.00000.;//.;00900.//.;000000///.;09000000////-----9-;////-////////////////9///------////:/-/
@M03896:38:000000000-B4D98:1:1103:20645:18453 2:N:0:160
CCTGTTTGCTCCCCACACTTTCGAGCCTCAGCGTCAGTTAAAGCCCAGTTGGCCGCCTTCGCCACCGGTGTTCCTCCGAATATCTACGCATTTCACCGCTACACTCGGAATTCCGCCAACCTCTACTTCACTCAAGATGAACAGTTTCAACTGCAGTCTACGGGTTAAGCCCGTAGTTTTCACAGCTGACTTGATCACCCGCCTGCGCTCCCTTTACACCCAGTACTTCCGTACAACGCTTGCCACCTAC
+
ABBBBFFFFFFFGGGEGEFBFGEE4EEHHHHHGEFEGFEGHFHHGECCFGBFGGEEGEGHAEDFGHE0>EFEGHHHHGGGGGHHGHHGGGGGHHHHHGGGGEFGEFF?CFGHHHBDDDGGGCHHGHHHHHHHF0G1?1DGDGG01FGHGHHHGHGH1FGDGGD@C..0=DGG-@@D:;CHHGHHHEG/9B0;909FFBCF@BBGGG-@BFFFFFBFBF/;AE.99/9BFFA/;;;B9-;..9;B;9:.;F
@M03896:38:000000000-B4D98:1:1103:22265:18740 2:N:0:160
CCTGTTTGCTCCCCACGCTTTCGAGCCTCAACGTCAGTTACCGTCCAGTAAGCCGCCTTCGCCACTGGTGTTCTTCCTAATATCTACGCATTTCACCGCTACACTAGGAATTCCGCTTACCTCTCCGGCACTCGAGCCAGACAGTTTCCAATGCAGTCCCAGGGTTAAGCCCTGGGTTTTCACATCAGACTTGCCTTGCCGTCTACGCTCCCTTTACACCCAGTAAATCCGGCTAACGCTTGCCCCCTAC
+
ABBABFFFFFFFGGGFEEAAFGEFFFGHHHHHGHHFFGGHBFBFEE?GFHFDFFAEEEGHGGGEFFBE@2EEHFHHHHHGFFDHFGGFFFFGHHHHHFEECEFGFBCBGBFFHGFFDGGHGHHHHHD?CFGHH/GCECH0<FG0DDGGHHFGGGFFGGGFFHEA/<GBDDHHFH;:::CEGBHFHHG:0;FB0CFGGGFGF:DGGGGGGGGGBCBBB;BBDE.BF/FFFFD;-;.BF.D.99.9;A@DEF
@M03896:38:000000000-B4D98:1:1103:22283:18745 2:N:0:160
CCTGTTTGCTCCCCACGCTTTCGAGCCTCAACGTCAGTTACCGTCCAGTAAGCCGCCTTCGCCACTGGTGTTCTTCCTAATATCTACGCATTTCACCGCTACACTAGGAATTCCGCTTACCTCTCCGGCACTCGAGCCAGACAGTTTCCAATGCAGTCCCAGGGTTAAGCCCTGGGTTTTCACATCAGACTTGCCTTGCCGTCTACGCTCCCTTTACACCCAGTACATCCGGATAACGCTTGCCCCCTCC
+
BBBABFFFFFFFGEGAAEEEFGECFEGHHHHHGHH22DFDDG2FEA1FBAFDGF0EEEFHAEEEFH3?@FCEHFGHHHHGH4FGFGHGGEDEFGGHHFGGEEFHFBEGCFGFHF3/<DGHHHGHHHG/BCFHHAG?EC0?0>G0F1GGG<1<1>1FG<<G<CC./<<=0</:CG.C:.;EGFHHFG:0;CF09CFFFFGG?CG.ABCAFGBEBF/99/9BA..9///;FF.@.../;.;.9.;9/9@A.9
@M03896:38:000000000-B4D98:1:1103:21568:19814 2:N:0:160
CCTGTTCGATACCCGCACTTTCGAGCTTCAGCGTCAGTTGCGCTCCAGTGAGCTGCCTTCGCAATCGGAGTTCTTCGTGATATCTAAGCATTTCACCGCTACACCACGAATTCCGCCCACTTTGTGCGTACTCAAGGACACCAGTTCGCGCTGCAGTGCAGATGTTGAGCATCTACATTTCACAACACGCTTAATCTCCGGCCTACGCTCCCTTTAAACCCAATAAATCCGGCTAACGCCCGGACCTTCC
+
BBBBBFFABFBBGGGGGAABFGEFHGFHFHHHGGGAEGEFDEEGGE3FGGBBGHHGHHHHGE?EEHGG1EGHGHHHHHGHGGGHHHBGFFHHHHGHHGGGEEDFGHGGGGHHHGFFDDGGHFGBDFBEFDCHEFGGGG0FGFHADGHGGCGGGGFHGGHHGHHGHHC0GHHHHH0GHHHCGGCGFE9;DCDG.FBFFGGDGGGFBBDFEFFFFB:9://;.A..9///BF9=--99;;B9@AA-@CBBFB
@M03896:38:000000000-B4D98:1:1103:21549:19817 2:N:0:160
CCTGTTCGATACCCGCACTTTCGAGCTTCAGCGTCAGTTGCGCTCCAGTGAGCTGCCTTCGCAATCGGAGTTCTTCGTGATATCTAAGCATTTCACCGCTACACCACGAATTCCGCCCACTTTGTGCGTACTCAAGGAAACCAGTTCGCGCTGCAGTGCAGATGTTGAGCATCTACATTTCACAACACGCTTAATCTCCGGCCTACGCTCCCTTTAAACCCAATAAATCCGGATAACGCCCGGACCTTCC
+
ABBBBFFBBFADGGGEEEABFGEFGFAGHHHHGGFGGHF5DEEGGEGHFGBBGGGHHHHHFEEFEHFEE@FHHHHHHFGGFHGHHFDGFGHHHHHHHGGGGEGGHHEEGGHHHF2?BDFGHHEGB<GDFEFHGFFF1??FGHHAFBFCFFGGGGHG=CGDDGFHGGC;CGFCFHHHHFHGHHHHFF.CA@DEEF9FFGG:DFGGFBD>AADEBF/B9FBFDF?B/FFBFFD-9.A/;9>@A-9-9@.9BB
@M03896:38:000000000-B4D98:1:1103:16004:19971 2:N:0:160
CCTGTTCGATACCCGCGCTTTCGAGCTTCAGCGTCAGTTACGCTCCCGCCAGCTGCCTTCGCAATCGGGGTTCTTCGTCATATCTAAGCATTTCACCGCTACACGACGAGTTCCGCCGGCGTTGCGCGCACTCAAGTGGGGCAGTTCGCGCTGCAGTGCAGACGTTGGGCGCCTACATTTCACAACACGCTTACCTCACGGCCTACGCTCCCTTTAAACCCACTACATCCGGATAACGCCCCGACCTTCC
+
ABBABFFBBFADGGFEAEEEFGEGGEEGHHHHGGGFGHHHFFEFEFGEGGGEFHFHHHHHEEDEFGF>>EEEGHHHHFGHFHHHHGGHGGFHFGGHHEEGGCFHECBB@BEFGF?CGC-CD-A<CAFACAFGGBFB9C09;;A.CFGGGCGFFFFFFFFFFFFCAE.9>A@>@DDFFFFFFFFFFFEF.;;AABF/BBEADDFFFFDFEDDF.9B99B;FFF..;//;FFAAA..BF.@FF--;@@./;F
@M03896:38:000000000-B4D98:1:1103:4712:20216 2:N:0:160
CCTGTTTTCTCCCAACGCTTTCGCACCTGAGCGTCAGTCTTCGTCCAGGGCGCCGCCTTCGCCACCGCTATTCCTCCAGATCTCTACGCATTTCACCGCTACACCTGGAATTCTACCCCCCTCTACGCGCCTCCAGCTTGCCAGCATCAGATGCAGTTCCCAGGTCGAGCCCCGGCATTTCACATCTCACTTAACCAACCGCCTGCGTGCGCTTTACGCCCACTCATTCCGATTAACGCTCGCACCCTCC
+
>A11>DF1DDDDGFFFEEE0FFEEEGGH00BBAEE/FHHF2FHFEF/10//AAAEEEGCE/?>>BF//>>/B@DDGE0B1BGBGFGG>EEE/GGHGF/ECC?<<FHB00<?GFFGFFHHGC@A01>.---<...//<00<<C:;./;;000;;F0<;GCGF00.;/--;C9E.-;-;-/;B/9/FBB//9/B/9///;;B-;;AA9@-A?;;9-;/;;->@B-;//;;BBB---;BF-9---;-;;BFFF
@M03896:38:000000000-B4D98:1:1103:4711:20236 2:N:0:160
CCTGTTTGCTCCCAACGCTTTCGCACCTGAGCGTCAGTCTTCGTCCCGGGCGCCGCCTTCGCCACCGGTATTCCTCCAGATCTCTACGCATTTCACCGCTACACCTGTAATTCTACCCCCCTCTACGAGACTCCAGCTTGCCAGTATCAGATGCAGTTCCCAGGTTGAGCCCGCGCATTTCACATCTCACTTACCAAACCGCCTGCGTGCGCTTTACGCCCAGTAATTCCGCTTAACGCCTGCACCCTCC
+
AAA>AFF4DFFFFCFEEEE2FGEEEEEH33BFEFG?EGFHFHHEEE10000A>EECEGGH1?AEEF1/>E/FFFGHF0EDFBGGGGH?@E/DGGHFHBCGCC<?<G012@2FGGGDFHE@@CG0<F><..<00////00<<G=00:;C000;CG00CCGFC0:.:09/;;BE--9--:.;0090;;B///BF//;//;9EBBBD.A-;.9-9-..;B.:-@.99//;/BF/.;../;.;-99A.9BDFFF
@M03896:38:000000000-B4D98:1:1103:20968:20349 2:N:0:160
CCTGTTTGCTCCCCACGCTTTCGAGCCTCAACGTCAGTTACCGTCCAGTAAGCCGCCTTCGCCACTGGTGTTCCTCCTAATATCTACGCATTTCACCGCTACACTAGGAATTCCGCTTACCCCTCCGGCACTCAAGTATGACAGTTTCCAATGCAGTCCACAGGTTGAGCCCATGCCTTTCACATCAGACTTGCCACACCGTCTACGCTCCCTTTACACCCAGTAAATCCGGATAACGCTTGCCCCCTAC
+
BBBBBFFFFFFFGGGE2EAAFGAFFEEHHGGHGH22AFGHDFBFEEAFDGF5GFAEEGGHEGFEGGBGFCGEGGHHFGHHFEFHFHFFEEEDHGGFFDEGGEBG?F3BGHFFHHBADDDH0FGFGDC/<CGHHBH1@1<1<FF1FGGHHGF<1>F1GGFFHH.<<D/<<CFFEH<:0CGHHBGBFH0<0CFF0G/;BFGG@.EFEF.-.E?EFB0;B0BBDEE9BF/FFF.-:999BFB...9BBE-9AA
@M03896:38:000000000-B4D98:1:1103:20981:20366 2:N:0:160
CCTGTTTGCTCCCCACGCTTTCGAGCCTCCACGTCAGTTACCGTCCAGTACGCCGCCTTCGCCACTGGTGTTCCTCCTAATATCTACGCATTTCACCGCTACACTAGGAATTCCGCTTACCCCTCCGGCACTCAAGTATGACAGTTTCCAATGCAGTCCACAGGTTGAGCCCATGCCTTTCACATCCGACTTGCCACACCGCCCACGCTCCCCTTACCCCCTCTACATCCGGCTAACGCTCGCCCCCTAC
+
AAAA>@F>1FFFCEFEEEEAFGEF0BFHH0BGEHCFEHGFFGEEAEEBAF1ABEAEEGGGFEEEEE@0B0F?FHHHHHHGHFHEFFHEE/EFGHHHH/EECEBGG0<G<GFHHH0CCGGHCG/FCGB//ACHFFC1=F1<1>>1FFHFH11FHGH0=<C0C/..<0//::/CCC;/CGHHHEG0C0/..;;9:CF09CB.9---;9;AAA?F--A////-@---;/B99B-;-9-;B-@A---999;9-9
@M03896:38:000000000-B4D98:1:1103:5804:20628 2:N:0:160
CCTGTTCGCTCCCCACGCTTTCGCTCCTCAGCGTCAGTAACGGCCCAGAGACCTGCCTTCGCCATTGGTGTTCTTCCCGATATCTACACATTCCACCGTTACACCGGGAATTCCAGTCTCCCCTACCGCACTCAAGCCCGCCCGTACCCGGCGCGGATCCACCGTTAAGCGCTGCACTTTCACACCGCACGCGCCGCACCGCCTACGAGCCCTCTACGCCCAATCCTTCCGCATCACGCCTGCACCCTAC
+
ABBAAFFADBBBGGFFEEEEEGEFGHGGHHHHGEAEGH55DEAEEE1FF1BFFHAGHGHHFEE??@43B?FEHFGHGGEEEGGHHHHGGGFBGHDGHEGA/?FHG/</BCHCGH>2@FGHFGGGFGGADCFGF0C<FFE-<AD-<<EEH;-:@@-99-;F0;F.9.../;9-9-.9F/9BBFF/9A--;@BD--@--;BF=@D.AF.:.;9EB../;.-9@..9/.;;BBD9@A-BFA9.9;9.;FD:.F
@M03896:38:000000000-B4D98:1:1103:26536:20846 2:N:0:160
CCTGTTTGCTCCCCACGCTTTCGCGCCTCACCGTCAGTTGTCGTCCAGCAATCCGCCTTCGCCACTGGTGTTCCTCCTAATATCTACGCATTTCACCGCTACACTCGGAATTCCGCTTGCCTCTACTTCACTCAAGAACTACAGTTTTGGATGCAGTTCCGTGGTTAAGCCACGGTATTTCACATCCAACTTGCAGTCCCGCCTGCGCTCCCTTTACACCCAGTAAATCCGGCTAACGCTTGCATCCTAC
+
ABBAAFFCFFFFGGGGEEEEFGEE2EEFGHHHGHG2EGFGAGEFGE1BGF2GGHEFGGGHEED>EGB2@??EFGHHHHFGH4FGGFHCEEEGHGGGH?EGEEBGFHF//CFHHG2CDD?GGFHHHHHHHFHHF21110?FGHF1?1FF0>1>GGGBFGHG><.-<C0<0<C/CC@:CECHHHHHHHG0:CFF0;B0CCBFGGGGGG@BGGFGBBBFFFBFF?./999BFFA--;9BFDDA999;:FFFBF
@M03896:38:000000000-B4D98:1:1103:14106:21164 2:N:0:160
CCTGTTCGCTCCCCACGCTTTCGCTCCTCAGCGTCAGTGACGGCCCAGAGACCTGCCTTCGCCATTGGTGTTCTTCCCGATATCTACACATTCCACCGTTACACCGGGAATTCCAGTCTCCCCTACCGCACTCAAGCCCGCCCGTACCCGGCGCGGATCCACCGTTAAGCGCTGGACTTTCACACCGGACGCCACGCACCGCCTACGAGCCCTTTACGCCCCATACCTCCGGATAACGCCTGCACCCTAC
+
ABAAAFFABBABGGGEAEEAFGAEGHGHHGHHGGDAEFHBDAAECA1FHHFGGH2FGGHHFGFEFE@B3?FEHHGHFFFE@EFGHFGGGGGFHHGHHEGE?FFGHGCG/BGHHH2>GGHHHFEHGGG>CDGGG0BDGFH-<DF-<=CEH?C@-:;9-9;F0:C99.9./;B-.9-:F/9BB/B//A9--;-;-.;-.;DB9;BD.9...;@E9/9FB99-;-:.;./;;E.-.../;.9-9.9.:BDE.A
@M03896:38:000000000-B4D98:1:1103:14088:21164 2:N:0:160
CCTGTTCGCTCCCCACGCTTTCGCTCCTCAGCGTCAGTGACGGCCCAGAGACCTGCCTTCGCCATTGGTGTTCTTCCCGATATCTACACATTCCACCGTTACACCGGGAATTCCAGTCTCCCCTACCGCACTCAAGCCCGCCCGTACCCGGCGCGGATCCACCGTTAAGCGATGGACTTTCACACCGCACGCGCCGAACCGCCTACGAGCCCTTTACGCCCAATAATTCCGGATAACGCTTGCACCCTAC
+
ABBAAFFABBBBGGGGEEEFFGEEEHGGHHHHGGGFGHHCFAEEFEAGHHGGGHBGHHHHEEGEFFB3FCGEHHHHHGGGEGGGHHHHHGHFHHGHHGFEEEFGHE@/CGHHHGG2@GHHHHDHGHGADFGGG0F>FFH<ADG-<AEGHA::A@:?@:@F9FF:99..9;-;.A:BFFFBFFFBFF=--;;@--:--;@D-@BA.B;..;BE./9/F.:@FD../99;;FB-.../;9;...;/;;A.9A
@M03896:38:000000000-B4D98:1:1103:14073:21175 2:N:0:160
CCTGTTCGCTCCCCACGCTTTCGCTCCTCAGCGTCAGTGACGGCCCAGAGACCTGCCTTCGCCATTGGTGTTCTTCCCGATATCTACACATTCCACCGTTACACCGGGAATTCCAGTCTCCCCTACCGCACTCAAGCCCGCCCGTACCCGGCGCGGATCCACCGTTAAGCGATGGACTTTCACACCGGACGCGCCGCACCGCCCACGAGCCCTCTACGCCCACTCATTCCGGATCACGCCTGCACCCCAC
+
AAAAAFFBBBBBGGGGEEEEFG2EEHGCGGHHGGDFFFHCFF0?CEAFGH2FFH2GHHGHFFEB?@B3@?GEHGHHFEEEEFGFGGHHFHGGHHFHHEHAFFGHHE?@DFHFHFF2FGHHDGGHGGGFGGGGGCB<<FF>CGG-<CDEHC@@CF?A:@FFBFF?..9.:;=..;.///9;BFFFBDB-9@>@--;;-@BFCFF-.;-;9@BF;.;//.-9@D..;///;;/-..-9:.;...9.9;A-;;
@M03896:38:000000000-B4D98:1:1103:14269:21185 2:N:0:160
CCTGTTTGCTCCCCACGCTTTCGCACCTGAGCGTCAGTCTTCGTCCAGGGGGCCGCCTTCGCCACCGGTATTCCTCCAGATCTCTACGCATTTCACCGCTACACCTGGAATTCTACCCCCCTCTACGAGACTCAAGCTTGCCAGTATCAGATGCAGTTCCCACGTTGAGCCCGGGGATTTCACATCTGACTTAACAAACCGCCTGCGTGCGCTTTACGCCCAGTAATTCCGATTAACGCTTCCACCCTCC
+
ABBAAFFFFFFFGGGGAEEFFGEEGGGHFHFHGGGGGHGHHHHHGE1GHGFGEE>EGGGHEEGFGHE/EEGHHHHHHEEFGGHHHHHGGEGGHHHHHFDGCBFHGHCFCFHGHHHHHHHGGGGHHHC<.<DHF0/<DH0/CGH::;CG;C;:;GHFGCHHHH.:.9:.;FCEAA?9;CFGGFFFFFB/9BFFF/;;F?FFFDFDFF9;:A@D;:.BF.9;DF.;:/:/BFF.;.9BF.>.:.;/;AA.EF
@M03896:38:000000000-B4D98:1:1103:12560:21914 2:N:0:160
CCTGTTTGATACCCACACTTTCGAGCCTCAATGTCAGTTGCAGCTTAGCAGGCTGCCTTCGCAATCGGAGTTCTTCGTGATATCTAAGCATTTCACCGCTACACCACGAATTCCGCCTGCCTCAACTGCACTCAAGATATCCAGTATCAACTGCAATTTTACGGTTGAGCCGCAAACTTTCACAACTGACTTAAACATCCATCTACGCTCCCTTTAAACCCAATAAATCCGGATAACGCTCGGATCCTCC
+
ABAABFFFFFFFGGGEFEGFGGEFGGGHHHGFGHHHHHGBDBEGHHGGHHGEEG2FHHHHHEGEFHF1EEFGHHHHHHGFHHHHHHGHHHHHHHHHHCEGGGHHHGHGGEHHHGFEGGFHHHHEHH3CGFHHFFF2FFGHHHFG@FHHGHHGHHGBFGFFGGFA<CAFFGC@CGADHFHHHFGGHFH/DCGFGCGFHGBGHHHHGG.@FG?EFFFFBFBBDGGGEB00CB.-CE.9BDF.D--9DBFBFF
@M03896:38:000000000-B4D98:1:1103:9969:22103 2:N:0:160
CCTGTTTGCTCCCCACGCTTTCGAGCCTCAGCGTCAGTTATCGTCCAGTAAGCCGCCTTCGCCACTGGTGTTCCTCCTAATATCTACGCATTTCACCGCTACACTAGGAATTCCACTTACCCCTCCGACACTCTAGTACGACAGTTTCCAATGCAGTACCGGGGTTGAGCCCCGGGCTTTCACATCAGACTTGCCGCACCGCCTGCGCTCCCTTTACACCCAGTAAATCCGGATAACGCTTGCACCATAC
+
BBBBBFFFFFFFGGFGEFEFFGEGGEGHHHHHGGGGGHHHFHGHFEDHGFFFGHFGGGGHEEEEFGFFEGHGGHHHHHHHHGHHHHHGGFGGHHHHHEFGGEBFFHFGEGGHHHBGHHHHHHHGGGDBCDGHHFB?GFF?FED?<<FHHHHFBFFFGDGHG@-@<--//CGEGGABGCAFGGGFGGB0;CFF;CF-:BFFADFFFFBF@DFFB99/B9B9DE./;/9;FF.-;.;;F.B.:.A/9F.9;B
@M03896:38:000000000-B4D98:1:1103:4764:22814 2:N:0:160
CCTGTTTGCTACCCACACTTTCGAGCCTCAGCGTCAGTTGGTGCCCAGTAGGCCGCCTTCGCCACTGGTGTTCCTCCCGATATCTACGCATTCCACCGCTACACCGGGAATTCCGCCTACCTCTGCACTACTCAAGAAAAACAGTTTTGAAAGCAGTTTATGGGTTGAGCCCATAGATTTCACTTCCAACTTGTCTTCCCGCCTGCGCTCCCTTTACACCCAGTAATTCCGGACACCGCTTGTGACCTAC
+
BCCBBFFFFFFFGGFFGEFBGGEFFEGHHHBFEGGGGHFHEEFFHCEFFGHHFGEEGGGHEEDEGG@?BFGEHGHHHGEFGGGHHFHFFGGGHHHHHFFGEEFGH?BCCGHHHGCDDAEHHHHHGGGGGFHHFFH1<C0GGEHB1=FGFCD0GGHHDDGH0<<GG<-/CGFECGGGFFHFHHHGHG00;BFFB0CFGGBG.ADGGG-:AEDFBBFEFFBFFEFBFB/BFF9-9:@.;C@9A.://;FF/F
@M03896:38:000000000-B4D98:1:1103:4771:22833 2:N:0:160
CCTGTTTGCTACCCACACTTTCGAGCCTCAGCGTCAGTTGGTGCCCAGTAGGCCGCCTTCGCCACTGGTGTTCCTCCCGATATCTACGCATTCCACCGCTACACCGGGAATTCCGCCTACCTCTGCACTACTCAAGAAAAACAGCTTTGAAAGCAGTTTATGGGTTGATCCCATAGATTTCACTTCCAACTTGTCTTCCCGCCTGCGCTCCCTTTACACCCAGTAATTCCTGACAACGCTTGTGACCTCCG
+
BBBAAFFFFFBDFFFGGEGDGGGGHGGFHFGGEEAEEGDG3EFHHFCGB5A3B3AAEEEFEAEEEG3BFFHEGFGHHFEEECGHHHHGGGGGGHDGGEEFCEBFH/B?/BHHH2@CDEAGHGHHBG1??FFG??1<10FFHGHB0><=<DD0DFBGD0=<D0/CG<:;0<CC00;0;GGC00;;GH:00;B900;FBB;FBABGFF-??D.A;FFFF///9..9/9/9BB/9;//99-9....//:9//:.
@M03896:38:000000000-B4D98:1:1103:21349:23122 2:N:0:160
CCTGTTTGCTCCCCACGCTTTCGCACCTGAGCGTCAGTCTTCGTCCAGGGGGCCGCCTTCGCCACCGGTATTCCTCCAGATCTCTACGCATTTCACCGCTACACCTGGAATTCTACCCCCCTCTACGAGACTCAAGCTTGCCAGTATCAGCTGCAGTTCCCAGGTTGAGCCCGGGGATTTCACATCTGACTTAACAAACCGCCTGCGTGCGCTTTACGCCCAGTAATTCCGATTCACGCTTGCACCCTCC
+
ABBAAFFFFFFFGGGF2EAAFGEE?EGH3GHGEGDAEHHGHHAGGE1BFEECAE>EEGGG1EE>EH?/>EFHHHHHG0EBFFHHHHFFGGGGGHHHHDCDB>?GGGC<0<FFGH1FGGGGGGGH1FF..<CGH0/0DCD/<C=0;0CG:C0;GFCG;:GHHHF.99///;FE@@-A-;BFFGGBFFF/:;FF//9;9.;E-;>AEF-9;A-@99A/B.A=BD?/;///BF/..:/;B.A.AEA/9;AAAD
@M03896:38:000000000-B4D98:1:1103:21818:23335 2:N:0:160
CCTGTTCGCTCCCCACGCTTTCGCTCCTCAGCGTCAGTAACGGCCCAGAGACCTGCCTTCGCCATTGGTGTTCTTCCCGATATCTACACATTCCACCGTTACACCGGGAATTCCAGTCTCCCCTACCGCACTCCAGCCCGCCCGTACCCGGCGCAGATCCACCGTTAAGCGATGGACTTTCACACCGCACGCGACGAACCGCCTACGAGCCCTTTACGCCCAATAATTCCGCATAACGCTTGCACCCTAC
+
ABBAAFFBDBBBGGGGEEEFFGAEEHGHHHHHGEEEFHG5BA0AEC?GGHGHGHBGHHHHAEE1F@@@3?FEGHHHHHEEF?FHHGHGHHHGHHGHHE0?EEFGH@@C?CGGGF22@@FHHHGHGHHCCGGGHFG>FFD<ADG-<<CEH?;;DBC?;BFG0FGA.:99;C9..9:9BBBFFFFFFF;-;;BB--9--@DC9@D9AB9;DDCF9;/;F9;>D9.9//9;FF/.999/;.;..;9/;BFEBF
@M03896:38:000000000-B4D98:1:1103:21801:23346 2:N:0:160
CCTGTTCGCTCCCCACGCTTTCGCTCCTCAGCGTCAGTAACGGCCCAGAGACCTGCCTTCGCCATTGGTGTTCTTCCCGATATCTACACATTCCACCGTTACACCGGGAATTCCAGTCTCCCCTACCGCACTCCAGCCCGCCCGTACCCGGCGCCGATCCACCGTTCAGCGATGGACTTTCACACCGCCCGCCCCGCACCGCCTACGAGCCCTCTACGCCCACTCACTCCGGATCACGCTTGCACCCTAC
+
AAAAAFF1>AAAGGCEEEF0FGEFEHGHHFFGEEGCEHH2FE?AEE/AGCBGFFBGGHFG/EC?B1B11/>BF2FHFCE>EGGGH2B1F1BFGGHHHE<?ECFGF<<//<GHGFF1@@GHHFG0FGH<ACC@HBB<>FC>ACC-<<<C:.--;?-9;AAF0;A.9.//;B---;-/BF9FBFF/9A---@-9--;---;@-@@?-;---9;E--;/99>@@A-;///:BF-----:BBF--;A//9B-;A
@M03896:38:000000000-B4D98:1:1103:21818:23353 2:N:0:160
CCTGTTCGCTCCCCACGCTTTCGCTCCTCAGCGTCAGTAACGGCCCCGAGACCTGCCTTCGCCATTGGTGTTCTTCCCGATATCTACACATTCCACCGTTACACCGGGAATTCCAGTCTCCCCTACCGCACTCCAGCCCGCCCGTACCCGGCGCCGATCCACCGTTAAGCGACGGCCTCTCACACCGCCCGCGACGAACCGCCTACGAGCCCTTTACGCCCACTACCTCCGCATAACGCTTGCACCCTAC
+
AA1>AFF1>AAAFCFFEAA0FFEEEHGGGFFFEEG/EHBFGE/AEG//AAEAFFBGGHFHE>/BFDB11>/?DGHHFF//EEEGFGGBFGGGGHHGG?GE?C1BC/<C/>GGHHE1GFFGBF?0/FG/A-<@CGG1<><-<CC---;::.--9A-9-@?F09A-9-9-/9------;A-;B9;/BA---;99-9;-99@99>=-A99--;@;9//;B;99@B-A//-9;E--99-;;-;-9;;//9AE-F
@M03896:38:000000000-B4D98:1:1103:11618:23886 2:N:0:160
CCTGTTTGCTCCCCACGCTTTCGCGCCTCACCGTCAGTTTTCGTCCAGCACTCCGCCTTCGCCACTGGTGTTCCTCCTAATATCTCCGCATTTCACCGCTACACTCGGAATTCCGCTTGCCTCTACTTCACTCCAGACCTACAGTTTTGGATGCAGTTCCGTGGTTAAGCCACGGTATTTCACATCCAACTTCCAGTCCCGCCTGCTCTCCCTGTACACCCCGTAAATCCTGATAACGCTTGCACTCTAC
+
AAAAAFFBDFFF1EFE1AAAFG?EA0AAA1GFEAECEFH22DAGEA/AF00BFG/EEEFG/>>??F10B0/?@FFFFGHBG2FFG2B>EEEEFGFGG/>>?EBGBF<?//?GGHFB<CF<F1@@1F@GHDFH10F1?/??1G1111><><GF1<11>FFHA0.-<.000<CC<;:;G.0;C000;:C00;/9000;90;B-@?.../90:FF/0;;;009----9-9/;B//;FB/B-@---;///9/;F
@M03896:38:000000000-B4D98:1:1103:5359:23888 2:N:0:160
CCTGTTTGCTCCCCACGCTTTCGAGCCTCAACGTCAGTTACCGTCCAGTAAGCCGCCTTCGCCACTGGTGTTCTTCCTAATCTCTACGCATTTCACCGCTACACTAGGAATTCCGCTTACCTCTCCGGCACTCGAGCCAGACAGTTTCCAATGCAGTCCCAGGGTTAAGCCCTGGGTTTTCACATCAGACTTGCCTTGCCGTCTACGCTCCCTTTACACCCAGTACATCCGGATAACGCTTGCCCCCTAC
+
ABBAAFFFFFFFGGGGGFEFFGFGBEEHHFGGFHAA2FFFEFFGGFAGGGAABEAEEEGHFGD1EGFGEFGGFHHHGH4FG3BGGHHGGGGGFHHHHGEEE>BFDBFGGHHFHHHGDGFHFBGGFGGCCFGGH/A/C@FFCFHBDFHGGH1>GHBFGHHH0CC?/<.00<CCGCCE::CEHGHFHHF0BFGC9F/099BFF:-F?F;?AADEF09///9BD.?/BFB/FF.9..9/;.;A9..BFFF-.:
@M03896:38:000000000-B4D98:1:1103:11612:23904 2:N:0:160
CCTGTTTGCTCCCCACGCTTTCGCGCCTCACCGTCAGTTGTCGTCCAGCAATCCGCCTTCGCCACTGGTGTTCCTCCTAATATCTACGCATTTCACCGCTACACTCGGAATTCCGCTTGCCTCTACTTCACTCAAGAACTACAGTTTTGGATGCAGTTCCGTGGTTAAGCCACGGTATTTCACATCCAACTTGCAGTCCCGCCTGCGCTCCCTTTACACCCAGTAAATCCGTATAACGCTTGCATCCTAC
+
ABBBBFFFFFFFGGGGEFEFFGGEAFGGGHHHGHGAFHG5GGEGFEEFHGCGHHEFGGGHAEDEEHF?B??EFHHHHHHGGHHHHHHFEEEGHGGHHEEGGEGHHG?/?FFHHGGDGGFHGHHHHHHHHBHHG2?11??D<FF<1DFGFAHGHHBGFDGFA1.<<.00DGCCCFC.EECHFFFCHHHBCGCFCGF0C9FFBCGGGGCGGF?E/;0/B:B9D9AF//;;FF.9:./9BDB99../;BFF/B
@M03896:38:000000000-B4D98:1:1103:10386:24497 2:N:0:160
CCTGTTTGCTCCCCACGCTTTCGCGCCTCACCGTCAGTTTTCGTCCAGCAATCCGCCTTCGCCACTGGTGTTCCTCCTAATATCTACGCATTTCACCGCTACACTCGGAATTCCGCTTGCCTCTACTTCACTCAAGAACTACACTCTTGGATGCAGTTCCGTCGTTAATCCACGGTATTTCACATCCAACTTGCAGTCCCGCCTGTGCTCCCTTTCCACCCAGTACATCCGGATAACGCTTGCATCCTCC
+
AABAAFFFFFDFFEFF2EEEFGDE2EEAEGGHG2EEEF55AF0FAE1GG2EGGHEFG?EG1E>1BG3?@2??FFFGGFFFH4BED@FFEEE/4G4FGE>>EEFH?G?A//?GHHFF/EFGF2FCFHF2FFGHF2??10?1FF?01??1><<<<BHBGGFG><0-<<CE0D=0CA-.::0GC00C:CC0CGFF;FGFF/CB-;;A.000;9B?/0C00BBFDE.9B/;9FF9-;.;/;.B...:9/9B//;
@M03896:38:000000000-B4D98:1:1103:10397:24510 2:N:0:160
CCTGTTTGCTCCCCACGCTTTCGCGCCTCACCGTCAGTTGTCGTCCAGCAATCCGCCTTCGCCACTGGTGTTCCTCCTAATATCTACGCATTTCACCGCTACACTCGGAATTCCGCTTGCCTCTACTTCACTCAAGAACTACAGTCTTGGATGCAGTTCCGTGGTTAAGCCACGGTATTTCACATCCAACTTGCAGTCCCGCCTGCGCTCCCTTTACACCCAGTAAATCCGGATAACGCTTGCATCCTAC
+
>AA>AFFFFFFFGEFEEFEFFGEEEFGGGHGHGHGEGHGBEGFGFEEGHFGHHHBFGGGHEEEEEGC2@BFEGHHHHHHHFHHHHHHGGGGGHHHHHEEGGEEGEFFEGGGHHHCD<FFHGHHHHHHHGHHHFGE1?0???GF1@G<@<1FGHHFHGHHHF1<@<CDDGGHGBC@:GEHHHFHGGHGCGHHFCGH0;BFGGGFGEF-@AFDGBBB9FFFBDFEFFF/BFF.9.9:BB.;.;.9/;BFF/B
@M03896:38:000000000-B4D98:1:1103:10378:24516 2:N:0:160
CCTGTTTGCTCCCCACGCTTTCGCGCCTCACCGTCAGTTGTCGTCCAGCAATCCGCCTTCGCCACTGGTGTTCCTCCTAATATCTACGCATTTCACCGCTACACTCGGAATTCCGCTTGCCTCTACTTCACTCAAGAACTACAGTCTTGGATGCAGTTCCGTGGTTAAGCCACGGTATTTCACATCCAACTTGCAGTCCCGCCTGCGCTCCCTTTACACCCAGTAAATCCGGATAACGCTTGCCTCCTAC
+
ABBBAFFFFFFFGGGFAEEFFGEFEFGFGGGHGFFEGHGBAGEGGEEHHHHHHHEFGFGHGEFEEGE2@F?EGHHHHHHBGDGGHHFGGGGGHHHHHEEEEEFGFGFEEGGHHGGDDG?GFFHHHHHHGHHHG2G1?FFGHHHB?G<F<1<FHHHFGGHHG1<?C<0<DGGC<C<.GEFGHHFHHH/0:GCGCGH0CBFGGGGDGFACCGDEBB0;BFBBDEE/9F/;BF.-99A9B.B.A9?/;BA./F
@M03896:38:000000000-B4D98:1:1103:15204:24918 2:N:0:160
CCTGTTTTCTCCCCACGCTTTCGCGCCTCCGCGTCTGTTTCAGTCCATAACGCCGCCTTCTCTACTGCTACTCCTACCGATCTCTACTCATTTCACCTCTACACCGGTAATTCCGCTTTCCTCCCCTGCCCCTCATCCCACCAGTATCCATTGCACTTCCCACCTCGAAAGCCGGCCTCTCCCTCCACACTTCTCCCACCGCCTACGCGCCCTTTACTCCCAATCATCCCGGACAACACTCGCCCCCTAC
+
>A111BD1B1@DG11AEAE0A1EAECAF000AAAF/BGG1FGHAD112211B/A>/EE/@1B221211111B111110//>/0B2BF2BG1>BFGFF1BFGB10<//>//2>>>G?/?/11110//?/<0///?011<<1>C.><1>>1>00=<0<DGDD/<.<F.:./.:/.---9;.;B//999F;B;/00990//.:A=@--9--;--;-;/99/99A-/-:99/;----;--9-9/;9-9:;@--A
@M03896:38:000000000-B4D98:1:1103:5640:24918 2:N:0:160
CCTGTTTGATACCCACACTTTCGAGCATCAGCGTCAGTTACAATCCAGTAAGCTGCCTTCGCAATCGGAGTTCTTCGTGATATCTAAGCATTTCACCGCTACACCACGAATTACGCCTACCTCTGTTGCACTCAAGGTCGCCAGTATCAACTGCAATTTTACGGTTGAGCCGCAAACTTTCACAACTGACTTAACAACCCGCCTACGCTCCCTTTAAACCCAATAAATCCGGATAACGCTCGCCACCTAC
+
AAA>AFFBFFBFGGFGGFFGGGEGGE2FGFBGEGDEEHGFFFFGGFDGGBEDGGAFHHHHAAAEBFA11AEFGHHHGFFHHHHHHHFHCHHGHHHHHEGGGEDFGHEEGEHF4???EHGHHBHF2BFBFFFHFFHB2?@<<CD/GDFFGBGGHHF1<DGHD?..>>-<C<G<<@-AHHFHH0CFCEG:0CHCG0CBGCDD-AFD?B.AEGGG9;0;9FBBEEA.;///BF.@.A9BFA;.DC9;ADF?BF
@M03896:38:000000000-B4D98:1:1103:15187:24925 2:N:0:160
CCTGTTTGCTCCCCACGCTTTCGCGCCTCAGCGTCAGTTTCAGTCCAGAAAGCCGCCTTCGCCACTGGTGTTCCTACCCATCTCTACGCATTTCACCGCTACACCGGTAATTCCGCTTTCCTCTCCTGCACTCCAGCCCACCAGTATCCAAAGCACTTCCCACCTTGAAAGCAGGACTTTCACTCCACACTTACCAGGCCGCCTACGCGCCCTTTACGCCCAATCATTCCGGCCCACGCTCGCCCCCTAC
+
ABAAADFFFFFFGGGEEFEFFGEEEEGGGHGHGGGEGHHHFGFFGEFFHHFBFGAEEGGHFEGEEH32BFHEGHEHGH1@BFHHHHHGG?EGFGHHHEEGGEFGHG/@BFHHHG?FADGHHHHHHHHFFHHHHFC?GFDFFG.0<1>FHF1=FGCGFGGFHHHGC0=00=0;;/:CC/:0GGHFHHG//;9090;;0.9C9ADAAF9A>B-B-/;BF..=F.?9BF//;F/9-;-;A@A.:-;@ADD-9A
@M03896:38:000000000-B4D98:1:1103:5624:24927 2:N:0:160
CCTGTTTGATACCCACACTTTCGAGCATCAGCGTCAGTTACAATCCAGTAAGCTGCCTTCGCAATCGGAGTTCTTCGTGATATCTAAGCATTTCACCGCTACACCACGAATTACGCCTACCTCTGTTGCACTCAAGGTCGCCAGTATCAACTGCAATTTTACGGTTGAGCCGCAAACTTTCACAACTGACTTAACAACCCGCCTACGCTCCCTTTAAACCCAATAAATCCGGATAACGCTCGCCACCTAC
+
ABBAAFF4FFFFGGGGGEFBFGEGHGEHHHHGEGGGGHGGFFFGHFBGFFFDFGFGHHHHGEAFGH1B1EEHHHHHHHGHHHHHHHGHHHHHHHHHHGGGGEGHHHHEGGHHBD?EEHGHHHHHHFHFFHHHG2?22D@>CGD/2@?GFGHHHHF1DGFH1?<.><-<FFGACFDGHFDHHHHHHGH/:CGCG0;GFHGG-@DGGGGFEFGGBBFG0FFFEGABFFFFFF.-DD.9B9DDF->D.AFFFF
@M03896:38:000000000-B4D98:1:1103:23296:25298 2:N:0:160
CCTGTTTGCTCCCCACGCTTTCGAGCCTCAGCGTCAGTTATCGTCCAGTAAGCCGCCTTCGCCACTGGTGTTCCTCCTAATATCTACGCATTTCACCGCTACACTAGGAATTCCGCTTACCCCTCCGACACTCTAGTACGACAGTTTCCAATGCAGTACCGGCGTTGAGCCCCGGGCTTTCACATCAGACTTGCCGCACCGCCTGCGCTCCCTTTACACCCAGCAAATCCGCATAACGCTTGCACCCTAC
+
ABBABFFFFFFFGGFEAEAAFGBFCEGHHHHFEGE2EGGHAGEBFE1BDFEDFGAEEGGG1EDEGHE2@B?EEGGHHHHHHEHH4FHFEFGGGHHHH/EFEEFGGH3B3FGHHFBDFAFHHHHFGGDCF@CGF1???@@/?C--1>FFGD1GGGBG<DGG<--::--::GFFGA9AGG.CBFGGGGB::;B00;F9@BFF@DFFEA;B-AAEB//;B;9BDA..;.:FFFF.;.;;BDB..999:B.9BF
@M03896:38:000000000-B4D98:1:1103:9742:26171 2:N:0:160
CCTGTTTGCTCCCCACGCTTTCGAGCCTCAACGTCAGTTACCGTCCAGTAAGCCGCCTTCGCCACTGGTGTTCCTCCTAATATCTACGCATTTCACCGCTACACTAGGAATTCCGCTTACCCCTCCGGCACTCAAGTATGACAGTTTCCAATGCAGTCCACAGGTTGAGCCCATGCCTTTCACATCAGACTTGCCACACCGTCTACGCTCCCTTTACACCCAGTAAATCCGGATAACGCTTGCCCCCTAC
+
ABBABFFFFFFFGGGGEEEFFGEFGEGHHHFGEHFEAGGBDGEFEEAFFFFDFGAEGGGH1EEEEG@B@?FEGHHHHHGGGDHGHHHFEGGGFHGGH?EFEEFHGFBGFHHHHH3CBFGHHHHGGGDB@FGHF0C1@1<1@FG1<1GGHHHFCGHFGFGDHHA.<<<<<CCE<G<CHHCCGHHHGG:00;C:;CG;CCDGD.CFEF.BEGGGFBBCFFFFG?.9///BBF.C..:9F?@..;A;BEF-;F
@M03896:38:000000000-B4D98:1:1103:21070:27217 2:N:0:160
CCTGTTTGCTCCCCACGCTTTCGAGCCTCAGCGTCAGTTATCGTCCAGTAAGCCGCCTTCGCCACTGGTGTTCCTCCTAATATCTACGCATTTCACCGCTACACTAGGAATTCCACTTACCCCTCCGACACTCTAGTACGACAGTTTCCAATGCAGTACCGGGGTTGAGCCCCGGGCTTTCACATCAGACTTGCCGCACCGCCTGCGCTCCCTTTACACCCAGTAACTCCGCATAACGCTTGCACCATAC
+
ABBABFFCFFFFGGCEEFEFFGECGEFHHHHHGGFEGHHHFHHHHE1FGBFGFGEFGGGH1EDEEGG2BFFEGGHHHHFHHHHGHFHFCGGGHHEGHEEGEEDGHHFFHHHHHHFGHHEHEGEGGGCCFCGFG1?<1?G?/?>/1=GHG1FHHHH1=FFHDCGFC@-;:CHGGG-@FBEFFFGFGGF0C;;B;;F;@BFFFFB.E.DFFFFFBB/;B/99DE.:;//;BFD.-99BFD@.9.:9BF.BBF
@M03896:38:000000000-B4D98:1:1103:21053:27229 2:N:0:160
CCTGTTTGCTCCCCACGCTTTCGAGCCTCAGCGTCAGTTATCGTCCAGTAAGCCGCCTTCGCCACTGGTGTTCCTCCTAATATCTACGCATTTCACCGCTACACTAGGAATTCCACTTACCCCTCCGACACTCTAGTACGACAGTTTCCAATGCAGTACCGGGGTTGAGCCCCGGGCTTTCACATCAGACTTGCCGCACCGCCTGCGCTCCCTTTACCCCCAGTAAATCCGTATAACGCTTGCACCATAC
+
ABA?AFFFFFFFGGGGFEFEGGEFEEFGHHGHGFEEGHHGDGFGGEECFG5DFF0AEGEHGGDEGHG2@2FEGGFHHHHHHHFGHHHFEFGGHHHHHEEGEEFHHHFG3FGHHHDGHHFHHFGFGD?<BDFGH11???F</?<<1=GHHHBGCGF<FDGHDD<@<:-;/CGGGG9-@@AFGFGEFGC0:;F90;F-9ADFFFFFFF;9DFFF.//BB/;ABB.99//;FFA..AFFF?@;9E9:BF./;B
@M03896:38:000000000-B4D98:1:1103:20192:27231 2:N:0:160
CCCATTCGCTCCCCCGGCTTTCGTTCCTCAGCGTCAATAATGGCCCAGTGAAGCGCTTACGCCACCGGTGTTCCTCCTGATATCTACGCATTTCACCGCTACACCAGGAATTCCCTTCACCTCTACCACATTCTAGCTCAACAGTATCCAGTGCCGCACCGAGGTTGAGCCCCGGACTTTAACACCAGACTTGTCATGCCGCCTACGAACGCTTTACGCCCAATGATTCCTTACAACGCTTGCCCCCTCC
+
AABAAFFBA?ABGEEAEAAAGGEFGHGFHGGGGGG?2D53D5FFFG1AA3555BAABE?E1B0>AG1/>EEEHHHHGHFDHHDFGHGGGGGGHHHHH/EE/E??FC0?FCHGHGFHFHBGGFHH1@D@FEFHF111?FFF1?GF<>1DGH1<F>GC-<<D-A--;///:;:CEGG--999;0C9FD?..;9B;9B9009:BBB.AB9;EB-DA.9BF.A@BD.9/F//9://99//99-9;.9//AB>.A
@M03896:38:000000000-B4D98:1:1103:20171:27243 2:N:0:160
CCCATTCGCTCCCCCGGCTTTCGTTCCTCAGCGTCAATAATGGCCCAGTGAAGCGCTTACGCCACCGGTGTTCCTCCTGATATCTACGCATTTCACCGCTACACCAGGAATTCCCTTCACCTCTACCACATTCTAGCTCAACAGTATCCAGTGCCGAACCGAGGTTGAGCCCCGGAATTTAACACCAGACTTGTCATGCCGCCTACGAACGCTTTACGCCCAATGATTCCGTACAACGCTTGCACCCTCCG
+
BBBBBFFFBBBAGGG2EAAAFGGFGHHGHHHHGGGGGHGFEFHHHF1GF3FFFBAECAEFEEC?EHE>E@EEGHHHHHHHHHHHHHHGGGGGHGFHHDEGEEDGHHGGFHHHHHFGHGGHHHHHGHHGGHHGGB1?FGFGGHHC<>FGHH>FCDG--<CGCCC@A//:/CGFGG--;CB9;9FFGGA.9:C0B99900CF?BBDDFDDF?@?.;9FFEF-@?FB9///;B//:.;FFBB9AF9/;BD.;A.
@M03896:38:000000000-B4D98:1:1103:21068:27243 2:N:0:160
CCTGTTTGCTCCCCACGCTTTCGAGCCTCAGCGTCAGTTATCGTCCAGTAAGCCGCCTTCGCCACTGGTGTTCCTCCTAATATCTACGCATTTCACCGCTACACTAGGAATTCCACTTACCCCTCCGCCACTCTAGTACGACAGTTTCCAATGCAGTACCGGGGTTGAGCCCCGGGCTTTCACATCCGACTTGCCGCACCGCCTGCGCTCCCTTTACCCCCAGTACCTCCGTATAACGCCTGCACCCTAC
+
BBBABFFFFFFFGFGEAEECFG22BEEEGAEGGED2EHHGEHHHEE1GH555FFAEEGGHEEDEEFB2B?FEGFHHHF@GHEGGH4GE@EEFEHEGG?EG@EBFB3F3B3BFEGBGFGHHFGFFFG//?/?GHFHD>1??/?A/<?FBGBGHFHF<><FFFG-@-<-;/CCCDG??B@EFF0;;CB/;;;99;FB9?@B=B;BDFF-@9ADAB///9999B-A9///99;A9..//;.--;9A.:/.9.;
@M03896:38:000000000-B4D98:1:1103:14625:27842 2:N:0:160
CCTGTTTGCTCCCCACGCTTTCGAGCCTCAACGTCAGTTACCGTCCAGTAAGCCGCCTTCGCCACTGGTGTTCCTCCTAATATCTACGCATTTCACCGCTACACTAGGAATTCCGCTTACCTCTCCGGCACTCAAGACGGGCAGTTTCCAATGCAGTCCCGGGGTTGAGCCCCAGCCTTTCACATCAGACTTGTCCATCCGTCTACGCTCCCTTTACACCCAGTAAATCCGGATAACGCTTGCCCCCTCC
+
AAAABFFFFFFFGGGG?AAAFGEFGEGHHHBGFHFDGHGFGGEFAEAAFFFGGHEFGGGHGEFEGHF2BFGEFGGHGHHHHHHHHHHGFGGGHGFGHEEGFEFHHHGBFFHHHHEDDGGHF3GGGHGFGGCGF01?1???<>C.0>GGHFGHHHH0GGGFD?@-::C;GCFEGGEFGGGGFFG0BFB00CFB099B0BFFGA?.ABACEFFFF/B;F/;/A9EF//9/FF.-9../;AB.:.9;9ED-.;
@M03896:38:000000000-B4D98:1:1103:14641:27852 2:N:0:160
CCTGTTTGCTCCCCACGCTTTCGAGCCTCAACGTCAGTTACCGTCCAGTAAGCCGCCTTCGCCACTGGTGTTCCTCCTAATATCTACGCATTTCACCGCTACACTAGGAATTCCGCTTACCTCTCCGGCACTCAAGACGGGCAGTTTCCAATGCAGTCCCGGGGTTGAGCCCCAGCCTTTCACATCAGACTTGTCCATCCGTCTACGCTCCCTTTACACCCAGTACATCCGCATACCGCTTGCCCCCTAC
+
ABAAAFFFFFFFGGGFEEEAAGAFFEEHHHHHEHHGGHHHGGEFFG?GGHEFFHEEGGGHAEGEGGG2BBGEHHHHHHHHHFGGGBGEE1EFHHHHHEEGEEFGHHFFBEGHHHGFGGGHHHHHHHGDFFGFFCFFG<??<A-E0FGGGHFHFHE0GCGHGGC?A@-:GCGGGGFFGFFFG0FFGGB0;CB909;C0;FFD.C..9.=:ADF.9B/;B9FD.99FF//;FD.;:9/99BA.9AFFFF9.;
@M03896:38:000000000-B4D98:1:1103:14629:27866 2:N:0:160
CCTGTTTGCTCCCCACGCTTTCGAGCCTCAACGTCAGTTACCGTCCAGTAAGCCGCCTTCGCCACTGGTGTTCCTCCTAATATCTACGCCTTTCACCGCTACACTAGGCATTCCGCTTACCTCTCCGGCACTCCAGACGGGCAGTTTCCAATGCAGTCCCGGGGTTGAGCCCCAGCCTTTCACATCAGACTTGTCCATCCGTCTACGCTCCCTTTACACCCAGTCAATCCGGACAACGCCTGCCCCCTAC
+
ABBABFFFFFFFGGGG?AEAAGFGGEEGHGHGEHGFFHHFHHEFGG1FFGFFGF0AFGGHGGGEFHBBEBFEHHGHHHHFHGFFEGHEE/BEHHGFHFEEEEFHHCFF3BGHHHBGDGGHG3FG2GD@CGGHFF1?1?//<<C.FGGGHE1=CGBGHHHH?@?@:-://0;;D..;CBFGG0FGGFC00;CB000;B0FF?9;9.;.9AADFFFF/BBBFF.AF/;B/BF?-.-;AE--9A.A.E?B9.;
@M03896:38:000000000-B4D98:1:1103:14412:28169 2:N:0:160
CCTGTTCGCTCCCCACGCTTTCGCTCCTCAGCGTCAGTAACGGCCCAGAGACCTGCCTTCGCCATTGGTGTTCTTCCCGATATCTACACATTCCACCGTTACACCGGGAATTCCAGTCTCCCCTACCGCACTCCAGCCCGCCCGTACCCGGCGCGGATCCACCGTTCAGCGATGGACTTTCACACCGGACGCGACGAACCGCCTACGAGCCCTTTACGCCCACTACTTCCGGATAACGCTTGCACCCTAC
+
ABBAABFB@BBAGGGGAFEAFGEEFHGHHHHHGGDFGHGBDFAEAEDHGFFGFHCGHFHHEGGEFDDF@?GEHHFHFHGGGGGHHFFGFHHGHHFHHEEEGFFGHE?@DFHHHHD>FGHHFHGHGHH?CGGGG0F<GFF@DGG-<<CEH.:-@@@F-:@F0BF.99.9;B.-9..;B//BFFF/BD9-9@9B--;9-;@DADF.DF9..@FF.//BF.9@BD.9B/9;FFDC..9BF?=..9A;BFD..;
@M03896:38:000000000-B4D98:1:1103:14431:28170 2:N:0:160
CCTGTTCGCTCCCCACGCTTTCGCTCCTCAGCGTCAGTAACGGCCCAGAGACCTGCCTTCGCCATTGGTGTTCTTCCCGATATCTACACATTCCACCGTTACACCGGGAATTCCAGTCTCCCCTACCGCACTCAACCCCGCCCGTACCCGGCGCGGATCCCCCGTTAAGCGATGGGCTTTCACACCGGACGCGACGAACCGCCTACGCGCCCTTTACGCCCACTACTTCCTGATAACGCTTCCACCCTAC
+
AAAAAFFBBBABGGGE2EAAAGEEEHGHHHFHFGCEFHH5B1AEFA1B11BFFGBFGHHHGEE?FF4@@1FEGHHHFHGGEGGHH4GFGGGDFGFGHEFAEFGHFE/B/CHHHH>2FFFHDFCGFGG<@CGGF0<0><E-A@D---;:C.---9:D-;AF/9C-9..;BF-9....;.;;FBF;FFD-;;-@9-9--9@@@DFF?F.-9@>D;//9B:A9B?.9///9;B////9/;.;.9.9/9;D9.9
@M03896:38:000000000-B4D98:1:1103:13492:28643 2:N:0:160
CCTGTTTGCTCCCCACGCTTTCGCACCTGAGCGTCAGTCTTCGTCCAGGGGGCCGCCTTCGCCACCGGTATTCCTCCAGATCTCTACGCATTTCACCGCTACACCTGGAATTCTACCCCCCTCTACGAGACTCAAGCTTGCCAGTATCAGATGCAGTTCCCAGGTTGAGCCCGGGGATTTCACATCTGACTTAACAAACCGCCTGCGTGCGCTTTACGCCCAGTACTTCCGATTAACGCTCGCACCCTCC
+
ABBAAFFBFFFFGGGF2EEEFGAEEGGFBGFGEEEFGHHG5GGGDEAEG10AAE>EEEGH1EEEEH1>>EEHFHHHGFF3GFFHHGHGGDEGFGGHHACD@B?FGFFA0GHHGG<FFHHGGGFFFHGA<<DGB0<0<G0/<C00:;;G000;C0CC;:GHHH0.;0//;BFGB?@9-;BFFGGGFFF;:FFF9/;//;AF@@BA9A-.9A--9;.::..9BD./9/;/BF...;.:F.;9.-9--99;EF
@M03896:38:000000000-B4D98:1:1103:13491:28660 2:N:0:160
CCTGTTTGCTCCCCACGCTTTCGCACCTGAGCGTCAGTCTTCGTCCAGGGGGCCGCCTTCGCCACCGGTATTCCTCCAGATCTCTACGCATTTCACCGCTACACCTGGAATTCTACCCCCCTCTACGAGACTCAAGCTTGCCAGTATCAGATGCAGTTCCCAGGTTGAGCCCGGGGATTTCACATCTGACTTAACAAACCGCCTGCGTGCGCTTTACGCCCAGTACTTCCGCTTAACGCTTGCACCCTCC
+
ABBBAFFFFFFFGGGGEFEFGGEEDGGHFHCGEEEEGHHHHHHHGEBCF?EAAFEEEGGHEF??EH>/>EGHFHHHGGCBGGHHHHHGGDFGHGGHHDFCC<??GHCG2FFGGGFFFHHGGGGFDGGE.EDGF0C0GFF<CGD::0=CC0:;GFC0;CCFGF:::09;BFGEC?---:BFFFGGFFF/:BBFBFB;9AEFFFFDEFF?DDFF;AEEF.9;@??9B//9;FF..:.;F.;:.EE/;:;AEF
@M03896:38:000000000-B4D98:1:1104:12526:3020 2:N:0:160
CCTGTTTGATACCCACACTTTCGAGCCTCAATGTCAGTTGCAGCTTAGCAGGCTGCCTTCGCAATCGGAGTTCTTCGTGATATCTAAGCATTTCACCGCTACACCACGAATTCCGCCTGCCTCAACTGCACTCAAGATATCCAGTATCAACTGCAATTTTACGGTTGAGCCGCAAACTTTCACAACTGACTTAAACATCCATCTACGCTCCCTTTAAACCCAATAAATCCGGATAACGCTCGGATCCTCC
+
AAAAAFFFDFFFGGGEAABBBGE00BEGGGCFGHEEGFD1DB1AFFDGBFGGBFFFHHHH/EBEEFBA/AABGGFH>FFHFHFGHH1FFFGGHHHHHEEGG@GGGAFFGEHHGGB?EE/GFFG11BDFFGHHFFH11BDGHHHD>DFGHGHHGGF1?<GH1FFCB</<FGG-><--CFHFGEHHFGF/0CGCCCCGHHHHHFGBHHECFGGF/9C0B0BFBEGG000;C/.-99ABB9;AB9-;-99BB;
@M03896:38:000000000-B4D98:1:1104:21208:4261 2:N:0:160
CCTGTTTGCTCCCCACGCTTTCGCACCTGAGCGTCAGTCTTCGTCCAGGGCGCCGCCTTCGCCACCGGTATTCCTCCAGATCTCTACGCATTTCACCGCTACACCTGGAATTCTACCCCCCTCTACGACACTCAAGCTTGCCAGTATCAGATGCAGTTCCCAGGTTGAGCCCGGGGATTTCACATCTCACTTAACAAACCGCCTGCGTGCGCTTTACGCCCAGTAATTCCGCTTAACGCTTGCACCCTCC
+
ABAAAFFFFFFFGGGGEEE2FGEEFGEG33FFEGGGGHH55AFABE1CG11AAEEGFGGH1EEEEFE/>EEGHHGHHFCGGHHHHGHGFFFGFHHHH/BGCCFGHHFFB?FGH2FDGCGGC@DC1GFE.<AGC/<0<C0/<GF0<0DD0:0CGFC:0=GFHFH.:0//9FGG-;---C9CFFFBFGF0;FFFF/99BFEE;CFF.A9.AA@D-.;FF9D=DD.;/9BBFFB.;;9/F.;.A9./BFFFFF
@M03896:38:000000000-B4D98:1:1104:21192:4269 2:N:0:160
CCTGTTTGCTCCCCACGCTTTCGCACCTGAGCGTCAGTCTTCGTCCAGGGGGCCGCCTTCGCCACCGGTATTCCTCCAGATCTCTACGCATTTCACCGCTACACCTGGAATTCTACCCCCCTCTACGAGACTCAAGCTTGCCAGCATCAGATGCAGTTCCCAGGTTGAGCCCGGGGATTTCACATCTGACTTAACAAACCGCCTGCGAGCGCTTTACGCCCAGTAATTCCGATTAACGCCTGCAACCTCCG
+
ABAAAFF4DFFFGGGE2EEFFGEEDEGFABGGEEEFGFGFFHFGEGCHH?ECAFEEEEGHEEEEGH>>/EFHHFFHGG33GFFGEFHFE?E/2BDGHFB?/B2FGCBGHGHHG@DGGGHGG@GB1GF?.AEHFCG<DG0<CGHC.;:;G0<;GGBCFHGHHHF.90/9/FBEA??9@.CGBFBBBB/9;B/:F99FFFFFFAAFFFF--99@A.;/B.9-99EFFB/FFF/9.;DFFDA-;:A./:;9BE.
@M03896:38:000000000-B4D98:1:1104:22678:4529 2:N:0:160
CCTGTTTGCTCCCCACGCTTTCGAGCCTCAACGTCAGTTACCGTCCAGTAAGCCGCCTTCGCCACTGGTGTTCTTCCTAATATCTACGCATTTCACCGCTACACTAGGAATTCCGCTTACCTCTCCGGCACTCGAGCCAGACAGTTTCCAATGCAGTCCCAGGGTTAAGCCCTGGGTTTTCACATCAGACTTGCCTTGCCGTCTACGCTCCCTTTACACCCAGTAAATCCGGATAACGCTTGACCCCTACG
+
BBBBBFFFFFFFGGBEAFEEFGGFGGGHHCFHGGGGGH5AFBEFGGEHHFFFHHCGGGGHGGEGGHFF@CFEHHHHFHGHHHHHHHHFGFGAHHFHHGGGFCBGGCFFCFGHHGHGGGABGGHHHHGGCCCGCC/<D@C0CFHBF1FGGGGBHHHH=CHEFFGF<CCDDGBGHFEA/:CEG0:CCGF0BFFGB0C0FFFB?9;A?C;@ADEEF0///;9;AEEFFFFFFFD-99.//;;....9;.;?EF.
@M03896:38:000000000-B4D98:1:1104:22695:4542 2:N:0:160
CCTGTTTGCTCCCCACGCTTTCGAGCCTCAACGTCAGTTACCGTCCAGTAAGCCGCCTTCGCCACTGGTGTTCTTCCTAATATCTACGCATTTCACCGCTACACTAGGAATTCCGCTTACCTCTCCGGCACTCCAGCCAGACAGTTTCCAATGCAGTCCCAGGGTTAAGCCCTGGGCTTTCACATCAGACTTGCCTTGCCGTCTACGCTCCCTTTACACCCAGTAAATCCGGATAACGCTTGCCCCCTAC
+
ABBBBFFFFFFFGGFGEEEFFGAA4BEHHFFGEGGGEHGHGBE2EEEFAFF5BFAEEGGHEEEEEGE2@BFEGHHHHFHHHGHGHHHEEEEG4FGGHEGGGEFH?FGFFHHHHFBCG/BGHGHHHHD<>CDHH0F1?FG<FFH0<<>FGGF1F<=>><GHHFAC<<<G=DGEHHGE.:CFHFGHFHB00CCFBFGCF9CFG.9FGF:@.;AFB0BFFFFB.9.FF/;;FF.BDFDFFBB.;9AFBFBBFF
@M03896:38:000000000-B4D98:1:1104:16279:4857 2:N:0:160
CCTGTTTGCTCCCCACGCTTTCGCACCTGAGCGTCAGTCTTCGTCCAGGGGGCCGCCTTCGCCACCGGTATTCCTCCAGATCTCTACGCATTTCACCGCTACCCCTGGAATTCTACCCCCCTCTACGAGACTCCAGCTTGCCAGTATCAGATGCAGTTCCCAGGTTGAGCCCGGAGATTTCCCATCTGACTTAACAAACCGCCGGCGTGCGCTTTACGCCCAGTACTTCCGATTCACGACTCCACCCTCC
+
AAAAABFFFFFFGGBEEEE0AB0EEAEFHGHGEFAAE2FFFHCFGE/FHG/AAE/E@ACG/EE>EH/>>ECGEGDDEBB1EBFGB>GFGCE/>GFFF?@//B0?GFACFCGGG<1F?GHG--<01FFE..<DC/CCGG0/.GB00<:;0:;C0:0;0;C0;C:.90///99A??-;9CFG9;090;F0/9///;9B/-;A-=---99;@B-99--9/--@?BEBFF/9;BA--9//;-----9/9:9--9
@M03896:38:000000000-B4D98:1:1104:16291:4871 2:N:0:160
CCTGTTTGCTCCCCACGCTTTCGCACCTGAGCGTCAGTCTTCGTCCAGGGGGCCGCCTTCGCCACCGGTATTCCTCCAGATCTCTACGCATTTCACCGCTACACCTGGAATTCTACCCCCCTCTACGAGACTCAAGCTTGCCAGTATCAGATGCAGTTCCCAGGTTGAGCCCGGGGATTTCACATCTGACTTAACAAACCGCCTGCGTGCGCTTTACGCCCAGTACTTCCGACTAACGCTTGCACCCTCC
+
CCCCCFFFFFFFGGCFEEEFFGEEDGGGGFHHGGFGGFHHHHDHGGGHHG?EEFEGGFGHAEDFGHE//EFHHHHHHFGHHHHHHHHFEEFGHHHHHFBDC@FGHHEGEHHHHGFHHHHGGGGGHHGD.EEHFCGDDH0<CGG00=CCC0<GF:CGCHHHHHF./09:/FGGGF:-DDFFFFGGFFF/:FFBFFFFFFFFFFFFAFD.AACF-A.BF;D=DFE/B/9BFFF.--;BFDC.9::;BFFFFF
@M03896:38:000000000-B4D98:1:1104:23660:5043 2:N:0:160
CCTGTTTGCTCCCCACGCTTTCGCACCTGAGCGTCAGTCTTCGTCCAGGGGGCCGCCTTCGCCACCGGTATTCCTCCAGATCTCTACGCATTTCACCGCTACACCTGGAATTCTACCCCCCTCTACGAGACTCAAGCTTGCCAGTATCAGATGCAGTTCCCAGGTTGAGCCCGGGGATTTCACATCTGACTTAACAAACCGCCTGCGTGCGCTTTACGCCCAGTAATTCCGATTAACGCTTGCACCCTCC
+
ABBBAFFFFFFFGGGGCEEEFGFEGGGHBFCGGEEEEDFGFHFHGEDHH?EAEE>EFEGHAEDFGHE>EEFFGHFHG?GFHHHHHHHGG?EEFHGHHDCD@@?GGGFFFHFHHHHHHHHGGGGGFGFDAEFHC0G<<CB/<GG00<GG0CBFF0CC0CGFG::;:0/CBFCC:A@BGDFGFBFFFFF9FFFFFFBB/AEFCFFF?99:DD;D-A.BFAA-@D9BB/9BFFFD9A.FF.@.9AA9;FF?A;
@M03896:38:000000000-B4D98:1:1104:10271:5222 2:N:0:160
CCTGTTTGCTACCCACACTTTCGAGCCTCAGCGTCAGTTGGTGCCCAGTAGGCCGCCTTCGCCACTGGTGTTCCTCCCGATATCTACGCATTCCACCGCTACACCGGGAATTCCGCCTACCTCTGCACTACTCCAGCACAACAGTTTTCAAAGCAGTTTATGCGTTGAGCCCATCGATTTCACTTCCAACTTGCCTTCCCGCCTGCGCTCCCTTTACACCCAGTACTTCCGCACACCCCTTGCTACCCAC
+
AAA?AFFFFF3DGGFEEABABFAF0EEEH1GGGEEGCFAF1A/FEFB/A1DBFF/AAAEG/F?EEB@>@0BEGHHHHGFEE?EGHHGFEEF?DGHHHAE?E@BFG/>/<>GGDF@CC/?F<<GDGH111??GF1?10<00<CGB11>11=10=<</00=0=00.<<-:/;CC.C/.;;;.;00;BB0;0/;000/999/B.9A...9--9;9BBB//;9/9--;//9/;B--9---9---:-///9:-/9
@M03896:38:000000000-B4D98:1:1104:10286:5234 2:N:0:160
CCTGTTTGCTACCCACACTTTCGAGCCTCAGCGTCAGTTGGTGCCCAGTAGGCCGCCTTCGCCACTGGTGTTCCTCCCGATATCTACGCATTCCACCGCTACACCGGGAATTCCGCCTACCTCTGCACTACTCAAGAAAAACAGTTTTGAAAGCAGTTTATGGGTTGAGCCCATAGATTTCACTTCCAACTTGTCTTCCCGCCTGCGCTCCCTTTACACCCAGTAATTCCGGACAACGCTTGTGACCTACG
+
ABBBAFFFFFFFGGGGGEFFGGEGHGGHHGHHGGGFGHHHCEAFHHHGFGGHGHEFGGGHEFFDGHFF5BFEGHHHHGGGGGGHHHHGGEEGHHHHHEFGFCFGHE?CCFHHHGGGGFGHHFHHHHHHBGHHFFF<1FFGHGHF1FFFCFFHHCGC<==GBG/.C<;GHHHGEHEHHFGHHHGHHGG0FFFFBFFFFBFGACGGGEGGGGFFFFFFFFFFFE?BFBFFFFE-99:9;@DF9../;BFBFF.
@M03896:38:000000000-B4D98:1:1104:9149:7325 2:N:0:160
CCTGTTTGCTCCCCACGCTTTCGCGCCTCAGCGTCAGTTTCAGTCCAGAAAGCCGCCTTCGCCACTGCTGCTCCTACCGATCTCTACGCATTTCACCGCTACACCGGTAATTCCGCTTTCCTCCCCTGCACTCCATCCCACCAGCATCCAAAGCACTTCCCACCTCGAAAGCAGGACTCTCACTCCACACTTAGCACGCCGCCTACGCGCCCTTTACGCCCAATCATTCCGGACAACGCTCGCCCCCTAC
+
>A1>1DF1DFFFFA1FEAA0AEEEEEEGE1FFEGGEGHGFFHGAFF1F101BAGAEEFEH///>EF11111BF1@FC0//E>FFGHHFEEEEHHHHHCEGGC10B//B/<GHHHHGGCGGHHF0/??/??G10F11<>F1FE><.>>CCC00<<<CCHFHHFGGC...::.CC/.:99/=F9BFFFG/CEB009;00999-@@ABF-@@@@@-//;9;9=@B-9BF9BFF/--;>-A-;-;@@@F@@@-A
@M03896:38:000000000-B4D98:1:1104:13314:8215 2:N:0:160
CCTGTTCGCTCCCCACGCTTTCGCTCCTCAGCGTCAGTAACGGCCCAGAGACCTGCCTTCGCCATTGGTGTTCTTCCCGATATCTACACATTCCACCGTTACACCGGGAATTCCAGTCTCCCCTACCGCACTCCAGCCCGCCCGTACCCGGCGCGGATCCACCGTTAACCGATGGCCTTTCACACCCCACGCGCCGCACCGCCCACGCGCCCTTTACGCCCACTACTCCCGGCCAACGCTTGCACCCTAC
+
AABAAFFADBBBGGGGEEAAAFAEEGGHG3BFEGG2EGHFDE0AEEEEFFGHFGFGHFGHHFE1?3433?1BFGGHHHG?E@GGHGHFHGF?FFFGHG?EACBGGE?@/>GHFGB1@FDGGHGGGHH@AADDG0<1>FD-<CG-<<CEH?::CA-::9AC0:C..9.9/;-;-9../9/;B;F/;:.-;A-9-;9-9@=--9--9;-.-;99-///9.9-;.A.;B//;9.----9;?@99.;//:9.99
@M03896:38:000000000-B4D98:1:1104:13332:8220 2:N:0:160
CCTGTTCGCTCCCCACGCTTTCGCTCCTCAGCGTCAGTAACGGCCCAGAGACCTGCCTTCGCCATTGGTGTTCTTCCCGATATCTACACATTCCACCGTTACACCGGGAATTCCAGTCTCCCCTACCGCACTCAAGCCCGCCCGTACCCGGCGCGGATCCACCGTTAAGCGATGGACTTTCACACCGGACGCGACGAACCGCCTACGAGCCCTTTACGCCCAATACTTCCGGATAACGCTTGCACCCTAC
+
ABBABFFABCCCGGGGEEEFGGEEGHGHHGHGGGGGGHHGFE0AEFFGHHHGGHFHHGHHEGGEFEFF@FGEGHHHHHGGEGGGHHHHHGGFGHHHHFGEFEGHHFB@CFGHHHHDGGHHHHGHGHHAC<DGG0>>>FG<ADG--=CEH;-ACA9:ADDG0FF.;..:/F-..A.:BB/BBBFFFF9-;@-@-9;-;@DFCFFDDF..:@BE/;:BB9ABD?.///;/;FD;...;FA@..:9/;BF.;F
@M03896:38:000000000-B4D98:1:1104:13348:8228 2:N:0:160
CCTGTTCGCTCCCCACGCTTTCGCTCCTCAGCGTCAGTAACGGCCCAGAGACCTGCCTTCGCCATTGGTGTTCTTCCCGATATCTACACATTCCACCGTTACACCGGGAATTCCAGTCTCCCCTACCGCACTCAAGCCCGCCCGTACCCGGCGCGGATCCACCGTTAAGCGATGGACTTTCACACCGGACGCGCCGAACCGCCTACGAGCCCTTTACGCCCAATAATTCCGCCTCACGCTTGCACCCTAC
+
AAAABFFBBBBBGGGGEEEEFGFEFHGHH3FGEGFAEHHGDEAEEE1FHHFGGHFHHHHHHGF??F@B3BFEFGHHHGGGEGGHFHHHHEGFGHGHHEGE?C4GFEDC?BGGFGFF>FFGFHGHEHHCFCGGH0<>>FH-ADF-<ADEHA:@DA9-;A@GGGF.9.../;-;.999BB/BFFF9BDA-9@BC--;-;@BD>BDADF9.99@E./9FFFFFF..9///;FFF..../;9A...9:;BD?FF
@M03896:38:000000000-B4D98:1:1104:13327:8238 2:N:0:160
CCTGTTCGCTCCCCACGCTTTCGCTCCTCAGCGTCAGTAACGGCCCAGAGACCTGCCTTCGCCATTGGTGTTCTTCCCGATATCTACACATTCCACCGTTACACCGGGCATTCCAGTCTCCCCTACCGCACTCAAGCCCGCCCGTACCCGGCGCGGATCCACCGTTAAGCGATGGACTTTCACACCGCACGCGACGAACCGCCTACGAGCCCCTTACGCCCACTAATTCCGGATAACGCTTGCCCCCTACG
+
>AAAAFFADAAAGGFGCEEFFG2EEHGGHGHHFGFEGHH5DE0AEEEFAFCFGGFGHHHHEED1?FFF@EGEGFHHHHEGCGGHHHFFGFGHGGGHHE??EEFFGEC@/>CFGGF2FFFGFHGFEFG@CDGFF011FFG-ADG--<AEHA-@::-;;9AFCFGA9AD./;9..A./;B9BFFFFFFF-;@9@--;-9-;BAFF?DF?.A>=E.99/;9A=FFFA//;/BBB-:.9;B.9.9../9;@;EF.
@M03896:38:000000000-B4D98:1:1104:12132:9392 2:N:0:160
CCTGTTTGCTCCCCACGCTTTCGCACCTGAGCGTCAGTCTTCGTCCAGGGGGCCGCCTTCGCCACCGGTATTCCTCCAGATCTCTACGCATTTCACCGCTACACCTGGAATTCTACCCCCCTCTACGAGACTCAAGCTTGCCAGCATCAGATGCAGTTCCCAGGTTGAGCCCGGGGATTTCACATCTGACTTAACAAACCGCCTGCGTGCGCTTTACGCCCAGTACTTCCGATTAACGCTTGCACCCTCC
+
ABAAAFFBFFFFFEFEEFECEGEGGGGHH3BBEEGAEHGHDGHEEEEGHC0AEEEEEGFHAECEGHE/>EFHHHHHFBGBGHHHHHHGEEEEFGHHHDBF?/FCGHBA2FGHHGGFF0FFDCFBDGFA.<CFC0/<<G0<CGF:.:<<:0;;CG00;CGGHGEAF09/CB9A-A--;AB0;CF/9BB/9BFB99B/;FFFDFFFFFFADFF>9../FAA-BDFFF/9BFFA....9;.9.9..;;9D.;D
@M03896:38:000000000-B4D98:1:1104:12150:9405 2:N:0:160
CCTGTTTGCTCCCCACGCTTTCGCACCTGAGCGTCAGTCTTCGTCCAGGTCGCCGCCTTCGCCACCGGTATTCCTCCAGATCTCTACGCATTTCACCGCTACACCTGGAATTCTACCCCCCTCTACGAGACTCCATCTTGCCAGCATCAGATGCAGTTCCCACGTCGAGCCCGGGGATTTCACATCTCACTTACCCAACCGCCTGCGTGCGCTTTACGCCCAGTACTTCCGATTCACACTCGCACCCTCC
+
>A1>>DF1FBDFFA1EAEE0AEEE0AEHF0BFEFG?EHFG2AA0AE/B011AAEAEEGCH////>F//>>/BE2@FC011BF2F2FGFE?>EEG2EG/>E?/1BBG000BFGHDFFFFCC@</01?//..>11111=<1=1CD<./=C<<0DFD0=DGGFF0.-:.::-9AF--999C/;BFFBBFB/:F////;/9A9-9;@B-:@;-A@=---/;A-9=BEF/9F/;B--99/9;/;//-;;>@FF-;
@M03896:38:000000000-B4D98:1:1104:17821:9431 2:N:0:160
CCTGTTTGCTACCCATGCTTTCGAGCCTCAGCGTCAGTTGGTGCCCAGTAGGTCGCCTTCGCCACTGGTGTTCCTCCCGATATCTACGCATTCCACCGCTACACCGGGAATTCCACCTACCTCTGCACTACTCAAGGCCAGCAGTTTTGAAAGCAATTTATGGGTTGAGCCCATAGTTTTCACTTCCAACTTGCCGGTCCGCCTGCGCTCCCTTTACACCCAGTAATTCCGGACCACGCTTGCTCCCTAC
+
BBBABFFFFFFFGGFF4FGBGGFGHGGGHHHHGEEGGHFFCEGHHHHHBFFDFFEEFFGHHGDFGHEBBFGGFHHHHFGGCGGGHHHGGGGFHHFHHEEEEEFFHEE@CDHHHHGHGFHHGHHHHHHFFHHHHBH11?FF/?GFD<FDG.DGG<<<1<=G0DGC/<-CGHFEGF/0<:BGCGH;GHGGHHFB;CF--A@DGFFGGFAFCFFF;9BBFFFBDEFFE//BFF/-.@99;.D...;/;BA9;F
@M03896:38:000000000-B4D98:1:1104:17829:9448 2:N:0:160
CCTGTTTGCTACCCATGCTTTCGAGCCTCAGCGTCAGTTGGTGCCCAGTAGGTCGCCTTCGCCACTGGTGTTCCTCCCGATATCTACGCATTCCACCGCTACACCGGGAATTCCACCTACCTCTGCACTACTCAACGCCAGCAGTTTTGAAAGCAATTTATGGGTTGAGCCCATAGTTTTCACTTCCAACTTGCCGGTCCGCCTGCGCTCCCTTTACACCCAGTAATTCCGGACAACGCTTGCTCCCTAC
+
AAAAAFFFFFFFGGGC4BBBGGEF4EGHHGFGEEEEEHDG3BEGHHHGFFDFGDAEEGGHAEDEGHB2B2FEGHHHHGGEGGGHHFGFEEEFHHHHHEEEEEGGH/>E?@GHHHGFH0FGHFHHGHFGFFHHFFB0?>@E<FG01<><CFFEB<<C0DDG0=C.C<-/CGHEEHBG;;;GGFHHHHH00FBB0BF;-ABBGGGGGE?BBFFFFF/9BFFFDEFBB/9BFF/-.9-;;9@.9;;:9BA.9F
@M03896:38:000000000-B4D98:1:1104:12844:9967 2:N:0:160
CCCAGTTTGGGTCTTAGCTATTGTGTGTTCAGATATGTTAAAGCCACTTTCGTAGTCTATTTTGTGTCAACTGGAGTTTTTTACAACTCAGGTGAGTTTTAGCTTTATTGGGGAGGGGGTGATCTAAAACACTCTTTACGCCGGCTTCTATTGACTTGGGTTAATCGTGTGACCGCGGCGGCTGGCACACAATTACCATACGTACGATGTGTAGATCTCGGTGGTCGCCGTATCATCACAAATAAAAAATA
+
AABAAFFFFB@AFFGGGFG5FGHFHHHHGHHGHHFHHHHGHGHHGGHHHHHFGHGGHHGHHHHHHHHHEGHHHHFHHHHHGGGGGHHHHFBGGHFHHGGGHBGHHHGFHGB??FEGCGCEGGHHHHGFGHGHHHHHHHFFDCFCACGHHFHHHFHFGDGHG.CFGGCGCCEFDHD@-::A9;;@;AFFBFDEBFFFFFFBF.B9.-AFFF/BF//FBFF..;..99-@A-@.9:;;/;///.//;B//-./
@M03896:38:000000000-B4D98:1:1104:17406:10737 2:N:0:160
CCTGTTTGATACCCGCACTTTCGAGCCTCAGCGTCAGTGCTGCCCCGGCACAATGCCTTCGCGATCGGAGTTCTTCGTGATATCTAAGCATTTCACCGCTACACCACGAATTCCATGTGCCCTGTGCAGACTCAAGGCTTACAGTTTCAACGGCTGGCCACGGTTGAGCCGTGACATTTGACCGCTGACTTAAAAGCCCGCCTACGCTCCCTTTAAACCCAATAAATCCGGATAACCCTCGCATCTTCCC
+
BBBBBFFFFFFFGGFEFEEFFGEEFFGHHGGGFGEEEHHFGHHHHGAEGGABFFFGHHHHEEEEGFE1AEGGHHHHHGGFGHHHHFEHGFFFHHHHHFEGGCFGHHEFBCGHHGHDGHHHHGHGFFHFGFHHF1F?FFGHHHHDBGGGHFH>@><A<<GCEGGCEGBGGG-;AEGBGBC0BBFADCA.;;C0;909;AE-BCFDF:D.A;A:BB/BFB/D..B//BBFF.-.9;FF/;.E--:.B/9BF.
@M03896:38:000000000-B4D98:1:1104:16575:10738 2:N:0:160
CCTGTTTGCTCCCCACGCTTTCGCGCCTCACCGTCAGTTGTCGTCCAGCAATCCGCCTTCGCCACTGGTGTTCCTCCTAATATCTACGCATTTCACCGCTACACTAGGAATTCCGATTGCCTCTCCGATACTCAAGATCAACAGTTTCAAATGCAGTTCACGAGTTAAGCCCGTGGATTTCACATCTGACTTGCCGACCCGGCTACACGCCCTTTACACCCAGTAAATCCGGACAACGCTTGCCCCCTAC
+
BBBABFFFFFFFGGGFEEEFFGEFEFGGGHHHGGEEFHEGFHFGFE?GHHHHHHBFGGGHGGGEFGCB@BFEGHHHHHF4GHHHHHHFEEEEHHFHHEEFGEFGHGB?BBGGGHC/<ECGGHHHHHGCAFGHGDF1<?GCGHG0<DGGD>>=D==>=FGDHH.-.<=D0<GEC@:-EGHHHFHHHHH;CGFFBCF:ABGG--;DGFFG.@ED=9FBF/FFF??9;/;BFF.-D=9;E@B9.AEF/;@FFF
@M03896:38:000000000-B4D98:1:1104:3553:10988 2:N:0:160
CCCGGTCGATACCCTCACTATCGAGCTTCCGCGTCAGTTGCGCTCCCGTGAGCTGCCTTCGCAATCTGAGCTCTTCGTGATATCTAAGCATTTCACCGCTACACCACGAATTCCGCCCACGATCTGCGTACCCCATGACGACAGCTCGCGCTGCAGTGCAGACGTCGAGCATCTACATCTCACAACACGCTTAATCCACGGCCTACGCTCCCTTTAAACCCAATACATCCGCATAACGCACGGACCCTCC
+
>A1>1A11111>B11A0AF3BAE0FA0FA10AEFG/EGG1BA//AB/AF//?C@G1FHB1F//>B112211B@11@?GF0F22B2F1FFF1>F>GDB?/EG/100/?/////1BF////<//?/F1?/<//.1<<00<1..<-<.</.---;:E//CGG990;-;.;-;.-0;00;000;0;000:-;-@---//:///-;9@-/-9--9;A-:////;9A-A-////;;;----/9-@-;-9;-99/-9
@M03896:38:000000000-B4D98:1:1104:18614:11295 2:N:0:160
CCTGTTTGCTCCCCACGCTTTCGCACCTGAGCGTCAGTCTTCGTCCAGGGGGCCGCCTTCGCCACCGGTATTCCTCCAGATCTCTACGCATTTCACCGCTACACCTGGAATTCTACCCCCCTCTACGAGACTCAAGCTTGCCAGTATCAGATGCAGTTCCCAGGTTGAGCCCGGGGATTTCACATCTGACTTAACAAACCGCCTGCGTGCGCTTTACGCCCAGTAATTCCGATTAACGCTTGCACCCTCC
+
ACCABFFFFFFFGGGGEFEFFGEEDGGHCFGGGGFEGFGHGHHHGGGHHAEEEEEEGGGHEEEGGHEE>EGHHHHHGGFHHHHHHHHGGFGGFGHHHGDGFCFGHFFCFHHHGGHHHHHGGGGHGGG.<ADHH0F<DG0/<CG::<CGGC:;G:0C:CGHHHF.:9/99FGFDD@ABAFGFFFFFFF9BFFFFFBBFAEFAFFFFFF99A-@-.AFFFFFFF?BF/BFFFFA.99FFDF?AFE9BFFFFF
@M03896:38:000000000-B4D98:1:1104:4033:11433 2:N:0:160
CCTGTTTGCTCCCCACGCTTTCGAGCCTCAGCGTCAGTTATCGTCCAGTAAGCCGCCTTCGCCACTGGTGTTCCTCCTAATATCTACGCATTTCACCGCTACACTAGGAATTCCACTTACCCCTCCGACACTCTAGTACGACAGTTTCCAATGCAGTACCGGGGTTGAGCCCCGGGCTTTCACATCAGACTTCCCGCACCGCCTGCGCTCCCTTTACACCCAGTAAATCCGGATAACGCTTGCACCATAC
+
ABBAAFFBDFFFGGGEAAAAFGBFFEGHHHGGEFEA2GGHGHHHGGDCGFGFFGAEFEGH1EEEEGB2BFEBGHGHHFGHHGHHHHH?EEEGHGHHH?EFGGFHHHHB3FGFGHFGHDHHHHHGGG?CDDGCGDF1@F@/?EA<DFGGHGDGGF<><DGH<-<<-:-//;GFGC--:@EFFFGFGGF00CBF0;C.9?DCFFCDEFFCBFFF./9B9;FBD;E9//;BFF.-.9;9F?B.999/:F.B9F
@M03896:38:000000000-B4D98:1:1104:24146:11888 2:N:0:160
CCTGTTTGATACCCACACTTTCGAGCATCAGCGTCAGTTACAGTCCAGTAAGCTGCCTTCGCAATCGGAGTTCTTCGTGATATCTAAGCATTTCACCGCTACACCACGAATTCCGCCTACCTCTACTGCACTCAAGACGACCAGTATCAACTGCAATTTTACGGTTGAGCCGCAAACTTTCACAACTGACTTAAACATCCATCTACGCTCCCTTTAAACCCAATACATCCGCATAACGCTCGCATCCTCC
+
BBBABFFFFFFFGGFAEAFBFGEFGEAFGFHHGGGGCGFGFFBFFE5FFFFBBF3FGFDHEE?AAGAA10AFFHBFEGGHFHHHH4FGFHGGFHHHHGEE?EBFGGHGGAHHHGFEEGFHHBGHGHHGHGHHFCGBGCDC/BCA?FDFGHHHH??<1?1F1FC.0<><1>F@@CDCCF0DGFHEBDH/:C0:<C0CCGHHFFGB;B9;EEGG/990;BF9AA./9/00;/..;9A99.-9;---.9B/9B
@M03896:38:000000000-B4D98:1:1104:24150:11906 2:N:0:160
CCTGTTTGATACCCACACTTTCGAGCATCAGCGTCAGTTACAGTCCAGTAAGCTGCCTTCGCAATCGGAGTTCTTCGTGATATCTAAGCATTTCACCGCTACACCACGAATTCCGCCTACCTCTACTGCACTCAAGACGACCAGTATCAACTGCAATTTTACGGTTGAGCCGCAAACTTTCACAACTGACTTAAACATCCATCTACGCTCCCTTTAAACCCACTACATCCGGATAACGCTCGGATCCTCC
+
ABBAAFFFFFFFGGGGGEGFFGE2BEEHHFGHEFEEEGHHHGFHHHGHFGGDBGAFHHFFGE?EEHFB1AEFGHHHFFGHHHHHHEFHHHHHHHGHHGEGFCFGFHFE?EHHHH3EEGGHGFHHHHHHHHHHHBG2FBABBDGC<?GGGFHHFDFFDFGGHH><<.AFGHH-CGCCHHHHHFHHFFH/CGHGGH0;GHHHGFFGGG.;EGGGB0CF0FFFDE9FFBFFFF.@.AFFFFF.A-9..;BFFF
@M03896:38:000000000-B4D98:1:1104:24148:11925 2:N:0:160
CCTGTTTGATACCCACACTTTCGAGCATCAGCGTCAGTTACAGTCCAGTAAGCTGCCTTCGCAATCGGAGTTCTTCGTGATATCTAAGCATTTCACCGCTACACCACGAATTCCGCCTACCTCTACTGCACTCAAGACGACCACTATCAACTGCAATTTTACGGTTGAGCCGCAAACTTTCACAACTGACTTAAACATCCATCTACGCTCCCTTTAAACCCACTACATCCGTATACCTCTCGCATCCTCC
+
>AA>AFBFFFFFGGGEFEFEFGAFEEEGFBBFEEEF2DFGDGBFFFDFDFDDBG3FGFHHEE1AEGAA1AAGGHGHHGGHFHHHH4FGFFGHDFGHHEGCE/BFGHEEEEHHHF3EEGFHHFHFHFGFGFHFCBC?DCC@DGG/?0?FDFCD0<?<1<1=DFF?0<->1>F?-@-@HFGFGHHGHG/::CCC;0;GCFHFGEBGFBCB.CEE/0C09FB9:ACFFFFGFB;.;A//;/;BF..-9;FFFF
@M03896:38:000000000-B4D98:1:1104:15538:12328 2:N:0:160
CCTGTTCGCTCCCCACGCTTTCGCTCCTCAGCGTCAGTGACGGCCCAGAGACCTGCCTTCGCCATTGGTGTTCTTCCCGATATCTACACATTCCACCGTTACACCGGGAATTCCAGTCTCCCCTACCGCACTCCAGCCCGCCCGTACCCGGCGCGGATCCACCGCTAAGCGATGGACTTTCACACCGGACGCGCCGAACCGCCTACGAGCCCTTTACGCCCCATACTTCCGCATCACGCCTGCACCCTAC
+
AAA>AFFBDBBBGGFGEEEAFGEEEHGHHEGGFGEAEGG5DAEEEE1B11BFFHFGHGHHFEE>?B4@@1FEFDFHHHEFE/EGHGHHHFGFGH?GHEFEEE4FGE</<CHHGGF2@FGGHHGHGHHCCADFH0<<>FD-<CG-<DGGH::@:;-;-ABG0BF.-9999B-..:.BFB9/FFFFFFF-;BBB--;--=@F;CF.AF..;@BE.//9F..;@-9.9999;9..-9-;9.A...../;A.9A
@M03896:38:000000000-B4D98:1:1104:15556:12330 2:N:0:160
CCTGTTCGCTCCCCACGCTTTCGCTCCTCAGCGTCAGTGACGGCCCAGAGACCTGCCTTCGCCATTGGTGTTCTTCCCGATATCTACACATTCCACCGTTACACCGGGAATTCCAGTCTCCCCTACCGCACTCAAGCCCGCCCGTACCCGGCGCGGATCCACCGTTAAGCGATGGACTTTCACACCGCACGCGACGAACCGCCTACGAGCCCTTTACGCCCAATACTTCCGGATAACGCTTGCACCCTAC
+
ABBABFFADBBBFGGFEEEFFGEEFHGHHBFGEGFFGHH5DEEEFGEGHHFGGHBGGHHHHFG1FEB3B?GEGHHHHHG?EEFGHHHHGGGFGHHHHEGAFEGHHE@/CBGGGFFDFGHHHHGFFHHCD@DGG<C>>FG<ADG-<@DGH;:@;;;-;AAFFFGC9999/B-..A.9B9FBF/FFFFD--@9B--999-9B9BF?.B.9.;BE9/;/B9;@DDF.9/;/;B;9.../;.;....9;FD..;
@M03896:38:000000000-B4D98:1:1104:3234:12802 2:N:0:160
CCTGTTTGATACCCACACTTTCGCGCATCAGCGTCAGTTACAGTCCAGTAAGCTGCCTTCGCGATCGGAGTTCTTCGTGATATCTAAGCATTTCACCGCTACACCACGCATTCCGCCTACCTCTACTGCACTCAAGACGACCAGCATCAACTGCAATTTTCCGGTTTACCCGCACCCTTTCACAACTGACTTTAACATCCATCTACGCTCCCTTTAAACCCACTCCCTCCGGATAACGCTCTGCTCATCC
+
AAAA1BDFBF@BGAEEEEG1GGG0AE0EEAGGCAAE?GGFGB1DFB1FFABDFFEHHHHHEA/A>F////BBFGFGFHGHHHHFH21ECFGHBBBFGEGGG/>B<FFC</?EF20??C<FF1FGBFGHFGCGBF1@1B//><CC.<>1<<FD<D11F<DD00<@<..<0<:.;---::CGGGF00.//;CBF0900;C9;00;CFGE?EBFA-;9;/://;---/---;--9-;-//A-9--/////9;F
@M03896:38:000000000-B4D98:1:1104:3253:12809 2:N:0:160
CCTGTTTGATACCCACACTTTCGAGCATCAGCGTCAGTTACAGTCCAGTAAGCTGCCTTCGCCATCGGAGTTCTTCGTGATATCTAAGCATTTCACCGCTACACCACGAATTCCGCCTACCTCTACTGCACTCAAGACGACCAGTATCAACTGCAATTTTACGGTTGAGCCGCAAACTTTCACAACTCACTTAAACATCCATCTACGCTCCCTTTACACCCAATACATCCGGATAACGCTCGCATCCTCC
+
AAB>AFFFFFFFGGGEEEFFGGE2FEAGGFFFFEE2FHGHGGGHGHBEGFG5BF3FHHHH1B1BFGA11AEFGHGHEGFHGGHHHHBGFGHHGHFHHEEFGCBHFEGECEHHHG3EEFEHHHHGGHFGGGHHF2B2BB?@CFD01?<GGDHFHF??1F1FG<..<.-01>G<AA@DHGFHHGHHBDH0CGG:0:0CBGHFFFGGFB.BGGDGB0B00099EE.9CB0FFF.-.A./:.99A9--.;B/;F
@M03896:38:000000000-B4D98:1:1104:29462:12821 2:N:0:160
CCTGTTTGCTACCCACACTTTCGAGCCTCAATGTCAGTTGCAGCTTAGCAGGCTGCCTTCGCAATCGCAGTTCTTCGTGATATCTAAGCATTTCACCGCTACACCACGAATTCCGCCTGCCTCAACTGCACTCAAGATATCCAGTATCAACTGCAATTTTACGGTTGAGCCGCAAACTTTCACTACTCACTTAAACATCCATCTACGCTCCCTTTACACCCAATAACTCCAGCTAACGCTCTGAACCTCCG
+
AAAAAFFC1B31FB1EEEF1BDEEFEEHEBGFCHH2DGG1FHGF01F1F11BE00AFG1B/A/EEHF/FA/BFGEHEGE0FDFGGG1FE1GGFHHHD?EEE?H0B/F?@?GGHH0<EEE0EEG1FEDGFDGHC0111<B21F@@FDDF22@@0<@1>?FF1G//0?/0>1F-><<<GGGBD0D0=/<00C<0=0:;GFG/C00;0CC@C:EEG099;9099..;B999CF/9/990/C@BF-9//9-;FF-
@M03896:38:000000000-B4D98:1:1104:18126:12949 2:N:0:160
CCTGTTTGCTCCCCACGCTTTCGAGCCTCAACGTCAGTTACCGTCCAGTAAGCCGCCTTCGCCACTGGTGTTCCTCCTAATATCTACGCATTTCACCGCTACACTAGGAATTCCGCTTACCCCTCCGGCACTCAAGTATGACAGTTTCCAATGCAGTCCACAGGTTGAGCCCATGCCTTTCACATCAGACTTGCCACACCGTCTACGCTCCCTTTACACCCAGTACATCCGGATAACGCTTGCCCCCTAC
+
ACAABFFFFFFFGGGEAEEFFGFFGFGHHHHHGHHFEHGHEFEFEG?GHFGDFGAEFFGHGEGEGHC25B?EGGFHHHHHGFFHHFGEEEEGGHGGHFEGEEGHHHB3EGGHHHBDDDGHGGHGGGGBCDGHH0F11?1<??GB<=GFGHGFB<F==<FGHHH.00<</CGGCG/:GFCHHHHHHHG0CCC0;GGGFFGGF.EGGF9BGGGG/90CFFBFDE.9;BFFF/.-..;/9.=...;FFFFF.A
@M03896:38:000000000-B4D98:1:1104:8559:13881 2:N:0:160
CCTGTTTGCTCCCCACGCTTTCGCGCCTCACCGTCAGTTGTCGTCCAGCAATCCGCCTTCGCCACTGGTGTTCCTCCTAATATCTACGCATTTCACCGCTACACTCGGAATTCCGCTTGCCTCTACTTCACTCAAGCCCTACAGCTTTGGATGCAGTTCCGTGGTTAAGCCACGGTATTTCACATCCAACTTGCATTCCCGCCTGCGCTCCCTTTACACCCAGTACATCCGGATACCGCTTGCATCCTACG
+
AAAAAFFFFFFFGGCEEFEAFGEEAFGEGHHHEHFAADDDAF1AAEECHB2FGHEGGGGHHGGEEH3F@B1BFFHHHHHHHBDFFGHCEEEGFHHGH/EE/EHHHGFE?/?GHHGFFGAGFDGFBGHHH2@GF0F11/?FGHGG1??110>FHFFGGHHHGCE@<<000<C<<C:C.;0CGBGEHHHBGH/GGFF0;0;CDB?AEF-:@DDA/00;//9/;A.:9B9BFF.;..9/;AB-.9A9FFFFBF.
@M03896:38:000000000-B4D98:1:1104:8548:13894 2:N:0:160
CCTGTTTGCTCCCCACGCTTTCGCGCCTCACCGTCAGTTGTCGTCCAGCAATCCGCCTTCGCCACTGGTGTTCCTCCTAATATCTACGCATTTCACCGCTACACTCGGAATTCCGCTTGCCTCTACTTCACTCAAGAACTACAGTTTTGGATGCAGTTCCGTGGTTAAGCCACGGTATTTCACATCCAACTTGCAGTCCCGCCTGCGCTCCCTTTACACCCAGTAAATCCGGATAACGCTTGCATCCTACG
+
ABBBAFFFFFFFGGFGFFEFFGGGEGGGGGHHGHGGGHFFGHGGGGGHHHGHHHGGGGGHGGGGGHFFEF?EHHHHHHHHHHHHHHHGGFGGHHHHHGFGGFFHHHGGGGGHHHHGGGGHHHHHFHHHHHHHGFHGFGFGHHHFBGFGFDHHHFGHGHHHGCECG.0=DGHHFGC.GFHHHGHHGHHHFHHGHHGFFFFFGGGGGGGGGGGGFBFFFEBBDEE9B/;FFFD;D?DFFFF.:AABFFFFFF.
@M03896:38:000000000-B4D98:1:1104:8542:13912 2:N:0:160
CCTGTTTGCTCCCCACGCTTTCGCGCCTCACCGTCAGTTGTCGTCCAGCAATCCGCCTTCGCCACTGGTGTTCCTCCTAATATCTACGCATTTCACCGCTACACTCGGAATTCCGCTTGCCTCTACTTCACTCAAGAACTACAGTTTTGGATGCAGTTCCGTGGTTAAGCCACGGCATTTCACATCCAACTTGCAGTCCCGCCTGCGCTCCCTCTACACTCAGCACATCCTGCTAACGCTCGCATCCCAC
+
ABABBFFFFBFFGGCEEEAAFGDEAEGGGHGHGHEE2AFE5FEFFEAGBE2FGHEFGGDH1EEEEFGB3BBEGHFHHHHHHHHHHHHGGFAEEHFHHEEEE@FGGFE/EEGHGGGFBDFFHHHHGHHHHFGHF@B1?????GF11??1<-<FC<FDFGHHGB<-<.000<C/CCA-::::G0<FBFH0CGBFFFG9;CBFBA-D?FFADFFFF..99/./:/B/9../;;///;//9.9;.-9;.-9./;
@M03896:38:000000000-B4D98:1:1104:22820:14074 2:N:0:160
CCTGTTTGCTACCCACACTTTCGAGCCTCAGCGTCAGTTATCGTCCAGTAAGCCGCCTTCGCCACTGGTGTTCCTCCTAATATCTACGCATTTCACCGCTACACTAGGAATTCCGCTTACCCCTCCGACACTCTAGTACGACAGTTTCCAATGCAGTACCGCGGTTGAGCCCCGGGCTTTCACATCAGACTTGCCGCACCGCCTGCGCTCCCTTTACACCCAGTAAATCCGGACAACGCTCGCACCATAC
+
AAAAAF5CFFDFGGGCFEFEFGACGFEHHGGGEBEEGHFH5FECGEEGD5DDGGAEGGGGCEEEG3B2BBFEHGHHHEGGHHHHHHGGEGFGHHHHHEGGGEFHDFBGCFHHHH3EE//GHCGGGGC<CGGHHDG?<@@/<?A/1DGGBGGHFFF<>1F=.-<-.<-;;CHGG-:BGFGGGGGGGGF09F/900;9@?BFCFFDFF9@FD:A99B/;9;BDE.;99//;F.-.-;.;99..-9-;B./;;
@M03896:38:000000000-B4D98:1:1104:28621:14593 2:N:0:160
CCTGTTTGCTCCCCACGCTTTCGAGCCTCAGCGTCAGTTATCGTCCAGTAAGCCGCCTTCGCCACTGGTGTTCCTCCTAATATCTACGCATTTCACCGCTACACTAGGAATTCCACTTACCCCTCCGACACTCTAGTACGACAGTTTCCAATGCAGTACCGGGGTTGAGCCCCGGGCTTTCACATCAGACTTGCCGCACCGCCTGCGCTCCCTTTACACCCACCAAATCCGGATAACGCTTGCCCCATAC
+
BBBBBFFFFFFFGGGGEFEEFGEAFEFHHFGHGEFGGHFFGHGHEE1CFGHGFHEEGGGHEEEEGGB2@FFEGHHHHGHHHBGHHHHGGEEGGHGHHGEEEEGHBGFBGFGHHGFGDFHHC?FFDGD/BDGHHDG<1??/?C//<DHHHFDG1<F><=FBDD?----:/CBCFC-9DDEFGFG0=F:0;CFB0FF-?A@BFAA.AFBF=DDF.9/;B/;BDE...../;B.-;.:;;A=..9E/:A;.;;
@M03896:38:000000000-B4D98:1:1104:10447:15044 2:N:0:160
CCTGTTTGCTCCCCACGCTTTCGCACCTGAGCGTCAGTCTTCGTCCAGGGGGCCGCCTTCGCCACCGGTATTCCTCCAGATCTCTACGCATTTCACCGCTACACCTGGAATTCTACCCCCCTCTACGAGCCTCCAGCTCGCCAGTATCAGATGCAGTTCCCAGGTTGAGCCCCGGGATTTCACATCTCACTTAACAAACCGCCTGCGTGCGCTTTACGCCCAGTAATTCCGATTAACACCTGCCCCCTCC
+
AAAAAFFBFBDFGFBA1EEAFG0EEEGB0BEFEEEEAGGFEGGGEG/FFE?AEEEEGGCG/BE?EG?/>>FGHHEHFF11BFBGFHGFGEA?GFFGHCB<C<FGHF0FBFHFGGHFFHHGGCECFHGG.-<<<A//<C/.;C:-0;=;C0<CFC00;;FFF00.90:/;BFG.9---;/;99BFBFB/:BB9B/9;/-A999@FFF-:-B==9-9/9--;9A-///9/;9F-:-:/B/;-9/9;-9-@AA
@M03896:38:000000000-B4D98:1:1104:10439:15061 2:N:0:160
CCTGTTTGCTCCCCACGCTTTCGCACCTGAGCGTCAGTCTTCGTCCAGGGGGCCGCCTTCGCCACCGGTATTCCTCCAGATCTCTACGCATTTCACCGCTACACCTGGAATTCTACCCCCCTCTACGACACTCAAGCTTGCCAGTATCAGATGCAGTTCCCAGGTTGAGCCCGGGGATTTCACATCTGACTTAACAAACCGCCTGCGTGCGCTTTACTCCCAGTAATTCCGATTAACGCTTGCACCCTCC
+
ABBBAFFFFFFFGGFGEEEEEGGGGGGG3FGGEEEGGHHHGHHHFE1GEA0AEEEFGGGH1EAEGHA/>EGGHHHHHBGFGHHHHHHGGEEFHGFHHDDGGCFHHHGCEGGFHHFGHHHGGGGHBGFD.<AGF/B<DG0/CGG:0:;CC0:C0:<:;CGHHH0./0/;/FGGA-:AFDBFGFFFFFF/BFFBF/BBB.AEFFFFFFAADFFB;.9BB/;BEF/;::BFFF9.;.;/9.;....9;9A?ED
@M03896:38:000000000-B4D98:1:1104:10451:15074 2:N:0:160
CCTGTTTGCTCCCCACGCTTTCGCACCTGAGCGTCAGTCTTCGTCCAGGGGGCCGCCTTCGCCACCGGTATTCCTCCAGATCTCTACGCATTTCACCGCTACACCTGGAATTCTACCCCCCTCTACGACACTCAAGCTTGCCAGTATCAGATGCAGTTCCCACGTTGAGCCCGGGGATTTCACATCTCACTTAACACACCGCCTGCGTGCGCTTTACGCCCAGTAATTCCGCTTAACGCTTGCACCCTCCG
+
AAAAAFF1DFFFGGGE1EEAEGAEAEGHABGGEEEAGGHHFHEGEAEGA//AAE>EEGGHAEE>EHEEE@FGFHHHHGGBFFGHHDHGGE?E2FGHH?CCC@FGHHCFCGHGGGGFHHHGGCAF1G.>.-<GB/<0<G0<<CC00:CGG00<0::0;;GFHF.-..;9;FFE-?---99BFFFBFFF/9FBFF/F//9AB;@@-AF<-AA9@9--/B-99?B-/:/F/B9/--9-/9-@----99BB-EB-
@M03896:38:000000000-B4D98:1:1104:16487:15131 2:N:0:160
CCTGTTTGCTCCCCACGCTTTCGCACCTGAGCGTCAGTCTTCGTCCAGGGGGCCGCCTTCGCCACCGGTATTCCTCCAGATCTCTACGCATTTCACCGCTACACCTGGAATTCTACCCCCCTCTACGAGACTCAAGCTTGCCAGTATCAGATGCAGTTCCCAGGTTGAGCCCGGGGATTTCACATCTGACTTAACAAACCGCCTGCGTGCGCTTTACGCCCAGTAATTCCGATTAACGCCTGCACCCTCC
+
ABAABFFFFFFFGGGEAEEEFGEEEGGFFGFFFEEFGHHH5DFFEE?GGE00E>>EEGEHHEEDGFE@>ECGHHFHFCGGHHBHFBFFF?EFFHGHHGGGCCGHHHBGFGDGHHHHFHHGFGGHFFF..<CDG0<<DG0<<GG0:<:CG0;;C:<;::GGHF0./0/9/CFEC@;-B9CFGGGFFFE/;FF/;99;/;EEBFFFEF-;.A=@-..;BEABFF./;9B9FFF.999BFDF-999./BDAEF
@M03896:38:000000000-B4D98:1:1104:14539:15275 2:N:0:160
CCTGTTTGCTCCCCACGCTTTCGCACCTGAGCGTCAGTCTTCGTCCAGGGGGCCGCCTTCGCCACCGGTATTCCTCCAGATCTCTACGCATTTCACCGCTACACCTGGAATTCTACCCCCCTCTACGAGACTCAAGCTTGCCAGTATCAGATGCAGTTCCCAGGTTGAGCCCGGGGATTTCACATCTGACTTAACAAACCGCCTGCGTGCGCTTTACGCCCAGTACTTCCGATTAACCCTTGCACCCTCC
+
ABBABFFFFFFFGGGGEEEFFGEEGGGGHFGFEGEAEHGHFHHHGF?GHFFGEEEFEGGHAEEGGHE@EEGHHHHHHFGHHHHGHHHGGEEGFHHHHDCGFCFHHHFCBGGGHHHGGHHGGGGHHHG..CEHF0==<GD/<G=::<CCG;:C0C0GCCHHHHB./999CFGFDB9--;:FGGGBFFF/;FBFBB9BBFFFFFFFFFADDDAB;9AFFEDBFF9BB/;FFFF.:9;FF/;.:99/:FD.ED
@M03896:38:000000000-B4D98:1:1104:14554:15284 2:N:0:160
CCTGTTTGCTCCCCACGCTTTCGCACCTGAGCGTCAGTCTTCGTCCAGGGGGCCGCCTTCGCCACCGGTATTCCTCCAGATCTCTACGCATTTCACCGCTACACCTGGAATTCTACCCCCCTCTACGAGACTCAAGCTTGCCAGCATCAGATGCAGTTCCCAGGTTGAGCCCGGGGATTTCACATCTGACTTAACAAACCGCCTGCGTGCGCTTTACGCCCAGTACTTCCGCTTAACGCTTGCACCCTCC
+
ABAAAFFCFFFFGGGFAEGGGGGGDGGHHFFGGGGGFHHFHHCHEA1FH1AEEEEFGGGH1EEEGHA/>EFHHFHHG?GFGGBED?GGECAEFHGHH?DGCC?GFFFGBGHGHHDFHHHGGGGHFHF.<A<GF0C0<C0<CGG0./<;00<CF0<<;GHHHH0.90/9FFGGGB-;-;FGG9FB/9F9/BB/B/9;FAAFDAFF??9:DDBC-A.9F9.DCD.99/;/F/9.9:.;;9@.;A;::BD.;?
@M03896:38:000000000-B4D98:1:1104:18340:15327 2:N:0:160
CCTGTTTGCTCCCCACGCTTTCGCGCCTCAGCGTCAGTTTCAGTCCAGAAAGCCGCCTTCGCCACTGGTGTTCCTACCGATCTCTACGCATTTCACCGCTACACCGGTAATTCCGCTTTCCTCTCCTGCACTCCAGCCCACCAGTATCCAAAGCACTTCCCACCTTGAAAGCAGGACTTTCACTCCACACTTAGCAGGCCGCCTACGCGCCCTTTACGCCCACTCATTCCGGACAACGCTCGCCCCCTAC
+
AAAAAFFFFFFFFGGEEEEAFGEEAFGGGEHHGGGEGHHHGHEDFF5FHHG3FG0EEEGHAEEFFGC2BB1BGHGHHGGGGFHHHHHGGEDEHHHHHGGGGEHHHGCBFFHHHH@DGDGHGHHHHHHGC?GHFC1?>FA>FGG<1<>FG00DCC<GCGHHHHHGF00:0:0;:/..C:GFCGGGGGG//=B9;9;09.;C?DGDDB;@-@>F=//9F.:-@D..BFB/BB;-.9-.;9;.;9BCD@B-.;
@M03896:38:000000000-B4D98:1:1104:10673:15386 2:N:0:160
CCTGTTCGCTCCCCACGCTTTCGCTCCTCAGCGTCAGTGACGGCCCAGAGACCTGCCTTCGCCATTGGTGTTCTTCCCGATATCTACACATTCCACCGTTACACCGGGAATTCCAGTCTCCCCTACCACACTCAAGCCCGCCCGTACCCGGCGCGGATCCACCGTTAAGCGATGGACTTTCACACCGCACGCGACGCACCGCCTACGAGCCCTTTACGCCCAATACTTCCGGATAACGCCTGCACCCTAC
+
BBBABFFABBBBGGGGEEEFGGFGGHGHHGGHGFFEGHHBFE0EEFEHFEFGGHBGHHHHEEDEFFBFBFGEGHHHHGGDGGGHHHHHHHGFGGGHHDGGGFFHGC<C?CGHFFFDGGHHHFDFGHHHHHGHH0??FFH<ADG@<<CFG<ADC@:?-ADGBFFD99.90C-A.DABFF9BBBFFFFF--@-@;-:--;@DBDF??BA?:@BFF//FFAD9BD..//:/;B.;..:;F.;-9.:.;FD.BF
@M03896:38:000000000-B4D98:1:1104:10687:15397 2:N:0:160
CCTGTTCGCTCCCCACGCTTTCGCTCCTCAGCGTCAGTGACGGCCTAGCGACCTGCCTTCGCCATCGGTGTTCTTCCCGATATCTACACATTCCACCGTTACACCGCGAATTCCACTCTCCCCTACCACACTCAAGCCCGCCCGTACCCACCGCGGTTCCACCGTTCAGCCACGGACTTTCACACCGGACGCGCCCATCCGCCTACGATCCCTTTACACCCAATAACTCCGGCTAACGCTTGCACCCTCC
+
AAAAAF3AAAAAFGGG0AEFFGEEEGGHHF11EEEEFH2BD/AAA/0B1AAA>EFGGHHHFE>?F1B?/?E?GHHH10EAE/EFGHB1BBFGDHGGHE0?CEGHH//</CCHGH111<1?F0C0>G01>.CGF0F1>EG-<AA@:;;;;0..:;--.;9/9FF?A9/;;B/./--9@@FFFFFFFF--9@----9--/;F--ABFF---;;B/;BBF/:BBF99/B/BFF;@-;9BF-@---;;/;AE-A
@M03896:38:000000000-B4D98:1:1104:28256:16080 2:N:0:160
CCTGTTTGCTCCCCACGCTTTCGAGCCTCAACGTCAGTTACCGCCCATTAAGCCGCCTTCGCCACTGCCGCTCTTCCTAATATCCACGCATTTCACCGCTACACTAGGAATTCCGCTTACCACTCCGGCACTCCAGCCAGACAGCTTCCAATGCAGTCCCATCCTCAAGCCCCGGCTTCTCCCATCACACTTGCCTCGCCGTCTACGCTCCCTTTACACCCAGTACATCCTGACAACGCCTGCCCCCTCC
+
>A1>>DF>DDDCF11E1AA0AA0000AHF1B00FE/BFGFGF//A//0B21DAFAAEF/1////?F110//>EG1B@GFBF@2B2BF/?>??DGHFG/<E?/1<B<1011FGFG0?/C<<<11100//>/>000110<000>00.<<D/=0=<<0<=/<<00/.:0::0::A.---;-/;B0/;CCBCBC/000:00.-;=@@A-/99;99A-/9999/9:-A/9//9;B////;9:9@--;9-AE?--;
@M03896:38:000000000-B4D98:1:1104:28277:16087 2:N:0:160
CCTGTTTGCTCCCCACGCTTTCGAGCCTCAACGTCAGTTACCGTCCCGTAAGCCGCCTTCGCCACTGGTGCTCTTCCTAATATCTACGCATTTCACCGCTACACTAGGAATTCCGCTTACCTCTCCGGCACTCCAGCCAGACAGTTTCCAATGCAGTCCCAGGGTCAAGCCCTGGGTTTTCACATCACACTTGCCTTGCCGTCTACGCTCCCTTTACACCCAGTACATCCGTATACCGCTTGCCCCCTAC
+
AA1>AFFFFFDFFCBEEEE0FEFFHEEHH1FCCHG/EHGGH1AAE//AGA/BFCEEGG/1FE/?EGG01B1BEHEHFHBDFFFHFFGFEGEEFHHHGFCEEC1<>0E01BGGHHGGCCEF01@1@0B/@//000<1??0?CFC01<FGDH1=GF1FGB0<00..</.000:C/:;.;:.:0GCG0CC0;FB000/0B/BF@9AA.0.-EBBEBFFFB//;9--:9/:/9/---;//9-;----::E??9-
@M03896:38:000000000-B4D98:1:1104:23317:16998 2:N:0:160
CCTGTTTGCTCCCCACGCTTTCGAGCCTCAACGTCAGTTACCGTCCAGTAAGCCGCCTTCGCCACTGGTGTTCCTCCTAATATCTACGCATTTCACCGCTACACTAGGAATTCCGCTTACCCCTCCGGCACTCAAGTATGACAGTTTCCAATGCAGTCCACAGGTTGAGCCCATGCCTTTCACATCAGACTTGCCACACCGTCTACGCTCCCTTTACACCCAGTAACTCCGGATAACGCTTGCCCCCTAC
+
ABBBBFFFFFFFGGGFEFEFFGGEGEGHHGFHFGHGGHHHHHGGGGGHGFFGHHEGGGGHEEGFGHFFEGHEHHHHHHHHHHHHHHHGGGGGHHHHHGEGGCBGGGFFHHHHHGHFDFGGHHHGGGGDFGGFFFFD1D?<?FGF1GHHHGHFGFGFGGHHHHFC<D/<<GHEGHFHHHHHHGHHHHF0CGHFCGHGFGGFCCFGGGABGGGGF0FFB;CFGFA9F///BFA-D.DFF.B.9EEFFFFFFF
@M03896:38:000000000-B4D98:1:1104:23300:17005 2:N:0:160
CCTGTTTGCTCCCCACGCTTTCGAGCCTCAACGTCAGTTACCGTCCAGTAAGCCGCCTTCGCCACTGGTGTTCCTCCTAATATCTACGCATTTCACCGCTACACTAGGAATTCCGCTTACCCCTCCGGCACTCAAGTATGCCAGTTTCCAATGCAGTCCACAGGTTGAGCCCATGCCTTTACCATCAGACTTGCCACCCCGTCTACGCTCCCCTTACACCCACTACATCCACATAACTCCTGCCCCCTAC
+
ABBAAFFFBFFFGGGFAFEEFGEAFFEHHA3BEFA2BFFHGGEFFG1FGG5BFGAEEFDGAEEEFHF252BEEGDGBF3EFEHGHFHGGGGGFGGHHEEEGE3GHFHB3GHHGGEDADGHHHEFAFGBBC@FF0G<1?<11?D1><FHHG=F<<>1><>DC/.<<</C/<CCCB/:C0CC000::/;0:C/C:0C;0..;99..E0;B.9.E.9CFFGE/AA.;////9;//9///9/;//BBA.A;-.A
@M03896:38:000000000-B4D98:1:1104:22811:17178 2:N:0:160
CCTGTTTGCTCCCCACACTTTCGAGCCTCAGCGTCAGTTAAAGCCCAGTTGGCCGCCTTCGCCACCGGTGTTCCTCCGAATATCTACGCATTTCACCGCTACACTCGGAATTCCGCCAACCTCTACTTCACTCAACATGAACAGTTTCAACTGCAGTCTACGGGTTAAGCCCGTAGTTTTCACAGCTGACTTGATCACCCGCCTGCGCTCCCTTTACACCCAGTAATTCCTGACAACGCTTGCCACCTAC
+
ABBAAFFFFFFFGFFEGCFFFGEFFEFHGGHHEGAEEHFHHFFFGHFFBFEGGGEEGFGHCEDFFHEE0>EEFHFHHEEGGGHHHDGFGEGGFHGHH?EECCFHFGFDDFGHHH2CDDGGGFHFGHHHFHHHD?G0<?1<>GH0>=GF<GHHGFFGFF=DHA.@-.<D=DGHCCFD.CCHFBGHGAF/:C9909BFFFFFADF?FF9-BA;;;/;BBFB/DAFFEB/;BF/99;//;-;..:99//9.9B
@M03896:38:000000000-B4D98:1:1104:22806:17197 2:N:0:160
CCTGTTTGCTCCCCACACTTTCGAGCCTCAGCGTCAGTTAAAGCCCAGTTGGCCGCCTTCGCCACCGGTGTTCCTCCGAATATCTACGCATTTCACCGCTACACTCGGAATTCCGCCAACCTCTACTTCACTCAAGATGAACAGTTTCAACTGCAGTCTACGGGTTAAGCCCGTAGTTTTCACAGCTGACTTGATCACCCGCCTGCGCTCCCTTTACACCCAGTAATTCCGCACAACGCTTGCCACCTAC
+
ABBBBFFFFFFFGGGEGEGFGGEFFFGHHGGHGGFGGHHHHHHFHHHHGHFGGGEEGGGHGFGGGHFE>>EEHHHHHFGGGGHHHHHGGEFGHHGHHFFGGEFHGGFDGGGHHGFDDGGGGHHHGGHHHGHHFGFDF1F1?GHCDGHHHGHGF<FG>GFDGGGG-<<0GHHGCDCACGHHHGHHHEG;BFBFBFBFBFFGBCGGGGDGAFFF.9BFFFFFDF.;/F/9FF/.99-;A@B..;;B/FF.BF
@M03896:38:000000000-B4D98:1:1104:25217:17384 2:N:0:160
CCTGTTCGCTCCCCACGCTTTCGCTCCTCAGCGTCAGTGACGGCCCAGAGACCTGCCTTCGCCATTGGTGTTCTTCCCGATATCTACACATTCCACCGTTACACCGGGAATTCCAGTCTCCCCTACCGCACTCAAGCCCTCCCGTACCCGGCGCGGATCCACCGTTAAGCGATGGACTTTCACACCGCACGCCACGAACCGCCTACGAGCCCTCTACGCCCAATACTTCCGGCCAACGCCTGCCCCCTAC
+
ABBABFFADBBBGGGGEEEEFGFFGHGHHFGGGGGFGFFHFA0EEFEGFH2FFHBGHFHH1EF?FDB@BBGEGHHHHGGDEGGHHHHFHGGHGHFHHEFEE?FGH<//<BGGHFF2FFGHGHGHGGFACCGGFC11<FH0>CF.CAFEG.-:-;--9:;B:FF.9A.C0B?...9;FB9BF/B/BD---;-;..;--9@DDFF?AB...9>E..9/BA@=D...///;BF.;--;.;.;-..;99;DB.A
@M03896:38:000000000-B4D98:1:1104:25233:17391 2:N:0:160
CCTGTTCGCTCCCCACGCTTTCGCTCCTCAGCGTCAGTGACGGCCCAGAGACCTGCCTTCGCCATTGGTGTTCTTCCCGATATCTACACATTCCACCGTTACACCGGGAATTCCAGTCTCCCCTACCGCACTCAAGCCCGCCCGTACCCGGCGCGGATCCACCGTTAAGCGATGGACTTTCACACCGCACGCCACGAACCGCCTACGAGCCCTTTACGCCCCATACTTCCGGATAACCCCTGCCCCCTAC
+
ABBAAFFADBBBGGGGAAEAFG2EEHGHH3BBAFE?AGFBDBAEEF1AFCFGGGAFGHHFAEE>F@43@F1BGGHHGGGGE?EGFFGDGBEDHHHHHEGEFFHHHE//BBGHHHB2FFGHGHDHFHHAC/AFF0<1>FF>>CD-<ADEG.-:-:;;-;;BFGG.99.9/;@.9.;/FFBBFFFBFF---;9;..;--99B99@A.....;@E.//9:.9->-9.9.;;BB.-.../;/;...;.9ADA.A
@M03896:38:000000000-B4D98:1:1104:27026:17678 2:N:0:160
CCTGTTCGATACCCGCACCTTCGAGCATCAGCGTCAGTAATGCTGCGGCATGCTGCCTTCGCAATCGGCGTTCCTCGTGATATCTATGCATTTCACCGCTACACCACGACTTCCGCATACCTTCCGCACACTCAAGTCTCACAGTTCGCGCTCCACGGCCCCGGTTCAGCCCGGACATTTCTCCACACGCTTTCACGTCGGCCTACGCTCCCTTTCAACCCACTACATCCAGCTCACGCCCAGCACTTCC
+
AAA>AFF?AF1AGF1AA0EGGGFEFE0GG1B10EC/A22DF2BGAB//EEEFFGFFHHFF/EB>/F?>/>>>F0BGE?C>G2FFB2FDFFHHB>>EG/>E/@<BB/<?@//?GF/</B<G01?GC///><CFF0>11<1>DGF1<0=C--<A.;:C.-:@AA---;.;09999--9-/B/9//9FF/9-99--///--;9-99-/----;BE-9:B//9;AE--://9;B///;//9--------;//:B
@M03896:38:000000000-B4D98:1:1104:27011:17689 2:N:0:160
CCTGTTCGATACCCGCACCTTCGAGCATCAGCGTCAGTAATGCTGCGGCATGCTGCCTTCGCAATCGGAGTTCCTCGTGATATCTATGCATTTCACCGCTACACCACGAATTCCGCATACCTTCCGCACACTCAAGTCTCACAGTTCGCGCTGCACGGCCCCGGTTGAGCCCGGACATTTCACAACACGCTTTTGAGACGGCCTACGCTCCCTTTCAACCCAATACATCCGGATAACGCCCGGACCTTCC
+
ABBAAFFBBF4DGG?FGCFGGGGHGEAGGGFGGGEGGHHGGGHHGFEEEGGGGHGHHHGHHE?EEGFB1EFGF4BGGGHHHHHHHHHHHHHHFHHHHEEFGCBGGGGFCCGHGHGD@DGHHHHHF/BCFCHHF<F1?FFHFHHB<1F.C@CDGABG.;;DGG--:;-=/CFG@AABGGGFFBF:FF?A.;DAA/;:AAB..@FDFF9>.ADE.://9BBFDE?9F/BFFF:B.AABFA;BDB--;B.;BB
@M03896:38:000000000-B4D98:1:1104:6264:17960 2:N:0:160
CCTGTTCGCTCCCCACGCTTTCGCTCCTCAGCGTCAGTAACGGCCCAGAGACCTGCCTTCGCCATTGGTGTTCTTCCCGATATCTACACATTCCACCGTTACACCGGGAATTCCAGTCTCCCCTACCGCACTCCAGCCCGCCCGTACCCGGCGCAGATCCACCGTTAAGCGCTGGACTTTCCCACCGCACCCGACGAACCGCCTACGAGCCCTTTACTCCCACTACTTCCGCATCACTCTTGCACCCTAC
+
AAA>ADD3DABAGGFEEEAAFE?EGHGGHDCGFGAEEHGFFA0AAAAFC1BFFHFHFGFH1BA1?34331B>BFGHHG?F?EGFGBFGHGFEGHGGH/B/EFDGG/>/BCGGHF>1@FGHHGFHGEHAD/<@GF1<>FA-ADG-<<DAG.:-;;9-9:FG0CF....;0;--.--.;9B/BBF/FDA-BB-:--;-9;9--;B..9.;.;;A./9/;/;/AF..;///:FD.-9-/;/////9/;BDABF
@M03896:38:000000000-B4D98:1:1104:5763:17961 2:N:0:160
CCTGTTTGCTCCCCACGCTTTCGCACCTGAGCGTCAGTCTTCGTCCAGGGGGCCGCCTTCGCCACCGGTATTCCTCCAGATCTCTACGCATTTCACCGCTACACCTGGAATTCTACCCCCCTCTACGAGACTCAAGCTTGCCAGTATCAGATGCAGTTCCCAGGTTCAGCCCGGGGATTTCACATCTCACTTAACAAACCGCCTGCGTGCGCTTTACGCCCAGTAATTCCGCTTAACGCTTGCACCCTCC
+
ABBBAFFFFFFFGGFEEEEGGGEEEGGFFGHHGGEEFHHH5GHHFEEGHF??E>>EEFEHHDDEEHAE>EFHHHHHGFFFGHFHFDGFFEDGFHGHGDCFCCDGHHF02FGGH2FDFGHGGCEHGFF<.<<GC0/<<C0<<CG00;CCG0:;C:;;:;GGHF0.:909;CFD@B--?9CFBCFFGFF//;//;99;F.EE;FFD?.-9A?;D-9.9B9A-;A./9///9BB.99.//.-.999/::DEFD
@M03896:38:000000000-B4D98:1:1104:6235:17962 2:N:0:160
CCTGTTCGCTCCCCACGCTTTCGCTCCTCAGCGTCAGTAACGGCCCAGAGACCTGCCTTCGCCATTGGTGTTCTTCCCGATATCTACACATTCCACCGTTACACCGGGAATTCCAGTCTCCCCTACCGCACTCCAGCCCGCCCGTACCCGGCGCAGATCCACCGTTACCCGATGGACTCTCACACCGGACGCGCCGAACCGCCTACGAGCCCTTTACGCCCACTAATTCCGCATAACGCTTGCACCCTAC
+
ABBAAFFBDBBBGGFE?EE2FGEEGHGBFFFFEEEEEHHCG10EEEGHFFAFFHBFGGHHAEG1F@BF31?EGHHHFGEECCEGFHHGGHEFFG?GH?G/ECDHG/@//>FHGD@1@F1FF0?GFGH/ADGGHCC<>>E-<AD-<<<EH;:@-9@-99;B0BF....90;9--..:BF/9;/::FF--9;9@--9---;B-@BD?...A;-;;//;/..@@AE.B//9BBB.9..//.;....9BBDFFF
@M03896:38:000000000-B4D98:1:1104:6254:17974 2:N:0:160
CCTGTTCGCTCCCCACGCTTTCGCTCCTCAGCGTCAGTAACGGCCCAGAGACCTGCCTTCGCCATTGGTGTTCTTCCCGATATCTACACATTCCACCGTTACACCGGGAATTCCAGTCTCCCCTACCGCACTCCAGCCCGCCCGTACCCGGCGCAGCTCCACCGTTAAGCGATGGACTTTCACACCGCACGCGCCGAACCGCCTACGAGCCCTTTACGCCCAATACTTCCGGATAACGCCTGCACCCTAC
+
ABBABFFADBABGGGGAEAFFGEFGHGHHFHHGGGFGHHHGAAEFFDGAAFGGHFGHHHHFED>FE@3BBFEGHHHGGGGG?EGHGHHHGGFGHFGHEBEFEBGH<>C//FGGG@2FFHHFHGHGGH/A@DGHFG<FFG-ADG-<<AEH;:AA:9;-FFGFBF.99.90;-.9../B99BFFF9FDB-9@9@9-@---@A;DFD.B9.9;>E.9BBB99@D?..9//;BF.>.9./B.@-999.;BF..A
@M03896:38:000000000-B4D98:1:1104:5767:17981 2:N:0:160
CCTGTTTGCTCCCCACGCTTTCGCACCTGAGCGTCAGTCTTCGTCCAGGGGGCCGCCTTCGCCACCGGTATTCCTCCAGATCTCTACGCATTTCACCGCTACACCTGGAATTCTACCCCCCTCTACGAGACTCAAGCTTGCCAGCATCAGATGCAGTTCCCAGGTTGAGCCCGGGGATTTCACATCTCACTTAACAAACCGCCTGCGTGCGCTTTACGCCCAGTAATTCCGATTAACGCTTGCACCCTCCG
+
ABAAAFFCFFFFFGBFEEEAFGGEDGGH33BFEGGEGHHFDHHHEFEF310AAEECEGEF1?1?EE?/>EFGFDGHFCFFFFGHHHHFEECEGFHGFABGG????GB00?FGGF1DFGGCCCAG1G><<<<G00<0<G0<<CB0./<GC:0;CGF0;CGGH00.:09:;BFG-B--@.:FBB9BFFF/BFFB//;:/.9A>?BDE.@.;.9@-.AFFAA9;.:99B/9BF/;.../9.9.9..;9/.:ED.
@M03896:38:000000000-B4D98:1:1104:7372:18356 2:N:0:160
CCTGTTTGCTCCCCACGCTTTCGCACCTGAGCGTCAGTCTTCGTCCAGGGGGCCGCCTTCGCCACCGGTATTCCTCCAGATCTCTACGCATTTCACCGCTACACCTGGAATTCTACCCCCCTCTACGAGACTCAATCTTGCCACTATCAGATGCAGTTCCCAGGTTGCGCCCGGGGATTTCACATCTCACTTAACAAACCGCCTGCGTGCGCTTTACTCCCAGTAATTCCGATTAACGCTTCCCACCTCC
+
AA?3>DFFFBFFGGGG?EEAFGEEEGGHA3BGEFE22FGHHHFGEE1AC1AEEE0EFEEH1EAEEH?>ECGGHHHHGGHEGGFHHEF/<<?EDG2FG/>B<B1?FF0?0??GGHFGHHGC@DGHHHF.<.<DC0<0=D0<=CD0</CCC00CF:;C0;GHG00./:;.-;C@B--;9C//B/B/BFF/;BBBBB;/9.;99B-.;A;;..;@-:AFF/:/;./://;;FB/999./;.;.;.9./;;FFA
@M03896:38:000000000-B4D98:1:1104:7362:18371 2:N:0:160
CCTGTTTGCTCCCCACGCTTTCGCACCTGAGCGTCAGTCTTCGTCCAGGGGGCCGCCTTCGCCACCGGTATTCCTCCAGATCTCTACGCATTTCACCGCTACACCTGGAATTCTACCCCCCTCTACGAGACTCCAGCTTGCCAGTATCAGATGCAGTTCCCAGGTTGAGCCCGGGGATTTCACATCTGACTTAACACACCGCCTGCGTGCGCTTTACGCCCAGTACTTCCGATTAACGCTTGCACCCTCC
+
BBBBBFFBFFFFGGGGEEEFFFAEGGGHFGHHGGGEGHHHHHHHGGEGHG?FEEEGFGGH1EDEEHE/EEGHHFHHHFGFGGHHHHHGGEEGHHHHHDCGC@GHHHFGFFGHHH1FGHHGGGGHHGG?CFEHF/<<<GB/CGD00;CCC;CGG:C0;;CHHE0;/9;/9FGG-C-B-CFGFGGFFFF/BFFBF/9;/9ADAADDFFFADFAD@D.:BAA9B?A9B/B/BFA9AD.FF.;.9.9/;FDFFF
@M03896:38:000000000-B4D98:1:1104:14601:18535 2:N:0:160
CCTGTTTGCTCCCCACGCTTTCGCACCTGAGCGTCAGTCTTCGTCCAGGGGGCCGCCTTCGCCACCGGTATTCCTCCAGATCTCTACGCATTTCACCGCTACACCTGGAATTCTACCCCCCTCTACGAGACTCCAGCTTGCCAGTATCAGATGCAGTTCCCAGGTTGAGCCCGGGGATTTCACATCTCACTCAACAAACCGCCTGCGTGCGCTTTACGCCCAGTAATTCCGATTAACGCCTGCACCCTCC
+
ABAAAFFFFFFFGGGGEEECFGEEEGGHGGFFEEEEEHHHHHHHGG?GF?0EEE>EEGGHFEDEEH?/>EFHHHHHGGCBFGHHHGHFEEEEDHHHHDBGF?FGHHF0B2?GGGDGHHHGGGGHGGF.<CCHF//<<<<<CGD00;;CCC0;0:::::CHHG0.:09/;FFEB?9-;:BCFEGFFFF/;BFFBB;;AFEF;DFFFFCDDDAF-9.:B.A=DAA9//9;FF/....;;.@-..9;;BDEED
@M03896:38:000000000-B4D98:1:1104:14614:18548 2:N:0:160
CCTGTTTGCTCCCCACGCTTTCGCACCTGAGCGTCAGTCTTCGTCCAGGGGGCCGCCTTCGCCACCGGTATTCCTCCAGATCTCTACGCATTTCACCGCTACACCTGGAATTCTACCCCCCTCTACGACACTCAAGCTTGCCAGTATCAGATGCAGTTCCCAGGTTGAGCCCGGGGATTTCACATCTGACTCAACAAACCGCCTGCGTGCGCTTTACTCCCAGTAATTCCGATTAACGCATGCACCCTCCG
+
AAAAAFFFFFFFGGGG2EAAFGEEGGGHGFEGEFE2EGHHFHCHAE1FG?E0AEEEFFGHEEAEEHA>>EFGHFGHFCE3GFFGHFHFEEAEDGHHHCBBCC2?GCGF2<FGGGFGHHHGGGGFDHGG.<AGC//<<<0<<CC000<;:C0;C0=;0;GHHE0.90/CCGGG??-?AAFGGFFFFFF/BB/9/9;B?9EF;BCFFFFADF;D-9.BF/;BEF//9//;BB/.:9./;.9-../;;FF.AA.
@M03896:38:000000000-B4D98:1:1104:6821:18586 2:N:0:160
CCTGTTTGCTCCCCACGCTTTCGCACCTGAGCGTCAGTCTTCGTCCAGGGGGCCGCCTTCGCCACCGGTATTCCTCCAGATCTCTACGCATTTCACCGCTACACCTGGAATTCTACCCCCCTCTACGAGACTCCAGCTTGCCAGTATCAGATGCAGTTCCCAGGTTGAGCCCGGGGATTTCACATCTGACTTAACAAACCGCCTGCGTGCGCTTTACGCCCACTAATTCCGATTAACGCTTGCACCCTCC
+
ABBAAFFFFFFFGGGGAEAAFGEEGGGHFBGGGGEFGHHHHHGHEGDFH?CEEEEEGGGH1EEEGHE/EEFHHHFHHGGHHGHHHHHGEEEGFGGHHFCGGC2FGGCCFHGFGHHFHHHGGGGHFHGAADEHH/<<<C0/<GD0:<CCG0CCFC0;;<GHHH0;/99/;FGGCA?-BAFGGFGFFFF/9BFFFB:/;AEFFFFFFFA.DD@F-..BF;AAFB.;/:BFFFFF?ADBFDC.AF:;;;DFFF
@M03896:38:000000000-B4D98:1:1104:14485:18883 2:N:0:160
CCTGTTTGCTCCCCACGCTTTCGCACCTGAGCGTCAGTCTTCGTCCAGGGGGCCGCCTTCGCCACCGGTATTCCTCCAGATCTCTACGCATTTCACCGCTACACCTGGAATTCTACCCCCCTCTACGAGACTCAAGCTTGCCAGTATCAGATGCAGTTCCCAGGTTGAGCCCGGGGATTTCACATCTCACTTAACAAACCGCCTGCGTGCGCTTTACGCCCAGTAATTCCGATTAACCCTTGCACCCTCC
+
ABBAAFFFFFFFFFGEEEEAFGEEGGGGF3FGFGEEFHHHFHGGEE?FHE0EAE>EFGGHEEDEEH>/>EFGHHGHHBFGHHHHHHHGGFDGHHHHHFDFGCGGHGF0CFGHGHFHHHHGGGGHHHF<.CCGC0<<<C0<<GD0:;GCG;;C0CC:;CGGHH0;:0//9CFG-?--;99FFFG0FFF/9BFB/BBBBAFF@DAFEF-;AA9B=.;FF99@FDF9B/9BFFF.:9.:9/;./;;/;FFFFF
@M03896:38:000000000-B4D98:1:1104:14472:18897 2:N:0:160
CCCGTTTTCTCCCTACGCTTTCGCACCTTAGCGTCAGTCTTCGTCCAGGGCGCCGCCTTCGCCACCTCTATTCCTCCTGTTCTCTACGCATTTCACCTCTACCCCTGTAATTCTACCCCCCTCCTCGCACCCTCAGCTCGCCAGCATCAGATGCAGTTCCCACGTCGAGCCCGGGCATCTCCCAGCTCACTTTACAAACCGCCGCCGTGCGCTTAACGCCCAGTACCTCCGATTAAACTCATCCCCCTCC
+
>A111>C131BBF11B1AA0A1EC?AEH1A110BE/EH112AABAB/10/AA/A//>E/@/////0001B2B22210011B22B2EG/>E//BFGDG10BG110/?/122BFD>2210/</<//0?////<..<01111>><.-./=<000=0<00;:C000.-;.--A.-;-----//;00//0;09;BB9//;://9---9---9-;------;99--99A/9///9;-@A--9/://///9-;----
@M03896:38:000000000-B4D98:1:1104:8810:19985 2:N:0:160
CCTGTTTGCTCCCCACGCTTTCGCACCTGAGCGTCAGTCTTCGTCCAGGGGGCCGCCTTCGCCACCGGTATTCCTCCAGATCTCTACGCATTTCACCGCTACACCTGGAATTCTACCCCCCTCTACGCGACTCAAGCTTGCCAGTATCAGATGCAGTTCCCAGGTTGAGCCCGGGGATTTCACATCTCACTTAACACACCGCCTGCGTGCGCTTTACGCCCAGTAATTCCGATTAACGCTTTCACCCTCCG
+
AAAAAFFFFFFFFCGEAAEAAF0EEGGGBBGGEGGGGFGHFHFGEEAFGC/EAEEEEFEHEEAEEHA//>FDEFGHEBFFGGHGH2FFEEEFDGFGG<B/<<1GG<<<0???GG<?GHHGCGGHHGF-<-ACA0/0<:0::CG0:;CC0C0;:9;99CF;FF0.999/;BGF--9-99BFF/FBFFF/;BFFF999/-:A9@@A-9-99A---;-BF-9-;A-/:BFFFF/9AA-BF-;---;9;B--:A-
@M03896:38:000000000-B4D98:1:1104:8796:19996 2:N:0:160
CCTGTTTGCTCCCCACGCTTTCGCACCTGAGCGTCAGTCTTCGTCCAGGGGGCCGCCTTCGCCACCGGTATTCCTCCAGATCTCTACGCATTTCACCGCTACACCTGGAATTCTACCCCCCTCTACGAGACTCAAGCTTGCCAGTATCAGATGCAGTTCCCAGGTTGAGCCCGGGGATTTCACATCTCACTTAACAAACCGCCTGCGTGCGCTTTACGCCCAGTACTTCCGATTAACGCTTGCACCCTCCG
+
AAAAAFFFFFFFGGGGAEAAFGEEFGGGBFHFEGGGGHHGDGGGEG?FHG?EEEEEGEEHFEEEGH?>EEGHGGHHGFGFHGHFHFGFFEEFDGHHHABCFCFGHH<02GHHHGFGGHHGGGGGFHFE.CEDF0C<DF0/<CD00:0CGGGFH:CC0;GHGF0::99BCFGE----?AFGFFFEFFF/;BBFF/;BFFFFFFFFFF-ADA-;-.AB/.99@9?/9/;BFF..9;AFFDB.AEE/9FDAEA.
@M03896:38:000000000-B4D98:1:1104:5909:20174 2:N:0:160
CCTGTTTGCTACCCACACTTTCGAGCCTCAATGTCAGTTGCAGCTTAGCAGGCTGCCTTCGCCATCGGAGTTCTTCGTGATATCTACGCATTTCACCGCTACACCACGAATTCCGCCTGCCTCAACTGCACTCAAGATATCCAGTATCAACTGCAATTTTACGGTTGACCCGCACACTTTCACAACTCACTTACACATCCATCTACGCTCCCTTTAAACCCAATAACTCCGTATAACGCTCCCATCCTCC
+
AAAAAFFF1D3BGGGGAAFFGGF0FFGHHGFAGGHHHHB1BACFGEGGGAGEEBBFGHHHEG?E/FEA/AEGG@GH/BFGFHHHHG1CEEGEHFHHHGEGGCGGHCF?E/FEGE0?E</B<BCF1GG0BBGDF0@111@2@F@@2>2@2GGGB?<1<<11@FF<C<<>1>F->---<CF<00=<0;C:0:;0G0CGC:CCC0:CCGC-.9CE/09F00;;E../C000;0..;-;/;9;-;---/;AFFF
@M03896:38:000000000-B4D98:1:1104:5910:20191 2:N:0:160
CCTGTTTGATACCCACACTTTCGAGCCTCAATGTCAGTTGCAGCTTAGCAGGCTGCCTTCGCCATCGGAGTTCTTCGTGATATCTACGCATTTCACCGCTACACCACGAATTCCGCCTGCCTCAACTGCACTCAAGATATCCAGTATCAACTGCAATTTTACGGTTGAGCCGCACACTTTCACAACTGACTTAAACATCCATCTACGCTCCCTTTCAACCCAATACATCCGTCTAACGCTCTCTCCCTCC
+
AAA>AFFFFFFDGGBEAAB11F00BAE0FG1GHHF2DFB1DB1FFG1BFDDGFH0FC1FF/E/EBB///AABFBFG?>F>GFGGHF1>EFG/BGFHH?EEGEFFH/FEG/FGHG0?EEGH0<GG1FBBFBF1B01@<F1>>GF12@>@@FGFGHH111?1GGG/?.<<<>G-<C--<CF00==00<//:C0C:00C0:CCFB;C:C.A.CAE900900;F99A/0B000:...9:/;-9---///:;-;-
@M03896:38:000000000-B4D98:1:1104:4790:21125 2:N:0:160
CCTGTTTGCTCCCCACGCTTTCGAGCCTCCACGTCAGTTACCGTCCATTTCGCCGCCTTCGCCACTGCTGCTCTTCCTAATATCTACTCATTTCACCGCTACCCTAGTAATTCCGCTTACCTCTCCGACACTCCATCCAGCCAGTTTCCAATGCCGTCCCAGGGTCAAGCCCTGGCTTCTCCCATCCCACTTCCCCCTCCGCCTACCCTCCCTTTACTCCCAGTCACTCCTACCAACCCCTGCCCCCTCC
+
>A1>>BD1B31CF11AEEE0AD00F?EGF00C0FG/EGHFG1BAAA/2D22A/AA/AE/1////?@11111BB@11@B@1@22B2FG2BFFFB2DFD/>>E/0BF0<1>2BBDFB/<E?1BD11B0?/>/<<@011<?B10?001?@G1F1<1>1->CCC<0..//.00<.::..././;:0;CH:.:BF.009//.-9.9...:9..BEAEF//9B//9-;/:////;-/9/-//--9---99AE@9--
@M03896:38:000000000-B4D98:1:1104:5107:21221 2:N:0:160
CCTGTTTGATACCCACACTTTCGAGCCTCAATGTCAGTTGCAGCTTAGCAGGCTGCCTTCGCCATCGGAGTTCTTCGTGATATCTAAGCATTTCACCGCTACACCACGAATTCCGCCTGCCTCAACTGCACTCAAGATATCCAGTATCAACTGCAATTTTACGGTTGAGCCGCAAACTTTCACAACTGACTTAAACATCCATCTACGCTCCCTTTAAACCCAATAAATCCGGATAACGCTCGGATCCTCC
+
ABBABFFFDFFFGGGGAABFGGEEGEEHHEHHGHGHHHGGFGFGHHHGHHHCBGBFGHHHEE1EFGBEEEEFGHHHFBFHHHHGHH4FFGHHGHFHHEEGGCGGHHHEGGHHHHCEFGFHHFGGFHHGHHHHF?C2BGFHHHHF@@FGGHHHGFF2DFHFFHGDC<<FGFG<AD-<GHGHHEHG0CG/DGFHH0GGGCGGHFHHGFCCFGGG/FBFFBCFGG.9B00FFG?-A.CB9DC.A--99;FFFF
@M03896:38:000000000-B4D98:1:1104:5130:21223 2:N:0:160
CCTGTTTGATACCCACACTTTCGAGCCTCAATGTCAGTTTCAGCTTAGCAGGCTGCCTTCGCAATCGGAGTTCTTCGTGATATCTAAGCATTTCACCGCTACACCACGAATTCCGCCTGCCTCAACTGCACTCAACATATCCAGTATCAACTGCAATTTTACTGTTGAGCCCCAAACTTTCACAACTCCCTTAAACATCCATCTACGCTCCCTTTAAACCCAATCACTCCGTATAACGCCCGGCACCTCC
+
AAAAAFF1FBFFGGGEAEF1FGB0ABEHHFFHGGFB1GF2DD2DFGFFFB1BBF0BGGHH/E//B1/B/AAFFHHH/>?00FBFGG1BBBBGFGGHH?EEGEBFGEG>E/FFGD0?EE/GGDG1GGHBBFGGF0B01BDGGHG<FFFHF2GH0@@F2?1F<F111?1?1?F/>..<FGGFGFH1FCG00<C=/0DGFHHFFEHGGH.-.;;C:00000;9.E.9/;/;CF9...;;CB--9-----;/-;
@M03896:38:000000000-B4D98:1:1104:5365:21298 2:N:0:160
CCTGTTTGCTCCCCACGCTTTCGCACCTGAGCGTCAGTCTTCGTCCAGGGGGCCGCCCTCGCCACCGGTATTCCTCCAGATCTCTACGCATTTCACCGCTACACCTGGAATTCTACCCCCCTCTACGAGACTCAAGCTTGCCAGTATCAGATGCAGTTCCCAGGTTGAGCCCGGGGATTTCACATCTGACTTAACAAACCGCCTGCGTGCGCTTTACGCCCAGTAATTCCGATTAACGCTTGCACCCTCC
+
AAAAAFFCFFFFGGFGEEEEFGEEEGGHGFHHGGEFGHHHFHFHEEDGHE0EAFEFGGGHCE?EEHE/>EFGHHHHFFGHHGHHHHHFECFGFHHHHACFGCGHHGF0CGGHGHFFHHHGGGGGHHEA.CEHF0<0DGB/CGGB00<CGC;;C:CG:CGHGGF.90/;FGGF-9--AAFFFFFFFFF/BFFFF/B/B9EEDFFFFFFADD-@9A./B9A=DDEBF/BFFF/..;.;B.@..EA/9FFFFF
@M03896:38:000000000-B4D98:1:1104:5370:21317 2:N:0:160
CCTGTTTGCTCCCCACGCTTTCGCACCTGAGCGTCAGTCTTCGTCCAGGGGGCCGCCCTCGCCACCGGTATTCCTCCAGATCTCTACGCATTTCACCGCTACACCTGGAATTCTACCCCCCTCTACGACACTCAAGCTTGCCAGTATCAGATGCAGTTCCCAGGTTGAGCCCGGGGATTTCACATCTCACTTAACAAACCGCCTGCGTGCGCTTTACGCCCAGTACTTCCGATTAACGCCTGCACCCTCC
+
AAAAAFFCFFFFGGGGAEEAFG2EEEGG3AGGEGGG?GGHFHHHGGCFHC00AE>EEGCH@E?EEH1>>EGHFFDGGFFFGGGFGHHFECAFBFGHH?C@CCFGHHCG0GGHGG1GGHHGGGGHHH<<.AACC<C0CC0/CGB00;;;00000:C;:GFBGGB;/99//CFE-@-:-;/;B:FFFBF/BF99;BF/;9AEBBB?A?-:;D-@9..;9;.@BDFFFBBFFF..;..;B.@-9..99;DEEF
@M03896:38:000000000-B4D98:1:1104:5352:21317 2:N:0:160
CCTGTTTGCTCCCCACGCTTTCGCACCTGAGCGTCAGTCTTCGTCCAGGGGGCCGCCCTCGCCACCGGTATTCCTCCAGATCTCTACGCATTTCACCGCTACACCTGGAATTCTACCCCCCTCTACGAGACTCAAGCTTGCCACTATCAGATGCAGTTCCCAGGTTGAGCCCGGGGATTTCACATCTGACTTAACAAACCGCCTGCGTGCGCTTTACGCCCAGTAATTCCGATCAACGCTTGCACCCTCCG
+
AAAABFFFFFFFGGGEEEECFGEEDGGHHFHGGEEEEGHHDGGHEE1GF10EEE>EGGGH?E?EEHE@>EF?FFDGF2BBFGHHHFGGGDG?DGFHHDCCC@DGHHC0?FFGGGDFGFHGGGAC>GGDAEDGG0<<DH0::CC0:/<;C00;C:0:;GGGFBF./0/:9BFF?C?-@.9BBFFFFFFB/;/FB//B/.99@=D.A?@.AD9@-.EFBEFF-.;;///99B/.A-99;;-..A./9:.;9A.
@M03896:38:000000000-B4D98:1:1104:14117:21355 2:N:0:160
CCTGTTTGCTACCCACACTTTCGAGCCTCAGCGTCAGTTGGTGCCCAGTAGGCCGCCTTCGCCACTGGTGTTCCTCCCGATATCTACGCATTCCACCGCTACACCGGGAATTCCGCCTACCTCTGCACTACTCCAGAACAACAGTTTTGAAAGCAGTTTCTGGGTTGAGCCCATCGATTTCACTTCCAACTTGTCTTCCCGCCTGCGCTCCCTTTACACCCAGTAATTCCGTACAACGCTACTGACCTACG
+
AAAAAFFFBFFFGGGCEAFAFGEAAEEFHBGHFGEEEFEF1EFFHF1BB1FEDGAEGEGH/B?EEG@0BBFBFGHHFGGGGCGGHHHF>??EGHFHHEEGGEBGGEB//<GFHHBCF?CGHFHFBGFGDGHHF1?1<<0>>F<01>FFAFFGHC<C<0=0<0<CCCCHBFFEGH/:CGFACFFBFGGFFGFBBBCFBFFB.A?CE??@GFBFB/9/B9;/;--:/9/9;///--;;/99A--////99/9-
@M03896:38:000000000-B4D98:1:1104:14128:21374 2:N:0:160
CCTGTTTGCTACCCACACTTTCGAGCCTCAGCGTCAGTTGGTGCCCAGTAGGCCGCCTTCGCCACTGGTGTTCCTCCCGATATCTACGCATTCCACCGCTACACCGGGAATTCCGCCTACCTCTGCACTACTCAAGAAAAACAGTTTTGAAAGCAGTTTATGGGTTGAGCCCATAGATTTCACTTCCAACTTGTCTTCCCGCCTGCGCTCCCTTTACACCCAGTAATTCCGGACAACGCTTGTGACCTAC
+
ABBAAFFFFFFFGGGAEEFBFGFGHFGHHGHHGGFEEHFHFEFFGHGHGHHHGHEEGGGHEGFFGHGE@BGEHHHHHGGGGGGHFGHGGGGGHHHHHGGGGGHHHG?DGGHFHG2EFADHGFHHHHFHDFGHF1G1100GHGHG1>GHACGFH<CG<DDB0=/<<<;:CGGEEH/:GCFGHHHHHGFFFFFF09;CFFFGFGGGGGDGGDFFFF//F/:BDE?/;B/;FFB-A9-:AAD.9../:;FFFF
@M03896:38:000000000-B4D98:1:1104:13383:21857 2:N:0:160
CCTGTTTGCTCCCCACGCTTTCGTGCCTCAGCGTCAGTTACAGTCCAGAGAGCCGCCTTCGCTACTGGTGTTCCTCCTAATATCTACGCATTTCACCGCTACACTAGGAATTCCACTCTCCTCTCCTGCACTCCAGTCCTACAGTTCCCAAAGCTTACTACGCTTGAGCCGTAGCCTTTCACTTCTCGCTTTCAAGACCGCCTACGCACCCTTTACTCCCCGTAATTCCGGCTAACCCTCTCCCCCCACC
+
>AA>>DF4DFFFGGGEAAEFEGEF2FFFHCHH?E2A2D55AADFA3533121AB0EFEABFEE>EF3@BBGBFGHHHF3FD4BGHEG?E1?1FEEGB/>E/EF03FCG3B3?FE4BEFHFBGFFHFF1G0FDC011@@GG2F11@22F1100??F11F11?A<C<.0>><-<E..<00GDGGDDGF0...;.00000//--9..;.-.-9:./9990;/:.-.-..///:--;9/99....;/;9.-;:.
@M03896:38:000000000-B4D98:1:1104:13366:21864 2:N:0:160
CCTGTTTGCTCCCCACGCTTTCGTGCCTCAGCGTCAGTTACAGTCCATACAGCCGCCTTCGCTACTGGTGTTCCTCCTAATATCTACGCATTTCACCGCTACCCTAGGAATTCCACTCTCCTCTCCTGCTCTCAAGTCCTACAATTCCTCCAGCTTACTACGCCTCCTCCCAAGCCTTTCACTTCCGCCTTGCAAAACCGCTCACGCACCCCTTACTCCCACTAATCCCGCATAACCCTCCAACCCTACC
+
AAA>AD31B3B1AECEEEEA0F0B0AAFH11BEECF/DGFD11F1AF2A01DBAAEE/EGAEEBEH11B0/BEDEG0B1FBD2@GDFCEE//BBFHD/>/E@0B100B11111BB1>GF10<G1FB<111BBBDB1@>>@21<11@>121001?C11?11?A/-<..0>F.00...<0<=00==<0.....:/000/..----.0..9--.-..9/00/;/..//////----999;9----/9-;--9-
@M03896:38:000000000-B4D98:1:1104:24430:22222 2:N:0:160
CCCATTCGCTCCCCCGGCTTTCGTTCCTCAGCGTCAATAATGGCCCAGTGAAGCGCTTACGCCACCGGTGTTCCTCCTGATATCTACGCATTTCACCGCTACACCAGGAATTCCCTTCACCTCTACCACATTCTAGCTCAACACTATCCAGTGCCGAACCGACGTTGAGCCCCGGAATTTAACACCACACTTGTCATGCCGCCTACGAACGCTTTACGCCCACTCACTCCGTACACCGCTTGCACCCTCC
+
AABAAFF5AAAAGGG2AAAAFGEFGHHFHDGGAEAEEHHBBEFGHH?CF3FGABAAB1E@1B>?>G>/>/B?BEFGHHGHHHHGGBGFEEEGHGFHH/EEE<?GGF?FF0GHHHFG1FFHGGHHHHHHFF1GHF1@?GF?1FG/?01=GG1F<FG--<AD<C-:-..;/CGEGG--9C90FFFFGGG.:DBB09;9;/;BB?BBDFA.A@-A..:BF.A-;AE.///9BF..;:D//;;-..9/;/:.AD
@M03896:38:000000000-B4D98:1:1104:24441:22237 2:N:0:160
CCCATTCGCTCCCCCGGCTTTCGTTCCTCAGCGTCAATAATGGCCCAGTGAAGCGCTTACGCCACCGGTGTTCCTCCTGATATCTACGCATTTCACCGCTACACCAGGAATTCCCTTCACCTCTACCACATTCTAGCTCAACAGTATCCAGTGCCGAACCGAGGTTGAGCCCCGGAATTTAACACCACACTTGTCATGCCGCCTACGAACGCTTTACGCCCACTGATTCCGGACAACGCCTGCACCCTCC
+
BBBBBFFFABBBGGGEEAEEGGEGHHHHHGHFGGFGGHHFEFGGHHGHGEBG5BAEFEGCEECEEF1>>>EEFHFHHHGHHHHGHHHGGEFGHHGHHDEGGCGHHHHEFGGHHHHHHFFHHHHHHHHGHCFGF?1@FGD??GGC1>>GHG1>FFGA-A<F-@--:////<CEGG9-;:0CFFGGGGG.9;CB;;;;00CFGFFFFFA.AB>D.;.9;.99BD..//9;FFB-:-@.ADF-;9FB9BD?EF
@M03896:38:000000000-B4D98:1:1104:17895:22314 2:N:0:160
CCTGTTTGATACCCACACTTTCGAGCCTCAATGTCAGTTGCAGCTTAGCAGGCTGCCTTCGCAATCGGAGTTCTTCGTGATATCTAAGCATTTCACCGCTACACCACGAATTCCGCCTGCCTCAACTGCACTCAAGATATCCAGTATCAACTGCAATTTTACGGTTGAGCCGCAAACTTTCACAACTGACTTAAACATCCATCTACGCTCCCTTTAAACCCAATACATCCGGATAACGCTCGGATCCTCC
+
ABBABFFFFFFFGGGGGEGBGGEFHGGHHHHHHHFHHHDFGGCGHHGGHGHAEGFFHHHHEEDEFHFAEEEFHHHHHHGHGHHGHFHGFGHHHHGHHGEGGCFHHFGGFFHHHGFEFGHHHGGFFHFFFGHHG2CBGG3GFHHB@@DFGGHHF@@<<FFGFHFA0/>0<FH-@A-CFHHHHHHHHGH<DGFHC0GHHHGGHGHHHFGGGGGGB0;00FF/EE9/C/0;FF.ADDAFFFFFF;-.9@FFFF
@M03896:38:000000000-B4D98:1:1104:6518:22346 2:N:0:160
CCTGTTCGATACCCGCACTTTCGAGCTTCAGCGTCAGTTGCGCTCCAGTGAGCTGCCTTCGCAATCGGAGTTCTTCGTGATATCTAAGCATTTCACCGCTACACCACGAATTCCGCCCACTTTGTGCGTACTCAAGGAAACCAGTTCGCGCTGCAGTGCAGATGTTGAGCATCTACATTTCACAACACGCTTAATCTCCGGCCTACGCTCCCTTTAAACCCACTACATCCGGATAACGCCCGGACCTTCC
+
AAAA>FFAAFADGGEEEAEFFGEFGFEHHGGGFGE2EGDHGEEEFEEAFFBBFGGFHHHH1EEFGHF11>EGGHHHHGFFGGFGGGFGGGHHHFGHHEEGGCFGFHGEEEGHGD2?DCGGGFH2G2GDFFFHF<C11CF<FGHC<=GFDCFGGAC<</DDDHHGFG0CCGHHGFHHHHHBGEHGHGGGABDED0FFFGG;?D?FGGFFFFDFFBFBFFB/AE.AF/FFFFF;.ADFF.9@B-9;BF.9BF
@M03896:38:000000000-B4D98:1:1104:6502:22357 2:N:0:160
CCTGTTCGATACCCGCACTTTCGAGCTTCAGCGTCAGTTGCGCTCCAGTGAGCTGCCTTCGCAATCGGAGTTCTTCGTGATATCTAAGCATTTCACCGCTACACCACGAATTCCGCCCACTTTGTGCGTACTCAAGGAAACCAGTTCGCGCTGCAGTGCAGATGTTGAGCATCTACATTTCACAACACGCTTAATCTCCCGCCTACTCTCCCCTTAAACCCAATAACTCCGGCTCACGCCCGGCCCCTCC
+
ABBBAFDAABBDGGGGGEEFGGE2FEEFHDGFFEEEGHGHHGEGG?CFBBB3BGFGHHHHEEA?EB??1>EFDFHGFBFBC4FEGFBGFEGFFGBHGGEEC@DFGEGD@/EGH10<?BDFFFFG>0FB?A/GF1F1CGHC0G<<<1F.@-<A<A//<<G00CGCGC00::GCCGGHBFBGHBF0GA:ECB.C.;;FF0:/.;BFBB09;FB/..99/;/;.A.;B///;/.--9.99..A@---99-.9A
@M03896:38:000000000-B4D98:1:1104:6530:22359 2:N:0:160
CCTGTTCGATACCCGCACTTTCGAGCTTCAGCGTCAGTTGCGCTCCAGTGAGCTGCCTTCGCAATCGGAGTTCTTCGTGATATCTAAGCATTTCACCGCTACACCACGAATTCCGCCCACTTTGTGCGTACTCAAGGAAACCAGCTCGCGCTGCAGTGCAGATGTTGAGCATCTACATTTCACAACACGCTTAATCTCCGGCCTACGCTCCCTCTAAACCCAATAAATCCGGATAACGCCCGGACCTTCC
+
AAAAAFFAA5ADGG2EAAABBGEDFEEHHF5FEFEEGFDHGFGGGF3GG35BFGEGHHHHFEEEFF??1EFGFFHHHHGFHGFFG4EGFGHGEEEFHEEGE@DBFGGAEEHHGD0?A@BFHFH1@01EFECHF11??AGGHHHC.<>CC-A?-</<0=C:CHHGGFB;/:0CCCGHCFG0CCFGFG?FA@?E9B0FFGG.;B@?FFABEDFEB.;/;FB9A?..9/;BFF.-.AD/9.;9@---;@.BBB
@M03896:38:000000000-B4D98:1:1104:18570:22672 2:N:0:160
CCCATTCGCTCCCCCGGCTTTCGTTCCTCAGCGTCAATAATGGCCCAGTGAAGCGCTTACGCCACCGGTGTTCCTCCTGATATCTACGCATTTCACCGCTACACCAGGAATTCCCTTCACCTCTACCACATTCTAGCTCAACAGTATCCAGTGCCGAACCGAGGTTGAGCCCCGGAATTTAACACCAGACTTGTCATGCCGCCTACGAACGCTTTACGCCCAATGATTCCGGACAACGCTTGCACCCTCC
+
BBBBBFFFBBBBGGGFEAAEGGGHHHHHHHHHGGFGGHHHHHGHHH?GFGBGHFAEFDGFEFFEGHECEEGEGHHHHHHHHHHHHGHGGEGGHHHHHGGGGGHHHHHFFGHHHHHHFGHHHHHHHHHGHHHHHHHDGHFFFGF0?DGGHH>FCFGA<ACGAD-:::/C/<GGGG9-AAFFGGGGGBA.;EGGB;CBBBFF-BBFDFADFCADA.;9B::DCD.://9BFF/-:;-.;@BA.AA;9BD?EF
@M03896:38:000000000-B4D98:1:1104:18584:22690 2:N:0:160
CCCATTCGCTCCCCCGGCTTTCGTTCCTCAGCGTCAATAATGGCCCAGTGAAGCGCTTACGCCACCGGTGTTCCTCCTGATATCTACGCATTTCACCGCTACACCAGGAATTCCCTTCACCTCTACCACATTCTAGCTCAACAGTATCCAGTGCCGAACCGAGGTTGAGCCCCGGAATTTAACACCAGACTTGTCATGCCGCCTACGAACGCTTTACGCCCAATGATTCCGGACAACGCTTGCACCCTCCG
+
BBBBBFFFABBBGGGGEEEEGGABFGHHGBGHGGDGGHFFGGAGHHDHFGFBGBAABEFFEEEFGHFE>EEEHHHHHHHHHFHHGHHGGEGGHHHHHGGGGGFHHHFFGGHGHHGDFGHHHHHGHHHHG/FHHHHDHFDFCHHF?F<FHHBGGFG@>@FCCG--::/;CGFFGGA-AEFFGGGGGG..AEGG9C;0;CBF?DCDDFFDFFDF.99BFED=AF.9//;9FF/DB==FFFF9A..9;BDE?D.
@M03896:38:000000000-B4D98:1:1104:17694:23069 2:N:0:160
CCTGTTTGCTCCCCACGCTGTCGCACCCGAGCGTCCGTCTTCGTTCAGGGGGCCCCCTTCCCCACCGGTACTCCTCCCGTTCTCCACGTAGTCCCCCCCTCCCCCTGGACTTCTCCCCCCCTCTCCGCCTCTCACTCTTACCCCTCCCACTCTCCCCCCCCAGCCTGCTCCCGCGCATTTCCCCGCTCCCTTCACTTCCCTCCTGCTTGCGCTCTACTCCCAGCATTCCCCACTCCCCCGTACCCCACCC
+
>>111131B3B@111A1A00A100AE?0A00E//A//AB0/2/B0012B0/////>>ECF00B0?E///>/B1B10B///00?F110//00/22<?//>/??/?A/..00<1<11><.<@--::/:A....;C0C0;0;0;9/;C..9;..90BB/9.99@;--99--/;99------;/;/;B-9-----/-////;9-/-9;/////9-9---//;9/:;/-9/////-9--/9-99-----:---9-
@M03896:38:000000000-B4D98:1:1104:17705:23083 2:N:0:160
CCTGTTTGCTCCCCACGCTTTCGCACCTGAGCGTCAGTCTTCGTCCAGGCGGCCCCCTTCGCCACCGGTATTCCTCCAGATCTCTACGCATTTCCCCGCTCCACCTGGAATCCTCCCCCCCTCTACGCCTCTCACCCTTCCCACTCTCACATCCCCTTCCCACCCTCACCCCAGCCTTTTCACACCTCCCTTCACACACCACCTCCTTGCCCCTTCCGCCCCGTCATTCCGATTACCCCTCCCACCCTCC
+
>A11>13BDFFFGGGE1EAACG0AEG00ABBC0/A//ABED2BG///10///>>>>E>EH//?EEH/////>FF2EG>B11>BF>BEEE///2B2B</<>/??GH0<00111?<1<FAFCCGGHHFE--.<<C00.;.:/;G0../0<C0000/../.;CF0.99....;C?....//9/;/;//9/9-;9/-9///-9A-::F-;-////;----9:9:@@=-:--/;//9---/:/;---9-;-9-9-
@M03896:38:000000000-B4D98:1:1104:21818:23912 2:N:0:160
CCTGTTCGATACCCGCACTTTCGAGCTTCAGCGTCAGTTGCGCTCCAGTGAGCTGCCTTCGCAATCGGAGTTCTTCGTGATATCTAAGCATTTCACCGCTACACCACGAATTCCGCCCACTTTGTGCGTACTCAAGGAAACCAGTTCGCGCTGCAGTGCAGATGTTGAGCATCTACATTTCACAACACGCTTAATCTCCGGCCTACGCTCCCTTTAAACCCAATAAATCCGGATAACGCCCGGACCTTCC
+
BCCCBFFCAF?DGGGFGGGGGGGGHGGHGFGHGGGGGHHGGFGEEFFGDGBFGHGHHHHHHE?EEGFEEEEGFHHHGFFHHGHHGHHHGHHHFFFHHGGGFCFGGEEEFEHHHHGFGFGGH@GBDFFFFFGFFGGFCGHGHHGE1FGGGDGGFAFG=CFHHHHFCG0BFFHHGCFFHHFBCBGBFDE.CCFGGBFGGGGFGAGDGGF@?DDFFFF/9BBFDEFFFBFB:FA-D??FFDABBDAAAD;/9F
@M03896:38:000000000-B4D98:1:1104:12042:23972 2:N:0:160
CCCATTCGCTCCCCCGGCTTTCGTTCCTCAGCGTCAATAATGGCCCAGTGAAGCGCTTACGCCACCGGTGTTCCTCCTGATATCTACGCATTTCACCGCTACACCAGGAATTCCCTTCACCTCTACCACATTCTAGCTCAACAGTATCCAGTGCCGAACCGAGGTTGAGCCCCGGAATTTAACACCAGACTTGTCATGCCGCCTACGAACGCTTTACGCCCAATGATTCCGGACAACGCTTGCACCCTCC
+
BBBBBFFFAABBGGGEEAAEFGEGHHHHHGGGFGEEGH5FGFHHHHDGGFFGGBAEFEGFEEFEFG>>>>?EGHFHHHGGHHHHHHHFFFGGHHHHHEEGGFHHHHFFAGHHGHHHGHHHHHHHHHHHH/FHGG11FGDGGHHF<>FFHG>FFGG--<CDAA-:::/C:CGEFCA9?EFFGGGGGGG.CEGFB0C;;0CFGFFFDFDF9B-D.;ABF.;BFBFF/B/BFFF-A@9.;-;A9.;/:BF.EF
@M03896:38:000000000-B4D98:1:1104:12039:23992 2:N:0:160
CCCATTCTCTCCCCCGGCTTTCGTTCCTCAGCGTCAATAATGGCCCCGTGCAGCGCTTACGCCACCGCTGCTCCTCCTGATATCTACGCATTTCACCGCTACACCAGGAATTCCCTTCACCTCTACCACATTCTAGCTCAACAGCATCCAGTGCCGAACCGAGGTTGAGCCCCGGCATCTAACACCACACTTGTCATGCCGCCTACGAACGCTTTACGCCCAATGCTTCCGGACAACGCTTGCACCCTCCG
+
AAAAAFD3BFDFGCAEEAE0FFEGHHHGH1AFEGG?CH2FFDGBGG//E///1BAE/BE@/?/?/0/////B@FBFHH@1B2GFE>F/EEEEHHHGF/EEGCGGCFB//BFFFHBGFFFFFBF11@GHH/1<<1111???1?1000>FCF1>1>F--<A@--:-:///:CGEC-9-;;/CB09/BCEAEEF00;B0//9B-9@FFFA-;@@BAA-9B99>@?A-B/9/:B---99:;-9--;9//9AAEF-
@M03896:38:000000000-B4D98:1:1104:23227:24124 2:N:0:160
CCTGTTTGATACCCACACTTTCGAGCCTCAATGTCAGTTGCAGCTTAGCAGGCTGCCTTCGCAATCGGAGTTCTTCGTGATATCTAAGCATTTCACCGCTACACCACGAATTCCGCCTGCCTCAACTGCACTCAACATATCCAGTATCAACTGCAATTTTACGGTTGAGCCGCAAACTTTCACAACTGACTTACACATCCATCTACGCTCCCTTTAAACCCAATAAATCCGGATAACGCTCGCATCCTCC
+
ABBAAFFFFFFFGGGFGEFEGGEGGFGHHHHHHHFFGHFHGGEGHHHFGGBFEHFFHHHHAA1ABFB11ABFGHHHGGFHFHHHHHHFFGHHHGGHHEEGG@FGHHEEEEHHHFBEFGFGGEHFCGHFGGHHF2F2BCFHHHHF>FDHHHHGF<@?11FGBG??<//>FGG<ADFGHHFHGGH=GGH/<GC;C0;GHHHHBCHHHFEFGGGGBBB0CFFFGG.900FGGGA-9AEEFAD.A---.;F/FF
@M03896:38:000000000-B4D98:1:1104:13904:24622 2:N:0:160
CCTGTTTGATACCCACACTTTCGAGCCTCAATGTCAGTTGCAGCTTAGCAGGCTGCCTTCGCAATCGGAGTTCTTCGTGATATCTAAGCATTTCACCGCTACACCACGAATTCCGCCTGCCTCAACTGCACTCAAGATATCCAGTATCAACTGCAATTTTACGGTTGAGCCGCAAACTTTCACAACTCACTTAAACATCCATCTACGCTCCCTTTAAACCCAATAAATCCGGATAACGCTCGGATCCTCC
+
ABBAAFFFDFFFGGFEGEFAFGEFFEGHHHHHHFFGGGFEDFAFGHBBGFGAEGBFHHGHEA11BFB11AABGHFHHGFHGHHHHFHHGHHHFHHHHEEGGEFFGHHEFEHHGG?EEGFGGFHHFGGFGHHHF2CBF2DGHHG22@>FGHHFGF@F1DGGFH</<//<1>F<>CFGHGFFHHHBHDG0<GFHBBHHFHGBF0GHHFACFGDG/0:BFBBBDE.9F0CBF/9-.9.99.9.;9-9.9B/BB
@M03896:38:000000000-B4D98:1:1104:17985:25264 2:N:0:160
CCTGTTTGCTCCCCACGCTTTCGCACCTGAGCGTCCGTCTTCGTCCAGGGGGCCGCCTTCGCCACCGGTATTCCTCCAGATCTCTACGCATTTCACCGCTACACCTGGAATTCTACCCCCCTCTACGCGACTCAAGCTTGCCAGTATCAGATGCAGTTCCCAGGTTGAGCCCGGGGATTTCACATCTGACTTAACACACCGCCTGCGTGCGCTTTACGCCCAGTAATTCCGATTAACGCTTGCACCCTCCG
+
AAAAAFFFFFFFGGGGEEAAFGEEDGGHCFHG2AE2EFGFGHFBEFDHHGGGEE@EGEGHAEDEGH?/>EFGHHHHHFGFHGHHH4BCEEDF?F2FHAB/<@<FHFBF2FFGHHHFG?GGGCEHHFG-<@@@A0/0=C0:.GG00;0CGBBCF9:009CFCF09999/9FF.-@-@-;FFFFFBFFF/BFFF//BB9.9D9B>DEE-9DDFF;D.:/9?BFD.//9;9FF/.;;.B/.9.9.:/:FAFED.
@M03896:38:000000000-B4D98:1:1104:17998:25278 2:N:0:160
CCTGTTTGCTCCCCACGCTTTCGCACCTGAGCGTCAGTCTTCGTCCAGGGGGCCGCCTTCGCCACCGGTATTCCTCCAGATCTCTACGCATTTCACCGCTACACCTGGAATTCTACCCCCCTCTACGAGACTCAAGCTTGCCAGTATCAGATGCAGTTCCCAGGTTGAGCCCGGGGATTTCACATCTGACTTAACAAACCGCCTGCGTGCGCTTTACGCCCACTAATTCCGATTAACGCTTGCACCCTCC
+
ABBAAFFFFFFFGGGFAAAAFGAEEGGGBGHHGGEFEFFHGHGGEEEGHECEEE>EGFGHEFDFGHE>>EGHHHFHHGGHHGHHHFHGGAFGFGGHHCBDDCGHHGC?2GGFGHHHHGHGGGGHHHGE.<CHG0<<<GF/CGH0;;GCH0CFG:<;;:CHHH0./0/;9CCE;:-9BAFGFGGGFFF/;FFF/:;BBFFF=BFFEFB:AA9@9..FF9D=DD.9;/9BFFF..;.FF?@::;9/BFFFFF
@M03896:38:000000000-B4D98:1:1104:9597:25430 2:N:0:160
CCTGTTTGCTCCCCACGCTTTCGCGCCTCACCGTCAGTTGTCGTCCAGCAATCCGCCTTCGCCACTGGTGTTCCTCCTAATATCTACGCATTTCACCGCTACACTAGGAATTCCGATTGCCTCTCCGATACTCAAGATCAACAGTTTCAAATGCAGTTCACGAGTTAAGCCCGTGGATTTCACATCTGACTTGCCGACCCGGCTACACGCCCTTTACACCCAGTAAATCCGGACAACGCTTGCCACCTAC
+
ABBAAFFFFFFFFGGFAEE2AGEEAFGGGHHHEHFEABAGAGEFFE1FGCCGHH1FEGEHHGDEGH3B32BEGH4BBFGDGG4GHGFFEEEDHHFHHAEGGCDGDGE3BF??GFF/AA/FGHHFGHF/?CDHFFB1FG?GFGF0<<GGDF>1>FF<<FHHHE?CA<D00GHH@CDDDCCFGFHEHHH00;;B0CF9@B@GG?-B?FBFD=EB;/BBFF/FDE?99/BFFFD-9-@.:-;....;/9;:FF
@M03896:38:000000000-B4D98:1:1104:13240:25734 2:N:0:160
CCCAGTTTGGGTCTTAGCTATTGTGTGTTCAGATATGTTAAAGCCACTTTCGTAGTCTATTTTGTGTCAACTGGAGTTTTTTACAACTCAGGTGAGTTTTAGCTTTATTGGGGAGGGGGTGATCTAAAACACTCTTTATGCCGGCTTCTATTGACTTGGGTTAATCGTGTGACCGCGGCTGCTGGCACACAATTACCATACGTACGATGTGTAGATCTCGGTGGTCGCCGCATCATTAAAATAAAAAACTA
+
BBBABFFFFBABBFGGGFGGGGHFHHHHHHHHHHGHHHHHGHHHHHHHHHGEFHFEGHHHHHHHHHHHFHHHHHHHHHHHGGHHGHHHHFEGGGGHGHHHHHHHHHHHHHGHGGGGGGGGCEHHHHBFGGHHHHHHHHHGGHFC>ACHHHHHGBGFGGGHGGHHHHFGG<EHDD@@<?;@CEFFGGGGGGDEGGGGFF9BF.;FE-.AAFBCBF//;FF?;AD.9/--:;-@A-://B//9//;//99.//
@M03896:38:000000000-B4D98:1:1104:21750:26128 2:N:0:160
CCTGTTTGCTCCCCACGCTTTCGCACCTGAGCGTCAGTCTTCGTCCAGGGGGCCGCCTTCTCCCCCGGTATTCCTCCAGATCTCTACGCATTTCACCGCTACACCTGGACTTCTACCCCCCTCTACTACACTCAAGCTTGCCAGTATCATATGCAGTTCCCACGTTCATCCCCGAGATTTCACATCTAACTTACCACACCGCCTGCGTGCCCTCTACGCCCAGAAATTCCTACTAACTCTTGCCCCCTCC
+
>AA1>DDFFFFCFGGEAEE0AGEEAFEFBAFGCGE?EGFFBG/AAA?1G?E/AE/EEGGF1BF0?A////>BGG2BBBEFGGHFG2B/E</<FFFDG/</<BGHF00000FGF?FDFFFCCCCC1>111<<DG//0<<0/<C0000:;000;;:C:0:;C::.-.;/;0;C:.----;C0CFFF00000;999CB0/-AA--9;A----;-;/-9:/;@>>---9/999B/;/;9BF/;///9//;-9-9
@M03896:38:000000000-B4D98:1:1104:21741:26145 2:N:0:160
CCTGTTTGCTCCCCACGCTTTCGCACCTGAGCGTCAGTCTTCGTCCAGGGGGCCGCCTTCGCCACCGGTATTCCTCCAGATCTCTACGCATTTCACCGCTACACCTGGAATTCTACCCCCCTCTACGAGACTCAAGCTTGCCAGTATCAGATGCAGTTCCCAGGTTGAGCCCGGGGATTTCACATCTCACTTAACAAACCGCCTGCGTGCGCTTTACGCCCAGTAATTCCGATTAACGCTTGCACCCTCC
+
ABBAAFFFFFFFGGFGEEEFFGEEEGGHFFHFFGEFGHHHFHHHEGEHG1AEEEEEEEGHAEEEGHEEEEGHHHHHHGHHHHHHHHHGGFGGFGFHHFCFGCFGHGF0GHHHGGHHHHHGGGGHHH>C.CEHC0<<DGE<GGD00<CCC::CB:;;:CGGHH0:/9/BCFFE?----;CFFEFFBFB/;FFBF/9;BFFFFFFFFFFDFF-@-:.:F.;BCF./9/;BFFFFA.9FFFC.;AA/;FFFFF
@M03896:38:000000000-B4D98:1:1104:21731:26459 2:N:0:160
CCTGTTTGCTCCCCACGCTTTCGCACCTGAGCGTCAGTCTTCGTCCAGGGCGCCGCCTTCGCCACCGGTATTCCTCCAGATCTCTACGCATTTCACCGCTACACCTGGAATTCTACCCCCCTCTACGACACTCAAGCTCGCCAGCATCAGATGCAGTTCCCACGTCGAGCCCGGGGATTTCACATCTCACTTAACAAACCGCCTGCGTGCGCTTTACGCCCAGTAATTCCGATTAACGCTTGCACCCTCC
+
>A11>BF1FFFFAA1EAEE0AEEFCEGH000A0EGAEGE12DF0BE/10//AAEE@EG?1/>>/EG>/>>/BFF2FC0>EGFFFFGHEEE?EGFHHHECGGCFFCG0F0FFHHFFBGGF@<<<01>>C.>A<//<0</0<<@?@.:<GF:0;GCG;;GHFFB.-9.--:9@E--9-;A/;B9BBFFB/FF9///;;BFEF-9@B-9@-;----9-/;;A@@F-;:/99FFF--9-;F?@---A//BBEEB
@M03896:38:000000000-B4D98:1:1104:21350:27036 2:N:0:160
ACTGTTTGCTCCCCACGCTTTCGCACCTCAGCGTCAGTCTTCGTCCAGGGTGCCGCCTTCGCCACCGGTATTCCTCCAGATCTCTACGCATTTCACCGCTACACCTCGAATTCTCCCCCCCTCTACCATACTCAAGCTTACCACTCTCCGCTGCAGTTCCCACGTTGCTCCCCGCCCTTTCACATCTCACTTAACCTACCGCCTGCGTGCCCTTTACGCCCAGTCCTTCCGATTACCCCTCGCCCCCTCC
+
1>>>AFDCDFFCGGFE1AAAAFBE0EAF0BEBAEE/AGDE2D/BEE/A0A0ABB/AEEFHAEE>EGB/>/BFGBGHF011FGGFFFH/E/EEHHFGH/EE/<1FF<0//0BFGD2BFCCGCCCF1<111<>FF111><11>>00</=</..<-;//0;CCG0.-....0<0A.----9;BCBB;;FF00;;9009///9;@@9B;;;9;9-;9/;/;-;9@-99////;99--:-///9-----9@>-BA
@M03896:38:000000000-B4D98:1:1104:21368:27038 2:N:0:160
ACTGTTTGCTCCCCACGCTTTCGCACCTGAGCGTCAGTCTTCGTCCAGGGGGCCGCCTTCGCCACCGGTATTCCTCCAGATCTCTACGCATTTCACCGCTACACCTGGAATTCTCCCCCCCTCTACGAGACTCAAGCTTGCCAGTATCAGATGCAGTTCCCCGGTTGAGCCCGGGGATTTCACATCTCACTTACCAAACCGCCTGCGTGCGCCTTACGCCCAGCACTTCCGCTTAACGCTTGCCCCCTCC
+
3>>>AFFFFFFFGGGE2AAAFGEEEEGG3BEFEEE2AFFGHHGHGF1FGD0AAE>EEGGHAEDEEH1/>>FGGFHHG0?3FGHHHFGFE?/EHGBGHDDGC<FGHH0<01?FGH1DGGGGGGGG1=C..<<GC0/<<C:/:CC0;0<C0:;;0:00::CCG/---.-/;;CA;-9=-9;FFBB/BFF//;B9:/9//.:A-;@D.A-;99-;.;A/;999@A..999BFF...;./;;@.;.:/99@?DD
@M03896:38:000000000-B4D98:1:1104:21202:27262 2:N:0:160
CCTGTTTGCTCCCCACACTTTCGAGCCTCAGCGTCAGTTAAAGCCCAGTTGGCCGCCTTCGCCACCGGTGTTCCTCCGAATATCTACGCATTTCACCGCTACACTCGGAATTCCGCCAACCTCTACTTCACTCAATATTACCAGTTTCAACTGCAGTCTACAGGTTAAGCCCATCGCTTTCACAGCTACCTTCACATCCCGCCTACGCTCCCTTTACACCCAGTACTTCCGCACTACGCCTGCCACCTAC
+
>A>1>DFBFFFFGGGGEEF1FFB00BEHFF1BEEE?EG2ED2DDFEGCGH1FAFAEEEEHCEC?EH//>/BEGFHHH/>>FFFFGGH/EE/EGGGFG?EEC/FE1B<//??CGF0CE//??@GGFFDDFHHHFF1111@1@F>><1<F11><B<1<=>11=F0<0<0=0<CC.</.:::;C0;C0.000:0C/09909FE:AAGFG.9CECE:0;B0/;;AA-;;//9BBA-@--;F----99;99FA;F
@M03896:38:000000000-B4D98:1:1104:18452:28118 2:N:0:160
CCTGTTTGCTCCCCACGCTTTCGAGCCTCAACGTCAGTTACCGTCCAGTAAGCCGCCTTCGCCACTGGTGTTCTTCCTAATATCTACGCATTTCACCGCTACACTAGGAATTCCGCCTACCTCTCCGGCACTCCAGCCCGACAGTTTCCACTGCAGTCCCAGGGTTAAGCCCTGGGTTTTCACATCAGACTTGCCTTTCCGTCTACGCTCCCTTTACACCCAGTACATCCGTATAACGCTTGCCCCCTCC
+
AAAAAFFFFFFFGGGF1AEFFGE0BE0GGBBGEGHF?EFHG1/BEE?FG1BAFA/EEEGH/BBE/1B01BFBGGHHEHFHFFGHGFF/E/?EGGFGH/EEEEFG><1<<1FGGG0?//CFHFHH0G//>CGHF01??F/<<A-->1>F111DC<</=/<<<0<<<:.0;GCC/.../::CCBF;0;009CFF0CF000;;C0;CACEGGGBGF/B/B/;/A-9;///;FF?--99:BB@----//;@@FF
@M03896:38:000000000-B4D98:1:1104:12307:28716 2:N:0:160
CCTGTTTGCTCCCCACGCTTTCGCACCTGAGCGTCAGTCTTCGTCCAGGGTGCCGCCTTCGCCACCGGTATTCCTCCAGATCTCTACGCATTTCACCGCTACACCTGGAATTCTACCCCCCTCTACGAGACTCAAGCTTGCCAGTATCAGATGCAGTTCCCAGGTTGAGCCCGGGGATTTCACATCTCACTTACCAAACCGCCTGCGTGCGCTTTACGCCCAGCAATTCCGACTAACGCTTGCACCCTCC
+
ABAAAFF4DFFFGGCGEEEFFGAEEGGHAGGFEGGGGGHHFHGGEEDGHC2AAGAEEEGG1BEEEH?/>>FHFHGHHFE3BFGHHHHFGEDEDFGHHAEEEEFHHHE0?FGGBB3GGGHGGDGHGHE//<>GF1<1>>10>FG1<0=DD00<<<<=<DGDGH0.:://:<CCA?-A-.;BBBF00CC0;CF;B0BBB?AE->FDAF-9.;-;@.;;B;99@.E.../9BFF.-;-;9.9.9.;;BFD.AD
@M03896:38:000000000-B4D98:1:1104:12284:28727 2:N:0:160
CCTGTTTGCTCCCCACGCTTTCGCACCTGAGCGTCAGTCTTCGTCCAGGGGGCCGCCTTCGCCACCGGTATTCCTCCAGATCTCTACGCATTTCACCGCTACACCTGGCATTCTACCCCCCTCTACGAGACTCAAGCTTGCCAGTATCAGCTGCAGTTCCCAGGTTGAGCCCGGAGATTTCACATCTCACTTACCAAACCGCCTGCGTGCGCTTTACGCCCAGTAATTCCGATTAACGCTCGCACCCTCC
+
ABBABFFFFFFFGGCE2AEEFGEEEEEH3BEGGEE2BGBG5F2FEA1FB10AA0>EEFEHFEEEAG?/>EFFHBHHF23?FGHGHHHEEEEGFGFGHBCCD@FGHB2?0?GGF><FFF/DCFGFFH.<.<AG<</<DC0/<C=:00;;0;0;CCC/;;GGHH0:90///;B.-----;CFBFFCCFB0;CFFF/9B/9:AFFFF.A@.;;-9;99/B..9@A.99//BFBFB.A./;AB..;;;>@AEFD
@M03896:38:000000000-B4D98:1:1104:12301:28733 2:N:0:160
CCTGTTTGCTCCCCACGCTTTCGCACCTGAGCGTCAGTCTTCGTCCAGGGGGCCGCCTTCGCCACCGGTATTCCTCCAGATCTCTACGCATTTCACCGCTACACCTGGAATTCTACCCCCCTCTACGAGACTCAAGCTTGCCAGTATCAGATGCAGTTCCCAGGTTGAGCCCGGGGATTTCACATCTGACTTACCAAACCGCCTGCGTGCGCTTTACGCCCAGTACTTCCGATTAACGCTTGCACCCTCC
+
ACBBCFFFFFFFGGGGEFEFFGEEEGGHFGFFFEF?GHHHHHHHEEAGHD0EAEEEGEGHEED>EHE/>EFHHHHHFGFGHGGHHEGFEEGGFGFGHDDGC@FHHFC02<DFGHEFGHHGGGGGHGFC.CCGF0<<<<B/CGG000;;<<0;CC0C:CGHHF0./0;//;CE?-;:D.BFFBFFFFF/BFFFF/BFBAEE9BD?A?BA.A@@=.E9BEDA@9AB///;BF..;9./;.;99;:/;BDEFD
@M03896:38:000000000-B4D98:1:1105:11863:3944 2:N:0:160
CCCATTCGCTCCCCCGGCTTTCGTTCCTCAGCGTCAATAATGGCCCAGTGAAGCGCTTACGCCACCGGTGTTCCTCCTGATATCTACGCATTTCACCGCTACACCAGGAATTCCCTTCACCTCTACCACATTCTAGCTCAACAGTATCCAGTGCCGAACCGAGGTTGAGCCCCGGAATTTAACACCACACTTGTCATGCCGCCTACGAACGCTTTACGCCCACTGATTCCGCACAACGCCTGCACCCTCC
+
BBBBBFFFABBBGGGGEAEEGGGGHHHHHGGGFEGGGH5FGGFGHH?GGF5DFBAEAEFF1EEEEHE/EEE?GHHHHHGHHHHHGHHGGEGGHHHHHFGGGEGHHHHAHFGHHHFGGHHHHHHHBGHHHHFGH1F1GGFF?FGB1>FFFF<FFGGC-ADD<<A-::::;GHGGG--9C0;FFFFGGG.C9F0;;CF00CF;BCDFFDF?DAD.9:FFADBDF.9///;FFB.;99BA-@-9A99BFFEED
@M03896:38:000000000-B4D98:1:1105:14470:4374 2:N:0:160
CCTGTTTGCTCCCCACGCTTTCGCACCTGAGCGTCAGTCTTCGTCCAGGGGGCCGCCTTCGCCACCGGTATTCCTCCAGATCTCTACGCATTTCACCGCTACACCTGGAATTCTACCCCCCTCTACGAGACTCAAGCTTGCCAGCATCAGATGCAGTTCCCAGGTTGAGCCCGGGGATTTCACATCTGACTTAACAAACCGCCTGCGTGCGCTTTACGCCCAGTAATTCCGATTAACGCTTGCACCCTCCG
+
ABBBABFFFFFFGGBEAEAAFG2EDGGHGHHHFEGGGBGHFHHGFGDHHG?GEE>EGEGF1EAEGHE@EEFGHGHHGCGGHHHHHHHGGAEEHGFHHGGGGCFHHHEACFGHHGBFGHHGGGGGFHGD.ADHF<CDGGD/CCF:.:;<:0;CFHHHGHGHGHEA90CBFFGG?A:-BDGGGGFFFFBBFBFBBFBFFEFFFFDF.AA;ADBB@..9;EDCDFF9FF/;BFFD..999;D.9AEF;FD?.D.
@M03896:38:000000000-B4D98:1:1105:19347:4611 2:N:0:160
CCTGTTTGCTCCCCACGCTTTCGCACCTGAGCGTCAGTCTTCGTCCAGGGGGCCGCCTTCGCCACCGGTATTCCTCCAGATCTCTACGCATTTCACCGCTACACCTGGAATTCTACCCCCCTCTACGAGACTCCAGCTTGCCAGTATCAGATGCAGTTCCCAGGTTGAGCCCGGGGATTTCACATCTGACTTAACAAACAGCCTGCGTGCGCTTTACGCCCAGCAATTCCGATTCACGCTTGCACCCTCCG
+
AAAAAB3FFFFFGEBFCEE0FF0AAEEFFFFGCEEFGFGHHHHFE/EHH?/AEEC@EE?GGE?EGFC/>EFHGFHHHFHGB1GGHHHGEAEEHBFFGCB@?@DFHHG00?FGGGFFHAGCCGGHFHG<.ACDC//<CCD<CGD00=;CGCBFHHFH0<GGHHFAC09:CFFE@@-9;CCBG090BB//99/9:/:B/-99-;--;-@9A:-@--;/;9-9@B----;/99;---//;-9-;9-//99-9-9
@M03896:38:000000000-B4D98:1:1105:19344:4630 2:N:0:160
CCTGTTTGCTCCCCACGCTTTCGCACCTGAGCGTCAGTCTTCGTCCAGGGGGCCGCCTTCGCCACCGGTATTCCTCCAGATCTCTACGCATTTCACCGCTACACCTGGAATTCTACCCCCCTCTACGAGACTCAAGCTTGCCAGTATCAGATGCAGTTCCCAGGTTGAGCCCGGGGATTTCACATCTGACTTAACAAACCGCCTGCGTGCGCTTTACGCCCAGTAATTCCGATTAACGCTTGCACCCTCC
+
ABBABFFFFFFFGGGGEFEFFGEEGGGGHHHGEGGGGGHHHHHHGGEHHFEGEGFFGGGGEEDEGHE>EEGHHHHHHFGGHHHHHHHGGFGGHHHHHGGCF@BGHFFFFGHFHHHHHHHGGGGHEHGGEDGGFCGEGHHBEHHF0<GGGGGHBBGHGGHHHHHA;99BFFFCBABDGGGGGGGGFFFFFFFFFFFFFFFFFAD.AAA;AD-;-;A/B;9BFFEFF9FFFFE.A.;B9.@...9;FFFFFF
@M03896:38:000000000-B4D98:1:1105:19334:4651 2:N:0:160
CCTGTTTGCTCCCCACGCTTTCGCACCTGAGCGTCAGTCTTCGTCCAGGTGGCCGCCTTCGCCACCGGTATTCCTCCAGATCTCTACGCATTTCACCGCTACACCTGGAATTCTACCCCCCTCTACGATACTCAAGCTTGCCACTATCAGATGCAGTTCCCACTTTGAGCCCGTGGATTTCACATCTGCCTTAACAAACCGCCTGCGTGCTCTTGACGCCCAGCAATTCCGATTAACGCTATCACCCTCC
+
ABAAADB4DFFFGFGGEEEFFF2EEEG3BE2F2EEEEDF5BG2BEEABB33ABFAEEGGG1>EEGH1//>?EGGFHHHFFHHGHGGGEEE>EGGFHH/>EEEFGHFBBCGHHF2FDHHGGGGGHEH?A/?AF1=F1>>>0<FG11<=0<00=<DD<=<=GGF..000<:0CE@::-C0;FFFFB00C00099F0;B0AAE-;;.99-.;;;9/;:/;.99;...../;BBFF..A/;.9...:;:.9.;D
@M03896:38:000000000-B4D98:1:1105:13162:4831 2:N:0:160
CCTGTTTGCTCCCCACGCTTTCGCACCTGAGCGTCAGTCTTCGTCCAGGGGGCCGCCTTCGCCACCGGTATTCCTCCAGATCTCTACGCATTTCACCGCTACACCTGGAATTCTACCCCCCTCTACGAGACTCAAGCTTGCCAGTATCAGATGCAGTTCCCAGGTTGAGCCCGGGGATTTCACATCTGACTTAACAAACCGCCTGCGTGCGCTTTACGCCCAGTAATTCCGATTAACGCTTGCACCCTCC
+
BBBBBFFFFFFFGGGGGEEFFGAEGGGGFGHGEGGGGHHHHHHHGGGHHCAGEEEGGGGG1EEEGHE/@EGFHHHHHFHHHHHHHGHGGDEGHHHHHGGGGCGHHHFFHGHHHHHFGHHGGGGFBFGD?DDHH0CDGF0<CGGG:CGC;:<CFFHFGGHHHH0.;09/FFFGGC@BCDGGGGGGFFF9FFFFFFFFFFE?DFFFEFFADFFA@.A/FADFFD?BF/BFFFFFFFDBBAD?AEF/BFDEFF
@M03896:38:000000000-B4D98:1:1105:13174:4848 2:N:0:160
CCTGTTTGCTCCCCACGCTTTCGCACCTGAGCGTCAGTCTTCGTCCAGGGGGCCGCCTTCGCCACCGGTATTCCTCCAGATCTCTACGCATTTCACCGCTACACCTGGAATTCTACCCCCCTCTACGAGACTCAAGCTTGCCAGTATCAGATGCAGTTCCCAGGTTGAGCCCGGGGATTTCACATCTGACTTAACAAACCGCCTGCGTGCGCTTTACGCCCAGTAATTCCGATTAACGCTTGCACCCTCC
+
BBBBBFFFFFFFGGGGCEAAFGEEGGGGBGHFEFEGGFHHDHHFFFEHHCAEAEEEGFGH1EDEGHE/EEFHHHHHGFGGHGHHHHHGGEEGHGGHHDDGF@GHHGBGFFHHHGFDGHHGGGGHGHG?<ADHFCF<D<D/<GH00CGGGCGHFHHHCFGHHG:.:;9FFGFFB?-:AFGFGGGGFFFBFBFBBFFFBAEF=BFFEA=.9:-@-AEFFE?ADDA9F/BFFF/9A..BFFF.A.9BFFD.;A
@M03896:38:000000000-B4D98:1:1105:13150:4853 2:N:0:160
CCTGTTTGCTCCCCACGCTTTCGCACCTGAGCGTCAGTCTTCGTCCAGGGGGCCGCCTTCGCCACCGTTATTCCTCCAGATCTCTCCGCATTTCACCGCTACACCTGGAATTCTCCCCCCCTCTACGCCCCTCAAGCTTGCCAGTATCAGATGCAGTTCCCAGGTTGAGCCCGGGGATTTCACATCTGACTTACCAAACCCCATCCGTTCGCTTTACGCCCAGCACTTCCTATTAACGCCTGCACCCTCC
+
AAAAABFBD3FFGGGE1AA0AF0BEEG0BACFEEF/ADDGFHAFEA?GH//EAE>EEEEG/E?/?G/0/?F2GFHHH>BBFHFHH1EAE/?/FF2FFCB?/<?FHF0?01<??>2@GFGGGCFF1FC<--<GC.00CC0/CG0:0<;;;0:C;FFFF9;FFF0./0/;BFFA-9----/;BBFBFF9//;BB;BFFF?EE-;--/9-999999:-/;9-99A?-9A99B://999/9A9-----::A-AB
@M03896:38:000000000-B4D98:1:1105:8619:5279 2:N:0:160
CCTGTTTGCTCCCCACGCTTTCGCACCTGAGCGTCAGTCTTCGTCCAGGGGGCCGCCTTCGCCACCGGTATTCCTCCAGATCTCTACGCATTTCACCGCTACACCTGGAATTCTACCCCCCTCTACGAGACTCAAGCTTGCCAGTATCAGATGCAGTTCCCAGGTTGAGCCCGGGGATTTCACATCTGACTTAACAAACCGCCTGCGTGCGCTTTACGCCCATTAATTCCGAGTAACGCTTGCCACCTCCG
+
AAAAAFFFDBFFGFGF2EAFFF?E?FGGFEHHG2AEEAFGFHHFEE1FHA?EEEEEGEEHAE??EF1@EEFHHHHHFBGFGHGGHHHGGEGGBD2GGDGCC@GFFFHF0FGGHHFFHHG@CGGHEHGG.ADHFGHFD<0<<GD0:CGC0B0::CGH0:CFGH0C/9//CFGFBG?@-;FFEBFFFF/9/;/;9/;9;.AF;@=9A.@ADF-;@../;A.-9.//B/B/9B/.-9./;.9..9A///:.9A9
@M03896:38:000000000-B4D98:1:1105:8609:5293 2:N:0:160
CCTGTTTGCTCCCCACGCTTTCGCACCTGAGCGTCAGTCTTCGTCCAGGGGGCCGCCTTCGCCACCGGTATTCCTCCAGATCTCTACGCATTTCACCGCTACACCTGGAATTCTACCCCCCTCTACGAGACTCAAGCTTGCCAGTATCAGATGCAGTTCCCAGGTTGAGCCCGGGGATTTCACATCTGACTTAACAAACCGCCTGCGTGCGCTTTACGCCCAGTAATTCCGATTAACGCTTGCACCCTCCG
+
ABAAAFFFFFFFGGFFAEEFFGEE?EGFGGHHGEDGGGHHGHHHGD1FHGCGFGFGGGGHEE?EEHGEEEGHHHHHFBGFHHHHHHHGGEGGHHGHHGGGG@BGHHFFHGHHHGHGHHHGGGGGBGGDDFGHF0CDGCDCHHHF0;<C;F;CFCGH0CGGHGH.;B/BFFGEFGGF?EFGGGGGFFFEBBFFFFFE9?EFFFFFFFA.;ACF;.;BFFFFFDE/BBBFFFFDA9AFF?C....9//:.AF.
@M03896:38:000000000-B4D98:1:1105:8629:5295 2:N:0:160
CCTGTTTGCTCCCCACGCTTTCGCACCTGAGCGTCAGTCTTCGTCCAGGGGGCCGCCTTCGCCACCGGTATTCCTCCAGATCTCTACGCATTTCACCGCTACACCTGGAATTCTACCCCCCTCTACGAGACTCCAGCTTGCCAGTATCAGATGCAGTTCCCAGGTTGAGCCCGGGGATTTCACATCTGACTTAACAAACCGCCTGCGTGCGCTTTACGCCCAGCAATTCCGATTAACGCTTGCACCCTCC
+
ABBBAFFFFFFFGGCG?EEAFGFG?EGHFHGHGFGGGHHF5FGGGGEHHG?EEF@GFGGG1E?EEF1E>EFGHHHHGBEDHHHHHFHGGADEFGGHHDFGGCGHHHECCFHHHFDFGHGDCFG01GFD.CDGF/</<<0<CGFB0;<;:;:;BCCC;GGHGG0.;0/9BFGGG?B?FDFFFFFFEFB/BBBBB/;B9FEFCF-.;AFDFFD>99./;ADBFDE.9./;B/B.99./:.@.:.99;FAEFD
@M03896:38:000000000-B4D98:1:1105:8621:5313 2:N:0:160
CCTGTTTGCTCCCCACGCTTTCGCACCTGAGCGTCAGTCTTCGTCCAGGGGGCCGCCTTCGCCACCGGTATTCCTCCAGATCTCTACGCATTTCACCGCTACACCTGGAATTCTACCCCCCTCTACGAGACTCAAGCTTGCCAGTATCAGATGCAGTTCCCAGGTTGAGCCCGGGGATTTCACATCTGACTTAACAAACCGCCTGCGTGCGCCTTACGCCCAGCAATTCCGATTAACGCTTGCACCCTCCG
+
>AAAAFFFDBFFGGGGAEE2FFAE?EGFFHHFEEEEEFGGEGGGEE?3G10AAE0EEEFHHD1EEH1>>EFBFDEGCCCFHGGHHHHGCEE?GBBFH/DGG@FFG<0?FGG1GGDFH?GGG-CGFHFD.<ADCBC0</0<<CF00;0CCB<:0CCH0<CGHG0.:0;;CFGF99--B.90;9CF;BF/BFF/B/BB;.;E@?B..9B.9;-;.9.9B9.;;A....;/9;B..9.9/9BA.AA//;:..;.
@M03896:38:000000000-B4D98:1:1105:14121:5565 2:N:0:160
CCTGTTTGCTCCCCACGCTTTCGCACCTGAGCGTCAGTCTTCGTCCAGGGGGCCGCCTTCGCCACCGGTATTCCTCCAGATCTCTACGCATTTCACCGCTACACCTGGAATTCTACCCCCCTCTACGAGACTCAAGCTTGCCAGTATCAGATGCAGTTCCCAGGTTGAGCCCGGGGATTTCACATCTGACTTAACAAACCGCCTGCGTGCGCTTTACGCCCAGTAATTCCGATTAACGCTTGCACCCTCC
+
BBBBBFFFFFFFGGFF2EEAFGEEDGGHFHGHGEFGGFGHHGHHGGGHHGCGFEEEFGGHEFCEGHGE>EGHHHHHGFHHHHHHHHHGGEGGHHHHHGGGGCFHHHBFFFHHHGHHHHHGGGGHFHFG.CDGFHHFHFF/CGHF0;;CGCCFFHHHFHHHGF0.:9CFBFGE??;-DFGGGGGGFFF/FFFFFFFFFFFFFFFFFFB9AAAD-999FFDFFFFFFBBBFFFA9;.B99B.;..:BFFFFF
@M03896:38:000000000-B4D98:1:1105:24148:5923 2:N:0:160
CCTGTTTGCTCCCCACGCTTTCGCACCTGAGCGTCAGTCTTCGTCCAGGGGGCCGCCTTCGCCACCGGTATTCCTCCAGATCTCTACGCATTTCACCGCTACACCTGGAATTCTACCCCCCTCTACGAGACTCAAGCTTGCCAGTCTCAGATGCAGCTCCCAGGTTGAGCCCGGGGCTTTCACATCTCACTTAACAAACCGCCTGCGTGCGCTTTACGCCCAGTACTTCCGATTCACGCCTGCACCCTCCG
+
AAA1AFFBFFFFFEFEAAE0ABAAAAAAFAEFEAAAEGFHHHGGEGGEHC/AAEEEEFGG/B/?EGA/>>/FGGGGFBGDGGHHHHBFE/?/FD2DH/>C/@?CHHFFBGGFHHFBGGG@CCA01>F..<<GG</0<CD<CG00:0<:<00;0:C0/:CCE/C./0/;9C9E?--9-;.FF/B9FFF/9BFF/;9/BA9A>;@?9A@BBB;?---;/---@--99/:FFF----/9;-A----99/A----
@M03896:38:000000000-B4D98:1:1105:24153:5943 2:N:0:160
CCTGTTTGCTCCCCACGCTTTCGCACCTGAGCGTCAGTCTTCGTCCAGGGGGCCGCCTTCGCCACCGGTATTCCTCCAGATCTCTACGCATTTCACCGCTACACCTGGAATTCTACCCCCCTCTACGACACTCAAGCTTGCCAGTATCAGATGCAGTTCCCACGTTGAGCCCGGGGATTTCACATCTGACTTAACAAACCGCCTGCGTGCGCTTTACGCCCAGTACTTCCGATTAACGCTTGCACCCTCC
+
ABBABFFFFFFFGGGFAEAFFGEEEFGGAFGFEFEEEGHHFHGHFFEFGG0EAE>EGGGG1EAEEHA/>EFHHHHHHB3BGGHHHFGFF/EFGGGGHFFGC<2GHFB0C2FGHGFGGH/ADDGHDGF>.<<GC//<DGD/<CG0:;GC0:;0:CCG:;GFFC.-...9;CFF-;--999BFBFFFFF//;FBB/99/:AE9@BDEF;:.:-;-.9/;999BDF/;/9/BF.9:9./;A@.99.;:BA.;A
@M03896:38:000000000-B4D98:1:1105:11969:6194 2:N:0:160
CCTGTTTGCTACCCATGCTTTCGAGCCTCAGCGTCAGTTGGTGCCCAGTCGACCGCCTTCGCCACTGTTGTTCCTCCCGATCTCTACGCATTCCACCGCTACACCGGGAATTCCATCTCCCTCTGCACTACTCAAGCAACCCAGTTTTGACAGCAATTCATTGGTTGCTCCCATTGTTTTCACTTCCAACTTTTCTTCCCGCCTGCTCTCCCTTTACACCCACTAATTCCGTACATCGCTTTCACCCTAC
+
AAB>AFFBDFFFGGGGEFGEGFB2ABEEGFAF2BA2AGFG3E2BFC3AF31AEEAEEEEG1BABEH@553BGGFHHGGEEE/BGH4FF?/EEHHDGH?EEE@BFH////<FGGF2@FF1FFCHHFG1C?1FHF11?10<00>..1=FG0C111<//<DD0<000=<..0<;:/C00;CGHHFCGHH000;9009;BFBF/.9AD.A/0BBCFF0;0;0;99...;/9B/B//999/;:.9;.;//9AF.9
@M03896:38:000000000-B4D98:1:1105:11971:6215 2:N:0:160
CCTGTTTGCTACCCATGCTTTCGAGCCTCAGCGTCAGTTGGTGCCCAGTAGACCGCCTTCGCCACTGGTGTTCCTCCCGATATCTACGCATTCCACCGCTACACCGGGAATTCCATCTACCTCTGCACTACTCAAGCAAAACAGTTTTGAAAGCAATTCATGGGTTGAGCCCATGGTTTTCACTTCCAACTTGTCTTCCCGCCTGCGCTCCCTTTACACCCAGTAATTCCGTACCACGCTTGCACCCTAC
+
AAAAAFFFFFFFGGGGGFGGGGB00BEGGFFFEFECEHHEBEAEFFBEG1DAGGAEEGGH/ECEFHB0BBFEHHHHHGE/FCEGHFGF@?EGHHGHH>EGGEFGH</<//BGGHFDGGFGHGHH@FFF@1?GF1111??10??>1>FG<.<11>F0<GH0==0.<<<//<CE.C;/GFHGHHGHHHF0CGHF0;;BFFFGA@GG??;?ABAEFBFB9;99A9-://B9FF/9-:-99:A-9-9/9BBF-9
@M03896:38:000000000-B4D98:1:1105:7039:6342 2:N:0:160
CCTGTTTGCTCCCCACGCTTTCGCACCTGAGCGTCAGTCTTCGTCCATGGCGCCGCCTTCGCCACCGGTATTCCTCCAGATCTCTACGCATTTCACCGCTACACCTGGAATTCTACCCCCCTCTACGAGCCTCCAGCTTGCCAGCATCAGATGCAGTTCCCACATCGAGCCCGGGGATTTCACATCTCACTTAACACACCGCCTGCGTGCGCTTTACGCCCAGCAATTCCGATTAACGCCTGCACCCTCCG
+
>A>1>DF1BDFFFEBECAE0AGEFCEGH000AABEAEHDF2AFAEE/2B00AEEEGEG?G/>/>>>///>/F2BBE0011BEFF>GH/>?>EHGFGH/EEC?<F0F000<B1DFDDFGECC@<01?CC.-<00.<1<00<CG0C./=<0<0=CC0;CFGGC0..:0;/;A@E9----9/9;0;0FC9/;FFB//;9/9-;@@@B-9--9A=@;--/;-99@-E-;-//9//99;BBB---99:-/99:A--
@M03896:38:000000000-B4D98:1:1105:5566:6408 2:N:0:160
ACTGTTTGCTCCCCACGCTTTCGCGCCTCACCATCAGTTGTCGTCCAGCAATCCGCCTTCGCCACTGGTGTTCCTCCTAATATCTACGCATTTCACCGCTACACTCGGAATTCCGCTTGCCTCTACTTCACTCAAGAACTACAGTTTTGGATGCAGTTCCGTGGTTAAGCCACGGTATTTCACATCCAACTTGCAGTCCCGCCTGCGCTCCCTTTACACCCAGTAAATCCGGATAACGCTTGCATCCTAC
+
3>>AAFFFFFFFGGGE2EEFFGFGEFGGGHHFGHHHHHGGDHGGGGGHHGEHHHEFGGGGAEEEGGFF@?FEGHHHHHHHHHBHHHHGGFGGHHHHHFGGGFFHHHG<EFFHHHGFGDEGHHHHHHHHHHHHGBG22??FFGGF1?G<<@GDGG1GGHHHD1F@C<0=0DCCCF@.GEHGFFHHHHG0:GHBCCB:GFFFGFGGGGGGGGFEBB0FFBBBDEEBFF/;FFDCD9AFF.9.;?A/BFFBFB
@M03896:38:000000000-B4D98:1:1105:6770:7170 2:N:0:160
CCTGTTTGCTACCCACACTTTCGAGCCTCAGCGTCAGTTGGTGCCCAGTAGGCCGCCTTCGCCACTGGTGTTCCTCCCGATATCTACGCATTCCACCGCTACACCGGGAATTCCGCCTACCTCTGCACTACTCAAGAAAAACAGTTTTGAAAGCAGTTTATGGGTTGAGCCCATAGATTTCACTTCCAACTTGTCTTCCCGCCTGCGCTCCCTTTACACCCAGTAATTCCGGACAACGCTTGTGACCTAC
+
AAA>AFFFFFFFGGCGFEFBBGEEHGGHHCFFAFGGGHHH3EEFGHFEGF5BFGEEFGGH1E?EFHF2@??BFHHHHCEGGGGGGHHFE?EFHFHHHEEEFCHHHE/<B>GFGHHFGDGHFHHH1GHG<?GHB1<1<><FCEHG1>FDFFDGFHBGDHFD0D/.C.;/CGHCCFH0CGBGHHHHGGGFGGGBCBFFGGGGGGGGEGGGGGFFBFFFFFBFDE.;/B;BFF/-.9@.A=B....9/;B/BB
@M03896:38:000000000-B4D98:1:1105:14003:7809 2:N:0:160
CCTGTTTGCTACCCATGCTTTCGTGCCTCAGCGTCAGTTAAAGCCCAGCAGGCCGCCTTCGCCACTGGTGTTCCTCCCGATCTCTACGCATTTCACCGCTACACCGGGAATTCCGCCTGCCTCTACTTCACTCCAGCCTTATAGTTTCAAGCGCAGTCCATAGGTTAAGCCCATCTATTTCACGCCTGACCCACAAGGCCGCCTACGCACCCTTTACACCCAGTAATTCCGGACAACGCTCGCTCCCTAC
+
ABBABFFFFFFDGGFGEFGGGG2BBFGFGGHHGGFGEHHH5FDGHE2FGHFCEFAEFGGG1EEEEHB2BBGEHHGHHGGFGEHHHBGFGAEFGGGHHEEEEFGHHG/??<FGHF2?EA/FHGHHHHHHHBGHH0F?GFHHFB1<FGHGDF<><A-C<GHB0GG00==D0DGGAG/:00:CGFHCGEH.;/99.C:A;CEEGGGGGG9-ABBF./9BF99BAA.;/9///B/-;;-.9-;;A-9.;AEBBF
@M03896:38:000000000-B4D98:1:1105:22890:8382 2:N:0:160
CCCAGTTTGGGTCTTAGCTATTGTGTGTTCAGATATGTTAAAGCCACTTTCGTAGTCTATTTTGTGTCAACTGGAGTTTTTTACAACTCAGGTGAGTTTTAGCTTTATTGGGGAGGGGGTGATCTAAAACACTCTTTACGCCGGCTTCTATTGACTTGGGTTAATCGTGTGACCGCGGCGGCTGGCACACAATTACCATACGTACGATGTGTAGATCTCGGTGGGCGCCGTATCATTATAAATAAAATGAA
+
BBBBBFFFFBBBGGGGGGGGGGGGGGHHHHGGGHFHHHHGFGHHHGHHHHGEFGFCGHHHHHHHHHHHBGHHHHHHHHHHGGHGEFHHHFHHHHHHGGHGHHHHHHHHFHGHGEECGGGGDHHHHGG3BDAGFHHHHGGGGGGGAADGHFHFHBDFGHHGGGEFGHGCGGGFFGGFGGGGGB@DFFFFBF.ABBFFFFFBFFFBE@.AEAB////9/:B.....-:-@--9..;;::BBB/:9////////
@M03896:38:000000000-B4D98:1:1105:23302:8600 2:N:0:160
CCTGTTTGCTCCCCACGCTTTCGCACCTGAGCGTCAGTCTTCGTCCAGGGGGCCGCCTTCGCCACCGGTATTCCTCCAGATCTCTACGCATTTCACCGCTACACCTGGAATTCTACCCCCCTCTACGAGACTCAAGCTTGCCAGTATCAGATGCAGTTCCCAGGTTGAGCCCGTGGATTTCACATCTTACTTAACAAACCGCCTGCGTGCGCTTTACGCCCACTAATTCCTATTAACGCTTGCACCCTCC
+
AAAAA1FFFFFFGGGECEE0AFAEEGGFCFGFAEAEAFFHHH/FEA/GE///A>/EEEGH/?A?EG/>>E/>GH2GFFF>FFHGHHGFG/EADH2FHCB@@<DFGCBFFHHHGGGFGFHGGGGHHHG<CCGHFG/<<C0<<CD0;0CGFF0CBGC:;CGCHHF.;0://;C9--.9.:9FBFGBFFF00;09;00;;FEE@<>BFF-9AA-;@--//9-9;9--/://;///;/://-;---;/;/9--;
@M03896:38:000000000-B4D98:1:1105:23304:8622 2:N:0:160
CCTGTTTGCTCCCCACGCTTTCGCACCTGAGCGTCAGTCTTCGTCCAGGGGGCCGCCTTCGCCACCGGTATTCCTCCAGATCTCTACGCATTTCACCGCTACACCTGGAATTCTACCCCCCTCTACGAGACTCAAGCTTGCCAGTATCAGATGCAGTTCCCAGGTTGAGCCCGGGGATTTCACATCTGACTTAACAAACCGCCTGCGTGCGCTTTACGCCCAGTACTTCCGATTAACGCTTGCACCCTCC
+
AABABFFFFFFFGGGGEEFFGGGEEGGHGGHFEFEGEHHHHHGHFFDHHDCGEGEEGGGGAEEEGGE>EEGHHHHHHBGGHGHHHFHGGEGGHHGHHGCCC@DGHGFCFCHHHHHHHHHGGGGHGGF?.<CDFG/<GGF/CGG0CCGGGCGGBFCCCCHHHHE.::/;CFFGGBA?GGGGFGGFFFF/BBF/B9BF;AEFAFFDEF@.::-@B9EFF9ADFF.://;FFFDDA?DFFFF.AA.;FFDFFF
@M03896:38:000000000-B4D98:1:1105:23284:8631 2:N:0:160
CCTGTTTGCTCCCCACGCTTTCGCACCTGAGCGTCAGTCTTCGTCCAGGGGGCCGCCTTCGCCACCGGTATTCCTCCAGATCTCTACGCATTTCACCGCTACACCTGGAATTCTACCCCCCTCTACGAGACTCAAGCTTGCCAGTATCAGATGCAGTTCCCAGGTTGAGCCCGGGGATTTCACATCTGACTTAACAAACCGCCTGCGTGCGCTTTACGCCCACTACTTCCGATTAACGCTTGCACCCTCC
+
ABBBBFFBFFFFGGGG?EAFFGAEEGGGCGGFAEEGGFHHFHHHGE1EG?0EAE@EGEGF1EEEGHE/>EFHGHHHGBFGHFGHHHHGGEFGHGGHHDGGG@DGHGG0FHFGHHHFHHHGGGGHHFFD<DEHFFB<DG0/<GG0:;GCCC0GGFHHGHGHHF0.;0//CFBE:-;-BDGGF0FFFFF/;FFFFBBB/;EEBBBFF?@;DA?B-A.;/;.@BF.9:/BBFFADD.AFB9@?..:/;:A.EF
@M03896:38:000000000-B4D98:1:1105:22385:8737 2:N:0:160
CCTGTTTGCTCCCCACGCTTTCGCGCCTCAGCGTCAGTTGCTGTCCAGCAGGCCGCCTTCGCCACTGGTGTTCCTCCGTATATCTACGCATTTCACCGCTACACACGGAATTCCGCCTGCCTCTCCAGTACTCAAGAAGTACAGTTTCAAATGCAGGCTATGGGTTGAGCCCATAGTTTTCACATCTGACTTGCACTCCCGCCTACACGCCCTTTACACCCAGTAAATCCGTATAACGCTTGCTCCCTAC
+
ACCABFFFFFFFGGGGGEEGGGEEAEFAEFGGEFEEEHHHHHHHGHFFGHAFEFAEEGGGAEEEGGF2@FFEHGHHHE1FEGHHHHHFGFFFGHHHHGEGGEGHHDDBCGGHGGFEGEGHHHHHHFGGGHHHFFGDD00=FGHDGFHGFFFFHHBGGEGHBGCGCE@CBGHEGHFB:CGHHFHHHHH00CGG;FFFGGGGBFFFBFFFGGGGBFFFFFBFF.F/9FFFFFB.:.:;B9@.99A/:FEBBA
@M03896:38:000000000-B4D98:1:1105:22366:8749 2:N:0:160
CCTGTTTGCTCCCCACGCTTTCGCGCCTCAGCGTCAGTTGCTGTCCAGCAGGCCGCCTTCGCCACTGGTGTTCCTCCGTATATCTACGCATTTCACCGCTACACACGGAATTCCGCCTGCCTCTCCAGTACTCAACACGTACACCTTCAAATGCAGGCTATGGGTTGAGCCCATAGTTTTCACATCTGACTTGCACTCCCGCCTACACGCCCTTTACACCCAGTCAATCCGGATAACGCTTGCTCCCTAC
+
>AAAAFFFFFFCFGGG1EAFFF0BAFEEEFBBEEC/BFGGEGGEGB2FGF0ABFAEEFGG/EEEEG1B10B?GEFHH>/BGFGHHBGFGEEEBGGHH/EGG<FGGGC@@<FFF>0?A?/@GGHHFG1?1?FFF<10?/.0><>10<>F<1><DGBH.<.<0=0CC<-/=GFC:GC0;;CGGBGFHGG0;;F9009CFBFA.9AB.9;B.AA;;99///:9:--B///;FFF--:-;/-@---9;BBEB/9
@M03896:38:000000000-B4D98:1:1105:22399:8750 2:N:0:160
CCTGTTTGCTCCCCACGCTTTCGCGCCTCAGCGTCAGTTGCTGTCCAGCAGGCCGCCTTCGCCACTGGTGTTCCTCCGTATATCTACGCATTTCACCGCTACACACGGAATTCCGCCTGCCTCTCCAGTACTCAAGACGTACAGTTTCAAATGCAGGCTATGGGTTGAGCCCATAGTTTTCACATCTGACTTGCACTCCCGCCTACACGCCCTTTACACCCAGTACATCCGGATAACGCTTGCTCCCTAC
+
ABBABFFFFFFFGGGGEEFFFGEEAEEEEGGGFEEGGHFHGHHHGFGFHGHHEFEEGGGGCEEEFG@?BFHGHHHHHE?CFFHHHHHGGGGGHGGHHGGGGCGHHDGDDFFHHFFCGGFGHHHHHFDFGFGHGFFDB0>FHGDBGFHGFF<GFGEHFEGFBHBA<<AFGHHECHHB;CFGHBGHHHH90FBB9CBFGGGGDCGGFFCFDGGB=FFFBFFFFFEBFFFFFF.-;.ABBFFD9A;;BBEF/9
@M03896:38:000000000-B4D98:1:1105:22385:8763 2:N:0:160
CCTGTTTGCTCCCCACGCTTTCGCGCCTCAGCGTCAGTTGCTGTCCAGCAGGCCGCCTTCGCCACTGGTGTTCCTCCGTATATCTACGCATTTCACCGCTACACACGGAATTCCGCCTGCCTCTCCAGTACTCAAGAAGTACAGTTTCAAATGCAGGCTATGGGTTGAGCCCATAGTTTTCACATCTGACTTGCACTCCCGCCTACACGCCCTTTACACCCAGTAAATCCGGATAACGCTTGCTCCCTAC
+
BBBBBFFFFFFFGGGEEFEEFGEEAEEEEFGGEEEEFHGHGHHHHFFHHHHGEFAEGEGG1EEEGHFFDEFEGHHHHE?FFHHHHHHGG?EGHHFHHGGGGEFHHGGGGGFHHHGEGEFGHHHHGGFBDDGHFFB1F0<>FGGF<<F>F<>FHHHHHEHH0D0C<.<GGGGECHH00;GGHBGG0GF<CGHF;FBCF/FGGGDGGGFFFFEA9B//B/9;AE.;FFFFFF.A?AAFF.@A9AAFFFFF/A
@M03896:38:000000000-B4D98:1:1105:10967:8808 2:N:0:160
CCTGTTTGCTCCCCACGCTTTCGCGCCTCAGCGTCAGTTTCAGTCCAGAAAGCCGCCTTCGCCACTGGTGTTCCTACCGATCTCTACGCATTTCACCGCTACACCGGTAATTCCGCTTTCCTCTCCTGCACTCCAGCCCACCAGTATCCAAAGCACTTCCCACCTTGAAAGCAGGACTTTCCCTCCACACTTAGCAGACCGCCTACGCGCCCTTTACGCCCACTCACTCCGGACAACGCCCGCCCCCTAC
+
AA1AAFFFFFFFGGGGCEEAFGEE0EEEGFGFEEE/EHFEHHGHGF11DG1BBGAEEEFHAEE/EG10@0B?BF2FCCE/EEHHHHHFGGGGHHFHHEEGGEGHGC/<<FGHHHBCCAFHHHG10?1<?GHHCCF1<FAGFC<<1<>FGD0=<C/CCCGHHHGC.00000;::/..;:0;C0;BFG///;C000;00/9;-:AB?FA==;@@;/;/;-;9@B--;//;BF-9-;99A-@-;--9;@@-9A
@M03896:38:000000000-B4D98:1:1105:10975:8826 2:N:0:160
CCTGTTTGCTCCCCACGCTTTCGCGCCTCAGCGTCAGTTTCAGTCCAGAAAGCCGCCTTCGCCACTGGTGTTCCTACCGATCTCTACGCATTTCACCGCTACACCGGTAATTCCGCTTTCCTCTCCTGCACTCCAGCCCACCACTATCCAAAGCACTTCCCACCTTCAAAGCAGCACTTTCACTCCAGACTTAGCACGCCGCCTACGCGCCCTTTACGCCCACTCATTCCGCACAACGCCCGCCCCCCAC
+
ABBABFFFFFFFGGGE2EECFGEEAEEAFFGGFEEGGHFGGGFHFFFGEHBBBGAAEEGG1EE1EC323BFEGHDHGHEAEEHHHEHGGEEFHHFHHFEEEEGHHC///FGFGHCEAAEHHGHHHGHBFGGHHGG1FFACFGF.<<>FGD0G/GCGCFHHHFFD.0/00;0:;//;C:G0GGG0FF;/0;C000;C0-;C?BGFFB:;9@BB-//;F;:>BF.9FF;/9F:.99;.;99-;--@BBB-9;
@M03896:38:000000000-B4D98:1:1105:24444:9390 2:N:0:160
CCTGTTTGCTCCCCACGCTTTCGAGCCTCAACGTCAGTTACCGTCCAGTAAGCCGCCTTCGCCACTGGTGTTCCTCCTAATATCTACGCATTTCACCGCTACACTAGGAATTCCGCTTACCTCTCCGGCACTCAAGACGGGCAGTTTCCAATGCAGTCCCGGGGTTGAGCCCCAGCCTTTCACATCAGACTTGTCCATCCGTCTACGCTCCCTTTACACCCAGTACATCCGGATAACGCTTGCCCCCTAC
+
ABAAAFFFFFDFGGCFAFEFEGDEGGGGHHHHGCCFEGHBFFEGGG1GFFF5GGCGGGCFCE?EEG325BF>FHFGGFGBG4GGGGFFCFDEFHBHHFGECCFGDG?FFGHFHGFF/C?FC3FBFGGDCDGGCFF1<?A/-CD.01FFHGHF/CDDDGCG-<-@-;:::GCEGGGF?FFGF0CCBFB0C/BFCBFGF0BF?9.CFF.AFFDE./;/;FFB.?./9//;;B.@?.;/:9@.;.A/FEFBFF
@M03896:38:000000000-B4D98:1:1105:24442:9408 2:N:0:160
CCTGTTTGCTCCCCACGCTTTCGAGCCTCAACGTCAGTTACCGTCCAGTAAGCCGCCTTCGCCACTGGTGTTCCTCCTAATATCTACGCATTTCACCGCTACACTAGGAATTCCGCTTACCTCTCCGGCACTCAAGACGGGCAGTTTCCAATGCAGTCCCGGGGTTGAGCCCCAGCCTTTCACATCAGACTTGTCCATCCGTCTACGCTCCCTTTACACCCAGTAAATCCGGATAACGCTTGCCCCCTAC
+
ABBBBFFFFFFFGGFGEFEFFGGGHGGHHGFHFFGGGHHHFGEGGGEHHFBGGHAEGGGG1EDEGG3?5BFEGHHHHGHHHHHHHHHGGFGGHHHHHGGGGCFGHHHGEHHHHHGFADGHHBHFGHDCDFGHGCG1?F<?>AD?<<GFGGHGFHHFGHHG<<-:;:-;GFHEGDCFEBB099FGFGF0BCBBC9FGGFGGF:FAFFECEFFF.:/:BBBFFF?9;9BFFFF-:..BF.;9.;.;:EFA.A
@M03896:38:000000000-B4D98:1:1105:25601:10193 2:N:0:160
CCTGTTTGATACCCACACTTTCGAGCCTCAATGTCAGTTGCAGCTTAGCAGGCTGCCTTCGCAATCGGAGTTCTTCGTGATATCTAAGCATTTCACCGCTACACCACGAATTCCGCCTGCCTCAACTGCACTCAAGATATCCAGTATCAACTGCAATTTTACGGTTGAGCCGCAAACTTTCACAACTGACTTAAACATCCATCTACGCTCCCTTTAAACCCAATAAATCCGCATAACGCTCGGATCCTCC
+
AB@AAFFFBFFFGGFF?EBBBFEFHGGHHHGG5FFHHH5FHH3FGG5FGBGAEGAFHDGHAE1BAF111ABBEHHHEFFBFHHGHFFHGFHHFGBGGEEFFEHHHEHGGDHHHFGEFEEHGFFFBFDBFHHGCFG22BFGHHF22@@FDFFG2FBDDBGDGHGAF/<0FFG-AD<CFHFHHEGHFF//</CG0;0::::/:FHEHF.:CDAEB09FFBFBDEE/C0;BFG..-:.CBAA.;=-;.@F/9;
@M03896:38:000000000-B4D98:1:1105:9702:10544 2:N:0:160
CCTGTTTGATACCCACACTTTCGAGCCTCAATGTCAGTTGCAGCTTAGCAGGCTGCCTTCGCAATCGGAGTTCTTCGTGATATCTAAGCATTTCACCGCTACACCACGAATTCCGCCTGCCTCAACTGCACTCAAGATATCCAGTATCAACTGCAATTTTACGGTTGAGCCGCAAACTTTCACAACTGACTTACACATCCATCTACGCTCCCTTTAAACCCACTAAATCCGGATAACGCTCGGATCCTCC
+
ABBBBFFFFFFFGGGGGEFFFGEAFEEFHHGHHHFGHHGDGGBFGHHHHGFFEGBFHHHHAE1BBFBAAABBGHHHHHGHHHHHHHGHHHHHHHHHHGGGG@FGFGEG??GHHF3?EFGHHBGHFHFGFHHHFFFF2G3GGHF<2@@FFGHHFGGFDGHF1DFAG?<<BGHADGGGGGHGHFFGHGH<GCHFE00:0CGHFFHHHG.CFGGGBBFGFBBFDE.9CB0FGGA-A9D/F.;.;--.9;FFFF
@M03896:38:000000000-B4D98:1:1105:9712:10564 2:N:0:160
CCTGTTTGATACCCACACTTTCGAGCCTCAATGTCAGTTGCAGCTTAGCAGGCTGCCTTCGCAATCGGAGTTCTTCGTGATATCTAAGCATTTCACCGCTACACCACGAATTCCGCCTGCCTCAACTGCACTCAAGATATCCAGTATCAACTGCAATTTTACGGTTGAGCCGCAAACTTTCACAACTGACTTAAACATCCATCTACGCTCCCTTTAAACCCAATAAATCCGGATAACGCTCGGATCCTCC
+
BBBABFFFFFFFGGGGFEFBFGAAFFGHHHGHHHHHHHFGFGFGHHFHHGHHEGBFHGHHFE?1BFBBAEEFHHHHGGEFHHHHHHHHFGHHHHHHHEFGGEHHHHGE??GGHHGEEGGHHGHHFHHFHGHGGB22FG3GHHFD@FGGGHHHGHFGDGHHFHF/F/<0<GGCACDGGHHHHHHHHGH<DGHGC0CCGHHHHGHHGGECEGGGFFBFCFFFEGG/;90CFF?-.EGFF.B9D--;9@F/FF
@M03896:38:000000000-B4D98:1:1105:9699:10577 2:N:0:160
CCTGTTTGATACCCACACTTTCGAGCCTCAATGTCAGTTGCAGCTTAGCAGGCTGCCTTCGCAATCGGAGTTCTTCGTGATATCTAAGCATTTCACCGCTACACCACGAATTCCGCCTGCCTCAACTGCACTCAAGATATCCAGTATCAACTGCAATTTTACCGTTGAGCCGCAAACTTTCCCCACTGACTTAAACATCCATCTACGCTCCCCTTAAACCCACTACATCCGTATCACGCTCTTATCCTCT
+
AAAAAFF1DFFFGGFEFABBBFA0AEECGFFHHHGFGFDFDBFFFGDFHHHHEB0FGFBF/A/BBB/B/AEFGHHHEG/BFGHFG2F2FGGFFFFHH?EEE@1FHEG?E/FGGF0?EGABC1B11FG<FFGGF0BBGG12@GF12@>@GFGFBHG111??FF1?<//<<1>->-ACHB<=D0</CCG0<CCGH0BGGHHHH0<GBC.;ECB99;./909BAC.9///09;9..9;0/-;-9-//99B/F/
@M03896:38:000000000-B4D98:1:1105:11531:10619 2:N:0:160
CCTGTTTGCTCCCCACGCTTTCGCGCCTCAGCGTCAGTTGCTGTCCAGCAGGCCGCCTTCGCCACTGGTGTTCCTCCGTATATCTACGCATTTCACCGCTACACACGGAATTCCGCCTGCCTCTCCAGTACTCAAGAAGTACAGTTTCAAATGCAGGCTCTGGGTTGAGCCCATAGTTTTCACATCTGACTTGCACTCCCGCCTACACGCCCTTTACACCCAGTAAATCCGGATAACGCTTGCTCCCTAC
+
ABBAAFFFFFFFGGGEEEEFFGDEAFGFFGHGEEEEFGFGFHGHHFBGHHAGEFEEGGGG1EEEEG32@2FAGHHHHD?EFHHHGHHGGEEGHHGHHGGGGEGHHDCBDGGHGGGEGFGGHHHHHHHFFFGHF1F11?0F1>FD1FHGFG<DFHHGFEC.CD0<<<<CFHHEGHB0GFHHHHHHHHG0CGHB0BFF9CFGAADGGG/FFCGG?B/BF/;FDE9;BF;/BF.-;A.BF.@.;.:/9BEBFA
@M03896:38:000000000-B4D98:1:1105:17593:10628 2:N:0:160
CCTGTTTGATACCCGCACTTTCGAGCCTCAGCGTCAGTGCTGCCCCGGCACAATGCCTTCGCGATCGGAGTTCTTCGTGATATCTAAGCATTTCACCGCTACACCACGAATTCCATGTGCCCTGTGCAGACTCAAGGCTTACAGTTTCAACGGCTGGCCACGGTTGAGCCGTGACATTTGACCGCTGACTTAAAAGCCCGCCTACGCTCCCTTTAAACCCACTAAATCCGGATAACCCCCGCATCTTCCG
+
BCBCCFFFFFFFGGFEGEEFGGFGGFGHHHHGEGGGEGHFGFFHHG?EGGABGDFGHHHGCEGEEFEE?EEGHHHHHFGFHFGGHHHHGFGFHGHHHGGGGEBGHFGFFAGGHHFHFHHHHGHFGFHHBFGHH1F?CGFHGHH1<FFGGFH?@@D@DDHFEGDCE-CC:G:;:CEBGFFFBFGFGGB.CBF0;0FFFCE-DCFBFAAADFFFBBBFFFFFE../;/;BF:-;A?BF/..;-;:.;/B9B:
@M03896:38:000000000-B4D98:1:1105:17611:10630 2:N:0:160
CCTGTTTGATACCCGCACTTTCGAGCCTCAGCGTCAGTGCTGCCCCGGCACAATGCCTTCGCGATCGGAGTTCTTCGTGATATCTAAGCATTTCACCGCTACACCACGAATTCCATGTGCCCTGTGCAGACTCCAGGCTTACAGTTTCAACGGCTGGCCACGGTTGAGCCGTGACATTTGACCGCTGCCTTAAAAGCCCGCCTACGCTCCCTTTAAACCCAATAAATACGGATAACGCACGCATCTTCCG
+
AABBBFFFFFFFGGGGGCAFFFEFHGGHHFHGEEDGEHHGHFFHEC0EGGAEHBEGHFHG1EEEEGEA1EEBGGHHGGGFHHHFGG?GFGHFHHHHHEGGGEFHHHHGGEHHHGDFHGBHFHHEHHGGFGHHFC<1?CGHBGG1FFHGGGGDFGCCF?CGEFC.C@/:<C?ECAE09;F00CFFFGC.:BB000;0.CEDBF?AFDFEADF.BF/9/9;9;AF//;//;....9/F.9-9-9-9@/BFF?
@M03896:38:000000000-B4D98:1:1105:11543:10633 2:N:0:160
CCTGTTTGCTCCCCACGCTTTCGCGCCTCAGCGTCAGTTGCTGTCCAGCAGGCCGCCTTCGCCACTGGTGTTCCTCCGTATATCTACGCATTTCACCGCTACACACGGAATTCCGCCTGCCTCTCCAGTACTCAAGAAGTACAGTTTCAAATGCAGGCTATGCGTTCAGCCCATACTTTTCACATCTGACTTGCACTCCCGCCTACACGCCCTTTACACCCAGTACATCCGGCTCACGCTCGCCCCCTAC
+
BBBBBFFCFFFFGGGFEEEAFGEEAEEAEFEGEEA2EGFBFGBGFG5FH21BAFAEEEEHAEG1EG323???FGEHH1?1BBGFGDFFE?>EGHHHHEEECE3BF/>//CFGGGBEGDGGGHHEGHBF1<FGD1111<011>>>1=F>=11>FGF1<<<00=0..<./0=CA.C//::GFBGHG0C0;;;0;009C0;FGDBDGGE99CFAD-9BFF9BBA9.99/:9BB.---./;.::.;;-9;B=.;
@M03896:38:000000000-B4D98:1:1105:13572:11044 2:N:0:160
CCCATTCGCTCCCCCGGCTTTCGTTCCTCAGCGTCAATAATGGCCCAGTGAAGCGCTTACGCCACCGGTGTTCCTCCTGATATCTACGCATTTCACCGCTACACCAGGAATTCCCTTCACCTCTACCACATTCTAGCTCAACAGTATCCAGTGCCGAACCGAGGTTGAGCCCCGGAATTTAACACCAGACTTGTCATGCCGCCTACGAACGCTTTACGCCCACTGATTCCGGACAACGCTTGCACCCTCC
+
BBBBBFFFBBAAFGGGEAEEGGEGHHHHHHHHGFEGGHBEFFGHHHEGBF555FAEF1EB1B>>EGA/>/B?FFGHHHHHGHHGFHHGFEEEHHHHHGGGGFFGHHHAEGHFGHFFFHDGHHHFBHHHHCFFH1F<GGF1??F0?>FFFG<F<FGC-A@C<@--://;:CGCFG-;@900C0FGGGF..;BB;;;90CBFDFAFDF??.@=D.9.BF?.@>B.:/;:9BF9-.9;A;DF.:.;:BBDAEF
@M03896:38:000000000-B4D98:1:1105:13569:11062 2:N:0:160
CCCATTCGCTCCCCCGGCTTTCGTTCCTCAGCGTCAATAATGGCCCCGTGAAGCGCTTACGCCACCGGTGTTCCTCCTGATATCTACGCATTTCACCGCTACACCAGGAATTCCCTTCACCTCTACCACCTTCTAGCTCCCCAGTATCCAGTGCCGAACCGAGGTTGAGCCCCGGCATTTAACACCACACTTGTCATGCCGCCTACGAACGCTTTACGCCCACTGATTCCGCACAACGCTTGCACCCTCC
+
BBBBAFFDAAAAGEFECAA2FGEAGGHHH3AFAEGGGHEFD5FGHA0AA11ADBAE1>EC1?E?EG1///>?@FFGHHHHHGHFFGHFEEEGBGHHH/EEGCFGGEG//0FCFBDDGGFGFCGFDGHGH/0CF11?11=1.>><1=>FFG>FFHD--<<A;@--;///;GFGG@?;@B0;;99BFFG.EEF//;B///;F>BBDFFADFB>D9../;;ABBD9A//9;FFF.-;@FFB?...:9BBDA.D
@M03896:38:000000000-B4D98:1:1105:22531:11261 2:N:0:160
CCTGTTCGATACCCGCACTTTCGCGCTTCAGCGTCAGTTGCGCTCCAGTGAGCTGCCTTCGCAATCGGAGTTCTTCGTGATATCTAAGCATTTCCCCGCTACACCACGAATTCCTCCCACTTTGTGCGTACTCCACGCAACCAGTTCGCGCTGCAGTGCCGATGTTGAGCATCTACATTTCACAACACCCTTAATCTCCGGCCTACGCTCCCTTACAACCCACTACATCCTGCTAACGCCCGCTCCTTCC
+
AAA1>FFAAF1>GGEEEEABFGB0AA0AFADFEEEABF21B/AEEE1BD1ABBB@FHHHHAEA/>BB//>BFGEHH/BF0>2BFG>1GEFGHHH2FGEEE@<DGG/CCC/?FG12@FF0F@D1@20?<?E@GF1C0..<>AGF.=0=CC@CCGCHG0/;0-;-.;;0;/;00900;FFGBF;FF0A.;.;9F/;0;0;;--;@FFF9--AAA9//B/99:AE-ABB//;F//99//9-;-;---;:/;BF
@M03896:38:000000000-B4D98:1:1105:22521:11278 2:N:0:160
CCTGTTCGATACCCGCACTTTCGAGCTTCAGCGTCAGTTGCGCTCCAGTGAGCTGCCTTCGCAATCGGAGTTCTTCGTGATATCTAAGCATTTCACCGCTACACCACGAATTCCGCCCACTTTGTGCGTACTCAAGGAAACCAGTTCGCGCTGCAGTGCAGATGTTGAGCATCTACATTTCACAACACGCTTAATCTCCGGCCTACGCTCCCTTTCAACCCAATAAATCCGCATAACGCCCGGACCTTCC
+
AAAAAFF>AFADGG1EEAE1BGB0AEFHFDFGEGG/EHG1GAA/EF11F1BBFGFCGHFA/>/BBF///>BBEGFHEGFEGBEFGFB2BFDHHHGHHE>EECDGCEG</?GGHH0?ACCFH1G1@0F/FCCG1111100??GFC1>=.@-@CCC//=CD000C0C;0;CBHCGC0C;CCGH0CHCA.C.A9AC09B0;B.9?@GGFB@FFFE-99/B/;ABF-B/9//BFA---9:BA-@@--9;@BBFF
@M03896:38:000000000-B4D98:1:1105:17338:11468 2:N:0:160
CCTGTTTGCTCCCCACGCTTTCGCACCTGAGCGTCAGTCTTCGTCCAGGGGGCCGCCTTCGCCACCGGTATTCCTCCAGATCTCTACGCATTTCACCGCTACACCTGGAATTCTACCCCCCTCTACGAGACTCAAGCTTGCCAGTATCAGATGCAGTTCCCAGGTTGAGCCCGGGGATTTCACATCTGACTTAACAAACCGCCTGCGTGCGCTTTACGCCCAGTAATTCCGATTAACGCTTGCACCCTCC
+
ABBABFFFFFFFGGGGAEEAFGEEEGGGCGHFEFEGGHHHHHHHGEAGG?CGEEEEGGGHEEEEFH>>EEGHHHHHGFGHHHHHHHHGGEFGHHHHHDDGGCGHHHFGFGHHHHHHHHHGGGGHFHFDAEEHF<C<GHFCGGGC:;GC;;:CGFFFGGHGHHFCC9=BFGGEB??B?EFGGFFFFFF/9BFFB/;BB?EE@DFFFFBADFCB-A.BF.ADFF?B///BFF/A.9AFF.@...:BFFFEFD
@M03896:38:000000000-B4D98:1:1105:17327:11482 2:N:0:160
CCTGTTTGCTCCCCACGCTTTCGCACCTGAGCGTCAGTCTTCGTCCAGGGCGCCGCCTTCGCCACCGGTATTCCTCCAGCTCTCTACGCATTTCACCGCTACACCTGGAATTCTACCCCCCTCTACGAGACTCAAGCTTGCCAGTATCAGATGCACTTCCCAGGTTGAGCCCGGGGATTTCACATCTCCCTTACCAAACCGCCTGCGTGCGCTTTACGCCCACTAATTCCGATTCACCCTTGCACCCTCC
+
AAAAAFFFFFFFGGGE2AAAAG2EBEGGEFGFFGE2BFGHGH2GEE1FF11AAE>EEEGF1EA>EH>/>>FFFGHHH0?3BBFGHDGFE?EEGGFHF?BDC@?GFGC00FGGGG>FHHEGCDDGGG<.>C>FC</0<<</CG=0<0===<:;<CG00;CGHG0.:0/:;CFF9;A?@.F0FFFFBFG00;BF/:B9/.AE9@BD.A@.AA->-.;/;.9;99../:/9BF/..9//9/;.99;/9B;9AA
@M03896:38:000000000-B4D98:1:1105:17348:11487 2:N:0:160
CCTGTTTGCTCCCCACGCTTTCGCACCTGAGCGTCAGTCTTCGTCCAGGGCGCCGCCTTCGCCACCGGTATTCCTCCAGATCTCTACGCATTTCACCGCTACACCTGGAATTCTACCCCCCTCTACGAGACTCCAGCTTGCCAGTATCAGATGCAGTTCCCAGGTTGCGCCCGGGGCTTTCACATCTGACTTAACAAACCGCCTGCGTGCGCTTTACGCCCAGTACTTCCGATTCACGCTTGCACCCTCCG
+
AAA3>DFBD5DFGGFF2EEAFGAEEGGFBGHGGGDDAGHHFHFFEA1F3E10AE>FEEGH1E?EEHE/>/FFHHGHGCFHGHHHHHHGGEE?HGFHHDCCB@BFGHEC01?GHHFFHHHGGGGGGHCA..CG1/<<C0D/<C00<0===<;;00:0<;GHHCC:C0/.9AEB-:-999./;0;9/9;/9B/;/;9;/.:A-@BF?A-9.9;;@9A//.999.9;///;9B.ADF//;EF..9.;;BF?...
@M03896:38:000000000-B4D98:1:1105:10045:11586 2:N:0:160
CCTGTTTGCTACCCATGCTTTCGAGCCTCAGCGTCAGTTGGTGCCCAGTAGACCGCCTTCGCCACTGGTGTTCCTCCCGATATCTACGCATTCCACCGCTACACCGGGAATTCCATCTACCTCTGCACTACTCAAGCAAAACAGCTTTGAAAGCAATTCATGGGTTGAGCCCATGGTTTTCACTTCCAACTTGTCTTCCCGCCTGCGCTCCCTTTACACCCAGCAATTCCGGACAACTCTTGCACCCTAC
+
BBBBBFFFFFFFGGFG4BBBFGAFBEGGHFHHGEEDGGFH3EEFFFACBAEBGGEEEEGH1EEEEG325BFBFGHHHFFFCGGHFHHGFGGGHHHHHEGGGEBFGEE@C/BGGHDGGFFGF2GGG2FG2FGGF1<11?01?FGG0>GFHE1>1FGG1FG00=0<<<</<<GC;CC/;;:;GBGGHHHHHHB0<;CFFFFF.AF.;ABFCGCEFB0BFBB/A...;./;B/B-.99../;/;//999;EB:
@M03896:38:000000000-B4D98:1:1105:10031:11598 2:N:0:160
CCTGTTTGCTACCCATGCTTTCGAGCCTCAGCGTCAGTTGGTGCCCAGTAGACCGCCTTCGCCACTGGTGTTCCTCCCGATATCTACGCATTCCACCGCTACACCGGGAATTCCATCTACCTCTGCACTACTCAAGCAAAACAGTTTTGAAAGCAATTCATGGGTTGAGCCCATGGTTTTCACTTCCAACTTGTCTTCCCGCCTGCGCTCCCTTTACACCCAGTAATTCCGTACAACGCTTGCACCCTAC
+
ABBABFFFFFFFGGGFBFFEGGEGGEGFHHHHGEEEEHFHFE2FGFCHGHGHHHAEFGGHFEEEFHCB@BFEHHHHHGGGGGGHHHHGGFGGHHGHHEGGGEFGHE/<CDHHHHD@GGHHHHHHHH2F<FGHH<B11?0GHHHB1>FGHEFHHHHHFFHB0G<.C<<CCGHECHEGCCCCGFHHHHFGFHHECBFGGBGFDABGGFGGGGGGFFFFF/9BD:.99/99FF//;999;=C.;A9;9FD?BA
@M03896:38:000000000-B4D98:1:1105:15891:11753 2:N:0:160
CCTGTTTGCTACCCACACTTTCGAGCCTCAGCGTCAGTTATCGTCCAGTAAGCCGCCTTCGCCACTGGTGTTCCTCCTAATATCTACGCATTTCACCGCTACACTAGGAATTCCGCTTACCCCTCCGACACTCTAGTACGACAGTTTCCAATGCAGTACCGGGGTTGAGCCCCGGGCTTTCACATCAGACTTGCCGCACCGCCTGCGCTCCCTTTACACCCAGTAAATCCGGATAACGCTTGCACCATAC
+
BBBBAFFFFFFFGGGFEEGGGGGGGGGHHHHHEEEGGHHFFHEEFFEHHBBAGHAEGGGG1EDEGHF2@BGBGHHHHHHHHHHHHHHECEEFGHHHHFGGGGHHHHBB3FGHHHHEEFGHHGHGGGGGF@DFG2<??FF//CC@1FHFFGGFHGHHHHHHGG@-<:-GCGHGGG?AGAEFGFGGGGF;0CBBCFF-??BFBFFFFFFFFFDE./9/;/:BAA.;;/;;F/.-.9.;F.B.E..9BF?/9;
@M03896:38:000000000-B4D98:1:1105:15918:11769 2:N:0:160
CCTGTTTGCTACCCACACTTTCGAGCCTCAGCGTCAGTTATCGTCCAGTAAGCCGCCTTCGCCACTGGTGTTCCTCCTAATATCTACGCATTTCACCGCTACACTAGGAATTCCGCTTACCCCTCCGACACTCTAGTACGACAGTTTCCAATGCAGTACCGGGGTTGAGCCCCGGGCTTTCACATCACACTTGCCGCACCGCCTGCGCTCCCCTTACACCCAGTAACTCCTCATACCGCCTCCACCATCC
+
ABBABFFFFFFFGGGFEEFFFGFGCFGHHHHHGGDEGHHGBHGHEAEGFD5DGHEEGGGHAECEFHBB5BBEFHHHHHHHHGHHHHHGGGGGHHHHHEGEEEFGFHHG3?FGHHFEEGGGFHFFFD/@D@FFG2F?1@F//?A<FDHGHFDGFF1=F<GFAD--<:;/;CHEGG??DCEGGBFFGGB00=C00;B9?@DFDAC...;--AAA...;B///9;.;9B/;FF/.9/;/;.-=D...9A.//:
@M03896:38:000000000-B4D98:1:1105:15897:11770 2:N:0:160
CCTGTTTGCTACCCACACTTTCGAGCCTCAGCGTCAGTTATCGTCCAGTAAGCCGCCTTCGCCACTGGTGTTCCTCCTAATATCTACGCATTTCACCGCTACACTAGGAATTCCGCTTACCCCTCCGACACTCTAGTACGACAGTTTCCAATGCAGTACCGGGGTTGAGCCCCGGGCTTTCACATCAGACTTGCCGCACCGCCTGCGCTCCCTTTACACCCCGTAAATCCGGATAACGCCTGCACCATAC
+
ABBBBFFFFFFFGGGGEAFBFGFGGFGHHHHGEGGGGHHGHHHHHEEGGFFDGHEFGGGHAEDEGHFCBFGEGHHHHHHHHHHHHHHGFFGGHHGHHEEGGEFHHHEHFHHHHHGEE?AGHHHGGGGGGGGHHBF1?FF<<C</DGHGFHHFHHHEHHHGGGD-A:@FCCHEGGACGBEFGGGGGGF:FFFE:CF--CFBCFFFFE>>DDFE//;:;;FBD-;:-;.:BF.:9:ABF?C-:9.;BB./;B
@M03896:38:000000000-B4D98:1:1105:21858:13193 2:N:0:160
CCTGTTTGCTCCCCACGCTTTCGAGCCTCAACGTCAGTTACCGTCCAGTAAGCCGCCTTCGCCACTGGTGTTCCTCCTAATATCTACGCATTTCACCGCTACACTAGGAATTCCGCTTACCTCTCCGGCACTCAAGACGGGCAGTTTCCAATGCAGTCCCGGGGTTGAGCCCCAGCCTTTCACATCAGACTTGTCCATCCGTCTACGCTCCCTTTACACCCAGTAAATCCGTCTAACGCCTGCCCCCCAC
+
ABBBAFFFFFFFGGFEEFECFGEAGGGHHHFGEGEGGHHHFHEGFEFHGFBGHGAEGGGHAEEEGHFC@FGEHHHHHHHHFGHHGHHGGFGGHHHHHEGGFFGHGGFFFGHHGFGFDGGHHHHHFHGCCFGGF0FD1FD?-AC.<>GHHFHFFGFBGFHG<--:::-/:CHEGGEEEFFF90;BFFF009;090:B9BFFGCC.AB9@.ADF.//BB/BBD..;//;:BB.....9B.;-.9FAEF>--9
@M03896:38:000000000-B4D98:1:1105:12964:13487 2:N:0:160
CCTGTTTGCTCCCCACGCTTTCGCACCTGAGCGTCAGTCTTCGTCCAGGGGGCCGCCTTCGCCACCGGTATTCCTCCAGATCTCTACGCATTTCACCGCTACACCTGGAATTCTACCCCCCTCTACGCGCCTCAACCTTGCCACTATCAGATGCCGTTCCCAGGTTGAGCCCGGGCATTTCACATCTCACTTAACAAACCGCCTGCTTGCGCTTTACGCCCAGTAATTCCGATTAACGCTTGCACCCTCC
+
ABB>ADFCFFFFGFGFAAAAFGAEEGGHFFGEEEFGEGHFDGHHE1A3F10AA>0>EEGHEEFGGH1>/>/?DGGHF?33FGHFFHFGE?E/FFDGF?BD<<FGG<00?1?FGH1FGGHGGGGHHGG?---<A/</::00:CC0;;0C00000:0;9.9CF00.90/:;FBE:-;-;9//99//;9;/;BBB/9:9999A99@DFF/:;A;;-../B..99..//::/B9/.9.::B9-9A..99BAAEF
@M03896:38:000000000-B4D98:1:1105:12947:13494 2:N:0:160
CCTGTTTGCTCCCCACGCTTTCGCACCTGAGCGTCAGTCTTCGTCCAGGGGGCCGCCTTCGCCACCGGTATTCCTCCAGATCTCTACGCATTTCACCGCTACACCTGGAATTCTACCCCCCTCTACGAGACTCAAGCTTGCCAGTATCAGATGCAGTTCCCAGCTTGAGCCCGGGGATTTCACATCTGACTTAACAAACCGCCTGCGTGCGCCTTACGCCCAGTAATTCCGATTAACCCCTGCACCCTCC
+
ABBABFFFFFFFGGFEAFECFGEEGGGFFGHFEFFDGFGHHFHHDAAEG??AEEEEGGGGCEFGGH?//EFFGGFGF2GGGGHHFHGGCEFCDFFGHDGC/<2GFF?0C?FGGHGFGGHGGGGHGFE?<.<GC<C0</D/CGD0:0;<<0:0CGF0;;CGCH0.0:/;;CBE----99B9FFFFFFF//BF//9B//.;E@CFFEE-;.;-;.:.:F..;BA?//9/;;/;A9.99;/;.....:FFEF?
@M03896:38:000000000-B4D98:1:1105:22788:13632 2:N:0:160
CCTGTTTGCTCCCCACGCTTTCGCGCCTCAGCGTCAGTTTCAGTCCAGAAAGCCGCCTTCGCCACTGGTGTTCCTACCGATCTCTACGCATTTCACCGCTACACCGGTAATTCCGCTTTCCTCTCCTGCACTCCAGCCCACCAGTATCCAAAGCACTTCCCACCTTGAAAGCAGGACTTTCACTCCAGACTTAGCAGGCCGCCTACGCGCCCTTTACGCCCACTCACTCCGCACAACGCTCGCCCCCTAC
+
BBBBBFFFFFFFGGGE?EAFFGEFEEGGGHHHGGFGGHHHHHDFFFFHHHFBFGAEEFGGAFGEGHB2BFGEHHBHFGGFGGHHHHHGGFFGGHHHHGGGGFGHHGC<CFGHHGCEFFGHHHHHHHFBFGGHHEH1GEDGFG.0><>>F=<=/CFHHFHHHHHGFC0:0<0:;/.;GFFBGGGFGGC/0;BBF0:00.;CDCGG.BACAFFD-9BFF..BBD.AB//;BFA.9-9;A=-.;9>DDFAFEA
@M03896:38:000000000-B4D98:1:1105:22777:13647 2:N:0:160
CCTGTTTGCTCCCCACGCTTTCGCGCCTCAGCGTCAGTTTCAGTCCAGAAAGCCGCCTTCGCCACTGGTGTTCCTACCGATCTCTACGCATTTCACCGCTACACCGGTAATTCCGCTTTCCTCTCCTGCACTCCAGCCCACCAGTATCCAAAGCACTTCCCACCTTGAAAGCAGCACTTTCACTCCACACTTAGCACGCCGCCTACGCGCCCTTTACGCCCACTCATTCCGGACAACGCTCGCCCCCTAC
+
ABA?AFFFFFFFGGGEEEE2FGAEAEGEGGHGFGFGGGHHGGEGGF5FHHGBBFAAEFEF1EEEFHBF@?F?GH4GFHGEGEHHHHHGGFFGHHHHHGEC/EFHHG?BDFGHHGFDDDGHHHHFHHHGFGGHHCG?FEDGGGG0<>>>G=<DHGEFGGHGHFHGCB000::;::/;GFCCHGHGGGG/:=BFF0;90-;;;BGFFF.@-@=@-//9F.ABBFAFFFB/:B/-;9-9;-@.;--@DDF=AF
@M03896:38:000000000-B4D98:1:1105:16980:13804 2:N:0:160
CCTGTTTGATACCCACACTTTCGAGCATCAGCGTCAGTTACAGTCCAGTAAGCTGCCTTCGCAATCGGAGTTCTTCGTGATATCTAAGCATTTCACCGCTACACCACGAATTCCGCCTACCTCTACTGCACTCAAGACGACCAGTATCAACTGCAATTTTACGGTTGAGCCGCAAACTTTCACAACTGACTTAAACATCCATCTACGCTCCCTTTAAACCCAATAAATCCGGATAACGCTCCGATCATCC
+
AAAABFFFFFFFGFFE2EFFFGECFEGHHGHHGGEGGHHHFGFHF35BFFFAFGAFGGHHEE1EEG1B1EFFGHHHHGGGHHHHHGHGGHHHGHGHHDGFCEGGGHFGF?GHH?3?EGEEFDDFBGHFHHFH22B?BG?FGDC0<FDGDFGEBFHD<?111FGD<<-<>GH@CGFCCDGFHFHHHGH/:/;:<0;0;C0:FBFBBF9:;AEF/00FFBBF?E.90B;;BGD-...B/.=...9@.@./;F
@M03896:38:000000000-B4D98:1:1105:10212:13811 2:N:0:160
CCTGTTTGCTCCCCACGCTTTCGCACCTGAGCGTCAGTCTTCGTCCAGGGGGCCGCCTTCGCCACCGGTATTCCTCCAGATCTCTACGCATTTCACCGCTACACCTGGACTTCTACCCCCCTCTACGAGACTCAAGCTTGCCAGTATCATATGCAGTTCCCAGGTTGAGCCCGGGGATTTCACATCTGACTTAACACACCGCCTGCGTGCCCTTTCCTCCCAGTAATTCCGCTTAACGCCTTCACCCTCC
+
AAA1>DF1DFFFGEGE1EEAFGEEECGGAA0BABA/ABGHFHCGFA/FG/AEEE/>EAEGGE?EEH//>>FGFFDGG01BFGHHFGGFE?EE2FFFHCC?C<<GF000?0?GFF1?FHHGCCGGBG....<GC<<<</<<CCB:00;;00:::::0;;CFH00./;/;/9F9---;-CF0B9;;FFF/;9/:;/9;/-99-;@B9F@9AA-9;F///99/A-/9///99B/----/;A@---9/9/99EB
@M03896:38:000000000-B4D98:1:1105:10204:13830 2:N:0:160
CCTGTTTGCTCCCCACGCTTTCGCACCTGAGCGTCAGTCTTCGTCCAGGGGGCCGCCTTCGCCACCGGTATTCCTCCAGATCTCTACGCATTTCACCGCTACACCTGGAATTCTACCCCCCTCTACGAGACTCAAGCTTGCCAGTATCAGATGCAGTTCCCAGGTTGAGCCCGGGGATTTCACATCTGACTTAACAAACCGCCTGCGTGCGCTTTACGCCCAGCAATTCCGATTAACGCTTGCACCCTCC
+
ABBAAFFFFFFFGGGGEEEFFGEEEGGHFHHGFEGGGHHHHHHHGG?FH??EEE>EGGGH1EDEEHE/>EFHHHHHHFGGHGHHHHHGGEGGHFGHH?CGG@?GHHGABFGHGHGGHHHGGGGHHGFC.<CGF0/=<CD/CC=0:;CG:00;CFHB;;GFCG0.:9/;9CFE--9--CFGFFF0BBF/:FBBF/;B9AEE===D?AA9A9;;-9.BF9ABDAA.;.9;BFFFF.A/;.@.;99/BFFFFF
@M03896:38:000000000-B4D98:1:1105:22262:14163 2:N:0:160
CCTGTTCGCTCCCCACGCTTTCGCTCCTCAGCGTCAGTAACGGCCCAGAGACCTGCCTTCGCCATTGGCGTTCTTCCCGATATCTCCACATTCCACCGTTACACCGGGAATTCCAGTCTCCCCTACCGCACTCAAGCCCGCCCGTACCCGGCGCCGCTCCACCGCTCCCCGATGCACTCTCACCCCGCACGCCACGAACCGCCTACGACCCCTTCACGCCCCTCAACTCCGAATACCGCCTGCCCCCCAC
+
AAAAAFF>DAAAFEGE0EAAAF0BEHGBG1FFEFF//FD2D/AEEE?GHEFFFEAFGFGGAEF/B@110/B/?FHHHBEE?/>GF2BDHFFFHH2GH?FE?EEHHC/<@CGGHHF1>FGHFHCHFFH/>-@CF011>CC-<CG-A@C:C:-;-;-;;A9C/;F.-9---;---;-9B9/;:/F-;@9--@99--9---;;-;@BFB;9-;9A-9-:B--9;----/-:FB--;-99;-;9--9--;---;
@M03896:38:000000000-B4D98:1:1105:22280:14163 2:N:0:160
CCTGTTCGCTCCCCACGCTTTCGCTCCTCAGCGTCAGTAACGGCCCAGAGACCTGCCTTCGCCATTGGTGTTCTTCCCGATATCTACACATTCCACCGTTACACCGGGAATTCCAGTCTCCCCTACCGCACTCAAGCCCGCCCGTACCCGGCGCGGATCCACCGTTCAGCGATGGACTTTCACACCGCACGCGACGAACCGCCTACGAGCCCTTTACGCCCCATATCTCCGCCTCACACCCGCACCCTAC
+
BBBBBFFBBBBAFEFE2EEAFFEEFHGFFGHHGGGGGHHFGGGEE?1AGEGHGHEGHBFGAFDEFF4@BF?EFHHHGHGGEEGHFHHHGDGFHHHHHGGEEFGHHGCGC@GHHGFBGFHHGHGHGFF@CCGDH0F1>FC-@CG--<<CC;ACDGGG?BGBCGGB9C/;/F.-.9./B9:;BFFFF?---;@@9-9-;;B;9B;.AF..9;@AB//99.99;-;.////9;....9;./;..---9;...;
@M03896:38:000000000-B4D98:1:1105:6521:14318 2:N:0:160
CCTGTTTGATACCCACACTTTCGAGCCTCAATGTCAGTTGCAGCTTAGCAGGCTGCCTTCGCAATCGGAGTTCTTCGTGATATCTAAGCATTTCACCGCTACACCACGAATTCCGCCTGCCTCAACTGCACTCAAGATATCCAGTATCAACTGCAATTTTACGGTTGAGCCGCAAACTTTCACAACTGACTTAAACATCCATCTACGCTCCCTTTAAACCCAATAAATCCGGATAACGCCCGGATCCTCC
+
AABAAFFBFFDFGGGGGEFBBGE2BEEHHHHHHHFHGHFHGHFGHHHGHHH2EGFFHHHHEEDEEHABEAEFFHHHGGFHHHHHHHHHHHHHGHHHHEEGGEGGHHF/EEGHHF3?EGFHHFHHCFHBGHHHH2??FGGHHHH22@@FGHHFCGGHDFHGFGA/0<<0<GHC?C@CHHDDGGHHHGH/DCGFGC0CB0CBHCGCFF.:.CFEBFF0;BCFDE./900;FG.9..CBB.--;--9.;F/BB
@M03896:38:000000000-B4D98:1:1105:6526:14335 2:N:0:160
CCTGTTTGATACCCACACTTTCGAGCCTCAATGTCAGTTGCAGCTTAGCAGGCTGCCTTCGCAATCGGAGTTCTTCGTGATATCTAAGCATTTCACCGCTACACCACGAATTCCGCCTGCCTCAACTGCACTCAAGATATCCAGTATCAACTGCAATTTTACGGTTGAGCCGCAAACTTTCACAACTCACTTAAACATCCATCTACGCTCCCTTTAAACCCACTACATCCGGATAACGCTCGGATCCTCC
+
ABAABFFFFFFFGGGGFEFBFGEFFEGHHF3GEGGHHHFGFGHGFHEFHD3ABGAFGHHG1EDFEHF1AAABGHHHHHFHGHHGHHGBFGGHHHHHHFFGGEFHFHGFGEGGHGF?EFEFHBFH3GHHHFGHF2B2?B?GHHG22@>F@FGFGHGF1FGGDGC/0/<<<FF@@GGGFFBGH0DGHDC0<CBGB0CC:CGFF:GGHF.@CEFG/F0;90C/EA.9C//;FG.9..9/9;9.;--.9;9BBF
@M03896:38:000000000-B4D98:1:1105:19523:14415 2:N:0:160
CCTGTTTGCTCCCCACGCTTTCGCGCCTCACCGTCAGTTGCCGTCCAGCAATCCGCCTTCGCCACTGGTGTTCCTCCTAATATCTACGCATTTCACCGCTACACTAGGAATTCCGATTGCCTCTCCGATACTCAAGATCACCAGTTTCAAATGCAGTTCACGAGTTAAGCCTGTGGATTTCACATCTGACTTGCCGACCCGGCTACACGCCCTTTACACCCACTAAATCCGGACAACGCTTGCCACCTAC
+
ABAAAFFFFFFFFGGGEEE2FGEFEFEEEFGGFHGFDGFH5A0BEEEGHH2FGHEGGGGGAEAEEGBF3?FBGFHHFFFFGDGGH4DFEEGGHHHHHEGGGCGHBFBFFGHHHHE/<EFHHGHHHHGGDGGHF?FBGF?G0FFC1=FFHG1DGHHHGDGFFA.-<<=DGHHG.0:;0;CCGFGCCGC0CGFC00C99?@AA-:-9/FFGG?B=FBB9/;9:..99BBFFF.-.;;:9--.:.99/9A./9
@M03896:38:000000000-B4D98:1:1105:26773:14527 2:N:0:160
CCCGTTTGCTCCCCACGCTTTCGCACCTTAGCGTCAGTCTTCGTCCAGGGCGCCGCCTTCGCCACCGCTATTCCTCCTGATCTCTACGCATTTCACCGCTACACCTGGAATTCTACCCCCCTCTACGAGCCTCCAGCTTGCCAGCATCTGTTGTCGTTCCCAGGTCGAGCCCGCGGATCTCACATCTCACTTAACAAACCTCCTGCGTGCGCTTTACGCCCAGTACTTCCGATTAACGCTTGCACCCTCC
+
>A11>BF1B3@BF11EEAE0A1EA0AAG1111ABE/EF1D22BAEA/10//A/AE@EG/@/>//?>///>/B222BC011B1>FFGH/E?//GEGFF/<BC/B<<G00011??@22<CA@///01>.<.--0/<///00<<C0<./=<000;C/0.;:./000.;/;-;.-A----;--;///9/B//9B99//;;/A-A//-;B/9:AB;@--9/9;;-=BEBF/99FBA-9-A/BB??--9B9FBFEF
@M03896:38:000000000-B4D98:1:1105:26787:14539 2:N:0:160
CCTGTTTGCTCCCCACGCTTTCGCACCTGAGCGTCAGTCTTCGTCCAGGGGGCCGCCTTCGCCACCGGTATTCCTCCAGATCTCTACGCATTTCACCGCTACACCTGGAATTCTACCCCCCTCTACGACACTCAAGCTTGCCAGCATCAGATGTAGTTCCCAGGTTGAGCCCGGGGATTTCACATCTGACTTAACAAACCACCTGCGTGCGCTTTACGCCCAGTAATTCCGATTAACGCTTGCACCCTCC
+
ABAABFFFFFFFGGCE2AAAFFEEDEGFF3BFEEGCDEGHGFGGEE1GFE00AEEEEGGHAEAEEFA/>E?GFGHHEB33FEFGGHHAE?EGHHGFG//DC@1?FG0?0?GGHFFFGGHGCGGG1GFD.<AG//<<<<0<<GC0./<:::0;F:C0GGGGFB0.:0;C/9BC-----;/CF9FFFFF//BFB;/;B/.;E;..ABF@ADA@B-A.9F.9@?F.;///;FF99;A?F/.@?9..;:BDFFF
@M03896:38:000000000-B4D98:1:1105:15399:14756 2:N:0:160
CCTGTTTGCTCCCCACGCTTTCGAGCCTCAACGTCAGTTACCGTCCAGTAAGCCGCCTTCGCCACTGGTGTTCCTCCTAATATCTACGCATTTCACCGCTACACTAGGAATTCCGCTTACCTCTCCGGCACTCAAGACGGGCAGTTTCCAATGCAGTCCCGGGGTTGAGCCCCAGCCTTTCACATCAGACTTGTCCATCCGTCTACGCTCCCTTTACACCCAGTAAATCCGGATAACGCTTGCCCCCTAC
+
ABABAFFFFFFFGGGGEEEFFGEGHGGHHHGGEGDFEHHHFHFGGFEHGDFFGGAEEFGHGGDEFGB2@BGGHHGHHHHHGHHHHHHGGEGGHHHHHEGEEEFHGHFFGHHHHH3CCFGHHBHHHHGGGGCHG0F1GFD/>ADDCFHGGGFFHGH0GHFGDD?--;:CFFHEEGC?EBBFFFGGGGE0FFG0FBBBFFGFG.FFFFEDAADF/9BFFBFBDAE////FFFA-A?.9B?D.;..:BE;CAA
@M03896:38:000000000-B4D98:1:1105:15414:14766 2:N:0:160
CCTGTTTGCTCCCCACGCTTTCGAGCCTCAACGTCAGTTACCGTCCAGTAAGCCGCCTTCGCCACTGGTGTTCCTCCTAATATCTACGCATTTCACCGCTACACTAGGAATTCCGCTTACCTCTCCGGCACTCAAGACGGGCAGTTTCCAATGCAGTCCCGGGGTTGAGCCCCAGCCTTTCACATCAGACTTGTCCATCCGTCTACGCTCCCTTTACACCCAGTAAATCCGGATAACGCCTGCCCCCTAC
+
ABAAAFFFFFFFGGCEEEE2FGEFHGGHHHHGEHHGGHHHGHGGGF?GHD5BGGEEEGFH1EDEEHG2@FBEGFHHHHHHHHHHHHHGGEFGHHHHHEGGGCGGHHHF3BFHHHHFGGGHGHHFFHECFGGHF<C<1C??<>@ECGHG>F=GHH0<DCHHGC?-A-:GCFFCDEEFFF0FF9CFGGF09=F009BC0;BCD.C.EFAD?DFA.9BBB/BFFA?FB//BFFDA.99BF.;-;.;AEFCAAF
@M03896:38:000000000-B4D98:1:1105:15400:14777 2:N:0:160
CCTGTTTGCTCCCCACGCTTTCGAGCCTCAACGTCAGTTACCGTCCAGTAAGCCGCCTTCGCCACTGGTGTTCCTCCTAATATCTACGCATTTCACCGCTACACTAGGAATTCCGCTTACCTCTCCGGCACTCAAGACGGGCAGTTTCCAATGCAGTCCCGGCGCTGAGCCCCAGCCTTTCACATCAGACTTGTCCATCCGTCTACGCTCCCTCTACACCCAGTAAATCCGGATAACGCTTGCCCCCTAC
+
BBBBBFFFFFFFGGFEEEEFFGEAAEEHHGGGEGFFGGHHHHGGGFEGFHHFHFAEGGGGAEDEGHFCDGGBGHHHFHHGHGHHHHHFGGGGGHHHHEGGC@FHGHH3CDGFHHHGFGGHHHHHHHFCCGGHHBHDFFAA<ACACFF>FFGFFHFDGCGHGG---;::FFFEDDA9EFGFFBGBFGC9BFF90;FF00FFD9.9A/.9AFFFB.;99BBFDF9/B//BFF9-ADA9F.@.9..;BED;EF
@M03896:38:000000000-B4D98:1:1105:21430:14955 2:N:0:160
CCTGTTTGATACCCGCACTTTCGAGCCTCAGCGTCAGTGCTGCCCCGGCACAATGCCTTCGCGATCGGAGTTCTTCGTGATATCTAAGCATTTCACCGCTACACCACGAATTCCATGTGCCCTGTGCAGACTCAAGGCTTACAGTTTCAACGGCTGGCCACGGTTGAGCCGTGACATTTGACCGCTGACTTAAAAGCCCGCCTACGCTCCCTTTAAACCCAATAATTCCGGATAACCCTCGCATCTTCCGT
+
AAAAAFFFFFFFGGGEGEEBFGEEGFGHHGGGEFDGEGFFGFFFHEAEGGABF3BFHHHG1EEEFFE11>EGHHHHHGGEHF4GF?FGGGGFHHHHHGGGGEFGHGEAD<GGHFFFGHHHHHHECFHHBGGHG1F?FFGHFGHB1FGFFFGCC@CAE?GHFDG.C@/CFH@A@CEFFFG0BBCABB??CB0;;CF0AFGABBFDFA>EDFFF//BFFFFDE..;:/;BF9=.9A/F/;.A-9-;@;9BF./
@M03896:38:000000000-B4D98:1:1105:3666:15063 2:N:0:160
CCTGTTTGCTCCCCACGCTTTCGCGCCTCAGCGTCAGTTTCAGTCCAGAAAGCCGCCTTCGCCACTGGTGTTCCTACCGATCTCTACGCATTTCACCGCTACACCGGTAATTCCGCTTTCCTCTCCTGCACTCCAGCCCACCAGTATCCAAAGCACTTCCCACCTCGAAAGCCGGACTTTCCCTCCACCCTTAGCCCGCCGCCTACGCGCCCATTACGCCCAATCATCCCTGACAACGCTCGCCCCCTAC
+
>A>>>DF1D@DFFEFGEEE0FGFEEEGEFB1B/EE?FHHBGHEBGB1AG0BBFGAEEEEG/B/EEF1010/B@E2FF0//EEGGGHHAEE?EGGHHH/EEGC<BF//>C?GEGHHGGCA@FDF1<<F1F0FDCF<1>FFFFC>01>>>D=0=CF/CGFDFHFHFF.../:.:.---;-00;0;0BE//.;9//00//9;;-;@ABF99;>@@-9//9-9;@B--:/9/9A//-9//A-9-;-;=-9@-:A
@M03896:38:000000000-B4D98:1:1105:16189:15091 2:N:0:160
CCTGTTCGATACCCGCACTTTCGAGCTTCAGCGTCAGTTGCGCTCCAGTGAGCTGCCTTCGCAATCGGAGTTCTTCGTGATATCTAAGCATTTCACCGCTACACCACGAATTCCGCCCACTTTGTGCGTACTCAAGGAAAACAGTTCGCGCTGCAGTGCAGACGTTGAGCATCTACATTTCACAACACGCTTAATCTCCGGCCTACGCTCCCTTTAAACCCAATAAATCCGGATAACTCCCGGCCCTCCC
+
BBBBBFFBBFBDGGGGFEEEFGEFFEGHHHFGFEEGGHHHGFEAEEBGDFBBBGGHHHHG1E1E>GF11E?FGHHHGGGFFHHHHHBGFDGFHHFHHGGGGGHHGGGFGFHGFDBCCFCGHGFBDFHGFDGHG1F?F0?CG?F0=FGGGCGGGGFHD<GG0GH?CFH.GHC:GHFHHHHFGFFGGD.C9;9EEBFFFGGDGDGFFFA-9A?A.9BBBFF/AF.BF/:/FFDAFFD///9BA.;-9;:..9
@M03896:38:000000000-B4D98:1:1105:16174:15109 2:N:0:160
CCTGTTCGATACCCGCACTTTCGAGCTTCAGCGTCAGTTGCGCTCCAGTGAGCTGCCTTCGCAATCGGAGTTCTTCGTGATATCTAAGCATTTCACCGCTACACCACGAATTCCGCCCACTTTGTGCGTACTCAAGGAAAACAGTTCGCGCTGCAGTGCAGACGTTGAGCATCTACATTTCACAACACGCTTAATCTCCGGCCTACGCTCCCTTTAAACCCAATAAATCCGGATAACGCCCCGACCTTCC
+
AAAAAFFBBFBDGGGGEAABFGGGHGGHHGHGGEEGGHGHHGGGGDFHF3BBFHHHHHHHGE1EEGFE?EEGHHHHGFFHHHHGFHFHGFHHHHFHHGGCCEBGHHEEGEFHHE2CDGDGHFGFFGHD??CHG1??10?GBFEC=DGCF@CDCFFBDCFH0GGFCCCGHHHHHHHFGF0GFGGGGGEAA?.C9BFFGGG?BCGDFFD-.ADE9F///;/FDEEFFBFFFFA-ADAF/.@9--@;BAABFF
@M03896:38:000000000-B4D98:1:1105:16193:15109 2:N:0:160
CCTGTTCGATACCCGCACTTTCGAGCTTCAGCGTCAGTTGCGCTCCAGTGAGCTGCCTTCGCAATCGGAGTTCTTCGTGATATCTAAGCATTTCACCGCTACACCACGAATTCCGCCCACTTTGTGCGTACTCAAGGAAAACAGTTCGCGCTGCAGTGCAGACGTTGAGCATCTACATTTCACAACACGCTTAATCTCCGGCCTACGCTCCCTTTAAACCCAATCAATCCTGATAACGCCCCGACCTTCC
+
AAAAAFFBBFAAGGGGFEEBFGFAHFGHHFHGGGEGGHHHGGGGGEFGFF53BGCEHHHHAE?EGH1B1EEFHHHHHGFGFHFGHHHFFFGHHHHHHEEEGEHHHHG/E?GFHFFEFDGGHHHDDFHGFGDHF1<<FF00FFHFDDFFGDG<CF//DFGF0DGCEC:CCGHHCCCGGGHFGGGGFDAE?BEEC0FFBCBABFGFFFAB?DAAFB/:/99BD..B/9;;F9/;/9F/B.-;;--9BFDFFB
@M03896:38:000000000-B4D98:1:1105:27536:15366 2:N:0:160
CCCAGTTTGGGTCTTAGCTATTGTGTGTTCAGATATGTTAAAGCCACTTTCGTAGTCTATTTTGTGTCAACTGGAGTTTTTTACAACTCAGGTGAGTTTTAGCTTTATTGGGGAGGGGGTGATCTAAAACACTCTTTACGCCGGCTTCTATTGACTTGGGTTAATCGTGTGACCGCGGCTGCTGGCACACAATTACCATACGTACGATGTGTAGATCTCGGTTGCCGCCGACTCATTAAAACAAACACGAA
+
CCCBBCFFFCCBGFGGGFGFGGHFHHGHHHHHFHGHHHHHGHHHHGHHHHFEEGFFHHHHHHHHHHHHEHHHGHFHHHHHGGGHFFHHHGGHHHFHFHHHHGHHHHGGHFGHGGGGGGGGDFHHHGHEGHFHFHHFHHFFFGGF>AAHHGHHHFGFHGFGGGHHHHECF<GDFGAC:-ABDECFFBFGFFDGGGGGFF;FFA:CEBFFEFEBFFE9//;...:;.:@BDD--;99//;/99:..;.9..-.
@M03896:38:000000000-B4D98:1:1105:17916:16159 2:N:0:160
CCTGTTTGCTCCCCACGCTTTCGCACCTGAGCGTCAGTCTTCGTCCAGGGGGCCGCCTTCGCCACCGGTATTCCTCCAGATCTCTACGCATTTCACCGCTACACCTGGAATTCTACCCCCCTCTACGAGACTCAAGCTTGCCAGTATCAGATGCAGTTCCCAGGTTGAGCCCGGGGATTTCACATCTGACTTACCAAACCGCCTGCGTGCGCTTTACGCCCAGTACTTCCGATTAACGCTTGCACCCTCC
+
ABAABFFFFFFFGGGG?FEFFGEEEGGHFFHHFEEGGFHHHHHHGFEFHECGEE>EGFGHAEEEGHE/>EGHHHHHHGCGHGHHHHHGGDGGFGFHHDGGGCGHHHFGBGGHHHHHHHHGGGGHGHFD?DFHF0<<DC0<CGG0:;CCC:CCFHHB:CGHHHF.:9BFFGGE@BBBAEGFGGGGFFF/BFFB//;BB9EFFFFFFFDADD=B9../B:9>DF?/B/BBFF?9..ABBDF...99BFFFFF
@M03896:38:000000000-B4D98:1:1105:6018:18128 2:N:0:160
CCTGTTTGCTCCCCACGCTTTCGCACCTGAGCGTCAGTCTTCGTCCAGGGGGCCGCCTTCGCCACCGGTATTCCTCCAGATCTCTACGCATTTCACCGCTACACCTGGAATTCTACCCCCCTCTACGAGACTCAAGCTTGCCAGTATCAGATGCAGTTCCCAGGTTGAGCCCGGGGATTTCACATCTGACTTAACAAACCGCCTGCGTGCGCTTTACGCCCAGTAATTCCGATTAACGCTTGCACCCTCCG
+
BCCCBFFFFFFFGGGGEFEFFGEFGGGHFGGGGGFGGHHHHHHGFEEHHGCGEGEGGGGGAEEEGHEEEEFHHHHHHGGGHGGHHHHGGEEFFGFHHGGGFCGGHGFFGHHHHHHFHHHGGGGHGHEDAAGHF<GDDG0<CHD0:CCGGC:;CGHH;GGHHHHE::BFGGFFFCADGAFFGFGGFFF9FBBBB/BFF.EFFFFFFFF;DDFF;.AFFEDFFDFFFBBFFFFF?D?FFAF.EF9/BFFFFF.
@M03896:38:000000000-B4D98:1:1105:11723:18241 2:N:0:160
CCTGTTCGATACCCGCACTTTCGAGCTTCAGCGTCAGTTGCGCTCCAGTGAGCTGCCTTCGCAATCGGAGTTCTTCGTGATATCTAAGCATTTCACCGCTACACCACGAATTCCGCCCACTTTGTGCGTACTCAAGGAAAACAGTTCGCGCTGCAGTGCAGACGTTGAGCATCTACATTTCCCAACACGCTTAATCTCCGGCCTACGCTCCCTTTAAACCCAATAAATCCGGATAACGCCCGGACCTTCC
+
ABB?AFFBBFBDGGCGGEEBBGEFHFEHHHHGGGGGGHFHHGGGGF3FGHABBFGGHHHHCE1BBF??>EFHGHHHHGGGGHGGHHGHFGHHHHHHHEEGGEFHHGEEE?GEHEB??@FFHFG2FCHGGGGHF<C1F00FGGHE<FGCCGGGGGBGDGD0=D:;;EA.CGGCGHHGGFHGG0CFGGAE9ADA90;C;;B99BBAFFDFEFFF.;B//B9FDE..B//9BF.-;99/FDAFF---@B.;BF
@M03896:38:000000000-B4D98:1:1105:10438:18259 2:N:0:160
CCTGTTCGCTCCCCACGCTTTCGCTCCTCAGCGTCAGTAACGGCCCAGAGACCTGCCTTCGCCATTGGTGTTCTTCCCGATATCTACACATTCCACCGTTACACCGGGAATTCCAGTCTCCCCTACCGCACTCAAGCCCGCCCCTACCCGGCGCGGATCCACCCTCAAGCGATGGACTTTCACACCGCACGCGACGAACCGCCTACGAGCCCTTTACGCCCCATCATTCCGGCTAACGCCTGCACCCTAC
+
AAAAAFFABBBBFFGEEEECFG?EGHGHHFHGEE?E?GFBFGAEA?1FGEGFFHBFHHHHGFFBF34B31?>BGGHHFEEEGGFDGHHH3F4GHFHHCGEDEGHHC@CGCCGG2>2@FDGDGDHFGH@C/CFF0<<FAC->AD-.<<CG.-;:??DD-@99FF.9..//;9...99B//9B/B/;D---;99--9---;@9@F??9.;:;=E9/99F9A9@-../;//BF/--9.9B.9-.;.;9/AEF9
@M03896:38:000000000-B4D98:1:1105:28220:18743 2:N:0:160
CCTGTTCGATACCCTCGCTTTCGAGCTTCAGCGTCAGTTACGCTCCCGCCAGCTGCCTTCGCAATCGGCGTTCTTCGTCATATCTAAGCATTTCACCGCTACACGACGAGTTCCGCCGGCGTTGCGCGCACTCAAGTCCGGCAGTTCGCGCTGCAGTGCAGACGTTGTGCGCCTACATTTCACAACCCGCTTACCTCACCGCCTACGCTCCCTTTAAACCCAATAAATCCGCATAACGCCCCCACCTGCC
+
>>>1AFF>>3ADGG1AAAAAFGAEBBAEBBBD0BAEEFGGF/BFEEG/EEEABFBFHFFF/B??EF?//>>E?F1F/0?FGFDGFDG2BFDDFEBGH<EGGEEF?<B<//?F?@/?C</><<--<-<-:ACCH/C0:00;-;;-CBF.9-;@-AF///;/;9:9-A--::-;9A-B9BB/;9FFFF-B-;-;9BBFF/E--;@ABF9@AB?A;9//;/;BBF--/BFBFF:-;-;/:-;@>--9;A-/-;
@M03896:38:000000000-B4D98:1:1105:28244:18746 2:N:0:160
CCTGTTCGATACCCGCGCTTTCGAGCTTCAGCGTCAGTTACGCTCCCGCCAGCTGCCTTCGCAATCGGGGTTCTTCGTCATATCTAAGCATTTCACCGCTACACGACGAGTTCCGCCGGCGTTGCGCGCACTCAAGTGGGGCAGTTCGCGCTGCAGTGCAGACGTTGGGCGCCTACATTTCACAACACGCTTACCTCACGGCCTACGCTCCCTTTAAACCCAATAAATCCGCATCACGCCCGGACCTTCC
+
AABAAFFBBFBDGGAEEFFEFGEFHGAGFGFFEEEGEGHHGEFGGDFEGGAAFGFHHHHH1E1B?GF1/EEEGHHHGFGHHFHGFG?GG?GHFFFGHEEEC@BF?B@B<BEFGFDGG@@ACDGCA<DDGGGGF9B0990:?ECGGGFGGAFFFFFFBFFF/FF>A.9A=9;>DDDFFFFFFFFFFF?E99AFDFFFB/AADA>DFFA-ADAE.BFBFBBBDFFF//;9BF..9;-:B.;AB--;@B./;B
@M03896:38:000000000-B4D98:1:1105:28218:18767 2:N:0:160
CCTGTTCGATACCCGCGCTTTCGAGCTTCAGCGTCAGTTACGCTCCCGCCAGCTGCCTTCGCAATCGGGGTTCTTCGTCATATCTAAGCATTTCACCGCTACACGACGAGTTCCGCCGGCGTTGCGCGCACTCAAGTGGGGCAGTTCGCGCTGCAGTGCAGACGTTGGGCGCCTACATTTCACAACACGCTTACCTCACGGCCTACGCTCCCTTTAAACCCAATAAATCCGGATAACGCCCGGACCTTCCG
+
AAAAAFF1AFAAGG1EEEEAFGBCEEAABADFEEEEEGHHF/EFGGGEAEEAFBBFHHHB/EBBFG/?>>EEFHHHGGEHFFHGGFGHFFF2BFFHHEEEG@FG?@C/@>?FFF<CC>>CC-<-<-<CCGGGBBF09909-;A999;;A@@@;AB//:BBBFF--;9-@A@@@FFFFF//;/BFFFEF-@;-;9FFFBE:A@@-::A>AABE-//BBFF9;--99/B/9B;-;--;;-@@?----;-/FF-
@M03896:38:000000000-B4D98:1:1105:20899:18779 2:N:0:160
CCTGTTTGCTCCCCACACTTTCGAGCCTCAGCGTCAGTTAAAGCCCAGTTGGCCGCCTTCGCCACCGGTGTTCCTCCGAATATCTACGCATTTCACCGCTACACTCGGAATTCCGCCAACCTCTACTTCACTCAAGATGAACAGTTTCAACTGCAGTCTACGGGTTAAGCCCGTAGTTTTCACAGCTGACTTGATCACCCGCCTGCGCTCCCTTTACACCCAGTAATTCCGGACAACGCTTGCCACCTAC
+
ABBBCFFFFFFFGGGFGEFBFGEGHGGHHFHGGGGGGHHHHHHHHFHHHHEHHGEFGGGHEEDDFHEE@EEEFHHHHGGGGGHHHHHGGGGGHHHHHGGGGEFHHGFADFGHHHHDGGGGGHHHHHHHGHHHGCF??GDHGHFEFFHHHFHHHHHHGHFFFGGCCFADDGHHGFGCEGFGHHHHCAG;BFGFB0FGGGGGGGGGGGFGFFFFFFFFFFFFFFEBFFFFFFFF?@CFECD.AA.99BFFFB
@M03896:38:000000000-B4D98:1:1105:21337:18881 2:N:0:160
CCTGTTTGCTCCCCACGCTTTCGAGCCTCAACGTCAGTTACCGTCCAGTAAGCCGCCTTCGCCACTGGTGTTCCTCCTAATATCTACGCATTTCACCGCTACACTAGGAATTCCGCTTACCTCTCCGGCACTCAAGACGGGCAGTTTCCAATGCAGTCCCGGGGTTGAGCCCCAGCCTTTCACATCAGACTTGTCCATCCGTCTACGCTCCCTTTACACCCAGTACATCCGGATCACCCTTGCCCCCTAC
+
ABBABFFFFFFFGGGEEEEFFGEFFFGGHHGGEFFFFHHGBGEFED?GFGFABGAEFGGG1EEEEH32@?FEGHHHHGHHHFHHHHHFEEDGFH4GH?EGEEFGFE3BFFGHHHFCBFGHHHHHHHA/BBCHF011?<</>>-.<<GGHDGDCGH<DGGG@---::-//;FCDD;AFFFGF;FBFF;0:=F00;;F;CGGAAFFEFEFFDFF.//9B;;BDE./;/;FFF.-.;-.:.;.;.;BFED@A9
@M03896:38:000000000-B4D98:1:1105:10858:19021 2:N:0:160
CCTGTTTGCTCCCCACACTTTCGAGCCTCAGCGTCAGTTAACGCCCAGTTGGCCGCCTTCGCCACCGGTGTTCCTCCGAATATCTACGCATTTCACCGCTACACTCGGAATTCCGCCAACCTCTACTTCACTCAAGATGAACAGTTTCAACTGCAGTCTACGGGTTAAGCCCGTAGTTTTCACAGCTCACTTGATCACCCGCCTGCGCTCCCTTTACACCCAGTAATTCCGGCCAACGCCTGCCACCTAC
+
AAAAAFF1BFFFGEBEFEF1BFECGEEHHAFFEEEGEGFH21BAAA/FFDAFFGAEGFGH/EAEEG>/>EEEFFGGGE/EFGEGH2FFCEEGHHHHHEEGGCGHHHF?C/FGFE0?C/BFFFHHDGHHHGFHF?111>1<1>FG1=<F>DFFFG0/=/<0<..<CE.0CGHH-:-.:C0;C0B90CF/;FFBC0BFBFFFA@G?9A?@?BBFF/B99:BB---/://;;//-999-99;-:--;99A?/;
@M03896:38:000000000-B4D98:1:1105:10879:19022 2:N:0:160
CCTGTTTGCTCCCCACACTTTCGAGCCTCAGCGTCAGTTAAAGCCCAGTTGGCCGCCTTCGCCACCGGTGTTCCTCCGAATATCTACGCATTTCACCGCTACACTCGGAATTCCGCCAACCTCTACTTCACTCAAGATGAACAGTTTCAACTGCAGTCTACGGGTTAAGCCCGTAGTTTTCACAGCTGACTTGATCACCCGCCTGCGCTCCCTTTACACCCAGTAATTCCGGACAACTCCTGCCACCTCC
+
ABBABFFFFFFFGGGGGAFBFGEGGEGHHHHGEFFGGHHHFGBFGHEHHHHHGHFGGGGH1EEEGHE0>>EEHHHHHEGGGGHHHHHGGEGGHHHHHFGGGCGHHG??DFFHHGFDGCGGGHHHHHHHHHHHGCC=?GGGHHHC<DGGFGHFHHBHGHG0DE.-<<<G=DGG:::CC;CGHGHFF9B;;FFB;99FBFGGBAGGGG@DGFFFB9BBFFFFDEFF0FBFFF/:.;@.A0;0;00:0BFF.A
@M03896:38:000000000-B4D98:1:1105:10867:19036 2:N:0:160
CCTGTTTGCTCCCCACACTTTCGAGCCTCAGCGTCAGTTAAAGCCCAGTTGGCCGCCTTCGCCACCGGTGTTCCTCCGAATATCTACGCATTTCACCGCTACACTCGGAATTCCGCCAACCTCTACTTCACTCAAGATGAACAGTTTCAACTGCAGTCTACGGGTTAAGCCCGTAGTTTTCACAGCTGACTTGATCACCCGCCTGCGCTCCCTTTACACCCAGTAATTCCGGCACACGCTTGCCACCTCC
+
AAA3>FFFFFDFGGFGGEGFGGEAEEFHHEGHEGEEFGGFHGHHFHGGGGBFFHAEFGGG1EGEFFE>>>EEGHHHHEGGGGHHHHH1EEFEFHHHH?EGGCHHHHFEGGGHHH2CDCCGGFGFHHHHHHHGD0G1FGDFHHHE1=GFGFHFHHGFDGFBHE.<A..<0DCG--:.;;GGGFHH09C99BF0909FFGGGGGAGGGGG?DFEB//BBF/:AF.//9BFFF;-;--9.--....;BFF.;9
@M03896:38:000000000-B4D98:1:1105:3090:19039 2:N:0:160
CCTGTTTGCTCCCCACGCTTTCGCGCCTCAGCGTCAGTTTCAGTCCAGAAAGCCGCCTTCGCCACTGGTGTTCCTACCGATCTCTACGCATTTCACCGCTACACCGGTAATTCCGCTTTCCTCTCCTGCACTCCAGCCCACCAGTATCCAACGCACTTCCCACCTTGCCAGCAGCACTTTCACTCCAGCCTTAGCAGCCCGCCCACGCGCCCTTTACCCCCAATCAATCCTGCCCACGCTCGTCCCCTCC
+
AAAAAFF4DFFFGGGE2EEFGG2E2EEEGFFFEEC?EGDDGFDDGGEGBEGGFH0AEAEF1EA>EB323BBEGGFGFFF?EGHHFHHAFFFGFGGHHFGGGEFGGC//>?FDGF2CA/FGGHHHHHHFBFGBFF1?GADCFFE<1=11>00/.=AC<GCG/GGAC0;//00.:./:CB/C;;C0;:;9/990009;0/;9-;--;:BF--;@-9////9.9-..///9;./9/..;A;?.AF-.;999.;
@M03896:38:000000000-B4D98:1:1105:3108:19053 2:N:0:160
CCTGTTTGCTCCCCACGCTTTCGCGCCTCAGCGTCAGTTTCAGTCCAGAAAGCCGCCTTCGCCACTGGTGTTCCTACCGATCTCTACGCATTTCACCGCTACACCGGTAATTCCGCTTTCCTCTCCTGCACTCCAGCCCACCAGTATCCACAGCACTTCCCACCTTTAAAGCAGGCCTTTCACTCCAGCCTTAGCAGGCCGCCTACGCGCCCTTTACGCCCAATCATTCCGGACAACGCTCGCCCCCTAC
+
AAAAAFFFFFFFGGGEEEE2AFAEAFGEEGBFEFE?EGEFGGFHHGHGGBF3BFAAEFGG1EABEG@F@BGEHHEGFFFEFEHHHHHFG/EEFGFGH?EFEEFHH//<>FHHHF2?B<FHHHHHHHHHGHHGHCF?FCF.FE.<<>F>=0/<.</G<GGHHHHGC00;00:;:/..:C/0CFFBFGB//;9090;90:;C;ABE.B;@-;BF-///;9A9DD?B;F/BFFB;.-;.A;@.A=@@DFFF.;
@M03896:38:000000000-B4D98:1:1105:3100:19072 2:N:0:160
CCTGTTTGCTCCCCACGCTTTCGCGCCTCAGCGTCAGTTTCAGTCCAGAACGCCGCCTTCGCCACTGGTGTTCCTACCGATCTCTACGCATTTCACCGCTACACCGGTAATTCCGCTTTCCTCTCCTGCACTCCAGCCCACCAGTATCCAAAGCACTTCCCACCTTGACAGCAGCACTTTCACTCCACACTTAGCAGGCCGCCTACGCGCACTTTACGCCCACTCATTCCGGACAACGCCCGCCCCCTAC
+
ABBAA5@4B5DFGGGEEEGGEGAEAEEEGHHGEEE2EFDGGGFGDFDGF32ABFAEEEEH1E?EEF32B2?EGGDFFFGEE@HHGHGFGAAEFGGHHGGGGC1FGB<B/FGGHH0E<CCFFFGHHHHEGCFGHFFFFFD<FGE.==DGHH00/CF/CCGGHGHG.C00:;0:;:/:C0/99;F0BB9/9;/900;C9.:;9B@AD..--9-;9/9;FF??B.::BB9;BB/-.9;.;---9-@B-99-.9
@M03896:38:000000000-B4D98:1:1105:15102:19134 2:N:0:160
CCTGTTTGCTCCCCACGCTTTCGCACCTGAGCGTCAGTCTTCGTCCAGTGGCCCCCCTTCGCCACCGGTATTCCTCCAGTTCTCTACGCATCTCCCCGCTACACCTGGAATTCTCCCCCCCTCTACGCGTCTCACCCTTACCCCTATCAGATGCAGTCCCCATGTTGAGCCCGAGCATTTCCCATCTCCCTTCCCTCCCCGCCTTCACGCCCTCTACGCCCCGTCTATCTCATCACCCCCTCCACCCCCC
+
>A>>11311@DCFABE1AA00B0AEE0BC0FC0EA/AA11D2BF///1210/BB/AEEFF?/??EG/////2@FD1B0121@BEFGF/////>1BFA/E<@<<FG0<<B1?1?>2@GA<@>@CFFFE?--<CG=<...;/;C/...;0:0000000;/=C9///0900/:99-----900;09:9//;9;-B-/9/--;;-@>A-///-;-99-B//9--@-9----/;9/;///;-------:--;-;;
@M03896:38:000000000-B4D98:1:1105:15084:19136 2:N:0:160
CCTGTTTGCTCCCCACGCTTTCGCACCTGAGCGTCAGTCTTCGTCCAGGGCGCCGCCTTCGCCACCGGTATTCCTCCCGATCTCTACGCATTTCACCGCTACACCTGGAATTCTACCCCCCTCTACGAGACTCAACCTTGCCACTATCAGATGCAGTTCCCACGCTGCGCCCGGGCATTTCACATCTGACTTAACATACCGCCTGCGTGCGCTTTACGCCCAGTAATTCCTACCAACGCTTGCACCCTCC
+
>A1>AFBFFFFCFEFEAEA0AF0EGGGGFGHG?FE?/FAFFFCH///10///AA/>FEEG/AEEEH>////FFGFFF/E//<GHFHFEC/E/2B2BF<BC/@FGHFC0?1?1FFDFGGHGCGGHFGF...<DF0//</<0<C00;/<<;;00::::;0<CC0.-....;:.;9---9:BBBBB;BF///;B9///9//;B-9>A-A;-;:-@---9/--;@--/;///;B/9/-;/9-9----;;;B-AA
@M03896:38:000000000-B4D98:1:1105:15095:19150 2:N:0:160
CCTGTTTGCTCCCCACGCTTTCGCACCTGAGCGTCAGTCTTCGTCCAGGGCGCCCCCTTCCCCACCGGTACTCCTCCCGCTCTCTCCGCATCTCCCCGCTACACCTGGCATTCTCCCCACCTCTACGCAACTCACCCCTCCCCCTCTCCTACTCACTTCCCATCCTCCACTCCGGGATCTCACCACTAGCTTCACACACCGCCTGCGCACCCCTTACGCCCCGTATCTCCCATCACCCCCTGCACGCGCC
+
>1>1>1@1BBDF1A1F1E000BAAAE00B0BBAEE//AA12A/F///10///A//>>EGE0>B>EE///>/1@B@B0/?/>/>FF1B/////111B<>B/<>DHH00?0011?<1??A0<CGHGBDC-.-<<00<<.-.<<...-.///0<00;:/00;;B009.:0//;0;;.---..0;;C-;9/////////9/-AB----9----9-----;/9--;9--9--/9//-//:/--9----:9-----
@M03896:38:000000000-B4D98:1:1105:13099:19545 2:N:0:160
CCCAGTTTGGGTCTTAGCTATTGTGTGTTCAGATATGTTAAAGCCACTTTCGTAGTCTATTTTGTGTCAACTGGAGTTTTTTACAACTCAGGTGAGTTTTAGCTTTATTGGGGAGGGGGTGATCTAAAACACTCTTTACGCCGGCTTCTATTGACTTGGGTTAATCGTGTGACCGCGGCGGCTGGCACACAATTACCATACGTACGATGTGTAGATCTCGGTGGTCGCCGCATAATTAAAAATACCAACAT
+
ABBABFFFBBBAGGGGGFFBFGHGHHHGGGEGHHHHHHHFBFGGHCGHGHGFFGGFHHEHHGHHHHHHGHHHHEGHHHHHGGHHFHHHHDEFGHHGHHHFFGHHHHHHHGGFFGGGGGGGGGHGHG3?FGAGHHHHHHFFDGCC>CFHFDGHF1DFFGFFGGHHHHGGG<.=DGD-C:::@ABD?DFF9ADEFFFFFEFFFFFFF=AEAAB/99//9/9.::...;-@9---..///;///;./:/;/../
@M03896:38:000000000-B4D98:1:1105:13085:19564 2:N:0:160
CCCAGTTTGGGTCTTAGCTATTGTGTGTTCAGATATGTTAAAGCCACTTTCGTAGTCTATTTTGTGTCAACTGGAGTTTTTTACAACTCAGGTGAGTTTTAGCTTTATTGGGGAGGGGGTGATCTAAAACACTCTTTACGCCGGCTTCTATTGACTTGGGTTAATCGTGTGACCGCGGCGGCTGGCACACAATTACCATACGTACGATGTGTAGATCTCGGCGGGCGCCGCATCTTTAAACAAAAAATATA
+
BBBBBFFFFBBAGGGGGFGFFGGGHGFGGGGGGHHHHHHGDFHGHGHHHHGGFGFFGHGHHHHHHHHHBFHHHEHHFHHHGGGHFFHHHF3GHHEHGFFGFBHHHHFHHFGEFFGGGGGGDEHHHGFDGHEHHHFHGGFADCGC>ACGGFHHHBDDHHHHFGGHHHEHFCGHFD?@:-@?D@BFFDFFFFDFFFFFFFBFFFFFA@EFFFEB///999/.9.-9;-99;---.-////////:;9.-./:/
@M03896:38:000000000-B4D98:1:1105:8785:19794 2:N:0:160
CCTGTTTGCTCCCCACGCTTTCGCACTTGCGCGTCAGTCTTCGTCCAGGGCGCCGCCTTCGCCACCGGTATTCCTCCAGATCTCTACGCATTTCACCGCTACACCTGGAATTCTACCCCCCTCTACGAGACTCAAGCTTGCCAGCATCAGACGCAGTTCCCAGGTTGAGCCCGGGGATTTCACATCTCACTTAACAAACCGCCTGCGTGCGCTTTACGCCCAGTAATTCCGATTAACGCTTGCACCCTCC
+
AA>>AFFCFFFFGFFFEEE0FGEEAEGHD1AAEGGEFHHHFHGEEEAAC//A>FEEEGEG/?/EEF>//>/FEFFHG0B1G1FFGHG/EEECHFHGGC@CGCFGCHB00?FGHGFFFHHGGCA01>>A..CFB0<<0<0<<C:0.:<C0:0:@@C@CFFGBBB.F0;/;0FE-99-;;/;;/9BFFF/9FF/9/;/;-EA;9=BEF9;A->@=A;;F9A=@BEB/B;BFF:9-9-::B@?:A-999AEEF
@M03896:38:000000000-B4D98:1:1105:13895:19798 2:N:0:160
CCTGTTTGCTCCCCACGCTTTCGCACCTGAGCGTCAGTCTTCGTCCAGGGGGCCGCCTTCGCCACCGGTATTCCTCCAGATCTCTACGCATTTCACCGCTACACCTGGAATTCTACCCCCCTCTACGAGACTCAAGCTTGCCAGTATCAGATGCAGTTCCCAGGTTGAGCCCGGGGATTTCACATCTCACTTACCAAACCGCCTGCGTGCGCTTTACGCCCAGTACTTCCGATTAACGCTTGCACCCTCC
+
ABBABFFFFFFFGGGGAEAAFGEEEGGGBGHGEEAEEFGGHHHHGDEHH?ECEE>EFGGG1EDEGH?/>EFFHHHHHBGHHHHHHHHGGEGGGHFHH/CGGCFHHGFFFHHHHGHFGGHGGGGHHHFD.=EGH0CDGGF/GHG0:0CCC<:CFHGGCCGHHH0::0:/BFGF----:AFGGFGGFFF/;FFFB/BFFEFF>DFFFFA9999;9..9B.:-;9.:BBBFFFAA.AAFB.;.A.99;FDFFF
@M03896:38:000000000-B4D98:1:1105:13913:19805 2:N:0:160
CCTGTTTGCTCCCCACGCTTTCGCACCTGAGCGTCAGTCTTCGTCCAGGGCGCCGCCTTCGCCACCGGTATTCCTCCAGATCTCTACGCATTTCACCGCTACACCTGGAATTCTACCCCCCTCTACGAGACTCCAGCTTGCCAGTATCAGATGCAGTTCCCAGCTTGAGCCCGCGGATTTCACATCTGACTTAACAAACCGCCTGCGTGCGCTTTACGCCCAGTAATTCCGATTAACGCTTGCACCCTCC
+
>A1>AFFFFFFFGGBEEEE0FGFGFGGHCAFGEGGGGHHHBHHFEE/BA//AAE>EEFGHAA?EEHE//>F@FFFGF0BDGEGEGGHAE<EFHFHHHEGG?@1BFG000FGHFBBDGHHGGCGE1FF.<.><1///<C0<<C=<00===<0;GFBGFCHHHH0.0:/.0CGC;-9-;;A0BBFBFFF/9;B///;B/-;;;@@FEF@9-99=---;BAA?@B-9//;BFFBAA9AFF-@-A-9;BFBFEA
@M03896:38:000000000-B4D98:1:1105:13882:19815 2:N:0:160
CCTGTTTGCTCCCCACGCTTTCGCACCTGAGCGTCAGTCTTCGTCCAGGGTGCCTCCTTCGCCACCGGTATTCCTCCAGATCTCTACGCATTTCACCGCTCCACCTGGCATTCTACCCCCCTCTACGAGACTCCAGCTCGCCACTATCAGATGCAGTTCCCACCCTTACCCCCGGGATTTCACATCTGACTTAACCAACCGCCTGCGTGCACTTTCCGCCCACTACTTCCATTTACCGCTCTCCCCCTCG
+
AA1>1@FFFFFFFEGE1AA0AFAE0EGF00GFEBB?/BD12F/BEC/FBE0ABB1BFBBF/E//BG>/>EF2GEFHG0@GGGDG@2B/>?/?DF>FH/EE/?1FFF0000<DG22BGFECC/CC1@<//??GF111011.>>../<=D0=<00<0000==GHA...////:;-;-9-./9;0C;0FB00;BFF0;00.;9-;@AEF>;-9-99/99/----9--:/BB9B///////-;;-;//99A-;-
@M03896:38:000000000-B4D98:1:1105:10358:19863 2:N:0:160
CCTGTTTGCTCCCCACGCTTTCGCGCCTCAGCGTCAGTTTCAGTCCAGAAAGCCGCCTTCGCCACTGGTGTTCCTACCGATCTCTACGCATTTCACCGCTACACCGGTAATTCCGCTTTCCTCTCCTGCACTCCAGCCCACCAGTATCCAAAGCACTTCCCACCTTGAAAGCAGGACTTTCACTCCACACTTAGCAGGCCGCCTACGCGCCCTTTACGCCCAATCATTCCGGACAACGCCCGCCCCCTAC
+
ABBAAFFFFFFFGGGGEEEEFGEGEGGEGHHHGGGGGHHHHHGHGFHHHFFGGHAEEFGHAEDFFHCF@BGEHHBGHFEFGGHHHHHGGEGGHHHHHFFGGFGHHFFCFEHGHHHGGGGHHHHGHHHFHHHHHFG1GGGHGGGF<>FFGD0GHHEHFGHHGHGG:00:0:CCGC:CGFFFHHGGGGG//CFF90;C0.ACBGGGGFDF@DCB@BFFF.AAFF?FBF9;FF/-.;9AEBB-;B>DFFFF.F
@M03896:38:000000000-B4D98:1:1105:28865:19997 2:N:0:160
CCTGTTCGCTCCCCACGCTTTCGCTCCTCAGCGTCAGTAACGGCCCAGAGACCTGCCTTCGCCATTGGTGTTCTTCCCGATATCTACACATTCCACCGTTACACCTGGAATTCCAGTCTCCCCTACCGCACTCCACCCCCCCCCTACCCGTCGCAGATCCACCCTTCCGCGACGGACGTGCACACCGCCCGCGCCCAACCGCCGACACTCCCTTCACGCCCATCAATTCCGGACAACGCCTACACCCACC
+
>A>>3DF3>AAAAEFE?AA2AF2EEGEAFFBFF2AE2FF5F10A0011G1BFFF2BFF5BEE?1?34331BEDH4FGF?>/EEGGGHFHGEGFGFHH?BEECFGH3?0B1GFF121?BBB1B?GFFG/>CCCHFG0FDC-<<<--;;;:..:;--.;0;F09A..:/9.;-9--;.9-9.9.9/9A---@-;--;-9.;D-99--;--/;9A././;.99BD//99//9B;-.--.;-;-.../999..;
@M03896:38:000000000-B4D98:1:1105:28880:20008 2:N:0:160
CCTGTTCGCTCCCCACGCTTTCGCTCCTCAGCGTCAGTAACGGCCCAGAGACCTGCCTTCGCCATTGGTGTTCTTCCCGATATCTACACATTCCACCGTTACACCGGGAATTCCAGTCTCCCCTACCGCACTCCAGCCCGCCCGTACCCGGCGCAGATCCACCGTTAAGCGACGGACTTTCACACCGGCCGCGTCCAACCGCCTACGAGCCCTTCACGCCCAATCATTCCGGATAACGCCTGCACCCTAC
+
AABAAFFADBAAFEBFFEEFFFFEFHGHHFGGFEGFGHHFFGCEEEAGFAGHGFFFGHHGEECBF3F33??BBGHHFFGGEEGGHHGGHFGGHHHHHGH/EEBFFEFG??GHHBB2@FGGBG/</FCCFGGGFFG1C>D--<C-<<<<GD-:-;BC-0CB9FG?99;.09@?--9;@D/;BBFFFFA--;-;9-9-.:9DACC.AF.9A=-A:/.BB.9.@FFF///;BB/-...;9AA-...99;DEBA
@M03896:38:000000000-B4D98:1:1105:26759:20113 2:N:0:160
CCTGTTCGATACCCGCGCTTTCGAGCTTCAGCGTCAGTTACGCTCCCGCCAGCTGCCTTCGCAATCGGGGTTCTTCGTCATATCTAAGCATTTCACCGCTACACGACGAGTTCCGCCGGCGTTGCGCGCACTCCAGTGCGGCAGTTCGCGCTGCAGTGCAGACGTTGGGCGCCTACATTTCACAACACGCTTACCTCACGGCCTACGCTCCCTTTAAACCCACTACATCCGGATAACGCCCGGACCTTCC
+
ABAAAFFAAFADGGGEEEEAFGFGHFEHHHHGEGGGGHHHHGGGGGF1EEEEFGFGGGFFEE?BEG?1/>/>FHHHGGGGFFFGFF4BBBBGGGHHHEEGCCGH</></BBC?F/CD/<>><A-.<A@DCGCB//9900;9;A999C.BGBB?FFE9FF//9;999.:-;>@B..;9B//BBFBFDEF;9A.;BFBFEEA.@@AFB.9;9AE./;B//9:DADAFFFBFF:9?.99BABBB-9-@B./;F
@M03896:38:000000000-B4D98:1:1105:26735:20124 2:N:0:160
CCTGTTCGATACCCGCGCTTTCGAGCTTCAGCGTCAGTTACGCTCCCGCCAGCTGCCTTCGCAATCGGGGTTCTTCGTCATATCTAAGCATTTCACCGCTACACGACGAGTTCCGCCGGCGTTGCGCGCACTCAAGTGGGGCAGTTCGCGCTGCAGTGCAGACGTTGGGCGCCTACATTTCACAACACGCTTACCTCACGGCCTACGCTCCCTTTAAACCCAATAAATCCGGATAACGCCCGTCCCCTCC
+
AABAAFFABFAABF2E2AA2ABAFFFBGGFFDBEEGEGGDEBEFEGGAAEEAFGBFGHBB1E1EEBB>/>>ECGHGFGGGHHHHHFGGGGHGHGHHHEEEGCFH??CBDB?FFF/?D>->--A-<-<:CGGGF9B0900.:;BAB0F.;;???FFF9BFF/B:9999.-9=BBD.B9B//9/;BFDAEAB.A.9FBFFE.ABB.BBD?FFDA.///999FFFEFF/99BF:-..;BF?-BB=9.;A..99
@M03896:38:000000000-B4D98:1:1105:26755:20131 2:N:0:160
CCTGTTCGATACCCGCGCTTTCGAGCTTCAGCGTCAGTTACGCTCCCGCCAGCTGCCTTCGCAATCGGGGTTCTTCGTCATATCTAAGCATTTCACCGCTACACGACGAGTTCCGCCGGCGTTGCGCGCACTCAAGTGGGGCAGTTCGCGCTGCAGTGCAGACGTTGGGCGCCTACATTTCACAACACGCTTACCTCACGGCCTACGCTCCCTTTAAACCCAATAAATCCGGATAACGCCCGGACCTTCC
+
ABBABFFBBFBDGGCFEFEEGGGFGEEHHHHGEEEGFHHHGAEGGEFEGFEAFGGGHHHHAE1BEF?B/EEEFHHHHGGHHHHHHGDHHGHHHGGHHEEGGCBG<>BCCCEFGHEDFACCC<A-<ACFFGGGFBB90BBAAEGDGGGGGGGAAFFFFFFB;FF;;EAACFFFFFFFFFFFFFFFFFFFF>9AAFFFFFF?.B@DFFA-EDDE.B///:9BDEEBBF/BFF.9;A.9B.-9B=-@BF9BFF
@M03896:38:000000000-B4D98:1:1105:11989:20144 2:N:0:160
CCTGTTTGCTCCCCACGCTTTCGAGCCTCAACGTCAGTTACCGTCCAGTAAGCCGCCTTCGCCACTGGTGTTCTTCCTAATATCTACGCATTTCACCGCTACACTAGGAATTCCGCTTACCTCTCCGGCACTCGAGCCAGACAGTTTCCAATGCAGTCCCAGGGTTAAGCCCTGGGTTTTCACATCAGACTTGCCTTGCCGTCTACGCTCCCTTTACACCCAGTAAATCCGTATAACGCTTGCCCCCTAC
+
ABBAAFFFFFFFGGGGEFEFFGFAGFGHHHHGEGFGGHHHFHGGGFDHHGFFFGEFGGGHAEEEEHE2@FG?GHHHHHHHHHHHHHHGGDGGHHHHHGGGGFFHGHHEFGHHHHCBDGGHGHHHHHDCDFGCH/??AGHHFFFC1=FGGFGHHHGHHHHHFGE?<C.DGHGHHFCCCCEEHHGGHHF00CGFBFGFGGFFGEGGGGFDGFGEF0BFFBFFFE?BFFFFFFF.9:/B9DF.9AEFFFF>EF
@M03896:38:000000000-B4D98:1:1105:12008:20150 2:N:0:160
CCTGTTTGCTCCCCACGCTTTCGAGCCTCAACGTCAGTTACCGTCCAGTAAGCCGCCTTCGCCACTGGTGTTCTTCCTAATATCTACGCATTTCACCGCTACACTAGGAATTCCGCTTACCTCTCCGGCACTCGAGCCAGACAGTTTCCCATGCAGTCCCAGGGTTAAGCCCTGGGTCTTCACATCCCACTTGCCTTGCCGTCTACGCTCCCTTTACACCCAGTACATCCGGTTAACGCTTGCCCCCTACG
+
AAA3ADFFF5DCFGFEAEEAFGEFGDGFHFFHFGAAAADBGFAFEF1CHF5DFGEGCGGF1EEEEFBG@FFEDHHHHHEHFHFHHHHG?EAE4GFHHGGG@E3FFGFHBFFHHGEGDGDHFFFFHGEBCBCFC//?A?0GGFG0<1=F11FGFH1FD<GC<C<</.<00<::;C.C///:C0CGF0/.9;:0;;/;9/;B@;A9.0.-.:9C/;9BFBF/;9E;9;BBFF.9-.;/9.99.9./9A9-.;.
@M03896:38:000000000-B4D98:1:1105:24400:20777 2:N:0:160
CCTGTTTGCTCCCCACGCTTTCGCACCTGAGCGTCAGTCTTCGTCCAGGGGGCCGCCTTCGCCACCGGTATTCCTCCAGATCTCTACGCATTTCACCGCTACACCTGGAATTCTACCCCCCTCTACGAGACTCAAGCTTGCCAGTATCAGATGCAGTTCCCAGGTTGAGCCCGGGGATTTCACATCTGACTTAACAAACCGCCTGCGTGCGCTTTACGCCCAGTAATTCCGATTAACGCTTGCACCCTCCG
+
AAAAAFBFFFFFGGGE1EE0AG0EAFEFFGGGGEGGGHHHDFGHEEEHHCE?AE>EGGGGGEEEEHE>>ECGHHEGGFHHHHHHHHHGGAEGFGFHHGCCG@DGHGFGFGGHHFGFHHHGGGGHHH.A.CEHF0CBGG0/CHF:C0CC;CCCGHHHGHHHGC0.:0//;FGA@--9A.CFFFGGFFB9BBB/;/9BBFEF@@@BEF@BBB@@99-9BEB@@FF/B//;FFFB-A-BF-@-AA:/9:AAFF-
@M03896:38:000000000-B4D98:1:1105:16319:20836 2:N:0:160
CCTGTTTGCTCCCCACGCTTTCGAGCCTCAACGTCAGTTACCGTCCAGTAAGCCGCCTTCGCCACTGGTGTTCTTCCTAATATCTACGCATTTCACCGCTACACTAGGAATTCCGCTTACCTCTCCGGCACTCCAGCCAGACAGTTTCCAATGCAGTCCCAGGGTTCAGCCCTGGGTTTTCACATCACACTTGCCTTGCCGTCTACGCTCCCTTTACACCCAGTAAATCCGCATAACGCTTTCCCCCTAC
+
ABAAAFFFFFFFFECFEEE2FGGFHGGHHBGH2FCFFHHHGFGCE?1BFB5EFHAEEEAFCA?EEGG2521BBGGHHHGGHBGGDGG?EEEEFHHHHEEEGC3BFGBF3EGHHHBDFFDGCFFBC0<>B/><00?<CF0F0FCC1=FF1>1>GF11GCHG00..<..<=<GD/.;.;:.;GFFGGHC0CG/000CB0;B;-:AGGGCBEGFE/C0;;99FA;.::BB/BF?.;..99.;9..;99BA-9.
@M03896:38:000000000-B4D98:1:1105:26267:20883 2:N:0:160
CCTGTTTGCTCCCCACGCTTTCGCACCTGAGCGTCAGTCTTCGTCCAGGGGGCCGCCTTCGCCACCGGTATTCCTCCAGATCTCTACGTATTTCACCGCTACACCTGGAATTCTACCCCCCTCTACGAGACTCAAGCTTGCCAGTATCAGATGCAGTTCCCAGGTTGAGCCCGGGGATTTCACATCTGACTTAACAAACCGCCTGCGTGCGCTTTACGCCCAGTAATTCCGATTAACGCCTGCACCCTCC
+
ABAAAFFFFFFFGGGGEEEAFGEE?GGE3FFFEEEGGFHHFHHHFFEHHC?EAFEEGGGGAEDEGHE/>EFHHHHHHFCEHFFGHHHE0FFGHGHHHFFFG@FGHHFFFHFHGHHFHHHGGGGHHHFFAFEHF<C0<=0/<CG<0===;;CCCGH0;CHGGF0.::/CFGFG99--99BFFFGGGGGBFFF/9/;BB.AE@DFDEF@;AD@@-;.;BAD=FF.99/9/;B/A.:.B/9=-9A:9/BD?EF
@M03896:38:000000000-B4D98:1:1105:26279:20897 2:N:0:160
CCTGTTTGCTCCCCACGCTTTCGCACCTGAGCGTCAGTCTTCGTCCAGGGGGCCGCCTTCGCCACCGGTATTCCTCCAGATCTCTACGTATTTCACCGCTACACCTGGAATTCTACCCCCCTCTACGAGACTCAAGCTTGCCAGTATCAGATGCAGTTCCCAGGTTGAGCCCGGGGATTTCACATCTGACTTAACAAACCGCCTGCGTGCGCTTTACGCCCAGTAATTCCGATTAACGCTTGCACCCTCCG
+
ABABBFFFFFFFGGFEEFFFFGGFDGGHFFHGGGGGGHHHHHFHGEEHHGFFEFEGGGGGEEDFGHF@EEGHHHHHHFHHGGHHHHHGGGHHGHFHHFGGGFFHHHFCGGHHHHHFHHHGGCGHGHGGFGGHFBC<GHFFHHGC0===;CCGFFFHGHGHGHF.;:GGFFGEC???DFGGGFGGGGFB/FFFFFBB9.AEFFFFEFFADFCD;;.BFEDDFFE;BBBFBBFFFADFBDF?..EFFFFEFD.
@M03896:38:000000000-B4D98:1:1105:14077:21476 2:N:0:160
CCTGTTTGCTCCCCACGCTTTCGCACCTGAGCGTCAGTCTTCGTCCAGGCGGCCGCCTTCGCCACCGGTATTCCTCCAGATCTCTACGCATTTCACCGCTACACCTGGAATTCTACCCCCCTCTACGAGACTCAAGCTTGCCACTATCAGATGCAGTTCCCAGCTTGAGCCCGGGCATTTCACATCTGACTTAACAAACCGCCTGCGTGCCCTCTACGCCCAGCAATTCCGACTAACGCCTGCACCCTCC
+
AAAAAFFFFFFFGGCF?EEFFGEEEGGG3BFGEEEEEEGH5FGFEFDF310A>E>EEEEGCEDEEH1>>/F?GHFHH???FGFGHFGFEEDAGGFGHBCGCC?GH0000??FF1?FGGHGGGGGGGCD..CGFC/0G/0/<C;0//0<;000;CC0;0<CG;F.00/99CFG----;/=9C9CBFFC/;BBB//;/;:AE9BB.A;=..;.;9..9:.@=B99..;//;//A--;BF.B-..;.9FD.AA
@M03896:38:000000000-B4D98:1:1105:14100:21479 2:N:0:160
CCTGTTTGCTCCCCACGCTTTCGCACCTGAGCGTCAGTCTTCGTCCAGGGGGCCGCCTTCGCCACCGGTATTCCTCCAGATCTCTACGCATTTCACCGCTACACCTGGAATTCTACCCCCCTCTACGAGACTCAAGCTTGCCAGTATCAGATGCAGTTCCCAGGTTGAGCCCGGGGATTTCACATCTGACTTAACAAACCGCCTGCGTGCGCTTTACGCCCAGTACTTCCGATTAACGCTTGCACCCTCCG
+
AAAB3FFFFFFFGGGGEFECFGFFGGGGCGGGFFDEGFHHHHHHGEDHHG0EEFEGGGGGAE?EGHDE@FGHHHHGHGHHHHHHHHHGGDGGFGGHHGGGGFHHHHEEEFHGGFFGHHHGGGGGFGGDDEDGFCHGHHD/EHD0;0C<CCCGCFHGHCGHGGGC:0:BFGFEBG?-DEFGFFGGFFB9BBFFB9;9BFFADF;AAF;;.DDF@A?BFADCDDE/B/;;FFF?..99/AF;AEFBF/AAEF.
@M03896:38:000000000-B4D98:1:1105:14093:21496 2:N:0:160
CCTGTTTGCTCCCCACGCTTTCGCACCTGAGCGTCAGTCTTCGTCCAGGGGGCCGCCTTCGCCACCGGTATTCCTCCAGATCTCTACGCATTTCACCGCTACACCTGGAATTCTACCCCCCTCTACGAGACTCAAGCTTGCCAGTATCAGATGCAGTTCCCAGGTTGAGCCCGGGGATTTCACATCTGACTTAACAAACCGCCTGCGTGCGCCTTACGCCCAGTAATTCCGATTAACGCTTGCACCCTCCG
+
ABAAAFFFFFFFGGBEEFEAFGEECFGFCGHHGGGGGHHHGHHHGFEHHG0EEEEFGGGGEGDEEHGEEFGHHHHHHGHHHHHHFHHGGFEDHHHHHGFGCCGGHFBCGHHHHHFGHHHGGGGHFHFGFDDHHGGDHGBBGHHE0;CCG0:GCGGHCFHHHHGEC0FBBBFGGFAA-CFFFGGGFF////FFFBBFBFEFFFFFFFF;DF-B.;.BFFFFFFE/9//;;FBD..9BB.@.;../99A.;;.
@M03896:38:000000000-B4D98:1:1105:8740:21660 2:N:0:160
CCTGTTTGCTCCCCATGCTTTCGTACCTCAGCGTCAGTATTAGGCCAGATGGCTGCCTTCGCCATCGGTATTCCTCCAGATCTCTACGCATTTCACCGCTACACCTGGAATTCTACCATCCTCTCCCATACTCTAGCTTCCCAGTATCGAATGCAATTCCTACGTTAAGCTCAGGGATTTCACATCCGACTTAAAAAGCCGCCTACGCACGCTTTACGCCCAGTAAATCCGATTAACGCTCTCACCCTCT
+
BBBABFFFFFFFGGGGGFGGGGEGGHGGHHHGFEEEFHHHHGDGFFGHHH5GFGBFGHHHAEDEFHBAAFFHHHHHHFGGHHHHHHHGGAFGHHHHHGFFECFGHHFGFFGGHHHFHHHHHHHHHHHHFGHHHHHGGHHHHHHBFFHF?/GGFFHHFFHHGH1?<F0/?GFGFC>FE<FHFFFHHHG<<CFDDG<0DEGGGCCGGHDGGGAB.A.CFA.@D?.C00;;FF..;A9BFDF.A.9:BFFAEB
@M03896:38:000000000-B4D98:1:1105:8761:21660 2:N:0:160
CCTGTTTGCTCCCCATGCTTTCGTACCTCAGCGTCAGTATTAGGCCAGATGGCTGCCTTCGCCATCGGTATTCCTCCAGATCTCTACGCATTTCACCGCTACACCTGGAATTCTACCATCCTCTCCCATACTCTAGCTTCCCAGTATCGCATGCAATTCCTACGTTAAGCTCAGGGATTTCACATCCGACTTACAAAGCCGCCTACTCACGCTTTACGCCCAGTAAATCCGCTTAACGCCCGCCCCCCCT
+
ABBABFFBFFFFFGGGFFFEGGECGHGHHGHGEEEE?GHGFFFGFFEEHHDFFGFCFHHG1BEABGAAAAFGHHHHGBFFGHHHHHHGG>FGGHHHH1>EEEFGFHFCBFGHHHDGGFBHHHHGHHHEEGFHF3?BFGGGGGF2@@@@?/??DFFHFHHGGH1?<?0/1?FC<G00.CFFH1FGHHG..<C<=00<0/:C-:@A.;00;9;CA9AFF.99@DEB0;0;FF...AAF/.-;---9-99---
@M03896:38:000000000-B4D98:1:1105:16807:21662 2:N:0:160
CCTGTTTGCTCCCCACGCTTTCGCGCCTCACCGTCAGTTGCCGTCCAGCAATCCGCCTTCGCCACTGGTGTTCCTCCTAATATCTACGCATTTCACCGCTACACTAGGAATTCCGATTGCCTCTCCGATACTCAAGATCACCAGTTTCAAATACAGTTCACGAGTTAAGCCCGTGGATTTCACATCTGACTTGCCGACCCGGCTACACGCCCTTTACTCCCAGTAAATCCGGACAACGCTTGCCACCTAC
+
BBBBBFFFFFFFGGGGFEEFFGFFEFGGGHHGGHGGGHHH5BEEEE?GCGGHFGBFGGGHHFFEFHFG@GGEHHHHHFBGHEFGHGGFGEEGHHHHHGGGGFFGDFBFFBGHHHG/BAFGHHHH<FDC/@CHF1FG1F<10?FFDDGHHFGG1<1<=FGFGG.@CC<DGHHE--:@DHHFHBGHHHH00CFB0B/?A@BFB-ADDFFFAD.B-/9/B/;BAF/;/B/;BFA-9--9;9>.;.AFBFFA/9
@M03896:38:000000000-B4D98:1:1105:12178:21888 2:N:0:160
CCTGTTCGATACCCGCACTTTCGAGCTTCAGCGTCAGTTGCGCTCCAGTGAGCTGCCTTCGCAATCGGAGTTCTTCGTGATATCTAAGCATTTCACCGCTACACCACGAATTCCGCCCACTTTGTGCGTACTCAAGGAAACCAGTTCGCGCTGCAGTGCAGATGTTGAGCATCTACATTTCACAACACGCTTAATCTCCGGCCTACGCTCCCTTTAAACCCAATAAATCCGGATAACGCCCGGACCTTCC
+
ABBBBFFBAFBDGGGGEEEBGGFFHGGHHHHHGGEEGHHHGGGGGFCFGFAGGHGHHHHHAEAEFHFE1EEFFHHHHGGHHHDGHHHHGFHHHGHHHGGFECFHHHEFGEHHHGFBDCGGHEHBGGFGFGGHF1FF1FFHFHHEDDGEGGGGCDHHGBGDDHHCGC;BBGFGHF0CCGHFHCHHHGEGGDGE.0;FFGFDCG?EBCDFFFAA9FF/;/9:DEFBFB/BFFDA.AFFF.=DD-;@DFFFFF
@M03896:38:000000000-B4D98:1:1105:12168:21910 2:N:0:160
CCTGTTCGATACCCGCACTTTCGAGCTTCAGCGTCAGTTGCGCTCCAGTGAGCTGCCTTCGCAATCGGAGTTCTTCGTGATATCTAAGCATTTCACCGCTACACCACGAATTCCGCCCACTTTGTGCGTACTCCAGGAAACCAGTTCGCGCTGCAGTGCAGATGTTGAGCATCTACATTTCACAACACGCTTAATCTCCGGACTACGCTCCCTTTCAACCCAATAAATCCGCATAACGCCCGGACCTTCC
+
AAAAAFFAAFBDGFEGCAEAAFEDHGGHHGHHGGGGGGGAFEEEFEEHFGBBGHHHHHEGAE?EEG11>>?FEHHGHFFGGB4FH4GHCBGGHHFHHAEEEEDGC/FE//?GG?0?<B/FFFH1GG1CFDCHB1?1</?CGHH.<1GFGACDCGFCDGHFFHHGHHBCGHE:CC0C;GGCGHHFFD.9CB.C:0;CFB;.-.;?/:ABADDE9/;/9//;;E.9/BFFF/..-..9;.-@?---;9:/BF
@M03896:38:000000000-B4D98:1:1105:13666:22054 2:N:0:160
CCTGTTTGCTCCCCACGCTTTCGCACCTCAGTGTCAGTATCAGTCCAGGTGGTCGCCTTCGCCACTGGTGTTCCTTCCTATATCTACGCATTTCACCGCTACACAGGAAATTCCACCACCCTCTACCATACTCTAGCTCGTCAGTTTTGAATGCAGTTCCCAGGTTGAGCCCGGGGATTTCACATCCAACTTACCGAACCACCTACGCGCGCTTTACGCCCAGTAATTCCGATTAACGCTTGCACCCTCT
+
BBBBBFFFFFFFGGGGEEEFFGEEEGGHHFHHHHDGGGHGHDFGGB5GHHGEEBAEEEGHAEEEEG32@B?EHHFGGGDFGFHHFHHGGEGGHHGHGEEEEE?FGECGHFGHHHBFGEHGEEGGGFHGDGFFHHHDGHH/BEH/>1@GFE1?<GHFDGGHHFEF1F<F<FFF<D-@-;CGGGG0CGC0CGHHG0:.:99@FEGG/;CA-A=@@9ABBA.->..::;9:FFB.;.A/F.-...A9BFFFF.
@M03896:38:000000000-B4D98:1:1105:13658:22072 2:N:0:160
CCTGTTTGCTCCCCACGCTTTCGCACCTCAGTGTCAGTATCAGCCCCGGTGGTCGCCTTCGCCACTGCTGTTCCTTCCTATATCTACGCATTTCACCGCTACACAGGTAATTCCACCACCCTCTACCATCCTCCAGCTCGCCAGCTTTGAATGCCGTTCCCAGGTCGAGCCCCGGCATCTCACATCCAACTTATCCTACCATCTACGCGCGCTTTACGCCCAGTAATTCCGATCATCGCTTGCACCCTCT
+
>AA>>DF1BDFFGGCFGEE0FDEE0AEGC11DDHHBGHDDFHH1BE//AE/BEFAEAE?1///>?B111@1BB@22F0B@F12B@GG/>?/>GFHFF//EEC1B10/11>BFFHG1C<CCBG/01@@C21F11001<1F?/>/A/>>111>>GE1<<EHF0DC.</<-<:-;.----;/;B9BBFFB09CB000900;9C009B0C9A@;@----;;-A9=-:/9///;BB-9--/;/9-9-;/;9BAA-
@M03896:38:000000000-B4D98:1:1105:13607:22214 2:N:0:160
CCTGTTCGATACCCGCGCTTTCGAGCTTCAGCGTCAGTTACGCTCCCGCCAGCTGCCTTCGCAATCGGGGTTCTTCGTCATATCTAAGCCTTTCACCGCTACACGACGAGTTCCGCCGGCGTTGCGCGCACTCCAGTGCGGCAGTTCGCGCTGCAGTGCAGACGTTGGGCGCCTACATTTCACAACACGCTTACCTCCCGGCCTACGCTCCCTTTCCACCCACTAAATCCGCATAACGCCCTGACCTTCC
+
ABBBBFFAAFBDGGGGEEEAFGECGFGHG5DFEEEEFHHHFFGGFEFBFGEEFHFGHHHGAE>>EG??//EEGHHHGHGHHBHGHDBGE3BFGF4FH?EGGCGHE/<>/BEFFFCDD/ACG@A-<<CDC@C@B///9B0:9@@9:BCEBG?B;DFFBFB/9:FBEA.A?A;?BF?B9BBFFFB99D9E.99:;9B//.99B?BBFFDBFFFA./9///;ADF.9;//;FB?.-9.;;.@@B-..;B/;FF
@M03896:38:000000000-B4D98:1:1105:13591:22220 2:N:0:160
CCTGTTCGATACCCGCGCTTTCGAGCTTCAGCGTCAGTTACGCTCCCGCCAGCTGCCTTCGCAATCGGGGTTCTTCGTCATATCTAAGCATTTCACCGCTACACGACGAGTTCCGCCGGCGTTGCGCGCACTCAAGTGGGGCAGTTCGCGCTGCAGTGCAGACGTTGGGCGCCTACATTTCACAACACGCTTACCCCACGGCCTACGCTCCCTTTAAACCCACTAACTCCGGACAACGCCCTCACCTTCC
+
ABBABFFBBFBBGGGGEEEAFGG2GFGHHFGGEGGDGHGHFGGGFCFAGGEEFHHHHHHHAE??FH?E?E>>FGHHHGGFHFFFHGFFFBFGFGFHH?EGCCHHDC@@C@EGHF/CDC@CC<CCF@@DC@CGF/909BC9@9B.;CFEGGGB;DBFBBF/:BFB9E.A-9;>BFDB99FFBBF/99;;.=.:.:;/9.;->B;AB9A-99.9.9BF/;99DEBAF///;9.-9--.;-9->-...;9//:
@M03896:38:000000000-B4D98:1:1105:13609:22232 2:N:0:160
CCTGTTCGATACCCGCGCTTTCGAGCTTCAGCGTCAGTTACGCTCCCGCCAGCTGCCTTCGCAATCGGGGTTCTTCGTCATATCTAAGCATTTCACCGCTACACGACGAGTTCCGCCGGCGTTGCGCGCACTCAAGTGGGGCAGTTCGCGCTGCAGTGCAGACGTTGGGCGCCTACATTTCACAACCCGCTTACCTCACGGCCTACGCTCCCTTTCAACCCAATAAATCCGGATAACGCCCTGACCTTCC
+
AAAAAFFABFBDGGGGGEEEFGFECFGHHDGGFEEEGHHHFGGEFEF1EGEEFHFGHHHHEEEEEHF1/EEEGGHHHGGEHHGGHE4BG3FGHHHHHEGGFCFGD/BC/BEFHF?EDCDDG-A?A@CCGFGCB//B0;9;BAAA;;CADDFDFFBF/BFFFFFCAA..=FCBCF.B9BFFFFFFED.A9@@D.;BBF9A.DCFFFFFF.AAE9/F/B/9ADA.;////;/.9A../;.99@;9.;BB/BF
@M03896:38:000000000-B4D98:1:1105:15596:22286 2:N:0:160
CCTGTTTGATACCCACACTTTCGAGCCTCAATGTCAGTTGCAGCTTAGCAGGCTGCCTTCGCAATCGGAGTTCTTCGTGATATCTAAGCATTTCACCGCTACACCACGAATTCCGCCTGCCTCAACTGCACTCAAGATATCCAGTATCAACTGCAATTTTACGGTTGAGCCGCAAACTTTCACAACTGACTTAAACATCCATCTACGCTCCCTTTACACCCACTAAATCCGGATAACGCTCGGATCCTCC
+
BABBBFFFFFFFGGGEEEGFFGEFFEEHHB3FGGFHHHHHGA3FGH5F3AGGBF2AGGHH1E1EEHFE1AEFGHHGHGFHHGHFGFFGHGHHHHGHHGGE>?FHGFHG??GFFF?EFF?FGGHCCGFGHHFHCBBD2F3FFHHD2@@@FDFFGFDFBFFG1GEDCC@0F1G-@C-<GFHFG0D<DDC/0<;C0;CGHCC:GCCGF0;::CEEB0;C9;:BDA..//9;;9.-.9.:F.;9A--.99FFF/
@M03896:38:000000000-B4D98:1:1105:15615:22293 2:N:0:160
CCTGTTTGATACCCACACTTTCGAGCCTCAATGTCAGTTGCAGCTTAGCAGGCTGCCTTCGCAATCGGAGTTCTTCGTGATATCTAAGCATTTCACCGCTACACCACGAATTCCGCCTGCCTCAACTGCACTCAAGATATCCAGTATCAACTGCAATTTTCCGGTTGAGCCGCAAACTTTCACAACTGACTTAAACATCCATCTACGCTCCCTTTAAACCCAATACATCCGGATAACGCTCGGATCCTCC
+
ABBBBFFFFFDFGGFGCEFBFGEEGGGHHFEGHHFHHHHHHHHGHHBGHGHHEGFGHHHHEEEEEHFE1EEFGHHHHHGGHHHGHFFGFGHHHHHHHEEGG@FGGHFEG?GHHFCEEGHHHEHFFCHFFBGGF2?BFFHHHHHD@FFHGGFHHGHB<FGH1FD/@A-FBGHDCGDGHHHHHHHHBAC/0CGCCC0CGGGGHFHFFFC-EFGGG0FGFB9CEGA/;/:;FFGG?9DFF.B.D--99@F9BF
@M03896:38:000000000-B4D98:1:1105:15599:22315 2:N:0:160
CCTGTTTGATACCCACACTTTCGAGCCTCAATGTCAGTTGCAGCTTAGCAGGCTGCCTTCGCAATCGGAGTTCTTCGTGATATCTAAGCATTTCACCGCTACACCACGAATTCCGCCTGCCTCAACTGCACTCAAGATATCCAGTATCAACTGCAATTTTCCGGTTGAGCCGCAAACTTTCACAACTGACTTAAACATCCATCTACGCTCCCTTTAAACCCAATACATTCGTCTACCGCTCGCATCCATCG
+
AAAABFFFFFFFGGGCCEFDFGD2BEE4EFBGFGFHF5AFFB3AGFGHHGHGEGEFHHHG1E1AEG11E0BFGHHFHHGGHFFHHE4EGGGHHGGHHGFGCEBBFEFE@/GGFDBEEEHHHGHH3FDGBGHHFC2B2BGHHHHBDGDF22FDFFF21??F1FD/@/->>FG-<DCCFGFHHGHHGDH/BCG0=:BGBB;CG000:;E;AEF./00909:9:C./9/;00;0C..9;0---;---9;/9/;.
@M03896:38:000000000-B4D98:1:1105:10410:22403 2:N:0:160
CCTGTTTGCTCCCCACGCTTTCGCACCTGAGCGTCAGTCTTCGTCCAGGGGGCCGCCTTCGCCACCGGTATTCCTCCAGATCTCTACGCATTTCACCGCTACACCTGGAATTCTACCCCCCTCTACGAGACTCCAGCTTGCCAGTCTCAGATGCAGTTCCCAGGTCGAGCCCGGGGATTTCACATCTGACTTACCAAACCGCCTGCGTGCGCTTTACGCCCAGTAATTCCGATTCACGCTTGCCCCCTCC
+
AAAAAFFFFFFFGGGE2EEFFG?EDGGH3AGFEEEEEHHGFHH2EA1BC10EEEEEFEGG1E1EEHE/EEGFDGFGHBCEHFFHHFHFEE/EHGFHHADF/@2?CCCG2FGHHHHGHHHGGGGHG1F?C<CGF/<<CGBCGHD0C0:GGGBGBEF00;<GFBG.;9--;C?EB?-B;AB/////9BF;//;F;/9/:.AA9@CDE?@9.9-9-..;9A.-9.;9///BB//.../;;.;....//;99AA
@M03896:38:000000000-B4D98:1:1105:10375:22407 2:N:0:160
CCTGTTTGCTCCCCACGCTTTCGCACCTGAGCGTCAGTCTTCGTCCAGGGGGCCGCCTTCGCCACCGGTATTCCTCCAGATCTCTACGCATTTCACCGCTACACCTGGAATTCTACCCCCCTCTACGAGACTCCAGCTTGCCAGTCTCAGATGCAGTTCCCAGGTCGAGCCCGGGGATTTCACATCTGACTTAACAAACCGCCTGCGTGCGCTTTACGCCCAGTAATTCCGATTCACGCCTGCACCCTCC
+
AAAABFFFFFFFGGGGGEEEFGEEFGGHFFHFEFFGAGHHGHHHDA1FHD0EEEEGGGGGAECEEHE@EEGHGGHHGBFFGGGFHGGGF?AEHFFHGAFGC@<FGFCFFHFGHHHGHHGGGGGHFHG<>CEFF/C<CGFCGHG0;0;;:0:CFHCC;CCFHHGA:C@@?EBCAA-:9DFFFFFFFFFFFFFFF/:BF9EABFFFFFFAADFC-9.9BEDCA..:/9FFFF/..9/BB?A...../;AE.D
@M03896:38:000000000-B4D98:1:1105:10394:22413 2:N:0:160
CCTGTTTGCTCCCCACGCTTTCGCACCTGAGCGTCAGTCTTCGTCCAGGGGGCCGCCTTCGCCACCGGTATTCCTCCAGATCTCTACGCATTTCACCGCTACACCTGGAATTCTACCCCCCTCTACGAGACTCAAGCTTGCCAGTATCAGATGCAGTTCCCAGGTCGAGCCCGGGGATTTCACATCTGACTTAACAAACCGCCTGCGTGCGCTTTACGCCCAGTAATTCCGATTAACGCTTGCACCCTCC
+
ABBBBFFFFFFFGGGGEEEFFGEEGGGHFHHGFGGGGHHHHHHHGGEHHGGGEFEGGGGHEFFEGHGEEGGHHHHHHFHHHHHHHHHGGEGGHHHHHGGGGCFHHHGHFFGHHHHGHHHGGGGHGGGDDDGHG0CFGHGCGGHCC:GCCCCCGHHHHHHHCGFC;;;AFGGEGG-9BAFFFFFFFFF/BFFFB9BFBFFFFFFFFFCAFDFFADEFFADFFD.;BBBFFFFD..AFF?D.AE9BF:A.AD
@M03896:38:000000000-B4D98:1:1105:22608:22708 2:N:0:160
CCTGTTCGATACCCGCACCTTCGAGCATCAGCGTCAGTAATGCTGCGGCATGCTGCCTTCGCAATCGGAGTTCTTCGTGATATCTATGCATTTCACCGCTACACCACGAATTCCGCATACCTTCCGCACACTCAAGTCTCACAGTTCGCGCTGCACGGCCCCGGTTGAGCCCGGACATTTCACAACACGCTTTTGAGACGGCCTACGCTCCCTTTAAACCCAATAAATCCGGATAACGCCCGGACCTTCC
+
BBBBBFFBAFBBGGEGGCFGGGGHGEGHHHHGEGGGGHHGHFHFFHE?EGABGHDGHGHG1E>EEHF>E/?FGHHHHFFHHHHGFHHHHHHHHHHHHGFGFEFGHHHG?EGHHHGEFGGHHHHHHCGDGGHHFCG1?FGHHHHBDFGEGGGGFGHH.-:ADGCC9;-9FFFGGDGFGFGGGGGGFFFF.B.;ABF?EEFAFCCDFFFFFFFE./99//;FF?.://9;FF.-:.;99A-@D--9-;./BF
@M03896:38:000000000-B4D98:1:1105:11600:23006 2:N:0:160
CCTGTTTGCTCCCCACGCTTTCGCACCTGAGCGTCAGTCTTCGTCCAGGGCGCCGCCTTCGCCACCGGTATTCCTCCAGATCTCTACGCATTTCACCGCTACACCTGGAATTCTACCCCCCTCTACGAGACTCAAGCTTGCCAGTCTCAGATGCAGTTCCCAGGTTGAGCCCGGGGATTTCACATCTGACTTAACAAACCGCCTGCGTGCGCTTTACGCCCAGTCACTCCGCTTAACGCTGGCACCCTCC
+
>AAA>DFFFFFFGGGFAEAAFG2EEGGF33FBAEAEEGGH5GFGFF1BBE1AAE>EEGFG1EDEEHE/>>FHFHHHH?33BFGHHFGAE?EEGGHHHDGG?<BGHHF00GGHHHGHHHHGGCDGHH<.>.>FF<<<<CG/GGH000==<=0;CGFB;CCGF0C.:0//:CCC-9-A?;/FF;FBBBF00C/B/9:BB.AE>BBD..BAAD;@-9.::.99@..//9/;;B..:..9B.9..-;.9.A.:;
@M03896:38:000000000-B4D98:1:1105:11614:23017 2:N:0:160
CCTGTTTGCTCCCCACGCTTTCGCACCTGAGCGTCAGTCTTCGTCCAGGGGGCCGCCTTCGCCACCGGTATTCCTCCAGATCTCTACGCATTTCACCGCTACACCTGGAATTCTACCCCCCTCTACGAGACTCAAGCTTGCCAGTATCAGATGCAGTTCCCAGGTTGAGCCCGGGGATTTCACATCTGACTTAACAAACCGCCTGCGTGCGCTTTACTCCCAGTACTTCCGATTAACGCTTGCACCCTCC
+
ABBABFFFFFFFGGGGGFEFFGEEEGGHFCGBEEEEGHHHHHHHGG?EHGCGEEEEFGGHAEDEEHE/>EFHHHHHGBCEGGHHHHHFFEGGHHHHHCDGCCGHHHFCBGHHHHHHHHHGGGGHHF>..CEHF0<<DGB<CGG::0CC0;:GFFFGGGHHHHG.;9;/CFGE@D-A-;CFFGGBFFF/BFFF9/;B9FFEDFFFAF>:..-9-.ABF/;BEFFBF//;FBA.;99FF.;.;../;BDFFF
@M03896:38:000000000-B4D98:1:1105:11601:23030 2:N:0:160
CCTGTTTGCTCCCCACGCTTTCGCACCTGAGCGTCAGTCTTCGTCCAGGGGGCCGCCTTCGCCACCGGTATTCCTCCAGATCTCTACGCATTTCACCGCTACACCTGGAATTCTACCCCCCTCTACGAGACTCAAGCTTGCCAGTCTCAGATGCAGTTCCCAGGTTGAGCCCGGGGATTTCACATCTGACTTAACAAACCGCCTGCGTGCGCCTTACGCCCAGTACTTCCGCTTAACGCTTGCACCCTCC
+
ABAAAFFFFFFFGGGGEAAAAG2EEFGF3BFFEEF?AGHHHHGHGDAGH10EEE>EGFFHEEGEFHE/>/FGHHHHGBEGGGHFH4FFEEFDGHFHHCG@B@FGHCFG2FGGHHEFGHHGGGGFHHAA.<<GF0<<DG<<<GG000<;0:<CFF0;CHGHHHB./0999FFF----9;BFFBF;FFF;BBFFBF:9;AEFCFAF.A-A.A@@.:A/BA.BC?.;;//;;BF.9AAFFBD.;.;/;;AAAA
@M03896:38:000000000-B4D98:1:1105:11619:23038 2:N:0:160
CCTGTTTGCTCCCCACGCTTTCGCACCTGAGCGTCAGTCTTCGTCCAGGGGGCCGCCTTCGCCACCGGTATTCCTCCAGATCTCTACGCATTTCACCGCTACACCTGGAATTCTACCCCCCTCTACGAGACTCCAGCTTGCCAGTCTCAGATGCAGTTCCCAGGTTTAGCCCGGGGATTTCACATCTGACTTACCAAACCCCCTGCGTGCGCTTTACGCTCAGCAATTCCGCTTAACGCTTCCACCCTCCG
+
AAAAABFFFFFFGGGFAEE0FGEEEGGHGFFFEFE/EEGHAGAGEEAGHC/AA>>EEFGG/EE?EH//>EFHHHHHG011FGHFHHHF?EE/FHDHH/>/<B?GHHG0G1FGHHEGHHGGGGGHFH.>>.<GF/<<<CG<CGF0CCGG00::GFBGG0GHHH0.:;0/;FFC-9;@-A/0FBFBFB///9:B;/9//;AA-9;@-E-;-A@@=-ABFEA-;9///-/9BFF---9:BF@-A-9/;FFEA?9
@M03896:38:000000000-B4D98:1:1105:13143:23192 2:N:0:160
CCTGTTTGCTCCCCACGCTTTCGCACCTGAGCGTCAGTCTTCGTCCAGGGGGCCGCCTTCGCCACCGTTATTCCTCCAGATCTCTACGCATTTCACCGCTACACCTGGAATTCTACCCCCCTCTACGAGACTCAAGCTTGCCAGTATCAGATGCAGTTCCCAGGTTGAGCCCGGGGATTTCACATCTGACTTAACAAACCGCCTGCGTGCGCTCTACGCCCAGTACTTCCGATTAACGCTTGCACCCTCC
+
AAA3ADFFFFFFGGFEAEEEFGEEEFGH3FBBEGGGGHHHHHGHEE1FG10EAE>EGGGHAE??EGE1?EGFGH4GHBCDGFGGHHHGGEDGHFGHH<BDD@BFGHF0<?FGHHFFFHHGGGGHHG.>..<DF0C0<GF/<GD0<<0::000CCG0CCGHHHFC:0:/CGFFB?---CBFF0CFFGG099BFFB9B/9AEFFFFE?BA9AAD-.;/9A=>DD?/99/;9/:...:/B.;.9../;/9AED
@M03896:38:000000000-B4D98:1:1105:13122:23203 2:N:0:160
CCTGTTTGCTCCCCACGCTTTCGCACCTGAGCGTCAGTCTTCGTCCAGGGGGCCGCCTTCGCCACCGGTATTCCTCCAGATCTCTACGCATTTCACCGCTACACCTGGAATTCTACCCCCCTCTACGAGACTCCAGCTTGCCAGTATCAGATGCCGTTCCCAGGTTGAGCCCGGGGCTTTCACATCTGACTTAACAAACCGCCTGCGTGCGCTTTACGCCCAGTAATTCCTATTAACGCTTCCACCCTCC
+
ABBAAFFFFFFFFGGGGEEAAGEFCGGHBFHGFGCFEFHFGHACE?1F310AAEEFGGGH1EA?EH1>>EFG4GFHGBGFGHGHHEGGGEGFBGHHH/DD//?GHH2?FGHFGGFGDGGFCDGG1F<C...<</<<CB<<.<00::0<:00;00:@CACGG09.99C/;0;:-99?9?A/FBFBFFF//;/;;9;;/.9E@->.A?AD.9-9-..9B.:@A..99/B/B//////;;.@...;//99.A.
@M03896:38:000000000-B4D98:1:1105:13142:23212 2:N:0:160
CCTGTTTGCTCCCCACGCTTTCGCACCTGAGCGTCAGTCTTCGTCCAGGGGGCCGCCTTCGCCACCGGTATTCCTCCAGATCTCTACGCATTTCACCGCTACACCTGGAATTCTACCCCCCTCTACGAGACTCAAGCTTGCCAGTATCAGATGCAGTTCCCAGGTTGAGCCCGGGGATTTCACATCTGACTTAACAAACCGCCTGCGTGCGCTTTACGCCCAGTAATTCCGATTAACGCTTGCACCCTCC
+
ABBABFFFFFFFGGGFEFEFGGFEFGGHGHHGEGEGGHHHHHHHGGDFHCGGEEEEGGGG1EEEGHE/>EGHHHHHGCFGHGHHHHHGGEGGHHHHHDFGG@FGHHGFBFGHHHHGHHHGGGGHHGCE.<CGFCF<DGE/CGG0:;<<;<:;GFFGCGHHHHGAC0//:BGEA?--A.9CFFFBFFF/;FFFB/:/;9EEBFFFFF-;AABB;:E;F:ADCD.://BBFFF9:;ABF?AD..;/BFFEFF
@M03896:38:000000000-B4D98:1:1105:22984:24359 2:N:0:160
CCTGTTTGATACCCACACTTTCGAGCATCAGCGTCAGTTACAGTCCAGTAAGCTGCCTTCGCAATCGGAGTTCTTCGTGATATCTAAGCATTTCACCGCTACACCACGAATTCCGCCTACCTCTACTGCACTCCAGACGACCAGTATCAACTGCAATTTTACGGTTGAGCCGCAAACTTTCACAACTGACTTAAACATCCATCTACGCTCCCTTTAAACCCAATACATCCGGATAACTCTCGGATCCTCC
+
AABAAFFFFFFFGGGGGEGEGGEAGF?GGHHGFEEEEHHHFHFGGGBHFFF5BFBFHHHGCEBAFGFA1EEGGGHHEFGHFHHHHH4FEGFGEGGHHEFGGEFGHHFEE?FGHHFDGGGHHEHFGHHHGGHHG2BB2F?BDG?0GHBFDGHBCGGF1F1D1FFA0<-0FGB@CG?C.DDFGFFGHGBCGHFG0:CCCCCGGGFGGGGFGGGGF0F00FB9EG./090CF/9-A9ABF/9/B...99FB/;
@M03896:38:000000000-B4D98:1:1105:16061:24633 2:N:0:160
CCTGTTTGCTCCCCACGCTTTCGCACCTGAGCGTCAGTCTTCGTCCAGGGGGCCGCCTTCGCCACCGGTATTCCTCCAGATCTCTACGCATTTCACCGCTACACCTGGAATTCTACCCCCCTCTACGAGACTCAAGCTTGCCAGTATCAGATGCAGTTCCCAGGTTGAGCCCGGGGATTTCACATCTGACTTAACAAACCGCCTGCGTGCGCTTTACGCCCAGTAATTCCGATTAACGCTTGCACCCTCC
+
AAAAAFFFFFFFGGBEAEEAFGEFFGGHAFGGEEEGGHHHHHHHGG?GHGAFEE>EGGGHAE?EGHE>>EFHFHHHFFHHHHFFEFHFGDEEHFFHHGGGGCGHHHBCC?FGHFHGFHHGGGGGHGGGDFDFF<C<GFE/<GFB:<CCBCCCFFFH:GHHGGCCC09BFFF?B;;-BAFBBBFFFFF9/:BFF/BFBAEFCFFDFF=..D-;;;9BFFFBC../;//:9FFF..9/9.;.:.:/BFFFFD
@M03896:38:000000000-B4D98:1:1105:16047:24647 2:N:0:160
CCTGTTTGCTCCCCACGCTTTCGCACCTGAGCGTCAGTCTTCGTCCAGGGGGCCGCCTTCGCCACCGGTATTCCTCCAGATCTCTACGCATTTCACCGCTACACCTGGAATTCTACCCCCCTCTACGAGACTCAAGCTTGCCAGTATCAGATGCAGTTCCCAGGTTGAGCCCGGGGATTTCACATCTGACTTAACAAACCGCCTGCGTGCGCTTTACGCCCAGTACTTCCGCTTAACGCTTGCACCCTCCG
+
ABAAAFFFFFFFGGGGEEEFFGEEGGGGBHHFEEEGGHHHHHGHGGFHFG?EEE>FFGGGAEDEGHE/>EFFGHHHGFGGHGHHHHHFEEFEFHGHHDFGGCGHHHGCFHHGHHHHHHHGGGGHHHFDAEGFF0G<GH0<CGD0:;CC;CCGFHFFCGGHHHC.:99CBFFFCAA9;AFBFFG0FFF/BFFFF/;BB.EE-@DDFFDDDDC@99.BFE9@CF?/;//;BFD.;.9BF.@..A99;/AEFA.
@M03896:38:000000000-B4D98:1:1105:11125:24858 2:N:0:160
CCTGTTCGATACCCGCACTTTCGCGCTTCAGCGTCAGTTCCGCTCCAGTGAGCTGCCTTCGCAATCGGAGTTCTTCGTGATATCTACGCATTTCACCGCTACACCACGAATTCCGCCCACTTTGTCCGTACTCAAGGCAACCAGTTCGCCCTGCAGTGCCGATGTTCAGCATCTACATTTCACAACACCCTTAATCTCCCGCCTACGCTCCCTTCACACCCAATCAATCCGCATACCGCCCGTCCCTTCC
+
>A1>>D3AA3>>GG1AEA0BFG000A0AE1BAAEEEEF22ABA/AE112BA1BFFFGHFG/B/BBEF///>FF@FHG0>0GHH@B@1>>?EE2FHHHEEGEEEE<?FC??FFF>@??<AFCF1111???0CGF1<<1.00>FF<11><<.<@GHEG0/;0--:::;000;0:GH0;CFFFFFGG0A.C.C.//99C0CF/9AA?-9---;---9-;9:BABF--/;:/;---;-;/99-;9---;;//;/
@M03896:38:000000000-B4D98:1:1105:11117:24874 2:N:0:160
CCTGTTCGATACCCGCACTTTCGAGCTTCAGCGTCAGTTGCGCTCCAGTGAGCTGCCTTCGCAATCGGAGTTCTTCGTGATATCTAAGCATTTCACCGCTACACCACGAATTCCGCCCACTTTGTGCGTACTCAAGGAAACCAGTTCGCGCTGCAGTGCAGATGTTGAGCATCTACATTTCACAACACGCTTAATCTCCGGCCTACGCTCCCTTTAAACCCAATAAATCCGGATAACCCCCGGACCTTCC
+
ABBBBFFAAFBBGGGGGEFFFGEGGEGHHHHHGGGGGHHHHGGFFGHHFFBFGHGFHHHGAEEEEFB?AEEFHHHHHGGFHHHGHGHHFGHHFHHHHGGGGEHHHHGEFFHHHH2?DDBGHDGBGGHGFFGHH1C1FFHHHHG.<DGFDFGGGGHH<GGFDHHGCGBCGHHHHF0<FCFGHFHHFGGGDBFFDFFFFFFA?ADC/9A=ADFFFBFF/:BFDF.;BFFFFF.-.ADFB/;DF--:BFBFFF
@M03896:38:000000000-B4D98:1:1105:11135:24880 2:N:0:160
CCTGTTCGATCCCCTCACCTTCGTCCCTCACCGTCAGAAGCGCTCTCGTAACCTGCCTTCGCTATCGTTGTTCCTCGCGAGATCTACGCATTTTACCGCTACACCCCGAGTTCTCCTCACTTTGTCCGTACTCTAGCAAACCAGTCCGCCCTGCAGTCCCGACGTTTAACATCTACATTTCCCAACACCCCTTATCTCCCGCCCACCCGCCCTTTAAACCCACACAATCCGGACAACGCCCTGAACCTCCG
+
>A11>D3>131>FFAE1A1BFG000B0B0F00AFEEE1111A/FE/BEF/BA1DAFGFGGHG//B>E0/0/BD22B///>/>>12FD/>?EEF2BGGEE@EE100/>///?/?22110@F1@1111?/?0??<1?F1111<>F.>1>.<.<<<E//0/<:-;--::/;09;CBF0CF0CB0;00/..9..-;.:000;09-----9-9-----99///9;B-9--;-//---------;;----/9--;--
@M03896:38:000000000-B4D98:1:1105:12656:25403 2:N:0:160
CCTGTTCGATACCCGCGCTTTCGAGCTTCAGCGTCAGTTACGCTCCCGCCAGCTGCCTTCGCAATCGGGGTTCTTCGTCATATCTAAGCATTTCACCGCTACACGACGAGTTCCGCCGGCGTTGCGCGCACTCAAGTGGGGCAGTTCGCGCTGCAGTGCAGACGTTGGGCGCCTACATTTCACAACACGCTTACCTCACGGCCTACGCTCCCTTTAAACCCACTACATCCGGATAACGCCCGGACCTTCC
+
BBB?AFFBBFBBGGFFEEEEFGEEFEGHHFHGEEEDEHHHFEGGGGGECGEEFHFGHHHGEEEEEHFAEE@EGFGHGFFHHFBGBFGHHEFFEGFGHEGEFCBGB/@>/>CFHFDCE<>ACADCD@GCFFGGF/C09CB.BEG.FFFEGGGFFFFF9BFFFFF-;A9ABFF=@A.::B;FFBFFFFAEFA.A.BFFFBEFDFADFFB>EFFF.;9/;9BFFA.9B/BFFFD-;.;:F.;@B;99@D9/FF
@M03896:38:000000000-B4D98:1:1105:13869:27841 2:N:0:160
CCTGTTTGCTCCCCACGCTTTCGCACCTGAGCGTCAGTCTTCGTCCAGGGGGCCGCCTTCGCCACCGGTATTCCTCCAGATCTCTACGCATTTCACCGCTACACCTGGAATTCTACCCCCCTCTACGAGACTCAAGCTTGCCAGTATCAGATGCAGTTCCCAGGTTGAGCCCGGGGATTTCACATCTGACTTAACAAACCGCCTGCGTGCGCTTTACGCCCAGTAATTCCGATTAACGCTTGCACCCTCC
+
ABBBAFFFFFFFGGGGFEEFFGAFGGGHFHHFEEEFGHHHHHHHGGGFHE?EEEEEGGGG1EDEEHE/>EFHHHHHHCFGHHHHHHHGGEFGFGGHHGGFC@FHHFCCFHHHHHHDHHHGGGGHGHGG.CGDC0<<DGF/<C0000<C<00;CGHHGGGHHHG.:;//BFFE?BA--CCFGFFGFFF;BFBF9/BFFFEF=CFFFF=ADD-@-.AFF.AADF.;//BFFFFDDADFF?@.:.99;BDEFF
@M03896:38:000000000-B4D98:1:1105:13857:27856 2:N:0:160
CCTGTTTGCTCCCCACGCTTTCGCACCTGAGCGTCAGTCTTCGTCCAGGGGGCCGCCTTCGCCACCGGTATTCCTCCAGCTCTCTACGCATTTCACCGCTCCCCCTGGAATTCTACCCCCCTCTACGCGACTCAAGCTTGCCAGTATCAGATGCAGTTCCCAGGTTGAGCCCGGGGATTTCACATCTGACTTACCAAACCGCCTACGTGCGCTTTGCTCCCAGTACTTCCGCATCCCGCTCGCACCCTCCG
+
AAAAA1@B13DCFEGG1AEAAAAECGECBEGFEEECEFFH2FFEEE?GHG//AE/>EEEG/E/EEHA/>/?GHHGFBB>0BFBGH2FFEEFGFGFHHFGC/</?EBF/<1FG?@1??FHCCCCHBFG---:-:0C0CF0/.G0000;C;BBFEF0090;0;B0.99//BF9.------;9FBF/BBF/9;9BB/BF/-999>-B-----9-;;-A///9/;-////99BB?B-9-/------99;;-9---
@M03896:38:000000000-B4D98:1:1105:17834:28475 2:N:0:160
CCTGTTCGCTCCCCACGCTTTCGCTCCTCAGCGTCAGTGACGGCCCAGAGACCTGCCTTCGCCATTGGTGTTCTTCCCGATATCTACACATTCCACCGTTACACCGGGAATTCCAGTCTCCCCTACCGCACTCAAGCCCGCCCGTACCCGGCGCGGATCCACCGTTAAGCGCTGGACTTTCACACCGCACCCGACGAACCGCCTACGAGCCCTTTACGCCCAATACTTCCGGATACCGCCTGCACCCTAC
+
AAAAAFFBBBBBGGGEAEEAFGEEFHGHHGHHGGFGGHHBFEAEFFEHHGAGFHFGHHHHEEGEFD@33??EGHFHHHGGGGGHEHFFHGFFHGGHHGFEEEGHH@<CCCGHHHD>@FGHDHGHGHHCCCFGFCF>FEG-ADG?<@DFH:-;ABBD-;BFFGF.9.;:9BA-.9-:FBBFFFFFFF---;-;9-9--;;B>FF.DFD.ABDF.//9F;;-B..9B///BF.-..;/99@-....;FD..:
@M03896:38:000000000-B4D98:1:1106:16904:2634 2:N:0:160
CCTGTTTGCTCCCCACGCTATCGCACCTGAGCGTCAGTCTTCGCCCATGTCGCCGCCTTCGCCACCGCTACTCCTCCATATCTCTACGCATTTCACCGCTACACCTGGTATTCTACCCCCCTCCACGACACCCCATCCCGCCAGCATCAGATGCAGTTCCCACCTCGAGCCCCCGCATCTCACATCCCACTTAACAACCCGCCTGCGTGCGCTTTACTCCCAGTAATTCCGATTCACGCCTGCACCCTCC
+
>A11>@D1B@FFF11EAEE0AB0A0EE0000B0AEE?G112DB/BEE0AB2BAEEEEG/B///>?>///>/B@B1B0012B2>B>2F/>?/?FE2FF//>>/100F001BBDF22>FGFB//</0?/A--<..-./<...<A<:./:::00;CHFBG0CFGF?.999...-=.---;:-/9/99/;/9;A9///;/;;99--@A-;--999@-9-B9;9/9-//99/;9B/9--/;/-A-:9AFFFF?EB
@M03896:38:000000000-B4D98:1:1106:14788:3427 2:N:0:160
CCTGTTTGCTCCCCACGCTTTCGCACCTGAGCGTCAGTCTTCGTCCAGGGGGCCGCCTTCGCCACCGGTATTCCTCCAGATCTCTACGCATTTCACCGCTACACCTGGAATTCTACCCCCCTCTACGAGACTCAAGCTTGCCAGTATCAGATGCAGTTCCCAGGTTGAGCCCGGGGATTTCACATCTGACTTAACAAACCGCCTGCGTGCGCTTTACGCCCAGTAATTCCGATTAACGCCTGCACCCTCC
+
ABABAFFFFBFFGGBEEFEFFGDEEGGHFHFHGGGGEFGHHHHHGGGHHG?EFE@EGGGGAEDEGHEEEEGHHGHHGHGGHHHHHGHGGEEDGFDGHGFG?<FGGGEFHFHHHGHFHHHGGGGHHHGE.AEHFCCDGG0<CHFC0<;GGFGHEHHHGGGHHH0./0//BFFGGF??ADFFFGGGFFF/9BFFFFFFFFFFFFAFEFF9AA9B;../FFFCFDA/9/9FFF/D.9DFB.>-.9A;;FDAE:
@M03896:38:000000000-B4D98:1:1106:14789:3445 2:N:0:160
CCTGTTTGCTCCCCACGCTTTCGCACCTGAGCGTCAGTCTTCGTCCAGGGGGCCGCCTTCGCCACCGGTATTCCTCCAGATCTCTACGCATTTCACCGCTACACCTGGAATTCTACCCCCCTCTACGAGACTCAAGCTTGCCAGTATCAGATGCAGTTCCCACGTTGAGCCCGGGGATTTCACATCTCACTTAACAAACCGCCTGCGTGCGCTTTACGCCCAGTACTTCCGATTAACGCTTGCACCCTCCG
+
ABAAABFFFBDFGFFGEEA2AFAEEEGF3FFGEEFGG5FGGGAFEFGHF?0AAE>EEEEG1EEFGH?/>EFHGHEHGGFFFFEHHEHGGGEGHFDHHBBCCCFHHGBF2GHHG>FFHHHGG?DFGHCE.CEG0<C<D<0/<GG000;;C0:C0;<;0;<CHB.-...9BFGG?-;-?EFFFFFB/:;/;BFFFBFFFFFE-B-DAAA9AD9;-..;9.:;BD./;/9/BFB....99.;.;.;/9;D.AD.
@M03896:38:000000000-B4D98:1:1106:11356:3836 2:N:0:160
CCTGTTTGATACCCGCACTTTCGAGCCTCAGCGTCAGTGCTGCCCCGGCACAATGCCTTCGCGATCGGAGTTCTTCGTGATATCTAAGCATTTCACCGCTACACCACGAATTCCATGTGCCCTGTGCAGACTCAAGGCTTACAGTTTCAACGGCTGGCCACGGTTGAGCCGTGACATTTGACCGCTGACTTAAAAGCCCGCCTACGCTCCCTTTAAACCCACTAACTCCGGCTAACCCTCGCATCTTCCGT
+
BBBBBFFFFFFFGGGGGEEFGGEGHGGHHHHHEEEEEGFGFHHHHGAEEGABF33FHGHHEEE>EFE?EEEGGHHHGFFFHFHHHEGHGGFGGGHHHGFGGEFHGHGFFFHHGHHDGGFHHGHCCFGHFHHGC?11?FCFGHHG<DGFFGH>-@CAEGGHGGC.:-/;GGCACFE0F0B0;FF@?D9.;909;099CCE-@B.AB.;.AAE.:B/999BA.../BB9BF.---;//.:.9-9-.:;//;./
@M03896:38:000000000-B4D98:1:1106:11337:3836 2:N:0:160
CCTGTTTGATACCCGCACTTTCGAGCCTCAGCGTCAGTGCTGCCCCGGCACAATGCCTTCGCGATCGGAGTTCTTCGTGATATCTAAGCATTTCACCGCTACACCACGAATTCCATGTGCCCTGTGCAGACTCAAGGCTTACAGTTTCAACGGCTGGCCACGGTTGAGCCGTGACATTTGACCGCTGACTTAAACGCCCGCCTACGCTCCCTTTAAACCCAATACATCCGGATAACGCTCGCATCTTCCGT
+
ABBBAFFFFBDFGG?FEAE4BGEFGGFGHGFG?AEEEAGCFHECGC0AECEFG3BEFGHH1BE>>FE11>1BFGHHHFGEGFFHFEFHHGHFGFHHHGGGEEFGHFEFGAHHHHE22@FGH2GCG2DFDGHHCFFDFGCHHHHF1FDFD1F.<<<<AEGFEGC.;AG/:;-:-E.0CFF0B90;9-9.C0;;;F0.9BC-->A.BA;.AD../9/9B9;;..FFF/;/;.-.9AB/.9;A-9-.@9;;F9/
@M03896:38:000000000-B4D98:1:1106:11363:3854 2:N:0:160
CCTGTTTGATACCCGCACTTTCGAGCCTCAGCGTCAGTGCTGCCCCGGCACAATGCCTTCGCGATCGGAGTTCTTCGTGATATCTCAGCATTTCACCGCTACACCACGAATTCCATGTGCCCTGTGCAGACTCAAGGCTTACAGTTTCAACGGCTGGCCACGGTTGAGCCGTGACATTTGACCGCTGACTTAAAAGCCCGCCTACGCTCCCTTTCAACCCAATAAATCCGGATCACCCTCGCATCCTCCG
+
BBBAAFFFFF@FGG2EEEEBFGEFHGGFHHGGAABEBBFFBGFHHF00AEEFHDBGHBHG1E>EEF>B1>EGGHHHHFFHGHHHF4BGBFFFFGFHHEEEEEFHHGHBGGHGGGF2@GFGFHHFF22>2<GGFGF11?<GHHF<<=DGFHH.<@-<<CGFEG-..-:/CG-:-;CFB0;00;F@?--;;09;;FB9:AE--9.DB9@.;A9.9/99B/9AEEFF//9;B?-.9-./.9.9-@-.-/:BF9
@M03896:38:000000000-B4D98:1:1106:18094:4730 2:N:0:160
CCTGTTTGCTCCCCACGCTTTCGAGCCTCAACGTCAGTTACCGTCCAGTAAGCCGCCTTCGCCACTGGTGTTCCTCCTAATATCTACGCATTTCACCGCTACACTAGGAATTCCGCTTACCTCTCCGGCACTCAAGACGGGCAGTTTCCAATGCAGTCCCGGGGTTGAGCCCCAGCCTTTCACATCAGACTTGTCCATCCGTCTACGCTCCCTTTACACCCAGCAAATCCGGATAACGCTTGCCCCCTAC
+
BBBBBBFFFFFFFEFEEEEAFGEGGGFGGGFHGGFGEFGHHHEGGGGHHFHGHHCFGGGHEGGFGHEF@CGEHHHHHHHGHHHHHGHGGEGGHHHHHGGGGEFGHHEFGDGHHHHFDFFHHEHHHHGGGGGHHHGFFC</<CCD01=FGHGHBGHFGHHHGG?:@-:/CGGFGG?FFFBFFFFGGGGBFGBBB9BFGBFGGAFF?FFCE?:A;9/BBFFFDEE.99BBFFF-9.;BF.;99AEBBFC;EF
@M03896:38:000000000-B4D98:1:1106:18077:4737 2:N:0:160
CCTGTTTGCTCCCCACGCTTTCGAGCCTCAACGTCAGTTACCGTCCAGTAAGCCGCCTTCGCCACTGGTGTTCCTCCTAATATCTACGCATTTCACCGCTACACTAGGAATTCCGCTTACCTCTCCGGCACTCAAGACGGGCAGTTTCCAATGCAGTCCCGGGGTTGAGCCCCAGCCTTTCACATCAGACTTGTCCATCCGTCTACGCTCCCTTTACACCCAGTAAATCCGGATAACGCTTGCCCCCTAC
+
BBBBBFFFFFFFGGFF2EAAFGEFGEGHHHHHGGFGGHHHHHEFGEGHGFGFGHEEGGGGAEEFGGFG@CBEHHHHHHHHHHHHHHHFGGGGHHHHHGEFGEGHFHFGGHHHHHGDEGGHHFHGHHG@DFGHCGGFGFD<<CGF<DGFGGHHHHHHGHHFDC-::::CGGGGGGAF9CFGGFFGGGF0CFFEFFCFGFFGG9FEEFFFFFDFBB/BFFFFDE.;BFFFFFF-;ADFB.@.;AEFFFFFFF
@M03896:38:000000000-B4D98:1:1106:18090:4756 2:N:0:160
CCTGTTTGCTCCCCACGCTTTCGAGCCTCAACGTCAGTTACCGTCCAGTAAGCCGCCTTCGCCACTGGTGTTCCTCCTAATATCTACGCATTTCACCGCTACACTAGGAATTCCGCTTACCTCTCCGGCACTCAAGACGGGCAGTTTCCAATGCAGTCCCGGGGTTGAGCCCCAGCCTTTCACATCAGACTTGTCCATCCGTCTACGCTCCCTTTACACCCAGTACATCCGGATAACGCCTGCCCCCTAC
+
BBABAFFFFFFFGGGGEAAAAGEFFFGHGHFHEHHGGHHBGGEBEEGHFDGBGGAEGFGG1EEEGG@B5?FFHHHHHHHHHHHHHHHFEFFEHGBGHEEGGGFHHF?3FFHFGHBCBDFHGFHGHHGCDGGHFGH?FC//<A-.<<FBGHHHHHFGGHHHFC--:-;:CG/CE..CAFFFFFFF0CB0:CFB0;;BFFFGD..CEF:-AD?A./B/BBFBDEEBF/B/;B.-A;AFBFA9.:.;9AD-.A
@M03896:38:000000000-B4D98:1:1106:24332:4842 2:N:0:160
CCTGTTTGCTCCCCACGCTTTCGAGCCTCAACGTCAGTTACCGTCCAGTAAGCCGCCTTCGCCACTGGTGTTCCTCCTAATATCTACGCATTTCACCGCTACACTAGGAATTCCGCTTACCTCTCCGGCACTCAAGACGGGCAGTTTCCAATGCAGTCCCGGGGTTGAGCCCCAGCCTTTCACATCAGACTTGTCCATCCGTCTACGCTCCCTTTACACCCAGTAAATCCGGATAACGCTTGCCCCCTAC
+
ABBABFFFFFFFGGGGEEEFFGGEHFFGHGHHGHGGEHGHHHEFFEGFGGFGHGAEGGGHAEDEFHE?5BBEGHHHHHHHHHGHHHHFEEEGGHGHHEEFEEGHGEHGFFHHGHGEGGGHGHHHHHGCCCFHF<F1FC//->@?<GHGHFGHFHHDGGHH<<-::-:CCGHEGGCFGGFFFEGFFGF99CFFB9CFFGGGG:CFFFFFFFFF.9/9B;BBDE.99F/BFF.9..9BF?B.:.;;BEFFFA
@M03896:38:000000000-B4D98:1:1106:18885:5047 2:N:0:160
CCTGTTCGCTCCCCACGCTTTCGCTCCTCAGCGTCAGTGACGGCCCAGAGACCTGCCTTCGCCATTGGTGTTCTTCCCGATATCTACACATTCCACCGTTACACCGGGAATTCCAGTCTCCCCTACCGCACTCCAGCCCGCCCGTACCCGCCGCCGCTCCACCGTTAAGCGATGAACTTTCACACCGCACGCGACGCACCGCCTACGAGCCCTTTACGCCCACTCCCTCCGCATCACGCCTCCCCCCTAC
+
ABAAAFF3AAABGGFE2AAAFGAEGHGAGGHHEGEEEFBEGAAEEE1AC1BBFHBFGFGG1?E1B@433???FGHHGFEE/EEHH4FGHFF4BFBGH/F//?BGGEB@//?GGD2@@FGGDGDGEHHADCDGF011>FD<<AD---<EG:-=:?-;-;;E9FF..9..9;-.9./;;/99BBF9FF---;;@------9;-;B.9.9:.9;A.9/BB..-999F/..99A9.-9-99.;.9.9..AB-.9
@M03896:38:000000000-B4D98:1:1106:6876:5735 2:N:0:160
CCTGTTTGCTCCCCACGCTTTCGCACCTGAGCGTCAGTCTTCGTCCAGGGGGCCGCCTTCGCCACCGGTATTCCTCCAGATCTCTACGCATTTCACCGCTACACCTGGAATTCTACCCCCCTCTACGAGACTCAAGCTTGCCAGTATCAGCTGCAGTTCCCACGTTGAGCCCGGGGATTTCACATCTGACTTAACAAACCGCCTGCGTGCGCTTTACGCCCAGTAATTCCGATTAACGCTTGCACCCTCC
+
ABBAAFFFFFFFGGGGGFEFGGDEFGGHFGHGGGG2EHGHHHGGFF1GHF0AEEEGGGGHEGFEEHEE>EGHHHHHGGFBBFGHHHHEGEDGHHHHHBCG?@FHHHGAEGGFGHFFGHHGGGGGGGGG.<EHC0C0<C</<C=;:;GCC00;GHHFCFGHHH.-99..CFFEAA--;.BFFFFFFFF/9BBFBFBBFFEF;;ADFF=DFDBD-9.BB9A>@.9;/B/;BB/.;.ABF.@...9/;;D.:D
@M03896:38:000000000-B4D98:1:1106:15889:6474 2:N:0:160
CCCATTCGCTCCCCCGGCTTTCGTTCCTCAGCGTCAATAATGGCCCAGTGAAGCGCTTACGCCACCGGTGTTCCTCCTGATATCTACGCATTTCACCGCTACACCAGGAATTCCCTTCACCTCTACCACATTCTAGCTCAACAGTATCCAGTGCCGAACCGAGGTTGAGCCCCGGAATTTAACACCAGACTTGTCATGCCGCCTACGAACGCTTTACGCCCAATGATTCCGGACAACGCTTGCACCCTCC
+
BBBBBFFFAAABGGGE2AEEGGFGHHHGHHHGGGEEGHHHDBFFGFDFBEFFGBAEA1EF1EEEEHE/>>B?GHHHHHFGGHHGHHHFEEEFHHHHHFEFEEGHHGGCEGHHHHFFDHDHHHHHHHHHHCFHHFFFFDF??GFC1>>FGHDDGHG-@DFG@F-:://;;CGEGGD@D?9FFFGGGGE.;CFBBF;B;;FFGFFFFFDDFF-A..9BFADDFF..//;;BF/-?>DFFAB.9.9;BFDFFF
@M03896:38:000000000-B4D98:1:1106:17896:6680 2:N:0:160
CCTGTTTGCTCCCCACGCTTTCGCACCTGAGCGTCAGTCTTCGTCCAGGGGGCCGCCTTCGCCACCGGTATTCCTCCAGATCTCTACGCATTTCACCGCTACACCTGGAATTCTACCCCCCTCTACGAGACTCAAGCTTGCCAGCATCAGATGCAGTTCCCAGGTTGAGCCCGGGGATTTCACATCTCACTTAACAAACCGCCTGCGTGCGCTTTACGCCCAGTAATTCCGATCAACGCTTGCACCCTCCG
+
ABAABFFFFFFFGFCFEFE2FGEEDGGHE3BGEGGFGHHGFHHGEG?FF10AAEEFGGGHAE?DEHE/>>?FFHHHGEHBGGHGHHHFEFEFHGHHHADGGCGGFHE02CGHHGFFGHGGGGFC1G>A<ACD<0<=DC0<CGFC.:<;000CGFFHFFHHFG0.;0;/9FFF-??-9CBFFGFFFFF/9FBBB/B;FFEFB;BFEF=DAACF-9ABFEF>BAEBBBB/BFFDD-9B/9;..999FFF?ED.
@M03896:38:000000000-B4D98:1:1106:14038:7203 2:N:0:160
CCTGTTTGCTACCCATGCTTTCGAGCCTCAGCGTCAGTTGGTGCCCAGTAGACCGCCTTCGCCACTGGTGTTCCTCCCGATATCTACGCATTCCACCGCTACACCGGGAATTCCATCTACCTCTGCACTACTCAAGAAAAACAGTTTTGAAAGCAATTCATGGGTTGAGCCCATGGTTTTCACTTCCAACTTGTCTTCCCGCCTGCGCTCCCTTTACACCCAGTAATTCCGGACAACGCTTGCACCCTAC
+
BBBBBFFFFFFFGGGGFFFEGGEFFEGHHHHHGGEEEHHHFGFFFFFHGEDGHHEFGGGHFEFFGHF2BEFEHHHHHGGGGGGHHHHGGGGGHHHHHEEFGCFHHG/BDDHHHHHHGHHHHHHHHHGG2FGHFDFG1GFHHGHC<FGGGGHHGHHHGHHFFH0<<<</CFGEGHFCCBGGH0GGHHFFHHGFC9CFFFGG?BFGGG@DADFGFFFFFFFBAE.9B//BFFF-A-@AA9@..AA/BFDEBA
@M03896:38:000000000-B4D98:1:1106:14053:7215 2:N:0:160
CCTGTTTGCTACCCATGCTTTCGAGCCTCAGCGTCAGTTGGTGCCCAGTAGACCGCCTTCGCCACTGGTGTTCCTCCCGATATCTACGCATTCCACCGCTACACCGGGAATTCCATCTACCTCTGCACTACTCAAGAAAAACAGTTTTGAAAGCAATTCATGGGTTGAGCCCATGGTTTTCACTTCCAACTTGTCTTCCCGCCTGCGCTCCCTTTACACCCAGTAATTCCGGCCAACGCTTGCACCCTACG
+
BBB@BFFFFFFFGGCGFFEFGGEF4EEGFFHHFGEEFDA5AEFGF3CGFGHHHHAEFGGH1EEEGF3?BEGGFHHHHGGGGGGHH4FFEEEGHHGHHFEGC@FGHEEGGFGHGHFDGGHHHHHHGG2GFFHHH1F11?FGHGH0<FGHFEFHGHHHFGHHFHG.<<-/<GFFEFFFFGFGHFHHHHFBGHHFFFCFGGFFGGGFGFFFGGGGEC9BB/BBA?.9BBFFFB/----;99B.A9.99;AA.A.
@M03896:38:000000000-B4D98:1:1106:19060:8025 2:N:0:160
CCCATTCGCTCCCCCGGCTTTCGTTCCTCAGCGTCAATAATGGCCCAGTGAAGCGCTTACGCCACCGGTGTTCCTCCTGATATCTACGCATTTCACCGCTACACCAGGAATTCCCTTCACCTCTACCACATTCTAGCTCAACAGTATCCAGTGCCGAACCGACGTTGAGCCCCGGAATTTAACACCAGACTTGTCATGCCGCCTACGAACGCTTTACGCCCAATGATTCCGGACAACGCCTGCACCCTCC
+
BBBBBFFFABABGGGGEAEEFGEFHHHHHHHHGGGGGHHGDDEGHHDHAGFHGFAEAEGFFEEEEHE/>EEEGHHHHHHGHHHHHHHFFEFGGHHHHEEGGGHHHHH/GGHFHHHHFHHHHHHHHHHFG<FGF<D@FFF??GHCGFFGHG<<FGG->-<C-A--:::./CHEGC@ADFFFGGGFFE?.=CBB9;;09;CFBAFFBFDDFFAD.;9BFADFFDFF/B;BFF9-.99AA@F-:..;;9DEFF
@M03896:38:000000000-B4D98:1:1106:24824:8460 2:N:0:160
CCTGTTTGCTCCCCACGCTTTCGCGCCTCACCGTCAGTTGTCGTCCAGCAATCCGCCTTCGCCACTGGTGCTCCTCCTAATATCTACGCATTTCACCGCTACACTCGGAATTCCGCTTGCCTCCACTTCACTCCACAACTACAGTTTTGGATGCAGTTCCGTGGTTAAGCCACGGTATTTCACATCCAACTTGCAGTCCCGCCTGCGCTCCCTTTACACCCAGTAAATCCGGTTCACGCTTGCACCCTAC
+
AAAAAFFBF3DFGC1EEEE0FFFFEGGGGFHFEHGCFGDGDDFFFE?GF00BBGEFGFFG/E/?/B@01>1BDCCFFGBBFFGHEHG>EEEE>FGHH?EE/@1FG<F//?F<GFFA/EFEFDG<0GHHGHHFFBG01???FGF1<<1F0<1<1FG<FFGHA0<A<<0<=DB<CC-.:C:GHH00CG/0:GG00;009;FG-?@..9A-?ECF/9//F/:/;-9://BBFB-----/;;A---9//;--9;
@M03896:38:000000000-B4D98:1:1106:24794:8465 2:N:0:160
CCTGTTTGCTCCCCACGCTTTCGCGCCTCACCGTCAGTTGTCGTCCAGCACTCCGCCTTCGCCACTGCTACTCCTCCTAATATCTACGCATTTCACCGCTACACTCGGAATTCCGCTTGCCTCTACTTCACTCAACAACTACACTTTTGGATGCAGTTCCGTGGTTAAGCCACGGCATTTCACATCCAACTTGCAGTCCCGCCTGCTCTCCCTTTACACCCAGTACATCCGGATAACGCTTGCATCCTACG
+
AA>>>FFCFBFFF?1FEAE0AEEEEGEGCHHF?GF/EHG11BEAFE/FB00BAAEEEGEB///>>BB1111B@CBFFHF1F2@BBGH/EE?EGFHHG/>EE?1B>B///CCHDFCAACAEG1F1DGGFHHHFH0C01<<?1?1011<?1-1<1>FG<=1DCF.-<.00=0<<C@--;:0<:0C0CGHCBB/0;;F00;BF@-AEEG/=99/CC0FBFCB9AAA:B//9BB-----;/9----;;/;F/:F-
@M03896:38:000000000-B4D98:1:1106:24809:8474 2:N:0:160
CCTGTTTGCTCCCCACGCTTTCGCGCCTCACCGTCAGTTGTCGTCCAGCAATCCGCCTTCGCCACTGGTGTTCCTCCTAATATCTACGCATTTCACCGCTACACTCGGAATTCCGCTTGCCTCTACTTCACTCAAGAACTACAGTTTTGGATGCAGTTCCGTGGTTAAGCCACGGTATTTCACATCCAACTTGCAGTCCCGCCTGCGCTCCCTTTACACCCAGTACATCCGGATAACGCTTGCATCCTAC
+
BCCCCFFFFFFFGGGGEEEFFGFEAEGEGFHHGHEEEGFHGGEGGG?GHHHHHHEFGEEHFGDEFGB?@FGEHHHHHHHHHHHHHGHGFFEGFHGHHEFGGEFGFGGFCFGHHHGDDDFEGFHGFHHFHHHHD@G1<F?FGHHC<1FFFCFGFHHFHHHHD<.<C.=00DG<CC@::CCHHFHHHHHGEGGFGGGBBCFGGFFGEFCGGDGG9BB/;B9/AE?BF/BFFF.9D.;BBA@..:;;/;FFFF
@M03896:38:000000000-B4D98:1:1106:24797:8487 2:N:0:160
CCTGTTTGCTCCCCACGCTTTCGCGCCTCACCGTCAGTTGTCGTCCAGCAATCCGCCTTCGCCACTGGTCTTCCTCCTACTATCTACGCATTTCACCGCTACACTCGGAATTCCGCTTGCCTCTACTTCACTCAAGAACTACAGTTTTGCATGCACTTCCGTCGTTAAGCCACGGTATTTCACATCCAACTTGCAGTCCCGCCTGCGCTCCCTTTCCACCCAGTCCATCCTCATAACGCTTCCCTCCTAC
+
AAAAAFFFFFDFGGGFAE?0AF0BAEFAEBEH?AA/BA2AFB/BA//1FGHGHHAFG/EF?EC>EF10@1B1BD1FGCF1BEBFHHGEEEAE2BBFH?E>E<BG1FF/?CAGGF0?///?11@<@FBDGHGBD0@110?FGG<111<@011<1>G1<>GG.10-<..<<<GCC<-:;.0CCFGFHG/:0CCF0;009909--AC..-;AEBE/09/;;/9;--:9/://9//;/;9;-@---;-9BBFF9
@M03896:38:000000000-B4D98:1:1106:10823:8990 2:N:0:160
CCTGTTTGCTCCCCACGCTTTCGCGCCTCAGCGTCAGTTGCTGTCCAGCAGGCCGCCTTCGCCACTGGTGTTCCTCCGTATATCTACGCATTTCACCGCTACACACGGAATTCCGCCTGCCTCTCCAGTACTCCAGCAGTACAGTTTCAAATGCAGGCTCTGGGTTGAGCCCATAGTTTTCACATCTGACTTGCACTCCCGCCTACACGCCCTTTACACCCAGCACATCCGGATAACGCTTGCTCCCTAC
+
ABBABFFFFFFFGGGEAEEAFGFEAFGGGHHFFEEEFHGBGGHHHFFGHHAGEF0EEGGHAEEEFGC?@B?EGHHHHFFHGHFHGGHFE?EGHHGHGEEGGEHHGD?<CGGHHG<EFFGHGHHGHHGG1?FGD1?10?<>1FFD1=FF>FGHHHHFHGH.<D0<<.<<GHHGEHHEGFCGHHHHHHH00CFF9BBFGFFGFFGDDGBFGGF@?B99B/;FDEF.9.BFFFD-.;./9.B99E;;BFFFFF
@M03896:38:000000000-B4D98:1:1106:15427:9191 2:N:0:160
CCTGTTCGATACCCGCACTTTCGAGCTTCAGCGTCAGTTGCGCTCCAGTGAGCTGCCTTCGCAATCGGAGTTCTTCGTGATATCTAAGCATTTCACCGCTACACCACGAATTCCGCCCACTTTGTGCGTACTCAAGGAAAACAGTTCGCGCTGCAGTGCAGACGTTGAGCATCTACATTTCACAACACGCTTAATCTCCGGCCTACGCTCCCTTTCAACCCAATAAATCCGGATAACGCCCGGACCTTCC
+
ABABAFFABFBDGGGGCEEEFGEGHEFHHFHGGGEFGHFHFEGGEEBFDBBBGGGHHHHHEE1B?FB11>BBFGHHHHGEGEFHHHHHGFFHBGFHHEEGG?FGHGGEEEHHHG2?BCFGHFH2GGBC?CCHG1F?1?0FFHHG1<GGCCGGGGHH<CD0GFG:CEGEGGHHG0CGGHFBFGGGGD.CAADEDE0;FFF.ADGDFFD9ADDFBFB////FFAE.BB/FFF?;...BFA@BA---;>.;;/
@M03896:38:000000000-B4D98:1:1106:15417:9205 2:N:0:160
CCTGTTCGATACCCGCACTTTCGAGCTTCAGCGTCAGTTGCGCTCCAGTGAGCTGCCTTCGCAATCGGAGTTCTTCGTGATATCTAAGCATTTCACCGCTACACCACGAATTCCGCCCACTTTGTGCGTACTCAAGGAAAACAGTTCGCGCTGCAGTGCAGACGTTGAGCATCTACATTTCACAACACGCTTAATCTCCGGCCTACGCTCCCTTTAAACCCAATAAATCCGGATAACGCCCGCACCTTCC
+
ABBBBFFBAFBBGG?EEAEABFEGHGGHHGHHGGGGGGEGGEEGGGFGDFABFGGHHHHHEE?BBGB1>>EGGHHHHGGHFFFGHFHHFGHH4FGHHGEGFEFHHHFFEEGHHFBBFFGGHHG2FFFECBCHG1C?10GHFGHE<DGGG@F@CGFHDGGGDFC:;:;:/CGFGFHHFGHFFGGGFGEGD@D.CFFGGGG9?DGFFFFFFFDAF/B9/B9/AE.;;/;9BFA@?.9BF;@D---9;B/FFF
@M03896:38:000000000-B4D98:1:1106:15453:9205 2:N:0:160
CCTGTTCGATACCCGCACTTTCGAGCTTCAGCGTCAGTTGCGCTCCAGTGAGCTGCCTTCGCAATCGGAGTTCTTCGTGATATCTAAGCATTTCACCGCTACACCACGAATTCCGCCCACTTTGTGCGTCCTCCAGGCAAACAGTTCGCGCTGCAGTGCAGACGTTGCGCATCTACATTTCACAACACGCTTCATCTCCGGCCTACGCTCCCTTTACACCCAATAAATCCGGATACCGCCCGGACCTTCC
+
AAA?AFF>ABADGG?EEAEBFFAFFEGFH5FGGGGDEHFFFEECEEABDAA3BFAFHHFH1EE1EF111/>BFHGHEGFBFGEFF4@4BBBGHH4FG/>E/EFHFF??E/FGG10??CEEHHH1G@<??/>A10010//<0>>01FG.@ACCCF/<=C=000:::.:.:;@DAF0CFF;FF0CFBD.A9-.;.;;BBFF.-;>?/9.;.DDEBB//9999;.EF/;F/;;;-.99/:9;;99--;@999B
@M03896:38:000000000-B4D98:1:1106:15435:9207 2:N:0:160
CCTGTTCGATACCCGCACTTTCGAGCTTCAGCGTCAGTTGCGCTCCAGTGAGCTGCCTTCGCAATCGGAGTTCTTCGTGATATCTAAGCATTTCACCGCTACACCACGAATTCCGCCCACTTTGTGCGTACTCAAGGAAAACAGTTCGCGCTGCAGTGCAGACGTTGAGCATCTACATTTCACAACACGCTTAATCTCCGGCCTACGCTCCCTTTAAACCCAATAAATCCGCATAACGCCCGGACCTTCC
+
ABBABFFBCFCDGGGGGEEFGGFGGGGHHHHHGGFEEHGHGFFGGFHGFE5BFGFGHHHHEEDEEHFEAEGGHHHHHFEGHHHGHDHHGGHHFHHHHEEGGEFHHHGEEEGHHGBEDGGGGGHFFFHDFECHF1G?1C0FGGGFDFHCDCGGGGHHFGD0=GC;;CC:GGGHGHHHHFFHGFGGGGEG.CGEEGGFGGG:?BGFEFDAADFFB0BB:FFFFF?B0;FFFF..;:ABFA@BD--:@D/:FF
@M03896:38:000000000-B4D98:1:1106:15435:9226 2:N:0:160
CCTGTTCGATCCCCACACTTTCGAGCCTCAGCGTCAGTAACTCTCCAGTAAGCTGCCTTCGCAATCGGAGTTCTTCGTGATATCTAAGCATTTCACCGCTACACCACATATTCCGCCTACTTCCTCCATACTCAAGGAAAACAGTACCAACTGCAGTGCCCACGTTAAGCATCTACATTTCACAACTCACTTACCCTCCCGCCTACGCTCCCTTTAAACCCATTACATCCGGATAACGCTCGCACCCTCC
+
AAAAAF3AAF1>GF1A1AB1FGE0BE0BGCGGFGFG/G22D2111A11F1BDFGGGHHGG/E?EFBE////BF21BFGFHFFHFFG1FFDFHHHGHHAEEGCF00?G/1BFGHHFE//?B1B1<1B001B0BD111100@F0F0121>21?0FGHEF11?01?><0><1>1111><DGDDGBG0<A/D0<<<<0/<0.::;::.:C.A.CBFB0000;9CAE;0;0=0;F.-.9-BF-@-99--;@-;;B
@M03896:38:000000000-B4D98:1:1106:7659:9339 2:N:0:160
CCTGTTTGCTACCCGCACTTTCGCGCCTCAGCGTCAGTGCTGCCCCGGCACAATGCCTTCGCGATCGGAGTTCTTCGTGATATCTAAGCATTTCACCGCTACACCACGAATTCCATGTGCCCTGTGCAGACTCAAGGCTTACAGCTTCAACGGCTGGCCCCGGTTGAGCCGTGACCTTTGACCGCTGACTTTAAAGCCCGCCTACGCTCCCTTTAATCCCAATAAATCCGCATAACGCTCTCATCTTCCG
+
AAAAADFF1DFDGGEEEAECGGE0EEGEEFFHEEEG?G21EABFGE/AE?EBFDFGHHHHAEEEEFE?//EFGHHHHFFFG2BFGB1FFBBDFHGHHGEGCCBFGGF?CCHHGDDDGHHHHGF0<??1?GHHFBG11FGHHGGF1>GF1DF.<@-<?.G.-A-;;-/BCF?A-..00BC0;CFAA@-.;/9//9//99;--@-AB;-ABBA;9/////99B/-/9//;;--9;-9B-99;-;9/B//;9-
@M03896:38:000000000-B4D98:1:1106:22808:9480 2:N:0:160
CCCATTCGCTCCCCCGGCTTTCGTTCCTCAGCGTCAATAATGGCCCAGTGAAGCGCTTACGCCACCGGTGTTCCTCCTGATATCTACGCATTTCACCGCTACACCAGGAATTCCCTTCACCTCTACCACATTCTAGCTCAACAGTATCCAGTGCCGAACCGAGGTTGAGCCCCGGAATTTAACACCAGACTTGTCATGCCGCCTACGAACGCTTTACGCCCAATGATTCCGGACAACGCTTGCACCCTCC
+
BCCCCFFFAAABGGGFEAEEGGECGHHHHHGHGGEGGHFFFDFGHFGGFCDFGFAEFAECCECEEHE@>>>?FGHHHHHHHHHHHHHGGFGGHHHHHFEEFEBGHGGFAGHHGHHHHHHHHHHHBGGFHHHHHBFFGGD?FGF<<>>GHHFFFGFD-@DGDG-:.:/::GHGGG-AFEBBFFGGGGG.CEFE90;09;CFFFF?DFADFFFF.9AFF?A@C?.//::/BFB-9:-FEAD?.99/;BD?EF
@M03896:38:000000000-B4D98:1:1106:19973:9503 2:N:0:160
CCTGTTCGCTCCCCACGCTTTCGCTCCTCAGCGTCAGTGACGGCCCAGAGACCTGCCTTCGCCATTGGCGTTCTTCCCGATATCTACACATTCCACCGTTACACCGGGAATTCCAGTCTCCCCTACCGCACTCAAGCCCGCCCGTACCCGGCGCGGATCCACCGTTAACCGATGGACTTTCACACCGCACGCGACGAACCGCCTACGAGCCCTTTACGCCCACTACTTCCGGCTCACGCCTGCACCCTAC
+
AAAAABFADAAACEBE0EAEFGAEEHGFHHHHGAEE/A21D//AE/EFEFFGGC0FGEDGHEE/F11B0>?>FGFFGFGG//EGBGHHHHFBFGFHHEG/??FGGC@?/>FGHF21@FFHHHGHFFG<ACCGH0F1>CC<<CG--:;CC::@-?-9--;:FGF9-;-A/B---;-9B/9/BFF9BB--;@-;--9-;;@@=-@ABFA-9;-A9;BFFAA=;B--9///;BA-;--//-;--999BFB-FF
@M03896:38:000000000-B4D98:1:1106:23856:9842 2:N:0:160
CCTGTTTGCTCCCCACGCTTTCGCACCTGAGCGTCAGTCTTCGTCCAGGGGGCCGCCTTCGCCACCGGTATTCCTCCAGATCTCTACGCATTTCACCGCTACACCTGGACTTCTACCCCCCTCTACGAGACTCCAGCTTGCCAGTATCAGATGCAGTTCCCACGTTGAGCCCGGGGATTTCACATCTCACTTAACACACCGCCTGCGTGCGCTTTACGCCCAGTAATGCCGATTCACGCTTGCACCCTCC
+
AAA1AFFCFFFFGGGFAEEFFG0ECGGF0BGHEGG//DFHHFABAE/1G?/AAE/>EEGH/B??EG/>E@FHGHHHFF11BFGHH2FFE?EEHH2FG/>C/<FGHGF000?FGGFHFHHGGGFG1>C...<DC//<<C</<C=00;;GC00G0CCF;C;CGG.:99;./9FE??---99CFBF;FFF/;;FF//9;/;;B@@@B-A-:AA-@-AAFF-9@=--;//9/9/--;9//;-;--AA/BFFFFF
@M03896:38:000000000-B4D98:1:1106:23835:9844 2:N:0:160
CCTGTTTGCTCCCCACGCTTTCGCACCTGAGCGTCAGTCTTCGTCCAGGGGGCCGCCTTCGCCACCGGTATTCCTCCAGATCTCTACGCATTTCACCGCTACACCTGGAATTCTACCCCCCTCTACGACACTCAAGCTTGCCAGTATCAGATGCAGTTCCCAGGTTGAGCCCGGGGATTTCACATCTGACTTAACAAACCGCCTGCGTGCGCTTTACGCCCAGTACTTCCGATTAACGCTTGCACCCTCC
+
ABBABFFFFFFFGGGGAEEFGGEEEGGGCBGFEGE?EHGHHHEHGG?GHCFGEE>EGGGHAED?EHE/>>FHHHHHGGF3FGHHHHGFE?EFHHFHH?>BB<<GHHC<2GGFGG1GHHHGGGGHEGF<.<AGC/<0<C</<G00;;GGG00;FHGGCCGHHH0.:9/9CFFEBC??DAFGGBFFFFF/BFFF/B;BBAEECFADFF;;AA-@;.ABB9A;@A.//;:FFF??AAD/;.;.9;9/;BD.;:
@M03896:38:000000000-B4D98:1:1106:25788:10292 2:N:0:160
CCTGTTTGATACCCGCACTTTCGAGCCCCAGCGTCAGTGCTGCCCCGGCACAATGCCTTCGCGATCGGAGTTCTTCGTGATATCTAAGCATTTCACCGCTACACCACGAATTCCATGTGCCCTGTGCAGACTCAAGGCTTACAGCTTCAACGGCTGGCCACGGTTGAGCCGTGACATTTGACCGCTGCCTTAAAACCCCGCCCACGCTCCCTTTAAACCCAATCAATCCGGATAACGCTCGCATCTTCCGT
+
ABAAAFFFFFFFGGGGCAE4FFFAHGGFGDDGCGGGGHGD55DGGEAEE0ABB3FGHH5FCE?CEFE1E/1BFHHHHGGBGFFFFHFHGHHGHFHHGGGGGGHHFEHGCCHHHFHFHHHHBCF0F1GG1DC111??1A1>GHFE1>FD=FDCDG--.AF/CD:.:-:;:;-.-;C0;;90;CFB?-9.9099;0C0:AA-BB-9A-99;A?./:FFFFBAAAF/BFFFFA?A..BF.;.;---.;/9BFA9
@M03896:38:000000000-B4D98:1:1106:21177:10472 2:N:0:160
CCCATTCGCTCCCCCGGCTTTCGTTCCTCCGCGTCAATAATGGCCCAGTGCAGCGCTTACGCCACCGGTGCTCCTCCTGATATCTACGCATTTCACCGCTACACCAGGAATTCCCTTCACCTCTACCACCTTCCAGCTCAACAGTATCCAGTGCCGCACCGAGGTTGAGCCCCGGAATTTACCACCACACTTGTCCTGCCGACTACGAACGCTTTACGCCCAATGATTCCGGCCAACGCTTGCACCCTCC
+
AAAAAF33>AAAFAA0AAA0BFEGHHHGH0AEAEG?AFEF22BFGF/AB11D1B>E/BE1/?/?/>/////B@EBBBG>1B>BFBGH?EE<<GHHHF/BCC?1<0<B//01??FFF1G11?1?11?FBG/<1<0110<>11>>011>><<<DFHD<-<<C@---.////09AA----90;90;0;;9;CC///:;////;>-99@B9--9;B--AFB-;9;AEBF///;F/--;-:------999/;99-
@M03896:38:000000000-B4D98:1:1106:21160:10488 2:N:0:160
CCCATTCGCTCCCCCGGCTTTCGTTCCTCAGCGTCAATAATGGCCCAGTGAAGCGCTTACGCCACCGGTGTTCCTCCTGATATCTACGCATTTCACCGCTACACCAGGAATTCCCTTCACCTCTACCACATTCTAGCTCAACAGTATCCAGTGCCGAACCGAGGTTGAGCCCCGGAATTTAACACCACACTTGTCATGCCGCCTACGAACGCTTTACGCCCACTGATTCCGGACAACGCTTGCACCCTCC
+
BBBBBFFFBBABGGGGEAEEGGGHHHHGGGGGEEEGGHHGGBFGGFDGBF5FDBAEFEGF1EEEEH1>>EEEGHHHHHHHHHHHHHHFEEEGHHHHHEEGGFFGHFA??GGHGHFFHHFHGHHHGHHGG/CGHDF<FGGF1FDC?<FHHF1FGFF->-<CA<<A.:;::CGEG?@9?E99BFGFFGG.;CFB09;;90BC@DFFFFFFED@A.;;9F;ABFA.9///;FF/-:9=FFAF.9A:/;BD.ED
@M03896:38:000000000-B4D98:1:1106:8948:11108 2:N:0:160
CCTGTTTGCTCCCCACGCTTTCGCACCTGAGCGTCAGTCTTCGTCCAGGGGGCCGCCTTCGCCACCGGTATTCCTCCAGATCTCTACGCATTTCACCGCTACACCTGGAATTCTACCCCCCTCTACGAGACTCAAGCTTGCCAGTATCAGATGCAGTTCCCAGGTTGAGCCCGGGGATTTCACATCTCACTTAACAAACCGCCTGCGTGCGCTTTACGCCCAGTAATTCCGATTAACGCTTGCACCCTCC
+
ACBACFFFFFFFGGGGEEEFFGGGGGGHFHHHGGEEEHHHHHFGFF?GHG0EEEEFGGEHAEEGGHE@EEGHHHHHHGHDGHHHHGGFEEFGHHHHHFCGCCFHHHEGGGHHGHFFGHHGGGGHHHG.<<CGC</<DGB/CGDB0;CCC0:;:GEGC;GFHGF./:;/;FFGA@?@@AFGFFFGFFF/;FFFFFBBFFFFFFFFFF-AADFF-;9BFEFFCA?9//;BFFFA.:.BFDCA.EA/;FFEEF
@M03896:38:000000000-B4D98:1:1106:4677:11382 2:N:0:160
CCTGTTCGCTCCCCACGCTTTCGCTCCTCAGCGTCAGTGACGGCCCAGAGACCTGCCTTCGCCATTGGTGTTCTTCCCGATATCTACACATTCCACCGTTACACCGGGAATTCCAGTCTCCCCTACCGCACTCAAGCCCGCCCGTACCCGGCGCGGCTCCACCGTCAAGCGATGGACTTTCACACCGCACGCGACGAACCGCCTACGAGCCCTTTACGCCCAATACTTCCGGATACCCCTTGCACCCTCC
+
ABBAAFFADBABGGGEEEEAFFEEFHGHHGHHGGF?EFFCG10EEAEEGCGGFHBFGGHH1ECEFF433B?BEGHHHGGC/E?GH4GGGBFFHHDGH/F????FGE<B//?GGG22@FHHFHGHGHHCA@FGF0<11<<<>CC---<CH:@:-B9B-BCA;FG.9..;/:....9/B//BBBFB/D---;9@--;--9;@;;B..B.A.@BF.:9BF..9B.A.////;B.-9.:/;/;...//;9D..9
@M03896:38:000000000-B4D98:1:1106:4690:11397 2:N:0:160
CCTGTTCGCTCCCCACGCTTTCGCTCCTCAGCGTCAGTGACGGCCCAGAGACCTGCCTTCGCCATTGGTGTTCTTCCCGATATCTACACATTCCACCGTTACACCGGGAATTCCAGTCTCCCCTACCGCCCTCCAGCCCGCCCGTACCCGGCGCCGCTCCACCGTTAACCGCTGGACTTTCACACCGCACGCCACGAACCGCCTACGAGCCCTTTACGCCCCCTCACTCCGTCTAACGCCTGCCCCCTAC
+
ABAAAFFADBBBGGGGAEEFFGEFGHGHHAFGEFFEEGFFG10AEE11ACFGFHBFHHHH1EE1BB43@BBEFGHHGGGDEEEGHHHGGFGDGGFHHEFEEFGHH<>///FCGFD2@FGHFHGHGHH>@/>CE.<1<FE<<CF--;;EH.-::@-;9?DD/C;.9..9/;9--9-.A9/;B9B9FF---;-;..:-9:9B9@F.AB.9;@@E9///;.9@B--9.A./BB;9.../;A@-....AED=.9
@M03896:38:000000000-B4D98:1:1106:4671:11406 2:N:0:160
CCTGTTCGCTCCCCACGCTTTCGCTCCTCAGCGTCAGTGACGGCCCAGAGACCTGCCTTCGCCATTGGTGTTCTTCCCGATATCTACACATTCCACCGTTACACCGGGAATTCCAGTCTCCCCTACCGCACTCAAGCCCGCCCGTACCCGGCGCGGCTCCACCGTTAAGCGATGGACTTTCACACCGGACGCGACGAACCGCCTACGAGCCCTTTACGCCCAATACTTCCGGATAACGCTTGCACCCTAC
+
AAAAAFFABBBBGGGGEEGFFGFEFHGHHHHHFGEEGFHDG1AEEE?EGEFGFHBGHGGH1EE>?BBF@BGEFHHHHHGDF?EGHGHGHEFDGHHHHEFEEFHHHE<D/CGHFFGDGGHHFHGFEHHA@<DCG0C>>FG>ADG<-<<CH:-AGGGG-:CA;FG.9.9;;B=.;A.BBF/BB/F9BD>-@B@D-;;9-9@D-@DDFF.9:;BF.99;B.DAF?..///;BF.-..9:BDB.99.;9;A..;
@M03896:38:000000000-B4D98:1:1106:5807:12356 2:N:0:160
CCTGTTTGCTCCCCACGCTTTCGCACCTGAGCGTCAGTCTTCGTCCAGGGGGCCGCCTTCGCCACCGGTATTCCTCCAGATCTCTACGCATTTCACCGCTACACCTGGAATTCTACCCCCCTCTACGAGACTCAAGCTTGCCAGTATCAGATGCAGTTCCCAGGTTGAGCCCGGGGATTTCACATCTGACTTACCAAACCGCCTGCGTGCGCTTTACGCCCAGTACTTCCGATTAACGCTTGCACCCTCC
+
ACCBBFFFFFFFGGGGGFFFFGGEGGGHGGHGEGEEEGGHHHGHGDEGGEGGEEEEGGGHAEEEGHEEEGGHGGHHHGHHHHHHHFGFFEEFHGHHHDCGDCGHHHFG2GHHHHHGHHHGGGGHFHGE.EDHCCC<DFD/<GD::CGHHCCGHGHHGGHHHH0::9;/BFFECA?D?:FFFFGGFFF/9BFFF/;BFEEEFFAAFFFFFF@DBAEBB9ADFB.:BBB/;B?ADAAFFDA.::99;;AEFF
@M03896:38:000000000-B4D98:1:1106:5798:12371 2:N:0:160
CCTGTTTGCTCCCCACGCTTTCGCACCTGAGCGTCAGTCTTCGTCCAGGGGGCCGCCTTCGCCACCGGTATTCCTCCAGATCTCTACGCATTTCACCGCTACACCTGGAATTCTACCCCCCTCTACGAGACTCAAGCTTGCCAGTATCAGATGCAGTTCCCAGGTTGAGCCCGGGGATTTCACATCTGACTTAACAAACCGCCTGCGTGCGCTTTACGCCCAGTACTTCCGATTAACGCTTGCACCCTCC
+
BBBAAFF4FFFFGGGGFEEFFGEFGGGHCFHFEGGG2GGHHHDGFGEGHDE?EEEEFGGHHGEEGGGE@EFGHHHHHFH3FGHHHHFFFEEGFHHHHDCG@DFHHHE?GGGGHHFGHHHGGGGHHGC<<<<GGBBDDCD<CGDC:0;CGGCHFFHFHHHHHH0;:09//CFGGFB@?AC9FFFFFFF/FFFFF/9BBAFFAFA??FFAFF-@9A.FFFFFA99:9/;;FFFFD9AFFFCDEFEFFFD9AD
@M03896:38:000000000-B4D98:1:1106:5780:12372 2:N:0:160
CCTGTTTGCTCCCCACGCTTTCGCACCTGAGCGTCAGTCTTCGTCCAGGGGGCCGCCTTCGCCACCGGTATTCCTCCAGATCTCTCCGCATTTCACCGCTCCACCTGGACTTCTACCCCCCTCTACGAGCCTCAACCTTGCCATTATCAGATGCAGTTCCCAGCTTGAGCCCGGGGATTTCCCATCTCACTTAACACACCGCCTGCGTGCGCTTTCCTCCCAGCACTTCCAATCAACGCTTCCACCCTCC
+
AAAABFBFFBDFGEFEAEEFGFBEEEEH33BAEEE2AFDGFE2BAA1FGDC0A>0>EE?B1?>1?C1/>>FGFFDGG033B?BB??F/E</D2D?BD/<//<CGF<F0<0?1?D1DGGHG-<<<FFFA.--<<<0/<CG0:GC0000<000;00::;;CGB00.00/90BF9-9---.9;F//9FFF/9B99B/;B/.:A-;-9.;-A..---;;///9;:./.9.9/;9//9//;B.9...://9AEAA
@M03896:38:000000000-B4D98:1:1106:8459:12713 2:N:0:160
CCTGTTTGCTCCCCACACTTTCGAGCCTCAGCGTCAGTTAAATCCCAGTTGGCCGCCTTCGCCACCGGTGTTCCTCCGAATATCTACGCATTTCACCGCTACACTCGGAATTCCGCCACCCTCTACTTCACTCCAGAATACCAGTTTCAACTGCAGTCTCCAGCTTAAGCCCATAGTTTTCACAGCTGCCTTGGCATCCCGCCTCCGCTCCCTTTACACCCAGTACTTCCGGCCAACCCTTACCCCCTCC
+
AA@1>1DFFFFFGGGEEAFFGF00BBEHHFHFAECCFHGGFF2DBE1ABFA1BFAEEAEGGEE/EFB>/>?EHHHGH?EE/>FFFBGAE/EFFHDGHEEECE1FBFE///?GGF0?C>/@ACGGGHHFH1<D10<11??<FG1111>FDGFGBGFG1FB1<G//<00000CC<CFGC0;CG0;GG.G//.0;::;0;CFE.--A.99.;?CEB000;0/BBA9B//9;B9---9--;-9-;/9//;---;
@M03896:38:000000000-B4D98:1:1106:22409:12714 2:N:0:160
CCTGTTTGCTCCCCACGCTTTCGAGCCTCAACGTCAGTTACCGTCCAGTAAGCCGCCTTCGCCACTGGTGTTCCTCCTAATATCTACGCATTTCACCGCTACACTAGGAATTCCGCTTACCTCTCCGGCACTCAAGACGGGCAGTTTCCAATGCAGTCCCGGGGTTGAGCCCCAGCCTTTCACATCAGACTTGTCCATCCGTCTACGCTCCCTTTACACCCAGTAAATCCGGATAACGCTTGCCCCCTAC
+
AAAAAFFFFFFFGGGGEFEFFGEFGEGHHFHHEGGGFHHHHHGGGEFHGFF5GHEEGGGHFFDEGHFBB?GEFHHHHHHHDHHHHHHGFFFGFHHHHEEGGEGGGHEFBGHHHHGDEGGHHFHHHHGBBDGHF0C1DF??->A.CDGGHHHGHHHGHGHHDG@--::C/CGEGG.CEFGGFGGGGGG99=FB=9=BFFGFGAFFEFECFFFF9//FFBBFDE?BFB/9BF.9.;.FF.@.;.AFFFA-AF
@M03896:38:000000000-B4D98:1:1106:8456:12731 2:N:0:160
CCTGTTTGCTCCCCACACTTTCGAGCCTCAGCGTCAGTTAAAGCCCAGTTGGCCGCCTTCGCCACCGGTGTTCCTCCGAATATCTACGCATTTCACCGCTACACTCGGAATTCCGCCAACCTCTACTTCACTCAAGAATACCAGTTTCAACTGCAGTCTACAGGTTAAGCCCATAGTTTTCACAGCTGACTTGGCATCCCGCCTACGCTCCCTTTACACCCAGTAATTCCGGACAACGCTTGCCACCTAC
+
ABAAAFFBFFFFGGFGGEGAFGFEHGGHHHHFEGGGGHGHHHHHHHHAGG5FGHGGGGGGAEAEEGA>>@EEEGGHFFEEGEGGGHHEEEEGHHHHH>EGGCFFFHG?/?FHGHGDF?GGFCGFDHHFGFH<D0?1?G<1?GBC1DGHGHHHHHFHHGGGHFFHH0=0DGGHAHH0:C;CG0FGGEB/0C00;0:9CFFGFCFBAFEGGGGGBBFGFFFFFF?BFBFEFFF;A@FAA-@99AEFFFF.BF
@M03896:38:000000000-B4D98:1:1106:22165:12960 2:N:0:160
CCTGTTTGCTCCCCACGCTTTCGCGCCTCAGCGTCAGTTTCAGTCCAGAAAGCCGCCTTCGCCACTGGTGTTCCTACCGATCTCTACGCATTTCACCGCTACACCGGTAATTCCGCTTTCCTCTCCTGCACTCCAGCCCACCAGTATCCAAAGCACTTCCCACCTTGAAAGCAGGACTTTCACTCCAGACTTAGCAGGCCGCCTACGCGCCCTTTACGCCCAATCATTCCGGACAACGCTCGCCCCCTAC
+
ABBABFFFFFFFGGGGEEEGFGGGEEGGGHHHEFEGGHHHHHHHHFFFHHHFGGAEGGGHEGFEGHE2BBGFHHHGHGGGGGHHHHHGGFFGGHHHHGEGGFHHHGCCFGHHHHFEGFGHHHHHHHHFGHHHHGFFGFA>FGG0=DFGGGGGHHFHCGHHGGHG.B0:0C0CCB.CHB0GGCFFGGF9CC9CC0;B9;:EDGGADFAD>ADF-//;B9ABFDABBB/BFF:-;9;AE;B.;BBAFFFFEF
@M03896:38:000000000-B4D98:1:1106:22420:13360 2:N:0:160
CCCATTCGCTCCCCCGGCTTTCGTTCCTCAGCGTCAATAATGGCCCAGTGAAGCGCTTACGCCACCGGTGTTCCTCCTGATATCTACGCATTTCACCGCTACACCAGGAATTCCCTTCACCTCTACCACATTCTAGCTCAACAGTATCCAGTGCCGAACCGAGGTTGAGCCCCGGAATTTAACACCAGACTTGTCATGCCGCCTACGAACGCTTTACGCCCACTGATTCCGGACAACGCTTGCACCCTCC
+
BBBBBFFFBBBBGGGEEAEEGGEGGHHHHHHHGGEGGHHFFFHGHEEEFGGFGFAEFAFEFEGEGHEE>>EEGHFHHHHHHHHHHGHGGEGGHHHHHFEGFEFHHEGEGHHHHHHHFHHHHGHHHHHHHHGHHDBFGHG?CGGB?>FGHB1DFGG@-CCC<-@-::/;;CGGGG9AFAFFFFGGGGE.;CFB09;9B0CFAFFFFFDAEC-A.;.9/A?BBF.:///;FFB=?9BFE-@..;9;:BFFFF
@M03896:38:000000000-B4D98:1:1106:3150:14021 2:N:0:160
CCTGTTCGATACCCGCACTTTCGAGCTTCAGCGTCAGTTGCGCTCCAGTGAGCTGCCTTCGCAATCGGAGTTCTTCGTGATATCTAAGCATTTCACCGCTACACCACGAATTCCGCCCACTTTGTGCGTACTCAAGGAAACCAGTTCGCGCTGCAGTGCAGATGTTGAGCATCTACATTTCACAACACGCTTAATCTCCGGCCTACGCTCCCTTTAAACCCAATAACTCCGGATAACGCCCGTACCTTCC
+
ABBABFFBBFBDGGEFEEEFGGEFFEEHHGHHFEEDAGFBDAEEFD3BABABFGBFHHHHAE??EH?>EEEFGHGHHHGHFDGGHFHHFFHHHHFGHEEEE@GGCFGEE?GHHH2CDCGGG@F<@@DDCEGHF11?1FFFGHE<<=F<C>C@CFFH0<==0CCCCGCC/:BGHHGHCGCGGHHFCD?E.;AE.0;FGGG.-@FFGBA;EDFFBBF//99BD...://;;B.-.9./;.9@---;;E/BBF
@M03896:38:000000000-B4D98:1:1106:3164:14032 2:N:0:160
CCTGTTCGCTACCCTCACTTTCGCGCCTCAGCGTCAGTTTCCCTCCAGGGAGCTGCCTTCGCCATCGGTGTTCTTCGTGATATCTACGCATTTCACCGCTACACCACGAATTCCGCCCACTTTTTGCGTACTCAAGCAAACCAGTTCGCGCTGCAGTGCACATGTTGATCATCTACATTTCACAACACGCTTAATCTCCCGCCTACGCTCCCTTTCAACCCAGTACATCCGGATAACGCCCGCACCCTCC
+
AAAAAF3>1AA>FG1ABABGFGEA0A0E0FHFEEEAEG2222BFGFFF0/AEB0BFHHHHFE??/BBB//BEG2FG/0BFF2BFGF1FE>EFGFGGHEEEEEFHH//?//FGG10?CC/F0@111/1//?AHF11?1001>FG.=1<.-<@-<CBC:/<00;00;C0:0;:0;00:0;BFFFG909.9.;C.;00900;/9??B-BA-;;;EBBB///;-;9-9BB/BFF----A/;-@-----;@-;AF
@M03896:38:000000000-B4D98:1:1106:23919:14226 2:N:0:160
CCTGTTCGCTCCCCACGCTTTCGCTCCTCAGCGTCAGTAACGGCCCAGAGACCTGCCTTCGCCATTGGTGTTCTTCCCGATATCTACACATTCCACCGTTACACCGGGAATTCCAGTCTCCCCTACCGCACTCCAGCCCGCCCCTACCCGGCGCAGATCCACCGCTAACCGCTGCACTTTCACACCGCACGCGACGAACCGCCTACGAGCCCTTTACGCCCACTCCTTCCGCCTAACGCTTGCCCCCTCC
+
ABB3AFFADBBBGGGEAEEFFGBEEHGFHGGGEEEEAFG5D10AEE1FFGBFFHBFGGHHAEF1F34331BEFGHHHGD1>@EGH?GGHBCDGHBGHEB???FGHE//@/FGHF22>FDHDGDHGHH<@ADGHG1>>FD->AF-<.<GH.-;-;B--;CF0FF.-9-./;---9.;B/9BBBF;FF9--;-;--;--;@B;DF?AF;.9;@E.9/;B..;@..././9;F...../;.;...;/;ADD.A
@M03896:38:000000000-B4D98:1:1106:21695:14793 2:N:0:160
CCTGTTTGCTCCCCACGCTTTCGTGCCTCAACGTCAGATATAGTTTGGTAAGCTGCCTTCGCAATCGGTGTTCTGTATGATCTCTAAGCATTTCACCGCTACACCATACATTCCGCCTACCGCAACTACTCTCTAGTTCAACAGTATTAGAGGCAGTTCCGGAGTTGAGCCCCGGTATTTCACCTCTAACTTATCAAACCGCCTACGCACCCTTTACACCCAATCAATCCGGATAACGCTTCGATCCTCC
+
AABAAFFCFFFFGGGGEEAAFF2BBFGGGFFFAFEF2FHDFFBGGFDFEFBBBG3GHGHHHE1BBFF1A?EEGFHFGGFGHFFHHB4FGFGFFGFHHEEEEEEGGHHGHGFDHH3>EGGHH/E/BCH?GHFFHHF1>2@>FFG0FDDGH2110??AFFG1CC.<.<1<><FFED-<A.DCGFHHHHH0CFH:;C;;0CFEGGGGDF9ADBBGE/0;0;99.EEB///:;B.-...;B.=...;.BAF/9F
@M03896:38:000000000-B4D98:1:1106:22187:15063 2:N:0:160
CCTGTTTGCTCCCCACGCTTTCGAGCCTCAACGTCAGTTACCGTCCAGTAAGCCGCCTTCGCCACTGGTGTTCCTCCTAATATCTACGCATTTCACCGCTACACTAGGAATTCCGCTTACCTCTCCGGCACTCAAGACGGGCAGTTTCCAATGCAGTCCCGGGGTTGAGCCCCAGCCTTTCACATCACACTTGTCCATCCGTCTACGCTCCCTTTACACCCAGTACATCCGGATAACGCTTGCCCCCTAC
+
[truncated: 1,762,357 more chars]
