# Supplementary material for: Formalin-Fixed Paraffin-Embedded (FFPE) samples are not a beneficial replacement for frozen tissues in fetal membrane microbiota research
Source: PLoS One. 2022 Mar 17;17(3):e0265441. doi: 10.1371/journal.pone.0265441 (PMC8929612; doi:10.1371/journal.pone.0265441)
Supplement: S2 File — (ZIP) [file pone.0265441.s007.zip › Negatives/N-N-07-N-2-FF_S164_L001_R1_001.fastq.fastq]

@M03896:38:000000000-B4D98:1:1101:18787:2462 1:N:0:164
TACGGAGGGTGCAAGCGTTAATCGGAATTACTGGGCGTAAAGCGCACGCAGGCGGTTTGTTAAGTCAGATGTGAAATCCCCGGGCTCAACCTGGGAACTGCATCTGATACTGGCAAGCTTGAGTCTCGTAGAGGGGGGTAGAATTCCAGGTGTAGCGGTGAAATGCGTAGAGATCTGGAGGAATACCGGTGGCGAAGGCGGCCCCCTGGACGAAGACTGACGCTCAGGTGCGAAAGCGTGGGGAGCAAACA
+
BCCBBBBCB@AABFFC?2EEEGHFEFFGHFD55BBBAAEEDHHGGCEEGCE?FFGCFGGHHHHHGH4BFFGBGGHHHHHHGGGGGGHGHHHHHHGFHGHHHHHHHHHHHHHHHHHFFGHGGGGHHHHHFEFFHHGGGFD9AFFFFFFFFF0B:;;;;;.9;BFFBFA;ADFFFFFFFFFFFDFFFFFDD@BFFFFABDEBCFFFFFFFFFADA:DDFFFFFFFFFFFFFFFDDCFAFFFFFFFF=AEFFF?
@M03896:38:000000000-B4D98:1:1101:18807:2465 1:N:0:164
TACGGAGGGTGCAAGCGTTAATCGGAATTACTGGGCGTAAAGCGCACGCAGGCGGTTTGTTAAGTCAGATGTGAAATCCCCGGGCTCAACCTGGGAACTGCATCTGATACTGGCAAGCTTGAGTCTCGTAGAGGGGGGTAGAATTCCAGGTGTAGCGGTGAAATGCGTAGAGATCTGGAGGAATACCGGTGGCGAAGGCGGCCCCCTGGACGAAGACTGACGCTCAGGTGCGAAAGCGTGGGGAGCAAACA
+
BCBBBBBCCAAAFFGA22EAFGHFEEGGHHD55BAAAAAEAFGFGFGEGGGGGGGCEFGHHHHHHH4BFGGFGHHHHHHHGGGGEGHHGHHHHHGGHGHHHGHHHHHHGHGGHHHHGGHHGGGHHHHHFGGGFGD@DFDDEFFFFFFBFFBFF::;;;:@EFFFFFAADFFFEFFFFFFFFFFFFFFDD@DFA@DAAFECFFFFFFFFFFADF-AABFFFFFFFFFFFFFB@.BFFFDADDFFFFAEEFF.
@M03896:38:000000000-B4D98:1:1101:18472:2658 1:N:0:164
TACAGAGGGTGCAAGCGTTAATCGGAATTACTGGGCGTTAAGCGCGCGTAGGTGGTTTGTTAAGTTGGATGTGAAAGCCCCGGGCTCAACCTGGGAACTGCATCCAAAACTGGCAAGCTAGAGTACGGTAGAGGGTGGTGGAATTTCCTGTGTAGCGGTGAAATGCGTAGATATAGGAAGGAACACCAGTGGCGAAGGCGACCACCTGGACTGATACTGACACTGAGGTGCGAAAGCGTGGGGAGCAAACA
+
BCC@AFFB@2>ABGFCA2EAAFGFEFFGHFB55B22AAEEGHHGGAFEAE@E@B?EFHFHHHHHGB4BBEGGGHHGGHGHEEGFGGFEFFHHGHGF2FFFGFFGHFFFHH?DGEFGGHHGHH??@?CC?GDGGC.<<@.CDEBFH0DGG00<====A@::CCBG:0C;:@EBFFFFFB9CDFFFEFD.FCFFGGCFFBFCFA9-E?FFFF.B?/:9BBFFB/BFBFFABEFADBADBDDDBAC?DFFBFF.
@M03896:38:000000000-B4D98:1:1101:18476:2686 1:N:0:164
TACAGAGGGTGCAAGCGTTAATCGGAATTACTGGGCGTTAAGCGCGCGTAGGTGGTTTGTTAAGTTGGATGTGAAAGCCCCGGGCTCAACCTGGGAACTGCATCCAAAACTGGCAAGCTAGAGTACGGTAGAGGGTGGTGGAATTTCCTGTGTAGCGGTGAAATGCGTAGATATAGGAAGGAACACCAGTGGCGAAGGCGACCACCTGGACTGATACTGACACTGAGGTGCGAAAGCGTGGGGAGCAAACA
+
BBB@AFFB@?AABGFAA2AEAGHFEGGGHE555B2AAAEEFHGFGCFGEEFG@BCAFGGHHHHHBB@E@BEBFFGFHHHHGGGGFEGEGFHGHHGFGFFFGHFHHFHHHH?2GHGHGHFGGHG?GHFD?FDHGGD.<@.CAGGHH0=DG00C====:;:;CGHHCGA;ABECFBFFBB0:DFFGGGGEF=9BEGFFDFFCFFFAFF?FFFFBEFFBFBBFFEFFFFFEFEFADFFDFFAA;DAFCDFFFE?
@M03896:38:000000000-B4D98:1:1101:18946:3582 1:N:0:164
TACGGAGGGTGCAAGCGTTAATCGGAATTACTGGGCGTAAAGCGCACGCAGGCGGTTTGTTAAGTCAGATGTGAAATCCCCGGGCTCAACCTGGGAACTGCATCTGATACTGGCAAGCTTGAGTCTCGTAGTGGGGGGTAGAATTCCAGGTGTAGCGGTGAAATGCGTAGAGATCTGGAGGAATACCGGTGGCGAAGGCGGCCCCCTGGACGAAGACTGACGCTCAGGTGCGAAAGCGTGGGGAGCAAACA
+
ABA?AABBDAAABFFA22AEEGHBEEFGHHA55BABAAEEHHHFF0EEECE0EEE?EEEHHHHFFH4BDGFGGHHHHHHHGEGEEEHGHGHHGHEFGGHGHHHHHHHHHH?FGHHGEGGHFGGHHHHHFGG.FGF@@D=;;BFFFFFFFFBFF;;;;;;;AFFFFF;;ADEFFFFFFFFFFFFFFFFF9;@A;@BDF.;;CCFDFFAAEFFA;F?AFFFFEDADFFFE/BB@ADF;B9;DAFFF-:.BBF.
@M03896:38:000000000-B4D98:1:1101:14495:4486 1:N:0:164
AACGTAGGGTGCAAGCGTTGTCCGGAATTACTGGGTGTAAAGGGAGCGCAGGCGGACCGGCAAGTTGGAAGTGAAAACTATGGGCTCAACCCATAAATTGCTTTCAAAACTGCTGGCCTTGAGTAGTGCAGAGGTAGGTGGAATTCCCGGTGTAGCGGTGGAATGCGTAGATATCGGGAGGAACACCAGTGGCGAAGGCGACCTACTGGGCACCAACTGACGCTGAGGCTCGAAAGCATGGGTAGCAAACA
+
AABB>>CAAB>ABFF4E2E?EGHEFGGGHD5B5BB3AAFGGHGGGFGGGAEEFFG>0>>E@EEFFB@E3BFBFGFBGF?FFFHGGHHFGFGEFBFBFGGFHEGHHGHHHG?<2@CCDFFHFFFFGHGCFFHHEECGBE11>GFFHFFHGG--<<==-<;:.CGH0CC;DDFFFGFEFBFGADFGEFE?F9BFEFFFAAECF=>./B//BEEFDE?EDFFFFDFDDFFFEFAA;FDABB/:AE/9AFFFFF.
@M03896:38:000000000-B4D98:1:1101:14515:4491 1:N:0:164
AACGTAGGGTGCAAGCGTTGTCCGGAATTACTGGGTGTAAAGGGAGCGCAGGCGGACCGGCAAGTTGGAAGTGAAAACTATGGGCTCAACCCATAAATTGCTTTCAAAACTGCTGGCCTTGAGTAGTGCAGAGGTAGGTGGAATTCCCGGTGTAGCGGTGGAATGCGTAGATATCGGGAGGAACACCAGTGGCGAAGGCGACCTACTGGGCACCAACTGACGCTGAGGCTCGAAAGCATGGGTAGCAAACA
+
ABBAAFFBBBAACBGA22A2FGGFCGGGHGBB5BA3AAFGFHGGHGGGGGEEGFF>0>>>@EEFFB@CBBFBFGHGHGBFHGHHGFHEFFHGGFFDFFGHHFGHHHHHHHFDDDFGDHGHHHFDGFFCGHHHHGCGFEBDCGHGHHHHGG-?<<==<<;;?GHHCG;;CFGFFGGFGDCGGFGGGGEEFCFFEFFA>DECFFD?FB99BEAFFF?EDFFFFDFFDFFFF?ABDFFFFFFFFE;BEFFFFFF
@M03896:38:000000000-B4D98:1:1101:14504:4509 1:N:0:164
AACGTAGGGTGCAAGCGTTGTCCGGAATTACTGGGTGTAAAGGGAGCGCAGGCGGACCGGCAAGTTGGAAGTGAAAACTATGGGCTCAACCCATAAATTGCTTTCAAAACTGCTGGCCTTGAGTAGTGCAGAGGTAGGTGGAATTCCCGGTGTAGCGGTGGAATGCGTAGATATCGGGAGGAACACCAGTGGCGAAGGCGACCTACTGGGCACCAACTGACGCTGAGGCTCGAAAGCATGGGTAGCAAACA
+
AABBAFFA@CAABGFC22A2FGHFEGGGHGB55BB3AAFGGGFGHFGEGAEEGFE>0>>>>EEFFB@EBBBBFFGBFFBBFFHFGFHFGFGEFBF2FBGFHFFHHFFHHHFDBGFCEHFHGHF?FGFBGHHHHGFGFE1DCGFFGGHHGG-@<<<=<<;:.CGGFGC;AEEBFGGFFCCCFGFGFGG.A;:BECFFFFE@DDFDFB09;A.BDE?ADBBFFDF?DFFFFEABFFFFBBBBEE/;EFBFFFF
@M03896:38:000000000-B4D98:1:1101:20150:5208 1:N:0:164
TACGGAGGGTGCAAGCGTTAATCGGAATTACTGGGCGTAAAGCGCACGCAGGCGGTTTGTTAAGTCAGATGTGAAATCCCCGGGCTCAACCTGGGAACTGCATCTGATACTGGCAAGCTTGAGTCTCGTAGAGGGGGGTAGAATTCCAGGTGTAGCGGTGAAATGCGTAGAGATCTGGAGGAATACCGGTGGCGAAGGCGGCCCCCTGGACGAAGACTGACGCTCAGGTGCGAAAGCGTGGGGAGCAAACA
+
AAAAAAADBAA>CEFF2AEEFGHAAEEGHGDB53ABAAEEHHHGGCE0EEEEGEF@EGGHHHHHGH4BFGFGHGHHGHGHGFGEEEGFGGHCHAGFCFGFHHEHHHHGHHHHHHHGAFGFFGCGHHGF?EFFHHF<--99;BBFFFFBBFBFF;/;;;9;9FFFFF;;ACFFFFFFFEFFFDFFFFFD;;@?;@@AB.A;@DBAFD-.;9A--;..;///9;..;.//;/99.;9.B.DFFC;.-..;FF.
@M03896:38:000000000-B4D98:1:1101:15118:5794 1:N:0:164
TACGTAGGGGGCAAGCGTTATCCGGAATTACTGGGTGTAAAGGGTGCGTAGGTGGTATGGCAAGTCAGAAGTGAAAACCCAGGGCTTAACTCTGGGACTGCTTTTGAAACTGTCAGACTGGAGTGCAGGAGAGGTAAGCGGAATTCCTAGTGTAGCGGTGAAATGCGTAGATATTAGGAGGAACATCAGTGGCGAAGGCGGCTTACTGGACTGAAACTGACACTGAGGCACGAAAGCGTGGGGAGCAAACA
+
ABCCAFFBBBDA?FEA22EEAGFEEGGGHGDDBBB3AAGFHHGGBAEFFEEFABFB@BBB1EGFFF4BBBBBBFGFFFEGGHGGEFFFFFBFGEFFHHGGHHHHHFFGGHB3B?BDFFGGFGCFGHFGFGGHGGCGFHHC@CCEHFHEGF1D>>>>>><<CFDG0DC<AEGHGHCGHGGHGFFHE:C0F;FFEGGFGGGFGFFDFBFFFFFFEFFFFFFFF0BBFFFFF?AAADDDFFADCAFFFFFFFFF
@M03896:38:000000000-B4D98:1:1101:12281:6171 1:N:0:164
TACAGAGGGTGCGAGCGTTAATCGGAATTACTGGGCGTAAAGCGAGTGTAGGTGGCTCATTAAGTCACATGTGAAATCCCCGGGCTTAACCTGGGAACTGCATGTGATACTGGTGGTGCTAGAATATGTGAGAGGGAAGTAGAATTCCAGGTGTAGCGGTGAAATGCGTAGAGATCTGGAGGAATACCGATGGCGAAGGCAGCTTCCTGGCATAATATTGACACTGAGATTCGAAAGCGTGGGTAGCAAAA
+
CCC@AFFBBAAAGCE??22EAGHFFGGGHDBB5BBAEAEEFHHGGEAGGFDFDBFF1BGHHHHHHH5D5DBBBFHHHHHHGGGGECHHHFHHHHGHHGFHHHHHHHEHHHFDG3F?A?GGGHBDGHHFFHFHBHGGCHDGFGHHHFFHFFHCG1?>1>@CEEGHG0DEEDEEHGFFHFCCHGFGHHHHGDGGGG???DDGFGGFFGGGGGFGFFBFBFFB0FEFFBFFFFFFFFF?DFFAFFFDBEFFFF/
@M03896:38:000000000-B4D98:1:1101:13560:6411 1:N:0:164
TACGGAGGGTGCAAGCGTTAATCGGAATTACTGGGCGTAAAGCGCACGCAGGCGGTTTGTTAAGTCAGATGTGAAATCCCCGGGCTCAACCTGGGAACTGCATCTGATACTGGCAAGCTTGAGTCTCGTAGAGGGGGGTAGAATTCCAGGTGTAGCGGTGAAATGCGTAGAGATCTGGAGGAATACCGGTGGCGAAGGCGGCCCCCTGGACGAAGACTGACGCTCAGGTGCGAAAGCGTGGGGAGCAAACA
+
ABB@ABCBD?AACGCF22EEEGHFBEGGHG555BAAAAEEHHHGG0EAFEEEGEFEGGGHHHHHHH4BFGGGGGHGHHHHGGGGEGHGHHHHGHGHHGHHHHHHHHHHHHGHHHHHGHHGFGFGHHHFFGGGHH?DFFCAEFFFFFFEFFBF9;;:;;;;AFFFFFA:ADFFBFFFFFFFFFFFFFFFF@FFFDFFFFEC;FFFFFFEFFFCFDFDFFFFFFFFFFFFFFF@ACC?FD9DCCFF-AEFFF.
@M03896:38:000000000-B4D98:1:1101:24175:6459 1:N:0:164
TACGGAAGGTCCGGGCGTTATCCGGATTTATTGGGTTTAAAGGGAGCGTAGGCCGTGAGGTAAGCGTGTTGTGAAATGTAGGCGCCCAACGTCTGCACTGCAGCGCGAACTGCCCCACTTGAGTGCGCGCAACGCCGGCGGAACTCGTCGTGTAGCGGTGAAATGCTTAGATATGACGAAGAACCCCGATTGCGAAGGCAGCTGGCGGGAGCGTAACTGACGCTGAAGCTCGAAAGCGCGGGTATCGAACA
+
BBBBABBBBFFFC?2A222EGGGEEEGGHCFF5BA1BFGGHHHGHGGGEEEEHHG>@FEGCGHHHG1EAGEGGHGFGFFFHHGFGGGCFEEGHFAGFFFFHHHHGGCCCGCFDFGGFDFFFFGFGFDGGGGG@CCCD?@A?ADFFFF:A@>A;;;;;;9;AFFF9B;B9FFFFFFFFFEBAFFFFFFF=DFEFFF;DFEFFFFFBDCBC=-DD;AADFBBBADFFFFFFFBABFD.FA-;9B99B/.AFF;
@M03896:38:000000000-B4D98:1:1101:24180:6477 1:N:0:164
TACGGAAGGTCCGGGCGTTATCCGGATTTATTGGGTTTAAAGGGAGCGTAGGCCGTGAGGTAAGCGTGTTGTGAAATGTAGGCGCCCAACGTCTGCACTGCAGCGCGAACTGCCCCACTTGAGTGCGCGCAACGCCGGCGGAACTCGTCGTGTAGCGGTGAAATGCTTAGATATGACGAAGAACCCCGATTGCGAAGGCAGCTGGCGGGAGCGTAACTGACGCTGAAGCTCGAAAGCCCGGGAATCGAACA
+
ABBAAAAA?CFFG2A2A2EEEGHEEEGGHF5F53AABEFGGHHGEGGGEF@EHH0>>?E?3GGHHGAA>BEBEGFHG3BFGHHCEGG?FE<?GHAFFGFFHFGGDG/BCFF<D?FFGDG1<><FGHGG?CCG:;;C??-9-ABBFFD.A--A9;/;99;-;BBF99;;FFBFFF/BFFFFFABFFFF;;@F.;ADFCFEFAFBB.9@B-;-;@.9ADFFFFDB?D?BBFB9:-BA.9..-;9-9;;.9BF;
@M03896:38:000000000-B4D98:1:1101:24350:7014 1:N:0:164
TACGGAGGGTGCAAGCGTTAATCGGAATTACTGGGCGTAAAGCGCACGCAGGCGGTTTGTTAAGTCAGATGTGAAATCCCCGGGCTCAACCTGGGAACTGCATCTGATACTGGCAAGCTTGAGTCTCGTAGAGGGGGGTAGAATTCCAGGTGTAGCGGTGAAATGCGTAGAGATCTGGAGGAATACCGGTGGCGAAGGCGGCCCCCTGGACGAAGACTGACGCTCAGGTGCGAAAGCGTGGGGAGCAAACA
+
AAA3>AADD>2>CGBA22AEFGHB2BFGHFA55A2AAAAEHHGEG?EEFCA?EFEEFGGHFHHGBF433BBBFFGFHHHHGEEEEEGH?FHFGHEFGGCFGGGGGGFFGHGFCGHFFHGG?CCGHHGF?EFFGC??CF@;;;FFEFFFFB9;;;;:99:99FBFFB;;A=EFBBFFBBFF.AFFFFFD@;BF;;BF-9;-;@@DFFBA?FF@@DDDB9/9FADADFF/BB;9.;@AFA.;=@=?9;AFFF.
@M03896:38:000000000-B4D98:1:1101:4127:7848 1:N:0:164
TACGGAGGGTGCAAGCGTTAATCGGAATTACTGGGCGTAAAGCGCACGCAGGCGGTTTGTTAAGTCAGATGTGAAATCCCCGGGCTCAACCTGGGAACTGCATCTGATACTGGCAAGCTTGAGTCTCGTAGAGGGGGGTAGAATTCCAGGTGTAGCGGTGAAATGCGTAGAGATCTGGAGGAATACCGGTGGCGAAGGCGGCCCCCTGGACGAAGACTGACGCTCAGGTGCGAAAGCGTGGGGAGCAAACA
+
ABBAAABBBBAAEGFCA2EEFGHFEEFGHF555BABAAEEGHHFG?EEEEAEGEEEEEFGGHFHFH4B3BFFBFFHHGHHFEEEEEHHHHHHGFE0FFHGGHHHGGHGHHF?GHHFGFGG?GGHHHGFFFFGGH.>C9DDAFFFFFFFFE/B;;;;;:;:AFFFFF:;DFFFFFFFBBFFDDFFFFFD-;BFA9@FBFE>-BDFFFD:AFFBDA?.BFFBFADAD?FBFF;-;BFAFA9;9DCE=AAFBF.
@M03896:38:000000000-B4D98:1:1101:4111:7857 1:N:0:164
TACGGAGGGTGCAAGCGTTAATCGGAATTACTGGGCGTAAAGCGCACGCAGGCGGTTTGTTAAGTCAGATGTGAAATCCCCGGGCTCAACCTGGGAACTGCATCTGATACTGGCAAGCTTGAGTCTCGTAGAGGGGGGTAGAATTCCAGGTGTAGCGGTGAAATGCGTAGAGATCTGGAGGAATACCGGTGGCGAAGGCGGCCCCCTGGACGAAGACTGACGCTCAGGTGCGAAAGCGTGGGGAGCAAACA
+
BBBBBBADBBBABGFC22EA2FGFCAFFHF555A2BAAAEGHFGG?EEGCFGGGGEGEGHHGEHGHBG3FDBFHH4FGHHGGGGECHGHHHHHHFGHGHGHHHHHHHHHH?>GEG2FFFGH0FFFHFFFFGGGFDC-99AEBFFFFFFFF/B;:;;:;;BAFFFBFDAADFFBBFFFFFFBDFFFFFDADFFFFFFFFFFAACAFFAE?FFF=9..BFFBBDFDFFFFFFFFDAFFFFADFAFF;.?BFF.
@M03896:38:000000000-B4D98:1:1101:12157:8263 1:N:0:164
TACGGAAGGTCCGGGCGTTATCCGGATTTATTGGGTTTAAAGGGAGCGTAGGCCGTGAGGTAAGCGTGTTGTGAAATGTAGGCGCCCAACGTCTGCACTGCAGCGCGAACTGCCCCACTTGAGTGCGCGCAACGCCGGCGGAACTCGTCGTGTAGCGGTGAAATGCTTAGATATGACGAAGAACCCCGATTGCGAAGGCAGCTGGCGGGAGCGTAACTGACGCTGAAGCTCGAAAGCGCGGGTATCGAACA
+
BCBAAAABBFFF?AEA22E?GGHEEEGGHFBG5FBAFEHHHHHGFGGGEFCDHHGEE?EGCHHHHG?E>FGFEGGHHHHDGHFCGGGDGEEGHFEGGHGGHHHHGGFDDGFGF=GFGDGGGH1>GGGGCGGGC@CD-:A?;ADDFFDADBAD;;;;@;;;EFFFBB;FFFFFFFFFFBFFFFFFFFFADFFAFFFFFFFFFFFFFFFDFFFFCADDFFFFFFFF?DFFF0FDCFDAF.CAAF-:0:..B?=
@M03896:38:000000000-B4D98:1:1101:8494:8267 1:N:0:164
TACGGAGGGTGCAAGCGTTAATCGGAATTACTGGGCGTAAAGCGCACGCAGGCGGTTTGTTAAGTCAGATGTGAAATCCCCGGGCTCAACCTGGGAACTGCATCTGATACTGGCAAGCTTGAGTCTCGTAGAGGGGGGTAGAATTCCAGGTGTAGCGGTGAAATGCGTAGAGATCTGGAGGAATACCGGTGGCGAAGGCGGCCCCCTGGACGAAGACTGACGCTCAGGTGCGAAAGCGTGGGGAGCAAACA
+
CCCCBBBCBAAA4GFE?2EACGHFEEGGHF555BBAAAEEDGHGG0EEE?EEFEGCGGGHHFHHFG4BBBFBFEGHHHHHGGGGGGHEFHHHHHGHCFFFHHGHHHFGFFFGHHHGGHGGFFGFHHHGFGGGHHDCCAFA;BFFFFFEFF0B;;;;;;;;AFFBFFD.9BAFBFFFFEFFFDFFFFFDF@DFFFFFFDFDFAFCD@@AFFFFFFFDFFFFBDFFFFFFFFFAA;@ABD.A9BD9@AABFFA
@M03896:38:000000000-B4D98:1:1101:8474:8275 1:N:0:164
TACGGAGGGTGCAAGCGTTAATCGGAATTACTGGGCGTAAAGCGCACGCAGGCGGTTTGTTAAGTCAGATGTGAAATCCCCGGGCTCAACCTGGGAACTGCATCTGATACTGGCAAGCTTGAGTCTCGTAGAGGGGGGTAGAATTCCAGGTGTAGCGGTGAAATGCGTAGAGATCTGGAGGAATACCGGTGGCGAAGGCGGCCCCCTGGACGAAGACTGACGCTCAGGTGCGAAAGCGTGGGGAGCAAACA
+
BBAAABABBAAABFFC22AACGHBEEEGHDA55BAAAAEEHHHGG0EEEAAEGEGCEGFHHDD4BG@BGDG@FGGFFHHHGGGFGGHHHFHHHGGGGECGHHHHHGFHFHDDGEGHGHGHBF1GGHHHFGGGHHGCCFFDAFFFFFFFFE/B;;;;;@;;AFFFFFADFFFFFFFFFEFFDDFFFFFFFDFAFFFF;.A;BCBCFFFE?FFF=A.:BFB;BDFDD?/;FFFBA>=DFFDFA-=E;AEF9F9
@M03896:38:000000000-B4D98:1:1101:12146:8280 1:N:0:164
TACGGAAGGTCCGGGCGTTATCCGGATTTATTGGGTTTAAAGGGAGCGTAGGCCGTGAGGTAAGCGTGTTGTGAAATGTAGGCGCCCAACGTCTGCACTGCAGCGCGAACTGCCCCACTTGAGTGCGCGCAACGCCGGCGGAACTCGTCGTGTAGCGGTGAAATGCTTAGATATGACGAAGAACCCCGATTGCGAAGGCAGCTGGCGGGAGCGTAACTGACGCTGAAGCTCGAAAGCGCGGGTATCGACCA
+
AAA3>AABACFF?ECA2AE?GFEB2EEGHBFG5BBABEHGBFFGHGGGEFECHHEE@BEGBGEHFGDEAGFGGFGDGFGDHHGCEGGCGE?FHBEGFFFFGHHHGGCBAFFDDGEFGAGF>FGGHHGGCGCDCCCC-9A-;;-@FFDAD@AD;;;;;9;;AFFFBBFFFFFFFFFFFFEAADFFFFD==BD.B?-@=DFFFFEF.;@@A=-;;;.9DF9/;AAD?A/9//99-9../.9@BCDBBB.;---
@M03896:38:000000000-B4D98:1:1101:26992:8640 1:N:0:164
AACGTAGGTCACAAGCGTTGTCCGGAATTACTGGGTGTAAAGGGAGCGCAGGCGGGAGAACAAGTTGGAAGTGAAATCCATGGGCTCAACCCATGAACTGCTTTCAAAACTGTTTTTCTTGAGTAGTGCAGAGGTAGGCGGAATTCCCGGTGTAGCGGTGGAATGCGTAGATATCGGGAGGAACACCAGTGGCGAAGGCGGCCTACTGGGCACCAACTGACGCTGAGGCTCGAAAGTGTGGGTAGCAAACA
+
>AAAAFFCFDBCBGCE22A2FGHEEGGGHF5B5BA3EEGHHHHGHGGEGEE?EEEE?>EHFGFGFGBFBBFBGGHFHHHGHHHEFGGGHHHGFHFHHHHGHHHHHHGHHHFF?FGGGFGGDFBFHHHHHHHGHGCGBFF-@CGGHHHHGG?CE=;;;;;A:AFGFF;;EAGGGGGCACGGFFFFFFFEFFFFABDFFFE@BFFFFFFBFEEFFFFEFFFFFFDFFB.9EEA>;FDF9BFBDFD/;BFFFF.
@M03896:38:000000000-B4D98:1:1101:21181:10263 1:N:0:164
TACGGAGGGTGCAAGCGTTAATCGGAATTACTGGGCGTAAAGCGCACGCAAGCGGTTTGTTAAGTCAGATGTGAAATCCCCGGGCTCAACCTGGGAACTGCATCTGATACTGGCAAGCTTGAGTCTCGTAGAGGGGGGTAGAATTCCAGGTGTAGCGGTGAAATGCGTAGAGATCTGGAGGAATACCGGTGGCGAAGGCGGCCCCCTGGACGAAGACTGACGCTCAGGTGCGAAAGCGTGGGGAGCAAACA
+
ABBB?AABBA2>FEFA22EECGHF2EFGHDDBBBAAEAEEHGHGG0EEGCGGGEGE?FGFHFFHGH4BFFFFHFHHHHHHFGGGECGHHGHHHHEBFEFFGHHG1GDGFHDGHHGGGHFGGHEFGGHGFFGGHGGGGBBAEFFFFFF/9F/:;/9;;;9;AFFF9B;;9@ABB/;/;BBFFFF/:FFD?9@DF?BB-99@BBBB>B@FFFFB99D.9BBFFD.9DABB9B99.9-.;A..;@@.9.99B..
@M03896:38:000000000-B4D98:1:1101:5084:10571 1:N:0:164
TACGGAGGGTGCAAGCGTTAATCGGAATTACTGGGCGTAAAGCGCACGCAGGCGGTTTGTTAAGTCAGATGTGAAATCCCCGGGCTCAACCTGGGAACTGCATCTGATACTGGCAAGCTTGAGTCTCGTAGAGGGGGGTAGAATTCCAGGTGTAGCGGTGAAATGCGTAGAGATCTGGAGGAATACCGGTGGCGAAGGCGGCCCCCTGGACGAAGACTGACGCTCAGGTGCGAAAGCGTGGGGAGCAAACA
+
BCCBBBCCDAAACFGC22EAAGHFEEGGHHDB5BBBAAEEGHHGG?EEGCECGFGEGGGHHHHHGH4FDGHGFHHHHHHHGGGGEEHFGHHHHHGHGGHGHHHHHHHHHHFDGHHHGHHHCGFHHHHHFGGGHH?CCCBDAFFFFFFFFFBFB;;;:;:@EFFFFFDAFFFFFFFFFFFFFDFFFFFFD@DFFDFFFFFFFFFFFFFFEFFFFBDFFFFFFFFFFFFBBFFCDCCAFFFFFFF?DAEFBF.
@M03896:38:000000000-B4D98:1:1101:5103:10576 1:N:0:164
TACGGAGGGTGCAAGCGTTAATCGGAATTACTGGGCGTAAAGCGCACGCAGGCGGTTTGTTAAGTCAGATGTGAAATCCCCGGGCTCAACCTGGGAACTGCATCTGATACTGGCAAGCTTGAGTCTCGTAGAGGGGGGTAGAATTCCAGGTGTAGCGGTGAAATGCGTAGAGATCTGGAGGAATACCGGTGGCGAAGGCGGCCCCCTGGACGAAGACTGACGCTCAGGTGCGAAAGCGTGGGGAGCAAACA
+
BBB?AAABBAAAFG4A2AEACGHABAFGHE555BBBAAEEGGGEG0E0EECEGEEEGG?GGHHFGH4BDGGFGFHGHHHHFEGEEFHHFHHHGHGHHGHHHGGHHHGHHHGGHGGGFFGGCGHHHHHCFEECHGCGGFFDFFFFFFFFFEBFB:;;;;;@AFFFFF;;ADFFF/FFBBFFDFFFFFFD>9BF;@==BDEBBFDCFFAEEFFB--.;;9//BAADFFEFFF9@:@D.B9A.=AC.9;:BFF.
@M03896:38:000000000-B4D98:1:1101:5088:10592 1:N:0:164
TACGGAGGGTGCAAGCGTTAATCGGAATTACTGGGCGTAAAGCGCACGCAGGCGGTTTGTTAAGTCAGATGTGAAATCCCCGGGCTCAACCTGGGAACTGCATCTGATACTGGCAGGCTTGAGTCTCGTAGAGGGAGGTAGAATTCCAGGTGTAGCGGTGAAATGCGTAGAGATCTGGAGGAATACCGGTGGCGAAGGCGGCCTCCTGGACGAAGACTGACGCTCAGGTGCGAAAGCGTGGGGAGCAAACA
+
AAAAAAAD1>A>11GA00F003DBEE0FHF1F2BA//AEEHGCGG/AEEEGCGGG////FFGHHGH2B1BFFHFB12B11//>EEEGFFFH0<0/FH/GHHH1>GHGHHHFDH/<//?FFCGGGF1=GGGGFHH..<A.<GGBGHH00DG/CC;<;;A:@CGGGFH;CAAE00;CF0CB.9CFBBFFG-@--:@@@?BF-@?;--;BFFF----:9/BF9FFFF-A/B/9;;;@=A/A9A@@---:;B/AA
@M03896:38:000000000-B4D98:1:1101:22916:11006 1:N:0:164
TACGTAGGGAGCAAGCGTTATCCGGATTTATTGGGTGTAAAGGGTGCGTAGACGGGAAGACAAGTTGGTTGTGAAAGCCCTCGGCTCAAGTGAGGAACTGCAACCAAAACTATCATTCTTGAGTGCGGGAGAGGAAAGTGGAATTCCTAGTGTAGCGGTGAAATGCGTAGATATTAGGAGGAACACCAGTGGCGAAGGCGACTTTCTGGACCGTAACTGACGTTGAGGCACGAAAGTGTGGGGAGCAAACA
+
BCBBAFFBAFBACFFC22E?GGGBEEGGHBDD5F22EEGHGHHGHFEFFGGEGEEEEEFHCGFHGHDB1BEFFFEFFHHHGHGEFFGEEGGHHGGFGHHGHHHGHGGHHHF3DBDDFDFFDB2DFFDDGGGGFGHHHFFB?FHHHFHHHGBD>>>=<<=AEHGHBFACEGAGGFGHH0CCFDHHFGGEFGGGC?-CGDEABC;DFFFF;FFFFDEADFB0;.EFFFFFEEAAA..DFFFFFFFFFDAFBF.
@M03896:38:000000000-B4D98:1:1101:22903:11025 1:N:0:164
TACGTAGGGAGCAAGCGTTATCCGGATTTATTGGGTGTAAAGGGTGCGTAGACGGGAAGACAAGTTGGTTGTGAAAGCCCTCGGCTCAAGTGAGGAACTGCAACCAAAACTATCATTCTTGAGTGCGGGAGAGGAAAGTGGAATTCCTAGTGTAGCGGTGAAATGCGTAGATATTAGGAGGAACACCAGTGGCGAAGGCGACTTTCTGGACCGTAACTGACGTTGAGGCACGAAAGTGTGGGGAGCAAACA
+
ABBBAFFBBFBACGCC22EAFGGEEEGGHBFD5322AAGHGHGGHFEFFF?EHEEEAAEG?FGHGGBF1BAEEFHGHHHHFFE?FEGFEGGGHFFGGHBFHGHFGGHHHHFF44BDBFFBBG?FFHG@C@DGACFHFFDFFGHHHHHHHF1F=<>><<<<CHGH00<<AFEHGB<FG:GHGDFHGGEEACFFCFGGGGGGFF;DFB:;BB9FBA.;DFFFFBEEEEFBEE9..;A.;;9BDD;EFFFFFFA
@M03896:38:000000000-B4D98:1:1101:4307:11295 1:N:0:164
TACGGAAGGTCCGGGCGTTATCCGGATTTATTGGGTTTAAAGGGAGCGTAGGCCGTGAGGTAAGCGTGTTGTGAAATGTAGGCGCCCAACGTCTGCACTGCAGCGCGAACTGCCCCACTTGAGTGCGCGCAACGCCGGCGGAACTCGTCGTGTAGCGGTGAAATGCTTAGATATGACGAAGAACCCCGATTGCGAAGTCAGCTGGCGGGAGCGTAACTGACGCTGCAGCTCGAAAGCGCGGGTATCGAACA
+
BBB?A@AAAFFF?AE222A2FGGEEEEGH5FFBAC1FEHGHHGGHEGGFDFCHHG0E?B1BG4BGG?E>BFGGGHEGHEFGFF?FGGGHFFHHHCFFFGFHHHHGG/</>?<D??/DDGHGFB>GHCD@DG-:ADG-=;-A;-;FFD9D;@D;99;99;9.9BBBBBB9B/F/;9BF.;;DA/;9;D9BFDAFF-@C.;:B//9..@CFA-;@;..;///;9AAF./FFFFA9.9./.;@9B@-BBAA/.-
@M03896:38:000000000-B4D98:1:1101:4308:11316 1:N:0:164
TACGGAAGGTCCGGGCGTTATCCGGATTTATTGGGTTTAAAGGGAGCGTAGGCCGTGAGGTAAGCGTGTTGTGAAATGTAGGCGCCCAACGTCTGCACTGCAGCGCGAACTGCCCCACTTGAGTGCGCGCAACGCCGGCGGAACTCGTCGTGTAGCGGTGAAATGCTTAGATATGACGAAGAACCCCGATTGCGAAGGCAGCTGGCGGGAGCGTAACTGACGCTGAAGCTCGAAAGCGCGGGTATCGAACA
+
ABAAAAABBFFFF2AA22E2GGGE2EFGHCFG5BB1FFHGHHHGHGGCEEECHHEEEGGGCHHHHGAE1FGGGHHFHHGHHHH?EFGDFEEGHHEFFGFFGHHHGGCDDGCFF?GEDDF>FFFFHHFGCGGG@@DFC@A-;;=>FFFADB=A;:;;9;;;EFFFFBBFFFFFFFBFFFFFBDFFFFFBBFFFFFCAFFEFFFFFFA>@FFCDB;9ADFFBFDDFFFFFBFBABFFBFAFCCA@@FFDEFF-
@M03896:38:000000000-B4D98:1:1101:2480:11317 1:N:0:164
TACGTAGGGGGCAAGCGTTATCCGGAATTACTGGGTGTAAAGGGTGCGTAGGTGGTATGGCAAGTCAGAAGTGAAAACCCAGGGCTTAACTCTGGGACTGCTTTTGAAACTGTCAGACTGGAGTGCAGGAGAGGTAAGCGGAATTCCTAGTGTAGCGGTGAAATGCGTAGATATTAGGAGGAACATCAGTGGCGAAGGCGGCTTACTGGACTGAAACTGACACTGAGGCACGAAAGCGTGGGGAGCAAACA
+
ACBBAFFABBD>?FAF22E?GGGEAEGGHHA55BA3AAGHHHGGFAEFFGGGFHGEFBBE1CGFGH4BB@BBGGHGBFEGGHFFEFGFHFHHHGG2GFFGHGGHHHFGGHB3FEEFFFGB?FCFGGHHGGGHFDFGFGF?ACCGHGHHH=1F><>>->=@CFHHFGC<CGGHFGHHHFHHDEFHE:G0C;BBCDFGGGGGAAAFFBFFFFFFEFFFFFFFF0BBFFFE?.:;ADDFFFFFABCFFFFFFFA
@M03896:38:000000000-B4D98:1:1101:2467:11329 1:N:0:164
TACGTAGTGGGCAAGCGTTATCCGGAATTACTGGGTGTAAAGGGTGCGTAGGTGGTATGGCAAGTCAGAAGTGACAACCCAGGGCTTAACTCTGGGACTGCTTTTGAAACTGTCAGACTGGAGTGCAGGAGAGGTAAGCGGAATTCCTAGTGTAGCGGTGAAATGCGTAGATATTAGGAGGAACATCAGTGGCGAAGGCGGCTTACTGGACTGAAACTGACACTGAGGCACGAAAGCGTGGGGAGCAAACA
+
A>A3>FF3B44>42FA2222FFDBEEEFHC555BAAAABDDFFDFFEGFEGCFEFBBFGGGCFFGHEG553DFG5DDCEEAH1EEEAFFFHHHGF1BFFCGGFGGGCEFHB3F?B?FGE3EBBFGGBGCCC/?/FC2@F/>>BFFHBGGGD?@1??/->>.FFGBG.<AG<D0<D<=0DCD./CCGHB0CGGGG?-B?F?-B-@BBB9FF./A//9/BBBF/99B//;E.:;;;ADB?FD--B?-.AFFFF
@M03896:38:000000000-B4D98:1:1101:4295:11329 1:N:0:164
TACGGAAGGTCCGGGCGTTATCCGGATTTATTGGGTTTAAAGGGAGCGTAGGCCGTGAGGTACGCGTGTTGTGAAATGTAGGCGCCCAACGTCTGCACTGCAGCGCGAACTGCCCCACTTGAGTGCGCGCAACGCCGGCGGAACTCGTCGTGTAGCGGTGAAATGCTTAGATATGACGAAGAACCCCGATTGCGAAGGCAGCTGGCGGGAGCGTAACTGACGCTGCAGCTCGAAAGCGCGGGTATCGAACA
+
BCCCAABBBCFFG2AA22ECGGGEEEGGHFDFBFA1FEFHHHHGGFGGGGGGHHG@EFFHBF3EEG@E1FGHGHHGHHGHHHGCEFG?FDCFH2FGFGFGHHHHGF/A>D>FFFEFDAGGFGCDHHCFGGCGCCCDA-A?;@BBFFFADA>A;;;;;;;;AFFFFFFFFFFFFFFFFFFF?FFFFFFBBFFFFDDAFFEEDFFFFAC@BF>DD;DDDFFFFFFFF./BFFB;>BADF.9=DD@BBB:ABF-
@M03896:38:000000000-B4D98:1:1101:15566:11928 1:N:0:164
TACGGAGGGTGCAAGCGTTAATCGGAATTACTGGGCGTAAAGCGCACGCAGGCGGTTTGTTAAGTCAGATGTGAAATCCCCGGGCTCAACCTGGGAACTGCATCTGATACTGGCAAGCTTGAGTCTCGTAGAGGGGGGTAGAATTCCAGGTGTAGCGGTGAAATGCGTAGAGATCTGGAGGAATACCGGTGGCGAAGGCGGCCCCCTGGACGAAGACTGACGCTCAGGTGCGAAAGCGTGGGGAGCAAACA
+
BCB@ABCCCA@ACFFA2AEAAFGBBEFGHHDB5BBBAAEEGHHGGCEEGGGCGGGGGGGHHHHHHHFFGGGGFGHHHHHHGGGGEGHHGFHHHHEFGEHGHHHHHHHHHHFFGEHFAGHHGFFHHHHHFFGCFBACFFDAABFFFFFFFEBFF9;:;;;@EFFFFF;ADFFFBFFFFFFFFFFFFFFFD>DFFCCFFDA9;FFFFFFEEFFFFBFDFFFFFFFFFD/::FF=A@DDFFDFFFFEFAAFFF.
@M03896:38:000000000-B4D98:1:1101:15555:11942 1:N:0:164
TACGGAGGGTGCAAGCGTTAATCGGAATTACTGGGCGTAAAGCGCACGCAGGCGGTTTGTTAAGTCAGATGTGAAATCCCCGGGCTCAACCTGGGAACTGCATCTGATACTGGCAAGCTTGAGTCTCGTAGAGGGGGGTAGAATTCCAGGTGTAGCGGTGAAATGCGTAGAGATCTGGAGGAATACCGGTGGCGAAGGCGGCCCCCTGGACGAAGACTGACGCTCAGGTGCGAAAGCGTGGGGAGCAAAC
+
ABBAABA2DA2>BGFA22AAAFGBAEFGHFA553BAAAEEGHHGE?EEFGCEGGGCGGGHHFFHHG@B3BFFBFFFFHHHGGGCEEGGFCHHHHGCGEHGHHFHHGFGFHDDGEEGEFC???1FHHG0?>F.1<A<AD=;.;BBFFFBFE/FB;;999;;A;FFFFAAACAF/;FFFBFFD?FFFFFFA@-AA@C--9:-;DD@FFCEEFFFDBDDBFF/;A:.D.B/;FB9.9-;/DFDFF-9-9.;/9
@M03896:38:000000000-B4D98:1:1101:13064:12242 1:N:0:164
CCCGATTAACCCAAGTCAATAGAAGCCGGCGTAAAGAGTGTTTTAGATCACCCCCTCCCCAATAAAGCTAAAACTCACCTGAGTTGTAAAAAACTCCAGTTGACACAAAATAGACTACGAAAGTGGCTTTAACATATCTGAACACACAATAGCTAAGACCCAAACTGGGATTAGAAACCCTGGTAGTCCCGCTAACTGACTTCTCTATTATCTCGTATGCCGTCTTCTGCTTTAAAAAAAAAAAAATAACA
+
A1>>>1A>DDFA1AGGFFGGGGFHHHH0AEEGGGGGG0DGHHHH2BCEGHHHHGGGGGGGHGGGHHHHGGHHHHHHFGH1BGHGHGGHHHHHGGHHHHBBFGHHHHHGHHHHHHHHHH/?GGE>1GFFHHDFHHHHHHFBDGHHHFGGGHD1F<@?1>1FH.GHHG1>GFCGHBHGHHHGC/C<=00;G/:::-C:00;9CFF000;90;;CGGGAA//0C-;AAEF0;FFF//9BFF@@@-@-;--;///
@M03896:38:000000000-B4D98:1:1101:10815:12390 1:N:0:164
TACGGAGGGTGCAAGCGTTAATCGGAATTACTGGGCGTAAAGCGCACGCAGGCGGTTTGTTAAGTCAGATGTGAAATCCCCGGGCTCAACCTGGGAACTGCATCTGATACTGGCAAGCTTGAGTCTCGTAGAGGGGGGTAGAATTCCAGGTGTAGCGGTGAAATGCGTAGAGATCTGGAGGAATACCGGTGGCGAAGGCGGCCCCCTGGACGAAGACTGACGCTCAGGTGCGAAAGCGTGGGGAGCAAACA
+
CCCBBCCCC?AAFGFE?2EEFGHFEEGGHHD55BABAAAEFHHGG?EEGGCCGGGCGGGHHHHHHHEFDGHGHGFHHHHHGGGGEFHGGHHHHHGHGFCFGFHGHHFHHHGFGGHHGHHGFGHHFGHGFEFGHH?@DFFFFFFFFFFFFFFFB;;;;::@EFFFBB;;9CFFEFFFFFFFFFFFFFFF=9@DAD-BFDEDFFFFFFBEEFFFDFFFFFF:FFFFBFFFFF;;DC>AFDDDFFFFFFEFFFF
@M03896:38:000000000-B4D98:1:1101:14084:12886 1:N:0:164
TACGGAGGGTGCAAGCGTTAATCGGAATTACTGGGCGTAAAGCGCACGCAGGCGGTTTGTTAAGTCAGATGTGAAATCCCCGGGCTCAACCTGGGAACTGCATCTGATACTGGCAAGCTTGAGTCTCGTAGAGGGGGGTAGAATTCCAGGTGTAGCGGTGAAATGCGTAGAGATCTGGAGGAATACCGGTGGCGAAGGCGGCCCCCTGGACGAAGACTGACGCTCAGGTGCGAAAGCGTGGGGAGCAAACA
+
CCBCBBBBBAAABGBA22EEFGHFEECFHED55B2AAAEEGHHGG0AEEAE@EGGCEGGHHHHHGH4BFBGBFEGFHHHHGGGGEGHEGFHHHHGHFEGGHHHHGHHHHHFDGHFFGHHHGGGHHHHHFGGEGGAACF@A;BFFFFFFFF0B;;:;;;.;.BFFFFDADDFFBFFFFFEFFFFFFFFFFDFDADAACAECAFFFFFFFFFFFFFFFFFFFFFFFBFFBBFFADCFABDDFFFFFFDFFFFF
@M03896:38:000000000-B4D98:1:1101:14101:12900 1:N:0:164
TACGGAGGGTGCAAGCGTTAATCGGAATTACTGGGCGTAAAGCGCACGCAGGCGGTTTGTTAAGTCAGATGTGAAATCCCCGGGCTCAACCTGGGAACTGCATCTGATACTGGCAAGCTTGAGTCTCGTAGAGGGGGGTAGAATTCCAGGTGTAGCGGTGAAATGCGTAGAGATCTGGAGGAATACCGGTGGCGAAGGCGGCCCCCTGGACGAAGACTGACGCTCAGGTGCGAAAGCGTGGGGAGCAAACA
+
AAABAAAD?2A>CGFA?2EE2GHBBAFGHF55532BAAEEFFDEE?EEEEAEG@/EEA?BBGDGFF@B3FDBB@DGHHHHFEE/EEGHHHHGG?/GFFHHFFFGGBGFHH?2FAGBFGGG?GGHGFG?F..FD<A---99:B9BBFB;///;;;;;@9.9;FFF/9;;ABFFEFFFF9B9?DFFFFFD@-;.:9B=>DA;B=B@BB-AAF9@=-:ABFFBFFFDDDB9FFB@A=B.BDDD;--A=9;;/A9
@M03896:38:000000000-B4D98:1:1101:26791:13161 1:N:0:164
TACGGAGGGTGCAAGCGTTAATCGGAATTACTGGGCGTAAAGCGCACGCAGGCGGTTTGTTAAGTCAGATGTGAAATCCCCGGGCTCAACCTGGGAACTGCATCTGATACTGGCAAGCTTGAGTCTCGTAGAGGGGGGTAGAATTCCAGGTGTAGCGGTGAAATGCGTAGAGATCTGGAGGAATACCGGTGGCGAAGGCGGCCCCCTGGACGAAGACTGACGCTCAGGTGCGAAAGCGTGGGGAGCAAACA
+
ABBBAABBB2A>CGF4A2AEAGHEEEGGHGBD5322AAEADGFGG0EEEAEEGCC@EEEGHHDEBG4BFFEBEGFGHHHHGGGGGGHEGHHHHHFGFGHGHHGGHFFFGHFBGHHHGGGFCGFFGGHHGFFFDCD?C-@DEFFFFFBFFF/;;;9;@;.9AFFFB/A;9@EFFFFFFFFF?AFFFFFFF;BDFFFFFFFAC@FFFFAAEFFF=FDFFFFBBDFDFFFFF/B@.B9AFA;;->CA;.ABBFA
@M03896:38:000000000-B4D98:1:1101:4814:13194 1:N:0:164
TACGGAGGGTGCAAGCGTTAATCGGAATTACTGGGCGTAAAGCGCACGCAGGCGGTTTGTTAAGTCAGATGTGAAATCCCCGGGCTCAACCTGGGAACTGCATCTGATACTGGCAAGCTTGAGTCTCGTAGAGGGGGGTAGAATTCCAGGTGTAGCGGTGAAATGCGTAGAGATCTGGAGGAATACCGGTGGCGAAGGCGGCCCCCTGGACGAAGACTGACGCTCAGGTGCGAAAGCGTGGGGAGCAAACA
+
BBBBAABCBAAAFGFC22EEAGHBEEGGHEDDBAAAEEEDGHHGG?EEGEECFGGEFGGHHHHHHHGGFGHGGGHHHHHHGGGGGGHFHHHHHHFFHGHHHHHHHHHHHHFFGHHHGHHHHGFGHHHHFGGGHHGGGFFFFFFFFFFFFFBFB;;;;:;@EFFFFFA;AFFFFFFFFFFFFFFFFFFFFDFFFDFFFFFDFFFFFFFFFFFFF-A.FFF9FDFDDDFFBFFDFFAABADDCFFEFFEFFF?
@M03896:38:000000000-B4D98:1:1101:17533:13345 1:N:0:164
TACGGAGGGTGCAAGCGTTAATCGGAATTACTGGGCGTAAAGCGCACGCAGGCGGTTTGTTAAGTCAGATGTGAAATCCCCGGGCTCAACCTGGGAACTGCATCTGATACTGGCAAGCTTGAGTCTCGTAGAGGGGGGTAGAATTCCAGGTGTAGCGGTGAAATGCGTAGAGATCTGGAGGAATACCGGTGGCGAAGGCGGCCCCCTGGACGAAGACTGACGCTCAGGTGCGAAAGCGTGGGGAGCAAACA
+
ABAAAAADD?AAFGCCA2AEFGHFEEFGHHD553ABAAEEHHGEFAEEFEE?EEEEFGGHHHHHHH4BBFFBFFEHHHHHGEGEEGHHHHHHHHFFHGHFHHHGHGHGHHGGHHH2?FFF?G<GHHGCFEFGFFE@DBFDAFFFFFFFBF/B;;;;;;:@EFFFBF;9;DEFEFFFFFBFFFEFFFFFF@BFF;=BFDEBCFFFFFBEEFFAF9A:BBFBFFBDFDFBBFFDFF;ABD:AAFAECDEFFF?
@M03896:38:000000000-B4D98:1:1101:17519:13363 1:N:0:164
TACGGAGGGTGCAAGCGTTAATCGGAATTACTGGGCGTAAAGCGCACGCAGGCGGTTTGTTAAGTCAGATGTGAAATCCCCGGGCTCAACCTGGGAACTGCATCTGATACTGGCAAGCTTGAGTCTCGTAGAGGGGGGTAGAATTCCAGGTGTAGCGGTGAAATGCGTAGAGATCTGGAGGAATACCGGTGGCGAAGGCGGCCCCCTGGACGAAGACTGACGCTCAGGTGCGAAAGCGTGGGGAGCAAACA
+
ABB3>AADBAA>E54A22AE2FGFAECFHGD5532AAAAEEHHGGEGEFGF0EEEEGGGHGHHHHH4BEGFFGHHBFGHGGEGC>EHFBGHHHHGFGFFFGGGGB?GHHHFFHHHHFFFF?C1?GHHGFFGEHH?C<@@;:B/BFFFFF9/9;9;:-9;;AFBFFFAAA=EFEFFFFFFFB.FFEBBDB;=DFCCA-9A--=BF;@9AAF.@B;A;B/B9FFFFB.//999>?DA.B..;@-BE>DFFFFF
@M03896:38:000000000-B4D98:1:1101:18640:14311 1:N:0:164
AACGTAGGGTGCAAGCGTTGTCCGGAATTACTGGGTGTAAAGGGAGCGCAGGCGGACCGGCAAGTTGGAAGTGAAAACTATGGGCTCAACCCATAAATTGCTTTCAAAACTGCTGGCCTTGAGTAGTGCAGAGGTAGGTGGAATTCCCGGTGTAGCGGTGGACTGCGTAGATATCGGGAGGAACACCAGTGGCGAAGGCGACCTACTGGGCACCAACTGACACTGAGGCTCGAACGCATGGGTAGCAAACA
+
AABBAF@AAC2>45B4?2EAEGFBEEEGHH55BA23EEBGGHGGHEGGEEFFGEEG@EEE>>EFFG4B3?3FD4G?3EFFHHHHFFFF3FGEGFCG222BGFHFHHEHGH2<GGG2AFBC2F??1FGFBFGEFFFHBC1DFEFHHBDG.?-<<<==-<.;AC/;:C...A?FGFFGB-ABD./9CFE?;;B/;-;@-.:--9;AFB;//..9AEFEAB//9/:;///..9;;-9.-.;;A?AFFEBB//..
@M03896:38:000000000-B4D98:1:1101:18639:14330 1:N:0:164
AACGTAGGGTGCAAGCGTTGTCCGGAATTACTGGGTGTAAAGGGAGCGCAGGCGGACCGGCAAGTTGGAAGTGAAAACTATGGGCTCAACCCATAAATTGCTTTCAAAACTGCTGGCCTTGAGTAGTGCAGAGGTAGGTGGAATTCCCGGTGTAGCGGTGGAATGCGTAGATATCGGGAGGAACACCAGTGGCGAAGGCGACCTACTGGGCACCAACTGACGCTGAGGCTCGAAAGCATGGGTAGCAAACA
+
ABBBAFFCCFAAFGFE22E?EGHEFGGGHHDBBBB3EEGGFHHGHEGGGCEEGEF>@>>EEEEGGH4B?BFBGGFHHFGFFHHGGHHEFFHFGFGGFFGGHHHHHFGHHHCFFFGFDHHHHGCDFHFFHHHHHGFGFFDFFHHHHHHHGG-@<<==<<;;EHFHFGC;EGGGGGGGDBGGGGGGGGGEGFGGEFFFFFE-=FFFFFFBBEEFFFFFFFFFFFFFFFFFF?ACDFFFFFFFFFFBEFFFFFF
@M03896:38:000000000-B4D98:1:1101:14782:14746 1:N:0:164
TACGGAAGGTCCGGGCGTTATCCGGATTTATTGGGTTTAAAGGGAGCGTAGGCCGTGAGGTAAGCGTGTTGTGAAATGTAGGCGCCCAACGTCTGCACTGCAGCGCGAACTGCCCCACTTGAGTGCGCGCAACGCCGGCGGAACTCGTCGTGTAGCGGTGAAATGCTTAGATATGACGAAGAACCCCGATTGCGAAGGCAGCTGGCGGGAGCGTAACTGACGCTGAAGCTCGAAAGCGCGGGTATCGAACA
+
BCBBBABCCFFFCEEA22EAEGGEEEGGHFBF5BB1BFHHHHHGHGGGFFEDHHG@EFFFCFHHHG?E1FEGGHHHHFFGHHGCEFGDGEEGHFCFDFFFGHFHGG?CCG?DBFGEFAGFFFCGFHFGGGGGCC@D??@-;@DCFFFADB=A;:;;;;;;AFFFEBBFFFFFFFBFFDECFDFFFFFFFFFFFFFFFFEFDFFFBA@@DFFF@;ADFFFFFFFFFFFFFEFACFFDFDFFFF-9;;;AFFA
@M03896:38:000000000-B4D98:1:1101:6810:14872 1:N:0:164
TACGGAGGGTGCAAGCGTTAATCGGAATTACTGGGCGTAAAGCGCACGCAGGCGGTTTGTTAAGTCAGATGTGAAATCCCCGGGCTCAACCTGGGAACTGCATCTGATACTGGCAAGCTTGAGTCTCGTAGAGGGAGGTAGAATTCCAGGTGTAGCGGTGAAATGCGTAGAGCTCTGGAGGAATACCGGTGGCGAAGGCGGCCCCCTGGACGACGACTGACGCTCAGGTGCGCAAGCGTGGGGAGCAAACA
+
A?AAA?A@D?AAB5AA22AAAFGBEEGGHD555BBBAAEEGHHFGCEGGEE?FEG@EEEHHHBHHH4@3FFFF4GGGHHHGGG@EGHHHHHHGHGECFHGHHFGBFFFFHF>GHGHGHHHHHCGHHGGGGGGHHA.>>CFGFHHGFHD0C/<<<==:;;@.GFHCGCEDBEE00;FF0;;DD/B9FBA@B?.ABB??.9-9@BB?>9E...----9@A./;.:.A9F///9--9@-AA9.9--.9;.;/A;
@M03896:38:000000000-B4D98:1:1101:6808:14891 1:N:0:164
TACGGAGGGTGCAAGCGTTAATCGGAATTACTGGGCGTAAAGCGCACGCAGGCGGTTTGTTAAGTCAGATGTGAAATCCCCGGGCTCAACCTGGGAACTGCATCTGATACTGGCAAGCTTGAGTCTCGTAGAGGGGGGTAGAATTCCAGGTGTAGCGGTGAAATGCGTAGAGATCTGGAGGAATACCGGTGGCGAAGGCGGCCCCCTGGACGAAGACTGACGCTCAGGTGCGAAAGCGTGGGGAGCAAACA
+
BCBBABCCCAAAGGFF22EEFGHBBEFGHGDB5BAAAAEFHHHGG0EEEGGCGGG@FGGHGHHHHHDBEGGGHHHHHHHHGGGGEFHGGHHHGHAGGFHFGHHHHHGHHHGDHHHHGGHHGHHHHHHHGGGGHHG?CFFDEFFFFFFFFFBFB;;;;;;;EFFFFFA;AFFFFFFFFFFFFFFFFFFFD@FFFFFFCFE@DFFFFFCAEFFAD>FFFFF:FDDFFDFFFFB-A=DFFD9DCFFEBAEFFF?
@M03896:38:000000000-B4D98:1:1101:12745:15044 1:N:0:164
AACGTAGGGTGCAAGCGTTGTCCGGAATTACTGGGTGTAAAGGGAGCGCAGGCGGACCGGCAAGTTGGAAGTGAAAACTATGGGCTCAACCCATAAATTGCTTTCAAAACTGCTGGCCTTGAGTAGTGCAGAGGTAGGTGGAATTCCCGGTGTAGCGGTGGAATGCGTAGATATCGGGAGGAACACCAGTGGCGAAGGCGACCTACTGGGCACCAACTGACGCTGAGGCTCGAAAGCATGGGTAGCAAACA
+
AAAAAFFBCFAACFGE?2E?EGHEEGGGHHBBBBB3EEHHHHHGHGGGGEGEGEG>0>>>EEEFGH4BBBFFGGFGGFGFGHHGGHHEFGHGGFFFBGGGHHGHHHHHHH?FDGFCDHFGHHFFFHGHHHHHHGFHBCBD>GGHHHHHGG-@<<==<<;;CGGHFG:;DCGGFGGGCFGGGFGGGGGGGFFFECFFFFEFFAFFFFFB;E.FFF?AFFFFFFFFFFFEFFEDFFFFFFFFFEFFFFFFFFF
@M03896:38:000000000-B4D98:1:1101:12762:15048 1:N:0:164
AACGTAGGGTGCAAGCGTTGTCCGGAATTACTGGGTGTAAAGGGAGCGCAGGCGGACCGGCAAGTTGGAAGTGAAAACTATGGGCTCAACCCATAAATTGCTTTCAAAACTGCTGGCCTTGAGTAGTGCAGAGGTAGGTGGAATTCCCGGTGTAGCGGTGGAATGCGTAGATATCGGGAGGAACACCAGTGGCGAAGGCGACCTACTGGGCACCAACTGACGCTGAGGCTCGAAAGCATGGGTAGCAAACA
+
>>A?AFFBBBAACFF4?2EEEGHFEGEGHGBDBBB3EEHHHHHGHEFGGGG?EEF>0>>>EEEFHH4B?BFBGFHHHEBBFGHGGHHFGFHFGBCDBFGGHFGHHHGHHHCFFFF2AGFGGGFGHHHHGHHHHGFGFFDFFGHHHHHHDG-@C<==-<;;AHGHCC;;CGGGGFFE@@?GFGGGGGGFFFFGEDFFFDA>FFFDFFFFBFAFFFFFDFFFF?DFFFFFFFFADFFFFFFFFFFF.;BFBFA
@M03896:38:000000000-B4D98:1:1101:12747:15062 1:N:0:164
AACGTAGGGTGCAAGCGTTGTCCGGAATTACTGGGTGTAAAGGGAGCGCAGGCGGACCGGCAAGTTGGAAGTGAAAACTATGGGCTCAACCCATAAATTGCTTTCAAAACTGCTGGCCTTGAGTAGTGCAGAGGTAGGTGGAATTCCCGGTGTAGCGGTGGAATGCGTAGATATCGGGAGGAACACCAGTGGCGAAGGCGACCTACTGGGCACCAACTGACGCTGAGGCTCGAAAGCATGGGTAGCAAACA
+
>AA?AFFBBFAACGBC22AAFGHGEGGGHHBBBBF3EEGHGHHGGGGGGGG?EEE>0>>>EE>FHH4B3BFBGGEDGFBBGGHGGFHEFFHFFFBFFGFGHGGHHFFGHHCGFFHGDHFGGHCFDHHGGHHHHGFGBFBGFGHHHHHHGC-@<<==<<;;DHHFFGECEG?FFFGGDACGGFGGFGFEFFGGEFFFAFFFFFFDFF/;:E?BAFEEDFFFFFFFFFFFFFF;:FFFFFFFFFFFEFFBFF9
@M03896:38:000000000-B4D98:1:1101:6618:15103 1:N:0:164
TACGTAGGGGGCAAGCGTTATCCGGAATTACTGGGTGTAAAGGGTGCGTAGGTGGTATGGCAAGTCAGAAGTGAAAACCCAGGGCTTAACTCTGGGACTGCTTTTGAAACTGTCAGACTGGAGTGCAGGAGAGGTAAGCGGAATTCCTAGTGTAGCGGTGAAATGCGTAGATATTAGGAGGAACATCAGTGGCGAAGGCGGCTTACTGGACTGAAACTGACACTGAGGCACGAAAGCGTGGGGAGCAAACA
+
BBBBAFFBBA?>2FCC22AEEGHEFGGGHGBBBBB3EEGHHHHGHFEGFFGGFHGE5DFBBFGFGH4B3BFBGGF@EFEGGGGFEFHHGFHHHGGHHHGHHHHHHHGHHHB3FDG3GFGF?GFGHHFHFFGHDEFHGGGC<@@FHHHGHHBF>><><>=<EHHHEGC<EGGHGGHHHGHHGEHHFHHGFCFGE-DGGDEDGDF@FFFFFFFFFFFFFFFFFFFFFFFAEF..ADDAFFFFFFFEFDFFFFF
@M03896:38:000000000-B4D98:1:1101:6629:15119 1:N:0:164
TACGTAGGGGGCAAGCGTTATCCGGAATTACTGGGTGTAAAGGGTGCGTAGGTGGTATGGCAAGTCAGAAGTGAAAACCCAGGGCTTAACTCTGGGACTGCTTTTGAAACTGTCAGACTGGAGTGCAGGAGAGGTAAGCGGAATTCCTAGTGTAGCGGTGAAATGCGTAGATATTAGGAGGAACATCAGTGGCGAAGGCGGCTTACTGGACTGAAACTGACACTGAGGCACGAAAGCGTGGGGAGCAAACA
+
BBBAAFFBAA>>AFAC22AEGGHEEEGGHF5BBBBAEEGGGHHGHFEFFEGGFHGE5DFBBFGFHH4B@BBBGFGGDEEEFGGE?CGGGFHHHGGHHHHHHGHHHHGHHHB3FBF3FCGC?FCFHHHHFFFHFDFC2DF/>@DGHHHHHD1F>==><><<EDGHFG<=ADGHEGHHHGHHGGFHEGHFFBFGC?C??CEAFCA=/BFFFFFFFFFFFFFFFFFFFFFEFF?ADFFFFFFFAFFFFDEFFFF
@M03896:38:000000000-B4D98:1:1101:16212:15130 1:N:0:164
TACGGAGGATTCAAGCGTTATCCGGATTTATTGGGTTTAAAGGGTGCGTAGGCGGTTTGATAAGTTAGAGGTGAAATTTCGGGGCTCAACCCTGAACGTGCCTCTAATACTGTTGAGCTAGAGAGTAGTTGCGGTAGGCGGAATGTATGGTGTAGCGGTGAAATGCTTAGAGATCATACAGAACACCGATTGCGAAGGCAGCTTACCAAACTATATCTGACGTTGAGGCACGAAAGCGTGGGGAGCAAACA
+
BBBBAAADBFFFFFGD2AEEAGHEEEEGHGBFBDF2FEGCGHGGGFFEFEGGHGF@EGGFFGFHGHEFBFFBBGFDGGHGHEGEEGGFHHHGFGEBCHFFGHHGFHGFHHB3BBGF?GFD@FFFEGFGGHEFC@DDGFFDDCFGBGGFHHBGG<==<;;;:GGHCFGHFGHHHCGFFGGGFFGFGFGBDFD.:;BC?DEFFFFBFFFFFFEBF//;BFFBBAFEFFF99.;AAD.9BAFDC9-:9AEFFFF
@M03896:38:000000000-B4D98:1:1101:16203:15147 1:N:0:164
TACGGAGGATTCAAGCGTTATCCGGATTTATTGGGTTTAAAGGGTGCGTAGGCGGTTTGATAAGTTAGAGGTGAAATTTCGGGGCTCAACCCTGAACGTGCCTCTAATACTGTTGAGCTAGAGAGTAGTTGCGGTAGGCGGAATGTATGGTGTAGCGGTGAAATGCTTAGAGATCATACAGAACACCGATTGCGAAGGCAGCTTACCAAACTATATCTGACGTTGAGGCACGAAAGCGTGGGGAGCAAACA
+
CCCCBBBBCFFFBGDBA2AEAGGEEFGGHFBF5BA2BEGFHGGGHFEFFEFEHGGCGGGHEFHHGHGFDFF@FEFBBFHHHGGGGGHBFFGFGGFBEGFEHHHHFHEHGHGBFFGFFGFFGFCGFGHHHHHHDCGGDFFFCCCECDDGFFBF<<==<;;;.CFGCBCGBGFFCCGFFFFEFBCCBFFGGGGEGGGACDF?ADFBFFFFFFEFFFFFFFFFB?AF?AF;.AA:D?D.BDAABAFE;:AFFFA
@M03896:38:000000000-B4D98:1:1101:23076:15238 1:N:0:164
TACGGAAGGTCCGGGCGTTATCCGGATTTATTGGGTTTAAAGGGAGCGTAGGCCGTGAGGTAAGCGTGTTGTGAAATGTAGGCGCCCAACGTCTGCACTGCAGCGCGAACTGCCCCACTTGAGTGCGCGCAACGCCGGCGGAACTCGTCGTGTAGCGGTGAAATGCTTAGATATGACGAAGAACCCCGATTGCGAAGGCAGCTGGCGGGAGCGTAACTGACGCTGAAGCTCGAAAGCGCGGGTATCGAACA
+
ABA@AAABBFFFGE?A22EEFGHEEEGGHFEGBFFAFEHHHHHGHGGGGGGGHHGEEFFGFHHHHGAE1FFFEFFHHGGHHHGCGGGCFEEGHBCGFHFGHHHHGGGFDGCFDFGFFDCFFGFFGHGGGGGG@-CD--;9;;>DFFFFFF;A;;:;:;;;AFFF/BBFFFFFFFFFFBFFFFFFFFFDFFFFFFFFFDEFFFFFFDC@BCFA>AFFFFFFFFFFFFFFFFFDCFFFFDFFFFFBFFAEBF-
@M03896:38:000000000-B4D98:1:1101:20974:15257 1:N:0:164
TACGGAGGGTGCAAGCGTTAATCGGAATTACTGAGCGTAAAGCGCACGCAGGCGGTTTGTTAAGTCAGATGTGACATCCCCGGGCTCAACCTGGGAACTGCATCTGATACTGGCAAGCTTGAGTCTCGTAGAGGGGGGTAGAATTCCAGGTGTAGCGGTGAAATGCGTAGAGATCTGGAGGAATACCGGTGGCGAAGGCGGCCCCCTGGACGACTACTGACGCTCCGGTGCGAAAGCGTGGGGAGCAAACA
+
ABB@AAADBA?>CBFE22EEAGFFAEFGHHBB55BBAA?EGHHGG0EAEFA0?>EEGGCHHHFB@EB3E4F4FF4BGHHHGEGEEEGFHFHHFAFFHGHFH22FGGFHGH?2<FG2FHHHFFGGHFGHGGEAGFA--=-;;9/FFFFBF//BF/9;;-9;E//BBFAD.-E/:BBFB9/.A..//;FA9;-A.--;-.9-->@@BBFA?FABA-.-;9FFF.AD?..-9;;-;-;.9:;.---.9AABFF?
@M03896:38:000000000-B4D98:1:1101:20950:15263 1:N:0:164
TACGGAGGGTGCAAGCGTTAATCGGAATTACTGGGCGTAAAGCGCACGCAGGCGGTTTGTTAAGTCAGATGTGAAATCCCCGGGCTCAACCTGGGAACTGCATCTGATACTGGCAAGCTTGAGTCTCGTAGAGGGGGGTAGAATTCCAGGTGTAGCGGTGAAATGCGTAGAGATCTGGAGGAATACCGGTGGCGAAGGCGGCCCCCTGGACGAAGACTGACGCTCAGGTGCGAAAGCGTGGGGAGCAAACA
+
CCCBBCCCBAAAFFFC22EEFGHFEEGGHHD55AAAAAEEFHHGGCEEGFECGFGFGGGHHHHHHH@BGGGFGGHHHHHHGGGGFGHGGFHHHHGFHGHHHHHHHHHHGHGFHHHFGHHHGFGGHHHHGGGGGHGFCFC:;;FFFFFFFFFFF;;:;;;@EFFFFF;;ADEFFFFFFFBFFFFFFFFFF@DDFCFFFDADDFFFFF;EFFFDF-DDFFFFFFFFFFFFFFFADFCAFDDFFFFFFFFFFF.
@M03896:38:000000000-B4D98:1:1101:9833:15350 1:N:0:164
TACGGAGGGTGCAAGCGTTAATCGGAATTACTGGGCGTAAAGCGCACGCAGGCGGTTTGTTAAGTCAGATGTGAAATCCCCGGGCTCAACCTGGGAACTGCATCTGATACTGGCAAGCTTGAGTCTCGTAGAGGGGGGTAGAATTCCAGGTGTAGCGGTGAAATGCGTAGAGATCTGGAGGAATACCGGTGGCGAAGGCGGCCCCCTGGACGAAGACTGACGCTCAGGTGCGAAAGCGTGGGGAGCAAACA
+
ABAA?AABBAA>CFBE?2EEFGHBAEFGHGBB5BABAAEEGHFGG?EEGGGGGGGEEGEHGHHHHHDBBFGGHGGHGHHHGGGEFGHHGHHHFFGHHGHHHHHHHHHHHHFFHHHFGHHHCGGHHHHHGGGGHHFFCFFFFFFFFFFFFFBFB9;;@@;@EFFFFFA;ADFFFBFFFFFFFFFFFFFFD9BFFFFFFDEFFFFFFFBEFFFA@DFFFFFFFDFFFDF/BFFDDFAD/9DDDFFA>A.BFFF
@M03896:38:000000000-B4D98:1:1101:3105:15592 1:N:0:164
CACGATTAACCCAAGTCAATAGAAGCCCGCGTAAAGAGTGTTTTAGATCACCCCCTCCCCAATAAAGCTAAAACTCACCTGAGTTGTAAAAAACTCCAGTTGACACAAAATAGACTACGAAAGTGGCTTTAACCTATCTGAACACACAATAGCTAAGACCCAAACTGGGATTAGATACCCCAGTAGTCCCGCTGACTGACTACTCACCTATCTCGTATGCCGTCTTCTTCTTTAAAAAAAAAAAAAACCA
+
>AA?1AAADFFAA1FFFFDFFAEGHFG0AE0EE/FGFBGHHHHH20BAFBGFHGGGGGGGFCHBGHFHB@FGHHHH11F1>0EBB1GFFHFHGGHHHHCBFGFHHH0/GFG<GFHHHH/?GCCBGFF0GH1>G1GGFHGF>GHFFFCCEDHDG?<?1??FG.G0GH>0<0<GF0GDDGHH<..=DDG=H/A;:A?CF;/:F0;090990/;CFF.C.9/;99;;FAF00;0000//BF@??---9--;-;
@M03896:38:000000000-B4D98:1:1101:29177:15999 1:N:0:164
TACGGAGGGTGCAAGCGTTAATCGGAATTACTGGGCGTAAAGCGCACGCAGGCGGTTTGTTAAGTCAGATGTGAAATCCCCGGGCTCAACCTGGGAACTGCATCTGATACTGGCAAGCTTGAGTCTCGTAGAGGGGGGTAGAATTCCAGGTGTAGCGGTGAAATGCGTAGAGATCTGGAGGAATACCGGTGGCGAAGGCGGCCCCCTGGACGAAGACTGACGCTCAGGTGCGAAAGCGTGGGGAGCAAACA
+
BBBBABCBBAAABGFE22EEFGHBEFGGHGB55BBAAAEEHHHGG0EEFGE?FFG?EGDHHHHHGHDFGHHGFGHGHHHHGGGEEEHGGHHHHHEGHFHHHHHHHHHHHHFFGHHHGHHHFGGGHHHHGGGGHHGGGFFFEFFFFFFFBB0B;;;;;;;;AFFFFFD;DFFFFFFFFFFFFFFFFFFFFDFFFDFFFFE@FFFFFDBEEFF-;9DDFFFFFFFFFFFFFFBBDCF?FFFFFFFFF?FFFF?
@M03896:38:000000000-B4D98:1:1101:29156:16013 1:N:0:164
TACGGAGGGTGCAAGCGTTAATCGGAATTACTGGGCGTAAAGCGCACGCAGGCGGTTTGTTAAGTCAGATGTGAAATCCCCGGGCTCAACCTGGGAACTGCATCTGATACTGGCAAGCTTGAGTCTCGTAGAGGGGGGTAGAATTCCAGGTGTAGCGGTGAAATGCGTAGAGATCTGGAGGAATACCGGTGGCGAAGGCGGCCCCCTGGACGAAGACTGACGCTCAGGTGCGAAAGCGTGGGGCGCAAACA
+
ABBA>AABBA>>4FBA22AE2GGBBEAFHF555B2AAAEEHGFEE0EAEE0@EEEEEEAG?BGEGG43BFFBBBGFHGHHGEEE>EGFFHHFCFFAGFGFGHGFGBGGDGGDCGFB/?G?0?FGHHGFFAF.F0.--9@A.FFFFFF9;F9BB;:;9-;-;BFFF;;;;9E/BFFBB/:FFFFBFBF9;;9A;-;9-.;9;@=BCF@A..9-9-:DFFF/BA;DD.B///9;;-;./.DFA-9.-;;;;;9
@M03896:38:000000000-B4D98:1:1101:5291:16046 1:N:0:164
TACGGAGGGTGCAAGCGTTAATCGGAATTACTGGGCGTAAAGCGCACGCAGGCGGTTTGTTAAGTCAGATGTGAAATCCCCGGGCTCAACCTGGGAACTGCATCTGATACTGGCAAGCTTGAGTCTCGTAGAGGGGGGTAGAATTCCAGGTGTAGCGGTGAAATGCGTAGAGATCTGGAGGAATACCGGTGGCGAAGGCGGCCCCCTGGACGAAGACTGACGCTCAGGTGCGAAAGCGTGGGGAGCAAACA
+
BCBBAABBB?AABDFCA2EEFGHFFEGGHFBDBBB2AAEEGHHGG?EEGGGGGGGCGGGHHHHHHH@FFGHBGGHHHHHHGGGGEGHFHHHHHHGHHGHHHHHHHHHHHH?DGHHFGHGHGGFGHHHHFGGGGHGGGFFDEFFFFFFFFFBF;;;;;;;@EFFFFFA;ADEFFFFFFEFFFFFFFFFFFBDFADFFFFFFFFFFFD@EFFFFFFFDFFFFFFDDD?9:BFFD?DCDBDADFFFE>DEFFF?
@M03896:38:000000000-B4D98:1:1101:7983:16093 1:N:0:164
TACGGAGGGTGCAAGCGTTAATCGGAATTACTGGGCGTAAAGCGCACGCAGGCGGTTTGTTAAGTCAGATGTGAAATCCCCGGGCTCAACCTGGGAACTGCATCTGATACTGGCAAGCTTGAGTCTCGTAGAGGGGGGTAGAATTCCAGGTGTAGCGGTGAAATGCGTAGAGATCTGGAGGAATACCGGTGGCGAAGGCGGCCCCCTGGACGAAGACTGACGCTCAGGTGCGAAAGCGTGGGGAGCAAACA
+
AAAAAAABDAAACBF4A2FEFGHFEECFHF5B5BBBAAEEFFGEE0EAEEECGEE@EEFHGHEGGH4BEFFFGFH4FGHHGEG/EEHHHHHHGFEHHGHGHFHGHGFGHHGDHF<FFGHG<G1FGHGFFEFFFFD??=DFEFFFFFFFBF/B;;;;;;;;AFFFFFA;A=EFFFFFFFFAFFFFFFFDC@F.A;DFAFE--@B@BDDEEFA=-9A;BB//;DDFFDF/BB9;;9@.FDD?9=DE>A.BBF.
@M03896:38:000000000-B4D98:1:1101:7960:16096 1:N:0:164
TACGGAGGGTGCAAGCGTTAATCGGAATTACTGGGCGTAAAGCGCACGCAGGCGGTTTGTTAAGTCAGATGTGAAATCCCCGGGCTCAACCTGGGAACTGCATCTGATACTGGCAAGCTTGAGTCTCGTAGAGGGGGGTAGAATTCCAGGTGTAGCGGTGAAATGCGTAGAGATCTGGAGGAATACCGGTGGCGAAGGCGGCCCCCTGGACGAAGACTGACGCTCAGGTGCGAAAGCGTGGGGAGCAAACA
+
ABBAAABCCAAAFGFC22EAAFHFE2EFHFB55BBAEEEEGHHGG?EEFEGGGGGCFGGHHGHHHH4BEGGFFGBGFHGHGGGGGGHFGHHHHHGHGGEGHHHHHHEGFHFDHHHHGGHGFCFGFHHFFGGGHHGG-9DDEFFFFFFFFFBFF/;;;:;BEFFFFFAA?DAF/FFFFEFFFDFFFFFFF-@FF;CCFFFFAFFFF@;;EFFF=BD;FFFBFDDDDFFFFFFBAA@DFDD?DFFFCFEB/9.
@M03896:38:000000000-B4D98:1:1101:7558:16220 1:N:0:164
TACGGAGGGTGCAAGCGTTAATCGGAATTACTGGGCGTAAAGCGCACGCAGGCGGTTTGTTAAGTCAGATGTGAAATCCCCGGGCTCAACCTGGGAACTGCATCTGATACTGGCAAGCTTGAGTCTCGTAGAGGGGGGTAGAATTCCAGGTGTAGCGGTGAAATGCGTAGAGATCTGGAGGAATACCGGTGGCGAAGGCGGCCCCCTGGACGAAGACTGACGCTCAGGTGCGAAAGCGTGGGGAGCAAACA
+
CCCBABCCCAAAFFFE22EEFGHFEFGGHFBB5BBAAAEEHHHGG0EEEFGCGGGCFGGHGHHHHH4BFFGBGGHHHHHHGGGGEGHGHGHHHHGGFGHGHHHHHHHHGHFFGHHHGHHHGFFGHHHHGGGGGHG-@FDDEFFFFFFFFFBFB;;;;;;@EFBFFFA9ADFFFFFFFBFFFFFFFFFFFCCFFFFFFDEDFFFFFFFFFF9B@>AAFFFFFFFFFDFFFFFDDFAAFFADDFF?>DFFFA.
@M03896:38:000000000-B4D98:1:1101:7573:16230 1:N:0:164
TACGGAGGGTGCAAGCGTTAATCGGAATTACTGGGCGTAAAGCGCACGCAGGCGGTTTGTTAAGTCAGATGTGAAATCCCCGGGCTCAACCTGGGAACTGCATCTGATACTGGCAAGCTTGAGTCTCGTAGAGGGGGGTAGAATTCCAGGTGTAGCGGTGAAATGCGTAGAGATCTGGAGGAATACCGGTGGCGAAGGCGGCCCCCTGGACGACGACTGACGCTCAGGTGCGAAAGCGTGGGGAGCAAACA
+
BCCAAABCBAAAGGFE22EAFGHFEEFGHHDB5ABBAAEEGHHGG?EEEGE?FEG@EGGHGHHHHH4B@FGFGGHHGHHHGGFGEGHGFGHHGFEHGFHGHHHHHHHHHHGFGHHEGGGGGGHHHHHHGGGEHHFGGAFFFFFFFFFFFF0F;;;;9;;@EFFFFFAADFFFFFFFFFFFFDFFFFFFFCFFFFFFFFE@DFFFFF@AFFFFF-:>@FFFFFFFFFBBFFBADFFAFFFFFADECDEFEF.
@M03896:38:000000000-B4D98:1:1101:7557:16238 1:N:0:164
TACGGAGGGTGCAAGCGTTAATCGGAATTACTGGGCGTAAAGCGCACGCAGGCGGTTTGTTAAGTCAGATGTGAAATCCCCGGGCTCAACCTGGGAACTGCATCTGATACTGGCAAGCTTGAGTCTCGTAGAGGGGGGTAGAATTCCAGGTGTAGCGGTGAAATGCGTAGAGATCTGGAGGAATACCGGTGGCGAAGGCGGCCCCCTGGACGAAGCCTGACGCTCAGGTGCGAAAGCGTGGGGAGCAAACA
+
AAA?>ABBBAA>CDFA22AAAFGFBEFGHGD553AAAAEEGHHGG0EEECECFGGCEFFHHGGHHH@BGGHGGFHHGHHHGGGGEGHHHHHHFHGHHGHGHHHHHHEFHHGHGGFHGGGGFGHHHHHGFFFFHHGFDAFDEFFFFFFFFFBFB;;9-9;@EFFFFFA:DCFE/;BFFFFEDFFFFFFFFDAFFC@FFFFDCFFCFFDEFFF;@FD-9BFFBADFBDBBBFB@AFFFBD9DFAFFCAEFFF.
@M03896:38:000000000-B4D98:1:1101:28135:16508 1:N:0:164
TACGGAGGGTGCAAGCGTTAATCGGAATTACTGGGCGTAAAGCGCACGCAGGCGGTTTGTTAAGTCAGATGTGAAATCCCCGGGCTCAACCTGGGAACTGCATCTGATACTGGCAAGCTTGAGTCTCGTAGAGGGGGGTAGAATTCCAGGTGTAGCGGTGAAATGCGTAGAGATCTGGAGGAATACCGGTGGCGAAGGCGGCCCCCTGGACGAAGACTGACGCTCAGGTGCGAAAGCGTGGGGAGCAAACA
+
BBBBAAAD@AAABGFA22AEFGHFEDEGHEDD53ABAAEFDGGEG0EAFCEEGFGCGGGHHGHHGH4B@@BBF4FDHHHHGGGGEEHEFGHHHHGGFGGFHHGHHFFGGHGHHHHGGHGGFGGHHHHGFFGGHGGGGFB:;BBFFFFEFF/F;;;;9;:;AFFFFFD;.@EFFFFFFEEFFAFFFFFFF=BFFFFFFFFDAAFFFB9AEFFFFFFFFFFFFFFDFFFBFFFDDFFDFFFFFFFFFFFFFF?
@M03896:38:000000000-B4D98:1:1101:17590:16572 1:N:0:164
TACGGAAGGTCCGGGCGTTATCCGGATTTATTGGGTTTAAAGGGAGCGTAGGCCGTGAGGTAAGCGTGTTGTGAAATGTAGGCGCCCAACGTCTGCACTGCAGCGCGAACTGCCCCACTTGAGTGCGCGCAACGCCGGCGGAACTCGTCGTGTAGCGGTGAAATGCTTAGATATGACGAAGAACCCCGATTGCGAAGGCAGCTGGCGGGAGCGTAACTGACGCTGAAGCTCGAAAGCGCGGGTATCGAACA
+
ABBAABBBBFFF?AEA22AAEGGEEEGGHCDGBBBAFFHGGHHGGGGGGFGCHHFEEGEGBGHHHG?E>BFFEFGHFBFFHFH?EGGDFEAGHEEGFGGFHHHGCG?BCGCFF<GFGDCFFGCGGHGGGGGGC?FGC?A-:;B@FFFADCADA9;;::;;ABFFFFFFFFFFFFFBF.ABFFFFFFFFFFFFFDBAF?EA?FFFBA@:@CDA;;.:AFF9FDDFFBFBBBB:@FD.FBFFFFF>FFAEFA-
@M03896:38:000000000-B4D98:1:1101:17595:16589 1:N:0:164
TACGGAAGGTCCGGGCGTTATCCGGATTTATTGGGTTTAAAGGGAGCGTAGGCCGTGAGGTAAGCGTGTTGTGAAATGTAGGCGCCCAACGTCTGCACTGCAGCGCGAACTGCCCCACTTGAGTGCGCGCAACGCCGGCGGAACTCGTCGTGTAGCGGTGAAATGCTTAGATATGACGAAGAACCCCGATTGCGAAGGCAGCTGGCGGGAGCGTAACTGACGCTGAAGCTCGAAAGCGCGGGTATCGAACA
+
ABBAABAABFFF2A2A22E2GGHE2BFGHFFHBBBAFFHHGHHGHGGCEF?EHHEEEFFHBGGHHG?E>BGFFH4FGFGFHHH?EGG?FE/FHBEFFGGBGGHGFG?BADF<G?GFFACF>>CGGHGGGGGG@CCGC?A-;9@@FFFAD;=A;.9;;9;;AFFFF;;;FBFFFBBFF?ABFFFFFFF@BFFEFF>BADEFFFFF9AB@;BD;9;.;AFFBFFDFFABBFFB;@BD:F.@BBC;9//.;/F=
@M03896:38:000000000-B4D98:1:1101:19836:16816 1:N:0:164
TACGGAGGGTGCAAGCGTTAATCGGAATTACTGGGCGTAAAGCGCACGCAGGCGGTTTGTTAAGTCAGATGTGAAATCCCCGGGCTCAACCTGGGAACTGCATCTGATACTGGCAAGCTTGAGTCTCGTAGAGGGGGGTAGAATTCCAGGTGTAGCGGTGAAATGCGTAGAGATCTGGAGGAATACCGGTGGCGAAGGCGGCCCCCTGGACGAAGACTGACGCTCAGGTGCGAAAGCGTGGGGAGCAAACA
+
BCBBABCCCAAABGCE22EEFGHFEEGGHE555BBBAAEEHHHGG?EEGFGGGGGGGGGHHHHHHHBFGHHGHGHHHHHHGGGGEGHFFHHHHHGAGGFFHHHHHHHFHHGHHHHGGGGGFGHHHFGFFGEFHHFGCFFFFFFFFFFFFFFFF:;;:;.;AFFFFFA;DDFFFFFFFF9FFFFFFFFFF9@DF@@DFDA9CFFFFF-.EFFF:CDABFF0BAD.ADFF099;.;9.9:9AD;D.;.;BFF.
@M03896:38:000000000-B4D98:1:1101:19854:16819 1:N:0:164
TACGGAGGGTGCAAGCGTTAATCGGAATTACTGGGCGTAAAGCGCACGCAGGCGGTTTGTTAAGTCAGATGTGAAATCCCCGGGCTCAACCTGGGAACTGCATCTGATACTGGCAAGCTTGAGTCTCGTAGAGGGGGGTAGAATTCCAGGTGTAGCGGTGAAATGCGTAGAGATCTGGAGGAATACCGGTGGCGAAGGCGGCCCCCTGGACGAAGACTGACGCTCAGGTGCGAAAGCGTGGGGAGCAAACA
+
ABAAAABCCAAACGFA22EEFGHFEFGGHGBB5ABBAAEEGHHGG0EEFCEEGFGFGGGHHGHHGHDFFGGFGGHHHHHHGGGGEGHG3GHHHHGGHGHHHHHHHHFHGHGGHHHEGGGGFGHGHHHGFGGGHHGGGFFDEFFFFFFFFFFFB;;;;;;@AFFFFFFADFFFFFFFFFFFFFFFFFFDC9BDFDFFFDA>@AFDBD=EEFFFF-DDBFF:B.;DFFFFFF;:ACDDFFFFFFF.:A:FFFE
@M03896:38:000000000-B4D98:1:1101:3258:17320 1:N:0:164
TACGGAGGGTGCAAGCGTTAATCGGAATTACTGGGCGTAAAGCGCACGCAGGCGGTTTGTTAAGTCAGATGTGAAATCCCCGGGCTCAACCTGGGAACTGCATCTGATACTGGCAAGCTTGAGTCTCGTAGAGGGGGGTAGAATTCCAGGTGTAGCGGTGAAATGCGTAGAGATCTGGAGGAATACCGGTGGCGAAGGCGGCCCCCTGGACGAAGACTGACGCTCAGGTGCGAAAGCGTGGGGAGCCACCA
+
CCCCCCCCD?AAF5GA22EAAGHBAEFGHGAB5BABAAAECGGEF?EEEGFCGEF/EEGHHGFHHHFG3GHGHGHHGHHHGGGF>EHHFGHHGHEHHGHGHHHHHHHHHHFDGHHGFGGGGGGGHGGG?DGGFHG-CF@AABFFFFFFBF0BB;;;;;;:EFFFFFAADFEFBBFFFFFFF?FFFFFA:CFD:CD=BFA;BFFFF@;;AFF;@=.;BFF0F?ADDF/BF0;;ADA.F?FDFFF?@:.9/;.
@M03896:38:000000000-B4D98:1:1101:3245:17336 1:N:0:164
TACGGAGGGTGCAAGCGTTAATCGGAATTACTGGGCGTAAAGCGCACGCAGGCGGTTTGTTAAGTCAGATGTGAAATCCCCGGGCTCAACCTGGGAACTGCATCTGATACTGGCAAGCTTGAGTCTCGTAGAGGGGGGTAGAATTCCAGGTGTAGCGGTGAAATGCGTAGAGATCTGGAGGAATACCGGTGGCGAAGGCGGCCCCCTGGACGAAGACTGACGCTCAGGTGCGAAAGCGTGGGGAGCAAACA
+
CCCCCCCCBAAABBFA22EAAFHFEEFGHHB55BBAAAAEGFHGG?EEFGGGGEGCEGGHHHGHHHBG3FGFGFHHGHHHGGGGEGHFFFHHHHFHHGHFHHHHHHGHHHFFCGHFGHHHGGHHHFGHFGGGHFDDGFBDEFFFFFFFFE0BF9;;@;;CEFFFFFAADFEFBBFFFFFFFFFFFFFDACFDFFFFFFFFFFFFA;@AEFF-9;.ABFFBF?DDBAB/;FBC.;@DFFFFFFFEFA?FBA.
@M03896:38:000000000-B4D98:1:1101:12111:17660 1:N:0:164
TACGTAGGGGGCAAGCGTTATCCGGAATTACTGGGTGTAAAGGGTGCGTAGGTGGTATGGCAAGTCAGAAGTGAAAACCCAGGGCTTAACTCTGGGACTGCTTTTGAAACTGTCAGACTGGAGTGCAGGAGAGGTAAGCGGAATTCCTAGTGTAGCGGTGAAATGCGTAGATATTAGGAGGAACATCAGTGGCGAAGGCGGCTTACTGGACTGAAACTGACACTGAGGCACGAAAGCGTGGGGAGCAAACA
+
AAA?AFFABCB>EFCE22EECGGEEEGGHGBB5BB3EEHHGHHGHAEGFFFEGHGEDDFFFEBFGH4B3BBBFFFGHFFGGFG1?CGGHFFGHGFGCGFGHHGHHHGFGHB3FBBDGFHGFG0BCFHHHGGHFCFGHHGCACDGFHHFH1<D>=>><-<AEHHHFGC<CGGHEFHGHFHHG?GHFHHFF;FB;-ABF.::9BCFFBBB:B9FE/:/BFFBFBFFFFFFFF.AADADFFFFAFFFA;:BB?.
@M03896:38:000000000-B4D98:1:1101:12092:17661 1:N:0:164
TACGTAGGGGGCAAGCGTTATCCGGAATTACTGGGTGTAAAGGGTGCGTAGGTGGTATGGCAAGTCAGAAGTGAAAACCCAGGGCTTAACTCTGGGACTGCTTTTGAAACTGTCAGACTGGAGTGCAGGAGAGGTAAGCGGAATTCCTAGTGTAGCGGTGAAATGCGTAGATATTAGGAGGAACATCAGTGGCGAAGGCGGCTTACTGGACTGAAACTGACACTGAGGCACGAAAGCGTGGGGAGCAAACA
+
BCBBAFFCCB?>AFEC22EEAGGEFGGGHGBBBBB3EEGHHHHGHFFGFFGGHHGEFBBFFFFFGH4B3BFBGDHHFFEGGEGEEFHHHFFHHHHFHHGHHGHHHHGHHHFBFDD3GCCF?FFCFFHHHGGGDCGHHHGCACDGHHHGHDBF>>>><><AEHHHFGC=CFGHHGHHHFFHGFHHEGHFBBFFEGGGCFGGGFFFFFFFBFAFAFBFFFFFFFFFFFFFFF?DDFFDFFFFFFAEFFFFFFF
@M03896:38:000000000-B4D98:1:1101:12007:17796 1:N:0:164
TACGTAGGGGGCAAGCGTTATCCGGAATTACTGGGTGTAAAGGGTGCGTAGGTGGTATGGCAAGTCAGAAGTGAAAACCCAGGGCTTAACTCTGGGACTGCTTTTGAAACTGTCAGACTGGAGTGCAGGAGAGGTAAGCGGAATTCCTAGTGTAGCGGTGAAATGCGTAGATATTAGGAGGAACATCAGTGGCGAAGGCGGCTTACTGGACTGAAACTGACACTGAGGCACGAAAGCGTGGGGAGCAAACA
+
BCCBAFFCCB?>?FFC22EECGHEFGGGHGDBBBB3EEGHHHHGHFEFFFGGGHGEEDFFFFGFGH4B3BFBGFGHFFEFGGGGEFHHHFFHHHFHHHGHHHHHHHGHHHB3FDFBGFFF?FFGGHHHHGGHGGGHFHHCACGGHHHFH11F>==><<=AEHHHFGCCEGGHHFHHHGGHGEHHGHHEFCFGCFGGGGGGGFFFFFFBFFFFEFFFFFFFFFFFFFFFFFEDDDFFFFFFFFFFFDFFFFF
@M03896:38:000000000-B4D98:1:1101:12000:17813 1:N:0:164
TACGTAGGGGGCAAGCGTTATCCGGAATTACTGGGTGTAAAGGGTGCGTAGGTGGTATGGCAAGTCAGAAGTGAAAACCCAGGGCTTAACTCTGGGACTGCTTTTGAAACTGTCAGACTGGAGTGCAGGAGAGGTAAGCGGAATTCCTAGTGTAGCGGTGAAATGCGTAGATATTAGGAGGAACATCAGTGGCGAAGGCGGCTTACTGGACTGAAACTGACACTGAGGCACGAAAGCGTGGGGAGCAAACA
+
AAA@AFFBABD>AFA422AECGGEEFGGHFBBBFB3EEGGHHHGGEEEFEEDFGGEFDBBFFFEGH4B3B3BFFGFHFFGGGGFEGHHGFFGHFFGFGEGHHHHHHFFGHB3FDD33FGFFF0BGGGHHGGHDFFGFBD?@CCABGGFFDDF=><><>=AEGFHBF<<EGEHHGHGHBCGCAGFBGHFFFFGEAAGG.C?DAAFFB99BFFFEFFEFFB/9BFFB/FEEE.ADDD.9:AD=DFFFDFFFFA
@M03896:38:000000000-B4D98:1:1101:11837:17950 1:N:0:164
TACGGAGGATTCAAGCGTTATCCGGATTTATTGGGTTTAAAGGGTGCGTAGGCGGTTTGATAAGTTAGAGGTGAAATTTCGGGGCTCAACCCTGAACGTGCCTCTAATACTGTTGAGCTAGAGAGTAGTTGCGGTAGGCGGAATGTATGGTGTAGCGGTGAAATGCTTAGAGATCATACAGAACACCGATTGCGAAGGCAGCTTACCAAACTATATCTGACGTTGAGGCACGAAAGCGTGGGGAGCAAACA
+
BBBBAAABCFFFFGFF22AEEGHEFFGGHFDG5BB2FEHGHHHGHFEGFFG?GFGCGGGHHHHHHHFFDGGBGGFHHHHHHEGFEFHEGFHGHHHBGGGFGHHHHHGHHHGBFHHDFGGFGGCGDFHHHHHHGFFGGFGCCCGGGGHHHFBGG<==<:;;EGFHFFGGHHHHFHHGGGGGGGGGGGGGDGGGGGGDGFEFFFFFFFFFFFFFFFFFFFFBFDFEEFFFFFEDDDFFFDFFFFFFFFFFFFF
@M03896:38:000000000-B4D98:1:1101:11864:17960 1:N:0:164
TACGGAGGATTCAAGCGTTATCCGGATTTATTGGGTTTAAAGGGTGCGTAGGCGGTTTGATAAGTTAGAGGTGAAATTTCGGGGCTCAACCCTGAACGTGCCTCTAATACTGTTGAGCTAGAGAGTAGTTGCGGTAGGCGGAATGTATGGTGTAGCGGTGAAATGCTTAGAGATCATACAGAACACCGATTGCGAAGGCAGCTTACCAAACTATATCTGACGTTGAGGCACGAAAGCGTGGGGAGCAAACA
+
AAA33AABBFFFFBGB22E?CGGEEEGGHCGF5FB2FEFEFGHGHFEGFECEHGG@EFGHDGFFGHEF3FBBGGHHHGHHHEEEEEHFGFHGHHGBFC??GHHHFFDHHH?3FGH3FGGF@FCFA@GFHHGDF@EFDFG?>AACC0D0=B<GC<==<;;CFFF0C:CCFHHBFCGFGFGFFF/C/CD---EEGFACG.AFDDBFFFFFBEEBFBFFFFFFF.;A.9F.AEAADF?./ADFF-@EFDFFFF9
@M03896:38:000000000-B4D98:1:1101:22805:18059 1:N:0:164
TACGGAGGGTGCAAGCGTTAATCGGAATTACTGGGCGTAAAGCGCACGCAGGCGGTTTGTTAAGTCAGATGTGAAATCCCCGGGCTCAACCTGGGAACTGCATCTGATACTGGCAAGCTTGAGTCTCGTAGAGGGGGGTAGAATTCCAGGTGTAGCGGTGAAATGCGTAGAGATCTGGAGGAATACCGGTGGCGAAGGCGGCCCCCTGGACGAAGACTGACGCTCAGGTGCGAAAGCGTGGGGAGCAAACA
+
BBBBBBBBBAAACGFFA2AECGHFEFFGHFB55BAAAAEDEGHGG0AAFCFEGGGEGGGHHHFHGH4BBBFBGGFGFHHHGGGEEGHEGHHHHHGHCFFFHHHHHHFGHHGFHHGGGHHHHGHHHGHFFFFGHHECCF@9;;BFFFFFFF/B:;;;9;.;AFFFFFF9D-EFFFFFFFFFFFFFFFFFF;@DFDA=@DFDFFFCFF;EFFFFF>DDFFFBBDD.ADFFFF/@?A=DBAF?BFAFFBFBBF.
@M03896:38:000000000-B4D98:1:1101:14934:18134 1:N:0:164
TACGTAGGTGGCAAGCGTTATCCGGAATTATTGGGCGTAAAGCGCGCGTAGGCGGTTTTTTAAGTCTGATGTGAAAGCCCACGGCTCAACCGTGGAGGGTCATTGGAAACTGGAAAACTTGAGTGCAGAAGAGGAAAGTGGAATTCCATGTGTAGCGGTGAAATGCGCAGAGATATGGAGGAACACCAGTGGCGAAGGCGACTTTCTGGTCTGTAACTGACGCTGATGTGCGAAAGCGTGGGGATCAAACA
+
BCBBAFFCFF@CCGAE22EEFGHEEEGGHFFFBBFBAAEEHHHGG?FGEEGGHGGEGGGGGHHHHHBBGGGFGFHGHHHHHGGFGGGGHGHGDHGGHGGGHHHHHHFHHHGFHFGGHCGF<GFFGHHHHHHHHHHHHHHHHGFHHHHFHFBGC;;;:;;:CHHHFFCEFGGGGFGGFFFGGGGGGGGEFCFFEFFFFFFAFFAFFFBFFFBFFFFFFFFBFFFDDFFFFFFFFFFFFFFFFF;EAAFFFFF
@M03896:38:000000000-B4D98:1:1101:9722:18391 1:N:0:164
TACGGAGGGTGCAAGCGTTAATCGGAATTACTGGGCGTAAAGCGCACGCAGGCGGTTTGTTAAGTCAGATGTGAAATCCCCGGGCTCAACCTGGGAACTGCATCTGATACTGGCAAGCTTGAGTCTCGTAGAGGGGGGTAGACTTCCAGGTGTAGCGGTGAAATGCGTAGAGATTTGTAGGAATACCGGTGGCGAAGGCGGCCCCCTGGACGAAGACTGACGCTCAGGTGCGAAAGCGTGGGGAGCAAACA
+
>1AA>A1111A>FGFE?0EAFGG0AAAFGE1221ABAAEE/DG/EAE/EEAEE//>EE?BGFGG@FEB1BBB12F1BFHHF/E/>EHHHHHC00/0B?G<DGDF>?>DGD?21G01<??<<?CGH1F0F.<C10A<?-@AAF/;FFFF///;9;9;99;-99F//:;9-9-99/F99//9///9BFB9;-;A9;@-9-;;-9@@=@@9EFF?<-;;BFF/;ABFFABFF/B;A@?BB-AA@-;A@AAB/F-
@M03896:38:000000000-B4D98:1:1101:9699:18396 1:N:0:164
TACGGAGGGTGCAAGCGTTAATCGGAATTACTGGGCGTAAAGCGCACGCAGGCGGTTTGTTAAGTCAGATGTGAAATCCCCGGGCTCAACCTGGGAACTGCATCTGATACTGGCAAGCTTGAGTCTCGTAGAGGGGGGTAGAATTCCAGGTGTAGCGGTGAAATGCGTAGAGATTTGGAGGAATACCGGTGGCGAAGGCGGCCCCCTGGACGAAGACTGACGCTCAGGTGCGAAAGCGTGGGGAGCAAACA
+
ABBAAABCCAA>GFFA22EAFGHFBEEGHHDB5B2BAAAEGHGGGAEEGGGFGGGGGGGHGHHHGHDBEGHHFGHHHHHHGGGGEEHHGHHHGHGHHGHGGGHHHEHHHH??GFFHGHHHFGHHHHHFFGGGHH.CCDFFAFFFFFFFBFBFB;;;:;;@EFFFFFA;ADFFFFFFFFFFFDFFFFFFF@BFFFFFFFE>ADFFFFFFFFFFF9A;FFFBFFDFF?B/FFFFDFCDFDDFFC;E=AAFFF.
@M03896:38:000000000-B4D98:1:1101:19624:19196 1:N:0:164
TACGGAGGGTGCAAGCGTTAATCGGAATTACTGGGCGTAAAGCGCACGCAGGCGGTTTGTTAAGTCAGATGTGAAATCCCCGGGCTCAACCTGGGAACTGCATCTGATACTGGCAAGCTTGAGTCTCGTAGAGGGGGGTAGAATTCCAGGTGTAGCGGTGAAATGCGTAGAGATCTGGAGGAATACCGGTGGCGAAGGCGGCCCCCTGGACGAAGACTGACGCTCAGGTGCGAAAGCGTGGGGAGCAAACA
+
CCCCABBBBAAACGF422EEFGHFEEFGHGBB5BAAAAEEFHHGG?EEGGGGGGGGGGGHHHFGFH4BFGGFGHFFHHHHGGGGGGHFGHHHHHGGFEGFHHHHHHGHHHGGHHHFFHGHGFFGHHHHFGGGHHGGGFFFFFFFFFFFFFBF;::;:@;@EFFFFFA;DFFFFFFFFFFFFFFFFFFFFBFDFFAFFFFFFFFFFF=.AFAADFFAFFFBFFFDFFFFFFFA?=ADEDAA=DFFFFFFFF.
@M03896:38:000000000-B4D98:1:1101:18774:19207 1:N:0:164
TACGGAGGATTCAAGCGTTATCCGGATTTATTGGGTTTAAAGGGTGCGTGGGCGGTTTGATAAGTTAGAGGTGAAATTTCGGGGCTCAACCCTGAACGTGCCTCTAATACTGTTGAGCTAGAGAGTAGTTGCGGTAGGCGGAATGTATGGTGTAGCGGTGAAATGCTTAGAGATCATACAGAACACCGATTGCGAAGGCAGCTTACCAAACTATATCTGACGTTGAGGCACGAAAGCGTGGGGAGCAAACA
+
BCBBBBBBCFFFFGCA?2AEFGHEEEGGHCGF5AB2FEHGGHHGHFEGGECGGEGFGGGHFGHHGHFG3FBBFFGHBHHHHCFGEGHGGFGFHHHGFHGGGHHGHHGFHHF2>FFDGGGGFG2FDF=GHHHGGDDF?FF-<ADEFDGFDG0CC<;;-;:;CGHGFBCFGGFG0FGGGFGGBFGGGGGDGGGGFDFFFFEFFFFFFFFFFFEFFEFFFFFFFBEFFFFFFFFAADDFFFFDFFFFFFFFFFA
@M03896:38:000000000-B4D98:1:1101:2349:19351 1:N:0:164
TACGTAGGGAGCAAGCGTTATCCGGATTTACTGGGTGTAAAGGGCGTGTAGGCGGGACTGCAAGTCAGATGTGAAAACTATGGGCTCAACTCATAGCCTGCATTTGAAACTGTAGTTCTTGAGTGCTGGAGAGGCAAATGGAACTCCTAGTGTAGCGGTGAAATGCGTAGATATTAGGAAGAACACCAGTGGCGAAGGCGATTTGCTGGACAGTAACTGACGCTGAGGCGCGAAAGTGTGGGGAGCAAACA
+
BBB@AFFBB4AAAGFA22AEGGDBAEEGHFDB5AB3AAGHHHHGFEEEFGFBGEFEEEGHFFGHGHDF3FFGGGFHHHHHGHHFFGHHHGHHGFFBGBGFHGHHHHGHHHFBFF?BFFHHHGHGHGGGHHHG?D<C?GGF1FBGHHHHGGBGG<>>><<<CGGHFG<<ECGHHHHHGHCGHFHHHHDE;;CFC@BGBDCA?DGFBFFBFFFFFFBBFFBBFDFF9DFFF=B>>A;.FFFF?DCFAA9BFFA
@M03896:38:000000000-B4D98:1:1101:2329:19358 1:N:0:164
TACGTAGGGAGCAAGCGTTATCCGGATTTACTGGGTGTAAAGGGCGTGTAGGCGGGACTGCAAGTCAGATGTGACAACTATGGGCTCAACTCATAGCCTGCATTTGAAACTGTAGTTCTTGAGTGCTGGAGAGGCAAATGGAACTCCTAGTGTAGCGGTGAAATGCGTAGATATTAGGAAGAACACCAGTGGCGAAGGCGATTTGCTGGACAGTAACTGACGCTGAGGCGCGAAAGTGTGGGGAGCAAACA
+
BABBAFFB@CABAA44E2F2FGDBAEEEHEBFB3A3AAFGEFCEGEECFHHGHGGGEEFGFDGHHG4B3F@BGF4B3?FCFHHEGBGBBFHGHFGGG3FFGHHHHHGEGFB33F?BDGHHFD2>2@FDHHGFDDDF0FGHFEHFG>GGD===>>><><<ACD0D0DC<.@CC0:GFCBBBCABF;C;.A0;FECA?BEEGAA9AFB/BBA./.9BFFFFBBDFD?.FA?=BD;B-DFB//9AF?;.;/BF9
@M03896:38:000000000-B4D98:1:1101:2349:19369 1:N:0:164
TACGTAGGGAGCAAGCGTTATCCGGATTTACTGGGTGTAAAGGGCGTGTAGGCGGGACTGCAAGTCAGATGTGAAAACTATGGGCTCAACTCATAGCCTGCATTTGAAACTGTAGTTCTTGAGTGCTGGAGAGGCAAATGGAACTCCTAGTGTAGCGGTGAAATGCGTAGATATTAGGAAGAACACCAGTGGCGAAGGCGATTTGCTGGACAGTAACTGACGCTGAGGCGCGAAAGTGTGGGGAGCAAACA
+
BBBAAFFBBBAACFFA22E?GGFBAEGGHF5B5BB3AEGHHHHGFEAEEGFDGAE/EEFHFFGHGHFGBFFFGGFFHHFFGHHFFGHFHHHHHHFGHFHGGHHHHHHHHHGBGH3BGDFGFGGGHHGHHHGHGGGEGAFFFGBGHHHHGHDGF>>>-<<<EHGHHHC<ECGHHHHHHGFHGHHHGHGECCFFA?BCC?C??GGFFBFBFFFFFFFFBFFFFFDDFDFFFFD@@DAFFFFFDDAFDDFFBFA
@M03896:38:000000000-B4D98:1:1101:6019:19651 1:N:0:164
TACGTAGGGTGCGAGCGTTGTCCGGAATTACTGGGCGTAAAGAGCTCGTAGGTGGTTTGTCGCGTCGTCTGTGAAATCCCGGGGCTTAACTTCGGGCGTGCAGGCGATACGGGCATAACTTGAGTGCTGTAGGGGAGACTGGAATTCCTGGTGTAGCGGTGAAATGCGCAGATATCAGGAGGAACACCAATGGCGAAGGCAGGTCTCTGGGCAGTAACTGACGCTGAGGAGCGAAAGCATGGGTAGCGAA
+
AABAAFFB@FAAECGA22A2FGHEEG?FH5B553AAEAEEHBGFG3FFAEFGDBF?1BECFEFEEE?E1?CFGEHGBHFGFEECECGHHFDGF//ACB>>DEGCCC@>C@C.<D?/00<==G0G=DBBFGDGFFG:@DEGFEFB0;CC0BB:9::9BA?:;;0990;9A?CAFF0B0;B0EADFFFFFEEFBFF>-;;AEFF;AF0B09BFEFFFFBBFB09.ADADFEBFE>DAADB:FBFEFFAB-9@
@M03896:38:000000000-B4D98:1:1101:6025:19673 1:N:0:164
TACGTAGGGTGCGAGCGTTGTCCGGAATTACTGGGCGTAAAGAGCTCGTAGGTGGTTTGTCGCGTCGTCTGTGAAATCCCGGGGCTTAACTTCGGGCGTGCAGGCGATACGGGCATAACTTGAGTGCTGTAGGGGAGACTGGAATTCCTGGTGTAGCGGTGAAATGCGCAGATATCAGGAGGAACACCAATGGCGAAGGCAGGTCTCTGGGCAGTAACTGACGCTGAGGAGCGAAAGCATGGGTAGCGAA
+
BCCCAFFB@FAAEEEA22E?EGHEFGGGHA555BBAAAEEGFHHHBGGEEFGDBFAFHGHFEFE>EE>F?EBFFFFHHHHFEEEEGHGHFFGHFADGD>BFHHGGGC@EGEEDGC/<0GDDG<<=GFFFGHFGGGDGDEHFCFFEGGGG0/9B.;;0;:;:EFF00;CD?B@FFBFEB9BADDFFFFDFFFEFFDFFFFFFD=;FFFFFFBABA/FBFFFF9.DFFFFFFFFFFFFFFBBFFFFBEF=AC
@M03896:38:000000000-B4D98:1:1101:6214:19830 1:N:0:164
TACGGAGGGTGCAAGCGTTAATCGGAATTACTGGGCGTAAAGCGCACGCAGGCGGTTTGTTAAGTCAGATGTGAAATCCCCGGGCTCAACCTGGGAACTGCATCTGATACTGGCAAGCTTGAGTCTCGTAGAGGGGGGTAGAATTCCAGGTGTAGCGGTGAAATGCGTAGAGATCTGGAGGAATACCGGTGGCGAAGGCGGCCCCCTGGACGAAGACTGACGCTCAGGTGCGAAAGCGTGGGGAGCAAACA
+
ABBBAAAD>2A>FFF4E2EEFGHBBEFGHGBD53ABAAEEAFFEE0A0EEEEF@EEEE?GGHHHFH4@3BBB@FEGFGHHFEGEEGHGHHHGGF/GGGGFFHFGGGFDGHGGHHHFFGGF0?GHHHGGGGFGFFDGC;B;;BFFFFFF/F/B/;9;99;9;FFFBB;;9@E/BFFFFBFFFAFFFFFF9;B?A=@B;AA=-;@BB@@AEFF=?BDBFFFBFFF.9AF//:99.@@.F..9@;;E@.EFFFF
@M03896:38:000000000-B4D98:1:1101:17893:20067 1:N:0:164
TACGGAGGGTGCAAGCGTTAATCGGAATTACTGGGCGTAAAGCGCACGCAGGCGGTTTGTTAAGTCAGATGTGAAATCCCCGGGCTCAACCTGGGAACTGCATCTGATACTGGCAAGCTTGAGTCTCGTAGAGGGGGGTAGAATTCCAGGTGTAGCGGTGAAATGCGTAGAGATCTGGAGGAATACCGGTGGCGAAGGCGGCCCCCTGGACGAAGACTGACGCTCAGGTGCGAAAGCGTGGGGAGCAAACA
+
BCBAABBCCAAAFFFE22EEFGHFEEFGHHDDBBBAAAEEHHHGGAEAEEG?FEGEFGGHGHHHHH4BFGGGHHHHHHHHGGGGEGHGHHHHHHGGHGGFGHHHHHHHHHFFGHHHGGGGFGFHHHHGFEGGHHD>AA9:.;;FFFFFBFBFF;;;@:;;EFFFFFD;DFFFFFFFFFFFFFFEFFFF>:CFFDFFFFECFFFFFFDEEFFFFBDDFFFBFFFDFFFFFFFCFFFDFD.A;@;ADDEFFF.
@M03896:38:000000000-B4D98:1:1101:17895:20087 1:N:0:164
TACGGAGGGTGCAAGCGTTAATCGGAATTACTGGGCGTAAAGCGCACGCAGGCGGTTTGTTAAGTCAGATGTGAAATCCCCGGGCTCAACCTGGGAACTGCATCTGATACTGGCAAGCTTGAGTCTCGTAGAGGGGGGTAGAATTCCAGGTGTAGCGGTGAAATGCGTAGAGATCTGGAGGAATACCGGTGGCGAAGGCGGCCCCCTGGACGAAGACTGACGCTCAGGTGCGAAAGCGTGGGGAGCAAACA
+
BBB?AABBBAAAGBDA22EAFGHB2AFFHGD55BBAAAEEGHHGGEE0FGGGGGGGGGGFGHHHHH4B3BBFGGFFFHGHFGGGGGHGFGHHGHEFGGGGHHHHHGGHHHDGFGGGGHHFFCBGHHHC?AFFFG??DF-9;;;BFFFBB//BB//;9;;@EBFFFF9;ADEFBFFFFFFEDFFFFFFFAD;DADFF-AE>>A@BFFBEEF9BB-AAFF9BBDFFF./:;B/@.9@./AADCCAFFFFFFF.
@M03896:38:000000000-B4D98:1:1101:6796:20112 1:N:0:164
TACGGAGGGTGCAAGCGTTAATCGGAATTACTGGGCGTAAAGCGCACGCAGGCGGTTTGTTAAGTCAGATGTGAAATCCCCGGGCTCAACCTGGGAACTGCATCTGATACTGGCAAGCTTGAGTCTCGTAGAGGGGGGTAGAATTCCAGGTGTAGCGGTGAAATGCGTAGAGATCTGGAGGCATACCGGTGGCGAAGGCGGCCCCCTGGACGAAGACTGACGCTCAGGTGCTAAAGCGTGGGGCGCAAACA
+
BBBAAAADDAAABGBF22AEFGHBEEEFHFA5532BAAAAGGHFE0EAEEGCGFGEEGGGGDGHGH@BGH3BBEG4GHHHGCECEEHEFGHHHGAGHGGFFGHGHHHHHHF?FHHHGHGH<G<GHHGGFDFCFHC>@AB:;BFFFFFFF/9F9//;-;9;9BFFBB;;:-EFFBFFFBFFD.9BFFFDC-@DA@CADFF@@9@CF>-;.;FF-9D.BBF9FDFADD/FFFF//;9/B.9.--@.-;---;.
@M03896:38:000000000-B4D98:1:1101:6804:20130 1:N:0:164
TACGGAGGGTGCAAGCGTTAATCGGAATTACTGGGCGTAAAGCGCACGCAGGCGGTTTGTTAAGTCAGATGTGAAATCCCCGGGCTCAACCTGGGAACTGCATCTGATACTGGCAAGCTTGAGTCTCGTAGAGGGGGGTAGAATTCCAGGTGTAGCGGTGAAATGCGTAGAGATCTGGAGGAATACCGGTGGCGAAGGCGGCCCCCTGGACGAAGACTGACGCTCAGGTGCGAAAGCGTGGGGAGCAAACA
+
ABBBAABCCAAAFFGF22EEFGHBBEFGHGDB5BBBAAEEHHHGG0EAFFG?EFGCGGFHHHHHHHEFBGGGHGHHHHHHGGGGEFHHHHHHHHEHGGHGHHHHHHFHHHG2?GHHGHHHFGFHHHHCFFGGHGDCCFFDAFFFFFFFFFBFB;:;;:;;AFFFFF;;DFFFFFFFFFFFBDFFFFFFDBFFFDFFFFEBFFFFFFFEFFFACDFFFFFFFFFFFFFFFFF@DFFDFFFFFFFFFDEFFFE
@M03896:38:000000000-B4D98:1:1101:6784:20131 1:N:0:164
TACGGAGGGTGCAAGCGTTAATCGGAATTACTGGGCGTAAAGCGCACGCAGGCGGTTTGTTAAGTCAGATGTGAAATCCCCGGGCTCAACCTGGGAACTGCATCTGATACTGGCAAGCTTGAGTCTCGTAGAGGGGGGTAGAATTCCAGGTGTAGCGGTGAAATGCGTAGAGATCTGGAGGAATACCGGGGGCGAAGGCGGCCCCCTGGACGAAGACTGACGCTCAGGTGCGAAAGCGTGGGGAGCAAACA
+
AAA3>>AD@AA>ADEF22E2A6GBAEFGHGDB53AAAAEEGHGFG0EAEEF?FFGGGGGHHH@GGHDFBHHGFFGHHHHHGGGGGGHFHHHHHHGGHGHGHHFGHDGGHHFGHHHGGHHHBFFGHHHHGGGGHHDF--@A.BFFFFFFFBBFB9;/9;99AFFFBFAAD;9//BBFF//ADDFB/FFDF-;=@9-9-:EB;FFFF@-9AFFFFFDDFFF/;.A.AD/;BFF99>;?B?.9;>BE;B.BFFE
@M03896:38:000000000-B4D98:1:1101:6814:20145 1:N:0:164
TACGGAGGGTGCAAGCGTTAATCGGAATTACTGGGCGTAAAGCGCACGCAGGCGGTTTGTTAAGTCAGATGTGAAATCCCCGGGCTCAACCTGGGAACTGCATCTGATACTCGCAAGCTTGAGTCTCGTAGAGGGGGGTAGAATTCCAGGTGTAGCGGTGAAATGCGTAGAGATCTGGAGGAATACCGGTGGCGAAGGCGGCCCCCTGGACGAAGACTGACGCCCAGGTGCGAAAGCGTGGGGAGCAAACA
+
AAA?3AA@D>2>B5GA22A2FGHFAAAFHG55532AAAEEGGGGE0EAEEECEEECEEEHHHHHHH@B3BFGFGG4BGGHFE?@EEHGFGHHFFEFFFFBFDGGHHHHGHDHGCD?AGF??FFGHHF0>.<.GHE-<@BDEFEFFFFFF//9B;;;-9;99BFFB;9;:@AFBFFFFB/ADFB9FFFDB;-:AB?BBFA@-9@9@B;A..A-=-9A9/99BD.--..;9/B-;@=:F?AD--9.9;.//;.
@M03896:38:000000000-B4D98:1:1101:11726:20331 1:N:0:164
TACGGAGGGTGCAAGCGTTAATCGGAATTACTGGGCGTAAAGCGCACGCAGGCGGTTTGTTAAGTCAGATGTGAAATCCCCGGGCTCAACCTGGGAACTGCATCTGATACTGGCAAGCTTGAGTCTCGTAGAGGGGGGTAGAATTCCAGGTGTAGCGGTGAAATGCGTAGAGATCTGGAGGAATACCGGTGGCGAAGGCGGCCCCCTGGACGAAGACTGACGCTCAGGTGCGCAAGCGTGGGGAGCAAACA
+
AABAABADBAAAEDFA22EAAGGBBEFFHH5D5AABAAAEFGGEGCFCGGGCGGG@EFGHHHHHHH4BGGGFFHH4FHHHGGGGEFHG3GHHGHGFHGHGGFHHHGGHFHGGHH2CFFGG0?GGHHHFFGFGHHG-@CCDEFFFFFFFF//B;;9:--99.BBFFF9;9>.9F9BFB/;F.DBFFFFD-;@DA=AA-?A9-@DAFD@.9F9@B-;9BFF;BAADD.F/;B;9--;=EADDAFF.-9.;:A.
@M03896:38:000000000-B4D98:1:1101:11742:20340 1:N:0:164
TCCGGAGGGTGCAAGCGTTAATCGGAATTACTGTGCGTAAAGCGCACGCAGGCGGTTTGTTAAGTCAGATGTGAAATCCCCGGGCTCAACCTGGTACCTGCATCTGATACTGGCAAGCTTGAGTCTCGTAGAGGGGGGTAGACTTCCAGGTGTAGCGGTGAAATGCGTAGCGATCTGGCGGAATACCGGTGGCGAAGGCGGCCCCCTGGACGCAGACTGCCGCTCAGGTGCGAAAGCGTGGGGAGCAAAC
+
A1A1>>A1>>1>FGCE00EEFGGB00BFHG122AADBBEECAGFE/EAEGG/E>EEEFEGG2FFGHFB1F1FF2FB2FFGF>EEEEGFFGHGFF1B2BGFGHHHGDFFGGF>?FGFGCCG<FFHHHH0FC/C10<-<-@A;B/BFFFB9F/BB/9;-9;;;FFF/;;;-9--9:A-;9/9@---BFB--9@B;---=-;99;9@@?@EEF-9-;-;AF/;;9@=@BF/9FF---@AFBFF<=9--:;/:;
@M03896:38:000000000-B4D98:1:1101:11725:20349 1:N:0:164
TACGGAGGGTGCAAGCGTTAATCGGAATTACTGGGCGTAAAGCGCACGCAGGCGGTTTGTTAAGTCAGATGTGAAATCCCCGGGCTCAACCTGGGAACTGCATCTGATACTGGCAAGCTTGAGTCTCGTAGAGGGGGGTAGAATTCCAGGTGTAGCGGTGAAATGCGTAGAGATCTGGAGGAATACCGGTGGCGAAGGCGGCCCCCTGGACGAAGACTGACGCTCAGGTGCGAAAGCGTGGGGAGCAAACA
+
ACBAABCCCAA>FGFF22EEFGHBBEFGHGB55BBBAAEEGHHGG0EEFGFCGFGCGGGHGHHHHHEBDGGHFGHHHHHHGFGGEFHGHGHHGHGGHGHGHHHHHHHHHHGGHHHGGGGHFG1FHHHCFGGGHHA<ADFDEFFFFFFFBF0BB;;;9;;@EFFFFFA;AFFFFFFFFFFFFFFFFFFDDDFFACDF;DA9DFFFFFFEEFFF9-AAFFFBFDDFFFFFFFB=ACAAFDFFFFF.=AAFFF.
@M03896:38:000000000-B4D98:1:1101:5926:20364 1:N:0:164
TACAGAGGGTGCAAGCGTTAATCGGAATTACTGGGCGTAAAGCGCGCGTAGGTGGTTTGTTAAGTTGGATGTGAAAGCCCCGGGCTCAACCTGGGAACTGCATCCAAAACTGGCAAGCTAGAGTACGGTAGAGGGTGGTGGAATTTCCTGTGTAGCGGTGAAATGCGTAGATATAGGAAGGAACACCAGTGGCGAAGGCGACCACCTGGACTGATACTGACACTGAGGTGCGAAAGCGTGGGGAGCAAACA
+
ABBAAFFAAAA>BDGAA2EECGHFBEGGHFBB5BAAAAED2FHGG?EGEEGEFGGEFGFHHHHHHHGF@BFGHFBGFGHFEEGGGGHGHHHHHHGHHGHFGHGHHHHHEHFFFHHHGHHGGHHGGFFGGHGHEGE.FCDAEEHGHGHHHD0C====<;:;CHHHBHCC.-CFFBB09CCFGFFFFFGEA;FB:ABDFFFDF;D-AE:BFEFFEFFFFFFBFFBB/BB.99BBDAA.BADDFFAE=AFFBF.
@M03896:38:000000000-B4D98:1:1101:7164:20716 1:N:0:164
TACGGAGGGTGCAAGCGTTAATCGGAATTACTGGGCGTAAAGCGCACGCAGGCGGTTTGTTAAGTCAGATGTGAAATCCCCGGGCTCAACCTGGGAACTGCATCTGATACTGGCAAGCTTGAGTCTCGTAGAGGGGGGTAGAATTCCAGGTGTAGCGGTGAAATGCGTAGAGATCTGGAGGAATACCGGTGGCGAAGGCGGCCCCCTGGACGAAGACTGACGCTCAGGTGCGAAAGCGTGGGGAGCAAACA
+
BBBBBBBBB?AABGFAA2FEFGHBAEGGHFDB5BAAAAEEHHHGG0AAFEECGGGCGGGHHGHHHHDBDFGBGFGGHHHHGFGGEGHGHHHHHHGFFGHGHHHHHGHHFHGFHHGHGGGGFFCGHHHGGGGEHGGDGFAAAFFFFFFFFFFFB;;:-;;;EFFFFFA9ABFFFFFFFFFFFFFFFFFFF;DFFDAFFDEC=;DFFFFFFFFFFAFFFFFFFFDFFFFFFFFBAF>./;.ADCF.BDFFE?.
@M03896:38:000000000-B4D98:1:1101:10385:20810 1:N:0:164
AACGTAGGTCACAAGCGTTGTCCGGAATTACTGGGTGTAAAGGGAGCGCAGGCGGGAGAACAAGTTGGAAGTGAAATCCATGGGCTCAACCCATGAACTGCTTTCAAAACTGTTTTTCTTGAGTAGTGCAGAGGTAGGCGGAATTCCCGGTGTAGCGGTGGAATGCGTAGATATCGGGAGGAACACCAGTGGCGAAGGCGGCCTACTGGGCACCAACTGACGCTGAGGCTCGAAAGTGTGGGTAGCAAACA
+
ABAAAFFCFD4CDGAC?2E?EGHEGGGGHFBBBBB3EEGHHHHGHGGGGCEAGGGGCEGHFFGHFHDGCFGFGGHHHHH?GHHGHHHGHHHGGGFHHHHHHHHHHHGHHHFBFFFGGGGGGFFGHHHHHHHHHGGHGFGCCDFGHHHHGG?EC<<;;;;=CEGGFGCCDGGGGGGEFGGGGGFFFFFFFBFFEFFFAFFBFFFFFFBBFFFFFFFFFFFFFFFFFFFFFFFFDFD.:FFFFF.FABFFFFF
@M03896:38:000000000-B4D98:1:1101:11785:21598 1:N:0:164
TACGGAGGGTGCAAGCGTTAATCGGAATTACTGGGCGTAAAGCGCACGCAGGCGGTTTGTTAAGTCAGATGTGAAATCCCCGGGCTCAACCTGGGAACTGCATCTGATACTGGCAAGCTTGAGTCTCGTAGAGGGGGGTAGAATTCCAGGTGTAGCGGTGAAATGCGTAGAGATCTGGAGGAATACCGGTGGCGAAGGCGGCCCCCTGGACGAAGACTGACGCTCAGGTGCGAAAGCGTGGGGAGCAAACA
+
BCBBABCCBAAAFGFAA2EEFGHFFGGGHGDB5BBAAAEEHHHGG0EEGEEFGGGCGGGHHHHHHHEGFGHFHGHGHHHHGGGGFGHGGHHHHHFHHGHHHHHHHHGHHHGFHHH@FGGGGGFHHHHGFEGEGHGGGFFFEFFFFFFFFFBFB;;;@;9;AFFFFFD.ADFFFFFFFBFFFFFB0FFFF:BDFFFFFFFFFFFFFFDEEFFFFCDAFFF0BDFDFFFFFFFCDFCA/ADFFFFA@AEFFF.
@M03896:38:000000000-B4D98:1:1101:18244:22518 1:N:0:164
TACGGAAGGTCCGGGCGTTATCCGGATTTATTGGGTTTAAAGGGAGCGTAGGCCGTGAGGTAAGCGTGTTGTGAAATGTAGGCGCCCAACGTCTGCACTGCAGCGCGAACTGCCCCACTTGAGTGCGCGCAACGCCGGCGGAACTCGTCGTGTAGCGGTGAAATGCTTAGATATGACGAAGAACCCCGATTGCGAAGGCAGCTGGCGGGAGCGTAACTGACGCTGAAGCTCGAAAGCGCGGGTATCGAACA
+
BCCCABBBCFFFEG2A22EACFHEEEGGHCFD5BB1FEFGHHHGGGGFEEEEHHGEEGFHFHHHHG1E1FGFGGHHFFFDHHGCGGGDFEEGHFEFFGFFGHHHGGCCCGCFFFGEGAG>>FBGGHGGGGGG@:DGCBBAAAD@FFB;DBADA/;;;;:;EFFFFBFFFFFFFFFFFFFAFFFFFFFFDFFFFFFFFFFF?DFFBDF@-CDD-;AADFFFFFFFFFFFFFFDDFF?F.;=DDB@B9:AFF9
@M03896:38:000000000-B4D98:1:1101:18265:22524 1:N:0:164
TACGGAAGGTCCGGGCGTTATCCGGATTTATTGGGTTTAAAGGGAGCGTAGGCCGTGAGGTAAGCGTGTTGTGAAATGTAGGCGCCCAACGTCTGCACTGCAGCGCGAACTGCCCCACTTGAGTGCGCGCAACGCCGGCGGAACTCGTCGTGTAGCGGTGAAATGCTTAGATATGACGAAGAACCCCGCTTGCGAAGGCAGCTGGCGGGAGCGTAACTGACGCTGAAGCCCGAAAGCCCGGGTATCAAAC
+
>1A1>A1AAFDD1A1A00E0GFHE/EEEH1AG11B/BEHHFHHGGEE/EAEGHHC>EEEFCGBGHGEE/BFFF2BDF1>BDHHCECGGHE/FGFGGBGFFGHHFCG?CCGF1?FHECA<>>>CGHBCC-AC@@AAA?9;-;--9BFA9;99-;;:;;9-9;BFFFBBB/B9FFF9BB---;A/FFFF>-;A-A@;@--;9-BBB-9-;9--;;-9-AFF/B-;A--99/-;-99@-:-;-@--;;9/;:B
@M03896:38:000000000-B4D98:1:1101:9456:22787 1:N:0:164
TACGGAGGGTGCAAGCGTTAATCGGAATTACTGGGCGTAAAGCGCACGCAGGCGGTTTGTTAAGTCAGATGTGAAATCCCCGGGCTCAACCTGGGAACTGCATCTGATACTGGCAAGCTTGAGTCTCGTAGAGGGGGGTAGAATTCCAGGTGTAGCGGTGAAATGCGTAGAGATCTGGAGGAATACCGGTGGCGAAGGCGGCCCCCTGGACGAAGACTGACGCTCAGGTGCGAAAGCGTGGGGAGCAAACA
+
BCBBAACCCAAAFGBC?2AAFGHFEEGGHHB55BBAAAEEHHHGG?EEFCCEGGGCGGGHHHHHHH4FFFGFGGHHHHHHGGGGFGHGHHHHHGGGHGHGHHGHHHGHHHFFHGHHGHHHGFHHHHHHGGGGHHGGGFFFEFFFFFFFFFBFB;;;@;;@EFFFBB;;:BEFFFFFFFFFFFFFFFFFF@BFAFFFFFFFFFFFFFCFFFFFFFFDFFFFFFFFFDFFFFFFDCFDFFFFFFFFFDFFFF?
@M03896:38:000000000-B4D98:1:1101:12703:23125 1:N:0:164
TACGTAGGGTGCGAGCGTTGTCCGGAATTACTGGGCGTAAAGAGCTCGTAGGTGGTTTGTCGCGTCGTCTGTGAAATCCCGGGGCTTAACTTCGGGCGTGCAGGCGATACGGGCATAACTTGAGTGCTGTAGGGGAGACTGGAATTCCTGGTGTAGCGGTGAAATGCGCAGATATCAGGAGGAACACCAATGGCGAAGGCAGGTCTCTGGGCAGTAACTGACGCTGAGGAGCGAAAGCATGGGTAGCGAA
+
ABAAAFFCCFAAECEE22E2FGHEFFGGHGDFBABAAAEEGHHHHAGEEEGGGHGEFHGHF?F>>E/E???BBGFFHHHHGGGEEEHGHFHHHE/FDDDDGHHHDGCFGG..@DC/CDFGHHBCDHHHHHHFHG?DCGCFC:CGFGFFGBBBF9:9;;:;;CFGCBFEDFADFFFFBFBFEDDFFFFFEFFFFF=ADFFEFD9AFFFFFBF;FABFFFFB;9ADFAAFFF?EFCFFFFFFFFFFFAF:>D
@M03896:38:000000000-B4D98:1:1101:22197:23324 1:N:0:164
CCCGATTAACCCAAGTCAATAGAAGCCGGCGTAAAGAGTGTTTTAGATCACCCCCTCCCCAATAAAGCTAAAACTCACCCGAGTTGTAAAAAACTCCAGTTGACACAAAATAGACTACGAAAGTGGCTTTAACATATCTTAACACACAATAGCTAAGACCCAAACTGGGATTAGAAACCCTTGTAATCCCGCCTACTGACTACTCCCTGATCTCGTATTCCGTCTTCTGCTTGAAAAAAAAAAAACACAT
+
AAA1>>A>D1FAA1FGEGF3311GDGF0AEEEEFG2E01ADGHH2BEEEFGFGGGGGGGGBFG1FH1BBDGGHHFHHFH0>EEGG@11BGHHGGHHHH1BBGHHFHCFHH111FHHHH/CGGC@GHGHHH1FHGHHHH111@FHHHGGGGD1==>=111>G.>GHH=<.<<<00DGHHHGHBGCF0=CG0.:-..;09BCB0909/;/099;BFC9.//;C/0;;9C0;FF:/-///A9>=@@->----/
@M03896:38:000000000-B4D98:1:1101:16016:23584 1:N:0:164
TACGTAGGGTGCAAGCGTTATCCGGAATTATTGGGCGTAAAGGGCTCGTAGGCGGTTCGTCGCGTCCGGTGTGAAAGTCCATCGCTTAACGGTGGATCCGCGCCGGGTACGGGCGGGCTTGAGTGCGGTAGGGGAGACTGGAATTCCCGGTGTAACGGTGGAATGTGTAGATATCGGGAAGAACACCAATGGCGAAGGCAGGTCTCTGGGCCGTCACTGACGCTGAGGAGCGAAAGCGTGGGGAGCGAACA
+
BCBBAFFCCFAABFFF22EECGHEEEGGHFBFBBBBAAEEHHGGFCHFEFFDHGGEEFFEE>EE>EEF/EEEGHHHHHHHHHHGGHHGHFD/?FFHFBGGFCDGGF-CFGD<CC-ADAAECF0;FGFDEGFFEFFD?EFF;BFFFFFFFF;DA;;9A:;;AEFFBFFFFFFFFFFFFFFFFFFFFFFEAFFFFFFFFFFFFFAFFFFFFF?EFFFFFFFFFFFFFFFEFDEDFFFFFFDFCDFEA:999C-
@M03896:38:000000000-B4D98:1:1101:16004:23601 1:N:0:164
TACGTAGGGTGCAAGCGTTATCCGGAATTATTGGGCGTAAAGGGCTCGTAGGCGGTTCGTCGCGTCCGGTGTGAAAGTCCATCGCTTAACGGTGGATCCGCGCCGGGTACGGGCGGGCTTGAGTGCGGTAGGGGAGACTGGAATTCCCGGTGTAACGGTGGAATGTGTAGATATCGGGAAGAACACCAATGGCGAAGGCAGGTCTCTGGGCCGTCACTGACGCTGAGGAGCGAAAGCGTGGGGAGCGAACA
+
BCCBAFFCCF>ABGFE22EACGGEAECGHCFGBFEAAAEEGGHGFAGEEFFGHGGECFEEEEEE>EEE/>EEE??BGHHHHHHGGHHDFFC?DGBGGFHFGDCGGGDCGHAADG-?AA?EDFFCFB?DCEGFFFABBFFFEBFFFFFFFF;B;9;:D;.ADE/BBBBBBFF9FFFFCFFADFFFFFAEEFFFFDDACFFFFFFFFBBBBFEFFFFDFFFEBFDDFDFE/DEDCA=DFF:ADCFECFA;BD9
@M03896:38:000000000-B4D98:1:1101:12961:23755 1:N:0:164
TACGTAGGGGGCAAGCGTTATCCGGAATTACTGGGTGTAAAGGGTGCGTAGGTGGTATGGCAAGTCAGAAGTGAAAACCCAGGGCTTAACTCTGGGACTGCTTTTGAAACTGTCAGACTGGAGTGCAGGAGAGGTAAGCGGAATTCCTAGTGTAGCGGTGAAATGCGTAGATATTAGGAGGAACATCAGTGGCGAAGGCGGCTTACTGGACTGAAACTGACACTGAGGCACGAAAGCGTGGGGAGCAAACA
+
BBCCAFFBA??>EFAC22EECGHEEEEGHFBDB3BAEEHGHHHGHFEGFEGFFGGEDFGFBEGFGH4B3BFBGGGHHFGGGHGEEFGHHGHHHHHGHHFHHFHHHHGHGHBBFFF3FFGF?FCFGFGHGGGGGGFC2@F/>ADGHFHFG1DF>=>>><<<CBGHFG.=A@CHGFGHHBGHDDHGFHHGGFGFFFG-DDE-CFACEFFBFFFFFFFFFFFBFFFFFF/AFFFADFDFFFFFFCDEFFFFFFF
@M03896:38:000000000-B4D98:1:1101:12950:23773 1:N:0:164
TACGTAGGGGGCAAGCGTTATCCGGAATTACTGGGTGTAAAGGGTGCGTAGGTGGTATGGCAAGTCAGAAGTGAAAACCCAGGGCTTAACTCTGGGACTGCTTTTGAAACTGTCAGACTGGAGTGCAGGAGAGGTAAGCGGAATTCCTAGTGTAGCGGTGAAATGCGTAGATATTAGGAGGAACATCAGTGGCGAAGGCGGCTTACTGGACTGAAACTGACACTGAGGCACGAAAGCGTGGGGAGCAAACA
+
CCBBAFFCAA?>EFCC22EECGHEEFGGHGBDBBB3EEHHHHGGHFEFFFGGGHGEFDFBFGHGHH4B3BCBGEHHGFEGGEGEEFGGHFHHHHHHHHGFHFHHHHGFHHFDFFFDGFFC?FAFGHHHHGGHDECGFGG/>ADGHGHGHB1F>>1><><<EHHHBG.<CGEHHFGHHFHHGAGHEGHFFCFGECFGGDE??CFAFFFFFFAFEFFFFFFFFFFFFFFFFF?ADFDDFFDFFFFE=DFFFFA
@M03896:38:000000000-B4D98:1:1101:12703:24078 1:N:0:164
TACGGAGGGTGCAAGCGTTAATCGGAATTACTGGGCGTAAAGCGCACGCAGGCGGTTTGTTAAGTCAGATGTGAAATCCCCGGGCTCAACCTGGGAACTGCATCTGATACTGGCAAGCTTGAGTCTCGTAGAGGGGGGTAGAATTCCAGGTGTAGCGGTGAAATGCGTAGAGATCTGGAGGAATACCGGTGGCGAAGGCGGCCCCCTGGACGAAGACTGACGCTCAGGTGCGAAAGCGTGGGGAGCAAACA
+
ABBAABCCCAAAFFFF22EAFGHBBEFGHHDB5BABAAEEGHHGG0EEEGGCFEG@FGGHGHHHHHFFEGFFGFGHHHHHGGGGEGHHHHHHHGEGHGHHHHHHHHGHHHFDGHHFFFFF?F1GHHHFFEGFFHCDGFFDAFFFFFFFBFBFF;::;:;:EFFFFFAADDFFFFFFFFFFFFFFFFFFDDFFFCFFADA@DFFFFFFEAFFF=CFDFFFFFFFFFFFBF0B:DFFAFDFFFFFFFAEFFF.
@M03896:38:000000000-B4D98:1:1101:8867:24350 1:N:0:164
TACGGAGGGTGCAAGCGTTAATCGGAATTACTGGGCGTAAAGCGCACGCAGGCGGTTTGTTAAGTCAGATGTGAAATCCCCGGGCTCAACCTGGGAACTGCATCTGATACTGGCAAGCTTGAGTCTCGTAGAGGGGGGTAGAATTCCAGGTGTAGCGGTGAAATGCGTAGAGATCTGGAGGAATACCGGTGGCGAAGGCGGCCCCCTGGACGAAGACTGACGCTCAGGTGCGAAAGCGTGGGGAGCAAACA
+
ACBAAABCCAAAFGCA22AEFGHFEEGGHGBB5BBBAAEEGHHGG?EEGEC?FFG@FGGHGHFHHHDFDGGFGGHHHHHHGGGFEGHHHHHHGHEGHGHFGHFGHHHHHHFFHHHGGGGHFGGHHHHGFGGGHHGGGFFDEFFFFFFFFEBFB;;;;;;@EFFFFF;;DCEFFFFFFFFFFFFFFFFDA@DFAFFFFDE@CFFFFFCEFFFC;@DDFFF9BDA.ADFFFFF9ADFDFDFFFFFFADFFBFA
@M03896:38:000000000-B4D98:1:1101:15805:24519 1:N:0:164
TACGGAGGGTGCAAGCGTTAATCGGAATTACTGGGCGTAAAGCGCACGCAGGCGGTTTGTTAAGTCAGATGTGAAATCCCCGGACTCAACCTGGGAACTGCATCTGATACTGGCAAGCTTGAGTCTCGTAGAGGGGGGTAGAATTCCAGGTGTAGCGGTGAAATGCGTAGAGATCTGGAGGAATACCGGTGGCGAAGGCGGCCCCCTGGACGAAGACTGACGCTCAGGTGCGAAAGCGTGGGGAGCAAACA
+
ACBCBBBCC@AABGFC22EEFGHFEEGGHGD55BBAAAFEHHHGG0EAEAEFGGG@EGGHHGHHGH4BFBBBGBGFHHHHGGGGGGHEFHHHHHGHCEFGHHHHHHHHHHGGGHFGGHHHHFCGHHHFFGGGHHDCCFFAAFFFFFFFFFBFB;;;;;9;.BBFFFA;DDEFFFFFFEFFDDFFFFFFF9@FFFFC>DEACFFFFFAEFFFFCFFDFFFFBDFDFFFFFFFF?=>9/A.AACFEDDEFFFF
@M03896:38:000000000-B4D98:1:1101:22423:25057 1:N:0:164
TACGTAGGGAGCAAGCGTTATCCGGATTTACTGGGTGTAAAGGGCGTGTAGGCGGGACTGCAAGTCAGATGTGAAAACTATGGGCTCAACTCATAGCCTGCATTTGAAACTGTAGTTCTTGAGTGCTGGAGAGGCAAATGGAACTCCTAGTGTAGCGGTGAAATGCGTAGATATTAGGAAGAACACCAGTGGCGAAGGCGATTTGCTGGACAGTAACTGACGCTGAGGCGCGAAAGTGTGGGGAGCAAACA
+
ABBBAFFBBCAACG4A222E4FGBAEGGHG5BBA23BEFHHHHGF0AEEGFFHEEF@EFFFFFGFG4BFGFFGGHGFGGBGGHGGHHGHHFHGGHFH3BBGHHHHHHHHHHGHFDFGGFG@@GGFHFGGH0GDECE?GGGFGDGEHHFGGDG>><>-<<AEDGHHD<=;;EHHHHFCGFFGCCHGHGFFBFF;@?DBFEDDAEEFF;;;FAF.BFFFFFBB.AA.9A.;@D-@B-?FE/:.9=A-AEFFFF
@M03896:38:000000000-B4D98:1:1101:6393:25547 1:N:0:164
TACGTAGGGAGCAAGCGTTATCCGGATTTACTGGGTGTAAAGGGCGTGTAGGCGGGACTGCAAGTCAGATGTGAAAACTATGGGCTCAACTCATAGCCTGCATTTGAAACTGTAGTTCTTGAGTGCTGGAGAGGCAAATGGAACTCCTAGTGTAGCGGTGAAATGCGTAGATATTAGGAAGAACACCAGTGGCGAAGGCGATTTGCTGGACAGTAACTGACGCTGAGGCGCGAAAGTGTGGGGAGCAAACA
+
AAA?AFFBBCAAFFFF22EEEGHEAEGGHGBBBBB3EEGHHHHGF?EEEF53FAE/>FHGBFGGGH4BFFBBFGGHHGFFFHHFGHHGGGEHGBFGHEGFGHHHHHHHHHFBGFBFFGGGFHHGHHGHHHHHGGEGHF?FFGFGHHHHGHHGG>>>><<AEHHHFG=<;CEHHFHHGFF0.GHHHHGGFFFGC@BAC.CAAGGFFFFFBFAFAFFFFFFFFDDDDFFFFFC@DDFABFFFFFFE:;AFFFF
@M03896:38:000000000-B4D98:1:1101:6374:25549 1:N:0:164
TACGTAGGGAGCAAGCGTTATCCGGATTTACTGGGTGTAAAGGGCGTGTAGGCGGGACTGCAAGTCAGATGTGAAAACTATGGGCTCAACTCATAGCCTGCATTTGAAACTGTAGTTCTTGAGTGCTGGAGAGGCAAATGGAACTCCTAGTGTAGCGGTGAAATGCGTAGATATTAGGAAGAACACCAGTGGCGAAGGCGATTTGCTGGACAGTAACTGACGCTGAGGCGCGAAAGTGTGGGGAGCAAACA
+
BCBAAFFB@FAACGFF2AAEEGHEEFGGHGBB5B23EEHHHHHGFAEEFGF3GEECEGHHGGHHGH4BFGGFGFGHFFFDGHHHGHHGHGHHHHFHHGHGHHGHHHHHHHG3GHFDHGGF@GBFGHGHHHGHGG?FEGHFFFHHHHHHHHFGD>>>-<<AEHFHFG<<ADGHHHHHHEFCGFHHHHGGGCFFC@DGGDECCGGFFFF;FFFFFFFFFFFFFFFFFFFFFFCCFFFFFFFFFBFFFDFFFFA
@M03896:38:000000000-B4D98:1:1101:6383:25566 1:N:0:164
TACGTAGGGAGCAAGCGTTATCCGGATTTACTGGGTGTAAAGGGCGTGTAGGCGGGACTGCAAGTCAGATGTGAAAACTATGGGCTCAACTCATAGCCTGCATTTGAAACTGTAGTTCTTGAGTGCTGGAGAGGCAAATGGAACTCCTAGTGTAGCGGTGAAATGCGTAGATATTAGGAAGAACACCAGTGGCGAAGGCGATTTGCTGGACAGTAACTGACGCTGAGGCGCGAAAGTGTGGGGAGCAAACA
+
AAA?>CFBBFBAE4FA2222GFFEEEFGHFBDBBA3EEEF5FGGFAEEFGGBGEE@EEGHFFFGFG4B3FGFHFHFHHHFHHHGHHHGHHHHHFGHHBBBGHGHHHHFHHFFGFGGHGGGGF2@GGF@GFFFGCCFGHHF?GHGHHHHHHFF==1>><<=EFHGDDC<:@AGHFHHGHHFHEHHFHGGFBBFGFGGFDEBGG?EFFFFFFAFABFBFFFFFDFDDDFFFA@@-;@DBFBFFF;E;AAFBFA
@M03896:38:000000000-B4D98:1:1101:17313:26706 1:N:0:164
TACGGAGGGTGCAAGCGTTAATCGGAATTACTGGGCGTAAAGCGCACGCAGGCGGTTTGTTAAGTCAGATGTGAAATCCCCGGGCTCAACCTGGGAACTGCATCTGATACTGGCAAGCTTGAGTCTCGTAGAGGGGGGTAGAATTCCAGGTGTAGCGGTGAAATGCGTAGAGATCTGGAGGAATACCGGTGGCGAAGGCGGCCCCCTGGACGAAGACTGACGCTCAGGTGCGAAAGCGTGGGGAGCAAACA
+
ABCAAAAD@AAABFFAA22AFGHFGFFFH5A553AAEAEEDGHGG0AAE?EEEEFEFGGFGFHHFG4BFFF4BEGFHHHHGGGCGGHBFFHGHHF0CEBDGGFGGFF?DGFDHHHBFHG=FFFFFFFGFDFEFFACCA@DFFFFFFFFFB0:;;:;;;;9.BFBBFD:.9AFFFFFFFFFBAB0BFFDF9=DFCFACDEDAAFFFFC?EFFF;=DABFBB9DFFDDFBBFFFD@;./9.9>@AE=DEBFFF
@M03896:38:000000000-B4D98:1:1101:17307:26722 1:N:0:164
TACGGAGGGTGCAAGCGTTAATCGGAATTACTGGGCGTAAAGCGCACGCAGGCGGTTTGTTAAGTCAGATGTGAAATCCCCGGGCTCAACCTGGGAACTGCATCTGATACTGGCAAGCTTGAGTCTCGTAGAGGGGGGTAGAATTACAGGTGTAGCGGGGAAATGCGTAGAGATCTGGAGGAATACCGGTGGCGAAGGCGGCCCCCTGGACGAAGAATGACGCTCAGTGGCGAAAGCGTGGGGAGCAAACA
+
BABBAAB@?2>ABGG422AACFGFEEDFHEB55322EAEEDFFFG0AEFEFGGGGGGGGGGHBGBF4BBFF4BBGFHHGFFGEEFGGFFGGGHGFAFGGFHHFGHHD?FGF>?/F2CC?FGA1???FG/<<<DFFF@99;.;B/9/9/:9/B;:/:-;-;;A.BFFA9.99///;BFFFFB?.BFFFA-->AF----..-B@D-;9-99B9--;D;/999;...;9////.9;@>A9..:>-9.99A/9..
@M03896:38:000000000-B4D98:1:1101:17931:27021 1:N:0:164
TACGGAGGGTGCAAGCGTTAATCGGAATTACTGGGCGTCAAGCGCACGCAGGCGGTTTGTTAAGTCAGATGTGAAATCCCCGGGCTCAACCTGGGAACTGCATCTGATACTTGCAAGATTGAGTCTCGTAGAGGGGGGTAGAATTCCAGGTGTAGCGGTGAAATGCGTAGAGATCTGGAGGAATACCGGTGGCGAAGGCGTCCCCCTGGAAGAAGACTGAATCTCAGGTGAGAAAGCGTGCGGAGCAAACA
+
AAA?1A??@1>ABFGA00AAEDG00BBFHFBB21AB/A//ABGFG/EAEEEECE//>/?BFFFFBF2BF2FBFFDFBGFGE/><>/?GCGHH0</0B?11?GFFDGGFF1?2?1@>10??1<GF1?FF//.<10<--@@BEEF/FF9/////;99:9--;-;/;/9--;--//B/;9/;-9?-:;//---;99@-;-;A=--;--:---://-9B//9B////9/9///;/;/9///-9---9--;;//A-
@M03896:38:000000000-B4D98:1:1101:17945:27035 1:N:0:164
TACGGAGGGTGCAAGCGTTAATCGGAATTACTGGGCGTAAAGCGCACGCAGGCGGTTTGTTAAGTCAGATGTGAAATCCCCGGGCTCAACCTGGGAACTGCATCTGATACTGGCAAGCTTGAGTCTCGTAGAGGGGGGTAGAATTCCAGGTGTAGCGGGGAAATGCGTCGAGATCTGGAGGAATACCGGTGGCGAACGCGGCCCCCTGGCCGAAGACTGCCCCTCCCGTCCCAAACCCGGGCCCGCAAAC
+
AAA?3>AD@2AAGGGA22AA2FFB2AFGHFFB5B2AAAAEFGHGC0EAEAA?EEEEEEGFFFHHHHF@FGFFFGH4GHHHGCEEEEGF3GHHF0?FG/BFDFFF1?BDGF?>C/0@FGHD001?F1?0?..<10.--9;..;FF/B;99/////;;9----..;/;:;-99-AEFFF//9.:.//;B.9--;;9-@-9:9--9BBB-9..;----.;9B9B.9.....9...9/..9.-------;---;
@M03896:38:000000000-B4D98:1:1101:16418:27495 1:N:0:164
TACGTAGGGAGCAAGCGTTATCCGGATTTACTGGGTGTAAAGGGCGTGTAGGCGGGACTGCAAGTCAGATGTGAAAACTATGGGCTCAACTCATAGCCTGCATTTGAAACTGTAGTTCTTGAGTGCTGGAGAGGCAAATGGAACTCCTAGTGTAGCGGTGAAATGCGTAGATATTAGGAAGAACACCAGTGGCGAAGGCGATTTGCTGGACAGTAACTGACGCTGAGGCGCGAAAGTGTGGGGAGCAAACA
+
B@BAACFAAFAAAGFE22AEAGGEEGGGHFB55AB3AAFGHHHCB0EEEGF3FAE@/>B?B33GFH4BFGFGGG44EFFFHHHAGHGEFFFGHBBGH3FCHHHHHHHHGHB3BF?3@FF@FG2FHGHFGFFFG?</??GF?FGGFFHFHFDD<>1><<<<<GBFFFE<ACEHHGGHHHHFAGHGHHGE.;0/C?DCGGEDGAEEFFBBBF?FABFBFBFFFAA?A.A;ADFFFA-;;;FFFFAF=AEFFFA
@M03896:38:000000000-B4D98:1:1101:16434:27509 1:N:0:164
TACGTAGGGAGCAAGCGTTATCCGGATTTACTGGGTGTAAAGGGCGTGTAGGCGGGACTGCAAGTCAGATGTGAAAACTATGGGCTCAACTCATAGCCTGCATTTGAAACTGTAGTTCTTGAGTGCTGGAGAGGCAAATGGAACTCCTAGTGTAGCGGTGAAATGCGTAGATATTAGGAAGAACACCAGTGGCGAAGGCGATTTGCTGGACAGTAACTGACGCTGAGGCGCGAAAGTGTGGGGAGCAAACA
+
ABBAAFFC@FAAEGFE?2EECGHEEEFGHHDDBBB3EEHHHHHGF?EEFGFBGFFE/>BFFBGHHH4BEGGGGGHHHHGHHHHHGHHHHGFGHFFHHEHHHHHHHHHHHHGDGGFDHHHHGHGGHHHHHHHHGFEFHHHGFGHFFHHFGGDFF><=><<AEFHHHG<<AFGHHFHGHHHFGGHHHHGG.=FFABBGGGECGGGFFFFFBFAF.B0:FFF;BDFFFFFFFFDD@DFFFFFFFFFFFAEFBFF
@M03896:38:000000000-B4D98:1:1101:21673:27747 1:N:0:164
TACGGAGGGTGCAAGCGTTAATCGGAATTACTGGGCGTAAAGCGCACGCAGGCGGTTTGTTAAGTCAGATGTGAGATCCCCGGGCTCAACCTGGGAACTGCATCTGATACTGGCAAGCTTGAGTCTCGTAGAGGGGGGTAGAATTCCAGGTGTAGCGGTGAAATGCGTAGAGATCTGGAGGAATACCGGTGGCGAAGGCGGCCCCCTGGACGAAGACTGACGCTCAGGTGCGAAAGCGTGGGGAGCAAACA
+
>3>>AABCB?AABGBEE2EEFGHFEEGGHGDB5BBAAAEEHHHGG?EEEEE?EEGCEEGGGFHHGH@FGFGFGFFDGHHHGGGEEGFBFFHGHHEFFFGGHHHHHHFGGHFFHHFHGGGFGACFGGGCFEGFHG.@CDBDEFFFFFFEFF0FB;;:;;;;ABFFFFA:DFFFFFFFFFFFB?FFFFF?C;CDFFAFFFEFFFDDFFD?AFFA;=DDFFFFB.DAFFBF90;=A@-9BD:ADFFF-;AFFFF
@M03896:38:000000000-B4D98:1:1101:21669:27767 1:N:0:164
TACGGAGGGTGCAAGCGTTAATCGGAATTACTGGGCGTAAAGCGCACGCAGGCGGTTTGTTAAGTCAGATGTGAAATCCCCGGGCTCAACCTGGGAACTGCATCTGATACTGGCAAGCTTGAGTCTCGTAGAGGTGGGTAGAATTCCAGGTGTAGCGGTGAAATGCGTAGAGATCTGGAGGAATACCGGTGGCGAAGGCGGCCCCCTGGACGAAGACTGACGCTCAGGTGCGAAAGCGTGGGGAGCAAACA
+
>3>>AAABBAAAFGGC22AE2GG2EEFGHFDB5BBAEEEEEHHGG?EEGGGGGGG@FGGFFGHHGH4BGHHBGGHGGFFGFGGGGGGFFHHHHHGHHGHHHHHHHHGHHH?2FGFHGHHHGEFGDGGGFGGGHH<CF@<DEDDHHHFBGHCF<<==:;;CEFFFGGC;?AEGGGGGGECFD.9BBFFDDADGGFC-CDFAFFA@DFFFFFFA--A:FFBFBDFFFFFFFFFB;@;DFFDFBADFCDF/;AA
@M03896:38:000000000-B4D98:1:1101:12704:28367 1:N:0:164
TACGTAGGGAGCAAGCGTTATCCGGATTTACTGGGTGTAAAGGGCGTGTAGGCGGGACTGCAAGTCAGATGTGAAAACTATGGGCTCAACTCATAGCCTGCATTTGAAACTGTAGTTCTTGAGTGCTGGAGAGGCAAATGGAACTCCTAGTGTAGCGGTGAAATGCGTAGATATTAGGAAGAACACCAGTGGCGAAGGCGATTTGCTGGACAGTAACTGACGCTGAGGCGCGAAAGTGTGGGGAGCAAACA
+
BCBBAFFCCFBAAFFA22A?CGHFAEGGHHDBBBB3AEGHHHHGFEEEFGBDGEFG@EFGBFHGGHFGGGHGHGHHEGGE4GHFFFGHHGHGGHHHHGFGHHHHHHHHHHFFGGDBGFHGFGBGHHHHHGHHGGDEFHHF?GHHFHHHHHDFF>=>><<<CGHHFH<=EGEHGFHHFGFHHHHHHHGE;;BBE@GGGGE9CGGFFFFFBFFFF:BFFFFFF?ADDDFAAAB>AFADFFFFFFAEBD.BFF.
@M03896:38:000000000-B4D98:1:1101:18412:28839 1:N:0:164
TACAGAGGGTGCGAGCGTTAATCGGAATTACTGGGCGTAAAGCGAGTGTAGGTGGCTCATTAAGTCACATGTGAAATCCCCGGGCTTAACCTGGGAACTGCATGTGATACTGGTGGTGCTAGAATATGTGAGAGGGAAGTAGAATTCCAGGTGTAGCGGTGAAATGCGTAGAGATCTGGAGGAATACCGATGGCGAAGCCAGCTTCCTGGCATAATATTGACACTGAGATTCGAAAGCGTGGGTAGCAAA
+
AAA?AFFAA?AAEGGA22EEFGFFEEGGHG555B2BAAEEFGHAEFEGFFDB53AFFFHEFHBHFF5F5DBBBBB@FGGHFEE?>@FFEGHHFHEG?FFGGGH4???FHHB4B?B/</BFHG23BG>FGHEHBGCD/0CFGFGFFFHGG101<??>=><.-<FHD0=E<E?CHHHHB0;<.A?CGHFHCAD?AFAAAF-;/.EBGGGB09.FF//;/FF:;:/BFBFFF/BFAFF?9FAAADFABAFFFF
@M03896:38:000000000-B4D98:1:1101:16930:28913 1:N:0:164
TACGGAGGATTCAAGCGTTATCCGGATTTATTGGGTTTAAAGGGTGCGTAGGCGGTTTGATAAGTTAGAGGTGAAATTTCGGGGCTCAACCCTGAACGTGCCTCTAATACTGTTGAGCTAGAGAGTAGTTGCGGTAGGCGGAATGTATGGTGTAGCGGTGAAATGCTTAGAGATCATACAGAACACCGATTGCGAAGGCAGCTTACCAAACTATATCTGACGTTGAGGCACGAAAGCGTGGGGAGCAAAC
+
ABB@AAADBFFDBGFE22AEAGHEFGEGHGBG5B2AAFHH5FHAFAEEFBAEHEGEGGEHGFFGGHFFB@BBFGGDHHFGHEG/>EGHHFHEGH23BC??FGHGH2DFGHG?FGG?2FGE@GG2D@2@@GDHC>CG?FB@>@-CB<DGFH0D<<==<;;;CGBH::;;C0::;GCFB0FF09BBFFD-;;EEFFGGGD;.ADFFFFFF9E9FFB/;;9F/F.::../....9.;.9B.D.--9AD;.;9A
@M03896:38:000000000-B4D98:1:1101:16910:28913 1:N:0:164
TACGGAGGATTCAAGCGTTATCCGGATTTATTGGGTTTAAAGGGTGCGTAGGCGGTTTGATAAGTTAGAGGTGAAATTTCGGGGCTCAACCCTGAACGTGCCTCTAATACTGTTGAGCTAGAGAGTAGTTGCGGTAGGCGGAATGTATGGTGTAGCGGTGAAATGCTTAGAGATCATACAGAACACCGATTGCGAAGGCAGCTTACCAAACTATATCTGACGTTGAGGCACGAAAGCGTGGGGAGCAAACA
+
ABB@AAABCFFDBFFB22AEEGHEEEGGHCGH5BB2FEHGHHHGHFEAFEG?HFGCEGGHHHHHHGFFEE2BFGHHHHGHHEGGEEGFFGHGHHB3E0??GHHGHDBHHH?3DGFFCGFF@F2DD@FGHHFGCADDCFF?<AFFFGHFHG0DC<==<;:=EGHHHFGGGHHCHCHGFFGGGGGGFGGACGGGCDFGA.;ADFBFFFFFFFEFFFFFFFFFF?EE.EFBAAAADFFFF?ADA-=FCAEFEFA
@M03896:38:000000000-B4D98:1:1101:16896:28931 1:N:0:164
TACGGAGGATTCAAGCGTTATCCGGATTTATTGGGTTTAAAGGGTGCGTAGGCGGTTTGATAAGTTAGAGGTGAAATTTCGGGGCTCAACCCTGAACGTGCCTCTAATACTGTTGAGCTAGAGAGTAGTTGCGGTAGGCGGAATGTATGGTGTAGCGGTGAAATGCTTAGAGATCATACAGAACACCGATTGCGAAGGCAGCTTACCAAACTATATCTGACGTTGAGGCACGAAAGCGTGGGGAGCAAACA
+
AAAA>AADAF5@BFGF22AEFB5E2EGGH5G55AAABFFDFGFGGEECFE0AFEG0>?FHHF5BFDFG3FE@C33GGFHHFGGGEEEBFFGGHH03BFF?G/FFBGFHGHH2?B?DGHGEFGG1C@2FFHFGCCAD/??/>>@AB=GFGF0<<0==--;=CFBGC0;;C0GHB:GBFFFFFB/CFFD@?ACEGD--9DE?AABBFFFFF?9F///;F/B/;A9A../:E..99.;.FFD.9--.-AEFFF?
@M03896:38:000000000-B4D98:1:1101:16918:28931 1:N:0:164
TACGGAGGATTCAAGCGTTATCCGGATTTATTGGGTTTAAAGGGTGCGTAGGCGGTTTGATAAGTTAGAGGTGAAATTTCGGGGCTCAACCCTGAACGTGCCTCTAATACTGTTGAGCTAGAGAGTAGTTGCGGTAGGCGGAATGTATGGTGTAGCGGTGAAATGCTTAGAGATCATACAGAACACCGATTGCGAAGGCAGCTTACCAAACTATATCTGACGTTGAGGCACGAAAGCGTGGGGAGCAAACA
+
ABAAAABCCFFFFGFD22AEGGHEFEGGHCFGBDF2BEHGGHHGHFEGFFEEHGGEEGGHHHFHHHFG3GBBGFGGGHHHGGGGEGHGHFHFHH2?GAFFGHHHHFGHHHFBFHFFGGHGFGCFGG2GHHHHCDAFFFDDAADEFGEHHG0GG<==<;;AEHHHHGGGHHHHHHHGG0FFFFGGGGGCFGGGGGGGGFEFFFFFFFFFFFEFBF0BFFFFF?;AEEFFFFAADDDDFFFFFFFFFDEFFFA
@M03896:38:000000000-B4D98:1:1102:20032:2270 1:N:0:164
TACGGAAGGTCCGGGCGTTATCCGGATTTATTGGGTTTAAAGGGAGCGTAGGCCGTGAGGTAAGCGTGTTGTGAAATGTAGGCGCCCAACGTCTGCACTGCAGCGCGAACTGCCCCACTTGAGTGCGCGCAACGCCGGCGGAACTCGTCGTGTAGCGGTGAAATGCTTAGATATGACGAAGAACCCCGATTGCGAAGGCAGCTGGCGGGAGCGTAACTGACGCTGAAGCTCGAAAGCGCGGGTATCGAACA
+
BABBBABBBFFF22AA22A2ABFBEBFGHCHHHHHEFGHHHHGGHGECAEEFHHGEEBE1FGGHHG>?>GAFEFHGGBB4FGHCGEGCGEEGHHCGBGFGHHHHGDFDCF<<??<FDDFFGF<FGHGGGGC@@CCFG?B-;;@DFFFFDB=DA:BBD@;BAFFFFFBFFFFFFFFFFFEBFBFFFFFD9@DEFDBBFFEFDFFBBDDDBDDDFADADFFFFFFFFDFFFFFA-;DDFFFFFAB@FBAEFA-
@M03896:38:000000000-B4D98:1:1102:10914:2307 1:N:0:164
TACGGAGGGTGCAAGCGTTAATCGGAATTACTGGGCGTAAAGCGCACGCAGGCGGTTTGTTAAGTCAGATGTGAAATCCCCGGGCTCAACCTGGGAACTGCATCTGATACTGGCAAGCTTGAGTCTCGTAGAGGGGGGTAGAATTCCAGGTGTAGCGGTGAAATGCGTAGAGATCTGGAGGAATACCGGTGGCGAAGGCGGCCCCCTGGACGAAGACTGACGCTCAGTTGCGAAAGCGTGGGGAGCAAACA
+
A3A?A3ADD2A>45F422E2ABFBBBFGHHGGEFGGGGGEGHGGGEEAEFCEGECEFGGGCFBBBG4BBBGBF4B4BGHGGCGGFGGFGHHGGCF0GGGFHHHHHHBGDG?2??<@FHHHGFFGHHGF?CF<FG<-<9;AEFFFFFF;B;9B;;BFABABEFFFFF;;A>AF/BFFF/BA.AFBFFFA-;@.ADCCFDA;@FD=FFCEEFFC-;AAFFFBFFDAD.//;B;9;;9:FDFDAACF-;AFFFF
@M03896:38:000000000-B4D98:1:1102:10899:2318 1:N:0:164
TACGGAGGGTGCAAGCGTTAATCGGAATTACTGGGCGTAAAGCGCACGCAGGCGGTTTGTTAAGTCAGATGTGAAATCCCCGGGCTCAACCTGGGAACTGCATCTGATACTGGCAAGCTTGAGTCTCGTAGAGGGGGGTAGAATTCCAGGTGTAGCGGTGAAATGCGTAGAGATCTGGAGGAATACCGGTGGCGAAGGCGGCCCCCTGGACGAAGACTGACGCTCAGGTGCGAAAGCGTGGGGAGCAAACA
+
B@BBAAB@DAAA4AGF22E2ABFBBEFGHFHHGFFGGEEAFGHGGFFEFEGGGGGEEEEHGHFGBG@BFGFGGHFBGHHHGGGGGGGEHGHGGHGEFFHGHHHHHHHHHH????@<?GHGGEFGFHGC?AFEHHCFGFFDAFFFFFFBBFFFF;B:B@ADEFFFFFD;DDFFFFFFFFFFFDFFFFFF@-BFFFFFFDE-BDCDFFFEEFFBBDFFFFFBF.;.AABFFFBB9=DDFDFFFFCE;AEFF?F
@M03896:38:000000000-B4D98:1:1102:15251:2342 1:N:0:164
TACGTAGGGGGCAAGCGTTATCCGGATTTACTGGGTGTAAAGGGAGCGTAGGCGGCGGAGCAAGTCAGAAGTGAAAGCCCGGGGCTCAACCCCGGGACGGCTTTTGAAACTGCCCTGCTTGATTTCAGGAGAGGTAAGCGGAATTCCTAGTGTAGCGGTGAAATGCGTAGATATTAGGAGGAACACCAGTGGCGAAGGCGGCTTACTGGACTGACAATGACGCTGAGGCTCGAAAGCGTGGGGAGCAAACA
+
A3AA>FFAAAAA?FFAA2E2ABFBEEEGHFHHGHH3AAFHGHFEHGGGEEG1FEGEE?EC/FBGFG4B3?BBB2BFGGGGGGGFDCHFGGHGACFCFGCGGGGHHGECGH0:0;:/:CC<F;9;CF;CFGGGEDBBBBB?ADAGGFFFFB/B/:FFBB;@FFEFB::;A@AFFF/BFFFB:.BFFFFEAFFFEFBFFFFAFFF;BB;BFB.F.BFB/;BBF?DAADFE?E;@;F.ABDAD;=BAFA?/BF.
@M03896:38:000000000-B4D98:1:1102:15245:2362 1:N:0:164
TACGTAGGGGGCAAGCGTTATCCGGATTTACTGGGTGTAAAGGGAGCGTAGGCGGCGGAGCAAGTCTGAAGTGAAAGCCCGGGGCTCAACCCCGGGACGGCTTTTGAAACTGCCCTGCTTGATTTCAGGAGAGGTAAGCGGAATTCCTAGTGTAGCGGTGAAATGCGTAGATATTAGGAGGAACACCAGTGGCGAAGGCGGCTTACTGGACTGACAATGACGCTGAGGCTCGAAAGCGTGGGGAGCAAACA
+
ABBA>FFBBAD>2AF4A2E2ABFEAEEGHFHHFGG3AAGGHHGGGGFGEFGEHGGGGCGGCFGGFH4B?BGFGGGFGHHGFFGGGGGBGFHDGG@-ADGGGGGHHHE;CH;:0;;/:CGCGF9;CFGGGGGGEFBF;FB@;;BGGGGFFFBF;;BBDB;BEFFFBFFDFFFFFFBFFFFFFFFFFFFEABFFABFFFFECFFFFFF/B/FFF?BFEBFFFFFFFFFFEFEFB@FFFFFFFFFFFFFFFEFF
@M03896:38:000000000-B4D98:1:1102:21190:2457 1:N:0:164
TACGTAGGGGGCAAGCGTTATCCGGATTTACTGGGTGTAAAGGGAGCGTAGGCGGCGGAGCAAGTCAGAAGTGAAAGCCCGGGGCTCAACCCCGGGACGGCTTTTGAAACTGCCCTGCTTGATTTCAGGAGAGGTAAGCGGAATTCCTAGTGTAGCGGTGAAATGCGTAGATATTAGGAGGAACACCAGTGGCGAAGGCGGCTTACTGGACTGACAATGACGCTGAGGCTCGAAAGCGTGGGGAGCAAACA
+
B?ABBFFBCBD>2AEC22A2ABDBABEGHHGHHFGEEEH5EHHGGFGGGDEDHGGFFGGFEE3FGH4B3BFBGHHHHHHGGBDGFGHGHGHGGC@DDDGGGGGHHHFCCG;:0;;:CGFHGACFFBFFBFE.ADB;CFFGA-@EGGFEFB/FB9FFD@;BAFFF9BAD.@AFFFFFFFFFF?/FFFFEFFFBAFDAFFFFFFFF/BFFBFFFF/BBBFFFFDFFFDA;EFFC-BA?FFFFFFF?CAE/BA.
@M03896:38:000000000-B4D98:1:1102:19380:3179 1:N:0:164
TACGTAGGGTGCGAGCGTTGTCCGGAATTACTGGGCGTAAAGAGCTCGTAGGTGGTTTGTCGCGTCGTCTGTGAAATCCCGGGGCTTAACTTCGGTCGTGCAGGCGATACGTGCATAACTTGAGTGCTGTAGGGGAGACTGGAATTCCTGGTGTAGCGGTGAAATGCGCAGATATCAGGAGGAACACCAATGGCGAAGGCAGGTCTCTGGGCAGTAACTGACGCTGAGGAGCGCAAGCATGGGTAGCGAA
+
AAA3>4BA?42>A2AA22A2ABDB2AAFHGHHGGHGFEGGGHHFGHHCAFEE5BFGFFEGFBB>>>/>?GEBBFFHHHHHGEE@EEFGHGHGFE?/?CBDFHFFA<DGDG?1F.>><1<FGF1>=FFGDGFFDG.DCD;:0:/;FHC<GEFCG:CC0;9;9CFFBBFEA--9B0BFBFF/ADF.ABFD9AFFFB;9;=.AFFA9BBFB/;B:..;9/BF;/:.9A:.9A/9E;-9@-AF//9A/;.99;-
@M03896:38:000000000-B4D98:1:1102:18898:3486 1:N:0:164
TACGGAGGGTGCAAGCGTTAATCGGAATTACTGGGCGTAAAGCGCACGCAGGCGGTTTGTTAAGTCAGATGTGAAATCCCCGGGCTCAACCTGGGAACTGCATCTGATACTGGCAAGCTTGAGTCTCGTAGAGGGGGGTAGAATTCCAGGTGTAGCGGTGAAATGCGTAGAGATCTGGAGGAATACCGGTGGCGAAGGCGGCCCCCTGGACGAAGACTGACGCTCAGGTGCGAAAGCGTGGGGAGCAAACA
+
BCCCAAABDAAABDG4A2E2ABFAEBFGHGHHFGHHEEEEGHHGG?EEEFGGGGGFGFGHGHGGGH4BBFFBFGGFGHHHGGGGGGHFGFHHHHFHGGHHHHHHHGHHHHD>F?GFFHHHGGFGGHHHFFGFGFC?ABFFFFFFFFFBFFBFBBFFFC;CEFFFFFDADFFFBFFFFFFFFFFFFFFFF@BDFCFFFFEFFFFFFFAFFFFFFFF:FFFFFFFDFFFBFFFFDDFFFFAFFFF?BFFFFF?
@M03896:38:000000000-B4D98:1:1102:13343:3518 1:N:0:164
TACGGAGGGTGCAAGCGTTAATCGGAATTACTGGGCGTAAAGCGCACGCAGGCGGTTTGTTAAGTCAGATGTGAAATCCCCGGGCTCAACCTGGGAACTGCATCTGATACTGGCAAGCTTGAGTCTCGTAGAGGGGGGTAGAATTCCAGGTGTAGCGGTGAAATGCGTAGAGATCTGGAGGAATACCGGTGGCGAAGGCGGCCCCCTGGACGAAGACTGACGCTCAGGTGCGAAAGCGTGGGGAGCAAACA
+
BCCCBAAD@?AA4DG422E2ABFABEFGHHHHFGGHGFGEFHHGG0EEEEEFGGGFGGGHHHHHGH4BBBDBFGHGGHHHGGGGGGHFHHHGHHGHHGHHHHHHHGFGFHD2??@FFHHHHGFGHHHHGGGEGHGFGFBAABFFFFF9FFBF;;BBDD;CEFFFFFFAFDEFFFFFFFFFFFFFFFFFFFCFFFFFFFFFFAFFFFFFFFFFFFFDFFFBFFFADFFFFFFADF;A:D.A>CF?DFEFFF?
@M03896:38:000000000-B4D98:1:1102:13346:3537 1:N:0:164
TACGGAGGGTGCAAGCGTTAATCGGAATTACTGGGCGTAAAGCGCACGCAGGCGGTTTGTTAAGTCAGATGTGAAATCCCCGGGCTCAACCTGGGAACTGCATCTGATACTGGCAAGCTTGAGTCTCGTAGAGGGGGGTAGAATTCCAGGTGTAGCGGTGAAATGCGTAGAGATCTGGAGGAATACCGGTGGCGAAGGCGGCCCCCTGGACGAAGACTGACGCTCAGGTGCGAAAGCGTGGGGAGCAAACA
+
AAB3>AADBAAA45FA?2EAABDBBEFGHFHHEFGFEEFGHHHGG0EEECE0EECFGGGHFHGGBG4BBFFBFGFFEHHHGGGGEFGEGHHG0FFFFECFGHHHHHGGFH>2??GB?GHHCG<FGGHGFDFFHFACFAD;;BFFFF/BFFBF9;;BB@9;AFFFFB.;;BFFEFFFF;BFAFFFFFFD@--.;;BBC;;;-@DFDBB??FF;CFFFFFFFFFFFFFFFFFF=DB@AFFDAA;>FDA?F/F?
@M03896:38:000000000-B4D98:1:1102:8309:3779 1:N:0:164
TACGGAGGGTGCAAGCGTTAATCGGAATTACTGGGCGTAAAGCGCACGCAGGCGGTTTGTTAAGTCAGATGTGAAATCCCCGGGCTCAACCTGGGAACTGCATCTGATACTGGCAAGCTTGAGTCTCGTAGAGGGGGGTAGAATTCCAGGTGTAGCGGTGAAATGCGTAGAGATCTGGAGGAATACCGGTGGCGAAGGCGGCCCCCTGGACGAAGACTGACGCTCAGGTGCGAAAGCGTGGGGAGCAAACA
+
BCBBAAABBCAABBG4A2E2ABFBABEFHFHHGGGGGEFFHHFEGCEEEFGGGGGFGGGGFFFGGH@B@FGFGHGBGHHFGGGGGGHFHGHHHHGHHGHHHHHHHHFFDGD2??FFFHHHGFFFGHGGFDGCHFDFCFFFFFFFFFFBBFBF9;FFFDACEFFFFFDADFFFBFFFFFFFFDFFFFFFFBFFFDFFFDFFFFFFFFF?EFFFFFDAFFFFFFDFFDF:BFFDDCFDFFFFFFFEFDFFFFE
@M03896:38:000000000-B4D98:1:1102:8325:3787 1:N:0:164
TACGGAGGGTGCAAGCGTTAATCGGAATTACTGGGCGTAAAGCGCACGCAGGCGGTTTGTTAAGTCAGATGTGAAATCCCCGGGCTCAACCTGGGAACTGCATCTGATACTGGCAAGCTTGAGTCTCGTAGAGGGGGGTAGAATTCCAGGTGTAGCGGTGAAATGCGTAGAGATCTGGAGGAATACCGGTGGCGAAGGCGGCCCCCTGGACGAAGACTGACGCTCAGGTGCGAAAGCGTGGGGAGCAAACA
+
ABBAAAADDAAABEFCA2E2ABGBBBFFHGHHGFGGGEFEHHGEE?E0EE?EGEGFGGGCFHEFBF4@@BEBFDBBFHHGGEGGGGHEHHHHFAAAGFHHHHHHHFD?FG?2??@G<GHHF??FGHHGFEGGFHGGFAFDFFFFFFFBBF/F;9BFFD;CEFFFFFDADFFFBFFFFBFFF?FFFFFFFBFFADFF;DA@-BCFFFFEEF.@DCFDFFFBFFDDFAFEFFB=;CFDEADFFDDEFDFFFFA
@M03896:38:000000000-B4D98:1:1102:16086:4632 1:N:0:164
TACGGAGGGTGCAAGCGTTAATCGGAATTACTGGGCGTAAAGCGCACGCAGGCGGTTTGTTAAGTCAGATGTGAAATCCCCGGGCTCAACCTGGGAACTGCATCTGATACTGGCAAGCTTGAGTCTCGTAGAGGGGGGTAGAATTCCAGGTGTAGCGGTGAAATGCGTAGAGATCTGGAGGAATACCGGTGGCGAAGGCGGCCCCCTGGACGAAGACTGACGCTCAGGTGCGAAAGCGTGGGGAGCAAACA
+
ABBA@AAA@2>ABFGAE2AAABFFAECFHFHHGFHHCEEB1FGFE?EGGCFEEFCEGFGGGFBFBG4BBEEBFFGDGHHHGGGFGGHFFGHHHHGGHGHGHFHHHGEFFG?2??@@FGHFHF??FFFH<<C.>F.-CCBDEFFFFFFBFF/B;9:;@@99AFFFFFD.AFFFFFFBFFFF.A.;;BFDB>999BC@BDF=B@DBF9-AEFFFB;.;BBB9BD?FFDB//BFCADAFBD.9--9.;9ABBA.
@M03896:38:000000000-B4D98:1:1102:6861:5207 1:N:0:164
TACGGAGGGTGCAAGCGTTAATCGGAATTACTGGGCGTAAAGCGCACGCAGGCGGTTTGTTAAGTCAGATGTGAAATCCCCGGGCTCAACCTGGGAACTGCATCTGATACTGGCAAGCTTGAGTCTCGTAGAGGGGGGTAGAATTCCAGGTGTAGCGGTGAAATGCGTAGAGATCTGGAGGAATACCGGTGGCGAAGGCGGCCCCCTGGACGAAGACTGACGCTCAGGTGCGAAAGCGTGGGGAGCAAACA
+
BBBBAAABBBA>4EGA22F2ABFBBAAFHHHHGGGGGFGFHHGEGCEEGGGFGGGGGGGGFFGGGG4BBGHFDHGFGFHHGFGEFGHFHHHGFHAGGFFHHFHGHGFFFG>???FFFHGHBA<FGHGGFDFCGHGFGFDDEFFFFFFBFFFFF/B;-;9=EFFFFFDDFF?FFFFFFBFFFAFFFFFFFDCFFFFCBBEFFFFFFCFEFFABBAD./FF:BDF9ADFFFBB@:BBAEAADA;-.;A?FFF.
@M03896:38:000000000-B4D98:1:1102:6875:5219 1:N:0:164
TACGGAGGGTGCAAGCGTTAATCGGAATTACTGGGCGTAAAGCGCACGCAGGCGGTTTGTTAAGTCAGATGTGAAATCCCCGGGCTCAACCTGGGAACTGCATCTGATACTGGCAAGCTTGAGTCTCGTAGAGGGGGGTAGAATTCCAGGTGTAGCGGTGAAATGCGTAGAGATCTGGAGGAATACCGGTGGCGAAGGCGGCCCCCTGGACGAAGACTGACGCTCAGGTGCGAAAGCGTGGGGAGCAAACA
+
AAA3>3>A?A>ABEBF22E?AFGBAAFFHHGGD3FFEAEEEFFAE?E0EEEEGGGE>E??BFFGGH@BBFBB@GBEGHHHG@FEEEHFGHHCFG/0BFFGHHHHH2?@?F?>2?GC/??F?C??FHG0<EEEFH?CACCDAFFFFFBB/;/B//;;9;;9EFFFFBA;9-E/9FFFFBF?DFFFFFFFF@DAF-9B-;EDCFDF;B@AAFFF;>DAFFFFF.99A.B;B//;.9@.;:99;B-.;;ABFAA
@M03896:38:000000000-B4D98:1:1102:6856:5224 1:N:0:164
TACGGAGGGTGCAAGCGTTAATCGGAATTACTGGGCGTAAAGCGCACGCAGGCGGTTTGTTAAGTCAGATGTGAAATCCCCGGGCTCAACCTGGGAACTGCATCTGATACTGGCAAGCTTGAGTCTCGTAGAGGGGGGTAGAATTCCAGGTGTAGCGGTGAAATGCGTAGAGATCTGGAGGAATACCGGTGGCGAAGGCGTCCCCCTGGACGAAGACTGACGCTCAGGTGCGAAAGCGTGGGGAGCAAACA
+
A>AA>AA1@1>>1GFCEC0AABFB0AFFHFHHDGHFEAEEGFGGE?EEGGGGGGCEEGE0BFFHGH2BB@BBFG2FHHHGGCGGEGHFFHGGHH/CFGHGFFFFHHFGGF?@??F<?GGHB0<FHB?F<CCAGGACC@@FEFFFFFB:9/9FFBFF-@B@FFFBFB;::-9///FBB//-BB-;FFFB---AA@@?@FF@9-;9;;;9-BF@;9BA/BFFFFF?BBFF/BF;--99BBF---9--;-9/--
@M03896:38:000000000-B4D98:1:1102:16757:5241 1:N:0:164
TACGGAGGATTCAAGCGTTATCCGGATTTATTGGGTTTAAAGGGTGCGTAGGCGGCCTGATGAGTCAGAGGTGAAATCTCGGGGCTCAACCCTGAACGTGCCTCTAATACTGTCGAGCTAGAGAGTAGTTGCGGTAGGCGGAATGTATGCTGTAGCGGTGAAATGCTTAGAGATCATCCAGAACCCCGATTGCGAAGGCAGCTTACCAAACTATCTCTGACGTTTAGGCACGAAAGCGTGGGGAGCAAACA
+
BAABBAAD2C5BDG5A22E2ABDB2EFGHEGHGHHEFGHHBGCDFFFGGEEDGGG00EF2F44BB4@BDGGGHGFG434B11/>>/FBBG0<FGG330??FHB11?BGHH?2?1<<>CE@@C11/1@?1<FD?GGDGGHDACCGH0D=G0DGC;CCC;:ACFHBFG;;F0999CFFF0;FGF/;.;9-9;?EFD-@-DFFFFF/FB/B9AFEB///;;/BFA.9/9BFFF?9DF?./AA?B<B.BD.9/AA
@M03896:38:000000000-B4D98:1:1102:16766:5260 1:N:0:164
TACGGAGGATTCAAGCGTTATCCGGATTTATTGGGTTTAAAGGGTGCGTAGGCGGTTTGATGAGTTAGAGGTGAAATTTCGGGGCTCAACCCTGAACGTGCCTCTAATACTGTTGAGCTAGAGAGTAGTTGCGGTAGGCGGAATGTATGGTGTAGCGGTGAAATGCTTAGAGATCATACAGAACACCGATTGCGAAGGCAGCTTACCAAACTATATCTGACGTTGAGGCACGAAAGCGTGGGGAGCAAACA
+
CCCCBBCBBFFDBFG4E2E24BDBEBFGHFHHGHHBFGHGHHHGGFFGFGGDGFGGGGGGFF5BDDBBBGGFGHFBFGFGHEGGGGHEGFHEHHF3FGFGHHHHGGDGGGD3BBDBBGGFGF=@C@FFGHHHGGGGGGGGCCGGGDDDGFBGCDGGGE;EFHHHFFGHHHHHFHHFGGGFGFGGGGGGFGGEGGGGFFFEDFEFFFFFFFEFFBFFFFFFFDEEFFFBE?ADDDFFFFFFFFCEFFEFFFF
@M03896:38:000000000-B4D98:1:1102:25011:5436 1:N:0:164
TACGTAGGGGGCAAGCGTTATCCGGATTTACTGGGTGTAAAGGGAGCGTAGGCGGCGGAGCAAGTCAGAAGTGAAAGCCCGGGGCTCAACCCCGGGACGGCTTTTGAAACTGCCCTGCTTGATTTCAGGAGAGGTAAGCGGAATTCCTAGTGTAGCGGTGAAATGCGTAGATATTAGGAGGAACACCAGTGGCGAAGGCGGCTTACTGGACTGACAATGACGCTGAGGCTCGAAAGCGTGGGGAGCAAACA
+
A>AAABFAAAA>2FF4E2E2CBFDE2BEGFHHGCCFEEGFBGHGGGEEEFEDFCCGF@E>?EGGBBFGD4FBD2FBFGH/BCGGGGGEFGHGGGG-<AFGGGGHHFC<CG;0:;;:.:GCF99;;;0CFFE.CA9CFBB?9;@EFGFFF9/B9;B:>;;-A9FFBFDDFFEFBFFFFEFFDAFFEFFEFFFFADDAFAEF--@=FBFBFFFFEFFEBFFFFDDFFD9.9AAD;9ADFFFFAAFFFFFFFFF
@M03896:38:000000000-B4D98:1:1102:10285:5635 1:N:0:164
TACGGAGGGTGCAAGCGTTAATCGGAATTACTGGGCGTAAAGCGCACGCAGGCGGTTTGTTAAGTCAGATGTGAAATCCCCGGGCTCAACCTGGGAACTGCATCTGATACTGGCAAGCTTGAGTCTCGTAGAGGGGGGTAGAATTCCAGGTGTAGCGGTGAAATGCGTAGAGATCTGGAGGAATACCGGTGGCGAAGGCGGCCCCCTGGACGAAGACTGACGCTCAGGTGCGAAAGCGTGGGGAGCAAACA
+
BBBBAABBD2AAB5GAA2E2ABGBEEFGHHHHHGHFGGGFHHHGGGGGGEEEGECGGFGHGHHHGG4BBGFFGHHGGHHHGFGEGGHEGFHHHHGHHGHHHHHHHHGHHH?2??@2?GGHHGCGFGGGFGGFHHE-<BCDFFFFFFFBFFBFF;BFC;;@EFFFFFDADFFFFFFFFFFFDFFFFFFFABDFFFFFFDECFFFFFFFFFFFFFDDAFFFBFFFFFDB/;FB@ABDDFFFFFFFEBDEF/FF
@M03896:38:000000000-B4D98:1:1102:10269:5648 1:N:0:164
TACGGAGGGTGCAAGCGTTAATCGGAATTACTGGGCGTAAAGCGCACGCAGGCGGTTTGTTAAGTCAGATGTGAAATCCCCGGGCTCAACCTGGGAACTGCATCTGATACTGGCAAGCTTGAGTCTCGTAGAGGGGGGTAGAATTCCAGGTGTAGCGGTGAAATGCGTAGAGATCTGGAGGAATACCGGTGGCGAAGGCGGCCCCCTGGACGAAGACTGACGCTCAGGTGCGAAAGCGTGGGGAGCAAACA
+
BCBBBAABCAAA4BF4A2E2ABFFEAFGHGHHGGHHGFEEGHHGGFGGGAECEGGFGGGHGFFFBF4BBFFFGFFBFGHFGGGGGGHEGFHHHHGHGGHHHHHHHHFHFG?2??==?GHHHFGHGHGHFEFFGHA<CA@AEFFFFFF:FF0BB;B;@C;CEFFFFFDDDFFFFFFFFFFFFFFFFFFFFBFFFFFFFFFFFFFFFFFEFFFFFFFDFFFBFFDFF?9BFFFFFAFDFFFFFFFEFFFFFFF
@M03896:38:000000000-B4D98:1:1102:10286:5654 1:N:0:164
TACGGAGGGTGCAAGCGTTAATCGGAATTACTGGGCGTAAAGCGCACGCAGGCGGTTTGTTAAGTCAGATGTGAAATCCCCGGGCTCAACCTGGGAACTGCATCTGATACTGGCAAGCTTGAGTCTCGTAGAGGGGGGTAGAATTCCAGGTGTAGCGGTGAAATGCGTAGAGATCTGGAGGAATACCGGTGGCGAAGGCGGCCCCCTGGACGAAGACTGACGCTCAGGTGCGAAAGCGTGGGGAGCAAACA
+
BBCAAAABC?A>4EGF22A2ABGBAEFGHBGGFFGGGFGEEHHGGCEFGGGGGGGEFGGHGFFFBF4BBFGBB@FBGHHHGGGGGGHFFGHHHHE0FFFGHGHHHHDGHH>2??CGFHHFGA1?FHGC?EFEGHGGCFFAAFBFFFFBBBFFF;BFBB:@EFFFFF;;A=EFBFFFFFBFFFBBFFFF-;>?FFFFFFFAFCFFFBD?EFFF;AD.;00BBA:.D?B;0;BB?=ADFFFFFFAAADFFBFA
@M03896:38:000000000-B4D98:1:1102:6548:5682 1:N:0:164
TACGGAGGGTGCAAGCGTTAATCGGAATTACTGGGCGTAAAGCGCACGCAGGCGGTTTGTTAAGTCAGATGTGAAATCCCCGGGCTCAACCTGGGCACTGCATCTGATACTGGCAAGCTTGAGTCTCGTAGAGGGGGGTAGAATTCCAGGTGTAGCGGTGAAATGCGTAGAGATCTGGAGGAATACCGGTGGCGAAGGCGGCCCCCTGGACGAAGACTGCCGCTCAGGTGCGAAAGCGTGGGGAGCAAACA
+
AAABA3ADA>>>45GAE2E2ABFAB2BFH5FHGFFGEEEBGHEFG?EEGGGGGCECEDGFEGHHHG4BBBFBE4B4BFGFFGGGGGHGHHGGHEF/BCGHHHHH11>DGG?2??@1FGGHGGGGHHGG?CFC=F.@<BBFFFFFFFF;BFFFBBFFBBD?EFFFFFDADBEFFBFFFE/ADFFFFFFFBBBDFBB<?FEBBB?BBB?EFFFB@9AABFF/;9>-B.99;BF?.99./:9ABBBABFEBFF.
@M03896:38:000000000-B4D98:1:1102:6563:5693 1:N:0:164
TACGGAGGGTGCAAGCGTTAATCGGAATTACTGGGCGTAAAGCGCACGCAGGCGGTTTGTTAAGTCAGATGTGAAATCCCCGGGCTCAACCTGGGAACTGCATCTGATACTGGCAAGCTTGAGTCTCGTAGAGGGGGGTAGAATTCCAGGTGTAGCGGTGAAATGCGTAGAGATCTGGAGGAATACCGGTGGCGAAGGCGGCCCCCTGGACGAAGACTGACGCTCAGGTGCGAAAGCGTGGGGAGCAAACA
+
ACBAAAABBBA>4FGC?2E2ABGBBEFGHHHHFFHGGFEEGHGEG?EEGEF?FGGGGGGGGFFHGH4BBBDBFGHFGHHHGGGGGGHFHHHHHHGHHGHHHHHHHHFDDGD???FC/GHHGF=FGGGGFFGGFGGGGFFAAFFFFFFBFFBFF;FFFDADFFFFFFA;DFFFFFFFFFFFFFFFFFFFFCFFFFFFCFA@@FBCCFFFFFFFAFDDFFFFFFFFFFFFFFF@ACFAFFFFFFF?=DEFFFF
@M03896:38:000000000-B4D98:1:1102:24394:6111 1:N:0:164
TACGGAGGGTGCAAGCGTTAATCGGAATTACTGGGCGTAAAGCGCACGCAGGCGGTTTGTTAAGTCAGATGTGAAATCCCCGGGCTCAACCTGGGAACTGCATCTGATACTGGCAAGCTTGAGTCTCGTAGAGGGTGGTAGAATTCCAGGTGTAGCGGTGAAATGCGTAGAGATCTGGAGGAATACCGGTGGCGAAGGCGGCCCCCTGGACGAAGACTGACGCTCAGGTGCGAAAGCGTGGGGAGCAAACA
+
BBBBBABBDAAA4FFA?2E2ABDBBBFFHHFHFGGEGGGGHHHGG0EEEGGEEFGGGGEFFGGGFGGGGGHGHHGFGHHHGEGGEGHFFGHHHHGHHGHGHHHFFHFGHH????FBFGHHGFFFFGGHF.F.F0E.<A.DGHFHHDGDHHBGGDCG@CCDFHHHFHC;EFFFGFGGG009.CFFGGGGAA?GFD=FFFEAFF=BDDCAEFF-;@DFBFFFFFDFFFFB/BBAADFDFFFFFF;EFFEFFF.
@M03896:38:000000000-B4D98:1:1102:8615:6432 1:N:0:164
TACGGAGGATTCAAGCGTTATCCGGATTTATTGGGTTTAAAGGGTGCGTAGGCGGTTTGATAAGTTAGAGGTGAAATTTCGGGGCTCAACCCTGAACGTGCCTCTAATACTGTTGAGCTAGAGAGTAGTTGCGGTAGGCGGAATGTATGGTGTAGCGGTGAAATGCTTAGAGATCATACAGAACACCGATTGCGAAGGCAGCTTACCAAACTATATCTGACGTTGAGGCACGAAAGCGTGGGGAGCAAACA
+
BCBCBBBCCFFFBGF4E222ABDBAEEGHFHHGGGEGGHGFHHGGFGGFECEHGGEFEGHGHFHFGBB@FGBGF@4BFHFHEGGGGHEGGHGHHFBBFFFGHHHFGHHHH?3BDBBBFHGGF=@E@FGHHHHGGDFFFFGCCGGFDDDGFBGC<GFFC:AEHGHFFGHFHGHFHHFFGGGGGGGGGGGGGGEFFGGGFFEDFFFFFFFFFFFFFFFFFFFFFFFFFFF..ADFDDAFFDFFFFE>FEFFFF
@M03896:38:000000000-B4D98:1:1102:8623:6455 1:N:0:164
TACGGAGGATTCAAGCGTTATCCGGATTTATTGGGTTTAAAGGGTGCGTAGGCGGTTTGATAAGTTAGAGGTGAAATTTCGGGGCTCAACCCTGAACGTGCCTCTAATACTGTTGAGCTAGAGAGTAGTTGCGGTAGGCGGAATGTATGGTGTAGCGGTGAAATGCTTAGAGATCATACAGAACACCGATTGCGAAGGCAGCTTACCAAACTATATCTGACGTTGAGGCACGAAAGCGTGGGGAGCAAACA
+
>AAAAAABBFFBBGBAA2AAABDBEAEFHFFGFFAAFFFFFGHGGEFEEFEEGEAEFEEH5F5FD5BBDGEBFFGFHHHFGEEEE?GFGFHGHFF3GAFFGGHFFF3BGH33BB23BFGFDG@@E@2FGHHFC<CDAFD@<ADEF===GF0FC<=DC@;:CFFHCB<CCCFGHHHE;FFFGGFGGGGGGAD.CDA?FDA..;BFBFFFFFFFFFFFFFFFFFFEFAB9AE..99AAFDDFAF=99DEFFFF
@M03896:38:000000000-B4D98:1:1102:22689:7046 1:N:0:164
TACGTAGGGGGCAAGCGTTATCCGGATTTACTGGGTGTAAAGGGAGCGTAGGCGGCGGAGCAAGTCAGAAGTGAAAGCCCGGGGCTCAACCCCGGGACGGCTTTTGAAACTGCCCTGCTTGATTTCAGGAGAGGTAAGCGGAATTCCTAGTGTAGCGGTGAAATGCGTAGATATTAGGCGGAACACCAGTGGCGAAGGCGGCTTACTGGACTGACAATGACGCTGCGGCTCGAAAGCGTGGGGAGCAAACA
+
BABBAFC3>22>EAFAE2A2ABDAAAEEHHHHFFHGEEGG5GHEEGFCDFAEG0EEG?EC<F?BFF4B3FHBBF21FGGEG@CCDGHFGHGGGG-->A-<@?DHGC:CGH;0::;/:CCC;F0;CFBFBFFE9;CFFFFB?@?EFFFFFFFFB;;;-;;>EF/BB;.:;@.;BFF/F//9---;BFDFAFFFA-9@B.AB-@--BB///;9FAFFFFFFBB.AA..-9-;9;;BADB?A?BBBF;;.;:F.
@M03896:38:000000000-B4D98:1:1102:22699:7066 1:N:0:164
TACGTAGGGGGCAAGCGTTATCCGGATTTACTGGGTGTAAAGGGAGCGTAGGCGGCGGAGCAAGTCAGAAGTGAAAGCCCGGGGCTCAACCCCGGGACGGCTTTTGAAACTGCCCTGCTTGATTTCAGGAGAGGTAAGCGGAATTCCTAGTGTAGCGGTGAAATGCGTAGATATTAGGAGGAACACCAGTGGCGAAGGCGGCTTACTGGACTGACAATGACGCTGAGGCTCGAAAGCGTGGGGAGCAAACA
+
ACBBACF?ABD>22F422A2ABFBEBEGHHHHGHGGEFHGGHHGHFEFEFFGHGGGGGGG?FGGFH4B?BFFGHFBGHHGFDGGGGHEGFHFGGGGGFFGGGGHHHC<<G;::;;/:CGGFF;CFFFGGGGEFGBFCFC?;@DGGGFFFFBF;;BFB;:@EFFFFFAADFFFFFFFFFFFFFFFFFFEFFFFEFFFFFFFFFFFFFFFFFFFFFFFFFFFFFDDD?FEFFFBBFFFFFFFFFFEDDEFFFF
@M03896:38:000000000-B4D98:1:1102:9936:7380 1:N:0:164
TACGGAGGGTGCAAGCGTTAATCGGAATTACTGGGCGTAAAGCGCACGCAGGCGGTTTGTTAAGTCAGATGTGAAATCCCCGGGCTCAACCTGGGAACTGCATCTGATACTGGCAAGCTTGAGTCTCGTAGAGGGGGGTAGAATTCCAGGTGTAGCGGTGAAATGCGTAGAGATCTGGAGGAATACCGGTGGCGAAGGCGGCCCCCTGGACGAAGACTGACGCTCAGGTGCGAAAGCGTGGGGAGCAAACA
+
ABB?AAABCAAABGFF22E2ABGBBBFGHFHHFFHGGGGGHHHGGGFEGCC?FEGEEFGFHFBFFG4BBFFBFGHFGHHHGFGGEGGEGFHGFHGFHEHFFHHHHHHGGH?D??GHGHHHGC?GHHHHFEGFGH.<<CFDFFFFFFFBBF/FF9BFA::-AFFFFFDDDFFFFFFFFFFFFFFFFFF?@:C.ABFFFFA->BBFFFF?FFFD>9D.FFFFFBADFFFBFFF=ADA9FFDFFFFEFFFFFFE
@M03896:38:000000000-B4D98:1:1102:9922:7394 1:N:0:164
TACGGAGGGTGCAAGCGTTAATCGGAATTACTGGGCGTAAAGCGCACGCAGGCGGTTTGTTAAGTCAGATGTGAAATCCCCGGGCTCAACCTGGGAACTGCATCTGATACTGGCAAGCTTGAGTCTCGTAGAGGGGGGTAGAATTCCAGGTGTAGCGGTGAAATGCGTAGAGATCTGGAGGAATACCGGTGGCGAAGGCGGCCCCCTGGACGAAGACTGACGCTCAGGTGCGAAAGCGTGGGGAGCAAACA
+
BCBAAAABB?AAFDGC22E2ABGBAAFGHHHHFGGGGGEEGHHGGCEEGGGGGGGGGGGHGGFGBG@BBFGBFGGFGHHHGGGFFGHFHGHGFGGHHGHHHHHHHHHFHH?>??FFEHGFC?CFHHHHFGGGBGE@@DFAEFFFFFFFFFBFB;FFF=.@EBBBFFA9ADFFBFFFEFFFFFFFFFFFFFFFA@BFFFACFFFFFFCAEFFFFFF?BBB99AADFDFFBBB=ACFDFA.AC==ADAEFFFF
@M03896:38:000000000-B4D98:1:1102:14713:7980 1:N:0:164
TACGGAGGGTGCAAGCGTTAATCGGAATTACTGGGCGTAAAGCGCACGCAGGCGGTTTGTTAAGTCAGATGTGAAATCCCCGGGCTCAACCTGGGAACTGCATCTGATACTGGCAAGCTTGAGTCTCGTAGAGGGGGGTAGAATTCCAGGTGTAGCGGTGAAATGCGTAGAGATCTGGAGGAATACCGGTGGCGAAGGCGGCCCCCTGGACGAAGACTGACGCTCAGGTGCGAAAGCGTGGGGAGCAAACA
+
BCBBA3ADBAAA45F4E2E2ABGFEEFGHFHHGGHHGGGEHHHGG?EEFEEEFGGGGGGHHGGGFG@BBFFBGHGBFGHGGGGGGGGBGFHHHHGHHGHHHHHHHHGGFG?>??FGFHHHHF1FGHGCFAFFGHCFGFFFFFFFFFFBFFBFFBFFDCADFFFFFFDFFFFFFFFFFFFFFFFFFFFFF@AFFFFFFFEDFFFFFFFFFFFA-@D;FFFFFDFDFFFBFFB@;@DFFFFFFFFFFFFFFFA
@M03896:38:000000000-B4D98:1:1102:4277:8245 1:N:0:164
TACGGAAGGTCCGGGCGTTATCCGGATTTATTGGGTTTAAAGGGAGCGTAGGCCGTGAGGTAAGCGTGTTGTGAAATGTAGGCGCCCAACGTCTGCACTGCAGCGCGAACTGCCCCACTTGAGTGCGCGCAACGCCGGCGGAACTCGTCGTGTAGCGGTGAAATGCTTAGATATGACGAAGAACCCCGATTGCGAAGGCAGCTGGCGGGAGCGTAACTGACGCTGAAGCTCGAAAGCGCGGGTATCGAACA
+
A>AAAA?A?CFF?1100000FBFAE/EEH1GHFHHGFEHBGHHGHGGGEAEEHH@EE/EF0GBGHG/EEF/B?GF1BFB2FGFCEEGGHGGEHHFFBFGGHHHHCGC>AC?<????CCFGGG1>FFCC@@C-:@-CCA@--:-@FFBAA--;9;FF@9;;-;FFBFFFFFFFFFFFFFE-ABBBEB;@-@B?FB---9A9AFEFFB@;99@A@B9AAFF/;BBBA?/9FFF9-BB-B?;-999@:B?E/9-
@M03896:38:000000000-B4D98:1:1102:4293:8255 1:N:0:164
TACGGAAGGTCCGTGCGTTATCCGGATTTATTGGGTTTAAAGGGAGCGTAGGCCGTGAGGTAAGCGTGTTGTGAAATGTAGGCGCCCAACGTCTGCACTGCAGCGCGAACTGCCCCACTTGAGTGCGCGCAACGCCGGCGGAACTCGTCGTGTAGCGGTGAAATGCTTAGATATGACGAAGAACCCCGATTGCGAAGGCAGCTGGCGGGAGCGTAACTGACGCTGAAGCTCGAAAGCGCGGGTATCGAACA
+
BBBBAAABBFFF?4AA22E2ABFBAAEGHCHHHHGGGGHGHHHGHGECEFEGHHGEGFGHFGFGHG>BEGEBFGGFDGB4FGH?EGGCGEFGHHCFBFGFHHHHFGC/BD?2?@??DDFGGGCFGGCGDGG<<@CG?@A-;;DDGGGCG==A;;FFA@ADFFFFB/;BFFFFFFFFFFFFFFFFFFFFFFFFFFFFFDAFFFFFFAD-;;@DBADDAFFFFFDDFDFFFFBA9BDAF?DFFFFAF:;AFF=
@M03896:38:000000000-B4D98:1:1102:7406:8423 1:N:0:164
TACGGAGGGTGCAAGCGTTAATCGGAATTACTGGGCGTAAAGCGCACGCAGGCGGTTTGTTAAGTCAGATGTGAAATCCCCGGGCTCAACCTGGGAACTGCATCTGATACTGGCAAGCTTGAGTCTCGTAGAGGGGGGTAGAATTCCAGGTGTAGCGGTGAAATGCGTAGAGATCTGGAGGAATACCGGTGGCGAAGGCGGCCCCCTGGACGAAGACTGACGCTCAGGTGCGAAAGCGTGGGGAGCAAACA
+
ABB@AABBDBAAB5GE22E2ABGBBEFGHHHHGFHGFFGFHHHGGCFFGGGFGEGEGGGHGHGHGH4BBGFBGHHFFHHHGGGGGGHHHHHHHHFEFFGGHHHHHHGHHHD>F?FFFHHHGFBGGGGGFGGGHHD-CDFDEFFFFFFFFFBF:;BFFFDFEFFFFFD;ADFFFFFFFFFFFFFFFFFFF-CDFDFFFFFFFFFFFF=AFFFFF;DAFFF/FDDDDDBB9;;@ACA.FDFFFFF.@AEF/9.
@M03896:38:000000000-B4D98:1:1102:7389:8425 1:N:0:164
TACGGAGGGTGCAAGCGTTAATCGGAATTACTGGGCGTAAAGCGCACGCAGGCGGTTTGTTAAGTCAGATGTGAAATCCCCGGGCTCAACCTGGGAACTGCATCTGATACTGGCCAGCTTGAGTCTCGTAGAGGGGGGTAGAATTCCAGGTGTAGCGGTGAAATGCGTAGAGATCTGGAGGAATACCGGTGGCGAAGGCGGCCCCCTGGACGAAGACTGACGCTCAGGTGCGAAAGCGTGGGGAGCAAAC
+
A3A?AABBBAAAFFGC22E2ABDBAAFFHFHGGHDGFGGEAGHGGCE?EGGEGGG>EGGHFFDGHH@@3BFFF4FGGGHHFGGGEFGGFGHHHHEGHGHHHFHHHHFHHH?>F?0</FGHGGFFFGFCFDGFGH.<<@DFEFFFFFFBFFBFF;FB-@ABFF/9BFA;9@AFBFFFFFFFFFFFFFFFFDAFF@@BCFEBA;DCFFFFEFFF-BA9BBF/FFFFF?FBBBFAA-9AFDFFAFFFFDA9/A
@M03896:38:000000000-B4D98:1:1102:19293:8469 1:N:0:164
TACGGAGGGTGCAAGCGTTAATCGGAATTACTGGGCGTAAAGCGCACGCAGGCGGTTTGTTAAGTCAGATGTGAAATCCCCGGGCTCAACCTGGGAACTGCATCTGATACTGGCAAGCTTGAGTCTCGTAGAGGGGGGTAGACTTCCAGTTGTAGCGGTGAAATGCGTAGAGATCTGGAGGAATACCGGGGGCGAAGGCGGCCCCCTGGACGAAGACTGACGCTCAGGTGCGACAGCGTGGGGAGCAAACA
+
AAAA1>A1A1>>A1G0E00E03GBEACFFFHHDB/BA/AE/FBAECGEGE/EEC@>>EA0BD2BB@@11B1@1@BBFHHBCEG/EGHFHHFBCFAGGA<FGEFGHGFF2??2??01??FDCCCGB?G?F.<CBG.<--@AAF/9BFB;9//9;//;@@---/9BFB----:///;BFB9----;/9BB--;@@-9--9A@--;@@--:9:9--;B9BBB9B--BF?//FBF-----;@-9---A-99:;A-
@M03896:38:000000000-B4D98:1:1102:21986:9111 1:N:0:164
TACGGAGGGTGCAAGCGTTAATCGGAATTACTGGGCGTAAAGCGCACGCAGGCGGTTTGTTAAGTCAGATGTGAAATCCCCGGGCTCAACCTGGGAACTGCATCTGATACTGGCAAGCTTGAGTCTCGTAGAGGGGGGTAGAATTCCAGGTGTAGCGGTGAAATGCGTAGAGATCTGGAGGAATACCGGTGGCGAAGGCGGCCCCCTGGACGAAGACTGACGCTCAGGTGCGAAAGCGTGGGGAGCAAACA
+
ABB@AAABBAAA45FC22E2ABGBBEFGHHHHGFGGFEFEHHHGGCFEGEFEGGGGGGGHGHFFBG4BBFFBFFHFGHHHGGGGFGHGHHHHHHC0GGHHHHHHHHHHHH?>??FFFHHHHFGHHHHHFGGFHHGFGABDFFFFFFFBBFBFB;BBA@:BEFFFFFA;DFFFFFFFFFFFFFFFFFFFFBFFFFFFFFFAFFFFFFFFFFFFFFFDFFFFFFFFFFFFFFB@AD=ABD:DFFFFFDFFFFF
@M03896:38:000000000-B4D98:1:1102:21996:9129 1:N:0:164
TACGGAGGGTGCAAGCGTTAATCGGAATTACTGGGCGTAAAGCGCACGCAGGCGGTTTGTTAAGTCAGATGTGAAATCCCCGGGCTCAACCTGGGAACTGCATCTGATACTGGCAAGCTTGAGTCTCGTAGAGGGGGGTAGAATTCCAGGTGTAGCGGTGAAATGCGTAGAGATCTGGAGGAATACCGGTGGCGAAGGCGGCCCCCTGGACGAAGACTGACGCTCAGGTGCGAAAGCGTGGGGAGCAAACA
+
ABAAAABBC?A>BDGA22E2ABFBBEFGHHHHGFHGFGGGHHHGGCFEGGGCGGGGGGGFFHHHGH@BBFFFFGHHGHHHGFGGEEHFEGHHHHGFFEGGHHHHHHFHHH?2??FFCGHHHHCGHGHFFFGGFH?CGFCDFFFFFFFBFFFFF;BFFB:@FFFFFF;;;DFFFFFFFFFFFFFBFFFF>-@DA@FFAFE@FFFFFFFFFFFFF;DDFFFBFFFFFBBFFFF@ADFDFFFFFFAEFDEFFF.
@M03896:38:000000000-B4D98:1:1102:15639:9646 1:N:0:164
TACGGAGGGTGCAAGCGTTAATCGGAATTACTGGGCGTAAAGCGCACGCAGGCGGTTTGTTAAGTCAGATGTGAAATCCCCGGGCTCAACCTGGGAACTGCATCTGATACTGGCAAGCTTGAGTCTCGTAGAGGGGGGTAGAATTCCAGGTGTAGCGGTGAAATGCGTAGAGATCTGGAGGAATACCGGTGGCGAAGGCGGCCCCCTGGACGAAGACTGACGCTCAGGTGCGAAAGCGTGGGGAGCAAACA
+
BBBAAABBB?AABDFC?2E2ABFABAFGHGHHGFHHGGGEHHHGGCEEFGGGGGGGGGGHHHHHHH@BFGHFGBGFFGHHGFGGGGGGGHHHHHGHHGHGHGHHHHFFGH?2??@FFGHHHH1FGHGGFEGFGHGGGFFFFFFFFFFBFFFFF:BFDDADEFFFFF;AAFFFFFFFFFFFFFFFFFFDA@CDABBFFFFDFFFFFFFEEFFF-@ADFFFFFFDDFDFBFFBB;@DDFFFFFFFEFDFFFF?
@M03896:38:000000000-B4D98:1:1102:15624:9656 1:N:0:164
TACGGAGGGTGCAAGCGTTAATCGGAATTACTGGGCGTAAAGCGCACGCAGGCGGTTTGTTAAGTCAGATGTGAAATCCCCGGGCTCAACCTGGGAACTGCATCTGATACTGGCAAGCTTGAGTCTCGTAGAGGGGGGTAGAATTCCAGGTGTAGCGGTGAAATGCGTAGAGATCTGGAGGAATACCGGTGGCGAAGGCGGCCCCCTGGACGAAGACTGACGCTCAGGTGCGAAAGCGTGGGGAGCAAACA
+
BBB@A3ADBAAACEFCA2F2ABGBBAFGHHHHFFHGGGGEHHHGGGEEGGGGGGGGGGGHHHGHGH@BBFFBFHGBFHHHGGGGGGHFGGHHHHGFHGHHHHHHHHFFHH?2??@2FGHHHG?FFGGGFDFFGFDCGFFFFFFFFFFBFFBFB;FFFDADEFFFFFADDFFFFFFFFFFFFFFFFFFFF@DFFFFFFFECDFDFFFFEFFFFFDDDBFFFFFDFFFFB;F;>9BDFFFFFFFFFFAEF/F?
@M03896:38:000000000-B4D98:1:1102:28306:9715 1:N:0:164
TACGGAGGGTGCAAGCGTTAATCGGAATTACTGGGCGTAAAGCGCACGCAGGCGGTTTGTTAAGTCAGATGTGAAATCCCCGGGCTCAACCTGGGAACTGCATCTGATACTGGCAAGCTTGAGTCTCGTAGAGGGGGGTAGAATTCCAGGTGTAGCGGTGAAATGCGTAGAGATCTGGAGGAATACCGGTGGCGAAGGCGGCCCCCTGGACGAAGACTGACGCTCAGGTGCGAAAGCGTGGGGAGCAAACA
+
BBBBAAADB?AA4AGAA222ABFAEEEGHHHHFGHHEEEBEGHGGCEEEGGGGGG@EGGHHHFFFGFFGHFBGHGDGHHHGGGGGGHFFGHHHHGHGGHHHHHHHFGGFH?2??@<?GHHHGFGHHHHFGGFGGGCCFDDFFFFFFFBFFBFBBFFF@;DFFFFFFA;DFFFBFFFFFFFFFFFFFFFFDFFFFFFCFEDFFFFFFFEFFF9>BDDFFFEFFFFFFFFBF;@DFDFFFFFFFCFFDEFFF.
@M03896:38:000000000-B4D98:1:1102:13670:10281 1:N:0:164
TACGGAGGGTGCAAGCGTTAATCGGAATTACTGGGCGTAAAGCGCACGCAGGCGGTTTGTTAAGTCAGATGTGAAATCCCCGGGCTCAACCTGGGAACTGCATCTGATACTGGCAAGCTTGAGTCTCGTAGAGGGGGGTAGAATTCCAGGTGTAGCGGTGAAATGCGTAGAGATCTGGAGGAATACCGGTGGCGAAGGCGGCCCCCTGGACGAAGACTGACGCTCAGGTGCGAAAGCGTGGGGAGCAAACA
+
ABAAA>AD@2AABFFAE2E2ABFABAFFHGHHFCGHEGGEHHHGG?EAEFGFGCFE@EGGGHHHFDBBFGHBGEFBFHHHGGGGGGHFHHHGCCF0GGHHHHHHHHGFHH?2??@CFHHHGFCGGHGGFGGGGFGCGA@DEFFFFFBBBFBFBBFFFB9@EFFFFFADDFFFFFFFFFFFFFFFFFFFD@DDFDFFFFE;DFFFFFAAEFFFBDFDFFFBFFDDFDFFFFFBAD;ABD:ABAFFDF?FFF.
@M03896:38:000000000-B4D98:1:1102:15601:10620 1:N:0:164
TACGTAGGGGGCAAGCGTTATCCGGAATTACTGGGTGTAAAGGGTGCGTAGGTGGTATGGCAAGTCAGAAGTGAAAACCCAGGGCTTAACTCTGGGACTGCTTTTGAAACTGTCAGACTGGAGTGCAGGAGAGGTAAGCGGAATTCCTAGTGTAGCGGTGAAATGCGTAGATATTAGGAGGAACATCAGTGGCGAAGGCGGCTTACTGGACTGAAACTGACACTGAGGCACGAAAGCGTGGGGAGCAAACA
+
ABBAACFABB@>22FAA2E2ABFBABEGHHHHHHHFGGHGHHHGHFEFFGGGFGGGFGHHEGGFGH4B@BFFGFGBFCEEGHGGFGHFHGHGGHGH0GHHHHHHHHEBBGB3BBBBBFGFFBBBGGHHGGGEEDCGGHF?>>DGHGHHGGBFFFDFCA<CEGFHFGCCGGGHGHHFHGHHGCGFEHGFGGGGEDGGGGECAFFFFBFFFFFFFFFFBFFFFEFFFBFFFEAADADFFFFFFFFFFFFFBFF
@M03896:38:000000000-B4D98:1:1102:10154:11687 1:N:0:164
TACGGAGGGTGCAAGCGTTAATCGGAATTACTGGGCGTAAAGCGCACGCAGGCGGTTTGTTAAGTCAGATGTGAAATCCCCGGGCTCAACCTGGGAACTGCATCTGATACTGGCAAGCTTGAGTCTCGTAGAGGGGGGTAGAATTCCAGGTGTAGCGGTGAAATGCGTAGAGATCTGGAGGAATACCGGTGGCGAAGGCGGCCCCCTGGACGAAGACTGACGCTCAGGTGCGAAAGCGTGGGGAGCAAACA
+
AAA?>>ADBAAABAG422E2ABFBBBFFHGHHGEEGGGGEGHHEGCEEGGGCGFGGFGGHGGBEBG@B@FFFGHGBFHHGFEGCEGHFHGHHHFEHHFHGFHHHHHFGGG?2??<FFGHHHHGGGHGFFEGEGBD-C>BFFFFFFFFBFF/BB/BBD@ADEFFFFFAADFFFBFFFBBBFBDFFFFFFDCF?A>CFFDEB-@FFFFFAEFA@B9A?BBF;FFDFFDB/;FF@.@=AFDDDFF-.DDEE/;A
@M03896:38:000000000-B4D98:1:1102:10132:11690 1:N:0:164
TACGGAGGGTGCAAGCGTTAATCGGAATTACTGGGCGTAAAGCGCACGCAGGCGGTTTGTTAAGTCAGATGTGAAATCCCCGGGCTCAACCTGGGAACTGCATCTGATACTGGCAAGCTTGAGTCTCGTAGAGGGGGGTAGAATTCCAGGTGTAGCGGTGAAATGCGTAGAGATCTGGAGGAATACCGGTGGCGAAGGCGGCCCCCTGGACGAAGACTGACGCTCAGGTGCGAAAGCGTGGGGAGCAAACA
+
ACBBAAABCAAA4FDC22A2ABFBBBFGHFHHGFHGGGGGHHHGGFEFGGGCGEGGGGGHGGFHHH4BBFFBFGGGHHHHGGGGGGHFGHHHHHGFHGHHHHHHHHHHFHD2??F2FGHHHGFGHHGFFGGGHH?@DCFFFFFFFFFBFFBFF;BFCCDFFFFFFFDADFFFEFFFFFFFFFFFFFFFFFAFFFFCCDABCFFFFFFAFFFFFBDDBFFFFFFDFFFFFFFDFBFFFDFFFFFFFDEFFF.
@M03896:38:000000000-B4D98:1:1102:10148:11705 1:N:0:164
TACGGAGGGTGCAAGCGTTAATCGGAATTACTGGGCGTAAAGCGCACGCAGGCGGTTTGTTAAGTCAGATGTGAAATCCCCGGGCTCAACCTGGGAACTGCATCTGATACTGGCAAGCTTGAGTCTCGTAGAGGGGGGTAGAATTCCAGGTGTAGCGGTGAAATGCGTAGAGATCTGGAGGAATACCGGTGGCGAAGGCGGCCCCCTGGACGAAGACTGACGCTCAGGTGCGAAAGCGTGGGGAGCAAACA
+
ABA?3>ABBAA>C5FA22E2ABDBBAFFHFHHFGHGGGGGFHHGGCEGGGGCGGGGGGGHHH4GGH4BBFFBFFHHHHHHGEGGEGHHHGHGHHGHHGHHHHHHHHHHHH???FGBFGHHGG1?GGFFFFGFHE.<AADDEFFFFFF;BFFFF;FFCBAFFFFFFF;9AFFFEFFFFBBA?FFFFFFFFBCDAB@BCFE@;CBCFFCEEF9-9-99BFFFFFFDFA//9BB@:>;AFFFDFFFFA;9BFF.
@M03896:38:000000000-B4D98:1:1102:10130:11708 1:N:0:164
TACGGAGGGTGCAAGCGTTAATCGGAATTACTGGGCGTAAAGCGCACGCAGGCGGTTTGTTAAGTCAGATGTGAAATCCCCGGGCTCAACCTGGGAACTGCATCTGATACTGGCAAGCTTGAGTCTCGTAGAGGGGGGTAGAATTCCAGGTGTAGCGGTGAAATGCGTAGAGATCTGGAGGAATACCGGTGGCGAAGGCGGCCCCCTGGACGAAGACTGACGCTCAGGTGCGAAAGCGTGGGGAGCAAACA
+
CCCCBBCCBAAABDGCC?E2ABFBEEFGHFHHGHGHGFGEHHHGGFEEGEFCGGGGGGGHGGFGGH4BFGFGGHHGHHHHGGGFEGHEGHHHHHGHHGFGHHHHHHHHFH?>??@2?GGFFC?FGGGFFEGGHG.@DFFBFFFFFFFBFFBFFBFFFFADFFFFFFAADFEFFFFFFFFEFFBBFFFDD>DDABCCDFECFFFFFBBEAFFFFFDDFFE;FFFFFDF;FFB;;>@.BDADFFAFAFFFFF?
@M03896:38:000000000-B4D98:1:1102:25193:11824 1:N:0:164
TACGGAGGGTGCAAGCGTTAATCGGAATTACTGGGCGTAAAGCGCACGCAGGCGGTTTGTTAAGTCAGATGTGAAATCCCCGGGCTCAACCTGGGAACTGCATCTGATACTGGCAAGCTTGAGTCTCGTAGAGGGGGGTAGAATTCCAGGTGTAGCGGTGAAATGCGTAGAGATCTGGAGGAATACCGGTGGCGAAGGCGGCCCCCTGGACGAAGACTGACGCTCAGGTGCGAAAGCGTGGGGAGCAAACA
+
BBAAA>ADB?AA4EGCA2E2ABFABBEFHGHHFGFHGGGGHHHGGCEEGGGGGGGGFEFHGGFFFGBFBGFFGBGFFHHGGGGGEGHFGHHHHH/GFCGFFHHHHHFHFH????@FFHHHC<?FFGGGFEG>FG?CGFFFFFFFFFFBFFFFF/BFFA9@;BFFFFA;.9AFFFFFFFFFDDFFFFFF;@=DA@>;@DEFFFFFFFC.9.FB-@FDFFFBFDADFAF/BF9@ADC.BAAD;BF?-AAFFF.
@M03896:38:000000000-B4D98:1:1102:25168:11825 1:N:0:164
TACGGAGGGTGCAAGCGTTAATCGGAATTACTGGGCGTAAAGCGCACGCAGGCGGTTTGTTAAGTCAGATGTGAAATCCCCGGGCTCAACCTGGGAACTGCATCTGATACTGGCAAGCTTGAGTCTCGTAGAGGGGGGTAGAATTCCAGGTGTAGCGGTGAAATGCGTAGAGATCTGGAGGAATACCGGTGGCGAAGGCGGCCCCCTGGACGAAGACTGACGCTCAGGTGCGAAAGCGTGGGGAGCAAACA
+
BBBBAAADBAAA4AGE?2E2ABDBABEFHFHHFFGGEEFBGHHGGCEEFCFEGGG>EFEHHGBBBGFEGHBBFHHFGHHFGGGGGGHFFFHFGGGHC/BFG2GFHGGGFH?>F?FGFHHHHA?FGHF<FCFCFCF-@DDFFFFFFFFBFB/BF:BF=BADEBFFFFA;A-EFBFFFBBB?FFFBFFFF-;@DFFFFFFECAABDACBE...-99DDFFFFFFFDFDFFFBFBA;99F.9DD;DADDEB/A.
@M03896:38:000000000-B4D98:1:1102:25184:11841 1:N:0:164
TACGGAGGGTGCAAGCGTTAATCGGAATTACTGGGCGTAAAGCGCACGCAGGCGGTTTGTTAAGTCAGATGTGAAATCCCCGGGCTCAACCTGGGAACTGCATCTGATACTGGCAAGCTTGAGTCTCGTAGAGGGGGGTAGAATTCCAGGTGTAGCGGTGAAATGCGTAGAGATCTGGAGGAATACCGGTGGCGAAGGCGGCCCCCTGGACGAAGACTGACGCTCAGGTGCGAAAGCGTGGGGAGCCAACA
+
BBB@AAABCAAABDGF?2E2ABFBBBFFHFHHHCGGEFCEHHHGG?EEFGGGGFGGGGGHHHBGGHGFGHFFGGHHHHHHGEGEFGHFHHHBGGGHF/BBFGHHHHHGGHD?F?FCFGGHGCGHHHGGFAEFGHD-CB=AA/BFFFFB/BBB;;;;;:.::BFFFB9AFAEFFFFF//9.DFFFBFFDACC.A>=A@DEBCFFFFFCA./AB=DF.9BFFFFBDF.BF/B;9.;BAFDDFAB-.-..;/A.
@M03896:38:000000000-B4D98:1:1102:4664:12208 1:N:0:164
AACGTAGGTCACAAGCGTTGTCCGGAATTACTGGGTGTAAAGGGAGCGCAGGCGGGAAGACAAGTTGGAAGTGAAATCCATGGGCTCAACCCATGAACTGCTTTCAAAACTGTTTTTCTTGAGTAGTGCAGAGGTAGGCGGAATTCCCGGTGTAGCGGTGGAATGCGTAGATATCGGGAGGAACACCAGTGGCGAAGGCGGCCTACTGGGCACCAACTGACGCTGAGGCTCGAAAGTGTGGGTAGCAAACA
+
ABBBAFFBFFBC5FFAA2E2ABDBAEFGHHHHHHHFEFGFHHHGHGGGGGEFGGG//>EHFG?BBF4FFHHGHH?4BGHBGHHHHHHFHHHGGH?FFGHHGHHHHHDDFH?2DDD=FGFHGFFFGHHHHFGGGGHEHGGFFFFGHHHGGCC@=<CCFEEGGEGGGGCCEGGGGGGGG-:DGFGFFFFAFFFFEF@ABDEDFFFFFFFFFFFFDFFFAFFFFFFD.;AEEEFA-FA;0;:0AD.FEFFFF?A
@M03896:38:000000000-B4D98:1:1102:4676:12223 1:N:0:164
AACGTAGGTCACAAGCGTTGTCCGGAATTACTGGGTGTAAAGGGAGCGCAGGCGGGCAGACAAGTTGGAAGTGAAATCCATGGGCTCAACCCATGAACTGCTTTCAAAACTGTTTTTCTTGAGTAGTGCAGAGGTAGGCGGAATTCCCGGTGTAGCGGTGGAATGCGTAGATATCGGGAGGAACACCAGTGGCGAAGGCGGCCTACTGGGCACCAACTGACGCTGAGGCTCGAAAGTGTGGGTAGCAAACA
+
ABBBAFFAFFBCABFAE2E2ABDBAAEGHGHHGGHEEEFDFGFGHEEEGECAEEE//>EFFGGGFG?BBGHEGHFBFHH3FFHHHHHGHHHDFFG2?DGGGHHHHGF?FG?2?@@2?FGHBG1FFHFHHHHHHGGFHGFCCCGGHHHHDGCFECGCDD.AAFGFFFECFGGGGGGGGGGG;DFFFFFAABFFEFFFFFE>ACCFFFFBFFAFFFFFDFFFFFFAD?AEF?;;-;ADBFBBDD.BAFFFFFF
@M03896:38:000000000-B4D98:1:1102:22319:13519 1:N:0:164
AACGTAGGGTGCAAGCGTTGTCCGGAATTACTGGGTGTAAAGGGAGCGCAGGCGGACCGGCAAGTTGGAAGTGAAAACTATGGGCTCAACCCATAAATTGCTCTCAAAACTGCTGGCCTTGAGTAGTGCAGAGGTAGGTGGAATTCCCGGTGTAGCGGTGGAATGCGTAGATATCGGGAGGAACACCAGTGGCGAAGGCGACCTACTGGGCACCAACTGACGCTGAGGCTCGAAAGCATGGGTAGCAAACA
+
>AAAA>CABFAA45F4A2E2ABFBAEEGHBGHFHHFEEHAGGHCAEE?EEE0AEE0>>>>/>EGGH4B3BFFHFGFFFHFGHHFGHHFBCG?FFF1BBBBGFFFHDG??G?<?@@<CGFHG???GHFHHHHBG/FCFE1D<FFHEHHGGC@DE<GGG-;AEHCGFGCCEGEGGGGGG?BB@AFFFFGEFCFFCBB=BAA@BBB./;B9BEAFFF?AAFF/FDDFBDF9EE.;;BDFEFFFFEB/AFFFFEA
@M03896:38:000000000-B4D98:1:1102:22332:13532 1:N:0:164
AACGTAGGGTGCAAGCGTTGTCCGGAATTACTGGGTGTAAAGGGAGCGCAGGCGGACCGGCAAGTTGGAAGTGAAAACTATGGGCTCAACCCATAAATTGCTTTCAAAACTGCTGGCCTTGAGTAGTGCAGAGGTAGGTGGAATTCCCGGTGTAGCGGTGGAATGCGTAGATATCGGGAGGAACACCAGTGGCGAAGGCGACCTACTGGGCACCAACTGACGCTGAGGCTCGAAAGCATGGGTAGCAAACA
+
AAAAAFFBBBAA4BG422E2ABDBEBEGHHHHHHHFEEHGHHHGHEEGGFGGGGGCEEGG@>EFGH4BBBFFGHGBFEGFFHHFHHHFGFHEGEB2BBBFGHDGHFHFFG???@@C?GGHHF??DGHGHHHFHGFHFFBFFGHHHGHHGG?DE<DDD@;CGHHHGHEEGGGGGGGGGFFGGGGGGGGFGFGG?FFFFFEBFFFFFFFFBEABDFEADFFFFFFFF?AEEFA;@FDDFFFFFFBF.BFFFFF
@M03896:38:000000000-B4D98:1:1102:23328:13762 1:N:0:164
TACGGAGGGTGCAAGCGTTAATCGGAATTACTGGGCGTAAAGCGCACGCAGGCGGTTTGTTAAGTCAGATGTGAAATCCCCGGGCTCAACCTGGGAACTGCATCTGATACTGGCAAGCTTGAGTCTCGTAGAGGGGGGTAGAATTCCAGGTGTAGCGGTGAAATGCGTAGAGATCTGGAGGAATACCGGTGGCGAAGGCGGCCCCCTGGACGAAGACTGACGCTCAGGTGCGAAAGCGTGGGGAGCAAACA
+
ABBAA3ADBAAA4DFC22E2ABGBEAFGHHHHGGHHGFGEHHHGGCEEGGGGGGGGGGGHHGGHHHFFGHFBGFGBFHHHGGGGGGHFGFHHHHGFHCGGHHHHHHHHGH??F?GGGHHHHFFGGHGHFEGFGHD-@FFFEFFFFFF/;FBFFBFFCDAFFFFFFFAADFEF/FFFFFFFFFFFFFFFFDFDFDFFFFEBAFFFFFFEFFFFFDFABFFFFFFFFFFFFFFF9@DDFFFFFFFEFFFFBFA
@M03896:38:000000000-B4D98:1:1102:23311:13763 1:N:0:164
TACGGAGGGTGCAAGCGTTAATCGGAATTACTGGGCGTAAAGCGCACGCAGGCGGTTTGTTAAGTCAGATGTGAAATCCCCGGGCTCAACCTGGGAACTGCATCTGATACTGGCAAGCTTGAGTCTCGTAGAGGGGGGTAGAATTCCAGGTGTAGCGGTGAAATGCGTAGAGATCTGGAGGAATACCGGTGGCGAAGGCGGCCCCCTGGACGAAGACTGACGCTCAGGTGCGAAAGCGTGGGGAGCAAACA
+
BBBBAAADB?AA4FE422E2ABGBBAFGHGHHGGHGGGGEHHHGG?ECGGGGGGGGGGGHHHFGGHFBGHHGHHHGHHHGGGGGEGHEGHGGHHAGF/BBGHHHHHGGGH>?F?GHGHHHHGFFGHGGFEGGHHGGGFFDABBFFFFBFF9FB;FFBC;CEFFFFFFDFFFFEFFFFEFFDFFFFFFF@-@DFFFFFDFFBDDFFCDFEFA9BBFFBBB;FFFFFFFFFF;9.@AAFD9;DCBEFFFFFF.
@M03896:38:000000000-B4D98:1:1102:22621:13967 1:N:0:164
TACGTAGGGAGCAAGCGTTATCCGGATTTACTGGGTGTAAAGGGCGTGTAGGCGGGACTGCAAGTCAGATGTGAAAACTATGGGCTCAACTCATAGCCTGCATTTGAAACTGTAGTTCTTGAGTGCTGGAGAGGCAAATGGAACTCCTAGTGTAGCGGTGAAATGCGTAGATATTAGGAAGAACACCAGTGGCGAAGGCGATTTGCTGGACAGTAACTGACGCTGAGGCGCGAAAGTGTGGGGAGCAAACA
+
ABABABFAA4AAA4G4E2E2ABDAA2EEHFGHGFEAAEF5FGHGGEEEAGGEG?EFEGHE3F@BBB4BBFFBFG?4BFFFGGHGHHHFHHGBG4??B3BFGHHHHGGBFGB3BBB?FFHHHGF@F@GFGGFFADGGFFGFCFDHHHHHGFFF>FGGFC<@EHGHDGE<DCEGHHGHFGFGFFFCHHGEFCFBECFGFGFFGGGFFFEFFFFFEFFFFFFBFFFFFFFEEFFFDFAD9F9BADFEFFEFFFF
@M03896:38:000000000-B4D98:1:1102:3912:14183 1:N:0:164
TACGTAGGGGGCAAGCGTTATCCGGAATTACTGGGTGTAAAGGGTGCGTAGGTGGTATGGCAAGTCAGAAGTGAAAACCCAGGGCTTAACTCTGGGACTGCTTTTGAAACTGTCAGACTGGAGTGCAGGAGAGGTAAGCGGAATTCCTAGTGTAGCGGTGAAATGCGTAGATATTAGGAGGAACATCAGTGGCGAAGGCGGCTTACTGGACTGAAACTGACACTGAGGCACGAAAGCGTGGGGAGCAAACA
+
ABBAAFF@BA2>2AFC?2E2ABDAAEEGHHHHGHHCEFGFHHHGGFECFEEEDGGG5GHGGGHGHH4BBBGFGGGBEFEGGEGEFCGHHGHGGHFGHGHHHHHHHHEBFGB3BBB?BCGFFFBFGGHHHGGGFGGHHFFCACGGHHHGHHFGFFGGC<=CFHHHFGCCFGGHGHHGHGHHGFFFHHHEFFFGEFGFGGEBCFAFFFFFFFFFFFFFFFFFFFBFFFFFFFAAADA:FADDFFFFFDFFFFF
@M03896:38:000000000-B4D98:1:1102:15867:14344 1:N:0:164
TACGTATGTTGCGAGCGTTATCCGGAATTATTGGGCTTAAAGGGCATCTAGGCGGTAAGACAAGTTGAAGGTGAAAACCTGTGGCTCAACCATAGGCTTGCCTACAAAACTGTTGAACTAGAGTACTGGAAAGGTGGGTGGAACTACACGAGTAGAGGTGAAATTCGTAGATATGTGTAGGAATGCCGATGATGAAGATAACTCACTGGACAGAAACTGACGCTGAAGTGCGAAAGCTAGGGGAGCAAACA
+
BBBBA4BF@@FFE2E2A2E2ABDB2AAFHFHHHHGHHHHDDEFEGGFHHBHBFEGGG1GFD??BDD5BBB@BFGH@FEEFFDGCGHHEGFHGH3FGG3F@GFHHFFGB0GB3B?BBBCDBFFBBBF2DCGF1@G1FCC?AAGFFBGGFGD-@><F>>F1<DDDGH0</<<.D0DG0D=DGBGHFBGHG@CF0CFH;B00B0:CFGFBFFC;BEFGBFF0:;9CAGD99BFF;.9-;////AEFFBDFFFFA
@M03896:38:000000000-B4D98:1:1102:4487:14490 1:N:0:164
TACGGAGGGTGCAAGCGTTAATCGGAATTACTGGGCGTAAAGCGCACGCAGGCGGTTTGTTAAGTCAGATGTGAAATCCCCGGGCTCAACCTGGGAACTGCATCTGATACTGGCAAGCTTGAGTCTCGTAGAGGGGGGTAGAATTCCAGGTGTAGCGGTGAAATGCGTAGAGATCTGGAGGAATACCGGTGGCGAAGGCGGCCCCCTGGACGAAGACTGACGCTCAGGTGCGAAAGCGTGGGGAGCAAACA
+
AAAAAAADD2A>B5G4E2F2ABGBBAFFHFGHFFGHGGGFGHGFGFECFGGEGCEEEEGGFGHGGGBB@FFBFGF4BGHFGEGGGGHHHHHGFGGAGGHHGHHHHFHGHH????@CFHHHGHFGHHGFFAFFDC?CCBFDEFFFFFFBBBBFF;FBFB9@AFFFFFAAFFEFFFFFFBFFDFFFFFFD-;BDFFFFFFFDFFFFFFAEEF.@@@DABFFBFFFFF?BBFFB;.@CAFFFFFFFE9AAFFF?
@M03896:38:000000000-B4D98:1:1102:4504:14501 1:N:0:164
TACGGAGGGTGCAAGCGTTAATCGGAATTACTGGGCGTAAAGCGCACGCAGGCGGTTTGTTAAGTCAGATGTGAAATCCCCGGGCTCAACCTGGGAACTGCATCTGATACTGGCAAGCTTGAGTCTCGTAGAGGGGGGTAGAATTCCAGGTGTAGCGGTGAAATGCGTAGAGATCTGGAGGAATACCGGTGGCGAAGGCGGCCCCCTGGACGAAGACTGACGCTCAGGTGCGAAAGCGTGGGGAGCAAACA
+
BBBBAAABB22A4DGA22E2ABGBA2FFHHHHFFGGFGEEGHHGGGEEGGEGGGGGEGGHHFGGFH@BBGHFFFF4BGGGFEGEEGHFHGHGCFEFHGHHHGHHHHHHGH?>??22?FGGFFGHHHHCFDFEBBE--;BDFFFFFFB/BBBFFBBFD-;@FFFFFF.;AD.F/;FFFBF?FFF/BFFA:::.;BFFA?E@FFDCFFFE?BFF;;D:BF//;.D.;A9/FFF@ADD.B.DFFFFFFAEFFF.
@M03896:38:000000000-B4D98:1:1102:27094:14585 1:N:0:164
TACGGAGGGTGCAAGCGTTAATCGGAATTACTGGGCGTAAAGCGCACGCAGGCGGTTTGTTAAGTCAGATGTGAAATCCCCGGGCTCAACCTGGGAACTGCATCTGATACTGGCAAGCTTGAGTCTCGTAGAGGGGGGTAGAATTCCAGGTGTAGCGGTGAAATGCGTAGAGATCTGGAGGAATACCGGTGGCGAAGGCGGCCCCCTGGACGAAGACTGACGCTCAGGTGCGAAAGCGTGGGGAGCAAACA
+
BBBBB3ADDAAA45F4A2E2ABFBBBEFHFGHG3GGGFGEHHHGGGGGGGGGGGGGEFGHFBBFFGBFGHHFGHG4BGHFFGGGGGHFFHHHHHGHHAGHHGHHHHFH?G?2??@<FGHHG??GFGGGFEGFFBDFCFFFFFFFFFF/BFBFBFFBBDDFEFFFFFDDFFFFFFFFFBFFFFFFFFFFFFFFFFFAFFECFFFFF9DEFFAA;-A9;FF;B.9DF.BBBBB@;9@DFDFFFFBAFAAFFF.
@M03896:38:000000000-B4D98:1:1102:27074:14587 1:N:0:164
TACGGAGGGTGCAAGCGTTAATCGGAATTACTGGGCGTAAAGCGCACGCAGGCGGTTTGTTAAGTCAGATGTGAAATCCCCGGGCTCAACCTGGGAACTGCATCTGATACTGGCAAGCTTGAGTCTCGTAGAGGGGGGTAGAATTCCAGGTGTAGCGGTGAAATGCGTAGAGATCTGGAGGAATACCGGTGGCGAAGGCGGCCCCCTGGACGAAGACTGACGCTCAGGTGCGAAAGCGTGGGGAGCAAACA
+
BBB@A>ADB?AA4GGA22A2ABFBBBFFHGHGFFGFEFEEGHGEF?EEEFGCGGGGGGGHHHFFGHFBGHGGHGGDGHHHGGGGEGGGGHHGHAEHHCGFGHHHHHHFFH?>??FB<GHHHHGHHHF??CFA<GAC?FFDEFFFFFFBBF/BB;BFF@;>EFFFFFD;.@?FBFFFFFFFFFFFFFFD>;=DABCFFFE@DFFFFFBEFFFFFFFFBFFFFFAADFFFFB;;:@DDFFAFCFAABAEFFF.
@M03896:38:000000000-B4D98:1:1102:27020:14600 1:N:0:164
TACGGAGGGTGCAAGCGTTAATCGGAATTACTGGGCGTAAAGCGCACGCAGGCGGTTTGTTAAGTCAGATGTGAAATCCCCGGGCTCAACCTGGGAACTGCATCTGATACTGGCAAGCTTGAGTCTCGTAGAGGGGGGTAGAATTCCAGGTGTAGCGGTGAAATGCGTAGAGATCTGGAGGAATACCGGTGGCGAAGGCGGCCCCCTGGACGAAGACTGACGCTCAGGTGCGAAAGCGTGGGGAGCAAACA
+
BBB@A3AA22A>4AF4E222ABFABBEFHGGHFBGGCEGEGHHGECEAEGFGG?E@E1EBFFDGFF@BGGFBGHG4BGHHGGGFGGHGHHGGHGFHHGHHHHHHHHHHGH?2??@FFHHHGF1?FFGFFDECDGD??BFFFFFFFFFBFFFF9;B;-;.;9BFFBFADDFEFB9BFFFEFFFFFFFFFDBFFFFFFA.ABAFFFFF=AEFFFB-DABFFFFFDDFFBBBBB@;@@DFDDDFFFEFFFFEF.
@M03896:38:000000000-B4D98:1:1102:7098:14692 1:N:0:164
TACGTAGGGGGCAAGCGTTATCCGGAATTACTGGGTGTAAAGGGTGCGTAGGTGGTATGGCAAGTCAGAAGTGAAAACCCAGGGCTTAACTCTGGGACTGCTTTTGAAACTGTCAGACTGGAGTGCAGGAGAGGTAAGCGGAATTCCTAGTGTAGCGGTGAAATGCGTAGATATTAGGAGGAACATCAGTGGCGAAGGCGGCTTACTGGACTGAAACTGACACTGAGGCACGAAAGCGTGGGGAGCAAACA
+
BCBBAFFCBC2>AFCA22E2ABDBABAFHHHHHEGGEGHHHHHGHFEEFECGGGGGBGHHFFGFGH4B@FGGHGG4BCEEFCFE?CGFHFGHHGFHFGFGHFHHHHAFFH?3BBB?FFFF?F0BGFGHHGGHGGFGGHG/>ADGHHHGHHBG>>DFC<<CEHHHGGCCDGGHGHHHHGHHGGHHFHHHFFGGEACADGEADDAFFFF;:FFFFFBFFFFFFFFFBFFAEFAAADDAFDDFFFFFADFFFFF
@M03896:38:000000000-B4D98:1:1102:7088:14713 1:N:0:164
TACGTAGGGGGCAAGCGTTATCCGGAATTACTGGGTGTAAAGGGTGCGTAGGTGGTATGGCAAGTCAGAAGTGAAAACCCAGGGCTTAACTCTGGGACTGCTTTTGAAACTGTCAGACTGGAGTGCAGGAGAGGTAAGCGGAATTCCTAGTGTAGCGGTGAAATGCGTAGATATTAGGAGGAACATCAGTGGCGAAGGCGGCTTACTGGACTGAAACTGACACTGAGGCACGAAAGCGTGGGGAGCAAACA
+
BCCBAFFCCCD>2FCE22E2ABDBABEGHHHHHHHFEEGGHHHGHFEEFEFDGGGGEGHHGGGFFH4BBBGFGGH4@CFFEAFAEGHEHFGHHGFHCGFHHHHHHHCFFHB3BDD3FFHFFGCBGGHHHGGEEEFF2FF?/>AGHHHGHFFG>>GGCECFGHHHFHEEGGGHEHGGHHFHGGHHEHHFFFGGEADGGFEFGFFFFFFFFFFFFFFFFFFFFEFFFFFFEF.;AAAAFDFFFFCEFFFFFFF
@M03896:38:000000000-B4D98:1:1102:8194:15442 1:N:0:164
TACGGAGGATTCAAGCGTTATCCGGATTTATTGGGTTTAAAGGGTGCGTAGGTGGTTTGATAAGTTAGAGGTGAAATTTCGGGGCTCAACCCTGAACGTGCCTCTAATACTGTTGAGCTAGAGAGTAGTTGCGGTAGGCGGAATGTATGGTGTAGCGGTGAAATGCTTAGAGATCATACAGAACACCGATTGCGAAGGCAGCTTACCAAACTATATCTGACGTTGAGGCACGAAAGCGTGGGGAGCAAACA
+
ACBBABCCBFFDAFFE22F2ABDBAAEFHCHHHHHGGGHHHHHGHFECGGGGGHGGGHGGFFDHGH5D5EGGHEEDFGHGHEEEEEHEFFHFHHF?FCGHHHHHHHHHHHB4DDDBFGHFGFBBAF3GHHHHGDBFCFG/>>CFFGHHHHBGGFGG?CCFEHFHGDGGHHGHEHHHHHHCFHGHHHG?-AEFFDBGGGFFGGGGGFFFFFEFFFFFFFFFFFFEAFFEFF9:;DDDFDDFFFFFADFFFFF
@M03896:38:000000000-B4D98:1:1102:8210:15451 1:N:0:164
TACGGAGGATTCAAGCGTTATCCGGATTTATTGGGTTTAAAGGGTGCGTAGGTGGTTTGATAAGTTAGAGGTGAACTTTCGGGGCTCAACCCTGAACGTGCCTCTAATACTGTTGAGCTAGAGAGTAGTTGCGGTAGGCGGAATGTATGGTGTAGCGGTGAAATGCTTAGAGATCATACAGAACACCGATTGCGAAGGCAGCTTACCAAACTATATCTGACGTTGAGGCACGAAAGCGTGGGAAGCAAACA
+
ABBAA3ADAFFFAFFD22E2ABDBABEEH5FGGGHGFFH5DGFGHFEGFECCDBFEFHGFD5DFFG5D5BGFGFF@D5FDGEF@EGG@BGHEGHE3B0F?GHHHGGDHHHB4BB?BBGH2FC?B?B3BGHHHGGBD?CF?>><FFHGHGGDGH1DDC-=CEHHHFFHHHHGFGGHBGBG;GBCFFHGDADGGGBF?FGFGGGBFFFFFFFFFBFBFFFFBF.AFFEFFFE9999DDFFDFFF./..;B9A.
@M03896:38:000000000-B4D98:1:1102:10221:15580 1:N:0:164
AACGTAGGTCACAAGCGTTGTCCGGAATTACTGGGTGTAAAGGGAGCGCAGGCGGGAGACCAAGTTGGAAGTGAAATCCATGGGCTCAACCCATGAACTGCTTTCAAAACTGTTTTTCTTGAGTAGTGCAGAGGTAGGCGGAATTCCCGGTGTAGCGGTGGAATGCGTAGATATCGGGAGGAACACCAGTGGCGAAGGCGGCCTACTGGGCACCAACTGACGCTGAGGCTCGAAAGTGTGGGTAGCAAACA
+
>AAA>CFABDCCAFG4E2E2AAFAEAEFHCGHFCDGAEGEFHHEFEFCGE?EEA@CCEE1FG?F@B@B3FGBBDFBGHH3BBGFFHHGHHH?FCG?B2DGFFHHH?B?GF?2?@@@/FGGGGFFFHDFDDFFC??GBC>-<@CEFHGDA--A;;CGDC;:CEGGBBC;DGEGGGGF??@D9.FFFFFEFFFFABFA>DF=B;BFFFF;/9;FAFFEDFFFFFFFD?FFFFA9-FFD;B/;AAA9.:BFFFF
@M03896:38:000000000-B4D98:1:1102:10239:15587 1:N:0:164
AACGTAGGTCACAAGCGTTGTCCGGAATTACTGGGTGTAAAGGGAGCGCAGGCGGGAGAACAAGTTGGAAGTGAAATCCATGGGCTCAACCCATGAACTGCTTTCAAAACTGTTTTTCTTGAGTAGTGCAGAGGTAGGCGGAATTCCCGGTGTAGCGGTGGAATGCGTAGATATCGGGAGGAACACCAGTGGCGAAGGCGGCCTACTGGGCACCAACTGACGCTGAGGCTCGAAAGTGTGGGTAGCAAACA
+
>AAAAFFBFDFC54F422E2AB5B22AFHGGHHEGFGGGAGHHGEEEEGGGCGGGGCEF1FFE2BG@B3GFGHGG4FGHEGGHGHHHFGHHGGFGFBGHHHHHHHHFGHH?2?@@FFFHGG2FFGHFHHHGHFGFGGE>@><-<GHGG.A@CE;0CD:=@F.0;BF9;ACFGGGGGGFFA?DFFFFFAFFFFFCBDFDE@C-@DFFFB/EAFFFFEDBBFF.;DFFFFFFF=-.:A/B//:D.FEFFFBFF
@M03896:38:000000000-B4D98:1:1102:10221:15601 1:N:0:164
ACCGTAGGTCACAAGCGTTGTCCGGAATTACTGGGTGTAAAGGGAGCGCAGGCGGGAGAACAAGTTGGAAGTGAAATCCATGGGCTCAACCCATGAACTGCTTTCAAAACTGTTTTTCTTGAGTAGTGCAGAGGTAGGCGGAATTCCCGGTGTAGCGGTGGAATGCGTAGATATCGGTAGTAACACCAGTGGCGAAGGCGGCCTACTGGGCCCCAACTGACGCTGAGGCTCGAAAGTGTGGGTAGCCAACA
+
>3>?AABBBB44DGFA2AA2AFDBEFGGHFHHFHHFGEHHBGHGHGGGEEG0EAE/>>?1BBB2BFEGGHHBFDDFFGHFFGHFGGHHHHHG/?F2DGFBGHFGFFFDHH?2?>@C?FFF@F11?FGGHHGHGE?FG.>@>A-.<GDHA-:A:<<;;;::AEFGGF..9BGFFFFED9;C0;0;FFAA9//9;==-9.9-;;;AFF9//...9;.;AF/9B.DDD...99.;-..:/;//.../.;;B...
@M03896:38:000000000-B4D98:1:1102:14679:15618 1:N:0:164
TACGTAGGGTGCAAGCGTTATCCGGAATTATTGGGCGTAAAGGGCTCGTAGGCGGTTCGTCGCGTCCGGTGTGAAAGTCCATCGCTTAACGGTGGATCCGCGCCGGGTACGGGCGGGCTTGAGTGCGGTAGGGGAGACTGGAATTCCCGGTGTAACGGTGGAATGTGTAGATATCGGGAAGAACACCAATGGCGAAGGCAGGTCTCTGGGCCGTCACTGACGCTGAGGAGCGAAAGCGTGGGGAGCGAACA
+
BBBBACFBCBAA4EFC?2F2ABDBABEGHCHHHHHGGEGEHHHGGHHCEEGCHGGGFFGFEE>>>>EEEEEEFHHFHHHGHHHGGHHDHGGDGHGHHBGFFCDFGFGEGH..>@DDGDGGDF0;;FD?;EGFFFDFFEFF;BFFFFFFFF;DA9BBD@;AFEFFFFFFFFFFFFFFFFFFFFFFFFFFFFFFFFDCFDEFFFFFFFFFBFEFFFFADFF:FFDDF?AA/DA@9B=AFDDFFFFFF?==-@-
@M03896:38:000000000-B4D98:1:1102:14691:15634 1:N:0:164
TACGTAGGGTGCAAGCGTTATCCGGAATTATTGGGCGTAAAGGGCTCGTAGGCGGTTCGTCGCGTCCGGTGTGAAAGTCCATCGCTTAACGGTGGATCCGCGCCGGGTACGGGCGGGCTTGAGTGCGGTAGGGGAGACTGGAATTCCCGGTGTAACGGTGGAATGTGTAGATATCGGGAAGAACACCAATGGCGAAGGCAGGTCTCTGGGCCGTCACTGACGCTGAGGAGCGAAAGCGTGGGGAGCGAACA
+
ABBAAFFCCBAACFFC22E2ABDBABEFHBHHHHHGGGGFHHHGGGHGGGGGHGGGEGGFEE>>>>EEFEGEGGHFHHHHHHHCGHHDHGGGGHGGGBGGFCDFGCCCDH.<CDG-@ADFFFB;CFABCFGFFFDF?AFFEBFFFFFFFF=CDBFFD@;EFEFFFFFFFFFFFFF?@DFDFFFFFFFFFFFFFFFFFFFFFFFFFFFB;F.A@DFDFFFFFFDFFDF.FFEBCDFDFFFFFFFFFFCFAF;
@M03896:38:000000000-B4D98:1:1102:2497:16150 1:N:0:164
TACGGAGGGTGCAAGCGTTAATCGGAATTACTGGGCGTAAAGCGCACGCAGGCGGTTTGTTAAGTCAGATGTGAAATCCCCGGGCTCAACCTGGGAACTGCATCTGATACTGGCAAGCTTGAGTCTCGTAGAGGGGGGTAGAATTCCAGGTGTAGCGGTGAAATGCGTAGAGATCTGGAGGAATACCGGTGGCGAAGGCGGCCCCCTGGACGAAGACTGACGCTCAGGTGCGAAAGCGTGGGGAGCAAACA
+
BCBBBABC@AAA45G4A2E2ABGBBEEGHHHHGGEGGEGFHHHGGCFGGEEEEGGGGGGHHHFFFG@BBFFFGHHGGGHHGGGGGGHHHHHHHHGFFGHHHHHHHHFHHHD2??@C/FGHFGFFGHFGFDEFHHGCCF=AAFFFFFFBFFFFF;FBFBADEFFFFFD:DFFFBFFFFFFFFFFFFFFFF;DFFFFFFFFFFFFFFFFFFFFFFFBDFFFFFFFFFFFFFFF@DDFAFFFFFFFFFFFFFA.
@M03896:38:000000000-B4D98:1:1102:13169:16470 1:N:0:164
TACGGAGGGTGCAAGCGTTAATCGGAATTACTGGGCGTAAAGCGCACGCAGGCGGTTTGTTAAGTCAGATGTGAAATCCCCGGGCTCAACCTGGGAACTGCATCTGATACTGGCAAGCTTGAGTCTCGTAGAGGGGGGTAGAATTCCAGGTGTAGCGGTGAAATGCGTAGAGATCTGGAGGAATACCGGTGGCGAAGGCGGCCCCCTGGACGAAGACTGACGCTCAGGTGCGAAAGCGTGGGGAGCAAACA
+
ABAAAAADBAAA4DGA?2E2ABFBBEFGHHHHHGHHGGGEHHHGGCEEGGGGGGGGGGGHHHHHGH4BBFFFGHHFGHHHGGGGGGHGHGHHHHGFHGHHHHHHHHFHGHD2??@FFHHHHF=FGGGGFGGFHHGGGFFFFFFFFFFBFFBFBBFFFDADFFFFFFDDFFFFFFFFFFFFFFFFFFFFF@DFFFFFFFFDFCFFFFFFFFAF=@DAFFFFFFFFFFFFBFFFFFFFFFFDFFFEDFFFFFA
@M03896:38:000000000-B4D98:1:1102:27400:17649 1:N:0:164
TACGGAGGGTGCAAGCGTTAATCGGAATTACTGGGCGTAAAGCGCACGCAGGCGGTTTGTTAAGTCAGATGTGAAATCCCCGGGCTCAACCTGGGAACTGCATCTGATACTGGCAAGCTTGAGTCTCGTAGAGGGGGGTAGAATTCCAGGTGTAGCGGTGAAATGCGTAGAGATCTGGAGGAATACCGGTGGCGAAGGCGGCCCCCTGGACGAAGACTGACGCTCAGGTGCGAAAGCGTGGGGAGCAAACA
+
BAABBABBD?AAB5F4E2E22BFFAAFFHFHHFFGGGGGGHHHGG?EEGGGGGECEEEGGFBGHGHFE3F3BF4G4BFGGGGGGEFHGGHHGHE/0BCGHGHHHGFHGFG?2??@CFGHHFG<F?DGHGFGEHHCC@=BDFFFFFFFBFF/9;;BBBB;99BFF9FAA.BEFBFFFFFFF?DB9:FFD>BFDAD@F;DF-BAFFFDDEAFFA-@;9BFF9BDDDDFB/;FBBA-@DFFFFFFFE;DAB/;;
@M03896:38:000000000-B4D98:1:1102:3096:17759 1:N:0:164
AACGTAGGTCACAAGCGTTGTCCGGAATTACTGGGTGTAAAGGGAGCGCAGGCGGGAAGACAAGTTGGAAGTGAAATCCATGGGCTCAACCCATGAACTGCTTTCAAAACTGTTTTTCTTGAGTAGTGCAGAGGTAGGCGGAATTCCCGGTGTAGCGGTGGAATGCGTAGATATCGGGAGGAACACCAGTGGCGAAGGCGGCCTACTGGGCACCAACTGACGCTGAGGCTCGAAAGTGTGGGTAGCAAACA
+
ABBBA4CADDBCAAFCE2E2ABGBEAEFHGHHGFFGEFHGFGHGHGE?EECEGEE/>/?1BB?BBB@B3GHFGGGGHHHEGFGEGHGFHHHGEGHHBFGHFHHHHFFBFG?2?@@@?FGHGFFFFHHHHHFHHGFGBF<@A@CEHHHG<?-@CCCGCA;:AHGGGFCCDFGGGGGAB?GGGGFFFFFA9:BFA@BDFFEA;FF?BB9;9AABDFFFFFFFFFDDD9AEFF;;-BDABFFFFF.9:B/FFFE
@M03896:38:000000000-B4D98:1:1102:3074:17762 1:N:0:164
AACGTAGGTCACAAGCGTTGTCCGGAATTACTGGGTGTAAAGGGAGCGCAGGCGGGAAGACAAGTTGGAAGTGAAATCCATGGGCTCAACCCATGAACTGCTTTCAAAACTGTTTTTCTTGAGTAGTGCAGAGGTAGGCGGAATTCCCGGTGTAGCGGTGGAATGCGTAGATATCGGGAGGAACACCAGTGGCGAAGGCGGCCTACTGGGCACCAACTGACGCTGAGGCTCGAAAGTGTGGGTAGCAAACA
+
>>A?ABCAFFFC54BE??E2ABDBABEFHFGHHFHFEGHG5GHGHEEC?EGEEGF/>@??FC?BBF4BB?FBGGFBFGHBGHHHHHHEEGHEFHFGBGGHGHHHEBBBBF?2?@@@?GGHG2@@FGGHHHF?<FFCDFGCC@-CHFGGFGGFECGFC@CDG;0C9B;;9BEFGGGGGAAGGBFFFFFAF9BFA@---.A;;9B.FFFFFF?FFFFFDFFFF?;ADDAEAA9;-;9AFF9;9D.9EEFFFF?
@M03896:38:000000000-B4D98:1:1102:3087:17778 1:N:0:164
AACGTAGGTCACAAGCGTTGTCCGGAATTACTGGGTGTAAAGGGAGCGCAGGCGGTAAGACAAGTTGGAAGTGAAATCCATGGGCTCAACCCATGAACTGCTTTCAAAACTGTTTTTCTTGAGTAGTGCAGAGGTAGGCGGAATTCCCGGTGTAGCGGTGGAATGCGTAGATATCGGGAGGAACACCAGTGGCGAAGGCGGCCTACTGGGCACCAACTGACGCTGAGGCTCGAAAGTGTGGGTAGCAAACA
+
AAAAAFFBFFBCBDGA22A2ABFEEEFGHGHHHHHHEEHHHHHGHGGGGAEEFEC0BFGDGGFHFGEFGHHFGH4FHHHFFGHGGHHGHHHGGHFGFHHGGHHHFGHHHHB3BBB2?FGHFGBB?GFGHHHGHGHHHFFFFGGGHHGHD@-@C<=D@@<AEEHHFFC;CCEHGHHEC?ADGBBFFGGGEBBFCCDFABEAFFFFFFFFF?.9AF?EFFFFFFFFFFFEFFFF@FFD/BFF?A9BAFFBB?.
@M03896:38:000000000-B4D98:1:1102:15239:18102 1:N:0:164
TACGGAAGGTCCGGGCGTTATCCGGATTTATTGGGTTTAAAGGGAGCGTAGGCCGTGAGGTAAGCGTGTTGTGAAATGTAGGCGCCCAACGTCTGCACTGCAGCGCGAACTGCCCCACTTGAGTGCGCGCAACGCCGGCGGAACTCGTCGTGTAGCGGTGAAATGCTTAGATATGACGAAGAACCCCGATTGCGAAGGCAGCTGGCGGGAGCGTAACTGACGCTGAAGCTCGAAAGCGCGGGTATCGAACA
+
ACB@AAAACFFF2EEA22E2ABDBABFGHFHHHHHGGGGHHHHGHGEFFGGGHHGFFGGHBHHGHG1EEHEGGFHFGFFFHHGCGGGFGEFGHGCFBFFFHHHHGGCCAD/???FFGDHGGG<FGHGGGGGGCDCGC?A-;;CBFFFAFFADA9BFFCDFFFFFBBFFFFFFFFFFFFFFFFFFFFFFFFFFFDF>DFAFFFFFBDCDFFFFDADFFFFFFFFFFFFFFFFDBBFDFDCBC;::B:::FF=
@M03896:38:000000000-B4D98:1:1102:15257:18107 1:N:0:164
TACGGAAGGTCCGGGCGTTATCCGGATTTATTGGGTTTAAAGGGAGCGTAGGCCGTGAGGTAAGCGTGTTGTGAAATGTAGGCGCCCAACGTCTGCACTGCAGCGCGAACTGCCCCACTTGAGTGCGCGCAACGCCGGCGGAACTCGTCGTGTAGCGGTGAAATGCTTAGATATGACGAAGAACCCCGATTGCGAAGGCAGCTGGCGGGAGCGTAACTGACGCTGAAGCTCGAAAGCGCGGGTATCGAACA
+
ABAAAAAABCFF?EA222E2ABDBABEGHFHHGHHGFGHGFHGGHGGEEEFCHHGFEFGHCGGGHG1?EGEFEHHGGFFBGGGFGGGCHDGHHGFFBCDFGFHHGGCB>C/<<??FEDHFGG<>FGCGGGFA@DCCC?@?;;BDFFFFFBADA;BBB@;BEFFFFBFFFFFFFFFFFDEDFFFFFFF;-BAEFFFFFFFFDFEF.AF@DFFDDAF:DFFFFFFFFDFFFFBA@FFDFDFFFFFCFBDF/AB
@M03896:38:000000000-B4D98:1:1102:15239:18123 1:N:0:164
TACGGAAGGTCCGGGCGTTATCCGGATTTATTGGGTTTAAAGGGAGCGTAGGCCGTGAGGTAAGCGTGTTGTGAAATGTAGGCGCCCAACGTCTGCACTGCAGCGCGAACTGCCCCACTTGAGTGCGCGCAACGCCGGCGGAACTCGTCGTGTAGCGGTGAAATGCTTAGATATGACGAAGAACCCCGATTGCGAAGGCAGCTGGCGGGAGCGTAACTGACGCTGAAGCTCGAAAGCGCGGGTATCGAACA
+
A>AA1AAA1CFF11AAA0A0ABFAA/EEHBGHGDCEFGHHFHGGGGGCAE?>FG>E@/E00FGHHE>?EFFFAFB@F1B2GGECGEGGHGA<GFFBBBBBFFHH/BCCGG?1????ECF=<G1=>F@C@CGC;:@C-9:-9;@@FFF-B?@B9;9F@-999BFF/9BBBFFFFFFFFFE@FBFFFFF@-9BEB-;9@AAAAAFE-;9;9@@;9:A:BFFBFBFFFAFBFFB;@-A:F-@;@@@?/;AABF-
@M03896:38:000000000-B4D98:1:1102:8792:18163 1:N:0:164
TACGGAGGGTGCAAGCGTTAATCGGAATTACTGGGCGTAAAGCGCACGCAGGCGGTTTGTTAAGTCAGATGTGAAATCCCCGGGCTCAACCTGGGAACTGCATCTGATACTGGCAAGCTTGAGTCTCGTAGAGGGGGGTAGAATTCCAGGTGTAGCGGTGAAATGCGTAGAGATCTGGAGGAATACCGGTGGCGAAGGCGGCCCCCTGGACGAAGACTGACGCTCAGGTGCGAAAGCGTGGGGAGCAAACA
+
AAA?>>A?D2>>4EDC22E2AGHBBEFGHHHHGGEGGGGEHHGEGCEEGGG?E@EGGGGHGGGFGH@BBGFFGFGBFHHHGGGGFGHGHGHHHGF0BFGGHHHHHHHHFH?2??@GFHHHGH1FGHGGFDFFGHA<--BDEBBFFFB;:B/BF;BFF=DFFFFFFFA;DFEFEFFFFBFFFFFFFFFDDDFBA;B--AEB-BCFD@B;.BAD>DDABBFBF.ADF?FBFFFDD=;AFDDFFFAF;AA9FA.
@M03896:38:000000000-B4D98:1:1102:28854:19012 1:N:0:164
TACGGAGGGTGCAAGCGTTAATCGGAATTACTGGGCGTAAAGCGCACGCAGGCGGTTTGTTAAGTCAGATGTGAAATCCCCGGGCTCAACCTGGGAACTGCATCTGATACTGGCAAGCTTGAGTCTCGTAGAGGGGGGTAGAATTCCAGGTGTAGCGGTGAAATGCGTAGAGATCTGGAGGAATACCGGTGGCGAAGGCGGCCCCCTGGACGAAGACTGACGCTCAGGTGCGAAAGCGTGGGGAGCAAACA
+
AAB3>>AAD2A>4A4A22E2ABD2AA2BGDGGBBAFEEEEGFFEE?EAEGG0EEGEGGGHFHBBBBBBBGFFFFFBGGHGGEF@EEFBFGHHG0FGG?BFGHHHGGDGFH?2??GF/FGHBFGGHBF?FDFE1CD@AFCD.FFFFFF:BF/BB;;BB@;BEFBFFF9;.9A/FFFFF//;.;FFFFFA-;-D:;@@-9;-;-@BFF@.9FFBFBFFBFFFFFDDFF/9//;;.@F9FAA.9=-9-9;BFF.
@M03896:38:000000000-B4D98:1:1102:28875:19014 1:N:0:164
TACGGAGGGTGCAAGCGTTAATCGGAATTACTGGGCGTAAAGCGCACGCAGGCGGTTTGTTAAGTCAGATGTGAAATCCCCGGGCTCAACCTGGGAACTGCATCTGATACTGGCAAGCTTGAGTCTCGTAGAGGGGGGTAGAATTCCAGGTGTAGCGGTGAAATGCGTAGAGATCTGGAGGAATACCGGTGGCGAAGGCGGCCCCCTGGACGAAGACTGACGCTCAGGTGCGAAAGCGTGGGGAGCAAACA
+
CCCBCAABC?AA45G4E2E2ABFBBBFFHFHHHHHHGGGEHHHGG?ECGAEFFGGGGGGHGGGHGHGGFHFGHHG?FDGHGGGGGGHFGHHHHHFFFAGGHHHHHHHHGG?>F?FCFHHHHF<GGGGGFEGFGHDC?CFFFFFFFFFBFFBFFBFFDD;CEFFFFFDDDDFFEFFFFFFFBFFFFFFFFBFFFFF@CFFDFFFFFFFFFFFF@@DAFFFBFFDDFDBFFFFB?A;DBDDFFDA9DDEFFF9
@M03896:38:000000000-B4D98:1:1102:8594:19236 1:N:0:164
TACGTAGGGTGCAAGCGTTATCCGGAATTATTGGGCGTAAAGGGCTCGTAGGCGGTTCGTCGCGTCCGGTGTGAACGTCCATCGCTTAACGGTGGATCCGCGCCGGGTACGGGCGGGCTTGAGTGCGGTAGGGGAGACTGGAATTCCCGGTGTAACGGTGGAATGTGTAGATATCGGGAAGAACACCAATGGCGAAGGCAGGTCTCTGGGCCGTCACTGACGCTGAGGAGCGAAAGCGTGGGGAGCGAACA
+
>AABA4CAACAA45B422A2ABDBAAEFH5FHHGHHGGA22DBE1FEEEGFGEEGG?FE1EE/>>>>>EEE?E443???EE4GFEHHDGBAD/F?GB2?FF><><><>->>.<<-;-?DGG;=;9;ABEDFFEFD;DEFBABF/BFFBD=@B;/:/DD.;A.;F;/9;BFFF/;9ECFF=D.99;..:?B/BFCB-@.;.DC9BBBBBBF..-999.;9;:?DD.:.EFFFC-->A/9.99>-.-A---;-
@M03896:38:000000000-B4D98:1:1102:8614:19246 1:N:0:164
TACGTAGGGTGCAAGCGTTATCCGGAATTATTGGGCGTAAAGGGCTCGTAGGCGGTTCGTCGCGTCCGGTGTGAAAGTCCATCGCTTAACGGTGGATCCGCGCCGGGTACGGGCGGGCTTGAGTGCGGTAGGGGAGACTGGAATTCCCGGTGTAACGGTGGAATGTGTAGATATCGGGAAGAACACCAATGGCGAAGGCAGGTCTCTGGGCCGTCACTGACGCTGAGGAGCGAAAGCGTGGGGAGCGAACA
+
BCBBAFFBABAAB5F4A2E2ABFAEBEGHBGHHHHHGGEBGHGGGGGFEEFGHGGGGGGEDF>>>>>>E@E?EFGBGGHHHHHGGGHDHFGGGHGEH2GGGBB>CDFC@G<.><<@AFGGGF0;BCC@9EFFFFFF.EFEABFFFFFFFF;DABBFFC;AD9BFBB;;B0FFBFFFFFFCDFBFFFFFFFFFFFFCCFFFDB9FBFFFFFFFFAAAAFF;BDFFFDFFFFEA;;;AFD.ADFFA;ADB=B-
@M03896:38:000000000-B4D98:1:1102:27085:19313 1:N:0:164
TACGGAGGGTGCAAGCGTTAATCGGAATTACTGGGCGTAAAGCGCACGCAGGCGGTTTGTTAAGTCAGATGTGAAATCCCCGGGCTCAACCTGGGAACTGCATCTGATACTGGCAAGCTTGAGTCTCGTAGAGGGGGGTAGAATTCCAGGTGTAGCGGTGAAATGCGTAGAGATCTGGAGGAATACCGGTGGCGAAGGCGGACCCCTGGACGAAGACTGACGCGCAGGTGCGAAAGCGTGGGGAGCAAACA
+
AAAAAAA111>>1DB0A000ABF0BAFCGFGGB1FAEEEECFHGE/EAFEGCG/E/>/>0BFBDF@BBFB121BD1BGGHG?ECEGHFHCG0<0/GHFHFHGHHG12>?1>2?/@C?CHF0G1?1FGH?EFE<<E-<-;A9F/BFFBB//;/;//9;@:-9BBB9/:;--AFFFFFEBB-ABFB9FFB-;--;;9@-9A9--;;ABFE?FF;--A-9FFFF-;--9@@A/B@?;@-BAA->->-99A/B--
@M03896:38:000000000-B4D98:1:1102:27106:19314 1:N:0:164
TACGGAGGGTGCAAGCGTTAATCGGAATTACTGGGCGTAAAGCGCACGCAGGCGGTTTGTTAAGTCAGATGTGAAATCCCCGGGCTCAACCTGGGAACTGCATCTGATACTGGCAAGCTTGAGTCTCGTAGAGGGGGGTAGAATTCCAGGTGTAGCGGTGAAATGCGTAGAGATCTGGAGGAATACCGGTGGCGAAGGCGGCCCCCTGGACGAAGACTGACGCTCCGGTGCGAACGCGTGGGGAGCAAAC
+
BBBAAAAB?2AA4FGAE2E2ABGFEBCFHHHHEFGGEFGFCHHGGCEEGEEEGEEEEEGCFFGFFGGGHHFBFGBFFGHHFGGGGGHHHHHHHAE0GCFGHHHGFGHDGH?2??@@CCGHGGGGDGFGFDGGHGCD-@;AABFFFFFBBBBFB;B;B@;9EFFFBF9;.@EFBFFFFB:ADFFFFFFFBB>DFF;BADE--BAC@>BEEFFB@@?.9/B/BDF....---;;DD--.---9@@.;DEBFF
@M03896:38:000000000-B4D98:1:1102:4019:19784 1:N:0:164
TCCGGCTGACTGACTGTAACGAGATCTCGTATGCCGTCTTCTGCTTGAAAACAAATACACAATAAATCCATAACCTACTCTAGTCGTATACAACTTCAACTAACACCTAATACAATACGATCGTGATCTATCCCGACCTTATTACAGAAACACATAAACCAAGACAGGACTTATACAATCGCTTTATTCGGCCCACTCATAACCTCATGACATTGCTATCTGTCGTACAATTAACTCTTATATACACTACA
+
BBCBADDDFFFFGGF5A6F5A2BACBFHHFEHFGGGGGHGHHHFHHHFGDG3B1B553B3313BBFGFF35DA33533335@5D5>1133443@33BB344@@3BF13BB444D3433/////20334?44433/<//?233332<22@222</@22110//00<00/0>01111>11=>..0..000=/.-<-...:/000//0//000/0;000000/;000.;...00000000000000;0009/9/
@M03896:38:000000000-B4D98:1:1102:5210:19793 1:N:0:164
TACGGAGGGTGCAAGCGTTAATCGGAATTACTGGGCGTAAAGCGCACGCAGGCGGTTTGTTAAGTCAGATGTGAAATCCCCGGGCTCAACCTGGGAACTGCATCTGATACTGGCAAGCTTGAGTCTCGTAGAGGGGGGTAGAATTCCAGGTGTAGCGGTGAAATGCGTAGAGATCTGGAGGAATACCGGTGGCGAAGGCGGCCCCCTGGACGAAGACTGACGCTCAGGTGCGAAAGCGTGGGGAGCAAACA
+
BBBBB>ADB2AA45F4E2E2ABFBEEFGHGHHHGFGFGGEHHHGGCEFGEGGGGGGGGGHGBFGGGBBBGFFFHFBBGHGGGGGGGHEHGHGHHGGGGHHHHHGHHFGFG?2??FCFFHHFFFGFHGGFGGFHHDGGFCDFFFFFFFBFFFFFBFBDAADEFBFFFDA.BFF/FFFFFEFDFFFFFFFFD;AADA@DFFFFA@CFFFFFFA-;-99BFFFFFFFFFEFFFFDDDFBBDDFFFF?FFEFFFF
@M03896:38:000000000-B4D98:1:1102:10256:19928 1:N:0:164
TACGGAGGGTGCAAGCGTTAATCGGAATTACTGGGCGTAAAGCGCACGCAGGCGGTTTGTTAAGTCAGATGTGAAATCCCCGGGCTCAACCTGGGAACTGCATCTGATACTGGCAAGCTTGAGTCTCGTAGAGGGGGGTAGAATTCCAGGTGTAGCGGTGAAATGCGTAGAGATCTGGAGGAATACCGGTGGCGAAGGCGGCCCCCTGGACGAAGACTGACGCTCAGGTGCGAAAGCGTGGGGAGCAAACA
+
BCBBAABBB?AABEGA22E2AFGBBEFGHGHHGGHHGGGEHHHGG?EEGGGCGGGGGGGHHHHHGH@BBFFBBGGFGHHHGGGGGGHEGHHHHHGHFEHGHHHHHHHHHHD>??FGFHHHGFGGHHHGFGGFHH<><BFDFFFFFFFFFFFFF;BFFCADFFFFFFAADFFFFFFFFFFFFFFFFFFFFFFFFFFFFFFBFFFFFFFEFFFFFFFFFFFFFFFFFFFFFFF@DDFDFFFFFFAFAAEFFF.
@M03896:38:000000000-B4D98:1:1102:24427:20475 1:N:0:164
TACAGAGGGTGCAAGCGTTAATCGGATTTACTGGGCGTAAAGCGCGCGTAGGTGGCCAATTAAGTCAAATGTGAAATCCCCGAGCTTAACTTGGGAATTGCATTCGATACTGGTTGGCTAGAGTATGGGAGAGGATGGTAGAATTCCAGGTGTAGCGGTGAAATGCGTAGAGATCTGGAGGAATACCGATGGCGAAGGCAGCCATCTGGCCTAATACTGACACTGAGGTGCGAAAGCATGGGGAGCAAACA
+
BCBBBDFBBAAA45GA22E2ABGBBBEFHFHHFFGHGGFEHGGGGCGGFGGGBFFHFFHHHHHHGHB@BFDBFFGFFGHGFFGGGGHGHGHHHHHHFHHHHBFHHHDGFFB3BDB/>FGFGF@DDGHHFHGGGGGHEEHHFFHHHHHBGFBFF>GGFA<EEHHHFHEEGGGHFHGHHHHHGEFHGGGFFGGGFGGCGGEFGGFEFFFBBFFFEFFFFFFFFEFFFFFFFFFADDFFFFFFFFFFFFFFFFF
@M03896:38:000000000-B4D98:1:1102:24423:20493 1:N:0:164
TACAGAGGGTGCAAGCGTTAATCGGATTTACTGGGCGTAAAGCGCGCGTAGGTGGCCAATTAAGTCAAATGTGAAATCCCCGAGCTTAACTTGGGAATTGCATTCGATACTGGTTGGCTAGAGTATGGGAGAGGATGGTAGAATTCCAGGTGTAGCGGTGAAATGCGTAGAGATCTGGAGTAATACCGATGGCGAAGGCAGCCATCTGGCCTAATACTGACACTGAGGTGCGAAAGCATGGGGAGCAAACA
+
CCBABFFBC??>CGBA22EAABFBBAFGHEGGACCGGEGG2GFFE0EEEE@EDBFFEFGGFHFHGG4EBGFBFFFGHGBGGGGGGCGFHGFFGGHEHGHHGEGHFGFDFDB3BDB<>FFFCF2@FGFF0FGCEEFFFFGF?FFHFGFED<1CF>FF@<<AEFFHHD.<;CEFBGHHH0FH0;:;GHF?EF?A;AC?F?C?.EEFFB9;B09BFBFFFBB0;BFFF009BEFAD--;B:BF.A.AB?A/9A;
@M03896:38:000000000-B4D98:1:1102:13009:20560 1:N:0:164
TACGGAGGGTGCAAGCGTTAATCGGAATTACTGGGCGTAAAGCGCACGCAGGCGGTTTGTTAAGTCAGATGTGAAATCCCCGGGCTCAACCTGGGAACTGCATCTGATACTGGCAAGCTTGAGTCTCGTAGAGGGGGGTAGAATTCCAGGTGTAGCGGTGAAATGCGTAGAGATCTGGAGGAATACCGGTGGCGAAGCCGGCCCCCTGGACGAAGACTGACGCTCAGGGGCGAAAGCGTGGGGAGCAAACA
+
BCCBB>ABCAAA4AG4A2E2ABFBEEFGHHHHHGHHGGGEFHHGGGGGGFGFFGGGGGGHHGFFBG4BBBGBFGGBFHHGGGGGGGHFHGHHHHGFHGHHHHHGHHHHGHDD??CFFHHHHGFFGHGGFEGEGHGGGFFFFFFFFFFFFFEFBBFBBFAFFFBFFFDDFFFFFFFFFB0F.D/90;0D9-;..9:-C-.@-@@BF--;.:.@B-.;9:09:...9.B/.-:-:@-./;.;@FA.=?AFF?.
@M03896:38:000000000-B4D98:1:1102:13024:20569 1:N:0:164
TACGGAGGGTGCAAGCGTTAATCGGAATTACTGGGCGTAAAGCGCACGCAGGCGGTTTGTTAAGTCAGATGTGAAATCCCCGGGCTCAACCTGGGAACTGCATCTGATACTGGCAAGCTTGAGTCTCGTAGAGGGGGGTAGAATTCCAGGTGTAGCGGTGAAATGCGTAGAGATCTGGAGGAATACCGGTGGCGAAGGCGGCCCCCTGGACGAAGACTGACGCTCAGGTGCGAAAGCGTGGGGAGCCAACA
+
ABA@A3AA??2>BAGC?AE2ABGAABFGHHHHGGEHFGGFHHHGGGEEGEGCGGGGGEGGGGFBBG4BBFFFGFFBFHHFGGGGGGHHHGHHGHGHHGHHGHHHHHFHGH?>F?F2FHHGFAFFFGGGFEFCFFECCDFDEEFFFFF9;BFB/;;BB9.-;FFFBBD.D>AFBFFFFFFFFFBFFFFFFBDDFFFFFFEBFFFFFFC?FFF;9;A./BB/BDDDDABFFFF=.BCA/DF?BFFA@D./BE.
@M03896:38:000000000-B4D98:1:1102:8916:20631 1:N:0:164
TACGGAGGGTGCAAGCGTTAATCGGAATTACTGGGCGTAAAGCGCACGCAGGCGGTTTGTTAAGTCAGATGTGAAATCCCCGGGCTCAACCTGGGAACTGCATCTGATACTGGCAAGCTTGAGTCTCGTAGAGGGGGGTAGAATTCCAGGTGTAGCGGTGAAATGCGTAGAGATCTGGAGGAATACCGGTGGCGAAGGCGGCCCCCTGGACGAAGACTGACGCTCAGGTGCGAAAGCGTGGGGAGCAAACA
+
BBBAA3ADDAA>BGBC22E2ABGBABEFHHHHDBGFFGEEFHFEGCEEEGECGGGGGGGHGGGGGH4BBFGGGG4BFGHHGEE/EEGFGHHHHF/GGGHFHFHHHFFHGH?>FFGB?FGGCF1?GFHBFEAEGH.C@DDA;BFFFFFBBFBFF;/BB9;9EFFFFF9;AB?F/FBFFFBFBDFFFFFA9;-DA@-@BFA99DACFFFAAF9@;9D.BF//;AAAFDB/;/B9.@B.FAFFFF;?;;EFBFA
@M03896:38:000000000-B4D98:1:1102:8905:20647 1:N:0:164
TACGGAGGGTGCAAGCGTTAATCGGAATTACTGGGCGTAAAGCGCACGCAGGCGGTTTGTTAAGTCAGATGTGAAATCCCCGGGCTCAACCTGGGAACTGCATCTGATACTGGCAAGCTTGAGTCTCGTAGAGGGGGGTAGAATTCCAGGTGTAGCGGTGAAATGCGTAGAGATCTGGAGGAATACCGGTGGCGAAGGCGGCCCCCTGGACGAAGACTGACGCTCAGGTGCGAAAGCGTGGGGAGCAAACA
+
AAAAAAABBAAA4FG4E2F2AFGBBBFGHHHHGFHHGGFEHHHGGCEAEEE?EGGGGGGHGGGGGH@BFGHFGFGFGHHGGGGGGGHGHHHHHHGHFFHGHHHHHGFHGH?@??FGCGHHGFFFGHGFFGGGGHAACFCA;BFFFFFEFFFFFBFFF;ABEFFFFFDADFFFBFFFFFFFFFFFFFFFF>AFA=DCDFA@C;9>FFFFEFFF=@FDFFFFFFADFFFFFFB;.-BAFDAD;DAEFAEFFFF
@M03896:38:000000000-B4D98:1:1102:16518:21270 1:N:0:164
TACGGAGGGTGCAAGCGTTAATCGGAATTACTGGGCGTAAAGCGCACGCAGGCGGTTTGTTAAGTCAGATGTGAAATCCCCGGGCTCAACCTGGGAACTGCATCTGATACTGGCAAGCTTGAGTCTCGTAGAGGGGGGTAGAATTCCAGGTGTAGCGGTGAAATGCGTAGAGATCTGGAGGAATACCGGTGGCGAAGGCGGCCCCCTGGACGAAGACTGACGCTCAGGTGCGAAAGCGTGGGGAGCAAACA
+
BCBBAAACCAAA4FFCA2F2ABFBBBFGHHHHFFGGGGGEHHHGGGGEGGGFGGGGGGGHGGGGGH@BBGHFGHGBFHHHGGGGEGHFGGHGGHGHHGHHHHHHHHHHGH?>F?FGFHHHGF=FGGGCFGGFHH.CFFFFFFFFFFF0BBFFF;BFF@;:EFFFFFAADFFFFBFFFFFFBFFFBFFFA9-AFCFFFDA@FFFFFFFEFFFFFCFDFFF0BDAADDFFFFB;;DFFFFFFFFFFDDEFFFE
@M03896:38:000000000-B4D98:1:1102:16533:21281 1:N:0:164
TACGGAGGGTGCAAGCGTTAATCGGAATTACTGGGCGTAAAGCGCACGCAGGCGGTTTGTTAAGTCAGATGTGAAATCCCCGGGCTCAACCTGGGAACTGCATCTGATACTGGCAAGCTTGAGTCTCGTAGAGGGGGGTAGAATTCCAGGTGTAGCGGTGAAATGCGTAGAGATCTGGAGGAATACCGGTGGCGAAGGCGGCCCCCTGGACGAAGACTGACGCTCAGGTGCGAAAGCGTGGGGAGCAAACA
+
ABAAAAADB2AABGGCA2E2ABFBBAFFHCGGFBGGGGGE1GGEGGEEFGGCGEGEGGGHFFHGGHFB3FGFGDF4FGHHGGGGFGHHHHHGGAFGFFHHHBHHHDHHHH?2??@@FFHHFFFGHHHFFAFGGH.@C=BFEFFFFFFBBFFFFBFFFDADAFFFFFDDFFFFFFFFFFFFFFFFFFFFB@ADFCFFFFA-@ABFFFFE?FF-@;AABFF/FFFFFDFFF/:;;BDDFFFFFF;9-:EFFF.
@M03896:38:000000000-B4D98:1:1102:16505:21284 1:N:0:164
TACGGAGGGTGCAAGCGTTAATCGGAATTACTGGGCGTAAAGCGCACGCAGGCGGTTTGTTAAGTCAGATGTGAAATCCCCGGGCTCAACCTGGGAACTGCATCTGATACTGGCAAGCTTGAGTCTCGTAGAGGGGGGTAGAATTCCAGGTGTAGCGGTGAAATGCGTAGAGATCTGGAGGAATACCGGTGGCGAAGGCGGCCCCCTGGACGAAGACTGACGCTCAGGTGCGAAAGCGTGGGGAGCAAACA
+
AAA3AAAB@2A>FGFFA2A2ABFAAAFFHHHHFE2BEFEEHHHGGGGGGGGCG0CEGEDEFGHHBG4B@@GB4BGHHHHHGEGCEEHHEHHFC?E0GGHFGGHHHDGFHH?2??FGCFHGCG1?FGF?FD.FDG.<@?BDEFFFFFFBFFBB/;;B@=;9EFBFBF;AFBFFFFFFF//FDDFFFFFDB@B?;@9--999;BBBBBBE.FF;9BFDBFFFFFF.DDFEFFB@D@?DFF..-9BF?DEFFFA
@M03896:38:000000000-B4D98:1:1102:25139:21433 1:N:0:164
TACGGAGGATTCAAGCGTTATCCGGATTTATTGGGTTTAAAGGGTGCGTAGGCGGTTTGATAAGTTAGAGGTGAAATTTCGGGGCTCAACCCTGAACGTGCCTCTAATACTGTTGAGCTAGAGAGTAGTTGCGGTAGGCGGAATGTATGGTGTAGCGGTGAAATGCTTAGAGATCATACAGAACACCGATTGCGAAGGCAGCTTACCAAACTATATCTGACGTTGAGGCACGAAAGCGTGGGGAGCAAACA
+
ABABBBBBBFFF55FA22E2ABDBAAEFHFHHHHHEFFHHHHHGHFEEEEFEHCEGGGGEFFGHGH4BBGGFHHFGGGHHHFGFEEGFHFHGHHF3BCFFGHHHHGHHGHB3BBB3BGHFFG@2EFGFHHHHGGDFGAFD>ADGGGGHHF0GC<GGGDCDGHHHHCGGHHGHEHHGGFFFGFGGGGGBGGGGGGGGGFAFFFFFFFFFFFEFFFFFFFFFF?AFFFFFFFAADFFDFFADFFFFFDFFFF?
@M03896:38:000000000-B4D98:1:1102:20685:21526 1:N:0:164
AACGTAGGTCACAAGCGTTGTCCGGAATTACTGGGTGTAAAGGGAGCGCAGGCGGGAGAACAAGTTGGAAGTGAAATCCATGGGCTCAACCCATGAACTGCTTTCAAAACTGTTTTTCTTGAGTAGTGCAGAGGTAGGCGGAATTCCCGGTGTAGCGGTGGAATGCGTAGATATCGGGAGGAACACCAGTGGCGAAGGCGGCCTACTGGGCACCAACTGACGCTGAGGCTCGAAAGTGTGGGTAGCAAACA
+
AABBAFFAFF4C5AG4A2E2ABDAAAEGHFHHGGGGEEFFFHHGGFGGGEFGFGGGGGGHFFGHBG4BBGGBGHFFFHHEFHHGHHHFFFHGGG?FFHHHHHHHHGHGFH?2D@D@?GGHHF??DGGHHHGFHGHHHGHGCCGGHHHGGFCCC<GGEE;AEEBFFGDCDGGGFGGGGGGGGGFFFFFEF0BBFFFFFFFFAFFFFFFFFFFFFFFFFFFFFFFDDFFA.AAD>FDD0;:BAF.09BFFFEF
@M03896:38:000000000-B4D98:1:1102:26812:23000 1:N:0:164
TACGGAGGGTGCAAGCGTTAATCGGAATTACTGGGCGTAAAGCGCACGCAGGCGGTTTGTTAAGTCAGATGTGAAATCCCCGGGCTCAACCTGGGAACTGCATCTGATACTGGCAAGCTTGAGTCTCGTAGAGGGTGGTAGAATTCCAGGTGTAGCGGTGAAATGCGTAGAGATCTGGAGGAATACCGGTGGCGAAGGCGGCCCCCTGGACGAAGACTGACGCTCAGGTGCGAAAGCGTGGGGAGCAAACA
+
ABBAA3ADD2AA4DGEE2E2ABFBABAAGHGFDBGFEEEAGGFEFCE0FEGCG@E/>EEGGHFG@BBBBFHGHH@BFHHHGEEEEGGEGHHGFAF0GGHHHHHHGHFFHH?2??F2FGGGFFGHHGHF/CFAG0<<<-EGDD<=DGF=DF/CD<;CD@:AEHCGGC;CE?EFFFFFFFG?D.CBFGGGG?BDFBCFAFEBAFFFFFFE.FFC--.;;BFBB.;9D9F9FB;-9-9AF9.;BF=?-AAFFEE
@M03896:38:000000000-B4D98:1:1102:26827:23010 1:N:0:164
TACGGAGGGTGCAAGCGTTAATCGGAATTACTGGGCGTAAAGCGCACGCAGGCGGTTTGTTAAGTCAGATGTGAAATCCCCGGGCTCAACCTGGGAACTGCATCTGATACTGGCAAGCTTGAGTCTCGTAGAGGGGGGTAGAATTCCAGGTGTAGCGGTGAAATGCGTAGAGATCTGGAGGAATACCGGTGGCGAAGGCGGCCCCCTGGACGAAGACTGACGCTCAGGTGCGAAAGCGTGGGGAGCAAACA
+
BBBBB3AD?2AA45FCE2E2ABFBBBFFHHFGDFGHEEGEGHHGG?EEEFGFFEGGEGGFFGDGGGBBFGFFGFG?BGHGGGGGGGHBFGHHHGGFFGHHGHHHHHGHGG?2??@<FGHHGGFHGGHHFGGFHG<--@@DFFFFFBB:BFFFFBFFFD;@EFFFFFDDFFFFBFFFFFFFFFFFFFFFF@FFFFFFADEDFFFFDFFFEFFF-@FDBFFFFFDDFDFFFFFFDFA99AADFFA:DFEFFF?
@M03896:38:000000000-B4D98:1:1102:20855:23674 1:N:0:164
TACGGAGGGTGCAAGCGTTAATCGGAATTACTGGGCGTAAAGCGCACGCAGGCGGTTTGTTAAGTCAGATGTGAAATCCCCGGGCTCAACCTGGGAACTGCATCTGATACTGGCAAGCTTGAGTCTCGTAGAGGGGGGTAGAATTCCAGGTGTAGCGGTGAAATGCGTAGAGATCTGGAGGAATACCGGTGGCGAAGGCGGCCCCCTGGACGAAGACTGACGCTCAGGTGCGAAAGCGTGGGGAGCAAACA
+
ABABA>ADD?AAADG4E2E2AFGFEBFGHHHHFFGHGFFAGHHGG?EEGEEEGGGGGFGEFFGHFG@BBGFBFGE?FGHHGGGGGGHEHHHHHHGHHGHHHHHHHHGGFF?2??@FFHHHHGCFGHGGFDFEGFGCGCDAEFFFFFFBFFBFBBFBD@9@EFFFFFDADBEFFFFFFFFFFFFFFFFFD;BFFFFFFFFDFFDFFFAFFFFF;ADDFFFBFFFAFDFFFFFFACFDFFADCFAEFDEFF?A
@M03896:38:000000000-B4D98:1:1102:13826:23867 1:N:0:164
TACGTAGGGTGCAAGCGTTATCCGGAATTATTGGGCGTAAAGGGCTCGTAGGCGGTTCGTCGCGTCCGGTGTGAAAGTCCATCGCTTAACGGTGGATCCGCGCCGGGTACGGGCGGGCTTGAGTGCGGTAGGGGAGACTGGAATTCCCGGTGTAACGGTGGAATGTGTAGATATCGGGAAGAACACCAATGGCGAAGGCAGGTCTCTGGGCCGTCACTGACGCTGAGGAGCGAAAGCGTGGGGAGCGAACA
+
BBB@AFFCA4AACFGCE2E2ABDBABEFHCHHGHHHGGGGHHHGGFGEEEGGHFGGGGGEEE>>>>>>EEEEEBEGFHHHHHHCGGHGHHD@GEDFF2FFFCDGGCGDGH..ACF-9;DEBF0;FFGFGGGFFF.@DEFB;;FFFFFFFFCFD9BBD@:ADFFFFFFFFFFFFFFE@DFADFFFFFFE9BFFBDFFFFEFFFFFFFFB:BAA:@BAAFF/FDADDDFEFFE@BDADFFFDFFFFFD=A@F;
@M03896:38:000000000-B4D98:1:1102:13814:23881 1:N:0:164
TACGTAGGGTGCAAGCGTTATCCGGAATTATTGGGCGTAAAGGGCTCGTAGGCGGTTCGTCGCGTCCGGTGTGAAAGTCCATCGCTTAACGGTGGATCCGCGCCGGGTACGGGCGGGCTTGAGTGCGGTAGGGGAGACTGGAATTCCCGGTGTAACGGTGGAATGTGTAGATATCGGGAAGAACACCAATGGCGAAGGCAGGTCTCTGGGCCGTCACTGACGCTGAGGAGCGAAAGCGTGGGGAGCGAACA
+
BCBBACFBABAACBG4A2E2AADBEAEGHBHHHHHHGFEEGHHGGGGEEGGGHGGGGGGFEF>>>>EEEEEEEFGBGGHGHHHGGGHGHGGCGHGAG2GGFCDCGDCDGH<<AA@::ADGGFB;FFGFGGGFFFDADEFFEFFFFFFFFFCFA/BBD@;AD;FFFFFFFFFFFFFACFFCDFFFFFFFAFFFFFAFFFFFFAFFFFFFFFAE-;>;AFFBFFFFFFEEFDA;:@CAFFDDFFAFADBF;F;
@M03896:38:000000000-B4D98:1:1102:20492:24583 1:N:0:164
TACGGAGGGTGCAAGCGTTAATCGGAATTACTGGGCGTAAAGCGCACGCAGGCGGTTTGTTAAGTCAGATGTGAAATCCCCGGGCTCAACCTGGGAACTGCATCTGATACTGGCAAGCTTGAGTCTCGTAGAGGGGGGTAGAATTCCAGGTGTAGCGGTGAAATGCGTAGAGATCTGGAGGAATACCGGTGGCGAAGGCGGCCCCCTGGACGAAGACTGACGCTCAGGTGCGAAAGCGTGGGGAGCAAACA
+
BCBBAAADD2AABFGAE2E2ABGBABEFHHHHFGHHGGFEFHHGGGGGGFGGGGGEGGGFFGBBBF@BBFFBGHGFGHHHGGGGGGHGGHHHHGGHHGHHHGHHHGFFFG?2F?FCFHHHGFCFGHGGFEFFGHA<C;CFFFFFFFFFFFBF:;;;@C:@EFBFFFDDFDFFFFFFFFFFFFFFFFFFF:CFFFFFFFEDFDFFFFFFFFFFCFFDFFF;;DFDFD//BFFBABDFFF.ADFFEFDFFFF?
@M03896:38:000000000-B4D98:1:1102:14318:24836 1:N:0:164
TACGGAGGGTGCAAGCGTTAATCGGAATTACTGGGCGTAAAGCGCACGCAGGCGGTTTGTTAAGTCAGATGTGAAATCCCCGGGCTCAACCTGGGAACTGCATCTGATACTGGCAAGCTTGAGTCTCGTAGAGGGGGGTAGAATTCCAGGTGTAGCGGTGAAATGCGTAGAGATCTGGAGGAATACCGGTGGCGAAGGCGGCCCCCTGGACGAAGACTGACGCTCAGGTGCGAAAGCGTGGGGAGCAAACA
+
BCCAAABBBAAABEFEA2E2ABGBBBFGHHHHGGHGGGGFHHHGGFFAFFGGGGGGGGGHGHHHHH@BBGHFGHGGHHHGGEGGEGHFHHHHCHFGHGHHHFHHHHHHFHDDFF=CFGHHCGFFHHGF?EGGGH?@FFFFFFFFFFFFFFFFB;FFFCA;.FFFFFA;DFFFEFFFFEBFADFFFFFD:;BFFDFFFFECAFFFFDCEEFFF;BDDFFFFF?AAFFFFFFF@;@@.FDDFFFFFFFFF0A.
@M03896:38:000000000-B4D98:1:1102:14300:24841 1:N:0:164
TACGGAGGGTGCAAGCGTTAATCGGAATTACTGGGCGTAAAGCGCACGCAGGCGGTTTGTTAAGTCAGATGTGAAATCCCCGGGCTCAACCTGGGAACTGCATCTGATACTGGCAAGCTTGAGTCTCGTAGAGGGGGGTAGAATTCCAGGTGTAGCGGTGAAATGCGTAGAGATCTGGAGGAATACCGGTGGCGAAGGCGGCCCCCTGGACGAAGACTGACGCTCAGGTGCGAAAGCGTGGGGAGCAAACA
+
CCCABABCCAA>AFFE22E2ABFBBBFGHGHHFGHGFGGEHHHGGGFGGGGFGGGGGGGHHHFFFG@BBFHFGFGFFGHGGGGGFGHHGHHHGHEGHGHHHHHHHHFHHHD?F?GGFHHHGFFGHHG<?AFCGHGCCDFFFFFFFFFBFFFFB;BFA@ADFFFFFFADFFFFFFFFFFFFFFFFFFFFD@DFFDFD;FE@FFDFFFFEFFFA=FFABFFFFFDFFFFFFFB;:;D?FDFFFFFFCAEFFF?
@M03896:38:000000000-B4D98:1:1102:13307:25055 1:N:0:164
TACGGAAGGTCCGGGCGTTATCCGGATTTATTGGGTTTAAAGGGAGCGTAGGCCGTGAGGTAAGCGTGTTGTGAAATGTAGGCGCCCAACGTCTGCACTGCAGCGCGAACTGCCCCACTTGAGTGCGCGCAACGCCGGCGGAACTCGTCGTGTAGCGGTGAAATGCTTAGATATGACGAAGAACCCCGATTGCGAAGGCAGCTGGCGGGAGCGTAACTGACGCTGAAGCTCGAAAGCGCGGGTATCGAACA
+
>AAA>>AA@4BF2AAA22E2ABFBAAFGFDGHHHHGFGHGHHHGFFEEEFCEHHGGGFEHCGGHFF1?EHEFEGHGGBBDGBG?FEGFHGGGHGFGFGHGHHHHGG@BCF?????/CDHGGFFFGHGGFCDA@D?CFC;-;;BCFFFFFFFDE9BFF@ADEFFFFFBFFFFFFFFFFDEFDFFFFFFDDFFEFFFFFFAFDFFF.;;9;@FADDDFFFFFFFDFDD/BFFB;@BDDFACF@D-;BB.ABF-
@M03896:38:000000000-B4D98:1:1102:11764:25080 1:N:0:164
TACGGAGGGTGCAAGCGTTAATCGGAATTACTGGGCGTAAAGCGCACGCAGGCGGTTTGTTAAGTCAGATGTGAAATCCCCGGGCTCAACCTGGGAACTGCATCTGATACTGGCAAGCTTGAGTCTCGTAGAGGGGGGTAGAATTCCAGGTGTAGCGGTGAAATGCGTAGAGATCTGGAGGAATACCGGTGGCGAAGGCGGCCCCCTGGACGAAGACTGACGCTCAGGTGCGAAAGCGTGGGGAGCAAACA
+
ABBAA>ABBAA>4AGE22E2ABFBBBFGHHHHFEGGGEGEHHHGGCFEGGGCGGGGGGGHGHGGFHF@BGHGHHHHGHHHGGGGEGHFHHHGHGGHHGHGHHHHHHHHHH?2??@GFHHHGHFGHHGF?CFFFHDCCFDFFFFFFFFBBFBFF;BFFBADFFFFFF;;AFFFFFFFFFFFFFFFFFFFB@BDABBFCFA@BFCFFFDAEFF=-CDDBFFBFDDDFFFFF/;;;:@AFDADFFFFCAAFBA.
@M03896:38:000000000-B4D98:1:1102:11775:25094 1:N:0:164
TACGGAGGGTGCAAGCGTTAATCGGAATTACTGGGCGTAAAGCGCACGCAGGCGGTTTGTTAAGTCAGATGTGAAATCCCCGGGCTCAACCTGGGAACTGCATCTGATACTGGCAAGCTTGAGTCTCGTAGAGGGGGGTAGAATTCCAGGTGTAGCGGTGAAATGCGTAGAGATCTGGAGGAATACCGGTGGCGAAGGCGGCCCCCTGGACGAAGACTGACGCTCAGGTGCGAAAGCGTGGGGAGCAAACA
+
>AA33>ADDA?AFDGF2AF2ABFBABFFHFHHEBEGGFAEFHHGG?EEGGGCGFGGGGGHGHGGGH4BBGGFGHDFGHHHGGGEEGHFHGHGHGGHHGHHHHHHHHFHFH?2??@2FGHHHGFGHHHGFEFFFHGGGFFFFFFFFFFFBFBFF:/;-9:@AFFFFF;ADCFBFBFFFFFFFFFFFFFD99>FABFDFFA9-=@BFFBAEFFF--:9;FF/F?ADFFFFFFB9;--.;.DFFFFF;AAFFF.
@M03896:38:000000000-B4D98:1:1102:11751:25104 1:N:0:164
TACGGAGGGTGCAAGCGTTAATCGGAATTACTGGGCGTAAAGCGCACGCAGGCGGTTTGTTAAGTCAGATGTGAAATCCCCGGGCTCAACCTGGGAACTGCATCTAATACTGGCAAGCTTGAGTCTCGTAGAGGGGGGTAGAATTCCAGGTGTAGCGGTGAAATGCGTAGAGATCTGGAGGAATACCGGTGGCGAAGGCGGCCCCCTGGACGACGACTGACGCTCCGGTTCGAAAGCGTGGGGAGCAAACA
+
ABAA33A?DA?>AFGA22E2ABFAABFGHGHHFCHFGEEEHHHGG?CEGCE@FFGGEFFGGHFFBF@B@FGGGF4EGFHGEEEEEEHFHGHBCGE0BFHFGHFGF?1@FG?2??F1<GGFFC1FGFGGFDEFH0.<-=>DEFBFFFFFFFFFB:B;@9;@EFFFFF9;DBAF99FFF/;FFFEFFFFFB@;D;@@=-.A-;@;BB;-EEF.-9--99ADBFFF.A..-9.9-..9AFF.A=BB?B;AFFF.
@M03896:38:000000000-B4D98:1:1102:17154:25123 1:N:0:164
TACGGAAGGTCCGTGCGTTATCCGGATTTATTGGGTTTAAAGGGAGCGTAGGCCGTGAGGTAAGCGTGTTGTGAAATGTAGGCGCCCAACGTCTGCACTGCAGCGCGAACTGCCCCACTTGAGTGCGCGCAACGCCGGCGGAACTCGTCGTGTAGCGGTGAAATGCTTAGATATGACGAAGAACCCCGATTGCGAAGGCAGCTGGCGGGAGCGTAACTGACGCTGAAGCTCGAAAGCGCGGGTATCGAACA
+
ABBAAAAAAFFFF4AA22E2ABFBABFGHFHHHHHFFGHGHHHGHGEAEFEEHHGEGFFHFGFFGF1BEGEFFHHGHFFGHFG?EGGCFE?FGFFBBF?BGHHHFG/>>B/??@FFGDFF?F1?GGGGADGD@@?A--;?;;ADGGGCEFFDABFFFB;@EFFFFBFFFFFFFFFFFBFFFFFFFFFDFBDFFAD;DA;A?FFFB::9@DFD>DFBDFFFFFFFFABFFFB;9BDDF?BACF-;BFAEFF;
@M03896:38:000000000-B4D98:1:1102:17139:25135 1:N:0:164
TACGGAAGGTCCGGGCGTTATCCGGATTTATTGGGTTTAAAGGGAGCGTAGGCCGTGAGGTAAGCGTGTTGTGAAATGTAGGCGCCCAACGTCTGCACTGCAGCGCGAACTGCCCCACTTGAGTGCGCGCAACGCCGGCGGAACTCGTCGTGTAGCGGTGAAATGCTTAGATATGACGAAGAACCCCGATTGCGAAGGCAGCTGGCGGGAGCGTAACTGACGCTGAAGCTCGAAAGCGCGGGTATCGAACA
+
ABBBAAAABFFFG222A2E2ABFBEEFGHCHHHHHGGGHGHHHGHGEEEE@EGHGEGFFGFGGGHG1??GEFEFHFGDBFHHGCGGGCGDFGHGFF?FGFHHHHGGCBAD<???FFFGHHGFF>GGCG@DGA@DFGGC@?;=BFFFFADDADABFBDBADFFFFFFFFFFFFFFFFFBEC?FFFFFFFFFFFFFFFFFEFFFFFFDB@BFFFBADDDFFFFDFFF.99BFF9BFFFFDFFFFB@BBA9FF;
@M03896:38:000000000-B4D98:1:1102:12279:27142 1:N:0:164
TACAGAGGGTGCAAGCGTTAATCGGAATTACTGGGCGTAAAGCGCGCGTAGGTGGTTTGTTAAGTTGGATGTGAAAGCCCCGGGTTCAACCTGGGAACTGCATCCAAAACTGGCAAGCTAGAGTACGGTAGAGGGTGGTGGAATTTCCTGTGTAGCGGTGAAATGCGTAGATATAGGAAGGAACACCAGTGGCGAAGGCGACCACCTGGACTGATACTGACACTGAGGTGCGAAAGCGTGGGGAGCAAACA
+
BCBAABFABAA>4EDAA2E2AFGBBBCFHHHHGFGGGFFEFFGFG?FCEEGGBFFEGHGHHHGHFH4BFGFFGGFGGGHFGGGEGGGBGFHFGHGHFFFGHHHHHEFGHHB2??=F/GHDFF@D?FEDGHGHHHC.FCAE>FFHHHGGGBDFDDGHCA;EEHFHBGC;DGEGGGGB9BFFDFFGGGGGGFFGC?CGF.;-B;C;EFFBFFFFEBBFFFFFFFFFFFFEFEF;ACFDFFFFFFFFFFFFFF?
@M03896:38:000000000-B4D98:1:1102:12267:27159 1:N:0:164
TACAGAGGGTGCAAGCGTTAATCGGAATTACTGGGCGTAAAGCGCGCGTAGGTGGTTTGTTAAGTTGGATGTGAAAGCCCCGGGTTCAACCTGGGAACTGCATCCAAAACTGGCAAGCTAGAGTACGGTAGAGGGTGGTGGACTTTCCTGTGTAGCGGTGAAATGCGTAGATATAGGAAGGAACACCAGTGGCGAAGGCGACCACCTGGACTGATACTGACACTGAGGTGCGAAAGCGTGGGGAGCAAACA
+
BBBBBDFBBAAAC5FA22E2ABDBABFGHFGHGBCGGGFEHEGGGFGCEEGG@FFEGHGHGGFDFG4B3FFFGFGBGFHHGGGGGGGFGFHFHHGAGFHGHHHHGGHHHHB2??@@CGHFGG@@<FEDHHGHGHG.FC.C>F1=GHFDHBDCD=DGG@CDGHHHGHCEGFFGGFGFCBFGGFGFFGGEFGGFCBF-DDEAFAFFFFFFAFAFFFFFFFFFFFFFF/FAFFFF:>DDFFDDFF;.-;;FBA.
@M03896:38:000000000-B4D98:1:1102:12289:27159 1:N:0:164
TACAGAGGGTGCAAGCGTTAATCGGAATTACTGGGCGTAAAGCGCGCGTAGGTGGTTTGTTAAGTTGGATGTGAAAGCCCCGGGTTCAACCTGGGAACTGCATCCAAAACTGGCAAGCTAGAGTACGGTAGAGGGTGGTGGAATTTCCTGTGTAGCGGTGAAATGCGTAGATATAGGAAGGAACACCAGTGGCGAAGGCGACCACCTGGACTGATACTGACACTGAGGTGCGAAAGCGTGGGGAGCAAACA
+
ABBA35C3>AA>45FE?2E2ABDB2BFFHHGH5B2FEEEEH5FEEEGGEEGEDBFFGHGHHFFBF@@BFGGHHHEFHFHEGGGEGGGFFFHFHHE0BFFGGFHHHE1FGH?1??@F/CH<FFFF@???FFEFGG/.<?AC<G1<GHD=G00<=DDGC;;CE0CGBFAC?CEGEFFF009A?FFFFFGEGFFGA?A@;DE9@;B;EEFBFFFFEBFFFFF/BBBFFBB.;EF;.-9:/9;;-@-.-;;BBF.
@M03896:38:000000000-B4D98:1:1102:17558:27217 1:N:0:164
TACGGAGGGTGCAAGCGTTAATCGGAATTACTGGGCGTAAAGCGCACGCAGGCGGTTTGTTAAGTCAGATGTGAAATCCCCGGGCTCAACCTGGGAACTGCATCTGATACTGGCAAGCTTGAGTCTCGTAGAGGGGGGTAGAATTCCAGGTGTAGCGGTGAAATGCGTAGAGATCTGGAGGAATACCGGTGGCGAAGGCGGCCCCCTGGACGAAGACTGACGCTCAGGTGCGAAAGCGTGGGGAGCAAACA
+
BBBBAABBBAA>45G422E2ABDBAEFGHHHHHGHHGGGEHHHGG?EEEEECGGGEG?EH2BBFBG@B3FFBGGHGGGHH/EECGGHHHGHFGFECFFHHHHHHHHFFFH?>??@C?GHHHG<FF1?GFEGFGH.?@=@DEFFFFFF/BFBFF:BFFDAFEFFFFFDADFFFFFFFFE/AFFBBFFFDB-BDABFABDF;-@BDFBCEFFF--9AA9FFFF?AAFDFF9/;:;@FDFDAAFFFFFF?FFA.
@M03896:38:000000000-B4D98:1:1102:21725:27366 1:N:0:164
ACCGTAGGTCACAAGCGTTGTCCGGAATTACTGGGTGTAAAGGGAGCGCAGGCGGGAGAACAAGTTGGAAGTGAAATCCATGGGCTCAACCCATGAACTGCTTTCAAAACTGTTTTTCTTGAGTAGTGCAGAGGTAGGCGGAATTCCCGGTGTAGCGGTGGAATGCGTAGATATCGGGAGGAACACCAGTGGCGAAGGCGGCCTACTGGGCACCAACTGACGCTGAGGCTCGAAAGTGTGGGTAGCAAACA
+
>3>>>AAAFFFCBEGCE2A22BDBABEFHHHHGFGGEEHGFHGGGGGGGECEEEEGCE?BFF?BBFFFFGHGGHDFGHH3BBGFGHHFHHHFG2CFFGHHHHHHHFGGGH?2?@@@FGHHHHF??FGFHHGHHGCGGFF@@ACEHHHHDC@@;;<<A@;CDEGGFFGEFGGGGGGGGGGG?DBFFFFEFBF/EDFFFAA@BFFFFFFBBEAFFFFFFFFFFFDDFFEEEAF@-FFD/;FFFF9BEFFFFFF
@M03896:38:000000000-B4D98:1:1102:18126:27453 1:N:0:164
TACGTAGGGTGCGAGCGTTGTCCGGAATTACTGGGCGTAAAGAGCTCGTAGGTGGTTTGTCGCGTCGTCTGTGAAATCCCGGGGCTTAACTTCGGGCGTGCAGGCGATACGGGCATAACTTGAGTGCTGTAGGGGAGACTGGAATTCCTGGTGTAGCGGTGAAATGCGCAGATATCAGGAGGAACACCAATGGCGAAGGCAGGTCTCTGGGCAGTAACTGACGCTGAGGAGCGAAAGCATGGGTAGCGAA
+
ABBBAFFBACAAEAEA22E2ABFBEEFGHHHHGGHGGGGEHHHHHFHGEGGG5AEEGHGHFE?>>>>>EGEBFFFBFGHFFFGGFGHFGFGHHGG?CCDFGHHFGG@>CD.<A>D<C=GGHF0<=DFGFGHFHG?D-.CCC:G;FFFGGBC;F999B=;;9EFFF0;EGADAFB/FFFBFEDDFFFF9AAFFBFCFFF9EFD99BFFFFFFA.A/BFFFEF/ADDA.FFB9EFFFCDFFFEFEBB9;9BD
@M03896:38:000000000-B4D98:1:1102:19497:27814 1:N:0:164
TACGGAGGGTGCAAGCGTTAATCGGAATTACTGGGCGTAAAGCGCACGCAGGCGGTTTGTTAAGTCAGATGTGAAATCCCCGGGCTCAACCTGGGAACTGCATCTGATACTGGCAAGCTTGAGTCTCGTAGAGGGGGGTAGAATTCCAGGTGTAGCGGTGAAATGCGTAGAGATCTGGAGGAATACCGGTGGCGAAGGCGGCCCCCTGGACGAAGACTGACGCTCAGGTGCGAAAGCGTGGGGAGCAAACA
+
ABBAAABBBAAA45GA22F2ABFB2AFGHFHHFBGBAEFGHFGGGGGGGGGCGFGGGGGFGEEGFH@BBFGFGFFBGHHHGEGGFGHGEGHGHHF0?FGFGHHHFHHHHH?GGGGFGHHHHGGHHHGG?CFEGFE-@DFFFFFFFFF9:BBBB//9@-;@EFFFBBADDAE9FFBFFFFF?FFF/FFAB@DDFBFFFFEF-BD=CCA;EFFFFDFFFFF9BADFFDB::BB@ACCDB9DADFAEFD?B/;.
@M03896:38:000000000-B4D98:1:1102:19484:27826 1:N:0:164
TACGGAGGGTGCAAGCGTTAATCGGAATTACTGGGCGTAAAGCGCACGCAGGCGGTTTGTTAAGTCAGATGTGAAATCCCCGGGCTCAACCTGGGAACTGCATCTGATACTGGCAAGCTTGAGTCTCGTAGAGGGGGGTAGAATTCCAGGTGTAGCGGTGAAATGCGTAGAGATCTGGAGGAATACCGGTGGCGAAGGCGGCCCCCTGGACGAAGACTGACGCTCAGGTGCGAAAGCGTGGGGAGCAAACA
+
ABBBAABCBAAABBFA?2E2ABFBBEFGHHHHGGHFEEEFHHHGGGGEGCGEGGGGGGGHHHHHGH4BFGHGHHHHHHHHGGGGGGHFFGHGFHGHHGHHHHHHHHFFGHD2??@CFGHHGG?GGHHFFEGGGFDCGFFFFFFFFFFBFFFFF;FFF@ADEFFFFFA;A=EFFFFFFFFFFFFFFFFFA;@DFFFFCDEDFFFFFFFEFFFAFFFFFFFFFFFFFFFFFFF@DFFDFF;ABFF.@DFFFFF
@M03896:38:000000000-B4D98:1:1102:19487:27846 1:N:0:164
TACGGAGGGTGCAAGCGTTAATCGGAATTACTGGGCGTAAAGCGCACGCAGGCGGTTTGTTAAGTCAGATGTGAAATCCCCGGGCTCAACCTGGGAACTGCATCTGATACTGGCAAGCTTGAGTCTCGTAGAGGGGGGTAGAATTCCAGGTGTAGCGGTGAAATGCGTAGAGATCTGGAGGAATACCGGTGGCGAAGGCGGCCCCCTGGACGAAGACTGACGCTCAGGTGCGAAAGCGTGGGGAGCAAACA
+
ABB@AABDDAAABDGA22E2ABFBAAEGHHHHHGHGEFGGHHHGGFGEGCGGGGGGGGGHHHGGGH@BBGHGGHFFGHHHGGGGGGHGGFHHHHGHHGHHHHHHHHHGFH?2??FCFGHHGC?FGGGC?EF.FHGGGFFFFFFFFFFFFFBFF:BBDB;BEFFFFFA;DFFFFFFFFFFFFFFFFFFFFBFFFFFFFFEFA@@BFFDE?FFF;;AAFFFBFFDFFDFFFFF@DBFFEF:ADFFFFDFFEFA
@M03896:38:000000000-B4D98:1:1102:11177:27862 1:N:0:164
TACGGAGGATTCAAGCGTTATCCGGATTTATTGGGTTTAAAGGGTGCGTAGGCGGTTTGATAAGTTAGAGGTGAAATTTCGGGGCTCAACCCTGAACGTGCCTCTAATACTGTTGAGCTAGAGAGTAGTTGCGGTAGGCGGAATGTATGGTGTAGCGGTGAAATGCTTAGAGATCATACAGAACACCGATTGCGAAGGCAGCTTACCAAACTATATCTGACGTTGAGGCACGAAAGCGTGGGGAGCAAACA
+
BBB@ABABBFFFBGGD22E2ABAB2AEGHGHHHHGAFFHGHHGGAEEFFEGCHGEEGGEHBGHHGFBB@FFBFGF4FGHHH/EEEFGFFGHGHHB3B0??FGHHEH3DFH33BBBBFGFFGF2@C@FGHHHFCCGCDE1@-><CG0DGHH0GH<=DC-::.;CFGC:GBFFCFEHFFFFFBBCF/CGC-9AECA@BAAEF9;BFFFF/BEFEFFFFFFFFFDEFF?/;.99;;A9.;;DF>;;?-;;B/AA
@M03896:38:000000000-B4D98:1:1102:11194:27875 1:N:0:164
TACGGAGGATTCAAGCGTTATCCGGATTTATTGGGTTTAAAGGGTGCGTAGGCGGTTTGATAAGTTAGAGGTGAAATTTCGGGGCTCAACCCTGAACGTGCCTCTAATCCTGTTGAGCTAGAGAGTAGTTGCGGTAGGCGGAATGTATGGTGTAGCGGTGAAATGCTTAGAGATCATACAGAACACCGATTGCGAAGGCAGCTTACCAAACTATATCTGACGTTGAGGCACGAAAGCGTGGGGAGCAAACA
+
AABBA3ADAB5D5BF4E2A2ABDB2AEEGBGHGHGBFFHF5AEEB2E?EEGGHGF0EFEDG@BBDD@B3B2BC3FB@BGEG/ECECH3EFHEHHE3BB??E/BGFBFD2BB2BB??BFHDGCF2?@@2@2FFGCAD/?F@><CGF=D0DB0D<DHHG-:;.G0;GFHF000:00:000;BBFBB;FDADDGGGG-9;DE.ADFBFFFBBAE//;B;FFF//..9A?B9A.ADDAA9BADDDFF?@DFBBF.
@M03896:38:000000000-B4D98:1:1102:19252:27878 1:N:0:164
AACGTAGGTCACAAGCGTTGTCCGGAATTACTGGGTGTAAAGGGAGCGCAGGCGGGAAGACAAGTTGGAAGTGAAATCCATGGGCTCAACCCATGAACTGCTTTCAAAACTGTTTTTCTTGAGTAGTGCAGAGGTAGGCGGAATTCCCGGTGTAGCGGTGGAATGCGTAGATATCGGGAGGAACACCAGTGGCGAAGGCGGCCTACTGGGCACCAACTGACGCTGAGGCTCGAAAGTGTGGGTAGCAAACA
+
AAAAAFFBFFFCBEECA2E2ABDBAEFGHGHHGHHFAEHGHHHGHFEFGGFEGEGE/E>GGGFGFGFFGHHFGHGFGHHBGHHHHHHGHHHEFHHH2DGGHHHHHDFDFG?2DDD@FHHHHF@D?GHHGHHHHGGEHEF->ACEHHHHEG@CC;CGCC;CGHGGGFE;DCGGGGGGG:CGGGFFFFFFFBFFEDFF@FEDFFFFFFBBFFAFFFFFFFFFFFDDA;FFFEFB@FDA:FFFDFAFABBFFF.
@M03896:38:000000000-B4D98:1:1102:11176:27884 1:N:0:164
TACGGAGGATTCAAGCGTTATCCGGATTTATTGGGCTTAAAGGGTGCGTAGGCGGTTTGATAAGTTAGAGGTGAAATTTCGGGGCTCAACCCTGAACGTGCCTCTAATACTGTTGAGCTAGAGAGTAGTTGCGGTAGGCGGAATGTATGGTGTAGCGGTGAAATGCTTAGAGATCATACAGAACACCGATTGCGAAGGCAGCTTACCAAACTATATCTGACGTTGAGGCACGAAAGCGTGGGGAGCAAACA
+
ABABBCCCA>FD5FGB22E2ABDBEEEGHFHHGHG2BGGFGHFGAFEE1EEDHGGFGEFHFGGHGDDBEFGBGHHGHHHHHEGGEGHFHHHEHHF3BGFFHHHHHHHFHHB3BBBBBFGBFF@@?@FFGHHHGCEGGFHG@ADEB0DGHCFHG<==CA::EGHH0CGGBFGHCHHHGGFCBFFGGGGF9BF?FGGGGFFE.:BFFBFFFFEFFFB/FFFFFDEFE?FF.EAAADF./9DDFFFEBFFFFFF
@M03896:38:000000000-B4D98:1:1102:19244:27894 1:N:0:164
AACGTAGGTCACAAGCGTTGTCCGGAATTACTGGGTGTAAAGGGAGCGCAGGCGGGAAGACAAGTTGGAAGTGAAATCCATGGGCTCAACCCATGAACTGCTTTCAAAACTGTTTTTCTTGAGTAGTGCAGAGGTAGGCGGAATTCCCGGTGTAGCGGTGGAATGCGTAGATATCGGGAGGAACACCAGTGGCGAAGGCGGCCTACTGGGCACCAACTGACGCTGAGGCTCCAAAGTGTGGGTAGCAAACA
+
3AA?AFFBFD4C54GC22A2ABDBAAEGHFHHGHGHEFHHGHHGHGFCE?EAEEG>EEEFFGHHHHFFFHGGBGFGGHHEGHHEHGHFHHHGGHBD?DG2GHHHHHEGHH?<?@@@FGGHGF@@1FHGGHHGGGFBHEG?->CECGFFD-<-;::;;CCFGH0FFFC;ACAGFB0:B-99-9;FFFFEF;9F;99@FDEB--BFFFFF/EA.DEFEDFFEFDDFFF...AA.//;FF/9/?DD/;;B9BA;
@M03896:38:000000000-B4D98:1:1102:11123:28129 1:N:0:164
TACGGAGGGTGCAAGCGTTAATCGGAATTACTGGGCGTAAAGCGCACGCAGGCGGTTTGTTAAGTCAGATGTGAAATCCCCGGGCTCAACCTGGGAACTGCATCTGATACTGGCAAGCTTGAGTCTCGTAGAGGGGGGTAGAATTCCAGGTGTAGCGGTGAAATGCGTAGAGATCTGGAGGAATACCGGTGGCGAAGGCGGCCCCCTGGACGAAGACTGACGCTCAGGTGCGAAAGCGTGGGGAGCAAACA
+
CCCCBAADBAAAAFGCA2E2ABFBABEFHFHHFFHHGFEEGHHGGCGGGCGEEGGGGGEFGHBFBB4BBFFBFHFBFHHHGGGGGGHEHFHGHHEGHFHHHHHHHHGDFF?>F?@2?FGHHGFFGHGGFFGEGG<>@ABFFFFFFFFBFFBF;;B;>@9@EFFFBFF;DCFFFFFFFFFFFDFFFFFFF-@DFFFFFFFFFFFFDFBFFFFFF;:ABFFFFDFFFBFBFFFFDC;:BDFDFFFEDDEBFFF
@M03896:38:000000000-B4D98:1:1102:15583:28411 1:N:0:164
TACGGAGGGTGCAAGCGTTAATCGGAATTACTGGGCGTAAAGCGCACGCAGGCGGTTTGTTAAGTCAGATGTGAAATCCCCGGGCTCAACCTGGGAACTGCATCTGATACTGGCAAGCTTGAGTCTCGTAGAGGGGGGTAGAATTCCAGGTGTAGCGGTGAAATGCGTAGAGATCTGGAGGAATACCGGTGGCGAAGGCGGCCCCCTGGACGAAGACTGACGCTCAGGTGCGAAAGCGTGGGGAGCAAACA
+
BCBBBABCCAAA4EGC22E2ABGFEEFGHHHHGGHHGFEEHHHGGCEEGCE@FGGEGGGGFG@BBF@BFGFBFHGFGHHGGGGGGGHFGHHGHHGHHGHHHHHHHHHHHHD>??CFCHHHHGFFHHGGFDFEFHC@@ABDEFFFFFFBFF0FB;BBDCADEBFFFFDDFFFFEFFFFFFFFFFFFFFFF-CDFACFFFEFFFFFFFFFEFFFDCDDFFFFFFDAAFFFFFF@ADFDFFDFFFFEADFFFF?
@M03896:38:000000000-B4D98:1:1102:17733:28604 1:N:0:164
TACGGAGGGTGCAAGCGTTAATCGGAATTACTGGGCGTAAAGCGCACGCAGGCGGTTTGTTAAGTCAGATGTGAAATCCCCGGGCTCAACCTGGGAACTGCATCTGATACTGGCAAGCTTGAGTCTCGTAGAGGTGGGTAGAATTCCAGGTGTAGCGGTGAAATGCGTAGAGATCTGGAGGAATACCGGTGGCGAAGGCGGCCCCCTGGACGAAGACTGACGCTCAGGTGCGAAAGCGTGGGGAGCAAACA
+
AAAA>AABCAAABGGC22A2A6FBAEFGHFHGFFGGEEEEHGHGGCEEGGGGGGGEGGGHGHGHGH4B@GGBGFGFHHHHGEGEEGGFGHHGGHGHHGHGHHHHHHGFGHD>??@C/GHHHH=FGGGGFGGFHH1>CCDHGHHHHHHFDH0CD<DGC;;AGHHHHGCCEGF0FFGGFFGFGGFFGGGAACCGCBDAFDA-=DFDFFFEFFFDD-ADFFFFFDDADD/BFBB@DFF?FDDFFAAFDFEFBFF
@M03896:38:000000000-B4D98:1:1102:17746:28621 1:N:0:164
TACGGAGGGTGCAAGCGTTAATCGGAATTACTGGGCGTAAAGCGCACGCAGGCGGTTTGTTAAGTCAGATGTGAAATCCCCGGGCTCAACCTGGGAACTGCATCTGATACTGGCAAGCTTGAGTCTCGTAGAGGGGGGTAGAATTCCAGGTGTAGCGGTGAAATGCGTAGAGATCTGGAGGAATACCGGTGGCGAAGGCGGCCCCCTGGACGAAGACTGACGCTCAGGTGCGAAAGCGTGGGGAGCAAACA
+
ABB@A>ADDAAA45FC2222ABDBEEFGHHHHFEFHFFGEHGHGGCEGGEFFEGCEGEGHGFFGFF4BBGFBGHGBGFHGGGGGGGHEGGHFFH?FHGHHHGHHHHGGFH?>??@FFHHHHH????FGFGFCFG.ACD@DFFBFFFFBFF/BBBF;@@9;AFBFFFD.ADEBFBFFFFFFFFFFFFFDD>DDFFFC;DEFFFDFFFFFFFFF--;;:FFFFFFDD.9FFFFFBBFDBADFAFFA=;ABFF.
@M03896:38:000000000-B4D98:1:1103:14938:2301 1:N:0:164
TACGGAGGGTGCAAGCGTTAATCGGAATTACTGGGCGTAAAGCGCACGCAGGCGGTTTGTTAAGTCAGATGTGAAATCCCCGGGCTCAACCTGGGAACTGCATCTGATACTGGCAAGCTTGAGTCTCGTAGAGGTGGGTAGAATTCCAGGTGTAGCGGTGAAATGCGTAGAGATCTGGAGGAATACCGGTGGCGAAGGCGGCCCCCTGGACGAAGACTGACGCTCAGGTGCGAAAGCGTGGGGAGCAAAC
+
A3AAAABBDAABGGGGCEFFFFHGFFGGHGFBBBAAAEEGHHHGGFGCFGGCEFGCEGFGGHHHGHHHHGHHHHH4?FGHGGGGECHFGHHHHH/FFAFFGE2?2FGFGFGFHFGFGHGH?0FHHHFG<.>CFF1..<CGCBBGBDG=GF/<<<==-:::CCGHCGCEDGEGEBFFFB9CDGFGGGGGFAFFFF>CD?FFFCF;BC=EE.A-;9DA9FF;BDB.ADBBF/F;.9@DBD.;->-;@.9999
@M03896:38:000000000-B4D98:1:1103:14947:2317 1:N:0:164
TACGGAGGGTGCAAGCGTTAATCGGAATTACTGGGCGTAAAGCGCACGCAGGCGGTTTGTTAAGTCAGATGTGAAATCCCCGGGCTCAACCTGGGAACTGCATCTGATACTGGCAAGCTTGAGTCTCGTAGAGGGGGGTAGAATTCCAGGTGTAGCGGTGAAATGCGTAGAGATCTGGAGGAATACCGGTGGCGAAGGCGGCCCCCTGGACGAAGACTGACGCTCAGGTGCGAAAGCGTGGGGAGCAAACA
+
BCCCABBCBABBGGGEECEEEGHGGGFGHGFFBBEGFEGGHHHGGCEGGEE?FGGCGGGHHHHGFHEHHHHGHGGGGHGHGGEGGGHHHGGHHHGGHFFGHHHHHHHHHHGFGGHHGFFGGHHHHHHHFGGFHHDGGFFFFFFFFFFFFB0;;;;;;;;;;FFFFFAADFFFFFFFFEBFFFFFFFFFFFFFFFCFFDEFFFFFFDDEFFFFDCFDFFFFFFF.DFFF:FFCDFCFFFADCFF.-AAFFF.
@M03896:38:000000000-B4D98:1:1103:14930:2320 1:N:0:164
TACGGAGGGTGCAAGCGTTAATCGGAATTACTGGGCGTAAAGCGCACGCAGGCGGTTTGTTAAGTCAGATGTGAAATCCCCGGGCTCAACCTGGGAACTGCATCTGATACTGGCAAGCTTGAGTCTCGTAGAGGGGGGTAGAATTCCAGGTGTAGCGGTGAAATGCGTAGAGATCTGGAGGAATACCGGTGGCGAAGGCGGCCCCCTGGACGAAGACTGACGCTCAGGTGCGAAAGCGTGGGGAGCAAACA
+
CBCCBBBBBAABGFFCECFEFGGGEGGGHFDFBBGFEFEEFHHGGCEFGAAEEEGCFGGGGGFGBGBGHHFFGGGFHHGHFEFGGGHGHHGGHHGFGFFFHHGHHGGDHGFFHHGEGHHHHHHHHHHHFEGFGHGGGFFAEFFFFFFBF90:;;;;;;9;:FFFFFD;ABEFFBBFFFBFFFFFFFFFF-@DFFFAFDFFFA=DC;9AEFFFC;DFFFFBFDFF?DFFFFFCFCDD/D9;=AB.@DEFB..
@M03896:38:000000000-B4D98:1:1103:14957:2334 1:N:0:164
TACGGAGGGTGCAAGCGTTAATCGGAATTACTGGGCGTAAAGCGCACGCAGGCGGTTTGTTAAGTCAGATGTGAAATCCCCGGGCTCAACCTGGGAACTGCATCTGATACTGGCAAGCTTGAGTCTCGTAGAGGGGGGTAGAATTCCAGGTGTAGCGGTGAAATGCGTAGAGATCTGGAGGAATACCGGTGGCGAAGGCGGCCCCCTGGACGAAGACTGACGCTCAGGTGCGAAAGCGTGGGGAGCAAACA
+
AAA??A3A?>AAGGGGGEGGGFHDFGGGHEDD5AABEEAEHFFFGFGCFEA0EEEE/AEFFGFHHHEHHHHGHF4BFGGHGEEEECHHHGFFGHFEB?2BDF?F2>FF2?FDFHHEEF1F?F11GBG0?CF.1<.<--9AEF/BFFFFF//9;;9;-9;9;BFFFF.;ABAB/9FFFFFFA9.9;FFF--@.A-@DDDE;--;@DD-9;BF>;ADDB/FFF.;.9DF;;B99A-@AFDDD;9-.-;9BBAA
@M03896:38:000000000-B4D98:1:1103:18140:3785 1:N:0:164
TACGGAGGGTGCAAGCGTTAATCGGAATTACTGGGCGTAAAGCGCACGCAGGCGGTTTGTTAAGTCAGATGTGAAATCCCCGGGCTCAACCTGGGAACTGCATCTGATACTGGCAAGCTTGAGTCTCGTAGAGGGGGGTAGAATTCCAGGTGTAGCGGTGAAATGCGTAGAGATCTGGAGGAATACCGGTGGCGAAGGCGGCCCCCTGGACGAAGACTGACGCTCAGGTGCGAAAGCGTGGGGAGCAAACA
+
CCCCBCABBAABGGGAEEGEAFGFFEFGHFFFBEEEFFGGDHHGGCEEGAEEFGGCGGGGGHGHFGFHHHFFGGFBFGFGGGEFFGGHHGGFHHGHGFBFGGFGHFDHGGGFHHHHGGGGGGHHHHHHFEGFGHGGFF=DFFFFFFFBFF/;;;;:;;:;9B:FFFA;A9AB/BFFFFBFDDFFFFFFFDFFFFFFFFFFDCFCFFCEEFFFFFFDFFFFBFFFFFF/BBFFFF-ABDDD>ADE9DEFFF?
@M03896:38:000000000-B4D98:1:1103:18117:3788 1:N:0:164
TACGGAGGGTGCAAGCGTTAATCGGAATTACTGGGCGTAAAGCGCACGCAGGCGGTTTGTTAAGTCAGATGTGAAATCCCCGGGCTCAACCTGGGAACTGCATCTGATACTGGCAAGCTTGAGTCTCGTAGAGGGGGGTAGAATTCCAGGTGTAGCGGTGAAATGCGTAGAGATCTGGAGGAATACCGGTGGCGAAGGCGGCCCCCTGGACGAAGACTGACGCTCAGGTGCGAAAGCGTGGGGAGCAAACA
+
AABBAAA@@AAAFGGCECEEFGHFEGGGHFFFBAAFEEEEDFHGG?EEGEEEGEEEEGGFFGFDBFFHHHFBGFFGGHHHGGEFFGHGHHHGFFEHHFGHHG?GGGHHHHGEGHHGFGGHGGHHHHGHFAEFFGGCC;>FFFFFFFFFFB/;;;:;;9;;;BFFFFD;DDEFFB9BFBBFAAFFFFFFA9@DFFFFFFFAD@-9BD@EEFFFDAFFFFFFFDFDFFFEFFFA?;;.BDD?AA;ACFEFFFA
@M03896:38:000000000-B4D98:1:1103:18122:3805 1:N:0:164
TACGGAGGGTGCAAGCGTTAATCGGAATTACTGGGCGTAAAGCGCACGCAGGCGGTTTGTTAAGTCAGATGTGAAATCCCCGGGCTCAACCTGGGAACTGCATCTGATACTGGCAAGCTTGAGTCTCGTAGAGGGGGGTAGAATTCCAGGTGTAGCGGTGAAATGCGTAGAGATCTGGAGGAATACCGGTGGCGAAGGCGGCCCCCTGGACGAAGACTGACGCTCAGGTGCGAAAGCGTGGGGAGCAAACA
+
CBCBBABDDAABGGGGEECFFGHFCFFGHAD55FFBAEEEDGGGG0EEF0A>EEFEGGGFFGFFGH4FGHHDHGGHHHHHGGGGGGHHHHHFGGEAGCBBGGGHHHHGHHGDHHHGGHGGGGHHHHGF?EFFHGGCGFFAEF0FFFFFF/0:;;;;;;;;:BFFFFD;ABEFF0;BF0:ADFFFFFFDF;BDFFFAC?EAFACFFD=AEFFFFFFFF0BBBFFDFFF/9;B-.BAAFFADFFD.;;AFF?.
@M03896:38:000000000-B4D98:1:1103:14439:4777 1:N:0:164
TACAGAGGGTGCAAGCGTTAATCGGATTTACTGGGCGTAAAGCGCGCGTAGGTGGCCAATTAAGTCAAATGTGAAATCCCCGAGCTTAACTTGGGAATTGCATTCGATACTGGTTGGCTAGAGTATGGGAGAGGATGGTAGAATTCCAGGTGTAGCGGTGAAATGCGTAGAGATCTGGAGGAATACCGATGGCGAAGGCAGCCATCTGGCCTAATACTGACACTGAGGTGCGAAAGCATGGGGAGCAAACA
+
BBB@AFFAB?ABGGGFFCGGGGGFEGGGHFFFBBAEEEEEHHHGGEFGEFEEDBFFCHGGHHHGFHBEFFBBGGGGGGGHFGGGGGHFHHDGFFHGHCGGHGGHHGBFGGFBFDF/<FF2@FGFGHBHGHGGDFFFFEBFGHGDGGFFGF1<>>=>><<<CFHHGGCCFGGHGGGFF0GGD::;:FFDEGGGFGGGGGGGDGAAFFBBFFFFFFFFFFFFFFFEBFFEBEBBDFAA/;9FFEA?>DEFFF.
@M03896:38:000000000-B4D98:1:1103:14422:4796 1:N:0:164
TACAGAGGGTGCAAGCGTTAATCGGATTTACTGGGCGTAAAGCGCGCGTAGGTGGCCAATTAAGTCAAATGTGAAATCCCCGAGCTTAACTTGGGAATTGCATTCGATACTGGTTGGCTAGAGTATGGGAGAGGATGGTAGAATTCCAGGTGTAGCGGTGAAATGCGTAGAGATCTGGAGGAATACCGATGGCGAAGGCAGCCATCTGGCCTAATACTGACACTGAGGTGCGAAAGCATGGGGAGCAAACA
+
>3>3>FF@BAABGGGGEEFGEGHFEEEEHFD553AFAA2ECGGGGGGFEF@?5BB1BFFE3GFGBG@B4@FFFGFBGGFGFEEEGGHGHHBGGFFEF2BBBGGHHG4BGBGBFFG//B<@@@FFFFBGHHC/?/FHF<?GGHHHHGHGFH1><>1>><<<<DGHHG.<EGEFHCGBGFGHD:/;CFFADGFBFFG??DFEDEFFF;:9/BABFF/9B;FF:BBFBBBEFEB@A=@AFBFFF.D.=DFFFF.
@M03896:38:000000000-B4D98:1:1103:14448:4796 1:N:0:164
TACAGAGGGTGCAAGCGTTAATCGGATTTACTGGGCGTAAAGCGCGCGTAGGTGGCCAATTAAGTCAAATGTGAAATCCCCGAGCTTAACTTGGGAATTGCATTCGATACTGGTTGGCTAGAGTATGGGAGAGGATGGTAGAATTCCAGGTGTAGCGGTGAAATGCGTAGAGATCTGGAGGAATACCGATGGCGAAGGCAGCCATCTGGCCTAATACTGACACTGAGGTGCGAAAGCATGGGGAGCAAACA
+
ABB?AFFAAABBGGGFEEGFCGHFGGEGHFBFBBAEEEEEHHHGGEGGEE??5BBG1FFFGHFFBG4BBGBBFFBFGGGGGGGGGGHHHF4FDGGHHFGHHHHHHHBGGCFDFFG/<FF@FGHFHHBGHHGFFGGHFEGGGHHHHHHBGH1>>><>><<<CGHHFGA=DGGHHGGFFFHHG:;=;FFAEFGGFCDGGCEF?AE.BB/;;BFBFFFBFFFFB/BFFFBABFFFFFFFFBFFFFDFFDEFFFA
@M03896:38:000000000-B4D98:1:1103:8733:5835 1:N:0:164
TACGGAGGGTGCAAGCGTTAATCGGAATTACTGGGCGTAAAGCGCACGCAGGCGGTTTGTTAAGTCAGATGTGAAATCCCCGGGCTCAACCTGGGAACTGCATCTGATACTGGCAAGCTTGAGTCTCGTAGAGGGGGGTAGAATTCCAGGTGTAGCGGTGAAATGCGTAGAGATCTGGAGGAATACCGGTGGCGAAGGCGGCCCCCTGGACGAAGACTGACGCTCAGGTGCGAAAGCGTGGGGAGCAAACA
+
ABBBA3A?DAABGGGGGAE22BDBEEFFHFBGCBFGGEEEFGHGGEAEGEECFGGGEGGHHHGFFGBF3BF@BF@4GHFGFG?EEEEFBFFGHGFAC?FGGGFHFH2??FDGHHG1FFCG?CGHGEGHFGGFFF.@?B-AFFBFFFFBFB/;;;;;;;;;.FBFFFDA.99B9;;;BB9.DDBFFFFF=;-9A?;BBFF?B?-9;@=EEFFB-@DABFFFFDDFDF/9FB/-A--DEDADB?B.@A.;BF9
@M03896:38:000000000-B4D98:1:1103:8746:5851 1:N:0:164
TACGGAGGGTGCAAGCGTTAATCGGAATTACTGGGCGTAAAGCGCACGCAGGCGGTTTGTTAAGTCAGATGTGAAATCCCCGGGCTCAACCTGGGAACTGCATCTGATACTGGCAAGCTTGAGTCTCGTAGAGGGGGGTAGAATTCCAGGTGTAGCGGTGAAATGCGTAGAGATCTGGAGGAATACCGGTGGCGAAGGCGGCCCCCTGGACGAAGACTGACGCTCAGGTGCGAAAGCGTGGGGAGCAAACA
+
BCBBABCCBABBGGGGGFGEFBFFEFFFHHCHCFGFEEGGGHHGGEEFGE??EGGGGGGHHHGGGHFHHHGGGGGFGHGHGGGGGGHHHHHHHHFGHFGGHHHHHHGHGGHHHHHHGFGGGFHHHHHHFGGGHHFCCA>DFFFFFFFFFB0;;;;;;;;;AFFFFFA;ADEFFBBFFFFFFFFFFFFFFCFFFFFFFFEACFFBDF@AEFFFBFFDFFFFFFFFFFFFFFFFFFFDFDFFFFFFA:9BFF?
@M03896:38:000000000-B4D98:1:1103:12961:6059 1:N:0:164
TACGGAAGGTCCGGGCGTTATCCGGATTTATTGGGTTTAAAGGGAGCGTAGGCCGTGAGGTAAGCGTGTTGTGAAATGTAGGCGCCCAACGTCTGCACTGCAGCGCGAACTGCCCCACTTGAGTGCGCGCAACGCCGGCGGAACTCGTCGTGTAGCGGTGAAATGCTTAGATATGACGAAGAACCCCGATTGCGAAGGCAGCTGGCGGGAGCGTAACTGACGCTGAAGCTCGAAAGCGCGGGTATCGAACA
+
AB3AAAABBFFFEGGE?EEECGDEAEGGHBGHFGHAFGFFFGHGGFGGGEEAHHG@EFEFEG4BBEEGEFEFEGBBFBF4FGHG?E>E?EEHEGFHFFDFFGFHCCC<>>FF?GGFDAGGGGHHHFCCCGCG@DCC@B?BABB?FFDAD9-;;9/;;-;;.:FFBFFFFFFFFBB9BAA-AAFFEFDB;@FFFF--@AF?DFFEFA@@-9BF?9;.;BFBFFFFFFFB/B;D?F.AFB@;BB--99:99A-
@M03896:38:000000000-B4D98:1:1103:12949:6075 1:N:0:164
TACGGAAGGTCCGGGCGTTATCCGGATTTATTGGGTTTAAAGGGAGCGTAGGCCGTGAGGTAAGCGTGTTGTGAAATGTAGGCGCCCAACGTCTGCACTGCAGCGCGAACTGCCCCACTTGAGTGCGCGCAACGCCGGCGGAACTCGTCGTGTAGCGGTGAAATGCTTAGATATGACGAAGAACCCCGATTGCGAAGGCAGCTGGCGGGAGCGTAACTGACGCTGAAGCTCGGAAGCGCGGGTATCGAACA
+
CCBBBBBCCFFFGEFCEEGEGGDBEGGGHFFHCFG?FGHGHHHGHFGGGEEEHHG@EGEGCGBFGFEGFHEFEFE@FBBBFHHGGGEEHEEGHCCGFGFFGG?GCD?B>ACDDGHGDAGGFGFHHFGGGGGG@D?CCCAC@DDFFFD:D;-;;;9;;;;;;BFFBF;FFFFFFBBFFFEDFA;BEFDF@CFEFFFFFFFFFFFFFDDC@CFDB;ADDFFFFDFFDFFFFFFF-DEDA-@@AF-9;;9AFF=
@M03896:38:000000000-B4D98:1:1103:12558:6813 1:N:0:164
AACGTAGGTCACAAGCGTTGTCCGGAATTACTGGGTGTAAAGGGAGCGCAGGCGGGAGAACAAGTTGGAAGTGAAATCCATGGGCTCAACCCATGAACTGCTTTCAAAACTGTTTTTCTTGAGTAGTGCAGAGGTAGGCGGAATTCCCGGTGTAGCGGTGGAATGCGTAGATATCGGGAGGAACACCAGTGGCGAAGGCGGCCTACTGGGCACCAACTGACGCTGAGGCTCGAAAGTGTGGGTAGCAAACA
+
ABABAFFBFDBCFGGGEEGGEGDEEEFGHGFHFGGCEFHHHHHGHEGGGEE0EFEF/EEHEGFGGHHHFGFGHGGGGHGBGGHHHHHHHHHGGHHHGBGGHGGHHHGHHHHGHHHHGFFF@FGHHHHHHHHHHGHHGGF@ADFGHHHHFG-;==;;;;;;;EFGGC;=CDEGFFFCD?CGGEFFFFFFFFFFEFFFFFEDFDFFFB;:/AEFFFFEDFFFFFFFFFFFFEFACFFFFFFFFFAFE;BFFF.
@M03896:38:000000000-B4D98:1:1103:12579:6814 1:N:0:164
AACGTAGGTCACAAGCGTTGTCCGGAATTACTGGGTGTAAAGGGCGCGCAGGCGGGAGAACACGTTGGAAGTGAAATCCATGGGCTCAACCCATGAACTGCTTTCAAAACTGTTTTTCTTGAGTAGTGCAGAGGTAGGCGGAATTCCCGCTGTAGCGGTGGAATGCGTAGATATCTGGAGGAACACCAGTGGCGAAGGCGGCCTACTGGGCACCAACTGACGCTTAGGCTCGACAGTGTGGGTAGCAAAC
+
>1>1>CCAFB@BB1GCEAEAAF1AAAAFHGFFF1BFFG1FGFFE/AEEEA//B>/E/>E0BB0?BGHFEGEGG22BBFBBFGFGFHHB1BGF/BG1?1?FGFDFFH2??FFFGHGFCGFF1DGH1<FGGFF1<FGGGE>-<<;CFC0::---:0;;;-;9:E0CF;9;:?AFBC;0;90.A;BFFF?-;FFEE;?;-BE-=@9B/9/9/;EF9E:AAFF/B-;9-;/;FFF?@---9//:9?BF9//:BF
@M03896:38:000000000-B4D98:1:1103:12547:6827 1:N:0:164
AACGTAGGTCACAAGCGTTGTCCGGAATTACTGGGTGTAAAGGGAGCGCAGGCGGGAGAACAAGTTGGAAGTGAAATCCATGGGCTCAACCCATGAACTGCTTTCAAAACTGTTTTTCTTGAGTAGTGCAGAGGTAGGCGGAATTCCCGGTGTAGCGGTGGAATGCGTAGATATCGGGAGGAACACCAGTGGCGAAGGCGGCCTACTGGGCACCAACTGACGCTGAGGCTCGAAAGTGTGGGTAGCAAACA
+
>1>1>1>A1BBCFDGG1AEEFGHE?EEGHHFCFBA0EAFGHHGGHGEEEGGEGEGGC?EHFFFF@GHFBFHBGF2BGHG>FGHAFHGFGHHGGFHHHGFGHGGGHHHHHHHHGHHH/FGF1@1GHHHBHHHHHEGHH.>-><AEGDGG<<-;:;;:::;;.AFCFF;;B@.0C;F:@??A@FBFFFF;9/9BA>@=-99;-@@AF;;;/9ABAAAEAFF9;99A9-AE-9A@-B-AFFFFAABF-:BFBF-
@M03896:38:000000000-B4D98:1:1103:9799:7168 1:N:0:164
TACGTAGGGTGCGAGCGTTGTCCGGAATTACTGGGCGTAAAGAGCTCGTAGGTGGTTTGTCGCGTCGTCTGTGAAATCCCGGGGCTTAACTTCGGGCGTGCAGGCGATACGGGCATAACTTGAGTGCTGTAGGGGAGACTGGAATTCCTGGTGTAGCGGTGAAATGCGCAGATATCAGGAGGAACACCAATGGCGAAGGCAGGTCTCTGGGCAGTAACTGACGCTGCGGAGCGAAAGCATGGGTAGCGAA
+
BABAAFFBBCAAGGEECCFCFGABEDEFHHFHCFAGFGGEHHFHHGHGFEFGFGGFGHGHFEGGEGGFGHEGHBFFFGFFFEEEEFHGHFHHGFD/B/>>DGGHCGCGEFC<DGFCBGCGHHBGFHFHGHHHGGGDCDCB:=::CFFBF099C.==;;;;AABGCBB;D--@F/9B;B;BEADFFFFDFEFFFB9@@FDFFDBFFFFFBFB;;9;BFFBB/9.ADD.;>@=BADCADFFFFFFFB.9;>B
@M03896:38:000000000-B4D98:1:1103:9811:7182 1:N:0:164
TACGTAGGGTGCGAGCGTTGTCCGGAATTACTGGGCGTAAAGAGCTCGTAGGTGGTTTGTCGCGTCGTCTGTGAAATCCCGGGGCTTAACTTCGGGCGTGCAGGCGATACGGGCATAACTTGAGTGCTGTAGGGGAGACTGGAATTCCTGGTGTAGCGGTGAAATGCGCAGATATCAGGAGGAACACCAATGGCGAAGGCAGGTCTCTGGGCAGTAACTGACGCTGAGGAGCGAAAGCATGGGTAGCGAA
+
ABBBAFFBCFBBGGFEFEGEFGDBEEEGHGBFFFFGGFGGHHHHHFGFFEEDDGGFGHGHFEGGFGCFGHGHHFBFGGGGGGGGEGHHHGHHHCC/B/>BDGGHGGCGECA<CGCCFHFHHHFHHHHHGHHHHGGDGDCBC;:CFGGGG0;;;.;;;;:;AEGGFBCED?@@FFBFBF9BA.DFFFFFFFFFFB-@@DFFFDDFFFFFFFFABABFFFFBB9.DDADFFF?EBFFFAFFFFFEF;9B=BF
@M03896:38:000000000-B4D98:1:1103:20070:7257 1:N:0:164
TACGTAGGGTGCAAGCGTTATCCGGAATTATTGGGCGTAAAGGGCTCGTAGGCGGTTCGTCGCGTCCGGTGTGAAAGCCCATCGCTTAACGGTGGATCCGCGCCGGGTACGGGCGGGCTTGAGTGCGGTAGGGGAGACTGGAATTCCCGGTGTAACGGTGGAATGTGTAGATATCGGGAAGAACACCAATGGCGAAGGCAGGTCTCTGGGCCGTCACTGACGCTGAGGAGCGAAAGCGTGGGGAGCGAACA
+
BCCCAFFCCFBCGFFFEEGGGGDBAFFGHF5DBDGFEEEEHHGGGCHGEE1EGFGG0FEEEECEEEGGGGFFGGFGH3FGHHHDGHHGHHGGDGFHH2?FFB>AC@ACCHGGGGGCA=AEDGGFFFGG;DFFFFFA.AFB9:BFFFFFF--:;;::;;::AAFFFFFFFFFFFBFEBFFFFFFFFFFEFFFFFFCFFFFFFFABFFFFFFEE;BCDDFFFFFFFFFFFFFFFACADFDDDFFF?BDB;DF;
@M03896:38:000000000-B4D98:1:1103:24968:7348 1:N:0:164
TACGGAGGGTGCAAGCGTTAATCGGAATTACTGGGCGTAAAGCGCACGCAGGCGGTTTGTTAAGTCAGATGTGAAATCCCCGGGCTCAACCTGGGAACTGCATCTGATACTGGCAAGCTTGAGTCTCGTAGAGGGGGGTAGAATTCCAGGTGTAGCGGTGAAATGCGTAGAGATCTGGAGGAATACCGGTGGCGAAGGCGGCCCCCTGGACGAAGACTGACGCTCAGGTGCGAAAGCGTGGGGAGCAAACA
+
BCCBBCCBDABCFGFGEEGGGFGFEEDGHED55BFBEEEGHHHGGAEEGA00EEG?FFEGGHHHFHHHHHHFHBFFHGGHGGG@EGHGHHHHHHFFFCBBGG>GFHGHHHHGHHHFFFGGGFGHHHHHFEGEHGD-@C>9;BFFFFFFFF0;;;;;:;;;9BBFFFD;DFFFFFFFFBFFFDEFFFFFFBFFADAFDDFFFFFFFDCEAFFFFFFFFFFFFFFDDFF/;BBDFFBDFDFDFFFE@DFFFFA
@M03896:38:000000000-B4D98:1:1103:12725:7712 1:N:0:164
AACGTAGGTCACAAGCGTTGTCCGGAATTACTGGGTGTAAAGGGAGCGCAGGCGGGAAGACAAGTTGGAAGTGAAATCCATGGGCTCAACCCATGAACTGCTTTCAAAACTGTTTTTCTTGAGTAGTGCAGAGGTAGGCGGAATTCCCGGTGTAGCGGTGGAATGCGTAGATATCGGGAGGAACACCAGTGGCGAAGGCGGCCTACTGGGCACCAACTGACGCTGAGGCTCGAAAGTGTGGGTAGCAAACA
+
BBBBBFFBFDBBFGGEFEEECGDB22AFGGFFCFGCEFFHGHHGHEGGGE?0EEEFEEEHHHHHGHHH3BFBGEBGFGG?GHFHFGHGHGHGCGHG??FFGGHHHHGFHGFGGHHHGFFF@@GF1GGHHGF1GEHFFGGFDF-<CGHFEC-=;<;;;::;AGGGGC;;ABEGF;;.;DADGGFFFBF.9/BFEC@BCD?@FFFFFB;9BEFFFFA.AFF/BAA?9D..A?9@>.A.BFB/;D9;.:;BFF.
@M03896:38:000000000-B4D98:1:1103:12707:7714 1:N:0:164
AACGTAGGTCACAAGCGTTGTCCGGAATTACTGGGTGTAAAGGGAGCGCAGGCGGGAAGACAAGTTGGAAGTGAAATCCATGGGCTCAACCCATGAACTGCTTTCAAAACTGTTTTTCTTGAGTAGTGCAGAGGTAGGCGGAATTCCCGGTGTAGCGGTGGAATGCGTAGATATCGGGAGGAACACCAGTGGCGAAGGCGGCCTACTGGGCACCAACTGACGCTGAGGCTCGAAAGTGTGGGTAGCAAACA
+
>AAAAFFBFDBCFGGECEGGCFGEEFFGHFFFFGFCFEHHHHHGHEGGGEE0EEEE/EEGFGBGFGFGGHBBGDGHGGHBGHHHHHHGFHHGGHHHFFGGHGFHHHFGGGHFGHHHFFGG@GHHFHHGHHHHHGHHHGF->ACEHHHHD@<A;;<;;==;CCFFG;;=ADFGGGGEGGGF?AFFFFFFFFFFFCBFCDEB-@FFFB;9/AEFDFAEFFFFF?AF.A.;.:A=-9DA;B9BADDF.;/B/9.
@M03896:38:000000000-B4D98:1:1103:18402:8548 1:N:0:164
TACGTAGGGGGCAAGCGTTATCCGGATTTACTGGGTGTAAAGGGAGCGTAGGCGGCGGAGCAAGTCAGAAGTGAAAGCCCGGGGCTCAACCCCGGGACGGCTTTTGAAACTGCCCTGCTTGATTTCAGGAGAGGTAAGCGGAATTCCTAGTGTAGCGGTGAAATGCGTAGATATTAGGAGGAACACCAGTGGCGAAGGCGGCTTACTGGACTGACAATGACGCTGAGGCTCGAAAGCGTGGGGAGCAAACA
+
CCCCBFFBBADBGFECEEGAFGDBEEGGHGCHCGGBEFHHHHHGHFGGGE?1GEFEFFEGEGBGFHEHFHFGHGBBGGFGFGFGGGHGHG?CD<>CA>AADCAHHHGHHHGGCGHCFGCCCFFGGGGGFGGGFGGGFFFAAB;EGFFFF:0;;;;;;;;;;FFFFF:;ABEFFFFFFFFFFFFFFFFEFFFFFFDFFFFFFFFFFFBFFFFFFFFFFFFFFFFFFFFFEFFFFFDDFFFFFFFFFDEFFFA
@M03896:38:000000000-B4D98:1:1103:12922:8637 1:N:0:164
TACGTATGTTGCGAGCGTTATCCGGAATTATTGGGCTTAAAGGGCATCTAGGCGGTAAGACAAGTTGAAGGTGAAAACCTGTGGCTCAACCATAGGCTTGCCTACAAAACTGTTGAACTAGAGTACTGGAAAGGTGGGTGGAACTACACGAGTAGAGGTGAAATTCGTAGATATGTGTAGGAATGCCGATGATGAAGATAACTCACTGGACAGAAACTGACGCTGAAGTGCGAAAGCTAGGGGAGCAAACA
+
AAA@>CFFFFFFEEE?ECGGGGGECGEGHBGGC3ABFHHHDBBEFFGHHGBDGEEF?FFFFGGFGHFHHE3FHEEGGFGGHHGHHHHGHGGGFG3FG3FEHHEGFHHGHHGBGEFBFCBB?BGGHHGHGFGF0@2FFC/A/FGGHFHFHA?><>=>=>>>>GHHHHE<CGGHHHHGGGHHEC0GBGHC-@DHGG0F0BFGGFFFGGFB9BFF.F/;;;FFFDGFFBFFFFFBDB=.9/F/.A9D-;AFFFF
@M03896:38:000000000-B4D98:1:1103:9645:8860 1:N:0:164
TACGGAGGGTGCAAGCGTTAATCGGAATTACTGGGCGTAAGCGCACGCAGGCGGTTTGTTAAGTCAGATGTGAAATCCCCGGGCTCAACCTGGGAACTGCATCTGATACTGGCAAGCTTGAGTCTCGTAGAGGGGGGTAGAATTCCAGGTGTAGCGGTGAAATGCGTAGAGATCTGGAGGAATACCGGTGGCGAAGGCGGCCCCCTGGACGAAGACTGACGCTCAGGTGCGAAAGCGTGGGGAGCAAACAG
+
CCCBBCBDBABBGGGFFFGAFFFFEEFFHFCFBBFFEFEGFHGGFEEEEFG?EE>EEEFHHHHHHHHGGHHHHGHFGHHGGGGGGHHHHHHHHGHFFFFGFFFGHHHHHFHHHHGGHHHHFFHHHHHGGGFHHGGGFFDFFFFFFFBBF/B;;:;;;;;9BFFFFFAAFFFBFB;BBFFFFFFFFFFF@CFFFF;AFEFAFFFFFFFEFFFFFFFFFFFFDDDDFFBBFFFDFCDFD9ADFF?AAAFFFF/
@M03896:38:000000000-B4D98:1:1103:9629:8867 1:N:0:164
TACGGAGGGTGCAAGCGTTAATCGGAATTACTGGGCGTAAAGCGCACGCAGGCGGTTTGTTAGGTCAGATGTGAAATCCCCGGGCTCAACCTGGGAACTGCATCTGTTACTGGCAAGCTTGAGTCTCGTAGAGGGGGGTAGAATTCCAGGTGTAGCGGTGAAATGCGTAGAGATCTGGAGGAATACCGGTGGCGAAGGCGGCCCCCTGGACGAAGACTGACGCTCAGGGGCGAAAGCGTGGGGAGCAAACA
+
CCCCBBCCCABCFGGGGEGEFFGFGGFFHGFFFFGFGGGG1AFEFE0EEAEEFGGGGFEHFG4?@F3?3BFDGFG4BFGG?EE/E/FHCF02BFCHG/B>F2FF2F2D2?2GHCG1/=FG?=CGFGHHE?A.>FFCFA-AAF0BFF;0BBFFB;00;;:;:F0BF;.;9-.:000:F00ADF/00;0AB9:9FDF=>AEFFFFFFF:AEFFFD;A;FFF00...;A:B.;>=@D-./9.;;B;.9:AB09.
@M03896:38:000000000-B4D98:1:1103:5197:9127 1:N:0:164
TACGGAGGGTGCAAGCGTTAATCGGAATTACTGGGCGTAAAGCGCACGCAGGCGGTTTGTTAAGTCAGATGTGAAATCCCCGGGCTCAACCTGGGAACTGCATCTGATACTGGCAAGCTTGAGTCTCGTAGAGGGGGGTAGAATTCCAGGTGTAGCGGTGAAATGCGTAGAGATCTGGAGGAATACCGGTGGCGAAGGCGGCCCCCTGGACGAAGACTGACGCTCAGGTGCGAAAGCGTGGGGAGCAAACA
+
BCCBBCCCCCCCGGGGCEGGEFGFEGGGHGFFBFFFEEGGHHHGGCEGGAE?EFGCEGGGGHGHGHHHHHHFFDFGGHHHGGGGEFHFFGGHHHGHFFFBGHHHHHFHHHGGHHHFGFGHGGHHHHHHFGGFHEGCFFFDFFFFFFFBFB/:;;;;;;;;.BFFFFDFFFFFFBFFFFFFFFFFFFFD=;-DABDFFDFCACDFFB@..BFBD-DDFFF9FDADD.FFFF;@.;=.FAD?A9@A@;.:/;.
@M03896:38:000000000-B4D98:1:1103:5192:9148 1:N:0:164
TACGGAGGGTGCAAGCGTTAATCGGAATTACTGGGCGTAAAGCGCACGCAGGCGGTTTGTTAAGTCAGATGTGAAATCCCCGGGCTCAACCTGGGAACTGCATCTGATACTGGCAAGCTTGAGTCTCGTAGAGGGGGGTAGAATTCCAGGTGTAGCGGTGAAATGCGTAGAGATCTGGAGGAATACCGGTGGCGAAGGCGGCCCCCTGGACGAAGACTGACGCTCAGGTGCGAAAGCGTGGGGAGCAAACA
+
CCCCBBBBDBCCGGGAEEGGFFGFGGGGHADFBBGFEEGDHHHGG0EEEA00EEFEGGGFGGGHGHHHHHGGHGHHHHHHGGFGGGHHHHHHHHGGGFGGHG?GHHGHGHGHHHGHGGFGFFHHHHHHFGGEHHDCCFADEFFFFFFFFF0;;;:;;;:;.BFFFFFDDFEFFFFFFFFFFFFFFFFFFCFFFFFFFDEAAFFFFF=EFFFFBAFFBBFFFFFFFFFFFFF@DDDDFFADCFFFF?EFBFA
@M03896:38:000000000-B4D98:1:1103:11948:9487 1:N:0:164
TACGTAGGGGGCAAGCGTTATCCGGAATTACTGGGTGTAAAGGGTGCGTAGGTGGTATGGCAAGTCAGAAGTGAAAACCCAGGGCTTAACTCTGGGACTGCTTTTGAAACTGTCAGACTGGAGTGCAGGAGAGGTAAGCGGAATTCCTAGTGTAGCGGTGAAATGCGTAGATATTAGGAGGAACATCAGTGGCGAAGGCGGCTTACTGGACTGAAACTGACACTGAGGCACGAAAGCGTGGGGAGCAAACA
+
BCBBAFFBBCCCGGGFGEGGGGDEEFEGHGFHCGGBEFGHFGHGHFEGFEEDDGFFBGGHEGFFGHBGFHFFHFBFFEBEFFFEEHHGGFHGHGGHGFFGHGFGHHEGGGFFHGGBHFFCFFGHHHHHHGGHGGHGFGF?@C@FHHHGGF1=>>>><><<CGGHDGCCEGFHHFGGHGGHGCCGEHHHGGGGEGGGGGGGGFFFEBBBFFFFEFBFBFFFFBBFFFFEEF?DFFFFFFDDFFCFFDEFFFA
@M03896:38:000000000-B4D98:1:1103:4184:9671 1:N:0:164
TACGGAGGGTGCAAGCGTTAATCGGAATTACTGGGCGTAAAGCGCACGCAGGCGGTTTGTTAAGTCAGATGTGAAATCCCCGGGCTCAACCTGGGAACTGCATCTGATACTGGCAAGCTTGAGTCTCGTAGAGGGGGGTAGAATTCCAGGTGTAGCGGTGAAATGCGTAGAGATCTGGAGGAATACCGGTGGCGAAGGCGGCCCCCTGGACGAAGACTGACGCTCAGGTGCGAAAGCGTGGGGAGCAAACA
+
AAAA>AA?DBAAFGGGEAFEFGG2EEFFGGCB532BAEEDFHHGGEE0EEE0B>>E/FEGFHHBFGHHFGEGFD4DFGHHGE?>EEHGGG0FGHEHFFFB1GGHHHHGFHD2<FGFE?GF??GHFGGF?AFAB0<--?BDEFBFFFF/B//;;;:;;-99.;/9/F.:.@.9B9;BB//;AABFFFFF-BB.A>---9.99B@=BBBA.9A--9;9;///;.;;.9;FBFF9.--:FDAAB;B.-;;;BF.
@M03896:38:000000000-B4D98:1:1103:4169:9682 1:N:0:164
TACGGAGGGTGCAAGCGTTAATCGGAATTACTGGGCGTAAAGCGCACGCAGGCGGTTTGTTAAGTCAGATGTGAAATCCCCGGGCTCAACCTGGGAACTGCATCTGATACTGGCAAGCTTGAGTCTCGTAGAGGGGGGTAGAATTCCAGGTGTAGCGGTGAAATGCGTAGAGATCTGGAGGAATACCGGTGGCGAAGGCGGCCCCCTGGACGAAGACTGACGCTCAGGTGCGAAAGCGTGGGGAGCAAACA
+
BCCBABBDBCCCGGGGGFGEGFFFEGFGHGCHFFGFEGFFHHHGGEEEGEC?EFEGEGGGFHBGHHHHHGHGGFBFGHGHGGGGEGHHHGGHHHGHHFFFGGGHHHHHHHGHHHFHGGGH?FHHHHHGFGGGHH?@@FBDFFFFFFFFFF/;;:;;;;;;AFFFFFFFFFEFBBFFFFFFFDFFFFFF;@-AACDFDFEBCFFFFDBAEFFFFFFDBFFFFFFFFFFFFFFFFFFFFFFDFFFFCAEFBF.
@M03896:38:000000000-B4D98:1:1103:15255:9922 1:N:0:164
TACGTAGGGGGCAAGCGTTATCCGGAATTACTGGGTGTAAAGGGTGCGTAGGTGGTATGGCAAGTCAGAAGTGAAAACCCAGGGCTTAACTCTGGGACTGCTTTTGAAACTGTCAGACTGGAGTGCAGGAGAGGTAAGCGGAATTCCTAGTGTAGCGGTGAAATGCGTAGATATTAGGAGGAACATCAGTGGCGAAGGCGGCTTACTGGACTGAAACTGACACTGAGGCACGAAAGCGTGGGGACAAAAAA
+
A3A?AFFBBADDFGGGCEGGFFGEEGGGHFDFFGFFGGFHHHHGHFGGGF?CFGFED@B2?BBEDGBFH4GGHEFHHFEGGEFE?GFBGDGHHHGHGF0FGFFGHHGHGHFBFFHHHBBF?BGFGHFF@FFGD/GGHHF?<<AFHGHFH11>>=<=<><<<GHHFHC<AFGGFCGHH0=G?CGGBCGC0;B/;9@?FAAABFFFFFBBBFFFFEB/;/FFFFFFFFF.?A...;9AFDDADA=.-.;B..-
@M03896:38:000000000-B4D98:1:1103:15249:9940 1:N:0:164
TACGTAGGGGGCAAGCGTTATCCGGAATTACTGGGTGTAAAGGGTGCGTAGGTGGTATGGCAAGTCAGAAGTGAAAACCCAGGGCTTAACTCTGGGACTGCTTTTGAAACTGTCAGACTGGAGTGCAGGAGAGGTAAGCGGAATTCCTAGTGTAGCGGTGAAATGCGTAGATATTAGGAGGAACATCAGTGGCGAAGGCGGCTTACTGGACTGAAACTGACACTGAGGCACGAAAGCGTGGGGAGCAAACA
+
BCBBAFFAB2ADFFGECEGGCGDBEEEGHGCGFGGCEFHHHHHGHFEGFEEFFGGEFGGGAF@FFGBGFFFFHFBBDFEEFHFEEFHFFFGHHHHFFFGGHGFHHHGHGGEFGGFDFGFF?FFGHHGHHGGHGGHHEFFC>A>FHGFHH<1>>>>><><<CGGHFD<<CFEHHBGGHHHHGEFHBGHFBFGGEGGGGGGGGFFFFFBB:FFFEFFFFFFFFFFFFEFFFEFDDFDDFFFFFFFEFDFFFF;
@M03896:38:000000000-B4D98:1:1103:24334:9943 1:N:0:164
TACGGAGGGTGCAAGCGTTAATCGGAATTACTGGGCGTAAAGCGCACGCAGGCGGTTTGTTAAGTCAGATGTGAAATCCCCGGGCTCAACCTGGGAACTGCATCTGATACTGGCAAGCTTGAGTCTCGTAGAGGGGGGTAGAATTCCAGGTGTAGCGGTGAAATGCGTAGAGATCTGGAGGAATACCGGTGGCGAAGGCGGCCCCCTGGACGAAGACTGACGCTCAGGTGCGAAAGCGTGGGGAGCAAACA
+
BBBBAABDDAABGGGGGGGEEBDAEEFFHGFHCBECEGGDGHHGGEEEGAACGGEEEGEHGHGHGHHHHHHGHGG4BGFGGGGGGGHHHHGHHHGGHFGGHHHHHHFHHHHHHHHHGHHHGGHHHHHHFGGFHHGGGFFFEFFFFFFFFB/;;;;;;;;;AFFFFFDDDFEFBBBFFBBFFFFFFFFFFFFFFFBBFFEFFFFFF@@AEFFFFDFAFFFFFFFFFFFFFFFFFFAFFFFFAFFFFFEFFF.
@M03896:38:000000000-B4D98:1:1103:24317:9952 1:N:0:164
TACGGAGGGTGCAAGCGTTAATCGGAATTACTGGGCGTAAAGCGCACGCAGGCGGTTTGTTAAGTCAGATGTGAAATCCCCGGGCTCAACCTGGGAACTGCATCTGATACTGGCAAGCTTGAGTCTCGTAGAGGGGGGTAGAATTCCAGGTGTAGCGGTGAAATGCGTAGAGATCTGGAGGAATACCGGTGGCGAAGGCGGCCCCCTGGACGAAGACTGACGCTCAGGTGCGAAAGCGTGGGGAGCAAACA
+
ABBABABDBA2AGGGCEEFEGFFFEEFGHFDD5BAFEEEFEHHGG0AEEECEGGEEFEABFGBGBGGHHHFBFGDGGHHHGGGCFGHGHHHHHHGFHFFGGGFGHHFGHHFBGHHFGGGGFGHHHHHHFDFFDFD-<BDAAFFFFFFFFF/:;;;;9;;9;FFFFFAADFFFBBFFFBFFFFFFFFFF@BCFAFFFFFECFFFFFFBEEFFFFFFFFFFFFFFFFFB/9FFFFFBDFFFDFCFFFF?FFFA
@M03896:38:000000000-B4D98:1:1103:13391:10598 1:N:0:164
TACGGAAGGTCCGGGCGTTATCCGGATTTATTGGGTTTAAAGGGAGCGTAGGCCGTGAGGTAAGCGTGTTGTGAAATGTAGGCGCCCAACGTCTGCACTGCAGCGCGAACTGCCCCACTTGAGTGCGCGCAACGCCGGCGGAACTCGTCGTGTAGCGGTGAAATGCTTAGATATGACGAAGAACCCCGATTGCGAAGGCAGCTGGCGGGAGCGTAACTGACGCTGAAGCTCGAAAGCGCGGGTATCGAACA
+
ABBAABBCCFFFGGGE?EGEGGDEEFGGHFGHCGHDFGHGGHHGHFGGGBEDHHGEGFFGCGFFGGEGFHGGGFFFBBBBGHHCGGEDGEEGHGGHGGGFGHGHGD?BACEHFHHGDAF>>FHHHHCGGGG@@DGD?;A?;A@BFFAAD9-;;;:;;::;;BFFFBBBBFFFFFBBF?E9DDFFFFDC;DF?FFFDFDEFFBFFBA@;9@DD-:;DDFFBFFFF?DEFFFBAFFD.F.BADF;;FB:A/A-
@M03896:38:000000000-B4D98:1:1103:13390:10616 1:N:0:164
TACGGAAGGTCCGGGCGTTATCCGGATTTATTGGGTTTAAAGGGAGCGTAGGCCGTGAGGTAAGCGTGTTGTGAAATGTAGGCGCCCAACGTCTGCACTGCAGCGCGAACTGCCCCACTTGAGTGCGCGCAACGCCGGCGGAACTCGTCGTGTAGCGGTGACATGCTTAGATATGACGAAGAACCCCGATTGCGAAGGCAGCTGGCGGGAGCGTAACTGACGCTGAAGCTCGAAAGCGCGGGTATCGAACA
+
AAA3>AAABFFFEEFA2AEFGGHAEEGGHBGHFHHDGGHHHGGGHGE?EE??HHFECFEGF@GFHGDGFHHGGBGHFDBGHGG/EEGDHD<FH2FFBFDFGHFF/B/>>CCGGHHFDD<><<FGHGCF<CCGC@DFC9;-;;;@FF.;A-9;;.;;9;;-;/BF/BFFFFEFEB9BF.9-ADBBEFF@@BDFBFAACAEA?D99;:-;9--;99.;;BFBFD?.9DFFBF/.-99.:;=@;-9-/:9;/;-
@M03896:38:000000000-B4D98:1:1103:6770:10738 1:N:0:164
TACGGAGGATTCAAGCGTTATCCGGATTTATTGGGTTTAAAGGGTGCGTAGGCGGTTTGCTAAGTTAGAGGTGAAATTTCGGGGCTCAACCCTGAACGTGCCTCTAATACTGTTGAGCTAGAGAGTAGTTGCGGTAGGCGGAATGTATGGTGTAGCGGTGAAATGCTTAGAGATCATACAGAACACCGCTTGCGAAGGCAGCTTACCAAACTATATCTGACGTTGAGGCCCGAAAGCGTGGGGAGCAAACA
+
AAAAAAADBFFF5FGCG?AEFFDAEEEEHBFHCB2EFGGDDAD2FFE?ABEEHE0E@E15DF5BDFDG3F2@?@@4BFFDHEFCEFHHHHH/E?23BF??/?BGHGDGFGFDFGD3BBBB@FF@CF@>HHBGGGFGGEF?>C-<B=0DD<0=<=<=<;;:.<CCGGHHGF0GBGGFF0B00;/FFFDD-;AEEFG??DEA.DBFBFFFFFEFFFBBFFF9F?EA.;/BA..;=DDBF.DDFCFFFAEFFFF
@M03896:38:000000000-B4D98:1:1103:17930:11153 1:N:0:164
TCCGTAGGGGGCAAGCGTTATCCGGAATTACTGGGTGTAAAGGGTGCGTAGGTGGTATGGCAAGTCAGAAGTGAAAACCCAGGGCTTAACTCTGGGACTGCTTTTGAAACTGTCAGACTGGAGTGCAGGAGAGTTAAGCGGAATTCCTAGTGTAGCGGTGAAATGCTTAGATATTAGGAGGAACATCATTGGCGAAGGCGGCTTACTGGACTTAAACTGCCACTGAGGCACGAAACCTTTGGGAGCAAACA
+
A?AAAFAA1>1>EAEA0AEEAGHB0AEFHDEFFC/BEEFEGAAEGFBEBEEEAFFEDDBBBBF/BFBBF11B@BFGGBEGG>?/?0>FGBGHHEB0E>C/B1BFD1?BGHBGFBGEGFFC/0BBGHG>0??<C1F@F1@//>AE1GG1F1>=11>>>-.-<0=D0G00=0=DGG0D00<:.CCHB0CB0;;0;--9;.;-9;@;/BBB//9//;/B;B//;:9;///:9A9-9A9-9///;/9--;:B/;A
@M03896:38:000000000-B4D98:1:1103:17927:11173 1:N:0:164
TACGTAGGGGGCAAGCGTTATCCGGAATTACTGGGTGTAAAGGGTGCGTAGGTGGTATGGCAAGTCAGAAGTGAAAACCCAGGGCTTAACTCTGGGACTGCTTTTGAAACTGTCAGACTGGAGTGCAGGAGAGGTAAGCGGAATTCCTAGTGTAGCGGTGAAATGCGTAGATATTAGGAGGAACATCAGTGGCGAAGGCGGCTTACTGGACTGAAACTGACACTGAGGCACGAAAGCGTGGGGAGCAAACA
+
BCBBAFFBBADBGGFGFEGGEGDEEGEGHGCHFGGCEFHHGHHGHFEGGEEDDGGEFGGGCGFFFHBHFHFFGFFFFEEEGGFEEHHHHHHHHEBGFBBFGGGHHHGGGHGFHHFHHFGF?FGGGGHHGGGHFGHHGGG?@DCGHHGFH=1>>>=>>><<CGHHFGECEFEHFFGHHGFHGEFHEHHEGFGGEGGGGGGGGFFFFFBBFFFFFFFFFFFFFFFFFFFEFE?DFFBDFFFFFFFFFFFFFFF
@M03896:38:000000000-B4D98:1:1103:22802:11317 1:N:0:164
TACGGAGGGTGCAAGCGTTAATCGGAATTACTGGGCGTAAAGCGCACGCAGGCGGTTTGTTAAGTCAGATGTGAAATCCCCGGGCTCAACCTGGGAACTGCATCTGATACTGGCAAGCTTGAGTCTCGTAGAGGGGGGTAGAATTCCAGGTGTAGCGGTGAAATGCGTAGAGATCTGGAGGAATACCGGTGGCGAAGGCGGCCCCCTGGACGAAGACTGACGCTCAGGTGCGAAAGCGTGGGGAGCAAACA
+
BCCBABCBCABCGGGFFEGFFFGFEGGGHFFHCFFEEGGGHHHGGGGGGEFCGFGGGGGHGHGHGHEHHHHGHGGFGHGGGGFGGGHHHHGHHHGGHFGGHHFHHHHHHHGFHHGFGGFGGFHHHHHHFGGGHHGCCFFFFFFFFFFBFF0;;;;::;;;9FFFFFA;DFFFFFFFFFBFFDFFFFFFFDFFFFDFFFFFFFFFFF=AEFFFFADDFFFFBDD?FFFFFFFFFFFFBA9DFDF.CFEFFFA
@M03896:38:000000000-B4D98:1:1103:7499:11436 1:N:0:164
TACGGAGGGTGCAAGCGTTAATCGGAATTACTGGGCGTAAAGCGCACGCAGGCGGTTTGTTAAGTCAGATGTGAAATCCCCGGGCTCAACCTGGGAACAGCATCTGATACTGGCAAGCTTGAGTCTCGTAGAGGGGGGTAGAATTCCAGGTGTAGCGGTGAAATGCGTAGAAATCTGGAGGAATACCGGTGGCGAAGGCGGCCCCCTGGACGAAGACTGACGCTCAGGTGCGAAAGCGTGGGGAGCAAACA
+
ABC@?ABDB?AAGGGGGFGECFFFEGFFHGFFCFGGGGGFGHHGGAEEGAE0EEGGGDGGGFBFBGFHFHHHHGGFGHGHGGGGGGGG3FFFCBF0B?BFGGFGHHHH>FGHHHFCFGGF?FHHHHHHFGGFGG.@@ADFFFFFFFBBBF/B9;;9:;;;9BFFFFA;ABEFFFFFFFFFFDFFFFFFF=BFFFAFFFEBAFDAFF=9AFEC;>F.BFBBFDDDADFFBFB=AB@./;.DCADECF?FF..
@M03896:38:000000000-B4D98:1:1103:6005:11995 1:N:0:164
TACGGAGGGTGCAAGCGTTAATCGGAATTACTGGGCGTAAAGCGCACGCAGGCGGTTTGTTAAGTCAGATGTGAAATCCCCGGGCTCAACCTGGGAACTGCATCTGATACTGGCAAGCTTGAGTCTCGTAGAGGGGGGTAGAATTCCAGGTGTAGCGGTGAAATGCGTAGAGATCTGGAGGAATACCGGTGGCGAAGGCGGCCCCCTGGACGAAGACTGACGCTCAGGTGCGAAAGCGTGGGGAGCAAACA
+
BCCBABCBBAAAFGFAEEEEFFGFGGFGHBBEBEDAEEEEEGHEF0AAEAE@EECEGGG?FGEGBGBGHHFBGFBDGHGGFEFGGGHGGHFGHHGHFFBGGGFGHGFGHHHFHHGHFGGFFEGGHHHHFGGFFHCACAFFFFBFFFFFFB/;;;;;;;:;::BFFFD;ABEFFFFFFFBFBD::FFFDF@DFFFFAFFFFFF:@BC@FFF?DDCFDFFFBBDFFFDFFFBFFFA=DFF9:@;DEFFEFF?9
@M03896:38:000000000-B4D98:1:1103:2259:12408 1:N:0:164
TACAGAGGGTGCGAGCGTTAATCGGAATTACTGGGCGTAAAGCGAGTGTAGGTGGCTCATTAAGTCACATGTGAAATCCCCGGGCTTAACCTGGGAACTGCATGTGATACTGGTGGTGCTAGAATATGTGAGAGGGAAGTAGAATTCCAGATGTAGCGGTGAAATGCGTAGAGATCTGGAGGAATACCGATGGCGAAGGCAGCTTCCTGGCATAATATTGACACTGAGATTCGAAAGCGTGGGTAGCAAA
+
BBBBAFF?AAAAEGGEGEGFGFBBEG2FGFBGBAAFEFEEGHFG1EAGFD53BBBFBG@@@GDGFGBGBGBFFF4BFGFGFGECEEHHGGB?CGFAE?BFDFGE3FBGHHBFGB?C/?GGGGHHHHEGHBFB1F/CAG/FFFHHHHHHH11??<@@>><><FGGFFFGGA-CGDFHHF0:C?DGHHFHFFG?.;--:B:C..CFGFCFCF9BFF/;BFFBB99FF/FBFFFF?FF?.BAAA?-ABAFFFF
@M03896:38:000000000-B4D98:1:1103:25427:12497 1:N:0:164
TACGTAGGGCGCAAGCGTTGTCCGGAATTATTGGGCGTAAAGAGCTCGTAGGCGGTTTGTCGCGTCTGCTGTGAAAGCCCGGGGCTTAACCCGGGGTGTGCAGTGGGTACGGGCAGACTTGAGTGCAGTAGGGGAGACTGGAATTCCTGGTGTAGCGGTGAAATGCGCAGATATCAGGAGGAACACCGATGGCGAAGGCAGGTCTCTGGGCTGTTACTGACGCTGAGGAGCGAAAGCATGGGGAGCGAACA
+
CCCCAFFABFDBGGGCFEGCEGDEEECGHBFHCFGEEEGFHHHHHFHGGFE?GFGEGGGHFEHFEFGGHHGGHFBBGHGHGGGGDGHHHHHH/BDGC>>>GHFGHHHGHHFEGGGDFCCGGGGHHHGHGHHHGGGGGEFFCCFFGFFGGG0;=;:;:;:=.BFFFFADFFFFFFFFF0BADDFFFFFFFFFFFFFFFFFFFFFFFFBBFFFFFFFFFFFFFFFFFFFEFFEFFFFFFFFFFFFE@:=ADD@
@M03896:38:000000000-B4D98:1:1103:23826:12768 1:N:0:164
TACGGAGGGTGCAAGCGTTACTCGGAATTACTGGGCGTAAAGCGCACGCAGGCGGTTTGTTAAGTCAGATGTGAAATCCCCGGGCTCAACCTGGGAACTGCATCTGATACTGGCAAGCTTGAGTCTCGTAGAGGGGGGTAGAATTCCAGGTGTAGCGGTGAAATGCGTAGAGATCTGGAGGAATACCGGTGGCGAAGGCGGCCCCCTGGACGAAGACTGACGCTCAGGTGCGAAAGCGTGGGGAGCAAACA
+
AAAAAAADDAAAFGFGCEG00BDABAABGGFHC1AFEGEEFHHGGEEGGEE/EEEGGGGHHH2FFGHHHGHHFGG1BFBFFGGGGGHHGFFHFHGHH?BFGDFGHHEGFGGGHHHGFFGHFFHHHHHHGGGFFGGGG?@FFFBFFFB:;B/;;9;:;-;;9FFFFFA;A@-B//BFFB;FBBEFFFFF?;@FF@@?@FF@@@?@?@-AAFF@?>B:BBBBFFFFFFFFFFF@F@?FFF9A@@@E@BEBFF-
@M03896:38:000000000-B4D98:1:1103:23807:12771 1:N:0:164
TACGGAGGGTGCAAGCGTTAATCGGAATTACTGGGCGTAAAGCGCACGCAGGCGGTTTGTTAAGTCAGATGTGAAATCCCCGGGCTCAACCTGGGAACTGCATCTGATACTGGCAAGCTTGAGTCTCGTAGAGGGGGGTAGAATTCCAGGTGTAGCGGTGAAATGCGTAGAGATCTGGAGGAATACCGGTGGCGAAGGCGGCCCCCTGGACGAAGACTGACGCTCAGGTGCGAAAGCGTGGGGAGCAAACA
+
ABB?AABBCAABGGFFCEGEFFFBEEFGHFFGBBFFEFFGHHHGGCGFGEE0EEGEGGGHHHGHHHHHHHHGHGGFGHGHGGGGGGHGHHHHHHGHGFFGHHHHHHGHHHHFHHHFGGGGGFHHHHHHFFGEHHFGGFFFFFFFFFFBFF/;;;;;;;;;;FFFFFA;ADFFFBFFFFFFFDFFFFFFFCFFFFCFFFFFFFFFFC@AEBFFCBFDFFFFFFFFFFFFFFFFFFFFFFDFFDFFFDEFFFF
@M03896:38:000000000-B4D98:1:1103:14161:13529 1:N:0:164
TACGGAGGGTGCAAGCGTTAATCGGAATTACTGGGCGTAAAGCGCACGCAGGCGGTTTGTTAAGTCAGATGTGAAATCCCCGGGCTCAACCTGGGAACTGCATCTGATACTGGCAAGCTTGAGTCTCGTAGAGGGGGGTAGAATTCCAGGTGTAGCGGTGAAATGCGTAGAGATCTGGAGGAATACCGGTGGCGAAGGCGGCCCCCTGGACGAAGACTGACGCTCAGGTGCGAAAGCGTGGGGAGCAAACA
+
ABBBAA@DBABBGGGGGFGGGFGBEECFHFFFBCEBEEEGHHHGGACEGEECFFF@EEGFFGHHGHGHHHHGHHHHHHHHGGFGEEHHHHHHHHFFHEF?GHHHHHGHHHHFHHHHGFFG?GCGHHGC?EFEFFGGGA9AEFFFFFFFF/0;;;;;:;;;;FFFFF;;ADEFFBBFFFFFFFFFFFFFF-@DADAAFFEAFAFFFF>.;BAB@BF?FFFFF.AFDDFF9;;-.9@:BDDFFFFA>AEF0A.
@M03896:38:000000000-B4D98:1:1103:14163:13551 1:N:0:164
TACGGAGGGTGCAAGCGTTAATCGGAATTACTGGGCGTAAAGCGCACGCAGGCGGTTTGTTAAGTCAGATGTGAAATCCCCGGGCTCAACCTGGGAACTGCATCTGATACTGGCAAGCTTGAGTCTCGTAGAGGGGGGTAGAATTCCAGGTGTAGCGGTGAAATGCGTAGAGATCTGGAGGAATACCGGTGGCGAAGGCGGCCCCCTGGACGAAGACTGACGCTCAGGTGCGAAAGCGTGGGGAGCAAACA
+
ABAAAABCCBCBGGGGFFGEFBGBEEFFHHFFBBEFEFGGHHHGGAEEGGGCGGGGFGGGGHHHHHGHGHHFGFHFGGHHGGGCEGHHGGCGHHFHHFFFGHHHHHHHHHHHHHGFFFGF?FFHHHGF?CEFHHGGGFF:EFFFFFFBFFBB:;;:;;9;AFFFFF;ADFEF0;9FFFFFDDFF0FFDDDFFFFBFFFFFFFFFFF=:AFFFDCFDFFFFFBFFFFFFFFFDDFDDFFDFFFFFFDEFBF.
@M03896:38:000000000-B4D98:1:1103:7540:13677 1:N:0:164
TACGGAGGGTGCAAGCGTTAATCGGAATTACTGGGCGTAAAGCGCACGCAGGCGGTTTGTTAAGTCAGATGTGAAATCCCCCGGCTCAACCTGGGAACTGCATCTGATACTGGCAAGCTTGAGTCTCGTAGAGGGGGGTAGAATTCCAGGTGTAGCGGTGAAATGCGTAGAGATCTGGAGGAATACCGGTGGCGAAGGCGGCCCCCTGGACGAAGACTGACGCTCAGGTGCGAAAGCGTGGGGAGCAAACA
+
BBBAABBBBAABGGGG?EFEFFGFEGFGHGFGCBGFEEEGEHHGG?EEGEE?EFGEGGGHGFFFGHFHHHHHFFFFGHHHGGGGGGGHHHGHHHEHHFGGHHHHHHHHHHFHHHCFG??F??FHFHGHFGGGHHFGGFFFFFFFFFBBBB/;;;;;;;;;AFFFFB;;;BEFFFBFF/BFFFFFFFFFFDFFA@ABFDEBFFFFFFFEEFF>-@DDFFFEFADFFDBFFFF99B-AFDDDFFFA=;:9FF.
@M03896:38:000000000-B4D98:1:1103:7522:13690 1:N:0:164
TACGGAGGGTGCAAGCGTTAATCGGAATTACTGGGCGTAAAGCGCACGCAGGCGGTTTGTTAAGTCAGATGTGAAATCCCCGGGCTCAACCTGGGAACTGCATCTGATACTGGCAAGCTTGAGTCTCGTAGAGGGGGGTAGAATTCCAGGTGTAGCGGTGAAATGCGTAGAGATCTGGAGGAATACCGGTGGCGAAGGCGGCCCCCTGGACGAAGACTGACGCTCAGGTGCGAAAGCGTGGGGAGCAAACA
+
BCCBBCCCCABBGGGEEEGEFFGFDGFGHEFFCFFFEEGEHHHGG?EFGE?0EEEEGGGHGHGGGHEHHHHGHG44GHHHGGGGGGHHHHHHHHGHHFGHHHHHHHHHHHHHHHHHGGGGGHGHHHHHFGFFGHDFGFFFFFFFFFFFFF0;;;;;:;;;AB:FFFAADAEFFBBFFFFFFFFFFFFFFDFFFFFAFDFFFFFFF;;A?F.@>-;AFFFFFFFFFFFFFFF=DFDDFFDDFCFEFDAFFF?
@M03896:38:000000000-B4D98:1:1103:7538:13701 1:N:0:164
TACGGAGGGTGCAAGCGTTAATCGGAATTACTGGGCGTAAAGCGCACGCAGGCGGTTTGTTAAGTCAGATGTGAAATCCCCGGGCTCAACCTGGGAACTGCATCTGATACTGGCAAGCTTGAGTCTCGTAGAGGGGGGTAGAATTCCAGGTGTAGCGGTGAAATGCGTAGAGATCTGGAGGAATACCGGTGGCGAAGGCGGCCCCCTGGACGAAGACTGACGCTCAGGTGCGAAAGCGTGGGGAGCAAACA
+
AAA333>DDAAAGGGE2EEAFAGABEFGGEDFF32AAAEEGFHGGGGEEGG0EE@EEFFEF4@DBGH3BFHGEGHFHHHHG/>>E@HFGFHFACFHGEFBG1?GFF2GGHGFFHFC/FGGGFGHHF?0?<..GB.>A@BDA/;FFFF;/9/9;;/;99;-:9BBFB:;A-EFFFFFF/BFD?9:/;FD@->?ABB?BFE--9-@B@;A.BF---9A:BFBB.AA..//;F:9;9BDF?A.?B-A-:.;FF.
@M03896:38:000000000-B4D98:1:1103:12861:13733 1:N:0:164
TACAGAGGGTGCAAGCGTTAATCGGAATTACTGGGCGTAAAGCGCGCGTAGGTGGTTTGTTAAGTTGGATGTGAAAGCCCCGGGCTCAACCTGGGAACTGCATCCAAAACTGGCAAGCTAGAGTACGGTAGAGGGTGGTGGAATTTCCTGTGTAGCGGTGAAATGCGTAGATATAGGAAGGAACACCAGTGGCGAAGGCGACCACCTGGACTGATACTGACACTGAGGTGCGAAAGCGTGGGGAGCAAACA
+
AAAAAB>A32AAGGGGCAEGGFHFEE2FHFDFB3BBEAEEGFEEECGCEEEBB@FEFFEGGHDHG4FFFGFFBBFGHGHHE?E/ECHFHHHFGGEHH?BBFFFGHHHHHHGFHEHGAF@@@FHHBFD?GHGHHHG.F@AFAG<DGGHHH00<<=<=<;;:.CHHEC.;CB?FGFG009;9AABFFFGE9CFF;?B?;FE@@B@BFFFF.BFFABFFFFFBFFFFB/BEFFBBFBBFFDDABB?E?AEFFFA
@M03896:38:000000000-B4D98:1:1103:12850:13752 1:N:0:164
TACAGAGGGTGCAAGCGTTAATCGGAATTACTGGGCGTAAAGCGCGCGTAGGTGGTTTGTTAAGTTGGATGTGAAAGCCCCGGGCTCAACCTGGGAACTGCATCCAAAACTGGCAAGCTAGAGTACGGTAGAGGGTGGTGGAATTTCCTGTGTAGCGGTGAAATGCGTAGATATAGGAAGGAACACCAGTGGCGAAGGCGACCACCTGGACTGATACTGACACTGAGGTGCGAAAGCGTGGGGAGCAAACA
+
CCCCCFFBCABBGGFCEEGGGFGFEEFGHFDFBBFCEFGGHHHGGCFGFE?CDGGEGHGHHHGFFGFGHGFGHGBGHGGHGGGGGFHFHGFGHHGHH?FDGHBGFFFGGGFBHHEFEGCFFGGF=GDDFGGGGG??ECDEEEHHHGHGH00<====<;;;CGGHHGA;EBEGECFFFC9CEFFGGGGEFFGGEDFFFDEAFFDFFE:BFFFFFFFFFFFFFFFFFFFAFFFDDFFFFD.AAFFFDAEFFF?
@M03896:38:000000000-B4D98:1:1103:6611:13860 1:N:0:164
AACGTAGGTCACAAGCGTTGTCCGGAATTACTGGGTGTAAAGGGAGCGCAGGCGGGAGAACAAGTTGGAAGTGAAATCCATGGGCTCAACCCATGAACTGCTTTCAAAACTGTTTTTCTTGAGTAGTGCAGAGGTAGGCGGAATTCCCGGTGTAGCGGTGGAATGCGTAGATATCGGGAGGAACACCAGTGGCGAAGGCGGCCTACTGGGCACCAACTGACGCTGAGGCTCGAAAGTGTGGGTAGCAAACA
+
AAAAAFFAFDCFFGGG?EGGFGDBEEGGHGFFCGFCEFHGHHHGHEGGGEA0EEGF/EEHCFFGGHHHGHHFHGHGHHHHHHFGGGHGHHHGGGHHGGHGHHHHHHGGHHGH?GHHG@FF>FGGHHHHHHHGHGHBHGFCCDFGHHHHED-;;<;;::;;CEFGGFC:ABEGGFGFG@BGAEFFFFFFABBBACBFBDEACFFFFFFBF?F/AEFFFFFFFFFFFFFFF.FB9FDFFFFBA../:BFFBA.
@M03896:38:000000000-B4D98:1:1103:6594:13876 1:N:0:164
AACGTAGGTCACAAGCGTTGTCCGGAATTACTGGGTGTAAAGGGAGCGCAGGCGGGAGAACAAGTTGGAAGTGAAATCCATGGGCTCAACCCATGAACTGCTTTCAAAACTGTTTTTCTTGAGTAGTGCAGAGGTAGGCGGAATTCCCGGTGTAGCGGTGGAATGCGTAGATATCGGGAGGAACACCAGTGGCGAAGGCGGCCTACTGGGCACCAACTGACGCTGAGGCTCGAAAGTGTGGGTAGCAAACA
+
AAAAAFFBFFBCGGGCGEGGCGFBEGFGHFFFBFB3EEFFDGHGGFGGGEE0EEEC/>EHFGBFBGGFHHHGHGFDHHHHHHHHHHHGHHHFFGHFDBFGHHGHHGGGGGGGGGHHGFGFFDBGHHHHFFHFHGHFHGF?CDFGHHHGGG@CE<;;;;;;C?FFGFCCCDEGGGFEG???GCBFFFFFFFFFFFFFADFFFF@DFFFBFFFBDEFFFFFFF9DFFFFFF?FCAFADBFFFFF.B.;BFFF?
@M03896:38:000000000-B4D98:1:1103:6612:13880 1:N:0:164
AACGTAGGTCACAAGCGTTGTCCGGAATTACTGGGTGTAAAGGGAGCGCAGGCGGGAGAACAAGTTGGAAGTGAAATCCATGGGCTCAACCCATGAACTGCTTTCAAAACTGTTTTTCTTGAGTAGTGCAGAGGTAGGCGGAATTCCCGGTGTAGCGGTGGAATGCGTAGATATCGGGAGGAACACCAGTGGCGAAGGCGGCCTACTGGGCACCAACTGACGCTGAGGCTCGAAAGTGTGGGTAGCAAACA
+
ABBBAFFBFFBFGFFECCGFEGDEEGEGHEBFFGGCEFHHHHHGHFGGGEE0EEFE/EFHCGFGFGHHHFFFHGGHHGHFHHGHHHHHHHHGGHGHGFHGHHHHHHHHHHGFFFGFG@FGGFHGHHHHFHHFHGHHFGFCACCGHHHGFC-;=<<<:;;;CEFGGF;;EGFGGFCCF?AGGGFFFFFFFFFFFFACFFFDFFFFFF;;BEEFDFFEFFFFFFFFDFFEFEFDAFFF/;BFDF9:9;/BFFF
@M03896:38:000000000-B4D98:1:1103:12501:14656 1:N:0:164
AACGTAGGGTGCAAGCGTTGTCCGGAATTACTGGGTGTAAAGGGAGCGCAGGCGGACCGGCAAGTTGGAAGTGAAAACTATGGGCTCAACCCATAAATTGCTTTCAAAACTGCTGGCCTTGAGTAGTGCAGAGGTAGGTGGAATTCCCGGTGTAGCGGTGGAATGCGTAGATATCGGGAGGAACACCAGTGGCGAAGGCGACCTACTGGGCACCAACTGACGCTGAGGCTCGAAAGCATGGGTAGCAAACA
+
>AAAAFFCCFCCGGGEEEGEFGFFEGFGHGFHCFGCEGHHHHGGHEGGGEE0EEEFCGGGEE>FFGFGHHGHHFGHHBBBFGGHGGHGHGGEGFCDBBBFGGGHHGHFGGFGFHH2CFGHGHHHDGFHHHHHHGHHFFDFFHHHHHHHGF-<<<==<<;;;GHHGG:;CGGGGGGACADGGDGGGGGFGGGGECBCCDEAFFFFFFB;9EEFFFFEDFFBF?DFA?AEFFFBDFFFFFFFFFFFEBFFFFA
@M03896:38:000000000-B4D98:1:1103:25091:14738 1:N:0:164
TACGTAAGGTCCGAGCGTTGTCCGGAATCATTGGGCGTAAAGGGTACGTAGGCGGATAAGCAAGTTAGAAGTGAAATCCTATAGCTCAACTATAGTAAGCTTTTAAAACTGTTCATCTTGAGGTATGGAAGGGAAAGTGGAATTCCTAGTGTAGCGGTGAAATGCGCAGATATTAGGAGGAATACCGGTGGCGAAGGCGACTTTCTGGCCATAAACTGACGCTGAGGTACGAAAGCGTGGGTAGCAAACAG
+
BCBAAFFFFFFFGGGFGFGGEGDBEEEGHGFHFHHGGEGFHHHGHBEEGGFCHGGCEFFGDFBFFHGHHHGGHFFFFGGGFGFHHHHGGGHHHFHHHHGHHHHHHGDGHHBFHHFGBEHGDGHHHHGGHHHGGHHHFFFHFFHHHGFFG11????>>>><DGGHGGGGGGHHHHHHDGGDGHHHFHDCEGGFFFAGGC-?BCGGGGG9FFFFFFFFFFFFAADFFFFFEFDEFFDFFFFFFFFFFFFFFFB
@M03896:38:000000000-B4D98:1:1103:25075:14748 1:N:0:164
TACGTAAGGTCCGAGCGTTGTCCGGAATCATTGGGCGTAAAGGGTACGTAGGCGGATAAGCAAGTTAGAAGTGAAATCCTATAGCTCAACTATAGTAAGCTTTTAAAACTGTTCATCTTGAGGTATGGAAGGGAAAGTGGAATTCCTAGTGTAGCGGTGAAATGCGCAGATATTAGGAGGAATACCGGTGGCGAAGGCGACTTTCTGGCCATAAACTGACGCTGAGGTACGAAAGCGTGGGTAGCAAACAG
+
AAAAAFFFFDFFEGCA?AEGCFDB2A?FHGHHFFGEEEEEFHHGHBE?FF1EGEFCEEFG3F?BBGFHHHHEGGEGFGGFGFBFFFHEBFFGHHHHGFBGHHHHHF?EGHFGGHEGFDBBBBGGHHEFFFFDGH<<ADFFGFHHHHHGH1<????<>>>C1FHHGDDCGGHFHHHHGGCDDFFHHHDD-CD:@B9-CC-9?CEGGE90CFFBBFBBBB/B;AADDFEFFF?.ADFF.9ABDFFFF/;BFF9
@M03896:38:000000000-B4D98:1:1103:12851:14793 1:N:0:164
AACGTAGGGTGCAAGCGTTGTCCGGAATTACTGGGTGTAAAGGGAGCGCAGGCGGACCGGCAAGTTGGAAGTGAAAACTATGGGCTCAACCCATAAATTGCTTTCAAAACTGCTGGCCTTGAGTAGTGCAGAGGTAGGTGGAATTCCCGGTGTAGCGGTGGAATGCGTAGATATCGGGAGGAACACCAGTGGCGAAGGCGACCTACTGGGCACCAACTGACGCTGAGGCTCGAAAGCATGGGTAGCAAACA
+
ABABAFFAAFABGGGAEEEEEGABEE2FGGBGCGFCEEGGFGFGHFFGGAAAEECFFGGE@E>?BFBEFGFFFFBBGBBBFGGGHHFFHGB<FFFG2BBBFFBFHFBBFGFEBG22DFFGFHFGHHFFFHHHGGFHFFBDFGFGHHGGGG-<<<==<=;;;CGHFGCCEGFGGFFGGGGFGDCFFGGEFFFFEFFFFFFFFFFFFFFBBE?FDE?AFFFFFFFFFFFFFFFFFFFFFFFFFFBFEFFFFFF
@M03896:38:000000000-B4D98:1:1103:12863:14807 1:N:0:164
AACGTAGGGTGCAAGCGTTGTCCGGAATTACTGGGTGTAAAGGGAGCGCAGGCGGACCGGCAAGTTGGAAGTGAAAACTATGGGCTCAACCCATAAATTGCTTTCAAAACTGCTGTCCTTGAGTAGTGCAGAGGTAGGTGGAATTCCCGGTGTAGCGGTGGCATGCGTAGATATCGGGAGGAACACCAGTGGCGAAGGCGACCTACTGGGCACCAACTGACGCTGAGGCTCGAAAGCATGGGTAGCAAACA
+
>>AAAFFAA1AAGDFF?AEEFGGECAGGHHFHFGFAEFFGGHGG/AEGGCG?FAEE@EEEEE/?BFFFFEGGG2F1GBB1BGBGFBGGGHHGGBGF1BFDFHGHHHHHDGGHFHF1@@F@F<BGFHFHHGHHGGHBBA<G>CGHHGHHCC-<<<==<-<;..;CCC;;CCEFGFG?A-:AGBBFFGGAFFFF:@>=-A9@>@?FFFB;;A?FBAA99FF9BAAAA---?EF;;BBFFFF/:AB/9/;BFAA
@M03896:38:000000000-B4D98:1:1103:15436:15071 1:N:0:164
TACGGAGGGTGCAAGCGTTAATCGGAATTACTGGGCGTAAAGCGCACGCAGGCGGTTTGTTAAGTCAGATGTGAAATCCCCGGGCTCAACCTGGGAACTGCATCTGATACTGGCAAGCTTGAGTCTCGTAGAGGGGGGTAGAATTCCAGGTGTAGCGGTGAAATGCGTAGAGATCTGGAGGAATACCGGTGGCGAAGGCGGCCCCCTGGACGAAGACTGACGCTCAGGTGCGAAAGCGTGGGGAGCAAACA
+
ABB@AABBBBBBFGGCGGGGGFDAEEFFHGFFB3BCEEFGDFHGGAEEGAEFGGGGGGGC?EEGFGEGHDFFGGH4BFFGGGEEEGHHHHHHFHEHHFHGHFHHHHHHHHHHGHHHGGGD?<GHHHHG/CFFGFGGCFFFFFFFFFFBF//9;;;;;99;AFFFFFAD?>AFBBBBBFBFFFFFFFFFFBDFFC@DFFEFAADBFD;:AF.@9@DDFFFFFFFFFFFFFFFADDA./A.ABAA.99AFFF.
@M03896:38:000000000-B4D98:1:1103:18892:15367 1:N:0:164
TACGTAGGGAGCAAGCGTTATCCGGATTTACTGGGTGTAAAGGGCGTGTAGGCGGTACTGCAAGTCAGATGTGAAAACTATGGGCTCAACTCATAGCCTGCATTTGAAACTGTAGTTCTTGAGTGCTGGAGAGGCAAATGGAACTCCTAGTGTAGCGGTGAAATGCGTAGATATTAGGAAGAACACCAGTGGCGAAGGCGATTTGCTGGACAGTAACTGACGCTGAGGCGCGAAAGTGTGGGGAGCAAACA
+
ABABAFFABFABGGGGGGGGGGDEEGEGHGFHBA2CAEGGGGHGGEEFEG5FGEA0BEDFFHGGFHFGFGFBGGGDGGEBGHHHHHHHHHFDHDGFHFFGHFGFGHHHHHGBGHFFGFGGFFGHHHHHHHHHGGGGFHHHFHHHHHHGH11?@@?@>>>>FGHHHHECFGGHHHGFFHGHHHHHHHGHGHHFEGGGGGGFGGGGGGC;FF?B.9BCFFGFGFFFFDAEFFFFAFCFFFBFFFA?>AEFFFA
@M03896:38:000000000-B4D98:1:1103:18874:15374 1:N:0:164
TACGTAGGGAGCAAGCGTTATCCGGATTTACTGGGTGTAAAGGGCGTGTAGGCGGTACTGCAAGTCAGATGTGAAAACTATGGGCTCAACTCATAGCCTGCATTTGAAACTGTAGTTCTTGAGTGCTGGAGAGGCAAATGGAACTCCTAGTGTAGCGGTGAAATGCGTAGATATTAGGAAGAACACCAGTGGCGAAGGCGATTTGCTGGACAGTAACTGACGCTGAGGCGCGAAAGTGTGGGGAGCAAACA
+
BCCCAFFAACAAFGGCEEF2FFDEEGGGHDBGFGGFEGGGGGHGGEEEEBB3GEE>1FGHGHBFBGBGGGHFHG@DBFF3GHGHHHHGHGGHFBFHG3BGGGHHHHHFGGHFHHHHHGFGGHHHHGBGHHHFFGDAA<FFFFFHHHHHHFD?@@??<><><<DGFGE<<CCGHG0DDF<DFGFHHHGGC0CFG@CCGGGDGGGGGGF0BFFFECGCBBB:CDDD...AEFFFFFCDFB0B?DC.-;99FFA
@M03896:38:000000000-B4D98:1:1103:18891:15385 1:N:0:164
TACGTAGGGAGCAAGCGTTATCCGGATTTACTGGGTGTAAAGGGCGTGTAGGCGGGACTGCAAGTCAGATGTGAAAACTATGGGCTCAACTCATAGCCTGCATTTGAAACTGTAGTTCTTGAGTGCTGGAGAGGCAAATGGAACTCCTAGTGTAGCGGTGAAATGCGTAGATATTAGGAAGAACACCAGTGGCGAAGGCGATTTGCTGGACAGTAACTGACGCTGAGGCGCGAAAGTGTGGGGAGCAAACA
+
AAAAAFFB3CAAGFGA2EEGCFHEEEGGHHFFCF2BEGHHHHGGF?EEGGFDGAA/>>BFBBFHFGHHHHHGF4FGFFGFHFBFGFHHHGGHH4GFH3BBGFHHG3GHGHHGHHFDGFDGF@FFHHFGHHEBG?<FGHGFFCGHHHHFGF11=1==><<<CFHHGHDEDCGGFC:CCHHHHGHHHHGGCBBFC9A??AE??-EEFFB//.;B.;;BFFFFF.AD9DAEF;;@--;;FFFF?ABA>;AF/F.
@M03896:38:000000000-B4D98:1:1103:18043:15553 1:N:0:164
TACGGAGGGTGCAAGCGTTAATCGGAATTACTGGGCGTAAAGCGCACGCAGGCGGTTTGTTAAGTCAGATGTGAAATCCCCGGGCTCAACCTGGGAACTGCATCTGATACTGGCAAGCTTGAGTCTCGTAGAGGGGGGTAGAATTCCAGGTGTAGCGGTGAAATGCGTAGAGATCTGGAGGAATACCGGTGGCGAAGGCGGCCCCCTGGACGAAGACTGACGCTCAGGTGCGAAAGCGTGGGGAGCAAACA
+
ABABAABBCAAAGGGFGCFEGFDAEE2FHGCHBCEFEEFEHHHGGEEGGEAEGECEEG?FFHFGFHFHFGFFGGG?FGHHGGFGGFHHHHHGGBFFC?FFGBFGHHHGHHGHHHCCFFFF?FHHHHHGFGGFFHGDGFFFFFBBFFFFFF/;;;;;;;;;.BFFFF;;:@AFFFBFFF:AFDFFFFFFD@DDFFFFFFE@FFFFFF-AEFFACFF9FFF/FFFDFFFBFFFCDFAAF?ADAFFFFDEFFF?
@M03896:38:000000000-B4D98:1:1103:11151:15772 1:N:0:164
TACGTAGGGAGCAAGCGTTATCCGGATTTACTGGTTGTAAGGGGCGTGTAGGCGGGACTGCAGGTCAGTGGTGAAAACTATGGGCTCAACTCATAGCCTGCATTTGAAACTGTAGTTCTTGAGTGCTGGAGGGGCAAATGAACCTCCTAGTGTAGCGGTGAAATGCGTGGATATTAGAAAGAACACCAGTGGCAAAGGCGATTGGCTGGACAGTAACTGAGCCTGAGGCCCGAAAGTGTGGGGAGCAAACA
+
BBB?AFFAACAAGGFCFEG2AGDBEFGGHF55EF53B2DD5BGA20A0A2D3BEEEGGECEF3BB33B44B4?B3BFB334BG00ECGHCGBBFDFF?2B<FHHE2?2?F2?FF2@<FF1<1FDFB1?100.><-<<<D<0=0<CC</0DGD0;0:;;.:;:0;00...-900;09;000:CCFFFA.C09B9/0.:..---..;9/;...9.9;9;9/;///99BF;...;;9-./;//;9-.;..9B9.
@M03896:38:000000000-B4D98:1:1103:11170:15773 1:N:0:164
TACGTAGGGAGCAAGCGTTATCCGGATTTACTGGGTGTAAAGGGCGTGTAGGCGGGACTGCAAGTCAGATGTGAAAACTATGGGCTCAACTCATAGCCTGCATTTGAAACTGTAGTTCTTGAGTGCTGGAGAGGCAAATGGAACTCCTAGTGTAGCGGTGAAATGCGTAGATATTAGGAAGAACACCAGTGGCGAAGGCGATTTGCTGGACAGTAACTGACGCTGAGGCGCGAAAGTGTGGGGAGCAAACA
+
BCBBAFFBBFABGGGGEEGGGGGEEGGGHGCFFFFCEFHHHHHGGGEGFFFDHEF@@FGCGHHHGHHHHHHGHGHHGGEBFHHHHHHGHHHHHHHHHFGGHHHHHHHHHHHGHHGDHGGGGFHHHGHHHHHHGGGEFFGFFGHHHHHHHF1>>>>=><<<CGFHFHEEFEFHHFHGHHGHHFGHHHGGGGGGFGGGGGGGGGGFFFFFFFFFEFFFFFFFFFFFFFFFFFFFFFCFBFFFFFFEFDEFBF:
@M03896:38:000000000-B4D98:1:1103:8713:15869 1:N:0:164
TACGGAGGGTGCAAGCGTTAATCGGAATTACTGGGCGTAAAGCGCACGCAGGCGGTTTGTTAAGTCAGATGTGAAATCCCCGGGCTCAACCTGGGAACTGCATCTGATACTGGCAAGCTTGAGTCTCGTAGAGGGGGGTAGAATTCCAGGTGTAGCGGTGAAATGCGTAGAGATCTGGAGGAATACCGGTGGCGAAGGCGGCCCCCTGGACGAAGACTGACGCTCAGGTGCGAAAGCGTGGGGAGCAAACA
+
BCBBABCCCABBGGGFGEGEFGHFEGFGHFDGCFGGGGGGHHHGGEGGGEE?EFGFGGGHHHGGGHEHHHHGHGFGHHGGGGGGGGHGHHFHHGFGHFFGHHGHHHGHGHHHHHGHGFFFFFFHHHHHGGGFHH?DGCFFFFFFFFFFFF0;;;:;;;:;:BFFFFA;AFFFFFFFFFFFFFFFFFFFFCFFFACACFFCAFCDF@@AEFFFA;DDFFFFFFFDDFFFFFFFFFFFFFDFFFFFFFFFFF.
@M03896:38:000000000-B4D98:1:1103:8728:15879 1:N:0:164
TACGGAGGGTGCAAGCGTTAATCGGAATTACTGGGCGTAAAGCGCACGCAGGCGGTTTGTTAAGTCAGATGTGAAATCCCCGGGCTCAACCTGGGAACTGCATCTGATACTGGCAAGCTTGAGTCTCGTAGAGGGGGGTAGAATTCCAGGTGTAGCGGTGAAATGCGTAGAGATCTGGAGGAATACCGGTGGCGAAGGCGGCCCCCTGGACGAAGACTGACGCTCAGGTGCGAAAGCGTGGGGAGCAAACA
+
ABBBAACCBAABFGGFGFGEFFGFFGFGHFBGFFGFEFEFGHHGGFGGGEF?EEFGGGGHHHFGGHEHGHHGHGBFFHGHGGGGGGHGGGHHHHGGH?FFFGGHHHGHHHHHHHH2F?FFFGHHHHHFGGGFHHFGGACFFFFFFFB;BF/;;;;:;;;;;FFFFFA;ADAFFFFFFFFFFFFFFFFFF>FFFFFFFFFFFFFFFC@AEFFFB-:ABBFBFDFFFBFBBFFFFFFDFFFFFFFFA;;BFF?
@M03896:38:000000000-B4D98:1:1103:20770:15989 1:N:0:164
TACGGAGGGTGCAAGCGTTAATCGGAATTACTGGGCGTAAAGCGCACGCAGGCGGTTTGTTAAGTCAGATGTGAAATCCCCGGGCTCAACCTGGGAACTGCATCTGATACTGGCAAGCTTGAGTCTCGTAGAGGGGGGTAGAATTCCAGGTGTAGCGGTGAAATGCGTAGAGATCAGGAGGAATACCGGTGGCGAAGGCGGCCCCCTGGACGAAGACTGACGCTCAGGTGCGAAAGCGTGGGGAGCAAACA
+
BCBBABCCBBBBGFFGEEGEFFGFFGFGHGFFBFGFEFGGHHHGG0AAEEECFGGGGGGHGHFGFGFHFGHGHGHHHHHGGGGGEGHHHHHHHHGHHGHHHHGHHH2GHHGHFGFHGGGGGFHHHHHHGGGGHHGGGACFFFFFFFFBFF0;;;;;:;;;;BFFFFA;DFEFFFB;FFFFFFFFFFFFF>DDFFBFFFFFAADFFC@AEFFF;@FFFFFFFFFFFFFFFFFDFF@.FFDDFFFFFDFFFFF
@M03896:38:000000000-B4D98:1:1103:2997:16323 1:N:0:164
TACGGAGGGTGCAAGCGTTAATCGGAATTACTGGGCGTAAAGCGCACGCAGGCGGTTTGTTAAGTCAGATGTGAAATCCCCGGGCTCAACCTGGGAACTGCATCTGATACTGGCAAGCTTGAGTCTCGTAGAGGGGGGTAGAATTCCAGGTGTAGCGGTGAAATGCGTAGAGATCTGGAGGAATACCGGTGGCGAAGGCGGCCCCCTGGACGAAGACTGACGCTCAGGTGCGAAAGCGTGGGGAGCAAAC
+
AAB@AAB?DAAAGGGG2EE2FFFAEEFFHHFFBBFAAEAEFHFGGEGAE000B>E@EE1BBG4FGHEG3FFGFFFFGGGHG?@@EEHHHFGGGHA0FFFBG1FGHGBGFGGFGHFCG?FF0?BGHHHGFGFAGHC-AB?DFFFBFFBFF//;;;:;;9;-;BFFFB;;;B.F//BFBB/ADFFFFFFF>;BF99@BBFEBB>BBBB;.;BF?==.;;BF/BDDFFFFFFF/-.;@.B9AD=?BE9;;B9A
@M03896:38:000000000-B4D98:1:1103:20812:16406 1:N:0:164
TACGGAGGGTGCAAGCGTTAATCGGAATTACTGGGCGTAAAGCGCACGCAGGCGGTTTGTTAAGTCAGATGTGAAATCCCCGGGCTCAACCTGGGAACTGCATCTGATACTGGCAAGCTTGAGTCTCGTAGAGGTGGGTAGAATTCCAGGTGTAGCGGTGAAATGCGTAGAGATCTGGAGGAATACCGGTGGCGAAGGCGGCCCCCTGGACGAAGACTGACGCTCAGGTGCGAAAGCGTGGGGAGCAAACA
+
BBBBABBBB@ABGFFCFCGAABFFGFBFGGBHCFCCEFFEGHHGG0AEEAE0EE@EEGGFGHBFBGEHFFFFGGBBBGFFFGGGGGHGGFFGHHGGF?FGFGFGHHGHFGHGHHFCG?FGGFFHHHHHGGGEFF1<F@DHGGGHHHDDGG/<<===;;;;:GGHFGECC@;FBCCFGGFFGDFGGGGGGDGGGFFFFFFFFFD@DBFFFFF=--A9FFFFBDFF?FFFFFFFFF;DFFFFFFDEFFEFFFF
@M03896:38:000000000-B4D98:1:1103:6606:16480 1:N:0:164
TACGGAGGATTCAAGCGTTATCCGGATTTATTGGGTTTAAAGGGTGCGTAGGCGGTTTGATAAGTTAGAGGTGAAATTTCGGGGCTCAACCCTGAACGTGCCTCTAATACTGTTGAGCTAGAGAGTAGTTGCGGTAGGCGGAATGTATGGTGTAGCGGTGAAATGCTTAGAGATCATACAGAACACCGATTGCGAAGGCAGCTTACCAAACTATATCTGACGTTGAGGCACGAAAGCGTGGGGAGCAAACA
+
BBBBAAABAFFFGGGFGFGCFGFBEGGGHFHHFGG?FGHGHHHGHFGGFEA1FECEEGG5DF5FDGFHHHFBGFGGHHHHHCEEEEHGFHGGHHHEFG??GHHHGGGHGHGEGFG3GFGF2GFHGG2FFGHHGGGADFD@AC@EFHHHHE0=<<==<;==:GFHGHGHHHGHGFHGGGGGGFFGFGGG?BFEFGDDFDEFFFFFFFBFFFFFFFBFFFFFFDEF.EFFFFAAAAFFFDADFFFEADFFFF.
@M03896:38:000000000-B4D98:1:1103:6622:16491 1:N:0:164
TACGGAGGATTCAAGCGTTATCCGGATTTATTGGGTTTAAAGGGTGCGTAGGCGGTTTGATAAGTTAGAGGTGAAATTTCGGGGCTCAACCCTGAACGTGCCTCTAATACTGTTGAGCTAGAGAGTAGTTGCGGTAGGCGGAATGTATGGTGTAGCGGTGAAATGCTTAGAGATCATACAGAACACCGATTGCGAAGGCAGCTTACCAAACTATATCTGACGTTGAGGCACGAAAGCGTGGGGAGCAAACA
+
ABA@ABBCCFFFGGGFFCGCFGDBEEGGHFFHFHGDGGHHHHHGHFGGGFC1GEGEGGG@FG@FFHHHGHHGHBGHGHHHHGFGEGHHHHHGHGHFFGFFHHHHGHDHHHGFHHHFFFGBFGGGFG2GHHHHGGGDGGFC@CFFHHHFHC0=<<==<;;=CGHHHGCGGHFGHCGFGFFFGGGGGGGC;CGGGGBGGFFADBFFFFFFFFFFFFEFFFFFF?AAAEFFFEFDFFFFFFFFFFFFFDEFFFA
@M03896:38:000000000-B4D98:1:1103:6633:16505 1:N:0:164
TACGGAGGATTCAAGCGTTATCCGGATTTATTGGGTTTAAAGGGTGCGTAGGCGGTTTGATAAGTTAGAGGTGAAATTTCGGGGCTCAACCCTGAACGTGCCTCTAATACTGTTGAGCTAGAGAGTAGTTGCGGTAGGCGGAATGTATGGTGTAGCGGTGAAATGCTTAGAGATCATACAGAACACCGATTGCGAAGGCAGCTTACCAAACTATATCTGACGTTGAGGCACGAAAGCGTGGGGAGCAAACA
+
BBB3AABBAFFFGGGCGEG2FFDB2EEGHDHHFGHAFGHHFHHGHGGGGEE1GEGEFGGBFGFDFHHHEHGFE3FEFGFFFC?EEEHHGHHFHFBBFGFFGHHHHHGHGHGHHFGGFFGB@CGFDF2@FGGFCGG??FDC@@ACFDGHHH0=<<==<;;;;:GGGCCHHH0CFCGFF0FFGFFGFFGB-ADFFFB--AEAADBFFBFBBEEBFFFFFFB9BA;A.;FFF.;D?AADFFF.-=>EBAAFFF.
@M03896:38:000000000-B4D98:1:1103:16375:16917 1:N:0:164
TACGGAGGGTGCAAGCGTTAATCGGAATTACTGGGCGTAAAGCGCACGCAGGCGGTTTGTTAAGTCAGATGTGAACTCCCCGGGCTCAACCTGGGAACTGCATCTGATACTGGCAAGCTTGAGTCTCGTAGAGGGGGGTAGAATTCCAGGTGTAGCGGTGAAATGCGTAGAGATCTGGAGGAATACCGGTGGCGAAGGCGGCCCCCTGGACGAAGACTGACGCTCAGGTGCGAAAGCGTGGGGAGCAAACA
+
A1AAAAADDAAA1GGGCEG0ABFFEGAFHFBGFB/AEEGA/FHGGCEGGEG?FEEEEGEGGH2FFHFH1BGGBG21BFGGGGEGGGHGFG<FCHFGFFGGGGFHGHHHHHGHFHHFFGHHFGHHHHHHFGGFGFGGG@@FFFBBFF;;BF/;;;/;9;;;9BFFFFA;9@?F/9BBFFBAFFBFFFFF@@?BF@;@@FF@@@@?@@9;AFF;-@BAFFF/:BFFFFFFFFB@B@=BBA9A@@@F@A9BBF-
@M03896:38:000000000-B4D98:1:1103:16358:16925 1:N:0:164
TACGGAGGGTGCAAGCGTTAATCGGAATTACTGGGCGTAAAGCGCACGCAGGCGGTTTGTTAAGTCAGATGTGAAATCCCCGGGCTCAACCTGGGAACTGCATCTGATACTGGCAAGCTTGAGTCTCGTAGAGGGGGGTAGAATTCCAGGTGTAGCGGTGAAATGCGTAGAGATCTGGAGGAATACCGGTGGCGAAGGCGGCCCCCTGGACGAAGACTGACGCTCAGGTGCGAAAGCGTGGGGAGCAAACA
+
BCCCABCBBABCGGGFGFGEFFGFFGFGHGFHCFGFGGGGHHHGGAEEGAA@EGGEGGGHGHGHFHEHHHHFHG@EGHGGGGGGGGHGGGFGHHGHHGHHHHGHHHHHHHHHHHHEGGGGGHHHHHHHGGGGHHGCFFFDEFFFFFFEFF0;;;;:;;;;AFFFFFA;DFEFBFFFFFFFDDFFFFFFFDFFFFFFFFFFFFCFFDBEFFFFFFFFFFFFFFFFFFFFFFFFFFCFFF.ABFFEFDEFFFF
@M03896:38:000000000-B4D98:1:1103:3300:17345 1:N:0:164
TACGGAGGGTGCAAGCGTTAATCGGAATTACTGGGCGTAAAGCGCACGCAGGCGGTTTGTTAAGTCAGATGTGAAATCCCCGGGCTCACCCTGGGAACTGCATCTGATACTGGCAAGCTTGAGTCTCGTAGAGGGGGGTAGAATTCCAGGTGTAGCGGTGAAATGCGTAGAAATCTGGAGGAATACCGGTGGCGAAGGCGGCCCCCTGGACGACGACTGACGCTCAGGTGCGAACGCGTGGGGAGCCAACA
+
A>A33>AADAAAG54AEEEEFBGB2AFFHHDB5BFBAA2ECGBAECG?EEECGEEEEFEGFGGBFGHG3DFFGFGFGGGHGG>EEEGG3GHHGFG0FFF?GGFDG?DGHHFGGCF1??FGFGCGHF??F?F.FG?CG?BDE9BFFEFBB//;;;;;;-:9A9BBBB9;:-E;B9FF/;;?D../9FFA@BBA:9=>-?E---B>B?=9ABF---;9;9A;B?ADD.BFF/;9.9--.-9===;E?F.BB9.
@M03896:38:000000000-B4D98:1:1103:3285:17358 1:N:0:164
TACGGAGGGTGCAAGCGTTAATCGGAATTACTGGGCGTAAAGCGCACGCAGGCGGTTTGTTAAGTCAGATGTGAAATCCCCGGGCTCAACCTGGGAACTGCATCTGATACTGGCAAGCTTGAGTCTCGTAGAGGGGGGTAGAATTCCAGGTGTAGCGGTGAAATGCGTAGAAATCTGGAGGAATACCGGTGGCGAAGGCGGCCCCCTGGACGAAGACTGACGCTCAGGTGCGAAAGCGTGGGGAGCAAACA
+
CCCCBBBCCABCGGFGEEGAEBDBEEFGHGFFCFGFEFFGHHHGGECEGEG?EFGEGGFGFGFGGHGHEFHGHFGGGHGHGGGGEGHHEGHHFHGFFFGFFFGHHHHHFGGGHHHHGGHHFGHHHHHHGGGFHHGGGFFFFFFFFFFBFF/;B;9::;;;;FFFFF;;ABFFF;;FFF9FFFFFFFFDFFFFFFFFFFFAFABBFFFFFFFFF-A.FFF;BFFFFFFFFFF@DFCFFFFFFFFEF;;FFF.
@M03896:38:000000000-B4D98:1:1103:3296:17372 1:N:0:164
TACGGAGGGTGCAAGCGTTAATCGGAATTACTGGGCGTAAAGCGCACGCAGGCGGTTTGTTAAGTCAGATGTGAAATCCCCGGGCTCAACCTGGGAACTGCATCTGATACTGGCAAGCTTGAGTCTCGTAGAGGGGGGTAGAATTCCAGGTGTAGCGGTGAAATGCGTAGAAATCTGGAGGAATACCGGTGGCGAAGGCGGCCCCCTGGACGAAGACTGACGCTCAGGTGCGAAAGCGTGGGGAGCAAACA
+
BBBBBBBDDABBGGGGGFFEFBFBEEFGHGFFFBFBEEEEDHGGGEFFGEE0EFFEEGGHHHHHHHHHGHHHHGGFFGGHGG@EGGHHHHHHHGGFGFGFGGHHHHEHHHHHFHHFGFFFFGFHHHHHGGGAGHDGGFAFEFFFFFB;BF/:;;;;;;;@;FFFFB;;ACEBF;BFFFF?DFFFFFFDDFFFF=@D=FFCFFFFD@@99FF=A-ADBFFBFFFDFFFFFFFDDDFFFFDFFFFEAA;BBF.
@M03896:38:000000000-B4D98:1:1103:11491:17934 1:N:0:164
TACGTAGGGTGCAAGCGTTATCCGGAATTATTGGGCGTAAAGGGCTCGTAGGCGGTTCGTCGCGTCCGGTGTGAAAGTCCATCGCTTAACGGTGGATCCGCGCCGGGTACGGGCGGGCTTGAGTGCGGTAGGGGAGACTGGAATTCCCGGTGTAACGGTGGAATGTGTAGATATCGGGAAGAACACCAATGGCGAAGGCAGGTCTCTGGGCCGTCACTGACGCTGAGGAGCGAAAGCGTGGGGAGCGAACA
+
BBBBAFFABFABGGGCGGGGGGDBEFEGHGFFBGFFEEEFGHHGGGHGFEAEHGGGGGGEEGGGFGGGGGFFGFFGHGGHDGHGGHHGHFDB??BGG2?FF>>ACDGDDGFGGGGGFABEAFGFGGGGE.DFFFFFBAFF;BBFFFFFFF-;;;;:;;:;AEFFFFFFFFFFFFBEDCFFFFFFFFFFFFFFFFFFFFFFFF.BFFFBBFFEDFFDDFF:FFFFFFFEFFEDFFBFFDDDFFDEFD@@DF>
@M03896:38:000000000-B4D98:1:1103:27827:18218 1:N:0:164
TACGGAGGGTGCAAGCGTTAATCGGAATTACTGGGCGTAAAGCGCACGCAGGCGGTTTGTTAAGTCAGATGTGAAATCCCCGGGCTCAACCTGGGAACTGCATCTGATACTGGCAAGCTTGAGTCTCGTAGAGGGGGGTAGAATTCCAGGTGTAGCGGTGAAATGCGTAGAGATCTGGAGGAATACCGGTGGCGAAGGCGGCCCCCTGGACGAAGACTGACGCTCAGGTGCGAAAGCGTGGGGAGCAAACA
+
CCCBBBCBBABBGGGFGEGFFFGFEFDGHFFFBFGGEFGGGHHGGEEFGEGCGFGGGGGHGHFGGHHHHHHHHFGGFHFHGGGGEGHGGHHHHHGHHFGFGHHHHHHHHHGGHHHFEGGGGHHHHHHHGGGEHEGGG;DFFFFFFFFFFF0;;;;;;;;;ABFFFFDDFFEFFFFFFFFFFDFFFFFFBCFFFFFFFFFFFFFFFDCAEBFCBFFFFFFFFDDDFFFFFFFFFFFFFFFFFFFEBDFFFF?
@M03896:38:000000000-B4D98:1:1103:27806:18223 1:N:0:164
TACGGAGGGTGCAAGCGTTAATCGGAATTACTGGGCGTAAAGCGCACGCAGGCGGTTTGTTAAGTCAGATGTGAAATCCCCGGGCTCAACCTGGGAACTGCATCTTATACTGGCAAGCTTGAGTCTCGTATATGGGTGTAGAATTCCAGGTGTAGCGGTGAAATGCGTAGAGATCTGAATGAATACCTGTGGCGAAAGCGGCCCCCTGGACGAAGACTGACGCTCATGGTCGAAAGCGTGGGGAGCAAAC
+
>1A>1>1>@AAAAF1A0AEE0AD00ABFGGFFD1/B/A/A/DFECEE/AE//B//>/?/B>F@@FF@1FBBBBBBBFGCGGE@<>EHH1B<<0<<BF?1BBF?GB2>2?FDFCGF1/????<1?FGHC/.0<1110>>-11>==F===0<//<<0=<-.-.;0:0<.;.-.0=;9C;0009;09;CF00;0/:9-;-.;---;;@@@---9;;9;AB/99F--;B-/////--9;-:A-------;-//-
@M03896:38:000000000-B4D98:1:1103:27841:18234 1:N:0:164
TACGGAGGGTGCAAGCGTTAATCGGAATTACTGGGCGTAAAGCGCACGCAGGCGGTTTGTTAAGTCAGATGTGAAATCCCCGGGCTCAACCTGGGAACTGCATCTGATACTGGCAAGCTTGAGTCTCGTAGAGGGGGGTAGAATTCCAGGTGTAGCGGTGAAATGCGTAGAGATCTGGAGGAATACCGGTGGCGAAGGCGGCCCCCTGGACGTAGACTGACGCTCAGGTGCGAAAGCGTGGGGAGCAAAC
+
BABCCCCCCAABFGGFEEEEAFGFFGGGHHCHF3FFEFEEFHHGGGGGGEA0EEGGFGEHHHBFGHHHHHEH44FBBGGFGGGGGGHHHGFHFFGGHFFFDFGGHHHH2GGHHHFHFFGGG01FGHGHFGG.GGCFGFFDEBFBFFB9FB00;;:9:::9;FFFFFFFFF.:00BFFB::DBFFFFFFFCAAADC>FDEFF;DBDD;;EFFF.;F90BFFFFFDD./9BFFFF;>DBDAD-:-.::./0.
@M03896:38:000000000-B4D98:1:1103:27821:18236 1:N:0:164
TACGGAGGGTGCAAGCGTTAATCGGAATTACTGGGCGTAAAGCGCACGCAGGCGGTTTGTTAAGTCAGATGTGAAATCCCCGGGCTCAACCTGGGAACTGCATCTGATACTGGCAAGCTTGAGTCTCGTAGAGGGGGGTAGAATTCCAGGTGTAGCGGTGAAATGCGTAGAGATCTGGAGGAATACCGGTGGCGAAGGCGGCCCCCTGGACGAAGACTGACGCTCAGGTGCGAAAGCGTGGGGAGCAACCA
+
ABBAAABDBAABFFGGCEEEAGGFEGGGHFFB5BFBEEEGFGGFGEFEFE00EFEEEGEHGFHHGHHHHHHFFFGGGHGHGEFEFFHHHHHGGH/BFCFFGHGGGFFHHHHEHHHBFEHHCGGHHHGGFGFEHGD?C;DAAFBFFFFEF//;;;99;;9-;BFFFB9.;@AFBBBFFB/A?AFFFFFDF9@AF-;BDFFFFABFFBBAAFFFFFFDBFF/BDDFFDFFFFFFDBBDFFDDFFF.-:AF.9.
@M03896:38:000000000-B4D98:1:1103:16618:18497 1:N:0:164
AACGTAGGTCACAAGCGTTGTCCGGAATTACTGGGTGTAAAGGGAGCGCAGGCGGGAAGACAAGTTGGAAGTGAAATCCATGGGCTCAACCCATGAACTGCTTTCAAAACTGTTTTTCTTGAGTAGTGCAGAGGTAGGCGGAATTCCCGGTGTAGCGGTGGAATGCGTAGATATCGGGAGGAACACCAGTGGCGAAGGCGGCCTACTGGGCACCAACTGACGCTGAGGCTCGAAAGTGTGGGTAGCAAACA
+
>AA3>FFBFFFFGGGGGEGCCGFEEAFGHHFFCF2AEEGGHHHGGEGGGGG?EEFECEEGEFBG@FFGHHHEGGHHHGGGHHHHFHHHHHHGGHHHHHGGHHHHGHGHHHFHFGGHG@FGDDHGHHHGHHHGHGHH1CF?AACEHHHHDD-;:;<;;;;;AEFFGC;;ADEGGFFEB-;BADGFFFFE:9FFE->DDDEF=AFFFF9/:EEFFFFFFFFFFFFFA.9E.:AB;F.A;B:B?AAF?FBFBF?
@M03896:38:000000000-B4D98:1:1103:16626:18513 1:N:0:164
AACGTAGGTCACAAGCGTTGTCCGGAATTACTGGGTGTAAAGGGAGCGCAGGCGGGAAGACAAGTTGGAAGTGAAATCCATGGGCTCAACCCATGAACTGCTTTCAAAACTGTTTTTCTTGAGTAGTGCAGAGGTAGGCGGAATTCCCGGTGTAGCGGTGGAATGCGTAGATATCGGGAGGAACACCAGTGGCGAAGGCGGCCTACTGGGCACCAACTGACGCTGAGGCTCGAAAGTGTGGGTAGCAAACA
+
ABAAAFFBFDBCGGGFGGGCCGDBAFEGHGFFFGGCEFHHHHHGHFGGGAE0EFEGGEEHGGGHFHHHHGGGHGGHHHHHHHHHHHHHHHHGGFHHHFGGHHHHHHFHHHHHHHGGFFFG@DHHHHHHHHHHHGHHGGGCACAEHHHHGG-A=<;;;;;;CEGGGFC;DGGGGFFGFDAGADFFFFFFFFFFFFFFFFFFFFDFFFBBFFFFFFFFFFFFFFFFFFFFFFFFFFFFFFBFFFABABBFFF.
@M03896:38:000000000-B4D98:1:1103:24968:18639 1:N:0:164
TACGTAGGGTGCGAGCGTTGTCCGGAATTACTGGGCGTAAAGAGCTCGTAGGTGGTTTGTCGCGTCGTCTGTGAAATCCCGGGGCTTAACTTCGGGCGTGCAGGCGATACGGGCATAACTTGAGTGCTGTAGGGGAGACTGGAATTCCTGGTGTAGCGGTGAAATGCGCAGATATCAGGAGGAACACCAATGGCGAAGGCAGGTCTCTGGGCAGTAACTGACGCTGAGGAGCGAAAGCATGGGTAGCGAA
+
ABBBAFFABFABEFE?EEFEFFDBEEEFHFFFBAAFEFGDFGFHHEGGGEECDGFEGHEHFEGGEGEEEHEFGFBDGHFGGGGEGGHHGGFGHCDGGB>BDGGCDGCDDFFADGG<CGFHHHFHHHHGHHHGGGG?CFEHFCCFFGGFG0/;;.;;;;;=;ACF;BCCD?BBFBBFBFBBEDDFFFFFFEFFFF@DCFDE?D@FFFFFFFE;B.BFBFFB/99DDAFFFFFFFFFFFFFFFFFFF.;==C
@M03896:38:000000000-B4D98:1:1103:8342:18784 1:N:0:164
TACGGAGGGTGCAAGCGTTAATCGGAATTACTGGGCGTAAAGCGCACGCAGGCGGTTTGTTAAGTCAGATGTGAAATCCCCGGGCTCAACCTGGGAACTGCATCTGATACTGGCAAGCTTGAGTCTCGTAGAGGGGGGTAGAATTCCAGGTGTAGCGGTGAAATGCGTAGAGATCTGGAGGAATACCGGTGGCGAAGGCGGCCCCCTGGACGAAGACTGACGCTCAGGTGCGAAAGCGTGGGGAGCAAACA
+
CCCCCCCBBABAGFGCEEFEEBDFEFFFHFBFBFECEEEEGHHGGAAEEAA@EGGGGGGHHF4BBGFGFGHGHFB?FGFGFGEGGGHHHHFHHHGHHFGHGFGHHHDHDFGHHHGBFGGGGGHHHHHHGGGFGHGGCCFFFFFFFFFBFF0;;;;;;;:;:BFFFFDADCAFFFBFFF;FFFEFFFFFFCFFFFAFFFFFFFFFF:@EFF.@-BDAFFF0;DF?DFFFFFFFDFAFBDDFFFFEFAAFBF.
@M03896:38:000000000-B4D98:1:1103:5616:19009 1:N:0:164
TACGGAGGGTGCAAGCGTTAATCGGAATTACTGGGCGTAAAGCGCACGCAGGCGGTTTGTTAAGTCAGATGTGAAATCCCCGGGCTCAACCTGGGAACTGCATCTGATACTGGCAAGCTTGAGTCTCGTAGAGGGGGGTAGAATTCCAGGTGTAGCGGTGAAATGCGTAGAGATCTGGAGGAATACCGGTGGCGAAGGCGGCCCCCTGGACGAAGACTGACGCTCAGGTGCGAAAGCGTGGGGAGCAAACA
+
BBB@ABB?AAABGGGCGEEEFFGAEE2FHGBFBAA2EEEEDHHGGGGGGGFFGGG>EEEGBGHHGHGHHHFBGDG4FGHHGGGEFGHFGHGFHHFGG?BFGGGHHG2??GFFHGHCAFGHFGFGHHHFFDGGHHGGGFCFFFFFFFFFFF/;;:;;;;;9;FFBBF;:9BFFEFBFFBBFFDFFFFFFFBCDFFFCFFFFAFFACF=?FFFFB=AAFFFFFDFFFFB::/FFFF@?FFDDA;F.-.;BB9.
@M03896:38:000000000-B4D98:1:1103:3300:19016 1:N:0:164
TACGTAGGGTGCAAGCGTTATCCGGAATTATTGGGCGTCAAGGGCTCGTAGGCGGTTCGTCGCGTCCGGTGTGAAAGTCCATCGCTTAACGGTGGATCCGCGCCGGGTACGGGCGGGCTTGAGTGCGGTAGGGGAGACTGGAATTCCCGGTGTAACGGTGGAATGTGTAGATATCTGTAAGAACACCAATGGCGACGGCAGGCCTCTGGGCCGTCACTGACGCTGAGGAGCGAAAGCGTGGGGAACGAACA
+
ABB?>FF3ACABGGG4?EEAAGDB2AEFH5FFB32BEE2ABFHGFFGEEE1AGEEEEFFE1/>/>EEGCEGFGF?4?BFG4FF/EGGDGG//??/??1???BACC?->>F.C?C---;;;;9CBFG-:.CA.;.9@.;9B.:/:;B9;9@-;;9:9;-99;9;;BFFFFFFFEB9/9/;/FB/FFFFEAB//:-;-99@--9.;B?;/9..;;B;;;;BFF.AF.A.9/:A;9-;.BAD.---..:.;.;-
@M03896:38:000000000-B4D98:1:1103:3282:19018 1:N:0:164
TACGTAGGGTGCAAGCGTTATCCGGAATTATTGGGCGTAAAGGGCTCGTAGGCGGTTCGTCGCGTCCGGTGTGAAAGTCCATCGCTTAACGGTGGATCCGCGCCGGGTACGGGCGGGCTTGAGTGCGGTAGGGGAGACTGGAATTCCCGGTGTAACGGTGGAATGTGTAGATATCGGGAAGAACACCAATGGCGAAGGCAGGTCTCTGGGCCGTCACTGACGCTGAGGAGCGAAAGCGTGGGGAGCGAACA
+
ABABAFFCBFBCGGFGGFGEGGDBEEEGHFHHCFGFFEGGGHHGGGHGGEE?GFEGEFFFEEEC>EGGEGGGGGGGHHHHFGHGGHHGHGD/CFFHH=FFFB>@CDAEGG.<CC-CG;AE@FFFGGAFEGG?FFBD?;FFABBFFFBFFF-;;:;:;;;;DFFFFBBFFFFFFFFAC-@CFFFFFFFFEFFFBFFFADEFFFABFFFB0BAAABADDFFBFFFFFBFFFFEDFF-AFFDFCFF?DD:@FA-
@M03896:38:000000000-B4D98:1:1103:5630:19021 1:N:0:164
TACGGAGGGTGCAAGCGTTAATCGGAATTACTGGGCGTAAAGCGCACGCAGGCGGTTTGTTAAGTCAGATGTGAAATCCCCGGGCTCAACCTGGGAACTGCATCTGATACTGGCAAGCTTGAGTCTCGTAGAGGGGGGTAGAATTCCAGGTGTAGCGGTGAAATGCGTAGAGATCTGGAGGAATACCGGTGGCGAAGGCGGCCCCCTGGACGAAGACTGACGCTCAGGTGCGAAAGCGTGGGGAGCAAACA
+
CCCCBCCCBABCGGGEGEGAFFGFEGFFHGCFBBFGFFGFHHHGGEFGGEGEGGGFGGGHHHFGFHEHGGFGHGGGGHGHFGEGGGHGHGGHHHFHHFGGFGGHHHGHDGGHHHHHGFFGFGHHHHHHGGGGGHGGGFCFFFFFFFFFFB0;;;;;;;.;:FFFFFA;ADEFFFFFFFFFFFFFFFFFFCFFFFFFFFFFFFDFF@;:EFFC@DDDFFFFFFFFFFFFFFFCFFADFD:ACFA9BAAFBFA
@M03896:38:000000000-B4D98:1:1103:3278:19038 1:N:0:164
TACGTAGGGTGCAAGCGTTATCCGGAATTACTGGGCGTAAAGCGCTCGTAGGCGGTTCGTCGCGTCCGGTGTGAAAGTCCCTCGCTCAACCTTGGATCCGCGCCGGGTACTGGCGGGCTTGAGTGCGGTAGAGGAGACTGGAATTCCCGGTGTAACGGTGGAATGCGTAGATATCTGGAAGAACACCAATGGCGAAGGCAGGCCTCTGGGCCGTCACTGACGCTGAGGCGCGAAAGCGTGGGGAGCAAACA
+
BCBBAFFCCFBAGGGF2EFGG5GEEEGGHG5DAFGFEEEGHH5EA1BE0BFEHGGCE1/B?>/EEE/E//>?EFG4F4BG33?EEC/CGH022BBF2?2FFB<<>C->>F1G1<-<;ACHGFBFF0?D9CE0;F9AA9C0;;CFGGF;.9-;;9/;.;;;.9;FF/;DFFFBFB9/;BF/F?FFFFF.;BFFB=9BFFFFD;.;/:BFFBE;-:-;AFFBFDDF.;.:.9;;;>BDEDFDFFFE>:.9:F.
@M03896:38:000000000-B4D98:1:1103:26486:19378 1:N:0:164
TACGGAGGGTGCAAGCGTTAATCGGAATTACTGGGCGTAAAGCGCACGCAGGCGGTTTGTTAAGTCAGATGTGAAATCCCCGGGCTCAACCTGGGAACTGCATCTGATACTGGCAAGCTTGAGTCTCGTAGAGGGGGGTAGAATTCCAGGTGTAGCGGTGAAATGCGTAGAGATCTGGAGGAATACCGGTGGCGAAGGCGGCCCCCTGGACGAAGACTGACGCTCAGGTGCGAAAGCGTGGGGAGCAAACA
+
AAA?>3ADBAABGGFCEEGEFBFBAEFFHHFHBAABEEEAAGFFGEFEEF?0B>EEEG>GGH4FGHFHGGHHHG@BBGBGF/E@EEHHCFFH?GEFH?GFFHHHHHFHFGGFGGFFF?FF?FFHHHHGFGGAGHFDGFDDEFFFFFFBFF/;;;;;99;;;FFFFB;;AD.FFBFFFBBFFFFFFFFABFFBFFFFFFE@FFFFF@@9ABFB;-;ABFFFFDDFFBFFFFF;AFAAF?DF;@FEDDAFFF.
@M03896:38:000000000-B4D98:1:1103:17485:19977 1:N:0:164
TACGGAGGGTGCAAGCGTTAATCGGAATTACTGGGCGTAAAGCGCACGCAGGCGGTTTGTTAAGTCAGATGTGAAATCCCCGGGCTCAACCTGGGAACTGCATCTGATACTGGCAAGCTTGAGTCTCGTAGAGGGGGGTAGAATTCCAGGTGTAGCGGTGAAATGCGTAGAGATCTGGAGGAATACCGGTGGCGAAGGCGGCCCCCTGGACGAAGACTGACGCTCAGGTGCGAAAGCGTGGGGAGCAAACA
+
AABA>ABDDAABGGGGCEGEFGHFAEGGHFFFBBFAEFGGHHHGG?EEGEE0EEEGGGGHHHFHGHGHHHHHHGGGFGGHGG?EFGHHHHGGGFGHHFGFHFHHFHFHHHHFHHHEFFFFFFHHHHGGFGGFGGDFG==DEFFFFFFFFB/;;:9;;;;;AFFFFF;;DFFFFFFFFFFFFFFFFFFFD=BDAF=C-DFCAFDFFDBEAFF;--.ABBFFFFFFDF/9BFBBFFFFEFDFFFFFFDAF/FA
@M03896:38:000000000-B4D98:1:1103:8295:20262 1:N:0:164
TACGGAAGGTCCGGGCGTTATCCGGATTTATTGGGTTTAAAGGGAGCGTAGGCCGTGAGGTAAGCGTGTTGTGAAATGTAGGCGCCCAACGTCTGCACTGCAGCGCGAACTGCCCCACTTGAGTGCGCGCAACGCCGGCGGAACTCGTCGTGTAGCGGTGAAATGCTTAGATATGACGAAGAACCCCGATTGCGAAGGCAGCTGGCGGGAGCGTAACTGACGCTGAAGCTCGAAAGCGCGGGTATCGAACA
+
ABB@AABCCFFFEGGEEEGEFGFEEEGGHCGHFGGAGGHHHHHGHGGGGE@1FGEEFFEFCGGGHGGGGHFHGFFFFFF4GHGCGGGGHEEGHCFHGGFBGHCGCC/>>AGGHHHGGAFF>FBGHH?FFGCC:@DG?C:-:A@@FFAAF99;;;:;;:;;;BBBFFFFFFBFFB;FFDFDDD:FEFFF@DDFFD9:DDFFDDFF/;9-9@9;;;;ADFFFFADDDBFF;9BDDFFDF?C;BA9@FB;:9F-
@M03896:38:000000000-B4D98:1:1103:26546:20275 1:N:0:164
TACGTAGGGTGCAAGCGTTATCCGGAATTATTGGGCGTAAAGGGCTCGTAGGCGGTTCGTCGCGTCCGGTGTGAAAGTCCATCGCTTAACGGTGGATCCGCGCCGGGTACGGGCGGGCTTGAGTGCGGTAGGGGAGACTGGAATTCCCGGTGTAACGGTGGAATGTGTAGATATCGGGAAGAACACCAATGGCGAAGGCAGGTCTCTGGGCCGTCACTGACGCTGAGGAGCGAAAGCGTGGGGAGCGAACA
+
AAA?>FCAAFAAFFDFEEGCAFDBAAABG5GFBD2BAAAACFFDFCGFFEAEGEEEEF>BB>EEEGGF/EEEEB4?BBFGGGH?FHHD?B?<CEG?G<??CCDGGC->@>..AD@AB;;;;99;FGG?E?EEFFF-D;B9;9;BFFBFDA-;;:;9.;;;9ABB/BBBFFFF/;B.99-;AFFFBFFE.BF/BD=ABFAA.BFFFBB;9;9A=@CDDFF/BDDDD??AFF9;>B-;BADD@F;A-;;;-9-
@M03896:38:000000000-B4D98:1:1103:8269:20278 1:N:0:164
TACGGAAGGTCCGGGCGTTATCCGGATTTATTGGGTTTAAAGGGAGCGTAGGCCGTGAGGTAAGCGTGTTGTGACATGTAGGCGCCCAACGTCTGCACTGCAGCGCGAACTGCCCCACTTGAGTGCGCGCAACGCCGGCGGAACTCGTCGTGTAGCGGTGAAATGCTTAGATATGACGCAGAACCCCGATTGCGAAGGCAGCTGGCGGGAGCGTAACTGACGCTGAAGCTCGAAAGCGCGGGTATCGAACA
+
BBBBBAAAAFFFEGF?EAEAGGDBEEFGHDDGCFFAFGGF5FGGGEGGFEEEFHGEEFEGCF4BBEEFEHEGGGBBFFB4BGF?EE><FEFGGFFFFFGHDGCHGGCB<@EF<FH/ECFGFFEGHHCCGGCC@D:;-@-B?A99FF?:A999;;:;;;;;:;FF9FBFBFFFBBBFF?.;@AFFEDDF-;DE/A-9-9AFDFFF.;9-9=;DDD...BF;9.AD?D/B/BFDFF.D/A=--;-;BB9./F-
@M03896:38:000000000-B4D98:1:1103:26560:20285 1:N:0:164
TACGTAGGGTGCAAGCGTTATCCGGAATTATTGGGCGTAAAGGGCTCGTAGGCGGTTCGTCGCGTCCGGTGTGAAAGTCCATCGCTTAACGGTGGATCCGCGCCGGGTACGGGCGGGCTTGAGTGCGGTAGGGGAGACTGGAATTCCCGGTGTAACGGTGGAATGTGTAGATATCGGGAAGAACACCAATGGCGAAGGCAGGTCTCTGGGCCGTCACTGACGCTGAGGAGCGAAAGCGTGGGGAGCGAACA
+
AAAAAFFBBFBCGGFCFEG2FGDBAEAFH5GGCFFBEFFEEGHGFGHGGEC1GEEFEFEEEEEFFGGGCEGGGE4GDGGHHGHGGHHDGFB<FGFFH<???BCGCC@EAF.CCCGC?;;C;;BFGGADGGDFEBD-A;B/;;;BFF;FDD-;;:;9:;;ADEFFFFFFFFFFFFF.-@BDA.FFFFFF.BBFBDB@BDAFF;FBFFF::BEEDCFDAFF/BDDFD.FEFDABA:BAFFFBCAFFB:;;-;-
@M03896:38:000000000-B4D98:1:1103:7486:21030 1:N:0:164
TACGTAGGGGGCAAGCGTTATCCGGATTTACTGGGTGTAAAGGGAGCGTAGGCGGCGGAGCAAGTCAGAAGTGAAAGCCCGGGGCTCAACCCCGGGACGGCTTTTGAAACTGCCCTGCTTGATTTCAGGAGAGGTAAGCGGAATTCCTAGTGTAGCGGTGAAATGCGTAGATATTAGGAGGAACACCAGTGGCGAAGGCGGCTTACTGGACTGACAATGACGCTGAGGCTCGAAAGCGTGGGGAGCAAACA
+
BBBBAFFBBABDGGGGEEGCGGDEAFGGHFFHFGGBEEGGHHHGHFGGGEE1GEEECE>EEFBFFHEHBGFGHGBFGFFGGGGGGGHHHGFDG@?CC>@ADDFHHHGFHHFHGHHCCCC;;CFFGGGGGGGEDGBFCFB?=A@EFCBFBB/;;:/;9;;;;FBFFFA;AFEFFFFFFEBFFABFFFFFFFFFEFFFFFFDCAFFFBBB:FFBA9BFFFFFFFFFDDFFFAFFA.A:BA9A=B>ACAAFBA.
@M03896:38:000000000-B4D98:1:1103:7472:21041 1:N:0:164
TACGTAGGGGGCAAGCGTTATCCGGATTTACTGGGTGTAAAGGGAGCGTAGGCGGCGGAGCAAGTCAGAAGTGAAAGCCCGGGGCTCAACCCCGGGACGGCTTTTGAAACTGCCCTGCTTGATTTCAGGAGAGGTAAGCGGAATTCCTAGTGTAGCGGTGAAATGCGTAGATATTAGGAGGAACACCAGTGGCGAAGGCGGCTTACTGGACTGACAATGACGCTGAGGCTCGAAAGCGTGGGGAGCAAACA
+
ABAAAFFAB?DDGGGFEEGCFGFEEEGGHGCHFGGCEGHHHHHGHGGGGEE1GEF?EE>EEGGGGHFHEHHGHFFGFFFHGGGGFGHGGGGFG/@CA><AFFCGHHGGHHGF0CH/CGCCFFFGGGGGGFGGGGGFBFC?=AAEGFFFF:/:;;;;:;;;;FFFFFA;DFEFFB;FFFFFFFFFFFDEFFFFADFFFFFFFFADBBFFFFFFFBFFFFFFFFFFFFFFFFFAFFFFFFDBDFFFFDAFFFA
@M03896:38:000000000-B4D98:1:1103:24728:21182 1:N:0:164
TACGGAGGGTGCAAGCGTTAATCGGAATTACTGGGCGTAAAGCGCACGCAGGCGGTTTGTTAAGTCAGATGTGAAATCCCCGGGCTCAACCTGGGAACTGCATCTGATACTGGCAAGCTTGAGTCTCGTAGAGGGGGGTAGAATTCCAGGTGTAGCGGTGAAATGCGTAGAGATCTGGAGGAATACCGGTGGCGAAGGCGGCCCCCTGGACGAAGACTGACGCTCAGGTGCGAAAGCGTGGGGAGCAAACA
+
BBB@AAABCBBCGGGGGEGEFFGFEGFGHGFHBFFFEEEEEHHGG0AEEAE0EEGCGGGHHHGGGHFHHHHGHGFGGHGHGGGGGGHHHHGHFHG0FFGGHHHHHHEHGHGFGGGHF??FFFHHHHGHFGGEGHFCCCFDFFFFFFFEFB0;;:;;;;;;9FFFFFDADD9B00;FFFFF?DFFFFFDF@FFFFAAAFE@DFFFFFCEFFFFA-DDFFFBBDDDDFFFFFFFFCFB/.9DDAF?=A.FFF.
@M03896:38:000000000-B4D98:1:1103:24710:21184 1:N:0:164
TACGGAGGGTGCAAGCGTTAATCGGAATTACTGGGCGTAAAGCGCACGCAGGCGGTTTGTTAAGTCAGATGTGAAATCCCCGGGCTCAACCTGGGAACTGCATCTGATACTGGCAAGCTTGAGTCTCGTAGAGGGGGGTAGAATTCCAGGTGTAGCGGTGAAATGCGTAGAGATCTGGAGGAATACCGGTGGCGAAGGCGGCCCCCTGGACGAAGACTGACGCTCAGGTGCGAAAGCGTGGGGAGCAAACA
+
BCBBABCCCAABGGGF?AEEFFHFEEFGHGFB5B2AEEFGHHHGG?EEFAA0B>EEFGGHGHGGGHFHHHHGHGHFHGGHGG>EEGHHHHHHCFFHHFBFGHHHHGFHHHHHFHHGGGGG<FFHHHGGGFGFBGDFGFFDEFFFFFFFF//:;;;;;;;;AFFFFF;;;CFFEBBFFFFFFFFFFFFF>;>DFFFFFFFFA=DCFFCAEFFF@=DAFFFFFFDDFFFFFFB9ADADFFFFFFFFADFFFFF
@M03896:38:000000000-B4D98:1:1103:26594:21694 1:N:0:164
TACGTAGGGGGCAAGCGTTATCCGGATTTACTGGGTGTAAAGGGAGCGTAGGCGGCGGAGCAAGTCAGAAGTGAAAGCCCGGGGCTCAACCCCGGGACGGCTTTTGAAACTGCCCTGCTTGATTTCAGGAGAGGTAAGCGGAATTCCTAGTGTAGCGGTGAAATGCGTAGATATTAGGAGGAACACCAGTGGCGAAGGCGGCTTACTGGACTGACAATGACGCTGAGGCTCGAAAGCGTGGGGAGCAAACA
+
A>AAAFFBAABBFGFFEEGCGGFEEGEGHHFHCGG3AEGGHHBEGFEGGECEHEGFC>EEEGEGGHFEGDFGHDB?BCFGGDCDBFHHCGHGGCA?C><<CDCGHHGCGGGF;GHGFGCGBCFFGGGGGGG?:AFGGGCA;;AEGGFFFB/;;;;;:9;;;F/;FFAA9:9BBBB/BBBFA99AFFFEABFFECAFFFFF=F>FFBBBFFFF.:B;/BB/BADA.AAEEFF>DFFAF.ADCCFFFD?FFA.
@M03896:38:000000000-B4D98:1:1103:26610:21705 1:N:0:164
TACGTAGGGGGCAAGCGTTATCCGGATTTACTGGGTGTAAAGGGAGCGTAGGCGGCGGAGCAAGTCAGAAGTGAAAGCCCGGGGCTCAACCCCGGGACGGCTTTTGAACCTGCCCTGCTTGATTTCAGGAGCGGTAAGCGGAATTCCTAGTGTAGCGGTGAAATGCGTAGATATTAGGAGGACCACCAGTGGCGAAGGCGGCTTACTGGACTGACACTGACGCTGAGGCTCGACAGCGTGGGGCGCCACCA
+
A>>?AFF@A@@DEAFFAEGAFFFEAEFGHHFHCF23BA35DFBF1EEGEE??GEFEE/>EEG3FFGFF?4GGHF2B?FFFD@>CDGEGCGHDF<AC->CCGA;CGH.00;CC.;GCACGCC9CFGGFFGFE.9-;..;9?9--;BFFF/9/9;99;9-;;.;/;9BAA.-.;B:;/999BA..:.AE99FFFE---;.A?-BB</BFF/BF/:/B//;;BBDFFD.AAFF?=99.-;@AD@B-.9--;.9.
@M03896:38:000000000-B4D98:1:1103:12870:21770 1:N:0:164
TACGGAGGGTGCAAGCGTTAATCGGAATTACTGGGCGTAAAGCGCACGCAGGCGGTTTGTTAAGTCAGATGTGAAATCCCCGGGCTCAACCTGGGAACTGCATCTGATACTGGCAAGCTTGAGTCTCGTAGAGGGGGGTAGAATTCCAGGTGTAGCGGTGAAATGCGTAGAGATCTGGAGGAATACCGGTGGCGAAGGCGGCCCCCTGGACGAAGACTGACGCTCAGGTGCGAAAGCGTGGGGAGCAAACA
+
CCCCBBCCCABBGGGCFEGEFBDBEGFGHGFHCFGFGGGFHHHGGAEEFEFCGGGFGGGHHHFGFHEHGHGFHGFFFGGGFGGGGEGFGGGHHHGHHFGHHHHHHHFHGHGHHHHEGGGGGHHHHHHHGGGGHHGGGCCFFFFFFFFFFF/:;;;;;;;;;FFFFFDDDFFFFFBFFFBFFFFFFFFFFFFFFFFFFFFFFFFFFDFFFFFF@FDAFFFBFFFFFFFFFFFFFFFFFFFFFFFFFFEFFF?
@M03896:38:000000000-B4D98:1:1103:15843:22139 1:N:0:164
TACGTAGGGGGCAAGCGTTATCCGGATTTACTGGGTGTAAAGGGAGCGTAGGCGGCGGAGCAAGTCAGAAGTGAAAGCCCGGGGCTCAACCCCGGGACGGCTTTTGAAACTGCCCTGCTTGATTTCAGGAGAGGTAAGCGGAATTCCTAGTGTAGCGGTGAAATGCGTAGATATTAGGAGGAACACCAGTGGCGAAGGCGGCTTACTGGACTGACAATGACGCTGAGGCTCGAAAGCGTGGGGAGCAAACA
+
BBBBAFFBBB?DAFFFCEGCGGDBEEGGHHBGFGGFFGHHHHHGGEGGGEE?GEE?EE>E<GGFBG4G3FBGHFGHBGFHDCCDDGHHHG<?D/A->><ADG@CGFEHHGCGFHHH.CGCCCFGGGEBFFEG.9C00CC-;A;AFF;F:B/;;9:;9;;9;FFFFF9ADBFFFFFFFFFFFFFFFFFEFFFFEBBBBFFBBBBBFFBBFFFFFEFFFFFFFFFFFBFFFFFBBFFFFFDFBBBFBA9FFF.
@M03896:38:000000000-B4D98:1:1103:22207:22929 1:N:0:164
TACGGAGGGTGCAAGCGTTAATCGGAATTACTGGGCGTAAAGCGCACGCAGGCGGTTTGTTAAGTCAGATGTGAAATCCCCGGGCTCAACCTGGGAACTGCATCTGATACTGGCAAGCTTGAGTCTCGTAGAGGGGGGTAGAATTCCAGGTGTAGCGGTGAAATGCGTAGAGATCTGGAGGAATACCGGTGGCGAAGGCTGCCCCCTGGACGAAGACTGACGCCCAGGTGCGACAGCGTTGGGAGCAAACA
+
ABB3>33>DABAFDGF2AEEGGHFEEGGHFFB5B2BAAFGAGGEFEG0EAE0E>EEGGGHHEEFFGGGHHGGHEGHHHHHGFGEEEHHHGHG0BFGG/BBFGGF22?FFHG2FGHFAGFF<0GHHHF??AFE1BC@@F9;9/9BFFFB///;;99:9-.9;/;9FBADDFFFEFFFB/B?DDF/FFFF-9@D;-@B;?9/.:;AEC-..;AFAAF?FBBBFAA--9.AB/99.--;9-..-9>EE;?BB?.
@M03896:38:000000000-B4D98:1:1103:22197:22943 1:N:0:164
TACGGAGGGTGCAAGCGTTAATCGGAATTACTGGGCGTAAAGCGCACGCAGGCGGTTTGTTAAGTCAGATGTGAAATCCCCGGGCTCAACCTGGGAACTGCATCTGATACTGGCAAGCTTGAGTCTCGTAGAGGGGGGTAGAATTCCAGGTGTAGCGGTGAAATGCGTAGAGATCTGGAGGAATACCGGTGGCGAAGGCGGCCCCCTGGACGAAGACTGACGCTCAGGTGCGAAAGCGTGGGGAGCAAACA
+
BCCBBBCBCBCCGGGGEEGEFBFFAGFGHGFFBFFFEFEEHHHGGAEFGEE?EFGFGGGHGHFGHHEHFGHFHGGFGHHHGGGGGGHHHHHHHHGHHFFFGHHHHHGHHHHHHHGHGGGHGGHHHHHHFGGFHHGGGFFFFFFFFFFFFE9;;;;;;;;;AFFFFFA;DFFFBBBFFFEFFFFFFFFFFBFFFFDFFFFFFFFFFB@AEFFFFFFDFFFBFFFFF?/;BFFDFACDFF?DFFF?@D.BFF.
@M03896:38:000000000-B4D98:1:1103:15582:23261 1:N:0:164
TACGGAGGGTGCAAGCGTTAATCGGAATTACTGGGCGTAAAGCGCACGCAGGCGGTTTGTTAAGTCAGATGTGAAATCCCCGGGCTCAACCTGGGAACTGCATCTGATACTGGCAAGCTTGAGTCTCGTAGAGGGGGGTAGAATTCCAGGTGTAGCGGTGAAATGCGTAGAGATCTGGAGGAATACCGGTGGCGAAGGCGGCCCCCTGGACGAAGACTGACGCTCAGGTGCGAAAGCGTGGGGAGCAAACA
+
BCBBACCCDBCCGGGCGFGAFBGFFGFFHGFFBBGFFFFGHHHGGGGGGEE?FGGGGGEHGHFGGHFHHHHHHGHGGGGHGGEGGGHGGHHHHHGHHFGGHHHHHHHHHHGHHHGFGFFGFGHHHHHHFGGGHH?CGFFFFFFFFFFFFF0;;:;;;;;@AFFFFFA;DFEFFBBFFFFFFFFFFFFFFFFFADCDFFFFAAFFF@CAEFFFF=DAFFFFFFDFFFFFFFFFFFFFFFFFFFFFFAAFFF.
@M03896:38:000000000-B4D98:1:1103:8764:24310 1:N:0:164
TACGGAGGGTGCAAGCGTTAATCGGAATTACTGGGCGTAAAGCGCACGCAGGCGGTTTGTTAAGTCAGATGTGAAATCCCCGGGCTCAACCTGGGAACTGCATCTGATACTGGCAAGCTTGAGTCTCGTAGAGGGGGGTAGAATTCCAGGTGTAGCGGTGAAATGCGTAGAGATCTGGAGGAATACCGGTGGCGAAGGCGGCCCCCTGGACGAAGACTGACGCTCAGGTGCGAAAGCGTGGGGAGCAAACA
+
AAABAABD?22AFGFAEAEAFBAAAE2BGFBG5BAFAFEEGGFGGAEEEE0EF?/EEE1BFG4BBGEF3BEBED44BFGFFGEGGEGHGHBFC?/F??FGDFFGHFBDFGGBHHGCFFFF?FHHHHHGFFEF=CECG9=DEFBFFFFFBF/;;;;;;9:99BFFBB;;9B.FBB:B;/99.ABFFFFF;@B?AB@B?FF;BBBBBB99AFAB@9DDFFFFFFFFFBFEFFFBFBBAF.D.9BBFBAAFFFA
@M03896:38:000000000-B4D98:1:1103:10988:24316 1:N:0:164
TACGTAGGGAGCAAGCGTTATCCGGATTTACTGGGTGTAAAGGGCGTGTAGGCGGGACTGCAAGTCAGATGTGAAAACTATGGGCTCAACTCATAGCCTGCATTTGAAACTGTAGTTCTTGAGTGCTGGAGAGGCAAATGGAACTCCTAGTGTAGCGGTGAAATGCGTAGATATTAGGAAGAACACCAGTGGCGAAGGCGATTTGCTGGACAGTAACTGACGCTGAGGCGCGAAAGTGTGGGGAGCAAACA
+
AAB3AFFBBCAAGGGF2EEECGHEEEFGHFFBBBAFEEHFFHHGFEECEGHGHGCE@EF1BBBFBGGGFFGGFGGFGGGFFHGFBCGFFHHHHGHGHHHEFGHHHBHFHHB3?GG?DGGG22FFFHHFGGHGGDDAFGGF1C<CCGHBGGD>>11>>-<<CDGHHGEAADGCGGFG00C0GACCHHGE.00/;BACDGABG-;AF9:BFAFFFFB:FBF9;.;DD?..;;=@-9-9/9B;..B9-..BFFF
@M03896:38:000000000-B4D98:1:1103:11014:24324 1:N:0:164
TACGTAGGGAGCAAGCGTTATCCGGATTTACTGGGTGTAAAGGGCGTGTAGGCGGGACTGCAAGTCAGATGTGAAAACTATGGGCTCAACTCATAGCCTGCATTTGAAACTGTAGTTCTTGAGTGCTGGAGAGGCAAATGGAACTCCTAGTGTAGCGGTGAAATGCGTAGATATTAGGAAGAACACCAGTGGCGAAGGCGATTTGCTGGACAGTAACTGACGCTGAGGCGCGAAAGTGTGGGGAGCAAACA
+
AAAAAFFBBBBBGGGG?EFGEFFEEGGGHHCFFBAEEGFHHHGGGEEFFFF3FEEF/EF?FGBGGHGFHGGGH4FFGFGFHHHHHGHGHHHHHGE4F3FFGGHHHHHHEGFFGHFGHFFG>DHHHGB@@GHHGGFE0?GG1GHHHFHGH1=>F11=><<<CGBHFG<CCCFHHGGGC0C0;C/CHHGGFFFGEG?BGAAA-;AE/BBFBA?/9FFFF/99BADDFFFEFFADFFFFFFFE?D;ECDEFFFF
@M03896:38:000000000-B4D98:1:1103:11002:24339 1:N:0:164
TACGTAGGGAGCAAGCGTTATCCGGATTTACTGGGTGTAAAGGGCGTGTAGGCGGGACTGCAAGTCAGATGTGAAAACTATGGGCTCAACTCATAGCCTGCATTTGAAACTGTAGTTCTTGAGTGCTGGAGAGGCAAATGGAACTCCTAGTGTAGCGGTGAAATGCGTAGATATTAGGAAGAACACCAGTGGCGAAGGCGATTTGCTGGACAGTAACTGACGCTGAGGCGCGAAAGTGTGGGGAGCAAACA
+
BBBBAFFBCFACGGGCGEGGGGFBEGGGHGFHCGFCEEHHHHHGGEEFFFFBGEEGEGGCFGGGGHGHHHFFGGGHHGGFHHHHHHHGHHHHHFHHHFHHHGHHHHHHHHGFGHHFHFGGFFHGHHHHHHHGGGGEFGGFFFFHHHHHHD1>>>>>><=<CHHHFFCCDGGHHCCCGHHFGHHHHHGGFFGGEGFGGGGGGGGFFFFFFFFFFFFFFFFFFFFFFFFFFFFFFFFFFFFFFFFFFFFFFFF
@M03896:38:000000000-B4D98:1:1103:6461:24386 1:N:0:164
TACGTAGGGGGCAAGCGTTATCCGGATTTACTGGGTGTAAAGGGAGCGTAGGCGGCGGAGCAAGTCAGAAGTGAAAGCCCGGGGCTCAACCCCGGGACGGCTTTTGAAACTGCCCTGCTTGATTTCAGGAGAGGTACGCGGAATTCCTAGTGTAGCGGTGAAATGCGTAGATATTAGGAGGAACACCAGTGGCGAAGGCGGCTTACTGGACTGACAATGACGCTGAGGCTCGAAAGCGTGGGGAGCAAACA
+
CCCCBFFBB@BDGGGGCEGGCGGEEFGGHEFHFFGCEEHGFHHGHFGGGFE1GEEECEEGEGGFFHEHGHGGHFB2GGGHGGGGGCHEGGHGG@><A>ACGFAGHHGHHHHGBGHCFGCCCFFGGGGGGGGGEGGB0AC?:@@EFFFFFB0;;;;;;;;;;FFFFFAAFFFFFFFFFFFFFDFFFFFFFFFFADDFFBEBFFAFFFBBFFFFEFFFFFFFFDFDFDFAEFFFABDDFFFFFFAFFDEFFFF
@M03896:38:000000000-B4D98:1:1103:7211:25106 1:N:0:164
TACGTAGGGAGCAAGCGTTATCCGGATTTATTGGGTGTAAAGGGTGCGTAGACGGGAAGACAAGTTGGTTGTGAAAGCCCTCGGCTCAAGTGAGGAACTGCAACCAAAACTATCATTCTTGAGTGCGGGAGAGGAAAGTGGAATTCCTAGTGTAGCGGTGAAATGCGTAGATATTAGGAGGAACACCAGTGGCGAAGGCGACTTTCTGGACCGTAACTGACGTTGAGGCACGAAAGTGTGGGGAGCAAACA
+
ABB@AFFBCFABGGGCGCGCFGDBEEGGHCHHCGGAEFHHHHHGHFGGGEACGEECEGFH?FBFFGHHEHDEGFEFGFFGHFEFFGGFFGGGHEGBGB?FGGFFHE?FFGFFFGFFGBBFDDFGHHCDCGGGFGHH??1GDGGHHGHFGF1>>=1>><<<<GFHFD.<;CEHHGHGHGGHGDFHFGEEFGGGCAACCDEGGDFFFBB;BFFFADFFDFFFF.;EEFFFFEFFDADA::FFDD;E;DEFFFA
@M03896:38:000000000-B4D98:1:1103:7217:25123 1:N:0:164
TACGTAGGGAGCAAGCGTTATCCGGATTTATTGGGTGTAAAGGGTGCGTAGACGGGAAGACAAGTTGGTTGTGAAAGCCCTCGGCTCAAGTGAGGAACTGCAACCAAAACTATCATTCTTGAGTGCGGGAGAGGAAAGTGGAATTCCTAGTGTAGCGGTGAAATGCGTAGATATTAGGAGGAACACCAGTGGCGAAGGCGACTTTCTGGACCGTAACTGACGTTGAGGCACGAAAGTGTGGGGAGCAAACA
+
ABAAAFFBBFABGGGEFAFEGFFEEGGGHBGHBFGAEFHHHHHGHFFGGFCFHEEFDGGHFGFGFGFFEHDEGDFFHGGHHGGFGGGEBFGHHBFGHFFGHHHGGGGGHHGEHGFFFFFGFHGGHHGGGGGGDDHH0F1F?GHHHHHFG>1>>=>><<<<CGGHHGEEEEEHFGFBGFHHGGHHHGGFFGGGEGGGGGGGGFFFFF:BBFFB-AFFFFFFFBEE?EFFFFFFFFFD0;;BDFDEFAAFFFA
@M03896:38:000000000-B4D98:1:1103:20198:25154 1:N:0:164
TACGGAGGATTCAAGCGTTATCCGGATTTATTGGGTTTAAAGGGTGCGTAGGCGGTTTGATAAGTTAGAGGTGAAATTTCGGGGCTCAACCCTGAACGTGCCTCTAATACTGTTGAGCTAGAGAGTAGTTGCGGTAGGCGGAATGTATGGTGTAGCGGTGAAATGCTTAGAGATCATACAGAACACCGATTGCGAAGGCAGCTTACCAAACTATATCTGACGTTGAGGCACGAAAGCGTGGGGAGCAAACA
+
ABBBAAABBFFFGGGFCEEGAGHEFGGGHDFGFFFAFGFGHHHGHFFGGEGFHGEGGGFHFHGHHHHHFGGFHBFGHHHHFFDF>EHGHFHGHHHFHC??FGHGHHFHHHFEHHFB2FBB@@FFFGFDGHHHFCGFGFF/>A@EBGHGD/0=<<==<;=;=GHHHHHHHHHHBCGFCBFFGFFGGGGGGBCAFDDBG?AFFFBFFEFFFFFFFFFFFBBFF?EFEFFFFAAAFF9:FADBFFF.-;EFFFF
@M03896:38:000000000-B4D98:1:1103:20202:25177 1:N:0:164
TACGGAGGATTCAAGCGTTATCCGGATTTATTGGGTTTAAAGGGTGCGTAGGCGGTTTGATAAGTTAGAGGTGAAATTTCGGGGCTCAACCCTGAACGTGCCTCTAATACTGTTGAGCTAGAGAGTAGTTGCGGTAGGCGGAATGTATGGTGTAGCGGTGAAATGCTTAGAGATCATACAGAACACCGATTGCGAAGGCAGCTTACCAAACTATATCTGACGTTGAGGCACGAAAGCGTGGGGAGCAAACA
+
CCCCBCCCBFFFGGFFEEGFEGDEEFGGHFHGFGG?FGHHHHHGHFEGGEFDHGGGEGGHGH5FGHEHGHGGHDGFGHHHHFGEGGHGGGFEHECCFF??FGHHHHBHBGHFHHHBGFFD@FHGDF2FHHHHGGGGGGGC>@AEFHHHHE0=<<==<;;;;GHGGHHHHHHHFGGBFFGFFGFGGGGGDGGGGGGGGFFFFFFFFFFFFFFFFFFFFFFFFBEFFFFFFFA?DFDFFFFFFFFFF;AFFFA
@M03896:38:000000000-B4D98:1:1103:22028:25574 1:N:0:164
TACGTAGGGGGCAAGCGTTATCCGGAATTACTGGGTGTAAAGGGTGCGTAGGTGGTATGGCAAGTCAGAAGTGAAAACCCAGGGCTTAACTCTGGGACTGCTTTTGAAACTGTCAGACTGGAGTGCAGGAGAGGTAAGCGGAATTCCTAGTGTAGCGGTGAAATGCGTAGATATTAGGAGGAACATCAGTGGCGAAGGCGGCTTACTGGACTGAAACTGACACTGAGGCACGAAAGCGTGGGGAGCAAACA
+
ABBA>FFA?ABDGGGF?EEFAGFB2BEGHGBBDEFEEFHGGHGGHCEEFEECDGGFBHG?BCBEFG4FGHGFGB@FFCEFFEFE?1FGFGEHHFE2BB??GFEGHHGGHHGFHGFFHFFB/?GGFHFG0CFEC?HGDGF?>@CGHGGBGD1>>>=>->=<<0DGED.<<CEBGBCFGCCGFABFB<GEFFGFCFGGF?C9-@;@FFB9/;AB9B/B;BB;F/BB;BBAE.A9AD..;A..;;DEADEFFFF
@M03896:38:000000000-B4D98:1:1103:22049:25576 1:N:0:164
TACGTAGGGGGCAAGCGTTATCCGGAATTACTGGGTGTAAAGGGTGCGTAGGTGGTATGGCAAGTCAGAAGTGAAAACCCAGGGCTTAACTCTGGGACTGCTTTTGAAACTGTCAGACTGGAGTGCAGGAGAGGTAAGCGGAATTCCTAGTGTAGCGGTGAAATGCGTAGATATTAGGAGGAACATCAGTGGCGAAGGCGGCTTACTGGACTGAAACTGACACTGATGCACGAAAGCGTGGGGAGCAAACA
+
ABBBAFBAAABDEGGG?EFGGGDBEEEFHHFHCBAAEEGHHHHGFAEAFBEADBCE5BF?BBFFGHFGBD3FGB@EGFEFGHGEEHEHDDGHHHGGGBFFFFGHHHGHHHFBFGGFHFFB?FGHHHHEHEGFCGHH@GF/>>AFHHHBFD1>>>1>><<<<DDGF=<=EGGHHFCGH0CGGDHHGHHFFGGFCBFGAGGACBCFFB9;9BFFFF/BFFFFFEFFFF/9BFBEFFFDFBADFFAABAEFFF;
@M03896:38:000000000-B4D98:1:1103:22035:25594 1:N:0:164
TACGTAGGGGGCAAGCGTTATCCGGAATTACTGGGTGTAAAGGGTGCGTAGGTGGTATGGCAAGTCAGAAGTGAAAACCCAGGGCTTAACTCTGGGACTGCTTTTGAAACTGTCAGACTGGAGTGCAGGAGAGGTAAGCGGAATTCCTAGTGTAGCGGTGAAATGCGTAGATATTAGGAGGAACATCAGTGGCGAAGGCGGCTTACTGGACTGAAACTGACACTGAGGCACGAAAGCGTGGGGAGCAAACA
+
CCCCAFFBCCDDGGFEEEGFGGDBFGEGHHFFCGGBEFHHHHGGHEEGFFCEFGGE5GGFFGBFFHEHEGFGHFFFDEEEGGGFFHGHHFHHHGGGGBFEHHGHHHGHHGGBHHFHGFGFFGFGHHHHHGGHEFHH@FD@>AAFHGHFG=1>><=><>=<CGDGDGC<EEEHHCCCHGHHGEHGFGHGGFGGCFDFGDGGGDFFFFBFFFFFFFBFBFFFFFFFFFFFFFFFFFFFFFFFCF;E-DFFFFA
@M03896:38:000000000-B4D98:1:1103:10675:27015 1:N:0:164
CACGATTAACCCCAGTCAATAGAAGCCCGCGTAAAGAGTGTTTTTGATCACCCCCTCCCCAATAAAGCTAAAACTCACCCGAGTTGTAAAAAACTCCAGTTGACACAAAATAGACTACGAAAGTGGCTTTTACATATCTGAACACACAATAGCTAAGACCCAAACTGGGATTAGAAACCCCTGTAGTCCGGCTGACCGACTTCCCCCTAATCTCGTATGCCGTCTTCTGCTTTAAAAAAAAAAAACAACTA
+
AAA11>A1DDFA1A1BFFGFGGBGFGG0AA0EEGCAE0DEGHHH/AFABGHHHGGGGGGGHCFHHH@EDDGHHHHHFGH0/E/FF@BDGHHHGGFHHH1>BFHHHHBEHC<1GFGHHH/?FF?BGGFCHG1FGGHGFHFBFHH1GGC/FGG?F=1>>>FGH.FGH1<<.</CG0GHHHHGG..;0;;;C.-;-;C//-:-9.00/;C@.CFF=0-;-9;BF@B;A?F/;F/;////BB@@?-9=@-99-//
@M03896:38:000000000-B4D98:1:1103:11391:27207 1:N:0:164
TACGGAGGGTGCAAGCGTTAATCGGAATTACTGGGCGTAAAGCGCACGCAGGCGGTTTGTTAAGTCAGATGTGAAATCCCCGGGCTCAACCTGGGAACTGCATCTGATACTGGCAAGCTTGAGTCTCGTAGAGGGGGGTAGAATTCCAGGTGTAGCGGTGAAATGCGTAGAGATCTGGAGGAATACCGGTGGCGAAGGCGGCCCCCTGGACGAAGACTGACGCTCAGGTGCGAAAGCGTGGGGAGCAAACA
+
AAAAAAA?@A1AGGGCGCECFFGFGGFFHGBHB1/AEFECGHFGG/EEEEAEFE/EEG?BFGBFBGBGBFB@BDFBBGGGFGEEGGHHHH0F00<BFFGHFGFGFDFFGGGFHHGBFFFF?GHHHHHGFFFG1GCGG?>AEFFFFFFFBF/;;;;;;;;99BFFBFB;A@?B/B/999;9B?:FFFFF>@@-A@@@@FF??>@@@;9;;BA-@-B-BFFFFBB-AA/BBFF@F@<?BBAA;=@E@A?FFF?
@M03896:38:000000000-B4D98:1:1103:12620:27419 1:N:0:164
TACGTAGGGGGCAAGCGTTATCCGGATTTACTGGGTGTAAAGGGAGCGTAGGCGGCGGAGCAAGTCAGAAGTGAAAGCCCGGGGCTCAACCCCGGGACGGCTTTTGAAACTGCCCTGCTTGATTTCAGGAGAGGTAAGCGGAATTCCTAGTGTAGCGGTGAAATGCGTAGATATTAGGAGGAACACCAGTGGCGAAGGCGGCTTACTGGACTGACAATGACGCTGAGGCTCGAAAGCGTGGGGAGCAAACA
+
CCCBBFFCCADBGFFEFEGCFFDBAEFGHFCFFFFFEEHHHHHGHEFFGEA1GEFGCEEEEGFGGHEHEHFHHFBFHGFGGGGDDGHGGGGGG@>A@><<DDCHHHGCGGFHGHHBCCCGCCFGGGGGFFGGDGFF;FC?:;;CFFFFF90;;;9;9;;;;FFFFF:;ADEFFBFFFFFFFDBFFFD?ABFFAABDFFFFFDADFB9;0BFFEBFFFFFFFFFFFBFFFFFDFFFDFFFFFFF?B;AFFF.
@M03896:38:000000000-B4D98:1:1103:12639:27432 1:N:0:164
TACGTAGGGGGCAAGCGTTATCCGGATTTACTGGGTGTAAAGGGAGCGTAGGCGGCGGAGCAAGTCAGAAGTGAAAGCCCGGGGCTCACCCCCGGGACGGCTTTTGAAACTGCCCTGCTTGATTTCAGGAGAGGTACGCGGAATTCCTAGTGTAGCGGTGAAATGCGTAGATATTAGGAGGAACACCAGTGGCGAAGGCGGCTTACTGGACTGACAATGACGCTGAGGCTCGAAAGCGTGGGGAGCAACCA
+
A>A1>FF1AADDEGEGEEGEFFDA0BEGHHFFDGA0EEB2DGHGHEGCGEAEHGE?EC>EEFFGGHBG1BFFGFBGFFFGGGB/BCHH1FFCG--A-<CCGGGGHH.;GGFFCGE/.AFFF.FGGGGGGFGEEBGG0CC-;99AFFFFBB/:;;;;9;;-99BFF;;:;-EFB;B9BFBBFBFF-;A?-;FBA9@@?AE@?@@?FFFB;F-9A/;:9FEFF?ABBB--A-9;9;ABFFFA--@----;-;-
@M03896:38:000000000-B4D98:1:1104:8076:4360 1:N:0:164
TACGGAAGGTCCGGGCGTTATCCGGATTTATTGGGTTTAAAGGGAGCGTAGGCCGTGAGGTAAGCGTGTTGTGAAATGTAGGCGCCCAACGTCTGCACTGCAGCGCGAACTGCCCCACTTGAGTGCGCGCAACGCCGGCGGAACTCGTCGTGTAGCGGTGAAATGCTTAGATATGACGAAGAACCCCGATTGCGAAGGCAGCTGGCGGGAGCGTAACTGACGCTGAAGCTCGAAAGCGCGGGTATCGAACA
+
CCBCBABCBFFFCGGAEAEEGGGEEEFGHCFFBBB1FFGFGHHGHGGGGGGGHHGEEFEHBGGHHGDGAGABEG4FFFFGHHGCEEEDGFGHHGEGHGHGHHFHGGGDGGFGE?FEDDGHHGGGHFFGGGGG::-CCBCGGCFFFFFFFFFFEBFFFD;@FFFFBBBFFFFFFFFFFFFFFFFFFFFDFFFEFF@CFFFFFFFFFFBBDFDDCAADDFFFFFFFFDFFFFFACFFFF?FDCF:;F9AAFF-
@M03896:38:000000000-B4D98:1:1104:7392:4372 1:N:0:164
TACGTAGGTGGCGAGCGTTGTCCGGATTTACTGGGCGTAAAGGGAGCGTAGGCGGATTTTTAAGTGAGATGTGAAATACCCGGGCTCAACTTGGGTGCTGCATTTCAAACTGGAAGTCTAGAGTGCAGGAGAGGAGAGTGGAATTCCTAGTGTAGCGGTGAAATGCGTAGAGATTAGGAAGAACACCAGTGGCGAAGGCGACTCTCTGGACTGTAACTGACGCTGAGGCTCGAAAGCGTGGGGAGCAAACA
+
AAAAAFFCFFAFE?GFGEGEFGHGEEFGHHFFBBBAEEEEHHHGHGGGFFFGHGGGGFHHHHHHGHFGGBBBFGHGGGGGHGEGEEHEHGHHHHGDG/DHHHGHHHEFGHFDH2FC@GFF?DC?FDHHGGGHGGFAFCFFFGFHHHHFHBDD==DGC<;;EFFHCCECFGEFBFFGGGGEFFEFFFE?FCFFEADGGFFFB;@AFFFFFFFFEFBBFFFFFFFFFDFAEEFDFFDDFFFFAFFFFFFFFFA
@M03896:38:000000000-B4D98:1:1104:8079:4379 1:N:0:164
TACGGAAGGTCCGGGCGTTATCCGGATTTATTGGGTTTAAAGGGAGCGTAGGCCGTGAGGTAAGCGTGTTGTGAAATGTAGGCGCCCAACGTCTGCACTGCAGCGCGAACTGCCCCACTTGAGTGCGCGCAACGCCGGCGGAACTCGTCGTGTAGCGGTGAAATGCTTAGATATGACGAAGAACCCCGATTGCGAAGGCAGCTGGCGGGAGCGTAACTGACGCTGAAGCTCGAAAGCGCGGGCATCGAACA
+
BBBBAAABAFFFCEEEECEGGGHGGFGGHGFGBBF1FGHGHHHGGGGGEEGGHHGCEGGHBGHHHGDGAG1BEGFGGBBBGHHCEFGDHGEGHHCGFHFCGFGHGGCBCGHFF?FFDFHGGFCFGGFGDGGG::?DGGA??ADDFFAAD@=DA;/BD;;@EFFFFFFFFFFFFFBFFDECDFFFFFFBFFFFFFFFFFEFFFFFFD@B;@DA@ADFAFFFFFDDDFFBFFFDAFFAF.AA9@-9;FAFFFA
@M03896:38:000000000-B4D98:1:1104:7377:4388 1:N:0:164
TACGTAGGTGGCGAGCGTTGTCCGGATTTACTGGGCGTAAAGGGAGCGTAGGCGGATTTTTAAGTGAGATGTGAAATACCCGGGCTCAACTTGGGTGCTGCATTTCAAACTGGAAGTCTAGAGTGCAGGAGAGGAGAGTGGAATTCCTAGTGTAGCGGTGAAATGCGTAGAGATTAGGAAGAACACCAGTGGCGAAGGCGACTCTCTGGACTGTAACTGACGCTGAGGCTCGAAAGCGTGGGGAGCAAACA
+
ABBBAFFBFFACFEEEE?E?FGHFGAEFHHGHFFAAEEEEHGHDHGGGFGGGHGGGGEGHHHHHFGEFG43BBDGBFGFGGGE@EEGHGGHHFGH?D/FFGHHHHHBFFGFFGBC<@DGFGF<?GGHHHGGGFGFEEDFFCGHHHHHGHFDFD=DDD<=:CBFHCGDCDGEFBFFFGGFFAFFGBFEEF;BFEFGGGFFFFFFDFFFFFFFF?FBFBFFFFDDDDDFFFEFFFFFFEFFDA;BEFFFFFFF
@M03896:38:000000000-B4D98:1:1104:22880:5607 1:N:0:164
TACGGAGGGTGCAAGCGTTAATCGGAATTACTGGGCGTAAAGCGCACGCAGGCGGTTTGTTAAGTCAGATGTGAAATCCCCGGGCTCAACCTGGGAACTGCATCTGATACTGGCAAGCTTGAGTCTCGTAGAGGGGGGTAGAATTCCAGGTGTAGCGGTGAAATGCGTAGAGATCTGGAGGAATACCGGTGGCGAAGGCGGCCCCCTGGACGAAGACTGACGCTCAGGTGCGAAAGCGTGGGGAGCAAACA
+
CCCCCABBBAAAFGGGECEEFGHFGGGGHFFFBBBAEEEFGHHGG?EEGFEFGGGGGGGHHHHFGHHHGHFBGHHFHHGHFGGGGGHGHHHHHHGHHGHHHHHHHHHGHHFGHHGGFFGHHFHHHHGFFDGEGHGGGF-;ABFFFFFBFF/FBBFFAC;@EFFFFFDADFEFFFFFFFFFF?BFFFFFF9BDFFCFFFFFFFFF-;@AEFFA-@DAFFFFBDFDDFFFFFFFDFFF/:ADF;A?@?E/BF.
@M03896:38:000000000-B4D98:1:1104:22867:5620 1:N:0:164
TACGGAGGGTGCAAGCGTTAATCGGAATTACTGGGCGTAAAGCGCACGCAGGCGGTTTGTTAAGTCAGATGTGAAATCCCCGGGCTCAACCTGGGAACTGCATCTGATACTGGCAAGCTTGAGTCTCGTAGAGGGGGGTAGAATTCCAGGTGTAGCGGTGAAATGCGTAGAGATCTGGAGGAATACCGGTGGCGAAGGCGGCCCCCTGGACGAAGACTGACGCTCAGGTGCGAAAGCGTGGGGAGCAAACA
+
AABAAABBBAAAFGCCFCEEFGHGEEGGHHFFBBBAEEEEEHHGGCFGGCEEGFGGGGGHHHGHHHBGFFEBBFGFGFGHGGGGEGHGHHHHHHGFFEGGHHHHHHHHGHGFHHHGGHHHHGHHHHHHFGGGGHGGGFFFFFFFFFFFFFBFFBFFF@;@EFFFFFDDFFFFFFFFFFFFFFFFFFFFFDFFFFFFFFFFFFFFFFAFFFFAD@FDFFFFFFFFFFFFFFFDFFFFFFADCFCFFFFFFFF
@M03896:38:000000000-B4D98:1:1104:22884:5624 1:N:0:164
TACGGAGGGTGCAAGCGTTAATCGGAATTACTGGGCGTAAAGCGCACGCAGGCGGTTTGTTAAGTCAGATGTGAAATCCCCGGGCTCAACCTGGGAACTGCATCTGATACTGGCAAGCTTGAGTCTCGTAGAGGGGGGTAGAATTCCAGGTGTAGCGGTGAAATGCGTAGAGATCTGGAGGAATACCGGTGGCGAAGGCGGCCCCCTGGACGAAGACTGACGCTCAGGTGCGAAAGCGTGGGGAGCAAACA
+
BCCCAAABDAABGGGGFCGEFGHGGEFFHHDFBBFAEEEEGHHGGCEGGCGFGGGGGGGHHGFGGH4GHHFBFGHGFGGGGGGGEFHHHGHHHHFFCFGHHFHHHHHHGHFFHFFGGHHHHF<FGHHHGDGGDHDFFDBFFFFFFFFFFB/FBBFBDB;@AFFFFFDADFFFFFFFFFEFDDFFFFFFFFFFFFFFFFFFFFFFFFFFFFFFC=DDFFFFFFFFFFFEFFFFFFFDFDDFFFFEFFFFFFA
@M03896:38:000000000-B4D98:1:1104:13882:5660 1:N:0:164
TACGGAGGGTGCAAGCGTTAATCGGAATTACTGGGCGTAAAGCGCACGCAGGCGGTTTGTTAAGTCAGATGTGAAATCCCCGGGCTCAACCTGGGAACTGCATCTGATACTGGCAAGCTTGAGTCTCGTAGAGGGGGGTAGAATTCCAGGTGTAGCGGTGAAATGCGTAGAGATCTGGAGGAATACCGGTGGCGAAGGCGGCCCCCTGGACGAAGACTGACGCTCAGGTGCGAAAGCGTGGGGAGCAAACA
+
CCCBBAABBAAABGGCEEEEFGHG?EFGHGFB53FAEEEBGGHGGCGGGCGEGGG@FFGFGFFGFG4FEFFBBGGGFGHHGGGGECHFHHHHHHGGFEGHHHHHHGFHHHFDGHGFGHHHHGFGHHHHFGGF=<C?CF=AE9BFFFFFFFFFF;B;@;9;AFFFBFFDDFEFFFFFFFFFFFFFFFFFF;BDFFFAAFFFFFFFFFFFFFFFFBFDBFFFFFFBD?FFFFFFFF>DBDFDCFF9@FEFFFA
@M03896:38:000000000-B4D98:1:1104:13859:5664 1:N:0:164
TACGGAGGGTGCAAGCGTTAATCGGAATTACTGGGCGTAAAGCGCACGCAGGCGGTTTGTTAAGTCAGATGTGAAATCCCCGGGCTCAACCTGGGAACTGCATCTGATACTGGCAAGCTTGAGTCTCGTAGAGGGGGGTAGAATTCCAGGTGTAGCGGTGAAATGCGTAGAGATCTGGAGGAATACCGGTGGCGAAGGCGGCCCCCTGGACGAAGACTGACGCTCAGGTGCGAAAGCGTGGGGAGCAAACA
+
BBBBBABBDAAAFGGGEEFEFGHFEEGGHGFBBABBEEEEHHHGE?EEEFGGGGG@EEGGGDFGBGDFGFFBBFGGGHHHGGGGEFHGFHHHHHGHGGHHHHHHHHFHHHGFHHHGGHHHHCGGHHHGFGGFGG??CCBDFBFFFFFFFFBFF;BFFD;@EFFFFFDADFFFBFFFFFFFFDFFFFFFF@DDFFFFFDEDFFFFFFFEEFFFFFFDFFFFFFFFFFFFFFFB;B=DFFAAACFEFFFBBF.
@M03896:38:000000000-B4D98:1:1104:13872:5680 1:N:0:164
TACGGAGGGTGCAAGCGTTACTCGGAATTACTGGGCGTAACGCGCACGCAGGCGGTTTGTTAAGTCAGATGTGAAATCCCCGGGCTCAACCTGGGAACTGCATCTGATACTGGCAAGCTTGAGTCTCGTAGAGGGGGGTAGAATTCCAGGTGTAGCGGTGAAATGCGTAGAGATCTGGAGGAATACCGGTGGCGAAGGCGGCCCCCTGGACGGAGACTGACGCTCACGTGCGAAAGCGTGGGGAGCAAACA
+
A@AA?AA@@11>11FAE0AAADF00BAAGD1221/BAAAEAEEEG/E>EE>>E?/>E//>BFFDBF>1BF12BBD1GGHHFEEE/>F<<BG0?0/?F<F?GGFF11F1<?F1?GG1?F?<0CGGGF>0>>>.1/<-A-@9-;BBBFFFF//;;;9;-;9-;BFFBB;999AFFFFFB/B-ABF/9BFB>9>AA@@@?FA-@-@@??-:AFF;-;A@E;FFB-99A-/-9--@A9@?F?-9>@?E@A?FBA-
@M03896:38:000000000-B4D98:1:1104:21837:6010 1:N:0:164
TACGGAGGGTGCAAGCGTTAATCGGAATTACTGGGCGTAAAGCGCACGCAGGCGGTTTGTTAAGTCAGATGTGAAATCCCCGGGCTCAACCTGGGAACTGCATCTGATACTGGCAAGCTTGAGTCTCGTAGAGGGGGGTAGAATTCCAGGTGTAGCGGTGAAATGCGTAGAGATCTGGAGGAATACCGGTGGCGAAGGCGGCCCCCTGGACGAAGACTGACGCTCAGGTGCGAAAGCGTGGGGAGCAAACA
+
CCCCBABCCABAFGGGGCGEFGHFFEFGHHCFBBFFEEGGHHHGG?EEGGGCGEGGEGGHGHHGHHEHGFFBFGHGGHGGGGFGEGHGHGHHHHGHFEGGHHHHGFDHFHGFHAFFFHHHHGHHHHHHGGGGGGECGF>DFFFFFFFBFFBFF;FFFC;@EFFFFFAADFFFFFFFFFEFFFFFFFFFFDFFFDDFFFEBFFFFFFFFFFFAFDDFFFFFFFFFFFFFFFFFFFFFFDFFFFFFFDEFFFF
@M03896:38:000000000-B4D98:1:1104:26219:6866 1:N:0:164
TACGGAGGGTGCAAGCGTTAATCGGAATTACTGGGCGTAAAGCGCACGCAGGCGGTTTGTTAAGTCAGATGTGAAATCCCCGGGCTCAACCTGGGAACTGCATCTGATACTGGCAAGCTTGAGTCTCGTAGAGGGGGGTAGAATTCCAGGTGTAGCGGTGAAATGCGTAGAGATCTGGAGGAATACCGGTGGCGAAGGCGGCCCCCTGGACGAAGACTGACGCTCAGGTGCGAAAGCGTGGGGAGCAAACA
+
CCCCBBCC@AAABGFGCAEGGGHFEEFGHHDB5ABAAEEFHHHGGCFEEGGEGGG@FFGHHHHGGHHHFGFBFGHHFHGHGGGGEGHHHHHHHG/FGGHHGHHHHHHHHHHFHHHHGHHHGHFHHHGCFGGFFHDGDABAAFFFFFFFFFFFF;BFFA;@?FFFFF;ADA.BEFFFFFFFFFFFFFFFB;BFA@DFFFA;DFFFFFDEEFFAC-DDBBFFFFDDF.9BBFFAFFAAFDA.BCFFFDEFFF.
@M03896:38:000000000-B4D98:1:1104:19319:7995 1:N:0:164
AACGTAGGTCACAAGCGTTGTCCGGAATTACTGGGTGTAAAGGGAGCGCAGGCGGGAGAACAAGTTGGAAGTGAAATCCATGGGCTCAACCCATGAACTGCTTTCAAAACTGTTTTTCTTGAGTAGTGCAGAGGTAGGCGGAATTCCCGGTGTAGCGGTGGAATGCGTAGATATCGGGAGGAACACCAGTGGCGAAGGCGGCCTACTGGGCACCAACTGACGCTGAGGCTCGAAAGGGTGGGTAGCAAACA
+
AAA?AFFCFFBCFGFFCAEEFGHGGDGGHFFGCF23EEHFHHHGGGFEEFGCEEFFEEGHBBBGGGFEFHFB?GFGFGG3FGHHFGHHHHHGGHFHHHHGGHHHHGHHHHGFHGGHGHHHGGGGHHHHHHHHEE1FBFGACDGGGHHHADCDG<CGCACCGGGGGC;;AFGGFGFGGGGGCBFFFFFEF;FFE=@;BDA@CFDFFF//;EEFAEFFDFFBFD:D.;FFEEF:-FDA..999=99.//;BF.
@M03896:38:000000000-B4D98:1:1104:19333:8009 1:N:0:164
AACGTAGGTCACAAGCGTTGTCCGGAATTACTGGGTGTAAAGGGAGCGCAGGCGGGAGAACAAGTTGGAAGTGAAATCCATGGGCTCAACCCATGAACTGCTTTCAAAACTGTTTTTCTTGAGTAGTGCAGAGGTAGGCGGAATTCCCGGTGTAGCGGTGGAATGCGTAGATATCGGGAGGAACACCAGTGGCGAAGGCGGCCTACTGGGCACCAACTGACGCTGAGGCTCGAAAGTGTGGGTAGCAAACA
+
AAAAAFFCFFBFGGFGECFCFGHEGEEFHGFFFFF3EEFGHHHGHGGGFCFCGGGGFGGHBBBFFHHHFHFBFGHHGHH3FGHHFGHGHHHGGGGHHHHHHHHHHGHHHHFDHGGHGHHHGFGGFHHHHHHHGFHHHEG@CCCGHHHHDGCDE<CF?A;DGGGGGFECDGEGGGGGGGFGGFFFFFFFEBFFECF=FAACFFFFFFBBFEEFFFFFDFFFFFDFDFFFEEFBC/ADFFFFFFFFFFFFFFA
@M03896:38:000000000-B4D98:1:1104:22533:8663 1:N:0:164
TACGGAGGGTGCAAGCGTTAATCGGAATTACTGGGCGTAAAGCGCACGCAGGCGGTTTGTTAAGTCAGATGTGAAATCCCCGGGCTCAACCTGGGAACTGCATCTGATACTGGCAAGCTTGAGTCTCGTAGAGGGGGGTAGAATTCCAGGTGTAGCGGTGAAATGCGTAGAGATCTGGAGGAATACCGGTGGCGAAGGCGGCCCCCTGGACGAAGACTGACGCTCAGGTGCGAAAGCGTGGGGAGCAAACA
+
BCCBAAABCAABGF4CECEAFGHFFEFFHFFFBBAAEEEBFFHGGCFGGCF0EEGEEFGHGGGHHHBGGFFBFGHGFHGHGGGGGGHHHGHHHHGFGEHHHHHHHGHHHHGFHHGHGHHHFGFHHHHHFGGFGHFFG;BFFFFFFFFFFFBFF;:BA@;CEFFFFFF9:=AFFFFFFFFFFFFFFFFFF@DFFFFFFFEFCABCFFDFFFFFF>DDFFFBBFFFDFFFFFFFFAFDFFFFFCDEFDEFFF.
@M03896:38:000000000-B4D98:1:1104:23485:8765 1:N:0:164
TACGGAGGGTGCAAGCGTTAATCGGAATTACTGGGCGTAAAGCGCACGCAGGCGGTTTGTTAAGTCAGATGTGAAATCCCCGGGCTCAACCTGGGAACTGCATCTGATACTGGCAAGCTTGAGTCTCGTAGAGGGGGGTAGAATTCCAGGTGTAGCGGTGAAATGCGTAGAGATCTGGAGGAATACCGGTGGCGAAGGCGGCCCCCTGGACGAAGACTGACGCTCAGGTGCGAAAGCGTGGGGAGCAAACA
+
BCCCAABCBABAFGGGCCGEFGHGFAFFHHFFBBFBEEEFHHHGGCGGGGEEFGGGGGGHFGGGHH4FGGFBFGHHFHHHGGGGEGHHHHHHHHGEGFHHHHHHHHHHGHGHHGGHGHHHHHGHFHGFFGGGHHGGGACFFFFFFFFFFFBF;;BFD@;CEFFFFFDAFFFFFFFFFFFFFFFFFFFFA@DFFFFFFFFC=FFFFFDAFEFFC;ADFFFFFFFFFFF/FFFADCABB:ADFFFEADEFFF?
@M03896:38:000000000-B4D98:1:1104:23472:8784 1:N:0:164
TACGGAGGGTGCAAGCGTTAATCGGAATTACTGGGCGTAAAGCGCACGCAGGCGGTTTGTTAAGTCAGATGTGAAATCCCCGGGCTCAACCTGGGAACTGCATCTGATACTGGCAAGCTTGAGTCTCGTAGAGGGGGGTAGAATTCCAGGTGTAGCGGTGAAATGCGTAGAGATCTGGAGGAATACCGGTGGCGAAGGCGGCCCCCTGGACGAAGACTGACGCTCAGGTGCGAAAGCGTGGGGAGCAAACA
+
ABAAAAABBAAAFGGECEFFGGHFEEGGHFDB5BBAAAEEHHHGGFGFGGG?EEEGGGGHGHHHGH4BFGGBFGEFGHHHGEFEEFHHHHHGGHFGGGHFGHHHHHHHHHHGHHHHGHHHHGGHGHGHFDGFGH?DG-:AABFFFFFFFFFFB;;B@C;CFFFFFFA;D>EFFFFFFFE.9AFFFFFFD@DFA@CF=FFDFFFFFFDAEFFD==DFFFFFFFFDFDFFFEB@AA;:B..:BDAA-;AFFF.
@M03896:38:000000000-B4D98:1:1104:21082:9318 1:N:0:164
TACGGAGGGTGCAAGCGTTAATCGGAATTACTGGGCGTAAAGCGCACGCAGGCGGTTTGTTAAGTCAGATGTGAAATCCCCGGGCTCAACCTGGGAACTGCATCTGATACTGGCAAGCTTGAGTCTCGTAGAGGGGGGTAGAATTCCAGGTGTAGCGGTGAAATGCGTAGAGATCTGGAGGAATACCGGTGGCGAAGGCGGCCCCCTGGACGAAGACTGACGCTCAGGTGCGAAAGCGTGGGGAGCAAACA
+
ABBBAABBB?AAFGGGG?EEFGHE2EEFHHFFB3FAEEEEHHHGGGGGEFGGGFFEEEEGGHHHHHFGHHFBFGHHGHHHGGGGEGHHHHHHHHGHGGHHHHHHHHGHHHGFHFFCFHHHGHFHHHGGFEGGFHGDCFFDEFFFFFFFFFFFF;BFFD;BEFFFFFA;ADFFFFFFFFFFFFFFFFFFF@FDFFFFFFFF;CFFFFFFFFFC-@DDFFFBFFDFFFFFFFF=DFCDFDDFFFFFFDFFFFA
@M03896:38:000000000-B4D98:1:1104:19155:9439 1:N:0:164
TACGGAGGGTGCAAGCGTTAATCGGAATTACTGGGCGTAAAGCGCACGCAGGCGGTTTGTTAAGTCAGATGTGAAATCCCCGGGCTCAACCTGGGAACTGCATCTGATACTGGCAAGCTTGAGTCTCGTAGAGGGGGGTAGAATTCCAGGTGTAGCGGTGAAATGCGTAGAGATCTGGAGGAATACCGGTGGCGAAGGCGGCCCCCTGGACGAAGACTGACGCTCAGGTGCGAAAGCGTGGGGAGCAAACA
+
ABAA33ADD?AAGGFAE2EAAGHDGD2FGBDF53AAAEEEFHHGGEGGEEEEGE@EG>1?BGFE4GBFGHFBF44BFGHHGEGGEGEHFHHFFHFAFFCGHFGGGFBGBHGDFEGBCHGGCFHHFHGHFFFGFEFFG;DFFBFF/BFFBFBFF:BB@B;;EFFFBFDFD;AF/FFFF/99D?BFFFFFA;BDFFFFFFFDFFFFFA;EFF.@@-9;BFFFF.DAA.//;9B@D;-.BDA.-9-.9AEFF..
@M03896:38:000000000-B4D98:1:1104:27538:9600 1:N:0:164
TACGGAGGGTGCAAGCGTTAATCGGAATTACTGGGCGTAAAGCGCACGCAGGCGGTTTGTTAAGTCAGATGTGAAATCCCCGGGCTCAACCTGGGAACTGCATCTGATACTGGCAAGCTTGAGTCTCGTAGAGGGGGGTAGAATTCCAGGTGTAGCGGTGAAATGCGTAGAGATCTGGAGGAATACCGGTGGCGAAGGCGGCCCCCTGGACGAAGACTGACGCTCAGGTGCGAAAGCGTGGGGAGCAAACA
+
CCCBBBBCCBAAFGGGGCGEAGHGGGFGHHFFBFDFEEEEHHHGGCGGGCG?FGGEEEGHHFHHGHBGHHFBGFHFGHGHGGGGEEHFHHHHHHGG?CGGHHHHHHHHHHGFHHHCGHHHHFHHHHHHGGGGHHGGGFDFFFFFFFFFFBBFBBFFCC;@AFFFFFFDDFEFFFFFFFEFFDFFBFFDF-BDFFFACFFFFFFFFFFFFFFF=BDDFBFE:DFFFFFFFFFFFDAAFDFFFCFFFFFFFF.
@M03896:38:000000000-B4D98:1:1104:5295:9727 1:N:0:164
TACGGAGGGTGCAAGCGTTAATCGGAATTACTGGGCGTAAAGCGCACGCAGGCGGTTTGTTAAGTCAGATGTGAAATCCCCGGGCTCAACCTGGGAACTGCATCTGATACTGGCAAGCTTGAGTCTCGTAGAGGGGGGTAGAATTCCAGGTGTAGCGGTGAAATGCGTAGAGATCTGGAGGAATACCGGTGGCGAAGGCGGCCCCCTGGACGAAGACTGACGCTCAGGTGCGAAAGCGTGGGGAGCAAACA
+
BBBAAAA@@AA>CEGF2EEFGGGFEAFFHHDF5BBBEEEEGHFGGGGFEGCEFEEEGGGHHHFHHHHHGHEFFFGDFHHHGFGGEGHHHHHHHEG0CFHFHGHHHGHHHHFDHH2CFGHHG0<FGHGGGGEF1GFG?;@DEBBFFFFBFFBFFBFFFDDD.FFFBFDADFFFEFFFFBBFD?.BFFFDFFFFA@A=BFFAD;DABCDFFFFFA-A;BFFFF?DFFDFFFFFCDF;DF.DDFCF.BA?9BFA
@M03896:38:000000000-B4D98:1:1104:5297:9749 1:N:0:164
TACGGAGGGTGCAAGCGTTAATCGGAATTACTGGGCGTAAAGCGCACGCAGGCGGTTTGTTAAGTCAGATGTGAAATCCCCGGGCTCAACCTGGGAACTGCATCTGATACTGGCAAGCTTGAGTCTCGTAGAGGGGGGTAGAATTCCAGGTGTAGCGGTGAAATGCGTAGAGATCTGGAGGAATACCGGTGGCGAAGGCGGCCCCCTGGACGAAGACTGACGCTCAGGTGCGAAAGCGTGGGGAGCAAACA
+
BBBAAABCCCBAFGGGCCGGGGHFEEGGHHFFBBFAEEFFHHHGGCFGGGGCFFGGGGGHGGHHHHFHGGFFGHHGGHHHGGFGEEHHHHHHHHGHHGHHHHHHHHHHHHGHHHHGGHHHHFGHHHHHGGGGHHGGGFFDEFFFFFFFFFBFBBFFFFDFFFFFFFDDFFFFEFFFFFFFFFFFFFFFFFFFFFFFCFFFFFFFFFFFFFFFDCFDBFFFFFDFFFFFFFFCDFFFFFFFFFFFFFFFFF?
@M03896:38:000000000-B4D98:1:1104:4823:10270 1:N:0:164
TACGGAGGGTGCAAGCGTTAATCGGAATTACTGGGCGTAAAGCGCACGCAGGCGGTTTGTTAAGTCAGATGTGAAATCCCCGGGCTCAACCTGGGAACTGCATCTGATACTGGCAAGCTTGAGTCTCGTAGAGGGGGGTAGAATTCCAGGTGTAGCGGTGAAATGCGTAGAGATCTGGAGGAATACCGGTGGCGAAGGCGGCCCCCTGGACGAAGACTGACGCTCAGGTGCGAAAGCGTGGGGAGCAAACA
+
CCCCCABBDBBABFFFECGEFGHFEEFGHHFFBBBAEEEFHHHGGCEGGGGCGGGGFGGGGHHHHHFHGFFFGGHGGGHHGGGGEFHHHHHHHHGHGFHHHHHHHHEHHHGGHHHHGHHHHGGHHHHHGGGGFHGGGFFDEFFFFFFEFFBFFBBBBFADFFFFFFDDFFFFFFFFFFFFFFFFFFFFFDFFFFFFDFECAFFFFFFFFFFFD>DDFFFFFFFFFFFFFFFFFFFFFFDFFFFFFFFFFF?
@M03896:38:000000000-B4D98:1:1104:6979:10499 1:N:0:164
TACGGAGGGTGCAAGCGTTAATCGGAATTACTGGGCGTAAAGCGCACGCAGGCGGTTTGTTAAGTCAGATGTGAAATCCCCGGGCTCAACCTGGGAACTGCATCTGATACTGGCAAGCTTGAGTCTCGTAGAGGGGGGTAGAATTCCAGGTGTAGCGGTGAAATGCGTAGAGATCTGGAGGAATACCGGTGGCGAAGGCGGCCTCCTGGACGAAGACTGACGCTCAGGTGCGAAAGCGTGGGGAGCAAACA
+
ABAAAABCCBBAFGGGGCGEEGGFFEFGHHDFBBFBEEEEHHHGGGGGGCECFEGGFEFHFGFHHHFHFHFFFFHHFGHHGE@E>EHHHHHHHHGHHGHHHHHHHHEHHHFHHHGCFGHHHGFHHHHHGGGGHHDCCCFFFFFFFFFFFE/FBBBFACADFFFFFFFFFFFFFFFFFFFFFFFFFFFFCBFFFFFFFFFFFFDDFFFFFFFFF;DDBFFBFFFFFFFFFFFFD;;DFDFFFFFFA:AFFF.
@M03896:38:000000000-B4D98:1:1104:6976:10518 1:N:0:164
TACGGAGGGTGCAAGCGTTAATCGGAATTACTGGGCGTAAAGCGCACGCAGGCGGTTTGTTAAGTCAGATGTGAAATCCCCGGGCTCAACCTGGGAACTGCATCTGATACTGGCAAGCTTGAGTCTCGTAGAGGGGGGTAGAATTCCAGGTGTAGCGGTGAAATGCGTAGAGATCTGGAGGAATACCGGTGGCGAAGGCGGCCTCCTGGACGAAGACTGACGCTCAGGTGCGAAAGCGTGGGGAGCAAACA
+
BCCAAABCBCBAGGGGGCGFGGHGEGGGHFDBBBFBAEEFHHHGGFGGFGGGGGGGGGGHHHHHHHEGGHFBFHHFGHGHGFEGEEHHHHHHHHGHHGGHHHHHHHGHHHGDHHHHGHHHGHHHHHHHGGGEF<CDGFFFFFFFFFFFFFFFFBBFF@;@FFFFFFA;DFFFFFFFFFFFFFFFFFFFD@AD;@CCCFEDFFFFFFFFFFFF@>FFFFFFFBFFFFFFFFF>DDCDFDFFFFFEAAAFFFF
@M03896:38:000000000-B4D98:1:1104:18194:10617 1:N:0:164
TACGTAGGGTGCAAGCGTTATCCGGAATTATTGGGCGTAAAGGGCTCGTAGGCGGTTCGTCGCGTCCGGTGTGAAAGTCCATCGCTTAACGGTGGATCCGCGCCGGGTACGGGCGGGCTTGAGTGCGGTAGGGGAGACTGGAATTCCCGGTGTAACGGTGGAATGTGTAGATATCGGGAAGAACACCAATGGCGAAGGCAGGTCTCTGGGCCGTCACTGACGCTGAGGAGCGAAAGCGTGGGGAGCGAACA
+
ABBBAFFBABAABGCEG?E?AFFEEAAFG5FGBBFEEEEEFHGGFGHGGGGGHGEGEFEEB>@EEFGGG?/??FGHHHHHHHHGGHHGHGGDDGDHHGHHGB>ACC<>CHGGGGCCGGGGFFCCFFGG9EGFFFFAFEFFA;FFFFFFFF-@AB9BD@.;DAFFB9BBFFFFFFFFFAFFDFFFFFFFEFFFFFFCFFFFFFFFFFFFFFFEBCDDFFFFFFFFFDFFFFFDACCDFFFDFFFFFA@>>C9
@M03896:38:000000000-B4D98:1:1104:20885:10744 1:N:0:164
TACGGAGGGTGCAAGCGTTAATCGGAATTACTGGGCGTAAAGCGCACGCAGGCGGTTTGTTAAGTCAGATGTGAAATCCCCGGGCTCAACCTGGGAACTGCATCTGATACTGGCAAGCTTGAGTCTCGTAGAGGGGGGTAGAATTCCAGGTGTAGCGGTGAAATGCGTAGAGATCTGGAGGAATACCGGTGGCGAAGGCGGCCCCCTGGACGAAGACTGACGCTCAGGTGCGAAAGCGTGGGGAGCAAACA
+
BBAABBBCCBBAGGGGECGEFGHFEEFGHHFFBBFBEEEEGGHGGCGFEEGCFGGGFFEGGGHHHHEGGHFBFGHHGHHHGGGFEGHHHHHHHHEFGGHGHHHHHHGHHHGGHHHGGHHHHHGHHHGFFEGFGHGCFFFDEFFFFFFFFFFFFBFFFD<CFFFFFFDBDFFFFFFFFFFFFFFFFFFFF@DFB@DFFFEDFFFFFFFEFFFFFBFFFFF<FDDFFFFBFFF@DFCBFDDFFFFE=BFFFF?
@M03896:38:000000000-B4D98:1:1104:22994:10949 1:N:0:164
TACGGAGGGTGCAAGCGTTAATCGGAATTACTGGGCGTAAAGCGCACGCAGGCGGTTTGTTAAGTCAGATGTGAAATCCCCGGGCTCAACCTGGGAACTGCATCTGATACTGGCAAGCTTGAGTCTCGTAGAGGGGGGTAGAATTCCAGGTGTAGCGGTGAAATGCGTAGAGATCTGGAGGAATACCGGTGGCGAAGGCGGCCCCCTGGACGAAGACTGACGCTCAGGTGCGAAAGCGTGGGGAGCAAACA
+
BCBAAABCCAABFGGFFCGEFGHFFEGGHHFFBBFAEEEEFHHGGCGGGFGCGGGGGGGHGHHHHHBGGGFBFGGFGGGHGGGGEFHHHHHHHHGHFEGHHHHHHHHHHHGFHGHHGHHHHHHHHHHGFGGGHHDFGAFDFFFFFFFFFFFFF;BB=C;DFFFFFFFDDFFFFFFFFFFFFFFFFFFFFDFFADBCDFFDFFFFFFFFFFFFA>DDFFFFFDFDFFFFFFFFFFFFFFDFFFFFFFFFFF?
@M03896:38:000000000-B4D98:1:1104:22992:10968 1:N:0:164
TACGGAGGGTGCAAGCGTTAATCGGAATTACTGGGCGTAAAGCGCACGCAGGCGGTTTGTTAAGTCAGATGTGAAATCCCCGGGCTCAACCTGGGAACTGCATCTGATACTGGCAAGCTTGAGTCTCGTAGAGGGGGGTAGAATTCCAGGTGTAGCGGTGAAATGCGTAGAGATCTGGAGGAATACCGGTGGCGAAGGCGGCCCCCTGGACGAAGACTGACGCTCAGGTGCGAAAGCGTGGGGAGCAAACA
+
A>A3>AADDAA>CAGFAEGGFGHFAEGGHHDB5BBAAAEEEGGDGCGEFC0EFEGGGGGHGHHGHH4BFFF4BFGGGHHHF?FEEGHFBGHGHFGGHGHHHGEGGHHHHHGFFGHFFFGG<CGHHG?0?AFCF0.<CFFDFFFFFFFFBB/F9;/;=;:@EFFFFB;;9BEFFFFFEFF.ADFF/BFDFBFF:@@FF?;;-BAFB;;.:.A--;.DBFFBFFDDFDF/;F;9;--;B9;?A9-.-:AFFF.
@M03896:38:000000000-B4D98:1:1104:3505:10972 1:N:0:164
TACGGAGGATTCAAGCGTTATCCGGATTTATTGGGTTTAAAGGGTGCGTAGGCGGTTTGATAAGTTAGAGGTGAAATTTCGGGGCTCAACCCTGAACGTGCCTCTAATACTGTTGAGCTAGAGAGTAGTTGCGGTAGGCGGAATGTATGGTGTAGCGGTGAAATGCTTAGAGATCATACAGAACACCGATTGCGAAGGCAGCTTACCAAACTATATCTGACGTTGAGGCACGAAAGCGTGGGGAGCAAACA
+
ACCB@AABCFFFCGFCEAEGGGHGEAFGHHFH5BC2FEFFDGGGFEEEFGFGHGGFFEGHDFFHDGFHFDFBFFHBGHHHGEEEEFHBFGGFHHF3BGFEHHHHHGFGFGD3F?DBFGFFFFF@D@FG2GHHCFGGGG1C@@@EFDFGHFBFC<==@@;;.:BGCGCH0:CFFHGGFFFFBBBCFFE??CDEGGA?BDE?FFFFFFFFFFFFB9/;FFFF;D;EEF/BE.ADDDAABA;AABA?=DEBBAA
@M03896:38:000000000-B4D98:1:1104:14765:11372 1:N:0:164
TACGGAGGGTGCAAGCGTTAATCGGAATTACTGGGCGTAAAGCGCACGCAGGCGGTTTGTTAAGTCAGATGTGAAATCCCCGGGCTCAACCTGGGAACTGCATCTGATACTGGCAAGCTTGAGTCTCGTAGAGGGGGGTAGAATTCCAGGTGTAGCGGTGAAATGCGTAGAGATCTGGAGGAATACCGGTGGCGAAGGCGGCCCCCTGGACGAAGACTGACGCTCAGGTGCGAAAGCGTGGGGAGCAAACA
+
BCBAAABCCAAAGGGFFCGEFGHFEEFGHHFFBBGAEEFEHHHGGGGGFFGFGGGGGGGHGGHHHHFGHGHFFHHHGHHHGGGGEFHHHHHHHHGHFFHGHHHHHHHHHHHHHHHFGHHHFGHHHHHHFGGFHHG@CF=:9;BFFFFFFFFFF;BFFDACFFFFFFAADFFFFFFFFFFFFFFFFFFFFDFFA@CFFFF@FFFFFFFEEFFFCFFDFFFFFFFFFFFFFFF=DFFFFDFFFFFFFDAFFF?
@M03896:38:000000000-B4D98:1:1104:25901:11795 1:N:0:164
TACGGAGGGTGCAAGCGTTAATCGGAATTACTGGGCGTAAAGCGCACGCAGGCGGTTTGTTAAGTCAGATGTGAAATCCCCGGGCTCAACCTGGGAACTGCATCTGATACTGGCAAGCTTGAGTCTCGTAGAGGGGGGTAGAATTCCAGGTGTAGCGGTGAAATGCGTAGAGATCTGGAGGACTACCGGTGGCGAAGGCGGCCCCCTGGACGAAGACTGACGCTCAGGTGCGAAAGCGTGGGGAGCAAACA
+
>AAA>1>>A1AAGGGFG?ECGGGCEA0FGHBFB1BAAAEEGFGGGCGCEE/>E//>E/>BBGBGGFBFFGB21BG1BFGHG/EE>EGHHHG0B0F0BFFFGFFFHFGDGFDFG/GCFGGH0GFHHG???<FFGF.-<9;AEFFFFFFE:99BB;:B@@:-;FFFBFBBB@EF/BFFFFFFFF-/9FF?-99-;@@@@FE@;-@@@@@EEFF-@-9ABBBFFBBBF-BBF/9@A>--B9-;-9@A=BEFFF-
@M03896:38:000000000-B4D98:1:1104:11722:11903 1:N:0:164
TACGGAGGGTGCAAGCGTTAATCGGAATTACTGGGCGTAAAGCGCACGCAGGCGGTTTGTTAAGTCAGATGTGAAATCCCCGGGCTCAACCTGGGAACTGCATCTGATACTGGCAAGCTTGAGTCTCGTAGAGGGGGGTAGAATTCCAGGTGTAGCGGTGAAATGCGTAGAGATCTGGAGGACTACCGGTGGCGAAGGCGGCCCCCTGGACGAAGACTGACGCTCAGGTGCGAAAGCGTGGGGAGCAAACA
+
ABA?3ABB@A@>CGGG?CEEFGHFEEGGHHDBBBBBAAEEHHHGGGGGGGGCGFGEEG?GGHHHHHFEEHGFBGGHHHHHGFFGEEHHGHHHHFGHHGF2FHFHHHGHHHFGGHHGGHHHHF1FHGGGGGEGHHGGCABDFFFFFFFFFFBFF//:-@99AFFFFF;AADFFFFFFFBFFFD./BBFFD9BD;@-=A9A@-BCFFFBEEFFB=@DDBBFBFDDDFDFEFFFFDFCDFD9.>DFEDA?FFF.
@M03896:38:000000000-B4D98:1:1104:11746:11913 1:N:0:164
TACGGAGGGTGCAAGCGTTAATCGGAATTACTGGGCGTAAAGCGCACGCAGGCGGTTTGTTAAGTCAGATGTGAAATCCCCGGGCTCAACCTGGGAACTGCATCTGATACTGGCAAGCTTGAGTCTCGTAGAGGGGGGTAGAATTCCAGGTGTAGCGGTGAAATGCGTAGAGCTCTGGAGGACTCCCGGTGGCGAAGGCGGCCCCCTGGACGACGCCTGACGCTCAGGTGCGAAAGCGTGGTGAGCAAAC
+
AAA3>>ADDAAAGGBG?AEEFGHAA2FFHGFF5BBBAE2BGHHGGFEEEEECEEEGEFAGFBGFGHEGDFDB44B?FGHHGE/@>EHHFHHHH0/FFFHFGHHHHHEHGH?>GGFCFHHHFCGHHHHCFDEFFFFF?AFDFFFFFFFF;BBFFB/9@9;@./BBFB:;A@.B/;BFF/9A?D.B/;A?DFFF;@--@.A9==DFFB@.;FF@--9-9A::BAADD.B/;F/99-;.B.9A-..;A9/:BF
@M03896:38:000000000-B4D98:1:1104:11715:11924 1:N:0:164
TACGGAGGGTGCAAGCGTTAATCGGAATTACTGGGCGTAAAGCGCACGCAGGCGGTTTGTTAAGTCAGATGTGAAATCCCCGGGCTCAACCTGGGAACTGCATCTGATACTGGCAAGCTTGAGTCTCGTAGAGGGGGGTAGAATTCCAGGTGTAGCGGTGAAATGCGTAGAGATCTGGAGGAATACCGGTGGCGAAGGCGGCCCCCTGGACGAAGACTGACGCTCAGGTGCGAAAGCGTGGGGAGCAAACA
+
CCCCBABCCAAAFGFGECGEEGHFEEGGHHFFB3BBEEFEHHHGGCEGGGGGGGGGGGGHGHGHHHEGGHFFGHHHGHHHGGEGEEHGHGHHHHEHGEHHHHHHHHEHHHGGHHHHGHHHHGGGHHHGGGGAFFF?DFADFFFFFFFFFFBFFBFBCF:CFFFFFFDADFFFFFFFFFBFFFFFFFFFDBCDA=B>CFEBBCFFFFFFFFFFF9AAFFFFFFFFFFFFFFFDDFADFFDDAFFFFFFFFF?
@M03896:38:000000000-B4D98:1:1104:22885:12933 1:N:0:164
TACGTATGTTGCGAGCGTTATCCGGAATTATTGGGCTTAAAGGGCATCTAGGCGGTAAGACAAGTTGAAGGTGAAAACCTGTGGCTCAACCATAGGCTTGCCTACAAAACTGTTGAACTAGAGTACTGGAAAGGTGGGTGGAACTACACGAGTAGAGGTGAAATTCGTAGATATGTGTAGGAATGCCGATGATGAAGATAACTCACTGGACAGAAACTGACGCTGAAGTGCGAAAGCTAGGGGAGCAAACA
+
BBBBABBCFFFFGGC?ECFEGFFEEA2FG5FG5AFFGHGFGHCEFAGHH5FBGEEEEBBDBBBFDG5BFF3@B@3BB?EHHEGGGHHGHGHGHHFHG3FEGGFFGFDGGGB3?FG4FFHGGBGF?GGGHHBHFHFG/<ADCE1?1GF?F.@<><GDDF>FFGGFDGCCGGEHGHHHFFHHFGFHFHGFCCACGHF0BFFGGFGFFGFFBFABE/;CBBF9FDGGGDFFBFBDD==DFFFBAEDD-.ABBFA
@M03896:38:000000000-B4D98:1:1104:2439:12977 1:N:0:164
TACGGAGGGTGCAAGCGTTAATCGGAATTACTGGGCGTAAAGCGCACGCAGGCGGTTTGTTAAGTCAGATGTGAAATCCCCGGGCTCAACCTGGGAACTGCATCTGATACTGGCAAGCTTGAGTCTCGTAGAGGGGGGTAGAATTCCAGGTGTAGCGGTGAAATGCGTAGAGATCTGGAGGAATACCGGTGGCGAAGGCGGCCCCCTGGACGAAGACTGACGCTCAGGTGCGAAAGCGTGGGGAGCAAACA
+
CDCBBABCCAAAFGFEGCFEFGHFFEGGHGFFBBBAEEEEHHHGGCEGGCEEGGGFGGGHHGHHGHBFGFFBFGHGGHGHGGEFEEHGHHHHHHGHFFFGHHGHHHHHHHHHGHHGGHHHHHHHHHHHFGGGGHCDGFDDEFFFFFFEFFBFB;BFFD;CFFFFFFFDDFFFFFFFFFFFFFFFFFFFF@DFFFFFFDEFFFFFFFFEFFADABFDFFFFFFFDDFFFFFFDDFFBFD?DAFF?@DEFFF?
@M03896:38:000000000-B4D98:1:1104:2440:12996 1:N:0:164
TACGGAGGGTGCAAGCGTTAATCGGAATTACTGGGCGTAAAGCGCACGCAGGCGGTTTGTTAAGTCAGATGTGAAATCCCCGGGCTCAACCTGGGAACTGCATCTGATACTGGCAAGCTTGAGTCTCGTAGAGGGGGGTAGAATTCCAGGTGTAGCGGTGAAATGCGTAGAGATCTGGAGGAATACCGGTGGCGAAGGCGGCCCCCTGGACGAAGACTGACGCTCAGGTGCGAAAGCGTGGGGAGCAAACA
+
ABAB3AADBAAABEGG?EEEGGHF?EGGG5555AABAAEEDGHGGCGFGGGGGGGEGGGGFFGHHH4BFGFBBGGFHHHHGEEEEFHGHHHHHHE?FFGFGHGGHHFHHHFGHHHHGHHHHHGGHGGGFFGFHHGGCAB9.;;BFFFFFFBB;;;BD@;@FFFFBFA:9>E:FFFFFFFF??FFFFFFFDFFFDFFFFFFFFFFFFA?FFFF;@FFFFFFFFFFFFFFFFF@D=A?FDADFFFFCDEFFFF
@M03896:38:000000000-B4D98:1:1104:25952:13094 1:N:0:164
TACGGAGGGTGCAAGCGTTAATCGGAATTACTGGGCGTAAAGCGCACGCAGGCGGTTTGTTAAGTCAGATGTGAAATCCCCGGGCTCAACCTGGGAACTGCATCTGATACTGGCAAGCTTGAGTCTCGTAGAGGGGGGTAGAATTCCAGGTGTAGCGGTGAAATGCGTAGAGATCTGGAGGAATACCGGTGGCGAAGGCGGCCCCCTGGACGAAGACTGACGCTCAGGTGCGAAAGCGTGGGGAGCAAACA
+
BAABBABCCAAAGGGEECEEFGHFFEFFHHFFBBFAEEFEHHHGGGGGGGGCGGGGGGGHHGHHHHHHFGFBFGGFBGGHGEEGEGHHHHHHHHGEFFHGGGHHHHFHHHFDFHGCFHHHGGFHHHHHGGGGHHGGGFFFFFFBFFFEFB/BF9FFF>.@EFFFBFDDDFFFBFFFFBBFFFFFFFFFDFFFFFF-@FEDFFFFFFFFEFA>-@FDBFFFFFFFFFBFFFF@.@9DFFFFFCCEAA9BFF.
@M03896:38:000000000-B4D98:1:1104:25934:13102 1:N:0:164
TACGGAGGGTGCAAGCGTTAATCGGAATTACTGGGCGTAAAGCGCACGCAGGCGGTTTGTTAAGTCAGATGTGAAATCCCCGGGCTCAACCTGGGAACTGCATCTGATACTGGCAAGCTTGAGTCTCGTAGAGGGGGGTAGAATTCCAGGTGTAGCGGTGAAATGCGTAGAGATCTGGAGGAATACCGGTGGCGAAGGCGGCCCCCTGGACGAAGACTGACGCTCAGGTGCGAAAGCGTGGGGAGCAAACA
+
BCCAAABCCAAACGGFFCGGGGHGEEFGHFFBBBBAAEEEFHHGGCFGGEGEGGGGGGGHGHHHHHBFGHGBBEGFGHGHGGGGEFHGHHHHHHGHFFGGGHHHHHFHHHGFHHGGEHHHHHHHHHHGFGGGHG.ACDFDEFFFFFFFFFFFB;FFFD9@EFFFFFD:DFFFFFFFFFFFFDFFFFFFFDAFFDDFFFEFFFFFFFBEFFFFF=DFBBFBFFFFFDFFFFF@DFA9FDADCFFFFDEFFF.
@M03896:38:000000000-B4D98:1:1104:23090:13178 1:N:0:164
TACGTAGGGAGCAAGCGTTATCCGGATTTACTGGGTGTAAAGGGCGTGTAGGCGGGACTGCAAGTCAGATGTGAAAACTATGGGCTCAACTCATAGCCTGCATTTGAAACTGTAGTTCTTGAGTGCTGGAGAGGCAAATGGAACTCCTAGTGTAGCGGTGAAATGCGTAGATATTAGGAAGAACACCAGTGGCGAAGGCGATTTGCTGGACAGTAACTGACGCTGAGGCGCGAAAGTGTGGGGAGCAAACA
+
BCBBAFFCCFCAFGGGCEGEFGHEEFGGHHFFCBF3EFHHHHHGFEEGGHHGHEFGEEGHFBFFFHGHHGGFGHHHFFGFHHHGGHHHHGHHHHHHHFHHHHHHHHHHHHHFHGFDGHHHGFHHHHHHFHHHGGGGFFHFFFFHHHHHHHFGG>FFEA<EGGHHFGCCDEGHHHHGHHGFHHHHHHGGGFGGCDGGGGEDGGGEFFFFFFFFFFFFFFFFFFFFFFFFFFFFFFFFFFBFFFFFCAAFFFF
@M03896:38:000000000-B4D98:1:1104:23092:13197 1:N:0:164
TACGTAGGGAGCAAGCGTTATCCGGATTTACTGGGTGTAAAGGGCGTGTAGGCGGGACTGCAAGTCAGATGTGAAAACTATGGGCTCAACTCATAGCCTGCATTTGAAACTGTAGTTCTTGAGTGCTGGAGAGGCAAATGGAACTCCTAGTGTAGCGGTGAAATGCGTAGATATTAGGAAGAACACCAGTGGCGAAGGCGATTTGCTGGACAGTAACTGACGCTGAGGCGCGAAAGTGTGGGGAGCAAACA
+
A?A?>FFA3CAAEFGG222ECGHEEEGGHGFFBBA3EEHGGGHGFEGGGHHHHEGG@EGHBBBGGHFHHHGBBFFH3EBBGFHFGGHHHHHHGHHGHCGEGFGGGGHHGHFBFFBFGGFFGGFHHHHHHHHHGGDGGAGFGFDGFHHHGHF1>><DCA<AEGFHHGA<CCGHGHHHFEFFHFGHHHGGFC0/C@BB?.EBGGGE/BFBFFFFFFFBB;/;;D?D.9FE?;@B;9;DFF//DD<E999FFFF
@M03896:38:000000000-B4D98:1:1104:28433:13375 1:N:0:164
TACGGAGGGTGCAAGCGTTAATCGGAATTACTGGGCGTAAAGCGCACGCAGGCGGTTTGTTAAGTCAGATGTGAAATCCCCGGGCTCAACCTGGGAACTGCATCTGATACTGGCAAGCTTGAGTCTCGTAGAGGGGGGTAGAATTCCAGGTGTAGCGGTGAAATGCGTAGAGATCTGGAGGAATACCGGTGGCGAAGGCGGCCCCCTGGACGAAGACTGACGCTCAGGTGCGAAAGCGTGGGGAGCAAACA
+
BBCCAABDBAAAFGGGGCGECGHFEEGGHFDF5BBAEEEGHHHGGGGFGFG?EGGGGGGGFGHHHHFHHHGBFDGDHGGHGFGGEFHFHHHGGHGGHGHHHHHHHHHFHHGFCGF2FHHGFFHHHHGGFEGFHHGGCF=::BBFFFFFFFBFB;BF;@;BEFFFFFA;ADFFBBFFFBBFDFFFFFFFC;-DACFF;AE=CFFFFC@:AFF@9DFFBBFFBFDDFFFFFF:-?DBDFD.:@AA.;;EFFF?
@M03896:38:000000000-B4D98:1:1104:3658:13390 1:N:0:164
TACAGAGGGTGCAAGCGTTAATCGGAATTACTGGGCGTAAAGCGCGCGTAGGTGGTTTGTTAAGTTGGATGTGAAAGCCCCGGGCTCAACCTGGGAACTGCATCCAAAACTGGCAAGCTAGAGTACGGTAGAGGGTGGTGGAATTTCCTGTGTAGCGGTGAAATGCGTAGATATAGGAAGGAACACCAGTGGCGAAGGCGACCACCTGGACTGATACTGACACTGAGGTGCGAAAGCGTGGGGAGCAAACA
+
ABBAAFFBCABAGGGG?EFEEGHFEEFGHHDFBBABAEFGHHHGGAEG0FGG5FFGFHGHGHHGGD4BBEBBBGGHDFGHGGGGEEHHHHHHHHGHHGHHHHHHFBG3GHFDGHGHGHHFFGFGHHGGHHGGFGGDFGDAEHHHHHHGGBDCD=DGCACDEHHHHG:=CCGGGGB9CFFGGEFFGGG?FFGG;?ABFDA-@ADCFFFFFFFB:BBBFFFBFEFFBFFEFFB@DFFFFFAFFFFFFFFFFFF
@M03896:38:000000000-B4D98:1:1104:4198:13391 1:N:0:164
TACGGAGGATTCAAGCGTTATCCGGATTTATTGGGTTTAAAGGGTGCGTAGGCGGTTTGATAAGTTAGAGGTGAAATTTCGGGGCTCAACCCTGAACGTGCCTCTAATACTGTTGAGCTAGAGAGTAGTTGCGGTAGGCGGAATGTATGGTGTAGCGGTGAAATGCTTAGAGATCATACAGAACACCGATTGCGAAGGCAGCTTACCAAACTATATCTGACGTTGAGGCACGAAAGCGTGGGGAGCAAACA
+
AAAAAABBAFFFGFBFCEGCGGHE2BEGHFFFBBA2FGHFHHHGHGFCFGG1FEEEEEEHGG5GGHHHDFHFGHFHGHHHHEE/>EGGHHHGHHGEGFGFGHHHFBDGHHFFFHF3FGHGDFGFGGHEHHFGCGGGDGF/>>AGHHHGHHDHG<=GC@CAFHHHCFHHHHGHEGHGFFFFFEFGGGGAAGGFFD99@FEFFFFFFFFFFEFFFFFFFFFBFDEAEA/BEEA;ADD.B;D.;;>E-;AFFFA
@M03896:38:000000000-B4D98:1:1104:28436:13393 1:N:0:164
TACGGAGGGTGCAAGCGTTAATCGGAATTACTGGGCGTAAAGCGCACGCAGGCGGTTTGTTAAGTCAGATGTGAAATCCCCGGGCTCAACCTGGGAACTGCATCTGATACTGGCAAGCTTGAGTCTCGTAGAGGGGGGTAGAATTCCAGGTGTAGCGGTGAAATGCGTAGAGATCTGGAGGAATACCGGTGGCGAAGGCGGCCCCCTGGACGAAGACTGACGCTCAGGTGCGAAAGCGTGGGGAGCAAACA
+
BCBBBABCCAAAFGGGFCEEGGHGGGFGHFFFBBFAEEEFFHHGGFGGGCEFGGGEGGGHGHHHGHFHHHFBFGHFGHHHGGGGEEHGHHHHHHGFFFHHHHHHHHHHHHGGHHGHGHHHHGGGHHHHGGGGGHGGGF@DEFFFFFFEFFBFFBFFFC;CEFFFFFDADFFFFFFFFFFFDAFFFFFFFCCFFCCACFFFAFFFFFFFFFFFFCFDFFFFFFFFFFFFFFFFFFFFFFFFFFF?FFFFFFF
@M03896:38:000000000-B4D98:1:1104:4185:13403 1:N:0:164
TACGGAGGATTCAAGCGTTATCCGGATTTATTGGGTTTAAAGGGTGCGTAGGCGGTTTGATAAGTTAGAGGTGAAATTTCGGGGCTCAACCCTGAACGTGCCTCTAATACTGTTGAGCTAGAGAGTAGTTGCGGTAGGCGGAATGTATGGTGTAGCGGTGAAATGCTTAGAGATCATACAGAACACCGATTGCGAAGGCAGCTTACCAAACTATATCTGACGTTGAGGCACGAAAGCGTGGGGAGCAAACA
+
CCCBBCCCCFFFGGGGFCGGGGGEEAEEHCGGCBGAFGHGHHHGHGGGGGGCHGGGEGGHFFFGGHBGGFGFHFHHFGHHHEE?>EHHHGHGHHGEFFGFFGHHHGFHHHFBFHFGHHHGGFG@EFHHHHHHCDFFGGGCA>DGFHHHHGFHHDGGGECEGHHHFFGHHHHHHHHGGGGFGFGGGGGGGGGGGGCGGFEFFFFFFFFFFFFFFFFFFFFFFDAEEEFFFFA:ADFDFDFFFFFFFAEFFFF
@M03896:38:000000000-B4D98:1:1104:9281:13454 1:N:0:164
TACGGAAGGTCCGGGCGTTATCCGGATTTATTGGGTTTAAAGGGAGCGTAGGCCGTGAGGTAAGCGTGTTGTGAAATGTAGGCGCCCAACGTCTGCACTGCAGCGCGAACTGCCCCACTTGAGTGCGCGCAACGCCGGCGGAACTCGTCGTGTAGCGGTGAAATGCTTAGATATGACGAAGAACCCCGATTGCGAAGGCAGCTGGCGGGAGCGTAACTGACGCTGAAGCTCGAAAGCGCGGGTATCGAACA
+
A?AAA1>AAFFF1E100AEEGFDAE/EAG1GFGB/AFEA2D11///AAECE/GB/>/B?00FGFHG/EAFCBEGFGGGFGHFGCEEECHFCGHGCFFGDGHHHHCCGCGGEFF<GECCHFGGHGHB-ACGGGCGCCC@A?@;=@FFFFB@@A;;BB@@:@EFFF:FFFFB/FFFFFFFF-AABFFFF?->B?FB@;@FFFBAFFBA@?@--;=99--B9:9A-BF?/;BFFB@FAAF-@=-@-9//-9BF>
@M03896:38:000000000-B4D98:1:1104:9295:13464 1:N:0:164
TACGGAAGGTCCGGGCGTTATCCGGATTTATTGGGTTTAAAGGGAGCGTAGGCCGTGAGGTAAGCGTGTTGTGAAATGTAGGCGCCCAACGTCTGCACTGCAGCGCGAACTGCCCCACTTGAGTGCGCGCAACGCCGGCGGAACTCGTCGTGTAGCGGTGAAATGCTTAGATATGACGAAGAACCCCGATTGCGAAGGCAGCTGGCGGGAGCGTAACTGACGCTGAAGCTCGAAAGCGCGGGTATCGAACA
+
BCBBABCCCFFFGGGEEAEFEGGEGEGGHFFHBBG1FGHGHHHGHGGGGFGGHHGEGBEFCGHFHGEGAGABEHFGGFFGHHHGFFGGHGCGHGGGGHHGHHHHGGCFGGFGH0FFEDGGGGGGGGCDCGGG::=DCCBA@CDBFFFADA=DAB0FF@:@EFFFBBFFFFFFFFFFFFF=FFFFFFFF9BDEFFCDFFFFDFFFFDD@DFAA@:DDDFFFFFFFFFFFFFFDFFFDF.DDCF;;FB;AFF;
@M03896:38:000000000-B4D98:1:1104:7629:13546 1:N:0:164
TACGGAGGGTGCAAGCGTTAATCGGAATTACTGGGCGTAAAGCGCACGCAGGCGGTTTGTTAAGTCAGATGTGAAATCCCCGGGCTCAACCTGGGAACTGCATCTGATACTGGCAAGCTTGAGTCTCGTAGAGGGGGGTAGAATTCCAGGTGTAGCGGTGAAATGCGTAGAGATCTGGAGGAATACCGGTGGCGAAGGCGGCCCCCTGGACGAAGACTGACGCTCAGGTGCGAAAGCGTGGGGAGCAAACA
+
ABAAAAABCAAAFGGEFCGEFGHFEEFGHHFFCBFAEEFEHHHGGCGGGGGGGGGGGGGHHHFHHHEGHGFBFGHGFGGHGGGGEFHGHHHHHHGHGEHGHHHHHHFHHHFFHHCFGHHHHHBGHHHGGGGGHHGGGFFFFFFFFFFEFFFFF;;FC@;CEFFFFFDADFEFFFFFFEFFFFFFFFFFF@AFFDFFFFFFFFFFFFDFFFFFFFFDFFF;FFFFFDFFFFFFFAFFFFFFFFFFFFFFFFF
@M03896:38:000000000-B4D98:1:1104:27290:13576 1:N:0:164
TACGTAGGGGGCAAGCGTTATCCGGAATTACTGGGTGTAAAGGGTGCGTAGGTGGTATGGCAAGTCAGAAGTGAAAACCCAGGGCTTAACTCTGGGACTGCTTTTGAAACTGTCAGACTGGAGTGCAGGAGAGGTAAGCGGAATTCCTAGTGTAGCGGTGAAATGCGTAGATATTAGGAGGAACATCAGTGGCGAAGGCGGCTTACTGGACTGAAACTGACACTGAGGCACGAAAGCGTGGGGAGCAAACA
+
BCBCBFFCCCBA?FGGECFGEGHFFGGGHFDFCBA3EEHHHHHGGFGGGGGGFGGGFGHH?BBFGHBFDFFBFGHHFFEGGHFG?FFGHGHHHHHHHHHHHHHHHHGHHHFDGFFBGFHHFF0FHHHHHGGHEDGGGHG?AADFHHHGHFFGFFFGFACEGGGHFHDCEGGHHHHHHGHHGEHHFFHEFFGGCADCGGEFAFAFFFFFFFFFFFFFFFFFFBFFFFFA?F?AADDDFFFFFFFEFFFFFFF
@M03896:38:000000000-B4D98:1:1104:6441:13902 1:N:0:164
TACGTAGGGGGCAAGCGTTATCCGGATTTACTGGGTGTAAAGGGCGTGCAGCCGGGCATGCAAGTCAGATGTGAAATCTCAGGGCTTAACCCTGACACTGCATTTGAAACTGTATGTCTTGAGTGCCGGAGAGGTAATCGGAATTCCTTGTGTAGCGGTGAAATGCGTAGATATAAGGAAGAACACCAGTGGCGAAGGCGGATTACTGGACGGTAACTGACGGTGAGGCGCGAAAGCGTGGGGAGCGAACA
+
ABBBAFFB@AB>AEFGC?ECEGHF2EEFHHDFBBA3EEHHGHHGFCEGEGHHH@>?>>2B@BB@BGB3GFBBBEFGHGBGFFGGEEGHHHHHHGE3BGHFHHGFHFEHHH?3FFB?BFGFFGFGHHGC/<BDACGHHFGA??FGHHHFGFBFF>>FF<<<CGHHED<;DCEHHFH0CCHFHEGHGGGCFFFB9BG-@ECDA-BDFFBBBFAD-;AABFFFFFB9?AF?FFBDA;=9FADDABCFDD9BFFA
@M03896:38:000000000-B4D98:1:1104:8293:14422 1:N:0:164
TACGGAGGATTCAAGCGTTATCCGGATTTATTGGGTTTAAAGGGTGCGTAGGCGGTTTGATAAGTTAGAGGTGAAATTTCGGGGCTCAACCCTGAACGTGCCTCTAATACTGTTGAGCTAGAGAGTAGTTGCGGTAGGCGGAATGTATGGTGTAGCGGTGAAATGCTTAGAGATCATACAGAACACCGATTGCGAAGGCAGCTTACCAAACTATATCTGACGTTGAGGCACGAAAGCGTGGGGAGCAAACA
+
CCCBBCCCCFFFFFGGGCGFGGFEGEGGHGFHBFG2FGHGHHHGHGGGGGGGHGGGGGGHFFGHGHFHFHHFGHHHGHHHHEFGEGHGHHHGHHEBGHGGHHHHHHFHHHFBGHFGGHHGGGGGGFFGHHHHGGGGGGHGFDGGFHHHHHFHH0<=E;;EGHHHFHHHHHHHFHHGGGGGGGFGGGEGGGGGGGGFGFFFFFFFFFFFFFFFFFFFFFFFFDFFEEFFFFFDFDFDFFFFFFFFFFFFFFF
@M03896:38:000000000-B4D98:1:1104:8299:14444 1:N:0:164
TACGGAGGATTCAAGCGTTATCCGGATTTATTGGGTTTAAAGGGTGCGTAGGCGGTTTGATAAGTTAGAGGTGACATTTCGGGGCTCAACCCTGAACGTGCCTCTCATACTGTTGAGCTAGAGAGTAGTTGCGGTAGGCGGAATGTATGGTGTAGCGGTGAAATGCTTAGAGATCATACAGAACACCGATTGCGAAGGCAGCTTACCACACTATATCTGCCGTTTCTGCACGCACTCGTGGGGAGCAAACA
+
AAA11>>111BDBB3B1AA0FGGB0AEEHD22DFAAFGHGFGG?GFA/BB/BFEAEEEEGFGFFDGHG1EC@/B1B2GFGFEE/EEHHFHHGHBF1FGH?GGFGE01F1BGB2BB>1FGD1F1@A@FGDGDF///?//?/<>-<0<DF0/00<<==@-;A.;0:::;;:00:CCGFFBFBFFFF9;E;-::?;.:---;;-BFF/9/;/9-////;9B//;-;-9//9//:---;9/---9=>A?AAF/--
@M03896:38:000000000-B4D98:1:1104:21502:14466 1:N:0:164
TACGGAGGGAGCAAGCGTTAATCGGAATTACTGGGCGTAAAGCGCACGCAGGCGGTTTGTTAAGTCAGATGTGAAATCCCCGGGCTCAACCTGGGAACTGCATCTGATACTGGCAAGCTTGAGTCTCGTAGAGGGGGGTAGAATTCCAGGTGTAGCGGTGAAATGCGTAGAGATCTGGAGGAATACCGGTGGCGAAGGCGGCCCCCTGGACGAAGACTGACGCTCAGGTGCGAAAGCGTGGGGAGCAAACA
+
BBB@AAABB2>>4FGFCCGEFGHFEEGFHGFFBAABAEEEGGHGECFEFFECFGGFGGGHGFBHGHHHHGFFFFHGFGHHGFGGEEHHHHHHFHGABFHGGHHHHHHHHHFGGHGHGGHHGGHHHHGFGFGEGGGFGFFDFFFFFFFFFE/FBBFFFBADFFFFFFAADFEFFFFFFFFFFDBFFFFFF@FDA@@CDDE@=FFFFFCEEFFFF-DDBFFFFFFFFDFBFFFADBDFFDADFFAEFFFFFFA
@M03896:38:000000000-B4D98:1:1104:21512:14481 1:N:0:164
TACGGAGGGTGCAAGCGTTAATCGGAATTACTGGGCGTAAAGCGCACGCAGGCGGTTTGTTAAGTCAGATGTGAAATCCCCGGGCTCAACCTGGGAACTGCATCTGATACTGGCAAGCTTGAGTCTCGTAGAGGGGGGTAGAATTCCAGGTGTAGCGGTGAAATGCGTAGAGATCTGGAGGAATACCGGTGGCGAAGGCGGCCCCCTGGACGAAGACTGACGCTCAGGTGCGAAAGCGTGGGGAGCAAACA
+
BCCBBBCCB2AAFGGECEEFCGHFEEGGHHFFBBBBAEEEHHHGGCGEGGGCEFGGGGFGFGHHHHGHHGFBFGFHHHHHGGGE>EHHHHHHHHFHHGHHHHHHHHHHHHGGHHCFGHHHHHGHHHHGGGGFHHGGGFFFFFFFFFFFFFFFF;BFA@;@EFFFFF;;DFEFFFFFFFFFFFFFFFFFF@DFFBFAFFF@CDFFFFCEAFAB-@DAFFF9FAAAFDB/BFFADFFFFDADCAF?BDEFFF?
@M03896:38:000000000-B4D98:1:1104:22243:15829 1:N:0:164
TACGGAGGGTGCAAGCGTTAATCGGAATTACTGGGCGTAAAGCGCACGCAGGCGGTTTGTTAAGTCAGATGTGAAATCCCCGGGCTCAACCTGGGAACTGCATCTGATACTGGCAAGCTTGAGTCTCGTAGAGGGGGGTAGAATTCCAGGTGTAGCGGTGAAATGCGTAGAGATCTGGAGGAATACCGGTGGCGAAGGCGGCCCCCTGGACGAAGACTGACGCTCAGGTGCGAAAGCGTGGGGAGCAAACA
+
CCCBBABCCBBAFGGFCCGEFGHFGEGGHHFHCBFFEEEEHHHGG?EFFCGGGGGGGGGHGGHHHHFHHGFBFGHGGHGHGGGGEEHGHHHHHHGHGEHHHHHHHHHHHHGGHHGHGHHHHGGHHHHHGGGGGGGGGFFFFFFFFFFFFFBFB;FFFB;DFFFFFFFFFFFFFFFFFFFFDDFFFFFFF@FFABADFFEBFFFFFFFFFFFDA@DFFFFFFFFFFFFFFFFFFFFFFFDFAFFFFFFFFFF
@M03896:38:000000000-B4D98:1:1104:11528:15838 1:N:0:164
TACGGAGGGTGCAAGCGTTAATCGGAATTACTGGGCGTAAAGCGCACGCAGGCGGTTTGTTAAGTCAGATGTGAAATCCCCGGGCTCAACCTGGGAACTGCATCTGATACTGGCAAGCTTGAGTCTCGTAGAGGGGGGTAGAATTCCAGGTGTAGCGGTGAAATGCGTAGAGATCTGGAGGAATACCGGTGGCGAAGGCGGCCCCCTGGACGAAGACTGACGCTCAGGTGCGAAAGCGTGGGGAGCAAACA
+
BCBBAABBC?AAFGGFG?FEEGHGGEGGHHFHBBFAEEEEHHHGGCFGGGGGGGGFGGGHHHHHGHBGFGFBFGHGGHHHGGFGEEHHHHHHHHGHBFGHHHHHHHFHHHGFGGGFGHHHHHHHHHHHGGGGHGGFGFBDFFFFFFFFFFFFB;BFCD;CEFFFFFDDFFFFFFFFFFFFFFFFFFFFF>DFFFFFFFFFCFFFFFCEFFFFADFDFFFFFFFFFFFFFFFFDD;9BDDDFFFEFFEFFFF
@M03896:38:000000000-B4D98:1:1104:11529:15856 1:N:0:164
TACGGAGGGTGCAAGCGTTAATCGGAATTACTGGGCGTAAAGCGCACGCAGGCGGTTTGTTAAGTCAGATGTGAAATCCCCGGGCTCAACCTGCGAACTGCATCTCATACTGGCAAGCTTGAGTCTCGTAGACGGGGGTAGAATTCCAGGTGCAGCGGTGCAATGCGTAGAGATCTGGCGGAATACCGCTGGCGAAGGCTGCCCCCTGGACCACGACTGACGCTTCGGTGCGAAAGCGAGGGGAACAAACA
+
>1A?11111>>>FGFAEAA0CGHF0EEGHH1E21/BAAAA/21/E?EAEE/>E//E/>>B0B2B@@211B1@1B21>FGF?/>//EGFGHHC00/<BC<1?B1F11@2FDF1FG<1/F??0F<FF1F0F.>C1..<<-;::C0;00;F0//:009;-:9--;900/..9--/9B/////--;9AFFB9-----;;->-9/-9A-A@-:-BF---9;9BA/B-A---;-9;---;@-:--9-----;BB9--
@M03896:38:000000000-B4D98:1:1104:23601:15956 1:N:0:164
TACGGAGGGTGCAAGCGTTAATCGGAATTACTGGGCGTAAAGCGCACGCAGGCGGTTTGTTAAGTCAGATGTGAAATCCCCGGGCTCAACCTGGGAACTGCATCTGATACTGGCAAGCTTGAGTCTCGTAGAGGGGGGTAGACTTCCAGGTGTAGCGGTGAAATGCGTAGAGATCTGGAGGAATACCGGTGGCGAAGGCGGCCCCCTGGACGCAGACTGACGCTCCGGTGCGAAAGCGTGGGGAGCAAACA
+
AAA3>AABB?2>4FDF2AEEFGHB2EFGHHDD532BAAEEGHHGG?EAEGFEGEFGFDEHF4DGHHHGGGFBFGHHHGGHFEEGEFHHHHHFFF/BFFGFGGHHGFHHHHFGHHF2FGHHFGHHHD?<?AFGHBECACBDAF/9BFFB;BFF/;/;@99;AFFFFB;;AD.9FFFFF/;...BBFBFAB9@?;-@9-.;;@D>@BB;;.B.9-99-AFF/BDDFF..9-9;-.@=./;99--@99;99/A.
@M03896:38:000000000-B4D98:1:1104:23605:15974 1:N:0:164
TACGGAGGGTGCAAGCGTTAATCGGAATTACTGGGCGTAAAGCGCACGCAGGCGGTTTGTTAAGTCAGATGTGAAATCCCCGGGCTCAACCTGGGAACTGCATCTGATACTGGCAAGCTTGAGTCTCGTAGAGGGGGGTAGAATTCCAGGTGTAGCGGTGAAATGCGTAGAGATCTGGAGGAATACCGGTGGCGAAGGCGGCCCCCTGGACGAAGACTGACGCTCAGGTGCGAAAGCGTGGGGAGCAAACA
+
CCBBBABCCBBAFGGFGCGFFGHFEEGGHHFFBBFBEEFFHHHGG?EEFFGCGFGGGGGHHHHHGHDGHGFBBGHGGHHHGGGGEEHHHHHHHHFHGFGGHHHHHHHHHHGFHHFHGHHHHHHHHHHHGGGGHHGGCFFDEFFFFFFFFFEFF;;BDB;@EFFFFFAADFFFFFFFFFFFFFFFFFFFF9DFFDFFFFF=CFFFFFCEFFFFFFFFFFFFFFFFFFFFFFFDDFFDFD.ADFFFFFFFFF?
@M03896:38:000000000-B4D98:1:1104:13276:15996 1:N:0:164
TACGGAGGGTGCAAGCGTTAATCGGAATTACTGGGCGTAAAGCGCACGCAGGCGGTTTGTTAAGTCAGATGTGAAATCCCCGGGCTCAACCTGGGAACTGCATCTGATACTGGCAAGCTTGAGTCTCGTAGAGGGGGGTAGAATTCCAGGTGTAGCGGTGAAATGCGTAGAGATCTGGAGGAATACCGGTGGCGAAGGCGGCCCCCTGGACGAAGACTGACGCTCAGGTGCGAAAGCGTGGGGAGCAAACA
+
BCBBBABBBAAAFGFFFCGEFGHGGGGGHFFFBBFAEEFEHHHGGCEGGGGGGGGFGGGHGHHFFHBGHFFBFGHGGHHHGGGGEGHGHGHHHHGGCCGGHHFHHHHHHHGFHGHEGHHHHGGGHGHHFGGEGHGGGF=DEFFFFFFFFFBFFBFFFFADEFFFFFFADFEFFFFFFFFFDFFFFFFFFCFFFFCAAFECAFFFFFFFFFFFCCFFFFFFFDFFFFFFBFBCDFADBA9AAFF?BAEFFF?
@M03896:38:000000000-B4D98:1:1104:21946:16258 1:N:0:164
TACGGAGGGTGCAAGCGTTCATCGGAATTACTGGGCGTAAAGCGCACGCAGGCGGTTTGTTAAGTCAGATGTGAAATCCCCGGGCTCAACCTGGGAACTGCATCTGATACTGGCAAGCTTGAGTCTCGTAGAGGGGGGTAGAATTCCAGGTGTAGCGGTGAAATGCGTAGAGATCTGGAGGAATACCGGTGGCGAAGGCGGCCCCCTGGACGAAGACTGACGCTCAGGTGCGAAAGCGGGGGGCGCAAACA
+
ABA33??DDA>>EABA2AE2AEGBBEEFHHFFBBEAEEGGDHHGE?EAECA>EEE/EE1?FFFHFGG3GGGBBFDGGHGHG@?/>EGHFGHGGHCGGCCDG?FGFGGHGHD>GFHEFGHHGFBGF11?FDF.DC.-<;BDEFFFFFFFFFFFF9;B--;;AFBFFB;9.@.B//99B/:.ADBFFFFDB9@AABBB;?99-99;>B@:.99@B-;AB/B;FFFFFF///;9-;9-./.-;>BB-9@-9=F.
@M03896:38:000000000-B4D98:1:1104:2968:16374 1:N:0:164
TACGGAGGGTGCAAGCGTTAATCGGAATTACTGGGCGTAAAGCGCACGCAGGCGGTTTGTTAAGTCAGATGTGAAATCCCCGGGCTCAACCTGGGAACTGCATCTGATACTGGCAAGCTTGAGTCTCGTAGAGGGGGGTAGAATTCCAGGTGTAGCGGTGAAATGCGTAGAGATCTGGAGGAATACCGGTGGCGAAGGCGGCCCCCTGGACGAAGACTGACGCTCAGGTGCGAAAGCGTGGGGAGCAAACA
+
BCBBAAABDAAA4FGGECGEFGGFEFGGHHFFBBFAEEEEEGHGGCGGGCGCGGGGGGGGGGHHFHFHGFFBFGFGFGGHGGEGEEHHGHHHHHGHBEFGGHHHHHHGHHGHHHHHGHHHHFGHHHHHFFGGGGGGGFFFFFFFFFFFFFBFF;;BDD;DAFFFFFD;DFFFFFFFFFFFFFFFFFFFF9@DFFAFDFFCFFFFFFAAFFFFFBDDFFFFFFFDFFFFFFFCA-=:FD:A>DFEFFFFFF.
@M03896:38:000000000-B4D98:1:1104:2971:16395 1:N:0:164
TACGGAGGGTGCGAGCGTTAATCGGAATTACTGGGCGTAAAGCGCACGCAGGCGGTTTGTTAAGTCAGATGTGAAATCCCCGGGCTCAACCTGGGAACTGCATCTGATACTGGCAAGCTTGAGTCTCGTAGAGGGCGGTAGAATTCCAGGTGTAGCGGTGAAATGCGTAGAGATCTGGAGGAATACCGGTGGCGAAGGCGGCCCCCTGGACGAAGACTGACGCTCAGGTGCGAAAGCGTGGGGAGCAAACA
+
A1AA1AAD@1AA000A00A0ADDBAEFGG1A22AAA/AEC/GFCCGECEEE/EEC@EEGG0FBGFHD>GGFBFGFHHHHHF///>BHHFHHHHFEG1F<FFFGHHFHF1F?1FFB?CGHFHAFHHFDGCCFF1CC.--;.CCFHHHHBF/990;;;99.;;C000C9C.-9C0BFFB//-9AFFFFFA@;-9A>;@-?F@?<;@@@--9BA@--:;B;FF/99AF-9/;9/9-;;-99AB@@@-@BEFFF-
@M03896:38:000000000-B4D98:1:1104:13133:16402 1:N:0:164
TACGGAAGGTCCGGGCGTTATCCGGATTTATTGGGTTTAAAGGGAGCGTAGGCCGTGAGGTAAGCGTGTTGTGAAATGTAGGCGCCCAACGTCTGCACTGCAGCGCGAACTGCCCCACTTGAGTGCGCGCAACGCCGGCGGAACTCGTCGTGTAGCGGTGAAATGCTTAGATATGACGAAGAACCCCGATTGCGAAGGCAGCTGGCGGGAGCGTAACTGACGCTGAAGCTCGAAAGCGCGGGTATCGAACA
+
BBBBAABC?FFFGGFE?EFCGGGFFEFGHFGGCBFAFGGFHHFGHGGFGGGGHHGGGFFHBGGFGGEGEGEBEBGGFGHGHHHCEFGGHFFHHBEFGFGGHHHHGG/CCGCGF?FEEDHFFFCGGHCFFGGG::@FCA@?;;CDFFFFF;>D;;FFAC;@FFFFBBFFFFFFFFFFFFFFFFFFFFFF9CFFBABDFDAFDFFF9DC@BFFA9;ADDFF0BADFDAF00FBA=FAAF.FFFF>=FB;ABF@
@M03896:38:000000000-B4D98:1:1104:13134:16421 1:N:0:164
TACGGAAGGTCCGGGCGTTATCCGGATTTATTGGGTTTAAAGGGAGCGTAGGCCGTGAGGTAAGCGTGTTGTGAAATGTAGGCGCCCAACGTCTGCACTGCAGCGCGAACTGCCCCACTTGAGTGCGCGCAACGCCGGCGGAACTCGTCGTGTAGCGGTGAAATGCTTAGATATGACGAAGAACCCCGATTGCGAAGGCAGCTGGCGGGAGCGTAACTGACGCTGAAGCTCGAAAGCGCGGGTATCGAACA
+
BCCAAABCCFFFGFFECEGGGGHEEEGGHCFGBBBAFGHHHHHGHGGGGGGGHHGFGFEHBCFGHFEGAGAFEHGHFFGFHHHCEEEDHEEGHGFGFGHGHHHHCG/BDGFFF?FFGDFHGDFGGH?DCGGG::AD?A@?;ABDFFFFFFADA/BFA;;@.FFFBBFFFFFFFFFFFDEBF?FFFFFD-@DEFFD9CDEADFFFBAC>DADA;AD:AFFBFFDFDF0FFFF;CBD.B.@DCA@BF:.;BF-
@M03896:38:000000000-B4D98:1:1104:16375:16896 1:N:0:164
TACGGAGGGTGCAAGCGTTAATCGGAATTACTGGGCGTAAAGCGCACGCAGGCGGTTTGTTAAGTCAGATGTGAAATCCCCGGGCTCAACCTGGGAACTGCATCTGATACTGGCAAGCTTGAGTCTCGTAGAGGGGGGTAGAATTCCAGGTGTAGCGGTGAAATGCGTAGAGATCTGGAGGAATACCGGTGGCGAAGGCGGCCCCCTGGACGAAGACTGACGCTCAGGTGCGAAAGCGTGGGGAGCAAACA
+
AABBA?ADDAAAGGGEFAFGGGHFFEGGHHBB5BAAAEEEHHGGGGGGGGGGGEEGGEEFEGGHFGFF3GFBBGFHGHHHFEGCEGHFHHHFGFAFGGHHGHFHHHGHHHGDGH22?GGGCGGHGHFGFDCCFGD--@FFFFFFFFFFFFBFB;;B>;99;FFFFFA;AB./BFFFFBFFFDFFFFFFB@DFA@BFFFF@--;BFF=;;FFF=FDAFFFBFFFDDDFFF/F-9BAA/;AA@CF9-;AFFFF
@M03896:38:000000000-B4D98:1:1104:16388:16917 1:N:0:164
TACGGAGGGTGCAAGCGTTAATCGGAATTACTGGGCGTAAAGCGCACGCAGGCGGTTTGTTAAGTCAGATGTGAAATCCCCGGGCTCAACCTGGGAACTGCATCTGATACTGGCAAGCTTGAGTCTCGTAGAGGGGGGTAGAATTCCAGGTGTAGCGGTGAAATGCGTAGAGATCTGGAGGAATACCGGTGGCGAAGGCGGCCCCCTGGACGAAGACTGACGCTCAGGTGCGAAAGCGTGGGGAGCAAACA
+
BCBAA>ABB?AAFGFCE?EAFGHFGAEFHHFFCAAAEEEEGGHGGGGGGGGGGGGFGEEHGGGHGHFHGHFBBGHHGHHHGGGGEEGFHHHHHHGHGFHHHHHHHHGFHHFDHHC2FHHHHH1FHHGHFGGGGH?@CAFFFFFFFFFFFFBFBBFFFD;:AFFFFFFFFFFFFFFFFFFFFFFFFFFFFBFFFFFFFFFFFADFFF=AFFFFFDFFFFFFFFFFFFFFFFFCDF-9BA9ACFA?FFFFFF.
@M03896:38:000000000-B4D98:1:1104:15658:16994 1:N:0:164
TACGGAGGGTGCAAGCGTTAATCGGAATTACTGGGCGTAAAGCGCACGCAGGCGGTTTGTTAAGTCAGATGTGAAATCCCCGGGCTCAACCTGGGAACTGCATCTGATACTGGCAAGCTTGAGTCTCGTAGAGGGGGGTAGAATTCCAGGTGTAGCGGTGAAATGCGTAGAGATCTGGAGGAATACCGGTGGCGAAGGCGGCCCCCTGGACGAAGACTGACGCTCAGGTGCGAAAGCGTGGGGAGCAAACA
+
CCCBBBCCCABAFGFECCGEGGHFEEGGHGFFBBFAEEEEHHHGGCFEGGGFGGGGGGGHHHHHHHFGHHGFGHHHGHHHGGFGEGHHHHHHHHFHGGGGHHHHHHGHHHGHHHHHGHHHHFBGHHGGFGGFHHGCFFFDEFFFFFFFFFFFF;BF;@;CEFFFFFA;ADFFEFFFFFFFDFFFFFFD;9@DADDFFFFDFFFFFFDEFFFFFAFFFFEBFFFDFFFFFFFFFFADEDDDFFF?BDEFFF?
@M03896:38:000000000-B4D98:1:1104:14454:17324 1:N:0:164
TACGGAGGGTGCAAGCGTTAATCGGAATTACTGGGCGTAAAGCGCACGCAGGCGGTTTGTTAAGTCAGATGTGAAATCCCCGGGCTCAACCTGGGAACTGCATCTGATACTGGCAAGCTTGAGTCTCGTAGAGGGGGGTAGAATTCCAGGTGTAGCGGTGAAATGCGTAGAGATCTGGAGGAATACCGGTGGCGAAGGCGGCCCCCTGGACAAAGACTGACGCTCAGGTGCGAAAGCGTGGGGAGCAAACA
+
ABAAAABCCAAAGGGFF?FAFGHFEAAFHHFFB3BAEEEEHHHGGCGEGGGGGGGGGGGHHHHHHHGHHGHFGGHDFGHHGEEFEEHHHHHHHHEHHGHHHHHHHHHHHHGHHHFFFGHHFGFHHHHGFGGFHHGGGFFDEFFFFFFFFFFFFBFFFDADFFFFFFADDFFFBFFFFFFFFFFFFFFFFFFFFDDFFDE@DFFFFFFAEFFFFFFFFFFFFFFFFDB/FFFDFAA:FD.A=FDE99EFFF.
@M03896:38:000000000-B4D98:1:1104:12774:17340 1:N:0:164
TACGGAGGGTGCAAGCGTTAATCGGAATTACTGGGCGTAAAGCGCACGCAGGCGGTTTGTTAAGTCAGATGTGAAATCCCCGGGCTCAACCTGGGAACTGCATCTGATACTGGCAAGCTTGAGTCTCGTAGAGGGGGGTAGAATTCCAGGTGTAGCGGTGAAATGCGTAGAGATCTGGAGGAATACCGGTGGCGAAGGCGGCCCCCTGGACGAAGACTGACGCTCAGGTGCGAAAGCGTGGGGAGCAAACA
+
BBBBABCCBAAAGGGG?AFEFGHFEEFFHHFFBBBBAEEFHHHGGGFFGGG?EEGGGGGHGH4FGHFHHGHFGFHHFFGHGEEFEEHHHHHHHHEHGFFFGHHHHGFHHHGFFHHHFHFHHHBGHHGFFGGGHG.ADFBDEFFFFFFFFBBFF:BFA;ADFFFFFFAADFFFFFFFFFBFBFFFFFFFBBF.;@>@D.A@DFFFFFFEEFFFB-AAFFFFF?DFFFFFFFFB?;-;FD9::;-A-;;FFF.
@M03896:38:000000000-B4D98:1:1104:11232:17353 1:N:0:164
TACGGAGGGTGCAAGCGTTAATCGGAATTACTGGGCGTAAAGCGCACGCAGGCGGTTTGTTAAGTCAGATGTGAAATCCCCGGGCTCAACCTGGGAACTGCATCTGATACTGGCAAGCTTGAGTCTCGTAGAGGGGGGTAGAATTCCAGGTGTAGCGGTGAAATGCGTAGAGATCTGGAGGAATACCGGTGGCGAAGGCGGCCCCCTGGACGAAGACTGACGCTCAGGTGCGAAAGCGTGGGGAGCAAACA
+
AAAAAAABBAAAGFFFCEGEFGHFG2AFGHFFBBFFEEEEHHHGGGFGFFGFGGGGFEGHFGGHGHDGHHGBFFHHGHGGGFFGEFHGHGHHGHEHGGHHHHHHHHHHHHGFFHHHGHHFGFGGGGGFFFGEDFDCCFFDFFFFFFFFFFFFFBFFC@;@AFFFFFFADFEFBFFFFFFFDDFFFFFDFDFFFFFFFFFBFFF=DCAEFF?---AAFFFFFFFDFDFFB/:@;>BDFF.;@DFEFFEFFF.
@M03896:38:000000000-B4D98:1:1104:11206:17360 1:N:0:164
TACGGAGGGTGCAAGCGTTAATCGGAATTACTGGGCGTAAAGCGCACGCAGGCGGTTTGTTAAGTCAGATGTGAAATCCCCGGGCTCAACCTGGGAACTGCATCTGATACTGGCAAGCTTGAGTCTCGTAGAGGGGGGTAGAATTCCAGGTGTAGCGGTGAAATGCGTAGAGATCTGGAGGAATACCGGTGGCGAAGGCGGCCCCCTGGACGAAGACTGACGCTCAGGTGCGAAAGCGTGGGGAGCAAACA
+
BCCCBABBBAAAFFBCECGAFGHFGEGGHFFHBBFCEEGFHHHGGCGGGCECGGFEGGGHHGHHGHHHGHFFGHHHFFGGGGEGEEHFHHHHHHGGHGHHHHHHHHFHHHHHFGGFGHHHHFFGGHGFCAFFGGDGGA@DFFFFFFFFFFFFFBFF-;;;AFFFFFFADFFFFFFFFFFFDAFFFFFFF@=DFFFFAFEFFFFFFCBEFFFFACFDEFFFFFFFDDFFFFFA?BAABDFFFCFEFFEFFFF
@M03896:38:000000000-B4D98:1:1104:12775:17360 1:N:0:164
TACGGAGGGTGCAAGCGTTAATCGGAATTACTGGGCGTAAAGCGCACGCAGGCGGTTTGTTAAGTCAGATGTGAAATCCCCGGGCTCAACCTGGGAACTGCATCTGATACTGGCAAGCTTGAGTCTCGTAGAGGGGGGTAGAATTCCAGGTGTAGCGGTGAAATGCGTAGAGATCTGGAGGAATACCGGTGGCGAAGGCGGCCCCCTGGACGAAGACTGACGCTCAGGTGCGAAAGCGTGGGGAGCAAACA
+
ABBAAABBBBBAGGGG?AFEGGGF2BFFHHFFBAABAEEEHHHGGGGEGGF?EEFEFGGHGBFGGHGHFFFFEGHFFGHHGGFGEEHHHHHHEFF0BFGGGHHHHHBHHHGFHH2CFGHHF?FGHHGFFGEEGEDGGFFDFFFFFFFEBFFFF;BFF@;=EFFFFF;;DFFFFFFFFFFFFDFFFFBADBFF999-BFEB>DDDFF=AEFFC--A;BFBBFFFDFFFFFFF=A@B?FBFFAA;.9.ABFF.
@M03896:38:000000000-B4D98:1:1104:11227:17372 1:N:0:164
TACGGAGGGTGCAAGCGTTAATCGGAATTACTGGGCGTAAAGCGCACGCAGGCGGTTTGTTAAGTCAGATGTGAAATCCCCGGGCTCAACCTGGGAACTGCATCTGATACTGGCAAGCTTGAGTCTCGTAGAGGGGGGTAGAATTCCAGGTGTAGCGGTGAAATGCGTAGAGATCTGGAGGAATACCGGTGGCGAAGGCGGCCCCCTGGACGAAGACTGACGCTCAGGTGCGAAAGCGTGGGGAGCAAACA
+
BCCBBACCCAAACGGGECGEFGHFEGGGHHDBBBFBEEEEHHHGGGGGGFG?EEGGGGGHHHGHGHGHHHFBBGHHGHHHGGGGEFHHGHHHHEEHHGHHHHHHHHHHGHGFHHHFGHHHHFGHHHFFFGGEGF?CCCFFFFFFFFFEFFBF;:BFFDADEFFFFFDDDAFFFFFFFFFFFFFFFFFFFDFFFFFAFFFCFFFFFFBFFFFF=9DABFFFFFFFFFFFFFFFDFADFFDFFFFFBDEBFFF
@M03896:38:000000000-B4D98:1:1104:20504:17431 1:N:0:164
TACAGAGGGTGCAAGCGTTAATCGGAATTACTGGGCGTAAAGCGCGCGTAGGTGGTTTGTTAAGTTGGATGTGAAATCCCAGGGCTCAACCTGGGAACTGCATTCAAAACTGACTGACTAGAGTATGGTAGAGGGTGGTGGAATTTCCTGTGTAGCGGTGAAATGCGTAGATATAGGAAGGAACACCAGTGGCGAAGGCGACCACCTGGACTAATACTGACACTGAGGTGCGAAAGCGTGGGGAGCAAACA
+
BCBBBDFBCAAAGGGFEEGEFGHFEEGGHHDFB3BBEEGEHHHGECGFGGGGHHGGGGGHGG4FGH4BFDFBFBGHFGGHHFGGFHHGHGHHHHGHHGHHHHHHHFGHHHGHF2DFGFHFGFFFHHFF@GHHFHGDEDDFGHHHHHHHHFFGG>DG?<<@EHFHFGA<EGEHHHHH0GCFGGGGHGEEA;FGC-CFGD;-?BFFFFFFAFAFF0FFFFFBFFFFFFFEFFB-AD=ABAFFFFCEAAEFFFF
@M03896:38:000000000-B4D98:1:1104:7861:17573 1:N:0:164
TACAGAGGGTGCAAGCGTTAATCGGAATTACTGGGCGTAAAGCGCGCGTAGGTGGTTTGTTAAGTTGGATGTGAAAGCCCCGGGCTCAACCTGGGAACTGCATCCAAAACTGGCAAGCTAGAGTACGGTAGAGGGTGGTGGAATTTCCTGTGTAGCGGTGAAATGCGTAGATATAGGAAGGAACACCAGTGGCGAAGGCGACCACCTGGACTGATACTGACACTGAGGTGCGAAAGCGTGGGGAGCAAACA
+
AAAAAFFBBAA>FGFGCCFG2FGBAAAFGHDB53ABAEEEHHHGG?EEEGCCGHFGFGGHHHHFGHBFEFBBBEGDDFGGGGGGEEHGHGHHGAF0GFHHHEHHGHCFHG?2FGFCFGHFFFCFGHDFHHGHEH..FDAEDEFGHHHHHEBCD=DGC:;AEFHHBG;CEGGGGFF;;FFGGGFFGGGE?CBFC@B>DA;;B;DAEEFFFFFFF/FFFFF9BFBFFFF?FFF@ABFDF?DDAC-AFAAFFF.
@M03896:38:000000000-B4D98:1:1104:7852:17590 1:N:0:164
TACAGAGGGTGCAAGCGTTAATCGGAATTACTGGGCGTAAAGCGCGCGTAGGTGGTTTGTTAAGTTGGATGTGAAAGCCCCGGGCTCAACCTGGGAACTGCATCCAAAACTGGCAAGCTAGAGTACGGTAGAGGGTGGTGGAATTTCCTGTGTAGCGGTGAAATGCGTAGATATAGGAAGGAACACCAGTGGCGAAGGCGACCACCTGGACTGATACTGACACTGAGGTGCGAAAGCGTGGGGAGCAAACA
+
CCCBAFFBCBBAGGGGECGEFGHFFEFFHFFFBAAEFFGEHHHGGGGGGGGGHHGGGHGHHHFHHHEGGGBBFFHFGHHHGGGGEEHFHGHHHHG0GFHGHHGHHGFGHHFDGHGGGHHGHCF?GHCEHGGHDGGDACAEDGHHHHHHHB0CDDDGC;;EGHHHCGECEGGGFFGBCFFGGGGGGFGEFFGGCBDFFFECFACAFFFFFFFFE:FFFFFFFEFFFFFFFFFDFBDDFFFFFFFFADFFFF.
@M03896:38:000000000-B4D98:1:1104:12561:17621 1:N:0:164
TACGTAGGGGGCAAGCGTTATCCGGATTTACTGGGTGTAAAGGGAGCGTAGGCGGCGGAGCAAGTCAGAAGTGAAAGCCCGGGGCTCAACCCCGGGACGGCTTTTGAAACTGCCCTGCTTGATTTCAGGAGAGGTAAGCGGAATTCCTAGTGTAGCGGTGAAATGCGTAGATATTAGGAGGAACACCAGTGGCGAAGGCGGCTTACTGGACTGACAATGACGCTGAGGCTCGAAAGCGTGGGGAGCAAACA
+
ABABAFFCCB@AEGGGCCGGGGHEGEGGHFFFCFF3EEHHHHHGHGGGGGGGHGGGGEGG<?FGGHBGFGFBFHHHGGHHGCCDBCHFHGHGGCGCGGGGFGGHHHGHHHCFB;GCGHHHFFCFFFFGGGGGAEFFCFC?;ADGGFFFFBBFF:9BA;;@EFFFFFDAFFFFFFFFFFFFFDFFFFFEFFFFABDDFDEFFFFFFFBFFFFFFFFFFFFFFFFFFFFFFFFFFFFFFFDFFFFFFFFFFFF
@M03896:38:000000000-B4D98:1:1104:12553:17638 1:N:0:164
TACGTAGGGGGCAAGCGTTATCCGGATTTACTGGGTGTAAAGGGAGCGTAGGCGGCGGAGCAAGTCAGAAGTGAAAGCCCGGGGCTCAACCCCGGGACGGCTTTTGAAACTGCCCTGCTTGATTTCAGGAGAGGTAAGCGGAATTCCTAGTGTAGCGGTGAAAAGCGTAGATATTAGGAGGAACACCAGTGGCGAAGGCGGCTTACTGGACTGACAATGACGCTGAGGCTCGAAAGCGTGGGGAGCAAACA
+
AAA?AFFB@A2>22FFCAEFGGHG2BEEHGBBDFE3EEFHHHGGHGFGEEECHEGGGEGG@?FBFGEG3FCFGGF1FGHHGCCCCCHEFGGFG?C-CDCCGGGHHHEFHHCFF/C/CGHFFFBFFGFGGGGGEDGEFFF-;BBGBFFBFBBF;;9B@9;;AFFFBA;;;@EFFFFFFFFFFFFFFFAAFFFFA-@@B?F?;BB?FFFBFFFBAFFEFFF/BDDA.A.;EFFB?F?;B9D?>@?FBDEFFF.
@M03896:38:000000000-B4D98:1:1104:15029:17875 1:N:0:164
TACGGAAGGTCCGGGCGTTATCCGGATTTATTGGGTTTAAAGGGAGCGTAGGCCGTGAGGTAAGCGTGTTGTGAAATGTAGGCGCCCAACGTCTGCACTGCAGCGCGAACTGCCCCACTTGAGTGCGCGCAACGCCGGCGGAACTCGTCGTGTAGCGGTGAAATGCTTAGATATGACGAAGAACCCCGATTGCGAAGGCAGCTGGCGGGAGCGTAACTGACGCTGAAGCTCGAAAGCGCGGGTATCGAACA
+
BCBCBABCCFFFGGGCEAFCFGGFGEFGHFFHBEF?FGHFHHHGEGGGGGGGHHGFEFE?3GFGHGDEAHABEEFGFFB4BGGCFEEFHGGHHGFGGHGHHGHHGGGDGGGFB?GFDDGFGGCFGFFGGGGG:A:CFGFFCDFFFFF;AB@DABFFFF;@EFFFBBBFFFFFFFFFFFFFFFFFFFFFFFFEFFFFFFFFFFFFFAF:BFFDD;:ADFFFFFFFFFFFFFFDFFDDF?D=CF;:::AEFE;
@M03896:38:000000000-B4D98:1:1104:25302:17915 1:N:0:164
TACGGAGGGTGCAAGCGTTAATCGGAATTACTGGGCGTAAAGCGCACGCAGGCGGTTTGTTAAGTCAGATGTGAAATCCCCGGGCTCAACCTGGGAACTGCATCTGATACTGGCAAGCTTGAGTCTCGTAGAGGGGGGTAGAATTCCAGGTGTAGCGGTGAAATGCGTAGAGATCTGGAGGAATACCGGTGGCGAAGGCGGCCCCCTGGACGAAGACTGACGCTCAGGTGCGAAAGCGTGGGGAGCAAACA
+
AAAAA>A@D1AACEF0AAEEGGHF0EFFGHEDF1/BAAEAGGFEE?CEGEGCFEEEEGGHGHHHHHEGG2FBBFGFBGGHGGGGEEHGHGHHHHGAFFFGHHHHGHHHHHGFHHHB?GGGGFGHHHHHFGGEDGGC-@@AEFFFFFFFFFFFF;/;@9;@FFFFFB;;A@FFFFFFFFFFFFFFFFFF@@@FF@@=@FE@?;9@@@@EFFF@@@F?BBFFFFB?BBBFFFF@F@?FFFBB@@@-@BEFFFF
@M03896:38:000000000-B4D98:1:1104:25319:17919 1:N:0:164
TACGGAGGGTGCAAGCGTTAATCGGAATTACTGGGCGTAAAGCGCACGCAGGCGGTTTGTTAAGTCAGATGTGAAATCCCCGGGCTCAACCTGGGAACTGCATCTGATACTGGCAAGCTTGAGTCTCGTAGAGGGGGGTAGAATTCCAGGTGTAGCGGTGAAATGCGTAGAGATCTGGAGGAATACCGGTGGCGAAGGCGGCCCCCTGGACGAAGACTGACGCTCAGGTGCGAAAGCGTGGGGAGCAAACA
+
CCCBB3ABDAABGGGGGEGEFGHFGEFFHGFFBBFAEEEEFHHGGGGGGCGGGGGGGGGHHHHHGHFHHGFBFFHHFGGGGGGGEGHGHGHHHHGGGFHHHHHHHHHHHHGHHHGFGHHHHFHHHHHHGGGGGHGGGFFFFFFFFFFFFFBFFBFFFD;@EFFFFFFDFFFFFFFFFFFFFFFFFFFF@@DFAFFD;DEDFFFFFCDFFFFFF>A:FFF0BDFFFFFFFFFFDFADFFFFFFFEBDEFF?.
@M03896:38:000000000-B4D98:1:1104:18330:17997 1:N:0:164
TACAGAGGGTGCAAGCGTTAATCGGAATTACTGGGCGTAAAGCGCGCGTAGGTGGTTTGTTAAGTTGGATGTGAAAGCCCCGGGCTCAACCTGGGAACTGCATCCAAAACTGGCAAGCTAGAGTACGGTAGAGGGTGGTGGAATTTCCTGTGTAGCGGTGAAATGCGTAGATATAGGAAGGAACACCAGTGGCGAAGGCGACCACCTGGACTGATACTGACACTGAGGTGCGAAAGCGTGGGGAGCAAACA
+
BCBABFFCCAAAFGGGCCGEFGHFEEGGHHFFBBBFEEGGHHHGECGGGGGGHHGGGHGHHHHFGHDFEGEBFGHHGGHHGGGGEEHFHGHHHHGHHGHHHHHHHGFHHHFDGHHFFHHGGGGF1GDEGHGHGHG?FFDEGHHHHHHHHEDFD=0D@:;;EHGHFGACFFGGFFGF9BBFDFGGGGGFGFGF;?B9BDEDFAFAFFFBFFFFEFFFFFFFFFFFFFFAFFFBDFFFFDFFFFFFFFFFFFE
@M03896:38:000000000-B4D98:1:1104:22418:18228 1:N:0:164
TACGGAGGGTGCAAGCGTTAATCGGAATTACTGGGCGTAAAGCGCACGCAGGCGGTTTGTTACGTCAGATGTGAAATCCCCTGGCTCAACCTGGGAACTGCGTCTGATACTGGCAAGCTTGAGTCTCGTAGGGGGGAGTAGAATTCCAGGTGTAGCGGTGAAATGCGTAGAGATCTGGAGGAATACCGGTGGCGAAGGCGGCCCCCTGGACGAAGACTGACGCTCAGGTGCGAAAGCGTGGGGAGCAAACA
+
ABBB3>ABBAABFFGFCEGF2EGFDEFGHG5FBFGAEEEEEGAFF0EECGGGGFGGG1EF244?FHFE3B?BFGHHG?CG/2/FFGBGHG0FCHGHFGCGG/<>?F?GFHFHHH22FGHHHGGG11<FFFG.FG----;9BFFFFFF/BFBFB9/B;@;B.9BFFBADFFFBFFFBFF/.;DFBFFFA9@FFADBFFFF-@-9@;@DEEB9-9-.;;BFBFFFFADFF/BFDFDFFEFFFFFFFFD.9BF?
@M03896:38:000000000-B4D98:1:1104:22399:18234 1:N:0:164
TACGGAGGGTGCAAGCGTTAATCGGAATTACTGGGCGTAAAGCGCACGCAGGCGGTTTGTTAAGTCAGATGTGAAATCCCCGGGCTCAACCTGGGAACTGCATCTGATACTGGCAAGCTTGAGTCTCGTAGAGGGGGGTAGAATTCCAGGTGTAGCGGTGAAATGCGTAGAGATCTGGAGGAATACCGGTGGCGAAGGCGGCCCCCTGGACGAAGACTGACGCTCAGGTGCGAAAGCGTGGGGAGCAAACA
+
BCBAABBCCAAAFGGGCEGEFGHFEEFFHHCHCAFAAEEEHHHGF?EEGGGCGGGGGFGHEG4BFHHHHGFFFGHHGGFHGGFFEEHHHGHHHHGHCEGGHGBGHHFHHHGHHGF2FHHHGGGHGHHHGGGEGH?CC=DDFFFFFFFFFFFFF;;BBC:CFFFFFFDDFFFFFFFFFFFFFFFFFFFFDCDFACDFFFE:DFAFFFFEEFFB:BDABFFFFFFFFFFBFFFDFFFDFFDDDFFEBDAFFF.
@M03896:38:000000000-B4D98:1:1104:16255:18670 1:N:0:164
TACGGAGGGTGCAAGCGTTAATCGGAATTACTGAGCGTAAAGCGCACGCAGGCGGTTTGTTAAGTCAGATGTGAAATCCCCGGGCTCAACCTGGGAACTGCATCTGATACTGGCAAGCTTGAGTCTCGTAGAGGGGGGTAGAATTCCAGGTGTAGCGGTGAAATGCGTAGAGATCTGGAGGAATACCGGTGGCGAAGGCGGCCCCCTGGACGAAGACTGACGCTCAGGTGCGAAAGCGTGGGGAGCAAACA
+
ABAAA>A2D2AAGGGCG2EAAGHAE22BGBDDB5BBEEEBFGFGGCGGEGEEGC?EGA1BFGFGGGHHHGBBBFGEFGHHGEGGEGHFHHHHHGGEGGHHHHHHHHGGHHFDHC01FHHHHHHHHHGGFDFF1FA@C?BFFFFFFFFFFFBFFBBBBB;9EFFF9FDDDBEFFFFFFBBFFFFFFFFDB9BDFBBBBFFBBBB;BB-AFFFB?BDAFB//;?D.AD/:BFFBDBB?FDAD???EBDEFFF.
@M03896:38:000000000-B4D98:1:1104:28127:19226 1:N:0:164
TACGGAGGGTGCAAGCGTTAATCGGAATTACTGGGCGTAAAGCGCACGCAGGCGGTTTGTTAAGTCAGATGTGAAATCCCCGGGCTCAACCTGGGAACTGCATCTGATACTGGCAAGCTTGAGTCTCGTAGAGGGGGGTAGAATTCCAGGTGTAGCGGTGAAATGCGTAGAGATCTGGAGGAATACCGGTGGCGAAGGCGGCCCCCTGGACGAAGACTGACGCTCAGGTGCGAAAGCGTGGGGAGCAAACA
+
AAAAAABDD?AAFGGFE2EEEFHFAEFGHHBF53BAAEFEHHHGG?FGFGEFFE?>E1>BBGGHHHGG@GFBFFHHHHHHGGEGEEHHHHHHHAAFGGHGGHFHHGFFDGF>FGFGGHHHFGCGHHGFFDFF1<D<D-;DEFFFFFFBFB/BB:;F9;;9EFFFFFA;AFEFFFFFBBFFFFFFFFFD;@BF;;DD-DE@FFB@DFC..FF;BFFF;BBBF.;9DDFFBF;;ABB?F9AA@;-AADEFFFF
@M03896:38:000000000-B4D98:1:1104:17993:19344 1:N:0:164
TACGGAGGGTGCAAGCGTTAATCGGAATTACTGGGCGTAAAGCGCACGCAGGCGGTTTGTTAAGTCAGATGTGAAATCCCCGGGCTCAACCTGGGAACTGCATCTGATACTGGCAAGCTTGAGTCTCGTAGAGGGGGGTAGAATTCCAGGTGTAGCGGTGAAATGCGTAGAGATCTGGAGGAATACCGGTGGCGAAGGCGGCCCCCTGGACGAAGACTGACGCTCAGGTGCGAAAGCGTGGGGAGCAAACA
+
ABB@AAABB?AAFGGGC?EECGHF?EFFHHHFCBBBEEEAFGHGGGGGGGGCGFGEGEGHGHHHHHHHHHFBFFHGFGGHGGGGEGHGHHHHHHGHHGHHHHHHHHFHHHFFHHHFFHHHHGHHHHHHFGGGHH?CGFFFFFFFFFFFFFBFBFFFD@;BEFFFFFDDFF?FFFFFFFFFFFFFFFFFFDFFADBACFEDA;DCFFFEFFFFBBDDFFFBFFFFFFBBFBB9AADDEDDFC-BFFFFFFFF
@M03896:38:000000000-B4D98:1:1104:18009:19354 1:N:0:164
TACGGAGGGTGCAAGCGTTAATCGGAATTACTGGGCGTAAAGCGCACGCAGGCGGTTTGTTAAGTCAGATGTGAAATCCCCGGGCTCAACCTGGGAACTGCATCTGATACTGGCAAGCTTGAGTCTCGTAGAGGGGGGTAGAATTCCAGGTGTAGCGGTGAAATGCGTAGAGATCTGGAGGAATACCGGTGGCGAAGGCGGCCCCCTGGACGAAGACTGACGCTCAGGTGCGAAAGCGTGGGGAGCAAACA
+
ABBAAABCCAAAGGGGCEGGGGHFAAFFHHDFBABBAEEFHHHGGGGEGGGCFFGGGGGHGHGHHHHGHHGFGFFHGHHHGFGC>EHHHHHHHHGFHGHHHHHHHGHHGHFFFH2CFHFHCFGHHGGGFGGFBGA@DFFDEF0BFFFFFFFFFBBFFFDAAFFFFFDAACEFEBFFFFFFDFFFFFFFB@DDA@BFFFE@DFBFFF@AEF?--9A.;;FFFDDFFFBB;0:::BD.FD;DCAF.-AAFFF?
@M03896:38:000000000-B4D98:1:1104:24302:20079 1:N:0:164
TACGGAGGGTGCAAGCGTTAATCGGAATTACTGGGCGTAAAGCGCACGCAGGCGGTTTGTTAAGTCAGATGTGAAATCCCCGGGCTCAACCTGGGAACTGCATCTGATACTGGCAAGCTTGAGTCTCGTAGAGGGGGGTAGAATTCCAGGTGTAGCGGTGAAATGCGTAGAGATCTGGAGGAATACCGGTGGCGAAGGCGGCCCCCTGGACGAAGACTGACGCTCAGGTGCGAAAGCGTGGGGAGCAAACA
+
CCBABBCCBAAAFGGFECGEFGHFEEGGHHFFBBFBAEFEHHHGGFGFGGFCGGGGGGGHHHHHHHFGHGFBBGHGFGGHGGGGEGHHHHHHHGGEFFHHHHHHHHHHHHGDGHGFFHHHHFGGHHHGFGGGHHDCCFFFEFFFFFFFFFBFFBFFADDFFFFFFFA;DAFFFFFFFFFFFFFFFFFFFFFFFFFFCFFFFFFFFFFAEFFF=BFFFFFFFFFFFDFFFFFFFFFFFFFFFFFFCFEFFFF
@M03896:38:000000000-B4D98:1:1104:7727:20218 1:N:0:164
TACGGAGGGTGCAAGCGTTAATCGGAATTACTGGGCGTAAAGCGCACGCAGGCGGTTTGTTAAGTCAGATGTGAAATCCCCGGGCTCAACCTGGGAACTGCATCTGATACTGGCAAGCTTGAGTCTCGTAGAGGGGGGTAGAATTCCAGGTGTAGCGGTGAAATGCGTAGAGATCTGGAGGAATACCGGTGGCGAAGGCGGCCCCCTGGACGAAGACTGACGCTCAGGTGCGAAAGCGTGGGGAGCAAACA
+
BBBBBAB@DAAAGGGGGEGEGGHBEEFFHHFFBABAAEFEHHHGGCGEGGFEGEGGGGGHGGHGHHHHFHFFGHHHFGGHGGFGEEHHHHHHHHGHFCGFGHHHHHFHHHFGHHFGGHHHHFHHHHHG?EGGHHDGGFFDEFFFFFFFFFFFF;9BC@;DFFFFFFA;AFFFFFFFFFFFFFFFFFFFF>@FADF--DABFFFFFFFEFFFA-:DDBFBFFFFBF?F:FFFDFFFFFFFFFFFFFFFFFFA
@M03896:38:000000000-B4D98:1:1104:7747:20226 1:N:0:164
TACGGAGGGTGCAAGCGTTAATCGGAATTACTGGGCGTAAAGCGCACGCAGGCGGTTTGTTAAGTCAGATGTGAAATCCCCGGGCTCAACCTGGGAACTGCATCTGATACTGGCAAGCTTGAGTCTCGTAGAGGGGGGTAGAATTCCAGGTGTAGCGGTGAAATGCGTAGAGATCTGGAGGAATACCGGTGGCGAAGGCGGCCCCCTGGACGACGACTGACGCTCAGGTGCTCAAGCGTGGGGAGCAAACA
+
>1A1>>>?DAAAGFFF?EGEFGHAEAFFGHFF2AAAAEEEGGGCGGEEEEE?EEFGGGGHHHGGHHHBGHEBFFF1BGHHG>E@>EFFGHHHHFG01/FFF<GGHHBGFHGGFH0@FGHG<?GGHHHHGGGE1CC?C?@AEFBFFFF/BF/:;/;9-;---;/;9FA-9@-//;BF//9A--9B/FFA;9-B999;;A:99@@@@@@-AB9---@-;9-/;9A---999B;//:F9/-;--@@?-;;9BF-
@M03896:38:000000000-B4D98:1:1104:7722:20242 1:N:0:164
TACGGAGGGTGCAAGCGTTAATCGGAATTACTGGGCGTAAAGCGCACGCAGGCGGTTTGTTAAGTCAGATGTGAAATCCCCGGGCTCAACCTGGGAACTGCATCTGATACTGGCAAGCTTGAGTCTCGTAGAGGGGGGTAGAATTCCAGGTGTAGCGGTGAAATGCGTAGAGATCTGGAGGAATACCGGTGGCGAAGGCGGCCCCCTGGACGCAGACTGACGCTCAGTTGCGAAAGCGTGGGGAGCAAACA
+
AAA?>AA?DB2>45AF?AEEEGFAAEFFHFDG53ABAEEG1AGFGAE0EE0@EEGEEEGFGHGGFGGF34EFFGHHGHHHEEC/EEGHHGHHHHEGFCGFFBDGHGHHGHHDFCFFFGFGF0FGHHHHGCFGFCE-@FFAEFBFFFFEFB/B9:;:A99@E//9/;:;.-AFFBFFFB/.D.FF/;FDBBCFA9@>F.;9-999CFF....;-;-9ABFBFD.ADB//:;B9---9/9;9BB;E=DEBFA;
@M03896:38:000000000-B4D98:1:1104:18352:20292 1:N:0:164
TACGGAGGGTGCAAGCGTTAATCGGAATTACTGGGCGTAAAGCGCACGCAGGCGGTTTGTTAAGTCAGATGTGAAATCCCCGGGCTCAACCTGGGAACTGCATCTGATACTGGCAAGCTTGAGTCTCTTAGAGGGGGGTAGAATTCCAGGTGTAGCGGTGAAATGCGTAGAGATCTGGAGGAATACCGGGGGCGAAGGCGGCCCCCTGGACGCAGACTGCCGCTCAGGTGCGAAAGAGTGGGGAGCAAACA
+
>AA111>A1AA>C1DA0AAECGHBEACFFG1D21/AAAEECFBEE?EEECGGE@EE/EAG0B21BGBFGD1B1@21BFGF?>>/<EGFFHHGA</0B/CFB11?1?FFGHFBG/CCFFFG0?FGBGG111<110.>-@@99B///BB9//:9;;BF=;;-9FFFFF;;A-9B/9BF//9----;:BB9@---;@@;@-----9-@@-;-:F---99-B//;=-99A9BB//;--9A/-9999-:--AF/;-
@M03896:38:000000000-B4D98:1:1104:18364:20310 1:N:0:164
TACGGAGGGTGCAAGCGTTAATCGGAATTACTGGGCGTAAAGCGCACGCAGGCGGTTTGTTAAGTCAGATGTGAAATCCCCGGGCTCAACCTGGGAACTGCATCTGATACTGGCAAGCTTGAGTCTCGTAGAGGGGGGTAGAATTCCAGGTGTAGCGGTGAAATGCGTAGAGATCTGGAGGAATACCGGTGGCGAAGGCGGCCCCCTGGACGAAGACTGACGCTCAGGTGCGAAAGCGTGGGGAGCAAACA
+
BABAAAADD2AAFFB4E2FAFGHFF22BFFBHC3AAAAABGHHGGGGCEEAEGF/EFEEGGGGHHHHHHGBBFEGFFGHHG/EE>EGFHHHHHHG0FFHHHHGGHHBGHH?2CF22FGHGFGGHHHHHFDEEGH?-CFFFFFFFFFFFFF/:B9;FCBABFFFFFFDDFFEFFFFFFFFFFFFFFFFFD9DFA=@DF?ABFFFFFFFAFFFC@@DDBFFBFDDDFDFFFFF@DDFDFFFFFCFEFDFFFF.
@M03896:38:000000000-B4D98:1:1104:26820:20314 1:N:0:164
TACGGAGGGTGCAAGCGTTAATCGGAATTACTGGGCGTAAAGCGCACGCAGGCGGTTTGTTAAGTCAGATGTGAAATCCCCGGGCTCAACCTGGGAACTGCATCTGATACTGGCAAGCTTGAGTCTCGTAGAGGGGGGTAGAATTCCAGGTGTAGCGGTGAAATGCGTAGAGATCTGGAGGAATACCGGTGGCGAAGGCGGCCCCCTGGACGAAGACTGACGCTCAGGTGCGAAAGCGTGGGGAGCAAACA
+
ACBAAABCCBBACGGFEEGECDHFGEFFGFBFBBFAAAEEHHHGG?EEEGGCEFG/EEEGFG4GGHHHHHGGGGGEFHFGGGGGEEHHHHHFHCCGBFGFGDGHHFHHHHGBHE2=FHHHGCGHHFHHGGGCGHGFCFFFFFFBFFFBFFBFF;BFF@;@EFFFFFAADFFFFFFFFFFFFFFFFFFFFDFFFF@;@DE@=AFFFBDAEFFFFFFFBBFFFFDDFFFFFBB@D>ADFFDFAFFFAAEFFF.
@M03896:38:000000000-B4D98:1:1104:24689:20751 1:N:0:164
TACGGAGGGTGCAAGCGTTAATCGGAATTACTGGGCGTAAAGCGCACGCAGGCGGTTTGTTAAGTCAGATGTGAAATCCCCGGGCTCAACCTGGGAACTGCATCTGATACTGGCAAGCTTGAGTCTCGTAGAGGGGGGTAGAATTCCAGGTGTAGCGGTGAAATGCGTAGAGATCTGGAGGAATACCGGTGGCGAAGGCGGCCCCCTGGACGAAGACTGACGCTCAGGTGCGAAAGCGTGGGGAGCAAACA
+
CCCBBABCCAAABGGFECGEFGHFFEGGHFFFBBBAEEEEHHHGGCEEGCEEGGGGGGGHHHHHHHHHHHFBGHHHGHHHGGGGEGHGHHHHHHGHCCFGHHHHHHHHFHGHHHHFFHHHGFGHHHHHFGGGHHGGGFFDEFFFFFFFFFFFB;FFCD;DEFFFFFDDDFFFFFFFFFE?DFFFFFFFF@ADFDAF;FFFFFFFFFDEFFFFFFFFFFFFFFFFFFFFFFFDDFADEAADFFFEFFFFFFE
@M03896:38:000000000-B4D98:1:1104:15773:20871 1:N:0:164
TACGGAGGGTGCAAGCGTTAATCGGAATTACTGGGCGTAAAGCGCACGCAGGCGGTTTGTTAAGTCAGATGTGAAATCCCCGGGCTCAACCTGGGAACTGCATCTGATACTGGCAAGCTTGAGTCTCGTAGAGGGGGGTAGAATTCCAGGTGTAGCGGTGAAATGCGTAGAGATCTGGAGGAATACCGGTGGCGAAGGCGGCCCCCTGGACGAAGACTGACGCTCAGGTGCGAAAGCGTGGGGAGCAAACA
+
BCBBAAABCAAAFGFFFCGEFGHFEFGGHHFFCBGFEEEEEGHGGCGGGCGFGGGGGGGHHHHHHHFHHFGFFGGGGHHHGGGGEGHHHHHHHHGHGEHGGHHHHHHHHHGFHHHFFHHHHFGHHGHHGGGFGHGGGFFDFFFFFFFFFFFFF;FFFD:CEFFFFFFFFFFFFFFFFFFFFDFFFFFFF=DDF@BFFFFDFFFFFF@EFFFFFFFDFFFFFFFFFFFFFFFBDFFDBDAADBFA@AEFFF?
@M03896:38:000000000-B4D98:1:1104:15762:20887 1:N:0:164
TACGGAGGGTGCAAGCGTTAATCGGAATTACTGGGCGTAAAGCGCACGCAGGCGGTTTGTTAAGTCAGATGTGAAATCCCCGGGCTCAACCTGGGAACTGCATCTGATACTGGCAAGCTTGAGTCTCGTAGAGGGGGGTAGAATTCCAGGTGTAGCGGTGAAATGCGTAGAGATCTGGAGGAATACCGGTGGCGAAGGCGGCCCCCTGGACGAAGACTGACGCTCACGTGCGAAAGCGTGGGGAGCAAACA
+
AAAAABBBDAA>4BEE2AEEFFGBEEGGHEDB5AEAAAEEGGHGGCEAEEF?EECGGEGHFHGHGHDGHDFBBGFFFHHHE?E/EEHHHHHBFGCGFGHFGHFHHHGHHHFDGHHGGGF?FGFGHHFF<EEC10.-<@@;A:BFFFFFFF/BB;/;B;;>EFFFFB9:.-E//BFFFE/;?AB/FFF.=@CFA@DB@DEAFDB:;@:;AFFFFA9ABBB:B.AADD/...;;.-;AFAFDADF.9:;/B..
@M03896:38:000000000-B4D98:1:1104:21555:21100 1:N:0:164
TACGGAAGGTCCGGGCGTTATCCGGATTTATTGGGTTTAAAGGGAGCGTAGGCCGTGAGGTAAGCGTGTTGTGAAATGTAGGCGCCCAACGTCTGCACTGCAGCGCGAACTGCCCCACTTGAGTGCGCGCAACGCCGGCGGAACTCGTCGTGTAGCGGTGAAATGCTTAGATATGACGAAGAACCCCGATTGCGAAGGCAGCTGGCGGGAGCGTAACTGACGCTGAAGCTCGAAAGCGCGGGTATCGAACA
+
BCBAAABCBFFFGGEEAAFCFGHFGEGGHFEFBFFAFGHHHHGGHGGGGGGGHHGEGFFGCGHHHGCFEHABEGHHFBFGHHGCFGGGHGEGHGEGFFGFHHHHGGGFGGEGF?FFGDHGGGCFHHGGGGGG::@DF?C?;;BBFFFAFCADABBFF@;@EFFFFFFFFFFFFFFFFDFFFDFFFFFFBFDFFFBFFFEFFFFFFDD;;B@A;;AADFFFFFFFFFFFFFF;BFDAF.::DF@CF:;AFF;
@M03896:38:000000000-B4D98:1:1104:6122:21100 1:N:0:164
TACGGAGGGTGCAAGCGTTAATCGGAATTACTGGGCGTAAAGCGCACGCAGGCGGTTTGTTAAGTCAGATGTGAAATCCCCGGGCTCAACCTGGGCACTGCATCTGATACTGGCAAGCTTGAGTCTCGTAGAGGGGGGTAGAATTCCAGGTGTAGCGGTGAAATGCGTAGAGATCTGGAGGAATACCGGTGGCGAAGGCGGCCCCCTGGACGAAGACTGACGCTCAGGTGCGAAAGCGTGGGGGGCACAC
+
AAB?>>A?@AAAGFBG?2EAFGG2E2BFGFF5ABEAEEEBFGHFFCGFEEGGGCEEFDDGFHHGFF4E@GBBB@44BFGHGGGGE/G3GHHCHHE/B/BFGHDGHHFGHHG2GFCCEGFHGGGHHFFCFA.EBC<<-@BDFFFFFFFEFF/99;9B-;;99/BFBF..9@EBFFFFFBFFBFFFFFF?C9=9AAA-@.A9=D>99;;AA..9--;AF/BBFFF.:AFBFBB@9;-9FD.9@D--;@@.;F
@M03896:38:000000000-B4D98:1:1104:6100:21103 1:N:0:164
TACGGAGGGTGCAAGCGTTAATCGGAATTACTGGGCGTAAAGCGCACGCAGGCGGTTTGTTAAGTCAGATGTGAAATCCCCGGGCTCAACCTGGGAACTGCATCTGATACTGGCAAGCTTGAGTCTCGTAGAGGGGGGTAGAATTCCAGGTGTAGCGGTGAAATGCGTAGAGATCTGGAGGAATACCGGTGGCGAAGGCGGCCCCCTGGACGAAGACTGACGCTCAGGTGCGAAAGCGTGGGGAGCAAACA
+
ABBAAABDD?AAFGGFG2EEFGGDEEFGHHBFB32AAEEEFHHGGFGGGFEFGC/EEEAC2FEFFFBBGH3@BFG4BGHHGEGGFEHHHHHFHFGACCFFHHGHHFFGHHFFHHGGGHHHFHHGHGGGFEEEGF??D;>AEFFFFFFFFE/B;BBBA@999FFFBFA;A=EFEFFFFB/ADDFFFFFFA9@DADA=BDFFFFFFFFFFFFFFBDFDFFEFFFFFFFBFBFF@.@DAFF9A;B@ADFFFFF?
@M03896:38:000000000-B4D98:1:1104:9878:21105 1:N:0:164
TACGTAGGGTGCGAGCGTTGTCCGGAATTACTGGGCGTAAAGAGCTCGTAGGTGGTTTGTCGCGTCGTCTGTGAAATCCCGGGGCTTAACTTCGGGCGTGCAGGCGATACGGGCATAACTTGAGTGCTGTAGGGGAGACTGGAATTCCTGGTGTAGCGGTGAAATGCGCAGATATCAGGAGGAACACCAATGGCGAAGGCAGGTCTCTGGGCAGTAACTGACGCTGAGGAGCGCAAGCATGGGTAGCGAC
+
AAAAAFF@?F?A?EGG?AECFGHEAEEFHHFBB3BBEECBEGHFCGHGGGFEHHGGGHDH@??/>E?E?1?BBFFFFFGHG>E/EEFGFGFHH/B?BDBCGHHCC//A<CC<@DC/B=CGH0DCDGDD0=DHFFGGGGCHC.CCBFGB0B9C99B9C;9C@EFG;0;;AA;-;/BFFFBF?A?FFFFFEAFFB9-@A@DE.A;AFBFFBFF...BFFFFB/B.:A;A.9/.A;-9--;BBFF.B/./-=-
@M03896:38:000000000-B4D98:1:1104:9890:21119 1:N:0:164
TACGTAGGGTGCGAGCGTTGTCCGGAATTACTGGGCGTAAAGAGCTCGTAGGTGGTTTGTCGCGTCGTCTGTGAAATCCCGGGGCTTAACTTCGGGCGTGCAGGCGATACGGGCATAACTTGAGTGCTGTAGGGGAGACTGGAATTCCTGGTGTAGCGGTGAAATGCGCAGATATCAGGAGGAACACCAATGGCGAAGGCAGGTCTCTGGGCAGTAACTGACGCTGAGGAGCGAAAGCATGGGTAGCGAA
+
ABBAAFFCCFAAEEGGCAFCFGHEFFGFHHFHCBFFEEFEHHHHGFHGGGGGGHGGGHGHDBF@EFCE?1CBBFHHFFGHGEGEEEFGHGFHHEC/>BCFDHH0C@?DGGAEGFDCFDFGHGFGGHGHDGHBGGCDGGEFF=FHGGGFGFBFF900;;:=;EFGC0BCEA@-FFFFFFBFEDFFFFFFFFFFFFC;FFDE?A-AFFFFFFE;BDBFFFFBFBAFDADFFFDFDFFFFFFFFFFFBAB-@B
@M03896:38:000000000-B4D98:1:1104:24818:21970 1:N:0:164
TACGTAGGGGGCAAGCGTTATCCGGAATTACTGGGTGTAAAGGGTGCGTAGGTGGTATGGCAAGTCAGAAGTGAAAACCCAGGGCTTAACTCTGGGACTGCTTTTGAAACTGTCAGACTGGAGTGCAGGAGAGGTAAGCGGAATTCCTAGTGTAGCGGTGAAATGCGTAGATATTAGGAGGAACATCAGTGGCGAAGGCGGCTTACTGGACTGAAACTGACACTGAGGCACGAAAGCGTGGGGAGCAAACA
+
BCCCAFFCCBBDCFCEGCGGGGGEFEGGHHFGBBF3EEGHHHHGHFGGGGGGGHGEFFGG?BBFFGHHFBGBFGHFGBEEGEGFEGGHHGHHHGHGHHHHHFGHHHGGHHF3GBFDHGHFGGCGGGHHHGGHEEGHHHFCACFFFFGHHFBGGFGGC>=AEHHHDFEEGGGHHGHHHHHHGGGGEFHEGFGGEGCCFGGGAFFFFFFFFF?FFFFFFFFFFBFFFFFFFEAADADDFFFFFFF?FFFFFFF
@M03896:38:000000000-B4D98:1:1104:24445:22254 1:N:0:164
TACGGAGGGTGCAAGCGTTGTCCGGAATCATTGGGCGTAAAGCGTTCGTAGGCGGCATGACAAGTCTGGTGTTAAATTCCGGGGCTCAACCTCGGTTCGGCACTGGATACTGTTGAGCTAGAATGTGGTAGAGGTGAAGGGAATTCCTGGTGTAGCGGTGAAATGCGTAGATATCAGGAGGAACACCGGTGGCGTAAGCGCTTCACTGGGCCATTATTGACGCTGCGGACCGAACGCCGGCGGAGCGA
+
A3AB?AADBAA>F5GF?AEEFGHF2FGGHHGHB3ABAEEE1DGFGGGGGHFDHEEEEEF3@BBFFHFHH3FGEHBFFHHHHEG?>EHHGHHHHGGGG/</B?CHHG0?GHFFGGF1GFF?11=GHFDFHFFD1<GE0GBGDC.<C0GBBG/CC:0;-:;;ECFF00;;E?GFBFFGFFG.../C9CA-A@;.;@;=.FFB<E9;/99;..;A.B9;:9/BF?DF..@-9-99>B9>?9---99-----
@M03896:38:000000000-B4D98:1:1104:11114:22621 1:N:0:164
TACGGAGGGTGCAAGCGTTAATCGGAATTACTGGGCGTAAAGCGCACGCAGGCGGTTTGTTAAGTCAGATGTGAAATCCCCGGGCTCAACCTGGGAACTGCATCTGATACTGGCAAGCTTGAGTCTCGTAGAGGGGGGTAGAATTCCAGGTGTAGCGGTGAAATGCGTAGAGATCTGGAGGAATACCGGTGGCGAAGGCGGCCCCCTGGACGAAGACTGACGCTCAGGTGCGAAAGCGTGGGGAGCAAACA
+
BBBBAABBB?AAFGGCE2EEFGHFFEFFHHFFB3C2EEEEEHHGG?EGGGEFGCCEGDEFGHGHGHBEFGBBBFGHHHHHGGGGGGHHHHHHFFFHFFGGHHHGHFFFHHFDHGHFFHHHHHGHGHGHFGFFFCFCF;DFFFFFFFFFFF/B;;BFC@;9AFFFFFDADCEFFFFFFFFFFFFFFFFFF@DAFCFFFFFACCFFFFCFFFFFF;DDFFFFFDD?FFBFFFF@DDB?FD;A>AFABDFFF?.
@M03896:38:000000000-B4D98:1:1104:11095:22625 1:N:0:164
TACGGAGGGTGCAAGCGTTAATCGGAATTACTGGGCGTAAAGCGCACGCAGGCGGTTTGTTAAGTCAGATGTGAAATCCCCGGGCTCAACCTGGGAACTGCATCTGATACTGGCAAGCTTGAGTCTCGTAGAGGGGGGTAGAATTCCAGGTGTAGCGGTGAAATGCGTAGAGATCTGGAGGAATACCGGTGGCGAAGGCGGCCCCCTGGACGAAGACTGACGCTCAGGTGCGAAAGCGTGGGGAGCAAACA
+
AAAAA>>?D?AAGGGCE?FAFGHGEB2FGFFGBACAEEAEGHHEGCFGGEEEGGGEGGGGGFGFFH4FFHBBBFFFBGGGGGGGEGHHHHHHHGGHFEGHHHEHHHGHGHGFFHGFFHHHHFF?GGHHFDE.=FDCCC@DFBFFFFFFFEFF;;:;@B.@.FBFFFDADCFFFFFFFEBFFDFFFFFFF@>DFDFACDECDFCFFDDEABFDFBDFFFB;B.ADDFFFFFFCFDFFFFF?@DFEAFFFFFA
@M03896:38:000000000-B4D98:1:1104:11110:22638 1:N:0:164
TACGGAGGGTGCAAGCGTTAATCGGAATTACTGGGCGTAAAGCGCACGCAGGCGGTTTGTTAAGTCAGATGTGAAATCCCCGGGCTCAACCTGGGAACTGCATCTGATACTGGCAAGCTTGAGTCTCGTAGAGGGGGGTAGAATTCCAGGTGTAGCGGTGAAATGCGTAGAGATCTGGAGGAATACCGGTGGCGAAGGCGGCCCCCTGGACGAAGACTGACGCTCAGGTGCGAAAGCGTGGGGAGCAAACA
+
BCCBAABBBAAACGGGGCEEEGHGGFGGHFDFBBFEEEEEGHHGG?EEGCFCGGGGGEGFGHHHFH4FHHFBFGFGGHHHGGGFEGHGHHHHHHGH?FFGHHGHHHHHFHGFHHHEGHHHHFGGGHGGFEFFGHG-<A@DFFFFFFFEFFBF;;B;@B9@AFFFFFD;DCEFFFFFFFBFADB0FFFDF=DFFFFFBFFFFFFFFFBFFFFFFFFFEB:;BFFFDFFFBFFFAD-9BD.;-CC?ADEFFA.
@M03896:38:000000000-B4D98:1:1104:9965:22992 1:N:0:164
AACGTAGGGTGCAAGCGTTGTCCGGAATTACTGGGTGTAAAGGGAGCGCAGGCGGACCGGCAAGTTGGAAGTGAAAACTATGGGCTCAACCCATAAATTGCTTTCAAAACTGCTGGCCTTGAGTAGTGCAGAGGTAGGTGGAATTCCCGGTGTAGCGGTGGAATGCGTAGATATCGGGAGGAACACCAGTGGCGAAGGCGACCTACTGGGCACCAACTGACGCTGAGGCTCGAAAGCATGGGTAGCAAACA
+
?AABAFF@AF@ACGGA2EEEFGHAEFGGHFD553BAEEHHFFFGHGE?EGGCEEFEEEEF>>>CBGB@3FBBFGHHGBBFFGHHGHHGGFHGGH222BBFGGHHHHHGHH?DGF@2EGFHGHB?FHHGHGFF/FFFGGBGFF1FFHHHG@@DE<0=-<;AACGHFC:;EGGGGGGGG-9A-EFGGFG?.;CB;@->-;;;=DCD/BFF9AEFFFFEAFF9F.ADFBFEFFF--9.A/BFBFEFF.;;FFF.
@M03896:38:000000000-B4D98:1:1104:9981:23001 1:N:0:164
AACGTAGGGTGCAAGCGTTGTCCGGAATTACTGGGTGTAAAGGGAGCGCAGGCGGACCGGCAAGTTGGAAGTGAAAACTATGGGCTCAACCCATAAATTGCTTTCAAAACTGCTGGCCTTGAGTAGTGCAGAGGTAGGTGGAATTCCCGGTGTAGCGGTGGAATGCGTAGATATCGGGAGGAACACCAGTGGCGAAGGCGACCTACTGGGCACCAACTGACGCTGAGGCTCGAAAGCATGGGTAGCAAACA
+
>AA?>CFBBFAAGGGG?AEEFGHECDGGHGFFB3AAEFGG5FHGGGGGGFG0EEEE>>>E>>>CFHBBFGBBGFHHHEFFFGHHGFHFGFHGGB222FGGGFGHHHGHFH?FFF@<AFFGFGFFHHHFHHGGEGFG1F1GFFFGFGGGDGC@C<<D-<=ADHHHHG.=EFGGFFFEB9BGAEFGGGG?CFFGEFFFAFA=@;BDBFFF9E.BDF?ADB9;F?ADDAF.EEA-99..BBFFFFFFA9BFF?:
@M03896:38:000000000-B4D98:1:1104:9963:23016 1:N:0:164
AACGTAGGGTGTAAGCGTTGTCCGGAATTACTGGGTGTAAAGGGAGCGCAGGCGGACCGGCAAGTTGGAAGTGAAAACTATGGGCTCAACCCATAAATTGCTTTCAAAACTGCTGGCCTTGAGTAGTGCAGAGGTAGGTGGAATTCCCGGTGTAGCGGTGGAATGCGTAGATATCGGGAGGAACACCAGTGGCGAAGGCGACCTACTGGGCACCAACTGACGCTGAGGCTCGAAAGCATGGGTAGCAAACA
+
AAAAACFAB4>2BFGFGAEECGHECE2FHGBGCAAAEEGFGHFGHGGGFGGGGE@@EE>>>>>FFGBB3DGBFFE4FEFFFFHFFHHGGHHFGBBGFGHHHHGHHHHHHH?DGD22/GFHHHBFGHFFGHHHCCGGGABDFGGHHGHHGG-@ADDDC;;AAHHHFFCCEGGGFGGGFADCGDBAFFFGFFGGAFFFFFEFFFFFFFFFBFEBFEAEDFFFFFFFFBF?FFF@@BDFFFFFFFFFFFFFFFF
@M03896:38:000000000-B4D98:1:1104:7680:24312 1:N:0:164
TACGGAGGGTGCAAGCGTTAATCGGAATTACTGGGCGTAAAGCGCACGCAGGCGGTTTGTTAAGTCAGATGTGAAATCCCCGGGCTCAACCTGGGAACTGCATCTGATACTGGCAAGCTTGAGTCTCGTAGAGGGGGGTAGAATTCCAGGTGTAGCGGTGAAATGCGTAGAGATCTGGAGGAATACCGGTGGCGAAGGCGGCCCCCTGGACGAAGACTGACGCTCAGGTGCGAAAGCGTGGGGAGCAAACA
+
BBBBAABBBABAFGFEF?FAFGGFGEFFGFFFBFGBEEEEHHHGGCEGGFGCFGGGGGGHHGGHHH4FGHGFFFHHGHHHGEGE>EHHHHHHHHGFFAFFHHHHHHEHHHGGGA@FFHHHHHHHHHHHGGGGHHGGGABDFFFFFFFFFFBFBBBFDFADFFFFFFDDFF?FBFFFFFFFFFFFFFFFB@DF;BBFDFFFFFFFFFA:AF.BB@DDBFF9BFFFFFFFFFBDDABDFFFFFD;EFDEFFFF
@M03896:38:000000000-B4D98:1:1104:7663:24324 1:N:0:164
TACGGAGGGTGCAAGCGTTAATCGGAATTACTGGGCGTAAAGCGCACGCAGGCGGTTTGTTAAGTCAGATGTGAAATCCCCGGGCTCAACCTGGGAACTGCATCTGATACTGGCAAGCTTGAGTCTCGTAGAGGGGGGTAGAATTCCAGGTGTAGCGGTGAAATGCGTAGAGATCTGGAGGAATACCGGTGGCGAAGGCGGCCCCCTGGACGAAGACTGACGCTCAGGTGCGAAAGCGTGGGGAGCAAACA
+
BBBBBAA?B2AAB5GGF2E2FGHED2AFHFDFCBAAEEFEHHHGGGGGGEAEGCECGEAGFGGHHHEGHHGFGEGGFGGHGGG?EEHHHHHGHHEFFCGGHHHHHHBDGHFFGEFGGHHHHFGGHHGHFDGGHGGCGBBDFBFFFFFFFF/FFBBFB?ABFFFFFFDA.=9FFFFFFFFFF?FFFFFDB@BFFBB;=FEB?BBBBBBFFFFBBBADBFFFFFFFFFFFFFFB?B?ABAFFBB>E?FFFFF.
@M03896:38:000000000-B4D98:1:1104:15368:24804 1:N:0:164
TACGGAGGGTGCAAGCGTTAATCGGAATTACTGGGCGTAAAGCGCACGCAGGCGGTTTGTTAAGTCAGATGTGAAATCCCCGGGCTCAACCTGGGCACTGCATCTGATACTGGCAAGCTTGAGTCTCGTAGAGGGGGGTAGAATTCCAGGTGTAGCGGTGAAATGCGTAGAGATCTGGAGGAATACCGGTGGCGAAGGCGGCCCCCTGGACGAAGACTGACGCTCAGGTGCGAAAGCGTGGGGAGCAAACA
+
ABBAA>A22>2>FGGGFCFAAGFBEEFFGHFHCBCAAAEEGHHGE?EEFEE0?EEGGGGH1FGHGHBFGGEB4@GGFGFGGCECEEHHHHHHHGG/BCFGHEHGBDFHHHGHHGHBFHHHECFHHHGGFEFADHGG?;-9EFFBFFFBF///;:BBB?;BEFBFFFFFFBEFFFFFFF/ADFFFFFFFB=BFAB<BB.E--@9BBB-:.;F?-=A?FBF/F.99ADBFFFB@.=@ABA.A--=.-9.BFFA
@M03896:38:000000000-B4D98:1:1104:19068:25132 1:N:0:164
TACGGAGGGTGCAAGCGTTAATCGGAATTACTGGGCGTAAAGCGCACGCAGGCGGTTTGTTAAGTCAGATGTGAAATCCCCGGGCTCAACCTGGGAACTGCATCTGATACTGGCAAGCTTGAGTCTCGTAGAGGGGGGTAGAATTCCAGGTGTAGCGGTGAAATGCGTAGAGATCTGGAGGAATACCGGTGGCGAAGGCGGCCCCCTGGACGAAGACTGACGCTCAGGTGCGAAAGCGTGGGGAGCAAACA
+
AAA33>ADBAAAGFFG?EGGGGHBBEFGHHDFBBABAAFEHHHGGGGEFGG?EEGGGGGHFGHHHHHHGFHBBGGFHHGHGFEGEEHHHHHHHHGACFHHGHGHHHBGHHGFHGHGGGHGFGBGHHGC?EFF1FACCFFAAFFFFFFBFEBFF99FA@;@EBFFBF;;ADEFBFFFFBBFDFFFFFFFD@ADABBD@DA--@BFBDDAAFFFCDFFF/;;FFDDDDFFFFFBFAFFFDFB=DFFFFFFFF?
@M03896:38:000000000-B4D98:1:1104:19053:25141 1:N:0:164
TACGGAGGGTGCAAGCGTTAATCGGAATTACTGGGCGTAAAGCGCACGCAGGCGGTTTGTTAAGTCAGATGTGAAATCCCCGGGCTCAACCTGGGAACTGCATCTGATACTGGCAAGCTTGAGTCTCGTAGAGGGGGGTAGAATTCCAGGTGTAGCGGTGAAATGCGTAGAGATCTGGAGGAATACCGGTGGCGAAGGCGGCCCCCTGGACGAAGACTGACGCTCAGGTGCGAAAGCGTGGGGAGCAAACA
+
ABAAAAADB2AAFGFEE?EEFGHF?EFFHHDDB3AAEEFDHHHGGGGGEGEEGEEEGAEGGHHHHHGHHGFFFHHHGHHHGEGFEGHHHHHHHFFFHGHHHHHHHGHGHHHFGHFFFHGGFGGHHHGFFDFF1FCCF;FDFFFFFFFFFF/FB;BF;@.;EFFFBFA:.BAFFFFFFFFFFFFFFFFDB@=FADFFCDE@;DFFFFA;AFFFC;A.FFB/BFF?FFFEBFB;AFFDFD99=;-.>AEFFFF
@M03896:38:000000000-B4D98:1:1104:19069:25152 1:N:0:164
TACGGAGGGTGCAAGCGTTAATCGGAATTACTGGGCGTAAAGCGCACGCAGGCGGTTTGTTAAGTCAGATGTGAAATCCCCGGGCTCAACCTGGGAACTGCATCTGATACTGGCAAGCTTGAGTCTCGTAGAGGGGGGTAGAATTCCAGGTGTAGCGGTGAAATGCGTAGAGATCTGGAGGAATACCGGTGGCGAAGGCGGCCCCCTGGACGAAGACTGACGCTCAGGTGCGAAAGCGTGGGGAGCAAACA
+
ABB@A?ABBBBAGGGG?EFEGGHFEEFGHGEFB32BAEAEHHHGGGGGGEGCEEFGGGGHGG4GHHFHGHFBBG4FGHHHGEGGEGHHHHHHFGEHHGHEGHHHHGHHHHFFHHHHGHHHFFFGHHGF?EFFFHGGCADFFFBFFFFFFFFFF/9;9>:@A9FFFF;;AB?FFFFFFFFEDBFFBFFFDDFF;@9@@F99=BF@BFBAFFFF9=D?BBFBFAA.;ABFFFF-ADB.FDFF;AA9-:ABFF9
@M03896:38:000000000-B4D98:1:1104:23505:25379 1:N:0:164
TACGGAGGGTGCAAGCGTTAATCGGAATTACTGGGCGTAAAGCGCACGCAGGCGGTTTGTTAAGTCAGATGTGAAATCCCCGGGCTCAACCTGGGAACTGCATCTGATCCTGGCCAGCTTGAGTCTCGTAGAGGGGGGTAGAATTCCAGGTGTAGCGGTGAAATGCGTAGAGATCTGAAGGAATACCGGTGGCGAAGGCGGCCCCCTGGACTACGACTGACGCTCAGGTGCGAAAGCGTGGGGAGCAAACA
+
>3A33AA2AABAFGGFEAEEFGGAAEAFHHDF532BAAEEFFFAEEEAEE?0B>EEEEEHFGHHGGHBDHFBEG4FGFFGF/E@<>FGHHHGB0/01?G1BDFGF1>F1FH10@0?/?GF?GHHHHGGFGFGFBG--@B;;:/FFFFFF/;BF;;B9-9;99FFB;9;ABEF/9/BF/;/:ABFBFFA9;@.9-;9@D;9-@BBBBB99;A/;/9.;:./B...;;//B/;99B-99.9A;>@9-;;9/9.
@M03896:38:000000000-B4D98:1:1104:23494:25394 1:N:0:164
TACGGAGGGTGCAAGCGTTAATCGGAATTACTGGGCGTAAAGCGCACGCAGGCGGTTTGTTAAGTCAGATGTGAAATCCCCGGGCTCAACCTGGGAACTGCATCTGATACTGGCAAGCTTGAGTCTCGTAGAGGGGGGTAGAATTCCAGGTGTAGCGGTGAAATGCGTAGAGATCTGGAGGAATACCGGTGGCGAAGGCGGCCCCCTGGACGAAGACTGACGCTCAGGTGCGAAAGCGTGGGGAGCAAACA
+
BCCCAABCCAAAFGGFFCGEFGHFGGGGHHFFCBFFEEFEHHHGGCFGGCGGGGGGGGGHGHGHHHHHHGGBGHHGGHHHGGGGEFHHHHHHHHGHHGHHHHHHHHHHHHGFHHGHGHHHHFGGHHHHGGGGHH.@CFFDFFFFFFFFFFFFFBFFFD;DEFFFFFDADFFFFFFFFFFFFFFFFFFFFBFFFFDFCFFFFFCFFF-A.B9:;-.;:09;BAD.AAFB009-9@;.9:;ADF;.9;AFF..
@M03896:38:000000000-B4D98:1:1104:23504:25410 1:N:0:164
TACGGAGGGTGCAAGCGTTAATCGGAATTACTGGGCGTAAAGCGCACGCAGGCGGTTTGTTAAGTCAGATGTGAAATCCCCGGGCTCAACCTGGGAACTGCATCTGATACTGGCAAGCTTGAGTCTCGTAGAGGGGGGTAGAATTCCAGGTGTAGCGGTGAAATGCGTAGAGATCTGGAGGAATACCGGTGGCGAAGGCGGCCCCCTGGACGAAGACTGACGCTCAGGTGCGAAAGCGTGGGGAGCAAACA
+
ABB@AABCCABAFGGGCEGGGFHFEEAFHHFFBBBBAEAFHHHGGGGGGGGCFFGGGGGHGGHHGHHHFHBBBGFHGHHHGGGCEEHGGHHHHGG0FGHHHHHHHHGFHHGGFFCB/FGGGGGHHHGG<CFFFF.CDAFDFFFFFFFFFFBFB:;BDFADFFFFFB;AAD?FFFFFFFFF?9FFFFFF;->DFDB;BBE--@BDCD>AE/.;-9A.BFF9F.DDDDFFB9B=?BADFFFF;DFADD.FFF.
@M03896:38:000000000-B4D98:1:1104:7964:26086 1:N:0:164
TACGGAGGGTGCAAGCGTTAATCGGAATTACTGGGCGTAAAGCGCACGCAGGCGGTTTGTTAAGTCAGATGTGAAATCCCCGGGCTCAACCTGGGAACTGCATCTGATACTGGCAAGCTTGAGTCTCGTAGAGGGGGGTAGAATTCCAGGTGTAGCGGTGAAATGCGTAGAAATCTGGAGGAATACCGGTGGCGAAGGCGGCCCCCTGGACGAAGACTGACGCTCAGGTGCGAAAGCGTGGGGAGCAAACA
+
ABBAA>ADBABAFGGGCCGEFGHFEBFFHHFFBBABEEEEHHHGGCFFEEEGGFGGFGEHFFFGHHGHFFFFFFFEFHHHGGGGEEHHHHHHHHGHGAFFGHHHHHGHHHGBFHGFGHHHGHHHHHHFFGAFHHGGCCFDFFFFFFFFFF/BB;9BCDDFFFFFFFAAFFFFFFFFFFFFFFFFFFFDBDFFABFFFBE@CFFFFFFE?FF;DDFFFFFBFFDDFFFFFFFBFFFAFDADCADFFFFFFFA
@M03896:38:000000000-B4D98:1:1104:11487:26094 1:N:0:164
TACGTAGGGGGCAAGCGTTATCCGGAATTACTGGGTGTAAAGGGTGCGTAGGTGGTATGGCAAGTCAGAAGTGAAAACCCAGGGCTTAACTCTGGGACTGCTTTTGAAACTGTCAGACTGGAGTGCAGGAGAGGTAAGCGGAATTCCTAGTGTAGCGGTGAAATGCGTAGATATTAGGAGGAACATCAGTGGCGAAGGCGGCTTACTGGACTGAAACTGACACTGAGGCACGAAAGCGTGGGGAGCAAACA
+
BBBAAFFBBA@>EFCECCGGGGHEEEEFHHFHCFF3EEHHHHHGHGEFFGGGFHGFFFGGBBBCGHFGFGBBGFHHFBEEGEFF?FFHHHHHHHFFHHHHHHHHHHGHHHGFHEFBHFFFFGAFHHHHHGGGEEGFHHG?ACFGHHHGHFDGF>DGC><<EHHHEGA<ECGHHGHHHFHGGEHHFHHGFFGGCBCGG?C9BFFFFFFFFFFFFFFFFFFFFFFFFFFFFEA;DDFFFFFFFFFFFDEFFFF
@M03896:38:000000000-B4D98:1:1104:11497:26108 1:N:0:164
TACGTAGGGGGCAAGCGTTATCCGGAATTACTGGGTGTAAAGGGTGCGTAGGTGGTATGGCAAGTCAGAAGTGAAAACCCAGGGCTTAACTCTGGGACTGCTTTTGAAACTGTCAGACTGGAGTGCAGGAGAGGTAAGCGGAATTCCTAGTGTAGCGGTGAAATGCGTAGATATTAGGAGGAACATCAGTGGCGAAGGCGGCTTACTGGACTGAAACTGACACTGAGGCACGAAAGCGTGGGGAGCAAACA
+
AAA3>FFB???>EFAF?EEEEGHE2EEFHHDBEBA3EEGGHHHGGFEGGEGFFGGG5FCGBBFFDGBEGDFFFHGHHFFGGGGG?GGFGFHHHHGBFGFFGFGHHHFGFG3DGEEFHFFF?FAGHGHHFGFFDDFB@GF/<ADFHHHBGFDGF>>GC>=CEHGHFF.<ACEHBHHHHHGHGCGG/:GFCCFB;?A?D?EBFDADBB;;9FFFAFBFBBBBFBFFB/BAEFEADDBAFDFFF;BFFDFFFF.
@M03896:38:000000000-B4D98:1:1104:22446:26317 1:N:0:164
TACGGAGGGTGCAAGCGTTAATCGGAATTACTGGGCGTAAAGCGCACGCAGGCGGTTTGTTAAGTCAGATGTGAAATCCCCGGGCTCAACCTGGGAACTGCATCTGATACTGGCAAGCTTGAGTCTCGTAGAGGGGGGTAGAATTCCAGGTGTAGCGGTGAAATGCGTAGAGATCTGGAGGAATACCGGTGGCGAAGGCGGCCCCCTGGACGAAGACTGACGCTCAGGTGCGAAAGCGTGGGGAGCAAACA
+
ABBAAABCCAAAFGGGGCGEGGHFGGGGHFFFBBFAEEEEHHHGGCFGGGGFGGGGGGGHGHGHHHFHHHFBFHHBFHGHGGGGEGHGHHHHHHGHHGHHHHHHHHHHHHGFHHHFGHHHHGGHHHGHFGGGGHGGGFFDFFFFFFFFFFFFF;BFF@;CFFFFFFDADFFFFFFFFFFFFFFFFFFFB@AFACFFFFFFFFFFFFFFFFFCDFFFFFFFFFFFFFEFFFB@DFFFFFFFFFFFFFFFFFF
@M03896:38:000000000-B4D98:1:1104:12748:27492 1:N:0:164
TACGGAGGGTGCAAGCGTTAATCGGAATTACTGGGCGTAAAGCGCACGCAGGCGGTTTGTTAAGTCAGATGTGAAATCCCCGGGCTCAACCTGGGAACTGCATCTGATACTGGCAAGCTTGAGTCTCGTAGAGGGGGGTAGAATTCCAGGTGTAGCGGTGAAATGCGTAGAGATCTGGAGGAATACCGGTGGCGAAGGCGGCCCCCTGGACGAAGACTGACGCTCAGGTGCGAAAGCGTGGGGAGCAAACA
+
AAAAAAABDAAA4ABFAAEGCGHFEDFGHHDFD3CAAEEGGHHGGCFEF?EEFGGGFGGHFFGFFHDFGHFFGFFFHHHHGGGFEFHEFHHHHGFG?FGGGHHHHHHFEHGHHHHBGHHHFGGHGGGGFFGGHHGCC@:AEFFFFFFEFFBFB;BF@DADEFFFFB;;A@AF/FFFFEBFDDF//:BD-9;AFDD-9AEC;=@BB@@EEFF;@A:;FFB9BA.DA?//BFF-.B-.BD9D=DCE;;EFFFA
@M03896:38:000000000-B4D98:1:1104:18278:28716 1:N:0:164
TACGGAGGGTGCAAGCGTTAATCGGAATTACTGGGCGTAAAGCGCACGCAGGCGGTTTGTTAAGTCAGATGTGAAATCCCCGGGCTCAACCTGGGAACTGCATCTGATACTGGCAAGCTTGAGTCTCGTAGAGGGGGGTAGAATTCCAGGTGTAGCGGTGAAATGCGTAGAGATCTGGAGGAATACCGGTGGCGAAGGCGGCCCCCTGGACGAAGACTGACGCTCAGGTGCGAAAGCGTGGGGAGCAAACA
+
ABB?AAADC?AAGGGCE?EEFGHFE2AFGCDD5ABAEEFEGHHGGCGGGECEGFCEGEE2BFGFHHGHGEDBFEF4BFGHGGGFEEHHHHHHHGFHGGHHHHHHHHGHHHFFGHHGGHHHHHHHHHHHFFGFFFGCGFFFFFFFFFFFFFFFF;BFC;9;AFFFFFFADF?F/BFFFFFFFFFFFFFFC@BFF@CFFFFBFFFFFF=E.BA=A@DAFFFFFFF?DDFFFBFCFFFDFFFDBC=EFDEFFF?
@M03896:38:000000000-B4D98:1:1104:13474:28749 1:N:0:164
TACGGAGGGTGCAAGCGTTAATCGGAATTACTGGGCGTAAAGCGCACGCAGGCGGTTTGTTAAGTCAGATGTGAAATCCCCGGGCTCAACCTGGGCACTGCATCTGATACTGGCAAGCTTGAGTCTCGTAGAGGGGGGTAGAATTCCAGGTGTAGCGGTGAAATGCGTAGAGATCTGGAGGAATACCGGTGGCGAAGGCGGCCCCCTGGACGAAGACTGACGCTCAGGTGCGAAAGCGTGGGGAGCAAACA
+
ABB@AAADB2A>FGGGG?EEGGHFEA2FGGFGB32BAEEEGHHGGCGGGCEEFE/ECE1FFG4EGHFFFHFFBGH4FGGHGECEEEHHHHHGFA?/BCHGGHFHHFFHFHHFGGGBCGHHBCGHHHHGFEGGFCD@CD@DFFFFFFFFFFBFB;FB=9;-AFFF9FAAFFFFBFFFFFFF..BFFFFF>9D?A>9BCDEBFAB9DFCEEFF@--DABFF9FDDA?DFEFFF@DFFFFFDFFFA.BAEFFF?
@M03896:38:000000000-B4D98:1:1104:17579:28793 1:N:0:164
TACGGAGGGTGCAAGCGTTAATCGGAATTACTGGGCGTAAAGCGCACGCAGGCGGTTTGTTAAGTCAGATGTGAAATCCCCGGGCTCAACCTGGGAACTGCATCTGATACTGGCAAGCTTGAGTCTCGTAGAGGGGGGTAGAATTCCAGGTGTAGCGGTGAAATGCGTAGAGATCTGGAGGAATACCGGTGGCGAAGGCGGCCCCCTGGACGAAGACTGACGCTCAGGTGCGAAAGCGTGGGGAGCAAACA
+
ACB@AAABDABAFGGCECGEFGHFFEFFHHFCBBAAEEFEHHHGGCFEEFGGGGGGGGGHHHFHHHGHHGFBFHFHGHHHGGGGEEHGHHHHHHGHGEHGHHHHHHGHHHGFHHHFGHHHGGHHHHGFFGGFGHG?CFDDEFFFFFFFFFBFFBFFF@:@EFFFFF:ADFFFFFFFFFFFBFFFFFFFDDAFACCFFFA@CFFFFFBAEFFBF;AABFFFFDADFFFFFFF@.C=DFFDFFFFEADFFFF.
@M03896:38:000000000-B4D98:1:1104:17589:28810 1:N:0:164
TACGGAGGGTGCAAGCGTTAATCGGAATTACTGGGCGTAAAGCGCACGCAGGCGGTTTGTTAAGTCAGATGTGAAATCCCCGGGCTCAACCTGGGAACTGCATCTGATACTGGCAAGCTTGAGTCTCGTAGAGGGGGGTAGAATTCCAGGTGTAGCGGTGAAATGCGTAGAGATCTGGAGGAATACCGGTGGCGAAGGCGGCCCCCTGGACGAAGACTGACGCTCAGGTGCGAAAGCGTGGGGAGCAAACA
+
BCCBAABBCAAAGGGGECGEEGHFFGGGHHDCBBFBEEEFHHHGGCGGGGGGGGGEGGGHHH4GGHBGHGFBFBGHFHHHGGGGEFHHHHHHHG/GGGHHHGHHHHEHHHGHHHHHGHHHHFGHHHHHGGGFFHG@CFFDFFFFFFFFFFEFFBFFA@:BEFFFFFD:ABAFFFFFFFBFDFFFEFFFC-;DA@BFFFEFFFCDFF=EFFFFFDFDFFFBFFFFFFFBFFFFFFA?FFFFFFA.=DEFFF.
@M03896:38:000000000-B4D98:1:1105:15093:3427 1:N:0:164
TACGGAGGGTGCAAGCGTTAATCGGAATTACTGGGCGTAAAGCGCACGCAGGCGGTTTGTTAAGTCAGATGTGAAATCCCCGGGCTCAACCTGGGAACTGCATCTGATACTGGCAAGCTTGAGTCTCGTAGAGGGGGGTAGAATTCCAGGTGTAGCGGTGAAATGCGTAGAGATCTGGAGGAATACCGGTGGCGAAGGCGGCCCCCTGGACGAAGACTGACGCTCAGGTGCGAAAGCGTGGGGAGCAAACA
+
BCCBBBBBD?AAFGGF?2FCFGGFEFGGHGD55BBAAAEEHHHGG?EEGGGCEEC@FGGHHHHHFG4BGGHBGGHHHHHHGGGCGGHGGHHHGGGHHEFFHHFHHGFHHHGEHGHFGHHHHGGGHHGH=EFEHHA-@C:;ABFFFFFFFFBFB;;;@;;@EFFFFFD;DFFFFFFFFFFFDFFFFFFFF;BDFFDFFFFC;ACFFFBEEEFFFFFDBFFFFDFDDFFBFFFA.@=:FFADAFA.;..BB..
@M03896:38:000000000-B4D98:1:1105:15080:3446 1:N:0:164
TACGGAGGGTGCAAGCGTTAATCGGAATTACTGGGCGTAAAGCGCACGCAGGCGGTTTGTTAAGTCAGATGTGAAATCCCCGGGCTCAACCTGGGAACTGCATCTGATACTGGCAAGCTTGAGTCTCGTAGAGGGGGGTAGAATTCCAGGTGTAGCGGTGAAATGCGTAGAGATCTGGAGGAATACCGGTGGCGAAGGCGGCCCCCTGGACGAAGACTGACGCTCAGGTGCGAAAGCGTGGGGAGCAAACA
+
AAAB?AAD?2AABFFCA2EEAFFEFEGGHGBB53ABAAAAEHHGG0EEGCEEEECCEEAFGHB@@F4B@FBBFGHGGHHHFCGEEEHFGHHFE0FCGFBFGGGF>>DDHFFBH/FGFGGGFGHHHHFG?AFFBBD<@=@9;;FBBFFFFFFB:;:B@=.9EFFF/BA:AAEFFFFFFBFF.DFFFFFFA9@DADFFFFE=FFFFFF@E.FFCF9DDFBFFFFF?ADBBBFBAABC?FB;99;AADFFFFF?
@M03896:38:000000000-B4D98:1:1105:15098:3451 1:N:0:164
TACGGAGGGTGCAAGCGTTAATCGGAATTACTGGGCGTAAAGCGCACGCAGGCGGTTTGTTAAGTCAGATGTGAAATCCCCGGGCTCAACCTGGGAACTGCATCTGATACTGGCAAGCTTGAGTCTCGTAGAGGGGGGTAGAATTCCAGGTGTAGCGGTGAAATGCGTAGAGATCTGGAGGAATACCGGTGGCGAAGGCGGCCCCCTGGACGAAGACTGACGCTCAGGTGCGAAAGCGTGGGGAGCAAACA
+
CCCCBBABBAAA4BGFA2EEAFGFEFGGHEDB5BABAAEFFHHGG?EFGGGGECE@EFGGHHHHGH4FGFHBGGHFHHHHGGGGGFHFFGHHHHGGHFBFGHBGGHHHHHGBGGH=?FGHHHFGHHGH?EFGHGDCCA@:;;BFFFFFFFFFB;;;;=:@EFFFFFA;ACFFFFFFFFFFBDFFFFFFF9BDFBBDDFFBFFFFFB;;?FF=@DFFF0BBBDDADFFF;F;=AD=AFD.;@CAEBD?FFF.
@M03896:38:000000000-B4D98:1:1105:22508:3696 1:N:0:164
AACGTAGGGTGCAAGCGTTGTCCGGAATTACTGGGTGTAAAGGGAGCGCAGGCGGACCGGCAAGTTGGAAGTGAAAACTATGGGCTCAACCCATAAATTGCTTTCAAAACTGCTGGCCTTGAGTAGTGCAGAGGTAGGTGGAATTCCCGGTGTAGCGGTGGAATGCGTAGATATCGGGAGGAACACCAGTGGCGAAGGCGACCTACTGGGCACCAACTGACGCTGAGGCTCGAAAGCATGGGTAGCAAACA
+
ABBCAFFBBFAABBGEE?E?CGGFEFGGHFDFBBA3EEGHHHHGHFGGGCGGECEE?>>EE@EFFH4B?BGFHFFDFFGGHHHHGFHGGHHGGFGGBBBFGHGHHFGGFG?DDD@FDHHHHGGF?GFFHHHHHGHGFEFDFGGGHHHHGF-@C<=DA<;AFEFHFGECEGGGGGGEGGGGGDFGFGGFGFFFEFFFFFFFFAFFFFFF;EAFFFFFFFFFFFDDDFFEFFA@>FFDFFFFFEBBEFFFFFA
@M03896:38:000000000-B4D98:1:1105:19474:3828 1:N:0:164
TACGGAGGGTGCAAGCGTTAATCGGAATTACTGGGCGTAAAGCGCACGCAGGCGGTTTGTTAAGTCAGATGTGAAATCCCCGGGCTCAACCTGGGAACTGCATCTGATACTGGCAAGCTTGAGTCTCGTAGAGGGGGGTAGAATTCCAGGTGTAGCGGTGAAATGCGTAGAGATCTGGAGGAATACCGGTGGCGAAGGCGGCCCCCTGGACGAAGACTGACGCTCAGGTGCGAAAGCGTGGGGAGCAAACA
+
AAA11>>D?AAA1FGE0AE003FBEEGGHHBFBABB/AEEHGHGEC?AEEG?E@EE//EB0BGHG221FGHGGGHGGHHFC/EE>EHHHHHCB0?FF/B<F<FF11?DGHGDC?<G/?F1?GHHFDGGFGCAGHG?A@>?EFF/B9BB/B/;B;;9;;;@FFFFFFA;A@FFFF:BFBFFFFFFFFFF<@;?-@@@?BF-;@=@-;;;?BF@-9A?BFFBFBAA--9FFFF;B@@FF?-A@@@F@AAFFF-
@M03896:38:000000000-B4D98:1:1105:19476:3847 1:N:0:164
TACGGAGGGTGCAAGCGTTAATCGGAATTACTGGGCGTAAAGCGCACGCAGGCGGTTTGTTAAGTCAGATGTGAAATCCCCGGGCTCAACCTGGGAACTGCATCTGATACTGGCAAGCTTGAGTCTCGTAGAGGGGGGTAGAATTCCAGGTGTAGCGGTGAAATGCGTAGAGATCTGGAGGAATACCGGTGGCGAAGGCGGCCCCCTGGACGAAGACTGACGCTCAGGTGCGAAAGCGTGGGGAGCAAACA
+
BCBAAABBCAAABEGF?AEEAGHFEEGGHHBD5BBBAAEEGHHGGCEEGGGGEEE@FFGHHHHHHH@@GHHHHHHGHHHHGGGGEGHHGHHHGHFHHFGGHHHGHGFHGHFFGGHGFHHHHGGHHHHHGGGGHHGGGF@AABFFFFFFFFBFF;;;@@ADFFFFFFAADFFFFFFFFFFFFFFFFFFFDCFFAFFFFFFAFFFFFFDEFFFFFFFFFFFFFFFFFFFFFFB@ADFFFFFFFFFFFDFFFF.
@M03896:38:000000000-B4D98:1:1105:19456:3848 1:N:0:164
TACGGAGGGTGCAAGCGTTAATCGGCATTACTGGGCGTAAAGCGCACGCAGGCGGTTTGTTAAGTCAGATGTGAAATCCCCGGGCTCAACCTGGGAACTGCATCTGATACTGGCAAGCTTGAGTCTCGTAGAGGGGGGTAGAATTCCAGGTGTAGCTGTGAAATGCGTAGAGATCTGGAGGAATACCGGTGGCGAAGGCGGCCCCCTGGACTAAGACTGACGCTCAGGTGCGAAATCGTGGGGAGCCAAC
+
AAA?A3A2>>>>4AFF2AE2AFGFE22EHHFDBBABAAAE1FGGGCECEE00BE>E>EEGFGFGGF4B3BGGF44BGGFFF>/<EEHH1FHHF??FG?FGGGHFF12FDG?>F<F??FHF0?FGFHHGFAFAH0<<DBBAA//:BBB/////B;;;/:;;BFF/BB;AD-AB/FFF/;B.A.9BFFFD---.;-;@;.;--;@99-@.99F/;/9BBF//B.;AA./99B;;;-9.;;;..-9A-9.;BF
@M03896:38:000000000-B4D98:1:1105:19469:3867 1:N:0:164
TACGGAGGGTGCAAGCGTTAATCGGAATTACTGGGCGTAAAGCGCACGCAGGCGGTTTGTTAAGTCAGATGTGAAATCCCCGGGCTCAACCTGGGAACTGCATCTGATACTGGCAAGCTTGAGTCTCGTAGAGGTGGGTAGAATTCCAGGTGTAGCGGTGAAATGCGTAGAGATCTGGAGGAATACCGGTGTCGAAGGCGGCCCCCTGGACGAAGCCTGACGCTCATGTGCGAAAGCGGGGTGAGCAAACA
+
>AA11>>1>>>>EGFF0AAEFGG0BEFFHGA22B/BAAABGGGBE/EAEAA/B>>>EFEGGGF1BG2BEDFB1BBB2BGHGEE/>>GGFHHC00/C<<BBBF1>11F2GGFFGHH1/??<??1F??F?FCFCDG1..-.=<=0<0GGD=///<<0=:-.-:<GF0<=:;-;;C0CFF00..;/;;C99--9.;-A---;9-;@@@@-;--A>?-:-;/-;B-ABFF/B:/;A-;-9B--9-----:BFBF-
@M03896:38:000000000-B4D98:1:1105:21164:3874 1:N:0:164
TACGGAGGGTGCAAGCGTTAATCGGAATTACTGGGCGTAAAGCGCACGCAGGCGGTTTGTTAAGTCAGATGTGGAATCCCCGGGCTCAACCTGGGAACTGCATCTGATACTGGCAAGCTTGAGTCTCGTAGAGGGGGGTAGAATTCCAGGTGTAGCGGTGAAATGCGTAGAGATCTGGAGGAATACCGGTGGCGAAGGCGGCCCCCTGGACGAAGACTGACGCTCAGGTGCGAAAGCGTGGGGAGCAAACA
+
BCCABBBCCAAAFFGCCAAEEGHFEEGGHGDB5B2AAEEEHHHGG0EEEFGGEEEEEGGHHGHHHHBGFHHFGBGGFHHHGCCFEGHBGHHHFHGFG/FFGHBGGHHHHHGHHGGGCFFFGF1FFHHCFEGGFF.@C=-AEFFFFFFEBB/B;;:9:;;@EFBFFFFDFFFFFFFFFFBF?DFFFFFFFDFFFFFFFFFAAF=-BDAEEFFCF-DABBFBBFFFFFB9BFFFFFCD/DDADFFECA;:/;:
@M03896:38:000000000-B4D98:1:1105:21181:3885 1:N:0:164
TACGGAGGGTGCAAGCGTTAATCGGAATTACTGGGCGTAAAGCGCACGCAGGCGGTTTGTTAAGTCAGATGTGGAATCCCCGGGCTCAACCTGGGAACTGCATCTGATACTGGCAAGCTTGAGTCTCGTAGAGGGGGGTAGAATTCCAGGTGTAGCGGTGAAATGCGTAGAGATCTGGAGGAATACCGGTGGCGAAGGCGGCCCCCTGGACGAAGACTGACGCTCAGGTGCGAAAGCGTGGGGAGCAAACA
+
AAA?AABBBAAAFG4F?AE?AFFF2EFFHFFGD3ABEAEEFGGGGEFGGGGGGGG?EGAFF4FEEGFGBGHB@3BEHHHHEECEEEHHHHHHHGAAG?GHHGHHHHGF2G?DGGHHEGFGF01FGHG<<<FEGHF-CF9AEFB;FFFBBBBFF;9:B-.9AFBFFBA;AD.9F99;B//;..9BFFFDF--AFFA-=FEA;F;99B@EFEFFF-A99F/BF?A..99B//:-;;9ABADD-@>.-9;//A.
@M03896:38:000000000-B4D98:1:1105:21162:3893 1:N:0:164
TACGGAGGGTGCAAGCGTTAATCGGAATTACTGGGCGTAAAGCGCACGCAGGCGGTTTGTTAAGTCAGATGTGAAATCCCCGGGCTCAACCTGGGAACTGCATCTGATACTGGCAAGCTTGAGTCTCGTAGAGGGGGGTAGAATTCCAGGTGTAGCGGTGAAATGCGTAGAGATCTGGAGGAATACCGGTGGCGAAGGCGGCCCCCTGGACGAAGACTGACGCTCAGGTGCGAAAGCGTGGGGAGCAAACA
+
BCCCBABCCAAABGGF?AEFAGHGEFGGHHFFBBBBAAEEFGHGGCGGGGGCEEE@EFEHHHHHHHDGHHGGH4BGHHHHGGGGFGHHGHHHHHGHHFHGHHHGGGFBGHFGHGHGFHHHHGHHHHHHGGGGHHGGGFB;A;FFFFFFFFFFF;;BCCADFFFFFFAADFFFBFFFFFFFFFFFFFFFFDFFFDDFFFFFDFFDFFDEFFFFFFFFFFFFFFDDFFBFFFF@9@FAFDDFFFFFFFFFFF?
@M03896:38:000000000-B4D98:1:1105:13563:4007 1:N:0:164
TACGGAGGGTGCAAGCGTTAATCGGAATTACTGGGCGTAAAGCGCACGCAGGCGGTTTGTTAAGTCAGATGTGAAATCCCCGGGCTCAACCTGGGAACTGCATCTGATACTGGCAAGCTTGAGTCTCGTAGAGGGGGGTAGAATTCCAGGTGTAGCGGTGAAATGCGTAGAGATCTGGAGGAATACCGGTGGCGAAGGCGGCCCCCTGGACGAAGACTGACGCTCAGGTGCGAAAGCGTGGGGAGCAAACA
+
BCCBBABBBAAAEGFF22EF2FHFEEFGHHDFBBABAAEEFHHGGCFGGGGGEFFCGGGHHGFGGHGGFHHHHHHHHHHHGFGGEGHGFGHHGHGHGFGGHHHGGHBHFHFGHHHFFGHHGGGGHHHHGGGGHHGGGFFAEBFFFFFFFFFF:9;B@@ADEFFFFFDADFFFFFFFFFFFFFFFFFFFF:DFADDFFDEDFFDFFFCEFFFFABFFFFFBFDD?FDFFFFB;9@C?FDFFFFFEFAAFFF?
@M03896:38:000000000-B4D98:1:1105:16770:4380 1:N:0:164
TACGGAGGGTGCAAGCGTTAATCGGAATTACTGGGCGTAAAGCGCACGCAGGCGGTTTGTTAAGTCAGATGTGAAATCCCCGGGCTCAACCTGGGAACTGCATCTGATACTGGCAAGCTTGAGTCTCGTAGAGGGGGGTAGAATTCCAGGTGTAGCGGTGAAATGCGTAGAGATCTGGAGGAATACCGGTGGCGAAGGCGGCCCCCTGGACGAAGACTGACGCTCAGGTGCGAAAGCGTGGGGAGCAAACA
+
BCBBBBBC@AAAB5GEA2EEEGHFEGGGHGB55BABAAEEGHHGG?EEGCEEEGE/EEECFGHHFF4BBGHBGGHHGHHHGGEEEEGFHHHHHFGHGAFFGHHHFFFHHFGFHHHFGHHHHHFGHGGF?EE>FF<A@A:AEFFFFFFBFF/F;;;;;>9@AFFFBFD;ABEFFFFFFEFF?DBFFFFFDCFDFFCCA.ADFFFAC@@AEFFF==DAFFFFFFFDDFFFFFFFDFFFFDDDCFFFCFFFEF.
@M03896:38:000000000-B4D98:1:1105:16773:4398 1:N:0:164
TACGGAGGGTGCAAGCGTTAATCGGAATTACTGGGCGTAAAGCGCACGCAGGCGGTTTGTTAAGTCAGATGTGAAATCCCCGGGCTCAACCTGGGAACTGCATCTGATACTGGCAAGCTTGAGTCTCGTAGAGGGGGGTAGAATTCCAGGTGTAGCGGTGAAATGCGTAGAGATCTGGAGGAATACCGGTGGCGAAGGCGGCCCCCTGGACGAAGACTGACGCTCAGGTGCGAAAGCGTGGGGAGCAAACA
+
CCCCBBABBAAABGFEE?EFAGHGGGGGHFDFBBAAAAEEFGHGGCEGGFGFEGGCEGGHHHHHGH@FHFFFGFHFHHHHGGGGFGHGGHHHHHGHHFGGHHHHHHHHHHFFHGHCFHHHHGGHHHHHFEGGHGGGGF@:;:FFFFFFFFEFF;;:@@;@EFFFFFDADDFFFFFFFFFFFFFFFFFFF@FDFFFFFFFFFFFFFFDFFFFFFFFFFFFFFFFFFFFFFFFADFFDFFFFFAFFFFFFFF.
@M03896:38:000000000-B4D98:1:1105:20452:4731 1:N:0:164
TACGGAGGGTGCAAGCGTTAATCGGAATTACTGGGCGTAAAGCGCACGCAGGCGGTTTGTTAAGTCAGATGTGAAATCCCCGGGCTCAACCTGGGAACTGCATCTGATACTGGCAAGCTTGAGTCTCGTAGAGGGGGGTAGAATTCCAGGTGTAGCGGTGAAATGCGTAGAGATCTGGAGGAATACCGGTGGCGAAGGCGGCCCCCTGGACGAAGACTGACGCTCAGGTGCGAAAGCGTGGGGAGCAAACA
+
BCBBAABCCAAABFFF22EEAGHFEEGGHHDF5BBBAAAEGHHGGCFGGGGCEEECGFGHHHHHGH4FGHHGHHHFHHHHGGGGEGHHGHHHHHGGGFGHHHHGGGEHHHBDHGHGFHHHHGGHHGHHFGGGHHGGGFBAEFFFFFFFFFFFB;;BC@;CEFFFFFD;DFFFFFFFFFFFFFFFFFFFFBFFFFFFFFE>CACFFFBEFFFFFADFFFFFFFFFFFFFFFFCAAFFFFFFCFFE;DFFFFF
@M03896:38:000000000-B4D98:1:1105:20470:4732 1:N:0:164
TACGGAGGGTGCAAGCGTTAATCGGAATTACTGGGCGTAAAGCGCACGCAGGCGGTTTGTTAAGTCAGATGTGAAATCCCCGGGCTCAACCTGGGAACTGCATCTGATACTGGCAAGCTTGAGTCTCGTAGAGGGGGGTAGAATTCCAGGTGTAGCGGTGAAATGCGTAGAGATCTGGAGGAATACCGGTGGCGAAGGCGGCCCCCTGGACGAAGACTGACGCTCAGGTGCGAAAGCGTGGGGAGCAAACA
+
BCCCAABBBAAAFGGCAAEGCGGFEFGGHFDB532BAAAEAGHGGCFCFGGGEGGCFGGHHGHGG4@FDHHHHHHFFHHHGFGCEEGHFGGHGH/BFFFGHHHGHH2F?GFFHGHG/GHHHGGHHHHHGGFGHHGGGFCAEBFFFFFFFFBFF:;B=;;-AFFEFBA;DFEF/FBFFBFFFFFFFFFF-;@DFFFFFFE-DDCCF=DE.FFFAADD;BBBB.;;DD/BFFB@;BD?BDFFFA;AFDAFFF.
@M03896:38:000000000-B4D98:1:1105:11277:4839 1:N:0:164
TACGGAGGGTGCAAGCGTTAATCGGAATTACTGGGCGTAAAGCGCACGCAGGCGGTTTGTTAAGTCAGATGTGAAATCCCCGGGCTCAACCTGGGAACTGCATCTGATACTGGCAAGCTTGAGTCTCGTAGAGGGGGGTAGAATTCCAGGTGTAGCGGTGAAATGCGTAGAGATCTGGAGGAATACCGGTGGCGAAGGCGGCCCCCTGGACGAAGACTGACGCTCAGGTGCGAAAGCGTGGGGAGCAAACA
+
ABBBAAABBAAABFGC2AEEAGHFEGGGHHDDBBABAAEFGHHGGCFGGGGGDEF@FEEGFFHHGG4FGHHGHHHGHHHHGGGGGGHGGHHHGHGHHGHHHHHGGGGFHHF2F?FFFGHGHGGFGDHHGGGGHHGGGFDAEFFFFFFFFFBFB;;B@;;;EFFFFFFADFFFFFFFFFFFFFFFFFF?F=FFFDFFAFFFFFFFFFDFFFFF@=DFFFFFFDDDFFB/BFB@D@=AFDFFFFFFFFFFFFF
@M03896:38:000000000-B4D98:1:1105:11260:4845 1:N:0:164
TACGGAGGGTGCAAGCGTTAATCGGAATTACTGGGCGTAAAGCGCACGCAGGCGGTTTGTTAAGTCAGATGTGAAATCCCCGGGCTCAACCTGGGAACTGCATCTGATACTGGCAAGCTTGAGTCTCGTAGAGGGGGGTAGAATTCCAGGTGTAGCGGTGAAATGCGTAGAGATCTGGAGGAATACCGGTGGCGAAGGCGGCCCCCTGGACGAAGACTGACGCTCAGGTGCGAAAGCGTGGGGAGCAAACA
+
CCCBBAABBAAAAGGCE?EEAFGFGFGFHHFFBBCAAAAEAGHGGCGGGGGFEFG?EFGHHGEGGGFGHHFBGHHGHHHHFGGGGGHGFGGHHHF?FFHGHHHGGHBGFGFHHGHFFHHHHFGHGHHHGGGGHHGGGF>AEBFFFFFFFFFFB;;BDB;BEFFFFFF.ADEF0FFFFEEFDFFFFFFDF9C?FFFFFFFFFFFFFFAEFFFB-@DDFFFFFFFFFF/:FFBB;@BDFFDFFAFEFFEFFF?
@M03896:38:000000000-B4D98:1:1105:11270:4864 1:N:0:164
TACGGAGGGTGCAAGCGTTAATCGGAATTACTGGGCGTAAAGCGCACTCAGGCGGTTTGTTAAGTCAGATGTGAAATCCCCGGGCTCAACCTGGGAACTGCATCTGATACTGGCAAGCTTGAGTCTCGTAGCGGGGGCTAGAATTCCAGGTGTAGCTGTGAAATGCGTAGCGATCTGGCGGAATACCGGTGGCGAAGGCGGCCCCCGGGACGAAGACTGACGCTCAGGTGCGAAAGCGTGGGGAGCAAACA
+
>AA33>>>AA2>FFDG22A2FFFA2BFFHAA553ABAAAEGDFAAEE0BE33BA>0>>>GFFG4BB4BB@B@BB44BBGGF>>>>/?33FGHB0?0B/B1B?BBB1BBBFG21FG@??@F@@CG?????C?//---;-:.;CFBFFGB9//;;9;;0:;/;CB00;9:;?.9-;EF/F/-;99.9F;;---;;-;B-;9--9@==>--;;@B-@D.BFFBF.9.A./9B//-9@B./9A?;--.-..;BFF
@M03896:38:000000000-B4D98:1:1105:11032:5530 1:N:0:164
CACGATTAACCCAAGTCAATAGAAGCCGGCGTAAAGAGTGTTTTAGATCACCCCCTCCCCAATAAAGCTAAAACTCACCTGAGTTGTAAAAAACTCCAGTTGACACAAAATAGACTACGAAAGTGGCTTTAACATATCTGAACACACAATAGCTAAGACCCAAACTGGGATTAGATACCCGGGGAGTCCGCTGACTGACTTCTCTATGATCTCGTATGCCGTCTTCTGCTTGAAAAAAAAAAAAAATCAAA
+
1>AAA>A11BDAAGCEFBFABB1D1BF0EAEE/EFFB0BFGGFG201AAAGFHGGGGGGGHGGFFHHGGFBFG1GHGHH1BFG1B1F@DGFHGGGHHG>BBGHFHHHFGHGGFHFGHH?AGFC1BGFFGH12@GHG>GFDBGFHGHGGGGFB1FDD<F10GHHH.F10F01<0<D0DGEHCC--:-.:G.-.9.B0;BFBB00CB000;0000.999/;C-;@-E//;/99/-9/99=@?@;--9--///:
@M03896:38:000000000-B4D98:1:1105:14102:5555 1:N:0:164
TACGGAGGGTGCAAGCGTTAATCGGAATTACTGGGCGTAAAGCGCACGCAGGCGGTTTGTTAAGTCAGATGTGAAATCCCCGGGCTCAACCTGGGAACTGCATCTGATACTGGCAAGCTTGAGTCTCGTAGAGGGGGGTAGAATTCCAGGTGTAGCGGTGAAATGCGTAGAGATCTGGAGGAATACCGGTGGCGAAGGCGGCCCCCTGGACGAAGACTGACGCTCCGGTGCGAAAGCGTGGGGAGCAAACA
+
>ABBABAD@?AACGGC?AFGAAFFEGGGGFDBBBFAEAEEHHHGG0EEGGG?EECEE?EBGFFHFG4BGGFFGHHHHHHHFGGGEFHHHHHHGHFHHFCGHHGHHHGHHFFBG?CBFGBGFGGGGGFC?EFFHFA@@A;99BBFFFFEFFFB;;;F@C.@AFFFBFD;DD?FBFFFFFFF?DFFFFFAB9@DFFFFFFFF;BFCFFBFFFFAFFFABBF/BDFFF..;9;BB.9-;9;:?BCA.=DEF/F.
@M03896:38:000000000-B4D98:1:1105:22132:5632 1:N:0:164
TACGGAGGGTGCAAGCGTTAATCGGAATTACTGGGCGTAAAGCGCACGCAGGCGGTCTGTTAAGTCAGATGTGAAATCCCCGGGCTCAACCTGGGAACTGCATCTGATACTGGCAAGCTTGAGTCTCGTAGAGGGGGGTAGAATTCCAGGTGTAGCGGTGAAATGCGTAGAAATCTGGAGGAATACCGGTGGCGAAGGCGGCCCCCTGGACGAAGACTGACGCTCAGGTGCGAAAGCGTGGGGAGCAAACA
+
BCBAAAACCAAABFGEA?ECAGFFEEFFHHDDBBBBAAEEGHHGGCEFGFGGEGEEEEHHHGHHGG@FGHHHHHHHHHHHGGGGEGHFFGGHHHGHGFGGGHHGGGDHFGFDGFFGFHHHHGGGHHHHGGGGHHGGGFFDEFFFFFFFFFBFB;;BB@;DEFFFFFDADFFFBFFFFFFFFDFFFFFFF>DFADFFFDFFFFFFFFFFEFFFF=DDFFFFFFFFFFFFFFF@A>DFFFFFFFFFFFFFFFF
@M03896:38:000000000-B4D98:1:1105:25786:5731 1:N:0:164
TACGGAGGGTGCAAGCGTTAATCGGAATTACTGGGCGTAAAGCGCACGCAGGCGGTTTGTTAAGTCAGATGTAAAATCCCCGGGCTCAACCTGGGAACTGCATCTGATACTGGCAAGCTTGAGTCTCGTAGAGGGGGGTAGAATTCCAGGTGTAGCGGTGAAATGCGTAGAGATCTGGAGGAATACCGGTGGCGAAGGCGGCCCCCTGGACGAAGGCTGACGCTCAGGTGCGAAAGCGGGGTGAGCAAAC
+
ABB3>AAD@?AAGGCG2EA2AFFAEAAFHDDFB32BAA2ABFGGGCF?EAE0E0>EEGEFF@4BFGFDDHHFF4FBFGGFG?E//EE?CGFHGHG0B/BBDGHGHH2F?GGEH/GFFHHH00?FGHHHGDEEBGDGC;@..///;BFFBFFFF999@-.;.B/9/9A9.@.;;/:FFF/;.A9/9B9DF@F.A-;@-A?@=;=-@9;AAFFA--;.;B...A99AA//999B.-9AB.-99-@..9;//9
@M03896:38:000000000-B4D98:1:1105:25768:5734 1:N:0:164
TACGGAGGGTGCAAGCGTTAATCGGAATTACTGGGCGTAAAGCGCACGCAGGCGGTTTGTTAAGTCAGATGTAAAATCCCCGGGCTCAACCTGGGAACTGCATCTGATACTGGCAAGCTTGAGTCTCGTAGAGGGGGGTAGAATTCCAGGTGTAGCGGTGAAATGCGTAGAGATCTGGAGGAATACCGGTGGCGAAGGCGGCCCCCTGGACGAAGACTGACGCTCAGGTGCGAAAGCGTGGGGAGCAAACA
+
BBBBABBBDAAABFGF2AEEFGFFEEGGHDDBBBBBAAEFEHHGGGGGGGGGDGG@EGGHGGHGGH@FFHHFHBHEGHHHGGEGGGHHHHHHGCFCGGHGHHFHHHBHHHGHHHH<?GHHFFGHHGGCFFFGHB<<<;@DEBFFFFFFFFBFB;;BB@;@EFFFBFFDFFEF/FBFFFF.DDFFFFFFFDFFFFFDFFFFFAFDFFFEEFFC@CFDFFFFFFFFFFFBBFF=9BBDFDFFAAD.9;9BBF.
@M03896:38:000000000-B4D98:1:1105:25773:5751 1:N:0:164
TACGGAGGGTGCAAGCGTTAATCGGAATTACTGGGCGTAAAGCGCACGCAGGCGGTTTGTTAAGTCAGATGTAAAATCCCCGGGCTCAACCTGGGAACTGCATCTGATACTGGCAAGCTTGAGTCTCGTAGAGGGGGGTAGAATTCCAGGTGTAGCGGTGAAATGCGTAGAGATCTGGAGGAATACCGGTGGCGAAGGCGGCCCCCTGGACGAAGACTGACGCTCAGGTGCGAAAGCGTGGGGAGCAAACA
+
AAAAAABBBAAAGDGF?AFEAGHEEEFFHGDF5AABAAEEGHHGGGGGGCEEDFCEGGGHHHHGFG@FGHHGHGHDHHHHGGGGGGHGGHHHGHAGFFGGGHFGHHBGFGGFHGH<FGHHGGGGHHHHGGGGHGC?<-;:E;FFFFFFFFBF;::;;;;@EFFFFFDAADEFFFFFFFFFFDBBFFFFF@DFFBCFFFE@DCFFFCCFFFFFDCDDFFFFFFF?DFFFFFFFA;DDFDDDCDFE@DEFFF.
@M03896:38:000000000-B4D98:1:1105:11734:5797 1:N:0:164
TACGGAGGGTGCAAGCGTTAATCGGAATTACTGGGCGTAAAGCGCACGCAGGCGGTTTGTTAAGTCAGATGTGAAATCCCCGGGCTCAACCTGGGAACTGCATCTGATACTGGCAAGCTTGAGTCTCGTAGAGGGGGGTAGAATTCCAGGTGTAGCGGTGAAATGCGTAGAGATCTGGAGGAATACCGGTGGCGAAGGCGGCCCCCTGGACGAAGACTGACGCTCAGGTGCGAAAGCGTGGGGAGCAAACA
+
BBCBAABCCAAAFGGECAFGFGHFFEGFHFFFBBEAEAEEFHHGGFFGGGGGGFF@FGGHHHHHGGEGHHHGHHHHHHHHGGGGFGHFFGHHHHGHGFGGHGHGHHFHFGFDHFGFFHHHHFGHGHHHGGGGGHD<DFDDFFFFFFFFFFFFF;;B@@ACEFFFFFFDDFFFFFFFFFFFFFFFFFFFF@DFFFCCFFFFFFBFFDAEEFFFA@DDFFFFFFFFFFFFFFFD:=>AFFDFFFFFFFFFFF?
@M03896:38:000000000-B4D98:1:1105:11741:5814 1:N:0:164
TACGGAGGGTGCAAGCGTTAATCGGAATTACTGGGCGTAAAGCGCACGCAGGCGGTTTGTTAAGTCAGATGTGAAATCCCCGGGCTCAACCTGGGAACTGCATCTGATACTGGCAAGCTTGAGTCTCGTAGAGGGGGGTAGAATTCCAGGTGTAGCGGTGAAATGCGTAGAGATCTGGAGGAATACCGGTGGCGAAGGCGGCCCCCTGGACGAAGACTGACGCTCAGGTGCGAAAGCGTGGGGAGCAAACA
+
BCCBAABCCBAACGGG?2FCFGHFGGGGHHDD5BABAAEEGHHGGGGGGGFCEGE@EGEHFHFHGH4FFHHGFGHHHHHHGGGGEGHHHHHHCGGHHFGGHHHHHGGHHHGHFEGHGFGHFFGHHHGGFFGFHHGFCC@AAFFFFFFFFFBFF;;;;@ADFFFFFFDADFEFFFFFFFFFFDFFFFFDCBFFFBFFFFEADFFFFD@EEFFFD=DFFFFFFDDDDFFBFFFDDFADFF.DBAFFFDFFFFF
@M03896:38:000000000-B4D98:1:1105:12844:5991 1:N:0:164
AACGTAGGTCACAAGCGTTGTCCGGAATTACTGGGTGTAAAGGGAGCGCAGGCGGGAGAACAAGTTGGAAGTGAAATCCATGGGCTCAACCCATGAACTGCTTTCAAAACTGTTTTTCTTGAGTAGTGCAGAGGTAGGCGGAATTCCCGGTGTAGCGGTGGAATGCGTAGATATCGGGAGGAACACCAGTGGCGAAGGCGGCCTACTGGGCACCAACTGACGCTGAGGCTCGAAAGTGTGGGTAGCAAACA
+
ABABAFFCFFBCDEGF?AECEGGEEGGGHGFFBBA3EEGHGHHGHGGGGGGFECE//EFHGGGFGHDFHHHFGHFGHHHGHHHHGHHHHHHGGGGHFGHHHHHHHHHHHHFGFGHHGHHHHEFG<GHHHHHGHGHHHGHGGGGGHHHHEGCCD<=;;;;CGEGGGFEEDAEFGGGGGGFGGGFFFFFFF9BFEBDFFFFAFFFFFFFBFEFFFFFFFFFFFFDDDDFFFAA@-;DD///;AD.9EFFFFF?
@M03896:38:000000000-B4D98:1:1105:11653:7118 1:N:0:164
TACGGAGGGTGCAAGCGTTAATCGGAATTACTGGGCGTAAAGCGCACGCAGGCGGTTTGTTAAGTCAGATGTGAAATCCCCGGGCTCAACCTGGGAACTGCATCTGATACTGGCAAGCTTGAGTCTCGTAGAGGGGGGTAGAATTCCAGGTGTAGCGGTGAAATGCGTAGAGATCTGGAGGAATACCGGTGGCGAAGGCGGCCCCCTGGACGAAGACTGACGCTCAGGTGCGAAAGCGTGGGGAGCAAACA
+
ABAAAAACBAAAEGFF?AEGAGHFEEFFHHDFBBBBAAAEGHHGG?EAFCCGEEE@EFEHHHHHHHEFFHHGHFHHHHHHGGGGEGHHGHGHHHGHHFHGFHHGGHBGGHFDGGHFFGHHHFFHHHHHGGGGHHGGGFF;ABFFFFFFFFFFF;;B>;;DFFFFFF;;DFFFFFFFFFFEFFFFFFFFADCFACCFFFE@CFFFFFCEFFFFAFDDFFFFFFFDFFFEFFB@AADFFFFFFFFFCDFFBF.
@M03896:38:000000000-B4D98:1:1105:11644:7136 1:N:0:164
TACGGAGGGTGCAAGCGTTAATCGGAATTACTGGGCGTAAAGCGCACGCAGGCGGTTTGTTAAGTCAGATGTGAAATCCCCGGGCTCAACCTGGGAACTGCATCTGATACTGGCAAGCTTGAGTCTCGTAGAGGGGGGTAGAATTCCAGGTGTAGCGGTGAAATGCGTAGAGATCTGGAGGAATACCGGTGGCGAAGGCGGCCCCCTGGACGAAGACTGACGCTCAGGTGCGAAAGCGTGGGGAGCAAACA
+
AAAA>AABBAA>4FFF?2E?EGHF2EFGHEB5DAAAAAEEGGGEF0EEEEECEEE@EEEHHHFHGG@BFGHFGGHHHHHHGEGFEGHHHHHHHHFFFFFBGHHGD>FHHHHGHHHGFGHHGHHHGHGFFAFAFHGCG=@AAFFFFFFFBB/B;;;:;@;@EFFFFB;;A=EFFFFFFBB?DD.BFFFD>@=A9=CFCDE@;DFFFD@A9FF@=>DDFFFFF.DFA./9;//-.@BDF.DDDFF.;AABF..
@M03896:38:000000000-B4D98:1:1105:23738:7206 1:N:0:164
TACGGAGGGTGCAAGCGTTAATCGGAATTACTGGGCGTAAAGCGCACGCAGGCGGTTTGTTAAGTCAGATGTGAAATCCCCGGGCTCAACCTGGGAACTGCATCTGATACTGGCAAGCTTGAGTCTCGTAGAGGGGGGTAGAATTCCAGGTGTAGCGGTGAAATGCGTAGAGATCTGGAGGAATACCGGTGGCGAAGGCGGCCCCCTGGACGAAGACTGACGCTCAGGTGCGAAAGCGTGGGGAGCAAACA
+
CCCBBABCDAAABFGF2AEEFGFFEDFGHGFFBBFAEAEFDGHGGAEEGFGGEEEEFGGHHFGHGH@FGHGEGGHFHHHHGGGFGGHFGGHHHHG?CFFFGHHHHFFHFHGFHGHFFHHHHFGHHHHH/>FFHHG@CF;:;:FFFFFFFFFF;;;;;;;;.FFFFFD;DBEFFFFFFFFFFDBFFFFFD>BFFFAFCFFFFADFFFBEEBAFAFFBFFFFFFFFFFFFFFFDAD;DFF;AAFFFFFFFFF?
@M03896:38:000000000-B4D98:1:1105:23752:7218 1:N:0:164
TACGGAGGGTGCAAGCGTTAATCGGAATTACTGGGCGTAAAGCGCACGCAGGCGGTTTGTTAAGTCAGATGTGAAATCCCCGGGCTCAACCTGGGAACTGCATCTGATACTGGCAAGCTTGAGTCTCGTAGAGGGGGGTAGAATTCCAGGTGTAGCGGTGAAATGCGTAGAGATCTGGAGGAATACCGGTGGCGAAGGCGGCCCCCTGGACGAAGACTGACGCTCAGGTGCGAAAGCGTGGGGAGCAAAC
+
AAAAAABBBAAAFGFF2AEECGGBEEFGHHDDBBBBAAEFHHHGGCEEFGC?EEEEFGGHHHHHHHDFGHHGHFHDGHHHGGFGFGHHHHHHHFGGCCBBFHGGHFGHHHHFCGGFCGGHGFGHHHGFFAGGHHG-ACC;:;BBFFFFFFBFF;;B@-;9AFFFFF;ADBFFEFFFBFFFFDFFFFFF@BFFF@FFFFE-BCFFFF@AABFC-BFFFB/;FAAADDFBB/;;;BFFFDFDDAD?99AFFF
@M03896:38:000000000-B4D98:1:1105:23201:7689 1:N:0:164
TACAGAGGGTGCAAGCGTTAATCGGAATTACTGGGCGTAAAGCGCGCGTAGGTGGTTTGTTAAGTTGGATGTGAAAGCCCCGGGCTCAACCTGGGAACTGCATCCAAAACTGGCAAGCTAGAGTACGGTAGAGGGTGGTGGAATTTCCTGTGTAGCGGTGAAATGCGTAGATATAGGAAGGAACACCAGTGGCGAAGGCGACCACCTGGACTGATACTGACACTGAGGTGCGAAAGCGTGGGGAGCAAACA
+
BBBAAFFA?AA>FGFGC?E?FGFBEEEFHGBD53ABAAEEEGGGGFGGCEGFB3EECCEGFHHHEE4B3G@BEG4FGGHHGGGGEEGEFHGHF0EGGEGGHHHFHHHGHHFDFC2CFFCFGHG?GHG?FGFBGHG.C?<FDHHGEBGFDB0C====<;;AEHHHFGC;C?GEFFFB90;F.CBFFFGEFFFGAFCFFFE@FAF;EFABAFAB.;FFFFFFFBFFFFFF99/@DFFFFFADFFFFCAAFFFF
@M03896:38:000000000-B4D98:1:1105:23193:7706 1:N:0:164
TACAGAGGGTGCAAGCGTTAATCGGAATTACTGGGCGTAAAGCGCGCGTAGGTGGTTTGTTAAGTTGGATGTGAAAGCCCCGGGCTCAACCTGGGAACTGCATCCAAAACTGGCAAGCTAGAGTACGGTAGAGGGTGGTGGAATTTCCTGTGTAGCGGTGAAATGCGTAGATATAGGAAGGAACACCAGTGGCGAAGGCGACCACCTGGACTGATACTGACACTGAGGTGCGAAAGCGTGGGGAGCAAACA
+
BCB@AFFCBAAACFGF2AEEAGHFEEGGHHDB5AABAAEEFHGGG?ECEGGGFFGDFGGHHHHFFGDFCGHHHFBGFHHHGGGGFGHHGHHHGGEFFFGDGHHHGBFGGG?DFCGGACGGFCCFGHCCFGFHHHG.C<CEDEGHHHHHHFDFD===@;=@EHGHFGACEFEFGFGGFFFFGFGGGGGGFFGGCFGCFDE;BACAFFFBAFFFFFFFFFFFFFFFFFFEF?::;>=9FDFFFFCFFFFFFFF
@M03896:38:000000000-B4D98:1:1105:23185:7722 1:N:0:164
TACAGAGGGTGCAAGCGTTAATCGGAATTACTGGGCGTAAAGCGCGCGTAGGTGGTTTGTTAAGTTGGATGTGAAAGCCCCGGGCTCAACCTCGGAACTGCATCCAAAACTGGCAAGCTAGAGTACGGTAGAGGGTGCTGGAATTTCCTGTGTAGCGGTGAAATGCGTAGATATAGGAAGTAACACCAGTGGCGAAGGCGACCACCTGGACTGATACTGACACTGAGGTGCGAAAGCGTGCGGAGCACACA
+
AAA1>D11>>A>1FEF1AA00AG0AEFGHGB22B0BAA//E2BEEEE/A>/BBBBB/0>BGBF12B1@@FCB@B211BFFEE//><ECGGHB0/?B//BBFB1FG<C?/?1??CG<??<??F1?1F/<0?.1FG?.F.1=1<CG0DDFG0<<==0=--::;CBGC:;;C-C09009;99A0;0CFGGE.C;B;:?-@-;--9@?EFA/-;?F-B/9FB99BBBF///9/-9-99@-/-:-----99;--;;
@M03896:38:000000000-B4D98:1:1105:6949:7885 1:N:0:164
TACGTAGGGTGCAAGCGTTATCCGGAATTATTGGGCGTAAAGGGCTCGTAGGCGGTTCGTCGCGTCCGGTGTGAAAGTCCATCGCTTAACGGTGGATCCGCGCCGGGTACGGGCGGGCTTGAGTGCGGTAGGGGAGACTGGAATTCCCGGTGTAACGGTGGAATGTGTAGATATCGGGACGAACACCAATGGCGACGGCAGGTCTCTGGGCCGTCACTGACGCTGAGGAGCGAAAGCGTGGGGAGCGACCA
+
A1AAAFFAAFA>C11A1EE0GGGE0EEFH1EFEF0BAAEAAFECFFG?EEFGFEEEEGEEE/>>>EECEEEEEGGGHHHHHHHCGHAFHHGGCFBCG1F?CCCG/><<AF.ACG?CA?@G@GFFFF?ACBA--;A>?;FE;;/;/FFFB-9@A/;9;-9A9-/BBFBB/BBF/:FE?@@-9=@@?FB9EFFF;----9;@--ABBBB//;A??@@-;B/BB?ABA-9AFB:9@;@-FBFB@=>--:@=-=9
@M03896:38:000000000-B4D98:1:1105:6939:7903 1:N:0:164
TACGTAGGGTGCAAGCGTTATCCGGAATTATTGGGCGTAAAGGGCTCGTAGGCGGTTCGTCGCGTCCGGTGTGAAAGTCCATCGCTTAACGGTGGATCCGCGCCGGGTACGGGCGGGCTTGAGTGCGGTAGGGGAGACTGGAATTCCCGGTGTAACGGTGGAATGTGTAGATATCGGGAAGAACACCAATGGCGAAGGCAGGTCTCTGGGCCGTCACTGACGCTGAGGAGCGAAAGCGTGGGGAGCGAACA
+
ABAAAFFCCFAAAFGF2AEECGGEEFGGHFGHCEGBEAEEGHFGFCHCGGGGFEEEEFFEEFEFEEEGFGGGGGHGHHHHGHHGGHHGHHGGGHGGH2??FBCDDA>EDHDDGG?DGCGGGGFCFGG@CEGFFFFF?AFFEFFFFFFFFFCFD0;BD@;ADEFFFFFFFFFFFFFFFFFADFFFFFFEFFFFFFAFADEFFFFFFF;B:BEA>@FFFFFFFFFFFFFEFFA:@>FDFFFDFFFFFDBCFF=
@M03896:38:000000000-B4D98:1:1105:5908:8102 1:N:0:164
TACGGAGGGTGCAAGCGTTAATCGGAATTACTGGGCGTAAAGCGCACGCAGGCGGTTTGTTAAGTCAGATGTGAAATCCCCGGGCTCAACCTGGGAACTGCATCTGATACTGGCAAGCTTGAGTCTCGTAGAGGGGGGTAGAATTCCAGGTGTAGCGGTGAAATGCGTAGAGATCTGGAGGAATACCGGTGGCGAAGGCGGCCCCCTGGACGAAGACTGACGCTCAGGTGCGAAAGCGTGGGGAGCAAACA
+
BBBAAAABDAAABGFEAAAEAGHG2EEGHFBBDFGAEEFGHGHGGCEGGGGFECEE@EEHHHHHHHGHHHHHHHHHHHHHGGGFEEHHFGFHGHEHGFFFGHGGHGFGGH?BFFFFFGHGFACGGHHFFDFGHEE@AB@DEBFFFFFFFFBF;;;;-;;BEFFFFFAA.DEFBBFFFFFFFFFFFFFFFFFFA@ADF.A=CAFB@DBAEFF;--AAF//;FDDF..B/;B;;;=BDF?FDAA>?9DEFFF.
@M03896:38:000000000-B4D98:1:1105:5892:8117 1:N:0:164
TACGGAGGGTGCAAGCGTTAATCGGAATTACTGGGCGTAAAGCGCACGCAGGCGGTTTGTTAAGTCAGATGTGAAATCCCCGGGCTCAACCTGGGAACTGCATCTGATACTGGCAAGCTTGAGTCTCGTAGAGGGGGGTAGAATTCCAGGTGTAGCGGTGAAATGCGTAGAGATCTGGAGGAATACCGGTGGCGAAGGCGGCCCCCTGGACGAAGACTGACGCTCAGGTGCGAAAGCGTGGGGAGCAAACA
+
BBBBAABCDAAABGFF??EEEGHFGGGGHHFCBBEAAAEEBGHGGCFFGGGGDEFCGGGHHHHFFGGHGHHGHGHHHHHHGGGGGGHFGHHHHHGGHFHHHHHHHHBHHHFDGFGFFHHHHFGGGHHHGGGGHGGGGFFAEFFFFFFFFFFFF:;;@;ADEFFFFFDADFFFFFFFFFFFFFFFFFFFFDFFFFFFFFFFFFFFC@CEFFFF;BDDFFFFFFFFFFFFFFFFADFFFFFFFFFFFFFFFF?
@M03896:38:000000000-B4D98:1:1105:22183:8228 1:N:0:164
TACGGAGGGTGCAAGCGTTAATCGGAATTACTGGGCGTAAAGCGCACGCAGGCGGTTTGTTAAGTCAGATGTGAAATCCCCGGGCTCAACCTGGGAACTGCATCTGATACTGGCAAGCTTGAGTCTCGTAGAGGGGGGTAGAATTCCAGGTGTAGCGGTGAAATGCGTAGAGATCTGGAGGAATACCGGTGGCGAAGGCGGCCCCCTGGACGAAGACTGACGCTCAGGTGCGAAAGCGTGGGGAGCAAACA
+
CCBBBABCCAAABGGF22FCAGHFEEGGHHDFBBBBAAEEGHHGGCFFGGGGEEECFGGHHGHHHHEGHHHHHHHHHHHHGGGGEGHHHHHHHHGHGFGGHHHHHHFHGHGGHHHHEHHHGGGHHHHHFDGGHHG@DFD;:;FFFFFFFFFFF;;B@@;CEFFFFFDDFFFFFFFFFFFFFFFFFFFFFDFFFFFFFDFBFFFFFFCEFFFFFFFFFFFFFFFFFFFFFFFBADCDFFFFFFFFFFFFFF?
@M03896:38:000000000-B4D98:1:1105:10699:8266 1:N:0:164
TACAGAGGGTGCGAGCGTTAATCGGAATTACTGGGCGTAAAGCGAGTGTAGGTGGCTCATTAAGTCACATGTGAAATCCCCGGGCTTAACCTGGGAACTGCATGTGATACTGGTGGTGCTAGAATATGTGAGAGGGAAGTAGAATTCCAGGTGTAGCGGTGAAATGCGTAGAGATCTGGAGGAATACCGATGGCGAAGGCAGCTTCCTGGCATAATATTGACACTGAGATTCGAAAGCGTGGGTAGCAAA
+
CCCBBDFBCAAAE2EE??EEAGFFEFFFHGDFBBFAAAAEGHHGGEEGHHGFDFGHAFFGHHHGGH5D5GFFGHEDGHGHGGGGEGHHGHHHHHFGF?FGHGFFDH4HFGBBFDFFFFHHGHFHHHGGHHHHHHGGGFGFHHGGHHHHHHFFH=?>F<>>EFHGG0DCEEFGHHHHHBCGHGGHHHHHGEGFGF?DDGGG?GGGFFFFBGFGFF0FFFFFEBBFFBFFFFFFFBFDFFFFFFFFB.;BFF
@M03896:38:000000000-B4D98:1:1105:13318:8470 1:N:0:164
TACAGAGGGTGCAAGCGTTAATCGGAATTACTGGGCGTAAAGCGCGCGTAGGTGGTTTGTTAAGTTGGATGTGAAAGCCCCGGGCTCAACCTGGGAACTGCATCCAAAACTGGCAAGCTAGAGTACGGTAGAGGGTGGTGGAATTTCCTGTGTAGCGGTGAAATGCGTAGATATAGGAAGGAACACCAGTGGCGAAGGCGACCACCTGGACTGATACTGACACTGAGGTGCGAAAGCGTGGGGAGCAAACA
+
BCC?AFFBBAAAFGFGC?ECEGHGEGGGHHFCBBBBEEEGHHHGGGGGEEGGFGGAFGGHHHHFFG4B@GFGHFGHHHHHGGGGEFHFGHHHGHEGHFGGHHFGHFGHHHFBGGHHGGFGGHC?FGGGGHGHHHF?FFEFGHHHHGHGH0DC==<=<:;;EFGHFHEDFGGGFFGGFFCFFFGGFGGEGFFGEDGFFFFCB;D;FFABFFFFFFFBFFFFFFFFFFF:FFFCDDFFFFFDBAFECFEFFFF
@M03896:38:000000000-B4D98:1:1105:13320:8488 1:N:0:164
TACAGAGGGTGCAAGCGTTAATCGGAATTACTGGGCGTAAAGCGCGCGTAGGTGGTTTGTTAAGTTGGATGTGAAAGCCCCGGGCTCAACCTGGGAACTGCATCCAAAACTGGCAAGCTAGAGTACGGTAGAGGGTGGTGGAATTTCCTGTGTAGCGGTGAAATGCGTAGATATAGGAAGGAACACCAGTGGCGAAGGCGACCACCTGGACTGATACTGACACTGAGGTGCGAAAGCGTGGGGAGCAAACA
+
CCBBBFFCBAAACGGF2AEGFGHFFFGGHGDFBBBAEAEGGHHGGCGGFGGGFFFEFGGHHHHGGG4BCGFGHFHHHHHHGGGGGGHGHHHHHHGGHFGFHHGGGFGHHHFBGFGHGGFHHGGFGHDCGHGHGHGDFFEFDFFHHFHHHBBC====@==AEHGHFGA=CGGGGFGFCFCFDFGGGGGFFFGGCAGDFFEDFFFAFFFFFFFFFFFFFFFFFFFFFFFFFFFADDFFFFFFFFFFFFFFFF?
@M03896:38:000000000-B4D98:1:1105:13306:8499 1:N:0:164
TACAGAGGGTGCAAGCGTTAATCGGAATTACTGGGCGTAAAGCGCGCGTAGGTGGTTTGTTAAGTTGGATGTGAAAGCCCCGGGCTCAACCTGGGAACTGCATCCAAAACTGGCAAGCTAGAGTACGGTAGAGGGTGGTGGAATTTCCTGTGTAGCGGTGAAATGCGTAGATATAGGAAGGAACACCAGTGGCGAAGTCGACCACCTGGACTGATACTGACACTGAGGTGCGAAAGCGTGGGGAGCAACC
+
BBBBBDFA3AAACGCG22E2FGGFE?FGHGDB53BBAAE2ADGEE0E?A>F?DDFEFFEHHHFHFF4@BFCFFDGGHGHHGGG/EEHFFHHHGAF0B?BBGFFGGFFFHHFDHGHEEGFGFHHHHH?CGHFBFBEAF?AFDH0DGHGHHD0C===D-;;@EHHGHC:;ABGGBBFF9CF.DFFFFFGA9CFGEBG-B.;.;-;-AE?9AFABAFFFF/FFFBB/9;/99EBBDBBDFFFF?BBFBDEF.:
@M03896:38:000000000-B4D98:1:1105:25645:8527 1:N:0:164
TACGTAGGGGGCAAGCGTTATCCGGATTTACTGGGTGTAAAGGGAGCGTAGGCGGCGGAGCAAGTCAGAAGTGAAAGCCCGGGGCTCAACCCCGGGACGGCTTTTGAAACTGCCCTGCTTGATTTCAGGAGAGGTAAGCGGAATTCCTAGTGTAGCGGTGAAATGCGTAGATATTAGGAGGAACACCAGTGGCGAAGGCGGCTTACTGGACTGACAATGACGCTGAGGCTCGAAAGCGTGGGGAGCAAACA
+
BBBBAFFB?ADAAFFCF?EECFGEGEEGHFDFBAA3AAFFFHHGHEGGDGGGFFCCE@EEGHGFFB4B3FGFFGGFHHHHGGGFGGHBFGFFADCG@ACCGGCHFCEFCCCF0;GCAGHGFFBFFFGGGGGGADFB;;C??CGAFFFFFFFF;;9;@;:9AFFFBFDADDFFFFFFFFFFBDFFFFFEFFFFFFFFFFFFFFACFB9BFB?FEFFFFFFFFFFFFFFFFFFCBFDDFFDDACBEFFFFFFF
@M03896:38:000000000-B4D98:1:1105:22017:8594 1:N:0:164
TACGGAAGGTCCGGGCGTTATCCGGATTTATTGGGTTTAAAGGGAGCGTAGGCCGTGAGGTAAGCGTGTTGTGAAATGTAGGCGCCCAACGTCTGCACTGCAGCGCGAACTGCCCCACTTGAGTGCGCGCAACGCCGGCGGAACTCGTCGTGTAGCGGTGAAATGCTTAGATATGACGAAGAACCCCGATTGCGAAGGCAGCTGGCGGGAGCGTAACTGACGCTGAAGCTCGAAAGCGCGGGTATCGAACA
+
CCBBBABBBFFFFF2A2AECEGGGGEGGHFGHBFDAFGHHGHGGHGGGGGGGHHG@EBEFEFGFFF1EAGEGGFHHHFGFHHHCGGGDFEEHGHEGFGGFHHHGFGFGCGFFDFGFDDGHGGFFGHCGGGGFCFDA@?DGFBA@FFFFFD=A;;;B@@;@EFFFFFFFFFFFFFFFFFFFFFFFFFFFFFFFFFFFFFFFDFFFFDB@@FFD@;DFDFFFFFFFFFFFFFFFFFFDFDF;F=@::B:AFF;
@M03896:38:000000000-B4D98:1:1105:23042:8742 1:N:0:164
TACGGAGGGTGCAAGCGTTAATCGGAATTACTGGGCGTAAAGCGCACGCAGGCGGTTTGTTAAGTCAGATGTGAAATCCCCGGGCTCAACCTGGGAACTGCATCTGATACTGGCAAGCTTGAGTCTCGTAGAGGGGGGTAGAATTCCAGGTGTAGCGGTGAAATGCGTAGAGATCTGGAGGAATACCGGTGGCGAAGGCGGCCCCCTGGACGAAGACTGACGCTCAGGTGCGAAAGCGTGGGGAGCAAACA
+
ABBAAAABBABACFGF2AE22BGFEGGGBFAEBBBAAAFEGHGGG0EFEGEGE0>>>?>BBBGHHHDFGGHFGFHHHHHHGEEGEEHHHHHHHEFHFFFBGHHHHHBGFGGHHFH1/FGHGFGHHGGH/<FGHHG---@;EFBFFFE/BFBFF/;:-;;@EFFFFF;ADBFFFFFFFFEFFDFFBFFF;99AAB<BBFF--@BB-;@9.FF?-99ABFFFFFAAFDFFB/9;A>?ABDADBB?FBFEB/A9
@M03896:38:000000000-B4D98:1:1105:23058:8759 1:N:0:164
TACGGAGGGTGCAAGCGTTAATCGGAATTACTGGGCGTAAAGCGCACGCAGGCGGTTTGTTAAGTCAGATGTGAAATCCCCGGGCTCAACCTGGGAACTGCATCTGATACTGGCAAGCTTGAGTCTCGTAGAGGGGGGTAGAATTCCAGGTGTAGCGGTGAAATGCGTAGAGATCTGGAGGAATACCGGTGGCGAAGGCGGCCCCCTGGACGAAGACTGACGCTCAGGTGCGAAAGCGTGGGGAGCAAACA
+
CCCBAABCCAAABEGF2AEEAFGFEEGGHHFFBBFBAAEFGHHGGCFGGGFFEFGCGGGHHHEGGHFGHHHGHHHHHHHHGGGGGGHHHHHHHHGHHFHHHGHHHHEGFGFGHHF@?GGHG=FGHHHHFDFGGEGDC;>;.;BFFFFFFFBFF;;B@@;CFFFFFF:ADFFFFFFFFFFFFFFFFFFF>CFFF;BFCFFBFFFFFF=AEFFFBFFDFFFBFFDFFFFFFFFAABFFFDFFFFFFFFFFFF.
@M03896:38:000000000-B4D98:1:1105:15289:8893 1:N:0:164
TACGGAGGGTGCAAGCGTTAATCGGAATTACTGGGCGTAAAGCGCACGCAGGCGGTTTGTTAAGTCAGATGTGAAATCCCCGGGCTCAACCTGGGAACTGCATCTGATACTGGCAAGCTTGAGTCTCGTAGAGGGGGGTAGAATTCCAGGTGTAGCGGTGAAATGCGTAGAGATCTGGAGGAATACCGGTGGCGAAGGCGGCCCCCTGGACGAAGACTGACGCTCAGGTGCGAAAGCGTGGGGAGCAAACA
+
ABAAAAABCBBAAFFEE?EEAFGFFEFFHHFFBBFBAAEEFGHGG?EGGGGGEEFCFGGHHGHGFG4FGHHGHHHGHHGHGGGGGGHGGHGHHHGHFFGGGHHGHHEHFGFFHFG@FGHHHGGHHHHHFGGGHHGGGFADEBFFFFFFFFFFF9;BB@;CEFFFFFDDDFFFFFFFFFFFFFFFFFFFF@DFFFFFFFFAAFFFFDFFFFFFFFFFFFFFFFFFFFFFFFFBABADFFADFFFFFFFFFF.
@M03896:38:000000000-B4D98:1:1105:14136:10106 1:N:0:164
TACGGAGGGTGCAAGCGTTAATCGGAATTACTGGGCGTAAAGCGCACGCAGGCGGTTTGTTAAGTCAGATGTGAAATCCCCGGGCTCAACCTGGGAACTGCATCTGATACTGGCAAGCTTGAGTCTCGTAGAGGGGGGTAGAATTCCAGGTGTAGCGGTGAAATGCGTAGAGATCTGGAGGAATACCGGTGGCGAAGGCGGCCCCCTGGACGAAGACTGACGCTCAGGTGCGAAAGCGTGGGGAGCAAACA
+
BCBBABCBBAAAFFGEA?EEFGHFEEGGHHFFBBFAAAEEGHHGG?EEGGGGEFECGFGHHGHHGG4FGHGFGHHHHHHHGGGGGGHGGHHHHHGCGFGGHHHHHHFHHHGFHGG@FHHHHFGHHHHHFGGGHHGGFF@;AFFFFFFFFFFFB;;B@@:@EFFFFFDADFFFFFFFFFFFFDFFFFFFFBFFFFFFFFEBFFFFFB;AAFFFAFFFFFFFFFFFFFFFFFFCDCFDFFDDFFFFFFFFFFF
@M03896:38:000000000-B4D98:1:1105:22019:10435 1:N:0:164
TACGTAGGGTGCAAGCGTTATCCGGAATTATTGGGCGTAAAGGGCTCGTAGGCGGTTCGTCGCGTCTGGTGTGAAAGTCCATCGCTTAACGGTGGATCCGCGCCGGGTACGGGCGGGCTTGAGTGCGGTAGGGGAGACTGGAATTCCCGGTGTAACGGTGGAATGTGTAGATATCGGGAAGAACACCAATGGCGAAGGCAGGTCTCTGGGCCGTCACTGACGCTGAGGAGCGAAAGCGTGGGGAGCGAACA
+
BBBBAFFCBFAAFDGCA?E?GGGGGEGGHHFGBFFAEEEGGHGGGFHGGGGGFEEEFFGFGGGFEE?FGGFFFGHFHHHHHHHGGHHGGGGGDHGHH2BFFBBDGGFGDHDDGCGCGGGGGCFCFFFGCFGGGGFFDEFFFFFFFFFFFF;BA;;;DB;ADAFFBBFFFFFFFFFFFFFFDFFFFFFFFFFFFFFFFFFFDFFFFFFFBF.EDFFFFFFFFFFFFF?ABDEDA@=AFFFFFFFEFFCAFFB
@M03896:38:000000000-B4D98:1:1105:22009:10451 1:N:0:164
TACGTAGGGTGCAAGCGTTATCCGGAATTATTGGGCGTAAAGGGCTCGTAGGCGGTTCGTCGCGTCTGTTGTGAAAGTCCATCGCTTAACGGTGGATCCGCGCCGGGTACGGGCGGGCTTGAGTGCGGTAGGGGAGACTGGAATTCCCGGTGTAACGGTGGAATGTGTAGATATCGGGAAGAACACCAATGGCGAAGGCAGGTCTCTGGGCCGTCACTGACGCTGAGGAGCGAAAGCGTGGGGAGCGAACA
+
ABB@AFFABFAAB5FF22E2GGHEAEFGHCHGB3BBAAEFHGGGFAGFEEE1F0>EEFFFE>EE>EAF4BFFGGFHFHHHHHHGGHHDHHGG/FFGH2BBF?DGGG@ADH?EGG--:;?EDF0;CFA?EEG.ADDBD:/9;;BFFFFFDA=FD9:9;;::D?FFFFFFBFFFFFFFC;-9?FFF/FDAEFFFBBADFFF?FFFFFFBBFFEE;9>ADFF9FFFFFFFAF.;--;-.FDDFFFA.;99@DA=
@M03896:38:000000000-B4D98:1:1105:8238:10586 1:N:0:164
TACGGAGGGTGCAAGCGTTAATCGGAATTACTGGGCGTAAAGCGCACGCAGGCGGTTTGTTAAGTCAGATGTGAAATCCCCGGGCTCAACCTGGGAACTGCATCTGATACTGGCAAGCTTGAGTCTCGTAGAGGGGGGTAGAATTCCAGGTGTAGCGGTGAAATGCGTAGAGATCTGGAGGAATACCGGTGGCGAAGGCGGCCCCCTGGACGAAGACTGACGCTCAGGTGCGAAAGCGTGGGGAGCAAACA
+
AAAAAABCC?AACFGE?AEEFGHFEGGGHHFFBBBAAAEFGHHGG?EEGCGEECEEEGGHHHHGFH4GFHHHHHHHHHHHGGGGEGHFGHHHGHGHHFGFGHHGHGHHHHGBGHHHFGHHGFFHHHGGFGGGHHGG@CDDFFFFFFFFFFFFF;9BB::@AFFFFFA:AFFFFFFFFFFFFFFFFFFFF:BDA;:@FFEDAFCFFF@E?BFFFFFDFFFBFDD.DDF///:;;C-9BA.;CAF.;;AFBF.
@M03896:38:000000000-B4D98:1:1105:8233:10610 1:N:0:164
TACGGAGGGTGCAAGCGTTAATCGGAATTACTGGGCGTAAAGCGCACGCAGGCGGTTTGTTAAGTCAGATGTGAAATCCCCGGGCTCAACCTGGGAACTGCATCTGATACTGGCAAGCTTGAGTCTCGTAGAGGGGGGTAGAATTCCAGGTGTAGCGGTGAAATGCGTAGAGATCTGGAGGAATACCGGTGGCGAAGGCGGCCCCCTGGACGAAGACTGACGCTCAGGTGCGAAAGCGTGGGGAGCAAACA
+
CCCBBBCBDAAAFGGCA?AEFGHFFFGGHGDFBAAAFEFGHHHGG?EEFGGGEEECEGGHHHHHHH4BGHHGHHFHHHHHGGGGEGHHHHHHHGGHHFCFGHFHHHEFHHGBCGHHGGHDGFGGHHFF?EFGHHG@DADFFFFFFFFFFFFFB;;BDC;DEFFFFB;:9BFFEFFFFBFA.:9BBFFFF--9ADAFFFEB--:BFF-AEFFFFFFDFFFBFDFDF.B/:;:@A;@FFF:ACFF?9:EFBF.
@M03896:38:000000000-B4D98:1:1105:13764:11469 1:N:0:164
TACGGAGGGTGCAAGCGTTAATCGGAATTACTGGGCGTAAAGCGCACGCAGGCGGTTTGTTAAGTCAGATGTGAAATCCCCGGGCTCAACCTGGGAACTGCATCTGATACTGGCAAGCTTGAGTCTCGTAGAGGGGGGTAGAATTCCAGGTGTAGCGGTGAAATGCGTAGAGATCTGGAGGAATACCGGTGGCGAAGGCGGCCCCCTGGACGAAGACTGACGCTCAGGTGCGAAAGCGTGGGGAGCAAACA
+
BCBBBABCCAAACGFE?AEFAGHFEEGGHHDFBBBBAAEEGHHGG?EEFEEFEEE@EGGHHHHHHH4FFGHGHGHHHHHHGGEGEGHHHHHHHHGFFFGFGHHGHHFHGHGGHHHFGHHHHHHHHHHHGGGGHHGGGFCAEFFFFFFFFFFFF;;;@@;DFFFFFFA;AFFFFFFFFFFFFFFFFFFFFDFFFCFFFFEDFFFFFFDFEFFFCFFDFFFFFFFFFFFFFFFFDDAFFFFFFFFFFFFFFFA
@M03896:38:000000000-B4D98:1:1105:17472:12286 1:N:0:164
TACGGAGGGTGCAAGCGTTAATCGGAATTACTGGGCGTAAAGCGCACGCAGGCGGTTTGTTAAGTCAGATGTGAAATCCCCGGGCTCAACCTGGGAACTGCATCTGATACTGGCAAGCTTGAGTCTCGTAGAGGGGGGTAGAATTCCAGGTGTAGCGGTGAAATGCGTAGAGATCTGGAGGAATACCGGTGGCGAAGGCGGCCCCCTGGACGAAGACTGACGCTCAGGTGCGAAAGCGTGGGGAGCAAACA
+
AAAAAAADD2A>CGGCE2EEFGHDAEGGHGDB53AAAAEEDHDEGCEEEGGEEE/EEEE1FHFHGH4@FGFFGEE4GHHHGCGEEEHGHHHHHFECGFFBFHFGFDBDHHGBGHHFFGGFFGGHGGG<FDFGDFD??-B99B9BFFFFBB/B;;;;@9.9:FFFF9;;ABEFEFFFFB9.AFFFFFFA-;BAA=BB=DE9B?BBBB@AEFF<-BA9BFFFFFFDAA//;/9@A@BDF?A?B=>EBFEFFFE
@M03896:38:000000000-B4D98:1:1105:13723:12385 1:N:0:164
TACGGAGGGTGCAAGCGTTAATCGGAATTACTGGGCGTAAAGCGCACGCAGGCGGTTTGTTAAGTCAGATGTGAAATCCCCGGGCTCAACCTGGGAACTGCATCTGATACTGGCAAGCTTGAGTCTCGTAGAGGGGGGTAGAATTCCAGGTGTAGCGGTGAAATGCGTAGAGATCTGGAGGAATACCGGTGGCGAAGGCGGCCCCCTGGACGAAGACTGACGCTCAGGTGCGAAAGCGTGGGGAGCAAACA
+
AAB?AABBB@A>CGCF2EFGFGHFAEGGHHFFB3ABAAAEHHHGG0EEFCFCE0>EFGGHHHHHGH4FBGHGHGHGHHHHGGEEEGHGHHHHHHGGHEFBGHHGHGBHHHFDGHHFFHHHH0GGHHG<?EFGGGGCCD=::BFFFFFFFFFFF;;B>9;9AFBFFF;;ADFFFFFFFFFFFFFFFFFFA9BDFFFFADF-BAFFFF>E.BFFFFFFFFFFFADDDFFF;/;;;BB?FADDFFF.9;AB/A.
@M03896:38:000000000-B4D98:1:1105:13716:12402 1:N:0:164
TACGGAGGGTGCAAGCGTTAATCGGAATTACTGGGCGTAAAGCGCACGCAGGCGGTTTGTTAAGTCAGATGTGAAATCCCCGGGCTCAACCTGGGAACTGCATCTGATACTGGCAAGCTTGAGTCTCGTAGAGGGGGGTAGAATTCCAGGTGTAGCGGTGAAATGCGTAGAGATCTGGAGGAATACCGGTGGCGAAGGCGGCCCCCTGGACGAAGACTGACGCTCAGGTGCGAAAGCGTGGGGAGCAAACA
+
BCCBAABCCAAAEGGF?AEFFGFFEEFGHHDFBBFBAAEFGHHGG?EEGGGGEEFEFGGHHHHHHHDFGHGFGHHHHHHHGGGGEGHGGHHHHHGFGFGFHHHGHHFHHHFFHHHHGHHHHGHHHHGFFFGGHHGGGFF;ABFFFFFFFFBFB;;;@;;BFFFFFFDADFFFFFFFFFFFFFFFFFFFFBFFFFFFFFFAFFFDBFDEFFFFFDDDFFFFFDFFFFFFFFF@ACFFFFFFFFFFCFFFFF?
@M03896:38:000000000-B4D98:1:1105:26946:12465 1:N:0:164
TACAGAGGGTGCAAGCGTTAATCGGAATTACTGGGCGTAAAGCGCGCGTAGGTGGTTTGTTAAGTTGGATGTGAAATCCCCGGGCTCAACCTGGGAACTGCATTCAAAACTGACTGACTAGAGTATGGTAGAGGGTGGTGGAATTTCCTGTGTAGCGGTGAAATGCGTAGATATAGGAAGGAACACCAGTGGCGAAGGCGACCACCTGGACTAATACTGACACTGAGGTGCGAAAGCGTGGGGAGCAAACA
+
ABA@ABFBAAAACDGCE2EGAGFFEEGFHHDF5BBBEAEEBGHGGEGGAGEG5@EEFGEGFGF@BBBBFGFGGFHFHHHHGGGGGGHGGHHHFFEFB?FGGHHBBFGGGGBDD@G2@FGGFFF@>G2FFHHHGFG?E?ECCFHGHGHHH10C===D@<<AEHHHFGDEGCGHHHHHFBCFGAFFBFGEFFGGEGGAACABFFFAEFAFEFFFFFFFFFFFFEFFFFFFFABBDBADFFFFDAF?DDEBFFF
@M03896:38:000000000-B4D98:1:1105:21631:12661 1:N:0:164
TACGTAGGGAGCAAGCGTTATCCGGATTTACTGGGTGTAAAGGGCGTGTAGGCGGGACTGCAAGTCAGATGTGAAAACTATGGGCTCAACTCATAGCCTGCATTTGAAACTGTAGTTCTTGAGTGCTGGAGAGGCAAATGGAACTCCTAGTGTAGCGGTGAAATGCGTAGATATTAGGAAGAACACCAGTGGCGAAGGCGATTTGCTGGACAGTAACTGACGCTGAGGCGCGAAAGTGTGGGGAGCAAACA
+
BCBAAFFCCFBACGFF?AEEFGHGGFGGHHFFCEC3EEHHGHHGGGEFGHHGFAEEEFGHHGHGGHEGHHHHHHHHFHGFHHHHHHHHHHHHHHGHHFGGHHHHHHGHGHGFGHHFHGHHHFGHHHFHGHHHGGGGFGHHHGDFFGHHGHFHF>>F@ACEEHHHGHCEEGGHHFHHHHHGHHHHHHGGGGGGEGGGGGGGGGGFFFFFFFFFFBFBFFFFFFFFFFFFFFFF@CFFFFFFFFFFFFFFFFF
@M03896:38:000000000-B4D98:1:1105:21648:12675 1:N:0:164
TACGTAGGGAGCAAGCGTTATCCGGATTTACTGGGTGTAAAGGGCGTGTAGGCGGGACTGCAAGTCAGATGTGAAAACTATGGGCTCAACTCATAGCCTGCATTTGAAACTGTAGTTCTTGAGTGCTGGAGAGGCAAATGGAACTCCTAGTGTAGCGGTGAAATGCGTAGATATTAGGAAGAACACCAGTGGCGAAGGCGATTTGCTGGACAGTAACTGACGCTGAGGCGCGAAAGTGTGGGGAGCAAACA
+
BABBAFFABFBBGGGF2AECGFHEGFGGHFBFCBB3EEHHGHHGGCEEGFHBFEEEEEGGHGDFGH4FBGHGFHHFHHG3DHHHGFHGHHHHHHHHGEHGHHHHHHHHFHDDGHHDGFHGDFGGFHDGGHGHGGGGFFHF1FGGFHHHGGDG<>>F@<<CEHGHHHCAEGGHHHHGFGBGGHHHHHGGGGGFEGGAAEE@GAGEFFFBFF?FFFFFFFFFFFDFADFEFF@=BFFFFFFFFFFFFAAFFFF
@M03896:38:000000000-B4D98:1:1105:21629:12681 1:N:0:164
TACGTAGGGAGCAAGCGTTATCCGGATTTACTGGGTGTAAAGGGCGTGTAGGCGGGACTGCAAGTCAGATGTGAAAACTATGGGCTCAACTCATAGCCTGCATTTGAAACTGTAGTTCTTGAGTGCTGGAGAGGCAAATGGAACTCCTAGTGTAGCGGTGAAATGCGTAGATATTAGGAAGAACACCAGTGGCGAAGGCGATTTGCTGGACAGTAACTGACGCTGAGGCGCGCAAGTGTGGGGAGCAAACA
+
AAAAAFFB@FA>4ACA2AEAEGHEAEFGHGDDBBA3EEHGFHHFB0AEEBE3B0AEEGG1BBEEBGFFGHHBGEGFFGFBFHHHFFHFGGGHFEFEGGF0BGGHHHFGHHDDFGBGH@@F@DBFGHFF2FGG?C</?GGG1F?FHHHH<GFGG>1>><<@EHHHHGCCA?CFFFHHF0GGH.CG:CA.:BFG;99-:.;-9@AFFB;9/AFFEFBFFFB/B9ADADFAEA@--9-;BFFFDB;.-;.;9;9
@M03896:38:000000000-B4D98:1:1105:9545:12884 1:N:0:164
TACAGAGGGTGCAAGCGTTAATCGGATTTACTGGGCGTAAAGCGCGCGTAGGTGGCCAATTAAGTCAAATGTGAAATCCCCGAGCTTAACTTGGGAATTGCATTCGATACTGGTTGGCTAGAGTATGGGAGAGGATGGTAGAATTCCAGGTGTAGCGGTGAAATGCGTAGAGATCTGGAGGAATACCGATGGCGAAGGCAGCCATCTGGCCTAATACTGACACTGAGGTGCGAAAGCATGGGGAGCAAACA
+
CCCBBDFBBAAABGGC2AEGEGFFEEEGHHFFB3BAEEEGHHHGGCGGGGGGFFFHGHCHHHHFGF4BBBFBGFHHGHHHFGGGGGGHHGHHHHGGBFFGHGHHHHBHGGFBGFH/BFHHHHCFFGFHFHGGGGHHGFDFFFHHHHGFGHBGF><><<<AEFFHHHACEFGHGHHHHFHHGEFHHGGDEDGGGGGGGGGGBGFFFF9;9B?FFFFFFFFFFFFFFFFEFFBBDFFFFFFFFEFEBDEFFFF
@M03896:38:000000000-B4D98:1:1105:17161:12886 1:N:0:164
CACGATTAACCCAAGTCAATAGAAGCCGGCGTAAAGAGTGTTTTAGATCACCCCCTCCCCAATAAAGCTAAAACTCACCTGAGTTGTAAAAAACTCCAGTTGACACAAAATAGACTACGAAAGTGGCTTTAACATATCTGAACACACAATAGCTAAGACCCAAACTGGGATTAGATACCCTTGTAGTCCGGCTGCCGACTTTAACGAGAATACCGATGCCCTTCTTCTGCTGTAAAAAAAAAAAAAAAATA
+
A1AAAAAA1DFA11GFGGGGGFEGGGH0EECGGGHHH0FGHHHH2AFEGFHHHGGGGGGGHGHHHHFHHHHHHHHHGHH1FGHFGGFEGHHHGGHHHG1BBGHHHHFFHHHHGHHHHHA<GGCFHHFFHHBGHHHHHHH@FHFHHHGGFHH1F@@F??FGHCGHHH<FGH1CG0GGFGHHH/=DF0GHH.;AC:..:---.9;00.....0090..-.;;///9;/////9/;;9BFB?@@@@-@-;-9-/
@M03896:38:000000000-B4D98:1:1105:22301:13084 1:N:0:164
TACGGAAGGTCCGGGCGTTATCCGGATTTATTGGGTTTAAAGGGAGCGTAGGCCGTGAGGTAAGCGTGTTGTGAAATGTAGGCGCCCAACGTCTGCACTGCAGCGCGAACTGCCCCACTTGAGTGCGCGCAACGCCGGCGGAACTCGTCGTGTAGCGGTGAAATGCTTAGATATGACGAAGAACCCCGATTGCGAAGGCAGCTGGCGGGAGCGTAACTGACGCTGCAGCTCGAAAGCGCGGGTATCGAACA
+
AAA3>AAAAFFFC22A22A2GGH?AEGGHGGG5BB1FEHG5GFFGEEEEEGGHHEEEFE1BG4FFE1EAGEBEFGGHGFGHHG?EGGCFEGHHHFGGCBBGHHH?D/>CC/1DFGCDDCFDF1>FG?C@CDGCCDGC-B@BB-9FFFADB??A9;BB9;9:BFFB9B:BFBFF/BFF?E;A.FFFFFB;BDEFD?=BFEFDD/9F.;9;@BD-;9ADFFFFFFFA./99/;?@F.:FDBB<;99BB:AFF9
@M03896:38:000000000-B4D98:1:1105:16366:13087 1:N:0:164
TACGGAGGGTGCAAGCGTTAATCGGAATTACTGGGCGTAAAGCGCACGCAGGCGGTTTGTTAAGTCAGATGTGAAATCCCCGGGCTCAACCTGGGAACTGCATCTGATACTGGCAAGCTTGAGTCTCGTAGAGGGGGGTAGAATTCCAGGTGTAGCGGTGAAATGCGTAGAGATCTGGAGGAATACCGGTGGCGAAGGCGGCCCCCTGGACGAAGACTGACGCTCAGGTGCGAAAGCGTGGGGAGCAAACA
+
CCCCBBCCCAAAFGGE?AEGFGHFEEFGHHDFBBFBAAEEGHHGGCGGGGGGEEF@FFFGHHHHGH@FGHHGHHHHHHHHGGGGGGHGGHHHHHEGHFGGHHHHHHHHHHHHHHHHGHHHHFGHHHHGFGGGGHGGGF=:EFFFFFFFFFFFF;;;C@::AFFFFFD;DCFFBFFFFFBFFDFFFFFFFBCFFBAFFFFCFFFFFD@EFFFF;FFDFFFFFFDDFDFEFFFFACC?FDFFFFFFFFEFEF?
@M03896:38:000000000-B4D98:1:1105:22282:13100 1:N:0:164
TACGGAAGGTCCGGGCGTTATCCGGATTTATTGGGTTTAAAGGGAGCGTAGGCCGTGAGGTAAGCGTGTTGTGAAATGTAGGCGCCCAACGTCTGCACTGCAGCGCGAACTGCCCCACTTGAGTGCGCGCAACGCCGGCGGAACTCGTCGTGTAGCGGTGAAATGCTTAGATATGACGAAGAACCCCGATTGCGAAGGCAGCTGGCGGGAGCGTAACTGACGCTGAAGCTCGAAAGCGCGGGTATCGAACA
+
BCCBBAAABFFFG2EAA2EEEGHGEEFGHFFGBBG?FGHHGHHGHGGGGGGGHHGEEBEFEGGGGG1EAHHGGHHHHHFHGHHCGGGDFEEHHFEGBFFFGHHG/BCGADCDFGHFADFGGG<FGHCF@DFFCCCA?ADGGDABFFFFFDADA;;B@@;BEFFFB9BFFFFFFFFFFDEFFFFFFFFFFFFFFFFFBFFFDFFFFDD@CCF?B9DFDFFFFFFFFFFFFFFD>FFFFFFFAFCBFFAEFFB
@M03896:38:000000000-B4D98:1:1105:16352:13101 1:N:0:164
TACGGAGGGTGCAAGCGTTAATCGGAATTACTGGGCGTAAAGCGCACGCAGGCGGTTTGTTAAGTCAGATGTGAAATCCCCGGGCTCAACCTGGGAACTGCATCTGATACTGGCAAGCTTGAGTCTCGTAGAGGGGGGTAGAATTCCAGGTGTAGCGGTGAAATGCGTAGAGATCTGGAGGAATACCGGTGGCGAAGGCGGCCCCCTGGACGAAGACTGACGCTCAGGTGCGAAAGCGTGGGGAGCAAACA
+
BCCCAABCCAAAGGGE?2EEAGHGFFFGHGDFBBFBEAAEGHHGGGGGGGGGEEE?EFGHHHHHHHDGFHHFGHHHHHHHGGGEGGHHGHHHHHGHHFFGHHHHGHEHHHGHHGHHGHHHHGGGHHGHGGGGHGGCDB@AEFFFFFFFFFBFB;;BC@:@EFFFFFF;DDEFFFFFFFEFFFFFFFFFFFFFFFFFFFFDFFFFFFCFAFFFF=ADFFFFFFFDFFFFFFFAFFF?FDFFFFCECFFFFF.
@M03896:38:000000000-B4D98:1:1105:16370:13107 1:N:0:164
TACGGAGGGTGCAAGCGTTAATCGGAATTACTGGGCGTAAAGCGCACGCAGGCGGTTTGTTAAGTCAGATGTGAAATCCCCGGGCTCAACCTGGGAACTGCATCTGATACTGGCAAGCTTGAGTCTCGTAGAGGGGGGTAGAATTCCAGGTGTAGCGGTGAAATGCGTAGAGATCTGGAGGAATACCGGTGGCGAAGGCGGCCCCCTGGACGAAGACTGACGCTCAGGTGCGAAAGCGTGGGGAGCAAACA
+
AABAAAB?DAAAGDFF22EEFFG2BEFGHHEFBBBBAAEFHHHGGGGAFEGGE0EEFFECBFFHGF4BDGFGGDHHGHHHGEGEEEHHHHHHBFFFGFGFGFBGHGBGHHGGFEFH/FGGFG1FGFF0?CFGHHGGFA9;9B/BFFF/://:;;/:99:;AFFFFF;;A@ABBFFFF/BFFDBFFFFDA;@?;9>FAAA@-@DFBD-99B?F-BD.FB//;.A?AAFF//;@?D-.:;.:@-9.-;EFFF.
@M03896:38:000000000-B4D98:1:1105:12526:13345 1:N:0:164
AACGTAGGTCACAAGCGTTGTCCGGAATTACTGGGTGTAAAGGGAGCGCAGGCGGGAGAACAAGTTGGAAGTGAAATCCCTGGGCTCAACCCATGAACTGCTTTCAAAACTGTTTTTCTTGAGTAGTGCAGAGGTAGGCGGAATTCCCGGTGTAGCGGTGGAATGCGTAGATATCGGGAGGAACACCAGTGGCGAAGGCGGCCTACTGGGCACCAACTGACGCTGAGGCTCGAAAGTGTGGGTAGCAAACA
+
ABABAFFCFFBCFGFF?AECEGHGGGGGHHFFBBF3EEGHHHHGHGGGGGGCEAEE@>AGFGGHGH4B?FGGHGHHHHH3BGHGGHHHHHHGGHHHGGGGHHHHHHHHHHGFDFGHGGHHGFGGFHHHHHHHHGHHFGHGGGGGHHHHGGCGE;<;A;;AFGGGGFCCFGGGGGGGGGGGGGFFFFFEFFFFEFFFFFEB-@DFFFBBFFFFFFFFFFFFFFFFFFFEEEA@@FFFBBBBFFFFEFFFFF?
@M03896:38:000000000-B4D98:1:1105:17187:13353 1:N:0:164
TACGGAGGGTGCAAGCGTTAATCGGAATTACTGGGCGTAAAGCGCACGCAGGCGGTTTGTTAAGTCAGATGTGAAATCCCCGGGCTCAACCTGGGAACTGCATCTGATACTGGCAAGCTTGAGTCTCGTAGAGGGGGGTAGAATTCCAGGTGTAGCGGTGAAATGCGTAGAGATCTGGAGGAATACCGGTGGCGAAGGCGGCCCCCTGGACGAAGACTGACGCTCAGGTGCGAAAGCGTGGGGAGCAAACA
+
BCCBAABCCAAA4AGF?2FFAGHFGEGGHFFFBBFAAAEEGHHGGCGGGGGGEFFEGGGHHGHHGH4FEHHGHHHHHHHHGGGGGGHHHHHHHHGHHFGGHHHGHHBHFHFFHGG@FHHHHGGHHHHHGGGGHHGGGFD;;;FFFFFFFFFFF;;BDC:@EFFFFFD.ABEFBFFFFF0FFDF0BFBFF9@AAFFFFAADFFFFFF>EAFF;@=DDFFFFFFF?ADB/0:B>AA9.BDADFFFECDEFFF.
@M03896:38:000000000-B4D98:1:1105:23120:13692 1:N:0:164
TACAGAGGGTGCAAGCGTTAATCGGAATTACTGGGCGTAAAGCGCGCGTAGGTGGTTTGTTAAGTTGGATGTGAAAGCCCCGGGCTCAACCTGGGAACTGCATCCAAAACTGGCAAGCTAGAGTACGGTAGAGGGTGGTGGAATTTCCTGTGTAGCGGTGAAATGCGTAGATATAGGAAGGAACACCAGTGGCGAAGGCGACCACCTGGACTGATACTGACACTGAGGTGCGAAAGCGTGGGGAGCAAACA
+
BBB@ABFBBABA45FA2AEGAFFFFEFFHFDFBBBAAAEFGHHGGEFGFGGGEHGEFHGHHGFFFHB@BGHGHGFFGHGHFGGGGGHGFGGHGHGGF?GGGHHG??BF?G?2FFGFFHHHHFGF@G?CGHGHHHGDEFEFGCGGHHGHHBDC===D@:=AEHHHGHD;CDEGGGGGGGEFGFFGFGGGFGGGEGGFFFFFF;DFFFAFFF?FFFFFFFFFFBFFFFFEFFFFABFDFFFFFFFFFFFFFFF
@M03896:38:000000000-B4D98:1:1105:2751:13707 1:N:0:164
TACGGAGGGTGCAAGCGTTAATCGGAATTACTGGGCGTAAAGCGCACGCAGGCGGTTTGTTAAGTCAGATGTGAAATCCCCGGGCTCAACCTGGGAACTGCATCTGATACTGGCAAGCTTGAGTCTCGTAGAGGGGGGTAGAATTCCAGGTGTAGCGGTGAAATGCGTAGAGATCTGGAGGAATACCGGTGGCGAAGGCGGCCCCCTGGACGAAGACTGACGCTCAGGTGCGAAAGCGTGGGGAGCAAACA
+
BAABBAADDABAFGFAAAEEFGHFEEFFHHDGBBBBAAEEFHHGG?EFGG??EEEEEEAGGHGHGFFGHHGFGFHFHHHHGGEGEGHGGHHHGC/GHFBBGHHGFHBHGGFDHGC2?GGGGGGHHFGHFDFGBH.@<BCAEFFFFFFFFF/BF;;;;;;@AFFFFB;:ABEFBFFFFFFFFDFFFFF?A9DBABFFFF;@-BCBFFCEAFFFC9ADFFB:F.ADD?FFFFF>.BFFFFADBFCEFDEFBF.
@M03896:38:000000000-B4D98:1:1105:2756:13725 1:N:0:164
TACGGAGGGTGCAAGCGTTAATCGGAATTACTGGGCGTAAAGCGCACGCAGGCGGTTTGTTAAGTCAGATGTGAAATCCCCGGGCTCAACCTGGGAACTGCATCTGATACTGGCAAGCTTGAGTCTCGTAGAGGGGGGTAGAATTCCAGGTGTAGCGGTGAAATGCGTAGAGATCTGGAGGAATACCGGTGGCGAAGGCGGCCCCCTGGACGAAGACTGACGCTCAGGTGCGAAAGCGTGGGGAGCAAACA
+
AAA?3>ADBABAFFGF??EGAFHFEEFGHGBD5BBBAAAEFGGGGGGGGGGGEEE@EEAGGF4BFHDFFHGGGGHHHHHHFEEE>EHHCGGHHFECFFFFFHHGGDFGGHFDGC<@?FGHBFCGHHGGGGGEHH?@CCF;9;BBFFFFBFBFF9/;@-;9EFFFEB;;A>EFFBFFFFBFFFFFFFFA@@>AFC-9-.;@BFCFDF-9AFFA@;DFFFFFFFDDFDF/;BB@ABFFFFDFFFAE-AEFFFF
@M03896:38:000000000-B4D98:1:1105:12526:14550 1:N:0:164
TACGTAGGGTGCAAGCGTTATCCGGAATTATTGGGCGTAAAGAGTACGTAGGTGGTTTTCTAAGCACGGGGTTTAAGGCCATGGCTTAACCATTGTTCGCCTTGTGAACTGGAAGACTTGAGTGCAGGAGAGGAAAGCGGAATTCCTAGTGTAGCGGTGAAATGCGTAGATATTAGGAGGAACACCAGTGGCGAAGGCGGCTTTCTGGACTGTAACTGACACTGAGGTACGAAAGCGTGGGGAGCAAACAG
+
BBBBBFFBB4A>CGFE2AEEEGHEAEEGHCGHBBABAAEECGHHHGFEEGGGDFFEGHGHFDFFHHA00>>EEG3B33F?FGGGFGHHGHHHHHGFH4?EEGEFHHFHGHFHHHFGFFG?FGDFGHF0?FCDGGCGAF/<A@FGHHHGDBG1D>D<<>-EFFHHD.<.CAGHHHHFCGGAAGCGFEHFFGFCBG@?DE?B@B<FFFB:9F;;FFBFFEFFF/BFFBF/FFFFED.9;;.@?@F;FFFFFFB
@M03896:38:000000000-B4D98:1:1105:29182:14599 1:N:0:164
TACGGAGGATTCAAGCGTTATCCGGATTTATTGGGTTTAAAGGGTGCGTAGGCGGTTTGATAAGTTAGAGGTGAAATTTCGGGGCTCAACCCTGAACGTGCCTCTAATACTGTTGAGCTAGAGAGTAGTTGCGGTAGGCGGAATGTATGGTGTAGCGGTGAAATGCTTAGAGATCATACAGAACACCGATTGCGAAGGCAGCTTACCAAACTATATCTGACGTTGAGGCACGAAAGCGTGGGGAGCAAACA
+
AABB?AADAFFD55GB22AAGGHECFGGHHFHBFE2FFHHHHHGGFEGFGGCGEEEFEGHHFGGFGFFHFGGHGHFHHHHHGGGEGHFFGGFHHF3BF??FHFBBBBFBGFDHBGBBFGGFFFFEFFGFHHGGFGGGGHGCADGGHHHHEFGG===<;;ACHHHHC<GHHHHEBGGGFGGGFGGFGF-9AEEFEGABAAFFFFFFFFFFEEFFFFBBBFFFBEAEFFFEEA:;ADDFDDFAAFEFDE99A9
@M03896:38:000000000-B4D98:1:1105:29201:14601 1:N:0:164
TACGGAGGATTCAAGCGTTATCCGGATTTATTGGGTTTAAAGGGTGCGTAGGCGGTTTGATAAGTTAGAGGTGAAATTTCGGGGCTCAACCCTGAACGTGCCTCTAATACTGTTGAGCTAGAGAGTAGTTGCGGTAGGCGGAATGTATGGTGTAGCGGTGAAATGCTTAGAGATCATACAGAACACCGATTGCGAAGGCAGCTTACCAAACTATATCTGACGTTGAGGCACGAAAGCGTGGGGAGCAAACA
+
CCCCCCCBBFFFB5GFA2E?GGGEGEEGHBGGBFFAFGHHHHGGHBEEFGGGFGGCGGGHHDGGGH4FFFHGGHBGGHHHHGDEEEHHGHHGHHHFFF??GHFGHFFDDGFBGHG?BFGGHG2DDGHHHHHHGGGGGGHGCADEFHHHGHFHH<DD@A;EEGHHFFGHHHGHHGGFGFG:FGGGFGGA-AGGGGFCGDEF.DFFFFFFFFEFFFFFFFFFFFAEFEBBEEAD.ADAFDFFFFAEFFFFFFF
@M03896:38:000000000-B4D98:1:1105:10599:14900 1:N:0:164
TACGGAGGGTGCAAGCGTTAATCGGAATTACTGGGCGTAAAGCGCACGCAGGCGGTTTGTTAAGTCAGATGTGAAATCCCCGGGCTCAACCTGGGAACTGCATCTGATACTGGCAAGCTTGAGTCTCGTAGAGGGGGGTAGAATTCCAGGTGTAGCGGTGAAATGCGTAGAGATCTGGAGGAATACCGGTGGCGAAGGCGGCCCCCTGGACGAAGACTGACGCTCAGGGGCGAAAGCGTGGGGAGCAAACA
+
BBBAAAACCAAAFGGF?AEFFGHFFGGGHHFFBBBAAAEGHHHGGCFGGGGGEEEEFEGHHGHHGHEFGHHHHGHHHHHHGGEGFGHGHHHHHHGGHGHHHHHGGHFHGHGHHHHGGHHHHGGHHHHHFGGGHHGGGFBDFFFFFFFFFFFFB;;;C@;@AFFFFFDAFFFFFFFFFFFFFFFFFFFFFBFFFFFFFFFFFFFFFFBEFFFFCFFFFFFFFFFFFFFF.-;;:CDFFFFDFFFA-AEFFFF
@M03896:38:000000000-B4D98:1:1105:27873:14910 1:N:0:164
TACGGAGGGTGCAAGCGTTAATCGGAATTACTGGGCGTAAAGCGCACGCAGGCGGTTTGTTAAGTCAGATGTGAAATCCCCGGGCTCAACCTGGGAACTGCATCTGATACTGGCAAGCTTGAGTCTCGTAGAGGGGGGTAGAATTCCAGGTGTAGCGGTGAAATGCGTAGAGATCTGGAGGAATACCGGTGGCGAAGGCGGCCCCCTGGACGAAGACTGACGCTCAGGTGCGAAAGCGTGGGGAGCAAACA
+
BBABABBDBA>>BFFA22AEFGHBAAFFHFBD5B2BAAAA1FGEG?EAF?A@EEEEEEFGGFHFFGGGHGGB@BEBGHHHGFG@>EEFHHHHCFF?F/2BBGFFDGD?FHDDG/G2FGFGHH1?GG?F?AC.DBFG?-9;AFB/FFFFFF/9;;:99-:;.BBFFFA;9B?FFFFFFFFADAFBBFFD@@CFFA;CCDE;AF@DCF@EEF?9-@DA/BFEFDFFFFF/9FB=AB99FDF.---9-;;B/;.
@M03896:38:000000000-B4D98:1:1105:10611:14915 1:N:0:164
TACGGAGGGTGCAAGCGTTAATCGGAATTACTGGGCGTAAAGCGCACGCAGGCGGTTTGTTAAGTCAGATGTGAAATCCCCGGGCTCAACCTGGGAACTGCATCTGATACTGGCAAGCTTGAGTCTCGTAGAGGGGGGTAGAATTCCAGGTGTAGCGGTGAAATGCGTAGAGATCTGGAGGAATACCGGTGGCGAAGGCGGCCCCCTGGACGAAGACTGACGCTCAGGTGCGAAAGCGTGGGGAGCAAACA
+
ABBAAAACBAAAFFFF2AFEFGHFEEFGHGDFBBABAAEGGHHGGGGGGGGFEEFEGEGHHHHHHHDGFHHHHGHFGHHHGGEGEGHHGHHHGHGHHFGFGHHGGGGHHHFFHGHFGGHHHGF?FHHHGGGGHHFCCFCDFFFFFFFFFFFFF:;BB@:@EFFFFFDAFFFFFFFFFFFFFFFFFFFFFFFFFFFFFBA=AFFFFFFFEFFF@DFFFFFFFFDDFFFFFFF>DAFDFDDDFFFFCFFFFF?
@M03896:38:000000000-B4D98:1:1105:10588:14921 1:N:0:164
TACGGAGGGTGCAAGCGTTAATCGGAATTACTGGGCGTAAAGCGCACGCAGGCGGTTTGTTAAGTCAGATGTGAAATCCCCGGGCTCAACCTGGGAACTGCATCTGATACTGGCAAGCTTGAGTCTCGTAGAGGGGGGTAGAATTCCAGGTGTAGCGGTGAAATGCGTAGAGATCTGGAGGAATACCGGTGGCGAAGGCGGCCCCCTGGACGAAGACTGACGCTCAGGTGCGAAAGCGTGGGGAGCAAACA
+
AABBAAABBAAAEFFF2AEEFGHFEECFHFDD53AAEAEFFHHGG?EFGGGGE@EEEEFGHHHHGHDFHHHGHHHHHHHHGGGGFGHHGHHHHHGFFFFBGHHHHHEHFHFGHHGHGHHHGFGHHHGGFGGGHF?-<@;AEBFFFFFFFF/FB;;;:;;@EFFFFFDADCEFFFFFFFFFFDFBFFFF@-;DFFFFADEBDFFFFFAEFFFFF9DDFBFFFFFFFF/FFFBBD--AFFDBCFF.>DEFFF?
@M03896:38:000000000-B4D98:1:1105:15259:15177 1:N:0:164
AACGTAGGTCACAAGCGTTGTCCGGAATTACTGGGTGTAAAGGGAGCGCAGGCGGGAGAACAAGTTGGAAGTGAAATCCATGGGCTCAACCCATGAACTGCTTTCAAAACTGTTTTTCTTGAGTAGTGCAGAGGTAGGCGGAATTCCCGGTGTAGCGGTGGAATGCGTAGATATCGGGAGGAACACCAGTGGCGAAGGCGGCCTACTGGGCACCAACTGACGCTGAGGCTCGAAAGTGTGGGTAGCAAACA
+
ABABAFFCFDBCBFGECAE?EGHFGGGGHHFFCFF3EEGHGHGGHFGGGGGGEEEGEEEHFGGHFG@FGHHGHHHHHHHGGHHHHHHGHHHGGHGHFGHHHHHHHHHGGGFDDFGGGHHHHFFFFHHGHHHHHGHHGFHGGFGGHHHHGGGGE<<;;;;AEEGGGGECDGGGGGGGGGGGGGFFFFFFFBFFEDFFFFFCFFFFFFFFFFFFDEFFFFFFFFFFFFFFFFFC>FDA:BBFFFDBAFFFFFA
@M03896:38:000000000-B4D98:1:1105:12259:15315 1:N:0:164
TACGGAGGGTGCAAGCGTTAATCGGAATTACTGGGCGTAAAGCGCACGCAGGCGGTTTGTTAAGTCAGATGTGAAATCCCCGGGCTCAACCTGGGAACTGCATCTGATACTGGCAAGCTTGAGTCTCGTAGAGGGGGGTAGAATTCCAGGTGTAGCGGTGAAATGCGTAGAGATCTGGAGGAATACCGGTGGCGACGGCGGCCCCCTGGACGAAGACTGACGCTCAGGTGCGAAAGCGTGGGGAGCAAACA
+
>AA3>>A>D>A>4FGA22EE2FGF?BEFHHDFBBBBAA2AEFGGGCCAEECGEEE@EFFHGHHGFGG@GHHHHEGHHHHFGGC/>EGHGHHHFHGFHGGGFHHGGHFFDGGBGFHGFFGB?0?FGHGGFFEEHGGGG?>AA;BFFFFFF//B/9999@;9EB9FFF..9@AFFFFFFBFFDDFFFFFD@BBB;BB-99@=B;;-@B;;AF.99@F.BFF/9.:.9;99FBFB.99.BD.DB?BFBDFF/A9
@M03896:38:000000000-B4D98:1:1105:12443:15767 1:N:0:164
TACGGAGGGTGCAAGCGTTAATCGGAATTACTGGGCGTAAAGCGCACGCAGGCGGTTTGTTAAGTCAGATGTGAAATCCCCGGGCTCAACCTGGGAACTGCATCTGATACTGGCAAGCTTGAGTCTCGTAGAGGGGGGTAGAATTCCAGGTGTAGCGGTGAAATGCGTAGAGATCTGGAGGAATACCGGTGGCGAAGGCGGCCCCCTGGACGAAGACTGACGCTCAGGTGCGAAAGCGTGGGGAGCAAACA
+
BCBAAABCCAAACFGF??EFFGHFFEGGHHFFBBABEAEFGHHGGFGGGGGGEFECGGGHHHGHGHGFFHHGHHHHHHHHGGGGFGHHHHHHHHGGGFGGHHHGGHHHGHGHHHHCFHHHHFHHHHHHFGGGHHGGGFB;ABFFFFFFFFFFF;;;@@;CEFFFFFAADFFFFFFFFFFFFFFFFFFFF@FFFFFFFFFFFFFFFFCFEFF=FFFFFFFFFDFFFFFFFFFFDFFFFFDFFFFFFFFFBFA
@M03896:38:000000000-B4D98:1:1105:24321:15999 1:N:0:164
TACGGAGGGTGCAAGCGTTAATCGGAATTACTGGGCGTAAAGCGCACGCAGGCGGTTTGTTAAGTCAGATGTGAAATCCCCGGGCTCAACCTGGGAACTGCATCTGATACTGGCAAGCTTGAGTCTCGTAGAGGGGGGTAGAATTCCAGGTGTAGCGGTGAAATGCGTAGAGATCTGGAGGAATACCGGTGGCGAAGGCGGCCCCCTGGACGAAGACTGACGCTCAGGTGCGAAAGCGTGGGGAGCAAACA
+
BBBBBABBDABABGGFA2FE2FFFFEFFHHCFB3AAAAEFCHHEE0EGGGGGEGFEEEEHGGGGFFGHHHFFGHHHHHHHGGGGGGHGGGGHGFGFGFHFGHHG2>FDGG?FH/@@FEHHHFFHGHHHFGGGGFGFGA99;;BFFFFFFFFFF;;;@B9@EFFFBFFDFFFFFFFFFFFFFFFFFFFFFBFFFFCAFDFFFFFACFDFEFFFDCA9FFFBFDFFFFFFFFFAA@>DFFADFFFFFFFBFF.
@M03896:38:000000000-B4D98:1:1105:29553:16160 1:N:0:164
TACGGAGGGTGCAAGCGTTAATCGGAATTACTGGGCGTAAAGCGCACGCAGGCGGTTTGTTAAGTCAGATGTGAAATCCCCGGGCTCAACCTGGGAACTGCATCTGATACTGGCAAGCTTGAGTCTCGTAGAGGGGGGTAGAATTCCAGGTGTAGCGGTGAAATGCGTAGAGATCTGGAGGAATACCGGTGGCGAAGGCGGCCCCCTGGACGAAGACTGACGCTCAGGTGCGAAAGCGTGGGGAGCAAACA
+
BBBABBBCBAAA4FGAA2EEABGFEDFGHGBF5AGBAAAECGHGG0EFFCGGECEECEGFGGHHGHGHHHHHHGHGGHHHGGGEEFHHGHHHHBFB?FFBFHFGHHFHFHGFFFG@?FCGGG<FG1?F/CFGHGE@?B:;9BBFFFFFFFBF9;BFB-;BFFFFBB;;AFEFFFFFFFFFFAFBFFFDB;B?ABFAB?AB@DFFFF;AAFFF=@.AFBFFFFAA?.B:BFB@A@DABA::=DFFAFFBBF.
@M03896:38:000000000-B4D98:1:1105:29571:16168 1:N:0:164
TACGGAGGGTGCAAGCGTTAATCGGAATTACTGGGCGTAAAGCGCACGCAGGCGGTTTGTTAAGTCAGATGTGAAATCCCCGGGCTCAACCTGGGAACTGCATCTGATACTGGCAAGCTTGAGTCTCGTAGAGGGGGGTAGAATTCCAGGTGTAGCGGTGAAATGCGTAGAGATCTGGAGGAATACCGGTGGCGAAGGCGGCCCCCTGGACGAAGACTGACGCTCAGGTGCGAAAGCGTGGGGAGCAAACA
+
BBBBBAADDAAABGFF?AEE2FHFEDDGHHCHCBFAEAEEAGHGG0EEFEGGECEEEEGHHFHGGGFHHHHGHHHFHHGHFGG?FGHHHHGHH0EFFFGHHHHHHFEGDGFDGFF@FFHHHCCGFHHHEDGGGGGCCF@FFFFBFFFFFFBFF;B;@@:@ABFFFFDADFEFFFFFFFBFFFFFFFFFFBFFFFFFFFECDFCFFFFF..A>-9;.9FFEF?ADF?FFFFFFDAD./99ADFFFFFEFFF.
@M03896:38:000000000-B4D98:1:1105:22045:16186 1:N:0:164
TACGGAGGGTGCAAGCGTTAATCGGAATTACTGGGCGTAAAGCGCACGCAGGCGGTTTGTTAAGTCAGATGTGAAATCCCCGGGCTCAACCTGGGAACTGCATCTGATACTGGCAAGCTTGAGTCTCGTAGAGGGGGGTAGAATTCCAGGTGTAGCGGTGAAATGCGTAGAGATCTGGAGGAATACCGGTGGCGAAGGCGGCCCCCTGGACGAAGACTGACGCTCAGGTGCGAAAGCGTGGGGAGCAAACA
+
AAAAAAABBAAACFGCC?EEFGHFEEFGHHFFBBBBEEEEHHHGGCGGGGGGEEE@EEEHHHFHGHEGHHHFHHHHHHHHGGGGGGHHHHHHHFGHHFGGHHHGGFFGHHGHHHHFFGHGGHGGHHGFFGGGHGGFCABDEFFFFFFFFF/F:;;;;;;@EFFFFFD;AFFFFFFFFFFFFFFFFFFFFDFDFFFFFFA;BFFFFFDEFFF;-@?DFFFFFFFA9AFBB//-;>DDFDAABACA@DEFB..
@M03896:38:000000000-B4D98:1:1105:22040:16204 1:N:0:164
TACGGAGGGTGCAAGCGTTAATCGGAATTACTGGGCGTAAAGCGCACGCAGGCGGTTTGTTAAGTCAGATGTGAAATCCCCGGGCTCAACCTGGGAACTGCATCTGATACTGGCAAGCTTGAGTCTCGTAGAGGGGGGTAGAATTCCAGGTGTAGCGGTGAAATGCGTAGAGATCTGGAGGAATACCGGTGGCGAAGGCGGCCCCCTGGACGAAGACTGACGCTCAGGTGCGAAAGCGTGGGGAGCAAACA
+
CCCBBABCCAAABFGF?AEEFGHFEEFFHFFFBBFBAAAEAGHGGFGGGGGFE@EEGGGHHHHHGH@FHHHGHGHHHHHHGGGGGGHHHHHHHHGHGFGGHHHGHHFHHHFDHHHGFHHHHFGHHHHHGGGGGHGGGF@DEFFFFFFFFFBFF;;;@@;CEFFFFFDADAFFFFFFFFFFFFFFFFFFFCFFFFFFFFF@FFFFFF@EFFFFFFFFFFFFFFFFFFFFFFBBAACFFFDFCFFFFFEFFF?
@M03896:38:000000000-B4D98:1:1105:9706:17038 1:N:0:164
CCCGATTAACCCAAGTCAATAGAAGCCCGCGTAAAGAGTGTTTTTGATCACCCCCTCCCCAATAAAGCTAAAACTCACCTGAGTTGTAAAAAACTCCAGTTGACACAAAATAGACTACGAAAGTGGCTTTTACATATCTGAACACACAATAGCTAAGACCCAAACTGGGATTAGATACCCTGGTAGTCCGGCTGACTGACTACTCACTGATCTCGTATGCCGTCTTCTGCTTGAAAAAAAAAACATAAAAA
+
>1>?1>>11DB>A1GGBGGB3E1FB1F0ECAE?AAFA011DFGGA?/ADGHFCEEGFAFGF>BGBFEFHGGHHHHHGCH10FCGH1GHGHHHGGHHBBB2BGHHHFHFFFGFGHHFGHECGGG1DHGFHG1FFDHHGHG22GC1@GFCGHH1FF?GC?FGH.<GHH1>GFFGGBB<=DHHH/C<0DDDF.-;:-;;00;CCBC000;009;0;;F9;B/BFACAGEFFBFF9/9/;/;@@??@-E//9/;/
@M03896:38:000000000-B4D98:1:1105:15075:17102 1:N:0:164
TACGGAGGGTGCAAGCGTTAATCGGAATTACTGGGCGTAAAGCGCACGCAGGCGGTTTGTTAAGTCAGATGTGAAATCCCCGGGCTCAACCTGGGAACTGCATCTGATACTGGCAAGCTTGAGTCTCGTAGAGGGGGGTAGAATTCCAGGTGTAGCGGTGAAATGCGTAGAGATCTGGAGGAATACCGGTGGCGAAGGCGGCCCCCTGGACGAAGACTGACGCTCAGGTGCGAAAGCGTGGGGAGCAAACA
+
AABBA33DDA?>BFFF?2EFFGHFEEFGHHFFB3F2AAEFFHHGGCEEGGCFE?>>EE?GFHHHGFFGFHGGGGHHGHFHGGE?>EHHHHHHHHGFHFHGHHHHGGFHHHFFHFHFGHHHGFFHHHGF?CFGFHD>CAADFFFFFFFFFFBFB;;B-@A>EFFFF;:;AFE/FBFFFFFFFFFFFFFA@>AFFADABDF@A;DCFD@EFFFFB-ADFFFFFFFDFFFFFFB@9@@.;99.>D-9@AAFFF.
@M03896:38:000000000-B4D98:1:1105:15089:17116 1:N:0:164
TACGGAGGGTGCAAGCGTTAATCGGAATTACTGGGCGTAAAGCGCACGCAGGCGGTTTGTTAAGTCAGATGTGAAATCCCCGGGCTCAACCTGGGAACTGCATCTGATACTGGCAAGCTTGAGTCTCGTAGAGGGGGGTAGAATTCCAGGTGTAGCGGTGAAATGCGTAGAGATCTGGAGGAATACCGGTGGCGAAGGCGGCCCCCTGGACGAAGACTGACGCTCAGGTGCGAAAGCGTGGGGAGCAAACA
+
BCBAAABCCAAABFGE2AEFFGHFFFGGHHFFBBFAEEEGGHHGGCEFGGGGEEEEGGGHHHHHGH4FFHGGHHHHHHHHGGGGEGHHHHHHHHGHGFGGHHHHGHFHHHFFHGHGFHHHHGFHHHHGFGGGHHGGGFCDFFFFFFFFFFBFF:;;>;;CEFFFFFAAFFFFFFFFFFFFFFFFFFFFD@FFFFFFFFE@FFFFFFCEFFFF-;ADFFFFFFFFFFFFFFB@ACCFFFFFFFFFFDEFFF?
@M03896:38:000000000-B4D98:1:1105:15073:17123 1:N:0:164
TACGGAGGGTGCAAGCGTTAATCGGAATTACTGGGCGTAAAGCGCACGCAGGCGGTTTGTTAAGTCAGATGTGAAATCCCCGGGCTCAACCTGGGAACTGCATCTGATACTGGCAAGCTTGAGTCTCGTAGAGGGGGGTAGAATTCCAGGTGTAGCGGTGAAATGCGTAGAGATCTGGAGGAATACCGGTGGCGAAGGCGGCCCCCTGGACGACGACTGACGCTCAGGTGCGAAAGCGGGGGGAGCAAACA
+
AAB?AABBBAAABDFE22EEFGHFEEGGHFDB5BBAEEFGHHHFG?EEGGGGE@E@FGGGGHHHHHFGFHHGHGHHHHHHGG/EEGHFGHHHHFFGHFFFGGGGDGFHHHFGHHHF/FGFFGGHGHGFFEGGHG.ACFB9EFFFFFFFFFFFB9;:@-;-;FB/BBAAADFB/9/FFFFFFDBBFFFD>--AABABBDEB-;BCDDDE9FFDA--;;.;/;ADDDDF////9;;=.B?-99@@A9AE//:.
@M03896:38:000000000-B4D98:1:1105:23388:17486 1:N:0:164
TACGTAGGGGGCAAGCGTTATCCGGAATTACTGGGTGTAAAGGGTGCGTAGGTGGTATGGCAAGTCAGAAGTGAAAACCCAGGGCTTAACTCTGGGACTGCTTTTGAAACTGTCAGACTGGAGTGCAGGAGAGGTAAGCGGAATTCCTAGTGTAGCGGTGAAATGCGTAGATATTAGGAGGAACATCAGTGGCGAAGGCGGCTTACTGGACTGAAACTGACACTGAGGCACGAAAGCGTGGGGAGCAAACA
+
ABAAAFFCBADAAFGFA?ECEGGFGEGGHHFGBFF3EEGHFGHGGFGGGGGGFFFEGDFHHFGFGHGHHHGGHGGHGFEGGEEEEHHGGFHHHGHHFBGGHHHHHHGHHHDBGBFDGFHFGCGGHHFHGGGHGGGG@FGCDCCGHHHHHGFGG<=>@A<EEGHHFGACEGGHHFHGHHGHDEGHEGHEFGGGFGGGGGFGGFAFFFBBBFFFFFFFFFFFFBFFFFFFFFFA9ADDFFFFFFFEFDFFFFF
@M03896:38:000000000-B4D98:1:1105:21985:17566 1:N:0:164
TACGGAAGGTCCGGGCGTTATCCGGATTTATTGGGTTTAAAGGGAGCGTAGGCCGTGAGGTAAGCGTGTTGTGAAATGTAGGCGCCCAACGTCTGCACTGCAGCGCGAACTGCCCCACTTGAGTGCGCGCAACGCCGGCGGAACTCGTCGTGTAGCGGTGAAATGCTTAGATATGACGAAGAACCCCGATTGCGAAGGCAGCTGGCGGGAGCGTAACTGACGCTGAAGCTCGAAAGCGCGGGTATCGAACA
+
BBBBB3AABFFF?E2AE?EFGGGFFAEFH5FG5A2AFFGFDGHGHGGGFGFGHHF@EFAF3F4BBE>EAGEGEEFFGFBEHHEGGGGAFFDGAGEFBFFFFGFGCF?DAC?DDFGFEFHGGFBFFHGGFGGGCC?A@;DGABF9BFFFFF;AA9;B=;;;ABFFB/BFFFEFFFFFFFFF?DFFFFFF@DFEFFFFFFFFDDEFFDDD@FFDCDDFFFFFFFFFF?BBFF;;9BFDFDFFAF@9BBAEBFA
@M03896:38:000000000-B4D98:1:1105:8288:17632 1:N:0:164
TACGTAGGTGGCAAGCGTTGTCCGGATTTATTGGGCGTAAAGCGAGCGCAGGCGGGTCCTTTAGTCTGATGTGAAAGCCCCCGGCTCAACCGGGGAGGGTCATTGGAAACTGGGGAACTTGAGTGCAGAAGAGGAGAGTGGGATTTCATGTGTAGCGGTGAAATGCGTAGATATATGGAGGAACACCAGTGGCGAAGGCGACTCTCTGGTCTTGAACTGACCCTGAGGCTCGAAAGCGTGGGGAGCAAACA
+
BABAABCAD42CCFGGCGGGFGHDG2EEHCHGGGHGE22AGDBA1FECEGEGGGG/>/?BF4B?44B??EEB44DGE3GHGG/B<//BG0C/BDC>CAD.00>>>G10<<<<GFCAACFHB0:0C0000C//:C:..:/=A.;/;0;C09FF0;09-;.9.9B09BA..;.//9/99//.;.B.;.;A./9FA@---A.9--;.B999/99////99BB///./...;.99;-99./9.:@?-.9..9B.:
@M03896:38:000000000-B4D98:1:1105:8306:17634 1:N:0:164
TACGTAGGTGGCAAGCGTTGTCCGGATTTATTGGGCGTAAAGCGAGCGCAGGCGGGTCCTTTAGTCTGATGTGAAAGCCCCCGGCTCAACCGGGGGGGGGCATTGGAAACTGGGGAACTTTGGTGGAGAAGAGGAGGGTGGGATTCCATGTGTAGCGGGGGAATGCGTAGATATATGGGGGAACACCAGGTGCGAAGGGGGCTCTCTGGTCTTTTACTGACGCCGTGGGTCGAAAGCGTGGGGAGCAAAAA
+
A111A11>DDA>BBFFFFGGFFHEG0EEHBGHHGHGEEAAB2A//EEAE/EEE/E/>/?1F2B1B2BB1F12>2B1B<BFEE/</<<C?0?/BCG-;9@----;/;/;9/99FF@E99BF/9/-;---/99/-:-9--;A@-9/;/B/9/;FB9//9@---999/99----/9;;9//--;>A9--;9;-/;/----;------;B/9/////////////;---9-9-999-;;-/-9--@--;-99FFE
@M03896:38:000000000-B4D98:1:1105:27534:17790 1:N:0:164
TACGGAGGGTGCAAGCGTTAATCGGAATTACTGGGCGTAACGCGCACGCAGGCGGTTTGTTAAGTCAGATGTGAAATCCCCGGGCTCAACCTGGGAACTGCATCTGATACTGGCAAGCTTGAGTCTCGTAGAGGGGGGTAGAATTCCAGGTGTAGCGGTGAAATGCGTAGAAATCTGGAGGAATACCGGTGGCGAAGGCGGCCCCCTGGACGAAGACTGACGCTCAGGTGCGAAAGCGTGGGGAGCAAACA
+
A1AA>>ADDAAAEGBEEA0E0FGFEEFFHFDFBAABEAEC/EEGGCEGGGGGCEECEEEHHHHHFHGD1GHFHG2BEGHFGGGECGHHHHHHHH/?GFGDGHHHBGBG1G?GHG0?<GHHHFHGHHHHGGGAGH?CC@99EBFFFFB:FEBBF;;;9@B@FFFFFFBBF@FFFFFFFBBFBBFFFFFF@@??A@>>@FF;??9@@@=EEFA@@9ABFFFBFFBBFAB/FFF@B@-BFFAB?=-9@BA/BF-
@M03896:38:000000000-B4D98:1:1105:27514:17796 1:N:0:164
TACGGAGGGTGCAAGCGTTAATCGGAATTACTGGGCGTAAAGCGCACGCAGGCGGTTTGTTAAGTCAGATGTGAAATCCCCGGGCTCAACCTGGGAACTGCATCTGATACTGGCAAGCTTGAGTCTCGTAGAGGGGGGTAGAATTCCAGGTGTAGCGGTGAAATGCGTAGAAATCTGGAGGAATACCGGTGGCGAAGGCGGCCCCCTGGACGAAGACTGACGCTCAGGTGCGAAAGCGTGGGGAGCAAACA
+
CCCBBABBBAAABEGE22AEAGHFEEFGHDBDBBBAAAEEDHHGG?EEGCGGEEECFFGHHGHHHHGGHHHHHFHFHHHHGGGGFGHGGHHHHHGBFFGHHHGGHHBGDHFGHGH<?FGHHF<FGHHHFGGGGHGGGFF:A:BFFFFFFF/F;;;BBD;CEFFFFFDADFFFFFFFFFFFFFFFFFFFFCFFFFFA=DFDFCFFFCCEFFFFFFFFFFFFFFFFFFFFFFFFDCADFDDDDAFE=AAFFFF
@M03896:38:000000000-B4D98:1:1105:27521:17813 1:N:0:164
TACGGAGGGTGCAAGCGTTAATCGGAATTACTGGGCGTAAAGCGCACGCAGGCGGTTTGTTAAGTCAGATGTGAAATCCCCGGGCTCAACCTGGGAACTGCATCTGATACTGGCAAGCTTGAGTCTCGTAGAGGGGGGTAGAATTCCAGGTGTAGCGGTGAAATGCGTAGAAATCTGGAGGAATACCGGTGGCGAAGGCGGCCCCCTGGACGAAGACTGACGCTCAGGTGCGAAAGCGTGGGGAGCAAACA
+
BCBAAABBCAAACGGAC?FEFFHFEEGGHFDF53AAAAEEHHHGGCEEGCEGEFFCGGGHHGHHFGGGHHHFGGFDHHHHGGGGGFHGHHHHHHGCGFFGFHBFGHFHHHGFHFHHGHHHHFHGHHGGFEE.>FGGCA@DEFBFFFFFFFFFF;;;;;.;9FFFFFA;ABFFFFFFFFEFFDFFFFFFF->DFFF;;DEFFCFFFF@A.;FC-=DDFFFFFDA.:AB;FFFAAD;:BA.ADCDE=.AFFF.
@M03896:38:000000000-B4D98:1:1105:4894:17944 1:N:0:164
CCCGATTAACCCAAGTCAATAGAAGCCGGCGTAAAGAGTGTTTTTGATCACCCCCTCCCCAATAAAGCTAAAACTCACCTGAGTTGTAAAAAACTCCAGTTGACACAAAATAGACTACGAAAGTGGCTTTAACATATCTGAACACACCATAGCTAAGACCCAAACTGGGATTACATACCCCTGTAGTCCCGCTGACTGACTACCCACTTATCTCGTATGCCGTCTTCTGCTTGAAAAAAAAAAAAAAAAAA
+
>1A>1>A1DDFA1AFGGGGGF1AD1BF0AEAEEAGFGBGFHGHH///AEGHGFGGGGGGGF>GFGFBGF1FFHHHGEGH1BF>FG1GFFHBGGGHGFGBBFGHGHHHGFHGFHGHHFH/CFCGDBGFCHH12GBGGGHFF2?F1GAE/FGB1C?1F1>FGH..<GF10<GGGH0=0=DGHH.;;C0C;G/-:;:.;;0/9B0//.0:.00;9FF;;.B/9B99AFAFBFFFF/-:/F?@@@-@--9-----
@M03896:38:000000000-B4D98:1:1105:22508:17968 1:N:0:164
TACGGAGGGTGCAAGCGTTAATCGGAATTACTGGGCGTAAAGCGCACGCAGGCGGTTTGTTAAGTCAGATGTGAAATCCCCGGGCTCAACCTGGGAACTGCATCTGATACTGGCAAGCTTGAGTCTCGTAGAGGGGGGTAGAATTCCAGGTGTAGCGGTGAAATGCGTAGAGATCTGGAGGAATACCGGTGGCGAAGGCGGCCCCCTGGACGAAGACTGACGCTCAGGTGCGAAAGCTTGGGGAACAAAC
+
A>A11>A?DAAAFFFE0AA0AGGA0BEFHFA221AB/AEBGFFEE?EFGEG/B/>>EFEFHHHHGHFBGFGGHFHHHHHHGEGGEGHGHHHHFF/CFFFBFGHGHDHHGHHHHHHHCGHGBGHHHGG<?.FF1CC><@@9AFFFFFFF9B/BF//;9;;9AFFFFB-;A=A9/FFF/BBFB--BBFF-@@@F-@-;@BE-@@@??;;9-;A9=-9-;BB/B?9-B-F///;--9-AF9FFAE---;;--;
@M03896:38:000000000-B4D98:1:1105:22517:17983 1:N:0:164
TACGGAGGGTGCAAGCGTTAATCGGAATTACTGGGCGTAAAGCGCACGCAGGCGGTTTGTTAAGTCAGATGTGAAATCCCCGGGCTCAACCTGGGAACTGCATCTGATACTGGCAAGCTTGAGTCTCGTAGAGGGGGGTAGAATTCCAGGTGTAGCGGTGAAATGCGTAGAGATCTGGAGGAATACCGGTGGCGAAGGCGGCCCCCTGGACGAAGACTGACGCTCAGGTGCGAAAGCGTGGGGAGCAAACA
+
BCBBAABCCAAABFGEC?EFAFHGGFGGHFDBBBEAEAEFFHHGG?EGGGGGDFGCGGGHHGHGGG@FGHGGHHHHHHHHGGGGGGHGGHHHHHGHFFFGGHHHHHFHFHGFHGG@FHHHHFGHHHHHFGGGHHGGGFBDFFFFFFFFFFFFB;;;C@;@AFFFFFFADFFFFFFFFFFFFFFFFFFFF=FFFFFFFFFFFFFFFFCFFFFFBFDFFFFFFFFFFFFFFFB>ABADFFFFFFFE@DFFFF?
@M03896:38:000000000-B4D98:1:1105:13423:18062 1:N:0:164
CACGATTAACCCAAGTCAATAGAAGCCGGCGTAAAGAGTGTTTTAGATCACCCCCTCCCCAATAAAGCTAAAACTCACCTGAGTTGTAAAAAACTCCAGTTGACACAAAATAGACTACGAAAGTGGCTTTAACATATCTGAACACACAATAGCTAAGACCCAAACTGGGATTAGAAACCCGGGTAGTCCGGCTGACTGACTACTCCCTGATCTCGTATGCCCTCTTCTGCTTGCAAAAAAAAAAATAAAAA
+
>1>>1AA?FFF>A11GGGFFFBGHFFH0EE0EEGFHF01BFGHH2BBDFBFHGEGGGGGG0?GCGHBFGBGFGGHFFGH1FGBFG1BBFHHHGGGFHH>>BGGFGGFEHHF1BGHHHH/<GC?1BGGCGH1>G1FFFGDFBGHHHAE/FFF1FFDG??FGH.FHGD1FCGGHGGFHGHHG<@;.;.<;C.:C@-9CB;F/BFFB0/./0/;0;;9.;//CF//;BFF//B/;/-:/BFF;-@-;@-/////
@M03896:38:000000000-B4D98:1:1105:19899:18154 1:N:0:164
AACGTAGGGTGCAAGCGTTGTCCGGAATTACTGGGTGTAAAGGGAGCGCAGGCGGACCGGCAAGTTGGAAGTGAAAACTATGGGCTCAACCCATAAATTGCTTTCAAAACTGCTGGCCTTGAGTAGTGCAGAGGTAGGTGGAATTCCCGGTGTAGCGGTGGAATGCGTAGATATCGGGAGGAACACCAGTGGCGAAGGCGACCTACTGGGCACCAACTGACGCTGAGGCTCGAAAGCATGGGTAGCAAACA
+
ABBBAFFCCFAABFGCAAECFGHGGGGGHHFFBFF3EEGHGHHGHFGGGGGCEEEECEEFGEEFGH4B?BGFGGGHGFGGHHHHHHHFBFGFGF2BBBBFGHHHHGHHFGFDB@GCAHHHHHFFGHFFHHHHHGGGDF>FFGHHHHHHGG?CE<==<<;@EHHHFGECEGGGGGGGGFGGGAFFFFF?ACFFCDFFFFFFFAADFFB::AEBDFFFDFFFFFFFFFFFFFFDCFDFFFFFFFFFFFFFFFF
@M03896:38:000000000-B4D98:1:1105:15774:18939 1:N:0:164
TACGTAGGGGGCAAGCGTTATCCGGAATTACTGGGTGTAAAGGGTGCGTAGGTGGTATGGCAAGTCAGAAGTGAAAACCCAGGGCTTAACTCTGGGACTGCTTTTGAAACTGTCAGACTGGAGTGCAGGAGAGGTAAGCGGAATTCCTAGTGTAGCGGTGAAATGCGTAGATATTAGGAGGAACATCAGTGGCGAAGGCGGCTTACTGGACTGAAACTGACACTGAGGCACGAAAGCGTGGGGAGCAAACA
+
A1>1>B11>>>>AF0A0AE0GGFB0EEFHADD2B/AEEDBGBEGFFEAEE?A1FFE@DBFFGGAFH2@@@FGGDG1FFEF/FFE?FGGFGGHHHHGHBF?GFGGFHFFGG1DGGH1FFCB<FGCGHBFAFGFCCHGFBF//>AFHHHGGFBG>>1>-><AEDHHED<<E?EFHFH0G0GH?.CCBGHHFFFB;-9@AA:A-@@@FF9;:BAF9/9/BBFBFFBF/BF;EE99-9:AF-BA-=-9-;;9FA9
@M03896:38:000000000-B4D98:1:1105:15765:18954 1:N:0:164
TACGTAGGGGGCAAGCGTTATCCGGAATTACTGGGTGTAAAGGGTGCGTAGGTGGTATGGCAAGTCAGAAGTGAAAACCCAGGGCTTAACTCTGGGACTGCTTTTGAAACTGTCAGACTGGAGTGCAGGAGAGGTAAGCGGAATTCCTAGTGTAGCGGTGAAATGCGTAGATATTAGGAGGAACATCAGTGGCGAAGGCGGCTTACTGGACTGAAACTGACACTGAGGCACGAAAGCGTGGGGAGCAAACA
+
ABBAAFFCBBD>2FFE?AEEEGGEGGGGHHFFCBFAEEGFGHHGHFFGFGGGFFFEGFFGHGHGGH4FBFFFHGHHGFGG1FFFEFHHHHHHHHHHHBFF?GHHHHGHHHFBFFFDGFGFFFGGHHHHHGGHGGHHDGHFACGGHHHHGFBGF>>F@<=AFGHHFGCCEGGHHGHHHGHHGEHHFHFFFGGGCDFGFDEADFFFFFBBFFFFFBFFFFFFFFFFFFFEFEAA;ADFFDFFFFFEFFFFFFF
@M03896:38:000000000-B4D98:1:1105:18868:19034 1:N:0:164
TACGGAGGGTGCAAGCGTTAATCGGAATTACTGGGCGTAAAGCGCACGCAGGCGGTTTGTTAAGTCAGATGTGAAATCCCCGGGCTCAACCTGGGAACTGCATCTGATACTGGCAAGCTTGAGTCTCGTAGAGGGGGGTAGAATTCCAGGTGTAGCGGTGAAATGCGTAGAGATCTGGAGGAATACCGGTGGCGAAGGCGGCCCCCTGGACGAAGACTGACGCTCAGGTGCGAAAGCGTGGGGAGCAAACA
+
A3AAA33DDAA>4FBAA2AEFGHC2AFFHFDFBB2BAEE?CHGGE0AAEEE0>0>>E1>BBGHHFHGBGHHGGHHFHHHHG?EGEEHGHHGFAGFFGFGFHHHHHGGHFHHHHHGGGHHHHEFGHHGF?EFA1FDCCB@AABFFFFFFBF/B;99;@;;;EFBFFFA;ABEFFFFFFFFFFFFFFFFFBBBFFBBB?FFBBBB?BBBFEFFB?BDDFFFFFBFFFDB/9:;;A@=DF?DDBBBE=D?FFFF
@M03896:38:000000000-B4D98:1:1105:18869:19053 1:N:0:164
TACGGAGGGTGCAAGCGTTAATCGGAATTACTGGGCGTAAAGCGCACGCAGGCGGTTTGTTAAGTCAGATGTGAAATCCCCGGGCTCAACCTGGGAACTGCATCTGATACTGGCAAGCTTGAGTCTCGTAGAGGGGGGTAGAATTCCAGGTGTAGCGGTGAAATGCGTAGAGATCTGGAGGAATACCGGTGGCGAAGGCGGCCCCCTGGACGAAGACTGACGCTCAGGTGCGAAAGCGTGGGGAGCAAACA
+
BCBABAABBAAABGFFA?EFFGHGGEGGHHFFBBFBEAEEFHHGG?EFGGGGEEEGGGGHHHHHGGEGHHHFGHHHHHHHGGGGGGHFGGGHHHGHHFGHHHHGHHFHFHGFHGHFGHHHHGGHHHHHFGGGHHGGGFD;ABFFFFFEFFFFB;;;@@;CEFFFFFDADFEFFFFFFFFFFFFFFFFFF>DFFFFFFFFFFFFFFFCFFFAF@CDDFFFFFFFFFFFFFFFFDCADFDDD=FFFFFFFFFE
@M03896:38:000000000-B4D98:1:1105:8753:19120 1:N:0:164
TACGTAGGGAGCAAGCGTTATCCGGATTTACTGGGTGTAAAGGGCGTGTAGGCGGGACTGCAAGTCAGATGTGAAAACTATGGGCTCAACTCATAGCCTGCATTTGAAACTGTAGTTCTTGAGTGCTGGAGAGGCAAATGGAACTCCTAGTGTAGCGGTGAAATGCGTAGATATTAGGAAGAACACCAGTGGCGAAGGCGATTTGCTGGACAGTAACTGACGCTGAGGCGCGAAAGTGTGGGGAGCAAACA
+
AAAAABFBBFAACCGEEAEEFGHEEGGGHHFFCCA3EEHHGHHGFEFGFFHEFAAEEGGHHHGHFHFB3FHGHHHHHHFFHHHGGHHFGHHHGHHBG3FFHFHHHHHHHHGDGHH?FFGF@FCGHHGHHHGHGGGGGHHHFFDFFHHHHHFHH>>F<<CDGFGHFG<<EGEHHGHHHFB0GGHHHHGGFGGG;ABAGFEFGGG./BBB9FFF.999FFFFFDDF.DFFFFB@@DAFFFFFDBAFFDFFFFF
@M03896:38:000000000-B4D98:1:1105:8750:19145 1:N:0:164
TACGTAGGGAGCAAGCGTTATCCGGATTTACTGGGTGTAAAGGGCGTGTAGGCGGGACTGCAAGTCAGATGTGAAAACTATGGGCTCAACTCATAGCCTGCATTTGAAACTGTAGTTCTTGAGTGCTGGAGAGGCAAATGGAACTCCTAGTGTAGCGGTGAAATGCGTAGATATTAGGAAGAACACCAGTGGCGAAGGCGATTTGCTGGACAGTAACTGACGCTGAGGCGCGAAAGTGTGGGGAGCAAACA
+
AAAAAFFBBFAAGFGG??ECCGGFCEFGHHFBBBAAEEHHHHHGGCEGEGFBBEAEGGGHGFFFFGGGGHHHHHHHFHFGHHHHGGHFGHFHHHHHGCHFGC2FGGHHHHDFHHBHFFGGDGHHHHHHHHHGGGGGHHHFCGFGHHHGHHGHG>>F>ACCGHHGHGECDGGFFHHHGFEGFHHHHHGEAFGGCBGGFGABGGGFFFB9BFF/EFB/B;B:F.AA.9FEFFBF@@D.;/FFFFFF;AEFFFA
@M03896:38:000000000-B4D98:1:1105:10906:19366 1:N:0:164
TACGGAGGGTGCAAGCGTTAATCGGAATTACTGGGCGTAAAGCGCACGCAGGCGGTTTGTTAAGTCAGATGTGAAATCCCCGGGCTCAACCTGGGAACTGCATCTGATACTGGCAAGCTTGAGTCTCGTAGAGGGGGGTAGAATTCCAGGTGTAGCGGTGAAATGCGTAGAGATCTGGAGGAATACCGGTGGCGAAGGCGGCCCCCTGGACGAAGACTGACGCTCAGGTGCGAAAGCGTGGGGAGCAAACA
+
BCCBAABCCABABDGF2AEEFGHFEEFFHFDFBABBAEEGFHHGG?EFGGGGEEEEGEGHHGHHGHDFGHHHHHHHHHHHFGFGEGHHHHHHHGGGGFGGHHHHHHFHGHFGHHHGFHHHHGGHHHHGFGGGHHGGGCBDEFFFFFFFFFFFF;;BBCADEFFFFFD;DFFFFFFFFFFFFFFFFFFFFBFFFFFFFFFCFFFFFB@AEFFFFFFDFFFFFDFDFFBFBB;9ABFFFFADAFFEBFFFFF.
@M03896:38:000000000-B4D98:1:1105:28081:19649 1:N:0:164
TACGGAGGGTGCAAGCGTTAATCGGAATTACTGGGCGTAAAGCGCACGCAGGCGGTTTGTTAAGTCAGATGTGAAATCCCCGGGCTCAACCTGGGAACTGCATCTGATACTGGCAAGCTTGAGTCTCGTAGAGGGGGGTAGAATTCCAGGTGTAGCGGTGAAATGCGTAGAAATCTGGAGGAATACCGGTGGCGAAGGCGGCCCCCTGGACGAAGACTGACGCTCAGGTGCGAAAGCGTGGGGAGCAAACA
+
BCCCAAABBAABCFGEC?EEAGHGGGGGHFBDB3CEEAEGHGHGG?EEGCEGDGGCFFGHHFHHHHGGHHFBGGHHHHGGFGGFEEHGGHHEHHEGFEFGHGHHFGBHGH?DGFG2FFHHHFGGGHFHGGGFHGF@FF@:ABFFFFFFFEFFB;BBBD;B?FFFFFDADBEFFFFFFFFFDFFEFFFFFBBFFF=BFFFFFCCFFDFFFFFFDBDDBFFBBFDDFFBFBFFBADBFFFDFCACEFBEFBF.
@M03896:38:000000000-B4D98:1:1105:28063:19651 1:N:0:164
TACGGAGGGTGCAAGCGTTAATCGGAATTACTGGGCGTAAAGCGCACGCAGGCGGTTTGTTAAGTCAGATGTGAAATCCCCGGGCTCAACCTGGGAACTGCATCTGATACTGGCAAGCTTGAGTCTCGTAGAGGGGGGTAGAATTCCAGGTGTAGCGGTGAAATGCGTAGAAATCTGGAGGAATACCGGTGGCGAAGGCGGCCCCCTGGACGAAGACTGACGCTCAGGTGCGAAAGCGTGGGGAGCAAACA
+
AAB?3>ADDAA>4ABAE2EEA6GA2A2FHA555A2BAAAAGFGEFCEEEGG0EEE@EFEHFHD4FGBFDGFGHGHE4GGGGEECEEHFGHGHBFFBBFFBFFGHHHFGFHGHEHH</?F??0?GHHGFFEEED0.--9;;;BBFFEBB9/99;;;;-;.9A/BFF99;9@AFFFBF9/;A?A.BFFFD@@DB;;9B9.;;9@BBFF9..;9BD-.AB/9;9.;;9A//B/9-.9@99;;;>--.;9ABBF.
@M03896:38:000000000-B4D98:1:1105:8880:19788 1:N:0:164
TACGGAGGGTGCAAGCGTTAATCGGAATTACTGGGCGTAAAGCGCACGCAGGCGGTTTGTTAAGTCAGATGTGAAATCCCCGGGCTCAACCTGGGAACTGCATCTGATACTGGCAAGCTTGAGTCTCGTAGAGGGGGGTAGAATTCCAGGTGTAGCGGTGAAATGCGTAGAGATCTGGAGGAATACCGGTGGCGAAGGCGGCCCCCTGGACGAAGACTGACGCTCAGGTGCGAAAGCGTGGGGAGCAAACA
+
ABBAAABCCAAACGFCAAEGFGHFEGGGHGDF5AABAAEEGHHGG?EEGGGFEGFCFFGHHGHHHHEFHHHHHGHHHHHHGGFGEEHHGHHHHHGGHFHGHHHGGHFHFHHFHHHHGHHHGGFGHHFFFEGGHHGFGFFAEFFFFFFFFFBFF;;;;;;BFFFFFFDAFFFFFFFFFFFFFFFFFFFFCDFFFCFFFFE@CFFFFFBEFFFFFFFFFFFFFAADFFFFFFB@AB@FFFFFFFFFFFFFFFF
@M03896:38:000000000-B4D98:1:1105:8877:19808 1:N:0:164
TACGGAGGGTGCAAGCGTTAATCGGAATTACTGGGCGTAAAGCGCACGCAGGCGGTTTGTTAAGTCAGATGTGAAATCCCCGGGCTCAACCTGGGAACTGCATCTGATACTGGCAAGCTTGAGTCTCGTAGAGGGGGGTAGAATTCCAGGTGTAGCGGTGAAATGCGTAGAGATCTGGAGGAATACCGGTGGCGAAGGCGGCCCCCTGGACGAAGACTGACGCTCAGGTGCGAAAGCGTGGGGAGCAAACA
+
BCCBABCCCAAABGFF?2EFFGHFFEGGHFDBBBBAEAEGGHHGG0EEGCGFEEEEGGGHHHHHGH4FGHHGGHHHHHHHGGGGGGHHHHHHHHGFFFGGHHHGHHFHEGGGGHHFFGHHHGHHHHGFFGGGHHGGGD>AAFBFFFFFFFBFF;;;;@;@EFFFFFD:DFFFFFFFFFFFFFFFFFFFA9@FFFFFFFF=DFFFFFFFFFAFCCFFFFFFFFFFFFFF//;@AB;AFD:ADFAEFFFEFF.
@M03896:38:000000000-B4D98:1:1105:8115:20288 1:N:0:164
TACGGAGGGTGCAAGCGTTAATCGGAATTACTGGGCGTAAAGCGCACGCAGGCGGTTTGTTAAGTCAGATGTGAAATCCCCGGGCTCAACCTGGGAACTACATCTGATACTGGCAAGCTTGAGTCTCGTAGAGGGGGGTAGAATTCCAGGTGTAGCGGTGAAATGCGTAGAGATCTGGAGGAATACCGGTGGCGAAGGCGGCCCCCTGGACGAAGACTGACGCTCAGGTGCGAAAGCGTGGGGAGCAAACA
+
AAAAAAABCAAAC5FAAAEEAGHFEEFFHHFFBBEAAAEEGHHGGCEEGGGFE?E/EGEHHHDGGHEGHHHGGHHFHHHHGGGEEGHHGHGHFHGHG?FBGGHHGHBHGHGHHHHF<GHHGFCGHHHHFGGGHHGGGFF;ABFFFFFFFEBFF9;BB>D=EFFFFF;;ADEFFFFFFFBF??BFFFFF=DFFF;@DFDFFFFFFFFFF?FFF=DDDFFFFFDDFDDBBFFF;ACFFFFFFFACFFFFFFF.
@M03896:38:000000000-B4D98:1:1105:8122:20305 1:N:0:164
TACGGAGGGTGCAAGCGTTAATCGGAATTACTGGGCGTAAAGCGCACGCAGGCGGTTTGTTAAGTCAGCTGTGAAATCCCCGGGCTCAACCTGGGAACTACATCTGATACTGGCAAGCTTGAGTCTCGTAGAGGCGGGCAGAATTCCAGGTGTAGCGGTGAAATGCGTAGAGATCTGGAGGAATACCGGTGGCGAAGGCGGCCCCCTGGACGACGACTGACGCTCAGGTGCGAAAGCGTGGGGAGCAAACA
+
AAAAAAAD?AAA1FFF0AE?0AFFBE0FGG1FBBFAAEFEHHFGG?EEEGE/B>>>///FGHHHHHBF1FGGHHHGHBECF/EEEEHHFHHGBG/<F?F<FGBDGGFHGHHHHHC1/?FGFGHHB1?FF.FFHH.-AC-9EEFFGGB0CFBFF:;9;;;AFGGGGC.;A@FFEFFFBFF?BFFB/;BB;@9BA@@@@FE;@@@->@-;9FF?---;;AABFBBFFF/B//;;A9@BF?9-9-99-;;B/;-
@M03896:38:000000000-B4D98:1:1105:12588:21045 1:N:0:164
TACGGAGGGTGCAAGCGTTAATCGGAATTACTGGGCGTAAAGCGCACGCAGGCGGTTTGTTAAGTCAGATGTGAAATCCCCGGGCTCAACCTGGGAACTGCATCTGATACTGGCAAGCTTGAGTCTCGTAGAGGGGGGTAGAATTCCAGGTGTAGCGGTGAAATGCGTAGAGATCTGGAGGAATACCGGTGGCGAAGGCGGCCCCCTGGACGAAGACTGACGCTCAGGTGCGAAAGCGTGGGGAGCAAACA
+
BCBBB3ABBABACFGF22FCAGHFEEEFHFFFBBBBAAEEFHHGG?EEGGGCECECGGGHHHFHHHEFGHHHHHHHHHHHGGGGEFHHHHHHHHGFHFGFGHHGGGDHGHGHHHHGFHHHHGHHHHHGFGGGHHGGGFFFFFFFFFFFFFFFF;;B@@ABFFFFFF:;ACFFFFFFFFFFFDFFFFFDD@BFACDFAFE@FFFFFD@AEFFFF-9ABFFFFFFFFFFFFFF@:@-.FDDFFFFFFDEFFF.
@M03896:38:000000000-B4D98:1:1105:12594:21063 1:N:0:164
TACGGAGGGTGCAAGCGTTAATCGGAATTACTGGGCGTAAAGCGCACGCAGGCGGTTTGTTAAGTCAGATGTGAAATCCCCGGGCTCAACCTGGGAACTGCATCTGATACTGGCAAGCTTGAGTCTCGTAGAGGGGGGTAGAATTCCAGGTGTAGCGGTGAAATGCGTAGAGATCTGGAGGAATACCGGTGGCGAAGGCGGCCCCCTGGACGAAGACTGACGCTCAGGTGCGAAAGCGTGGGGAGCAAACA
+
AAAAAAB@BAA>FGGF2AEAFGGBEEGGHDAD5BAAAAAEHHHFG?E0EEE?B@>EFGGHHHGHHH43BFGBDFHHHHHHGGGFEGHGGHHHFCFGGCBBFHGGGGEHHHGFHHHBFGGHGFFHHHGCFEGGHH.-@A@9EFFFFFFEFFFFB;;B9;;@FFFFFBA;DFFFEFFFFFFFFFFFFFFF;;DDABFFFBA;DFFFFFFF.BFFF-9A;/B/;.A9A.FFFFB@DAFDFFDDA;BFFFFFEF.
@M03896:38:000000000-B4D98:1:1105:12325:21387 1:N:0:164
TACGGAGGGTGCAAGCGTTAATCGGAATTACTGGGCGTAAAGCGCACGCAGGCGGTTTGTTAAGTCAGATGTGAAATCCCCGGGCTCAACCTGGGAACTGCATCTGATACTGGCAAGCTTGAGTCTCGTAGAGGGGGGTAGAATTCCAGGTGTAGCGGTGAAATGCGTAGAGATCTGGAGGAATACCGGTGGCGAAGGCGGCCCCCTGGACGAAGACTGACGCTCAGGTGCGAAAGCGTGGGGAGCAAACA
+
BCBBBABCCAAABDGF??EGFGHFEEGGHFDFBBFBAAEFHHHGG0EEFEEEEEECEGGHHGHHGH4BGHHGHHHHHHHHGGGGFGHFGHHHHHGFGFFFGHGGGHEHHHGFHHHHGHHHHGFGGHGHFGGGHHGGGFADFFFFFFFFFFBFB;;;:@;@EFFFFFDADFFFFFFFFFFFFFFFFFFFF@FFFFFFFFEBFFFFFDCEAFADFBFDFFFFFFFFFFFFFFFCDFAFFFDFFFFFFFFFFF.
@M03896:38:000000000-B4D98:1:1105:12321:21405 1:N:0:164
TACGGAGGGTGCAAGCGTTAATCGGAATTACTGGGCGTAAAGCGCACGCAGGCGGTTTGTTAAGTCAGATGTGAAATCCCCGGGCTCAACCTGGGAACTGCATCTGATACTGGCAAGCTTGAGTCTCGTAGAGGGGGGTAGAATTCCAGGTGTAGCGGTGAAATGCGTAGAGATCTGGAGGAATACCGGTGGCGAAGGCGGCCCCCTGGACGAAGACTGACGCTCAGGTGCGAAAGCGTGGGGAGCAAACA
+
CCCCCABCCABACGGF2AEEEGHFGGGGHFDDBBBBEAAEBGHGG?0AEEGGEEECFGGHHHGHHH4B@GHGHHHHHHHHGGGGEGHHGHHHHHGFHFGGHHHGGGFHGHHHHHGHGHHHHHHHHHHHFGGGHHGGGABDFFFFFFFFFFFFF;;;@@:;EFFFFFA;ACFFFFFFFFFFFFEBFFFDF@DFFFFFFDEFFAFFFDCEEFFFCADDFFFFFFFFFFFFFFBB?BBDEDADFFFFFFFFFFF
@M03896:38:000000000-B4D98:1:1105:10465:22020 1:N:0:164
TACGGAGGGTGCAAGCGTTAATCGGAATTACTGGGCGTAAAGCGCACGCAGGCGGTTTGTTAAGTCAGATGTGAAATCCCCGGGCTCAACCTGGGAACTGCATCTGATACTGGCAAGCTTGAGTCTCGTAGAGGGGGGTAGAATTCCAGGTGTAGCGGTGAAATGCGTAGAGATCTGGAGGAATACCGGTGGCGAAGGCGGCCCCCTGGACGAAGACTGACGCTCAGGTGCGAAAGCGTGGGGAGCAAACA
+
CCCBBAABCAAABGFF2AEEAFGFEEFGHHFFBBFAAAFEGHHGGCEFGGGCEEEEGGGHGFBFBG@BFGHGHGHHHHGGFGGGGGHGGHGHEHFCGFGGHHHHHHBHFHGGHFF@=GHHH??FGHHHFGGGHHGFGF>AEBFFFFFFFFFFF;;BC@ADEFFFFFDAADEBBFFFFEBFFFFFFFFFF@DFFFFFFFECFFFFFFFFFFFFCFFDFFFFBDDFFFFFBFB::@@DEF:DCFA.;AAFFF?
@M03896:38:000000000-B4D98:1:1105:24582:22198 1:N:0:164
TACGGAGGGTGCAAGCGTTAATCGGAATTACTGGGCGTAAAGCGCACGCAGGCGGTTTGTTAAGTCAGATGTGAAATCCCCGGGCTCAACCTGGGAACTGCATCTGATACTGGCAAGCTTGAGTCTCGTAGAGGGGGGTAGAATTCCAGGTGTAGCGGTGAAATGCGTAGAGATCTGGAGGAATACCGGTGGCGAAGGCGGCCCCCTGGACGAAGACTGACGCTCAGGTGCGAAAGCGTGGGGAGCAAACA
+
ACCAAABBCAAABEGCEAECAFGFEEDGHFDB532BAAAEEFHGGCEEGFGGGCFCEGGHHGFGGGGDHGHFGFFFHHHHGGGGEGHGGHGHHHEGHFGFGHHGGH2F?FFFHGFFFHHHG?FGHHHGFGGAFHGGGFC:A;BFFBBFFFFFF;;;-;.:;FFFFFFAACEF//BBFFEFFFFF/BBAB;@DFFF;@AEDFFFCCD:AFFFFAFFFFFFFF9DDFFFFFEBB;@@D/DDD=;A.@:.9:A.
@M03896:38:000000000-B4D98:1:1105:24595:22210 1:N:0:164
TACGGAGGGTGCAAGCGTTAATCGGAATTACTGGGCGTAAAGCGCACGCAGGCGGTTTGTTAAGTCAGATGTGAAATCCCCGGGCTCAACCTGGGAACTGCATCTGATACTGGCAAGCTTGAGTCTCGTAGAGGGGGGTAGAATTCCAGGTGTAGCGGTGAAATGCGTAGAGATCTGGAGGAATACCGGTGGCGAAGGCGGCCCCCTGGACGAAGACTGACGCTCAGGTGCGAAAGCGTGGGGAGCAAACA
+
BCBBAABBBABABFFF2AECAGHFEEFGHHFFBBA2EEEEHHHGGCFGGCFGEEE@EGGHHGHHGHGHHGHGHHHHHHHHGGGGEGHHHHHHHHGFFFBBGHHHHHGHFHFFHGH<FGHHHGFGHHGHFGGFHHGGGC@AEFFFFFFFFFFFF;BB;@;BEFFFFFD;DB?FFFFFFFFFFFFFFFFDDBFFABC=@DFFAFFDFF@EFFFAACDDFFFFFFFFFDBFFFFA?B;DFFAFFCAEDA.FFF.
@M03896:38:000000000-B4D98:1:1105:8332:22657 1:N:0:164
TACGTAGGGGGCAAGCGTTATCCGGAATTACTGGGTGTAAAGGGTGCGTAGGTGGTATGGCAAGTCAGAAGTGAAAACCCAGGGCTTAACTCTGGGACTGCTTTTGAAACTGTCAGACTGGAGTGCAGGAGAGGTAAGCGGAATTCCTAGTGTAGCGGTGAAATGCGTAGATATTAGGAGGAACATCAGTGGCGAAGGCGGCTTACTGGACTGAAACTGACACTGAGGCACGAAAGCGTGGGGAGCAAACA
+
BBBABFFBBA@>2AFC??EEAGFEGEGGHHDFBFC3EEGFFGGGFBEGFGGGFHGEBFGCGGHFGG4FFGHGHHHFFFEGFHGGEGEGGGHHHHHHGFFGHFHHHHGGFGBBFBDGGFHHGFGGHHHHCFGHGGHH@FGCCACFHHHEGFDGF>>FCACDGGFHFDC<EGEHHHHHHGHHDFFHEGHFFFFGCGADGGGCBFFCBBBFFFAFEFFFFFFFFEFFBFFEFE9A;9DFFFDFADAEFDEFFFF
@M03896:38:000000000-B4D98:1:1105:8343:22677 1:N:0:164
TACGTAGGGGGCAAGCGTTATCCGGAATTACTGGGTGTAAAGGGTGCGTAGGTGGTATGGCAAGTCAGAAGTGAAAACCCAGGGCTTAACTCTGGGACTGCTTTTGAAACTGTCAGACTGGAGTGCAGGAGAGGTAAGCGGAATTCCTAGTGTAGCGGTGAAATGCGTAGATATTAGGAGGAACATCAGTGGCGAAGGCGGCTTACTGGACTGAAACTGACACTGAGGCACGAAAGCGTGGGGAGCAAACA
+
BCCCAFFCCBDAAFFFAAEEFGGGEEGGHGDFBFF3EEGHGHHGHFFGGGGGBFFEFFFBGGFFGG4B@GGBGFGHGFFGFHGGFGHGFGHHHHGHFBFFGHGHHHFHGHF?DDEGGFHGGFFFHGHHFFGHEFGGFGHGFDGGHHHGHFDF>>>>A><EEFGHFHEEGGGHHHHHHHHHGEHHBGHFGGFGEGGGGGGCGFAFFFFFFFFFEFFFFFFFFEFFFFFFFF?DDDFFFFFFFFFFFFFFFFF
@M03896:38:000000000-B4D98:1:1105:12914:22730 1:N:0:164
AACGTAGGTCACAAGCGTTGTCCGGAATTACTGGGTGTAAAGGGAGCGCAGGCGGGAGAACAAGTTGGAAGTGAAATCCATGGGCTCAACCCATGAACTGCTTTCAAAACTGTTTTTCTTGAGTAGTGCAGAGGTAGGCGGAATTCCCGGTGTAGCGGTGGAATGCGTAGATATCGGGAGGAACACCAGTGGCGAAGGCGGCCTACTGGGCACCAACTGACGCTGAGGCTCGAAAGTGTGGGTAGCAAACA
+
ABABAFFCFFCCD4GECAECFGHGGEEFHHCFBBF3EEGFFGHGHFGGGGGGEFE@/EFHGFFFBG4BBGHGHHHHHHHHHHHHHHHHHHHGGFFH2BFFFHHHGFHGDG?DDFGGFHHHHFFGFHHGHHHHHGHHHGHGGFGGHHHFCG@DE<;CAA;CDFGGFGEEDGGGGGGGGGFCGGFFFFFFFFFFFFFFFFFFFFFFFFFFBEFFFFFFFFFFFFFDFFFEEAAC;BDFFFFFFF?FEFFFFFF
@M03896:38:000000000-B4D98:1:1105:12894:22733 1:N:0:164
AACGTAGGTCACAAGCGTTGTCCGGAATTACTGGGTGTAAAGGGAGCGCAGGCGGGAGAACAAGTTGGAAGTGAAATCCATGGGCTCAACCCATGAACTGCTTTCAAAACTGTTTTTCTTGAGTAGTGCAGAGGTAGGCGGAATTCCCGGTGTAGCGGTGGAATGCGTAGATATCGGGAGGAACACCAGTGGCGAAGGCGGCCTACTGGGCACCAACTGACGCTGAGGCTCGAAAGTGTGGGTAGCAAACA
+
AAA@AFFBFDBCAFGF2AECFGHFGEFGHHFGCFAAEFDGFHGGHEFEGGGCEGE/>EEGFFGHHHDGHHHGHHF?GHHGHFHEHHHHGHHGFGHHBBFFFGBFF3BB???DFHHGGFHHHBFFFGHHHHGGHGHCG<GG?@DEHHHHGCCDG:<C@@:A:AFGGBC;EGFGGFFFADAFGBFFFFFAABFFECFFFBE;-9B?BBB9/..B?EFEFFFFFFDD?..A:EAB-.;DFFFFFFFB99BFFF9
@M03896:38:000000000-B4D98:1:1105:14101:22753 1:N:0:164
TACGGAGGGTGCAAGCGTTAATCGGAATTACTGGGCGTAAAGCGCACGCAGGCGGTTTGTTAAGTCAGATGTGAAATCCCCGGGCTCAACCTGGGAACTGCATCTGATACTGGCAAGCTTGAGTCTCGTAGAGGGGGGTAGAATTCCAGGTGTAGCGGTGAAATGCGTAGAGATCTGGAGGAATACCGGTGGCGAAGGCGGCCCCCTGGACGAAGACTGACGCTCAGGTGCGAAAGCGTGGGGAGCAAACA
+
BBBAAAADBAAACBGC?AEFFGGFEFFGHHFFBBFAEEEEGHHGG?EEGGGGEFE@EFGHHHHHFG@BGHHGHHHHHHHHGGGCFGHGGHHHFHGCFFFGHHHHHHBFHHGHHCHGCHHHFGBGHHHHGGGGGGGGGFB;ABFFFFFFBFBFF;:;@;:;EFFFFFDADFEFFFFFFFFFFFBFFFFFF-@DFFFFFFFF-;DDFFBFFFFF-=DDFFF/BADFFFFB/BBAAABA/::DFCCEAFFBFF?
@M03896:38:000000000-B4D98:1:1105:12515:22949 1:N:0:164
TACGGAAGGTCCGGGCGTTATCCGGATTTATTGGGTTTAAAGGGAGCGTAGGCCGTGAGGTAAGCGTGTTGTGAAATGTAGGCGCCCAACGTCTGCACTGCAGCGCGAACTGCCCCACTTGAGTGCGCGCAACGCCGGCGGACCTCGTCGTGTAGCGGTGAAATGCTTAGATATGACGACGAACCCCGATTGCGAAGGCAGCTGGCGGGAGCGTAACTGACGCTGAAGCTCGAAAGCGCGGGTATCGAACA
+
AAAAAA?A>CDFE2EAE2EAGGHFG2AEG5FF532AFGGHGEFAFEGCAEEEGH>>>1>13B@FGE>E?BABE4@BFEFGGGH?EGGGHG?GCGGG2BBBFHFF/C/CC@?<F?G<EDGF<FGGHHGG<CGGCC?C-;B@;B-;BF;AD=-AA:;BB@:9.BFFB/BFFFEFFF/BFFF-@BB>BFF?9BFEFFB--AAF.DFF.:;;9@=A9;.ADFFBF?AD..////:;>FFDF?BB?B9;F/;;BF-
@M03896:38:000000000-B4D98:1:1105:14360:23603 1:N:0:164
TACGTAGGTGGCAAGCGTTGTCCGGATTTATTGGGCGTAAAGCGAGCGCAGGCGGTTCCTTAAGTCTGATGTGAAAGCCCCCGGCTCAACCGGGGAGGGTCATTGGAAACTGGGGAACTTGAGTGCACAAGAGGAGAGTGGAATTCCATGTGTAGCGGTGAAATGCGTAGATATATGGAGGAACACCAGTGGCGAAGGCGACTCTCTGGTCTGTAACTGACTCTGAGGCTCGAAAGCGTGGGTAGCAAAA
+
ABB@AFFBFFBCBFEEA?ECFGGEFFGGHHFFBFFBEEEFCGFEFGGEGGCEE0>E@FHHHFHHFGEFGFFE@FFFGGHHGGGEEEGGHHF<@C?CC@CAFFD11CBGHHGHHCFFGGGF1DCDHFG<=GCBGE<<GDHHFFGHHHHG0CGHC:<CBD.9:BFBFB.;9B.09000C9;:9AB.BFFEA/BFA;>D;DE@=@BAFFBBB/;F/9BFFFEFB9BF///;..9;@FD.;.:.BD9B9/9BF.
@M03896:38:000000000-B4D98:1:1105:14368:23619 1:N:0:164
TACGTAGGTGGCAAGCGTTGTCCGGATTTATTGGGCGTAAAGCGAGCGCAGGCGGTTCCTTAAGTCTGATGTGAAAGCCCCCGGCTCAACCGGGGAGGGTCATTGGAAACTGGGGAACTTGAGTGCACAAGAGGAGAGTGGAATTCCATGTGTAGCGGTGAAATGCGTAGATATATGGAGGAACACCAGTGGCGAAGGCGACTCTCTGGTCTGTAACTGACGCTGAGGCTCGAAAGCGTGGGTAGCAAACA
+
BCBBBFFCFFAC4FFE?AE?CGFFGEGGHFFGBFBBEEEGGHHGGGGGGFGEECECEFGGHBGGFGBFHHHGHHHHDHHHGGGGGGGGHHHCGGGGGGGCFGHGHHHHGHFGHHGFCFHHG<GDGGHDHHHGHHHGGGHHGFHGHFHHHHHHF<;;@A:@AFGGGGE;DFGGGGGGGGFFGGGFFFFFFFFFFFFFFFFCFFFFFFBFFFFFFFFFFFFFFDDFFFFFFFF@9FFFFDADFFAB9BFFFFA
@M03896:38:000000000-B4D98:1:1105:19732:23833 1:N:0:164
TACGGAGGGTGCAAGCGTTAATCGGAATTACTGGGCGTAAAGCGCACGCAGGCGGTTTGTAAAGTAGATTGTGAATTCCCGGGCCCCAACCTGGGACCTCCTTCGGAAACTGGAAAGCTTGATCTTCTTAAGGGGGGCTAGAATTCCAGTTGAACCGGGGAAATCCGAAGAATTCTGGAGGAATCCCGGGGCCGAAGCCGGCCCCCTGAACGAAGACGACCCCCCAGGGCCAAAAGCGGGGGGGGAAAACA
+
ABAAA>AD@AAAFGGEE2EEFGFFEAEFHGFF532BAAAEEGFGGCGGEGGGEE@EE11B4B44444444@34B@44BGH/>E////??C/2B0/B0/22?222/////0???0F<00?1001111<11111<<A-@--..:/;/;999//////9;---;A.///...-9;////;//:.;.//;/:--@---9-9-9--9@DF;-;.//...../.----9-;-;......../.;-;;-----9;./.
@M03896:38:000000000-B4D98:1:1105:19755:23836 1:N:0:164
TACGGAGGGTGCAAGCGTTAATCGGAATTACTGGGCGTAAAGCGCACGCAGGCGGTTTGTTAGGTAGGTTGGGAATCCCCGGGCCTCAACTTGGAAACTCCTTCGGTAATTGGAAAGCTTAATCCTCGTAAAGGGGGGTAGAATTCCAGTGGAACCGGGAAAATCCGAAGAATCTTGAAGAATAACGGGGGCCGAAGCCGCCCCCCGGAACAAAGATTACCCCCCAGGGCCAAAACGGGGGGGGGCAAAAA
+
ABBBAAAD>>A>FBGCE2AE2FFEEEAFHGDD53BBAAAE1FGGGGGGGGCEEEEEE11B2B423@31332//?B23BFF/<E///0B2B22?B2?22222<2</////1<?11?100?11111111.<.0.=<C----9.;/B/BF/:B/////.;---9A.///...-9B9///9//9/99//;.;.-;---9---.;-;;BF--9---.;.;///////.---:.....;B..-..;@=----9A.;.
@M03896:38:000000000-B4D98:1:1105:19741:23848 1:N:0:164
TACGGAGGGTGCAAGCGTTAATCGGAATTACTGGGCGTAAAGCGCACGCAGGCGGTTTGTTAAGTCAGATGTGAAATCCCCGGGCTCAACCTGGGAACTGCATCTGATACTGGCAAGCTTGAGTCTCGTAGAGGGGGGTAGAATTCCAGGTGTAGCGGTGAAATGCGTAGAAATCTGGAGGAATACCGGTGGCGAAGGCGGCCCCCTGGACGAAGACTGACGCTCAGGTGCGAAAGCGTGGGGAGCAAACA
+
BCCCAAAC@AAAFGFGA2EEFGHFEEGGHHFFBBBAEAEEFHHGGGGFGFEEEEECGEEHCGFG@F4B3BGBFGH4FGHH?EG/E@CH?GFFGGAFGCG2BDFFGF2DDDGHF=GCFCGGF=F?FDHHCDE.FHFCC--:9B0BBFFBFF0B9;09;C.9AFFBBBA;A@FF09:BFB0F?A/0;FFFB;B..@>AF.ED;DFFFF-E?FFA@>DDFF9BFAD?DFFFFBF;ADC?/D.;@DA?>DFF09.
@M03896:38:000000000-B4D98:1:1105:10992:23939 1:N:0:164
TACGGAGGGTGCAAGCGTTAATCGGAATTACTGGGCGTAAAGCGCACGCAGGCGGTTTGTTAAGTCAGATGTGAAATCCCCGGGCTCAACCTGGGAACTGCATCTGATACTGGCAAGCTTGAGTCTCGTAGAGGGGGGTAGAATTCCAGGTGTAGCGGTGAAATGCGTAGAGATCTGGAGGAATACCGGTGGCGAAGGCGGCCCCCTGGACGAAGACTGACGCTCAGGTGCGAAAGCGTGGGGAGCAAACA
+
BBB@AABB@AAAGGGF??EFFGHFFEFFHGFFBAABAAEEGHHGGCFGGGGGEEECFEFGGGHFGH4B3GHGGHHHHHHHGGGCEGHFFGHHHHGHHFGGHGHGHHGFGHFHHGHGGHHHHHHHHHHHFGGFHHGGGA@AABFFFFFFFFBFB;;;@@:;AFFFFFAADFFFFFFFFEFFFFFFFFFFFBFDFFFFFFECCFFFFDDEEFFFFFFDFFFFFBFFFFFB/:BCDFFFFFFFFFFFFFFFFF?
@M03896:38:000000000-B4D98:1:1105:9927:23994 1:N:0:164
TACGGAGGGTGCAAGCGTTAATCGGAATTACTGGGCGTAAAGCGCACGCAGGCGGTTTGTTAAGTCAGATGTGAAATCCCCGGGCTCAACCTGGGAACTGCATCTGATACTGGCAAGCTTGAGTCTCGTAGAGGGAGGTAGAATTCCAGGTGTAGCGGTGAAATGCGTAGAGATCTGGAGGAATACCGGTGGCGAAGGCGGCCCCCTGGACGAAGACTGACGCTCAGGTGCGAAAGCGTGGGGAGCAAACA
+
AAA@>A>DDAAABEGF?AEE0BGFEE0FHHDFBBBAEEEFHHGGG?EEEGGGECE@EBE>0FHHHH2BFGHGGHHHFGHHFEGGEGHHHHHH0GF0GFGFHHHFDGFFHHGF1GBC?FH?FGGHDHGG?EF.FG...A.<DGGHHHH0<CCGD<=DAA:AEHHHHGC;;@ABFF09CFFGGGGBFGG9AAAGF@@@@FF@@@<99;@EFFF@?-ABFFFFFFFFFFEFBB;;99@BFFFF@@@F@FFFEF?
@M03896:38:000000000-B4D98:1:1105:11727:24176 1:N:0:164
TACGGAGGGTGCAAGCGTTAATCGGAATTACTGGGCGTAAAGCGCACGCAGGCGGTTTGTTAAGTCAGATGTGAAATCCCCGGGCTCAACCTGGGAACTGCATCTGATACTGGCAAGCTTGAGTCTCGTAGAGGGGGGTAGAATTCCAGGTGTAGCGGTGAAATGCGTAGAGATCTGGAGGAATACCGGTGGCGAAGGCGGCCCCCTGGACGAAGACTGACGCTCAGGTGCGAAAGCGTGGGGAGCAAACA
+
BBBBAABCCAAACEGF2AEGAGHFEFGFHHFGBBABAAEFGHHGGCFEGGGCEEFCFGGHHGFHHHFGHHHHFGHHHHHHGGGEEGHHHHHH0GGHHFGGHHHGGGBHGHFGHHFFFGHHGFFHHHHGGGGGHHGGGFFDEFFFFFFFFFFFF:;B@;;CEFFFFFAADFFFFFFFFFFFFFFFFFFFDBFFFDFFFFE@FFFFFFDEEFF>@FFFFFFFFFDFFFFFFFB;9@DDFFFFFFFFFAEFFFA
@M03896:38:000000000-B4D98:1:1105:11707:24187 1:N:0:164
TACGGAGGGTGCAAGCGTTAATCGGCATTACTGGGCGTAAAGCGCACGCAGGCGGTTTGTTAAGTCAGATGTGAAATCCCCGGGCTCAACCTGGGAACTGCATCTGATACTGGCCAGCTTGAGTCTCGTAGAGGGGGGTAGAATTCCAGGTGTAGCGGTGAAATGCGTAGAGATCTGGAGGAATACCGGTGGCGAAGGCGGCCCCCTGGACGAAGACTGACGCTCAGGTGCGACAGCGTGGGGAGCAAACA
+
AAAA3>AD2>AABFFGF?EEFGHFD22AFDBB5A2AAAABBGHGGGGEEGGEEEE?E1>GCGGF44BFFGBBFD4FGHHHEEEEEEHHHH0G00??1F1?GG1?1??GGBDDF?0?CFFHCGHHHHF><A.FFF.--99A9;FFFFFB9:/BB/9;;9;BFFFB/B9..9E/B;FFBB;.DDFFFFFDB9=AF?;BBFE=->?BBBBE..A-@-ADFFFFF?D.9A///9B>.---A@9.;9-.9;:/BF.
@M03896:38:000000000-B4D98:1:1105:5074:24418 1:N:0:164
TACGGAAGGTCCGGGCGTTATCTGGATTTATTGGGTTTAAAGGGAGCGTAGGCCGTGAGGTAAGCGTGTTGTGAAATGTAGGCGCCCAACGTCTGCACTGCAGCGCGAACTGCCCCACTTGAGTGCGCGCAACGCCGGCGGAACTCGTCGTGTAGCGGTGAAATGCTTAGATATGACGAAGAACCCCGATTGCGAAGGCAGCTGGCGGGAGCGTAACTGACGCTGAAGCTCGAAAGCGCGGGTATCGAACA
+
ABBBA?ABAFFDA2AAEAE2GDFGFFGHHFAF5BBAFFHGFHHGGEGFEGGGHHE0EFEGFGHHGG1EAGEFEGGFHFFGHHHGGGGA?E/??FCGBFFFGHCBCC?C>A?GFFG?ADGDGGGGGGFGGGGFGGCA?@@D9;@AFGFFD==DA;9;B@;@EFFFFBB;FFFFFFFFFDECFDBFFFF@@BFEFFFFAAFFDFFFFDFDFF;A@ADFDFFFFFFFDDFFFFFAAFDDF.==DFD>BB9EFF;
@M03896:38:000000000-B4D98:1:1105:22078:24614 1:N:0:164
TACGGAGGGTGCAAGCGTTAATCGGAATTACTGGGCGTAAAGCGCACGCAGGCGGTTTGTTAAGTCAGATGTGAAATCCCCGGGCTCAACCTGGGAACTGCATCTGATACTGGCAAGCTTGAGTCTCGTAGAGGGGGGTAGAATTCCAGGTGTAGCGGTGAAATGCGTAGAGATCTGGAGGAATACCGGTGGCGAAGGCGGCCCCCTGGACGAAGACTGACGCTCAGGTGCGAAAGCGTGGGGAGCAAACA
+
BCCCBBBCCAAABGGF?AECEGHFEEGGHHDDDAFBAAEEGHHGGCGFGGGGEEEFGGGHHHGHGHDGFHHGHHHHHHHHGGGGEGHGGHHHHHGFHFFGHHHHHHFHGHGGHHHHGHHHHGHHHHHGFGGGHHGGGFB:;:FFFFFFFFBFB;;:;;;CEFFFFFDDFFFFFFFFFFFFFFFFFFFFFCFFFCFFFFF@CFFFFCDEFFFFFFDDFFFFFFFFFFFFFFFCADCDFFFFFFFFFFFFFFA
@M03896:38:000000000-B4D98:1:1105:25127:25112 1:N:0:164
TACGGAGGGTGCAAGCGTTAATCGGAATTACTGGGCGTAAAGCGCACGCAGGCGGTTTGTTAAGTCAGATGTGAAATCCCCGGGCTCAACCTGGGAACTGCATCTGATACTGGCAAGCTTGAGTCTCGTAGAGGGGGGTAGAATTCCAGGTGTAGCGGTGAAATGCGTAGAGATCTGGAGGAATACCGGTGGCGAAGGCGGCCCCCTGGACGAAGACTGACGCTCAGGTGCGAAAGCGTGGGGAGCAAACA
+
BBBAA>ADBAAAB5FF?2EEAGHFEEFFHHFFB3FBEAEEFGHGG?EGGGGGDGGCEEGHHGHHGG4FGHGGGHHHHHHHGGGGFGHHGHHHGHEHGFHHHGHHHHFHGG?DGFCGGHHHHFGGHHHHGGGGFHGGGC>DEFFFFFFFFFFFF;BFFDABEFFFFF;;AFFFFFFFFFFFFFFFFFFFFDFFFFAB=DFFFFFBDFBEEFFA9=DDFFFFFFFFFFFFFFFA;@FFFFA.@DFFFDFFFF?
@M03896:38:000000000-B4D98:1:1105:25109:25115 1:N:0:164
TACGGAGGGTGCAAGCGTTAATCGGAATTACTGGGCGTAAAGCGCACGCAGGCGGTTTGTTAAGTCAGATGTGAAATCCCCGGGCTCAACCTGGGAACTGCATCTGATACTGGCAAGCTTGAGTCTCGTAGAGGGGGGTAGAATTCCAGGTGTAGCGGTGAAATGCGTAGAGATCTGGAGGAATACCGGTGGCGAAGGCGGCCCCCTGGACGAAGACTGACGCTCAGGTGCGAACGCGGGGGGAGCAAACA
+
ABAAAAAD2AAAFGGAE2EEAGHFF2FFH5AD5A2AAAEEFGHGG0EEGGGGEEEEGEEF?FEG@BGFFHGFGFFFHHHHGGGGFGHHHHHE0FAFF?BBGHHF>FBGHB?FGFCFFGGHFHFGH1?F?EFEDGGCC-9AEFFFFFFFF//B;;;B9;9;AFFFFFDADFEFEFFFFBFF?AFFFFFD=;BBF=BF;DA@-BDFFDBEEFFFFFFFFFFFFFFDFFFFFF;>.---.;-;;9-=DDEEF..
@M03896:38:000000000-B4D98:1:1105:15306:25186 1:N:0:164
TACGGAGGGTGCAAGCGTTAATCGGAATTACTGGGCGTAAAGCGCACGCAGGCGGTTTGTTAAGTCAGATGTGAAATCCCCGGGCTCAACCTGGGAACTGCATCTGATACTGGCAAGCTTGAGTCTCGTAGAGGGGGGTAGAATTCCAGGTGTAGCGGTGAAATGCGTAGAGATCTGGAGGAATACCGGTGGCGAAGGCGGCCCCCTGGACGAAGACTGACGCTCAGGTGCGAAAGCGTGGGGAGCAAACA
+
ACB@AACCCAAABGFF2AEFCGHFEEGGHHFHCBFBAAEEGHHGG?EEGFGGECEEEGEHHHHHHH4BGHHGGHHHHHHHGGGGEFHHHHHHHHGGHFGGHHHGGGFHHHGGHHHGCHHHGHHHHHHHGGGGHHFFGFD;;;BFFFFFFFFFF;;;@;;@EFFFFF;;ADFFFFFFFFFFFFFFFFFFF;CFFBFCFDE@DFFFFF@EAFFFFFFFFFFFFFDFFFFFFFFCDFFDFFDFFFFEFFFFFFF
@M03896:38:000000000-B4D98:1:1105:11140:25534 1:N:0:164
TCCGGCTGACTGACTCGTAGCGAATCTCGTATGCCGTCTTCTGCTTGAAAAAAAAATAGATTTAAATACAGAACGTATGCGAGCTTATTGTAAGTAAGAAAACAAGTAGAGACAAATAACGTAGGAAAAAAAGATATGAATGAAAGGAAAAAACTGTTACAAAAGGAAAAAATAAAATGATTGTATAGAAGATATAGACATTGATAACAAGATACATACAAGAGTACAAATATAACTGGATGTAATAGATA
+
BBAA?AD@4CFFBFBGA4EFCEE?22DFFGGCB5EAB2BFBGHDGHHFBB5G0000133@5444434433343211133411>//334?4B444444443323//234433322223332/200/22220////1111111111=1000000-.000000000.<.////.-:0;000000909000000;/00000000;000900000//0000;00///..9///////////;///////9//////
@M03896:38:000000000-B4D98:1:1105:11162:25634 1:N:0:164
TACGGAGGGTGCAAGCGTTAATCGGAATTACTGGGCGTAAAGCGCACGCAGGCGGTTTGTTAAGTCAGATGTGAAATCCCCGGGCTCAACCTGGGAACTGCATCTGATACTGGCAAGCTTGAGTCTCGTAGAGGGGGGTAGAATTCCAGGTGTAGCGGTGAAATGCGTAGAGATCTGGAGGAATACCGGTGGCGAAGGCGGCCCCCTGGACGAAGACTGACGCTCAGGTGCGAAAGCGTGGGGAGCAAACA
+
BBB3>>ADBAAAGBF4E?EEAGGBAAFGHHD5532AAAEAGGGGGGFEFFGCEEE@EFE2FFFHEG4BBBBBFFEGEGHHG/>EEEGFFCGHHFGGHCBBGFFGDHFBFGHHGHHHGGCFFGHHFFGFFGGFFBAC-@@9.9FFFFFFFE/B;;:;-;;9AFFFFFD;DAFFFBFF/FFF.AB/FFFAF9-.:--=A?EA;DFBBA=A..A--9AD//BBFDADDFFFFFB-ACFFBAFDFAA.>DFFFF?
@M03896:38:000000000-B4D98:1:1105:11150:25647 1:N:0:164
TACGGAGGGTGCAAGCGTTAATCGGAATTACTGGGCGTAAAGCGCACGCAGGCGGTTTGTTAAGTCAGATGTGAAATCCCCGGGCTCAACCTGGGAACTGCATCTGATACTGGCAAGCTTGAGTCTCGTAGAGGGGGGTAGAATTCCAGGTGTAGCGGTGAAATGCGTAGAGATCTGGAGGAATACCGGTGGCGAAGGCGGCCCCCTGGACGAAGACTGACGCTCAGGTGCGAAAGCGTGGGGAGCAAACA
+
CCCCBBBCBAAABFGCA?EEFGHGEGGGHFDDBBFAAAEEHHHGG?EEGFGGDEE@FGGHHFHHGH4BBFGFGGHHHHHHGGGGFGHHHHHHHHGCGFGGHHHHGHFHHHGFHHHGGHHHHFGGHHGHFGGGHHGFGC@AABFFFFFFFFFFB;;;;;;@EFFFFFFADFFFFFFFFFFFFFFFFFFFFFFFFFFFFFFFFFFFFF>EFFFAADFFFFFFFFFFFFFFFFFA?CDAFDDDFFAFFFFFFFF
@M03896:38:000000000-B4D98:1:1105:11161:25662 1:N:0:164
TACGGAGGGTGCAAGCGTTAATCGGAATTACTGGGCGTAAAGCGCACGCAGGCGGTTTGTTAAGTCAGATGTGAAATCCCCGGGCTCAACCTGGGAACTGCATCTGATACTGGCAAGCTTGAGTCTCGTAGAGGGGGGTAGAATTCCAGGTGTAGCGGTGAAATGCGTAGAGATCTGGAGGAATACCGGTGGCGAAGGCGGCCCCCTGGACGAAGACTGACGCTCAGGTGCGAAAGCGTGGGGAGCAAACA
+
BBB@AAABDAAA4FBE2AEEFGGFEEFFHA5D5BABAAEEHHHGG0AEEEGCE?>E>EEHHHHFFH4BBGGGHGHFHHHHGGGFGGGFGGGHCFECGCFGHFHGGGHHFGGGFHHFFGGGHF<?FFFF?EFEH0>-<B9;A/;BFFFFFF/B;;;9@99;AFBFFFD9DFEFFFFFF//AD?FFFFFF@@DFA=BFFDFFFFFFFFBE?BFDABDABFFB9AAD..99BB/999-;B.:ABA>.9.ABB..
@M03896:38:000000000-B4D98:1:1105:13770:26047 1:N:0:164
TACGTAGGGTGCAAGCGTTATCCGGAATTATTGGGCGTAAAGGGCTCGTAGGCGGTTCGTCGCGTCCGGTGTGAAAGTCCAACGCTTAACGGTGGATCCGCGCCGGGTACGCGCGTGCTTGAGTGCGGTAGGGGAGACTGGAATTCCCGGTGTAACGGTGGAATGTGTAGATATCGGGAAGAACACCAATGGCGAAGGCAGGTCTCTGGGCCGTCACTGACGCTGAGGAGCGAAAGCGTGGGGAGCGAACA
+
ABAAABFAACA>FGCF2EEEGGHA?ECFFFDBBB2BAAEEFFFDFGGEA111G?@EEE>EEF?@EECGGEGGGBFBGHHHH3FAEGEDHHGGGAD/<2??F@>A@A-<AG..<<C-@A.B0:0;;G?BDGC?;E?B?EFBCCBFGGFFA-9-;//BA;.ADAF:/:;;BFFFFFFE=-@-AFEFFFFFFFFBB-@DFD9A9@ABFF9/BB;ABDFDFEFBBD.DAA..B.;--@@AB.:;-@A.99-9-9-
@M03896:38:000000000-B4D98:1:1105:14098:26702 1:N:0:164
TACGGAGGGTGCAAGCGTTAATCGGAATTACTGGGCGTAAAGCGCACGCAGGCGGTTTGTTAAGTCAGATGTGAAATCCCCGGGCTCAACCTGGGAACTGCATCTGATACTGGCAAGCTTGAGTCTCGTAGAGGGGGGTAGAATTCCAGGTGTAGCGGTGAAATGCGTAGAGATCTGGAGGAATACCGGTGGCGAAGGCGGCCCCCTGGACGAAGACTGACGCTCAGGTGCGAAAGCGTGGGGAGCAAACA
+
ABBBAAAD@AAABGGAE?2ACGHFDEDFH5DF5AC2AAAAFFHFG?EEGCGEEGFEFEEGHFFHFG4BFED@FGFFHHHHGGGGGGHBFGFFFFECFFFFFF?FFG2FFHGDHGFCFGG1GFGGGHGG?AEEFBC-@;;9ABFFBFFFFFBF;;;;99.;AFFFBFA;.@EFBFFFFBBFF.9/BFFDF-;?FFFCFBECADFDAB=AEBA=>>DDFFBFBDF.D?FB;BFAD;;ABA.9@-=?B??BB99
@M03896:38:000000000-B4D98:1:1105:13398:26954 1:N:0:164
TACGGAGGGTGCAAGCGTTAATCGGAATTACTGGGCGTAAAGCGCACGCAGGCGGTTTGTTAAGTCAGATGTGAAATCCCCGGGCTCAACCTGGGAACTGCATCTGATACTGGCAAGCTTGAGTCTCGTAGAGGGGGGTAGAATTCCAGGTGTAGCGGTGAAATGCGTAGAGATCTGGAGGAATACCGGTGGCGAAGGCGGCCCCCTGGACGAAGACTGACGCTCAGGTGCGAAAGCGTGGGGAGCAAACA
+
CCBCBABCCBAAB5GA2AEEAFGFEEFFHHFFCAFAAAEEFHHGG?EEGFGGECEEFGGHHGHHHHFGHHHGFHHHHHHHGGGGGGHHGHGHGFEGHFGGHHHHHHFHFGFHHFC@?GHHG?GGHHHHFGGGHHE@CA@DFFFFFFFFFFBFB;;B@9;@EFFFFFADFFFFFFFFFFFFFFFFFFFFB@FFFCFFFFFFAABFFFFFFFFF:9DDFFFFFFFFFBFBFFB@?=;AFFFFFFFF=AEFFF.
@M03896:38:000000000-B4D98:1:1105:13380:26955 1:N:0:164
TACGGAGGGTGCAAGCGTTAATCGGAATTACTGGGCGTAAAGCGCACGCAGGCGGTTTGTTAAGTCAGATGTGAAATCCCCGGGCTCAACCTGGGAACTGCATCTGATACTGGCAAGCTTGAGTCTCGTAGAGGGGGGTAGAATTCCAGGTGTAGCGGTGAAATGCGTAGAGATCTGGAGGAATACCGGTGGCGAAGGCGGCCCCCTGAACGAAGCCTGACGCTCAGGTGCGAAGGCGTGGGGAGCAACCA
+
AAA?AAAD2A?>4BFF22E?AGHGEFFFHHBGCBCAEEEGGHHGG?EEGCFFE?>EEAAFGFHGGHGHFHFGGGEGGGGHGGCCEGHFFHHHHGEAF??2FGHHHHGF?F?DF<2GEHHHH?FGHHHHFGGEHB?-A==.AFFFFFFEFB//;;/;9@ADFFFFFFAADBEF/FFFF/9FFDF//9BDF-@DFDABCFFFFACFFF=E.;BFB.;-:/9.99.9DDFFFB99.9-..;ABFC-.-999.;.
@M03896:38:000000000-B4D98:1:1105:13406:26972 1:N:0:164
TACGGAGGGTGCAAGCGTTAATCGGAATTACTGGGCGTAAAGCGCACGCAGGCGGTTTGTTAAGTCAGATGTGAAATCCCCGGGCTCAACCTGGGAACTGCATCTGATACTGGCAAGCTTGAGTCTCGTAGAGGGTGGTAGAATTCCAGGTGTAGCGGTGAAATGCGTAGAGATCTGGAGGCATACCGGTGGCGAAGGCGGCCCCCTGGACGAAGACTGACGCTCAGGTGCGAAAGCGTGGGGAGCAACC
+
AAA?AAB?DAA>ADFF2AE2ABGF2BAFHHFFCBAAEE?EGFFGG?EEGGE?E0>EEEEGFGHHDGGHFHGGHHHHGHGHGG@EEGHFGHFHGFFHHFFFGHHHHFFGFHFDC<CHCGGHFAFFFGF?FDFFGGC.<<<0=D0DHHHGGHFFG<<:;=;@;GFGGGA;9@EF000;00BFD.;;0CFD?;B?ABB-9.E-9@;BB?;E.BAB@-:9B///9A?DFDF/BF;9:--9BADD---9@A.B..
@M03896:38:000000000-B4D98:1:1105:16059:27161 1:N:0:164
TACAGAGGGTGCAAGCGTTAATCGGATTTACTGGGCGTAAAGCGCGCGTAGGTGGCCAATTAAGTCAAATGTGAAATCCCCGAGCTTAACTTGGGAATTGCATTCGATACTGGTTGGCTAGAGTATGGGAGAGGATGGTAGAATTCCAGGTGTAGCGGTGAAATGCGTAGAGATCTGGAGGAATACCGATGGCGAAGGCAGCCATCTGGCCTAATACTGACACTGAGGTGCGAAAGCATGGGGAGCAAACA
+
BBBBB5FBAAAAFGGCE?EEFGHFEEEGHHFFB3AAAAEEAGGGGEGGEGEF5BEEGG1GHHFFBB4@4B4BEFGHHHHHGGFGGGHGGGGHEFGG3BFGHFHHFHFHGGB3CBB/<FGGHHCFFG2FFHGGGGHGFEDGGGHHHHHHHE1G>>>FCA<@CGHHFHEEGGGHFHHHGGFHGGHHGGGGGGGGFGGGGGGFBEF?BF;BBBFFFBBFFFFFFEFFFEBABEFFDFADBFFFFFFEDFFFEFF
@M03896:38:000000000-B4D98:1:1105:16038:27164 1:N:0:164
TACAGAGGGTGCAAGCGTTAATCGGATTTACTGGGCGTAAAGCGCGCGTAGGTGGCCAATTAAGTCAAATGTGAAATCCCCGAGCTTAACTTGGGAATTGCATTCGATACTGGTTGGCTAGAGTATGGGAGAGGATGGTAGAATTCCAGGTGTAGCGGTGAAATGCGTAGAGATCTGGAGGAATACCGATGGCGAAGGCAGCCATCTGGCCTAATACTGACACTGAGGTGCGAAAGCATGGGGAGCAAACA
+
BBB@A@FBBAAABDGAAAEGAF5FAEFEHHFFBBAAEEEFBGHGGEEGEGGG5BFGFGGHHEGFBF4BBB@BGH4@FGFHFFCEGGGHGGHHHHHG?FFGHHHHGH4B?BB3GBF/>BFFGF@@@GBF@GFDGGHHFF?FFDGGHEG1FH1F<>FGCC<AEFFHFFCCDGEFCHGFHFEH?A/CGFF.DBDGGGGGGGE?DDF.BF:BBFF/F/F/B/BF9BFBBBBABEBBDBCFFEFFFEA.;AEFFFA
@M03896:38:000000000-B4D98:1:1105:11076:27173 1:N:0:164
TACGGAGGGTGCAAGCGTTAATCGGAATTACTGGGCGTAAAGCGCACGCAGGCGGTTTGTTAAGTCAGATGTGAAATCCCCGGGCTCAACCTGGGAACTGCATCTGATACTGGCAAGCTTGAGTCTCGTAGAGGGGGGTAGAATTCCAGGTGTAGCGGTGAAATGCGTAGAAATCTGGAGGAATACCGGTGGCGAAGGCGGCCCCCTGGACGAAGACTGACGCTCAGGTGCGAAAGCGTGGGGAGCAAACA
+
BBBBBBBBBAAACDFF?AEE2GHGEEDGHFFFBBBAEAEEGHHGG0AAEEGGECE?EFGHHGHGG@FFHGFBGHFDGGGHGGGGEGHBFFCGCHGHGFGFHHHF>??G?GFHHFF@?GGHH0GHHHHH<AFFHHDDCFB9;/BFFFFFBFBBF;;;@99@?FFFFFA;AAFFFBFFFEBF.DFBFFF?CB;DFDD=DAECF;DFFFCEEFFB9=.AFFFFFFFFFF/B;FB99@FD/9:AFFA?DFFFFFF
@M03896:38:000000000-B4D98:1:1105:21259:27253 1:N:0:164
TACGGAGGGTGCAAGCGTTAATCGGAATTACTGGGCGTAAAGCGCACGCAGGCGGTTTGTTAAGTCAGATGTGAAATCCCCGGGCTCAACCTGGGAACTGCATCTGATACTGGCAAGCTTGAGTCTCGTAGAGGGGGGTAGAATTCCAGGTGTAGCGGTGAAATGCGTAGAGATCTGGAGGAATACCGGTGGCGAAGGCGGCCCCCTGGACGAAGACTGACGCTCAGGTGCGAAAGCGTGGGGAGCAAACA
+
CCCCCBACCAAABAGE22FEAGHFEEFGHHFB5BFAEEEEFHHGGCEEGFGGDGEEGFEHHFFHGFGHFHHHHHHHHHHHGGGEEGHFGHHHHGGGFFFFGHHHHHEF?F?FGFGFFHHHHFFHHHHGGDGGHHGGGFDAABFFFFFFFFBFF;;;;;ABEFFFFFDADFFFFFFFFFFFFDFFFFFFCDFDFFDFFFFDFAFCDDAEFFFFCFFFFFFFFDDFFFFFFFF=:@FFFFDDDFAFFFFFFF?
@M03896:38:000000000-B4D98:1:1105:21276:27260 1:N:0:164
TACGGAGGGTGCAAGCGTTACTCGGAATTACTGGGCGTAAAGCGCACGCAGGCGGTTTGTTAAGTCAGATGTGAACTCCCCGGGCTCAACCTGGGAACTGCATCTGATACTGGCAAGCTTGAGTCTCGTAGAGGGGGGTAGAATTCCAGGTGTAGCGGTGAAATGCGTAGAGATCTGGAGGAATACCGGTGGCGAAGGCGGCCCCCTGTACGAATACTGACGCTCAGTGGCGCAAGCGTGGGGCGCAAACA
+
>1>111>AA>AAFGFF0AE00BF0BBFFGGDFB1AB/AEECHGGGCEEEGGCECFGGG/FGF2@FHHFBFFFBFF11B>?EEE@EEFGFHHHHHG0B/B??DGHHHHHGHDFFCG1?FGHGFFGGHGFFGGEDFA-<@@--//9BBFBFFBBF:;B=9A@AB/;/B-AA-AFB/99B/9ABF-;/;BB-;@-A?;9@AE->-999-@E///--9-9;FF/BFFBB-;9//;9-9;-9?BF=@@-9;@@;F-
@M03896:38:000000000-B4D98:1:1105:17737:28012 1:N:0:164
AACGTAGGTCACAAGCGTTGTCCGGAATTACTGGGTGTAAAGGGAGCGCAGGCGGGAAGACAAGTTGGAAGTGAAATCCATGGGCTCAACCCATGAACTGCTTTCAAAACTGTTTTTCTTGAGTAGTGCAGAGGTAGGCGGAATTCCCGGTGTAGCGGTGGAATGCGTAGATATCGGGAGGAACACCAGTGGCGAAGGCGGCCTACTGGGCACCAACTGACGCTGAGGCTCGAAAGTGTGGGTAGCAAACA
+
>AAA>FFBFFFCFEGC?2E?FGHGFDCFHFDBBBB3EEHHHHGGHGG?FEE0EEEE@E1FFFGFGGGCGHHHHHH4FGHGGHHHGHGHHHHGFHHFGGGFFHHHHHGHGHGFHHHHGFHHFFGFFGHFHHHGGEHGFFHGGGGGHHHHDF@CC<:<;;:;EEGFF;;;ABEFFGGGDD?B?AFFFFFE?FFFEBCC=DE=DFFFFFBB9EEFFFFFFFFFFFDAD?AEA.99-BD?//9;.AA/9BFFFF.
@M03896:38:000000000-B4D98:1:1105:17755:28029 1:N:0:164
AACGTAGGTCACAAGCGTTGTCCGGAATTACTGGGTGTAAAGGGAGCGCAGGCGGGAAGACAAGTTGGAAGTGAAATCCATGGGCTCAACCCATGAACTGCTTTCAAAACTGTTTTTCTTGAGTAGTGCAGAGGTAGGCGGAATTCCCGGTGTAGCGGTGGAATGCGTAGATATCGGGAGGAACACCAGTGGCGAAGGCGGCCTACTGGGCACCAACTGACGCTGAGGCTCGAAAGTGTGGGTAGCAAACA
+
AAAAAFFCFDCCAFGCEAEAEGHGGGGGHFBFBBF3EEFGDGFGGEGFGGGGEEEGEGEHGGHGGH4FFBGGHHFHHHHHHHHHHHHHHHHGFHHHGGGHHHHHHHGHFHFDFFHHGHHHHEFFFHHFHHHHHGHHFEGCCCGGHHHHGGCDE;<;;;;ADEGGGFCCEGGGGGGGGGFFGGGFBFFFFBFFEFFFFFFCFFFFFFFBFFFFFFFFFFFFFFFFFD.AEEA;-BDDFFFFFFFBAFFFFF.
@M03896:38:000000000-B4D98:1:1106:20148:3705 1:N:0:164
TACGGAGGGTGCAAGCGTTAATCGGAATTACTGGGCGTAAAGCGCACGCAGGCGGTTTGTTAAGTCAGATGTGAAATCCCCGGGCTCAACCTGGGAACTGCATCTGATACTGGCAAGCTTGAGTCTCGTAGAGGGGGGTAGAATTCCAGGTGTAGCGGTGAAATGCGTAGAGATCTGGAGGAATACCGGTGGCGAAGGCGGCCCCCTGGACGAAGACTGACGCTCAGGTGCGAAAGCGTGGGGAGCAAACA
+
CCCCAAABBAAAFDG422E2AFGFEEFGHH555BBAAAEEGHHGGFGGGGGGGGGGGGGHHGHHHH4BEGFBBGHGHHHHGGGGGGHGGHHHHHGHFGHHHHHHHHHHGH?FG?GFGFHHHFCGGHHHFGGFHHGGFFFFFFFFFFFEFEFFF;BBCFAF?FFFFFFADFFFFFFFFFFFFFFFFFFFF@AFFFFFFFFFFFFFFFFFFFFFFFFABFEBFFFFFFFFFFFFFFADBDDFFFFEFFFFFFF
@M03896:38:000000000-B4D98:1:1106:20144:3727 1:N:0:164
TACGGAGGGTGCAAGCGTTAATCGGAATTACTGGGCGTAAAGCGCACGCAGGCGGTTTGTTAAGTCAGATGTGAAATCCCCGGGCTCAACCTGGGAACTGCATCTGATACTGGCAAGCTTGAGTCTCGTAGAGGGGGGTAGAATTCCAGGTGTAGCGGTGAAATGCGTAGAGATCTGGAGGAATACCGGTGGCGAAGGCGGCCCCCTGGACGAAGACTGACGCTCAGGTGCGAAAGCGTGGGGAGCAAACA
+
ABAAAABBDAAABGGE?2EEAGGBEEGGHGA55BBBAAAEGHHGG?EEECAEGGGGGGGHHHHHGH4BBDFBFGFGHHHHGGGGEEGFGHHGCHEFFGGFGHHHHHHHHH?@GFGGGGFG?FGHHHHGFFGGHHG-@CDDFFBFFFFBFFBBB;;B;@;:.BFFFF;:AFFFBFFFFFFFFFFFFFFDF@DA::CAAAE@AFCDFB;;EFFF-CFDFBFFFDDFFFFFFFBC9BFAFFFFFFFEDAEFFFF
@M03896:38:000000000-B4D98:1:1106:23556:3905 1:N:0:164
TACGTAGGGTGCAAGCGTTATCCGGAATTATTGGGCGTAAAGGGCTCGTAGGCGGTTCGTCGCGTCCGGTGTGAAAGTCCATCGCTTAACGGTGGATCCGCGCCGGGTACGGGCGGGCTTGAGTGCGGTAGGGGAGACTGGAATTCCCGGTGTAACGGTGGAATGTGTAGATATCGGGAAGAACACCAATGGCGAAGGCAGGTCTCTGGGCCGTCACTGACGCTGAGGAGCGAAAGCGTGGGGAGCGAACA
+
AAAA>CFB?4AAEDE4E2EEGGHDE?EGHFDF5322AAEAGHHGGAGGCGFEH?EFGGG>E>>>>>>>>/>?>4?B?FGHGHGDGHHGHHGC??D/2<FFFCDGC?DADHC.<<A--;@EAF:;FCDDGGGE9A.@.AFF?FFBFFFFFF=A9;BFFA99.AFF/9BBFFFFFFFFA=DFFFFFFFFFEFFBFFF;FFFFFFABFFFBBF.ADBCDFFFBFFFFFDAAFDEFC@FFFDFDACFFBDA=;B;
@M03896:38:000000000-B4D98:1:1106:22628:4535 1:N:0:164
AACGTAGGTCACAAGCGTTGTCCGGAATTACTGGGTGTAAAGGGAGCGCAGGCGGGAGAACAAGTTGGAAGTGACATCCATGGGCTCAACCCATGAACTGCTTTCAAAACTGTTTTTCTTGAGTAGTGCAGAGGTAGGCGGAATTCCCGGTGTAGCGGTGGAATGCGTAGCTATCGGGAGGAACACCAGTGGCGAAGGCGGCCTACTGGGCACCAACTGACGCTGAGGCTCGAAAGTGTGGGTAGCAAACA
+
3>>3>F4AFFF@AF4A22ECEGHEAE?FHFBGBBB3BEFF5DAAGEECEEEAEEF>//?F3BFGGED3G3GGHG4BDFG3B43FFGHHHHH/F2FD?BGGGDGGGFHFFG?<>@@CFFFGDFHFGB<FHGD1GE<GFG<-><@.<GGH.@:-A00;;-:-:C0C:C;;=:.;BFFE?@D-;DFFFFFA.;B/;-;9-;9--@BA/F9/;.?F.A.:AFFFF.AA......AB@FBF/9/;AAAB.9/;/;:
@M03896:38:000000000-B4D98:1:1106:22641:4548 1:N:0:164
AACGTAGGTCACAAGCGTTGTCCGGAATTACTGGGTGTAAAGGGAGCGCAGGCGGGAGAACAAGTTGGAAGTGAAATCCATGGGCTCAACCCATGAACTGCTTTCAAAACTGTTTTTCTTGAGTAGTGCAGAGGTAGGCGGAATTCCCGGTGTAGCGGTGGAATGCGTAGATATCGGGAGGAACACCAGTGGCGAAGGCGGCCTACTGGGCACCAACTGACGCTGAGGCTCGAAAGTGTGGGTAGCAAACA
+
ABBAAFFCFB4BBAG4E2EACGGEEGGGHHDD5A23AAGGGHHGHGGEGGGGGGGEC@EHGGHHFG4B3GHFFFFGHHHBGGHHHHHGHHHGGGHHGHHHHHHHHHHGHH?2?@@GFGFGFDF?FGHHHHHHFGGHFFF@@@FGHHHHGGCGC<<GCA;ADEBFGGC;ADEGGGGGGGGGGGFFFFFFFFFFEDFFCFEBDFFFFFFFFF?FFFFFFFFFFFFDFDFFEEFCAFFD/::BDDAFAFFFFEF
@M03896:38:000000000-B4D98:1:1106:21997:5065 1:N:0:164
TACGGAGGGTGCAAGCGTTAATCGGAATTACTGGGCGTAAAGCGCACGCAGGCGGTTTGTTAAGTCAGATGTGAAATCCCCGGGCTCAACCTGGGAACTGCATCTGATACTGGCAAGCTTGAGTCTCGTAGAGGGGGGTAGAATTCCAGGTGTAGCGGTGAAATGCGTAGAGATCTGGAGGAATACCGGTGGCGAAGGCGGCCCCCTGGACGAAGACTGACGCTCAGGTGCGAAAGCGTGGGGAGCAAACA
+
BCCBBABCBAAAGBGCA?FAAGGFEEGGHHAB5BAAAEEEDHHGGCFFGGGGGGGGGGGHHHHHHHBBEGFFGGHFHHHHGGGGEGHGGHHHHHGHHGHHHGHHHHGHHH?FG?FBFHHHHGGGGHGGFGEFFFCCGFFFFFFFFFFFFFFFB;BBBCAFEFFFFFDADFFFFFFFFFFFFFFFFFFFF@DFFFFFCFFFFFFFFFFFFF.@;@AAFFFFFFDFFFFFFFFF?BBDFFDFFAFEFFFFFF.
@M03896:38:000000000-B4D98:1:1106:21979:5073 1:N:0:164
TACGGAGGGTGCAAGCGTTAATCGGAATTACTGGGCGTAAAGCGCACGCAGGCGGTTTGTTAAGTCAGATGTGAAATCCCCGGGCTCAACCTGGGAACTGCATCTGATACTGGCAAGCTTGAGTCTCGTAGAGGGGGGTAGAATTCCAGGTGTAGCGGTGAAATGCGTAGAGATCTGGAGGAATACCGGTGGCGAAGGCGGCCCCCTGGACGAAGACTGACGCTCAGGTGCGAAAGCGTGGGGAGCAAACA
+
BCBAAAADBAAAB5GF22EEAFGBAEFGHHDB5BBAAAEEGHHGGCEAECGGGGGGGFGHHHHHFH@BBGFBBGGFHHHGFGGGGGHFHHHHHHGGCEGFGHHHHHGHHHDDF?@FFFFFFFFGHGFC?DFFFHC?C;@AAFFFFFFBFF/B;;BFB@ABEFBFFFA;ABEFBFFFFFFFFFFFFFFFF@AFFBFFFFA@BFFFFFFFFFFFFFDDFFFFBAADDD/BFFFBDCFDFD.AD-=ADDEFFF?
@M03896:38:000000000-B4D98:1:1106:22000:5084 1:N:0:164
TACTGAGGGTGCAAGCGTTAATCGGAATTACTGGGCGTAAAGCGCACGCAGGCGGTTTGTTAAGTCAGATGTGAAATCCCCGGGCTCAACCTGGGAACTGCATCTGATACTGGCAAGCTTGAGTCTCGTAGAGGTGGGTAGAATTCCAGGTGTAGCGGTGAAATGCGTAGAGATCTGGAGGAATACCGGTGGCGAAGGCGGCCCCCTGGACGAAGACTGACGCTCCGGTGCGAAAGCCTGGGGAGCAAACA
+
>>>1>BCA111>B11A11AAAGGAABAFHGAB2AABAAAAFDFEEEEAEE?/E>>EEGGHGHHGGGG1@GFB122@BFGHF>E/>EGFEGHHB0/BFFGGGFHGGBDGFHF21?01F?FF0?1?FGF0?/??DC1<<<AFFFFHGHGG0/<<<<DGC-C-.=0CFC;;:-::0BFF;F0:../9BFF;:A?G9-----99--9@?@@;9BA-@---;B/:F-A-----;-;-9-9-;-9?E-;A-9:;/A-
@M03896:38:000000000-B4D98:1:1106:12330:5656 1:N:0:164
TACGGAGGGTGCAAGCGTTAATCGGAATTACTGGGCGTAAAGCGCACGCAGGCGGTTTGTTAAGTCAGATGTGAAGTCCCCGGGCTCAACCTGGGAACTGCATCTGATACTGGCAAGCTTGAGTCTCGTAGAGGGGGGTAGAATTCCAGGTGTAGCGGTGAAATGCGTAGAGATCTGGAGGAATACCGGTGGCGAAGGCGGCCCCCTGGACGAAGACTGACGCTCAGGTGCGAAAGCGTGGGGAGCAAACA
+
BBBBAABB22>ABGFAE2EAFGGEEEFFHFA553B2EAEEFHHGG?EEGFEFGCEEFEGFFHDGBF4BBFDBBGE4FGHHHEGGGGHEGHHGGFGFHGHHHHHHHFGGHH?2F?FCFHHHFF1??GGGFDFF<BEDFFCDEFFFFFFFBFBF;:9;@@99AFFFBFDDDFFFFFFFFFFFFFEFFFFFF@DFFFFFFFFFAAFFFCDFFFFCC;AA/B9/;9DFFBBBFFB@?BBAFF9;=AC?BFFFF.A
@M03896:38:000000000-B4D98:1:1106:5513:6586 1:N:0:164
TACGGAGGGTGCAAGCGTTAATCGGAATTACTGGGCGTAAAGCGCACGCAGGCGGTTTGTTAAGTCAGATGTGAAATCCCCGGGCTCAACCTGGGAACCGCATCTGATACTGGCAAGCTTGAGTCTCGTAGAGGGGGGTAGAATTCCAGGTGTAGCGGTGAAATGCGTAGAGATCTGGAGGAATACCGGTGGCGAAGGCGGCCCCCTGGACGAAGACTGACGCTCAGGTGCGAAAGCGTGGGGAGCAAACA
+
CCCCBABCBBAAFFGC?2FAFGHFEAFGHHA55AA2AAEACGGGGCEEGGGGGGGFGGGHGHFEBG@B3GFBBFFBGHHHGGGGGGGFGHHGGHGHHGGGGGGDHHHHHH?1F?FFFHHHGGGGHHGHFGGGGGGFFFFFFFFFFFFFFBBF;;BFFB;@EFFFBFA;ADEFFFFFFFFFFFFFFFFFF9CFFFACDFECFFFFFDBAEFFCADFFFFFFFDD9DDFFFFFB?ACBFD:DDFF?@AEFFF?
@M03896:38:000000000-B4D98:1:1106:8189:6661 1:N:0:164
TACGGAGGGTGCAAGCGTTAATCGGAATTACTGGGCGTAAAGCGCACGCAGGCGGTTTGTTAAGTCAGATGTGAAATCCCCGGGCTCAACCTGGGAACTGCATCTGATACTGGCAAGCTTGAGTCTCGTAGAGGGGGGTAGAATTCCAGGTGTAGCGGTGAAATGCGTAGAGATCTGGAGGAATACCGGTGGCGAAGGCGGCCCCCTGGACGAAGACTGACGCTCAGGTGCGAAAGCGTGGGGAGCAAACA
+
BBBAAAABDBAAFFFE?2EAAGHFEEGGHHD55BAAAAEEHHHGG?EEGGGGGGGCGGGHHHHHHHDFFGHGFGHEGHHHGGGGEGHHHHHHHHGHHGHHHFHHHHGHHHDBGFGHGHHHFFCGHGHHFGGFHHEF?CFA.;FFFFFBFFFFF;BB@@;CEFFFFF;;AFFFBFFFFEBFFFFFFFFFA:@DFFFFFFADACFFFFFFFFFFFBD;FBFFFFDFFFFBFFFFDDADFF.ADFFAFFFFFF?
@M03896:38:000000000-B4D98:1:1106:8205:6669 1:N:0:164
TACGGAGGGTGCAAGCGTTAATCGGAATTACTGGGCGTAAAGCGCACGCAGGCGGTTTGTTAAGTCAGATGTGAAATCCCCGGGCTCAACCTGGGAACTGCATCTGATACTGGCAAGCTTGAGTCTCGTAGAGGGGGGTAGAATTCCAGGTGTAGCGGTGAAATGCGTAGAGATCTGGAGGAATACCGGTGGCGAAGGCGGCCCCCTGGACGAAGACTGACGCTCAGGTGCGAAAGCGTGGGGAGCAAACA
+
BBBBAABBDAAAFGGF22EEFGHBAEFFHGA55BBAAAAEFHGFECE0ECFCGGGFGGGHHHFHHH@BFHGFEGGGHHHGGGGEEGGG?GHHG0FFFFBBGFHHHGFGFG??FFGBAFFGFGGGHHGGFEGFFF<-<@9;;BBFFFFFF/:BB;;FC-9@EFFFFF;;DFFFBFFFFFFFDDFFFFFFF;-D9;;9B9:B=FFFFFFAEFABD-AAFFFFFFDDFFFFFF9@ADDDFFFFFFFFFAAFFF.
@M03896:38:000000000-B4D98:1:1106:8182:6677 1:N:0:164
TACGGAGGGTGCAAGCGTTAATCGGAATTACTGGGCGTAAAGCGCACGCAGGCGGTTTGTTAAGTCAGATGTGAAATCCCCGGGCTCAACCTGGGAACTGCATCTGATACTGGCAAGCTTGAGTCTCGTAGAGGGGGGTAGAATTCCAGGTGTAGCGGTGAAATGCGTAGAGATCTGGAGGAATACCGGTGGCGAAGGCGGCCCCCTGGACGAAGACTGACGCTCAGGTGCGAAAGCGTGGGGAGCAAACA
+
BCCBAAABBCAABBGAE2EAAFGFEEDFHGA55BAAAAEBFGGGG?EEGFGGGGGCGGGHHHGHGH@BFGFBGHGBGFHHGGGFEGHEGHHHHHEFHGHHHHHHHHFHGHDFHFHEEHHHHF=FGGHHGGGFGGC<@CCAA;BFFFFBFB9B:;BFDC;CEFFFFFFADFFFBFFFFFFFFFFFFFFFF@DDA@AFFFADFFFFFFFFFFFFFFFDFFB0;AAFFFFFFFFFDFABFFFDCAF.CDEFFF.
@M03896:38:000000000-B4D98:1:1106:11117:7983 1:N:0:164
AACGTAGGTCACAAGCGTTGTCCGGAATTACTGGGTGTAAAGGGAGCGCAGGCGGGAAGACAAGTTGGAAGTGAACTCCATGGGCTCAACCCATGAACTGCTTTCAAAACTGTTTTTCTTGAGTAGTGCAGAGGTAGGCGGAATTCCCGGTGTAGCGGTGGAATGCGTAGATATCGGGAGGAACACCAGTGGCGAAGGCGGCCTACTGGGCACCAACTGACGCTGAGGCTCGCAAGTGTGGGCAGCAAACA
+
>A>A>FF?DDCBBFCCE2A2ABFEA22FG5E55C23AABFBGFFHGGEGGGGGGGE//?1FC1?BB@@@3GBBGF3FGHHHGHEFHHHGHFEEHGBFGHFBFGHHF?DGH?1?@@@?GHHHFFF1FGBG1FF?/GHHGH-<ADECDHHD<<@E0;C-;::C:FFBF99.9.BB;B9@-?ABBBABFA9.;BBE-;-=.ABB-@DFFF9/9.B:.AA.FFFFDDA.;A9..99--9;;FF/9..99A../AF
@M03896:38:000000000-B4D98:1:1106:11134:7989 1:N:0:164
AACGTAGGTCACAAGCGTTGTCCGGAATTACTGGGTGTAAAGGGAGCGCAGGCGGGAAGACAAGTTGGAAGTGAAATCCATGGGCTCAACCCATGAACTGCTTTCAAAACTGTTTTTCTTGAGTAGTGCAGAGGTAGGCGGAATTCCCGGTGTAGCGGTGGAATGCGTAGATATCGGGAGGAACACCAGTGGCGAAGGCGGCCTACTGGGCACCAACTGACGCTGAGGCTCGAAAGTGTGGGTAGCAAACA
+
ABBBAFFCFD4CB4G4A2EAFGHFFGGGHHBB5BB3AEGGFHHGHGGGGGGGGGGG/EEFFFEGBGDFFHHBFGHHHHHHHHHHHHHFHHHGFHFHHHHHHHHHHHGGHH?2DDDFFGGGGGFDFHGFHHGHHGHHHGGCDCGGHHHHGGCFC<CGCA;CEEGGFFC;ADGFGGGGGGGGGGFFFFFFFFFFFFFFFFABFFFFFFBBFF?FFFFFFFFFFFFFFFFFFFA@;FFF0;:BDFAFEFFFFE.
@M03896:38:000000000-B4D98:1:1106:18426:8477 1:N:0:164
TACGGAAGGTCCGGGCGTTATCCGGATTTATTGGGTTTAAAGGGAGCGTAGGCCGTGAGGTAAGCGTGTTGTGAAATGTAGGCGCCCAACGTCTGCACTGCAGCGCGAACTGCCCCACTTGAGTGCGCGCAACGCCGGCGGAACTCGTCGTGTAGCGGTGAAATGCTTAGATATGACGAAGAACCCCGATTGCGAAGGCAGCTGGCGGGAGCGTAACTGACGCTGAAGCTCGAAAGCGCGGGTATCGAACA
+
BCC@AABBCFFF?EEA22EEFGHFEEGGHHDF5BA1FEHGGHHGHGGGGGGFHHGEEFEGCHFHHG1EEHEBEGGHHGHFHHG?EGGCFEFHHHCGFGFFHHHHCG?BDG=???FFDDFGGG1>GGCGDGGC:-@C?:A9;;@BFFFFFFADA9BF>@;@EFFFFBBFFFFFFFFFFFFFFFFFFFFFAFFFFDB-BD;F?FFFFA@@>FCDDA.ADFFFFFDDDDFFFFFD=BDDFBFFFF9:BBAEFFC
@M03896:38:000000000-B4D98:1:1106:18434:8494 1:N:0:164
TACGGAAGGTCCGGGCGTTATCCGGATTTATTGGGTTTAAAGGGAGCGTAGGCCGTGAGGTAAGCGTGTTGTGAAATGTAGGCGCCCAACGTCTGCACTGCAGCGCGAACTGCCCCACTTGAGTGCGCGCAACGCCGGCGGAACTCGTCGTGTAGCGGTGAAATGCTTAGATATGACGAAGAACCCCGATTGCGAAGGCAGCTGGCGGGAGCGTAACTGACGCTGAAGCTCGAAAGCGCGGGTATCGAACA
+
AAA?>AAAAFFF2AAA22EECFHEEEFGHCGH5A2AFFHGHHHGHGE?EGGCHHGEEFEGFHDHHG1EEGABE4DBFBGFHBG?EEGCFEEFHBCBBCDFGGFG?D/>>C?<??FFEAAFF>1>GG?CCGG-:-AFC-;-;;=@FF?;DACFE.;;@9;DEFFFFFBFFFFFFFFFFBEBFFFFFFFF=DD.B.;>D.;;AFFFFFBB===;;9.;DFFFFFDFF9F/FFFABFFAF?DF;B>-/999/A9
@M03896:38:000000000-B4D98:1:1106:18414:8494 1:N:0:164
TACGGAAGGTCCGGGCGTTATCCGGATTTATTGGGTTTAAAGGGAGCGTAGGCCGTGAGGTAAGCGTGTTGTGAAATGTAGGCGCCCAACGTCTGCACTGCAGCGCGAACTGCCCCACTTGAGTGCGCGCAACGCCGGCGGAACTCGTCGTGTAGCGGTGAAATGCTTAGATATGACGAAGAACCCCGATTGCGAAGGCAGCTGGCGGGAGCGTAACTGACGCTGCAGCTCGAAAGCGCGGGTATCGAACA
+
[truncated: 1,896,620 more chars]
