# Supplementary material for: Formalin-Fixed Paraffin-Embedded (FFPE) samples are not a beneficial replacement for frozen tissues in fetal membrane microbiota research
Source: PLoS One. 2022 Mar 17;17(3):e0265441. doi: 10.1371/journal.pone.0265441 (PMC8929612; doi:10.1371/journal.pone.0265441)
Supplement: S2 File — (ZIP) [file pone.0265441.s007.zip › Negatives/N-N-07-N-2-FF_S164_L001_R2_001.fastq.fastq]

@M03896:38:000000000-B4D98:1:1101:18787:2462 2:N:0:164
CCTGTTTGCTCCCCACGCTTTCGCACCTGAGCGTCAGTCTTCGTCCAGGGGGCCGCCTTCGCCACCGGTATTCCTCCAGATCTCTACGCATTTCACCGCTACACCTGGAATTCTACCCCCCTCTACGAGACTCAAGCTTGCCAGTATCAGATGCAGTTCCCAGGTTGAGCCCGGGGATTTCACATCTGACTTAACAAACCGCCTGCGTGCGCTTTACGCCCAGTAATTCCGATTAACGCCTGCACCCTCC
+
AABBBFFFFFFFGGFG?EEAFGEEDGGHFGHHGGGGFHGHHHHHGGEHHFEGEEEEGFGHEEDEGHE@EEGHHHHHGFGFHHHHHFGGGEEGHHGHHGFGC@GHHHGF2GHHHFHHHHHGGGGHFHGD.AEHFHFDGHE<GHHC:CCGHCFGBFFHGCGHHB0::0;;9CFFAC@BAAFGFFGFFFB/BFFFBFFFFFFFFFFBFFAADDBB9AEFFEADFD./B/;9BFFFAA?BB9@-;.A.:BFFFF
@M03896:38:000000000-B4D98:1:1101:18807:2465 2:N:0:164
CCTGTTTGCTCCCCACGCTTTCGCACCTGAGCGTCAGTCTTCGTCCAGGGGGCCGCCTTCGCCACCGGTATTCCTCCAGATCTCTACGCATTTCACCGCTACACCTGGAATTCTACCCCCCTCTACGAGACTCAAGCTTGCCAGTATCAGATGCAGTTCCCAGGTTGAGCCCGGGGATTTCACATCTGACTTAACAAACCGCCTGCGTGCGCTTTACGCCCAGCACTTCCGATTAACGCTTGCACCCTCC
+
AABBBFFFFFFFGGGG2AAAFGEEEGGHEGHGEGEEEHHHBHGHFEEHHGECEE>EFGGHAEFEFH>EEEFGFHHHGFGEHGHHH?GFGEEGFGGHHCDDCBFGHGF<CCGGGD1FGHHGGGGGDGF...<DCGC<DCD<<GD0;0CCC:CFGH0C;CGGHH0./;;/:CFE?A9-:C9CFFFFBFF//;9F/B9/;9AE;;BA?A::AA-;-.:;FEFAFD..;.:BFFF..:A/B.@.:A9/;FDFFD
@M03896:38:000000000-B4D98:1:1101:18472:2658 2:N:0:164
CCTGTTTGCTCCCCACGCTTTCGCACCTCAGTGTCAGTATCAGTCCAGGTGGTCGCCTTCGCCACTGGTGTTCCTTCCTATATCTACGCATTTCACCGCTACACAGGAAATTCCACCACCCTCTACCGCACTCTAGCTTGCCAGTTTCGGATGCAGTTCCCAGGTTGAGCCCGGGGCTTTCACATCCAACTTAACAAACCACCTACGCGCGCTTAACGCCCAGTAATTCCGATTAACGCCTGCACCCT
+
>ABBAFFFFFFFGECE2EEF2A2EEGGHHGGDD5FGHBFGHHHHHHHHG33B1FAEF?FHEGGFGFBCEBBEFH5BBF3FGHHHHHHGEEGGHHFHHGG//@GHGHAAGEGHHHHGFGEFEEHFFB?//<B@H<F2F@G2?GGB1FG1/<CEGHGG1=FG>G1.<</</<CE@C@@-@./CFGG0FFBB9FFFBFFFCEG?E?./9C@DF->-;./;AB=-9A99B;BBFBA..;B/A--.;9;FFF.
@M03896:38:000000000-B4D98:1:1101:18476:2686 2:N:0:164
CCTGTTTGCTCCCCACGCTTTCGCACCTCAGTGTCAGTATCAGTCCAGGTGGTCGCCTTCGCCACTGGTGTTCCTTCCTATATCTACGCATTTCACCGCTACACAGGAAATTCCACCACCCTCTACCGCACTCTAGCTTGCCAGTTTTGGATGCAGTTCCCAGGTTGAGCCCGGGGCTTTCACATCCAACTTAACAAACCACCTACGCGCGCTTAACGCCCAGTAATTCCGATTAACGCTTGCACCCT
+
>>AAABFFFFFFGGFFEEEACFEEEGGFGFFFF5FGHFFFGGGEGHHHHH3CEBAEF?EHEEEFGFBF52BEGHGHHH@EGHHHHHHFGFEEHGFHHGGEGEFHHGAAGHHHGHHHGHHGGHHEHHHC/<CGH@GGG22<GHHF1?F1A/<FBHHHD1FGHHB<1<<FFHGE?F<@D@CG;CGHHHGCFGGFFGFBC?EEGGE?FFGGAFCA-;AFFFFFFF.:;9;BFFB9..:B9AD..99;BFF.
@M03896:38:000000000-B4D98:1:1101:18946:3582 2:N:0:164
CCTGTTTGCTCCCCACGCTTTCGCACCTGAGCGTCAGTCTTCGTCCAGGGGGCCGCCTTCGCCACCGGTATTCCTCCAGATCTCTACGCATTTCACCGCTACACCTGGAATTCTACCCCCCACTACGAGACTCAAGCTTGCCAGTATCACATGCAGTTCCCAGGTTGAGCCCGGGGATTTCACATCTGACTTAACAAACCGCCTGCGTGCGCTTTACGCCCAGCAATTCCGATTAACGCTTGCACCCTCC
+
BBBBAFFFFFFFGGGGAEEFFGAEEGGFFGFGEFFGGHHHFHHHGGGHHGFGEEEEGGGHFEDEGHE/>EFHHHHHGGFGGFGHHHHCEEEGFHHHHAB@@BGHHGEGFHHHHFHHHHHGG-AFFGE?<CEHCF<0=GF/CGHB0;;CC0=;CGBGC:GHHGB./9B9BFFGC@-;ADGGBBFFFFF//;/FBFBF/?EEDFFFFFBD?A-@;.;BFAD@DF?.9.BBFFF.;9ABF.;;.99;BFD.ED
@M03896:38:000000000-B4D98:1:1101:14495:4486 2:N:0:164
CCTGTTTGCTACCCATGCTTTCGAGCCTCAGCGTCAGTTGGTGCCCAGTAGGTCGCCTTCGCCACTGGTGTTCCTCCCGATATCTACGCATTCCACCGCTACACCGGGAATTCCACCTACCTCTGCACTACTCAAGGCCAGCAGTTTTGAAAGCAATTTATGGGTTGAGCCCATAGTTTTCACTTCCAACTTGCCGGTCCGCCTGCGCTCCCTTTACACCCAGTAATTCCGGACAACGCTTGCACCCTACG
+
>>AAAFFFFFFFGGGABBBBEG2FGGGFHHHHGGGGGFGHCEAFGHHHGDBEGDAEEFGHGFEEGGEGBEGEGHHHHGGGCEGHHHHGGEEFHHHHHGEGEEFGHECEGDHHGHFHHFGGGFHHHHGG<GHHCFF1??GFAFFF1>F<CFHHHHFHFHBG0G/C<<@FHHGGHHHE;CGFGEHHHGCGBGGFBFFB??BGGGGGGFB?BGFE.B/9BBF/AAA/B/9B9FF=AB?A9-B.;99/;BDFFF.
@M03896:38:000000000-B4D98:1:1101:14515:4491 2:N:0:164
CCTGTTTGCTACCCACGCTTTCGAGCCTCAGCGTCAGTTGGTGCCCAGTAGGTCGCCTTCGCCACTGGTGTTCCTCCCGATATCTACGCATTCCACCGCTACACCGGGAATTCCACCTACCTCTGCACTACTCAAGGCCAGCAGTTTTGAAAGCAATTTATGGGTTGAGCCCATAGTTTTCACTTCCAACTTGCCGGTCCGCCTGCGCTCCCTTTACACCCAGTAATTCCGGACAACGCTTGCACCCTCC
+
>>ABBFFFFFFFFGG2AAAAFGEFFFGHHHHHGEEGFGDGCECGHHHHGFFGHFAEEGGHGGGGGGCGBCFEHHHHHGGGEGGHHHHGGGGGHHHHHGFGGEFGH//@CCHHHHGHHFHHHFHHGHGF?GHHCF?<<?FGAFHA1>FFGGHFHHHGFFGFHHBFCCAGHHHGHEFB;CCHF0GGCGHCGFGFBFF--BFGAGGBEFFF;ADE99/BBBFFDF.;::9BFF/-9-@AE-@.9:;9B/A..9
@M03896:38:000000000-B4D98:1:1101:14504:4509 2:N:0:164
CCTGTTTGCTACCCATGCTTTCGAGCCTCAGCGTCAGTTGGTGCCCAGTAGGTCGCCTTCGCCACTGGTGTTCCTCCCGATATCTACGCATTCCACCGCTACACCGGGAATTCCACCTACCTCTGCACTACTCAAGGCCAGCAGTTTTGAAAGCAATTTATGGGTTGAGCCCATAGTTTTCACTTCCAACTTGCCGGTCCGCCTGCGCTCCCTTTACACCCAGTAATTCCGGACAACGCTTGCACCCTAC
+
>AABBFFFFFFFGGF4BBABFGEEFEGHHGGHGGGGGGGHEAFGHHHHFDFFFDAEEEGHEEFGGGFG@FFEGHHHHGGGGGGHHHHGGGGGHGGHHFEGGEFGHE<ECDHHGHFFHCHHGBG<@FGF<CGFCFF1<?GE/FFA1>=1>FGBGHHG1GBG0D/.<.<CGHHGHHHE<CCGHHHGFHGGHFHFBGH-A9@FFGGBEGFGAGDFB/:BFFFBDE.:BF//BF/-AF-FE-;..:A:BFFEFF
@M03896:38:000000000-B4D98:1:1101:20150:5208 2:N:0:164
CCTGTTTGCTCCCCACGCTTTCGCACCTGAGCGTCAGTCTTCGTCCAGGGGGCCGCCCTCGCCACCCGTATTCCTCCAGATCTCCACGCATTTCCCCGCCACCCCTGGAATTCCACCCCCCTCTACGACACTCAAGCTTGCCACGATCAGATGCAGTTCCCAGCTTTAGCCCGGGGATTTCACATCTCACTTAACAAACCCCCTGCGTGCGCCTTACGCCCAGCACTTCCGCGTAACGCCTGCACCCTCC
+
>>AAABFFFDFFGGGF2AAAFG2BEFGG3BGFEBAEEADGHH2BEEEGHEGEE>0>E/>F/>>1>F1E//0BDG4BF03??B??3BB/</?CFF2BB/>//?0?A/?/?F1?G1<1FFGGG-C/0=...-;0:;G0</C/:C00--...0;00;0009;FFB0.0909CFFF-B;-9.BFBFF//;9//;/;//BBBFFF.;B?.9-..9-;.9./B9ABB9..../9;99.-;9AD.9-....;9:A.A
@M03896:38:000000000-B4D98:1:1101:15118:5794 2:N:0:164
CCTGTTTGCTCCCCACGCTTTCGTGCCTCAGTGTCAGTTTCAGTCCAGTAAGCCGCCTTCGCCACTGATGTTCCTCCTAATATCTACGCATTTCACCGCTACACTAGGAATTCCGCTTACCTCTCCTGCACTCCAGTCTGACAGTTTCAAAAGCAGTCCCAGAGTTAAGCCCTGGGTTTTCACTTCTGACTTGCCATACCACCTACGCACCCTTTACACCCAGTAATTCCGGATAACGCTTGCCCCCTAC
+
>ABBBFFFFFFFGGFGEFEFFGEGFGHHHGFGFHGHHHHFGHHHGHHHHDGGHHFGGGGHGGGFGHGHFFFGHHHHHHGHHHHHHHHGGGGGHHHHHGGGGEFHGFFGFHHHHHHGEGEHHBHGHHHHHGHGHHFBBGFDGHHHFFHGFFHFHHGHGHHHHHHEF?1GGHHHHFFA><EFGBFGHHHDBGHGFHGEFFHHHGGGHHDCDGGEA/BFFFFCE?.;C9FBFGG-AAFGFGG..9ABFFFFFF
@M03896:38:000000000-B4D98:1:1101:12281:6171 2:N:0:164
CCTGTTTGCTACCCACGCTTTCGAATCTCAGTGTCAATATTATGCCAGGAAGCTGCCTTCGCCATCGGTATTCCTCCAGATCTCTACGCATTTCACCGCTACACCTGGAATTCTACTTCCCTCTCACATATTCTAGCACCACCAGTATCACATGCAGTTCCCAGGTTAAGCCCGGGGATTTCACATGTGACTTAATGAGCCACCTACACTCGCTTTACGCCCAGTAATTCCGATTAACGCTCGCACCCT
+
>ABABFFFFFFFGGGGGFEFGGGGHGGHHHHHHHGHCHDGGGHHHHHHHHBBFGFGHHHHAEDGGHEGEHGHHHHHHGHHHHHHHHHGGGGGHHFHHGGGGCBGGHEHBFHHHHFGGGHHHGHHGFHGFHHFHHHFDBFGFHFH?BF>HEFFF2@D<FDGGHGHE1FFF?DCGGGCCCAGGGFHEHF=0DD=DDGFHBCFHHHHGGFHHFHCDAE?FF?A@G?.;F0B0CFF.;DD00:B..BF9=BFF
@M03896:38:000000000-B4D98:1:1101:13560:6411 2:N:0:164
CCTGTTTGCTCCCCACGCTTTCGCACCTGAGCGTCAGTCTTCGTCCAGGGGGCCGCCTTCGCCACCGGTATTCCTCCAGATCTCTACGCATTTCACCGCTACACCTGGAATTCTACCCCCCTCTACGAGACTCAAGCTTGCCAGTATCAGATGCAGTTCCCAGGTTGAGCCCGGGGATTTCACATCTGACTTAACAAACCGCCTGCGTGCGCTTTACGCCCAGTAATTCCGATTAACGCTTGCACCCTCC
+
AABBBFFFFFFFGGGGEFECFGEEFGGHFGHGEFEGFHHHGHHHGE?GHFEGEE>EGGFHEEEEGHEEEEGHHHHHHGFGHGHHHHHFEEFEHHHHHDDFGCFHHGGF2GGFGHHGHHHGGGGHFH.<..<GFGG<<C0<<GG00:<C0:<CCFH0:GCGHH0.:9;//9FG?D@ABABFFFGBFFF/9FFFFBBBFFFFDFFF?FDDFFFF-..;F.9;BD./;/9BFFB.;.9/FDC.;;9/:FFEFF
@M03896:38:000000000-B4D98:1:1101:24175:6459 2:N:0:164
CCTGTTCGATACCCGCGCTTTCGAGCTTCAGCGTCAGTTACGCTCCCGCCAGCTGCCTTCGCAATCGGGGTTCTTCGTCATATCTAAGCATTTCACCGCTACACGACGAGTTCCGCCGGCGTTGCGCGCACTCAAGTGGGGCAGTTCGCGCTGCAGTGCAGACGTTGGGCGCCTACATTTCACAACACGCTTACCTCACGGCCTACGCTCCCTTTAAACCCACTAAATCCGGATCACTACCGGACCCTCC
+
ABBBBFFBAFBDGGFGEFEEFGEGGEDFGHHHGGGGGHHHFGGFGGGGGGFEFHHGHHHHEEDEGHGEEEEEFHHHGGGHFHFHFHHHGEGBGHHHHCEGGCHHDGCDDBEGHH??F@CCD<C-<<DGGCGGFFCB0F0A9EFD/BFGGADFFFFFBFF/9BA-;A;.9AA>FFDFFFFFF/;9FD.E.@A.;FFFFFE.ADADFFFFFDAA;BBFBF9/;9AA//BBFF.-.A-.;//;BB-;;@./;D
@M03896:38:000000000-B4D98:1:1101:24180:6477 2:N:0:164
CCTGTTCGATACCCGCGCTTTCGAGCTTCAGCGTCAGTTACGCCCCCGCCAGCTGCCTTCGCAATCGGGGCTCTTCGTCATATCTAAGCATTTCACCGCTACACGACGAGTTCCGCCGGCGTTCCGCGCACTCAAGTGCGCCAGCTCGCGCTGCAGTGCAGACGTCGGGCGCCTACATTTCACAACACCCTTACCCCACAGCCTACGCTCCCTTTACACCCAATAAATCCGGATAACGCCCCGACCCTCC
+
>A>>>F3>AB1AGF1EEAE0ADF0GEEGF11B/EE?FHHHHCE/AEE/>>EEEBGFGH1@?//BEG>/>//>EGFGFHEAF22F2F1>BGFFGGHGF<<CGCGC//B//>?AFFFACACCG-@.:.;-@-;-///=;00:-;9;.C/.--9@@FFBFFFBF/;-;----9@?@;;;://;9/9;/A9E-;-//:B/;A?-;-AFBB-;EF-A;//9/9BFB?-;;/99B9--;--9B-@-;-;@@@-BA-
@M03896:38:000000000-B4D98:1:1101:24350:7014 2:N:0:164
CCTGTTTGCTCCCCACGCTTTCGCACCTGAGCGTCAGTCTTCGTCCAGGGGGCCGCCTTCGCCACCGGTATTCCTCCAGATCTCTACGCATTTCACCGCTACACCTGGAATTCTACCCCCCTCTACGAGACTCAAGCTTGCCAGTATCAGATGCAGTTCCCAGGTTGAGCCCGGGGATTTCACATCTCACTTAACAAACCGCCTGCGTGCGCCTTACGCCCAGTAATTCCGATTAACGCCTGCACCCTCC
+
ABBBBFFFFFFFFEFF2EE2AFBEEGGG3FGFEFEGEBFHGHAGEEEGFEA?A>0EEEGG1BAEFH?/>EFHGHHHGFGGHHFHHHHFE?EEFGGHHCBDCCBGGGB0FGHHGGHGHHGGGGF>FGFA.<<GFFG<DC0/<GG0:;0CCC:FGCG:<;CGHH:./099/;CE9A-9?DFGFFFFFF;/;BBFFFFFFFEA9@=?E9-.;A-;.;.9BADBB?.9/;9/BFFFDA./B.>-..;:;9DEFD
@M03896:38:000000000-B4D98:1:1101:4127:7848 2:N:0:164
CCTGTTTGCTCCCCACGCTTTCGCACCTGAGCGTCAGTCTTCGTCCAGGGGGCCGCCTTCGCCACCGGTATTCCTCCAGATCTCTACGCATTTCACCGCTACACCTGGAATTCTACCCCCCTCTACGAGACTCAAGCTTGCCAGCATCAGATGCAGTTCCCAGGTTGAGCCCGGGGATTTCACATCTGACTTAACAAACCGCCTGCGTGCGCTTTACGCCCAGTAATTCCGATTAACGCTTGCACCCTCC
+
AAAAAFF4DFFFGCFGGEE2FFEEEEEH3AAA2EE?GHGDEFGHEG?B310AAEEEEGAG1?E?EG?/>E/FEDFDB2B3BFDGGHF/EEEAGGHFH/BFG?2FCG202<FGFFGFHGGF@@D<<F>A>.<00</0</0<<G0:./<;:;0;CG00;0GBCG0.909/9CBA-----./;CFBBFF///;BB/B:/;.AA@BFFEF;9.A@B-A.FF.9@FD./;9/BFF/.;.;//.9..9.:;BFFFF
@M03896:38:000000000-B4D98:1:1101:4111:7857 2:N:0:164
CCTGTTTGCTCCCCACGCTTTCGCACCTGAGCGTCAGTCTTCGTCCAGGGGGCCGCCTTCGCCACCGGTATTCCTCCAGATCTCTACGCATTTCACCGCTACACCTGGAATTCTACCCCCCTCTACGAGACTCAAGCTTGCCAGTATCAGATGCAGTTCCCAGGTTGAGCCCGGGGCTTTCACATCTGACTTAACCAACCGCCTGCGTGCGCTTTACGCCCAGTACTTCCACTTAACGCTGGCACCCTCC
+
AAABAFFBFFFFFEGGCEEFFFAEEFFHBFHHG2AEGFHG5F2FAEAG3A00A>>@FEEGF>EE>F1/>EFGEDD?32B3BFGFHDGGGDGDFGGHFD@@/<<???CF2?2GGHDGFHAFGGGG1F.<.<CGFC<DDC</.CF:0;;CGB0:C00;;:CCGC0.:0/99FGG---;-9.:B0;BBF///;9B/9B/9A9.DD;A..-9;.-;9../;..9;..;9////9/;B//9;A@D.-:./;A..;
@M03896:38:000000000-B4D98:1:1101:12157:8263 2:N:0:164
CCTGTTCGATACCCGCGCTTTCGAGCTTCAGCGTCAGTTACGCTCCCGCCAGCTGCCTTCGCAATCGGGGTTCTTCGTCATATCTAAGCATTTCACCGCTACACGACGAGTTCCGCCGGCGTTGCGCGCACTCAAGTGCGGCAGTTCGCGCTGCAGTGCAGACGTTGGGCGCCTACATTTCACAACACGCTTACCTCACGGCCTACGCTCCCTTTAAACCCAATACATCCGGATAACGCCCGGCCCCTCC
+
BBBBBFFBBFBBGGGGAFFEFGEGHGGHHHHHGGGGGHHHFFGFFGGEGFEEFHGHHHHHHFEEGHFE@EE>GHHHHGGHHHHHHHHHFGGHHHHHHFGCCCHHFGFCBCBFGFFFGA@DC<C-CAFDGGGGFGFF0B09;ADDFFFEGCFCDDFF9FFBFFF>9E.9BFFFFF9BBFFFFFFFFDEFD=99;FFFF/A;DFFFFF?BEDFE./9F/BBBDFA.F/;BFFF-D.9BF.BCC;9-;B-.;A
@M03896:38:000000000-B4D98:1:1101:8494:8267 2:N:0:164
CCTGTTTGCTCCCCACGCTTTCGCACCTGAGCGTCAGTCTTCGTCCAGGGGGCCGCCTTCGCCACCGGTATTCCTCCAGATCTCTACGCATTTCACCGCTACACCTGGAATTCTACCCCCCTCTACGAGACTCAAGCTTGCCAGTATCAGATGCAGTTCCCAGGTTGAGCCCGGGGATTTCACATCTGACTTAACAAACCGCCTGCGTGCGCTTTACGCCCAGTAATTCCGATTAACGCTTGCACCCTCC
+
AABBBFFFFFFFGGBEEEEAFGEE?FGFFFHHGAEGGFGHFHHHGEEHGEGGGGGGGGGHGGGFGHEEEEFGHHHHGGHGHHHHHGHGGCEEGHFHHGG?@@FGHHFAFHHHHHGGHHHGGGGHGHGGCGGHGHGFGFFBGHGE0<CGHFFGC:CC;GGHFH0C:0;BFGGGGGG?D.FGFBFGBFFB/FFBB;FFF.AEFFFDFFD:DD;B-..9:AD-BAA;BFBFFFFAA99F;AD.99;9;/;AEF
@M03896:38:000000000-B4D98:1:1101:8474:8275 2:N:0:164
CCTGTTTGCTCCCCACGCTTTCGCACCTGAGCGTCAGTCTTCGTCCAGGGGGCCGCCTTCGCCACCGGTATTCCTCCAGATCTCTACGCATTTCACCGCTACACCTGGAATTCTACCCCCCTCTACGAGACTCAAGCTTGCCAGTATCACATGCAGTTCCCAGGTTGAGCCCGGGGATTTCACATCTGACTTAACAAACCGCCCTCGTGCGCTTTACGCCCAGTACTGCCGCTTAACGACTGCCCCCTCC
+
AAAA?1BCFFFFGGFE1AA0AF0ECGGF0FGFEEEEEFFDGHCGEEEFCB/AEE>EGEFG/EE/EHE>EEFBGHFHG0E1GGFHHHFFG/EEFGEHHCB/BCFHHFCAGHHHH2FGHHHG--CFHGE.<<CGCG/<<G0<CC=00;:;C0;;:CC;C:GFGH0./9//90FE?--9@?FFFFGBFFF/;BF/9BBBF-AA;@=--;9;EE?@---//-;;=;-/B/;//B----9B/:--9-;/A99--9
@M03896:38:000000000-B4D98:1:1101:12146:8280 2:N:0:164
CCTGTTCGATACCCGCGCTTTCGAGCTTCAGCGTCAGTTACGCTCCCGCCAGCTGCCTTCGCAATCGGGGTTCTTCGTCATATCTAAGCATTTCACCGCTACACGACGAGTTCCGCCGGCGTTGCGCGCACTCAAGTGGGGCAGTTCGCGCTGCAGTGCCGACGTTGGGCGCCTACATTTCACAACACGCTTCCCTCACGGCCTACGCTCCCCTTAAACCCACTACATCCGGATAACCCCCGCACCTTCC
+
>AAABBDAADAAFG?F?EEEFGEGHGGHGFGGFGGEGHHHHGGFEFFEGGEEFHHHHHHH1E?E>GFE?E/>FHHHHFEGFGHGGHEFGGGGFGGHH?EECCFGGFFDF/CFGFADD@DDC@CCA<C?DGGGBBF0;90.9CBA/CFAB9BCCFFFBFF/--9999..9A9@>DAF9FFFFBBBFDFFD;9A.:BFF?E.ADFFFFFF.;AA.9./;BB9DA.AF/;BFFB-:.99:/9;9--;;999BF
@M03896:38:000000000-B4D98:1:1101:26992:8640 2:N:0:164
CCTGTTTGCTACCCACACTTTCGAGCCTCAGCGTCAGTTGGTGCCCAGTAGGCCGCCTTCGCCACTGGTGTTCCTCCCGATATCTACGCATTCCACCGCTACACCGGGAATTCCGCCTACCTCTGCACTACTCAAGAAAAACAGTTTTGAAAGCAGTTCATGGGTTGAGCCCATGGATTTCACTTCCAACTTGTTCTCCCGCCTGCGCTCCCTTTACACCCAGTAATTCCGGACAACGCTTCTGACCTAC
+
AACCCFFFFFDFGGGGGEGFGGEFFEFGGGGHEEEEEHGH3EFEGFGGFGGFGGEEGGGGCEEFFH@B@BFFFGHHHGGFGGGHHHHFFGGGHHHHHEEFGEFGHE<<CCHHHH2CD<EHGFHHGHBF<FGHFFG11>FHHGHB1>=GGGGD0GFC=DGDDG0<<<-:CCGEGH/GCGCGGFHHFFGFFGGF0;BFFFFG?BGFEE?ABFDFBFFBFFFBDEFBBF//;B/9A==.A-@.:.///;:B/;
@M03896:38:000000000-B4D98:1:1101:21181:10263 2:N:0:164
CCTGTTTGCTCCCCACGCTTTCGCACCTGAGCGTCAGTCTTCGTCCAGGGGGCCGCCTTCGCCACCGGTATTCCTCCAGATCTCTACGCATTTCACCGCTACACCTGGAATTCTACCCCCCTCTACGAGACTCAAGCTTGCCAGTATCAGATGCAGTTCCCAGGTTGAGCCCGGGGATTTCACATCTGACTTAACAAACCGCTTGCGTGCGCTTTACGCCCAGTAATTCCGATTAACGCTTGCACCCTCC
+
AABBBFFFFFFFGGGGEEEFFGEFGGGHFHHHGGFGGHHHHHHHGGEHHGFGEFGGGGGHFGGFGHGEEEGHHHHHGGHHHHHHHHHGGGGGGHHHHGFGGGFHHHFGFHGHHHHHHHHGGGGHHGFF.ACGFFGDGG0<GHHBGGHGGCCGHHHHFCHHGHHECB/F/CFGGG?DBAFGGFFFFFB/BFFFFFFFFEE9-;=DEFF9AD@D-.99FED>DB.;BFFFFFFFDFDBF.@A.9./;9A.EF
@M03896:38:000000000-B4D98:1:1101:5084:10571 2:N:0:164
CCTGTTTGCTCCCCACGCTTTCGCACCTGAGCGTCAGTCTTCGTCCAGGGGGCCGCCTTCGCCACCGGTATTCCTCCAGATCTCTACGCATTTCACCGCTACACCTGGAATTCTACCCCCCTCTACGAGACTCAAGCTTGCCAGTATCAGATGCAGTTCCCAGGTTGAGCCCGGGGATTTCACATCTGACTTAACAAACCGCCTGCGTGCGCTTTACGCCCAGTACTTCCGCTTAACGCTTGCACCCTCC
+
AABBCFFFFFFFGGGGGFGFGGEEEGGGGHHGEGEEFHHHHHHHGGDHHGFGEFEEGGGHAEGEGHEEEGGHGHHHHFGFHGHHHHHGGEEFHHGHHFDGC@FGGHCGFFHHHHHFHHHGGGGHHHFA<DEHFGGGGGF<CHG0:CGHHG0GFFCGFHGHHE0./:/99CFEADA?-EFGGFGFFFF9/BFBFFFFFFEFFFFFFF;;ADFF-AEFFFDFFD.9//;;FF..:..;:.;::.9;;FDEFD
@M03896:38:000000000-B4D98:1:1101:5103:10576 2:N:0:164
CCTGTTTGCTCCCCACGCTTTCGCACCTGAGCGTCAGTCTTCGTCCAGGGGGCCGCCTTCGCCACCGGTATTCCTCCAGATCTCTACGCATTTCACCGCTACACCTGGAATTCTACCCCCCTCTACGAGACTCAAGCTTGCCAGTATCAGATGCAGTTCCCAGGTTGAGCCCGGGGATTTCACATCTGACTTAACAAACCGCCTGCGTGCGCTTTACGCCCAGCAATTCCGATTAACGCTTGCACCCTCC
+
ABBABFFFFFFFGGCGAEEFGGEEEGGFBFCFAFEEEGFHHHHHEEEE310AAE>EEEGHEGCEGHEEEEGHHHHHGGHGGHHHHHFCEEFGHHHHHFFGGFFHHHGFFHHHHHHGHHHGGCFHFHFA<ACGFG<<<<D/<GG0;CGGC<00BGHFC;GGHB0.::/;/BFGAA?G-CFGB0FFFFF//BFBFFFFBAEF=;DFFFA..A-@@.9BF..9@AF.;.9;BB/.9.:/;.9.::9;9FFEED
@M03896:38:000000000-B4D98:1:1101:5088:10592 2:N:0:164
CCTGTTTGCTCCCCACGCTTTCGCACCTCAGCGTCAGTCTTCGTCCAGGGAGCCGCCTTCGCCACCGGTATTCCTCCAGATCTCTACGCATTTCACCGCTACACCTGGAATTCTACCCCCCTCTACTATACTCAAGCTTCCCAGTATCAGCTGCAGTTCCCAGGTTGAGCCCGGGGCTTTCACATCTGACTTAACAAACCGCCTGCGAGCGCTTTACGCCCAGTAATTCCGAATAACGCTCGCATCCTCC
+
BBBBBFFFFFFFGGFEAEEEFGFGDGGH2FGGEGGGGHBF5GGHEEEFA11AB1AEFGGHHGEE1FE>>>FGG4GH3?GFGGHHHHGGGEEGGGFHHEEG/EGHH22BFGHHG33FG<<DCGGHHH111@FGGGGFG111>F>1<=FF111=CFH/DFD000<<C0<:;GGE------:C;FGFFGG;FFFB;C0;0.;CGGFD.9---;-;9:AFF.;9@D:/9///;B/...;/BDF?.==-.99BFF
@M03896:38:000000000-B4D98:1:1101:22916:11006 2:N:0:164
CCTGTTTGCTCCCCACACTTTCGTGCCTCAACGTCAGTTACGGTCCAGAAAGTCGCCTTCGCCACTGGTGTTCCTCCTAATATCTACGCATTTCACCGCTACACTAGGAATTCCACTTTCCTCTCCCGCATTCAAGAATGATAGTTTTGGTTGCAGTTCCTCACTTGAGCCGAGGGCTTTCACAACCAACTTGTCTTCCCGTCTACGCACCCTTTACACCCAATACATCCGGATAACGCTTGCTCCCTAC
+
ABB@AFFFFFFFGGGGGEBFGGEFEFHGGGGHGGEFEHHHFFAGEEFGGHFEFDBEGGGHAEGEFHB?@FGGHHHHHHHHHHHHHHHGGGGGHHFHH1EEEEGHFHBBGGHHHHFFHFHHHHHGHHHDDD/ADGGDFHFBGFHFDGHHFF<FDFHHHGHHHHHEFF1>1FG-@---AGGFH0CFFEGEAECGG0GHHBFF.:?CEF.?.;AEEEFFFFFF?EFBB/9BFBA-.;9B/DFF9..//;AF/;
@M03896:38:000000000-B4D98:1:1101:22903:11025 2:N:0:164
CCTGTTTGCTCCCCACACTTTCGTGCCTCAACGTCAGTTACGGTCCAGAAAGTCGCCTTCGCCACTGGTGTTCCTCCTAATATCTACGCATTTCACCGCTACACTAGGAATTCCACTTTCCTCTCCCGCACTCAAGAATGATAGTTTTGGTTGCAGTTCCTCACTTGAGCCGCGGGCTTTCACAACCAACTTGTCTTCCCGTCTACGCACCCTTTACACCCACTAACTCCGGATAACGCTTGCTCCCTAC
+
>A>>>FFBFFFFGCBFEAB5FGEFFFHHGGHHGHHDGHHHHGG2EEBAD33BFFEEEGEE1AEAEG3?@B?BDGHHHHGGGEEGFHH?EEGGHHHHHEEGGCFFHHF3333GGHBFGFHHGGHECGGCC@C@C0111<1@12@G2@FD0/?FGGF1GGHFHHHHH1>11<G<-<<-:@.CFFF0FE?9CF9B0000;;;FG.EFEF.;9BBD?BB9F/BBDF.F///9BB.-999;;.99.;;:BFE./;
@M03896:38:000000000-B4D98:1:1101:4307:11295 2:N:0:164
CCTGTTCGATACCCGCGCTTTCGAGCTTCAGCGTCAGTTACGCTCCCGCCAGCTGCCTTCGCACTCGGGGTTCTTCGTCATATCTAAGCATTTCACCGCTACACGACGAGTTCCGCCGGCGTTGCGCGCACTCAAGTGGGGCCGTTCGCGCTGCAGCGCAGACGTTGGGCGCCTACCTTTCCCAACACCCTTCCCTCACGGCCTACGCTCCCTTTAAACCCAATATATCCTGCTAACGCCCGGTCCTTCC
+
AABABFF>AFAAGGEGGEGEEG22EEEGH5DEEFEEGHHHGFEFEFGEEE?EFGHHHHHHCA1/>F11/>/>FHHHFFEHHGHHHFBHG3GHFHFFHEEECCHHD?D@CCGGGFDAEC-AC<-<<<C-:@DGEB90B09.9A---999B@;-?DBF/-@-@9ABE9;.;A-9>D.;./9BB///BA.....;.;BFF.AF?B;.9..-;AAA./B//9/BD..B///9BF//9;///.-;-----9;///
@M03896:38:000000000-B4D98:1:1101:4308:11316 2:N:0:164
CCTGTTCGATACCCGCGCTTTCGAGCTTCAGCGTCAGTTACGCTCCCGCCAGCTGCCTTCGCAATCGGGGTTCTTCGTCATATCTAAGCATTTCACCGCTACACGACGAGTTCCGCCGGCGTTGCGCGCACTCAAGTGGGGCAGTTCGCGCTGCAGTGCAGACGTTGGGCGCCTACATTTCACAACACGCTTACCTCACGGCCTACGCTCCCTTTAAACCCACTACATCCGGATAACGCCCGGACCTTCC
+
AABBBFF>AFABGGAEEEEEGGFGHEGHHGFGEFEFGHHHFFEFFGFEGGEEFGFGHHHH1EEEFHF?>@EEGHHHHGGGHHHHHHBGGFGHFGGHHFEGGCGHD?BB?BEGGFEGG/ADGDFCEADDFGGGFF:B9B0;B;BAFGGGGACDFFFF:FF/BBF=;A.ADFFFFFFFFFFFFFFFFFEF?FDF.FF/FBEADDFFFFFFFFFFBBF//B:FFFFFFFFBFFFF.A.:B.:>B--9@B.:FF
@M03896:38:000000000-B4D98:1:1101:2480:11317 2:N:0:164
CCTGTTTGCTCCCCACGCTTTCGTGCCTCAGTGTCAGTTTCAGTCCAGTAAGCCGCCTTCGCCACTGATGTTCCTCCTAATATCTACGCATTTCACCGCTACACTAGGAATTCCGCTTACCTCTCCTGCACTCCAGTCTGACAGTTTCAAAAGCAGTCCCAGAGTTAAGCCCTGGGTTTTCACTTCTGACTTGCCATACCACCTACGCACCCTTTACACCCAGTAATTCCGGATAACGCTTGCCCCCTAC
+
AABABFFFFFFFGGGFEFFEFGEBFFGGHHHFGHGHFGDGHFHHHHHHGGFFGHEEGGGHAEDEFGCGGFGHGHHHHCFFDHHHHHHGFGGGFGHHHEGGGEGHGHGFGHHHHHGE/E<GHFHHHGHFGHHHHHH2?FG>FGHBF2GF22@<FGHGHHHGG1CF1?<F1FHHGG.A<<CFHGHGHHH=0GFF0=GHGHHHHHEFHGDDACGE;9BFGFFFFFAFFFCFGGF-.;.CFED.9.;BFFFA.;
@M03896:38:000000000-B4D98:1:1101:2467:11329 2:N:0:164
CCTGTTTGCTCCCCACGCTTTCGTGCCTCAGTGTCAGTTTCAGTCCAGTAAGCCGCCTTCGCCACTGATGTTCCTCCTAATATCTACGCATTTCACCGCTACACTAGGAATTCCGCTTACCTCTCCTGCACTCCAGTCTGACAGTTTCAAAAGCAGTCCCAGAGTTAAGCCCTGGGTTTTCACTTCTCACTTGCCATACCACCTACGCACCCTCTACACCCAGTCATTCCGTATAACGCTTGCCCCCTAC
+
AAAAAFFFFFDC1AEEEFEA0F?FAEHGGGCDFGHEDFDGGCDG11GGD1BAFGEEG//FAEEAEC11DFGFEFFGGF11@DFGFFFFEGGFDGFFGE>>>EBFFGHFGDGHHB0??E/BG1FGGGHCFBGE0GGC2FF1DGGF<2@FB221<FGHHGGHFFE/<<11?FBGFHFF0>>FGDGGHHE0<0=<00<0DHFHCCEHHH.@A@-E..;0BF;/.9./0:;;BF99../;;A-..--9;-9@-;
@M03896:38:000000000-B4D98:1:1101:4295:11329 2:N:0:164
CCTGTTCGATACCCGCGCTTTCGAGCTTCAGCGTCAGTTACGCTCCCGCCAGCTGCCTTCGCAATCGGGGTTCTTCGTCATATCTAAGCATTTCACCGCTACACGACGAGTTCCGCCGGCGTTGCGCGCACTCAAGTGGGGCAGTTCGCGCTGCAGTGCCGACGTTGGGCGCCTACATTTCACAACACGCTTACCTCACGGCCTACGCTCCCTTTAAACCCACTAAATCCGGATAACGCCCGGACCTTCC
+
>ABABFFABFBDGGGGCFEEFGEEHFFGHGHGEEEEFHHHHGGFEEGEGGEEFHHHHHHHAEEBEGC1@EGEGHHHFFEHHHHHHHFHFDGHHHHHHFEFGCFGC@CC?DGGGFDDGADC?@DCA-@DGGGGGFFFFBB9AEFA9;FABBBDFFFF/BF/BFCD@E9F-AFCCB.FFFFFFBFFFFFF.@?A.;FFFFF?DFFF/9A;ADDFB/B/BBBFFFDFFFBFFFA-.;.9;AD=B--;@B.FFF
@M03896:38:000000000-B4D98:1:1101:15566:11928 2:N:0:164
CCTGTTTGCTCCCCACGCTTTCGCACCTGAGCGTCAGTCTTCGTCCAGGGGGCCGCCTTCGCCACCGGTATTCCTCCAGATCTCTACGCATTTCACCGCTACACCTGGAATTCTACCCCCCTCTACGAGACTCAAGCTTGCCAGTATCAGATGCAGTTCCCAGGTTGAGCCCGGGGATTTCACATCTGACTTAACAAACCGCCTGCGTGCGCTTTACGCCCAGTAATTCCGACTAACGCTTGCACCCTCC
+
ABBBBFFFFFFFGGGF2EEFFGAEGGGHCGHGEEEGEHGHHHGHGDEGHEEGEE>EGGGHGGGGGHEEEEFHHHHHHFGFHHHHHFGFEEEGGGGHHDCDDCGHHGFAFHGHHHHFHHHGGGGG1DF.<ACHFGC0DGF/<GG::CCGHFCCFHHHGFHHHH0::://;;FEGF-D9:FFFFGGBFF/;BBBBB9BBAFFDFFFFF-:;::@:.A/FEDCF.E99BBFFFBA-::/;.;9.A?/:BAAAD
@M03896:38:000000000-B4D98:1:1101:15555:11942 2:N:0:164
CCTGTTTGCTCCCCACGCTTTCGCACCTGAGCGTCAGTCTTCGTCCAGGGGGCCGCCTTCGCCACCGGTATTCCTCCAGATCTCTACGCATTTCACCGCTACACCTGGAATTCTACCCCCCTCTACGCGACTCAAGCTTGCCAGTATCAGATGCAGTTCCCAGGTTCAGCCCGGGGATTTCACATCTGCCTTAACAAACCGCCTGCGTGCGCTTTACGCCCACCAATTCCGTATAACGCTTGCCCCCTCC
+
BBBABFFFFFFFGGFG2EEFFG2AEEGC3FFGEAEE2GGHHH2GEAAAG10AAE>EEDDHHGEEEFA/>>FHGF4GFF3?GHFHHBGFEEEEFHFGHCBC@@GHF<0<0GGFGFDGGHHGGGGHBFF--<<@A;::<=;/CGC0:CBC;0:0;BFB;9CFGG0.:009;;CDBB@B-9BFF/BFFFE//;;/;99:/AAE;BBA.:99;9;@B.9//9.9@9..;9//;9//9./:;.;..;9/9AB-;D
@M03896:38:000000000-B4D98:1:1101:13064:12242 2:N:0:164
CCCAGTTTGGGTCTTAGCTATTGTGTGTTCAGATATGTTAAAGCCACTTTCGTAGTCTATTTTGTGTCAACTGGAGTTTTTTACAACTCAGGTGAGTTTTAGCTTTATTGGGGAGGGGGTGATCTAAAACACTCTTTACGCCGGCTTCTATTGACTTGGGTTAATCGTGTGACCGCGGCGGCTGGCACACAATTACCATACTCGATGTGTGTCGATCTCTGTGGTCGCCGACTCACTATAAAATAAATCT
+
>ABBACFFFAAAFFGGGGGBGGGFHHHHGGGHHHHHHHHHHHHHHGHHHHGEFGFFGHHHHHHHHHHHGHHHFFFHHHHHGGGHFHHHGDBFGHFGGGGHHHGGHHHHHHGEGGGGGCGGCHHHHHGGFHHHHHFHHHFFDC</>ADHHHHHFFDFGFCEDGEFHHE<CCEHDH@:-;A-;;9-AD.F.FFFFFFFFFFB9:B../9.;B.9/;..9AB/;:/9./9-.9---.//;////9//9/9//9
@M03896:38:000000000-B4D98:1:1101:10815:12390 2:N:0:164
CCTGTTTGCTCCCCACGCTTTCGCACCTGAGCGTCAGTCTTCGTCCAGGGGGCCGCCTTCGCCACCGGTATTCCTCCAGATCTCTACGCATTTCACCGCTACACCTGGAATTCTACCCCCCTCTACGAGACTCAAGCTTGCCAGTATCAGATGCAGTTCCCAGGTTGAGCCCGGGGATTTCACATCTGACTTAACAAACCGCCTGCGTGCGCCTTACGCCCAGCACTTCCGATTAACGCTTGCACCCTCC
+
AAAABFFFFFFFGGGGEEEFFGAEGGGHGHHHGGEEGHHHHHHHGG?FHC0EEEEEGGGHEFEEGHE/EEGHHHHHHCFBGGHHHHHGGFFGHHHHHFBCCCGHHHFFFFHHGHHFHHHGGGGHGHFAAEDGCC<DDGD<CHF::CCGG0:;FGHBC;CHHHBE/99/9FFE@B-??AFFGFFFFFF/;FFB/BFFFFEFFFFFAADADF-B.;9BFFFFF...;.9;FBAAAA.;BAB.;9A/FFFFFD
@M03896:38:000000000-B4D98:1:1101:14084:12886 2:N:0:164
CCTGTTTGCTCCCCACGCTTTCGCACCTGAGCGTCAGTCTTCGTCCAGGGGGCCGCCTTCGCCACCGGTATTCCTCCAGATCTCTACGCATTTCACCGCTACACCTGGAATTCTACCCCCCTCTACGAGACTCAAGCTTGCCAGTATCAGATGCAGTTCCCAGGTTGAGCCCGGGGATTTCACATCTGACTTAACAAACCGCCTGCGTGCGCTTTACGCCCAGTAATTCCGATTAACGCTTGCACCCTCCG
+
BBBBBFFFFFFFGGGF2EECFGEEEGGFCFHHG2EFEDEGEHGHG?AFFEEAEE>EEEGGEFEEGHC@/EFHHHGHHGGGHGHHBGHGGEFGBGFHHDDCC@DGHGFAHFHHHFHHHFHGGGGHHHE.<AAGFFGDDFB/CGF0:GGGH0GG0:CC:CGFHH0:/9/;9CFEAB-BADFFGFGGFFF:BFFBFFFEFAFFDFFFFFC;AA>BAD./;ED=BD?;BFFFFFFF?D.BB.9.;.9/;BDEEA.
@M03896:38:000000000-B4D98:1:1101:14101:12900 2:N:0:164
CCTGTTTGCTCCCCACGCTTTCGCACCTGCGCGTCAGTCTTCGTCCAGGGGGCCGCCTTCGCCACCGGTATTCCTCCAGATCTCTACGCATTTCACCGCTACACCTGTAATTCTACCCCCCTCTACGAGACTCAAGCTTGCCAGTATCAGTTGCAGTTCCCAGGTTGAGCCCGGGGATCTCACATCTCACTTAACACACCGCCTGCGTGCGCTTTACGCCCAGTAATTCCGATTAACGCTTGCCCCCTCC
+
>A1>>FF1DDFCF11E1AA0AABAEAEFH00AAEG?EGEA2DGBAE/10//>/EE?EGEG///??C?/>>/B>22F0011BEFGFHGFCCC?GGHGF/<BC?1?0F011??GFFDFBCFC--A<1D<?..<0<0/0<:0;;C;000;;0:00;C00;CC0CB0.90;/;B9A----;;-;;B99/;B/BFBFB/BB/;-A;--A---;AB-99-9/B-:-9;-9////:9/-;--/9----;-/;A=@FF
@M03896:38:000000000-B4D98:1:1101:26791:13161 2:N:0:164
CCTGTTTGCTCCCCACGCTTTCGCACCTGAGCGTCAGTCTTCGTCCAGGGGGCCGCCTTCGCCACCGGTATTCCTCCAGATCTCTACGCATTTCACCGCTACACCTGGAATTCTACCCCCCTCTACGACACTCAAGCTTGCCAGCATCAGATGCAGTTCCCAGGTTGAGCCCGGGGATTTCACATCTGACTTAACAAACCGCCTGCGTGCGCTTTACGCCCAGTAATTCCGATTAACGCTCGCACCCTCC
+
AAAABFFFFFFFGGFGFEF2FFFFDGGH3BCFEGGEGHHH5GHAEEEFH?0EAEEEGGEGCE?AEGE/>E/GHFFHF2FBGHHHHHHGGEEDGFHGGDDGGCHFHHBC2FGHHHHFDGHGCCA<<GGD.<C0/C/D0<0<CGCC.:;C:;CGFEFHHFCGHF09/099BFFG--9--./:BFFFFFF/BFF9/9BFBAAEDFA?EFFDFFFC@9.BFED;9D.;9///;9/:AADFF.;..-;--;AEEF
@M03896:38:000000000-B4D98:1:1101:4814:13194 2:N:0:164
CCTGTTTGCTCCCCACGCTTTCGCACCTGAGCGTCAGTCTTCGTCCAGGGGGCCGCCTTCGCCACCGGTATTCCTCCAGATCTCTACGCATTTCACCGCTACACCTGGAATTCTACCCCCCTCTACGAGACTCAAGCTTGCCAGTATCAGATGCAGTTCCCAGGTTGAGCCCGGGGATTTCACATCTGACTTAACAAACCGCCTGCGTGCGCTTTACGCCCAGTACTTCCGATTAACGCTTGCACCCTCC
+
AABCBFFFFFFFGGGGAFFFFGFGGGGHFHHHGGFGGHHHHHHHGGEHHGGGEEEGGGGHEFFEGHGFEGGHHGHHHFGFHHHHHHHGGFGGGHHHH?CFGGGHHHH0GGHHHGFFGHHGFGGHGHGG.CCGFH<0<GF/CHG0:CGGF00CFHFHGHHHHF:.:9::FGGGDGA@GGGFGGGGFFF9BFFBBFBBBFAEFFFFFFCD?::@@.ABB.;9@DFFF/FFFF.;;?AFB.;.;:./9BFFFD
@M03896:38:000000000-B4D98:1:1101:17533:13345 2:N:0:164
CCTGTTTGCTCCCCACGCTTTCGCACCTGAGCGTCAGTCTTCGTCCAGGGGGCCGCCTTCGCCACCGGTATTCCTCCAGATCTCTACGCATTTCACCGCTACACCTGGAATTCTACCCCCCTCTACGAGACTCAAGCTTGCCAGTATCAGATGCAGTTCCCAGGTTGAGCCCGGGGATTTCACATCTGACTTAACACACCGCCTGCGTGCGCTTTACGCCCAGTAATTCCGATTAACTCTTGCACCCTCC
+
AAAABFFFFFFFGGFGEEEAFGAEEGGGHHHHFGEFFHGHHHHHGGFFH?AFEEEEFG1G?EDEGHD/>EFGHFHHHEG3FGHGHHFFFEFGHHHHHCBFGGHHHHGCFGHGGFHFHHHGGGGFFHGC?<C<C<<<<C0<<G=:00;CC:0GHGBGGCHHHHFAC099CFGA;9A9-;/CF0FGFFF//;B;BBBF/ADF;@DBEF;9AD-@-.:BFA99>../:/FBFF/A.9.BB/;/999/;BDE9D
@M03896:38:000000000-B4D98:1:1101:17519:13363 2:N:0:164
CCTGTTTGCTCCCCACGCTTTCGCACCTGAGCGTCAGTCTTCGTCCAGGGGGCCGCCTTCGCCACCGGTATTCCTCCAGATCTCTACGCATTTCACCGCTACACCTGGAATTCTACCCCCCTCTACGAGACTCAAGCTTGCCAGTATCAGATGCAGTTCCCAGGTTGAGCCCGGAGATTTCACATCTGACTTAACAAACCGCCTGCGTGCGCTTTACGCCCACTACTTCCGCTTCACGCTTGCACCCTCC
+
AABAAFFBFFFFGGGE2AAAAFEEEGGCFGFGFGE2EGGHHHHGEAAFG1?EEE>EFGGHAEDEGHA/>EFGHHHHHFGHHHHGGHHCEEEEHGGHHDBCC@<FF<<<2?GGFFDGHHHGGGGFHHF..<CD<0C<<G</<C<000;CC00C0:CC:CFFFB0./0/9;BFA-;-;-9;BF0BFCFF00;B/9/B/:.;E-9-A.999.;-;9.;/;..9@?.9BBBFFF...99//....../;B;..9
@M03896:38:000000000-B4D98:1:1101:18640:14311 2:N:0:164
CCTGTTTGCTACCCATGCTTTCGAGCCTCAGCGTCAGTTGGTGCCCAGTAGGTCGCCTTCGCCACTGGTGTTCCTCCCGATATCTACGCATTCCACCGCTACACCGGGAATTCCACCTACCTCTGCACTACTCAAGGCCAGCAGCTTTGAAAGCAATTTATGGGTTGCGCCCATAGTTTTCACTTCCAACTTGCCGGTCCGCCTGCGCTCCCCTTACACACAGTAATTCCGCACAACACCTGCTCCCTAC
+
AAAAAFFFFBFDGGFGFFFBFGEA4EEFHGGHEG?E?FDD3A2FFCC2B5DEGD0AEGGH1B?EEHA2@EGEHHHHGGCEEEGGH4FFEEGEHHHHHEEEEEHGHC@//<GHGHGFHAGGH1GG1GHGDFGHHFG1?F???FG00>G1F11=DG1G1<<FD0/<<.@.<<D;CCB0CCG;CCFHGFC0CFB9;0;--9;A--AD.A-B-;DE.;9BF/:/9..9/;9/;99.99-.9.9.;/;//B9./A
@M03896:38:000000000-B4D98:1:1101:18639:14330 2:N:0:164
CCTGTTTGCTACCCATGCTTTCGAGCCTCAGCGTCAGTTGGTGCCCAGTAGGTCGCCTTCGCCACTGGTGTTCCTCCCGATATCTACGCATTCCACCGCTACACCGGGAATTCCACCTACCTCTGCACTACTCAAGGCCAGCAGTTTTGAAAGCAATTTATGCGTTGAGCCCATAGTTTTCACTTCCAACTTGCCGGTCCGCCTGCGCTCCCTTTACACCCAGTAATTCCGGACAACGCTTGCACCCTAC
+
AABBBFFFFFFFGGGGCFGFGGFGGEFHHHHHEGEFGHFFCEDFGFGGGGHHHFEEGGGHAEEEGH3BBFHEHHHHHGGEGGGHHHHFEFFGHHHHHFEGGCGHHE@/CFHHHHGGHCGHHHHHGGFGDHHHHD<<<????FG01<FGGEHHFHHHFGFHFG0<<<-.<<CE.CGBCF:CGHHHHHHBGGCF;CG--;;BACGGGG?AGGFFBFFFFFBBDA.BBFFBFF/-.;9.:->...9;;:DF.9
@M03896:38:000000000-B4D98:1:1101:14782:14746 2:N:0:164
CCTGTTCGATACCCGCGCTTTCGAGCTTCAGCGTCAGTTACGCTCCCGCCAGCTGCCTTCGCAATCGGGGTTCTTCGTCATATCTAAGCATTTCACCGCTACACGACGAGTTCCGCCGGCGTTGCGCGCACTCAAGTGGGGCAGTTCGCGCTGCAGTGCAGACGTTGGGCGCCTACATTTCACAACACGCTTACCTCACGGCCTACGCTCCCTTTAAACCCAATAAATCCGGATAACGCCCGGACCTTCC
+
BBBBBFFABFABGGGGEEEEFGGFHFGHHHHHGGGGGHHHGGGFGGGEGGCAFHGHHHHHGGCEEHGEEGEEGHHHGGGHHHHHHHHHHHHHHHHHHGEGGCFGFGGCGCEGHGEGGCDFGGGGC<DDGGGGFF;00B:9BEGFFGGGGGGFFFFFBFFFFFFD:EAA;FC>BFDFFFFFFEFFFFFFFFFFDFFFFEEADFFFFFDFEFFFBB/BFFFFFFFFEBFFFFFAF.AFF.@BD->-;B.BFF
@M03896:38:000000000-B4D98:1:1101:6810:14872 2:N:0:164
CCTGTTTGCTCCCCACGCTTTCGCACCTGAGCGTCAGTCTTCGTCCAGGGGGCCGCCTTCGCCACCGGTATTCCTCCAGATCTCTACGCATTTCACCGCTACACCTGGAATTCTACCCCCCTCTACGAGACTCAAGCTTGCCCGTATCAGATGCAGTTCCCAGGTTGAGCCCGGGGATTTCACATCTGACTTAACAAACCGCCTTCGTGCCCTTTACTCCCAGTAATTCCGATTAACGCTTGCACCCTCCG
+
BBBBBFFCFDBFGGGGAEECFGFEEEGHB3AFEAE2EGHHGHGHEE1BBA00AEEEGGGHEEDAEF1/>>EFGG4FF03?FFGFGEGFG/EEHHFHH/<C/<?GHHF0<1FGHHHFFGHCCGG01GF?.<EHCGF<DG0/<C0.-:;:G0:CFHE0;B<CC00./9CFBFFEAB9BBGFF9BBFBFF/;FFFFBB/B.AE-;>../.99A.9//;/:/9/;F////:/FFF.9.;/B.;.9999;9DFED.
@M03896:38:000000000-B4D98:1:1101:6808:14891 2:N:0:164
CCTGTTTGCTCCCCACGCTTTCGCACCTGAGCGTCAGTCTTCGTCCAGGGGGCCGCCTTCGCCACCGGTATTCCTCCAGATCTCTACGCATTTCACCGCTACACCTGGAATTCTACCCCCCTCTACGAGACTCAAGCTTGCCAGTATCAGATGCAGTTCCCAGGTTGAGCCCGGGGATTTCACATCTGACTTAACAAACCGCCTGCGTGCGCTTTACGCCCAGTACTTCCGATTAACGCTTGCACCCTCC
+
AABAAFFFFFFFGGGGFEEFFGEEEGGH3FGFEEEFEGGHGHHHFGEGH??EEEEFGGGH1EDEFHE/>EGHHHHHGGBGHGHHHFHFEEEGHHGHHABGGCFGHHFCBGGHGHHGHHHGGGGHFHF.>CCHFGC<<GB/<GD0:;CCG0CCFFHH:CHFGF0;:9;:CFGG?F-??DFFFFGFFFF/;FFFFFFFFFFFFFFFFF=ADA:@-;AFFAAAFFFBF/:FFFAF.A.:BAD..;:/;/DEEF
@M03896:38:000000000-B4D98:1:1101:12745:15044 2:N:0:164
CCTGTTTGCTACCCATGCTTTCGAGCCTCAGCGTCAGTTGGTGCCCAGTAGGTCGCCTTCGCCACTGGTGTTCCTCCCGATATCTACGCATTCCACCGCTACACCGGGAATTCCACCTACCTCTGCACTACTCAAGGCCAGCAGTTTTGAAAGCAATTTATGGGTTGAGCCCATAGTTTTCACTTCCAACTTGCCGGTCCGCCTGCGCTCCCTTTACACCCAGTAATTCCGGACAACGCTTGCACCCTAC
+
AABBBFFFFFFFGGGGGFFFGGGGHGGGHGGGFGGEGHFFFFGFHHHGGGHHHFAEFGGHEGGFGHFFFGHEHHHHHGGFGGGHHHHFGGGGHHHHHGEGGEFHHGEEGGHHHHFGHHHHHHHHHHHHFGHHFHG???FF<FHC1GGGFFFHHHHHGHEHHHFFGGFEHGHFHHFBGCGGHFHHHHHBHHHFCEH:?BBGACGGGG-ADFFFBBFFFFBBDE.;F//9FF/-;@-.A-;.:.9/;BDFBF
@M03896:38:000000000-B4D98:1:1101:12762:15048 2:N:0:164
CCTGTTTGCTACCCATGCTTTCGAGCCTCAGCGTCAGTTGGTGCCCAGTAGGTCGCCTTCGCCACTGGTGTTCCTCCCGATATCTACGCATTCCACCGCTACACCGGGAATTCCACCTACCTCTGCACTACTCAAGGCCAGCAGTTTTGAAAGCAATTTATGGGTTGAGCCCATAGTTTTCACTTCCAACTTGCCGGTCCGCCTGCGCTCCCTTTACACCCAGTAATTCCGTACAACGCTTGCACCCTA
+
ABBBBFFFFFFFGGFGFFGBGGGGHGEHHFFGFGGGGHGGBEEGGFFGFGGGHFAEEGGH1EDFGHFBBGGEGHHHHGGGGGGGHHHFFFEGHHHHHFEGCEHHHGEECDHHHHHGHHHHHGHHHGHFFHHFHGF1<?FF<FGA1>GHGGHHBHF0DF1<DGCCG<<</CGFAHCCGGHGHHHHHHGBHHBC<CGA-ABD?DEGGFGAFFFFBBFFFFFFDE?FBFBBFF//.;9/;-;..../9BDEB
@M03896:38:000000000-B4D98:1:1101:12747:15062 2:N:0:164
CCTGTTTGCTACCCATGCTTTCGAGCCTCAGCGTCAGTTGGTGCCCAGTAGGTCGCCTTCGCCACTGGTGTTCCTCCCGATATCTACGCATTCCACCGCTACACCGGGAATTCCACCTACCTCTGCACTACTCAAGGCCAGCAGTTTTGAAAGCAATTTATGGGTTGAGCCCATAGTTTTCACTTCCAACTTGCCGGTCCGCCTGCGCTCCCTTTACACCCAGTAATTCCGTACAACGCCTGCACCCTAC
+
AABBBFFFFFFFGGGGGFFFGGGGHGGHHHHHFEEGGGEFBECGGFHHGFHFHFEEEGGHAEEFGHGB5FHEHHHHHGGDEFGHHHHGGFFGFHHHHEEGGCGHHGE@C@HHHHHGHHHHGHHHFHDFDGHHFFG???F<?FGF1>FGGCHHEHHHGHFHDH/.C.<</GHGEHFF;CGHHGHFHHGFHHFFCBG?-9@BGFGGGG-?ADFF.BB/B/B/A..BB9//;FF/.;9:BAF-A.9;BFFF.A
@M03896:38:000000000-B4D98:1:1101:6618:15103 2:N:0:164
CCTGTTTGCTCCCCACGCTTTCGTGCCTCAGTGTCAGTTTCAGTCCAGTAAGCCGCCTTCGCCACTGATGTTCCTCCTAATATCTACGCATTTCACCGCTACACTAGGAATTCCGCTTACCTCTCCTGCACTCCAGTCTGACAGTTTCAAAAGCAGTCCCAGAGTTAAGCCCTGGGTTTTCACTTCTGACTTGCCATACCACCTACGCACCCTTTACACCCAGTACTTCCGGATAACGCTTGCCCCCTAC
+
AABBBFFCFFFFGGGGEEEFFGFFFFHHHHHHHHFGHHHHHHHHFHFHHHGFGHAEGGGHAEEEFHGBGGFFGHHHHHFFHFHHHHHGGGGGHHHHHEGGGEFHFHFEGHHHHHGEFGGHHEHHHHHGGHHHHHE2FGFFDGHC2FGHGHBFFHHHHHHFH1/???1FGHHHFFGEF<AFHGHHHHH0DGFBDFGGFFHHHHGHHFECDGGG.;0BFFFBEEE/C00CFG.-;9.9B.9.9:;BFFACEA
@M03896:38:000000000-B4D98:1:1101:6629:15119 2:N:0:164
CCTGTTTGCTCCCCACGCTTTCGTGCCTCAGTGTCAGTTTCAGTCCAGTAAGCCGCCTTCGCCACTGATGTTCCTCCTAATATCTACGCATTTCACCGCTACACTAGGAATTCCGCTTACCTCTCCTGCACTCCAGTCTGACAGTTTCAAAAGCAGTCCCAGAGTTAAGCCCTGGGTTTTCACTTCTGACTTGCCATACCACCTACGCACCCTTTACACCCAGTACTTCCGGATAACGCTTGCCCCCTAC
+
BBBBBFFBFFFFGGGGGFEAFGEFFFHHHHHHHHFHHHHHHGGHHFFGGFFHGHEEFGGHAEFEEHEBFFEFFHHHHHHHFHHHHHHFEFFEHHHHHEFGGEFHGHFF3GGFHHGFEFGHHGHHHHHGGHHHHHF?DFFF2@FF2@GGFGFBHHHHHHHFGG/FF?1FDGHHGHAAFFDGHHHHHHH00GHF0DGGFHHHFHGFFF.@ADFG./9CFCFBAEE/;0;;9C.-9.9FF.>..A?FEFFAEF
@M03896:38:000000000-B4D98:1:1101:16212:15130 2:N:0:164
CCTGTTTGCTCCCCACGCTTTCGTGCCTCAACGTCAGATATAGTTTGGTAAGCTGCCTTCGCAATCGGTGTTCTGTATGATCTCTAAGCATTTCACCGCTACACCATACATTCCGCCTACCGCAACTACTCTCTAGCTCAACAGTATTAGAGGCACGTTCAGGGTTGAGCCCCGAAATTTCACCTCTAACTTATCAAACCGCCTACGCACCCTTTAAACCCAATAAATCCGTATAACGCTTGAACCCTCC
+
BBBBAFBFFFFFGGGGAEAAFGAAFFHGH3EGEFEFAGFGFFDDEG5AAAABFFFGGHHHGEAAAGF1AEEGFHGHBGHGFGHHF4@FCEFGFHHGHEEEGGFHHHHGHFHFHGFEEEGHHCGGCCGHHFHGHGFB@2@@1F<@1@>@DBD?0?FFD<<GHF10<0-0<<GFDCC@GGFHHGH0GFHBCGHFCCGCCGFGC-:.EFDBABB99/09;9BFDEFB99/9;B...9;/9.;..9.//.;.;9
@M03896:38:000000000-B4D98:1:1101:16203:15147 2:N:0:164
CCTGTTTGCTCCCCACGCTTTCGTGCCTCAACGTCAGATATAGTTTGGTAAGCTGCCTTCGCAATCGGTGTTCTGTATGATCTCTAAGCATTTCACCGCTACACCATACATTCCGCCTACCGCAACTACTCTCTAGCTCAACAGTATTAGAGGCACGTTCAGGGTTGAGCCCCGAAATTTCACCTCTAACTTATCAAACCGCCTACGCACCCTTTAAACCCAATAAATCCGGATAACGCTTGAATCCTCC
+
ABBBBFFFFFFFGGCEAEEFFGFHGGHFGFGHGGDGEHGHGHHGHHHGFFEFGHGHHHHHHE1BBFCEAEEEHHFFDFGFFHHHHGBGHHHHHHGHHGGGGCBFGEBGHFHFHGFEGGGHFGGGCCGHGFHHHEHHHHHGFCFG@DF2GDGFFG/G?FFHHHFF0FAFFHHFGGGGGGHHHEHHHHHHHHGFHBGFFFGGGGDDEBDDGGGG.99CFGGG?A?9FBFFFE.-;ADF;AF.9.AB/FFFFF
@M03896:38:000000000-B4D98:1:1101:23076:15238 2:N:0:164
CCTGTTCGATACCCGCGCTTTCGAGCTTCAGCGTCAGTTACGCTCCCGCCAGCTGCCTTCGCAATCGGGGTTCTTCGTCATATCTAAGCATTTCACCGCTACACGACGAGTTCCGCCGGCGTTGCGCGCACTCAAGTGGGGCAGTTCGCGCTGCAGTGCAGACGTTGGGCGCCTACATTTCACAACACGCTTACCTCACGGCCTACGCTCCCTTTAAACCCAATAAATCCGGATAACGCCCGGACCTTCC
+
ABBBBFFAAFADGGAEEEEEFGEGHGGHHGHGFEEGGHHHFGGFGGGEGGEAFHGHHHHHHE??EGFAEEEEGHHHHFFHHHHHHHHHGEFGEGGHHFEGGFFHCCCBC@EGGF/EF@@CC<C?A<D@CDFGGF:00CF9BCC?FGFFGGG;;DFF/BFBF/AB9A.;9AFCFDFF/FFFFFFFFFEFDFFA?FFBFFF?FCB.FFDFFFFF.:B/;BBFFFFFFF/9BF?ADDDFF.@>B=--;D:/;B
@M03896:38:000000000-B4D98:1:1101:20974:15257 2:N:0:164
CCTGTTTGCTCCCCACGCTTTCGCACCTGAGCGTCAGTCTTCGTCCAGGGGGCCGCCTTCGCCACCGGTATTCCTCCAGATCTCTACGCATTTCACCGCTACACCTGGAATTCTACCCCCCTCTACGAGACTCAAGCTTGCCAGTATCAGATGCAGTTCCCAGGTTGAGCCCGGGGATTTCACATCTGACTTAACAAACCGCCTGCGTGCGCTTTACGCCCAGTAATTCCGATTAACGCTTGCACCCTCC
+
AABAAFFFFFFFGEFE2EEFFGDEEGGF3FFHCGEGGDFGHHHHGF1GHGCGEEEGFGGHEEEEEHE/>@EGHHFHGGFDGGFHHEGEEEEGHHHHHDBGD@?FGGECGHHHGHGGHFFGFFGF1FE?DGGHFHB0DGFBCGHC00:C0:0;GBBGCGHHHFFA/BBBFGB9??-B?D9CFFGFFFF9FF/99BBFF?EEAF;DFF;:D.-@-;A//.99@AE9/9B///;..:./999A;.9;/BA.9D
@M03896:38:000000000-B4D98:1:1101:20950:15263 2:N:0:164
CCTGTTTGCTCCCCACGCTTTCGCACCTGAGCGTCAGTCTTCGTCCAGGGGGCCGCCTTCGCCACCGGTATTCCTCCAGATCTCTACGCATTTCACCGCTACACCTGGAATTCTACCCCCCTCTACGAGACTCAAGCTTGCCAGTATCAGATGCAGTTCCCAGGTTGAGCCCGGGGATTTCACATCTGACTTAACAAACCGCCTGCGTGCCCTTTACGCCCAGTAATTCCGATTAACGCTTGCACCCTCC
+
BBBBBFFFFFFFGGGGEEEFFGEFGGGFBGCGGFEEFHGHFHGHFGEHHFGFEECEGGEHHFFFGHFE>EFHHHFHHFHGGGFHHDGFGGGGFHHHHDCDCDHHHHGEHHFHHHHHHHHGGGGHHGGD.CDHGGCFDHH/CGG::CCGHEGFHHGHFHGHHH0.::/;9FFEDG?D?9FBFGGFFFF9FFBFFFFFFFFFABDDEF@.99.;/9999.9@=.EFBFFFFF/.99.BB.;..;;/BFDAEF
@M03896:38:000000000-B4D98:1:1101:9833:15350 2:N:0:164
CCTGTTTGCTCCCCACGCTTTCGCACCTGAGCGTCAGTCTTCGTCCAGGGGGCCGCCTTCGCCACCGGTATTCCTCCAGATCTCTACGCATTTCACCGCTACACCTGGAATTCTACCCCCCTCTACGAGACTCAAGCTTGCCAGTATCAGATGCAGTTCCCAGGTTGAGCCCGGGGATTTCACATCTCACTTAACAAACCGCCTGCGTGCGCTTTACGCCCAGTAATTCCGATTAACGCCTGCACCCTCC
+
AABBBFFFFFFFGGGGEFEFGGEGGGGGEGCFEGEGFHHHHHHHGGDHHG?EEE>EGGGHEEEEGHAEEEFGFHFHHGFGHHHHHHHGGEEGHHHHHDGCGCFGHHGACHHCGGHGHHHGGGGHFH.E.CEHF<CDDGB<CHG0CGHGGCGFFHHF:CGHHH0::0;99BFE??@B-:FGGBBBFFF//BFFE/BFFFFFFFFFEF@AFDDF@.EFF;AADD9B/999;B/;9.A/;.;-9.;./:A.9;
@M03896:38:000000000-B4D98:1:1101:3105:15592 2:N:0:164
CCCAGTTTGGGTCTTAGCTATTGTGTGTTCAGATATGTTAAAGCCACTTTCGTAGTCTATTTTGTGTCAACTGGAGTTTTTTACAACTCAGGTGAGTTTTAGCTTTATTGGGGAGGGGGTGATCTAAAACACTCTTTACGCCGGCTTCTATTGACTTGGGTTAATCGTGTGACCGCGGCGGCTGGCACACAATTACCATACTCACTTAGCGTAACTCTCGCGTGTCGTCGCTCCATTGTCTATACAAATTT
+
AAAAACFFFABBGGGFGGFFGGFFGGFHHHHH5GHGHHGFFGHHHHHHDGFABB2FGHHHHHHGGHHFGDFHHHHHHHFHFGHFHGFCFDFEGHFHHGGHHHHGHHBGHFFGCFG?EGGF@/FGHGG??FEHFHFHHHFFDC@/>>CHHDFGH1FFFBHHGCEFHHFCCGHFD0;-:A::-;=@9.;F9FFAFFBFFFFB.;B/;/99//-9...9//9..---..;..--9../;///9//:9/;///;9
@M03896:38:000000000-B4D98:1:1101:29177:15999 2:N:0:164
CCTGTTTGCTCCCCACGCTTTCGCACCTGAGCGTCAGTCTTCGTCCAGGGGGCCGCCTTCGCCACCGGTATTCCTCCAGATCTCTACGCATTTCACCGCTACACCTGGAATTCTACCCCCCTCTACGAGACTCAAGCTTGCCAGTATCAGATGCAGTTCCCAGGTTGAGCCCGGGGATTTCACATCTGACTTAACAAACCGCCTGCGTGCGCTTTACGCCCAGCAATTCCGATTAACGCTTGCACCCTCC
+
BBBBBFFFFFFFGGGGEFEFGGEFGGGGCHHHGGGGGHHHGHHHGGEGHCEGEEEGGGGHAEDEFHE>EGGHHHHHGFGHHHHHHHHGGFGGHGFHHGCGGCFGHFFFHHHHHHHFHHHGGGGHGHFDADGHGGGGGHF/CGF0:;GGFCGHHHGHCGHHHH0::9/:;FFG;ABD-CCGGFFFFFF9FFFFFFFFFEFFDFAFEFF9DDBD-9.BFFF@DD..9.//BF9;A?DFFDD.9.;9BFF.AD
@M03896:38:000000000-B4D98:1:1101:29156:16013 2:N:0:164
CCTGTTTGCTCCCCACGCTTTCGCACCTGAGCGTCAGTCTTCGTCCAGGGGGCCGCCTTCGCCACCGGTATTCCTCCAGATCTCTACGCATTTCACCGCTACACCTGGAATTCTACCCCCCTCTACGACACTCAAGCTTGCCAGCATCAGATGCAGTTCCCAGGTTGAGCCCGGGGATTTCACATCTGACTTAACAAACCGCCTGCGTGCCCTTTACGCCCAGTAACTCCGATCAACACTTGCACCCTCC
+
AAB?AFFBDFFFGGFGEEAAFG2AEFGF3BEFAEEEEGGHGHGGEGEB310AA>0EEEEG1?AEFH?>>EFGGHGHH0?EGHHHHHG?EE?<FGFHH?CGC@?FG0C00CDGGFHFFGHGGGGGFG>A.<<GCCC0<<0<<CC0.;:;C0:CBFHG::CCCC0.90/9BBEE-:99-://;BFFFF9//;9B/9B9/9EE-@BDA.;.9;.B9//:B99@BA./////BF?-.-.9;/;///;/;BFF?A
@M03896:38:000000000-B4D98:1:1101:5291:16046 2:N:0:164
CCTGTTTGCTCCCCACGCTTTCGCACCTGAGCGTCAGTCTTCGTCCAGGGGGCCGCCTTCGCCACCGGTATTCCTCCAGATCTCTACGCATTTCACCGCTACACCTGGAATTCTACCCCCCTCTACGAGACTCAAGCTTGCCAGTATCAGATGCAGTTCCCAGGTTGAGCCCGGGGATTTCACATCTGACTTAACAAACCGCCTGCGTGCGCTTTACACCCAGTAATTCCGATTAACGCTTGCACCCTCCG
+
ABBABFFFFFFFGGGG?EEAFGGGGGGHHHHHGGGDGHHHHHHHFF?HHC0EEFGGGGGHAEEEGHE@EGGHHHHHGFHGHHHHHHHGGEGGFHHHHDBGGCGHHHGAFHHFHHHFHHHGGGGHGHGA>CCHBGGGGGBCGHFB:;GGGG0GFGHFGGHHHH0.:9/;/CFG?B?A-CBFFFGFFFF/BFFFFFFBFFFFCAFFFFDAFD@F=;.BF/:BDEEBFFFBFFB9.9A;/.;.9E;;/BA.EF.
@M03896:38:000000000-B4D98:1:1101:7983:16093 2:N:0:164
CCCGGTTTAGGCCTTCGCTCTTGCGTCTTAAGGTCTGTTTTCGCCCTTTTCCCCGTCTTTTCTCCCTCTACTCGACCTCTTTCCCACTCAGTTCACCTTCCCCCCTCTTCTTGCTCCCGCTCTCTCCACCCCTCTTTCCGCCACCTTCAATTGCTTCTCCCTCCTCGTGTGCCCCCCTCTCCTGCCTCACACTTACCATCCACTCCCTGCACCGCGCGCCCATATCTCCCTATCCATACTCCCCCACACC
+
>>1111>1131111AB1A00A111000AA2211DA1BA210A/////A1BD11AA/BB/2B2121B00>11@1////?1@B12@@1B00B1122@11BB100B////0112B11111//////B1<01<FA/<?011<1??<//?01F111>>11111110</./<<<...0=/.:--.;/;0//.0;/90/900;900/.;/09/990.///---------///9//;/-//99///-//99---;--;
@M03896:38:000000000-B4D98:1:1101:7960:16096 2:N:0:164
CAGGTAGTATCCAGACACTCGGGCAACTAAGCGATCTAATCCTTTTTGGTCCCCACCCTCTCCCCCCGTAGCCTCCCCCCTCTCCCAGCGGGCCGCCCCCACCCCCGGTATTCCTCCCCCCTCTTCGTCACTTACCCCCCCCACCATCAATTCCACCCCCCCCCACGCGCCTCGACATTGCCCATCCCCTATCCACATCCCCTGGTGTGCCCTCGGCGCTCAGATATCACTATTCACTACCCCTCCCTAC
+
>1111111333BG11A1111110000EC1110A000A11D1D12D11A//11AA0E//A/0F0B/B///>/>B10/////>E000B010////>><<//</??CC@?---.=0000<C<.--./<;./::900;0//.---;9-9;//9/////9/---9@-9-;-----9-9-----//:/9///--9--//9/;/9;/-:---/--AF/B/--------;///////;////9///9/----;-9-/9
@M03896:38:000000000-B4D98:1:1101:7558:16220 2:N:0:164
CCTGTTTGCTCCCCACGCTTTCGCACCTGAGCGTCAGTCTTCGTCCAGGGGGCCGCCTTCGCCACCGGTATTCCTCCAGATCTCTACGCATTTCACCGCTACACCTGGAATTCTACCCCCCTCTACGAGACTCAAGCTTGCCAGTATCAGATGCAGTTCCCAGGTTGAGCCCGGGGATTTCACATCTGACTTAACAAACCGCCTGCGTGCGCTTTACGCCCAGTACTTCCGATTAACGCTTGCACCCTCC
+
AABBBFFFFFFFGGGGEEEFFGEEEGGHFFGGGEEGGHGHFHHHGFEHHDCFEE@EGGGHCEGGGHE/>EGGHGHHGGCFGGGHHFHGGFDFFGGHHDFGC@FGHGFCFHHGHHHFHHHGGGGHFHGA.<EGFGFFGHB/CGH0:;0CGCFGHGHHFGGFHB0./099/FFE@@??AABFFEGFFFF/BFFFFFFFFAEF@BA.AF;9DFAD-;A//AA-@AF/:/BBFFD.:.AFFAA.9.9/:;A?ED
@M03896:38:000000000-B4D98:1:1101:7573:16230 2:N:0:164
CCTGTTTGCTCCCCACGCTTTCGCACCTGAGCGTCAGTCTTCGTCCAGGGGGCCGCCTTCGCCACCGGTATTCCTCCAGATCTCTACGCATTTCACCGCTACACCTGGAATTCTACCCCCCTCTACGAGACTCAAGCTTGCCAGTATCAGATGCAGTTCCCAGGTTGAGCCCGGGGATTTCACATCTCACTTAACAAACCGCCTGCGTGCGCTTTCCGCCCAGCAATTCCGATTAACGCTTGCACCCTCC
+
AABABFFFFFFFGGGGEEEFFGEEEGGFFGHGGGEGGHGHGHGHEFEHHA?FEEEEGGGHEECEGH1>EEGGHHHHGGGBGGHHHHHFGFEGFGGHHDCGFCGHHFFCFHHHHHHHHHHGGGGHGFF?.<CGFGG0DG0<CGG:0;;GG0=CFF0CCCGHHB0;:9//;BGF?A-@9:BFFBFGFFF/;BFF/BF/F?EFDFFFEFD;DDDA-.A/:ADDFFE...:9FF/A...;BD@.9.;;;BD.AD
@M03896:38:000000000-B4D98:1:1101:7557:16238 2:N:0:164
CCTGTTTGCTCCCCACGCTTTCGCACCTGAGCGTCAGTCTTCGTCCAGGGGGCCGCCTTCGCCACCGGTATTCCTCCAGATCTCTACGCATTTCACCGCTACACCTGGAATTCTACCCCCCTCTACGAGACTCAAGCTTGCCAGTATCAGCTGCAGTTCCCAGGTTGAGCCCGGGGATTTCACATCTCACTTAACAAACCGCCTGCGTGCTCTTTCCGCCCAGTACTTCCGCTTAACTCTCTCACCCTCC
+
AABABFFFFFFFGGGGEEEFFGEEFGGHEHHFEEEGEHHHFHGGGE1FH1EEEE>EGEGHAED?EH1/>EFHHFEHHBGFGGHHH4GFEAEEDGFGHCCGG@FGHGFFFGHHGH1DGHFGGGGFFFFA..CDFG/<<G0<<C000;<CC00</;:;CGGFC00.90/;;B/9;?--:AFEFBFBFFF/BFFBF/;B/.AE=BCB.A=9AD.;/;B/9..AC?A;BFB/9B....;;B/;///9/;AFEF?
@M03896:38:000000000-B4D98:1:1101:28135:16508 2:N:0:164
CCTGTTTGCTCCCCACGCTTTCGCACCTGAGCGTCAGTCTTCGTCCAGGGGGCCGCCTTCGCCACCGGTATTCCTCCAGATCTCTACGCATTTCACCGCTACACCTGGAATTCTACCCCCCTCTACGAGACTCAAGCTTGCCAGTATCAGATGCAGTTCCCAGGTTGAGCCCGGGGATTTCACATCTGACTTAACAAACCGCCTGCGTGCGCCTTACGCCCAGCACTTCCGATTAACGCTTGCACCCTCC
+
BBBBBFFFFFFFGGCFEEE2AGEEEGGHBFGFEEEGFGGHFHHHEEDGGFEGEEEFGFGGAEDEGHE>>EFHHHHHHFGGHHHHHHHGGFGFHFFHHDCBCCGHHHEFHHHHHFHHHHHGGGGHFHFE<DGHFFFDGF0<CGF0:GHGCGFFHHFCCGGHHH0:/9/;BBFEBC??G?FGFBFGFFF9BFF/BFFFFFFFFFFDEFC;.;-@.9A/B9A@DF..../9BF?9A../;9@9.99:FFDFFD
@M03896:38:000000000-B4D98:1:1101:17590:16572 2:N:0:164
CCTGTTCGATACCCGCGCTTTCGCGCTTCAGCGTCAGTTACGCTCCCGCCAGCTGCCTTCGCAATCGGGGTTCTTCGTCATATCTAAGCATTTCACCGCTACACGACGAGTTCCGCCGGCGTTGCGCGCACTCAAGTGGGGCAGTTCGCGCTGCAGTGCAGACGTTGGGCGCCTACATTTCACAACACGCTTACCTCACGGCCTACGCTCCCTTTAAACCCAATACATCCGGATAACGCCCGGACCTTCC
+
AABBBFFABFBBGGEEEEEEGGG2AEEEGHHGFGFEEHHHEFGFEAFBEEE>FHFGHHHHEE?BEHFEE/>EGHHHHGGHHFGHHHFHCBFGGG4GHDBGGCHHDCGC?/CFGFCAD>@C@C@@C;AC@ABGGGCFBBCCBC@A;FFEBBBBBFEFBBBFFFF>:A..-ABB?DFFFFFFFFFFFFFFD?DAAFFFB9EADBBFEFABEDAEB/:9BFFFDF..9///;B.-;;.:B.>BB-9-;@9/BF
@M03896:38:000000000-B4D98:1:1101:17595:16589 2:N:0:164
CCTGTTCGATACCCGCGCTTTCGAGCTTCAGCGTCAGTTACGCTCCCGCCAGCTGCCTTCGCAATCGGGGTTCTTCGTCATATCTAAGCATTTCACCGCTACACGACGAGTTCCGCCGGCGTTGCGCGCACTCAAGTGGGGCAGTTCGCGCTGCAGTGCAGACGTTGGGCGCCTACATTTCACAACCCGCTTACCTCACGGCCTACGCTCCCTTTCAACCCACTACATCCGGATAACGCCCGGACCTTCC
+
BBBBBFFABFBDGGCEAAAAFGECFEEHHGHHGGEEEGGHFFEFEEG1FEGEFHFGHHHH1?1??G1?E>EEGHHHHGGHHFHGHG?DFBEGGFFGHEEGGCGHBCCBDBEGGD?CD<>A?-A?A<DCCDGGFBF0990.-;B9FFFFGGGFAFFF99FFFFF>9A.;@FABCFFFFFFFFFFFFF..9=BF.:B/FFE;.@BDFEDA9DFF.:B/;FBFFF9FFF/BFF.-.;.9;;BFF---;@.9FF
@M03896:38:000000000-B4D98:1:1101:19836:16816 2:N:0:164
CCTGTTTGCTCCCCACGCTTTCGCACCTGAGCGTCAGTCTTCGTCCAGGGGGCCGCCTTCGCCACCGGTATTCCTCCAGATCTCTACGCATTTCACCGCTACACCTGGAATTCTACCCCCCTCTACGAGACTCAAGCTTGCCAGTATCAGATGCAGTTCCCAGGTTGAGCCCGGGGATTTCACATCTGACTTAACAAACCGCCTGCGTGCGCTTTACGCCCAGTAATTCCGATTAACGCATGCACCCTCC
+
AABABFFFFFFFGGGGEFEFGGGGGGGHHHHGGEEGGHHHHHHHGEEGBEAEEEEGGGGHHGDEGHEEEEGHHHHHGFGGHHHHHHHGGGGGHHHHHDDGGFGHHHHFFHHHHHGHHHHGGGGHGHFE>DEHCGCDDGG<<GG:;CGCCCCGFHHGCCHHHHC.:09:BFGG?@9?AGGGGGGGFFF//FFFFFFF/AEFBFFD.A9:.A-A-;./:..9@D./:/:/:FFD;.;BB.:-.9///9AA.A
@M03896:38:000000000-B4D98:1:1101:19854:16819 2:N:0:164
CCTGTTTGCTCCCCACGCTTTCGCACCTGAGCGTCAGTCTTCGTCCAGGGGGCCGCCTTCGCCACCGGTATTCCTCCAGATCTCTACGCATTTCACCGCTACACCTGGAATTCTACCCCCCTCTACGAGACTCAAGCTTGCCAGTATCAGATGCAGTTCCCAGGTTGAGCCCGGGGATTTCACATCTGACTTAACAAACCGCCTGCGTGCGCTTTACGCCCAGTAATTCCGATTAACGCTTGCACCCTCC
+
>ABBBFFFFFFFGGGGEFEEFG2EEGGHHHGHGFEGGFHHFHHHGFEHHG0EEFFGGGGHEEDEGHE?EEGHHHHHGHGHHHHHHHHGGGGGFHHHHGDGGCFHHHCGFHFHHHHHHHHGGGGHHHF?.AGHGHGFDGF/CGGC0:CC:CCHHHFH;CGHHHB:/0;/CFGGGG?D?DFFFFGGFFF/BFFB/BFFF?FFFFFFFFF9.;@D-9A/BEFAFFF//BFBFF/.;;A;F.@.;.;BFFFEFF
@M03896:38:000000000-B4D98:1:1101:3258:17320 2:N:0:164
CCTGTTTGCTCCCCACGCTTTCGCACCTGAGCGTCAGTCTTCGTCCAGGGGGCCGCCTTCGCCACCGGTATTCCTCCAGATCTCTACGCATTTCACCGCTACACCTGGAATTCTACCCCCCTCTACGCCACTCAAGCTTGCCAGTATCAGATGCAGTTCCCAGGTTGAGCCCGGGGATTTCACATCTGACTTAACACACCGCCTGCGTGCGCTTTACGCCCAGTACTTCCGATTAACGCTTGCACCCTCC
+
BBBBBFFCFFFFGGGG2EEFFGBEEFGH3BBFEGG2EGFFBGFHGGGFH1EEEE>EEFGHAED1EF1>EEGHHGHHH2BFFGHHHGGFGEEGFFFGHABDB@<GFFCCBGGHGGBDGHHFGGGHFFF--<CHFC/0<<</<CC0:;:C0;0GHHFCFCGHHF0:99;//;FE@?-A-;;FFFFFFFF/BFFF9B9:/9ADDBBDEF@.9A-;;.A/;AABF?E///;BFF.9;../;.;.;.;/;BFFFF
@M03896:38:000000000-B4D98:1:1101:3245:17336 2:N:0:164
CCTGTTTGCTCCCCACGCTTTCGCACCTGAGCGTCAGTCTTCGTCCAGGGGGCCGCCTTCGCCACCGGTATTCCTCCAGATCTCTACGCATTTCACCGCTACACCTGGAATTCTACCCCCCTCTACGAGACTCAAGCTTGCCAGTATCAGATGCAGTTCCCAGGTTGAGCCCGGGGATTTCACATCTGACTTAACAAACCGCCTGCGTGCGCTTTACGCCCAGTAATTCCGATTAACGCTTGCACCCTCC
+
>ABBBFFFFFFFGGGGEEEFFGEGFGGHAFGGEGF?EHGHFHHHGGGHEEGEEEEEFGGHEEFAEGEEEEGHFHHHH2FFGHHHHHHGGEGGFHFHHG<>BB?GFHEAHEHHGD1FHHGDFCDGFHF?.<CDFC/<<GH/<C00:00C000;GHEGCCGHH0:.C0;;/:BEBBBC9CCFFFFCFF///BBF/9B/99AAADFDAF-..:-;-;E/B.99@A.///;BFF9..D.;B.B.;EA/;BD.EA
@M03896:38:000000000-B4D98:1:1101:12111:17660 2:N:0:164
CCTGTTTGCTCCCCACGCTTTCGTGCCTCAGTGTCAGTTTCAGTCCAGTAAGCCGCCTTCGCCACTGATGTTCCTCCTAATATCTACGCATTTCACCGCTACACTAGGAATTCCGCTTACCTCTCCTGCACTCCAGTCTGACAGTTTCAAAAGCAGTCCCAGCGTTAAGCCCTGGGTTTTCACTTCTGACTTGCCATACCACCTACGCACCCTTTACACCCAGTAATTCCTGCTAACGCTTGCCCCCTAC
+
AABAAFFFFFFFGGGGEEEFFGEFFGGHHGHGHHFFGGHHHGFGGCFFHF5FGHEEFEGH1EDAEG3D5BDGGHHHHHHHHHHHGDGFCAEFHHGHH>EE?E3FFGH3FGGHHF3EEGGHHBGFHHHFGBHFBGGBBG3@FGF2<DHGGG22BG2GHGFHGG0/?...1FGFCG.<0..CGHHHHFH0=D<0<DGCCBGHHHGHBGACFGDE./00;009AA.90;BFGF00/:009.;....9;EC;.;
@M03896:38:000000000-B4D98:1:1101:12092:17661 2:N:0:164
CCTGTTTGCTCCCCACGCTTTCGTGCCTCAGTGTCAGTTTCAGTCCAGTAAGCCGCCTTCGCCACTGATGTTCCTCCTAATATCTACGCATTTCACCGCTACACTAGGAATTCCGCTTACCTCTCCTGCACTCCAGTCTGACAGTTTCAAAAGCAGTCCCAGAGTTAAGCCCTGGGTTTTCACTTCTGACTTGCCATACCACCTACGCACCCTTTACACCCAGTAATTCCGGATAACGCTTGCCCCCTAC
+
BBBBBFFFFFFFGGGGEFGFGGEGFFHHHHHHHHFHHHHHHHGGGGGFHHGGHHEEGGGHEFDEFHFBDEFFHHHHHHHHHHHHHHHFGFGGHHHHH?EECCGHGHEFBGHHGGGFFGGHHGHGHHHGHHHHHHG2FFF>GHGFFFHHGHHFHHHFGGHHHECGD?FFGHHHGFCC<.CFHGHHHGH<DGGFGEHBGHFHFHCFHFFGGDFGEB9BFCFFGEE9CFGFGG/-9.90;C?A.A;BBEFD.A
@M03896:38:000000000-B4D98:1:1101:12007:17796 2:N:0:164
CCTGTTTGCTCCCCACGCTTTCGTGCCTCAGTGTCAGTTTCAGTCCAGTAAGCCGCCTTCGCCACTGATGTTCCTCCTAATATCTACGCATTTCACCGCTACACTAGGAATTCCGCTTACCTCTCCTGCACTCCAGTCTGACAGTTTCAAAAGCAGTCCCAGAGTTAAGCCCTGGGTTTTCACTTCTGACTTGCCATACCACCTACGCACCCTTTACACCCAGTAATTCCGTATAACGCTTGCCCCCTAC
+
AAABBFFFFFFFGGGGEFEFFGEGFFHHHHHHHHFGGGHHGGGGGCFFFGBFGGEEGGGHAEEEEHAFDFFGHHHHHHHHHHHHHHHFEFGGHHHHHEEGGEEGGHB?EFGFHHCEEGGHHHHHHHHGGHHHHHGC3BB@@GH<@FGGGFFGFHHGHGHHHGAG<1FFFHHHGH.FGFDGHFHHHHH0DGB0<FHGGFHFHHGHHHACEGGG?FFFFCBBEEG9F0BBFGC0;990C.;.;99FFAF-AF
@M03896:38:000000000-B4D98:1:1101:12000:17813 2:N:0:164
CCTGTTTGCTCCCCACGCTTTCGTGCCTCAGTGTCAGTTTCAGTCCAGTAAGCCGCCTTCGCCACTGATGTTCCTCCTAATATCTACGCATTTCACCGCTACACTAGGAATTCCGCTTACCTCTCCTGCACTCCAGCCTGACAGTTTCAAAAGCAGTCCCAGAGTTAAGCCCTGGGTTTTCACTTCTGACTTGCCATACCACCTACGCACCCTTTACACCCAGTAATTCCGGATCACGCTTGCCCCCTAC
+
AAAABFFBFFFFGGCEAEEFCGEFFFHHHHHHGHDFGFFHHHHHGFFGGFGGHHAEEEGHFGEEEHFF5BDFGHHHHHHHFHHGHHHGCF?FFGHHHFEEFEHGDHB3BFHGHHEEEFGHHGHHHHF2GHHHHGHF2?C0CGFFDFHGGFDGFHEHG?<GFHA/11?1=FHGFF.<><DEHHHHHHG00DDDGF<=GCG;GFCGHFADEGFE?90;;;;CAAAB9BCBFB/-=9-.;.?...;FFED-AA
@M03896:38:000000000-B4D98:1:1101:11837:17950 2:N:0:164
CCTGTTTGCTCCCCACGCTTTCGTGCCTCAACGTCAGATATAGTTTGGTAAGCTGCCTTCGCAATCGGTGTTCTGTATGATCTCTAAGCATTTCACCGCTACACCATACATTCCGCCTACCGCAACTACTCTCTAGCTCAACAGTATTAGAGGCACGTTCAGGGTTGAGCCCCGAAATTTCACCTCTAACTTATCAAACCGCCTACGCACCCTTTAAACCCAATAAATCCGGATAACGCTTGCATCCTCC
+
AABABFFFFFFFGGGGEEEFGGEGGGHHHGFHGHFGDHHHFHHGGGFFGGBHGHGGHHHHAEEFGHFAAEEFHHFGHHHHGHHHHHHHHHHHHHHHHGGGGEHHHHHHGGHHHFGEGGGHFEEFCGHHHHHHHHFFGHHHHHHC@FHFHFFHFEFHDFFHHH1C<0>FGFHGGG?CCHFGHFHGHHFCGHGHFHHHHFHG-BGDFGEGGGGGA9BFGFFGGG;9B/;:BF.-.;AF/9B..A.///FFBF
@M03896:38:000000000-B4D98:1:1101:11864:17960 2:N:0:164
CCTGTTTGCTCCCCACGCTTTCGTGCCTCAACGTCAGATATAGTTTGGTAAGCTGCCTTCGCAATCGGTGTTCTGTATGATCTCTAAGCATTTCACCGCTACACCATACATTCCGCCTACCGCAACTACTCTCTAGCTCAACAGTATTAGAGGCACGTTCAGGGTTGAGCCCCGCAATTTCACCTCTAACTTATCAAACCGCCTACGCACCCTTTAAACCCAATAAATCCGGCTAACGCTTGAATCCTCC
+
AABABFFFFFFFGGFF2AAAAGEGCFGGHGCHEF2FAGHHHHGDFFFFGG5BFFBFGFHHFG?EGHF1AEFGGGGHHHGFHHHHHGFFGFGHHHEGF1>EEEFGGFHHGGHFHH3AFGGHHCE?/<GGHHHHHHG>GHFFFGHF2@DGF21FGFGHGFEF?G1CFG->>GGFE----AFBGCGHHGHFCFFGCFHFHHHG-ADFGG;BDCDD.;0;B0BFDAA.9BF/FF.--9.;9.-9:..BBBB//F
@M03896:38:000000000-B4D98:1:1101:22805:18059 2:N:0:164
CCTGTTTGCTCCCCACGCTTTCGCACCTGAGCGTCAGTCTTCGTCCAGGGGGCCGCCTTCGCCACCGGTATTCCTCCAGATCTCTACGCATTTCACCGCTACACCTGGAATTCTACCCCCCTCTACGAGACTCAAGCTTGCCAGTATCAGATGCAGTTCCCAGGTTGAGCCCGGGGATTTCACATCTCACTTAACAAACCGCCTGCGTGCGCTTTACGCCCAGTAATTCCGATTAACGCTTGCACCCTCC
+
BBBBBFFFFFFFGGFFEFGGGGEEGGGHFGHHGFGGGFGHHHHHGEFHHGGGEGEGGGGHEGDEFHEEEEGHHHHHGFHGHHHHHHHGGFGEHHGHHFDGGGFHHFFFFGHHHHHFHHHGGGGHEHGD?EDHCFCDGBF<CGG00:<CC:CHC0CGG;GHHHB.:0/CFGGGGGGG-D/0BBFGFFF//;FBBBFFBFFFBDFFFF-.;D@@9;./BEDDBB.;BFFFFFBD.A./;AD.;../99A.9A
@M03896:38:000000000-B4D98:1:1101:14934:18134 2:N:0:164
CCTGTTTGATCCCCACGCTTTCGCACATCAGCGTCAGTTACAGACCAGAAAGTCGCCTTCGCCACTGGTGTTCCTCCATATCTCTGCGCATTTCACCGCTACACATGGAATTCCACTTTCCTCTTCTGCACTCAAGTTTTCCAGTTTCCAATGACCCTCCACGGTTGAGCCGTGGGCTTTCACATCAGACTTAAAAAACCGCCTACGCGCGCTTTACGCCCACTACTTCCGGATAACGCTTGCCACCTACG
+
AABBBFFFFFFFGGGGEEFFGGFGGGGHHHHHGGFGGHHHHHBFGFHFHHFFGFBEEGGHEGGGGHCGEGHGHHHHHGHHHHHHHGHGGGGGHHHHHEEGGFHHHHGFGHHHHHGHHHHHHHHHHHHGFFGHFGGF@@FHHHHF2FHGHHGHFBFFGHHGHH?-F<>0<FGC<C?AEHHHHGHFHHE0;CGFHCCGFFEGADGGGGAD?DDDD.AFFA99BA.:F/FBFFD-.9AFB.@:..9;/;AFBB.
@M03896:38:000000000-B4D98:1:1101:9722:18391 2:N:0:164
CCTGTTTTCTCCCCACGCTTTCGCACCTGAGCGTCAGTCTTCGTCCAGGTCGCCGCCTTCTCCACCGCTATTCCTCCAAATCTCTACGCATTTCACCGCTACCCCTGGTATTCTACCCCCCTCCTCGACCCTCCAGCTCGCCAGCTTCAAATGCCGTTCCCCGATCGAGCCCCGGGCTCTCCCATCTCACTTAACCCACCGCCGCCGTGCGCTTTACTCCCAGTAACTCCGATCACCGCTTGCACCCACC
+
AA1>>DF1BDDFGA1EEEE0AEEFAEAG000A0BEEAGFA2BGBEE/1011AAEFEEG/F1B1@FE///>/FF2210011B@@F2BG/>E//GGHFE/<EE?00/?//11BBDD2><0/<<///0?/?/->0..01011<<A.<.0<=0000000-:.CC:/--9-;.;.-C.99--;-:///-/;//;;9///;/-;-A--@---9---;--99/B/;/-;//9////9--;--/-99----//;B-9:
@M03896:38:000000000-B4D98:1:1101:9699:18396 2:N:0:164
CCTGTTTGCTCCCCACGCTTTCGCACCTGAGCGTCAGTCTTCGTCCAGGGGGCCGCCTTCGCCACCGGTATTCCTCCAAATCTCTACGCATTTCACCGCTACACCTGGAATTCTACCCCCCTCTACGAGACTCAAGCTTGCCAGTATCAGATGCAGTTCCCAGGTTGAGCCCGGGGATTTCACATCTGACTTAACAAACCGCCTGCGTGCGCTTTACGCCCAGTACTTCCGATTCACGCTTGCACCCTCC
+
AAAABFFFFFFFGGGGEEEFFGAEEGGHFHHGFGEEEHHHGHGHEEGCHE?EEEEEGGGHAEDEGHE/>EFHHHFHHF3FGGHHH4GFEEEGHHGHHACG?@GHHHFFFGGHHHHGHHHGGGGHHGG.>ACHFCC<DGF/CGD0:0<CC00;0:0C;CCGHF0;C0/:;FFE@D--?EFGFBFFFFF/:BF/;/;BB.AEDFFFFFC.AA9@-;A9F.:BCD.;9/;FFF..99//;9A.;..:9BDFFD
@M03896:38:000000000-B4D98:1:1101:19624:19196 2:N:0:164
CCTGTTTGCTCCCCACGCTTTCGCACCTGAGCGTCAGTCTTCGTCCAGGGGGCCGCCTTCGCCACCGGTATTCCTCCAGATCTCTACGCATTTCACCGCTACACCTGGAATTCTACCCCCCTCTACGAGACTCAAGCTTGCCAGTATCAGATGCAGTTCCCAGGTTGAGCCCGGGGATTTCACATCTGACTTAACAAACCGCCTGCGTGCGCTTTACGCCCAGTAATTCCGATTAACGCTTGCACCCTCCG
+
AABBAFFFFFFFGGGG?FEAEGEFGGGHFGHHGGEGGHHHGHHHGFEHHGGGGECGGGGHEGFEGHGEEEGHHHHHGFHHHHHHHHHGGGGGHHGHHGGGGCFGHHFGHHHHHHHHHHHGGGGHHHFD>DDHFFCDDHF/GHGB:CGCGGHHHGHHGHHHHH0:/0;9FGFFGGGBBGGGGGGGFFF;FFFFFFFFF.EFBBBBFFBADFBBB.;9BEF?BF.;B/;BFFF.;;./;.;;..999;A9AD.
@M03896:38:000000000-B4D98:1:1101:18774:19207 2:N:0:164
CCTGTTTGCTCCCCACGCTTTCGTGCCTCAACGTCAGATATAGTTTGGTAAGCTGCCTTCGCAATCGGTGTTCTGTATGATCTCTAAGCATTTCACCGCTACACCATACATTCCGCCTACCGCAACTACTCTCTAGCTCAACAGTATTAGAGGCACGTTCAGGGTTGAGCCCCGAAATTTCACCTCTAACTTATCAAACCGCCCACGCACCCTTTAAACCCAATACATCCGGATAACGCTTGAATCCTCC
+
AABBBFFFFFFFGGGFEFE2FGEFFFHHHHHHGGFF?GHHFHEGGGFGGFBGGGBGHHHHHE1BBGFA1?EEGF5DGHGHHHHHHHHHFGHHHHHHHGEGGEFHHEBGF?GFHFFAGGEHAEGFCFHHGFGHHHBFGDGHFHFF@FDDH2D?GAFHA<CHHH10<<-<>FGGFGGGGEGHHFHHHHH0CGHCGGGG0GGGCCBGFEDDGGGG?/:CBFFBAE..;/FFFF.9.9.9FDF?...//;/;BF
@M03896:38:000000000-B4D98:1:1101:2349:19351 2:N:0:164
CCTGTTTGCTCCCCACACTTTCGCGCCTCAGCGTCAGTTACTGTCCAGCAAATCGCCTTCGCCACTGGTGTTCTTCCTAATATCTACGCATTTCACCGCTACACTAGGAGTTCCATTTGCCTCTCCAGCACTCAAGAACTACAGTTTCAAATGCAGGCTATGAGTTGAGCCCATAGTTTTCACATCTGACTTGCAGTCCCGCCTACACGCCCTTTACACCCAGTATATCCGTATAACGCTTGCTCCCTAC
+
AABABFFFDFFFGGGGGABBFGEF2EEEEGFFBFEEEGGHGHFGHHHBHHCEGGBFFGGGEEGDFF@BBGHGFHFHHGGHFFHHHHH1EFEEFFGGHEEEGEFHHHF3FGHFBGHG4F4FGFHGHHGBGGHHGFF2<FCFDG2<>@GF2@DFFGHHF?0F??B??1<1CCFFGHHBF<1GG0DDGGD<=GFD00D0<<<CDFGCGFCGEFGG?/:0BBFFGEEF00009B..:;/9F.9.;;;/9BE./A
@M03896:38:000000000-B4D98:1:1101:2329:19358 2:N:0:164
CCTGTTTGCTCCCCACACTTTCGCGCCTCAGCGTCAGTTACTGTCCAGCAAATCGCCTTCGCCACTGGTGTTCTTCCTAATATCTACGCATTTCACCGCTACACTAGGAGTTCCATTTGCCTCTCCAGCACTCAAGAACTACAGTTTCAAATGCAGGCTATGAGTTGAGCCCATAGTTTTCACATCTGACTTGCAGTCCCGCCTACACGCCCTTTACACCCAGTACATCCGGATAACGCTTGCTCCCTACG
+
3>AAAFFBFFFF2ACEECGFFG?EEGEGEFGHGGFGGFDAFGGHGE5FEGAFFH1FGGGHHE?EDFF?@FE?GGFFGHGFHBGG4FFAE?EEFHHHHCFG?/?BFFFGHBGGHEDBDGFBB3BFGF3GF2FHGFFF2FGGHHB2@2FFG2FF1?1??C011FHHFGD<GFHG.G01><<>G0GDHHFDB0DG<0<00<<<@C-..:/CD-CB:FB000C99:.:BB9;0/.;;.;0/.99.A.;B/E./9.
@M03896:38:000000000-B4D98:1:1101:2349:19369 2:N:0:164
CCTGTTTGCTCCCCACACTTTCGCGCCTCAGCGTCAGTTACTGTCCAGCAAATCGCCTTCGCCACTGGTGTTCTTCCTAATATCTACGCATTTCACCGCTACACTAGGAGTTCCATTTGCCTCTCCAGCACTCAAGAACTACAGTTTCAAATGCAGGCTATGAGTTGAGCCCATAGTTTTCACATCTGACTTGCAGTCCCGCCTACACGCCCTTTACACCCAGTAAATCCGGATCACGCTTGCTCCCTAC
+
AABAAFFFDFFFGGGGGEGFGGBEEEGEEGFFEEEEAGHHGGGHHHFGHHHFHGAFFEFG1EEEEGFF5EGEGHHHHHHHHHHHHHHFGEEEHHHHHEEGGCGGGHGF3BFHFHFGFFHHF3GGHHGGGGHHCGF2DGFGHHHC2@GF2@>F1GBGACGHHHEBD11<CGFFGBC1>FFGHFGFHHH0<GDB<0D0=GHH-@CD.CFHAFEG?9FFFBFBE.EF0990CC.:..-;9.;9.9;;BFFFB9
@M03896:38:000000000-B4D98:1:1101:6019:19651 2:N:0:164
CCTGTTCGCTACCCATGCTTTCGCTCCTCAGCGTCAGTTACTGCCCAGAGACCTGCCTTCGCCATTGGTGTTCCTCCTGATATCTGCGCATTTCACCGCTACACCAGGAATTCCAGTCTCCCCTACAGCACTCAAGTTATGCCCGTATCGCCTCCACGCCCGAAGTTAAGCCCCGGGATTTCACCGCCCACGCGACACACCACCTACGAGCTCTTTACGCCAAGTAACTCTGGACACCGCCCGCACCCTA
+
>>3AAFFBDBBBGGF44BBB5FAEEGGFFFHHGEAEEABBAADFHAFGGG2FF3AFGGHHEGGDE55F@F?FGHHHHBGGHHGHHFFEEEEA@@FGGEE>@EDGHGFA/CFFHHF4?FFGGHGEGF?CCGHFCCG1@FGF1F1@D<<GG?EG//?FGGCAA--<-.00000<C.@---./;;GG0:-9-.=-9;-9=@FFF..A.9B.A.B;B//B//99;9-./////;////9/.;-;-9---;@9.9
@M03896:38:000000000-B4D98:1:1101:6025:19673 2:N:0:164
CCTGTTCGCTACCCATGCTTTCGCTCCTCAGCGTCAGTTACTGCCCAGAGACCTGCCTTCGCCATTGGTGTTCCTCCTGATATCTGCGCATTTCACCGCTACACCAGGAATTCCAGTCTCCCCTACAGCACTCAAGTTATGCCCGTATCGCCTGCACGCCCGAAGTTAAGCCCCGGGATTTCACAGACGACGCGACACACCACCTACGAGCTCTTTACGCCCAGTAATTCCGGACAACGCTCGCACCCTA
+
>>AAAFFBBB>AGGFFCFFBFGEGEHGCGGHHGFEGGGHHHHHHHGHGHH2FFGFHHFHHHGGGEEBGEEFEGHHHHFHHGHHHHDGGGGFGHGGHHGFGGEFHGECCGFHHHHHDBFGHHHGGFFCFGHHHGGGB@FGHGHHHG<CHHEGGC/?FHGGGG---<.=<00<GHDC--@DGFGGHB0BF-;@9B--@>-.;DEEEFBB...@AB///9FAADFD./9///;BF-D-@.;-9.9-9-;@D..
@M03896:38:000000000-B4D98:1:1101:6214:19830 2:N:0:164
CCTGTTTGCTCCCCACGCTTTCGCACCTGAGCGTCAGTCTTCGTCCAGGTCGCCGCCTTCGCCACCGCTATTCCTCCAGATCTCTACGCATTTCACCTCTACACCTGGAATTCTACCCCCCTCTACGAGACTCAAGCTTGCCAGCATCAGATGCAGTTCCCTGGTTGAGCCCGGGGATCTCACATCTCACTTAACACACCGCCTGCGTGCGCTTTACGCCCAGTACTTCCGATCAACGCTTGCACCCTCC
+
>A1>>DF1B3BCF?1EEEE0AAEEEEEFC00B0EE/FHEB2FHBEE/1A11A/EEAEGCF/>/?>>///>/B222BC011B1BFDGG?EE//BEGDF1BGHB><<G000BBGF22DDG/<<<A01?/?//?11>11><1>>F<1./=C000=DB<0==<DD00.:0:/;CGE--;-9;.;BFBBBFB0CF0900=0/.:B-@@?-9@9??;@-;-/;-999BA;//BBFF-;9--9/-9--9-9/;AAEB
@M03896:38:000000000-B4D98:1:1101:17893:20067 2:N:0:164
CCTGTTTGCTCCCCACGCTTTCGCACCTGAGCGTCAGTCTTCGTCCAGGGGGCCGCCTTCGCCACCGGTATTCCTCCAGATCTCTACGCATTTCACCGCTACACCTGGAATTCTACCCCCCTCTACGAGACTCAAGCTTGCCAGTATCAGATGCAGTTCCCAGGTTGAGCCCGGGGATTTCACATCTGACTTAACAAACCGCCTGCGTGCGCTTTACGCCCAGTAATTCCGATTAACGCTTGCACCCTCC
+
AAABBFFFFFFFGGGGEFEFFGEEDGGGCGGGEFEGEHHHHHEHGFEGHEGGEEEEGGGHEEFEGHE/>>FHHHHHGGHHHHHHHHHFFFFGHHHHHBCFGCGHHHFGFHHHHHHHHHHGGGGHHHG?.CDHHFGFGHF<CGG:0;CGGFHFHHEHCFHHHHC./:/;FFFFBDAA@DBFFFGGFFF9BFFFFFF/BAEFFFFFFFAADD9;-A.BFFFBFD.9:/9/FFBDF.DFFFF?.:.:9FDFFF
@M03896:38:000000000-B4D98:1:1101:17895:20087 2:N:0:164
CCTGTTTGCTCCCCACGCTTTCGCACCTGAGCGTCAGTCTTCGTCCAGGGGGCCGCCTTCGCCACCGGTATTCCTCCAGATCTCTACGCATTTCACCGCTACACCTGGAATTCTACCCCCCTCTACGAGACTCAAGCTTGCCAGTATCAGATGCAGTTCCCAGGTTGAGCCCGGGGATTTCACATCTGACTTAACAAACCGCCTGCGTGCGCTTTACGCCCAGTAATTCCGCTTAACGCTTACATCCTCC
+
AAAAB5FBFFFFGGGF2EEEFGEEEEGFBAGHE2AEEGCFHHGHEEEHHD0AAE>EGGGG1EEEGH1>>EFBFGHHGCGDGGHHHHHCE/EGFGEHHDCDC@FGHHFCGHHHHHFGHHHGGCGHGHGD.<EHFG<<DBFCGGF00<<CC00CCGHH;CGGHH0;/9:;FGFE9-9@B.CFFBF0BFF/BFBFFFFFFFEE=;BFFFB9DD-@@../;.;=B?EBF/9/FFF...9B:.@...///;:BBF
@M03896:38:000000000-B4D98:1:1101:6796:20112 2:N:0:164
CCTGTTTGCTCCCCACGCTTTCGCACCTGAGCGTCAGTCTTCGTCCAGGGGGCCGCCTTCGCCACCGGTATTCCTCCAGATCTCTACGCATTTCACCGCTACACCTGGAATTCTACCCCCCTCTACGAGACTCAAGCTTGCCAGTATCAGCTGCAGTTCCCAGGTTGAGCCCGGGGATTTCACATCTGACTTAACAAACCGCCTGCGCGCGCTTTACGCCCAGTAATTCCGATTAACTCTTGCCCCCTCC
+
ABBABFFFFBDFGGFE2AAAFF2EEGGGC3BBAEDEEGFGBG2CEE13FE0AAE>EFFGH1?E?EH>>>>FFFFHFF2?BFGBFFEHEEEE?GHFHH/></>FHHHBC2?FFGF1?<GGFC@EGFFA..<CGCCC<DC</<C00;00;:00:////;0;GEC0./;//99FE?-:-@.CFB9F/9FF/9B9/:9FFF.99;-9.;A--99-;-;./;9.-;:.////9/F/..../9/;////9;.@9AD
@M03896:38:000000000-B4D98:1:1101:6804:20130 2:N:0:164
CCTGTTTGCTCCCCACGCTTTCGCACCTGAGCGTCAGTCTTCGTCCAGGGGGCCGCCTTCGCCACCGGTATTCCTCCAGATCTCTACGCATTTCACCGCTACACCTGGAATTCTACCCCCCTCTACGAGACTCAAGCTTGCCAGTATCAGATGCAGTTCCCAGGTTGAGCCCGGGGATTTCACATCTGACTTAACAAACCGCCTGCGTGCGCTTTACGCCCAGTAATTCCGATTAACGCTTGCACCCTCC
+
AABAB5FFFFFFGGGFAEEFFGEEFGGHFCGGEGEEFHGHHHHHFEEFHE?GEEEEGGGGCEEEGHE/EEFHHHHHG2FGHGHHHHHFEEEGHHHHHCCDFCGHHHFF2GHHGGHFHHHGGGGHHHG?.<CHFC/<<C</CGD0:CGGC::;GGH0CCGHHHB./9//:F9E@B---:FFFFGGFFF/9BFFFBBBFFFFAFFFFFCDFF@DBDEFFAA@DDEB/BB/FFE;.9;FF.@.9A9;;BD?EF
@M03896:38:000000000-B4D98:1:1101:6784:20131 2:N:0:164
CCTGTTTGCTCCCCACGCTTTCGCACCTGAGCGTCAGTCTTCGTCCAGGGGGCCGCCTTCGCCACCGGTATTCCTCCAGATCTCTACGCATTTCACCGCTACACCTGGAATTCTACCCCCCTCTACGAGACTCAAGCTTGCCAGTATCAGATGCAGTTCCCAGGTTGAACCCGGGGATTTCACATCTGACTTAACAAACCGCCTGCGTGCGCTTTACGCCCAGTAATTCCGATTAACGCTTGCACCCTCC
+
AABAAFFFFFFFGGGGEFECFGEE?EGFGHFFEEEDEHHHFHGHGF?FH?0AEE>EEGGHEEDEGHA/>EFGHHHHFFGFGGHHHHHGGEEGHHHHHBCDCCGGHFGGFGGHHHHHHHHGGGGGHHGG>AFGCG/<DC0/<GD0:CC;C<::CGH0;CGHHHB.:09;0;:A@?-A-9;FFFFFFFF//BFFFFFFFFFF--@DEE-;;9@@;:EBFFA@B?./;/9BFFFA...9;:@.9.99;;A?EF
@M03896:38:000000000-B4D98:1:1101:6814:20145 2:N:0:164
CCTGTCTGCTCCCCACGCTTTCGCACCTGAGCGTCAGTCTTCGTCCAGGGGGCCGCCTTCTCCACCGGTATTCCTCCAGATCTCTACGCATTTCACCGCTACACCTGGAATTCTACCCCCCTCTACGAGACTCAACCTTGCCAGCATCAGATGCAGTTCCCAGGTTGAGCCCGGGGATTTCACATCTGACTTAACAAACCGCCTGCGTGCGCTTTACGCCCAGTAATTCCGATACACGCTTGCACCCTCC
+
BBBBBFFFFFFFGGGGAEAEFGEEFGGF33BBAEEA2DDGFGFAEEA3B1A0AE>EEEFG3BDGHHE/>>FGGHHHH?FDGFGFB4F?@EEF4GFHH?B>CB2BGGC02?F2GFFGGHHG?@EF1GFD.<>F<<</<<00</00.<<;C00;;CC0;CGHHH0./0///;CE-;;9-;CCFFF9FFG9BFFFFBFFF.9A-9@A..-.9;-9=.9/;.:BD9E/9///;B/99--/;A;...;;9FF??A
@M03896:38:000000000-B4D98:1:1101:11726:20331 2:N:0:164
CCTGTTTGCTCCCCACGCTTTCGCACCTGAGCGTCAGTCTTCGTCCAGGGGGCCGCCTTCGCCACCGGTATTCCTCCAGATCTCTACGCATTTCACCGCTACACCTGGAATTCTACCCCCCTCTACGAGCCTCAAGCTTGCCAGTATCAGATGCAGTTCCCAGCTTGAGCCCGGGGATTTCACATCTGACTTAACAAACCGCCTGCGTGCCCCTTACGCCCCGTAATTCCGATCCACACTCACCCCCCCC
+
>>A>AFBCFFFFGGGE2EECFGEEEGGF33BBAAA2BGGH5GFBAA1AF10AEE>EEEGH1E?>EG1/>>FGFFHHH?3BBFGFH4GFC<E/FGGFG/BC/<?FHGC022??FF1?GHHGCADB<FF<.-<C<C<<<<0/<G:00:;;C::<CGH0;:CFG00.999.BFFF-?-A-CCFF0B/:FF/;//;9:B9/99A--@?A.=..9.;.:999AA;@--999.9BB/.9-.;;/;///9..9-9--
@M03896:38:000000000-B4D98:1:1101:11742:20340 2:N:0:164
CCTGTTTGCTCCCCACGCTTTCGCACCTGAGCGTCAGTCTTCGTCCAGGTCGCCGCCTTCTCCACCGGTATTCCTCCAGATCTCTCCGCATTTCACCGCTCCACCTGGAATTCTACCCCCCTCTCCGACCCTCACGCTTGCCACTATCAGATGCCGTTCCCCGCCTCCGCCCTGCGATTTCACATCTGCCTTAACAATCCCCCTTCGTGCGCTTTACGCCCAGTAACTCCCATTACCCCCTACACCTCCC
+
AAAAAFD1DFFFGGGEEEE0AFAEAEECA0FGGGEA/FFG2G/F/A/BF11AAF/EEEGG1F11BG//>>CBF2BGF>11BBFGH1B?A>/EEG2FF/>E/?1BGCF00FBFGD2@FCFC@<<00?</--><<0..<<..<<D0//==<000000:.:CC:/:--9...;=@-..--99;9/9;/;;//;////;///;B/AB---99-9-;--:/9---9--:////;/--9/9B//--;--/-;/9;A
@M03896:38:000000000-B4D98:1:1101:11725:20349 2:N:0:164
CCTGTTTGCTCCCCACGCTTTCGCACCTGAGCGTCAGTCTTCGTCCAGGGGGCCGCCTTCGCCACCGGTATTCCTCCAGATCTCTACGCATTTCACCGCTACACCTGGAATTCTACCCCCCTCTACGAGACTCAAGCTTGCCAGTATCAGATGCAGTTCCCAGGTTGAGCCCGGGGATTTCACATCTCACTTCACAAACCGCCTGCGTGCGCTTTACGCCCAGTACTTCCGATTAACTCTTGCACCCTCC
+
AABABFFBDFFFGGGGEEEFFGEEEGGHBGFGEEEEEHHHHHHHGFECHA?EAE>EGGGH1FDEEH1/>EFGHHHHH2?FGGHHHHHFE?EFHGGHHBB@DCFGHHC?2FFGGHFGHHHGGGGHHHF<<<<DC</<<C0<<G=0;<CCC0;CFH0G;CGHH0;;/0/9/CFE9;?-9;BFFFF0BFF/;BBF/9;;/9EE@BFFEF-;;99;99.BF.A=D9E9B/;FFF.;9.;BF/;/:/;9;BD.AD
@M03896:38:000000000-B4D98:1:1101:5926:20364 2:N:0:164
CCTGTTTGCTCCCCACGCTTTCGCACCTCAGTGTCAGTATCAGTCCAGGTGGTCGCCTTCGCCACTGGTGGTCCTTCCTATATCTACGCATTTCACCGCTACACAGGAAATTCCACCACCCTCTACCGTACTCTAGCTTGCCAGTTTTGGATGCAGTTCCCACGTTGAGCCCGGGGCTTTCACATCCAACTTAACAAACCACCTACGCGCGCCTTACGCCCAGTAATTCCGATTACCTCTTGCACCCTCT
+
>AAAAFFCFFFFGGBFEEFEAFEGEGGHHHHGFHHHHHHHHGHGGHHHHH3AEBAEGDGHEEEEGFGE5B1BFFGHHFFG4GGHHHHGEEEEHHHHHGFGGCGHB0?ECBGGGH4FGCFFD/GGBGGC/FEGGDGGGDB<FGDF11@1?/1?CFF??GHHHH0->0.<>FGCA---AD.::0CGHHG0GGGFB9B00FA9C.FFGB;BGG-B-;9FFE.-@D.//9/;BB9...;///:///;//;;AAB
@M03896:38:000000000-B4D98:1:1101:7164:20716 2:N:0:164
CCTGTTTGCTCCCCACGCTTTCGCACCTGAGCGTCAGTCTTCGTCCAGGGGGCCGCCTTCGCCACCGGTATTCCTCCAGATCTCTACGCATTTCACCGCTACACCTGGAATTCTACCCCCCTCTACGAGACTCAAGCTTGCCAGTATCAGATGCAGTTCCCAGGTTGAGCCCGGGGATTTCACATCTGACTTAACAAACCGCCTGCGTGCGCTTTACGCCCAGTAATTCCGATTAACGCTTGCACCCTCC
+
AABBBFFFFFFFGGGGEFEFFGEEEGGFCHGGGAEEFHGHHHGHGEEHHGEFEEEFGGGHAEEEGHA@>EFHHHHHGGHGHHHHHHHGGGGGHGFHHDCDGCGGHHFFHHHHGGHHHHHGGGGHHHGGAEEHFHG0<G0<CGHB0=CCF::C:GG0;:GHHH0./0/;/C/A-??-BFFGGGGGFFF/BFBFFFBFFFFFF-DFFFF.DA=B-9AFFFFFFD./;/;;FFFA..;B9.9..;9/;FD.AF
@M03896:38:000000000-B4D98:1:1101:10385:20810 2:N:0:164
CCTGTTTGCTACCCACACTTTCGAGCCTCAGCGTCAGTTGGTGCCCAGTAGGCCGCCTTCGCCACTGGTGTTCCTCCCGATATCTACGCATTCCACCGCTACACCGGGAATTCCGCCTACCTCTGCACTACTCAAGAAAAACAGTTTTGAAAGCAGTTCATGGGTTGAGCCCATGGATTTCACTTCCAACTTGTTCTCCCGCCTGCGCTCCCTTTACACCCAGTAATTCCGGACAACGCTTGTGACCTAC
+
ABBCCFFFFFFFGGGGGEFFGGEGGFGHHHHGGGGGGHHFHGGHHGHHGHHHHGEEGGGHEEGGGHFGEGHGHHHHHGGGGGGHHHHGGGGGHHHHHFEGGGHHHEDGGGHHHHCEFEGHHGHHGHGHFHHHGHG1GF0FGGHF1DGHFFHFHHHHGGHFDHFEGC:CHHHGGHGHFHHHHGHHGGGFGGGF;;BFFGGGDGGGGFGGGFFFBBFFFFFFFEEBFBFFFFB;D=9AADF.A..9:;FB/F
@M03896:38:000000000-B4D98:1:1101:11785:21598 2:N:0:164
CCTGTTTGCTCCCCACGCTTTCGCACCTGAGCGTCAGTCTTCGTCCAGGGGGCCGCCTTCGCCACCGGTATTCCTCCAGATCTCTACGCATTTCACCGCTACACCTGGAATTCTACCCCCCTCTACGAGACTCAAGCTTGCCAGTATCAGATGCAGTTCCCAGGTTGAGCCCGGGGATTTCACATCTGACTTAACAAACCGCCTGCGTGCGCTTTACGCCCAGTAATTCCGATTAACGCTTGCACCCTCC
+
AAABAFFFFFFFGGGGGEEAFGEFGGGHFHHGFEEGGHGHFHHHFEEHHGFFEFEGGGGGAFDEFHEEEFGHHHHHGHHGHGHHHHHGGGGGHHGHHGDGGCGHHHEFGHHHHHHFHHHGGGGHGHGD<EEHFGGFHHF/GHHF0CGCC;CGFHHH:CHHHH0.:09;FGGGGAFAGGFGFFGGFFF/BFF/FFFF/.AEAFFFFFFDFFAC-9.9FFDBFDABB/BBFFF.;;9BF?D.9A99;BA.AD
@M03896:38:000000000-B4D98:1:1101:18244:22518 2:N:0:164
CCTGTTCGATACCCGCGCTTTCGAGCTTCAGCGTCAGTTACGCTCCCGCCAGCTGCCTTCGCAATCGGGGTTCTTCGTCATATCTAAGCATTTCACCGCTACACGACGAGTTCCGCCGGCGTTGCGCGCACTCAAGTGGGGCAGTTCGCGCTGCAGTGCAGACGTTGGGCGCCTACATTTCACAACACGCTTACCTCACGGCCTACGCTCCCTTTAAACCCACTAAATCCGGATCACGCCCCGACCTTCC
+
BBBBBFFBBFABGGGGCEEEFGEFFFEHHHHHGGAE2FFHFFEFFEFEGGFEFGGGHHHHAEEEFGFE@C>EFHHHHGGHFHFGH4GFF3BFEGGGHEEGCCHG?DCBB<CFGF?ED/@CF@F@D<CDFGGGGFC0;F0.?A?CBFFGG?ABCFBB/BFFFFFB9A..-:DCCFFFFFFFFFFFFFFF.;9?;FFBB;EAFFFFFFFFEDFF.9/9;/;BD?.;/9;;FFA>.:-;B.;E=-;99;9/;F
@M03896:38:000000000-B4D98:1:1101:18265:22524 2:N:0:164
CCTGTTCGATACCCGCGCTTTCGCGCTTCAGCGTCAGTTACGCTCCCGCCAGCTGCCTTCGCAATCGGGGTTCTTCGTCATATCTACGCATTTCACCGCTACACGACGAGTTCCGCCGGCGTTCCGCGCACTCAAGTGCGCCAGCTCGCGCTGCAGTGCAGACGTTGGGCGCCTACATCTCACAACACGCTTACCTCACGGCCTACGCTCCCTTTCAACCCAATAAATCCGCCTACCGCCTCGACCATCC
+
>AA>AF3A>FAAGF1EEEE0FGE00EAFC1FBFGF/EHHFGAA/BEFAA@/EF1FFFGFH/B?B?C>////>EFFFAB>GF2EBGG1<>/?CGHHFF?BGG?GF?<</<>AFHH<CAA-<C@:./.;-A@G9///09009-;;A.;9.-9-@@B//9;///;A@9-;-;9@=@?-:9B/;B/BB/9-;-;9A9/;/FBA-9-@-/:B@---:-/;///9-99A-//9:;B9---:-9-9@----;@-;BF
@M03896:38:000000000-B4D98:1:1101:9456:22787 2:N:0:164
CCTGTTTGCTCCCCACGCTTTCGCACCTGAGCGTCAGTCTTCGTCCAGGGGGCCGCCTTCGCCACCGGTATTCCTCCAGATCTCTACGCATTTCACCGCTACACCTGGAATTCTACCCCCCTCTACGAGACTCAAGCTTGCCAGTATCAGATGCAGTTCCCAGGTTGAGCCCGGGGATTTCACATCTGACTTAACAAACCGCCTGCGTGCGCTTTACGCCCAGTAATTCCGATTAACGCTTGCACCCTCCG
+
AABABFFFFFFFGGGFAFECFGGEGGGHGHHHGGEGGHHHGHHHGGEHHDEFEEEGGGGHEGDEGHEEEEEHHHHHGFGGHHHHHHHEEEEEHHHHHDCGGCFGHHECFHHHHHHGHHHGGGGHGFFE..CGCGC<DF0/CGGB:;GGHHCCFFGF;CHGHHC.:0;:FGFF??99?ABFFFFFFFF/9FBB/BBF/FEF;;BFFF=AFF-@99.BFEDADFE/;9BFFFFAD.;BBAF...;99BD.A9.
@M03896:38:000000000-B4D98:1:1101:12703:23125 2:N:0:164
CCTGTTCGCTACCCATGCTTTCGCTCCTCAGCGTCAGTTACTGCCCAGAGACCTGCCTTCGCCATTGGTGTTCCTCCTGATATCTGCGCATTTCACCGCTACACCAGGAATTCCAGTCTCCCCTACAGCACTCAAGTTATGCCCGTATCGCCTGCACGCCCGAAGTTAAGCCCCGGGATTTCACAGACCACGCGACAACCCACCTACGAGCTCTTTCCGCCCAGTAATTCCGGACACCGCTCGCCCCCTA
+
>>AAAFFCDCBBGGGGGFGFGGEGGHGHHHHHEGEEFHHFFHHHGGFGHGFGGHGHHHHHAEDBFGA3DEGEGHHHHHHHHHHHHBGEFFFEGHHHHFFGGEGHHFFAFHHHHHFBEFHHGHGHGGGHFHHHGG@FD@2F>FFHD<AFH/ADG/?>FFCFGG--<<=<00<CGD:-:-::GF:GG0/C.;;.9--;--.CD.DFFBFA..;9F/:B/B.:9-..:/B9/;//-.9-.;-;-@@D-;BD9.
@M03896:38:000000000-B4D98:1:1101:22197:23324 2:N:0:164
CCCAGTTTGGGTCTTAGCTATTGTGTGTTCAGATATGTTAAAGCCACTTTCGTAGTCTATTTTGTGTCAACTGGAGTTTTTTACAACTCAGGTGAGTTTTAGCTTTATTGGGGAGGGGGTGATCTAAAACACTCTTTACGCCGGCTTCTATTGACTTGGGTTAATCGTGTGACCGCGGCGGCTGGCACACAATTACCATAGTGACTCTGTGTAGATCTCGGCGGGCTCCGTATCAATAAAACATAAATAAT
+
ABBBBFFF5AA>BAFGFBFGFGFF5FHHCFGHGHGHBGBB555BFGHHHHGEFGF2DGGHFFB5BGHEBFGHFFFFGHHGGGEFGFHGFF33D351BFFFFCFGHHHHHF31EAEGC/<//CGGHHHFHF/GHFBGEGFADG@/<>AFDDGHBBG<FGF..<C0<D<..<CFDGC::::--;;;999FFFFFFF/BFFBBBB//9;/9/;B/9/9BBB;.;.-----:......///////9;///9////
@M03896:38:000000000-B4D98:1:1101:16016:23584 2:N:0:164
CCTGTTCGCTCCCCACGCTTTCGCTCCTCAGCGTCAGTGACGGCCCAGAGACCTGCCTTCGCCATTGGTGTTCTTCCCGATATCTACACATTCCACCGTTACACCGGGAATTCCAGTCTCCCCTACCGCACTCAAGCCCGCCCCTACCCGGCGCGGATCCACCGTTAACCGCTGGACTTTCACACCGCACGCGACGAACCGCCTACGAGCCCTTTACGCCCCATAACTCCGGATAACGCTTGCACCCTAC
+
AAAABFFBBBBBGGGFEEE2FGEEEHGHHHHHGEFGGHHCDAAEEAEFHHCGFCBFGGHHCEFAFD@331BEGHHHHHGGGFEHFGHHHGFHHHGGHEF/EEFGH>/<CGHHHGF2@FGHFHGHEHHAC<DGFGF<FFE-<CF-.<CCH.::-;-@99AF0CC...../;---9-;A///BBF/BD9--;-;--;-;;@F9BFA.B.9.;BE.9//;.9@C-9.////;FA-.../;.;...9/;BDF.A
@M03896:38:000000000-B4D98:1:1101:16004:23601 2:N:0:164
CCTGTTCGCTCCCCACGCTTTCGCTCCTCAGCGTCAGTGACGGCCCAGAGACCTGCCTTCGCCATTGGTGTTCTTCCCGATATCTACACATTCCACCGTTACACCGGGAATTCCAGTCTCCCCTACCGCACTCAAGCCCGCCCGTACCCGGCGCGGATCCACCGTTAAGCGATGGACTTTCACACCGGACGCGACGAACCGCCTACGAGCCCTTTACGCCCAATAATTCCGGACAACGCTTGCACCCTAC
+
AAAABFFABBAAGGGE2AAAFGAEEFGFHGHHFEAEEFFBDA0EEAEGHFAGFH2FGFHHEGEE?3433?B?FGDHFHGG/ECGFFHGHFF4GFGHHDF/?FFFGECCGGHHHFD>DGGHHHGHGGHGGGGGHHH1FFA<>CD-<ADEHD-A-?ACA?;FFFCE.9.;9F-..:./B/9/;FBB/;;--@=B-;-99;BFFFFF?B99DB@E9/9FFADFDD.9//;/BF/-.-;99-;9.../;B;AFA
@M03896:38:000000000-B4D98:1:1101:12961:23755 2:N:0:164
CCTGTTTGCTCCCCACGCTTTCGTGCCTCAGTGTCAGTTTCAGTCCAGTAAGCCGCCTTCGCCACTGATGTTCCTCCTAATATCTACGCATTTCACCGCTACACTAGGAATTCCGCTTACCTCTCCTGCACTCCAGTCTGACAGTTTCAAAAGCAGTCCCAGAGTTAAGCCCTGGGTTTTCACTTCTGACTTGCCATACCACCTACGCACCCTTTACACCCAGTACTTCCGGATAACGCTTGCCCCCTAC
+
AABBBFFFFFFFGGGGEEEFFGEFFGGFHFHHGHHFHHFHGGDGGFGHHHFHHGEFFGGHEECEEHFFGGGGFHHHHHHGHHHHHHHFGGGGHHHHHEEGGFFHHBG3EGHHHHBEEGGHHEHHHHHHGHHHHHFCHHF>@G@2<DHG@FFGBFFHGFHGHGEEF11@FHGGFH.<><CFHHHHGFH0DDGH<GHHHFHHHHAFFFA@GGGGEFFFFFFGGFACF09FFF?-..:CB.@.9EA:FEFFFF
@M03896:38:000000000-B4D98:1:1101:12950:23773 2:N:0:164
CCTGTTTGCTCCCCACGCTTTCGTGCCTCAGTGTCAGTTTCAGTCCAGTAAGCCGCCTTCGCCACTGATGTTCCTCCTAATATCTACGCATTTCACCGCTACACTAGGAATTCCGCTTACCTCTCCTGCACTCCAGTCTGACAGTTTCAAAAGCAGTCCCAGAGTTAAGCCCTGGGTTTTCACTTCTGACTTGCCATACCACCTACGCACCCTTTACACCCAGTAATTCCGGATAACGCTTGCCCCCTAC
+
AABBBFFFFFFFGGGFEFFFFGEGFGHHHHHHHHFHHHHHHGHHHFGGGGHGHHEGGGGHEFDEFHFBGGGHHHHHHHHHHHHHHHHGGGGGHHHHHEEGGEGHGHGGFHHHHHHFEGGHHGHHHHHHHHHHGHGFHHF>FGHCFFHHGGHHHHHHHGGGFG/C<?<FGHHHHHFEF<EFHHHHHHH=DHHGDFC0GHHGHGGHHHDGGGGGGFGGFFFFDG?:B0FFGG/-::90FE?.:AAFFFFA.A
@M03896:38:000000000-B4D98:1:1101:12703:24078 2:N:0:164
CCTGTTTGCTCCCCACGCTTTCGCACCTGAGCGTCAGTCTTCGTCCAGGGGGCCGCCTTCGCCACCGGTATTCCTCCAGATCTCTACGCATTTCACCGCTACACCTGGAATTCTACCCCCCTCTACGAGACTCAAGCTTGCCAGTATCAGATGCAGTTCCCAGGTTGAGCCCGGGGATTTCACATCTGACTTAACAAACCGCCTGCGTGCGCTTTACGCCCAGTACTTCCGATTAACGCTTGCACCCTCC
+
>AA3AFFFFFFFGGFEAEEFFGEFGGGHFFGFEFEEEGGHFHHHGF?CGE?EAE>EFEGHAEEEGHE>EEFHHHGHHGFHHGHHHFGFE?EEHHHHHDCDGCFGHHB?2FFHGHFFGHHGGGGHFHE..<<DCC<0=G0<<GD0:0;C;C0CHFBCC:GHGH0.:0:/;:FG:??-9;FGFFGFFFB/:;B/;9BB9AEFFFFFFF@9AD-@9A.;B.:@DDE9B///BB.;:..BF.;..99/:BF?AD
@M03896:38:000000000-B4D98:1:1101:8867:24350 2:N:0:164
CCTGTTTGCTCCCCACGCTTTCGCACCTGAGCGTCAGTCTTCGTCCAGGGGGCCGCCTTCGCCACCGGTATTCCTCCAGATCTCTACGCATTTCACCGCTACACCTGGAATTCTACCCCCCTCTACGAGACTCAAGCTTGCCAGTATCAGATGCAGTTCCCAGGTTGAGCCCGGGGATTTCACATCTGACTTAACAAACCGCCTGCGTGCGCTTTACGCCCAGTAATTCCGATTAACGCCTGCACCCTCC
+
AABBBFFFFFFFGGGGCEEAFGEEGGGHGHHGEGFGDHHHHHHHFGGGH10EEEEEGGGHEEDEGHAEEEGHHHHHHGEGHHHHHHHFEFEGGHGHHCCFGCFHHHH0GHHHHHHFHHHGGGGHGHF<>ACHFH<<<GD/CGG0:;CCG00CGHGHCGGHHHB.:9/9;BFG:99--:CFFFFFFFF/9BFFFF9B/9AA9BFFEADDFFFB@.:FF9:@BDA/;/:FFFF..;;/B.9-;:9:;B9.AA
@M03896:38:000000000-B4D98:1:1101:15805:24519 2:N:0:164
CCTGTTTGCTCCCCACGCTTTCGCACCTGAGCGTCAGTCTTCGTCCAGGGGGCCGCCTTCGCCACCGGTATTCCTCCAGATCTCTACGCATTTCACCGCTACACCTGGAATTCTACCCCCCTCTACGAGACTCAAGCTTGCCAGTATCAGATGCAGTTCCCAGGTTGAGCCCGGGGATTTCACATCTGACTTAACAAACCGCCTGCGTGCGCTTTACGCCCAGTAATTCCGATTAACGCTTGCACCCTCCG
+
BBBBBFFFFFFFGGFFAEEFGGGGGGGHGFHHFEGGGHHHHHGHGGEGHG0EEFGGGGGHHGGGGHDEEGGHHHHHHHHHHHHHHHHFFEEEHHHHHDDFG@BGHGFAGHHHHHHFHHHGGGGFHGFD.AEHCGGBGHB/<GHB:GGCFFC0CFGHFFGCHHC./:/;/0;CCF?DGGGGGEGGFFFBFFFFFFFFF?EA9BFFFFF9DDA-@.ABFADAFD./;B/:BFFAD.;B;AC..;.;FFFEED.
@M03896:38:000000000-B4D98:1:1101:22423:25057 2:N:0:164
CCTGTTTGCTCCCCACACTTTCGCGCCTCAGCGTCAGTTACTGTCCAGCAAATCGCCTTCGCCACTGGTGTTCTTCCTAATATCTACGCATTTCACCGCTACACTAGGAGTTCCATTTGCCTCTCCAGCACTCAAGAACTACAGTTTCAAATGCAGGCTATGAGTTGAGCCCATAGTTTTCACATCTGACTTGCAGTCCCGCCTACACGCCCTTTACACCCAGTACATCCGGATAACGCTTGCTCCCTAC
+
AAABBFFCFFDFGGGEGABBFGEEEFGEEGGGFFEEEGGHGGFGFFFFGGHHHGBFFGGG1EFEEGCCBEBBGFHHHHHHHHHHHHHFEEEDHHHHHEEFGEDGFGG3G3BFGGEGFHGHEDGGHHHBGBHFCCB<<C@FGHF2@>FDFGGHFHHHFEFHBGF1<<<<1FGGHHHEFGBGGBGGHHG0<GDB00D0=<GHDGGGDFFH.@CF?/0BBFFBFE.;;0CFGGB-A.AFB.@...:/:FE./A
@M03896:38:000000000-B4D98:1:1101:6393:25547 2:N:0:164
CCTGTTTGCTCCCCACACTTTCGCGCCTCAGCGTCAGTTACTGTCCAGCAAATCGCCTTCGCCACTGGTGTTCTTCCTAATATCTACGCATTTCACCGCTACACTAGGAGTTCCATTTGCCTCTCCAGCACTCAAGAACTACAGTTTCAAATGCAGGCTATGAGTTGAGCCCATAGTTTTCACATCTGACTTGCAGTCCCGCCTACACGCCCTTTACACCCAGTAAATCCGGATAACGCTTGCTCCCTAC
+
AAAABFFFFFFFGGGGCEFBFGEEAEGGGHGFFGFGGHHHFGGGGFBBGHHGHGAFFGGHAEEEEGF2@BFEFHHHHHHFHFHHHHHFEFEEHHHHH1EEFEGGHHCCBGHHGHE4EGGGFBGGFGB2FGGHCFF2@F@FGHHF22@FD>2GHHGFFEHGBHED<F>=GGCFCHHBFGFFHEHHHHD==GG0<=G<DGCHGGCGDFFF.AEG-BFFGBC9DEFBB000;C;-;.;CF9@..9;/;BEFFF
@M03896:38:000000000-B4D98:1:1101:6374:25549 2:N:0:164
CCTGTTTGCTCCCCACACTTTCGCGCCTCAGCGTCAGTTACTGTCCAGCAAATCGCCTTCGCCACTGGTGTTCTTCCTAATATCTACGCATTTCACCGCTACACTAGGAGTTCCATTTGCCTCTCCAGCACTCAAGAACTACAGTTTCAAATGCAGGCTATGAGTTGAGCCCATAGTTTTCACATCTGACTTGCAGTCCCGCCTACACGCCCTTTACACCCAGTAAATCCGGATAACGCTTGCTCCCTAC
+
AAAAAFF4FFFFGGGECEFBBGEEEEGFGHHGEGEEEGHHFHGHHFFFGFHHHGBFGGGHAEEEEHFBBGHFHHHHHHHHHHHHHHHFEEEEHGHHHEEEGCGGHHCBBGHHGGFFFGFHHFHFFHDFGHHHF?FDFH@GFGH12FGGHHHHHHH1??FGDFBFD1>FBFHFEHHFFFFGHGHHHHH0=DGD<DF<=CCC@DGGGGGH.CCB?/B0;B9BEE?F0;0;CFF@?.EBF?B...9;FBFFFF
@M03896:38:000000000-B4D98:1:1101:6383:25566 2:N:0:164
CCTGTTTGCTCCCCACACTTTCGCGCCTCAGCGTCAGTTACTGTCCAGCAAATCGCCTTCGCCACTGGTGTTCTTCCTAATATCTACGCATTTCACCGCTACACTAGGAGTTCCATTTGCCTCTCCAGCACTCAAGAACTACAGTTTCAAATGCAGGCTATGAGTTGAGCCCATAGTTTTCACATCTCACTTGCAGTCCCGCCTACACGCCCTTTACACCCAGTAAATCCGGATAACGCCTGCTCCCTAC
+
ABBBBFFFFFFFGGGGCEGBGGGGGGGGGGHHDGDAEGGHFGGGGFGGHFF3FFAFFGGH1EDEFFBB52BBFGHHHHGHHFFGHHHFEEEEHHHGHAEGCCFGHBHC3FFGGFB4?F4FBGHHHFGEF2FGBGGFFH@@FGFF2@D@@FGHHHB10?0F1GBGGDFDHHECCGFFFGDFD<DGFGD0=DDF00D<=/CC?CGGGGFF?DA@-/CFBFFBAAEB0B00;=.-9CC0;.;-..;:;BEB9A
@M03896:38:000000000-B4D98:1:1101:17313:26706 2:N:0:164
CCTGTTTGCTCCCCACGCTTTCGCACCTGAGCGTCAGTCTTCGTCCAGGGGGCCGCCTTCGCCACCGGTATTCCTCCAGATCTCTACGCATTTCACCGCTACACCTGGAATTCTACCCCCCTCTACGAGACTCAAGCTTGCCAGTATCAGATGCAGTTCCCAGGTTGAGCCCGGGGATTTCACATCTGACTTAACAAACCGCCTGCGTGCGCTTTACGCCCAGTAATTCCGATTAACGCTTGCACCCTCC
+
BBBBAFFFFFFFGGGGEFEFFGEEDFGHCFHHGGEGGGGHHHGGEEDGHGAFEE@FGGGHHGDEGHEE>EFHHHHHHGHHHGHHFFHGFDEEGHHHHGFBD@FGHFBFFHHHGHFHFHHGGGGHGHGG..EGGFFBG<0<GGGB0;CCGFF0CHCF<<GHHHBC/9BBFGGEFA??G.;FFEGFBFFBFFFFFFFEF.EEFFF..A;9AAAAB.A/9AD-B../;:BBFFFA;9A/;.B..;999BD9A.
@M03896:38:000000000-B4D98:1:1101:17307:26722 2:N:0:164
CCTGTTTGCTCCCCACGCTTTCGCACCTGAGCGTCAGTCTTCGTCCAGGGGGCCGCCTTCGCCACCGGTATTCCTCCAGATCTCTACGCATTTCACCGCTACACCTGGAATTCTACCCCCCTCTACGACACTCAAGCTTGCCAGTATCAGATGCAGTTCCCAGGTTGAGCCCGGGGATTTCACATCTGACTTAACAAACCGCCTGCGTGCGCTTGACGCCCAGTAACTCCGCTTAACGCCTGCACCCTCC
+
AAABB5DBFFFFGG4EAEEEFFEEDGGHFFHHGFEGGFFHFHGFEEEHHGGCFE0EEEFHHGDDGHE>EEFHHHHHFCF?GHGHHHGFGEEFHHEHHGGG/<??GFFEFGHGGHHHHHHCGGGHHHAD.<@C/FC0F<</GHH000;;CBC00C00:<GFGHBA;0;/CFFEG----;9BFFFFFFF//B//9BFFFAE9@-@..;-9AD=B-...BD.=@DE9F9//BF?.;../99B=.A9;99AA.9
@M03896:38:000000000-B4D98:1:1101:17931:27021 2:N:0:164
CCTGTTTGCTCCCCACGCTTTCGCACCTGAGCGTCAGTCTTCGTCCAGGGGGCCGCCTTCGCCACCGGTATTCCTCCAGATCTCTACGCATTTCACCGCTACACCTGGAATTCTACCCCCCTCTACGAGACTCAAGCTTGCCAGTATCAGATGCAGTTCCCAGGTTGAGCCCGGGGATTTCACATCTGACTTAACAAACCGCCTGCGTGCGCTTTACGCCCAGTACTTCCGATTACCGCTTGCACCCTCCG
+
AAABAFFFFFFFGGCEEEE2FGEEEGGHBGGGGFFGGFFHHHHHGGCGFEECEEEEGGGGEE?EFHE@>EFHHHHHHG3FHHHHFHFFG/EEHGHHH/B<B@FGHGBCCFHHGFBDGHHGDGGHGHCC.<EHCGC0D<0<CHF00;CCCBCGCGHCC:CHHHBCG0;//C/A@A;-?9BFFFFFFFF/9F//9;BFFAEFB>DDFF;9ADCD;99FF;.-@DA9////;B?;.9;/;AC-AE;/;BF?AD.
@M03896:38:000000000-B4D98:1:1101:17945:27035 2:N:0:164
CCTGTTTGCTCCCCACGCTTTCGCACCTGAGCGTCAGTCTTCGTCCAGGGCGCCGCCTTCGCCACCGGTATTCCTCCAGATCTCTACGCATTTCACCGCTACACCTGGAATTCTACCCCCCTCTACGACACTCAAGCTTGCCAGTATCAGATGCAGTTCCCACGCTGCGCCCGGGGATTTCACATCTCACTTAACACACCGCCTGCGCGCGCTCTCCGCCCACTCCTTCCGATTCACGCCTGCCCCCTCC
+
AAAAAFFFFFFFGGGGEFEAFGEEEGGGABEFFEEEEGGHFHHHGG?F3110AE>EFEFHEEDEFH1/>/?BGGHHF2?BFFGHF4FFE<?<EFBGH?B@C@BGH2202<???@2FGGHGGGG01G...->G<</0<<0/<C000===00000;C:0;CHHH.-....;;DD-----;9999B:/B9//;B///;//9:D@BFFEF---9;;-.9/;.;:@.../9:;BFA?..//;9;...9.;AA-9D
@M03896:38:000000000-B4D98:1:1101:16418:27495 2:N:0:164
CCTGTTTGCTCCCCACACTTTCGCGCCTCAGCGTCAGTTACTGTCCAGCAAATCGCCTTCGCCACTGGTGTTCTTCCTAATATCTACGCATTTCACCGCTACACTAGGAGTTCCATTTGCCTCTCCAGCACTCAAGACCTACAGCTTCAAATGCAGGCTATGAGTTGACCCCATAGTTTTCACATCTGACTTGCAGTCCCACCTACACGCCCTTTACACCCAGTAAATCCGTATAACCCCTGCTCCCCAC
+
BBB@AFFFFFFFGGFGEAB5AFEEAEGGGHGHEGEAEFGGFGFGFCGGHG2EFFAFEAEHGGD>EGE2@?FBGHHHHHDGEBFFGHHEEEEDHH4FG?>E/EDHFF333?FGFD44FHFH?3FFCH3?FFHHGGFFD22FFHE@2@@@F1?DFHBFA????11?><111>GEGF0F1<>=0=DFFCD0=00=<=D<=:CF0:::GFGHFGEG-/CB00;BEG.:B0F0;;...9/00/:...9//;9.;;
@M03896:38:000000000-B4D98:1:1101:16434:27509 2:N:0:164
CCTGTTTGCTCCCCACACTTTCGCGCCTCAGCGTCAGTTACTGTCCAGCAAATCGCCTTCGCCACTGGTGTTCTTCCTAATATCTACGCATTTCACCGCTACACTAGGAGTTCCATTTGCCTCTCCAGCACTCAAGAACTACAGTTTCAAATGCAGGCTATGAGTTGAGCCCATAGTTTTCACATCTGACTTGCAGTCCCGCCTACACGCCCTTTACACCCAGTAAATCCGTATAACGCTTGCTCCCTAC
+
AABABFFFFFFFGGGFEEFFGGEEEEFEGHHHGGFFFHHEFGFHHFGGHHHHHG1FEGGHAEEEGH@G@FGEGHHHHHHHHHFHHHHGFFDEHHHHHFEGGEFHHFFFBBGGGGHGDHFHGHHHHHB?FHHHHGFDF2FGFHHBFDGHDHHHGHGBF?F<DH1<FF>=1FHFCHFBGFHHHFHHHHH<=DGF00G0=C<G;@??DGCG.CGF?9FGFFBFFGE/9BFFGFD...=0CA@A..;9;BEF/A
@M03896:38:000000000-B4D98:1:1101:21673:27747 2:N:0:164
CCTGTTTGCTCCCCACGCTTTCGCACCTGAGCGTCAGTCTTCGTCCAGGGGGCCGCCTTCGCCACCGGTATTCCTCCAGATCTCTACGCATTTCACCGCTACACCTGGAATTCTACCCCCCTCTACGAGACTCAAGCTTGCCAGTATCAGATGCAGTTCCCAGGTTGAGCCCGGGGATCTCACATCTGACTTAACAAACCGCCTGCGTGCGCTTTACGCCCAGTAATTCCGATTAACGCTTGCACCCTCC
+
>>>AAFFBFFFFGGFG2EEFFGEFGGGHAFGGEGFGEHHHHHGHGEEGHFGCEEEEGGGHAEDGGH?>>EFHHHHHGHHHHHHHHGHFEEFGHHHHH/BDBCFHHHGCFHHHHHGFHHCDGGFBFGFFAAEFCB<0<C0<CGHC::CCFC;GFHF0CCHHHHHC:0/;FFGEB@BBGDEBFBFFFFF9FFFBBFFFB?EFB<BFFFB9AD@B?.AFF.9-@DF/9B/BFFFD9A.B;AB.9.:/;;A.;;
@M03896:38:000000000-B4D98:1:1101:21669:27767 2:N:0:164
CCTGTTTGCTCCCCACGCTTTCGCACCTGAGCGTCAGTCTTCGTCCAGGGGGCCGCCTTCGCCACCGGTATTCCTCCAGATCTCTACGCATTTCACCGCTACACCTGGAATTCTACCCCCCTCTACGAGACTCAAGCTTGCCAGTATCAGATGCAGTTCCCAGGTTGAGCCCGGGGATTTCACATCTGACTTAACAAACCGCCTGCGTGCGCTTTACGCCCAGTAATTCCGATTAACGCTTGCCACCTCCG
+
>>>AAFFFFFFFGGGEEFEFGGGGGGGHFGHGGGGGGHHHHHHHGGDHHGCGEFEGGGGHEFFFGHEEEGGGGFHHHGHFGHHGHHHGGGGGHHFHHFGGC@BFHH2?CGHGHFHHHHEGGGGHFHCCAEFHGHGBDGD<CGDG0:;:CGCGFFHHHGFHHG0C:0/B/CFFAADGGFGGFFGFFFF;BF/FF/BBFFFF;BCDFFC:.:-;>DEFFE?CAFFFBFFFFFB..9A//.;.:.;//99AFF.
@M03896:38:000000000-B4D98:1:1101:12704:28367 2:N:0:164
CCTGTTTGCTCCCCACACTTTCGCGCCTCAGCGTCAGTTACTGTCCAGCAAATCGCCTTCGCCACTGGTGTTCTTCCTAATATCTACGCATTTCACCGCTACACTAGGAGTTCCATTTGCCTCTCCAGCACTCAAGAACTACAGTTTCAAATGCAGGCTATGAGTTGAGCCCATAGTTTTCACATCTGACTTGCAGTCCCGCCTACACGCCCTTTACACCCAGTAAATCCGGATAACTCTTGCTCCCTAC
+
AAAABFFFFFFFGGGGGEFGGGEEEEGEEHGHGGFGFHHHFGGGHFFGGHEGFGBFGEGHEEFFGFFGBGGGGHHHHGHHFHHHHHHFEFGEGGGHHGEFGCFGGCFGHBGGGHHHFEBGGHHHHHGHHHHHFFGG2FFHGHHEFFHHFHFHHHGHGCFF1F1?<?>=FGGGHHHF=GFHHBGHGHG<DGDD0DF0DGGHCFGDGHGF?DGG?CFFFFFFGEGB9CFFGGD?D:ABF/;/:BBBFFEEBF
@M03896:38:000000000-B4D98:1:1101:18412:28839 2:N:0:164
CCTGTTTGCTACCCACGCTTTCGAATCTCAGTGTCAATATTATGCCAGGAAGCTGCCTTCGCCATCGGTATTCCTCCAGATCTCTACGCATTTCACCGCTACACCTGGAATTCTACTTCCCTCTCACATCTTCTATCACCACCAGTATCACATGCATTTCCCAGGTTAAGCCCGGCGATTTCACACGCGACTTTATGATCCACCTACACTCCCTTTACCCCCAGTAATCCTGATTAACGCTCGCACCCT
+
AAA1ADF1D3DBGFBG?AE0ABF0BAAFF2A1DFGD2G222FE2BGB1//0BFBFFGFEF/A/AFE///B/FFDEFG0B1FBDFEGH?EEEEHHHFH/>EG?FGFH000BFGG222>FDFE1<00BFF211>B2>22BF01??F0B12>GD1F1@<2@2@F<F1/1<1111<?/--<<-<.=0==/---:;-.0:00;00;CFFAFE;90C/9900;90:9--99////;///9////---;999-@-9
@M03896:38:000000000-B4D98:1:1101:16930:28913 2:N:0:164
CCTGTTTGCTCCCCACGCTTTCGTGCCTCAACGTCAGATATAGTTTGGTAAGCTGCCTTCGCAATCGGTGTTCTGTATGATCTCTAAGCATTTCACCGCTACACCATACATTCCGCCTACCGCAACTACTCTCTAGCTCAACAGTATTAGATGCACGTTCAGGGTTGAGCCCCGAAATTTCACCTCTAACTTATCAAACCGCCTACGCACCCTTTAAACCCACTACATCCGGATCACGCTTGCATCCTCC
+
AAAAA1DFFFFFGGFGCEE0FGE0BBGDGFGGEAG0EEFFEFGGHHEFAA2BBEAFGGHH/A/BEFBE/B?EGGFGHGHHFHEHHHHHGHHFGHEGH>EE?EFHHEHHFGHHHFGCGGCGC/<E/BFCGBGHCB@1FGHGFHH01@F22211<<<?/F0?FG100<<011FFA@--@G==DBGGFFH0GF00GGHGCCGE-:A9CFA?9@@C.=00;0;/CE../9//9F9-9--9/9;----9//B//B
@M03896:38:000000000-B4D98:1:1101:16910:28913 2:N:0:164
CCTGTTTGCTCCCCACGCTTTCGTGCCTCAACGTCAGATATAGTTTGGTAAGCTGCCTTCGCAATCGGTGTTCTGTATGATCTCTAAGCATTTCACCGCTACACCATACATTCCGCCTACCGCAACTACTCTCTAGCTCAACAGTATTAGAGGCACGTTCAGGGTTGCGCCCCGCAATTTCACCTCTAACTTATCAAACCGCCTACGCACCCTTTAAACCCACTACATCCTGATAACGCTTGAATCCTCC
+
ABBAAFFFFFFFGGGFAEEFFF2BFFHFGFFHFCGFEGGFGHGGHHFFFDFFFF3FGGHH1E1AFGEBA>BEGHBFFHHHDGFGHGFHFFGGGFFHHAEGGEHHFGHHFFGHHHGEGGDHHEEECDCGHFHHHHHDF2FGGHF2>>D2>@11FEEHC00?FF10<0-0-<CDGG-A@DH0GFGGHHFBFHGFBFCFFFFE-;?GGFABDCGG./9B/;BFFED.FF;9FB//9//;B.;A..;//99/BF
@M03896:38:000000000-B4D98:1:1101:16896:28931 2:N:0:164
CCTGTTTGCTCCCCACGCTTTCGTGCCTCAACGTCAGATATAGTTTGGTAAGCTGCCTTCGCAATCGGTGTTCTGTATGATCTCTAAGCATTTCACCGCTACACCATACATTCCGCCTACCGCAACTACTCTCTAGCTCAACAGTATTAGACGCACGTTCAGCGTTGAGCCCCGAAATTTCACCTCTAACTTTTCAAACAGCCTACGCTCCCTTTCAACCCAATAAATCCGGATCACTCTTGCATCCTCC
+
>>1AA1@1BFFFCGGEAE00AAA0FEGDFFGGEAAFCFHFFFGHHFHFEE2BFF1BFEHG/A/AEGFFECEEDGFGFFHF2DBFBFBGEFF2BB@EGE@>EEBFGEFH0BFBFGFCGGCFG?EG@CGBG1GHHGH1DGFGFHH0@FFBB211/>/A/0<<1F1..<-./<GCCG-CC.0:CC:::CC00;000:<C;0C.9CEBC/.-...;/000=FF.;.9:/;//;/--99--;/;/;/////;99/
@M03896:38:000000000-B4D98:1:1101:16918:28931 2:N:0:164
CCTGTTTGCTCCCCACGCTTTCGTGCCTCAACGTCAGATATAGTTTGGTAAGCTGCCTTCGCAATCGGTGTTCTGTATGATCTCTAAGCATTTCACCGCTACACCATACATTCCGCCTACCGCAACTACTCTCTAGCTCAACAGTATTAGAGGCACGTTCAGGGTTGAGCCCCGAACTTTCACCTCTAACTTATCAAACCGCCTACGCACCCTTTAAACCCAATAACTCCGGATAACGCTTGAATCCTCC
+
AAAAAFFFFFFFGGFFAEEAFGGGFFHHHHFHGHHGEHHFHHHHHHDGGG5FFGFGHHHHAEEEGGBAAAEEGHFHHHHHHHHHFHGFFHHHGHGHHEEFG@GGHHHHFFGHHHFEGGGHH?E@BCBGHGHHHGGDFGGHFHHF2FDGF2<?0?AGACCGHH100<<FGGHGGG-<-<0DGCGGHHG0CGHF0CGBCFCECDA.EFCBAADGA9B0;09;DA../;/9BF?-:AABF?@..9.//;;BBF
@M03896:38:000000000-B4D98:1:1102:20032:2270 2:N:0:164
CCTGTTCGATACCCGCGCTTTCGAGCTTCAGCGTCAGTTACGCTCCCGCCAGCTGCCTTCGCAATCGGGGTTCTTCGTCATATCTAAGCATTTCACCGCTACACGACGAGTTCCGCCGGCGTTGCGCGCACTCAAGTGGGGCAGTTCGCGCTGCAGTGCCGACGTTGGGCGCCTACATTTCACAACACGCTTACCTCACGGCCTACGCTCCCTTTACACCCACTAAATCCGGCTAACGCCCGGCCCTTCC
+
ABB?AFF3>FBDGGEEEEEEFGE2FFGHHDGHGGEEEHHGF1BBEEFAAEEAFEFGHHHHEEBEEHFEEEEEGHHHEGGFHFHGHF4FFFGH4FBGG<EECCHH??DC?CDFGG<CD@->@<@-.<DACDDCF//90;0.-:?A/CCE@;A@?A9/9/F/--9;;:99-:-=BFAF/9BFF/B9BD.A9;;A.9;/;;;..@@DFFABFAAE.;9//;;9AE.9/9/BFF.---;/B.;BB-9--;.9BF
@M03896:38:000000000-B4D98:1:1102:10914:2307 2:N:0:164
CCTGTTTGCTCCCCACGCTTTCGCACCTGAGCGTCAGTCTTCGTCCAGGGCGCCGCCTTCGCCACCGGTATTCCTCCAGATCTCTACGCATTTCACCGCTACACCTGGAATTCTACCCCCCTCTACGAGACTCCAGCTTGCCAGTATCAGATGCAGTTCCCAGGTTGAGCCCGGGGATTTCACATCTCACTTAACAAACCGCCTGCGTGCGCTTTACGCCCAGTACTTCCGATTAACGCTTGCCCCCTCC
+
AAAAAFF4DFDCGEGEEAAAAGEEEFGHFBBFEGE2EHDGFHHHGE?BF11AAEEEFGEG1EABEG?/>EEGGFGHG2B3F?4BFGG?E<EFFHFFH?BCCCHHFGG?2?GBFGHFGFHGC@DC1FFA..><<///<<0<CGD00==D0<:GFCCC;CCFFG0::0:;CC9A;99-AE/;9CB;FGG0;C9B99B/;AAE-9=.9A-99.-@A.;/9.;>BD.;;//BBBA.;9ABFA@;.AE9/A@-99
@M03896:38:000000000-B4D98:1:1102:10899:2318 2:N:0:164
CCTGTTTGCTCCCCACGCTTTCGCACCTGAGCGTCAGTCTTCGTCCAGGGGGCCGCCTTCGCCACCGGTATTCCTCCAGATCTCTACGCATTTCACCGCTACACCTGGAATTCTACCCCCCTCTACGAGACTCAAGCTTGCCAGTATCAGATGCAGTTCCCAGGTTGAGCCCGGGGATTTCACATCTGACTTAACAAACCGCCTGCGTGCCCTTTACGCCCAGTAATTCCGATTAACGCTTGCACCCTCC
+
ABAABFFFFFFFGECEAEEFFGEEFGGFFGHHGGEEEHGHHHGHGEEGHA0EEE>EFGGHHEF1EGEEEFGHFHHHHBGDGGHHHHHFGEEGHHHHHDBGFCFHHHCF2FGHHHHFHHHGGGGHHHFE.CEHGF/0<G0<CGF::CCGH0CG0::<;;GHHH0:::/::FFFAA@AGGGGGEFBFFF:/B9FFEB:/;EE-BCD.A@;.A.;/;BBF.D9BAA9/9:/BFFD?ADFFFF.;..//:AEEF
@M03896:38:000000000-B4D98:1:1102:15251:2342 2:N:0:164
CCTGTTTGCTCCCCACGCTTTCGAGCCTCAGCGTCATTGTCAGTCCAGTAAGCCGCCTTCGCCACTGGTGTTCCTCCTAATATCTACGCATTTCACCGCTACACTAGGAATTCCGCTTACCTCTCCTGAAATCAAGCAGGGCAGTTTCAAAAGCCGTCCCGGGGTTGAGCCCCGGGCTTTCACTTCTGACTTGCTCCGCCGCCTACGCTCCCTTTACACCCAGTAAATCCGGCTACCGCTTGCCCCCTACG
+
AABAAFFFF5FFGGCGFFEECGFGGGGHHFFFGEGGHHCGFFEDFGGFAFHHGCEEEGEH1EDEEFFCB2?>GFHFHH3BGHGHHBGGGFF?GGHFFCEGGCFGFFFGBGGHGHFG/??GGHHGGGB?3FFFDFBDGFB//??/CFHFF1F<FFFD>-AEGGF-A@DGFHHGDGF??B./CFGB0C;0C9F9000;9ADG?=-AFFFF.;.;.//999BFD.A9/F/;FF.9--..;B=-..;BF9;-AF.
@M03896:38:000000000-B4D98:1:1102:15245:2362 2:N:0:164
CCTGTTTGCTCCCCACGCTTTCGAGCCTCAGCGTCATTGTCAGTCCAGTAAGCCGCCTTCGCCACTGGTGTTCCTCCTAATATCTACGCATTTCACCGCTACACTAGGAATTCCGCTTACCTCTCCTGAAATCAAGCAGGGCAGTTTCAAAAGCCGTCCCGGGGTTGAGCCCCGGGCTTTCACTTCAGACTTGCTCCGCCGCCTACGCTCCCTTTACACCCAGTAAATCCGGATAACGCTTGCCCCCTCC
+
ABBBAFFFFFFFGGGGEE2AFGEFGGGHHHHHGGEFHHHHHHHHHHHHGDGDGHEFGGGHEGFGGHFGDCGEHHHHHHDFGHHHHHHFEEFFHGGHHFFGGGFHDFEFFFHHHHHFEDDHHGHHHHHFFHHHFFGFGGB</CFDCFHGGFHHHHHCEGGGGG-?<<;:CGHGGGDFGGGGGFGFGG00BBFFBFBGGAEGFFFFFFDCEDDE:/;FFFFFFE.:B/BFFFDF?AABFDF..;AFFFF-.;
@M03896:38:000000000-B4D98:1:1102:21190:2457 2:N:0:164
CCTGTTTGCTCCCCACGCTTTCGAGCCTCAGCGTCATTGTCAGTCCAGTAAGCCGCCTTCGCCACTGGTGTTCCTCCTAATATCTACGCATTTCACCGCTACACTAGGAATTCCGCTTACCTCTCCTGAAATCCAGCAGGGCAGTTTCAAAAGCCGTCCCGGGGTTGAGCCCCGGGCTTTCACTTCTGACTTGCTCCGCCGCCTACGCTCCCTTTACACCCAGTAAATCCGGATAACGCCTGCCCCCTAC
+
ABBBBFFFFFFFGGGG?EEFFGFGFGGHHGHHGGGGHFBGHGHHF3DHHHDHGHEGEGGHGFCAEHFGDFGEGGGHHHGHFFHHHHHGCFGGHHFHHGGG?EGHGCGHBGHHHGGFGGGHGHHHHHHHB2@FF2FGFE0?/?FA?<GFGHHHHHHCF@AFG-<<<<;;;CHGGGCCGAEFFGGFGGG00FF990BFBDDEF;FFFED;AFFFFFFFF9B/;..;B/9BFFD-..;99.--.A9999-@9F
@M03896:38:000000000-B4D98:1:1102:19380:3179 2:N:0:164
CCTGTTCGCTACCCATGCTTTCGCTCCTCAGCGTCAGTTACTGCCCAGAGACCTGCCTTCGCCATTGGTGTTCCTCCTGATATCTGCGCATTTCACCGCTACACCAGGAATTCCAGTCTCCCCTACAGCACTCAAGTTATGCCCGTATCGCCTGCACGCCCGAAGTTAAGCCCCGGGATTTCACAGACGACGCGACAAACCACCTACGAGCTCCTTACGCCCAGTAATTCCGGACCACGCTCGCACCCTC
+
ABBAAFFADABDGGGGFBFEGGEFFHGGHHGGEFEEEGFHGHGHHH3FHHFGGHFHHHHHEEEAFFAB5BFEGGHHHHHGHHHHHGGEEEEEFGHHHEEGGEDGHGG//FFGGHH4BFHHGHGHEHGGGGHHCB22@@2@@@FG/<<FH?AEDGGFGFCGGC---<00D0DGHD--:-.:C;<GB0;C-9;-;--@--9;E.AEFFF9.;;.:/://;9?@DDA/;/;/;F/-.99...;..-;-@D?9.
@M03896:38:000000000-B4D98:1:1102:18898:3486 2:N:0:164
CCTGTTTGCTCCCCACGCTTTCGCACCTGAGCGTCAGTCTTCGTCCAGGGGGCCGCCTTCGCCACCGGTATTCCTCCAGATCTCTACGCATTTCACCGCTACACCTGGAATTCTACCCCCCTCTACGAGACTCAAGCTTGCCAGTATCAGATGCAGTTCCCAGGTTGAGCCCGGGGATTTCACATCTGACTTAACAAACCGCCTGCGTGCGCTTTACGCCCAGTAATTCCGATTAACGCTTGCACCCTCC
+
BCCBCFFFFFFFGGFFEEEFFGEEFGGGFFGFGGGEEHGHEHHHGGGHHGFCEE>EGGGHEEDEGHEEEEGHHHHHHFFGHGHHFHHGGFGGFGHHHCBDCCHHHHGFFHGHGGHGHHHGGGGGFFEC<CCHF0C<DG0<CGG00<CCF:GCGBGGCGHHHG0.:0//;FFGGDC?DDFFGGGGFFF/BFFFFF9;BFEFFAFFFF@AFFFFA.EFFEA=CF.:BFBFFFBA.ADFFFC.;E9;;FFEED
@M03896:38:000000000-B4D98:1:1102:13343:3518 2:N:0:164
CCTGTTTGCTCCCCACGCTTTCGCACCTGAGCGTCAGTCTTCGTCCAGGGGGCCGCCTTCGCCACCGGTATTCCTCCAGATCTCTACGCATTTCACCGCTACACCTGGAATTCTACCCCCCTCTACGAGACTCAAGCTTGCCAGTATCAGATGCAGTTCCCAGGTTGAGCCCGGGGATTTCACATCTGACTTAACAAACCGCCTGCGTGCGCTTTACGCCCAGTAATTCCGATTAACGCTTGCACCCTCCG
+
ABBBBFFFFFFFGGGGEEFFFGEEDGGGFFFHGFEFGHHHFHHHGGFHHG?EEEEGGGGHGEEEGHE@EEFHGHHHGBGFHHFHHHHGGEFEHHHHHGCCFCGGHHECCGGHHHHFHHHGGGGHHHGCCEEFCCFGHH0/CGGF0;CGFC0GFCGC;GHHBG0.:0;:CFGGFBBBDDBFFFFGFFF/BFFBFFBBBFFFFAFFFFFADF;D>D?BFEFADFE:F:FFFFFFF.ABF.;9:.;;FFFFFF.
@M03896:38:000000000-B4D98:1:1102:13346:3537 2:N:0:164
CCTGTTTGCTCCCCACGCTTTCGCACCTGAGCGTCAGTCTTCGTCCAGGGGGCCGCCTTCGCCACCGGTATTCCTCCAGATCTCTACGCATTTCACCGCTACACCTGGAATTCTACCCCCCTCTACGAGACTCAAGCTTGCCAGTATCAGATGCAGTTCCCAGGTTGAGCCCGGGGATTTCACATCTGACTTAACAAACCGCCTGCGTGCGCTTTACGCCCAGTAATTCCGATCAACGCTTGCACCCTCCG
+
AAAAAFFBFFFFGGCF2EEAFG2E?EEFBGGGEEEEEHHHGHHHGGGCGD0AAE>EEFFH1EDEGH1/>E/FGFGHGFFFHGFHGHHFEE?EFFFGHDBDC@DGG<000FGHHGDFFHHGGGDCFHFDADFHC</0<<0<CGF00;;;:00;C:C:;CCCFG0.:0/:CFGG@B9-B?FFFFFGFFF/BB//9BBFFFEF=-B.99BDFD=@-.9BBA99@D.9;B9BFFFDA-;BBD;.9.EFFFDAED.
@M03896:38:000000000-B4D98:1:1102:8309:3779 2:N:0:164
CCTGTTTGCTCCCCACGCTTTCGCACCTGAGCGTCAGTCTTCGTCCAGGGGGCCGCCTTCGCCACCGGTATTCCTCCAGATCTCTACGCATTTCACCGCTACACCTGGAATTCTACCCCCCTCTACGAGACTCCAGCTTGCCAGTATCAGATGCAGTTCCCAGGTTGAGCCCGGGGATTTCACATCTGACTTAACAAACCGCCTGCGTGCGCTTTACGCCCAGTAATTCCGATTAACGCTTGCACCCTCC
+
ABAAAFFFFFBFFEFGGFEFFGAEEGGFGFHHGGEEFHGHFHHHGGCHHGGFEGCGGGGHHGGEFHEE>EFHHHHHFGHEGGGHHHHFGEFGHHGHHABDCCGHGHFC2GHHGHHHHHHGGGGHHHGADGEHF/<<CGF/CGH0:CGHGCGGFGGCCGGGHH0::B/CFGFEBBA??DFGGFGFFFF9BFBFBBFF/.EFFFFFA.@9DFFBD.EFBAD=FF.;B/FFFFBAA.;;B.@.9AA/;BDFFF
@M03896:38:000000000-B4D98:1:1102:8325:3787 2:N:0:164
CCTGTTTGCTCCCCACGCTTTCGCACCTGAGCGTCAGTCTTCGTCCAGGGCGCCGCCTTCGCCACCGGTATTCCTCCAGATCTCTACGCATTTCACCGCTACACCTGGAATTCTACCCCCCTCTACGAGACTCCAGCTTGCCAGTATCAGATGCAGTTCCCAGGTTGAGCCCGGGGATTTCACATCTCACTTAACAAACCGCCTCCGTGCGCTTTACGCCCAGTACTTCCGATTAACGCTTGCACCCTCC
+
ABAAAFF4FFFFFGFFEEE2FGEEEGGGGB2FEGF?EFGHGHHHGG1GGC1AAE>EEGGHAEEEFG1/>EFHHGHHGBF3FGHGFHGAEEEEHGFGHEBDD?HHHHFAFFHHGFHFHHHGG?CGDHCDEGEF1/<<<<0/<GD00<=DD0<GGCG0<CGHHF0:C0:/;CBA-----./;F9CCBFF0CFBB:9:BB.9;;@BF.A.9.99B>A9:B;99>D.////;;B.;;.A/;.9.;..;9;DAFF
@M03896:38:000000000-B4D98:1:1102:16086:4632 2:N:0:164
CCTGTTTGCTCCCCACGCTTTCGCACCTGAGCGTCAGTCTTCGTCCAGGGGGCCGCCTTCGCCACCGGTATTCCTCCAGATCTCTACGCATTTCACCGCTACACCTGGAATTCTACCCCCCTCTACGAGACTCAAGCTTGCCAGTATCAGATGCAGTTCCCAGGTTGAGCCCGGGGATTTCACATCTGACTTACCAAACCGCCTGCGTGCGCCTTACGCCCAGTAATTCCGATTAACGACTGCACCCTCC
+
ABAAA5BCFBDFCFCE?EAAAFAEDEGCCEEGG?E2E5AGFGFHGGEHHG0EEGEFGGGHAEAEGHGEEEFGHGHHF?G?BFGHHGHGG/EEHFGGHGGGC@FFGHEGEFGHG2FHHHEGCGGFFHC..<EHB0<<DG0<<CF00;C;C00CCCGC;CGHFC0A:099FF/E?@??-;B0FBBC/F//9BBFF//;/:9A=@?FAF;.;A?B..9//9A=BF.9////:F/A.9.F/..-:99;/FDEED
@M03896:38:000000000-B4D98:1:1102:6861:5207 2:N:0:164
CCTGTTTGCTCCCCACGCTTTCGCACCTGAGCGTCAGTCTTCGTCCAGGGGGCCGCCTTCGCCACCGGTATTCCTCCAGATCTCTACGCATTTCACCGCTACACCTGGAATTCTACCCCCCTCTACGAGACTCAAGCTTGCCAGTATCAGATGCAGTTCCCAGGTTGAGCCCGGGGATTTCACATCTGACTTAACAAACCGCCTGCGTGCGCTTTACGCCCAGTAATTCCGATTAACGCTTGCACCCTCC
+
ABBABFFFFFFFGGGGEFEFFGEEEGGGFGFHGGGEFHGHHHHHGGGHHG0EEFEGGGGH1EDEFHE>>EGHHHHHGFHHHHHHHHHFGEGGHHHHHABCC@FGHHGGFFGHHHHDGHHGGGGHHHGED?EHF0C<DGD/<GGC0;<CG:0CGCC:;;GHHHF.:9:;:FFFD?A@BEFGGGGFFFF00BFFBF;;BAEEFFFFFF;AADCB-.ABFE.@DA?9B0;BFFFDADFFF?@.;.;9;BDFFF
@M03896:38:000000000-B4D98:1:1102:6875:5219 2:N:0:164
CCTGTTTGCTCCCCACGCTTTCGCACCTGAGCGTCAGTCTTCGTCCAGGGGGCCGCCTTCGCCACCGGTATTCCTCCAGATCTCTACGCATTTCACCGCTACACCTGGAATTCTACCCCCCTCTACGAGACTCAAGCTTGCCAGTATCAGATGCAGTTCCCAGGTTGAGCCCGGGGATTTCACATCTGACTTAACAAACCGCCTGCGTGCGCTTTACGCCCACTAATTCCGATCAACGCTTGCACCCTCC
+
AAA>AFFBFFFFGGGFEEEAFGAEEGGG3BFGFEEAEHFHGHGHGGGEB1AEAE>EFGGG1EAEFH?/>EFBGFHHFEBFGGHHHHH?EEEEHGGHH?BBC@DGHFF<2?GHFGHGHHHGGCGHHHFD?EEHC</<<C</<GD:0<;GF0;GCCH;;GHHHHC./0/9/C;9-:9-9C9FFFF0FFB/:FFFBF:9:;EECFF..:;;AA=DBA.9;.99@A.;9;/BFF/;9-9FBA>.:..;;F;.;A
@M03896:38:000000000-B4D98:1:1102:6856:5224 2:N:0:164
CCTGTTTGCTCCCCACGCTTTCGCACCTGAGCGTCAGTCTTCGTCCAGGGGGCCGCCTTCGCCACCGGTATTCCTCCAGATCTCTACGCATTTCACCGCTACACCTGGAATTCTACCCCCCTCTACGAGACTCAAGCTTGCCAGTATCAGATGCAGTTCCCAGGTTGAGCCCGGGGATTTCACATCTGACTTAACAAACCGCCTGCGTGCGCTTTACGCCCAGTAATTCCGATTAACGCTTGCACCCTCC
+
ABAAAFFFFFFFGGGGEEEFFGEEGGGGABGGFGEFGHGHGHHHGGCHHE?EEEEEGGGHEEFFGHE>>EFHHHHHGFFHHHHHHHHGGFGGHGFHHFDGGCHHHHF0CGHHGFHFHHHGGGEGGHGDDGGHF0C<DGF/CHH0:;CCC;GGH:C;;CGHHH0:::/;CFCEAB?@BEFGFFGGFFF/BFFFFFFB/AEE9@F?.:-9;ACC9:.9BA9DCF.BBFBBFF/.;.AFFFA?..;/;FFEFF
@M03896:38:000000000-B4D98:1:1102:16757:5241 2:N:0:164
CCTGTTTGCTCCCCACGCTTTCGTGCCTCAACGTCAGATACAGTCTGGTCAGCTGCCTTCGCAATCGGTGTTCTGTATGCTCTCTAAGCATTTCACCGCTACACCATACATTCCGCCTACCGCAACTACTCTCTAGCTCACCAGTATCAGAGGCACGTCCAGGGTTGAGCCCCGAAATTTCACCTCTAACTCATCAAACCGCCTACGCACCCTTTAAACCCAATAAATCCGGATAACGCTTGCAACCTCC
+
ABBBBF5CB5FCGFBEEEEFFGEEFGHFGH3BEGFGG5555DF53D5FB5BFBF3BGH5FAE1BBGB11BBEFG5DFGH5F3@GGH4FCFGGHFFHHEEGG@GB3GDB?BFGHGEEGAEGH/E//>C1?1BFHBFFG2@11@@0@FG21111<???/?/FA1<.<0->1</<.C---.:;CGGF0;C0:0GCF0;C::CE-;??.:;BGBBF.9;00;9BDE..:9:FFF?-...;B.9.;.;//:A/BA
@M03896:38:000000000-B4D98:1:1102:16766:5260 2:N:0:164
CCTGTTTGCTCCCCACGCTTTCGTGCCTCAACGTCAGATATAGTTTGGTAAGCTGCCTTCGCAATCGGTGTTCTGTATGATCTCTAAGCATTTCACCGCTACACCATACATTCCGCCTACCGCAACTACTCTCTAGCTCAACAGTATTAGAGGCACGTTCAGGGTTGAGCCCCGAAATTTCACCTCTAACTCATCAAACCGCCTACGCACCCTTTAAACCCAATAAATCCGGATAACGCTTGAATCCTCC
+
ABBBBFFFFFFFGGBEEEFFGGEGGGHHHGHHGHHFGGHHHGHHHFGGHDFGGGGHHHHHFE1BBFBBAEEGHHFGFHHHHHHHHGGHGHHHHHHHHGEGGCFGGFGFF?GHHGHGGGGHCEEE?FHEHDGHH2F@FHGGGHFC2@F>FDD?GEGHCFCGHHDAF0-0CGHGGGCGGHFHHGHHHGGFGHHHFFCGFFGE@A?CEFD?GGGGAFBBFGGGGEF.FFFFFFD=D.DF/A=?.EAFBFF9FF
@M03896:38:000000000-B4D98:1:1102:25011:5436 2:N:0:164
CCTGTTTGCTCCCCACGCTTTCGAGCCTCAGCGTCATTGTCAGTCCAGTAAGCCGCCTTCGCCACTGGTGTTCCTCCTAATATCTACGCATTTCACCGCTACACTAGGAATTCCGCTTACCTCTCCTGAAATCAAGCAGGGCAGTTTCAAAAGCCGTCCCGGGGTTGAGCCCCGGGCTTTCACTTCTGACTTGCTCCGCCGCCTACGCTCCCTTTACACCCAGTAAATCCGGATAACGCTTGCCCCCTAC
+
ABAAAFFFFFFFGFBEAEE2FGEDEEEHF3AC?FGEHHBDGHHDGHHHHFBDEGECAFDE11AEEGG252?BDEGHGHF4GFFGFHHGGAAFHHHHGEEGGCHFHH3C3?FHGHFEDD/BBFHHHFHH1FGHFF1@GG0/<AFD???FFDG1FCGCA->.A<-<<-;//:GFDG-;BBFFFBFGGGF0BFBF900;:.9;BB?DFFD?EFAEBBBBBFBBAAFBFFBBFFD;...9B.>..;;B9AB;EF
@M03896:38:000000000-B4D98:1:1102:10285:5635 2:N:0:164
CCTGTTTGCTCCCCACGCTTTCGCACCTGAGCGTCAGTCTTCGTCCAGGGGGCCGCCTTCGCCACCGGTATTCCTCCAGATCTCTACGCATTTCACCGCTACACCTGGAATTCTACCCCCCTCTACGAGACTCAAGCTTGCCAGTATCAGATGCAGTTCCCAGGTTGAGCCCGGGGATTTCACATCTGACTTAACAAACCGCCTGCGTGCGCTTTACGCCCAGTAATTCCGATTAACGCTTGCACCCTCC
+
ABAAAFFBFFFFGG4EEFFCFFEFDGGFFAFEEGEEFHHHFHHHEE1FH?0EEEEFGGGHEE?EEHG/>EFGFFHHF2GBGGHHHHHGGEEGHHGHHFCGGCHHHHFEFGFGHHHFGHHGGGGFFGGD<.C0<0/<<C0<CHHC0;CGC;0CFCCCGHGHHG0C;09BFGGE?AB-A?9BFFGFFFB/:;FFF/BBFFEF=>FFFFB:DD;A;.EFFFA;DFE/;/9FFFFAA9DFBD-9.AA9BFDFFF
@M03896:38:000000000-B4D98:1:1102:10269:5648 2:N:0:164
CCTGTTTGCTCCCCACGCTTTCGCACCTGAGCGTCAGTCTTCGTCCAGGGGGCCGCCTTCGCCACCGGTATTCCTCCAGATCTCTACGCATTTCACCGCTACACCTGGAATTCTACCCCCCTCTACGAGACTCAAGCTTGCCAGTATCAGATGCAGTTCCCAGGTTGAGCCCGGGGATTTCACATCTGACTTAACAAACCGCCTGCGTGCGCTTTACGCCCAGTAATTCCGATTAACGCTTGCACCCTCC
+
BBBBBFFFFFFFGGGGEFEFFGEEEGGGCFGHGGEEEHGHHHHHGGDHHEEGEGEGGGGHHFDEGHAEEFGHHGHHGGHGHGHHHHHGGFGGHHHHHGDFDCFGHGGFHGHHHHHHHHHGGGGHHHGA.AEHFCFDGHF<GHHC:GGGFBGHG:CG;GHHHH0::;:;FGFEGGABFGGGGBFFFFF;FFFFFFFBFFFFFFFBEFDDFFFF;DFFFFD-BD.9BBFBFFFFFFFFFFC?EEA99BDFFD
@M03896:38:000000000-B4D98:1:1102:10286:5654 2:N:0:164
CCTGTTTGCTCCCCACGCTTTCGCACCTGAGCGTCAGTCTTCGTCCAGGGGGCCGCCTTCGCCACCGGTATTCCTCCAGATCTCTACGCATTTCACCGCTACACCTGGAATTCTACCCCCCTCTACGAGACTCAAGCTTGCCAGTATCAGATGCAGTTCCCAGGTTGAGCCCGGGGATTTCACATCTGACTTAACAAACCGCCTGCGTGCGCTTTACGCCCAGTAATTCCGATTAACGCTTGCACCCTCC
+
ABABAFFFFFFFGGGE2EAAFGEFGGGG3BGHGGEEEHGGAGGHEGDFH1FGEE>EEGGHEEEEGHE/>EGHHHFHFFGFHGHFHHHGGEEGFGGHHBBBCCGHHHFGHHHHHHHFHHHGGGGHGHG?<.CGF0<<<<=/<CG0;CCGHCGGGCFCCGGHHHB:CB/9BCFABB;?DAFFBBFFFFF/;FFFFFFFFFFFFFFFFFF?DF-DC?:/;;A=FB.//;F/BFBA.ADFFDF.:.:::FAFFF
@M03896:38:000000000-B4D98:1:1102:6548:5682 2:N:0:164
CCTGTTTGCTCCCCACGCTTTCGCACCTGCGCGTCAGTCTTCGTCCAGGGGGCCGCCTTCGCCACCGGTATTCCTCCAGATCTCTACGCATTTCACCGCTACACCTGGAATTCTACCCCCCTCTACGAGACTCCAGCTTGCCAGTATCAGATGCAGTTCCCAGGTTGAGCCCGGGGATTTCACATCTGACTTAACAAACCGCCTGCGTGCGCTTTACGCCCAGTCATTCCGATTAACGCTTGCACCCGCC
+
AAAAAFF1DDDFGCGGGFE0FFGGEGGHF0AE/EG/EHGGBFGEEG?HHG/EEEEGEGGH/???EFE/>EFGFGHHBBFBFCGHHHHGGCCGHHHHHCCCC?<F<GB001?FGFGEFFHGGGFC0DF.<.<D0//:;C0:;C;;00;;;00CC:;0;CFG999C99C/9FGG-@@-;A/FF/F/9BF/;BFF:/://99A=<@FFF@BAB-@@-A/;---@-;;//B/BF/9-:-//;;A9EA//9;-99
@M03896:38:000000000-B4D98:1:1102:6563:5693 2:N:0:164
CCTGTTTGCTCCCCACGCTTTCGCACCTGAGCGTCAGTCTTCGTCCAGGGGGCCGCCTTCGCCACCGGTATTCCTCCAGATCTCTACGCATTTCACCGCTACACCTGGAATTCTACCCCCCTCTACGAGACTCAAGCTTGCCAGTATCAGATGCAGTTCCCAGGTTGAGCCCGGGGATTTCACATCTGACTTAACAAACCGCCTGCGTGCGCTTTACGCCCAGTAATTCCGATTAACGCTTGCACCCTCC
+
ABBAAFFFFFFFGGFFEEEAFGAEEGGHABAFEGEEFFFGFHHHGGEHHE0EEE>EGGGHEEDFGHE>EEGHHHHHGFGFHGGHHHHGGGGEHHHHHBCDGCGHHFE0GHHHHFHFGHHGGGGHHHGACGGHF0<<DC0<CHFC0<CGG0GGGCG:;CGHFHG.:9;;FFCE@9;9@EFFGFF0FFF9FFFFFFFBB?EFFFA..;@AAD>>-9AFFEA@BDE9/BFFFF9AD.9FB.;.9:;9BFFFEF
@M03896:38:000000000-B4D98:1:1102:24394:6111 2:N:0:164
CCTGTTTGCTCCCCACGCTTTCGCACCTCAGCGTCAGTCTTCGTCCAGGGGGCCGCCTTCGCCACCGGTATTCCTCCAGATCTCTACGCATTTCACCGCTACACCTGGAATTCTACCCCCCTCTACGACACTCAAGCTTGCCAGTATCAGATGCAGTTCCCAGGTTGAGCCCGGGGATTTCACATCTGACTTAACAAACCGCCTGCGTGCGCCTTACGCCCAGTAATTCCGATTAACGCTTGCACCCTCC
+
ABBAAFFCFFFFGGGFAEEFFGEEEGGF2BFFGGEEGHHFFHHHFAECE10EAEEEGGGHAEEEFHE/>>FGHFHHHFG3GGHHHHHFGEEGHHGHHDCF@@FHHHF02?FFGDGFHHHGGGGHGH...<<GC//0<CD/<G;::<;CG:0G::CC:CGHH00.999;BFGG?G?C-.CFFFG/;FF/;BFF/9B;BAAE-@;A.;@9;A-@.;A9F.9@DF9/9F/;FF9..9.BF?B?A.;/BFFEFF
@M03896:38:000000000-B4D98:1:1102:8615:6432 2:N:0:164
CCTGTTTGCTCCCCACGCTTTCGTGCCTCAACGTCAGATATAGTTTGGTAAGCTGCCTTCGCAATCGGTGTTCTGTATGATCTCTAAGCATTTCACCGCTACACCATACATTCCGCCTACCGCAACTACTCTCTAGCTCAACAGTATTAGAGGCACGTTCAGGGTTGAGCCCCGAAATTTCACCTCTAACTTATCAAACCGCCTACGCACCCTTTAAACCCAATAAATCCGGATAACGCTTGAATCCTCC
+
ABABBFFFFFFFGGBEEEEAFGFFFGHHHHFHGGEFFHHHFHHFGHHGFGGHGHFHHHGHGA1BBBABAEEFHHDGHHHHGHHHHGFHHFHHHHEHHGEEFCFGHEBGFBGGHHHGGGGGGGFG?FHHHFHHHHGGHHGGFHHE@GGFHFFFBAFGCF0GFFF0<<<GFHHGGG@DGHFHH0CGGHHGFHHHGGHHGBGFGDGBFGDADGCG.C0CFFFFDEEFFFFFFFA=DADF99@.?.;;9BFBFF
@M03896:38:000000000-B4D98:1:1102:8623:6455 2:N:0:164
CCTGTTTGCTCCCCACGCTTTCGTGCCTCAACGTCAGATATAGTTTGGTAAGCTGCCTTCGCAATCGGTGTTCTGTATGATCTCTAAGCATTTCACCGCTACACCATACATTCCGCCTACCGCAACTACTCTCCAGCTCAACAGCATTAGAGGCACGTTCAGCGTTGAGCCCCGAAATTTCACCTCTAACTTATCAAACCGCCTACGCACCCTTTAAACCCAATAAATCCGGATAACGCTTGAATCCTCC
+
AA>AAFFFFFFFGEFGEEE2AFEEFGHHGGHHGGFGGHGHDHH5DG5FG5DGHFBFGHGGAE1ABBBAA11BFD5DDHDFGFGFDGHHHHFGHHHHFEEEECGGEABFEFGHGFFAFG/FGE/E/C01B1F210>1<@@F1GGC0@F<G1110<<?<?FGFE1.<.-.>GGEEG---C00;0CFFGB0CGCGHHE0;:CE-@BD.;A-.::E./09C0:;AAABF////:9-...B/.;..999/9F/BF
@M03896:38:000000000-B4D98:1:1102:22689:7046 2:N:0:164
CCTGTTTGCTCCCCACGCTTTCGAGCCTCAGCGTCATTGTCAGTCCAGTAAGCCGCCTTCGCCACTGGTGTTCCTCCTAATATCTACGCATTTCACCGCTACACTAGGAATTCCGCTTACCTCTCCTGAAATCAAGCAGGGCAGTTTCAAAAGCCGTCCCGGGGTTGAGCCCCGGGCTTTCACTTCTGACTTGCTCCGCCGCCTACGCTCCCTTTACACCCAGTACATCCTGATAACGCTTGCCCCCTAC
+
AAAAAFFFFFFFFE4EAAEACGEFHGGFHHFHGFE2FFDEGHBGGGBFBF5DEGAEEFGH11?EEB@B5F1BGHHHHHHB4EGHHHHGGEGEGHHHH?EE/>FHHGH3EDGHHHGEEADHFHHGHHHH1CGGF1@1FFF/<CEDCDF?1D?10FC<C-CD?DC<<<-//C/CCC-@B-.CF0;0CFF09FB0;C0;9..EBB=DDBD-.;9A.//;BFFFFE.9;//9B//9;///9.-....9;AB-.;
@M03896:38:000000000-B4D98:1:1102:22699:7066 2:N:0:164
CCTGTTTGCTCCCCACGCTTTCGAGCCTCAGCGTCATTGTCAGTCCAGTAAGCCGCCTTCGCCACTGGTGTTCCTCCTAATATCTACGCATTTCACCGCTACACTAGGAATTCCGCTTACCTCTCCTGAAATCAAGCAGGGCAGTTTCAAAAGCCGTCCCGGGGTTGAGCCCCGGGCTTTCACTTCTGACTTGCTCCGCCGCCTACGCTCCCTTTACACCCAGTAAATCCGCATAACGCTTGCCCCCTAC
+
AAAAAFFFFFFFGGFEEFEFFGEFFEGHHHGHGGEEHHHHHHGHHHHHGGFGGHEEGGGHAEEDGGFF@EGEHHHHHHHHHHHHHHHGGFGGHHHHHFEGGCHHHHCGGHHHHHGEEDDHHEHGHHHGHHHHHFHFGFC?>CF<<FGHHHFGHGHCECDGGC--<-;::CGEGG?BGGEFFFGFGGG09FFBBFGGG;CDGFFFFFFFEDDE.;//BBFFFEE:F/;FFFD.;.;BFDF..9;FFFFFFF
@M03896:38:000000000-B4D98:1:1102:9936:7380 2:N:0:164
CCTGTTTGCTCCCCACGCTTTCGCACCTGAGCGTCAGTCTTCGTCCAGGGGGCCGCCTTCGCCACCGGTATTCCTCCAGATCTCTACGCATTTCACCGCTACACCTGGAATTCTACCCCCCTCTACGAGACTCAAGCTTGCCAGTATCAGATGCAGTTCCCAGGTTGAGCCCGGGGATTTCACATCTGACTTAACAAACCGCCTGCGTGCGCCTTACGCCCAGTAATTCCGATTAACGCTTGCTCCCTCC
+
ABBABFFFFFFFFEFAAFEEFGAEEGGGGGHHGGDEEHGHHHDHGFEGHGGGGE>EEFEHFEDEGHE@EFGHHHGHHFG3GGFHGDGFF?EFHHGHHDCF?BGHHFFACCFGHHGFHHHGGCGHHFF><ACHF0C0DGF<CGFBCCCGHHHFH:GG:CGHHH0.:;9;9FFEBF-D-CFGFBF;9:B:;FF//;;:BAEEBFFFFFF9..-9.A.;BED>BA.///9/99/DD.AFB.9...;/;:;FFF
@M03896:38:000000000-B4D98:1:1102:9922:7394 2:N:0:164
CCTGTTTGCTCCCCACGCTTTCGCACCTGAGCGTCAGTCTTCGTCCAGGGGGCCGCCTTCGCCACCGGTATTCCTCCAGATCTCTACGCATTTCACCGCTACACCTGGAATTCTACCCCCCTCTACGAGACTCAAGCTTGCCAGTATCAGATGCAGTTCCCAGCTTGAGCCCGGGGATTTCACATCTGACTTAACAAACCGCCTGCGTGCGCCTTACGCCCAGTAATTCCGATTAACGCTTGCACCCTCC
+
ABAABFFFFFFFGGGEEFEAFGAEEGGFFFHHGGEFFFGH5GGHGGEHHEEGEE>EGGDHCEDEGHE>EEFHHHGHGGGGHGFHFGGGGEFEGGGHHDCDD@GHHH<CFHFHHHHGGHHGGGGHHHG.<<<GF0<<DCG/<GGC0;CCC:C:G:;;;;GGGF0.:0/;;CFEBA@?DDFGGGGFFFF/;;/FBFB9:.AFFFFFFF=;ADBF.:.;BFDBFFEBFFFFFFFFDADFB.B.9AA;BFF.;D
@M03896:38:000000000-B4D98:1:1102:14713:7980 2:N:0:164
CCTGTTTGCTCCCCACGCTTTCGCACCTGAGCGTCAGTCTTCGTCCAGGGGGCCGCCTTCGCCACCGGTATTCCTCCAGATCTCTACGCATTTCACCGCTACACCTGGAATTCTACCCCCCTCTACGAGACTCCAGCTTGCCAGTATCAGATGCAGTTCCCAGGTTGAGCCCGGGGATTTCACATCTGACTTAACAAACCGCCTGCGTGCGCTTTACGCCCAGTAATTCCGATTAACGCTTGCACCCTCC
+
AABBBFFFFFFFGGGEEFEFFGEEGGGGFFGHGGGEGHGHHHHHGGDHHGEGEEEGGGGHGEEGGHDEEGGHHHHHGFGHHHHHHHHGGEGGHHHHHGDGF@GHHGFFEGGHHHHGHHHGGGGHHGGD.AEHF/<<CGF/CGHC:<GGGGGHB0G0;GGHGH0CC://;FFEG?9DFAFGGFGFFFF/BBFFFFBBF.AECFFFFFBDADCD-;E9F:ABFF?BBFFFFFFAD.AB9AD.9../:BFEFF
@M03896:38:000000000-B4D98:1:1102:4277:8245 2:N:0:164
CCTGTTCGATACCCGCGCTTTCGAGCTTCAGCGTCAGTTACGCTCCCGCCAGCTGCCTTCGCAATCGGGGCTCTTCGTCATATCTACGCATTTCACCGCTACACGACGAGTTCCGCCGGCGTTGCGCGCACTCCAGTGGGGCAGTTCGCGCTGCCGTGCAGACGTTGGGCGCCTACATTTCACAACACGCTTACCTCACGGCCTACGCTCCCTTTACACCCAATAAATCCGGATAACGCCAGGACCTTCC
+
AAA>>FFAAD4AGF2EGEE2FGGEHFEGH5FEDGG2EHHHHAECEEF1AA0EFFCFHHFG1?1BBGA1>>/>?EGHHHGHGFDFGH4?<?EEGHHHH/<CC/GF?/CB/AEGFFADDCCDG-A-.--:DGG@B///90/.-;;./;;9->=BBD.;:@D.9/;99..9-ABBBF.9BB/;999:9A9AABDEAB/BFFA.;BBFFFD<FFDE9BFB//:9DFFB/9//BFD-A.;/;.9@.-.9.A99FF
@M03896:38:000000000-B4D98:1:1102:4293:8255 2:N:0:164
CCTGTTCGATACCCGCGCTTTCGAGCTTCAGCGTCAGTTACGCTCCCGCCAGCTGCCTTCGCAATCGGGGTTCTTCGTCATATCTAAGCATTTCACCGCTACACGACGAGTTCCGCCGGCGTTGCGCGCACTCAAGTGGGGCAGTTCGCGCTGCAGTGCAGACGTTGGGCGCCTACATTTCACAACACGCTTACCTCACGGCCTACGCTCCCTTTAAACCCAATAAATCCGGATAACGCCCGGACCTTCC
+
ABBABFFAAF>@GGAEEEEAFGEGHFEHHFEGFGGEGHGHFAEAEEFBEEEEFHGHHHFHFEB?EG?B>EEEFHGHHGGHHHHGHH4EFBFDDGGHHEEED@GHECB@<BEGGFAAEGCC?<A-<<CDGGGGFF9;999A-;@DBFCEFDDFCDFFBFFBFFF@AEEA-ACFCD.;FBFFFBFFFD.EDFDEDFFFFBE99@DFFFFF.AAABB/;/BB/AEE.B/;BFF.-..ABF?;DF-999@.9FF
@M03896:38:000000000-B4D98:1:1102:7406:8423 2:N:0:164
CCTGTTTGCTCCCCACGCTTTCGCACCTGAGCGTCAGTCTTCGTCCAGGGGGCCGCCTTCGCCACCGGTATTCCTCCAGATCTCTACGCATTTCACCGCTACACCTGGAATTCTACCCCCCTCTACGAGACTCAAGCTTGCCAGTATCAGATGCAGTTCCCAGGTTGAGCCCGGGGATTTCACATCTGACTTAACAAACCGCCTGCGTGCGCTTTACGCCCAGTAATTCCGATTAACGCTTGCACCCTCCG
+
ACCBBFFFFFFFGGGGGFEFFGEEFGGFFGHGGGEEGHHHHHHHGGFHHG0EEEEGGGGHEFDGGHE>EEFHHHHHHFGGHGHHHHHFGEFGHHHHH?CFG@GHHHFFFFGHHHHGHHHGGGGHHHG?FDEHF0/<DG0<CGH::;GGCGBGF0CC:;GHHH0C::/;CFFGFGC?DFGGFBFFFFF/BFFBBBBB;AEEFFFFFFFAFFCD@../F;ACDFE:B//BFFF?.A.BBD@.9A9::FFFFF.
@M03896:38:000000000-B4D98:1:1102:7389:8425 2:N:0:164
CCTGTTTGCTCCCCACGCTTTCGCACCTGAGCGTCAGTCTTCGTCCAGGGGGCCGCCTTCGCCCCCGGTATTCCTCCAGATCTCTACGCATTTCACCGCTACACCTGGAATTCTACCCCCCTCTACGAGACTCAAGCTTGCCAGTATCAGATGCAGTTCCCAGGTTGAGCCCGGGGATTTCACATCTGACTTAACAAACCGCCTGCGTGCGCTTTACGCCCAGTAATTCCGATTAACGCTTGCACCCTCC
+
AAAAAFFCFFFFGGBE2EEFFFAEEEGGBBFGEGGEG5GGHHDGEF?GHF00AE>EEEGHAEE1>E@>>EGGGFHHGBB?GGHHHGHECCDGBGGHHFBC/<FGHHB00FGGHDGFFHHGGGGHHHG?DDDHF</<CGCCGHH0:0C;CCGGF:;;;BF9CFFEB:/;/FFG-@-:-ABFFFFFFFF/99FF/B9;;AEF;BBFFFBAFFBB;.ABB9A=;AA9B///;//;ADDBF.@.;../;9.AEF
@M03896:38:000000000-B4D98:1:1102:19293:8469 2:N:0:164
CCTGTTTGCTCCCCACGCTTTCGCACCTGAGCGTCAGTCTTCGTCCAGGGCGCCGCCTTCGCCACCGGTATTCCTCCAGATCTCTACGCATTTCACCGCTACACCTGGAATTCTACCCCCCTCTACGAGACTCCAGCTTGCCAGTATCAGATGCAGTTCCCAGGTTGAGCCCGGGGATTTCACATCTGACTTAACAAACCGCCTGCGTGCGCTTTACGCCCAGTAATTCCGATTAACGCCTGCACCCTCC
+
ABAAAFFBFFFFGGBEAAEAAFEEEFGHFBFFEGG?EHGHFHHHGG?BF11AAEEEGGFF1E?BEFE/>EFGEDGHH?G3FFGHGFG?EEGGHHHHG/BCC??FCGB02?FHHFFFHGHDGGGC<GFD.<C<C/<<CG0<<G=<<<DGF00CF0CC:CGHHH0;:://;GGGA9;--;FGFFGFFGG00CBF:B99/9EECADDEFADFF;B@.E/F.;>BD9BB//;BFFFDDD//;--99;99BD.AD
@M03896:38:000000000-B4D98:1:1102:21986:9111 2:N:0:164
CCTGTTTGCTCCCCACGCTTTCGCACCTGAGCGTCAGTCTTCGTCCAGGGGGCCGCCTTCGCCACCGGTATTCCTCCAGATCTCTACGCATTTCACCGCTACACCTGGAATTCTACCCCCCTCTACGAGACTCAAGCTTGCCAGTATCAGATGCAGTTCCCAGGTTGAGCCCGGGGATTTCACATCTGACTTAACAAACCGCCTGCGTGCGCTTTACGCCCAGTACTTCCGATTAACGCTTGCACCCTCC
+
ABBAAFFFFFFFGGFGAEEFFGEEGGGG3FGGEGEEEFHHHHHHGGEHG?EGEEEGGGGHGEEGGHEEEEGHHGHHGFGGHGHHHHHGGEFGHHGHHGDGFCGHHHGFFGHHHHHGGHHGGGGHGHGDAEGHC<G<DGG/CHHCCCGGGFCGC0CC;GHHGHBC/B9CFFBAD??D?DFGFBFFBFF//BFFFFFFF.AEFA=DEFF.AD;B9;AFF?D;D?.://;BFFFDDDB/B.@.9A;;;:D?EA
@M03896:38:000000000-B4D98:1:1102:21996:9129 2:N:0:164
CCTGTTTGCTCCCCACGCTTTCGCACCTGAGCGTCAGTCTTCGTCCAGGGGGCCGCCTTCGCCACCGGTATTCCTCCAGATCTCTACGCATTTCACCGCTACACCTGGAATTCTACCCCCCTCTACGAGACTCAAGCTTGCCAGTATCAGATGCAGTTCCCAGGTTGAGCCCGGGGATTTCACATCTGACTTAACAAACCGCCTGCGTGCGCTTTACGCCCAGTCATTCCGATTAACGCTTGCCCCCTCC
+
ABBBBFFFFFFFGGGGEEEAFGEEFGGGEFHFEEEEFHGFFHGHFGGHGD?GEE>EGGGHAEEEEH?>>EGHGHHHGBGGHGHHHHHFEEEDHHGHHFDDD@FHHHFGEGGHGHFFHHHGGGGHHHG<.<<DG0/<DGF/CGD0:;CCC:0C0;:<;CCGHH0./99/:CFG@C-9-.CFF0FFFFF/;BFFB/:;FFEFDFFFEF=;9A>D-..;F:9@F.A;/99BBF;.99DFB.;9..9/9AD9A;
@M03896:38:000000000-B4D98:1:1102:15639:9646 2:N:0:164
CCTGTTTGCTCCCCACGCTTTCGCACCTGAGCGTCAGTCTTCGTCCAGGGGGCCGCCTTCGCCACCGGTATTCCTCCAGATCTCTACGCATTTCACCGCTACACCTGGAATTCTACCCCCCTCTACGAGACTCCAGCTTGCCAGTATCAGATGCAGTTCCCAGGTTGAGCCCGGGGATTTCACATCTCACTTAACAAACCGCCTGCGTGCGCTTTACGCCCAGTACTTCCGATTACCGCTTGCACCCTCC
+
BBBBBFFFFFFFGGGGEEACFGAEEGGGB3GHGGEEEFFGFHGHEEEGG??EAE>EFGEHEEEEFH1/>>FHHHHHG2FBGGFHBGGFEEGGGGGHHDD@B@2GHBC<GCDFHFBGHHHGGGGHHGG..<<DH/C<CGF/<GH:0=:CC:0;C:C;;CCHHH0:/9//9=FE?A-@-9:FFCF0FFF//;BBB/;;/.AEFFFFEA@:9A-;@..;F.99@DA/;/FBFFADF.9//.;-;.9/;BFAEF
@M03896:38:000000000-B4D98:1:1102:15624:9656 2:N:0:164
CCTGTTTGCTCCCCACGCTTTCGCACCTGAGCGTCAGTCTTCGTCCAGGGGGCCGCCTTCGCCACCGGTATTCCTCCAGATCTCTACGCATTTCACCGCTACACCTGGAATTCTACCCCCCTCTACGAGACTCAAGCTTGCCAGTATCAGATGCAGTTCCCAGGTTGAGCCCGGCGATTTCACATCTGACTTAACAAACCGCCTGCGTGCGCTTTACGCCCAGTAATTCCGATTAACGCCTGCACCCTCC
+
BBBABFFFFFFFGGGGEEEEFGAEEGGGAAFHGGEAFFFGGHHHEEDHHFGGEE>EGGEHAEEDGHA>EEFGHGFHHB?BFGGHHGHGFEE?GHDHHDDG?@FHHGCE2GGHHFGHHGHGGGGHHHGA.<AGF<C<DGD/CGF0::CCGFHHF0C;<:GHHH0.:0/9;BBA?--9:9AFFFFBFFB/;BFFB9B/BAEF-@BFEF-.;9-;-;.9B;.9@DE/99/:BBF.A..BB.@-:.9.9;9..A
@M03896:38:000000000-B4D98:1:1102:28306:9715 2:N:0:164
CCTGTTTGCTCCCCACGCTTTCGCACCTGAGCGTCAGTCTTCGTCCAGGGGGCCGCCTTCGCCACCGGTATTCCTCCAGATCTCTACGCATTTCACCGCTACACCTGGAATTCTACCCCCCTCTACGAGACTCAAGCTTGCCAGTATCAGATGCAGTTCCCAGGTTGAGCCCGGGGATTTCACATCTGACTTAACAAACCGCCTGCGTGCGCTTTACGCCCAGTACTTCCGATTAACGCTTGCACCCTCC
+
BBBBBFFFFFFFGGGGEFEEFGEEDFGFCFHHGGEFGFGH5FGGFEEHHC0EEEEEGGGHEEDEGHEE>EFHHHHHHEFFHHHHHHHGGFGGHHHHHGBBC@FGHFFAGHHHHHHFFCHGGGGHHHGA.CEHF<<<DGB/CGHG:0GCCCFHFCC;;CGGHHB.:0:/9CCEBF:-@AFGFBFFFFB/;BFBFBFFB.AFFFFFFED..A9@;;./:;D=DDF/F/;FFFFD.9DBFFFA.AA;BFDEED
@M03896:38:000000000-B4D98:1:1102:13670:10281 2:N:0:164
CCTGTTTGCTCCCCACGCTTTCGCACCTGAGCGTCAGTCTTCGTCCAGGGGGCCGCCTTCGCCACCGGTATTCCTCCAGATCTCTACGCATTTCACCGCTACACCTGGAATTCTACCCCCCTCTACGAGACTCCAGCTTGCCAGTATCAGATGCAGTTCCCAGGTTGAGCCCGGGGATTTCACATCTGACTTAACAAACCGCCTGCGTGCGCTTTACGCCCAGTAATTCCGATTAACGCTTGCACCCTCC
+
ABAAAFFFFFFFFGFGEEE2AFEEDGGGH3EFAEEEEHHDBAG2E11GHC?EEEEEEFGHCEDEEFE/>EEHGFHHFFGFGGHHHGGFEEAFGHHHHDCGGCHGGGF02?GHHGHFGHHGGGGC1GFD?.<0<</<<00/<CD00<<;<:0<CHB:CGGGHH0.;09/;CFF-A?--;:FF0F;BFB/9BFF/BBBBFFFFADFEF=DFD-B-..9F;.BA?./://BFFFD..9/9DD...;/:9DEFF
@M03896:38:000000000-B4D98:1:1102:15601:10620 2:N:0:164
CCTGTTTGCTCCCCACGCTTTCGTGCCTCAGTGTCAGTTTCAGTCCAGTAAGCCGCCTTCGCCACTGATGTTCCTCCTAATATCTACGCATTTCACCGCTACACTAGGAATTCCGCTTACCTCTCCTGCACTCCAGTCTGACAGTTTCAAAAGCAGTCCCAGAGTTAAGCCCTGGGTTTTCACTTCTGACTTGCCATACCACCTACGCACCCTTTACACCCAGTAATTCCGGATAACGCTTGCCCCCTAC
+
ABBABFFFFFFFGGGEEFFEGGGHGGHHHFHHGHFFHHHHHHHHGHFHHHEGHHFFGGEHFEFEGHH3FFFGHHHHHHHHGHHHHHHGGGGGHHHHHFEGGCHGEGGGBDGHHHHGGGGHHHHFHHHHHGHHGFFFGGF>@FGF<FGHFGBFHFFGFCGHFB/F??1@FFGFGFGC>FAFHFHFHHH<<DFFGH<==GFHF0CGHHA@.ADFEFBCF;CFDEGBFFFFGGF?A.;;BAAA..AFFFFFEF
@M03896:38:000000000-B4D98:1:1102:10154:11687 2:N:0:164
CCTGTTTGCTCCCCACGCTTTCGCACCTGAGCGTCAGTCTTCGTCCAGGGGGCCGCCTTCGCCACCGGTATTCCTCCAGATCTCTACGCATTTCACCGCTACACCTGGAATTCTACCCCCCTCTACGAGACTCAAGCTTGCCAGTATCAGATGCAGTTCCCAGGTTGAGCCCGGGGATTTCACATCTGACTTAACAAACCGCCTGCGTGCGCTTTACGCCCAGTACTTCCGATTAACGCTTGCACCCTCC
+
ABBABFFFFFFFGGFG?EEAFGAEEGGH3BGGEFEAEHFGGHDHEE1GGDEAAEEEGGFHAEGAEHEEEEFHGHHHH2BEGGFGHGHEFEFGDGFHHCBC/@GHGG<0B2?FGFFFGHHGGGGGHHF...<DC<C0DCF<<CG00::;;:0CC::0;CGGHE0.:9/;99FG-9;9-.CCF;F;FF//9;BF//9//.:9=DFF?A-9.;-;-:A//;.@BA.;9/9/FFD..99/B.-.9.;/;/:AED
@M03896:38:000000000-B4D98:1:1102:10132:11690 2:N:0:164
CCTGTTTGCTCCCCACGCTTTCGCACCTGAGCGTCAGTCTTCGTCCAGGGGGCCGCCTTCGCCACCGGTATTCCTCCAGATCTCTACGCATTTCACCGCTACACCTGGAATTCTACCCCCCTCTACGAGACTCAAGCTTGCCAGTATCAGATGCAGTTCCCAGGTTGAGCCCGGGGATTTCACATCTGACTTAACAAACCGCCTGCGTGCGCTTTACGCCCAGTAATTCCGCTTAACGCTTGCACCCTCC
+
BBBBBFFFFFFFGGGEEEGFFGEEFGGHBGHHGGEEEFFHFHHHEEDGFF0EEEEFGGGHEEFFGHEE>EGHHHGHGFGHHHHHHHHGGEGGHGGHHFCGDCHHHHEG2GHGHHHFHHHGGGGHGFFC.<CHF0C<DHD<CGF:0;CGGGCHH:CCCGGGHHHA:9C9FGFEA?ADBDFGGFG;FFF9BFFFFFBBBFEFFFFDEFFDFFB@;9.BFADFFFFBFEFFFF/.99ABB.@....;BFFE?F
@M03896:38:000000000-B4D98:1:1102:10148:11705 2:N:0:164
CCTGTTTGCTCCCCACGCTTTCGCACCTGAGCGTCAGTCTTCGTCCAGGGGGCCGCCTTCGCCACCGGTATTCCTCCAGATCTCTACGCATTTCACCGCTACACCTGGAATTCTACCCCCCTCTACGAGACTCAAGCTTGCCAGTATCAGATGCAGTTCCCAGGTTGAGCCCGGGGCTTTCACATCTGACTTAACAAACCGCCTGCGTGCGCTTTACGCCCAGTACTTCCGATTAACGCTTGCACCCTCC
+
ABBABFFFFFFFGGGF2EEFFGEEEGGHA3GHGGEAGHGHFHHHFFGHGCECAEEFGGGHGEFEGHE/EEFGHHHHHEGGGHHHHGHFG<FGFHHHHDFGC@FHHGF0GCGHGFGFHHHGGGGHFHFA..<GC0/<DCD<CG=:0<;GCC;:C::CCGGGGHF.:9//;CFE9B---;AFFGF/FFF//:99;BF//.AAFFFDAF@.;A@BB.;9B;AAF?FF/;9FFF..9;;/B.@.;.:/9FFEFF
@M03896:38:000000000-B4D98:1:1102:10130:11708 2:N:0:164
CCTGTTTGCTCCCCACGCTTTCGCACCTGAGCGTCAGTCTTCGTCCAGGGGGCCGCCTTCGCCACCGGTATTCCTCCAGATCTCTACGCATTTCACCGCTACACCTGGAATTCTACCCCCCTCTACGAGACTCAAGCTTGCCAGTATCAGATGCAGTTCCCAGGTTGAGCCCGGGGATTTCACATCTGACTTAACAAACCGCCTGCGTGCGCTTTACGCCCAGTAATTCCGATTAACGCTTGCACCCTCCG
+
ABAAAFFFFFFFGGGGEFFFGGEFGGGHFEGGEGEAEFGHGHHGGDEGHG?EEE@EGFGHEEEEGHE@EEGGHHBHH?GFGGHHHHHGGEFGFHHHHDCGGCGHHHEFCGGHHHHFHHHGGGGHGHGE.EAGG<C<DHFGCHF0GGGHHGHHH0C;<;GHHHGE/09;FF/EBA@-BDFGGGGGFFF;:BFFF/999.AECFFFEF-9ADFF-D.9F?A;DDE:FFFFFFFDDF?BF?DDE../;;DFED.
@M03896:38:000000000-B4D98:1:1102:25193:11824 2:N:0:164
CCTGTTTGCTCCCCACGCTTTCGCACCTGAGCGTCAGTCTTCGTCCAGGGGGCCGCCTTCGCCACCGGTATTCCTCCAGATCTCTACGCATTTCACCGCTACACCTGGAATTCTACCCCCCTCTACGAGACTCAAGCTTGCCAGTATCAGATGCAGTTCCCAGGTTGAGCCCGGGGATTTCACATCTGACTTAACAAACCGCCTGCGCGCGCTTTACGCCCAGTAATTCCGATTAACGCTTGCACCCTCC
+
AAA?AFFFFFFFGGGG?AAFFGEEEGGFFGFGGGFEGGHHFHHHGGGHHD0EAEEFGGGHHEEEGHE/>EFHHGHHGFGGHFHHHHHGGEGGDGGHHFC@C@FGFGC022FGGHGFHHHGGGGHEHF..<<GC<C<DG0/<GD0;0CC0;:CHCCC:CGFHH0:;0;/:FFG?--9-;CFC0F;FFF/;BFB;/BB/AEECAFFEF@-99-;9.9:BA9@BD.:/;9:FFBD?A.9F.;.;.9/;;DEFF
@M03896:38:000000000-B4D98:1:1102:25168:11825 2:N:0:164
CCTGTTTGCTCCCCACGCTTTCGCACCTGAGCGTCAGTCTTCGTCCAGGGGGCCGCCTTCGCCACCGGTATTCCTCCAGATCTCTACGCATTTCACCGCTACACCTGGAATTCTACCCCCCTCTACGAGACTCAAGCTTGCCAGTATCAGATGCAGTTCCCAGGTTGAGCCCGGGGATTTCACATCTGACTTAACAAACCGCCTGCGTGCGCTTTACGCCCAGTAATTCCGATTAACGCTTGCACCCTCC
+
ABBAAFFFFFFFFEFG?EEFFGEEEGGF3FGFEEEED5FHFHGHGEEFHGCAAE>EFEGHGEFEGHE/>EFHHHHHGFFBGFGFFGHFEEGFFGGHHCCD@@GHHF20FFGHHHHFFHHGGGGHHGF..<CGCCF<<G<<CGGCC0CC0;<GG::C:;GHHFB.:09/;BFGDB?D?:FFFBFFBFF/9BFFB/9B/.AA-@BFFF=.;9=@@9.9BA9=B../;/9BFF/.;ADFFFF.9.;/;;AFFD
@M03896:38:000000000-B4D98:1:1102:25184:11841 2:N:0:164
CCTGTTTGCTCCCCACGCTTTCGCACCTGAGCGTCAGTCTTCGTCCAGGGGGCCGCCTTCGCCACCGGTATTCCTCCAGATCTCTACGCATTTCACCGCTACACCTGGAATTCTACCCCCCTCTACGAGACTCAAGCTTGCCAGTATCAGATGCAGTTCCCAGGTTGAGCCCGGGGATTTCACATCTGACTTAACAAACCGCCTGCGTGCGCTTTACGCCCAGCACTTCCGATTCACGCTTGCCCCCTCC
+
ABBAAFFFFFFFGGFFEEEFFGEEDGGF3CGGFEEFGFGFFHHHFEAGHFGGAEEGGGGHAEEEEHAEEEFHHHHHHBGFHGFHHGHFEEDF2GGGHCBD/@DGHFGCBBGHGGHFFHHGGGGHHHFA.CCHF0<<DG0/<CD0:0;;;;0GF0C;:;CFHFB./9//;BFE@@-;-;BFFBFCFFF/9B/BBFB;/.AFCFFFFF-.DA;@;.9:9..9BDF...99FFA.9;/B/9;..../:9@-:D
@M03896:38:000000000-B4D98:1:1102:4664:12208 2:N:0:164
CCTGTTTGCTACCCACACTTTCGAGCCTCAGCGTCAGTTGGTGCCCAGTAGGCCGCCTTCGCCACTGGTGCTCCTCCCGATATCTACGCATTCCACCGCTACACCGGGAATTCCGCCTACCTCTGCACTACTCAAGAAAAACAGTTTTGAAAGCCGTTCCTGGGCTGAGCCCATGGATTTCACTTCCAACTTGTCTTCCCGCCTGCGCTCCCTTTACACCCAGTAATTCCTGACAACGCTTCTCACCTAC
+
AAA?ABFFFFFFGFFECEAABFAC0EEFGFHHAGEEAFD1BEAD00FFFG11BF/AEEFHGEGGGF@01B1BEGHHEFG/>E@FGHF?EEFEGGHGH/>/<<FGHECCGCG1G10?C/EHHFHF1F1F1F<FC111100<<A.0=1>D0.=00<.<.<C/=</..:...;:C:G:/:C09CFFFFG00;BBB0;;FFB99.AAG?FA@@FFFF/FFF/999-;://99FF/;/9//;-;99-//9:;F/B
@M03896:38:000000000-B4D98:1:1102:4676:12223 2:N:0:164
CCTGTTTGCTACCCACACTTTCGAGCCTCAGCGTCAGTTCGTGCCCAGTACGCCGCCTTCGCCACTGCTGTTCCTCCCGATATCTACGCATTCCACCGCTACACCGGGAATTCCGCCTACCTCTTCACTACTCCACTAAAACAGTTTTGAACGCCGTTCCTGGGTTGTGCCCATGGATTTCACTTCCCACTTCTCTTCCCGCCTGCGCTCCCTTTACACCCAGTACTTCCGGACAACGCCTGTCCCCTAC
+
>A>>AFF1DFFFGFBEAAF1BGEAFEGFF1FCEFE0BDF2/BFFCAF/A11AAE/EEGGFCEEEE1111B1B@FDFF/?/E/EB@@F/EEEEHFFFF/>EE?EFC////<?1F>0?A//?F1DD1F1F11F1<1<0101>1>.01>=1..00.<--;:CC:C:./:-.9;C;;9;/0009CFF;FF0/09.000;0000;B?@-9----;AEF/;99/9/;--://99B/---9--:99---///;;B-A
@M03896:38:000000000-B4D98:1:1102:22319:13519 2:N:0:164
CCTGTTTGCTACCCATGCTTTCGAGCCTCAGCGTCAGTTGGTGCCCAGTAGGTCGCCTTCGCCACTGGTGTTCCTCCCGATATCTACGCATTCCACCGCTACACCGGGAATTCCACCTACCTCTGCACTACTCAAGGCCAGCAGTTTTGAGAGCAATTTATGGGTTGAGCCCATAGTTTTCACTTCCAACTTGCCGGTCCGCCTGCGCTCCCTTTACACCCAGTACTTCCGGACAACGCTTGCACCCTAC
+
BBBBBFFFFFFFCFBGAFGFEGEFHGGHHBHGGGDEEGDG3EFHHHGHFDDEGDAEEFGHAEFFGHFFDGEEFGHHFEGB@EEGHHGFC?EGHHFHHDFGGCHFGEE<<<FHHHHFHHFHFBGBFF>GFHGHG1G<1?FG/FGC1<FG0F..<.>>DGDGDH/.C<-</0<CAGFF;;CGGGGHGH000;CCC0=--9;-A-A?A?CCFFDE;B/9///:9../999;FFD-.-9.;-;:9EE/9:A?FF
@M03896:38:000000000-B4D98:1:1102:22332:13532 2:N:0:164
CCTGTTTGCTACCCATGCTTTCGAGCCTCAGCGTCAGTTGGTGCCCAGTAGGTCGCCTTCGCCACTGGTGTTCCTCCCGATATCTACGCATTCCACCGCTACACCGGGAATTCCACCTACCTCTGCACTACTCAAGGCCAGCAGTTTTGAAAGCAATTTATGGGTTGAGCCCATAGTTTTCACTTCCAACTTGCCGGTCCGCCTGCGCTCCCTTTACACCCAGTAATTCCGGACAACGCTTGCACCCTAC
+
ABBABFFFFFFFGGGGFFFAFGEEGEGHHHHHGGFEEHHF3EGHHHGHGFHFHDAEEGGHHEGGGHAFFGHEHHHHHGGGGGGHHHHFEEGGHHHHHFEGFCFGHE/>@DHHHHGGHGGHHHHHGHFGFGGHH1G1<??G?FHCGDGGFAGHFFGHEGFGFHBCG<<<<GCECHB;<C0CGGHHHHH0GHFFCG;;;ADGD?EDEFDFGGDFFFFFF9BBDEF/BFFFFFB-999;A9@9.EA/;9AFFF
@M03896:38:000000000-B4D98:1:1102:23328:13762 2:N:0:164
CCTGTTTGCTCCCCACGCTTTCGCACCTGAGCGTCAGTCTTCGTCCAGGGGGCCGCCTTCGCCACCGGTATTCCTCCAGATCTCTACGCATTTCACCGCTACACCTGGAATTCTACCCCCCTCTACGAGACTCAAGCTTGCCAGTATCAGATGCAGTTCCCAGGTTGAGCCCGGGGATTTCACATCTGACTTAACAAACCGCCTGCGTGCGCTTTACGCCCAGTACTTCCGATTAACGCTTGCACCCTCC
+
ABAABFFFFFFFGGGGAEEEFGDEEFGHFBGGGEE2EHGHHHHHEFEHHCEEFEEFGGGHEEDEGHE/EEFGHGHHGGF3FGHHHHHGGEEGHHHHHFCFCCGHFG<?BFGGHHHGHHHGGGGHHHFA<EAGC0/<GHB<CGG0:C;G:CFGB0CCCCGGHG:./099;FGFBD?@-;CFF0FCFFF/;BBF//BBF?FFFFFFAF>9DFCDB.ABFED;DF.99/BBFF9.99;BB.;.:.;;BFDEEF
@M03896:38:000000000-B4D98:1:1102:23311:13763 2:N:0:164
CCTGTTTGCTCCCCACGCTTTCGCACCTGAGCGTCAGTCTTCGTCCAGGGGGCCGCCTTCGCCACCGGTATTCCTCCAGATCTCTACGCATTTCACCGCTACACCTGGAATTCTACCCCCCTCTACGACACTCAAGCTTGCCAGTCTCAGATGCAGTTCCCAGGTTGAGCCCGGGGATTTCACATCTGACTTAACAAACCGCCCGCGTGCGCTTTACGCCCAGTAATTCCGATTACCCCTTGCCCCCTCC
+
AAA3AFBCFFFFGGGE2EEAFGAEEGGHBBFFEEE2ABFHFHFGD1E3F100AE0EEEGHGEEAFH1>>EFHGHHHGFFGGGHHHDFFCAEEBF?FF?BBB<1FHF0?<?FCGGBGHHHGGGGHGHF<.<<GG/<0<<D<CGG0:0;<C0;:;:C00;CGHF0;/0//9CFE:-9-9.CBFBFFBBF/9;FFBB:;9.:E@BB--9-99A=B-.9/;..9;D.////;BFB.9AD///;..9;/9;@?DA
@M03896:38:000000000-B4D98:1:1102:22621:13967 2:N:0:164
CCTGTTTGCTCCCCACACTTTCGCGCCTCAGCGTCAGTTACTGTCCAGCAAATCGCCTTCGCCACTGGTGTTCTTCCTAATATCTACGCATTTCACCGCTACACTAGGAGTTCCATTTGCCTCTCCAGCACTCAAGAACTACAGTTTCAAATGCAGGCTATGAGTTGAGCCCATAGTTTTCACATCTGACTTGCAGTCCCGCCTACACGCCCTTTACACCCAGTAAATCCGGATAACGCTTGCTCCCTACG
+
ABAABFFFFFFFGGBECEG5BGGGFGGGG3BGAFF2EGHHHHHAFFGHHB2FHG1BEEEHEEEEEHF2521BGHHHHHHHHH4GDHHFEEEEHHHHHGEGGCHGFF33FBGHHHFFFHHGHHHFHHHFGFHFF2B22FFGFGFC2FHF@FFHHHGFADGF1GFBF<<1FF<F<CG1FDFGGHHHHGG0<DHB<DGBGHBG?ADGFFFF.AADAGBFGFBBA..9;0;09/9-9ADBF.B...;99:EFFF.
@M03896:38:000000000-B4D98:1:1102:3912:14183 2:N:0:164
CCTGTTTGCTCCCCACGCTTTCGTGCCTCAGTGTCAGTTTCAGTCCAGTAAGCCGCCTTCGCCACTGATGTTCCTCCTAATATCTACGCATTTCACCGCTACACTAGGAATTCCGCTTACCTCTCCTGCACTCCAGTCTGACAGTTTCAAAAGCAGTCCCAGAGTTAAGCCCTGGGTTTTCACTTCTGACTTGCCATACCACCTACGCACCCTTTACACCCAGTAATTCCGGATAACGCTTGCCCCCTAC
+
ABBAAFFFFFFFGGGFAEEFFGEEFFHHHHHHHHFGGGGHHGHHHHGGFGDGGHAEGGGHAEEEEGC3FAFGHHHHHHHHHHHHHHHFCFGGHHGGHEEGGFHHFHHFCGHHHHGGEGGHHBGGHHHGHHHGGFH?BF?@FGG2DDGHDHHFH@FFGFHFFFAF<<1@1FFFGA.<FFAGHBGDGHH0DGGFDFGGGHGFHCEFHHACDDGGEFFFGFFFDG.9CBFFGGG-9..;FDB9..;;FEFAEF
@M03896:38:000000000-B4D98:1:1102:15867:14344 2:N:0:164
CCTGTTTGCTCCCCTAGCTTTCGCACTTCAGCGTCAGTTTCTGTCCAGTGAGTTATCTTCATCATCGGCATTCCTACACATATCTACGAATTTCACCTCTACTCGTGTAGTTCCACCCACCTTTCCAGTACTCTAGTTCAACAGTTTTGTAGGCAAGCCTATGGTTGAGCCACAGGTTTTCACCTTCAACTTGTCTTACCGCCTAGATGCCCCTTAAGCCCAATACTTCCGGCTAACGCTCGCAACATACG
+
ABB@AFFFFFDFFAFGFFEEBBBEAECHFEGHGEA2AADGGHFFFF5A5BA3ADGHHEGHDGGFDHFEEEFHHHFHGFHFFHHHH5G?EFEHHHHHHHG3@EGEE?G1FFGHHHGHHGGGGGHHHHFFBDGHHHF34BFFFFF2FDFHEGEGF220??FFC2FFDG/@2GF0FA0F1?FFGGGHFFHFBFDGF1>FDGHBECG?./0000:/.::/:0;CG.:CC/<FFFD--;C0;ABA.9--;9.9/;.
@M03896:38:000000000-B4D98:1:1102:4487:14490 2:N:0:164
CCTGTTTGCTCCCCACGCTTTCGCACCTGAGCGTCAGTCTTCGTCCAGGGGGCCGCCTTCGCCACCGGTATTCCTCCAGATCTCTACGCATTTCACCGCTACACCTGGAATTCTACCCCCCTCTACGAGACTCAATCTTGCCAGTATCAGATGCAGTTCCCAGGTTGAGCCCGGGGATTTCACATCTCACTTAACAAACCGCCTGCGTGCGCTTTACGCCCAGTACTTCCGCTTAACGCTTGCACCCTCC
+
ABAAAFFCFFFFGGFGEFFAFGGEFGGHH3FFEFE2EHFDDHDGEECCHD0AAEEGGGGHAEDEFG1/>EFHFFFHF?3?FGHGHHGFEEDEHFHHHABDCCGGGHE00?FHGFFFFHHGCCDG1GFD.<C<00<0==0=DGG000<G::0CGCC;;CGFGG:.:099CFBA-:;--;;CBFFCFGF/;BFFF/B999AEB-=DAA-;AA=@-AEBFAABB?.9;/;BFB9.9.ABB.@.9A;/;FDEEF
@M03896:38:000000000-B4D98:1:1102:4504:14501 2:N:0:164
CCTGTTTGCTCCCCACGCTTTCGCACCTGAGCGTCAGTCTTCGTCCAGGGGGCCGCCTTCGCCACCGGTATTCCTCCAGATCTCTACGCATTTCACCGCTACACCTGGAATTCTACCCCCCTCTACGAGACTCAAGCTTGCCAGTATCAGATGCAGTTCCCAGGTTGAGCCCGGGGATTTCACATCTGACTTAACAAACCGCCTGCGTGCGCTTTACGCCCAGTAATTCCGATTAACGCCTGCACCCTCC
+
ABB?AFFFFFFFGGFGEEEEFGEEEGGGGGFHGGF2EHGHFHCGEAEFG1ECEE>EEEFH1EDEEHE>EEGHHHHHGFG3FFGGG4GFE??EHFFGFCDFC@DGHHHG2FFGHHGFHHEGGGDF<GF<.<<DC0/<DG0<<CG000;CC;CGHBFC;GGFHH0.:0/;/FFFB?-9-9CFFBFFFFF/9BBFB9;99.:EA=FFFFFFFA-;9.9BF:.@BAFB//FFFFF?.9.9B9@-;.;.;FFFFF
@M03896:38:000000000-B4D98:1:1102:27094:14585 2:N:0:164
CCTGTTTGCTCCCCACGCTTTCGCACCTGAGCGTCAGTCTTCGTCCAGGGGGCCGCCTTCGCCACCGGTATTCCTCCAGATCTCTACGCATTTCACCGCTACACCTGGAATTCTACCCCCCTCTACGAGACTCAAGCTTGCCAGTATCAGATGCAGTTCCCAGGTTGAGCCCGGGGCTTTCACATCTGACTTAACAAACCGCCTGCGTGCGCTTTACGCCCAGTACTTCCGATTAACGCTTGCCCCCTCC
+
BBBBBFFFFFFFGGGFEFGCFGAEDGGHCAFFEEEEEHGHGFGHFEAGH?ECEEEEEGEHEEC1?G?/EEFGGGFHF?3BFGHFH4GFCEEGFHFFHCBF/@<GGCC0FFGHGHGGGHHGGCGHDGE..<EGC0/0<GB/CGF000;;0:0;CCCGCCGGHB0.:://:BBA--BC-;A/FFF:FFF9/;/;9/;;BF;9--@.9.@9DB-9-.9/9.99;../;9BFFB?.999FB.9.9A9/9AD-A;
@M03896:38:000000000-B4D98:1:1102:27074:14587 2:N:0:164
CCTGTTTGCTCCCCACGCTTTCGCACCTGAGCGTCAGTCTTCGTCCAGGGGGCCGCCTTCGCCACCGGTATTCCTCCAGATCTCTACGCATTTCACCGCTACACCTGGAATTCTACCCCCCTCTACGAGACTCAAGCTTGCCAGTATCAGATGCAGTTCCCAGGTTGAGCCCGGGGATTTCACATCTGACTTAACAAACCGCCTGCGTGCGCTTTACGCCCAGTCATTCCGATTAACGCTTGCACCCTCC
+
ABBBBFFFFFFFGGGEAEEAAFAE?EGG3BGFEEFGGGGHFHEHEEEGHC0AAE>EGFGGGEEEFH?/>EFHHHFHHE?FGFFGHFHFG/EEFFBFH?CBC<FGHFC?2FFHGHGFHHHGGGDG<GF<.<CG<0/<<GB/CCG00;;;C;CG0::<;;CGHHE./9/;;;CE@A---9;FFBFFFFF9BFFFBB9BB9AE@ACFE?-:;;-;;..9FA9@@?AF/:BFFFF?.9DFF.9.:../9BDEEF
@M03896:38:000000000-B4D98:1:1102:27020:14600 2:N:0:164
CCTGTTTGCTCCCCACGCTTTCGCACCTGAGCGTCAGTCTTCGTCCAGGGGGCCGCCTTCGCCACCGGTATTCCTCCAGATCTCTACGCATTTCACCGCTACACCTGGAATTCTACCCCCCTCTACGAGACTCAAGCTTGCCAGTATCAGATGCAGTTCCCAGGTTGAGCCCGGGGATTTCACATCTGACTTAACAAACCGCCTGCGTGCGCTTTACGCCCAGTAATTCCGATTAACGCTTGCACCCTCC
+
BBBBBFFFFFFFGGGEAEACFGEFGGGHFBGHFGEEEHGHFFFFEDEHHGEEEEEGGGGHGEDEFHE?EEFHHHEFFFF3FB?GH4FEGEFGHHFGHFCC/BFHHGBCH2GFHGBFGHGGGGGHGHG.><<GF0<0DGH/<GGC:0;CGB0C0CGFGGHHGGFC:99;CFFFFG?@-9FGGEFFFFF/9FFBBF9;9FEEF;BFFFA9AD;=9A.9FAD-@?.:FFFFFFBFDD.;B?9.AE:/;:A.AD
@M03896:38:000000000-B4D98:1:1102:7098:14692 2:N:0:164
CCTGTTTGCTCCCCACGCTTTCGTGCCTCAGTGTCAGTTTCAGTCCAGTAAGCCGCCTTCGCCACTGATGTTCCTCCTAATATCTACGCATTTCACCGCTACACTAGGAATTCCGCTTACCTCTCCTGCACTCCAGTCTGACAGTTTCAAAAGCAGTCCCAGAGTTAAGCCCTGGGTTTTCACTTCTGACTTGCCATACCACCTACGCACCCTTTACACCCAGTAATTCCGCATAACGCCTGCCCCCTAC
+
ABBAAFFFFFFFGGGEEEEFFGEGFFHHHHHHHHGFHHHHHHHHHGFGGHFFGHEFGGGHEEDEEHFDEDFFGHHHHHHHHHHHHGFB?EEFHHHHHFEEEEDHGHFCCGHHHHFFFGGHHFHHHHHCFFHHFFFB?B322@F2@>FH2FF2C@F?FFHHG?/??<1<?FGEGCFFHCEFHFHFHHH=0DDD<BGD0GHFHFGHHG.ADFGGA/CCF0;9AE.:CBF0BF/.-:90C.;-.9.9EFFAFF
@M03896:38:000000000-B4D98:1:1102:7088:14713 2:N:0:164
CCTGTTTGCTCCCCACGCTTTCGTGCCTCAGTGTCAGTTTCAGTCCAGTAAGCCGCCTTCGCCACTGATGTTCCTCCTAATATCTACGCATTTCACCGCTACACTAGGAATTCCGCTTACCTCTCCTGCACTCCAGTCTGACAGTTTCAAAAGCAGTCCCAGAGTTAAGCCCTGGGTTTTCACTTCTGACTTGCCATACCACCTACGCACCCTTTACACCCAGTACTTCCGGATAACGCTTGCCCCCTAC
+
ABBBAFFFFFFFGGGGEEEAFGDFEFHHHHHHGHHHHFGHHHHHHHFGGG5FGHEGGGGHAEDEEHEF5EFFGGHHHHHHHHHHHHGFEEEGHHHHHEEGGCGHHHGGBGHHHHHEEGGHHGHHHHHGHHHHHFH2BFF@2FGC<>GGF@GFHFGHGFHHHF/??@G?FGGHGHHEG<DFHFHGHHH=<GDF<FGDGGGHHBFFHFACFGGGGBF0B0BFEE.9F09CFFA-9AEFFACD.9AFFEFFFF
@M03896:38:000000000-B4D98:1:1102:8194:15442 2:N:0:164
CCTGTTTGCTCCCCACGCTTTCGTGCCTCAACGTCAGATATAGTTTGGTAAGCTGCCTTCGCAATCGGTGTTCTGTATGATCTCTAAGCATTTCACCGCTACACCATACATTCCGCCTACCGCAACTACTCTCTAGCTCAACAGTATTAGAGGCACGTTCAGGGTTGAGCCCCGAAATTTCACCTCTAACTTATCACACCACCTACGCACCCTTTAAACCCAATAAATCCGTATAACGCTTGAATCCTCC
+
ABBBBFFCFFFFGGFEEFEFFGGHGGHHH3GGEHEF?HGHHHHHHHHGGFFHGFFGHHHHEE1EEGFAA?FEGHHHHHGHHHHHHHFHFGHHHHGHHEEFFEFHHHHHHGHHHGHGGGGHHGEG/BFFGGHHCDD>FHF@@FGC2@HFF2110??G/GFGGH10><-><<GFGFCC-<=GGGHHHHGCFHGHGFHF00:EHCGGGGECDCGG.BF0;9:;DE.90:9;BFD..;/;/.:.9../;BFFFF
@M03896:38:000000000-B4D98:1:1102:8210:15451 2:N:0:164
CCTGTTTGCTCCCCACGCTTTCGTGCCTCAACGTCCGATTTAGTTTGGTAAGCTGCCTTCTAAATCGGTGTTCTGTATGATCTCTAAGCATTTCACCGCTACACCATACATTCCGCCTACCGCACCTACTCTCTAGCTCACCAGTATTAAAGGCACGTTCAGGGTCAGCCCCCGAATTTTCACCTCAAACTTATCAAACCACCTACCCACCCTTACAACCCAATAATTCCGCATACCTCTTGATTCCTCC
+
AAAAAFFCFFFFG?FAAAEFFD?00BA1B1100BA0A/A/A1DFGDD//DA1B11BAF11122A2DE/A/B/2BBF@F222@B22@12B1BFDGEHF///>>EGF/>1B1B>F20?>//B0E/<//010112BGG1>2FG10101@@222??1/0</?001<10>0001>>C---<.<D<D0C0:./:00;00:00G0C.:C../9.;9C;.99//;0;9;9;/9000;0/;-:;/9/////9//;/9B;
@M03896:38:000000000-B4D98:1:1102:10221:15580 2:N:0:164
CCTGTTTGCTACCCACACTTTCGAGCCTCAGCGTCAGTTGGTGCCCAGTAGGCCGCCTTCGCCACTGGTGTTCCTCCCGATATCTACGCATTCCACCGCTACACCGGGAATTCCGCCTACCTCTGCACTACTCCAGAAAAACAGCTTTGAAAGCAGTTCATGGGTTGAGCCCATGGATTTCACTTCCAACTTGTTCTCCCGCCTGCGCTCCCTTTACACCCAGTACTTCCGGACAACGCTTGCGACCTAC
+
AAA>AFF4FFFFGFBEGEG5FGEAGEGHF4AFAFG2EHG5AAFGHFFCHD5BEGECEGFFAEEAEHF2521BEFFGFCEAFEEGHHHFEGEGHGHHHEEGGCHFF?<@/BGHHHHGGGGFGDD11<<FB<FF11F11>1<0>>G0>F<<G00=C/<DHHHFFF.C.A/CFGGEGG/CC0FHHHHGGF0BFBB9CBFFFFG?9BGFGBGGFFFFFBBFFFBDEE9F/9BFF.-.99;:@@A.9.-;9@DFF
@M03896:38:000000000-B4D98:1:1102:10239:15587 2:N:0:164
CCTGTTTGCTACCCACACTTTCGAGCCTCAGCGTCAGTTGGTGCCCAGTAGGCCGCCTTCGCCACTGGTGTTCCTCCCGATATCTACGCATTCCACCGCTACACCGGGAATTCCGCCTACCTCTGCACTACTCAAGACAAACAGTTTTGAAAGCAGTTCATGGGTTGAGCCCATGGATTTCACTTCCAACTTGTTCTCCCGCCTGCGCTCCCTTTACACCCAGTAATTCCAGACAACTCTTGTTACCTAC
+
AAA>AFFFFFFFGGFEGEBABGEFAEEGH4GHGGG2EGFHFAFFFFFAA55BGBAEFGGHFEFEGH3?@BGEGHFHHGGGGEEGHGHFEEGGHGGHHEEECCGHHE@/CCGHHHFBDDFHHFHHGG?CDGFGH1<?10<<0>G01>=GAFBFBCGC=DGHDD0.C<:/GHGEEH:C0C0CGEHFFGG0CFGEC;9BFBFGF-BGGFGGGFDFBF/9B9/:A??;B/:FFF//;..;;/;/9////;B//;
@M03896:38:000000000-B4D98:1:1102:10221:15601 2:N:0:164
CCTGTTTGCTACCCACACTTTCGAGCCTCAGCGTCAGTTGGTGCCCAGTAGGCCGCCTTCGCCACTGGTGTTCCTCCCGATATCTACGCATTCCACCGCTACACCGGGAATTCCGCCTACCTCTGCACTACTCAAGAAAAACAGTTTTGAAAGCAGTTCATGGGTTGAGCCCCTGGATTTCACTTCCAACTTGTTCTCCCGCCTGCGCTCCCTTTACACCCAGTCATTCCGGACTACGCTTGTGTCCTAC
+
ABBBAFFFFFFFGGFEGEGDGGAFFEGHGBGFEEEEEGGF3A2BFFAFBFF3FFAEGGGHEGG1FH3B@BFEFGHHHGG1EEGHH4FFEEEEGHDGG?>EEEGHHE/</>GGHH@CDDEGHBGGBG1??1G1GF111<FGAEAF1==1CFGHH<<<=<DB<DH.<<-;/=CE....;C0CCGGFGGFB9CFGB09CF0CFADGG..ABCDDE9/;//;99D.:;/;//:B/-.9-/9.;9.../.;:9BF
@M03896:38:000000000-B4D98:1:1102:14679:15618 2:N:0:164
CCTGTTCGCTCCCCACGCTTTCGCTCCTCAGCGTCAGTGACGGCCCAGAGACCTGCCTTCGCCATTGGTGTTCTTCCCGATATCTACACATTCCACCGTTACACCGGGAATTCCAGTCTCCCCTACCGCACTCAAGCCCGCCCGTACCCGGCGCGGATCCACCGTTCCGCGATGGACTTTCACACCGGACGCGCCGAACCGCCTACGAGCCCTTTACGCCCAATACTTCCGCATCACGCTTGCACCCTCC
+
ABAAAFFABBABGGFF2EAAFGEEEHGHHFHHGGEEEHHCGGGGGGDHHEFGFHBFGHHHEEE>FF4BB?FEGHHHHGGFEEFGHHHHHFFGGHHHHEGEEFFHH?BC?BGGHHB2FFFHGEDHEHH/C@CGF0F1FFH<ADG--<DEH;::-;-:9:AFBFG;:9...;--;..9F9/BF/FBFFB--;-;9-99;;@DFFF..;.99@@A./;/B9:>DD..9B//:;;.;.-/;.9.9;::;B9..;
@M03896:38:000000000-B4D98:1:1102:14691:15634 2:N:0:164
CCTGTTCGCTCCCCACGCTTTCGCTCCTCAGCGTCAGTGACGGCCCAGAGACCTGCCTTCGCCATTGGTGTTCTTCCCGATATCTACACATTCCACCGTTACACCGGGAATTCCAGTCTCCCCTACCGCACTCAAGCCCGCCCGTACCCGGCGCGGATCCACCGTTCAGCGATGGACTTTCACACCGGACGCGACGAACCGCCTACGAGCCCTTTACGCCCACTACTTCCGGCTAACGCTTGCACCCTAC
+
ABBABFFADBABGEGGEFEFFGEEEHGHHHHHGGEFGHHGGG0EEEFGHHGGGHBGHHHHEFGEFGFCBFHGFHHHGGGDCEGHHHHGHFGGGFGHHEGAECGHHGCC?@GHHHFBGGHHHHGHGHHDFCGGF<G<FFH<CFG-<AEEHA-AC@---ADGBFGD;:.::F.-9A?/BBFFFFFBFD;-=B=@@-;-;;BDFFFBDF...@DF;/9;FAABFF.://;;FFAD-@./BD@.9A9;;FD?FF
@M03896:38:000000000-B4D98:1:1102:2497:16150 2:N:0:164
CCTGTTTGCTCCCCACGCTTTCGCACCTGAGCGTCAGTCTTCGTCCAGGGGGCCGCCTTCGCCACCGGTATTCCTCCAGATCTCTACGCATTTCACCGCTACACCTGGAATTCTACCCCCCTCTACGAGACTCAAGCTTGCCAGTATCAGATGCAGTTCCCAGGTTGAGCCCGGGGATTTCACATCTGACTTAACAAACCGCCTGCGTGCGCTTTACGCCCAGTAATTCCGATTAACGCTTGCACCCTCC
+
ABBAAFF>FFFFGGFG2EEFFGEEDGGGCFGGEGFGGGGGFHHHGGCHHCACAEEEGGGH1BAEGHE/>EGHHGHHGFHBGFGHHHHFGGGGHHHHHDCGCCFGHGFFFFGHHHHHHHHGGGGHFHGDADGHFCC<DGD<CGGC0;=GF:CFHCGGCGGHHHB:;09BFGFEBA?-BFGGGEGGFFF;BFFFFE9BB;EEBBBDEFB;DFBB@AABFED;BFFFBFFFFFFFDFBF9DBAAEABFFDFED
@M03896:38:000000000-B4D98:1:1102:13169:16470 2:N:0:164
CCTGTTTGATCCCCACGCTCTCCCACCTGAGCGTCAGTCTTCGTCCAGGCCCCCGCCTTCGCCACCGGTCTTCCTCCTGCTCTCTACGCATTTCCCCCCCACACCTGGAATCCCCCCCCCCTCTACCACACTCCCGCTTCCCCCCATCACATGCCGCTCCCAGCTTCACCCCGGCGATTTCACATCTGCCTCAACACCCCGCCTGCGTGCGCCTCACTCCCATCACTGCTCACCAACCCCCCCCCTCTCC
+
>>>>>13113BFBE1E1AA0010BGFEAC001E0A0/FE1D2/B///10/A/AAAEEF/G/E//B>/>>//BFF1EG011111B>2>F@//>2BB<C/<//?/?A0?00?11?1/?@CCC--:/00;00../;/.9;@..;C/.-;/;00000/9---;-;-/-/////9A---------;/;/9;///9:/;;9/--;99-@AEF9--9-----9-/;;EB//:///9;///-/-;-99----;-;-9/
@M03896:38:000000000-B4D98:1:1102:27400:17649 2:N:0:164
CCTGTTTGCTCCCCACGCTTTCGCACCTGAGCGTCAGTCTTCGTCCAGGGGGCCGCCTTCGCCACCGGTATTCCTCCAGATCTCTACGCATTTCACCGCTACACCTGGAATTCTACCCCCCTCTACGAGACTCAAGCTTGCCAGTATCAGATGCAGTTCCCAGGTTGAGCCCGGGGATTTCACATCTCACTTAACAAACCGCCTGCGTGCGCTTTACGCCCAGTAATTCCGATTAACGCTTGCACCCTCCG
+
ABBABFFBFFFFGGFEAEE2FGEEEGGHCFHFEFEEGHHFBGGGEE1GHG0EEEEEEGGHEEE1EHE>>/?GFF43FBFGHHHHFGHGEEEEHGFGHDCG/@1FFF0?0?FFHHFFGHHGGGDFDGE?..<D<</0<<=/<GD0:;;G000C;CGGC0;GHEF.:09/9FGG??--A9BFF0F;/BF//BBBBBF;BA:EB;@F..-:AABB-AEFFFF<?DFBBF/;BB/..99/;.@?.;;/:B..9;.
@M03896:38:000000000-B4D98:1:1102:3096:17759 2:N:0:164
CCTGTTTGCTACCCACACTTTCGAGCCTCAGCGTCAGTTGGTGCCCAGTAGGCCGCCTTCGCCACTGGTGTTCCTCCCGATATCTACGCATTCCACCGCTACACCGGGAATTCCGCCTACCTCTGCACTACTCCAGCAAAACAGTTTTGAAAGCAGTTCATGCGTTGAGCCCATGGATTTCACTTCCAACTTGTCTTCCCGCCTGCGCTCCCTTTACACCCAGTAATTCCTGCCAACGCTTGTGACCTAC
+
ABBABFF4DFFFGGFGCEFDFGEFHFGHH4FEEEEAFHG53BFFFHEGFEFHGHEFGGGH1EEEGF@2@BFEFFHHGFDAFFFGHHHFEEEGGHHHHAEFGCGFG/>/<<GGHHFDGDGHGGHF1FGHFFGG<1<10>0<CFFF1=FF0CDBGCGB=GGG0G0.C.;.:CGGGCCC:C0GGHH9BFE0CFGB0FFBFFFG.-BDEF?BGFDFBBB/BB9BDEEBB//:BF///9/99.9.:..9;:BBBF
@M03896:38:000000000-B4D98:1:1102:3074:17762 2:N:0:164
CCTGTTTGCTACCCACACTTTCGAGCCTCAGCGTCAGTTGGTGCCCAGTAGGCCGCCTTCGCCACTGGTGTTCCTCCCGATATCTACGCATTCCACCGCTACACCGGGAATTCCGCCTACCTCTGCACTACTCAAGAAAAACAGTTTTGAAAGCAGTTCATGGGTTGAGCCCATGGATTTCACTTCCAACTTGTCTTCCCGCCTGCGCTCCCTTTACACCCAGTAATTCCTGACAACGCTTGTGACCTACG
+
BBBBBFFFFFFFGFGGGEGGGGEGHGEHHFHHGGFAEHFGFGGGHGHEGH5FFGAEEGEHAEEDGHGFFHHGGHHHHFGDGGGHHHHGGGGFHHHHHEEGEEHHHCCCCCGHHHBDD?FHHHGGGGHHHHHHH<C?10000><F<FGHHFFFH<GHDGHH0GCGGF-;BFFECG;GHHFFHGHHGGGGFFFFFBFFFFGGG-A.:AADFFFFF/FBBFBFAEEBFBBFFF/;//;/A>DFE.://:9BFF.
@M03896:38:000000000-B4D98:1:1102:3087:17778 2:N:0:164
CCTGTTTGCTACCCACACTTTCGAGCCTCAGCGTCAGTTGGTGCCCAGTAGGCCGCCTTCGCCACTGGTGTTCCTCCCGATATCTACGCATTCCACCGCTACACCGGGAATTCCGCCTACCTCTGCACTACTCAAGCAAAACAGTTTTGAAAGCAGTTCATGGGTTGAGCCCATGGATTTCACTTCCAACTTGTCTTCCCGCCTGCGCTCCCTTTACACCCAGTAATTCCGGACAACGCTTGTGCCCTAC
+
ABBBBFFFFFFFGGFGGEGFGGEGHGGHHFGFEFE?EHF5BEFHFGBCF5GHGHAEGGGHFEDFGGC?@CGGGHHHHGGGGGGHHHHGGGGGHHHHHEEFGEGHHG?CCCHHHGGDD/DHFFHHEHGGFGHHF1C?1>F1<FAF1<DFFGFFGCF/=GHHBG0.<<:/;CGFEHFFBCCHCBGCBFC9FG/B;;;;FFFF.-?..:ADGDDE9/BBFB9FD9EFF//BFFF-.9;AE->:.A.//;;FBF
@M03896:38:000000000-B4D98:1:1102:15239:18102 2:N:0:164
CCTGTTCGATACCCGCGCTTTCGAGCTTCAGCGTCAGTTACGCTCCCGCCAGCTGCCTTCGCAATCGGGGTTCTTCGTCATATCTAAGCATTTCACCGCTACACGACGAGTTCCGCCGGCGTTGCGCGCACTCAAGTGGGGCAGTTCGCGCTGCAGTGCAGACGTTGGGCGCCTACATTTCACAACACGCTTACCTCACGGCCTACGCTCCCTTTCAACCCAATAAATCCGGATCACGCCCGGACCTTCC
+
BBBBBFFABFBDGGFFAEAEFGGGHGGHHHHGGFEEGHHHHFEFEEFBEGGEFFFGHHHGAE?EEHFEEFEEGHGHHGGHHHHHHHGGGGGHFGGHHEEGGCFHDCC>C@CFGFEEG>CDGCGDE<DFCGGGG/BB9BB.AADAFFF?DADBFDF/9BFFFFFCEF..DADFFFFFBFFFFFFFFFEF.@DEDFFBFFE9ADF?FFFFFFFF.;B/;/;FFEE.BB/9FF9-:.-.B..AD@--;BB/BF
@M03896:38:000000000-B4D98:1:1102:15257:18107 2:N:0:164
CCTGTTCGATACCCGCGCTTTCGAGCTTCAGCGTCAGTTACGCTCCCGCCAGCTGCCTTCGCAATCGGGGTTCTTCGTCATATCTAAGCATTTCACCGCTACACGACGAGTTCCGCCGGCGTTGCGCGCACTCAAGTGGGGCAGTTCGCGCTGCAGTGCAGACGTTGGGCGCCTACATTTCACAACACGCTTACCTCACGGCCTACGCTCCCTTTAAACCCAATAAATCCGGATAACGCCCGGACCTTCC
+
BBBABFFBBFBBGGGGEEFEFGEGHGGHHGHHGGGEGHGHGGFFEFGEEEEEFHGHHHHHHE??EGFEEG>>GHHHHHGGHHHHHHHHFGFHHHHHHGEGGCHHFDFDCDGGHHGGGDFCC<C?ECGGGGGGFBFBCF09@EFDFGFFGGGFFABBBFFFFFFFAE.9=FDFFFFFFFFFFFFBFFFFFCFFDFFFFBFEFFFFFFFCEAAFB/;;;BBBDE9;BFFFFF.@D9.FFDFFF;A9@DBBBF
@M03896:38:000000000-B4D98:1:1102:15239:18123 2:N:0:164
CCTGTTCGATACCCGCGCTTTCGAGCTTCAGCGTCAGTTACGCTCCCGCCAGCTGCCTTCGCAATCGGGGTTCTTCGTCATATCTAAGCATTTCACCGCTACACGACGAGTTCCGCCGGCGTTGCGCGCACTCCAGTGCGGCAGTTCGCGCTGCAGTGCAGACGTTGGGCGCCTACATTTCACAACACGCTTACCTCACGGCCTACGCTCCCTTTCAACCCAATACCTCCGGACAACGCCCGGACCCTCC
+
AAA>AFFAAFBDGFEE2EE2FGEGBEEHH5FGEGE2AGHHHAE1EEFAAEEEFHFHGHHHEE1>EGF1>>/>FGHHHHGGGGGGFFDGFFGGGHFGGEEEGCHHG/B/?@EFFG?ED@?CC<@-<-<;C-A-9/;/B00;-=A?BFB;B;=BBF/9;;BBF/A>9.9.-;-B999B;//BF/B/FD.A.@D..BF/;;A.9;99BFABFDBFB///9;;;AE.;B///BA.-.--9A;@?B-99@9.99A
@M03896:38:000000000-B4D98:1:1102:8792:18163 2:N:0:164
CCTGTTTGCTCCCCACGCTTTCGCACCTGAGCGTCAGTCTTCGTCCAGGGGGCCGCCTTCGCCACCGGTATTCCTCCAGATCTCTACGCATTTCACCGCTACACCTGGAATTCTACCCCCCTCTACGAGACTCAAGCTTGCCAGTATCAGATGCAGTTCCCAGGTTGAGCCCGGGGATTTCACATCTGACTTAACACACCGCCTGCGTGCGCTTTACGCCCAGTAATTCCGATTAACGCTTGCACCCTCC
+
AAA>AFFFFFFFGGGGEEEAFGEEGGGG3BFGFGEEEHHHGHCGEF?FG10EEE>EEGGH1EA?EH1>>EFHHHHHGGFDGGFHH4GFE/EEHGFHHBDCD@FGGFC<2<FFGHHFHHHGGGGHGHG..<<GF0<<<G0<<CG0C;GG0<:;C:C;<GCHHHHCCB;;FFFFBD-?9;BBF0CBBBF9BBFFF/B:/.;A@>@FFF9;AD9@@.9:F.9;99.;9;B;FF/..9./B.;;:.;/B9A.9A
@M03896:38:000000000-B4D98:1:1102:28854:19012 2:N:0:164
CCTGTTTGCTCCCCACGCTTTCGCACCTGAGCGTCAGTCTTCGTCCAGGGGGCCGCCTTCGCCACCGGTATTCCTCCAGATCTCCACGCATTTCACCGCTACACCTGGAATTCTACCCCCCTCTACGACACTCAAGCTTGCCAGTATCAGATGCAGTTCCCAGGTTGAGCCCGGGGATTTCACATCTGACTTAACAAACCGCCTGCGTGCGCTTTACGCCCAGTACTTCCTATTAACGCTTGCACCCTCC
+
>AA>3@FCFFDCFEFE2EEAFF2BEEGG3BFGEGEEEGFGFH2BEEEFF1AEAE>EGGDHAEEGGH?>>EFHGHHHG033FBBF3BGEE<EDHFGHH/>BB@DHH?00??GHFFF<FHHGGCEGFF><.<AG<<<<<<D<CGH:0<0CCCGGCCF:;:CCGH0.99;9;BFG-B-:@AFFFEFFFFF/;BB/;;B99:EEBB?FFA99AD->-;.BF;.9@F./;/;/FF/9/;/9;.@..E9:;BDAEA
@M03896:38:000000000-B4D98:1:1102:28875:19014 2:N:0:164
CCTGTTTGCTCCCCACGCTTTCGCACCTGAGCGTCAGTCTTCGTCCAGGGGGCCGCCTTCGCCACCGGTATTCCTCCAGATCTCTACGCATTTCACCGCTACACCTGGAATTCTACCCCCCTCTACGAGACTCAAGCTTGCCAGTATCAGATGCAGTTCCCAGGTTGAGCCCGGGGATTTCACATCTGACTTAACAAACCGCCTGCGTGCGCTTTACGCCCAGTAATTCCGATTAACGCTTGCACCCTCCG
+
BCCBBFFFFFFFGGGGEFEFGGGGGGGHGGHHGGGEFHHHHHHHGFEHHGGGEGGGGGGHAEEFFHEEEEGHHHHHGGHFHHHHHHHGGEGGHHHHHDDGF@FGHHEGHHHHHHHGHHHGGGGHHHG?AAEHFGFGGFD<GHHCCGHHHHHHHCGGCHGFHHF.::9/CFGGGGGDGGGGFBF0FFFBBFFFF/FF:AAACFFFFFFAFF;BCA./BAA:>DEFBFFFFFFDDFFFF?CDEE:;BFDFED.
@M03896:38:000000000-B4D98:1:1102:8594:19236 2:N:0:164
CCTGTTCGCTCCCCACGCTTTCGCTCCTCAGCGTCAGTGACGGCCCAGAGACCTGCCTTCGCCATTGGTGTTCTTCCCGATATCTACACATTCCACCGTTACACCGGGAATTCCAGTCTCCCCTACCGCACTCAAGCCCGCCCGTACCCGGCGCGGATCCACCGTTAAGCGAGGGACTTTCACACCGGACGCGACGAACCGCCTACGAGCCCTTTACGCCCACTAATTCCGGCTCACGCTTGCACCCTACG
+
ABA@ABDABABBGECEAEAFAFEEEHGFHEFFGFE2EDD5AAEEEEEF1CFFFH2FGGFHEEEEFEB33?BEGHFBGFGGGGGGHBHGGFEBGFFHHEFEGFFHFGCC?<GHGDFG>FFGFHGHGHHFGCFCC<G1>F><>A@-<@D.C.;@-@?DABBB0FGDCED./F;.-;-999B9FBF/B.B--;-=-;;--@BB--9.;B.A.B>.;///999BBF.:/B//9BB--9./;9A.;9.;BFA....
@M03896:38:000000000-B4D98:1:1102:8614:19246 2:N:0:164
CCTGTTCGCTCCCCACGCTTTCGCTCCTCAGCGTCAGTGACGGCCCAGAGACCTGCCTTCGCCATTGGTGTTCTTCCCGATATCTACACATTCCACCGTTACACCGGGAATTCCAGTCTCCCCTACCGCACTCAAGCCCGCCCGTACCCGGCGCGGATCCACCGTTAAGCGATGGACTTTCACACCGGCCGCGACGCACCGCCTACGAGCCCTTTACGCCCACTAATTCCGGATCACGCTTGCACCCTAC
+
ABABAFFABBABGGGFAFE2FGEEEHGHH3GHGEEEFHGCFFEECCCHEAGGGHEGHHHHEEEEFF@CEFGEGHHHHGGFECGGHHHFHFGFGFFHHGFEFEGGHGFGCCGHHHHGFGFHFHGHGHHFG@CGF0><>FF<<CG-<<EEHA?@AB9B-BAGGGGA9.;.9B-.A.99F9/BBBF:/A;--;BC--99-9@D-=@DFF.ADCAF.9;BF.A9BA.;///;BFF-..-;F.A..9A/9:AABF
@M03896:38:000000000-B4D98:1:1102:27085:19313 2:N:0:164
CCTGTTTGCTCCCCACGCTTTCGCACCTGAGCGTCAGTCTTCGTCCAGGGGGCCGCCTTCGCCACCGGTATTCCTCCAGATCTCTACGCATTTCACCGCTACACCTGGAATTCTACCCCCCTCTACGAGACTCAACCTTGCCAGTATCAGATGCAGCTCCCAGGTCGATCCCGGGGATTTCACATCTGACTTAACAAACCGCCTGCGTGCGCATTACGCCCAGTACTTCCGTATAACGCTTGCACCCTCC
+
AAAAAFFBBFDFGEFE1EA0FGEEEEGGC0BGEGEEFHHF22AAEECHHGGCAE>EGGFHAEEEGHE/>>FGHH2GGEGGFFDG2BFFEEEGGGFDHACC@BFGG<00CCGFFF<GDGHGC?C>FGEC.<<DC0C/<C0<<C000<:0;0;;G:G0/:CGCG0.:/--.;:FA@--;AFG9;FFFFF/9B/9/B999-A9@--9-F-;99-;-;-9;-99@A-/9/99B/A9-9/B9-----9;;;A-9A
@M03896:38:000000000-B4D98:1:1102:27106:19314 2:N:0:164
CCTGTTTGCTCCCCACGCTTTCGCACCTGAGCGTCAGTCTTCGTCCAGGGGGCCGCCTTCGCCACCGGTATTCCTCCAGATCTCTACGCATTTCACCGCTACACCTGGAATTCTACCCCCCTCTACGAGACTCCAGCTTGCCAGTATCAGATGCAGTTCCCAGGTTGAGCCCGGGGATTTCACATCTGACTTAACAAACCGCCTGCGTGCGCTTTACGCCCAGTCATTCCGATTAACGCCTGCACCCTCC
+
ABBAAFFFFFFFGGGGCEEAFGEEEGGHC3BEEFGDGFGHFFGFAAEGF?0EEEFFGGGFAE?EFH1>>EFHHHHFF2C3GGHHHHHGGEEEGHGHD/BGF?FGFGE0F2?GGHHFGHHGGGFF<GE.<CCGF/G<GG<<<GF00;GF0:0CGCC0;CF;G0G.C099/BFE---;9A/CFBB;FFB/:B99//;99.;AD-9AE?@9ADDF9AAFF.A;B.99/9FBFF/..;.99.@99.9.9BAEED
@M03896:38:000000000-B4D98:1:1102:4019:19784 2:N:0:164
CCCGGTCTAGATCTTAGCTAGTGTGATACCCGAGACTGTACACCCATTTTCATAGTCACATAAGTGTCAACTGGAGTTTTTTCCCACTCTGTTACACATTAGATGTCATGTTGAGGGGGTGCTCTAGACCACTCTTTAAGACTCCTTCGATTGAGTTGGTGTGTTCTGAGTACTTCTACGGCTGGTGACCGTTTCCCAACTATAGCATGTGTAAGCACGCCTCGACCGAGTAACATAAACTTAATACTTCA
+
11111>1>1333B33331BABA1B13333BA00000111D2B1BA/0122D2222BD211211B2AD2D2120B00101D//>DF100>1122221111@1@B22B22B1@22@10/>////BBFB12110?1B11>22B11111@11//@2/111?11////0011111<1=11=111..-<<.//<00-..//0:0/.;;00<000000000000/--.....-----9-9//////////:///////
@M03896:38:000000000-B4D98:1:1102:5210:19793 2:N:0:164
CCTGTTTGCTCCCCACGCTTTCGCACCTGAGCGTCAGTCTTCGTCCAGGGGGCCGCCTTCGCCACCGGTATTCCTCCAGATCTCTACGCATTTCACCGCTACACCTGGAATTCTACCCCCCTCTACGAGACTCAAGCTTGCCAGTATCAGATGCAGTTCCCAGGTTGAGCCCGGGGATTTCACATCTGACTTAACAAACCGCCTGCGTGCGCTTTACGCCCAGTAATTCCGATTAACGCTTGCACCCTCC
+
BBBBAFFFFFFFFEFFEEEFFGFGGGGGE3GGGFEEEHHHHHHHGGGHHGEGEEEEGGGHGEEGGHE@EEGHHGHHGGHGHGHHHHHGGFEGHHHHHGDGG@FGHFFGH2GGGHHGHFGGGGDHFHF.<<CGCCF<DCF<<GHB:GGCGCCGH0GCCBGGHGFAC;/;CFBABG?A-EFGFFGFEFF9/FFFFB99B.EA@9@D?F9.9A;DDAABBEA;BD.9/99BFF/DD.A;;.;....;9BDEED
@M03896:38:000000000-B4D98:1:1102:10256:19928 2:N:0:164
CCTGTTTGCTCCCCACGCTTTCGCACCTGAGCGTCAGTCTTCGTCCAGGGGGCCGCCTTCGCCACCGGTATTCCTCCAGATCTCTACGCATTTCACCGCTACACCTGGAATTCTACCCCCCTCTACGAGACTCAAGCTTGCCAGTATCAGATGCAGTTCCCAGGTTGAGCCCGGGGATTTCACATCTGACTTAACAAACCGCCTGCGTGCGCTTTACGCCCAGTAATTCCGATTAACGCTTGCACCCTCC
+
ABBABFFFFFFFGGFGEFEFFGEEGGGHFGHHGGEEEHGHHHHHGGCHH?EGEFEGGGGHFEFEGHE@EEGHHHHHGGFHHGHHHHHGGFGGHHFHHFGGGCGHHHGGFGGHHHHFHHHGGGGHHGGC<CCGF0C<DGB/CGHC:GHGGCCHFCGCCGGHHHHC:9;;FGGGGGA?ADGGGFGGFFF/BFFFFFFF9AEFFFFFFFF.A99>-A9;FFDFFDEBF/FFFFFF?DDFFDD.;.;;BFFFFF
@M03896:38:000000000-B4D98:1:1102:24427:20475 2:N:0:164
CCTGTTTGCTCCCCATGCTTTCGCACCTCAGTGTCAGTATTAGGCCAGATGGCTGCCTTCGCCATCGGTATTCCTCCAGATCTCTACGCATTTCACCGCTACACCTGGAATTCTACCATCCTCTCCCATACTCTAGCCAACCAGTATCGAATGCAATTCCCAAGTTAAGCTCGGGGATTTCACATTTGACTTAATTGGCCACCTACGCGCGCTTTACGCCCAGTAAATCCGATTAACGCTTGCACCCTCT
+
ABBABFFFFFFFGEBEEFFFGGEEEGGHHFHHHHFGHHHHGHFGHHFFGHFHFGEEHHHHAEDEFGAAAFFHHHHHGEHGHHHHHHHGGFGGHHHHHFEGEEFGHFFAGGHHHHHHGHHHHHHHHHHEGHHHHBDBFGFHGGEA<@FG<GFFH2FF2DFGHH0C??11?FGFDF-C<ACFFHHHHFF=0DD<DHDD0;;CHGGGFF:CBDAD-D.BFE?BDG.:B;;FFFB.9?FFB.@.;9:9;FFAA.
@M03896:38:000000000-B4D98:1:1102:24423:20493 2:N:0:164
CCTGTTTGCTCCCCATGCTTTCGCACCTCAGTGTCAGTATTAGGCCAGATGGCTGCCTTCGCCATCGGTATTCCTCCAGATCTCTACGCATTTCACCGCTACACCTGGAATTCTACCATCCTCTCCCATACTCTATCCAACCACCATCGAATGCAATTCCCCATTCAAGCTCGGGCATTTCCCATTTTACTTAATTGTCCACCTACGCTCGCTTTACTCCCACTAACTCCGATTAACGCTTGCACCCTCCG
+
AAAA3DFFFFFFGGGGCFFDEGDEEGGHHCGDEFGCHHGGFH5GFGGGHHF3B22AEGHGAEAEAF1B1BFEFHHFFFGFHHFFEGHGGEFG4EDGH1EEE>BFG??G?GGHGGDDFGGGFGHFGHHBECFFF3?3B??FHGF//?@F<2F222@D2?GHE00<1111??FC>---<01==0<0<0==0<0D0=D000==:GG./C.;.:-;.:.9C0;9;C.9/B/;;9.9..;09.;9..;/;:;.9..
@M03896:38:000000000-B4D98:1:1102:13009:20560 2:N:0:164
CCTGTTTGCTCCCCACGCTTTCGCACCTGAGCGTCAGTCTTCGTCCAGGGGGCCGCCTTCGCCACCGGTATTCCTCCAGATCTCTACGCATTTCACCGCTACACCTGGAATTCTACCCCCCTCTACGAGACTCAAGCTTGCCAGTATCAGATGCAGTTCCCAGGTTGAGCCCGGGGATTTCCCATCTGACTTAACAAACCGCCTGCGTGCGCTTTACGCCCAGTAATTCCGATTAACGCTTCCACCCTCC
+
ABBBBFFFFFFFGGFFEFEEFGFGGGGGFFGHGGEEGHHHHHHHGGGHHGCGEEEFGGGHHGGGGHEEEGGHHHHHG2C33344?4?/E/?E2FDGF//</><G2<F0F2?2>21?GHHG?<A<DD....<<<GG00CF/<C000:0;000:0::0;;<C::0.;B///;CADGF?9;FBF009:9B/::BFFFFFFFEA-=-...@A..--@?.//.:@DD./;/BBFB:.;.;/;.-9;.:;BFDEFD
@M03896:38:000000000-B4D98:1:1102:13024:20569 2:N:0:164
CCTGTTTGCTCCCCACGCTTTCGCACCTGAGCGTCAGTCTTCGTCCAGGGGGCCGCCTTCGCCACCGGTATTCCTCCAGATCTCTACGCATTTCACCGCTACACCTGGAATTCTACCCCCCTCTACGAGACTCAAGCTTGCCAGTATCAGATGCAGTTCCCAGGTTGAGCCCGGGGATTTCACATCTGACTTAACAAACCGCCTGCGTGCGCTTTACGCCCAGTAATTCCGATTAACGCTTGCACCCGCC
+
AAAAAFFFFFFFGGGGAEEFFGEGGGGGCBGHGGFEEHDHHHHHEEDHHG?EFEEGGGGHAEAAEHD>>EEHHGHHGG3FGGHGHHHFGEGFHGGHHGGG?@FGHHFG2GGHHHHHFHHGGGGCFHG..<CHF0C<DF0<CGH0:0CGHGGG:0CC;CGHHHB.:9/;CFFF?AAF-CFFGBBCFFF;;BFB9;9BB.AEFF;DFFC:AD-;-;./B;A-B.9:B//:BFFD.D?/B.@99..;;99-9;
@M03896:38:000000000-B4D98:1:1102:8916:20631 2:N:0:164
CCTGTTTGCTCCCCACGCTTTCGCACCTGAGCGTCAGTCTTCGTCCAGGGGGCCGCCTTCGCCACCGGTATTCCTCCAGATCTCTACGCATTTCACCGCTACACCTGGAATTCTACCCCCCTCTACGACACTCAAGCTTGCCAGTATCAGCTGCAGTTCCCACGTTGAGCCCGGGGATTTCACATCTCACTTACCAAACCGCCTGCGTGCCCTTTACGCCCAGTACTTCCGCTTAACGCTTGCACCCTCC
+
AAA>AFFFFFFFFGGG2EE2AG2A2EECA3ABAEE2AFFHFHEHGF1EG??0A>>EEEFG1EAEEH1/>EFDGHHHGF33FFGFG4F?E<EEGFBFH/>BC@<FG?<00F<FGH1?FGHGGCDF<F<..-<CC//0<C0/<;;::0:C0;0;C://0;CGGG.-.9.9;;FA-----9;FBBBB/BB//;FF9/://.;A-9BF.9-..9.;9;9:B:99BA.9/9FFFF...:9/;.9.9..;;9DAAD
@M03896:38:000000000-B4D98:1:1102:8905:20647 2:N:0:164
CCTGTTTGCTCCCCACGCTTTCGCACCTGAGCGTCAGTCTTCGTCCAGGGGGCCGCCTTCGCCACCGGTATTCCTCCAGATCTCTACGCATTTCACCGCTACACCTGGAATTCTACCCCCCTCTACGAGACTCCAGCTTGCCAGTATCAGATGCAGTTCCCAGGTTGAGCCCGGGGATTTCACATCTGACTTAACAAACCGCCTGCGTGCGCTTTACGCCCAGTAATTCCGATTAACGCTTGCACCCTCC
+
AAAAAFFFFFFFGGFFEEEFFGEEEGGGBFGHGGEFFHGHFHHHGDAGFEEEEE>EFGGHAEDFGH1>EFGHGHHHGFCFGGGGHHHFGFGGHHGHHDBDF@GHHGCFBGGFGHHFGHHGGGGHHHGE.<CHF/</CG0<<GG00CGGGCGHH:C0:CGHHH0::0///FBE:B-@?EBFFBFFFFF/9FFF/9B;9.AEF;;DEF@AAA@BD../BE?=BA.9BFFFFFF.AAD/9.;9...;9;A.AA
@M03896:38:000000000-B4D98:1:1102:16518:21270 2:N:0:164
CCTGTTTGCTCCCCACGCTTTCGCACCTGAGCGTCAGTCTTCGTCCAGGGGGCCGCCTTCGCCACCGGTATTCCTCCAGATCTCTACGCATTTCACCGCTACACCTGGAATTCTACCCCCCTCTACGAGACTCAAGCTTGCCAGTATCAGATGCAGTTCCCAGGTTGAGCCCGGGGATTTCACATCTGACTTAACAAACCGCCTGCGTGCGCTTTACGCCCAGTACTTCCGATTAACGCTTGCCCCCTCC
+
ACCABFFFFFFFGGGEEEFFGGEEEGGGGFGHGGEEEHHHHHFHEEEHBE?EEE>EGGGHEEEEGHEEE/FHHHHHHFFFHFHHGHHFFEFEHGGHHFDFCCFGHCGCBB?GHHBHHHHGGCGHGFC<<.<GF0<<D/D/<CD;:0;C0:0;;0;:;CGHHH0./://;9FE?B???AFGGGGFFFF/:BF/F9BB/.AE@CFF?F-:.;-;9AAFF.99@AA:B/:BFF9.::./;.;.9.:/;ADCFF
@M03896:38:000000000-B4D98:1:1102:16533:21281 2:N:0:164
CCTGTTTGCTCCCCACGCTTTCGCACCTGAGCGTCAGTCTTCGTCCAGGGGGCCGCCTTCGCCACCGGTATTCCTCCAGATCTCTACGCATTTCACCGCTACACCTGGAATTCTACCCCCCTCTACGAGACTCCAGCTTGCCAGTATCAGATGCAGTTCCCAGGTTGAGCCCGGGGATTTCACATCTGACTTAACAAACCGCCTGCGTGCGCTTTACGCCCAGTAATTCCGATTAACGCTTCCACCCTCC
+
ABBABFFFFFFFGGFEAEEAFGEEEGGFEAGGG2A2EGGGFH2GEE?GCE0AAE>EEGFHEEEEFH>/>>FFHHBHHBBFGHEGH4GFE?EEDH2GH/BB@@<GGFCA0FFGHFFGHHHG?<EGFHF..<CDF/</CG0/<GD00;;;0;:0C:C:0CGGGH0.:0//;FFEB--@9:CFCBF9FFF//;FFFBFBBFEFBBBFFF9AAA@B@9.;F.;@BF.9B/;BFF/.9A.;;.@...:/9ADEEF
@M03896:38:000000000-B4D98:1:1102:16505:21284 2:N:0:164
CCTGTTTGCTCCCCACGCTTTCGCACCTGCGCGTCAGTCTTCGTCCAGGGGGCCGCCTTCGCCACCGGTATTCCTCCAGATCTCTACGCATTTCACCGCTACACCTGGAATTCTACCCCCCTCTACGACACTCCAGCTTGCCAGCATCAGATGCAGTTCCCACGTCGAGCCCGGGGATTTCCCATCTCACTTAACAAACCGCCTGCGCGCGCTTTACGCCCAGTACTTCCGATTAACGCTCGCACCCTCC
+
AAAAAFF1BFFFGFFE1AE0FGEEAEGFG0EEEEAEEGGHDGHHEFCGA///>>>EEEGH/EEEEH//>>FHFG>GEBF1BGHHHDGGGCCFFHBGHCCCCCGGG<F00FDGGGDGFFHG-<ECDG<..<A<//:/;:::;GG0.:0::00;009;0;;FCB.-..-;9;@E-@--@ABFF/;;FBB/;;//:;9//-99-;-999--;--;-;-;/---;--9:/9;BB--9-A/;->9----9>A-99
@M03896:38:000000000-B4D98:1:1102:25139:21433 2:N:0:164
CCTGTTTGCTCCCCACGCTTTCGTGCCTCAACGTCAGATATAGTTTGGTAAGCTGCCTTCGCAATCGGTGTTCTGTATGATCTCTAAGCATTTCACCGCTACACCATACATTCCGCCTACCGCAACTACTCTCTAGCTCAACAGTATTAGAGGCACGTTCAGGGTTGAGCCCCGAAATTTCACCTCTAACTTATCAAACCGCCTACGCACCCTTTAAACCCAATAACTCCGGATAACGCTTGAATCCTCC
+
BBBBAFFFFFFFGGGG?EEFFGFBFFGGHGHHGHFFEHHHDHFHHHEGAFDGFHFHHHHHHEEEEG1BAEEEGHFFHGHHHHHHHGHHFHHHHGFHHGEGFCFHHHFHF?GGHFGEGGGHHG@E@DHFHHHHHFE@FGFFFHG<2@FF2FD1???G/G<GGH10<0-0CFHFGG-<<<<DHHHHHHHCGHHHHGHCG:GEFBBEDFGADABD?/9B0;C/EE..9//;BF?-A9AFF.;..A.///;9FF
@M03896:38:000000000-B4D98:1:1102:20685:21526 2:N:0:164
CCTGTTTGCTACCCACACTTTCGAGCCTCAGCGTCAGTTGGTGCCCAGTAGGCCGCCTTCGCCACTGGTGTTCCTCCCGATATCTACGCATTCCACCGCTACACCGGGAATTCCGCCTACCTCTGCACTACTCAAGAAAAACAGTTTTGAAAGCAGTTCATGGGTTGAGCCCATGGATTTCACTTCCAACTTGTTCTCCCGCCTGCGCTCCCTTTACACCCAGTAATTCCGGACAACGCTTGTGACCTAC
+
ABABAFFFFFFFGGFFGEGBFGGGHGGHHGGHGGFGGGHHCGGHHHHHGGHHHHFGGGGHGGGGGHFGBFGEHHHHHGGGGGGHHHHGGGFGHHGHHGGGGEFGHGDCGGHHHHHGGGGHHFHHHHFHBGHHF?GD1>GCHGHE1FGHFEHHHCGG=GHHBHBEC<:CGHHGGFFFHHGHHHHFGGGFFFGGGBBFFGGGGFGDGGFG?DFF:BBBFFFFFFE9FBBFFFF;?>>AABB.:..//;BFFF
@M03896:38:000000000-B4D98:1:1102:26812:23000 2:N:0:164
CCTGTTTGCTCCCCACGCTTTCGCACCTGAGCGTCAGTCTTCGTCCAGGGGGCCGCCTTCGCCACCGGTATTCCTCCAGATCTCTACGCATTTCACCGCTACACCTGGAATTCTACCCCCCTCTACGACACTCAAGCTTCCCAGTATCACATTCAGTTCCCACCTTGAGCCCGGGGATTTCACATCTGACTTAACAAACCGCCTGCGTCCCCCTTACGCCCACCAATTCCGATTAACGCTTCTCCCCTCC
+
AAAAAFFFFFFFGGGEAEF2FGAEEGGFF3FEAEEFFHFBEFGGGGEGC?E0AE0EEG1F1?EEFH?/>EFGHD?GH233BFGFG4E?EE?EGHFHF/<//<DGH2?<FFGCGFDGGHHC@<DFDG...-<<<CC<DGG0<GC0/;;CB0;:0;C0;0<GG0..900;0;;;-9-;;CCBFBFF/;F/;;FFFBFBB.EE--;9;A;D-9.9.99BB999;;..9.;//;9...9/B.9.9./9;B..:D
@M03896:38:000000000-B4D98:1:1102:26827:23010 2:N:0:164
CCTGTTTGCTCCCCACGCTTTCGCACCTGAGCGTCAGTCTTCGTCCAGGGGGCCGCCTTCGCCACCGGTATTCCTCCAGATCTCTACGCATTTCACCGCTACACCTGGAATTCTACCCCCCTCTACGAGACTCAAGCTTGCCAGTATCAGATGCAGTTCCCAGGTTGAGCCCGGGGATTTCACATCTCACTTAACAAACCGCCTGCGTGCGCTTTACGCCCAGTAATTCCGATTAACGCTTGCCCCCTCC
+
ABBBBFFFFFFFGGGGFEECGGEEGGGGGAFFEGG2FHGFF5F2EAAFH?0EAEEEGGGHAEEEEFE//EFHGHFGFBE3FGHHFBGFEEFEHHHHHC@C/<GGGCF0<<FGHFHGHHHGGCGG1FGA>.=<C0<<<G0/<GG:0:CGC:CGFCGCCGGGHH0.:0;/;9;.9-9-;CBFGFFFBFB/;B/FFBB;BAEFF-9A..=ADF-=;.::B..-9A:BFBBBFFFDA:./B9D?..9/;AFADD
@M03896:38:000000000-B4D98:1:1102:20855:23674 2:N:0:164
CCTGTTTGCTCCCCACGCTTTCGCACCTGAGCGTCAGTCTTCGTCCAGGGGGCCGCCTTCGCCACCGGTATTCCTCCAGATCTCTACGCATTTCACCGCTACACCTGGAATTCTACCCCCCTCTACGAGACTCAAGCTTGCCAGTATCAGATGCAGTTCCCAGGTTGAGCCCGGGGATTTCACATCTGACTTAACAAACCGCCTGCGTGCGCTTTACGCCCAGTAATTCCGATTAACGCTTGCACCCTCC
+
ABBBBFFFFFFFGGCEAEEAFGFFFGGHGGHHGGEEGHHHGHHHGGDHHF0EEEEEGGGHGECEGHE?EEEHHFEHFEHFHHHHHHHGGEGGGHGHHFDGC?GGHHFFHGHHHHHGHHHGGGGHFHGDA<<GC0<<DG0<CGFB0;CCCFCGHFHGCCHHHH0C:9/;CFCF?D?9-CFGGGGFFFF/9FFFB/:;/9EFFBDFEFB9DD;F-AABF.?=DF9FFB9BFFB?AD.BB.@.9E9;/;A.;D
@M03896:38:000000000-B4D98:1:1102:13826:23867 2:N:0:164
CCTGTTCGCTCCCCACGCTTTCGCTCCTCAGCGTCAGTGACGGCCCAGAGACCTGCCTTCGCCATTGGTGTTCTTCCCGATATCTACACATTCCACCGTTACACCGGGAATTCCAGTCTCCCCTACCGCACTCCAGCCCGCCCGTACCCGGCGCGGCTCCACCGTTAAGCGATGGACTCTCACACCGCACGCGACCCACCGCCTACGAGCCCCTTACGCCCACTAACTCCGCATCACGCTCGCACCCTCC
+
AAAAAFFABBAAGGGFEEFAFGEEGHGHH3BGEEE2EGHFGEAEGF1FAAFBFHAGGHHHAEE1F@43@1FEGHHHGGGEFGGGHGHGHEGFHHGHHDG/EEEHHE@?DDHHHHB2FFFHFHGFEHH/A/@@C0<><FC-<CD--<<EF.-::;9;-:9C9FF...../;-..;;/B//:B:F;FF--;;-;9-9--;AD.@B.DB.;99-A...;B9.@DD..;///;B..-;-;BAA..9-9;@DA.A
@M03896:38:000000000-B4D98:1:1102:13814:23881 2:N:0:164
CCTGTTCGCTCCCCACGCTTTCGCTCCTCAGCGTCAGTGACGGCCCAGAGACCTGCCTTCGCCATTGGTGTTCTTCCCGATATCTACACATTCCACCGTTACACCGGGAATTCCAGTCTCCCCTACCGCACTCCAGCCCGCCCGTACCCGGCGCGGATCCACCGTTAAGCGATGGCCTTTCACACCGCACGCGACCCACCGCCTCCGAGCCCTTTACGCCCACTAATTCCGGAACACGCCTGCCCCCTCC
+
AAAAAFFBBBBBGGGGEEEAFGAEEHGHHHHHGGE2FGHFGF?EEG?FFEFGGGEGHHFHEED>FG433??EGHHHHFGGFGFGFHHHHGHGGHGHHEHAFEGGFE///@GHHHF2FGFHFHDFAGH<@<CFFCB<<FC<<CG-<<CCG.;:@9-:99;FFGF.9.../;-9.;9.B//9BFFBFD---;-@--;--:AD?@@A...--;>E.//;B.9@DD.;///99:/-.--;:.99..9:.;>-.;
@M03896:38:000000000-B4D98:1:1102:20492:24583 2:N:0:164
CCTGTTTGCTCCCCACGCTTTCGCACCTGAGCGTCAGTCTTCGTCCAGGGGGCCGCCTTCGCCACCGGTATTCCTCCAGATCTCTACGCATTTCACCGCTACACCTGGAATTCTACCCCCCTCTACGAGACTCAAGCTTGCCAGTATCAGATGCAGTTCCCAGGTTGAGCCCGGGGATTTCACATCTGACTTAACAAACCGCCTGCGTGCGCTTTACGCCCAGTAATTCCGATTAACGCTTGCACCCTCC
+
ABABBFFFFFFFGGFEAEAAFGEEEFGHGBFGGEEFGHGHHHHFFFEHHE0EEE>EFG?GHFDEGHE/EFGHHHBFFFHGHHFHHHHGG?FGFHGHHGGGGCFHHHBFGGHHHHHFHHHGGGEFFHGD.<CGF0C<<CD<CGHB:<CGFCGG::GC;FGHHH0./0/;:CFECG-:DDFFFBFBFFF/9FFFFFB;/9EFFCFFFF@;DDCD@D.:F?D9@F.;/BFFFFBA?.AFF.@.;.A9FFF?FF
@M03896:38:000000000-B4D98:1:1102:14318:24836 2:N:0:164
CCTGTTTGCTCCCCACGCTTTCGCACCTGAGCGTCAGTCTTCGTCCAGGGGGCCGCCTTCGCCACCGGTATTCCTCCAGATCTCTACGCATTTCACCGCTACACCTGGAATTCTACCCCCCTCTACGAGACTCAAGCTTGCCAGTATCAGATGCAGTTCCCACGTTGAGCCCGGGGATTTCACATCTGACTTAACAAACCGCCTGCGTGCGCTTTACGCCCAGTAATTCCGATTAACGCTTGCACCCTCC
+
ABAABFFCFFFFGGGFEEEEFGAEDGGHEBGFFEEEEHGHBHGHEDEGG?ECEE>EGGCH?EEEGH?EEEGHHHHHGGHGGGHHHHHFEEFGHGGHHCBCC@FGGG?FBGHHHHHFHHHGGGGHHFG?<ACGC0/<<C0<CGG00<<GFCFFF:CC;GGHHH.:999./FFE?--9BEFGGFFFFFF;FFFFFFFFBFEFFFFFFF@ADDFF-9.BF.9@DF.9B/9FFF/.9;A/F.@999:;;BD.AA
@M03896:38:000000000-B4D98:1:1102:14300:24841 2:N:0:164
CCTGTTTGCTCCCCACGCTTTCGCACCTGAGCGTCAGTCTTCGTCCAGGGGGCCGCCTTCGCCACCGGTATTCCTCCAGATCTCTACGCATTTCACCGCTACACCTGGAATTCTACCCCCCTCTACGAGACTCAAGCTTGCCAGTATCAGATGCAGTTCCCAGGTTGAGCCCGGGGATTTCACATCTGACTTAACAAACCGCCTGCGTGCGCTTTACGCCCAGTACTTCCGATTAACGCTTGCACCCTCC
+
ABAABFFFFFFFGGGEEEEAFGEEEGGHCFHHGGEEFHGHFHHHGGGFHF0?EE>EGGGH1EEEGHE>>EFHHHHHHFGGHFGHHHFFEEEFFGGHHDBC<@GHHGG<CGGHGHHHHHHGGGGHGGF..<<GF0/<<G<<<GG0::GCG0;CC0CC;GGHHH0::;/9CCFGDC?@-;FFFFGBFFF/;BFFFFBB9FEEFFFFFFCDFFFF-99/B.:@BD.9//;/FFA9A9AFF.@.;A:/;FDEFF
@M03896:38:000000000-B4D98:1:1102:13307:25055 2:N:0:164
CCTGTTCGATACCCGCGCTTTCGAGCTTCAGCGTCAGTTACGCTCCCGCCAGCTGCCTTCGCAATCGGGGTTCTTCGTCATATCTAAGCATTTCACCGCTACACGACGAGTTCCGCCGGCGTTGCGCGCACTCAAGTGGGGCAGTTCGCGCTGCAGTGCAGACGTTGGGCGCCTACATTTCACAACACGCTTACCTCACCGCCTACGCTCCCTTTAAACCCAATAAATCCGGATAACGCCCCGACCCGCC
+
ABAABFFBBFBBGGGE2AEAFGBEFE2GHGHHGFAEEGHHFFEFEAFBEEEEFHFGHHHHEEEEFGB?/>>>FHHHHGFEFFHGGHBFF?FGFGGHHEEEFCGGF/<//<?FGF?CE>->-<-<<-A?@DGGF/9:000.9;;9FFF.9:@9D9;;//;/:BA-9;.;-:B>>AABFFFFFFFBFF.9.@.;AFF/B/;.ABFFFFDC9ADF./;//;BFDF..//BFFB.9;../;9;@@---;B---9
@M03896:38:000000000-B4D98:1:1102:11764:25080 2:N:0:164
CCTGTTTGCTCCCCACGCTTTCGCACCTGAGCGTCAGTCTTCGTCCAGGGGGCCGCCTTCGCCACCGGTATTCCTCCAGATCTCTACGCATTTCACCGCTACACCTGGAATTCTACCCCCCTCTACGAGACTCAAGCTTGCCAGTATCAGATGCAGTTCCCAGGTTGAGCCCGGGGATTTCACATCTGACTTAACAAACCGCCTGCGTGCGCTTTACGCCCAGTAATTCCGCTTAACGCCTGCACCCTCC
+
AAAAAFFFFFFFGGGF2EAAFGBEEFGFBFGGEEEAEHHHGHGHGF?FG?EEAE>EEGGHEEEEEHE/>EFHHHHHGFGBGGHHHGHFFEGGFHHHHCBFGCFHHHC0CGHHHHHFHHHGGGGGGGF..<CGF0<<DGB<CGD;:;CCC:C0G:C;;CCHHG0.:0;9BBFG?-;-AEFFFCGBFFF/BFFFFBB9/AAEFFFFFFA.;A-;@.;;F.9@DF.;//BBFFF.;.9BFFB-;.;9BFFEED
@M03896:38:000000000-B4D98:1:1102:11775:25094 2:N:0:164
CCTGTTTGCTCCCCACGCTTTCGCACCTGAGCGTCAGTCTTCGTCCAGGGGGCCGCCTTCGCCACCGGTATTCCTCCAGATCTCTACGCATTTCACCGCTACACCTGGAATTCTACCCCCCTCTACGAGACTCCAGCTTGCCAGTATCAGATGCAGTTCCCAGGTTGAGCCCGGGGATTTCACATCTCACTTAACAAACCGCCTGCGTGCGCTTTACGCCCAGTAATTCCGATTAACGCTTGCCCCCTCC
+
ABAAAFFBFFFFGGGEAEEAFGAEEGGF3BGGGEEAFGGHGHHHEF?FF?0EAEEEGGGH1EEEGH1>>EFGHHHHGGHGGGFGHGGFEEEFHHHHH?C?C@GHHGG0C1FGHFGFHHHGGGEGGGF<.<<GC/<<<CB<<G00:::GC:GFCC0;;;GHHB:.:0///;FEAB???9FFFFGBFFF//;BFFF9;/:AFBBB.EF-9DA@@@.A;BAABB9A9:B/9BFF.9../;.;...;/;EBBDD
@M03896:38:000000000-B4D98:1:1102:11751:25104 2:N:0:164
CCTGTTTGCTCCCCACGCTTTCGCACCTGAGCGTCAGTCTTCGTCCAGGGGGCCGCCTTCGCCACCGGTATTCCTCCAGATCTCTACGCATTTCACCGCTACACCTGGAATTCTACCCCCCTCTACGAGACTCCAGCTTGCCAGTATTAGATGCAGTTCCCAGGTTGAGCCCGGGGATTTCACATCTTACTTAACCAACCGCCTGCGTGCGCTTTACGCCCAGTAATTCCGCTCAACGCTTGCTCCCTCC
+
AAAAAFFFFFFFGGBEAEEFFG?EEEGFBBGGEEEEGGGHDHAGEDDHH100AE>EFEGHFEDEFHA//>FHHHFHHFGDFGHFG4GGGEGG2GGGHCCGFCFHHFF02FFFFFGFHGGG<>DF1GF<.CEHF/G/CG0<<CG00<<0;0:C000:::CCHF0./09/9CFE??-;BDGGF0C0CFF/9;:/;/;/;9;A-99D.A9.:A-;9../B.:-9..;/9/BFF/.9-.BB.9..9:/9BEBFF
@M03896:38:000000000-B4D98:1:1102:17154:25123 2:N:0:164
CCTGTTCGATACCCGCGCTTTCGAGCTTCAGCGTCAGTTACGCTCCCGCCAGCTGCCTTCGCAATCGGGGTTCTTCGTCATATCTAAGCATTTCACCGCTACACGACGAGTTCCGCCGGCGTTGCGCGCACTCAAGTGGGGCAGTTCGCGCTGCAGTGCAGACGTTGGGCGCCTACATTTCACAACACGCTTACCTCACGGCCTACGCTCCCTTTAAACCCACTACATCCGGATAACGCCCGTACCTTCC
+
ABBABFFABFBBGGGE2EEEFGEFGEEHGGHGEGEAEGGHFFEFEFFBEEEEFGBGHHHHCEAFFGBB>EEEGHHHHFFHHHHFG4GEFBFGGGGHHFEEGCHHADCBDCEGHFDEFADD?<A-C<CC@DGGFFB00C0:?CD.FFFGGGGDFDBF/BF/FFA::A;ACFFCFFFFFFFFFFFBFFEFA@DEDFF/BBE9DCFFFFADEFAA./;/:B:;DE.AF9:9FF.:..9BFDDFF-9;;A/;;F
@M03896:38:000000000-B4D98:1:1102:17139:25135 2:N:0:164
CCTGTTCGATACCCGCGCTTTCGAGCTTCAGCGTCAGTTACGCTCCCGCCAGCTGCCTTCGCAATCGGGGTTCTTCGTCATATCTAAGCATTTCACCGCTACACGACGAGTTCCGCCGGCGTTGCGCGCACTCAAGTGGGGCAGTTCGCGCTGCAGTGCAGACGTTGGGCGCCTACATTTCACAACACGCTTACCTCACGGCCTACGCTCCCTTTAAACCCAATACATCCGGCTCACGCCCGGACCTTCC
+
ABBBBFFAAFBBGGEEEEEAFGEFHFFHHGHHGGFEGHHHFGEFEEFEFFEEFHFGHHHHGE?BEGB?EEEEGHHHHHGHHHHHHDDGFEGFGGGHHEEGGCFGECFCFDFGGFDDD>@DG<C-.<CCCCGGFBF99B0.=;BA:9CAFGGFFD/B9BF/BFF=:E..DAFFFFDFFFFFFFFBFDAEDBAA;FB/:/E.AAAFFFADEFDF.9://;:;AE..B//:FF.--9.:B.A9B---9;.9BF
@M03896:38:000000000-B4D98:1:1102:12279:27142 2:N:0:164
CCTGTTTGCTCCCCACGCTTTCGCACCTCAGTGTCAGTATCAGTCCAGGTGGTCGCCTTCGCCACTGGTGTTCCTTCCTATATCTACGCATTTCACCGCTACACAGGAAATTCCACCACCCTCTACCGTACTCTAGCTTGCCAGTTTTGGATGCAGTTCCCAGGTTGAACCCGGGGCTTTCACATCCAACTTAACAAACCACCTACGCGCGCTTTACTCCCAGCACTTCCGATCAACGCCTCCACCCTCT
+
AAAAAFF4FFFFGGGF?EEFFGEEEEGGHHHHHHHHHHGHHHHHHFBGHHFFGFAEGGGHAEDEFH3?@??EGHFHHGFHHDHGGHH?EEEEHGFHH?EEEEGHH0FFHHHHGHFDFFGGG/GGHHH@??CGG2F>@FB2FGG22FGF0<FGG?F11?FHFF1>110>1>GE<@A-A@GHH:C0CCC0<GFGF0;CF.CEGFGFBB.;:?-@;D.;F/:9AB/.;.BBFF9AD-./9.--9....;DFF.
@M03896:38:000000000-B4D98:1:1102:12267:27159 2:N:0:164
CCTGTTTGCTCCCCACGCTTTCGCACCTCAGTGTCAGTATCAGTCCAGGTGGTCGCCTTCGCCACTGGTGTTCCTTCCTATATCTACGCATTTCACCGCTACACAGGAAATTCCACCCCCCTCTACCGTACTCTAGCTTGCCAGTTTTGGATGCAGTTCCCAGGTTGAACCCGGGGCTTTCACATCCCACTTAACAAACCACCTACGCGCGCTTTACGCCCAGTCATTCCGATTACCGCTTGCCCCCTCT
+
ABBAAFFFFFFFGGFE2EEEFGEEEFGHHHHHHHGDGHHHHFFHHGGCGH31EFAEFGGH1EE1EBCFD2FEGHGHHFF4BDGHHGGBE1EFHHDFGE>E/>BG30/023BFGFDFH/>CDCFHFHHD?CCGF211?F10FG?11??10-1>FFFFFGHHHHGE/0//0<GD-<-@CF.GFCF0BFF.9CAC00;0;.CEGEGG/BCA-9-;-;./9..9;AAF///9;F/D?A.//;;-..;//AB-A.
@M03896:38:000000000-B4D98:1:1102:12289:27159 2:N:0:164
CCTGTTTGCTCCCCACGCTTTCGCACCTCAGTGTCAGTATCAGTCCAGGTGGTCGCCTTCGCCACTGGTGTTCCTTCCTATATCTACGCATTTCACCGCTACACAGGAAATTCCACCACCCTCTACCGTACTCTAGCTTGCCAGCTTTGGATGCAGTTCCCAGCTTGAACCCGGGGCTTGCACATCCAACTTAACAATCCACCTACGCGCGCTTTACGCACAGTACTTCCGATACCCGCTTGCACCCTCT
+
AAAAAFFFFDFFGFFEEEE0FFEE0EECHFEFFFGGHHFFHAAGHC1EBGC/EBAEEGGF/E?AFF1B10B?FFEDFFFEGBDHFHG>@?E?HFBFHECEEE1GG0/0>BFFF>>1F/?FE/GGGHE@/C?GG2@@FG20FG@</<?1<01?1?G<<1FGGFB0<10<<FGC?---;A:-.0C;GFF0CB9;0;0;F09C999?BF.;A@@@=9AFF;--;99//;/:B9;-:--//-;-99-;9F---;
@M03896:38:000000000-B4D98:1:1102:17558:27217 2:N:0:164
CCTGTTTGCTCCCCACGCTTTCGCACCTGAGCGTCAGTCTTCGTCCAGGGGGCCGCCTTCGCCACCGGTATTCCTCCAGATCTCTACGCATTTCACCGCTACACCTGGAATTCTACCCCCCTCTACGAGACTCAAGCTTGCCAGTATCAGATGCAGTTCCCAGGTTGAGCCCGGGGATTTCACATCTGACTTAACAAACCGCCTGCGTGCGCTTTACGCCCAGTAATTCCGATTAACGCTTGCACCCTCC
+
AAAAAFFFFFFFGGCG2EEFFGEEEGGH3EGGGGGGGHG55DGGFGFH3A0AAE@EGGGHEFFEGHE@EEFGFGHHG2FFGFHHHHHGGAFEGGFHHCCGC@GHHHEAFGHHG><DGHHGGGEGFHC<.<CGF0GDGG0<CHHF0:<CG0CGHCG0<0GGHEC.C099FFFGBF-B-C;CCBFFFFF/BFFFFBBFBFEF;BDDEFFDFDCFA..9B9.9@DE:BBF/BF/;.;ABBAB9.A9;;BDEFF
@M03896:38:000000000-B4D98:1:1102:21725:27366 2:N:0:164
CCTGTTTGCTACCCACACTTTCGAGCCTCAGCGTCAGTTGGTGCCCAGTAGGCCGCCTTCGCCACTGGTGTTCCTCCCGATATCTACGCATTCCACCGCTACACCGGGAATTCCGCCTACCTCTGCACTACTCAAGAAAAACAGCTTTGAAAGCAGTTCATGGGTTGAGCCCATGGATTTCACTTCCAACTTGTTCTCCCGCCTGCGCTCCCTTTACACCCAGTAATTCCGGACAACGCTTGTGACCTAC
+
>>>AAFFFFFDFGGGECEGDFGEFFEEFHFGHEGEEEHFBA2FEGGHFGEFGHHFGGGGHAEEDGHF?5EGEHHBGHGGGFEGGHHHGEFFGHHHHHEEGGCGGH//B?DHHHHHDGDDGHHHHHHGHFFHHHBF1FF0<<ECC0>>1<FGDG<CC<DGFHH0.C.;;/CGEEGGGHGFHHBHHHGGFFGGBB;9FB0;BDC?DEABFGFDFB9/9;//;AEA:/B//B//9A--9;->.9..;/:F//B
@M03896:38:000000000-B4D98:1:1102:18126:27453 2:N:0:164
CCTGTTCGCTACCCATGCTTTCGCTCCTCAGCGTCAGTTACTGCCCAGAGACCTGCCTTCGCCATTGGTGTTCCTCCTGATATCTGCGCATTTCACCGCTACACCAGGAATTCCAGTCTCCCCTACAGCACTCAAGTTATGCCCGTATCGCCTGCACGCCCGAAGTTAAGCCCCGGGATTTCACAGACCACGCGACAAACCACCTACGAGCCCTTTACGCCCAGTAATTCCGGACAACGCCCGCACCCTC
+
ABBABFFADBBDGGG4BBFBGGEGGHGHHHGHGGEGGGHHGFHGHHHGHFFGFGFGGHHHAEEFFFFG@?GEGGHHHHHGHHHGHDGEEEFGHHHHHAEEECHHGEGFFGHHHHD4?FHHHHDHGFHFGGGHF2F<@F@F@@FG?B/GG?C?/<F>FEFGGGC-<<0=D0DGHF?--@:CGCGHE0BF.99..-;B-9CEF..;;BB.D.;-A.9;B9.9@DD./:FB/9;F-:;-9:-9-@-=-9BF..
@M03896:38:000000000-B4D98:1:1102:19497:27814 2:N:0:164
CCTGTTTGCTCCCCACGCTTTCGCACCTGAGCGTCAGTCTTCGTCCAGGGGGCCGCCTTCGCCACCGGTATTCCTCCAGATCTCTACGCATTTCACCGCTACACCTGGCATTCTACCCCCCTCTACGAGACTCAAGCTTGCCAGTATCAGATGCAGTTCCCACCTTGAGCCCGGGGATTTCACATCTGACTTAACAAACCGCCTGCGTGCCCTCTACGCCCACAAATTCCGACTACCTCTTGCCCCCTCC
+
ABB?AFFFFFFFGFGEEEAFFGAEAEGEABFGGEEE2AFH5F2BAEEFG?0EAEEFEGDG1EA>EG?//>?EHHGHGFC3FGHHHHHGGEEGBBBGGCBC@<DGHHEH0?FGGFGGFHHGGCGHHFE..<CFC<C0</</.<=0:;:;::0:0:;C;0;CGG...9099CCEA9--@AFFC;CFFFF/;BBFF/;9;A;A;B@..9-..9.9B.;9B99-B?....9/;//.--9/;/;9/////;9999
@M03896:38:000000000-B4D98:1:1102:19484:27826 2:N:0:164
CCTGTTTGCTCCCCACGCTTTCGCACCTGAGCGTCAGTCTTCGTCCAGGGGGCCGCCTTCGCCACCGGTATTCCTCCAGATCTCTACGCATTTCACCGCTACACCTGGAATTCTACCCCCCTCTACGAGACTCAAGCTTGCCAGTATCAGATGCAGTTCCCAGCTTGAGCCCGGGGATTTCACATCTGACTTCACAAACCGCCTGCGTGCGCTTTACTCCCAGTACTTCCTATTAACGCTTCCACCCTCC
+
ABBBBFFFFFFFGGGE2EEAFGEEEFGHAFGGGGAAEGGHHHFGGGEGF?E0A>>EEFGGAEAEEH1>>EFHHHEHF2F3FGHHGFGFEEEFBG2GHACDB@DGHG2<CGFFGGFFHHFGGFEHHGF..<<GF0/<DC</<GG00<;CC0;:FCC;;:CGCF0.0:990;CE;-9A-=FGBFFBBFF/:BF//;/;;.;E--D.;A99..@B-999F99BAB//9/9/9;//:/99/.;...;9FADAAA
@M03896:38:000000000-B4D98:1:1102:19487:27846 2:N:0:164
CCTGTTTGCTCCCCACGCTTTCGCACCTGAGCGTCAGTCTTCGTCCAGGGGGCCGCCTTCGCCACCGGTATTCCTCCAGATCTCTACGCATTTCACCGCTACACCTGGAATTCTACCCCCCTCTACGAGACTCCAGCTTGCCAGTATCAGATGCAGTTCCCACGTTCAGCCCGGGGATTTCACATCTGCCTTAACAAACCGCCTGCGTGCGCTTTACGCCCAGTACTTCCGATCAACGCCTGCACCCTCC
+
ABBAAFFFFFFFFFFEEEEFFGAEEFGFABFHGEEFEGGFFHAHGDAGFEE0EE>EFEGHGEE1EH?>>EFGHGFHH?GEGGFHBBGEC?EGDGFHHABCB@FGHFFCCGHHFGBFGHHGGDFHDGC<.<CHC/<<<C</<C000;CG0C0;0CCC:;GGHC.-:9//9;/D;;9-99BFFFFBFFF;/;B//;///.AE-;=DAF-9AAAF-A.9B.A@>D.;9/B//BD..-;/;.;-99.9BFDF.9
@M03896:38:000000000-B4D98:1:1102:11177:27862 2:N:0:164
CCTGTTTGCTCCCCACGCTTTCGTGCCTCAACGTCAGATATAGTTTGGTAAGCTGCCTTCGCAATCGGTGTTCTGTATGATCTCTAAGCATTTCACCGCTACACCATACATTCCGCCTACCGCAACTACTCTCTAGCTCAACAGTATTAGAGGCACGTTCAGGGTTGAGCCCCGAAATTTCACCTCTAACTTATCAAACCGCCTACGCACCCTTTAAACCCAACAAATCCGGATAACTCCTCCATCCCCC
+
ABAAAFB4FF5BFEFGEEAAFGEA2EGHFFAFECCFEBGFHGFFGHFF2AAAFFEGGHHHEE1AAFFEEEEEHFDFGHHFHHGHGGFHFGGHHGGHF?EGG?BB3EGFGFGHHFFEGGGHFCEE/BBFG1FHHHBGHHG1@FFB>DF2@211?<<F/F?FFH10<<<01<<FE?@<-G0=G0CH0.0:0C000;GCCGG.--B.C/:A.-;A.;000CFB?EE..9./B/.9..:9/////./:/B...;
@M03896:38:000000000-B4D98:1:1102:11194:27875 2:N:0:164
CCTGTTTGCTCCCCACGCTTTCGTGCCTCAACGTCAGATATAGTTTGGTAAGCTGCCTTCGCAATCGGTGTTCTGTATGATCTCTAAGCATTTCACCGCTACACCATACATTCCGCCTACCGCAACTACTCTCTAGCTCAACAGTATTAGAGGCACGTTCAGCGTTGAGCCCCGAAATTTCACCTCTAACTTATCAAACCGCCTACGCACCCTTTAAACCCAATACATCCGGATCACGCTTGCATCCTCC
+
AABBA55BF5DCFG4E2AAAAGEBAFGHGBGGGHHEAGDGGBGGHH5A25DFGFFHHH5GAAAB1FF1A???FHDFFGHFHHEGHEGHGFFBGGBGHE?@E@3BB/33??4BGBCEFFEGCE?E/>0BCFFG1?F1@DF1<FBC1@D22><1<?FC/?0FFG1..<ACBGFEDC?<<GGGG0G:CG0;CFFCGHGF0C0C@@@..9C-.:;EE/00900;C...///:9B.9..-:9.;:.;.9//99B/
@M03896:38:000000000-B4D98:1:1102:19252:27878 2:N:0:164
CCTGTTTGCTACCCACACTTTCGAGCCTCAGCGTCAGTTGGTGCCCAGTAGGCCGCCTTCGCCACTGGTGTTCCTCCCGATATCTACGCATTCCACCGCTACACCGGGAATTCCGCCTACCTCTGCACTACTCAAGAACAACAGTTTTGAAAGCAGTTCATGGGTTGAGCCCATGGATTTCACTTCCAACTTGTCTTCCCGCCTGCGCTCCCTTTACACCCAGTAATTCCGGACAACGCTTGTGACCTAC
+
ABBAAFFFFFFFGGGEAEFEGGEFGEGHHAFHGGEAEHG5BFCFHHGHHHEEFGEEGGGHEEEEEHF2@FFEGHHHHGEFGGGGHHHFEEFGHHGHHEEEGCHHHE?@@<GHHHBDGGGHHFHHFGFGFGHHF?B1?00>0FFF1>GDGFFFH<CC=DH=GH0CG.::CGGGCGGFFHHHHHHHHGGBFGGECFFFFFGGGAGFFG?FGGDEB9FBF9BBFFE/BFFFFFF-D99;A9@9AA9//BFFFF
@M03896:38:000000000-B4D98:1:1102:11176:27884 2:N:0:164
CCTGTTTGCTCCCCACGCTTTCGTGCCTCAACGTCAGATATAGTTTGGTAAGCTGCCTTCGCAATCGGTGTTCTGTATGATCTCTAAGCATTTCACCGCTACACCATACATTCCGCCTACCGCAACTACTCTCTAGCTCAACAGTATTAGAGGCACGTTCAGGGTTGAGCCCCGAAATTTCACCTCTAACTTATCAAACCGCCTACGCACCCTTTAAACCCAATAAATCCGGATAACGCTTGAATCCTCC
+
BBBBAFFFFFFFGGBE2EEAFGE4FFHHHHBGGHGGGGFH5GHGDFGGC5FGHFFHHHHHEE?AAFFEEEEEHFHEFGHFHFHGHHHHGHFHHHHHHGFGGGEFF/DBFDGHHFGEEE?GFEEE/BC?G3FHHFFFFHFFGHHB2@F2221???<F/0?0FG1<F0-<1<GFGGG@-CDDFFGHHHGB0C0C;CHHH0GCCC-.DBA@AA@EEC0;999C.C..;//BBBF-A.9BB.-.999//B;BBF
@M03896:38:000000000-B4D98:1:1102:19244:27894 2:N:0:164
CCTGTTTGCTACCCACACTTTCGAGCCTCAGCGTCAGTTGGTGCCCAGTAGGCCGCCTTCGCCACTGGTGTTCCTCCCGATATCTACGCATTCCACCGCTACACCGGGAATTCCGCCTACCTCTGCACTACTCCAGAACAACAGTTTTGAAAGCAGTTCATGGGTTGAGCCCATGGATTTCACTTCCAACTTGTCTTCCCGCCTGCGCTCCCTTTACACTCAGTAATTCCGGACAACGCTTGTGACCTACG
+
BBBBBFFFFFFFGGGGAABFGGEFGEGHHHHGGGDAEHF5BEAEFGHHHHGFBGAEFGGH1FD1EFB25BFFHHHHHGCEEEGGHHHEEFGGHHFHHDEEECGGHG<@@CGGHH2?EDDHHFHHFGGHBCFGF1F1>00><FF01F1GCE00<<<<==FDDG<.<C-//<GEE:CCHH0CC0CFHGF0C;/9;;BFFFGG.:@.9.:BDDFFF////;B/B//:9::FFFB9.--9;9@.9A.//:BFBB.
@M03896:38:000000000-B4D98:1:1102:11123:28129 2:N:0:164
CCTGTTTGCTCCCCACGCTTTCGCACCTGAGCGTCAGTCTTCGTCCAGGGGGCCGCCTTCGCCACCGGTATTCCTCCAGATCTCTACGCATTTCACCGCTACACCTGGAATTCTACCCCCCTCTACGAGACTCAAGCTTGCCAGTATCAGATGCAGTTCCCAGGTTGAGCCCGGGGATTTCACATCTGACTTAACAAACCGCCTGCGTGCGCTTTACGCCCAGTAATTCCGATTAACGCTTGCACCCTCCG
+
ABABBFFFFFFFGGFGEFEFFGEGDGGFGFHHGGEEGFGHGHHHGGEHHGGGFE?EGGGHGEEEGHGEEGGHHGHGGGHFHHHHHHHGGEGGFHFHHGGGGCFGHHBFBGHHHFHHHHFGGGFHFGG..CEHFHEFHHF/GHF::GHFFFGHGFFHFHHCGHC.::99FGGGGCCDGGFGGBFFFFF9;9FFFBFF:AEFFFFFFFFAADCFAD./BEFFBDF/B//;F9FFF.:BB.@99..;BBFFFF.
@M03896:38:000000000-B4D98:1:1102:15583:28411 2:N:0:164
CCTGTTTGCTCCCCACGCTTTCGCACCTGAGCGTCAGTCTTCGTCCAGGGGGCCGCCTTCGCCACCGGTATTCCTCCAGATCTCTACGCATTTCACCGCTACACCTGGAATTCTACCCCCCTCTACGAGACTCAAGCTTGCCAGTATCAGATGCAGTTCCCAGGTTGAGCCCGGGGATTTCACATCTGACTTAACAAACCGCCTGCGTGCGCTTTACGCCCAGTAATTCCGATTAACGCTTGCACCCTCC
+
ABABAFFFFFFFGECFEEEEFGEEDGGHFGHHGGEEFHGHHHHHGGGHHD0EEEEFGGGHHGDFGHEEEEGHHHHHHGHHHGHHHHHGGGDAGGHHHFBDDCFGHHEFFGHHHHHGHHHGGGGFGHGA?EEHFCFDGH0<GHHECCGGCCGGGCGGGFHHHHE.;::BFGGGABCADDGGGGGGFFF/BFFFFB;BBFE;99BFFFFDFFBFBAEFFFFCFFFBF/FFFFFFDADFF?B.:?9:;FFFFF
@M03896:38:000000000-B4D98:1:1102:17733:28604 2:N:0:164
CCTGTTTGCTCCCCACGCTTTCGCACCTGAGCGTCAGTCTTCGTCCAGGGGGCCGCCTTCGCCACCGGTATTCCTCCAGATCTCTACGCATTTCACCGCTACACCTGGAATTCTACCCCCCTCTACGACACTCAAGCTTGCCAGTATCAGATGCAGTTCCCAGGTTGAGCCCGGGGATTTCACATCTGACTTAACAAACCGCCTGCGTGCGCTTTACGCCCAGTAATTCCGATTAACACCTGCACCCTCC
+
>AA>>DFFFFDFGGFGFFAAFGEEFGGG3BGGEEEEFHGGGGHHGGGFB10EEEEEGGGHAEEEGHE>EEFGHHHHFBGHHGGGHHGFGEEDGGDHHCB>B<FHHHBABGHHF2?FGHHGGFDG<G.>.<<GC<C0DCF/CGFC00;CG00;C:GC:C;GGG09999/FFGG@??A?ABFFBFFFFF/;BFFFBFBF?FFA9;..:-;AAAD@.9/B.;@@../;/9/FFBD.;DFF/;.//9.9BDEEF
@M03896:38:000000000-B4D98:1:1102:17746:28621 2:N:0:164
CCTGTTTGCTCCCCACGCTTTCGCACCTGAGCGTCAGTCTTCGTCCAGGGGGCCGCCTTCGCCACCGGTATTCCTCCAGATCTCTACGCATTTCACCGCTACACCTGGAATTCTACCCCCCTCTACGAGACTCCAGCTTGCCAGTATCAGATGCAGTTCCCAGGTTGAGCCCGGGGATTTCACATCTGACTTAACCAACCGCCTGCGTGCGCTTTACGCCCAGTACTTCCGATTAACGCTTGCACCCTCCG
+
ABBAAFFFFFFFGFGG?EEEFGEEFGGGGFHGGGEEGHGFFHHHGFFHFE?AAEEGGGGHEEEFGHEE>EFGHHHHGFHFGGHHHHHGGE?EHHFHHDDGCCGHHHFFEGHHHFFGFHHGDCDGFHAE>CCG</</CCD/GHGC0;<CGGHGHFHHFBCCHF0CCB99BFBFB?-B-;FGBBFFFFF/BBFFFFF9FADDFCBAAFFAFDFF-AA/BE?BF?.9//9/FBFFA?.F;.;.;AE/BBDE.A.
@M03896:38:000000000-B4D98:1:1103:14938:2301 2:N:0:164
CCTGTTTGCTCCCCACGCTTTCGCACCTGAGCGTCAGTCTTCGTCCAGGGGGCCGCCTTCGCCACCGGTATTCCTCCAGATCTCTACGCATTTCACCGCTACACCTGGCATTCTACCCCCCTCTACGACACTCAAGCTTGCCACTATCAGATGCAGTTCCCCGGTTGAGCCCGGGGATTTCACATCTGACTTACCAAACCGCCTGCGTGCGCTTTACGCCCAGTCATTCCGCTTCACGCTTGCCACCTCC
+
AAAAAFFFFBFFGEFEECGEEG?EDGGHF3CFF?EAE5FH5GGCEGGHHG0AEF0EEFGH1E11?FA/>/??EFGHF2B3FGFGHHHGGEAEHH2GHGGG/@FGFFB00?GDG>DFFCGGCFDFGHFD.<CGF</<</0/<GH0/:;;C0:C0:C0;CGHF/---.:;9CCE?B-9-9/BFFFBBBB/99FF//BB/9EFFF-.9:9.:D;D;..9/;?->D.///99BF/..:./;..99.;//;.;AE
@M03896:38:000000000-B4D98:1:1103:14947:2317 2:N:0:164
CCTGTTTGCTCCCCACGCTTTCGCACCTGAGCGTCAGTCTTCGTCCAGGGGGCCGCCTTCGCCACCGGTATTCCTCCAGATCTCTACGCATTTCACCGCTACACCTGGAATTCTACCCCCCTCTACGAGACTCAAGCTTGCCAGTATCAGATGCAGTTCCCAGGTTGAGCCCGGGGATTTCACATCTGACTTAACAAACCGCCTGCGTGCGCTTTACGCCCAGTAATTCCGATTAACGCTTGCACCCTCCG
+
BBBBBFFFFFFFGGGF?EEAFFEEEGGHGGHHGFGGGBGFGHHHGGEHFE0EEEEGFGGH1EAEGHEEEEGHHGHHGFGFHGHHHGHGGGGFHGHHHDDGG@?GHGBFHHHHHFGFHHHGGGGHHHGE<EDHB0C<DCD<CGHE:;CG;:CHFHHHGHGGHH0;/9BCFFGGGGAC?AFGGGGGFFB/BBFB/:FF/9AE>DFFEF@;;A9B-9A//.ACFF./99;:FFF99:.;;9B.9.9:9;9.;D.
@M03896:38:000000000-B4D98:1:1103:14930:2320 2:N:0:164
CCTGTTTGCTCCCCACGCTTTCGCACCTGAGCGTCAGTCTTCGTCCAGGGGGCCGCCTTCGCCACCGGTATTCCTCCAGATCTCTACGCATTTCACCGCTACACCTGGAATTCTACCCCCCTCTACGAGACTCAAGCTTGCCAGTATCAGATGCAGTTCCCAGGTTGAGCCCGGGGATTTCACATCTGACTTAACAAACCGCCTGCGTGCGCTTTACGCCCAGTAATTCCGATCAACGCTTGCACCCTCCG
+
ABAAAFFFFFFFGFBEEEAAFGAEEFGHGFHHG?EDE5GHDGHGGFFHHG0AEEEEEGGHEFCEFHEEEEFGGFGHFGGGHGHHHHHGGDEGHGFHHDDFFBFGHFCFBGHHH2?GGHHGGGGHHHGD.<EHB0CDGHB<GGH00<<GHB<GHGHH;CGHHH0.;09/9C/CA?--AABFBFFCFFB///FF;BBFFFFEFFADFFF.AD>D@../;AA-@AF///;BFFBA;-9/:.@.;.9/;BDAED.
@M03896:38:000000000-B4D98:1:1103:14957:2334 2:N:0:164
CCTGTTTGCTCCCCACGCTTTCGCACCTGAGCGTCAGTCTTCGTCCAGGGCGCCGCCTTCGCCACCGGTATTCCTCCAGATCTCTACGCATTTCACCGCTACACCTGGAATTCTACCCCCCTCTACGACACTCAATCTTGCCAGTATCAGATGCAGTTCCCAGGTTCAGCCCGGGGATTTCACATCTGCCTTAACACACCGCCTACGTGCGCTTTACGCCCACGAACTCCGATTAACGCATGCACCCGCC
+
AA111BDCD3BFCEFE1EE0EB0EEEGHGCGC0AE/B2DFDF/AEEGFE//AAE/EEECFAE?FEH?>>EFHFHFHFFGGHFGBGFH?EEEEFFGHH/<@/>GHHFFFCGGGG@FGFHHGGGGHEH>..<>CC//0==<0DGHC<0<=<0:;:CGC;;GGBB0./00;0;9C--9?-9CFFFGFGF;000;9;9FFB-AB-9-----:-:9@;AEEFE?@@?------;B-;--99/-9---/9//9-9-
@M03896:38:000000000-B4D98:1:1103:18140:3785 2:N:0:164
CCTGTTTGCTCCCCACGCTTTCGCACCTGAGCGTCAGTCTTCGTCCAGGGGGCCGCCTTCGCCACCGGTATTCCTCCAGATCTCTACGCATTTCACCGCTACACCTGGAATTCTACCCCCCTCTACGAGACTCAAGCTTGCCAGTATCAGATGCAGTTCCCAGGTTGAGCCCGGGGATTTCACATCTGACTTAACAAACCGCCTGCGTGCGCTTTACGCCCAGTAATTCCGATCAACGCTTGCACCCTCC
+
BBABBBFFFFFFGFGE2EAAFGEFGGGHFHHHG?EGE5GHHGGGGEEHHFCEEE>EEA?G1EEEGHEE/EFHHHHHFGHFHGHHHEHGGGGGGGDHHGDG?<?GHF<0FGDHHGHHHHHGDGGHGFFE.<CHFGF<DCD/CGHB0<<CF0<GFFHH:CGGHH0:/;;FFGGG@@-AB.BFFFGGFFF/BFF/9B9BBFFF?BBFEF>..A9B-A.BFEDBBFF/;9B9FFFD;-;//.;.;.;//;DEFF
@M03896:38:000000000-B4D98:1:1103:18117:3788 2:N:0:164
CCTGTTTGCTCCCCACGCTTTCGCACCTGAGCGTCAGTCTTCGTCCAGGGGGCCGCCTTCGCCACCGGTATTCCTCCAGATCTCTACGCATTTCACCGCTACACCTGGAATTCTACCCCCCTCTACGAGACTCAAGCTTGCCAGCATCAGATGCAGTTCCCAGGTTGAGCCCGGGGATTTCACATCTCACTTAACAAACCGCCTGCGTGCGCTTTACGCCCAGTAATTCCGATTCACGCTTGCACCCTCCG
+
AAAA>DFFFFFFGGBF1EE0AG0EAGGHGFFHCAFGFFGE2FGCEGGHHG/EEEEEGGGHGA?EEGE>>E/GGGFHFFHFHHHGHHHGGE?EGGHHHGCG?CGFGGFHBGHHHFFGFGHGGCFCDGE..CE<00<<<<0<<CDB.:<CC0:C0CFHCCHHFHEAB0;/CFFA-@:-;ABFFGFFFF//;BFFE/;FB-AE;@@--9@;99-;-9;;;AB=@B-///;BFF/-9A//;-;-;-A/:BAAAF-
@M03896:38:000000000-B4D98:1:1103:18122:3805 2:N:0:164
CCTGTTTGCTCCCCACGCTTTCGCACCTGAGCGTCAGTCTTCGTCCAGGGGGCCGCCTTCGCCACCGGTATTCCTCCAGATCTCTACGCATTTCACCGCTACACCTGGAATTCTACCCCCCTCTACGAGACTCAAGCTTGCCAGCATCAGATGCAGTTCCCAGCTTGAGCCCGGGGATTTCACATCTGACTTAACAAACCGCCTGCGTGCGCCTTACGCCCAGCAATTCCGATTAACGCTTGCACCCTCCG
+
ABBAABBFFFFFGEFF2E22AFAEDFGHBGFHG?EGE5BEGG2BEEEGHG0EAE0>EE1F1EDEGHA//>FGHGHHFFG3GGBGHBHGGE?EHFFGH/>>/>FGGG2<<GHHGFDGGFGFDDGGFHC..<CHB0<0DC0<CGH0.:<;F0CC0CC0;;<GGH0.00;.9FFE-?--@ABFF0BFFFF/BBB//BFFFAEE-@>..9=9DD;D.../B.99@DF.9.//;;/;.;AB/.9.;.;;:BAAAD.
@M03896:38:000000000-B4D98:1:1103:14439:4777 2:N:0:164
CCTGTTTGCTCCCCATGCTTTCGCACCTCAGTGTCAGTATTAGGCCAGATGGCTGCCTTCGCCATCGGTATTCCTCCAGATCTCTACGCATTTCACCGCTACACCTGGAATTCTACCATCCTCTCCCATACTCTAGCCAACCAGTATCGAATGCAATTCCCAAGTTAAGCTCGGGGATTTCACATTTGACTTAATTGGCCACCTACGCGCGCTTTACGCCCAGTAAATCCGATTAACGCTTGCACCCTCC
+
ABAAAFFFFFFFGGG4BFDAAGFGFGGHHHGGHGHHHHFGFFGHHGHHHH5FGGFFGHFG1EAEFHE11FFHHHHHHGHHHHHHGHHGGGGGHHHHHGGGGEHHHHEG0GHHHGFGGHFHHHHGGHHHBHHFHDFFDFGHGGFA@1GG<GCGFHHFFFHHFF0/<?@??FFHAG@<-A<GHHFDFF00==<<=D=<0CFGHGHHHHGGGG?B-AE0FAD?BGF/BFBFFFFF..;FB.9A...;;BD?E.
@M03896:38:000000000-B4D98:1:1103:14422:4796 2:N:0:164
CCTGTTTGCTCCCCATGCTTTCGCACCTCAGTGTCAGTATTAGGCCAGATGGCTGCCTTCGCCATCGGTATTCCTCCAGATCTCTACGCATTTCACCGCTACACCTGGAATTCTACCATCCTCTCCCATACTCTAGCCAACCAGTATCGAATGCAATTCCCAAGTTAATCTCGGGGATTTCACATTTGACTTAATCGGCCACCTACTCACGCTCTACGCCCAGTAAATCCGCTTAACGATTGCACCCT
+
AAAA1BBFFBFFGGC1BB1AAGEEAEEFGCFAB2DFG2AF2B2AGEGAFG1BB0/A0GGH/E?AFHEA//BFGFEFGEGBGHHG2GHFGECEHHFHHAE@E>FGFCE00>GHG2FFHHHHHHFEFF<0<GGFH2B1GH1GFGG/1@@F//<<1<F@><FH?F0/<?1?1??<<A<--<<DG<G0=000=G0=D0=0<.:.AE:.CG0C0/;;9.990:9-@../00;90F....;//;---;9/9;B-
@M03896:38:000000000-B4D98:1:1103:14448:4796 2:N:0:164
CCTGTTTGCTCCCCATGCTTTCGCACCTCAGTGTCAGTATTAGGCCAGATGGCTGCCTTCGCCATCGGTATTCCTCCAGATCTCTACGCATTTCACCGCTACACCTGGAATTCTACCATCCTCTCCCATACTCTAGCCAACCAGTATCGAATGCAATTCCCAAGTTAAGCTCGGGGATTTCACATTTGACTTAATTGGCCACCTACGCGCGCTTCACGCCCAGTAAATCCGATTAACGCTTGCACCCT
+
BBBBBBFFFFFFGGC4BAFEFFEECEGHHFFFH5FGHGHHDFBDGGHFHHEFBBAEGFHHAE?EFHEEAFCGHGGHGFHFHHHHHHHGGGGGHHGHHAEGGFGHHHGHEHHHHHHFFHFHHHHHHHHHHHHHHDHBFGHHGGGE@GGG//CGGHHHFFHHHHE/<?F1?DGHD@-<@AFFGHHHD<<0<DGF0DF=0//CHGFHHF.;-;-AA?.0;9..=..9BB;99/.DA..9;9@9.;ABBBDE
@M03896:38:000000000-B4D98:1:1103:8733:5835 2:N:0:164
CCTGTTTGCTCCCCACGCTTTCGCACCTGAGCGTCAGTCTTCGTCCAGGGGGCCGCCTTCGCCACCGGTATTCCTCCAGATCTCTACGCATTTCACCGCTACACCTGGAATTCTACCCCCCTCTACGAGACTCAAGCTTGCCAGTATCAGATGCAGTTCCCAGGTTGAGCCCGGGGATTTCACATCTGACTTACCCAACCGCCTGCGTGCGCTTTACGCCCAGCAATTCCGATTAACGCTTGCACCCTCC
+
AAAAAFFFFFFFGGGE2EAAFGEEGGGHBFGGGGCD?GHGHHFHDE1FF?0EEE>EEEGHCECEGHEEGGEHHHGHFCHFGGHGHHHGGGGFHHGHHDGGD@?FFFCCGHHHHHFHHHHGCGGHEGFDAGDHBB/<GG0<<CD0::CG;0:;CF0CCCGCHH0EF0//;;/EG?9D-9;FBFFFFF://9FBB/;/9;AA--@A.9-.A?AF>?E//.9--A..;;:BBFFAD../9.;.9.;;:9.9.;
@M03896:38:000000000-B4D98:1:1103:8746:5851 2:N:0:164
CCTGTTTGCTCCCCACGCTTTCGCACCTGAGCGTCAGTCTTCGTCCAGGGGGCCGCCTTCGCCACCGGTATTCCTCCAGATCTCTACGCATTTCACCGCTACACCTGGAATTCTACCCCCCTCTACGAGACTCAAGCTTGCCAGTATCAGATGCAGTTCCCAGGTTGAGCCCGGGGATTTCACATCTGACTTAACAAACCGCCTGCGTGCGCTTTACGCCCAGTAATTCCGATTAACGCTTGCACCCTCC
+
ABBABFFFFFFFGGGGAEAAFGEEAFGHFFHHGGGEAGGHDHGHFE1GGD?FAE>EGGGHEEEEGHE?EEFHHHHHHBGFGGHHHHHGGGGGHHHHHDCGDCFGHGGAGHHHHHFHHHHGGGGHHFF>.CDHFFF0GHH/CG00:;CCC;;CFGFH0;GHGHB.:9:9/CFEGGCC-9C0FGGFFFB/9BFFB/FFBFFE-@FB.AB.AD-@-9A//ADADF?9B/;FFF/.9A9FFAB9AE99;FAAAD
@M03896:38:000000000-B4D98:1:1103:12961:6059 2:N:0:164
CCTGTTCGATACCCGCGCTTTCGAGCTTCAGCGTCAGTTACGCTCCCGCCAGCTGCCTTCGCAATCGGGGTTCTTCGTCATATCTACGCATTTCACCGCTACACGACGAGTTCCGCCGGCGTTGCGCGCACTCAAGTGGGGCAGTTCGCGCTGCAGTGCAGACGTTGGGCGCCTACATTTCACAACACGCTTACCTCACGGCCTACGCTCCCTTTAAACCCAATAAATCCGGATAACGCCCGGACCTCCC
+
AAA>AFB3>5>AGFEF2EE?FGFEFFAGFFFEFGG2EFA5FFDAFEF1EAEEFFHGGHHH1?B>EGF1>>E>FHHHHHEECDEFFHBCE/?EFGGFHGCCCCGHDCC@@G?FFF?A?CCCC-C-<;@@DGGB//9BB00.;;99/;;C@-9@9A/BBFF/BFF=9.AF=F?<BDDFFF/;//;/F?99.99E9BFFFFE9DBBA/BD<.;99./B9/;9/9..;//9:9BA-.A./;.99>=-;9-./;A
@M03896:38:000000000-B4D98:1:1103:12949:6075 2:N:0:164
CCTGTTCGATACCCGCGCTTCCGAGCTTCAGCGTCAGTTACGCTCCCGCCAGCTGCCTTCGCAATCGGGGTTCTTCGTCATATCTAAGCATTTCACCGCTACACGACGAGTTCCGCCGGCGTTGCGCGCACTCAAGTGGGGCAGTTCGCGCTGCAGTGCAGACGTTGGGCGCCTACATTTCACAACACGCTTACCTCACGGCCTACGCTCCCTTTAAACCCAATAAATCCGGATAACGCCCGGACCTTCC
+
AAB3AFFABFADGGGE2EEE2BEFGGGHHHGHGEEGGHHHFFAFEEGEEEE>FGGHHHHHGE>EFHF1E?EEFGHHHHGFHHHHBH4FGGHHHFFHHGGGGCFGEC<>B@CGHFDDF@CCG@D-.;DCCCGGE/::;0:9;;@A/;;A--;BBFFF/BF/BFF<.AAF-;-=9.9BBFFBFFFFFFFF?@.9;BF:B/;AFBBFBF.@ADDF9BFB/;;9AF.B//B/BBA-:A.::.9BB---;-./:B
@M03896:38:000000000-B4D98:1:1103:12558:6813 2:N:0:164
CCTGTTTGCTACCCACACTTTCGAGCCTCAGCGTCAGTTGGTGCCCAGTAGGCCGCCTTCGCCACTGGTGTTCCTCCCGATATCTACGCATTCCACCGCTACACCGGGAATTCCGCCTACCTCTGCACTACTCAAGAACAACAGTTTTGAAAGCAGTTCATGGGTTGAGCCCATGGATTTCACTTCCAACTTGTTCTCCCGCCTGCGCTCCCTTTACACCCAGTAATTCCGGACAACGCTTGTGACCTCC
+
ABBAAFFFFFFFGGGECEFBFGEAFEGGHHHHGDE?EHGFCECFHFCFFFBGGFAEGGGHAEDEFGB2@BFEFGHHHGGEFGFGHHHFGEFGHHHHHEFGGEGGHE/B/BGHHG@DFGDHHHHGCGFGDGHHG1111>0<<FG01=>FF.FBHFFHGGHD0G0<<.:/;CCEAGC/GFHFHHHHHGG0FFFF9;BFFGFG??@FGF-AGFFFBBBFF/;:D;ABBF9FFFB9.;;.9-9....//;9F/;
@M03896:38:000000000-B4D98:1:1103:12579:6814 2:N:0:164
CCTGTTTGCTACCCACACTTTCGCGCCTCAGCGTCAGTTGGTGCCCAGTAGGCCGCCTTCGCCACTCGTGTTCCTCCCGATATCTACGCATTCCACCGCTACCCCGGGAATTCCGCCTACCTCTGCACTACTCCAGCAACACACCTTTGACAGCAGTTCATGCGTTGAGCCCATGGATTTCCCTTCCTACTTGTTCTCCCGCCTGCGCTCCCTTTACACCCCGTAACTCCTTCCAACGCTTGCGCCCTAC
+
>AAA1@D1DD3BGFGAAEB1BF?0AAECE1GGFECE/FB1AA/B0F1AF11DGFAEEEGG/B/EEF0B0B?FFFFGFF/?EECGGHH/>?EEGGGHH?@E/E0BF</B/BBGFHCCCC<F?1<?11?G1<GHF1F10>00<>C..<CGDH000</.<;C0::0.;.:./::..B//00BF;09;09:0099;900;90;/.9;.--;9-9-;-///;///;------9/;/////9/;;-------9>BF
@M03896:38:000000000-B4D98:1:1103:12547:6827 2:N:0:164
CCTGTTTGCTACCCACACTTTCGCGCCTCAGCGTCAGTTGGTGCCCAGTAGGCCGCCTTCGCCACTGGTGTTCCTCCCGATATCTACGCATTCCACCGCTACACCGGGAATTCCGCCTACCTCTGCACTACTCCAGCACAACAGCTTTGAAAGCAGTTCATGCGTCGAGCCCATGGATTTCACTTCCAACTTGTTCTCCCGCCGGCGATCCCTTTACACTCACTAATTCCGTCCTACGCCTGCGACCTCC
+
AAA>AFF1FFFFGGGE1EF1BBB0AEEEGFHHEAE/EFF11A/FFE1/BB1ABF/AAEFH/?>>EG101B??BFGHFGGEEE?F22FF?EEEHHFGH?ECE<1FF<<//BBGGF0EGA/?<GGH1F1?1F<FF1F1<00>FCG0.<0GF0000</C=DF0000.;----:9;.F/CFFB0FFFBFF09;F/000;BFBF/9;---;---;9B//B/9///;//9////9999-;-//-9------99A/9
@M03896:38:000000000-B4D98:1:1103:9799:7168 2:N:0:164
CCTGTTCGCTACCCATGCTTTCGCTCCTCAGCGTCAGTTACTGCCCAGAGACCTGCCTTCGCCATTGGTGTTCCTCCTGATATCTGCGCATTTCACCGCTACACCAGGAATTCCAGTCTCCCCTACAGCACTCAAGTTATGCCCGTATCGCCTGCACGCCCGCAGTTAAGCCCCGGGCTTTCACAGACGACGCGACAACCCACCTACGAGCTCTTTACGCCCAGTAATTCCAGACAACGCTCGCACCCTC
+
AAAAAFFABBBAGGFGCBFAGGAEEHGHGHCFGGF?EG5FEGGHFE3BFGAFFHFGGDGHFGFEFE53BFGFGHHHHHHGFHHHH44EE?>AEGGHHAEEGE?BGA0/??GHGHBDFGBGHGCGCC?1GGHHFG11@@2@@GGG///FG?/CA/<<FFCGGG-<-.==00<<GDC---:EHB;C00/;--9---9@9-.;DEDAFFF...;;B/9;;FE.B@DA9/;/9/;//9;..9-;..;;-;BD9.
@M03896:38:000000000-B4D98:1:1103:9811:7182 2:N:0:164
CCTGTTCGCTACCCATGCTTTCGCTCCTCAGCGTCAGTTACTGCCCAGAGACCTGCCTTCGCCATTGGTGTTCCTCCTGATATCTGCGCATTTCACCGCTACACCAGGAATTCCAGTCTCCCCTACAGCACTCAAGTTATGCCCGTATCGCCTCCACGCCCGAAGTTAAGCCCCGGGATTTCACCGACCACGCGACAAACCACCTACCACCTCTTTACCCCCCGTCATCCCGGACAACCCTCGCACCCTA
+
ABAAAFFBBBBDGGGGFFFBFGEEEHGHHHHHGGGGGHHHGHHGHECFFEBGFHBFHHHHAEFEFG5A@FGEHHHHHHHHHHHGHFFFGGGGHGHHHEEGGEFGHEC/FGHHHHG4GHHHHGDHFHF?GGHHF2GD@D2G@FGH?/<FHDFDG/FCGGGGGG--<.=0<0<CGD-;:-:CG;;F099@-;C.;--;-;.;EFEFF/F.//;9A/;/9//;AD-;..99/;AF--@C.A.9.9;B-@BD..
@M03896:38:000000000-B4D98:1:1103:20070:7257 2:N:0:164
CCTGTTCGCTCCCCACGCTTTCGCTCCTCAGCGTCAGTGACGGCCCAGAGACCTGCCTTCGCCATTGGTGTTCTTCCCGATATCTACACATTCCACCGTTACACCGGGAATTCCAGTCTCCCCTACCGCACTCAAGCCCGCCCGTACCCGGCGCGGATCCACCGTTAAGCGATGGGCTTTCACACCGGACGCGACGAACCGCCTACGAGCCCTTTACGCCCAATACTTCCGGATCACACCTGCACCCTAC
+
ABBAAFFABBBBGGCFAFEEFGEEEHGHHHHHGGGGGGGFGGAEEEEHHHFGGHGHHHHHFEG?FFB3@FFEFHHHHFGEEGGHHHHHHHHFHHGHHGHEFFFGGECCCGHHHHF2FGHHGHGGGHH@DGGFFGF<FFE-ADG-@@EEHA@C@D-B--;F0FFA9..99F-;.A:.FFF/FFFFFFD--;-@-;9--9@FAF;DDF?AFFFF.99BF;ABF.EBB//9B9.9..-;;/;.9/FBBFA.;F
@M03896:38:000000000-B4D98:1:1103:24968:7348 2:N:0:164
CCTGTTTGCTCCCCACGCTTTCGCACCTGAGCGTCAGTCTTCGTCCAGGGGGCCGCCTTCGCCACCGGTATTCCTCCAGATCTCTACGCATTTCACCGCTACACCTGGAATTCTACCCCCCTCTACGAGACTCAAGCTTGCCAGTATCAGATGCAGTTCCCAGGTTGAGCCCGGGGATTTCACATCTGACTTAACAAACCGCCTGCGTGCGCTTTACGCCCAGTAATTCCGATTAACGCTTGCACCCTCCG
+
AABABFFFFFFFGGFGEFEFFGEEAFFEFFGHGGEGGHGHDGFGGFDHF1EEEEEEGGGHEFDEGHEEEEGHGHFHFFC3GGGHHHHGGGCEGGFHHACDD@DGHGE<GHHHGHHHHHHGGGGHHF><>EEFCGH<DG0/<GGC0;:GHC0C:CCGFHGHFHB./9/;CFGGG??-BAGGFGGGFFF/BFFFFFFFFFFFBFF.:A9;DDFF-.;BBAA;B../;9//;9B....;;.;9..;/;FDEFF.
@M03896:38:000000000-B4D98:1:1103:12725:7712 2:N:0:164
CCTGTTTGCTACCCACACTTTCGAGCCTCAGCGTCAGTTGGTGCCCAGTAGGCCGCCTTCGCCACTGGTGTTCCTCCCGATATCTACGCATTCCACCGCTACACCGGGAATTCCGCCTACCTCTGCACTACTCCAGCACAACAGTTTTGAAAGCAGTTCATGCGTTGAGCCCATGGATTTCACTTCCAACTTGTCTTCCCGCCTGCGCTCCCCTTACACCCAGTAATTCCGGACAACGCTTGTGACCTAC
+
ABBAAFFFFFFFGGFECEFAFGEFFEGFHHHHGED2BGG5AEFHFFAFGB5DGFAEGEGH1E?EEGF2@BFEGGDGHFE?EE?GHGHGEG?EHHGHH>EGGCFHHE/B/<FGFHFDDA/FGHHHEF??1??GG1110>0GHEH011==0<=00<<GDDGD0=0.<.:./</E.C;/:0CGGGFBFF00;BFEFBFFBFFB.ABDE?BCAFFF.9A/:999;.9;////9B/-A;9;9-9....//;9B/;
@M03896:38:000000000-B4D98:1:1103:12707:7714 2:N:0:164
CCTGTTTGCTACCCACACTTTCGAGCCTCAGCGTCAGTTGGTGCCCAGTAGGCCGCCTTCGCCACTGGTGTTCCTCCCGATATCTACGCATTCCACCGCTACACCGGGAATTCCGCCTACCTCTGCACTACTCCAGAACAACAGCTTTGAAAGCAGTTCATGCGTTGAGCCCATGGATTTCACTTCCAACTTGTCTTCCCGCCTGCGCTCCCTTTACACCCAGTACTTCCGGACACCCCTTGTGACCTAC
+
AAAAAFFFFFFFGFFECABABF00BBEFHCHHEEAE?EGBAE/EFB1BFDGBBGEEGEGH/EAEEHB0B>?EGHHHEEEA?EGGFHGFEEGFGHHHHEEGEEFGGE/@/BGGGG0CCBAGHEGF?FFGDFGHF1<1<<0<GGFC0>>DG<BDDCGF=DGD0G0.<.-./:CE.C//FGHHHHHGBCB0F//000;CGFGF.:ACEF@@GBAE9B9/99/;B--///:9BB-----9--;9--///;B//B
@M03896:38:000000000-B4D98:1:1103:18402:8548 2:N:0:164
CCTGTTTGCTCCCCACGCTTTCGAGCCTCAGCGTCATTGTCAGTCCAGTAAGCCGCCTTCGCCACTGGTGTTCCTCCTAATATCTACGCATTTCACCGCTACACTAGGAATTCCGCTTACCTCTCCTGAAATCAAGCAGGGCAGTTTCAAAAGCCGTCCCGGGGTTGAGCCCCGGGCTTTCACTTCTGACTTGCTCCGCCGCCTACGCTCCCTTTACACCCAGTAAATCCGGATAACGCTTGCCCCCTAC
+
BBBBBFFFFFFFGGFFEFFFFGGGHGGHHHHHGGGDGFHGHHGHGGDGGGGGGHEGGGGHGFFEGHFBFEHGHHHHHHHHHHHGHHHGEGGGHHHHHFGGFEGGHHGGHHHHHHHFGGGHGHHHGHHHFFHHFBF@FG2?<?F??GHHFHFFGGHGGFGGGFCC@<-;;CFEDG@BGFGFFGGGGGG0;CFFBFGGF.AFGFFFFFFFEFFFB/:9B/9BDF?BFFBBFFA-9.9/BAB9.;EFFEA=EF
@M03896:38:000000000-B4D98:1:1103:12922:8637 2:N:0:164
CCTGTTTGCTCCCCTAGCTTTCGCACTTCAGCGTCAGTTTCTGTCCAGTGAGTTATCTTCATCATCGGCATTCCTACACATATCTACGAATTTCACCTCTACTCGTGTAGTTCCACCCACCTTCCCAGTACTCTAGTTCAACAGTTTTGTAGGCAAGCCTATGGTTGAGCCACAGGTTTTCACCTTCAACTTGTCTTACCGCCTAGATGCCCTTTAAGCCCACTAATTCCGCATAACGCTCGCCACATAC
+
ABAAAFFCFFFFGGGGFGGFGGGEEGEHHHHHGEEEEFFFGHH5FGFFF353DFGGHHHGFFHGGFB1EEEHHGBGHFHGH@GFGHGFEEGHHHFHHHHHHHHH1B1?GF@FFGFGHEFEGEE3FGD?3FGFGHH?BBBB?FG2B3BF0BBBBGHEA?F2GB22@2/2?FGGGF0/?1</F1>F<CGDFG11<FF>FFHGGGGG./0=0C0C//:C0CB:.:.:;/9;0F/.-..0:;-:D;?9:9;F//
@M03896:38:000000000-B4D98:1:1103:9645:8860 2:N:0:164
CCTGTTTGCTCCCCACGCTTTCGCACCTGAGCGTCAGTCTTCGTCCAGGGGGCCGCCTTCGCCACCGGTATTCCTCCAGATCTCTACGCATTTCACCGCTACACCTGGAATTCTACCCCCCTCTACGAGACTCCAGCTTGCCAGTATCAGATGCAGTTCCCAGGTTGAGCCCGGGGATTTCACATCTGACTTAACAAACCGCCTGCGTGCGCTTACGCCCAGTAATTCCGATTAACCCCTGCACCCTCCC
+
ABBAAFFFFFFFGGGGEFEFFGEEGGGHGGHHGGGFGHHHGHHHGE1FG?AEEEEEGGGHEFFEGHEEEEGHHHHHGGHGHGHHHGHGGGGGHHHHHFDGF@FGHHFCCGHHHHGHHHHGDGGHHH.<.CEHG//<<GD/<GG:0;CCCC<FFHGCCCHHHHB.:9:9FFGECGB-BDGFFEFCFFF/BFFF/:BBFFFFFFFFFFADFA@A-A.B..:@..:B//:FFFA..A/B/:.:...9BD99A.
@M03896:38:000000000-B4D98:1:1103:9629:8867 2:N:0:164
CCTGTTTGCTCCCCACGCTTTCGCACCTGAGCGTCAGTCTTCGTCCAGGGGGCCGCCTTCGCCACCGGTATTCCTCCAGATCTCTACGCATTTCACCGCTACACCTGGAATTCTACCCCCCTCTACGAGACTCAAGCTTGCCAGTATCAGATGCAGTTCCCAGGTTGAGCCCGGGGATTTCACATCTGACTTAACAAACCGCCTGCGTGCGCTTTACGCCCAGTAATTCCGATTAACGCTTGCACCCTCC
+
ABBBBFFFFFFFGFFG2EEFFGEFGGGHHHHHGGGGGHHHGHHHGEEGHGGGEEEGGGGHEEFEGHE/>EGHHHHHGGHGGHHHHHHGGGGGHHGHHFDGDBDGHGGF2FHHHHGGHHHGGGGHHHFC<ECHF0C<GH0<CGH:;0CGGFCGHGHG:CGHHHFAC::/CFGGGG??@EFGGFGCFFF/BFFF:BFFFFFFCDFFFF=AFDCD@9E/9.A;BDEB/B9:;F/.;.9FB.@99E9:/BFFFF
@M03896:38:000000000-B4D98:1:1103:5197:9127 2:N:0:164
CCTGTTTGCTCCCCACGCTTTCGCACCTGAGCGTCAGTCTTCGTCCAGGGGGCCGCCTTCGCCACCGGTATTCCTCCAGATCTCTACGCATTTCACCGCTACACCTGGAATTCTACCCCCCTCTACGAGACTCAAGCTTGCCAGTATCAGATGCAGTTCCCAGGTTGAGCCCGGGGATTTCACATCTGACTTAACAAACCGCCTGCGTGCGCTTTACGCCCAGTACTTCCGATTAACGCTTGCACCCTCC
+
AAA>AFFFFFFFGGGGAEEEFGEEEGGCEGHHGGEEGHHHDHFHGEAGG1EEAE>EGGGHGEEGGHE/>EEHHHHHG2EFGGHHHFHGGGGCFGGGHADCFB?FGGC<2?FGGGHHFHHGGGGHHHFC.CCGCC/<DHF/<G<:0;;CC0CFCGHCCCHHGF0;:0/;;;FE@AA-999CFBFFFFF/9BFFFF9B9AEFCDFFFF9.AD9@-.;;F.9@BFE/:/:BFF.9.9A/B.@..A999FDAEF
@M03896:38:000000000-B4D98:1:1103:5192:9148 2:N:0:164
CCTGTTTGCTCCCCACGCTTTCGCACCTGAGCGTCAGTCTTCGTCCAGGGGGCCGCCTTCGCCACCGGTATTCCTCCAGATCTCTACGCATTTCACCGCTACACCTGGAATTCTACCCCCCTCTACGAGACTCAAGCTTGCCAGTATCAGATGCAGTTCCCAGGTTGAGCCCGGGGATTTCACATCTGACTTAACAAACCGCCTGCGTGCGCTCTACGCCCAGTAATTCCGATTAACGCTTGCACCCTCCG
+
ABABAFFFFFFFGGBEAFEEFGEGGGGGFHHHGGGGGHHHHHHHGEEGHD?FEEEFGGGHGEEEGHDEEGFGGHHHGHHHHHHHHHHGGGGCHGFHHFDGCCFGHFFFHHHHHGHHHHHGCGGHHHGD.CEHC<BDGHF<GHHE:CGGGCGHGGFC;CGHHHBC/:9CFFGGGGACGGGGFFGGFFFBFFFFFBBFBFFFFFFFFFAADFAFD.9;FFCFFFABBFFFFFFDDDFFFFF99?EFFFFFFF.
@M03896:38:000000000-B4D98:1:1103:11948:9487 2:N:0:164
CCTGTTTGCTCCCCACGCTTTCGTGCCTCAGTGTCAGTTTCAGTCCAGTAAGCCGCCTTCGCCACTGATGTTCCTCCTAATATCTACGCATTTCACCGCTACACTAGGAATTCCGCTTACCTCTCCTGCACTCCAGTCTGACAGTTTCAAAAGCAGTCCCAGAGTTAAGCCCTGGGTTTTCACTTCTGACTTGCCATACCACCTACGCACCCTTTACACCCAGTAATTCCGGATAACCCTTGCCCCCTCC
+
ABBBBFFFFFFFGGGFEFEFFGFGGGHHHHGHHHHHHHHHGGDGGFBGGHFGGHEGGGGHEEEAEHFDGGHHGHHHHHHHHHHHHHHGFGFGHHHHHEGGGEFGHHFGGGHHHGFGGGEHHFHHHHHBHHHHGF?BBBF>FGGC<FHHHHHFHHHGHGHHDGG/??1?FGHHHGGFFFAGHHHHHHH<0DGEDDGDDGHHHHEGBCDCFGCG.F09F0B9.;.;09;;CGC-..99;/;.9./BBEBF.;
@M03896:38:000000000-B4D98:1:1103:4184:9671 2:N:0:164
CCTGTTTGCTCCCCACGCTTTCGCACCTGAGCGTCAGTCTTCGTCCAGGGGGCCGCCTTCTCCACCGGTATTCCTCCAGATCTCTACGCATTTCACCGCTACACCTGGAATTCTACCCCCCTCTACGCCACTCAAGCTTGCCACTATCACATGCAGTTCCCCGCTTTAGCCCGGGGATTTCACATCTCACTTAACACACCGCCTGCGTGCCCTTTACGCCCCGTCATTCCGCTTCACGCTTGCACCCTCC
+
>AA1>DFBFFDCFFGE1EEAFG0BBEGG0B0BAEE//DFGFHFHGC/B0/AAAE>EEEGG1BBFGH//>/FGFGGHF0EFHGHHH2B<E<EEFFFGH/CCCBBGGC000?DFGH2FGHHGGGGG1G.-->CCC//0<C0<<GG0/<=CC0<;0000::;GH/---..00;C/---A-;CF9BF9BBB//;BB//9;/-;B@@9-----;B-9////;9--@-@A---/9//--:-:9-A---9//;-A-A
@M03896:38:000000000-B4D98:1:1103:4169:9682 2:N:0:164
CCTGTTTGCTCCCCACGCTTTCGCACCTGAGCGTCAGTCTTCGTCCAGGGGGCCGCCTTCGCCACCGGTATTCCTCCAGATCTCTACGCATTTCACCGCTACACCTGGAATTCTACCCCCCTCTACGACACTCAAGCTTGCCAGTATCAGATGCAGTTCCCAGGTTGAGCCCGGGGATTTCACATCTGACTTACCAAACCGCCTGCGTGCGCTTTACGCCCAGTAATTCCGATTAACGCCTGCACCCTCCG
+
ABBABFFFFFFFGGFF2EEEFGEEEGGGFFCGEGG2EHHHHHGHGEEGGAEGAE>EGGGHEE1EEGEEEEFFHHHHGHCGHGHHHHHGGEFGHHGHH?DGC@?FGCF<CGGHHHGHGHHGGGGHFH<<.<AHF//<GHB/CGG0:;CGC0;CFGH00;CHHF0;/9;9BCGE?--??EGGFFFFFFF/;BFBF/:BB.AFADAFFFD.DD-@-A.BFA99@D.;B/9FFF/.9A./9AB-:.;.;BDEFF.
@M03896:38:000000000-B4D98:1:1103:15255:9922 2:N:0:164
CCTGTTTGCTCCCCACCCTTTCGTGCCTCAGTGCCAGTTTCATTCCAGAAACCCGCCTTCGCACCTGATGTTCCTCCAAATATCTCCGCATTCCCCCGCTACACTAGAAATTCCGCTTACCTCTCTTCCACTCCAGCCGGAAAGTTTCAAAACCAGTCCCAGACTTACGCCCTGGGTTTTCACTCCGCACTTCCCTTACCACCTACGCACCCTTTCAACCCAGTAATCCCGTTCACCCCTTCCCCCCTAC
+
AAAAAFFFFFFFG11111AFA1000AA1B1A12111BFB2222DBA211B10B//A/EAC/B///00011F2F22D00B1112222B/B/EE221B>////>1B10BBB1B1B10/?/<FBB<1B121BB11FGC10//////0??<FGGB10..<<>>111../==0<<<<-C..CCE.0G0G0/..--;C0=/00/;;CF..//.-9;AAE//B/99;--:///9/:/;---9/;-9---9-;99--9
@M03896:38:000000000-B4D98:1:1103:15249:9940 2:N:0:164
CCTGTTTGCTCCCCACGCTTTCGTGCCTCAGTGTCAGTTTCAGTCCAGTAAGCCGCCTTCGCCACTGATGTTCCTCCTAATATCTACGCATTTCACCGCTACACTAGGAATTCCGCTTACCTCTCCTGCACTCCAGTCTGACAGTTTCAAAAGCAGTCCCAGAGTTAAGCCCTGGGTTTTCACTTCTGACTTGCCATACCACCTACGCACCCTTTACACCCAGTAATTCCGGATAACGCTTGCCCCCTAC
+
ABBABFFFFFFFGGGFEEEFFGEGEFHFGHHHHHHGHHHHGFGGFG5GDFGFGGEEGGGHFEGEFHE3BFGHHHHHHHHGHFHHHHHGGGGGFHHHHEGGGEGHHHGFGGHHHGFFEGGHHHHHHHFCGHHHGFF2BFF>GHH2DGBGHHH2FFHFGHHHGF/??<???GHFHGFF0<EEHHHHHHH0DGHFBGHB=GHHHHGEGHEFGGGGEFBFFFFFGEACFGGGGGB?..;9:9B.;A;BFEDFFF
@M03896:38:000000000-B4D98:1:1103:24334:9943 2:N:0:164
CCTGTTTGCTCCCCACGCTTTCGCACCTGAGCGTCAGTCTTCGTCCAGGGGGCCGCCTTCGCCACCGGTATTCCTCCAGATCTCTACGCATTTCACCGCTACACCTGGAATTCTACCCCCCTCTACGAGACTCAAGCTTGCCAGTATCAGATGCAGTTCCCAGGTTGAGCCCGGGGATTTCACATCTGACTTAACAAACCGCCTGCGTGCGCTTTACGCCCAGTAATTCCGATTAACGCTTGCACCCTCCG
+
ABBAAFFFFFFFGGGF2EECFGAEEGGHBFGHGGG?EHFHFHFGGFAGFEEEEE>EFGEHHGFEGHE@EEEHHHHHHHFBGHHHHFHFGEEGHHHHHGGGGCFGHHEFHEHFHHFHHHHGGFGHHFF.<CEHG0CDGHB<<GF0:;GCGF0CCCHHCCHHFCCC:9/;=FGE-@9A99BBGGGFFFF//BFFB/99;AEE;DCAFEBADDCF-..;B9A>DF.:999BFFB.99.9BDBD?FEBFF?9AD.
@M03896:38:000000000-B4D98:1:1103:24317:9952 2:N:0:164
CCTGTTTGCTCCCCACGCTTTCGCACCTGAGCGTCAGTCTTCGTCCAGGGGGCCGCCTTCGCCACCGGTATTCCTCCAGATCTCTACGCATTTCACCGCTACACCTGGAATTCTACCCCCCTCTACGAGACTCAAGCTCGCCAGTATCAGATGCAGTTCCCAGGTTGAGCCCCGGGATTTCACATCTCACTTAACAAACCGCCTGCGTGCGCTTTACGCCCAGTACTTCCGATTAACGCTTGCACCCTCC
+
ABBAAFFFFFFFFCFFAFEAFGEEAEEHFHFHEEGGGHHFBGGBEE1BG10AA>>>EGAFEEAEEHE/>E/FGFFHFFCDGFFHFGGFE?EEHHHHHD<B/<<FGG2?2FGHHHDFGHHGGGGFBGF<.=CGF0B<DG0<;AE:0::;00:CCCHF;CHGGG0./0;9;CBA.;--AA/;BFFFFFF/BF/:B/BBBAAE@@@?EFFAFFAF;.99BAD-DA.;;/;BFBA..;.9B.;..9;/9;D.AD
@M03896:38:000000000-B4D98:1:1103:13391:10598 2:N:0:164
CCTGTTCGATACCCGCGCTTTCGAGCTTCAGCGTCAGTTACGCTCCCGCCAGCTGCCTTCGCAATCGGGGTTCTTCGTCATATCTAAGCATTTCACCGCTACACGACGAGTTCCGCCGGCGTTGCGCGCACTCAAGTGGGGCAGTTCGCGCTGCAGTGCAGACGTTGGGCGCCTACATTTCACAACACGCTTACCTCACGGCCTACGCTCCCTTTAAACCCACTAAATCCGGATAACGCCCGGACCTTCC
+
ABBAAFFBBFBDGGCEEEEEFGGCGEEHHHHHGGGGGHHHGFEFEEGEFGEEFGGGHHHHAEAEEGFEEEGEGHHHHGGHHHHHHHBGGFHHHHHHHFGGGCFHD?BBC@EFGFADG@CDGCG-A<DCCGGGG/9BB00;ACBABFGGGGGFFFBFBFF/BBFB;EEFFFFFFFFFFFFFFFFFFFAEDFAE.9FFFBEAFFFFFFFCFFFF./9/9B99AEAFFFBBFFDFF.A/;.-@@->>BB9/BF
@M03896:38:000000000-B4D98:1:1103:13390:10616 2:N:0:164
CCTGTTCGATACCCGCGCTTTCGAGCTTCAGCGTCAGTTACGCTCCCGCCAGCTGCCTTCGCAATCGGGGTTCTTCGTCATATCTAAGCCTTTCACCGCTACACGACGAGTTCCGCCGGCGCTGCGCGCACTCCAGTGGGGCAGTTCGCGCTGCAGCGCAGACGTTGGGCGCCTACATTTCACAACCCGCTTACCTCACGGCCTACGCTCCCTTTAAACCCACTACATCCGCATCACCCCCGGACCTTCC
+
ABB3ADFAAFBAGG2EEEEEFFBAFEGHG5DFEFEGEGHFF1EAAEFAEEAEFGGHFHHHEEB>EFB1/EECHHHHHHGHHHBFG4?GF3BGBGGHH/E@DCFH//<>>CFGGH?DDD-A?-<-A;D@CGDBB//;00/;-CB.CFFFGG?BBF/B/999@-;;9...@9@=BFDF//:BF/BFFD.;=9>../B9//;.A>=.BB9-.;:;.;9/;/99A.../99BFF..9.-;;.;@@--9;@./;B
@M03896:38:000000000-B4D98:1:1103:6770:10738 2:N:0:164
CCTGTTTGCTCCCCACGCTTTCGTGCCTCAACGTCAGATATAGTTTCGTAAGCTGCCTTCGCAATCGCTGTTCTGTATGATCTCTACGCATTTCACCGCTACACCATACATTCCGCCTACCGCCACTACTCTCCATCTCAACAGCATTAGAGGCACGTTCAGGGTCGAGCCCCGACATTTCCCCTCTAACTTATCAAACCGCCTACGCACCCTTTACACCCAATAAATCCGGATAACGCTTCCATCCTCC
+
>A11>DF11B@CFA1E?EF0AAEGGGGHB1FCEHH0EHHHCHH22B2/B00BBFF1GHFE/A/BBF//0>/BBGBGEG@2G1@FFH1/>EE>FHHHH//EE?F00/BD01FGDGHFGE?C0////?1BG1C210111>@22@<00?F1?1110?/<.FFBC110>0>-<.<C<A---;0;;00/;CB0;CB00;B00;0CG-99AF?@E?@B-;BB/BB/AE9:F//;BF----9/;-;---//:/FFFF
@M03896:38:000000000-B4D98:1:1103:17930:11153 2:N:0:164
CCTGTTTGCTCCCCACGCTTTCGTGCCTCAGTGTCAGTTTCAGTCCAGTAAGCCGCCTTCGCCACTGATGTTCCTCCTAATATCTACGCATTTCACCGCTACACTAGGAATTCCGCTTACCTCTCCTGCACTCCAGTCTGACAGTTTCAAAAGCAGTCCCAGAGTTAAGCCCTGGGTTTTCACTTCTCACTTCCCCTACCACCTACGCACCCTTTACACCCAGTAATTCCTGACAACGCCTGCCCCCTAC
+
AAAA1BFFFBBFGGGE1EEAFGAFAFBAGEEFHBDFED2DGF2FGFFHEF2DBEAEE?EG/EC/AF1B21DDGHHHHHHG1DDGDGGFEFEEGGFHHEGCECFHD0GGBG1GFGFEEEGHGHHHHHHHGFHHFGB1BF1@FGFF12@FFGBG0AGHGGHHHG/?1<1?DD<F<A.<0<<FH0G0GHH0DGH00<C//.:CGFEFFC.-A@CE9900;C9BA?A/000;BF00;/90;-:---::;A@>-:
@M03896:38:000000000-B4D98:1:1103:17927:11173 2:N:0:164
CCTGTTTGCTCCCCACGCTTTCGTGCCTCAGTGTCAGTTTCAGTCCAGTAAGCCGCCTTCGCCACTGATGTTCCTCCTAATATCTACGCATTTCACCGCTACACTAGGAATTCCGCTTACCTCTCCTGCACTCCAGTCTGACAGTTTCAAAAGCAGTCCCAGAGTTAAGCCCTGGGTTTTCACTTCTGACTTGCCATACCACCTACGCACCCTTTACACCCAGTAATTCCGGATAACGCTTGCCCCCTACG
+
ABBBBFFFFFFFGGGFEEEAFGEGGGHHHHHHGHGHHHHGHHGGHFFGGFDGHHEGGGGHHGGEGHFDGFGGHHHHHHGFGHHHHHHGGGGGHHGHHFFGGFGHGHHHFHHHHGHGGGGHHHHHHHHHHHHHHFGBFFFFDGFCGFHGHFGDHGHHHGGHHH/??<?@FHHHHAGE><EGHHHHHHH==DGHDDHDDGHHHHGHHHFCFGGGEBFGGGFBDE.99FBFGF/-.9C0:.?....BBEFFFF.
@M03896:38:000000000-B4D98:1:1103:22802:11317 2:N:0:164
CCTGTTTGCTCCCCACGCTTTCGCACCTGAGCGTCAGTCTTCGTCCAGGGGGCCGCCTTCGCCACCGGTATTCCTCCAGATCTCTACGCATTTCACCGCTACACCTGGAATTCTACCCCCCTCTACGAGACTCAAGCTTGCCAGTATCAGATGCAGTTCCCAGGTTGAGCCCGGGGATTTCACATCTGACTTAACAAACCGCCTGCGTGCGCTTTACGCCCAGTAATTCCGATTAACGCTTGCACCCTCC
+
BBBBBFFFFFFFGGGF?EEFFGFGGGGHFHHHGGEGGHHHHHHHGEEGHFCGEEEEGGGHGGGGGHEEEFGHHHHHGHHGHHHHHHHGGGGGHHHHHGFGDBDGHHFFHHHHHHHHHHHGGGGHHHFE.CDHHFHDGHH/CGHC0CGHHFCGGFHHHGHHHHF.:99CFFGFGGDCGGGGGGGGFFF;;BFFF/BBFFFFFFFFEF-;DA@B=DEBFEABFFFBFFFFFFFFDDFFFFFDEFA/;BDFFF
@M03896:38:000000000-B4D98:1:1103:7499:11436 2:N:0:164
CCTGTTTGCTCCCCACGCTTTCGCACCTGAGCGTCAGTCTTCGTCCAGGGGGCCGCCTTCGCCACCGGTATTCCTCCAGATTTCTACGCATTTCACCGCTACACCTGGAATTCTACCCCCCTCTACGAGACTCAAGCTTGCCAGTATCAGATGCTGTTCCCAGGTTGAGCCCGGGGATTTCACATCTGACTTAACAAACCGCCTGCGTGCGCTTTACGTCCAGTAATTCCGATTCACGCTTGCACCCTCC
+
ABBAAFFFFFFFGEFGEFEFFGEFGGGGHHHHGGEEEHGHFGHFDE1FHDECEE>EFEGHGEDFGHFEEEGHHHFHFGHFGDGGHHHGGGGGFGBHHCDGC@?FGG2FGHHHHH2?FHFCD@FHGHF>.CGGF0GDGF0/<CG00;CC;C:;00CC;:C;CHC./0;BFFBEDG@A9CGGGGGFEFF;9BFFB/BB/AAEFCADF?=9DFCF@AFBF..;AD/9;/:BFFF.../;B.A.9.;:BFAEED
@M03896:38:000000000-B4D98:1:1103:6005:11995 2:N:0:164
CCTGTTTGCTCCCCACGCTTTCGCACCTGAGCGTCAGTCTTCGTCCAGGGGGCCGCCTTCGCCACCGGTATTCCTCCAGATCTCTACGCATTTCACCGCTACACCTGGAATTCTACCCCCCTCTACGAGACTCAAGCTTGCCAGTATCAGATGCAGTTCCCAGGTTGAGCCCGGGGATTTCACATCTGACTTAACAAACCGCCTGCGTGCGCTTTACGCCCAGTAATTCCGATTAACGCTTGCACCCTCC
+
BBBBBFFFFFFFGGBEEFEEFGEGCGGHFGHHGGGGGHHGFHHHGFDHHGGCEGEGGGGHHFDEEHEEEGEHHHFHGHHHHHHHHHHGGGDGHHGHHGGGFBDGHHFGHHHHHFHGHHHGCFGHGHGD.CEHEHEDGHBBGHGB:CCFGECGHHHFCCHHHGC.:9:CFGGGGFAA?DFFFFFFFFF/FFFBFF9B/FEFFFAFFFFAFFBF9:.9F..>BDA9BFFFFFF?9AAFB.;.9.A/9FD?EF
@M03896:38:000000000-B4D98:1:1103:2259:12408 2:N:0:164
CCTGTTTTCTACCCACGCTTTCGAATCTCAGTGTCAATATTATGCCAGGAAGCTGCCTTCGCCATCGGTATTCCTCCAGATCTCTACGCATTTCACCGCTACACCTGGAATTCTACTTCCCTCTCACATATTCTAGCACCCCCACTATCACATGCAGTTCCCAGTCTAAGCCCGGGGATTTCACATGTGACTTAATCATCCACCTACACTCGCTTTACGCCCAGTAATCCCGATTAACGCTCGCACCCT
+
>AA11BF1BB@@GA1EEFEAFDE0AFEHFHFHFGHDDF2DDFHFGHB1A/0FGHFFHHHH/A/EFF//AF/GDGHHB011BBFGGHH/EEE?GFGGH/EGG?BB>G>00>GGFF>>>F>E0GG00FGHFDGD>2B21BB</>BC/@@1>FD121@11@FDDDF111?11?01?<--A@.<GD0<=00=00=0CCGF0;0<GG/GG////;GA?CAE0F..9A..99090;9..:;-//9-9:9-;9@FF
@M03896:38:000000000-B4D98:1:1103:25427:12497 2:N:0:164
CCTGTTCGCTCCCCATGCTTTCGCTCCTCAGCGTCAGTAACAGCCCAGAGACCTGCCTTCGCCATCGGTGTTCCTCCTGATATCTGCGCATTTCACCGCTACACCAGGAATTCCAGTCTCCCCTACTGCACTCAAGTCTGCCCGTACCCACTGCACACCCCGGGTTAAGCCCCGGGCTTTCACAGCCCACGCGACAAACCGCCTACGAGCTCTTTACGCCCAATACTTCCGTACAACCCCTGCCCCCTCC
+
ABBAAFFBBBBBGGGGCFGFGGEEFHGFHGGGEEFGGHHDFHEGFEHHHHFHGHBEHHHHFEFFCG1?>BEEGFHHHHCGHHHHF4GGGGGE@GGHHEEEFEFHHFFEG2GGGHF4?BBGGHDHGFFFFHHHGFGD>@D2@FH/<>DFHHGH1FGFGFDD?<--<.<==<GEGC-AGAEFFBFB09..9=-9--;9@.;E-@D?DF;9.;.;/9//;;A-BDE.;//;FF./9;.9B.A.;.;.;AD>.;
@M03896:38:000000000-B4D98:1:1103:23826:12768 2:N:0:164
CCTGTTTGCTCCCCACGCTTTCGCACCTGAGCGTCAGTCTTCGTCCAGGGGGCCGCCTTCGCCACCGGTATTCCTCCAGATCTCTACGCATTTCACCGCTACACCTGGAATTCTACCCCCCTCTACGAGACTCAAGCTTGCCAGTATCAGATGCAGTTCCCAGGTTGAGCCCGGGGATTTCACATCTGACTTAACAAACCGCCTGCGTGCGCTTTACGCCCAGTAATTCCGATTAACGCTTGCACCCTCC
+
BBBBBFFFFFFFGEFGAFEFGGEGCGGHHHGHGGFEEGHHFHFHGE1BE100AE>EGGGHAEA?EHE/>>FHHHHHGGFDFGHHHHHGEEDFHHGHH<CGBB<GGGCF2GGHHHHHHHHGGGGHHHG.<EDGF0/<<CD/<GD:00CGBGCHFFGC<CGGHHCA:9/;CFFGCC-B-9FGFFGFFFB9;BFF/;9;B9EF;BBFFFBADABBBAE/;.AADF./9/;FFBB.;;.BF.;9;.9/;BA.ED
@M03896:38:000000000-B4D98:1:1103:23807:12771 2:N:0:164
CCTGTTTGCTCCCCACGCTTTCGCACCTGAGCGTCAGTCTTCGTCCAGGGGGCCGCCTTCGCCACCGGTATTCCTCCAGATCTCTACGCATTTCACCGCTACACCTGGAATTCTACCCCCCTCTACGAGACTCAAGCTTGCCAGTATCAGATGCAGTTCCCAGGTTGAGCCCGGGGATTTCACATCTGACTTAACAAACCGCCTGCGTGCGCTTTACGCCCAGTAATTCCGATTAACGCTTGCACCCTCC
+
ABBABFFFFFFFGGGGEFEFFGEEEGGHGHHHGGFGGHHHHHGHGDEFF??FAE>EGGGHAEEEGHEEEFGHHHHHGFFGHGHHGHHGGGGGHHHHHFGGFCFHHHFHFHHHHHHHHHHGGGGHGHFA<DDHCCC<DGD<CHD0;;GGGFCGHFFHGHHHHH0::9;;FGFEBGBDBDFFGEFGFFF/BFFFF/9BFFFEFFFFFFA;AA=@F.AFF.AAFF.;FFBFFFBDDD.BBAB..E99BFFFFF
@M03896:38:000000000-B4D98:1:1103:14161:13529 2:N:0:164
CCTGTTTGCTCCCCACGCTTTCGCACCTGAGCGTCAGTCTTCGTCCAGGGGGCCGCCTTCGCCACCGGTATTCCTCCAGATCTCTACGCATTTCACCGCTACACCTGGAATTCTACCCCCCTCTACGAGACTCAAGCTTGCCAGTATCAGATGCAGTTCCCAGGTTGAGCCCGGGGATTTCACATCTGACTTAACAAACCGCCTGCGTGCGCTTTACGCCCAGTACTTCCGCTTAACGCTTGCACCCTCC
+
BBBBBFFFFFFFGGGEAFEFFGEEGGGHHCHHGGEEEFHHGHCHGEAGHECEEEEEGDGH1EDEGHE?EEGHHHFHGGGGHGHHHHHGGFGEHHHHHGDCDB?FFCGFBFGHHHFHHHHGGGGHFGF<.<EHF0<<DGD<CGG:0;CCHFCCCHF0CCGHHH0.;9/:CFGEB?9?DFFGGGGFFFF;:BBBF/BFFFFFFFFFFFADFDDB-.:9F.A=@A.:B/:BFF..;9.;BA@.:.;;:FDAFF
@M03896:38:000000000-B4D98:1:1103:14163:13551 2:N:0:164
CCTGTTTGCTCCCCACGCTTTCGCACCTGAGCGTCAGTCTTCGTCCAGGGGGCCGCCTTCGCCACCGGTATTCCTCCAGATCTCTACGCATTTCACCGCTACACCTGGAATTCTACCCCCCTCTACGAGACTCAAGCTTGCCAGTATCAGATGCAGTTCCCACGTTGAGCCCGGGGATTTCACATCTGACTTAACAAACCGCCTGCGTGCGCTTTACGCCCAGTACTTCCGATTCACGCTTGCACCCTCC
+
ABBABFFFFFFFGGGFEFEFFGEEEGGGFBGFEFEEEHHHGHGHGEAGGA0EEE>EGGGH1EDEFGE/>EFGHFHHGFBGHHHHHHHFGEEFFHGHHFCDB@<GHFGACHGGGFFGFHHGGGGHDFF<.<CGF0<0DG0/<GD:::CGHGGHGFFCCCGHHH.:99:;BBFE@?-9;9FFF/B/:;F9/BBF//;:/.EFCFFDEA:;AD=@@D.BFEDADD.;//99FFA...//;.;.;.9/B/A9AD
@M03896:38:000000000-B4D98:1:1103:7540:13677 2:N:0:164
CCTGTTTGCTCCCCACGCTTTCGCACCTGAGCGTCAGTCTTCGTCCAGGGGGCCGCCTTCGCCACCGGTATTCCTCCAGATCTCTACGCATTTCACCGCTACACCTGGAATTCTACCCCCCTCTACGAGACTCAAGCTTGCCAGTATCAGATGCAGTTCCCAGGTTGAGCCCGGGGATTTCACATCTGACTTAACAAACCGCCTGCGTGCGCTTTACGCCCAGTAATTCCGATTAACGCTTGCACCCTCCG
+
BBBBBFFFFFFFGGGEEFEFFGEEEGGHBGHGGGGGEGHHFHGHGFACBA0AEFEGFFGHAEDEEHA/EEGHHHHHG2FEGGHHHHHGGEGGHGFHHDCD@@?FGGFGB<FGHHHFHHGGGGGHGG..<<CHFCB<DGF<CGG0::CCC;:GCF00;CGGHECC/;9;;FG.9-99@ACFGGG0:BB//BFFFF9;/.AE@CFFFF;;ADAD@.;BFADFDD./;9BFFFE?D.9BBAD.;EA/;FD.AD:
@M03896:38:000000000-B4D98:1:1103:7522:13690 2:N:0:164
CCTGTTTGCTCCCCACGCTTTCGCACCTGAGCGTCAGTCTTCGTCCAGGGGGCCGCCTTCGCCACCGGTATTCCTCCAGATCTCTACGCATTTCACCGCTACACCTGGAATTCTACCCCCCTCTACGAGACTCAAGCTTGCCAGTATCAGATGCAGTTCCCAGGTTGAGCCCGGGGATTTCACATCTGACTTAACAAACCGCCTGCGTGCGCTTTACGCCCAGTAATTCCGCTTAACGCTTGCACCCTCCG
+
ABBBBFFFFFFFGGFFEFEFFGAEEGGHFHHHGGGGGHHHFHCGGEAFHDGGEEEGGGGHAEEEGHEEEGGHHGHHGGFGHHHHHFGGFGFGGHHHH?BDBBFHHHFGFHHHHHHHHHHGGGGHHH<C.<CGF</0DGB/GHD0G0CC:;:GHHHHG;GHHFF.:9999CFEAGGA@EGGFGFBFFF//;FBB/B9B9EEFFFF?FDAFD>@@9A/BE?;DFAF/9;FFFF.:AAFF.;..AA/BFDEFF.
@M03896:38:000000000-B4D98:1:1103:7538:13701 2:N:0:164
CCTGTTTGCTCCCCACGCTTTCGCACCTGAGCGTCAGTCTTCGTCCAGGGGGCCGCCTTCGCCACCGGTATTCCTCCAGATCTCTACGCATTTCACCGCTACACCTGGAATTCTACCCCCCTCTACGACACTCAAGCTTGCCAGTATCAGATGCAGCTCCCAGGTTGAGCCCGGGGCTTTCACATCTCACTTCACAAACCGCCTGCGTGCGCTTTACTCCCAGTAATTCCGATTAACGCCTGCACCCTCC
+
>AA3>BFCFFFFGGGG2EEEFEAEEGGHBGBFFEDEEGHHGH2BE1EAF10AAEEEEEGH1E??EH1>>EGGHHHHGF3FGHHHHBGF@</EDGFGGDDCC@FHHFF0C1GFH><FGHHGGGGHBG>>.<AHF//<<<0<<G:00;;;<<:C0:0C//;CEG0./09//9B9--:--;A/;;B/;B;/;;/B/;;;B.AE--@DFE>;?A-9-..///;;9./9//;/B9B.9..:9.9-;..9;BDE.A
@M03896:38:000000000-B4D98:1:1103:12861:13733 2:N:0:164
CCTGTTTGCTCCCCACGCTTTCGCACCTCAGTGTCAGTATCAGTCCAGGTCGTCGCCTTCGCCACTGGTGTTCCTTCCTATATCTACGCATTTCACCGCTACACAGGAAATTCCACCACCCTCTACCGTACTCTAGCTTGCCAGCTTTGGATGCAGTTCCCAGGTTGAGCCCGGGGCTTTCACATCCAACTTACCAAACCACCTACGCGCGCTTTACGCCCAGTAATTCCGATTACCCCTTTCTCCCTCT
+
>A>>>FF1DFFFGG1EEEE0FFFGGGGHG1EGDGH2FGHHHHHHHFB1AG1AEF/EEGEG/AAB?F10@0>BFEBGGBFFGB2F2GH/EE?EHHHHH/>EE?1B10/00FGHGFGBFGHECCEBDHH///C<F21@122@?G??/FGBB01?FE11FGFGGF<<>1<0>1>E--@-:C.CF0:;:CC00CCF00;0BEEE?EEG/;.-;9@@-9EBB-;-99-99///;//9--A/;/A--/;/9;9-:-
@M03896:38:000000000-B4D98:1:1103:12850:13752 2:N:0:164
CCTGTTTGCTCCCCACGCTTTCGCACCTCAGTGTCAGTATCAGTCCAGGTGGTCGCCTTCGCCACTGGTGTTCCTTCCTATATCTACGCATTTCACCGCTACACAGGAAATTCCACCACCCTCTACCGTACTCTAGCTTGCCAGTTTTGGATGCAGTTCCCAGGTTGAGCCCGGGGCTTTCACATCCAACTTAACAAACCACCTACGCGCGCTTTACGCCCAGTAATTCCGATTAACGCTTGCACCCT
+
ABBBBFFFFFFFGGGGEEAFFGEEGGGHHGHHHHFGGHHHHHHHGC5GHHFCFFAEGEGH1EEEFGB?5BGEHGGHHHBHDGHHHHHGGGGGHHGHHFEGGEDGGAGHFHHHHHHFHHHGGGHHHHGCFGGHHFGFFFD2<GF<2FGHHGFGFHFGG1FGHH1.<<00>FHFG?<CFGHHHCGHHGF0:CGFCCBC0:EFFEA?BF.-ADCB99.9B..;@D.9:/;BFF/.9..:;AC..99//;AE
@M03896:38:000000000-B4D98:1:1103:6611:13860 2:N:0:164
CCTGTTTGCTACCCACACTTTCGAGCCTCAGCGTCAGTTGGTGCCCAGTAGGCCGCCTTCGCCACTGGTGTTCCTCCCGATATCTACGCATTCCACCGCTACACCGGGAATTCCGCCTACCTCTGCACTACTCAAGAAAAACAGTTTTGAAAGCAGTTCATGGGTTGAGCCCATGGATTTCACTTCCAACTTGTTCTCCCGCCTGCGCTCCCTTTACACCCAGTAATTCCGGACAACGCTTGTGACCTAC
+
ABCAAFFFFFFFGGGGGABBBGEFFFGHHHHHGGGEGHHFBEEHHFFHGGGHFGEFGGGHAEDEGHCB@BGEHHHHHGGGGGGHHHHGGFGGHHGHHGEGGEFGHG/B?FHHHHGGGFGHHHHHGGGGDGHHHDG<?GFHGGGB1>FGFE<GHHGHDGHHHH0<CC@GHGHGGHGFHHGHHHHHGG:00FFF;BBFFGGGDGGGGGAGGFDEBFFFFBFBAA?/;/:/FF/B.:-AA;B9:..//;FFFF
@M03896:38:000000000-B4D98:1:1103:6594:13876 2:N:0:164
CCTGTTTGCTACCCACACTTTCGAGCCTCAGCGTCAGTTGGTGCCCAGTAGGCCGCCTTCGCCACTGGTGTTCCTCCCGATATCTACGCATTCCACCGCTACACCGGGAATTCCGCCTACCTCTGCACTACTCAACAAAAACAGTTTTGAAAGCAGTTCATGGGTTGAGCCCATGGATTTCACTTCCAACTTGTTCTCCCGCCTGCGCTCCCTTTACACCCAGTAATTCCGGACAACGCTTGTGACCTAC
+
ABBBBFFFFFFFGGGGGEFBFGEGHGGHHHHHGGD2AGF53EGGFFGHFBHFGGEGGGGHAEDEGHBEDFHEHHHHFEGFFGGHEGHGCFAEHHHHHFGGFEFGHGCCGFHHHHFGG?EHHBGHHGGFDCGHFBG0?>GH.>G01>>DGG0DGHHHFGHHGHB.<<A//;GEGHGHHGHFHHFGGGF0FFFBC9BFFFGF?AFG?A?DGFFFBFBBF9/BDAFFFF/;BF/-:-9;A->.:..//;:9/F
@M03896:38:000000000-B4D98:1:1103:6612:13880 2:N:0:164
CCTGTTTGCTACCCACACTTTCGAGCCTCAGCGTCAGTTGGTGCCCAGTAGGCCGCCTTCGCCACTGGTGTTCCTCCCGATATCTACGCATTCCACCGCTACACCGGGAATTCCGCCTACCTCTGCACTACTCAAGAAAAACAGTTTTGAAAGCAGTTCATGGGTTGAGCCCATGGATTTCACTTCCAACTTGTTCTCCCGCCTGCGCTCCCTTTACACCCAGTAATTCCGGACAACGCTTCTGACCTAC
+
ABAAAFFFFFFFGGFECEBFGGEGHFGHHHHHGGEGGHHFCEFFGGGHGFGHFHEFGGGHGFDFGHEFBFHEHHHHHGGCEGGGFHHGFGGGHHGHHFGGGEFGHECGCCHHHHGFGGGHHHHGHHHGFGHHFGFGFGBHHGHF1FFHHEGHHHHHGGHHEH0CCCCGGHFGHHFHHGGHHHGGGGFBFGFFCFFGGFGGDBGBEF??DFFE9B/9B;;:AEEBF9:FFFE-;:-A9-D.A.99::BFFF
@M03896:38:000000000-B4D98:1:1103:12501:14656 2:N:0:164
CCTGTTTGCTACCCATGCTTTCGAGCCTCAGCGTCAGTTGGTGCCCAGTAGGTCGCCTTCGCCACTGGTGTTCCTCCCGATATCTACGCATTCCACCGCTACACCGGGAATTCCACCTACCTCTGCACTACTCAAGGCCAGCAGTTTTGAAAGCAATTTATGGGTTGCGCCCATAGTTTTCACTTCCAACTTGCCGTTCCGCCTGCGCTCCCTTTACACCCAGTAATTCCGCACAACGCTTGCACCCTCC
+
ABBBAFFFFFFFGGGGGFGFGGECGFFHHHHHGGFEGHH5FEFFHFCGFFFFHFAEEGGHAEDEGGE2BBGEHHHHHGGEGGGHHHHFEEGGHHHHHEEGGCGHHEE@CDGHGHDGHFGHHHHHFH2FFGGHF1<11??F?FG01=F1FFHFGGCHBGB=0D/.<<<.-<AC.G/<C:;GGHHHHHB0;CFF;;F;.;;F.:AEEADAFEFFEBFFBBBFDAEB//9BFF9.-9-;;-9.:..:;FFF.A
@M03896:38:000000000-B4D98:1:1103:25091:14738 2:N:0:164
CCTGTTTGCTACCCACGCTTTCGTACCTCAGCGTCAGTTTATGGCCAGAAAGTCGCCTTCGCCACCGGTATTCCTCCTAATATCTGCGCATTTCACCGCTACACTAGGAATTCCACTTTCCCTTCCATACCTCAAGATGAACAGTTTTAAAAGCTTACTATAGTTGAGCTATAGGATTTCACTTCTAACTTGCTTATCCGCCTACGTACCCTTTACGCCCAATGATTCCGTACAACCCCCGGACCTTACGT
+
ABBBBFFFFFFFGGGEAEEFFGEGHHGHHGHHGGGDGHHHHHFGFFFGHHHFGFBEGGGHAEEEGHEE>EFHHHHHHHHEHHHHHFFGGGGGHHHHHFGGGGFHHFHGGHHHHHGGGGHHHHHHHHHHFGHHBFF@B@BGFHHEF2GHHHFGHFHEFFGHF1FGHFB<>1FFHFFFHHHHEGFDGGG0GFD0DGHBFFD<CCEGHCGCGEHGHHHG9ABB..9/090CB/0;999;.;.:--9BF.BFF..
@M03896:38:000000000-B4D98:1:1103:25075:14748 2:N:0:164
CCTGTTTGCTACCCACGCTTTCGTACCTCAGCGTCAGTTTATGGCCAGAAAGTCGCCTTCGCCACCGGTATTCCTCCTAATATCTGCGCATTTCACCGCTACACTAGGAATTCCACTTTCCCTTCCATACCTCAAGATGAACAGTTTTAAAAGCTTACTATAGTTGAGCTATAGGATTTCACTTCTAACTTGCTTATCCGCCTACGTACCCTTTACGCCCACTGATTCCGTACAACCCTCGGACCTTACC
+
AAAA>FFFFFBFGGFFEFAAAFEFGGGFGHHHGGFGGHGHHCA3CFFGHGE3FFAEFGGHEEFDFHE>>>FHGFGHHHHHHEHHGDFEEFGFHGFHHGGGCEBFGFHCGHHHHHHGFFHHHHHGHGGFBFFGBFB@@@2GBG22@2GHHHFFFGHEBFGHFFGHHDH1FBGGHFGFF=DGFHDBGF00<<D0=<D00==.<;DDHDHFHGHFFH0C.;@?A.9;0;0BC90.;.0;.9:.-..;;.;9BB
@M03896:38:000000000-B4D98:1:1103:12851:14793 2:N:0:164
CCTGTTTGCTACCCATGCTTTCGAGCCTCAGCGTCAGTTGGTGCCCAGTAGGTCGCCTTCGCCACTGGTGTTCCTCCCGATATCTACGCATTCCACCGCTACACCGGGAATTCCACCTACCTCTGCACTACTCAAGGCCAGCAGTTTTGAAAGCAATTTATGGGTTGAGCCCATAGTTTTCACTTCCAACTTGCCGGTCCGCCTGCGCTCCCTTTACACCCAGTAATTCCGGACAACGCTTGCACCCTAC
+
ABBBBFFFFFFFGGFFFFGAGGEGGGGHHHHHGGGCGHGFCEGHGG3GGGHGHDAAEGGHAEDDGHHC@FGEHHHHGGGDGGGHHHHGGGGGHGFHHGGGGEGGFE/E@DHHHHDGHHHHHHHHGHFGGHHHGGE?F?<F?FGC1=G<GGDGHHFHHHGFFHC<C<<<CGHGAGCBGFFGGHHGHHC0CGHECGCAABDGGGDFEGFGFGDEFFFFBFB/D?.;BFFFFFB-;@9AEFF.999/;BDFBF
@M03896:38:000000000-B4D98:1:1103:12863:14807 2:N:0:164
CCTGTTTGCTACCCATGCTTTCGAGCCTCAGCGTCAGTTGGTGCCCAGTAGGTCGCCTTCGCCACTGGTGTTCCTCCCGATATCTACGCATTCCACCGCTACACCGGGAATTCCACCTACCTCTGCACTACTCAAGGCCAGCAGTTTTGAAAGCAATTTATGCGTTGAGCCCATAGTTTTCACTTCCAACTTGCCGGTCCGCCTGCGCTCCCTTTACACCCAGTCATTCCGGACCACGCCTGCACCCTAC
+
>A>>1BF1FFFFGCBA1BB3FGE0GCEHHHHFGGGEAFA11AAFHGBFF1BFGDA/AEEG/E?AEH10@B/BFFHHFFF?GEEGGGG?EEEGFEGFH?EGECGGF?///<CGFHFFHFFFFBGHFG2@1FGGC1111?<?/?C01==1C<1=GGFGFGDFBF0<C<-.CFFECF/:;::;GHF0GH;;:CCG0;/--:-;A?9.9C-@-9;AB9/FFBB/A-EF//;:FF/--9--;-A-99--/;AE-9
@M03896:38:000000000-B4D98:1:1103:15436:15071 2:N:0:164
CCTGTTTGCTCCCCACGCTTTCGCACCTGAGCGTCAGTCTTCGTCCAGGGGGCCGCCTTCGCCACCGGTATTCCTCCAGATCTCTACGCATTTCACCGCTACACCTGGAATTCTACCCCCCTCTACGAGACTCAAGCTTGCCAGTATCAGATGCAGTTCCCACGTTGAGCCCGGGGATTTCACATCTGACTTAACAAACCGCCTGCGTGCGCTTTACGCCCAGTAATTCCGATTAACGCTTGCACCCTCC
+
ABBBCFFFFFFFGGGGEEEFFGEEEGGHFHHHGGGGGHHHFHHHGEAFHGGFEEEFGGGHFFFEGHEEEEFHHHHHHHHHHHHHHHHGGFGGHHGHHFGGGCGHHHFFBGGGHHHHHHHGGGGHHFF?.<CGHCGDGHF/<GHF0:;CHFGGGHGHGCHHHH.:..:;BFGEFF-:?AFFGFFFFFF/;FFFB/:BBFFFFFFFFFFADDDF>.;FFFFCFF.:;;9FFFFA9AAFB.@.;A.;BFD.AD
@M03896:38:000000000-B4D98:1:1103:18892:15367 2:N:0:164
CCTGTTTGCTCCCCACCCTTTCGCGCCTCAGCGTCAGTTACTGTCCAGCAAATCGCCTTCGCCACTGGTGTTCTTCCTAATATCTACGCATTTCACCGCTACACTAGGAGTTCCATTTGCCTCTCCAGCACTCAAGAACTACAGTTTCAAATGCAGGCTATGAGTTGAGCCCATAGTTTTCACATCTGACTTGCACTCCCGCCTACACGCCCTTTACACCCAGTACATCCGGCTAACGCTTGCTCCCTAC
+
BBBBBFFFFFFFGGGG2EGBGGEEAEEEGGCHFGGAEHHHGHGAFG53FGGFGFAFEGDHHEGEEHF2B2?BEHFHHHHHHHFGGFHFEEEGFHHHHGGGGGBFFHBFHFHFGH4FGHDGBGHCFH?FGFHGC0F<10@@1@FG2@FGDD1GFFFHHA??FGGFGHF1CGHG.001FD1FFFBFFG<0==0D0DG0<CGHDDCAAGGHFGGB@900900/AC.9F00CFF.--;:BF??9.:ABFFEB/F
@M03896:38:000000000-B4D98:1:1103:18874:15374 2:N:0:164
CCTGTTTGCTCCCCACCCTTTCGCGCCTCAGCGTCAGTTACTGTCCAGCAAATCGCCTTCGCCACTGGTGTTCTTCCTAATATCTACGCATTTCACCGCTACACTAGGAGTTCCATTTGCCTCTCCAGCACTCAAGAACTACAGTTTCAAATGCAGGCTATGAGTTGAGCCCATAGTTTTCACATCTGACTTGCAGTCCCGCCTACACGCCCTTTACACCCAGTAACTCCGGATAACGCTTGCTCCCTACG
+
ABBBAFFFFFFFGEBE2AFFFGEEEEGGEBHHGGGGGHHHFHHHGFAFHHHFHGAFGGGHGFFEEHFG@FFEGHHHHHHGHHGHHHHGGGGGHHHHHGGGFEDFGHFHFHHHHHBGGHHGHGHHHHFFGHHHGHHF<G@D@GFFDDHG2G?FGHHHHEF1FG1F=DFDGGHEAHFF1=FGH0GFHHH=0=0DDGFGGF;CDG-.CGCCADACABFFBFF/CAE9BB0;BF.-..;B9AD.;.AFFBA9BF.
@M03896:38:000000000-B4D98:1:1103:18891:15385 2:N:0:164
CCTGTTTGCTCCCCACCCTTTCGCGCCTCAGCGTCAGTTACTGTCCAGCAAATCGCCTTCGCCACTGGTGTTCTTCCTAATATCTACGCATTTCACCGCTACACTAGGAGTTCCATTTGCCTCTCCAGCACTCAAGAACTACAGTTTCAAATGCAGGCTATGAGTTGAGCCCATAGTTTTCACATCTGACTTGCAGTCCCGCCTACACGCCCTTTACCCCCAGTACATCCGGATAACGCTTGCTCCCTAC
+
AABAAFFFFFFFGGGG?CGGGGEEEEEEFFFGGGGEFHHFGFDFGF5AGFB3DFAFFEEHEEFEEHCCBFEEFHHHGHHGFGHGHFHGEEEEEHHHHEEEEE3BBG3?3BGGGHBEFGFHFGGCHHD1FHFHFGHF1G@F1GF1@@@GGFGGFHHH0?G<1G1?<=>=<>GFCHEFF<<FGFHGHHG00=0<<DD0DGCGCCGGGHGHGBEG-;90B09;B@.900;CFC.-9.;/;.;9:.9BFFFF/A
@M03896:38:000000000-B4D98:1:1103:18043:15553 2:N:0:164
CCTGTTTGCTCCCCACGCTTTCGCACCTGAGCGTCAGTCTTCGTCCAGGGGGCCGCCTTCGCCACCGGTATTCCTCCAGATCTCTACGCATTTCACCGCTACACCTGGAATTCTACCCCCCTCTACGAGACTCAAGCTTGCCAGTATCAGATGCAGTTCCCAGGTTGAGCCCGGGGATTTCACATCTGACTTAACACACCGCCTGCGTGCGCTTTACGCCCAGTAATTCCGATTAACGCTTGCACCCTCC
+
ABAABFFFFFFFGGGGEEEAFGEEEGGHHHHHGGGDGHHFFHHGFE1FHE0EEEEEEGGHEFDEFHE/>E/FFFGHGFFGHHHHFHFFEFFGHHHHHFDGGCFGHHBFFFGHHHHFGHHGGGGHHGE..AEHB0/<DH0<CHGC:<CG00:;GHFFGCGHHHFA:BB/FFBC@-;--9/FFFGGFFF/BBBB:/;B/AADBDFFFFF:DDFFCF.;FFDBC?.BB/BFFFFAAA.BBAD.A?.;;BA?ED
@M03896:38:000000000-B4D98:1:1103:11151:15772 2:N:0:164
CCTGTTTGCTCCCCACACTTTCGCGCCTCAGCGTCAGTTACTGTCCAGCAAATCGCCTTCGCCACTGGTGTTCTTCCTAATATCTACGCATTTCACCGCTACACTAGGAGTTCCATTTGCCTCTCCAGCACTCAAGCACTACAGTTTCAAATGCAGGCTATGAGTTGAGCCCATAGTTTTCACATCTGACTTGCAGTCCCGCCTACACGCCCTTTACACCCAGTAAATCCGGATAACACTTCCTCCCTCC
+
AAAAAFFBFFFFCAEFAABFGGEEEEGGGHHHGGGGGHHHHHHHGF2FGGGHHGAFFFGHHECEEHC>BFGEGHHHHHFHHHGHHHHGGGEFHHHHHEEECEFGHHHGHHHHHHBGGHFHHFHHFGBGHHHHFGHF1@FF<FB1>>FGGF2FBFHHGECF1GEHG=F<CGCFEH0<111>><DDDGF=GGHD<D00=<CGCGGCFHFFGGE@-/:000C/;.AB0;00;B.-..9;;/9///;;/;9---
@M03896:38:000000000-B4D98:1:1103:11170:15773 2:N:0:164
CCTGTTTGCTCCCCACACTTTCGCGCCTCAGCGTCAGTTACTGTCCAGCAAATCGCCTTCGCCACTGGTGTTCTTCCTAATATCTACGCATTTCACCGCTACACTAGGAGTTCCATTTGCCTCTCCAGCACTCAAGCACTACAGTTTCAAATGCAGGCTATGAGTTGAGCCCATAGTTTTCACATCTGACTTGCAGTCCCGCCTACACGCCCTTTACACCCAGTAAATCCGGATAACGCTTGCTCCCTAC
+
ABBAAFFFFFFFGGGEEEFFGGEFAEGGGHHHGFGGGHHHFGGHFFDFHHEHHGBFGGGHEEDEEHFFBBGEFHHHHHFHHHHHHHHFEFGGHHHHHEEGGEGHHHHEEFGHGGEFEHEGHHHHHHFGHHHHEBGF2@@F2FGCDFHHHHHHHHFFGEGCFFFGD<>=FGGFAH0>FDGGHHHHGGF=<DDF<DG0=CGHGGGGGGHHGGGC?FBFBFBFDGEFG0;CFGD?.9AFFDF?AEE/;FFFBF
@M03896:38:000000000-B4D98:1:1103:8713:15869 2:N:0:164
CCTGTTTGCTCCCCACGCTTTCGCACCTGAGCGTCAGTCTTCGTCCAGGGGGCCGCCTTCGCCACCGGTATTCCTCCAGATCTCTACGCATTTCACCGCTACACCTGGAATTCTACCCCCCTCTACGAGACTCAAGCTTGCCAGTATCAGATGCAGTTCCCAGGTTGAGCCCGGGGATTTCACATCTGACTTAACAAACCGCCTGCGTGCGCTTTACGCCCAGTAATTCCGATTAACGCTTGCACCCTCC
+
ABAAAFFFFFFFGGGFEFEFFGEEFGGHGHHHGGGGGFHHHHHHEEAHHF?EEEEFGGGHEEDEGHE@EEGHHHHHHFHFHGHHHHHGGGGGHHHHHFFGGCGHHHGFHHHHHHFHGHHGGGGHHHFA.CEFFBC<DCF<CGG0::GCGCCFHHHHHCGHHHEC/9B9/CFFGGGG?DGGGFGGFFF:BFFFFBFF/AEFADFFFF;;AD=F;D?FF?DAFF.9B/;;FF/ADDFFF.B.9.;9BBD.AD
@M03896:38:000000000-B4D98:1:1103:8728:15879 2:N:0:164
CCTGTTTGCTCCCCACGCTTTCGCACCTGAGCGTCAGTCTTCGTCCAGGGGGCCGCCTTCGCCACCGGTATTCCTCCAGATCTCTACGCATTTCACCGCTACACCTGGAATTCTACCCCCCTCTACGAGACTCAAGCTTGCCAGTATCAGATGCAGTTCCCAGGTTGAGCCCGGGGATTTCACATCTGACTTAACAAACCGCCTGCGTGCGCTTTACGCCCAGTAATTCCGATTAACGCTTGCACCCTCC
+
ABAAAFFFFFFFGEFGEEEAFGEGGGGHFHHHGGDEGHHHFHHHGE1FGCCEEEEEGEGHGEDEGHEEEFGHHHHHGGHHHGHHHHHGGGGGGGGHHDGGFCFGHHG0GHHHHHHHHHHGGGGHGH>C.<EHE0C<DGF<GGD0:0GCCC:CGHHHGCGHHHH.::/CFGGEDAD?AAFGFGGGFFF/FFFFFBBBBFFFFFFFFFAADDFF-9.FFEA>FFE9F/:/FF/.;9AFF.@.;.;/;FFEFF
@M03896:38:000000000-B4D98:1:1103:20770:15989 2:N:0:164
CCTGTTTGCTCCCCACGCTTTCGCACCTGAGCGTCAGTCTTCGTCCAGGGGGCCGCCTTCGCCACCGGTATTCCTCCTGATCTCTACGCATTTCACCGCTACACCTGGAATTCTACCCCCCTCTACGAGACTCAAGCTTGCCAGTATCAGATGCAGTTCCCAGGTTGAGCCCGGGGATTTCACATCTGACTTAACAAACCGCCTGCGTGCGCTTTACGCCCAGTAATTCCGATTAACGCTTGCACCCTCC
+
BBBBBFFFFFFFGGGFEFAFFGEFGGGHCHHHGGFFGHHH5GHHGFDHHGGEEEEGGGGHEEFEGHFEEEGHHHHHHHFGHHHHHHHGGGGFHHHHHGGGCBDGHGFFFHHHHHHHHHHGGGGHHHG>.ADHG0CDGHFCEGHF:CGCCC:CGHHHGGHHHHHE/:BCFGGEFDCC-CFFGGGGGFFBBFFFBFFFFFFE@BDFFFFDADFF;.A/FF?AFF9BFBBBFFBDD:.BB.B?9E.;BFDFEF
@M03896:38:000000000-B4D98:1:1103:2997:16323 2:N:0:164
CCTGTTTGCTCCCCACGCTTTCGCACCTGAGCGTCAGTCTTCGTCCAGGGGGCCGCCTTCGCCACCGGTATTCCTCCAGATCTCTACGCATTTCACCGCTACACCTGGAATTCTACCCCCCTCTACGAGACTCAAGCTTGCCAGTATCAGATGCAGTTCCCAGGTTGAGCCCGGGGATTTCACATCTCACTTAACAAACCGCCTGCGTGCGCTTTACGCCCAGTAATTCCGATTAACGCTTGCCCCCTCC
+
AAA>AFFFFFFFGFGGEEEAAFAEEGGH3BGGAFEE?GHHEHHHGE1FB10EAE>EEEFH1BAEEH1>>>FHGHHFF233FFGGHGHFEEDAHFFFGBBGD@??GH<F2?FHGHGDGHHGCFGF1G...<CG00<<<C0/<CD0:0<C<00;0CGC0CGHHH0.:09//;FE-A-9-;9CFFFBFFF/;;FF//:9/9AF@BFFFFBDD9;BBDEFB9A@B.9////BFFFA.;9/BAB?E.A/9AA@AD
@M03896:38:000000000-B4D98:1:1103:20812:16406 2:N:0:164
CCTGTTTGCTCCCCACGCTTTCGCACCTGAGCGTCAGTCTTCGTCCAGGGGGCCGCCTTCGCCACCGGTATTCCTCCAGATCTCTACGCATTTCACCGCTACACCTGGAATTCTACCCCCCTCTACGAGACTCAAGCTTGCCAGTATCAGATGCAGTTCCCAGGTTGAGCCCGGGGATTTCACATCTGACTTAACAAACCGCCTGCGTGCGCTTTACGCCCAGTAATTCCGATTAACGCTTGCACCCTCCG
+
BBBABFFFFFFFGEFFEFEFFGFGFGGHGHHHGGG?EHHHFHHHGEAGFEEFEEEFGGGHEEDEGHEEEEFHGHHHGGGGHGHHHHHGGGGGHGEHHFCFDCFGGHFFFHHHHHGFGHHGGGGHHHF..CDHFHFFHHFBGGFC:CGGGGCGHHHHHHHHHHFE;0C/CFGGGGCFGGGGGGGGFFB9/BFFBFFBFAEEFF=FFFFDFFFF;A.9BADDFF9;BFFFFFBDA?DFFFFDE.E/:;AEFF.
@M03896:38:000000000-B4D98:1:1103:6606:16480 2:N:0:164
CCTGTTTGCTCCCCACGCTTTCGTGCCTCAACGTCAGATATAGTTTGGTAAGCTGCCTTCGCAATCGGTGTTCTGTATGATCTCTAAGCATTTCACCGCTACACCATACATTCCGCCTACCGCAACTACTCTCTAGCTCACCAGTATTAGAGGCACGTTCAGGGTTGAGCCCCGAAATTTCACCTCTAACTTATCAAACCGCCTACGCACCCTTTAAACCCAATACATCCGGCTACCGCTTGAATCCTCC
+
ABBABFFBFFFFGGGG?EA2AFABFFHHHGFHFHHDCGFFFGHGFHFEA55FBFBGGFHHCAEEEGA1ABEFFG5EFHHHHGBFHFFHHHHHFFFHHEFGFEGHFHFHFFGHHFGEGGGHFGCGCDHHH3FHHHG@GFG@2@G0@FDF2@1<FDFG/<?GFF10<<->1CGFGG@<-C0DGGH:CGF0CFGFGBGF00<;@DG.CFCD.BGG.=C0;09;D?..B//9BBD--9.99-;-;..//:/BFF
@M03896:38:000000000-B4D98:1:1103:6622:16491 2:N:0:164
CCTGTTTGCTCCCCACGCTTTCGTGCCTCAACGTCAGATATAGTTTGGTAAGCTGCCTTCGCAATCGGTGTTCTGTATGATCTCTAAGCATTTCACCGCTACACCATACATTCCGCCTACCGCAACTACTCTCTAGCTCAACAGTATTAGAGGCACGTTCAGGGTTGAGCCCCGAAATTTCACCTCTAACTTATCAAACCGCCTACGCACCCTTTAAACCCAATAAATCCGGATAACGCCTGAATCCTCC
+
ABBABFFFFFFFGGGGCEEFFGEBFFHHHHGHGHGDEHHHHHHHGHFFAD5GFGFHHHHH1AEBAGB1AEEEHHHHBGHHGHHHHHHHGHHHHHGHHDEGEEFHGHHHFBGHHHHEGGGHEGEFCDFGHHHHHHBFFBF@<FG22@FGD211GECH/<0GGH10<0-0>CGEGG-<-<<DHHHGHHG0CGCGGFHCF0CEDGGGFFFGCDDGABF0;FBBFG.9//:9FFD-;..BB.B-;.9/:BFFFF
@M03896:38:000000000-B4D98:1:1103:6633:16505 2:N:0:164
CCTGTTTGCTCCCCACGCTTTCGTGCCTCAACGTCAGATATAGTTTTGTAAGCTGCCTTCGCAATCGGTGTTCTGTATGATCTCTAAGCATTTCACCGCTACACCATACATTCCGCCTACCGCAACTACTCTCTAGCTCAACAGTATTAGAGGCACGTTCAGCGTTGAGCCCCGACATTTCACCTCTAACTTATCACACCGCCTACGCACCCTTTCAACCCAATACATCCGGCTAACGCTTGCATCCTCC
+
ABA3ABFCFFFFGGGG2AA2FGEBFFHHHGGGABA22FDFFFFGHH5FF55DBDAGHHHHEEABAGB1A1BEFHBFFFHHHHHHHGGEFEHHGHHGHEEEEEFHGGFFFBEGHHBEFGEGF?E</BGGHHHHHH3@@GG22@2<2@@>2221?CFG/?0F1?1.<.<.<>GFA-<--.=CGFHFBC00;CFG00;C:0CA-9FFEB.A.A@D99:00009A?..;//:FF.--;./;.;..A?///;9/9
@M03896:38:000000000-B4D98:1:1103:16375:16917 2:N:0:164
CCTGTTTGCTCCCCACGCTTTCGCACCTGAGCGTCAGTCTTCGTCCAGGGGGCCGCCTTCGCCACCGGTATTCCTCCAGATCTCTACGCATTTCACCGCTACACCTGGAATTCTACCCCCCTCTACGAGACTCCAGCTTGCCAGTCTCAGATGCAGTTCCCAGGTTGAGCCCGGGGATTTCACATCTCACTTACCAAACCGCCTGCGTGCGCTTTACGCCCAGTCATTCCGCTTCACGCCTCCACCCTCC
+
BBBABFFFFFFFGEFFAEEFFG2EEGGF3GHHGGDEFGFHDGEGFA1B3??AAE>EEEEH1EA?EGA/>>FHHGHHH2B3BBGFHFGFEEFGBFBGH<B@/<?FFF2??CGFHF1FHHHGG?GHGF....<DCBF/GF</<CG0:0;;000C;CHG00;CGBC.:9;/;=F9;9--A9FFFFGFFF///;BB//;:/;AF-;BAAA=..9-@-;./;..9@..///;BFF;..9.:BEF..:..;;9AEF
@M03896:38:000000000-B4D98:1:1103:16358:16925 2:N:0:164
CCTGTTTGCTCCCCACGCTTTCGCACCTGAGCGTCAGTCTTCGTCCAGGGGGCCGCCTTCGCCACCGGTATTCCTCCAGATCTCTACGCATTTCACCGCTACACCTGGAATTCTACCCCCCTCTACGAGACTCAAGCTTGCCAGTATCAGATGCAGTTCCCAGGTTGAGCCCGGGGATTTCACATCTGACTTAACAAACCGCCTGCGTGCGCTTTACGCCCAGTAATTCCGATTAACGCTTGCACCCTCCG
+
BBBBBFFFFFFFGGGGEEEFFGEEFGGHGFHHGGGGGHHHFHHHGDAGHGFGEEEEGGGHGFFEGHFEEGGHHHHHHGGGHHHHGHHGGFGGHHGHHFGGGCDGHHHCFHHHHHHHHHHGGGGHGHF<CEDHFFFDGFF/GHH0:<GGGF:CGHEHCCGHGHGA:99;CFGEGGADCDGGFGGGFFF9BFFFFFB:FFFFFFDFFF@DDDFFDDFFFFFFFFFFFFFFFFFFF?DFFAD?A../;BAEFF.
@M03896:38:000000000-B4D98:1:1103:3300:17345 2:N:0:164
CCTGTTTGCTCCCCACGCTTTCGCACCTGAGCGTCAGTCTTCGTCCAGGTGGCCGCCTTCGCCACCGTTATTCCTCCAGATTTCTACGCATTTCACCGCTACACCTGGAATTCTACCCCCCTCTACGACACTCCAGCTTGCCAGTCTCAGCTGCAGTTCCCAGCTTGCTCCCGGGGCTTTCACATCTCACTTAACAAACCGCCTGCGTGCTCTTTCCTCCCAGCCATTCCGATTCACGCTCACACCCTCC
+
AAB>AFFFFFFFGGGG2AEAFGEEEGGFAFFF2EA2AGGHDHHHA?13A33AABAEEEFH1EA1BE>11BFDGBFHFB33B4BFGDGFGE?EHGEGF?E/E<BFEF?00BBGFG2BGFGGCC/?<G////<<001101<0<F11<0===0/=/<//=DGHHE0.0:/.0<C:::----9BC9FC09;0099900;00;9;--=DFF-.9;.:/;//;/;9A.B.9;:BFF/9..//;.;9..//:.A..A
@M03896:38:000000000-B4D98:1:1103:3285:17358 2:N:0:164
CCTGTTTGCTCCCCACGCTTTCGCACCTGAGCGTCAGTCTTCGTCCAGGGGGCCGCCTTCGCCACCGGTATTCCTCCAGATTTCTACGCATTTCACCGCTACACCTGGAATTCTACCCCCCTCTACGACACTCAAGCTTGCCAGTATCAGATGCAGTTCCCAGGTTGAGCCCGGGGATTTCACATCTGACTTACCAAACCGCCTGCGCGCGCTTTACGCCCAGTATTTCCGCTTAACGCCTGCCCCCTCC
+
BBBBBFFFFFFFGGGGCEEFFG2EAEGHFHHGEFG?EGGHGHHHGG?EHCCEEE>EEGGHAEDEEHE>>EGHGHGHHFF3FBGHFFGFGEGGHGFGH/CF@B2FGGCF2?GHGF2FFGGGGGGH1F<<.<@GF//<DCG<CGG:00<;:;0;CGF0CCGHGH0:99//9;BE9--A-9;FFGFBFFF//;BF//:B/:AE9;B?9F9--;-9-.9BF;.9@?./:/;BFFD..;9;B.B-;.9.;A@-AD
@M03896:38:000000000-B4D98:1:1103:3296:17372 2:N:0:164
CCTGTTTGCTCCCCACGCTTTCGCACCTGAGCGTCAGTCTTCGTCCAGGGGGCCGCCTTCGCCACCGGTATTCCTCCAGATTTCTACGCATTTCACCGCTACACCTGGAATTCTACCCCCCTCTACGAGACTCAAGCTTGCCAGTATCAGATGCAGTTCCCAGGTTGAGCCCGGGGATTTCACATCTCACTTAACAAACCGCCTGCGTGCGCTTTACGCCCACTACTTCCGCTTAACGCTTGCCCCCTCC
+
ABBAAFF4FFFFGGGE2EA2FGEEEGGFCGHGEEEE2FFGFHEGGAABG10EAE>EEGGG1EE1EG>/>EFFHHHHGBC3GEGGH4GFE?AFFG?GG?CD/<?GHFC<0<GGGH2?FGFGGGGFFDFA.<AG0</0<C0/<G0000;<:0:C00::;;CHHB0:/09//;FE;-9--:;FF0C0FFF//;BB9/;9/9AE;;?DAA-.9A99-;.;;.;-@D..//9BFF..;9./B.@.;../9;-;.A
@M03896:38:000000000-B4D98:1:1103:11491:17934 2:N:0:164
CCTGTTCGCTCCCCACGCTTTCGCTCCTCAGCGTCAGTGACGGCCCAGAGACCTGCCTTCGCCATTGGTGTTCTTCCCGATATCTACACATTCCACCGTTACACCGGGAATTCCAGTCTCCCCTACCGCACTCAAGCCCGCCCGTACCCGGCGCGGATCCCCCGTTAAGCGATGGACTTTCACACCGGACGCGCCGAACCGCCTACGAGCCCTTTACGCCCAATAATTCCGGCTCACGCCTGCACCCTAC
+
BBBBBFFBBBBBGGGEEFECFGFGGHGHHHHHGGGGGHFFFG0EFC1FEEFGGHBGHHHHHGGEFDD33BBEHHHHHGGEFG?GHHHGHGFGHHGHHEG?FFBGHGB@CFHHHGD2FGGHFGG2CFG/A@GDF0G1FFH<@FG--<CEH?-D?@-@:-AF/CF-9.../;:..9::F//;FFFFFD>--;-@--;--;BD:@FDDF.A.@BF./9BF;AAFF..9/9:BF;;--.;FEE...;.;:A.9F
@M03896:38:000000000-B4D98:1:1103:27827:18218 2:N:0:164
CCTGTTTGCTCCCCACGCTTTCGCACCTGAGCGTCAGTCTTCGTCCAGGGGGCCGCCTTCGCCACCGGTATTCCTCCAGATCTCTACGCATTTCACCGCTACACCTGGAATTCTACCCCCCTCTACGAGACTCAAGCTTGCCAGTATCAGATGCAGTTCCCAGGTTGAGCCCGGGGATTTCACATCTGACTTAACAAACCGCCTGCGTGCGCTTTACGCCCAGTAATTCCGATTAACGCTTGCACCCTCC
+
ABAABFFFFFFFGGFFEFEFFGEEEGGHGHHHGGGGGHHHFHHHGGEGHGGGEEEEGGGHEEEEGHE>EEFHHHHHGHFHHGHHHHHGGGGGGHHHHDCGB@?FGHFGFHHHHHHFHHHGGGGHGHF?.CGHF0/<DGF<CGGF0<<CC0;GHHFG0CCHHH0.:0;;9CFGGGG?DDFFFBFFFFF:BFFBBFFFF.AFFFFFFF@ADFFF;AE9F9ABFFFFBFFFFFFD:DAFFAF.AA:9BFFEEF
@M03896:38:000000000-B4D98:1:1103:27806:18223 2:N:0:164
CCTGTTTTCTCCCCACGCTTTCGCACCTGAGCGTCAGTCTTCGTCCAGGGGGCCGCCTTCTCCACCGGTATTCCTCCAGATCTCTACGCCTTTCACCGCTACACCTGCAATTCTACCCCCCTCTACTCGACTCCAGCTTGCCAGCATCACATGCAGCTCCCAGCTTTCGCCCGGCGATTTCCTATCTCACTTAACAACCCGCCTGCGTGCTCTCTACGCCCAGTAATTCCGTTCAACCCTCTCACCCTCC
+
>AA>>1B1BBBDGFGEAAA0ABAE?EEEAA0B0AAA/DF1BG/BEEAB0A/AA>>>E/EG1BF1BG/>>>/FDG2GG>1BFBBEG2B?E/0<BF>GH?<C/<<BGC?001???2@@GHHG//<0>>11.<>C./<//00/<<<0.<=<00:0:CB0/:;;C/0.0;00;.;A----99..9///;/B//:/99B/BFE-:--@----9-A-;9/9/9-9----;9BFFF////-99;-A---;99;-999
@M03896:38:000000000-B4D98:1:1103:27841:18234 2:N:0:164
CCTGTTTGCTCCCCACGCTTTCGCACCTGAGCGTCAGTCTTCGTCCAGGGGGCCGCCTTCGCCACCGGTATTCCTCCAGATCTCTACGCATTTCACCGCTACACCTGGAATTCTACCCCCCTCTACGAGACTCCAGCTTGCCAGTATCAGATGCAGTTCCCAGGTTGAGCCCGGGGATTTCACATCTGACTTAACAAACCGCCTGCGTGCGCTTTACGCCCAGTAATTCCGCTTAACCCTTGCACCCTCC
+
AABAAFFBFFFFGGGGEEFFFGFFGGGHC3GFEGDEEGHHFHDFEEACHE00EE@EGGGHGG11EHE?EEGHEHHHGGFFGHHHHHHGFAEEGGFHHDBD@@??GHFFE2GGHHFFGHHGGGGB1F<>.<DGB//<GGB<GGG0::CGCCCGCGHFG0;;GF0.:999/CFFGGA9A9BBBFFFFFF;;BBFBFFFFAFE-@A..AFFFFF@-:A/9..=DD.///9FFFB.;../;/;./;;/;FD?9D
@M03896:38:000000000-B4D98:1:1103:27821:18236 2:N:0:164
CCTGTTTGCTCCCCACGCTTTCGCACCTGAGCGTCAGTCTTCGTCCAGGGGGCCGCCTTCGCCACCGGTATTCCTCCAGATCTCTACGCATTTCACCGCTACACCTGGAATTCTACCCCCCTCTACGAGACTCAAGCTTGCCACTATCAGATGCAGTTCCCAGCTTGAGCCCGGGGATTTCACATCTGACTTAACAAACCGCCTGCGTGCGCCTTACGCCCACGACTTCCAATAAACCCCTCCACCCTCC
+
AABAADFCFFFFGGGGCEGAFFAEEFGH33CGEGG?EHFFBG2FEE1GHCEAAEEECDEGEEE>EFA>EEGBGDBGFF?3BBBDBEGFGEEGFFGGF<</CB<GHFC00FGCFD1FDGHGC-<>DF<..<<D<0<0<C0<<GD0;/;<C00;00<::;CHG0:.:0/:0CBA----;EF0F0CB/B//9BBBF/9:F.A?-;;..:-.:9-;.;9;9AA@@?.-;9D.B///9/9/;9....999;99ED
@M03896:38:000000000-B4D98:1:1103:16618:18497 2:N:0:164
CCTGTTTGCTACCCACACTTTCGAGCCTCAGCGTCAGTTGGTGCCCAGTAGGCCGCCTTCGCCACTGGTGTTCCTCCCGATATCTACGCATTCCACCGCTACACCGGGAATTCCGCCTACCTCTGCACTACTCAAGAAAAACAGTTTTGAAAGCAGTTCATGGGTTGAGCCCATGGATTTCACTTCCAACTTGTCTTCCCGCCTGCGCTCCCTTTACACCCAGTAATTCCGTACAACCCTTGTCACCTAC
+
AABABFFFFFFFGGGECEBBFGE2BEEHHFHHGEEGGEBDBEFGFCAGBEBFGGEEGEGH1EEEGGE2@BGEFGHHGGD1EEEGHHHGCGGDHHFGHEEFC@FGHGCC/BGHHHCBF?EGHBGH1FGGDHHHHBGD1>0>FEHF1>FGCA<0=GBHDGFF0=0<C.:;/CCE.CCFC;CF0GFBFFB09BBB;09;F9BFDCDD.;9B?DAAB9FBFB9B.A.9;B/;FFB:.:./9.::9.///;9//;
@M03896:38:000000000-B4D98:1:1103:16626:18513 2:N:0:164
CCTGTTTGCTACCCACACTTTCGAGCCTCAGCGTCAGTTGGTGCCCAGTAGGCCGCCTTCGCCACTGGTGTTCCTCCCGATATCTACGCATTCCACCGCTACACCGGGAATTCCGCCTACCTCTGCACTACTCAAGAACAACAGTTTTGAAAGCAGTTCATGGGTTGAGCCCATGGATTTCACTTCCAACTTGTCTTCCCGCCTGCGCTCCCTTTACACCCAGTAATTCCGGACAACGCTTGTGACCTAC
+
ABBABFFFFFFFGGGFEEFBFGEFGFGHHHHHGGGGGHFHHGGHFFCGFGFHGGAEGGGHEFFEGHFB@BFEHFHHHGGGGGGHHHHGGGGGHHHHHFEGGEFHHGDDFGHHHHFDFDGHHHHHGHGGDHHHG1C11<<GGHHC1FGHEGFHHHHHDDHHBGCCC<:/GGHGEH/CHFHHHHHHHGFFFGGEB9BFFGFFGGGBGFGGGGFFFBBFFFBFFF.;B//:FFF-::;.:@B99..9/:FFFF
@M03896:38:000000000-B4D98:1:1103:24968:18639 2:N:0:164
CCTGTTCGCTACCCATGCTTTCGCTCCTCAGCGTCAGTTACTGCCCAGAGACCTGCCTTCGCCATTGGTGTTCCTCCTGATATCTGCGCATTTCACCGCTACACCAGGAATTCCAGTCTCCCCTACAGCACTCAAGTTATGCCCGTATCGCCTCCACGCCCGCAGTTAAGCCCCGGGATTTCACAGACGACCCGACAAACCACCTACGAGCTCTTTACGCCCAGTAATTCCGGACAACGCCCGCACCCTA
+
AAAAAFFBBBBDGGGFGFG5GGEEGHGHHHHHGEEEGHHGGHHHGEHHHHAFFHGFHHHGCEEEFG5B@?FEGGGHHHHHHHHHH@EEGGGDGGFHHEEEE@FFGCGAAGHHHHE4BFFHFHDHGGF2CFHHGGHB>F2GFDGHG/<FG/AED/FCFDDGGG--<.==G0DGHG----?GFFBGG0BF-;B-;-;AB-F:AEFFFFFA9.;AF/BBBB.9@D?./;B//;FB-.9@;9-----;;@DD..
@M03896:38:000000000-B4D98:1:1103:8342:18784 2:N:0:164
CCTGTTTGCTCCCCACGCTTTCGCACCTGAGCGTCAGTCTTCGTCCAGGGGGCCGCCTTCGCCACCGGTATTCCTCCAGATCTCTACGCATTTCACCGCTACACCTGGAATTCTACCCCCCTCTACGAGACTCAAGCTTGCCAGTATCAGATGCAGTTCCCAGGTTGAGCCCGGGGATTTCACATCTGACTTAACAAACCGCCTGCGTGCGCTTTACGCCCAGTAATTCCGATTAACGCTTGCACCCTCCG
+
BBBABFFFFFFFGECEEEEFFGGGGGFHFHHHGGGGGHHHHHHHGF?GHGGGGFEGFGGHHGGFGHGEEEFHHHHHGHHGGHHHHHHGGGGGHHGHHDGGCCDFGHFHHHHHHH1F???CCFGHHHG.<AEHEGFDGFFCGHH0:CGFGF:CGFHHHCHHHH0:C9B9BFGGGGACG?FGF0;BFFF//FB9/BFBB.;AFFCFFFC9.ACF;D./BED9@AA9B/;BBF/A;A.B9DC.;A9//BDFEF.
@M03896:38:000000000-B4D98:1:1103:5616:19009 2:N:0:164
CCTGTTTGCTCCCCACGCTTTCGCACCTGAGCGTCAGTCTTCGTCCAGGGCGCCGCCTTCGCCACCGGTATTCCTCCAGATCTCTACGCATTTCACCGCTACACCTGGAATTCTACCCCCCTCTACGAGACTCAAGCTTGCCAGTATCAGATGCAGTTCCCAGGTTCAGCCCGGGGATTTCACATCTCCCTTAACAAACCGCCTGCGTGCGCTTTACGCCCACTAATTCCGATTAACGCTTGCACCCTCCG
+
ABAAAFFFFFFFGGBE2EA2FGAEEGGHAGECEGFEGFGDEHHHGG1F311AAEE@EGGH1EAEEFE/>E1BFFDGFFG3BGHHFHGFGFGGHHGHHGGGFC2BFGB02?GHHHBFFFHGGGEH1D><.CCGC0<0<C</<CGF0==DDD0GGFH0;:GGFGBC/C0:0;GA?A-A-9B0B;FCFFF00;/B//:9/9EE-@CFEA=ADF-9-AA/BA?@D..9;/;FFFF.AA.B;AC...9;9BAEFF.
@M03896:38:000000000-B4D98:1:1103:3300:19016 2:N:0:164
CCTGTTCGCTCCCCACGCTTTCGCTCCTCAGCGTCAGTGACGGCCCAGAGCCCTGCCTTCGCCATTGGTGTTCTTCCCGATATCTACACATTCCACCGTTACACCGGGAATTCCAGTCTCCCCTACCGCACTCAAGCCCGCCCGTACCCGGCGCGGATCCCCCGCTCAGCGATGGACCTTCACACCCCACTCGACGCACCGCCTACGCGCCCTATACTCCCCATAATTCCGCCTCACCCTTGCCCCCTAC
+
AAA1>1D1>AAAGE1E0AA0FFBEEHGHHHHFEEC//D21DBAEAA/A//0BFGB?F@GG/E?//B11B//BF2FGFFEE@/EFHHEFG1FEGGBGGEF/??BGF////><FHH21@F1@1F<<??F/</@CF0B1><G-><<-<<<:C;---:---9-C/CE--9--/B;--9-:;-9/9/:BBB---;-:--;--;;9-9;--;--;9-;;-//9/;9;---//9:;F/--;9/A-;-9-;//;@99;
@M03896:38:000000000-B4D98:1:1103:3282:19018 2:N:0:164
CCTGTTCGCTCCCCACGCTTTCGCTCCTCAGCGTCAGTGACGGCCCAGAGACCTGCCTTCGCCATTGGTGTTCTTCCCGATATCTACACATTCCACCGTTACACCGGGAATTCCAGTCTCCCCTACCGCACTCAAGCCCGCCCGTACCCGGCGCGGCTCCACCGTTAAGCGCTGGACTTTCACACCGCACGCGACGAACCGCCTACGCGCCCTTTACGCCCAATCATTCCGGATAACGCTTGCACCCTAC
+
ABBAAFFADBBBGGGGEEEEFGEEEHGHHHHHGGGFEHFBDA0AEEEGCGBGFHBGHHHHEEGEFG4F@BFEHHHHHHGEEEEGHHHGGGHHHHHHHEBEEFEGHEBCCCHHGHF1@FGHFHGHFHH/@CGGF0F1>FH<ADG-<<DEH:-:@@9--;CE;CGA99..;B@-AB;AABBFFFFB9A---;9@--9--;@BBBBFBF9-;@BB-9BFB;9@B?../999FF/-..;/B.9.99./;FFA.F
@M03896:38:000000000-B4D98:1:1103:5630:19021 2:N:0:164
CCTGTTTGCTCCCCACGCTTTCGCACCTGAGCGTCAGTCTTCGTCCAGGGGGCCGCCTTCGCCACCGGTATTCCTCCAGATCTCTACGCATTTCACCGCTACACCTGGAATTCTACCCCCCTCTACGAGACTCAAGCTTGCCAGTATCAGATGCAGTTCCCAGGTTGAGCCCGGGGATTTCACATCTGACTTAACAAACCGCCTGCGTGCGCTTTACGCCCAGTAATTCCGATTAACGCTTGCACCCTCC
+
ABBABFFFFFFFGGFEEFECFGEEFGGHFHHHGGGGGHHHFHFGGA1FF?AFEE>EGGGHEEEEGHE>>ECGHHFHFGFHHHHHGHHGGEGGHFHHHGGGD@FGHHCCFFHHHHGGHHHGGGGHHHF.<EDDCFF<DH0/CGH0:CGGG:;CGGHHGCHHHH0.:9/;BFGFCF?-@DFFGGGGFFF9BFFFBBBBFFFFFFFFFF9AFD@D-9ABF99BFB.;B/9BFFFB99A/BDD.E.9;BFDFFF
@M03896:38:000000000-B4D98:1:1103:3278:19038 2:N:0:164
CCTGTTCGCTCCCCACGCTTTCGCTCCTCAGCGTCAGTCACGGCCCAGAGACCTGCCTTCGCCATCGGTGTTCTTCCCGATCTCTACACATTCCACCGCTACACCTGGAATTCTACCCTCCTCTACCGCACTCAAGCCCTCCCGTCCCCGGCGCGGTTCCCCCGTTAAGCCCTGGGCTTTCACACCGCACGCACCGAACCGCCTACGCGCCCTTTACGCCCAGTAATTCCGGATCACGCTTGCACCCTAC
+
AAAAAFBADAAAGGGGAEEEFGEEAGGHGHHFEFEEAF111B/AEEEG/AFBFGFGHHHHAEF?F1>B?EEEG2GHHF/?E/FGHHH1FBGGFHDGFE/EEEFGB0BB0FGHF2B21@1?B0@F<@G/@A@CG0F?>FC0>CF.F.<CG--<-@--.;;F:9A999..;C/./;..;;9FB/F99;--9;---9;-99;@=@@B-9;-9;-@-;/BF9A9@--;///;FFB--;-;FAF?:A9/;BBAFF
@M03896:38:000000000-B4D98:1:1103:26486:19378 2:N:0:164
CCTGTTTGCTCCCCACGCTTTCGCACCTGAGCGTCAGTCTTCGTCCAGGGGGCCGCCTTCGCCACCGGTATTCCTCCAGATCTCTACGCATTTCACCGCTACACCTGGAATTCTACCCCCCTCTACGAGACTCAAGCTTGCCAGTATCACATGCAGTTCCCAGGTTCAGCCCGGGGATTTCACATCTCCCTTAACAAACCGCCTGCGTGCGCTTTACGCCCACTCATTCCGATTCACGCTTGCACCCTCC
+
AAA3AFFCFFFFGGFGEEEFFGAE2EGGFGFFFGF2BFGHGHFGEE1B3100A>>EEGGH1BE>EH1/>/FFFHHHF0?3BFGGH4G/E<EFHHDGH<BCB<?FGG<001FFGF1?GFHCGGGHDG....<D00/0<CD/<C=000<<:00;0;00:;CGH00.:000;;BD;;A999CCFBG0CBF//;:B//;//9AF-;BDEA-A?D>@;9A/9A9@>D../;FBFF/999/999;..;9/9FA.;;
@M03896:38:000000000-B4D98:1:1103:17485:19977 2:N:0:164
CCTGTTTGCTCCCCACGCTTTCGCACCTGAGCGTCAGTCTTCGTCCAGGGGGCCGCCTTCGCCACCGGTATTCCTCCAGATCTCTACGCATTTCACCGCTACACCTGGAATTCTACCCCCCTCTACGACACTCAAGCTTGCCAGTATCAGATGCAGTTCCCAGGTTGAGCCCGGGGATTTCACATCTGACTTAACAAACCGCCTGCGTGCGCTTTACGCCCAGTAATTCCGATCAACGCTTGCACCCTCC
+
ABBAAFFFFFFFGGGGAEEFFGAEBEGHBGFHGGEFFHGHGHFHEE1FF10EAEEEGGGHEED?EHE/EFGHHHHHGGHHHGHHHEHFEFGGFHHHHDDGD@DGHFFCFGHHHFGHGHHGGGGHHHC..<<CC/G<DGH/CGG0:0CC0;:CGGHFGFGHHCHEB0//;CCE-@?9BEGGFFFFFFF99BFFF/BB/AEFFFFFFF-..;-;-;.9B.99@../;/;FFF9AD-9FFFF.;.;/FB;.AD
@M03896:38:000000000-B4D98:1:1103:8295:20262 2:N:0:164
CCTGTTCGATACCCGCGCTTTCGAGCTTCAGCGTCAGTTACGCTCCCGCCAGCTGCCTTCGCAATCGGGGTTCTTCGTCATATCTAAGCATTTCACCGCTACACGACGAGTTCCGCCGGCGTTGCGCGCACTCAAGTGGGGCAGTTCGCGCTGCAGTGCAGACGTTGGGCGCCTACATTTCACAACACGCTTACCTCACGGCCTACGCTCCCTTTAAACCCAATAAATCCGGATAACGCCCGGACCTTCC
+
ABAAAFFAAFAAGG?EEEEEFGEFFFFHHHGHGGGEEHHGFFEFFEGEFEEEFHGHHHHH1E??FHF1/@EEGHHHHHGHHHHHHGBGG3GHHHHHHEEGFCFHB/BCBCFFGFDDFDFGG-A-<<CDGGGGF//;B0;.-;@CBFFGGGGFFFFFBFF/B/FBAEA.BAFFFFAFFFFFFFEF;AAEF>AAAFFFFFFEFFFAFF?AADDFBFB9;B/FDF.999BFFFDFF9;FFDFFC9--@B9BFF
@M03896:38:000000000-B4D98:1:1103:26546:20275 2:N:0:164
CCTGTTCGCTCCCCACGCTTTCGCTCCTCAGCGTCAGTGCCGGCCCAGAGACCTGCCTTCGCCATTGGTGTTCTTCCCGATATCTACACATTCCCCCGTTACACCGGGAATTCCATTCTCCCCTACCGCACTCACGCCCCCCCCTACCCCGCCCGGCTCCACCGTTCATCGCTGCCCTTTCACACCGCACCCCACCACCCGCCTACGATCCCTTTCCCCCCACTAATTCCTGATAACCCTCGCACCCTCC
+
>AA>AFF>DBAAGGGEAAAAFFBEEHGFHGFFEGF2AD55BEAAAE111ABBFG2BGFGGFEEB1@43@11B@4BFGG?1EE/FEFEGH3B4EG3BE/?0E?BBF>/><<GGGF22>@>FFGDHEHH/<-<AG01.>>A-<;C--.9FG.-;-;999;CA/;;.9..//;;.....;/9/:/;/BD---;-;-.:.9.;A-;;..;.;.;;9////9/;9@B?.////;://///9:9A..--9;;A..;
@M03896:38:000000000-B4D98:1:1103:8269:20278 2:N:0:164
CCTGTTCGATACCCGCGCTTTCGAGCTTCAGCGTCAGTTACGCTCCCGCCAGCTGCCTTCGCAATCGGGGTTCTTCGTCATATCTACGCATTTCACCGCTACACGACGAGTTCCGCCGGCGTTGCGCGCACTCAAGTGTGGCAGTTCGCGCTGCAGTGCAGACGTTGGGCGCCTACATTTCACAACACGCTTACCTCACGGCCTACGCTCCCTTTCAACTCAATACATCCGCATAACACCCGCACCTCCC
+
>A>AADFAAFADBGGGCEE0FF?AFFECFGFHGGGFGHGGF/EC?AFB?AA/FFGGFHHHFEAEEHFCC?/>GHHHHHEEGF2GD21?<?EEFHGGGAGC@@GG/@CB//CGHF<ECGCC?-<-.:;-C@@@FB9:9099.;/9/0CEGG@G@FFF;BF/9/99;;--;A9-9BAF;BBFEF///9;A-@-;99;BFF?--@@BFB-=AB-E-;:BB/9/;9/;FB/9;/;-99-/9/:9----9>B-9;
@M03896:38:000000000-B4D98:1:1103:26560:20285 2:N:0:164
CCTGTTCGCTCCCCACGCTTTCGCTCCTCAGCGTCAGTGACGGCCCAGAGACCTGCCTTCGCCATTGGTGTTCTTCCCGATATCTACACATTCCACCGTTACACCGGGAATTCCAGTCTCCCCTACCGCACTCAAGCCCGCCCGTACCCGGCGCGGATCCACCGTTCAGCGCTGGACTTTCACACCGCACGCCCCGAACCGCCTACGCGCCCTTTACGCCCACTACTTCCGGATCACCCCTGCACCCTCC
+
ABA>AFF>DBBBGGGE2AEFFGAEEHGFHGHGDGE2EFA5DB0AEEB111ABFG2FGHHHFEE1?@@3@1BEEEGHGHE>E/EFGHFGFEEFHFFGH?EEA?BFG///</?CGF21@@FGHHGHGFF<A<ACF>11><<->AC-<-CEH:-;-;;--;ABB:C..9./;;.-9--9;/;BFBFBFF--99-;.-;9--;B@@BF.;9--;@B-://B..;@A.9///9BF:-..-.;.;-....9BDEED
@M03896:38:000000000-B4D98:1:1103:7486:21030 2:N:0:164
CCTGTTTGCTCCCCACGCTTTCGAGCCTCAGCGTCATTGTCAGTCCAGTAAGCCGCCTTCGCCACTGGTGTTCCTCCTAATATCTACGCATTTCACCGCTACACTAGGAATTCCGCTTACCTCTCCTGAAATCAAGCAGGGCAGTTTCAAAAGCCGTCCCGGGGTTGAGCCCCGGGCTTTCACTTCTGACTTGCTCCGCCGCCTACGCTCCCTTTACACCCAGTAAATCCGGATAACGCTTGCCCCCTCC
+
AAAAAFFFFFFFGGGG1AEAFGE0BFGHHHHHGGGFHGFHGHGGFCDFG1BFGGAEGGGHEECEGHBG@>GEFGHHHHHGFHHHHHHEEEEGHHGHHEEGGGHHHGH0BGHHHHEEEFGHF1GHHHGGFFHGF1C<@F0?<?F/<DHHGHFHHGHGGCCGA<--<<://<CEFG@?@@GGGFGGGGG0CBGF0FBFC9AE?@@?BFF@FFFF9B/;F9BBBEE/;99BFF--;9AFF-9-;AA;FA@@-A
@M03896:38:000000000-B4D98:1:1103:7472:21041 2:N:0:164
CCTGTTTGCTCCCCACGCTTTCGAGCCTCAGCGTCATTGTCAGTCCAGTAAGCCGCCTTCGCCACTGGTGTTCCTCCTAATATCTACGCATTTCACCGCTACACTAGGAATTCCGCTTACCTCTCCTGAAATCAAGCAGGGCAGTTTCAAAAGCCGTCCCGGGGTTGAGCCCCGGGCTTTCACTTCTGACTTGCTCCGCCGCCTACGCTCCCTTTACACCCAGTAAATCCGGCTAACGCTTGCCCCCTAC
+
ABBAAFFFFFFFGGCEEEEFFGE2FEGHHHHHFGGGHGGHHHFHHHEGGHDFGGEEGGGHEEDEEHEF5BFEGHHHHHHHFGHHHHHFEFGGHGGHH?EGGEGHEGBCBHHHHHFFEDGHFBGGHHFGFFGGF2C@<G@?/?F<<?FGDGFFHGHGGFGGG-A@@--;;CHGGG-?FFEFFFGGGGG9;FFF:;9FF.CEGFFFFFDF?FFFB/FBB;BBDA.:B/;9BFD---;9FDB..:AFFEA9AF
@M03896:38:000000000-B4D98:1:1103:24728:21182 2:N:0:164
CCTGTTTGCTCCCCACGCTTTCGCACCTGAGCGTCAGTCTTCGTCCAGGGGGCCGCCTTCGCCACCGGTATTCCTCCAGATCTCTACGCATTTCACCGCTACACCTGGAATTCTACCCCCCTCTACGAGACTCAAGCTTGCCAGTATCAGATGCAGTTCCCAGGTTGAGCCCGGGGATTTCACATCTGACTTAACAAACCGCCTGCGTGCGCTTTACGCCCAGTAATTCCGATTAACGCTTGCACCCTCC
+
BBBBBFFBFFFFGGFGEFEEAFEEEGGGFHHHGGGGGHGFFHHHGEEGFCA0EFEGGGGHFFFEGHEEEGGHHHHHGHHHGGHHHHHGGFEGHGFGHAGGCC?FGGBC2GHCGHFHHHGGGGGHHHG.<CEHF0C<DG0/<CD0:;GGGC;FHHHHCCGGHH0.C0/;/;BFGG-;DDGGFBFBFFF9BFFB/BBBFFFF-BFB.99;;A@DF..:9..;BF.;9B/BFF/9.9D/;.;99.99/BD.:A
@M03896:38:000000000-B4D98:1:1103:24710:21184 2:N:0:164
CCTGTTTGCTCCCCACGCTTTCGCACCTGAGCGTCAGTCTTCGTCCAGGGGGCCGCCTTCGCCACCGGTATTCCTCCAGATCTCTACGCATTTCACCGCTACACCTGGAATTCTACCCCCCTCTACGAGACTCAAGCTTGCCAGTATCAGATGCAGTTCCCAGGTTGAGCCCGGGGATTTCACATCTGACTTAACAAACCGCCTGCGTGCGCTTTACTCCCAGCAACTCCGATTAACGCTTGCACCCTCC
+
>AAA>DFFFFFFGGGGAEAAFGEEEGGG3GFGEEEE2AFHFHGHGGEGG10EEE>EE?EG1EDEGHE>>ECGHHHHGBFGHFGHHHHFFEGGHHGHH?>BC@DGHHB<2FDGGGFFFHHGGFDGFHC..=CD<0<0<C0/<GD0:CGC0<CCFFFHCGGHHB0.:99/9CFEC--?C?FFGGGGFFF/9;B9B9BF/.AE9BFFEFBA99-;-99BF/9BEF/..;./:;9-.9A//9@.9;9/9;A.9;
@M03896:38:000000000-B4D98:1:1103:26594:21694 2:N:0:164
CCTGTTTGCTCCCCACGCTTTCGAGCCTCAGCGTCATTGTCAGTCCAGTAAGCCGCCTTCGCCACTGGTGTTCCTCCTAATATCTACGCATTTCACCGCTACACTAGGAATTCCGCTTACCTCTCCTGCAATCAAGCAGGGCAGTTTCCAAAGCCGTCCCGGCGTTGAGCCCCGGGCTTTCACTTCTCACTTGCTCCGCCGCCTACGCTCCCCTTACCCCCAGTCACTCCGGATAACGCCTCCCCCCCAC
+
AAAAAFFFFFFFGGGGEEEAFGE0FEEGHGHHGGFGFHBGGGGHHF1FB1AFFGEEEGGHAECEEGC0@0BEGHHHHGGGGBGGHFGFEEEGHHBGHEEGEEFGDBGCBFGHGFBEEC/FFFHHHHFC1@<@C11@@F0/<??/<<FG11110FF<>AAC---<<--:/:CEGC-;A@.FFFGFGFF00;090;9FB:9C9@@-AF-@ABFF-;-/;//9@--;///;BB:--:-9;-@-9-;9AA@--;
@M03896:38:000000000-B4D98:1:1103:26610:21705 2:N:0:164
CCTGTTTGCTCCCCACGCTTTCGAGCCTCAGCGTCATTGTCAGTCCAGTAAGCCGCCTTCGCCACTGGTGTTCCTCCTAATATCTACGCATTTCACCGCTACACTAGGAATTCCGCTTACCTCTCCTGCAATCAAGCAGGGCAGTTTCAAAAGCCGTCCCGGGGTTGAGCCCCGGGCTTTCACTTCTGACTTGCTCCGCCGCCTACGCTCCCTTTACACCCAGTATCTCCGGCTACCGCTTGCCCCCTAC
+
ABBAAFFFFFFCGGCFEEECFGFFGEGGH3FBEGGGHGGHHGHHGGFGGFBFEGEEEGGHAECEGHFGEFGEFHFHFH34FGFHGHHEF1?EHGGHGEEG/EFGFFHH33BEGGEEEGGHHBFFGHHF2<2FBG2@D22//??<??GHH1<10?F<CDC<-<<-<<-/::;EE:-??@ABF0CBFGG00C9B9BFGB;A;@@BDFFA;.9AE.9B/B//BD..;//:;BFD--;..:@D-9AA/;AAF;A
@M03896:38:000000000-B4D98:1:1103:12870:21770 2:N:0:164
CCTGTTTGCTCCCCACGCTTTCGCACCTGAGCGTCAGTCTTCGTCCAGGGGGCCGCCTTCGCCACCGGTATTCCTCCAGATCTCTACGCATTTCACCGCTACACCTGGAATTCTACCCCCCTCTACGAGACTCAAGCTTGCCAGTATCAGATGCAGTTCCCAGGTTGAGCCCGGGGATTTCACATCTGACTTAACAAACCGCCTGCGTGCGCTTTACGCCCAGTAATTCCGATTAACGCTTGCACCCTCC
+
BBBBBFFFFFFFGFFGEFFFGGGGGGGHHHHHGGGGGHHHHHHHGE?GHCCFFFEGGGGHFFDEGHF?EFFHHHHHGHGFGGHHHHHGGFGGHHGHHGGGC@?GHHGFFHHHHHHGHHHGGGGHGHGDAAEHF0<<DGG<GHGF:<GGHG:CGHGHHHHHGHE:C9:/CFGGGC??9EBFFGGFFFF//;FFBBBBFFFFFFFFFF-AFFFFFDFFFEDCFDEFFEFFFFE.D9.;BD>99E.;:BDFFF
@M03896:38:000000000-B4D98:1:1103:15843:22139 2:N:0:164
CCTGTTTGCTCCCCACGCTTTCGAGCCTCAGCGTCATTGTCAGTCCAGTAAGCCGCCTTCGCCACTGGTGTTCCTCCTAATATCTACGCATTTCACCGCTACACTAGGAATTCCGCTTACCTCTCCTGAAATCAAGCAGGGCAGTTTCAACAGCCGTCCCGGGGTTGAGCCCCGGGCTTTCACTTCTGACTTGCTCCGCCGCCTACGCTCCCTTTACACCCAGTACATCCGGATAACGCCTGCCCCCTAC
+
BBBBBFFFFFFFGGGEAFEFGGEFGFEHHHHHGGGEHHFDFDAGGF5BAFFAFFEFGGGHGGGEGFHH5GHEGFHHGHHHHHHHHHHGGEGGGHGHHEEGEFHHHBBGHGHHGFFEAEDHFGHHHGHF3@FGF2F<FG2?BCFAFGGH1F11FFHGGGGGGG-@AC-/::GEG-:-9@EGFGGFFFF09;;F099FF;AD@@DFDFAAEDDFBFB/99BBDAE/B/;9BF.9.;.9FFF-9AAFFA9B.9
@M03896:38:000000000-B4D98:1:1103:22207:22929 2:N:0:164
CCTGTTTGCTCCCCACGCTTTCGCACCTGAGCGTCAGTCTTCGTCCAGGGGGCCGCCTTCGCCACCGGTATTCCTCCAGATCTCTACGCATTTCACCGCTACACCTGGAATTCTACCCCCCTCTACGAGACTCAAGCTTGCCACCATCAGATGCAGTTCCCAGGTTGAGCCCGGGGATTTCACATCTTACTTAACAAACCGCCTGCGTTCGCTTTACGCCCAGTACTTCCGCTCAACGCCTCCACCCTCC
+
AAA>>DFFFFFFGGGE2AE2AFEFEEGC3FGGEEEEADGH5GAFEE1GGE00AE0>EFFG1B?EEH>/>>FGHHHHFF33FFGGFGGF@</?2B?FF/<B<B1F?<<F0CFGGGHGFGEGCCGHHHA<.<AHB<C0<G0/<C00..:;0:CC0CFC:0;C::0;/0/;/;;99-;--;CCB0F:/BF///://;9//;:E-9;;..-9...;9.A/B..;@../;///;9...-./..--9.9.;9.E.;
@M03896:38:000000000-B4D98:1:1103:22197:22943 2:N:0:164
CCTGTTTGCTCCCCACGCTTTCGCACCTGAGCGTCAGTCTTCGTCCAGGGGGCCGCCTTCGCCACCGGTATTCCTCCAGATCTCTACGCATTTCACCGCTACACCTGGAATTCTACCCCCCTCTACGAGACTCAAGCTTGCCAGTATCAGATGCAGTTCCCAGGTTGAGCCCGGGGATTTCACATCTGACTTAACAAACCGCCTGCGTGCGCTTTACGCCCAGTAATTCCGATTAACGCTTGCACCCTCC
+
BCCCCFFFFFFFGGGGFEEFGGFFDGGFFHHHGGEGGHHHGHHHGGAHHGCGEEEFGGGHEEEEEH?>>EFHHHGHG?GGHGHHHHHGGGGGGHHHHGFGC<FGHHFFFHHHHHHGGHHGGGGHHHG.<DGHBCFDGHF<<GGG:=CGFCCGFFGHGGHHHHHAC9;:BFGGGGFCCDGGGGGGFFF9FFFFFFFFFAFFABFFFFFDFFFFA?EFFFDFFDF/;/;BFF/.;;A/B.C?EF9/;;AEEF
@M03896:38:000000000-B4D98:1:1103:15582:23261 2:N:0:164
CCTGTTTGCTCCCCACGCTTTCGCACCTGAGCGTCAGTCTTCGTCCAGGGGGCCGCCTTCGCCACCGGTATTCCTCCAGATCTCTACGCATTTCACCGCTACACCTGGAATTCTACCCCCCTCTACGAGACTCAAGCTTGCCAGTATCAGATGCAGTTCCCAGGTTGAGCCCGGGGATTTCACATCTGACTTAACACACCGCCTGCGTGCGCTTTACGCCCAGTAATTCCGATTAACGCTTGCACCCTCC
+
ACBABFFFFFFFGGGGEFFFGGGGEGGHGHHHGGGEGHHHHHHHGE1GG?EEEEFGGGGHGEDEFH?>EEGHGHFHGGGGHGHHHHHFEGGGHHHHHDCGCCFGHHFFCFGHHFGDGHHGGGGHHG<<.<CGB0C<DGB<GHD0:0CCC:;CGHGHCGHHHH0.:9/:BFFG?FA-@AFGGFFFFFB/:BFFB/:B/.AD-CFFFFCADD@B;DA/BE?>D?.B//F/BFB.9;.9B.;.:AA9FFDEFF
@M03896:38:000000000-B4D98:1:1103:8764:24310 2:N:0:164
CCTGTTTGCTCCCCACGCTTTCGCACCTGAGCGTCAGTCTTCGTCCCGGGCGCCGCCTTCGCCACCGCTATTCCTCCAGATCTCTACGCATTTCACCGCTACACCTGGAATTCTACCCCCCTCCACGAGACTCCAGCTTGCCAGCATCAGATGCAGTTCCCAGGTTGAGCCCGGGGATCTCACATCTCACTTAACAAACCGCCTGCGTGCGCTTTACGCCCAGTAATTCCGATCAACGCTTGCACCCTCC
+
>A11>FF1BDFCAA1EEAA0AFEEEEEHG00F?EG/BFFD2GE0BE//A////EE?EF?F/>?/EC///>/B>EDG00<1BCFGGHHFEECFHFHGF/BC<<1<<G000?DGHFEFFFF@@CC.0>.--.<<0////<0:;C;0.:<C000;CG0CGHFF:C0.909/90;C----9:-;B/99BBB/9;BB/9B//;AE-@@FEA9:9B-@;-;BF9A-9BA99/BFFFE-:-;/:-@--9-:9FFFFB
@M03896:38:000000000-B4D98:1:1103:10988:24316 2:N:0:164
CCTGTTTGCTCCCCACACTTTCGCGCCTCAGCGTCAGTTACTGTCCAGCAAATCGCCTTCGCCACTGGTGTTCTTCCTAATATCTACGCATTTCACCGCTACACTAGGAGTTCCATTTGCCTCTCCAGCACTCAAGAACTACAGTTTCAAATGCAGGCTATGAGTTGAGCCCATAGTTTTCACATCTGACTTGCAGTCCCGCCTACACGCCCTTTACACCCAGTAAATCCGGATAACGCTTGCTCCCTAC
+
AAAAAFFFFFFFGGGEFCFGGGEEAFGFGHHHEEE2EHHFBFDFDF5FHG2BFFAFGEEGAEG?EGCFBFGEGHFHHHFEGBFHFHHC@FGEHGFGHFEEGCFGGHBBC?GHHFGHFF4FBDGHHHFGGHHHFGHDG2@FGHFF>2@F@FGGBFBG0CFG1D1<<?<1>GHCGGHF>BG<GGHHHHH0=D0D0DGCGFCC@CCG?///::;-9900;09CDG?/9FFGGGG-9..09AC...;/;/9.;A
@M03896:38:000000000-B4D98:1:1103:11014:24324 2:N:0:164
CCTGTTTGCTCCCCACACTTTCGCGCCTCAGCGTCAGTTACTGTCCAGCAAATCGCCTTCGCCACTGGTGTTCTTCCTAATATCTACGCATTTCACCGCTACACTAGGAGTTCCATTTGCCTCTCCAGCACTCAAGAACTACAGTTTCAAATGCAGGCTATGAGTTGAGCCCATAGTTTTCACATCTGACTTGCAGTCCCGCCTACACGCCCTCTACACCCAGTAAATCCGGATAACGCTTGCTCCCTAC
+
ABBA>DFCFFFFGGCEGABBGGEGEGGGGGHHGGAEEGHFFFFHFF5GFHGCFFBFEEGHAEGEEHCG@?FEHHHHHHFHHHHGHHHEEEEDHHHHHEGGGEEFGEFEBGHHHHGEFGDGHDGFHF3BGGHHGFB@@FFFGHH2>>FFF2@GHHHFHGH1FFFD<F1<<GFFFHHEGFGHG0DGGHH=0DGD0=0<0<<CFGGGGFHHEGEFG.CBFFGFEG.90;CCCC9@..99;.>..9./9FF.BF
@M03896:38:000000000-B4D98:1:1103:11002:24339 2:N:0:164
CCTGTTTGCTCCCCACACTTTCGCGCCTCAGCGTCAGTTACTGTCCAGCAAATCGCCTTCGCCACTGGTGTTCTTCCTAATATCTACGCATTTCACCGCTACACTAGGAGTTCCATTTGCCTCTCCAGCACTCAAGAACTACAGTTTCAAATGCAGGCTATGAGTTGAGCCCATAGTTTTCACATCTGACTTGCAGTCCCGCCTACACGCCCTTTACACCCAGTAAATCCGGATAACGCTTGCTCCCTACG
+
ABCCBFFFFFFFGGGEGCFBFGEEAEGGGHHHGGGFGHHHEHFGGF5FHHHHHGBFEGGHAEGEFHFC@FGEHHHHHHHHHHHHGHHGGFFFHHHHHGGGGEGGHH3FGGHHHFHHHHBHGFHHHHFHHHHHFFB2FGFGHHHCDDHGFDHFHHFHHEG1DGBGG?><FGGF.GHB>FGHHDGHGGG<DGHF<DGCHHHHCDGGGGHHDFFGA9C;CGFFGGG9FG0FFFD?E.;CB.@..AEFFFFFFF.
@M03896:38:000000000-B4D98:1:1103:6461:24386 2:N:0:164
CCTGTTTGCTCCCCACGCTTTCGAGCCTCAGCGTCATTGTCAGTCCAGTAAGCCGCCTTCGCCACTGGTGTTCCTCCTAATATCTACGCATTTCACCGCTACACTAGGAATTCCGCTTACCTCTCCTGAAATCAAGCAGGGCAGTTTCAAAAGCCGTCCCGGGGTTGAGCCCCGGGCTTTCACTTCTGACTTGCTCCGCCGCCTACGCTCCCTTTACACCCAGTAAATCCGGATAACGCTTGCCCCCTAC
+
AAAAAFFFFFFFGGFFEFEAFGEGHGGHHHHHGEEGHHGGHHHHHFHHGGFGHHEEGGGHAEDEGHFCBFGEHHGHHHHHFHHHHHHFGFGGHHHHHGEEGEFGHHHHFHHHHGGFGGGHH3FGHHHHBGGHFGFGDFC/>CFACFHGGHHGHGHGGGGGGCDC<<:CBGHFGG:BGGGGFFGFGGG;BFFBFCBFF.CEGFFFFFFFFFFFB/BBBBBBDE.99/9;FF.-;.9;F.@9.AEBBEFAEF
@M03896:38:000000000-B4D98:1:1103:7211:25106 2:N:0:164
CCTGTTTGCTCCCCACACTTTCGTGCCTCAACGTCAGTTACGGTCCAGAAAGTCGCCTTCGCCACTGGTGTTCCTCCTAATATCTACGCATTTCACCGCTACACTAGGAATTCCACTTTCCTCTCCCGCACTCAAGAATGATAGTTTTGGTTGCAGTTCCTCACTTGAGCCGAGGGCTTTCACAACCAACTTGTCTTCCCGTCTACGCACCCTTTACACCCAATAAATCCGGATAACGCTTGCTCCCTAC
+
AAAAAFFFFFFFGGGFEEBBFGEGFFHHHHHHGHHDGHHGFFEGGEFGHHGCGFBEGGGHAEFEFHC2FGHFHHHHHHHHHHHHHHHFGGGGHHHHH?EGGEFHHFCGBGHHHHHHHHHHHFHHHHHDDGGGGHBF2@<<2FDF2@FGF@GGGHHHHHHGHHGHGH11>FG>-<-CGHHGHECCFC;.;CHFC;CFBFFGG9EFFFABABFGECFFFFFFFE.9FFFFFF.-9:DBFAF.A.;/;BEFFF
@M03896:38:000000000-B4D98:1:1103:7217:25123 2:N:0:164
CCTGTTTGCTCCCCACACTTTCGTGCCTCAACGTCAGTTACGGTCCAGAAAGTCGCCTTCGCCACTGGTGTTCCTCCTAATATCTACGCATTTCACCGCTACACTAGGAATTCCACTTTCCTCTCCCGCACTCAAGAATGATAGTTTTGGTTGCAGTTCCTCACTTGAGCCGAGGGCTTTCACAACCAACTTGTCTTCCCGTCTACGCACCCTTTACACCCAATAAATCCGGATAACGCTTACTCCCTAC
+
AAAAAFFFFFFFGGGEFABBGGEFFFHFHCGHFGGGGHHHGFEHGEHGHHBEGFAEGGGHEEDEFHF2BFGFHGGHHHHGHHHHHHHGFFFFHHGHH?EGGEDGGHHHHHHHHHGHHHHHHDHHHHHEDCFGFGBF2F<@<BGF2GGDF/GFDHHFHHHHHHDGHB11<FG>-A<@GFHFGCHHHGG.CEHCC;GFFFFFGFDGGF?B9ADG./90C099AF.:F/9BFFF-9..;B.;9:.:;;FEFBF
@M03896:38:000000000-B4D98:1:1103:20198:25154 2:N:0:164
CCTGTTTGCTCCCCACGCTTTCGTGCCTCAACGTCAGATATAGTTTGGTAAGCTGCCTTCGCAATCGGTGTTCTGTATGATCTCTAAGCATTTCACCGCTACACCATACATTCCGCCTACCGCAACTACTCTCTAGCTCAACAGTATTAGAGGCACGTTCAGGGTTGAGCCCCGAAATTTCACCTCTAACTTATCAAACCGCCTACGCACCCTTTAAACCCAATAAATCCGGATAACGCTTGAATCCTCC
+
AAAAAFFFFFFFGGFGEEAAFGEBCFGFHHGGEHECEGHHH5AFGG52AD5BBFBFGGHH1A1ABFB1A?EEHHFGHHHHHHHHHHGGHHHGHFHHHEEEGEGHHGFGHEGHHGGEEGGHCEECBGFHHFGHHDF1FGFFGHD0@FGFGFB<BCFG/CFHHHHG0<->1><FDGCGCEGFF0CGGGHCGHGHG0C;<CCF-ABDA9CBDGGG9:90;F0FEG..///;BFA-AA.BBD?.;:FFFBFFFF
@M03896:38:000000000-B4D98:1:1103:20202:25177 2:N:0:164
CCTGTTTGCTCCCCACGCTTTCGTGCCTCAACGTCAGATATAGTTTGGTAAGCTGCCTTCGCAATCGGTGTTCTGTATGATCTCTAAGCATTTCACCGCTACACCATACATTCCGCCTACCGCAACTACTCTCTAGCTCAACAGTATTAGAGGCACGTTCAGGGTTGAGCCCCGAAATTTCACCTCTAACTTATCAAACCGCCTACGCACCCTTTAAACCCACTACATCCGGATAACGCCTGAATCCTCC
+
ABBBBFFFFFFFGGGGEFEFFGEGFFHHHGHHGHGGGHHHGFHGGHGFFG5FFH3FGHHHAA1BBFB1ABEEHHGFHHHHHHHHGHHFHHHHHHHHHFGGGEFHHHHGGFHFHHHEGGGHHGCECCCFGGHHHHE@GHDGFHGC@FHBFF1FBCEHDCFHHHHFBF-FGCHFGG-AG<DDHBGCCGF0CGGH0CCC0CGE-?DDAFEFGGGGCF0;9FFFGG.9BFB9FF.-99;9B.;-:9.//BBFFF
@M03896:38:000000000-B4D98:1:1103:22028:25574 2:N:0:164
CCTGTTTGCTCCCCACGCTTTCGTGCCTCAGTGTCAGTTTCAGTCCAGTAAGCCGCCTTCGCCACTGATGTTCCTCCTAATATCTACGCATTTCACCGCTACACTAGGAATTCCGCTTACCTCTCCTGCACTCCAGTCTGACAGTTTCAAAAGCAGTCCCAGAGTTAAGCCCTGGGTTTTCACTTCTGACTTGCCATACCACCTACGCACCCTTTACACCCACTAATTCCGGATAACGCTTGCCCCCTAC
+
AAAAAFFFFFFFGGFEEFEFGGDCEFHHHGEGHHFFHHGHHGGHFFDFA55DFFAEEGGHEEFEEFBDAFFFGHHHHGGFFHHHFHGFEFGGGGFHHEEEEEFH?G3FFGHHHHEE/EGHE3FFHHHHHFHHHGF2BFF2@GG@FDGFFF2@FGHHHGHHHE/F<1<@?FHEHH<F<.>FHFHDGHH0DGFE<DGBDGGHGFGFHH?-EDGGGF09CF0;C..9//;9FF/9A..;;DBD.AEBBADA.9
@M03896:38:000000000-B4D98:1:1103:22049:25576 2:N:0:164
CCTGTTTGCTCCCCACGCTTTCGTGCCTCAGTGTCAGTTTCAGTCCAGTAAGCCGCCTTCGCCACTGATGTTCCTCCTAATATCTACGCATTTCACCGCTACACTAGGAATTCCGCTTACCTCTCCTGCACTCCAGTCTGACAGTTTCAAAAGCAGTCCCAGAGTTAAGCCCTGGGTTTTCACTTCTGACTTTCCATACCACCTACGCACCCTTTACACCCAGTAATTCCGTACAACGCCTGCCCCCTAC
+
AAA3AFFFFFFFFFFEAFEFFGEBFFGFHHHGHHEGDHHGGGFFFF5BGDGDFGAAEGGG1BABEGA35BDFFEFGHHHFFEFHH4FF@FFGHHGGHGGGG@BFFGGGBGHHGH3EE/EHHBGHHHF2BCHHFG22BBF@@GFCD>GGG2G2@CBGGHHHGH/?<?<F1FGCCA.><.CFD0D=GGF00DG00==<DFHFHFGHGF.CACCF?9FF00;CDE./;BBFFB/09..;/?D-999.9ABAEF
@M03896:38:000000000-B4D98:1:1103:22035:25594 2:N:0:164
CCTGTTTGCTCCCCACGCTTTCGTGCCTCAGTGTCAGTTTCAGTCCAGTAAGCCGCCTTCGCCACTGATGTTCCTCCTAATATCTACGCATTTCACCGCTACACTAGGAATTCCGCTTACCTCTCCTGCACTCCAGTCTGACAGTTTCAAAAGCAGTCCCAGAGTTAAGCCCTGGGTTTTCACTTCTGACTTGCCATACCACCTACGCACCCTTTACACCCAGTAATTCCGGATAACGCTTGCCCCCTAC
+
ABBAAFFFFFFFGGGEEFEEFGEGDFHHHHGHGHHGHHHFGGDGGF5GGFGFGGEEFGGHEGGAEHG3ADFHHHHHHHHHHHFHHGGFEGGGHHHHHEGGGEFGGHFGEGGGHHFEEEGHHHHGHHHGHGHHFCF2BBD>@FGB2@FF@2>2FGCHHGHHFF/<?1?1?DGHFF..<<AFHHHHHHH0=GGB<=GDDGHFHGGHGFCDGGGGEF0;FCFBEE.;CCFGGG/-..99;:A.99A9FFFF.9
@M03896:38:000000000-B4D98:1:1103:10675:27015 2:N:0:164
CCCAGTTTGGGTCTTAGCTATTGTGTGTTCAGATATGTTAAAGCCACTTTCGTAGTCTATTTTGTGTCAACTGGAGTTTTTTACAACTCAGGTGAGTTTTAGCTTTATTGGGGAGGGGGTGATCTAAAACACTCTTTACGCCGGCTTCTATTGACTTGGGTTAATCGTGTGACCGCGGCGGCTGGCACACAATTACCATACTCGTTGAGTGTAGATCTCGGTGGTCGCCCTACCATTCCTACACAATACT
+
BBBBBFFFFBBBFFGBGFGBGGGGHHGHHHFHHHHHHHGHGEFGGHHHHHGEEGFFGHGHHHHHHHHGBAGHHHFHHHHHGGHFEFHHFGBBGHHHHGHHHGGGHHHHHGECEGGCGGGGGHHH3FFHFHFHHHGFHHF<D@A/>>AGHFFHF1FGGFGHGGHHHHEGHGHHFHGC;A;9;;;9AABFFFD?FF/FFFFFFBFA..9:BBBF///;9BB.9;.999-99.-...///;/////./:////
@M03896:38:000000000-B4D98:1:1103:11391:27207 2:N:0:164
CCTGTTTGCTCCCCACGCTTTCGCACCTGAGCGTCAGTCTTCGTCCAGGGCGCCGCCTTCGCCACCGGTATTCCTCCAGATCTCTACGCATTTCACCGCTACACCTGGAATTCTACCCCCCTCTACGAGACTCAAGCTTGCCAGTATCAGATGCAGTTCCCAGGTTGAGCCCGGGGATTTCACATCTCACTTAACAAACCGCCTGCGTGCGCTTTACGCCCAGTACTTCCGATTAACGCTTGCACCCTCC
+
AAA1AFF1DFFFFFFGEEF0FGEFCGEHEGFGEGGGGHFA2GHAEE/BGA/AAEEEEGCFEE?EEFE/>>?FDFFHFGBEFGGGFGHFEEEFHHHHHGCGGCFGHHBA0GHHFFFFGHHGGGGF<GFA<<CF<</<<F0<CGD0<<DD=00;GE0GHHHFHHEAF0;//CFG@@@-;C/0CFFGEFF0;FBB//B/BFEE->@A-A@B9:>@>-AFF9A-@-9/;//;BF--99-BF9?-9-ABBBB-AB
@M03896:38:000000000-B4D98:1:1103:12620:27419 2:N:0:164
CCTGTTTGCTCCCCACGCTTTCGAGCCTCAGCGTCATTGTCAGTCCAGTAAGCCGCCTTCGCCACTGGTGTTCCTCCTAATATCTACGCATTTCACCGCTACACTAGGAATTCCGCTTACCTCTCCTGAAATCAAGCAGGGCAGTTTCAAAAGCCGTCCCGGGGTTGAGCCCCGGGCTTTCACTTCTGACTTGCTCCGCCGCCTACGCTCCCTTTACACCCAGTACATCCGGATAACGCTTGCCCCCTAC
+
ABBABFFCFFFFGGFFEEEFFGEGGEGHHHHHGGFDGGGHGGGHHHFCGDFDFHEFGGGHEEDEFGC2@FGEHHHHHHB4GFHGHHHFEEGGHHGGHEEGGEFHHFFCFGHHHG?EEGGHHHHHHHHHFCHHFBBFFF2//??/<?GHGEF1CFGCE@DEDG<@C-:/:CFGGF-AGF?FGFGGGGG0;CBB;;;FF;CDACFA.9ADEDDFF/FFB/:BD?A/;/BFFF.-.;;/B.@:.:ABBA;B.;
@M03896:38:000000000-B4D98:1:1103:12639:27432 2:N:0:164
CCTGTTTGCTCCCCACGCTTTCGAGCCTCAGCGTCATTGTCAGTCCAGTAAGCCGCCTTCGCCACTGGTGTTCCTCCTAATATCTACGCATTTCACCGCTACACTAGGAATTCCGCTTACCTCTCCTGAAATCAAGCACGGCACTTTCACAATCCGTCCCGGCGTTGATCCCCGGGCTTTCACTTCTGACTTGCTCCGCCGCCTACGCTCCCCTTACCCCCACTACATCCGCCTCCCTCCTCTCCCCTCC
+
AAA1>DFCDFFFGEGGAE0EFG000BFFH1GFGAEAGF2GGFDGFC1FFFGFBEAEEEGHAE?EEH10BBFEFGGHHHH1FGHGHBG?EFEGFHDGG?EE/>BGFFF011FGFG0?<C/CB1<FGHHF1@1@11<@F<0/>>>/?1FGGBD11>F<>FE<<<-----:0<0/;:-9;-.;90CCCFF00;B00;BGB.;C@@?BABB?-BFA-;-/9/99;--99//;B/------;-----/99BBB-;
@M03896:38:000000000-B4D98:1:1104:8076:4360 2:N:0:164
CCTGTTCGATACCCGCGCTTTCGAGCTTCAGCGTCAGTTACGCTCCCGCCAGCTGCCTTCGCAATCGGGGTTCTTCGTCATATCTAAGCATTTCACCGCTACACGACGAGTTCCGCCGGCGTTGCGCGCACTCAAGTGGGCCAGTTCGCGCTGCAGTGCAGACGCTGGGCGCCTACATTTCACAACACGCTTACCTCCCGGCCTACGCTCCCTTTAAACCCAATCAATCCGGATAACCCCCGGACCTTCC
+
AAA>AFFABFBBGGCEEFECFGEEFEECGBEFEGGFDEG5EEGEEFGBEECEFG3FGHHHEE?>BF11>//>?@FGCGGAF4FGGD44BBB4BE4FFEEG/@FH<C@/</??<1/??/><-<--.-<-;-;ABB/9900..;..00;9@BBB-A9/:BB/F/;--99-.9-9;D.B//;/;FBBBA.9A-...;/9:.9.=9BF/BD;A9DE./99///:AAA./;/9BB.-:9./:/99999-;B.;BF
@M03896:38:000000000-B4D98:1:1104:7392:4372 2:N:0:164
CCTGTTTGCTCCCCACGCTTTCGAGCCTCAGCGTCAGTTACAGTCCAGAGAGTCGCCTTCGCCACTGGTGTTCTTCCTAATCTCTACGCATTTCACCGCTACACTAGGAATTCCACTCTCCTCTCCTGCACTCTAGACTTCCAGTTTGAAATGCAGCACCCAAGCTGAGCCCGGGTATTTCACATCTCACTTAAAAATCCGCCTACGCTCCCTTTACGCCCAGTAAATCCGGACAACGCTCGCCACCTAC
+
AAABAFBFFFFFGGGFEEEFFGGGGFGHHHHHGEGEGGGHFFBDBFBGGHGAFBAEFEFHAEEDFGCFDG?EFHHHHHHHGHHHHHHFEGEGHHGHHEEECCFG?G3BFGGFG4BFFFHHGHHHFHHGHFHHHB2@22>FGGG2>2FGGGGGDD1?F0FFEC/<.<1<0>GC@C-.<0DGG0GFHFGHHHHHFG0C0:GH.EGGDFG?CCFFF0:FG..9BA.;C000BF.-;;-;9;-99BF=FFFFFF
@M03896:38:000000000-B4D98:1:1104:8079:4379 2:N:0:164
CCTGTTCGATACCCGCGCTTTCGAGCTTCAGCGTCAGTTACGCTCCCGCCAGCTGCCTTCGCAATCGGGGTTCTTCGTCATATCTCAGCATTTCACCGCTACACGACGAGTTCCGCCCGCGTTGCGCGCACTCAACTGGGGCAGTTCGCGCTGCAGTGCAGACGCTGGGCGCCTCCATTTCACAACACGCTTACCTCACGGCCTACGCTCCCTTTAAACCCAATAAATCCGGACAACGCCCCTACCCTCC
+
AAAA>FB>ABADFFAFAE00AFACFBEGDBGFEGF/A2D2BFCAAEFBEEEEFE1CGHHGE////BB/>E/>E@FFEF?/FHEGF2B2BB12B>BGF/>ECCFF/</<>/?/?1/////->A--<-<<<-CG:///;//.-;-.90;:@A@--.9B0CBB//A------9-;@B-:BBBF9/BBFF?E9>B--;FFBBFE-@;BFF---;:A-//9///;BEEB/:B9FF-----;A-9=;---;F-9AB
@M03896:38:000000000-B4D98:1:1104:7377:4388 2:N:0:164
CCTGTTTGCTCCCCACGCTTTCGAGCCTCAGCGTCAGTTACAGTCCAGAGAGTCGCCTTCGCCACTGGTGTTCTTCCTAATCTCTACGCATTTCACCGCTACACTAGGAATTCCACTCTCCTCTCCTGCACTCTAGACTTCCAGTTTGAAATGCAGCACCCACGTTGAGCCCGGGTATTTCACATCTCACTTAAAAATCCGCCTACGCTCCCTTTACGCCCAGTACATCCGTACAACTCTCGCCACCTACG
+
ABBBAFFFFFDFGGBEEEAFFGFGGGGGHFFGGFGCEHFHFGGGGHEHFEC?GFAEFEEGHFGGGF3B@FEEFHGHHHDDGGGHHHGFGGEFHHEGHEEGGCBGFFBFFFGHHDGFHHBEGHHHHHF1FFFHHDB12@FFGHHBF>DHBDFGF<DFF0CFEA/><0.>FGHG-D-.<0==DDGFFFCC0GC:CC0:GGHFGGGGFFDB?FGGB00;;;A?@C9/9///;B..99;/;/99BDF;ADFFBB.
@M03896:38:000000000-B4D98:1:1104:22880:5607 2:N:0:164
CCTGTTTGCTCCCCACGCTTTCGCACCTGAGCGTCAGTCTTCGTCCAGGGGGCCGCCTTCGCCACCGGTATTCCTCCAGATCTCTACGCATTTCACCGCTACACCTGGAATTCTACCCCCCTCTACGAGACTCAAGCTTGCCAGTATCAGATGCAGTTCCCAGGTTGAGCCCGGGGATTTCACATCTGACTTAACAAACCGCCTGCGTGCGCTTTACGCCCAGTAATTCCGATTAACGCTTGCACCCTCCG
+
ABABAFFFFFFFGFFGEEEFFGFGGGGFGGHGGGGGGHHHHFFHGGDHHGCGEEEEGGGHAEFAEHE?EFGHHHFHHFFHHHHHHFGGG?FGHHGHHGCCC@FHHHHFFFHHHHGGHHHGGGGGHHE.<EDHH0C0DGF<CHHB00C;CG0C00CG0;GGHHFE/:9BFGFA9--@D?FFFBFFFFF9/FFFBFFBB.AEFFFFA.DADD-;99?FFEDAFDABFFFEFFB..9:99A=.E.9/;;A.;;.
@M03896:38:000000000-B4D98:1:1104:22867:5620 2:N:0:164
CCTGTTTGCTCCCCACGCTTTCGCACCTGAGCGTCAGTCTTCGTCCAGGGGGCCGCCTTCGCCACCGGTATTCCTCCAGATCTCTACGCATTTCACCGCTACACCTGGAATTCTACCCCCCTCTACGAGACTCAAGCTTGCCAGTATCAGATGCAGTTCCCAGGTTGAGCCCGGGGATTTCACATCTGACTTAACAAACCGCCTGCGTGCGCTTTACGCCCAGTAATTCCGATTAACGCTTGCACCCTCC
+
ABBAAFFFFFFFGGFFEEEFFGEEFGGFGHHGGGGGGHHHHHGHFGGHHG0EEEEEGGGHGEEEFHE?>EFHHHHHGBGGHGHHHHHGFFFGHHHHHDCDG@FGHHFCFHHHHHHGHHHGGGGHHHCA.<CHC<B<DCB/CGGC:;GGGCCGF0CC;CHHHHG::0//;FFFB??DCDFGGBFFFFF/BFFBF;BB/.EFFFFFFFCADDCF@AABFEDCFD?BBFFFFFF.ADAFFFF..EE9BFF?EF
@M03896:38:000000000-B4D98:1:1104:22884:5624 2:N:0:164
CCTGTTTGCTCCCCACGCTTTCGCACCTGAGCGTCAGTCTTCGTCCAGGGGGCCGCCTTCGCCACCGGTATTCCTCCAGATCTCTACGCATTTCACCGCTACACCTGGAATTCTACCCCCCTCTACGAGACTCAAGCTTGCCAGTATCAGATGCAGTTCCCAGGTTGAGCCCGGGGATTTCACATCTGACTTAACAAACCGCCTGCGTGCGCTTTACGCCCAGTAATTCCGATTAACGCTTGCACCCTCC
+
ABBBBFFFFFFFGGFEAEAFFG2EEGGFGFHHGGDEEFGHHHGHEE?GHE?FEEEGGGGHGGCEGHE/EEGHGHHHHGHHHHHHHHHGGEEFHHHHHGGGF@BGHHFCGGHHHHHFHHHGGGGHGFC<.<AHFCFFGGD/CGG:;;CHHFHHB::GCGHFFFGA:0;FFFFGGGC?FDGFFFGGFFF/BFBFFFFFFAEFFFFFFFF?ADCB99ABF.9-;../;/;FFFF.9;.9;ADDE9A:B;AEFF
@M03896:38:000000000-B4D98:1:1104:13882:5660 2:N:0:164
CCTGTTTGCTCCCCACGCTTTCGCACCTGAGCGTCAGTCTTCGTCCAGGGGGCCGCCTTCGCCACCGGTATTCCTCCAGATCTCTACGCATTTCACCGCTACACCTGGAATTCTACCCCCCTCTACGAGACTCAAGCTTGCCAGCATCAGATGCAGTTCCCAGGTTGAGCCCGGGGATTTCACATCTGACTTAACAAACCGCCTGCGTGCGCTTTACGCCCAGTAATTCCGATTAACGCTTGCACCCTCCG
+
BBBBBBBFFFFFFECEAAA2FG?EEGGHGBCGEFGGGFHHFHHGGGGHHG0AEFEGEGGHEEEGGHG@>EFFGFGHHEFGHHFFHHHGGDGEHHHHHGGGGCEGGG2FFFHHGGHGHHHGCDGF1>FA<CDHFBC<GG0<CHGC.:;CGC0:C:CG::GHHHF.:0;BF9FGAAACAGFBFBFFFFFBBBBF/;FBF?EA;--DE.@;9A=D-../;ADA>FF9B/;BBFFFADAFB9-.;.A;;FD.ED.
@M03896:38:000000000-B4D98:1:1104:13859:5664 2:N:0:164
CCTGTTTGCTCCCCACGCTTTCGCACCTGAGCGTCAGTCTTCGTCCAGGGGGCCGCCTTCGCCACCGGTATTCCTCCAGATCTCTACGCATTTCACCGCTACACCTGGAATTCTACCCCCCTCTACGAGACTCAAGCTTGCCAGTATCAGATGCAGTTCCCAGGTTGAGCCCGGGGATTTCACATCTGACTTAACAAACCGCCTGCGTGCGCTTTCCGCCCAGTACTTCCGCTTAACGCTTGCACCCTCCG
+
BBBBAFFFFFFFGGGGAEAACGEEEFGHF3AGEEFEGFHCHFAFAFEHGG?AEGEGGGGGAEGEGHGCEGGHGHHHH2GGGGFHH4GFE?EGHHFFHFC@DGGHHHFGFHHHHBGHHHHGGFGHFHG<<ADGFCFFGHD/CGFC:GHGHGGBHGFHGHHHHHFC/;/;BFBECA@?AAFGGGGBFF/99B9/B/;BFFEFFFFDEFB9DFAC-;./;9.:@AE9B/:9FF...9.9;.@9..9:BFF.AD.
@M03896:38:000000000-B4D98:1:1104:13872:5680 2:N:0:164
CCTGTTTGCTCCCCACGCTTTCGCACCTGAGCGTCAGTCTCCGTCCAGGGGGCCGCCTTCGCCACCGCTATTCCTCCAGATCTCTACGCATTTCACCGCTACACCTGGAATTCTACCCCCCTCTACGAGACTCAAGCTTGCCAGCATCAGATGCAGTTCCCAGGTTGAGCCCGGGGATTTCACATCTCACTTAACAAACCGCCTGCGTGCGCTTTACGCCCAGTAATTCCGATAAACACATCCACCCTCC
+
AAAA1B3113DCFCBEAEE0FF0AAEGHH00FEEE?/2AD1BA/FE/CGC/A>E/EEE/G/E/EEH//>>/BB22F>0F1FE2BE2F<EEACFBDFGB<CC<FFCF0001FGG<1DDGH@--A01FCA..C<00<00/0/<GB0.:<CB0:CC:GG;0CHCC0./0;9/;9E9---9;/00BFFEFF/9B//9;:B/-----99EF?;BF@>---/;--9;--9////BB/9---;:/;-9//;:9AEEF
@M03896:38:000000000-B4D98:1:1104:21837:6010 2:N:0:164
CCTGTTTGCTCCCCACGCTTTCGCACCTGAGCGTCAGTCTTCGTCCAGGGGGCCGCCTTCGCCACCGGTATTCCTCCAGATCTCTACGCATTTCACCGCTACACCTGGAATTCTACCCCCCTCTACGAGACTCAAGCTTGCCAGTATCAGATGCAGTTCCCAGGTTGAGCCCGGGGATTTCACATCTGACTTAACAAACCGCCTGCGTGCGCTTTACGCCCAGTAATTCCGATTAACGCTTGCACCCTCC
+
BBBABFFFFFFFGGGGEEAFFGAEEGFFBGGFFFEFGHHHHH2GFFCHFDEEEEEGGGGHAEEEGHE>>EGHHHHHHFHFHGHHHFHGGEEGHHGHHCBFD@FGHGC?2FGHHGHGGHGGGGGHHHFC<DCHF</<DG0/<GG0:::CGGGGG:CC;CGGHHFA::///;BE?A9--9BFFBFFFFF/:BBBFBFBBFFFFFFFFFFADD@B-:.FF99@DDE9F/9BFFFA.;A9F.@.;.9;;BDFFF
@M03896:38:000000000-B4D98:1:1104:26219:6866 2:N:0:164
CCTGTTTGCTCCCCACGCTTTCGCACCTGAGCGTCAGTCTTCGTCCAGGGGGCCGCCTTCGCCACCGGTATTCCTCCAGATCTCTACGCATTTCACCGCTACACCTGGAATTCTACCCCCCTCTACGACACTCAAGCTTGCCAGTATCAGATGCAGTTCCCAGGCTGAGCCCGGGGATTTCACATCTGACTTAACAAACCGCCTGCGTGCGCTTTACGCCCACTACTTCCGCTTCACGCTTGCACCCTCC
+
ABBABFFFFFFFGGGGAEEFFGABEGGF3BEFEEEFFFFGFHGFEEEFFE0AAEEEFGGHAEEEGH?>>EFHHHHHFFFBFGHHFHHGEEEEFGGHHBCGD@FGHF202<FGGGHFGGHGGGGGGHF<.=AHC<C<DC0/<GC00<<CG00;CCC;;CCGHB0:.99.;CFE?---A9BFFFFFFFF/BBBBB/9;9.;EDAFFEFC.;:-;9.9BFAA;DD.9;//:;FD.9..9BEF..;.9BFF?AD
@M03896:38:000000000-B4D98:1:1104:19319:7995 2:N:0:164
CCTGTTTGCTACCCACACTTTCGAGCCTCAGCGTCAGTTGGTGCCCAGTAGGCCGCCTTCGCCACTGGTGTTCCTCCCGATATCTACGCATTCCACCGCTACACCGGGAATTCCGCCTACCTCTGCACTACTCCAGCAAAACAGTTTTGAAAGCAGTTCATGGGTTGAGCCCATGGATTTCACTTCCAACTTGTTCTCCCGCCTGCGCTCCCTTTACACCCAGTAATTCCGGACAACGCTTGTCACCTAC
+
AAAABFFFFFFFGGGFAABBFGEFGFGHHFCFFEEAEHF53AAFGFBF3FGHGGEEFGGHEEEEFH3BBFGEHHHHHGGGGFFHGHHFGFFGHHGHHEEEECGHHE@@/>GFGFFDGC?GFGHH1F1?1??GG1?<0001>>F01<=F0.<0D<<<=DF0DGF.<.;//;GECH//0CFHHFHHHGB0FGFB9;0CBFFFABGGGE-;DDFF99BFF;99AA./:;/:BF/-.9;:;@F.9../;;BFFF
@M03896:38:000000000-B4D98:1:1104:19333:8009 2:N:0:164
CCTGTTTGCTACCCACACTTTCGAGCCTCAGCGTCAGTTGGTGCCCAGTAGGCCGCCTTCGCCACTGGTGTTCCTCCCGATATCTACGCATTCCACCGCTACACCGGGAATTCCGCCTACCTCTGCACTACTCAAGAAAAACAGTTTTGAAAGCAGTTCATGGGTTGAGCCCATGGATTTCACTTCCAACTTGTTCTCCCGCCTGCGCTCCCTTTACCCCCAGTAATTCCGGACAACGCCTCTGACCTAC
+
AAAAAFFFFFFFGGGEAAFFGGFFFFGHHBFGFGEEGHG5BE2GFGBGFFFFGGAEGGGHFGEFGHB2BBGEHHHHHGGAFGGHHHHFEEFGGH?GHEEGFEGHHE<BCBGGGF<CDFCGGFGHGG?F<GGHH1<1?00<<CF<1FFGF.0DG<<<=DG<=FF./<-:GHHEGHFBFGHGHHHHGGGFGGGF0BBBFFGGGGGGGF-??DFFB9FFF/;9@=.:://BFFF-.;-;A-;-;.///;;BBF
@M03896:38:000000000-B4D98:1:1104:22533:8663 2:N:0:164
CCTGTTTGCTCCCCACGCTTTCGCACCTGAGCGTCAGTCTTCGTCCAGGGGGCCGCCTTCGCCACCGGTATTCCTCCAGATCTCTACGCATTTCACCGCTACACCTGGAATTCTACCCCCCTCTACGAGACTCAAGCTTGCCAGTATCAGATGCAGTTCCCAGGTTGAGCCCGGGGATTTCACATCTGACTTAACAAACCGCCTGCGTGCGCTTTACGCCCAGTACTTCCGATTCACGCTTGCACCCTCC
+
BBBBBFFFFFFFGGCEAEAAFGEEEGGFFBGHGEEGGFFHHHEGEDAGHFGFGEEEGGGHHGGGGHEE/EEHHHFHFFGGHGHGGGHGGEEGDHFHHGDGGCDGHFHFHHHHHHGHHHHGGGGHGHG<<EDHF0G<D/D<<GG0:CGGFC<CG::C0;GHHHFC/9/BFGGGGGGGFDFFCBFFFFF/BFF/99BBB.EEAFCFFFAAFDAF9.ABBAD-@D./9/:/9/A.;A/99AA..AA//BDEEA
@M03896:38:000000000-B4D98:1:1104:23485:8765 2:N:0:164
CCTGTTTGCTCCCCACGCTTTCGCACCTGAGCGTCAGTCTTCGTCCAGGGGGCCGCCTTCGCCACCGGTATTCCTCCAGATCTCTACGCATTTCACCGCTACACCTGGAATTCTACCCCCCTCTACGAGACTCAAGCTTGCCAGTATCAGATGCAGTTCCCAGGTTGAGCCCGGGGATTTCACATCTGACTTAACAAACCGCCTGCGTGCGCTTTACGCCCAGTAATTCCGATTAACGCTTGCACCCTCC
+
ABBBBFFFFFFFGGCEAEAFFGEFFGGHFGHHGGGFFGHHHHEHEE?GHGCGEEEEFGGHFGDEGHE@EGGHHHHHFBFGHHHHHHHGGEFGHHHHHGGGG@GHHHFHFGHHHHHGHHHGGGGHHHG.AEEHF<CDDFB/CGGC:;CGGCCGFC:G;GHHHB0::0;/9FFEFB??-;B0BFFGFFF9BFFBFF9B/AEFFFFFEFB9.DFF9.:9BAD@CF.99/9BFFB.;.ABB.;.;A;/;FDEEF
@M03896:38:000000000-B4D98:1:1104:23472:8784 2:N:0:164
CCTGTTTGCTCCCCACGCTTTCGCACCTGAGCGTCAGTCTTCGTCCAGGGGGCCGCCTTCGCCACCGGTATTCCTCCAGATCTCTACGCATTTCACCGCTACACCTGGAATTCTACCCCCCTCTACGAGACTCAAGCTTGCCAGTATCAGATGCAGTTCCCAGGTTGAGCCCGGGGATTTCACATCTGACTTAACAAACCGCCTGCGTGCGCTTTACGCCCACTAATTCCGATTAACGCTTGCACCCTCC
+
ABBBAFFFFFFFGGFGAEEAFGEEFGGHFGHGFGDEFHHHGHHGEEEGHD?FAEEEEEGHCEDEGH>E>EGHHHFHFGGHHFGHGFHGFEFDGGFHHDCGGCDFHFFFBGHHHHHHHHHGGGGHEHF>.<EHF<C<DCB<CGG0;CGGH0:CF0CC;CFHHF0./9/CBFGG?;-AFGFFFFFFFFF//B//B/BBBFFFFFFDEFFDFFFF@..:9.99@D..99BFFFF..:.BF.@9..;/;FDE?D
@M03896:38:000000000-B4D98:1:1104:21082:9318 2:N:0:164
CCTGTTTGCTCCCCACGCTTTCGCACCTGAGCGTCAGTCTTCGTCCAGGGGGCCGCCTTCGCCACCGGTATTCCTCCAGATCTCTACGCATTTCACCGCTACACCTGGAATTCTACCCCCCTCTACGAGACTCAAGCTTGCCAGTATCAGATGCAGTTCCCAGGTTGAGCCCGGGGATTTCACATCTGACTTAACAAACCGCCTGCGTGCGCTTTACGCCCAGTAATTCCGATTAACGCTTGCACCCTCC
+
ABBABFFFFFFFGGGGEEEAFGEEGGGGH3AFEGGGGHHHFHHHGG?GFDEEEEEFFGFHEEDEFHE/>EFHHHGHFBG3FGHHHHHFGFFGFHHHHADGGC?GGGF0FFFGHHHHHHHGGGGHHHFD.<CGF0<<<G0/CGG00=;;F0:;GC0=:;GHHHBC/9;/9FGE?C--;9/CFFGGFFF/BFFFBBBBF9EFADFFFF;;DFFF-..BB.A:DD.;/:/:BFF.;.;FFDC.A.9/;FD.ED
@M03896:38:000000000-B4D98:1:1104:19155:9439 2:N:0:164
CCTGTTTGCTCCCCACGCTTTCGCACCTGAGCGTCAGTCTTCGTCCAGGGGGCCGCCTTCGCCACCGGTATTCCTCCAGATCTCTACGCATTTCACCGCTACACCTGGAATTCTACCCCCCTCTACGAGACTCCAGCTTGCCAGTATCAGATGCAGTTCCCAGGTTGAGCCCGGGGATTTCACATCTCACTTAACAAACCGCCTGCGTGCGCTTTACGCCCAGTACTTCCGATTACCGCCTGCACCCTCC
+
AAAAAFFFFFFFFE4EEEE2FGFEFGEGH3AFEGGDEHHF5FG2AE?CFC0AEEEEEFEHAA1EEGE/>E/EGEDHFBGFHHHGHHHGGFEGFHHHHACGG?GGGCB02?GHHHFFHFGDCCD0BDC?.<CD<//<<C0<<GBC0<;C000;GC0C:CGFHGE.:0;/;FGF??C-9:9FF0CBFFF/BBB99BBB/FEE-->DEE=AAAAA9../;.;-;A.;:/BFFFA.9.;//.9-:.;.9/DEED
@M03896:38:000000000-B4D98:1:1104:27538:9600 2:N:0:164
CCTGTTTGCTCCCCACGCTTTCGCACCTGAGCGTCAGTCTTCGTCCAGGGGGCCGCCTTCGCCACCGGTATTCCTCCAGATCTCTACGCATTTCACCGCTACACCTGGAATTCTACCCCCCTCTACGAGACTCAAGCTTGCCAGTATCAGATGCAGTTCCCAGGTTGAGCCCGGGGATTTCACATCTGACTTACCAAACCGCCTGCGTGCGCTTTACGCCCACTAATTCCGATTAACGCTTGCACCCTCC
+
ABAABFFFFFFFGGFGAEECFGAECGGFFCGHGAEGGHHCFHHCEEAGBAEAEE>EEFGHEEDEGHEEEEFFFFBGFFEGHGFHFHGGGDDA2FBGH/CCC@FFGFF0FGFHG@DGGFGGCCEGFHCD.AEH0<<<<<0<CGHB:CGGB0:GF0C::;CCGF0./0:/BFFGAB-BBDBFFFGFFFB/9BBBF//;/.AEB;B?EE>.:D-;-;./BF?@B..9;/9/BBB..9?FF.@...;/;BDF?D
@M03896:38:000000000-B4D98:1:1104:5295:9727 2:N:0:164
CCTGTTTGCTCCCCACGCTTTCGCACCTGCGCGTCAGTCTTCGTCCAGGGGGCCGCCTTCGCCACCGCTATTCCTCCAGATCTCTACGCATTTCACCGCTACACCTGGAATTCTACCCCCCTCTACGAGCCTCCAGCTTGCCAGTATCAGATGCAGTTCCCAGGTTGAGCCCGGGGATTTCACATCTCACTTACCAAACCGCCTGCGTGCGCTTTACGCCCAGTACTTCCTATTCACGCTTGCACCCTCCG
+
>AA>>DFCFFFFGFFEEAE2FFFFEEEH32AEEFGDFHHHFHHEEE1B310>>EEEGGEE1?1?EC//>>EGFFFGBB33FEFHHHHCC/?AGHDFH/BDG?1?CGB001GHGH11DFFC@CFF0GC<<-<C/.//:00;:C<000<;000<CCB0;CFFFF0.:0://0FG?-A--;9BF/B9BFF//BFF//99/:9E;??DEF-DD?-@@?ABF.:99;.///;9BB/999//;9999.;;:BDFFF.
@M03896:38:000000000-B4D98:1:1104:5297:9749 2:N:0:164
CCTGTTTGCTCCCCACGCTTTCGCACCTGAGCGTCAGTCTTCGTCCAGGGGGCCGCCTTCGCCACCGGTATTCCTCCAGATCTCTACGCATTTCACCGCTACACCTGGAATTCTACCCCCCTCTACGAGACTCAAGCTTGCCAGTATCAGATGCAGTTCCCAGGTTGAGCCCGGGGATTTCACATCTGACTTAACAAACCGCCTGCGTGCGCTTTACGCCCAGTAATTCCGATTAACGCTTGCACCCTCCG
+
ABBBAFFFFFFFGGGGEFEFFG?EEGGHHHHGGGGGGHGHGHHHGGDFH1?FEE>EGGGHFFGEGHE@EEGHHHHHHGFGHHHHHFGGGEDGFHHHHDCG?@BGHHFAFGHHHHGHHHHGGGGHHGG..<EHC</<<CF/CGG0:<CCGC0GH:GC;GHHHFCCC9:/;FGFAGADF?FGFFFFFFF/BFFFF/9BF.EFFFFFFF-ADA9B-.AFFAABDDE9:/;BFFB.ADFFF.B....9;BDFFF.
@M03896:38:000000000-B4D98:1:1104:4823:10270 2:N:0:164
CCTGTTTGCTCCCCACGCTTTCGCACCTGAGCGTCAGTCTTCGTCCAGGGGGCCGCCTTCGCCACCGGTATTCCTCCAGATCTCTACGCATTTCACCGCTACACCTGGAATTCTACCCCCCTCTACGAGACTCAAGCTTGCCAGTATCAGATGCAGTTCCCAGGTTGAGCCCGGGGATTTCACATCTGACTTAACAAACCGCCTGCGTGCGCTTTACGCCCAGTAATTCCGATTAACGCTTGCACCCTCCG
+
ABBBBFFFFFFFGGFGFFEFFGEEGGGGFGHHGGGGGHGHHHHHGGCFHCAFEEEEGGGHEFDEGHEEEEFHGHGHHCCGHGHHHHHFGEFGHHFHHFFGGFGHHHHG2FGGHHHGHHHGGGGHGHGE<DEHG0<<<CB<CHG00<CGH0<FH:CC;GGGHF0.:09/CFGEAB?99DFFFFFFFFF/BFFFF/BBFAEFFFFFFFCADDFF-A?FFE?CC.?B////BFBD.A.BF?@?9A.;BFFFFF.
@M03896:38:000000000-B4D98:1:1104:6979:10499 2:N:0:164
CCTGTTTGCTCCCCACGCTTTCGCACCTGAGCGTCAGTCTTCGTCCAGGAGGCCGCCTTCGCCACCGGTATTCCTCCAGATCTCTACGCATTTCACCGCTACACCTGGAATTCTACCCCCCTCTACGAGACTCAAGCTTGCCAGTATCAGATGCAGTTCCCAGCTTGAGCCCGGGGATTTCACATCTGACTTAACAAACCGCCTGCGTGCGCTTTACGCCCAGTAATTCCGATTAACGCTTGCACCCTCCG
+
ACCBCFFFDFFFGGGGEFEFGGEEEGGHBFFGEGFEGHHHGHHFEE1GGEAFEFAEEGGHAEDEEH1/>>FGGGHHHBGGHGHHHGHGFFGGHHGHH?EEF@FFHGGACCFGGHFFHHHGGGGHHHF</<CGC<F<>GF0>GG0<==DD0<DD<<0<=GHHF0.0:::0GGE@@??9CFGFBFFGGG00FGGGBB;0;CE9>FFEFF;.ABB:.A/B.;:BD?BB/9BFF9.:99/B.;9.../;BA9AD.
@M03896:38:000000000-B4D98:1:1104:6976:10518 2:N:0:164
CCTGTTTGCTCCCCACGCTTTCGCACCTGAGCGTCAGTCTTCGTCCAGGAGGCCGCCTTCGCCACCGGTATTCCTCCAGATCTCTACGCATTTCACCGCTACACCTGGAATTCTACCCCCCTCTACGAGACTCAAGCTTGCCAGTATCAGATGCAGTTCCCAGGTTGAGCCCGGGGATTTCACATCTGACTTAACAAACCGCCTGCGTGCGCTTTACGCCCAGTAATTCCGATTAACGCTTGCACCCTCCG
+
AABAAFF4DFFFGGGEEEEFFGEEEGGH3BFFFGFGCHGHHHEHFFDHEFAEEFAEEEGHEEDEGHE/>EGHHHFHH2F@FGHHHHHGFEFGHHHGHEEG?CGHHHFC?GGHGHGFHHHGGGGHFHGE/CCGF11>>C1>GHG<<=GGGD0DG<<D=DGGHE:.::/CGGFG@A9-@AFGFGGFGGG0;FFFG0;=BAEEAFFF.F@DDF9@;9.9BAA9BF./;/;BFF/.::DFF.@99.9;;BDEFF.
@M03896:38:000000000-B4D98:1:1104:18194:10617 2:N:0:164
CCTGTTCGCTCCCCACGCTTTCGCTCCTCAGCGTCAGTGACGGCCCAGAGACCTGCCTTCGCCATTGGTGTTCTTCCCGATATCTACACATTCCACCGTTACACCGGGAATTCCAGTCTCCCCTACCGCACTCAAGCCCGCCCGTACCCGGCGCGGATCCACCGTTAAGCGCTGGACTTTCACACCGCCCCCGACGAACCGCCTACGAGCCCTTTACGCCCAATCCTTCCGGATAACGCTTGCACCCTAC
+
ABBAAFFBBBBBGGFEAEEEFGEEEHGHHHHHGGG?EFHBDE0EEF1GACAGGHFGHHHHEEEE?3B3BB?EGHFHHGGGEGGGHGGGHGFFHHEHHEEEGFGHHFDGG?FGGFD@@GHHHHGHGHHAC@DGH<C<>FG-<CG--AEEH.:;-;-A--AF0FGD.9../B--;@-9F//BBFFFFF---;-;--9-;;@B9@@.999.DBFF.9/:F9.9@DEB/./;;FAF.;./9.;.9;:/;BDE.F
@M03896:38:000000000-B4D98:1:1104:20885:10744 2:N:0:164
CCTGTTTGCTCCCCACGCTTTCGCACCTGAGCGTCAGTCTTCGTCCAGGGGGCCGCCTTCGCCACCGGTATTCCTCCAGATCTCTACGCATTTCACCGCTACACCTGGAATTCTACCCCCCTCTACGAGACTCAAGCTTGCCAGTATCAGATGCAGTTCCCAGGTTGAGCCCGGGGATTTCACATCTCACTTAACAAACCGCCTGCGTGCGCTTTACGCCCAGTACTTCCGATTAACGCTTGCACCCTCC
+
ABBAAFFFFFFFGGGGEEEFFGDEGGGGCFHGEGFEGHGHHHHHGGFHHCEGEEEEEGGHEEDEEHE/EFGGHHHHGFGGGHHHHHHFEEEGHHGHHCCGFCGHHHF02CFGGHGGFHHGGGGHHHG?.CCHF0<<DGF<CHD:::GCC0CFH:C0;CGGHHF.;9/9FFGEBG-??AFFGFGFFFF/;BFFF/;BB9EECFFFFFDDDFFD-A.9FAAAFD.9B/BFFFF9AA.BF.;.AEE;BFFFFF
@M03896:38:000000000-B4D98:1:1104:22994:10949 2:N:0:164
CCTGTTTGCTCCCCACGCTTTCGCACCTGAGCGTCAGTCTTCGTCCAGGGGGCCGCCTTCGCCACCGGTATTCCTCCAGATCTCTACGCATTTCACCGCTACACCTGGAATTCTACCCCCCTCTACGAGACTCAAGCTTGCCAGTATCAGATGCAGTTCCCAGGTTGAGCCCGGGGATTTCACATCTGACTTAACAAACCGCCTGCGTGCGCTTTACGCCCAGTAATTCCGATTAACGCTTGCACCCTCC
+
ABBABFFFFFFFGGFGEEEFFGEEGGGHFGHGGGEGGHHHHHHHGGCGHD?EEEEEGGGHAEEEGHE@>EFHHHHHHBGHHHHHHHHFGEEGHHHHHDCGGCGHHHBFFGHHGHHFHHHGGGGHGHF?.<CHF<C<DGE<GHG0::GGHF:GH::<;CHHHFHE/9/9CFGE@BABDABFFFFGFFF/;BBFFFBB/9EFFFFFFF@;A9-B=.EFF9A=DD.9B/BFFFF.;9AFF?D.AE.;9FDEEA
@M03896:38:000000000-B4D98:1:1104:22992:10968 2:N:0:164
CCTGTTTGCTCCCCACGCTTTCGCACCTGAGCGTCAGTCTTCGTCCAGGGGGCCGCCTTCGCCACCGGTATTCCTCCAGATCTCTACGCATTTCACCGCTACACCTGGAATTCTACCCCCCTCTACGCGACTCCAGCTTGCCAGTATCAGATGCAGTTCCCAGGTTGAGCCCGGGGATTTCACATCTGACTTAACAAACCGCCTGCGTGCGCTTTACGCCCAGTAATTCCGATTAACGCTTGCACCCTCC
+
>AAA>DF1DFFFGGFGAEEAFGAEAEGH0BGF0BAAEGHH2GFHCE?G0/EEEE>EEAEHAECEGH//>EGHHGFGFB11BFGGHHHGGCEFFGFGHC@<B/<FGGGFBBDGHFDDGGHGGGGHHGF--<<CC//:;:0/;C;0;0C;=;:CF900;9;CFBB./0/9/CFE--9-@BFF99FBFFF//BB/9//99AE9-;@BFF@FBB>@---B:A?9;B-9B/:;FF;-;--;/-;-99;/;BB-;;
@M03896:38:000000000-B4D98:1:1104:3505:10972 2:N:0:164
CCTGTTTGCTCCCCACGCTTTCGTGCCTCAACGTCAGATATAGTTTGGTAAGCTGCCTTCGCAATCGGTGTTCTGTATGATCTCTAAGCATTTCACCGCTACACCATACATTCCGCCTACCGCAACTACTCTCTAGCTCAACAGTATTAGAGGCACGTTCAGGGTTGAGCCCCGAAATTTCACCTCTAACTTATCAAACCGCCTACGCACCCTTTAAACCCAATAAATCCGGATAACGCTTGAATCCTCC
+
ABBBAFFFFFFFGG4EEFEFFGDFFGHHHGFHGGGFGHHHHHHHHHHGA5DFHHGHHHHHHE?ABFFEAEEEGHFFEFGFFHFHHGFHGHHHHFBHHGGGGCBBFABFFFGHHFGGGGCFHCECCF2CGFHHHHFDGF>2B@B2>@@D>@F<FCAG??CGHDB00<<F1FFGGDCADEDGH0C:0GCC:C0;CCGB;0CC:BC?.9.AEGGG9C0;F0BF9EE.:/9;BFD-9ADF9.>9?..;/:;//B
@M03896:38:000000000-B4D98:1:1104:14765:11372 2:N:0:164
CCTGTTTGCTCCCCACGCTTTCGCACCTGAGCGTCAGTCTTCGTCCAGGGGGCCGCCTTCGCCACCGGTATTCCTCCAGATCTCTACGCATTTCACCGCTACACCTGGAATTCTACCCCCCTCTACGAGACTCAAGCTTGCCAGTATCAGATGCAGTTCCCAGGTTGAGCCCGGGGATTTCACATCTGACTTAACAAACCGCCTGCGTGCGCTTTACGCCCAGTAATTCCGATTAACGCTTGCACCCTCC
+
ACCABFFFFFFFGGGGEEEFFGEEEGGGBFGGEEEEFHGHHHHHGGDHHFFGEEEGGGGHEEFEGHE/EEGHHHHHHGGHHHHHHHHGGEFGHHHHHDCFG@DGHHFAGCGFGHHGHHHGGGGHHGG.<CCHF<C=DGD/CGH0:CGCCC0CG:0;;CGHHH0.:99/;CFGDG-?-9CFFFFFFFF/;FFFFF9;FFEF;DFFEF:;DDBB@A.FFEFAFBE/;9BFFFFF.A.BF.@.AA.;:BD?FF
@M03896:38:000000000-B4D98:1:1104:25901:11795 2:N:0:164
CCTGTTTGCTCCCCACGCTTTCGCACCTGCGCGTCAGTCTTCGTCCAGGGCGCCGCCTTCGCCACCGCTATTCCTCCAGATCTCTACGCATTTCACCGCTACCCCTGGAATTCTACCCCCCTCTACGAGACTCCAGCTCGCCAGTATCAGATGCAGTTCCCAGGTTGAGCCCCGGGATTTCACATCTCACTTACCAAACCGCCTGCGTGCGCTTTACGCCCAGTAATTCCGATTAACGCTTGCACCCTCC
+
AAA>AFF1DFFFFEFEAEE0AF0ECGGFG00AEGGCGFHFFGGAAE/A0//A>EEEEGCG/ECEEFE/>E>GFD2GE0BFGFFGFHH/EE??BDHFH/CGGC0?GF//<CGFHGHFHHHGCCGC<G....<0</<<<0/.:@:-00<;000;F09CBBFFGGB.90///CBE.-----/;B/FFFFF/:B/9B/;//-EF@?;BAA9-9B=@---/;-A-@B9///;/;B/9;AA/B-@--:9;BBB-EB
@M03896:38:000000000-B4D98:1:1104:11722:11903 2:N:0:164
CCTGTTTGCTCCCCACGCTTTCGCACCTGAGCGTCAGTCTTCGTCCAGGGTGCCGCCTTCGCCACCGGTATTCCTCCAGATCTCTACGCATTTCACCGCTACACCTGGAATTCTACCCCCCTCTACGAGACTCAAGCTTGCCAGTATCAGATGCAGTTCCCAGGTTCATCCCGGGGATTTCACATCTTACTTAACAACCCGCCTGCTCGCGCTCTACGCCCCGTCCGTCCTATCAACGCTTGCACCCACC
+
AAB3AFFFFFFFGGFC2AA2AB2BEEGH33FG?E2AEEFFGHGHGDEGHE21EB0AEEEG1EG?EG1//>FFFBGGGGC3FFHDGGGF@?EEFGBGFEE><<BFFG00011?FG2FGHGGGCGGHF////AGG<G1>GB0.F11<=0=G0<D00<00<DD000./:0:0<CEA---;ABF90;CCF00;0CF000;0.;9ABBA?A//.9-;9..9/.;---;...-;;9./;99;;.9....//;..99
@M03896:38:000000000-B4D98:1:1104:11746:11913 2:N:0:164
CCTGTTTGCTCCCCACGCTTTCGCACCTGAGCGTCAGTCTTCGTCCAGGGGGCCGCCTTCGCCACCGGTATTCCTCCAGATCTCTACGCATTTCACCGCTACACCTGGAATTCTACCCCCCTCTACGCGACTCCAGCTTGCCAGTATCAGATGCAGTTCCCAGCTTGAGCCCGGGGATTTCACATCTCACTTAACAAACCGCCTGCGTGCACTTTACGCCCAGTACTTCCGCTTAACGCTTGCACCCTCC
+
>>>>>DFFFFFFGGFEAAA2AGEEEGGF3BFGEEEEGBFFEHAGEE1A310AAE>EEEEH1EA?EH1/>EFGFHGHG2FDGFGHFFHFEE/E2FFGH/B<C/?GHG2FB2FGFF1?GHHGGFDHFG<--<<CD/C/;C0/;C::0;;CG::::00990CFFB0.00/.:=FG-----;9BB/:9FFF/;9BBB/;;/9;E-@FF..-.DD.;//;/B.:-@9./:9B/;B9.;../F.;.;.9/9999A;
@M03896:38:000000000-B4D98:1:1104:11715:11924 2:N:0:164
CCTGTTTGCTCCCCACGCTTTCGCACCTGAGCGTCAGTCTTCGTCCAGGGGGCCGCCTTCGCCACCGGTATTCCTCCAGATCTCTACGCATTTCACCGCTACACCTGGAATTCTACCCCCCTCTACGAGACTCAAGCTTGCCAGTATCAGATGCAGTTCCCAGGTTGAGCCCGGGGATTTCACATCTGACTTAACAAACCGCCTGCGTGCGCTTTACGCCCAGTAATTCCGATTAACGCTTGCACCCTCC
+
ABAAAFFFFFFFGGGFAEEFGGEE?FGF3BGHGEEEDGHHHHHHFEEGHDEGEEEFGGGHAEEEFG>>>EFGHHHHHFGGGGHHHFHFEEEEGGFHHCCGGCDGHGG<GHHGHGGFGGHGC@EGHGGD<DDHF0/<<CD/CGH0:;GCGCCG00;0:;GGGH0:/0/9CFGEA?-9?EFFGBFCFFF/BF9BF/9;BAEE;BFBFEA9DD;B;9.BFF?=DF./9/FBFFBD?ADBF.;.9A.9BFFFFD
@M03896:38:000000000-B4D98:1:1104:22885:12933 2:N:0:164
CCTGTTTGCTCCCCTAGCTTTCGCACTTCAGCGTCAGTTTCTGTCCAGTGAGTTATCTTCATCATCGGCATTCCTACACATATCTACGAATTTCACCTCTACTCGTGTAGTTCCACCCACCTTTCCAGTACTCTAGTTCAACAGTTTTGTAGGCAAGCCTATGGTTGAGCCACAGGTTTTCACCTTCAACTTGTCTTACCGCCTAGATGCCCTTTAAGCCCACTAATTCCGGATAACGTTCGCCACATAC
+
AAAAAFFFFFF4FEGGGGG5FGFEFGGHH5EGEGG2E5FGGFDGFGF3AF53DB5GHHHHHFEGFHCEEAAGGGHEFBF3GFHHHFD??1BFFHHHHEHBGFHH?????FFHGHHGHGEGGCGHHGHBBFF4F443BFBB4B?B1?DGGCBF111???FFFGHGDD/0<10C?G0???BFHFFGHHH1FGFEFGGHBD<<ACCGD/0=0::CFBF0:0:CGCEG/;FGGG/-;..90.//;.;..9;000
@M03896:38:000000000-B4D98:1:1104:2439:12977 2:N:0:164
CCTGTTTGCTCCCCACGCTTTCGCACCTGAGCGTCAGTCTTCGTCCAGGGGGCCGCCTTCGCCACCGGTATTCCTCCAGATCTCTACGCATTTCACCGCTACACCTGGAATTCTACCCCCCTCTACGAGACTCAAGCTTGCCAGTATCAGATGCAGTTCCCAGGTTGAGCCCGGGGATTTCACATCTGACTTAACAAACCGCCTGCGTGCGCTTTACGCCCAGTAATTCCGATTAACGCTTGCACCCTCC
+
ABBBBFFFFFFFGGFGEFEFFGAEAEGF3FGGEEEGGFGHFHHHGGFHHGCEEEEGGGGHAECEGHE>EEGHHGHHFFGGHGHHFHHFGEF?GHGGHFDGGCFGHHBCGHHHGHGFHHHGGGGHHHGCAEEHF0C<DCD<CHFB0<<;F:;CF:CGCFHHHH0./0:BFGGGC9::DGFFBBFGFFF/BFFFFF9BFFFEDFFFFF>:DDCDB.;FFEFFFDA/::BBFFFD.;DFFDF.A9A:;FFFFF
@M03896:38:000000000-B4D98:1:1104:2440:12996 2:N:0:164
CCTGTTTGCTCCCCACGCTTTCGCACCTGAGCGTCAGTCTTCGTCCAGGGGGCCGCCTTCGCCACCGGTATTCCTCCAGATCTCTACGCATTTCACCGCTACACCTGGAATTCTACCCCCCTCTACGAGACTCAAGCTTGCCAGTATCAGATGCAGTTCCCAGGTTGAGCCCGGGGATTTCACATCTGACTTAACAAACCGCCTGCGTGCGCTTTACGCCCAGTAATTCCGATTAACGCTTGCACCCTCCG
+
AAAAAFFFFFFFGGBEEEAAAFAEDGGF3FGGEGEEEHGHHHHGEEEHG10AEE>EGEEGAE?EGH?>EEEGFHBFCBFFHGHHHHHGGF?EFFDGHDFGGCGHHGBGBGHHFDGGHHHGGGDG1FF..CEHFCC<<<0<CGF00;<CG0;:;:CG;GGGHB0.:09::FFEC?@??AFFB0F;BFB9/BB/BBFFFEEEFFCDFF-9AD-@A.A/B..-9A.//9:FFF/.99./;99.9.9:;BDEFF.
@M03896:38:000000000-B4D98:1:1104:25952:13094 2:N:0:164
CCTGTTTGCTCCCCACGCTTTCGCACCTGAGCGTCAGTCTTCGTCCAGGGGGCCGCCTTCGCCACCGGTATTCCTCCAGATCTCTACGCATTTCACCGCTACACCTGGAATTCTACCCCCCTCTACGAGACTCAAGCTTGCCAGTATCAGATGCAGTTCCCAGGTTGAGCCCGGGGATTTCACATCTGACTTAACAAACCGCCTGCGTGCGCTTTACGCCCAGTAATTCCGATTCACGCTTGCACCCTCC
+
AAAAAFFBFFFFGGGF1EEFFG0EAEGGBBGHGEEEEHGGGHGHGGCGHC?CEEEEEEGHGGFEGH?EE@FGHHHHFGHFHHHHGHHGE<EGGHFHHGGGGCFFGFFGBGGHHHHHHHHGGGGHHHGCA.EHF0C<DGD<<G0C:;:CCG0GCC0CCCGHCF0C/9;;/BCE?G@-:CFGGGGFFFFBBFFFFF9;:9AE?@@FFF?A-A-@@BEBB-B?@BABB/BBFFFF-A/BFFF?A-999;:AEB
@M03896:38:000000000-B4D98:1:1104:25934:13102 2:N:0:164
CCTGTTTGCTCCCCACGCTTTCGCACCTGAGCGTCAGTCTTCGTCCAGGGGGCCGCCTTCGCCACCGGTATTCCTCCAGATCTCTACGCATTTCACCGCTACACCTGGAATTCTACCCCCCTCTACGAGACTCAAGCTTGCCAGTATCAGATGCAGTTCCCAGGTTGAGCCCGGGGATTTCACATCTGACTTAACAAACCGCCTGCGTGCGCTTTACGCCCAGTACTTCCTATTAACGCTTGCACCCTCC
+
BBBBBFFFFFFFGGFFAEECFGBEEGGHBGHGEAAEEFGHHHFGGFEG3EEGAE>EGEGGGEDEGHEE>EGHHHDHFFFGHGGHHHHFGGGCGGDGG?BBDCFHHFF0FGHHGHHHHHHGGGGHHHG<<ACGC<C<=G0/<GF::;CCFC<GF::;;CGHHHCC/9:/CFGG?B-9;AFFFFGGFFF//FFFB/BFEFFFBFFFFFF9DF-@-:99F.;@DF9;B/99FB///;BFF.@.99.9BBD.;D
@M03896:38:000000000-B4D98:1:1104:23090:13178 2:N:0:164
CCTGTTTGCTCCCCACACTTTCGCGCCTCAGCGTCAGTTACTGTCCAGCAAATCGCCTTCGCCACTGGTGTTCTTCCTAATATCTACGCATTTCACCGCTACACTAGGAGTTCCATTTGCCTCTCCAGCACTCAAGAACTACAGTTTCAAATGCAGGCTATGAGTTGAGCCCATAGTTTTCACATCTGACTTGCAGTCCCGCCTACACGCCCTTTACACCCAGTAAATCCGGATAACGCTTGCTCCCTAC
+
ABBAAFFFFFFFGGGEGCFFGGEEAFGGGGHHGGFGGHGHEFFGGFFGHFFHHGBFGGGHAEDEFHCG5?FEGHHHHHHHHHFHFHHFEEFEHHHHHEEGGFFHHHFFBGHHHGFDEGGHGHHHHHFHFGHHF2C2D2@FFGGF2>GFFGGGHGG?CDH1GHFGG<=1GHHFEHFEGGHHHFHHHHF<<DHF0FHGDCHHGGGGGHHHDFGGB/00BCFFDGGFB0;9FF.B?D.CFD>.;.EFFBEFFF
@M03896:38:000000000-B4D98:1:1104:23092:13197 2:N:0:164
CCTGTTTGCTCCCCACACTTTCGCGCCTCAGCGTCAGTTACTGTCCAGCAAATCGCCTTCGCCACTGGTGTTCTTCCTAATATCTACGCATTTCACCGCTACACTAGGAGTTCCATTTGCCTCTCCAGCACTCAAGAACTACAGTTTCAAATGCAGGCTATGAGTTGAGCCCATAGTTTTCACATCTGACTTGCAGTCCCGCCTACACGCCCTTTACACCCAGTATCTCCAGATACCGCTTGCTCCCTAC
+
AAA?AFFFFFFFGGFEEEF1BFEE0EEEEBGHEGABAGFHFBDFFFEFH0BGFF/BECEGEEEEEHB0B>GGHHBGHG@G1FBGGGGFE/>EGHHHEGEC?EGHFHCGH0FGGFFHFD>G1GGHHF1<FFGCF0<@F0@FFGF1>@D@2>@<F<?10?G1FG1?<?111>C<.FFC>1FDG0DGHHH0=GF00=D0=GCG-:CGAC:G.-EA-/990B0B.9A9000;;B090FF0:.=;--;;BBEFBF
@M03896:38:000000000-B4D98:1:1104:28433:13375 2:N:0:164
CCTGTTTGCTCCCCACGCTTTCGCACCTGAGCGTCAGTCTTCGTCCAGGGGGCCGCCTTCGCCACCGGTATTCCTCCAGATCTCTACGCATTTCACCGCTACACCTGGAATTCTACCCCCCTCTACGAGACTCAAGCTTGCCACTATCAGATGCAGTTCCCAGGTTGAGCCCGGGGATTTCACATCTGACTTAACAAACCGCCTGCGTGCGCTTTACGCCCAGCAATTCCGATTAACGCTTGCACCCTCC
+
ABBBAFFFFFFFGGFFAEEFFGEEFGGGFCGG?EEGGHGHGHHHGG?FGF?CAEEEGGGHEECEEH?/>/FGHHHHFBGHHGHHHHHGGEAFDGFHHACGC@FGHGFCFGHHFGHFFFHGGFGHHHGD.<CFC0<<DF0<CGE0::CCGGCGH::C:;GGHH0;:9//BFFC@A-?9A:FFFGFFFF/BB/BF/BBB.EEAFFDFFDA?A-:;;.BF:.BCD..;B/BFF/.:;.:B.;.;A9;:BDFFF
@M03896:38:000000000-B4D98:1:1104:3658:13390 2:N:0:164
CCTGTTTGCTCCCCACGCTTTCGCACCTCAGTGTCAGTATCAGTCCAGGTGGTCGCCTTCGCCACTGGTGTTCCTTCCTATATCTACGCATTTCACCGCTACACAGGAAATTCCACCACCCTCTACCGTACTCTAGCTTGCCAGTTTTGGATGCAGTTCCCAGGTTGAGCCCGGGGCTTTCACATCCAACTTAACAAACCACCTACGCGCGCTTTACGCCCAGTACTTCCGATTCACGCTTGCACCCTCC
+
ABBAAFFFFFFFGGGGEEEFFGEEEGGHHGGAGHGEGHFHHGGGGGBGHHCFABAEEEGH1BAAEA3B52BBGHGBGFBF4GHHHHH?EBEEGHGHHEEGF@FGF0?BFHFHFBDFG/FGGEHGGHFB?GCHH2F@@>2@FGG2<??10>1FF<F<??GHHFCFC10><FGFA-<@CGHHGCGCFH/0;GGHC0C009EEEFGGFF;@?@@D@..BF.;9DD.9;9B/FFA?AA/FB?A...;;;FFEF.
@M03896:38:000000000-B4D98:1:1104:4198:13391 2:N:0:164
CCTGTTTGCTCCCCACGCTTTCGTGCCTCAACGTCAGATATAGTTTGGTAAGCTGCCTTCGCAATCGGTGTTCTGTATGATCTCTAAGCATTTCACCGCTACACCATACATTCCGCCTACCGCAACTACTCTCTATCTCAACAGTATTAGAGGCACGTTCAGGGTTGAGCCCCGAAATTTCACCTCTAACTTATCAAACCGCCTACGCACCCTTTAAACCCAATAAATCCGTATAACGCTTGAATCCTCC
+
AAB>AFF4DFFFFEGEAEEFFGEGFFHHGCFHEGHFCHHHHGHGGHFFGFF3FGBGGGHH1A11BBBAA1BBGHGGFHGHHHGGFGHBEFGHHHGHHAEGG@FGHHHHGBFGGF3?EEGHF/EECGFFGDGGHGG2@FGFDGGFF2@DG2210<?F/?<GHF10><-01<GFGGCC-C0=GFHHFGH0GFHGFFHG0:GE@BGBAF.B.@DG./F00FBBDE..9/;FFFD.9A//9.99AE?BFFFBFE
@M03896:38:000000000-B4D98:1:1104:28436:13393 2:N:0:164
CCTGTTTGCTCCCCACGCTTTCGCACCTGAGCGTCAGTCTTCGTCCAGGGGGCCGCCTTCGCCACCGGTATTCCTCCAGATCTCTACGCATTTCACCGCTACACCTGGAATTCTACCCCCCTCTACGAGACTCAAGCTTGCCAGTATCAGATGCAGTTCCCAGGTTGAGCCCGGGGATTTCACATCTGACTTAACAAACCGCCTGCGTGCGCTTTACGCCCAGTAATTCCGATTAACGCTTGCACCCTCC
+
ABBBBFFFFFFFGGFFEEEFFGEEFGGFGFHHGGGGGFGHFHFHGGDHHGGGEFEFGGGHEEDEGHE@>EGHGHHHFFGFGGHHHHHGGCDEHHFHHFDFG@BFHHFGBGHHHGHFHHHGGGGHHHGG.ADHF0CDDGF<CGGB:;GGFFCGC:CG0CCGHH0;/9/BFFGFAA?B-CFFFBFFFFF9BFFFFBFBB9EF>DFFFFF?DD;D@AEFF.99=A.;;/FFFFF?9ADFFFF9A9A9FFFFFF
@M03896:38:000000000-B4D98:1:1104:4185:13403 2:N:0:164
CCTGTTTGCTCCCCACGCTTTCGTGCCTCAACGTCAGATATAGTTTGGTAAGCTGCCTTCGCAATCGGTGTTCTGTATGATCTCTAAGCATTTCACCGCTACACCATACATTCCGCCTACCGCAACTACTCTCTAGCTCAACAGTATTAGAGGCACGTTCAGGGTTGAGCCCCGAAATTTCACCTCTAACTTATCAAACCGCCTACGCACCCTTTAAACCCAATAAATCCGGATAACGCTTGAATCCTCC
+
ABBAAFFFFFFFGGGGEEEFFGEGFFHHHGHHGHH2EGHHGGGHHHGGGGFGFGBFHHHHAA1BBFBAABEEGHGGHHHHHHHHHHFGGFHHGHGHHEEFG@DGGHHHFFGGHFFFGGGHHEEECGFGHFHHHGF2@HGFHHGB@2DFFFFBGCCH?G0GC<10<0><FCFFGCGCCGDGGGHHHHHBGHHHFHHCCGHGFFGGDFADDFBC.9;FGFFGGGA9/BBFFFA-9;DFFAA.A.;:/BFBFF
@M03896:38:000000000-B4D98:1:1104:9281:13454 2:N:0:164
CCTGTTCGATACCCGCGCTTTCGAGCTTCAGCGTCAGTTACGCTCCCGCCAGCTGCCTTCGCAATCGGGGTTCTTCGTCATATCTAAGCATTTCACCGCTACACGACGAGTTCCGCCGGCGTTGCGCGCACTCAAGTGGGGCAGTTCGCGCTGCAGTGCAGACGTTGGGCGCCTACATTTCACAACACGCCTACCTCACGGCCTACGCTCCCTTTAAACCCAATAAATCCGTATAACTACCCGACCCTCC
+
AAAA1DFA>D1>FBEE0EAAFGEFHGACHGHFFCAEEGBGGFFAEGGE?EEEFFBGHH1FAE??>FFE/EEGGHGHHFFCAGHFEGFBGFFDGGGFH/EECCHG??CCGCCFFG?CC@?CG-<-<<CCG?-:B/CB990.;AA.:0BEG-A>@9//;BF/9;;-;--9@-999--;//;/99FBBB9--9-9AFFBB/--9=9A/BB;-9B--;:B/F/9AE-99:/;B/--;;//////----9--/--
@M03896:38:000000000-B4D98:1:1104:9295:13464 2:N:0:164
CCTGTTCGATACCCGCGCTTTCGAGCTTCAGCGTCAGTTACGCTCCCGCCAGCTGCCTTCGCAATCGGGGTTCTTCGTCATATCTAAGCATTTCACCGCTACACGACGAGTTCCGCCGGCGTTGCGCGCACTCAAGTGGGGCAGTTCGCGCTGCAGTGCAGACGTTGGGCGCCTACATTTCACAACACGCTTACCTCACGGCCTACGCTCCCTTTAAACCCAATAAATCCGGATAACGCCCGGACCTTCC
+
ABBABFFBAFABGGEEEEFEFGFFHEFHHEHHGGGGGHGHFFEFEGGEEGEEFHGHHHHHGEAEFHFE/E>>GHHHHHGHHHHHFHHHGBGFFHHHHGGGGCFHGCCCCBEGGGDDG@CFG<A-<ADCCDGGF/CBBB099ADBFFGGGGGFFA;B:FFFFFA=AAAFAFFFCFFF/BFFFFFFFFAEDDAEFFF/BBE;DFFDFFFFFFFF.B9/;FFFFFA.B//:BFA=D.ABF9>>F--;DFB99B
@M03896:38:000000000-B4D98:1:1104:7629:13546 2:N:0:164
CCTGTTTGCTCCCCACGCTTTCGCACCTGAGCGTCAGTCTTCGTCCAGGGGGCCGCCTTCGCCACCGGTATTCCTCCAGATCTCTACGCATTTCACCGCTACACCTGGAATTCTACCCCCCTCTACGAGACTCAAGCTTGCCAGTATCAGATGCAGTTCCCAGGTTGAGCCCGGGGATTTCACATCTGACTTAACAAACCGCCTGCGTGCGCTTTACGCCCAGTACTTCCGATTAACGCCTGCACCCTCC
+
ABCABFFFFFFFGGGF2EEFFGFEEGGHFBGGEEEEAFFHFHHHGDAGHDGCEE>EGGGHFEEFGHEE>EFHHGHHHFF3FGGHHFHFEEFGFHGHHFFGCCGHHHFGEHGHHHFHHHHGGGGHHGF..<<GF0<<<GD<CGG0;;CGG0CFG0C;;;GHHG0.::/9FFGGF????AFGGGGGFFF/BFF9B/9BFFFF>CAAEF@:;:@B@D.FFAABFF.///;/BFA..:./B.--;.:.;FFEED
@M03896:38:000000000-B4D98:1:1104:27290:13576 2:N:0:164
CCTGTTTGCTCCCCACGCTTTCGTGCCTCAGTGTCAGTTTCAGTCCAGTAAGCCGCCTTCGCCACTGATGTTCCTCCTAATATCTACGCATTTCACCGCTACACTAGGAATTCCGCTTACCTCTCCTGCACTCCAGTCTGACAGTTTCAAAAGCAGTCCCAGAGTTAAGCCCTGGGTTTTCACTTCTGACTTGCCATACCACCTACGCACCCTTTACACCCAGTAATTCCGGATAACGCTTGCCCCCTAC
+
BBBBBFFFFFFFGGGGEEEFFGEBFFHHHHHGHHHHGHGHHGFGGHGFGEBGGHAEFGGHEEDEEGCEBFFGHHHHHHHFGHHHHGHGFFFGFGGHHEEEG@BGGGBBFGGHGHEEEEGHHGHHHHHHHHHHHFF2BFG2>FG2<>GGHFD2G@@FFFGFGH//<11@1>FGGF><G<DGHFGGHHH0==DF0<CDGHCCHHFHHH.@ACFGCBBFFFBFDEEBB0BFFF/-.9.BF.;9.;ABFFFF.A
@M03896:38:000000000-B4D98:1:1104:6441:13902 2:N:0:164
CCTGTTCGCTCCCCACGCTTTCGCGCCTCACCGTCAGTTACCGTCCAGTAATCCGCCTTCGCCACTGGTGCTCTTCCTTATATCTACGCATTTCACCGCTACACAAGGAATTCCGATTACCTCTCCGGCACTCCAGACATACAGCTTCAAATGCAGTTTCAGGGTTAAGCCCTGAGATTTCACATCTGACTTGCATGCCCGGCTGCACGCCCTTTACACCCAGTAAATCCGGATAACCCTTGCCCCCACC
+
>AA>AFFADABBGG4E2EE2AEEEEEGGGFHHGHFEEGFFFGAAEE1BFF5BFGBFEEEH1???EGE2323BFGDGHHHHHF4GG4F?EEEEFG4GHEEGGCBGD/B/?BBGFF?/?BDHFFH10F?<>/A<<0111?<FFHGF1<GGD=1FGFDD=D<0D0<.<.<=0DGGF.//CC0CGBCFFC:0;CF0;CF0000C.9A@-9FF99EG99F/B/9BA9?////;FF.9..A9B/;.9./BFF=-.;
@M03896:38:000000000-B4D98:1:1104:8293:14422 2:N:0:164
CCTGTTTGCTCCCCACGCTTTCGTGCCTCAACGTCAGATATAGTTTGGTAAGCTGCCTTCGCAATCGGTGTTCTGTATGATCTCTAAGCATTTCACCGCTACACCATACATTCCGCCTACCGCAACTACTCTCTAGCTCAACAGTATTAGAGGCACGTTCAGGGTTGAGCCCCGAAATTTCACCTCTAACTTATCAAACCGCCTACGCACCCTTTAAACCCAATACATCCGGATAACGCTTGAATCCTCCG
+
ABCAAFFFFFFFGGGGEEEFFGGGGGHHHGHHGHGGDHHHHHHHHHFFHHGFGHFHHHHHEE1BBFFEBEGGHHHHHHHHGHHHHHHHGGHHHHHHHGGGGCFGGHHHGGHHHFGEGGGHHEEGCGHHHHHHHFFGFHGGHHHFG2FFH>F1G?FHFFFHFFGGCF>F1GHGGG?@F<GHHHHHHHHFHHGHHHHGHFHGGGGGGGDGGGGGEFGGFGFGGFEFF/BFFF.-.:DFFFF?A.9BFFFBFF.
@M03896:38:000000000-B4D98:1:1104:8299:14444 2:N:0:164
CCTGTTTGCTCCCCACGCTTTCGTGCCTCAACGTCAGATATAGTTTTGTAAGCTGCCTTCGCAATCGGTGTTCTGTATGATCTCTAAGCATTTCACCGCTACACCATACATTCCGCCTACCGCAACTACTCTCTAGCTCAACAGTATTAGATGCACGTTCAGGCTTAAGCCCCGAACTTTCACCTCTAACTTATCAAACCCCCTCCGCACCCCTTCACCCCAATACACCCGGTTAACACATCCATCCTCC
+
AAA>1DFBFFBCFEBE1A0AFGEF0CFGH1AG0GECAEGDGBFGFG200A22BFFGFHGF/ABBEH//A/?EGH1FGG2FGHHHHD1BEFHFHG2GH/>E>EBGF?FFCBGFF2F/EGGFE<E//<<1FFHFGDD1>@>1@GF0@2@D2>@1111<?0<<1110?01>1<<GA--<-<=000=<CFG000;;:;:<:<:..;;-...;-;9C-;./009;9;9///;//9---;-/9/9-//9;//9/;;
@M03896:38:000000000-B4D98:1:1104:21502:14466 2:N:0:164
CCTGTTTGCTCCCCACGCTTTCGCACCTGAGCGTCAGTCTTCGTCCAGGGGGCCGCCTTCGCCACCGGTATTCCTCCAGATCTCTACGCATTTCACCGCTACACCTGGAATTCTACCCCCCTCTACGAGACTCAAGCTTGCCAGTATCAGATGCAGTTCCCAGGTTGAGCCCGGGGATTTCACATCTCACTTACCAAACCGCCTGCGTGCGCTTTACGCCCAGTAATTCCGATTCACGCTTGCTCCCTCC
+
ABBBAFFFFFFFGGGEAEEFFGDEDGGHFFGGEGEGGHG5EHEGFF?GF?0EEEEEFGGHAED1EGE>>EEGGHHHF2B?FGHHHHHGGEDEDHHHHAB@DCGHHHFCFGGGGHFHHHHGGGGGFHG...DHC0C=<C0/<CD00;:CG00CC:00;;GFHFF.:0///BGGA@B?9:FFFGGCBBF/9BFFF/B//AAEFFFFFFFDDF9B-.9BF.:@DFEFB//:BB/.99/9;99..9A/BBEFFF
@M03896:38:000000000-B4D98:1:1104:21512:14481 2:N:0:164
CCTGTTTGCTCCCCACGCTTTCGCACCTGAGCGTCAGTCTTCGTCCAGGGGGCCGCCTTCGCCACCGGTATTCCTCCAGATCTCTACGCATTTCACCGCTACACCTGGAATTCTACCCCCCTCTACGAGACTCAAGCTTGCCAGTATCAGATGCAGTTCCCAGGTTGAGCCCGGGGATTTCACATCTGACTTAACAAACCGCCTGCGTGCGCTTTACGCCCAGTAATTCCAATTAACTCTTGCACCCTCC
+
ABBAAFFFFFFFGGGGEEEFFGGFCGGHGGHGGEEGGHHCFHGFGEEGGGG0AEEGEGDE1?E?EGE/>/?FGF4FGBF3FGGHBFHEFEEG2GHHHGCD@CGHHBFCFCGFHHFDGHHGGCGHHFF..<CFC0<<</D/<CD0::0CGF0:;::;:CGFG0C.:09/99/A--9AG.CFGFGFFFF//9BBB/;;/;AE-;@D.A-.9;-999./9.:BDAF/;FFBBF/:;/9FF/FB9/:/;;9.ED
@M03896:38:000000000-B4D98:1:1104:22243:15829 2:N:0:164
CCTGTTTGCTCCCCACGCTTTCGCACCTGAGCGTCAGTCTTCGTCCAGGGGGCCGCCTTCGCCACCGGTATTCCTCCAGATCTCTACGCATTTCACCGCTACACCTGGAATTCTACCCCCCTCTACGAGACTCAAGCTTGCCAGTATCAGATGCAGTTCCCAGGTTGAGCCCGGGGATTTCACATCTGACTTAACAAACCGCCTGCGTGCGCTTTACGCCCAGTAATTCCGATTAACGCTTGCACCCTCC
+
ABBABFFFFFFFGGGGEEEAFGEEDGGHFFHHGGGEGHHHFHHHEFDHGDECEEEGFGGHAEEEGHEEEGGHHHDHGFEGGGHHHHHGFEGGDGHHHDDGGCGHHHGFFGGHHHGHHHHGGGGHHHGD.CEHC<C<DGD<CGG:0;;CGC0CF:C::;GFGCF.C0/9CFGED@??B9FGFFGFFFF/BFFFF/;;9AEFFFFFFFDAFFAF=A.;F.9>BD.99///BFF.AA.9BDB?9A:/;BDEFD
@M03896:38:000000000-B4D98:1:1104:11528:15838 2:N:0:164
CCTGTTTGCTCCCCACGCTTTCGCACCTGAGCGTCAGTCTTCGTCCAGGGGGCCGCCTTCGCCACCGGTATTCCTCCAGATCTCTACGCATTTCACCGCTACACCTGGAATTCTACCCCCCTCTACGAGACTCAAGCTTGCCAGTATCAGATGCAGTTCCCAGGTTGAGCCCGGGGATTTCACATCTGACTTAACAAACCGCCTGCGTGCGCTTTACGCCCAGTAATTCCGATTAACGCTTGCACCCTCC
+
ABBABFFFFFFFGGGGEEEFFGEEEGGHGFGGGGGGGHFHHHHHGGDHHGGGEEEFGFGHGGGGGHEEEGGGHHHHHFHFHGHHHHHGGFGGGHGHHGDFGCGHHGCFFHHGGHHGHHHGCGGHBGFG.AEHF<GDDGF/CHH00<CCGFCFF0<C;CGGHH0./9/99FGGGA?9D.BFFFFGFFF9/FB/BBBBFAEFFFFDFFFDFFCB9A./B;DBB?99BB/FFFF..9;BBDA.AA99;;AAED
@M03896:38:000000000-B4D98:1:1104:11529:15856 2:N:0:164
CCCGGTTTCGCCCTACGCTATCGCACCTTCACGTCTGTCAACGCCCCTGTCGCCGCCTACTCTGCCTCTACTCGTGCTGTTTACAACTCAGGTCAGCTCTACCCCTATTATTCTACCCCTCATCTCAAACCCTCATTACGCCGGCTTCTATTGACTTTCCTTAATCGTGCCCCCGCGTCTCCTATCTCACATTACACACCCCCTGCGCGCGCCTTACGCCCAGGTCTTCCTATCATCGCCATCACCCCCC
+
>A111>A11111A110AAFAE0B000AFA111/B/0FG2221B/A////AB///>/>E/0112111111B1B1/0///11B12B2BF1BF10B1F0111BF110/?/11222222210///01@2>2@1@//0?0<111??C/-<<CGD0<DD000<000<000=0:.=../.----;9C/9009;09;F0000;009.9--@---;------9-/9-9-999-////:;/;//;///----/9/B?-99
@M03896:38:000000000-B4D98:1:1104:23601:15956 2:N:0:164
CCTGTTTGCTCCCCACGCTTTCGCACCTGAGCGTCAGTCTCCGTCCAGGGCGCCGCCTTCGCCACCGGTATTCCTCCAGATCTCTACGCATTTCACCGCTACACCTGGAATTCTACCCCCCTCTACGACACTCCAGCTTGCCAGTATCAGATGCAGTTCCCAGGTTGAGCCCGGGGATTTCACATCTCACTTAACAAACCGCCTGCGTGCGCTTTACGCCCAGTAATTCCGATTAACGCTTGCAACCTCC
+
AAA>AFFFFFFFGGGG1AAAFG0BAEGG0BGGEEEEEEF11B/ABE?GHE//AE>EEEGHAEE>EF?/>>FGFHHHH>1BGGHFF2B?E/?EDGFGH/>BC<FGF<??01GGF2FFFGHGGGGFFH<?.>AGF/</<00<<C=00;;CF0:00:::0;CGGH0.:0///BFA-----:;FCBF0BFF/;FFEF99;/99A-99AE?99-9-;9:-/B-9;@9-;///;BF/--999F-;---9//;9;BE
@M03896:38:000000000-B4D98:1:1104:23605:15974 2:N:0:164
CCTGTTTGCTCCCCACGCTTTCGCACCTGAGCGTCAGTCTTCGTCCAGGGGGCCGCCTTCGCCACCGGTATTCCTCCAGATCTCTACGCATTTCACCGCTACACCTGGAATTCTACCCCCCTCTACGAGACTCAAGCTTGCCAGTATCAGATGCAGTTCCCAGGTTGAGCCCGGGGATTTCACATCTGACTTAACAAACCGCCTGCGTGCGCTTTACGCCCAGTAATTCCGCTTAACGCTTGCACCCTCC
+
ABBAAFFBFFFFGGGGEEEFFGEEDFGFFGGFEGGGGGGGFHHHGGGFHC0EEEEGFGGHAEEEGH1EEFGHGHHHGGGGHHHHHHHFEE?EGGFHHDDGGCGHHHFFCHHGHHFFHHHGGGGHHHG<ACEHFBC<DG0<CGD00;CFGGBGG:GC;GGFHG0:/0/CFFFC@-A@?DFFFFGGFFF9;FFBFBBFFAFFFFFFFF>;DD;@-.9BF.A=DDF/B/BFFF/.;9.;BA9...9;FFDEFF
@M03896:38:000000000-B4D98:1:1104:13276:15996 2:N:0:164
CCTGTTTGCTCCCCACGCTTTCGCACCTGAGCGTCAGTCTTCGTCCAGGGGGCCGCCTTCGCCACCGGTATTCCTCCAGATCTCTACGCATTTCACCGCTACACCTGGAATTCTACCCCCCTCTACGAGACTCAAGCTTGCCAGTATCAGATGCAGTTCCCAGGTTGAGCCCGGGGATTTCACATCTGACTTAACAAACCGCCTGCGTGCGCTTTACGCCCAGTACTTCCGATTAACGCTTGCACCCTCC
+
BBBABFFFFFFFGGGGAFECFGEEEGGG3GHGGEEEFHFHFHGHGDDGHFGGEE>FGFGHEFGEGHDE/EFHHHFHHGGDHGFHHDGGGEEGBGFHHGGGCBFHHGFCGGFHHGFGGGFGGGGHHGF..<AGF0GDGBB/CGH0:GGGHBCCC:C:::CFHH0./:/CBFGE?D99@AFFFEFGFFF/BFF/FBBBF.EE@FFFFFFADD-@9A.;FEDBFF?/;/BFFBAD9AAFFD@....;;;AEED
@M03896:38:000000000-B4D98:1:1104:21946:16258 2:N:0:164
CCTGTTTGCTCCCCACGCTTTCGCACCTGAGCGTCAGTCTTCGTCCAGGGGGCCGCCTTCGCCACCGGTATTCCTCCAGATCTCTACGCATTTCACCGCTACACCTGGAATTCTACCCCCCTCTACGAGACTCAAGCTTGCCAGTATCAGATGCAGTTCCCAGGTTGAGCCCGGGGATTTCACATCTGACTTAACAAACCGCCTGCGTGCGCTTTACGCCCAGTAATTCCGATTAACGCTTGCACCCTCC
+
AABBBFFFFFFFGGGFEFEFFGEEAFGFCGHGGEEEGHGHFHEGFGFHHGEGEFEGGGGGFFDEGHEEEGGHHHHHHFHBGGGHHHGFEEGGFHHHHFCGGCHHHHH0BGGGGHFHGHHGGGGGFHGD?EDGF0/DDG0/<GG0:CFGGG0C0:C;:;CHHGH.:0//CFFFBA???ABGGGGGFFF/;BFFBFBFB?EEDFFFFFC.9A-B-9.9/EAB9D.9/B/;BFB.;.;9B.;....9BBA.ED
@M03896:38:000000000-B4D98:1:1104:2968:16374 2:N:0:164
CCTGTTTGCTCCCCACGCTTTCGCACCTGAGCGTCAGTCTTCGTCCAGGGGGCCGCCTTCGCCACCGGTATTCCTCCAGATCTCTACGCATTTCACCGCTACACCTGGAATTCTACCCCCCTCTACGAGACTCAAGCTTGCCAGTATCAGATGCAGTTCCCAGGTTGAGCCCGGGGATTTCACATCTGACTTAACAAACCGCCTGCGTGCGCTTTACGCCCAGTAATTCCGATTAACGCTTGCACCCTCC
+
ABBBAFFFFFFFGGGGEEEFFGEFGGGF3GHGEGFGGHHHHHHHGGGHHE0FEEEFGGGHEFCEGHE/>@FHGHHHFFGHHHHHHHHGGFEGHHHHHFDGGC?GHHBG2FGHGHHGHHHGFGGHGHGC.CEHC<G<<<D/CGG00;<GGCCGGCGHCGHHHF0::0:CFGGGFF@?FDFGFEGFFFF9FFFBFBBBF?EFFFFFFFFDDD@F=.9FFAD>BFF/B/BFFFF99;?FFAFA.;9;;BDFEF
@M03896:38:000000000-B4D98:1:1104:2971:16395 2:N:0:164
CCTGTTTGCTCCCCACGCTTTCGCACCTGAGCGTCAGTCTTCGCCCAGGGGGCCGCCTTCGCCACCGGTATTCCTCCAGATCTCTACGCATTTCACCGCTACACCTGGAATTCTACCCCCCTCTACGAGAATCAAGCTTGCCAGCATCAAATGCAGTTCCCAGGTTGACCCCGGGGATTTCACATCTGACTATACAAACCGCCTGCGATCGCTCTTCGCCCCGTAATTCCGCTCAACGCTCACACCCTCC
+
AAA1A1D1B3DCF?FE1EA0FDAB0AEA0ABFEEFCGHGB2EA/BF/FF?/A>E/EE//@E>/?EG//>>F>F>2BC0BBFBBDDGFCEE<?BF22F<>B<BGHCF000??<G1FGGHGC@<CGHHFA...0=<00</0/<;;0.:;000000:000;;0:00.90/909CE--;--9BFF99BFF//999///;;/9-A@-=9-----9---99/;;-9;-9---9;;B:----/--9---9//-;9:-
@M03896:38:000000000-B4D98:1:1104:13133:16402 2:N:0:164
CCTGTTCGATACCCGCGCTTTCGAGCTTCAGCGTCAGTTACGCTCCCGCCAGCTGCCTTCGCAATCGGGGTTCTTCGTCATATCTAAGCATTTCACCGCTACACGACGAGTTCCGCCGGCGTTGCGCGCACTCAAGTGGGGCAGTTCGCGCTGCAGTGCAGACGTTGGGCGCCTACATTTCACAACACGCTTACCTCACGGCCTACGCTCCCTTTAAACCCACTAAATCCGGATAACGCCCGGACCTTCC
+
BBBBBFFBBFBDGGGGEFEEFGEGHGGHHHHHGGFFGHHHGFEFEEFBEGEEFHHHHHHHEEDEEHF>EEEEGHHHHGGHHHHHGHGHGGFHFHFHHDFGGCFGFDCBBCEFGFAEF@DFG<@-C<CCGGGGG/CB9B9ABCDAFFFGGGGFFDB/9BFFFFFF.A.;@FFCDDFFBFFFFFFFFFFFDC??ABFFFFFEFFFFFFFFFFFFB9B/;9BBFE.9//;BFFFF?../;.9@D----;.;BF
@M03896:38:000000000-B4D98:1:1104:13134:16421 2:N:0:164
CCTGTTCGATACCCGCGCTTTCGAGCTTCAGCGTCAGTTACGCTCCCGCCAGCTGCCTTCGCAATCGGGGTTCTTCGTCATATCTAAGCATTTCACCGCTACACGCCGAGTTCCGCCGGCGTTGCGCGCACTCAAGTGGGGCAGTTCGCGCTGCAGCGCAGACGTTGGGCGCCTCCATTTCACAACACGCTTCCCTCACGGCCTACGCTCCCTTTCAACCCAATAAATCCGCATAACTCCCGGCCCTTCC
+
ABBABFFBBFBBGFEE2EEEFFEE2EEHHDFF?EF2AGFBEAABEEG1EEEAFEFGFHHHEFD>BFB1>>E>EHFGHEE/EE4BFGEFF3BF4F4BG/EE?DDGB/?>>@FFF1/?A<-@@@C-<<C@C-ABF/B00;09-;-.CBB;A-??-D///-;-@-.;9AA?=A?=BA.A.BFFF9FFBDAE.9AE.999B;A9A>BD/9A?.:AE9/B/B/;9DE.9////;:9.9.;9F/;FE9;-B@./9B
@M03896:38:000000000-B4D98:1:1104:16375:16896 2:N:0:164
CCTGTTTTCTCCCCACGCTTTCGCACCTTAGCGTCAGTCTTCGTCCAGGTCGCCGCCTTCGCCACCGGTATTCCTCCTGTTCTCTACGCATTTCACCGCTACCCCTGTAATTCTACCCCCCTCTTCGACACTCCATCTTGCCAGCATCAGTTGCAGTTCCCAGGTTGAGCCCCGGGATTTCACATCTCACTTAACAAACCGCCTGCGTGCGCTTTACGCCCAGTACTTCCGATTAACGCTTCCACCCTCC
+
>A1>>DF1B@@@F11EEAA0A1EE?EEH1111AEE/EHBA2EG0B//A01AA/EEEEGA1///??>///>/B22@FC011B2BFBFG/>??AGFHGF//>E/00<F/12>FGFD>2DFEC?@/01??</.-100<1==11>F1<./=<000=D000=0GBF0C.:0;/;0CE.----;/:;0;;BFF0FFEFB0;00;9A-;@-A?99A-@@--9BB9A?@B?/:/;/;B-AA9-;BB@-9-;;/;BE9A
@M03896:38:000000000-B4D98:1:1104:16388:16917 2:N:0:164
CCTGTTTGCTCCCCACGCTTTCGCACCTGAGCGTCAGTCTTCGTCCAGGGGGCCGCCTTCGCCACCGGTATTCCTCCAGATCTCTACGCATTTCACCGCTACACCTGGAATTCTACCCCCCTCTACGAGACTCAAGCTTGCCAGTATCAGATGCAGTTCCCAGGTTGAGCCCGGGGATTTCACATCTGACTTAACAAACCGCCTGCGTGCGCTTTACGCCCAGTAATTCCGATTAACGCTTGCACCCTCC
+
AAAAAFFFFFFFFFGEEFEAFGEEEGGHF3FGGFGGGHHG5AFAEE?HF?EGEEEEEEGHHGGEGHE/>EFGHFFHHBGFHGHHHHHGEEFGHHHHHDDCGFGHHHFFFHHHHHGFHCGGDGGHHG.C.<CGC0C<<CD/CGD0:CFGHC0;CCG0;:GFHHFC:0/;/FFGG--?-;9FFFFBFFF/;BFFB/9/:.AA@A-.AF-:AD;B@.9BFF.=BD.///:BFFF...;/;.@..;99BFFEFD
@M03896:38:000000000-B4D98:1:1104:15658:16994 2:N:0:164
CCTGTTTGCTCCCCACGCTTTCGCACCTGAGCGTCAGTCTTCGTCCAGGGGGCCGCCTTCGCCACCGGTATTCCTCCAGATCTCTACGCATTTCACCGCTACACCTGGAATTCTACCCCCCTCTACGAGACTCAAGCTTGCCAGTATCAGATGCAGTTCCCAGGTTGAGCCCGGGGATTTCACATCTGACTTAACAAACCGCCTGCGTGCGCTTTACGCCCAGTAATTCCGATTAACGCTTGCACCCTCC
+
ABBABFFFFFFFGGGGEEEFFGEEGGGHGGHHGGGGGHHHFHHHEFFHHGGGEFEGGGGHEFDEGHE@EGGHHHHHHGHHHHHHHHHGGEGGFHGHHFDGGCGHHHECCGHHHHHHHHHGGGGHHGGD.CCGHCF<DGF/CGG::CGGCGCGF:GC;GHHHHFC:9/BFGGGGADAAEFGGFGGFFF/FFFBFFBFFFFFFFFFFFFAFFFF;D.BFEFFFF.:BFFFFFF..9AFFDD..9ABBFFFFF
@M03896:38:000000000-B4D98:1:1104:14454:17324 2:N:0:164
CCTGTTTGCTCCCCACGCTTTCGCACCTGAGCGTCAGTCTTTGTCCAGGGGGCCGCCTTCGCCACCGGTATTCCTCCAGATCTCTACGCATTTCACCGCTACACCTGGAATTCTACCCCCCTCTACGAGACTCAAGCTTGCCAGTATCAGATGCAGTTCCCAGGTTGAGCCCGGGGATTTCACATCTGACTTACCAAACCGCCTGCGTGCGCTTTACGCCCAGTAATTCCGATTAACGCTTGCACCCTCC
+
ABBAAFFFFFFFGGGEEEEEFGEEEGGGA3FGGFFAFDGHHFGHGFFHHFFGEE>EGGGHEEDFGHE/>EFGHHHHHGC3FGHFHGHFEEFGGGGHHADFFCGHGGB<<GGHHHHHHHHGDGGHHFF..>>DF0<0<C0<<G=0<=GGGF0CCC0C:;GHHB:.:0//;FGGA-9-9:/CFFGCGGG0;BFFF/::B.AE@BFFFFA9ADCD>.A9FEDCFFEF//BFFF/..;.;B.@.:AA/9;A.AD
@M03896:38:000000000-B4D98:1:1104:12774:17340 2:N:0:164
CCTGTTTGCTCCCCACGCTTTCGCACCTGAGCGTCAGTCTTCGTCCAGGGGGCCGCCTTCGCCACCGGTATTCCTCCAGATCTCTACGCATTTCACCGCTACACCTGGAATTCTACCCCCCTCTACGAGACTCCAGCTTGCCAGTATCAGATGCAGTTCCCAGGTTGAGCCCGGGGATTTCACATCTGACTTAACAAACCGCCTGCGTGCGCTTTACGCCCAGTAATTCCGATTAACGCTTGCACCCTCC
+
ABBAAFFFFFFFGGGEEEAAFGEEEGGFBFGGEGFGGHGFFHGGEE?FFE0EEE>EFGGH1EE1EG?/EEFHHHHHHGFGGGHHHGHFEEFGFGHHH?BDFCFGGGC0CFGGHHGFHHHGGGGGHHG.>CEHF///<C0/<G=:00<CC0:CGC00;<GGHF0./0/;9BFE-;-9-;CFF0C0BFF//BF9F/9/:.AE;DFFFF;.AABB;.9BB.A-@A.99/BFFFF..9./9D;9..A/:FD.AD
@M03896:38:000000000-B4D98:1:1104:11232:17353 2:N:0:164
CCTGTTTGCTCCCCACGCTTTCGCACCTGAGCGTCAGTCTTCGTCCAGGGGGCCGCCTTCGCCACCGGTATTCCTCCAGATCTCTACGCATTTCACCGCTACACCTGGAATTCTACCCCCCTCTACGAGACTCAAGCTTGCCAGTATCAGATGCAGTTCCCAGGTTGAGCCCGGGGATTTCACATCTGACTTAACAAACCGCCTGCGTGCGCTTTACGCCCAGCAATTCCGATTAACGCTTGCACCCTCC
+
BBBBBFFFFFFFGGGGAEEFFGEEEGGHF3FGEGGGGHHHHHHHFG1GF10EAEEFGGGH1EDEGHE@EEGHHHHHGGEGGGHHHHHFFEEGFHGHHDFGGC?GHHG0GGHHHHHHHHFGGGGHHHF.<.<GC0/<<CD<CGD0;:GGGBCHF:CC;CGHHH0./:/;FGGG?@BA-CFFFFGFFFF/;BFFFFBFBAEE;DFFFF=AFF-B-AEFFF?-@?A..9/BFF/9ADBFF.;..;99;;D.AA
@M03896:38:000000000-B4D98:1:1104:11206:17360 2:N:0:164
CCTGTTTGCTCCCCACGCTTTCGCACCTGAGCGTCAGTCTTCGTCCAGGGGGCCGCCTTCGCCACCGGTATTCCTCCAGATCTCTACGCATTTCACCGCTACACCTGGAATTCTACCCCCCTCTACGAGCCTCCAGCTTGCCACTATCAGATGCAGCTCCCAGGTCCAGCCCGGGGATTTCACATCTGACTTACCACACCGCCTGCGTGCGCTTTACGCCCAGTAATTCTGATCAACGCCTCCACCCTCCG
+
AAAAABFFFBDFGGGE1AAAE1AEEEGH00FC0EAE/FGHFG/BA?AFFEC/AE/EEEEH/E?/EH/>/>FBEF2GG011FFFGDFGFGEAC2G2FGA@C?<DGG?0?0?GHHDGFGFGGCCA01>FC.-<GC.</<<0/<CC0/;CC00:CG:;;/:;FGF0.9/09;;C9-;@?-;BFB9B/9B///9B//9BB/-;99@99----;A-@?-9/;A--9--/;9//B/;/;9/;B-9---99;A-9AA-
@M03896:38:000000000-B4D98:1:1104:12775:17360 2:N:0:164
CCTGTTTGCTCCCCACGCTTTCGCACCTGAGCGTCAGTCTTCGTCCAGGGGGCCGCCTTCGCCACCGGTATTCCTCCAGATCTCTACGCATTTCACCGCTACACCTGGAATTCTACCCCCCTCTACGAGACTCCAGCTTGCCAGTATCAGATGCAGTTCCCAGGTTGAGCCCGGGGATTTCACATCTCACTTAACAAACCGCCTGCGTGCGCTTTACGCCCAGTAATTCCGATTAACTCTTGCACCCTCC
+
ABAAAFFFFFFFGGGEAEEFFGEEEGGFFFHFEEGDGHGGFHHHGF1GE?0EAEEFFFGHAEDEGHE/>EFHHHHHHBFBGGGHHHHGFEDFFHGHHDCG/@?GGGG0CGGGGFGFHHHGGGGHHHG?.<EHC//<=CD/CGG:0<;CG00<00;;;CGHHF0.:0//:FGG?@@@-:CFFFGGFFF/BFFF99:;/AEEFFFFFFFAFD:B@.9/BAABA.AFF//:FBB.A../;/;9////;:DEFD
@M03896:38:000000000-B4D98:1:1104:11227:17372 2:N:0:164
CCTGTTTGCTCCCCACGCTTTCGCACCTGAGCGTCAGTCTTCGTCCAGGGGGCCGCCTTCGCCACCGGTATTCCTCCAGATCTCTACGCATTTCACCGCTACACCTGGAATTCTACCCCCCTCTACGAGACTCAAGCTTGCCAGTATCAGATGCAGTTCCCAGGTTGAGCCCGGGGATTTCACATCTGACTTAACAAACCGCCTGCGTGCGCTTTACGCCCAGTAATTCCGATTAACGCTTGCACCCTCCG
+
ABBBAFFFFFFFGGFEEEEFFGEEEGGHFCFGEGEEFHHHHHHGEEEHHECEEEEFGGGHAEE?EGE/>EFGHFFHFFFGHGGHFHHGGEEGFHHHHFCFC@FGHHFGFFFHGFDFHHHGGGGGFHFA<EGHC<C<DG<<CHH00;<;CB;CC:CFCCHHHH0:/9//CFGGDA?-FGFFFFGGFFF/BFFFF/BB/?EEFFFFFFD9DFFF-..BFEF@DFE9BFBFFFF..../BA9.9;E/;9A9ED.
@M03896:38:000000000-B4D98:1:1104:20504:17431 2:N:0:164
CCTGTTTGCTCCCCACGCTTTCGCACCTCAGTGTCAGTATTAGTCCAGGTGGTCGCCTTCGCCACTGGTGTTCCTTCCTATATCTACGCATTTCACCGCTACACAGGAAATTCCACCACCCTCTACCATACTCTAGTCAGTCAGTTTTGAATGCAGTTCCCAGGTTGAGCCCTGGGATTTCACATCCAACTTAACAAACCACCTACGCGCGCTTTACGCCCAGTAATTCCGATTAACGCTTGCACCCTCT
+
ABBABFFFFFFFGGGEAEEFFGEEEGGHHFGHHHFGHHHHHGGFGFBGHHGEGBAEEGGHAEEEEFB2@BGEGHHHHHGFHHHHHHHFEEGGHHFHHEEGGCFHHG/GGGHHHHGHGHHGGHHGHGHHDFGHHHFDGFG2@FGDDGHHFEHHHFFG<GHGHHHC<F0C<FHGHHGGF<GGHEGHHHHGFHHHGH=DCAGFHGGHFGEGGGDB@AGFFE?DGF.;//99FFF.;9.;;.;:..9/;9AEF.
@M03896:38:000000000-B4D98:1:1104:7861:17573 2:N:0:164
CCTGTTTGCTCCCCACGCTTTCGCACCTCAGTGTCAGTATCAGTCCAGGTGGTCGCCTTCGCCACTGGTGTTCCTTCCTATATCTACGCATTTCACCGCTACACAGGAAATTCCACCACCCTCTACCGTACTCTAGCTTGCCAGTTTTGGATGCAGTTCCCAGGTTGAGCCCGTGGCTTTCACATCCAACTTAACAAACCACCTACGCGCGCTTTACGCCCAGTAATTCCGATTAACGCTTGCACCCTCT
+
ABBAAFFCFFFFGGFEEEEEFGEEAFGHHAGGHHHGFHHFHGFGGF5FFH3FGBAEEFGH1EEAEGF25B?BGFEGFFGGGGHHGHGBE>EEHHGHHAEGEC3F3B?FBFHGGHFFHEFFGHHFDGHB?/CFG211@G20FGF11?F1?@1F1???<?GHE11.<<001<GF<-<<AG.GFDGCGHH0:CGF0C:00.;EHGGF9BCBB@-A?D.;B.99@?.;///9BFB.A..99;;99.9/9BD??.
@M03896:38:000000000-B4D98:1:1104:7852:17590 2:N:0:164
CCTGTTTGCTCCCCACGCTTTCGCACCTCAGTGTCAGTATCAGTCCAGGTGGTCGCCTTCGCCACTGGTGTTCCTTCCTATATCTACGCATTTCACCGCTACACAGGAAATTCCACCACCCTCTACCGTACTCTAGCTTGCCAGTTTTGGATGCAGTTCCCAGGTTGAGCCCGGGGCTTTCACATCCAACTTAACAAACCACCTACGCGCGCTTTACGCCCAGTAATTCCGATTAACGCTTGCACCCTCTT
+
AABAAFFFFFFFGGGGEFEFGGGEFGGHHGHHHHGHHHHHHFGHHGBGHHFFGFAEEGGHHEGAEGFF@EGEHHHHFHFGGHHHHHHGEEFGHHGHHFGGGFGHDFGHFFGHGHHFHGHGGFHHHHHCFHGHFFG@GHF@FGG<CGGFF?CFG<?F?FGHHFFA<<<>CGHGCGCGGGHHHGHHHHH0GHH0C;;009EEGFEFGFAD:B=B-.EFFAA@DDE99B:BFFBDBDDFF?@.:.:/BFFAE./
@M03896:38:000000000-B4D98:1:1104:12561:17621 2:N:0:164
CCTGTTTGCTCCCCACGCTTTCGAGCCTCAGCGTCATTGTCAGTCCAGTAAGCCGCCTTCGCCACTGGTGTTCCTCCTAATATCTACGCATTTCACCGCTACACTAGGAATTCCGCTTACCTCTCCTGAAATCAAGCAGGGCAGTTTCAAAAGCCGTCCCGGGGTTGAGCCCCGGGCTTTCACTTCTGACTTGCTCCGCCGCCTACGCTCCCTTTACACCCAGTAAATCCGTATACCGCTGGCCCCCTAC
+
ABBAAFFFFFFFGGGGEEEFFGEFGFGHHGHHEGEGHGHHHHHHFHBFFF5DFGAEEGGHAEEEGHE?BFGEGHHHHHHHGHHHHDGFEEEEDGGHHEEFEEHHFCBEGHHHHHCEEDGHHGHHHHFBBGHHF22<FF2//?F/CGHGHFDF<?G<>AGGA----<-:/<CEDD:ADAEFBFGFFFG0;CFF0CBFB;CDGFFF?B;@9ADEB/:/B99/DA.9//9/;B;...9/:.;---;9A>A-.;
@M03896:38:000000000-B4D98:1:1104:12553:17638 2:N:0:164
CCTGTTTGCTCCCCACGCTTTCGAGCCTCAGCGTCATTGTCAGTCCAGTAAGCCGCCTTCGCCACTGGTGTTCCTCCTAATATCTACGCTTTTCACCGCTACACTAGGAATTCCGCTTACCTCTCCTGAAATCAAGCACGGCAGTTTCAAAAGCCGTCCCGGGGTTGAGCCCCGGGCTTTCACTTCTGACTTGCTCCGCCGCCTACGCTCCCTTTACACCCAGTAACTCCGTATAACGCTTGACCCCTAC
+
AAAAAFFBFFFFGGGFEFEFFFEFFEGHHGCHGEEEGFFHGHEGGGDGGFG5FGAEEGEH1EADGGG2BBGBGFBGGH3BBFGHFHHGG1FFEGGGH1EE?@GGBGF3?EEHGG3EAEGHC3G?FGHGD2FD22@@FB2<<>A/0?FFGG1<000-.-CDG-<?---/;CFCFF-?CA9FBFG00BF0CFB9;CFFB;9D;ABA..;@.A9;./9/;/9:AA.;///;/9D...//:A9....9;BD..;
@M03896:38:000000000-B4D98:1:1104:15029:17875 2:N:0:164
CCTGTTCGATACCCGCGCTTTCGAGCTTCAGCGTCAGTTACGCTCCCGCCAGCTGCCTTCGCAATCGGGGTTCTTCGTCATATCTAAGCATTTCACCGCTACACGACGAGTTCCGCCGGCGTTGCGCGCACTCAAGTGGGGCAGTTCGCGCTGCAGTGCAGACGTTGGGCGCCTACATTTCACAACACGCTTACCTCACGGCCTACGCTCCCTTTAAACCCAATAAATCCGGATAACGCCCGGACCTTCC
+
ABAAAFFBAFBBGGGEEEEAFGGGHGGHHHHHGGGEGHHHFFEFEEGEEEEEGHHHGHHHEE?EGHEAEE/>EHHHHHGHHG4GGHGHGGHHEHHHHGGGGCHHDCCDDDGGHGFFGGGGG@D-A<DGGFGGF9BBB009-C?C9FFGGFGFFFBF9FFFFFFAA..ABFFFFFABFF/BBBFFFFFF?CD.AFFBFFFEFFFFFFDFADFF.99FFFFBDE..BBFBFFF-;9.9BADFF=-->@9;BF
@M03896:38:000000000-B4D98:1:1104:25302:17915 2:N:0:164
CCTGTTTGCTCCCCACGCTTTCGCACCTGAGCGTCAGTCTTCGTCCAGGGGGCCGCCTTCGCCACCGGTATTCCTCCAGATCTCTACGCATTTCACCGCTACACCTGGAATTCTACCCCCCTCTACGAGACTCAAGCTTGCCAGTATCAGATGCAGTTCCCAGGTTGAGCCCGGGGATTTCACATCTGACTTAACAAACCGCCTGCGTGCGCTTTACGCCCAGTAATTCCGATTAACGCTTGCACCCTCC
+
ABAAAFFFFFFFGGGGEEAAFFEEEGGFFFGFEFGGGHHHHHHHGG?FHE0AEE>EGGGHHEEEFHE>EEGGHGHHFFC3FFGGHHHGGEGGGHHHHDCGGCDGGFB0GGGHGHHFHHHGGGGFGHG?.AEHF0C<DG0/<GG0:<CGG0:C00;C0CHHHH0:/0;//CFEG-9-@ACFFGFGFFF//BF/F/;BFEEF9>FFE?;99A@F-9.9;A.@D..9/;/;BB/...;/;.@.9..9;BD?EA
@M03896:38:000000000-B4D98:1:1104:25319:17919 2:N:0:164
CCTGTTTGCTCCCCACGCTTTCGCACCTGAGCGTCAGTCTTCGTCCAGGGGGCCGCCTTCGCCACCGGTATTCCTCCAGATCTCTACGCATTTCACCGCTACACCTGGAATTCTACCCCCCTCTACGAGACTCAAGCTTGCCAGTATCAGATGCAGTTCCCAGGTTGAGCCCGGGGATTTCACATCTGACTTAACAAACCGCCTGCGTGCGCTTTACGCCCAGTAATTCCGATTAACGCTTGCACCCTCCG
+
BBBBBFFFFFFFGGGGEEFFGGGEEGGGHFGHGGGGGHGHFHHHGGEHHEGGEGGGGGGHHFGEGHEEEGGHHHHHHFHGHHHHHHHGGDFGFHHHHGFGGCBGGGFFHFHHGGGFHHHGGGGHFHG.ACEHF0G<<GF<<GDCC0CGGH0GB:GFGGHFGH0:/9;CFGGEGFBCGGGGGGGCFFF/FFFBFBFFFFEFFFFFFF;:.A==-;.BFEDAFF.B/BBFFF/.ADFFF.@.9.;9BBDEEA.
@M03896:38:000000000-B4D98:1:1104:18330:17997 2:N:0:164
CCTGTTTGCTCCCCACGCTTTCGCACCTCAGTGTCAGTATCAGTCCAGGTGGTCGCCTTCGCCACTGGTGTTCCTTCCTATATCTACGCATTTCACCGCTACACAGGAAATTCCACCACCCTCTACCGTACTCTAGCTTGCCAGTTTTGGATGCAGTTCCCAGGTTGAGCCCGGGGCTTTCACATCCAACTTAACAAACCACCTACGCGCGCTTTACGCCCAGTAATTCCGATTAACGCTTGCACCCTCT
+
ABBABFFFFFFFGGGGEEFEFGEEEGGHHGHHHHHHHFBFGGGHHFEGGHFFGFAEGGGHAEEEGHBBBFGEHHHHHHFGGHHHHHHFEEGGHHGHHFEGGEGGFA?GHHHHHHFFHHHGGHHHHHHD?GFHHHF@FHF<FGG<2FFHA/CGF??F?FGHHHHFF<0<>FGG<C@FGGHHHFHCGHH0GHHHH0;0CFFEGGGGGG:BDG;B;.ABF;ABFF?9BBBFFBB9ADFFFBF..E9:BFFFF.
@M03896:38:000000000-B4D98:1:1104:22418:18228 2:N:0:164
CCTGTTTGCTCCCCACGCTTTCGCACCTCAGCGTCAGTCTTCGTCCAGGGGCCCGCCTTCGCCACCGGTATTCCTCCAGATCTCTACGCATTCCACCGCTACACCTGGAATTCTACCCCCCTCTACGACACTCAAGCTCGCCCGTATCAGACGCAGTTCCCACGTTGAGCCCTGGGCTTTCACATCTCACTTCACAAACCGCCTCCGAGCGCTTTACGCCCAGTAATTCCGATTAACCCTTGCACCCTCC
+
AAAAAFDBDFFFGGGG1EEAFGEE0EGH0BGGEEEEEHBF22B0AEAGGC//A/AEEEFG/EEE>>?EEEFGH22FG0FGHHHHHHH>EEEE2GGHHFGEGCGHH0B<GEFGHFFF<G/>C/EHHHF/.>AHH>11><0.<A.-<=.:0<;/;::;.;CFCF.-....;;:E/C9../;CFFGG090/:;B//;9//;AE-@@F-;---;-;-;ABF9A;@B-9;/99FF/A-9B/;/;;/-/;;B?-EB
@M03896:38:000000000-B4D98:1:1104:22399:18234 2:N:0:164
CCTGTTTGCTCCCCACGCTTTCGCACCTGAGCGTCAGTCTTCGTCCAGGGGGCCGCCTTCGCCACCGGTATTCCTCCAGATCTCTACGCATTTCACCGCTACACCTGGAATTCTACCCCCCTCTACGAGACTCAAGCTTGCCAGTATCAGATGCAGTTCCCAGGTTGAGCCCGGGGATTTCACATCTGACTTAACAAACCGCCTGCGTGCGCTTTACGCCCAGTAATTCCGATTAACGCTTGCACCCTCC
+
ABBABFFFFFFFGGGFAEEFFGEEEGGHBFGFEEEEEHHH5FFGEEAGH?0EAE>EFGGHAEEEGHE/>EFHGHFHGBGGHGFHHGGFGE?F2GGGHACGGCFHHHF<CCGCGFGGHFHGGGGHFHF..<CGF0<0<<</<C00:;:CCC0:00:;:;GHHHF./9/;/CBEA9-A-:CCCCFBFFF//B//B/;BBFEFFFFFFF-:AA-;-9.;B:?9BF.;//9/BF999A.;F?-...;/;BDFFD
@M03896:38:000000000-B4D98:1:1104:16255:18670 2:N:0:164
CCTGTTTGCTCCCCACGCTTTCGCACCTGAGCGTCAGTCTTCGTCCAGGGGGCCGCCTTCGCCACCGGTATTCCTCCAGATCTCTACGCATTTCACCGCTACACCTGGAATTCTACCCCCCTCTACGAGACTCAAGCTTGCCAGTATCAGATGCAGTTCCCAGGTTGAGCCCGGGGATTTCACATCTGACTTAACAAACCGCCTGCGTGCGCTTTACGCCCAGTAATTCCGATTAACGCTTGCACCCTCC
+
ABAAAFFFFFFFAEFEEFEAFGEEDGGHG32FEGG?FHHHEGGHEA1FHC0EEEEFEGEHGA?EEHE/>EGHHFFHHBGFGHHHHHHFEEFGGHHHHDGGGCFGGH2CCFGHHDGFHHGGGGGHGHGD.<CGF0<<DG0<CGD:0<CGFC0CFCCGFGHGHHFC:9/:FGFG-BB?CAFGGGGFFFF/:FFFF/BBFFFFFFFF?F@ADDFFFD.BFEDCFDE:F/BFFF/...A/;.@.99;:BFFEEA
@M03896:38:000000000-B4D98:1:1104:28127:19226 2:N:0:164
CCTGTTTTCTCCCCACGCTTTCGCACCTTAGCGTCAGTCTTCGCCCATGTCGCCGCCTTCGCCACCGCTATTCCTCCAGTTCTCTACGCATTTCACCGCTACACCTGTAATTCTACCCCCCTCTACGACACTCCAGCTTGCCAGCATCACTTGCATTTCCCACGTTGCGCCCCGGCATTTCACATCTCCCTTAACATACCGCCTGCGTGCGCTTTACGCCCAGCAATTCCGATTAACACTTACACCCTCC
+
>A11>DF1D@3@FA1E1AA0A1AAAAAF1A11ABE/BEA12DF/BA/0022B/BAAEF?1///?>>///>/BDB2F00@2B@EGFGG/>>//FFHHF//EE?1<<B012B>GD2BDFFFB?<<01??///>10<1<0110>F10./=C000<<000=DGBGB.-..:.::A?----9-09;0;;9F0;9C9://9;/:BF---99------;-9E/;-;9@A----/;;F/9---BB/;///:/;:--AB
@M03896:38:000000000-B4D98:1:1104:17993:19344 2:N:0:164
CCTGTTTGCTCCCCACGCTTTCGCACCTGAGCGTCAGTCTTCGTCCAGGGGGCCGCCTTCGCCACCGGTATTCCTCCAGATCTCTACGCATTTCACCGCTACACCTGGAATTCTACCCCCCTCTACGAGACTCAAGCTTGCCAGTATCAGATGCAGTTCCCAGGTTGAGCCCGGGGATTTCACATCTGACTTAACAAACCGCCTGCGTGCGCTTTACGCCCAGTACTTCCGATTAACGCCTGCACCCTCC
+
ABAABFFFFFFFGGGGEEEFGGEEEGGHGFHGGGGGGHHHFHHHEGEGCE0EEGFGGGGHGEDEGHG/EEGHHHHHGBGGHGFGHHHFF/EGFHHHHDCCG@BGGGBFB?GGGHFFHGHGGGGHHF.>.<CGHBBGGFF/CGG0CGHHG0:C0C0;CGHHHHHE/:;/FFGGCD?C-CFFFFGFFFF/;FFFF/BBBFFFFFFFFFFDFFFF=.;BF.A-;AEF//9/9999.;A/;.--9.;.;:A.ED
@M03896:38:000000000-B4D98:1:1104:18009:19354 2:N:0:164
CCTGTTTGCTCCCCACGCTTTCGCACCTGAGCGTCAGTCTTCGTCCAGGGGGCCGCCTTCGCCACCGGTATTCCTCCAGATCTCTACGCATTTCACCGCTACACCTGGAATTCTACCCCCCTCTACGAGACTCAAGCTTGCCAGTATCAGATGCAGTTCCCAGGTTGAGCCCGGGGATTTCACATCTGACTTAACAAACCGCCTGCGTGCGCTTTACGCCCAGTACTTCCGATTAACGCTTGCACCCTCC
+
ABBAAFFFFFFFGGGGEEEAFGEEEGGHGBGGGGFGGHHHFHHHFGEHH?EGEEEGFGGHAEDEGHE/>@GHHHHHGFGHHGFHHHHGFEFGGHHHHFCGFCFGHHFGHHHHHGGHHHHGGGGHHHFA.CCGF0/<<<0/CHGC:;CGG0CC:CC;:CHHHHHE:99BFGGGAA9B-;FFFFFGFFF/FFFBFB;;9AEFFFFD?F=DFF-@-;.BF?D=BD./;/;9FFD.99DBB.;..9.;9;DEFF
@M03896:38:000000000-B4D98:1:1104:24302:20079 2:N:0:164
CCTGTTTGCTCCCCACGCTTTCGCACCTGAGCGTCAGTCTTCGTCCAGGGGGCCGCCTTCGCCACCGGTATTCCTCCAGATCTCTACGCATTTCACCGCTACACCTGGAATTCTACCCCCCTCTACGAGACTCAAGCTTGCCAGTATCAGATGCAGTTCCCAGGTTGAGCCCGGGGATTTCACATCTGACTTAACAAACCGCCTGCGTGCGCTTTACGCCCAGTAATTCCGATTAACGCTTGCACCCTCC
+
ABBAAFFFFFFFGGGGAEEFFGEEFGGGFGGGEGEEGHHFGHGHGGGHHE0EAEEEGGGGAEEEGHE/EEGHFHHHHGBFGGGHHHHGEEFGFHGHHDCGC@FHHFFGFHHHHHGHHHHGGGGGFHG..<CHC0/<<G0<CGGC:CGGHGGFHCGGCGHHGH0::0//FGGGGCBGFGFGGGGGFFF/BFFFFFBFFFFFFFFFFFFAFFFD@.EBFADDFFE9FBFFFF9.;.99BAB.AAA9;FFEFF
@M03896:38:000000000-B4D98:1:1104:7727:20218 2:N:0:164
CCTGTTTGCTCCCCACGCTTTCGCACCTGAGCGTCAGTCTTCGTCCAGGGGGCCGCCTTCGCCACCGGTATTCCTCCAGATCTCTACGCATTTCACCGCTACACCTGGAATTCTACCCCCCTCTACGAGACTCAAGCTTGCCAGTATCAGATGCAGTTCCCAGGTTGAGCCCGGGGATTTCACATCTCACTTAACAAACCGCCTGCGTGCGCTTTACGCCCAGTAATTCCGATTAACGCTTGCACCCTCC
+
ABBAAFFFFFFFGGGGEEEFFGEEFGGGCGHFFGEEEHHGGHDHGGCEHD0EEEEEFGGH1EEEFH1/>EEGHGHHGFG?GGHHHHFFEEGGHHGHHACCDC2GHHB0CGHHHHHHHHHGFGGHHHG.><CGF0<0<C0/<G0::CGGC0:;G;CC;CGHFHF./://;FFGA?9-D9BBBFFBFFF/;FFFF9B/BFEFAFFD9.;9DDBFBFFFFAA@CF.;9/B/9BF.AADEB.;AA.;/BFFFFF
@M03896:38:000000000-B4D98:1:1104:7747:20226 2:N:0:164
CCTGTTTGCTCCCCACGCTTTCGCACCTGAGCGTCAGTCTTCGTCCAGGGGGCCGCCTTCGCCACCGGTATTCCTCCAGATCTCTACGCATTTCACCGCTACACCTGGAATTCTACCCCCCTCTACGAGACTCAAGCTTGCCAGTATCAGATGCAGTTCCCAGGTTGAGCCCGGGGATTTCACATCTTACTTACCAAACCGCCTGCGTGCTCTTTACTCCCAGTATTTCCTTTTAACGCCTGCACCCTCC
+
AAA1>DF1DFFFGGGFAEECFG0BAEGF0BFFAEEE/GFHFHFHGF?CC///AE>EEGGH/EC/?F?>>>FGGGFHF0BBFFFGG2FFE?EEDGBGH/>BC@FGGGC<01?FFG1FGFHGGGFFGGF.<.<GF0/0<<0/<G=00;0;C00;;C000<CHH0CA/9///CCA-9?--9CFFBFBFFF//;9B//9/99AE@@;9AF@-;A-;//:/B/:/;9F9//;BFF/////9BA--:-9-/;AAAA
@M03896:38:000000000-B4D98:1:1104:7722:20242 2:N:0:164
CCTGTTTGCTCCCCACGCTTTCGCACCTGAGCGTCAGTCTTCGTCCAGGGCGCCGCCTTCGCCACCGGTATTCCTCCAGATCTCTACGCATTTCACCGCTACACCTGGAATTCTACCCCCCTCTACGAGACTCAAGCTTGCCAGTATCAGCTTCAGTTCCCAGGTTGAGCCCGGCGATTTCACATCTGACTTACCCAACCGCCTGCGTGCGCTTTACGCCCTGTCATTCCTACTAACGCTTGCACCCTCC
+
ABABBFFFF5DFGGFE2EAFGGDEDEGFFGCF2EE2AGFFEGGHEEG3E11AAEEEG?EG1B??EHE/>>1BGHDGGF33BFGFGHHGGEEEGFFGHEDCCBFGFFBCBGFGGF2GGHHGGGGF1FF<CGGHC0<<=C</<CD0<0==D00;0;0:;C;GGHFC/0///CGG-9-;--:9F0CFFC0//:BFF/;//;99>-=D.9-;.;-;9../;;?BC-.:/B9/:F/////;;.-...9/;B.9.9
@M03896:38:000000000-B4D98:1:1104:18352:20292 2:N:0:164
CCTGTTTGCTCCCCACGCTCTCGCACCTGAGCGTCAGTCTTCGTCCAGGTCGCCGCCTTCGCCACCGGTATTCCTCCTGATCTCTACGCATTTCACCTCTACACCTGGAATTCTACCCCCCTCTACGAACCTCCATCTAGCCACTATCAGATGCCGTTCCCAGGTTGAGCCCGCGCCTTTCCCATCTCACTTAACAAACCGCCTGCGTGCGCGTTACGTCCAGTTCTTCTCATAACCGCTTGCACCCTCC
+
>A1>11B1B3BCFCBE?EG00AEAAAEF0AAAAEEEEGBE2FGGEG/B011A/E/EGG/B///?BE>//>/B222@C0B1BB2FGHFFE?//B2FFH1<1F1><<B000<BCG22>DCGCC/AC1?/?//<0>.01<=11><10//=D<<0=0<0<<<GFG0:.:0/:/0/:-----;;0C0000/009;BF00;00;9--9>?-;-;;9=--9--;-9-99B/////9///9////;----9;;/;-:A
@M03896:38:000000000-B4D98:1:1104:18364:20310 2:N:0:164
CCTGTTTGCTCCCCACGCTTTCGCACCTGAGCGTCAGTCTTCGTCCAGGGGGCCGCCTTCGCCACCGGTATTCCTCCAGATCTCTACGCATTTCACCGCTACACCTGGAATTCTACCCCCCTCTACGAGACTCCAGCTTGCCAGTATCAGATGCAGTTCCCAGGTTGAGCCCGGGGATTTCACATCTCACTTAACAAACCGCCTGCGTGCGCTTTACGCCCAGTACTTCCGATTAACTCTTGCACCCTCC
+
ABBAAFFFFFFFFGGFEEEAFGEEEGGCB3BFEGGEDHFHDHGHEE1BA1AFEEEGGGFHAEEAEHDE/EFHHHHHFBFFGGHHHHHGEEEFHHGHHBCGDC<GGC2?2<FGGHDGFHHGGGGHHH...<<DF/<<<CB/<G=00<<C;<00C0:<0:GFFFC.:0/99FFGCA-9999BFFFBFFF/;FFF//;;/.AF-BFDFF9999-9-..BB.99@AE99/;BFF?.9;./;/9//;;;/;DEEA
@M03896:38:000000000-B4D98:1:1104:26820:20314 2:N:0:164
CCTGTTTGCTCCCCACGCTTTCGCACCTGAGCGTCAGTCTTCGTCCAGGGGGCCGCCTTCGCCACCGGTATTCCTCCAGATCTCTACGCATTTCACCGCTACACCTGGAATTCTACCCCCCTCTACGAGACTCAAGCTTGCCAGTATCAGATGCAGTTCCCAGGTTGAGCCCGGCGATTTCACATCTGACTTACCAAACCGCCTGCGTGCGCTTTACGCCCACTAATTCCGCTTCACGCTTGCACCCTCC
+
AABAAFFFDFFFGGFGAEEEFGAEAGGG3EEFEEEAEHGHFHDBEEEBEAA0AE>EEEEHAEDEFG?/>>FHFHFHF0FFHHHHHGGFEEEEBBDGH?BBB@BGHC<<0FGHFFGDGFGGGCFHHH>..<<GC0/<<CD/<GD0;0CCG0:;0:C;0;CHGC0./9/;CFFE---9--;.BBF//BB/;BF/;/9;B9AE9BBBAA9.;9;@9AEBF.:9@A.9/:/9BF/.9;.9B9A.;.::;FFEFF
@M03896:38:000000000-B4D98:1:1104:24689:20751 2:N:0:164
CCTGTTTGCTCCCCACGCTTTCGCACCTGAGCGTCAGTCTTCGTCCAGGGGGCCGCCTTCGCCACCGGTATTCCTCCAGATCTCTACGCATTTCACCGCTACACCTGGAATTCTACCCCCCTCTACGAGACTCAAGCTTGCCAGTATCAGATGCAGTTCCCAGGTTGAGCCCGGGGATTTCACATCTGACTTAACAAACCGCCTGCGTGCGCTTTACGCCCAGTAATTCCGATTAACGCTTGCACCCTCC
+
ABBBBFFFFFFFGGGGEFEFFGEEFGGFFFGHGGFGGFGHHHHHGGDGHDFGEEEEGFGHEEEEGHEE>EGHHHHHHFGGHHHHHHHGGFEGHHFHHFCDFCBGHHFGHHHHGHHHHHHGGGGHHHGDACEHF<C<DC0<CGHB:<GGGFGHB:CC;CHHHH0:/99;FGGGFABCGGGGGEFGFFF/BFFFFFBBBAEFFFFFFFFAFFFFB.ABFEDACF.;FFBFFFFB.9.FF.@.9.9;:BD.EF
@M03896:38:000000000-B4D98:1:1104:15773:20871 2:N:0:164
CCTGTTTGCTCCCCACGCTTTCGCACCTGAGCGTCAGTCTTCGTCCAGGGGGCCGCCTTCGCCACCGGTATTCCTCCAGATCTCTACGCATTTCACCGCTACACCTGGAATTCTACCCCCCTCTACGAGACTCAAGCTTGCCAGTATCAGATGCAGTTCCCAGGTTGAGCCCGGGGATTTCACATCTGACTTAACAAACCGCCTGCGTGCGCTTTACGCCCAGTAATTCCGATTAACGCCTGCACCCTCC
+
ABBABFFFFFFFGGGFAEEFFGEEEGGGFHHGGGEGGGGHFHHHEE?GHD?EEE>EEGGHEFDEGHE/>EGHHHFHHGGGHGHHGHHGFEFGFHGHHFFGGCGHHHCCGHHGHHHHHHHGGGGHBGEC.<<GF<C<DC<<CHG00<;GGC:GB0CC:CHHHG0./0;9BGGE?F@?DDGGFFGGFFF9BFFFFBBBBFFFFFFFFFCDFF@;=A.FFAD@FDF/;/;FFFB..AAFF?D-;.99:BDEED
@M03896:38:000000000-B4D98:1:1104:15762:20887 2:N:0:164
CCTGTTTGCTCCCCACGCTTTCGCACCTGAGCGTCAGTCTTCGTCCAGGGGGCCGCCTTCGCCACCGGTATTCCTCCAGATCTCTACGCATTTCACCGCTACACCTGGAATTCTACCCCCCTCTACGAGACTCAAGCTTGCCAGTATCAGATGCAGTTCCCACGTTGAGCCCGGGGATTTCACATCTGACTTAACAAACCGCCTGCGTGCGCTCTACGCCCACTACTTCCGCTTCACGCTTGCACCCTCC
+
AAAAAFFCFFFFGGBE1AAAAF0EEGGFGFGGEAE??2FGHHGAAE/FFA/AAE>EEBEGGECEFH/>>EFFHHHHHFFHHEDGF2FFGCE?2FGFGCBCCCGHFGBABFGFGHHGFGFCCAEG1F...<AGC</0D/</<GF:00;<G0GHF:C0;CGHHH.-.9;99B/AA--;-9BFFFFFFFF//;/9;BFFB9EF@?;-9:9-AB@@--99BF;?@--;9///9B-9A--//-:;--999/:-9B
@M03896:38:000000000-B4D98:1:1104:21555:21100 2:N:0:164
CCTGTTCGATACCCGCGCTTTCGAGCTTCAGCGTCAGTTACGCTCCCGCCAGCTGCCTTCGCAATCGGGGTTCTTCGTCATATCTAAGCATTTCACCGCTACACGACGAGTTCCGCCGGCGTTGCGCGCACTCAAGTGGGGCAGTTCGCGCTGCAGTGCAGACGTTCGGCGCCTACATTTCACAACACGCTTACCTCACGGCCTACGCTCCCTTTAAACCCAATAAATCCGCATAACGCCCGGACCTTCC
+
BBBBBFFAAFBBGGGEEFEEFGEAFFDHHGHHGGEEEFGHGGGFEFFEEEEAFHGHHHFHEE?BEGFE/EEEFGHHHFGHHEGGEGFHGBDGDGEGHEEGGCFGABB>CBEFGF/CE>-AD<C-C<@@CCCGFCB0090.;;B9FFFGGGGB?9;B/;FBFFA;.;.;-9@>BFFFEFFFFFFBFFAE.@.9;FFBFBE:DBBFFFABFFFE.9///BBFFE.;B//;BF..9.9/;.9BB;-9@B./9F
@M03896:38:000000000-B4D98:1:1104:6122:21100 2:N:0:164
CCTGTTTGCTCCCCACGCTTTCGCACCTGAGCGTCAGTCTTCGTCCAGGGGGCCGCCTTCGCCACCGGTATTCCTCCAGATCTCTACGCATTTCACCGCTACACCTGGAATTCTACCCCCCTCTACGAGACTCAAGCTTGCCAGCATCAGATGCAGTTCCCAGGTTGAGCCCGGGGATTTCACATCTCACTTAACACACCGCCGGCGTGCGCTGTACGCCCAGTACTTCCGACTAACGCTTGCACCCTCCG
+
AAAAAFF1DDDFFGCAAAE0FGAEEGGFF0AFEEECEFGFBGCGAE?FGA//A>>>EEEH/E??EG////?BFD2FFBB1FGFFFDF?EE/EGGFGG/BC??1?GF000?GHHHGFGHHGGGGFEHC..<CDC0<0<<0<<CD0.;<;0<CCG:CC0;C:GFC./0/:;B/9:-9--9;F;0;:/BF/9FB/BB:9/;BF@;9-9@@@@F;@;-999EB=@F-9//;9BFB?-9>;B-@--;A/BBAE-9-
@M03896:38:000000000-B4D98:1:1104:6100:21103 2:N:0:164
CCTGTTTGCTCCCCACGCTTTCGCACCTGAGCGTCAGTCTTCGTCCAGGGGGCCGCCTTCGCCACCGGTATTCCTCCAGATCTCTACGCATTTCACCGCTACACCTGGAATTCTACCCCCCTCTACGAGACTCAAGCTTGCCAGTATCAGATGCAGTTCCCAGGTTGAGCCCGGGGATTTCACATCTGACTTAACAAACCGCCTGCGTGCGCTTTACGCCCAGTAACTCCGATTAACGCTTGCACCCTCCG
+
>AA11BFFFFFFFGFGGEA0AGAEEGGFG0BFEEFEGHHHFHHGFGCHHG/AEGEGEFEGHECEGHE/>>>FEFEFF0EBGHBEGHHGGFEEHFFGHGGGCC<FGG000CFG?FGFHHEG@<C0DGFC<CEGC0<<D/0/<GFC0<;;CCCGBGHB;CGGHGFE/0;BFGGG@?-9?.90BFGFFFB/9FFBFFF/FF?F?@9-AF@:BF@@;;-;BFF@@F-;;B//;BB@?-;F/-9---999BBAEB-
@M03896:38:000000000-B4D98:1:1104:9878:21105 2:N:0:164
CCTGTTCGCTACCCATGCTTTCGCTCCTCAGCGTCCGTTACTGCCCAGAGACCTGCCTTCGCCATTGGTGTTCCTCCTGATATCTGCGCATTTCACCGCTACACCAGGAATTCCAGTCTCCCCTACAGCACTCCAGTTATGCCCGTATCGCCTGCACGCCCGACGTTACGCCCCGGGATTTCCCAGACCACCCGACAAACCCCCTACTACCTCCTTACTCCTAGTACTTCCGGCCCACTCCCCCACACTC
+
AAAA>1DADAADGGGG1GFBGGEFGHGHHB1FAAA//AFEBGFFFE1A//ABFH00EAGH/BA/F@11@?FEGD2GGHCB1FGGGEFGEEE/BF2FGEEEEC1FC<0FABGGHHB12FGHHCCHEABB<FGHE0@F2@2@@FGF//<<G/?CC.A0>>@FC-----.:.:;ACG----9;FF0C00.C./;.99-9---AE-A@=EF///9;B--////99////9//999-9-;-;;-/9--9-9--//
@M03896:38:000000000-B4D98:1:1104:9890:21119 2:N:0:164
CCTGTTCGCTACCCATGCTTTCGCTCCTCAGCGTCAGTTACTGCCCAGAGACCTGCCTTCGCCATTGGTGTTCCTCCTGATATCTGCGCATTTCACCGCTACACCAGGAATTCCAGTCTCCCCTACAGCACTCCAGTTATGCCCGTATCGCCTGCACGCCCGAAGTTAAGCCCCGGGCTTTCACAGACGACGCGACCACCCCCCTCCGACCCCTTTACGCCCAGTAATTCCGCACAACGCCCGCACCCTA
+
ABBAAFFABBBBGGGGBBBGGGAFFHGHHFFGEEEEEGHGFHGHHGFGFFBGGHEHHHHH1EEEFG5BBFFEFGHHHHGHHGHHHBGEGFFDDGGHHEEFGEFGHHF/FGHHHHD4?BGHHHGHGFF2BFGHH2@22@2F@FHGD<@GG<EGGCFFGFCGGC--<.<==0<CGF-:?--:GC;FB0/;-::9:9-;-:9;A-@=;AF.=-;-:.;9/:.;>DF./;///;F/.-;-.:-;-;9@-@CF..
@M03896:38:000000000-B4D98:1:1104:24818:21970 2:N:0:164
CCTGTTTGCTCCCCACGCTTTCGTGCCTCAGTGTCAGTTTCAGTCCAGTAAGCCGCCTTCGCCACTGATGTTCCTCCTAATATCTACGCATTTCACCGCTACACTAGGAATTCCGCTTACCTCTCCTGCACTCCAGTCTGACAGTTTCAAAAGCAGTCCCAGAGTTAAGCCCTGGGTTTTCACTTCTGACTTGCCATACCACCTACGCACCCTTTACACCCAGTACTTCCGGATAACGCTTGCCCCCTAC
+
ABBBBFFFFFFFGGGGEEFFGGFGFFHHGCGHFHGHHHHFHHHHGGGHHHHFGHEGGGGHGEFEFHG3FFGGGHHHHHHHHHHHHHHGGEGGHHHHHEGGGCBGHHEGHFHHGGFFEEGHHHHHHHHEGHHHHHF?FGF2DGHG2@FGHHDDFFGHGHHHHH/?<1?FFHHHFCCF>>AEGFHHEFH0<GFD<DGDGFHHHHFHHF:CGGGGEFFGFFFFEEG/B0;9FF.A?D.9;.@.:.ABFFFFFF
@M03896:38:000000000-B4D98:1:1104:24445:22254 2:N:0:164
CCCATTCGCTCCCCCGGCTTTCGTTCCTCAGCGTCACTAATGGCCCAGTGAAGCGCTTACGCCACCGGTGTTCCTCCTGATATCTACGCATTTCACCGCTACACCAGGAATTCCCTTCACCTCTACCACATTCTAGCTCAACAGTATCCAGTGCCGCACCGACGCTGAGCCCCGGCATTTACCACCAGACTTGTCATGCCGCCTACGAACGCTTTACTCCCAATGCTTCCTGACCACGCTTTCACCCTCC
+
AAAAAFF3AAAAFCFE0AAAFGEFGHFFG1CEABEE/B2A11FBBFCHAB12BB/AFA/1?B//?F/////?DGFFHFHDGGFGH2FCEEEEFHBGBFECEEFFGF0CA0BCGGFGHCGFGFGGGF@CF/?FBD11??G?<F1?11>>GF<F1FF@--<<<@---....:;:CA?-A99;C009BEE.A./00;;///9:-;9--;A-;@-9---/9/;9A-/-///9;////;;/AB9--9///99-9A
@M03896:38:000000000-B4D98:1:1104:11114:22621 2:N:0:164
CCTGTTTGCTCCCCACGCTTTCGCACCTGAGCGTCAGTCTTCGTCCAGGGGGCCGCCTTCGCCACCGGTATTCCTCCAGATCTCTACGCATTTCACCGCTACACCTGGAATTCTACCCCCCTCTACGAGACTCAAGCTTGCCAGTATCAGATGCAGTTCCCAGGTTGAGCCCGGGGATTTCACATCTGACTTAACAAACCGCCTGCGTGCGCTTTACGCCCAGTAATTCCGATTAACCCTTGCACCCTCC
+
ABBAAFFFFFFFGGCGEFECFGEGCGGGHACGFGGGGHHHHHHFEGCHHECGEEEEEGGHGEEEGHG/>ECGHFDGH?GGHG4FG4FFFEGGFHHHH?DFCFGHFF2CGFGFGFFGFHEGFGGFFFC<..<<C0C<DG0/<GD0:0;CGC:GG;GCCCGFHHC.:9/;/CFG??@--;FFG0F09FF/9BFBF/BFFFFECFADAFD..;-9-..BFFDBB../;/99FB9...9B9/;.:.9/;BFEED
@M03896:38:000000000-B4D98:1:1104:11095:22625 2:N:0:164
CCTGTTTGCTCCCCACGCTTTCGCACCTGAGCGTCAGTCTTCGTCCAGGGGGCCGCCTTCGCCACCGGTATTCCTCCAGATCTCTACGCATTTCACCGCTACACCTGGAATTCTACCCCCCTCTACGAGACTCAAGCTTGCCAGTATCAGATGCAGTTCCCAGGTTGAGCCCGGGGATTTCACATCTGACTTACCAAACCGCCTGCGTGCGCTTTACGCCCAGTAATTCCGATCAACGCTTGCACCCTCC
+
BBBBBFFFFFFFGFBEEEEAFGEE?EEFHFFHGGGFGHHHHHHHGGEHHGGGGGEGGEGHEGDCEFEEEEGHHGHHHFGFHHHHGHHGGDAEFGFHHGGGCCFHHHHEFFHFGHFHHHHGGGGHFFF<<<AGFCGFHEE/AGF::GHCG0CCHGFC;CGHGH0::0;9BF:CDA---CFFGEFFFFB/;B/BF/BFF.EE9=AFE.=;DD-=-..99EFCFFA;FFF/BBF..-:9;:DA.EA9BFFF.A
@M03896:38:000000000-B4D98:1:1104:11110:22638 2:N:0:164
CCTGTTTGCTCCCCACGCTTTCGCACCTGAGCGTCAGTCTTCGTCCAGGGGGCCGCCTTCGCCACCGGTATTCCTCCAGATCTCTACGCATTTCACCGCTACACCTGGAATTCTACCCCCCTCTACGAGACTCAAGCTTGCCAGTATCAGATGCAGTTCCCAGGTTGAGCCCGGGGATTTCACATCTGACTTAACAAACCGCCTGCGTGCGCTTTACGCCCAGTAATTCCGATTAACGCTTGCACCCTCCG
+
ABBBBFFFFFFFGGCFEFEFFGEG?FGGGGHHGGDGGFHHFHHHGGEHHEGGEGEGGGGHHGCDGHEGEFGHHHHHHFGHHHHHHHHGGECFHHHHHGCGGCFHHHFEGHHGHHHHHHHGGGGHGGGD?DGHFGHFGHECGHHE0<CGHGGHGGFF;GHHHHFE/BBFFFFEFCA?A?FGFGGGFFFFFFEFFBFBFFFFFFFFFFFAADCF9.ABFFFABD9:BBBFFFF.;.AB:.;9.AABFFF?EF.
@M03896:38:000000000-B4D98:1:1104:9965:22992 2:N:0:164
CCTGTTTGCTACCCATGCTTTCGAGCCTCAGCGTCAGTTGGTGCCCAGTAGGTCGCCTTCGCCACTGGTGTTCCTCCCGATATCTCCGCATTCCACCGCTACACCGGGAATTCCACCTACCTCTGCACTACTCACGGCCAGCAGTTTTGCAAGCAATTTATGCGTTGAGCCCATCGTTTTCACTTCCAACTTGCCGTTCCGCCTGCGCTCCCTTTACACCCAGTACTTCCGCACCACGCTTGCACCCTAC
+
ABBABBFFFFFFFGFGFFBGGGECCDEHHCFGEGEE?GEE3E2FCEFCB5GBGDA0EEGH1E?EEG3F@BBEFFDHFFGDFEFGG4FEEE??GHGHHEEEEEFGG//>/>FHHF3BGFGGFBHFCG>C<@GHH11//><<<><01<=<011=1</<0<D00=0.<<-./0;C.C/.;CCEGHFFFFF00;BB0C/;9EF/.;CF?A-9@ADFFFFB//9/99.9BBB/BB..-9-;..:.;9;/9;DEFF
@M03896:38:000000000-B4D98:1:1104:9981:23001 2:N:0:164
CCTGTTTGCTACCCATGCTTTCGAGCCTCAGCGTCAGTTGGTGCCCAGTAGGTCGCCTTCGCCACTGGTGTTCCTCCCGATATCTACGCATTCCACCGCTACACCGGGAATTCCACCTACCTCTGCACTACTCAACGCCAGCAGTTTTGAAAGCAATTTATGGGTTGAGCCCATAGTTTTCACTTCCAACTTGCCGGTCCGCCTGCGCTCCCTTTACACCCAGTACTTCCGTACAACGCCTGCACCCTAC
+
ABB?AFFFFFFFGGGFAFFFGGEFGEGHHBFEEFFGGHFFGEFDGFF2BFHFFDAEEGGH1EEEEFA2B2FBGGHHHGGGGCFGHHGFEEEGHHGHH/EGGCEGH@EEFGFHHHGGHGFHHFHHGGFFFGHHG1?0/>>?>F<01>=D<CG<GFCC0DBG0D/./<<CCHGEGH/0;:;GC0CCGHH0CFGGFFF9-A9A9?EGGFCFFFFFFFF/9:9/9E?9B/BBBF./.9A9B-@-;.;.99D?FA
@M03896:38:000000000-B4D98:1:1104:9963:23016 2:N:0:164
CCTGTTTGCTACCCATGCTTTCGAGCCTCAGCGTCAGTTGGTGCCCAGTAGGTCGCCTTCGCCACTGCTGTTCCTCCCGATATCTACGCATTCCACCGCTACACCGGGAATTCCACCTACCTCTGCACTACTCCAGTCCAGCAGCTTCGAAAGCCATTTATGGGTTGAGCCCATAGTTCTCACTTCCAACTTGCCGGTCCGCCTGCGCTCCCTTTACACCCAGTAATTCCGTACAACGCTTACACCCTAC
+
ABAAAFFFFFFDGFFGGFGBGGGGHGGHF4AFEGG?FHHBFAFFGH3AFA5FGGA0EEDG1E??EGE353@BEFFGF1EEF@GFGGGFEEEEFFHGH?EGG?EFFEEC/>GHFFBDGGGFGDF2222FFCGD22?11???1??00?G1-<0.C<0<>FDHBG/.<.</<CGE.G/0;:0;;CHFHGB0<G:00CC--;;???DDEFAAGGDF9F/;B/:BD..;///;BFB/;9.9;;@DAD/99FDE.;
@M03896:38:000000000-B4D98:1:1104:7680:24312 2:N:0:164
CCTGTTTGCTCCCCACGCTTTCGCACCTGAGCGTCAGTCTTCGTCCAGGGGGCCGCCTTCGCCACCGGTATTCCTCCAGATCTCTACGCATTTCACCGCTACACCTGGAATTCTACCCCCCTCTACGAGACTCAAGCTTGCCAGTATCAGATGCAGTTCCCAGGTTGAGCCCGGGGATTTCACATCTGACTTAACAAACCGCCTGCGTGCGCTTTACGCCCAGTAATTCCGATTAACGCTTGCACCCTCC
+
ABBAAFFFFFFFGGGGAEEFFGAFEGGGBFGGEGGFGHHHHHHHGGEHH1AEAEEFFGGH1EDEEG?EEFGHHHHHHFHHHHHHHHHGGEGFHHFHHDDGG@DGHGFFB2GHGHGHHHHGGCEHGHFD<.<GG<GDDCF/CGGCCGHGG::GGCGC;CHHGHHFCBBFFGFGA?-@9CFGFFFGFF/9/FFFFF9B9.AE@FFDFFA9ADDB@.:BF:DBFF?;FBFFFFFA;ADFFDB...A//;A.AD
@M03896:38:000000000-B4D98:1:1104:7663:24324 2:N:0:164
CCTGTTTGCTCCCCACGCTTTCGCACCTGAGCGTCAGTCTTCGTCCAGGGGGCCGCCTTCGCCACCGGTATTCCTCCAGATCTCTACGCATTTCACCGCTACACCTGGAATTCTACCCCCCTCTACGAGACTCAAGCTTGCCAGTATCAGATGCAGTTCCCAGGTTGAGCCCGGGGATTTCACATCTGACTTAACCAACCGCCTGCGTGCGCTTTACGCCCAGTAATTCCGATTAACGCTTGCACCCTCC
+
ABBAAFFFFFFFGFCEAEECFG2EFGGGEEGGGGGAEGHHGHHHGG?HHG0EEEEGGGGHAE?EEHAEEEGGHGHHHBGGGHHHHHHGGEEGGHHHHABGCCDHHHFFGFGHHHDFFHHGFGGHFHF?.<CGC<C<DGB/GHG0:0CGHB0CC000;CG0CG0::0:9FFFE-B?9?DFGFBF0FFF/9FFFBB///;AF-=;DEA99DD-B-;;9F.A@B.A/;/B/99/9..:BF.;.:9./;BDEFF
@M03896:38:000000000-B4D98:1:1104:15368:24804 2:N:0:164
CCTGTTTGCTCCCCACGCTTTCGCACCTGAGCGTCAGTCTTCGTCCAGGGGGCCGCCTTCGCCACCGGTATTCCTCCAGATCTCTACGCATTTCACCGCTACACCTGGAATTCTACCCCCCTCTACGAGACTCAAGCTTGCCAGTATCAGATGCAGTTCCCAGGTTGAGCCCGGGGATTTCACATCTGACTTAACAAACCGCCTGCGTGCGCTTTACGCCCACTAATTCCGATTAACGCTTGCACCCTCC
+
ABBABFFFFFFFGGGEAEAAFGEEEGGGHGHHGGEGGHGHFHHHEG?GHFEEEE>EEGGHAEEEGH>/>EGHHHHHHFC3GGHHGHHFEEFGFHHHH?CGCCGHHFF0<GGHHHHHHHHGGGGHHGF.<<<DC0<0<CD/CGD0;;GGG:CCH::::CGGHH0./99/9FFE-;9--;BFCBFFFFF/;FFF//B:BFEEFFFFFF=9.:-;9:9FFE9@DD..;/;;FFF..;AFFDF.;.;;:BFAED
@M03896:38:000000000-B4D98:1:1104:19068:25132 2:N:0:164
CCTGTTTGCTCCCCACGCTTTCGCACCTGAGCGTCAGTCTTCGTCCAGGGGGCCGCCTTCGCCACCGGTATTCCTCCAGATCTCTACGCATTTCACCGCTACACCTGGAATTCTACCCCCCTCTACGACACTCAAGCTTGCCACTATCAGATGCAGTTCCCACGTTGAGCCCGGGGATTTCACATCTGACTTAACAAACCGCCTGCGTGCGCTTTACGCCCAGTAATTCCGCTTCACGCTTGCCCCCTCC
+
ABBAAFFFFFFFGGGCAEEAFGEEEGGGGBGHGFEAEHBHGH2FEAEFH?0AA>0EEEGHGGF>EHE/>EFHHHHHHGGGGGHHHBF?E??FDGFHH?BD?BFHH2<0??FCFGDFGFHGG@EGHFC..<<FG//0<C0<<CF0:/:;:;:;C::;:0GHHB.-9..;;CFE9;-;-99FFBFBFFF//BFF//:9/;EFDDD;AAB:DDDB-9./BEACF??////;BB/.;9./;.;...9/9;>;;9
@M03896:38:000000000-B4D98:1:1104:19053:25141 2:N:0:164
CCTGTTTGCTCCCCACGCTTTCGCACCTGAGCGTCAGTCTTCGTCCAGGGGGCCGCCTTCGCCACCGCTATTCCTCCAGATCTCTACGCATTTCACCGCTACACCTGGAATTCTACCCCCCTCTACGACACTCAAGCTTGCCAGTATCAGATGCAGTTCCCACGTCGAGCCCGGGGATTTCACATCTCACTTAACAAACCGCCTGCGTGCGCTTTACGCCCAGTAATTCCGCTTAACGCTTGCACCCTCC
+
>AA>>FF4DFFFGGGEAEA2FGEEFGGHFCFFEGEEEFFFDHG2EE?FF100AE>>EEEG1?A1EGE//>>GHE?GFBC3GGGGGEGFEEEEFHGHH/BD@@1FGCFCB1DFGFBFFGHGGGGFFG...<<<C//0</0/<CC000<<;00;0:00;:CCCC.9..--;;BE-:---9/BFBFFFFF/;BF/9/;//.AE@?@?.9-..;-;-9./BE?=B..999BFFFB.9.A/:;-.9.9;;FDEED
@M03896:38:000000000-B4D98:1:1104:19069:25152 2:N:0:164
CCTGTTTGCTCCCCACGCTTTCGCACCTGAGCGTCAGTCTTCGTCCAGGGGGCCGCCTTCGCCACCGGTATTCCTCCAGATCTCTACGCATTTCACCGCTACACCTGGAATTCTACCCCCCTCTACGAGACTCACGCTTGCCAGCATCAGCTGCAGTTCCCAGGTTGAGCCCGGGGATTTCACCTCTCACTTACCAAACCGCCTGCGTGCGCCTTACGCCCAGTACTTCCGATTAACGCTTGCACCCTCC
+
ABAAAFFFDFFFGGGGEEAAAFAEEGGFFFFGEEAA2FGGDHEGEEDFF1A0AE>EEEEGFED>EH1/>/FEFGGHHFBBFGGGH4EFE?/E2F2FGCB/>B1GHGG001?<GD1FGHHGGCGHHHF<..<GC</.<C..<GG0./;;:;0;;::;0:;GG90./0/;/;FE;----9B/F/:/;9///;BF//;;/.;E->BD.9-:99-;.;.9;.9@B../9;9/BB9...99B9B.9.;/;B;.;A
@M03896:38:000000000-B4D98:1:1104:23505:25379 2:N:0:164
CCTGTTTGCTCCCCACGCTTTCGCACCTGAGCGTCAGTCTTCGTCCAGGGGGCCGCCTTCGCCACCGTCATTCCTCCAGATCTCTACGCATTTCACCGCTACACCTGGAATTCCACCCCCCTCTACGCGACTCAACCTTGCCATTATCAGATGCAGTTCCCACCTTGAGCCCGGGGATTTCACATCTCACTTACCAAACCGCCTGCGCTCGCTTTACGCCCACTAATTCCGATTACCGCTTGCACCCTCC
+
ABAAAFFFFFFFGGCFAAA2AGAEEFGHBBEGCEAEAGGCAG2FEEEAB1A0AE0EEE1F1?B1?F>111B4B?4FGC33BFFFG4B?E?FE4B4FG/>B/@DHH2?022GCG2@@FECG<-.0<>.<--<AC0;/GG00:C00000;;000;;;000;CFF..:9000;BA:----;B/;/B9FB//9BF/B9BBB.AA-;B..;---;-9:9.;/9.99...;//:B/B.9.9//.;-9.999BDEE;
@M03896:38:000000000-B4D98:1:1104:23494:25394 2:N:0:164
CCTGTTTGCTCCCCACGCTTTCGCACCTGAGCGTCAGTCTTCGTCCAGGGGGCCGCCTTCGCCACCGGTATTCCTCCAGATCTCTACGCATTTCACCGCTACACCTGGAATTCTACCCCCCTCTACGAGACTCAAGCTTGCCAGTATCAGATGCAGTTCCCAGGTTGAGCCCGGGGATTTCACATCTCACTTACCAAACCGCCTGCGTGCGCTTTACGCCCAGTAATTCCGATTCACGCTTGCACCCTCC
+
ABAABFFFFFFFGGGGEFEFGGEFGGGHFFHGFGFGGHHHHHHHEFEHF?F0AE>FFGEHEEEEFFE/>>FEGFGHHCBDFFGFHHFFGDFGDGGGH/CD/BGHHEFCHFGCG@?FGHHGGGGGBF.>.<<DGCG<DH0/<CD0:CCG0;CC::GFCCGHHGC.:9:/9CFF@;???AFFFFGFFFF/BFFFF/;FFEFF-CFFFFCA.:-@-;E/FAADFB./;/;BBFF.:./;F.A?.;;;BFFEED
@M03896:38:000000000-B4D98:1:1104:23504:25410 2:N:0:164
CCTGTTTGCTCCCCACGCTTTCGCACCTGAGCGTCAGTCTTCGTCCAGGGGGCCGCCTTCGCCACCGGTATTCCTCCAGATCTCTACGCATTTCACCGCTACACCTGGAATTCTACCCCCCTCTACGAGACTCAAGCTTGCCAGTATCAGATGCAGTTCCCAGGTTGAGCCCGGGGATTTCACATCTGACTTAACAAACCGCCTGCGTGCGCTTTACGCCCAGTAATTCCGATTAACGCTTGCACCCTCCG
+
ABBBBFFFFFFFGGGGAEEEFFEFFGGHCGHGFGGDGHFHHHGHFF?HF?0AAE>EEGGHGGFEGHE@>EGHHHHHHBFGGGHHHHHGGGCGFFFHHGCGCC1FHFBCGHHFFFGFHHHGGGGHFHAA.ACHF0<<=GBBGGDC0:0;CG0FGCC:;GGHHHBA:09:CFGGGB@B-CFFFFGGFFF/BFFFF/BF/?EABBBFFFBAAD-9-9./B.ABB?A//;/BFFF.:9;/BD?.9../;;A?ED.
@M03896:38:000000000-B4D98:1:1104:7964:26086 2:N:0:164
CCTGTTTGCTCCCCACGCTTTCGCACCTGAGCGTCAGTCTTCGTCCAGGGGGCCGCCTTCGCCACCGGTATTCCTCCAGATTTCTACGCATTTCACCGCTACACCTGGAATTCTACCCCCCTCTACGAGACTCAAGCTTGCCAGTATCAGATGCAGTTCCCAGGTTGAGCCCGGGGATTTCACATCTCACTTACCAAACCGCCTGCGTGCGCTTTACGCCCAGTACTTCCGATTAACGCTTGCACCCTCC
+
>AA>>FF4DDFFFGGG2EEEFGAEEEGF3AFFEEGEGHHHFHEHGEDCG10EAE0EEEEH1EDEEH?/>EGHHHHHFB?FFFGHHGHGGEAFHGGHH?BDGCFGHG<00FFGGGGFHHHGGGDGHH.>.<<GF0<<<CF/CGG0:;:CG00;C:<0:CGGHHF.::9/9CFEA---9;FFFFGFFFF//;:B//;B/9AE9@BFFFB.AD=B-9EFF;:==D./B//;FB.99.A/F.;.;.;//;DEFF
@M03896:38:000000000-B4D98:1:1104:11487:26094 2:N:0:164
CCTGTTTGCTCCCCACGCTTTCGTGCCTCAGTGTCAGTTTCAGTCCAGTAAGCCGCCTTCGCCACTGATGTTCCTCCTAATATCTACGCATTTCACCGCTACACTAGGAATTCCGCTTACCTCTCCTGCACTCCAGTCTGACAGTTTCAAAAGCAGTCCCAGAGTTAAGCCCTGGGTTTTCACTTCTGACTTGCCATACCACCTACGCACCCTTTACACCCAGTCATTCCGGATAACGCCTGCCCCCTAC
+
AAAAAFFFFFFFGGGFEEEFFGEFFFHHHFFGHHGDGHHHGHGGFGBGGHGFGGAEGGGHAEGEEHFGGGGGHHHHHHGHGHHHHHHFEEFGHGGHHEEGGEGHHHC3GGHHGH3EEGGHHGHHHHHFGGGHHFF?BFG>DGGCGFHHDHBFCFGGFFGHGFFCDDDG1GGHHFFF<<CGHGHHHHH0DGHFDDG=GCHHHHGHHHEGGGGGEBFFF0FFGEFG09CFGF/-=9.CFAB-:;AFFFFF.A
@M03896:38:000000000-B4D98:1:1104:11497:26108 2:N:0:164
CCTGTTTGCTCCCCACGCTTTCGTGCCTCAGTGTCAGTTTCAGTCCAGTAAGCCGCCTTCGCCACTGATGTTCCTCCTAATATCTACGCATTTCACCGCTACACTAGGAATTCCGCTTACCTCTCCTGCACTCCAGTCTGACAGTTTCAAAAGCAGTCCCAGAGTTAAGCCCTGGGTTTTCACTTCTGACTTGCCATACCACCTACGCACCCTTTACACCCACTACTTCCGGCTCACGCTTGCCCCCTCC
+
AAAAAFFFFFFFGGGFAEEFFGEECFHGGFGGFHHFHFGFGCFGFGGGHHFBFG0EEFGH1EEAEGC3FFFGGHHHHGBF@@GHHHHEEEEEGFDGH?EEEEGHGFB33FEGHFGFGAGHHHHHHGHFFGHFFFF?BBF2FGF2<@GGG>2@G@2FFBHH?C//<@1?FFGHH0>FHGGFFHHHHHH00DGG0DG0=CHFHGFFHH.AADGG.;BB;0BFG..:/900;;9--;.0:::9...;FEA-..
@M03896:38:000000000-B4D98:1:1104:22446:26317 2:N:0:164
CCTGTTTGCTCCCCACGCTTTCGCACCTGAGCGTCAGTCTTCGTCCAGGGGGCCGCCTTCGCCACCGGTATTCCTCCAGATCTCTACGCATTTCACCGCTACACCTGGAATTCTACCCCCCTCTACGAGACTCAAGCTTGCCAGTATCAGATGCAGTTCCCAGGTTGAGCCCGGGGATTTCACATCTGACTTAACAAACCGCCTGCGTGCGCTTTACGCCCAGTAATTCCGATTAACGCTTGCACCCTCC
+
ABBABFFFFFFFGGFGEEEFFGEGGGGHFGHHGGEGGHHHHHFHGGEHH?EFEEEGGGGHEFGGGHE@EEGHHHHHGFGGHHHHHHHGGEEGHGFHHFDGGCGHHHGFFHHHGGHFHHHGGGGHHHEC.CCHF0C<DGFCGHH00;GGGG:GH:CC:CHHHH0:/99BFGCEA???CAFGFBFFFFF9BFFFE/BBFAEFFFFFFFDDFDAD-AAFF;ADFFFFFFFFFFFFFFFFFFFDAE9/;FFFFF
@M03896:38:000000000-B4D98:1:1104:12748:27492 2:N:0:164
CCTGTTTGCTCCCCACGCTTTCGCACCTGAGCGTCAGTCTTCGTCCAGGGGGCCGCCTTCGCCACCGGTATTCCTCCAGATCTCTACGCATTTCACCGCTACACCTGGAATTCTACCCCCCTCTACGAGACTCAAGCTTGCCAGTATCAGATGCAGTTCCCAGGTTGCGCCCGGGGATTTCACATCTGACTTAACAAACCGCCTGCGTGCGCTTTACGCCCAGTAATTCCGATTAACGCTTGCACCCTCC
+
BBBBBFFFFFFFGGBEEEFFCGEFGGGGCFHGFGG?EHHGFHHHGGDHHFCCAEEGGGGHAE?EFHE/>EFHGHHHHFCDHHHHHHHGGEGFFHHHHGCG?@DHFGBCBFHFHH1GFHHGGCDCGGGDAEDHF0<D<G<<<GF00;<<GCCCGFC;;;GHHH0:/:;.;A.BF?-;ACBFF/;BFFF//BFFF/BBFFEEAAFFFFF;AD-;-:;B/.A;>DA////;BB/.;.9B/A9.:..//9AEEA
@M03896:38:000000000-B4D98:1:1104:18278:28716 2:N:0:164
CCTGTTTGCTCCCCACGCTTTCGCACCTGAGCGTCAGTCTTCGTCCAGGGGGCCGCCTTCGCCACCGGTATTCCTCCAGATCTCTACGCATTTCACCGCTACACCTGGAATTCTACCCCCCTCTACGAGACTCCAGCTTGCCAGTATCAGATGCAGTTCCCAGGTTGAGCCCGGGGATTTCACATCTGACTTAACAAACCGCCTGCGTGCGCTTTACGCCCAGTACTTCCGATTAACGCTTGCACCCTCC
+
ABAAAFFFFFFFGGGGFEACFGBEEFGGG3FGCGGEGHHGHHHAEE?FHG0A0EEFEEEHFGEEFHF/>EFGHHGHHB3FGHHHHHH/EEEDHGHHHFC?DCDGHFFABGHHGHGHFGHGCAGHHHAD.CEHC<<<CCB<GHF0:0;<C0:00::<;CHHHEC.;0//:BFGFB?-9;9CFFGBFFF/;BF9F/9;B9EFFFAA.AB9.9-@B.;BF?A-;9AB///9BBD..../;AB.9:9:9;D.;A
@M03896:38:000000000-B4D98:1:1104:13474:28749 2:N:0:164
CCTGTTTGCTCCCCACGCTTTCGCACCTGAGCGTCAGTCTTCGTCCAGGGGGCCGCCTTCGCCACCGGTATTCCTCCAGATCTCTACGCATTTCACCGCTACACCTGGAATTCTACCCCCCTCTACGAGACTCAAGCTTGCCAGTATCAGATGCAGTTCCCAGGTTGAGCCCGGGGATTTCACATCTGACTTAACAAACCGCCTGCGTGCGCTTTACGCCCAGTAATTCCCATTAACGCTTGCCCCCTCC
+
AAAAAFFBFFFFFGCEAEEAFF2EEGGHGA2FEGG?EHHFFFGGEE?CH?0EEEEGEGGH1?EEEHE/>>FHHGFHHCG3BGGHHHHFFEEGHGFHHDCGG?GHHHB0GBGHFGGFFFFDFCFCGHFD.AC<C0<0<CD/<GDC00<C;:0;C00;;;GCHHF.:9:/;9FG-;;--;BFFCFCFFF//BFBF/9;/9AE-;;DEF-;.99;-;:BF;9@>A.:9/BFFF///99/B.>.;A;/9;;@9A
@M03896:38:000000000-B4D98:1:1104:17579:28793 2:N:0:164
CCTGTTTGCTCCCCACGCTTTCGCACCTGAGCGTCAGTCTTCGTCCAGGGGGCCGCCTTCGCCACCGGTATTCCTCCAGATCTCTACGCATTTCACCGCTACACCTGGAATTCTACCCCCCTCTACGAGACTCAAGCTTGCCAGTATCAGATGCAGTTCCCAGGTTGAGCCCGGGGATTTCACATCTGACTTAACAAACCGCCTGCGTGCGCTTTACGCCCAGTCATTCCGATTCACGCTTGCACCCTCC
+
ABAAAFFFDBDFGGGGAEAAFGAEEGGFCAEGEEEGGHHHDHHHFGFHFD0EAE>EEFGHAEEEGH?/>EFHGHFHHF3FGGGHHFGFFEEFHGGHHCDGC@?GHCCCCGHFGFFFHHHGGGGFHHF...<D<<<<<C0/<C00:0<CC;:0:::;;;GCGC:.:09BFFCG---;-.;FF0FBFFF/9FFFBB:BBFEF-;BA.;9;DD;B-.;/B.9;BDEF//;9BFB.9A//9.;.;.:9;BDEEF
@M03896:38:000000000-B4D98:1:1104:17589:28810 2:N:0:164
CCTGTTTGCTCCCCACGCTTTCGCACCTGAGCGTCAGTCTTCGTCCAGGGGGCCGCCTTCGCCACCGGTATTCCTCCAGATCTCTACGCATTTCACCGCTACACCTGGAATTCTACCCCCCTCTACGAGACTCAAGCTTGCCAGTATCAGATGCAGTTCCCAGGTTGAGCCCGGGGATTTCACATCTGACTTAACAAACCGCCTGCGTGCGCTTTACGCCCAGTACTTCCGATTAACGCTTGCACCCTCC
+
BBBBAFFFFFFFGGGGEEEFFGEEFGGFFGGFEEEEEHHHGHHHGGGHHC0EEEEEGGGHEEDEFHE/>EFHGHHHH?FFGGHHHFGFFEGGGGFHHD@BCBFGHHBGBFGGGGGFHHHGGGGHHHFA..<GC<C<<<</<GG:0:;CG00::F0CCCCHGH0.:99/BFFGB?@--CFFCFGBFFB/;FFFF/:;9.AEFFAFFFF;AA;B@D9BF.;9@..9;/;BFFD.;.9;BAB9.AA;9FD.:A
@M03896:38:000000000-B4D98:1:1105:15093:3427 2:N:0:164
CCTGTTTGCTCCCCACGCTTTCGCACCTGAGCGTCAGTCTTCGTCCAGGGGGCCGCCTTCGCCACCGGTATTCCTCCAGATCTCTACGCATTTCACCGCTACACCTGGAATTCTACCCCCCTCTACGAGACTCAAGCTTGCCAGTATCAGATGCAGTTCCCAGGTTGAGCCCGGGGATTTCACATCTGACTTAACAAACCGCCTGCGCGCGCTTTACGCCCAGTAATTCCGATTAACGCTTGCACCCTCC
+
AAAAABFCFFFFGGFF1AA0AF0EEGGFCHFGE/EEGH1GFFFFEFEHHG/AAEEEEEGG/EC?EHEE>EFGGGHHFEHGHHHHHHHGGEE/FGFHG/CCC@?FGC0FGGHHGFHHGHHGGGGGGHFA.<CHFCGDD<0<GHF00<<;0::GFHHH;GGHFH0./0;B9FBE?@;9@ABBBCFFFFF/:/B999;BBFFF-@@FEA;-9@9;9-;/;EA9@AA//;/;FFF-9A-BB-@-9E:9:BB-EB
@M03896:38:000000000-B4D98:1:1105:15080:3446 2:N:0:164
CCTGTTTGCTCCCCACGCTCTCGCACCTGAGCGTCAGTCTTCGTCCAGGGCGCCGCCTTCGCCACCGGTATTCCTCCAGATCTCTACGCATTTCACCGCTACACCTGGAATTCTACCCCCCTCTACGAGACTCAAGCTTGCCAGTATCAGATGCAGTTCCCAGGTCGAGCCCGGGGATTTCACATCTGACTTAACAAACCGCCTGCGTGCGCTTTACGCCCAGCAATTCCGATTAACGCTTGCACCCTCCG
+
AA1A11DBF3BFFC1E1E00AFEF?EEF0CBGC/EEG2DD2FF0EFCHHC//EE>EEGEG/B/?>FE//E/FFFDGF0GFFHFGFHHGGF?AHHEHH?CCCCDFGH00<<GGF>>@DGAC@@A01><C.>E11</DD/0<.<000===000CGHFCGFGFCG0.:/;@@E?E??9-9C/CFB/BFFF//BB/9/BBFFEF-9@FEF?-AB?>--:/BEB@@---99;;FB;AA--:/-;-;--;B;A9EF-
@M03896:38:000000000-B4D98:1:1105:15098:3451 2:N:0:164
CCTGTTTGCTCCCCACGCTTTCGCACCTGAGCGTCAGTCTTCGTCCAGGGGGCCGCCTTCGCCACCGGTATTCCTCCAGATCTCTACGCATTTCACCGCTACACCTGGAATTCTACCCCCCTCTACGAGACTCAAGCTTGCCAGTATCAGATGCAGTTCCCAGGTTGAGCCCGGGGATTTCACATCTGACTTAACAAACCGCCTGCGTGCGCTTTACGCCCAGTAATTCCGATTAACGCTTGCACCCTCC
+
AAAAABFFFBFFGGGG1AAAAF0ECEGF0FFGE/EEEDGFAFCAEEGHHF/AEE>FGEEF/BAEEH?>>EFGFGBGFFGHHHFHEHHGGEA<GGDHHACCC<DGHCCCHHHHG@GGFHHGGCGGFHF..<EHF0<<<<0<<GG00<;;;;CFCFFFCCCGGH0.:0:CCFGE-?--?AFFFBFGFF//BB/9/BBBF;EF?@?-AF=9;A@@---:;99;@BF9B/:9BFFB--;BBA@--99;:BA-;A
@M03896:38:000000000-B4D98:1:1105:22508:3696 2:N:0:164
CCTGTTTGCTACCCATGCTTTCGAGCCTCAGCGTCAGTTGGTGCCCAGTAGGTCGCCTTCGCCACTGGTGTTCCTCCCGATATCTACGCATTCCACCGCTACACCGGGAATTCCACCTACCTCTGCACTACTCAAGGCCAGCAGTTTTGAAAGCAATTTATGGGTTGAGCCCATAGTTTTCACTTCCAACTTGCCGGTCCGCCTGCGCTCCCTTTACACCCAGTAATTCCGGACAACGCTTGCACCCTAC
+
ABAAAFFFFFFFGGGGFGGFGGGGHGGHHHHGEGGGGHHHCEGHHGHHGFBBHFEEGGGH1E?AFGFB@EGEHHHHHGGFGFGGHHHGGFGGHHGHHEEGGCFGHEE<CBGHHHFFHG2GHBGFCFHGGHHHF1?1<?C??FGF1>1F0C<1FGHHGHEFBH/<C<<//CGFEH/0CGHGGHFFHHFCGHCC:GF;AA???ADGGGGFCFFFFB99B99:AAABBF//;F/-99;?ABA.A.9/;BDE;F
@M03896:38:000000000-B4D98:1:1105:19474:3828 2:N:0:164
CCTGTTTGCTCCCCACGCTTTCGCACCTGAGCGTCAGTCTCCGTCCAGGGGGCCGCCTTCGCCACCGGCATTCCTCCAGATCTCTACGCATTTCACCGCTACACCTGGAATTCTACCCCCCTCTACGAGACTCAAGCTCGCCAGTATCAGATGCAGTTCCCAGGTTGAGCCCCGGGATTTCACATCTCACTTAACTAACCGCCTGCGTGCCCTTTACGCCCAGTAATTCCGATTAACGCTCGCAACCTCCG
+
ABBAAFFFFFFFGGBEEEEFFGEEFGGG3BGFEEEEGHHH5BBFFEEGE?0E0E0>EGGH11EEEHE//>EHFHHGGF3BFGHHHHHGGGGGHHGHH/>CDC2?<<F0?FGHG1FFHH/CCCDH1FA<.<CHG0/<<C0.-:;-00<0C0CGFFF090;0;00:99/:FFF..--;-A/BFFF/B9//;;/F//;///;FFCFF.A;;DD.;;:/9/AA9@DE9////BF/..;./;.9;.-;-.;;B/:.
@M03896:38:000000000-B4D98:1:1105:19476:3847 2:N:0:164
CCTGTTTGCTCCCCACGCTTTCGCACCTGAGCGTCAGTCTTCGTCCAGGGGGCCGCCTTCGCCACCGGTATTCCTCCAGATCTCTACGCATTTCACCGCTACACCTGGAATTCTACCCCCCTCTACGAGACTCAAGCTTGCCAGTATCAGATGCAGTTCCCAGGTTGAGCCCGGGGATTTCACATCTGACTTAACAAACCGCCTGCGTGCGCTTTACGCCCAGTAATTCCGATTAACGCTTGCACCCTCC
+
ABBABFFFFFFFGGGGEFEAFGEFGGGGHHHHFGGGGHHHHHHHGGEHFDAEEEEEGGGHAEEEGHE>EEGHHHHHHGCGHHHHHHHGGEGGGHHHHFCGGCFGHHFCFGGHHHHFGHHGGGGHGHF.<ADHFCGDGGD<GHHF0;GCCCCGHGHFCGGGHHF.:99BFGGGB-@B@DFGGFFGFFF/BFFFF/9B;AEFFFFFFFDDDD9B=A9BFAD@DFF/9/;BFFF.;9ABBFF?:.9;;BF.AF
@M03896:38:000000000-B4D98:1:1105:19456:3848 2:N:0:164
CCTGTTTGCTCCCCACGCTTTCGCACCTGAGCGTCAGTCTTCGTCCAGGGGGCCGCCTTCGCCACCGGTATTCCTCCAGATCTCTACGCATTTCACCGCTACACCTGGAATTCTACCCCCCTCTACGAGACTCAAGCTTGCCACTATCAGATGCAGCTCCCAGGTTGAGCCCGGGGATTTCACATCTGACTTAACAAACCGCCTGCGTGCGCTTTACGCCCAGTAATTCCGATTAACGCTTGCACCCTCCG
+
AAAAAFF>FFFCAEFEAAA2AFEEEFGFFAGBEEADFFFHFHHHDDAEF100AE>EEEEG1?>?EG1/>EFFFGHGF0B3?BBFGDGFG?E?GFGHH/<CCB?FGC0FCGHHGD1?GHHGGGGHFH.E..<00</0<C0/<<D0/;<=:;0:CG0C/;;GCG0.90;/;FGG-A@-@9BCBBFFFFF;9BBFFBB/B.EEB?BBAF=9.;9;-.;/B.9;@A.://;;FF/..9.;;9;.9..;/BDEFF.
@M03896:38:000000000-B4D98:1:1105:19469:3867 2:N:0:164
CCTGTTTGCTCCCCACGCTTTCGCACCTGAGCGTCAGTCTTCGTCCAGGGAGCCGCCTTCGCCACCGGTATTCCTCCAGATCTCTACGCATTTCACCGCTACACCTGGAATTCTACCCCCCTCTACGAGACTCAAGCTTGCCAGCATCAGATGCAGTTCCCACGTTGAGCCCGGGGATTTCACATCTGACTTAACAAACCGCCTGCGTGCGCCTTACTCCCAGCAATTCCGATTAACGCTCTCACCCTCC
+
AAAA>5DCFBDFFGBFAEA2FGEEGGECBGGB2BEE25D5BGAAAEEA311BBFAEEEDB1BEEFH1//>FHHHHHHB33BFHHG4F?EEE?GFFHH/EEEEFHHFBBCGDGGBGFBGGGG?C?DG<//<>FB1F1>>1<>CGC.<=<<0<D0<D=<DD=CH.-:.:./:CC-9---;/0;BFB09000;09CB;;9.;.;-;...B..;99.9;BFBB/E./.9.9BFB/...99;.9...99;;;.:.
@M03896:38:000000000-B4D98:1:1105:21164:3874 2:N:0:164
CCTGTTTGCTCCCCACGCTTTCGCACCTGAGCGTCAGTCTTCGTCCAGGGGGCCGCCTTCGCCACCGGTATTCCTCCAGATCTCTACGCATTTCACCGCTACACCTGGAATTCTACCCCCCTCTACGAGACTCAAGCTTGCCAGTATCAGATGCAGTTCCCAGGTTGAGCCCGGGGATTCCACATCTGACTTAACAAACCGCCTGCGTGCGCTTTACGCCCAGTAATTCCGATTAACACTTCACCCCTCCG
+
AAAAAFFFFFFFGGGGGGEFFFAEDGGHCBGHGGDEEDGBGHHHGGEFGG?FEFEFGEGHGGDEGHGEEGA4EGHFFFHFHHGFHGHGGEGGGGEHHGBC?@FFFCCC2FHHHHGGGFGCCCGFHHF<.CEGHBG<DG</<<D00;CC:B0C:GHFCCGFHEG.:9/BFFGGG--B?AF0;BF/BBF/BBBF//;BB9AEFFDB?A-ADD-@-9.9BA.BBD./9/;/BBB..9./;/9//9///;;AFF.
@M03896:38:000000000-B4D98:1:1105:21181:3885 2:N:0:164
CCTGTTTGCTCCCCACGCTTTCGCACCTGAGCGTCAGTCTTCGTCCAGGGGGCCGCCTTCGCCACCGGTATTCCTCCAGATCTCTACGCATTTCACCGCTACACCTGGAATTCTACCCCCCTCTACGAGACTCAAGCTTGCCAGCATCAGATGCAGTTCCCAGCTTGAGCCCGGGGATTCCACATCTGACTTAACCAACCGCCTTCGTGCGCCTTACTCCCCGTACTGCCGATTCACGCTTGCCGCCTCCG
+
>AAA>@D4FFFFGCGEEEE2FFAEBEGHHCBAEEA2EGHBFGEHE?1FF10AEE>EEEGHAE1EEHE/EEEFEGFFHBG?FGFFHHGGG?E?FFBFH/BD@CDGH0C?0FFGGDDGFF/AGGGHBGFA.<<D00<<DGD/C<D;./;::00<FBHHGGGHG00.:0;909C.-----;;9;BB/BFF::/BF:/;//.9.--@..9.;.9--..;/9/9;9.9.;AA/:9--;.;B;A...9;/---..;.
@M03896:38:000000000-B4D98:1:1105:21162:3893 2:N:0:164
CCTGTTTGCTCCCCACGCTTTCGCACCTGAGCGTCAGTCTTCGTCCAGGGGGCCGCCTTCGCCACCGGTATTCCTCCAGATCTCTACGCATTTCACCGCTACACCTGGAATTCTACCCCCCTCTACGAGACTCAAGCTTGCCAGTATCAGATGCAGTTCCCAGGTTGAGCCCGGGGATTCCACATCTGACTTAACAAACCGCCTGCGTGCGCTTTACGCCCAGTAATTCCGATTAACGCCTGCACCCTCC
+
ACCABFFFFFFFGGGGFFEFGGGGGGGHFHHGEEFGGHHHHHHHGGGHHFFGEEEEGGGG1EFEGHEEEGGHHHHHH?GGHGHHHHHGGEGGHHHHHGGGFCGHHHFGGGGGGFHGHHHGGGGHHGF?<EDHF<GGGGF/GHH::0<GCG0GFHGHHGGHHHB:;9/BCFGEBA?BDDGFFEFFFFF/BBF/BBFFFFFFFFFFEF-;AA@@:.EFFADCCFE/9B/9;FF.A:.FF9=-:A:/;BDEED
@M03896:38:000000000-B4D98:1:1105:13563:4007 2:N:0:164
CCTGTTTGCTCCCCACGCTTTCGCACCTGAGCGTCAGTCTTCGTCCAGGGGGCCGCCTTCGCCACCGGTATTCCTCCAGATCTCTACGCATTTCACCGCTACACCTGGAATTCTACCCCCCTCTACGAGACTCAAGCTTGCCAGTATCAGATGCAGTTCCCAGGTTGAGCCCGGGGATTTCACATCTGACTTAACAAACCGCCTGCGTGCGCTTTACGCCCAGTAATTCCGATTAACGCCTGCACCCTCC
+
ABBAAFFFFFFFGGGGCEEFGGEEGGGHFFHFEFGGEHGHFHHHGGCHHF?EEEEEGGGG1ED?EH>>>EFGFHHHGFCFHFGHHHHGGEEFHHHHHGGGCCFGHHFCBCGHHHHHHHHGGGGGFGGG.AEGF0/<DGGBGGFB0=GCC;0CGHHHHGHHHF0.:999BFCE?B9@ADFFFBFFFFF/BFBBF9BFFFFFBFFFEF-:ADDB9..9B;9:BD.9;9BBFFFA:D./;.;-9.9:9FF?AD
@M03896:38:000000000-B4D98:1:1105:16770:4380 2:N:0:164
CCTGTTTGCTCCCCACGCTTTCGCACCTGAGCGTCAGTCTTCGTCCAGGGGGCCGCCTTCGCCACCGGTATTCCTCCAGATCTCTACGCATTTCACCGCTACACCTGGAATTCTACCCCCCTCTACGAGACTCAAGCTTGCCAGTATCAGATGCAGTTCCCAGGTTGAGCCCGGGGATTTCACATCTGACTTAACAAACCGCCTGCGTGCGCTTTACGCCCAGTACTTCCGATTAACGCTCGCACCCTCCG
+
ABAABFFFFFFFGGFGEEEFFGEEDGGHHHHHGGGGGBHHFHHGFGDHHG?EEE>EFGGHEEEEGHGEEEFHHHHHGFHFHHHHGHHGGFGGHHGHHGFGCCFGHGC0GHHHGGFGGHHGGGGHEHGA.<EGC<C0D<0=<GHB:CHGF0:CHHHH<CGHHH0.;0;FBFGG?-9@-CFFFGGEFFF/FBF/9BFFFFFE;ABFFFF.DDAD;..BFFFAFDE9F/;9FFF?;ADFF.;..-99@BDFFD.
@M03896:38:000000000-B4D98:1:1105:16773:4398 2:N:0:164
CCTGTTTGCTCCCCACGCTTTCGCACCTGAGCGTCAGTCTTCGTCCAGGGGGCCGCCTTCGCCACCGGTATTCCTCCAGATCTCTACGCATTTCACCGCTACACCTGGAATTCTACCCCCCTCTACGAGACTCAAGCTTGCCAGTATCAGATGCAGTTCCCAGGTTGAGCCCGGGGATTTCACATCTGACTTAACAAACCGCCTGCGTGCGCTTTACGCCCAGTAATTCCGATTAACGCTTGCACCCTCC
+
BBBBBFFFFFFFGGFGEEEFFGEEGGGGFGHHGFEGEGGHHHGHGGGHHGFCEE>EFGGGAEFGGHFEEEGHHHFHHFGHHHHHGHHGGAFGHHHHHFGGGCBGHGCAGHHHHGHGHHHGGGGHGHG.<AEHGCG<DCD<CCH0:CCCG0CCGHFFCGGHHH0:/9:=CFFF?C:?DFGGGBFGFFFFBBFFFFBFFAFEBFFFFFD:9A-;-.:BFEDFFFF/;//9FFF?A.AFFDF?.9A;FFFFED
@M03896:38:000000000-B4D98:1:1105:20452:4731 2:N:0:164
CCTGTTTGCTCCCCACGCTTTCGCACCTGAGCGTCAGTCTTCGTCCAGGGGGCCGCCTTCGCCACCGGTATTCCTCCAGATCTCTACGCATTTCACCGCTACACCTGGAATTCTACCCCCCTCTACGAGACTCAAGCTTGCCGGTATCAGATGCAGTTCCCAGGTTGAGCCCGGGGATTTCACATCTCACTTAACAAACCGCCTGCGTGCGCTTTACGCCCAGTAATTCCGATTAACGCTTGCACCCTCC
+
ABAABFFFFFFFGGGGAEEAFGDEEGGHGHFFEEAEFHHHGHFHEEEHH?EFEE@EEFGG1EDEFHE/>EFGFGHHHBEGGGHHHHHGG?EGHGGHHFCFF@DGHFGCGGHHGGFFGHHGGGGHHHFE<DEGFCG0DC</CH--:;ECCC0GHHHG:GCFCC0999;//FFCA-:@-ABFFEFFFFF/9BFFFBBBBAFF9BFFFFBADF=D-:AFFADABD.;B//9BFE.;.9BBDB.AEA/B;A.ED
@M03896:38:000000000-B4D98:1:1105:20470:4732 2:N:0:164
CCTGTTTGCTCCCCACGCTTTCGCACCTGAGCGTCAGTCTTCGTCCAGGGGGCCGCCTTCGCCACCGGTATTCCTCCAGATCTCTACGCATTTCACCGCTACACCTGGAATTCTACCCCCCTCTACGAGACTCAAGCTTGCCAGCATCAGATGCAGTTCCCAGGTTGAGCCCGGGGATTTCACATCTGACTTAACAAACCGCCTGCGTGCGCTTTACGCCCAGTAATTCCGATTCACGCTTGCACCCTCC
+
ABBBAFFFFFFFFEGEEEAEFFEEEEGHHHHGFAEGGHCHHHGFD?1FFECGEE>EEEFHAE1EEH1>EFGFFGFHF?GFHGFHHHHGGA?EHFGHH/BF@<FGHCB0G?GGGHHFHHHGGGGHFHFD.CDGF</<DC0/<<D:./<<:00<0CG0;GGHG:0.;0/BBFGG??-?BDBFG0;FFFF/9FB999;B:AEA-99D.A@..A-B>../;.;@B?FF//9/BF/..9//;;A.;..9;BDE.;
@M03896:38:000000000-B4D98:1:1105:11277:4839 2:N:0:164
CCTGTTTGCTCCCCACGCTTTCGCACCTGAGCGTCAGTCTTCGTCCAGGGGGCCGCCTTCGCCACCGGTATTCCTCCAGATCTCTACGCATTTCACCGCTACACCTGGAATTCTACCCCCCTCTACGAGACTCAAGCTTGCCAGTATCAGATGCAGTTCCCAGGTTGAGCCCGGGGATTTCACATCTGACTTAACAAACCGCCTGCGTGCGCTTTACGCCCAGTAATTCCGATTAACGCTTGCACCCTCCG
+
BBBBBFFFFFFFGGGGEEEFFGEFGGGH3FGGFGGGGHHH5DFHGFEHH?AFEE>EGGGGAEEEFHE/EEGHHHHHH2FGHHHHHHGGGEGGHHHHHGFGGCFHHFF?2FHGGFHGHHHGGGGHHHEA.AEFF</<GG0<CGHC:0C;;<CGFHHHHHGHHHFA::;FFFGGADA??DGGFFGFFFF/BFFFF/9FFFFF=DFFFFF9ADFFBAAFFADBFFE/B/BFFFFD.:A/B?B.AEA9BFFFEA.
@M03896:38:000000000-B4D98:1:1105:11260:4845 2:N:0:164
CCTGTTTGCTCCCCACGCTTTCGCACCTGAGCGTCAGTCTTCGTCCAGGGGGCCGCCTTCGCCACCGGTATTCCTCCAGATCTCTACGCATTTCACCGCTACACCTGGAATTCTACCCCCCTCTACGAGACTCAAGCTTGCCAGTATCAGATGCAGTTCCCAGGTTGAGCCCGGGGATTTCACATCTGACTTAACAAACCGCCTGCGTGCGCTTTACGCCCAGTAATTCCGATTAACGCTTGCACCCTCCG
+
BBBBBFFFFFFFGGGGEEEFFGEFGGGHGHHGFEGGGHHHHHHHGGDHHGCGEEEFGGGHEGFGGHF>>EGHHHHHG?GFHHHHHGHFGEEGHGGHHGGF?@DHHHBG2FGHHHBFGHHGGGGH1GGC.CEHGCHDGGEFGHH0:CGCCCCGFHFHCGHHHHF.;:BFGGGCD:;??DBBFFGGFFFFFFFFF:BB;AEFCFFDEFDAFFCD;A.BF.ABDD?B/B/9;BFFD?DFFDDAAEEFF;D.:A.
@M03896:38:000000000-B4D98:1:1105:11270:4864 2:N:0:164
CCTGTTTGCTCCCCACGCTTTCGCACCTGAGCGTCAGTCTTCGTCCAGGGGGCCGCCTTCGCCACCTGTATTCCTCCAGATCTCTACGCATTTCACCGCTACACCTGGAATTCTACCCCCCTCTACGACACTCCAGCTTGCCCGTATCAGATGCAGTTCCCACTTCGAGCCCGGGGATTTCACATCTCACATAACAAACCGCCTGCGTGCTCTTTCCGCCCAGTACTTCCTATTAACGCTTGCCCCCTCC
+
>A111BD1B3BFFEBE1EA00B0B0EFBA0BBAAE//DDG2F/BBEF10///AE>EEEEF/B?/EG0>@BFHHHBGCFB1BF2GGHF>>?/<>GGHG/>BBBGHHGCAB1<FF@>GHGHGGCFGHH...ACHF/<<<<0/<<0<<:.CC0<C000;;0;CGG..00../C;:---;-;:/;9BF//:/;;/99/;9:9EF-@?FAF-B-9-;9://;;99@--/;BB/:B/////:B-;---;9/A@@FF
@M03896:38:000000000-B4D98:1:1105:11032:5530 2:N:0:164
CCCAGTTTGGGTCTTAGCTATTGTGTGTTCAGATATGTTAAAGCCACTTTCGTAGTCTATTTTGTGTCAACTGGAGTTTTTTACAACTCAGGTGAGTTTTAGCTTTATTGGGGAGGGGGTGATCTAAAACACTCTTTACGCCGGCTTCTATTGACTTGGGTTAATCGTGTGACCGCGGCTGCTGGCACACAATTACCATACTCGCTTAGTAGAGATCTCGGGGGTAGCCTAATAATATATACAAAAAATGA
+
AAAAACFDDAA1BBDGFGGGF31DAE0EGGFGHHHHFDGG2G1FGFHGFHFAFHFEGHHBGDHGHHHHEFHGHB0FFHDDFGGFEHHHHHHBDGFFG2F220EFGHHHHG1GGGGGCG?ECCFHHFDDFFEHEB<GHFFF/B//A@CFF1GEF1GFBD1FAFE0=D.<<.<0D0---;-;9ABFG?CF/AAA;90C09;9;90C---9//////9B///----99--/////;////////////----//
@M03896:38:000000000-B4D98:1:1105:14102:5555 2:N:0:164
CCTGTTTGCTCCCCACGCTTTCGCACCTGAGCGTCAGTCTTCGTCCAGGGGGCCGCCTTCGCCACCGGTATTCCTCCAGATCTCTACGCATTTCACCGCTACACCTGGAATTCTACCCCCCTCTACGAGACTCCAGCTTGCCAGTATCAGATGCAGTTCCCAGGTTGAGCCCGGGGATTTCACATCTGACTTAACAAACCGCCTGCGTGCGCTTTACGCCCAGTAATTCCGCTTAACGCTTGCACCCTCCG
+
AAAA11DCFFFFGGGG1EA0AF0E?EE0FFGHEEEEE21F22AFFEGHFC/AEEEGEGGGAE?EEHEE/EFBFGFHFGGFGFGHFHHGG?EEHHGHHGCBCCFGHHFFBGHFF@GHGHGGGGGFDGEC.<CGC//<C<0<CGFB0CGGC0:;CGB0;CG;GC0.;09CFFGG@?-?-;/CB0;0FFB/FB///99/B--E;??BF?@:AB?@---:BFF@@-A;;/9BFB/-:;-BBA@---ABBFF--B-
@M03896:38:000000000-B4D98:1:1105:22132:5632 2:N:0:164
CCTGTTTGCTCCCCACGCTTTCGCACCTGAGCGTCAGTCTTCGTCCAGGGGGCCGCCTTCGCCACCGGTATTCCTCCAGATTTCTACGCATTTCACCGCTACACCTGGAATTCTACCCCCCTCTACGAGACTCAAGCTTGCCAGTATCAGATGCAGTTCCCAGGTTGAGCCCGGGGATTTCACATCTGACTTAACAGACCGCCTGCGTGCGCTTTACGCCCAGTAATTCCGATTAACGCTTGCACCCTCCG
+
ACCBBFFFFFFFGGFFEEFFGGEFGGGHFHHHGGGGGHHHHHHHGGEHHG?EEEEFGGGHEEDEEHEEEFGHGHHHGFHHHHHHFHHGGFFGHHGHHDFGGCFHHHFFFGHHHHHFHHHGGGGGFHFDCAEDC0<<DGFCGHFCCCHG;CCGHGHC:CHHHH0.C:BFFGGFFD-@BFGGFEGGGFF/BFFFBB/F/9AABCFFFFFDDDFF;?EFF:DCFD./;/;BFFBDA?DBBAD.;.E/;FD;EF.
@M03896:38:000000000-B4D98:1:1105:25786:5731 2:N:0:164
CCTGTTTGCTCCCCACGCTTTCGCACCTGAGCGTCAGTCTTCGTCCAGGGTGCCGCCTTCGCCACCGGTATTCCTCCAGATCTCTACGCATTTCCCCGCTACACCTGGAATTCTACCCCCCTCTACGAGACTCCAGCTTGCCAGTATCAGATGCAGTTCCCAGGTTGAGCCCGGGGATTTTACATCTGACTTAACACACCGCCTGCGTGCGCTTTACGCCCAGTAATTCCGCTTCACGCTTGCACCCTCC
+
>AA3>DBCFFFFGGFGCAECFGEEECEFFCGFEAAA?FGHGHCCAEE3GGAAEFEEEGD3?1>??EA/>EG@BGFHHBF33BFGH4BF?>?EFH4BGEEE/<FCGHFFB1FFHGEGFF/>@CDG1FCCAD.F<11<>GF0<<<0<==<<<0=DD0G0DGFHFB.;0;/:;CCD-;-BDBB90B9BB0000;9;9C9/.9;-@@...9;.9-;-;.99.9-9999///;BB/..9.999ADA../9;9.:D
@M03896:38:000000000-B4D98:1:1105:25768:5734 2:N:0:164
CCTGTTTGCTCCCCACGCTTTCGCACCTGAGCGTCAGTCTTCGTCCAGGGGGCCGCCTTCGCCACCGGTATTCCTCCAGATCTCTACGCATTTCACCGCTACACCTGGAATTCTACCCCCCTCTACGAGACTCAAGCTTGCCAGTATCAGATGCAGTTCCCAGGTTGAGCCCGGGGATTTTACATCTGACTTAACAAACCGCCTGCGTGCGCTTTACGCCCAGTAATTCCGACTAACGCTTGCACCCTCC
+
BBAAAFFFFFFFGGGGAEEEFGBEDGGHCGHFEEEG2EGHGHBFEEFHHG00AE>EGGFH1EAEFHE/>EGGHHHHHGCGHHHHGFGGGFGGHHHHHG</<<DGHHE0?2?FGHHFGG/C?CCHGFFD..CGF</0<GD<<GF;0:;;<;0;0CCC;:CCGH0.:0//9:9AA--9-;9F0BFGFFF/9FF/:B;;FFEE@@FA99;.9A-@@A.9B99;9A.;//;BFF/;-;-;/.;..9.//;AEAD
@M03896:38:000000000-B4D98:1:1105:25773:5751 2:N:0:164
CCTGTTTGCTCCCCACGCTTTCGCACCTGAGCGTCAGTCTTCGTCCAGGGGGCCGCCTTCGCCACCGGTATTCCTCCAGATCTCTACGCATTTCACCGCTACACCTGGAATTCTACCCCCCTCTACGAGACTCAAGCTTGCCAGTATCAGATGCAGTTCCCAGGTTGAGCCCGGGGATTTTACATCTGACTTAACAAACCGCCTGCGTGCGCTTTACGCCCAGTACTTCCGATTAACGCTTGCACCCTCCG
+
BBBBBFFFFFFFGGCEAEEAFGAEEGGGFHHGEEFGGHHHDHGHGGDHFG0EEEEEGGGGAEAEEHE>EEGHHHHHGFGHHGHHHFGGGEEGHGGHHDGGGCDGHFFFBGFHHHGHHHEGGGGHDGF??EFHC<CDGHB<CHFF0<GC:C0CGFHGFGHGCG::/9;CBFGF-;?9?DFBFFFGFFFBBFF/B/;BB.EE;BBFEFB.:ABB-..BFAA=@DE/9/;/BF.A.A.9;DB.9A.9/FA.;;.
@M03896:38:000000000-B4D98:1:1105:11734:5797 2:N:0:164
CCTGTTTGCTCCCCACGCTTTCGCACCTGAGCGTCAGTCTTCGTCCAGGGGGCCGCCTTCGCCACCGGTATTCCTCCAGATCTCTACGCATTTCACCGCTACACCTGGAATTCTACCCCCCTCTACGAGACTCAAGCTTGCCAGTATCAGATGCAGTTCCCAGGTTGAGCCCGGGGATTTCACATCTGACTTAACAAACCGCCTGCGTGCGCTTTACGCCCAGTAATTCCGATTAACGCTTGCACCCTCC
+
ABBABFFFFFFFGGGGEFEFFGEEGGGGFFHFEEEGGHHGFHHHGGFHHG?EEEEFGGGGAECEFHE/EFFHGHHHGBGHHHHHHHHGGEFGHHHHHDCFFCDGHHBCBGHHHHHHGHHGGGGHHHG?CDGHC<<<DH<<EHHF0<CCCCFCGFHHHGHHHHF.CBBFGGGGGGB?-;;FGGGGFFFBBBFB;BFFF?EFFFFFFF@;DDCB@.AFFEDCFFF9B/;BFF/A9:.BB?C.;EA/BFF.ED
@M03896:38:000000000-B4D98:1:1105:11741:5814 2:N:0:164
CCTGTTTGCTCCCCACGCTTTCGCACCTGAGCGTCAGTCTTCGTCCAGGGGGCCGCCTTCGCCACCGGTATTCCTCCAGATCTCTACGCATTTCACCGCTACACCTGGAATTCTACCCCCCTCTACGAGACTCAAGCTTGCCAGTATCAGATGCAGTTCCCAGGTTGAGCCCGGGGATTTCACATCTGACTTAACAAACCGCCTGCGTGCGCTTTACGCCCAGTAATTCCGATTAACGCTTGCACCCTCC
+
BBBABFFFFFFFGGGG2EEAFGEEGGGAAGFGEEFGGHGFFHGHGG?GFE?AAE0EEGGGAEDEEH?/>EFHGHHHGBFFGGGHFFGFGEEGHFFGHADGGCFHHGFFBGGHHFHFFGHGGDGHHHA...=GF0C0DC0<<GD00=CC00;;BCFCC:CGHH:./0/;;CFG-A---;B0;9FGFFF9/BFFFB;B;.EF?BBFEFB;AA=B9A9/FA:-@..;;///:9BA;.;//.@.9E9/9FDAED
@M03896:38:000000000-B4D98:1:1105:12844:5991 2:N:0:164
CCTGTTTGCTACCCACACTTTCGAGCCTCAGCGTCAGTTGGTGCCCAGTAGGCCGCCTTCGCCACTGGTGTTCCTCCCGATATCTACGCATTCCACCGCTACACCGGGAATTCCGCCTACCTCTGCACTACTCAAGAACAACAGCTTTGAAAGCAGTTCATGGGTTGAGCCCATGGATTTCACTTCCAACTTGTTCTCCCGCCTGCGCTCCCTTTACACCCAGTAATTCCGTACAACGCTTGTGTCCTAC
+
ABBABFFFFFFFGGGGGEFFFGFGFFGFHGGGEEEEGHHGFEDGHHHHGGHHGGAEGGGHEFFFGGFE@BGEGHHHHGGGGGGHHHHFFFFGHHGHHEFGGEFHHECBC/GHHHCEGGFHHHHHGHHGFFHHF?1<1G0FGHHE0>GGDBGBGHHHHHHE0HCC<<:C/GGFCHFEHFFFGHHFHGFBFF/B;CBFFBFF?CGGGFDGGDFEB/:BFFFFDAA/://;BFF/.:.;B-;.;..:.9;FB9
@M03896:38:000000000-B4D98:1:1105:11653:7118 2:N:0:164
CCTGTTTGCTCCCCACGCTTTCGCACCTGAGCGTCAGTCTTCGTCCAGGGGGCCGCCTTCGCCACCGGTATTCCTCCAGATCTCTACGCATTTCACCGCTACACCTGGAATTCTACCCCCCTCTACGAGACTCAAGCTTGCCAGTATCAGATGCAGTTCCCAGGTTGAGCCCGGGGATTTCACATCTGACTTAACAAACCGCCTGCGTGCGCTTTACGCCCAGTAATTCCGATTAACGCTTGCACCCTCC
+
AAAAAFFFFFFFGGGGEEEEFGEEEGGHFGHFEFFGEHHHHHHHGFDFHC0EEE>EGGGGAECEEG?/>EFGGHHHGFGFHGHHHHHGGEFGHHHHH?DGG@DGHHCFB2FGGHHFHHHGGGGHFHF..<CGC0/<DGB<CGD0:0CC;C0CFFH0CGHFCH0::0:/BFGE?@?-@CFFGFFGFFF/9BFFB/BFBFEFDAFFAFBDDDAB-DEFF99>DA?FFFFBFFFA..DBB?D.A9.9;FD.AA
@M03896:38:000000000-B4D98:1:1105:11644:7136 2:N:0:164
CCTGTTTGCTCCCCACGCTTTCGCACCTGAGCGTCAGTCTTCGTCCAGGGGGCCGCCTTCGCCACCGGTATTCCTCCAGATCTCTACGCATTTCACCGCTACACCTGGAATTCTACCCCCCTCTACGAGACTCAAGCTTGCCAGTATCAGATGCAGTTCCCAGGTTGAGCCCGGGGATTTCACATCTGACTTAACAAACCGCCTGCGTGCGCTTTACGCCCACTAATTCCGATTAACGCTTGCACCCTCC
+
AAAAABFCFFFFGGFEEEAAFGEFCGGGFGFGFFEDGFGHFGGHGE1CG1A0EE0EEEGG1EAEEH?>>>FFGGHHF?CBGFGGHFEFCEFGFGEHH<BCD@FGHHBABGFGHFEFHGHGGGGFGF<.>.EH00<0<C</<GD0:<CGCC0GGBG0;;CFGG0.:0//CBBA9A?-;.:FB0CFFFF9/BFB/9:B/.9A-==D..-:..;B-D./B9.;-..9//;BBBB?A..//.;.9..99/.99.
@M03896:38:000000000-B4D98:1:1105:23738:7206 2:N:0:164
CCTGTTTGCTCCCCACGCTTTCGCACCTGAGCGTCAGTCTTCGTCCAGGGGGCCGCCTTCGCCACCGGTATTCCTCCAGATCTCTACGCATTTCACCGCTACACCTGGAATTCTACCCCCCTCTACGAGACTCAAGCTTGCCAGTATCAGATGCAGTTCCCAGGTTGAGCCCGGGGATTTCACATCTGACTTAACAAACCGCCTGCGTGCGCTTTACGCCCAGTAATTCCGATTAACGCTTGCACCCTCC
+
ABABAFFFFFFFGGGFEFEFFGEEGGGHGGHGEEEGEGFHFHHHGGEHHGCGEEEFGGGGEEDEGHEEEEGHGHHHGFGHHHHHHHHGGFGGHHGHHGGGGCGHHGCFHHHFGHHGHHHGGGGFFHGG.?DHFGH<GCFCGGHC0;;;C;0C:CHGFHGHHH0.:BFFBFFFB;?AG?FGGFGGFFFFFFFFFFFFFAEFFDFDFF-;9;;;9..:B;A>DDE//:;9FF/A;.AF/AA.9E./BBDAFF
@M03896:38:000000000-B4D98:1:1105:23752:7218 2:N:0:164
CCTGTTTGCTCCCCACGCTTTCGCACCTGAGCGTCAGTCTTCGTCCAGGGGGCCGCCTTCGCCACCGGTATTCCTCCAGATCTCTACGCATTTCACCGCTACACCTGGAATTCTACCCCCCTCTACGCGACTCAAGCTTGCCAGTATCAGATGCAGTTCCCACGTTGAGCCCGGCGATTTCACATCTGACTTAACAAACCGCCTGCGTTCGCTTTACGCCCAGTAATTCCGCTTCACCCTTGCACCCTCC
+
ABAAAFFFFFFFGGGGEAAAFGBEEGGGFFGFEEEEEHGHFH2GEE1BG10AA>>EEGGG1BAEFH>/>>FGHHHHGBF3FGHHHGHFGEEEGGDGH<BDC@FGHFC02<FCGGGFHHHGGGGFHFF--<ADD0C<CC0;CGB:00<;;00CGBF0;CFGGG.99..9/;:A-;--;-;ABFFBBFF//;9:9/;//.;E9;B..:-;.9;9.;.9;..9B::/;/;/;B/....9;/;././9;BA.AA
@M03896:38:000000000-B4D98:1:1105:23201:7689 2:N:0:164
CCTGTTTGCTCCCCACGCTTTCGCACCTCAGTGTCAGTATCAGTCCAGGTGGTCGCCTTCGCCACTGGTGTTCCTTCCTATATCTACGCATTTCACCGCTACACAGGAAATTCCACCACCCTCTACCGTCCTCTAGCTTGCCAGTTTTGGATGCAGTTCCCAGGTTGAGCCCGCGGCTTTCCCATCCAACTTAACAAACCACCTACGCGCGCTTTACGCCCAGTAATTCCGCTTCACCCCTGCACCCTCT
+
AAA>AFFFFFFFFEGGAAA0AFEAAAEGHFCF2AFFGHGHHHBGGF1BCF1/BBAAEECG/EE/FF101>?EFHBHHFGFEGHG2GF/EEEEGHGGHGEGEEBGGH/0GGHHHHHEGHEFFFHHEHEBF/?CG11@@>2<?GF11??10/1FFG1F1=FGHH<.1<001<0F<-<-C??CH0CGGFF0CC9B009;0;A99EEEFG.;-;-@9--/;:--9AA//;;/;B9--;-///----:-/9:9;-
@M03896:38:000000000-B4D98:1:1105:23193:7706 2:N:0:164
CCTGTTTGCTCCCCACGCTTTCGCACCTCAGTGTCAGTATCAGTCCAGGTGGTCGCCTTCGCCACTGGTGTTCCTTCCTATATCTACGCATTTCACCGCTACACAGGAAATTCCACCACCCTCTACCGTACTCTAGCTTGCCAGTTTTGGATGCAGTTCCCAGGTTGAGCCCGGGGCTTTCACATCCAACTTAACAAACCACCTACGCGCGCTTTACGCCCACTAATTCCGATTCACGCTTGCACCCTCT
+
ABBAAFFFFFFFGGGGEEEFFGEEEGGHHHHHHHFFHHHFHFFHHF5GCA3AEBAEEFGH1EEEEE32@2BBGHHHHGBGFGHHHFHFFFFGHGGHHEEGGEGHHCEAHGHHHHFFHEHGGFHHGHHDCCEHHDFFFGF<FGF2<<?D?/<GHHHF<FGGHH1.<<00<<>F<--<CDHF;0GCFGF00GF0;0;B99CEGGGEFFCB@?@@;.AB/.9BAF..//;BFFF...999AA.9.9/BFF.A.
@M03896:38:000000000-B4D98:1:1105:23185:7722 2:N:0:164
CCTGTTTGCTCCCCACGCTTTCGCACCTCAGTGTCAGTATCACTCCAGGTCGTCGCCTTCGCCACTGGTCTTCCTTCCAATATCTCCGCATTTCACCGCTACACACTAAATTCCACCACCCTCTACCGCACTCTAGCTCGCCAGCTTATGATGCCTTTCCCAGGTTTACCCCGTAGCTTTCACATCCAACCTAACAAACCACCTACGCCCGCCTTCCGCCCATCAATTCCGTTTATCCACTACAACACCT
+
>A>>>DF1D3BCFECF1EAAEF0AAEE0AGFGFFF21DA2FG21AA1B0A1/AB/AAAEG/AA/?@101121B@12@B1211@E22B>BE?/G@2BF/>>>E>FG/001BBGFGDG<FHFGHH0FGH//<<<GBF1@@1</>///>11111>1D1111>FG10./00/0<<C-.-.;00CGHE0CGG;0;.://;/:.=99EG./;9?-9---.-/:-;9@F/9////;9//9/-/////9/9//:--9/
@M03896:38:000000000-B4D98:1:1105:6949:7885 2:N:0:164
CCTGTTCGCTCCCCACGCTTTCGCTCCTCCGCGTCAGTGACGGCCCAGATACCTGCCTTCGCCCTTGTTGTTCTTCCCGATATCTCCACATTCCACCGTTACACCGGGAATTCCATTCTCCCTTACCACACTCAACCCCCCCCCTCCCCGGCCCGGATCCCCCGCTCAGCGCCGCCCTCTCACTCCGCCCTCCACTACCCGCCCACTAGCCCTCTACCCCCACTAATTCCGCATCCCTCCTCCCCCCTCC
+
AAA1>DD1AAAAGGFE0AA0FF0EEHEHF00AEEGC?G21BA/AA/A//1BFFFBGF@FG/EE/>00110B/BGHHGCEA@/>FD2B1F>EGFG2FG/B/?F>F<</<@<?GFD22222F1F01?1F1F/AFF0<0<C<-<<@--.;:9-9--:-9-.;9-AB----:9;--9---;@-;B/B//;;-9@-;-;;//9BF-9>--9::/;:B--9/9/;-9---////9;/----/;/;---;--;;@-A
@M03896:38:000000000-B4D98:1:1105:6939:7903 2:N:0:164
CCTGTTCGCTCCCCACGCTTTCGCTCCTCAGCGTCAGTGACGGCCCAGAGACCTGCCTTCGCCATTGGTGTTCTTCCCGATATCTACACATTCCACCGTTACACCGGGAATTCCAGTCTCCCCTACCGCACTCCAGCCCGCCCGTACCCGGCGCGGATCCACCGTTAAGCGATGGACTTTCACACCGCACGCGCCGAACCGCCTACGAGCCCTTTACGCCCAATAATTCCGCCTCACGCCTTCACCCTAC
+
AAAAAFFBDBBBGGGG2AAAFGEEFHGHHHHHFFGGGGGCEE0AAE1FFGBFFHAGGHHG1EEBFE4B@?FEFHHHGHGGEEEGHHGHHGHFGFGHHEHE?CFHH/</B@HGHH2>>@FGFHDH/GG@@@DFF0F1<FG>CFG-<-<EH.-::?-:-9AC0;C99...9B-..:9/B/9;B;F/9A9--;-;--;--;;@-@@.AF...9@E.//;B..;@...////;BB?.../;.;...///;9..;
@M03896:38:000000000-B4D98:1:1105:5908:8102 2:N:0:164
CCTGTTTGCTCCCCACGCTTTCGCACCTGAGCGTCAGTCTTCGTCCAGGGGGCCGCCTTCGCCACCGGTATTCCTCCAGATCTCTACGCATTTCACCGCTACACCTGGAATTCTACCCCCCTCTACGAGACTCCAGCTTGCCAGTATCAGATGCAGTTCCCAGGTTGAGCCCGGGGATTTCCCATCTCACTTACCAAACCGCCTGCGTGCGCTTTACGCCCAGTAATTCCGATTACCGCTTGCACCCTCC
+
AAAAAFFFFFFFFGGGEEECFGEFEGGGCGGFEFDG?HHHHF2GF?EHHGAEEEEEE?EGEF?EGH?/EEFFFGHHFBG3GHHHHHGGGEG/FFFFHBCGGB2FGHE02?GHGGDDFGHGGGGFFH.C>DEHF/<<C00<.CH000CC0::CC0GFHFGGG0:./0//;FFF?-9;-C;FF0;BFFF/9BFB;/BF/.A9@FAD.A99ADAC-9ABBEA=DF.:B/F/BFF...9/;.9;99./9FF.EA
@M03896:38:000000000-B4D98:1:1105:5892:8117 2:N:0:164
CCTGTTTGCTCCCCACGCTTTCGCACCTGAGCGTCAGTCTTCGTCCAGGGGGCCGCCTTCGCCACCGGTATTCCTCCAGATCTCTACGCATTTCACCGCTACACCTGGAATTCTACCCCCCTCTACGAGACTCCAGCTTGCCAGTATCAGATGCAGTTCCCAGGTTGAGCCCGGGGATTTCACATCTGACTTAACAAACCGCCTGCGTGCGCTTTACGCCCAGTACTTCCGATTAACGCTTGCACCCTCC
+
AAAABFFFFFFFGGGGCFEFFGEEDGGHFGHGEGGGGHHHHHHHGGDHH?EEEEEGGGGGAEAEEHDEEEGHGHHHGBFGHGHHHHHGGEEGGHGHHGCFC@DGHHECFGHHHHHFFHHGGGGHHGGDC<EGB/<<CGFCGHHB:;CCCGCGGFHHGGHHGHFC:09CBFFGCA99ADGGGGGGFFF/BBFFB:BFBAFEBFFFFFBAFFFC-9AFFFFBFFFFF/:FFFD9A.DFF.@.A.9;BFFFEF
@M03896:38:000000000-B4D98:1:1105:22183:8228 2:N:0:164
CCTGTTTGCTCCCCACGCTTTCGCACCTGAGCGTCAGTCTTCGTCCAGGGGGCCGCCTTCGCCACCGGTATTCCTCCAGATCTCTACGCATTTCACCGCTACACCTGGAATTCTACCCCCCTCTACGAGACTCAAGCTTGCCAGTATCAGATGCAGTTCCCAGGTTGAGCCCGGGGATTTCACATCTGACTTAACAAACCGCCTGCGTGCGCTTTACGCCCAGTAATTCCGATTAACGCTTGCACCCTCC
+
ABBBBFFFFFFFGGGGEFFFFGEEGGGHFHHFEFFFGHHHHHHHGGEFHGCGEEEFGGGGAEEEGHE/EEGHHHHHHFGGHGHHHHHGGFGGHHHHHDDGFCFHHHBFBFGGHHGGHHHGGGGHHHFD.<CGFCCDDGF<GGH0C0C;C0;CGFHHGGHHHHB.:::BBGGE@BA-BAFGGEFGFFF:BFFFFFBFFFFFFFFFFF=ADFC@9A.BFEDDFF?BBFFFFFF.AAFFFFF.9A.;BFFFFF
@M03896:38:000000000-B4D98:1:1105:10699:8266 2:N:0:164
CCTGTTTGCTACCCACGCTTTCGAATCTCAGTGTCAATATTATGCCAGGAAGCTGCCTTCGCCATCGGTATTCCTCCAGATCTCTACGCATTTCACCGCTACACCTGGAATTCTACTTCCCTCTCACATATTCTAGCACCACCAGTATCACATGCAGTTCCCAGGTTAAGCCCGGGGATTTCACATGTGACTTAATGAGCCACCTACACTCGCTTTACGCCCAGTAATTCCGATTAACGCTCGCACCCT
+
ABAABFFFFFFFGGFGEFEFGGGFHHGFHHHHHHHHHHFHHBGHHHBHHHGFGHAGHHHGAEEEFGEE1GFHHHHHHFEGHHHHHFHGGGGGHHHHHEGGGFGHHHHHHBGGHHHGHHHHHHHHHHHHHFHHHFHFFBGHGHGH0BBFHHHH>@<2@GFGHHBFC1111??FF@@C-<D/DGDGFG<=0DD<DGBFGF0;GGCCAC:GG0C;A;9AFBEA?DDAFFB09FGEE?9.F0.:;.-@;:CA:
@M03896:38:000000000-B4D98:1:1105:13318:8470 2:N:0:164
CCTGTTTGCTCCCCACGCTTTCGCACCTCAGTGTCAGTATCAGTCCAGGTGGTCGCCTTCGCCACTGGTGTTCCTTCCTATATCTACGCATTTCACCGCTACACAGGAAATTCCACCACCCTCTACCGTACTCTAGCTTGCCAGTTTTGGATGCAGTTCCCAGGTTGAGCCCGGGGCTTTCACATCCAACTTAACAAACCACCTACGCGCGCTTTACGCCCAGTAATTCCGATAAACGCTTGCCCCCT
+
ABBABFFFFFFFGGGGEEFEFGGGEFGHHHHHHHGHHHHHHHGHHHGHHHEEGFEEGGGG1EEEEHBF5??EGHHHHHFHHHHHHHHFGEFFHHGHHGGGGFGHGFGGHHHHHHFGHHHGGEHHBGGDFHGHHFFDGGBCFHFF2FGEGCFF?GHHGHHHHHCF<<FHHGGGDF?C?@GGCCGHBGG0CGG;C9F0CAEGGGEFBF;;?DCD@AEFF?D;DBE9F/:BFFFA.-::B.;?..9/9A@-
@M03896:38:000000000-B4D98:1:1105:13320:8488 2:N:0:164
CCTGTTTGCTCCCCACGCTTTCGCACCTCAGTGTCAGTATCAGTCCAGGTGGTCGCCTTCGCCACTGGTGTTCCTTCCTATATCTACGCATTTCACCGCTACACAGGAAATTCCACCACCCTCTACCGTACTCTAGCTTGCCAGTTTTGGATGCAGTTCCCAGGTTGAGCCCGGGGCTTTCACATCCAACTTAACAAACCACCTACGCGCGCTTTACGCCCAGTACTTCCGATTAACGCTTGCACCCTCT
+
ABBABFFFFFFFGGGGEEFFFGGFEGGHHHHHHHHHHHHHHHHHHFFHHHHGGFEEGGGH1EEEGHFF5EGEHHGHHHHHGHHHHHHFEEFGHHHHHEFGGCGHGAFHHHHHHHHGHHHGGHHHGHHGFFGHHFGGGGFFGHHG2FGGFFHGHHHFGGGHHHHAF<0<CHHFA@CGGGHHHFHGHHHFHHHFG9;B0AEGGGGGGG.?;?BD-.:FF.:@CF.;B/9BFFF?A9.BBDC.:A.:BFF9EB
@M03896:38:000000000-B4D98:1:1105:13306:8499 2:N:0:164
CCTGTTTGCTCCCCACGCTTTCGCACCTCAGTGTCAGTATCAGTCCAGGTGGTCGCCTTCGCCACTGGTGTTCCTTCCTATATCTACGCATTTCACCGCTACACAGGAAATTCCACCACCCTCTACCGTACTCTAGCTTGCCAGTTTTGGATGCAGTTCCCAGGTTGAGCCCGGGGCTTTCACATCCAACTTACCAAACCACCTACGCGCGCTTTACTCCCAGTAACTCCGCTTCACGCTTCCACCCTCTT
+
>AAA>FFBDFFFGGGFEEEAFFEEBEFGHBGFGHF55GHHHFDGFF5BGGC1EBAEEEEG1BE1EB3B52BBFG5DGGHGGBGFG4F?E>?EHHHHG1EEECFGGE/0F3BGFGGHHGGFGAGGFHHCFCCEG2@@FD20?GF11?FD?@GGBGF1?DFGGG1<F10>>GHF<<@CGGAFCCH<CCH0GGGH;0CB0.;EGG../9A--?-@-.9;9/9/;./;////;9..;../9.A?..:/;FD.;./
@M03896:38:000000000-B4D98:1:1105:25645:8527 2:N:0:164
CCTGTTTGCTCCCCACGCTTTCGAGCCTCAGCGTCATTGTCAGTCCAGTAAGCCGCCTTCGCCACTGGTGTTCCTCCTAATATCTACGCATTTCACCGCTACACTAGGAATTCCGCTTACCTCTCCTGAAATCAAGCAGGGCAGTTTCAAAAGCCGTCCCGGGGTTGAGCCCCGGGCTTTCACTTCTGACTTGCTCCGCCGCCTACGCTCCCTTTACACCCAGTAAATCCGGATAACGCTTGCCCCCTAC
+
BBBBBFFFFFFFGGFG2EEAAGAFCFGFGHFGFAEGHGGGHHHHHHGHFDGFGGAEGGGH1EDEGHEB5?BEGHBGHHHHHHGHHHHGGGGGHGGHHFGGGEHHHH3GFFHHHHFEEDGHHBGGGHHFHHHHG2FGGC2?/?F/<?GFGFGFHHHGG-EDCA--@--;/;C:EC@ACF.;BFGGGGGBFFBB9FBFF?DDGFF?FFFFFFFFF/;BFBFFFFE/B/9:FB.-;.;BFAB.9AEFFFFFFA
@M03896:38:000000000-B4D98:1:1105:22017:8594 2:N:0:164
CCTGTTCGATACCCGCGCTTTCGAGCTTCAGCGTCAGTTACGCTCCCGCCAGCTGCCTTCGCAATCGGGGTTCTTCGTCATATCTAAGCATTTCACCGCTACACGACGAGTTCCGCCGGCGTTGCGCGCACTCAAGTGGGGCAGTTCGCGCTGCAGTGCAGACGTTGGGCGCCTACATTTCACAACACGCTTACCTCACGGCCTACGCTCCCTTTAAACCCAATAAATCCGGATAACGCCCGGACCTTCC
+
BBBBBFFBBFBDGGEEAEEEFGEDGEFHHHHHGGGGGHHHGFGGGGGEGFEAFHFHHHHHAE?BBGFA>EEEGHHHHGGHHHHHFFGHHGFHHHHHHGGGGFFHFGCCGBEFGFACE>AAC<A-C<DCGGGGG/C00B09AEG.FBFGGGGFFFFF9FFFBFF=;AAA;FF@BFFFFFFFFFFFFF.A?BDAAFFFFBEEDFBFFFDFEDFF./:///BBDE.9BBBFFFF-;99BFFFFF---9@.;FF
@M03896:38:000000000-B4D98:1:1105:23042:8742 2:N:0:164
CCTGTTTGCTCCCCACGCTTTCGCACCTGAGCGTCAGTCTTCGTCCAGGGGGCCGCCTTCGCCACCGGTATTCCTCCAGATCTCTACGCATTTCACCGCTACACCTGGAATTCTACCCCCCTCTACGAGACTCAAGCTTGCCAGTATCAGATGCAGTTCCCAGGTTGAGCCCGGGGATTTCACATCTGACTTAACAAACCGCCTGCGTTCGCTTTACGCCCAGTACTTCCGATCAACGCTTGCACCCTCC
+
ABAAAFFFFFFFGGBEEEAAFGEEEGGHFGHFEGEGEHHF5GGHED?GG100AE>EEEEG1EE>EG?/>EFHHHHHF2F3FFHHHGHGGEFGHHFHHDDGGCFHH22?22FGGGHHFFGGGGGHFHEDDGFHFC/0DC0<<CG0;CCCC00;CCGFCGGGHFF.:99;FFFEC-:99;FFG0CBFFF//BFFF/;//;AE;@FFFF>..;.;.;A/;.99;D.;BB//BF.9.-99;.@.A../;9DFFD
@M03896:38:000000000-B4D98:1:1105:23058:8759 2:N:0:164
CCTGTTTGCTCCCCACGCTTTCGCACCTGAGCGTCAGTCTTCGTCCAGGGGGCCGCCTTCGCCACCGGTATTCCTCCAGATCTCTACGCATTTCACCGCTACACCTGGAATTCTACCCCCCTCTACGAGACTCAAGCTTGCCAGTATCAGATGCAGTTCCCAGGTTGAGCCCGGGGATTTCACATCTGACTTAACAAACCGCCTGCGTGCGCTTTACGCCCAGTAATTCCGATTAACGCTTGCACCCTCC
+
ABBACFFFFFFFGGGGEEEFGGEEGGGHFGGFEEGGFHHHFHGHGGEHHFGGEEEEGGGFCEDEGHE/>EFHHHHHGFFGHGHHHHHGGEFGHHHHHFFGCCGHHHFF2FDGGHHFHHHGGGGHHHG..<CHF<CDDGB<GGG:::CGG0<CGHFHCGHHHG0./0/9CFGEB99:?EFGFFGGFFF/BFFF9F9:::AFFFFFFFCA.DC@=;;FF:DCFD.:;9FFFFFDA9ABFDFAAEABFFFEFF
@M03896:38:000000000-B4D98:1:1105:15289:8893 2:N:0:164
CCTGTTTGCTCCCCACGCTTTCGCACCTGAGCGTCAGTCTTCGTCCAGGGGGCCGCCTTCGCCACCGGTATTCCTCCAGATCTCTACGCATTTCACCGCTACACCTGGAATTCTACCCCCCTCTACGAGACTCAAGCTTGCCAGTATCAGATGCAGTTCCCAGGTTGAGCCCGGGGATTTCACATCTGACTTAACAAACCGCCTGCGTGCGCTTTACGCCCAGTAATTCCGATTAACGCTTGCACCCTCC
+
ACCBBFFFFFFFGGGGEEEFFGEFGGGHFEHFEGGGGHHHFHHHGGGHHG0FEEEGGGGG1ECEFHE?@EGHHHHHGBGHHHHHHHHGGEFGHHHHHFGGGCFHHHFFFFGHHHHGHHHGGGGHGGG.ACEHH0<0GHG<GGH0GHHG;;::GGFH:CGHGG0:;;;CFGGEGCB9;9FFFFFGFFF/BBFFFFBF/9EFFFFFEFCADFB@@.EFF?DAFFF/BFFFFFFF.A.:BDF.AA?/BBDEFF
@M03896:38:000000000-B4D98:1:1105:14136:10106 2:N:0:164
CCTGTTTGCTCCCCACGCTTTCGCACCTGAGCGTCAGTCTTCGTCCAGGGGGCCGCCTTCGCCACCGGTATTCCTCCAGATCTCTACGCATTTCACCGCTACACCTGGAATTCTACCCCCCTCTACGAGACTCAAGCTTGCCAGTATCAGATGCAGTTCCCAGGTTGAGCCCGGGGATTTCACATCTGACTTAACAAACCGCCTGCGTGCGCTTTACGCCCAGTAATTCCGATTAACGCTTGCACCCTCC
+
BBBABFFFFFFFGGCEEFFFFGFEDFGHGHHGEGGGGHHHGHHHGGFHHGEGEEEEGGGHEFFEGHE?>EFHHHHHHFGGHHHHHHHGGFGGHHHHHFFGGCFHHHCCCFFHHHHHHHHGGGGHHHG?A.EGH0C<GH0/<GGC0=CCCC0CCFFGCGHFGHBC:9/;CFGEFAAB@D/FGFGGFFF//FF9B/BFFFFFFFFFFFF:ADCFD.AFFFFFF?.:;:BBFFFDAADFFFF.:AABFFFFFF
@M03896:38:000000000-B4D98:1:1105:22019:10435 2:N:0:164
CCTGTTCGCTCCCCACGCTTTCGCTCCTCAGCGTCAGTGACGGCCCAGAGACCTGCCTTCGCCATTGGTGTTCTTCCCGATATCTACACATTCCACCGTTACACCGGGAATTCCAGTCTCCCCTACCGCACTCAAGCCCGCCCGTACCCGGCGCGGATCCACCGTTAAGCGCTGGACTTTCACACCAGACGCGACGAACCGCCTACGAGCCCTTTACGCCCAATAATTCCGGACAACGCCTGCACCCTCC
+
ABAAAFFABBBBGGGFAEEFFGEFGHGHHHHHGGGGGGHHDEEEEEDHHHGGGHBGHHHG1EEEFB43@FFEHHHHGHGGGEEHFFGHHFFFHHHHHEHEEEGHHE/@CCHHGFF2@FGHFHGGEHH/CDGGFBG1FFH->CD--<CEGAA;-;-A9@DG09C.9..::F@-.9;;FB9BFFFFFFF..99@-9;---;;9@DF?FA.;@=E.9/99.9BFF.9//9/;BB-.--9;-9-9.9.;9DE.9
@M03896:38:000000000-B4D98:1:1105:22009:10451 2:N:0:164
CCTGTTCGCTCCCCACGCTTTCGCTCCTCAGCGTCAGTGACGGCCCAGAGACCTGCCTTCGCCATTGGTGTTCTTCCCGATATCTACACATTCCACCGTTACACCGGGAATTCCAGTCTCCCCTACCGCACTCAAGCCCGCCCGTACCCGGCGCCGATCCCCCGTTAAGCGATGGACTTTCACACCAGACGCCACGAACCGCCTACGAGCCCTTTACGCCCACTAATTCCGGATAACGCCTGCACCCTAC
+
ABBABFFABBBBGGCECEAFFGEEEHGHHGHGEEFEEHBGEAAEEEFHA1FFFHBGHGHGFFFFGB43@??BEHHHHGGGGCGHFGFHHDHFGHFHHFH/EEFGHE/CCCHHH2@2@@FGHHDHFHHCCCGGFFF1FFH-@CD-<-<EHD-@CA-A--AF/AA-99.AFFADADAFFF/B;9F/BDE..A@;-99--.;DFFFF?FD99@FA.9/F/.A;;9../;BBFF/-..:B;.9-;..9B/;..:
@M03896:38:000000000-B4D98:1:1105:8238:10586 2:N:0:164
CCTGTTTGCTCCCCACGCTTTCGCACCTGAGCGTCAGTCTTCGTCCAGGGGGCCGCCTTCGCCACCGGTATTCCTCCAGATCTCTACGCATTTCACCGCTACACCTGGAATTCTACCCCCCTCTACGAGACTCAAGCTTGCCAGTATCAGCTGCAGTTCCCAGGTTGAGCCCGGGGATTTCACATCTTACTTAACAAACCGCCTGCGTGCGCTTTACGCCCACTACTTCCGATTAACACTTGCACCCTCC
+
ABBABFFFFFFFGGGEEEFFGGGGGGGH3BGGEGEEGHHHFHHHEGGHHG?EEEEFGGGH1E?EEHEEEEGGHHHHG2FGHHHHHHHGGEEGHHDHHFDGGCGHHGGFFHHHHHHFHHHGGGGHHG>.<.<GF0/<G/<<CG=0;0:CC;0;CF/GCGGGHHFEB0///;FA9---9;9CF0BBFFB//;FB;/;/;9EEBFFFEFDAFF-9-.;/BE9=@..;////BF..9../9/;/;/99BFD.AD
@M03896:38:000000000-B4D98:1:1105:8233:10610 2:N:0:164
CCTGTTTGCTCCCCACGCTTTCGCACCTGAGCGTCAGTCTTCGTCCAGGGGGCCGCCTTCGCCACCGGTATTCCTCCAGATCTCTACGCATTTCACCGCTACACCTGGAATTCTACCCCCCTCTACGAGACTCAAGCTTGCCAGTATCAGATGCAGTTCCCAGGTTGAGCCCGGGGATTTCACATCTGACTTAACAAACCGCCTGCGTGCGCCTTACGCCCAGTAATTCCGATTAACGCTTGCACCCTCCG
+
ABBBBFFFFFFFGGGGCEECFGGGFGGHCFHGEFE2EGGHGHFGEEEHGG0EEEEEEGGHAE1EEHE/>EFGFHHHGB?DGHHFHFHGGEEFHHHHHDDGCC2FGGGFFGGHHHGGHHHGGGGHGHFC.AEGC0<<<G0CGGF0:<<CC:CGFFFHGHHFHH0ECBBBFGFEAB-?A./;FBF0FFF//BFF;/;FF.EEFFFF.AD.FD=D..;/B.99BAE/99/;BFB.;9.;9AD...A//9DAFF.
@M03896:38:000000000-B4D98:1:1105:13764:11469 2:N:0:164
CCTGTTTGCTCCCCACGCTTTCGCACCTGAGCGTCAGTCTTCGTCCAGGGGGCCGCCTTCGCCACCGGTATTCCTCCAGATCTCTACGCATTTCACCGCTACACCTGGAATTCTACCCCCCTCTACGAGACTCAAGCTTGCCAGTATCAGATGCAGTTCCCAGGTTGAGCCCGGGGATTTCACATCTGACTTAACAAACCGCCTGCGTGCGCTTTACGCCCAGTAATTCCGATTAACGCTTGCACCCTCC
+
ABBBCFFFFFFFGGGGFFEFFGGEDGGHGHHGEEEGGHHHHHGHGGFHHGEFFEEFGGGHEEEEGHEEEFGHHHHHGEGHHHHHHHHGGEDEGHHHHGDGGCGHHGCGHHHHHHHFHHHGGGGHGHFDDGGHF0CDGHD<CGG0;CGGHBCFHGHGGGGHCH0.:99;;FFEDA?BA9FFFGGFFFB/9BFFF/;FBFEFFFFFFFFADA@B-.;/FE?DD..;;/;:FFF.:.A/;9@.;.;/BFFAAD
@M03896:38:000000000-B4D98:1:1105:17472:12286 2:N:0:164
CCTGTTTGCTCCCCACGCTTTCGCACCTGAGCGTCAGTCTTCGTCCAGGGCGCCGCCTTCGCCACCGGTATTCCTCCAGATCTCTACGCATTTCACCGCTACACCTGGAATTCTACCCCCCTCTACGAGACTCAAGCTTGCCAGCATCAGATGCAGTTCCCAGGTTGAGCCCGGGGATTTCACATCTGACTTAACAAACCGCCTGCGTGCGCTTTACGCCCAGTAATTCCGATTAACGCCTGCACCCTCC
+
AAA>AFFFFFFFFECEEEE2FGEEEEEHCEFEEFFEGHHHGHHAEE?BE11AEEFEEGEF111AEGE/>E1FFFFHF03FGCEFGHHFEEFGHHHGHECGGCFGCGBE0?GHGFHFHHHGGGF01F<A.CEFC0/0<C0<CGDB.<=C;;<CHGF0;GGHGHF.C0;/GGFE--;-9A/;FFBFFGF0;BB99/;9BFEEB<BFFF99AABB;:AFFAD=?DF/BFFFFFF?:.A/B.B-.A..;BDFFA
@M03896:38:000000000-B4D98:1:1105:13723:12385 2:N:0:164
CCTGTTTGCTCCCCACGCTTTCGCACCTGAGCGTCAGTCTTCGTCCAGGGGGCCGCCTTCGCCACCGGTATTCCTCCAGATCTCTACGCATTTCACCGCTACACCTGGAATTCTACCCCCCTCTACGAGACTCAAGCTTGCCAGTATCAGATGCAGTTCCCAGGTTGAGCCCGGGGATTTCACATCTGACTTAACAAACCGCCTGCGTGCGCTTTACGCCCAGTAATTCCGATCAACCCCTGCACCCTCC
+
ABAAAFFFFFFFGGGGCEEFFGEEDGGGFGGGFEGFGHGGFHGGEEAHHCFCAF@FGGEGAEDEGH1/>EEFGGHHGFGGHHHHGHHGFEDGFGGHHFGGGC<GGGFGEGHHHHGGHGHGGGGGHHEC.ACDC0<<<C0<<GG00;<;C0<;BCGC0;GFHH0.;0/=;BFEB-9-99CFFBFBBB;;9BBBF//9BAEFFBBFFFD..A-;-9./B?.@@../9B:BFFBAD-9BB.9.;;.;;BD9AD
@M03896:38:000000000-B4D98:1:1105:13716:12402 2:N:0:164
CCTGTTTGCTCCCCACGCTTTCGCACCTGAGCGTCAGTCTTCGTCCAGGGGGCCGCCTTCGCCACCGGTATTCCTCCAGATCTCTACGCATTTCACCGCTACACCTGGAATTCTACCCCCCTCTACGAGACTCAAGCTTGCCAGTATCAGATGCAGTTCCCAGGTTGAGCCCGGGGATTTCACATCTGACTTAACAAACCGCCTGCGTGCGCTTTACGCCCAGTACTTCCGATTAACGCTTGCACCCTCC
+
ABAABFFFFFFFGGGGEEEFFGEEDGGGFHHGEEEFGHGGFHHHGGDHHAEGEE>FGGGHAEEEGHE/EEGHHHHHHGGFHGHHHHGGGEFEHHHHHADGGCFGHFF0CFGGHHHFHHHGGGGHHHG?<?CHF<G<DGD<GHG0:;GCGG0:CGHHGGHHHH0.:99/CFFFDB9?-.FFFFGGFFF;FFFFFBBF/AEFFFFFFFA9FFBB-;.FFFDFFF?/B/:FFFFDDDDFF.@.9.9/:FFEFF
@M03896:38:000000000-B4D98:1:1105:26946:12465 2:N:0:164
CCTGTTTGCTCCCCACGCTTTCGCACCTCAGTGTCAGTATTAGTCCAGGTGGTCGCCTTCGCCACTGGTGTTCCTTCCTATATCTACGCATTTCACCGCTACACAGGAAATTCCACCACCCTCTACCATACTCTAGTCAGTCAGTTTTGAATGCAGTTCCCAGGTTGAGCCCGCGGATTTCACATCCAACTTAACAAACCACCTACGCGCGCTTTACGCCCAGTACTTCCGATTAACGCTTGCACCCT
+
ABBABFFFFFFFGGCEAEEAFGEEEEGHHGFHHHHHHHGFFFHHHH5CHHCFEFAEEGGH1EEEEHF?5B?EEGDHHFGHHHHHHHHFFEFGHHHHGEGGGCFGHACCGBGGHHFFFEFFEAFG2GHHFGHHF3G>GF2@>F2F2@F2@?DDHHHHFFHHHEB/F100<1C>---<AD.GGBCFHHFGCHEC00;C0.9EA.CFFF9--?B@9;.9FA.=BD.BFBFFFFD??A.BBDF.A.A/;/AE
@M03896:38:000000000-B4D98:1:1105:21631:12661 2:N:0:164
CCTGTTTGCTCCCCACACTTTCGCGCCTCAGCGTCAGTTACTGTCCAGCAAATCCCCTTCGCCACTGGTGTTCTTCCTAATATCTACGCATTTCACCGCTACACTAGGAGTTCCATTTGCCTCTCCAGCACTCAACAACTCCAGTTTCACATGCAGGCTATGACTTGAGCCCATCGTTTTCACATCTGACTTGCAGTCCCGCCTACACGCCCTTTACACCCAGTCACTCCGGATCACGCTTGCTCCCTAC
+
ABAABFBFFFFFFGFEGAB5BAAEAEE2E3GHGGEGEAF5DFFGD353F2G3AB3BFEGHGGGEG3B252?1D@GHHGBEEFEG4FB1EE?D4F4GHEEEEEDHG333B3BEG44?B44B3FGHCCB1B0BCGBB0B/<@@G11>1@F22>2<<1<0?F11?1111111<<<.F0...>.=DDDFC000<DF0<DBD:GC-@CGCFFCEBEG@/CBB00C..AB0000;/.-.:-9B.F....9BBEFBF
@M03896:38:000000000-B4D98:1:1105:21648:12675 2:N:0:164
CCTGTTTGCTCCCCACACCTTCGCGCATCAGCGTCAGTTACTGTCCAGCAAATCCCCTTCGCCCCTGCTGTTCTTCCTAATATCTACGCATTTCCCCGCTACACTAGGAGTTCCATTTGCCTCTCCAGCACTCAACAACTCCAGCTTCAAATGCATGCTCTGCCTTCACCCCCTACTTTCCACATCTCCCTCTCAGTCCCGCCTACACGCCCTCTACACCTAGTAAATCCGTCTCACGCCTCTTCCCCAC
+
>A111BDFDD@CEE1EFC101B0BAE0A01GC/AAA/2D2DGFD112100B11B1FFCGFFCE/EE//11B@22@@DGF1F2DB@@E/>E//DG2BF/>E>E1FFC10<0B<122>FB221BGF0<>1B0F<<01<1//11@110??F111111?11111F11111111><>-<..00000=<C00000/;//;:000;CC?-.9B;/.-9--./90099//9;00090/-----9;A9--99/;/---9
@M03896:38:000000000-B4D98:1:1105:21629:12681 2:N:0:164
CCTGGTTGCTCCCCACACTTTCGCGCCTCAGCGTCAGTTACTGTCCAGCACATCCCCTTCGCCACTGCTGCTCTTCCTAATATCTACGCATTTCACCGCTACACTAGGAGTTCCCTTTGCCTCTCCAGCACTCAACACCTCCAGATTCAAATGCATTCTCTGAGCTGAGCCCATAGACTTCACATCTTACTTCCAGTCCCGCCTACACGCCCTTCACCCCCAGTATATCCGCATAACCCTCACTCCCTCCA
+
>>111@11BFFF11AEG1ADGF0B0A00AA1F?EABA2D2DF2AA1B100001B0AFEGGAE/A?@B11111B1BGFFF1GDFGFHE?E?//2G2B@EE/EEBHBG1B10B<1211<1111BF10<110BBGGG101/<0@/F11@@@11??FG111?111<1111110<<FE>0<11=1=0000000000000=D<<GC--@.:/C/;:C--//090.-9-.900;009A.---///;----/9;;B-9-
@M03896:38:000000000-B4D98:1:1105:9545:12884 2:N:0:164
CCTGTTTGCTCCCCATGCTTTCGCACCTCAGTGTCAGTATTAGGCCAGATGGCTGCCTTCGCCATCGGTATTCCTCCAGATCTCTACGCATTTCACCGCTACACCTGGAATTCTACCATCCTCTCCCATACTCTAGCCAACCAGTATCGAATGCAATTCCCAAGTTAAGCTCGGGGATTTCACATTTGACTTAATTGGCCACCTACGCGCGCTTTACGCCCAGTAAATCCGATTAACGCTTGCACCCT
+
AAAAAFFFFFFFGGGGFFFFGGFEFGGHHHHHHHGHHHHGFHGHGHHGHHFGFHBFHHHH1EEEFHE11FFHHHHHHFHHHHHHHGHGGFGGGHHHHFGGGEBGFHFECGHHHHFFHHFHHHHHHHHHFHHHHFH?FGHHGGFF<@F@CG@GCGHGGDGHHGBFDF1F1GBGE?CD-<C0GGHHDDG0<GHHH0=D;CCGHGHGHF:@?D?D-.EFF.AB?EA;BFBFFFA.:ADBF.;.9A.BFBDE
@M03896:38:000000000-B4D98:1:1105:17161:12886 2:N:0:164
CCCAGTTTGGGTCTTAGCTATTGTGTGTTCAGATATGTTAAAGCCACTTTCGTAGTCTATTTTGTGTCAACTGGAGTTTTTTACAACTCAGGTGAGTTTTAGCTTTATTGGGGAGGGGGTGATCTAAAACACTCTTTACGCCGGCTTCTATTGACTTGGGTTAATCGTGTGACCGCGGCTGCTGGCACACAATTACCATACTCGACGAGTGTAGATCTCGGTTTCCGCCACATACTATTACATAAAATAGA
+
ABBAAFFFFABAFFGFGFGBGGFHHHHHHHHHHHHHHHGHHHHGHGHHHHFEFCFFGHFHHHHHHHHHEHHHFGGHHHHHGGHFFHGHHF3BFGBGHHHGBCBFHHHHHFD1ECGG?GGGCHHGHHF3GFFGFHFGFFF/<BAC>ACHFFGGHBGHHFHED.CFGG.<.<CGFFC@--;-AC;;/9CCBACABBFFBB90CF0C.--@BDAF/////:/.....//;9.-..//9////://///://B//
@M03896:38:000000000-B4D98:1:1105:22301:13084 2:N:0:164
CCTGTTCGATACCCGCGCTTTCGAGCTTCAGCGTCAGTTACGCTCCCGCCAGCTGCCTTCGCAATCGGGGTTCTTCGTCATATCTAAGCCTTTCACCGCTACACGACGAGTTCCGCCGGCGTTGCGCGCACTCCAGCGGGGCAGTTCGCGCTGCAGTGCAGACGTTGGGCGCCTACATTTCACAACACGCTTCCCTCACGGCCTACGCTCCCTTTAAACCCACTACATCCTGATCACTCCCGGCCCTCT
+
AAAAAFFBAFADGGGEEEEAFGAFGFGHFF5F?FEG2FFDFFEFEAFAEEFEFFFHHHHGCE1?BF?1>>>>FGHHHGGHHBFGFGBFG3BB3FFFG/EDGCGGFC?//<EFGFDADC?@@@C-CA@@C-@B9/;//;---@@.;;BACBBCFFBB/9B/;F99:..9-:;99;.:;BBFF/9FFD.A9;.A.;.;9.9..9@A/..;:DDF.///;/:9A?A?BB;/BF////9/;//;..--9@9..
@M03896:38:000000000-B4D98:1:1105:16366:13087 2:N:0:164
CCTGTTTGCTCCCCACGCTTTCGCACCTGAGCGTCAGTCTTCGTCCAGGGGGCCGCCTTCGCCACCGGTATTCCTCCAGATCTCTACGCATTTCACCGCTACACCTGGAATTCTACCCCCCTCTACGAGACTCAAGCTTGCCAGTATCAGATGCAGTTCCCAGGTTGAGCCCGGGGATTTCACATCTGACTTAACAAACCGCCTGCGTGCGCTTTACGCCCAGTACTTCCGATTAACGCTTCCACCCTCC
+
ABBBBFFFFFFFGGGG2EECFGEEEGGHFHHGEGFFGHHHFHGHGGFHHFEFEEEEGGGH1EDEGHE/>EFHHHHHHGGGHGHHHHHGGFGGHHHHHDDGG@FHHHBG2FGGHHHHHHHGGGGHGHFDAFEHGC/<DGD<CGD0::CCCC0CCGHB;CCHFHB.;0;BFGGE@FA??DFGGEGGFFF/BFFFF/BFFFFE>DFFFF-99A@B-D?/9.ABD?.;9/:BFF..9A.BFDB.;.;;BFFFFF
@M03896:38:000000000-B4D98:1:1105:22282:13100 2:N:0:164
CCTGTTCGATACCCGCGCTTTCGAGCTTCAGCGTCAGTTACACTCCCGCCAGCTGCCTTCGCAATCGGGGTTCTTCGTCATATCTAAGCATTTCACCGCTACACGACGAGTTCCGCCGGCGTTGCGCGCACTCAAGTGGGGCAGTTCGCGCTGCAGTGCAGACGTTGGGCGCCTACATTTCACAACACGCTTACCTCACGGCCTACGCTCCCTTTAAACCCAATAAATCCGGATAACGCCCGGACCCTCC
+
ABCBBFFCBFCBGGGGGEEEFGGGHGGHHHHHGGGGGHHHG5BFFHGFGFEEFHGHHHHHEE?BBGFEEE>EGHHHHGGHHHFHHHHHHFGHFGGHHFGGG@FGECCBGDGGHFFEG@@DG<C-AAGGGGGGFCGF;B0:BDC?FFGGGGGGGFBFBFF/BFFCA?AADFFFFFABFFFFFFFFFFFFDDAAAFFFFFE.DDF?FFFB.A:A/99F9FFFFFE/B/B/;F.-..;9BADAF;--9;.;AD
@M03896:38:000000000-B4D98:1:1105:16352:13101 2:N:0:164
CCTGTTTGCTCCCCACGCTTTCGCACCTGAGCGTCAGTCTTCGTCCAGGGGGCCGCCTTCGCCACCGGTATTCCTCCAGATCTCTACGCATTTCACCGCTACACCTGGAATTCTACCCCCCTCTACGAGACTCAAGCTTGCCAGTATCAGATGCAGTTCCCAGGTTGAGCCCGGGGATTTCACATCTGACTTACCAAACCGCCTGCGTGCGCTTTACGCCCAGTAATTCCGCTTAACGCCTGCCCCCTCC
+
ABBABFFFFFFFGGGG2EAAFGEEEGGGCGGFEFGEGHHHGHHHGG?GHGCEEEEGGGFG1EA?EH?/>EFGHHGHHBEGHFGHHHHGGFGGGHHHHDFGGCFHHGCCBGDHHHHHHHHGGGGHBGFD.<CGH0<<DGE/CGD000<C=0;CFFBG0;CCHHF.:9;/;FGG::@F-9BFFBFFFFF//BFBF/;BBEFEAFFFFFF99AAD-..9F.;@BFE9/9BFBFF.:.A/B.B-9.:.9;9-DF
@M03896:38:000000000-B4D98:1:1105:16370:13107 2:N:0:164
CCTGTTTGCTCCCCACGCTTTCGCACCTGCGCGTCAGTCTTCGTCCAGGGGGCCGCCTTCGCCACCCGTATTCCTCCAGATCTCTACGCATTTCACCGCTACACCTGGAATTCTACCCCCCTCTACGACACTCAAGCTTGCCAGTATCACATGCAGTTCCCAGGTTGACCCCGGGGCTTTCACATCTTACTTAACACACCGCCTGCGTGCGCTTTACGCCCAGTAATTCCGATTAACGCTTGCACCCTCC
+
>A111BF1@FFBFEAFEAE0AFEEEEG0000AE/AB/D1F2B/BBE/10/A/>>>EC/EH/?EEEC/>//BF>BBFC01<BGDFGF>?/<<C2>FHH/<<C@1F?0?0?G1GF1GFDHHC@->F1=...<<CF<G0<:0:::;00<CGC00;CGFBFBF0F99.99/90;CA---;-;EFBFFF////////;/;B/-;A-@=-;A---;-99-9//9-9@-E/9//BFF/;--9:/->--AEBFFF?EB
@M03896:38:000000000-B4D98:1:1105:12526:13345 2:N:0:164
CCTGTTTGCTACCCACACTTTCGAGCCTCAGCGTCAGTTGGTGCCCAGTAGGCCGCCTTCGCCACTGGTGTTCCTCCCGATATCTACGCATTCCACCGCTACACCGGGAATTCCGCCTACCTCTGCACTACTCAAGCACAACAGTTTTGAAAGCAGTTCATGGGTTGAGCCCATGGATTTCACTTCCAACTTGTTCTCCCGCCTGCGCTCCCTTTACACCCAGTAATTCCGGACAACGCTTGTGACCTAC
+
ABBABFFFFFFFGGGGGEGGGGEFGFGHHFHGEFGEFHHFFFDFHFEGGHHHFGEEFEGHAEGGGHCC5BGEHHHHHGGGGGGGHHHGFFFGHHHHHEEGGCFHFEB@CFHHHHEEGEGHHFHHHHGGFGHHH1F11F00<CGB1<FDGGFFHHHHDGH0=G0.<C-:CHCEGFCFHGHGHHHHGGGBFGGE;B9CFGGGBGGGGGGGGFFFBBFFF9BBDE.9BB/;FFF-999.:-@.;../;BFFFF
@M03896:38:000000000-B4D98:1:1105:17187:13353 2:N:0:164
CCTGTTTGCTCCCCACGCTTTCGCACCTGAGCGTCAGTCTTCGTCCAGGGGGCCGCCTTCGCCACCGGTATTCCTCCAGATCTCTACGCATTTCACCGCTACACCTGGAATTCTACCCCCCTCTACGAGACTCAAGCTTGCCAGTATCAGATGCAGTTCCCAGGTTGAGCCCGGGGATTTCACATCTGACTTAACAAACCGCCTGCGTGCGCTTTACGCCCAGTAATTCCGATTAACGCTTGCACCCTCCG
+
ACCBBFFFFFFFGGFG?EEAFGEEFGGHHHHGFGGGGHHGHHHHGF?GHGCGEEEEGGGHAEEEGHE>>EGHHHHHGFGHHGHHHHHGGEEGHHFHHGGGGCFHHHGAFGHCHHHGHHHGGGGHHGFGDGDGFCF0DGD<CHF00;C<:;::CFHFGCGHHHF::BFFFGGECGA?AEFFGGGGFFF/BBFFFBFFFFFFFFBDFFBA:DFB@.9FFAAAF?.9;//BFFB.;.AFB.@.AAE/FFFAAD.
@M03896:38:000000000-B4D98:1:1105:23120:13692 2:N:0:164
CCTGTTTGCTCCCCACGCTTTCGCACCTCAGTGTCAGTATCAGTCCAGGTGGTCGCCTTCGCCACTGGTGTTCCTTCCTATATCTACGCATTTCACCGCTACACAGGAAATTCCACCACCCTCTACCGTACTCTAGCTTGCCAGTTTTGGATGCAGTTCCCAGGTTGAGCCCGGGGCTTTCACATCCAACTTAACAAACCACCTACGCGCGCTTTACGCCCAGTAATTCCGATTAACGCCTGCACCCTCT
+
ABCBCFFFFFFFFFGG?EEFFGEEEGGGHHHGHHGHHHGGHHHHGFEHHHHFGBAEEGGG1EE1EFBF@BGEHH5FGGGHHGHHHHHGG1EFHHHHHFGGGFFHHF/GHFGHHHHGHHHGGHHHGGHFFGFHHFFGHHH<FGD2<FG1?<CDGGBGGFGHGHB.<F0B>GFFA--ADGHHHCGEHHF0BGG000900.CCFEGFBF;DFA>DD..BF9ABDDEF/B/9BBB.::AB:.@-9...9;DEFF
@M03896:38:000000000-B4D98:1:1105:2751:13707 2:N:0:164
CCTGTTTGCTCCCCACGCTTTCGCACCTGAGCGTCAGTCTTCGTCCAGGGGGCCGCCTTCGCCACCGGTATTCCTCCAGATCTCTACGCATTTCACCGCTACACCTGGAATTCTACCCCCCTCTACGAGACTCAAGCTTGCCAGTATCAGATGCAGTTCCCAGGTTGAGCCCGGGGATTTCACATCTCACTTACCAAACCGCCTGCGTGCGCTTTACGCCCAGTAATTCCGATTAACGCTTGCACCCTCC
+
AAAAAFFBFFFFGGCG?EEAFFEEDGGFFEGFCGGCEGFGBHGFEF?FB10AA>>EEEEF1?1?EF?//>/FFFHGF?33GGHFHHHAE?A?GFFGH/CGG@GGCGF00CGHHGGDFHFDGGGC<G.>..=DC0<0<<0/<CB000;<:000:CG0;GGHHG;.:09/9CFE-:---C/;BCFFFFF/9;BB:/;//.;A-9BF9A9.99;@>..BBA9-@A.////;BF/.;.;9B.;..A:/;;A.ED
@M03896:38:000000000-B4D98:1:1105:2756:13725 2:N:0:164
CCTGTTTGCTCCCCACGCTTTCGCACCTGAGCGTCAGTCTTCGTCCAGGGGGCCGCCTTCGCCACCGGTATTCCTCCAGATCTCTACGCATTTCACCGCTACACCTGGAATTCTACCCCCCTCTACGAGCCTCAAGCTTGCCACTATCAGATGCAGTTCCCAGGTTGAGCCCGGGGATTTCACATCTGACTTAACAAACCGCCTGCGTGCGCTTTACGCCCACTACTTCCGATTAACGCCTGCACCCTCC
+
>AA>>FF4DFFFGFFEAEE2AFEEDEGF3AFFEEEEEGGHCHCFEEEB3100AE>EEFGGEEAEEH?/>E?GFFHGF033FFGGGGH?EEEEHGGHH<BG/<FGHGCF01?GGGHFFHHGGGGH1GFA.-=CC<00<<0/<GC0:;GG00:;CHE0CGHFGFG.90//9BFE-@-99.9CF/:FFFF//;BB/;BF/.AE-;99.A>.99@@9.A/F.;9@A.;;FB/FFD?9;.9B9=-9..9;FFFEF
@M03896:38:000000000-B4D98:1:1105:12526:14550 2:N:0:164
CCTGTTTGCTCCCCACGCTTTCGTACCTCAGTGTCAGTTACAGTCCAGAAAGCCGCCTTCGCCACTGGTGTTCCTCCTAATATCTACGCATTTCACCGCTACACTAGGAATTCCGCTTTCCTCTCCTGCACTCAAGTCTTCCAGTTCACAAGGCGAACAATGGTTAAGCCATTGCCTTAAACCCCGTGCTTAGCAAACCACCTACGTACTCTTTACTCCCAATAATTCCGTATAACCCTTGCACCCTAC
+
ABB>AFFFFFFFGGGGAEEFFGEEFHGFHHHHFHA5ADGFFGBFGG5BDB33BFAAE1EG1FEBEG3B@2BBFHHGHGGGGGFGHHHFEEFFGHFHHEEGGEGGF?BBCGFFBFBEAEFHHEHHHHGGFGGFH0?B@FGHHH11>@FBGF10FG/<@<<01<1==11FFG0=<BGG==0<0<<FF:..;.C0;0;0C;:.9CAFG.A;EE;00;BF0CBE//=00;;9;/0.;;BF/../;///;DA.F
@M03896:38:000000000-B4D98:1:1105:29182:14599 2:N:0:164
CCTGTTTGCTCCCCACGCTTTCGTGCCTCAACGTCAGATATAGTTTGGTAAGCTGCCTTCGCAATCGGTGTTCTGTATGATCTCTAAGCATTTCACCGCTACACCATACATTCCGCCTACCGCAACTACTCTCTAGCTCAACAGTATTAGAGGCACGTTCCGGGTTGAGCCCCGAAATTTCACCTCTAACTTATCAAACCGCCTACGCACCCTTTAAACCCAATAAATCCGGATAACGCTTCACTCCTCC
+
AA>AAFFFFFFFGGGG?EEAFGEFDFGAGGFFABFEEGHHHHHHHH5A2ADBFGBFGBFF1B1EEGBAA?E?FGFBGHDFGGHHHGEGFGHHHGGHHEGGGE3GHHFFG3FGHFBEEDAGG//><BHHHDGHHHHBGFHFEGF0>@FGB2110CFH/?00<C<-<F->>GGEF@CDGF;CGBGHGFFCFHFFECGGCBFE-;B?EFFGDBBD./;00/BF?E9.//BBFF.;9.;BB.@...///:BBFF
@M03896:38:000000000-B4D98:1:1105:29201:14601 2:N:0:164
CCTGTTTGCTCCCCACGCTTTCGTGCCTCAACGTCAGATATAGTTTGGTAAGCTGCCTTCGCAATCGGTGTTCTGTATGATCTCTAAGCATTTCACCGCTACACCATACATTCCGCCTACCGCAACTACTCTCTAGCTCAACAGTATTAGAGGCACGTTCAGGGTTGAGCCCCGACATTTCACCTCTAACTTATCAAACCGCCTACGCACCCTTTACACCCACTAAATCCGGATAACGCTTGAATCCTCC
+
BBBBBFFFFFFFGGGGEEEFFFEFFFHHHHGFEGGC2FFGGHHHHHHGEA53BDBFGHHHEE1BEGF1AEEFHHBFFGHHHHHHGGGFHHHHHHGGHGEFGEBGGHHBFBFGHFGDFGDFG@G?@FFFGDHHHH2GHHHGEHG@F2@F2F1<0AAG?FAG?DGA>C-CCFHGGGC-@AGHHEHHFGCGFHFH:CG000C:-?AGGGCA?BDC99;;0CBFDF.;///9BF.-;9A/F.9?A..//BFFFF
@M03896:38:000000000-B4D98:1:1105:10599:14900 2:N:0:164
CCTGTTTGCTCCCCACGCTTTCGCACCTGAGCGTCAGTCTTCGTCCAGGGGGCCGCCTTCGCCACCGGTATTCCTCCAGATCTCTACGCATTTCACCGCTACACCTGGAATTCTACCCCCCTCTACGAGACTCAAGCTTGCCAGTATCAGATGCAGTTCCCAGGTTGAGCCCGGGGATTTCACATCTGACTTAACAAACCGCCTGCGTGCGCTTTACGCCCAGTACTTCCGATTAACGCTTGCACCCTCC
+
BBBBBFFFFFFFGGGEEEEFFGGGGGGHGHHHFFEGGHHHHHHHGGGHHD0EEEEEGGGHEFFEGHEE@EGHHHHHHGGGHGHHHHHGGFGGHHHHHGGGGCFHHHFEEGHGGHHFHHHGGGGHGFGD<AEHG0CDD<D/CGGFCCCG:C:CGHFHGGHHHHFE::/BCFGFCAAD@DFFFFGGFFF;FFFFFFFFFFFFCFFFFF=;9A@@9.AFFAADFBE/;/;FFFA.AADFFDF..../;FDFFF
@M03896:38:000000000-B4D98:1:1105:27873:14910 2:N:0:164
CCTGTTTGCTCCCCACGCTTTCGCACCTGAGCGTCAGTCTTCGTCCAGGGGGCCGCCTTCGCCACCGGTATTCCTCCAGATCTCTACGCATTTCACCGCTACACCTGGAATTCTACCCCCCTCTACGAGACTCAAGCTTGCCAGTATCAGATGCAGTTCCCAGGTTGAGCCCGGGGATTTCACATCTGACTTAACAAACCGCCTGCGTGCGCTTTACGCCCAGTAATTCCGATTAACGCCTGCACCCTCC
+
AAAAABFBFFDFFEGG2AEAAFAEFGGHCBGGEEGGFFGFFHAGED1FH10AAE>EEE?B1EEEEHA>>EFGGH4GF?FHHHHHHGHGGEDAGGFHFDDGGCFFGFFE0?FGGGFFFFHACCG01F<.<<CHFCC0DC0/<GH000;;;0CGCFHG::GHHB0.:9///B/C--;@@DBFFBF0FFF///9B/;:F/.AE9;@.9.-ADD-9-..;/9;-;D.99////99.99.BB.;-;.;.;;:EAD
@M03896:38:000000000-B4D98:1:1105:10611:14915 2:N:0:164
CCTGTTTGCTCCCCACGCTTTCGCACCTGAGCGTCAGTCTTCGTCCAGGGGGCCGCCTTCGCCACCGGTATTCCTCCAGATCTCTACGCATTTCACCGCTACACCTGGAATTCTACCCCCCTCTACGAGACTCCAGCTTGCCAGTATCAGATGCAGTTCCCAGGTTGAGCCCGGGGATTTCACATCTGACTTACCAAACCGCCTGCGTGCGCTTTACGCCCAGTAATTCCGCTTCACGCTTGCACCCTCC
+
ABAABFFFFFFFGGGFEEEFFGEEFGGFFHHGEEEGGHHHHHHHFD1GH?EEEEEEGGGH1EAEEHE@EEGHHHHHH2FFHFHHHHHGG<FFHHGHHACGC@?GHGFF2<FGHHHGHHHGGGGHHHFA>.<GF/C<<<D/CGD00;;C;;0C0GHHHGGHHH0.:9//CFGGDFAC-9FFFFGGFFF/9BFFB/;//;EEFFFFFAB9DDB@-.A/F.;@BDFBB/9BFF/..A.:F.;..../9;AEEF
@M03896:38:000000000-B4D98:1:1105:10588:14921 2:N:0:164
CCTGTTTGCTCCCCACGCTTTCGCACCTGAGCGTCAGTCTTCGTCCAGGGGGCCGCCTTCGCCACCGGTATTCCTCCAGATCTCTACGCATTTCACCGCTACACCTGGAATTCTACCCCCCTCTACGAGACTCAAGCTTGCCAGTATCAGATGCAGTTCCCAGGTTGAGCCCGGGGATTTCACATCTGACTTAACAAACCGCCTGCGTGCGCTTTACGCCCAGTAATTCCGATTAACGCTTGCACCCTCCG
+
ABBBBFFFFFFFGGGEEEECFGEEGGGHHHHGEGGGEHHHGHHHEAAGHGAEEEEGGGGG1E?EFHF/>EFHHHHHGFGGHHHHHHHGGGGGFHHHHGGGGCGHHHGGBGHFHHFGFHHGGGGHGHGF<EEHF0CDGCDCGHHB;<CGC;BCGHFHGHHHHHEEC99FGGGGGGAFGGGFFFGGFFFBBFFF//BB9.EEDFAF?FFDDD=B;:.;BFDCDD.;/999BF/9;A.B;AA.9..9/;DEED.
@M03896:38:000000000-B4D98:1:1105:15259:15177 2:N:0:164
CCTGTTTGCTACCCACACTTTCGAGCCTCAGCGTCAGTTGGTGCCCAGTAGGCCGCCTTCGCCACTGGTGTTCCTCCCGATATCTACGCATTCCACCGCTACACCGGGAATTCCGCCTACCTCTGCACTACTCAAGAAAAACAGTTTTGAAAGCAGTTCATGGGTTGAGCCCATGGATTTCACTTCCAACTTGTTCTCCCGCCTGCGCTCCCTTTACACCCAGTAATTCCGGACAACGCTTGTGACCTAC
+
ACCBCFFFFFFFGGGGEEFFFGEGHGGHHGHHGGDGGHHDFFGHGFFHGFHHGGEFGGGHAEDEFHCB@BGEHHHHGFGGGGGHHHHGGGGGHHHHHFGGGEHHHGCCFDHHHHGEGGGHHGHHHGHHDFHHG1F1?GF0GCFB1FGHHGGBDGHHG<GHBG0<CC@HHHHGHFHFHHHHHHHHFGBCBFFEFFFFGGGGGGGGGGGGGFFFFFFFFFFFDFFFFFFFFF/=.:9AE-@.9.:0:BFFFF
@M03896:38:000000000-B4D98:1:1105:12259:15315 2:N:0:164
CCTGTTTGCTCCCCACGCTTTCGCACCTGAGCGTCAGTCTTCGTCCAGGGGGCCGCCTTCGCCACCGGTATTCCTCCAGCTCTCTACGCATTTCACCGCTACACCTGGCATTCTACCCCCCTCTACGAGACTCAAACTTGCCAGCATCAGATGCAGTTCCCAGTTTGAGCCCGGAGATTTCACATCTCACTTAACAAACCGCCTGCGTGCGCTGTAAGCCCAGTAATTCCGATTAACGCTTTCACCCTCC
+
ABB?3D5FFFDFGEFF2E2ECFEEEGGEGGHFAEDEEHFFGHGGGGDEFE0AEFEEEEEGGGEEGHE>>>FGGHEGHB33?BBFDDG/<?EAGFBFG??/BC?GGGC<0?FFGGHFHFGC@DGHFF..<<AB<0<0<0<==CF0.:<CFC0:00CGC0:GCCF/090;.;/A;B-9AB0090=CFF90;C09BFBFB.;A-;;A..-;..99--.////9;9A;//;9/9/.;;.B9.;.../99:;.A.
@M03896:38:000000000-B4D98:1:1105:12443:15767 2:N:0:164
CCTGTTTGCTCCCCACGCTTTCGCACCTGAGCGTCAGTCTTCGTCCAGGGGGCCGCCTTCGCCACCGGTATTCCTCCAGATCTCTACGCATTTCACCGCTACACCTGGAATTCTACCCCCCTCTACGAGACTCCAGCTTGCCAGTATCAGATGCAGTTCCCAGGTTGAGCCCGGGGATTTCACATCTGACTTAACAAACCGCCTGCGTGCGCTTTACGCCCAGTAATTCCGATTAACGCTTGCACCCTCC
+
ABBABFFFFFFFGGGFEEEFFGEEGGGGFHHGEFGGGHHHGHHHGGCHHDGGEEEEGGGHAEEEGH>>>EFHHHHHH?GGHGHHHHHGGEGGHHGHHCDGC@FGHGFC2?GGHHHHHHHGGGGFGHFD.CEHF/C<CG</CGG00;GCG;<CGH0CCCGHGH0.:0/:BFFF?D?:;DFGFFGGFFF/9FF9BBFF/AFEBFFDEFCADFAB-..BFAA=DF.9:/;BFF/;.9AFBAC.:EA9BFDEFF
@M03896:38:000000000-B4D98:1:1105:24321:15999 2:N:0:164
CCTGTTTGCTCCCCACGCTTTCGCACCTGAGCGTCAGTCTTCGTCCAGGGGGCCGCCTTCGCCACCGGTATTCCTCCAGATCTCTACGCATTTCACCGCTACACCTGGAATTCTACCCCCCTCTACGAGACTCAAGCTTGCCAGTATCAGATGCAGTTCCCAGGTTGAGCCCGGGGATTTCACATCTGACTTAACAAACCGCCTGCGTGCGCTTTACGCCCAGTAATTCCGATTAACGCTTGCACCCTCC
+
ABAAAFFFFFFFGGGGEFFAFGEEDGGHF3BBAEEGGHHHCBGGEG1EHF0AEFEEGGEGEEDEGHC//EFHGHHHHBFGHHFHHHHGGEEGHHHHHFGGGFHHHHFCCFFGHFHFGHHGC?FHGHGG.<CGF0/<GC0<CG00:<;<<00;GHBHCGHHHFBA:0:/:C9A?--9-99BFFFFFF//;FB/;/9B/9EFFFFFFFAADFCF-;9;;9A@DA.:BBFBFFBF?.AB;.9....9;F:.:D
@M03896:38:000000000-B4D98:1:1105:29553:16160 2:N:0:164
CCTGTTTGCTCCCCACGCTTTCGCACCTGAGCGTCAGTCTTCGTCCAGGGGGCCGCCTTCGCCACCGGTATTCCTCCAGATCTCTACGCATTTCACCGCTACACCTGGAATTCTACCCCCCTCTACGAGACTCAAGCTTGCCAGCATCAGATGCAGTTCCCAGGTTGAGCCCGGGGATTTCACATCTGACTTAACAAACCGCCTGCGTGCGCTTTACGCCCACTACTTCCGATTAACACTTGCACCCTCC
+
AAA>>DFFFFFCFGGG2AAAAFBF2EEEBGHGEEEEFDGF5GFHEF?3C10AAE>EEEEF1?A?EH?/>>FFHGHGFF3FGFGHGHHFGEGEGFDGHCCCD@BFHGC00?GGF@DDGH/CCCFGGHG?.ADGG<B0<C</<<D0.:0C0:GHEFH0:<;;C00./;//;CFC9-;;-;/BF0BBBFF/B9BFF/FFF?FF--@A.AB..;-@@.ABFADBBF.;:///;B....;BB/;/;/;/;FFEEF
@M03896:38:000000000-B4D98:1:1105:29571:16168 2:N:0:164
CCTGTTTGCTCCCCACGCTTTCGCACCTGAGCGTCAGTCTTCGTCCAGGGGGCCGCCTTCGCCACCGGTATTCCTCCAGATCTCTACGCATTTCACCGCTACACCTGGAATTCTACCCCCCTCTACGAGACTCAAGCTTGCCAGTATCAGATGCAGTTCCCAGGTTGAGCCCGGGGATTTCACATCTGACTTAACAAACCGCCTGCGTGCGCTTTACGCCCAGTAATTCCGATTAACGCTTGCACCCTCCG
+
ABBABFFFFFFCFEFGAEEFGG?E2EEFFFGHGEEEFFHCFHGHEFAGE10AEEEEFGGF1A??EHE/>/FGGGHHGBGGHGGHHHGGGDFGHGFHHDGCC@?FHCCCGFFHHHHFHGFFGCFGFGFDDCFGF<<<GHF<GHF0:CGG0CCF000CCGGHHFECCBBFFGGEFA-?;CFFG0FGFFFFBFFFB9FBF9EEF;DFFEA...-@-9;BFF?=@.A9B//;BFFDD:ABF.@;9..9;9AEED.
@M03896:38:000000000-B4D98:1:1105:22045:16186 2:N:0:164
CCTGTTTGCTCCCCACGCTTTCGCACCTGCGCGTCAGTCTTCGTCCAGGGCGCCGCCTTCGCCACCGCTATTCCTCCAGATCTCTACGCATTTCACCGCTACACCTGGAATTCTACCCCCCTCTACGCGCCTCCAGCTTGCCACTATCAGATGCAGTTCCCAGCTCGCGCCCGCGGATCTCCCATCTCACTTAACCCACCGCCTGCGTGCGCCTTACGCCCAGTAATTCCGCTTAACACATCCACCCTCC
+
>A>1>DF1FFDFFEFE1EE0FGEBAE0AB0AA/AE/BFAA2EGFECCAB///>E/>EGCH/EEAEH///>/BDGFHGC11FGFFFGHFGE?BFHBFD?<BBCFHG00<01?FDFFDFCGCGGFB1FF---<.<.//;00/:;00//;C000;00090;;C9F0.9/.--9AA--9-99-99/9-99//;;////:/-;-A-;@?---;AA-----9/---;--9////9//---;/:/9-////;:--9-
@M03896:38:000000000-B4D98:1:1105:22040:16204 2:N:0:164
CCTGTTTGCTCCCCACGCTTTCGCACCTGAGCGTCAGTCTTCGTCCAGGGGGCCGCCTTCGCCACCGGTATTCCTCCAGATCTCTACGCATTTCACCGCTACACCTGGAATTCTACCCCCCTCTACGAGACTCAAGCTTGCCAGTATCAGATGCAGTTCCCAGGTTGAGCCCGGGGATTTCACATCTGACTTAACAAACCGCCTGCGTGCGCTTTACGCCCAGTAATTCCGATTAACGCTCGCACCCTCC
+
ABBBAFFFFFFFFEFEEEEEFGEEEGEFFFHHEEEGGHHGHHHHGFEHHDAEEE@EFFGGAEFGGHE?>EEFFHGHGBFEGHHHFHFGGEDEGHHHHGGGGCHHHHCFFCGCHHHHHHHGGGGGFHGC<<EGF0<0DGFBCG00;CCCCB:CGHGH0CGHGH0.:9/CBFGCAB??D.CFF0FGFFF;//FBBF/;99AEFFFFFF;ADD>B-:.BF;ABCF999F9FFF/AA9AFB.@..;-;@DFA9A
@M03896:38:000000000-B4D98:1:1105:9706:17038 2:N:0:164
CCCAGTTTGGGTCTTAGCTATTGTGTGTTCAGATATGTTAAAGCCACTTTCGTAGTCTATTTTGTGTCAACTGGAGTTTTTTACAACTCAGGTGAGTTTTAGCTTTATTGGGGAGGGGGTGATCTAAAACACTCTTTACGCCGGCTTCTATTGACTTGGGTTAATCGTGTGACCGCGGCGGCTGGCACACAATTACCATACTCGTCGAGTGTAGCACTCGGTGGTCGCCGCATCATTATCATCAGTACAAA
+
ABBAAFFFFAAAFGGGGFGGGGGGHHHHHHFHGHFHHHHHGHHHHHHHGHGEFGFGHHFFHHHGGHHGFHHHGHHHGHHHGGHFFFHHGFBGHHHHHGHHHFHHHHHHHFGEGEGG/EGGCHHGHGDGDGFFFHFGHHHFADFC<ADHGBGHH1FFG1<EEGHHHHECCCEHFH?@:-;9?9@-9A99B9AFFFFFFFFFFBF?.9@-@F?/////9;B99.DD.9--.---9-//////99/9///////
@M03896:38:000000000-B4D98:1:1105:15075:17102 2:N:0:164
CCTGTTTGCTCCCCACGCTTTCGCACCTGAGCGTCAGTCTTCGTCCAGGGGGCCGCCTTCGCCACCGGTATTCCTCCAGATCTCTACGCATTTCACCGCTACACCTGGAATTCTACCCCCCTCTACGAGACTCCAGCTTGCCAGTATCAGATGCAGTTCCCAGGTTGAGCCCGGGGATTTCACATCTGACTTACCCAACCGCCTGCGTGCGCTTTACGCCCAGTAATTCCGCTTCACGCTTTCACCCTCC
+
ABABBFFFDFFFGGGGAEEEFGFEEGGEABCFEFEGEFGFGHGHGGAGH1EAEEEEGGGHAE>?EHA/>EGHHHHHGBFGHGHFHHHGGEFGFHFHHDDGCC2FHBG0GCGHHDGHGHFGGGGH1FFG.ACGC<G<<CF/CCD00:<CGC0CCFFHGGGHHH0.:09/9FGE?-;--;CFFBC0/BF/;BF9//;BF.DD@BCFFFD;99-9999BBAADFF.9//FFFF/..;.BB.;.9./9:9..9A
@M03896:38:000000000-B4D98:1:1105:15089:17116 2:N:0:164
CCTGTTTGCTCCCCACGCTTTCGCACCTGAGCGTCAGTCTTCGTCCAGGGGGCCGCCTTCGCCACCGGTATTCCTCCAGATCTCTACGCATTTCACCGCTACACCTGGAATTCTACCCCCCTCTACGAGACTCAAGCTTGCCAGTATCAGATGCAGTTCCCAGGTTGAGCCCGGGGATTTCACATCTGACTTAACAAACCGCCTGCGTGCGCTTTACGCCCAGTACTTCCGATTAACGCTTGCACCCTCC
+
ABBABFFFFFFFGGGGCEEFFGEEEGGGGGHFEGFGGHHHHHHHGGFHHFCFEEEFGGGGAEEEGHE>EEGHHHHHHBFGHGHHHHHGGEGGHHHHHDGGFCGHHHFFFHHHHHHFHHHGGGGHGGFC.ACHF<CGGHGCGGD::CGGGBCFHHHHFGGHHHEC;99BBFFGB:@?FAFGGFFGFFFBFFFFBBBFBFFEFFFFFFFAFFFFBDEFFEDDFFE:F//9BF.DADDFF.B.A.ABFFFFFD
@M03896:38:000000000-B4D98:1:1105:15073:17123 2:N:0:164
CCTGTTTGCTCCCCACGCTTTCGCACCTGAGCGTCAGTCTTCGTCCAGGGGGCCGCCTTCGCCACCGGTATTCCTCCAGATCTCTACGCATTTCACCGCTACACCTGGAATTCTACCCCCCTCTACGAGACTCAAGCTTGCCAGTATCAGATGCAGTTCCCAGGTTGAGCCCGGGGATTTCACATCTGACTTAACAAACCGCCTGCGTGCGCTTTACGCCCAGTAATTCCGATTAACGCTTGCACCCTCCG
+
ABABBFFFFFFFGGGEEEEAFGAEFGGFCGHHGGDFGFHHBHEHGF?GHF0EEE>EGGGH1EDEGHE>>EFFFHGHFFGHHHHHHHGGGDEGHHHHHDGGGCHHHHFFGGHHHHHFHHHGGGGHHHGF.AEHB<C0DGF/CGGC:<;C:;0;0::HCGHFCF0;::/:CFGA9;9?DDGFG;CGFFF/BFFF/;;/;.AE-BFFE?A.AABD9..9;A?;@A.;B///BFF?9;DFF?B;;99;9FD9AD.
@M03896:38:000000000-B4D98:1:1105:23388:17486 2:N:0:164
CCTGTTTGCTCCCCACGCTTTCGTGCCTCAGTGTCAGTTTCAGTCCAGTAAGCCGCCTTCGCCACTGATGTTCCTCCTAATATCTACGCATTTCACCGCTACACTAGGAATTCCGCTTACCTCTCCTGCACTCCAGTCTGACAGTTTCAAAAGCAGTCCCAGAGTTAAGCCCTGGGTTTTCACTTCTGACTTGCCATACCACCTACGCACCCTTTACACCCAGTAATTCCGGATAACGCTTGCCCCCTAC
+
ABBABFFFFFFFGGGE2EECFGEFFFHHHHHGHHFHBGHHGGGHFHFGGFGFGGAEGGGHAEDEEHF35B@FGHHHGHGHHGHHHHHGEEGGFHHHHEGCEEEGDHHEFHFHHGGEEEGHHFHHHHHHFHHHHHG1FGH1FGH1DFGGHG2GHHHHHHHHFF/C1<??<GGFFG.<FCCFHDHHHHH00DGB<DGGBGFCFFGGHG?AACDGG/0FB;BBDE.B0CCBFG/-;:.0;.A...9BFEBBAF
@M03896:38:000000000-B4D98:1:1105:21985:17566 2:N:0:164
CCTGTTCGATACCCGCGCTTTCGAGCTTCAGCGTCAGTTACGCTCCCGCCAGCTGCCTTCGCAATCGGGGTTCTTCGTCATATCTAAGCATTTCACCGCTACACGACGAGTTCCGCCGGCGTTGCGCGCACTCCAGTGGGGCAGTTCGCGCTGCAGTGCAGACGTTGGGCGCCTACATTTCACAACACGCTTACCTCACGGCCTACGCTCCCTTTAAACCCACTAAATCCGGATAACGCCCGGACCTTCC
+
ABAAAFFBAFBAGGGEEEE2FGGGHFGHGEFGEEGFGHHHHDGFEEFAEAEEFHGHHHFGAE1BEHC1/>>>EHHHHHEHHGGGHH4FFFGGFHGHHGGGGGHH??<B@BEGHHGDDCCDGCG-.<<@C?CG//9C90/9-;?A9FFGGGGFFFBB9FFFFFFFE.9FCFFFAFDFBF/BFFBBBFFF.99AABF/FBEEFFFFBBABEFFA.9B9BFFBDA.;FFBFFFF-9ADFFFAFFF--9B./BF
@M03896:38:000000000-B4D98:1:1105:8288:17632 2:N:0:164
CCTGTTTGCTACCCACGCTTTCGAGCCTCAGCGTCAGTTACAGACCAGAGAGTCGCCTTCGCCACTGGTGTTCCTCCATATATCTACGCATTTCACCGCTACACATGGAATTCCACTCTCCTCTTCTGCACTCAAGTTCCCCAGTTTCCAATGACCCTCCCCGGTTGAGCCGGGGGCTTTCACATCAGACTTAAGGAACCGCCTGCGCTCGCTTTACGCCCACTAAATCCGGACAACGCTTGCCACCTACG
+
BBBBBFFFFFFFGGFE2AAFFGEGFFGHHHHHGFEGEHHHFHFFFEAGHEB1FFAEFEGHAE?EFF3B@???GHHHF2BFDGHHHFGGGGGGHHHHHEGFFCF?BGHFFFHHHHEGEHHHHFHHHHHHGHHHF?22@FGHHHHF2@GGGGBGCBGHHHGGGGGC@D-BGHH?---=FFGFFBFGGGB0:;FB9C000;CF?BAD9ABFDFFBE.A/B.9BBDA.FF/BFFD-.@-AE-@.;AAB/FFFBF.
@M03896:38:000000000-B4D98:1:1105:8306:17634 2:N:0:164
CCTGTTTGCTACCCACGCTTTCGAGCCTCAGCGTCAGTTACAGACCAGAGAGTCGCCTTCGCCACTGGTGTTCCTCCATATATCTACGCATTTCACCGCTACACATGGAATTCCACTCTCCTCTTCTGCACTCAAGTTCCCCAGTTTCCAATGACCCTCCCCGGTTGAGCCGGGGGCTTTCACATCAGACTTAAGGAACCGCCTGCGCTCGCTTTACGCCCACTACATCCGGACAACGCTTGCCACCTAC
+
AABBBFFFFFFFGGGFEFGFGGGGHGGHHHHHGGGGGHGHGHFHHFCGHHBAFFAEGGGHEFEFGHCEBFHEFHHHGBFGGHHHHHHGG?FGHHGHHEGGGEFHDGGFEFGHHHFGHHHHHGHHHHHHHHHHF2F2@GHHHHH/2@FGF2<F11<FGHHGGGF-A.-</<G--ACFACFFGBFFGGF:CCFFCF090/CAADDF?9BCCFBFAE.9B;ABAD.:/9BBFF.:.9-AE;D.;.EF9BF:/B
@M03896:38:000000000-B4D98:1:1105:27534:17790 2:N:0:164
CCTGTTTGCTCCCCACGCTTTCGCACCTGAGCGTCAGTCTTCGTCCAGGGGGCCGCCTTCGCCACCGGTATTCCTCCAGATTTCTACGCATTTCACCGCTACACCTGGAATTCTACCCCCCTCTACGAGACTCAAGCTTGCCAGTATCAGATGCAGTTCCCAGGTTGAGCCCGGGGATTTCACATCTGACTTAACAAACCGCCTGCGTGCGCTTTACGCCCAGTAATTCCGATAAACGCTTGCACCCTC
+
BBBABFFFFFDFFEFGEEFAFGGGGGGFBGGFEGGGGHGHHHDGGGGHHG?EEFEEGGFHEEAEFHG//EFFHHHHH?G3?FGGHHGGGF?EGHHHH/>/<@DGHGBG2FFGGFGFFHHGGCGHHGE..CFHGF/DGFF/GHG0GFGGFHCG00:0<CBGFFC.CG//BFGFG?B-AD:0F0F0FFB;9BFFF9B/B.AABABDFEA.99-@-../;999=AE/9///;/9..-.//.;.9..;/:.AE
@M03896:38:000000000-B4D98:1:1105:27514:17796 2:N:0:164
CCTGTTTGCTCCCCACGCTTTCGCACCTGAGCGTCAGTCTTCGTCCAGGGGGCCGCCTTCGCCACCGGTATTCCTCCAGATTTCTACGCATTTCACCGCTACACCTGGAATTCTACCCCCCTCTACGAGACTCAAGCTTGCCAGTATCAGATGCAGTTCCCAGGTTGAGCCCGGGGATTTCACATCTGACTTAACAAACCGCCTGCGTGCGCTTTACGCCCAGTAATTCCGATTAACGCTTGCACCCTCC
+
BCCCBFFFFFFFGGFGEEFFGGEEEGGHCGHFEFFGGHHHHHHHGGGHHGCGEGEFGGGGAEAEFHE>>EGHHHHHGFHHHHHHHHHGGFGGHHGHHFFGGCDGHHEFHHHHGHGGHHHGGGGHFHGFADGHC<G<GGFCGHH0:CCGGC:CGHHGGGGHHHHECCBBFGGGGA@9C.CFF0FFFFFFEFFFFFBF;FEFBFC?EF-.;AAD-;.;FADFFFEBFFFFFF/.9ADBBACAA?.;:BD.AF
@M03896:38:000000000-B4D98:1:1105:27521:17813 2:N:0:164
CCTGTTTGCTCCCCACGCTTTCGCACCTGAGCGTCAGTCTTCGTCCAGGGGGCCGCCTTCGCCACCGGTATTCCTCCAGATTTCTACGCATTTCACCGCTACACCTGGAATTCTACCCCCCTCTACGAGACTCAAGCTTGCCAGTATCAGATGCAGTTCCCAGGTTGAGCCCGGGGATTTCACATCTGACTTAACAAACCGCCTGCGTGCGCTTTACGCCCAGTAATTCCGATTAACGCTTGCACCCTCCG
+
ABBBAFFFFFFFGGBEEEFCFGDEEGGF3FHGEGFGGFGHHHHHGF?GHECFEEEGGFGHAEDEGHE/>EFHGHHHGGFFHHHFHGHGGGFGHGGHHGFGGCBGHHFFFFHHGHHFFHHGGGGHFHFG.AGHF<CDDCFCGHHF0CGCGCCCGFFFGHGHHHF.;0/CFGGGGAA-ADFGG0BFGFF:BFFFBFBFBFFFFFFFEFFADD-B;A?BFFD9BDEFFFFFFFFF.AFF:AB.A..;99D.;A.
@M03896:38:000000000-B4D98:1:1105:4894:17944 2:N:0:164
CCCAGTTTGGGTCTTAGCTATTGTGTGTTCAGATATGTTAAAGCCACTTTCGTAGTCTATTTTGTGTCAACTGGAGTTTTTTACAACTCAGGTGAGTTTTAGCTTTATTGGGGAGGGGGTGATCTAAAACACTCTTTACGCCGGCTTCTATTGACTTGGGTTAATCGTGTGACCGCGGCGGCTGGCACACAATTACCATACTGACTCTGTGTACATCTCTGTCGTCGTCCTACTACTATATCACCAAACTA
+
ABBAAFFFFB2>BGGGGBFDGGFFGHHHHHFG5GGFGHHHHDFFGBGHHHGEFFFCFHGHHGHGHFHHGHHHGHHHHHHHGG1FFGFHHFF3GGB1BBGGG?GHHHEFG@3F?1EF//@E<FDFGF3B?FFGFHGHHHF/?@A/>>AGGGGHH1FHFF1FFGHHHG<CGHHFDF?@-:;;-;99;A9B.;9EBBFFBBFB.;//F/9//;9B//9;//;//;/.;.--;..///////////:/;/..9;/
@M03896:38:000000000-B4D98:1:1105:22508:17968 2:N:0:164
CCTGTTTGCTCCCCACGCTTTCGCACCTGAGCGTCAGTCTTCGTCCAGGGGGCCGCCTTCGCCACCGGTATTCCTCCAGATCTCTACGCATTTCACCGCTACACCTGGAATTCTACCCCCCTCTACGACACTCAAGCTTGCCAGTATCAGATGCAGCTCCCAGGTTGAGCCCGGGGATTTCACATCTCACTTAACAAACCGCCTGCGTGCCCTTTACGCCCAGTCACTCCCATTCACCCTTGCTCCCTCC
+
AAA?AFFFFFFFFEFG1AAAAB0E0EEHBBGHGGCEAGGF2G/BAAAGF/EEAE>EEE?F/??/?G//>>/DDFGGFBB1GGFFF2FFGEEEDG2GG<BC/>FGH00FCGHHHHFGHHHGCGGFFGA>.<<GFGG0DCB/CGF0:;;:;;0;;C0C/:CHCFB.90;9;FFE;----A;/9/BFBF///:9FFF;9;AAE-@@F?A-9:A-9//;/;-9999-9///;;F--99//99;-/-;/:;AFFB
@M03896:38:000000000-B4D98:1:1105:22517:17983 2:N:0:164
CCTGTTTGCTCCCCACGCTTTCGCACCTGAGCGTCAGTCTTCGTCCAGGGGGCCGCCTTCGCCACCGGTATTCCTCCAGATCTCTACGCATTTCACCGCTACACCTGGAATTCTACCCCCCTCTACGAGACTCAAGCTTGCCAGTATCAGATGCAGTTCCCAGGTTGAGCCCGGGGATTTCACATCTGACTTAACAAACCGCCTGCGTGCGCTTTACGCCCAGTAATTCCGATTAACGCTTCCACCCTCC
+
ABBBBFFFFFFFGGGGEEEFGGEFEGGHFFHGGGGGGGHFHHHHGGDHHGFGEFEGGGGHAEAEFHE@EFGHHHHHGFHHHHHHHHHGGGGGHHFHHGGGG@DGHHHHHHHHHHHHHHHGGGGHGHGD.DEHF<CDGHFCHHHB:=GGGGCGFGFHGHHHGHGE::BFGGGEAC?DFDGGGFGGFFF/BFFFF9BFF?EFFFFFFFD9.ABB@AEFF9ADFF?/;/;9BFFFFFDBBDF.9./;:FFFEA
@M03896:38:000000000-B4D98:1:1105:13423:18062 2:N:0:164
CCCAGTTTGGGTCTTAGCTATTGTGTGTTCAGATATGTTAAAGCCACTTTCGTAGTCTATTTTGTGTCAACTGGAGTTTTTTACAACTCAGGTGAGTTTTAGCTTTATTGGGGAGGGGGTGATCTAAAACACTCTTTACGCCGGCTTCTATTGACTTGGGTTAATCGTGTGACCGCGGCGGCTGGCACACAATTACCATACTCGTCGAGTTGCCATCTCGGTAGCTGCCGCATCTGTACAATCAAAACCT
+
BBBABFFFBABAFFGGGFFBGGHFHHHHHGFGGHHHHHHG5AFGHFGHGHFBBGFFGHHHHHHHHHHHGFGHGBFHHHHHGGHHGFHHHF3BFGFGFFFFFBFGHHHHF4FG?FFCCGGGBGDFGFFGGGHHHHHHHHHFGGG?><>FFGGHHGFFGHG.ACCGGGEECC.D==-;-:;B-9;D:ABB.;DFFBBFF/;/:9B.9A9-9/.////9;;9A.9.9/9//:9--.;///////9/B///../
@M03896:38:000000000-B4D98:1:1105:19899:18154 2:N:0:164
CCTGTTTGCTACCCATGCTTTCGAGCCTCAGCGTCAGTTGGTGCCCAGTAGGTCGCCTTCGCCACTGGTGTTCCTCCCGATATCTACGCATTCCACCGCTACACCGGGAATTCCACCTACCTCTGCACTACTCAAGGCCAGCAGTTTTGAAAGCAATTTATGGGTTGAGCCCATAGTTTTCACTTCCAACTTGCCGGTCCGCCTGCGCTCCCTTTACACCCAGTAATTCCGGACAACGCTTGCACCCTAC
+
ACBABFFFFFFFGGGGGFGEGGEGHGGHHFGGEFEGFGHHFEEFGFFHGFHEHDAEEGGGAEDEGHCB@EGEHHHHHGGGGGGGHHHGGGGGHHHHHFGGGFHHHE<ECCHHHHHHHHGHHHHHGHHHGHHHFDG1?FCG?FG0<FGGGEHHHHHBDGFH0DGFHC-GGHHGGHGEGGHHHHHHHHHFHHHFGHHA@FADCFGGGG?DGGFFBFFFFFFFFFF/F/BFFF/-::9;:DF.AA9;;FDFBA
@M03896:38:000000000-B4D98:1:1105:15774:18939 2:N:0:164
CCTGTTTGCTCCCCACGCTTTCGTGCCTCAGTGTCAGTTTCAGTCCAGTAAGCCGCCTTCGCCACTGATGTTCCTCCTAATATCTACGCATTTCACCGCTACACTAGGAATTCCGCTTACCTCTCCTGCACTCCAGTCTGACAGTTTCAAAAGCAGTCCCAGAGTTACGCCCTGGGTTTTCACTTCTGACTTGCCATACCACCTACGCACCCTTTACACCCAGTACTTCCGGCTCACGCTTGCCCCCTAC
+
AAAAAFFFFFFFGGGGEFEEFGEEFFHGHGFHHHFHHHGHFGFGHFFFGDDFGFAEEFGGCED1EFA35DDFFHHHHHH5FFHGHHHFEFFGHHGHHEGGGEFHHHHC3FGHHH3?EGGHHHHHHHHFGFGHHFGBBFGFFGG22@GHF2FGBHFCGFGFGH/?1?F1/CCGCHEF>.A.DGHGHHHDGG00<DHFHFHHHHGHGF?D?B?DAB0;BFFBDF.9909CFF.--;.;BAF....B/;B-.9
@M03896:38:000000000-B4D98:1:1105:15765:18954 2:N:0:164
CCTGTTTGCTCCCCACGCTTTCGTGCCTCAGTGTCAGTTTCAGTCCAGTAAGCCGCCTTCGCCACTGATGTTCCTCCTAATATCTACGCATTTCACCGCTACACTAGGAATTCCGCTTACCTCTCCTGCACTCCAGTCTGACAGTTTCAAAAGCAGTCCCAGAGTTAAGCCCTGGGTTTTCACTTCTGACTTGCCATACCACCTACGCACCCTTTACACCCAGTACTTCCGTATCACGCTTGCCCCCTAC
+
ABBABFFFFFFFGGGGEFEEFGFGGFHHHFHHHHGHHHHHHHHHHHFGHHBGGHAEGGGH1EEEFHCDDFGGHHHHHHHHFHHHHHHGGGGGHHHHHEFGGEGHEGFFBGHHHHFEEGGHHGHHHHHBGHHHHFG2BFF2@GF2DDHG>@>FFGFFHHHHFGA/??1??GHHHG.FHEFFHFHHHHG00DGD<DGFHHHHHHGHHGACDCGGEC0CFGFFGE.:C09FFF90.9.;9:C.9.AFFFF;EF
@M03896:38:000000000-B4D98:1:1105:18868:19034 2:N:0:164
CCTGTTTGCTCCCCACGCTTTCGCACCTGAGCGTCAGTCTTCGTCCAGGGGGCCGCCTTCGCCACCGGTATTCCTCCAGATCTCTACGCATTTCACCGCTACACCTGGAATTCTACCCCCCTCTACGAGACTCAAGCTTGCCAGTATCAGATGCAGTTCCCAGGTCGAGCCCGGGGATTTCACATCTGACTTAACAAACCGCCTGCGTGCACTTTACGCCCAGTAATTCCAATTAACACTTGCACCCTCC
+
AAAA?FFFFFFFGGGGCEE0EG0EEGGHBACFEEEEEFGHBGFGGF?GH?EEEE>EEGGHHGCEGHC/>>FGHHHHHFHHHGFHHHHGGGGGHHFHHACG?C<GHFBACCFHGFFHGHHGGCFHBH...ACHH0/0</</CCG::0;;:0:CGHE0;0;GHHF.:/-;AEGE@--;-9BFBBFFFFF//;BFB/9/9-EE99@B---9;A-;99//;A?=@FE/9/9/;//9;BFB//;///////9-A-
@M03896:38:000000000-B4D98:1:1105:18869:19053 2:N:0:164
CCTGTTTGCTCCCCACGCTTTCGCACCTGAGCGTCAGTCTTCGTCCAGGGGGCCGCCTTCGCCACCGGTATTCCTCCAGATCTCTACGCATTTCACCGCTACACCTGGAATTCTACCCCCCTCTACGAGACTCAAGCTTGCCAGTATCAGATGCAGTTCCCAGGTTGAGCCCGGGGATTTCACATCTGACTTAACAAACCGCCTGCGTGCGCTTTACGCCCAGTAATTCCGATTAACGCTTGCACCCTCC
+
ABBAAFFFFFFFGGGGGGFFFGGGGGGHGHHGGGGGGHGHHHHHGGEHHGCCEFEGGGGHEEEEGHG/>EFGHHHHGFHHHGHHHHHGGEGGHHFHHGGGGFEHHHFFHHHHHHHHHHHGGGGHHGGFCAEFF0C<DGDCEHGB:GGG0G0;GHGHFHHGCHFE;9;BFGGGGGA9B?FFFFFGEFF9;BFFBF9B/9EEFFFDFF9;AD-@-;.9BE?@ADF9BFFFFBFDF.DBB.;.9..BB/;..D
@M03896:38:000000000-B4D98:1:1105:8753:19120 2:N:0:164
CCTGTTTGCTCCCCACACTTTCGCGCCTCAGCGTCAGTTACTGTCCAGCAAATCGCCTTCGCCACTGGTGTTCTTCCTAATATCTACGCATTTCACCGCTACACTAGGAGTTCCATTTGCCTCTCCAGCACTCAAGAACTACAGTTTCAAATGCAGGCTATGAGTTGAGCCCATAGTTTTCACATCTGACTTGCAGTCCCGCCTACACGCCCTTTACACCCAGTACATCCGGATAACGCTTGCTCCCTAC
+
ABBABFFFFFFFGGGEGEGGGGAEAEGEFHGGEEFGGHHHHHGHHF5FHGGFHGAFGGGHAEEBEG@25BF?GHHHHHHHHGHFGFGFFGGCHHHHHFEEGEHHHFB3F3GHHGFGEG4FGHHHHHHGGGHHG2222<FGGHGG2@GGGF2DGHGGGEHFGF1<??>1FGGFCFFB>DFGHFHHHHH0<GFF0DFBGCCG?CGGDFC;ACEG?/FFFFBFG.ABF09;BFD-;.CFFFB.A.:9BBEFFA
@M03896:38:000000000-B4D98:1:1105:8750:19145 2:N:0:164
CCTGTTTGCTCCCCACACTTTCGCGCCTCAGCGTCAGTTACTGTCCAGCAAATCGCCTTCGCCACTGGTGTTCTTCCTAATATCTACGCATTTCACCGCTACACTAGGAGTTCCATTTGCCTCTCCAGCACTCCAGCACTACAGTTTCAAATGCAGGCTATGACTTGAGCCCATAGTTTTCACATCTGACTTGCAGTCCCGCCTACACGCCCTTTACACCCAGTACATCCGTCTAACGCTTGCTCCCTAC
+
AABAAFFFFFFFGGGFGAFFFGEEEEGGGHFGEEGFGGDGGFDFDF5BGCA3DFABEEEG1EE1BG32521BFGHHHHHHGGHHHHG?E>1>GHGHH1E/E@FGFGH33?GFGG4BGH4F?BGHHHF2B2BGC22<2@@FGHH2>>@FHDGGGH1<0?FGFHF1<1<<>FFC.F01=11=D<DGGGG00D0=0=GB<<<G:-AAAF/:ADEF-9CF9;BBE.9/;0;B0C..9:C;B.B.AEA9:FF.BF
@M03896:38:000000000-B4D98:1:1105:10906:19366 2:N:0:164
CCTGTTTGCTCCCCACGCTTTCGCACCTGAGCGTCAGTCTTCGTCCAGGGGGCCGCCTTCGCCACCGGTATTCCTCCAGATCTCTACGCATTTCACCGCTACACCTGGAATTCTACCCCCCTCTACGAGACTCAAGCTTGCCAGTATCAGATGCAGTTCCCAGGTTGAGCCCGGGGATTTCACATCTGACTTAACAAACCGCCTGCGTGCGCTTTACGCCCAGTAATTCCGATTAACGCTTGCACCCTCC
+
ABBABFFFFFFFGGGGAEEFGGEFGGGHHHHFGGFGGHHHHHHHGGAGHF?EEE>EEEGHAECEGHE/>EGHHHHHG?GDGHHFHGHGG?FGHHHHHDGGC@FGHHFF2GGGHHHFHHHGGGGHHGG?>EEHF0<<DGE<GGH0:CGGGGGHFHHHGCHHHHF.:9/9CFGA;DBG-CFFG;FFFFF/9BFF;9;BBFFEDFFFFFA9ADC@-9AFFAACFDEBFFBBFFFDA;.9;.;.;.9:9BFFFF
@M03896:38:000000000-B4D98:1:1105:28081:19649 2:N:0:164
CCTGTTTGCTCCCCACGCTTTCGCACCTGAGCGTCAGTCTTCGTCCAGGGGGCCGCCTTCGCCACCGGTATTCCTCCAGATTTCTACGCATTTCACCGCTACACCTGGAATTCTACCCCCCTCTACGAGACTCAAGCTTGCCAGTATCAGATGCAGTTCCCAGGTTGAGCCCGGGGATTTCACATCTGACTTAACAAACCGCCTGCGTGCGCTTTACGCCCAGTACTTCCGATTAACGCTTGCACCCTCC
+
BBBBBFFFFFFFGGFGGFGFGG?EEGGFFHHGGGFGGHHHFHHHGGEFHG?EGGFGFAEG1E?EEHE>EEGHGGHHFFG3GHFHHHHGGEFGBGGHHGGGGFFHHFCCG<FGGHGFHHHGGGGHGHG?ADGHHBFFGH0<GHF<:;CGFHCGGGFF<GGHHHHEG0;FFGFGA-?B-;;BBBFFGFF/BB/:;/BB;.EF-BFD?F-AAD@@B.EBB.;9B.A9//BFFF..A9DFF.;.9AEFFFF.:A
@M03896:38:000000000-B4D98:1:1105:28063:19651 2:N:0:164
CCTGTTTGCTCCCCACGCTTTCGCACCTGAGCGTCAGTCTTCGTCCAGGGGGCCGCCTTCGCCACCGGTATTCCTCCAGATTTCTACGCATTTCACCTCTACACCTGGAATTCTACCCCCCTCTACGAGACTCCAGCTCGCCAGTATCAGATGCAGTTCCCACGTTCAGCCCGAGGATTTCACATCTGACTTAACAAACCGCCTGCGTGCGCCTTACGCCCAGTAATTCCGATTCACGCTTGCACCCACC
+
>AA>>DFCDBDFFEFGAEA2AFAEEEGA3FFGEEEEAFGHFH2FEGEH310AAE0>EEEGFG?EFH1>>>?GGGEGFG3FG44BEFGEEEE?FFFHH1B1DDDGGC0?<CFGFFFGHHHCCCD<1F>..>CFC1<<<0/<<AD-:0<;=::0;:G0:0<GHH.-99//;BGG---9-;9CC9FF0000/;/B/FBB/9EF--99A.9;;A?B.../B9A=B?.9;B/;FB9.../99.;.9..;/;A.9;
@M03896:38:000000000-B4D98:1:1105:8880:19788 2:N:0:164
CCTGTTTGCTCCCCACGCTTTCGCACCTGAGCGTCAGTCTTCGTCCAGGGGGCCGCCTTCGCCACCGGTATTCCTCCAGATCTCTACGCATTTCACCGCTACACCTGGAATTCTACCCCCCTCTACGAGACTCAAGCTTGCCAGTATCAGATGCAGTTCCCAGGTTGAGCCCGGGGATTTCACATCTGACTTAACAAACCGCCTGCGTGCCCTTTACGCCCAGTAATTCCGATTAACGCTTGCACCCTCC
+
ABBAAFFFFFFFGGGGEEAFFGEFGGGHGGHGEFFGGHHHGHHHGF?GGD?EEEEEGGGGAEEEFHE/>EGHHHHHH2FHHHHHHHGFGEEEHHGGHCDGCCFHHHF02FGHHHHFHHHGGGGHHGGF<CEHC0<<DGD<CGG0:CGGG;CG00CF:GHHHH0.:0;/;BFGA9--99FFFBFGFFF/;BFFF/BF9.EE-@BFEA@9.9.;//;B9;ABB99:BFFFFF/.;.9/FAC....;;BD?ED
@M03896:38:000000000-B4D98:1:1105:8877:19808 2:N:0:164
CCTGTTTGCTCCCCACGCTTTCGCACCTGAGCGTCAGTCTTCGTCCAGGGGGCCGCCTTCGCCACCGGTATTCCTCCAGATCTCTACGCATTTCACCGCTACACCTGGAATTCTACCCCCCTCTACGAGACTCAAGCTTGCCAGTATCAGATGCAGTTCCCAGGTTGAGCCCGGGGATTTCACATCTGACTTACCAAACCGCCTGCGTGCGCTTTACGCCCAGTAATTCCGATTAACTCCTGCACCCTCC
+
ABBABFFBFFFFGGFFAFEFFGFEEGGHHHHHGGGGGHHHHHGHGE?GH10EAE0EGGGG1ECEFHE/>EGGGHHHGBGGHGHHHHHGGEEEHHHHHAGGC@?GHFFGBFGFHHHFFCGCGGGFFHFD<ADHF0<0DG0<CGG:0:=<C;;CGCFCHGHHHF0.;0;BFGFE-D-@-EBFGEFGFFB9BBFFF/;FB.EEFFFFEF=9?A@;@A.9F.9@BDFFFE//BF;A9../;/;/;F9.;BD.AD
@M03896:38:000000000-B4D98:1:1105:8115:20288 2:N:0:164
CCTGTTTGCTCCCCACGCTTTCGCACCTGAGCGTCAGTCTTCGTCCAGGGGGCCGCCTTCGCCACCGGTATTCCTCCAGATCTCTACGCATTTCACCGCTACACCTGGAATTCTACCCCCCTCTACGAGACTCAAGCTTGCCAGTATCAGATGTAGTTCCCAGGTTGAGCCCGGGGATTTCACATCTGACTTAACAAACCGCCTGCGTGCGCTTTACGCCCAGTACTTCCGCTTAACGCTTGCCCCCTCC
+
ABBAAFFFFFFFGGGGEEEFFGEFGGGHFGHFEFDGAHHHFHFGEEEGFECFEE>EGFGGAEDEGHA/EEGHFHGHGBFFHGHHHHGGGEEGGGGHHDDGC@FGHHGCFBGGHHFGHHHGGGGHGFF?.<<GFC/<GGH/<C<0::CCC0::0:;C;:GHHH0::::BCFGF-?-:BAFGFFGFFFF9/BFB;/9:9.EE-;BDA?@;D9:@@A?BF..@CA./;/:BFF..99./B.@.;../::9-:9
@M03896:38:000000000-B4D98:1:1105:8122:20305 2:N:0:164
CCTGTTTGCTCCCCACGCTTTCGCACCTGAGCGTCAGTCTCCGTCCAGGGGGCCGCCTTCGCCACCGGTATTCCTCCAGATCTCTACGCATTTCACCGCTACACCTGGAATTCTACCCCCCTCTACGAGACTCAAGCTCGCCAGTATCAGCTGCAGTTCCCCGGTTCAGCCCGGCGATTTCACATCTGACTTAACAAACCGCCTGCGTGCCCTTTACGCCCAGTCATTCCGACTAACGCTTGCACCCTCC
+
ABBAAFFFBFFFGGGEAEEFGGEFFEGHEHCBEEEEEHHF5BEGFABF310AE>>EEEGGAEEEEHEE/>FGH?GHF0FEGGHHH44FE?EGHHGHHDCCDCGHHF0?0?FGG<?FGCFDGGGEGF...<<<C0<<DG0<:A.-;;0C000;//:CFB0;F/--9..9;CC.;:---9;AF;B//;B//;B;//;9/.;9-;>D?.=..:.;9////9:-@..:/;/;F/9.-9-BBD?A..:/9;DFFD
@M03896:38:000000000-B4D98:1:1105:12588:21045 2:N:0:164
CCTGTTTGCTCCCCACGCTTTCGCACCTGAGCGTCAGTCTTCGTCCAGGGGGCCGCCTTCGCCACCGGTATTCCTCCAGATCTCTACGCATTTCACCGCTACACCTGGAATTCTACCCCCCTCTACGAGACTCAAGCTTGCCAGTATCAGATGCAGTTCCCAGGTTGAGCCCGGGGATTTCACATCTCACTTAACAAACCGCCTGCGTGCGCTTTACGCCCAGTAATTCCGATTCACGCTTGCACCCTCC
+
AABAAFFFFFFFFGGFEFECFGEEEGGGCGHFEEEFGHHHFHHHFAAGHC0EEE>EGEGG1EDEEH?>EEGHGGFHG2F3BFHFHFHFGEEDGGGHHBCFG@FGFFB0<FFGGGHDGHHGGGGFDG.<.<CG00<<DGB/CGD000<;CC0G00CC;GGGHHF.:0/9CFFG-;---;CFFBF0FFF/BFFF:/;B/9EFDFFDEFDDDFAB9../BA.99A.9;/F/BFBD?D/:B.F..99/99;AEA
@M03896:38:000000000-B4D98:1:1105:12594:21063 2:N:0:164
CCTGTTTGCTCCCCACGCTTTCGCACCTGAGCGTCAGTCTTCGTCCAGGGGGCCGCCTTCGCCACCGGTATTCCTCCAGATCTCTACGCATTTCACCGCTACACCTGGAATTCTACCCCCCTCTACGACACTCAAGCTTGCCAGTATCAGATGCAGTTCCCAGGTTGAGCCCGGGGATTTCACATCTCACTTAACAAACCGCCTGCGTGCGCCTTACGCCCAGTCATTCCGATTAACGCTCGCACCCTCC
+
ABAAAFF4DFFFGGFG?AEAAF?EEEGGEGHGEEEEEAFGGHAGEA1E310AAE>FEEFG1E>>EG?/>EFDGGHHHFFBGGHGGHHAEEEG2GGGH?DGDB?GG<?C0?FCGF1FFHHGC@DCGF.<.<<0<<<<DC0/<G:000;<;0<;GHB0:CGHHG09/09/;FC9-:-9-.99FBFBFFF//FFB//;:/.;A;BBF..>9AD?B.;./;;:-;D.9/9//;9/AD.9/;.;..-;-;@9AAA
@M03896:38:000000000-B4D98:1:1105:12325:21387 2:N:0:164
CCTGTTTGCTCCCCACGCTTTCGCACCTGAGCGTCAGTCTTCGTCCAGGGGGCCGCCTTCGCCACCGGTATTCCTCCAGATCTCTACGCATTTCACCGCTACACCTGGAATTCTACCCCCCTCTACGAGACTCAAGCTTGCCAGTATCAGATGCAGTTCCCAGGTTGAGCCCGGGGATTTCACATCTGACTTAACAAACCGCCTGCGTGCGCTTTACGCCCAGTAATTCCGATTAACGCTTGCACCCTCCG
+
ABBAAFFFFFFFGGGGEFEFFGEEEGGHGHHGEGEGEHHHHHHHGFCHHDAEEEEEGGGGAEDEGHE>EEFHHHHHGFGHHGHHHHHGFEGGHHGHHACGFCGHHHFCFHHHHHHFGHHGGGGHHGFD<CEHFCC<DGFGHHHF:;CCGG;GHHHHFHHHHHH.::/BFGGGDBDBGGGGGFGGFFF/BFFFFFBFFFFFFFFFFFFDFFFD:AABFED=DDE9F/;BFFF.;9DFF.@99E::BFAEFF.
@M03896:38:000000000-B4D98:1:1105:12321:21405 2:N:0:164
CCTGTTTGCTCCCCACGCTTTCGCACCTGAGCGTCAGTCTTCGTCCAGGGGGCCGCCTTCGCCACCGGTATTCCTCCAGATCTCTACGCATTTCACCGCTACACCTGGAATTCTACCCCCCTCTACGAGACTCAAGCTTGCCAGTATCAGATGCAGTTCCCAGGTTGAGCCCGGGGATTTCACATCTGACTTAACAAACCGCCTGCGTGCGCTTTACGCCCAGTAATTCCGATTAACGCTTGCACCCTCC
+
ABAAAFFFFFFFGGGGAEAAFGEGGGGHGHHHGGGGGHHHHHHHGGEHHGECEEEGGGGGAEEEGHEEEEGHHHHHGFGHHHHHHHHGGEEDHGFHHGGGGCGHHHFFFGHHHHHGHHHGGGGHHHF?>CEHG0<<GH0<EGGC0;<CCC;CHHGHHHHHHHGE;0;BFGGFBC@9-DFFGFGGFFFBFBBFFFFFFFFFFFFFFF-;DFCF-:EFFEDF=DE/;F/BFF/.99AFBDF.A.AB;FDFED
@M03896:38:000000000-B4D98:1:1105:10465:22020 2:N:0:164
CCTGTTTGCTCCCCACGCTTTCGCACCTGAGCGTCAGTCTTCGTCCAGGGGGCCGCCTTCGCCACCGGTATTCCTCCAGATCTCTACGCATTTCACCGCTACACCTGGAATTCTACCCCCCTCTACGAGACTCAAGCTTGCCAGTATCAGATGCAGTTCCCAGGTTGAGCCCGGGGATTTCACATCTGACTTACCAAACCGCCTGCGTGCGCTTTACGCCCAGTAATTCCGATTAACGCTTGCACCCTCC
+
BCCBCFFFFFFFGGGGEEEFFGEEFGGHFGHFFEDEFHHHGHGHGE?HHGFGFEEEGGGHEEDEGHEEEEGFHHHHGBFFHGHHHHFGGEEGFHHHHGFGCCFGHHGFHFGHHHHFHHHGGGGGHFGDACDHF0GFGHHCGHHCC0CGFC<FHHHHHFHHGFFCCFB/BFGGG?-:A.FGGGGGFFFF;BFFB/:F;9EEFFFFFFBDFDFB@.:;BAABCD.;;:FFFFB..9.;BAD.;9?/BBA.;A
@M03896:38:000000000-B4D98:1:1105:24582:22198 2:N:0:164
CCTGTTTGCTCCCCACGCTTTCGCACCTGAGCGTCAGTCTTCGTCCAGGGGGCCGCCTTCGCCACCGGTATTCCTCCAGATCTCTACGCATTTCACCGCTACACCTGGAATTCTACCCCCCTCTACGAGACTCAAGCTTGCCAGTATCAGATGCAGTTCCCAGGTTGAGCCCGGGGATTTCACATCTGACTTAACAAACCGCCTGCGTGCGCTTTACGCCCAGTATTTCCGATTAACGCTTGCACCCTCC
+
ABBAAFFFFFFFFGFF2EAFFGEEEGGHFFHGGGGGGFHHHHHHGD?GH?EGEEEEGGGG1EEEFHE/>EFHFHHHGFCGHGHHGHHGGEEGFFFHHADGG@FHHHEEEHHHHHHFHHHGGGGHGHGG.ADHF<GDGGF/<CGC:<GG:CCGHGFHCFGHHH0.:9/;/FFG@:9BBGGGF0FBBFF;BFFFBFBBB.EE@CFFEFF9AABB@D.FFA.BDDF/;/;;FFFDDFDFFFF....:9BD?EF
@M03896:38:000000000-B4D98:1:1105:24595:22210 2:N:0:164
CCTGTTTGCTCCCCACGCTTTCGCACCTGAGCGTCAGTCTTCGTCCAGGGGGCCGCCTTCGCCACCGGTATTCCTCCAGATCTCTACGCATTTCACCGCTACACCTGGAATTCTACCCCCCTCTACGAGACTCAAGCTTGCCAGTATCAGATGCAGTTCCCAGGTTGAGCCCGGGGATTTCACATCTGACTTAACAAACCGCCTGCGTGCGCTTTACGCCCAGTAATTCCGATTAACGCTTGCACCCTCCG
+
BBBBBFFFFFFFGGGGAFEEFGAEFGGHFFHGEGDEEHHHFHGHEEEHHGGGEE>EGGGHEEDEGHEEEEGHHHFHGBGFHGHHHHHGGEFGHGFHHDCGC@FHHHHHHHHHHHHGFHHGGGGHGHGDCDGHF0CDGH</CGHC0<CCCCCGHHBGGGGHHFC::C/CFFBFD-?DBAFFFBFFFFFFB9FB;F/B/;EFFFFDFF@;.AD@9AAFFEFFFFEBF/9BFFFA;DDFF.B.E.9;9BAEEF.
@M03896:38:000000000-B4D98:1:1105:8332:22657 2:N:0:164
CCTGTTTGCTCCCCACGCTTTCGTGCCTCAGTGTCAGTTTCAGTCCAGTAAGCCGCCTTCGCCACTGATGTTCCTCCTAATATCTACGCATTTCACCGCTACACTAGGAATTCCGCTTACCTCTCCTGCACTCCAGTCTGACAGTTTCAAAAGCAGTCCCAGAGTTAAGCCCTGGGTTTTCACTTCTGACTTGCCATACCACCTACGCACCCTTTACACCCAGTAATTCCGGACAACGCTTGCCCCCTAC
+
BBBBBFFFFFFFGGGGEEFFGGEGGFHHHHHHHHGHHHHHHHHHFFFHHFGFFHEGGGGHEFDEFHGFBFFGFHHHGHHHHHHHHHHGGGGGHHHHHGGGFEGHHHFFGGGHHHFEEFEHHFHHHHGGHHHHHGGBGGF2@FFCDDHHHD>FFHHHHHHH?C/?<???GHHHHHEG0C.FGFHHHHG=0GG=<=GHHHHFHGEHHHGGGGCEEBFFF0;CEE.;CFFFGFB?.-9;C@>.9EEFFFF9.A
@M03896:38:000000000-B4D98:1:1105:8343:22677 2:N:0:164
CCTGTTTGCTCCCCACGCTTTCGTGCCTCAGTGTCAGTTTCAGTCCAGTAAGCCGCCTTCGCCACTGATGTTCCTCCTAATATCTACGCATTTCACCGCTACACTAGGAATTCCGCTTACCTCTCCTGCACTCCAGTCTGACAGTTTCAAAAGCAGTCCCAGAGTTCAGCCCTGGGTTTTCACTTCTGACTTGCCATACCACCTACGCACCCTTTACACCCAGTACTTCCGGATAACGCTTGCCCCCTACG
+
BBBBBFFFFFFFGGFGFEFFGGEGGGHHHHHHHHGHHHHHHHHHGFGHHFGGFHEGFGGHFGCEEHEGDFFGHHHHHHHHHHHHHHHGGGGGHHGHHFFGGGFHHHHFGHHHHHHGGGEHHHHHHHHHGHHHHCFCGHGDDGF<<FHHFF2GHHHHHGHH?H/FDG1@FHFFHHFFFCDGHHHHHHHFBGHE<DCGGBHHHHGHHGEFFGGGAFFFFBFGGEA/C0;FGGG-.:DFCFDA..AFFFFF?F.
@M03896:38:000000000-B4D98:1:1105:12914:22730 2:N:0:164
CCTGTTTGCTACCCACACTTTCGAGCCTCAGCGTCAGTTGGTGCCCAGTAGGCCGCCTTCGCCACTGGTGTTCCTCCCGATATCTACGCATTCCACCGCTACACCGGGAATTCCGCCTACCTCTGCACTACTCCAGAAAAACAGCTTTGAAAGCAGTTCATGGGTTGAGCCCATGGATTTCACTTCCAACTTGTTCTCCCGCCTGCGCTCCCTTTACACCCAGTAATTCCGGACAACGCTTGTGACCTAC
+
ABBABFFFFFFFGGFEEAFBFGECGEGHHHHHGGGGGHHHGGGGHHBGHHHHHFAEFGGHAEDEGHF?@BBBGFEHHCFGGGGGHHHGGGGGHHHHHGGFGCGHGGCDC<GHHHFCFGGHHHHHFHHFD1FGH1??1>1F<CFF0>>GGBDGDFBHFGGH0GH.<<;/GHGE.GGC0;::GHHHGGFFFGF0;;9CFFFFGAGGFG-A?DFFFFBFF;9BAEE9B/99F;/9.;99:-@.9.9//;/BFB
@M03896:38:000000000-B4D98:1:1105:12894:22733 2:N:0:164
CCTGTTTGCTACCCACACTTTCGAGCCTCAGCGTCAGTTGGTGCCCAGTAGGCCGCCTTCGCCACTGGTGTTCCTCCCGATATCTACGCATTCCACCGCTACACCGGGAATTCCGCCTACCTCTGCACTACTCAAGCAAAACAGTTTTGAAAGCAGTTCATGGGTTGAGCCCATGGATTTCACTTCCAACTTGTTCTCCCGCCTGCGCTCGCTTTACACCCAGTAATTCCGTACAACGCTTGTCACCTACG
+
BBBBBFFFFFFFGFGEEAGBGFFAFGGHHGHHGGGGGHHBEEDGFC3GHF5BFGEEFEFG1E?EEGEGDBGEGGHHEFGGGFGGHHHGGE?EHHGHHCEEEE3FGC/C?/FGHFCEGGDHFGHHFFHFGFGHF1?11001<>G01>F1G.=<DHFHHHHF0G0.<<;/;CCE:GG/CC:GFBHHGGFBFGGFBFFFCBFF?A;EF.B?DD-99AA/9;BFDE.9BFFFFF//.9.BB-@....//;9B/9.
@M03896:38:000000000-B4D98:1:1105:14101:22753 2:N:0:164
CCTGTTTGCTCCCCACGCTTTCGCACCTGAGCGTCAGTCTTCGTCCAGGGGGCCGCCTTCGCCACCGGTATTCCTCCAGATCTCTACGCATTTCACCGCTACACCTGGAATTCTACCCCCCTCTACGAGACTCAAGCTTGCCAGTATCAGATGCAGTTCCCAGGTTGAGCCCGGGGATTTCACATCTGACTTAACAAACCGCCTGCGTGCGCTTTACGCCCAGTAATTCCGATTAACGCTTGCACCCTCC
+
ABAABFFFFFFFGGFGFFECFGEEEGGGHHGFFEEGGHHHFHDGGDAFHG0EEE>EEFGH1EA?EFA/>EFHHHHHHFHGHGHHHHHGGE?FFGGHHGGGGC<GGFFF2?GHHHHFFHHGGGGGFHFD.DEHCCF0GHE/CGD0:<GGGG0:;CFHFGHFFHC:/9/BFFGGGF-9@AFGFBFFFFF9BFFEFFBFFFFFFCFFFFCAFF;D@9./BEDAFD.;;/9BFFFDF.:;B.@9AAA/;FF.AA
@M03896:38:000000000-B4D98:1:1105:12515:22949 2:N:0:164
CCTGTTCGATACCCGCGCTTTCGAGCTTCCGCGTCAGTTACGCTCCCGCCAGCTGCCTTCGCAATCGGGGCTCTTCGTCATATCTAAGCATTTCACCGCTACACGACGAGTTCCGCCGGCGTTGCGCGCACTCCAGTGCGGCAGTTCGCGCTGCCGTGCAGACGTTGGGCGCCTACATTTCCCAACACGCTTACCTCACGGCCTACGCTCCCTTTCAACCCAATACATCCGGCTCACGCCCTGACCTTCC
+
AAAAAFD>AFADGCEEGEF0FGE0GEGHG1AEEEEEGHHHHFGCEEF/A>EEGHGFGHDFEA/BFF//>>/>?FGGFGEGG2BFGH1BBBFGHHHHFCCGGC1?A/>/<ACFDGGGFCGGG-C-.--;C-:-//:/;00;-;9?/BFA-@=@@A--;@BE9FA@E-;-@E?@@F9;/;/;B///;A?E-@9--9B/:BAA?@@F/B?;-BBEFBFB9;;ABE-99///;B-9-;-/;AAE@---;;9BF/
@M03896:38:000000000-B4D98:1:1105:14360:23603 2:N:0:164
CCTGTTTGCTACCCACGCTTTCGAGCCTCAGCGTCAGTTACAGACCAGAGAGTCGCCTTCGCCACTGGTGTTCCTCCATATATCTACGCATTTCACCGCTACACATGGAATTCCACTCTCCTCTTCTGCACTCCAGTTCCCCAGATTCCAATGACCCTCCCCGCTTGAGCCGGGGGCTTTCACATCACACTTAACGACCCGCCTGCGCTCGCTTTCCGCCCAATAAATCCGGACAACGCTTTCCACCTAC
+
ABBBAFFFFFFFGGFGEEEAFGEEGEGHHGHFFGGGFHHGGDDBGFHFFAB1BFAFEFGHEEDFGG32BBFBGFGHHCFGEDHHHFHGEAEFHHHHHFEGEEGFBFBFF?GGHHHHGHHHGHHGH?3?GDGHG2G2@2@GFGG//@GHHHHE1<1GGHHGGGG->..0<CC-----B?.9C0C;FG009CF0990.9-;9ABBA?.9=BF--99./9;.9;AE9////;:.-.@-.9-;.9.;//;;.//
@M03896:38:000000000-B4D98:1:1105:14368:23619 2:N:0:164
CCTGTTTGCTACCCACGCTTTCGAGCCTCAGCGTCAGTTACAGACCAGAGAGTCGCCTTCGCCACTGGTGTTCCTCCATATATCTACGCATTTCACCGCTACACATGGAATTCCACTCTCCTCTTCTGCACTCAAGTTCCCCAGTTTCCAATGACCCTCCCCGGTTGAGCCGGGGGCTTTCACATCAGACTTAAGCAACCGCCTGCGCTCGCTTTACGCCCAATAAATCCGGACAACGCTTGCCACCTAC
+
BCBBCFFFFFFFGGGFEEEFGGGGHGGHHGHHGGFGGHHHFHGFHEFHHGEAGFAEGGGHAECEGHEC@FHEGHHHHGHHHHHHHHHGGGGGHHGHHFGGGFHHHFFGFGHHHHHHHHHHHHHHH3FGFHHHF2G2@FHHHHHA2>HFFGGFGFGHHHHGGGGC@A@CGFH?@@CDGGGGGGFGGGC0BCFG0CB0;BFCCFFFFFFFFFFFEA?FF.ABBD9/B/BFFFDFDBAFEDF?AFFFBFFFFF
@M03896:38:000000000-B4D98:1:1105:19732:23833 2:N:0:164
CCTGTTTGCTCCCCACGCTTTCGCACCTGAGCGTCAGTCTTCGTCCAGGTCGCCGCCTTCGCCACCGCTATTCCTCCAGATTTCTACGCATTTCACCGCTACACCTGGAATTCTACCCCCCTCTACGAGCCTCCAGCTTGCCAGCATCAGATGCAGTTCCCAGCTCGAGCCCGGGGATCTCACATCTCACTTAACACACCGCTTCCCGGCGCCTACCGCCCACAACTCCCTCTTACCCCTCCACCCTCCC
+
>AA>>DFFFFFFF1AFAEE0FFAA?EEHAB0BAE/AEGGF22BAE//1011AAEE?EG/B/>/B?C///>/B2DBG00B1FFGFFFGFEEA/GFGFF/EEE/BB<F000<FCGFDGFFGCC/CC1??A.-<00.01<<0<<GD<./=<0<0=DB00;CCFF00.:/:-;.:A--;--..;909BBB0/B;////B//;9A-;;--9--9----;--9--9-----9//;---9////9;----99B--;-
@M03896:38:000000000-B4D98:1:1105:19755:23836 2:N:0:164
CCTGTTTGCTCCCCACGCTTTCGCACCTGCGCGTCAGTCTTCGTCCAGGGCGCCGCCTTCGCCACCGGTATTCCTCCAGATTTCTACGCATTTCACCGCTACCCCTGGAATTCTACCCCCCTCTACGAGCCTCCAGCTTGCCAGTATCAGATGCCGTTCCCAGGTCGAGCCCGGGGATTTCCCATCTCACTTAACAAACCCCCGCCTTGCCCTTTCCGCCCAGCATTCCCACTAACCCCTTCCCCCCCCC
+
>A>1>DF1BDFCF11E1AA0AF0E?AEF000A/AE/AGDG2D/0E//AF//A>EEEEG?B/?/?EG//>E/B2DBGF>F1FGGFFFGCEECFFFHHHACGGC0??F//0?GHHEGFHHGCC?A01=<..-<</.</<:0:;GC00;;;;00<0:0;CEFFF00.:/99;A@9--;9-;/;B/9BBB//9;////:B/-9A-9;-----/9///////-9-;---;///;//-;/;/9---9:/-;A---9
@M03896:38:000000000-B4D98:1:1105:19741:23848 2:N:0:164
CCTGTTTGCTCCCCACGCTTTCGCACCTGAGCGTCAGTCTTCGTCCAGGGGGCCGCCTTCGCCACCGGTATTCCTCCAGATTTCTACGCATTTCACCGCTACACCTGGAATTCTACCCCCCTCTACGAGACTCAAGCTTGCCAGTATCAGATGCAGTTCCCAGGTTGAGCCCGGGGATTTCACATCTGACTTAACAAACCGCCTGCGTGCGCCTTACGCCCAGTAATTCCGATTAACGCTTGCACCCTCC
+
ABBABFFFFFFFGGGE2EAAFGEEEFGF3FGGEEEGEHHHFHCGEEEGHF0EEE>EGGGGAEEEGH?/>EEHHHHHGBFGGBGGGDGFE<EEHHHHHGGGD@FGHGC0CGHHHHHGGHHGDGGHFHCA.AEHF0<<DHF<CGH0;;<CCGCCGFHH;GGHHH0./:/;BFFE@?9@?DFGGGGGGFFBBFFFF/BFFFFF>FDF.9BAFB-9.9;/BE.@=..//9BBFF/.:9ABB.9.9..;9B9.AD
@M03896:38:000000000-B4D98:1:1105:10992:23939 2:N:0:164
CCTGTTTGCTCCCCACGCTTTCGCACCTGAGCGTCAGTCTTCGTCCAGGGGGCCGCCTTCGCCACCGGTATTCCTCCAGATCTCTACGCATTTCACCGCTACACCTGGAATTCTACCCCCCTCTACGAGACTCAAGCTTGCCAGTATCAGATGCAGTTCCCAGGTTGAGCCCGGGGATTTCACATCTCACTTAACAAACCGCCTGCGTGCGCTTTACGCCCAGTAATTCCGATTAACGCTTTCCCCCTCC
+
ABBAAFFFFFFFGGCG2EAFFGAFFEGHGGHHGGGGGHHHFDGHGF1GHC?EAEEFGGGGCEDEGHAE>EFGFGHHFBG3GGFHHGHGGEEGBFFHHA@FCCHHHHBFHGHHHHHFHHHGGGGHGFA.<<DDF0<<<C</CGD00;CC;0CCGFFHCGCGGHG.:0/;9FGA9-;--;FFF0BFFFF///BB//;/;9EEDAADE?9...99-;./B.9-@DE9BBF//B/;..AB/.9...///99-.A
@M03896:38:000000000-B4D98:1:1105:9927:23994 2:N:0:164
CCTGTTTGCTCCCCACGCTTTCGCACCTCAGCGTCAGTCTTCGTCCAGGGAGCCGCCTTCGCCACCGGTATTCCTCCTGATCTCTACGCATTTCACCGCTACACCTGGAATTCTACCCCCCTCTACGACACTCAAGCTTGCCAGTATCAGATGCAGTTCCCAGGTTGAGCCCGGGGATTTCACATCTGACTTACCAAACCGCCTGCGTTCGCTTTACGCCCAGTAATTCCGATTCACGCTTGCACCCTCC
+
ABBAAFFFFFFFGGGG2EEFFGEGFGGH2BGFEEEGGHFHGHGHGGCHFA1ABFAEFGGHEEDEF1?/>>FGFHHHH23BFGHHHHHGGEEGFGHHHEEGGEGHF2FABGGGHGFF3<FCDAEH1GF//AAGH0<>GG10.>D<<0==<0<=GHHF=DGF<GB.::/:GGHG-:A9-9CCFFGGGGF0=CFF;09;0;CE@DFFFF=..;.;..:/B999@D.9//9BFFF9.9/99.;..9./;;9AFF
@M03896:38:000000000-B4D98:1:1105:11727:24176 2:N:0:164
CCTGTTTGCTCCCCACGCTTTCGCACCTGAGCGTCAGTCTTCGTCCAGGGGGCCGCCTTCGCCACCGGTATTCCTCCAGATCTCTACGCATTTCACCGCTACACCTGGAATTCTACCCCCCTCTACGAGACTCAAGCTTGCCAGTATCAGATGCAGTTCCCAGGTTGAGCCCGGGGATTTCACATCTGACTTACCAAACCGCCTGCGTGCGCTTTACGCCCAGTAATTCCGATTAACGCTTGCACCCTCC
+
ABAABFFFFFFFGGGGEEEAFGEEEFGGGHHFEFFGGHHHHHGHGF1GGD0AAE>EEEGH1EEEEH?/>EFHHHHHHFGFGGHHHHHGGEFGHHHHHCCGG@FGHHCFGCGGGHHHGHHGGGGHGH.<.<CHG0<<DG0<CGG::0;CCC;CGHGFFGHHHGB./9/;/FBE-99--CFGCBGGFFF/BFF/F/;B;AEFFFFFFF-A9DD@99A/B;ABDFF/BB/FFFF.;../BAA.9;9;;BFEFF
@M03896:38:000000000-B4D98:1:1105:11707:24187 2:N:0:164
CCTGTTTGCTCCCCACGCTTTCGCACCTGAGCGTCAGTCTTCGTCCAGGGGGCCGCCTTCGCCACCGGTATTCCTCCCGATCTCTACGCATTTCACCGCTACACCTGGAATTCTACCCCCCTCTACGAGACTCCAGCTTGCCAGTATCAGATGCAGTTCCCAGGTTGAGCCCGGGGATTTCACATCTGACTTAACCAACCGCCTGCGTGCGCTTTACGCCCAGTAATTCCGATTAACCCCTGCACCCTC
+
AAA>AFFFFFFFGGFEEEF2FGEEEEGHB3ABAEFGGFFGBGHHGG1A3AAAEEEEEGEF1B1?EH1//>FFFGGGF/?<EEFGHHG/B<CDGGGHH/?DCC2FFGHFE<FGFDFFGHECG?EHGHE...<DC/G<G0::;GG0;0:C0;;<CGF0;CGFFBC./9;CBCF;9--9:.BFF/BFFFF/9BFFBFF/BADA-9-;..@DAD-@;:;/9.A;DD.9/99BFFB.:..:;/;.;9..FFFE?
@M03896:38:000000000-B4D98:1:1105:5074:24418 2:N:0:164
CCTGTTCGATACCCGCGCTTTCGAGCTTCAGCGTCAGTTACGCTCCCGCCAGCTGCCTTCGCAATCGGGGTTCTTCGTCATATCTAAGCATTTCACCGCTACACGACGAGTTCCGCCGGCGTTCCGCGCACTCAAGTGGGGCAGTTCGCGCTGCAGTGCCGACGTTGGGCGCCTACATTTCACAACACGCTTACCTCACGGCCTACGCTCCCTTTCAACCCAATACATCCAGATAACGCCCGGCCCTTCC
+
AAAAAFFA4DBDGGCEEEEAFGEFGE?FGCDGEEEG2FGHFD?FGDF?EEAAFFFGGFHHHEEFGGFE>EEEGHHHHFGHGFFGGHDGHDGHBGFHHGGECCDGDCGGC@CFGFEDDCCGG@D.<<C?CCGGF/:0::09-;?.9;F?BBGG?AFF/BF/@@>-9A?.@F?BBDFBBBFFFFBFFFEFD=.:AFFFEBEADBB.9BAB.ADF.;B/;FBAAF:.9/9BFF9/;/9BB.;@;-9-9@E/BB
@M03896:38:000000000-B4D98:1:1105:22078:24614 2:N:0:164
CCTGTTTGCTCCCCACGCTTTCGCACCTGAGCGTCAGTCTTCGTCCAGGGGGCCGCCTTCGCCACCGGTATTCCTCCAGATCTCTACGCATTTCACCGCTACACCTGGAATTCTACCCCCCTCTACGAGACTCAAGCTTGCCAGTATCAGATGCAGTTCCCAGGTTGAGCCCGGGGATTTCACATCTGACTTAACAAACCGCCTGCGTGCGCTTTACGCCCAGTAATTCCGATTAACGCTTGCACCCTCC
+
AAAAAFFFFFFFGGGGEEEFFGEEEGGGFHGFEEEEEGGHHHFHGGFHHGCGEEEEGGGGAEDEFH>/>EGHHHFHGBGGHHHHHHHGGGGGFGHHHDFGFCBHHHFGCGHHGHHFGHHGGGGHGHFF.ECHFCFDDGD<CHH0:CCGGG0;FFGFCGGHHHB::99/CFFFC?9??DFFFFGGFFF9BBFF:BBF/FFF=DFD.A;9.A9;9.;/B9:BCD.;9/;;FFFDA.ABF9@.9..;BBD?EF
@M03896:38:000000000-B4D98:1:1105:25127:25112 2:N:0:164
CCTGTTTGCTCCCCACGCTTTCGCACCTGAGCGTCAGTCTTCGTCCAGGGGGCCGCCTTCGCCACCGGTATTCCTCCAGATCTCTACGCATTTCACCGCTACACCTGGAATTCTACCCCCCTCTACGAGACTCAAGCTTGCCAGTATCAGATGCAGTTCCCAGGTTGAGCCCGGCGATTTCACATCTGACTTAACAAACCGCCTGCGTGCGCTTTACGCCCAGTACTTCCGATTAACGCTTGCACCCTCC
+
ABBABFFFFFFFGGGFEEEFFGAEEGGFGGGGEFGGFHGHCGGGEE1FHEEEEE>EFGFHEEGEFHD/>>FGHGGHHFEFHGHHFEGGGFFGBGGHH?CGC@BGHHC0CFGFHHFGGHHGGGGHHHE..<<GH0<<DGB/<GG0;;CGCC0;CBFC:CGFGF0./9://CCA---;-;9.FBFBFFB/;/9B//;B/9AEBAFFFF-999-;;9EBF.9;DF.:B/BFFF.;.AFBBAD.:A./BFFAFF
@M03896:38:000000000-B4D98:1:1105:25109:25115 2:N:0:164
CCTGTTTGCTCCCCACGCTTTCGCACCTGAGCGTCAGTCTTCGTCCAGGGGGCCGCCTTCGCCACCGGTATTCCTCCAGATCTCTACGCATTTCACCGCTACACCTGGAATTCTACCCCCCTCTACGAGACTCCAGCTTGCCAGTATCAGATGCAGTTCCCAGGTTGAGCCCGGGGATTTCACATCTCACTTAACAAACCGCCTGCGTGCGCTTTACGCCCAGTAATTCCGACTAACGCTCTCACCCTCC
+
>AA>AFFBDFFFGGFG2EAAFFAEFGGFGE2B2EEGFHHH5EABEE13G1EEAEEEEFEF?E?EEHE?>E?GHGHHG?GBHHHHH4GFG/EADFFGGDCDCCFFGF?00<FFGFGGHHHGGCDGGHF...<<0/<<C<0/<GF:00<<00:C:CCC0;CHFB0:/0:/CFFF-9-9-9/9F0CFBFF/9;/B;BBBF.9A->BDFF?9AD>B9;.:F.;>=999;/;;;BB.--9/;.@...9;;FF.AD
@M03896:38:000000000-B4D98:1:1105:15306:25186 2:N:0:164
CCTGTTTGCTCCCCACGCTTTCGCACCTGAGCGTCAGTCTTCGTCCAGGGGGCCGCCTTCGCCACCGGTATTCCTCCAGATCTCTACGCATTTCACCGCTACACCTGGAATTCTACCCCCCTCTACGAGACTCAAGCTTGCCAGTATCAGATGCAGTTCCCAGGTTGAGCCCGGGGATTTCACATCTGACTTAACAAACCGCCTGCGTGCGCTTTACGCCCAGTAATTCCGATTAACGCTTGCACCCTCC
+
ABAAAFFFFFFFGGGGEEEFFGEEGGGGCGHGFFEGGHHHGHFGEFEGHGGGEE>EGFGG1EDEEHE>@EGHHHHHHGGHHGHHHHHGGEFGHGHHHDDGGCGHHGBFGFGHHHHHHHHGGGGHHHFDCDEHC0G<DGD/CGD0::C;CCCCGFHGCGHHHHF.:0;BCFFEB-;--;;FCBFFFFF/BFFFB:BFFFFE-BFFFF@.AD-B-.;BFADBFAF/B/BFFFB.A9AFF.;..9:;:FFFFF
@M03896:38:000000000-B4D98:1:1105:11140:25534 2:N:0:164
ACGCTAAGAAAAGAAAAACAAGAGAAATGAGGCTGCTGGCAAGCATTAAACACAAAACCTGACAGGAGAAAAGGTCGTAGGCAGGAGCATCAAAAAAAAAAAAAAAAAAAAATGAAAATAGGAAAATATACATAAAGAAAAAACAAACAAGATATAATCAGCGGGGGAATAGCGTAAAAACACAAATTACAAAGAACAAACATGTGAAACAATGTACGGATAACATCAACATAACAAAACATTATAGATGA
+
111111111111111B11A00000011111B00000111A01//0121111A0A/000/000011/0//0100/11//0//1B//////111111?///////</</<---<.00000000000//00:000000000.//.-.......//0000;00900.-------///-----//------/////////-9/9---/////////-/////---9-////9///9://///;---///////99/
@M03896:38:000000000-B4D98:1:1105:11162:25634 2:N:0:164
CCTGTTTGCTCCCCACGCTTTCGCACCTGAGCGTCAGTCTTCGTCCAGGGGGCCGCCTTCGCCACCGGTATTCCTCCAGATCTCTACGCATTTCACCGCTACACCTGGAATTCTACCCCCCTCTACGAGACTCCAGCTTGCCAGTATCAGATGCAGTTCCCAGGCTGAGCCCGGGGATTTCACATCTGACTTACCAAACCGCCTGCGTGCGCTTCACGCCCAGTAATTCCGATTAACGCATGCACCCTCC
+
>AAA>DF1BFFFGGFF1EA0AFEE?EGHHFHFEAEEGFHGHH/0AA/FGF/AAE@FEFCG>BE>EH?>EEFGFG>GHFFFGFGGFFHGGEEFDFDGGCCG@<?FF000FFFHGFGFFFEGCCFFFFFA.ACFH/G/GG0<CCG0:;0<B;0;0C:C:CGGH0:.....CFGG?@-@-CB0;BFEBFF/;BF///;BB9AE@@@B-A--99---;-/;---;-AB//;/;B/-999/;9@-;-9/9B?A9A
@M03896:38:000000000-B4D98:1:1105:11150:25647 2:N:0:164
CCTGTTTGCTCCCCACGCTTTCGCACCTGAGCGTCAGTCTTCGTCCAGGGGGCCGCCTTCGCCACCGGTATTCCTCCAGATCTCTACGCATTTCACCGCTACACCTGGAATTCTACCCCCCTCTACGAGACTCAAGCTTGCCAGTATCAGATGCAGTTCCCAGGTTGAGCCCGGGGATTTCACATCTGACTTAACAAACCGCCTGCGTGCGCTTTACGCCCAGTAATTCCGATTAACCCTTGCACCCTCC
+
ABABBFFFFFFFGGFEAEAAFGEEEGGHGHHHGFEGFHHH5GGGFDEGHG?AEE>EFEGGEGFEGHDE>EFGHHEHGFGHHHGHHHHGGEEGFHHHHFDGG@FGHFFCHHGFHHHHHHHGGGGHHGAA.<DFF0G<GCB<CGG0:<;;C0<CGFHGFCGGCH0./9/BBFGE?A@9BAFGGEGGFFB/;BB/;F9BBAFE;@FF.F-;.;@D-..BFAAACDFFBFFFFFF.99;BB/;./9:BFFDFED
@M03896:38:000000000-B4D98:1:1105:11161:25662 2:N:0:164
CCTGTTTGCTCCCCACGCTTTCGCACCTGAGCGTCAGTCTTCGTCCAGGGGGCCGCCTTCGCCACCGGTATTCCTCCAGATCTCTACGCATTTCACCGCTACACCTGGAATTCTACCCCCCTCTACGAGACTCAAGCTTGCCAGTATCAGATGCAGTTCCCAGGCTGAGCCCGGGGATTTCACATCTGACTTAACAAACCGCCTGCGTGCGCTTTACGCCCAGTAATTCCGATTAACGCCTGCACCCTCC
+
ABABAFBFFFFFFABE2EEFFGAFDEGHCHFHEE?ADFGHFH22AA1FH?C0AE>EEEGFAE?EEH1/>EEFFH4?FFCFHHHFBHHGCDEA2FBGH?BD@BDGHFFACFFGFGGGHHHGGCGHFFFD.<AHG0<<DFDCGGG0::;;C:0:0000<0CGHH0...9;.;BA9?9-?A/FF0BB;BF//F99/;99/.AA=BBDFF-..9-;-../BED<?D.99;/;BF/9.9.;/.;-9.;.9;DAAA
@M03896:38:000000000-B4D98:1:1105:13770:26047 2:N:0:164
CCTGTTCGCTCCCCACGCTTTCGCTCCTCAGCGTCAGTGACGGCCCAGAGACCTGCCTTCGCCATTGGTGTTCTTCCCGATATCTACACATTCCACCGTTACACCGGGAATTCCAGTCTCCCCTACCGCCCTCCAGCCCGCCCGTACCCGGCGCGGATCCACCGTTCAGCGTTGGACTTTCACACCGCACGCGCCGCACCGCCTACGAGCCCTTTACGCCCACTACTTCCGGCCCACCCCTGCACCCTAC
+
>AA>>FF>AAAAGGGGAAAAAGAEEHGBGHGFEEEGCFF5BE0EEE1FF1BFFFAFGFHG1EA??@43@1BBEGHHHHGGEGGFGGHGFFFDGHHHHEF<E?BGHE<C/>FGGFB@F@FGFFGH/FH@C/ACH<C1>FG-<CC--;;:C.-;-@:--:AC0CF.9..9/;A..-./B///B;F/BD9-9;@@--;;--@B-BBD?F.9.;@E.///;9.;@...9///;B.B---9A.9-..;.9BD..;
@M03896:38:000000000-B4D98:1:1105:14098:26702 2:N:0:164
CCTGTTTGCTCCCCACGCTTTCGCACCTGAGCGTCAGTCTTCGTCCAGGGGGCCGCCTTCGCCACCGGTATTCCTCCAGATCTCTACGCATTTCACCGCTACACCTGGAATTCTACCCCCCTCTACGAGACTCAAGCTTGCCAGTATCAGATGCAGTTCCCAGGTTGAGCCCGGGGATTTCACATCTGACTTAACAAACCGCCTGCGTGCGCTTTACGCCCAGTAATTCCGATTAACGCATGCACCCTCCG
+
BBBBBFFFFFFFGG4EEEEAFGDG?EEGBCFHGEEAEEGHHCHFGGGHHGCEGFCGGGGGGFEEGHGE>EFFGHGHHEHGHHHHFFHGGCFEGGBGHGGGGGFHHHBAB?FGHGDHHHHGGGGFDGGE.AGHHGC0DGD/CGFE0;;;CBCC:GGH:CGHGCF::0/BFFBECA-9DDFFG0CFFFF/:BFFFFFFF.AE@--DEF-.9;;@-.9/9ADD-99;9/99;BFF?..//.;-.A999BAAED.
@M03896:38:000000000-B4D98:1:1105:13398:26954 2:N:0:164
CCTGTTTGCTCCCCACGCTTTCGCACCTGAGCGTCAGTCTTCGTCCAGGGGGCCGCCTTCGCCACCGGTATTCCTCCAGATCTCTACGCATTTCACCGCTACACCTGGAATTCTACCCCCCTCTACGAGACTCAAGCTTGCCAGTATCAGATGCAGTTCCCAGGTTGAGCCCGGGGATTTCACATCTGACTTAACAAACCGCCTGCGTGCGCTTTACGCCCAGTACTTCCGATTAACGCTTGCACCCTCC
+
BCCBCFFFFFFFGGGGAEEFFGEEGGGGGGHGEFEGGHHHHHHHFEEHHDEGEEEEFEGGCEEEGHE@EEGGHHHHGB?FGGHHHHHGFEEGHHGHHFDG?BDGHHFGEFHFHHFGGGHGGGGHHHG?.<EGF<<<DGG/CGG0::CCC0:C:GFC;CGGHHF.::/;BFFECDC-BDGFFFGFFFE//;BFB/BF/AEEBDFFFF@;AD@@@DA/B9:@@D?/9/BFFFFD9?./;.;:9../:BA:ED
@M03896:38:000000000-B4D98:1:1105:13380:26955 2:N:0:164
CCTGTTTGCTCCCCACGCTTTCGCACCTGAGCGTCAGTCTTCGTCCAGGGGGCCGCCTTCGCCCCCGGTATTCCTCCAGATCTCTACGCATTTCCCCGCTCCACCTGGAATTCTACCCCCCTCTCCGCGACTCCACCTTGCCAGCATCAGATGCAGTTCCCAGGTTGAGCCCGGGGATTTCACATCTGACTTAACAAACCGCCTGCGTGCGCTTTACGCCCACAACTTCCGCTAACCGCTTTCCCCCTCC
+
AAAAADFFFFFFGCGEAEEFCG2EEGGFGGHHGGEE2GHHFHDHDD1FC100A>>EEGGHEE>1>EE/>/??DFGHH0B3BFGFF4B?C/CD2B2BF/CG/?1FGG0?01?1?<1?FHFDCGFC/GG.--::./=/;99;9C;0./9;9B0;90C090;CF0;.90/;CFFE;---9.;/BBF//9;/:BFFFFF//9;:>==D?FBD..9@-;./9.999....9/;B/.;;-.9.-9@..//;..-A.
@M03896:38:000000000-B4D98:1:1105:13406:26972 2:N:0:164
CCTGTTTGCTCCCCACGCTTTCGCACCTGAGCGTCAGTCTTCGTCCAGGGGGCCGCCTTCGCCACCGGTATTCCTCCAGATCTCTACGCCTTTCACCGCTACACCTGGCATTCTACCCCCCTCTACGCGCCTCAAGCTTGCCACTCTCAGATGCAGTTCCCAGCTTCAGCCCGGGGATTTCACATCTTACTTAACAAACCGCCTGCGTGCGCTTTCCGCCCAGTAGTTCCGTTTAACACTTGCACCCTCC
+
AAA?ADFFFFFFGGFE1AEAFGEEGGGFFFFGGEA//DFFAG/GEA/BC//AAE>EEGGHEEE/EGE/>ECGGHFFF>G1FGGHGFGFE/BEGF>FG/>C><1FG??000?FFF1@GGE@CCGFDG<-<-=<A/0:<CB:CGG0:/<G0:CG00B9;BFFGBB.:00=99;9-;-9--99F/FB/BF//BFF/BFBB-EA-@--A?-9A;-9-9;/;;99@-;;//99;9-///9/9/9///9/9/--99
@M03896:38:000000000-B4D98:1:1105:16059:27161 2:N:0:164
CCTGTTTGCTCCCCATGCTTTCGCACCTCAGTGTCAGTATTAGGCCAGATGGCTGCCTTCGCCATCGGTATTCCTCCAGATCTCTACGCATTTCACCGCTACACCTGGAATTCTACCATCCTCTCCCATACTCTAGCCAACCAGCATCGAATGCCATTCCCAAGTTAAGCTCGCGGATCTCACATTTCACTTAATTCGCCACCTACGCGCGCTTTACGCCCAGTAAATCCGATTAACGCTTGCACCCTCT
+
AA1>AFFFFFFFFCB1ABF3FFEGCEGHH11D2GFHHHFF2BFAF1/BFG1BFEFAFHDF/A?BFGE//A/FFFFGF0FBGFFGHHHFEEEFHGFGHEGGGCFGGHEA0>FGHFGDFFFHHFF1<0FFB0BBD21>101FFFFG/@@F?F0FF11@GDGFGGHAG1?<?BGF.->-=@-<D0=FG000;:BCC0000..C.:HGGFB@??-9;;AFFEB@@FFFF/9/BFFBB--/;;;-99-/:BB?A-
@M03896:38:000000000-B4D98:1:1105:16038:27164 2:N:0:164
CCTGTTTGCTCCCCATGCTTTCGCACCTCAGTGTCAGTATTAGGCCAGATGGCTGCCTTCGCCATCGGTATTCCTCCAGATCTCTACGCATTTCACCGCTACACCTGGAATTCTACCATCCTCTCCCATACTCTAGCCAACCAGTATCGAATGCAATTCCCAAGTTAAGCTCGGGGATTTCACATTTGACTTAATTGGCCACCTACGCGCGCTTTACGCCCAGTAAATCCGATTAACGCTTGCACCCT
+
AAAAAFFFFFFFGGC4BBBBFGEGGGGFHHGHFHHFHHFF55FFHHHHHHBFFHFFHHFF1EEEFGEA1AFHGGHHGEHFFHHHHHHGGFGGHGGHHGGEEEFGHHEGHGFHHHHHFHHHHHHHHHHHGFHHH3BBDGBFFGGC<FGF?FGGFFHHGFHHHFC<?F??FFHGD@<?-ACGGHGF0<D0<DFGHDG0;CC;GGHHHH.CDG?A9..BFEDCCDAFF//:BFA.;9DFFFF.AE.9/;..
@M03896:38:000000000-B4D98:1:1105:11076:27173 2:N:0:164
CCTGTTTGCTCCCCACGCTTTCGCACCTGAGCGTCAGTCTTCGTCCAGGGGGCCGCCTTCGCCACCGGTATTCCTCCAGATTTCTACGCATTTCACCGCTACACCTGGAATTCTACCCCCCTCTACGAGACTCAAGCTTGCCAGTATCAGATGCAGTTCCCAGGTTGAGCCCGGGGATTTCACATCTGACTTAACAAACCGCCTGCGTGCGCTTTACGCCCAGTAATTCCGATTAACGCCTGCACCCTCC
+
ABAAAFFFFFFFGGBEAEAFFGAE2AEFFFHGGEFGEGHHHHHHGEEHHGAFEE>EFGDFAEEEEHDE>EEHHHFHHFHHHGHHHHHGGEGGHGGHHFDGFCFHHGBFHFFHHGGFHHEGDGGHHGGGADFHG0C<DGF/CGH0CHHGH0CFFHFG<:GGHBG.;09BBFFEAF--AABFFBFGFF/9:BFFFFFFBFFFFFFDEFFDDDDDDD?BFADABDF/;///;9F?9;A9BA>-F..9;BFE.D
@M03896:38:000000000-B4D98:1:1105:21259:27253 2:N:0:164
CCTGTTTGCTCCCCACGCTTTCGCACCTGAGCGTCAGTCTTCGTCCAGGGGGCCGCCTTCGCCACCGGTATTCCTCCAGATCTCTACGCATTTCACCGCTACACCTGGAATTCTACCCCCCTCTACGAGACTCAAGCTTGCCAGTATCAGATGCAGTTCCCAGGTTGAGCCCGGGGATTTCACATCTGACTTAACAAACCGCCTGCGTGCGCTTTACGCCCAGTACTTCCGATTAACGCTTGCACCCTCC
+
AABABFFFFFFFGGGG?EEEFG?EEGGGCHFGEEEEGHHHGHHHEEEFHD0EEE>EFGGG1E??EH?>>EFHHHHHHBC3FFGHHHHGGEGDHGFGHDCGC@?GHFF?2FGHGGHFHHHGGGGHHHFG.DEHC<<<DHG/CGG000<<;C0CFFHBCGGHGF0.;0/99FBE@?9?DACFFBFFFFF9/BFFFBBF/9AADFFFA.-;999B-99BFAD=D?ABF/FFFB..99D/9AD..../9FFAED
@M03896:38:000000000-B4D98:1:1105:21276:27260 2:N:0:164
CCTGTTTGCTCCCCACGCTTTCGCACCTGAGCGTCAGTCTTCGTCCAGGGGGCCGCCTTCGCCACCGGTATTCCTCCAGATCTCTACGCATTTCCCCGCTACACCTGGAATTCTACCCCCCTCTACGAGACTCAAGCTTGCCAGCATCTGATGCAGTTCCCAGGTTGAGCCCGGGGATTTCACATCTGACTTAACAAACCGCCTGCTTGCGCTTTACGCCCAGTAACTCCGATTAACGCTTGCACCCTCCG
+
BBBBBDDFFFFFGGGEEEEEFGDEC?EFCGGGCEE2EEFGFHGHFE1GGD??AE>EEGGG1E?EEFA/>/FHGFHFFBBBFFHHHDGFE/EGGG2BG/BDCCFGG<GE2<FGHH1?GHFFGCFC1=C.<<<DC0/<<<</;G0:./<;0;;CCFHC0;CFGF0999;9/BB9@-?--;//;/9B//;//9/;/;/B/.:.9@D..A//9A;--../9..9;../://;9/.9A.99;.;A9..;//.;A9.
@M03896:38:000000000-B4D98:1:1105:17737:28012 2:N:0:164
CCTGTTTGCTACCCACACTTTCGAGCCTCAGCGTCAGTTGGTGCCCAGTACGCCGCCTTCGCCACTGGTGCTCCTCCCGATATCTACGCATTCCACCGCTACACCGGGAATTCCGCCTACCTCTGCACTACTCAAGACAAACAGCTTTGCAAGCAGTTCATGGGTTGAGCCCATGGATTTCACTTCCAACTTATCTTCCCGCCTGAGCTCCCTTTACACCCCGTATTTCCTGACATCGCTCCTCACCTCC
+
>A>>3DFFFF5FGGBE?EB5BFAFCEGHHGHEEEG?EAFB3ABEAFFAHF5BBAEEGGGHCEEEECB23B3BFFCGFEGGGGCGFHFEEE?/FE4FF?EE?@FGE@BCGCHHGF0?B/DCHGHH1???1?FF<<11>0<>>.<0<CB<<0000</<=0D0<D<.:.-//::;.C//0:09;BFF0B0;BBBF00;00;CBDB-C./;90FFF.///9/;;A--9-.9/;;//:/;/;.:.../.9;9/.;
@M03896:38:000000000-B4D98:1:1105:17755:28029 2:N:0:164
CCTGTTTGCTACCCACACTTTCGAGCCTCAGCGTCAGTTGGTGCCCAGTAGGCCGCCTTCGCCACTGGTGTTCCTCCCGATATCTACGCATTCCACCGCTACACCGGGAATTCCGCCTACCTCTGCACTACTCAAGACAAACAGTTTTGAAAGCAGTTCATGGGTTGAGCCCATGGATTTCACTTCCAACTTGTCTTCCCGCCTGCGCTCCCTTTACACCCAGTAATTCCGGACAACGCCTGTGCCCTAC
+
AAAAAFFFFFDFFGGGCEBBFGFCGFFGHHHFAEEAEBF53BFFFFHEHH5FGGAEGGGHEDFEGF32521?DFFGFFGEF@EGHHHFGEEAHF4FF?EG/<GHHF//>>GFFF2CEDFHHFHH1F?F1?GFC<11?00>FF0011FFF.D00CH/=DDG<G0.<<-/:</;.CC/;;0CGHHBCF00;FFF09FFGG0CECAGEG-9ADDF.;F/FF/BD../////;9/-.;9.9@;-..://;;B99
@M03896:38:000000000-B4D98:1:1106:20148:3705 2:N:0:164
CCTGTTTGCTCCCCACGCTTTCGCACCTGAGCGTCAGTCTTCGTCCAGGGGGCCGCCTTCGCCACCGGTATTCCTCCAGATCTCTACGCATTTCACCGCTACACCTGGAATTCTACCCCCCTCTACGAGACTCAAGCTTGCCAGTATCAGATGCAGTTCCCAGGTTGAGCCCGGGGATTTCACATCTGACTTAACAAACCGCCTGCGTGCGCTTTACGCCCAGTAATTCCGATTAACGCTTGCACCCTCC
+
ABBABFFFFFFFGGFGEFEFGGAEFGGHHHHHFGEEGFGHHHHHGGFHHFFGEEEGGGGHEEDEGHEEEGGHHHHHGGGBGGHHHHHGGFFGHHHHHGCDC@GHHHGFGFHHHHHFHHHGGGGHHHGGAEEHF<C<GGB/CGDCC;CCGGCGFFHGCGHFHGC:;99//FFGAA-AB.CGF0FFFFF/;FFFFBFFFEEEFFFFFFFDFF;=;.;/;:9;@D?9BBFFFF/AAA.;BAD.A?E/BFFEAD
@M03896:38:000000000-B4D98:1:1106:20144:3727 2:N:0:164
CCTGTTTGCTCCCCACGCTTTCGCACCTGAGCGTCAGTCTTCGTCCAGGGGGCCGCCTTCGCCACCGGTATTCCTCCAGATCTCTACGCATTTCACCGCTACACCTGGAATTCTACCCCCCTCTACGAGACTCAAGCTTGCCAGTATCAGATGCAGTTCCCAGGTTGAGCCCGGGGATTTCACATCTGACTTAACAAACCGCCTGCGTGCGCTTTACGCCCAGTACTTCCGATTAACGCTTGCACCCTCC
+
BBBBBFFFFFFFGGGGEFEFFGAEEGGFFHHGEGFAEFFHHHFGEE?GGD0EEE>EGFGG1E?EEH?>>EFHHGHHHCHFHFHHHHGFEEFFFGFHHACCC@DGHG<?GHHHHHHHHHHGGGDFGHFE<EEHF0<<<<D/<GD0C0CCGC0;;FFB;CGHHHFC:99CBFFEBD-B-AF0FGGG/FF/BFFFF/BFB.EFDFFFEF-999-99.AFF.ABFBA//:BFFFA9...//.;.;../;FF.EF
@M03896:38:000000000-B4D98:1:1106:23556:3905 2:N:0:164
CCTGTTCGCTCCCCACGCTTTCGCTCCTCAGCGTCAGTGACGGCCCAGAGACCTGCCTTCGCCATTGGTGTTCTTCCCGATATCTACACATTCCACCGTTACACCGGGAATTCCAGTCTCCCCTACCGCACTCAAGCCCGCCCGTACCCGGCGCGGATCCACCGTCAAGCGATGGACTCTCACACCGCACGCGACGCACCGCCTACGAGCCCTCTACGCCCAATAATTCCGGATCACGCCTGCACCCTAC
+
AA>AAFFBBBBBGGBEAEA2FGEFGHGHHHGHGGGCFGHGH1AEEEEAAFGGFGBFGGFFCEE1F@@33??BFGFGFFGDEECFEHHFGGEDGHGHHEGE?CGFF@<C?CHGHHFG>DGHDGD0?GH?CCGCF0<1<FF>AD?---<<C.-:AB-B?B@F0CC.:.;;:F...../FF//:;FFFF9--;9@-9@--;@B9=B.AB..:>@E...:;.--;..;/B/99:/-.;-9;.F9....9;:9.F
@M03896:38:000000000-B4D98:1:1106:22628:4535 2:N:0:164
CCTGTTTGCTACCCACACTTTCGAGCCTCAGCGTCAGTTGGTGCCCAGTAGGCCGCCTTCGCCACTGGTGTTCCTCCCGATATCTACGCATTCCACCGCTACACCGGGAATTCCGCCTACCTCTGCACTACTCAAGAACAACAGCTTCGAAAGCAGTTCATGCGTTGAGCCCATGGATTTCACTTCCAACTTGTTCTCCCGCCTGCGCTCCCTTTACACCCAGTACTTCCGGACTACGCCTGTGACCTAC
+
AAAAAFFFFFDFGGFCCAFAFGE2FFEGHGGGEEE2EGBF3AFBFC3ABD5BFBAEGGGHEAEEGFB2@?FEGFHHGGGEEGGHHFGFEEEEDH4GG?EEE@FGH<@C?/0FGFFDD</FFGHH1F1?G<GHC1111>0CGFFC0<>1-...<CFCDGGF0=0.;.-./CGGFF//CC00BFG0FGB0;BC;0CBBFBBFD@GGGF-9BDAA./;/;/BBDE?9B/99F:.-.;-99.9-..//9/:9/9
@M03896:38:000000000-B4D98:1:1106:22641:4548 2:N:0:164
CCTGTTTGCTACCCACACTTTCGAGCCTCAGCGTCAGTTGGTGCCCAGTAGGCCGCCTTCGCCACTGGTGTTCCTCCCGATATCTACGCATTCCACCGCTACACCGGGAATTCCGCCTACCTCTGCACTACTCAAGAAAAACAGTTTTGAAAGCAGTTCATGGGTTGAGCCCATGGATTTCACTTCCAACTTGTTCTCCCGCCTGCGCTCCCTTTACACCCAGTAATTCCGGACAACGCTTGTGACCTAC
+
ABAABFFFFF5BFGFECEFBFGEFFFFGHGHHGGGEFHFF3AAFGFGGGFHHGGEGGGGHAEEFGHF2@EGFGHHHHGGFFGGGHHHFFEFGHHGHHFEGGEHHHGDFGGHGHHFFGGGHHHHHHHHFDFGHFFFFD<GHHGGE1>GGFFFGHHHHHDHH0D0.<.;BCGHFHHCGHGHFHHHHGGGFFGGEFFFFGGGGGGGGAEBFGFFFBFBBFFBBDFFFFFBFFFB-;9-.;-@A..9//BFFBF
@M03896:38:000000000-B4D98:1:1106:21997:5065 2:N:0:164
CCTGTTTGCTCCCCACGCTTTCGCACCTGAGCGTCAGTCTTCGTCCAGGGGGCCGCCTTCGCCACCGGTATTCCTCCAGATCTCTACGCATTTCACCGCTACACCTGGAATTCTACCCCCCTCTACGAGACTCAAGCTTGCCAGTATCAGATGCAGTTCCCAGGTTGAGCCCGGGGATTTCACATCTGACTTAACAAACCGCCTGCGTGCGCTTTACGCCCAGTACTTCCGATTAACGCTTGCACCCTCC
+
BBBABFFFFFFFGGGGFEEFFGEEFGGHEGHGEGFGFHGHHHHHGFFGHDEGEEEEGGGHAEEEGH?E>EFHGHHHGGFGGHHHHGGFFEEGFHHHHGCFC@FGHGBGFGGHHHHHGHHGGGGHHHGC<.CGF0CDDG0<CGHG0;CGCGGFFHGGCCGHHH0:;0/BFFGEGBB?G9FFFFGGFFF/9FF//;B:9AEFFAAFFFBA?A;DD..BF.9:@D./;9BFFFDA.:DBBD;.999;;;A.EF
@M03896:38:000000000-B4D98:1:1106:21979:5073 2:N:0:164
CCTGTTTGCTCCCCACGCTTTCGCACCTGAGCGTCAGTCTTCGTCCAGGGGGCCGCCTTCGCCACCGGTATTCCTCCAGATCTCTACGCATTTCACCGCTACACCTGGAATTCTACCCCCCTCTACGAGACTCAAGCTTGCCAGTATCAGATGCAGTTCCCAGGTTGAGCCCGGGGATTTCACATCTGACTTAACAAACCGCCTGCGTGCGCTTTACGCCCAGTAATTCCGATTAACGCTTGCACCCTCC
+
ABAABFFFFFFFGGGFAEEFFGEE?FGGEFHFEEEEEGGGHHGGFDEFB?0EEEEEGGGG1EEEFHE/>EFHHGGHGGFFGGHHHFHFEEEEGGHHHABFDCFHHHFAFFHHGGGHHHHGGGGFBGF.<CEHF<C<D<0<CGF00;CCCG0CGFFGCGGHHH0.:099/CFGBACBGDGGFFFFFFF/9BBBBFFBBAFFBFFFFFF9AAB@9..:F.;9@D.9:BFFFF/.9;?FF.;99.;/;FFFFD
@M03896:38:000000000-B4D98:1:1106:22000:5084 2:N:0:164
CCTGTTTGCTCCCCACGCTTTCGCACCTGAGCGTCAGTCTTCGTCCAGGGCGCCGCCTTCGCCACCGCTATTCCTCCAGATCTCTACGCATTTCACCGCTACACCTGGAATTCTACCCCCCTCTACGAGACTCAAGCTTGCCAGTATCAGATGCAGTTCCCACCTCGAGCCCGGCGATTTCCCATCTCACTTAACAAACCGCCTGCGTGCGCTTCACTCCCAGTAACTCCTCTAACCGCCTCACCCCTCC
+
AAA>AFFFFFFFGGF11AE0AFAEAEGF00ABAEEAEFGHFGAFEE/A0//AAE>EEGGH/EA>EG>/>>EGFFDHH0EBFGGGHHG/E/<EFHGHH/<BCCDHHF<001<CFFBGGHFGGCCC1F<..<>GC0/0</</<GD000<<=0<C0GF00GCGGF.......;@C9---;9AAF/;/BFF/;BFFF/;/;-9A-9@FEA---9;9-9-/;/9-A-/9////;:/-////:-;---/-9;-:A9
@M03896:38:000000000-B4D98:1:1106:12330:5656 2:N:0:164
CCTGTTTGCTCCCCACGCTTTCGCACCTGAGCGTCAGTCTTCGTCCAGGGGGCCGCCTTCGCCACCGGTATTCCTCCAGATCTCTACGCATTTCACCGCTACACCTGGAATTCTACCCCCCTCTACGAGACTCCAGCTTGCCAGCATCAGATGCAGTTCCCAGGTCGAGCCCGGGCACTTCACATCTCACTTAACAAACCGCCTGCGTGCGCTTTACGCCCAGTAATTCCGATTAACGCTTGCACCCTCCG
+
ABAAAFFBFFFFGFBE2EE2FGEEDEGHFBGCAEEEEFF55FHAAE1FGD0AEEEEEGEF11>?EG?//>?FFE4FF0F3GEGHG4FFEEEEHH2FFDCGG@?FFG0?0<FHH2FFBGECC-<<1F<..<C0</</<00CCHB0./;;000;GBG:;GGHFB0.;/9-99?E----9./=BBFBBFB/;B999FFFBFEFBB?.A.-.;.-99.;;F.A-;99/:///;99.9.99;.-....//:A.99.
@M03896:38:000000000-B4D98:1:1106:5513:6586 2:N:0:164
CCTGTTTGCTCCCCACGCTTTCGCACCTGAGCGTCAGTCTTCGTCCAGGGGGCCGCCTTCGCCACCGGTATTCCTCCAGATCTCTACGCATTTCACCGCTACACCTGGAATTCTACCCCCCTCTACGAGACTCAAGCTTGCCAGCATCAGATGCGGTTCCCAGGTTGAGCCCGGGGATTTCACATCTCACTTAACAAACCGCCTGCGTGCGCTTTACGCCCAGTACTTCCGATTAACGCTTGCACCCTCCG
+
ABAABFFCFFFFGGCGEEAAFGAEEGGGHHHHEFEEGHHHFHGFEGDEF?0EEEEGGGEHEEEFGHA/>>EGHFHHHEHGHHHHHHHFEEGGHHHHHABDC@GGFHECCGHHHHHFFHHGGGGBDGCC..<<<0<<<C0<<GF0.;<GC:CGGF-CAGCFBF0.;99/CFGF-?B-9A/BBFFFFFF/;FFFFFBFB?EEBBBDEF=AF?-9;A.9FFA=B?./9/;:FB.9A.99;A@.9.;/;BFFFD.
@M03896:38:000000000-B4D98:1:1106:8189:6661 2:N:0:164
CCTGTTTGCTCCCCACGCTTTCGCACCTGAGCGTCAGTCTTCGTCCAGGGGGCCGCCTTCGCCACCGGTATTCCTCCAGATCTCTACGCATTTCACCGCTACACCTGGAATTCTACCCCCCTCTACGCGACTCAAGCTTGCCAGTATCAGATGCAGTTCCCACGTTGAGCCCGGGGATTTCACATCTGACTTAACAAACCGCCTGCTTGCGCTTTACGCCCAGTAATTCCGATTAACGCTTGCACCCTCC
+
BBBBBFFFFFFFGGGEAEEGGGAAEGGGBFFFEFDEEDFGHHFGFEEGHGGGFE>EEEGHAEDEFHE@E@FHHHHHHFHGHGFHHGHFG?EGHGGHHGCG?BBGHHCCGFGGGHFHHHHGGGGHHHE-<-<C?0GCGBB;CHGG:;GCB0;:0BBBCFFGBF.-99:CBFFEBC?-BDFFFBF/BBF/;FBBB/:FFAEE-@>.?.//9:::-:A/9;:9@A.://BFFF/..;./:.;.;.;/9BDAF?
@M03896:38:000000000-B4D98:1:1106:8205:6669 2:N:0:164
CCTGTTTGCTCCCCACGCTTTCGCACCTGAGCGTCAGTCTTCGTCCAGGGGGCCGCCTTCGCCACCGGTATTCCTCCAGATCTCTACGCATTTCACCGCTACACCTGGAATTCTACCCCCCTCTACGAGACTCAAGCTTGCCAGTATCAGATGCAGTTCCCAGGTTGAGCCCGGGGCTTTCACATCTGACTTAACAAACCGCCTGCGTGCGCTTTACGCCCAGTACTTCCGATTAACGCTTGCACCCTCC
+
ABBAAFFCDFFFGGGGEFEAFGEEEGGFFFHGEGGGFGGHHHGGEEEGHC0EEEEGFEGHCEDEGHE/EEFHHHFHGFFFHFDGHGHFEEDAGGGGHCBDBB2FGHFHFGHHHHHFHHHGGGGHFHGDAAEDC</<DGECGHGC0;<CC0CCGHGHCGHHHH0::0/;/FCEF?-@-;CFFCFFFFF9BFFBF/BFB.9E@FAFEFBDADAF@.ABFEDDCFA9F//9BFDAA;.BB.@.;9./BFDFEF
@M03896:38:000000000-B4D98:1:1106:8182:6677 2:N:0:164
CCTGTTTGCTCCCCACGCTTTCGCACCTGAGCGTCAGTCTTCGTCCAGGGGGCCGCCTTCGCCACCGGTATTCCTCCAGATCTCTACGCATTTCACCGCTACACCTGGAATTCTACCCCCCTCTACGAGACTCAAGCTTGCCAGTATCAGATGCAGTTCCCAGGTTGAGCCCGGGGATTTCACATCTGACTTAACAAACCGCCTGCGTGCGCTTTACGCCCAGTAATTCCGATTAACGCTTGCACCCTCC
+
ABCBBFFFFFFFGGFFEFEFFGEFDGGHGHHHGGEAFHGHHHGHGEEGHCCGFEEEGGGHFGFEGHFEEEGHGHHHGFHGHHHHHHHGGFGGHHGHHGDG@CFHHHGHGHHHHHHHHHHGGGGHGGGCAEDHFCG0DGF<GHGF:GHGCCGHHHHBCGGHHG0.:::BGGGGGGA?ADFGGFGFFFF//FFFFFFBFFFFFFFDEFFFFFFF-;./BEDCFD./;/;;FFBADDDBF.A.:E::BF?EFF
@M03896:38:000000000-B4D98:1:1106:11117:7983 2:N:0:164
CCTGTTTGCTACCCACACTTTCGAGCCTCAGCGTCAGTTGGTGCCCAGTAGGCCGCCTTCGCCACTGGTGTTCCTCCCGATATCTACGCATTCCACCGCTACACCGGGAATTCCGCCTACCTCTGCACTACTCAAGAACACCAGTTTTGAAAGCAGTTCATGGGTTGATCCCCTGGATTTCACTTCCAACTTGTCTTCCCGCCTGCGCTCCCTTTACACTCAGTAATTCCGGACAACGCTTGTGACCTAC
+
ABBAAFFFFFFFGGFEGEE5BB?FBFGFGHHHGEEEGAAB322AFABFFGFFGF0AEEEHFFEEGFF2BC1?FGHHGGGFEC/FG4GEEFEGHHBGHGGGC@GGHGC?CCHHGHBEDDGHHEGF1G1?1?FFF1111>0>0><<1>=1<FDGBCHH0=G00=0.<<-;0<GC.F.:GG0C00C0FFF0;BF090;0;BFFD@?DA.??:;DE:BB/FBB/9B9FF/9//9:-.--9.9B...9/9://;9
@M03896:38:000000000-B4D98:1:1106:11134:7989 2:N:0:164
CCTGTTTGCTACCCACACTTTCGAGCCTCAGCGTCAGTTGGTGCCCAGTAGGCCGCCTTCGCCACTGGTGTTCCTCCCGATATCTACGCATTCCACCGCTACACCGGGAATTCCGCCTACCTCTGCACTACTCAAGAAAAACAGTTTTGAAAGCAGTTCATGGGTTGAGCCCATGGATTTCACTTCCAACTTGTCTTCCCGCCTGCGCTCCCTTTACACCCAGTAATTCCGGACAACGCTTGTGACCTAC
+
ABBBBFFFFFFFGGGGGEFFGGEFHGFGHHHHGGGGGHHGCGDFGFHGFGHHHGEEGGGHEEGGGHCG@EEEGHHGHGGGGGGGHHHGGGGGHHHHHGEFGEHHHGCCDFHHHGCEGDGHHGHHHHFGDGGHF1F1<F<GAEHB1>FFHEHGHHHHDGH0DG0C<<:CGHGGCHBGHHHHHHHHFGFCFFFEBFFFGGGGGGGGGGGGFFFFBF/BFBFFDAFBFF/9FF/-99>AE-@.;../;;FFFF
@M03896:38:000000000-B4D98:1:1106:18426:8477 2:N:0:164
CCTGTTCGATACCCGCGCTTTCGAGCTTCAGCGTCAGTTACGCTCCCGCCAGCTGCCTTCGCAATCGGGGTTCTTCGTCATATCTAAGCATTTCACCGCTACACGACGAGTTCCGCCGGCGTTGCGCGCACTCAAGTGGGGCAGTTCGCGCTGCAGTGCAGACGTTGGGCGCCTACATTTCACAACACGCTTACCTCACGGCCTACGCTCCCTTTAAACCCACTAAATCCGGATAACGCCCGGACCTTCC
+
ABBAAFFBBFBBGGGGEFGEGGGEFFFHHHHHGGGGFHHHH1EFEEGEFGGEFFFGHHHHHEEEFHB?>E>>GHHHHHGHHFHGHHFGFBFFGHHHHEEGGCHHD@BBCCEGGHADFA@DFDGCC<D@CDGGFBB00B0.;CCDFFFGGGGFFFFF/BF/BFA@99.:@FFFFFFFFFFFFEFFFFAF.@AAAFFFFFE.DFB?FF?@EDDF.9B/9;;BF?.A///;FB.@D../;?DFF-99@BB/BF
@M03896:38:000000000-B4D98:1:1106:18434:8494 2:N:0:164
CCTGTTCGATACCCGCGCTTTCGCGCTTCAGCGTCAGTTACGCTCCCGCCAGCTGCCTTCGCAATCGGGGTTCTTCGTCATATCTAAGCATTTCACCGCTACACGACGAGTTCCGCCGGCGTTGCGCGCACTCAAGTGCGGCAGTTCGCGCTGCAGTGCAGACGTTGGGCGCCTACATTTCACAACACGCTTACCTCACGGCCTACGCTCCCTTTAAACCCACTACATCCGGATAACGCCCGGACCCTCC
+
ABAABFFBBFADGG2EEEEEFGA2AAEEGHGHFGEGEGGHH1BBAEFAEEEEFHGHHHHHAE1BEGF1/>EEEHHHHHGHFDFGHE4GFBFFGGFHHACGCCGHA/>BCFGGHBADFD-AF@D?A:CC@@BFE/CB9B0-:;B-;BFGFFFFADFFFFFFFFF;.A.9DF-=BFFF/BBFFFFBBD.AD9.AAFFFF/E..>BDBBA@ADDE;9/B//9BDE.;9/;FFF.-;.ABFFFFF9-;9@.99A
@M03896:38:000000000-B4D98:1:1106:18414:8494 2:N:0:164
CCTGTTCGATACCCGCGCTTTCGAGCTTCAGCGTCAGTTACGCTCCCGCCAGCTGCCTTCGCAATCGGGGTTCTTCGTCATATCTAAGCATTTCACCGCTACACGACGAGTTCCGCCGGCGTTGCGCGCACTCAAGTGGGGCAGTTCGCGCTGCAGTGCAGACGCTGGGCGCCTCCATTTCCCAACACGCTTACCTCACGGCCTACGCTCCCTTTCAACCCAATCAATCCGGATAACGCCCGGACCTTCC
+
ABBAAFFAAFBBGGEEEEEEFGE2BEEFGGHHGGFGFHFFG1BAEEFEEFEAFGGHHGHHGEBEGGFE@E>>BGHHHHGEHG4FE4F4B3BF?GGGH/EEC@FG/<B</>?FGE<CD/->@@D-<-A;@CGGB9/9090.;CB.FFFEGGGFFFBB9FF/:FFC-;.-9A;BAD.99B9/B/9//..;A@..;FF/9/;.ACADE.A=.9A;./;///9.AAEF///9;B.=A../;.;@D---;;.9;/
@M03896:38:000000000-B4D98:1:1106:21196:8569 2:N:0:164
CCTGTTTGCTCCCCACGCTTTCGCACCTGAGCGTCAGTCTTCGTCCAGGGGGCCGCCTTCGCCACCGGTATTCCTCCAGATCTCTACGCATTTCACCGCTACACCTGGAATTCTACCCCCCTCTACGAGACTCAAGCTTGCCAGTATCAGATGCAGTTCCCAGGTTGAGCCCGGGGATTTCACATCTCACTTAACAAACCGCCTGCGTGCGCTTTACGCCCAGTAATTCCGATTAACGCCTGCACCCTCC
+
ABBAAFFFFFFFGGGGEEEFFGEEEGGGFGHGFFEFEGGHFGFGEEEHFEEFEE>EFFGHEFFEGHEE@EGHHHHHGGCFGGHHHHHFGFGGFGFHHDDCDCFHHHFGCFGHHHHFHHHGGGGHHHC<..<GF0CDDGB<CGD00;;CG0:GGFHCCGGHHH0.:9/::CFEA@-?-;CFGGFFFFF/:BFFFB;9BFFFFFFFFF=:AD>B-.ABFEDDFF?/;//:FBF...A/;AB-::A9BFFEFD
@M03896:38:000000000-B4D98:1:1106:26799:8601 2:N:0:164
CCTGTTTGCTCCCCACGCTTTCGCACCTGAGCGTCAGTCTTCGTCCAGGGGGCCGCCTTCGCCACCGGTATTCCTCCAGATCTCTACGCATTTCACCGCTACACCTGGAATTCTACCCCCCTCTACGAGACTCAAGCTTGCCAGTATCAGATGCAGTTCCCAGGTTGAGCCCGGGGATTTCACATCTGACTTAACAAACCGCCTGCGTGCGCTTTACGCCCAGTAATTCCGATTAACGCTTGCACCCTCC
+
[truncated: 1,890,265 more chars]
