# Supplementary material for: Formalin-Fixed Paraffin-Embedded (FFPE) samples are not a beneficial replacement for frozen tissues in fetal membrane microbiota research
Source: PLoS One. 2022 Mar 17;17(3):e0265441. doi: 10.1371/journal.pone.0265441 (PMC8929612; doi:10.1371/journal.pone.0265441)
Supplement: S2 File — (ZIP) [file pone.0265441.s007.zip › Negatives/N-N-09-N-1-FF_S185_L001_R1_001.fastq.fastq]

@M03896:38:000000000-B4D98:1:1101:13037:3071 1:N:0:185
TACGTAGGGGGCAAGCGTTGTCCGGATTTACTGGGCGTAAAGAGCGTGTAGGCGGCCAAACAGGTCCGTTGTGAAAACTGGAGGCTTAACCTCCAGACGTCGACGGAAACCGTATGGCTAGAGTCCGGAAGAGGAGAGTGGAATTCCTGGTGCAGCGGTGAAATGCGCAGATATCAGGAAGAACACCAATGGCGAAGGCAGCTCTCTGGGACGGTACTGACGCTGAGACGCGAAAGCGTGGGGAGCGAACA
+
>AAA>FFAB?D>ACF4A22ACEGEEGGGHF5D532AEAEEGHGFHEAEEFBGHEE@CGHHCBGFBFFE/BAF/FF43BBBFEHEFFHHHHHHHH22BFCFDB<CC<AFDH?<>F0F<FFFFG1>0DDAEGGHF.C.CF/C;CHGFHHH0//C0;;;;;.:;FFF9C:ABFGGGGFFF/FB?FFFFFF..:9;;@AC;DEFFFFFFFFBBB.;9;9A9FB/FDFFDAAB9A=@-;B.FD.9-@-:9A-----
@M03896:38:000000000-B4D98:1:1101:13647:3492 1:N:0:185
TACGGAGGGTGCAAGCGTTAATCGGAATTACTGGGCGTAAAGCGCACGCAGGCGGTTTGTTAAGTCAGATGTGAAATCCCCGGGCTCAACCTGGGAACTGCATCTGATACTGGCAAGCTTGAGTCTCGTAGAGGGGGGTAGAATTCCAGGTGTAGCGGTGAAATGCGTAGAGATCTGGAGGAATACCGGTGGCGAAGGCGGCCCCCTGGACGAAGACTGACGCTCAGGTGCGAAAGCGTGGGGAGCAAACA
+
AAABBBCBBAAABGFF?2EECGHFEGGGHGD55AAAAAFEHHHGG0EEEFE?EEGCGGGHHHHHHH@BFFGBGGHHGHHHGGGGEEHFHHHHHHGHGGHHHHHHHHHHHHGFHHHHGHHHHHHHHGHHCEGGHHGGCFDDEFFFFFFFFB0BB;;;;;:;AFFFFFA9DFFFFFFFFFFFFFFFFFFFFDFFFFFFFFFFFABFFF@EFFFFFAAABFFFFFBA.D/B:B0;:DADFFDFFFA99A?FB?.
@M03896:38:000000000-B4D98:1:1101:13663:3502 1:N:0:185
TACGGAGGGTGCAAGCGTTAATCGGAATTACTGGGCGTAAAGCGCACGCAGGCGGTTTGTTAAGTCAGATGTGAAATCCCCGGGCTCAACCTGGGAACTGCATCTGATACTGGCAAGCTTGAGTCTCGTAGAGGGGGGTAGAATTCCAGGTGTAGCGGTGAAATGCGTAGAGATCTGGAGGAATACCGGTGGCGAAGGCGGCCCCCTGGACGAAGACTGACGCTCAGGTGCGAAAGCGTGGGGAGCAAACA
+
ACBBBBCCBAAAFGFE22AEFGHFEEGGHG5553AAAAEEDHHEG0EEEFEFGGGCGEGHGHHHGH4BFBBBGGHHHHHHGGGGEEHHHHHHHHFHHGFGHHHHHHHHHG?DGHHEFGHHGHGHHGGF?EGGHGGFGFFAAFFFFFFFFF0B;:;;;;:;ABFFFF;;;CFFF0FFFFFFFFFFFFFDA:BDFFFDDDE:DFFFFD@AEFFFDDFDBBFBFBA.::FFFFB=ADFAFA;AFCFFFDEFEF.
@M03896:38:000000000-B4D98:1:1101:13642:3510 1:N:0:185
TACGGAGGGTGCAAGCGTTAATCGGAATTACTGGGCGTAAAGCGCACGCAGGCGGTTTGTTAAGTCAGATGTGAAATCCCCGGGCTCAACCTGGGAACTGCATCTGATACTGGCAAGCTTGAGTCTCGTAGAGGGGGGTAGAATTCCAGGTGTAGCGGTGAAATGCGTAGAGATCTGGAGGAATACCGGTGGCGAAGGCGGCCCCCTGGACGAAGACTGACGCTCAGGTGCGAAAGCGTGGGGAGCAAACA
+
BBBBBBBD@AA>45G422AE2BFFAFGGHFD55B2AAAEEFHHGG0AAE?E>EEECEEGGHHFHBG4BFFFBFGFBEHGHGGGGEFHFGHHGHG/CFECFGHGHHHHHHGFBFEGBFGCGGCFFGGGG<CFEDFGA->@;EFFFFFFBBFBF;;:;;;.;9BBFBF;;9BEFFFFFFFFFFFB:BFF9@-9DFFAA;AEA>BCFF=@AABFD;=DAFFFFFADA?AFF:FBDDA=A/A.;-@A.;D.9BA.
@M03896:38:000000000-B4D98:1:1101:15518:4137 1:N:0:185
TACGTAGGTGGCGAGCGTTATCCGGAATTATTGGGCGTAAAGAGCGCGCAGGCGGTTGATTAAGTCTGATGTGAAAGCCCACGGCTTAACCGTGGAGGGTCATTGGAAACTGGTCGACTTGAGTGCAGAAGAGGGAAGTGGAATTCCATGTGTAGCGGTGAAATGCGTAGAGATATGGAGGAACACCAGTGGCGAAGGCGGCTTCCTGGTCTGTAACTGACACTGAGGCGCGAAAGCGTGGGGAGCAAACA
+
ABBBAFFBFFCCEEGE?2EAGGHEEFGGHD5D53ABAAEEGHHHHAFEGFCF1>@EEEHHHHGHGHDFEGFFGGHHGHHHHFGEECCGHHHGCFDA/D/CFGHGHHHHHHFDF1GGGCDCFGGFHGFHGHHHHHGGGDFBDHHHHGHFF00C<<;<:;;;CFGGFFC;CFGGGFGGGFGFDDFFGGGEA;FF;>CFFFFAFFFFFFFFFF0:/0;BBFFFFBFFFFFFFFBBCFFDFFADAFFFFDEFFFF
@M03896:38:000000000-B4D98:1:1101:15928:4646 1:N:0:185
TACGTAGGACGCGAGCGTTATCCGGATTTACTGGGCGTAAAGCGTCTGTAGGCGGACTTGTAAGTTGGACGTGAAAGCTCCGGGCTTAACCCGGAGAGGCCGTTCAATACTGCGAGACTAGAGGGCGTGAGAGGGGAGCGGAATTCCCGGTGTAGCGGTAAAATGCGCAGATATCGGGAGGAACACCAGTGGCGCAGGCGGCTCCCTGGTACGCACCTGACGCTGAGAGACGAAAGCTAGGGGAGCGAACA
+
AAAAACFABFDAEEFA?2EEAGHEEEEGHG5B5AAAAAEEHHHGAEAFGFGBHFG>>>BF3BBGG4BC@B>?EGFFHHBGFFGGEEGGGFHHCGDC@/<?F@>?GEBGHHDD=CD-CAF>CGC<DGF@FGGHHGGGD??DBDGGGGGFGA-?;;;;;;:99BBFBF;;DFFFBFF;BDFFCABFFFFE?;BBABD=>@F;DDFFFEFFF09BAFFFFFFFFFDFFFFBF.;AC-DDF0BFFFDFAD--@B-
@M03896:38:000000000-B4D98:1:1101:15954:4652 1:N:0:185
TACGTAGGACGCGAGCGTTATCCGGATTTACTGGGCGTAAAGCGTCTGTAGGCGGACTTGTAAGTTGGACGTGAAAGCTCCGGGCTTAACCCGGAGAGGCCGTTCAATACTGCGAGACTAGAGGGCGTGAGAGGGGAGCGGAATTCCCGGTGTAGCGGTAAAATGCGCAGATATCGGGAGGAACACCAGTGGCGCAGGCGGCTCCCTGGTACGCACCTGACGCTGAGAGACGAAAGCTAGGGGAGCGAACA
+
>AAA>FCAFF?AEEG??2AEFFGECFGGHFD55B1AAAEEDGHGEEBEFFG3G>E>>>BB@FGHGF@BBBE?EGF4GGBGHFGGEEHFHHHHGGGGCD?DF@AAHHFHFF?<FDACCA1<CGFGAAGCGGGFG;EFGGC?@A-ACFGFD--:;:;;::.;.BBBBFAAABFEFFFAA;=A;DBFFFFA99:BFFFFADF;DFFFEABFE/9BFFF;BBFFFFFDDDF/F.;;=>DDF//:.?DF-.--@@@
@M03896:38:000000000-B4D98:1:1101:15939:4663 1:N:0:185
TACGTAGGACGCGAGCGTTATCCGGATTTACTGGGCGTAAAGCGTCTGTAGGCGGACTTGTAAGTTGGACGTGAAAGCTCCGGGCTTAACCCGGAGAGGCCGTTCAATACTGCGAGACTAGAGGGCGTGAGAGGGGAGCGGAATTCCCGGTGTAGCGGTAAAATGCGCAGATATCGGGAGGAACACCAGTGGCGCAGGCGGCTCCCTGGTACGCACCTGACGCTGAGAGACGAAAGCTAGGGGAGCGAACA
+
AAABAFFBFFDDEEFA22AEAGHECGGGHA555AAAAAEDEGHGEB1FDDEEGEE>>>BB3FFGBB4CBB>?EFEFHHBGHGGGECGFGFHGGG</</<CF@>?GFFHHHDFBFFCDDGDCFBCDFGCCGGHHGGCADDAADFGGGGGGA-?;;:;::;;AFFFBFA;BFFFFFFFFFACAAFFFFFEF;BBEFF;BAFCFCFFFF/BEF:BDDDFFFFFFFFFFFFFFFBD>DFDF:FFFFBFFF->---
@M03896:38:000000000-B4D98:1:1101:15922:4672 1:N:0:185
TACGTAGGACGCGAGCGTTATCCGGATTTACTGGGCGTAAAGCGTCTGTAGGCGGACTTGTAAGTTGGACGTGAAAGCTCCGGGCTTAACCCGGAGAGGCCGTTCAATACTGCGAGACTAGAGGGCGTGAGAGGGGAGCGGAATTCCCGGTGTAGCGGTAAAATGCGCAGATATCGGGAGGAACACCAGTGGCGCAGGCGGCTCCCTGGTACGCACCTGACGCTGAGAGACGAAAGCTAGGGGAGCGAACA
+
AAA?3@CAFF?>ECCA222ECGHEEEEFHF55531AAAEEGFGEBBBCDD@3B>E>>/BB3F4BF44BBE??EAFFGHBGBFFGECFCGFHHFG</>//?F@>CC1D1GHGD1CACFAB<=<C<CDC-@AAGC.::.99??-9.;0;99?-?=9/999;..;BFBB;9@BFBBBF.;-;=>9BAFFF.A9;B?>F-9;D=@CBDEA.BA//9A.9@;FBFBDADFFFBB.BA;-.;/;BB...9BF;--;-
@M03896:38:000000000-B4D98:1:1101:24154:5191 1:N:0:185
TACGGAGGGTGCAAGCGTTAATCGGAATTACTGGGCGTAAAGCGCACGCAGGCGGTTTGTTAAGTCAGATGTGAAATCCCCGGGCTCAACCTGGGAACTGCATCTGATACTGGCAAGCTTGAGTCTCGTAGAGGGGGGTAGAATTCCAGGTGTAGCGGTGAAATGCGTAGAGATCTGGAGGAATACCGGTGGCGAAGGCGGCCCCCTGGACGAAGACTGACGCTCAGGTGCGAAAGCGTGGGGAGCAAACA
+
BCBCBBCCCAAAEFFCA?EEAGHFBEFGHGDB53AAAAEEGHHGGFGGGGGFGGGEFGGHHHHHGHHHGGHFFGHHFHHHFCGGEGHHHHHHHHGHHFHGHHHHHGHHHHFFHHGHGHHHFGFHHHHFFDFGBGGCFFFAABFFFFFFFF0F;;;;;;;;AFFFFFAAAD.:9FFFFFFFDAFFFFFFD@FFFB@FFFFFFFCFFFFEEFA=D-;AFFF9FDFFFBFEFFFCACFDFDDDAFFA-AAFFF.
@M03896:38:000000000-B4D98:1:1101:24136:5194 1:N:0:185
TACGGAGGGTGCAAGCGTTAATCGGAATTACTGGGCGTAAAGCGCACGCAGGCGGTTTGTTAAGTCAGATGTGAAATCCCCGGGCTCAACCTGGGAACTGCATCTGATACTGGCAAGCTTGAGTCTCGTAGAGGGGGGTAGAATTCCAGGTGTAGCGGTGAAATGCGTAGAGATCTGGAGGAATACCGGTGGCGAAGGCGGCCCCCTGGACGAAGACTGACGCTCAGGTGCGAAAGCGTGGGGAGCAAACA
+
ABAAABBBBAAAFGFA22EEFGHFDFGGHHB55BAAAAEEFHHGG?EEEEEEGEGCEEGHHHHHHH4BFBFFGFGGHHHHGGG?EEGGHHHHFGGHHGFFHHHHHGFHHHGGHHHFGGGGGGGHHHHGFGGEHHGCGFFAABFFFFFFFF0BB;:;;;;;AFFFFF;;DFFF0FFFFFFFFFFFFFFFA@DDFFFFBFFDFFFFFFCEFFFBF>AAFFFFFFF?D./9FFB@A>D?F.DDACFFCAEFFF:
@M03896:38:000000000-B4D98:1:1101:14411:6268 1:N:0:185
TACGTAGGACGCGAGCGTTATCCGGATTTACTGGGCGTAAAGCGTCTGTAGGCGGACTTGTAAGTTGGACGTGAAAGCTCCGGGCTTAACCCGGAGAGGCCGTTCAATACTGCGAGACTAGAGGGCGTGAGAGGGGAGCGGACTTCCCGGTGTAGCGGTAACATGCGCAGATATCGGGAGGAGCACCAGTGGCGCATGCGGCTCCCTGGTACGCACCTGCCGCTGAGAGCCTAAAGCTAGGGGAGCGAAC
+
>AA3AFFA4C2AEG?A2AA2GFGEAEFEHHBB5BABAAEEEFGEEE1?GG5DG>>>>>BBEEEHHHG33B/EEEF4GFFGGFCE>EHFDGHHF?<C/?/DF@>CGGGH1GD1F?--@AGFCG0<ED-<@EGH/ADCABC?-:-;FGBFEA9?A//;-:;AE/FBFF::---B/:B.-9---:.AEFEAFFEFA@DF.AFADFFDFFB/.F/FDFAB-B/9A-B@CA.:B../////999/...;-9--99
@M03896:38:000000000-B4D98:1:1101:14404:6287 1:N:0:185
TACGTAGGACGCGAGCGTTATCCGGATTTACTGGGCGTAAAGCGTCTGTAGGCGGACTTGTAAGTTGGACGTGAAAGCTCCGGGCTTAACCCGGAGAGGCCGTTCAATACTGCGAGACTAGAGGGCGTGAGAGGGGAGCGGAATTCCCGGTGTAGCGGTAAAATGCGCAGATATCGGGAGGAACACCAGTGGCGCAGGCGGCTCCCTGGTACGCACCTGACGCTGAGAGACGAAAGCTAGGGGAGCGAACA
+
ABBAAFFBFF2AECEA22E?EGHBEEGGHHDB5BBBAAEEGHGFEBBBFGFBGEFEE>FBDGFHHHDBBE?EEGFHHGFGHGGG>@GFHFHHGD<@>A?CFA>CHFHHHH?GBDC-AAGF<D0CEG?CGGGHFGDGADEAAAAEGGGGCD?BE9:;99;AEFFFFF;;CFCFFFFEC-CFFFFFFFFFFFFFA=FFBADCAFFFFFFBAF;FAFDFDFFFFFDDD.FFFFB.::.;FFFFFFFF@D->>@-
@M03896:38:000000000-B4D98:1:1101:23182:6572 1:N:0:185
TACGGAGGGTGCAAGCGTTAATCGGAATTACTGGGCGTAAAGCGCACGCAGGCGGTTTGTTAAGTCAGATGTGAAATCCCCGGGCTCAACCTGGGAACTGCATCTGATACTGGCAAGCTTGAGTCTCGTAGAGGGGGGTAGAATTCCAGGTGTAGCGGTGAAATGCGTAGAGATCTGGAGGAATACCGGTGGCGAAGGCGGCCCCCTGGACGAAGACTGACGCTCAGGTGCGAAAGCGTGGGGAGCAAACA
+
ABAAABBBCAAACGFF22EEEGHFEEGGHFB55BAAAAEEGHHGG?EEFAEEFGGEGGGHHHHHGH4BFFGFHGHHHHHHGGGGEGHHHHHHHHGHHGHGHHHHHGHHHHHGHHHGGHHHGHFHHHHHFGGGHHGGGF=AAFFFFFFFFFBFB;;;:;:;AFFFFFA;DFFFFFFFFFFEFFFFFFFFF@DFFFFADFEB;DFFFD@AEFFD@BFFFFFFFFFDFFFFFFFCDAFDFD9DFFFFFDEFFF.
@M03896:38:000000000-B4D98:1:1101:5153:6925 1:N:0:185
TACGGAGGGTGCAAGCGTTAATCGGAATTACTGGGCGTAAAGCGCACGCAGGCGGTTTGTTAAGTCAGATGTGAAATCCCCGGGCTCAACCTGGGAACTGCATCTGATACTGGCAAGCTTGAGTCTCGTAGAGGGGGGTAGAATTCCAGGTGTAGCGGTGAAATGCGTAGAGATCTGGAGGAATACCGGTGGCGAAGGCGGCCCCCTGGACGAAGACTGACGCTCAGGTGCGAAAGCGTGGGGAGCAAACA
+
CCCCCCCCCCBACDGE22E2AGHFEEFFHGB55ABBAAEEFHHGG0EEFFGEGGGFGGGHHHHHHH4BEHGGHHHHHHHHGGGEEEHGGHHHHHGHHGHGHHHHHHGHFHD2=GFBFGHGGGFGHHHHFFGGFB?DCFFDEFFFFFFFFF0FB;;;;;;@EFFFFF;;AAFFFFFFFFFFFFFFFFFFFDFFFDFFFFEDC;@DFFBEEFFFB=DFFFFBFFFFFFFFFFFCF;AFFFFFFFFFFDABBF.
@M03896:38:000000000-B4D98:1:1101:5150:6944 1:N:0:185
TACGGAGGGTGCAAGCGTTAATCGGAATTACTGGGCGTAAAGCGCACGCAGGCGGTTTGTTAAGTCAGATGTGAAATCCCCGGGCTCAACCTGGGAACTGCATCTGATACTGGCAAGCTTGAGTCTCGTAGAGGGGGGTAGAATTCCAGGTGTAGCGGTGAACTGCGTAGAGATCTGGAGGAATACCGGTGGCGAAGGCGGCCCCCTGGACGACGACTGACGCTCAGGGGCGAAAGCGTGGGGAGCAAACA
+
>>>>3A?ABBAABBFE222EFGFB2AFFHF5B53BBAAEEGGHGG0EEEC?EECCE@EAFFG@FBF4BBGGB4F@4FGHHEEEEEGHHHFHFBFGFHGGGGFGF11F?FGF2FHHHGFCF?FGGHBGHGDFA<B.---;AABFFFFFF//99:;:9999;:////;9;A>?9F9FF;BF.AA.;;B99-9-9.B?B-?A;-B;B<@;:.BFB--;@@../9DA9D./9.9;-99@9BAD?<=-A-;.;BFA
@M03896:38:000000000-B4D98:1:1101:8547:7363 1:N:0:185
GAAACCCGAGTAGTCCGGCTGACTGACTCGAGCGACATCTCGCATGCCGTCTTCTGCTTGAAAAAAAAAAGAGAAATCCACGGGCTCAACCTGTGAACTGCATCTGATACTGGCAAGCTTTAGTCTCGTCGAGGCGGGTAGACTTCCAGGTGTACCGGTTACATGCGTAGCGATCTTGAGTAATACCGGTTGCGACTGCGGCCCCCGGGACGAAGACTGACGCTCAGGTGCGAAATCTTGGGAACCAAACA
+
AAA?AFAD?AAC56FB22A224BBABAB522AAEAE2A35AB1011BB01A1A5DDFF@31BF51EE/E///00B3BEF3F//<//?C1BFBF1FBFGB111?FD>GDH1?2<CCGA/1?1?11?1?0<.-<----:---;;0;009;09//000;.--..;;0/B;;.-9;@EFE9//99///:B/.9-.;9-9>-.;;-@B@BB-9-9BB-@A.;B/;B.9.;.//;9/999-./////../.......
@M03896:38:000000000-B4D98:1:1101:23345:7503 1:N:0:185
TACGGAGGGTGCAAGCGTTAATCGGAATTACTGGGCGTAAAGCGCACGCAGGCGGTTTGTTAAGTCAGATGTGAAATCCCCGGGCTCAACCTGGGAACTGCATCTGATACTGGCAAGCTTGAGTCTCGTAGAGGGGGGTAGAATTCCAGGTGTAGCGGTGAAATGCGTAGAGATCTGGAGGAATACCGGTGGCGAAGGCGGCCCCCTGGACGAAGACTGACGCTCAGGTGCGAAAGCGTGGGGAGCAAACA
+
ABBAABA?DAAABGCA222AAGHFEEDGHG5B5A2AAAEEHHHGG?EEFFFEGGGGGGEHFHHHGH@@3FGFGGHFHGGHGGGGEGHHHFHFAHFGHEGGHEHHHHGHEHGHHHHGGGGHGF1FGFHGCGGEGHGG?=BDAFBFFFFFFFFFB/;9;-9;9FFFFB;;9BEFFBFFFFF?FFFFFFFFFADFF@BFFDEDFFFFFFBAEFFF;@ADFFFFFFDFFFB/9FF9A=DDFA9:@ACAAAEFFF.
@M03896:38:000000000-B4D98:1:1101:19144:7954 1:N:0:185
TACGTAGGACGCGAGCGTTATCCGGATTTACTGGGCGTAAAGCGTCTGTAGGCGGACTTGTAAGTTGGACGTGAAAGCTCCGGGCTTAACCCGGAGAGGCCGTTCAATACTGCGAGACTAGAGGGCGTGAGAGGGGAGCGGAATTCCCGGTGTAGCGGTAAAATGCGCAGATATCGGGAGGAACACCAGTGGCGCAGGCGGCTCCCTGGTACGCACCTGACGCTGAGAGACGAAAGCTAGGGGAGCGAACA
+
AAAAAFF@FC?AE?EE22EECGHEAEGGHHFFBBAAAAEGHHHGGEEGHHFFHEFE>>FFBGHFFG4@@E?EEFFDHHHHHGE/>EGFGFGHC@B/><?DFA>?GHFGHHFDFA-->AF><<CGD?A-@;CHCEG-EBC-;;-EGGGGAD-?=;;;@;;AEFFFFF9ABFFFFFF?99@--ABFBFF?.9FFA;DFC@A9BFCFFFFFE/9B..;BDFF/BDFFDDFFFEB;@=?ABBBB.EDF;:--9@-
@M03896:38:000000000-B4D98:1:1101:18828:8091 1:N:0:185
TACGGAGGGTGCAAGCGTTAATCGGAATTACTGGGCGTAAAGCGCACGCAGGCGGTTTGTTAAGTCAGATGTGAAATCCCCGGGCTCAACCTGGGAACTGCATCTGATACTGGCAAGCTTGAGTCTCGTAGAGGGGGGTAGAATTCCAGGTGTAGCGGTGAAATGCGTAGAGATCTGGAGGAATACCGGTGGCGAAGGCGGCCCCCTGGACGAAGACTGACGCTCAGGTGCGAAAGCGTGGGGAGCAAACA
+
BCBBCCCCCAAAFGCA22EECGHFEEGGHF555BABAAEEHHHGG0AAEEF?EGGGGGGHHGHHHH4BFFGFHHHHHHHHGGGGGGHGHHHHGHGFHGGGHHHHHHHHHHFGHHHHGGGGGHFHGHHGFGGEFFGDGFFAAFFFFFFFFFBFB;;;;;;@EFFFFFD;DFFFBFFFFFFFFDFFFFFFF@DFFFFAFFEDFFFFFFAFFFFFA-ADFFF9BDDDDBFFFFFDFFADFFFFFFF?-AEFF?.
@M03896:38:000000000-B4D98:1:1101:18825:8109 1:N:0:185
TACGGAGGGTGCAAGCGTTAATCGGAATTACTGGGCGTAAAGCGCACGCAGGCGGTTTGTTAAGTCAGATGTGAAATCCCCGGGCTCAACCTGGGAACTGCATCTGATACTGGCAAGCTTGAGTCTCGTAGAGGGGGGTAGAATTCCAGGTGTAGCGGTGAAATGCGTAGAGATCTGGAGGAATACCGGTGGCGAAGGCGGCCCCCTGGACGAAGACTGACGCTCAGGTGCGAAAGCGTGGGGAGCAAACA
+
AAAAAABCCAAABGCA22EACGHFEEFGHFDB5BAAAAEEGHHGG0EEFFE@FGGGGGGHHHHHGH4BGFHGHG44FGGHFEGCEGHHGHHHCHGHFGGGHGFGHHHHHHFFGEH@FFFFGFFHHHGFFGGFHHGGGAFD.BFFFFFFFF0B;:99:9;;AFFFBFAADDEE0BFFFBBFDF/0BFFD=-;AFFAFFFE@AFFCCB;;EF.9-@DDFFEFFFF?AAF:0BB=AF-.BA.;=AC?DDABFF.
@M03896:38:000000000-B4D98:1:1101:22061:8669 1:N:0:185
TACGGAGGGTGCAAGCGTTAATCGGAATTACTGGGCGTAAAGCGCACGCAGGCGGTTTGTTAAGTCAGATGTGAAATCCCCGGGCTCAACCTGGGAACTGCATCTGATACTGGCCAGCTTGAGTCTCGTAGAGGGGGGTAGAATTCCAGGTGTAGCGGTGAAATGCGTAGAGATCTGGAGGAATACCGGTGGCGAAGGCGGCCCCCTGGACGACGACTGACGCTCAGGTGCGGAAGCGTGGGGAGCAAAC
+
AAAAAAABBABAC5F4A2EEFFFFEEGGHG555BAAAAEEHHHDEAEEGGG?FGGEEG1GFFDF4GFBBGFGFH@4BGHHFEG/>EGFGHHGFHEFGAGHHFHGGFGH2G??FG0<?FGH0CGFGHHFFGGAHGE--B-9E9/BB9B9/B/9/;;;-9.9.FFFFBAAA=./;;9BFFFA...BB9;.@;D?;9;@B.:;BAFFCAFEEF9B9-99-AD/B.9;.9/9BBF--;BFFF.A;B@A-9.//.
@M03896:38:000000000-B4D98:1:1101:22046:8681 1:N:0:185
TACGGAGGGTGCAAGCGTTAATCGGAATTACTGGGCGTAAAGCGCACGCAGGCGGTTTGTTAAGTCAGATGTGAAATCCCCGGGCTCAACCTGGGAACTGCATCTGATACTGGCAAGCTTGAGTCTCGTAGAGGGGGGTAGAATTCCAGGTGTAGCGGTGAAATGCGTAGAGATCTGGAGGAATACCGGTGGCGAAGGCGGCCCCCTGGACGAAGACTGACGCTCAGGTGCGAAAGCGTGGGGAGCAAACA
+
ACABBCCCCAAABGCE22EEAGHBBEGGHHBB5BAAAAEEHHHGG?EEGGFCGGGCGGGHGHHHHH4BFGGFHGHHHHHHGGGGEGHHHHHHHHGGHGHHHHHHHHFHHHGGHHHHGHHHGGFHHHHHGGGGHHGGGFFFFFFFFFFFFFBFF;;;;;:;EFFFFFAADFFFFFFFFFFFFFFFFFFFD@DFFCFFFFEDFFFFFFFEEFFA>@DFFFFBFFFFFFFFFFFDBDFDFFFFFFFFDDEFFF.
@M03896:38:000000000-B4D98:1:1101:14657:8792 1:N:0:185
TACGGAGGGTGCAAGCGTTAATCGGAATTACTGGGCGTAAAGCGCACGCAGGCGGTTTGTTAAGTCAGATGTGAAATCCCCGGGCTCAACCTGGGAACTGCATCTGATACTGGCAAGCTTGAGTCTCGTAGAGGGGGGTAGAATTCCAGGTGTAGCGGTGAAATGCGTAGAGATCTGGAGGAATACCGGTGGCGAAGGCGGCCCCCTGGACGAAGACTGACGCTCAGGTGCGAAAGCGTGGGGAGCAAACA
+
BBABCCCBCAAAEGBA22EAEGHFAEFGHG555BBBAAEEGHHGG?EEGGGCGEGGGGGHGHHHHH@BGHHGHFHHHHHHGGGCEGHHHHHHFHGHHGHHHHHHHHGHHHGFHHHFFGGHFFGHHHGGFGFFHHCF?@@DEFFFFFFF;/9B;:/;;;;@EFFFFFA;AAEFFBFFFFFFFFFFFFFFFDAFA@CFFFE>;FFFFD-99BF-@-A9BFFBFDD?D.BFFFB;.:BAFDDDCAF.-.::BA;
@M03896:38:000000000-B4D98:1:1101:9090:9014 1:N:0:185
TACGGAGGGTGCAAGCGTTAATCGGAATTACTGGGCGTAAAGCGCACGCAGGCGGTTTGTTAAGTCAGATGTGAAATCCCCGGGCTCAACCTGGGAACTGCATCTGATACTGGCAAGCTTGAGTCTCGTAGAGGGGGGTAGAATTCCAGGTGTAGCGGTGAAATGCGTAGAGATCTGGAGGAATACCGGTGGCGAAGGCGGCCCCCTGGACGAAGACTGACGCTCAGGTGCGAAAGCGTGGGGAGCAAACA
+
ABABABCCCAAAFGCF22EEAGHFEEGGHHDB5BBAAAEEHHHGGEGFGGGCGEG@FGGHHHHHHH@BFGGFGHHFGHHHGGGGEGHGHHHHGHGHHGGFGHHHHHHHHHGHHHFCFGHHGHFHHHHHGGGGHHGGGFFDAFFFFFFFFFBB;;;;;;;@EFFFFF:;ADEFFBFFFFFFDFFFFFFFF-CDFFDCBDFFFFFFFF-AEFF;=9..BF00:9A.../9:BB@?DA.FDADCFFFDAEFFF.
@M03896:38:000000000-B4D98:1:1101:9085:9034 1:N:0:185
TACGGAGGGTGCAAGCGTTAATCGGAATTACTGGGCGTAAAGCGCACGCAGGCGGTTTGTTAAGTCAGATGTGAAATCCCCGGGCTCAACCTGGGAACTGCATCTGATACTGGCAAGCTTGAGTCTCGTAGAGGGGGGTAGAATTCCAGGTGTAGCGGTGAAATGCGTAGAGATCTGGCGGAATACCGGTGGCGAAGGCGTCCCCCTGGACGAAGACTGACGCTCAGGGGCGAAAGCGTGGGGAGCAACC
+
AAAAAABDBA?>CGFA22E2AGGAAEGGHFA55BBBAAAEGHHGG?EEEEECGEF@EFGHHHHHGH4BFFFFGEGFHFHHGEFEEEGHHHHHHHGAGEGGHHHHFHHHHH?DGHFFFFCF0FGHHHHFGGFFBCDC@>@DEFFFFFBBBB9B;9;;;-.;AF///B;;A-9FFFFFFB/@=D;EFFFB=BA?9-=DFA:@.;BAED9;.F9---9AFFFBFDDFF.9/.-9;;--9FD??@DFF@99;..
@M03896:38:000000000-B4D98:1:1101:22069:9234 1:N:0:185
TACGTAGGGGGCAAGCGTTGTCCGGATTTACTGGGCGTAAAGAGCGTGTAGGCGGCCAAACAGGTCCGTTGTGAAAACTGGAGGCTTAACCTCCAGACGTCGACGGAAACCGTATGGCTAGAGTCCGGAAGAGGAGAGTGGAATTCCTGGTGTAGCGGTGAAATGCGCAGATATCAGGAAGAACACCAATGGCGAAGGCAGCTCTCTGGGACGGTACTGACGCTGAGACGCGAAAGCGTGGGGAGCGAACA
+
AAABBFFCC2DA?FE4A2A?EGGEFGGGHGBB5BAAAAEEGHGHHFEGGGGGHFGFEGHHCFFFBGGG/BAFEGGFFEFBGGHEEEHHHFHHHH22BFCFDCCGGFFFGHHFDGF0>FGGFGBFGGFCFGGHFEAEEFCFCHGHHHHHGG/C;;9;-;9:AFFGFFCFGGGGGGGFFFFBFFFFFFFFEFFFFFFFFFFFFFFFFFFFFFAFD;AADFFFFFFFFFFFBD;FFFFFFFFDFCCEFD;ABDB
@M03896:38:000000000-B4D98:1:1101:6080:9981 1:N:0:185
TACGGAGGGTGCAAGCGTTAATCGGAATTACTGGGCGTAAAGCGCACGCAGGCGGTTTGTTAAGTCAGATGTGAAATCCCCGGGCTCAACCTGGGAACTGCATCTGATACTGGCAAGCTTGAGTCTCGTAGAGGGGGGTAGAATTCCAGGTGTAGCGGTGAAATGCGTAGAGATCTGGAGGAATACCGGTGGCGAAGGCGGCCCCCTGGACGAAGACTGACGCTCAGGTGCGAAAGCGTGGGGAGCAAACA
+
ABBBBABB@BAAFFFAE2AAFGHFGGGGHGB55BAAAAEDEGHGG?EEGCGGGGGCEGGHHGFHFG4BGFGBFGFFHHHHGGGEGGHEGHHHHGEAGEGFHHHHHHGHFGFBGHHHGHFFGFFGGHHHFGGFGGDCGFFDEFFFFFFEFFBF;;:;;;9:AFFFBFFADDFFFFFFFFFFBAFFFFFFF9@DFFFFFFFFADFFFFFFFFFFF@DDFFFBBDFDFBFBFFFCDAAFFF9ABCAEFBEFF..
@M03896:38:000000000-B4D98:1:1101:24950:10295 1:N:0:185
TACGGAGGGTGCAAGCGTTAATCGGAATTACTGGGCGTAAAGCGCACGCAGGCGGTTTGTTAAGTCAGATGTGAAATCCCCGGGCTCAACCTGGGAACTGCATCTGATACTGGCAAGCTTGAGTCTCGTAGAGGGGGGCAGAATTCCAGGTGTAGCGGTGAAATGCGTAGAGATCTGGAGGAATACCGGTGGCGAAGGCGGCCCCCTGGACGAAGACTGACGCTCAGGTGCGAAAGCGTGGGGAGCAAACA
+
>AAA1>ADD1A>EGF000E003DB0ECFHHBB2B//AEEGEGFGG/AEEEE?FEEG//EBFHGHE22FE@E2FGFFHHE>/>EGEEGHHFH000/GHFHGH1GD11F2FG?G1/<1/?FGCFFF??DGCFGFHH?-C@-;AEFFFFF:FF/FB;;;;;-;-BFFFFABF@FBFFB/:BBFBBF/;FF-@@@BF@@@@FA;@?@;9@>AEFF;-99ABFFBFBFF-;9B/;B@A@@?B9AB@>;A@AAFBF?
@M03896:38:000000000-B4D98:1:1101:24940:10312 1:N:0:185
TACGGAGGGTGCAAGCGTTAATCGGAATTACTGGGCGTAAAGCGCACGCAGGCGGTTTGTTAAGTCAGATGTGAAATCCCCGGGCTCAACCTGGGAACTGCATCTGATACTGGCAAGCTTGAGTCTCGTAGAGGGGGGTAGAATTCCAGGTGTAGCGGTGAAATGCGTAGAGATCTGGAGGAATACCGGTGGCGAAGGCGGCCCCCTGGACGAAGACTGACGCTCAGGTGCGAAAGCGTGGGGAGCAAACA
+
AABBBBBBB2>>AGFCA2AAAAGFEEGGHG5B53A2AAEEHHFGG0EEEEEEFEEE@EFH?FHHGH4BBBFBGGFHHHHHEEGGEFHFGHHFCFGHHGHHHFHHFFFFGHFDGHFEFGGGFGHHHHHHFDFGDFDCFA99:BFFFFFBFF/B;;;;;99;AFFFFFA9AA?BFFFFFFFFFFFFFFFFCBFDFFFFFFFCFFF;DB>EABFA--AAFFFFF?DDDFFF/BBBDFF?FDADBCFE-AEFFFF
@M03896:38:000000000-B4D98:1:1101:27530:11368 1:N:0:185
TACGAAGGGTGCAAGCGTTAATCGGAATTACTGGGCGTAAAGCGCGCGTAGGTGGTTCAGCAAGTTGGGTGTGAAATCCCCGGGCTCAACCTGGGAACTGCATCCAAAACTACTGAGCTAGAGTACGGTAGAGGGTGGTGGAATTTCCTGTGTAGCGGTGAAATGCGTAGATATAGGAAGGAACACCAGTGGCGACGTCGACCACCTGGACTGATACTGACACTGAGGTGCGAAAGCGTGGGGAGCAAAC
+
AAAA>AABAF2>BGFAA2AAAEGA2BFGHHBB5ABBAAEBEGGDG0EEEFGE@@F?CGHHFFCGGF4@/?EEFFGGGGGGGFGCEEHFFFHFGHGFGFHGHHHHFFGBGH?F2DFFFFGFFC<F1G?<FEEBD0A.<>.C.<DGGBFFGB0CD=<=--=;:0:G0C;;9?.;C;9;009:DABFFFG?CCGF;?@-@9AB;F-9AAFBAB.BEFBFFBF/:BBF/9B.;.9=.9-ABDA9@-=ECAAF/F
@M03896:38:000000000-B4D98:1:1101:27540:11382 1:N:0:185
TACGAAGGGTGCAAGCGTTAATCGGAATTACTGGGCGTAAAGCGCGCGTAGGTGGTTCAGCAAGTTGGATGTGAAATCCCCGGGCTCAACCTGGGAACTGCATCCAAAACTACTGAGCTAGAGTACGGTAGAGGGTGGTGGAATTTCCTGTGTAGCGGTGAAATGCGTAGATATAGGAAGGAACACCAGTGGCGAAGGCGACCACCTGGACTGATACTGACACTGAGGTGCGAAAGCGTGGGGAGCCAAC
+
AAAAA43AACAABGDA22EAAFGBAEFGHCDB5B2BAEEEGHGFF0EEEFGFGHGEFGHHGB2BFH4B3BGGHFHGFGHHGGGGECHG?GHHHGGFFFGGHHHHFFFF?G<GFHG2FHH2@2@FDGD<FFGF1C?.FAAE.FDFGHHGH00<D0==<<;:CGBCBC.;CCEH0;CF;0=F?.FFCFGEFGGEC-B-;.;9==AFE?FBABAFEFFFFFF/B/BFFB/;FEB-.999F?DDACF.;A./.;
@M03896:38:000000000-B4D98:1:1101:27523:11384 1:N:0:185
TACGAAGGGTGCAAGCGTTAATCGGAATTACTGGGCGTAAAGCGCGCGTAGGTGGTTCAGCAAGTTGGATGTGAAATCCCCGGGCTCAACCTGGGAACTGCATCCAAAACTACTGAGCTAGAGTACGGTAGAGGGTGGTGGAATTTCCTGTGTAGCGGTGAAATGCGTAGATATAGGAAGGAACACCAGTGGCGAAGGCGACCACCTGGACTGATACTGACACTGAGGTGCGAAAGCGTGGGGAGCAAACA
+
AABBBBBBAFAAFGCA22EEFGHFEEGGHGDB5BBAAAEFHHHGF?EEEEEGDGFECGHHFFGHGH4BGGGHHGHHHHHHGGFGEEHFGFHHHGEEGFGFHHHHGGHHHHFGGHFBFGGGFFFFHHGDGGGHHHG.CCACCGHHHGHHHB0<=0==<<;;EFHHFGC;EFGHEFFGCBBFDFFGGGGEFFGGCDGGFDA@BAF;EFFFFFFFEBFFFFFFFEFFFEFEFFF@D@CFFFFFFFFFFDFFFFF
@M03896:38:000000000-B4D98:1:1101:13396:11680 1:N:0:185
TACGTAGGTGGCGAGCGTTATCCGGAATTATTGGGCGTAAAGAGCGCGCAGGTGGTTGATTAAGTCTGATGTGAAAGCCCACGGCTTAACCGTGGAGGGTCATTGGAAACTGGTCGACTTGAGTGCAGAAGAGGGAAGTGGAATTCCATGTGTAGCGGTGAAATGCGTAGAGATATGGAGGAACACCAGTGGCGAAGGCGGCTTCCTGGTCTGTAACTGACACTGAGGCGCGAAAGCGTGGGGAGCAAACA
+
AAABAFFBFF@CECEE22AEFGHFEEGGHEDF5BFBEAEEHFHHH0EEGGGGGHGEFEHHHHHGHH@BDGFFGFFGHGHHGGG>ECFFHGHGFGCDHGGGHHHHHHFGFHDBGGG/A@AC?FCGFGHHGHHGFGFGHGFFFFHGHHHEG0<==<==A:;:CHFHGC:;ABGGGFGGF0FFDEFGGGGEC;BBC?D=FDEAAFFFFFFFFFBBFFFFFFFFFEBBBFBEFFFFFFFFFFFFFFFE-AEFBF.
@M03896:38:000000000-B4D98:1:1101:13405:11699 1:N:0:185
TACGTAGGTGGCGAGCGTTATCCGGAATTATTGGGCGTAAAGAGCGCGCAGGTGGTTGATTAAGTCTGATGTGAAAGCCCACGGCTTAACCGTGGAGGGTCATTGGAAACTGGTCGACTTGAGTGCAGAAGAGGGAAGTGGAATTCCATGTGTAGCGGTGAAATGCGTAGAGATATGGAGGAACACCAGTGGCGAAGGCGGCTTCCTGGTCTGTAACTGACACTGAGGCGCGAAAGCGTGGGGAGCAAACA
+
ABAAAFFBFF?BE2EE22E2GGHFAAEGHBFFBBFBAAAEHGHHG0EAFFGGHHGAFEGHHHHHHH@BFGGGGFFHHGGGHGGEEEFBGFHEFHF/FFCFGHHHHHFHHHDDGHHCD@A???FGGHHHHHHBHHE.FEFFGGGHHHHFHB0DD===-;;;C0GHCG:=ADGGEFBFFFGEFFGFFFGGFFGGCDFDFBA-@DFFFFEB/B9/FFFFFFFFFFFFFFEAFAB-:>-DFADFFFAFAAAFFF9
@M03896:38:000000000-B4D98:1:1101:22943:11738 1:N:0:185
TACGGAGGGTGCAAGCGTTAATCGGAATTACTGGGCGTAAAGCGCACGCAGGCGGTTTGTTAAGTCAGATGTGAAATCCCCGGGCTCAACCTGGGAACTGCATCTGATACTGGCAAGCTTGAGTCTCGTAGAGGGGGGTAGAATTCCAGGTGTAGCGGTGAAATGCGTAGAGATCTGGAGGAATACCGGTGGCGAAGGCGGCCCCCTGGACGAAGACTGACGCTCAGGTGCGAAAGCGTGGGGAGCAAACA
+
ABAAA?ADBAAAFGFC2AA2AFGBBEEGHGD55BBBAAAEFHHGFCFEEGEEGGGGFGGFGHFHGH4BBGGFFGH4BGHHGEG?>EHFFHHHGHGFHGGGHHHGHHHHHHFDGHGGGGHHGFFGHGGBFDFAHH.<CCF?FFFFFFFFFF/B;:;;-;;;AFFFFB;;ADFFFBFFFB/AA.;BFFFDBBBFFFFFFFE@BDDFFFFEEFAD99ADBFFFFDFF.:9FFEB9:;;DFFFDFFFF;?EFFFA
@M03896:38:000000000-B4D98:1:1101:13551:11764 1:N:0:185
TACGGAGGGTGCAAGCGTTACTCGGAATTACTGGGCGTAAAGCGCACGCAGGCGGTTTGTTAAGTCAGATGTGAAATCCCCGGGCTCAACCTGGGAACTGCATCTGATACTGGCAAGCTTGAGTCTCGTAGAGGGGGGTAGAATTCCAGGTGTAGCGGTGAAATGCGTAGAGATCTGGAGGAATACCGGTGGCGAAGGCGGCCCCCTGGACGAAGACTGACGCCCAGGTGCGAAAGCGTGGGGAGCAAACA
+
AAAAA3A@BAAAFFFA2AAE2AGBAEFGHFDB5B2BAAAEAGGEEAEEEGG?FEG?EEEGGFFHHHFEGHH@4BGHHHHHGGGEEEHHHHHHHHGCGFHGGHGFG1FGFHGFHE0<FCFG<F1FGFGGFGAFGG<-<=BFEBFFFFFB;FBBB9:999;9;BFFFF.;A=.//:BFB/9FDFBFFFFAB;-AA-9B?DE9-9@?BBBF..AB--..:;F999.--.9A:/9;.-;;/..;9-;A9AE//FA
@M03896:38:000000000-B4D98:1:1101:13538:11782 1:N:0:185
TACGGAGGGTGCAAGCGTTAATCGGAATTACTGGGCGTAAAGCGCACGCAGGCGGTTTGTTAAGTCAGATGTGAAATCCCCGGGCTCAACCTGGGAACTGCATCTGATACTGGCAAGCTTGAGTCTCGTAGAGGGGGGTAGAATTCCAGGTGTAGCGGTGAAATGCGTAGAGATCTGGAGGAATACCGGTGGCGAAGGCGGCCCCCTGGACGAAGACTGACGCTCAGGTGCGAAAGCGTGGGGAGCAAACA
+
AAAAAABBCBAAFGBA22EEFGHFAEFGHHDB5BABAAEEHHHGG0AAEE?EGFGEEFEGGHHHHHDFGGGGHHHHHHHHGGGFEEGHHHHHHGGHHGHHHHHGHHGHHHGGHGHFGHHHGHHHHHGFFEFGHHGGGFFDAFFFFFFFFFBFB;;;;;;;EFFFFFA;AFFFFFFFFEFFFFFFFFFFF@BDADFF;DEAAAFFFFFFFFFD>@DDFFFBFFF.DFFBF0B@;CAAFFDFFFFFFFFFFFF
@M03896:38:000000000-B4D98:1:1101:13558:11783 1:N:0:185
TACGGAGGGTGCAAGCGTTAATCGGAATTACTGGGCGTAAAGCGCACGCAGGCGGTTTGTTAAGTCAGATGTGAAATCCCCGGGCTCAACCTGGGAACTGCATCTGATACTGGCAAGCTTGAGTCTCGTAGAGGGGGGTAGAATTCCAGGTGTAGCGGTGAAATGCGTAGAGATCTGGAGGAATACCGGTGGCGAAGGCGGCCCCCTGGACGAAGACTGACGCTCAGGTGCGAAAGCGTGGGGAGCAAACA
+
AAAABBABBA?>BEFF22E2AGHABEFGHGDB5B2AAAEEGHHGG0EEEGECEEFEEEEHGH4GGHDFGHGG4EDGGHHHFEGGEFHHGHHHGHGHHGHGHHHHHBHGBGF2CGCB<?F??FGHHHGFFDCFHGD-<BDAAFBFFFFF9B/BF9/;-9;;.FFFFFADFFEFFFFFFFFFFFFFFFFF-@D?;;>=>?;;DFFFFFFE.BA@9-;AFFFBF?DFFFFFFB;@DB=DF?DD-B-.-9:B/;.
@M03896:38:000000000-B4D98:1:1101:16806:12042 1:N:0:185
TACGGAGGGTGCAAGCGTTAATCGGAATTACTGGGCGTAAAGCGCACGCAGGCGGTTTGTTAAGTCAGATGTGAAATCCCCGGGCTCAACCTGGGAACTGCATCTGATACTGGCAAGCTTGAGTCTCGTAGAGGGGGGTAGAATTCCAGGTGTAGCGGTGAAATGCGTAGAGATCTGGAGGAATACCGGTGGCGAAGGCGGCCCCCTGGACGAAGACTGACGCTCAGGTGCGAAAGCGTTGGGAGCAAACA
+
AAAAABBDDAA>CG4A?22AFGHB2BFGHFA55B2BAAEFGHHGG?EEEGEGGGGGGGGFGHGHGH4@FF@BFGHHGHHHGGGGEGHGGHHHHHFGHGHGHHHHHHHHHHF2CHGHGGFGFFFGGHHGFEGGGGG?<DFAABFFFFFBFB/B9;99;99@AFFFFB;;ABEFFFFFF/BFDFFFFFFFFAFFF>BDDFE9;;BFFFBEEFFB--;:B/FEFBADDAFB///;.->.:9..;A-..;.BF?9
@M03896:38:000000000-B4D98:1:1101:16793:12060 1:N:0:185
TACGGAGGGTGCAAGCGTTAATCGGAATTACTGGGCGTAAAGCGCACGCAGGCGGTTTGTTAAGTCAGATGTGAAATCCCCGGGCTCAACCTGGGAACTGCATCTGATACTGGCAAGCTTGAGTCTCGTAGAGGGGGGTAGAATTCCAGGTGTAGCGGTGAAATGCGTAGAGATCTGGAGGAATACCGGTGGCGAAGGCGGCCCCCTGGACGAAGACTGACGCTCAGGTGCGAAAGCGTGGGGAGCAAACA
+
ABAABCCCCAAAFGFE?2EEFGHFEEGGHGDB5BBBAAEEHHHGGCEEGEEEGGGEGGGHGHHHHH@BEFGGHHHHHHHHGGGGEGHGHHHHHHGHFFGGHHHHHHGHHHGGHHHEGGGGFGCGHHHGFFGGFFGG?=BA;BFFFFFFFFBFB;;;;;;@EFFFFFD;ADFFFFFFFFFFFDFFFFFFFC;DA@CFFFE@FFFFFFFFFFFFFFFFFFFFFDFFFFFFFFFDDFADFFFFFFF.9:AFFF.
@M03896:38:000000000-B4D98:1:1101:16813:12060 1:N:0:185
TACGGAGGGTGCAAGCGTTAATCGGAATTACTGGGCGTAAAGCGCACGCAGGCGGTTTGTTAAGTCAGATGTGAAATCCCCGGGCTCAACCTGGGAACTGCATCTGATACTGGCAAGCTTGAGTCTCGTAGAGGGGGGTAGAATTCCAGGTGTAGCGGTGAAATGCGTAGAGATCTGGAGGAATACCGGTGGCGAAGGCGGCCCCCTGGACGAAGACTGACGCTCAGGTGCGAAAGCGTGGGGAGCAAACA
+
ACAABABCCAA>CGFF22EAFGHBBEFGHGB55ABAAAEFHHHGG0EEFFG0EEEEGGGHHHHHHH@BDGGFGGGHHHHHGGGGFGHFHGHHHHGFHGGGHHHHHHHGFHGFFHHEFGGHFFCGHHHGFGGGHHGCGFFAABFFFFFFFFBFB;;;;;;;EFFFFF;;ADFFFFFFFBFFFFFFFFFFF@FFFCFFFDE@;BFFFDBEFFFFFFDAFFFFFFFFFFFFFFFBDCBDEDDFAFFFFFFFFF?
@M03896:38:000000000-B4D98:1:1101:22962:12647 1:N:0:185
TACGGAGGGTGCAAGCGTTAATCGGAATTACTGGGCGTAAAGCGCACGCAGGCGGTTTGTTAAGTCAGATGTGAAATCCCCGGGCTCAACCTGGGAACTGCATCTGATACTGGCAAGCTTGAGTCTCGTAGAGGGGGGTAGAATTCCAGGTGTAGCGGTGAAATGCGTAGAGATCTGGAGGAATACCGGTGGCGAAGGCGGCCCCCTGGACGAAGACTGACGCTCAGGTGCGAAAGCGTGGGGAGCAAACA
+
ABAABBCCBAAABFFC22EEFGHBBEFGHG555BBBAAEFGHHGG?EEGFE?FFGFGGGHHHHHHHDFGGHFGHHHHHHHGGGGEGHGHHHHGHGFHGHGHHHHHHHHHHGFHHHGGGGHGGGHHHHFFGGGHHGGGFFFFFFFFFFFFF0BB;;;;;;@EFFFFF;;DFFFEFFFFFFFFFFFFFFFFFFFFDFFFFECDFFFFFFFFFFFA:DAFFFFFFFFF?BBFF;:A@FFFDFFFFFFFDEFFF.
@M03896:38:000000000-B4D98:1:1101:16818:12864 1:N:0:185
CCGGGTAGTCCGGCTGACTGACTCGAGCGACATCTCGTATGCCGTCTTCTGCTTGAAAAAAAAAAAAAAAAAGTGTAATATACTCATACTCTCAACACTTCATAATCGTTGCACCAAAAACGAAATAATAACGTCTGAAACTACACAGTTCCACTGCGTTATTCCAATCACATCTACACTCTTACTACATCGAACAACAGTAGTCATCTCAATGTAGCAAGAATGCTCTAATAAGCCTACGTGAAGAGTAA
+
ABBABAAAFFFBGECCGCBBFFFGDDEGGCE22FBGFBEGFGHCAEGFHFHHGHFC3FFGE?EEF////////22222222?222222222222201/111111?11//<0.1100.....-....000000././.000000;//0.:;0000000.....000000/0/0090;00/0/0000000///.//.-/..9;////////////9//////;///////////////////.9/.9//.///
@M03896:38:000000000-B4D98:1:1101:13767:13481 1:N:0:185
TACGTAGGTGGCAAGCGTTGTCCGGAATTATTGGGTGTAAAGGGAGCGTAGGCGGGTAGGCAAGTTGAATGTTAAAACGCTCGGCTCAACCGGTCGTCGCGTTCAAAACTGTTTATCTTGAGTGAAGTAGAGGCAGGCGGAATTCCTAGTGTAGCGGTGAAATGCGTAGATATTAGGAGGAACACCAGTGGCGAAGGCGGCCTGCTGGGCTTTTACTGACCCTGCAGCTCGAAAGCGGGGGTAGCAAACAG
+
AAA?AFFBFFABF4FE22A2EGHE2AEFH5FFBBA2EEHHGHHGG?E0EEEEHFEF/EFGBBFCGHBEGHHHHGFHFG>/?EFE?FFHHHHBBDBC>/BC@<<?FFGGH1>=FBGGHHHB1FGFHHFGHGGGHCCC-;-:-AEFFFB;0CFF000-:;-.CFB009;.-.//9;;/9:BA.BF.BF..9;9.--9-.A-;B>...//;;..;9B/;///;/9/:../9/B.-;A./.---=-.;9;BFA..
@M03896:38:000000000-B4D98:1:1101:13786:13484 1:N:0:185
TACGTAGGTGGCAAGCGTTGTCCGGAATTATTGGGTGTAAAGGGAGCGTAGGCGGGTAGGCAAGTTGAATGTTAAAACGATCGGCTCAACCGGTCGTCGCGTTCAAAACTGTTTATCTTGAGTGAAGTAGAGGCAGGCGGAATTCCTAGTGTAGCGGTGAAATGCGTAGATATTAGGAGGAACACCAGTGGCGAAGGCGGCCTGCTGGGCTTTTACTGACGCTGAGGCTCGAAAGCGTGGGTAGCAAACAG
+
ABAAAFFBFF@CCFCF22E?EGHFEFGGHCFGBBB2EEHHHHHGHFFGFEG?HEGEGGGGGGGGGH4BGHHHHHHFFGE>GHGEEFFHHHHGGGB@>/>CCCGFGFGHHHDFGH1GGFHDFGDGHHHGHHHHGEEA<D-CCGGFFFF;0FFFB0;9;99.CFB0CE=?A.FFFFFB0FBD?FF/FFE.9BBE=A;BFE-DFFFEFB0B..;EFFBFFB0B..9.AAEE?FA;FF?FA9.;BA0ABBFBAF/
@M03896:38:000000000-B4D98:1:1101:7741:13906 1:N:0:185
TACGGAGGGTGCAAGCGTTAATCGGACTTACTGAGCGTAAAGCGCACGCAGGCGGTTTGTTAAGTCAGATGTGACATCCCCGGGCTCAACCTGGTAACTGCATCTGATACTGGCAAGCTTGAGTCTCGTAGAGGGGTGTAGAATTCCAGGTGTAGCGGTGACATGCGTAGAGATCTGGCGGAATACCGGTGGCGAAGGCGGCCCCCTGGACGACGACTGCCGCTCAGTTGCGAAAGCGTGGGGAGCAAACA
+
>>AAAAAD1>A>BFDA000AAEGFAE0AGFAD221BABEAE2BAEAEEEGEEF>E>>B>>BF2FGHFF1EGB1B2BFHHGGGEGEGGFHHHG<C11BFG1<GFHHFFHHHG2?F<<CFGF?GGHHGGFFEFEBFA<.<CGFH0<DHHF0//<;:<;--::.0;;0C99.-.;CFGFC00---;EFFB;-9;B9-----;-9=>9-;;--;99--;9;A9/;-99@?//;/9--9--BA;;@-@?>-;;/;A
@M03896:38:000000000-B4D98:1:1101:7736:13924 1:N:0:185
TACGGAGGGTGCAAGCGTTAATCGGAATTACTGGGCGTAAAGCGCACGCAGGCGGTTTGTTAAGTCAGATGTGAAATCCCCGGGCTCAACCTGGGAACTGCATCTGATACTGGCAAGCTTGAGTCTCGTAGAGGGGGGTAGAATTCCAGGTGTAGCGGTGAAATGCGTAGAGATCTGGAGGAATACCGGTGGCGAAGGCGGCCCCCTGGACGAAGACTGACGCTCAGGTGCGAAAGCGTGGGGAGCAAACA
+
BCABBBCCCAAAFFGE22EEFGHFEEFGHGBB5BBAAAEEHHHGG0EEEEGGGGG@EGGHHHHHHHDBEGGFGGHHHHHHGGGGEGHHHHHHHHGHFFGFGHHHHHGHHHGGHHHHGHHHGGHHHHHHGGGGHHGGGFFFFFFFFFFFFFBFF;;:;;;:AFFFFFA;DFFFFBFFFFFFFFFFFFFFF9@DFFFFFFF@FFFFFFFFFFFFF-ADFFFFFFDFFFFFFFFDADFFFFDFFFFFFFEFFF.
@M03896:38:000000000-B4D98:1:1101:7716:13926 1:N:0:185
TACGGAGGGTGCAAGCGTTAATCGGAATTACTGGGCGTAAAGCGCACGCAGGCGGTTTGTTAAGTCAGATGTGAAATCCCCGGGCTCAACCTGGGAACTGCATCTGATACTGGCAAGCTTGAGTCTCGTAGAGGGGGGTAGAATTCCAGGTGTAGCGGTGAAATGCGTAGAGATCTGTCGGAATACCGGTGGCGAAGGCGGCCCCCTGGACGAAGACTGCCGCTCCGGTGCGGAAGCGTGGGGAGCCAACA
+
AAAAABBBDA2>CGBF2A2AAFGF2EFGHDD5532BAAEAFGGFFACEE0A0EGG?/EEGFF4DGH4BFGGBBGHFGHHGGCGGEEGEFFFCGG/0BFBGFHHHHEFHDD>22?<@FGHHHE1?GHHHGGGCGFGC?DFD.BFFFFF9/B/B;;/:9;9;./BFF/A:.9A//;FBB//.-9.AFFFA>;-99--9-.A@D=>>-;9;ABF-99:999;/;B--9..-;@@9--;..-;A--99-?./.;.
@M03896:38:000000000-B4D98:1:1101:7730:13941 1:N:0:185
TACGGAGGGTGCAAGCGTTAATCGGAATTACTGGGCGTAAAGCGCACGCAGGCGGTTTGTTAAGTCAGATGTGAAATCCCCGGGCTCAACCTGGGAACTGCATCTGATACTGGCAAGCTTGAGTCTCGTAGAGGGGGGTAGAATTCCAGGTGTAGCGGTGAAATGCGTAGAGATCTGGAGGAATACCGGTGGCGAAGGCGGCCCCCTGGACGAAGACTGACGCTCAGGTGCGAAAGCGTGGGGAGCAAACA
+
BCBCBBCCBAAAFF4F22E2AGHFE?AFHHA55BAAAAEEHHHGG0EEFFF?EEGCEEFHHHHHHHEFDGHHHFFFHHHHGGGGEEGHHHGGGEAAGFGFFFHGHHEHGHGHHHHHGGGFFGCGHHGCFDFADGDCGFFDEFFFFFFEFF/FB:;::::;9BFFFFD;AF9F/FFFFFFFD?FFFFFFFABAAB-@DDEA-:@==:9;AFF;>-AABFF/BDA?AAFFFFF@AAAA/:D9BCFEDDEFFF?
@M03896:38:000000000-B4D98:1:1101:3698:14114 1:N:0:185
TACGGAGGGTGCAAGCGTTAATCGGAATTACTGGGCGTAAAGCGCACGCAGGCGGTTTGTTAAGTCAGATGTGAAATCCCCGGGCTCAACCTGGGAACTGCATCTGATACTGGCAAGCTTGAGTCTCGTAGAGGGGGGTAGAATTCCAGGTGTAGCGGTGAAATGCGTAGAGATCTGGAGGAATACCGGTGGCGAAGGCGGCCCCCTGGACGAAGACTGACGCTCAGGTGCGAAAGCGTGGGGAGCAAACA
+
ABBBB@BCBAAACFGA22E2CGGBEEGGHGB55AAAAAEEHFGGG0EEEGGGGGGGGGGHHGDHHHEFGGHGHFHHHHHHGFFFEFHHHHHHHHACGFFFGHHGGHHHHHGFGHHBFGHHFHFHHHHHFGGGHFGGD=DDFFFFFFFFFF/B;;;;;;;@EFFFFFFADCEFFFFFFEFFFFFFFFFFC@DFFFFAFFE=;FFFFFFFFFFF-@ADFFFFFFDAFFFF/F:;A@@DFDDDFFFFFFFFFF?
@M03896:38:000000000-B4D98:1:1101:19524:14231 1:N:0:185
CCTTTAGATACCCCTGTAGTCCGGCTGACTGACTCGAGCGACATCTCGTATGCCCGCTTCTGCTTGAAAAAAACACAAAACAATAACCCATCATACCTTTTCATTTCTCTATTACATGCATCTAAAATTCTCACTACACATCCATATATTATCCATCTCTCTCATCTACTATCATCATTCTCCACACCTATTCTCCATCTTCTCACCTTCGCTATCAGTCCCCGTCATCCGCTCCCTATAACTCTGCCTT
+
A3>>ADDFFB5BBFEFFFFFGDDAE22425BF3GHG22A2AAA135E1A1335B31A0E155D5FFCEBGCE@1?1??11B11333B3//333443?44334?4?4?44?44444122112B111112?1222112010111012211111111111111111?<1111111111=11111111//.</<00000000=00;0000.0:/...../09099/99....00.9.-../0;;00////////
@M03896:38:000000000-B4D98:1:1101:12852:15488 1:N:0:185
TACGTAGGTGGCGAGCGTTATCCGGAATTATTGGGCGTAAAGAGCGCGCAGGTGGTTGATTAAGTCTGATGTGAAAGCCCACGGCTTAACCGTGGAGGGTCATTGGAAACTGGTCGACTTGAGTGCAGAAGAGGGAAGTGGAATTCCATGTGTAGCGGTGAAATGCGTAGAGATATGGAGGAACACCAGTGGCGAAGGCGGCTTCCTGGTCTGTAACTGACACTGAGGCGCGAAAGCGTGGGGAGCAAACA
+
ABABAFFCFFBCFCCE222EAGHEEEGGHFFG5BAAEEEGHHHHH?EEGFCCGHGAFEHHGHHGGH@BEFGFGFHHHHHHGGG>EFGGHFHGFHDDHDCDGFGHHHFGHHFBGFG/A@ECFG1?FFGHHHHHFHDDGDFFDGHHHHHFH0<D==<=:;;;CHHGFGC;DGGGFBFFFCFGFDFGGGGGFCFGEABFFFFFADFFFFFFFF0FFFFFFFFFFFFFFFEAEFAFCFADFFFFFFFF-AEFFFA
@M03896:38:000000000-B4D98:1:1101:22827:16112 1:N:0:185
TACGGAGGGTGCAAGCGTTAATCGGAATTACTGGGCGTAAAGCGCACGCAGGCGGTTTGTTAAGTCAGATGTGAAATCCCCGGGCTCAACCTGGGAACTGCATCTGATACTGGCAAGCTTGAGTCTCGTAGAGGGGGGTAGAATTCCAGGTGTAGCGGTGAAATGCGTAGAGATCTGGAGGAATACCGGTGGCGAAGGCGGCCCCCTGGACGAAGACTGACGCTCAGGTGCGAAAGCGTGGGGAGCAAACA
+
ABBBCBCCCAAABGFAA2EEFGHFEDFGHD555BAAEAEEDHHGG?EEGCEFGGGGGGGGGHHHGH4B@FEBFGHGHHHHGGGGEGHEGHHHHHGFCFGFHHGHGHHHFHFBGHHFGHHHHGFGHHHHFFGFGH?CCADAAFFFFFFEFE0B;:;;;;:;9FFFFFDA?=EFFFFFFBFFFFEFFFFFF@DDFFFFFFFFAAAFFFFFFFFFF@ADFBBBFDFADDFEFFFFFFADFFDDCCAEFFFFFF.
@M03896:38:000000000-B4D98:1:1101:14016:16539 1:N:0:185
TACGTAGGTGGCAAGCGTTGTCCGGAATTATTGGGCGTAAAGCGCGCGCAGGCGGTTTCTTAAGTCTGATGTGAAAGCCCACGGCTCAACCGTGGAGGGTCATTGGAAACTGGGGAACTTGAGTGCAGAAGAGGAGAGTGGAATTCCACGTGTAGCGGTGAAATGCGTAGAGATGTGGAGGAACACCAGTGGCGAAGGCGACTCTCTGGTCTGTAACTGACGCTGAGGCGCGAAAGCGTGGGGAGCGAACA
+
ABAABFFCFF2BFCCF2AE?FGHEAEFGHBFF5BABAAEEGHGEF0EEEGGCGFFCEGHHHHFHHHDBGHGHFGHHHHHHHGGFEGGHGFHGGHGGHGGGGHHHHFHHHH?FCFF/ACGH>F1FGHHHGHHHHHGDHGFHGHHHHHHGGCEGG:;;::;9CFGGGFCCAAGGEFGGGBFGGGGGGGGEABFFEDFFFFA:=ADDFFBBFF/BB9/BFFFFFDADD?.;ECB@@@=DFFFFFFFFF9;;-@-
@M03896:38:000000000-B4D98:1:1101:27545:16598 1:N:0:185
TACGGAGGGTGCAAGCGTTAATCGGAATTACTGGGCGTAAAGCGCACGCAGGCGGTTTGTTAAGTCAGATGTGAAATCCCCGGGCTCAACCTGGGAACTGCATCTGATACTGGCAAGCTTGAGTCTCGTAGAGGGGGGTAGAATTCCAGGTGTAGCGGTGAAATGCGTAGAGATCTGGAGGAATACCGGTGGCGAAGGCGGCCCCCTGGACGAAGACTGACGCTCGGGTGCGAAAGCGTGGGGAGCAAACA
+
AABAAABADA2>4FFA2AAAAFH22AFFHFA553ABAAAB1DFFE0EEEGGFFEEEEEEHGHHHGH4BFFE@B@@DFGHHGEEEEEGBGFHFFACFBFGBFGHHFFFGGH2?FGHFGG1?<?GGEGF<<CFGHGD--;@AAF/;BFFBB9:B9;;;--.-9BBFF/;99-999/BFF/9FF.FBFFFD9-;;ABCAF9E--;-9B;9;9;F==DDDBFB/BF9.;---;9;99-9.99AAA99A99AFFF?
@M03896:38:000000000-B4D98:1:1101:21450:16940 1:N:0:185
TACGGAGGGTGCAAGCGTTAATCGGAATTACTGGGCGTAAAGCGCACGCAGGCGGTTTGTTAAGTCAGATGTGAAATCCCCGGGCTCAACCTGGGAACTGCATCTGATACTGGCAAGCTTGAGTCTCGTAGAGGGGGGTAGAATTCCAGGTGTAGCGGTGAAATGCGTAGAGATCTGGAGGAATACCGGTGGCGAAGGCGGCCCCCTGGACGAAGACTGACGCTCAGGTGCGAAAGCGTGGGGAGCAAACA
+
ABAAAABDBAAACGFA22AEFGGABBFGHFDB5BBBAAEEFGHGGGGEGFGFGGEGFGGHHHBHHHHEFHFGHGHGHHHHGEFEEGHFHGHHGG/CHGHGHHHGHGFHFHGHGHFFFF?G??GGHHG0?CFFFHDDCDFAEFFFFFFFFF/B;;;;:;;;AFFFFFA;DFFFEFFFFFFFFFFFFFFDD@=DFDFFFFA;=CDFFFCEEFFF-9A?BF/9B.;DFDFEFFB:9@D?/.ADCCF?-;;/;F.
@M03896:38:000000000-B4D98:1:1101:3313:17123 1:N:0:185
TACGGAGGGTGCAAGCGTTAATCGGAATTACTGGGCGTAAAGCGCACGCAGGCGGTTTGTTAAGTCAGATGTGAAATCCCCGGGCTCAACCTGGGAACTGCATCTGATACTGGCAAGCTTGAGTCTCGTAGAGGGGGGTAGAATTCCAGGTGTAGCGGTGAAATGCGTAGAGATCTGGAGGAATACCGGTGGCGAAGGCGGCCCCCTGGACGAAGACTGACGCTCAGGTGCGAAAGCGTGGGGAGCAAACA
+
BBBBBBADBAAAFG4A22AAEGHFEAEGHG5B5B2BAAEFHHHEG0EAEEGEGEFCEGGHHHHHHHEFEFFFGDFHHHHHGGGGEEGHHHHHGHEHHGHGGFHHHGHHGHFBFHGHFHHH?GBGHHG??CFFHFGGGFFAAFFFFFFFBF/BB;/;::;:A/FFFF;AD;.F/BFFFFFFFFFFBFFADFF.;:9>D.;-@;CCCD@EEFF9;-;;BFFBF.DDFFFF9/;-:;@AFDA.>-@EFA.9BF.
@M03896:38:000000000-B4D98:1:1101:25448:17266 1:N:0:185
TACGTAGGTGGCAAGCGTTGTCCGGAATTATTGGGCGTAAAGCGCGCGCAGGCGGTTTCTTAAGTCTGATGTGAAAGCCCACGGCTCAACCGTGGAGGGTCATTGGAAACTGGTGAACTTGAGTGCAGAAGAGGAGAGTGGAATTCCACGTGTAGCGGTGAAATGCGTAGAGATGTGGAGGAACACCAGTGGCGAAGGCGACTCTCTGGTCTGTAACTGACGCTTAGGCGCGAAAGCGTGGGGAGAGAACA
+
ABBAAFFAFF2BCF2A2A22AGHE22EFHG55532BAAAEG5BEE0EAFEEGEEEEEEHHHH4BGG4@BFBB??44?BFGHGGGEEEEHHH<CFC<FF/?FGHF?CFFHHGGF1?1<?FG=<1FG1FHEHBGH.FACEF0<D0DFFHDH.:;::;<:;;AACF00C..;B?B0FF9B00C9;BFFG9C.CF/;-;@=A.-99-./;//;99///9/:FF9B.9:..///99--999F.9.--@.-.../9/
@M03896:38:000000000-B4D98:1:1101:25473:17277 1:N:0:185
TACGTAGGTGGCAAGCGTTGTCCGGAATTATTGGGCGTAAAGCGCGCGCAGGCGGTTTCTTAAGTCTGATGTGAAAGCCCACGGCTCAACCGTGGAGGGTCATTGGAAACTGGGGAACTTGAGTGCAGAAGAGGAGAGTGGAATTCCACGTGTAGCGGTGAAATGCGTAGAGATGTGGAGGAACACCAGTGGCGAAGGCGACTCTCTGGTCTGTAACTGACGCTGAGGCGCGAAAGCGTGGGGAGCGAACA
+
ACBCBFFCFDACBGEF22AAFGHFEDFGHFBF5BBBAAEEGHGFF0EEFCEEGGGFGGHHHHHHHHBBGFFFFGHHHHHHHGGGEEGGHHHGDGFDGF>?FFHHHHHHHH?DFFC/CEGGFFFGHHHHHHHHHHG?GGFEEGFHHHGFHDCE=;;<;;:;EFFGFGE;AFEFBFGFFFEGGGGGFGGEABFFEBFC;DEFFFFFFFFFFF0;BFFFFFFFFFFFFFFFFFFFCFFFFFFF-@DFFFFAFF;
@M03896:38:000000000-B4D98:1:1101:27395:17294 1:N:0:185
TACGGAGGGTGCAAGCGTTAATCGGAATTACTGGGCGTAAAGCGCACGCAGGCGGTTTGTTAAGTCAGATGTGAAATCCCCGGGCTCAACCTGGGAACTGCATCTGATACTGGCAAGCTTGAGTCTCGTAGAGGGGGGTAGAATTCCAGGTGTAGCGGTGAAATGCGTAGAGATCTGGAGGAATACCGGTGGCGAAGGCGGCCCCCTGGACGAAGACTGACGCTCAGGTGCGAAAGCGTGGGGAGCAAACA
+
ABABBBCCBAAABGGC22AAAFGFEEGGHF555BBAAAEEGHHGG0EEEAE@FGGEGGGHHGHHGH4BGGGFGGHHGHHHGGGGEGHEFGHFHHFFFFGGHHHHHHHHHHGDHHHGGHHDGFGHHHHHFGGGHHGGGFCAAFFFFFFEFFBFB9;:9;;;.FFFFFDADCFFFFFFFFFFFFFFFFFFF>BFFFFFFFFFFFFFFFFFFFFFFFFFFFFFFFFDDFFBFFFBACADFF.ACAFEFDEFFFA
@M03896:38:000000000-B4D98:1:1101:27385:17312 1:N:0:185
TACGGAGGGTGCAAGCGTTAATCGCAATTACTGGGCGTAAAGCGCACGCAGGCGGTTTGTTAAGTCAGATGTGAAATCCCCGGGCTCAACCTGGGAACTGCATCTGATACTGGCAAGCTTGAGTCTCGTAGAGGGGGGTAGAATTCCAGGTGTAGCGGTGAAATGCGTAGAGATCTGGAGGAATACCGGTGGCGAAGGCGGCCCCCTGGACGAAGACTGACGCTCAGGTGCGAAAGCGTGGGGAGCAAACA
+
AAAA1A?D>A1>BFBA0A0AAFGA0AAEHHAB2A/AAAAE/DBEE/EAECC/EEE/>?EGH2@1FGF@FGGF1B2EGGFHGE//>EHHFFGBF0CCCEGBFGFHHGGHGHHHFGGB/FF?F0GGFHH0/><FD0.--9;;-BBFFFF//9//;;;;--;-9BFBFF-;9@EF//BFFFEABBFFFFFF@@-:A@=@-BA-9>@@@=9:-BA>-9AAFF/99BB-99///;B9A>@A/;-99--9@F?//9-
@M03896:38:000000000-B4D98:1:1101:7677:17816 1:N:0:185
TACGAAGGGTGCAAGCGTTAATCGGAATTACTGGGCGTAAAGCGCGCGTAGGTGGTTCAGCAAGTTGGATGTGAAATCCCCGGGCTCAACCTGGGAACTGCATCCAAAACTACTGAGCTAGAGTACGGTAGAGGGTGGTGGAATTTCCTGTGTAGCGGTGAAATGCGTAGATATAGGAAGGAACACCAGTGGCGAAGGCGACCACCTGGACTGATACTGACACTGAGGTGCGAAAGCGTGGGGAGCAAACA
+
BBBBBCCCCFAAFGFC22EEEGHFEEGGHFDDBBAAEEEFHHHGG?EGEGGGDFFEFGHGFGHHHG4B@EFGHFHHHHGHFGGGFFHFGFGGHHCGHFFHHHGHGEGFGHGFCGFFGHHGGH2FHHGAGHGGFGE.CC.FAGFHHFFDG0=C====<<;;EHFHFG.;EGGGGFGG;C9CDFFGFGGGGFGGCDFGFFE@DAA-EFFB.FFFFFFFFFFFFBFFFFFFFEFCDDCFFFFFFFFF=AEFFA9
@M03896:38:000000000-B4D98:1:1101:22880:17863 1:N:0:185
TACGTAGGTGGCGAGCGTTATCCGGAATTATTGGGCGTAAAGAGCGCGCAGGTGGTTGATTAAGTCTGATGTGAAAGCCCACGGCTTAACCGTGGAGGGTCATTGGAAACTGGTCGACTTGAGTGCAGAAGAGGGAAGTGGAATTCCATGTGTAGCGGTGAAATGCGTAGAGATATGGAGGAACACCAGTGGCGAAGGCGGCTTCCTGGTCTGTAACTGACACTGAGGCGCGAAAGCGTGGGGAGCAACCA
+
BBBAAFFBFF2B22EA22AEAGFEEDFGH5FDDBABAAAAEFGFHCG?EEEGFGEFEEFHHFFHFG4BBF@B@F4BFFGFHGG/E?EEGFH/?F/DC/>CFGGHHHFHGH?2?@G/<</?1FC?FGHFFHEH0C?DGFFHDBDFHGGGBB<==0==--=-;;0C0;;;:?EGEBFF990;.;BFFF?AG0FF9BAADBE-9@=DFFBBBF9BFFF/;/BBFFFE///..;;9;-9D/.:99-@A-;AB..9
@M03896:38:000000000-B4D98:1:1101:22903:17870 1:N:0:185
TACGTAGGTGGCGAGCGTTATCCGGAATTATTGGGCGTAAAGAGCGCGCAGGTGGTTGATTAAGTCTGATGTGAAAGCCCACGGCTTAACCGTGGAGGGTCATTGGAAACTGGTCGACTTGAGTGCAGAAGAGGGAAGTGGAATTCCATGTGTAGCGGTGAAATGCGTAGAGATATGGAGGAACACCAGTGGCGAAGGCGGCTTCCTGGTCTGTAACTGACACTGAGGCGCGAAAGCGTGGGGAGCAAACA
+
AAAAAFFAFFAC?2EE?2EACGHEEEGGHFFGBB2BAAEDGGHFG0EEGCGFGHGEEFGHHHHHHHBBDGFGGGF4FFHGHGGEE?EEGFHFFGC/?DDGGHGHHHGGHH?2FFG/ACDCFGBFGHHHHHFHFGE?FDBGDGHHHHHFH00=====:;;;CCGHFGECADEGEBFGF0CFGBFGGGGG?CBFCDAFAAEFDF;DFFFFFF/;/;/BFFF/BBFFFFE.ADCFBFFFFFFFFAAEFAEBFF.
@M03896:38:000000000-B4D98:1:1101:22881:17883 1:N:0:185
TACGTAGGTGGCGAGCGTTATCCGGAATTATTGGGCGTAAAGAGCGCGCAGGTGGTTGATTAAGTCTGATGTGAAAGCCCACGGCTTAACCGTGGAGGGTCATTGGAAACTGGTCGACTTGAGTGCAGAAGAGGGAAGTGGAATTCCATGTGTAGCGGTGAAATGCGTAGAGATATGGAGGAACACCAGTGGCGAAGGCGGCTTCCTGGTCTGTAACTGACACTGAGGCGCGAAAGCGTGGGGAGCAAACA
+
ABAAAFFBFF2B2AAE2AE2GFHBEEGGHFH55A2BAAEFHGHGG?EAEGGFFGGEFEGHHHHHHH4B3FEGGFG43BGEHGGEEEEHGFHGFGDDFD@FGHHHHHGHHHDB?FF/<@CC?G1?GHHHHHHGGHC?CECGGFHHHHHEHB0DD0==-=;;CGCHFGA;CFGGFBFGFBFGGDGFFGEEGFGFE?@DCFFF;DAAFF/BBF/BB:BFFFFBFEFFFFF.EA=-@ABFFFFFFFFFFFFFFF9
@M03896:38:000000000-B4D98:1:1101:22905:17890 1:N:0:185
TACGTAGGTGGCGAGCGTTATCCGGAATTATTGGGCGTAAAGAGCGCGCAGGTGGTTGATTAAGTCTGATGTGAAAGCCCACGGCTTAACCGTGGAGGGTCATTGGAAACTGGTCGACTTGAGTGCAGAAGAGGGAAGTGGAATTCCATGTGTAGCGGTGAAATGCGTAGAGATATGGAGGAACACCAGTGGCGAAGGCGGCTTCCTGGTCTGTAACTGACACTGAGGCGCGAAAGCGTGGGGAGCAAACA
+
ABABBFFCFFACEEEE22EEGGGFEEGGHFBG5BFAAAEEHHHHH?EFGGGGFGGEEFHHHHHHGH4BDFGFGFHHHHHHHGGEEGGHHFHGGG@/FFDFHHHHHHFHHHFBGGH?DCACFGCDGHHHHHHHHHDDFECFGGFHGGHEHB0D==<=-;;;CGHHCGA;EGGGFFFGFFGGGGFGGGEEGGGFECFFFFFFFFFFFFFFFF0:B;BFFFFFFEFFFFFFFFF>CABAFBFFFCFFFFFFFFF
@M03896:38:000000000-B4D98:1:1101:5611:18109 1:N:0:185
TACGGAGGGTGCAAGCGTTAATCGGAATTACTGGGCGTAAAGCGCACGCAGGCGGTTTGTTAAGTCAGATGTGAAATCCCCGGGCTCAACCTGGGAACTGCATCTGATACTGGCAAGCTTGAGTCTCGTAGAGGGGGGTAGAATTCCAGGTGTAGCGGTGAAATGCGTAGAGATCTGGAGGAATACCGGGGGCGAAGGCGGCCCCCTGGACGAAGACTGACGCTCAGGTGCGAAAGCGTGGGGAGCAAACA
+
1AAAA?>D?1>>CGF0E0AAFGH0EEFEHG1221/BAAA/AA1AE/A/EE/>E//E>?/BBG2B@F2@1B@2B2@FFGHGFEE/<EHFHHHHF0<BFFCGB1FGF>F2F>F2GHH1?FFF<GCGG<FFF.FF1<.---@AAF/BFFFFB//;9:9;;9--;BF//9A-->-9BBFFB/9--ABFFFF---;--@@-@BF---;@?=;9AFA@-9A-/FF/;BFBB-//9/99-@@-/9-;9@-A@FEFFFA
@M03896:38:000000000-B4D98:1:1101:5613:18128 1:N:0:185
TACGGAGGGTGCAAGCGTTAATCGGAATTACTGGGCGTAAAGCGCACGCAGGCGGTTTGTTAAGTCAGATGTGAAATCCCCGGGCTCAACCTGGGAACTGCATCTGATACTGGCAAGCTTGAGTCTCGTAGAGGGGGGTAGAATTCCAGGTGTAGCGGTGAAATGCGTAGAGATCTGGAGGAATACCGGTGGCGAAGGCGGCCCCCTGGACGAAGACTGACGCTCAGGTGCGAAAGCGTGGGGAGCAAACA
+
BCBCCCBBCAAABDFA?2EAAGHFEEGGHHDB5B2AAAEEGHHGG0EEFEA?EEGEEGGHGGHHHH4BFGGGHGHHHHHHGGGGEGHGHHHHHHGHGGFGHHHHHHGHHHFFHHHFGHHHGHGHHHGHFDGGHG.<@CFFFFFFFFFFFF0FF0;;9;;@EFFFFFAADFFFEBFFFFFFDFFFFFFDFFFFFFFFFFFFFFFFFFFFFFFF-;A.FFFFFFFFFFFFFFBBDCDBFDADCCFEFFFF0FA
@M03896:38:000000000-B4D98:1:1101:3518:18308 1:N:0:185
TACGGAGGGTGCAAGCGTTAATCGGAATTACTGGGCGTAAAGCGCACGCAGGCGGTTTGTTAAGTCAGATGTGAAATCCCCGGGCTCAACCTGGGAACTGCATCTGATACTGGCAAGCTTGAGTCTCGTAGAGGGGGGTAGAATTCCAGGTGTAGCGGTGAAATGCGTAGAGATCTGGAGGAATACCGGTGGCGAAGGCGGCCCCCTGGACGAAGACTGACGCTCAGGTGCGAAAGCGTGGGGAGCAAAC
+
3>AAAAA22>>>4544222AAFFB?EDFFFB5532AAAAABFFEG0EEFCA0B>>/EEE?1FGH@GFG@BFB@F@BFHHHGGG/>EFFEHHFFFCG?FBGHHGHFBD?D1?2CAFFAG11F?GD1GGF/.FFGEDC-B=.A/FBB/BBBF/BB;;;99;9.9BBFFFA99./99B/99B9.9./9/;.?@-.;BB--..9--;=--9.9B9--9..:/999AF.../9/9BB.--9F?.;---.9A:FFA
@M03896:38:000000000-B4D98:1:1101:24041:18362 1:N:0:185
TACGGAGGGTGCAAGCGTTAATCGGAATTACTGGGCGTAAAGCGCACGCAGGCGGTTTGTTAAGTCAGATGTGAAATCCCCGGGCTCAACCTGGGAACTGCATCTGATACTGGCAAGCTTGAGTCTCGTAGAGGGGGGTAGAATTCCAGGTGTAGCGGTGAAATGCGTAGAGATCTGGAGGAATACCGGTGGCGAAGGCGGCCCCCTGGACGAAGACTGACGCTCAGGTGCGAAAGCGTGGGGAGCAAACA
+
ABABAABCCAAABFFE?2EEFGGBEEGGHHDB5ABBAAEEGHHGG?EEGEEEGEGEGGGHGHHHHHDFGGGGHGFHHHHHGGGGEGHHHHHHHGGFHGHHHHHHHHEHHHFDGHHBFHHHGHFHHHHHFAFGFHAADADDFFFFFFFBFF/BB:;;@;;@.BFFFFAA9D?B/BFFFFFFFFFFFFFFF@DFFF-9>DE@FC@CFFDAFFFF;>DDFFFFFFFFFFFFFFF@:CFFFFFFFFF.>AAFFF.
@M03896:38:000000000-B4D98:1:1101:28605:18384 1:N:0:185
TACGGAGGGTGCAAGCGTTAATCGGAATTACTGGGCGTAAAGCGCACGCAGGCGGTTTGTTAAGTCAGATGTGAAATCCCCGGGCTCAACCTGGGAACTGCATCTGATACTGGCAAGCTTGAGTCTCGTAGAGGGGGGTAGAATTCCAGGTGTAGCGGTGAAATGCGTAGAGATCTGGAGGAATACCGGTGGCGAAGGCGGCCCCCTGGACGAAGACTGACGCTCAGGTGCGAAAGCGTGGGGAGCAAACA
+
BBABBABBD?AACFFE22AEAGHFEEDGHFBB5BAAEEFGHHHGG0EEFGGCGGGEGGGHHGHHHHDGFHHFFG44GHGHGGGGEGHHHHHHHHABFEHGHHHHHHHHFHFGFHHFFHHGGGFHFHHHGGGFHGDCCFBAEFFFFFFFFFBFF:;;:;;@EFFFFFAAAFEFFFFFFFFFFFFFFFFFF@DFA@DFFFEFFAFFFFFEFFFC;@DDBBFBFFFFFFFFFFFDD@DFB9DDDFFECD?FFF.
@M03896:38:000000000-B4D98:1:1101:18987:18452 1:N:0:185
TACGTAGGTGGCAAGCGTTGTCCGGAATTATTGGGTGTAAAGGGAGCGTAGGCGGGTAGGCAAGTTGAATGTTAAAACGATCGGCTCAACCGGTCGTCGCGTTCAAAACTGTTTATCTTGAGTGAAGTAGAGGCAGGCGGAATTCCTAGTGTAGCGGTGAAATGCGTAGATATTAGGAGGAACACCAGTGGCGAAGGCGGCCTGCTGGGCTTTTACTGACGCTGAGGCTCGAAAGCGGGGGGAGCAAACAG
+
ABBBBFFBFFBCB4FE?2EAEGHEEFGGHBFF5BA2EEGHHHHGHFGGGEFGHGGEEGGFFFGGGHFGHHHHHHHHGHEEHHGGGGGGHHHFGGBCCCCFDGGFHGGHHGDFGHFGGFHFDCGHFHHDFGFDHCCC<C-A@CGHFFB0090B0;;-;9-.;0CBCF:.-.CBFFF/BBBFDFFFFFE999FE>=D-DF=A@DDEF/9BD.;;FFFF9//9.A.9..;A.FA-BD./.--;C---.:BB.:/
@M03896:38:000000000-B4D98:1:1101:19003:18465 1:N:0:185
TACGTAGGTGGCAAGCGTTGTCCGGAATTATTGGGTGTAAAGGGAGCGTAGGCGGGTAGGCAAGTTGAATGTTAAAACGATCGGCTCAACCGGTCGTCGCGTTCAAAACTGTTTATCTTGAGTGAAGTAGAGGCAGGCGGAATTCCTAGTGTAGCGGTGAAATGCGTAGATATTAGGAGGAACACCAGTGGCGAAGGCGGCCTGCTGGGCTTTTACTGACGCTGAGGCTCGAAAGCGGGGGTAGCAAAACG
+
ABAAAFFCFFACBFEC?2EAFGHEEEGGHFEDBBA2EEHHHHHGHGGGFEFAHGGFFGGEFGAFFGFHGHHHHHGHHHEGFHGEEFFFFHHCFFBDB/@DDCFFHHHHHHD<FGFGHFHFFFFHGHHFFGHFFEEF-<@DCCCGFFB;00;C0;;9A9;9BF00CE;9@EGFFFFFB0BFDFFFFFAA0BFEA;@B?A=:D9AA?FB0D.;;BBBB0BB:..:.9A..9A@=/A9/.-;>F-..009B/.-
@M03896:38:000000000-B4D98:1:1101:7969:19033 1:N:0:185
TACGGAGGGTGCAAGCGTTAATCGGAATTACTGGGCGTAAAGCGCACGCAGGCGGTTTGTTAAGTCAGATGTGAAATCCCCGGGCTCAACCAGGGAACTGCATCTGATACTGGCAAGCTTGAGTCTCGTAGAGGGGGGTAGAATTCCAGGTGTAGCGGTGAAATGCGTAGAGATCTGGAGGAATACCGGTGGCGAAGGCGGCCCCCTGGACGAAGACTGACGCTCAGGTGCGAAAGCGTGGGGAGCAAACA
+
BCAAABCCBAAAFGFC?2EEFGHFEGGGHGDFBBBAEAEEHHHGG0AAEEEEGGGCEFGGGHHHHH4BFFGFGGF?GHHHGGGGGGHGHGHGHGCGHGHHHHHHHHGHHHGGHHGFFHHGFFCGHHHHGGGGHHDACF=AAFFFFFFFFFEFB;;;;::;:BBFFFD;DFFFBFFFFFFFFDFFFFFFD>DFFFFFFFEFCFFFFFCFFFFFFDFDFFFFFDFFFD/;FFFBDFC.BADDFFFE=DEFFF?
@M03896:38:000000000-B4D98:1:1101:7985:19047 1:N:0:185
TACGGAGGGTGCAAGCGTTAATCGGAATTACTGGGCGTAAAGCGCACGCAGGCGGTTTGTTAAGTCAGATGTGAAATCCCCGGGCTCAACCAGGGAACTGCATCTGATACTGGCAAGCTTGAGTCTCGTAGAGGGGGGTAGAATTCCAGGTGTAGCGGTGAAATGCGTAGAGATCTGGAGGAATACCGGTGGCGAAGGCGGCCCCCTGGACGAAGACTGACGCTCAGGTGCGAAAGCGTGGGGAGCAAACA
+
ABAAABCCCABAGGFC22EAFGHFAEFGHHDB5BABAAEEHHHGG0EAFEEGGGFEGGGHGHHHHH@B3FFFGGHHHHHHGGGGGGHHHHHAHFDGHGHGGFHGHHFHHHDGHHHGGGGGFGFGHHHFFDFGHHDCGFFD:FFFFFFFBFBFB00;;;:;EFFE9FAA?-AFFBBFF0;FFFB0BFFFFFFDF>DAFDADCFAFFF-:AB.>@:DDFBFFFDDFFBFFFFFFDDFFFDDDDAF?>DFFB..
@M03896:38:000000000-B4D98:1:1101:7512:19098 1:N:0:185
TACGGAGGGTGCAAGCGTTAATCGGAATTACTGGGCGTAAAGCGCACGCAGGCGGTTTGTTAAGTCAGATGTGGAATCCCCGGGCTCAACCTGGGAACTGCATCTGATACTGGCAAGCTTGAGTCTCGTAGAGGGGGGTAGAATTCCAGGTGTAGCGGTGAAATGCGTAGAGATCTGGAGGAATACCGGTGGCGAAGGCGGCCCCCTGGACGAAGACTGACGCTCAGGTGCGAAAGCGTGGGGAGCAAACA
+
BCBBBABCCAAAFGFEA2EEFGHFEEGGHGB55BBBAAEEFHHGG0EEFCE?EFG@EGGHHGFHHHDBGGHGGHFFHHHHGGGGEFHGHHHHHHGHFFHGHFHHHHHHHHFGHHHHGHHGHHCGHHHHGGGGHHD<@CFDEFFFFFFFFFBFB;;:@:9;AFBFFFA;ADFFFFFFFFFFFFFFFFFFF9BFFDFFFFFFFFFFFFFFFFFFFFFFFFFFFFFAFDBBFFFFDCCDFFADCFC9@D?FFF.
@M03896:38:000000000-B4D98:1:1101:7528:19109 1:N:0:185
TACGGAGGGTGCAAGCGTTAATCGGAATTACTGGGCGTAAAGCGCACGCAGGCGGTTTGTTAAGTCAGATGTGGAATCCCCGGGCTCAACCTGGGAACTGCATCTGATACTGGCAAGCTTGAGTCTCGTAGAGGGGGGTAGAATTCCAGGTGTAGCGGTGAAATGCGTAGAGATCTGGAGGAATACCGGTGGCGAAGGCGGCCCCCTGGACGAAGACTGACGCTCAGGTGCGAAAGCGTGGGGAGCAAACA
+
BCAABCCCCAAAGGFA22E2FGHFAEGGHGDB5BABAAEEGHHGG0EEEEG0EEF@FGGHHHHHGHDBEGHGGHGHHHHHGGGGEGHGGFHGHHGHHGHHHHHHHHFGHHFDHHHHGHHGFGGGHHHHGGGGHHDDCDCAAFFFFFFFFF0BB:;;;;;@EFFFFFAAFFFFFFFFFFFFFFFFFFFFDCFFFFFFFFEFFFFFBBDFABFFB=DDFFFFFFFFFFFFFFFBAC;AFFFFFFFFFFFFEF?
@M03896:38:000000000-B4D98:1:1101:7511:19119 1:N:0:185
TACGGAGGGTGCAAGCGTTAATCGGAATTACTGGGCGTAAAGCGCACGCAGGCGGTTTGTTAAGTCAGATGTGGAATCCCCGGGCTCAACCTGGGAACTGCATCTGATACTGGCAAGCTTGAGTCTCGTAGAGGGGGGTAGAATTCCAGGTGTAGCGGTGAAATGCGTAGAGATCTGGAGGAATACCGGTGGCGAAGGCGGCCCCCTGGACGAAGACTGACGCTCAGGTGCGAAAGCGTGGGGAGCAAACA
+
AAAAABBBB?AAFGDA22E2ADGBBA2BGFDD5ABAAAEEGHHGG0AAFEGCGFGCEEFHHHHHGHDFBGHBGGBFHHHHGCGFEGHG3GHHHH/GGGHGHHHGHHEHHG??GHGHGHHHGGGHHHHHGDFFHHA-@BDBEFFFFFFFFF/B;;;;@@;@EFFFFFD:ADEFBFFFFEFFFDFFBFFFF9@DFF=BDFE@ADFFFFAAEFF--;AABBFBFBDAD./;BFFB?BFB/AAA>AD99:A//F.
@M03896:38:000000000-B4D98:1:1101:2845:19256 1:N:0:185
TACGGAGGGTGCAAGCGTTAATCGGAATTACTGGGCGTAAAGCGCACGCAGGCGGTTTGTTAAGTCAGATGTGAAATCCCCGGGCTCAACCTGGGAACTGCATCTGATACTGGCAAGCTTGAGTCTCGTAGAGGGTGGTAGAATTCCAGGTGTAGCGGTGAAATGCGTAGAGATCTGGAGGAATACCGGTGGCGAAGGCGGCCCCCTGGACGAAGACTGACGCTCAGGTGCGAAAGCGTGGGGAGCAAACA
+
BCBBBCCBDABACFBA22E2AGHFEEDGHFB55BBBAAAEFHFEF0EEGEG?FEG@EGGFEGFHHHHHBGHHEGBGGHHHGGEE>EGGBGHHHHGHHGHGHFHHHFGHGHFBCGCGGGGGFGFHHHHG/EFEFFA.>@AGHGFHHHHDDG0C<<;;::;=CGHHHG;:AD.CFFF0C9BCGGF0FFF;:-:.;9;ADA:99BBFFB@EEFF>@BFDBFFBFFDFFFFB:B;;9@-./:AADAD?@;.BB;.
@M03896:38:000000000-B4D98:1:1101:2828:19266 1:N:0:185
TACGGAGGGTGCAAGCGTTAATCGGAATTACTGGGCGTAAAGCGCACGCAGGCGGTTTGTTAAGTCAGATGTGACATCCCCGGGCTCAACCTGGGAACTGCATCTGATACTGGCAAGCTTGAGTCTCGTAGAGGGGGGTAGAATTCCAGGTGTAGCGGTGAAATGCGTAGAGATCTGGAGGAATACCGGTGGCGAAGGCGGCCCCCTGGACGAAGACTGACGCTCAGGTGCGAAAGCGTGGGGAGCAAACA
+
BABBB?ABBABABDFA22E22FGBAEFGHF5553BAAAEEGHHGG0EEFGGCGEGEEEFEFDGHGH4F3BFBGF4BGHGGGGGGEGGF3FGHHHFHFFHHGFHHHFHHHHFFGEFFAGHHFF1??FGHFDFAGE?<@=-;EFEFFFFBFE9;;;;;9;;@AFFFFFAADFFFFFF/FFFFFFFBFF;DFFCFFFB==.A--;@@>;@AEFFA-;AABFF/;DF..:BFBF;-9@;.B.ADBFF?BDEFFAA
@M03896:38:000000000-B4D98:1:1101:2845:19274 1:N:0:185
TACGGAGGGTGCAAGCGTTAATCGGAATTACTGGGCGTAAAGCGCACGCAGGCGGTTTGTTAAGTCAGATGTGAAATCCCCGGGCTCAACCTGGGAACTGCATCTGATACTGGCAAGCTTGAGTCTCGTAGAGGGGGGTAGAATTCCAGGTGTAGCGGTAAAATGCGTAGAGATCTGGAGGAATACCGGTGGCGAAGGCGGCCCCCTGGACGAAGACTGACGCTCAGGTGCGAAAGCGTGGGGAGCAAACA
+
ABBAABBCCAAACFFF22EAAGGFBEEGHHA55B2BAAAFHHHGG?EEFFGCGEG?FGGHHHHHHHDBGHGGHHHHHHHHGGGGEEGHGGHHHHGHFGHGHHHHHHGHHHGFHHHGGHHHGHBGHHHHFGGGHHGGFFDDEFFFFFFFFFBBF;;;;;;.;;FFFB;;DCEFFFFFFFFFFFFFFFFDF@FFFDFFBDE@FFFDFFFEFFFAADFDFFFFFFFFFFFFFFFCDFFFFFFFFFFFFD.BFFA
@M03896:38:000000000-B4D98:1:1101:28052:19283 1:N:0:185
TACGGAGGGTGCAAGCGTTAATCGGAATTACTGGGCGTAAAGCGCACGCAGGCGGTTTGTTAAGTCAGATGTGAAATCCCCGGGCTCAACCTGGGAACTGCATCTGATACTGGCAAGCTTGAGTCTCGTAGAGGGGGGTAGAATTCCAGGTGTAGCGGTGAAATGCGTAGAGATCTGGAGGAATACCGGTGGCGAAGGCGGCCCCCTGGACGAAGACTGACGCTCAGGTGCGAAAGCGTGGGGAGCAACCA
+
ABABAABBD?AABF4AA2EAFGHFEEGGHF555BAAAAEEEHHGG0EEFEGGGGGCEGGHHHHHHHDFFGHGHHHGHHHHGGGGGGHEBGHHHHEFFFHHHHHHHHHHHHGHGFHGGFHHGGGHGHHHGGGEGHGGCFDDEBFFFFFFFF/B;;;;;;;@AFFFFFDADFFFFFFFFEBFFFFFFFFFFDFFFFFFFFFFFFFAFFFFFF.-9@A;9BB9BDD.DDFEFFFFFF;A/AD?FFFE@AEF.9.
@M03896:38:000000000-B4D98:1:1101:2861:19284 1:N:0:185
TACGGAGGGTGCAAGCGTTAATCGGAATTACTGGGCGTAAAGCGCACGCAGGCGGTTTGTTAAGTCAGATGTGAAATCCCCGGGCTCAACCTGGGAACTGCATCTGATACTGGCAAGCTTGAGTCTCGTAGAGGGTGGTAGAATTCCAGGTGTAGCGGTAAAATGCGTAGCGATCTGGAGGAATACCGGTGTCGAAGGCGGCCCCCTGTACGAAGACTGACGCTCAGGTGCGAAAGCGTGGGGAGCAAACA
+
>>AAAAADDAAAF1G000AAAGG0AECFHH1221ABAAABGGGEE/EEECGGG/E/EGEBGHFBGHG@FFFGGGHHHHHHGE//>>FF1FGF<GE0BFGGFHGF?>GHHHHFHFCC/CGF?FFGFFFF<>C.GB<..<<<==DDGGDD0CCCG<0;;;:;:CCHHG;CE-.99EFGFFB...CFFFF.-;9-;;-AE-:--@@>9@-;/:BA?-ABBB//BB9;ABFB;/;;----B-;--9--@;;//;9
@M03896:38:000000000-B4D98:1:1101:15589:19318 1:N:0:185
TACGGAGGGTGCAAGCGTTAATCGGAATTACTGGGCGTAAAGCGCACGCAGGCGGTTTGTTAAGTCAGATGTGAAATCCCCGGGCTCAACCTGGGAACTGCATCTGATACTGGCAAGCTTGAGTCTCGTAGAGGGGGGTAGAATTCCAGGTGTAGCGGTGAAATGCGTAGAGATCTGGAGGAATACCGGTGGCGAAGGCGGCCCCCTGGACGAAGACTGACGCTCAGGTGCGAAAGCGTGGGGAGCAAACA
+
ABAAAABBBAA>EGBC?2EEFGHFAEFGHHB55BAAAAEEGGHGGAEEEEAEFEFCEGEGHHHHHHFGGGHGGGGEHHHHGGGEEGHHHHHHGHFHHGHGHHHGHGGHHHGFHHHGGFGGFFFHGHGGFGFGHFEA?BFDAFFFFFFFFF/B;;;;;;;;AFFFFFD;DFFFFFFFFFFFBFFFFFFF;;D.A>DFFFE-@CADDFBAAFAB-@DABFFBF??;.;9/FFB@ADFDFDDFFAFF@AAFFF;
@M03896:38:000000000-B4D98:1:1101:8667:20067 1:N:0:185
TACAGAGGGTGCAAGCGTTAATCGGAATTACTGGGCGTAAAGCGCGCGTAGGTGGTTTGTTAAGTTGGATGTGAAATCCCCGGGCTCAACCTGGGAACTGCATTCAAAACTGACTGACTAGAGTATGGTAGAGGGTGGTGGAATTTCCTGTGTAGCGGTGAAATGCGTAGATATAGGAAGGAACACCAGTGGCGAAGGCGACCACCTGGACTAATACTGACACTGAGGTGCGAAAGCGTGGGGAGCAAACA
+
ABABBFFBB?A>4FF4A22AAGHFEEGGHFB5BA2AAAEE2DFEFCEFEEGFFGGAFGGHHHHHHH4B@BCGHFGFHHGHFFGGGGHBFFGGHHGFFFFGHHGHH3B?FGFFFBDBFCD@FFC>FHB??FGFFGD/F@ACCEDGFHFFH10<====@<<<CGFG0G;;ACAGGGHHCC;FAACFFFE?FFFGCA-?B99=9-;-AEAB9FFFFFFFFFBBBFFFBB/9BEB=ABBFFFDDCFCE-AAFBA9
@M03896:38:000000000-B4D98:1:1101:8687:20079 1:N:0:185
TACAGAGGGTGCAAGCGTTAATCGGAATTACTGGGCGTAAAGCGCGCGTAGGTGGTTTGTTAAGTTGGATGTGAAATCCCCGGGCTCAACCTGGGAACTGCATTCAAAACTGACTGACTAGAGTATGGTAGAGGGTGGTGGAATTTCCTGTGTAGCGGTGAAATGCGTAGATATAGGAAGGAACACCAGTGGCGAAGGCGACCACCTGGACTAATACTGACACTGAGGTGCGAAAGCGTGGGGAGCAAACA
+
ACBAAFFCCBA>FFFA22EAAFGFAEFGHHBB5BBAAAEEHGGEE0EEEEGG@FFA?BE?FG4GGG43@3BFGFHHHHHHEEFEEEHGGFHFHHFHHGHHHHHFGFD?FGBDFGHFFFG@@F<D@GDF?FHHHHD/FF.F>FGHHHHFH10<====<<<<CGHHFGCCEGGHGGCGC0CFDGGFFGG?FFFF;:CDF.;;BAD-AEFFAFFFB/BBFFFBFBFFFEFEFAFD?>;DF?DFAFF?-;A9FF.
@M03896:38:000000000-B4D98:1:1101:23600:20446 1:N:0:185
TACGGAGGGTGCAAGCGTTAATCGGAATTACTGGGCGTAAAGCGCACGCAGGCGGTTTGTTAAGTCAGATGTGAAATCCCCGGGCTCAACCTGGGAACTGCATCTGATACTGGCAAGCTTGAGTCTCGTAGAGGGGGGTAGAATTCCAGGTGTAGCGGTGAAATGCGTAGAGATCTGGAGGAATGCCGGTGGCGAAGGCGGCCCCCTGGACGAAGACTGACGCTCAGGTGCGAAAGCGTGGGGAGCAAACA
+
ABABBBCBDAAACG4422EEFGHFEEGGHGDBBBBBAAEEGHHGG0AAEEGCGGGEFGGHHHHHHH4BFFGFGGHHHHHHGEGGEGHFHHHFHHGEFEGBGHGGHHHHHHGDGHHGGHGGFHFHHHGGFGGGFFD@CCF:;BFFFFFFFFBFF/:;;;;;AFFFFFA:9-AFFFFFFFFF?DFFEFFFF9@DA>BFFDEFFFFFFFAEFFAF-=D;FFFBBDF?DDFFF/F@.9@ABD.9CDFEFFFFFF?
@M03896:38:000000000-B4D98:1:1101:23621:20447 1:N:0:185
TACGGAGGGTGCAAGCGTTAATCGGAATTACTGGGCGTAAAGCGCACGCAGGCGGTTTGTTAAGTCAGATGTGAAATCCCCGGGCTCAACCTGGGAACTGCATCTGATACTGGCAAGCTTGAGTCTCGTAGAGGGGGGTAGAATTCCAGGTGTAGCGGTGAAATGCGTAGAGATCTGGAGGAATGCCGGTGGCGAAGGCGGCCCCCTGGACGAAGACTGACGCTCAGGTGCGAACGCGTGGGGAGCAAACA
+
>AAAA1AD?1>>CG1A?0AEFGGAEEFGHH1B21/BAAEECEECE/AAEE/>E>/EEE>BFGEHGGFB1BEBFGGFGFHGFEEEEEHHHHHGG0/0FGBBF1?FGGHFHGGBHE01?????FFGHFFFF.<.10>---999;FFFFFFB//;;;99-9;99BFF/9;;A@EFBFBFFFF?-9FFFFF@;-;-A@@;=BE--9@@@@@F?F----;-/;FBBABABB/;F//9->-9A--;9@=??BEEBF;
@M03896:38:000000000-B4D98:1:1101:6251:20875 1:N:0:185
TACGGAGGGTGCAAGCGTTAATCGGAATTACTGGGCGTAAAGCGCACGCAGGCGGTTTGTTAAGTCAGATGTGAAATCCCCGGGCTCAACCTGGGAACTGCATCTGATACTGGCAAGCTTGAGTCTCGTAGAGGGGGGTAGAATTCCAGGTGTAGCGGTGAAATGCGTCGAGATCTGGAGGACTACCGGTGGCGAAGGCGGCCCCCTGGACGAAGACTGCCGCTCAGGTGCGAAAGCGTGGGGAGCAAACA
+
AAA??AAD?>2>FFDA22EEFGHABEGGHGDB532B2AAEFGGEE0EAEEG?FEECFGDGHHFFHH@BEFFBFFGGHGHHGEGEEEHHFHHHHF/FHEHFGFGGFGGHHH2@GGGC/FCF0?GHHFGFFG.CGHE?@-9;AFBBBFFFFF/:B/;99-.9;FBF9;..---9AAFFFB/;DAABBBFC-;>.:;@--;A-9@FFFF;99..;B-9ABFF/;BD-DF/BFBF;9>=AFA;A>=@?=;A/9A.
@M03896:38:000000000-B4D98:1:1101:27633:21204 1:N:0:185
TACGGAGGGTGCAAGCGTTAATCGGAATTACTGGGCGTAAAGCGCACGCAGGCGGTTTGTTAAGTCAGATGTGAAATCCCCGGGCTCAACCTGGGAACTGCATCTGATACTGGCCAGCTTGAGTCTCGTAGAGGGGGGTAGAATTCCAGGTGTAGCGGTGAAATGCGTAGAGATCTGGAGGAATACCGGTGGCGAAGGCGGCCCCCTGGACGCAGACTGACGCTCAGGTGCGAAAGCGTGGGGAGCAAACA
+
ABAAABBDBAA>4BGA22E22BEBAEAFEE5553AAAAAEGHHGG0EEAEECGGG/EEF?2B4F4FBGGFHGDDGGHHFGFFGGEEHGHHH20F/?F/FBGB2FFGGFFG?2?<02FFFFF<CHHDGHFDA<FGE-@B=DFFF//BF;BB/BB9;;;;9;.BFFBF9..9EFEFFFFB/ADDF/BFFFF-;9ADC=FAA@=ADFA-@EA.9@-9DBFBFFFFDA9ABB/BFBA@>AFF.;@9>9B?.//F.
@M03896:38:000000000-B4D98:1:1101:5944:21423 1:N:0:185
TACGGAGGGTGCAAGCGTTAATCGGAATTACTGGGCGTAAAGCGCACGCAGGCGGTTTGTTAAGTCAGATGTGAAATCCCCGGGCTCAACCTGGGAACTGCATCTGATACTGGCAAGCTTGAGTCTCGTAGAGGGGGGTAGAATTCCAGGTGTAGCGGTGAAATGCGTAGAGATCTGGAGGAATACCGGTGGCGAAGGCGGCCCCCTGGACGAAGACTGACGCTCAGGTGCGAAAGCGTGGGGAGCAAACA
+
ABABBBBBBAAACGFAA2AEEGHFEEGGHEB55BAAAAEEFFHGG0EAFAEEGFG@EEGGGFHFFG4BFBFBGGFHHHHHGGGGEFHFGHHHHHGHFFGGHHGHHHHHHHFBCHH2FHH?FGCFGHHHFGGGHHDGGADAEFFFFFFFFFBF;;;;9;.:.FFF0BAADAEFEFFFFFFF.AFFFFBDDDFFFFFFFDEFF;DFFFFFFFFFACDAF;99F?..DFFBF0;9.=B.F?DFFFFF;DFF0;.
@M03896:38:000000000-B4D98:1:1101:14328:21844 1:N:0:185
TACGGAGGGTGCAAGCGTTAATCGGAATTACTGGGCGTAAAGCGCACGCAGGCGGTTTGTTAAGTCAGATGTGAAATCCCCGGGCTCAACCTGGGAACTGCATCTGATACTGGCAAGCTTGAGTCTCGTAGAGGGGGGTAGAATTCCAGGTGTAGCGGTGAAATGCGTAGAGATCTGGAGGAATACCGGTGGCGAAGGCGGCCCCCTGGACGAAGACTGACGCTCAGGTGCGAAAGCGGGGGGAGCAAAC
+
ABABBAADBAAABGBC22EEFDHBEDFGHHD553BAAAAE1FGGG0EEGGGCGGGFGEGGFFHGGG4B3BFBGGHHFHHHGFGEGGHHHHHHHHGACFGGGHHHHHFHEGFBGGCFEGHFCACGHHHHGGFEGHCDCCBDEFFFFFFFFFFFB;9;99.;9BFFFFFFAD?FBB/BFFB?A9:/BBFA@-@AACAAFDEFCFCC;@BFEB.-9;A9B/FBBAADFDFF/BB@.-=./A-;>BB-B.9:;.
@M03896:38:000000000-B4D98:1:1101:14322:21865 1:N:0:185
TACGGAGGGTGCAAGCGTTAATCGGAATTACTGGGCGTAAAGCGCACGCAGGCGGTTTGTTAAGTCAGATGTGAAATCCCCGGGCTCAACCTGGGAACTGCATCTGATACTGGCAAGCTTGAGTCTCGTAGAGGGGGGTAGAATTCCAGGTGTAGCGGTGAAATGCGTAGAGATCTGGAGGAATACCGGTGGCGAAGGCGGCCCCCTGGACGAAGACTGACGCTCAGGTGCGAAAGCGTGGGGAGCAAACA
+
>AAAAAB@BAA>BDFE22EEAGHF2EFGHHD55BAFEAEDFGGFE0EEEEG0EEGEFGGHHEGHDGBBDGHBFHHBBGHHGGG?EEHGFFHHHHECFFHHHHHHHHGHEG?2FGG2FGGGGAGHGHGGCDEA1CGG@@DDFEFFFFFBFF/B:;;;;-:;.BFFFFADDFEFFFFFFEBFF?B/BFFDFB;D?CAB-9A@--;99B-9.9.9-;:.9/B/B.DDFDFBBFFA?@9./9.9;DF.@D.9BF.
@M03896:38:000000000-B4D98:1:1101:23040:21947 1:N:0:185
TACGGAGGGTGCAAGCGTTAATCGGAATTACTGGGCGTAAAGCGCACGCAGGCGGTTTGTTAAGTCAGATGTGAAATCCCCGGGCTCAACCTGGGAACTGCATCTGATACTGGCAAGCTTGAGTCTCGTAGAGGGGGGTAGAATTCCAGGTGTAGCGGTGAAATGCGTAGAGATCTGGAGGAATACCGGTGGCGAAGGCGGCCCCCTGGACGAAGACTGACGCTCAGGTGCGAAAGCGTGGGGAGCAAACA
+
BCBBBBCCCAAABFBE22EAEGHFFEGGHFBBBB2BAAEEGGHGG0EAECE?FGGCEGGHHHFHHH4FFFGFGGHHHHHHGGGGEGHGHHHHFHG0?FFFGHHHHHHHHHFDGHHFGHHGHHHHHHGHFGGGFHGFGABDAFFFFFFFFFBFB:;;;9:;.BFFFFAAABEFFFFFFFFFFFFFFFFFF@DFFDDAFBEDFFFFFDCAEFACD@DDFFEBFFDAFD9:FFFCDF;?FFAD;BBAC9AFFF.
@M03896:38:000000000-B4D98:1:1101:23055:21959 1:N:0:185
TACGGAGGGTGCAAGCGTTAATCGGAATTACTGGGCGTAAAGCGCACGCAGGCGGTTTGTTAAGTCAGATGTGAAATCCCGGGCCCAACCCTGGAACTGCCTTCTGTACCTGGAAGGCTTAGTTCTCTTAAGGGGGGTAGAATTCCCGGTGGTGCCGTGGAATTCCGAAGGGTCCGGAGGAATTCCCGGGGCGGAAGCCGCCCCCTGGAACGAGGACTACCTCCAGGGTCCGAAGGCGGGGGGGGCAAACG
+
ABAABABBBAAAFFFC22FEAGHFEAFGHGBD5BBBAAEEGHHGG0EEGGGFGGGFGGGHHHHHHHEFFGHFDGFFGHHH/EG?///??C?0BF22B2222?22222222>?02FC//?011111<<11111>0@-;-../;9B/;/.;@-...//;::-:B/////..:..9/.-:.-;.;:/9;/;--;---;-9..:-;;@F;.:.//.9.--.///.//../;.:/.-;9-..9-:;B----;A...
@M03896:38:000000000-B4D98:1:1101:23033:21965 1:N:0:185
TACGGAGGGTGCAAGCGTTAATCGGAATTACTGGGCGTAAAGCGCACGCAGGCGGTTTGTTAAGTCAGATGTGAAATCCCCGGGCTCAACCTGGGAACTGCATCTGATACTGGCAAGCTTGAGTCTCGTAGAGGGGGGTAGAATTCCAGGTGTAGCGGTGAAATGCGTAGAGATCTGGAGGAATACCGGTGGCGAAGGCGGCCCCCTGGACGAAGACTGACGCTCAGGTGCGAAAGCGTGGGGAGCAAACA
+
ABAAAABBBAAAGGFA22EEFGHF2BFGHGB55BAAAAEGHHHGG?EEFFECGGEEGGGHHHHHHHDFGHHGGHHHGHHHGGGGEGHHHHHHHHFFHGHGHHHHHGHHFHFFHHGGFGHHGGFHHHHHFGGFHH?DGFFFFFFFFFFFFF/FB;::;::;AFFFFFA;DCEFBFFBFFEFFFFFFFFFF=BFFD;BCAABAFFFFFFFEFFCD-ADBFFFFFFFFFBF9BBCAFC?BDDFFFFEFFFFBF.
@M03896:38:000000000-B4D98:1:1101:19956:22144 1:N:0:185
TACGGAGGGTGCAAGCGTTAATCGGAATTACTGGGCGTAAAGCGCACGCAGGCGGTTTGTTAAGTCAGATGTGAAATCCCCGGGCTCAACCTGGGAACTGCATCTGATACTGGCAAGCTTGAGTCTCGTAGAGGGGGGTAGAATTCCAGGTGTAGCGGTGAAATGCGTAGAGATCTGGAGGAATACCGGTGGCGAAGGCGGCCCCCTGGACGAAGACTGACGCTCAGGTGCGAAAGCGTGGGGAGCAAACA
+
AAABB?ABBAAABEF422EAAGHFE?FFHHDBBBBAAEAE1GHGG?EEGGGCFEG@EGGGGHHHHH4BEFGFGHGHHHGHGFGCEGGFGHHHHHGHHFFGHHHHHHGHHH?>GHGCGGHFFFGHHHHHFEEGHHGCDFFFFFFFFFFFFF/B;;;;9;;@AFFFFFAADFFFFFFFFFFFDBFFFFFFDDFFFFDFF?A;DFFFFFFFFFFF;-DABBFBFFFFFFFFFFFFD=DFFDADF--.@DEFBF.
@M03896:38:000000000-B4D98:1:1101:19938:22159 1:N:0:185
TACGGAGGGTGCAAGCGTTAATCGGAATTACTGGGCGTAAAGCGCACGCAGGCGGTTTGTTAAGTCAGATGTGAAATCCCCGGGCTCAACCTTGGAACTGCATCTGATACTGGCAAGCTTGAGTCTCGTAGAGGGGGTTAGATTTCCAGGTGTAGCGGGGAAATGCGTAGAGTTCTGGAGGACTCCCGGTGCCGAAGGCGCCCCCCTGGATGTAGCCTACCGCTCGGCTGCGAAAGCGGGGGGAGCAAACG
+
>AA?1AAD11>>1BEA00E00BGFAE0BGG122BABAAEEGHGEG?EEEGGCGEE@FGEFFGGHHH2BBBFG1BGHGEGB>/>/>EHGGGH<11B1BG111BG1??GF2>121/@F?/?1001??1F0?/>.>0>-<--..=0<0<F0C:GF0000:---;C.0009.---9///9B//;-;-//;-;--;-99@@?-;@--;9@?-A-9/;9BF/://-9-----9-9--9;=--;A-9@@@---99/9-
@M03896:38:000000000-B4D98:1:1101:16812:22923 1:N:0:185
TACGGAGGGTGCAAGCGTTAATCGGAATTACTGGGCGTAAAGCGCACGCAGGCGGTTTGTTAAGTCAGATGTGAAATCCCCGGGCTCAACCTGGGAACTGCATCTGATACTGGCAAGCTTGAGTCTCGTAGAGGGGGGTAGAATTCCAGGTGTAGCGGTGAAATGCGTAGAGATCTGGAGGAATACCGGTGGCGAAGGCGGCCCCCTGGACGAAGACTGACGCTCAGGTGCGAAAGCGTGGGGAGCAAACA
+
ABABAABD@AAACGBF?2EACGHF2EFGHGB55BF2AAEFFHHGG0AEFGGGGGGCGGGGHHHHHH4B3@FBGHHHGHHHGGGFGGHFGHHHHHEHFGGGHHHHHHHHGHFFGGHFGHHGGFCFHHHFFDGGGGFG?>BDEBFFFFFFFB/B/;;;;;99;FFFFFA.9BEF/BFFFFFFAFEFFFFFA@DFFFFAFDFFFFFFFABEFFFC=-AAFF/9B999DFFBFFFFDFAABDFFFAFE>DABBA.
@M03896:38:000000000-B4D98:1:1101:5985:22952 1:N:0:185
TACGTAGGACGCGAGCGTTATCCGGATTTACTGGGCGTAAAGCGTCTGTAGGCGGACTTGTAAGTTGGACGTGAAAGCTCCGGGCTTAACCCGGAGAGGCCGTTCAATACTGCGAGACTAGAGGGCGTGAGAGGGGAGCGGAATTCCTGGTGTAGCGGTAAAATGCGCAGATATCGGGAGGAACACCAGTGGCGCAGGCGGCTCCCTGGTACGCACCTGACGCTGAGAGCCGAAAGCTAGGGGAGCGAACA
+
ABBCAFFCFF?DFGEAE2AECGFECFGGHA555BAAEAEDEGHGEBA?DGGBGECEE>BFDGGHGH4@3BE??FEFHGFGGGGEE@FGHFHEGGD/<A/DG@>CGHFGHH<11D@FDDHFCGFGGFC<@DGHHGGGGGFC?AFGGEGGGG/C;;;;@;:;9FFF/BADCFFFFFFFACAB-DFFFFFEA/B/A@DAABDDAFAD?EFFEF;BAD?@@/FFFFFFFFFFF.;->;D?//:/?:.9@D-:-@-
@M03896:38:000000000-B4D98:1:1101:5972:22965 1:N:0:185
TACGTAGGACGCGAGCGTTATCCGGATTTACTGGGCGTAAAGCGTCTGTAGGCGGACTTGTAAGTTGGACGTGAAAGCTCCGGGCTTAACCCGGAGAGGCCGTTCAATACTGCGAGACTAGAGGGCGTGAGAGGGGAGCGGAATTCCTGGTGTAGCGGTAAAATGCGCAGATATCGGGAGGAACACCAGTGGCGCAGGCGGCTCCCTGGTACGCACCTGACGCTGAGAGACGAAAGCTAGGGGAGCGAACA
+
BBCCAFFCFFDDECF?E2AEGGGEEFGGHFBB5BBAEAEEGHHGEEEEFGHFHGGEEEBGBGHHFG4BBCE>EGEFGGGFGFGGGGHHFFHEGGC?@A?DF>>?FGBHGHFD1ECDDDGDCFFFGGCCCDAFGGGFCGFGBCGGGGGGGFBF;=;;?;;AEFFF00:D;BAFFFFEAFFFDABFBF9:F9;FECD;BAFFFFFFEA9;.FBFD9.@BBBFFDFDFFFFFEFD;CA?B009AFFFFF;-9@-
@M03896:38:000000000-B4D98:1:1101:5990:22971 1:N:0:185
TACGTAGGACGCGAGCGTTATCCGGATTTACTGGGCGTAAAGCGTCTGTAGGCGGACTTGTAAGTTGGACGTGAAAGCTCCGGGCTTAACCCGGAGAGGCCGTTCAATACTGCGAGACTAGAGGGCGTGAGAGGGGAGCGGAATTCCTGGTGTAGCGGTAAAATGCGCAGATATCGGGAGGAACACCAGTGGCGCAGGCGGCTCCCTGGTACGCACCTGACGCTGAGAGACGAAAGCTAGGGGAGCGAACA
+
>>AA>CFABF?DEEEAE22ECGGEEDGGHD555B1BEAAEEGHGGEEFGGGFHCE>>>BB@GEGBG@B@EE?EGABDGHHHGGGGGHGFFGEGCC?@DAFG@>?GFDDGHDFFD@CGDGFCGC<CECFGGGHEDACCDDA?A-.0FGGGG//;:9;:99;EBFF/BAD=BCFFFFFF;ACADFFFFAEF/9BE=FCFCFFAC@AFFBFFB;;ADDAAFB;BDFDAA9BFFB99BA9B/BFFED?=A>=>-9
@M03896:38:000000000-B4D98:1:1101:11974:23207 1:N:0:185
TACGGAGGGTGCAAGCGTTAATCGGAATTACTGGGCGTAAAGCGCACGCAGGCGGTTTGTTAAGTCAGATGTGAAATCCCCGGGCTCAACCTGGGAACTGCATCTGATACTGGCAAGCTTGAGTCTCGTAGAGGGGGGTAGAATTCCAGGTGTAGCGGTGAAATGCGTAGAGATCTGGAGGAATACCGGTGGCGAAGGCGGCCCCCTGGACGAAGACTGACGCTCAGGTGCGAAAGCGTGGGGAGCAAACA
+
BCBBCBCCCAAAFFFF22EAEFHFEEFFHGDB5BBBAAEEGHHGG0EEFGF?FFGCGGGHHHHHHHFGBGGFGGHHGHHHGGGFEGHHGHHHHHFFHGHGHHHHHHEHHHFFGHHGGGGG?GCGHHHFFDGEHHCGCFFDAFFFFFFFF:9FF:;:@9;@FFFFFF;;ADFFFFFFFBBFFFFBFFFFA9=DFDFFFFFFAFFFFFFFFFFFFFFDFFFFFFFFDAFB00B@A=FFFF?DCFFA@AEFFF?
@M03896:38:000000000-B4D98:1:1101:11986:23223 1:N:0:185
TACGGAGGGTGCAAGCGTTAATCGGAATTACTGGGCGTAAAGCGCACGCAGGCGGTTTGTTAAGTCAGATGTGAAATCCCCGGGCTCAACCTGGGAACTGCATCTGATACTGGCAAGCTTGAGTCTCGTAGAGGGGGGTAGAATTCCAGGTGTAGCGGTGAAATGCGTAGAGATCTGGAGGAATACCGGTGTCGAAGGCGTCCCCCTGGACGAAGACTGACGCTCAGGTGCGAAAGCGTGGGGAACAAACA
+
AAABBABB2>2>B5GF2AF22FH2AA2FHHF55BBBAAAE1GGGG0AAFEE0E>E/EEGHHHBHFHG3@BBFGHHHGHGHFEG/EEFGBFHHA0FHHGHFFGHGFGFHHHG?CEHHEGCG0?FGHHG0?ACA10.-<BBDEFBB/BFF9/9/;/:;--.-;BFFBB9..-;99FEF/BBADABFFFFAB9=.9A?E..A=.9@?EDBE...@9999;/B//;99..//9/9;.;=D/99.9=B..99BFF.
@M03896:38:000000000-B4D98:1:1101:16598:23325 1:N:0:185
TACGTAGGTGGCGAGCGTTATCCGGAATTATTGGGCGTAAAGAGCGCGCAGGTGGTTGATTAAGTCTGATGTGAAAGCCCACGGCTTAACCGTGGAGGGTCATTGGAAACTGGTCGACTTGAGTGCAGAAGAGGGAAGTGGAATTCCATGTGTAGCGGTGAAATGCGTAGAGATATGGAGGAACACCAGTGGCGAAGGCGGCTTCCTGGTCTGTAACTGACACAGAGGCGCGAAAGCGTGGGGAGCAAACA
+
AAABAFFCFFABECCE22E?GGHFEEGGHFGD5B2BEAEDGHHFH0EEGGCGBGGGCEGHHHGHFH@BFGGFGFHHFHHHHGGEFGEFHFHGGH@/GFGGHGHHHHHFHHFDHHH/A@DCFFFHHHGHHGHFHHEDGFFE0GHHHHFFH0<D====@:;AEHHGBCCCECFF0BFGFBBCDFGGGFGEGFGGEFFFFFFF@D;DFFFFFF/:;;FBFBBFFFF..;FAFFFAA9@DFFADCFFFFDEFFA:
@M03896:38:000000000-B4D98:1:1101:16614:23333 1:N:0:185
TACGTAGGTGGCGAGCGTTATCCGGAATTATTGGGCGTAAAGAGCGCGCAGGTGGTTGATTAAGTCTGATGTGAAAGCCCACGGCTTAACCGTGGAGGGTCATTGGAAACTGGTCGACTTGAGTGCAGAAGAGGGAAGTGGAATTCCATGTGTAGCGGTGAAATGCGTAGAGATATGGAGGAACACCAGTGGCGAAGGCGGCTTCCTGGTCTGTAACTGACACTGAGGCGCGAAAGCGTGGGGAGCAAACA
+
ABABAFFBFF2BEEEE22E?GGHEEEGGHFFFBBBBAAEEHHHHH?EGGEGGFGGFEEGHHHHGGHBBFGGGGFHHGHHHHGGEEGGFGFHGGHG?GGDFGHHHH2FHHHFDGHH?DCDEFGGGHHHHHHHHHHEDCDFFGHHHHHHEGFBDD<==:;;;EHHHFGC;EGFGBBFGFFGGGGGGGGGGGGGGGGFFF.EAFFFFFFFFBF0BFBFFFFFFFFFFFFBAEFFFFFADFFFFFFFFFFFFFFF
@M03896:38:000000000-B4D98:1:1101:9936:23748 1:N:0:185
GAAACCCTTGTAGTCCGGCTGACTGACTCGAGCGACATCTCGTATGCCGTCTTCTGCTTGAAAAAAAAAAAAAACAATTTAATATTAACATGAGATTAGTTCAAAGATAAACAAACAAAGTGATGTTAGATACACAGAGTTGACAATAAAGTGTCATGTGCACTTGACAACTATCTGAGCTCAATATCCAAGGACTAAGAGTTACTATATATGATCAGAGCAAGTATATGTACTAAGTTATAATACAATTT
+
AAABAFBFFFFFGGGG2AAA2CFFDEGHHFCFE2EAABBFGFFEHHHHCEEGFGGFGDDBGF5FGGC@EE//>//?/34B4B?22B?2222222222222??>2222?22222/0<0/00?11111111<11>11101011111100000000=0000000000/00000:;/000000/000000000000...//0/00000000000090;000000////;//////////////////////////
@M03896:38:000000000-B4D98:1:1101:9951:23761 1:N:0:185
GAAACCCTTGTAGTCCGGCTGACTGACTCGAGCGACATCTCGTATGCCGTCTTCTGCTTGAACAAAAAAAATCGATACAGGGGTGACTTGTTTAGTAGTATGTATGCATCGTACTGTATCAGTGGGATTCGTTCACGAGACGTAGCACTAGTCATTGGTAGTTTCTACACCACAGAGAGAGGTAGCATTTGTTGAAGTGTATGATGTGAGTACTGTTGTTTGTCGTCTGTTTCTTGTGTATGGTAATTAGT
+
A?ABAFAFFFFFGGFE2AAE?FCBBFGHFA2EA2E?AAB5GGFAHBGHGGEFFGF5FD5BCG3DGGHE///131111/333/////34433324444444?443333333//0//3322222>22//222/00011/////...0.11111<11000<0000000<000//...:///..../00/0;00009.0000090;00;0;00090009;00/.:/9;.9E..://////:9.///9////////
@M03896:38:000000000-B4D98:1:1101:25256:24170 1:N:0:185
TACGTAGGGGGCAAGCGTTGTCCGGATTTACTGGGCGTAAAGAGCGTGTAGGCGGCCAAACAGGTCCGTTGTGAAAACTGGAGGCTTAACCTCCAGACGTCGACGGAAACCGTATGGCTAGAGTCCGGAAGAGGAGAGTGGAATTCCTGGTGTAGCGGTGAAATGCGCAGATATCAGGAAGAACACCAATGGCGAAGGCAGCTCTCTGGGACGGTACTGACGCTGAGACGCGAAAGCGTGGGGAGCGAACA
+
BBBBAFFA3AD>2FAA22A2EGHEEEGGHF5BD3AAAAEAGHHHGEEEGHGHHEEEEFHHCF2FBGFE/FAFEFFGHFHBFFFEEEGHGGHHHH22?F@?C@DC@CDGGHG@EHF00FFF>GFGHHGCGGGHHHGACDFFCGCFHHHHHF/CC;;;9-;;AFFGBF=CCGGGGEGFFFBFFFBFFFFFFFFFFFFFFFFFFFFFFEBF/.;A;-:;ABFFFFDF.AFFFFAADC>AFDDFFFFFDFAFFFA
@M03896:38:000000000-B4D98:1:1101:25273:24174 1:N:0:185
TACGTAGGGGGCAAGCGTTGTCCGGATTTACTGGGCGTAAAGAGCGTGTAGGCGGCCAAACAGGTCCGTTGTGAAAACTGGAGGCTTAACCTCCAGACGTCGACGGAAACCGTATGGCTAGAGTCCGGAAGAGGAGAGTGGAATTCCTGGTGTAGCGGTGAAATGCGCAGATATCAGGAAGAACACCAATGGCGAAGGCAGCTCTCTGGGACGGTACTGACGCTGAGACGCGAAAGCGTGGGGAGCGAACA
+
AAABAFFCCB?A?FECA2E2EFGEEFEGHDBB5ABAAAEEGHGHHEBEEGHFHGGGCGHHCFGFFGGG/BEFGGBGFFGFGFHGFFHFGHHHHHBGBFDFG@BCFCDEGHHFDCGB>FCF>C1>GGE<EFFHFACDFGBFEHHHFHHHHHCG;;9;;;;AEECFFGEGGGGGGFFFFFFFFFFFFFFFEFFFF-@=BDEFFFFFFFBF//.FF-9AABF:BDDFFFFEBFFFDF;DFFFFFFF?-;9;AC-
@M03896:38:000000000-B4D98:1:1101:26002:24716 1:N:0:185
TACGGAGGGTGCAAGCGTTAATCGGAATTACTGGGCGTAAAGCGCACGCAGGCGGTTTGTTAAGTCAGATGTGAAATCCCCGGGCTCAACCTGGGAACTGCATCTGATACTGGCAAGCTTGAGTCTCGTAGAGGGGGGTAGAATTCCAGGTGTAGCGGTGAAATGCGTAGAGATCTGGAGGAATACCGGTGGCGAAGGCGGCCCCCTGGACGAAGACTGACGCTCAGGTGCGAAAGCGTGGGGAGCAAACA
+
BBBABBBB?2AACFBA22EEEGHBAEFGHG555B22AAAEDHFEF?EEEFEGGEG@EEDHBFGGBG@BFEFBFG4?GHGHEFG@<EHHHHHFFGGFGFHFHHHGHHHHFGDGHHHGGHGHFGHGFDFFFFFGFG<-->@D9;BBFFFFFF/;;;:;>;;@EFFFEFA;AB?//9FFBBFFFDFFFFFFCDCFA==B=AA9BFFFFFFFEF?-;BD?FFFFFFFFDDFFFFFF.BBDFD..9A=A;.ABFF?
@M03896:38:000000000-B4D98:1:1101:11376:25659 1:N:0:185
TACGGAGGGTGCAAGCGTTAATCGGAATTACTGGGCGTAAAGCGCGCGCAGGCGGTTTGTTAAGTCAGATGTGAAATCCCCGGGCTCAACCTGGGAACTGCATCTGATACTGGCAAGCTTGAGTCTCGTAGAGGGGGGTAGAATTCCAGGTGTAGCGGTGAAATGCGTAGAGATCTGGAGGAATACCGGTGGCGAAGGCGGCCCCCTGGACGAAGACTGACGCTCAGGTGCGAAAGCGTGGGGAGCAAACA
+
AAAAAABDBAAACG4A22EAFGHBEDFGHEDB5BBAAAEEGGHGG0EEGEC/EEG@FGGHGHHHGHFGGGGFGFFHHHHHGGGGBDEFGFHHHHGFGFHDHHHGFGFGHHFB<GFCFGHGGHFHHHHHFGGGFHGCDBD:9:BFFFFEBF/BB;/;;:99;FFFFFAADCAF/BFFF/;FD?FFFFFFD;@:;@BFFAE>A=FFFFFFFF?DFFDDFFFFFFDDFBB/9;;@DFAFFFDAD=CFFDEFFF:
@M03896:38:000000000-B4D98:1:1101:11380:25678 1:N:0:185
TACGGAGGGTGCAAGCGTTAATCGGAATTACTGGGCGTAAAGCGCGCGCAGGCGGTTTGTTAAGTCAGATGTGAAATCCCCGGGCTCAACCTGGGAACTGCATCTGATACTGGCAAGCTTGAGTCTCGTAGAGGGGGGTAGAATTCCAGGTGTAGCGGTGAAATGCGTAGAGATCTGGAGGAATACCGGTGGCGAAGGCGGCCCCCTGGACGAAGACTGACGCTCAGGTGCGAAAGCGTGGGGAGCAAACA
+
ACBBABCCCBA>CDFC22EEFGHFBEFGHGB55BBBAAEFHHHGG?EEGFGCGEGCGGGHHHHHHH4BFGFFGGGHHHHHGGGGCFHGHHHHHGGGHGHGHHHHHHGHHHFGHHHGFFG>>FBGHHGCFFGGHGGGDFFAAFFFFFFFFFBFF:;;;::;AFFFFF9;ADFFFFFFFFFFFFFFFFFFF@DFA=DFDFE-CFFFFFCFFFFFFADAFFF;FDFFFFFFFFFBFADDBDDDFBBEDDFFFFF
@M03896:38:000000000-B4D98:1:1101:11398:25679 1:N:0:185
TACGGAGGGTGCAAGCGTTAATCGGAATTACTGGGCGTAAAGCGCGCGCAGGCGGTTTGTTAAGTCAGATGTGAAATCCCCGGGCTCAACCTGGGAACTGCATCTGATACTGGCAAGCTTGAGTCTCGTAGAGGGGGGTAGAATTCCAGGTGTAGCGGTGAAATGCGTAGAGATCTGGAGGAATACCGGTGGCGAAGGCGGCCCCCTGGACGAAGACTGACGCTCAGGTGCGAAAGCGTGGGGAGCAAACA
+
ABAABCCCCAAAGGFE22EAFGHFBAFGHGAB5ABBAAEEGHHGE?EEEEE?EEE@EEGHHHGHGH4B3BFBFFGFGGGHGFFFCGHHGGHHHHEFGGGFHHHHHHHFHHHFHHGBFFFF>GHHHHGCFDFGFGGGCFFAAFFFFFFFB/0BB;:;-;:::BBFFF9;ACEFFFFFFFFFFF/0FFFF>@FBFFFFFFA>-;@DCBBE.:9DA-AABFFFFBDADFFFFFB-;@A.9.ADFFFF@AEFFF?
@M03896:38:000000000-B4D98:1:1101:16285:25914 1:N:0:185
TACGTAGGGAGCAAGCGTTGTCCGGATTTACTGGGTGTAAAGGGTGCGTAGGCGGCTTTGCAAGTCAGATGTGAAATCTATGGGCTCAACCCATAAACTGCATTTGAAACTGTAGAGCTTGAGTGAAGTAGAGGCAGGCGGAATTCCCCGTGTAGCGGTGAAATGCGTAGAGATGGGGAGGAACACCAGTGGCGAAGGCGGCCTGCTGGGCTTTAACTGACGCTGAGGCACGAAAGCGTGGGTAGCAAACA
+
AAA>>FFBABAA4AFE22E2ABGEEFGGHFBBBAB3BAFGHH3EGFEEFEC?GFE00>G@BFHFHH4B@BFFGGF@FGGGHHGHGFHFGFFEF3?FGBFFGGHHFHH3GGEBBGBBDGFBFG2BFFDFGHHGHHA/DBA/ACDGHHGFFFDFG<==<<<<CHFHHHCCACEFFH0/;DEDGDGAFGGE9CFFABFGFFF-BFFD9;;;B..9ABBFFFFFFFDDDFAE9.;9ADD9B.ADFF.B;BFFFFF
@M03896:38:000000000-B4D98:1:1101:11009:26081 1:N:0:185
TACGGAGGGTGCAAGCGTTAATCGGAATTACTGGGCGTAAAGCGCACGCAGGCGGTTTGTTAAGTCAGATGTGAAATCCCCGGGCTCAACCTGGGAACTGCATCTGATACTGGCAAGCTTGAGTCTCGTAGAGGGGGGTAGAATTCCAGGTGTAGCGGTGAAATGCGTAGAGATCTGGAGGAATACCGGTGGCGAAGGCGGCCCCCTGGACGAAGACTGACGCTCAGGTGCGAAAGCGTGGGGAGCAAACA
+
ABBBB@ABBAAACFFA22EEFGHBAEFGHFDD5BAAAAEEGHHGG?EEEGGCGFG@EGGHGHHHHH4BDFFFGFHHHHHHGGGGEGHFGHHHHHGFHGGHHHHHHGHHHHGGHHHHGHHHFFHHHHGCFEGGHHGGGFFFFFFFFFFFFFFFF;;;;;;@EFFFFF;;ADEFBFFFFFFFFFFFFFFFD>ABABBFFFFFFFDFFFDEEFFDFAD.BFF/;ADAFFFF9/;;DDFDBDFFAFFEFFEFFFF
@M03896:38:000000000-B4D98:1:1101:11909:26790 1:N:0:185
TACGGAGGGTGCAAGCGTTAATCGGAATTACTGGGCGTAAAGCGCACGCAGGCGGTTTGTTAAGTCAGATGTGAAATCCCCGGGCTCAACCTGGGAACTGCATCTGATACTGGCAAGCTTGAGTCTCGTAGAGGGGGGTAGAATTCCAGGTGTAGCGGTGAAATGCGTAGAGATCTGGAGGAATACCGGTGGCGAAGGCGGCCACCTGGACGAAGACTGACGCTCAGGTGCGAAAGCGTGGGGAGCAAACA
+
AABA?AA@22>>CGG4E2A2FFG2EFGFFB55532A2A211F5EF0AAAAAEFEC@>BE1?@EFBF4@BBBBBBDGGHHHGGGEGGHBGGHHEHFFFFBDGH?GFDG?D1>2G/GBCG??<FF?<??F?AAFFG.-=-9.9:9;:BFFB///;;/;--;9AF/9/B9..-.9BBBFBBFF..B/9BB.9-99F;B=9..-?=B-A.:9?FF99=AD/99;/.A..;B/;9B@A=-.9...9--.-AAFFF?
@M03896:38:000000000-B4D98:1:1101:11187:27704 1:N:0:185
TACGGAGGGTGCAAGCGTTAATCGGAATTACTGGTCGTAAAGCGCACGCAGGCGGTTTGTTAAGTCAGATGTGAAATCCCCGGGCTCAACCTGGGAACTGCATCTGATACTGGCAAGCTTGAGTCTCGTAGAGGGGGGTAGAATTCCAGGTGTAGCGGTGAAATGCGTAGAGCTCTGGAGGAATCCCGGTGGCGAAGGCGGCCCCCTGGACGAAGCCTGACGCTCAGTTGCGAAAGCGTGGGGAGCAACCA
+
AABBB?ABBA>>4AAF22EE2FFEEDFGFEAE535DAABFFHGEF0EEG0E0EEG@/BE?FGGHGH4B@BF4BFFGFFFGFEGCEEHG3EEGFAFFHEHGHHFB3?GGGH??FE22??@<??GHH<FF/?CFFB<<<;-.;9/B/;B/9/;B9/:;;9;-.:9FBB;9.9;B/;:BF//;...;/999A-9.9-;;9..;;=9B@--9AF.--9A-./9./.9..9///999-9-;/9..9>;.9..9;..
@M03896:38:000000000-B4D98:1:1101:11205:27719 1:N:0:185
TACGGAGGGTGCAAGCGTTAATCGGAATTACTGGGCGTAAAGCGCACGCAGGCGGTTTGTTAAGTCAGATGTGAAATCCCCGGGCTCAACCTGGGAACTGCATCTGATACTGGCAAGCTTGAGTCTCGTAGAGGGGGGTAGAATTCCAGGTGTAGCGGTGAAATGCGTAGAGATCTGGAGGAATACCGGTGGCGAAGGCGGCCCCCTGGACGAAGACTGACGCTCAGGTGCGAAAGCGTGGGGAGCAAACA
+
AAAABBBCCABABGFF?2EACGHFEEGGHE555ABAAAEEHHHGG0AAFAEEGGG@FGGHHHHHGH4B@BFBGGHHHHHHGGGGFGHGGHHHHHGGFFFGHHHGHHFHHHFDHEF2FHHFGFCGGHHHFEGGHHDCDF9..;:BFFFEFF0B;;;;;:;@EFFFFFA;DFFFFFFFFFEFFFFFFFFFF:CFFFF=CDFFFFFFFFBFEFFFFFFDFFFFFFFFFFF:;FF>DCCDFFDADFFFFDEFFFF
@M03896:38:000000000-B4D98:1:1101:11187:27722 1:N:0:185
TACGGAGGGTGCAAGCGTTAATCGGAATTACTGGGCGTAAAGCGCACGCAGGCGGTTTGTTAAGTCAGATGTGAAATCCCCGGGCTCAACCTGGGAACTGCATCTGATACTGGCAAGCTTGAGTCTCGTAGAGGGGGGTAGAATTCCAGGTGTAGCGGTGAAATGCGTAGAGATCTGGAGGAATACCGGTGGCGAAGGCGGCCCCCTGGACGAAGACTGACGCTCAGGTGCGAAAGCGTGGGGAGCAAACA
+
BAABCBCDBAAABGFG?2EEEGHFEEFGHGBB53A2AAAEGHHGG0AEEEFCFGG?EEGCGGHHGH4BBBBBFGHHHHGHGGGGGGHFFGHHHHGGFFFFGHGHHHFHHHGHHEHBFFHGGGBFHHHHCEGGGFDF@C-.9:;BFFFEFFBF;;;;;;;@AFFFFFD:AD.:BBFFFFFAD?BFFFFFF9BAA@@-@AFFFFFFFFFFFFFFF>DDFFFFF?AAFFBBFFFF?D;DFDAD>B=.9:.BBFA
@M03896:38:000000000-B4D98:1:1102:18206:2186 1:N:0:185
TACGTAGGGGGCGAGCGTTATCCGGATTCATTGGGCGTAAAGCGCGCGTAGGCGGCCCGGCAGGCCGGGGGTCGAAGCGGGGGGCTCAACCCCCCGAAGCCCCCGGAACCTCCGCGGCTTGGGTCCGGTAGGGGAGGGTGGAACACCCGGTGTAGCGGTGGAATGCGCAGATATCGGGTGGAACACCGGTGGCGAAGGCGGCCCTCTGGGCCGAGACCGACGCTGAGGCGCGAAAGCTGGGGGAGCGAACA
+
>AABAFFBCBBAE?E2E2E1ABDBEAFGGFHHHGHHGGGEFHHGGCGGEGGGHGGGGGGG@@/>?F/>>@CCDC::EC@AFFGFFFFEFFFDFFD;;CFFFFFFFBC;@E//;;;-9CFDBDFFFAFD@DFEFDDA:;AA;ABBFFFDFF==;BFBC@;@A;BFBFDDCFFFFFFFFFECFEFFFFFFF:C?AFFFFFFFFFFFEE;BBFEEFFFBFEF;BDFDFFFEFFFA@D;AFFBFFF;@DD>-@D-
@M03896:38:000000000-B4D98:1:1102:18213:2208 1:N:0:185
TACGTAGGGGGCGAGCGTTATCCGGATTCATTGGGCGTAAAGCGCGCGTAGGCGGCCCGGCAGGCCGGGGGTCGAAGCGGGGGGCTCAACCCCCCGAAGCCCCCGGAACCTCCGCGGCTTGGGTCCGGTAGGGGAGGGTGGAACACCCGGTGTAGCGGTGGAATGCGCAGATATCGGGTGGAACACCGGTGGCGAAGGCGGCCCTCTGGGCCGAGACCGACGCTGAGGCGCGAAAGCTGGGGGAGCGACCA
+
>AAAAFFB?A2>2A2A22E1ABDBABEFHFGGHHHBEEEDHHGEE/E/>E/>F>>EFGC<>>/>DG/>>/<<<-:CCA:-;;AD;@EE9BFDDDF-;D9BFFFFF@9;BF.99;;--;;;;9.ABEF;;@AEEF;@@-99;A/B.FFF@--9;;;B-;.;9EFFFB.;@FFFFFFA=-EF;ABFBFFD---:;@@FFAA9-;=@AA9;/9;E9-@BDFD@DDDD...AE-9;-@@?FBFFF-@;-:-9-;-
@M03896:38:000000000-B4D98:1:1102:13205:2467 1:N:0:185
TACGGAGGGTGCAAGCGTTAATCGGAATTACTGGGCGTAAAGCGCACGCAGGCGGTTTGTTAAGTCAGATGTGAAATCCCCGGGCTCAACCTGGGAACTGCATCTGATACTGGCAAGCTTGAGTCTCGTAGAGGGGGGTAGAATTCCAGGTGTAGCGGTGAAATGCGTAGAGATCTGGAGGAATACCGGTGGCGAAGGCGGCCCCCTGGACGAAGACTGACGCTCAGGTGCGAAAGCGTGGGGAGCAAACA
+
BCBCC>ADDAAAB5G4A2E2ABFFEEEGHHHHFGGHEFFEFHHGG?EEGEGEGFGEGGGHHHGGBG4BBGFBFHGFGHHHGGGGGGHFHHHHHHGEHGHHHHHHHGDFFGD2F?FGGHHHHGFGHHHHFGFFHFGGGFBAAFFFFFFBFFBF;BFBDF;CEFFFFFD;DFFFFFFFFFFFFFFBFFFFF@DDFFFFFFFDCFFFFFFFFFFFF=DDFFFFFFF?DFBFFFFDAD=AFDDDFFFFFFFFFFE
@M03896:38:000000000-B4D98:1:1102:11833:2497 1:N:0:185
TACGGAGGGTGCAAGCGTTAATCGGAATTACTGGGCGTAAAGCGCACGCAGGCGGTTTGTTAAGTCAGATGTGAAATCCCCGGGCTCAACCTGGGAACTGCATCTGATACTGGCAAGCTTGAGTCTCGTAGAGGGGGGTAGAATTCCAGGTGTAGCGGTGAAATGCGTAGAGATCTGGAGGAATACCGGTGGCGAAGGCGGCCCCCTGGACGAAGACTGACGCTCAGGTGCGAAAGCGTGGGGAGCAAACA
+
>AA?>AAD@AAA4ED4E2A22BDBBBFFHHGGFFHGGEEFCGFEE?E0EEGEGECEGGGF2@BBFH@BBGFGFH4BFGGGEGGCFGHGGFHFGF/0GFFFGHHHHHFF>G?2??@@FECGCFFFHHGGCDFABF>-<@>AAFFFFFF9FF/B;;;B@>9BEBFFFBADDBEF//BFFFFFFFFFFFFA@>DBFDFFFFA@@-9@@D=AEF?=@>DABBFBFFFFFDFBFFB@D99.BDF?;ACF;DE/;F.
@M03896:38:000000000-B4D98:1:1102:11527:2898 1:N:0:185
TACGGAGGGTGCAAGCGTTAATCGGAATTACTGGGCGTAAAGCGCACGCAGGCGGTTTGTTAAGTCAGATGTGAAATCCCCGGGCTCAACCTGGGAACTGCATCTGATACTGGCAAGCTTGAGTCTCGTAGAGGGGGGTAGAATTCCAGGTGTAGCGGTGAAATGCGTAGAGATCTGGAGGACTACCGGTGGCGAAGGCGGCCCCCTGGACGAAGACTGCCGCTCAGGTGCGAAAGCGTGGGGAGCAAACA
+
ABAABAAD?2AACGG4E2F2ABGEE2FFHFFHFECGAEE1FGFGG0EEAEFEGCCEFEEGFH4FFG4B@FBBFHF4BGGFF?@EEGEFGHHCHFAHHGHGHHHFHGFDGH?2?/<@FGGF<??F??GGCAEFDFG?-=FAE9/B9/;:BB9B::/;-;9;.99BB;:;;@.;BFBFF//;99;9BBFF-@=.ABFA@AFF;DCB@DFE?FFC-;A./9/9/@AAF:BFB//@.9-:B.;.->=E-9.BB;.
@M03896:38:000000000-B4D98:1:1102:11552:2912 1:N:0:185
TACGGAGGGTGCAAGCGTTAATCGGAATTACTGGGCGTAAAGCGCACGCAGGCGGTTTGTTAAGTCAGATGTGAAATCCCCGGGCTCAACCTGGGAACTGCATCTGATACTGGCAAGCTTGAGTCTCGTAGAGGGGGGTAGAATTCCAGGTGTAGCGGTGAAATGCGTAGAGATCTGGAGGAATACCGGTGGCGAAGGCGGCCCCCTGGACGAAGACTGACGCTCAGGTGCGAAAGCGTGGGGAGCAAACA
+
AAABA3ADD2AA4FG4A2E2ABFBEAFGHHGHFFEGGEEBGHFFG?EEEECEGEEGGGGHGGBBBF4B3BBBBGEBBGHGFEEEEGGFGHHGGHGEHGHHHHHHHGFHFH?2??@@FHHHGGFGGFFGFAFFGFDGF9DAAFFFFFFBBF/FB;BFF@:CFFFFFFDAFFEFFFFFFBFFAAFFFFFFD;CFFFFFFFE==FFFF@@;AFFDDADDFFFBFFAAFDFFFFB@AFFAFDFFFFFFFFFFFF?
@M03896:38:000000000-B4D98:1:1102:21023:3825 1:N:0:185
TACGGAGGGTGCACGCGTTAATCGGAATTACTGGGCGTAAAGCGCACGCAGGCGGTTTGTTAAGTCAGATGTGAAATCCCCGGGCTCAACCTGGGAACTGCATCTGATACTGGCAAGCTTGAGTCTCGTAGAGGGGGGTAGAATTCCAGGTGTAGCGGTGAAATGCGTAGAGATCTGGAGGAATACCGGTGGCGAAGGCGGCCCCCTGGACGAAGACTGACGCTCAGGTGCGAAAGCGTGGGGAGCAAACA
+
AAAAA>ADB2AAC4A2E2A2ABFB2BFFHFHHFFGGCEEEGHHGGCEEEFGGGCGEEEEGFGGGHH4?BFFBFFFBFGHFGEGCDGHFFHHGHGAHHGHHHHHHHFGG?F?<F/?1?FGFFF<>F>FFFDGAFGGFGAFDAFFFFEFFFB/B:99BD@A=E/FFFFADD=EBBBFFFFBADAFFFFFD9@DDABCFFDE@;DFFFFFFEFABF-A.BB//;ADFFBFB//BBDCA./A.ABF;A-AEBBA.
@M03896:38:000000000-B4D98:1:1102:21041:3836 1:N:0:185
TACGGAGGGTGCAAGCGTTAATCGGAATTACTGGGCGTAAAGCGCACGCAGGCGGTTTGTTAAGTCAGATGTGAACTCCCCGGGCTCAACCTGGGAACTGCATCTGATACTGGCAAGCTTGAGTCTCGTAGAGGGGGGTAGAATTCCAGGTGTAGCGGTGAAATGCGTAGAGATCTGGAGGAATACCGGTGGCGAAGGCGGCCCCCTGACGAAGACTGACGCTCAGGTGCGAAAGCGTGGGGAGCAAACAG
+
>AAAA3AD@2A>ADG4A22EAFGAABFGHHHHCFGHCEEBEGHGGGECEEEEG@EGEEFEFGFFBF4BBBDB@D@3BGHGGEGGGGHEFGGCGCG0GGHFHHHHHFGFHF?2?<@1/FGGFHCGHGGFFEFGFFA?D-BFFFFFFFF;B//FB9BFB@;>AFFFBFAADBEFFFFFFBFF.;BFBFFD=;@AA@BBBDA;B?BBBBBFFF.;;.AF//9B.9DAABBBFF;D;B.;9.9;@B9BD.9/;F.
@M03896:38:000000000-B4D98:1:1102:7445:4259 1:N:0:185
TACGGAGGGTGCAAGCGTTAATCGGAATTACTGGGCGTAAAGCGCACGCAGGCGGTTTGTTAAGTCAGATGTGAAATCCCCGGGCTCAACCTGGGAACTGCATCTGATACTGGCAAGCTTGAGTCTCGTAGAGGGGGGTAGAATTCCAGGTGTAGCGGTGAAATGCGTAGAGATCTGGAGGAATACCGGTGGCGAAGGCGGCCCCCTGGACGAAGACTGACGCTCAGGTGCGAAAGCGTGGGGAGCAAACA
+
BCBBBABBDBAA4FFC?2E2ABFBABFGHHHHHGHGGEGFHHGFG?EEGF?EGGGFGGGHGHGHHH4BBFGBGHHGGHHHGGGGFGHFFGHHHGGHHEHGHHHHHHFHHH>2??F2FGFGGF1?FHGGFEGFHHGGCFFDEFFFFFFFFFBFB/FFF@;@FFFFFFD:AFFF/BFFFFFFFFFFFFFFFBFFFFFFFFEFFFFFFFFEEFFFFFFDFFFFFFD.DDBBFFFFDA;DFFFFFFF.BDE/BF.
@M03896:38:000000000-B4D98:1:1102:7454:4278 1:N:0:185
TACGGAGGGTGCAAGCGTTAATCGGAATTACTGGGCGTAAAGCGCACGCAGGCGGTTTGTTAAGTCAGATGTGAAATCCCCGGGCTCAACCTGGGAACTGCATCTGATACTGGCAAGCTTGAGTCTCGTAGAGGGGGGTAGAATTCCAGGTGTAGCGGTGAAATGCGTAGAGATCTGGAGGAATACCGGTGGCGAAGGCGGCCCCCTGGACGAAGACTGACGCTCAGGTGCGAAAGCGTGGGGAGCAAACA
+
>AABAABBBAA>4FBF22E22BDBBBEFHCFHHFFGGFEEFHFGG0EEAEGEEEGEGGGGFHFHHH4B3FFFGFDFFHCFFEEFEGHGHHHGGC/CF/FFGHGFHHFFDGF>??FF/FGGGG1FGGGFCDGGFHA-AA-9AFFFFFEBFFFFF/;BFBDFFFFFFB.;;BF9BFFFFFFFFFFFFFFFAF-D:@FFADE>AFCFFFC.:BA---:DFFFFFA?AFFEBFFBDDFAAFFFFFF-.;AAFBA.
@M03896:38:000000000-B4D98:1:1102:24568:4847 1:N:0:185
TACGGAGGGTGCAAGCGTTAATCGGAATTACTGGGCGTAAAGCGCACGCAGGCGGTTTGTTAAGTCAGATGTGAAATCCCCGGGCTCAACCTGGGAACTGCATCTGATACTGGCAAGCTTGAGTCTCGTAGAGGGGGGTAGAATTCCAGGTGTAGCGGTGAAATGCGTAGAGATCTGGAGGAATACCGGTGGCGAAGGCGGCCCCCTGGACGAAGACTGACGCTCAGGTGCGAAAGCGTGGGGAGCAAACA
+
ABBBBAADDAAABFGA22A2AFGFEEFGHHHHH3EGEFGGGGHGGCGGGCEEGGGGGGGHFGHHHHHHHHFBGG4FFGGGGGGGGGHHHGHHHHGHGGHGGHHHGGGGDG?2??<2FGGHHF<FFHEHFEF.FHFG@DADFFFFFFFFFEBFF;F;B@:@?/BBFFAAADAFBFFFBBB.A..;FFFD;:@DFC@=BAEFF-9BDAFFFEA@-BDABFFFBDFF?DBB:BFCBAADBDFDCC@EDFEFFF.
@M03896:38:000000000-B4D98:1:1102:24553:4861 1:N:0:185
TACGGAGGGTGCAAGCGTTAATCGGAATTACTGGGCGTAAAGCGCACGCAGGCGGTTTGTTAAGTCAGATGTGAAATCCCCGGGCTCAACCTGGGAACTGCATCTGATACTGGCAAGCTTGAGTCTCGTAGAGGGGGGTAGAATTCCAGGTGTAGCGGTGAAATGCGTAGAGATCTGGAGGAATACCGGTGGCGAAGGCGGCCCCCTGGACGAAGACTGACGCTCAGGTGCGAAAGCGTGGGGAGCAAACA
+
AAAAB3A??AAA4AG4A2E22BDBAAFGHFHHFGHGEEEEGHGGGCEAEEFCFGGGGGGCGGBBBFFBGHFBGGF?FHHHGFGGFGHFGHHHHHAAGGHGHHHHHHGFGH?>??@@FHHHGCFFGGHHFGGAFG.@?BDFFFFFFFFBFFFFF;BBDBDFFFFFFFAADFFFFFFFFFB:.A.;:FFA---;;>;-;AEB;@BFFAFFFFF-99ADBFFFFDA.;ABBFFFA.;@DFFFFCFFFFAE/BA.
@M03896:38:000000000-B4D98:1:1102:24566:4873 1:N:0:185
TACGGAGGGTGCAAGCGTTAATCGGAATTACTGGGCGTAAAGCGCACGCAGGCGGTTTGTTAAGTCAGATGTGAAATCCCCGGGCTCAACCTGGGAACTGCATCTGATACTGGCAAGCTTGAGTCTCGTAGAGGGGGGTAGAATTCCAGGTGTAGCGGTGAAATGCGTAGAGATCTGGAGGAATACCGGTGGCGAAGGCGGCCCCCTGGACGAAGACTGACGCTCAGGTGCGAAAGCGTGGGGAGCAAACA
+
ABABB?ADBAAABFFAA2E22BFAAAFGHFGHFGFGFEGEHHHGG?EEFGGCGGGGGGGHHHHH@FFFGFFFGGGBFHHHGGGGGGHFGGHHHHFFHGHHHHHHHHHHGH????FFFHHHHGGHHHHHFGGFEHDFGFFFFFBFFFFBFF/B:;;:@@;BEFFFFFAAABFFFFFFFFF?FDBBFFFDD@DFFFD;BDEBFFDFFFFEEFFACFBDFFFFFFDDFFFFFFFAACFDBDDFFFFFFFFFFFF
@M03896:38:000000000-B4D98:1:1102:11671:4881 1:N:0:185
CATTAGAAACCCTTGTAGTCCGGCTGACTGACTCGAGCGACATCTCGTATGCCGTCTTCTGCTTGAAAAAAAAAACACACAAGTCACACACCTTCCACATCATTCATCACTATATAACTATCGTCAGTCACCCGTCACTCACCAACACACCACCTCGTATACGAACTGCACATATTATTATCCCCCTCTCTACTGCATGTAATCACGATTGCTCGACGTACGACGACATCCACACAGAGATATACGCCCAA
+
AAAA1BB3BFCACBGABDGFG1E0EA00BGFGGF0BAA//AA/1110B/BA2F/A/FC2A1D1D10B@@FE>EEE//B//>/01B2111///01<0BB11B1>>22222B1B1222>>1@2@/0//?1?1110//</.110101.>.<<<.....<.<./;0...-.000/00:000000000/..-;//;0;00;000900000/..9..9/;----9-;--;-----/////---//-/;9//--;---
@M03896:38:000000000-B4D98:1:1102:12918:5036 1:N:0:185
TACGTAGGTGGCGAGCGTTATCCGGAATTATTGGGCGTAAAGAGCGCGCAGGTGGTTGATTAAGTCTGATGTGAAAGCCCACGGCTTAACCGTGGAGGGTCATTGGAAACTGGTCGACTTGAGTGCAGAAGAGGGAAGTGGAATTCCATGTGTAGCGGTGAAATGCGTAGAGATATGGAGGAACACCAGTGGCGAAGGCGGCTTCCTGGTCTGTAACTGACACTGAGGCGCGAAAGCGTGGGGAGCAAACA
+
AAABAFFAB4ACECE2E2E2ABDAA2EFH5FGEEFHEEFBGGHHHAFCGEC?1BFEF1GFGHGHFFB@3BDBFDG4FGHFGFEEEEFHHHHEFFG/??BFHHHHFGD?GG?2?@@@ACGDFG<?F>GHFHHHFGEEFACFDGHHHHGDG00D==GD?;;AEHHHBGECEGGGBFGGGBFFGGGGGGGGGGGGEGFDDDEF;DFFFFFFFF/;BBFFFFFFFEBFFBFFFFD@;BDDFFFFFFFFFDEBBFF
@M03896:38:000000000-B4D98:1:1102:12932:5051 1:N:0:185
TACGTAGGTGGCGAGCGTTATCCGGAATTATTGGGCGTAAAGAGCGCGCAGGTGGTTGATTAAGTCTGATGTGAAAGCCCACGGCTTAACCGTGGAGGGTCATTGGAAACTGGTCGACTTGAGTGCAGAAGAGGGAAGTGGAATTCCATGTGTAGCGGTGAAATGCGTAGAGATATGGAGGAACACCAGTGGCGAAGGCGGCTTCCTGGTCTGTAACTGACACTGAGGCGCGAAAGCGTGGGGAGCAAACA
+
AAAAACFBFF2BF?EA22E2ABDBE2EGHGHHHFHGFEGFHHGHH0EEGGGGBGGGF?FGHFBBBBBBBEDBFGHGGHHHHGGEFGEHHEHGGHG?CD?DGHHHGHF??G?2?<@/>@DCFF1?GHDBGHH1GF>C<ECBDD0DGHHBG0DDD=DD@::AECGFCGD;DGGFBFFGFFGFGFFGFFG?FFGFEDFBFDE;=DAAFFFBFF/BBFFFFFFBBBBFFFBEE-@@=@BAFFFFFFFFFFEFFFA
@M03896:38:000000000-B4D98:1:1102:12910:5053 1:N:0:185
TACGTAGGTGGCGAGCGTTATCCGGAATTATTGGGCGTAAAGAGCGCGCAGGTGGTTGATTAAGTCTGATGTGAAAGCCCACGGCTTAACCGTGGAGGGTCATTGGAAACTGGTCGACTTGAGTGCAGAAGAGGGAAGTGGAATTCCATGTGTAGCGGTGAAATGCGTAGAGATATGGAGGAACACCAGTGGCGAAGGCGGCTTCCTGGTCTGTAACTGACACTGAGGCGCGAAAGCGTGGGGAGCAAACA
+
AAAAAFFA542BEE?E?2E2ABBAAB2FGGHGCEAFEEEDEFHFGGEEGGGC1BFA?1EFGFHHGH4@B4FBBFGGHHFGFFGCE@EGHHGEFAG/?//?BGFGFFDGGH>1?<@<<ADDGH1??DDFGHHFHEGGHAC0<D00CDBDG0<====D@:;AEHCG0C;;9BGGFF0;BB0BDDFGGGGE.;;FC?>=B?EB--==FBFBB:9B/9;BB/FBFFFFFFFEF-B;@-9AFFFFB?BEBDEFBA9
@M03896:38:000000000-B4D98:1:1102:17734:5077 1:N:0:185
TACGGAGGGTGCAAGCGTTAATCGGAATTACTGGGCGTAAAGCGCACGCAGGCGGTTTGTTAAGTCAGATGTGAAATCCCCGGGCTCAACCTGGGAACTGCATCTGATACTGGCAAGCTTGAGTCTCGTAGAGGGGGGTAGAATTCCAGGTGTAGCGGTGAAATGCGTAGAGATCTGGAGGAATACCGGTGGCGAAGGCGGCCCCCTGGACGAAGACTGACGCTCAGGTGCGAAAGCGTGGGGAGCAAACA
+
ABAAAABBCAAABGGC22E2ABFBAEFGHFHHHHHHGEFFFGHGG?EEGFGCGGGGGGGHGHHHHH4BBDFBBGHHHHHHGGGGGGHHGGHFHGGHHGGGHHGHHHFHGHD>F?GBFHFHGHCFHHFHCEGEFH.<<=BAEBFFFFFFFE0FF9BBD@;@AFFFFF;;DFEBBFFFFFEFFFEFFFFFB@@DFFFDCFFFFFCFFFFFEFFFFFFDFFFBBDFDDFFFFFFD.B>AFFFFCFFAFDEBFA.
@M03896:38:000000000-B4D98:1:1102:17734:5103 1:N:0:185
TACGGAGGGTGCAAGCGTTAATCGGAATTACTGGGCGTAAAGCGCACGCAGGCGGTTTGTTAAGTCAGATGTGAAATCCCCGGGCTCAACCTGGGAACTGCATCTGATACTGGCAAGCTTGAGTCTCGTAGAGGGGGGTAGAATTCCAGGTGTAGCGGTGAAATGCGTAGAGATCTGGAGGAATACCGGTGGCGAAGGCGGCCCCCTGGACGAAGACTGACGCTCAGGTGCGAAAGCGTGGGGAGCAAACA
+
AAAAAABDDAAAFGGA22A2ABFBAECFHFHHFGEGGEEEHHHGG?EEGGGGGGGGGGGHHHFFFG4BBBEBBFGBGHHHGGGGGGHFHGHFHHGFFEGGHHHHGHHGHHDDF?FFFHHHHGCFHGHH?EGFGG.-ACDA;BFFFFFFFF9FF;BBD@9CEFFFFFD;AFFFFFFFFFFFFFFFFFFFF-BFFDFADFEDFFFFFAAAEFFFACFFFFFFFDD9DFBBFFFFFDDDFDADFFF?DDEBFF?
@M03896:38:000000000-B4D98:1:1102:7779:5643 1:N:0:185
TACGTAGGTCCCGAGCGTTGTCCGGATTTATTGGGCGTAAAGCGAGCGCAGGCGGTTTGATAAGTCTGAAGTTAAAGGCTGTGGCTCAACCATAGTTCGCTTTGGAAACTGTCAAACTTGAGTGCAGAAGGGGAGAGTGGAATTCCATGTGTAGCGGTGAAATGCGTAGATATCTGGAGGAACACCGGTGGCGAAAGCGGCTCTCTGGTCTGTAACTGACGCTGCGGCTCGAAAGCGTGGGGCGCAAACAG
+
BBBBBFFBFFFFC?AE?2A22BBA22BEG5GHGHGGGGGGHHGE1AE?ECCGGGGGGGGBFB4BFGBBBF3?FB?DG3FFHGHGFFGHFFF/GBF4GFFGGCCGF?FFGG2??@@@DGGD@@>?G?G1GGHFFD>.>FGFGBGGFFHHHDD=0<DAC<:CHBCFBD;;CEGCG:CBFCAE9F9CFDGFDADGGA;-.;.-BFFFFFB/;B;;F9//;//9.:9;.-->-DF@.;DFA.9@=F.-99--9.:
@M03896:38:000000000-B4D98:1:1102:7778:5667 1:N:0:185
TACGTAGGTCCCGAGCGTTGTCCGGATTTATTGGGCGTAAAGCGAGCGCAGGCGGTTTGATAAGTCTGAAGTTAAAGGCTGTGGCTCAACCATAGTTCGCTTTGGAAACTGTCAAACTTGAGTGCAGAAGGGGAGAGTGGAATTCCATGTGTAGCGGTGAAATGCGTAGATATATGGAGGAACACCGGTGGCGAAAGCGGCTCTCTGGTCTGTAACTGACGCTGAGGCTCGAAAGCGTGGGGAGCAAACAG
+
AAAAAFFBFFFF2AEE22A22BDBAAEEGBGFGEGFFAEGCHBE1EEEGEEFGGGEEGGDB4@FGGBB3BFFGHGBBBFGGGHBGHHHHGHFG3E?BBFFGHGHHBB?FH2FFFGHBFHFDGF?1FGDFGC?F?>.>FFFHBGHFFGHHGGHB00<-<-:0;;;BA::-.;;CCFB0BFAAB:;CAABGFGG?9>@ABA=;>DFFFF//;;FFBB9BFFFD;D?9AAEEF=;B../9.9@A=.9;9B:AFF
@M03896:38:000000000-B4D98:1:1102:24659:6084 1:N:0:185
TACGGAGGGTGCAAGCGTTAATCGGAATTACTGGGCGTAAAGCGCACGCAGGCGGTTTGTTAAGTCAGATGTGAAATCCCCGGGCTCAACCTGGGAACTGCATCTGATACTGGCAAGCTTGAGTCTCGTAGAGGGGGGTAGAATTCCAGGTGTAGCGGTGAAATGCGTAGAGATCTGGAGGAATACCGGTGGCGAAGGCGGCCCCCTGGACGAAGACTGACGCTCAGGTGCGAAAGCGTGGGGAGCAAACA
+
ABABB3ADBAAABDF4E2E2ABGFBAFFHGHHGFHHFEGEGHHGG?EEGGGGGEFGGGGHHHHHGHGHHHGGHHFGFGHGGGGGGGGFHHHHHHGHHGHHHHHHHHHHGH?>??@FFHHHGFFFFGHHFGGEGH.-ADDFFFFFFFFBFF/BBBFFAC;BEFFFFFAADFFFFFFFFFEFFFFFFFFFF@FFFFFFFFFF=DCFFFFFFFFF>BDDBFFFFFFFFFFBFFFC;=BDFFFFFFFECFEFFF9
@M03896:38:000000000-B4D98:1:1102:20533:6297 1:N:0:185
TACGGAGGGTGCAAGCGTTAATCGGAATTACTGGGCGTAAAGCGCACGCAGGCGGTTTGTTAAGTCAGATGTGAAATCCCCGGGCTCAACCTGGGAACTGCATCTGATACTGGCAAGCTTGAGTCTCGTAGAGGGGGGTAGAATTCCAGGTGTAGCGGTGAAATGCGTAGAGATCTGGAGGAATACCGGTGGCGAAGGCGGCCCCCTGGACGAAGACTGACGCTCAGGTGCGAAAGCGTGGGGAGCAAACA
+
AAAAAAADBAAAEGBE22E22BFBABFGHHHHEFFFFEEEHHHGGGGGGGCEGFCFGGGHHGHHHH4BBB@B@GGGHHHHGGGGGGHGHHHGHGGHHGHGHHGHHHFGHH?2??@GEHHHGG1?FGGGFEFE<F<CC;DA.9BBFFF;/;/BB;;B99;9AFFFBFAADFEFEFFFFFFF?FFFFFFFAD;AFFFFAFE9-BFFFFFFEFF-@BF9BFFFFAAAD?FFF/B>.;=DFFDDDDBA@AAFFF.
@M03896:38:000000000-B4D98:1:1102:20533:6318 1:N:0:185
TACGGAGGGTGCAAGCGTTAATCGGAATTACTGGGCGTAAAGCGCACGCAGGCGGTTTGTTAAGTCAGATGTGAAATCCCCGGGCTCAACCTGGGAACTGCATCTGATACTGGCAAGCTTGAGTCTCGTAGAGGGGGGTAGAATTCCAGGTGTAGCGGTGAAATGCGTAGAGATCTGGAGGAATACCGGTGGCGAAGGCGGCCCCCTGGACGAAGACTGACGCTCAGGTGCGAAAGCGTGGGGAGCAAACA
+
ABBBBAABBAAABFGC?2E2ABFBBEFGHHHHGEGGGFGGGHHGG?EEFEFEGGGGGGGHHHGFFH4BBBGBFGFBGGHGGEGGGGHGHHHHHHEHFGHHHHHHHHHHHHDD??FCCHHGGFGHHGGH=CEEHHGGGFFDAFFFFFFBFFBFF;;BCC;CEFFFFFAADFFFFFFFFFFFFBFFFFFFF@DBABA@BFEDFFDFFFDAEFFFFFFDFFFFFFFFFFBFFFB>ACFAFDFFFFFE-DFFFF.
@M03896:38:000000000-B4D98:1:1102:21109:7049 1:N:0:185
TACGAAGGGTGCAAGCGTTAATCGGAATTACTGGGCGTAAAGCGCGCGTAGGTGGTTCAGCAAGTTGGATGTGAAATCCCCGGGCTCAACCTGGGAACTGCATCCAAAACTACTGAGCTAGAGTACGGTAGAGGGTGGTGGAATTTCCTGTGTAGCGGTGAAATGCGTAGATATAGGAAGGAACACCAGTGGCGAAGGCGACCACCTGGACTGATACTGACACTGAGGTGCGAAAGCGTGGGGAGCAAACA
+
ABBBAACCCFAA4FFE22E22ADBBEDGFDGHFFGEGGGGHHHGGEFGGGGGGHGGFHHHBFHHHG4B3FCFGGHHHHEGGGGGGGHGHGHHHHGHHGHHHHHHFBG?GH<2?@@>@GH@FG@FDFE<FGGGGHG..A.FCGHHHHD=G0DFD==DCA;CEHHHEG:;EFAHFGGGBBBACFFGGGGEAFGGCADDFFE:BAF;EFFBAFFFEFFFFFFFFFFFFFFFFEFDFFFFFFDFFFFFFFFFFF?
@M03896:38:000000000-B4D98:1:1102:21107:7068 1:N:0:185
TACGAAGGGTGCAAGCGTTAATCGGAATTACTGGGCGTAAAGCGCGCGTAGGTGGTTCAGCAAGTTGGATGTGAAATCCCCGGGCTCAACCTGGGAACTGCATCCAAAACTACTGAGCTAGAGTACGGTAGAGGGTGGTGGAATTTCCTGTGTAGCGGTGAAATGCGTAGATATAGGAAGGAACACCAGTGGCGAAGGCGACCACCTGGACTGATACTGACACTGAGGTGCGAAAGCGTGGGGAGCAAACA
+
>AAAAABABF?>4FFF22E2ABFBAAAFHFHHD3BFEEEGHHGFGFG?EF0?GGFGFHHGBF2FBG4BB3FFGFEFHGGHGEGGEEFBBFHFHGECGFFFGHHHHGGGHH2?<@@FFGGFGG2@GHFCFGEHGCCAFCDEDH1FGHGHHGDCG00D-<;AEFHHFC:;CCGHGFGF0FF??AFFGGGECCF/;@DGFDE9=ADAFFFB.FAF:FBFFFFBFF9/;:/.BA;:ADFFF?DFFF;.:AEFFFA
@M03896:38:000000000-B4D98:1:1102:8054:7794 1:N:0:185
TACGGAGGGTGCAAGCGTTAATCGGAATTACTGGGCGTAAAGCGCACGCAGGCGGTTTGTTAAGTCAGATGTGAAATCCCCGGGCTCAACCTGGGAACTGCATCTGATACTGGCCAGCTTGAGTCTCGTAGAGGGGGGTAGAATTCCAGGTGTAGCGGTGAAATGCGTAGAGATCTGGAGGAATACCGGTGGCTAAGGCGGCCCCCTGGACGAAGACTGACGCTCAGGTGCGAAAGCGTGGGGAGCAACCA
+
AAAA33ADDA?AGG4A2AA2AFGB2B2FHFHHD3CBAAAEGHGEEGECGCE0F>EEEEEHHG4BGHDBGFGGG4DDGGHHGGCEGGHG?GGG00C0FFCBGGHHHFDHHH?2?F0<?FGHF<GGHGG0?E.>FCC-<-@.;:///B/B9/9:B//;--;9AF/:/99;D-;F//BFF//..99BBFFF-;9A;./////--@BBBB-;.F.9@-.;9B//B..AD;//:9/-999D/;DD->-.-:99.9.
@M03896:38:000000000-B4D98:1:1102:8053:7812 1:N:0:185
TACGGAGGGTGCAAGCGTTAATCGGAATTACTGGGCGTAAAGCGCACGCAGGCGGTTTGTTAAGTCAGATGTGAAATCCCCGGGCTCAACCTGGGAACTGCATCTGATACTGGCAAGCTTGAGTCTCGTAGAGGGGGGTAGAATTCCAGGTGTAGCGGTGAAATGCGTAGAGATCTGGAGGAATACCGGTGGCGAAGGCGGCCCCCTGGACGAAGACTGACGCTCAGGTGCGAAAGCGTGGGGAGCAAACA
+
BBBBB3ABBBAA4AGE22E2ABGBBAFGHFHHGGHHGGGEHHHGGCEAFGGCGGGGGGGHHGFFFH@B@FFFGHHFFGHGGGGGEGHFHGHHHGG?FFHHHHHHHHFHGH?2??@CEHHHHHFGHHGFFDFFGFG?CFFFFFFFFFFBFF/BBBFFA>DDFEFFFFDDFFFFFFFFFFFFFFFFFFFFFFFFFBC;BFE9DF@DFFFFEFADABD.9FF9BDAAFDFBFFF@D@-DFFFFFFFFADFFFFA
@M03896:38:000000000-B4D98:1:1102:8035:7812 1:N:0:185
TACGGAGGGTGCAAGCGTTAATCGGAATTACTGGGCGTAAAGCGCACGCAGGCGGTTTGTTAAGTCAGATGTGAAATCCCCGGGCTCAACCTGGGAACTGCATCTGATACTGGCAAGCTTGAGTCTCGTAGAGGGGGGTAGAATTCCAGGTGTAGCGGTGAAATGCGTAGAGATCTGGAGGAATACCGGTGGCGAAGGCGGCCCCCTGGACGAAGACTGACGCTCAGGTGCGAAAGCGTGGGGGGCAAACA
+
AAABBAADBBAA45FC?2E2ABFB2ABFHHGHHGHHGGGEHHHGGCEFGGGCGGGGGGGHGGGGGGBBBFGGGHG?FGHFGGGGFGHBGHHHHHGFHGHHHHHHHHBGFG??F?F2CGHHGCFGHHGB?CCCGF?DGFDDFFFFFFF;FFBBF;BBD;;@?BFFFF;;ADEFFFFFFBFFFFFFFFBFDDFFFF;BA?EA-9@FFDFEEFACDFFDFFFBFFDF?.BBFFFDACA?BDFFFF;--9;A...
@M03896:38:000000000-B4D98:1:1102:15926:7841 1:N:0:185
TACGGAGGGTGCAAGCGTTCATCGGAATTACTGGGCGTAAAGCGCACGCAGGCGGTTTGTTAAGTCAGATGTGAAATCCCCGGGCTCAACCTGGGAACTGCATCTGAAACTGGCAAGCTTGAGTCTCGTAGAGGGGGGTAGAATTCCAGGTGTAGCGGTGAAATGCGTAGAGATCTGGAGGAATACCGGTGGCGAAGGCGGCCCCCTGGACGAAGACTGACGCTCAGGTGCGAAAGCGTGGGGAGCAAACA
+
ABAAA?ABB?AAB5FA22E2BBFBAAFFHGHHFGHGEFEAFGGGGCEGGCGGGGGGGGGHGGGGFGBBBGHFGHG4BGGHGGGEGGHHFGHHHHFHHFGHHFHHHHG2?F????FFFHHHGGFGHGGG<>FCHHGGGBBFFFBFFFFBFFBFFBBB@B?BAFFFFFDDFBFFBFFFFFFFFFFFFFFFB=BFFB?<;DA9BB@>B?BEEF??@;DABBFBB9A.../99BB9.9@DFFDABBB.;;ABFF.
@M03896:38:000000000-B4D98:1:1102:18965:7947 1:N:0:185
TACGGAGGGTGCAAGCGTTATTCGGAATTACTGGGCGTAAAGCGCACGCAGGCGGTTTGGTAAGTCAGATGTGAAATCCCCGGGCTCAACCTGGGAACTGCATCTGATACTGGCAAGCTTGAGTCTCGGAGAGGTGGGCAGAATTCCTGGTGTAGCGGTGAAATGCGTAGAGATCTGGAGGAATACCGGTGGCGAAGGCGGCCCCCTGGACGAAGACTGACGCTCAGGGTCGAAAGCGTGGGGAGCAAACA
+
AAAA3>ABBBA>45F422E245DBBAAFHFGHGFGDEEGEHHFGG0AE0EE0EEF//1B11BBBFH4BB4FFGHHHFGHH/E/<EEEHHGA00B/0FFHHH1G11FF2GH?21/0@?GH1?F<F<1??/CDDGGB..<./<CFHHHH00<<CC;CFCCCDFHHHGFC=EGGBFF00;BF.EDF0CFG.@ABFFBBBBFE?BB--99@AEFFB;-.9;FFFFF.;AABB..;9@EFFFFADBBB?BAEFFF.
@M03896:38:000000000-B4D98:1:1102:21759:8749 1:N:0:185
TACGGAGGGTGCAAGCGTTAATCGGAATTACTGGGCGTAAAGCGCACGCAGGCGGTTTGTTAAGTCAGATGTGAAATCCCCGGGCTCAACCTGGGAACTGCATCTGATACTGGCAAGCTTGAGTCTCGTAGAGGGGGGTAGAATTCCAGGTGTAGCGGTGAAATGCGTAGAGATCTGGAGGAATACCGGTGGCGAAGGCGGCCCCCTGGACGAAGACTGACGCTCAGGTGCGAAAGCGTGGGGAGCAAACA
+
ABAABBADBAA>BFBF22E2ABFB22AFHGHHAAABAEFGFHHGE0AAEEE@EE>EEEGBBG4E@F4@BGF@FG4F4FFGG>E/>EGHEGHFC0/BCFFBFGFGEFB2GH>2??C2??GGFC1FGHHF?CFEFHCC?A-:99FFFFFFBFFBF;/;;-9-.;/B/;:9;BAFFB/BBB/.:..9/BFD--;..;-@-AEFFFF>FFDA.B?D-@DDFFFFFFB.9./9BFF9.9-./.99@@-.-9;/;F.
@M03896:38:000000000-B4D98:1:1102:7340:9180 1:N:0:185
TACAGAGGGTGCAAGCGTTAATCGGAATTACTGGGCGTAAAGCGCGCGTAGGTGGTTCGTTAAGTTGGATGTGAAATCCCCGGGCTCAACCTGGGAACTGCATTCAAAACTGACGAGCTAGAGTATGGTAGAGGGTGGTGGAATTTCCTGTGTAGCGGTGAAATGCGTAGATATAGGAAGGAACACCAGTGGCGAAGGCGACCACCTGGACTGATACTGACACTGAGGTGCGAAAGCGTGGGGAGCAAACA
+
BBABCDFAACAAB5F4E2F2ABFFEEFGHHHHHHHHGEGEHHHGGGFGGGGGDFFGFGGFHHFGGH4B@GFFHFHBFGHFFGGGGGHFFFHHHHGHHGHHHHHHHFHFGH?<?<?/BCG1FC<?@GFGFGHGFGA<FCAFEHHFHHHDH0D<==DDD@CDGHFHFFECDDGFFFGGFGFGGGBFFFEAFGFFFGGFADEFFAFAFFFFFF?FEFFFFFFBFBFFFFFFFFFFDFAFFFFFFFFE;DEBFFA
@M03896:38:000000000-B4D98:1:1102:7344:9198 1:N:0:185
TACAGAGGGTGCAAGCGTTAATCGGAATTACTGGGCGTAAAGCGCGCGTAGGTGGTTCGTTAAGTTGGATGTGAAATCCCCGGGCTCAACCTGGGAACTGCATTCAAAACTGACGAGCTAGAGTATGGTAGAGGGTGGTGGAATTTCCTGTGTAGCGGTGAAATGCGTAGATATAGGAAGGAACACCAGTGGCGAAGGCGACCACCTGGACTGATACTGACACTGAGGTGCGAAAGCGTGGGGAGCAAACA
+
CCCBCFFCCBAACGGC22E2ABFBEEFGHFHHFGEHGEEEHHHGGCGGGGCDDFFGEGGEHHGHHH4BBFBBFGFFGFHHGGGGGGHBFFHHHHGHGFFHHHHHHEHGFH?>?2?/>CGDGF=?@F1FFGGFGFD?C<<CAEGHHHFGH00C=DGGCACEGFHH0CC;EGGGFFFGFFFFGGGGGGD?FFFGEGGFFFFFA;C-EFFFFFFFFFFBFBFFBFFFEFB.;EFFFA=AFFFFFFFFFFFFFFF
@M03896:38:000000000-B4D98:1:1102:14440:9595 1:N:0:185
TACGGAGGGTGCAAGCGTTAATCGGAATTACTGGGCGTAAAGCGCACGCAGGCGGTTTGTTAAGTCAGATGTGAAATCCCCGGGCTCAACCTGGGAACTGCATCTGATACTGGCAAGCTTGAGTCTCGTAGAGGGGGGTAGAATTCCAGGTGTAGCGGTGAAATGCGTAGAGATCTGGAGGAATACCGGTGGCGAAGGCGGCCCCCTGGACGAAGACTGACGCTCAGGTGCGAAAGCGTGGGGAGCAAACA
+
ABAAAAADCAAA4GFC22E2ABFBAAFFHGHHHHGGGGGEHHHGGCEEGGGGGGGGGGGHHGFGFF@BBGFFGHF?FFGHGGGGGGHFFGHHHHGHHGHHHHHHHGGHFHD2??@2<FGHHF?F?GFF?CFFHHGGGFFFFFEFFFF9BB/BB9BFA@;@AFFFFFA;ADFFEFFFFFEFFFFFFFFFF;>?FCFFFFFFFFFFFFFFFFFA;@AAFFFBFFFD?DFFFFFBABBFEDFDFFF?BDEFFF.
@M03896:38:000000000-B4D98:1:1102:22368:9630 1:N:0:185
TACGGAGGGTGCAAGCGTTAATCGGAATTACTGGGCGTAAAGCGCACGCAGGCGGTTTGTTAAGTCAGATGTGAAATCCCCGGGCTCAACCTGGGAACTGCATCTGATACTGGCAAGCTTGAGTCTCGTAGAGGGGGGTAGAATTCCAGGTGTAGCGGTGAAATGCGTAGAGATCTGGAGGAATACCGGTGGCGAAGGCGGCCCCCTGGACGAAGACTGACGCTCAGGTGCGAAAGCGTGGGGAGCAAACA
+
BBBBBBBBDAAA4FDA22E22BFBBEFGHHHHGGHHGGGGHHHGG?EAEEECGGGGGGGGGHHHHHBB@FGFGGHHGHHFFGGGFGHFFHHHG0FHHGHFHFHHHHHGGH??F?@2FGHHFFGHHHG?/<FFGHD?GFFFFFFFFFF9BF/FF;BB>@A@AFFFFF.9.@FFFFFFFFF?DDFFFFFDD9BDA@CFFFEBCFFFFFFEEFFF=FDDFFBBFFFFFFFFFFB@.@DAFF9DFFF?9;EFBF.
@M03896:38:000000000-B4D98:1:1102:14989:11560 1:N:0:185
TACGGAGGGTGCAAGCGTTAATCGGAATTACTGGGCGTAAAGCGCACGCAGGCGGTTTGTTAAGTCAGATGTGAAATCCCCGGGCTCAACCTGGGAACTGCATCTGATACTGGCAAGCTTGAGTCTCGTAGAGGGGGGTAGAATTCCAGGTGTAGCGGTGAAATGCGTAGAGATCTGGAGGAATACCGGTGGCGAAGGCGGCCCCCTGGACGAAGACTGACGCTCAGGTGCGAAAGCGTGGGGAGCAAACA
+
AAAAAAADBABA45G4???2ABFBBEFGHHGHGFGGGGGEHHHGG?F0EFGCGGGGGGGFFDGGGFBBBGHFFHGFGHHHGGG?EFHGHHHGGHGGHGHGHGHHHHHFFH?>F?FGEHHHF01FGGGF?ACAGHEA@DFFEFFFFEF;/BBFB9BBDDABAFBFFFDAA;?BBBFFFFBFFFFFFFFFC-@AFFAFFFFBF;;@@D@AEFAF;BD9FFF/9.A.DAFF9FB9.;B.BDDFFFFEFD?FFE.
@M03896:38:000000000-B4D98:1:1102:15711:12045 1:N:0:185
TACGGAGGGTGCAAGCGTTAATCGGAATTACTGGGCGTAAAGCGCACGCAGGCGGTTTGTTAAGTCAGATGTGAAATCCCCGGGCTCAACCTGGGAACTGCATCTGATACTGGCAAGCTTGAGTCTCGTAGAGGGGGGTAGAATTCCAGGTGTAGCGGTGAAATGCGTAGAGATCTGGAGGAATACCGGTGGCGAAGGCGGCCCCCTGGACGAAGACTGACGCTCAGGTGCGAAAGCGTGGGGAGCAAACA
+
BCBCA3ADBAAA45F422E2ABFBBBFGHHHHGFHHGGGEHHHGG?EEGEGFFGGGGGGHHGFGGG@BBGHFGHFBFGHGGGGGGGHEHFHHHHGHHGHHHHHHHHHHFG??F?GGFHHHGGFGHHGFFEFEHHGGGFFFFFFFFFFBFFFFFBFFFFAFEFFFFFDDFFFFFFFFFFFFFFFFFFFFFCFFFFFFAFE=FFFDFFFFFFFF;DD;FFF:FFFDFDBFFFFBAAFDFFFFFFFEDDEFFFE
@M03896:38:000000000-B4D98:1:1102:16951:12397 1:N:0:185
TACGGAGGGTGCAAGCGTTAATCGGAATTACTGGGCGTAAAGCGCACGCAGGCGGTTTGTTAAGTCAGATGTGAAATCCCCGGGCTCAACCTGGGAACTGCATCTGATACTGGCAAGCTTGAGTCTCGTAGAGGGGGGTAGAATTCCAGGTGTAGCGGTGAAATGCGTAGAGATCTGGAGGAATACCGGTGGCGAAGGCGGCCCCCCGGACGAAGACTGACGCTCAGGTGCGAAAGCGTGGGGAGCAAACA
+
AAAAB3ADDAA>BAF422E2ABGB2BFFHCFGFFHHGGEBGGHGGGGEGGG0EEGGGGGHFFBBBB4BBBEBFEF4B?GGEFGGGGHFHHHHHHGHHFHHHFGHHHGHFH??F?@FEHHHFFFFGGFFFEEGFHE-A=DFFFFFFFB9;B/;9;BBBB;BAFFFFFDD?BFFFFFFFFFEFFFFFFFAC-BFFFFFDBE-@FFFFBFDFFFA;@DAFFF/BDAADFFF//;-9--9;A9ADA-9@AEBFF.
@M03896:38:000000000-B4D98:1:1102:16933:12399 1:N:0:185
TACGGAGGGTGCAAGCGTTAATCGGAATTACTGGGCGTAAAGCGCACGCAGGCGGTTTGTTAAGTCAGATGTGAAATCCCCGGGCTCAACCTGGGAACTGCATCTGATACTGGCAAGCTTGAGTCTCGTAGAGGGGGGTAGAATTCCAGGTGTAGCGGTGAAATGCGTAGAGATCTGGAGGAATACCGGTGGCGAAGGCGGCCCCCCGGACGAAGACTGACGCTCAGGTGCGAAAGCGTGGGGAGCAAACA
+
ABBBAAABCAA>4BG4A2E2ABGBBEFGHGHHGGHGGGEEHHHGG?EEGGGGGGGGGGGHHGEGFH@BFGHFGHHGHHHGGGGGGGHGHHHHHHGHGGHGHHHHHHHHFH?2??FGFHHHHGBGHHGGFGGGHHGFGFFFFFFFFFFFFFBFF;BBDDDFFFFFFF;;DFFFFFFFFFFFBFFFFFFFF@CDFFFFFFFDAFFFFFFFFFFF-CFDFFFFFFFDFFFFFFB@ADFDFDFFFFFFFD?FFFE
@M03896:38:000000000-B4D98:1:1102:9769:12478 1:N:0:185
TACGTAGGTCCCGAGCGTTGTCCGGATTTATTGGGCGTAAAGCGAGCGCAGGCGGTTTGATAAGTCTGAAGTTAAAGGCTGTGGCTCAACCATAGTTCGCTTTGGAAACTGTCAAACTTGAGTGCAGAAGGGGAGAGTGGAATTCCATGTGTAGCGGTGAAATGCGTAGATATATGGAGGAACACCGGTGGCGAAAGCGGCTCTCTGGTCTGTAACTGACGCTGAGGCTCGAAAGCGTGGGGAGCAAACAG
+
ACBCBCFBFFFFGCG??2E2ABFEEBEGHCHHGHHGGGGEHHHGGEGGGGFCGGGGGGGBFDFGFHBBBBFFGHHBGGHFHGHFHHHFHGHFHHGGHBCCGHGHFGDGHH2D>DDFGGHGFG2FGDFGHGHGGG<C.<GEHHFHHGHHHGHGG=D<<<:CGHGFG?;;CAGHGHGGFFFFDGFFFDFGCFGFGGFFFFB=@=DFFFF0;F;:;;FFFFFBA:AAF??AFFCAB.AFD9DFFFFFDEFBFFB
@M03896:38:000000000-B4D98:1:1102:27091:12843 1:N:0:185
TACGGAGGGTGCAAGCGTTAATCGGAATTACTGGGCGTAAAGCGCACGCAGGCGGTTTGTTAAGTCAGATGTGAAATCCCCGGGCTCAACCTGGGAACTGCATCTGATACTGGCAAGCTTGAGTCTCGTAGAGGGGGGTAGAATTCCAGGTGTAGCGGTGAAATGCGTAGAGATCTGGAGGAATACCGGTGGCGAAGGCGGCCCCCTGGACGAAGACTGACGCTCAGGTGCGAAAGCGTGGGGAGCAAACA
+
BBABB3AD@2AAB5F4E2E2ABFBEAFFHHHHGFHGFEGEHGHGGCEFGECGFFGEFGGHHGFGFGFHGHHGHHGFGHHHGGGGGGHGGGGHHHGGHAFGHFHHHHHHDH?2??@<FFFHGC?GGGHHFGGFGHGGGFDFFFFFFFFBFF9B;BFFFB.9AFFFFFDFDCEFFFBFEFFFFFEFFFFFFFFAFDFFFFFFFFFFFFFEFFF>BAD?FFFFFFDFFDFEFFFCDDFDF?ADFFB.;AAF/..
@M03896:38:000000000-B4D98:1:1102:27074:12851 1:N:0:185
TACGGAGGGTGCAAGCGTTAATCGGAATTACTGGGCGTAAAGCGCACGCAGGCGGTTTGTTAAGTCAGATGTGAAATCCCCGGGCTCAACCTGGGAACTGCATCTGATACTGGCAAGCTTGAGTCTCGTAGAGGGGGGTAGAATTCCAGGTGTAGCGGTGAAATGCGTAGAGATCTGGAGGAATACCGGTGGCGAAGGCGGCCCCCTGGACGAAGACTGACGCTCAGGTGCGAAAGCGTGGGGAGCAAACA
+
AABBA3AD22>>45GAE2E2ABGABBFAGHGHD3FGAEEAEFFEE?EAEEGEE0>E>1E1?B@BBFBBFGF@EDB4BGHGGEGEEGGFHFG?F0F0BFGGFFHHGFGFF??2??@@FGHHGHFDGFF?FAFG1<.<@-BDEFFFFFBBBF/B;;9;>@;-AFFF/B;;ABFFFFFFFBFE?ABFFFFF>;BDABBBBDE;B?@BB@9A.FABB=FDBFFBFFF.ADFBFFF99@BDFADD;B=EBDFFFFA
@M03896:38:000000000-B4D98:1:1102:23601:13802 1:N:0:185
TACGGAGGGTGCAAGCGTTAATCGGAATTACTGGGCGTAAAGCGCACGCAGGCGGTTTGTTAAGTCAGATGTGAAATCCCCGGGCTCAACCTGGGAACTGCATCTGATACTGGCAAGCTTGAGTCTCGTAGAGGGGGGTAGAATTCCAGGTGTAGCGGTGAAATGCGTAGAGATCTGGAGGAATACCGGTGGCGAAGGCGGCCCCCTGGACGAAGACTGACGCTCAGGTGCGAAAGCGTGGGGAGCAAACA
+
ABABA>ABB?AABEGC22E2ABFBBBFGHGHHFFGGGEGEFHHGG?EEGEECFGGGGGGFGGFGFGFBFGFFHGGBFGHHGGGGGGHGHHHHHHGHHAFFGHHHHHHHHHD>??FGGHHHGFFFGHGG?EFEHHGCCFFDEFFFFFF:BFBFB;BFCB;@EFFFFFDADFFFEFFFFFFFFFFFFFFFF@DFFBFA-DEFFFFFFFFAFFFFADFDFFFFFFFFFFFFFFFBAAFFFF?DFFFEFDFFFF9
@M03896:38:000000000-B4D98:1:1102:23581:13809 1:N:0:185
TACGGAGGGTGCAAGCGTTAATCGGAATTACTGGGCGTAAAGCGCACGCAGGCGGTTTGTTAAGTCAGATGTGAAATCCCCGGGCTCAACCTGGGAACTGCATCTGATACTGGCAAGCTTGAGTCTCGTAGAGGGGGGTAGAATTCCAGGTGTAGCGGTGAAATGCGTAGAGATCTGGAGGAATACCGGTGGCGAAGGCGGCCCCCTGGACGAAGACTGACGCTCAGGTGCGAAAGCGTGGGGAGCAAACA
+
ABBBAAABBAAA4FG4E2E2ABFBEEFGHFHHGFHHGGEBGHHGG?EEGAEEEGGGGGGHGFBFFGBFFHFFGHFBGHHFFGGEGGHEHGHGHHGHFAFGHHHHHHHHFG?FGFGFFHHHHF?FFGGHFDFFGHGCFFDDEFFFFFFBFFBF9;B:@DADEFFFFFDDFFFFFFFFFEFFFFFFFFFFFFFFFFFFFFFFFFFFFFFEFFFF;BF.BFFFFFFFFFB:9BB:9CAAFFADDFFEADFFFFA
@M03896:38:000000000-B4D98:1:1102:23595:13819 1:N:0:185
TACGGAGGGTGCAAGCGTTAATCGGAATTACTGGGCGTAAAGCGCACGCAGGCGGTTTGTTAAGTCAGATGTGAAATCCCCGGGCTCAACCTGGGAACTGCATCTGATACTGGCAAGCTTGAGTCTCGTAGAGGGGGGTAGAATTCCAGGTGTAGCGGTGAAATGCGTAGAGATCTGGAGGAATACCGGTGGCGAAGGCGGCCCCCTGGACGAAGACTGACGCTCAGGTGCGAAAGCGTGGGGAGCAAACA
+
ABBBABBCCAAA4FGC22EAABGBEEFGHHHHGFHGGGGGGHHFG?EEGFGGGGGGGGGHGGGGGHFFGHGGHHHHHHHHGFGGEGHGHHHGHHEHHAFGHHHHHHHFHH?>FFGFFHHHGFGHHHHHFGGGHHDACFCAEFFFFFFFFFBF;;BFF@:@EFFFFFD:A@EFFFFFFFFFFFFFFFFFF@DFFDAF@FFDFADFFFFEFFFFAFFFFFFBFFFFFDBFBFB:9CB9FDAD@CF.9AEF0F.
@M03896:38:000000000-B4D98:1:1102:21731:15125 1:N:0:185
TACGGAGGGTGCAAGCGTTAATCGGAATTACTGGGCGTAAAGCGCACGCAGGCGGTTTGTTAAGTCAGATGTGAAATCCCCGGGCTCAACCTGGGAACTGCATCTGATACTGGCAAGCTTGAGTCTCGTAGAGGGGGGTAGAATTCCAGGTGTAGCGGTGAAATGCGTAGAGATCTGGAGGAATACCGGTGGCGAAGGCGGCCCCCTGGACGAAGACTGACGCTCAGGTGCGAAAGCGTGGGGAGCAAACA
+
AAAA33ADB?AAEG4A?2E2ABFBABFFHGHHHBHGGGGEHHHGGCAEEEGGGEGFEEGGGGFGHH@BBFFBEGH4GHHHGGGGGGHF?GGFGFGHHGHGHHGHHHHFGH?2?FFGEHHHF0FFHHHHFGEEGCD-@DFDEFFFFFFB/B;BB;BFD@;>EFFFBFAADFFFBBFFFBBFDDFFFFFFD@DDA@@D=:9-9>AFFFAFFFFFFBDDBFFFFFFFF./9BBB-AB@DFF.DBFFEFDEFFF?
@M03896:38:000000000-B4D98:1:1102:21882:15187 1:N:0:185
TACGGAGGGTGCAAGCGTTAATCGGAATTACTGGGCGTAAAGCGCACGCAGGCGGTTTGTTAAGTCAGATGTGAAATCCCCGGGCTCAACCTGGGAACTGCATCTGATACTGGCAAGCTTGAGTCTCGTAGAGGGGGGTAGAATTCCAGGTGTAGCGGTGAAATGCGTAGAGATCTGGAGGAATACCGGTGGCGAAGGCGGCCCCCTGGACGAAGACTGACGCTCAGGTGCGAAAGCGTGGGGAGCAAACA
+
BBBBB>ADDAAAABGCA2E2ABFBAAFGHCGHHBCFFEGEHHHGGCEGGFFCEGGGEGGGGBBBBFBBBGFFGFBBBFGFFGGGGGHEFFGGHHGEFFHHHHHHHHHHFG?2??GHEHHHHGFGHHHHFDGFGH.>ADFFEFFFFFFFFFBFB;BFCB;B?FFFFFFDDFEFBFFFFFFFFFFFFFFFA9@FABC;=DEDFFDFFFFFFFF-=;DAFFE;BDFBD.99/9;9.@BDFFAACFFEFFFFBA?
@M03896:38:000000000-B4D98:1:1102:21901:15189 1:N:0:185
TACGGAGGGTGCAAGCGTTAATCGGAATTACTGGGCGTAAAGCGCACGCAGGCGGTTTGTTAAGTCAGATGTGAAATCCCCGGGCTCAACCTGGGAACTGCATCTGATACTGGCAAGCTTGAGTCTCGTAGAGGGGGGTAGAATTCCAGGTGTAGCGGTGAAATGCGTAGAGATCTGGAGGAATACCGGTGGCGAAGGCGGCCCCCTGGACGAAGACTGACGCTCAGGTGCGAAAGCGTGGGGAGCAAACA
+
ABBBBABCCAAABEFC22E2ABGBBBFGHFHHGGHGGFGFHHHGG?EEGEFEGGGGGGGHHHFFFG4BBFFFGHHGGHHHGGGGGGHFHHHHHHGFHGHHHHHHHHHHHH?>F?GCCHHHGFGGHHHGFEGGHHAACFFDEFFFFFFFFFFFF;;BBC;CEFFFFFA;DFFFEFFFFFFFFFFFFFFFFBFFFFFFFFEDCFFFFFFEFFFCFFFDFFFFFFADFFFFFFF@.CCDFFDDFFFADDFFFFE
@M03896:38:000000000-B4D98:1:1102:25985:15674 1:N:0:185
TACGGAGGGTGCAAGCGTTAATCGGAATTACTGGGCGTAAAGCGCACGCAGGCGGTTTGTTAAGTCAGATGTGAAATCCCCGGGCTCAACCTGGGAACTGCATCTGATACTGGCAAGCTTGAGTCTCGTAGAGGGGGGTAGAATTCCAGGTGTAGCGGTGAAATGCGTAGAGATCTGGAGGAATACCGGTGGCGAAGGCGGCCCCCTGGACGAAGACTGACGCTCAGGTGCGAAAGCGTGGGGAGCAAACA
+
AAAA?ABB?>>>4FDCE222ABBBBEGGH5GFACFFEEECFGHGEGGGGCE0EEC>E>EGBGGDBGFBE@F4BBFGHHHHF/@E>@FBBFG2FF/0B/BBBGGHHG>FFH2>?<@2?FFGCAGHHHHG?C>.F>>>A@DA;BFFBFFFB//;;:/9-;999/BBBB9.;@EB/BF9B/B.9DFFFFBAD>>A:9@=-.A--=-@D;-..::-;-9.BB/9B.:.AA//B9/;9B-./A.99;=.9..//99
@M03896:38:000000000-B4D98:1:1102:25985:15691 1:N:0:185
TACGGAGGGTGCAAGCGTTAATCGGAATTACTGGGCGTAAAGCGCACGCAGGCGGTTTGTTAAGTCAGATGTGAAATCCCCGGGCTCAACCTGGGAACTGCATCTGATACTGGCAAGCTTGAGTCTCGTAGAGGGGGGTAGAATTCCAGGTGTAGCGGTGAAATGCGTAGAGATCTGGAGGAATACCGGTGGCGAAGGCGGCCCCCTGGACGAAGACTGACGCTCAGGTGCGAAAGCGTGGGGAGCAAACA
+
ABBBBABBDAAA4GFE22F2ABFBBEFGHFHHGFGGGGGEHHHGGCEEGGEFGGGGGGGHHHGHGHFFGHGGGHHGGHHHGGGGGGHGHHHGGHGHHAFBGHHHHHFHHH?>??FFFHHHFGCHHHHGFGGEHHGDGFFAAFFFFFFFFFEFF;BBD@;BEFFFFFADFFEFBFFFFFEFFFFFFFFFBCCFFFFFFDA@BCCFFFFEFFFFFFFABFFFFFFDFFFBFFB@ACDAFFFFFFFFFFFFFF:
@M03896:38:000000000-B4D98:1:1102:26464:15917 1:N:0:185
TCCGGCTGACTGACTCGAGCGACATCTCGTATGCCGTCTTCTGCTTGAAAAAAAAAAAACTAATACCGGATCCAGTCAAATGGCATTTCCCTAGACTCATTCAAACATTGAGTAAATGAAGTGGAAACACGGTAGGTGTGTGTATAATACTCCAAGCTTTATCATAAGCAAAACAATAAGTATCATTATATCGTTATATATACTCAATGTATACACAGTATACTGACAATCGTTAGCTTCTCAGAACGTTT
+
BBBBBBDBCFDDAG5GA4A2AAAABBFGHGGHHHHGGGHGHHHFHHHB3AFAA0>>>//?@334443/////23343344?43233342222222222222223220222222>2222221<11111000//....<11.0001000=0000<//0./0<0000:00000///...:000000000000000./...009000000/00;C000000.0000000//////....9/:////////....9
@M03896:38:000000000-B4D98:1:1102:17713:16584 1:N:0:185
TTAGAAACCCGAGTAGTCCGGCTGACTGACTCGAGCGACATCTCGTATGCCGTCTTCTGCTTGAAAAAAAAAAGACACAAAAGATAACACGAACAACATAACATCATACATCGAGTAAACCACCTATATAACCACATAACACAAGCATAGGTCGCAGTGCCCAGACAATCGTGCACTAACACAAATGCAATCGATCTCTACTGTATCTAGTCCCACTGTGCATCACTGTTTATCTTGCATGGCAAATGTA
+
BBBABB54BADDEFGBD6F2AAAA2BFFEFHHGHGGGEEAEFHHHFEHFGHEAAFFBDGGFH3BBBBB/>>>>//2322/0B3/BB433?//<</2//2B222222?222@2/2/1?11<0///0<11111111..1111<1..../000000---../00/0...//0/...9.000////...;00;;00.....0000//////:/9/////../////;///////;//////////../9.;/9/
@M03896:38:000000000-B4D98:1:1102:21597:17346 1:N:0:185
TACGGAGGGTGCAAGCGTTAATCGGAATTACTGGGCGTAAAGCGCACGCAGGCGGTTTGTTAAGTCAGATGTGAAATCCCCGGGCTCAACCTGGGAACTGCATCTGATACTGGCAAGCTTGAGTCTCGTAGAGGGGGGTAGAATTCCAGGTGTAGCGGTGAAATGCGTAGAGATCTGGAGGAATACCGGTGGCGAAGGCGGCCCCCTGGACGAAGACTGACGCTCAGGTGCGAAAGCGTGGGGAGCAAACA
+
AAAAAAACCAAA4AEA22E2ABFBAAFGHHHHHGHHGGFEHHHGGGEEGFGCGGGGGGGHGGFFBG@BBGFFGHFHGHHHGGGGGGHGHGHHHHEHFFHHHHHHHHHGGHD2??@CFHHHHF?FGHGG?CFFHH<-<@DDEFFFFFB9;FBFBBFFFC;@EFFFFFDDDCFFFFFFFFFFFFFFFFFDFBFFFDDFAFEFACCFFDD?EFFF=FFAFFFEFFFFFFFFFFFFD;=:FFDFFFFF-AEFFFF
@M03896:38:000000000-B4D98:1:1102:9380:17362 1:N:0:185
TACGGAGGGTGCAAGCGTTAATCGGAATTACTGGGCGTAAAGCGCACGCAGGCGGTTTGTTAAGTCAGATGTGAAATCCCCGGGCTCAACCTGGGAACTGCATCTGATACTGGCAAGCTTGAGTCTCGTAGAGGGGGGTAGAATTCCAGGTGTAGCGGTGAAATGCGTAGAGATCTGGAGGAATACCGGTGGCGAAGGCGGCCCCCTGGACGAAGACTGACGCTCAGGTGCGAAAGCGTGGGGAGCAAACA
+
AAAAABABBB@>CGBA2AA2ABFABE2FGHHHGFABAEEGFHGFEAEAEGC0EEEEEGGHFHHHHH4BFGHGGHHHHHHHGGG/>EHFFGGHHHGHHFHBGHHHH>>GHH?2<?@@?FGHFF1FGHHHFAE.GHGCC;B;;;/9FFF/;BBFF/;B9-;@.;FFFF:AD;EF/BBFFFEFF.BFBFBDFB=?;;;B>FA---9BFB@;.BAD=-A9FFFFF?:ADF/BF9;@A@;9FB;D-BF.9A.BBA.
@M03896:38:000000000-B4D98:1:1102:9376:17381 1:N:0:185
TACGGAGGGTGCAAGCGTTAATCGGAATTACTGGGCGTAAAGCGCACGCAGGCGGTTTGTTAAGTCAGATGTGAAATCCCCGGGCTCAACCTGGGAACTGCATCTGATACTGGCAAGCTTGAGTCTCGTAGAGGGGGGTAGAATTCCAGGTGTAGCGGTGAAATGCGTAGAGATCTGGAGGAATACCGGTGGCGAAGGCGGCCCCCTGGACGAAGACTGACGCTCAGGTGCGAAAGCGTGGGGAGCAAACA
+
ABBBAABBBAAAB5EC?2E2ABGBBBFFHHHHGGHHGGGFHHHGGCEEGGGGGGGGGGGHHHGHGH@BFGHFGHHGGHHHGGGCEGHGGHHHHHGHHGHHHHHHHHHHHHD2??@GFHHHHHCGHHHFFEGFGHA>-DFDFFFFFFFFFFBFF;FFDBAFFFFFFFAADFFF0FFFFFFFFFFFFFFFFAFFADFFFFE@FFFFFFFEFF9CCDFAFFFBFFFFFDFBBF;;A@BDFDFDFFFECFEFFF.
@M03896:38:000000000-B4D98:1:1102:23129:17509 1:N:0:185
TACGGAGGGTGCAAGCGTTAATCGGAATTACTGGGCGTAAAGCGCACGCAGGCGGTTTGTTAAGTCAGATGTGAAATCCCCGGGCTCAACCTGGGAACTGCATCTGATACTGGCAAGCTTGAGTCTCGTAGAGGGGGGTAGAATTCCAGGTGTAGCGGTGAAATGCGTAGAGATCTGGAGGAATACCGGTGGCGAAGGCGGCCCCCTGGACGAAGACTGACGCTCAGGTGCGAAAGCGTGGGGAGCAAACA
+
ABABCAABCAAA4BGAE2E2ABFBBBFFHFGHGFFHGGGEHHHGGCEAEEECFGGGGGGHHGFGGGBBBGHGGHF?BFHFFGGGGGHBFFHHHHG0?/FFGHHHHGHHFGD???FGFHHHHFFGDHF=?<FFGFC-<CBFFFFFFFF0;FBFFBFFDFDFEFFFFFA;ADFFBFFFFFEFFFFFFFFFFBFFFFCAFFFA-@@BDBFFFFAA->.;BFB0FDAAF:BFFFF:;@BDFF9AFFFA;DEFEF.
@M03896:38:000000000-B4D98:1:1102:21355:17933 1:N:0:185
TACGGAGGGTGCAAGCGTTAATCGGAATTACTGGGCGTAAAGCGCACGCAGGCGGTTTGTTAAGTCAGATGTGAAATCCCCGGGCTCAACCTGGGAACTGCATCTGATACTGGCAAGCTTGAGTCTCGTAGAGGGGGGTAGAATTCCAGGTGTAGCGGTGAAATGCGTAGAGATCTGGAGGAATACCGGTGGCGAAGGCGGCCCCCTGGACGAAGACTGACGCTCAGGTGCGAAAGCGTGGGGAGCAAACA
+
ABA@AAABBAA>AGFF22E2ABDBBBFFHGHHFFGFGGGEGHGEG?EAEGC?EEGGFGEHHFDFGH4BBFFFFEGFFHHHF?EFEGHFGFHHCGFFHGHDGFHHHGDGGG????@2/FHH?F<GFGG<?EFGFGDCCDF?FFFFFFF;/B/9B;9BD9;9EFFFFF;;DBEFFFFFFFFFFFFFFFFAD@FDA9BDAFA9-@AFD@@AAFA9;-;A;FFBFDADFDFFFFB;.@=AFFFFAACEFA9BBF.
@M03896:38:000000000-B4D98:1:1102:24448:18015 1:N:0:185
TACGGAGGGTGCAAGCGTTAATCGGAATTACTGGGCGTAAAGCGCACGCAGGCGGTTTGTTAAGTCAGATGTGAAATCCCCGGGCTCAACCTGGGAACTGCATCTGATACTGGCAAGCTTGAGTCTCGTAGAGGTGGGTAGAATTCCAGGTGTAGCGGTGAAATGCGTAGAGCTCTGGAGGAATACCGGTGGCGAAGGCGACCCCCTGGACTAAGACTGACGCTCAGGTGCGCAAGCGTGGGGAGAAAACA
+
ABBBBAA22>2>4AGCA2A2ABFABECEHDGHGGFEEEEECHHGGCE0FAEEGGGE?EFHHHEHFGFD3GHBFGFGFGGFFGGEECHHGHHHE0/FCCFFGFHHHG2FFG2???@FFGHHCF<FGBG0FEAF1<1<.-<DCDDHEHHDHEFGG<DDCC.AEGGHFH:;9-90009BF09A..BBFGGB--;CFCC;-AEC-;9@AB@9:..////;/;//;A.;A99999B--9-9....---.-..;9B.
@M03896:38:000000000-B4D98:1:1102:2027:18021 1:N:0:185
TACGGAGGGTGCAAGCGTTAATCGGAATTACTGGGCGTAAAGCGCACGCAGGCGGTTTGTTAAGTCAGATGTGAAATCCCCGGGCTCAACCTGGGAACTGCATCTGATACTGGCAAGCTTGAGTCTCGTAGAGGGGGGTAGAATTCCAGGTGTAGCGGTGAAATGCGTAGAGATCTGGAGGAATACCGGTGGCGAAGGCGGCCCCCTGGACGAAGACTGACGCTCAGGTGCGAAAGCGTGGGGAGCAAACA
+
AAAAA>ADD1>A1FB0A0E003DABACEGCDGHGEGGEAAFGHEE/EEEEGGGGG@E??GCHBB@2211@1B@@F1FDFFF?E/>@F11CG0BBCFBEHDDH>FHE2@??121?@CFE<DGF1?1?<?/CC<F0<---@BAFFFFFFBBFBF:;;;@9;9ABFF/B9;A@F99BFBFBFFA?9;BFBA-9-;A@;;@--9@?;@@@-AEB?----;BFFE/9:;BBF/9BB@-=?;/-:A-9@A@FEBFFF
@M03896:38:000000000-B4D98:1:1102:27491:18722 1:N:0:185
TACGTAGGACGCGAGCGTTATCCGGATTTACTGGGCGTAAAGCGTCTGTAGGCGGACTTGTAAGTTGGACGTGAAAGCTCCGGGCTTAACCCGGAGAGGCCGTTCAATACTGCGAGACTAGAGGGCGTGAGAGGGGAGCGGAATTCCCGGTGTAGCGGTAAAATGCGCAGATATCGGGAGGAACACCAGTGGCGCAGGCGGCTCCCTGGTACGCACCTGACGCTGAGAGACGAAAGCTAGGGGAGCGAACA
+
ABBBBCCBFFD@E2E2E2F2ABDBEABEHFHHGHHGEEEBCGHGGEGEHHHHHGGGFFHHFGFGFGBB3BE?EEE?BGHFFFGGGGHEFFHFDF/@>CBCF>>?G?FHFG?<1<<<>AG>CD<<CCC<CEDGGFDG.@AA@@CGGFGFFG-?;CF;@@;;AFBF//;AADFFFFFFBDFFFFFFFFF.FFFFEFFAFFFFFAADEFFFFFBFFFFAFFFFFFFFFFFFFABA@CADFFBFFFFFFFFFFF@
@M03896:38:000000000-B4D98:1:1102:28534:19095 1:N:0:185
TACGGAGGGTGCAAGCGTTAATCGGAATTACTGGGCGTAAAGCGCACGCAGGCGGTTTGTTAAGTCAGCTGTGAACTCCCCGGGCTCAACCTGGGAACTGCATCTGATACTGGCAAGCTTGAGTCTCGTAGAGGGGGTTAGAATTCCAGGTGTAGCGGTGAAATGCGTAGAGATCTGGAGGAATACCGGTGGCGAAGGCGGCCCCCTGGACGAATACTGCCGCTCAGGTGCGAACGCGTGGGGAGCAAAC
+
A>>AA?AD>1AAGF10EAE00BF0BABBF1FGA1/AAE/B/FGGGCA/FCG/E/EE/BEBBBFGDGGE1BEBB2B1BBCGEGGCEEEGFGFFEAF0F/FFHHHHF12?FG?2??0<??GG?01??FGFF.FFEFC@<--..0;;GB:00//::;00;9.-9009BC;;.9.;0;BB900..C/;/;BF<@@9A@-;@-9@;--@@??EEF--9---9///9----;BBB/;--9---9-99@;A@BAB/A
@M03896:38:000000000-B4D98:1:1102:21466:19184 1:N:0:185
TACGGAGGGTGCAAGCGTTAATCGGAATTACTGGGCGTAAAGCGCACGCAGGCGGTTTGTTAAGTCAGATGTGAAATCCCCGGGCTCAACCTGGGAACTGCATCTGATACTGGCAAGCTTGAGTCTCGTAGAGGGGGGTAGAATTCCAGGTGTAGCGGTGAAATGCGTAGAGATCTGGAGGAATACCGGTGGCGAAGGCGGCCCCCTGGACGAAGACTGACGCTCAGGTGCGAAAGCGTGGGGAGCAAACA
+
ABAAA3ADDAAA45F4?2E22BGBBBFFHFHHFGHGGGEEHHGGGFFEGGGGGGGGGGGHHGGGGHBBBFGFGHEFFHHHGFGGEGHGGFHHGGEHHGHGHHHHHGHHHHDDG?GGFHHHCGFGHHG0FCFFGHD?GFFDEFFFFFFBFFBFF:FFFBADEFFFFFA;ADEFFFFFFFFFFFFFFFFF=@DFA@DDAFA@=DFFFFD9AFFFB;DAFFFBFFFFFFFBFFB;;@BDFFFFFFFFCDEFFF.
@M03896:38:000000000-B4D98:1:1102:9206:19710 1:N:0:185
TACGGAGGGTGCAAGCGTTAATCGGAATTACTGGGCGTAAAGCGCACGCAGGCGGTTTGTTAAGTCAGATGTGAAATCCCCGGGCTCAACCTGGGAACTGCATCTGATACTGGCAAGCTTGAGTCTCGTAGAGGGGGGTAGAATTCCAGGTGTAGCGGTGAAATGCGTAGAGATCTGGAGGAATACCGGTGGCGAAGGCGGCCCCCTGGACGAAGACTGACGCTCAGGTGCGAAAGCGTGGGGAGCAAACA
+
ACABBABBCAAABEGC?2E2AFGBBBFGHGHHGGHHGGGGHHHGGFFEGEGFGGGGGGGHGHGGFGBBBGFFGHHFGHHHGGGGGGHGHHHHHHGHHGHHHHHHHHGGFGD2??@CFHHHGFCGHHGGFGGEHH<<<B@DEFFFFFFBFFBFFBFFFFDFFFFFFFDADFFF00FFFFFFFFFFFFFFFDFFFFFF=DE@FFFFFFFFFFFFDFFDFFFFFDFFFFFFFFFCAACAFFFFFFFEADFFFF?
@M03896:38:000000000-B4D98:1:1102:27326:19936 1:N:0:185
TACGTAGGTGGCAAGCGTTGTCCGGAATTATTGGGCGTAAAGCGCGCGCAGGCGGTTTCTTAAGTCTGATGTGAAAGCCCACGGCTCAACCGTGGAGCGTCATTGGAAACTGGGGAACTTGAGTGCAGAAGAGGAGAGTGGAATTCCACGTGTAGCGGTGAAATGCGTAGAGATGTGGAGGAACACCAGTGGCGAAGGCGACTCTCTGGTCTGTAACTGACGCTGAGGCGCGAAAGCGTGAGGAGCGAACA
+
AAAAAFC1@11B1B1A11A0ABDBABEFHFDGFFEBEEEGHGFBE/EAEEE/B>>>EEG2FFBG@GGBFHHGDFGH1FGHEGE/>>EFGGH<CG/C/0<??CGHFC<1GH?<?/>?EFH1><1>>FD<>GFFGHGGECFBCHFHGGFHH.:;;;0<-:;;EFBFGC;;;@EFBFFGGFG?FC/CFFF9-;9B;;;>9:;-;@@A9BB://9/9;;FFF/BFAABABFEF999;@--B-AABF-;9:9;9@-
@M03896:38:000000000-B4D98:1:1102:27342:19943 1:N:0:185
TACGTAGGTGGCAAGCGTTGTCCGGAATTATTGGGCGTAAAGCGCGCGCAGGCGGTTTCTTAAGTCTGATGTGAAAGCCCACGGCTCAACCGTGGAGGGTCATTGGAAACTGGGGAACTTGAGTGCAGAAGAGGAGAGTGGAATTCCACGTGTAGCGGTGAAATGCGTAGAGATGTGGAGGAACACCAGTGGCGAAGGCGACTCTCTGGTCTGTAACTGACGCTGAGGCGCGAAAGCGTGAGGAGCGAACA
+
ABABAFFBDFBCBFFAE2E2ABDBAAEFHBGHFGHHGGGGHHHGGEFEGEGGGGGGGGHHH@BFBFFFGHGGHHHGGHHHHGGGGGGFHHHGGH?DHFCFHHHHGHF?FG?1??A/CFHHHE1>GGHHFHHHHHCDHGCDCDGHGHGHHDEGC;;CDA;;EFFGFGECDGGGGGGBFFEEGGGGGGGEFFFFEDFFFFEDFAFFFFFFFFFFFFFFFFFFFFFFFB?E.B@BCFFFFFFFBDFFA.9BFF-
@M03896:38:000000000-B4D98:1:1102:14802:20424 1:N:0:185
TACGTAGGTGGCAAGCGTTGTCCGGAATTATTGGGTGTAAAGGGAGCGTAGGCGGGTAGGCAAGTTGAATGTTAAAACGATCGGCTCAACCGGTCGTCGCGTTCAAAACTGTTTATCTTGAGTGAAGTAGAGGCAGGCGGAATTCCTAGTGTAGCGGTGAAATGCGTAGATATTAGGAGGAACACCAGTGGCGAAGGCGGCCTGCTGGGCTTTTACTGACGCTGAGGCTCGCAAGCGCGGGCAGCAAACAG
+
>>>>>FFA54ABEG24A2E2ABBAAAAFH5FGFFHDEGHHHHHGHGEAAEEFH0A?>EF1BB1?BF4BBFFFGFFHGF>/FHG?EFEHHHH///><</>>>@DFHDDGFB11>>1>FGGDGFGGFHE<GGHE/<E.<<:;ADCGBFB0;;0;900-:.-;00B9CD.9-.;/9F//9/B?99A9FF../;9;-9;-.?--@99.9;//..9;FB//9//;.9;..:9?AA@-;D9A.--;B--..9;BAF.
@M03896:38:000000000-B4D98:1:1102:14797:20442 1:N:0:185
TACGTAGGTGGCAAGCGTTGTCCGGAATTATTGGGTGTAAAGGGAGCGTAGGCGGGTAGGCAAGTTGAATGTTAAAACGCTCGGCTCAACCGGTCGTCGCGTTCAAAACTGTTTATCTTGAGTGAAGTAGAGGCAGGCGGAATTCCTAGTGTAGCGGTGAAATGCGTAGATATTAGGAGGAATACCAGTGGCGAAGGCGGCCTGCTGGGCACTTACTGACGCTCAGGCTCGAAAGCGTGGGGAGCAAACAG
+
ABABAFFBFFAB4BFE22E2A5DBABEFHCHHHHH2EFHHHHHGAEBAEEEFHGG?E/F13BBFBGH444BFGFHF4B////>EFFFGHGH//<<///>BD@G/G@F>GG1>11<>GGHGFG<11=0==G<DHGA.-.ADDGEGGGG;;BFFF;C;@9;;FGBBFD;;?E/FFFFFBB/.DF/:FF/:FFFEBBB-?A>-;-..;BF/....;BBFFFFF9AD.AFF/.;@?FFDB..;BB-.9DEFFAA.
@M03896:38:000000000-B4D98:1:1102:24053:20814 1:N:0:185
TACGGAGGGTGCAAGCGTTAATCGGAATTACTGGGCGTAAAGCGCACGCAGGCGGTTTGTTAAGTCAGATGTGAAATCCCCGGGCTCAACCTGGGAACTGCATCTGATACTGGCAAGCTTGAGTCTCGTAGAGGGGGGTAGAATTCCAGGTGTAGCGGTGAAATGCGTAGAGATCTGGAGGAATACCGGTGGCGAAGGCGGCCCCCTGGACGAAGACTGACGCTCAGGTGCGAAAGCGTGGGGAGCAAACA
+
AAAAAAADDAAAA5FAA2E22BFBBBFFHHHHGFFHFGGEHHGGGGFCGFGGGGGGGGGHHGGHGHGGGHHHHGHBBGHGFGGGEFHFHHHHGHGHHGGHHHHHHH2HFG?2??2@FHHHFF<FFGHHGGFEHG.@-@BFFFFFFFFB/B/;;;BFFB;@AFFFFFFFFFFFFFFFFEFFFFFFFFFFFFFFFFF--AA;-BDFFFFFEFFB-9A:FFFBFFFFFFFFBBFDFFFFFFFFFFDA@DEFFF.
@M03896:38:000000000-B4D98:1:1102:24030:20817 1:N:0:185
TACGGAGGGTGCAAGCGTTAATCGGAATTACTGGGCGTAAAGCGCACGCAGGCGGTTTGTTAAGTCAGATGTGAAATCCCCGGGCTCAACCTGGGAACTGCATCTGATACTGGCAAGCTTGAGTCTCGTAGAGGGGGGTAGAATTCCAGGTGTAGCGGTGAAATGCGTAGAGATCTGGAGGAATACCGGTGGCGAAGGCGGCCCCCTGGACGAAGACTGACGCTCAGGTGCGAAAGCGTGGGGAGCAAACA
+
BBB@AABBBAAA4BGG22E2ABFBABFGHFHHFFGFEEEEGHFFEGEEFGCFGGGGGGGHHHGFFHHGHHGHHEG4BGHGGEGEEGGFGFHG??F0?FHGHDHHHGGG>G?>2?@GCGHHCFCGHHH<?EFFFHE-<@B?AFFFFFF;:B/BF/:BB;ABFFFFFF;AD=EFEFFFBBFFFDFFFFFA>DDD;;BA9.;;;B@DFFF99B9@-@ADBFFBFFDDFDF/FF;9;9@DF?A.@DFFA;A9FF.
@M03896:38:000000000-B4D98:1:1102:24045:20830 1:N:0:185
TACGGAGGGTGCAAGCGTTAATCGGAATTACTGGGCGTAAAGCGCACGCAGGCGGTTTGTTAAGTCAGATGTGAAATCCCCGGGCTCAACCTGGGAACTGCATCTGATACTGGCAAGCTTGAGTCTCGTAGAGGGGGGTAGAATTCCAGGTGTAGCGGTGAAATGCGTAGAGATCTGGAGGAATACCGGTGGCGAAGGCGGCCCCCTGGACGAAGACTGACGCTCAGGTGCGAAAGCGTGGGGAGCAAACA
+
ABABBBBBCAAAFGFC?2E2ABFBAEFGHGHHGGHGGGGGHHHGGCFEG?EEEGGGGGGHHHFGGHHHFHGGHHHHGHHHGGGGGGHEGHHHHHGHFGHHHFHHHHEGFH?>F?FCFHHHHFFGHHHGFGGFGHGGGFFFFFFFFFFFFFBFF/BBAFAFEFFFFFAAAFFFFFFFFFFFBFFFFFFFB@FFFFFFFFFDDFFFFFFEFFFAADFDFFFBFFDAFAB/:B;@9;DDFDFFFF;:@A.B/F.
@M03896:38:000000000-B4D98:1:1102:20999:21753 1:N:0:185
TACGGAGGGTGCAAGCGTTAATCGGAATTACTGGGCGTAAAGCGCACGCAGGCGGTTTGTTAAGTCAGATGTGAAATCCCCGGGCTCAACCTGGGAACTGCATCTGATACTGGCAAGCTTGAGTCTCGTAGAGGGGGGTAGAATTCCAGGTGTAGCGGTGAAATGCGTAGAGATCTGGAGGAATACCGGTGGCGAAGGCGGCCCCCTGGACGAAGACTGACGCTCAGGTGCGAAAGCGTGGGGAGCAAACA
+
ABABAAADDAAABGGE?2E2AFGFEBFGHFHHFGHHGEGFGHHGGFEGGGGGGGGGGGGFFBGGGH@BBEFFFHHFFHHHGGGFEGHFHHHGFHFHGGHGHHHHHHHHHH?2??@2FHHHHGFGHHHGFGGFHHEC@CADEFFFFFFBFFBFFBFFFB:BEFFFFFDDFFAFFFFFFFFFFFFFFFFF;->DFFFFFFFFFFFFFFFEFFFFBBDDFFFFFBDDFDFFFFB@?BCDFFFFFFFEFFFFFF?
@M03896:38:000000000-B4D98:1:1102:27957:21868 1:N:0:185
TACGTAGGGTGCGAGCGTTGTCCGGAATTACTGGGCGTAAAGGGCTCGTAGGTGGTTTGTCGCGTCGTCTGTGAAATTCCGGGGCTTAACTCCGGGCGTGCAGGCGATACGTGCATAACTTGAGTACTGTAGGGGTAACTGGAATTCCTGGTGTAGCGGTGAAATGCGCAGATATCAGGAGGAACACCGATGGCGAAGGCAGGTTACTGGGCAGTTACTGACGCTGAGGAGCGAAAGCATGGGTAGCGAA
+
BBABBCFAACAAE2E22AE2ABDBAAEFGFHHHHEGGFGEHHGGGGHGGGGGHHGGGHGHFG1>>>>>?CEFGGF4BFFFGEGEFDHEFDHHG??B</>ADEHHCF-C.>.<><<=0=<GHHBCDDGFFHGHBC:;A/CGGC//<GFCH0;9B.CB0;;CDABB=0;9C-B-BBFFBFF/A.AFFBF?B;@DDFA@@DF?.9>FFFFFFEE:.9B99BFB9/9DDA.A;9DFFFC=DF/FF.?FEEB;9@
@M03896:38:000000000-B4D98:1:1102:27947:21883 1:N:0:185
TACGTAGGGTGCGAGCGTTGTCCGGAATTACTGGGCGTAAAGGGCTCGTAGGTGGTTTGTCGCGTCGTCTGTGAAATTCCGGGGCTTAACTCCGGGCGTGCAGGCGATACGGGCATAACTTGAGTACTGTAGGGGTAACTGGAATTCCTGGTGTAGCGGTGAAATGCGCAGATATCAGGAGGAACACCGATGGCGAAGGCAGGTTACTGGGCAGTTACTGACGCTGAGTACCGAAAGCATGGGTAGCGAA
+
>>>A>BC>A4AAE?E222A2ABDBAEAFG5GGB3CEAAEE1GGGGFEGGGGC5BFGFFEF@1FE>E/>FAABBG4BEGFEGEEGF??GGHHE2D/>C/>@DGF0AD?@EG..<<-/C<CGGB00=DFFHHFH0..::C00;:CB90FFBBFFF.CF9A;:@E0B;0;.;-@@FFFB/F/;AA.:AFF.99;A99--@9.;.99AFF/9//.:9.B///B/B/;;...A////9.-;9BFBFF.B/.;->-
@M03896:38:000000000-B4D98:1:1102:9710:23006 1:N:0:185
TACGGAGGGTGCAAGCGTTAATCGGAATTACTGGGCGTAAAGCGCACGCAGGCGGTTTGTTAAGTCAGATGTGAAATCCCCGGGCTCAACCTGGGAACTGCATCTGATACTGGCAAGCTTGAGTCTCGTAGAGGGGGGTAGAATTCCAGGTGTAGCAGTGAAATGCGTAGAGATCTGGAGGAATACCGGTGGCGAAGGCGGCCCCCTGGACGAAGACTGACGCTCAGGTGCGAAAGCGTGGGGAGCAAACA
+
ABABA>ADDAAA4FDC?2E2ABFBBAFFHHHHHGHGGGGFHHHGGGEEGGGGGGGGGGGHGGHHGHBBBFHFDHGFGHHGGGGGGGHFGGGGFHGHHGHHHHHHHHFHHHD>??@GFHHHGFFGHHHHFGGEGHGADFFFFFFFFFF;BFFFF9FFEBBFFFFFFF;;ABFFBFFFFFFFFFFFFFFFFBFFFCFDFFA@AFDFFFFFFFFFDADDFFFFFFA;DDFEFFF>?=CDFFFF;DFFFDEFFF.
@M03896:38:000000000-B4D98:1:1102:9703:23024 1:N:0:185
TACGGAGGGTGCAAGCGTTAATCGGAATTACTGGGCGTAAAGCGCACGCAGGCGGTTTGTTAAGTCAGATGTGAAATCCCCGGGCTCAACCTGGGAACTGCATCTGATACTGGCAAGCTTGAGTCTCGTAGAGGGGGGTAGAATTCCAGGTGTAGCAGTGAAATGCGTAGAGATCTGGAGGAATACCGGTGGCGAAGGCGGCCCCCTGGACGAAGACTGACGCTCAGGTGCGAAAGCGTGGGGAGCAAACA
+
AA?AABBDBAAAGEBA2AE2ABGB2AFFHHHHGBDFEGEGAGHGGCEGECE@EFGGCGGGHHHHGHB@FGFGGH4?GHHHGGGGEEHHFGFGCA/FGFFGHHHHFGBDGH?2??@FCGFGCGCDHDFHGGFFFHA?@=@DE;FFB9FFBB/;;:BFF;;B/BFFFB;ADB.B/;BFFFBFF?FFFFFD>@BF;9@@B9A-9=BB?BBEA..9--.;/BFBFF?...;/;B99.-;.9.:A;;=?-A.9/:9
@M03896:38:000000000-B4D98:1:1102:25011:23221 1:N:0:185
GAAACCCGGGTAGTCCGGCTGACTGACTCGAGCGACATCTCGTATGCCGTCTTCTGCTTGAAAAAAAAAAAAATTATTAGGAGGTGCAAATAACTCAATATGATACATCATTGAATGCTGTTATAGCGTTCATAGAACTGTACTCACTTGATACACGATCCAATAGTAGATGATGTATACTCCTTCTTTTGCATAGTGGCGATGTTATTGTTGAGCGTGGCTGGTTACTCCAACAAGCAAGATCGTTAAAT
+
1>AAA>>ADDA@F1FFA0A0A0BBFBFFAFGFFEEEEGGFFGF/FFFAEEEGF2@GHHHE0@B@B>>/>>>//01122221<0/?/11111>?111<112>2>2?1111?11<1111?11111111<-.<.111=1100000<0<0/000<00000.-...0000;<000;000000000;9/9000000=0000000.9--9..000///9-/9/-;------;///9////9----9/-9/:9---9//
@M03896:38:000000000-B4D98:1:1102:9731:23345 1:N:0:185
TACGTAGGACGCGAGCGTTATCCGGATTTACTGGGCGTAAAGCGTCTGTAGGCGGACTTGTAAGTTGGACGTGAAAGCTCCGGGCTTAACCCGGAGAGGCCGTTCAATACTGCGAGACTAGAGGGCGTGAGAGGGGAGCGGAATTCCCGGTGTAGCGGTAAAATGCGCAGATATCGGGAGGAACACCAGTGGCGCAGGCGGCTCCCTGGTACGCACCTGACGCTGAGAGACGAAAGCTAGGGGAGCGAACA
+
BCBBBFFCFF@AE2EE22E2ABDBABFGHGHHHHHHGGGEHHHGGEGEFHHGHGGGEGHHFGGHHH4BBFFEEHGHHGHGGGGGEFHGHGHGDG//>//CF<>CGFGHHH?<1><<>AHGCD<<EEDCGGGHFFFCDGE?A;DEGGGFGG?AEBFFFCAAFFFFFFADFFFFFFFFFFFFFFFFFFFEFFFFEFFFFFD@DFFFFFFFFF:F;D.@DFFFFDDAAAFFFAB:@CFDFFFFFFFFDAAD;D-
@M03896:38:000000000-B4D98:1:1102:14304:25121 1:N:0:185
TACGGAGGGTGCAAGCGTTAATCGGAATTACTGGGCGTCAAGCGCACGCAGGCGGTTTGTTAAGTCAGATGTGAAATCCCCGGGCTCAACCTGGGAACTGCATCTGATACTGGCACGCTTGAGTCTCGTATAGGGGGGTAGAATTCCAGGTGTAGCGGTGCAATGCTTAGAGATCTGGAGGAATACCGGTGGCGCAGGCGGCCCCCTGGACGAAGACTGCCGCTCAGGTGCGACAGCGTGGGGAGCAACCA
+
AAAAAAABBA2>AE4A22AAABFB2B2BGDFDDB2BAA2BEFGEAAEAEE00B>>>EDAGFG@4@B4BBBFF@B4BFFFGE>//>>GHFGHG?0/??F?1?FGHF12@FG?2<?0C/>/???1?GFG0FA0><F0.-;@99/;FFFB////;:;/;--.--;99FB/9;/://9BF//9..;9//;B;-9-.;-.9--9---9@BB@..;9---.9;/F/;9;9B?/99/9-.-9-.-9.-9-9-;.B.;.
@M03896:38:000000000-B4D98:1:1102:14296:25141 1:N:0:185
TACGGAGGGTGCAAGCGTTAATCGGAATTACTGGGCGTAAAGCGCACGCAGGCGGTTTGTTAAGTCAGATGTGAAATCCCCGGGCTCAACCTGGGAACTGCATCTGATACTGGCAAGCTTGAGTCTCGTAGAGGGGGGTAGAATTCCAGGTGTAGCGGTGAAATGCGTAGAGATCTGGAGGAATACCGGTGGCGAAGGCGGCCCCCTGGACGAAGACTGACGCTCAGGTGCGAAAGCGTGGGGAGCAAACA
+
ABAABABBCAA>4EFC22E2ABGBBBFGHHHHGFHHGGGFHHHGGCEEGGGGGGGGGGGHHHHHGH@BBGFFGFHFGHHFGGGGEGHHHHHHGHGGHGHGHHHHHHHGHHD2??FCFHHHGFCGHHGFFEGGHHGGGFFFEFFFFFF;BFFFF;FFFD;BEFFFFFA;AFFFFFFFFFFFFFFFFFFF@@CFFDFFFFECFFFFFFFEFFFFAFFAFFFFFFFFFFFBFFB@ADFDFDFFFFAEFDFFFFF
@M03896:38:000000000-B4D98:1:1102:14307:25156 1:N:0:185
TACGGAGGGTGCAAGCGTTAATCGGAATTACTGGGCGTAAAGCGCACGCAGGCGGTTTGTTAAGTCAGATGTGAAATCCCCGGGCTCAACCTGGGAACTGCATCTGACACTGGCACGCTTGAGTCTCGTAGAGGGGGGTAGAATTCCAGGTGTAGCGGTGAAATGCGTAGAGATCTGGAGGAATACCGGTGGCGAAGGCGGCCCCCTGGACGCAGACTGACGCTCAGGTGCGAAAGCGTGGGGCGCAAACA
+
>AAA>3ADDAA>GF4422A22BFBAE2BGHHHDBGBEEGEHHFEEGGEFGE0EEEFEEEHGG4FGH4@BFDBBGH4BGHHFECCEGGHHHHHHAFGFFFFGHHGFF2>2?22<?<GA?DG/01?GFG0FFFGHHE@@-@A?FFFFFFBBF/FB/9;-;.;9B/9//AAD-?F/FFFFEFF..9B/9BA;;B?FFF;-.A;9BDFFFF??FF;-;>-AF/9;ADDDD/FB999.99AFDA.9=-.;;@-@F.
@M03896:38:000000000-B4D98:1:1102:8546:25259 1:N:0:185
TACGGAGGGTGCAAGCGTTAATCGGAATTACTGGGCGTAAAGCGCACGCAGGCGGTTTGTTAAGTCAGATGTGAAATCCCCGGGCTCAACCTGGGAACTGCATCTGATACTGGCAAGCTTGAGTCTCGTAGAGGGGGGTAGAATTCCAGGTGTAGCGGTGAAATGCGTAGAGATCTGGAGGAATACCGGTGGCGAAGGCGGCCCCCTGGACGAAGACTGACGCTCAGGTGCGAAAGCGTGGGGAGCAAACA
+
ABBCCBBBC@AA4BGAA2E2ABGFEEFGHHHHGHGHGFEEEHHGGCFGG?EEFFGEGGGCFGGHFG4BBFFBFHHHHHHHGGGGGGHFGHHHHHGHCCFGHHEHHHGFFGD2??FCFHHHHGGFGGGHFGGFHGCCCFBFFFFFFFFEFEBF;;FBCD:C?FBFFFD;DFFFFFFFFFFFB?/BFFFFF-@DFDFFFFFFFADFFDBFFFFF>DDAFFFFFDFDD.//:BFB.==DFDDDFACFFF?FF??
@M03896:38:000000000-B4D98:1:1102:14456:25928 1:N:0:185
TACGTAGGTGGCAAGCGTTGTCCGGAATTATTGGGTGTAAAGGGAGCGTAGGCGGGTAGGCAAGTTGAATGTTAAAACGATCGGCTCAACCGGTCGTCGCGTTCAAAACTGTTTATCTTGAGTGAAGTAGAGGCAGGCGGAATTCCTAGTGTAGCGGTGAAATGCGTAGATATTAGGAGGAACACCAGTGGCGAAGGCGGCCTGCTGGGCTTTTACTGACGCTGAGGCTCGAAAGCGTGGGTAGCAAACAG
+
ABBBAFFBFF?B44AA22E2ABFBAAEFHFHHGHHGGGHGHHHGHGE0EEE?HGGGGCFEFFB?FH4BBFFHHHHBGE>/FGGEEFFFGHG>BF>/><>BCCFGHFGGHH1=>>GDFFHFFG<>FGEHHHHHHCED-<:DCGGHFGB90;CBB0;-;.;.CF00;C:.:9;/;FF/9:BFDFFBFFE;FFF:--@-DA9@BDDAFF//AEBEFFFFFBFF.99.DAEE?F;=FD.:.9.@;9BAFFF/9..
@M03896:38:000000000-B4D98:1:1102:14438:25935 1:N:0:185
TACGTAGGTGGCAAGCGTTGTCCGGAATTATTGGGTGTAAAGGGAGCGTAGGCGGGTAGGCAAGTTGAATGTTAAAACGATCGGCTCAACCGGTCGTCGCGTTCAAAACTGTTTATCTTGAGTGAAGTAGAGGCAGGCGGAATTCCTAGTGTAGCGGTGAAATGCGTAGATATTAGGAGGAACACCAGTGGCGAAGGCGGCCTGCTGGGCTTTTCCTGACGCTGAGGCTCGCAAGCGGGGGTAGCAAACAG
+
AAAAACFBFFABA4FA?AE2ABFBEBEFH5GHHHGFFGHFHHHGGEEEEEC?GEGGGGGGGGFFFH4BBBGGHBFBBF>/FGGGGGFCGFHBDD>/>/>BC/CFG<??FG11>>1F>GGF>F<<>FB=GHHGHGEE-C-@-CCHFGB9;FGFBCC;;;9.CC00;.9.;.BBBFFBF/FDDBF;FF.;BBFED-=9AE@=DFDE?///.A;9B;/9/;/F.99.....9F--9A-AA->-B-../;BF.A.
@M03896:38:000000000-B4D98:1:1102:14458:25946 1:N:0:185
TACGTAGGTGGCAAGCGTTGTCCGGAATTATTGGGTGTAAAGGGAGCGTAGGCGGGTAGGCAAGTTGAATGTTAAAACGATCGGCTCAACCGGTCGTCGCGTTCAACACTGTTTATCTTGAGTGAAGTAGAGGCAGGCGGAATTCCTAGTGTAGCGGTGAAATGCGTAGATATTAGGAGGAACACCAGTGGCGAAGGCGGCCTGCTGGGCTTTTCCTGACCCTGAGGCTCGACAGCGGGGGCAGCAAACCG
+
>AAAAFFBFF?CFGAC22E2ABDBABEFHFHHHGHEGEHHHHHGA?E?EA01BAE@E>?FBF11FF@@FFFFGHFE4F>EFGFEEFEHHHHBBB>/>/>BC@<FHGBGGG111=>=FGF>D1<<1=BDGGHGBACA-ED-@-CBFGGB;FF;0099-.9;0CGB;AD9-.CFFBF;/BFFF:FBFFA9///99---.AA@9>AAA/;9.;F?BF/9:////9B;:B.;..-;-;-;----@--..A./9.-
@M03896:38:000000000-B4D98:1:1102:12647:27170 1:N:0:185
TACGGAGGGTGCAAGCGTTAATCGGAATTACTGGGCGTAAAGCGCACGCAGGCGGTTTGTTAAGTCAGATGTGAAATCCCCGGGCTCAACCTGGGAACTGCATCTGATACTGGCAAGCTTGAGTCTCGTAGAGGGGGGTAGAATTCCAGGTGTAGCGGTGAAATGCGTAGAGATCTGGAGGAATACCGGTGGCGAAGGCGTCCCCCTGGACGAAGACTGACGCTCAGGTGCGAAAGCGTGTGGAGCAAACA
+
BBBBB3ADBAAA4BF4A2E2ABFBEBFGHHGHFGGHFFGEGHHGGGEFGGCCFGGGGGGHHG@FFG@BBBEFFGGBBGHFGGGEFGHCGGFGHGEHHGHHHEHHHHBHFH????@FFGHHHFCGHHGCFEFCGHGGGFFFFFFFFFB/BB/BBBFFA@:=EFFFFFDADFFFEFFFFBFFFFFFFFFDA-@?A=BAB?A@.;BDFFAEEFFDDBDAFFF/BFAFDABFFFF=ABA;BADDF.9FABEFFF.
@M03896:38:000000000-B4D98:1:1102:12662:27181 1:N:0:185
TACGGAGGGTGCAAGCGTTAATCGGAATTACTGGGCGTAAAGCGCACGCAGGCGGTTTGTTAAGTCAGATGTGAAATCCCCGGGCTCAACCTGGGAACTGCATCTGATACTGGCAAGCTTGAGTCTCGTAGAGGGGGGTAGAATTCCAGGTGTAGCGGTGAAATGCGTAGAGATCTGGAGGAATACCGGTGGCGAAGGCGGCCCCCTGGACGAAGACTGACGCTCAGGTGCGAAAGCGTGTGGAGCAAACA
+
ABAAAAADDAAA4AGE22E2ABFBBBFGHFGHGFGGGGGEHHGGGCFEGGGGGGGGGGGHHHGGGH@B@FGGHHFBFGHHGGGEGGHFGHHHHHGHHGHHGHHHHHFHGH?2<?FC<GHHGG<FHHGFFEGCFHAC@FBDEFFFFFFBFFBFB:FFA@;DE/;FFFDFD;EFEFFFFFFFFFFFFFFFB;CFA@B;-A;;BBFFFFFFFFFDBBD;FFFBFFDFFF/BFFB9.@D?FD?DFFFFFFFFFF?
@M03896:38:000000000-B4D98:1:1102:16699:27690 1:N:0:185
TACGTAGGACGCGAGCGTTATCCGGATTTACTGGGCGTAAAGCGTCTGTAGGCGGACTTGTAAGTTGGACGTGAAAGCTCCGGGCTTAACCCGGAGAGGCCGTTCAATACTGCGAGACTAGAGGGCGTGAGAGGGGAGCGGAATTCCCGGTGTAGCGGTAAAATGCGCAGATATCGGGAGGAACACCAGTGGCGCAGGCGGCTCCCTGGTACGCACCTGACGCTGAGAGACGAAAGCTAGGGGAGCGAACA
+
ABAAAFFCFF@DF2E2A2E2ABDBEBFGHGHHHHHHEFEEGHHGGFGGHGFFHGGGEEHBDGGHHH4BBEEEEHGFHHHHGGGGFCHHHGHGGG//>A?CF>>?F?FGGH?11>->>DHGGH0<CECACGFHGD.DCDEA@BAEGGGGGA??;BFFF@;AEFFFFFAAABCFFFFFFFFFFDFFFFFFFFFFEFFFFFFFFFFFFFFEFF:FAFFFFFF/FDFFFDFEFEBD=BDDFFFFFEDFFAABFF-
@M03896:38:000000000-B4D98:1:1102:19258:27796 1:N:0:185
TACGGAGGGTGCAAGCGTTAATCGGAATTACTGGGCGTAAAGCGCACGCAGGCGGTTTGTTAAGTCAGATGTGAAATCCCCGGGCTCAACCTGGGAACTGCATCTGATACTGGCAAGCTTGAGTCTCGTAGAGGGGGGTAGAATTCCAGGTGTAGCGGTGAAATGCGTAGAGATCTGGAGGAATACCGGTGGCGAAGGCGGCCCCCTGGACGAAGACTGACGCTCAGGTGCGAAAGCGTGGGGAGCAAACA
+
AABBA3A?DAAAA5FA2AE2ABDBAAAFHFHHGFHFCEGEHGHGGCEEGEC0BEEGGGGHFFFGHGB@BFFFGEFFGGHFFCGCGCHHGGHGHEGFGGHFGDFGHHDGFG?>??@<?FFHH??FGGGC?..<>0<-<BBDFFBFFBF;BFFF;;BBB@.@AFFF/BADD?FBBFBBFBBFF?FB/FFF;9B??->9@AE>--@>@-@A...@--A.;9F9FFF?D.B/;//-.B?AB.AABBBE@9.;/A.
@M03896:38:000000000-B4D98:1:1102:16878:28189 1:N:0:185
TACGGAGGGTGCAAGCGTTAATCGGAATTACTGGGCGTAAAGCGCACGCAGGCGGTTTGTTAAGTCAGATGTGAAATCCCCGGGCTCAACCTGGGAACTGCATCTGATACTGGCAAGCTTGAGTCTCGTAGAGGGGGGTAGAATTCCAGGTGTAGCGGTGAAATGCGTAGAGATCTGGAGGAATACCGGTGGCGAAGGCGGCCCCCTGGACGAAGACTGACGCTCAGGTGCGAAAGCGTGGGGAGCAAACA
+
AAABAAADB?AABDF4E2A2ABFBABFFHHHHFFHHGFGEGHHGGCEGGGGGGGGEEEGHGFGGGH4BBGGBGHGBGHHHGGEEGGHGHHHFGCFFHGHHHHHHHHHGGH?>?/@FFHHHHGGGGGGHGGGGGF.<CA=DEFFFFFFBBB9B;BBBBB9BFFFFFFDDFFFF/9FFFEFFFDFF/BFDFDAFFFFFFFFFFFFFFFFFFFFFFCDAFF//;DFF?DFFBFFDDCFFFFDAD>BEADEFFFF
@M03896:38:000000000-B4D98:1:1102:14871:28546 1:N:0:185
TACGGAGGGTGCAAGCGTTAATCGGAATTACTGGGCGTAAAGCGCACGCAGGCGGTTTGTTAAGTCAGATGTGAAATCCCCGGGCTCAACCTGGGAACTGCATCTGATACTGGCAAGCTTGAGTCTCGTAGAGGGGGGTAGAATTCCAGGTGTAGCGGTGAAATGCGTAGAGATCTGGAGGAATACCGGTGGCGAAGGCGGCCCCCTGGACGAAGACTGACGCTCAGGTGCGAAAGCGTGGGGAGCAAACA
+
ABBBBABBDAAABGGC22E2ABFBEEFGHGHHFGHHFFGGHHHGG?EEGGGCGGGEGGGHGHGGFG@BBGFBGGGGHHHHGGGGEGHGHHHGHHGHHGHHHHHHHHFHHH?D??CFFHHHHHCFGGGHFEFFGGGCDACDFFFFFFFBFFFFF;:;B@;@EFFFFFD9DFEFFFFFFFFFFFFFFFFFF@DFFFFFFFFF@CFCFFFFFFFFFADDFFFFFFFDFFFFFFFDFFFBFFDFAFFFFDFFFF?
@M03896:38:000000000-B4D98:1:1102:15366:28612 1:N:0:185
TACGGAGGGTGCAAGCGTTAATCGGAATTACTGGGCGTAAAGCGCACGCAGGCGGTTTGTTAAGTCAGATGTGAAATCCCCGGGCTCAACCTGGGAACTGCATCTGATACTGGCAAGCTTGAGTCTCGTAGAGGGGGGTAGAATTCCAGGTGTAGCGGTGAAATGCGTAGAGATCTGGAGGAATACCGGTGGCGAAGGCGGCCCCCTGGACGAAGACTGACGCTCAGGTGCGAAAGCGTGGGGAGCAAACA
+
>AAA3>A2>AA>4G4422E2ABFBBBFFHGHFFFEGGEEEGGFEECEEEEGCEEGEEEGHFFF@BG4BBBDBGHBBBFGFFEEGEEFBFGHB?FFHHGFHHHHHFFGHDG?2?<@@?FGFGF?FFGF0<>FCDG?@CBFDFFFFFFB/;F/;;;:;@=;@EFFFFFD;.BF//9FFFBB.9DBBFFFDAB=DFFF;FFA>==@>FFA..BABD-AABFFBFDDDFFF/9B;;9@-;BA9ADA;EA9EFFFF
@M03896:38:000000000-B4D98:1:1102:15347:28619 1:N:0:185
TACGGAGGGTGCAAGCGTTAATCGGAATTACTGGGCGTAAAGCGCACGCAGGCGGTTTGTTAAGTCAGATGTGAAATCCCCGGGCTCAACCTGGGAACTGCATCTGATACTGGCAAGCTTGAGTCTCGTAGAGGGGGGTAGAATTCCAGGTGTAGCGGTGAAATGCGTAGAGATCTGGAGGAATACCGGTGGCGAAGGCGGCCCCCTGGACGAAGACTGACGCTCAGGTGCGAAAGCGTGGGGAGCAAACA
+
BCBCCABBBAA>4EGC?2E2ABFBEEFGHHHHGFHHGEGEHHHGGCFFGGGFGGGGGGGHGGFGFHDFGHFFGHGFHHHHGGGGFGHGHGHHHHGFHGHHHHHHHHFHHHD>??FGGHHHHGFGHHGHFGGFHH?CFFFFFFFFFFF9BF0FF;BFFC;BEFFFFFAADFFFFFFFFFFFFFFFFFFFFFFFFFFFFFEBAFFFFFFFFFFFFDFDFFFFFFFDFFFFFFF@ADFFFFFFFFFEDDEFFF?
@M03896:38:000000000-B4D98:1:1102:15330:28624 1:N:0:185
TACGGAGGGTGCAAGCGTTCATCGGAATTACTGGGCGTAAAGCGCACGCAGGCGGTTTGTTAAGTCAGATGTGAACTCCCCGGGCTCAACCTGGGAACTGCATCTGATACTGGCAAGCTTGAGTCTCGTAGAGGTGGGTAGAATTCCAGGTGTAGCGGTGAAATGCGTAGAGATCTGTAGGAATACCGGTGGCGAAGGCGGCCCCCTGGACGAAGGCTGACGCTCAGGTGCGACAGCGTGGGGAGCAAACA
+
>>>AA>ADBA2>4FDAAAE2BBFB2AFFH5GHHHAEEEEEAGGDE?EEEFFGGGEE/EEHHHEBFGGFGFBBBBB3BBGCFEGEFGFF?FGGHFFCGFHGFEHFDGGF2??2??@GAF1F?01?FGGFFC<>DF1.>-<0.DDDDG0=DGGG0<D0:C:AEFHFCB;AECGFBFGBF0;CGFGGBFF.?--CFA@B-AE---99=@@E?F.-9-..;/..:.;.ADBBF/;-:-;9A-..--9ABF?FFE.
@M03896:38:000000000-B4D98:1:1102:15357:28633 1:N:0:185
TACGGAGGGTGCAAGCGTTAATCGGAATTACTGGGCGTAAAGCGCACGCAGGCGGTTTGTTAAGTCAGATGTGAAATCCCCGGGCTCAACCTGGGAACTGCATCTGATACTGGCAAGCTTGAGTCTCGTAGAGGGGGGTAGAATTCCAGGTGTAGCGGTGAAATGCGTAGAGATCTGGAGGAATACCGGTGGCGAAGGCGGCCCCCTGGACGACGACTGACGCTCAGGTGCGAAAGCGGGGGGAGCAAACA
+
AAAAAABBBAAABGFE22E2ABFB2BFGHDGGFBDGGEGGEHHGGFFEGFGCGGGEEGGFGHFHGH4BGHHGFGFHHFFGGGG?EEGFHGHGFHGHCFFGGHGHHHHHFH2???CFEHHHHGFFGGHHCEGFGH.<?ACDEFFFFEFBFFBFB;9:@@;;ABFFFFDADAEFFFFFFFFF?DBFFFFFBBFBFBAAABADFADAFF;EE/ACF-9--A.0BDF.A./;;BB>ACADFF-:9-@-;AEFFF.
@M03896:38:000000000-B4D98:1:1103:16645:2148 1:N:0:185
TCCGGAGGGTGCAAGCGTTAATCGGAATTACTGGGCGTAAAGCGCACGCAGGCGGTTTGTTAAGTCAGATGTGAAATCCCCGGGCTCAACCTGGGAACTGCATCTGATACTGGCAAGCTTGAGTCTCGTAGAGGGGGGTAGAATTCCAGGTGTAGCGGTGAAATGCGTAGAGATCTGGAGGAATACCGGTGGCGACGGCGGCCCCCGGGACGAAGACTGACGCTCATGTGCGTCAGCGTGGGGAGCAAACA
+
>1>AA?DDDAAAGGFFAAAE02GC00AFG1FBD1ABEAAE/DFEG/EAECE>EECGCEGGHGGH2BFFH2F2B2>1FGHHG?>@E@GHHFHHHHE0B/B?GHGGHGGHGEG21FG1?/FD0<GHHB?<..<>FB<<<@-9-;BFFBFFB9/;99;;99;;-BF/99999@-;F/BFF//99AB/9FFB--;9A-=-->@---9@>>---9-;9=A;B////9:9-A/9BFBB--99/A;9-9;;?9A//--
@M03896:38:000000000-B4D98:1:1103:16663:2160 1:N:0:185
TACGGAGGGTGCAAGCGTTAATCGGAATTACTGGGCGTAAAGCGCACGCAGGCGGTTTGTTAAGTCAGATGTGAAATCCCCGGGCTCAACCTGGGAACTGCATCTGATACTGGCAAGCTTGAGTCTCGTAGAGGGGGGTAGAATTCCAGGTGTAGCGGTGAAATGCGTAGAGATCTGGAGGAATACCGGTGGCGAAGGCGGCCCCCTGGACGAAGACTGACGCTCAGGTGCGAAAGCGTGGGGAGCAAACA
+
AAAABBBBBAABGGGCEECECGGEEGFGHGFFBBFFCEFFDHHGGAEEGEGCGGGEEGGFFGFFBFFHHFHBGG4FGGFGGGEFGGHHHHGHHGGHHFGHHFGHHHHHHGGGHHHHGGGHFFGGHHGHFGGFGHD@@;@FFFFFFFF;FB/;;;;;;;9;.;FF9BD9;DFFBBBFFFFFFFFFFFFFFDFFFF=DCBFD;@@DF;99EFFAC-DA:/B/;ADFFFFEFFFAAF>ABD;DBACFFDE/FF.
@M03896:38:000000000-B4D98:1:1103:16646:2166 1:N:0:185
TACGGAGGGTGCAAGCGTTAATCGGAATTACTGGGCGTAAAGCGCACGCAGGCGGTTTGTTAAGTCAGATGTGAAATCCCCGGGCTCAACCTGGGAACTGCATCTGATACTGGCAAGCTTGAGTCTCGTAGAGGGGGGTAGAATTCCAGGTGTAGCGGTGAAATGCGTAGAGATCTGGAGGAATACCGGTGGCGAAGGCGGCCCCCTGGACGAAGACTGACGCTCAGGTGCGAAAGCGTGGGGAGCAAACA
+
BCCCBBBDDAABGGGFECFEFGGEEGGGHGFFBFDCEEEFHHHGGAEEGEECGGGEGGGHHHGGFHEHHHFBGGFFHHGHGGEGGGHGGGGHHHEHHFFGHHGHHHFHHHGHHHHHGGHHHHHHHHHHFFGFGHGGGAADFFFFFFFFF/0;;;;;:;;;AFFFFFA;ADFFEFFFFFFFFDFFFFFFF@DFFFFFFFFFFFFFFF@EEFFFFFFFFFFFFFFFFFFFBFFFFF>DFFFFFFFFFFAFFF?
@M03896:38:000000000-B4D98:1:1103:16666:2181 1:N:0:185
TCCGGAGGGTGCAAGCGTTACTCGGAATTACTGGGCGTAAAGCGCACGCAGGCGGTTTGTTAAGTCAGATGTGAAATCCCCGGGCTCAACCTGGGAACTGCATCTGATACTGGCAAGCTTGAGTCTCTTAGAGGGGGGTAGAATTCCAGGTGTAGCGGTGAAATGCGTAGAGATCTGGAGGAATACCGGTGGCGAAGGCGGCCCCCTGGACGAAGACTGACGCTCAGGTGCGAAAGCGTGGGGAGCAAACA
+
A>AAAADD1>>AFFFA0EEE0AGE0EFFHAD221BBAAEAGDFEE?E/EA>/B>>EEFGBFFFFGHF11FFGFFHFHFFHFE?EEEHFGGGB00/GHFB?FG1DG122?FFDGHFGECFG<FHHHHF?1>FF1<E-@-9-9/BFFFFB//;99;;;---9-BBFF;-;-@-B//;B//99---;BBF;;=-9;9-9;:E@?=@@@@@;-9A=-@FBFFFFFFA;-A////9--@--/9-----9-;ABF--
@M03896:38:000000000-B4D98:1:1103:18859:3853 1:N:0:185
TAAGGAGGGTGCAAGCGTTAATCGGAATTACTGGGCGTAAAGCGCACGCAGGCGGTTTGTTAAGTCAGATGTGAAATCCCCGGGCTCAACCTGGGAACTGCATCTGATACTGGCAAGCTTGAGTCTCGTAGAGGGGGGTAGAATTCCAGGTGTAGCGGTGAAATGCGTAGAGATCTGGAGGAATACCGGTGGCGAAGGCGGCCCCCTGGACGAAGACTGACGCTCAGGTGCGAAAGCGTGGGGAGCAAACA
+
BBABCFCABBBCGGCEEEGEFFFFEEFFHGFHCFGGGEEEHHHGGCCFGA0EEGGGGGGHGHFGEGBHHHGGHGGFGHGGGGGGGGHFCGFGHHGHFFFGGGFHHHFH>FGHHHHHGFFGGFGHHGHHGDFFGHDC?AFFFFFFFFFBFF0;;;;;;;;;9B9FFFF;ABEFFFFFFFFFFFFFFFFFFFFFFAADFDEAFFFFFAFEFFFFCFFBBFF90ADFFFFFFFFDDDAFFDFFCFFFFFFFFF?
@M03896:38:000000000-B4D98:1:1103:24077:4151 1:N:0:185
TACGGAGGGTGCAAGCGTTAATCGGAATTACTGGGCGTAAAGCGCACGCAGGCGGTTTGTTAAGTCAGATGTGAAATCCCCGGGCTCAACCTGGGAACTGCATCTGATACTGGCAAGCTTGAGTCTCGTAGAGGGGGGTAGAATTCCAGGTGTAGCGGTGAAATGCGTAGAGATCTGGAGGAATACCGGTGGCGAAGGCGGCCCCCTGGACGAAGACTGACGCTCAGGTGCGAAAGCGTGGGGAGCAAACA
+
CCBCCCCCBAABGGFCECFECFFFDF2FHDBFB3ACEEEEHHHGGCGGGAAEFFFCGGGHHHGGFGHHGHHGHHFGFGGFGGGCGGHHHHHHHFGGHFHHHHGHHH2FFGGFHHHFFFFF?CGHHFHGFGFEHE.<-@DDFFBFFFFEFB/B9;;;;:;99BFFFFFFFFEFFBBFFBBADDBFFFFFFFFFFF@DFFFFFFFFFFFFFFFA-;A.BFFBBDFFFFFBFFFFDFCFFA.A=DCE;D?B/A.
@M03896:38:000000000-B4D98:1:1103:24074:4171 1:N:0:185
TACGGAGGGTGCAAGCGTTAATCGGACTTACTGGACGTAAAGCGCACGCAGGCGGTTTGTTAAGTCAGATGTGAAATCCCCGGGCTCAACCTGCGAACTGCATCTGATACTGGCAAGCTTGAGTCTCGTAGAGGGGGGTAGAATTCCAGGTGTAGCGGTGAAATGCGTAGAGATCTGGAGGAATACCGGTGGCGAAGGCGGCCCCCTGGACGAAGACTGACGCTCAGGTGCGAAAGCGTGGGGAGCAAACA
+
>>AA1AA>@11>BFG0E?AEFGG00B0AFFDG210B/BFGCGFEEGGGEEA>E//>>E/0>BFG2FGFFG1@1BF@GBGHFE>EEEHHHHG0<0//<B??GD1???22FGH2FGH1CF??0?FGHFF><...1<.---@;-F/9:FFF/9/:;/9;;99-;9F//B;:99EFFFFFB/BA-AFFFFFF9;>-9;;99BA-9-@@@@--;FF>-;-;FFFFFBF-;-/;B/99A=@-/-;--=---;9BFFA
@M03896:38:000000000-B4D98:1:1103:17021:4769 1:N:0:185
TACGGAGGGTGCAAGCGTTAATCGGAATTACTGGGCGTAAAGCGCACGCAGGCGGTTTGTTAAGTCAGATGTGAAATCCCCGGGCTCAACCTGGGAACCGCATCTGATACTGGCAAGCTTGAGTCTCGTAGAGGGGGGTAGAATTCCAGGTGTAGCGGTGAAATGCGTAGAGATCTGGAGGAATACCGGTGGCGAAGGCGGCCCCCTGGACGAAGACTGACGCTCAGGTGCGAAAGCGTGGGGAGCAAACA
+
3AAB@?AA222AGGGAA2EEFG52EE2FFFBG532A2AE?EGFFE0AEEA0>E?/>>?11?F4D444@DG34@F44BFHGF?@EEEHFGH0000??1??B@C<B1>GDFBF1G?<1<F??0FFGGGGGF?EFDBD-=-9AAFFFFFFF/B/9/;;/;99-.BFBBFD99BEFFF/FF/B...:FFFFD-;@.ABBBBFF<?B>>=B9EFFFBB=DDFFF;FD?AD9/9;BB@;-@./...9--A=AEBB?9
@M03896:38:000000000-B4D98:1:1103:17036:4782 1:N:0:185
TACGGAGGGTGCAAGCGTTAATCGGAATTACTGGGCGTAAAGCGCACGCAGGCGGTTTGTTAAGTCAGATGTGAAATCCCCGGGCTCAACCTGGGAACCGCATCTGATACTGGCAAGCTTGAGTCTCGTAGAGGGGGGTAGAATTCCAGGTGTAGCGGTGAAATGCGTAGAGATCTGGAGGAATACCGGTGGCGAAGGCGGCCCCCTGGACGAAGACTGACGCTCAGGTGCGAAAGCGTGGGGAGCAAACA
+
>AAAAABDDAABGFGFGGGGGGHFCEFGHFDB5BAFEEFEGHHGGEFFGEEEGGF?EGGGGGFG@GFHHHFFGGFFGHHHGGGGGGHGHHHGHGEGHFFCFB/BHHHHHHGFHHHFGHGHHHHFHHFHCAFFGFFCFA=DFFFFFFFBF:/;;;;;9;9;;BBFFFD9ABEFFFFFFFEFFFFFFFFBF9BAFBA;>DFCDFFFF@:A?FFFFFFFFFFF/9AADDFBF:B@.@;A/?D?DFFA@DEBBF.
@M03896:38:000000000-B4D98:1:1103:15337:5424 1:N:0:185
TACGTAGGTCCCGAGCGTTGTCCGGATTTATTGGGCGTAAAGCGAGCGCAGGCGGTTTGATAAGTCTGAAGTTAAAGGCTGTGGCTCAACCATAGTTCGCTTTGGAAACTGTCAAACTTGAGTGCAGAAGGGGAGAGTGGAATTCCATGTGTAGCGGTGAAATGCGTAGATATATGGAGGAACACCGGTGGCGAAAGCGGCTCTCTGGTCTGTAACTGACGCTGAGGCTCGAAAGCGGGGGGAGCAAACAG
+
ABABAFFBFFFFEGFEGEGFFGDEEGGGHFFHCGGGEEGGGHHGGGGGGEE?EEGCGGGGFGFHFGHHFHHHHFBFGGHHGGHHHHHHHHHGHHHFBB?>CHGHGGGGH>DHHHHEFBGGECHHHHFF0FGDGG?DCFHGHGFFGDDGH0D====<<<;;CC0CCEC?EGHGGGFFFFFGGFGGGGGGBGGFGGFFFFFFFFFFFFFFFFBFFFFFFFFFBAADFFFFFFF@FFDF?-:BDA-;9;BF../
@M03896:38:000000000-B4D98:1:1103:15311:5440 1:N:0:185
TACGTAGGTCCCGAGCGTTGTCCGGATTTATTGGGCGTAAAGCGAGCGCAGGCGGTTTGATAAGTCTGAAGTTAAAGGCTGTGGCTCAACCATAGTTCGCTTTGGAAACTGTCAAACTTGAGTGCAGAAGGGGAGAGTGGAATTCCATGTGTAGCGGGGAAATGCGTAGATATATGGAGGAACACCGGTGGCGAAAGCGGCTCTCTGGTCTGTAACTGACGCTGAGGCTCGAAAGCGGGGGGAGCAAACAG
+
AAABACFAFFBFEEECEAFFFFDEAEFGHE5FBBCFEAEFEGHGEFGGG>>0EEE/FGGHEFEGBGFGHHHFGFBB4FGHGGGHHHHHGHHFFHHFB2?<DCFHFH3<G2?GDHFDDGGG22GHHFFE0?CDGG?AA<D<BB1>0=0DG0<====<@-;:D?99CA9.9=FEF9000CCDDGFFFFFB9-;FDFC;DFFFFA.:FFFB9//:FFFF/BFF?9.;A?E.A.@B/..9;--:9=--;AFFFFB
@M03896:38:000000000-B4D98:1:1103:15332:5454 1:N:0:185
TACGTAGGTCCCGAGCGTTGTCCGGATTTATTGGGCGTAAAGCGAGCGCAGGCGGTTTGATAAGTCTGAAGTTAAAGGCTGTGGCTCAACCATAGTTCGCTTTGGAAACTGTCAAACTTGAGTGCAGAAGGGGAGAGTGGAATTCCATGTGTAGCGGTGAAATGCGTAGATATATGGAGGAACACCGGTGGCGAAAGCGGCTCTCTGGTCTGTAACTGACGCTGAGGCTCGAAAGCGTGGGGAGCAAACAG
+
>AAA>CFAFDFFAEFAEEGEEGHECDEGHBFGBFEBAAEFAFGEFGGGGEG0EEG@EGFHGHHGFHHHFFFGHBBFF3?BGHFGFFHGGHHGGBG442?>CGGFFHHHH222?GFFF2GDB221?1FFFBG?@GCAAGFFHH<<DFHFG0==D0=<<.-.:GC:<..;@.GFCG;9CF/CDBAFGG@A;9AC?---;FDB@;FFFB/9/;BBFBFFF//B..9.;99AAF-9;D.9.:.--;:9;.BB9A.
@M03896:38:000000000-B4D98:1:1103:19781:5623 1:N:0:185
TACGGAGGGTGCAAGTGTTAATCGGAATTACTGGGCGTAAAGCGCACGCAGGCGGTTTGTTAAGTCAGATGTGAAATCCCCGGGCTCAACCTGGGAACTGCATCTGATACTGGCAAGCTTGAGTCTCGTAGAGGGGGGTAGAATTCCAGGTGTAGCGGTGAAATGCGTAGAGATCTGGAGGAATACCGGTGGCGAAGGCGGCCCCCTGGACGAAGACTGACGCTCAGGTGCGAAAGCGTGGGGAGCAAACA
+
AAB@ABBBBABBGGFDFFGFGFGBEEGGHFBFBBFAEAEEHHHGG?EEGEAAFGGFGGDHHHEBGGFHFHHHHGF@FHHHGGGGEEHGHHHHGHGHHFFFGDGHHHGHGHHDHHHGGGHHGHEHHHGB?CFEHB.@-BF9;;FFFFFBFB/;/;/;-99;AFFFFFAADFFEFFFFFBFFFDFFFFFFADFFAFFA9;A-;=ACF@;.AFF;9D?A;9B9BDB.99B;BF99;@;.;A..BACE-:;BFF.
@M03896:38:000000000-B4D98:1:1103:20565:8593 1:N:0:185
GAAACCCTAGTAGTCCGGCTGACTGACTCGAGCGACATCTCGTATGCCGTCTTCTGCTTGAAAAAAAAAAGTGCACTACAACTGCTCAACCGTCTTAGGCTTTTATAACTTTAAGACTTAATGGCATGAGCATAGATTAGATTTCCTATGTTATCGGTGAACTGCTTAACTATTATGAGTACTACCAGTCACTCATTCATCTCTCTCTACTTTCACTTCCTCTTATTCCCTCCATCACTAGGATCTACC
+
>AAAAFBFFFD5BGFGEE?EEGEFBGBGBA2BAE2AAE3FHHF?GEGBEEF1AFGFHHHG1CB5?>>/EE134B4333B3B333B?GFBF0//?0/?22B222B3??3B33B222@22>2>2@<2@@??111?1?111?11111>=F1=1<<<1>.->..0000<<0=0=000===0000<:0:;C00<:0;0;/00<0000;0000000;0009C00;C0;0;;000000/;;9;0000///9;////
@M03896:38:000000000-B4D98:1:1103:24367:9376 1:N:0:185
TACGTAGGACGCGAGCGTTATCCGGATTTACTGGGCGTAAAGCGTCTGTAGGCGGACTTGTAAGTTGGACGTGAAAGCTCCGGGCTTAACCCGGAGAGGCCGTTCAATACTGCGAGACTAGAGGGCGTGAGAGGGGAGCGGAATTCCTGGTGTAGCGGTAAAATGCGCAGATATCGGGAGGAACACCAGTGGCGCAGGCGGCTCCCTGGTACGCACCTGACGCTGAGAGACGAAAGCTAGGGGAGCGAACA
+
ABBBAFFBFFAAFEEEEEGFGGHB22EEHFHHCBCBAEEFHDFEFEEFGHB3GE/>>>BB34B4BGHBGB?EEGFHHHHGHA@E>EGHHGGH@@C/C//?F@<?G1?DFGFFF<CCDA<><00/CD@<DGGHEGG@CG.;-;9EFBFF0///;;;;--;.;BFFFFAA--@FFFFE--@--DBFFBDE.BFFA-;9-9A-;@>AA.B99/;:.:.@=FF/;.;AD?.9/.;.--;AFFF/9AA.-9-9---
@M03896:38:000000000-B4D98:1:1103:24355:9393 1:N:0:185
TACGTAGGACGCGAGCGTTATCCGGATTTACTGGGCGTAAAGCGTCTGTAGGCGGACTTGTAAGTTGGACGTGAAAGCTCCGGGCTTAACCCGGAGAGGCCGTTCAATACTGCGAGACTAGAGGGCGTGAGAGGGGAGCGGAATTCCTGGTGTAGCGGTAAAATGCGCAGATATCGGGAGGAACACCAGTGGCGCAGGCGGCTCCCTGGTACGCACCTGACGCTGAGAGACGAAAGCTAGGGGAGCGAACA
+
ABABAFFADF>AEGGCFCGEGGDAEEEGHFBGBF1BEEEEFGHGEBAFEFDGHEEEEEFF3GBFBGGFCF/??F??FFBFGGGGFGHHHHFFCC/<>???F><?FFDGGHFDBC<<CAG<<GGCEGGDGGGHFGGGAFAB;ABGGFGFGE/:;;;;;;;;;BFFFFADADDFFFBE=9@CFA:FEFDEFFFFEFFFFFFFAFFFFEFBEFBFDFDFFFFFFFFFDFFEFFFDFFFFFFFFFFFFBD;ADB-
@M03896:38:000000000-B4D98:1:1103:24371:9401 1:N:0:185
TACGTAGGACGCGAGCGTTATCCGGATTTACTGGGCGTAAAGCGTCTGTAGGCGGACTTGTAAGTTGGACGTGAAAGCTCCGGGCTTAACCCGGAGAGGCCGTTCAATACTGCGAGACTAGAGGGCGTGAGAGGGGAGCGGAATTCCTGGTGTAGCGGTAAAATGCGCAGATATCGGGAGGAACACCAGTGGCGCAGGCGGCTCCCTGGTACGCACCTGACGCTGAGAGACGAAAGCTAGGGGAGCGAACA
+
>AABAFFBFF>DEFGCFCGEFFGEEGGGHHFGCGGFEFEEEHFGGBEFGFDBGEC>EEGHBG4BFGGFCF@EEGA4BGFGHGEFEFHHGGGGGG/C<???F>>?FF@FGHGGFDC@@AG>CGHGGGGCFGGGHGDC?DABABAEFFFGGF/9;;;;:;;;;FBFFFADDFFFEBBEFFFFFD;FFFF.FFFFFFFFFFFFFFFFFFFFFFFFFFADFFF/;:DF?DFFF99A==DDF/FFFEFFAA--@D-
@M03896:38:000000000-B4D98:1:1103:17366:9589 1:N:0:185
TACGGAGGGTGCAAGCGTTAATCGGAATTACTGGGCGTAAAGCGCACGCAGGCGGTTTGTTAAGTCAGATGTGAAATCCCCGGGCTCAACCTGGGAACTGCATCTGATACTGGCAAGCTTGAGTCTCGTAGAGGGGGGTAGAATTCCAGGTGTAGCGGTGAAATGCGTAGAGATCTGGAGGAATACCGGTGGCGAAGGCGGCCCCCTGGACGAAGACTGACGCTCAGGTGCGAAAGCGTGGGGAGCAAACA
+
BBBBBBCCCABCGGGGGFGFCBFBAEFGHGFFBFGFEFGEHHHGGAEEFEE0EEGFGGGHHHHHHHFHHHHGHGHGGHGHGGGGFGHHHHHHHHGFFFFFHHHHHHHHHHHHHHHGGFGGFGHHHHHHGGGGHHGCGFCFFFFFFFFFFF0;;;;;;;;;:BFFFFA;ADEFFFFFFFBFFFFFFFFFFBFFFAFFFFFFFFFFFC@;AFFF>FFDFFFFFFFFFFFFFFFCFFFFFFDFFFFACAAFFA.
@M03896:38:000000000-B4D98:1:1103:18592:9720 1:N:0:185
TACGTAGGTGGCGAGCGTTATCCGGAATTATTGGGCGTAAAGAGCGCGCAGGTGGTTGATTAAGTCTGATGTGAAAGCCCACGGCTTAACCGTGGAGGGTCATTGGAAACTGGTCGACTTGAGTGCAGAAGAGGGAAGTGGAATTCCATGTGTAGCGGTGAAATGCGTAGAGATACGGAGGAACACTAGTGGCGAAGGCGGCTTCCTGGTCTGTAACTGACACTGAGGCGCGAAAGCGTGGGGAGCAAACA
+
BCBBBFFCFFAFGGGFEFG?FGDEEEEFHFFHCGGFFEEGHHHHHEGGGEECFGGFFFGHHHFFFHFFGGHGHGFFGGGFHGGEGGGGGFEFGFBCGDCFHHGHHHGFGGDFHGH?D<CC?FEGHHGHHHHHHHGGFEFHGHFGHD=<G00==<==;;;;CGGHFGA;AGGGBCFBE.CDFGFGGG0/:CFGCDCCFFF;CDFFFFFFFF0BBFFFFFFFFFFFFFFAFFFFFFFFFFFFFFFFAFFFFF:
@M03896:38:000000000-B4D98:1:1103:4419:10536 1:N:0:185
TACGTAGGACGCGAGCGTTATCCGGATTTACTGGGCGTAAAGCGTCTGTAGGCGGACTTGTAAGTTGGACGTGAAAGCTCCGGGCTTAACCCGGAGAGGCCGTTCAATACTGCGAGACTAGAGGGCGTGAGAGGGGAGCGGAATTCCCGGTGTAGCGGTAAAATGCGCAGATATCGGGAGGAACACCAGTGGCGCAGGCGGCTCCCTGGTACGCACCTGACGCTGAGAGACGAAAGCTAGGGGAGCGAACA
+
BBBBBFFBFBADFGGEEEGGFGDBEEGGHGFHFEFEEGGGHHHGGBEFGFB3GEFFEFHHFHFGFHHGFFCEGG?BGHHHHGEFEFHHHHFGGGCFC??CF>>?FF?FFGHHFGCCGDGF<GHHGGGCFGGHHGGGGGDAADAFGGBFG?-;=;9;:;;;:FFFFFDFFFFFFFFADDFFFDFFFFFFFBFFEFFFFFFFFFCDFEBBEFBFDFDFDFFFFFFFFFFFFFFDDFDFFFFFFFFFFD;9-;@
@M03896:38:000000000-B4D98:1:1103:25358:10695 1:N:0:185
TACGTAGGGGGCGAGCGTTATCCGGATTCATTGGGCGTAAAGCGCGCGTAGGCGGCCCGGCAGGCCGGGGGTCGAAGCGGGGGGCTCAACCCCCCGAAGCCCCCGGAACCTCCGCGGCTTGGGTCCGGTAGGGGAGGGTGGAACACCCGGTGTAGCGGTGGAATGCGCAGATATCGGGTGGAACACCGGTGGCGAAGGCGGCCCTCTGGGCCGAGACCGACGCTGAGGCGCGAAAGCTGGGGGAGCGAACA
+
BCBCBFFBCCCCGGGGGFGGGGDBEEGGHFFHCFGFGGGEFHHGGFGGGEC?HEEGECDG@DCCFGCDGGGGGCCEGC;ACGGFFFFFFFFFF@@D;;;@FEDFFFA@BEBFADFFFD@CDDFFFFFF@DFFEDFFFF?ABEBBFFDDF--9;;;:;;;;AEFFFFDFDF;F0;BEDFAFFEFFFFFFA@CFFF@AFFFFFFFFFE:;BFEEFFF>DFFADFFFFF??EFFFFCDFFFBFDFFFFFA=9@-
@M03896:38:000000000-B4D98:1:1103:25358:10715 1:N:0:185
TACGTAGGGGGCGAGCGTTATCCGGATTCATTGGGCGTAAAGCGCGCGTAGGCGGCCCGGCAGGCCGGGGGTCGAAGCGGGGGGCTCAACCCCCCGAAGCCCCCGGAACCTCCGCGGCTTGGGTCCGGTAGGGGAGGGTGGAACACCCGGTGTAGCGGTGGAATGCGCAGATATCGGGTGGAACACCGGTGGCGAAGGCGGCCCTCTGGGCCGAGACCGACGCTGAGGCGCGAAAGCTGGGGGAGCGAACA
+
AAAAAFFAABBDFGGEGEGGAGGEEFGGHFHHBA1BAEEEDHHFG@EEE>//F>>EFG?B>BBCFGCACCCDC?@EGA;;DGFA;>EFFFFFFFFFFFBFFEFDDFFFFFFFFDA-;@@9@AFFFEFFCAA.AADCFFDE-.B:BFDD@B-:;99;-;:9:AFFBB;D=;@FFBFEC-.--;BFFFDA@;DFFBF--9A>A-@DFA;99..;9;B@;A9;--@D...9?FD>@--;B99F?D-9-:>--:-
@M03896:38:000000000-B4D98:1:1103:14471:11224 1:N:0:185
TACGGAGGGTGCAAGCGTTAATCGGAATTACTGGGCGTAAAGCGCACGCAGGCGGTTTGTTAAGTCAGATGTGAAATCCCCGGGCTCAACCTGGGAACTGCATCTGATACTGGCAAGCTTGAGTCTCGTAGAGGGGGGTAGAATTCCAGGTGTAGCGGTGAAATGCGTAGAGATCTGGAGGAATACCGGTGGCGAAGGCGGCCCCCTGGACGAAGACTGACGCTCAGGTGCGAAAGCGTGGGGAGCAAACA
+
ABAABBB?DABAGGFFCE?EEGHFEEGGHDFGBBEBEEFEHHHGG0EEEAA@ECEFGGGFFGHFFGFHHHGGGGHEHHHHGG?CEFHHHHHBGHGHFCBBDGFGHHHHHHHHGHHEFGGGFCFGHFGHFGGFGHFCCAFDEFFEFFFFFF/;;;;:9;;99BFFFFDAFFFFFFFFFBBF.DFFFFFFA9@DF--@=DA>;CFDFFB?E.A-99A;FFFFB.ADFFBFFFFA?D@.:A.99=BA9AEFFFE
@M03896:38:000000000-B4D98:1:1103:14485:11236 1:N:0:185
TACGGAGGGTGCAAGCGTTAATCGGAATTACTGGGCGTAAAGCGCACGCAGGCGGTTTGTTAAGTCAGATGTGAAATCCCCGGGCTCAACCTGGGAACTGCATCTGATACTGGCAAGCTTGAGTCTCGTAGAGGGGGGTAGAATTCCAGGTGTAGCGGTGAAATGCGTAGAGATCTGGAGGAATACCGGTGGCGAAGGCGGCCCCCTGGACGAAGACTGACGCTCAGGTGCGAAAGCGTGGGGAGCAAACA
+
BBABBBBDBBBBGGBFEEG2ABDF2EAFGFBFFCFFEGGEFHHGGAAAEEE?EEFGGGGFFFBGBGEHHHGGHFFFGGGGGGECEEHGHHGHHHGGHFGFGGGHGHHHHHHGHHHBFFFFFGHHHHHGFGGFHHFCGBBFFFFFFFFBFB/;;;/;;;;-;BFFFFA;DBAFFBBFFB9AFDFFBFFFBBBFFB?BBFFBBBB?BBBAEFFBBBDAFFFFFFDFFFFFFBFBFB;DFFDFBBBFBAAB/;.
@M03896:38:000000000-B4D98:1:1103:14463:11242 1:N:0:185
TACGGAGGGTGCAAGCGTTAATCGGAATTACTGGGCGTAAAGCGCACGCAGGCGGTTTGTTAAGTCAGATGTGAAATCCCCGGGCTCAACCTGGGAACTGCATCTGATACTGGCAAGCTTGAGTCTCGTAGAGGGGGGTAGAATTCCAGGTGTAGCGGTGAAATGCGTAGAGATCTGGAGGAATACCGGTGGCGAAGGCGGCCCCCTGGACGAAGACTGACGCTCAGGTGCGAAAGCGTGGGGAGCAAACA
+
ABAABCCCCBCCGGGGEEEEFFGFEGGGHFFHCBFFEEEGHHHGGECEGEECFEEEFGG2FGFFBGFGHHHGFFFDHHGHFGG?EEHHBBF?FGFFHFFBGGDGEGDHFFGFHHH2CGGHFFFHHHHHFGG<FH?CGFAFEFBFFFFFFF0;;90:;99;:F0FFFDADFAFBBBFF0;AAD/:0BBDD@CFFAFCFFFFAFFAFB:AAFFBCFFDFEFFFADFFFFFFFFFFFDD/A.;=@C.:AAFFF.
@M03896:38:000000000-B4D98:1:1103:6101:11597 1:N:0:185
TACGGAGGGTGCAAGCGTTAATCGGAATTACTGGGCGTAAAGCGCACGCAGGCGGTTTGTTAAGTCAGATGTGAAATCCCCGGGCTCAACCTGGGAACTGCATCTGATACTGGCAAGCTTGAGTCTCGTAGAGGGGGGTAGAATTCCAGGTGTAGCGGTGAAATGCGTAGAGATCTGGAGGCATACCGGTGGCGAAGGCGGCCCCCTGGACGAAGACTGACGCTCAGGTGCGAAAGCGTGGGGAGCAAACA
+
BBABBAB@DABAGGGGGAFEFFHFEFGGHFFGFC2FCEEEFGHGG0AAE0E?EF?EED1?BFGGBGFFHHFB4GGHHHHHE?EFEFGHHHHFGCEAGFFGFHFGFHG2DGHHHHHB<FFFFAGFHGHHFDF.1GC-<-@DEFB/BFFFBB/;:/;;-;;-AFFFFB;;A9./B/9FFBFF.../BFFFA-99.@9BFFE=C=F>A@-9A..9-;D./9//:;?;.;/;/;;-.-@DE.99-;-.9.9BFE.
@M03896:38:000000000-B4D98:1:1103:6117:11608 1:N:0:185
TACGGAGGGTGCAAGCGTTAATCGGAATTACTGGGCGTAAAGCGCACGCAGGCGGTTTGTTAAGTCAGATGTGAAATCCCCGGGCTCAACCTGGGAACTGCATCTGATACTGGCAAGCTTGAGTCTCGTAGAGGGGGGTAGAATTCCAGGTGTAGCGGTGAAATGCGTAGAGATCTGGAGGAATACCGGTGGCGAAGGCGGCCCCCTGGACGAAGACTGACGCTCAGGTGCGAAAGCGTGGGGAGCAAACA
+
BCABBBCCBBCCGGGEECGEFFGFGGFGHHFFCFEFEEGFCGHGGGGGGEECGGGEGGGFGHFGFHEHHHGFGFBDHHHHGGGGGGHHHHGHHHGHGFGHHHDGHHHGGGGHHHHHGGGGGGHHHHHHFGGFHHGGGFFFFFFFFFFFFF0;;;;;;;;;9FFFFFA;ACAFFFFFFFFFFDFFFFFFFBFFFFAFFFFAAFFFFF>EEFFFDFFFFFFFBAD?DDFFFFFFBFADFA.;C;F?AFFFFF.
@M03896:38:000000000-B4D98:1:1103:8031:11763 1:N:0:185
TACGGAGGGTGCAAGCGTTAATCGGAATTACTGGGCGTAAAGCGCACGCAGGCGGTTTGTTAAGTCAGATGTGAACTCCCCGGGCTCAACCTGGGAACTGCATCTGATACTGGCAAGCTTGAGTCTCGTAGAGGGGGGTAGAATTCCAGGTGTAGCGGTGCAATGCGTAGAGATCTGGAGGAATACCGGTGGCGAAGGCGGCCCCCTGGACGACGACTGACGCTCAGGTGCGAAAGCGTGGGGAGCAAACA
+
>AAAA11A1>1>EGGCG?EEFFFAEEEFGFBF21/FEEECGEDAE/EAEEEEE//>EE>BBG2GFEFFBG@@B2B1BFGGEEEGEEHGHHFC00/C1FFGFHHGD1F?FGGDGF01??F??GHHHFGCFCEGFG.-@>9AAF9BBFFFBF/;;;;;-;;9-;BFEFAAB@FBBBBBB//9AABFFFFB9;@A9@@--BE--@9@@@9-AFF-9-99@BF/;AF-;A//9B999@@BFFA-9-@E@BEFFF-
@M03896:38:000000000-B4D98:1:1103:8020:11780 1:N:0:185
TACGGAGGGTGCAAGCGTTAATCGGAATTACTGGGCGTAAAGCGCACGCAGGCGGTTTGTTAAGTCAGATGTGAAATCCCCGGGCTCAACCTGGGAACTGCATCTGATACTGGCAAGCTTGAGTCTCGTAGAGGGGGGTAGAATTCCAGGTGTAGCGGTGAAATGCGTAGAGATCTGGAGGAATACCGGTGGCGAAGGCGGCCCCCTGGACGAAGACTGACGCTCAGGTGCGAAAGCGTGGGGAGCAAACA
+
ABABBBB@BAAAGGFEEEFEFFGFEEFGHDDGDBFFEEEEHHFGGCEEGFGGGGEE?EEGFDGGFGGHGHHHFGHHHHHHGGEGGFHHHHHHHF/GHEGGHHGHHHHHGHHFHHGBFGHGFFHHGHHH?CF.FFDGGFFDFFFFFFFFFF/;;;;;9;;;AFFFFFAAAFFFFFFFFB;AFFFFFFFFABBDFDCFFFFDFF;=D@;;EFFA@9AAFFFFFFFDDD/BFFFFB;-9;ADDFFFF-A?BFFA
@M03896:38:000000000-B4D98:1:1103:21675:11874 1:N:0:185
TACGGAGGGTGCAAGCGTTAATCGGAATTACTGGGCGTAAAGCGCACGCAGGCGGTTTGTTAAGTCAGATGTGAAATCCCCGGGCTCAACCTGGGAACTGCATCTGATACTGGCAAGCTTGAGTCTCGTAGAGGGGGGTAGAATTCCAGGTGTAGCGGTGAAATGCGTAGAGATCTGGAGGAATACCGGTGGCGAAGGCGGCCCCCTGGACGAAGACTGACGCTCAGGTGCGAAAGCGTGGGGAGCAAACA
+
CCCCCCCCCBBCGGGEFEGEFFFFEGFGHFDFCFGGGGGGHHHGGGGGGEA?EEGEGGGHGHFGGHFHHHHFGGFGGHGHGGGGGGHHHHHHHHGHGFFFGGGHHHFHHHGHHHHHGGGHGGHHHHHHFGGGHHGGGFFFFFFFFFFFFF0;;;;;;;;;.FFFFFA;AFEFFBFFFFFFFFFFFFFFFCFFFFDFFFFFFFFFFFCEEFFFFFFFFFFFFDFFFFFFFFFFFFFDFFFFFFFFFFFFFF.
@M03896:38:000000000-B4D98:1:1103:21419:12738 1:N:0:185
GATACCCCGGTAGTCCGGCTGACTGACTCGAGCGACATCTCGTATGCCGTCTTCTGCTTGAAAAAAAACATACTTAAAGAGGTAACCCTCCATCTACATGTCATAATCAACTAATAATAATCTCAACATCATAATCATAGAAGTAAGTGTGCACGTAAGAATCAACATTAAACACTCTGTACGATAGTTTTATACCATATAAAGTACAACTACTGTACTGTCATGTACAAGAGCGTGTTCAAATACACTAT
+
>AABBFF4>AD?EGFGEEGG?E2B5FFGHF2EEC2AEEHHHHGEGFGGEE?HGHHFGHHFAG5BB>/>1?333444B3432/33433/0//24?34444444433333322?2B33B3322@222222<22222@111<1111<<1?1111111<000011111101/000000.0/00000....:;000000000000000000000/9//00;090090000000000/./-....00//////////
@M03896:38:000000000-B4D98:1:1103:20206:13505 1:N:0:185
TACGGAGGGTGCAAGCGTTAATCGGAATTACTGGGCGTAAAGCGCACGCAGGCGGTTTGTTAAGTCAGATGTGAAATCCCCGGGCTCAACCTGGGAACTGCATCTGATACTGGCAAGCTTGAGTCTCGTAGAGGGGGGTAGAATTCCAGGTGTAGCGGTGAAATGCGTAGAGATCTGGAGGAATACCGGTGGCGAAGGCGGCCCCCTGGACGACGACTGACGCTCAGGTGCGAAAGCGTGGGGAGCAAACA
+
AAAAAABBBBBBGGGF2AEFCDGFEGGGHEDFBBBBEEEFHHHGG0E0EEG?EFEGGGGHFHHHHHFHHHHHHGHHHHHHGEE?EEGHHHHFGHGECCBFGHGGHHHHFHHHHHHGGGGHGHHHHHFFFACFGHCC-=BDEFFFFFFFFB/9;;;:;;99;BFFFFA:AFFBFFFFFFFFFFFFFFFFF@CFFDFF-AA-9=D>FDDAEFFFB-;=>AFFFBFDFFFFFBF@.B@DFFADFFCFFD.BFA.
@M03896:38:000000000-B4D98:1:1103:20201:13522 1:N:0:185
TACGGAGGGTGCAAGCGTTAATCGGAATTACTGGGCGTAAAGCGCACGCAGGCGGTTTGTTAAGTCAGATGTGAAATCCCCGGGCTCAACCTGGGAACTGCATCTGATACTGGCAAGCTTGAGTCTCGTAGAGGGGGGTAGAATTCCAGGTGTAGCGGTGAAATGCGTAGAGATCTGGAGGAATACCGGTGGCGAAGGCGGCCCCCTGGACGAAGACTGACGCTCAGGTGCGAAAGCGTGGGGAGCAAACA
+
BCAABBCCCBBCGGGGGFGEFFGFFGFGHGCFBFGGGGGGHHHGG0AEFEA?EEGGGGGHHHGHHHHHGGHGHGGGGGFGFGGGEGHGHHHHHHGHHFFFGHGHHHHHHHHHHHHGGFGGFGHHHHHHGGGGHHCCGFCFFFFFFFFEFF0;;:;;;;;;;FFFFF;ADFEFFFFFFFFFFFFFFFFFFFFFFFCFFFFDFD@DF@@;EFFF@=DDFFFFFFFFFFFFFFFDFFFFFFFFFFFFFDEFFF.
@M03896:38:000000000-B4D98:1:1103:20747:13730 1:N:0:185
TACGTAGGTCCCGAGCGTTGTCCGGATTTATTGGGCGTAAAGCGCGCGCAGGCGGTTTGATAAGTCTGAAGTTAAAGGCTGTGGCTCAACCATAGTTCGCTTTGGAAACTGTCAAACTTGAGTGCAGAAGGGGAGAGTGGAATTCCCTGTGTAGCGGTGAAATGCGTAGATATATGGAGGAACACCGGTGGCGAAAGCGGCTCTCTGGTCTGTAACTGACGCTGAGGCTCGAAAGCGTGGGGAGCAAACAG
+
>AAA>BCAFFFF22EEEE?ECEGB2A2EH5F5ED2BAAEAFDFA00A>E0/>B>EEEEABBFEFBGGEFBB?FBFHEGHCHHHH?0GFGFHFGBF2B2?<<//?01?DHHFHHG1DGGGD1?FFGE1DHHG.-AC.AG0.DDGHGG0=<<C:00;;;::.C0CGGDEGBABB0C090;B9.9ABFE@-->?AB=BBF/A;9@DBFFB/9/;;BB//;9/B.9ADA..AEF-@...999:-;-.-9.//;A.
@M03896:38:000000000-B4D98:1:1103:12019:13784 1:N:0:185
TACGGAGGGTGCAAGCGTTAATCGGAATTACTGGGCGTAAAGCGCACGCAGGCGGTTTGTTAAGTCAGATGTGAAATCCCCGGGCTCAACCTGGGAACTGCATCTGATACTGGCAAGCTTGAGTCTCGTAGAGGGGGGTAGAATTCCAGGTGTAGCGGTGAAATGCGTAGAGATCTGGAGGAATACCGGTGGCGAAGGCGGCCCCCTGGACGAAGACTGACGCTCAGGTGCGAAAGCGTGGGGAGCAAACA
+
BCBBCBCBCACCGGGEEEGGGFFFEGGGHEFFBBFFEEGGHHHGG0AAEEECGGGFGGGHHHGHGHGHGHHGHFFGHHHHGGGGEGHHHHHHHHGHHFFGHHHHHHHHFHHHHHHFFGGGFGHHHHHHGGGGHHGGGFFFFFFFFFFFF/0;;;;:;9:;9BFFFFDADBEF0FFFFFFF?ABFFFFFFBADFFFFAFEBFFFFFFCEFFFFFAFDFFFFFFFFFFFFFFFDDFCDFFFFFFFFAAEFFFF
@M03896:38:000000000-B4D98:1:1103:12011:13800 1:N:0:185
TACGGAGGGTGCAAGCGTTAATCGGAATTACTGGGCGTAAAGCGCACGCAGGCGGTTTGTTAAGTCAGATGTGAAATCCCCGGGCTCAACCTGGGAACTGCATCTGATACTGGCAAGCTTGAGTCTCGTAGAGGGGGGTAGAATTCCAGGTGTAGCGGTGAAATGCGTAGAGATCTGGAGGAATACCGGTGGCGAAGGCGGCCCCCTGGACGAAGACTGACGCTCAGGTGCGAAAGCGTGGGGAGCAAACA
+
ACABBBCDBBCCGFFCEEGFGGGFGGFGHFDFBBFFEFGEFHHGG0AEEEA?EFGGGGGHHHGGGHEGHHHGHGGGGHGHGGGGGGHHHGGHHHGHGFFGGGFGHHEHFHHHHFHFFGGGGFHHHHHHFGGFHGGGGAFFFFFFFFFFFF0:;;;:;;:;ABBFFFA:ADAB0BFFFFBFFFEFFFFFF@FFFFFACDEFFFDBFF@EEFFFA=FDFFFFFFDDFFFFFFFFBAAA/:.A>D=A-9ABBFA
@M03896:38:000000000-B4D98:1:1103:16915:13807 1:N:0:185
TACGTAGGGAGCAAGCGTTGTCCGGATTTACTGGGTGTAAAGGGTGCGTAGGCGGCTTTGCAAGTCAGATGTGAAATCTATGGGCTCAACCCATAAACTGCATTTGAAACTGTAGAGCTTGAGTGAAGTAGAGGCAGGCGGAATTCCCCGTGTAGCGGTGAAATGCGTAGAGATGGGGAGGAACACCAGTGGCGAAGGCGGCCTGCTGGGCTTTAACTGACGCTGAGGCCCGAAAGCGTGGGTAGCAAACA
+
BCCCBFFBCFABGGFCEEGGFGDBEGGGHGFHCFGBEEHHHHHGHFGGGEC1GEFGCFGGFFBGFHEHFHHGHFFGGGFFHHHGHHHEGGGGGE3FFFFGHHHHHHGHGHFFFHH4GFFFFGFGGGBGHHHHHHFED<CC@@DGHFGGH?.<<<0<-<<<<<CFCC=..-:0C;0CG..@DDGGBFG?F00;A??DFDE>A-@DEF0;9DE/AFBF0000;.9:.:.A..:;:>@A/.9DFF.09FFFFFF
@M03896:38:000000000-B4D98:1:1103:21384:14459 1:N:0:185
TACGTAGGACGCGAGCGTTATCCGGATTTACTGGGCGTAAAGCGTCTGTAGGCGGACTTGTAAGTTGGACGTGAAAGCTCCGGGCTTAACCCGGAGAGGCCGTTCAATACTGCGAGACTAGAGGGCGTGAGAGGGGAGCGGACTTCCCGGTGTAGCGGTAAAATGCGCAGATATCGGGAGGAACACCAGTGGCGCAGGCGGCTCCCTGGTACGCACCTGACGCTGCGAGCCGAAAGCTAGGGGAGCGAAC
+
AAAABFFBFF>>AEE?AEE2FFDBAEEGHHGHFG1AAE?EEHHGGBEFGFFBGE/EEEHGDGBFGGGCFB/??F/BBBGGFEEEEEGBBBF?<CGG<???F>>?FG1@@FFGFF>-@<F<<<0<EG?C@DDCGCA-A?;-;9-;FFCFA?-;;;/;;-;;.;B;BB;;9@-B/;F9-=-B-9;ABBDE?FFFE?FBBBD@?B?DFA;:9BBFDD;@BFFBFFDF..-9B-@@B-;9/9;9A?D.-99--9
@M03896:38:000000000-B4D98:1:1103:21406:14469 1:N:0:185
TACGTAGGACGCGAGCGTTATCCGGATTTACTGGGCGTAAAGCGTCTGTAGGCGGACTTGTAAGTTGGACGTGAAAGCTCCGGGCTTAACCCGGAGAGGCCGTTCAATACTGCGAGACTAGAGGGCGTGAGAGGGGAGCGGAATTCCCGGTGTAGCGGTAAAATGCGCAGATATCGGGAGGAACACCAGTGGCGCAGGCGGCTCCCTGGTACGCACCTGACGCTGAGAGACGAAAGCTAGGGGAGCGAACA
+
BBBBBFFBFC2>AAEEGGGEFGDBEEEEHHFHBF1FEEFEEGGGGBABEFDGGE/EEEFB3FFGFHE3@@/??F/4BBFFGGEEEEGFHFGGC??//<?CF><?FG1GHHFFBE-<AAF<<DCGGGGGGGGHCAECDGC-9;-CFGGGGG-:;;;;;9;;.;FFBF;D@ACFBBF.9-@B;.BABFFFFFFFA=FA=;AB@BFFEA;9AFBFDFDADFF/FDFFFA.BF.BAFDDDFFFF.ED.-99;-@-
@M03896:38:000000000-B4D98:1:1103:11261:14638 1:N:0:185
TACGGAGGGTGCAAGCGTTGATCGGAATTACTGGGCGTAAAGCGCACGCAGGCGGTTTGTTAAGTCAGATGTGAAATCCCCGGGCTCAACCTGGGAACTGCATCTGATACTGGCAAGCTTGAGTCTCGTAGAGGGGGGTAGAATTCCAGGTGTAGCGGTGAAATGCGTAGAGATCTGGAGGAATACCGGTGGCGAAGGCGGCCCCCTGGACGAAGACTGACGCTCAGGTGCGAAAGCGTGGGGAGCAAACA
+
BBBBABBBCAAAGGGEEEG2GGHBBAFGHGFFB32BEEEGHHHGGAEEGEG?EEEEGGGHFHHGHHHHHHHGHGHGHHHHGEEGEGHHHHHHHHGHHEFBGHGHHHHHHHHGHHHGAFGH?FHHHHH??DFEHGGGGFFAAFFFFFFFFF/;9:;;;;;@EFFFFB:;ABFFEFFFFFFF.AFFFFFFF=DDF>CCFDE-@FFBFD@AAFFFA;AA;BBBBADDFDFFFFF=D=F./;D?>BBFDDEFFF.
@M03896:38:000000000-B4D98:1:1103:11279:14648 1:N:0:185
TACGGAGGGTGCAAGCGTTAATCGGAATTACTGGGCGTAAAGCGCACGCAGGCGGTTTGTTAAGTCAGATGTGAAATCCCCGGGCTCAACCTGGGAACTGCATCTGATACTGGCAAGCTTGAGTCTCGTAGAGGGGGGTAGAATTCCAGGTGTAGCGGTGAAATGCGTAGAGATCTGGAGGAATACCGGTGGCGAAGGCGGCCCCCTGGACGAAGACTGACGCTCAGGTGCGAAAGCGTGGGGAGCAAAC
+
AAABBBB@DAAAFGGEEEGGGFGBEECFHHFFBAFFEFEFHHHGGEEAFA0@EEFEGGFHGH4GGHFGGGHGGGHDFGHHGG?@EEHHEGGHHHA0B?BBGGGHHHBGGHHHHHCGG??F??GHHHHHFFF.FFD@FA-;ABFFFFFFFF/;;;;9;9:;;FFFFB9;;DAB/;BFBFB?A?FF/BFF@9@D;BDFFFE;ADFDFF;9EFFFFAFDFFFFFFAADDB;FFFB?ADFFDFFCFFAFDA9/A
@M03896:38:000000000-B4D98:1:1103:11267:14661 1:N:0:185
TACGGAGGGTGCAAGCGTTAATCGGAATTACTGGGCGTAAAGCGCACGCAGGCGGTTTGTTAAGTCAGATGTGAAATCCCCGGGCTCAACCTGGGAACTGCATCTGATACTGGCAAGCTTGAGTCTCGTAGAGGGGGGTAGAATTCCAGGTGTAGCGGTGAAATGCGTAGAGATCTGGAGGAATACCGGTGGCGAAGGCGGCCCCCTGGACGAAGACTGACGCTCAGGTGCGAAAGCGTGGGGAGCAAACA
+
AAAAAABBBAAAGGGGGCGGGGHFEFFGHGFF5BABEEFGHHHGG0EEEEAEEEEEFGAGGHFHGHFGFHFFFEH4FGHHGEEEEEHHHHHGHGEGHFGGHHGGGFFGHHGDGHCCFFF??FGHHHHFFAEGHHGDC>DDEFFFFFFFFF/;;;;;;;;;AFFFFF;;DFFFFFFFFFFFFDFFFFFF-9BFA@BFADE9BFABFFDEAFFFADFFFFF/FFF.D.B9FFFDFFFFFFADFFFFCDFFFF.
@M03896:38:000000000-B4D98:1:1103:10205:15011 1:N:0:185
TACGTAGGGCGCGAGCGTTATCCGGAATTATTGGGCGTAAAGAGCTCGTAGGCGGTTTGTCGCGTCTGCTGTGAAAGCCCGGGGCTTAACCCCGGGTGTGCAGTGGGTACGGGCAGACTAGAGTGCAGTAGGGGAGACTGGAATTCCTGGTGTAGCGGTGAAATGCGCAGATATCAGGAGGAACACCGATGGCGAAGGCAGGTCTCTGGGCTGTTACTGACGCTGAGGAGCGAAAGCATGGGGAGCGAACA
+
ABAAAFFBCCADEGFEFEGEFGFEEGEFHDFGFGGFGGGGHHGHHFGEFEFCHFGGGGGHHGAFEGGGHHGHHFGGHGHHGGCFCGFHHH>?D@C@?>>>FHDGHHHGHHFGGGCDECC;=CFGHHHHGHHGGGGFGCFGCFFGGF;BBF0;=;;;=;;;AFFFFF:ACFFFFBBBFFFEDFFFFFFFFFFFFFCFFFFFFFFFFFF;BFFFFFFFFFFFFFFFFFFFFDEDDFFFFFFFFFFFDDCFFF-
@M03896:38:000000000-B4D98:1:1103:10207:15029 1:N:0:185
TACGTAGGGCGCGAGCGTTATCCGGAATTATTGGGCGTAAAGAGCTCGTAGGCGGTTTGTCGCGTCTGCTGTGAAAGCCCGGGGCTTAACCCCGGGTGTGCAGTGGGTACGGGCAGACTAGAGTGCAGTAGGGGAGACTGGAATTCCTGGTGTAGCGGTGAAATGCGCAGATATCAGGAGGAACACCGATGGCGAAGGCAGGTCTCTGGGCTGTTACTGACGCTGAGGAGCGAAAGCATGGGGAGCGAACA
+
AAAAAFF@AC>DAEFEEFEGEGHEEFGGHFFGBGGBEEFGHHHHHFHFEEEGHGGGGGGGBEHCEEGEGHHGHFHHFHHHGGCCB@GHDDGHG/>/?>><GHHGGHHDHHDCDGGDEFCCCGFGHHFHHGHHGDEFFAFFACFGGGGGG//:;9;;;9:;AFFFFFDFFFFFEFFFF/;ADFFFFFFBF;DFB=BBFFEFFF.BFFFFBFFFFFEFFFFFFDDFDDF;FDEBFA@DEBBF.;DEBDBBDFA
@M03896:38:000000000-B4D98:1:1103:16159:15152 1:N:0:185
TACGGAGGGTGCAAGCGTTAATCGGAATTACTGGGCGTAAAGCGCACGCAGGCGGTTTGTTAAGTCAGATGTGAAATCCCCGGGCTCAACCTGGGAACTGCATCTGATACTGGCAAGCTTGAGTCTCGTAGAGGGGGGTAGAATTCCAGGTGTAGCGGTGAAATGCGTAGAGATCTGGAGGAATACCGGTGGCGAAGGCGGCCCCCTGGACGAAGACTGACGCTCAGGTGCGAAAGCGTGGGGAGCAAACA
+
AAABAABBBAAAGGFECEGA2BFFEGFFHFBFCFFEGGGGHHHGGAAEEEA?EEEEGGGGGH@FFHFHFHGGHGF?BFFFFE>EEEGHGF0GHGFHHFFFHBFGHHBHGGGGFHH2F?F??FCGHHHHFGECGHGCCF@DEFFFFFFBF;/;:;;:;:;:;BFFFF:ADFFFFBBFFFBFFDBFFFFFFFFFFADFFFFFFFB=D@@AEFFF=DF?BFFFF.ADFFFEBBFCFAADFFDDFF;EC;;9BA.
@M03896:38:000000000-B4D98:1:1103:16138:15159 1:N:0:185
TACGGAGGGTGCAAGCGTTAATCGGAATTACTGGGCGTAAAGCGCACGCAGGCGGTTTGTTAAGTCAGATGTGAAATCCCCGGGCTCAACCTGGGAACTGCATCTGATACTGGCAAGCTTGAGTCTCGTAGAGGGGGGTAGAATTCCAGGTGTAGCGGTGAAATGCGTAGAGATCTGGAGGAATACCGGTGGCGAAGGCGGCCCCCTGGACGAAGACTGACGCTCAGGTGCGAAAGCGTGGGGAGCAAACA
+
CCCCCCCBCBCCGGFFFFGEFBDFEFFFHEBGFGFFEFFEGHHGG0AAEEE@EGGFGGGEFGBGFGFHHHHFHGBFFHGGGGGGGGHGHGFHHHGFHFGHHGGHHHGHGHHHHHGGFGGGGGHHHHHHFGGCGHFGGFFFFFFFFFFFFF/;;;;:;;9;9BBFFFD;A@AFBBBFFFEFFDBBFFFFF:CFFFFFFFFFFFFFFD@EFF?DCAFAFFFFFDDFFFFFFFFFFA@DFFAADFFE@DAFFF.
@M03896:38:000000000-B4D98:1:1103:23485:15804 1:N:0:185
TACGTAGGGGGCAAGCGTTGTCCGGATTTACTGGGCGTAAAGAGCGTGTAGGCGGCCAAACAGGTCCGTTGTGAAAACTGGAGGCTTAACCTCCAGACGTCGACGGAAACCGTATGGCTAGAGTCCGGAAGAGGAGAGTGGAATTCCTGGTGTAGCGGTGAAATGCGCAGATATCAGGAAGAACACCAATGGCGAAGGCAGCTCTCTGGGACGGTACTGACGCTGAGACGCGAAAGCGTGGGGAGCGAACA
+
ABABAFFAAABBGGCEECGGEGFEFGGGHFBDFBFFEFGGGHHHHEEGGFD3GEEG?F?B?FFGFGGGHHGFGFFBFBBBGCGEFHHHGGDHHFCG?FBFDBBDFGDF@FFCEHGEGFF<>GFHHHGCEGGHHEEE.DCGCHGGHHHHHF/;C;;;;;=;=FCFFF;DAG@FECCFFFFFFFBFFFFFFFFFFFDFFFFFFFFFFFFBBFFA99DEDFFFFFFFFFFFFFFFFFCDFFADDFFEDA>@@B-
@M03896:38:000000000-B4D98:1:1103:28857:16108 1:N:0:185
TACGAAGGGTGCAAGCGTTAATCGGAATTACTGGGCGTAAAGCGCGCGTAGGTGGTTCAGCAAGTTGGATGTGAAATCCCCGGGCTCAACCTGGGAACTGCATCCAAAACTACTGAGCTAGAGTACGGTAGAGGGTGGTGGAATTTCCTGTGTAGCGGTGAAATGCGTAGATATAGGAAGGAACACCAGTGGCGAAGGCGACCACCTGGACTGATACTGACACTGAGGTGCGAAAGCGTGGGGAGCAAACA
+
ABBAABBBBFBAFFCGEEGECGHD?EDGHGBGDBFFFFGGHHHGGFGGFE?EDFFECGGGBGFGGGHGHHHGHFFDGGGGFGGEFGHGHGFFGHEHH?FBGHFHGFFFGGGFGHH22@F@@FFGHHDDGGGFHHG?C@ACEGHFHHHHH00<====<-;;;CGHGG:;CCGFFBCB9B0CEAFGFGGEFFGG;ADDFFE@FFFAFFFFFFAFAFBFFFFFFEFFFFFFFFFBDFFFFFFFFFFFFAEBFF.
@M03896:38:000000000-B4D98:1:1103:28879:16114 1:N:0:185
TACGAAGGGTGCAAGCGTTAATCGGAATTACTGGGCGTAAAGCGCGCGTAGGTGGTTCAGCAAGTTGGATGTGAAATCCCCGGGCTCAACCTGGGAACTGCATCCAAAACTACTGAGCTAGAGTACGGTAGAGGGTGGTGGAATTTCCTGTGTAGCGGTGAAATGCGTAGATATAGGAAGGAACACCAGTGGCGAAGGCGACCACCTGGACTGATACTGACACTGAGGTGCGAAAGCGTGGGGAGCAAACA
+
ABABABBAAFBBFGGEEEG?EFDFEGFGHDBFBBBCEE2E2GGGG?EEFF@EDFFFEHFGDG2BBGGBFGFGHGFBBGFGEEGEGGFFGEBGHGGAF?GFHGHHGH2BFFCGHHF2@FG2@FGHGHDEHEDFGHGAEFDFDHHGHHHGH00<=0==<<;;;CCCCCCC:CCGB;;C0F;CDFFFFGGEGGGGGG?-BFEFFFF-AEAFAFFFFFFFFFFFFFFFFFFFFFFFBA9DFFDFA=;E;DA//;.
@M03896:38:000000000-B4D98:1:1103:28852:16127 1:N:0:185
TACGAAGGGTGCAAGCGTTAATCGGAATTACTGGGCGTAAAGCGCGCGTAGGTGGTTCAGCAAGTTGGATGTGAAATCCCCGGGCTCAACCTGGGAACTGCATCCAAAACTACTGAGCTAGAGTACGGTAGAGGGTGGTGGAATTTCCTGTGTAGCGGTGAAATGCGTAGATATAGGAAGGAACACCAGTGGCGAAGGCGACCACCTGGACTGATACTGACACTGAGGTGCGAAAGCGTGGGGAGCAAACA
+
AAA>AAA3ACAAFGGF?AEEAGHF2EFGHFDFA32AAAEFHGGEEGGEE>0B@@BEFHHGBGGFFGGFGHFGE@FFGFFGFFE>>EHHHGGGFF/BF?GGHHDGFBFFCGFHHH2@2FF@@CHHHHG???<GHB?A.<.F<F1FGHGHH00<=0==<-;;:GGHF;;;CCEHGFGB0;BC.:BFFGFE;=0B;-=?-:;9;=@BEE9;9.:F.BFFF/;/BFFFBB/:B.;99@@AF.:A->D.9;AFFAA
@M03896:38:000000000-B4D98:1:1103:14532:16164 1:N:0:185
TACAGAGGGTGCAAGCGTTAATCGGAATTACTGGGCGTAAAGCGCGCGTAGGTGGTTCGTTAAGTTGGATGTGAAATCCCCGGGCTCAACCTGGGAACTGCATTCAAAACTGACGAGCTAGAGTATGGTAGAGGGTGGTGGAATTTCCTGTGTAGCGGTGAAATGCGTAGATATAGGAAGGAACACCAGTGGCGAAGGCGACCACCTGGACTGATACTGACACTGAGGTGCGAAAGCGTGGGGAGCAAACA
+
ABABCFFABBBCGGGGGEGEFBDBBEAFHFFHCFGFGGGGHHHGGEGGGE@?FGFEAGGEHHFFFHFGFGFGHFBGFGFFFFEEGGHEFFBGHHEHH?CGGHGHHF3FFFCGFGD/CBA1?FGGHHE??GHFGHGDEDDFEHGHGHHFH00<====<;=;CGGHFGC;ADEFFBFGFB;CCC;FFFG?FCFGGGGFFFFFFA;=EFABFFFF?90BFFFBBFFFFFFAFEFFFFBDFFFFFFFFFDEFFFA
@M03896:38:000000000-B4D98:1:1103:14538:16184 1:N:0:185
TACAGAGGGTGCAAGCGTTAATCGGAATTACTGGGCGTAAAGCGCGCGTAGGTGGTTCGTTAAGTTGGATGTGAAATCCCCGGGCTCAACCTGGGAACTGCATTCAAAACTGACGAGCTAGAGTATGGTAGAGGGTGGTGGCATTTCCTGTGTAGCGGTGAAATGCGTAGATATAGGAAGGAACACCAGTGGCGACGGCGACCACCTGGACTGATACTGACACTGCGGTGCGAAAGCGTGTGGAGCAAACA
+
11>AAFB1>>>>BBFA1AEEEGGBA0FCG1DFF1ABAAAEHCB/A/AAAE?/@1/?>FE/B/FHHGFFGBCEF2FFGFHH/E//>EGFHFF<BEC0F/CFFFEHH2BF<G<1F@A/<>/1??1?GG10<@?11CG.<><...<D<<GGD0D0=0==<;;-:CFGF;;;A-.9B00B00;9.;FA/:C?.CB/;9A--9@----;E?A/;--;;9FFFB//BBB///-;:99----9/-9A-;-:9FA/BA-
@M03896:38:000000000-B4D98:1:1103:8031:16340 1:N:0:185
TACGAAGGGTGCAAGCGTTAATCGGAATTACTGGGCGTAAAGCGCGCGTAGGTGGTTCAGCAAGTTGGATGTGAAATCCCCGGGCTCAACCTGGGAACTGCATCCAAAACTACTGAGCTAGAGTACGGTAGAGGGTGGTGGAATTTCCTGTGTAGCGGTGAAATGCGTAGATATAGGAAGGAACACCAGTGGCGAAGGCGACCACCTGGACTGATACTGACACTGAGGTGCGAAAGCGTGGGGAGCAAACA
+
BBABB43?AFAAGGGF?EEAEGGFAAEFHFFFFBAAEEEGDHHGGAGGG>@>DFFFFHGBFGB2FGHHGGHHGDFBGGGHFE/EEEHGHGCFFAEGF?FFGHHHHHFH?GFGFFGHGFF<@FFGFG/<FGGGF0A?C@AECGHHHHHHH00<====<<;-;:GGFC.;;CEFF0C0909;.;BFCFGEAFFG9BB--;9-;>->EEF9.9.B./;BBB/;BBBFFF/.;;B=A-DFFFD.-9-A-;./9.9
@M03896:38:000000000-B4D98:1:1103:8017:16354 1:N:0:185
TACGAAGGGTGCAAGCGTTAATCGGAATTACTGGGCGTAAAGCGCGCGTAGGTGGTTCAGCAAGTTGGATGTGAAATCCCCGGGCTCAACCTGGGAACTGCATCCAAAACTACTGAGCTAGAGTACGGTAGAGGGTGGTGGAATTTCCTGTGTAGCGGTGAAATGCGTAGATATAGGAAGGAACACCAGTGGCGAAGGCGACCACCTGGACTGATACTGACACTGAGGTGCGAAAGCGTGGGGAGCAAACA
+
BBBBBBBABFBBGGGCFFGEEFAFEEFFHGFFCFAAEEEGHHHGGCGGGEF?DGFEFH3BFGFGGHFHHHEGHGBBFGGHFEEEGGEGHGFGHHGFG?GGHHGHHGFGGGFGHHFEHFGDFGHHHHGDGEGHFHGDEG?FAGFGGFHGH00<====<=;;:GHHFGCCEGEHFBFFFB9CDFFFFGFEGGGGEGGGFFECFA;-EEFFAFFFFFFFFFFBFFFFFFFAFEFFFFDFFFFFFFFFFDEFFF?
@M03896:38:000000000-B4D98:1:1103:6297:16543 1:N:0:185
TACGTAGGACGCGAGCGTTATCCGGATTTACTGGGCGTAAAGCGTCTGTAGGCGGACTTGTAAGTTGGACGTGAAAGCTCCGGGCTTAACGCGGAGAGGCCGTTCAATACTGCGAGACTAGAGGGCGTGAGAGGGGAGCGGAATTCCCGGTGTAGCGGTAAAATGCGCAGATATCGGGAGGAACACCAGTGGCGCAGGCGGCTCCCTGGTACGCACCTGACGCTGAGAGACGAAAGCTAGGGGAGCGAACA
+
AAABAFFADF2>AEFGGFGEGGDAEGGGHGCFBBCEEFFFHHHGGBAFBD5FGEEE>ECF@G@BBGFGCF/?EE??FBBBBEEEGGHHHHBCCDC/<??AF><>FF>FGGFDFE<-A<<<<DHFGGGGGGGHFD.A?DA?;B-CFFGFG>-;;;;;;;.9;BFFBFA;9B;FFFB.@;BCFD9FFFAAABFFEFFFFFFFFFDDFEBBEFBF:DDAFFFBFFFFFF?BFEBDF=.9BFFF.A?D@;-@DB9
@M03896:38:000000000-B4D98:1:1103:5580:16836 1:N:0:185
TACGGAGGGTGCAAGCGTTAATCGGAATTACTGGGCGTAAAGCGCACGCAGGCGGTTTGTTAAGTCAGATGTGAAATCCCCGGGCTCAACCTGGGAACTGCATCTGATACTGGCAAGCTTGAGTCTCGTAGAGGGGGGTAGAATTCCAGGTGTAGCGGTGAAATGCGTAGAGATCTGGAGGAATACCGGTGGCGAAGGCGGCCCCCTGGACGAAGACTGACGCTCAGGTGCGAAAGCGTGGGGAGCAAACA
+
BBABABBDDAABGGGFGFGEFFGF2E2FHEFHBFFFFEFEFHHGGCGFGEEGGGGEEEEGFHDFFHEGFHFFGG4FFGGHFGEFGGHHGHFHGGEFHFGGHHHHHHGHFHHFHHHEGFGF?CFGHHGHFDE.F0A@DFAFFFFFFFFFFF/;;;;;;9;;AFFFFF;;.9AFFFFFFEFFFFFFFFFF;@DFFF@AC.;>-DFFFDDAEFFA-=AAFFFFFFFFBAF;9FFCDFDAFDFF@B>.@DEFFFF
@M03896:38:000000000-B4D98:1:1103:28418:17535 1:N:0:185
TACGGAGGGTGCAAGCGTTAATCGGAATTACTGGGCGTAAAGCGCACGCAGGCGGTTTGTTAAGTCAGATGTGAAATCCCCGGGCTCAACCTGGGAACTGCATCTGATACTGGCAAGCTTGAGTCTCGTAGAGGGGGGTAGAATTCCAGGTGTAGCGGTGAAATGCGTAGAGATCTGGAGGAATACCGGTGGCGAAGGCGGCCCCCTGGACGAAGACTGACGCTCAGGTGCGAAAGCGTGGGGAGCAAACA
+
BBBBBBBBBBBBGGFGECEEABGFAEFGHFCFBBFFEEGECHHGGAAEGEC?FGGGGG?EFGGFGHFFFGGGHHHHFGGFGFGGGGHHHHHFCFGHHFGHGGHHGHGHFHGHHHGHGFGGFGFHHHHHFGGEHGGGFFC?FFFBFFFFFF/;;;;;9;:;AFFFFFADDCFFFFBFBFBFFFBFFFFF;BFFFFBDFAEBDCDDFB@:EFFF;DFDFFFBFDFADDFFFFFDDFCDFDADFFFEFDAFFF.
@M03896:38:000000000-B4D98:1:1103:3035:18123 1:N:0:185
TACGTAGGACGCGAGCGTTATCCGGATTTACTGGGCGTAAAGCGTCTGTAGGCGGACTTGTAAGTTGGACGTGAAAGCTCCGGGCTTAACCCGGAGAGGCCGTTCAATACTGCGAGACTAGAGGGCGTGAGAGGGGAGCGGAATTCCCGGTGTAGCGGTAAAATGCGCAGATATCGGGAGGAACACCAGTGGCGCAGGCGGCTCCCTGGTACGCACCTGACGCTGAGAGACGAAAGCTAGGGGAGCGAACA
+
ABAAAFFBFF>AEEGEEEGEFGDBEEGGHGFHCFAFEFEEGHHGGBBBFF53GEEEEEGGDG@EBGFGHF??EC?FGFBFGGEGEEHGHHHHGGC/B/??F>>?GH@GHHGFBA--C<<<<<G/EGGFDGGFHGFGGDA-;=;CGF;CGG-;;9:;9:;9;BFBBF;AAFAFFFFA@DFFFABFFFFEFBFFECFFCDDFFD:AAAB9AFBFDFDFFFFFFFFFFFFFBEB9>DAAFBFFFFDD=::;@@9
@M03896:38:000000000-B4D98:1:1103:18998:19633 1:N:0:185
TACGGAGGGTGCAAGCGTTAATCGGAATTACTGGGCGTAAAGCGCACGCAGGCGGTTTGTTAAGTCAGATGTGAAATCCCCGGGCTCAACCTGGGAACTGCATCTGATACTGGCAAGCTTGAGTCTCGTAGAGGGGGGTAGAATTCCAGGTGTAGCGGTGAAATGCGTAGAGATCTGGAGGAATACCGGTGGCGAAGGCGGCCCCCTGGACGAAGACTGACGCTCAGGTGCGAAAGCGTGGGGAGCAAACA
+
AAAAAABBBAAAFGGCEEGEEGHFFGGGHDDFBEFAFFGGCGHGGCEGGEEEFEEGGGGGFGBGGHBGFFHFHFFGHGFGFGEGFEHGHHFFGHEHHCFGHHHHHHHHHHHHEHG2FFFFGFHHHHGGFAFEFHACCFBDFEFFFFFBFB/;;;;9;;:;.BBFFBAAACAFFFFFFFEFFFEEFFFFA-9AABBACBF-BFC-=9;;.;F-;-..BBFBFDD.ADF;//;@DAFDFADDAAA.-9;BFF.
@M03896:38:000000000-B4D98:1:1103:19003:19650 1:N:0:185
TACGGAGGGTGCAAGCGTTAATCGGAATTACTGGGCGTAAAGCGCACGCAGGCGGTTTGTTAAGTCAGATGTGAAATCCCCGGGCTCAACCTGGGAACTGCATCTGATACTGGCAAGCTTGAGTCTCGTAGAGGGGGGTAGAATTCCAGGTGTAGCGGTGAAATGCGTAGAGATCTGGAGGAATACCGGTGGCGAAGGCGGCCCGCTGGACGAAGACTGACGCTCAGGTGCGAAAGCGTGGGGAGCAAACA
+
AAAAAAA@DAAAGGF42EEECBFCEEFFHEBGB32AEE?EFGFGGAECGEE0B>>ECEF1FGFHFGFHHHHDG@44BFCFFE>EGGHBFF0?FB/BGFGHG?FGFDDGHHHFEGF1/???FCHH1<<G?AFFGF.AC=BBFFFFFFFFB9/:;;;;9;;;9B/FBFD9.BEFFBBFFE/9AD./9BF?=-@?F--;;:.9-@-;-;99=9.-;9;9/:F//..9.;FFFFFBD;99/:;9B=-.;DA/BAA
@M03896:38:000000000-B4D98:1:1103:9436:20431 1:N:0:185
TACGGAGGGTGCAAGCGTTAATCGGAATTACTGGGCGTAAAGCGCACGCAGGCGGTTTGTTAAGTCAGATGTGAAATCCCCGGGCTCAACCTGGGAACTGCATCTGATACTGGCAAGCTTGAGTCTCGTAGAGGGGGGTAGAATTCCAGGTGTAGCGGTGAAATGCGTAGAGATCTGGAGGAATACCGGTGGCGAAGGCGGCCCCCTGGACGAAGACTGACGCTCAGGTGCGAAAGCGTGGGGAGCAAACA
+
CCCCCCCCCBCCGGGGEEGEFFGFFGFGHGFFFFFFEEFGHHHGGCEEGEE0EEEEGGGHGHGGGHGHFHHGHFFGGHFGGGEGGGHHHGGHHHGHHFFFGFGHHHGHHHHHHHGHGFFGFFFHHHHHFGGFGHCDGFFFFFFFFFFBFF9B;;;;;;;;AFFFFFA;ACAFFBBFFFBFFFFFFFFFFBCFFFFFFFFFFFFFFF@AFFFFFFFBFFFFFFFFFFFFFFFDFFFFFFADDFFECDEFFF.
@M03896:38:000000000-B4D98:1:1103:23536:20797 1:N:0:185
TACGGAGGGTGCAAGCGTTAATCGGAATTACTGGGCGTAAAGCGCACGCAGGCGGTTTGTTAAGTCAGATGTGAAATCCCCGGGCTCAACCTGGGAACTGCATCTGATACTGGCAAGCTTGAGTCTTGTAGAGGGGGGTAGAATTCCAGGTGTAGCGGTGAAATGCGTAGAGATCTGGAGGAATACCGGTGGCGAAGGCGGCCCCCTGGACGAAGACTGACGCTCAGGTGCGAAAGCGTGGGGAGCAAACA
+
AAABAABCCAABGFFCEEEFGGHFEGGGHADDBEFFEEFFHHHGGEFEGE??EEEEGGGHGHGFFGFHHHHGHBFDGHGHGGGEEGHGHHGGHGGHFFFFGHGHHHHHGHHHHHHGGGGGFGGGHHHHHHHHGGG-@>DDFFFFFFFFFF/B;;;;9;.;9BFFFFDADFFFFFFFFFFFFFFFFFFFF@DDAFFAFFFFFFFFF@;;AFFFFFDDFFFFFFFFFFFF9FBCFFFAFD9AABCA;AAFFF?
@M03896:38:000000000-B4D98:1:1103:23542:20819 1:N:0:185
TACGGAGGGTGCAAGCGTTATTCGGAATTACTGGGCGTAAAGCGCACGCAGGCGGACTGTTAAGTCAGATGTGAAATCCCCGGGCTCAACCTGGGAACTGCATCTGATACTGGCAAGCTTGAGTCTTGTAGAGGGAGGCAGAATTCCAGGTGTAGCGGTGAAATGCGTAGAGATCTGGAGGAATACCGGTGGCGAAGGCGGCCCCCTGGACGAAGACTGACGCTCAGGCGCGAAAGCGTGGGGAGCAAACA
+
AAAAAAAD?A1>AFGAAAEGAAFFFEAFHF1GFBF/AEEGHHHGE/EA/EC/EEE//>/BFGHEGHHHFHHGGFGHHHC1>//E>EGFGGHFB0/FF/B1?G1>GHHHHHHHHFB1/?FF??FHHD1FHHFHHB..<A.<CEGHHHF<GG/<<<==;;;;CGHHHG.;E?F0CFGB9FG.9EF0;;FE-;-;=9@@@BA-9=-9@@@9AFF--9-;/BFFFBBB-A/F/-;;;;@;/9;-@@;A99;FFF-
@M03896:38:000000000-B4D98:1:1103:19010:20860 1:N:0:185
TACGGAGGGTGCAAGCGTTAATCGGAATTACTGGGCGTAAAGCGCACGCAGGCGGTTTGTTAAGTCAGATGTGAAATCCCCGGGCTCAACCTGGGAACTGCATCTGATACTGGCAAGCTTGAGTCTCGTAGAGGTGGGTAGAATTCCAGGTGTAGCGGTGAAATGCGTAGAGATCTGGAGGAATACCGGTGGCGAAGGCGGCCCCCTGGACGAAGACTGACGCTCAGGTGCGAAAGCGTGGGGAGCAAACA
+
ABBAABCCBBBCGFFEEEGFGGHFGGFGHFFFDEGEFFGGHHHGGAEFGAE?EEGGGGGHHHGGFGHHHHHGHFFGGHFHGGGEEGHGHHFGGGFHHFGGHHFHHHGHHHGFHHHHGFGGCHHHHHHGFGGGHF1<.>AGGFDGHHHGG</<<<==;=;;;CGHHGC=EBAFEBFFGB;FGGFGGGFGG?DGFFFFFFEABCFCFCBEEFFA--:AFFF;BFFDDFBFBFFFFACDFD:DFAFE-:;:9FA
@M03896:38:000000000-B4D98:1:1103:19029:20872 1:N:0:185
TACGGAGGGTGCAAGCGTTAATCGGAATTACTGGGCGTAAAGCGCACGCAGGCGGTTTGTTAAGTCAGATGTGAAATCCCCGGGCTCAACCTGGGAACTGCATCTGATACTGGCAAGCTTGAGTCTCGTAGAGGGGGGTAGAATTCCAGGTGTAGCGGTGAAATGCGTAGAGATCTGGAGGAATACCGGTGGCGAAGGCGGCCCCCTGGACGACGACTGACGCTCAGGTGCGAAAGCGTGGGGAGCAAACA
+
ABBBABCBCABBGGGGFEGGGGHFGGGGHEFFCABAFEFGHHHGGCEEGEGCGGGGGGGHHHHHGHBGGHHGHGGGHHGHGGGGFGHHHHGGHHGHHFFGHHGHHHHHHHHHGHHHGGGGHHHHHHHHFGGGHGEGCFFFFFFFFFFFFF0;;;;:;;;;AFFFFFAADFFFEFFFFFFFBFFFFFFFFDFDFFFFFBEDFFFFFFCEFFFBD-@BDDFFFFFFFFFFFFFCDFCDFDADCFAFFDEFFF.
@M03896:38:000000000-B4D98:1:1103:13246:21632 1:N:0:185
TACGGAGGGTGCAAGCGTTAATCGGAATTACTGGGCGTAAAGCGCACGCAGGCGGTTTGTTAAGTCAGATGTGAAATCCCCGGGCTCAACCTGGGAACTGCATCTGATACTGGCAAGCTTGAGTCTCGTAGAGGGGGGTAGAATTCCAGGTGTAGCGGTGAAATGCGTAGAGATCTGGAGGAATACCGGTGGCGAAGGCGGCCCCCTGGACGAAGACTGACGCTCAGGTGCGAAAGCGTGGGGAGCAAACA
+
ABBBCBCCCABCGGGCEEGGGFFFGGGGHHFGCGGEGGGGFHHGGCEGGEEFGGGFGGGGHHGHFGFHHHHHHHFFHHHHFGGGGGHGHHHHHHGHFFGHHHFHHGFHGHHHHHGCFGGGGGHHHHHHFGGGHHGGGFFDFFFFFFFFFF0;;;;;;;;;:BFFFFDADFFFFFFFFFFFFFEFFFFFF;DFFFAFFDFFFFFFFF@FEBFF9-AAFFFFFDFFFFFFFFFF?B;?/.ADFFFE;AABBF?
@M03896:38:000000000-B4D98:1:1103:24215:22073 1:N:0:185
TACGGAGGGTGCAAGCGTTAATCGGAATTACTGGGCGTAAAGCGCACGCAGGCGGTTTGTTAAGTCAGATGTGAAATCCCCGGGCTCAACCTGGGAACTGCATCTGATACTGGCAAGCTTGAGTCTCGTAGAGGGGGGTAGAATTCCAGGTGTAGCGGTGAAATGCGTAGAGATCTGGAGGAATACCGGTGGCGAAGGCGGCCCCCTGGACGAAGACTGACGCTCAGGTGCGAAAGCGTGGGGAGCAAACA
+
AAAA1AAD?AAAGGGCGFF00BD00EAFGG1GBB/FEFEEFGHGG/AEEEEEFEEEE?>BBG2FEH2FGGGGHG21BFGFF@EGGEHHHHBBG<CCG?GGFFGH1>?>GGGBFH01F??F??GHHHFHFGGEHHGG-9@AAFBFBFFFBB/;;;;;;;;9;BFBFF;AB@EFE;/BBFFFBFBFFFFF@@@FF@@@@FF?;@9@@@@E?FF-;@-?;FF9FBFFBFFFFFB@B@@BFABF@@?F@9;BBF-
@M03896:38:000000000-B4D98:1:1103:25571:22343 1:N:0:185
TACGGAGGGTGCAAGCGTTAATCGGAATTACTGGGCGTAAAGCGCACGCAGGCGGTTTGTTAAGTCAGATGTGAAATCCCCGGGCTCAACCTGGGAACTGCATCTGATACTGGCAAGCTTGAGTCTCGTAGAGGGGGGTAGAATTCCAGGTGTAGCGGTGAAATGCGTAGAGATCTGGAGGAATACCGGTGGCGAAGGCGGCCCCCTGGACGAAGACTGACGCTCAGGTGCGAAAGCGTGGGGAGCAAACA
+
BBBBBBBBBBABGGGCEEEE2BGFFGDGHFBGBBFFEFGGHHHGG0EEEEE@AEG?EEEHFGGGFHFHHHHGHHGFHHFHGGGGGGHHGHHHHGGHGAFGHHGHHHHHHHHHHGFFGGGHCFGHHGFHFDGEHHCCGF=AEFFFFFF/;9/;;:;;9;9;9/;FFFDADCFFFFBBFBBADDFFFFFFFACF;BAACFFFFFFFF@>A9FFFF-AD:BFFFDBDDFFFFFFFFFFFFFDFFFFE=DFFFFA
@M03896:38:000000000-B4D98:1:1103:15499:22508 1:N:0:185
TACGGAGGGTGCAAGCGTTAATCGGAATTACTGGGCGTAAAGCGCACGCAGGCGGTTTGTTAAGTCAGATGTGAAATCCCCGGGCTCAACCTGGGAACTGCATCTGATACTGGCAAGCTTGAGTCTCGTAGAGGGGGGTAGAATTCCAGGTGTAGCGGTGAAATGCGTAGAGATCTGGAGGAATACCGGTGGCGAAGGCGGCCCCCTGGACGAAGACTGACGCTCAGGTGCGAAAGCGTGGGGAGCAAACA
+
ABAABABBBBBBGGGEEEGEFFGFEGDFHGFBBAFBEFEFGHHGGCFGGA??EEGFGGGHGHGHFHHHHHHGHHHHGHHHFEEEEEHHHHHHHHGHHFFGFHHHHHFHHHGFHHEHEFGHFGHHHHFHFGGFFBDCCC=DFFFFFFFFFF/;;;:;:;;;9BFFFFD.DFEFFBFFFFFFFFFFFFFFF@;DFF;DFFEAFFFAFF-.ABFF;-;;BFBBFFFFFFFBBFB=.@-.9.DFCAF?@::BFF.
@M03896:38:000000000-B4D98:1:1103:10520:22683 1:N:0:185
TACGTAGGGGGCGAGCGTTATCCGGATTCATTGGGCGTAAAGCGCGCGTAGGCGGCCCGGCAGGCCGGGGGTCGAAGCGGGGGGCTCAACCCCCCGAAGCCCCCGGAACCTCCGCGGCTTGGGTCCGGTAGGGGAGGGTGGAACACCCGGTGTAGCGGTGGAATGCGCAGATATCGGGTGGAACACCGGTGGCGAAGGCGGCCCTCTGGGCCGAGACCGACGCTGAGGCGCGAAAGCTGGGGGAGCGAACA
+
CCCCCFFACBBCGGECEGGCFGDEEFGGHDEFBFFGFGGFGGHGGGGGGEC/GEFGFDFC@@@DDGGCFGGGD?@EED@CGGGFFFFFFFFFF>DBFB9@FFDDFFFFFFBF:.ACCFFFFFFFFFFF;BFEEBFCAAA?@EFBBFDDFB-:;:;::;:;AABFFFADDDBFFFFFFFFFCEBFFFFFF@DFFA::>DEFAFFFFABFBB?FF@BAFEC;@9>DFFFFFAA;;B=A///;DDF-;.--;;-
@M03896:38:000000000-B4D98:1:1103:10540:22691 1:N:0:185
TACGTAGGGGGCGAGCGTTATCCGGATTCATTGGGCGTAAAGCGCGCGTAGGCGGCCCGGCAGGCCGGGGGTCGAAGCGGGGGGCTCAACCCCCCGAAGCCCCCGGAACCTCCGCGGCTTGGGTCCGGTAGGGGAGGGTGGAACACCCGGTGTAGCGGTGGAATGCGCAGATATCGGGTGGAACACCGGTGGCGAAGGCGGCCCTCTGGGCCGAGACCGACGCTGAGGCGCGAAAGCTGGGGGAGCGAACA
+
BBAAAFF3AADDEFFCEFGAFGABAEEEFHFGBGEFEFEBFGHGGECGEECGHGE@EDF<BDCGGG/@AC@CGCF.CA-;DGBFFFEFFBA999;;;;;;AA;BFFA>BEBB:.DB;@@DBDFFFFFF@DFFFFFFFF?A@EBFFFDFF;-;;9;;9999;AFFBFDD>FFFBFBAB;;@;A/BFFFFF@F?FDD-@DFFFDDCEE.;FF?:9-@9AEFBF=FFDDFEE9@ABA;AFBFFFFF--.--;--
@M03896:38:000000000-B4D98:1:1103:15565:22695 1:N:0:185
TACGTAGGACGCGAGCGTTATCCGGATTTACTGGGCGTAAAGCGTCTGTAGGCGGACTTGTAAGTTGGACGTGAAAGCTCCGGGCTTAACCCGGAGAGGCCGTTCAATACTGCGAGACTAGAGGGCGTGAGAGGGGAGCGGAATTCCCGGTGTAGCGGTAAAATGCGCAGATATCGGGAGGAACACCAGTGGCGCAGGCGGCTCCCTGGTACGCACCTGACGCTGAGAGACGAAAGCTAGGGGAGCGAACA
+
AAAAAFFBFF>AEFFE?EF?FFDBAEGGHHGFCBFFEFGFGHHGGEFFGFF3GE@>EEFF3BBFGHFGHE?EEG??FFGFHGGFEFHHHHHH@DCCB<??F>>?GF?FGHFHFGC-CAG<<DFGGGGDDEGFHG.CFGC?;;-CFFBFGA-;;:9;9;;;AFFFFB;A@=AFFFFED-BFADFFFFFFFBBBAFFFFAFFFFFFEEBBAFBF;D.BFFFEFFDDD.ABF..;@D.AFFBBAEFD-9;9-@-
@M03896:38:000000000-B4D98:1:1103:15558:22712 1:N:0:185
TACGTAGGACGCGAGCGTTATCCGGATTTACTGGGCGTAAAGCGTCTGTAGGCGGACTTGTAAGTTGGACGTGAAAGCTCCGGGCTTAACCCGGAGAGGCCGTTCAATACTGCGAGACTAGAGGGCGTGAGAGGGGAGCGGAATTCCCGGTGTAGCGGTAAAATGCGCAGATATCGGGAGGAACACCAGTGGCGCAGGCGGCTCCCTGGTACGCACCTGACGCTGAGAGACGAAAGCTAGGGGAGCGAACA
+
BBCBBFFCFF>AEGEEEEGEEGDBEEGGHHCHFHHGGGGFHHHGGEEFGGFBGEEEEEGHBGBFFHGHHE@EEFFGHGHGGGGGFGHHHHFHGGGGC????>>??C1@@GGHFG-@DAF<<GGGGGFCGGGHHGGGGFFFCG-CFGFFGF-;;:;;;;;;;FFFFFADAFFFFFFED;:BADFFFFDEFBFFFFFFFFFDFFFFFEFBEFFFAFDCFFFFFFFFFFFFF?BA=F.AFFFFFEDDAA;--;-
@M03896:38:000000000-B4D98:1:1103:18366:22881 1:N:0:185
TACGGAGGGTGCAAGCGTTAATCGGAATTACTGGGCGTAAAGCGCACGCAGGCGGTTTGTTAAGTCAGATGTGAAATCCCCGGGCTCAACCTGGGAACTGCATCTGATACTGGCAAGCTTGAGTCTCGTAGAGGGGGGTAGAATTCCAGGTGTAGCGGTGAAATGCGTAGAGATCTGGAGGAATACCGGTGGCGAAGGCGGCCCCCTGGACGAAGACTGACGCTCAGGTGCGAAAGCGTGGGGAGCAAACA
+
BBABBBCBCBCCGGFFEEGEFFGFEEFGHGFHCFGGFGFFHHHGGFGGGEC?FGGGGGGHHHGGGHGHHHHGHGHGGGGGGGGGGGHHHHHHHHGFGFGGHHHHHHHHGHGGHHHHGGHHGGFHHHHHGGGGHHGGGFFFFFFFFFFFF9/;;;;;;;;;;FFFFFDADFFFFBBFFFFFFFFFFFFFF@BFFF@B-DFDFFFFFFDAEFFABFFFFFFFFFFFFFFFFFFFFCFFFFFDFFFFFDAFFF?
@M03896:38:000000000-B4D98:1:1103:22193:22971 1:N:0:185
TACGGAGGGTGCAAGCGTTAATCGGAATTACTGGGCGTAAAGCGCACGCAGGCGGTTTGTTAAGTCAGATGTGAAATCCCCGGGCTCAACCTGGGAACTGCATCTGATACTGGCAAGCTTGAGTCTCGTAGAGGGGGGTAGAATTCCAGGTGTAGCGGTGAAATGCGTAGAGATCTGGAGGAATACCGGTGGCGAAGGCGGCCCCCTGGACGAAGACTGACGCTCAGGTGCGAAAGCGTGGGGAGCAAACA
+
CCCCCBCBCBCCGGGCEEGEFBDBEFFGHGFHFGGEEGGEGHHGGAAEEEGCGGGCEGGHHHFGGHFHHGHGHGEGGGFGGGGEGGHHGGFHHHGHGFFFGGGHHHHHFGGFHHGGGGGHGEGHHHHHFGGFGHD-CADFFFFFFFFBFB/;;;;;;;;;:BFFFFAA:CEF/BFFFFBFFFFFFFFFFDFFFFDFFFFFFFFFFFDEEFFFDFFAFFFFFFFFFFFFFFFFFFFFF?.ADFFFFDEF/..
@M03896:38:000000000-B4D98:1:1103:19541:23198 1:N:0:185
TACGGAGGGTGCAAGCGTTAATCGGAATTACTGGGCGTAAAGCGCACGCAGGCGGTTTGTTAAGTCAGATGTGAAATCCCCGGGCTCAACCTGGGAACTGCATCTGATACTGGCAAGCTTGAGTCTCGTAGAGGGGGGTAGAATTCCAGGTGTAGCGGTGAAATGCGTAGAGATCTGGAGGAATACCGGTGGCGAAGGCGGCCCCCTGGACGAAGACTGACGCTCAGGTGCGAAAGCGTGGGGAGCAAACA
+
ABAAABBDBBBBGGGGEEGEGGGFAEFGHGFFBFGFEFGFHHHGGAEEGEECGFGGGGGHGHHHGHGHHHHGHFHFGHHHGGGGFGHHHHFHGGFHHFGFGHHHHHEHHHFDHGHHGFFG?FHHHHHFFGGAHHGGGFFFFFFFFFFFFF/;;;;;;;;;AFFFFF:;9BEFFBBFFBFFFFFFEFFFF:>DFFDFFFEBDFFBFFFAEFFFFFFFFFFFFBFDDDFBFFFFFFFFFDDFFAFEADEFFFA
@M03896:38:000000000-B4D98:1:1103:19543:23218 1:N:0:185
TACGGAGGGTGCAAGCGTTAATCGGAATTACTGGGCGTAAAGCGCACGCAGGCGGTTTGTTAAGTCAGATGTGAAATCCCCGGGCTCAACCTGGGAACTGCATCTGATACTGGCAAGCTTGAGTCTCGTAGAGGGGGGTAGAATTCCAGGTGTAGCGGTGAAATGCGTAGAGATCTGGAGGAATACCGGTGGCGAAGGCGGCCCCCTGGACGAAGACTGACGCTCAGGTGCGAAAGCGTGGGGAGCAAACA
+
ABBCCBCCBABCGGFEFEGFFFGFEGFGHEFFBFGFFFGFGHHGGEEEGE?0EEEGGGGHHHFGGHEHHHHFGGFFFGGGGGGEEGHHHHGHHHGHHFFGHHHHHHGHHHHHHHHGGGGGFGHHHHHHFGGGHHGGGFFDFF0BFFFFFF0;;;;;;;;;;FFFFFA;ADEFFFFFFFFFDFFFFFFFFFFFFFCFFFFAFFFFF@@EEFFCAADFBBF0FDDFFFFFFFFFFFCDFFFFFFC.@AAF0F.
@M03896:38:000000000-B4D98:1:1103:5770:24226 1:N:0:185
TACGGAGGGTGCAAGCGTTAATCGGAATTACTGGGCGTAAAGCGCACGCAGGCGGTTTGTTAAGTCAGATGTGAAATCCCCGGGCTCAACCTGGGAACTGCATCTGATACTGGCAAGCTTGAGTCTCGTAGAGGGGGGTAGAATTCCAGGTGTAGCGGTGAAATGCGTAGAGATCTGGAGGAATACCGGTGGCGAAGGCGGCCCCCTGGACGAAGACTGACGCTCAGGTGCGAAAGCGTGGGGAGCAAACA
+
BBBBBBBBBBBBGGFE?EEEABFF2EFGHADFDGGCEEEEDHHGG0AEEEG?EEE?EEFCBDBGBGFHEHGGHFGBGHHHFGGGFGHHGGGHHHFHH?FBGGHHHHGHHH??CCF<FGHHGFFGHHG0?CF.>0<--->DEFFFFFFBFB/:;;9;;9;;;/FFFB;;AFFFFBBFFFFFFFEFFFF.@9-AFC9>DFF--@-9D;CEEFF->9AA/B//B.;AD.9;;/;9.>;./ADDA@DFCA9BBAA
@M03896:38:000000000-B4D98:1:1103:5791:24246 1:N:0:185
TACGGAGGGTGCAAGCGTTAATCGGAATTACTGGGCGTAAAGCGCACGCAGGCGGTTTGTTAAGTCAGATGTGAAATCCCCGGGCTCAACCTGGGAACTGCATCTGATACTGGCAAGCTTGAGTCTCGTAGAGGTGGGTAGAATTCCAGGTGTAGCGGTGAAATGCGTAGAGATCTGGAGGAATACCGGTGGCGAAGGCGGCCCCCTGGACGAAGACTGACGCTCAGGTGCGAAAGCGTGGGGAGCAAACA
+
ABAAAABDBB2AGGFF?EEECBFABEBFHFBGBB2AEEEGHHGGGAEEGEF0E>EE>EEGFGHGFGEHFGGFGEGFGHFHFG?EEEHHGH0G?AF0BFGFGHHHFGDFGGGF2G22<?GGFCGHHFE0?CFFFF1.<C<0<GHDDDD==G/<G<==:;;;:CGHHG.;9-.FF;CFF0CCEDF9FBFD9A-ECDFFF?A=99;@FFFF.FF-9-99BFFFFDDFDDFF//;;;;-AB.D.--BFB999/A9
@M03896:38:000000000-B4D98:1:1103:5766:24247 1:N:0:185
TACGGAGGGTGCAAGCGTTAATCGGAATTACTGGGCGTAAAGCGCACGCAGGCGGTTTGTTAAGTCAGATGTGAAATCCCCGGGCTCAACCTGGGAACTGCATCTGATACTGGCCAGCTTGAGTCTCGTAGAGGGGGGTAGAATTCCAGGTGTAGCGGTGAAATGCGTAGAGATCTGGAGGAATACCGGTGGCGAAGGCGGCCCCCTGGACGAAGACTGACGCTCAGGTGCGACAGCGTGGGGAGCAACCA
+
A3AB?ABDDAABGGGFCEEEFFBBAFEFHFFFB32AEEAAGHHGGEGFGEA0EFEEEEAFGHF@FDGFFGFGDF4GBGFGFGGEEGHGHHHHFHGFCFHHHHFFFHBH2FF>GGC2CFFG<?1GGHHBFDGGH0.<-99.ABFFFFFFF//;;//;9;;@ABBBFFDAACEF/BBFFB/A...BFFF.@DFFFF9-@.E=;DCFF@;..9.---;.////9ADFFD9//B9-9-9@.@99-9;ACDEF.;9
@M03896:38:000000000-B4D98:1:1103:11338:24853 1:N:0:185
TACGGAGGGTGCAAGCGTTAATCGGAATTACTGGGCGTAAAGCGCACGCAGGCGGTTTGTTAAGTCAGATGTGAAATCCCCGGGCTCAACCTGGGAACTGCATCTGATACTGGCAAGCTTGAGTCTCGTAGAGGGGGGTAGAATTCCAGGTGTAGCGGTGAAATGCGTAGAGATCTGGAGGAATACCGGTGGCGAAGGCGGCCCCCTGGACGAAGACTGACGCTCAGGTGCGAAAGCGTGGGGAGCAAACA
+
ABAABBADDABBGGCGEFGEEBGFE2FFHGFHC3BAEEEEHGHGGCGGGGGEGGFEFGGHHHFEBGHHHGFGFEFDBGGHGGGEEEHHFCGGHEAGHFGFHFGGHHEHFGD2GGFHGGGGCGHHHHHHFFE.=GDGCFFFFFFFFFFFFF/;;;;999;;9BFFFF;:9@AFB9FFFBBFBFFFFFFFFFFFFFBFAFE>CAAFFFFEEBFA-;DAFFFFFFFFFFFEFFEADA-9B.;.->=AFF.BFF.
@M03896:38:000000000-B4D98:1:1103:7837:25074 1:N:0:185
TACGGAGGGTGCAAGCGTTAATCGGAATTACTGGGCGTAAAGCGCACGCAGGCGGTTTGTTAAGTCAGATGTGAAATCCCCGGGCTCAACCTGGGAACTGCATCTGATACTGGCAAGCTTGAGTCTCGTAGAGGGGGGTAGAATTCCAGGTGTAGCGGTGAAATGCGTAGAGATCTGGAGGAATACCGGTGGCGAAGGCGGCCCCCTGGACGAAGACTGACGCTCAGGTGCGAAAGCGTGGGGAGCAAACA
+
ABBAAABBCAABGGGCECFEFFFFEFFFHGFHCBFFEEGEHHHGGCFGGECEGFEGGGGHHHFGGHFHFHHGHGFFFGFGFGGGEFHGBFFHFHGHHFGFGGHHHHFHHGGFHHGHGF?G?FFHHHHGFGGGFHGGGFFFFFFFFFF;FF0;;;;;;;;:;FFFFB;;;CEFFBFFFFFFFFFFFFFFF:@DFDDFFFFCFFFFFC@.AFFF@FDDFFFFFFFDDDFFFFB@DFFFFA:ADFFFFAEFFF.
@M03896:38:000000000-B4D98:1:1103:7853:25083 1:N:0:185
TACGGAGGGTGCAAGCGTTAATCGGAATTACTGGGCGTAAAGCGCACGCAGGCGGTTTGTTAAGTCAGATGTGAAATCCCCGGGCTCAACCTGGGAACTGCATCTGATACTGGCAAGCTTGAGTCTCGTAGAGGGGGGTAGAATTCCAGGTGTAGCGGTGAAATGCGTAGAGATCTGGAGGAATACCGGTGGCGACGGCGGCCCCCTGGACGAAGACTGACGCTCAGGTGCGAAAGCTTGGGGAGCAACCA
+
ABAABBB2>A?AGGGCEECA2FFFFG2FGBBDEFFEEEEECHFGFFCGGA00B>>>EEGHGG4BFHBFEGGFB@BBFFBGECCCGGHGFBBGHHAAC?BBF2FGHGHH?FGFFHHEG?FG?FGHHGHHGGGE<0D@C>9DEFFFFF;9:B/99/;;;-;@;/9BF;;9:@;B/;BFFFFFFFFEFFFFFFFBFB;--9B--@9@;;@.9BA---A.;B/;:ADFF?////:-.--://BFFFF.-;9;...
@M03896:38:000000000-B4D98:1:1103:7837:25092 1:N:0:185
TACGGAGGGTGCAAGCGTTAATCGGAATTACTGGGCGTAAAGCGCACGCAGGCGGTTTGTTAAGTCAGATGTGAAATCCCCGGGCTCAACCTGGGAACTGCATCTGATACTGGCAAGCTTGAGTCTCGTAGAGGGGGGTAGAATTCCAGGTGTAGCGGTGAAATGCGTAGAGATCTGGAGGAATACCGGTGGCGAAGGCGGCCCCCTGGACGAAGACTGACGCTCAGGTGCGAAAGCGTGGGGAGCAAACA
+
AAAA?3ABBAAACGDA2AEGFGHF2AFFHFFFBAFFEEEGFHHGE?EEGCGGGEGGGGGHGHHHGHHHGHHFGGHHGHGHGGCEEEGECFHHFAEHGABFGHGHHHGHHHGFGGHHEGHGGFGHHHGG?EE.<GDCC?-AEBFFB9FB/;//99:;9-;-ABFFFB9999A9BFFFEFF.A.BBBBBDBBBFF=-B=.E??BBB>;;;..9;--9;B///;AAA?AF9F/B99@=.BD.;@;BE-.9B/;9
@M03896:38:000000000-B4D98:1:1103:8430:25238 1:N:0:185
TACGGAGGGTGCAAGCGTTAATCGGAATTACTGGGCGTAAAGCGCACGCAGGCGGTTTGTTAAGTCAGATGTGAAATCCCCGGGCTCAACCTGGGAACTGCATCTGATACTGGCAAGCTTGAGTCTCGTAGAGGGGGGTAGAATTCCAGGTGTAGCGGTGAAATGCGTAGAGATCTGGAGGAATACCGGTGGCGAAGGCGGCCCCCTGGACGAAGACTGACGCTCAGGTGCGAAAGCGTGGGGAGCAAACA
+
BBBBABBBBAAAGGGCCEFGGGHFEEFGHFFBDB2BEEEGFHHFECEEEAA0B>EEFGGHG4FGGHGFDGHHHEGFHHHHGGECEGHG3GFHGCEGGFGGHHFGHE?HGHFFFGFFG???0?1GHHF0?EFFGH?-<@=DFFFFFFFBBF/;9;;;;;;-.;FFFB.AAFFFB9BFF;B9DDFBFFFDDFFFF->B;DE-@DCDF@9;.B9-DCFDBFFFFFFFD.//B;B-9=@AFAFFAFFFF:;B/:.
@M03896:38:000000000-B4D98:1:1103:8411:25242 1:N:0:185
TACGGAGGGTGCAAGCGTTAATCGGAATTACTGGGCGTAAAGCGCACGCAGGCGGTTTGTTAAGTCAGATGTGAAATCCCCGGGCTCAACCTGGGAACTGCATCTGATACTGGCAAGCTTGAGTCTCGTAGAGGGGGGTAGAATTCCAGGTGTAGCGGTGAAATGCGTAGAGATCTGGAGGAATACCGGTGGCGAAGGCGGCCCCCTGGACGAAGACTGACGCTCAGGTGCGAAAGCGTGGGGAGCAAACA
+
ABAAABCBCAAAGFFGFEGEFFGFGGAFHGCHFFGGGGFFEGHGGCCFGAA@FGGGGGGHHH4BBGEHHGFGHGBBFGFGFGGGGGHGHGFHHHGHFFBBFFFGHHBGFGGGHHFHEGFGGFFHHHHGGGGGHG.@@;BDFFFFFFFFFF/;;:;:;::;:9;FFFDAD>EFFFBFFBBFFF:BFFFFFBC?FD-BFFEFFFACD@@EEFFFDAFDFFFBFDFFFFFBFBBDDFADFF.;@-@E@?EFFF?
@M03896:38:000000000-B4D98:1:1103:8426:25256 1:N:0:185
TACGGAGGGTGCAAGCGTTAATCGGAATTACTGGGCGTAAAGCGCACGCAGGCGGTTTGTTAAGTCAGATGTGAAATCCCCGGGCTCAACCTGGGAACTGCATCTGATACTGGCAAGCTTGAGTCTCGTAGAGGGGGGTAGAATTCCAGGTGTAGCGGTGAAATGCGTAGAGATCTGGAGGAATACCGGTGGCGAAGGCGGCCCCCTGGACGAAGACTGACGCTCAGGTGCGAAAGCGTGGGGAGCAAACA
+
AAAABABDBAABGGGGCEGFEGGFEGFGHHFHCFEFFFGFHHHGGGGGGEECGFGEFGGGGHGGGHFHHGHEGFF4BFGGFGGGEGHGHHHHHHGHHFFGHFHHHHEHHHHGHHHHGGGHHHHHHHGHGGGGHGCFGCCFFFBFFFFFF//;;;;;;;:;9BFFFFD;ADEFFFFFFFFFFFFFFFFFF@FFFFAFFFFFFFFFFD@EEFFF=DFAFFFFFFFFFDFFFFFFFFADFFADCFFEADEFFF?
@M03896:38:000000000-B4D98:1:1103:6819:25441 1:N:0:185
TACGGAGGGTGCAAGCGTTAATCGGAATTACTGGGCGTAAAGCGCACGCAGGCGGTTTGTTAAGTCAGATGTGAAATCCCCGGGCTCAACCTGGGAACTGCATCTGATACTGGCAAGCTTGAGTCTCGTAGAGGGGGGTAGAATTCCAGGTGTAGCGGTGAAATGCGTAGAGATCTGGAGGAATACCGGTGGCGAAGGCGGCCCCCTGGACGAAGACTGACGCTCAGGTGCGAAAGCGTGGGGAGCAAACA
+
BCBCBBCBBAABGGCFCEGEFFGFFGFGHGFHCBFFFFGGHHHGGCEFGEA?EFFGGGGHGHFGGHFHHHHHGGFGGGFGFGGGGGHGGGGHHHGHHFFGHGFGHHHHGHHGHHHHGFFGFGHHHHHHFGGGHGFGGFAFFFFFFFFBF90;;;9;;;;:;FFFFF;;DFFFFFFFFFFFFFFFFFFFFBFFFFFFFFFFFFFFF@@AAFFF>CFFFFFFFFF?DFFFFFFFFFFFFF;DDFFFFDEFFFA
@M03896:38:000000000-B4D98:1:1103:7805:26097 1:N:0:185
TACGGAGGGTGCAAGCGTTAATCGGAATTACTGGGCGTAAAGCGCACGCAGGCGGTTTGTTAAGTCAGATGTGAAATCCCCGGGCTCAACCTGGGAACTGCATCTGATACTGGCAAGCTTGAGTCTCGTAGAGGGGGGTAGAATTCCAGGTGTAGCGGTGAAATGCGTAGAGATCTGGAGGAATACCGGTGGCGAAGGCGGCCCCCTGGACGAAGACTGACGCTCAGGTGCGAAAGCGTGGGGAGCAAACA
+
AAAAAAADDA1AGFGAEEGGAGHE0ABFGFCHFFGFEFGGHHHGGGGGGEGGGGG@EGGHHHGHFHEGFHHGFGGHGHGGECCCEGHHHHGHFHGHHFGGHHGHHGGHHHHHHHHHGFFGGGHHHGHHGGGEHFGGC@=BE9FBFFF;F//9;;;9999;AFFFFB;;A@AFB:BFFBFFFBFFFFFF@@@FA@@@@FA9@@?@@@@AEFF@;@FFFFFFFFBF?AFFFFF@F??BFBBB@@@??AEFFFA
@M03896:38:000000000-B4D98:1:1103:14392:27131 1:N:0:185
TACGGAGGATCCGAGCGTTATCCGGATTTATTGGGTTTAAAGGGTGCGTAGGCGGTTTGATAAGTTAGAGGTGAAAGCTCGATGCTCAACATCGAAATTGCCTCTGATACTGTCAGACTAGAGTGTCGTTGCGGAAGGCGGAATGTGTGGTGTAGCGGTGAAATGCTTAGATATCACACAGAACACCGATTGCGAAGGCAGCTTTCCAAGCTATTACTGACGCTGAGGCACGAAAGCGTGGGTAGCGAACA
+
ABBBBBBBBFFFGGG?EEG2FFDBEFEGHFFHBFDAFGGGFGHGHEEGEE?EHGCGGGG3BGBFBGFHEGGBGFBBFFBFFGHGGHHGHHEHFEF3??FGGHGHHHFHHHGEHGFBGFFBBFGGHG2?FGHGGGGGGGGFCD@CCFBGGA/<;<;==;;;;GGHFGFFGGFGGF;CFFGFFFFGFFDGGGGEGFFFFFFFFFFFFFFFFFFFFFFFFFFFFDFFADFAEA?AFDDAFDDDDA9/.9-@DF=
@M03896:38:000000000-B4D98:1:1104:17050:3355 1:N:0:185
TACGTAGGGGGCAAGCGTTGTCCGGATTTACTGGGCGTAAAGAGCGTGTAGGCGGCCAAACAGGTCCGTTGTGAAAACTGGAGGCTTAACCTCCAGACGTCGACGGAAACCGTATGGCTAGAGTCCGGAAGAGGAGAGTGGAATTCCTGGTGTAGCGGTGAAATGCGCAGATATCAGGAAGAACACCAATGGCGAAGGCAGCTCTCTGGGACGGTACTGACGCTGAGACGCGAAAGCGTGGGGAGCGAACA
+
AABBAFFBBBADCGGFECFCCGGFGEFGHHFFBBBAEEEEEGGHGGEEEHHGHGGE>E?B?B?FBGHGEH/?EGHGDCBBGFHFEFFFHGHHHHBCGGFFDCFGGGGFFHGCDC>BFGHHHHFFGGDFGGGHHHFDGGFFEHHHHHHHHGFFA;FFDA:AEFFGBFCCDGGGFGGFFFFFFFFFFFFFFFFFFFFFFFFFFFFFFFFFFFAFF@AEAFFFFFFFFFFFFFFFFBCDFFDDFFFFFD;BAF-
@M03896:38:000000000-B4D98:1:1104:17031:3358 1:N:0:185
TACGTAGGGGGCAAGCGTTGTCCGGATTTACTGGGCGTAAAGAGCGTGTAGGCGGCCAAACAGGTCCGTTGTGAAAACTGGAGGCTTAACCTCCAGACGTCGACGGAAACCGTATGGCTAGAGTCCGGAAGAGGAGAGTGGAATTCCTGGTGTAGCGGTGAAATGCGCAGATATCAGGAAGAACACCAATGGCGAAGGCAGCTCTCTGGGACGGTACTGACGCTGAGACGCGAAAGCGTGGGGAGCGAACA
+
>AAA>FFAAADD2AFAEEFCEGHGGFCGGHBBBBFFEEEEHHFFHGAEEFFGHGGG>E?B?B2CBGHGEF/??GBGDFBBGCGEECBFFGHDHHFFHGFFD@CCGGGFGHHGGF00>FF<>GHGHHACGGGFG<:DEACBCGFGHCG0CGBGE;CBA@.@EGGFBFDD?BGEFFFFF/FBFFBFFFFE.9BFF@DCFDE?D.FBFE/B/B.9--99:BFFFDDFF?AFF?@@B--9/99A=A;EFF;ABF=
@M03896:38:000000000-B4D98:1:1104:10393:3616 1:N:0:185
TACGTAGGGGGCAAGCGTTGTCCGGATTTACTGGGCGTAAAGAGCGTGTAGGCGGCCAAACAGGTCCGTTGTGAAAACTGGAGGCTTAACCTCCAGACGTCGACGGAAACCGTATGGCTAGAGTCCGGAAGAGGAGAGTGGAATTCCTGGTGTAGCGGTGAAATGCGCAGATATCAGGAAGAACACCAATGGCGAAGGCAGCTCTCTGGGACGGTACTGACGCTGAGACGCGAAAGCGTGGGGAGCGAACA
+
BCBCBFFCCBBACFGEG?EEFGHFGEFGHHFHCBFFEEEEHHHHHGEGGHHFHCCGE>?B?FCFBGHGEG/?EGEGHFFBGFHEFHHHHHHHHGFH2FGGGCDGGCDGDHF@AF<C>GGFGGGGGHDFGGGGGHFFGGBFEHFHHGHHHGBGE9CFCBC@FGGGFFCDGGAGFGGFFFF.A.BFFFFFFFFFFFFACFFFFFFFFFFFFFFFF-9ADFFEFFFFFF.BFDCFFFFFFFFBFFFFFD>BFD-
@M03896:38:000000000-B4D98:1:1104:10383:3632 1:N:0:185
TACGTAGGGGGCAAGCGTTGTCCGGATTTACTGGGCGTAAAGAGCGTGTAGGCGGCCAAACAGGTCCGTTGTGAAAACTGGAGGCTTAACCTCCAGACGTCGACGGAAACCGTATGGCTAGAGTTCGGAAGAGGAGAGTGGAATTCCTGGTGTAGCGGTGAAATGCGCAGATATCAGGAAGAACACCAATGGCGAAGGCAGCTCTCTGGGACGGTACTGACGCTGAGACGCGAAAGCGTGGGGAGCGAACA
+
AAABAFFCCCCBGFCEECGEFFGFGEFGHHFFCBFAEEEEFHHHHGGGGHGEHEGCEEGG?BFEFHHGCG???GGEGFGFGHHFFHHHHGHHHHEFHGCFFCCCGCGGGHHDDEFFFGHDFFFFGFECFGGHCGFGAEFFEHHHHFHEHH0GC9FFC@=AEFFGBFCDGGGGGGGGGBFBFFFFFFDFFFBFBDCDFFFFFFFFFFFFFBAA@:.;;FFFFBDFFFFFFDFFAFADFFDFFFF?BD>CFF=
@M03896:38:000000000-B4D98:1:1104:10400:3638 1:N:0:185
TACGTAGGGGGCAAGCGTTGTCCGGATTTACTGGGCGTAAAGAGCGTGTAGGCGGCCAAACAGGTCCGTTGTGAAAACTGGAGGCTTAACCTCCAGACGTCGACGGAAACCGTATGGCTAGAGTTCGGAAGAGGAGAGTGGAATTCCTGGTGTAGCGGTGAAATGCGCAGATATCAGGAAGAACACCAATGGCGAAGGCAGCTCTCTGGGACGGTACTGACGCTGAGACGCGAAAGCGTGGGGAGCGAACA
+
ABBBAFFBBBDAEGGGGCE2FGHGCFGGHFDBBFAFEFFEHHGHHGEGGHHEHEGGEEGG?B2?BGGEEGD?EHFGECB?BGHEEFGHHGHGHHFFGGCFDCGGGDDGGHHCEF<00FCDFFCFDHG?GGGGHHAGGGBFEHGHHGGFHFCGG;0;B;=AAFFGBF;ECGGGFFFGFBFFFFFFFFFFFFFE;@A;BDE?DFFFFFFFFB9A@;AEDBFFFFFFFFFFF:@>=BFBF?DFFFFFADFFCF@
@M03896:38:000000000-B4D98:1:1104:10572:3740 1:N:0:185
TACGGAGGGTGCAAGCGTTAATCGGAATTACTGGGCGTAAAGCGCACGCAGGCGGTTTGTTAAGTCAGATGTGAAATCCCCGGGCTCAACCTGGGAACTGCATCTGATACTGGCAAGCTTGAGTCTCGTAGAGGGGGGTAGAATTCCAGGTGTAGCGGTGAAATGCGTAGAGATCTGGAGGAATACCGGTGGCGAAGGCGGCCCCCTGGACGAAGACTGACGCTCAGGTGCGAAAGCGTGGGGAGCAAACA
+
BCBAAABCBBAAGGGG?AFAFGHGEEGGHFGFBABAAAEECGHGGGGFEEE?GFGGGGGHHHGHGHDGGHGBDGFFGHHHGFFCEEHHHHHHFHECGEGHHHFGHHFHHHGHFH@FEGHHHGGGHHHHGGGGGF<CDFDFFFFFFFFFFFBFFBFFCCADEFFFFFDAAFFFFFFFFFFFFF/FFFFFF@DDADCCFDFFFFFCDFBAEF.9@:DDFFF:BFDDFDB9FFFFFFBDFFFDFFFEFDEFFF.
@M03896:38:000000000-B4D98:1:1104:10587:3749 1:N:0:185
TACGGAGGGTGCAAGCGTTAATCGGAATTACTGGGCGTAAAGCGCACGCAGGCGGTTTGTTAAGTCAGATGTGAAATCCCCGGGCTCAACCTGGGAACTGCATCTGATACTGGCAAGCTTGAGTCTCGTAGAGGGGGGTAGAATTCCAGGTGTAGCGGTGAAATGCGTAGAGATCTGGAGGAATACCGGTGGCGAAGGCGGCCCCCTGGACGAAGACTGACGCTCAGGTGCGAAAGCGTGGGGAGCAAACA
+
ACAAAAADBAAAFGGGCAFAAGHFEEFGHHFFBBCFEEEEHHHGGCEEFEG?EEFFGGFHGHHHGHFHGHGFFHHFGHHHGGGGEGHHHHHHHGGHGFHHHHHHHHHHHH?DGHFCGHHHHGHHHHHGFGGGFHCCDFDDFFFFFFFEFFBFBBFFFB;CFFFFFFFFFFFFFFFFFFFFFFFFFFFFB:CFFFAFFFEFFFFFFFAFFFFDC9A:BFFBFFFFFFFFFFFDDFFFFFDFFFFECFEFFFA
@M03896:38:000000000-B4D98:1:1104:22749:3872 1:N:0:185
TACGTAGGTGGCAAGCGTTGTCCGGAATTATTGGGCGTAAAGCGCGCGCAGGCGGTTTCTTAAGTCTGATGTGAAAGCCCACGGCTCAACCGTGGAGGGTCATTGGAAACTGGGGAACTTGAGTGCAGAAGAGGAGAGTGGAATTCCACGTGTAGCGGTGAAATGCGTAGAGATGTGGAGGAACACCAGTGGCGAAGGCGACTCTCTGGTCTGTAACTGACGCTGAGGCGCGAAAGCGTGGGGAGCGAACA
+
BBBBBFFBFBACC4FFAAE?ABFEEFGGHF5FD3GAEEEE2FHGGGGGGGGGGGGGGGGGGFFGFGFGHHFBFGB4EGHHHGGEEEGFGFHFGHGCHC>CFGHGFGGFGH?DHE/<CEGHHGB>GFFH<GBGCGGDED/0<<GFHGFGHA.C;;GGGC;BFFGGFFEE?DAFFGGGGGGGFFFFFFE9ABBFEC>-@?ABCFFFFFBBFF/B/;/BBFFBF?DFFDFFFFFFA--9FFFD-@=EFFA@=@-
@M03896:38:000000000-B4D98:1:1104:22737:3886 1:N:0:185
TACGTAGGTGGCAAGCGTTGTCCGGAATTATTGGGCGTAAAGCGCGCGCAGGCGGTTTCTTAAGTCTGATGTGAAAGCCCACGGCTCAACCGTGGAGGGTCATTGGAAACTGGGGAACTTGAGTGCAGAAGAGGAGAGTGGAATTCCACGTGTAGCGGTGAAATGCGTAGAGATGTGGAGGAACACCAGTGGCGAAGGCGACTCTCTGGTCTGTAACTGACGCTGAGGCGCGAAAGCGTGGGGAGCGAACA
+
AAAAAFFBFFACFGGEECG22BGEFGGGHH5F5B2BAEEFHHHEFCEEEC@@EEGGGGGGGHHHBGGGGHFFFGGF3FGHHEEFEEGGHHH/?FDGF//??GFHGGBDGHFDF</?CFGFFGBGHFGH1FGHFHHCHGFB<GGHGHHGH?EGC;CGC:;AFGGGFFCCDCGGGGFCFGGGGDFFGGG?;BFF;9@DFDE9-@BD9B;BBF/;/:BFFFFFFFFF9A..A-;@@FA.FFFFFFFE@A-;@DB
@M03896:38:000000000-B4D98:1:1104:12972:4199 1:N:0:185
TACGAAGGGTGCAAGCGTTAATCGGAATTACTGGGCGTAAAGCGCGCGTAGGTGGTTCAGCAAGTTGGATGTGAAATCCCCGGGCTCAACCTGGGAACTGCATCCAAAACTACTGAGCTAGAGTACGGTAGAGGGTGGTGGAATTTCCTGTGTAGCGGTGAAATGCGTAGATATAGGAAGGAACACCAGTGGCGAAGGCGACCACCTGGACTGATACTGACACTGAGGTGCGAAAGCGTGGGGAGCAAACA
+
BCBBBABCAFAAFFBGEEGEFGFFEFGGHHFFBBAAEEEGHHHGGGGGGGGG@FFFFFHHBB?FFGDFFBBBFGGHFFGHGGGFEGHFHHHHHHEHHGHGHHHHHGGGHHGFFHDBGHFFGGCFGHD<=GEHFGG?CADECGHHHHGHHEDCD=DGC<;AEHHHCGE;EGGHFFGGFFFGGFGGGGGEGGFGCDFGFFEDFFF;EF?BAF?FFFFFFFFFFFFFFFFEFFFADA;DFDDDCFFFFFFFFFF
@M03896:38:000000000-B4D98:1:1104:18142:4470 1:N:0:185
TACGTAGGGGGCGAGCGTTATCCGGATTCATTGGGCGTAAAGCGCGCGTAGGCGGCCCGGCAGGCCGGGGGTCGAAGCGGGGGGCTCAACCCCCCGAAGCCCCCGGAACCTCCGCGGCTTGGGTCCGGTAGGGGAGGGTGGAACACCCGGTGTAGCGGTGGAATGCGCAGATATCGGGTGGAACACCGGTGGCGAAGGCGGCCCTCTGGGCCGAGACCGACGCTGAGGCGCGAAAGCTGGGGGAGCGAAC
+
AAAAAFFABABDEFCEE?FGCFHFEFAEFD5D5B1BAEEGEHHGGEGGECGGHFFGFDGCBCDCDFDCGCC@D@?:E@--CDGFFFFFFFFFD@DACBBFFFFFFFF>BFFB.;DCFFD@B?EFFFFFFFFEEFDCD;.9@.9/BBDFAA-=;;BB-;99.9BB9FAA>DFF/FFE@C;@;EFFBBAAA;9?FFCC>DFAFF;@EE////.A@@F@AABBA;-AF?AEFCFC---:/:B/;9=-:A---;
@M03896:38:000000000-B4D98:1:1104:18124:4480 1:N:0:185
TACGTAGGGCGCGAGCGTTATCCGGATTCATTGGGCGTAAAGCGCGCGTAGGCGGCCCGGCAGGCCGGGGGTCGAAGCGGGGGGCTCAACCCCCCGAAGCCCCCGGAACCTCCGCGGCTTGGGTCCGGTAGGGGAGGGTGGAACACCCGGTGTAGCGGTGGAATGCGCAGATATCGGGTGGAACACCGGTGGCGAAGGCGGCCCTCTGGGCCGAGACCGACGCTGAGGCGCGAAAGCTGGGGGAGCGAACA
+
AAABAFFAB4A>EFGGFCFFEGHECEAEFFGHCABBEEGGHHGGGGGF/E?EGEE/EE?//E/<CG?<</DCA--CG@-<A-DF@BFFFFFFFFFBFF>BFEDDF;D@DFBF.9A-9BFD-?EDFFDFFCD?E?DAFADA-9FBFFFFCF;D;;BFFA.9.9B///;ADBABFFFFF;;9-EFFFFFFF9B.AD@CFAEA=AACEE.B/.AEB-9-;9>-@;CDFA9.E==----.//9FDF---;---;-
@M03896:38:000000000-B4D98:1:1104:18140:4491 1:N:0:185
TACGTAGGGGGCGAGCGTTATCCGGATTCATTGGGCGTAAAGCGCGCGTAGGCGGCCCGGCAGGCCGGGGGTCGAAGCGGGGGGCTCAACCCCCCGAAGCCCCCGGAACCTCCGCGGCTTGGGTCCGGTAGGGGAGGGTGGAACACCCGGTGTAGCGGTGGAATGCGCAGATATCGGGTGGAACACCGGTGGCGAAGGCGGCCCTCTGGGCCGAGACCGACGCTGAGGCGCGAAAGCTGGGGGAGCGAACA
+
>AABAFFBCBBAFFGGCEFFGGHFGEGGHFFHBBCBEEFEHHHGGGGGEGGCHEFGEGGB><@BDGCCDGGGDC?EGC:ADDGF@=EFFFFFFDFADFFFFEFFFFFFFF/FADFACFDFFBFFFFFFFFFEFFFFFFAEDEFFFFFFFA;A;;9BDB.;AEFFBFADFFFFFFFFFFEFFFFFFFFFD@DFFFFFFFFFFFFFEEBBFFEFFBFCDEFDAFFFFFFFFFFF;9@DF:FFACDADD;@@D-
@M03896:38:000000000-B4D98:1:1104:18118:4504 1:N:0:185
TACGTAGGGGGCGAGCGTTATCCGGATTCATTGGGCGTAAAGCGCGCGTAGGCGGCCCGGCAGGCCGGGGGTCGAAGCGGGGGGCTCAACCCCCCGAAGCCCCCGGAACCTCCGCGGCTTGGGTCCGGTAGGGGAGGGTGGAACACCCGGTGTAGCGGTGGAATGCGCAGATATCGGGTGGAACACCGGTGGCGAAGCCCGCCCTCTGTGCCGAGACCGACGCTGACGCGCGCACGCTGGGGGAGCGAACA
+
>>>AA4CA??@>AECA2EEEEGH1EEEFBFBF5A1BA>>?GFFEEGE//>>EGEE?EG?<<>//?F////<<<--;C@;-:A-9;;EFFFFFDB?9@BBBFADBB?BBBFB/9.ABBBBB@...BFBBB?D?A9;-;;;A-A//:FDD@---:;;;--99.AFF/;9;9BBBB/FE-9.99ABFBFF--99..;@-9-;.99=B9E.////;@--9A.-9;-@..;..;;>9-9;--.:@?@=--;---;-
@M03896:38:000000000-B4D98:1:1104:21672:5403 1:N:0:185
TACGTAGGGAGCAAGCGTTGTCCGGATTTACTGGGTGTAAAGGGTGCGTAGGCGGCTTTGCAAGTCAGATGTGAAATCTATGGGCTCAACCCATAAACTGCATTTGAAACTGTAGAGCTTGAGTGAAGTAGAGGCAGGCGGAATTCCCCGTGTAGCGGTGAAATGCGTAGAGATGGGGAGGAACACCAGTGGCGAAGGCGGCCTGCTGGGCTTTAACTGACGCTGAGGCACGAAAGCGTGGGTAGCAAACA
+
ABABAFFAAFBAA4BAECECEGHGGFFGHFDFBBA3EEGHGHGGGGFGFFF?HEF@?>3FGGFFFG4FFGEBFFGHGBFBGHGHHHHF3FGGGC3BBGFFHHFHHGHHHHE3EFBEFHHHHH2BGH3FGGHHFGGEDDFFG@FGGDGHFCDE<<<=@@<<ADCG00;:.;CCCGEHH?ECADFGFGGG.;FFGA;9@D9@F;@.EA/9BD..A//9:BFBBD?DADFFEEF.:.;AF9;.9@.;.99BFF.
@M03896:38:000000000-B4D98:1:1104:21666:5420 1:N:0:185
TACGTAGGGAGCAAGCGTTGTCCGGATTTACTGGGTGTAAAGGGTGCGTAGGCGGCTTTGCAAGTCAGATGTGAAATCTATGGGCTCAACCCATAAACTGCATTTGAAACTGTAGAGCTTGAGTGAAGTAGAGGCAGGCGGAATTCCCCGTGTAGCGGTGAAATGCGTAGAGATGGGGAGGAACACCAGTGGCGAAGGCGGCCTGCTGGGCTTTAACTGACGCTGAGGCACGAAAGCGTGGGTAGCAAACA
+
AAABAFFBBFAAFGGCG?EEEFFEGFGGHHCFBABAEEHDFGHGGFGGEGGGHECGGEGEBDBFFF4FEGBBBFGHGDFFFGHHGFHEHHHEGFGDGHHHHFHHHFGGHHB3FG44FGHGFHFGHG3BHHHHDC?<A<?DCCGGHHHHHGDGC<D=-<<<CGHFFCECAFEHFHBCGBECGGBFFGGA?;FGEGAGFFF=F;DFFFBBFD.9EFFFFFFFFFF?DFFFEEADFFD./9ADCC.9ABFFFFF
@M03896:38:000000000-B4D98:1:1104:22129:6317 1:N:0:185
TAAGGAGGGTGCAAGCGTTAATCGGAATTACTGGGCGTAAAGCGCACGCAGGCGGTTTGTTAAGTCAGATGTGAAATCCCCGGGCTCAACCTGGGAACTGCATCTGATACTGGCAAGCTTGAGTCTCGTAGAGGGGGGTAGAATTCCAGGTGTAGCGGTGAAATGCGTAGAGATCTGGAGGAATACCGGTGGCGAAGGCGGCCCCCTGGACGAAGACTGACGCTCAGGTGCGAAAGCGTGGGGAGCAAACA
+
ABAABFABBAAACGCEECGEGGHFEEGGHFFHBBFAEEEEGHHGGCFEFEGCFGGGGGGHGHHHHHBGGFFBFGHHGHGGGGEGEGHGHGHHHHGHFEHHHHHHHHHHHHGFFFHGGHHHHHFHHHHFFGGGGHDDGCFFFFFFFFFFFFBFF;BBDCADEFFFFFDDFAFFFFFFFFFFFFFFFFFFFBFFADFFFFFAFFFFFFFFFFFFF;DDFFFFFFFFFFFFFFFCFFFFFFFFFFAFFDFFFF.
@M03896:38:000000000-B4D98:1:1104:22112:6330 1:N:0:185
TAAGGAGGGTGCAAGCGTTAATCGGAATTACTGGGCGTAAAGCGCACGCAGGCGGTTTGTTAAGTCAGATGTGAAATCCCCGGGCTCAACCTGGGAACTGCATCTGATACTGGCAAGCTTGAGTCTCGTAGAGGGGGGTAGAATTCCAGGTGTAGCGGTGAAATGCGTAGAGATCTGGAGGAATCCCGGTGGCGACGCCGGCCCCCTGGACGAAGACTGCCGCTCAGGTGCGAAACCGTGGGGAGCAAACA
+
AAA?AFB3D2AABBBF??EECGHA2EGGHHDB53ABAAEECGHGECGCEEEEFCCEEG?G?FFGFG4BFBFBDGFHHHHHGEEEEEHH3GHFFE/BCFGGHGGGHFBGFHHGHF<1/FGFCGHHFGF??EFEGHD-<>@;.9BFFFFF/9/BF;/;@;;9AFF/9;:..@EBFFFFFBF?DFB/9BBDB@=D;-----;-9@@@BB-:...;-99A;9F/;---@?//9/9-9>B-9-;.-999-;AFFF?
@M03896:38:000000000-B4D98:1:1104:19519:6582 1:N:0:185
TACGGAGGGTGCAAGCGTTAATCGGAATTACTGGGCGTAAAGCGCACGCAGGCGGTTTGTTAAGTCAGATGTGAAATCCCCGGGCTCAACCTGGGAACTGCATCTGATACTGGCAAGCTTGAGTCTCGTAGAGGGGGGTAGAATTCCAGGTGTAGCGGTGAAATGCGTAGAGATCTGGAGGAATACCGGTGGCGAAGGCGGCCCCCTGGACGAAGACTGACGCTCAGGTGCGAAAGCGTGGGGAGCAAACA
+
BBBBBAADDABAFGGFEAEEFGGFGEFFHFFFBBFAEEEEGHHGGGGGFCEEGGGEGGGHGHGHGHFHHHFFFGHGFGHHGGGGEEHHHHHHHHGHGGHHHHHHHHHHHHGFHHHFGHHHHHEGHHGBFAFFHHGCGFFDFFFFFFFFFFFFFBFFFB;DEFFFFFA;DCABBFFFFFFFFFFFFFFFFCADFFFDCFFFFFFFFFAEFFFC;CDAFFB::DDDD?BFFFFFFFA?FDDFF=DFADFFFF?
@M03896:38:000000000-B4D98:1:1104:26047:6945 1:N:0:185
TACGGAGGGTGCAAGCGTTAATCGGAATTACTGGGCGTAAAGCGCACGCAGGCGGTTTGTTAAGTCAGATGTGAAATCCCCGGGCTCAACCTGGGAACTGCATCTGATACTGGCAAGCTTGAGTCTCGTAGAGGGGGGTAGAATTCCAGGTGTAGCGGTGAAATGCGTAGAGATCTGGAGGAATACCGGTGGCGAAGGCGGCCCCCTGGACGAAGACTGACGCTCAGGTGCGAAAGCGTGGGGAGCAAACA
+
AAABBABBBAAAFGCFC2EEFGGFDEFFHGB5ABABAEFEGGHGFCFEF?E?EEF>EEGHHHGHHHHHEGF@BGHGFGGHGEFFEEHHFHHHHHGFGFHGFHGHHFGHHHHEHHHFFHHHGGFHHHHGFGGGGHFGGFFDEFFFFFFBFBBFBBBFF@ABEFFFFFAAFFFF/FFFFFFFFDFFFFFF>@-D;@@@BDEA;DFFFBDFFFFADBDDFFFFFFDDFFFBFFB@DFFAB;ADFFFFFFFFFFF
@M03896:38:000000000-B4D98:1:1104:26065:6946 1:N:0:185
TACGGAGGGTGCAAGCGTTAATCGGAATTACTGGGCGTAAAGCGCACGCAGGCGGTTTGTTAAGTCAGATGTGAAATCCCCGGGCTCAACCTGGGAACTGCATCTGATACTGGCAAGCTTGAGTCTCGTAGAGGGGGGTAGAATTCCAGGTGTAGCGGTGAAATGCGTAGAGATCTGGAGGAATACCGGTGGCGAAGGCGGCCCCCTGGACGAAGACTGACGCTCAGGTGCGAACGCGTGGGGCGCAAACA
+
CCBCC3ADBABAGGGCEEGAFGHFGEBFGGFFFFG2EF2ACGHGE0EEFFEEGGGGFGGHFBBFGHHHHHFFGEGDBBBFFEEEEEGGFGHHHHG0BCGHHHHHHF>FFHFFHEF2?GHHHGFGGHHHG?FF=GA<<AFFFFFFFFFBFF/BFBBBC;A;ABBBFFDDFFFFE;;FFF/ADFFF/FFFFFFFFA-@=DE@FFFFADFEEFFFDAD::FF9FDFFF?/BBFFFDC-;ACCBFF;.@@-;-:.
@M03896:38:000000000-B4D98:1:1104:17431:7777 1:N:0:185
TACGGAGGGTGCAAGCGTTAATCGGAATTACTGGGCGTAAAGCGCACGCAGGCGGTTTGTTAAGTCAGATGTGAAATCCCCGGGCTCAACCTGGGAACTGCATCTGATACTGGCAAGCTTGAGTCTCGTAGAGGGGGGTAGAATTCCAGGTGTAGCGGTGAAATGCGTAGAGATCTGGAGGAATACCGGTGGCGAAGGCGGCCCCCTGGACGAAGACTGACGCTCAGGTGCGAAAGCGTGGGGAGCAAACA
+
ACABBABCCBBBFDGGCEGEFGHFEEFFHHFGBFFAEEEFHHHGFCGGECEEGGGGGGGHFFGHHHFGGHGFFHFGBGGGGEFGEGHHHHHHHHFHFEGGGHHHHHEHHHFGHHHGGHHHGGFHHHHHGGGEGGGCDFDDEFFFFFFFFFFFF9FFFDA9EFFFFFDDFFFFEFFFFFFFFFFFFFFFFFFFACCBAFFFFFFFFFFFFFF;FBFDFFFFFFDFF?/FFFF>A>ADF?DDFFFEFDEFFF.
@M03896:38:000000000-B4D98:1:1104:23513:7843 1:N:0:185
TACGGAGGGTGCAAGCGTTAATCGGAATTACTGGGCGTAAAGCGCACGCAGGCGGTTTGTTAAGTCAGATGTGAAATCCCCGGGCTCAACCTGGGAACTGCATCTGATACTGGCAAGCTTGAGTCTCGTAGAGGGGGGTAGAATTCCAGGTGTAGCGGTGAAATGCGTAGAGATCTGGAGGAATACCGGTGGCGAAGGCGGCCCCCTGGACGAAGACTGACGCTCAGGTGCGAAAGCGTGGGGAGCAAACA
+
BBBBBAABDAAAFGFCE?EEFGHFGEDFHHFFBBG2EEEE1GHGGCFEEFGGGGGFGGGHHHHHHHBGGGFBBGHHGHHHGGGGEFHHHHHHHHGFBCFGHHHHHHHHGHGFHGGGGHHHHHHHGHHHFGGGGFGDGBDDFFFFFFFFFEFFF;FFBCDFEFFFFFFDDFFFFFFFFFFFFFFFFFFFF@DFFDB;BFFFFFFFFFAEFFFFF-DDBFFBFDFDDDFFFFFCDAFDFFDFFFFEFFEFFFF
@M03896:38:000000000-B4D98:1:1104:21866:8017 1:N:0:185
TACGGAGGGTGCAAGCGTTAATCGGAATTACTGGGCGTAAAGCGCACGCAGGCGGTTTGTTAAGTCAGATGTGAAATCCCCGGGCTCAACCTGGGAACTGCATCTGATACTGGCAAGCTTGAGTCTCGTAGAGGGGGGTAGAATTCCAGGTGTAGCGGTGAAATGCGTAGAGATCTGGAGGAATACCGGTGGCGAAGGCGGCCCCCTGGACGAAGACTGACGCTCAGGTGCGAAAGCGTGGGGAGCAAACA
+
ABAABAABBABACGGFECGEFGHFFFGGHHFFBBABEEEEHHHGGCFGGGEGGGGCGEGHGHHHGHBGGBFBFHHHGHHHGGGGEFHHHHHHHFGHBEFFHHHHGHFHGHGFHHHHGHHHHHGHHHHHFGGGGHGGGFDDEFFFFFFFFFBFF;FFFDADFFFFFFDAFFFFFFFFFFFFFFFFFFFFFDFFFFFFFFEDFFFFFFFFFFFFF;DFFFFFFFFFFFFFFFF@DDFFFFDFFFFFFFFFFF?
@M03896:38:000000000-B4D98:1:1104:17819:8818 1:N:0:185
TACGGAGGATCCGAGCGTTATCCGGATTTATTGGGTTTAAAGGGTGCGTAGGCGGTTTGATAAGTTAGAGGTGAAAGCTCGATGCTCAACATCGAAATTGCCTCTGATACTGTCAGACTAGAGTGTAGTTGCGGAAGGCGGAATGTGTGGTGTAGCGGTGAAATGCTTAGATATCACACAGAACACCGATTGCGAAGGCAGCTTTCCAAGCTATTACTGACGCTGAGGCACGAAAGCGTGGGTAGCGAACA
+
ABAABABCBFFFGCGCGCGCADFBEEEGHHGHBBFAFGGFGHHGHFGGGFGCGEFGGGGGFFGFHHGHEBFBFGGHGGHHGGHGGHHGHHGHHGFGFGGGHHHHHHGHHHFBHFFBGFHDBDFFGFHHHHHHFDC@DDFCA<-CBDGGHGCEHDDGGECEGHHHFGHHHHGHGGGGGGGGGGGGGGGCCGGFFE@=DDEFFFFFFFFFFFFFFFFFFFFFFFFFFFFFFFFADFFFFFFFFFFFEF@CFF:
@M03896:38:000000000-B4D98:1:1104:26605:9411 1:N:0:185
TACGGAGGGTGCAAGCGTTAATCGGAATTACTGGGCGTAAAGCGCACGCAGGCGGTTTGTTAAGTCAGATGTGAAATCCCCGGGCTCAACCTGGGAACTGCATCTGATACTGGCAAGCTTGAGTCTCGTAGAGGGGGGTAGAATTCCAGGTGTAGCGGTGAAATGCGTAGAGATCTGGAGGAATACCGGTGGCGAAGGCGGCCCCCTGGACGAAGCCTGACGCTCAGGTGCGAAAGCGTGGGGAGCAAACA
+
>AABAAADD2AAFGGEG?FCGGHFE?FFHHFFC3FAEEEEGHHGGCGGGFEEGE?>EE?FGHHHHHHHGHEBBGHHGHHHGFGGEEHHHHHGHHFGHGHGHFGGHHGHHHHGHHHFGHHGGCFHHHGGFGGEDG.-CC>9ABBFFFF9FBFFF999@C.9AFBB/BADD=.//B9FFB9A.:.//;:DA-9AF;=AA?9@9BCFFF-A.FF;B-.-;9..;9A..9BB//;9A=-.9;99B=B.99AFFF?
@M03896:38:000000000-B4D98:1:1104:15499:9447 1:N:0:185
TACGTAGGGGGCAAGCGTTGTCCGGATTTACTGGGCGTAAAGAGCGTGTAGGCGGCCAAACAGGTCCGTTGTGAAAACTGGAGGCTTAACCTCCAGACGTCGACGGAAACCGTATGGCTAGAGTCCGGAAGAGGAGAGTGGAATTCCTGGTGTAGCGGTGAAATGCGCAGATATCAGGAAGAACACCAATGGCGAAGGCAGCTCTCTGGGACGGTACTGACGCTGAGACGCGAAAGCGTGGGGAGCGAACA
+
BCBBBFFCCBBDGGGGCAFFEGFEEAEFHHFFB3AAEEEEHHHHGCEGGHHGHEGG>EGH?BB?BGHGEH??EFHGFEBBGFHFEGHBGHHHHHFEGGGFFCCGCCDFGHHCDEGBFGHGGHFGHGDF.DGHGCFDHGFFGHHHHHHHHFCGE:9CDA=@EFGFFGDGGGGGGGGFFFFEAFFFFFDE9FFFB@CBFDFFFFFFFFFBFFAA::.:;BFFFFFFFBFFFFFFFFFDFFFFFFFEFD;@BF;
@M03896:38:000000000-B4D98:1:1104:21454:9533 1:N:0:185
TACGGAGGGTGCAAGCGTTAATCGGAATTACTGGGCGTAAAGCGCACGCAGGCGGTTTGTTAAGTCAGATGTGAAATCCCCGGGCTCAACCTGGGAACTGCATCTGATACTGGCAAGCTTGAGTCTCGTAGAGGGGGGTAGAATTCCAGGTGTAGCGGTGAAATGCGTAGAGATCTGGAGGAATACCGGTGGCGAAGGCGGCCCCCTGGACGAAGACTGACGCTCAGGTGCGAAAGCGTGGGGAGCAAACA
+
ABABCABBCABAGGGFGAGEGGHFEEFGHFDFBBBBAEEEGHHGGGGCEGFGGGGGGGFHGHFHHHFGHHGFGHHHGHHHGEGFEGHHFHHHHHAGGFHGGHHHHHHHHHGGHHHGGHHHGFGHHHHHFGGGFCADGFFFFFFFFFFFFFBFFBFFFCADFFFFFFDADFEFFFFFFBBFFFFFFFFFF>CFA9;CFFE@-DFFFFFEEFFD=@FDFFF9B?DFDDFB:BB@DFFDFDDDFFF9@AEFFF.
@M03896:38:000000000-B4D98:1:1104:21452:9552 1:N:0:185
TACGGAGGGTGCAAGCGTTAATCGGAATTACTGGGCGTAAAGCGCACGCAGGCGGTTTGTTAAGTCAGATGTGAAATCCCCGGGCTCAACCTGGGAACTGCATCTGATACTGGCAAGCTTGAGTCTCGTAGAGGGGGGTAGAATTCCAGGTGTAGCGGTGAAATGCGTAGAGATCTGGAGGAATACCGGTGGCGAAGGCGGCCCCCTGGACGAAGACTGACGCTCAGGTGCGAAAGCGTGGGGAGCAAACA
+
AAAAAAABCBBAFGFGFEGAFGHFEFGGHGFFB3BBAEEEHHHGGEEEEEG?EEGGGGGHHHHHHHHHFHFBFHGHGHHHGEFGEEHHHHHHHHGGGGHFGHHHHGHHHHGFHHHBCGHHGGCHHHHFFGGGGHGFGFFDEFFFFFFFFFBFFBFFFDAFFFFFFFA;DFFFFFFFFFFFDDFFFFFFFDFFFDDFFFEC-@DFFF@AEFFFC>D::FF/FFDFF?BFFFF@?D;AFDDDFFF.;;:FFF.
@M03896:38:000000000-B4D98:1:1104:13241:10232 1:N:0:185
TACGGAGGGTGCAAGCGTTAATCGGAATTACTGGGCGTAAAGCGCACGCAGGCGGTTTGTTAAGTCAGATGTGAAATCCCCGGGCTCAACCTGGGAACTGCATCTGATACTGGCAAGCTTGAGTCTCGTAGAGGGGGGTAGAATTCCAGGTGTAGCGGTGAAATGCGTAGAGATCTGGAGGAATACCGGTGGCGAAGGCGGCCCCCTGGACGAAGACTGACGCTCAGGTGCGAAAGCGTGGGGAGCAAACA
+
ABABAABBD?AABGGCC?E?FGHE?EGGHHFFB3BBEEEFFHHGGFGGGGGEGEGEEEGHHHHGHG4FGHGBGHHGGHHHGGGGEGFGHHHHGHGG?FGGHHHHHHGHHHFFHHHEGHHGGGHHHHGGCEGFHGGCGFDAAFBFFFFFFF/BB9BFFCABEFFFFFD;DFFF/FFFFFFFFFFFFFFFF;BFFFFFFDEDAFFFFFFFFFAF;=DDFFFBFFFFFFFFFFFCFFFFFF.A>BAECDFFFFE
@M03896:38:000000000-B4D98:1:1104:13261:10237 1:N:0:185
TACGGAGGGTGCAAGCGTTAATCGGAATTACTGGGCGTAAAGCGCACGCAGGCGGTTTGTTAAGTCAGATGTGAAATCCCCGGGCTCAACCTGGGAACTGCATCTGATACTGGCAAGCTTGAGTCTCGTAGAGGGGGGTAGAATTCCAGGTGTAGCGGTGAAATGCGTAGAGATCTGGAGGAATACCGGTGGCGAAGGCGGCCCCCTGGACGAAGACTGACGCTCAGGTGCGAAAGCGTGGGGAGCAAACA
+
BCBBBBBCCABAFFGFCCGEFGHFFEFGHHFHCBFBEEEEHHHGGGGGFFGGGGGGGGGHGHHHGHFHHGFBBFHEBGFGGGGGEGHHHHHHHHGHGFHHHHHHHHHHHHGGHHHHGHHHHGGGHHHHGGGFGGGGGFFFFFFFFFFFFFFFBBFFFFADEFFFFFFDDFFFFFFFFFFFFFFFFFFFF@DFFFFFFFFFFFFFFFFFFFFFFDDAFFFFFDFFFD/BFFFFFCFDFFDFFFFFFF?FFF.
@M03896:38:000000000-B4D98:1:1104:13245:10253 1:N:0:185
TACGGAGGGTGCAAGCGTTAATCGGAATTACTGGGCGTAAAGCGCACGCAGGCGGTTTGTTAAGTCAGATGTGAAATCCCCGGGCTCAACCTGGGAACTGCATCTGATACTGGCAAGCTTGAGTCTCGTAGAGGGGGGTAGAATTCCAGGTGTAGCGGTGCAATGCGTAGAGATCTGGAGGAATACCGGTGGCGAAGGCGGCCCCCTGGACGAAGACTGACGCTCAGGTGCGAAAGCGTGGGGAGCAAACA
+
AAAAAAB@B2A>CDGEA?EEFGGF?AFGHHDF532AAAEFHHGGGGGEEGEEG>?EGAEGFHBGGHGHHHE@BGHGGHHHGEGEEEHGGHHFGGGFHFHHHHHGHGHGFHG2FEGFGGGGGHEGHHFFFEFGFFG-A-9DEFBFFFFFFF/BB;;BB;99-BFFFF;ADB?BBBFFFBFFDDB/9FFFBBBFA@B??DA=BBBBBBBEFFF---A.9BFFFDDADDF/BFB@DB=DFADD?;@EBFEFFF.
@M03896:38:000000000-B4D98:1:1104:17813:10560 1:N:0:185
TACGGAGGGTGCAAGCGTTAATCGGAATTACTGGGCGTAAAGCGCACGCAGGCGGTTTGTTAAGTCAGATGTGAAATCCCCGGGCTCAACCTGGGAACTGCATCTGATACTGGCAAGCTTGAGTCTCGTAGAGGGGGGTAGAATTCCAGGTGTAGCGGTGAAATGCGTAGAGATCTGGAGGAATACCGGTGGCGAAGGCGGCCCCCTGGACGAAGACTGACGCTCAGGTGCGAAAGCGTGGGGAGCAAACA
+
AAABBABBBBBABGGGCAEAFGHFEEEGHGFFCFFFEEFEGHHGGCEEFEECGGGGGGGHGEDGGGFHGHGBBG4FFHHHGGGGGGHGFHHHHHGAGFGGHHHHHHGHHHFGGFGCFHGHFCFGHHHB?EGFFHGGGFFDEFFFFFFFFFFFF;FF>@;;./BFBF:ADFEFBFFFFEFFFFFEFFFFF>;DFFD;BBEDAFDAFD-:AFFFFFFDBFF;FFFF?AFFFFF=;-9D/DADFCFEFFEFFAA
@M03896:38:000000000-B4D98:1:1104:17831:10569 1:N:0:185
TACGGAGGGTGCAAGCGTTAATCGGAATTACTGGGCGTAAAGCGCACGCAGGCGGTTTGTTAAGTCAGATGTGAAATCCCCGGGCTCAACCTGGGAACTGCATCTGATACTGGCAAGCTTGAGTCTCGTAGAGGGGGGTAGAATTCCAGGTGTAGCGGTGAAATGCGTAGAGATCTGGAGGAATACCGGTGGCGAAGGCGGCCCCCTGGACGAAGACTGACGCTCAGGTGCGAAAGCGTGGGGAGCAAACA
+
BCB@AAABCABAGGFECCEEFGHFEEGGHHDFBABAEEAEHHHGGCEEEFG?EEGGGGGGFGHGHHFGGGFBFGHHGGGHGGGGEGHGHHHHHEEHFFHGHHGHHHGHHHGFHFGCFHHHGGHHHHHHFGGGHHG@DCBDEFFFFFFFFFFFF;FFFD;DFFFFBFDDFFFFEFFFFFFFFFFFFFFFF=BFADFCCFFF;AFFFFFEFFFCFDFFFFFFFDDDFFFFFFFFFFBDFDDFFFFFFFFFFF.
@M03896:38:000000000-B4D98:1:1104:17831:10587 1:N:0:185
TACGGAGGGTGCAAGCGTTAATCGGAATTACTGGGCGTAAAGCGCACGCAGGCGGTTTGTTAAGTCAGATGTGAAATCCCCGGGCTCAACCTGGGAACTGCATCTGATACTGGCAAGCTTGAGTCTCGTAGAGGGGGGTAGAATTCCAGGTGTAGCGGTGAAATGCGTAGAGATCTGGAGGAATACCGGTGGCGAAGGCGGCCCCCTGGACGAAGACTGACGCTCAGGTGCGAAAGCGTGGGGAGCAAACA
+
AAABAAB2>AA>4EGAF?EEFGHFEEFGHFAB5BABAAEACGFEE0EAEC00EEEG?EE1?BEGEG4BFHF44EFDFGHGFEGEEGHGHHHHFF/FGGHHHBGF>FFFGHFFGHBFFHGH0GHGHFFFFAF.GH??@>>A.BFFFFB9/;/B99/9@;.9./BB/FDAA@.FFFFFF/BA..;/;BF?-;99AB9B-AEB-@B=@@9.ABFBB-AAFFF9BDFDFB9F9F/@A=??9A9A-=9.BFFFFF.
@M03896:38:000000000-B4D98:1:1104:5470:10633 1:N:0:185
TACGGAGGGTGCAAGCGTTAATCGGAATTACTGGGCGTAAAGCGCACGCAGGCGGTTTGTTAAGTCAGATGTGAAATCCCCGGGCTCAACCTGGGAACTGCATCTGATACTGGCAAGCTTGAGTCTCGTAGAGGGGGGTAGAATTCCAGGTGTAGCGGTGAAATGCGTAGAGATCTGGAGGAATACCGGTGGCGAAGGCGGCCCCCTGGACGAAGACTGACGCTCAGGTGCGAAAGCGTGGGGAGCAAACA
+
BBBBBAADBABAFGGFGCGEFGHFGEFFHFFFBBFAEEEEHHHGGGGGGGGGGGGGFGGHGGFGGHFHGGFBFGHFFGFGGGEE>EHHHGHHHHGGFCGHHHHHHHFHHHFFHHGFGHHHHGGHHHHHGGGFGH.CGFBDEFFFFFFFFFBFFBBB@@;@ABFFFFDADFEFFFFFFFFFF?FFFFFFFFFFFFBDFFFFFFFFFCFEFFFFF-DDBFFFFFFFFFFFFFFFFFFFFFDFCFFFFFFFFFA
@M03896:38:000000000-B4D98:1:1104:11000:10788 1:N:0:185
TACGGAGGGTGCAAGCGTTAATCGGAATTACTGGGCGTAAAGCGCACGCAGGCGGTTTGTTAAGTCAGATGTGAAATCCCCGGGCTCAACCTGGGAACTGCATCTGATACTGGCAAGCTTGAGTCTCGTAGAGGGGGGTAGAATTCCAGGTGTAGCGGTGAAATGCGTAGAGATCTGGAGGAATACCGGTGGCGAAGGCGGCCCCCTGGACGAAGACTGACGCTCAGGTGCGAAAGCGTGGGGAGCAAACA
+
CCCCCABCCBBAGGGGFEGEFGHGGEFFHHFFBBFEEEFEHHHGGFGGGGGGGGGGGGGHGHHHHHFHHHFFFGHHFHGHGGEGEGHHHHHHHHGHGGHHHGHHHHEHHHGHHHFGGHHHHHHHHHHHGGGGGHFGGDFFFFFFFFFFFFFFFBFFFFDFFFFFFFDFFFFFFFFFFFFFFFFFFFFFF>DFFFFFFFFFFFFFFFFFFFFF@FFDFFFFFFFFFDFFFFFFDAFFFFFFFFCECDFFFF.
@M03896:38:000000000-B4D98:1:1104:10987:10808 1:N:0:185
TACGGAGGGTGCAAGCGTTAATCGGAATTACTGGGCGTAAAGCGCACGCAGGCGGTTTGTTAAGTCAGATGTGAAATCCCCGGGCTCAACCTGGGAACTGCATCTGATACTGGCAAGCTTGAGTCTCGTAGAGGGGGGTAGAATTCCAGGTGTAGCGGTGAAATGCGTAGAGATCTGGAGGAATACCGGTGGCGAAGGCGGCCCCCTGGACGAAGACTGACGCTCAGGTGCGAAAGCGTGGGGAGCAAACA
+
ABAABBBBBAAABGGG?AFEFEGFEEFGHEDB5BABEEG1FFGFFGFGGGGGGGGEFGGEBBGHBGFFHHFBFGH4FHHHGEE?>EHHGHHGHGGHFGHFHHGHHGHHHHHBCGGFGHHFCCF<B?GFFAF.=FDCGAFFFFFFFFFBFF/B9:BFDB;=EFFFFFFA.:ABBFFFFFB?DDFFFFFFFBCFFFFFFFE@CFDAB@@AEFFF-:AABBFBFFFFDDFFFFFFF-;AF?99-9@.9AABBF.
@M03896:38:000000000-B4D98:1:1104:28801:10853 1:N:0:185
TACGTAGGTGGCGAGCGTTATCCGGAATTATTGGGCGTAAAGAGCGCGCAGGTGGTTGATTAAGTCTGATGTGAAAGCCCACGGCTTAACCGTGGAGGGTCATTGGAAACTGGTCGACTTGAGTGCAGAAGAGGGAAGTGGAATTCCATGTGTAGCGGTGAAATGCGTAGAGATATGGAGGAACACCAGTGGCGAAGGCGGCTTCCTGGTCTGTAACTGACACTGAGGCGCGAAAGCGTGGGGAGCAAACA
+
>AAA>BCAFFBFFGGCFEGEGFHFEEGGFDEFDAFBEEEEGGBHHFGFGGGG1BFEFEBGFHFFGFDFFGFBBGHHHGHHGGGFEEEFHHHGFHF?GDCGFFGHBFBFHH?2G<G?FCGDFF1FHGGHEHHEHGA.0<CFDGHHHHHBHEDG==DD@;=AEHHHECC=AAEFFBFFFFGFFEFFFFFAFFGGCDCFCFF@CFFFFFFFFF/BBFFFFFFFF/BFFBF?EFBDFFFFFDFFFFFFFDEFFF?
@M03896:38:000000000-B4D98:1:1104:27951:11042 1:N:0:185
TACGTAGGGAGCAAGCGTTGTCCGGATTTACTGGGTGTAAAGGGTGCGTAGGCGGCTTTGCAAGTCAGATGTGAAATCTATGGGCTCAACCCATAAACTGCATTTGAAACTGTAGAGCTTGAGTGACGTAGAGGCAGGCGGAATTCCCCGTGTAGCGGTGAAATGCGTAGAGATGGGGAGGAACACCAGTGGCGAAGGCGGCCTGCTGGGCTTTAACTGACGCTGAGGCACGAAAGCGTGGGTAGCAAAC
+
AAAAAFFB@4>AGFGGECF?EFFEEEEEHFDFBBF3EEGDGHHGHFEGGDEGHEGGEEHGFE4@FHBGHGBFFDFEB3FBGGFFFGFGGHHGGF334FGHHGHHGH4BFGBDDBB4FGHHHF1BFB1?FEFAFGGGGCFGGA-FGDGHHGDGHGGGCC<DECCGGGDEGGEFHCGBED.?BGFGBFG..CFFE??;@DE@@-9DFFFB/A..;F/BFFEBBDDF..::?9:A.A.:B.DFBB9B./;/;A
@M03896:38:000000000-B4D98:1:1104:27928:11062 1:N:0:185
TACGTAGGGAGCAAGCGTTGTCCGGATTTACTGGGTGTAAAGGGTGCGTAGGCGGCTTTGCAAGTCAGATGTGAAATCTATGGGCTCAACCCATAAACTGCATTTGAAACTGTAGAGCTTGAGTGAAGTAGAGGCAGGCGGAATTCCCCGTGTAGCGGTGAAATGCGTAGAGATGGGGAGGAACACCAGTGGCGAAGGCGGCCTGCTGGGCTTTAACTGACGCTTAGGCACGAAAGCGTGGGTAGCAAACA
+
AABAAFF?3BAACGFF?EEAFGHBAEFGHFB5DAB3AEHHFGGEGFBAAEE1GEEE0>FFBBBBGHBB3FBBBF4DGFFDBFGGFFHFGFHGGFBBGHFGGGHHGGHHHH3?FB?4FGFGGFBBGH3FGGGEFHEEA<CA@?C.FGHHH-CCC<<D-<<AEDGF0;::::.0<CGGHG.9-.9:/FG..;;B;;A@-AA9-9@DA?//;..:9B/:B9/9:.;A..///:F...;./..;;-./.99BFFA
@M03896:38:000000000-B4D98:1:1104:16013:11681 1:N:0:185
TACGGAGGGTGCAAGCGTTAATCGGAATTACTGGGCGTAAAGCGCACGCAGGCGGTTTGTTAAGTCAGATGTGAAATCCCCGGGCTCAACCTGGGAACTGCATCTGATACTGGCAAGCTTGAGTCTCGTAGAGGGGGGTAGAATTCCAGGTGTAGCGGTGAAATGCGTAGAGATCTGGAGGAATACCGGTGGCGAAGGCGGCCCCCTGGACGAAGACTGACGCTCAGGTGCGAAAGCGTGGGGAGCAAACA
+
AAAABBBBBAA>CGGGCEEFGGHFEEFGHFDD5ABBAAEEHHHGGGGCFGE?FFGGGGGHGHDHHHGGGHGFFGHHGHHHGGGEEFHGHHHHHHEGGFGGHHHHHFHHHHFHHHHHGHHHFFGGHHGGFFFGHCC-<9B;9;9FFFFBBFFFB;:BA9;;EFFFFFAADF?F/BFFFFFFFDFFFFFDD@F?A@BAFAA=--;@FF-AEFEF-@DFFFEFFADFFFF/;B;-;9@ABDFDFFA.BAEFFFF
@M03896:38:000000000-B4D98:1:1104:16031:11685 1:N:0:185
TACGGAGGGTGCAAGCGTTAATCGGAATTACTGGGCGTAAAGCGCACGCAGGCGGTTTGTTAAGTCAGATGTGAAATCCCCGGGCTCAACCTGGGAACTGCATCTGATACTGGCAAGCTTGAGTCTCGTAGAGGGGGGTAGAATTCCAGGTGTAGCGGTGAAATGCGTAGAGATCTGGAGGAATACCGGTGGCGAAGGCGGCCCCCTGGACGAAGACTGACGCTCAGGTGCGAAAGCGTGGGGAGCAAACA
+
AAAAAAABB@AAGGGG?EEEFGHFD2FFHHDFBBBAEEEEGHHGGGGGGGG?EEEFEEEFBGGHGHGHHGFBBDG4BGHHGEGGEGHHHHHHHGGHFFHGGHHHHFFHHHGGHHGHGHGHGFBHHHG0FEGFDGF@CA>:A;BFFFFBB/B9B;:BDD;>EFFFFFA9ABEFE/BFF/:.D?9BBFFF--@.A9@D=DEDAA@DFB;9:BA--@D.;BB9BDDFDDFFFFF9.-;.BDA.9@-A-A.BFF.
@M03896:38:000000000-B4D98:1:1104:16015:11700 1:N:0:185
TACGGAGGGTGCAAGCGTTAATCGGAATTACTGGGCGTAAAGCGCACGCAGGCGGTTTGTTAAGTCAGATGTGAAATCCCCGGGCTCAACCTGGGAACTGCATCTGATACTGGCAAGCTTGAGTCTCGTAGAGGGGGGTAGAATTCCAGGTGTAGCGGTGAAATGCGTAGAGATCTGGAGGAATACCGGTGGCGAAGGCGGCCCCCTGGACGAAGACTGACGCTCAGGTGCGAAAGCGTGGGGAGCAAACA
+
ABBBBBCCCBBAFFGGCEGGGGHFEEFGHHDBBBFBEEFEHHHGGGGGGEGCEEGGGGGHFGHHHHHHHHGBFHHFFHHHGGGGEGHGHHHHHHEHGGHGHHHHHHEHHHGFHHGHGHHHHGFHHHGCFGGEGHGCCDDAAFFFFFFFFFFFFBFFFDADFFFFFFAADFEFBFFFFFFFFFFFFFFFFCDFFFFFFFEDFFFFFFFFFFF;:BDAFFFFFFFFFDFFFFFFFFFFFFFFFFFFFFFFFFA
@M03896:38:000000000-B4D98:1:1104:9470:11874 1:N:0:185
TACGTAGGGGGCGAGCGTTATCCGGATTCATTGGGCGTAAAGCGCGCGTAGGCGGCCCGGCAGGCCGGGGGTCGAAGCGGGGGGCTCAACCCCCCGAAGCCCCCGGAACCTCCGCGGCTTGGGTCCGGTAGGGGAGGGTGGAACACCCGGTGTAGCGGTGGAATGCGCAGATATCGGGTGGAACACCGGTGGCGAAGGCGGCCCTCTGGGCCGCGACCGACGCTGAGGCGCGAAAGCTGGGGGAGCGAAC
+
ABBAAFFBAAD>AEEE2EEECGHEEEGGHHHHC3FBAEFEGHHGGCEEEFG/G>EEEGDB>><BDGC@/@DGC?CCGA;;CADF;>EEBFFFFFFA-@>DFFFFFDA>DF.FA?DC;DF;@AADFFAFFFFFEFDF-@?AAFFBBFFD@-9>;/:BA@.@DAFFBF.AB@BFFFFABA9DFAFFFFFD=@AA:DFFFBADBBAFEEBBBBAE>-@BAC--:-BFADFEEA@@A-@DFFFEFCBF-9;->@
@M03896:38:000000000-B4D98:1:1104:9478:11894 1:N:0:185
TACGTAGGGGGCGAGCGTTATCCGGATTCATTGGGCGTAAAGCGCGCGTAGGCGGCCCGGCAGGCCGGGGGTCGAAGCGGGGGGCTCAACCCCCCGAAGCCCCCGGAACCTCCGCGGCTTGGGTCCGGTAGGGGAGGGTGGAACACCCGGTGTAGCGGTGGAATGCGCAGATATCGGGTGGAACACCGGTGGCGAAGGCGGCCCTCTGGGCCGAGACCGACGCTGAGGCGCGAAAGCTGGGGGAGCGAACA
+
ABABAFFBB?DAEEGGECGGGGGFEBFFGFHHBFFBEEEEGHHGGGGGGFGFGEEEGGGD>><BDGCAC@@CC?@CGC;=CDBA;@EFFFFFFFFAFFFFFEFFFFFFFF.FFDFADFDDDFFFF?DFDFFFEDFFFFFFFFFB9FAD@D=DA;BFFB:@DEFFFF;ADFAFFFFFFFAFAFFFFFFFB-;AFD=DFFFF=CFBFF.9:FEA;;;-:AA=DABDDD?EA@DCFAFFFBFFAD>-9.:----
@M03896:38:000000000-B4D98:1:1104:14266:12027 1:N:0:185
TACGGAGGGTGCAAGCGTTAATCGGAATTACTGGGCGTAAAGCGCACGCAGGCGGTTTGTTAAGTCAGATGTGAAATCCCCGGGCTCAACCTGGGAACTGCATCTGATACTGGCAAGCTTGAGTCTCGTAGAGGGGGGTAGAATTCCAGGTGTAGCGGTGAAATGCGTAGAGATCTGGAGGAATACCGGTGGCGAAGGCGGCCCCCTGGACGAAGACTGACGCTCAGGTGCGAAAGCGTGGGGAGCAAACA
+
CCBCCBCCCBBAFGGFECGEFGHFFEFGHHFFBBFAEEEEHHHGGGGGGGGGGGGGGGGHHHHHGHHHHHEBFGFFGGGHGGEGEGHGHHHHHHGHCFGGHHHHHHGHGHGHHHGHGHGHGFGHHHHHFGGGGGD>CFA9;:FFFFFFFFFFF;BFFB;CAFFFFFDADFFF9FFFFFFFDDFFFFFFF@DFFDDFFFEDFFFFFFBEEF?FFFFDFFFFF?DADD9/;FFBA=FD/A:DFFB.:AABFF?
@M03896:38:000000000-B4D98:1:1104:27706:12352 1:N:0:185
TACGGAGGGTGCAAGCGTTAATCGGAATTACTGGGCGTAAAGCGCACGCAGGCGGTTTGTTAAGTCAGATGTGAAATCCCCGGGCTCAACCTGGGAACTGCATCTGATACTGGCAAGCTTGAGTCTCGTAGAGGGGGGTAGAATTCCAGGTGTAGCGGTGAAATGCGTAGAGATCTGGAGGAATACCGGTGGCGAAGGCGGCCCCCTGGACGAAGACTGACGCTCAGGTGCGAAAGCGTGGGGAGCAAACA
+
BABCAABBCBBBCGGCEEGEFGHGGEFGHGFFBBEAEEEEEHHGGCEGGCGGGGGGGGGHGGFGHHGHHGFBFFHFGHGHGGGGGGHGHHHHHHFCFGHHHHHHHHHHHHFFHFHHGHHHGCGGHHHHGGGGGHDCCFADEFFFFFFFFFFFFBFBBC;B?BBFFFDDFFEFFFFFFF;FFFFFFFFFFDFFFFCFFFFFACFAFFAEEFFFFAFDFFF9FFFDFFBBFFFFDC=DFFFFFFF.::AFF..
@M03896:38:000000000-B4D98:1:1104:27703:12370 1:N:0:185
TACGGAGGGTGCAAGCGTTAATCGGAATTACTGGGCGTAAAGCGCACGCAGGCGGTTTGTTAAGTCAGATGTGAAATCCCCGGGCTCAACCTGGGAACTGCATCTGATACTGGCAAGCTTGAGTCTCGTAGAGGGGGGTAGAATTCCAGGTGTAGCGGTGAAATGCGTAGAGATCTGGAGGAATACCGGTGGCGAAGGCGGCCCCCTGGACGAAGACTGACGCTCAGGTGCGAAAGCGTGGGGAGCAAACA
+
CCBCC?ABCAAACGFFE?EEFGHFCEFFHHFFB3BBEEEEHHHGGGGGGFECGGGEEEFGFFGFGHFHHHFBBGDBBGGHGGCCEEHHHHHHGHFHHGHHHHHHGBHHHHGHHHFFGHHHH<1FHHGF<CG.>GG@DFFFFFFFFFFFFFFFF;BFA=.:AFFFFBADFFFFFFFFFBFFDABB/BFF;9B?ADF--.;@-@CFFF@?EEF@@B..BBFBFDFFFFFBBF:;DB=DFF9ADFF.DA.9BF.
@M03896:38:000000000-B4D98:1:1104:5948:14097 1:N:0:185
TACGGAGGGTGCAAGCGTTACTCGGAATCACTGGGCGTCAAGGGCGCGTAGGCGGATTATCAAGTCTCTTGTGAAATCTAATGGCTTAACCATTAAACTGCTTGGGAAACTGATAGTCTAGAGTGAGGGAGAGGCAGATGGAATTGGTGGTGTAGGGGTAAAATCCGTAGATATCACCAAGAATCCCCATTGCGACGGCGATCTGCTGGCACTCAACTGACGCTCAGGCGCGACAGCGTGGGGCGCACACA
+
A1A?A111>11>F1GF?E0A0AE00AEFG11E1A/BAA///1B?FEGG/>/>F@E?E/GD@BB1FGEGGBFGC2F1BGFE12>1BFGB1BGFFFF11B21GGDCAHA1/F1?FD@@>FB2@@GFHHFFGGG?A??.<FHE<0>D1<1<F.<C<<D0.<<:CGHF/C..:CEFFFHHHFF?F./B0;;EGFB0B.9-9;-9@@FF/B/9/-;BFB/BB///;BAA-;//;@@@<@?@F?-----------:-
@M03896:38:000000000-B4D98:1:1104:5161:14130 1:N:0:185
TACGGAGGATCCGAGCGTTATCCGGATTTATTGGGTTTAAAGGGTGCGTAGGCGGTTTGATAAGTTAGAGGTGAAAGCTCGATGCTCAACATCGAAATTGCCTCTGATACTGTCAGACTAGAGTGTAGTTGCGGAAGGCGGAATGTGTGGTGTAGCGGTGAAATGCTTAGATATCACACAGAACACCGATTGCGAAGGCAGCTTTCCAAGCTATTACTGACGCTGAGGCACGAAAGCGTGGGTAGCGAACA
+
BCBBBABBCFFFGGGGF?FFGGGEFFEGHCFFBABAFGGGGHHGHGGGGGFGHFFGGGGHFGFHHHFGFBFBGFGHHHGHGGHHGHHGHHHHHGGHGHHHHHHHHHGHHHF3HFDFHFHFGGFFGFHHHHHHGGGFGGCCAACECFFGHGBEG<<DFCCDGHHHHFGHHHHHGGFFGFGGFGGGGGGGGGGGFGDFFFFFDFFFFFFFFFFFFFFFFFFFFFFFFFEFFF?:DDFFFFFDFFDFEF@FFFC
@M03896:38:000000000-B4D98:1:1104:5170:14150 1:N:0:185
TACGGAGGATCCGAGCGTTATCCGGATTTATTGGGTTTAAAGGGTGCGTAGGCGGTTTGATAAGTTAGAGGTGAAAGCTCGATGCTCAACATCGAAATTGCCTCTGATACTGTCAGACTAGAGTGTAGTTGCGGAAGGCGGAATGTGTGGTGTAGCGGTGAAATGCTTAGATATCACACAGAACACCGATTGCGAAGGCAGCTTTCCAAGCTATTACTGACGCTGAGGCACGAAAGCGTGGGTAGCGAACA
+
ABBBBABBBFFFGGFE?AEGCGFEEEEGHFFHCGEAFGHGHHHGFFEFGGGGHGGFEEGH4BDBBGGGFFFFFFF@GGGHGGHGEHHGHHHHHGC3?CGGHHHHHHGHHHGBHFFGHFHFGFFFGFHHHHHHGC@DGGFCC>CFBFFDGGCECDGF@;:CFHHHHGGHHHHHGGGGGEFBFGGGGGGGGGGGFDCAFBAFDFFFFFFFFEEFFFFFFFFFFFFF?D??FFADDDFDFDDFAAAFAF;BCDB
@M03896:38:000000000-B4D98:1:1104:6026:14568 1:N:0:185
TACGGAGGGTGCAAGCGTTAATCGGAATTACTGGGCGTAAAGCGCACGCAGGCGGTTTGTTAAGTCAGATGTGAAATCCCGGGCTCAACCTGGGAACTGCATCTGATACTGGCAAGCTTGAGTCTCGTAGAGGGGGGTAGAATTCCAGGTGTAGCGGTGAAATGCGTAGAGATCTGGAGGAATACCGGTGGCGAAGGCGGCCCCCCGGACGAAGACTGACGCTCAGGTGCGAAAGCGTGGGGAGCAAACAG
+
AAAABBBBBAAAFGGG?A?EEGHFEEGGHGFBBB2BAAEFDGHGGGGGGFGEEECEEFGHGHHHHHFFGBF@FGHHHHHHGGGFGHHFHHGHFGB2F?BFGGHGFBGFHF2<CF2?FGHGHCGGHHFFDGG1GDGC;CAEFFFFFFFFFFFFFFF9>9;AFF/BB.:;@AFFFFFFFFFFFFFFFFD-@DFFA>ABF99@DFFFF-B-;=BDBDAFBBFF..:ADFFBBF;.9-9BA9ABBA.BFFF/9AB
@M03896:38:000000000-B4D98:1:1104:6015:14584 1:N:0:185
TACGGAGGGTGCAAGCGTTAATCGGAATTACTGGGCGTAAAGCGCACGCAGGCGGTTTGTTAAGTCAGATGTGAAATCCCGGGCTCAACCTGGGAACTGCATCTGATACTGGCAAGCTTGAGTCTCGTAGAGGGGGGTAGAATTCCAGGTGTAGCGGTGAAATGCGTAGAGATCTGGAGGAATACCGGTGGCGAAGGCGGCCCCCTGGACGAAGACTGACGCTCAGGTGCGAAAGCGTGGGGAGCAAACAG
+
BCBCCABCCAAAGGGGFCFEFGHGGGGGHHFFCBEAEEEEFHHGGGGGGFGGGGGGGGGHGHHHGHFGHHFBFGHGGHHHGGGGGHGHHHFGHGH2??BGHEGHHHHHHHHFFG@FGHHHHHFHHHHFDGFHFGGGFFDEFFFFFFFFFFF;BBFBA:;;FFFFFD;;DFFBFFFFFFFFFFFFFFFF=DFFFFAFFECCFFFFFFFFFFFFFFDFFFFFBDDFDFFFFFADD;:/D.ADFFADDAFFFFB
@M03896:38:000000000-B4D98:1:1104:16766:14944 1:N:0:185
TACGGAGGGTGCAAGCGTTAATCGGAATTACTGGGCGTAAAGCGCACGCAGGCGGTTTGTTAAGTCAGATGTGAAATCCCCGGGCTCAACCTGGGAACTGCATCTGATACTGGCAAGCTTGAGTCTCGTAGAGGGGGGTAGAATTCCAGGTGTAGCGGTGAAATGCGTAGAGATCTGGAGGAATACCGGTGGCGAAGGCGGCCCCCTGGACGAAGACTGACGCTCAGGTGCGAAAGCGTGGGGAGCAAACA
+
ACBBBABBC?AAFGGCE?FAFGHFGFFGHFFFBBFAEEEEEGHGGCFGGFGGGFCEGEEGGHGGGHFGFFDBBFHEFHHHGGGGGGHGHHHHHHG0?FFGHHHHGHFHHHFFHAGFGHHHHHHHHHGHFEFFGGGGFF=AAFFFFFFFFFBF;;B;@B9@AFFFFFDADFFFFFFFFFFFFFFFFFFFFCFFFFFFFFFFFFFFFFFFFFFFF@DAFFFFFFFFFFFFFFFFDAFFFFDFCC=ADFFFFFA
@M03896:38:000000000-B4D98:1:1104:25144:15771 1:N:0:185
CATATTAGATACCCGTGTAGTCCGGCTGACTGACTCGAGCGACATCTCGTATGCCGTCTTCTGCTTGAAAAAAAAAAGAACAAAATAGCGTATAGTATTTTGTAAGTATTGATAAAATAAATCAAACAAATATTGACAGTAGTAGAATAAATATGAAGTTAATACAAGATCTAGTAACTAGATAGTCATGTAGTAGTGTGTGTAATCATTAAGTTTTGAGACACTCTGTGACACGTATTGAGACAAACGCA
+
BBBAAF5D5B5BBBEEEGFFGFHGA2EE22BEBCFHD2EEC22A1BFFEF?GB5AAEAAFBDF5DFG1B5B1E///>//0?3000333B<///34222222??22222222222211211@F21@110/0111<11111?11<1<11<11111=11111<11111100/000000000000000000000:000:0:/:0;.;00000000000000..9.0//0/90000000.;/0/000.99....--
@M03896:38:000000000-B4D98:1:1104:14370:15833 1:N:0:185
TACGGAGGGTGCAAGCGTTAATCGGAATTACTGGGCGTAAAGCGCACGCAGGCGGTTTGTTAAGTCAGATGTGAAATCCCCGGGCTCAACCTGGGAACTGCATCTGATACTGGCAAGCTTGAGTCTCGTAGAGGGGGGTAGAATTCCAGGCGTAGCGGTGAAATGCGTAGAGATCTGGAGGAATACCGGTGGCGAAGGCGGCCCCCTGGACGAAGACTGACGCTCAGGTGCGAAAGCGTGGGGAGCAAACA
+
AAABBBBBCAAACGGF?EEEGGHBBECFHFDB5B2BAAEFGHGGGGGGGCE@EEGEFGGHGHHHFHFFFGFFGFHHHHHHGGEFEGHHHHHFHH/FGGHHHHHHHGFHGHHFFEGCFHHHGEFGHHGFFEFFHHGCGFF;.BBFFFFFFF?CD;-;-;;@?FFFFB:;:@.:/BFFF/;FFDFFFFFFDDFFFFFFFBE@BFFFD@@AEFFAFFFDFFFFB?AAFFB///;:.-=9FFDDFFFFFF?FFF.
@M03896:38:000000000-B4D98:1:1104:14353:15850 1:N:0:185
TACGGAGGGTGCAAGCGTTAATCGGAATTACTGGGCGTAAAGCGCACGCAGGCGGTTTGTTAAGTCAGATGTGAAATCCCCGGGCTCAACCTGGGAACTGCATCTGATACTGGCAAGCTTGAGTCTCGTAGAGGGGGGTAGAATTCCAGGTGTAGCGGTGAAATGCGTAGAGATCTGGAGGAATACCGGTGGCGAAGGCGGCCCCCTGGACGAAGACTGACGCTCAGGTGCGAAAGCGTGGGGAGCAAACA
+
AAABAAABBAAAFGGCGCECGGHFEEFFHGFGBBBFEEFAFGHGGGGGFCEEGGGGGGGHGGFHGHHHHHH4FGHGFGGHGEEFEEHGHHHHHHFEGEHHHHHHHHEGHHGHHHHBEGHHHFGGHHHHEGGEGHA>ABFAAFBFFFFFFF9B;;BFC@;@FFFBBFAADFFFFFFFFE/F.9FB/:BDFB=.FADCF?9;BAFBFC-.:FFB-BF.BFF;/.ADD.FB9BFB?DD./:.:@DAA-AEFFF?
@M03896:38:000000000-B4D98:1:1104:14370:15854 1:N:0:185
TACGGAGGGTGCAAGCGTTAATCGGAATTACTGGGCGTAAAGCGCACGCAGGCGGTTTGTTAAGTCAGATGTGAAATCCCCGGGCTCAACCTGGGAACTGCATCTGATACTGGCAAGCTTGAGTCTCGTAGAGGGGGGTAGAATTCCAGGTGTAGCGGTGAAATGCGTAGAGATCTGGAGGAATACCGGTGGCGAAGGCGGCCCCCTGGACGAAGACTGACGCTCAGGTGCGAAAGCGTGGGGAGCAAACA
+
BCBBBBCCCABAGGFGGCGEFGHFGEFGHHFFCBGFEEEEHHHGGGGGGGGFGGGGGGGHGHGHHHFGHHFBFGHHGHHHGGEFEGHHHHHHHHGHGFGGHHHHHHHHHHGFHHGHGHHHHGHHHHHHGGGGHHD<CCCAABFFFFFFFFBFFBFFFF;BFFFFFFDADFFFBFFFFFBFFFFFFFFFF:BFFDFFFFEFFFFFFFFFFFFFAFFDFFFFFFFFFFFFFFFCFFFDFD:DFFFEBAEFFF.
@M03896:38:000000000-B4D98:1:1104:2694:16076 1:N:0:185
TACGTAGGTCCCGAGCGTTGTCCGGATTTATTGGGCGTAAAGCGAGCGCAGGCGGTTTGATAAGTCTGAAGTTAAAGGCTGTGGCTCAACCATAGTTCGCTTTGGAAACTGTCAAACTTGAGTGCAGAAGGGGAGAGTGGAATTCCATGTGTAGCGGTGAAATGCGTAGATATATGGAGGAACACCGGTGGCGAAAGCGGCTCTCTGGTCTGTAACTGACGCTGAGGCTCGAAAGCGTGGGGAGCAAACAG
+
AAABAFFAFFFFGGGCG2EECFFEGEEEHB5GB3ABAAEEHGDEEGGGEG?EE>/>E>>3BGDFFGEDBGFBGF4BGFFFGBFFFGHGHHHGGFFE?2?@DHFDHHHHHEGFGG>2FGHFGFGFHH1?GHHG<D@DG1<FHHDGGHHHHGFGHDG<C<:;GHFF<.;:AEGCHHFFFFFADG?BFDDC9AG;-;==DFD@BFDFFFFFFF;/BBFFFFFF.ADA?A?AAFFAFFAFD::=BFF;AEFFFF.
@M03896:38:000000000-B4D98:1:1104:2713:16076 1:N:0:185
TACGTAGGTCCCGAGCGTTGTCCGGCTTTATTGGGCGTAAAGCGAGCGCAGGCGCTTCGCTAAGTCTGAAGTTAACGCCTGAGGCTCAACCATCGCCCGCTTTCGCAACTGTCACACTTGAGTGCAGAAGGAGAGAGTTGAATTCCATGTGTAGCGGTGAAATGCGTAGATATATTGACCAACACCGGCGGCGAACGCGGCTCTCTGGTCTGTAACTGACCCTTAGGCTCGAAAGCGTGGGGAGCAAACAG
+
>1AAA1CADFFFEAEEA0AAFGH000AAG1AFB1/BAAAE/F1/AECAAE/>E//>?///??/BBGE11BF2B221>/>>E0B/<?BEHFHGG1</////<C?1?/?EG00??G1?F0F1>1=1<111><00.>.<C<0=D0<B=D0=0=0DG0C;C;-:0:00<;;.;?F0B0;09000/;9.;A----;9--9-999---:/9F///;9/99/:///;/9/99//9;F--9;-9-;;;--A@?EFFF--
@M03896:38:000000000-B4D98:1:1104:11487:16176 1:N:0:185
TACGGAGGGTGCAAGCGTTAATCGGAATTACTGGGCGTAAAGCGCACGCAGGCGGTTTGTTAAGTCAGATGTGAAATCCCCGGGCTCAACCTGGGAACTGCATCTGATACTGGCAAGCTTGAGTCTCGTAGAGGGGGGTAGAATTCCAGGTGTAGCGGTGAAATGCGTAGAGATCTGGAGGAATACCGGTGGCGAAGGCGGCCCCCTGGACGAAGACTGACGCTCAGGTGCGAAAGCGTGGGGAGCAAACA
+
ABABBABBCABAGGFFFCGEFGHGGFGGHHFFCBBAEEFFHHHGGFGGGGGFGGGGGGGHGHHHHHBGGFFBBGHHGHHHGGFGEEHGHHHHHHGHGEFGHHHHHHHHHHGFHFGFGHHHHHGHHHHHFGGGHHGGGFDDEFFFFFFFFFBFF;BFFBADFFFFFFDDFFFFFFFFFFFFFDBFFFFFF@AFADDFFFECFFFFFFCEFFFFABFDFFFBFFFFFFFBFFFCDAFFFFADCFFFFDEFFFE
@M03896:38:000000000-B4D98:1:1104:13951:16200 1:N:0:185
TACGTAGGTGGCGAGCGTTATCCGGAATTATTGGGCGTAAAGAGCGCGCAGGTGGTTGATTAAGTCTGATGTGAAAGCCCACGGCTTAACCGTGGAGGGTCATTGGAAACTGGTCGACTTGAGTGCAGAAGAGGGAAGTGGAATTCCATGTGTAGCGGTGAAATGCGTAGAGATATGGAGGAACACCAGTGGCGAAGGCGGCTTCCTGGTCTGTAACTGACACTGAGGCGCGAAAGCGTGGGGAGCAAACA
+
ABABAFFBFFABEEGFCCGGGGHGGECFHCGHBBF2EEGGHHFHHGGGGGGGFHGE11?FGGGHHHEH3FBBFGHHHEEAGGGEEG<GGHHGGHGGHDCFGHFHGGHDHH?BGDH?@CGDGFGGGGBFDGHFHHGC0C0DDGFHHHDBGFDGD=<DDA;AEHGH:0.;ECGGFFFGEFGGGFGGEFG.CCBFCBFFFDE-BFAAFFFFFF/BB;FFFFFBF/FFFFFFFA@=@CFFEDFFFF;F-;AFFFF
@M03896:38:000000000-B4D98:1:1104:13955:16226 1:N:0:185
TACGTAGGTGGCGAGCGTTATCCGGAATTATTGGGCGTAAAGAGCGCGCAGGTGGTTGATTAAGTCTGATGTGAAAGCCCACGGCTTAACCGTGGAGGGTCATTGGAAACTGGTCGACTTGAGTGCAGAAGAGGGAAGTGGAATTCCATGTGTAGCGGTGAAATGCGTAGAGATATGGAGGAACACCAGTGGCGAAGGCGGCTTCCTGGTCTGTAACTGACACTGAGGCGCGAAAGCGTGGGGAGCAAACA
+
AAAAAFFBFFBCFFFC?EEEGGHFFFGGHGFGCBEBAAEFHGHHHGE?FGGEGHGGFAGHGHGGEGBFFHEBGFHGDFGFHF@>EFEFGFFGGG/DHGDDGHEHHGFHHHGGFHH?A@E???F?FF1=GHHHHHD?0><D<DGG0===GBGHG<0=?-;:CFGFFC::.:EFBFFGFBBFA:BFGFCE.;:9C-;@DDED;CADFF/:BF/9BBFFFFFBFFBFBFF..9;-@CC.9:ADFF>.-.:BFF.
@M03896:38:000000000-B4D98:1:1104:10767:17421 1:N:0:185
TACGGAGGGTGCAAGCGTTAATCGGAATTACTGGGCGTAAAGCGCACGCAGGCGGTTTGTTAAGTCAGATGTGAAATCCCCGGGCTCAACCTGGGAACTGCATCTGATACTGGCAAGCTTGAGTCTCGTAGAGGGGGGTAGAATTCCAGGTGTAGCGGTGAAATGCGTAGAGATCTGGAGGAATACCGGTGGCGAAGGCGGCCCCCTGGACGAAGACTGACGCTCAGGTGCGAAAGCGTGGGGAGCAAACA
+
BCBBBABCCAABGFCCECG2FGHFGEFFGFCHC3AAFFEEHHHGGFFEGAE?EEGGGGGHHHHEHHGHHGFBFE44FGGGGGEGEGHGHHHFHHGHHGHHHBGHHHGHHHGFHHFGGHHHFF1FHHHHFGGFFGACGFFFFFFFFFF:FFBFFBFFA=;@EFFFFFDDFFFFFFFFFFBFFFFFFFFFFF=FFFFF-AA-@AFFFFFFFF?A@@ADBFF;BA9AF;/BF/B:A-@DFB.:CDFA-9.BFF.
@M03896:38:000000000-B4D98:1:1104:10773:17441 1:N:0:185
TACGGAGGGTGCAAGCGTTAATCGGAATTACTGGGCGTAAAGCGCACGCAGGCGGTTTGTTAAGTCAGATGTGAAATCCCCGGGCTCAACCTGGGAACTGCATCTGATACTGGCAAGCTTGAGTCTCGTAGAGGGGGGTAGAATTCCAGGTGTAGCGGTGAAATGCGTAGAGATCTGGAGGAATACCGGTGGCGAAGGCGGCCCCCTGGACGAAGACTGACGCTCAGGTGCGAAAGCGTGGGGAGCAAACA
+
ABBBAABBD2AAGFGGC?EFFFHFEEEFHGDB53AAAAEEGHDFGGGEFGEEG?/EGAEEFG4GFDGHFFFBBGHHGHHHFEGE>EHHHHHF??/?FFCDGGHGH2GFHHF?GEC<FFHG<FFGHHGGGDGEGCACC=@DFFFFFFFFF9/;9;BFF-;9.FFFFF;;A@E9FFFFB/9A.ABFFFFABBFF;@B>DD:99@DDFC9;AFFA@-A9BFFFFDA;9:B/BBB-.;>.FBFFFFFFFDFFFFA
@M03896:38:000000000-B4D98:1:1104:22799:17864 1:N:0:185
TACGTAGGGAGCAAGCGTTGTCCGGATTTACTGGGTGTAAAGGGTGCGTAGGCGGCTTTGCAAGTCAGATGTGAAATCTATGGGCTCAACCCATAAACTGCATTTGAAACTGTAGAGCTTGAGTGAAGTAGAGGCAGGCGGAATTCCCCGTGTAGCGGTGAAATGCGTAGAGATGGGGAGGAACACCAGTGGCGAAGGCGGCCTGCTGGGCTTTAACTGACGCTGAGGCACGAAAGCGTGGGTAGCAAACA
+
BCBCAFFCCFCACGFCECFFFGHGGEEGHFBFFFGBEEHHFHHGHEGGGGGGHGGGGGHHEFFFGHBGFFBBBFGFGFHFGHHHHHHGGGHGGFFDGFHGHHHHHHGFGHFBFGH4FHFGHGGFGH3FHHHHHHGFGCEFG@CGHHHHHGGGGCGFC@<A.DHHHHFEDGGHEFHHFGABGGGGGGGAFBBFFCDG@FFFFCFDFFBBBAEBABFFFFEBBFDD.AAE9EFDADA:/;.ABC.:.;BBF..
@M03896:38:000000000-B4D98:1:1104:22781:17866 1:N:0:185
TACGTAGGGAGCAAGCGTTGTCCGGATTTACTGGGTGTAAAGGGTGCGTAGGCGGCTTTGCAAGTCAGATGTGAAATCTATGGGCTCAACCCATAAACTGCATTTGAAACTGTAGAGCTTGAGTGACGTAGAGGCAGGCGGAATTCCCCGTGTAGCGGGGAAATGCGTAGAGATGGGGAGGAACACCAGTGGCGAAGGCGGCCTGCTGGGCTTTAACTGACGCTGAGGCACGAAAGCGTGGGTAGCAAACA
+
ABABBFFCCBAAAGGCFCGFFGHGGEGGHHFGCFFCEEHGFHHGHFGGGGGGHGGGGEGHBBBFGHBGGBDBBEGFFEHFHHHHHGHHHGHFGBF?EFHGHGHHHHFGHHEBGHG4GGHHGFBBGG3?FHHGGGGFGBEGF<CGFHHHHGGG<CDDDG-;-CE0CCC;?BAFFGFGGG.@@D/99FF?A;BF.----;9-@-;9EF//:DE/;B/BFFFB/DDDB.AA.:AADDD./;.:@@././/BFFF
@M03896:38:000000000-B4D98:1:1104:26513:18717 1:N:0:185
TACGGAGGGTGCAAGCGTTAATCGGAATTACTGGGCGTAAAGCGCACGCAGGCGGTTTGTTAAGTCAGATGTGAAATCCCCGGGCTCAACCTGGGAACTGCATCTGATACTGGCAAGCTTGAGTCTCGTAGAGGGGGGTAGAATTCCAGGTGTAGCGGTGAAATGCGTAGAGATCTGGAGGAATACCGGTGGCGAAGGCGGCCCCCTGGACGAAGACTGACGCTCAGGTGCGAAAGCGTGGGGAGCACAC
+
AAABA3ADBAABGGGGCEGAFGHFEEFFGFFGBBBBEEEA1FGGGCEGEECCEEEFEGEHFF@FGHHHHFDBBB44BFFGGFEG>EHFFHHHFHEAFEHGHBGHHHBHFHFGHGCGFHHHFFCHHHHHG?FFFBECCDFFFFFFFFFBBFFFFBFFF;A-AFFFFFADFFAFFFFFFFFF?DFFFFFDABBDA@9=DFEBCFFFFFF?EFFF;;DD;FF;FDDFF.BFFFF:9:@DFDDDFFF.BA..;A
@M03896:38:000000000-B4D98:1:1104:26495:18725 1:N:0:185
TACGGAGGGTGCAAGCGTTAATCGGAATTACTGGGCGTAAAGCGCACGCAGGCGGTTTGTTAAGTCAGATGTGAAATCCCCGGGCTCAACCTGGGAACTGCATCTGATACTGGCAAGCTTGAGTCTCGTAGAGGGGGGTAGAATTCCAGGTGTAGCGGTGAAATGCGTAGAGATCTGGAGGAATACCGGTGGCGAAGGCGGCCCCCTGGACGAAGACTGCCGCTCCGGTGCGAAAGCGTGGGGAGCAAAC
+
A>AAA1>DDAAAFGFG?EEEFGHF0AFFGGBDB1ABAEEA/FGGECEEE?EEEEEGEGEHGDFFHHBFFDGBFGBGFGGHG/EEEEHHFHHGGHEHCFHGFFHHHFHHHHHGGHGFFHHHG<FHHHHCFEFFGHGGG@@AA:BFFFFBBBBBB;BF?@B@EFFFFF:;A@FFEFFFFFBFFFFFFFFF9@@FA9;@@B99@?>@@@@-AB--@@F?BFF9F@-@@--9;9;;-;>9F?A-9--A@:-BFF
@M03896:38:000000000-B4D98:1:1104:17634:19561 1:N:0:185
TACGGAGGGTGCAAGCGTTAATCGGAATTACTGGGCGTAAAGCGCACGCAGGCGGTTTGTTAAGTCAGATGTGAAATCCCCGGGCTCAACCTGGGAACTGCATCTGATACTGGCAAGCTTGAGTCTCGTAGAGGTGGGTAGAATTCCAGGTGTAGCGGTGAAATGCGTAGAGATCTGGAGGAATACCGGTGGCGAAGGCGGCCCCCTGGACGAAGACTGACGCTCAGGTGCGAAAGCGTGGGGAGCAAACA
+
BCBBBAABCBBABGGCAAFEAGHGGAFFHFFFCBABEEEEGHHGGFFEGEGGGGGGGGGHFFGHGHHHGGFBFHHHFGGHGGGGEEHFHGHHHHGAGFHHHHHHHHFHHHFDHGGBGHHHHFGHHHHCGGGEGG1CFFEGGGHHFHHFHECGGGHHCE;AEFHHGHA;DGGGFFGGGGBFDDFFFGFGF?DGGFFFFFFFFFFFFF=EFFF;C-A.BFFBFDDDFFFBFF:;A@>D/AAABCFA=DEFFFA
@M03896:38:000000000-B4D98:1:1104:17652:19566 1:N:0:185
TACGGAGGGTGCAAGCGTTAATCGGAATTACTGGGCGTAAAGCGCACGCAGGCGGTTTGTTAAGTCAGATGTGAAATCCCCGGGCTCAACCTGGGAACTGCATCTGATACTGGCAAGCTTGAGTCTCGTAGAGGGGGGTAGAATTCCAGGTGTAGCGGTGAAATGCGTAGAGATCTGGAGGAATACCGGTGGCGAAGGCGGCCCCCTGGACGAAGACTGACGCTCAGGTGCGAAAGCGTGGGGAGCAAACA
+
BCBBBAACCABAFGCFGEGEFGHFGEFFHHFFBBFAEEEEGHHGGCFGGGGFGGGGGGGHGGGHHHGHHHGFFFHGFGGHGGGGEFHHHHHHHHEHFFHHHHHHHHGHHHGHHHCCGHHHFGHHHHGHFEGFGHGGGFFFFFFFFFFFFFFFFBBFF;;@FFFFFFDDFFFFFFFFFFFFFFFFFFFFF>DFADFFADFCFFFFFFDEEFFFFFFFFFFBFFFFFFFFBB:;ADFAFDDFFFF.@AEFFF.
@M03896:38:000000000-B4D98:1:1104:8157:20257 1:N:0:185
TACGGAGGGTGCAAGCGTTAATCGGAATTACTGGGCGTAAAGCGCACGCAGGCGGTTTGTTAAGTCAGATGTGAAATCCCCGGGCTCAACCTGGGAACTGCATCTGATACTGGCAAGCTTGAGTCTCGTAGAGGGGGGTAGAATTCCAGGTGTAGCGGTGAAATGCGTAGAGATCTGGAGGAATACCGGTGGCGAAGGCGGCCCCCTGGACGAAGACTGACGCTCAGGTGCGAAAGCGTGGGGAGCAAACA
+
AAAABAADBBBAFGEGCAGEFGHBEAFFHFDD53BAEEEEHHHGFGGEFEEEEFGGGG?HGFHFHHEFEGFFGFHGFGGGGEGGEEHGHHHHGHEFGEGFGHGHHGFHHHFDGH2FCFHHFGFHHHHHFDEGHH?A@=DDFFFFFFFFFFFFF9;FF-;=EFFFFFDDFA9BFFFFFFEFFFFFFFFDFB>DA>C;-DA9DFFCCFFEFFE;-;DABFFEFFFB?DF/BB9;9==DE.A?BFFF-;?BFFA
@M03896:38:000000000-B4D98:1:1104:8130:20264 1:N:0:185
TACGGAGGGTGCAAGCGTTAATCGGAATTACTGGGCGTAAAGCGCACGCAGGCGGTTTGTTAAGTCAGATGTGAAATCCCCGGGCTCAACCTGGGAACTGCATCTGATACTGGCAAGCTTGAGTCTCGTAGAGGGGGGTAGAATTCCAGGTGTAGCGGTGAAATGCGTAGAGATCTGGAGGAATACCGGTGGCGAAGGCGGCCCCCTGGACGAAGACTGACGCTCAGGTGCGAAAGCGTGGGGAGCAAACA
+
BCBCBAABCAAAEGFGFEGFCGHFE22FGHFFBBFAEEEEHHHGFFGGGEFGGGGFGGGHGF4EFGHHHHHFGG@BBGGGGEEEEFHGHHHHHGGEFAC2FHHGHHBFFHGHHHGHGGHHHCFFHHHHFGGGFBDC@DFFFBBFFFFBFFFFF9BBBBACFFFFFFFD?-.;/FFFBF;...;B9FFDAA=DFBA-9.9-;9;BFF@EEFAD-@D.FFF/:..:A.9B:FF;D-BDBDFFFA;.-;://9.
@M03896:38:000000000-B4D98:1:1104:8148:20273 1:N:0:185
TACGGAGGGTGCAAGCGTTAATCGGAATTACTGGGCGTAAAGCGCACGCAGGCGGTTTGTTAAGTCAGATGTGAAATCCCCGGGCTCAACCTGGGAACTGCATCTGATACTGGCAAGCTTGAGTCTCGTAGAGGGGGGTAGAATTCCAGGTGTAGCGGTGAAATGCGTAGAGATCTGGAGGAATACCGGTGGCGAAGGCGGCCCCCTGGACGAAGACTGACGCTCAGGTGCGAAAGCGTGGGGAGCAAACA
+
BCAABABBCABAGGGECCGEFGHFAEFFHHFFBBFAEEEEGHHGGGGGGGFGGGGEGGGHGGHHHHFGGHFFFGHFFGGHGFGGEEHHHHHHHHGFFAFBGHHHHGFHHHFFHHGHGHHHFHFHHHHH?EGGHGFGGFFDFFFFFFFFFFBFF;BFFB;BEFFFFFAADFFFFFFFFFFFFFFFFFFFFFFFA=@BFFA>BCFFFFFAAFFF==DFBFFFFFD?ADFFFFF@DFFFFD?DBFA.9AEEFF?
@M03896:38:000000000-B4D98:1:1104:11842:20321 1:N:0:185
TACGTAGGTGGCGAGCGTTATCCGGAATTATTGGGCGTAAAGAGCGCGCAGGTGGTTGATTAAGTCTGATGTGAAAGCCCACGGCTTAACCGTGGAGGGTCATTGGAAACTGGTCGACTTGAGTGCAGAAGAGGGAAGTGGAATTCCATGTGTAGCGGTGAAATGCGTAGAGATATGGAGGAACACCAGTGGCGAAGGCGGCTTCCTGGTCTGTAACTGACACTGAGGCGCGAAAGCGTGGGGAGCAAACA
+
>3>?AFFBFF2BAAFE?EFGCGHFEEGGHGFGBF2BAEEGFGHHGCFGGGCFFGGGFEHHHHHGGHDFFGFBBFGHBBFGFFG?EEGFHGHEGHGFHGCGGHHHHHBGFHFDGFH/<@DCGGBFGGFHHHHFHHDFFDCFDGHHGGHDHGFHG==G-:=:CGHHBG.;;BEGBFFGG0FGGAFGGGGEFFFGC?BBFFE=>;DAFFFFBFFBFFFBFFFBFEBFFBFFFFD-9B-.FDFFAD;EF;AF9F.
@M03896:38:000000000-B4D98:1:1104:11845:20339 1:N:0:185
TACGTAGGTGGCGAGCGTTATCCGGAATTATTGGGCGTAAAGAGCGCGCAGGTGGTTGATTAAGTCTGATGTGAAAGCCCACGGCTTAACCGTGGAGGGTCATTGGAAACTGGTCGACTTGAGTGCAGAAGAGGGAAGTGGAATTCCATGTGTAGCGGTGAAATGCGTAGAGATATGGAGGAACACCAGTGGCGAAGGCGGCTTCCTGGTCTGTAACTGACACTGAGGCGCGAAAGCGTGGGGAGCAAACA
+
AAAAAFFBFFBFGFGEEAFCGGHEGEEFHCGHCBEAEEFFHHHHHCGGGGGGFGGGFEHHHFFGGHEFFGFBFGHGFGHHHGGEEEEFHGHGGHGCHGGGHFGHHHFGHH?BGFH?DCFEGGFGHHHHHHHGGHGGHDFFDGHHHGHEHFFGG=0DC@;EFHHHFG:;EFGGEFGGGBFGGGGGGGGEFFGGEADDFFFFFFFFFFFFFF0BFFFFFFFFFBFFFFBEFFFDFAADFFFFFFFFFFFFFF?
@M03896:38:000000000-B4D98:1:1104:10677:20490 1:N:0:185
TACGGAGGGTGCAAGCGTTAATCGTAATTACTGGGCGTAAAGCGCACGCAGGCGGTTTGTTAAGTCAGATGTGAAATCCCCGGGCTCAACCTGGGAACTGCATCTGATACTGGCAAGCTGGAGTCTCGTAGAGGGGGGTAGAATTCCAGGTGTAGCGGTGAAATGCGGAGAGATCTGGAGGAATACCGGTGGCGAAGGCGGCCCCCTGGACGAAGACTGACGCTCAGGTGCGAAAGCGTGGGGAGCAAACA
+
>1>AAA11>11>BDBF0A0E0GGB0BFFFFEFDA/BAAAE/2A/AA/AEF//E>>/>B/FGGEHGHHEHHEFDGDGEGGHFEE/EEHHFHHFCFF<GFFBGF1FGFGBGHHFCGGFFHH1<?F?GFFFFCFFHF.-<=;A-B/BFFFFBFBBB;;B@;;99BFFBB;-9-@A-//BF/;ABAF/BFBA=@@BF9--@?E---@@=-@A-;F;;9AAFFFB:A-;--B//;;--9-9/;;-99;A9-A9BAA
@M03896:38:000000000-B4D98:1:1104:10669:20507 1:N:0:185
TACGGAGGGTGCAAGCGTTAATCGGAATTACTGGGCGTAAAGCGCACGCAGGCGGTTTGTTAAGTCAGATGTGAAATCCCCGGGCTCAACCTGGGAACTGCATCTGATACTGGCAAGCTTGAGTCTCGTAGAGGGGGGTAGAATTCCAGGTGTAGCGGTGAAATGCGTAGAGATCTGGAGGAATACCGGTGGCGAAGGCGGCCCCCTGGACGAAGACTGACGCTCAGGTGCGAAAGCGTGGGGAGCAAACA
+
ABABAABCCABAFGGCGCFEEGHFFGGGHHFFBBFAEEEGHHHGGFGEGGGCGGGGGGGHHHHHHHFHHHFBFFHGGHHHGGGGEEHGHHHHHHGHFEFFGHHHHHHHHHFGHHHHGHHHHHHHHHHHGGGGHH?DG;DDFFFFFFFFFFBFFBFFA@;BFFFFBFDADFFFFFFFFFFFFFFFFFFFFFFFFFFFFFFFCFFFFFFFFFFACBFFFFFFFFFFFFFFFFFFFFFFFFADFFFEFFEFFF?
@M03896:38:000000000-B4D98:1:1104:11706:20594 1:N:0:185
TACGTAGGTCCCGAGCGTTGTCCGGATTTATTGGGCGTAAAGCGAGCGCAGGCGGTTTGATAAGTCTGAAGTTAAAGGCTGTGGCTCAACCATAGTTCGCTTTGGAAACTGTCAAACTTGAGTGCAGAAGGGGAGAGTGGAATTCCATGTGTAGCGGTGAAATGCGTAGATATATGGAGGAACACCGGTGGCGAAAGCGGCTCTCTGGTCTGTAACTGACGCTGAGGCTCGAAAGCGTGGGGAGCAAACAG
+
AAAAAFFBFFFCE2EE2AF2FGGBAAEFHG5DDF2BAAAEGGGEEGEAFEE?F>EEGGEHFFGFFHFBDBGGHHHFD?FCHFGFFGHHHHHFHHGHH??CD/FB0FDGG>DFDGFFHHHFGFFFHH1?GFH/@D@.ACGFHFDGHHGGGDFDGDG<C<:EFHH0<.;;@EHFCGF0;CFDDFFCFDA?BBG;--@=DBA-@BDBFFFF/F;9;;/9FFBF.ADDD.A9EF?@BD.:.;ABB;A-DEFFFE9
@M03896:38:000000000-B4D98:1:1104:14131:20751 1:N:0:185
TGCGGAGGGTGCAAGCGTTAATCGGAATTACTGGGCGTAAAGCGCACGCAGGCGGTTTGTTAAGTCAGATGTGAAATCCCCGGGCTCAACCTGGGAACTGCATCTGATACTGGCAAGCTTGAGTCTCGTAGAGGGGGGTAGAATTCCAGGTGTAGCGGTGAAATGCGTAGAGATCTGGAGGAATACCGGTGGCGAAGGCGGCCCCCTGGACGAAGACTGACGCTCAGGTGCGAAAGCGTGGGGAGCAAACA
+
>3>AABBDB2AABFGGCAEEFGHA2A2BG5FFC3BBEEEEGHHGECGEGCEEEE@>EE?FBF@G4GFGDFGBGFG4?GGHEEE<EEHFHHHHHFEAFFHGHDFGHDFHHHF>FGG1FGHGHFFGHHGF<.F.1FD--@BAEFEFFFFFFFBF9;;F9@;@EFFFFF.;;>EFBBFF/BFADAFF/:F:@-;99;--9.9;9@BBBB?E...9@BD?FFF/FADDDDFFFFF=.-;A9.AD?=?A-9./;A.
@M03896:38:000000000-B4D98:1:1104:15317:21913 1:N:0:185
TACGGAGGGTGCAAGCGTTAATCGGAATTACTGGGCGTAAAGCGCACGCAGGCGGTTTGTTAAGTCAGATGTGAAATCCCCGGGCTCAACCTGGGAACTGCATCTGATACTGGCAAGCTTGAGTCTCGTAGAGGGGGGTAGAATTCCAGGTGTAGCGGTGAAATGCGTAGAGATCTGGAGGAATACCGGTGGCGAAGGCGGCCCCCTGGACGAAGACTGACGCTCAGGTGCGAAAGCGTGGGGAGCAAACA
+
BBBBBAADD?AAGGGFE2EEEGHFC2BFGFFFCAF2EEE1GHHGGCFGGEGGGGCEGEFHFGFGEHFHHGFFF@GGFGFGGGGGEGHHFHHHGHGFCFHHHGHHHHGHHH?BFHFFGHHHHHCGHHHHGGGEDGGCDF>DFFFBBFFFFFBFF//BC@;B?BFFFFD:DFFFFFBFFFFFBDFFFFFFFBDFFFBAFFEFAACFFFFFEFFFFBFABFF/BDDDDAFBFFFFDCCDFDDFFC@.DF?FFFF
@M03896:38:000000000-B4D98:1:1104:8634:21926 1:N:0:185
TCCGGCTGACTGACTCGAGCGACATCTCGTATGCCGTCTTCTGCTTGAAAAAAAACACAAAATACAAATAAAACTACACAGCGGAGTATAAATCACAACCCAACACAACCCATCCAGCGTCACCTAAGAAACGCAAGCACACCATCCTCAACACACTGCCTAATCAACTCAACACAGCTCATGTCACTTATCTGACGTCTATCAGCATAGTCACACTCACCAGAGGATTCTATCATCTATCAGCTATTCA
+
BBBBBDBBFFFFFFFGF4E2EAAAEBFFEFEEB5FEEAFFGHHGGHFFGFF1AAE1??1?1133@333B43@3333332311/////34?44BB3B3B?//?///???////2<0222<////111101100.>->-.0//<..0/.0000/0.../00/00/0000/000;/0..990/0000000000;;0009;.9/.0000/////:9////9///./.....///9/////////////9/////
@M03896:38:000000000-B4D98:1:1104:10859:22677 1:N:0:185
TACGTAGGGGGCGAGCGTTATCCGGATTCATTGGGCGTAAAGCGCGCGTAGGCGGTCCGGCAGGCCGGGGGTCGACGCGGGGGGCTCAACCCCCCGAAGCCGCCGGAACCTCCGCGGCTTGGGTCCGGTAGGGGAGGGTGGAACACCCGGTGTAGCGGTGGAATGCGCAGATATCGGGTGGAACACCGGTGGCGAAGGCGGCCCTCTGGGCCGAGACCGACGCTGAGGCGCGAAAGCTGGGGGAGCGAACA
+
>AAA>B1111>>E?E/E/EEF2DAE/AEAF2F21/BEEE/FF1/>EEC>EEEG///>E//<><>CC?<//<<<A---;--A-@-99ABFFF-:@=@=@@?F-9@--9@@E9/9-;@-;;;--9;---9@----9----9A9A/BBBB9->-9;9;9@-99-;FBBBB--9-BB//--99---/9FB---9;-9@?-@FF---@--;-;99-;--;-AA>-;@@?-------9-;--BB9--;-@;-9@=?@
@M03896:38:000000000-B4D98:1:1104:10880:22678 1:N:0:185
TACGTAGGGGGCGAGCGTTATCCGGATTCATTGGGCGTAAAGCGCGCGTAGGCGGCCCGGCAGGCCGGGGGTCGAAGCGGGGGGCTCAACCCCCCGAAGCCCCCGGAACCTCCGCGGCTTGGGTCCGGTAGGGGAGGGTGGAACACCCGGTGTAGCGGTGGAATGCGCAGATATCGGGTGGAACACCGGTGGCGAAGGCGGCCCTCTGGGCCGAGACCGACGCTGAGGCGCGAAAGCTGGGGGAGCGAACA
+
AAABACFABABDEGFCE?FAFBDEFBEGHGGHBBB1EEEB?GBFGGGGFGGGHE?<>B@?<>/@DFCC@CCCDF?CEC;;DDGFBAEFFFFADFFFFFFFF;ABFFFFFF:9A.D;@DFDFFEFF.@FD=DFED.:B;AEBEBFBB;ACF-=:9BFD>99A.BF/FDDAFFFFFFECDABCFEFFFADD:@DFF=DFFFCFF=@.A:;BFFED-BBDEF9BFFFFDFFFFBB;A9ABBF.:==;@.@:9>-
@M03896:38:000000000-B4D98:1:1104:25741:23180 1:N:0:185
TACGGAGGGTGCAAGCGTTAATCGGAATTACTGGGCGTAAAGCGCACGCAGGCGGTTTGTTAAGTCAGATGTGAAATCCCCGGGCTCAACCTGGGAACTGCATCTGATACTGGCAAGCTTGAGTCTCGTAGAGGGGGGTAGAATTCCAGGTGTAGCGGTGAAATGCGTAGAGATCTGGAGGAATACCGGTGGCGAAGGCGGCCCCCTGGACGAAGACTGACGCTCAGGTGCGAAAGCGTGGGGAGCAAACA
+
AAAAAAA@BABA4F4FEEGEFGHBEEDFHGDF53ABAEEEGGHGG?EFG?E?EEEEEGGHGFFHHHHFFBDBFDFBEGHHGEFCEEHGHHHHHGGF?F?BFHHHHFFHHHGBBGF@CGFGCABDGFG<?CFEHHGGGFFAEFFFEFFFF/9;B9;;:;:;ABBBFFAAAFFFBFFEFFFF?DBBFFFDB;BB;@=C@.A=CFCAFFDE.;FF;CFBFBBFFDF.AD:/FFB:.-9;BA.A-9BFFDEFFFA
@M03896:38:000000000-B4D98:1:1104:25765:23182 1:N:0:185
TACGGAGGGTGCAAGCGTTAATCGGAATTACTGGGCGTAAAGCGCACGCAGGCGGTTTGTTAAGTCAGATGTGAAATCCCCGGGCTCAACCTGGGAACTGCATCTGATACTGGCAAGCTTGAGTCTCGTAGAGGGGGGTAGAATTCCAGGTGTAGCGGTGAAATGCGTAGAGATCTGGAGGAATACCGGTGGCGAAGGCGGCCCCCTGGACGAAGACTGACGCTCAGGTGCGAAAGCGTGGGGAGCAAACA
+
BCABBBCBCBAAFGGGGCGEEGGBEEFGHHDFBBEAEEFEHHHGGCFGGGGCEEGEGGGHHFDHHHHHHHGFGHHHHHHHGGGGEEHHHHHHHHGH?CFFGHHHHHHHHHGFHGHFGHHHHGHHHHHHFGGGHHGFGFFDFFFFFFFFFFFFF;9;C@;CEFFFFFFDFFFFEFFFFEFFFFFFFFFFFDFFACADFFFFFFFFFFFFFFFFAFFDFFFFFFFDDDFFFFFFDCFA/AADFFFA>AEFFFE
@M03896:38:000000000-B4D98:1:1104:25752:23195 1:N:0:185
TACGGAGGGTGCAAGCGTTAATCGGAATTACTGGGCGTAAAGCGCACGCAGGCGGTTTGTTAAGTCAGATGTGAAATCCCCGGGCTCAACCTGGGAACTGCATCTGATACTGGCAAGCTTGAGTCTCGTAGAGGGGGGTAGAATTCCAGGTGTAGCGGTGAAATGCGTAGAGATCTGGAGGAATACCGGTGGCGAAGGCGGCCCCCTGGACGAAGACTGACGCTCAGGTGCGAAAGCGTGGGGAGCAAACA
+
CBBCCABBBABAFGGGFCFFGGHFEEGFHHFFBBAAEEEEHHHGGGGGGCEEFFGECGGHHHHHHHHHHHEBFGHHGFHHGGGGEGHGHHHHHHGGCFHGHHHHHGHHGHGEHHHHGHFHHHBGHHGCFDGGFGGCGADDFFFFFFFFFFFFF;BFFC;CEFFFFFAADCFFEFFFFFFFDFFFFFFFF:DFADFA>DECFFFFFFFFFFEFF-AAFFFFFAFFFFFBFFFCDCDFFDDFFF;EFFFFFFF
@M03896:38:000000000-B4D98:1:1104:19832:23969 1:N:0:185
TACGTAGGTGGCGAGCGTTATCCGGAATTATTGGGCGTAAAGAGCGCGCAGGTGGTTGATTAAGTCTGATGTGAAAGCCCACGGCTTAACCGTGGAGGGTCATTGGAAACTGGTCGACTTGAGTGCAGAAGAGGGAAGTGGAATTCCATGTGTAGCGGTGAAATGCGTAGAGATATGGAGGAACACCAGTGGCGAAGGCGGCTTCCTGGTCTGTAACTGACACTGAGGCGCGAAAGCGTGGGGAGCAAACA
+
ABABAFFBFFAFGEEEEEGCFGFEFAEFHBGHBDGEEEEEGGHHGGGGGGGGBGGGGEHHHHFGGHFFGFFBBDF4FFGFHGGGEEEFHFHGGHDGHGGGHHHHFGGGHHD2GGHCGFGDGGFGHHHHGHHHGGGDGDFFGGHHHHHEHDDGD<DGCA=EFGHHBGEEDGEGFBFGGBFGGGGGGGGEGFFGEBCDFFFADFFFFFFFFF0FFFFFFFFFFFFFFFFFFFFFCFDFFDFFFFFFFFFFFF?
@M03896:38:000000000-B4D98:1:1104:8427:23969 1:N:0:185
TACGGAGGGTGCAAGCGTTAATCGGAATTACTGGGCGTAAAGCGCACGCAGGCGGTTTGTTAAGTCAGATGTGAAATCCCCGGGCTCAACCTGGGAACTGCATCTGATACTGGCAAGCTTGAGTCTCGTAGAGGGGGGTAGAATTCCAGGTGTAGCGGTGAAATGCGTAGAGATCTGGAGGAATACCGGTGGCGAAGGCGGCCCCCTGGACGAAGACTGACGCTCAGGTGCGAAAGCGTGGGGAGCAAACA
+
ABBBA3ADBAAAGGFEFAEAFGHFEEFGHHBF5BBBAAEEFDFEGCGGEFEGEEEEEEAGFG4GGHFGDGEBBFBGFGHHGEEEE?GFHHHHHFA0BFHHFFGHGHBGHFGFHF<2FGGHFGGHHHG<FA>FFFC?CADFFFFFFFFFFF/BB;;BD@.-9BFFFFA;AD?/BFFFBB/ADDFFFFFA99@AADFFDFFBAFD@DA9AEFF-=-AABFFFFDFDFD9BFFB-A>BAFDDDCDAF-9A9FF.
@M03896:38:000000000-B4D98:1:1104:8405:23970 1:N:0:185
TACGGAGGGTGCAAGCGTTAATCGGAATTACTGGGCGTAAAGCGCACGCAGGCGGTTTGTTAAGTCAGATGTGAAATCCCCGGGCTCAACCTGGGAACTGCATCTGATACTGGCAAGCTTGAGTCTCGTAGAGGGGGGTAGAATTCCAGGTGTAGCGGTGAAATGCGTAGAGATCTGGAGGAATACCGGTGGCGAAGGCGGCCCCCTGGACGAAGACTGACGCTCAGGTGCGAAAGCGTGGGGAGCAAACA
+
AAA3A3A>AAAAGADG2AEEFGFA?2AFGFFHFCCFEEEAGGGGGEEEGEGEGGGEEGGHHE4FGHHHGGFFD4D4BGGHGGGGFGHHHHHHHGG0BFHHHGHHHGHHGHFDGHGCFHHHHFFHFHGFFCF.>F?-@F=AFBBFFFFBF/;BF/BFB@DDFFFFFFDFFFFF/BFFFFBFDDFBFFFFADFFFFAD;AAB;BCCFFAE?FFAF-.:BF//;A.???99BFFFA;;AFD.9-DF?CF?/FF.
@M03896:38:000000000-B4D98:1:1104:19815:23979 1:N:0:185
TACGTAGGTGGCGAGCGTTATCCGGAATTATTGGGCGTAAAGAGCGCGCAGGTGGTTGATTAAGTCTGATGTGAAAGCCCACGGCTTAACCGTGGAGGGTCATTGGAAACTGGTCGACTTGAGTGCAGAAGAGGGAAGTGGAATTCCATGTGTAGCGGTGAAATGCGTAGAGATATGGAGGAACACCAGTGGCGAAGGCGGCTTCCTGGTCTGTAACTGACACTGAGGCGCGAAAGCGTGGGGAGCAAACA
+
ABABAFFBFBACG?FGGCGCGGHGEEEFHFFHBBABEEFEGHHHGFGGGGGGBGFFFEGHHHHGHHFFDGBBBGGFFFHGHGGEEEFHHGHGGG@DHGGGGHHHHHFHGHGFFFHDGGDEFGGFGHHHDHHHGFF.0<CFGGFHHHHBH0<DD=DD?A;CEGFHFGEC?F?FFFGGGGGGFA/FFFEEGFFGC?BFFDEFADCFFFFFFFFFFFFFFFFBFBFFFFFFFFFDFFFAFFFFFFCABDFFFFA
@M03896:38:000000000-B4D98:1:1104:10546:24087 1:N:0:185
TACGGAGGGTGCAAGCGTTAATCGGAATTACTGGGCGTAAAGCGCACGCAGGCGGTTTGTTAAGTCAGATGTGAAATCCCCGGGCTCAACCTGGGAACTGCATCTGATACTGGCAAGCTTGAGTCTCGTAGAGGGGGGTAGAATTCCAGGTGTAGCGGTGAAATGCGTAGAGATCTGGAGGAATACCGGTGGCGAAGGCGGCCCCCTGGACGAAGACTGACGCTCAGTTGCGAAAGCGTGGGGAGCAAACA
+
>AAAAAA2>AA>BFFF2AFFFGG2ABEFHGBB53BAAEEE15FFGCEEEG?0EE@>/E>FGGHFFGFFGHFF44F4GFGGG>EEEEHHGHHGGFAGFFHFG1?FHGBGHHGDGGGFCGGG0G1FGHG?FD<FHH?CDB9AEFEFFFFF/F/:B//;;9;9.BFFBF..;@EB9FFFB;FFAFFFFFFAB@=D9=BBBDA--9B?BBBE.FFB?BFFBF//;ADDFDF//9;9;;99BDFFBB-.9;.9FA.
@M03896:38:000000000-B4D98:1:1104:10530:24107 1:N:0:185
TACGGAGGGTGCAAGCGTTAATCGGAATTACTGGGCGTAAAGCGCACGCAGGCGGTTTGTTAAGTCAGATGTGAAATCCCCGGGCTCAACCTGGGAACTGCATCTGATACTGGCAAGCTTGAGTCTCGTAGAGGGGGGTAGAATTCCAGGTGTAGCGGTGAAATGCGTAGAGATCTGGAGGAATACCGGTGGCGAAGGCGGCCCCCTGGACGAAGACTGACGCTCAGGTGCGAAAGCGTGGGGAGCAAACA
+
ABAAAAA@DAAABEGCECF2FGHFEEFFHCBGBBE2EEEEFGDFG?EGEFGCEEGEGFGHGGFHHHGHFHFBFFHHGHHHCEFGEGHHHHGHHHGHCFHHHHDFFHEHHHFFHHCGGHHHGFGHHHGFFFGEGGEGCA-AEFFFFFFBF/BFFBFBDDADFFFFFFADDFEFFFFFFFBFFFFFFFFFCDFFFFADFFFA-B>>FFAEFFA-9;ADBBF:BFFFDA/BFFFDFFBFFFFDCFF.BF?BFF.
@M03896:38:000000000-B4D98:1:1104:14184:25798 1:N:0:185
TACGGAGGGTGCAAGCGTTAATCGGCCTTACTGAGCGTAAAGCGCACGCAGGCGGTTTGTTAAGTCAGATGTGAACTCCCCGGGCTCAACCTGGGAACTGCATCTGATACTGGCAAGCTTGAGTCTCGTAGAGGGGGGTAGAATTCCAGGTGTAGCGGTGAAATGCGTAGAGATCTGGCGGAATACCGGTGGCGAAGGCGGCCCCCTGGCCGACGACTGACCCTCATGTGCGAAAGCGTGGGGAGCAAACA
+
>A>A>1A1D1>>FFEFF0AAFGH0E00AGFCGD2ABEEEEG2BEA/E/AEA>E//>E//>0FFBBG2F1F1@1BE1BFGHG/EEEEHHHHHFH0/<<<FDG1DGFF2>GFD>CG<</CHF0FHDBGFFF.><DFE--;@A?F/9FFFBBB/;B9;B@@9-9/BFFF:9A@-99FFE99/---@E/BF-@@<-;-@;@A9;--@-@@?A9--;@-@-@A-///9/;F/;9/999-9-;--9-----A99/;-
@M03896:38:000000000-B4D98:1:1104:14200:25806 1:N:0:185
TACGGAGGGTGCAAGCGTTAATCGGAATTACTGGGCGTAAAGCGCACGCAGGCGGTTTGTTAAGTCAGATGTGAAATCCCCGGGCTCAACCTGGGAACTGCATCTGATACTGGCAAGCTTGAGTCTCGTAGAGGGGGGTAGAATTCCAGGTGTAGCGGTGAAATGCGTAGAGATCTGGAGGAATACCGGTGGCGAAGGCGGCCCCCTGGACGAAGACTGACGCTCAGGTGCGAAAGCGTGGGGAGCAAACA
+
ACABBABBCAAAFGGGFCGEFGHFEEGGHHFFBBFAEEEEHHHGGCGFEEFEFEGFFGGHGHGGGHFGHGFBBGHGGHHHGEGGEGHHHHHHHFGHFEGFGHHHGGHHHHGFFHGHFHHHGFFHHHHHGGGGHFGGGFFDFFFFFFFFFFBFFBBFFCADEFFFFF:ADAEFFFFFFFFFDDFFFFFFCBCBACFFFFA@AFFFFFDEFFFF;FFFFFFBFFDDFDFEFEF@DCFFFDFFAFFFFDEFFFA
@M03896:38:000000000-B4D98:1:1104:11303:26406 1:N:0:185
TACGGAGGGTGCAAGCGTTAATCGGAATTACTGGGCGTAAAGCGCACGCAGGCGGTTTGTTAAGTCAGATGTGAAATCCCCGGGCTCAACCTGGGAACTGCATCTGATACTGGCAAGCTTGAGTCTCGTAGAGGGGGGTAGAATTCCAGGTGTAGCGGTGAAATGCGTAGAGATCTGTAGGAATACCGGTGGCGAAGGCGGCCCCCTGGACGAAGACTGACGCTCAGGTGCGACAGCGTGGGGAGCAAACA
+
>AAAA3AA?AAAGFDC?AEECGHAAAAFHHDB5B2BAEEEDFGEGEE?FF0EEE@EGG?GFGHBBGEFFHFBBFGHGGGGG/E?>/FGHHHHHG/BBFC2BGFGF2DGFHFFFH22FGHH0FHGGHGFFG..1C.--;B?.BFFFFFFFB///9/:--.9:BFFBB..9-9/9///////99/:BFFA@@-A.-;B-99-;@FFFFFEAFFB-BF?/BBBF.DD;AB/9/;9.-9;.9;.---.;;;9FFF
@M03896:38:000000000-B4D98:1:1104:11284:26411 1:N:0:185
TACGGAGGGTGCAAGCGTTAATCGGAATTACTGGGCGTAAAGCGCACGCAGGCGGTTTGTTAAGTCAGATGTGAAATCCCCGGGCTCAACCTGGGAACTGCATCTGATACTGGCAAGCTTGAGTCTCGTAGAGGGGGGTAGAATTCCAGGTGTAGCGGTGAAATGCGTAGAGATCTGGAGGAATACCGGTGGCGAAGGCGGCCCCCTGGACGAAGACTGACGCTCAGGTGCGAAAGCGTGGGGAGCAAACA
+
AAAAAAABCBAAFGFFCCFEEGHFEEFGHHFFBBABAEEEHHHGGCGGEEECFEGGGGGHHHHHHHGHGHFFFHHHHHHHGGGGEEHGHHHHHHGHFFGGHHHHHHGHHHGFHHHHGHHHHGFHHHGCFEGGHHGCCFFFFFFFFFFFFFBFB;BFF@;@EFFFFFAADFFFFFFFFFFFFFFFFFFFD@DFABDFFFFFFFFFFFFFFFFFF-ADFFFFFFFFFFFFFFF@DFFDFFDDFFFFFDEFFF.
@M03896:38:000000000-B4D98:1:1104:11285:26431 1:N:0:185
TACGGAGGGTGCAAGCGTTAATCGGAATTACTGGGCGTAAAGCGCACGCAGGCGGTTTGTTAAGTCAGATGTGAAATCCCCGGGCTCAACCTGGGAACTGCATCTGATACTGGCAAGCTTGAGTCTCGTAGAGGGGGGTAGAATTCCAGGTGTAGCGGTGAAATGCGTAGAGATCTGGAGGAATACCGGTGGCGAAGGCGGCCCCCTGGACGAAGACTGACGCTCAGGTGCGAAAGCGTGGGGAGCAAACA
+
BBBBBBB@BABAFDFF?EEGFGGBEEFGHFDB5BAAAAEEAGGGGGGEFGGGGEGGGGGHHHHHHHFGHHFBBGHHGHGHFEECEEHHHHHFGHGHCFGFGHFGHGHHHHGFHHHBEGGGFACGHGF?FGEGHFFCG;=AEFFFFFFFFEBFF;BFFB;@FFFFFB;:ABFFFFFFBFFFFFFB/B;A-@@F;;;FA.:@;;ADFF>EEF?@;DFDBFF9BDDDDF/;B/9-A=FAF?.:9@CF;D.FFF9
@M03896:38:000000000-B4D98:1:1104:11561:27080 1:N:0:185
TACGGAGGGTGCAAGCGTTAATCGGAATTACTGAGCGTAAAGCGCACGCAGGCGGTTTGTTAAGTCAGATGTGAACTCCCCGGGCTCAACCTGGGAACTGCATCTGATACTGGCAAGCTTGAGTCTCGTAGAGGGGGGTAGAATTCCAGGTGTAGCGGTGAAATGCGTAGAGATCTGGAGGAATACCGGTGGCGAAGGCGGCCCCCTGGACGAAGACTGACGCTCAGGTGCGAAAGCGTGGGGAGCAAACA
+
ABAAAAADD?A>CGGFG2EEFGH22AAFGFDGB5BBEEEEGHHGECGCEGEEG?0EEA>BBGGGGGBFGGEBBFG3FGHHG>EEEEHGHHHFGA/FFGHHHHHHHFGFGHFBC/FCFHHGFGGHBGF?FGFGGBA-CBBDEFFFFFFFFF/BB;;FB-A-AFFFFB;;9@EFFFFFFBFADFEFFFFF@;BDABBBBFE>B?BBBB?EEFFBBBFFFFF/FDD?DF/BFFBBD;;9FAADB@BEBDFFFFF
@M03896:38:000000000-B4D98:1:1104:21022:27455 1:N:0:185
TACGGAGGGTGCAAGCGTTAATCGGAATTACTGGGCGTAAAGCGCACGCAGGCGGTTTGTTAAGTCAGATGTGAAATCCCCGGGCTCACCCTGGGAACTGCATCTGATACTGGCAAGCTTGAGTCTTGTAGAGGGGGGTAGAATTCCAGGTGTAGCGGTGAAATGCGTAGAGATCTGGAGGAATACCGGTGGCGAAGGCGGCCCCCTGGACGTCGACTGACGCTCAGGTGCGAAAGCGTGGGGAGCAAACA
+
AAAA3>>AD?AA4EGE?AE22BDCA2EFGFFGD3BBAAA1AFFEEAAEAEE0EE//EE1BGHBGHH4FEFFGHGHHFHHHAEGG>EGF3B0/0/FCG/GGG<GFHHBHHHG21/01?GHHC0?FG?1?FFGFDH.-<@9.AFFFFF9/999FB;FB=9ABEBFFFFDDFBFEFBFFFFFFBD./;9B.;B>?FB?B-AA>?B---99..B?-..9;9DF/BFA?D9/:;BB=D?9AF.AD;B-.999;/;A
@M03896:38:000000000-B4D98:1:1104:15811:27750 1:N:0:185
TACGTAGGGGGCAAGCGTTGTCCGGATTTACTGGGCGTAAAGAGCGTGTAGGCGGCCAAACAGGTCCGTTGTGAAAACTGGAGGCTTAACCTCCAGACGTCGACGGAAACCGTATGGCTAGAGTCCGGAAGAGGAGAGTGGAATTCCTGGTGTAGCGGTGAAATGCGCAGATATCAGGAAGAACACCAATGGCGAAGGCAGCTCTCTGGGACGGTACTGACGCTGAGACGCGAAAGCGTGGGGAGCGAACA
+
AAAAAFFBBADDCGGCEEFCFGHGGGGGHGFFCBFFEEEEGHGHGGEEFHHGHGGGFGGH?BB?BGHGAG??EGHHGEBBFGHEEEGHHGHGHHBFGGCFDBDGGCDFGHHDGF><<GHGGHFFHHGCGCGHGGFGEGFEEFHHHHHFHFBGE;9CB;;AAFFGFFADCGFFFGGFFFFB?FFFFFFFFFFFB@CCFFFFAFEFFF:;BFFA>:AEDFBFFFFFFDFFFFD>@F-;BDDDAD;AC9:9-@-
@M03896:38:000000000-B4D98:1:1104:16263:28036 1:N:0:185
TACGGAGGGTGCAAGCGTTAATCGGAATTACTGGGCGTAAAGCGCACGCAGGCGGTTTGTTAAGTCAGATGTGAAATCCCCGGGCTCAACCTGGGAACTGCATCTGATCCTGGCAAGCTTGAGTCTCGTAGAGGGGGGTCGAATTCCAGGTGTAGCGGTGAAATGCGTAGAGATCTGGAGGAATACCGGTGGCGAAGGCGGCCCCCTGGACGAAGACTGACGCTCAGGTGCGAAAGCGTGGGGAGCCAACA
+
AAAA33>DDAAAGGFG2EFE2FGBAE2FHCA5BABAAAEECGGEFFCEEGG0EEEEE1>FCHF4BD4@@DEFFHB?DFGHEEG/EEGHHHGBGHC0B/CBFDFF2>2?2FFB2F2@FGHH0<1??DBF<A>.1F<CCF-.-9.BEFF/FEFFF;/9;-.;9BFF//.9.;AB9//////;.DB/:BFD@-9.F;---.9;-DFFFC-:..9-99..;B/;FDDDD./;;/;-9;-99;.9@9-.-9./BE.
@M03896:38:000000000-B4D98:1:1104:16249:28051 1:N:0:185
TACGGAGGGTGCAAGCGTTAATCGGAATTACTGGGCGTAAAGCGCACGCAGGCGGTTTGTTAAGTCAGATGTGAAATCCCCGGGCTCAACCTGGGAACTGCATCTGATACTGGCAAGCTTGAGTCTCGTAGAGGGGGGTAGAATTCCAGGTGTAGCGGTGAAATGCGTAGAGATCTGGAGGAATACCGGTGGCGAAGGCGGCCCCCTGGACGAAGACTGACGCTCAGGTGCGAAAGCGTGGGGAGCAAACA
+
BCBBAABCCBABFGGGFCEEFGHGGEGGHFFFBBBAEEFEHHHGGCFGGGGGGGGGGGGHGHHHHHFHFHFFGHHFGHHHGGGGEEHGHHHHHHFFFEGGHHHHHHFHGHGHHHHHGHHHHFGGHHHHFGGFFH.CFCFDFFFFFFFFFFBFF;BBDC;@EFFFFFDADFFFFFFFFFEFFFEFFFFFFFFFFFFFFFFFFFFFFFDEFFFFF@ADFFFFFFFDDDFFFFFFFFFFFFDFFFFEFDEFFFF
@M03896:38:000000000-B4D98:1:1105:18067:2171 1:N:0:185
TACGGAGGATCCGAGCGTTATCCGGATTTATTGGGTTTAAAGGGTGCGTAGGCGGTTTGATAAGTTAGAGGTGAAAGCTCGATGCTCAACATCGAAATTGCCTCTGATACTGTCAGACTAGAGTGTAGTTGCGGAAGGCGGAATGTGTGGTGTAGCGGTGAAATGCTTAGATATCACACAGAACACCGATTGCGAAGGCAGCTTTCCAAGCTATTACTGACGCTGAGGCACGAAAGCGTGGGTAGCGAACA
+
ABABBAABAFFFGFGE?AECGGGFFEGGHFGH5BF2FGGGGHHGFFFGFFGGHGGCGGGHHHGGG@BFFHHGHHHGHHFGGGHFGHHFFGBGGEBGEFGFHHHGGFBGFGFDFBFFFFHGHFFFGFDHHHHHGGGGGGHGFACGHGBGHFFGG<==A;;AEFHHFGGHHHHHGGFFGGGGGGFGGGG?ADGEGGGFFFFFFFFFFFFFFFFFFFFFFFFFFFFFFFFAEFFDDFFDBFFFFFDFEF-B=D;
@M03896:38:000000000-B4D98:1:1105:18085:2180 1:N:0:185
TCCGGAGGATCCGAGCGTTATCCGGATTTATTGGGTTTAAAGGGTGCGTAGGCGGTTTGATAAGTAAGAGGTGAAAGCCCGATGCTCAACATAGAACTTGCCTCTGATACTGTCAGACTAGAGTGTAGTTGCGGAAGGCGGAATGTGTGGTGTAGCGGTGAAATGCTTAGATATCACACAGAACACCGATTGCGAAGGCAGCTTTCCAAGCTATTACTGACGCTGAGGCACGAAAGCGTGGGTAGCGAACA
+
>1AAA?DDAFFF110AA00AGFFEE00EG1AF11/ABEHH1FGCCAEE/B/AFE/E/?/B22@E22BF1@?B/1DGDG0?E/@EAGHF1B<0111>11B>DB1B111B21B>B<2BFGGF1@@FG@2>FHGGC/@C//<A-<-<000=../<:<:;:-;::C0;C;CFB9BFGGGGGBFFGEFFBFC9;AAEFB@@-A;A-?FFFB9/BFAFFFFBFFFFF-ABAB--9A99-;-:/-AA;-:BAB--;@-
@M03896:38:000000000-B4D98:1:1105:18070:2190 1:N:0:185
TACGGAGGATCCGAGCGTTATCCGGATTTATTGGGTTTAAAGGGTGCGTAGGCGGTTTGATAAGTTAGAGGTGAAAGCCCGATGCTCAACATCGAAATTGCCTCTGATACTGTCAGACTAGAGTGTAGTTGCGGAAGGCGGAATGTGTGGTGTAGCGGTGAAATGCTTAGATATCACACAGAACACCGATTGCGAAGGCAGCTTTCCAAGCTATTACTGACGCTGAGGCACGAAAGCGTGGGTAACGAACA
+
>3>>AAADACCC4EEE22AEGGH2EEEFHB5GB322CEHHFF3EGFE?AE0EBE>EEE>GHHGHG4BBF@?B?BFG@F1?EEEEEFHHHHHHFEFG/?GGFGGBB1F?GHDDB?FFHGGF1@CFGF@1FHFGCCCC?.<C-@@C<00=..<CC=;<:-.::CFHB;;CBBBFGGBFGFFG.=BFGGG::;A9;.@=BBAF.;/FFBFFFBA/BF/FBBBBFADF.9..;EF;:AA.9;;A--9B/:.;:B-
@M03896:38:000000000-B4D98:1:1105:16624:2422 1:N:0:185
AAACCCCCGGAGTCCGGCTGACTGACTCGAGCGACATCTCGGATGCCGTCTTCTGCTTGAAAAAAAAAAAGAACAAACAAAATGCAAAAGGAAAAAGACAATAAACTAGCGTCGAATATTCGAACACGAACGCATTATGACAATACGTGCGAGATAACCATCGATAAATGTCGTAACATTGAGAGAATACGTACGTATGTGATGTCACTGTTGAATGTCAACACAGACTACAAAACAGTAGCGTAATAAGT
+
A1>AAAA111000AB0EEEEABBF11BBAA/AEAE//BDAE///A0B/?/0B2E@1FGB01B1B>E@E>///0<000/</0011B11100/00000//00<1<1111<10/..--.1<000/0..-/.<.--.-.:000000;0;/.0/9-.-9.000/00/./9:.00/9:-----//////-/-/9//-//99-/////;//9////////////9/////---/-9/////----9/9/-9---/9/9
@M03896:38:000000000-B4D98:1:1105:20561:4610 1:N:0:185
TACGGAGGGTGCAAGCGTTAATCGGAATTACTGGGCGTAAAGCGCACGCAGGCGGTTTGTTAAGTCAGATGTGAAATCCCCGGGCTCAACCTGGGAACTGCATCTGATACTGGCAAGCTTGAGTCTCGTAGAGGGGGGTAGAATTCCAGGTGTAGCGGTGAAATGCGTAGAGATCTGGAGGAATACCGGTGGCGAAGGCGGCCCCCTGGACGAAGACTGACGCTCAGGTGCGAAAGCGTGGGGAGCAAACA
+
BBBBCBCCCAAACGFFCAEEFGHFFGGGHFDBBBAAEAEEGHHGGCEGGGGGEEECGGGHHHHGGH4BEGHGFGHHHHHHGGGGEGHHHHHHHHGGHFGGHHHHHHFHHHGFHHHFEHHHHHCGHHHHFGGGHHGFGFBAEFFFFFFFFFBFF;;;@;;@EFFFFF;;DFFFEFFFFFFFFFFFFFFFFDFFFFFFFFE@FFFFFFAFFFFFFFFFFFFFFFFFF?FFFFFFFFFFFFFFFFFFFDFFFF?
@M03896:38:000000000-B4D98:1:1105:25661:6013 1:N:0:185
TACGTAGGTGGCGAGCGTTATCCGGAATTATTGGGCGTAAAGCGCGCGCAGGTGGTTGATTAAGTCTGATGTGAAAGCCCACGGCTTAACCGTGGAGGGTCATTGGAAACTGGTCTACTTGAGTGCAGAAGAGGGAAGTGGAATTCCATGTGTAGCGGTGAAATGCGTAGAGATATGGAGGAACACCAGTGGCGAAGGCGGCTTCCTGGTCTGTAACTGACACTGAGGCGCGAAAGCGTGGGGAGCAACCA
+
ABBAAFFBFF?BA2AA2EA2F5FFCEEFHF5AAA2BAAEEEHDFE?GGGGGG1@F1?>3BB@BFBG@BGGHGHFFH3GHE//>>>EEBBGG/?F/ACC/??GHHDB221?FGF1?11?FFGDGGH11>FFFHGHDAGDCDDDBGHFHFFDDFD<0;;-::CGCG:CD;.@.C0;0;;0;;..;:B/E.FFGGEA@=BDEA-DFFFBF/FF/;:BFF9BB;B/;B///9:BFF>D;FFDDFFAFE-;;F.;.
@M03896:38:000000000-B4D98:1:1105:25630:6022 1:N:0:185
TACGTAGGTGGCGAGCGTTATCCGGAATTATTGGGCGTAAAGAGCGCGCAGGTGGTTGATTAAGTCTGATGTGAAAGCCCACGGCTTAACCGTGGAGGGTCATTGGAAACTGGTCGACTTGAGTGCAGAAGAGGGAAGTGGAATTCCATGTGTAGCGGTGAAATGCGTAGAGATATGGAGGAACACCAGTGGCGAAGGCGGCTTCCTGGTCTGTAACTGACACTGAGGCGCGAAAGCGTGGGGAGCAAACA
+
AAAAAFFBFFBCFCFA2AEECGHGEAAFHGBF5BABAAAEFGGHH?EEGCFC1FFEEEGHHHHHGHBBGFFFGEFGHHHGHGGEECEFGHHCEGDCGGGGHGHHHHBGFHFFH>D/>@EEGFHDGHHHHHHHHGEEFDCDDGGGHHH0D0DGD===;-;;CGHGFGA=CFEFFGGGFFFF?CFGFGGEFCFBCDAA>DFFFACCFFFFFF09BBFFFFFFFFFFEFFAE-@9@9=DFDDFADCFFFFFFFF
@M03896:38:000000000-B4D98:1:1105:25645:6040 1:N:0:185
TACGTAGGTGGCGAGCGTTATCCGGAATTATTGGGCGTAAAGAGCGCGCAGGTGGTTGATTAAGTCTGATGTGAAAGCCCACGGCTTAACCGTGGAGGGTCATTGGAAACTGGTCGACTTGAGTGCAGAAGAGGGAAGTGGAATTCCATGTGTAGCGGTGAAATGCGTAGAGATATGGAGGAACACCAGTGGCGAAGGCGGCTTCCTGGTCTGTAACTGACACTGAGGCGCGAAAGCGTGGGGAGCAAACA
+
>AA>>FCBFFABA?2A2AAECFGE2BEFHF5DDFGB2AEEH5F2B0EAE@0>1BFE??BFGHGHHH4BBBFFGGDFGGGFHGCE>/EFGHH/??/CGD?BFGFHFGGHHHDDH<@/>@A??FFGHHHHGHGGFA>.0.<FF0DGGFFE=D0DD=0=-:;;CGFHFCC:C??F0FFGC9BB.?BFBFGACCBB;-9@-;A-9@B;FFB/:9:BBB/BFFB/;;BFFB/..-;9-9@AFDAD=A-9-;A/9;;
@M03896:38:000000000-B4D98:1:1105:21179:6246 1:N:0:185
CCGGCTGACTGACTCGAGCGACATCTCGTATGCCGTCTTCTGCTTGAAAAAAAAAACAAAGATACAATGTAACTCTGTCTATTATTTATGTGTCTTACAATAACATAATACATGTATCGTTTCATGAGAATCAAGTGTTGTATACCGAACAGTCTGTCTATGAATAATTAATATCAATACATTTCTTCTGTATGTACTACATATTATATATATGTTGCAAATGGACTAGTCTTGACTTTTTATTCGGATAA
+
ABAAADDFFDFFGGGFGEFF2AAAFGDAF2EGHHGGACFBGA5AFF1FEECE0EEE1111333443343B444@3444444444444444444?444433433334334443B4B333/2//23333232<22222222/@222>1?////0?1111111><1111111<1=0=00000/00000000000000000000/000:000000000000000090000;//00;000000;00.000/....0
@M03896:38:000000000-B4D98:1:1105:20430:6461 1:N:0:185
TACGGAGGGTGCAAGCGTTAATCGGAATTACTGGGCGTAAAGCGCACGCAGGCGGTTTGTTAAGTCAGATGTGAAATCCCCGGGCTCAACCTGGGAACTGCATCTGATACTGGCAAGCTTGAGTCTCGTAGAGGGGGGTAGAATTCCAGGTGTAGCGGTGAAATGCGTAGAGATCTGGAGGAATACCGGTGGCGAAGGCGGCCCCCTGGACGAAGACTGACGCTCAGGTGCGAAAGCGTGGGGAGCAAACA
+
A@AABABBBAAACFGF2AEEEFHFGFGGHGD55BABEAEEGHHGG0EEEGGCE@EEFGEHHHGHGH4BDGHGHHHHHHGHGGFGEGHHHHHHGHGHHFGGHHHGGGFHHHHHHHHGGHHHGFFGGHHHFDGGHHGGGFFAAFFFFFFFFFBFB;:B@9:;?FFFFF;;ADFFB9FFFFFF.DFFFFFDB9BDFCFFFFE>;CDFFFDEEFFFFFDAFFFFFFFFFFEBFFB9ABD?FFDFFFC?=DEFFF?
@M03896:38:000000000-B4D98:1:1105:20417:6474 1:N:0:185
TACGGAGGGTGCAAGCGTTAATCGGAATTACTGGGCGTAAAGCGCACGCAGGCGGTTTGTTAAGTCAGATGTGAAATCCCCGGGCTCAACCTGGGAACTGCATCTGATACTGGCAAGCTTGAGTCTCGTAGAGGGGGGTAGAATTCCAGGTGTAGCGGTGAAATGCGTAGAGATCTGGAGGAATACCGGTGGCGAAGGCGGCCCCCTGGACGAAGACTGACGCTCAGGTGCGAAAGCGTGGGGAGCAAACA
+
BBBBBAB@DAAA4DGEA?FFABGFFEFGHHBD5FGAAAAEGHHGG?EEFGGCEEEEGGGHHHHHFB@BGHHGHHHHHHHHFGEFEGHHGHHHFHGHHFGDGHHFFG2GFGFFHHHGFHHHHFGGHHHHGGGEHG.@CF@;EBFFFFFFFB/BB;;BB@;9AFFFFFA;A=EE/FFFFFFFBDFFFFFA@;BDFFFACFFFFFFF@B@AABAC@;DDFFFFFFDDFFBF/BB@A>@?FF9ABDF.9AABBF.
@M03896:38:000000000-B4D98:1:1105:20434:6482 1:N:0:185
TACGGAGGGTGCAAGCGTTAATCGGAATTACTGGGCGTAAAGCGCACGCAGGCGGTTTGTTAAGTCAGATGTGAAATCCCCGGGCTCAACCTGGGAACTGCATCTGATACTGGCAAGCTTGAGTCTCGTAGAGGGGGGTAGAATTCCAGGTGTAGCGGTGAAATGCGTAGAGATCTGGAGGAATACCGGTGGCGAAGGCGGCCCCCTGGACGAAGACTGACGCTCAGGTGCGAAAGCGTGGGGAGCAAACA
+
ABABAAABBAAABFFF2AEEFFHFEEGGHFFF5BFBAAEEGHHGG0EEFCEEE@EEGGGHHHHHHH@FGHHGHHBGHHHHGGGEEGHHHHHHGGGGFFFFGGHGGHFHGHGHHHHFFHHHFGFHHHHHFGGGHHGGGFD;AFFFFFFFFFBFF;;;;;;;EFFFFF;ADFFFFFFFFFFFDFFFFFFF-9@DADFFFFE9CFFFFC;;AFFFFFFFFFFBF?DFFD/FBFFBA;@ABA9DCFFFFFFFFF.
@M03896:38:000000000-B4D98:1:1105:8050:6956 1:N:0:185
TACGGAGGGTGCAAGCGTTAATCGGAATTACTGGGCGTAAAGCGCACGCAGGCGGTTTGTTAAGTCAGATGTGAAATCCCCGGGCTCAACCTGGGAACTGCATCTGATACTGGCAAGCTTGAGTCTCGTAGAGGGGGGTAGAATTCCAGGTGTAGCGGTGAAATGCGTAGAGATCTGGAGGAATACCGGTGGCGAAGGCGGCCCCCTGGACGAAGACTGACGCTCAGGTGCGAAAGCGTGGGGAGCAAACA
+
BCBBAAABCABAFFGA2AFCAGHFEEFFHHFFBBBAAEAFGHHGG?EEGGGGECEEFGGHHHGGGHGHGHHGHGHHHHHHGGGGEGHHGHHHHHGHHFFBGGHHHFFHGHFFGGGFFGHHF?FGHHGHGGGGHHGGGFFFFFFFFFFFFFBFF;:;C@;CEFFFFFDADFFFFFFFFFFFFFFFFFFFD-@AADFFFFEACFFFFFCEFFFF=@DDFFFFF?DDFDFFFFFBDCFDFFFFFFFEADFFFF?
@M03896:38:000000000-B4D98:1:1105:8040:6972 1:N:0:185
TACGGAGGGTGCAAGCGTTAATCGGAATTACTGGGCGTAAAGCGCACGCAGGCGGTTTGTTAAGTCAGATGTGAAATCCCCGGGCTCAACCTGGGAACTGCATCTGATACTGGCAAGCTTGAGTCTCGTAGAGGGGGGTAGAATTCCAGGTGTAGCGGTGAAATGCGTAGAGATCTGGAGGAATACCGGTGGCGAAGGCGGCCCCCTGGACGAAGACTGACGCTCAGGTGCGAAAGCGTGGGGAGCAAACA
+
AAAAAABBCAAAGGFA2AEAFGHFBEFGHHDB53BAAAEEHHGGGCFEGEEEEEEEGGGHHHHHHHGGHHHHHHHHHHHHGGFFFGHGHHHHFGGFHFGFGBGGGGFHFHHHHFHFEGGGGHHHHHGGFEFGHHDDGFADEFFFFFFFFEBB/:;;@@:;EFFFEB;AFF?FBFEFFFFFFFFFFFFDC:@DACCFFFEBAFFFFF9;E/.9:@FDFFF9FDFFFFFF:9/9.BC?FADFFFFFFD.FFFA
@M03896:38:000000000-B4D98:1:1105:18224:7221 1:N:0:185
TACGTAGGGGGCGAGCGTTATCCGGATTCATTGGGCGTAAAGCGCGCGTAGGCGGCCCGGCAGGCCGGGGGTCGAAGCGGGGGGCTCAACCCCCCGAAGCCCCCGGAACCTCCGCGGCTTGGGTCCGGTAGGGGAGGGTGGAACACCCGGTGTAGCGGTGGAATGCGCAGATATCGGGTGGAACACCGGTGGCGAAGGCGGCCCTCTGGGCCGAGACCGACGCTGAGGCGCGAAAGCTGGGGGAGCGAATA
+
ABAAAFFCCC@>E?EA2AEECGGEEEGGHFFHBFBBEFFGHHHGG?FGEGGGF/<EEDGGFGGGGG<>A@ADDCCEEDAAGGGF@BFFFFFFFFFFB@;@AEF@@DCFFFBF:;DCADDFCFFFFFFFFFFFFFDDAAAFFFFBBFAD@@9BD;;B>:.;AEFFFB9AAADFFFFFFFFFDFFFFFFD@9CFFFFFFFFDFFFFFEB9:BEA-9@=DE-@BFFDFFFEE>@=;-=AFFFFFFFF-.-:@=.
@M03896:38:000000000-B4D98:1:1105:6935:7462 1:N:0:185
TACGGAGGGTGCAAGCGTTAATCGGAATTACTGGGCGTAAAGCGCACGCAGGCGGTTTGTTAAGTCAGATGTGAAATCCCCGGGCTCAACCTGGGAACTGCATCTGATACTGGCAAGCTTGAGTCTCGTAGAGGGGGGTAGAATTCCAGGTGTAGCGGTGAAATGCGTAGAGATCTGGCGGAATACCGGTGGCGAAGGCGGCCCCCTGGACGAAGACTGACGCTCAGGTGCGAAAGCGTGGGGAGCAAACA
+
>>ABAABBBAAAFFFFCAECCGGFBEFGHFDF53AAAAEAFGHGG0E0EEEEE@EEEEEHHGFHBGFF3GFFGFHBHHHGG?ECEGHBFGGBFFF0B/B1BDFGGDF@FGGFGH01?GGHBCGFHGF<?EEFFFC-<=9DEF/BFFF///9F9;;9-999AFFFBBDAA-.9BFFFF//9-B?FFFFDB>BDF-9BBFE=<?BBB<99.BAB>@AA/9:;BDFFFDFFB9;;A;>A/.AA-B-.-;;BFF?
@M03896:38:000000000-B4D98:1:1105:6919:7483 1:N:0:185
TACGGAGGGTGCAAGCGTTAATCGGAATTACTGGGCGTAACGCGCACGCAGGCGGTTTGTTAAGTCAGATGTGAAATCCCCGGGCTCAACCTGGGAACTGCATCTGATACTGGCAAGCTTGAGTCTCGTAGAGGGGGGTAGAATTCCAGGTGTAGCGGTGAAATGCGTAGAGATCTGGAGGAATACCGGTGGCGAAGGCGGCCCCCTGGACGAAGACTGACGCTCAGGTGCGAAAGCGTGGGGAGCAAACA
+
BBBBBAADBA?ABFGEA2EE2BGAE2FFHFDFB3ABAEEG1EEEGGGGGGGGEGGECGGHHHFFEFDGBGHGGFFGHHHHFCGCGGHHGHFFCGFFG?F?GGBFGH1??FGGFFGCFGHHB<FGGHGCFDFEHHG-<=9.AFFBFBFFFBFFF;BFBBD?.;FFBFDADB?FFBFFF/;ADDBFFFFFB9@DAB@-BDA=-9@BBBBF..9@--;ABFE/:.AAD./:9;BB9??BFFA9@BBFBDEFFF.
@M03896:38:000000000-B4D98:1:1105:6939:7484 1:N:0:185
TACGGAGGGTGCAAGCGTTAATCGGAATTACTGGGCGTAAAGCGCACGCAGGCGGTTTGTTAAGTCAGATGTGAAATCCCCGGGCTCAACCTGGGAACTGCATCTGATACTGGCAAGCTTGAGTCTCGTAGAGGGGGGTAGAATTCCAGGTGTAGCGGTGAAATGCGTAGAGATCTGGAGGAATACCGGTGGCGAAGGCGGCCCCCTGGACGAAGACTGACGCTCAGGTGCGAAAGCGTGGGGAGCAAACA
+
ABABAABBCAAACGFE?2EFFGHFEGGGHHDFBBBAAAFGGHHGG0EEEFGGE?EEEGGHHHHHGHGGHHHHHHHGHHHHGGEGEGHHHHHHHHGHHFGFGHHGHHFHGHGFHHHHGHHHHHGHHHHHGGGGHHGGGFCDFFFFFFFFFFFFF;;BD;;@FFFFFFDADFFFFFFFFFFFFDFFFFFFFBFFA=FFFFEDDFFFFFDEEFFFCAFDFFFFFFADFFFFFFB@ACFDFDADFFDA@DFFEF?
@M03896:38:000000000-B4D98:1:1105:19959:7769 1:N:0:185
TACGTAGGTGGCAAGCGTTGTCCGGAATTATTGGGTGTAAAGGGAGCGTAGGCGGGTAGGCAAGTTGAATGTTAAAACGATCGGCTCAACCGGTCGTCGCGTTCAAAACTGTTTATCTTGAGTGAAGTAGAGGCAGGCGGAATTCCTAGTGTAGCGGTGAAATGCGTAGATATTAGGAGGAACACCAGTGGCGAAGGCGGCCTGCTGGGCTTTTACTGACGCTGAGGCTCGAAAGCGGGGGGAGCAAACAG
+
BCBBAFFCFF?CBGFF?AE?EGGEEFGGHFFDBFA2EFHGHHHGGGGGGGGCFEE/E>BFHHHGGHGHHHHHHHHHFHFFHHGEEFGHHHHGDGFGD/>BDCGFFFFHHH1>GGHGGHHGBGFHFHHDGHGFHDGGAEFG-@EHBFFFCGFFB;;;A.;.0F09FA;.:?FFFF9;0BF.AFFFFFF?0BFF;>D=DFFFF;AA.9:BDAFEFFB:900B..D..A?EEF-99D.B;--@D---..;B../
@M03896:38:000000000-B4D98:1:1105:19947:7783 1:N:0:185
TACGTAGGTGGCAAGCGTTGTCCGGAATTATTGGGTGTAAAGGGAGCGTAGGCGGGTAGGCAAGTTGAATGTTAAAACGATCGGCTCAACCGGTCGTCGCGTTCAAAACTGTTTATCTTGAGTGAAGTAGAGGCAGGCGGAATTCCTAGTGTAGCGGTGAAATGCGTAGATATTAGGAGGAACACCAGTGGCGAAGGCGGCCTGCTGGGCTTTTACTGACGCTTAGGCTCGAAAACGTGGGGAGCAAACAG
+
AAAAAFFBFF@B44FCE?ECFGHGEEEFHDFFBEC2EEGHFHHGFGFCEGG?F?E?EEFFGGHGHHHHHHHHHHHHGFEDHHEAEFFHFGHG@DBDB/>BC/@FHF1FGGFHFGHFFHGD=FFGHHHFGGHHH<EA-C:C?@.CBFFB;;0;0;F-@:-.9B00;.:.-.0/FFB//9/DDFFFFF..;/:9@-:>DABB==AAA///D.;:BF/:/;//9:...//9;F-;:D-:-;.:@-.-;;BF.:.
@M03896:38:000000000-B4D98:1:1105:19963:7790 1:N:0:185
TACGTAGGTGGCAAGCGTTGTCCGGAATTATTGGGTGTAAAGGGAGCGTAGGCGGGTAGGCAAGTTGAATGTTAAAACGATCGGCTCAACCGGTCGTCGCGTTCAAAACTGTTTATCTTGAGTGAAGTAGAGGCAGGCGGAATTCCTAGTGTAGCGGTGAAATTCGTAGATATTAGGAGGAACACCAGTGGCGAAGGCGGCCTGCTGGGCTTTTACTGACGCTGAGGCTCGAAAGCGGGGGTAGCAAACAG
+
AAAAAFFBFFABBEFA?AECFGGFFEEFHCDD5BCAEEGHHHHGHGG?EFCEF0AEFGGFGGHGGHFHHHHHHHHHHH@DGHGEEGGHHHHGDCFGC<>CACDFGFGHHHFHGHHFGHHG<GDFDHBGGHFDGCEG-<AF:@CGBFGFCBFFB0;:@.990C00;.:9C.9FFGF/B//.9;FBFF..;:/:;-@@DFAFFCD.A/:;DFFEFFFF9//F.A.....:EF@;BA.;.-:--@..99BFAF/
@M03896:38:000000000-B4D98:1:1105:12137:8051 1:N:0:185
TACGGAGGGTGCAAGCGTTAATCGGAATTACTGGGCGTAAAGCGCACGCAGGCGGTTTGTTAAGTCAGATGTGAAATCCCCGGGCTCAACCTGGGAACTGCATCTGATACTGGCAAGCTTGAGTCTCGTAGAGGGGGGTAGAATTCCAGGTGTAGCGGTGAAATGCGTAGAGATCTGGAGGAATACCGGCGGCGAAGGCGGCCCCCTGGACGAAGACTGACGCTCAGGTGCGAAAGCGTGGGGAGCAAACA
+
AAA?AAADB?AAFGFF2AAEFGHFEAFFHGDF5BFAEEEGGHHCECFGGEECE>E?EE>GGHFHFH4BGHH4EG4EGHGHFCCGEGHFGHHHHGFHFFFFFGFF??FHFHDDHHGFFGFGGFHHHGGC<.<FGFC---9:9BBFFFFFFFBFF;999-9@EFEFFF;9.-.;/BFFF/BF?ABFFFFF=BAD@>C=DFFCFFF>DF-.AFFBFFFDFFFFFFDDDFFEFF99.-@.BAAD>DAA-9AFFA.
@M03896:38:000000000-B4D98:1:1105:12139:8070 1:N:0:185
TACGGAGGGTGCAAGCGTTAATCGGAATTACTGGGCGTAAAGCGCACGCAGGCGGTTTGTTAAGTCAGATGTGAAATCCCCGGGCTCAACCTGGGAACTGCATCTGATACTGGCAAGCTTGAGTCTCGTAGAGGGGGGTAGAATTCCAGGTGTAGCGGTGAAATGCGTAGAGATCTGGAGGAATACCGGCGGCGAAGGCGGCCCCCTGGACGAAGACTGACGCTCAGGTGCGAAAGCGTGGGGAGCAAACA
+
ABABCABCCBAACGGF?2EE2FHFEEGGHHFFBBABEAEFHHHGG0EFGC?EAEECEEGHHHGHFH4BGHGFGHHHHHHHGGGGGGHGGHHHHFGHGFFFGHHGHHEHFHFBHHHGGHHHHHHHHHHHGGGGHGGGGFBAABFFEFFBFF/B;;;;@;;@EFFFFFA;ADEFFFFFFFFFFFFFFFFFFFFFBDCFFFFFFFFFFFAFFFFF>DDDFFFFFFFDDFFFFFFAABCDED;D;CAEAFFB/FF
@M03896:38:000000000-B4D98:1:1105:10210:8413 1:N:0:185
TACGGAGGGTGCAAGCGTTAATCGGAATTACTGGGCGTAAAGCGCACGCAGGCGGTTTGTTAAGTCAGATGTGAAATCCCCGGGCTCAACCTGGGAACTGCATCTGATACTGGCAAGCTTGAGTCTCGTAGAGGGGGGTAGAATTCCAGGTGTAGCGGTGAAATGCGTAGAGATCTGGAGGAATACCGGTGGCGAAGGCGGCCCCCTGGACGAAGACTGACGCTCAGGTGCGAAAGCGTGGGGAGCAAACA
+
BCABBAABCBAACDGF?AEEFGHFFEGGHFDFBBAAEAEEFHHGG?EFGGGGDEECGGGHHHHGGH4BFGHGHHHHHHHHGGGGGGHGGHGHHHGHGFGGHHHHHHEHGHFFHHH@FGHHHCGHHHHHGGGGHHGGGFBAEBFFFFFEFBFFF;;;;;;@EFFFFFDADFFFFFFFFFFFFFFFFFFFFBFFFFFFFFFFDFFFFFFFFFFFBFFFFFFFFFFFFFFFFFFFDFCFFFFFFFFEFFFFFFF
@M03896:38:000000000-B4D98:1:1105:8169:8479 1:N:0:185
TACGTAGGACGCGAGCGTTATCCGGATTTACTGGGCGTAAAGCGTCTGTAGGCGGACTTGTAAGTTGGACGTGAAAGCTCCGGGCTTAACCCGGAGCGGCCGTTCAATACTGCGAGACTAGAGGGCGTGAGAGGGGAGCGGAATTCCCGGTGTAGCGGTAAAATGCGCAGATATCGGGAGGAACACCAGTGGCGCAGGCGGCTCCCTGGTACGCACCTGACGCTGAGAGACGAAAGCTAGGGGAGCGAACA
+
AAABACFBFBADG?FAE2E?GGGEG2AEHCDG53ABAA0BBDAEFEGGFGBGFE>?>>@F3F4@@FBB3B/??/??EGFGFAEEECHHDFFHFDC//>>@<@<C<<DGHHFFBD-<<AGGCGFCGDGGGGGFHDGADGGGB?-CBFGFAD-@:;BFD@9A9BBF/BDFBFFFFFFFB-;9BFFFFFFEF/FFECFCC@DB-9@DEFFBAFFFAD.@BFFFFFFF?D./B.9.99.9/9BF??A.@DB@-@-
@M03896:38:000000000-B4D98:1:1105:8187:8484 1:N:0:185
TACGTAGGACGCGAGCGTTATCCGGATTTACTGGGCGTAAAGCGTCTGTAGGCGGACTTGTAAGTTGGACGTGAAAGCTCCGGGCTTAACCCGGAGAGGCCGTTCAATACTGCGAGACTAGAGGGCGTGAGAGGGGAGCGGAATTCCCGGTGTAGCGGTAAAATGCGCAGATATCGGGAGGAACACCAGTGGCGCAGGCGGCTCCCTGGTACGCACCTGACGCTGAGAGACGAAAGCTAGGGGAGCGAACA
+
ABABAFFBFFDDGCGE?AEECGGGEGGGHFFFBBBBEEEGHHHGGEGGHHHHFEEGEEGHFGGFFHBBFEEEEHFHHHHHHGGGEFHHHHHHGGCFB<?CFA>?GFFGGHFFFE-AADHHGDGHGGGGGGGHHGGGGFGGGDGGGGFFGG?AC;:BC;;AEFFFEFAFFFFFFFFFFFCFFDBFFFFEFFFFEFFFFDFFFFFFFFFF?FBFADDFFFFFFFFFFFFFFFFDDFFFFFBFFFBDADCFCF-
@M03896:38:000000000-B4D98:1:1105:26505:8708 1:N:0:185
TACGTAGGTGGCGAGCGTTATCCGGAATTATTGGGCGTAAAGAGCGCGCAGGTGGTTGATTAAGTCTGATGTGAAAGCCCACGGCTTAACCGTGGAGGGTCATTGGAAACTGGTCGACTTGAGTGCAGAAGAGGGAAGTGGAATTCCATGTGTAGCGGTGAAATGCGTAGAGATATGGAGGAACACCAGTGGCGAAGGCGGCTTCCTGGTCTGTAACTGACACTGAGGCGCGAAAGCGTGGGGAGCAAACA
+
AAAAA4FBFFABAAEE2AAEGFHGGEEFGBAB5BBBAAAAFG5GG?EGGGGG1FFEFBBGHF4FFG4BEGHGGFHHDGHHGGGEEFGHFGGGEHGDGACGHHHHFHEFFG?DG@F/>AEGG?FGGHHH1GHHHHFG0>CDGGHGHHGFHBDGD===-=;AECGGFGCCEGFGEBFFFBFFGGGGGGGFGGGGEGFFFFFFAAFFFFFFFFFFFF/BFFFFFEFFFFFFE;@B;:BFFFFFFFFFFDEFFFF
@M03896:38:000000000-B4D98:1:1105:25143:9339 1:N:0:185
TACGGAGGGTGCAAGCGTTAATCGGAATTACTGGGCGTAAAGCGCACGCAGGCGGTTTGTTAAGTCAGATGTGAAATCCCCGGGCTCAACCTGGGAACTGCATCTGATACTGGCAAGCTTGAGTCTCGTAGAGGGGGGTAGAATTCCAGGTGTAGCGGTGAAATGCGTAGAGATCTGGAGGAATACCGGTGGCGAAGGCGGCCCCCTGGACGAAGACTGACGCTCAGGTGCGAAAGCGTGGGGAGCAAACA
+
AAAAA3A?2AAAFGGGC2EEFGHFDEFFHHDD5A2BAAAEAGHGGCGGGGGGEEEEEA1FFHFG@4BGFHGGDHFDHHHHFEECEGHHGHFH00?BBFFGHGHFFBGHHB?FC/01?FFG0FGHHHGHFGGGHFDC@B@9;9BFFFFFBF/B;99B@>;BAFFFFFADFBFFFFFFFFFF.ABFFFFDB;BFFBBBBDEBBBBB>@@EEFFBBBDDFFFBFBDFFFFFFFF??BBFFADF;BBEBFFF/99
@M03896:38:000000000-B4D98:1:1105:9709:9427 1:N:0:185
TACGGAGGGTGCAAGCGTTAATCGGAATTACTGGGCGTAAAGCGCACGCAGGCGGTTTGTTAAGTCAGATGTGAAATCCCCGGGCTCAACCTGGGAACTGCATCTGATACTGGCAAGCTTGAGTCTCGTAGAGGGGGGTAGAATTCCAGGTGTAGCGGTGAAATGCGTAGAGATCTGGAGGAATACCGGTGGCGAAGGCGGCCCCCTGGACGAAGACTGACGCTCAGGTGCGAAAGCGTGGGGAGCAAACA
+
BCABBABCCBAABEGE?AFEEGHFGEGGHHFFBBFAEEEFGHHGG?EEGGFFEEECFGGHHHHHHH@BGHHHHHHHHHHHGGGGGGHGHHGHGHFG2?FGHHHGHHBHGHFGHGG@?FGHGFFHHHHHGGGGHHGGGFF;ABFFFFFFFFFFF;;:@@;CEFFFFFA;ADFFEFFFFFFFFFFFFFFFFFFFFFFFFFFDFFFFFFDEEFFF=DDDFFFFFFFFFDFFFFFDA@F?FFFFFFFFFFFFFFF
@M03896:38:000000000-B4D98:1:1105:16615:9627 1:N:0:185
TACGAAGGGTGCAAGCGTTAATCGGAATTACTGGGCGTAAAGCGCGCGTAGGTGGTTCAGCAAGTTGGATGTGAAATCCCCGGGCTCAACCTGGGAACTGCATCCAAAACTACTGAGCTAGAGTACGGTAGAGGGTGGTGGAATTTCCTGTGTAGCGGTGAAATGCGTAGATATAGGAAGGAACACCAGTGGCGAAGGCGACCACCTGGACTGATACTGACACTGAGGTGCGAAAGCGTGGGGAGCAAACA
+
BCBBBBCCCFBACGGF2AEEAGHFGGGGHHFFBBBAAAEGGHHGG0EEEFGG5FFEFGHGHHHGGG4BBGFGHHHHHHHHGGGFEFHGHHHHHHGHHFGGHGGGBBFGGHGG2DD2@GGHGGCF2?DDHHGHHHG?FGEFEHHHHHHHHBDCD==D-<=;EHHHFGC;CEGHGGGGFGFF?CFGGGGF?CFFCFGGFDE=D;C-EFABAFFFEFFFFFFFFFFFFFFEFFB=AFDDFFFFFFFE@DFFFFF
@M03896:38:000000000-B4D98:1:1105:12595:9628 1:N:0:185
TACGGAGGGTGCAAGCGTTAATCGGAATTACTGGGCGTAAAGCGCACGCAGGCGGTTCGTTAAGTAAGATGTGAAATCCCCGGGCTCAACCTGCGACCTGCATCTGATACTGGCAAGCTTGAGTCTCGTAGAGGGGGGTAGAATTCCAGGTGTAGCGGTGAAATGCGTAGAGATCTGGAGGAATACCGGTGGCGAAGGCGGCCCCCTGGACGAAGACTGACGCTCAGGTGCGAAAGCGTGGGGAGCAAAC
+
AAAAA3AD2>>ACGFGGAEEAGFFE22BGBDB532BAAAEAFGGG?FGGGGFE@>@E1/?3FFG44B4GGFF?4FEGHHGGEE?EEHHHF0F00/>/<CGGHEF21<FG1?FF/01/F1F0>GGFHGGFEC.<C?---;DAFFFFEFF/;/B9;99-;9@9BFFFF9..-:FFF9/;/;..9.BFFFA;9@D9-;BFFF---9@D;9;.FFB-;A99FEFF.DDFDFFFF/;.@DDFFADFACA-9.:BF
@M03896:38:000000000-B4D98:1:1105:18891:9877 1:N:0:185
TACGGAGGGTGCAAGCGTTAATCGGAATTACTGGGCGTAAAGCGCACGCAGGCGGTTTGTTAAGTCAGATGTGAAATCCCCGGGCTCAACCTGGGAACTGCATCTGATACTGGCAAGCTTGAGTCTCGTAGAGGGGGGTAGAATTCCAGGTGTAGCGGTGAAATGCGTAGAGATCTGGAGGAATACCGGTGGCGAAGGCGGCCCCCTGGACGAAGACTGACGCTCAGGTGCGAAAGCGTGGGGAGCAAACA
+
BBBBB@A?DAAABFGF2AEEFGHFEEEFHGDFBBFAAAAEGHHGGCFGGGECEEECGGEHHHHHHH4BFHHFGHHHHHHHGGEGEGHEBGHHGHGHHFHHHHHGGGFHHHHFGHHHGHHHHGGHHHGGFDGGHHGGGADDEBFFFFFFBFFFF9:;B9.;AFFFFFAADFFFFFFFFBFFFFFFFFFFFDFFFFFFFFEDCADCF@;;.FF-;-;AFFFFFFFFFFFBF/BD.BCDFFFFFAAE-DEFFF?
@M03896:38:000000000-B4D98:1:1105:18911:9887 1:N:0:185
TACGGAGGGTGCAAGCGTTAATCGGAATTACTGGGCGTAAAGCGCACGCAGGCGGTTTGTTAAGTCAGATGTGAAATCCCCGGGCTCAACCTGGGAACTGCATCTGATACTGGCAAGCTTGAGTCTCGTAGAGGGGGGTAGAATTCCAGGTGTAGCGGTGAAATGCGTAGAGATCTGGAGGAATACCGGTGGCGAAGGCGGCCCCCTGGACGAAGACTGACGCTCAGGTGCGAAAGCGTGGGGAGCAAACA
+
AAAAA3AD?AAAFDDFA?EEAGFF?EABGFFFBB2AAAAEBGHGGEFGG0E0B>>EEFEHH4BGHH4FDGFFFE4FFFGHFEEGGGHHGHGH0CFFC?FFG2GGFG2>2??FFGHGAGHHGFFGHHGCF.FFGHGCDFCD?;BFFFF//B9:B9;BB-:@EFFFFFA:.9AFEF9;B/BFFD.FFFFFD@=?999@=.;;-9@@DCDEEFFF-@DFFFFFFDFFB?FBB/;9AB;.B..;BAF9-;;BBF.
@M03896:38:000000000-B4D98:1:1105:18890:9901 1:N:0:185
TACGGAGGGTGCAAGCGTTAATCGGAATTACTGGGCGTAAAGCGCACGCAGGCGGTTTGTTAAGTCAGATGTGAAATCCCCGGGCTCAACCTGGGAACTGCATCTGATACTGGCAAGCTTGAGTCTCGTAGAGGGGGGTAGAATTCCAGGTGTAGCGGTGAAATGCGTAGAGATCTGGAGGAATACCGGTGGCGAAGGCGGCCCCCTGGACGAAGACTGACGCTCAGGTGCGAAAGCGTGGGGAGCAAACA
+
ABAAAAB@BAAAGGGF?AE?FGGBAEFFHEA55B2BAAABGHHGG?EEEFG0EEE@FE1GGHHGHH4BGHHGGGHHHHHHGE@EEEHHHHGH0?CGHFGGHHHHGHGHFHGGBGHHGGFHCFGHHHHGFGFCGH.@GC@AAFFFFFFFBF9BB;;;:;;:AFFFFF;AFFFFFFFFFBFFFFBFBFFA>CFFA=C-=FE>;DFFFDCAEFF-B;DDBFFBFDDFF.FFFB;@A=BDFFFFFFFFFA?F/A.
@M03896:38:000000000-B4D98:1:1105:20771:9920 1:N:0:185
TACAGCGGGTGCAAGCGTTAATCGGAATTACTGGGCGTAAAGCGCGCGTAGGTGGTTTGTTACGTTGGATGTGAAATCCCCGGGCTCAACCTGGGAACTGCATTCAAAACTGACTGACTAGAGTATGGTAGAGGGTGGTGGAATTTCCTGTGTAGCGGTGAAATGCGTAGATATAGGAAGGAACACCAGTGGCGAAGGCGACCACCTGGACTAATACTGACACTGAGGTGCGAAAGCGTGGGGAGCAAACA
+
BBBBB4ADDDBACEGEA2EE2BGFEAAFGHFHC32AEAEEBDGGGCGFE/E?DEEEFGEGHF4??FEBEGFFGFHBGHHHGGGGGGHGBFGFHFGF2??FGBGHHFFF???F11?1?<F<1?1?1?DFGHHHFHA.CCCCECGDFHFHHFDCC0:<:;;CGECHFGDC.D?FF0FF9BC.AFFFBFFEFFFF:--;B?E;9-@BEE?B.:.BBFFFFBFFFB9BFB/.BFFDD:@FFFFF;BF?>DEFFF.
@M03896:38:000000000-B4D98:1:1105:20751:9921 1:N:0:185
TACAGAGGGTGCAAGCGTTAATCGGAATTACTGGGCGTAAAGCGCGCGTAGGTGGTTTGTTAAGTTGGATGTGAAATCCCCGGGCTCAACCTGGGAACTGCATTCAAAACTGACTGACTAGAGTATGGTAGAGGGTGGCGGAATTTCCTGTGTAGCGGTGAAATGCGTAGATATAGGAAGGAACACCAGTGGCGAAGGCGACCACCTGGACTAATACTGACACTGAGGTGCGAAAGCGTGGGGAGCAAACA
+
AAA?AFBAAAA>CBFA1AFC03FFEGEFHG1EBBB0AEFGHHGGGAEEEGGG1BFEGHGHHHGH2BGGBGHHHGHHHHFHEECGEEHFGH0G0</<G<GGHHFFDB2FGHFF?F1FGFGDFGGGD@GC1?FG1FF/FC0>@CGGHF0=FBDGG=;;A:=AFHHHHG.;EGGGGGFC0BFG?FGFBFG?;FFGCA@@@AA9>@--AA9;:FEFF/BBFFFFFBBF/BFEBE;;A@@BEFBF@@?F;;?FBFA
@M03896:38:000000000-B4D98:1:1105:3176:10081 1:N:0:185
TACGTAGGAGGAGAGCGTTATAAGGAATTATTGGGCGTAAAGAGCGCGCAGGTGGTTGATTAAGTCTGATGTGAAAGCCCACGGCTTAACCGTGGAGGGTCATTGGAAACTGGTCGACTTGAGTGCAGAAGAGGGAAGTGGAATTCCATGTGTAGCGGTGAAATGCGTAGAGATATGGAGGAACACCAGTGGCGAAGGCGGCTTCCTGGTCTGTAACTGACACTGAGGCGCGAAAGCGTGGGGAGCAAACA
+
ABABA4>34B22A4AAAEE?G66DBB4BFFBGBB2BEEEFEFGFGAEGGEEG13FEFE3DFGFGFGFFFHEFGFGHGHHHGGGGEGGGGGGEE?/EGGEFHHHHFEFHGGB3FBF@DCGGFGCFHHHHGHHHGH/C><FD1GFHHHHGHFBFF1==<<<<<DDG0GA:;@EGFFHHHCGHFCCAFFGFFFGFABCFGGGFAFFFFFFF/B;FFFEFFFFFFEFFFFFEF;@9;>BBFDFFFFFA-AEFFFA
@M03896:38:000000000-B4D98:1:1105:27362:10229 1:N:0:185
TACGTAGGTGGCGAGCGTTATCCGGAATTATTGGGCGTAAAGAGCGCGCAGGTGGTTGATTAAGTCTGATGTGAAAGCCCACGGCTTAACCGTGGAGGGTCATTGGAAACTGGTCGACTTGAGTGCAGAAGAGGGAAGTGGAATTCCATGTGTAGCGGTGAAATGCGTAGAGATATGGAGGAACACCAGTGGCGAAGGCGGCTTCCTGGTCTGTAACTGACACTGAGGCGCGAAAGCGTGGGGAGCAAACA
+
ABBBAFFBDDACE2FE?2E?GGGECEAFGBFF5B2BAAAEFGHFGEEGGGGGAGEE??BGHEBFFG@B3GFBG4DHHFHHFGGEGGGGGHHEEGDAGFDFHHGHGHBFFG?2F@F/ACDEGFFGGHHHHHHGHHGG0<<<<<DGHFHFHFBF==<=:;=;EGHHCGFCEGEFEFGGF0BFGGFFFFFEFFFFEGCF-.EFA;FFFFFFFFFFFBFFFFF9BFBBFBFEEFB=-B-.FADFFACEBDE/BFA
@M03896:38:000000000-B4D98:1:1105:6832:10877 1:N:0:185
TACGTAGGGGGCAAGCGTTGTCCGGATTTACTGGGCGTAAAGAGCGTGTAGGCGGCCAAACAGGTCCGTTGTGAAAACTGGAGGCTTAACCTCCAGACGTCGACGGAAACCGTATGGCTAGAGTCCGGAAGAGGAGAGTGGAATTCCTGGTGTAGCGGTGAAATGCGCAGATATCAGGAAGAACACCAATGGCGAAGGCAGCTCTCTGGGACGGTACTGACGCTGAGACGCGAAAGCGTGGGGAGCGAACA
+
ABAAAFFCBBD>AFFF2AECEGHGEEGGHGDFB3ABAAEEGHHHHCEGGHHEF0>EEEHHEGFEBGGEEGGFGFGFHFG3GG?EEEHHGHHHHGFFBF<FDCGGCCCFDHHCEHHB<FGFFFGGHHD@EGGGHHHGEEGFFHHHHHHHGHCGE;0;;9;;EFGGFFCECDGGGGGFFFFFFFFFFFFFEFFFB-@DFFEFFDFFFF;:BF:A:-;ADFFFFFFFFDFFFD@;@=DDFDAD;>AEDF;DCD;
@M03896:38:000000000-B4D98:1:1105:6816:10894 1:N:0:185
TACGTAGGGGGCAAGCGTTGTCCGGATTTACTGGGCGTAAAGAGCGTGTAGGCGGCCAAACAGGTCCGTTGTGAAAACTGGAGGCTTAACCTCCAGACGTCGACGGAAACCGTATGGCTAGAGTCCGGAAGAGGAGAGTGGAATTCCTGGTGTAGCGGTGAAATGCGCAGATATCAGGAAGAACACCAATGGCGAAGGCAGCTCTCTGGGACGGTACTGACGCTGAGACGCGAAAGCGTGGGGAGCGAACA
+
BCCCBFFCCCBAEFGEAAEEEGHGGFFGHHFFBBFAEAEEFHHHHEEFGHHHGEEC@FGHEFFEGHHGEHDFEFGHHHHHHFHFFHHHGHGHHHFFFFC?CBCFCDDGFHHADHH0>FGGGHFGHHGCFGGHHHHGHGHFEHFHHHHHHHCGC:;C?;;AEGGGGGEGGFGGGGGFFFFFFFFFFFFFFFFFFFFFFFFFFFFFFFFFFFFF;@.ADFFFFFFFFFFFFFFFBCFFFFFFFFFEFFBDFF=
@M03896:38:000000000-B4D98:1:1105:8889:10961 1:N:0:185
TACGGAGGGTGCAAGCGTTAATCGGAATTACTGGGCGTAAAGCGCACGCAGGCGGTTTGTTAAGTCAGATGTGAAATCCCCGGGCTCAACCTGGGAACTGCATCTGATACTGGCAAGCTTGAGTCTCGTAGAGGGGGGTAGAATTCCAGGTGTAGCGGTGAAATGCGTAGAGATCTGGAGGAATACCGGTGGCGAAGGCGGCCCCCTGGACGAAGACTGACGCTCAGGTGCGAAAGCGTGGGGAGCAAACA
+
BCBABABCCBAABFGE22FEFGHFEEGGHHFFBBEBAAEEHHHGG0EEGGGGEEFEGFGHHHFGGHDFFHHGHFHGGHHHGGGGEGHGHHHHHHGGHFGFGHHGHHEHHHGGHHHHGHHHGGHHHHHHGGGGHHGCGFB;AFFFFFFFFFFFF;;:@;:@EFFFFFDADFFFFFFFFFFFFFFFFFFFFFFFFCFFFFFFFFFFFFDEEFFFAAFDFFFFFFDFFFFFFFFCACCFFFFFFFFFCDEFEF.
@M03896:38:000000000-B4D98:1:1105:8875:10977 1:N:0:185
TACGGAGGGTGCAAGCGTTAATCGGAATTACTGGGCGTAAAGCGCACGCAGGCGGTTTGTTAAGTCAGATGTGAAATCCCCGGGCTCAACCTGGGAACTGCATCTGATACTGGCAAGCTTGAGTCTCGTAGAGGGGGTTAGAATTCCAGGTGTAGCGGTGAAATGCGTAGAGATCTGGAGGAATACCGGTGGCGACGTCGGCCCCCTGGACGAAGACTGACGCTCAGGTGCGAAAGCGGGGGGAGCAAACA
+
AAABAAB@?AAAC5BA22AEFFGFDFFGGEDDB3AAEAEEFHHGG0AAEEE?B>>>>B?EFGFFBF@BFFGFGFGDFGGHGFEEEFHGGHHFGHC0B/BBFGFGFFFHGHGDGHHEFHHE0FGGHGFF?CGFHGGCC--<;;0CGFHCC/:CC:0;--.;;FF0FCA..:.;;0FFFFFADFFEEFFD;9@DABA9-9;@==DACF;AEF.;-9A9BF/9;DFFFFFF/B999-9.9.--@DFFF../BA.
@M03896:38:000000000-B4D98:1:1105:8893:10979 1:N:0:185
TACGGAGGGTGCAAGCGTTAATCGGAATTACTGGGCGTAAAGCGCACGCAGGCGGTTTGTTAAGTCAGATGTGAAATCCCCGGGCTCAACCTGGGAACTGCATCTGATACTGGCAAGCTTGAGTCTCGTAGAGGGGGGTAGAATTCCAGGTGTAGCGGTGAAATGCGTAGAGATCTGGAGGAATACCGGTGGCGAAGGCGGCCCCCTGGACGAAGACTGACGCTCAGGTGCGACAGCGTGGGGAGCAAACA
+
AABBBBBBBAAABFBC?AAEEGHBBEGGHG555B2BAAEEEHHGECEEGCE?E0E@EFFHHHHGFH@BGHHDGGHEHHHHGECFEEEFHHHHFGGHHEFFGHFGGHEHHHHFHHHC?FGFFGHHHGF?FDFFHH?-<D@9;BBBFFFEBFBF/;:9;@A=EFFEFF..:;AFBFFFFFFFFFFBBFFDB9@A:@@ACDFFFFFAFF:AEFF;A-DFFFF9B?D.A./9:/;@D-9-;9:9@DF.-:.//9.
@M03896:38:000000000-B4D98:1:1105:5447:11318 1:N:0:185
TACGGAGGGTGCAAGCGTTAATCGGAATTACTGGGCGTAAAGCGCACGCAGGCGGTTTGTTAAGTCAGATGTGAAATCCCCGGGCTCAACCTGGGAACTGCATCTGATACTGGCAAGCTTGAGTCTCGTAGAGGGGGGTAGAATTCCAGGTGTAGCGGTGAAATGCGTAGAGATCTGGAGGAATACCGGTGGCGAAGGCGGTCCCCTGGACGAAGACTGACGCTCAGGTGCGAAAGCGTGGGGAGCAAACA
+
ABAAAABBBBAAB5FFA?EEAFGFAEFFHGDFBBFBAAEFAGHGGGGGGGGFE0E@FEGHHF4FGG@BGGHHHHHHHHHHGGGGEFHFBGFHGHGGGFGFGHHGFGBG?GF2FGFHFHHHGFGGGHHHGGGGHHGG-@@;ABFFFFFFFFFFF9:;;::9EFFFBB;ADAFFFFFFFFFFFFFFFFFFF@CFFFAFFDFAFFFFFEFA.BAD=9ADFFFFFFFFFFB/FFF@9>FFFFFFFFFFBAEFFFF
@M03896:38:000000000-B4D98:1:1105:5435:11337 1:N:0:185
TACGGAGGGTGCAAGCGTTAATCGGAATTACTGGGCGTAAAGCGCACGCAGGCGGTTTGTTAAGTCAGATGTGAAATCCCCGGGCTCAACCTGGGAACTGCATCTGATACTGGCAAGCTTGAGTCTCGTAGAGGGGGGTAGAATTCCAGGTGTAGCGGTGAAATGCGTAGAGATCTGGAGGAATACCGGTGGCGAAGGCGGTCCCCTGGACGAAGACTGACGCTCAGGTGCGAAAGCGTGGGGAGCAAACA
+
ABAAAABCCABAGGFF??EEFGHFAEFGHHDDBBABAAEF1GHGGCEEGGGCEE>EEFEHHGHHHH4@FHHHHGDHGHHHGGGCEGHGGHHHCHGHHEGGHHHHGGEHHHFBHHHGGFHHGGFHHHGG?DGGHG?DDFCAAFFFFFFFFFBFB:9;;:;@EFFFFFDADFEFFFFFF/:AADBBFFFFCDFBADCCF?ADBA@BFEFEEFFFF-DDFFFFFFADFDFFBF:@A@BFFFFFFAC?DFFF/F?
@M03896:38:000000000-B4D98:1:1105:27580:11472 1:N:0:185
TACGGAGGGTGCAAGCGTTAATCGGAATTACTGGGCGTAAAGCGCACGCAGGCGGTTTGTTAAGTCAGATGTGAAATCCCCGGGCTCAACCTGGGAACTGCATCTGATACTGGCAAGCTTGAGTCTCGTAGAGGGGGGTAGAATTCCAGGTGTAGCGGTGAAATGCGTAGAGATCTGGAGGAATACCGGTGGCGAAGGCGGCCCCCTGGACGAAGACTGACGCTCAGGTGCGAAAGCGTGGGGAGCAAACA
+
ABA?AABCCAAAFGGF?2EE2FGBEEGGHGDB5BBBAAEEGHHGGCGEEEECEEEEGEGHGHFHGHHHHHHGGFBDGHHHGEEE>EGGGHHHFGGGHFGFGHFHHHGHHHFFGHHHGGHHGGGHHHGGFGGGGHD?CC:AEFFFFFFFFFBFF;9;;:;;AFFFFFAAAAEFFFFFFFFFFDFFFFFFCCDDA@DC;DA9DFCFFFDAEFABDADFFFFBFFDDFFFFFE;;999;BDDDFFAFFAA/FA.
@M03896:38:000000000-B4D98:1:1105:22982:12234 1:N:0:185
TACGGAGGATGCAAGCGTTATCCGGAATGATTGGGCGTAAAGCGTCCGCAGGTGGCAGTGTAAGTCTGCTGTCAAAGGTCAGGGCTTAACCCTGAACAGGCAGTGGAAACTACACAGCTAGAGTGCGGTGGGGGCAGAGGGAATTCCCAGTGTAGCGGTGAAATGCGTAGAGATTGGGAAGAACACCGGTGGCGAAAGCGCTCTGCTAGGCCGCAACTGACACTCATGGACGAAAGCTAGGGGAGCGAATG
+
ABABBCBBCFFFBGGE??EEEGHFGGGGHHGHBFBBEAEGGHHGGEGFGGGCFFFF?BBBFGHHHH5BGFFFGBGGFHFBGFHHEFGHHHHHHGBFH4B?FGEGGFFGHHFGFGF30FBGFGCFDHC/CDGGGGD@AEGFDGHHHHHHGFBC==<=A<=AEHHHBFA;EDFHFGGGG?FFGGGGGGDFGDAEFFFFFFFFFFFFFFFFBFFFFFFFDFFFFFFFFFFBFFF@CDDDFFFFFEFFFF=F@FF
@M03896:38:000000000-B4D98:1:1105:23380:12596 1:N:0:185
TACGGAGGGTGCAAGCGTTAATCGGAATTACTGGGCGTAAAGCGCACGCAGGCGGTTTGTTAAGTCAGATGTGAAATCCCCGGGCTCAACCTGGGAACTGCATCTGATACTGGCAAGCTTGAGTCTCGTAGAGGGGGGTAGAATTCCAGGTGTAGCGGTGAAATGCGTAGAGATCTGGAGGAATACCGGTGGCGAAGGCGGCCCCCTGGACGAAGACTGACGCTCAGGTGCGAAAGCGTGGGGAGCAAACA
+
AAAAAABBCAA>4EFF2AAECGHFEEFFHHFFBBABAAEEGHGGGCEFGEGGEEEEEEGHHHHGFGFGHHHGHHHHHHHHGEGGGGHHHHHHGHGFFFGGHHHGHHFGHHGHHHHFCGHHHGHHHHHHGGGGHGG?FFDDEFFFFFFFFFFFF;;BD@;>EFFFFF9ADFFFFFFFFFFFFFFFBFFDA:DDFFFFFFE=FFFFFFAEFFF;DFFFFFFBFFDDFFFFFFFDA>AFFFFFFFFFFFFFFF?
@M03896:38:000000000-B4D98:1:1105:12907:12747 1:N:0:185
TACGGAGGGTGCAAGCGTTAATCGGAATTACTGGGCGTAAAGCGCACGCAGGCGGTTTGTTAAGTCAGATGTGAAATCCCCGGGCTCAACCTGGGAACTGCATCTGATACTGGCAAGCTTGAGTCTCGTAGAGGGGGGTAGAATTCCAGGTGTAGCGGTGAAATGCGTAGAGATCTGGAGGAATACCGGTGGCGAAGGCGGCCCCCTGGACGAAGACTGACGCTCAGGTGCGAAAGCGTGGGGAGCAAACA
+
ABAABABBCABACFFF?AEFFGHFEEGGHHDF5BBBAAEFGHHGGFGGGGGGEEE@FGGHHHHHHHDFFHHHHHHHHHHHGGEEEGHHHHHHHHGGHFGFGHHGHHFHHHGFHHHHGHHHGGFHHHGGFEGGHHGGGFFAABFFFFFFFFFFF;;B@;;CEFFFFFAADFFFEFFFFFFFFFFFFFFFFBFFFFFFFFFDFFFFFFBEEFFFFFFFFFFBFFDFFFFFFFFADDFFFFFFFFFFFFFFFF?
@M03896:38:000000000-B4D98:1:1105:12911:12766 1:N:0:185
TACGGAGGGTGCAAGCGTTAATCGGAATTACTGGGCGTAAAGCGCACGCAGGCGGTTTGTTAAGTCAGATGTGAAATCCCCGGGCTCAACCTGGGAACTGCATCTGATACTGGCAAGCTTGAGTCTCGTAGAGGGGGGTAGAATTCCAGGTGTAGCGGTGAAATGCGTAGAGATCTGGAGGAATACCGGTGGCGAAGGCGGCCCCCTGGACGAAGACTGACGCTCAGGTGCGAAAGCGTGGGGAGCAAACA
+
AAAAAABBBABAFGFEAAEAFGHABAFGHHDDBBBBAAEEFHGFFGGEGGF?EEE@EGEGGHHBFGFGBGHGEGGHHHHHGCE/EEHGEHHH?GGGGAFFG22FFGDHHHGHHHGGF??F0FGFHHFF?CCFFH.A@DDDEFFFFFFBBFFFB;:;9;9-9B/FFF.;AFAFFFFFF9BA?DFFFFFF;B-DA9BFFF;9-;BAFC>EEFFFDFF?F/B;FDADFDFFFBF@D=99FD.ADFAFFF./FF?
@M03896:38:000000000-B4D98:1:1105:12930:12824 1:N:0:185
TACGGAGGGTGCAAGCGTTAATCGGAATTACTGGGCGTAAAGCGCACGCAGGCGGTTTGTTAAGTCAGATGTGAAATCCCCGGGCTCAACCTGGGAACTGCATCTGATACTGGCAAGCTTGAGTCTCGTAGAGGGGGGTAGAATTCCAGGTGTAGCGGTGAAATGCGTAGAGATCTGGAGGAATACCGGTGGCGAAGGCGGCCCCCTGGACGAAGACTGACGCTCAGGTGCGAAAGCGTGGGGAGCAAACA
+
ABAABAACCAAABGFF??EFFGHFFFGGHHDFBBFBAAEEGHHGGCFFGGGGEFECGGGHHHHHGHGHHHHGHHHHHHHHGGEGGGHHHHHHHHGGFFGGGHHGHHFHFHGFHGHCFHHHHGGHHHHHFGGGHHGGGFB;ABFFFFFFFFEFB;;;B9;@AFFFFFA;DFFFFFFFFFFFFFFFFFFFF@DFFFFFFFFCFFFFFDBEFFFFBCFDFFFFFFFFFFFF:FFDABDFFFDDFADEFFFFFF.
@M03896:38:000000000-B4D98:1:1105:12936:12842 1:N:0:185
TACGGAGGGTGCAAGCGTTAATCGGAATTACTGGGCGTAAAGCGCACGCAGGCGGTTTGTTAAGTCAGATGTGAAATCCCCGGGCTCAACCTGGGAACTGCATCTGATACTGGCAAGCTTGAGTCTCGTAGAGGGGGGTAGAATTCCAGGTGTAGCGGTGAAATGCGTAGAGATCTGGAGGAATACCGGTGGCGAAGGCGGCCCCCTGGACGAAGACTGACGCTCAGGTGCGAAAGCGTGGGGAGCAAACA
+
>AAAAAADDAAACFFF22EEFGHFEFGGHGBF5BBBAAEEGGGGGCEEFGGGE@>EEFGHHHHGGGDB3FFGFGHGHGHHGFEEEEHFGHHHGHEGHCBBFGGHHGFGHHHDHHHBFFFGFGGHHGF0?EFFHHG?CACAAFFFFFFFFB/FF;/;;;99AFFFFBAADBFFBBFFFBFFFBFFFFFF@>B?;;@A;.::-:;;DF@AEBF;C-ADFFE;FDDAAAFB:F;;.;@AFD99-=CE-;./BF.
@M03896:38:000000000-B4D98:1:1105:9112:13333 1:N:0:185
TACGTAGGACGCGAGCGTTATCCGGATTTACTGGGCGTAAAGCGTCTGTAGGCGGACTTGTAAGTTGGACGTGAAAGCTCCGGGCTTAACCCGGAGAGGCCGTTCAATACTGCGAGACTAGAGGGCGTGAGAGGGGAGCGGAATTCCCGGTGTAGCGGTAAAATGCGCAGATATCGGGAGGAACACCAGTGGCGCAGGCGGCTCCCTGGTACGCACCTGACGCTGAGAGACGAAAGCTAGGGGAGCGAACA
+
BBABBFFCFF@DEEGE?AEEFGHEGGGGHFDFBBBBEEEGHHHGGEEFGHHFF@EEE>BFGH4FFH4BEEEEFHFHFHHHHGFGEEHHHHHHGGGFB/?DFA>CGFDGHHF1<CC<ADHHHFFFGGFDGGGHHGGGGGGGGGGGGGGGGG?CE<<BB@<AEFFFFFBDFFFFFFFFFFFFFFFFFFFEFFFFEFFAC@D-=FFFFFFFFFFF?FDFFFFFFFFFFFFFFBBB<CDFFFFFFFFFFD@DCF=
@M03896:38:000000000-B4D98:1:1105:2748:13523 1:N:0:185
TACGGAGGGTGCAAGCGTTAATCGGAATTACTGGGCGTAAAGCGCACGCAGGCGGTTTGTTAAGTCAGATGTGAAATCCCCGGGCTCAACCTGGGAACTGCATCTGATACTGGCAAGCTTGAGTCTCGTAGAGGGGGGTAGAATTCCAGGTGTAGCGGTGAAATGCGTAGAGATCTGGAGGAATACCGGTGGCGAAGGCGGCCCCCTGGACGAAGACTGACGCTCAGGTGCGAAAGCGTGGGGAGCAAACA
+
BCABBABCCBA>4FGF2AEAAGHFEEFFHHDFBBBBAAAEAGGGGCFEGCGGECE@EGFHHHEGGH@BGHHGHHGHHHHHGGEGEGHHHHGHHHGHHFGGHHHHFHBFFGFGHHHFFHHHF?FGHHHHFEGGHHD?CFCAEFFFFFFFFFFFF99;C@ACFFFFFFDAFFFFFFFFFFFFFFFFFFFDFDFFA@BFFFEFFFFFFFBEEFFFAFDFFFFFFFFFFFFBFFF;DBFDFF;ADFFFCFFFFF.
@M03896:38:000000000-B4D98:1:1105:2727:13531 1:N:0:185
TACGGAGGGTGCAAGCGTTAATCGGAATTACTGGGCGTAAAGCGCACGCAGGCGGTTTGTTAAGTCAGATGTGAAATCCCCGGGCTCAACCTGGGAACTGCATCTGATACTGGCAAGCTTGAGTCTCGTAGAGGGGGGTAGAATTCCAGGTGTAGCGGTGAAATGCGTAGAGATCTGGAGGAATACCGGTGGCGAAGGCGGCCCCCTGGACGAAGACTGACGCTCAGGTGCGAAAGCGTGGGGAGCAAACA
+
BBBB@3ADBBBBCFGE?AEEABDFFAFFHFFFBBAAAAAEAGHGGFGGGCGFAEF?EEEGHFFGGF@FFFFGHHHDGHGHG@?EFGHFFGFGHHGHHFGFFHHFGHBG?F?BG?FGGHHHHC?F?FHHFGGEHHG--B9AE:BFFBFFFEBB;BB;;-;DEFFFFFD;AFFFFFFFFFFFDDEFFFFDA>DDFFFDAFFFFFFBF@-AEFFF;BD?FFFBBDFFF?/:FF/9.-9.;A:AACF.@:.9;..
@M03896:38:000000000-B4D98:1:1105:2746:13541 1:N:0:185
TACGGAGGGTGCAAGCGTTAATCGGAATTACTGGGCGTAAAGCGCACGCAGGCGGTTTGTTAAGTCAGATGTGAAATCCCCGGGCTCAACCTGGGAACTGCATCTGATACTGGCAAGCTTGAGTCTCGTAGAGGGGGGTAGAATTCCAGGTGTAGCGGTGAAATGCGTAGAGATCTGGAGGAATACCGGTGGCGAAGGCGGCCCCCTGGACGAAGACTGACGCTCAGGTGCGAAAGCGTGGGGAGCAAACA
+
AAAAAABBBAAAFFGA2AAAAGHF2ECFHGDBDBBBAA2AGHGEFCFFGGECE?E@EEFHHGFHHHBFDFGFGGH?GHHHGGEEEEHHGHHHHHEFGFBBFFHHHG2GFHGFHEHFCGHHHFGGHHGGFFFGHHGGCF>;ABFFFFFFFFBB;/;;;9;@?FFFFB;:;9A///:BFFBF..9;FBFD9@CFF-9@-99;-9B=FFFEFFFFF=DDBBF9FDADD.FBFFFFA;DDFDAA;D;EDAAFFF.
@M03896:38:000000000-B4D98:1:1105:4908:13840 1:N:0:185
TACGGAGGGTGCAAGCGTTAATCGGAATTACTGGGCGTAAAGCGCACGCAGGCGGTTTGTTAAGTCAGATGTGAAATCCCCGGGCTCAACCTGGGAACTGCATCTGATACTGGCAAGCTTGAGTCTCGTAGAGGGGGGTAGAATTCCAGGTGTAGCGGTGAAATGCGTAGAGATCTGGAGGAATACCGGTGGCGAAGGCGGCCCCCTGGACGAAGACTGACGCTCAGGTGCGAAAGCGTGGGGAGCAAACA
+
BBBBBABBBABAC5GFA?FEAGHFEEFFHFDDBBBAEEEFAGHGGCEGGGGGEEE@EGGHHH4FGH@BGHHGHG4BGHFHGGEGEGHFFGFHHG?GFFHGHDHGHH2DFHGBGFFFGHHHHGGHHHHHGGGGHHGC@DADFFFFFFFFFFFFF;;B@;;@EFFFFFADFFFFFFFFFFEFFFFFFFFDDDFDAFBDFFFFFFFFFBBEFFFFF-ADFFFFFFFFFFFFFFFBA@FFFFFFFFAEADAFFF.
@M03896:38:000000000-B4D98:1:1105:4903:13866 1:N:0:185
TACGGAGGGTGCAAGCGTTAATCGGAATTACTGGGCGTAAAGCGCACGCAGGCGGTTTGTTAAGTCAGATGTGAAATCCCCGGGCTCAACCTGGGAACTGCATCTGATACTGGCAAGCTTGAGTCTCGTAGAGGGGGGTAGAATTCCAGGTGTAGCGGTGAAATGCGTAGAGATCTGGAGGAATACCGGTGGCGAAGGCGGCCCCCTGGACGAAGACTGACGCTCAGGTGCGAAAGCGTGGGGAGCAAACA
+
AAABBBBBDABAFGFAAAEEFGHFEEGGHEDB5BBAEAEA1FHGG0EEEFG?EEEGGGGFGHHHHHBFHHHHHHEBHHHHGGGGFGHGHHHHFGEHHGHHHHHHGGEFGHHHFHHFGHHHHFGGHHGGFEGFHHFGCF@AEFFFFFFFFFBFF9;B@@.9;BFFFFFADFEFFFFFFFFFFFFFFFFFFDFFFFFF=.99>=BDBC;E?BFCB-ADFFFFFA;9DFFB/:BB?9@./9A;;@BFFFEF/F.
@M03896:38:000000000-B4D98:1:1105:11775:14563 1:N:0:185
TACGGAGGGTGCAAGCGTTAATCGGAATTACTGGGCGTAAAGCGCACGCAGGCGGTTTGTTAAGTCAGATGTGAAATCCCCGGGCTCAACCTGGGAACTGCATCTGATACTGGCAAGCTTGAGTCTCGTAGAGGGGGGTAGAATTCCAGGTGTAGCGGTGAAATGCGTAGAGATCTGGAGGAATACCGGTGGCGAAGGCGGCCCCCTGGACGACGACTGACGCTCAGGTGCGAAAGCGTGGGGAGCAAACA
+
AAA?A>3DD2A>A5FAEAEEFGHFEA2FGBDEBAABAAAEAGGAG?EEFGCEEFE@FA1FGFGBGHGF3FFGGF4BFHHHGGE/EEHHGHHHGGAC2?FFFFGF?2FF2DFDFG2@?FGHF0?GFGG<FAFG1GDGC>DDFFBBFFFFFF/FB9/;-;;999BFFB9ADFEFFBBFBB/;A..;9BF.@@AF9;9-;.E;-@B=>@9;.BF;--;9@DD/BDDFF.//FFB;9--.BA..;9>FAAA//;.
@M03896:38:000000000-B4D98:1:1105:21894:14623 1:N:0:185
TACGTAGGTGGCAAGCGTTGTCCGGAATTATTGGGCGTAAAGCGCGCGCAGGCGGTTTCTTAAGTCTGATGTGAAAGCCCACGGCTCAACCGTGGAGGGTCATTGGAAACTGGGGAACTTGAGTGCAGAAGAGGAGAGTGGAATTCCACGTGTAGCGGTGAAATGCGTAGAGATGTGGAGGAACACCAGTGGCGAAGGCGACTCTCTGGTCTGTAACTGACGCTGAGGCGCGAAAGCGTGGGGAGCGAACA
+
BBBBAFFADFBC44FEA2E?EGHGCEEFGBGG5B2BAEEGGHGGGCGGGGGGEEFCEFHHHH4BBBBFFHHFGFFDFHHHHGGGGGGHHHHGCFCFEFGGHHHGFFFFGG?FGEDFEFHHHHFGGHHFHHFHFGHDGGCGFGHGHHGGHDAG;=;C::;DEGGFFF9;DAFFFGGGGGGGGGGGFGFFFFFFEFFFFFFACFFFFFBFFF/;B;FBFFFFFFFFFFFFEC@D@=DFFFFDFFFFFFFFCF-
@M03896:38:000000000-B4D98:1:1105:2935:15070 1:N:0:185
TACGTAGGTGGCGAGCGTTATCCGGAATTATTGGGCGTAAAGAGCGCGCAGGTGGTTGATTAAGTCTGATGTGAAAGCCCACGGCTTAACCGTGGAGGGTCATTGGAAACTGGTCGACTTGAGTGCAGAAGAGGGAAGTGGAATTCCATGTGTAGCGGTGAAATGCGTAGAGATATGGAGGAACACCAGTGGCGAAGGCGGCTTCCTGGTCTGTAACTGACACTGAGGCGCGAAAGCGTGGGGAGCAAACA
+
BBBBBFFBFF2BEE?A2AFCFGHFEEFFHBFF5BBBAAEEGGGHHEGGGGGGAFF1BBBGGFFGGHBBDGFGGHFHGHHHHGGGEGGFGHFEGHGGHGCDHHGGGF2D?GFDGFH<>@EDGFFGHHFHHHHHHHGG0>CDDGHGHHHFGB<D==<=A-=AEGHGFF:;AFFGBFGGGFFGGEFFFFGGGFGGEGFFFFEC>FFFFFFF/FBFFFFFFFFFFFFFFFFFFFB@@BADFFFFFFAFFFFFFF9
@M03896:38:000000000-B4D98:1:1105:2946:15087 1:N:0:185
TACGTAGGTGGCGAGCGTTATCCGGAATTATTGGGCGTAAATAGCGCGCAGGTGGTTGATTAAGTCTGATGTGAAAGCCCACGGCTTAACCGTGGAGGGTCATTGGAAACTGGTCGACTTGAGTGCAGAAGAGAGAAGTGGAATTCCATGTGTAGCGGTGAAATGCGTAGAGATATGGAGGAACACCAGTGGCGAAGGCGTCTTCCTGGTCTGTAACTGACACTGAGGCGCGAAAGCTTGGGGAGCAAACA
+
1>>A>@C111>B1AEA00AAEFHEAAEFBA2F11/BAA///221B/ECEEE/0@/BB/0@@F1BBF211B1B1@21BFGGGGEE>/>F1GF?E<////>C<0?D21?DGH11G1@/CC/??F??FDG110>F00..<0>FBFHHCGDD=0<=<0=D@A.-::CG0C?::A.C0FBF9;0B..9ABFAA.;CB9-;@-;9>-9-;;B9//////;;BFFF/B/;B9//-A=-----;//;9;->?9-AFFFE
@M03896:38:000000000-B4D98:1:1105:25887:15172 1:N:0:185
TACGTAGGTGGCAAGCGTTGTCCGGAATTATTGGGCGTAAAGCGCGCGCAGGCGGTTTCTTAAGTCTGATGTGAAAGCCCACGGCTCAACCGTGGAGGGTCATTGGAAACTGGGGAACTTGAGTGCAGAAGAGGAGAGTGGAATTCCACGTGTAGCGGTGAAATGCGTAGAGATGTGGAGGAACACCAGTGGCGAAGGCGACTCTCTGGTCTGTAACTGACGCTGAGGCGCGAAAGCGTGGGGAGCGAACA
+
>AAAAFFBFDAFB4F4E2EACGHEGEGFHHBF5BABAAFE2FGGGCGGGGCE?E@@EEHHGHHBBFBBFHFFFBGHHGHHHGGGGGGFCGHGCG??G?<?FHHDFBFHHHF1?F?/<FHHGGFGHHHHGHHHHEE.CDCDEDGHHHHHFDCE;;<GCA;?EFFG0FEEGGGGBCFCCBFGGGFGGGG?A9;BABBB=DFBBBBFFFB9BF//BFBFFFFFFFFFFDFFFB@@>BBFEDAD->BA999=-@-
@M03896:38:000000000-B4D98:1:1105:27836:15198 1:N:0:185
TACGGAGGGTGCAAGCGTTAATCGGAATTACTGGGCGTAAAGCGCACGCAGGCGGTTTGTTAAGTCAGATGTGAAATCCCCGGGCTCAACCTGGGAACTGCATCTGATACTGGCAAGCTTGAGTCTCGTAGAGGGGGGTAGAATTCCAGGTGTAGCGGTGAAATGCGTAGAGATCTGGAGGAATACCGGTGGCGAAGGCGGCCCCCTGGACGAAGACTGACGCTCAGGTGCGAAAGCGTGGGGAGCAAACA
+
ABAAAABBBAAABBGA22AEAGHFEEEGHDDB5BBAAAEEDGHGGCFEGCEEEEEEEGGGHHHHGGFEGHHGHDGDGHHHGGGGGGHHHHHHHHG?FFFBGHHHHHHHGHGFHHGCFGGHHGHHHHHHFGFFHFDFFFB;EFBFFFFFFFFFF;;:9;;@EFFFFB;;ADEFFFFFFFF?DFFFFFFD=@DDF@;A@DE9BFBFFF@EFFFFFFFFFFFFFFFDFFFFFFFAABCAFAADABFEDFFFFF?
@M03896:38:000000000-B4D98:1:1105:24918:15351 1:N:0:185
TACGTAGGTGGCGAGCGTTATCCGGAATTATTGGGCGTAAAGAGCGCGCAGGTGGTTGATTAAGTCTGATGTGAAAGCCCACGGCTTAACCGTGGAGGGTCATTGGAAACTGGTCGACTTGAGTGCAGAAGAGGGAAGTGGAATTCCATGTGTAGCGGTGAAATGCGTAGAGATATGGAGGAACACCAGTGGCGAAGGCGGCTTCCTGGTCTGTAACTGACACTGAGGCGCGAAAGCGTGGGGAGCAAACA
+
AAABAFFBFFACE?EE??FCGGHEGGGGHF5D53FAEEEEHGDGHEEEFECECGFEEEFHBGHFBGGFHGGGGFHGHGHHHGGEEFGGHHFGEGDAFC>CGFHHHHFHHHDDG2F@@DGGFFBFGHHHHHHHHHGGGG<DGGHGHHHEGFFGG===A:;;EHFHGGC;EGGGEFGGGCFG?EFFFGGGFFGGECDFFFFDFFFFFFFFFF/FFFFFFFE/;BBFFFBEFABD=D;DBAAF;BFEFFFFFF9
@M03896:38:000000000-B4D98:1:1105:2253:15861 1:N:0:185
TACGTAGGGGGCAAGCGTTGTCCGGATTTACTGGGCGTAAAGAGCGTGTAGGCGGCCAAACAGGTCCGTTGTGAAAACTGTAGGCTTAACCTCCAGACGTCGACGGAAACCGTATGGCTAGAGTCCGGAAGAGGAGAGTGGAATTCCTGGTGTAGCGGTGAAATGCGCAGATATCAGGAAGAACACCAATGGCGAAGGCAGCTCTCTGGGACGGTACTGACGCTGAGACGCGAAAGCGTGGGGAGCGAACA
+
AAAAAFFBBBBAEFGF2AE?EGHE2BFGHA5BBBAAAAEEGGFHHEEEEHHEF@EECG?GEGFEFHHGEHDFGHHGFFFBEFBFGFGFFGGHHHEHHF<?FCGFGDFFGH0<CGH0>F>GFGCFGHG@AGGF<.C.;DGFEHGGGGHHHEFGC<<C@:;AEFGGFF;CBCFGFFFGFGFEFFBFFFFFFFFFF9=;-AE?FFFFFFFB/FFAB;.ADFFFFFD?DFFFFD@BBDFFF.;:@AD.-9:@BCD
@M03896:38:000000000-B4D98:1:1105:2240:15879 1:N:0:185
TACGTAGGGGGCAAGCGTTGTCCGGATTTACTGGGCGTAAAGAGCGTGTAGGCGGCCAAACAGGTCCGTTGTGAAAACTGTAGGCTTAACCTCCAGACGTCGACGGAAACCGTATGGCTAGAGTCCGGAAGAGGAGAGTGGAATTCCTGGTGTAGCGGTGAAATGCGCAGATATCAGGAAGAACACCAATGGCGAAGGCAGCTCTCTGGGACGGTACTGACGCTGAGACGCGAAAGCGTGGGGAGCGAACA
+
ABABAFFBABDDCFFC2AE2FFDEEEGGHFBHCFFAEEEGFHFHHEEEEHFHFFEGCG?GA?GHHH3E/GEFEHGGFFGFDGGGHGHHFGFHFEFFBFB?D>/BDCDFCG0<?GH0<<FFGGGG1FDCDFGHHE.ACE::EGFHHHHGFHBFC:;;@:;AEFFFFFACAGGGGGFFGGFFFFFFFFFE;BFFFFFFCDFFFFFFFFFFFFFFF;.;DFFFFFBDFFFFBABC;9-ABDDA@CAEFD=:-B;
@M03896:38:000000000-B4D98:1:1105:13915:16319 1:N:0:185
TACGGAGGGTGCAAGCGTTAATCGGAATTACTGGGCGTAAAGCGCACGCAGGCGGTTTGTTAAGTCAGATGTGAAATCCCCGGGCTCAACCTGGGAACTGCATCTGATACTGGCAAGCTTGAGTCTCGTAGAGGGGGGTAGAATTCCAGGTGTAGCGGTGAAATGCGTAGAGATCTGGAGGAATACCGGTGGCGAAGGCGGCCCCCTGGACGAAGACTGACGCTCAGGTGCGAAAGCGTGGGGAGCAAACA
+
AAAAABBBBAAABDGG?AAEFGHFEEGGHFDFBBAAEAEEEGHGGCEEFCEFECEECGEGHHFHHHDGHHHFGGHHHHHHGGGFEFHGHHHHGAFGHGGGHHHHGGFHGHFGHHFGEFCGGFGHHHGF?EFEHHG?@A>AEFFFFFFFFFFFF;;B-@;@EBBFFFD.9:AFFFFBF9BFDFFBFFBA@:@DFFFC-.A@AFBFFF=EFEFFF-.;FFFBF?D.ADFEBF::ABA.BD..9;BFFFEFFF.
@M03896:38:000000000-B4D98:1:1105:10520:16460 1:N:0:185
TACGGAGGGTGCAAGCGTTAATCGGAATTACTGGGCGTAAAGCGCACGCAGGCGGTTTGTTAAGTCAGATGTGAAATCCCCGGGCTCAACCTGGGAACTGCATCTGATACTGGCAAGCTTGAGTCTCGTAGAGGGGGGTAGAATTCCAGGTGTAGCGGTGAAATGCGTAGAGATCTGGAGGAATACCGGTGGCGAAGGCGGCCCCCTGGACGAAGACTGACGCTCAGGTGCGAAAGCGTGGGGAGCAAACA
+
BCBBBABCCAAAFGGGAAEGFGHFEEFGHHBBBBBBAAEEGHHGGCEFGGGGEEEEEEEHHHHHGHDFGHHHHHHHHHHHGGFGEGHHGHGHHHGFGFGGHHHHHHHHHHGFHGHHEGHHHGGHHHHHGGGEHHGFGFFAEFFFFFFFFFFFF;;;@;;@EFFFFFAAFFFFFFFFFFFFFFFFFFFFFCFFFFFFFFE>DFFFFFBEFFFFFFFFBFFFFFDDFFFFFFBBA>FFFFADFFFFFDEFFF?
@M03896:38:000000000-B4D98:1:1105:10541:16466 1:N:0:185
TACGGAGGGTGCAAGCGTTAATCGGAATTACTGGGCGTAAAGCGCACGCAGGCGGTTTGTTAAGTCAGATGTGAAATCCCCGGGCTCAACCTGGGAACTGCATCTGATACTGGCAAGCTTGAGTCTCGTAGAGGGGGGTAGAATTCCAGGTGTAGCGGTGAAATGCGTAGAGATCTGGAGGAATACCGGTGGCGAAGGCGGCCCCCTGGACGAAGACTGACGCTCAGGTGCGAAAGCGTGGGGAGCAAACA
+
BBBBBAADDAAAC5G4?AEEAFFBE2AFGGFHB3BBAAAEFFFEECEEFFGGEEEE>EGHH4GFHHFGHHHGFB4BFHHHGGGGEGHHGHHHHHGFHFHGF2D?GF>F?GFFGG2@FHHHF?FGGHHHEDGGHHGGGFFDFB/BFFFFFFFFF9;B9@AFEFFFFFFDFFFFFFFFFFFFFFFFFFBDCAFBACBFFDFFFCFFF>@A.9A;-@D?FFFFFDD;9AFFF/;9.;;.B...;--9BAEFF.9
@M03896:38:000000000-B4D98:1:1105:17085:16812 1:N:0:185
TACGTAGGTGGCGAGCGTTATCCGGAATTATTGGGCGTAAAGAGCGCGCAGGTGGTTGATTAAGTCTGATGTGAAAGCCCACGGCTTAACCGTGGAGGGTCATTGGAAACTGGTCGACTTGAGTGCAGAAGAGGGAAGTGGAATTCCATGTGTAGCGGTGAAATGCGTAGAGATATGGAGGAACACCAGTGGCGAAGGCGGCTTCCTGGTCTGTAACTGACACTGAGGCGCGAAAGCGTGGGGAGCAAACA
+
ABAAAFFCFFBCECEE?AE?GGHEEEGGHGFGC3FBEAEGHHHHHCGGGGGGAHGFFEGHHHHFFG@BFGFGGHHGHHHHHGGEEFGFGFFGEGDDHCDGHHGHHHHHHHGFGFG@ACDEGGGFGHHHHHHFHHGGHDHFFFHHHHHEHBDGD<==:;=EEHHHFGCCDF?FBFGGGFGGGDGGGGGEFFGGE?DFFFE;@DFFFFFFFF0;9BFFFFFFFFFFFFFFECFDD@B.FFFFFFFEFFFFFFA
@M03896:38:000000000-B4D98:1:1105:17099:16828 1:N:0:185
TACGTAGGTGGCGAGCGTTATCCGGAATTATTGGGCGTAAAGAGCGCGCAGGTGGTTGATTAAGTCTGATGTGAAAGCCCACGGCTTAACCGTGGAGGGTCATTGGAAACTGGTCGACTTGAGTGCAGAAGAGGGAAGTGGAATTCCATGTGTAGCGGTGAAATGCGTAGAGATATGGAGGAACACCAGTGGCGAAGGCGGCTTCCTGGTCTGTAACTGACACTGAGGCGCGAAAGCGTGGGGAGCAAACA
+
BCBAAFFCFF@CEEGE?AECCGGEFEGFHFFHBBFBEAEEHHFHHEGGGGGGFFFEFEGHHHGGFH4BFGHGGHHHHHHHHGGEEGGGGGGFEGDFHDDGHGGHHHEGFG?BGGG<>@DEFGBFHHFHFHHHHHGGHDGFGGHGHHHHHEDFD==D?;=EEFFHCC:;CGEGEGGGGFFGGGGGGGGEFFGGC?@BFFECDF;AFF0BBF0FBBFFFFFFFBFFBB0A?CFADFFFFFFFFFFFFFEFFF:
@M03896:38:000000000-B4D98:1:1105:23762:17008 1:N:0:185
TACGGAGGGTGCAAGCGTTAATCGGAATTACTGGGCGTAAAGCGCACGCAGGCGGTTTGTTAAGTCAGATGTGAAATCCCCGGGCTCAACCTGGGAACTGCATCTGATACTGGCAAGCTTGAGTCTCGTAGAGGGGGGTAGAATTCCAGGTGTAGCGGTAAAATGCGTAGAGATCTGGAGGAATACCGGTGGCGAAGGCGGCCCCCTGGACGAAGACTGACGCTCAGGTGCGAAAGCGTGGGGAGCAAACA
+
BCBBBABCCAAABBGF?AEFAFHGGEFGHHFCBBFBAAEDGHHGG?EEGCGFECEEGEEHHGHGFGFGHHHHHFGFHHHHGGGGGGHHGHHHHHGGFFBFGHHGHHFH2FFFHHHGEHHHHGGHHHHHFGGGHGGGGF@AEFFFFFFFFF/FF:;;C@;.;BFFFFDDFFFFFFFFFFFFFFFFFFFFFDAFFFFADFFFFFFFFFCFFFFFBCDDFFFFFFFFFFFFFFFA?@=DFF;AFCFECFFFFFA
@M03896:38:000000000-B4D98:1:1105:23771:17025 1:N:0:185
TACGGAGGGTGCAAGCGTTAATCGGAATTACTGGGCGTAAAGCGCACGCAGGCGGTTTGTTAAGTCAGATGTGAAATCCCCGGGCTCAACCTGGGAACTGCATCTGATACTGGCAAGCTTGAGTCTCGTAGAGGGGGGTAGAATTCCAGGTGTAGCGGTGAAATGCGTAGAGATCTGGAGGAATACCGGTGGCGAAGGCGGCCCCCTGGACGAAGACTGACGCTCAGGTGCTAAAGCGTGGGGAGCAAACA
+
AAAAAAAD@?>AGGGFA0A0AFFF?EFGHG1B21/BAAEECFDEE?E/EGEE?>>E>/?BFFGG@@FGHFBB1FBBGGHHF/E/>EHHFHHF00?0FFBBFG1F1?DG2FGDGC01<??F?FHHGF?0?A<F1<.-<-9--;/BFFFF/;/99;99;;9-;FFBBB;;A@EBBFFF9/:9ABFFFFFA99@-;;@?-B;99@?@@@-;-B-;9-;AFFB/BBB99-///;;//;:/B--99----9A/FFA
@M03896:38:000000000-B4D98:1:1105:8128:17886 1:N:0:185
TACGGAGGGTGCAAGCGTTAATCGGAATTACTGGGCGTAAAGCGCACGCAGGCGGTTTGTTAAGTCAGATGTGAAATCCCCGGGCTCAACCTGGGAACTGCATCTGATACTGGCAAGCTTGAGTCTCGTAGAGGGGGGTAGAATTCCAGGTGTAGCGGTGAAATGCGTAGAGATCTGGAGGAATACCGGTGGCGAAGGCGGCCCCCTGGACGAAGACTGACGCTCAGGTGCGAAAGCGTGGGGAGCAAAC
+
AAABA@BBBABAFFGF22ECAGGBBEFGHHD55ABAAAE1EGHGG?EEFGFFE?EEEFEHHHHGFH4F3DFFDGHGGHHHGGEEEFHFGHHHGFFHG?BBFHHHHGHHHHGFGHHF/FGHGGHHEFGF<AFFFFC@@B9AEFFFFFFFFBBFF99;9-;9AFFFFF.;;-.;BFFFF//FBDFFFFF.>@@D?--=BDA-->BAD=-9.FA-BADA;FFBFFFFF.////9>.@;.;99A-99.-99F/A
@M03896:38:000000000-B4D98:1:1105:8121:17903 1:N:0:185
TACGGAGGGTGCAAGCGTTAATCGGAATTACTGGGCGTAAAGCGCACGCAGGCGGTTTGTTAAGTCAGATGTGAAATCCCCGGGCTCAACCTGGGAACTGCATCTGATACTGGCAAGCTTGAGTCTCGTAGAGGGGGGTAGAATTCCAGGTGTAGCGGTGAAATGCGTAGAGATCTGGAGGAATACCGGTGGCGAAGGCGGCCCCCTGGACGAAGACTGACGCTCAGGTGCGAAAGCGTGGGGAGCAAACA
+
BCABBACCDABABGGF??EEEGHFFEGGHHFFBBFBAAEEFHHGGCGGGCGFEEEEGGGHHGHHGHEGHHHHHHHHHHHHGGGGFGHHFHHHGHGHHFHHHHHHHHFHHHGHHHG@?GHHHFGHHHHHGGGGHHGGGFDDFFFFFFFFFFFFF;;BDD;CEFFFFFDADFFFFFFFFFFFFFFFFFFFFAFFFFFFFFFFFFFFFDCEFFFFDADDFFFFFFFFFFFFFFF@A-@DFFFFFFFEFDEFFF.
@M03896:38:000000000-B4D98:1:1105:12793:18017 1:N:0:185
TACGTAGGGAGCAAGCGTTGTCCGGATTTACTGGGTGTAAAGGGTGCGTAGGCGGCTTTGCAAGTCAGATGTGAAATCTATGGGCTCAACCCATAAACTGCATTTGAAACTGTAGAGCTTGAGTGAAGTAGAGGCAGGCGGAATTCCCCGTGTAGCGGTGAAATGCGTAGAGATGGGGAGGAACACCAGTGGCGAAGGCGGCCTGCTGGGCTTTAACTGACGCTGAGGCACGAAAGCGTGGGTAGCAAACA
+
ABABBFFCAFAAAFGCA?E?FGHGGGGGHFBGCBF3EEHHFHHGHFGGGGGGGCEE?>FHHGHGGH4BDGFGHHGFHHHHHHHHHHHFFGGGGGGHFFFEGHHHHHGHFHD3DGB?FFHHHGCFGHHGHHHHHHFCABCDGCDFHGHHHGGGG==D@A<AEFHFFHACAGGHGHHHHGFFFGGGGGGGF;FFGGGGFFFFFACFAF9BFF.9ABFFFFFFFFFDA9AEEE;9.;DABDDFDFA0:FFFF..
@M03896:38:000000000-B4D98:1:1105:12795:18036 1:N:0:185
TACGTAGGGAGCAAGCGTTGTCCGGATTTACTGGGTGTAAAGGGTGCGTAGGCGGCTTTGCAAGTCAGATGTGAAATCTATGGGCTCAACCCATAAACTGCATTTGAAACTGTAGAGCTTGAGTGAAGTAGAGGCAGGCGGAATTCCCCGTGTAGCGGTGAAATGCGTAGAGATGGGGAGGAACACCAGTGGCGAAGGCGGCCTGCTGGGCTTTAACTGACGCTGAGGCACGAAAGCGTGGGTAGCAAACA
+
AAABAFFABFBACFGG2AE?FGHEGGGGHFDBBAA3EAGFHHHGGFEAFE?1BEAE0>BGFGHFFH4B@@EBFEGFHGHHGHHHGHHHHHHFGGGEGF?BGHBGHHHHGHEBBGF4FGFFFGCBGHHFFGHHHGFED<EGGGGGGHHHHGGG</==-<<<CDHFHGD:C:CGFHHHHFEDCDFGGGGGACFGEADG>AADAFFAA;;/99A.;/BFFFFFFBA....99.;..9A.BD..9-././;BFFF
@M03896:38:000000000-B4D98:1:1105:18707:18568 1:N:0:185
TACGGAGGGTGCAAGCGTTAATCGGAATTACTGGGCGTAAAGCGCACGCAGGCGGTTTGTTAAGTCAGATGTGAAATCCCCGGGCTCAACCTGGGAACTGCATCTGATACTGGCAAGCTTGAGTCTCGTAGAGGGGGGTAGAATTCCAGGTGTAGCGGTGAAATGCGTAGAGATCTGGAGGAATACCGGTGGCGAAGGCGGCCCCCTGGACGAAGACTGACGCTCAGGTGCGAAAGCGTGGGGAGCAAACA
+
ABABA3ABDAAAFFGEA?EFAGHFEFFFHHBFBBABAAEEBGFGG?EGGGGGEFECEEEGGGGFBF4FFGFGGFHGHHHHFGGGGGHFGGGHHFEGFFGGFHHF>FFGHHFDG?GGFHHHHHGHGHHGFDGGFFDCD;@AEFFFFFFFFFFFF;;;B9;99BFFFBA;ADFF/FFFFFBFDDFFFFFFF@DDFFFFFFEAFFFFDF>EEFFCCCFFFFFFFFDDFFFFFFF@:D=DFF;DAFC.99AFFAA
@M03896:38:000000000-B4D98:1:1105:18689:18572 1:N:0:185
TACGGAGGGTGCAAGCGTTAATCGGAATTACTGGGCGTAAAGCGCACGCAGGCGGTTTGTTAAGTCAGATGTGAAATCCCCGGGCTCAACCTGGGAACTGCATCTGATACTGGCAAGCTTGAGTCTCGTAGAGGGGGGTAGAATTCCAGGTGTAGCGGTGAAATGCGTAGAGATCTGGAGGAATACCGGTGGCGAAGGCGGCCCCCTGGACGAAGACTGACGCTCAGGTGCGAAAGCGTGGGGAGCAAACA
+
ABAAAAADDAAABFFF??EEAGFFGECFHHDDBBFBAA2BAFHGGG?GGGGE1@E@EEFFFFGFFGDF3FFDHHDGGHHHGGGGEGHHGHHFFHEGFFFFGFFGHH2FFHGHHGC@FGHHH?GGGHHHFFFFHHGGGFD;A;BFFFFBFFBF9;;;=@:9AFFBFFDADFEFBFFFFFFFFDFFFFFD@9@?A;@@9DE---@DFFFF?B.:-:;DFFFBFDFFFFE/BFFF.:-.BD.;@DCEFF.:BF.
@M03896:38:000000000-B4D98:1:1105:21556:19112 1:N:0:185
TACGTAGGTGGCGAGCGTTATCCGGAATTATTGGGCGTAAAGAGCGCGCAGGTGGTTGATTAAGTCTGATGTGAAAGCCCACGGCTTAACCGTGGAGGGTCATTGGAAACTGGTCGACTTGAGTGCAGAAGAGGGAAGTGGAATTCCATGTGTAGCGGTGAAATGCGTAGAGATATGGAGGAACACCAGTGGCGAAGGCGGCTTCCTGGTCTGTAACTGACACTGAGGCGCGAAAGCGTGGGGAGCAAACA
+
BCBCBFFCFFBFGCGEAAE?GGGFGEEGHFFGBFGBEEEGHHHHHCGGGGGGAFFEFEFGHHHGFGBBDGFGHHHFHHHHHGGEEEGHHGGE?FDFHGGFHHHHHHGHGHDFHDF/ACFGGGFFHHFHHHHHHHGGGDGFGGHHHHHGHBDG====@;;AEHGHFGA;EFGGGFGGGGGGGGGGGGGGGGGGEFFFFFFFAFFFFFFFFF0BBFFFFFFFFFFFFFFEFACDCDDFFFADFFFFFFEFFFF
@M03896:38:000000000-B4D98:1:1105:4219:19115 1:N:0:185
TACGGAGGGTGCAAGCGTTAATCGGAATTACTGGGCGTAAAGCGCACGCAGGCGGTTTGTTAAGTCAGATGTGAAATCCCCGCGCTCAACCTGGGAACTGCATCTGATACTGGCAAGCTTGAGTCTCGTCGAGGGGGGTAGAATTCCAGGTGTAGCGGTGAAATGCGTAGAGATCTGGAGGAATACCGGTTGCGAAGGCGGCCCCCTGGATGAAGACTGACGCTCAGGTGCGAAAGCGTGGGGAGCAAAC
+
ABAAAA?DBAAA4BGA2AEC2BFFEFAFHG5EBEF2EFEFGHGGG?EE?EGGE>EE?EEGHGHHEG4B3BFFGHHHHF?G?//>>EGGGHAH00?0????GHGFD12?FHFFH/01/?GHFGFGD1>0..-<<C-@DB-9AFFFFFB/FFFFF/:;@;;=EFFFFB9;.BFBFBFB/BB.A?FB/BFF-@.;;=>BBDA-9@-@-;@A;F////;BBFFFFBDF..9F//;>A@BFFF.ABB?E;AABBF
@M03896:38:000000000-B4D98:1:1105:21570:19125 1:N:0:185
TACGTAGGTGGCGAGCGTTATCCGGAATTATTGGGCGTAAAGAGCGCGCAGGTGGTTGATTAAGTCTGATGTGAAAGCCCACGGCTTAACCGTGGAGGGTCATTGGAAACTGGTCGACTTGAGTGCAGAAGAGGGAAGTGGAATTCCATGTGTAGCGGTGAAATGCGTAGAGATATGGAGGAACACCAGTGGCGAAGGCGGCTTCCTGGTCTGTAACTGACACTGAGGCGCGAAAGCGTGGGGAGCAAACA
+
AAAAAFFBFB2BE2EAAAF?GGHECEFFHF5GBBB2EEEE1GFFH0EFCEGG1EFE1>?BB@FDFGBFBGHGHGHHHHFHEEEEEFGGFGH@??/BG//?FHGHGHFHGH?DF@@//@EEGGCFGBHHGFHHGG.>0<<<<DGHHHHDG=DDD=0=::;AEF0:GCC;EGGGGBFFGFBFECCFFBGEGGFFECACFFFAACFAFFBBFFBFFFFFFFFFFBBFFFF.A-;99B-;FFADADA?FAEFFFA
@M03896:38:000000000-B4D98:1:1105:10389:19349 1:N:0:185
TACGGAGGGTGCAAGCGTTAATCGGAATTACTGGGCGTAAAGCGCACGCAGGCGGTTTGTTAAGTCAGATGTGAAATCCCCGGGCTCAACCTGGGAACTGCATCTGATACTGGCAAGCTTGAGTCTCGTAGAGGGGGGTAGAATTCCAGGTGTAGCGGTGAAATGCGTAGAGATCTGGAGGAATACCGGTGGCGAAGGCGGCCCCCTGGACGAAGACTGACGCTCAGGTGCGAAAGCGTGGGGAGCAAACA
+
>AAAAABDDAAAFFGE2AEEFGGGEGGGHFDB5B2AEAEEGGGFGCFFGGE@EEEEEFDHHHHFFG@B@BDFFG4DGHHHGGEFEGHFFGHHHHAFGFHHHHHF2F2FFGGFHGHFGGHHGFBGFFFGFDFFHEACCA>AEBFFFFFFFBFBB9;B>9A-.BFFFFA9ADF/;FFFBBBFDABFFFFDB9>D99-@@DEBACDF;@;:EFFC9@A?FBBBF?AADFEFF/B@9BFFFDAA-BFFFFFFFFF
@M03896:38:000000000-B4D98:1:1105:10407:19351 1:N:0:185
TACGGAGGGTGCAAGCGTTAATCGGAATTACTGGGCGTAAAGCGCACGCAGGCGGTTTGTTAAGTCAGATGTGAAATCCCCGGGCTCAACCTGGGAACTGCATCTGATACTGGCAAGCTTGAGTCTCGTAGAGGGGGGTAGAATTCCAGGTGTAGCGGTGAAATGCGTAGAGATCTGGAGGAATACCGGTGGCGAAGGCGGCCCCCTGGACGAAGACTGACGCTCAGGTGCGAAAGCGTGGGGAGCAAACA
+
CCBBBBBBCBBAFGBFEAECFGHFFFGGHFDFBBBAAAEFHHHGG?EEFGGFEEEEGFFHGHFHGH4BFGGFGFHHHHHHGGEEEEHGHHHHHHGHHFGGHHHHHHFHHHFFGHHEGGHHFFHHHHGFFGGGGHGGGFF;AFFFFFFFFFBFF;;;C;;@EFFFFF;;AFEFFFFFFFFF?DBBFFFFC@BDFFCBADA@@FFFFD;AEFFF=CFAFFFFFDFDFFFBB/;>D=B?/:;.;B;?AAEFFF?
@M03896:38:000000000-B4D98:1:1105:10403:19376 1:N:0:185
TACGGAGGGTGCAAGCGTTAATCGGAATTACTGGGCGTAAAGCGCACGCAGGCGGTTTGTTAAGTCAGATGTGAAATCCCCGGGCTCAACCTGGGAACTGCATCTGATACTGGCAAGCTTGAGTCTCGTAGAGGGGGGTAGAATTCCAGGTGTAGCGGTGAAATGCGTAGAGATCTGGAGGAATACCGGTGGCGAAGGCGGCCCCCTGGACGAAGACTGACGCTCAGGTGCGAAAGCGTGGGGAGCAAACA
+
BCCCBBCBBAAACFGE?AEEFGFBEEGGHHDFBBBBAAEEFHHGG?EEGGG?EE>EEEGHHHHHGHEFEGGGGFHFGHHHFGEEEGHHHHHHGFECHFGGHHHGGGFHFHFFGHHHGHHHFGGHHHF??EFGHHGGGFFDEFFFFFFFFFFFB;:;@@ABEFFFFFAADFFBFFFFFFFFFFFFFFFF;;BFF;BDFFA;-@A-DF@AEFFFADDAFFB;FAA.D./;FFFBABFAF.AD-A>?DDFFFE?
@M03896:38:000000000-B4D98:1:1105:15205:19748 1:N:0:185
TACGGAGGGTGCAAGCGTTAATCGGAATTACTGGGCGTAAAGCGCACGCAGGCGGTTTGTTAAGTCAGATGTGAAATCCCCGGGCTCAACCTGGGAACTGCATCTGATACTGGCAAGCTTGAGTCTCGTAGAGGGGGGTAGAATTCCAGGTGTAGCGGTGAAATGCGTAGAGATCTGGAGGAATACCGGTGGCGAAGGCGGCCCCCTGGACGAAGACTGACGCTCAGGTGCGAAAGCGTGGGGAGCAAACA
+
AAAAA3ADDAAAEGFCC?EGFGHFFEFFHHFH5AAAAAAEBGHGGCEGGGEFEEEEEEEHGHHGE4@F3GFFBFFGHHHHFCEGGGHFGGCGF0FFGGHGHHBF2?FGGG?FG?22?FFGGHHHGHFFFEGGEHGGG;9DEFFFFFFFFFBFF;;BB;;@AFFFBFDADFF/FFFFFFFFFFFFFFFFCBDFFFFFFFA@-@BFFF;EEFFFF-ADFFFFFFF.;DB/9/;9AAFDFF;;@DCFFFFBFF.
@M03896:38:000000000-B4D98:1:1105:9014:19818 1:N:0:185
TACGGAGGGTGCAAGCGTTAATCGGAATTACTGGGCGTAAAGCGCACGCAGGCGGTTTGTTAAGTCAGATGTGAAATCCCCGGGCTCAACCTGGGAACTGCATCTGATACTGGCAAGCTTGAGTCTCGTAGAGGGGGGTAGAATTCCAGGTGTAGCGGTGAAATGCGTAGAGATCTGGAGGAATACCGGTGGCGAAGGCGGCCCCCTGGACGAAGACTGACGCTCAGGTGCGAAAGCGTGGGGAGCAAACA
+
ABABBABCCBAABFFF?AEFEGHGFGGGHHFFCBGAEEEGGHHGG0EEGGGGEEECEFGHHHHGGH@BGHHFHHHFHHHHGGGGEGHGGHHHHHGBCFGFGHHGHHHHFHGHGGHGGHHHHHGHHHGHFGGGHHGGGFFAAFFFFFFFFFFFF;:BD=;CEFFFFF.;ADEFBFFFFFFFFFBBFFFF=:BAFFFFFFEA;CFFFF-AAFFFA-DDFFFFFDFADDFFFF9-:>>ABA:DFF;.@DFFFF?
@M03896:38:000000000-B4D98:1:1105:9036:19826 1:N:0:185
TACGGAGGGTGCAAGCGTTAATCGGAATTACTGGGCGTAAAGCGCACGCAGGCGGTTTGTTAAGTCAGATGTGAAATCCCCGGGCTCAACCTGGGAACTGCATCTGATACTGGCAAGCTTGAGTCTCGTAGAGGGGGGTAGAATTCCAGGTGTAGCGGTGAAATGCGTAGAGATCTGGAGGAATACCGGTGGCGAAGGCGGCCCCCTGGACGAAGACTGACGCTCAGGTGCGAAAGCGTGGGGAGCAAACA
+
BBBABAADBAAAB5GA22EE2BGFEEFFHHFFBFABAAAE1FGGGFEEGECCEEECGFGHHH4FFGFGFHHHHHFFFHHHGGGCEEHHCGFHHHFFFFHHHHHFGGDGFGFDGGC@FGHHEFFHHHHHGGGFHH?CCFFAEBFFFFFFFFBFB;9B9@DFFFFFFFAAFFF/FFFFFFFFFFFB/FBA@@B?:BDA-AE@9=AFFBBE?FFA-@DDFFFEFFFFFFF/B9:@;9>DFF?DFFFFFFEFFFA
@M03896:38:000000000-B4D98:1:1105:9020:19835 1:N:0:185
TACGGAGGGTGCAAGCGTTAATCGGAATTACTGGGCGTAAAGCGCACGCAGGCGGTTTGTTAAGTCAGATGTGAAATCCCCGGGCTCAACCTGGGAACTGCATCTGATACTGGCAAGCTTGAGTCTCGTAGAGGGGGGTAGAATTCCAGGTGTAGCGGTGAAATGCGTAGAGATCTGGAGGAATACCGGTGGCGAAGGCGGCCCCCTGGACGAAGACTGACGCTCAGGTGCGAAAGCGTGGGGAGCAAACA
+
ABAABABCCAAAFGGC?2EFFGHFEFFGHHDFBBFAAAEEHHHGG?EEGGGGEGECGFGHHHHHHH@BFGHGHGHHHHHHGGGGEGHHHHHHHHGGHGHHHHHGHHFHGHGFHHHFFGHHGGHHHHGGFGGGHHGGGFCAEFFFFFFFFFFFF;;:;@:CEFFFFFDADAEBFFFFFFFFFDFFFFFF>>DFABCFFDA@=DCFFD@EFFFFFFFBFFFFFFFDFFFFFFFAADFFFA;DCFFE-DEFFFF
@M03896:38:000000000-B4D98:1:1105:26296:19926 1:N:0:185
TACTGAGGGTGCAAGCGTTAATCGGAATTACTGGGCGTAAAGCGCACGCAGGCGGTTTGTTAAGTCAGATGTGAAATCCCCGGGCTCAACCTGGGAACTGCATCTGATACTGGCAAGCTTGAGTCTCGTAGAGGGGGGTAGAATTCCAGGTGTAGCGGTGAAATGCGTAGAGATCTGGAGGAATACCGGTGGCGAAGGCGGCCCCCTGGACGAAGACTGACGCTCAGGTGCGAAAGCGTGGGGAGCAAACA
+
AAAAA3CAAAA>11BA11EEAFGBAAFFHHFHBB0BAAAEFGGFGCCEFEGGA?E>/EEGGGFGHHFGHHHGFGGHHHHHE@EE>EHHHHHH0B/BCFFBFGFGBGFFFHHBHHH@/?GGG0GHHFHHF/FFGB.A@=@;A;FFFFFFFFFFB:;B99;9AFFFF:;;A;AFFFFFBBFFABFFFFFA@@@A9;@9-9A;9@@@@@@AAB?->-ABFFFFFBBBFBF/BBB--;>-;:AF---9-9AFFF9
@M03896:38:000000000-B4D98:1:1105:26322:19939 1:N:0:185
TACTGAGGGTGCAAGCGTTAATCGGAATTACTGGGCGTAAAGCGCACGCAGGCGGTTTGTTAAGTCAGATGTGAAATCCCCGGGCTCAACCTGGGAACTGCATCTGATACTGGCAAGCTTGAGTCTCGTAGAGGGGGGTAGAATTCCAGGTGTAGCGGTGAAATGCGTAGAGATCTGGAGGAATACCGGTGGCGAAGGCGGCCCCCTGGACGAAGACTGACGCTCAGGTGCGAAAGCGTGGGGAGCAAACA
+
BCBCBFFBBAAAFGGC?AFEAGHFEGGGHHFBBF2BEEEFGHHGG?EFGFGGEEF?EFGHGGGBBFFGHHHGHHHHGHHHGGGGEGHHHHHHHGGGFEFFFHHHHHHHHHFFHAHHGHHHHFFHHHGCFEFFDG<AC-;AEF/FFFFFFFFFB;;:@;;;ABFFFFDDFFFFEBFFFFFFBFFFFFFDD--DADA-;DEFFA-BF;>E?BFFFFFFBBBFFFFFFFB///;;;@-;:.9ACF>.99AF/A.
@M03896:38:000000000-B4D98:1:1105:14476:20518 1:N:0:185
TACGGAGGGTGCAAGCGTTAATCGGAATTACTGGGCGTAAAGCGCACGCAGGCGGTTTGTTAAGTCAGATGTGAAATCCCCGGGCTCAACCTGGGAACTGCATCTGATACTGGCAAGCTTGAGTCTCGTAGAGGGGGGTAGAATTCCAGGTGTAGCGGTGAAATGCGTAGAGATCTGGAGGAATACCGGTGGCGAAGGCGGCCCCCTGGACGAAGACTGACGCTCAGGTGCGAAAGCGTGGGGAGCAAACA
+
ABABAABCCA@ABFFF?AEFAGGFFGAFHFDBBBAAEEEGHHHGGCFEGGGGAEEEFGGHHHGHHH4BGFHHFHHHHHHHGGGGEGHHHHGHHFEGGFFBGHHGGHHHGHHHHHGHGGHHHHFHHHGG?DFFHHGCGA@.EFFFFFFFFFFFF;/;;;;@EFFFFB;;AFFFFFFFFFEFDF/FFFFD@@;DAC;BADFFFFFAFDBAEFFF;-:;BBBBFFFFFFBBFFFAABFDFDDDBA-EAFFFFF;
@M03896:38:000000000-B4D98:1:1105:14462:20531 1:N:0:185
TACGGAGGGTGCAAGCGTTAATCGGAATTACTGGGCGTAAAGCGCACGCAGGCGGTTTGTTCAGTCAGATGTGAAATCCCCGGGCTCAACCTGGGAACTGCATCTGATACTGGCAAGCTTGAGTCTCGTAGAGGGGGGTAGAATTCCAGGTGTAGCGGTGAAATGCGTAGAGATCTGGAGGAATACCGGTGTCGAAGGCGGCCCCCTGGACGAAGACTGACGCTCAGGTGCGAAAGCGTGGGGAGCAAACA
+
AAAAA>AD?AAAEGGF2AAEABGFEEFGHGFFFBCBEAEEAFGGGCFGGCFCE?>EGEEFH4@FBGFGHHHGFHHEGHGHFGGEGGHHEHHHHAF0B?B??FHGFGB?2>?@G?FFFHHHH?CGGHGCF?..<G.ADAFDEFFFFFFFFFBFF/;;@@DAAFFFF;AADFEF/BFFFB99FFEFFFFF-;@.;DA.AA9;-@@BFC99A.9-;;AA;B//9.9;A./:9/999--./;.9==-9>DEB9A.
@M03896:38:000000000-B4D98:1:1105:14482:20539 1:N:0:185
TACGGAGGGTGCAAGCGTTAATCGGAATTACTGGGCGTAAAGCGCACGCAGGCGGTTTGTTAAGTCAGATGTGAAATCCCCGGGCTCAACCTGGGAACTGCATCTGATACTGGCAAGCTTGAGTCTCGTAGAGGGGGGTAGAATTCCAGGTGTAGCGGTGAAATGCGTAGAGATCTGGAGGAATACCGGTGGCGAAGGCGGCCCCCTGGACGAAGACTGACGCTCAGGTGCGAAAGCGTGGGGAGCAAACA
+
AAAAAABBCAAAEGFF2AEFAGHFEEFFHFDFBBEAAAEEFHHGGCEEGGGGE@EEGGGHHHHHGHBEFHHGHHHHHHHHGGGGEGHGGHHHHHGFFFFFGHHGGGFHHHGFFHHHFHHHHGGHHHGFFGGGHHDCGC@AEFFFFFFFFFFFF;;;@;;@EFFFFFA;DFFFFFFFFFFFFFFFFFFDB;CFFFFFCFE@FFFFFDDEEFFF=BDDFFFFFFDDDFFFBFB;;CFDFDDDAFF.BDAF/F.
@M03896:38:000000000-B4D98:1:1105:10933:21830 1:N:0:185
TACGTAGGTGGCAAGCGTTGTCCGGAATTATTGGGCGTAAAGCGCGCGCAGGCGGTTTCTTAAGTCTGATGTGAAAGCCCACGGCTCAACCGTGGAGGGTCATTGGAAACTGGGGAACTTGAGTGCAGAAGAGGAGAGTGGAATTCCACGTGTAGCGGTGAAATGCGTAGAGATGTGGAGGAACACCAGTGGCGAAGGCGACTCTCTGGTCTGTAACTGACGCTGAGGCGCGAAAGCGTGGGGAGCGAACA
+
BCBBAFFCFFBFBFFCC?EAFGHGGGGFHCFHBBFBAAEEGHHGGCGGGGGGEGEEEEHHHHGGGFBFBGFGGHGFHHHGHGGGGGGGHHHGGHGDGDDFHHHHHHFHGH?1FG<?CEHHHGHHHHHHFHHHGHHGEDCGEFHHHHHHHDCGC;:<A;;CGGGGFFEEGGGGBFFFGGGGGGGGGGGFFFFFEFFFFFFFFFFFFFFFFF0FFFFFFFFFFFFFFFFEFFDD@@CDFFFFCFFFFF>BCF;
@M03896:38:000000000-B4D98:1:1105:24249:22094 1:N:0:185
TACGGAGGGTGCAAGCGTTAATCGGAATTACTGGGCGTAAAGCGCACGCAGGCGGTTTGTTAAGTCAGATGTGAAATCCCCGGGCTCAACCTGGGAACTGCATCTGATACTGGCAAGCTTGAGTCTCGTAGAGGGGGGTAGAATTCCAGGTGTAGCGGTGAAATGCGTAGAGATCTGGAGGAATACCGGTGGCGAAGGCGGCCCCCTGGACGAAGACTGACGCTCAGGTGCGAAAGCGTGGGGAGCAAACA
+
BBBABABBBAAA4FGA2AFCAFGFEEFFHHDBBBBAAAEEFHHGG?EFG?EEEEFEFFGHHGHGGHEGHGHGGHHHHHHHFGGGGGHHHHGHHHGHGFGFHHHHHHFHDGFGHGGF?GHHGCGHGHHHGGGGHHGGGFDDFBFFFFFFFFFFF;;;@@;BEFFFFFDADFFFFFFFFFFEFDFFFFFFFBFFFFFFFFFFACFFFDDEFFFFCFFFFFFFFFDDFFFFFFBA:9>DFFDFFFFEFFEFFF?
@M03896:38:000000000-B4D98:1:1105:24249:22112 1:N:0:185
TACGGAGGGTGCAAGCGTTAATCGGAATTACTGGGCGTAAAGCGCACGCAGGCGGTTTGTTAAGTCAGATGTGAAATCCCCGGGCTCAACCTGGGAACTGCATCTGATACTGGCAAGCTTGAGTCTCGTAGAGGGGGGTAGAATTCCAGGTGTAGCGGTGAAATGCGTAGAGATCTGGAGGAATACCGGTGGCGAAGGCGTCCCCCTGGACGAAGACTGACGCTCAGGTGCGAAAGCGGGGGGTGCAAAC
+
ABAAAAB@D?A>4GGF22E2AGGBAEFFHGD553ABAEEEHHHGF0EAAAA0?EE/EEEEEGHBBGGFGHFFDFGBGHHHGEFFEEHGGHHG0GGCF?B2BGFGHHFHHHF2FGHFGFGGFFGGHHF??EEFFFC@<-99./:FFFFFFB9/9;:;-;;@EBFFFBAADFFFBB9FB/F...9;;BFA-9;.;;=-9AE-.-;DEA-.:9A>--.:BFFBFDADDDB/999-.--9FA-9@-;-9.9B9;
@M03896:38:000000000-B4D98:1:1105:8956:22709 1:N:0:185
TACGTAGGTGGCAAGCGTTGTCCGGAATTATTGGGCGTAAAGCGCGCGCAGGCGGTTTCTTAAGTCTGATGTGAACGCCCACGGCTCAACCGTGGAGGGTCATTGGACACTGGGGAACTTGAGTGCAGAAGCGGAGAGTGGAATTCCACGTGTAGCGGTGAACTGCGTAGAGATGTGGAGGAACACCAGTGTCGAAGGCGACTCTCTGGTCTGTAACTGACGCTGAGGCTCGAAAGCGTGCGGAGCGCACA
+
A1>AABFAFF?CGFAG1AE0AFHE0EEGHFCHB10BAAEAGFE/E?E/EEE/B?>EEEHGHHF1BG211BBBGEG1>AEE/FE/>CCB<FG<?F////><?CHHGEG1?GC<?C-.><FG>G1<FGD0=C</<-<-ACCGCGGHHCGCHCCCF/0;--.9;B0;CF.9C@.9B90CB//-;A-:BB-:-99/;--;9-;--9@BFFFB/B///;//BF//;AA?-9----9-;-:-/-AA-9--9;---9-
@M03896:38:000000000-B4D98:1:1105:8929:22716 1:N:0:185
TACGTAGGTGGCAAGCGTTGTCCGGAATTATTGGGCGTAAAGCGCGCGCAGGCGGTTTCTTAAGTCTGATGTGAAAGCCCACGGCTCAACCGTGGAGGGTCATTGGAAACTGGGGAACTTGAGTGCAGAAGAGGAGAGTGGAATTCCACGTGTAGCGGTGAAATGCGTAGAGATGTGGAGGAACACCAGTGGCGAAGGCGACTCTCTGGTCTGTAACTGACGCTGAGGCGCGAAAGCGTGGGGAGCGAACA
+
>AAAAFFCFFBCCFFF2AE?FGGEEEFFHCGGFGCBEAEGGHFFGEGEGFFGE@EEGGGHHFGGFH4BBGHGGGHHHHHHHGE>EGGHGHH@FHFGHGGGHHHHFG1F?G?DGF??CCFHG>CGHHHHDGFHHHHGHGCGEHHGHHHFGEEGC:<CAA;CEFBFBFC;AB.B0CFCFFEGGEGFFGGFFBFFEFF;-9A-@FFFFFFFFFFFFBBFFFFBFDADADFAEFB---;AFFDDFFFEB.@B;@-
@M03896:38:000000000-B4D98:1:1105:8947:22725 1:N:0:185
TACGTAGGTGGCAAGCGTTGTCCGGAATTATTGGGCGTAAAGCGCGCGCAGGCGGTTTCTTAAGTCTGATGTGAAAGCCCACGGCTCAACCGTGGAGGGTCATTGGAAACTGGGGAACTTGAGTGCAGAAGAGGAGAGTGGAATTCCACGTGTAGCGGTGAAATGCGTAGAGATGTGGAGGAACACCAGTGGCGAAGGCGACTCTCTGGTCTGTAACTGACGCTGAGGCGCGAAAGCGTGGGGAGCGAACA
+
BCBBBFFCFFBFFCFF?AECFGHGGEGGHFFHBBFBAAEFFGHGGEGGGGGGEFGCGGHHHGGGFGBBGHGGHHHHHHHHHGGGGGGGGHHGFHGGHGCDHHHHHHFHFH?DFGAFEFHHHGGGHHGHHHHHHHHGHGGGEGHHHHGFGEAGC;<CAA;DFGGGFFC=CGGGGGGFGFGGGGGGGGGFFFFFEFFFFFFCFFFFFFBFFFBFFFFFFFFFFFFFFFFEFFFC@DDDFFDFFFFFFDCC=FB
@M03896:38:000000000-B4D98:1:1105:24359:22741 1:N:0:185
TACGGAGGGTGCAAGCGTTAATCGGAATTACTGGGCGTAAAGCGCACGCAGGCGGTTTGTTAAGTCAGATGTGAAATCCCCGGGCTCAACCTGGGAACTGCATCTGATACTGGCAAGCTTGAGTCTCGTAGAGGGGGGTAGAATTCCAGGTGTAGCGGTGAAATGCGTAGAGATCTGGAGGAATACCGGTGGCGAAGGCGGCCCCCTGGACGAAGACTGACGCTCAGGTGCGAAAGCGTGGGGAGCAAACA
+
BBBBBAADBAAA4FFE?AEG2AGFEGDFHEBGBBFAEAEEGHHGG0EECEGCEEE?EFEGHHHH@B4FGHHGHHHHHHHF/EEEEGHFFGFHAGGHHFGGHHHHHFDHGHGGHFG</?GHFFGHFGGHFGFFFHGGGF;;AFFFFFFFFFBFF;;;@@:@AFFFFFDADFFFFFFFFFEFFFFFFFFFF@DFFFF=BFFFFFFCFB@EFFFFFBDDFFFFFFDADFFFFFFBDD=DBDDFFAFEADFFFF?
@M03896:38:000000000-B4D98:1:1105:9447:23769 1:N:0:185
TACGGAGGGTGCAAGCGTTAATCGGAATTACTGGGCGTAAAGCGCACGCAGGCGGTTTGTTAAGTCAGATGTGAAATCCCCGGGCTCAACCTGGGAACTGCATCTGATACTGGCAAGCTTGAGTCTCGTAGAGGGGGGTAGAATTCCAGGTGTAGCGGTGAAATGCGTAGAGATCTGGAGGAATACCGGTGGCGAAGGCGGCCCCCTGGACGAAGACTGACGCTCAGGTGCGAAAGCGTGGGGAGCAAACA
+
AAAABAADBAAABFGFC2EEAFGFEFFGHDDBBBAAAAAEEHHGGCEEGEGGEEFCGEGHHHHGGH4BBDGBFGHHHHHHGGGGEGHEFGGHHHGGHFGGHHHHHHFHHHGFHHH@/FGHHGHHHHHHGGGGHHGGGCAAEBFFFFFFFFBF;;:;@;;@EFFFFFAADFFFFFFFFFFFDDFFFFFFFBFFFFFFFFFDAFFFFDFE.BFFFFFDFFFFFFFBFFFFBFFAA=BFFFFFFFFFDDFFFFF
@M03896:38:000000000-B4D98:1:1105:9432:23784 1:N:0:185
TACGGAGGGTGCAAGCGTTAATCGGAATTACTGGGCGTAAAGCGCACGCAGGCGGTTTGTTAAGTCAGATGTGAAATCCCCGGGCTCAACCTGGGAACTGCATCTGATACTGGCAAGCTTGAGTCTCGTAGAGGGGGGTAGAATTCCAGGTGTAGCGGTGAAATGCGTAGAGATCTGGAGGAATACCGGTGGCGAAGGCGGCCCCCTGGACGAAGACTGACGCTCAGGTGCGAAAGCGTGGGGAGCAAACA
+
BCABBABCCAAABGGC??EEAGHFFEGGHHDBBBFAEAEEFGHGGCGGGCGCE@E@FGFFGGFGGH@BGHHGHHHHHHHHGGGGGGHGGHHHHGGGHGGGHHHHHHBGFGFFHGHFCHHHHGHHGHHHFGGGHHG?@F@DFFFFFFFFFFBFB9;BB@;@EFFFFFDDFFFFFFFFFFFFFFFFFFFFFDFFFFFFFFF-=DFFFFFFEFFFFFDDFFFB:ADFFFFFFFFCAB-ABAFFFAFEFFFFBF.
@M03896:38:000000000-B4D98:1:1105:20877:23791 1:N:0:185
TACGAAGGGTGCAAGCGTTAATCGGAATTACTGGGCGTAAAGCGCGCGTAGGTGGTTCAGCAAGTTGGATGTGAAATCCCCGGGCTCAACCTGGTAACTGCATCCAAAACTACTGAGCTAGAGTACGGTAGAGGGTGGTGGAATTTCCTGTGTAGCGGTGAAATGCGTAGATATAGGAAGGAACACCAGTGGCGAAGGCGACCACCTGGACTGATACTGACACTGAGGTGCGAAAGCGTGGGGAGCAAACA
+
>AAA3ABBBFAAFGFF?AEEEGHAAEFGHHD55BAAAAEEHGFBE0E0AE0ADGFEFHHBBGFFFF43FDFGG4DFFGHHGGE/>>GBBGHHGG34B3BBFGFHHGF3GHFFHD@2@FFFGGGDHH?/FGA11FC/FDCEGHHFHHHHHFDFG=<=<<<@CCHHHGACD?CHHBGF0CFADFGGGGGE.;FB;ABC@.A9@ACAFFF99;AB;/:BF//BFFFFFFB.999;AB;DFAFFAA-:9;AFFFA
@M03896:38:000000000-B4D98:1:1105:20889:23809 1:N:0:185
TACGAAGGGTGCAAGCGTTAATCGGAATTACTGGGCGTAAAGCGCGCGTAGGTGGTTCAGCAAGTTGGATGTGAAATCCCCGGGCTCAACCTGGGAACTGCATCCAAAACTACTGAGCTAGAGTACGGTAGAGGGTGGTGGAATTTCCTGTGTAGCGGTGAAATGCGTAGATATAGGAAGGAACACCAGTGGCGAAGGCGACCACCTGGACTGATACTGACACTGAGGTGCGAAAGCGTGGGGAGCAAACA
+
BBBBBABCCFBABGGF2AEEAGHFEEGGHFBFBBAAEAEFEHHGGFGGGGGGFFFEFGGGFFHHGH4BFFFGHHHHHHHHGGGGGGHFGHHHHHGFFFGGHHFGFFGGGHFGCFG>@FGGGGFFHHDEGGGHGGG?EFEEGHGHHGHHHBBF====A<=AEFGHFGECFGGGGGGGFFFGGFGGEGGFFGGGEGGGFFFAFAF;EFFFFFFFEFFFFFFFFEFFFFFEFFFBDCFFFFFDDFFFFFFFFFA
@M03896:38:000000000-B4D98:1:1105:26042:24006 1:N:0:185
TACGTAGGGGGCAAGCGTTGTCCGGATTTACTGGGCGTAAAGAGCGTGTAGGCGGCCAAACAGGTCCGTTGTGAAAACTGGAGGCTTAACCTCCAGACGTCGACGGAAACCGTATGGCTAGAGTCCGGAAGAGGAGAGTGGAATTCCTGGTGTAGCGGTGAAATGCGCAGATATCAGGAAGAACACCAATGGCGAAGGCAGCTCTCTGGGACGGTACTGACGCTGAGACGCGAAAGCGTGGGGAGCGAACA
+
BBABBFFBBABDAFFFCAECCFDEEDGGHHFGCBABEAAEFGGHHEEEEHHEDEEGCGHHGFBFFGGGEHGFGFHHHBFGHHGGGHHGFHGHFFFGBFCFDB<C?CDFCHGCAFF00FGBGC>FGGA@D?EFFHHDGDCCECGHHBHHHECGE;CB@;;CEF;CFFEGFGGGFGGFFFFFFFFFFFFFAFFFFFFFFFFFFFFFFFFFBF.FCDDEDFFFFFFFFA.9:DDD-@AFFFFFFFFE-9@BDD-
@M03896:38:000000000-B4D98:1:1105:26028:24016 1:N:0:185
TACGTAGGGGGCAAGCGTTGTCCGGATTTACTGGGCGTAAAGAGCGTGTAGGCGGCCAAACAGGTCCGTTGTGAACACTGGAGGCTTAACCTCCAGACGTCGACGGAAACCGTATGGCTAGAGTCCGGAAGAGGAGAGTGGAATTCCTGGTGTAGCGGTGAAATGCGCAGATATCAGGAAGAACACCAATGGCGACGGCAGCTCTCTGGGACGGTACTGACGCTGAGACGCGAAAGCGAGGGGAGCGAACA
+
>AAAAFFA11>>?FFFA0ECCGFEEE/EGFDF21AAAAEEGFFGGEEA/BBFB>>EEEHGGHH/BFGCCGC??GD1BB>B<FGEEGH1FHHHHEF<BF<??CGC/</?AGFC>FGC0><<>GC>DDECAGGE<CC.CF;0.CGHGG;CF///99;;9;;9EGFF0C;CA@GGFFF//BBFFFFFFFA--;//;9;9-@@>?FFFFB;//--A--9;9BB;B-9AABFBFB99---;B9-;-----A-9;;-
@M03896:38:000000000-B4D98:1:1105:23260:24090 1:N:0:185
TACGGAGGGTGCAAGCGTTAATCGGAATTACTGGGCGTAAAGCGCACGCAGGCGGTTTGTTAAGTCAGATGTGAAATCCCCGGGCTCAACCTGGGAACTGCATCTGATACTGGCAAGCTTGAGTCTCGTAGAGGGGGGTAGAATTCCAGGTGTAGCGGTGAAATGCGTAGAGATCTGGAGGAATACCGGTGGCGAAGGCGGCCCCCTGGACGAAGACTGACGCTCGGGTGCGAAAGCGTGGGGAGCAAACA
+
AABBB3AB@AAACBGCE?EEAGHGEAABGGDF5BAAAAAEBFGGG?EGGEEGEEEFFGFHFGGGFFFGHHGGHFHHHHHHGGGGGGHGGGGGF?CG2?GHGBGF?>?GGGFDHGFGGHHHBGFGGHHHGCGGHHGC@;BAA;FFFFFFFFBF:;;BD;9@EFFFFBAADFEFFFFFFFFFFFFFFFFFFDFFFFDFFFFFFFFFFFFFFFFF=FFFFFFFFFFDFAAFEAAB;>DDFFDFFFFFFFFFFF?
@M03896:38:000000000-B4D98:1:1105:9714:24967 1:N:0:185
TACGGAGGGTGCAAGCGTTAATCGGAATTACTGGGCGTAAAGCGCACGCAGGCGGTTTGTTAAGTCAGATGTGAAATCCCCGGGCTCAACCTGGGAACTGCATCTGATACTGGCAAGCTTGAGTCTCGTAGAGGGGGGTAGAATTCCAGGTGTAGCGGTGAAATGCGTAGAGATCTGGAGGAATACCGGTGGCGAAGGCGGCCCCCTGGACGAAGACTGACGCTCAGGTGCGAAAGCGTGGGGAGCAAACA
+
ABAABABBBABAA5GF?2EG2FGFEEFFHHDB5BBBAAAFFHHGGCEEGGGFEEECFGGHHGHHHH@BGHHGHHHHHHHHGFGEEGHHGHHHHHEGGFGFHHHHHHEHFGFFHGHGFHHHGCHHHHHHFGGGHHGFGFFAEFFFFFFFFFBFF/;B@;;>EFFFFF:;AFFFFFFFFFFFFFFFBFFFDDFFFBFFFFE=FFFFFFFFFFFFFFFFFFFFFFFFFFFFFFB@ABADFDFFFFCFBDFFFF?
@M03896:38:000000000-B4D98:1:1105:15245:25249 1:N:0:185
TACGTAGGTGGCAAGCGTTGTCCGGAATTATTGGGCGTAAAGCGCGCGCAGGCGGTTTCTTAAGTCTGATGTGAAAGCCCACGGCTCAACCGTGGAGGGTCATTGGAAACTGGGGAACTTGAGTGCAGAAGAGGAGAGTGGAATTCCACGTGTAGCGGTGAAATGCGTAGAGATGTGGAGGAACACCAGTGGCGAAGGCGACTCTCTGGTCTGTAACTGACGCTGAGGCGCGAAAGCGTGGGGAGCGAACA
+
>AAA>FFBFFACBFCG?EE?FGHEEEGGHFFGBAFBAAEEGGGEE0EEEEFEEEEEGGHHHGGHGH@BGFHFGGHHHGHGHGGEEEFBFGHGCG@DFDCCFGHHHGGHHHFGHCA<EEGGGFB>GHHGFHHHHHGFHGHGEHHHHGHEH..C;;0;-:;AEFGGFF.;A@EG90CCFFF?.CFGGGGAAFFB:@FFDAA---@DFF//:B99BBFFFFEFFFFFFFFEFF>-;=AAB;ADFFF9-:--;B-
@M03896:38:000000000-B4D98:1:1105:15234:25262 1:N:0:185
TACGTAGGTGGCAAGCGTTGTCCGGAATTATTGGGCGTAAAGCGCGCGCAGGCGGTTTCTTAAGTCTGATGTGAAAGCCCACGGCTCAACCGTGGAGGGTCATTGGAAACTGGGGAACTTGAGTGCAGAAGAGGAGAGTGGACTTCCACGTGTAGCGGTGAAATGCGTAGAGATGTGGAGGAACACCAGTGGCGAAGGCGACTCTCTGGTCTGTAACTGACGCTGAGGCGCGAAAGCGTGGGGAGCGAACA
+
ABBBAFFB5FBCBFFF?2A22BDECBEFH5DF532BAAAEEFGGGFGGGGCEE@EEE?GHFG4FB4B@EGFFGGFFFGHHGGGEEFGEFGGD/F@?//@?GHHFDG1DFF?GHECFDFHHFHHGHHHHHHHH.CCF.<CDCG/<CGHGHGAGC;<GC:;;.9FGFF9=CB.B0FFBFB0ADABFFFGE.;BBEFFC-;A-9=DFFF:BBBBFBFFEFBFBFDDFD?FA.@-99-9AFDAA=BFA-A>@>D-
@M03896:38:000000000-B4D98:1:1105:15258:25265 1:N:0:185
TACGTAGGTGGCAAGCGTTGTCCGGAATTATTGGGCGTAAAGCGCGCGCAGGCGGTTTCTTAAGTCTGATGTGAAAGCCCACGGCTCAACCGTGGAGGGTCATTGGAAACTGGGGAACTTGAGTGCAGAAGAGGAGAGTGGAATTCCACGTGTAGCGGTGAAATGCGTAGAGATGTGGAGGAACACCAGTGGCGAAGGCGACTCTCTGGTCTGTAACTGACGCTGAGGCGCGAAAGCGTGGGGAGCGAACA
+
ABAAAFFCFFACCFFF??E?AFGEFEFGHFGHB3FBAAEEFGHGG?EEFGEGEEEEFEHHHH4GFHBBGHGGGHHHHHHHHGGGGGGFGGHG?FCDEDBCHHHHFHGHHH?DGGCFEFHHGFFGHHFHFHHHGHGDHDGHGGHHHHHHHFEHC;;C@;;AEGGGFCC;CFGGFFGGGGGGGEGGGGGFFBFFA@BB@AEFCFFFFFBBFFBFFFFFFFFFFFFFFFFFFFFFFFFDFF;AFFAE@DADDFD
@M03896:38:000000000-B4D98:1:1105:17913:25429 1:N:0:185
TACGGAGGGTGCAAGCGTTAATCGGAATTACTGGGCGTAAAGCGCACGCAGGCGGTTTGTTAAGTCAGATGTGAAATCCCCGGGCTCAACCTGGGAACTGCATCTGATACTGGCAAGCTTGAGTCTCGTAGAGGGGGGTAGAATTCCAGGTGTAGCGGTGAAATGCGTAGAGATCTGGAGGAATACCGGTGGCGAAGGCGGCCCCCTGGACGAAGACTGACGCTCAGGTGCGAAAGCGTGGGGAGCAAACA
+
ABBCC?ABCAAABGFE?AEGAGHFEEGGHHFBBBFBAAEEGHHGGCEGGCGGEEECGGGGGFHHGHBFHHHGHHHHHHHHGFGGGGHFGGHHHHEGFFFGHGGFDFGGGHGGHGHCFGGHHFGGGHHHFGGGHHGGDAB;;:FFFFFFFEBFB;;;@;:;?FFFFFDADFFFFFFFFFFFFDFFFFFFF;CFFFFDDFFFFFFFCBBEFFFFCCFDFFFFFFFFFFFFFFFBADADBADDACFEDFFBFF?
@M03896:38:000000000-B4D98:1:1105:8806:25581 1:N:0:185
TACGGAGGGTGCAAGCGTTAATCGGAATTACTGGGCGTAAAGCGCACGCAGGCGGTTTGTTAAGTCAGATGTGAAATCCCCGGGCTCAACCTGGGAACTGCATCTGATACTGGCAAGCTTGAGTCTCGTAGAGGGGGGTAGAATTCCAGGTGTAGCGGTGAAATGCGTAGAGATCTGGAGGAATACCGGTGGCGAAGGCGGCCCCCTGGACGAAGACTGACGCTCAGGTGCGAAAGCGTGGGGAGCAAACA
+
ACABBABBBAAAB5GF2AEFFGHFEEGGHGDB5BBBAAEEGHHGGCEEGGGGECE@FEGHHHHHHH4BBGHFGHHHHHHHGGGGEFHHGHHHHHGGFFFBGHGHHHBHHHGGHHHGFHHHHHGHHHHGFGGGHHGCGA@AEFFFFFFFFFBFF;;B@@;CFFFFFFA;ACEFFFFFFFFFFFFFFFFDFDFFFFFFFFEDDFFFFFDEFFFFDFFFFFFFFFFFFFFFFFFDADCDFFD?FFFFFFFFFFF
@M03896:38:000000000-B4D98:1:1105:8788:25590 1:N:0:185
TACGGAGGGTGCAAGCGTTAATCGGACTTACTGGGCGTAAAGCGCACGCAGGCGGTTTGTTCAGTCAGATGTGAAATCCCCGGGCTCAACCTGGGAACTGCATCTGATACTGGCAAGCTTGAGTCTCGTAGAGGGGGGTAGAATTCCAGGTGTAGCGGTGAAATGCGTAGAGATCTGGAGGAATACCGGTGGCGCAGGCGGCCCCCTGGACGAAGACTGACGCTCAGGTGCGAAAGCGTGGGGAGCAACCA
+
>AAAA>ADBAAA45FA2AE22BFBA22AF5ADD3BBAA0B1DBEEGGEGGEGEE>EEGGFG4B4FGFG3FDGHF44FHGFFEEEEEHFCGFHFGGC????F1F?FF2?2?F2GE??CFHHF0<?FHHBFDC.10>-<999.;/;BFBFFB/9;9;B--;9./9;B9;;.@.B/;BB/;/9...B/9BA-;9D;-.9-;;-@B?BBBB.;B9-99.9BFF/B9DFF?F/;BB;.;9.9;9.9--.-;./.;.
@M03896:38:000000000-B4D98:1:1105:17449:26204 1:N:0:185
TACGGAGGGTGCAAGCGTTAATCGGAATTACTGGGCGTAAAGCGCACGCAGGCGGTTTGTTAAGTCAGATGTGAAATCCCCGGGCTCAACCTGGGAACTGCATCTGATACTGGCAAGCTTGAGTCTCGTAGAGGGGGGTAGAATTCCAGGTGTAGCGGTGAAATGCGTAGAGATCTGGAGGAATACCGGTGGCGAAGGCGGCCCCCTGGACGAAGACTGACGCTCAGGTGCGAAAGCGTGGGGAGCAAAC
+
ABA3AAADDBAABGDF2AEEFFGBBAFFFGDBB32BAAEE1DBEE?EEEC00B0>/>F?FGE4BFG4BFGGE4BFFHHHHGE@/><FCFGHF0CFFGA2?FGGG2?FFHHHGFHGF/??F?FBFGGF??ACE10.---:;ABFFFFF//::9B9;:9;A-9BFFB;.;;-./:/BFB//.9A9/BFF.-:B.A-BD-AEDA@AFABD..9F-;:DA/9/BF?F.;9B/://99:-./.;D;=D9-;.;BA
@M03896:38:000000000-B4D98:1:1105:20172:27589 1:N:0:185
TACGGAGGGTGCAAGCGTTAATCGGAATTACTGGGCGTAAAGCGCACGCAGGCGGTTTGTTAAGTCAGATGTGAAATCCCCGGTCTCAACCTGGGAACTGCATCTGATACTGGCAAGCTTGAGTCTCGTAGAGGGGGGTAGAATTCCAGGTGTAGCGGTGAAATGCGTAGAGATCTGGAGGAATACCGGTGGCGAAGGCGGCCCCCTGGACGAAGACTGACGCTCAGGTGCGAAAGCGTGGGGAGCAAACA
+
A@??AAA?D>AA1FBF??FC0FGC0BAFFHDGBBAAEE/EGGHGG?EEGCG?>/>EEF/>FF2GGG@B1FFHBFFBGHFGGGE/<EF2>BFH<0<<C/BBDB>BF?2FFHFGHEHF/C?GC01?1????EFEFHG-@=@9;/FFBFFBFFB/;;;;-;-9-/;FFFABF@FFBFFFF/F?-B-BFBFB-9--;@9-=-;9-@@@=9-9:BF@----BBBBB-ABFB/BFFF-B@@FEB-9=-9-@B?/B;A
@M03896:38:000000000-B4D98:1:1105:20163:27616 1:N:0:185
TACGGAGGGTGCAAGCGTTAATCGGAATTACTGGGCGTAAAGCGCACGCAGGCGGTTTGTTAAGTCAGATGTGAAATCCCCGGGCTCAACCTGGGAACTGCATCTGATACTGGCAAGCTTGAGTCTCGTAGAGGGGGGTAGAATTCCAGGTGTAGCGGTGAAATGCGTAGAGATCTGGAGGAATACCGGTGGCGAAGGCGGCCCCCTGGACGAAGACTGACGCTCAGGTGCGAAAGCGTGGGGAGCAAACA
+
BBBBBAABBAAACGGFEAG?AGGFEEDFHFDGBFGAEEEFFGHGG?EEGGGGEGGEEFEHHGHHGH4F3FGFGHFHGHGHGGGGGGHHHHHHHHE0FFGGHHHHGHGHGH?DG?FGGHHHHFHHHHHHFGF.GFFGGF>AABFFFFFFFFFFF;;;;@AB?FFFFFFDFFFFFFFFFFBA?A:FFFFFF@DFFFFF-AEB;BFFFFFFFFFF-=AAFFFEFDFFFFFFFFFF?;;.BD.A9@BAFBEFFFF
@M03896:38:000000000-B4D98:1:1105:12834:27795 1:N:0:185
TACGGAGGGTGCAAGCGTTAATCGGAATTACTGGGCGTAAAGCGCACGCAGGCGGTTTGTTAAGTCAGATGTGAAATCCCCGGGCTCAACCTGGGAACTGCATCTGATACTGGCAAGCTTGAGTCTCGTAGAGGGGGGTAGAATTCCAGGTGTAGCGGTGAAATGCGTAGAGATCTGGAGGAATACCGGTGGCGAAGGCGGCCCCCTGGACGAAGACTGACGCTCAGGTGCGAAAGCGTGGGGAGCAAACA
+
BCBBCABCCBAA4BFF2AEG2FGFAEFFHHFFBBFAEEEFGHHGG?EEFFG?E@EEEEEGHGFGGGFGHHHHHHHHHHHHGGGGEGHHHHGHFHGHHFHGFHHFGGFGFFDFGFC@?GHHG?FGGHHHFGGGHH.@CFCFFFFFFFFFFFFFF;;BA:;:EFFFFFA;ADEFFFFFFFFFFFFFFFFDF>FDFFFFFFFDFFCFFF@EEFFF@9AAFFFBFFDFFDFFFF;@:@FFFFDDDFFFCDEFFFA
@M03896:38:000000000-B4D98:1:1105:17050:28917 1:N:0:185
TCCGGCTGACTGACTCGAGCGACATCTCGTATGCCGTCTTCTGCTTGAAAAAAAAAAAAATAAATCATAACGGTAACGAAGCGACTCGGATCGACATCAAACAAAGCATCATGATATGCGCTCAGCTATTGCGTGACTGAGGACACACTACTACCGAGGTACAGGTACACAAGTGGCTACTCATGAAGATGTACTGGCGTAACGCTAGTTGACGGAATATACAGGATAGCTATCACCGATGGACAGTTGTT
+
ABCCBCCDBCFBBGGGC4EE2AEEAFFGHFGHBFEEBEGFHFHHHHGFCFBFAAE0/>/>?3334?34443//>//3////////////////////11?110/0001111<11111=1..-..//0=0000.....00;:.0././.://;0;/-.--.0000/000000.:000.:/./////////////9///.-:-...-.../////.-..:///////.///////9//..--9.///.///:.
@M03896:38:000000000-B4D98:1:1106:12145:3204 1:N:0:185
TACGGAGGGTGCAAGCGTTAATCGGAATTACTGGGCGTAAAGCGCACGCAGGCGGTTTGTTAAGTCAGATGTGAAATCCCCGGGCTCAACCTGGGAACTGCATCTGATACTGGCAAGCTTGAGTCTCGTAGAGGGGGGTAGAATTCCAGGTGTAGCGGTGAAATGCGTAGAGATCTGGAGGAATACCGGTGGCGAAGGCGGCCCCCTGGACGAAGACTGACGCTCAGGTGCGAAAGCGTGGGGAGCAAACA
+
BCBBBABBBAAACBGAA2EAAFGFEEFGHHA55BF2AAEEGFHGGCEEGFGGGGGCGGGHHGHHGH4BBFFBFHHGHHHHGGGGGGHGHHHGHHGGFFHHHHHHHHHHHH?BG?GGGHHHHGGGHHHHFEFEHHGGGF>DFFFFFFFBFFFFB;BBDCADEFFFFFAADFFFFFFFHFFFFFFFFFFFF@DDFFFFFFEFCFFFFFFFFFFFFCFAFFFFFFDDFFFFFFFCADFFFFFFFFF?-DFFBF?
@M03896:38:000000000-B4D98:1:1106:12149:3223 1:N:0:185
TACGGAGGGTGCAAGCGTTAATCGGAATTACTGTGCGTAAAGCGCACGCAGGCGGTTTGTTAAGTCAGATGTGAAATCCCCGGGCTCAACCTGGGAACTGCATCTGATACTGGCAAGCTTGAGTCTCGTAGAGGGGGGTAGAATTCCATGTGTAGCGGTGAAATGCGTAGAGATCTGGAGGAATACCGGTGTCGAAGGCGGCCCCCTGGACGAAGACTGACGCTCAGGTGCGAAAGCGTGGGGAACAAAC
+
AAAABBB?DAA>4BFA2AAEFGGA2ABFHG5555BDBB2BCDGEA0EAECA0B>0>EGGBBGFDFG4BBGFF@BEGEFGGF//>>>?GFGHBBCFBFFCBFFHHF3GDGG>22FFFFGHG?FCGHHF0?C<FH0.->-9A.B/:FFFF/99/;9/;--.;AFB/F;99.;A/9:BF9/B..:.9BFFD;-@.;.;A9999-;@9BFB.;FF-9-;ABBB/BDDDDF//;;9;A--9B.;.---A.9.:AE
@M03896:38:000000000-B4D98:1:1106:12956:4902 1:N:0:185
TACGGAGGGTGCAAGCGTTAATCGGAATTACTGGGCGTAAAGCGCACGCAGGCGGTTTGTTAAGTCAGATGTGAAATCCCCGGGCTCAACCTGGGAACTGCATCTGATACTGGCAAGCTTGAGTCTCGTAGAGGGGGGTAGAATTCCAGGTGTAGCGGTGAAATGCGTAGAGATCTGGAGGAATACCGGTGGCGAAGGCGGCCCCCTGGACGAAGACTGACGCTCAGGTGCGAAAGCGTGGGGAGCAAACA
+
BCABC?ABBAAACGFA?2FAAGHFEEGGHHDB5BBAAAEEGHHGGCEEGGGCGGGCGGGHHHHHHH4BBGFBGFGFGHHHGGGGFGHGHHHGGHGFHGHHHHHHHHHHHHD2F?FFFGHHGGGHHHHHFDFFHHCCDFFFFFFFFFFFFFFFF;;BC>;CEFFFFFAADFFFFFFFFFFFFFFFFFFFFBFFFDFFFFFFFFFAFC@AEFFF=FFDB900:ADFFBF/0BB@;>DFFFFDDFFFFFE:FF?
@M03896:38:000000000-B4D98:1:1106:12946:4918 1:N:0:185
TACGGAGGGTGCAAGCGTTAATCGGAATTACTGGGCGTAAAGCGCACGCAGGCGGTTTGTTAAGTCAGATGTGAAATCCCCGGGCTCAACCTGGGAACTGCATCTGATACTGGCAAGCTTGAGTCTCGTAGAGGGGGGTAGAATTCCAGGTGTAGCGGTGAAATGCGTAGAGATCTGGAGGAATACCGGTGGCGAAGGCGGCCCCCTGGACGAAGACTGACGCTCAGGTGCGAAAGCGTGGGGAGCAAACA
+
ABAAAAABBAA>AFFC?2EAAFFAEAFFHGA553B2AAAEAFGDGCEEFCFFGGGGGGGFGGDHFH4BBFD4BFFBBGH3?EF?E/FGFFHFHHFFFFHHHHHHHHGHFH??GFF2FGHHFGFFFF<G?EEF1FAC@D;DEFB;FFF9/F/F;;BFA-9;AFB;BBAADFEFBFBB//BFFFFFFFFF;9B.;>@BF.9;AFFADBBAEFA9BD?.:/9BF.9:../;:9BBF-9.B.9AA;BABDABBF?
@M03896:38:000000000-B4D98:1:1106:17914:5419 1:N:0:185
TACGGAGGGTGCAAGCGTTAATCGGAATTACTGGGCGTAAAGCGCACGCAGGCGGTTTGTTAAGTCAGATGTGAAATCCCCGGGCTCAACCTGGGAACTGCATCTGATACTGGCAAGCTTGAGTCTCGTAGAGGGGGGTAGAATTCCAGGTGTAGCGGTGAAATGCGTAGAGATCTGGAGGAATACCGGTGGCGAAGGCGGCCCCCTGGACGAAGACTGACGCTCAGGTGCGAAAGCGGGGGGAGCAAACA
+
AAABABBCDAAACEG422AAAGGFEFGGHGA553BAAAEEHHHGGCEEGGGGGGGGGGGHHGGGGH4BBGFBBGGGHHHHGGGGGGHGFGHGGFGHHGHGHHHHHGHHHHDDFFGFEGHGFGGFHHGG?EFEHFE?DFCDEFBFFFFBFFBFB;;B>@;@EFFFFF;;ABFB0;FFFFFFDFFFFFFFD@BDF@BAFD;@AFCFFFAEFFFFBFFFFFFFFFADFDBFFFB:AB;AF?-;@BFACAEFEF.
@M03896:38:000000000-B4D98:1:1106:18095:5478 1:N:0:185
TACGGAGGGTGCAAGCGTTAATCGGAATTACTGGGCGTAAAGCGCACGCAGGCGGTTTGTTAAGTCAGATGTGAAATCCCCGGGCTCAACCTGGGAACTGCATCTGATACTGGCAAGCTTGAGTCTCGTAGAGGGGGGTAGAATTCCAGGTGTAGCGGTGAAATGCGTAGAGATCTGGAGGAATACCGGTGGCGAAGGCGGCCCCCTGGACGAAGACTGACGCTCAGGTGCGAAAGCGTGGGGAGCAAACA
+
AAABBAAD@?AABFG4E2EAAFGFCEDGHFA55BA2AAEEFHHGG0EEFGGGGGGFGGGGGFFGBF4B3FDBBGGDGHHHGGGEGGHBFGHGHHGHGEGHHHHHHHFFDGD>F<FBFHHHHH?F?FFG?EFFGFGCC;>9AB9BBFFBFF/B;;:;:;9;AFFFBFDADAEFFFFFFFFFFDFFFFFDF>@DFFFAFFFFFFFFFFFFFFFB@DDDFFFFFDFFFFBBBFFFB@ADFD;AD-=?DFEFBA.
@M03896:38:000000000-B4D98:1:1106:18110:5490 1:N:0:185
TACGGAGGGTGCAAGCGTTAATCGGAATTACTGGGCGTAAAGCGCACGCAGGCGGTTTGTTAAGTCAGATGTGAAATCCCCGGGCTCAACCTGGGAACTGCATCTGATACTGGCAAGCTTGAGTCTCGTAGAGGGGGGTAGAATTCCAGGTGTAGCGGTGAAATGCGTAGAGATCTGGAGGAATACCGGTGGCGAAGGCGGCCCCCTGGACGAAGACTGACGCTCAGGTGCGAAAGCGTGGGGAGCAAACA
+
ABBBBBBBDAAABGGCA2EEAGGFEFGGGEA55BA2EAEEFHHGG?EFGCGGGGGCGEGFGHHHGF4BFGFBFGHHHHHHGGGGGGHFGHHHHHGFHGHHHHHHHFHGHHDDG?GEEHHGGGFFFGGHCEFEGEFCCFBAEFFFFFFFFFFF;;;B@@;@EFFFBFDADFFFFFFFFFFFFDFFFFFFF-@?FFFFFFECFFFFFFFFFFFFFFFFFFFFBDDDFFFB;FFADFA?/DAAFCC9@?AFFF?
@M03896:38:000000000-B4D98:1:1106:16799:5872 1:N:0:185
TACGTAGGTGGCAAGCGTTGTCCGGAATTATTGGGCGTAAAGCGCGCGCAGGCGGCTTCCCAAGTCCCTCTTAAAAGTGCGGGGCTTAACCCCGTGATGGGAAGGAAACTGGGAAGCTGGAGTATCGGAGAGGAGAGTGGAATTCCTAGTGTAGCGGTGAAATGCGTAGAGATTAGGCAGAACACCGGTGGCGAAGGCGACTTTCTGGACGCAAACTGACGCTGAGCCGCGACAGCGTGGGGAGCAAACAG
+
>AAA>CCADD2BC4A422AAAGHFEDEFGFFHF32AAAEEGGHEGCGGEGG0EEEE/>BFBBGHGHGH3BBBB43BGFGDE/CCB/?FGHGFDC/??>1C.0>CDC0<G<0/<<C?C0<<.C/CCFD?DD-;A...9/9ABB0BCC0FF9B0;;B::9-;FFGGC.;999B/BBFFB/9A9/:FFFB;B;A;-B-@AA>BBB?BF/B/BF---99;BF/;;AD.;./9-;@--;@E9A.-9;.9.AFFFF.
@M03896:38:000000000-B4D98:1:1106:15666:6493 1:N:0:185
TACGTAGGTGGCAAGCGTTGTCCGGAATTATTGGGTGTAAAGGGAGCGTAGGCGGGTAGGCAAGTTGAATGTTAAAACGATCGGCTCAACCGGTCGTCGCGTTCAAAACTGTTTATCTTGAGTGAAGTAGAGGCAGGCGGAATTCCTAGTGTAGCGGTGAAATGCGTAGATATTAGGAGGAACACCAGTGGCGAAGGCGGCCTGCTGGGCTTTTACTGACGCTGAGGCTCGAAAGCGTGGGTAGCAAACAG
+
ABABAFFCFFBFFFFA22EEEFGEEEEGHFEF5BA2EAGGGHHGHGEGFGGGHGGGGGGGGGGFGGDBGGFFGHFFFG@AFGEEEGFFGHHGGG>@>=BDFGGGHHHGHH1<>>FGFHHGDG<F>FGHHHHHHGC<<A@D@CCGGGFCCFFFBCFAD9;?FG90;A;.;AFFFFFEFFFFFFFFFFFFFFFEDBA-AADFFFFEFFB0DE;AFF09BBBF...:AFFA9AB;FD.9...;@:B.9FFFAF/
@M03896:38:000000000-B4D98:1:1106:15684:6494 1:N:0:185
TACGTAGGTGGCAAGCGTTGTCCGGAATTATTGGGTGTAAAGGGAGCGTAGGCGGGTAGGCAAGTTGAATGTTAAAACGATCGGCTCAACCGGTCGTCGCGTTCAAAACTGTTTATCTTGAGTGAAGTAGAGGCAGGCGGAATTCCTAGTGTAGCGGTGAAATGCGTAGATATTAGGAGGAACACCAGTGGCGAAGGCGGCCTGCTGGGCTTTTACTGACGCTGAGGCTCGAAAACGTGGGTAGCAACCCG
+
>3AAABFAFF@C44AE22EEEGGB2B2FF5DD5BBAEFF55DD2FEB0EECCHGC?EGGFG3B?FG44@FGFG4FBBF?/EGGAEFFB?FGGDC>/>/>CC@DFGFGFGH1<1=1GGFHG>B<F11DDDGHGB<<<<<-A?AEGFBF90;CB0F;;;.-;0;B;;.;.-AF/FFFBBBBDDF;9:AAA;B/:;99;AE?->B?.?9//..;EFBBFF//B..99.9.9AF--9.-9-...;9/EB/B...-
@M03896:38:000000000-B4D98:1:1106:22445:6637 1:N:0:185
TACGGAGGGTGCAAGCGTTAATCGGAATTACTGGGCGTCAAGCGCACGCAGGCGGTTTGTTAAGTCAGATGTGAAATCCCCGGGCTCAACCTGGGAACTGCATCTGATACTGGCAAGCTTGAGTCTCGTAGAGGGGGGTAGAATTCCAGGTGTAGCGGTGAAATGCGTAGAGATCTGGAGGAATACCGGTGGCGAAGGCGGCCCCCTGGACGAAGACCGACGCTCAGGTGCGAAAGCGGGGGGAGCAAAC
+
A?AAAA1DD1A>1FFC?00AFGFA0EEFHGDDBA/BAA/AA11EC//AEE/EE>/>/B/FBGDGHHDFGHFBFFDGHHGGCCE/>EGGGGHHHGGHHEBBGGHHHHGHHHFGHFF1FGGGFF1FGFGHFGGGHHEC?@@AEBFFFFFFB/9FB;;;@@:;EFFFFFA::@-;/;FFFBBFBFFFFFF-@->BA@?@@BF??@@@@@?EEFF;@;AB/B--;@>BA-/9B//@A@=ABA--;@>;@-9B/-
@M03896:38:000000000-B4D98:1:1106:21993:7501 1:N:0:185
TACGGAGGGTGCAAGCGTTAATCGGAATTACTGGGCGTAAAGCGCACGCAGGCGGTTTGTTAAGTCAGATGTGAAATCCCCGGGCTCAACCTGGGAACTGCATCTGATACTGGCAAGCTTGAGTCTCGTAGAGGGGGGTAGAATTCCAGGTGTAGCGGTGAAATGCGTAGAGATCTGGAGGAATACCGGTGGCGAAGGCGGCCCCCTGGACGAAGACTGACGCTCAGGTGCGAAAGCGTGGGGAGCAAACA
+
ABABBAABBAAABFGAA2FEAGHFEEEGHHA55BBAEAEEGHGGGCFGGGGGGGGGGGGHHHHHHH4@BGFBFGGFHHHHGGGGGGHFGHHHHHECGGHHHHHHHHGHFH?>G?FBFGGGCFGFGHGF?DFEHHA<<;CDEF:BFFFFBFBF;;;B@;;@?FFFFFA;?BFFFFFFFFFFFFFBFFFFF9>FFFFA>DE@DFFFFFFFFFFFFCFDFFFFFDD?FFFEFFFDDDA?FDADFFFEAFFFFF?
@M03896:38:000000000-B4D98:1:1106:6580:7673 1:N:0:185
TACGGAGGGTGCAAGCGTTAATCGGAATTACTGGGCGTAAAGCGCACGCAGGCGGTTTGTTAAGTCAGATGTGAAATCCCCGGGCTCAACCTGGGAACTGCATCTGATACTGGCAAGCTTGAGTCTCGTAGAGGGGGGTAGAATTCCAGGTGTAGCGGTGAAATGCGTAGAGATCTGGAGGAATACCGGTGGCGAAGGCGGCCCCCTGGACGAAGACTGACGCTCAGGTGCGAAAGCGTGGGGAGCAAACA
+
ABAAAAACCCBAFFFC22FEFGHFEEGGHHA55BBAAAEEGHGGG?EEGGGCGGGGGGGHGHHHHHFFFGFBBGHGHHHHGGGGEGGFFGHGHHEHHGHGHHHHHHHHHHFGHGHHGHHHGGGHHHGFFEGFHHCAAFA::;FFFFFFFFFF:;BF@CAFFFFFFFAADFFFEFFFFFFFFFFFFFFFF@BFACFFFFA@FA@CFFCAEFF@@BFFFFFFFFADFFFFFFF@AFFAFFADFDC?@AEFFFE
@M03896:38:000000000-B4D98:1:1106:6589:7689 1:N:0:185
TACGGAGGGTGCAAGCGTTAATCGGAATTACTGGGCGTAAAGCGCACGCAGGCGGTTTGTTAAGTCAGATGTGAAATCCCCGGGCTCAACCTGGGAACTGCATCTGATACTGGCAAGCTTGAGTCTCGTAGAGGGGGGTAGAATTCCAGGTGTAGCGGTGAAATGCGTAGAGATCTGGAGGAATACCGGTGGCGAAGGCGGCCCCCTGGACGAAGACTGACGCTCAGTTGCGACAGCGTGGGGAGCAAACA
+
>>>3>AAB@AA>BGFA2AAAAFGB2AAFHGA553BBAAABEDFAE0EAEEA0E>E/EE>FGHHGGH4@BGFF44FGGFHHG>E/>EGHHHH0B0/BFFGBGFFFG1>FDG1@?GHFFGGF0F1FGGGF?ACFH0.<<-99;;BFBFFB//9/;9/;=-;-.FFFF;9;9@?/9FF/;9/;.A.B9FF.-9-.;;-@-.;;-;@>?B>.;B9B;@D.BF;/;;A...B9;;;9>-9-.99A->-A-;;9/;9
@M03896:38:000000000-B4D98:1:1106:12213:8815 1:N:0:185
AACGTAGGTCACAAGCGTTGTCCGGAATTACTGGGTGTAAAGGGAGCGCAGGCGGGAAGACAAGTTGGAAGTGAAATCCATGGGCTCAACCCATGAACTGCTTTCAAAACTGTTTTTCTTGAGTAGTGCAGAGGTAGGCGGAATTCCCGGTGTAGCGGTGGAATGCGTAGATATCGGGAGGAACACCAGTGGCGAAGGCGGCCTACTGGGCACCAACTGACGCTGAGGCTCGAAAGTGTGGGTAGCAAACA
+
1AAAAFFAFD1B111A11EAFGGEEE0FHDA221A0BAFGFHHGEEEEGEGCGGEGGGFHF0FGFHDBFGEFGGGHHHFBBBGGGHHGHHHGGEHBFGHGHGGHHFHHGH?1?@@FFFFFDGFFGHHFHHHFHGFH1/F<AACGHGGG<C@C;;:C;ACCCCFGFC;;;-EG0FGEA@@G@F/A:FFFFFFF:@?-;A--->@FFFF9/A-FBFFFFF/BFFFFF--:EEA;---;/9FF-AABABBF/:9
@M03896:38:000000000-B4D98:1:1106:7529:8868 1:N:0:185
TACGGAGGGTGCAAGCGTTAATCGGAATTACTGGGCGTAAAGCGCACGCAGGCGGTTTGTTAAGTCAGATGTGAAATCCCCGGGCTCAACCTGGGAACTGCATCTGATACTGGCAAGCTTGAGTCTCGTAGAGGGGGGTAGAATTCCAGGTGTAGCGGTGAAATGCGTAGAGATCTGGAGGAATACCGGTGGCGAAGGCGGCCCCCTGGACGAAGACTGACGCTCAGGTGCGAAAGCGTGGGGAGCAAACA
+
BCAABABBBCAAFFFC?2EAFGHFEFFGHHA55BAAAAFEGHHGGCEEGGGGGGGFGGGHHHHHHHEFGHFFGGHHHHHHGGGGGGHFGHHHHHGHHGHGHHHHHHHHHHD2F?FCFHHHGG1FGHGHFGGGHHGGGF;9:;FFFFFFFFFFF0;BBCADFFFFFFA;DFFFFFFFFFFFFFFFFFFFF>BDFFFFFFFFFFFFFFFFFFFFFFFDFFFFFFDFFFFFFFFFD;:?BD.;CFAADDFFFF?
@M03896:38:000000000-B4D98:1:1106:15136:9287 1:N:0:185
TACGGAGGGTGCAAGCGTTAATCGGAATTACTGGGCGTAAAGCGCACGCAGGCGGTTTGTTAAGTCAGATGTGAAATCCCCGGGCTCAACCTGGGAACTGCATCTGATACTGGCAAGCTTGAGTCTCGTAGAGGGGGGTAGAATTCCAGGTGTAGCGGTGAAATGCGTAGAGATCTGGAGGAATACCGGTGGCGAAGGCGGCCCCCTGGACGAAGACTGACGCTCAGGTGCGAAAGCGTGGGGAGCAAACA
+
ABABBABBBAAAB5FE?2AEABGFEEEFHHA55BB2AAEFHHHGGCEAEGGGGCG@>EFHHHHHHH@BBEGBFGEGGHHHGGGGEGHHHHHHHHGFHGHHHFHHHFDFFGD?GGFGGHHGFFGHHGFF?EFFGGGC@;CDEFFFFFFBB;BBF:;BB@9:AFFFBFAADAE//9BFFBBAAFFFFFFDC@BD::>FFDA@;-BCFDFEEFFFFDDAFFFBFFDFFFB;BFFDD;BDFFDFFFF?BDEFBF.
@M03896:38:000000000-B4D98:1:1106:12468:9400 1:N:0:185
TACGGAGGGTGCAAGCGTTAATCGGAATTACTGGGCGTAAAGCGCACGCAGGCGGTTTGTTAAGTCAGATGTGAAATCCCCGGGCTCAACCTGGGAACTGCATCTGATACTGGCAAGCTTGAGTCTCGTAGAGGGGGGTAGAATTCCAGGTGTAGCGGTGAAATGCGTAGAGATCTGGAGGAATACCGGTGGCGAAGGCGGCCCCCTGGACGAAGACTGACGCTCAGGTGCGAAAGCGTGGGGAGCAAACA
+
ABABAABBCAAAFFFE?2EAAGGFEEGGHHA55BBAAAEFGHHGGCEFGGGGGGGGGGGHHHHHGH4BGGFBFGHGHHHHGGGGGGHGHHHHFHGHHGHHHHHHHHHGHHD2F?@@FGHGGGGGHHGHFGGGHHGGCFFFFFFFFFFFFFFFB;;:@@:@EFFFFFA;DCFFFFFFFFFFFFFFFFFFA:@FFFFADFFFFFFFFFFEFFF-99A.BFFFFFFFFFF;:FB@DDAA/9:;BFF?@DFFFF?
@M03896:38:000000000-B4D98:1:1106:12468:9420 1:N:0:185
TACGGAGGGTGCAAGCGTTAATCGGAATTACTGGGCGTAAAGCGCACGCAGGCGGTTTGTTAAGTCAGATGTGAAATCCCCGGGCTCAACCTGGGAACTGCATCTGATACTGGCAAGCTTGAGTCTCGTAGAGGGGGGTAGAATTCCAGGTGTAGCGGTGAAATGCGTAGAGATCTGGAGGAATACCGGTGGCGAAGGCGGCCCCCTGGACGAAGACTGACGCTCAGGTGCGAAAGCGTGGGGAGCAAACA
+
ABAAAACCCAAAFDGAA2EAAFGFEEGGHHAB5BAAAAEEGHHGGCEEGGGFGGGGGGGHHHHHHH@FHGFBFGHHHHHHGGGGGGHGGHHH0GGFHGHHHHHHHHGHHHDDF?FGFGHGHF1FFGHHFGGFHG.@CFFFFFFFFFFFFFFFB:BFCDAFFFFFFFAADFFFFFFFFFFFFFFFBFFFF=FFAC@FFDACFFFFFBDFEFF;-;DDFFFBBDDFDFFFFFFFFFFDFFDACFFFFDEFFF.
@M03896:38:000000000-B4D98:1:1106:16272:9668 1:N:0:185
CCCCATTAACCCAAGTCAATAGAAGCCGGCGTAAAGAGTGTTTTTGATCCCCCCCTCCCCAATAAAGCTAAAACTCACCTGAGTTTTAAAAAACTCCAGTTGACACCAAATAGACTACGAAAGTGGCTTTAACATATCTTAACACACAATAGCTAAGACCCCCACTTGGATTATATACCCCCGTATTCCCGCTGACTACCTTCTCTATTATCTCGTCTTCCGTCTTCTGCTTGCAAAAAACAACAATATCA
+
>1A11BD33DDA11A1ABFFBF1FFFG0000AEF/210D1GFGG///BA1FFEGG//EGGB/B1BE1BFFFGHHHH1GHE0BFBF12>F11EE?1FGH1BBBFG1F//<GBBG>F1FG??//AG1B?0GH1FF1@FBHB1<1F1?.><<F11><<11<<<G.<AA<0<<<G0G0;;0;CGH--;-.;;F99A@-./009;9;BCBB0990;BFBA--:;9B-/:9-9;/BBB/-/9/9---99-A-/////
@M03896:38:000000000-B4D98:1:1106:20061:9770 1:N:0:185
TACGGAGGATCCGAGCGTTATCCGGATTTATTGGGTTTAAAGGGTGCGTAGGCGGTTTGATAAGTTAGAGGTGAAAGCTCGATGCTCAACATCGAAATTGCCTCTGATACTGTCAGACTAGAGTGTAGTTGCGGAAGGCGGAATGTGTGGTGTAGCGGTGAAATGCTTAGATATCACACAGAACACCGATTGCGAAGGCAGCTTTCCAAGCTATTACTGACGCTGAGGCACGAAAGCGTGGGTAGCGAACA
+
ABAAAABCACFFG?E??2E2FGHFEAEGHCFG5BB2BEGFGHHGHFEFFFGGHGGGGGGHFFGFGHDF3GGFGFHHHHHEFGHGGHHGGHGHHCG?EFGGHHHHHHHHHHB3BBBGHFHBFD@@GFGHHHHHGGFGF?F-A<DGHDHGHGGGH<=DAA;CCGHHFCGGHFHHGGGGGEGEGGGGFFDADGGGFDCCFFEFDFFFFFFFFFFF/FFFFFFFFFDFDDF.EE99;DFDFDDFFFFFAB:B-D;
@M03896:38:000000000-B4D98:1:1106:20043:9778 1:N:0:185
TACGGAGGATCCGAGCGTTATCCGGATTTATTGGGTTTAAAGGGTGCGTAGGCGGTTTGATAAGTTAGAGGTGAAAGCTCGATGCTCAACATCGAAATTGCCTCTGATACTGTCAGACTAGAGTGTAGTTGCGGAAGGCGGAATGTGTGGTGTAGCGGTGAAATGCTTAGATATCACACAGAACACCGATTGCGAAGGCAGCTTTCCAAGCTATTACTGACGCTGAGGCACGAAAGCGTGGGTAGCGAACA
+
ABAAAAABCFFFG?FAE2EEFGHEEEEGHFFG5B22BEHGGHHGHFEEFE?DHGGGFGGHE4GHHHBBGFFEGFHFHHHFGGHFGHGEBG3FGDG??FFFGHHHHFGHDG?3BBFGFCGFBB2@@GFFHHHFDCDG??F@AADFHFHGG?CEG<=<:;;@CBHGGFGHHGGHFGGFFFGGGFGGBFGAGGGGGB@;DD:ADFFFFFFF/BEF/FFFFFFEF?DDADEEFEFDDDDAF?FFFCDF?B;@DD>
@M03896:38:000000000-B4D98:1:1106:26490:10088 1:N:0:185
TACGGAGGGTGCAAGCGTTACTCGGAATTACTGGGCGTAAAGCGCACGCAGGCGGTTTGTTAAGTCAGATGTGAAATCCCCGGGCTCAACCTGGGAACTGCATCTGATACTGGCAAGCTTGAGTCTCGTAGAGGGGGGTAGAATTCCAGGTGTAGCGGTGAAATGCGTAGAGATCTGGAGGAATACCGGTGGCGAAGGCGGCCCCCTGGACGAAGACTGACGCTCAGGTGCGAAAGCGTGGGGAGCAAACA
+
AAAAAAADDA?>FDFA2AEAAFGBBBFG3GA553ABAAABFDBEEEEEEGG?EEE/EEEHBFFHHG43BFFB@FGGGHGHG/<E>EGFFGHFBFAFG?BB?<FGHDGFHH??FFGCGFFG??FGHHF??CFFFG<--99AABBFFFB;;;9FF99;;-;;EFFFE;9;9-A;BFFE99BA?9BF/BF;-;-.;-;B-;A;-;@=FFD..;9;--9;;9/:F.;DFA9;BF;-.--.;.;AA;;;9;.BFF.
@M03896:38:000000000-B4D98:1:1106:26510:10091 1:N:0:185
TACGGAGGGTGCAAGCGTTAATCGGAATTACTGGGCGTAAAGCGCACGCAGGCGGTTTGTTAAGTCAGATGTGAAATCCCCGGGCTCAACCTGGGAACTGCATCTGATACTGGCAAGCTTGAGTCTCGTAGAGGGGGGTAGAATTCCAGGTGTAGCGGTGAAATGCGTAGAGATCTGGAGGAATACCGGTGGCGAAGGCGGCCCCCTGGACGACGACTGACGCTCAGGTGCGAAAGCGTGGGGAGCAAACA
+
AAAA>3A?DAAAEEGA22E22BFBBAFFCGA55BBBAAABFHGGF?EAEGG?EFFCFGFH2FGGHH4B3BEFFBEGFGGHF/EE>EHGGFHH0F?FG?FBGFGHHHFHHH?>?<@2FFGG??CHHHGCFDGFHGC@D;BFFFFFFFF/9B/FF9;B>-ADFFFF/F9;.@.FEFFF/BBFFFFFFFFA9@DF;@@CDDA@--;9BBFAEFF;--;@@FFFFDDFFDFFBBB@A-@9FFFFFFFFCAA9/A.
@M03896:38:000000000-B4D98:1:1106:22432:10295 1:N:0:185
TACGTAGGTCCCGAGCGTTGTCCGGATTTATTGGGCGTAAAGCGAGCGCAGGCGGTTTGATAAGTCTGAAGTTAAAGGCTGTGGCTCAACCATAGTTCGCTTTGGAAACTGTCAAACTTGAGTGCGGAAGGGGAGAGTGGAATTCCATGTGTAGCGGTGAAATGCGTAGATATATGGAGGAACACCGGTGGCGAAAGCGGCTCTCTGGTCTGTAACTGACGCTGAGGCTCGAAAGCGTGGGGAGCAAACAG
+
ABABAFFCFFFFG?E?C?EEEGHGGEGGHFAD5BFBEAEEFHHGEGGGGGGGGGGGGGGHFFGGGHBBFFFFGHHGHFHFHHHHHHHGHGHFHHHHHBFFGHGHGFHHHH<FFFHFHHHGBG>FGGGGGGGGGG>><CGFHHGFHHFGGFGGD=C;@;;CFFGHCD=;DFGGGGGGGGGGGGFFGGGGDGFFFFFFFFFFFFFFFFFBFF;;FBFFFFFFADFFFFEEEFFDFADFD.;BFFE;AEFFFF9
@M03896:38:000000000-B4D98:1:1106:22414:10305 1:N:0:185
TACGTAGGTCCCGAGCGTTGTCCGGATTTATTGGGCGTAAAGCGAGCGCAGGCGGTTTGATAAGTCTGAAGTTAAAGGCTGTGGCTCAACCATAGTTCGCTTTGGAAACTGTCAAACTTGAGTGCGGAAGGGGAGAGTGGAATTCCATGTGTAGCGGTGAAATGCGTAGATATATGGAGGAACACCGGTGGCGAAAGCGGCTCTCTGGTCTGTAACTGACGCTGAGGCTCGAAAGCGTGGGGAGCAAACAG
+
AAABAFFBFFFFGCF222EAFGHFEEEGHCEF5BCAAAEEFGGGEEGCGFGGGGGGGGGGGGGGFGBBFEGFFGHHEBGFHGHHHHHGFGHGHHFFHBFGGHGHGGDFGH2F2FGBFHHHFG>FGGCCDGGGGD>.<CGCGBGHHHFHFDBDD0CA?:@EFHGGC?::DGGFGFGGFFGGBBFGGGGFDDFFF=@;AF.>AADFFFFBBF;;BFBBFFFFD.A.:FAEFFACF?.99.:@DF?CF.FBFFB
@M03896:38:000000000-B4D98:1:1106:20032:10389 1:N:0:185
TACGGAGGGTGCAAGCGTTAATCGGAATTACTGGGCGTAAAGCGCACGCAGGCGGTTTGTTAAGTCAGATGTGAAATCCCCGGGCTCAACCTGGGAACTGCATCTGATACTGGCAAGCTTGAGTCTCGTAGAGGGGGGTAGAATTCCAGGTGTAGCGGTGAAATGCGTAGAGATCTGGAGGAATACCGGTGGCGAAGGCGGCCCCCTGGACGAAGACTGACGCTCAGGTGCGAAAGCGTGGGGAGCAAACA
+
ACAABABCCAAAFFGE22EEAGGFEEGGHFA55BBAAAFEHHHGGGFGGGGCGGGGGGGHHHHHHHDFGHHFFGHGHHHHGGGGGGHGHHHHGHGHFGHGHHHHHHHHHH?DFFFCFGGHGGFGHHHFFDGFHG.CGFFFFFFFFFFEFFFFF;BF@@ADEFFFFFAADFFFFFFFFFFFFFFFFFFFF@DFFAADFFECFFFFFFFAFFFFA;DFFFFFFFFFFFBBFFFDDFFFFFDDFFFFFAEFFFE
@M03896:38:000000000-B4D98:1:1106:25983:11000 1:N:0:185
TACGTAGGTGGCAAGCGTTGTCCGGAATTATTGGGCGTAAAGCGCGCGCAGGCGGTTTCTTAAGTCTGATGTGAAAGCCCACGGCTCAACCGTGGAGGGTCATTGGAAACTGGGGAACTTGAGTGCAGAAGAGGAGAGTGGAATTCCACGTGTAGCGGTGAAATGCGTAGAGATGTGGAGGAACACCAGTGGCGAAGGCGACTCTCTGGTCTGTAACTGACGCTGAGGCGCGAAAGCGTGGGGAGCGAACA
+
ABABBFFCFFAFCBFC22EAEEGEEEEGHFFG5BF2EEEEGHHGGFGGGGGCGGGGGGHHHHHHHHBBFGEBFGHGHHHHHGGFGGGFGHHBDFD?GGGDGHHHHHFFGH?1??@/CFGGGG1FGGGHFHHHHHCDEGFHGHHHHGGCHFEE;;CGDA;CCFFGFGFCFFEGGFGCFGGGGGFGGGGEFFFFFFFFFFFFFAFDFFFBFF0;FFFFFFFFFFFFFDFFFFDDCCFFFFFFFFFFFFACCF;
@M03896:38:000000000-B4D98:1:1106:17891:11050 1:N:0:185
TACGGAGGGTGCAAGCGTTAATCGGAATTACTGGGCGTAAAGCGCACGCAGGCGGTTTGTTAAGTCAGATGTGAAATCCCCGGGCTCAACCTGGGAACTGCATCTGATACTGGCAAGCTTGAGTCTCGTAGAGGGGGGTAGAATTCCAGGTGTAGCGGTGAAATGCGTAGAGATCTGGAGGAATACCGGTGGCGAAGGCGGCCCCCTGGACGAAGACTGACGCTCAGGTGCGAAAGCGTGGGGAGCAAACA
+
ABACBABCCAAAFFGF22EEAGHFEFGGHHD55BA2AAEEGHHGGGGEGGGGGGGGGGGHHGGHGH4BBGFBFGFFGHHHGGGEFGHHHHHGHHFFHGGHHHHHHHGHHH?2F?@CFFGGGGFFGFGHFDFFHFECFDDDEFFFFFFFFFBFB;BFD;9@EFFFFFDADFFFBFFFFFFFFFEFFFFFF@FFFFFFFFFF;FFFFFFFFFFFFADAFFBBFFFDFFFFBFFDD@-AFFFFFAAEFFFFFFF
@M03896:38:000000000-B4D98:1:1106:17876:11065 1:N:0:185
TACGGAGGGTGCAAGCGTTAATCGGAATTACTGGGCGTAAAGCGCACGCAGGCGGTTTGTTAAGTCAGATGTGAAATCCCCGGGCTCAACCTGGGAACTGCATCTGATACTGGCAAGCTTGAGTCTCGTAGAGGGGGGTAGAATTCCAGGTGTAGCGGTGCAATGCGTAGAGATCTGGAGGAATACCGGTGGCGAAGGCGGCCCCCTGGACGAAGACTGACGCTCAGGGGCGAAAGCGTGGGGAGCAAACA
+
>AAAA1A?11A>BDG0E0E0AGHAE00BGH1221//AAEEAFFEG/EAEGECE//E@/>>CGDFBG21BG1BB@D12BGGGEGGCGHHHHHCB0/0BFCFDHFFG>GFHHG2F?0@FGGF0?1?FDG0F.>.<<.-=-99:F/9:FF////999:B=>:--/;/9B-:99-BFFFFF9:--ABFBFF99-@-F-@<@BA--9;@?>9--9--9-A9FFF/FBBBB:B/--99;99-;-;B@9@E-:-BFFE
@M03896:38:000000000-B4D98:1:1106:17893:11068 1:N:0:185
TACGGAGGGTGCAAGCGTTAATCGGAATTACTGGGCGTAAAGCGCACGCAGGCGGTTTGTTAAGTCAGATGTGAAATCCCCGGGCTCAACCTGGGAACTGCATCTGATACTGGCAAGCTTGAGTCTCGTAGAGGGGGGTAGAATTCCAGGTGTAGCGGTGAAATGCGTAGAGATCTGGAGGAATACCGGTGGCGAAGGCGGCCCCCTGGACGAAGACTGACGCTCAGGTGCGAAAGCGTGGGGAGCAAACA
+
ABAAABCCCAAABGGE22EEFGHFEEGGHF555BAAAAEEHHHGGCEFGGGFGGGGGGGHHGHHHH@BGHFBFGHHHHHHGGGGEGHGHGHGHHGHFGHHHHHHHHHHHHD2G?FCFHHGGF1?GGGGFGGGHHD@CCFFFFFFFFFFFFFFF9;BB@;DEFFFFFDAAFFFFFFFFFFFFFFEFFFFFBFFABF;>DA@@DDFFFCEAFF@@DFFFFFFB.;ADFF/:FFCFFAAFDFFCFFE@.AFFF.
@M03896:38:000000000-B4D98:1:1106:13103:11191 1:N:0:185
TACGGAGGGTGCAAGCGTTAATCGGAATTACTGGGCGTAAAGCGCACGCAGGCGGTTTGTTAAGTCAGATGTGAAATCCCCGGTCTCAACCTGGGAACTGCATCTGATACTGGCAAGCTTGAGTCTCGTAGAGGGGGGTAGAATTCCAGGTGTAGCGGTGAAATGCGTAGAGATCTGGAGGAATACCGGTGGCGAAGGCGGCCCCCTGGACGAAGACTGACGCTCAGGGGCGAAAGCGTGGGGAGCAAACA
+
AAAAA3ADBAAAB5FEA2EAAFGF2EFGHF555BBBAAEAEGHGG?EEGGGGGGGEGGGHHHFGFG4BBGFBFHHFGHHHGGEFGGHGHHHHFHEFHGHHHHGHGHGBFH?FG?FFFGCGGHFGGGGHFGGGHGGCG=BDFFFFFFFFFFFFB;BBDDABEFFFFFDADFFFFFFFFFFFDFFBBFFFF@DDFFCACFFFFFFFFFDEFFF>B-;.FFFFFFDFFB/9.;99>@;.9A;AAAFFFFEBFF.
@M03896:38:000000000-B4D98:1:1106:13124:11195 1:N:0:185
TACGGAGGGTGCAAGCGTTAATCGGAATTACTGGGCGTAAAGCGCACGCAGGCGGTTTGTTAAGTCAGATGTGAAATCCCCGGTCTCAACCTGGGAACTGCATCTGATACTGGCAAGCTTGAGTCTCGTAGAGGTGGGTAGAATTCCAGGTGTAGCGGTGAAATGCGTAGAGATCTGGAGGAATACCGGTGGCGAAGGCGGCCCCCTGGACGAAGACTGACGCTCAGGTGCGAAAGCGTGGGGAGCAAACA
+
AAAAA>ABB?AAGCF422EAAFGFAEEGHHA553BAAAEEEGHGG?EEGGGFGCE>EEGHGHHHHHDGGGHBBGGBGHHHGGGGGGHHHHHHGHGFGGHHHHHHHHHHGH?>F?@FFFGGGFFGGGGGFEGGHH1FFFGHGHDHHHGDGHCGD<DGA:;CCHGHGGC;ADEFGFGGGGGGGGFFFGGFB-ADFCDD-DE@AFCFFFFEEFF--;AAFFFFFDF.AD/9;BBBAAFFFFDDFFFFDDEFFFA
@M03896:38:000000000-B4D98:1:1106:13114:11221 1:N:0:185
TACGGAGGGTGCAAGCGTTAATCGGAATTACTGGGCGTAACGCGCACGCAGGCGGTTTGTTACGTCAGATGTGAAATCCCCGGTCTCAACCTGGGAACTGCATCTGATACTGGCAAGCTTGAGTCTCGTAGAGGGGGGTAGAATTCCAGGTGTAGCGGTGAAATGCGTAGAGCTCTGGAGGAATACCGGTGGCGAAGGCGGCCCCCTGGACGCAGACTGACGCCCCGGTGCGAAAGCGTGGGGAGCCACC
+
ABBBBABBB2AAFGFF2AAEFGHGADFGHG5553ABAAAB1AEEE?EEG0E0EFEEECECBGFFEGAEEGH?BF4BGHHHGGGBBDHGHHHF00/0?FG?GDHGG?D1<G?1<?0?CFFHFG1FF1GFF.FEFC.@-@BDF/9BFFF;:BBFB/9B;9;-ABB99BA;9BA///:;/;9;A..BBFFF=;@9A9--9..-;9@A@9;9...;--;-9B//;.;---9-@@B-9;B./.9A;D;.99.9..
@M03896:38:000000000-B4D98:1:1106:17903:11474 1:N:0:185
TACGGAGGGTGCAAGCGTTAATCGGAATTACTGGGCGTAAAGCGCACGCAGGCGGTTTGTTAAGTCAGATGTGAAATCCCCGGGCTCAACCTGGGAACTGCATCTGATACTGGCAAGCTTGAGTCTCGTAGAGGGGGGTAGAATTCCAGGTGTAGCGGTGAAATGCGTAGAGATCTGGAGGAATACCGGTGGCGAAGGCGGCCCCCTGGACGAAGACTGACGCTCAGGTGCGAAAGCGTGGGGAGCAAACA
+
ABBCBCCCCAAAFGFCA2EEAGHFFEGGHH555BBAAAEEGHHGGCGGGGGGGGGGGGGHHHHHGH4BBGFBFGHGHHHHGGGGGGHHHHHHHHGFFFGGHHHHHGHHHH?2G?F2FFGGFGF?GGGGFEGFGHGGGFFFFFFFFFFFFFFFB;BFF@;@EFFFFFA;AFFFFFFFFBFFFFEFFFFFF-@DFDDCCDE;FFFFFF@EEFFFA=D?FBF:FDADFFFFBFBBDDA?BADFDFFFFF?FFFF
@M03896:38:000000000-B4D98:1:1106:17892:11491 1:N:0:185
TACGGAGGGTGCAAGCGTTAATCGGAATTACTGGGCGTAAAGCGCACGCAGGCGGTTTGTTAAGTCAGATGTGAAATCCCCGGGCTCAACCTGGGAACTGCATCTGATACTGGCAAGCTTGAGTCTCGTAGAGGGGGGTAGAATTCCAGGTGTAGCGGTGAAATGCGTAGAGATCTGGAGGAATACCGGTGGCGAAGGCGGCCCCCTGGACGCAGACTGACGCTCAGGTGCGAAAGCGTGGGGAGCAAAC
+
ABBAABBBDAA>EGGF2AEEEGGBBAFGHG555BBAAAAEFGGGGGEEFG?EFEGGGGGHHH4GHHDFGGFBBFFHGHHHGEEEEFHHFGHGCGA0FFHFGHGHHGFGHH?2??@FGGGFFGFHHHHFFEGEFHGFGF@DFFFFFFFFFFFFF;BF;;;>EFFFFFA;A-AFEFFFFFFFDFFFFFFD@@;D;:9--:;;-;@DFF-;.BA9-;99FFF/F.AD.D//;;F-;@ADFDF.@;FA-:.;9F
@M03896:38:000000000-B4D98:1:1106:10697:11660 1:N:0:185
TACGTAGGGGGCGAGCGTTATCCGGATTCATTGGGCGTAAAGCGCGCGTAGGCGGCCCGGCAGGCCGGGGGTCGAAGCGGGGGGCTCAACCCCCCGAAGCCCCCGGAACCTCCGCGGCTTGGGTCCGGTAGGGGAGGGTGGAACACCCGGTGTAGCGGTGGAATGCGCAGATATCGGGTGGAACACCGGTGGCGAAGGCGGCCCTCTGGGCCGAGACCGACGCTGAGGCGCGAAAGCTGGGGGAGCGAACA
+
BCBBBFFBBCDAE2EE?AEEGGHEEBFFHGGF5BBBAEEEGHGGGGEEEGGGHGGGGGGF>B/>DF/>ACDGFGCEGDCCGGGFDFFEFFFFFDFA@FBFFFFFFD>@DF9/;;A;;@@@@DAFFFAFDFFFFF9@@F?EDFFFFFFFFD;DA;BFF@:@DEFFBF9DBFFFFFFFFAEFFFFFFFFF=9@?ABFCFFECFFFFFFBFFFEEB@B@AE;:BFFDDAA9.B:;>CADFBFFDFFAA?-;-@-
@M03896:38:000000000-B4D98:1:1106:11912:12179 1:N:0:185
TACGGAGGGTGCAAGCGTTAATCGGAATTACTGGGCGTAAAGCGCACGCAGGCGGTTTGTTAAGTCAGATGTGAAATCCCCGGGCTCAACCTGGGAACTGCATCTGATACTGGCAAGCTTGAGTCTCGTAGAGGGGGGTAGAATTCCAGGTGTAGCGGTGAAATGCGTAGAGATCTGGAGGAATACCGGTGGCGAAGGCGGCCCCCTGGACGAAGACTGACGCTCAGGTGCGAAAGCGTGGGGAGCAAACA
+
ABBBBBBBBAAAFBG4A22EAGHFEEGGHHDBBBA2EAFEGHHGG?EEGGGGGGGEGGGHHHHHGH4BGGFBFGHFHHHHGGGGGGHFFGHHHHGHGGHHHHHHHHHHGH?>F?FCGHHHHFGHHHHGFGGEHHGCGABDFFFFFFFFFF/FB;BBD@9;AFFFFFADDFFF//FFFFFFFFFFFFFFFFFFFFFFFFEFFFBDFDFFFFFFFFFAFFFFFFFFFFBFFFFFBFFDFFDFFFFFADFBFF.
@M03896:38:000000000-B4D98:1:1106:11924:12192 1:N:0:185
TACGGAGGGTGCAAGCGTTAATCGGAATTACTGGGCGTAAAGCGCACGCAGGCGGTTTGTTAAGTCAGATGTGAAATCCCCGGGCTCAACCTGGGAACTGCATCTGATACTGGCAAGCTTGAGTCTCGTAGAGGGGGGTAGAATTCCAGGTGTAGCGGTGAAATGCGTAGAGATCTGGAGGAATACCGGTGGCGAAGGCGGCCCCCTGGACGAAGACTGACGCTCAGGTGCGAAAGCGTGGGGAGCAAACA
+
>AAAA>ADD2AAGBG4E2EAFGHFEEFGHHDD53A2AAEEEHHGG0EAEGEEGCCEE>E2FHHHGH4BDGFBBEFFGHHFGEGGGGHHHHHHHFAGHGHHHHHGGFFFHH?DF?22FFGFFGCGGHGGFDFG1<<<C;FFFFFFFFF;BF/F9;:BA@9;.BFFBF;;DAAFFFFFFB99ADFFFFFA99@BFAFCCFF-==@DFFBEFF.9-;AAFFFFFFFDFFFFFFFDACADF?9A=DFFFAFFFFF
@M03896:38:000000000-B4D98:1:1106:16378:12495 1:N:0:185
TACGTAGGGAGCAAGCGTTGTCCGGATTTACTGGGTGTAAAGGGTGCGTAGGCGGCTTTGCAAGTCAGATGTGAAATCTATGGGCTCAACCCATAAACTGCATTTGAAACTGTAGAGCTTGAGTGAAGTAGAGGCAGGCGGAATTCCCCGTGTAGCGGTGAAATGCGTAGAGATGGGGAGGAACACCAGTGGCGAAGGCGGCCTGCCGGGCTTTAACTGACGCTGAGGCACGAAAGCGTGGGTAGCAAACA
+
AAAAAFFBCFBAGGFC22EAFFHFEFGGHHA55B23BEGGHHHGHFEEFGG?GEF@EEGHFFGHGH4BBFDBBEHFHHHBHHHHHHHEGFHGGFF3BFFFHHHHHHHGHHB3BDF4BGFGGF2BFGDGHHHHHGCFD<CC@@@GHHHHHGGEC<0DC@CEEGHBGG;.;@EGHGFCGGGGGGGGGGG9.0;CE?BGFDA-@DDFFFF::@B9AFFFB:::B?.A.:.AAEFAADF.B.:AFCAF.;;BFF.
@M03896:38:000000000-B4D98:1:1106:16385:12514 1:N:0:185
TACGTAGGGAGCAAGCGTTGTCCGGATTTACTGGGTGTAAAGGGTGCGTAGGCGGCTTTGCAAGTCAGATGTGAAATCTATGGGCTCAACCCATAAACTGCATTTGAAACTGTAGAGCTTGAGTGAAGTAGAGGCAGGCGGAATTCCCCGTGTAGCGGTGAAATGCGTAGAGATGGGGAGGAACACCAGTGGCGAAGGCGGCCTGCCGGGCTTTAACTGACGCTGAGGCACGAAAGCGTGGGTAGCAAACA
+
ABAAAFF@B>AAEFFE22EAFGHFEEFGHGBBBBA3EAFGHHHGHGEAFEF?GEFE?EGGFF@FGH4B@EFBFBHHHGG4FGHFFFHFFGHGGGF3BBFGHHHHHHFGGHB3BBF4BFFBFFCFGHDGHHHHHHCFA/?<</>FHGGHHGDDC<=DAA<<CGGFHH;:ADGHHHG/C?.A?ABFBFGEAFGGA@ACC?AAAFCFAFF99;@BEFBFBB/BFFFD.;A...9;;ADAFDDDFFAFEFBF/A.
@M03896:38:000000000-B4D98:1:1106:18190:12515 1:N:0:185
TACGGAGGGTGCAAGCGTTAATCGGAATTACTGGGCGTAAAGCGCACGCAGGCGGTTTGTTAAGTCAGATGTGAAATCCCCGGGCTCAACCTGGGAACTGCATCTGATACTGGCAAGCTTGAGTCTCGTAGAGGGGGGTAGAATTCCAGGTGTAGCGGTGAAATGCGTAGAGATCTGGAGGAATACCGGTGGCGAAGGCGGCCCCCTGGACGAAGACTGACGCTCAGGTGCGAAAGCGTGTGGAGCAAACA
+
ABAAAABCCAAAFGFE?2EAAFGFEEEGHHA55BAAEEEEEHHGGCECGGGGGGGGGGGHHHHHFH@BFGFBBFG?GHHHGGGGGGHGHHHHHHGHHGHHHHHHHHHHHHFDGFGGFGHHGF1FGHGFFEGGGH?CDFFFFFFFFFFBBFBF;;;FBC;CFFBBFFAADFFFFFFFFFFFFFFFFFFFFCFFFCFFDFEA-CDFFFDAEFFA@-A9FFFFFFDFFFFFFFFDACFAFDDDFFFFEFFFFF.
@M03896:38:000000000-B4D98:1:1106:10041:13077 1:N:0:185
TACGGAGGGTGCAAGCGTTAATCGGAATTACTGGGCGTAAAGCGCACGCAGGCGGTTTGTTAAGTCAGATGTGAAATCCCCGGGCTCAACCTGGGAACTGCATCTGATACTGGCAAGCTTGAGTCTCGTAGAGGGGGGTAGAATTCCAGGTGTAGCGGTGAAATGCGTAGAGATCTGGAGGAATACCGGTGGCGAAGGCGGCCCCCTGGACGAAGACTGACGCTCAGGTGCGAAAGCGTGGGGAGCAAACA
+
BCBBBBCCCAAABFGEC?EEFGHFEEFGHHD55BAAAAEEFHHGG?EEGGGFGGGGGGGHHHHHHH4BGGFBBGHHHHHHGGGGGGHGGGHHHHGHGGHHHHHHHHHHHH?DG?GEFGHGGHCFHHGGFEFGHH<><;@AABFFFFFFFBFFB;BFA@;BFFFFFFD;DFEB0FFFFFFFFFFFFFFFF:CFFFFFCFEFFFFFFFFFFF.;BAFDFFFBFFDFFFFFFFFFFFAD/ADFFF;?CDEFFFF
@M03896:38:000000000-B4D98:1:1106:22709:13654 1:N:0:185
TACGGAGGGTGCAAGCGTTAATCGGAATTACTGGGCGTAAAGCGCACGCAGGCGGTTTGTTAAGTCAGATGTGAAATCCCCAGGCTCAACCTGGGAACTGCATCTGATACTGGCAAGCTTGAGTCTCGTAGAGGGGGGTAGAATTCCAGGTGTAGCGGTGAAATGCGTAGAGATCTGGAGGAATACCGGTGGCGAAGGCGGCCCCCTGGACGAAGACTGACGCTCAGGTGCGAAAGCGTGGGGAGCAAACA
+
BBABBABBBAAABGFCA2EAAFGFAEFGHFAB53BBAAEEFGGGGGFEGCGGGGGCFEGHHHHHFG@BFGFFFGHHHHHBFGGFHHHHHHHHHGGHFFHFGHHHHHHHHHBFG?G@C?FGGFGHHFGGFGGEGHGCCDFFFFFFFFFFFFFFF;BB@@:@EFFFFB:;;@EFFFFFFFEFFFFEFFFFF:@DF-@F;AEBADFFFF=A?FFA;-DDFFFFF?ADFDF//:;BDA>:BDADCFFE-:;BFF.
@M03896:38:000000000-B4D98:1:1106:22738:13665 1:N:0:185
TACGGAGGGTGCAAGCGTTAATCGGAATTACTGGGCGTAAAGCGCACGCAGGCGGTTTGTTAAGTCAGATGTGAAATCCCCAGGCTCAACCTGGGAACTGCATCTGATACTGGCAAGCTTGAGTCTCGTAGAGGGGGGTAGAATTCCAGGTGTAGCGGTGAAATGCGTAGAGATCTGGAGGAATACCGGTGGCGAAGGCGGCCCCCTGGACGAAGACTGACGCTCAGGTGCGAAAGCGTGGGGAGCAAACA
+
ABAAAAAB2>AACDEF22FAAFGFEEFGHHAB5BBAAAEEGGHGGGEEGGFCGGGGGGGGFGHHHG@BBGFFEGHHHHHFGGGFGHHGHHHHHHGHHGHHHHHHFHHHGHFFGFF2FGGHG0FGGHGGFGG/GH?CGFFFFFFFFFF9FFFFB;BBD@;=EFFFFFA;DFFFBFFFFFFFFFFFFFFFF@ADFFA-BDEBF=DFFFFFFFFF;-A9BBFFFFADFD//FFFDFFA.9..9@FAE-;AFBA.
@M03896:38:000000000-B4D98:1:1106:22715:13671 1:N:0:185
TACGGAGGGTGCAAGCGTTAATCGGAATTACTGGGCGTAAAGCGCACGCAGGCGGTTTGTTAAGTCAGATGTGAAATCCCCAGGCTCAACCTGGGAACTGCATCTGATACTGGCAAGCTTGAGTCTCGTAGAGGGGGGTAGAATTCCAGGTGTAGCGGTGAAATGCGTAGAGATCTGGAGGAATACCGGTGGCGAAGGCGGCCCCCTGGACGAAGACTGACGCTCAGGTGCGAAAGCGTGGGGAGCAAACA
+
ABAAAABCBAAABFFC?2F2AGGBAEFGHH555ABAAAEEGHHGGCGGGGGGGGGGGGGHHHHHHHFBGHHBFGGFHHHHGHGFHHHHHHHHHHGHHGHHHHHHHHHHHHBDGFHGGHHHGHBGHHGGFFGGHHGDFAFFFFFFFFFFFFFFF;;B@:;CFFFFFF:;ADFFFFFFFFFFFFFFFFFFFAFFFBDFCFEFFFFFFFAA.FFC:DDDFFFFFFFFFBFFFFF@AFFFFFFFADF?DFEFBF?
@M03896:38:000000000-B4D98:1:1106:17003:14077 1:N:0:185
TACGGAGGGTGCAAGCGTTAATCGGAATTACTGGGCGTAAAGCGCACGCAGGCGGTTTGTTAAGTCAGATGTGAAATCCCCGGGCTCAACCTGGGAACTGCATCTGATACTGGCAAGCTTGAGTCTCGTAGAGGGGGGTAGAATTCCAGGTGTAGCGGTGAAATGCGTAGAGATCTGGAGGAATACCGGTGGCGAAGGCGGCCCCCTGGACGAAGACTGACGCTCAGGTGCGAAAGCGTGGGGAGCAAACA
+
BBBABBCCCAAAFGFC?2EEAGHFEEGGHF555BBAAAEEGHHGGCEFGGGGGGGGGGGHHHHHHH@BGGFBFGHFHHHHGGGGFGHGHHHHHHEHHGHHHHHHHHHHHHFFG/FCFGHGGCFGFHGB?ACCGHFGGFFD.BFFFFFFFFFFF:BBC@;@EFFFFF;;ACFFFFFFFBBFFFFFFFFFC-@?A@FBFDECCFDFFFBEFFFFFAFDFFFBFFADFFF900;@DFA9BD.ADFCEFFFFFF?
@M03896:38:000000000-B4D98:1:1106:13064:14165 1:N:0:185
TACGGAGGGTGCAAGCGTTAATCGGAATTACTGGGCGTAAAGCGCACGCAGGCGGTTTGTTAAGTCAGATGTGAAATCCCCGGGCTCAACCTGGGAACTGCATCTGATACTGGCAAGCTTGAGTCTCGTAGAGGGGGGTAGAATTCCAGGTGTAGCGGTGAAATGCGTAGAGATCTGGAGGAATACCGGTGGCGAAGGCGGCCCCCTGGACGAAGACTGACGCTCAGGTGCGAAAGCGTGGGGAGCAAACA
+
AAAAAAABD>AAGG4A2AEEFGH2BEFGHGB553ABAAEEAFGGGFG?EEGCEEEEGFGHFFHGHHBBGGHFFFGFHHHGGEG/EEGBFGHHBFFGGFCBGHHHHGBGDG?DFFF<FGGGFF1?FFG<?CAFHFC---BDEFEF/FFBFEBBB;BF@-;9AFBFFB;ADDFFBFFFB/9;DFFF/BFD@;@.99@=BFEBFFFFFFFFFFFFFBAAFFFBFFDB.AB/;9;>?ADDFFFA-@BFFFFFBF.
@M03896:38:000000000-B4D98:1:1106:13051:14178 1:N:0:185
TACGGAGGGTGCAAGCGTTAATCGGAATTACTGGGCGTAAAGCGCACGCAGGCGGTTTGTTAAGTCAGATGTGAAATCCCCGGGCTCAACCTGGGAACTGCATCTGATACTGGCAAGCTTGAGTCTCGTAGAGGGGGGTAGAATTCCAGGTGTAGCGGTGAAATGCGTAGAGATCTGGAGGAATACCGGTGGCGAAGGCGGCCCCCTGGACGAAGACTGACGCTCAGGTGCGAAAGCGTGGGGAGCAAACA
+
AAAAAAABB?AAGFGA22EAAGGFABFGHHAB5B2AEAEEGHHGGCEEGFGGGGGEGFGHFGHHGH@BGDEBBFGFHHHHGGGGGGHFHHHHCHFHHGHGHHHHHHHHHH??GFGGGHHGGGFGHHGGFEGGHGF>@;BFFFFFFFFFFFBF9;BFB@:99FFFFF9;AFFFBFFFF/;AA.BFFFFFF@DDFAAFBB99BFFFFFFFFF.9@BD.BF/;BAAADAFFFFB@A@@;FFADFFA.@DFF/;.
@M03896:38:000000000-B4D98:1:1106:13080:14181 1:N:0:185
TACGGAGGGTGCAAGCGTTAATCGGAATTACTGGGCGTAAAGCGCACGCAGGCGGTTTGTTAAGTCAGATGTGAACTCCCCGGGCTCAACCTGGTAACTGCATCTGATACTGGCAAGCTTGAGTCTCGTAGAGGGGGGTAGAATTCCAGGTGTAGCGGTGAAATGCGTAGAGATCTGGAGGCATACCGGTGGCGAAGGCGGCCCCCTGGACGAAGACTGACGCTCAGGTGCGAAAGCGTGGGGAGCCAAC
+
ABBBAAABB2AAFDGA2AE22BFBAB2FHGFBBAAAAAEEGHHGG?EEGFEGGGGFFGGHHHHFDHFF3BDBBDF3BGHHGEEFFGGFGHHHCG22FFHFHGDGHGFHGH?DFF22F??F?FGHHGGFFGGFHG.<-=BDEF/FFFF/B/;BB9/B@@DA.//FFFA99=.BFFFFFFEFF.;B9FFDFDAD?-@-BDA-=BBFFBDAA..;@-A;BFF/B9AD?.9/BF9-;@B?/.9.->;:9..B.E
@M03896:38:000000000-B4D98:1:1106:13068:14199 1:N:0:185
TACGGAGGGTGCAAGCGTTAATCGGAATTACTGGGCGTAAAGCGCACGCAGGCGGTTTGTTAAGTCAGATGTGAAATCCCCGGGCTCAACCTGGGAACTGCATCTGATACTGGCAAGCTTGAGTCTCGTAGAGGGGGGTAGAATTCCAGGTGTAGCGGTGAAATGCGTAGAGATCTGGAGGAATACCGGTGGCGAAGGCGGCCCCCTGGACGAAGACTGACGCTCAGGTGCGAAAGCGTGGGGAGCAAACA
+
ABAAAABBDAAABG4A22EAFGHFAFFGHGBDBBAAAAEEHHHGG?CEGGGCGGGEFEEHFHFHGH4BFBGBFGHHHHHHG@EGEEHGHHHHGHGHGEFGGHHHGBGHHH?FCGHBCFGHGFFFHHHFFEGGHEAACFFFFFBFFFF9:BBFB;BF>:;@EFFFFFAADFFFFFFFF//ADD/FBFFF>;BFA@DCFDFFFFFFFFCEAFFC;@DDFFF/BAA?.AB/;B;@;@-9BA.:@CAA=DEFBF?
@M03896:38:000000000-B4D98:1:1106:20737:14300 1:N:0:185
TACAGAGGGTGCAAGCGTTAATCGGAATTACTGGGCGTAAAGCGCGCGTAGGTGGTTTGTTAAGTTGGATGTGAAATCCCCGGGCTCAACCTGGGAACTGCATTCAAAACTGACTGACTAGAGTATGGTAGAGGGTGGTGGAATTTCCTGTGTAGCGGTGAAATGCGTAGATATAGGAAGGAACACCAGTGGCGAAGGCGACCACCTGGACTAATACTGACACTGAGGTGCGAAAGCGTGGGGAGCAAACA
+
>AAAAFFA11A>FGBCE1AECGHAEEEFHG1B21BAAAEEGFGEE?ECEEE/11/?F>EBCGBGBF1@1F1@@@BFHGHGF@EEEGHBGHHC<0/<1FFHFHHGGHHHHHBBF@FFHFGG<G1@@F20?FGHD0C/?-<FAG1GFHF=FDDC==0=<<<<<CGG0::;CCAHGHHC00:.CAFGGGGG.;C/;AA-ACC9--@?FFFFFFAF/FFFFBBBFFFFFB/-;-9>B@@BBBBA;@;A;AEFBFF
@M03896:38:000000000-B4D98:1:1106:11747:14829 1:N:0:185
TACGGAGGGTGCAAGCGTTAATCGGAATTACTGGGCGTAAAGCGCACGCAGGCGGTTTGTTAAGTCAGATGTGAAATCCCCGGGCTCAACCTGGGAACTGCATCTGATACTGGCAAGCTTGAGTCTCGTAGAGGGGGGTAGAATTCCAGGTGTAGCGGTGAAATGCGTAGAGATCTGGAGGAATACCGGTGGCGAAGGCGGCCCCCTGGACGAAGACTGACGCTCAGGTGCGAAAGCGTGGGGAGCAAACA
+
ABABAAABCAAAFFFCE2EAAGGFEEGGHHDDBAAAAEEEGHHGG?EEGGGGGGGCFFGHGHHHFH@BFGFBGFGBFHHHGGGGGGHGHHHHHHGHHGHHHGHHHHHHHHFDF?FFGGGHHFBGHHHHFDGGHGFGGFFFFFFFFFFBFFFFB;BFD@;DEFFFFFDADFFFFFFFFFFFFFFFFFFFFBDFFFFFFFFFFAADFFFFFFFFFFFAFFFFFBDDFFFFFFFBAADDFFDDFAFEFFFFEFF
@M03896:38:000000000-B4D98:1:1106:11735:14841 1:N:0:185
TACGGAGGGTGCAAGCGTTAATCGGAATTACTGGGCGTAAAGCGCACGCAGGCGGTTTGTTAAGTCAGATGTGAAATCCCCGGGCTCAACCTGGGAACTGCATCTGATACTGGCAAGCTTGAGTCTCGTAGAGGGGGGTAGAATTCCAGGTGTAGCGGTGAAATGCGTAGAGATCTGGAGGAATACCGGTGGCGAAGGCGGCCCCCTGGACGAAGACTGACGCTCAGGTGCGAAAGCGTGGGGAGCAAACA
+
ABAAAAABBAAAGGFCE2EAAGGFEEFGHGDD5BB2EEEEAGHGGCEFGGGGGGGCGGGHGHGGEGFGGGFBFBGEGHHHGGGGGGHGHHHHHHEGHGHGHHHHHHFHHHDDF?@CFGHGGGFGHHHGFDFCDGA-DAFFFFFFFFFFFFFF;;BF;B::9FFFFFDAFFFFBFFFFFFFDFFFFFFFF@BDFFFFFFEDFFFFF=9EEF.:@BFAFFFFFDDFFFFFFFFFACDDFFDFFFF?BDFF/A?
@M03896:38:000000000-B4D98:1:1106:18435:14923 1:N:0:185
CCTGCGTGTTATGGTAATTGTGTGCCAGATACCCTAGTAGTCCGGCTGACTGACTCGAGCGACATCTCGTATGCCGTCTTCTGCTTGAAAAAAAAAACCAACACAATCATGTGTGAAATGTATACTAACATAAGTATAACCCGACATAGACACAGCAGTTAAGTCATTATAGTAGTGATCTAGTAACAGAACACAAGTGAGTACTATGTTGAGCGACAAACTATAGACACGGACTCACCTGGTGATATTAT
+
BBBBBBABAFFDBBDF5BFDD5CFDGHHGFGBAFB2BDGFDFGGGEGGFFFFFFGFFGGGGGA0BBBD??EFFFG/BEFCFGFGGHFGFBDGG?E<///?////?/22232>22<222@2222222221<1111?111111/----.11111</../.<0000000000<000:00:0000:0000000;////...900000009000000/0-----/.////9///9.-;--///./9././//////
@M03896:38:000000000-B4D98:1:1106:17476:15188 1:N:0:185
TACGGAGGGTGCAAGCGTTAATCGGAATTACTGGGCGTAAAGCGCACGCAGGCGGTTTGTTAAGTCAGATGTGAAATCCCCGGGCTCAACCTGGGAACTGCATCTGATACTGGCAAGCTTGAGTCTCGTAGAGGGGGGTAGAATTCCAGGTGTAGCGGTGAAATGCGTAGAGATCTGGAGGAATACCGGTGGCGAAGGCGGCCCCCTGGACGAAGACTGACGCTCAGGTGCGAAAGCGTGGGGAGCAAACA
+
ABAAAABBDAAAFBFCE2?AAFGBBAFFHFAB5B22AAFEHHHGGFEEGGGEGGGGGEGHHGHHHH@BFGGFFFG4FHHHGEGGFGHFFHHGHFGHHGHHHGHHHHHHHH?BG?FGEGHHG?CGHHHGFEEFGGDCGAFFFFBFFFFFFFFFB;;B=:ABAFFFFF9DDFFF/FFFFFFFFFFFFFFFB@DDFD@FFFABFFCFFFFA?FFFB-;AFFEBFFFDF?/BFFF@D;DDFFFDCAFE=DEFFF?
@M03896:38:000000000-B4D98:1:1106:10982:15217 1:N:0:185
TACGTAGGACGCGAGCGTTATCCGGATTTACTGGGCGTAAAGCGTCTGTAGGCGGACTTGTAAGTTGGACGTGAAAGCTCCGGGCTTAACCCGGAGAGGCCGTTCAATACTGCGAGACTAGAGGGCGTGAGAGGGGAGCGGAATTCCCGGTGTAGCGGTAAAATGCGCAGATATCGGGAGGAACACCAGTGGCGCAGGCGGCTCCCTGGTACGCACCTGACGCTGAGAGACGAAAGCTAGGGGAGCGAACA
+
AAAAAFFBFC2AE2EAE2E2FGGEE?EGHHD55A1AAAEEEFGEEEFEEGHHHCE@EEF@GHFFGHBB3B@??/FBFGHGFEFGEGHGHHHHGG@/<<?CFC>CHFHGHH1>1<<<@.D1<<0<<.CCCGGCGE:;ADE-9;-;CFFFG-9=C0/;;;:AEBFFBFADDACBFFFFDACF-AFFFFFFFFFFFFD;>9;9AFF.EFFF?B;B9;A=>BFBFDDFDD.9F99;9@.:BBBBFEA.@9-99B;
@M03896:38:000000000-B4D98:1:1106:10962:15223 1:N:0:185
TACGTAGGACGCGAGCGTTATCCGGATTTACTGGGCGTAAAGCGTCTGTAGGCGGACTTGTAAGTTGGACGTGAAAGCTCCGGGCTTAACCCGGAGAGGCCGTTCAATACTGCGAGACTAGAGGGCGTGAGAGGGGAGCGGAATTCCCGGTGTAGCGGTAAAATGCGCAGATATCGGGAGGAACACCAGTGGCGCAGGCGGCTCCCTGGTACGCACCTGACGCTGAGAGACGAAAGCTAGGGGAGCGAACA
+
BCBBBFFCBC2DEEGE?AEECGHEFFGGHG55BBAAEEEEHHHGGEGGGHHGHFGGEEGGFHHHHH4BFEEEEEGGHHHHFEGEEEHHHGHHGG@?>/?DFA>CHFHHHH?=1>A@GDHD<D0CEFCCGGGGHG::ABE-@AAGGGGGGGCFC;BFA;;AFFFFFFADFFFFFFFFFCFFFFFFFFFFFBFFEAFFCDDCFFFDEFFFFF:FADDFFFF:FDDF?DFFFFFADFFDFFFFFFDA::-9:=-
@M03896:38:000000000-B4D98:1:1106:10962:15244 1:N:0:185
TACGTAGGACGCGAGCGTTATCCGGATTTACTGGGCGTAAAGCGTCTGTAGGCGGACTTGTAAGTTGGACGTGAAAGCTCCGGGCTTAACCCGGAGAGGCCGTTCAATACTGCGAGACTAGAGGGCGTGAGAGGGGAGCGGAATTCCCGGTGTAGCGGTAAAATGCGCAGATATCGGGAGGAACACCAGTGGCGCAGGCGGCTCCCTGGTACGCACCTGACGCTGAGAGACGAAAGCTAGGGGAGCGAAC
+
AAAAAFF3DC2AEE?E2AAECGHEEDGGHF555B1AAAAEEGHEGAEEGHFDGEEE>>B@@BGHHH4BFFE??FFFHHHFB/EEEGHGGFFGB@/D<?ADECAEHGHHHH<FD>-AGDHF<GCBAGCAGGDGGF:;:@C-@BGEGGFGG9?B99;F=@DFFFF/9B:A>B<FFFFFB--B?FFFFFFEAFFFEBFBB-;9>B=A9ABFAB9F9AAB=/BBFDDD?.FBF?BA=-9.//:B.ED.9.9@=B
@M03896:38:000000000-B4D98:1:1106:13741:15743 1:N:0:185
TACGGAGGGTGCAAGCGTTAATCGGAATTACTGGGCGTAAAGCGCACGCAGGCGGTTTGTTAAGTCAGATGTGAAATCCCCGGGCTCAACCTGGGAACTGCATCTGATACTGGCAAGCTTGAGTCTCGTAGAGGGGGGTAGAATTCCAGGTGTAGCGGTGAAATGCGTAGAGATCTGGAGGAATACCGGTGGCGAAGGCGGCCCCCTGGACGAAGACTGACGCTCAGGTGCGAAAGCGTGGGGAGCAAACA
+
ABBBAABBD?AACGBC?2EEEGHFBEFGHHA55ABAAAEEGHHGG?EEGGGGGGGGFGGHHHHHGH4BGGFBBGGFGHHHGFGGGGHHHHHHGFEHHGHHHHHHFGHHHH?2F?F<FGHHG?FGGHHHFGGGFGGFCCFFFFFFFFFBFFFFF;BFCB:B9FFFFFA;ADFFFFFFFFFFDFBFFFFFF=DFFCDFCFA@AFFFFFFFFFFFAFFAFFFFFFFDDDFFFFFFDFFAF.;ADCA.>AEFFFF
@M03896:38:000000000-B4D98:1:1106:18580:16014 1:N:0:185
TACGGAGGGTGCAAGCGTTAATCGGAATTACTGGGCGTAAAGCGCACGCAGGCGGTTTGTTAAGTCAGATGTGAAATCCCCGGGCTCAACCTGGGAACTGCATCTGATACTGGCAAGCTTGAGTCTCGTAGAGGGGGGTAGAATTCCAGGTGTAGCGGTGAAATGCGTAGAGATCTGGAGGAATACCGGTGGCGAAGGCGGCCCCCTGGACGAAGACTGACGCTCAGGTGCGAAAGCGTGGGGAGCAAACA
+
BBABAABBBAAAB5GC?2EAAGGFEEFGHHA55BAAAAEEGHHGGCEGGGGGGGGGGGGHHHHHGH4BFGHFFGHGHHHHGGGGGGHGGHHHHHGFHGHGHHGHHHHHGH?DF?FGGGHHGGCGHHHHFGGGHHGGGAFFFFFFFFFFFFFFB;BFDBADEFFFFFDADFFFFFFFFFFFFFFFFFFFF9BFFBFFFFA;=9BBFFFFFFFFFBD;FFFFFFDDFFFBFFFDDA=AFDFDFFFFFFFFFF.
@M03896:38:000000000-B4D98:1:1106:23840:16022 1:N:0:185
TACGGAGGGTGCAAGCGTTAATCGGAATTACTGGGCGTAAAGCGCACGCAGGCGGTTTGTTAAGTCAGATGTGAAATCCCCGGGCTCAACCTGGGAACTGCATCTGATACTGGCAAGCTTGAGTCTCGTAGAGGGGGGTAGAATTCCAGGTGTAGCGGTGAAATGCGTAGAGATCTGGAGGAATACCGGTGGCGAAGGCGGCCCCCTGGACGAAGACTGACGCTCAGGTGCGAAAGCGTGGGGAGCAAACA
+
ABAAAABBBBAACF4A2AE22BFBBBFFHFA55BBBAAEFGGHFECFEGGECFEGFGGGHHHHHHH@BBFGBBGGDGHHHGEGEEGHHGHHHCGGCCFFFHHHHHHFGHH?DGFGFEGGHGFCHHGG<?CECGFGGGFFDFFFFFFFB;FFFF/;BB9A-:FBFFFD9ADEFFFFFFFBFFFFFFFFFF-@FFFFFFFEFAFFFFD@EEFF=BDFFFFFFEDADFFFFBB99;-99/;9ADBA9BDEFFF?
@M03896:38:000000000-B4D98:1:1106:26095:16319 1:N:0:185
TACGGAGGGTGCAAGCGTTAATCGGAATTACTGGGCGTAAAGCGCACGCAGGCGGTTTGTTAAGTCAGATGTGAAATCCCCGGGCTCAACCTGGGAACTGCATCTGATACTGGCAAGCTTGAGTCTCGTAGAGGGGGGTAGAATTCCAGGTGTAGCGGTGAAATGCGTAGAGATCTGGAGGAATACCGGTGGCGAAGGCGGCCCCCTGGACGAAGACTGACGCTCAGGTGCGAAAGCGTGGGGAGCAAACA
+
ABAAAAADDBAAB5GA22EAAFGBABFGHFA55BA2AAEEGHGGG?EAEFGCGGGGGGGGGHGFFGBBFGHBBGGGHHHHGEGGGGGFGHHHGGEGHEGGGHHHHHHHGH?>FFGFGGGGFGHHHHGG?AFFHHCA@D>AEFFFFFF:;FFFB:;F-;;@EFFFFFADFFFFFFFFFFFFFFFFFFFFF@FFF@DFCD;;=FFFFC99:BFFCDDDBFFFF?A;D./:;:;::99:FFDDFFF?@AAFFF.
@M03896:38:000000000-B4D98:1:1106:26114:16330 1:N:0:185
TACGGAGGGTGCAAGCGTTAATCGGAATTACTGGGCGTAAAGCGCACGCAGGCGGTTTGTTAAGTCAGATGTGAAATCCCCGGGCTCAACCTGGGAACTGCATCTGATACTGGCAAGCTTGAGTCTCGTAGAGGGGGGTAGAATTCCAGGTGTAGCGGTGAAATGCGTAGAGATCTGGAGGAATACCGGTGGCGAAGGCGGCCCCCTGGACGAAGACTGACGCTCAGGTGCGAAAGCGTGGGGAGCAAACA
+
BBBAABCCBBBA4AGF?2EAFGHFEAFGHH555AAAAAEEGHHGG?EEFGEEGGGGGGEHHHHHHHBBBGDBFFGFGHHHGGGCEEHHFGHHHGEF?CFDGHHHHHHHHH??GFGGGGHHGFGGHHHHFDFFHHDACFDDFFFFFFFEFFFFF:;B@C.@EBFF/9;;DDFF/FFFFFFF?DBFFFFFA;>FADACF9ADFFFCFFFE.BA==-ADFFE9BDFFFFE9;FBDFC@ABD:.9-;.9;.FFFA
@M03896:38:000000000-B4D98:1:1106:10374:16359 1:N:0:185
TACGGAGGGTGCAAGCGTTAATCGGAATTACTGGGCGTAAAGCGCACGCAGGCGGTTTGTTAAGTCAGATGTGAAATCCCCGGGCTCAACCTGGGAACTGCATCTGATACTGGCAAGCTTGAGTCTCGTAGAGGGGGGTAGAATTCCAGGTGTAGCGGTGAAATGCGTAGAGATCTGGAGGAATACCGGTGGCGAAGGCGGCCCCCTGGACGAAGACTGACGCTCAGGTGCGAAAGCGTGGGGAGCAAACA
+
BCBBAABCCAAAFFGC??EAAFGFEEFGHHA55BBAAAFEGHHGGGGGGGGGGGGGGGGHHHHHGH@FGGFFFGHGHHHHGGGEEGHFGHHHHHFHHGHHHHHHHHHHGH?DF?GFFFGGGG1FGHGHFGGGHHGCGFFFFFFFFFFFFFFFF;BBB;;CFFFFFFDAFFFFFFFFFFFFFFFFFFFF=:CDADFFFFFBAFFFFFFFFFFF;AFDFFFFFFDFFFFFFFFDDFFFFFFFCFFFFDEFEF.
@M03896:38:000000000-B4D98:1:1106:10383:16381 1:N:0:185
TACGGAGGGTGCAAGCGTTAATCGGAATTACTGGGCGTAAAGCGCACGCAGGCGGTTTGTTAAGTCAGATGTGAAATCCCCGGGCTCAACCTGGGAACTGCATCTGATACTGGCAAGCTTGAGTCTCGTAGAGGGGGGTCGAATTCCAGGTGTAGCGGTGAAATGCGTAGAGATCTGGAGGAATCCCGGTGGCGAAGGCGGCCCCCTGGACGAAGACTGACGCTCAGGTGCGAAAGCGTGGGGAGCAAACA
+
AAAA>AABBAAACGGA?2E22FGF2AFGHFBBB32BAAAEAGGGGCEFGGGGGGGGGGGFHHFHHHEFBGGFFGFFHHHHGCGGEEGGGHHHCGE0CFHGHHHHHHFHBG?DC?@FFGGG0?FGHHHHCFGFFHDFGFF.99.9EFFBFFBBB;BF@@ABAFFFFF;ADDFFBFBFFFFFF?FF/;BAD@DFADC-9.:B-@ABFFFF.BA--;AABBF/BAADFFFFFBBB.@=DFF??-=AEADEFBA.
@M03896:38:000000000-B4D98:1:1106:17827:16729 1:N:0:185
TACGGAGGGTGCAAGCGTTAATCGGAATTACTGGGCGTAAAGCGCACGCAGGCGGTTTGTTAAGTCAGATGTGAAATCCCCGGGCTCAACCTGGGAACTGCATCTGATACTGGCAAGCTTGAGTCTCGTAGAGGGGGGTAGAATTCCAGGTGTAGCGGTGAAATGCGTAGAGATCTGGAGGAATACCGGTGGTGAAGGCGGCCCCCTGGACGAAGACTGACGCTCAGGTGCGAAAGCGTGGGGAGCAAACA
+
BCABBABCBAAAFFFC22EAAGGFEEGGHHDBBBAAEAEEGHHGGGGGGGGGGGGGGGGHHHHHGH4BFGFBFGGGHHHHGGGGGGHGHHHHHHGHGGHHHHHHHHHHHHDDGFGEFHHHFFFGHHGGFDFFHHD@DCFFFFFFFFFFFFBFF;BF@C;CEFFFFFDDDFFFFFFFFFFFFFFFFFFFFBFFFFFFFFEDFFDFFFFFFFFC@FDABFFFFFFFDFFFFFFFDBFDFFFFFFA?DDFFFFF
@M03896:38:000000000-B4D98:1:1106:9101:17006 1:N:0:185
TACGGAGGGTGCAAGCGTTAATCGGAATTACTGGGCGTAAAGCGCACGCAGGCGGTTTGTTAAGTCAGATGTGAAATCCCCGGGCTCAACCTGGGAACTGCATCTGATACTGGCAAGCTTGAGTCTCGTAGAGGGGGGTAGAATTCCAGGTGTAGCGGTGAAATGCGTAGAGATCTGGAGGAATACCGGTGGCGAAGGCGGCCCCCTGGACGAAGACTGACGCTCAGGTGCGAAAGCGTGGGGAGCAAACA
+
>AAAAA>AD>2>CBGCE?EAAGGBE2AFHFA553ABAAEEFHGGGGGGGGEEGE@EGGGFFHHGGH4B@FGFF4@4BGHGFEGEEGHHHHHFBG/0FFF1GHHGHG22?G?2??0@<??F?F1?FF??FEFFFG.-<=BDEFBBFFF/;/;BF/99;;;=AFFFFB;;A9.F//B9;B/;.AFFFFF;9-9.;-;-9DA9--;BBB=A.FF-99A.FBB;FDFDD?F/;9/;:-9AF.DD?-B.@A.;/:.
@M03896:38:000000000-B4D98:1:1106:9096:17023 1:N:0:185
TACGGAGGGTGCAAGCGTTAATCGGAATTACTGGGCGTAAAGCGCACGCAGGCGGTTTGTTAAGTCAGATGTGAAATCCCCGGGCTCAACCTGGGAACTGCATCTGATACTGGCAAGCTTGAGTCTCGTAGAGGGGGGTAGAATTCCAGGTGTAGCGGTGAAATGCGTAGAGATCTGGAGGAATACCGGTGGCGAAGGCGGCCCCCTGGACGAAGACTGACGCTCAGGTGCGAAAGCGTGGGGAGCAAACA
+
BCBAAACCBAAACBGC22EEFGHFEEGGHFDBBBBAAAEEGHHGGGGGGGGGGGGGGGGHHHHHHH4BFFFBFGGGHHHHGGGGGGHGHHHHHHGHHGHHHHHHHHGHHHD2F?=BFGHGGGGGHHGHFGGGHHG?FFFFFFFFFFFFFFFF0;;BC@;CEFFFFFAADFFFFFFFFFFFFFFEFFFFF9-AFFFFAFFFFADBFBBFFFFBB9AAFFFFFFDDFFFFFFFDDCFDBDADAFFE>AEBFF?
@M03896:38:000000000-B4D98:1:1106:2810:17377 1:N:0:185
TACGGAGGGTGCAAGCGTTAATCGGAATTACTGGGCGTAAAGCGCACGCAGGCGGTTTGTTAAGTCAGATGTGAAATCCCCGGGCTCAACCTGGGAACTGCATCTGATACTGGCAAGCTTGAGTCTCGTAGAGGGGGGTAGAATTCCAGGTGTAGCGGTGAAATGCGTAGAGATCTGGAGGAATACCGGTGGCGAAGGCGGCCCCCTGGACGAAGACTGACGCTCAGGTGCGAAAGCGTGGGGAGCAAACA
+
ABAAAABBCCAAFFGF22E2AFGBABFGHHA55BBBAAEEGGGFG?EEGGGGGGGGGGGHHHHFGH@BEGFFFHGFGHHHGGGGEGGFGHHHHHGHHGHGGHHHHHEHHH?DFFGGGGGGFFFGGFG0?EGEHHA@-@B;ABFFFFFBBFBFF;;F@@;@EFFFFF;ADFFFBFFFFFFFFFFFFFFFF@@DFFFFDFE@=C;@FF>AEFFFACDAFFFFFFDFFFFFFFFCDFFFFFDFAAAFFD?FBFA
@M03896:38:000000000-B4D98:1:1106:7712:17479 1:N:0:185
TACGTAGGTGGCGAGCGTTATCCGGAATTATTGGGCGTAAAGAGCGCGCAGGTGGTTGATTAAGTCTGATGTGAAAGCCCACGGCTTAACCGTGGAGGGTCATTGGAAACTGGTCGACTTGAGTGCAGAAGAGGGAAGTGGAATTCCATGTGTAGCGGTGAAATGCGTAGAGATATGGAGGAACACCAGTGGCGAAGGCGGCTTCCTGGTCTGTAACTGACACTGAGGCGCGAAAGCGTGGGGAGCAAACA
+
ABAAAFFCFFBCECFA?2E2GGHEEEGGHGFG5FFAEAEFGHHHHCEGGGGGFHGFFEHHHHHHHH4BBGEBFDGHHHHHHGGEEFGEGGHGGG??GG@FGHHHGHFGGH?2?DD?ACDEGG1?FGFHHHHHHEADGGBFDGHHHHGFHBDGD=DGC;;AEFHHCFA;EFGGGGGGGFFGGGGGFGGEFFFGFGFFFFFADFFFEFFFFF0B/BBFFBFFFFFFFFFAEABDCFFFFFFFFFFEFFFFFFF
@M03896:38:000000000-B4D98:1:1106:7709:17498 1:N:0:185
TACGTAGGTGGCGAGCGTTATCCGGAATTATTGGGCGTAAAGAGCGCGCAGGTGGTTGATTAAGTCTGATGTGAAAGCCCACGGCTTAACCGTGGAGGGTCATTGGAAACTGGTCGACTTGAGTGCAGAAGAGGGAAGTGGAATTCCATGTGTAGCGGTGAAATGCGTAGAGATATGGAGGAACACCAGTGGCGAAGGCGGCTTCCTGGTCTGTAACTGACACTGAGGCGCGAAAGCGTGGGGAGCAAACA
+
AAAAAFFBFD?CEAEA?2E2FGHEEEEGHBFF5BBBAAAEGHFHGEEEGGGG?FFEFBFGHHHHGH@@@GBBBEGEGHHHGFEEEEGGHGHE?FD?FDC?GFHHHF2F?G?2?2@/<<DCDG1?FFFHHHHHGE?D>CCGEHHHFGFFHFDG==DGF;::CHCH0;:;CD.C09FFFBFGAAFFGGG?ACFBADF;DAEFA;DFFFFFFF/;:BBB9B//BFBFF/B.A=B>>F;.BDFFFFC?-AEFFFF
@M03896:38:000000000-B4D98:1:1106:28769:17990 1:N:0:185
TACGTAGGTGGCAAGCGTTGTCCGGAATTATTGGGTGTAAAGGGAGCGTAGGCGGGTAGGCAAGTTGAATGTTAAAACGATCGGCTCAACCGGTCGTCGCGTTCAAAACTGTTTATCTTGAGTGAAGTAGAGGCAGGCGGAATTCCTAGGGTAGCGGTGAAATGCGTAGATATTAGGAGGAACACCAGTGGCGAAGGCGGCCTTCTGGGCTTTTACTGACGCTTAGGCTCGAAAGCGGGGGGAGCAAAAAG
+
ABBBACF@FBAB44FC22A2AFDECDCGHGBG53B2AAGGHHGGHGEFEEGFHGGGEGGFGFFGFGEDGFFBFHFFEG>/?FE?EFGFHHHGFD>@>?BCA@DFFFFGHF1><>FFHHHHEH<<FGFGGBDGFA<<<<;@-::09FFB0/.;/:C@A9A.90;0;;9.:.B99BBF/BFD.9ABFF:.//;99-@-..:;9>9/:;9BFEF.BB/;9///9.9..///;9--;A;/.-:;--:-9;BB.A.
@M03896:38:000000000-B4D98:1:1106:28756:18002 1:N:0:185
TACGTAGGTGGCAAGCGTTGTCCGGAATTATTGGGTGTAAAGGGAGCGTAGGCGGGTAGGCAAGTTGAATGTTAAAACGATCGGCTCAACCGGTCGTCGCGTTCAAAACTGTTTATCTTGAGTGAAGTAGAGGCAGGCGGAATTCCTAGTGTAGCGGTGAAATGCGTAGATATTAGGAGGAACACCAGTGGCGAAGGCGGCCTGCTGGGCTTTTACTGACCCTGAGGCTCGAAAGCGTGGGTAGCAAACAG
+
ABBBAFFBFFAFFFCA22EAAFGEEEAFHFED5BF2AAGGFHGGHGEEEGGCHGGFGGGGFHFFFFGBFGFBFGGFDG>/?FEGEFFEGHHBCD>@>/<CCDGFHFFFHC1<1>>GGFG11G=<>FGDFHFHCDC<<<:@-@EHGG00000000;-:.:.0900;;9.9.;/9BB/;/9D.BA/BD.9/:B:--9-:9-;>FFAFF/;AE;;BFFFB/9;/99///;:.FA-FA.;.:.-;;/.BBBBA9/
@M03896:38:000000000-B4D98:1:1106:28775:18007 1:N:0:185
TACGTAGGTGGCAAGCGTTGTCCGGAATTATTGGGTGTAAAGGGAGCGTAGGCGGGTAGGCAAGTTGAATGTTAAAACGATCGGCTCAACCGGTCGTCGCGTTCAAAACTGTTTATCTTGAGTGAAGTAGAGGCAGGCGGAATTCCTAGTGTTGCGGGGAAATGCGTAGATATTAGGAGGAACACCAGTGGCGAAGGCGGCCTGCTGGGCTTTTACTGACGCTGAGGCTCGAAAGCGTGGGTAGCAAACAG
+
BCBBBFFCFFBFB4FAA2E2AFGFGEEGHCAD5BA2BEGGGHHGHEEGEGGFHGGGGEGGFGGGHHD@FGGGHHHGBGE/FGFGGGGFHHHGGGBB><B@@@DFF?GFGF<===>GFGHF1F<F1>DDFDGHHFED@D@C-@CG0F09;;BB0.;-;---9AB0:A..-.:0BBBBFBBD:FFBFF..:;FE9-;9AA-DAFDFFF0:D?FAFF00099B.?.A9.EAEFF-BD.9..9@C.0A00BF../
@M03896:38:000000000-B4D98:1:1106:13404:18054 1:N:0:185
TACGGAGGGTGCAAGCGTTAATCGGAATTACTGGGCGTAAAGCGCACGCAGGCGGTTTGTTAAGTCAGATGTGAAATCCCCGGGCTCAACCTGGGAACTGCATCTGATACTGGCAAGCTTGAGTCTCGTAGAGGGGGGTAGAATTCCAGGTGTAGCGGTGAAATGCGTAGAGATCTGGAGGAATACCGGTGGCGAAGGCGGCCCCCTGGACGAAGACTGACGCTCAGGTGCGAAAGCGTGGGGAGCAAACA
+
CCBBCABBCAAAFFF422EAABFFEEFGHFA553BAAAEEGHHGGGEGGGGGGEGGGEGGGHGHHH4B3FBBBFG4BGHHGGGEFGHFFGHHHHGHHGGGGHHHGHFGFH?FF?F2?FFGGG<GGGGCFDFFHG.ADFC?FFFFFFFBFFFFF:BF;@AFEFBFFF.:.:AFFFFFFFFFFFFFFFFFF-@DFFFFFFFAAFFFFF;AFFF@;-;AFFFFBDFD..9//:B;D>FA/ADDFFC.::AFFF.
@M03896:38:000000000-B4D98:1:1106:13379:18060 1:N:0:185
TACGGAGGGTGCAAGCGTTAATCGGAATTACTGGGCGTAAAGCGCACGCAGGCGGTTTGTTAAGTCAGATGTGAAATCCCCGGGCTCAACCTGGGAACTGCATCTGATACTGGCAAGCTTGAGTCTCGTAGAGGTGGGTAGAATTCCAGGTGTAGCGGTGAAATGCGTAGAGATCTGGAGGAATACCGGTGGCGAAGGCGGCCCCCTGGACGAAGACTGACGCTCAGGTGCGAAAGCGTGGGGAGCAAACA
+
ABBBAABB@AAAFGFC??EEAFGBEEFGHGDB5BBAAAEEGHHGGGEEGGGFGEGGEEGHGGGHGHDF@BDBBGHHHHHHGGGEFGHHGHHHGFEHHGGGGHHHHHHHHH?2F?@<FFGGCG1FGGFFFEFGBF1<FDFHGHHHHHHGGH<C<<DG@AACEHHHFG;;CBEBFFFFFGGGGGFFFGGG?;BDA@D;=FA;@DDAF@@AEFF@--;:BFFFFFFFFFFFFFF@A@DDFFFA@AAECAEFFFF
@M03896:38:000000000-B4D98:1:1106:2738:18620 1:N:0:185
TACGGAGGGTGCAAGCGTTAATCGTAATTACTGGGCGTAAAGCGCACGCAGGCGGTTTGTTAAGTCATATGTGCAATCCCCAGGCTCAACCTGGGCACTGCCTCTGATACTAGCCAGCTTGAGTCTCGTAGCGTGTTGTAGACTTCCATGTGTCGCGTTGCAATGCGTCGCGATCTTGCTGAATACCGTTTGCCAATGCGTCCCCCTGGACGACGCCTGACGCTCAGGTTCGAACGCGTGTGTCGCAAACA
+
>3A3>AA?>22>4B44A2AAAFG2ABBFFA55532B2A2BCBGFE0A0AAAEE>/>>EEGFHDFFD4B4B4B44@BFGHHF0>/??B3BBGG?0//BEEBF0BFB1BBDGB2B0010/@F0<@@F1?0<<?/</?><>>1111<11<111=<0<<C---:.0;00;.;--:---9.;900090;B9C?;:/9///////.:-;.;A>.:..------..999..9.:/9//-99.-.-;;;A./9.;.9..
@M03896:38:000000000-B4D98:1:1106:2740:18641 1:N:0:185
TACGGAGGGTGCAAGCGTTAATCGGAATTACTGGGCGTAAAGCGCACGCAGGCGGTTTGTTAAGTCAGATGTGAAATCCCCGGGCTCAACCTGGGAACTGCATCTGATACTGGCAAGCTTGAGTCTCGTAGAGGGGGGTAGAATTCCAGGTGTAGCGGTGAAATGCGTAGAGATCTGGAGGAATACCGGTGGCGAAGGCGGCCCCCTGGACGAAGACTGACGCTCAGGTGCGAAAGCGTGGGGAGCAAACA
+
ABABBABCCCAAFDGE?2EAAGHFEEFGHHA55BBAEAEFGHGGG?EEECEGGGGGGGGHHHHHGH@BGGFFGHHGHHHHGGGGGGHFHHHHHHEHFFGGHHHHHHHHGHDFGFHHGGGHGGGHHHHF?CFFHG<><@9::BFFFFFFBFBFF;BB;CABFFFFFFAADFFFFFFFFFFFFFFFFFFFF@FDFFFFCFFFFFBDFFFEFFFFFFFFFFFFFDFFFFFFFFF@DFFDFD:ABFFEFFFFFFF
@M03896:38:000000000-B4D98:1:1106:2737:18659 1:N:0:185
TACGGAGGGTGCAAGCGTTAATCGGAATTACTGGGCGTAAAGCGCACGCAGGCGGTTTGTTAAGTCAGATGTGAAATCCCCGGGCTCAACCTGGGAACTGCATCTGATACTGGCAAGCTTGAGTCTCGTAGAGGGGGGTAGAATTCCAGGTGTAGCGGTGAAATGCGTAGAGATCTGGAGGAATACCGGTGGCGAAGGCGGCCCCCTGGACGAAGACTGACGCTCAGGTGCGAAAGCGTGGGGAGCAAACA
+
AAAAB?ADBBAAFGB422EEAGHFEEGGHF555BBAAAEEGHHGG?EFGGGGGGG@/EFGGHFGFG4BBGFBFGHGGHHHFGGGFGHFHHHHHHGHHGHGHHHHHHGHHH?DGFGGGHHHFGFGHHHH?EFFHH<<<>DDEFFFFFFFFFBFF;BB-;;BEFFFFFDADDEB/BFFFEFFFFFFBFFFF9-AA@D=9.;9@B@>DFFEEFFC-9AAB/B9;DDDFFFFFFFFDBFFFFDDFFF?BBFBFFF
@M03896:38:000000000-B4D98:1:1106:14499:18704 1:N:0:185
TACAGAGGGTGCAAGCGTTAATCGGAATTACTGGGCGTAAAGCGCGCGTAGGTGGTTTGTTAAGTTGGATGTGAAATCCCCGGGCTCAACCTGGGAACTGCATTCAAAACTGACTGACTAGAGTATGGTAGAGGGTGGTGGAATTTCCTGTGTAGCGGTGAAATGCGTAGATATAGGAAGGAACACCAGTGGCGAAGGCGACCACCTGGACTAATACTGACACTGAGGTGCGAAAGCGTGGGGAGCAAACA
+
ABAAAFFBBAAACFGF2AFAFGGFEEFGHF555BABAAEFHHHGGCEFEEGFFGGGGHGHHHHHHH4B@FBFFGHFHHHHFGGGGGHEGFHHHHGGHGFHHHHHHGHHHHBDF<@DHFGFFF<@@GFGHHHHHHGDECDE.FDHHHFGGBDC===GC<<AEHHHFCC;ECEHHFHGCBFFGFFGEFGEFCFGC?BDGGC-DAD;EFFFFFFFFBFFFFFBFBFFBB/AFEFFF==DFFFFFAFEFDFFFFF
@M03896:38:000000000-B4D98:1:1106:14502:18725 1:N:0:185
TACAGAGGGTGCAAGCGTTAATCGGAATTACTGGGCGTAAAGCGCGCGTAGGTGGTTTGTTAAGTTGGATGTGAAATCCCCGGGCTCAACCTGGGAACTGCATTCAAAACTGACTGACTAGAGTATGGTAGAGGGTGGTGGAATTTCCTGTGTAGCGGTGAAATGCGTAGATATAGGAAGGAACACCAGTGGCGAAGGCGACCACCTGGACTAATACTGACACTGAGGTGCGAAAGCGTGGGGAGCAAACA
+
ABABBDFBCAAAEGBE22EEFGHFEEGGHG5B5BAAAAEEGGGGGFGGFGGGGHGGGHGHHHGHHH4B@GEBFGHFGHHHFGGGGGHEGFHHGHGHHFGHHHHHHFGGHHBDD<@DGCD@FF<@@GF<GGHHHHGAEGDGGGHFHHFFGFFF==DHC<=CGHHHGGC;CCGHHHHHGFGFGFFGGGGGFFGGEFGFAEE@CFC-EFABAFAFFFFFFFFFFFFFBFFEFEBDFFFFFFFFFFFFFDFFFFF
@M03896:38:000000000-B4D98:1:1106:7452:20043 1:N:0:185
TACGTAGGACGCGAGCGTTATCCGGATTTACTGGGCGTAAAGCGTCTGTAGGCGGACTTGTAAGTTGGACGTGAAAGCTCCGGGCTTAACCCGGAGAGGCCGTTCAATACTGCGAGACTAGAGGGCGTGAGAGGGGAGCGGAATTCCCGGTGTAGCGGTAAAATGCGCAGATATCGGGAGGAACACCAGTGGCGCAGGCGGCTCCCTGGTACGCACCTGACGCTGAGAGACGAAAGCTAGGGGAGCGAACA
+
ABAAAFFCFC2DA?E???EEFGHFFEGGHHA55BAAAAEEGHHGGEGGGHHFHGEEEEFGFHHHGHBFFE???GFGHHHFGGGGEFHHHGHHCG@CB??CFC@EHHFHHH?D1><-CDGFCGB<CDCAFGGHHG?CCDAA;;CFGGGGGG?DE9;FC;:AEFFFBF;DDFFFFFFFFFCFFFFFFFFEF:BFEFFADFF@DFFDFFFFFF;BADDFFFFFFDFFFFFFFAFDFFDDF0FFFFFDBD9CDFA
@M03896:38:000000000-B4D98:1:1106:20365:20101 1:N:0:185
TACGGAGGGTGCAAGCGTTAATCGGAATTACTGGGCGTAAAGCGCACGCAGGCGGTTTGTTAAGTCAGATGTGAAATCCCCGGGCTCAACCTGGGAACTGCATCTGATACTGGCAAGCTTGAGTCTCGTAGAGGGGGGTAGAATTCCAGGTGTAGCGGTGAAATGCGTAGAGATCTGGAGGAATACCGGTGGCGAAGGCGGCCCCCTGGACGAAGACTGACGCTCAGGTGCGAAAGCGTGGGGAGCAAACA
+
ABBBBAABD2AACGG4A2EAAGHFEEFGHHA55AB2EEEAFHHGGCEEGGGGGGGEGEGHHGHHHGGGHGFBFGF?FGHHFGGGGGHGHHHHGFGAHGHHHHHHHGFHHH?FF?@2FFGGGGCGGHGGFEFFGHGGGFFFFFFFFFFFFBFF;;FFFD9BAFFFFFDADFFFFFFFFFFFFFFFFFFFF@DDFFFFFFEACFFFFFFFFFF;BCFAFFFBFFDDFFFFFFBBDFFFFFFDFFF?>DFFFF.
@M03896:38:000000000-B4D98:1:1106:21290:20206 1:N:0:185
TACGTAGGGGGCGAGCGTTATCCGGATTCATTGGGCGTAAAGCGCGCGTAGGCGGCCCGGCAGGCCGGGGGTCGAAGCGGGGGGCTCAACCCCCCGAAGCCCCCGGAACCTCCGCGGCTTGGGTCCGGTAGGGGAGGGTGGAACACCCGGTGTAGCGGTGGAATGCGCAGATATCGGGTGGAACACCGGTGGCGAAGGCGGCCCTCTGGGCCGAGACCGACGCTGAGGCGCGAAAGCTGGGGGAGCGAACA
+
ABAAAFFBAB2>E2EE2AEAGGHEABFEHHFFBB1BA>EE?GGEE?EEEGGCHEEEGGGG>>BBDG<><<<CD?@ECA=;D?GF@FFFFFFFFFFA@DBFFEFFFFADFF./;9AA-@@D@DEFFFF=DFFFF?;99@AE=AFBFFFDD;9@;9BF@;9BDEFFFF;DDFFFFFFFBDFFFFFFFFFF=;@DA@BDFFE@DFFFFEFBBFFF;-@9DFF>DFFFDDFEEF@@;-@.:BFFFFF;B:@BA@-
@M03896:38:000000000-B4D98:1:1106:28014:20234 1:N:0:185
TACGGAGGGTGCAAGCGTTAATCGGAATTACTGGGCGTAAAGCGCACGCAGGCGGTTTGTTAAGTCAGATGTGAAATCCCCGGGCTCAACCTGGGAACTGCATCTGATACTGGCAAGCTTGAGTCTCGTAGAGGGGGGTAGAATTCCAGGTGTAGCGGTGAAATGCGTAGAGATCTGGAGGAATACCGGTGGCGAAGGCGGCCCCCTGGACGAAGACTGACGCTCAGGTGCGAAAGCGTGGGGAGCAAACA
+
BBBBBABBDAAAFFGF?2EAAFGFEEFGHFA55A2AAAEEEHHGGCEEGGGCGGGFGEGHHGHHHFBFFGFBBGGFFHHHGGGGGGGFGHHGHHEGH/FBGGHHHFHHHH?F??G@FGHHGFGGHGGGFDFGHCDDFFFFFFFFFFFFFFFF:;;;=:;BEFFFBFADFFFFFFFFFFFFFFFFFFFF@:@DFBFFAAA9BFFFFFFEEFF;-@DDFFFFF.AADDFFFFB@ADADFFFFFFFFA9EFBFF
@M03896:38:000000000-B4D98:1:1106:27996:20244 1:N:0:185
TACGGAGGGTGCAAGCGTTAATCGGAATTACTGGGCGTAAAGCGCACGCAGGCGGTTTGTTAAGTCAGATGTGAAATCCCCGGGCTCAACCTGGGAACTGCATCTGATACTGGCAAGCTTGAGTCTCGTAGAGGGGGGTAGAATTCCAGGTGTAGCGGTGAAATGCGTAGAGATCTGGAGGAATACCGGTGGCGAAGGCGGCCCCCTGGACGAAGACTGACGCTCAGGTGCGAAAGCGTGGGGAGCAAACA
+
>AA3>>3ADAAACGGA22AAAFFF2AFFHDA553ABAAAAFAFEECEEFEG?GFGEGEGHHHGFFGGEGGGBFGGGHHHHG/EEEEGFFGHGFGEGC/BBFFHHHHGFGH?>F?G2EGHGFF<?FFFF?EEEFFDF?;DDFFBFFFFB/B9B;;;B@@:-AFFFFB;:A@EFFFB9FFF?DDFFFFFA;-;DA@DFFA;;@DDFFFFAEFFCFFFFFF/BBD9;.99B;/;99@BAF99:9@DEBAEFFF?
@M03896:38:000000000-B4D98:1:1106:26492:21398 1:N:0:185
TACGTAGGGTGCAAGCGTTGTCCGGATTTACTGGGCGTAAAGAGCGTGTAGGCGGCCAAACAGGTCCGTTGTGAAAACTGGAGGCTTAACCTCCAGACGTCGACGGAAACCGTATGGCTAGAGTCCGGAAGAGGAGAGTGGAATTCCTGGTGTAGCGGTGAAATGCGCAGATATCAGGAAGACCACCAATGGCGAAGGCAGCTCTCTGGGACGGTACTGACGCTGAGACGCGACAGCGTGGGGAGCGAAC
+
>>>>AFFAA>1>B1FA1AEAFGHE0ABEHCA121BAAEE/ADD0FEEF/FFBF/A>EEGG>B0?BFF>/1EFEBF1BBB1>0FE?GG1>FGFGHFFD/<FCC?@C</?/G?/???C0???0?1>GG?>.<C..<C..CCG.<<GGHHG0CCGG:0;:-;@.CFCGC:A-A?FFFF0;B//CA/;9AFA9FF/;;-@;-;;A9FFFFB;/-9;---9;BF/BBBFB-:/B-@----9F-;A@-;-@;;--;
@M03896:38:000000000-B4D98:1:1106:26474:21404 1:N:0:185
TACGTAGGGGGCAAGCGTTGTCCGGATTTACTGGGCGTAAAGAGCGTGTAGGCGGCCAAACAGGTCCGTTGTGAAAACTGGAGGCTTAACCTCCAGACGTCGACGGAAACCGTATGGCTAGAGTCCGGAAGAGGAGAGTGGAATTCCTGGTGTAGCGGTGAAATGCGCAGATATCAGGAAGAACACCAATGGCGAAGGCAGCTCTCTGGGACGGTACTGACGCTGAGACGCGAAAGCGTGGGGAGCGAACA
+
AAAAACFAA11>00AA00EAAGHBAEFGHGA121ABAAAA/DGHG?EGEF11FE/FEEHH>B0/BFF/>BAF>FFFGBB1FBGEEFH1>FGGHHFF1</?C?@C@<<</??->>GB<>>>>>1FGHC-.AEAAC;A.:CG.CGHHHHHG/:;C0;C-9;;CFFFF;;CA-AFEFGB9/BFF?FFBFFAAFBF;;@-;B;:?BFFFFB//-99;-9;;;BBFBBFA--/9B;;99-;FBB?@;@E@:-9-;-
@M03896:38:000000000-B4D98:1:1106:19791:21558 1:N:0:185
TACGGAGGGTGCAAGCGTTAATCGGAATTACTGGGCGTAAAGCGCACGCAGGCGGTTTGTTAAGTCAGATGTGAAATCCCCGGGCTCAACCTGGGAACTGCATCTGATACTGGCAAGCTTGAGTCTCGTAGAGGGGGGTAGAATTCCAGGTGTAGCGGTGAAATGCGTAGAGATCTGGAGGAATACCGGTGGCGAAGGCGGCCCCCTGGACGAAGACTGACGCTCAGGTGCGAAAGCGTGGGGAGCAAACA
+
ABABBAADD?AABGFCE2AAAFGFFFFGHFD5B3F2AAEEEHHFF0EFGCGGGGGFEEEFGFHHFGBFGGBBFFFFGHHHGGGGGGHBGGHGFFF?FFHFHHHHHGGGFH?DF=@@FHHHFE????FF?DFFDC<><B@FFFFFFFFBFFFF;;BBA@;99BBF0FDADAEFFFFFFFFFDDFFFFFDF;@DFFAFFDFAFAFFFFCFFF.>=@AAF0FF;ADDFDFBBFFABDA?:A:A=AAEFD?BBAF
@M03896:38:000000000-B4D98:1:1106:23250:21994 1:N:0:185
TACGGAGGGTGCAAGCGTTAATCGGAATTACTGGGCGTAAAGCGCACGCAGGCGGTTTGTTAAGTCAGATGTGAAATCCCCGGGCTCAACCTGGGAACTGCATCTGATACTGGCAAGCTTGCGTCTCGTAGAGGGGGGTAGAATTCCAGGTGTAGCGGTGAAATGCGTAGAGATCTGGAGGAATACCGGTGTCGAAGGCGGCCCCCTGGACGAAGACTGACGCTCAGGTGCGAAATCGGGGGGAGCAAAC
+
>>A3>33AA>A>F5GA22EAFGHA22AFHH5553AAAAA1BDBAECE0EEE?E>EE>EEHGDD4FHG3FGFBB4DDGGGHGE><>EHHHHHG00C0F?BBFGDGHF2FFGG2?GHFA??F0/<ECGHFGG.F1<.-<-BDE/BB/BF;/99BF;/;;;;@EBB/B;.;999/:BBB//9..;.FFFFA-9;.;;.;;AE->B;BBB>.;BF;-;.?:F//;.;AD.BFF/;;.;-.99.--9--9;:B/;
@M03896:38:000000000-B4D98:1:1106:23262:22008 1:N:0:185
TACGGAGGGTGCAAGCGTTAATCGGAATTACTGGGCGTAAAGCGCACGCAGGCGGTTTGTTAAGTCAGATGTGAAATCCCCGGGCTCAACCTGGGAACTGCATCTGATACTGGCAAGCTTGAGTCTCGTAGAGGGGGGTAGAATTCCAGGTGTAGCGGTGAAATGCGTAGAGATCTGGAGGAATACCGGTGGCGAAGGCGGCCCCCTGGACGAAGACTGACGCTCAGGTGCGAAAGCGTGGGGAGCAAACA
+
BCBBCABCCAAABFFE22FAAGHFEEFGHHA55BBAAAEEFHGGGFGCGGGGGGGCGGGHHHHHHHFBEGFFFHHFHHHHGGGGEGHFGFHHHHGHHCGGHHHHHHFHHHDDGFGFFHHHGFFHHHHHGGGGFHGGGFFFFFFFFFFFFFFFB:BF-@ADEFFFFFA;ADFFFFFFFFFFFFFFFFFFFCFFFFFFFFEDCFFFFFFFFFFFDDFDFBFFFFDFFDFFFFFDADFFFFFFFFFFFDFFFF?
@M03896:38:000000000-B4D98:1:1106:23266:22028 1:N:0:185
TACGGAGGGTGCAAGCGTTAATCGGAATTACTGGGCGTAAAGCGCACGCAGGCGGTTTGTTAAGTCAGATGTGAAATCCCCGGGCTCAACCTGGGAACTGCATCTGATACTGGCAAGCTTGAGTCTCGTAGAGGGGGGTAGAATTCCAGGTGTAGCGGTGAAATGCGTAGAGATCTGGAGGAATACCGGTGGCGAAGGCGGCCCCCTGGACGAAGACTGACGCTCAGGTGCGAAAGCGTGGGGAGCAAACA
+
BBABB?ADDAAABGFE?2EEAFHFEFFGHH555AAAAAEEGHHGGFG?EF??FFGFGGFHGFHHHHGGHHHGGGF4BGBGFEEEEEHHGHHHHF/0B/BBFHHHHFFGGH?2FFFGEGFGGF1GFGHBFGGEGH.A<=@DEFFFFFFFFFFFF/;9@-;@AFFFFFA;9BEFFFFFFB9.DF.BFB9A@@DDFA@>=.AACFFFFFB..9.---AABB//:AADDDFFFFF;A-;DEDADFF-.@..9B;9
@M03896:38:000000000-B4D98:1:1106:12352:22708 1:N:0:185
TACGGAGGGTGCAAGCGTTAATCGGAATTACTGGGCGTAAAGCGCACGCAGGCGGTTTGTTAAGTCAGATGTGAAATCCCCGGGCTCAACCTGGGAACTGCATCTGATACTGGCAAGCTTGAGTCTCGTAGAGGGGGGTAGAATTCCAGGTGTAGCGGTGAAATGCGTAGAGATCTGGAGGAATACCGGTGGCGAAGGCGGCCCCCTGGACGAAGACTGACGCTCAGGTGCGAAAGCGTGGGGAGCAACCA
+
ABAABAA@DAAAGFGE2AEEFGHAAAFGHFAB5B2AAAEEGHGGGCFEGEGGGGFGGGGHHGFHHH@BFGGBFGHFHHHHGGGEEFHEBGGGFCFGHAGFHGHHHHEDFG?2??FBFHHF<CGGGHG?FDEFFFGCGFFFFFFFFFF/B///;;;;:@;:AFFFFFAADFEF/;FFFFFFFDBFFFFDFBDFFCF-DDE--@D=DDAEEF.---;:FFFFFDD.D./BFBFB:;-.:.:A-;-.@AEB.9.
@M03896:38:000000000-B4D98:1:1106:12370:22719 1:N:0:185
TACGGAGGGTGCAAGCGTTAATCGGAATTACTGGGCGTAAAGCGCACGCAGGCGGTTTGTTAAGTCAGATGTGAAATCCCCGGGCTCAACCTGGGAACTGCATCTGATACTGGCAAGCTTGAGTCTCGTAGAGGGGGGTAGAATTCCAGGTGTAGCGGTGAAATGCGTAGAGATCTGGAGGAATACCGGTGGCGAAGGCGGCCCCCTGGACGAAGACTGACGCTCAGGTGCGAAAGCGTGGGGAGCAAACA
+
BCBCBABBBAAAFFGC?2EAAGHFEEFGHHA55ABAEAEEGHHGGCGGGGGGGGGGGGGHHGHHGH4BBGFBFGHGHHHHGGGGGGHFGHHHHHGFGGGGHHHHHHHGGHD?G?GFGHHHHFCGGHHHFGGFGHGFDFDDEFFFFFFFFFFFB;FFFD:@AFFFFFDDFFFFFFFFFFFFFFFFFFFFF:CFFFFFFFFFFFFFFDDFFFFFDCFDFFFFFFFFFFFFFFFFD=DFFFDFDFFFFFFFFFF
@M03896:38:000000000-B4D98:1:1106:19618:23229 1:N:0:185
TACGGAGGGTGCAAGCGTTAATCGGAATTACTGGGCGTAAAGCGCACGCAGGCGGTTTGTTAAGTCAGATGTGAAATCCCCGGGCTCAACCTGGGAACTGCATCTGATACTGGCAAGCTTGAGTCTCGTAGAGGGGGGTAGAATTCCAGGTGTAGCGGTGAAATGCGTAGAGATCTGGAGGAATACCGGTGGCGAAGGCGGCCCCCTGGACGAAGACTGACGCTCAGGTGCGAAAGCGTGGGGAGCAAACA
+
AAAAAAA@2AAABAFA2AEA2GHFEEFFHHDB53AAEAEE1FFFGCFCGCGGGGGEFDGHHHHHGHGFBGGBGFHFHHHHGEG>EEHFCHGFGHGGHEHHHGBGHHBGHH>2??F@FFGFGFCGGGGGGDEEFG?DC;9AEBFFFFFFFFFFF/;B;@9BEBFFBB9;;BEFFFFFF/FFFFEFFFBD;-@D;B@=D.9;@FAAFF;....;;@DFBFFFFDDFAFEBFFFD?@=ABAAD--@.BFFFFE.
@M03896:38:000000000-B4D98:1:1106:19635:23249 1:N:0:185
TACGGAGGGTGCAAGCGTTAATCGGAATTACTGGGCGTAAAGCGCACGCAGGCGGTTTGTTAAGTCAGATGTGAAATCCCCGGGCTCAACCTGGGAACTGCATCTGATACTGGCAAGCTTGAGTCTCGTAGAGGGGGGTAGAATTCCAGGTGTAGCGGTGAAATGCGTAGAGATCTGGAGGAATACCGGTGGCGAAGGCGGCCCCCTGGACGAAGACTGACGCTCAGGTGCGAAAGCGTGGGGAGCAAACA
+
BBAABABBBABAB5FE?2F2AGGBEEGGHHD55BBAEEEEHHHGGCECGGGGGGGECGGHHGFHHHFFGHFBFGGBGHHHGGGFEGGFHHHHHHEFGGHHHGHHHHFHHH?FGFG@EGHHHF1?FFFFFDEFGHD-CABFFFFFFFFBFFFFF9BBBB;@EFFFFFAAABFFFFFFFBEFBBFFFFFFFDFDFFFFFFFFFFDFD@9AEFFF;-9AFFFBFFDDFFFBFFFAD@F?F?9.@=;.@AEFFF.
@M03896:38:000000000-B4D98:1:1106:18861:23288 1:N:0:185
GAAACCCCTGTAGTCCGGCTGACTGACTCGAGCGACATCTCGTATGCCGTCTTCTGCTTGAAAAAAAAATGAGAAATCACCGGGCTCCACCTTGACACTGCATCTGATCCTGGCAAGCTGGAGTCTCGTAGAGGTTGTTGGAATTCCAGTCGTATCTGATAACTTCGGAAAACTATTAATGAATACCTGTATCTACAGCGGCCCCCATGACGTCGCCCTACGTTCACATGCTAACACTACGGATCCTACAA
+
BABBBFBBBAFDDFEF2AAA24BBDBGHEFAAE?E?ABBDEGFEFFGFEEEFFFHDGGHH1BF@?0E>E1333@BB4E332///<<?/3FAG3?2?BF222?2BFFGHFG222<22/?22200??1?<FA//10100.<0<11>FG1=<0<.<</.0=00000=00..:.;//<0<00:0000;00000000;000000------;-./9/...--..-;..././//////9///////....-./;;/:
@M03896:38:000000000-B4D98:1:1106:4556:23307 1:N:0:185
TACGGAGGGTGCAAGCGTTAATCGGAATTACTGGGCGTAAAGCGCACGCAGGCGGTTTGTTAAGTCAGATGTGAAATCCCCGGGCTCAACCTGGGAACTGCATCTGATACTGGCAAGCTTGAGTCTCGTAGAGGGGGGTAGAATTCCAGGTGTAGCGGTGAAATGCGTAGAGATCTGGAGGAATACCGGTGGCGAAGGCGGCCCCCTGGACGAAGACTGACGCTCAGGGGCGAAAGCGTGGGGAGCAAACA
+
BBBBAAABDAAACBGA22EAAGGBEEFGHGA55BABAAEEGHHGG?EEFGG?GGGFGGGHHHHHHHHHHGFBBGGGHHHHGGGGEGGFFHHGGHGHHFGGHHHHHHHHHH?D??FBFHGHHFCGGGGFFGGGHH.<A=-:AFFFFFF/F9BF9;;B>:.:AFFFBF9;9DEFFFFFFFFFFDFBFFFFA9>A;-@-@AEC;FFFFFAEAFFFAAFDF:9;BAADFAFB.@:;ACFDFD.ABCA9@AEFF9.
@M03896:38:000000000-B4D98:1:1106:4541:23326 1:N:0:185
TACGGAGGGTGCAAGCGTTAATCGGAATTACTGGGCGTAAAGCGCACGCAGGCGGTTTGTTCAGTCAGATGTGAAATCCCCGGGCTCAACCTGGGAACTGCATCTGATACTGGCAAGCTTGAGTCTCGTAGAGGGGGGTAGAATTCCAGGTGTAGCGGTGAAATGCGTAGAGATCTGGAGGAATACCGGGGGCGAAGGCGGCCCCCTGGACGAAGACTGACGCTCAGGTGCGAAAGCGTGGGGAGCAAACA
+
AAAABA?DDAAAFFFF2AAAAGGF2EFFHGBF5BAAAAA1ADGGGCEEGFG?EGGGGGGGG4@FFHGHHGFBFG4FFGFHGEGEEEGF?CGGHHGHFGHFGHFHHG2G2G?>F?@2FGGHF?FGDHHFFDE.1<.ADF;DFFFFFFFBBBBFB;FFAA.;.BFF9F;;AA.FFEFFBB;F..;BFFFFF--@B;=--A?@-9BCB=;.A.AA--;.;BFBFFFDFFFFBFFA?;>A/9.;-@BABD.//;.
@M03896:38:000000000-B4D98:1:1106:4564:23332 1:N:0:185
TACGGAGGGTGCAAGCGTTAATCGGAATTACTGGGCGTAAAGCGCACGCAGGCGGTTTGTTACGTCAGATGTGAAATCCCCGGGCTCAACCTGGGAACTGCATCTGATACTGGCAAGCTTGAGTCTCGTAGAGGGGGGTAGAATTCCAGGTGTAGCGGTGAAATGCGTAGAGATCTGGAGGAATACCGGTGGCGAAGGCGGCCCCCTGGACGAAGACTGACGCTCACGTGCGAAAGCGTGGGGAACAAACA
+
ABA??>ADDA2>FGFA22AAAFGAAAFFHG555AAAAAAEFFGGG?E0EEA0E>E/EEFHHF4CGF1?DFGB4BF?DGGHG/>EEEFF2FHGFFCHHGHGHHHHGFGHGH?>F??1?GGF<F?FGGG0>AFA1<.<<999A/9;;;:///9B/99B-;;9A/9BBFAADC.B///BBB/;DDB/9BB99@-AA-;--.;9-@9@BFD...A---;;BB9/;.;AA?/99:.9.;-./.:ABFD9...;.A.
@M03896:38:000000000-B4D98:1:1106:22735:24404 1:N:0:185
TACGGAGGGTGCAAGCGTTAATCGGAATTACTGGGCGTAAAGCGCACGCAGGCGGTTTGTTAAGTCAGATGTGAAATCCCCGGGCTCAACCTGGGAACTGCATCTGATACTGGCAAGCTTGAGTCTCGTAGAGGGGGGTAGAATTCCAGGTGTAGCGGTGAAATGCGTAGAGATCTGGAGGAATACCGGTGGCGAAGGCGGCCCCCTGGACGAAGACTGACGCTCAGGTGCGAAAGCGTGGGGAGCAAACA
+
ACBABBCCC?AABFGE22EAAGGBBEFGHHA55BBAAAEEGHHGGCGEGGFEGGGGGGGHHHHHHHFBGGFFFHHGHHHHGGGGEGHGHHHHHHEFGFHGHHHHHHFHHHD>G?GCFGHHFGFHHHGFFGGGHHGGGFFFFFFFFFFBBF0FB:;F@BAAEFFFFF;;DFFFFFFFFFFFFFFFFFFFFCDDFDFFFFE@AFFFFFFAEFFAFDDDFFFFFFDDFFFFFFB;ADFAFDDDFFFFFFFFFF?
@M03896:38:000000000-B4D98:1:1106:13753:24856 1:N:0:185
TACGGAGGGTGCAAGCGTTAATCGGAATTACTGGGCGTAAAGCGCACGCAGGCGGTTTGTTAAGTCAGATGTGAAATCCCCGGGCTCAACCTGGGAACTGCATCTGATACTGGCAAGCTTGAGTCTCGTAGAGGGGGGTAGAATTCCAGGTGTAGCGGTGAAATGCGTAGAGATCTGGAGGAATACCGGTGGCGAAGGCGGCCCCCTGGACGAAGACTGACGCTCAGGTGCGAAAGCGTGGGGAGCAACCA
+
>AAAAAABBAAAFFGF22EEEGGFBBFGHHEB5BABAAEEFGGGGGGEGGG?EEEGGGGFGGHGFH@@FGFBBGHFFFGHGEGEEEHF?GHBBFFFGFGGGHHHHFBGHH?2?FGFFGHGF?GHHHGFFAFGGHFC-@FDEFFFFF:;:9;BF;;B::;;AFFFF;;:9-AF9FFFFFFFDFFB/;FA-:BF;@BFAD9-;@BDFFFAEFFA=BFDBFFBF.A.:.//;BBA.@;DFDDDA;-.9;.F.A.
@M03896:38:000000000-B4D98:1:1106:13745:24877 1:N:0:185
TACGGAGGGTGCAAGCGTTAATCGGAATTACTGGGCGTAAAGCGCACGCAGGCGGTTTGTTAAGTCAGATGTGAAATCCCCGGGCTCAACCTGGGAACTGCATCTGATACTGGCAAGCTTGAGTCTCGTAGAGGGGGGTAGAATTCCAGGTGTAGCGGTGAAATGCGTAGAGATCTGGAGGAATACCGGTGGCGAAGGCGGCCCCCTGGACGAAGCCTGACGCTCAGGTGCGAAAGCGTGGGGAGCAAACA
+
>AA?3>A?DAAACGFA22EEAGGBAAFFHHA553AAAAAAFGGGG?EEFGA@EEGEEEEG?GGGGHBBGGFBFGFFGHHGGFGGEFHGGHHHHAFHHGHHHHHHHHHGHH?>??GGGGGHGFGHHHF0?<FAHHA>@;DDEFFFFFFBBF/FB9;9B-:@9FFFFF.;AFEFFFFEFFFFFFFFFFFDCF>?FC;@F?AB@A=9;99.9FFCCAF-.BFFFBF.../:;FB@A@;DFD.;DF-.999B/..
@M03896:38:000000000-B4D98:1:1106:19014:24936 1:N:0:185
CATATTAGAAACCCCGGTAGTCCGGCTGACTGACTCGAGCGACATCTCGTATGCCGTCTTCTGCTTGAAAAAAAAAACAAAAAAGTAAAAGAACAAAATACGAGTAACTGTGGAACAACATAATAAACTAGTAGTATAGTAATCTACATATCAGAATGATAAAGCTGGAATATTAATCAAATCAAAAGTGAGCGTAAACAGGTGTACAATCTACGAAACATGACGACTGTCATCACAATGAGTCATAATCA
+
BBBBBFBF5B@>BAA2AAEABAF2EEEE2FGHHGHHC2EEGACFEFGGHFEG3AF@E>?FHBFDDGB1BBFCECE>>///00///222B22/022200222?///0222111011100//01?1<1111=1111111111111000000000000000000000000/./0:000000000:00000/0000/-....00/.0/0990;0/000....-/////..-..9////////////////////9
@M03896:38:000000000-B4D98:1:1106:7447:24940 1:N:0:185
TACAGAGGGTGCAAGCGTTAATCGGAATTACTGGGCGTAAAGCGCGCGTAGGTGGTTTGTTAAGTTGGATGTGAAATCCCCGGGCTCAACCTGGGAACTGCATTCAAAACTGACTGACTAGAGTATGGTAGAGGGTGGTGGAATTTCCTGTGTAGCGGTGAAATGCGTAGATATAGGAAGGAACACCAGTGGCGAAGGCGACCACCTGGACTAATACTGACACTGAGGTGCGAAAGCGTGGGGAGCAAACA
+
AAAAA5CA3>AAFGFAE22AFGHCAAFFHCAD53BAAAEEFGFEGEGC0EE153?B??EBFGGHFHB@3F3B44F4BGHHFGGGGGHEFGHFHA/CEFHHHHHFHHHHHHB1?@@DGFG1@FF@@G2??GHH1CE/C-<CAGHGGHF>GB<C==0=@<<-CGHHCCCCEGEHGGHF00;9A?BFFGGEFCFF9BGBGGC=B;B?FFFFFFFFFFFFFBFBFBFFE/;.FEB>DB?FFFAAB-BE;DEFFFF
@M03896:38:000000000-B4D98:1:1106:12137:24992 1:N:0:185
TACGTAGGGAGCAAGCGTTGTCCGGATTTACTGGGTGTAAAGGGTGCGTAGGCGGCTTTGCAAGTCAGATGTGAAATCTATGGGCTCAACCCATAAACTGCATTTGAAACTGTAGAGCTTGAGTGAAGTAGAGGCAGGCGGAATTCCCCGTGTAGCGGTGAAATGCGTAGAGATGGGGAGGAACACCAGTGGCGAAGGCGGCCTGCTTGGCTTTAACTGACGCTGCGGCACGAAAGCGTGGGTAGCAAACA
+
AAAAACFA?B?AE4GC?2FAFGGBABEGHHB55BA3AEGGGHHGHGECFGC?GCE0?>GHGFGHHH4BBEBBB@GFGGGGHHHAGFGBBCGFGE33?BGGHHFHHH4BBGB3BF4FGF2BBF?BFGB3FGFFEF?C/>?>>>AFHFGHHGEDC<0=-<.<<GGHFG.:;@ACFF0C.D.ACDFAFFEG:;0/C9B--;9---;;9A///;/;9F//9BBBF.;;A.---;@.9;A.B.9A=BD/.9//FF.
@M03896:38:000000000-B4D98:1:1106:12129:25011 1:N:0:185
TACGTAGGGAGCAAGCGTTGTCCGGATTTACTGGGTGTAAAGGGTGCGTAGGCGGCTTTGCAAGTCAGATGTGAAATCTATGGGCTCAACCCATAAACTGCATTTGAAACTGTAGAGCTTGAGTGAAGTAGAGGCAGGCGGAATTCCCCGTGTAGCGGTGAAATGCGTAGAGATGGGGAGGAACACCAGTGGCGAAGGCGGCCTGCTGGGCTTTAACTGACGCTGAGGCACGAAAGCGTGGGGAACAAACA
+
>>>A>FCAAFA>AGCF22EAFGGEE2FGHF5553B3BAFFFFHGHAE0FEA1FEF>EEGHFF4BFG4BBGFBBFDBGGGFE@FGGHHFFFHGEG33BBDBFHHHGEDGFGB3BB4B3GHGFG2FGFFFHGFEBB?F/>C>>A@FHHHHHCFD<<=D-<<-<<CGFC..::.CGGBF.CE;BDBFFFG.9;0/;-;99AA-9BBAAA;//9;.ABFFFFF/99;;A..9?.:A..;.F?.9---..:;BAE;
@M03896:38:000000000-B4D98:1:1106:16859:25643 1:N:0:185
TACGGAGGGTGCAAGCGTTAATCGGAATTACTGGGCGTAAAGCGCACGCAGGCGGTTTGTTAAGTCAGATGTGAAATCCCCGGGCTCAACCTGGGAACTGCATCTGATACTGGCAAGCTTGAGTCTCGTAGAGGGGGGTAGAATTCCAGGTGTAGCGGTGAAATGCGTAGAGATCTGGAGGAATACCGGTGGCGAAGGCGGCCCCCTGGACGAAGACTGACGCTCAGGTGCGAAAGCGTGGGGAGCAAACA
+
AAAAAAABCAAAFGFE22EEFGHFEEGGHFA55BBAAAEBGHHGGCEEEGGCGFGEGGGHHHEBBGFFGFEFBGGHHHHHGGGGEFHGHGHGGGFBFFHGGHHHHHHGGHFB?FGHGGFGFFCFGHGG<CFEHHG@@A>AAFFFFFFEFB:FB9;B@@99AFFBFB::AAFFBFFFFFFFFDBFFFF?D9CDA@B;DAEF-BBDFF-;EFFFFA?DFFFFFFFFFDB//;;9:@AAB.AACFDE;?AFFFE
@M03896:38:000000000-B4D98:1:1106:16857:25663 1:N:0:185
TACGGAGGGTGCAAGCGTTAATCGGAATTACTGGGCGTAAAGCGCACGCAGGCGGTTTGTTAAGTCAGATGTGAAATCCCCGGGCTCAACCTGGGAACTGCATCTGATACTGGCAAGCTTGAGTCTCGTAGAGGGGGGTAGAATTCCAGGTGTAGCGGTGAAATGCGTAGAGATCTGGAGGAATACCGGTGGCGAAGGCGGCCCCCTGGACGAAGACTGACGCTCAGGTGCGAAAGCGTGGGGAGCAAACA
+
AAAABBCCCAAABFFC22EEAGHFBEFGHHA55BBAAAAEFHHGGGGGGGGFGGGFGGGHHHHHHHGGHHEBFGHHGHHHGGGGGGHGHHHHHHGFGEFFGHHHHHHHHHD2??GCEHHHGFCGGHHFFGGGHGDGGFBDEFFFFFFFFFFFF;9;>@DFFFFFFFDADFFFFFFFFFFFFFFFFFFFF:CFACDFDFFFFFFFFB@99FFC--DDFFFFFDADFFFFFFBDDC;./AADFCDF=DFF/FF
@M03896:38:000000000-B4D98:1:1106:24047:25909 1:N:0:185
TACGTAGGTGGCGAGCGTTATCCGGAATTATTGGGCGTAAAGAGCGCGCAGGTGGTTGATTAAGTCTGATGTGAAAGCCCACGGCTTAACCGTGGAGGGTCATTGGAAACTGGTCGACTTGAGTGCAGAAGAGGGAAGTGGAATTCCATGTGTAGCGGTGAAATGCGTAGAGATATGGAGGAACACCAGTGGCGAAGGCGGCTTCCTGGTCTGTAACTGACACTGAGGCGCGAAAGCGTGGGGAGCAAACA
+
AAAAA4FAFFABA?EE22EECGHEAEEGHCAF5BAAAAEEHGHHHEFAEEEFGFGGFEGHHHHHGHFBBGFBBF4GFGHHHGG?EFFHGGHFGHGDF/BFFFHHHHFG2G?2?@@?/@DCFFFFGHFHGGHECGDD<ACDDDGHHHHFH0DB=<<DD-;A.GHHCC:;CB.CF9FF;0;CE?FFFFG?9CBFCBDFBF;=-9>BFFFB9F/;;:BBBFFFFBFFF/9;.-;;-;-DFDF?C-@EFA.9/A.
@M03896:38:000000000-B4D98:1:1106:24040:25926 1:N:0:185
TACGTAGGTGGCGAGCGTTATCCGGAATTATTGGGCGTAAAGAGCGCGCAGGTGGTTGATTAAGTCTGATGTGAAAGCCCACGGCTTAACCGTGGAGGGTCATTGGAAACTGGTCGACTTGAGTGCAGAAGAGGGAAGTGGAATTCCATGTGTAGCGGTGAAATGCGTAGAGATATGGAGGAACACCAGTGGCGAAGGCGGCTTCCTGGTCTGTAACTGACACTGAGGCGCGAAAGCGTGGGGAGCAAACA
+
AAABAFFCFFBCF2EA22EAFGHEAEEGHHDF5AB2AAEEFGHHH?EEGGGGFGGGFEGHHEFHHHFF3FDBBGFFFHHHHGGEEEG3BFGEGHG/FACGGGHHHHEF2F?2?DF/<@AEF?CFHHHHFFHFGH??<CCGHBGHHHHBGDFDD0=G@AEGC0CGCGAC.CEGEFFGFFFGGGGFFFGEFFGGEFF:DFEDFFFFFFFFFF/;BBBBFFFBFBBFFBFFFACC9;@DFFFFFFFFFDEB:A.
@M03896:38:000000000-B4D98:1:1106:10792:26013 1:N:0:185
TACGGAGGGTGCAAGCGTTAATCGGAATTACTGGGCGTAAAGCGCACGCAGGCGGTTTGTTAAGTCAGATGTGAAATCCCCGGGCTCAACCTGGGAACTGCATCTGATACTGGCAAGCTTGAGTCTCGTAGAGGGGGGTAGAATTCCAGGTGTAGCGGTGAAATGCGTAGAGATCTGGAGGAATACCGGTGGCGAAGGCGGCCCCCTGGACGAAGACTGACGCTCAGGTGCGAAAGCGTGGGGAGCAAACA
+
ABAAAABCCAAABDGF22FEAGGBBAFFHGAB5BABAAEEGHGFGGGEFGGCEFGFEEGHHGHHHHEBGFFBBFHGHHHHGGG?EGGFFHHHHHGHHGHHHHHHHHGHHH??G?GFGHHHCFCGHHHGFDGGHHGGGBAFFFFFFFFBFFBF;:BB@@DDFFFFFF;;ABEFFFFFFBFFFFFFFFFDDBDFFDDC;AADFFDFFFFAAFF;C:ADFFFFFFFFF?FEBFBB9==DFFFFFFFFFDAFFF.
@M03896:38:000000000-B4D98:1:1106:10745:26589 1:N:0:185
TACGTAGGTGGCGAGCGTTATCCGGAATTATTGGGCGTAAAGAGCGCGCAGGTGGTTGATTAAGTCTGATGTGAAAGCCCACGGCTTAACCGTGGAGGGTCATTGGAAACTGGTCGACTTGAGTGCAGAAGAGGGACGTGGAATTCCATGTGTAGCGGTGAAATGCGTAGAGATATGGAGGAACACCAGTGGCGAAGGCGGCTTCCTGGTCTGTAACTGACACTGAGGCGCGAAAGCGTGGGGAGCAAACA
+
AAAAACF35BA4A2AEE22AFFGDEEEGH5DD5AA2AAEABGGGGAEEECE?B@CACEHHHFGHG@B43F4BB4FB@?F?FFEEEEGGEGHE??D?EDC?GGHHFFBF?2?2F@@AACAEFFF?F1>FFHFFFC<<.<<?A<GHGED=D0:C;;;<@:::CFGH0CC;A?;;0;FFFBBFGGGGFGGEFCFFE@->BDFACCFAFFFFBF/9BF/9;BB;B/;FF/B.;@@B@C-9/AAA;A;.9;A/9A.
@M03896:38:000000000-B4D98:1:1106:10423:27227 1:N:0:185
TACGGAGGGTGCAAGCGTTAATCGGAATTACTGGGCGTAAAGCGCACGCAGGCGGTTTGTTAAGTCAGATGTGAAATCCCCGGGCTCAACCTGGGAACTGCATCTGATACTGGCAAGCTTGAGTCTCGTAGAGGGGGGTAGAATTCCCGGTGTAGCGGTGACATGCGTAGAGATCTGGAGGAATACCGGTGGCGAAGGTGGCCCCCTGGACGAAGACTGACGCTCAGGTGCGAAAGCGTGGGGAGCAAACA
+
AAAAA?A@DAAACEFAA?AAAFHFEAFGHHDDB3A2AAAAAFGGG?EEEFEGGGGGGCEHHGFHGG4BDBDBBFHFFEHHGFG?EEFC?FGHHEFFHFHGHHHHHHFGGH?2G/22FFG??01FFGHHFDCCDG<-<-9AEFFFFFF/9@9@:;;B9@ADF/9BBF.A.;.BFFFFFFFFFFFFFFFFA@@DFF@;BDFFAAFFFFAFAF.999AABFFBFD..AABBBFFA.;-;/.;.>@@.999BF..
@M03896:38:000000000-B4D98:1:1106:20521:27973 1:N:0:185
TACGGAGGGTGCAAGCGTTAATCGGAATTACTGGGCGTAAAGCGCACGCAGGCGGTTTGTTAAGTCAGATGTGAAATCCCCGGGCTCAACCTGGGAACTGCATCTGATACTGGCAAGCTTGAGTCTCGTAGAGGGGGGTAGAATTCCAGGTGTAGCGGTGAAATGCGTAGAGATCTGGAGGAATACCGGTGGCGAAGGCGGCCCCCTGGACGAAGACTGACGCTCAGGTGCGAAAGCGTGGGGAGCAAACA
+
CCBCCABBCAAAB5FC?2FAABGFEEFGHHA55ABAEAEEGHHGGGFGGGGGGGGGGGGHHHGHGHGG3GFFFGFBFHHHFGGGGGHEGHHGHHFGFEGGHHHHHHHHHH?2??@2FHHHGCFFGGGHFEGGHFAAC=FFFFBBFFFBFFBB;BFFFCDFEFBFFFFAAFFFBFFFFEEFFFFFFFFFFFFFFFFADFEA;@DFFFFFFFF=D;DABFFEFFD?FDFFFFF@?-9ABDFFFFA?@DE/:?9
@M03896:38:000000000-B4D98:1:1107:8820:4294 1:N:0:185
TACAGAGGGTGCAAGCGTTAATCGGAATTACTGGGCGTAAAGCGCGCGTAGGTGGTTTGTTAAGTTGGATGTGAAATCCCCGGGCTCAACCTGGGAACTGCATTCAAAACTGACTGACTAGAGTATGGTAGAGGGTGGTGGAATTTCCTGTGTAGCGGTGAAATGCGTAGATATAGGAAGGAACACCAGTGGCGAAGGCGACCACCTGGACTAATACTGACACTGAGGTGCGAAAGCGTGGGGAGCAAACA
+
BCABBFFBCBAAFGGF??FEFGHFEEGGHGBBBBABAAEEHGGEE?EFGGGFFGGEFHGHHHGHHHBFF33BBFFGGHHHGGGGEGHGHGHHHHGHHFFGHHHHHGGHHHCFFFFFHCFFFGC@@FDGGHFHHHA?CC?C>GHHHHFHHE0C==<=<<<<CGHHCG:;CEFGHBHGCCCFDFFGGGGGGFGGCDGGGDEFDAFAFF.BAFFFFFFFFFFFFFFFFFFFFAF=DCCDFDDDFFAEFDFFFFF
@M03896:38:000000000-B4D98:1:1107:17294:4608 1:N:0:185
TACGTAGGACGCGAGCGTTATCCGGATTTACTGGGCGTAAAGCGTCTGTAGGCGGACTTGTAAGTTGGACGTGAAAGCTCCGGGCTTAACCCGGAGAGGCCGTTCAATACTGCGAGACTAGAGGGCGTGAGAGGGGAGCGGAATTCCCGGTGTAGCGGTAAAATGCGCAGATATCGGGAGGAACACCAGTGGCGCAGGCGGCTCCCTGGTACGCACCTGACGCTGAGAGACGAAAGCTAGGGGAGCGAACA
+
AABBAFFBFFDDGGGCEAEECGHEEGGGHEBB5AAAEAFEDHHGEE1?DFGFHGG>E>BFDFGHHGDC@@/??F?FHHBGHGGGEGGGGGHHGGCDC???F>>?GFFHHHFFEADACDFFCGFCGGGCGGGHGDGGGGDD?ABGGGGGGG--;;:;;;;;ABFF0FADABA9FFFFFAFFFDFFFFF?FBFFFFF-@@FC;FBFFFFFFFBBAFDFFFFFFDDFFFFFFFFDFFF?/:BBFFB?-:-@=A;
@M03896:38:000000000-B4D98:1:1107:17276:4613 1:N:0:185
TACGTAGGACGCGAGCGTTATCCGGATTTACTGGGCGTAAAGCGTCTGTAGGCGGACTTGTAAGTTGGACGTGAAAGCTCCGGGCTTAACCCGGAGAGGCCGTTCAATACTGCGAGACTAGAGGGCGTGAGAGGGGAGCGGAATTCCCGGTGTAGCGGTAAAATGCGCAGATATCGGGAGGAACACCAGTGGCGCAGGCGGCTCCCTGGTACGCACCTGACGCTGAGAGACGAAAGCTAGGGGAGCGAACA
+
>AAA>CFAFC@DGFGE2AAEAFHEAEFFHF555B1AAAEAFHHGEBABDDGBGFFEEE@BEDFGGF@FB@>??F?4FF3F3EEGEEGGHFHGGG@C@DDDG>>?FC<GDGFFG<-<->G><DCCGGF--AACGFGGGGDD???A0C;BDA-@.9;;99;;.BFF/B:;>@DBFFFEA;@--99AFFF?A:FFEAD-@@DCFAFAEE.9.9/9AF?B=FBBBAD..DFBFFFDF-99F//;.AA.-9-9-;9
@M03896:38:000000000-B4D98:1:1107:17298:4632 1:N:0:185
TACGTAGGACGCGAGCGTTATCCGGATTTACTGGGCGTAAAGCGTCTGTAGGCGGACTTGTAAGTTGGACGTGAAAGCTCCGGGCTTAACCCGGAGAGGCCGTTCAATACTGCGAGACTAGAGGGCGTGAGAGGGGAGCGGAATTCCCGGTGTAGCGGTAAAATGCGCAGATATCGGGAGGAACACCAGTGGCGCAGGCGGCTCCCTGGTACGCACCTGACGCTGAGAGACGAAAGCTAGGGGAGCGAACA
+
AAAAAFFBFFBBGEGAA2EECGHECGEGHFDBBAAAAAEEEGGEEBB?DDDFHFFEE>BFFGHHGFDGB@/??FFGHH?FHGGFE@GGGGHHGGGGG/?CF@><GGFHHHFGF>AGGDGGGFF<EGFACGGHHGGGGGC?;ABGFGGGGA-?;;;;-;;;9BFFFFADCDFBFFF?CFFFFDFFFFF?A;BBEFB=@CD-;D;DEEBFFB:BADDFFFFFFFFFFFFFFFFDADDAB;BBFEB?@D-@@@-
@M03896:38:000000000-B4D98:1:1107:11335:5758 1:N:0:185
TACGGAGGGTGCAAGCGTTAATCGGAATTACTGGGCGTAAAGCGCACGCAGGCGGTTTGTTAAGTCAGATGTGAAATCCCCGGGCTCAACCTGGGAACTGCATCTGATACTGGCAAGCTTGAGTCTCGTAGAGGGGGGTAGAATTCCAGGTGTAGCGGTGAAATGCGTAGAGATCTGGAGGAATACCGGTGGCGAAGGCGGCCCCCTGGACGAAGACTGACGCTCAGGTGCGAAAGCGTGGGGAGCAAACA
+
BBBBBBBBBAAABGFCA?2EFGHFDFGGHEBBBBBAAAEEHHHGGCEFGCAEGGGCGGGHHHHHGHDGGDBBBEFFHHHHGGGGGGHGHHHHHHGFFGGGHHHHHHHHGHHFHHHFGHHHHGFHHHHHFGGGHHGGGFAAEFFFFFFFFF0B;;;;;;;;AFFFBF;;DFFFFFFFFFFFFFFFFFFFF@FFFFDFFFFFFFFFFFFFEFFFFFFFFFFFFFFFFFFFFFFCDFFFFFADCFFFFFFFFFF
@M03896:38:000000000-B4D98:1:1107:11326:5776 1:N:0:185
TACGGAGGGTGCAAGCGTTAATCGGAATTACTGGGCGTAAAGCGCACGCAGGCGGTTTGTTAAGTCAGATGTGAAATCCCCGGGCTCAACCTGGGAACTGCATCTGATACTGGCAAGCTTGAGTCTCGTAGAGGGGGGTAGAATTCCAGGTGTAGCGGTGAAATGCGTAGAGATCTGGAGGAATACCGGTGGCGAAGGCGGCCCCCTGGACGAAGACTGACGCTCAGGTGCGACAGCGTGGGGAGCAAACA
+
>A>A>3A2A2AAGFGFA2FCAGGAAEFFGDD5532AAAEEEGGEE0EAEAAEEEE>/EGGFGGHGF4BF43B4F44FGGHFGECEEGGHFHHFCC0?/?BGFHHFHFHGHHDHHHEFFCG?FGGHFGB?DC.>C?--9-.;9FFFFF;FB/B;;/;9;99./9B/B9;A-A//9/;B/9;.ABF/FFDBBB..-;@B.A;BB?BBBBF..;@-9ADFF/9;:D.9DFEFFF>D--9.99D;--.-;9B9..
@M03896:38:000000000-B4D98:1:1107:18638:6135 1:N:0:185
TACGAAGGGTGCAAGCGTTAATCGGAATTACTGGGCGTAAAGCGCGCGTAGGTGGTTCAGCAAGTTGGATGTGAAATCCCCGGGCTCAACCTGGGAACTGCATCCAAAACTACTGAGCTAGAGTACGGTAGAGGGTGGTGGAATTTCCTGTGTAGCGGTGAAATGCGTAGATATAGGAAGGACCACCAGTGGCGAAGGCGACCACCTGGACTGATACTGACACTGAGGTGCGAACGCGTGGGGAGCAACCA
+
ABBBA>A>2C2>CEGEEAEAFGHF2A2BGCDF5B2BAAE2AFBAE0E0EECF5BFEFGHGEFGHHFD33B@B44BFGHHHGGGEEEHGBGHHGH/0BFFFGFHHHHFG/F?<FFD2@FG1F@F@GHGGHFDHG<CAACDEGE1FHHFGH00==<==--=;:CHHHG;CA-.CBCFF;0CA.;.;.CEE.FGGC-;-9.A@B?BBFAAFAFFFF/BFFFB/;BBFB//;/EFBAB--ABBBBBBF-A.F.A.
@M03896:38:000000000-B4D98:1:1107:18626:6151 1:N:0:185
TACGAAGGGTGCAAGCGTTAATCGGAATTACTGGGCGTAAAGCGCGCGTAGGTGGTTCAGCAAGTTGGATGTGAAATCCCCGGGCTCAACCTGGGAACTGCATCCAAAACTACTGAGCTAGAGTACGGTAGAGGGTGGTGGAATTTCCTGTGTAGCGGTGAAATGCGTAGATATAGGAAGGAACACCAGTGGCGAAGGCGACCACCTGGACTGATACTGACACTGAGGTGCGAAAGCGTGGGGAGCAAACA
+
AAAAAAAABFAACGFF2AEEFGHBBEFFHFDB53BBAAEEHHFEE?EEEEEGDBFEFHHGGGGHHFDF@FBBBFH4FGGHGCGEEEHHGFHGGGFFFFFGHHHHGFFGGGFGF@@FCFD@@FCDHHG/FGAGEGG?FCAE<GFHHHFHHBBC=<<=-<;=;GHHGG:;A:CGFFFB0:CAAFFFFFFE.;CF;@B--AA;BAFFFFFB./AFA/BFFFB9BBFFFFBEFEF-A@@DF?ADFFFE;AEF/A.
@M03896:38:000000000-B4D98:1:1107:24341:6235 1:N:0:185
TACGTAGGTGGCGAGCGTTATCCGGAATTATTGGGCGTAAAGAGCGCGCAGGTGGTTGATTAAGTCTGATGTGAAAGCCCACGGCTTAACCGTGGAGGGTCATTGGAAACTGGTCGACTTGAGTGCAGAAGAGGGAAGTGGAATTCCATGTGTAGCGGTGAAATGCGTAGAGATATGGAGGAACACCAGTGGCGAAGGCGGCTTCCTGGTCTGTAACTGACACTGAGGCGCGAAAGCGTGGGGAGCAAACA
+
>AAA>CFBFF?BA2AA2AE?GGHEEEEFH5FD5B2BAEEGHFBGFCEEEFCEFGGE?BBGHGHEHH@B3FBBBF4B@FGHHGFEEEEH3FGFGHD??D/FGFHHGHGFGHFBG@G/><EC?FBGHHHHHHFHHHFA0.<DDFHGHHHEH00==0<=;-;;:GHHFC.;:@EFFBFGF0;BDDGABFGE.CFB;99;DAA-;BFFFFFFBF/FFFBFFFFBFEBFBFB.A;B@>-@ABAADFFFE-;ABBA.
@M03896:38:000000000-B4D98:1:1107:11461:6392 1:N:0:185
TACGGAGGGTGCAAGCGTTAATCGGAATTACTGGGCGTAAAGCGCACGCAGGCGGTTTGTTAAGTCAGATGTGAAATCCCCGGGCTCAACCTGGGAACTGCATCTGATACTGGCAAGCTTAAGTCTCGTAGAGGGGGGTAGAATTCCAGGTGTAGCGGTGAAATGCGTAGAGATCTGGAGGAATACCGGTGGCGAAGGCGGCCCCCTGGACGAAGACTGACGCTCAGGTGCGAAAGCGTGGGGAGCAAACA
+
ABAAABCCCAAAFGGE??EGFGHFEEGGHGBBBBFAAAEFHHHGG0EEFFGCGFGGGGGHHHHHHH@FDGEBBGGFHHHHGGGGEFHFHHHHHHGHFGHGHHHHHHHHHHGFFGHHGFFFFHGHHHHHFGGGHHGGCFFAEFFFFFFFFF0B;;;;;;;:AFFFFF;;DDFFEFFFFFFFFFFFFFFFFDFFADFFFFFFAFFDFFDEEFFFFFFFFFFFFFFFFFFFFEF@.@CDFFAFFF;EFFFFFFA
@M03896:38:000000000-B4D98:1:1107:11478:6395 1:N:0:185
TACGGAGGGTGCAAGCGTTAATCGGAATTACTGGGCGTAAAGCGCACGCAGGCGGTTTGTTAAGTCAGATGTGAAATCCCCGGGCTCAACCTGGGAACTGCATCTGATACTGGCAAGCTTAAGTCTCGTAGAGGGGGGTAGAATTCCAGGTGTAGCGGTGAAATGCGTAGAGATCTGGAGGAATACCGGTGGCGAAGGCGGCCCCCTGGACGAAGACTGACGCTCAGGTGCGAAAGCGTGGGGAGCAAACA
+
AAAAAABCCAAABGCF22EEFGHFEEFGHHDB53BBAAEEGHGGG0EAEGEGGGGGGGGHGHDGHHDFFGFBBFGFGHHHGEGEFGHHHHHHGHEGHGHGHHGGGHHHHHGFHGGGEGHGGFGHHHHHFGGGGGG?@FFDAFFFFFFFBFBF;;;;;:;;;FBFFF:;ADFF/FFFFBFF?DFFFFFFF@ADADFFF.;;@CBCDD@AAFFFFCFDFFFBFD9AD?/99/:9:BA.FD.A@FAEADFFFFF
@M03896:38:000000000-B4D98:1:1107:11465:6410 1:N:0:185
TACGGAGGGTGCAAGCGTTAATCGGAATTACTGGGCGTAAAGCGCACGCAGGCGGTTTGTTAAGTCAGATGTGAAATCCCCGGGCTCAACCTGGGAACTGCATCTGATACTGGCAAGCTTAAGTCTCGTAGAGGGGGGTAGAATTCCAGGTGTAGCGGTGAAATGCGTAGAGATCTGGAGGAATACCGGTGGCGAAGGCGGCCCCCTGGACGAAGACTGACGCTCAGGTGCGAAAGCGTGGGGAGCAAACA
+
AAABBABBBAA>CGFECA?EAGGAEEFGHHD55AABAAEEHHHGG0EAEE?EGEEGGGFHHHHHHH@BDGEBBFF?GHHHG@EEEFHHHHHHGHEGHGHFGHGGHHHHHHHFHHCFFFF?GHFHHHHGFGGGHF.CGFBA;BFFFFFFFF/B;;:;;;;;AFFFFF9;ADFFFFFFFFFFDDFFFFFFF@CFFFFFFFFBFFFFFFAAAFABDDFFFFFFFFFDDFFFF/9;ADD?FADFCA@A99AFFF?
@M03896:38:000000000-B4D98:1:1107:25171:7088 1:N:0:185
TACGTAGGGGGCAAGCGTTGTCCGGATTTACTGGGCGTAAAGAGCGTGTAGGCGGCCAAACAGGTCCGTTGTGAAAACTGGAGGCTTAACCTCCAGACGTCGACGGAAACCGTATGGCTAGAGTCCGGAAGAGGAGAGTGGAATTCCTGGTGTAGCGGTGAAATGCGCAGATATCAGGAAGAACACCAATGGCGAAGGCAGCTCTCTGGGACGGTACTGACGCTGAGACGCGAAAGCGTGGGGAGCGAACA
+
AAAAAFFBAA>>EFCF22E2EGHEEGGGHGDBBBBBAAFFGHHHG?AEEGDBGEEE/EGHAG2?BGHG/F???GDG3BBBBGHEEGFGHGHHHHB2FF/?CDCF<CDFFHFCEGH0>>FF>G1>GGGCGGGGHGGDHGEBCGHGGHHHHECC;;;;;;;=EFGGFFCECAGGGGGFFFF.FFFFFFFEEFFFBDFFFFA.?DFFFFFB9B:A;-:;AFFFFBFFBF?FFDD@DFFFFFADFFFFCA-BAD@
@M03896:38:000000000-B4D98:1:1107:25308:7986 1:N:0:185
TACGGAGGGTGCAAGCGTTAATCGGAATTACTGGGCGTAAAGCGCACGCAGGCGGTTTGTTAAGTCAGATGTGAACTCCCCGGGCTCAACCTGGGAACTGCAACTGATACTGGCAAGCTTGAGTCTCGTAGAGGTGGGTAGAATTCCAGGTGTAGCGGGGAAATGCGTAGAGATCTGGAGGAATACCGGTGGCGAAGGCGGCCCCCTGGACGACGACTGACGCTCAGGTCCGAAAGCGGGGGGAGCAAACA
+
AAABAAABBAAAGGGG2AEE2BFF2ECFHG55532AAEEFHHGGGGGGGEG0EFGEE>EBBGFDFHBG@4FBFGH3BGFG/>/>>EGHHHGB0FCGGFFGH2FGHHFGHFFDBF?FGGHGCAHHBGGBF.FF<FC..-C0<0000=DB0//CG0:;;;-;9A.CBF..CB.09C9BCB/..;BBFFF.-@CDAA---AA---99@DFE?B.@---;@AD/B.9.;.////9-.;9.B.-;9@---:./;F.
@M03896:38:000000000-B4D98:1:1107:25312:8008 1:N:0:185
TACGGAGGGTGCAAGCGTTAATCGGAATTACTGGGCGTAAAGCGCACGCAGGCGGTTTGTTAAGTCAGATGTGAAATCCCCGGGCTCAACCTGGGAACTGCAACTGATACTGGCAAGCTTGAGTCTCGTAGAGGGGGGTAGAATTCCAGGTGTAGCGGTGAAATGCGTAGAGATCTGGAGGAATACCGGTGGCGAAGGCGGCCCCCTGGACGAAGACTGACGCTCAGGTGCGAAAGCGTGGGGAGCAAACA
+
ABABABBB@AAABFGE22EFAGHFEGGGHGBBBBBAAAEGHHHGG?EEGEECGGGEGGGHHHGHHH@BEFEBBF4GHHHHGFGFEEHFGHHGCGFFHGHGHHFHHHBGGHGGHHHGGHHGGFFHGHHGFGGGHH??CFFFFFFFFFFEFFBB;;;;;;;;AFFFFFAADFFFFFFFFFF?FDFFFFFF>@>DFDDCFFE9BCFFFFBA?.F--9ADFFFFFDFFFFFFBBFD?DCFFFFBAFFFFAEFFFF
@M03896:38:000000000-B4D98:1:1107:25294:8010 1:N:0:185
TACGGAGGGTGCAAGCGTTAATCGGAATTACTGGGCGTAAAGCGCACGCAGGCGGTTTGTTAAGTCAGATGTGAAATCCCCGGGCTCAACCTGGGAACTGCAACTGATACTGGCAAGCTTGAGTCTCGTAGAGGGGGGTAGAATTCCAGGTGTAGCGGTGAAATGCGTAGAGATCTGGAGGAATACCGGTGGCGAAGGCGGCCCCCTGGACGAAGACTGACGCTCAGGTGCGAAAGCGTGGGGAACAAACA
+
BBBBBAAD?AAA4DEF2A2AAFGB2EFFFF5D5BBBAAAEDGH?EAEAEA00EEEEGFGCFFHHFH4B@GF@BF4FHHHHF@EEEGHHGHHG?FA0?FBBGHHHHHHFGFGGHHHFCGFHHGHFHGGGFDFFE0<--999;BBFBBBB:B/B9;;:;-9;AFFFFB;AA@?///:FBFFFFAB//BFD9--.A9?=@.A=-@BBBB=9.999-;..BB/F/.A9..FF///-.@B.9;.9B?B..9BFAEF
@M03896:38:000000000-B4D98:1:1107:26510:9113 1:N:0:185
TACGGAGGGTGCAAGCGTTAATCGGAATTACTGGGCGTAAAGCGCACGCAGGCGGTTTGTTAAGTCAGATGTGAAATCCCCGGGCTCAACCTGGGAACTGCATCTGATACTGGCAAGCTTGAGTCTCGTAGAGGGGGGTAGAATTCCAGGTGTAGCGGTGAAATGCGTAGAGATCTGGAGGAATACCGGTGGCGAAGGCGGCCCCCTGGACGAAGACTGACGCTCAGGTGCGAAAGCGTGGGGAGCAAACA
+
ABABABCCCAAACFGF?2EE2BGBEEGGHHDBBBBAAAEFGHHGGCGEGGGGGGGGGGGHGHHHHHDFDHFBBFEGGHHHGGGGEGHHHHHHFHGHHGHGHHHHHHHHFHGGHHHHGGHHFFBHHHHHFGGGHHGGGFFDFFFFFFFFFF/F;;;;;;;;AFFFFFDAFFFFFFFFFFFFFFFFFFFFCBBDA@BDFFFDFFFFFF=AEFFF-@ADFFFFFDAADFFFFFF=ADFFFF.DFFFFFAAFEF?
@M03896:38:000000000-B4D98:1:1107:26024:9410 1:N:0:185
TACGGAGGGTGCAAGCGTTAATCGGAATTACTGGGCGTAAAGCGCACGCAGGCGGTTTGTTAAGTCAGATGTGAAATCCCCGGGCTCAACCTGGGAACTGCATCTGATACTGGCAAGCTTGAGTCTCGTAGAGGGGGGTAGAATTCCAGGTGTAGCGGTGAAATGCGTAGAGATCTGGAGGAATACCGGTGGCGAAGGCGGCCCCCTGGACGAAGACTGACGCTCAGGTGCGAAAGCGTGGGGAGCAAACA
+
BCBCBCCCCAAAFGGCE?ECAGHFEGGGHGDBBBBAEEFGHHHGGCFGGGFCGGGGGGGHHHHHHHDFGGFBFG4FGHHHGGGGEGHGHHHHHHGGHGHHHHHHHHGGHHGHHHHGGHHHGHHHHHHHFGGGHHGGGFFFFFFFFFFFFFBF;;;;:;:;AFFFFFAADDFFFFFFFFFFFFFFFFFFFADFFFDCFFFBFFFFFFFFFFFFFFFFFFFFFDFFFFFFFFFF?>ADFADFFFFEFFFFFF?
@M03896:38:000000000-B4D98:1:1107:26003:9419 1:N:0:185
TACGGAGGGTGCAAGCGTTAATCGGAATTACTGGGCGTAAAGCGCACGCAGGCGGTTTGTTAAGTCAGATGTGAAATCCCCGGGCTCAACCTGGGAACTGCATCTGATACTGGCAAGCTTGAGTCTCGTAGAGGGGGGTAGAATTCCAGGTGTAGCGGTGAAATGCGTAGAGATCTGGAGGAATACCGGTGGCGAAGGCGGCCCCCTGGACGAAGACTGACGCTCAGGTGCGAAAGCGTGGGGAGCAAACA
+
AAAAAACBBAB>4G4A22FCAGGBAEFGHGD55BBBAAEEHGHEE?EAEEE?EEEEEEEGHHEHGHGGFHEBBFGFHHHHGEGE>EGFHHHGFGFBFFGFHHHHHHFHHHFB2FGCFF<FFGGHHHHHFECFHF.--:@A.BFFFFFFFFBB;;;;-9:;:FFFFB;;A-EFFFFFFFFFBDF/FFFFD9B?;@D=CAA@-9>BFF@A9/.-;CA.;FFBFDFFFFFFF9B9ADA:/A.;>DFF=:AF/;A
@M03896:38:000000000-B4D98:1:1107:21618:9461 1:N:0:185
TACGTAGGGAGCAAGCGTTGTCCGGATTTACTGGGTGTAAAGGGTGCGTAGGCGGCTTTGCAAGTCAGATGTGAAATCTATGGGCTCAACCCATAAACTGCATTTGAAACTGTAGAGCTTGAGTGAAGTAGAGGCAGGCGGAATTCCCCGTGTAGCGGTGAAATGCGTAGAGATGGGGAGGAACACCAGTGGCGAAGGCGGCCTGCTGGGCTTTAACTGACGCTGAGGCACGAAAGCGTGGGTAGCAAACA
+
ABABAFFCBFBAAGFAA?E?EGHGGGGGHEBFBBB3EEGGGHHGHFEGFECEHGGCCEGHFFFFGH4BEBBBBFFFFGGFHHHGHHHEGFHFGFFFGGFFHFHHHHGGFHF3FGDFGGFFGFCFGHHHHGHHHHGEA<CDCCFGHFHHHFFF<<==<<.<ADFFGHFCAFFFFHHGHG?BAFGGGGGGF0FFEGD?BAEFFFFFFFFFFF?FEFFFFFFFFFFFFDFFFFFDFFDABA9ABF99:FFFFFF
@M03896:38:000000000-B4D98:1:1107:22318:9988 1:N:0:185
TACGTAGGACGCGAGCGTTATCCGGATTTACTGGGCGTAAAGCGTCTGTAGGCGGACTTGTAAGTTGGACGTGAAAGCTCCGGGCTTAACCCGGAGAGGCCGTTCAATACTGCGAGACTAGAGGGCGTGAGAGGGGAGCGGAATTCCCGGTGTAGCGGTAAAATGCGCAGATATCGGGAGGAACACCAGTGGCGCAGGCGGCTCCCTGGTACGCACCTGACGCTGAGAGACGAAAGCTAGGGGAGCGAACA
+
ABAAAFFAFFDDGFG?EECCGGG22EEFHFD5FA11AEEEHGGAEEEEGHEBGGEEEFHHFGHFGH4BF@/?>?FFGHGHHGGFEEGGGFFGCGGCB??CF@>EGGFHFFFGHC@->.F><D0<C?C@CGGHHGGGGGE?A;BEGGGGB-9A;:/;;9;AAFFFBF;:=-@9FFFF@AADBDFFFFFEAB/FEFF;B-A--AFFFEBFAF/B.A.@DFF/9DA.DDF/F.9.-9.AF//9.A..-99;-9-
@M03896:38:000000000-B4D98:1:1107:22303:10002 1:N:0:185
TACGTAGGACGCGAGCGTTATCCGGATTTACTGGGCGTAAAGCGTCTGTAGGCGGACTTGTAAGTTGGACGTGAAAGCTCCGGGCTTAACCCGGAGAGGCCGTTCAATACTGCGAGACTAGAGGGCGTGAGAGGGGAGCGGAATTCCCGGTGTAGCGGTAAAATGCGCAGATATCGGGAGGAACACCAGTGGCGCAGGCGGCTCCCTGGTACGCACCTGACGCTGAGAGACGACAGCTAGGGGAGCGAACA
+
AAABAFFAFFDD?EEAE??EFGHEEEGGHFAEDC1AAEFFCFGEEEECGFBBGEEFE>FGDGFFGHB3B@/?//?FHHGFHGGGEGHFHFFHGFC/BA?BEA>AGBFGHHHFFC--@.G1<<FCDDGDGGDBGDEFDAE??@BEBFBCFC??.0;;9-;9AB:FFF;DC;@//9FF;-;BFD9FFFAEFFFFECF;;9A>-@BDAEFBEF/B:D9;DBFFFFFDDD99B.:9>--9.B99AA..-.---9-
@M03896:38:000000000-B4D98:1:1107:23616:10028 1:N:0:185
TACGGAGGGTGCAAGCGTTAATCGGAATTACTGGGCGTAAAGCGCACGCAGGCGGTTTGTTAAGTCAGATGTGAAATCCCCGGGCTCAACCTGGGAACTGCATCTGATACTGGCAAGCTTGAGTCTCGTAGAGGGGGGTAGAATTCCAGGTGTAGCGGTGAAATGCGTAGAGATCTGGAGGAATACCGGTGGCGAAGGCGGCCCCCTGGACGAAGACTGACGCTCAGGTGCGAAAGCGTGGGGAGCAAACA
+
AAAAAAABBAAA4FGF?AECAGGBE?EGHF5B5ABAAAEEHHHGG0EAEFEEGEEFGGEGFHFGFHFGBGFBBFGHGHFHF>EE>EHHGGHHFEC?BCFBGHHGB22@GHGFFFHB/FGHGG1FHGHFFDEF1GDGGF-9;/BFFFFFFE/BB;9;;;;;EFFFFFAADFFFFFFFFFFE?DFBFFFA;;-A;BFFFFE9DFDFFFA9AFA@-BDDFBF9FADADDFFBFF@D>BDFF.A=FFE9;AFFF.
@M03896:38:000000000-B4D98:1:1107:23635:10029 1:N:0:185
TACGGAGGGTGCAAGCGTTAATCGGAATTACTGGGCGTAAAGCGCACGCAGGCGGTTTGTTAAGTCAGATGTGAAATCCCCGGGCTCAACCTGGGAACTGCATCTGATACTGGCAAGCTTGAGTCTCGTAGAGGGGGGTAGAATTCCAGGTGTAGCGGTGAAATGCGTAGAGATCTGGAGGAATACCGGTGGCGAAGGCGGCCCCCTGGACGAAGACTGACGCTCAGGTGCGAAAGCGTGGGGAGCAAACA
+
AAAABBCCBAAAFGGCC?EEFGHFEEGGHHDBBAAAEEEEHHHGG0EEFGGFGGGCEGGHGFHHGHGHGGFBFGHHHHGHGGGGGGHHHHHHHGCGHGHHHHHHHHGHGHDGHGGFGHGHHGFHHHHHFGGEHHGGGDDDFFFFFFFFFB0B;9;;;:9;AFFFFFAADFFFBFFFFFFFFFFFFFFFFCDFFFFFFFFFFDFBFFFFFFFDFCFDFFFFFFF?DDFFFFFADA=DEFDFFFFEFFFFFF.
@M03896:38:000000000-B4D98:1:1107:24926:10322 1:N:0:185
TACGGAGGGTGCAAGCGTTAATCGGAATTACTGGGCGTAAAGCGCACGCAGGCGGTTTGTTAAGTCAGATGTGAAATCCCCGGGCTCAACCTGGGAACTGCATCTGATACTGGCAAGCTTGAGTCTCGTAGAGGGGGGTAGAATTCCAGGTGTAGCGGTGAAATGCGTAGAGATCTGGAGGAATACCGGTGGCGAAGGCGGCCCCCTGGACGAAGACTGACGCTCAGGTGCGAAAGCGTGGGGAGCAAACA
+
BBBCBBBBBABAFGGCEAEGAFHFEEGGHGBD5BBBEEEEHHHGG?EEGE0>EEEGFEGGGHHHHH@FFFBBBG4BGHHHGGGGEGEHHHHHHHGGFFHGHHHHHHGHHHFDHGHHGGFGGGHHHFHHFGFGGHGGGFDFFFFFFFFFFFBF;;;;;;:;AFFFFFD9DFFFFBFFFFFFFFFFFFFFF:-AA@B=@?A>BAFCFFAEFFFC@BD.BFFBFDFDD?/BFBFDDCA.BD9A=>=A-AEFFFF
@M03896:38:000000000-B4D98:1:1107:24938:10335 1:N:0:185
TACGGAGGGTGCAAGCGTTAATCGGAATTACTGGGCGTAAAGCGCACGCAGGCGGTTTGTTAAGTCAGATGTGAAATCCCCGGGCTCAACCTGGGAACTGCATCTGATACTGGCAAGCTTGAGTCTCGTAGAGGGGGGTAGAATTCCAGGTGTAGCGGTGAAATGCGTAGAGATCTGGAGGAATACCGGTGGCGAAGGCGGCCCCCTGGACGAAGACTGACGCTCAGGTGCGAAAGCGTGGGGAGCAAACA
+
CCBCCCCCCAAABGGF?2EEAFHFEEGGHGDFBABAEEEGHHHGG?EEGCE?EGGGGGGHHHHHHH@FFGFBFGHGHHHHGGGGEGHGHHHHHHGFFEGGHHGHHHHHHHGFHHHHGHHHGGFHHHHHGGGGHHGGGFFFFFFFFFFFFF0B;;9;;;;;AFFFFFDADFFFFFFFFFEFFDFFFFFFF@AAFFFABFFFAFFFFDFFEFFFFCFFFFFFFFFFFFFFBFFDFFFFFFDFCFFFAAEFFF?
@M03896:38:000000000-B4D98:1:1107:14019:10671 1:N:0:185
TACGGAGGGTGCAAGCGTTAATCGGAATTACTGGGCGTAAAGCGCACGCAGGCGGTTTGTTAAGTCAGATGTGAAATCCCCGGGCTCAACCTGGGAACTGCATCTGATACTGGCAAGCTTGAGTCTCGTAGAGGGGGGTAGAATTCCAGGTGTAGCGGTGAAATGCGTAGAGATCTGGAGGAATACCGGTGGCGAAGGCGGCCCCCTGGACGAAGACTGACGCTCAGGTGCGAAAGCGTGGGGAGCAAAC
+
>AAABABCBAAAGFGE22EEFGHFEFGGHGBB5B2AEEEFHHHGGGGFGGGEFGGEGGGFHFHHFH4BFHEBB@GFHHHHGGG@EFHFGHHGHHGHHGHHHHFGFHDFFH?DH/CCFGGHHFHHBGHH?EGFHHA-<BDDEFFFBFFEFFBFB;;;;9;9.BFFFFFADFFFBFBFFFFFADBFFFFFF-9AFBA;@DEFAFFF;BCEEFFAD@DAFFFEFFFFF?/BFFFC?D-.:;9;@>-.>DAFBF
@M03896:38:000000000-B4D98:1:1107:27677:10673 1:N:0:185
TACGGAGGGTGCAAGCGTTAATCGGAATTACTGGGCGTAAAGCGCACGCAGGCGGTTTGTTAAGTCAGATGTGAAATCCCCGGGCTCAACCTGGGAACTGCATCTGATACTGGCAAGCTTGAGTCTCGTAGAGGGGGGTAGAATTCCAGGTGTAGCGGTGAAATCCGTAGAGATCTGGAGGAATACCGGTGGCGAAGGCGGCCCCCTGGACGAAGACTGACGCTCAGGTGCGAAAGCCTGGGGAGCAAACA
+
>AA3>AA22>AAFGBA222EFGHAAEFGHGB55BBBAAE?GDFEG0EEE?A0EEE>EEFEBFGDGF43F4DBBBGFGG3GGEEE>>G3BGHF0FFGFGFDGD>FDFH22FD2?CF<FFFF0?C?DFF??AAF10DCC<9;9B//BFFF///9;;9;--.-.9BB/;..99E9BBFFFBB.AAFBFFF.-;;.;;;9-;:;-9@=?B-999.--9AAFFB/9.9.9.//B/B-.;@./.9...-A-;9FFFA
@M03896:38:000000000-B4D98:1:1107:27695:10673 1:N:0:185
TACGGAGGGTGCAAGCGTTAATCGGAATTACTGGGCGTAAAGCGCACGCAGGCGGTTTGTTAAGTCAGATGTGAAATCCCCGGGCTCAACCTGGGAACTGCATCTGATACTGGCAAGCTTGAGTCTCGTAGAGGGGGGTAGAATTCCAGGTGTAGCGGTGAAATGCGTAGAGATCTGGAGGAATACCGGTGGCGAAGGCGGCCCCCTGGACGAAGACTGACGCTCAGGTGCGAAAGCGTGGGGAGCAAACA
+
BCBCCBCCCAAABGGFA?EEFGHFBEFGHGBB5BAAAAEEHHHGG0EEEEF?FFGGFGGHGHHHHHHHHHGBFGHGHHHHGGGGEFHHHHHHHHGHFFGFGHHHHHHHGHHFHHHGGGGGGFCGHHHHGGGGHFFDFCDAAFFFFFFFFF0B;;;;;;;;AFFFFFA;DFFFFFFFFFFFFFFFFFFFF=DFFBCFFDEDCFFFFFFFEFFFFFFFFFFFFFFDFFFFFFFBDFFBFFFFFFFFCAAFFFF
@M03896:38:000000000-B4D98:1:1107:14036:10674 1:N:0:185
TACGGAGGGTGCAAGCGTTAATCGGAATTACTGGGCGTAAAGCGCACGCAGGCGGTTTGTTAAGTCAGATGTGAAATCCCCGGGCTCAACCTGGGAACTGCATCTGATACTGGCAAGCTTGAGTCTCGTAGAGGGGGGTAGAATTCCAGGTGTAGCGGTGAAATGCGTAGAGATCTGGAGGAATACCGGTGGCGAAGGCGGCCCCCTGGACGAAGACTGACGCTCAGGTGCGAAAGCGTGGGGGGCAACCA
+
CCCBBBCBBAAABFDF?AECFGHFEEGGHHB5ABBAAAEFHHHGGCGCEEE?FFFEGGGHHHFHHH4BGGEBBDGHGHHHGGGGEEHGGHHHHHGHGGHGHHHHHHHHHHGFHHHFGGGGFGGHHHHHFGGCHFC@@=DDEFFFFFFFFF0B;;;;9;;;AFFFFF;AFFFFEFFFFFFFB.BFFFFFCDFFAABFDFFFAFFFFDBEAFFFCFFFBFFFFFDDF?BFFFFBADFFFFDFFA----;E...
@M03896:38:000000000-B4D98:1:1107:14037:10692 1:N:0:185
TACGGAGGGTGCAAGCGTTAATCGGAATTACTGGGCGTAAAGCGCACGCAGGCGGTTTGTTAAGTCAGATGTGAAATCCCCGGGCTCAACCTGGGAACTGCATCTGATACTGGCAAGCTTGAGTCTCGTAGAGGGGGGTAGAATTCCAGGTGTAGCGGTGAAATGCGTAGAGATCTGGAGGAATACCGGTGGCGAAGGCGGCCCCCTGGACGAAGACTGACGCTCAGGTGCGAAAGCGTGGGAGCAAACCA
+
ABABBAADBAAABGGA?AEEAFHFEAFGHHDBA32BAAAEGGHGGGGFGG??EEFFEEEEFGGHHH4FGGBBFDHHHHHHGEGCEGHGGFHHFFFGHGHDGHHHHHEHGHGGHGFHGHGFFGHHHHHF?EGGHGF>DFFFFFFFFFFFFFBFB;;:;;;;9FFFFF::DFFBFBFFFFBFFFFB9FFFF9>DFCBDDDE@DFDFF@;;AF.-9@DABF/;F.DFD./99BF@?9B.BA;;9A...;9B...
@M03896:38:000000000-B4D98:1:1107:21598:10710 1:N:0:185
TACGGAGGGTGCAAGCGTTAATCGGAATTACTGGGCGTAAAGCGCACGCAGGCGGTTTGTTAAGTCAGATGTGAAATCCCCGGGCTCAACCTGGGAACTGCATCTGATACTGGCAAGCTTGAGTCTCGTAGAGGGGGGTAGAATTCCAGGTGTAGCGGTGAAATGCGTAGAGATCTGGAGGAATACCGGTGGCGAAGGCGGCCCCCTGGACGAAGACTGACGCTCAGGTGCGAAAGCGTGGGGAGCAAACA
+
BCBBCBCCBAAAGFFE?AEFFGGFEDDGHHFBBBBBEEEEHHHGGAEEGGGCGGGEEEEFFGHHGHFGHHFB@GHFGHGGGEGEEGHHGHHHHHFHFGHHHHHHHHFHFHFFHFFFGHHGGFHHHHHHFGGGHGGFCFFDFFFFFFFEFB0B:;;;;;;;AFFFFFA.9@EFEFBFFFFFFFFFBFFFFFFAFFF;@DFF;-;@D>BFFFF>=BFDFFFBFDFDFFFFFFFFFACDFF.A>B=EFFFFFF?
@M03896:38:000000000-B4D98:1:1107:21582:10718 1:N:0:185
TACGGAGGGTGCAAGCGTTAATCGGAATTACTGGGCGTAAAGCGCACGCAGGCGGTTTGTTAAGTCAGATGTGAAATCCCCGGGCTCAACCTGGGAACTGCATCTGATACTGGCAAGCTTGAGTCTCGTAGAGGGGGGTAGAATTCCAGGTGTAGCGGTGAAATGCGTAGAGATCTGGAGGAATACCGGTGGCGAAGGCGGCCCCCTGGACGAAGACTGACGCTCAGGTGCGAAAGCGTGGGGAGCAAACA
+
CCBCCCCCDBBABGFF??EEFGHFEGGGHGDDBBBBAAEEHHHFG0EAFEECGGGGGGGHHHHHHHFGHGEBFGHGHHHHGGGGEGHGHHHHHHGGFGHGHHHHHHHHHHGFGGFHGGGGGFHHHHHHGGGGHHGGGFFDEFFFFFFFFFBF<<<<<<<@EFFFFFB<DFFFFFFFFFFFFFFFFFFFF>BFFFFCFFFFFFFFFFFFFFFFFFFFFFFFFFFFFFFFFFFFDFFDFFADFFFFFFFFFF?
@M03896:38:000000000-B4D98:1:1107:13226:12287 1:N:0:185
TACGTAGGACGCGAGCGTTATCCGGATTTACTGGGCGTAAAGCGTCTGTAGGCGGACTTGTAAGTTGGACGTGAAAGCTCCGGGCTTAACCCGGAGAGGCCGTTCAATACTGCGAGACTAGAGGGCGTGAGAGGGGAGCGGAATTCCCGGTGTAGCGGTGAAATGCGCAGATATCGGGAGGAACACCAGTGGCGCAGGCGGCTCCCTGGTACGCACCTGACGCTGAGAGCCGAAAGCTAGGGGAGCGAACA
+
ABAAAFFCFF?DAEEE2AE?GGHEAEGGHFA55BBBAAFEGGGFEBFFFGFDGEFEE>FBFGHEGH4BF@/???FHHFFFGDG@>EGFHFHHGGC@>A<DG@>?GGFHHHGGF.A-CDHF<DFCEGCDGGGHEGFGCFEAABBEFGGGDA-?;:;;9;;;:BFFFF;DAAFFFFFEC@DFFFFFFFFEFFFFEDFC;@A-@@ADEFFFEF/9.A;@DFFFFFFFFBFE/.:9@D=ABBBBFE?9-:;9@B-
@M03896:38:000000000-B4D98:1:1107:13206:12302 1:N:0:185
TACGTAGGACGCGAGCGTTATCCGGATTTACTGGGCGTAAAGCGTCTGTAGGCGGACTTGTAAGTTGGACGTGAAAGCTCCGGGCTTAACCCGGAGAGGCCGTTCAATACTGCGAGACTAGAGGGCGTGAGAGGGGAGCGGAATTCCCGGTGTAGCGGTGAAATGCGCAGATATCGGGAGGAACACCAGTGGCGCAGGCGGCTCCCTGGTACGCACCTGACGCTGAGAGACGAAAGCTAGGGGAGCGAACA
+
ABBBAFCBFF?DEEGC?AECGGHEFGGGHGDBBABBEEEGHHHGGEEEFGGBGEEG>>BBEGHGGHDFFB@??F?GHGFGHGGGEEGHGGHHGGG?>B?DF>>?GFFGHH=FFC-@FAD<<GFGGG?CGGGHEDGCFGGGBBFGGGGGE?-?;;;;-;;;AFFFFFADCFFFEFFEDAFFFFFFFFFEF;FFEFFFFFFFFF=DFFFFFFBFAFDBFEF:FFFFFFFFF.:;BDAAFF0BFADFFFA>DB;
@M03896:38:000000000-B4D98:1:1107:13225:12310 1:N:0:185
TACGTAGGACGCGAGCGTTATCCGGATTTACTGGGCGTAAAGCGTCTGTAGGCGGACTTGTAAGTTGGACGTGAAAGCTCCGGGCTTAACCCGGAGAGGCCGTTCAATACTGCGAGACTAGAGGGCGTGAGAGGGGAGCGGAATTCCCGGTGTAGCGGTGAAATGCGCAGATATCGGGAGGAACACCAGTGGCGCAGGCGGCTCCCTGGTACGCACCTGACGCTGAGAGCCGAAAGCTAGGGGAGCGAACA
+
ABAAAFFBFF2A2ECE2AEECGHEEDGGHHDBBBABAAEAFDFEEEEFGGD3GEEE>>BBFGBGHH4B3B/??/?GGFBFGDGGEEGHHHHHDGC/>/ADGA<?GFGHHHFGHCD-CAF>=G0CGGGGGGGHFGGGCFAAABBGGGGGGG-AC;/;;::;AFFFBF;ABFFFFFFFF@CF-ABFFFFAFBFFA;DCA;DFFFFDEFF;EFBB.D;@DFFFFDDFF.A/B.:9-@;DFFBFAE?D@;-;@D-
@M03896:38:000000000-B4D98:1:1107:18257:12313 1:N:0:185
TACGTAGGGAGCAAGCGTTGTCCGGATTTACTGGGTGTAAAGGGTGCGTAGGCGGCTTTGCAAGTCAGATGTGAAATCTATGGGCTCAACCCATAAACTGCATTTGAAACTGTAGAGCTTGAGTGAAGTAGAGGCAGGCGGAATTCCCCGTGTAGCGGTGAAATGCGTAGAGATGGGGAGGAACACCAGTGGCGAAGGCGGCCTGCTGGGCTTTAACTGACGCTGAGGCACGAAAGCGTGGGTAGCAAACA
+
AAAAAFFBBFBAAGGF?2EEFGHEEGGGHGDBBBE3EEHHHHHGHFGFFFEEHFEE@EGFDFGFGH4BGFBBBEFHHGGHHHHHHGHFGHHGGFFBFGFGHHGHHGHHHHB3FHDFFGGFGHBFGHD3FHGHGHEE?>CCADGGHHHHHFDF<===<<<<CDHGHHGC.AEHFFHHHGECGFFGGGGGF;FGGGFGFFED;;DFEA;;9D.;EFFFFFFFFFDFFFFFFEFAAFFDFDDDFF?BEFFFFFF
@M03896:38:000000000-B4D98:1:1107:18243:12324 1:N:0:185
TACGTAGGGAGCAAGCGTTGTCCGGATTTACTGGGTGTAAAGGGTGCGTAGGCGGCTTTGCAAGTCAGATGTGAAATCTATGGGCTCAACCCATAAACTGCATTTGAAACTGTAGAGCTTGAGTGAAGTAGAGGCAGGCGGAATTCCCCGTGTAGCGGTGAAATGCGTAGAGATGGGGAGGAACACCAGTGGCGAAGGCGGCCTGCTGGGCTTTAACTTACGCTGAGGCACGAAAGCGTGGGTAACAAACA
+
ABAAAFFABFAACGFF?2ECEGHEEEGGHHDBBBAAEFHHHHHGHFEEFEE?GEEE?>GHFGGFGH4FBGEBB@GHHGGGHHHHGFHGGGHGGHFBFGHHHHHHHHGHHHFBFHBFGFBBBFGFHG33FHFHFFEF?BDD?ACGHHHHHGFD<<<=-<.<<<GHFC:;.;CGEFHGEG?ACFGFBFGGA;CFAADG-AE;-9@A9:://;ABA:;BF//9/.:....;.A;:;AA.9..;-=.//:/FFF.
@M03896:38:000000000-B4D98:1:1107:17849:12737 1:N:0:185
TACGGAGGGTGCAAGCGTTAATCGGAATTACTGGGCGTAAAGCGCACGCAGGCGGTTTGTTAAGTCAGATGTGAAATCCCCGGGCTCAACCTGGGAACTGCATCTGATACTGGCAAGCTTGAGTCTCGTAGAGGGGGGTAGAATTCCAGGTGTAGCGGTGAAATGCGTAGAGATCTGGAGGAATACCGGTGGCGAAGGCGGCCCCCTGGACGAAGACTGACGCTCAGGTGCGAAAGCGTGGGGAGCAAACA
+
3AAAAA??DAAAGGFC?2EEFGHDEFGGGFAB5A2AAAAEFFFDE0E0EE0EE@@E>EEE?GEFFGDEBG34BF4FGHHHGGGGGGHHHHHCC0/0CF?FFHGGGDHHHH>2F/01?FF?0GHHHFGGFDCCBC.<C<=A.FFFFFFBFF/B;;;;9;;9.BFFBF.;99.;/BBBF/BF?9.BFFFD=BB?FB??B.AB?;BB?@;.AB9=;9DDF/B99;D?DDB/FFF@.-@.9.;9@?BEBDFFBA.
@M03896:38:000000000-B4D98:1:1107:10902:12892 1:N:0:185
TACGAAGGGTGCAAGCGTTAATCGGAATTACTGGGCGTAAAGCGCGCGTAGGTGGTTCAGCAAGTTGGATGTGAAATCCCCGGGCTCAACCTGGGAACTGCATCCAAAACTACTGAGCTAGAGTACGGTAGAGGGTGGTGGAATTTCCTGTGTAGCGGTGAAATGCGTAGATATAGGAAGGAACACCAGTGGCGAAGGCGACCACCTGGACTGATACTGACACTGAGGTGCGAAAGCGTGGGGAGCAAACA
+
ABABABCBBFAABGFCE?AEFGHGEEFGHGDB5BBAEAEEHHHGGEGGEEGGFGGEFHHGHGHHGH4BFDBBBGHHHHHHGGGGGGHFGHHFHHGHHGFHHHGHHHGHGHFGFGHBGGGFGHFGHHGGGGDHHGG?C@.F<FGHHHHGHB0C====-<;:EFFHCGE;ADEHF0F0:BBFEACFFGDAFFBBC@B?>AEDBCFAFFFFAFFFEFBBFFFBBBFFFFFEFEFFDFADBD9ADFCFFFFFFFF
@M03896:38:000000000-B4D98:1:1107:10923:12902 1:N:0:185
TACGAAGGGTGCAAGCGTTAATCGGAATTACTGGGCGTAAAGCGCGCGTAGGTGGTTCAGCAAGTTGGATGTGAAATCCCCGGGCTCAACCTGGGAACTGCATCCAAAACTACTGAGCTAGAGTACGGTAGAGGGTGGTGGAATTTCCTGTGTAGCGGTGAAATGCGTAGATATAGGAAGGAACACCAGTGGCGAAGGCGACCACCTGGACTGATACTGACACTGAGGTGCGAAAGCGTGGGGAGCAAACA
+
ABAAABBCCFAAFFFC?AECFGHFEEGGHGBBBBBAAAEFHHHGG0EGEGFGGHGEFHHHGHGHGH4BFEBBFFEFGHHHGGGEEGHGHHHHHHFHHFFFHHFHGHFHGG<GFFD2FFD@@@FDFHGEHHGHDFGDCA?FEHGGHHHHH00<====<=;;CGHGCFACEGGHEFF;90CFGGFGGGGEFFGGECGGFFEFFADAFFFFFFFFEFFBFFFBFFFFFFFFFFFA.@AAFDDDFFFFFFEFFFA
@M03896:38:000000000-B4D98:1:1107:13678:13343 1:N:0:185
TACGGAGGGTGCAAGCGTTAATCGGAATTACTGGGCGTAAAGCGCACGCAGGCGGTTTGTTAAGTCAGATGTGAAATCCCCGGGCTCAACCTGGGAACTGCATCTGATACTGGCAAGCTTGAGTCTCGTAGAGGGGGGTAGAATTCCAGGTGTAGCGGTGAAATGCGTAGAGATCTGGAGGAATACCGGTGGCGAAGGCGGCCCCCTGGACGAAGACTGACGCTCAGGTGCGAAAGCGTGGGGAGCAAACA
+
AAAAAAADBAA>EFFF?AFCFGHFEEGGHHD55A2BAAEAGFGEF0AEEFG0FEEEFDGHHHGHGHDFGGHBFGBGHHHHGGGGEEHHHHHHHGFHHGHGHHHHHHHHHHGHHGHFGGHHGFHHHHHHFGGGHGGGGFFFFFFFFFFFBFBFF;;:;;:;AFFFFF;;DFFFFFFFFEFFFFFFFFFFFFFFFF@FC?FF;ABBFDBEEFFFA@DFB/F;F.ADFFFBFFFDDFFDFD.A>AFFFDAFBF.
@M03896:38:000000000-B4D98:1:1107:27423:13364 1:N:0:185
TACGGAGGGTGCAAGCGTTAATCGGAATTACTGGGCGTAAAGCGCACGCAGGCGGTTTGTTAAGTCAGATGTGAAATCCCCGGGCTCAACCTGGGAACTGCATCTGATACTGGCAAGCTTGAGTCTCGTAGAGGGGGGTAGAATTCCAGGTGTAGCGGTGAAATGCGTAGAGATCTGGAGGAATACCGGTGGCGAAGGCGGCCCCCTGGACGAAGACTGACGCTCAGGTGCGAAAGCGTGGGGAGCAAACA
+
CCCCCBBDDAAABFFEF?AEAFHFEGGGHFBFBBABEEEEHHHGG?EEGGGGGGGGGGGHHHHHGHHHHHEBFGHHHHHHGGGGGGHGHHHHHHGHFGHHHHHHHHHHHHFFHGHFGHHHHHHHFHHHGGGGGHGFAFDAEBFFFFFFFEBB;;;;;;:;AFFF9FA;DFEFFFFFFFFFFFFFFFFFFBFFFFB=DFFFFFFFFFFFFFFFF@DDFFFFFFFFFFFFFFFFD-=D/AADBDFFFFFFFF?
@M03896:38:000000000-B4D98:1:1107:19346:13851 1:N:0:185
CATTATTAGAAACCCTTGTAGTCCGGCTGACTGACTCGAGCGACATCTCGTATGCCGTCTTCTGCTTGAAAAAAAAAAAAAAACAAACTAAAACTGATTTATCGACTTTAATGATATACACTAAAATTAAAATTACAGAACTAATGACGACTACATAATGAGATTAACAACAAAGGTTAAGACATGAGGAACTATACTAATTAGTCACATGTATTACAATTAAGAATATCGAAATATTCACTATCAATGA
+
A?AA>BF3@3D3BGGGGGGFGFDHGG0000GFHGHHG0BAEA/AEE1EDFEGC02A//AAFDGD11G1CFFGFG?EEC?>>/////0/1111111112221>2///?/11111<111111110111111111111100<//0000000..-.-//;00000000<00000....//0000000/;000/0/.00009000000909////////////////////////--/-9//////9//////9/
@M03896:38:000000000-B4D98:1:1107:21982:14059 1:N:0:185
TACGAAGGGTGCAAGCGTTAATCGGAATTACTGGGCGTAAAGCGCGCGTAGGTGGTTCAGCAAGTTGGATGTGAAATCCCCGGGCTCAACCTGGGAACTGCATCCAAAACTACTGAGCTAGAGTACGGTAGAGGGTGGTGGAATTTCCTGTGTAGCGGTGAAATGCGTAGATATAGGAAGGAACACCAGTGGCGAAGGCGACCACCTGGACTGATACTGACACTGAGGTGCGAAAGCGTGGGGAGCAAACA
+
ACBCBCCCCFAAFGFC?AEEFGHFEEGGHGBFBBBAEAEEGHHGGCFGEEGGGHGFAGHGFFHHGH4F3FBBFGGHHHHHGGGGGGHEGHHGHHGHHFFGHHGHHEFGGHFGFFF2GGF@FGCFHHFAGGGHHGG?CA.FDEGHGFGHH00<==<=<<;;CGGHHG:;CEGHGFGFBBBFDFGGGGG?FFFFCCFCCDA-DCB;FFFFFFFFFFFFFBBFFFFFFFFAFFFFFFFFFFFFFFAEFFEFBFF
@M03896:38:000000000-B4D98:1:1107:16423:14566 1:N:0:185
TAAGGAGGGTGCAAGCGTTAATCGGAATTACTGGGCGTAAAGCGCACGCAGGCGGTTTGTTAAGTCAGATGTGAAATCCCCGGGCTCAACCTGGGAACTGCATCTGATACTGGCAAGCTTGAGTCTCGTAGAGGGGGGTAGAATTCCAGGTGTAGCGGTGAAATGCGTAGAGATCTGGAGGAATACCGGTGGCGAAGGCGGCCCCCTGGACGAAGACTGACGCTCAGGTGCGAAAGCGTGGGGAGCAAACA
+
BCCCCFCCCBBAFGGF?AFEFGHFEGFGHHDB5BABAAEFGHHGG?EEFGGFGGGEGGGHHHHHHHFGFHGBFGFHHHHHGGGEEEHHHHHHHHGHHGHHHHHHHHHHHHGHHHHHGFFFFGHHHHHHGGGGHHCDCFFFFFFFFFFFFFBFB:::;;;;EFFFFFAADDFFFFFFFFFFFFFFFFFFC@9DA@CFFFE@AFFFFF>EAFFF-CFDFFBBFDADFF/BFF:;;@C.F9A.CFFF;AEFFF.
@M03896:38:000000000-B4D98:1:1107:29635:14593 1:N:0:185
TACGGAGGGTGCAAGCGTTAATCGGAATTACTGGGCGTAAAGCGCACGCAGGCGGTTTGTTAAGTCAGATGTGAAATCCCCGGGCTCAACCTGGGAACTGCATCTGATACTGGCAAGCTTGAGTCTCGTAGAGGGGGGTAGAATTCCAGGTGTAGCGGTGAAATGCGTAGAGATCTGGAGGAATACCGGTGGCGAAGGCGGCCCCCTGGACGAAGACTGACGCTCAGGTGCGAAAGCGTGGGGAGCAAACA
+
ABAAABBBBAAA4GGEA?EEAFHFCEDGHH5B5BBAAAEFGHHGGCGGGAFEGGG?/EFFGHFHHHHFDFDBBGFHFHHHGGGGEGHHHHHHHHGHHGHGFHGGHHGFGH?DG/@2?FGHGHHHGHHHFFGGDBD@CFF??FFFFFFFFF/;:;;;;9;;EFFFBF.;D=EFFFFFFFFFDFFFBFF?@@FDFC@;BDE;BFDDBDBEEFFC9-.AFFFBFDFFFB/9;FF@DCADFDFDC;=:@AEF/A.
@M03896:38:000000000-B4D98:1:1107:29621:14604 1:N:0:185
TACGGAGGGTGCAAGCGTTAATCGGAATTACTGGGCGTAAAGCGCACGCAGGCGGTTTGTTAAGTCAGATGTGAAATCCCCGGGCTCAACCTGGGAACTGCATCTGATACTGGCAAGCTTGAGTCTCGTAGAGGTGGGTAGAATTCCAGGTGTAGCGGTGAAATGCGTAGAGATCTGGAGGAATACCGGTGGCGAAGGCGGCCCCCTGGACGAAGACTGACGCTCAGGTGCGAAAGCGTGGGGAGCAAACA
+
AAAAABBD@AAABGBA2AEFFDGBAEFGHDA55A2AAAEEHHGEEEGEGCE0E>EEEEAGGHHGGHHHFHHGGGHGGHHHGFEE>EGFFHHFBGEFHFHGHHFFGDDFGGFFCGB2/?FFFF1FGHHGFDFFHE1.<CED.GFHHHHD=BCF<<==;::;;CGHCG;;CDGBFGGGG0;CD?BCFFGE9ADDC=BB-AEAADFFFF@AEFA@FFFFFFFFFDAADAFBFBB-.@A?B.ADAACF@DEF/;A
@M03896:38:000000000-B4D98:1:1107:29633:14618 1:N:0:185
TACGGAGGGTGCAAGCGTTAATCGGAATTACTGGGCGTAAAGCGCACGCAGGCGGTTTGTTAAGTCCGATGTGAAATCCCCGGGCTCAACCTGGGAACTGCATCTGATACTGGCAAGCTTGAGTCTCGTAGAGGGGGGTAGAATTCCAGGTGTAGCGGTGAAATGCGTAGAGATCTGGAGGAATACCGGTGGCGAAGGCGGCCCCCTGGACGAAGACTGACGCTCAGGTGCGAAAGCGTGGGGAGCAAAC
+
AAAAAA?AD>A>AFGA00E00FGA0EEGHHED21BAAAEE/FGEFAEAEGGEEEE>E>>G0FFHBF1?>E?BBEFHFHFHFEG?>BGFFGHC0B?FFFHDGHBGGHEGHHF@GG01/?FD?F1GHGG>.<<.1F.@A@?BEF//BFFB9F/B/9;;;9;@FFFF/;-;A@-BB9BFF/99-;BFFFF--;9B;-;=--:---99-;@?EBA@--;9BFF/BBB-B?/FF/;9;999FA--;>-A=;-:/;
@M03896:38:000000000-B4D98:1:1107:12001:14769 1:N:0:185
TACGGAGGGTGCAAGCGTTAATCGGAATTACTGGGCGTAAAGCGCACGCAGGCGGTTTGTTAAGTCAGATGTGAAATCCCCGGGCTCAACCTGGGAACTGCATCTGATACTGGCAAGCTTGAGTCTCGTAGAGGGGGGTAGAATTCCAGGTGTAGCGGTGAAATGCGTAGAGATCTGGAGGAATACCGGTGGCGAAGGCGGCCCCCTGGACGAAGACTGACGCTCAGGTGCGAAAGCGTGGGGAGCAAACA
+
CCBCCCCCCAAAFGFCAAEEFGHFFFGGHGDFBBBAEEEEHHHGG?EEGGGGGGGFGGGHHHHHHH4BGGEBBGGHHHHHGGGFEGHGHHHHHHGHHGHHHHHHHHHHHHGFHHHHGGHHGHGHHHHHGGGGGHGFGFFDFFFFFFFFFF0B;;;;;;;;AFFFFFAADFFFFFFFFBBFFFFFFFFFFDFFFFFFFFFFFFFFFFDFFFFF;ADDFFFFFFFFFFFFFFFFFFFFFFDDFFFFFFEFFFF
@M03896:38:000000000-B4D98:1:1107:1799:15081 1:N:0:185
TACGGAGGGTGCAAGCGTTAATCGGACTTACTGGACGTAAAGCGCACGCAGGCGGTTTGTTAAGTCAGATGTGAAATCCCCGGGCTCAACCTGGGAACTGCATCTGATACTGGCAAGCTTGAGTCTCGTAGAGGGGGGTAGAATTCCAGGTGTAGCGGCGAAATGCGGAGAGATCTGGAGGAATACCGGGGGAGAAGGCGGCCCCCTGGACGAAGACTGACGCTCAGGTGCGAAAGCGAGGGGAGCAAACA
+
1AAAA11>>1>>CFGAA0AEFFHCEG0AGF1E210B/B/0AE1/E/AAEE/>E//>>//0>F21@@211B121@21@FGFFCE/<@EEGEF0<0/BFF<FB11?11?2FF?2F?01?F?1?FGGF1F?F/.>10.-<-9-9;BBBFFF9F/9/:99;9--;@@?//;--@--;B////;-;BBBFFB---9--;AFBFF---;9@@;99F-9-9A?BFFFFBFBB-9/;B/;-@??/--99--99AEFF?F
@M03896:38:000000000-B4D98:1:1107:8165:15566 1:N:0:185
TACGGAGGGTGCAAGCGTTAATCGGAATTACTGGGCGTAAAGCGCACGCAGGCGGTTTGTTAAGTCAGATGTGAAATCCCCGGGCTCAACCTGGGAACTGCATCTGATACTGGCAAGCTTGAGTCTCGTAGAGGGGGGTAGAATTCCAGGTGTAGCGGTGAAATGCGTAGAGATCTGGAGGAATACCGGTGGCGAAGGCGGCCCCCTGGACGAAGACTGACGCTCAGGTGCGAAAGCGTGGGGAGCAAACA
+
BCBBCCCCCBAAFGGC?AEEFGHBEFGGHHBDBBFAEEFFHHHGG0AAECE@FGGCGGGHHHHHHHFGHGBBBGGHHHHHGGGGFGHGHHHHHHGHHGHHHHHHHHHHHHHHHHGCFHHHHFGHHHHHGGGGHHGGGFFDAFFFFFFFFFBFB;;;;;;;AFFFFFAADFFFFFFFFFFFFFFFFFFFFDDFFFFFFFFFFFFFFFDFFFFFBCDDFFFFFFFFFFFFFFFFFFFFFFDFFFFEFDFFFFF
@M03896:38:000000000-B4D98:1:1107:4146:15662 1:N:0:185
TACGGAGGGTGCAAGCGTTAATCGGAATTACTGGGCGTAAAGCGCACGCAGGCGGTTTGTTAAGTCAGATGTGAAATCCCCGGGCTCAACCTGGGAACTGCATCTGATACTGGCAAGCTTGAGTCTCGTAGAGGGGGGTAGAATTCCAGGTGTAGCGGTGAAATGCGTAGAGATCTGGAGGAATACCGGTGGCGAAGGCGGCCCCCTGGACGAAGACTGACGCTCAGGTGCGCAAGCGTGGGGAGCAAACA
+
>AAABBBBAA?ACGG4AAE?FGGFEEGGHFEF53FEEAEEAGFGGCEGEGG?EEEE/EEGFGHHFG4B3BFBBF@BFEGHF/><EFHGHHGFGGEFHGHGHGGHEHHHHHFBG/GB/?FD<<?FFHHHFDFEDBAC?D;9EFFF99B9/99B;;9/9-9;./BF9BDA.-9BFB9FBBFADA.;/BF.-9-A;--99AE---9-@FFEFE.-9-;ABBF:99ADD.B/BBB=--99.9;D-BB.-A.;/9:
@M03896:38:000000000-B4D98:1:1107:4151:15681 1:N:0:185
TACGGAGGGTGCAAGCGTTAATCGGAATTACTGGGCGTAAAGCGCACGCAGGCGGTTTGTTAAGTCAGATGTGAAATCCCCGGGCTCAACCTGGGAACTGCATCTGATACTGGCAAGCTTGAGTCTCGTAGAGGGGGGTAGAATTCCAGGTGTAGCGGTGAAATGCGTAGAGATCTGGAGGAATACCGGTGGCGAAGGCGGCCCCCTGGACGAAGACTGACGCTCAGGTGCGAAAGCGTGGGGAGCAAACA
+
ACBBAABCCAAAFGFF??EEFGHFEEGGHHDFBBBAEEEFHHHGGCEEGGGCFFGGGGGHHHHHHHFGGHEBBGHGHHHHGGGGEFHHHHHHHHGHHGGGHHHHHHGHHHGFHGHFGGGGGHHHHHHHFGGGHGGGGFFFFFFFFFFFFF0BB:;;;;;;AFFFFF;;DFFFFFFFFFFFFFFFFFFFFFFFFFFFFFFFFFFFFFDFFFFFFFFFFFFFFFFFFFFFFFFFFFFBFF.;@CFFFFFFFFE
@M03896:38:000000000-B4D98:1:1107:4159:15703 1:N:0:185
TACGGAGGGTGCAAGCGTTAATCGGAATTACTGGGCGTAAAGCGCACGCAGGCGGTTTGTTAAGTCAGATGTGAAATCCCCGGGCTCAACCTGGGAACTGCATCTGATACTGGCACGCTTGAGTCTCGTAGAGGGGGGTAGAATTCCAGGTGTAGCGGTGAAATGCGTAGAGATCTGGAGGAATACCGGTGGCGAAGGCGGCCCCCTGGACGAAGACTGACGCTCAGGTGCGAAAGCGTGGGGAGCAAACA
+
A3AAAAABBAAABFGA22EAFGHFAAFGHGAB5ABBAAE1AFGFG?EEGGG0EEEE/?EHHGFHBG@B@GF@FGGFFHHHG@EGGCGHFHHC00?CGFHGHFFGHHEFHHF2??CCECFGFG1?GHGCFEFEG0?<-@BA;BFFBBBFB/;B;;/9;;;99/B/BF;;9B.9/;FBFEB9DF./9B99@@;?F;=-;AE--@=BB-9AEB?--@DDB////.:9.:9///9-99-.9A..>--.9.:/9FA
@M03896:38:000000000-B4D98:1:1107:25317:16005 1:N:0:185
TACGAAGGGTGCAAGCGTTAATCGGAATTACTGGGCGTAAAGCGCGCGTAGGTGGTTCAGCAAGTTGGATGTGAAATCCCCGGGCTCAACCTGGGAACTGCATCCAAAACTACTGAGCTAGAGTACGGTAGAGGGTGGTGGAATTTCCTGTGTAGCGGTGAAATGCGTAGATATAGGAAGGAACACCAGTGGCGAAGGCGACCACCTGGACTGATACTGACACTGAGGTGCGAAAGCGTGGGGAGCAAACA
+
ACAAAABBCFBABGGC?2FEFBGFEGGGHGBDBABAEEFGHHHGGCGGEFECDFEEFGHHFHHGGGFFFBBBFFFGHHHHGGGGEEHBFFHGGHGHGFFHHHGHF2BBFGFFCDFFHGGFFF2@@GGDGGGHHHGD.@ACCEHHHHHHHD0C====<<;;CFFHCGC;EGEFFBGGFFBFFFFFFFGGF9FFCBDC-AFFDFF;EEFFFFFF?FF9FBFFFBFFFFFABEB>DAFFF?:DFFFFFFEFFFF
@M03896:38:000000000-B4D98:1:1107:4847:16584 1:N:0:185
TACGGAGGGTGCAAGCGTTAATCGGAATTACTGGGCGTAAAGCGCACGCAGGCGGTTTGTTAAGTCAGATGTGAAATCCCCGGGCTCAACCTGGGAACTGCATCTGATACTGGCAAGCTTGAGTCTCGTAGAGGGGGGTAGAATTCCAGGTGTAGCGGTGAAATGCGTGGAGATCTGGAGGAATTCCGGTGGCGAAGGCGGCCCCCTGGACGAAGACTGACGCTCAGGTGCGAAAGCGTGGGGAGCAAACA
+
AAAAABBDDAAAFFDA2AA2AEGB2BAFHFBB5ABBAAEEAGGDE?EEGGGCFEGFFGGHHGHHGHFHFGBBBDGEGHHHGGGGGGGHGHHHGFACGFGDHBGHHGHHDH?2FFG2FGFHC01?GGGBFACED0A--9BDEFFFFFFFF///;;/;-;;>;BFFFB.;AF?AFFFFFFFFFFBF/;FF;B=DA-9@-AAB-@BBBFFEEFA---99;FF;BDDFFD/9BBB;;==?FDA?DFFEFA;FBA9
@M03896:38:000000000-B4D98:1:1107:4847:16603 1:N:0:185
TACGGAGGGTGCAAGCGTTAATCGGAATTACTGGGCGTAAAGCGCACGCAGGCGGTTTGTTAAGTCAGATGTGAAATCCCCGGGCTCAACCTGGGAACTGCATCTGATACTGGCAAGCTTGAGTCTCGTAGAGGGGGGTAGAATTCCAGGTGTAGCGGTGAAATGCGTGGAGATCTGGAGGAATTCCGGTGGCGAAGGCGGCCCCCTGGACGAAGACTGACGCTCAGGTGCGAAAGCGTGGGGAGCAAACA
+
ABABBABCCBBAFGFCAAF?FGHFEEFGHHDBBBABAAEEHHHEG0EAEGECGEGGEGGHHHGHHHDFDGFBFGHHGHHHGGGGEEHHHHHHHHGHHGHFHHHHHHGHHHFDGGGFGGHHGFBGHHHGFDFEHHDFFFCFEFFFFFFFFFBFB;;;;;;@AFFFFF;;ADDFFFFFFFFF?ABFFFFFF@@AAB-:CAA@CCCFF@@::BFF>9ADBFFFFFFFFDFBFFF>?AFDFFFFFFFFFDFFFF.
@M03896:38:000000000-B4D98:1:1107:4828:16612 1:N:0:185
TACGGAGGGTGCAAGCGTTAATCGGAATTACTGGGCGTAAAGCGCACGCAGGCGGTTTGTTAAGTCAGATGTGAAATCCCCGGGCTCAACCTGGGAACTGCATCTGATACTGGCAAGCTTGAGTCTCGTAGAGGGGGGTAGAATTCCAGGTGTAGCGGTGAAATGCGTGGAGATCTGGAGGAATTCCGGTGGCGAAGGCGGCCCCCTGGACGAAGACTGACGCTCAGGTGCGAAAGCGTGGGGAGCAAACA
+
ABABB@BBBBBAGGGF?AEEFGHFGGGGHHDB5BBBAAEEHHHGG?EEGFGCGGGGGGGHHHHHHHDBGGBBBGHHGHHHGGGGGGHHGHHHHHGHHGHHHFHHHHHHHHGGHFGGFGGGHHHHHHHHGGGEGHGGGFCDEFFFFFFFFFBFB;;;;;;@?FFFFFD;DFFFFBFFFFFFFFFFFFFFFFFFFFCFFFFFFFFFFFFFFFFF;BDAFFFFFFFFFFFFFFFDDFFFFFFFCFFFFFFFFF?
@M03896:38:000000000-B4D98:1:1107:10720:17305 1:N:0:185
GATACCCTAGTAGTCCGGCTGACTGACTCGAGCGACATCTCGTATGCCGTCTTCTTCTTGAAAAAAAAAATTCACTATACTGACGGTTCAACCACATAAACGAAATTTAAAAGATAATGAATCTAACTAGCATGACAGATATTTAGTATACAACCATGATATTGACTAGTGAGTACAGTTCCATTAAGAATTACAGCTGACTGTCCAAAAGGTACGTAATTGATAAGGTGTTTATTAACAGCATATGACAA
+
>?ABBFFFBCFFFFGGFEFFGFGGFFGGHGHGFCGCAB3GFFFEGHGHGDGFFFA5ADFFFHEHHG?EEE?3443BB443B443/////3440///333B2<?///3BB3322?22222222222221110111?11101<11111111>1111<.111100000000/00=00000<=00000000000:00;0000/0/:09;0000./.90;./0..9000;000;/0./00900///..////////
@M03896:38:000000000-B4D98:1:1107:12692:17786 1:N:0:185
TACGGAGGGTGCAAGCGTTAATCGGAATTACTGGGCGTAAAGCGCACGCAGGCGGTTTGTTAAGTCAGATGTGAAATCCCCGGGCTCAACCTGGGAACTGCATCTGATACTGGCAAGCTCGAGTCTCGTAGAGGGGGGTAGAATTCCAGGTGTAGCGGTGAAATGCGTAGAGATCTGGAGGAATACCGGTGGCGAAGGCGGCCCCCTGGACGACGACTGACGCTCAGGTGCGAAAGCGTGGGGAGCAAACA
+
AAAAABBBBAAAFFFF22EEEGHFEFGGHGBFBBBBAEEEGHHGGCEEGGGGGGGGGGGHHHFHHHDBGGFBFGGGGHGHGGGGEGHGHHHHHHGHHFFGHHHHHHGHHHGHHHFHGFGGCCCHHHHHGGGGHHGGGFCDEFFFFFFFFFFFF/:;;;;;EFFFFF;;ADEFFFFFFFF?DDBFFFFFC@BDFD@FFFFDFADFFCDEEFFAB-::BFFFFDFFFFFFFFFADFFDE..AAFAEFDEFFF.
@M03896:38:000000000-B4D98:1:1107:12677:17796 1:N:0:185
TACGGAGGGTGCAAGCGTTAATCGGAATTACTGGGCGTAAAGCGCACGCAGGCGGTTTGTTAAGTCAGATGTGAAATCCCCGGGCTCAACCTGGGAACTGCATCTGATACTGGCAAGCTCGAGTCTCGTAGAGGGGGGTAGAATTCCAGGTGTAGCGGTGAAATGCGTAGAGATCTGGAGGAATACCGGTGGCGAAGGCGGCCCCCTGGACGAAGACTGACGCTCAGGTGCGAAAGCGTGGGGAGCAAACA
+
BCBABBBBCAAAEGFF??EAFGHFEEFGHGBB5B2AAEFGHHHGG?EEGGGGGGGGGGGHGHGHHH4BBFBBBFGHHHHHGGGFEFHHHHHHHHGHHGHGHHHHHHFHHHGGHHGHGFFGAADHHHHHFGGGHHGGGFCFFFFFFFFFFF0B;;;:;;;;AFFFFFAADFFFFFFFFFFFFFFFFFFFFADFFFDFFFFBDFFFFCBEAFFAD-ADFFFFFFFDFFFFFFFFFFFFFFADFFFFFDEBFF.
@M03896:38:000000000-B4D98:1:1107:3183:18153 1:N:0:185
TACGGAGGGTGCAAGCGTTAATCGGAATTACTGGGCGTAAAGCGCACGCAGGCGGTTTGTTAAGTCAGATGTGAAATCCCCGGGCTCAACCTGGGAACTGCATCTGATACTGGCAAGCTTGAGTCTCGTAGAGGGGGGTAGAATTCCAGGTGTAGCGGTGAAATGCGTAGAGATCTGGAGGAATACCGGTGGCGAAGGCGGCCCCCTGGACGAAGACTGACGCTCAGGTGCGCAAGCGTGGGGCGCAAACA
+
AAAABABBBAAACFGFA?EAAFHF2AFFHH5553AAEAEEGGHGGCEEFGGGGEGFEFEFGHHFFH4B@BDB@FFBGHHG?EEEEGHGBGGHGFFACFHGGHHHHHGHDGFDGGCGEFHHFGCGHHHHFGGGHHDCCF;DFFFFBFB;FF/B;;;:-;:;;BFFFFD;D-9FB;BFF9BFF.BBBFFDBD-AABA@9A.@-@BBFFFFFFFF;-:;;BB9B.ADFFBFBFB9-;9@E?9ABDA.B9B==;.
@M03896:38:000000000-B4D98:1:1107:3202:18174 1:N:0:185
TACGGAGGGTGCAAGCGTTAATCGGAATTACTGGGCGTAAAGCGCACGCAGGCGGTTTGTTAAGTCAGATGTGAAATCCCCGGGCTCAACCTGGGAACTGCATCTGATACTGGCAAGCTTGAGTCTCGTAGAGGGGGGTAGAATTCCAGGTGTAGCGGTGAAATGCGTAGAGATCTGGAGGAATACCGGTGGCGAAGGCGGCCCCCTGGACGAAGACTGACGCTCAGGTGCGAAAGCGTGGGGAGCAAACA
+
AAAAAABBBAA>F5BF2AFEFGHBEEGGHGBB53BBAAEFHHGEFGGGFGE?EEE@EGEHHHHHHHFFGFDBBF4BEGGHGEEGEEHHFGHHHF/GHFHGFHGHHHBGGHFDHG@GGGHHGHFHHHHHGGGGFF.>A=ADFBFFFFFBB9/;;;:;;9;@EFFFFF;;DFFFFFFFFFFFFFFFFFFDBBDDF;@DF.A@DFFFFFDFEF.9--9ABBFBFFDFFFFFFFFFDFFFFFDFFFFFA;99/A.
@M03896:38:000000000-B4D98:1:1107:3176:18175 1:N:0:185
TACGGAGGGTGCAAGCGTTAATCGGAATTACTGGGCGTAAAGCGCACGCAGGCGGTTTGTTAAGTCAGATGTGAAATCCCCGGGCTCAACCTGGGAACTGCATCTGATACTGGCAAGCTTGAGTCTCGTAGAGGGGGGTAGAATTCCAGGTGTAGCGGTGAAATGCGTAGAGATCTGGAGGAATACCGGTGGCGAAGGCGGCCCCCTGGACGAAGACTGACGCTCAGGTGCGAAAGCGTGGGGAGCAAACA
+
AAABB?ADBAAAFGFF?AEEFGGFEFGGHGBFBBABEEEGHHHGGCEEFGGGGGGFGGGHGGGHHHFGBGFFFGFFBGGHGGGGEGHHFHHHHHGGHGHFHFHHHHEHHH?FHFF2FHHHHGFHHHHHFFGEGHDGFACDEBFFFFFBFF/BB;;;;;;-;BFFFFA;DFFFFBBFFF/FFFFFFFFFFFFFFDBFFFFFFFFCFFCEEFFF@-AABFFFFFFFFFF/FFFFDFFFFFFFFFFFFF?FFF.
@M03896:38:000000000-B4D98:1:1107:2979:18200 1:N:0:185
[truncated: 1,414,017 more chars]
