# Supplementary material for: Formalin-Fixed Paraffin-Embedded (FFPE) samples are not a beneficial replacement for frozen tissues in fetal membrane microbiota research
Source: PLoS One. 2022 Mar 17;17(3):e0265441. doi: 10.1371/journal.pone.0265441 (PMC8929612; doi:10.1371/journal.pone.0265441)
Supplement: S2 File — (ZIP) [file pone.0265441.s007.zip › Negatives/N-N-09-N-1-FF_S185_L001_R2_001.fastq.fastq]

@M03896:38:000000000-B4D98:1:1101:13037:3071 2:N:0:185
CCTGTTCGCTCCCCACGCTTTCGCGTCTCAGCGTCAGTACCGTCCCAGAGAGCTGCCTTCGCCATTGGTGTTCTTCCTGATATCTGCGCATTTCACCGCTACACCAGGAATTCCACTCTCCTCTTCCGGACTCTAGCCATACGGCTTCCGTCGACGTCTGGAGGTCAAGCCTCCAGTTCTCACAACGCACCTGTCCGCCCGCCTACACGCTCTCTACGCCCAGGCACTCCGGACAACGCCTGCCCCCTAC
+
1>>>AFF1>>>AFC1EEEE0AAEEGEGFFF2FEEE?EHBGHGEGGG1AF/0BF1GFGHGFA/>/FD11@>BBDGHHFHHBG2BG22B>EEEEHFFGGEEE//<B</B//01CBFBDGFFFBF<>GH1C//<@G<D11F1<FHGA-CCG1.FCC-A<<:/:/:..;//:;0E/;EC/0C0;;B00099-;:A/:CC0.-:;9-9;--/9-@-9-///B--9;----9-9BF---@--9-9--;A--:-@-A
@M03896:38:000000000-B4D98:1:1101:13647:3492 2:N:0:185
CCTGTTTGCTCCCCACGCTTTCGCACCTGAGCGTCAGTCTTCGTCCAGGGGGCCGCCTTCGCCACCGGTATTCCTCCAGATCTCTACGCATTTCACCGCTACACCTGGAATTCTACCCCCCTCTACGAGACTCAAGCTTGCCAGTATCAGATGCAGTTCCCAGGTTGAGCCCGGGGATTTCACATCTGACTTAACAAACCGCCTGCGTGCGCTTTACGCCCAGTACTTCCGATTAACGCTTGCACCCTCCG
+
3>AAAFFFFFFFGGGGCEA2FGEEDGGGEGGHGFEGGFHHFHHHGGGHHGEGEE@EGGGG1EDEGHEEEEFHHHHHHGHHHHHHHBHGGDEGHGHHHGGGC@FHHHFFBGHHHGHGHHHGGGGHHHGA.EGFCGGDD<0<CHD0:CHCGCCGFHHC;0CGGG0.:0;=FGGGG?BA9.BFFFFBFFF/BFFFFFFFFFFFFFFBEFFADDFF@.;FFEDFFB.9;B9BFFDA.;AFF.@..;99BFF?ED.
@M03896:38:000000000-B4D98:1:1101:13663:3502 2:N:0:185
CCTGTTTGCTCCCCACGCTTTCGCACCTGAGCGTCAGTCTTCGTCCAGGGGGCCGCCTTCGCCACCGGTATTCCTCCAGATCTCTACGCATTTCACCGCTACACCTGGAATTCTACCCCCCTCTACGAGACTCAAGCTTGCCAGTATCAGATGCAGTTCCCAGGTTGAGCCCGGGGATTTCACATCTGACTTAACAAACCGCCTGCGTGCGCTTTACGCCCAGTAATTCCGATTAACGCTTGCACCCTCC
+
3>AAAFFFFFFFGGFGEEEAFGAFFGGFAGHGGEEGFDGHHHHHGGGHFG0AAEEEGGGHEEDGGHEE/>FHHHHHHFGHHHHHHHHGGGGGHGGHHDC/B@FGHGBFFHHHG@FFGHHGGGEGHHFE.CEFCG<<GC</<GG00;:;C00G:GGHGFGHHB0A:0F/FFFG@B9?@BBFGGFBFFF:/;FFFFFFFFFFBBB?AFB9DF-;-.9FFAD-@DFFF/B/;B/.:..;BDB.9.9;BFDA.A
@M03896:38:000000000-B4D98:1:1101:13642:3510 2:N:0:185
CCTGTTTGCTCCCCACGCTTTCGCACCTGAGCGTCAGTCTTCGTCCAGGGGGCCGCCTTCGCCACCGGTATTCCTCCAGATCTCTACGCATTTCACCGCTACACCTGGAATTCTACCCCCCTCTACGAGACTCAAGCTTGCCAGTATCAGATGCAGTTCCCAGGTTGAGCCCGGGGATTTCCCATCTGACTTAACAAACCGCCTGCGTGCGCTTTACGCCCAGTACTTCCGATTAACGCTTGCCCCCTCC
+
3>AAAFFFFDFFEGFFEEFAAFEFDGG3BBEGEGGGFHHHFHHHGGGHHG0AEEEFGEFGEEEGGHF/>EEFHHHHHFGGHGGHHHHFGEFEHFGHH?BCFC?GGCBCCFGHG>GFHHHGGCEFFHEC.ACGFGHDD<0<GGF0:C0CFCG0GHGH::CGFF0.:0;B/CFF@A@?:C/:F0CF/;//;BFFFFBBFFFFDD=.AA-.9:-@-.9/BEFABAE/;/;9BFDD.;.BBAB....//;@-9D
@M03896:38:000000000-B4D98:1:1101:15518:4137 2:N:0:185
CCTGTTTGCTCCCCACGCTTTCGCGCCTCAGTGTCAGTTACAGACCAGGAAGCCGCCTTCGCCACTGGTGTTCCTCCATATCTCTACGCATTTCACCGCTACACATGGAATTCCACTTCCCTCTTCTGCACTCAAGTCGACCAGCTTCCAATGACCCTCCACGGTTAAGCCGCGGGCTTTCACATCACACTTAATCAACCACCTGCGCGCTCTTTACGCCCAATAATTCCGCATAACGCCCGCCACCTAC
+
>>>AAFFFFFFFGGGGFEEAFGEEEGGGGHC5AFGHHHHGGHHHHHHHGEGCFHEGFGDG1EEEECE2B??EGHHGHF@FGFHGHHHFEEEAGGHHHFEEGCHHFG32CFHHF?DFFGHFGDGFHFB?FHHHGHFDFF/?CFCG/?F??GFFF1FGHEHDFF.<<..==GH--:;-@?./;FFFBFB0;BFGFF0C0BFFEEEFFF-9BCFF?:BFF.A@BDEFF//9;//.9.;:B.;-9@@9@DF?/B
@M03896:38:000000000-B4D98:1:1101:15928:4646 2:N:0:185
CCTGTTCGCTCCCCTAGCTTTCGTCTCTCAGCGTCAGGTGCGTACCAGGGAGCCGCCTGCGCCACTGGTGTTCCTCCCGATATCTGCGCATTTTACCGCTACACCGGGAATTCCGCTCCCCTCTCACGCCCTCTAGTCTCGCAGTATTGAACGCCCTCTCCGGGTTAAGCCCGGAGCTTTCACGTCCAACTTACAAGCCCGCCTACAGACGCTTTACGCCCACTACATCCGGATAACGCTCGCGCCCTAC
+
1>AAAFFADAAAGGGGGBBBFGEAACBGGHHHGGGGEGFFGCFFGGHHGEFEEFFEGGHFEEGEECF0B>FEGHHHHEGGCGGHHBGEGCFGF2BGHGEGCCGGH/<CCBGHFG?A/ACFCGEGHHFGHGGGHCHFGGGG/CC<.=00:;CGF.AC:G/=9E--9..C;;CE--:-AFFFFFFEAEEAFFE/BFBF/-;A@@@FFFE/BF=@--9;FAB@@F-9;/;BFF;-A-AFFB@-A-9--;@@B9
@M03896:38:000000000-B4D98:1:1101:15954:4652 2:N:0:185
CCTGTTCGCTCCCCTAGCTTTCGTCTCTCAGCGTCAGGTGCGTACCAGGGAGCCGCCTGCGCCACTGGTGTTCCTCCCGATATCTGCGCATTTTACCGCTACACCGGGAATTCCGCTCCCCTCTCACGCCCTCTAGTCTCGCAGTATTGAACGGCCTCCCCGGGTTAAGCCCGGAGCTTTCACGTCCAACTTACAAGTCCGCCTACAGACGCCTTACGCCCACTAAATCCGGATAACGCCCGCGCACTAC
+
1>AAAFFADAAAFEGC1BBB3FEFFHGHHGGHF0E?AEBFGEFEGGGHGGFEGGGGGGGF?EECGHFGBC?EGFDFFGGFECEHHBGGGEGEHFHHHGGCC<FBFBCC?CHHHFFCECFGGFGFFHHGHGGGH/GFD00=/CCA.=;:0CFCF.:@CG.;C?--:..;;CFF?@?@@?BFF/F9-;AAFF//;BF/99FB?<?BFF///99--;-//;A@-B-9;9/BFF--:AABF-;-;99---;@/B
@M03896:38:000000000-B4D98:1:1101:15939:4663 2:N:0:185
CCTGTTCGCTCCCCTAGCTTTCGTCTCTCGGCGTCAGGGCCGTACCAGGAAGCCGCCTCCGCAACTGGGGTTCCTCCCGATATCTCCGCATTTTACCGCTACACCGGGAATTCCGCTCCCCTCTCACGCCCTCAAGTCTCCCACTATTAAACGCCCTCTCCGGGTTAAGCCCGGAGCTTTCACGTCCAACTTACAAGTCCGCCTCCAAACCCTTAACGCCCAGTACATCCGGAAAACGCCCGCGCCCTACG
+
1>AAAD31>1>AG?111BFGB100A0B31000AAA/B00//A//B/2BF/0AB0/>E//>/B//>0B0//E>B>2FG>/////B221//<CFH2>B</<//>FGCC?/A<G<F10..>CFCCA//<0.<CA-:.0:0;0:0//..:<00;::A-;;-:/;/;--;.AF0;FE?---9A/BFF/--;-A/BB//:B///;/-;---99/:9-;-///;-9@@--9;///;B----;9B?;@?-99-;@9-;-
@M03896:38:000000000-B4D98:1:1101:15922:4672 2:N:0:185
GCTGTTCCCTCCCCTAGCTTTCGCCCCTCAGCGTCAGGTGCGTCCCAGGGAGCCGCCTGCGCCACTGGGTTCCCTCCCGATATCTCCGCCTTTACCCCCTACACCGGAAATTCCGCCCCCCTCTCCCCCCCTCAAGTCCCCCAGTATGCAACGCCCCCCCCGGCTTAAGCCCGCAGCTTTCACAGCCCACTTCCAACCCCCCCTACACACGCTTACCACCCACACAATCAGCACACCCCTCGCCCCCTAC
+
1>>AAD@3B@BAA1A11AD3B10000A0A01100BAE0A1AA//AE1GF///ABAAEE/>/>?//1B0/0B0@11BE//////BF21>//?/<1BFE/<//B1B</////<1?10//<>A--<0>//.<A@:..0:;C0;..-9/00000C099A----;----9-/:/BBA9----9/9BFB//---:;-9/9FB/-;9-;-;A-/-/;-99--/9/9-AA--:--/:9///-9-;-9-;-9------9
@M03896:38:000000000-B4D98:1:1101:24154:5191 2:N:0:185
CCTGTTTGCTCCCCACGCTTTCGCACCTGAGCGTCAGTCTTCGTCCAGGGGGCCGCCTTCGCCACCGGTATTCCTCCAGATCTCTACGCATTTCACCGCTACACCTGGAATTCTACCCCCCTCTACGAGACTCAAGCTTGCCAGTATCAGATGCAGTTCCCACGTTGAGCCCGGGGATTTCACATCTGACTTAACAAACCGCCTGCGTGCGCTTTACGCCCAGTAATTCCGATTCACGCTTTCACCCTCC
+
AAAAAFFFFFFFGGGGEEGCFGEFFGGHHHFGEEE?FHHHFHGHEEEGH?EEEE>EEGGH1EAEGH?/>EGHHHHHGGF3GGHHHFGFEEEEFHFHHDFCC@FGGHFA2GHHHHGHHGHGDCFGFGF..<CFC<C<DG0/<G0:C0<;:<::CFHGGHHGHH.;..9.;BBE;-;?GD/;F/FFFFF/BFFB/F9;/.AA-9@9.;-;DD-B-;./B99-9.E/FFFFFF/..;//;AF.A.99;/;EEA
@M03896:38:000000000-B4D98:1:1101:24136:5194 2:N:0:185
CCTGTTTGCTCCCCACGCTTTCGCACCTGAGCGTCAGTCTTCGTCCAGGGGGCCGCCTTCGCCACCGGTATTCCTCCAGATCTCTACGCATTTCACCGCTACACCTGGAATTCTACCCCCCTCTACGAGACTCAAGCTTGCCAGTATCAGATGCAGTTCCCAGGTTGAGCCCGGGGATTTCACATCTCACTTAACAAACCGCCTTCGAGCGCTCTACGCCCAGTACTTCCGCTTACCGCCTGCACCCTCC
+
>AAABFFFFFDFGGGGEFECFGEGGGGGGFHGCEEEEHGGFHEGEGGFGE0EAEEFGGGHEEEFGHEEEEFHFHHHG2?GHHHHHHHGGEEGFGGHHDBDGGGHGGGGFGHHGFFHHHGGD-CC>GGDCEEHFGF0<<<<CHF00<;C000CGHH0CGHHHG0:/9/:/;FE-@;?D.CBBBFFFFF/9FFFFFFFBFFFFC;A.;...9-@A..BB.==AA./;/99:BD...;9/.9-...9FFA...
@M03896:38:000000000-B4D98:1:1101:14411:6268 2:N:0:185
CCTGTTCGCTCCCCTAGCTTTCGTCTCTCAGCGTCAGGTGCGTACCAGGGAGCCGCCTGCGCCACTGGTGCTCCTCCCGATATCTGCGCATTTTACCGCTACACCGGGAATTCCGCTCCCCTCTCACGCCCTCTAGTCTCGCAGTCTTGAACGCCCTCTCCGCGTTAAGCCCGGAGCTTTCACGTCCAACTTCCACGTCCGCCTCCACACGCTTTACGCCCACTCAATCCGCATACCTCCCCCCTCCTAC
+
3>>AAFFABBBBGGGA4BBBFGFHACGFHFGFBFE2A2DFGEFGGGFFA111AFEEGGEC0EEAEG32B23FGHHHGGEEGGEFHEH/EEEGHHBGHEEGC@FHHC/<//?GFG0??AFGGHG0CGF.FFCCEG0=DD=G<EC../;00CCG..;DCHCHFG.-;-;C0CBE-9-99F/BFFFEFEF.BFBF//BF99;9-999.9B.9A-@...;B..9;A..;9;/;;..-.;///:99..--;:BFB
@M03896:38:000000000-B4D98:1:1101:14404:6287 2:N:0:185
CCTGTTCGCTCCCCTAGCTTTCGTCTCTCAGCGTCAGGTGCGTACCAGGGAGCCGCCTGCGCCACTGGTGTTCCTCCCGATATCTGCGCATTTTACCGCTACACCGGGAATTCCGCTCCCCTCTCACGCCCTCTAGTCTCGCAGTATTGAACGGCCTCTCCGGGTTAAGCCCGGAGCTTTCACGTCCAACTTACAAGTCCGCCTACAGACGCTTTACGCCCAGTCACTCCGGATCACGCTCGCGTCCTAC
+
3>AABFFADAABGGGGGFFFGGEGEHHHHGFGEFE?EGHGHAFEGGFFFEA1EFAEGGHG0EEEFHB2@??EGHHHHGGFGGGHHEHEE@FGHHHHHEEGGCFGHC<@@BHHHHFDGFGGGBFGFGH<GGGGHHFDDGGHEEA.<0CC0BGHA.:AAG/CFD--;.:C0:FG@?BBDFFFFFFAFFF.BFFFF9B/9;BFA=FFFFF/BFAB..;9B;DCFA.;/9/9BF.@9.-9FDF.A-;-99@D/B
@M03896:38:000000000-B4D98:1:1101:23182:6572 2:N:0:185
CCTGTTTGCTCCCCACGCTTTCGCACCTGAGCGTCAGTCTTCGTCCAGGGGGCCGCCTTCGCCACCGGTATTCCTCCAGATCTCTACGCATTTCACCGCTACACCTGGAATTCTACCCCCCTCTACGAGACTCAAGCTTGCCAGTATCAGATGCAGTTCCCAGGTTGAGCCCGGGGATTTCACATCTGACTTAACAAACCGCCTGCGTGCGCTTTACGCCCAGTAATTCCGATCAACGCTTGCACCCTCC
+
AABBBFFFFFFFGGGGAEEFFGEEGGGH3FGGEEEFEHGHGHGHGGFGHE0EEEEEGGGHFFFGGHDEEGGHHHHHHGHHHHHHHDGFGEGGHGGHHFGGGCFHHHEFFGHGHHHGHHHGGGFFGHGE.AEHHFHBGGG/CGHCCCGGGBGFHHHGCCGGHH0:/0:/;FBEAF--:9BBFEFGFFF;BBFFFFBBBAFFFACFFF;9.;-9;../FFFAFDEBB/:/BFB.;-./;;9..::/9BA.;D
@M03896:38:000000000-B4D98:1:1101:5153:6925 2:N:0:185
CCTGTTTGCTCCCCACGCTTTCGCACCTGAGCGTCAGTCTTCGTCCAGGGGGCCGCCTTCGCCACCGGTATTCCTCCAGATCTCTACGCATTTCACCGCTACACCTGGAATTCTACCCCCCTCTACGAGACTCAAGCTTGCCAGTATCAGATGCAGTTCCCAGGTTGAGCCCGGGGATTTCACATCTGACTTAACAAACCGCCTGCGTGCGCTTTACGCCCAGTAATTCCGATTAACGCTTGCACCCTCC
+
>AABAFFFFFFFGGGGCAEFFGEEEGGHFHHGGGFGEHHHHHGHGGEFHFGGEGFGGGGHAFFGGH?>>EGHHHGHGC?GGHHHHHHGGEEGHHGHHGDGCCHHHHG02<FFGHFFHHHGGGGHHGFC>DEHFGGGGHF/CC=::;:CCCGGBFHFGCGF:C:./:;FGFGFBC?A-;CGGFFBFFFBFFFFFF9;9.EEA;FFFFB9DD-@-.9:F99@FB.9;///BB9.;9.9B.@A..ABFFFEFF
@M03896:38:000000000-B4D98:1:1101:5150:6944 2:N:0:185
CCTGTTTGCTCCCCACGCTTTCGCACCTGAGCGTCAGTCTTCGTCCAGGGGGCCGCCTTCTCCACCGGTATTCCTCCAGATCTCTACGCATTTCACCGCTACACCTGCAATTCTACCCCCCTCTACGAGACTCAAGCTTGCCAGCATCCAATGCAGTTCCCACGTTGAGCCCGGGGATTCCCCATCTCACTTAACAAACCGCCTGCTCGCGCTTTCCGCCCAGTCATTCCGATTAACCCCCACACCCTCC
+
>AAAAFFFFFFFGGGG2EE2FF2E?EEA3BFEAFEEEGGH5G2BEEA33100A>>@EAEG3BBFGF?/>>?GFFGGF?BBFFGHHHH/E/EE4FHHF<B@<@1GFFF00121?FDFFG/@CCAF1G.<.<>1<</0<<0/<C0<./=C/0:;/;0::;:CGC.-:.9.9:/99-9--.9000;..9///;///99/99AA---:.://9;;99..//.:.@.9//9//:B/....9;/..--.;:;;9A.
@M03896:38:000000000-B4D98:1:1101:8547:7363 2:N:0:185
CGCGGCTGCTGGCACACAATTACCATAACACGCAGGTGTAGATCTCGGGGGGCGCCCTACCACTAAAAAAAAAAACCAGAAATCTACGCAATTCCCCGCTCCAACAAGAAAAATACCACCCTCTACACGACTCACCCTTACCAAACTAAGATACAGTCCCCACACTGCGCCCAGTCATTTCACATCACACTGAACAACCCGCCTGCAGCCACATTTAGCCACACAACACCACTACACGCTACTACAACCC
+
A?AAADBDBF44EGGGG?FFFGHHF5BDGFG???A2BF33D555ADB1EEE/A@<@--/.<<0/C/00BCC?B?-.....//00;0;.-.-.///9B@9--9///...;;/...//9/;.;.E.9:/..-;.99B...//;/9/.9/;/;;/////999/A..;.///.-.;..//9///;9B//;99/;/;////..9.--9.9..//9..9/////9//;.........9//9/;.-..-9/:///..
@M03896:38:000000000-B4D98:1:1101:23345:7503 2:N:0:185
CCTGTTTGCTCCCCACGCTTTCGCACCTGAGCGTCAGTCTTCGTCCAGGGGGCCGCCTTCGCCACCGGTATTCCTCCAGATCTCTACGCATTTCACCGCTACACCTGGAATTCTACCCCCCTCTACGAGACTCAAGCTTGCCAGTATCAGATGCAGTTCCCAGGTTGAGCCCGGGGATTTCACATCTGACTTAACAAACCGCCTGCGTGCGCTTTACGCCCAGTAACTCCGATTAACGCTCTCACCCTCC
+
>AA@AFFFFFFFGGGE2AEAAGEEGGGH3CCFEGGEDGGFBGAGEAEAF1EAEE>EGDEHGGGGGHEE@EFHGGHHHFHHDHHHHHHGGEGEFGFGHDBC/<<GHH0CFGFFHHFFHHGGGGGGHFF..<<GFC<<D/G/<CG0GCGGFBG0CGFFCCGFG00./0///9BE;A;--:9FBBFFFFB;/;F/:;B//9AEBBBF.A;9.A-@-..9:;:>BF.B/9/;FF?9.A.;BD-.../9/:;.9A
@M03896:38:000000000-B4D98:1:1101:19144:7954 2:N:0:185
CCTGTTCGCTCCCCTAGCTTTCGTCTCTCAGCGTCAGGTGCGTACCAGGGAGCCGCCTGCGCCACTGGTGTTCCTCCCGATATCTGCGCATTTTACCGCTACACCGGGAATTCCGCTCCCCTCTCACGCCCTCTAGTCTCGCAGTATTGAACGCCCTCTCCGCGCTACGCCCCGCGCTTTCACGTCCCACTTACACCTCCGCCTACAGACGCTTTCCGCCCACTAAATCCGGATAACGCCCGCGTCCTAC
+
>AAAAFFADAAAGGG1ABBFGG0BECF3GGFGFEEEAFFBB?A?EF2BF//BEFEEGCHG/EEEAF101>FEFFHHGGFEE?EGHDHEG/EEH>BGHEEEC<FGHC/>/<FGGGBC/@AFGHCCG<G<CFGGHHH<DD<G/C<..=0;00;0..:@@G/;FA.--;@-.:;?----9-A99/F--;A-/;A/;B;B//;A9ABB-B9//:-;--9/9AAB@B-;///9BF---;-;B-99;-;9-;9-/:
@M03896:38:000000000-B4D98:1:1101:18828:8091 2:N:0:185
CCTGTTTGCTCCCCACGCTTTCGCACCTGAGCGTCAGTCTTCGTCCAGGGGGCCGCCTTCGCCACCGGTATTCCTCCAGATCTCTACGCATTTCACCGCTACACCTGGAATTCTACCCCCCTCTACGAGACTCAAGCTTGCCAGTATCAGATGCAGTTCCCAGGTTGAGCCCGGGGATTTCACATCTGACTTAACAAACCGCCTGCGTGCGCTTTACGCCCAGTAATTCCGATTAACGCTTGCACCCTCC
+
AABBBFFFFFFFGGGGCFEFGGGGGGGHFGHGFGFGGHHHHHHHGGGHHDEGEEEGGGGHAEFGGHE@EFGHGHHHGGFGHHHHHHHGGGGGHHGHHGGGGCFHHHFAFHHHGHHHHHHGGGGHGH.>.<EHCFF<DGF<CHH0:<CCCGCGHHGH0CGHHH0:/:/BBFFG@G-?FFGGFFGGFFF/9FFBFFFBFFFFCFFD.F-DFDCFADA/F.A:BBF9FFFFFFBAA.AFBA>.9E99;BDFFF
@M03896:38:000000000-B4D98:1:1101:18825:8109 2:N:0:185
CCTGTTTGCTCCCCACGCTTTCGCACCTGAGCGTCAGTCTTCGTCCAGGGGGCCGCCTTCGCCACCGGTATTCCTCCAGATCTCTACGCATTTCACCGCTACACCTGGAATTCTACCCCCCTCTACGAGACTCAAGCTTGCCAGTATCAGATGCAGTTCCCAGGTTGAGCCCGGGGATTTCACATCTGACTTAACAAACCGCCTGCGTGCGCTTTACGCCCAGCAATTCCGATCAACGCTTGCCCCCTCC
+
ABBBBFFFFFFFGGGE2EAAFGAEFGGGGFHGGGEGDHHHHHFGEEEHH?EGEEEFFGGHEFFGGHEEEEGHHHHHHGHHHHHHGHHGEEEFHHFGHGGGFCFGHHBCBFGHHHHGHHHGCGGHHHGF.<CHCGCGGFF/CG=0:CCCGCGHBFGGFGHHHHF./9;CFGGGFC?BCGGGFBFGFFF;FFFFFFFFFFFFFFFA9A>D?A>CB../9E?DC?..;.;/9FBDB-;B;.-....//9-9.9
@M03896:38:000000000-B4D98:1:1101:22061:8669 2:N:0:185
CCTGTTTGCTCCCCACGCTTTCGCACCTGAGCGTCAGTCTTCGTCCAGGGGGCCGCCTTCGCCACCGGTATTCCTCCAGATCTCTACGCATTTCACCGCTACACCTGGCATTCTACCCCCCTCTACGAGACTCAAGCTTGCCAGTCTCAGCTGCAGTTCCCAGGCTGAGCCCGGGGATTTCACATCTGACTTAACAAACCGCCTGCGTTCTCTTTACGCTCAGCAATTCCGATTAACGCTTGCACCCTC
+
3AABBFFFFFFFGGGGFEEFFGEFGGGHF3GFEGEAFHHHHHGHGG1FHG0EA>>EFGGHHGGEGHE?EEFHHGHHFBF?FHHGHHFEFEAFFFHFGDCD/<2FHBC00?FGGGFFHHHGGGGHFGAE>.<G0C/<<CD<<C00:0;;C:/;/C/C<0;GFC0C...;.//9---;-;9BBBFFF/B////;9/;;/.9A=@=DEFB9...;////;9D.:AB//:;//B/.:9.;9.-.9..99/...
@M03896:38:000000000-B4D98:1:1101:22046:8681 2:N:0:185
CCTGTTTGCTCCCCACGCTTTCGCACCTGAGCGTCAGTCTTCGTCCAGGGGGCCGCCTTCGCCACCGGTATTCCTCCAGATCTCTACGCATTTCACCGCTACACCTGGAATTCTACCCCCCTCTACGAGACTCAAGCTTGCCAGTATCAGATGCAGTTCCCAGGTTGAGCCCGGGGATTTCACATCTGACTTAACAAACCGCCTGCGTGCGCTTTACGCCCAGTAATTCCGATTAACGCTTGCACCCTCC
+
>AABBFFFFFFFGGGGEEEFFGFFGGGHFGHGFGEGGHHHHHHHGGGGHEEGEEEEGGGHAEDGGHE>EEGHHHHHHFGGHHHHHHHGGEFGHHHHHFDGGCGHHHFFFHHHHHHFHHHGGGGHGHFF.<CHFHGDDGF<<GG0;;CGG0CFHHHHHHHHHHF:/9:/;FGG??-?-:FFGGGFFFF/BFFFFFFFFFFFFFFFFF=;.ABB@..BFEFCFFEBFFFFFF/AA.D/B.@..9:BFFFEFF
@M03896:38:000000000-B4D98:1:1101:14657:8792 2:N:0:185
CCTGTTTGCTCCCCACGCTTTCGCACCTGAGCGTCAGTCTTCGTCCAGGGGGCCGCCTTCGCCACCGGTATTCCTCCAGATCTCTACGCATTTCACCGCTACACCTGGAATTCTACCCCCCTCTACGAGACTCAAGCTTGCCAGTATCAGATGCAGTTCCCAGGTTGAGCCCGGGGATTTCACATCTGACTTAACAAACCGCCTGCGTGCGCTTTACGCCCAGTAATTCCGATTAACGCCTGCACCCTCC
+
AABBBFFFFFFFGGGGEEFEFGEFEGGFBBGFEGGGFHHHHHGHFEFFG?0EEEEEFGGHEEGGGHE>>EFGHHHHGGGGHHGHHHGFE?EFGHHHHDBDGCDHHHF<2FHGGHHHHHHGGGGHDGGA.=CGFC/0DGB/CGD0C;CCCCCGHHHFCGGFHGC.:9//FFGEA@-99CFFFBFFFFF/9BFF9FFBFFFFFFFD?F@:AD-9;.AFFEDDFF./;F/;FFF.99./;A=-.;;;BFFFED
@M03896:38:000000000-B4D98:1:1101:9090:9014 2:N:0:185
CCTGTTTGCTCCCCACGCTTTCGCACCTGAGCGTCAGTCTTCGTCCAGGGGGCCGCCTTCGCCACCGGTATTCCTCCAGATCTCTACGCATTTCACCGCTACACCTGGAATTCTACCCCCCTCTACGAGACTCAAGCTTGCCAGTATCAGATGCAGTTCCCAGGTTGAGCCCGGGGATTTCACATCTGACTTAACAAACCGCCTGCGTGCGCTTTACGCCCAGTAATTCCGATTAACGCTTGCACCCTCC
+
>AAABFFFFFFFGGGGFEFFFGEEGGGFEFHGEEEEEHHHHHHHGGDCHE?EEEEEGGGHFEGGGHE>EEGHHHHHHHHHHHHHHHHFFGGGHHHHHFFGGCFHHHGCBCGGGHGFHHHGGGGHHG.A.<CHFHC0DGF/<GG:G0CCGG0GFHHGFCGFGFC.:C9/;CFFD-9-?9FGG0FGFFF99FFBFFFFFFFFFFFFFFF.DD-B-;E/BAAAFD.9;/:9BFFDF.DFF.;..AA;BFF.EF
@M03896:38:000000000-B4D98:1:1101:9085:9034 2:N:0:185
CCTGTTTGCTCCCCACGCTTTCGCACCTGAGCGTCAGTCTCCGTCCAGGGGGCCGCCTTCGCCACCGGTATTCCTCCAGATCTCTACGCATTTCACCGCTACACCTGGAATTCTACCCCCCTCTACGACACTCAAGCTTGCCAGTATCAGATGCAGTTCCCAGGTTGAGCCCCGGCATTTCACATCTGACTTAACAAACCGCCTGCGTGCCCTCTACGCCCAGTACTTCCTATTCAAGCCTGACCCCTCC
+
1>>AAFFFFFFFGGCG1EE0FF0ABEEC0BFFEEAE/FFH1FEGGEECB///>EEEEEGHAEE/EG>/>>FFGFFHG0>1FFGHFHHF@?EB2FBFH/>/<B1FGCF001?GG1<FH0GCCGGGGG>..<<GH/<0</0<;C00:0:CC0;;0:C::0CCC00./0;/:CFE.---9:BFB0C90///:B9//9;;/-;-@;@B;99--:-;9-99F---@AA///;9://B//////;-/--//;BEA-
@M03896:38:000000000-B4D98:1:1101:22069:9234 2:N:0:185
CCTGTTCGCTCCCCACGCTTTCGCGTCTCAGCGTCAGTACCGTCCCAGAGAGCTGCCTTCGCCATTGGTGTTCTTCCTGATATCTGCGCATTTCACCGCTACACCAGGAATTCCACTCTCCTCTTCCGGACTCTAGCCATACGGTTTCCGTCGACGTCTGGAGGTTAAGCCTCCAGTTTTCACAACGGACCTGTTTGGCCGCCTACACGCTCTTTACGCCCAGTAAATCCGGACAACGCCTGCCCCCTACG
+
>>>AAFFABBBBGGFGEEFAFGEEEEGFHFFHFGFGGH5GHEGGGGFHHHCEGGEHHHHHFEEFFHE@@?BEGHHHHHHFHHHHHFGEEEGGHHHHGFEGGCFHHGFFGFHHHHFFHHHHGHGHHHGC//ADHGHGHGHHHHGA<FGGHAGHG-<@<CG.:F..;/CCGHFCGHGFCFBFGFFBFD?-;BBFB99;/CBFGBBFFFBFFBFF./B/FED-@D.;;BFFFFD9A9=A;;=-:AAAEFB?FF.
@M03896:38:000000000-B4D98:1:1101:6080:9981 2:N:0:185
CCTGTTTGCTCCCCACGCTTTCGCACCTGAGCGTCAGTCTTCGTCCAGGGGGCCGCCTTCGCCACCGGTATTCCTCCAGATCTCTACGCATTTCACCGCTACACCTGGAATTCTACCCCCCTCTACGAGACTCAAGCTTGCCAGCATCAGATGCAGTTCCCAGGTTGAGCCCGGGGATTTCACATCTGACTTAACAAACCGCCTGCGTGCGCTTTACGCCCAGTAATTCCGATTAACGCTTGCACCCTCCG
+
AABBAFFFFFFFGGCEFEEAFGGEGGGHGHFHGGGGGHHHHHGHGGGGHG?EFFGGGGGHGGDDGHECEGFHHHHHGHHGHFHHHHHGGFFDHHFHHGGGGFFHHHFGBGHHHHHHHHHGGGGHHHGDCFFFCB<<GHH/CHFB.:<CCCFHFEFHHBGGHHFC;099FGGGG???-CFFGFFFFFFFBFFFFBFFF?EEDAB.;FD.99=D-..;/AD>B?A;;F/;BFB...9B/A9.AAE/FFF.AD9
@M03896:38:000000000-B4D98:1:1101:24950:10295 2:N:0:185
CCTGTTTGCTCCCCACGCTCTCGCACCTCAGCGTCAGTCTTCGTCCAGGGGGCCGCCTTCGCCACCGGTATTCCTCCCGATCTCTACGCATTTCACCGCTACACCTGGAATTCCACCCCCCTCTACGCCACTCAAGCCCGCCAGCCTCAGATGCAGTTCCCAGGTTGAGCCCCCGGATTTCACTTCCCACTTAACAAACCGCCTGCGCGCACTTTACGCCCAGTACTTCCGATCAACGCCTGCCACCTCC
+
AAAAAFFFFFFFGFCE1AA0AFEF0EEG0FBFAEAEEG112ABBAAEB0//A/E>@EG/F//>EE0////>BEG2FF/?EE/0GFFGFCBCC2BFGFCCGCCDGC00?0?GFG1<?F//>ACGB0=.--<<<CC/C0..-:;:;..;///;9;BFFFC00000.90/:/;FE.-9--;-;BFF/;B/-/;A/9999/-;A=@@B---9-9-9-/9/;99-@--/9///;B-----;9-@---9-/;AA-;
@M03896:38:000000000-B4D98:1:1101:24940:10312 2:N:0:185
CCTGTTTGCTCCCCACGCTTTCGCACCTGAGCGTCAGTCTTCGTCCAGGGGGCCGCCTTCGCCACCGGTATTCCTCCAGATCTCTACGCATTTCACCGCTACACCTGGAATTCTACCCCCCTCTACGAGACTCAAGCTTGCCAGCATCAGATGCAGTTCCCAGGTTGAGCCCGGGGATTTCACATCTGACTTAACAAACCGCCTGCGTGCGCTTTACGCCCAGTAATTCCGACTAACGCCTGCAACCTCCG
+
AAAAAFFFFFFFGEFFEEE2AGEE?FGH3GFGEEEEEHFHFHH2BEFGG?0EAEEEGGGHFC?DEGEE/>FFHHFHGFFHHHHHHHHFE?EFDGHHHDCGC@FGFGB?2FFHHFFFHFGGGGEH<GF..<CFCHCDD/0/<CD:./;:00:0CHGGGGGGCFC.:0//9FFE-B--A?/CFFF/FF//9FF/9F9;BAEEBCFFFFA.AD@D@.9FFFF>@DE9FB9/9FF?-9-BFDC-9..9/;A99?.
@M03896:38:000000000-B4D98:1:1101:27530:11368 2:N:0:185
CCTGTTTGCTCCCCACGCTTTCGCACCTCAGTGTCAGTATCAGTCCAGGTGGTCGCCTTCGCCACTGGTGTTCCTTCCTATATCTCCGCCTTTCACCGCTACACAGGCAATTCCACCACCCTCTTCCGTACTCTAGCTCCGTAGTTTTGGATGCAGTTCCCAGTTTCAGCCCGGAGATTTCACATCCTACTTGCTGTACCACCTACGCGCGCTTTACGCCCAGCACTTCCGCTTAACGCTATCCCCCTC
+
1>A?AFFBFFFFGCFGGEEFFGFFAEEGHFC1DGFHDDBGDFFFGBAFHH1/EBAAE/AG/BE/BF10B0/?FG2DEGBFGFHFF2B>E/?EFG2BF>>EE@BFF0F/GFGFEGH1FEEEF/<01BFB<0BF@@11@FG1</0//1@?0<??<GFD1>G<F11<1<11><<.---<-<00<0;;0;;0:;C00C;;00;:C09F/:;-@@@A---9/-;9--9-99//9;---;-;;A?---9/;9---
@M03896:38:000000000-B4D98:1:1101:27540:11382 2:N:0:185
CCTGTTTGCTCCCCACGCTTTCGCACCTCAGTGTCAGTATCAGTCCAGGTGGTCGCCTTCGCCACTGGTGTTCCTTCCTATATCTACGCATTTCCCCGCTACACAGGAAATTCCACCACCCTCTACCGTACTCTAGCTCAGTAGTTTTGGATGCAGTTCCCACGTTGAGCCCGGGGATTTCACATCCAACTTGCTGCACCACCTACGCGCGCTTTACGCCCAGTCATTCCGATTCACGCTTGCCCCCTTC
+
>AAABFDFFFFFGGCEAFEFGGEGEGGHHBGHHHD5FGHHG5AGG35BGFEFEFEEEGGH1EE1EF@B5BFEGHFHHHFF4BGHFBGEE?EEHH4BFEE//>3BB?F003BFFFFFHE/FBFHHGFHGEHGHHG11@2F1<>11111?0<1GHHFHDGGHHH0-.<>.1<G<<--;-:CGCCC00;:0099BBFFBB/;BFGEGGG.?BB@B-;A/B.99>AEB///;:F/..9//:.F?.AE/BEB-;B
@M03896:38:000000000-B4D98:1:1101:27523:11384 2:N:0:185
CCTGTTTGCTCCCCACGCTTTCGCACCTCAGTGTCAGTATCAGTCCAGGTGGTCGCCTTCGCCACTGGTGTTCCTTCCTATATCTACGCATTTCACCGCTACACAGGAAATTCCACCACCCTCTACCGTACTCTAGCTCAGTAGTTTTGGATGCAGTTCCCAGGTTGAGCCCGGGGATTTCACATCCAACTTGCTGAACCACCTACGCGCGCTTTACGCCCAGTAATTCCGATTAACGCTTGCACCCTTC
+
AAABBFFFFFFFGGGGEFEFFGEEEFGHHHFHHHHGHHHHHHHHHFFFHHEFFFEEGFGH1BEEEF325FFEGHEHHGFGDGHHHHGFEEEEHGGGHEEFGEFGHA/FGCGHGHGFHHHGGAGHHHHG?GFHHHHFFGFF@@F22@FG?/GGHHHF??GGGH1.<<>01>GF<C-@-CCGG0CG0GG0FHGGFGFBB0CAGGGGGF?BDF?D9;A/:EDFFF.;////;F/9.;9FFDF?EF;:BFFE/B
@M03896:38:000000000-B4D98:1:1101:13396:11680 2:N:0:185
CCTGTTTGCTCCCCACGCTTTCGCGCCTCAGTGTCAGTTACAGACCAGGAAGCCGCCTTCGCCACTGGTGTTCCTCCATATCTCTACGCATTTCACCGCTACACATGGAATTCCACTTCCCTCTTCTGCACTCAAGTCGACCAGATTCCAATGACCCTCCACGGTTAAGCCGTGCGCTTTCACATCACACTTAACCAACCACCTGCACGCTCTCTACGCCCACTAATTCCGGATACCGCTCCCCACCTACA
+
3>AABFFFFFFFGGGGEEEFFGEEEEGEEFFFGHFHHHHHHF3GGEFFFHBFGFAEEFGHAEF1EG32B?FEGGHHH2FGHHGHFHHFGAEFFHHHHEEEGEGHHHBFGHHHHHGHHHDGGHHHHHHGHHFGCCG2@F/<BDD00??GHH1F11>GGFHGGH?-<..00<C<.<.;@@DEHFHGHHG0CCFBFF0;0.;9CEGGE?/;;??E90;CB.@-:A9AFB9/BB/-.:A/;.;-@.::.;;./:/
@M03896:38:000000000-B4D98:1:1101:13405:11699 2:N:0:185
CCTGTTTGCTCCCCACGCTTTCGCGCCTCAGTGTCAGTTACAGACCAGGAAGCCGCCTTCGCCACTGGTGTTCCTCCATATCTCTACGCATTTCACCGCTACACATGGAATTCCACTTCCCTCTTCTGCACTCAAGTCGACCAGTTTCCAATGACCCTCCACGGTTAAGCCGTGGGCTTTCACATCAGACTTAATCAACCACCTGCGCGCTCTTTACGCCCAATAATTCCGGCTCACGCTCGCCCCCTAC
+
>ABBBFFFFFFFGGGEAEEEFGEEAFGEFFFEEGEFFGGGDDBFGEFFFHBFGFAEEGFHFEGEGF3BB2FEGHHHGFBGHGHHHHHFF1EEGGGHHEEEEEGHHF323?ECGGFGFHFHHHHGGHGBDFFHHB<2@@<<BD@0<?FGGG1<<1<>GCHG<G.-<<.0=DG-<<-;C:.GGCCCGH00:;C0;0;C0CFFGGGG/C9A-ABD./:/B.:@D..9///;FF/9-;.;B.9.9--@.;@A9;
@M03896:38:000000000-B4D98:1:1101:22943:11738 2:N:0:185
CCTGTTTGCTCCCCACGCTTTCGCACCTGAGCGTCAGTCTTCGTCCAGGGGGCCGCCTTCGCCACCGGTATTCCTCCAGATCTCTACGCATTTCACCGCTACACCTGGAATTCTACCCCCCTCTACGAGACTCAAGCTTGCCAGTATCAGATGCAGTTCCCAGGTTGAGCCCGGGGATTTCACATCTTACTTAACAAACCGCCTGCGTGCGCTTTACGCCCAGTACTTCCGATTAACGCTTGCACCCTCC
+
>>AABFFFFFFFGGGGEEEEFGEEEGGGFGHFEEEEGHHHHHGHGDACFD0AEEEEGEGHAEFEGHA?EGGHFGHHG2FFGHHHHHEFEEEGHGGGHDDCC@?FHHFCC?GHHHBGHHHGGGGHHFF<..<GFC<0<C0/<CG0:0<CGG0C0:GBCFGFHH0.;9/;;9FE--?D-AFFFBB0BFF/9;FFF//B/;EFDFFDEF;A?A9@-;9/:.A@@..;/B//;B9A.A.:/.;.9.9:BBD.A9
@M03896:38:000000000-B4D98:1:1101:13551:11764 2:N:0:185
CCTGTTTGCTCCCCACGCTTTCGCACCTGAGCGTCAGTCTTCGTCCAGGGGGCCGCCTTCGCCACCGGTATTCCTCCAGATCTCTACGCATTTCACCGCTACACCTGGAATTCTACCCCCCTCTACGAGACTCAAGCTTGCCAGTCTCAGATGCAGTTCCCAGGTTGAGCCCGGGGATTTCACATCTCACTTAACAAACCGCCTGCGTGCGCTTTACGCCCCGTAATTCCGATTAACGCTTGCACCCTCC
+
3>AABFFFFFFFGFGEAEEFFGEEEFGFBFGGEGFF2GGHFHEHEE1BB10AEE0EEEGH1EEEGHA>>EFGHHHHH2EBFGHHHHHGGEDGHHGFH/CFC@?GHHCF2FGFGHBFGHHGDGGGGH..>.AGFGC0<C0/<G=0:0<<<00;CFFC:;CGHHB./0/9/CFE;99-@A9FFFFGFFF/;B/BBF;B9.AEAADFEF;A.9-@9AEBF.:9B-@A-.:/9;/...9;;.-.;../;F?EE9
@M03896:38:000000000-B4D98:1:1101:13538:11782 2:N:0:185
CCTGTTTGCTCCCCACGCTTTCGCACCTGAGCGTCAGTCTTCGTCCAGGGGGCCGCCTTCGCCACCGGTATTCCTCCAGATCTCTACGCATTTCACCGCTACACCTGGAATTCTACCCCCCTCTACGAGACTCAAGCTTGCCAGTATCAGATGCAGTTCCCAGGTTGAGCCCGGGGATTTCACATCTGACTTAACAAACCGCCTGCGTGCGCTTTACGCCCAGTAATTCCGATTAACGCTTGCACCCTCC
+
>>AABFFFFFFFGGGGEEEFFGFEEGGHGHFGEGEGDHHHGHHHEEECGEACEEEEGGGH1EEGGHA/>EFHHHHHHGHHHGHHHHHFEEFGHHHHHFDGGCGHHHFGBGGGGHHHHHHGGGGFGH<A.<CGFGG0DG0<CGG0:;;GGG0GHHGHHGHHHG0;/:9/CFGGC?--@DFG9BFFFFF/;BF/FFBB9AEEAFFFAF@A.DCB-AABFEDFCAE/BBF/FFFDAD./;AF.;.9BBFF.EF
@M03896:38:000000000-B4D98:1:1101:13558:11783 2:N:0:185
CCTGTTTGCTCCCCACGCTTTCGCACCTGAGCGTCAGTCTTCGTCCAGGGGGCCGCCTTCGCCACCGTTATTCCTCCAGATCTCTACGCATTTCACCGCTACACCTGGAATTCTACCCCCCTCTACGACACTCACGCTTGCCAGTCTCAGATGCAGCTCCCAGCTTGAGCCCGGGGATTTCACATCTCACTTAACAAACCGCCTGCTTGCGCTTTACGCCCACTAATTCCGATTAACTCTTGCCCCCTCC
+
>>A3AFFCFFFFGECEEAAAAFAEFGGHFFBF2EE2BGHH5FAFEE13B100AE>EEEGH1BB1EFE1?1?BGFFHHB?BFFGFGGGFE/?EDGGGH/BDDG1FGBB001?FFDDFFGHGGGGH1F><.-<CCC/.<C<.<C00;0;;;0;;0:::/:;GEF0.90/.0;CE99---:B:F/;BBB;//;B/9/;9/.;9-;BA.A/9;9-;-9;/;.9@B;../;/;;F9.9..9B/B/////;EB;FF
@M03896:38:000000000-B4D98:1:1101:16806:12042 2:N:0:185
CCTGTTTGCTCCCCACGCTTTCGCACCTGAGCGTCAGTCTTCGTCCAGGGGGCCGCCTTCGCCACCGGTATTCCTCCAGATCTCTACGCATTTCACCGCTACACCTGGAATTCTACCCCCCTCTACGAGACTCAAGCTTGCCAGTATCAGATGCAGTTCCCACGTTGAGCCCGGGGATTTCACATCTGACTTAACAAACCGCCTGCGTGCGCTTTACGCCCAGTACTTCCGATTAACGCTCGCACCCTCC
+
>AABAFFFFFFFGGFE2EEEFGEEGGGF3EGFEEEEEHHHFHFGEEAFG10AAE>EGFGH1EDEGH1>>EFHHHHGFF3FGGHHHFHGEAEAFGGHH/BCB@FGHHFF0?GGGHFFGHHGGGGHGHGA.<<BGFH<DG0<<GG00;:CCCCG0C:0;0<GHH.-.9.9/;FE@B?-BABBC/B9FFF9BFFFFBBFFFEF?BBFFF@..A;B-.;BB.;BBF.///;9BFD.;../;.9;.@--;@AA.A
@M03896:38:000000000-B4D98:1:1101:16793:12060 2:N:0:185
CCTGTTTGCTCCCCACGCTTTCGCACCTGAGCGTCAGTCTTCGTCCAGGGGGCCGCCTTCGCCACCGGTATTCCTCCAGATCTCTACGCATTTCACCGCTACACCTGGAATTCTACCCCCCTCTACGAGACTCAAGCTTGCCAGTATCAGATGCAGTTCCCAGGTTGAGCCCGGGGATTTCACATCTGACTTAACAAACCGCCTGCGTGCGCTTTACGCCCAGTACTTCCGATTAACGCCTGCACCCTCC
+
>AABBFFFFFFFGGGEEEEFFGEGGGGHCHHGEEEEEGGHHHGHGDEGH?AEEEEFGGGHEEFGGHD@>EFFHHHHHBFGHHHHGHHGFEFGFGFHHFCDFCGHHHFGBFGHGGFFFHHGGGGGGHG?<ACHFCGDDC0<CGG::;C;C;0GEFHH;CHGHH0./0/;9CFF?D?D?9BGFFGGFFF/BFFF/BBBBFEFFFFDFFB.9A-999./;.9-B..9B//9FF.A.9.9B.=-...99FDEFD
@M03896:38:000000000-B4D98:1:1101:16813:12060 2:N:0:185
CCTGTTTGCTCCCCACGCTTTCGCACCTGAGCGTCAGTCTTCGTCCAGGGGGCCGCCTTCGCCACCGGTATTCCTCCAGATCTCTACGCATTTCACCGCTACACCTGGAATTCTACCCCCCTCTACGAGACTCAAGCTTGCCAGTATCAGATGCAGTTCCCAGGTTGAGCCCGGGGATTTCACATCTGCCTTAACAAACCGCCTGCGTGCGCCTTACGCCCAGTAATTCCGCTTAACGCTTGCACCCTCC
+
AABBBFFFFFFFGGGEEEEFFGAEEFGFBGHHGEEGGFGHHHHHEDEGHEEEEEEEGEGHEEFGGHD/>EFFHHFHHHGFHGHHHDGFGFGDFGFGHDCFFCFGHGF0GGHFHHHGHHHGGGGHFHF?<EEHHBGDDCD<CGG0:;0C;;:GHFHF;CGHHH0./;//CFGE:@9-99CCFEFFFFB;/;B//FFFF?FF-;;9AA;..;-;.99/9ED>DD.///;/;B/.:9.9B.-...;/;BD?AA
@M03896:38:000000000-B4D98:1:1101:22962:12647 2:N:0:185
CCTGTTTGCTCCCCACGCTTTCGCACCTGAGCGTCAGTCTTCGTCCAGGGGGCCGCCTTCGCCACCGGTATTCCTCCAGATCTCTACGCATTTCACCGCTACACCTGGAATTCTACCCCCCTCTACGAGACTCAAGCTTGCCACTATCAGATGCAGTTCCCAGGTTGAGCCCGGGGATTTCACATCTGACTTAACAAACCGCCTGCGTGCGCTTTACGCCCAGTACTTCCGCTTAACGCTTGCACCCTCC
+
AAABBFFFFFFFGGGGEFECFGEEEGGHFFHGFEEGEHHHHHGGEDEFGEFGEE>FFGGG1EEFGH?/>>FHHHHHGFGHHHHHHGHFGEEGGGGGHDDG?BFHHHCF2FGFGGFGGHHGGGGHHFF..<<GFGGDDCG/CGH0/:;C0::CCFFB;:GHHC0.:9//9;FE;B-A-9BFFFGBFFF/9;BFFFB;/AEFFFCFEF;:DD-@-.;/;EA;>F./:/;FFF...9.;F?;.99999BD?ED
@M03896:38:000000000-B4D98:1:1101:16818:12864 2:N:0:185
GTCGTTCGACTCAGACAGCCGGAGTACACGCGTACCCCGGCTGCTGGCACACAAATACCAAAACACACCCATCTCAACACAGCTCGGCCACACCTCATCACACAAACAAAAAACCTTAAAACCGACCTCATTCAAAACTACAACACATACCGCTGAAATCGACTATAGCACATAAATTTGAGTAACAACACCAGAATGACCCAACTAATATCACAAAGTAAAAATGTGTATCTACATTCTGCCTCAACTT
+
1111111111111111B1000000AB12100/A///1////A//11A?0B00/>01@B111//0>E/?///001@2201//0/11/////<0//00111>111/<0/0?00////01?1?1??/<--.11111>100.0<C/0/...000/.---.0000.;-.-000000/000000000.000;909......//////--99//9////////-///////9/////9////////9///////;//
@M03896:38:000000000-B4D98:1:1101:13767:13481 2:N:0:185
CCTGTTTGCTACCCACGCTTTCGAGCCTCAGCGTCAGTAAAAGCCCAGCAGGCCGCCTTCGCCACTGGTGTTCCTCCTAATATCTACGCATTTCACCGCTACACTAGGAATTCCGCCTGCCTCTACTTCACTCAAGATCAACAGTTTTGAACGCGACGACCGGTTGAGCCGATCGTTTTAACATTCAACTTGCCTACCCCCCTACGCTCCCCTTACACCCAATAATTCCGGACAACCCCTGCCACCCACC
+
>>AAAFFCDFFFGGGEEAAAFFE2AEEGGGGGEEEGEHHC5G5FGCFGHFGHEEAEEGGH1EEEEC@2@BGEGHFHGHHHFHHGGHHFEEEEFGHHHEEGGEFHDCF33BFGGFBCFC?FGFHHFHHHFFGHFFF<1@?GHGHBD1F10/?GAD-<A@-ACC@::C//:F-99B-;.:90C9C0CB00;0B0;F/9BAF.@@-AA.-.9;:..;B//BFD...9;/9/;/-999.;9..9..9/9;..;.
@M03896:38:000000000-B4D98:1:1101:13786:13484 2:N:0:185
CCTGTTTGCTACCCACGCTTTCGAGCCTCAGCGTCAGTAAAAGCCCAGCAGGCCGCCTTCGCCACTGGTGTTCCTCCTAATATCTACGCATTTCACCGCTACACTAGGAATTCCGCCTGCCTCTACTTCACTCAAGATCAACAGTTTTGAACGCGACGACCGCTTGAGCCGATCGTTTTAACATTCAACTTGCCTACCCGCCTACGCTCCCTTTACACCCACTAATTCCGGACACCCCTTCCCACCCACGT
+
>>AABFFFFFFFGGGEEFEFFGECFEEHHFGHFEEDFHHHH5FGHEHFHFCGEFAEEGGHAEFEGGCBBEGEGHHHHGHHHHHHHHHGFGGEFGHHHFEEEEGHFGEEHFGHHGFCDGGGHHHHHGHFHHHHFHHDGHD1FHFB?<FGAEGH0A@<A--CGG-:CC.;;C-;:DA;EAEFFB;FGGF0FBF0CFFFFFF.9@.DF9>.DDE.;9FF/BFA..:B//FFF;-99@.;.-.;.;9/AD.9A-.
@M03896:38:000000000-B4D98:1:1101:7741:13906 2:N:0:185
CCTGTTTTCTCCCCACGCTTTCGCACCTTAGCGTCAGTCTTCGTCCCTGTCGCCGCCTTCTCCACCGCTATTCCTCCAGATCTCTACTCATTTCACCTCTACCCCTGGTATTCTCCCCCCCTCTACGACCCCCATGCTCGCCAGCATCTACTGCATTTCCCTGCTCGAGCCCGGGGATTTCACATCTCACTTTTCCAACCGCCTGCGTGCGCTTTACGCCCAGTACTTCCGATTATCACTTACACCCTCC
+
>>>>>BF1B1@DG11AAAE0AEEEAEEF111B0BE/EGF12FG0AE/111AA/EEEEFFE1B11FB///>/B@22100B1B12@2BF2BB12B>B>GBFGF110/?//11BBDF21E//</><01@/<</</--00<=1.<A.<./0<000=DDB0;0;0000.:0:::C-9--9--./;00;00BF0;F/9///////9@------;--;@--;:B------:/;/9BB9-;--/;/;/9/://9--:;
@M03896:38:000000000-B4D98:1:1101:7736:13924 2:N:0:185
CCTGTTTGCTCCCCACGCTTTCGCACCTGAGCGTCAGTCTTCGTCCAGGGGGCCGCCTTCGCCACCGGTATTCCTCCAGATCTCTACGCATTTCACCGCTACACCTGGAATTCTACCCCCCTCTACGAGACTCAAGCTTGCCAGTATCAGATGCAGTTCCCAGGTTGAGCCCGGGGATTTCACATCTGACTTAACAAACCGCCTGCGTGCGCTTTACGCCCAGTACTTCCGATTAACGCTTGCACCCTCC
+
>ABBBFFFFFFFGGGGEFEFFGAEEGGG3FGFEFEEFHGHHHHHGGCGHC?GEEEGGGGHEGFEGHE/>EGHHHHHHGFGHHHHHHHFFEGGHHHHHBCGGCFGHGFA2FHHHHFHHHHGGGGHHHG?ADEHHHC<DGE/CGG0:CHGG0C:0CFG:CGHHG0::9/:;FGF@@?D-9FGGFGFFFF/BFFFBFFFFFFFDFFB.A>AAA-;;.9BF9.@B.ABF/;BFFF.A.AFF.;9.;99BFFEFF
@M03896:38:000000000-B4D98:1:1101:7716:13926 2:N:0:185
CCTGTTTGCTCCCCACGCTTTCGCACCTGAGCGTCAGTCTTCGTCCAGGGGGCCGCCTTCGCCACCGGTATTCCTCCAGATCTCTACGCATTTCACCGCTACACCTGGACTTCTACCCCCCTCTACGAGACTCAAGCTTGCCAGCATCAGCTGCAGTTCCCAGGTTGAGCCCGGGGATTTCACATCTCACTTAACAAACCCCCTGCTCGCGCCTTACGCCCCGTCTCTCCGCTTCACGCTTGCACCCTCC
+
3AAAADFFFBDFGEBEAEEEAF?EEEGFCFGEEEE22FFF5FFFED1EH100AEEEEFGHE>A?EG?/>>?GFH4GC0F3FFGGFGG?E?/EGD2FF/BC@@?GGG00?<FGGHHGFHECGGGFBGF..AAGFH/0<G0/<G00./<:0:00/:CCG;;0GF:.;0/;BF/99---;./0;9BFFFB//BF//9;BF.AA.99-;A//.-9;-;A//..99--9.../9;A.A99/9.;...9/9BDFF.
@M03896:38:000000000-B4D98:1:1101:7730:13941 2:N:0:185
CCTGTTTGCTCCCCACGCTTTCGCACCTGAGCGTCAGTCTTCGTCCAGGGGGCCGCCTTCGCCACCGGTATTCCTCCAGATCTCTACGCATTTCACCGCTACACCTGGAATTCTACCCCCCTCTACGAGACTCAAGCTTGCCAGCATCAGATGCAGTTCCCAGGTTGAGCCCGGGGATTTCACATCTGACTTAACAAACCGCCTGCGTGCGCTTTACGCCCAGTAATTCCGATTAACGCTTCCACCCTCC
+
AAABBFFFFFFFGGGGGGEFFGFEEGGHBFHGCEAEFHGHFHHHEAAFH?EEEEEEGEGH1EAEGHE/EEFHFHHHHGHFHGGFGGGFFEEEHHFHHFBCCC?FFGFA2?FGHHBDGHHGGGGHFHAD.<CGF0/<<CG/<GG0.;;GCCGHFF0;;CHC:00:999/FFGGFA-:-;/:BFBFEFF//B/;/;B;BAEFFFF?FECAFFFD-9.;:EB@A..///99;9FFD.:BF9B.9.//9.9.;9
@M03896:38:000000000-B4D98:1:1101:3698:14114 2:N:0:185
CCTGTTTGCTCCCCACGCTTTCGCACCTGAGCGTCAGTCTTCGTCCAGGGGGCCGCCTTCGCCACCGGTATTCCTCCAGATCTCTACGCATTTCACCGCTACACCTGGAATTCTACCCCCCTCTACGAGACTCAAGCTTGCCAGTATCAGATGCAGTTCCCAGGTTGAGCCCGGGGATTTCACATCTGACTTAACAAACCGCCTGCGTGCGCTTTACGCCCAGTACTTCCGATTAACGCTTGCACCCTCC
+
AABBBFFFFFFFGGGGEEEFFGEEEGGH3AGFEGEEEGHGFHHHEGCFH?0AAEEEGGGH1EEEGGE/>EFHHHHHGBGGHHHHHHHFEEFEGGGGHDDGC@FHHHFGBGHFGGGFHHFGGGGCGHF..<<DCG/0<<0<<C=0;:;CC;0C0:0CCGCGGB0./://;9FE--:--;CFF0BF/F;/;F/;/;B//AEEFFFF.A@.AD->9.;/9.;@DA./999;FF.DDADFF.@.9;99B9DFFF
@M03896:38:000000000-B4D98:1:1101:19524:14231 2:N:0:185
GATACCGCGGCGGCCGACACACAATTACCCTAACACTCACATAAAACTCCCCGGCGCGGCCAACATAATAAAAAAAAAACACAATCACACCAAAACGACACACGACTACCACCACAACAAAAAACGTACCAATACCCACAAACATCCCTCCGCTCACACACACTAACATTACATTATTACTCATAATTCTAACCCACCAGCACGCATCACTCGATCATGGTACGACCTCATCTACATACTCTTACGACTCA
+
A111>@111100/////AAAB/B/11D110100BBBBB01121111B111//////////<//??0<12>F1FF@/>>-..0..0/0<0<......-.:--;.--=.-9/00......9....-:-----9///////-:----///9/-----9-///--:-//9////;/////////////////;////--99---9-----;-////--/--//////-----;/99/////////////--;9-/
@M03896:38:000000000-B4D98:1:1101:12852:15488 2:N:0:185
CCTGTTTGCTCCCCACGCTTTCGCGCCTCAGTGTCAGTTACAGACCAGGAAGCCGCCTTCGCCACTGGTGTTCCTCCATATCTCTACGCATTTCACCGCTACACATGGAATTCCACTTCCCTCTTCTGCACTCAAGTCGACCAGCTTCCAATGACCCTCCACGGTTAAGCCGTGGGCTTTCACATCACACTTAATCAACCACCTGCGCGCTCTTTACGCCCAATAATTCCGGCTACCGCTCGCCACCTAC
+
>AAAAFFFFFFFGGGF2EE2FGEEEGGGGHHHFHDGGHHHFFFGGFFGGEGFGGEEGGGHGEGEFHB252BEGFHHHFGHHHEHHHHFFEEGFGGHHFEGGCHHG3BBEGGFHHFGHHGHHHHHHHHHFGFHHCC<D@?/>CC0/?FGFGHHB1>GGHHGHH.-<<.<0DC-.<-::C.CH0CHGG;00;/0;0BFF0FFGGGGFA9;BB;D.///9..9@...///;FF/---;.;;9-;-99.:AA/9
@M03896:38:000000000-B4D98:1:1101:22827:16112 2:N:0:185
CCTGTTTGCTCCCCACGCTTTCGCACCTGAGCGTCAGTCTTCGTCCAGGGGGCCGCCTTCGCCACCGGTATTCCTCCAGATCTCTACGCATTTCACCGCTACACCTGGAATTCTACCCCCCTCTACGAGACTCAAGCTTGCCAGTATCAGATGCAGTTCCCAGGTTGAGCCCGGGGATTTCACATCTGACTTAACAAACCGCCTGCGTGCGCTTTACGCCCAGTAATTCCGATTAACGCTTGCACCCTCC
+
>AABBFFFFFFFGGFGCEEFFGFGGGGHFHHGGGGGGHHHHHHHGF?GHFEEFEEGGGGHHGGGGHEEEEFHHHHHHHHHHHHHHHHGGGGGHHHHHGGGGCFGHHFHHHHHHHHHHHGGGGGHEFFD.AEHFFFDHGFFHHH0:CGGGFGHHHHHGHHHGFCCC:;FFGGGGGDFGGGGFBFFFFF/BFFFFFFFF?EEFFFFFFF:DFFF-;.FFFFFF?A9BFFFFEBDFFBB9:BB.A99B9A.;D
@M03896:38:000000000-B4D98:1:1101:14016:16539 2:N:0:185
CCTGTTCGCTCCCCACGCTTTCGCGCCTCAGCGTCAGTTACAGACCAGAGAGTCGCCTTCGCCACTGGTGTTCCTCCACATCTCTACGCATTTCACCGCTACACGTGGAATTCCACTCTCCTCTTCTGCACTCAAGTTCCCCAGTTTCCAATGACCCTCCACGGTTGAGCCGTGGGCTTTCACATCAGACTTAAGAAACCGCCTGCGCGCGCTTTACGCCCACTACTTCCGGACAACGCTTGCCCCCTAC
+
>AAAAFFABBBBGGGGAEEFFGEEAFGEEGGGEFAEEGGHEDADGEGFHEF?GBAEEFGH1EFAEGBF@FGFHHHHGGHEHHHHHHHGGEEFHHGHHEEEEEGHEFEABGFHHHFGHHHHHHHHHHHBDFGHFF1?1@FHHH0<GDGGHF=F<1FHHHHG0F.-.<<<<<C<;A@DEFHHHGHCHHF0;FBC090;BFCF?BGFGGAB@D@@@AEFF.ADF.9AB/;BFF.-.;:AE>B?A.;B/;;DAF
@M03896:38:000000000-B4D98:1:1101:27545:16598 2:N:0:185
CCTGTTTGCTCCCCACGCTCTCGCACCCGAGCGTCAGTCTTCGTCCAGGGGGCCGCCTTCGCCACCGGTATTCCTCCAGATCTCTACGCATTTCACCGCTACACCTGGAATTCTACCCCCCTCTACGAGACTCAATCTTGCCAGTATCAGATGCAGTTCCCACCTCGAGCCCACGGATTTCACATCTCACTTAACAAACCCCCTGCGTGCCCTTTACGCCCACCAATTCCGCTACACCCTTTCACCCTCC
+
1>>A1FFFFFFFFEFE1AA0AF0BAEGG0EAEAEEEE2DGBGAFEEA10//>>EEEE??F/?/EEG///>FGFFFGFF<GHFEGB>GFC/??DF>FG<>CC@??F??<0?FC?@1FFGFCG->/<D...<CGCCC0<:;0<CG00;CCC00:00;;CCCFFF......99@G..9-;A.:BFFF;FB///;/;;BFF9AA--9--9-9-9-;//9BB--;;B-9999/BF/-9--/;/;-9////;---;
@M03896:38:000000000-B4D98:1:1101:21450:16940 2:N:0:185
CCTGTTTGCTCCCCACGCTTTCGCACCTGAGCGTCAGTCTTCGTCCAGGGGGCCGCCTTCGCCACCGGTATTCCTCCAGATCTCTACGCATTTCACCGCTACACCTGGAATTCTACCCCCCTCTCCGCGACTCAAGCTTGCCAGTATCCGATGCAGTTCCCAGGCTGAGCCCGGGGATTTCACATCTTACTTAACACACCGCCTGCGTGCGCTTTCCGCCCAGCAATTCCGATTAACCCCTGCACCCCCC
+
AAAAAFFFFFFFGGGG1EE0AFEE0EEEBFFGEEGGGHGH2GCHECA1G?E?AEEEEGGH/EAEFH//>EFGHFEGFGB1FGFFH2G<E?EFHH>FF/BC/<1?FF000FGFGG1DGHHGG@AC0<..-<<A.:/0;;0/:C0000;;0;.:.9B;0;CFF00......;BA-;-;-99BBBF/FFF/9BB/;F9:/;A9-9@----9-9-99-9/;9--;---9-/9:B9----;//-9--;-9BA-9-
@M03896:38:000000000-B4D98:1:1101:3313:17123 2:N:0:185
CCTGTTTGCTCCCCACGCTTTCGCACCTGAGCGTCAGTCTTCGTCCAGGGGGCCGCCTTCGCCACCGGTATTCCTCCAGATCTCTACGCATTTCACCGCTACACCTGGAATTCTACCCCCCTCTACGAGACTCAAGCTTGCCAGTATCAGATGCAGTTCCCAGGTTGAGCCCGGGGATTTCACATCTGACTTAACAAACCGCCTGCGTGCGCTTTACGCCCAGTAATTCCGATTAACGCTTGCACCCTCC
+
AABBBFFFFFFFGGGGEEE2FGEEEGGH3B2BAFEEAFFGFHGGEFEFE1E?AE>EEGGH1EEGGG>>>EFHHHHHFBBFGFGHHHHFGGGGHGGHH<BD<@FGHFF02?GGGHHFHHHGGGGHDG>A.<CGFG<<<CD/<CD:0;;C0<0GHHHB;GGHHG0C:0;99CCF@--99;BFFEFFFF9/B;FBBFBFBFEFDCFDFFAADA-;-.;9B9:>FD.9/;/BBFB.9../;.@99AA/BFF.ED
@M03896:38:000000000-B4D98:1:1101:25448:17266 2:N:0:185
CCTGTTCGCTCCCCACGCTTTCGCGCCTCAGCGTCAGTTACAGACCAGAGAGTCGCCTTCTCCACTGGTGTTCCTCCACATCTCTACGCATTTCACCGCTACACGTGGAATTCCACTCTCCTCTTCTGCACTCAAGTTCCCCCGTTTCCAATCACCCTCCACGGTTGAGCCGTGGGCTTTCACATCAGACTTAAGAAACCGCCTGCGCGCGCTTTACGCCCCATACTTCCGGACAACGCTTGCCCTCTAC
+
1>A1AFFADAAAFGGEAAEAFFEEAAEAEB1FEAEEF2EEDFBFFFHF0B0AFB/AEA/F1BDDG@10BBFEHFGHHFHHFFGHH2FFEEGGHGBFG/>EE<DG<BEAAFGHGHHFFH1GHGHHGHF1@GHHCFF122?FHF/>/?<<FF1F01<GACFE/C.-<<-/<CG-;-:-C/.:<0CCFGB90/999B0;09FF-@AAAF-@-=-9---9B;-@--A-B-//;F---9-99>=----///;FBB
@M03896:38:000000000-B4D98:1:1101:25473:17277 2:N:0:185
CCTGTTCGCTCCCCACGCTTTCGCGCCTCAGCGTCAGTTACAGACCAGAGAGTCGCCTTCGCCACTGGTGTTCCTCCACATCTCTACGCATTTCACCGCTACACGTGGAATTCCACTCTCCTCTTCTGCACTCAAGTTCCCCAGTTTCCAATGACCCTCCACGGTTGAGCCGTGGGCTTTCACATCAGACTTAAGAAACCGCCTGCGCGCGCTTTACGCCCAATAATTCCGGACAACGCTTGCCACCTAC
+
>AABBFFBBBBBEGFFEEFFFGEEEEGGGGGGFFGGGHHFFGFFHHHGHHHAGFAEFGGHCEDEEHBB3BGGGGHHHHHHHHHHHHHGGGGGHHHHHGFGGEFHGFGGGHHHHHHFHHHHHHHHFHHBGHHHCFGD?FGHHHH/?FGHHHHH1=>GHHHGGH.?<<-/<GG<C?CGGHHGHBGHHHG0BFFBFBBBFFGG?DGFGGAGFFFFA.9BBAACBAEFFFFFFF/-;;-99-@..9ABFFFABB
@M03896:38:000000000-B4D98:1:1101:27395:17294 2:N:0:185
CCTGTTTGCTCCCCACGCTTTCGCACCTGAGCGTCAGTCTTCGTCCAGGGGGCCGCCTTCGCCACCGGTATTCCTCCAGATCTCTACGCATTTCACCGCTACACCTGGAATTCTACCCCCCTCTACGAGACTCAAGCTTGCCAGTATCAGATGCAGTTCCCAGGTTGAGCCCGGGGATTTCACATCTGACTTAACAAACCGCCTGCGTGCGCTTTCCGCCCAGCACTTCCGATTAACGCTTGCCCCCTCC
+
>AABAFFFFFFFGGGGAEEFGGEFGGGH3FHHGEEFEGGHFHFHEFDGHF?AEFEGGGEGFEDEGHE?>EFHGHHHHFGGHHHGHGHGGGGGFGFHHDGCGCFHHGE0CGGHHGGFHGGCCGGHHHF?.CAHFFGDDB0/<GGB:;<CGCCG0CC;0;CGHH0;:0/;CFGGFF;@?DFBFFGFFFF/9BBBFBFE/AEEFFAFFFF99D9@-;A/BA?AD.A.9.9/9B;.A..BB.>.99;/;.99DD
@M03896:38:000000000-B4D98:1:1101:27385:17312 2:N:0:185
CCTGTTTGCTCCCCACGCTTTCGCACCTGAGCGTCAGTCTTCGTCCAGGGGGCCGCCTTCGCCACCGGTATTCCTCCAGATCTCTACGCATTTCACCGCTACACCTGGAATTCTCCCCCCCTCTACGACACTCAACCTTCCCAGTATCAGATGCAGCTCCCACCTTGAGCCCGGGGATTTCACATCTGCCTTAACAAACCGCCTGCGTGCGCTTTACGCCCACTAATTCCGATTCACGCTCGTCCCCTCC
+
1>1AAFFFFFFFG?GGAAAAAF0EEEE00BAB0ABEAADGBF/FAE?FF///A>>>E?EF>AAEEF///>/>BFFGHFFGHFFG>2B<@?/?2BBBF/>/B@BGF0F0FFF1?FBGF?EGGCEBGD...-<0<C:/;/:/:CC0CBG;C00:0:09/;;FFG...000;F9A9A--;BF//9FFBFF//;//9/BFBFEA9@?FEA>:9:-;99-/9-9@@B-99:B/9;/-;-//;-;9----;A;--:
@M03896:38:000000000-B4D98:1:1101:7677:17816 2:N:0:185
CCTGTTTGCTCCCCACGCTTTCGCACCTCAGTGTCAGTATCAGTCCAGGTGGTCGCCTTCGCCACTGGTGTTCCTTCCTATATCTACGCATTTCACCGCTACACAGGAAATTCCACCACCCTCTACCGTACTCTAGCTCAGTAGTTTTGGATGCAGTTCCCAGGTTGAGCCCGGGGATTTCACATCCAACTTGCTGAACCACCTACGCGCGCTTTACGCCCAGTAATTCCGATTAACGCTTGCACCCTTC
+
AAABBFFFFFFFGGGGEEEFFGEEFGGHHHHHHHFHHHHHHHHHHEFHHHFFFFEFGGGHEEEEGHCG5BGEHH5BGGBGFHHHHHHGGFGGHHGHHGGGGCGGFFFFCGHHHHGHHHHGGGHHGHHGFHGHHGGGGHG@<@FG2FHDC/FHHGHFGGHFHHCFCD0><GFFC@@D?EFHFFHGHHFCGHHFCGHCBFGGGGGGGG.@BCCFADEFF?D=CB.;/;/BFFF.;.A/;AD.9A:9FBFF/F
@M03896:38:000000000-B4D98:1:1101:22880:17863 2:N:0:185
CCTGTTTGCTCCCCACGCTTTCGCGCCTCAGTGTCAGTTACAGACCAGGAAGCCGCCTTCGCCACTGGTGTTCCTCCATATCTCTACGCATTTCACCGCTACACATGGAATTCCACTTCCCTCTTCTGCACTCAAGTCGACCAGTTTCCAATGACCCTCCACGGTTAAGCCGTGGGCTTTCACATCACACTTAATCAACCACCTGCGCGCTCTTTACGCCCAATACGTCCGGATCACGCTCGCCACCTAC
+
3>AABFFFFFFFGGCFAEE2FGEEEEGGGBG5FGF5FGGGGFHBFGBBFABFFHEEE?EF1B1BEG32B?1BFGGFGGHFHHGHHHFFGF?EHHHHHFEGGEHGFGBB3DFHGHGFHFFHFHHHHHFBGFHH00BDGGG/BC@F1FGHHD1?1?F><0FAGF.-<.<0=D/<<<-:CGACG0CBGHF0CFGBBB0FBBFFEGGE/C9?B@?D.///B..>BD.BF/.;A.--.9-./.;9.-@-..9.BB
@M03896:38:000000000-B4D98:1:1101:22903:17870 2:N:0:185
CCTGTTTGCTCCCCACGCTTTCGCGCCTCAGTGTCAGTTACAGACCAGGAAGCCGCCTTCGCCACTGGTGTTCCTCCATATCTCTACGCATTTCACCGCTACACATGGAATTCCACTTCCCTCTTCTGCACTCAAGTCGACCAGTTTCCAATGACCCTCCCCGGTTAAGCCGTGGGCTTTCACATCAGACTTAATCAACCACCTGCGCGCTCTTTACGCCCAATAATTCCGGATAACGCTCGCCCCCTAC
+
AAABBFFFFFFFGGGGFEEFGGGFEGGGGGHHHHGFFHHHGGFFHFGGGGHGGGEEGGGHFGEEEH3BB?FEGHHHGHGHHHGGHDGEEGAFHHHHHFGG?EHHEGDG3FGFHHHHHHHHHHHHHHHGH3@G2G@2@F/FCF@01?FGHB1F1F<>FGHG.<--<CE0=<F-A---EFEGGFHHHHC09//9;FFFBFBAEGGAFF-??-9A.9:BFFA-9A.B/;BBFF/9AA./B.9.;-9;.9@BEF
@M03896:38:000000000-B4D98:1:1101:22881:17883 2:N:0:185
CCTGTTTGCTCCCCACGCTTTCGCGCCTCAGTGTCAGTTACAGACCAGGAAGCCGCCTTCGCCACTGGTGTTCCTCCATATCTCTACGCATTTCACCGCTACACATGGAATTCCACTTCCCTCTTCTGCACTCAAGTCGACCAGTTTCCAATGACCCTCCACGGTTCAGCCGTGGGCTTTCACATCAGCCTTAATCAACCACCTGCGCGCTCTTTCCGCCCAATCATTCCTGCTAACGCTCGCCCCCTAC
+
>>AAAFFFFFFFGGGGCAAAFGEEAEEEGHHHHHFHFHGFHEFHHGGGFAFFHFAEEEGH1E?EEGFBBFHEHFFGHGGHHHHHHHGFEEEEGHGHHDCEEEGHFGGGBGGHGHFGFHHHHHHHHHHGG2@GCF<1@@C<BD@01FHHGF1??1>GHHHGBF.-<..00=/-.--:::.:CCG:GG000:CC09BC009C.;.CB.--A@-DEBF/999:;9.9/;//BB/9/;BBF.9;D9;9.999.A
@M03896:38:000000000-B4D98:1:1101:22905:17890 2:N:0:185
CCTGTTTGCTCCCCACGCTTTCGCGCCTCAGTGTCAGTTACAGACCAGGAAGCCGCCTTCGCCACTGGTGTTCCTCCATATCTCTACGCATTTCACCGCTACACATGGAATTCCACTTCCCTCTTCTGCACTCAAGTCGACCAGTTTCCAATGACCCTCCACGGTTAAGCCGTGGGCTTTCACATCAGACTTAATCAACCACCTGCGCGCTCTTTACGCCCAATAATTCCGGCTAACGCTCGCCACCTAC
+
AAABBFFFFFFFGGGGGEFCFGEEEFGGGHHGHHFHHHGHFGHFHFFHGEFFGGEGGGGHAEDEFHBFBBFEGHHHHHFHHHHHHHHGGFEGHGFHHFEGGCGHHGHHHHHHHHHHFFHHHGHHHHHFFGHHFGHDGFDFCFCF1FGGHHGGHFGHHCHGGH.-<<.=0DC<<<@CEFEHHFHHHHH0;CG0:FFGBFFAFEEGFF-A?B?DEBF/B.A-@DEFFFFFFFB--;./;.@.;-;;;AFF;F
@M03896:38:000000000-B4D98:1:1101:5611:18109 2:N:0:185
CCTGTTTGCTCCCCACGCTTTCGCACCTGAGCGTCAGTCTTCGTCCAGGGCGCCGCCTTCGCCACCGCTATTCCTCCAGATCTCTACGCATTTCACCGCTACACCTGGAATTCTACCCCCCTCTACGAGCCTCAAGCTTGCCAGCATCAGATGCAGTTCCCAGGTTGAGCCCGGGCATCTCACATCTCACTTATCAAACCGCCTGCGTGCGCTTTACGCCCAGTAATTCCGATTAACGCTTGCACCCTCCG
+
>A>1>FF1@3BBF11EEAF0FDEA?EEH00A10EE/EHDADGHBEE/10//A/EE?EG/1///>?0>//>/B@2210011B>>FFHH>EEA/GFHDD?/CC/B00F000<1?DDDDD0?//<<01>>C.->0//000/0<<C0<./=C0:0;C00;GHHB000.;0;/:0/E--;-;:/9;09;BFF09;BB9/;//B/;?;@--;-;B?@@@-E/F-9-99-9FBF/BBF9B-;99A=----//;9AAB-
@M03896:38:000000000-B4D98:1:1101:5613:18128 2:N:0:185
CCTGTTTGCTCCCCACGCTTTCGCACCTGAGCGTCAGTCTTCGTCCAGGGGGCCGCCTTCGCCACCGGTATTCCTCCAGATCTCTACGCATTTCACCGCTACACCTGGAATTCTACCCCCCTCTACGAGACTCAAGCTTGCCAGTATCAGATGCAGTTCCCAGGTTGAGCCCGGGGATTTCACATCTGACTTAACAAACCGCCTGCGTGCGCTTTACGCCCAGTAATTCCGCTTAACGCTTGCACCCTCC
+
>AABBFFFFFFFGGGGGEEFGGGGGGGHFHHGGGGGGHHGFHHHGFGGHCEGEEEFGGGHEFFGGH?EEFGHHHHHHFHFGHHHHHHGGEEFHGHHHFGGGCFGHHHFBFGHHHHHHHHGGGGHGFEDADDHGBCDDFD<CHHB:;CGFGCCCFHHCGHHHG0::0/;FFGGGBD?BAFGGEFFFFF/BFFFBFBFFFEADFFFFFFAADFF;.A/;EDCAFEBF/BFFFF.;.;BF.B..AE/BFDFFA
@M03896:38:000000000-B4D98:1:1101:3518:18308 2:N:0:185
CCTGTTTGCTCCCCACGCTCTCGCACCTGAGCGTCAGTCTTCGTCCAGGGGGCCGCCTTCGCCACCGGTATTCCTCCAGATCTCTACGCCTTTCACCGCTACACCTGGAATTCTACCCCCCTCTACGCGACTCAAGCTTGCCACTACCAGATGCAGCTCCCAGGTTGAGCCCGGCGATTTCACATCTTCCCTAACAAACCGCCGGCTTGCGCTTTACGCCCCGAAATTCCATTCAACACCTGCACCCGCCG
+
1AAA?FB1B31BFE1AAEE0AGFGEEGHEB0BA/E/EDFFEFGA/AAFFE//>>>EEEEH/E??EH/>>>EG>>2BF0C1>12FGHHEGC0/FB2FGACB/<DGHB0001?1??F?G0?AACCG1=CA--<AEFH0C/0/:;00///;00.00;0;/99BA90.;0;/;0/9-;-;----9/;//:/;9/-99B-/;-AE@=@9-9---:-9---//------9---9;9//:/;/:/--//-;//---;9
@M03896:38:000000000-B4D98:1:1101:24041:18362 2:N:0:185
CCTGTTTGCTCCCCACGCTTTCGCACCTGAGCGTCAGTCTTCGTCCAGGGGGCCGCCTTCGCCACCGGTATTCCTCCAGATCTCTACGCATTTCACCGCTACACCTGGAATTCTACCCCCCTCTACGAGACTCAAGCTTGCCAGTATCAGATGCAGTTCCCAGGTTGAGCCCGGGGATTTCACATCTGACTTAACAAACCGCCTGCGTGCGCTTTACGCCCAGTACTTCCGATTAACGCCTGCACCCTCCG
+
AAABBFFFFFFFGGGGEFEEFGEEFGGHHHHGEGGDEHGHFHHHEGGFHEAEEFEGGGGH1EAEFGE/EEFGHHHHGFGDGHHHHHHFEEGGHHFHHBBDD@FGHHECCGGHHHHHFHHGGGGHGHF?..CGCGC0<GD/CGD0:0;C;;CGHHEBCCGEHH0::9//;BFEC-;-A?BFGGG9BFF9BBFF/B;B/AEFFFFFFF=;.99@-..9F.AB>.A/99FFFF..;.;;;.9-;;;;BFFEFF.
@M03896:38:000000000-B4D98:1:1101:28605:18384 2:N:0:185
CCTGTTTGCTCCCCACGCTTTCGCACCTGAGCGTCAGTCTTCGTCCAGGGGGCCGCCTTCGCCACCGGTATTCCTCCAGATCTCTACGCATTTCACCGCTACACCTGGAATTCTACCCCCCTCTACGAGACTCAAGCTTGCCAGTATCAGATGCAGTTCCCAGGTTGAGCCCGGGGATTTCACATCTGACTTAACAAACCGCCTGCGTGCGCTTTACGCCCAGTAATTCCGCTTAACGCTTGCACCCTCCG
+
AAABBFFFFFFFFGBFEEEFGGEEEGGF3EGGFGFFGHGHFHHHGFGGHFAFEE>EGEEH1EDEGFA/>EFHHHHHFC?FHHHHHHHFG?EFHHDGHABDFCBGHFBG2FHHGDGFHFFGGGGHHHFECFEHFG/DGGF/CGH0CCGGCFGFEGGHGGGHHH0.:9//;CGE@-?999FGGFFBBFF/;FB/BFBFBAEFFFFFFFF9DD@FAAEBFAA>DAAB/B/FFFB.;9ABF.@9..99;BAEFF.
@M03896:38:000000000-B4D98:1:1101:18987:18452 2:N:0:185
CCTGTTTGCTACCCACGCTTTCGAGCCTCAGCGTCAGTAAAAGCCCAGCAGGCCGCCTTCGCCACTGGTGTTCCTCCTAATATCTACGCATTTCACCGCTACACTAGGAATTCCGCCTGCCTCTACTTCACTCAACATAAACAGTTTTGAACGCGCCGACCGCTTGAGCCGATCGTTTTAACATTAAACTTTCCTACCCGCCTACCCTCCCCTTACACCCACAACTTCCTTACCACCCCTCCTACCTACC
+
1>AAAFFFFFDFGFFE1EAAFGA0FEEGGFGHGEEECHFFHHGGGFECFFHAEFAEGGGHFGCEFG@G1B??GGFHHGEGHHHHFHHFE?E?FFFHH/EEGE1B10BG11BFGH0CFC?FCFGG1FFFG2@210<0@01?1??0?1?10FDB0CC-><--@C--:..0:;---;-;.9CBF;;CF00909009CFFF.A->@??F--/9:A---/B///9-9-9-/;/////99/;;------//9;//-
@M03896:38:000000000-B4D98:1:1101:19003:18465 2:N:0:185
CCTGTTTGCTACCCACGCTTTCGAGCCTCAGCGTCAGTAAAAGCCCAGCAGGCCGCCTTCGCCACTGGTGTTCCTCCTAATATCTACGCATTTCACCGCTACACTAGGAATTCCGCCTGCCTCTACTTCACTCAAGATAAACAGTTTTGAACGCGACGACCGGTTGAGCCGATCGTTTTAACATTCAACTTGCCTACCCGCCTACGCTCCCTTTACACCCAATAATTCCGGACAACGCTTGCCACCTACGT
+
>AABAFFFFFDFGGFGAEEFGGGGGGEFHHHHGEEGGHBEGFGGHFGFHHGHEFAEGDEG1EEEGHGFBFHEHGHHHHDFHHHHHHHFFGGGFHHHHFGGGEGHH?GFHHHHHH2CFD/FGGHHGHHHGFHHGF<F2FGFHH<01F?GFFHFFFGCDCCCGGCCA-//:F9?9BA/CAEGBB;0BBFBFBF0;FFFFFF.BDDDF.@?.;E.9BFF/FBD.AFF/9BBB/-.99.:-9...;9/9AABB..
@M03896:38:000000000-B4D98:1:1101:7969:19033 2:N:0:185
CCTGTTTGCTCCCCACGCTTTCGCACCTGAGCGTCAGTCTTCGTCCAGGGGGCCGCCTTCGCCACCGGTATTCCTCCAGATCTCTACGCATTTCACCGCTACACCTGGAATTCTACCCCCCTCTACGAGACTCAAGCTTGCCAGTATCAGATGCAGTTCCCTCGTTGAGCCCGGGGATTTCACATCTGACTTAACAAACCGCCTGCGTGCGCTTTACGCCCAGTAATTCCGATTAACGCTTGCACCCTCCG
+
AAABBFFFFFFFGGGGGFGFGGEFGGGHFGHGEEEGGHGHHHHHGDEGHG0AEEEEGGGHAFCEGHE//EFGHHHHGCFHHFHHHHGFGFEEFHFHHDDGCCHHHHFC2FGHFGHHHHHGFGGHEHGGADEHFGCDGFD<CGD0;CGGGGBGBCFGGGHFHH/-../;;FGFCC-999CFFFFFFFB/9BB/BBBFFAFFAFFDAA-:ADD--99//ADCCB.;;/FBFFF.99.9;9@...;/:;A.AA.
@M03896:38:000000000-B4D98:1:1101:7985:19047 2:N:0:185
CCTGTTTGCTCCCCACGCTTTCGCACCTGAGCGTCAGTCTTCGTCCAGGGGGCCGCCTTCGCCACCGGTATTCCTCCAGATCTCTACGCATTTCACCGCTACACCTGGAATTCTACCCCCCTCTACGACACTCAAGCTTGCCAGTATCAGATGCAGTTCCCTGGTTGAGCCCGGGGATTTCACATCTCACTTAACAAACCGCCTGCGTGCGCTTTACGCCCAGTAATTCCGATCAACGCTTGCACCCACC
+
>AAAAFFFFFFFGGBGCEECEGFEDGGFFEGGEEEGGHHHEHCHEE1AFA0AEEEGGGGHFFDGGHA/>EFHHFHHH0GGGHHFFHHGGEGCHHHHHDGGGCFGHHF0CBGHFGHHGHHGCGGGFGF>.<<CFFC0<C0<<GF00;<CF0;GGHFC;GGHHG0./9;/9CFE?B?-99BBF/FBFEB/;BBFB/BFBAAE-9BD?A=;DF-@B..;;9.9@..://;9B/B.:-9/9.9...;/;9A.9;
@M03896:38:000000000-B4D98:1:1101:7512:19098 2:N:0:185
CCTGTTTGCTCCCCACGCTTTCGCACCTGAGCGTCAGTCTTCGTCCAGGGGGCCGCCTTCGCCACCGGTATTCCTCCAGATCTCTACGCATTTCACCGCTACACCTGGAATTCTACCCCCCTCTACGAGACTCAAGCTTGCCAGTATCAGATGCAGTTCCCAGGTTGAGCCCGGGGATTCCACATCTGACTTAACAAACCGCCTGCGTGCGCTTTACGCCCAGTACTTCCGATTAACGCTTGCACCCTCC
+
AAABBFFFFFFFGGGGEFE2FGEEGGGFGFFGGGEEEGGHGHFHGFFGHDEGEEEFGGGHEEDFGHE/>EFHHHHHHFGHHHHHHHHGGF?FHHHHHGFGGCGHHHECFGGHHHHHHHHGGGGGFHGD.<EGCGG<DHD<CGD0:;GGBC0CGFG0;GGHHHH.C0/;FFGGABABFACFFBFFFFF/;FFBFFFFFFFFAFFFEFAAFFFB-.9BF.99@AE9/FFFFFDFADFFF?B.9A9:;BDFFF
@M03896:38:000000000-B4D98:1:1101:7528:19109 2:N:0:185
CCTGTTTGCTCCCCACGCTTTCGCACCTGAGCGTCAGTCTTCGTCCAGGGGGCCGCCTTCGCCACCGGTATTCCTCCAGATCTCTACGCATTTCACCGCTACACCTGGAATTCTACCCCCCTCTACGAGACTCAAGCTTGCCAGTATCAGATGCAGTTCCCAGGTTGAGCCCGGGGATTCCACATCTGACTTAACAAACCGCCTGCGTGCGCTTTACGCCCAGCAATTCCGATTAACGCTTGCACCCTCC
+
AAABBFFFFFFFGGGGEEEFFGEEEGGFFGHGGGEGEHGHFHFHGEDGHECFEEEFGGGHAEDDGH1>EEGHHHHHHFGFHGHHHHHGGGGGFHHHHGDGCCGHHHGFGFGGGGHHHHHGGGGHHHGD.CCGFG<<<GF<CGD0::<CGC;GGHFGFHHHH00:/9/99CFF?B?B?CFFGBF9FFF/:BFF/9;9BFFFDFADEF-99ADB-.9/;.ABFDE...;BFFF..9.9/.;.99:/9BD.EF
@M03896:38:000000000-B4D98:1:1101:7511:19119 2:N:0:185
CCTGTTTGCTCCCCACGCTTTCGCACCTGAGCGTCAGTCTTCGTCCAGGGGGCCGCCTTCGCCACCGGTATTCCTCCAGATCTCTACGCATTTCACCGCTACACCTGGAATTCTACCCCCCTCTACGAGACTCAAGCTTGCCAGTATCAGATGCAGTTCCCAGGTTGAGCCCGGGGATTCCACATCTGACTTAACAAACCGCCTGCGTGCGCTTTACTCCCAGTAATTCCGATTAACGCTCGCACCCTCC
+
AABBBFFFFFFFGGGGEEECFGEEFGGFCGFGGGEEFHGHFHHHGG?GHG0AEEEGGGGHFE?EGHE/>EFGGHFHH2GDGHHHGHHFEEEEHGGFHFGGCCFGHHFAGHHHGGHFHHHGGGGGHHG.<EGHFCC0<CF<GHD00;<;;;<G0CG0;;CHHB0:/09;;FGFG:-@-;CFBFFGFFF//BBF9B;B/.9:BD;DEF=99AAA-;9BB/;/:;//99:BFB/.;.9/;9;9.99;;9AEFD
@M03896:38:000000000-B4D98:1:1101:2845:19256 2:N:0:185
CCTGTTTGCTCCCCACGCTTTCGCACCTGAGCGTCAGTCTTCGTCCAGGGGGCCGCCTTCGCCACCGGTATTCCTCCAGATCTCTACGCATTTCACCGCTACACCTGGAATTCTACCCCCCTCTACGAGACTCAAGCTTGCCAGTATCAGATGCAGTTCCCAGGTTGCGCCCGGGGATTTCACATCTGACTTAACAAACCGCCTGCGCGCGCTTTACGCCCACTAATTCCGACTAACGCTTGCCCCCTCC
+
3>AAAFFFFFFFGGGFEEEFFGEEEEEF3BFBAFE?EHGFDGGGEEEFG100AE>>EEGH1EE?EHE>EEFFFGHHF2B3FGHHHGGEEEEE2FFGHCBDC@?FGG<0<<FGGG1DHGHG@@DF1GF..<<GF</<</=/<C0:;;G;0;000CGC;GGFF00.:0;.;;E?--9--9;BFBF/BF9//;B9B/99B.:ECFFFF?B--9-;;.9BB.99@D.9////;BB.-;-/;.9:...//99;DF
@M03896:38:000000000-B4D98:1:1101:2828:19266 2:N:0:185
CCTGTTTGCTCCCCACGCTTTCGCACCTGAGCGTCAGTCTTCGTCCAGGGGGCCGCCTTCGCCACCGGTATTCCTCCAGATCTCTACGCATTTCACCGCTACACCTGGAATTCTACCCCCCTCTACGACACTCAAGCTTGCCAGTATCAGATGCAGTTCCCAGGTTGAGCCCGGGGATTTCACATCTGACTTAACAAACCGCCTGCGTGCGCTTTACGCCCAGTAACTCCGCTTAACGCTTGCACCCTCC
+
>AAAAFFFFFFFGGEEEEA2AFAEEGGHAFFGEGGCEHGHHHGHD1E3F??EE@EEEGGHAEAEFFE/>@FHHFHHHFH3FHGHHGGFGEGG2FBGHDB@C@?GG00?0?GGGFHFHHGGGCDGFFC<.<@CC//<DC0<<GG00<;G000GGFH0;;GFC00;F0CC/CF.-9---;/9CBB/BFB//;BFF/9FB.:99=B?E.>AAD-99:A/9AA9>A.;/9/:;FD..../;.9.9:.9;9;EFA
@M03896:38:000000000-B4D98:1:1101:2845:19274 2:N:0:185
CCTGTTTGCTCCCCACGCTTTCGCACCTGAGCGTCAGTCTTCGTCCAGGGGGCCGCCTTCGCCACCGGTATTCCTCCAGATCTCTACGCATTTCACCGCTACACCTGGAATTCTACCCCCCTCTACGAGACTCAAGCTTGCCAGTATCAGATGCAGTTCCCAGGTTGAGCCCGGGGATTTCACATCTGACTTAACAAACCGCCTGCGTGCGCTTTACGCCCAGTACTTCCGATTAACGCTTGCACCCTCC
+
>AABBFFFDFFFGGGGEEEFGGEEDGGH3GHFEEEGEHGGGHHHGEFHHGCEEEEFGGGG1EDFGH?/EEGHHHHHH2FGHHHHHHHFF?FGHBFGHDCGDCFHHHFGBGHHGGHFHHHGGGGHFHED.AEHCCC<DGD/CGD0:<CCCCCFHHGHFGGGH0C.:0;/;;FG?D-9A.CFBFGBFFF/9BFBBBBBBAEFFAFFFFF?DD@@-;A/FED=DA.9////BFFDA99/F?D..AA/BBDEFF
@M03896:38:000000000-B4D98:1:1101:28052:19283 2:N:0:185
CCTGTTTGCTCCCCACGCTTTCGCACCTGAGCGTCAGTCTTCGTCCAGGGGGCCGCCTTCGCCACCGGTATTCCTCCAGATCTCTACGCATTTCACCGCTACACCTGGAATTCTACCCCCCTCTACGCGACTCAAGCTTGCCAGTATCAGATGCAGTTCCCACGTTGAGCCCGGGGATTTCACATCTGACTTAACAAACCGCCTGCGTGCGCTTTACGCCCAGTAATTCCGATTAACGCTTGCACCCTCC
+
>AA?AFFFFFFFGGGGEEAAFG?EEGGHBGHGEEEE?GGHFHHGGDEGGE0EEE>EGGGHAEEGGHAEEGFHGHHHHFFHHHBGHHHGGEEFGFFGHGDG?@DGHHF022FCFGGGFFHGGCGHHHF--<@CDFGCGGC/CCFC:0;C00:GHGGFF9FFFF.9.99;9FBE@C9;>A/FFFFFFF//9FFBFFBFFAEF-=@;9A9.A9>D-A?FFE9-;../:/BFFF/D..;BF.;.9.9;FFFEFD
@M03896:38:000000000-B4D98:1:1101:2861:19284 2:N:0:185
CCTGTTTGCTCCCCACGCTTTCGCACCTGAGCGTCAGTCTTCGTCCAGGGGGCCGCCTTCGCCACCGGTATTCCTCCAGATCTCTACGCATTTTACCGCTACACCTGGAATTCTACCCCCCTCTACGAGACTCACGCTTGCCAGTATCCGATGCAGTTCCCACGTTGATCCCGGGGATTTCACATCTGACTTAACAAACCGCCTGCGCGCGCTCTACGCCCACTACCTCCGATTAACGCCTGCCCCCTCC
+
AAAAAFFCFBFFGGGGEEE0FFAEEEGHBBFFEEE//DDG2GGEEEFBF/AEA>>EEEEH/EE/EF>>>EFGGHFHF0BBFFGHDDF/<?E/FGBFGCB@/<?GHHFEB1?GG@BFGFHGGGGGHH.>.<<G<0/.<<<.;CG00;;;0..:A:00;CCFGG.-....0;;F99-9A:9F9/BBFFF//;/9/BB//:-A9=@B-A>--;-;;-9/9:@@=B--:/-;;9A--;-BF-99-----;@;BB
@M03896:38:000000000-B4D98:1:1101:15589:19318 2:N:0:185
CCTGTTTGCTCCCCACGCTTTCGCACCTGAGCGTCAGTCTTCGTCCAGGGGGCCGCCTTCGCCACCGGTATTCCTCCAGATCTCTACGCATTTCACCGCTACACCTGGAATTCTACCCCCCTCTACGAGACTCAATCTTGCCAGTATCAGATGCAGTTCCCAGGTTGAGCCCGGGGATTTCACATCTCACTTAACAAACCGCCTGCGTGCGCTTTACGCCCAGTAATTCCGATTAACGCTTGCACCCTCC
+
>>AAAFFFFFFFFEGFEEEAFGEEEGFHGEGGAEEEEGHFFHEGEEAGH10AEE>EEGEF1EEEGHE/>>CGFHHHHFGFGGGHHFHFEEEGHHHHHFFGG@FGHHFABGGHHHHHHGHGC@DCBGF...<GCCF0D<=<DGGB00<;0::GGGFF;CGHGGFC:09/CFGE@9@?@ABCF0FFGGF//BBFFFBBBAEEADFFFFD9ADFD=DFFFADBA.9BFBFFFF/...ABB9@..../;;DAA9
@M03896:38:000000000-B4D98:1:1101:8667:20067 2:N:0:185
CCTGTTTGCTCCCCACGCTTTCGCACCTCAGTGTCAGTATTAGTCCAGGTGGTCGCCTTCGCCACTGGTGTTCCTTCCTATATCTACGCATTTCACCGCTACACAGGAAATTCCACCACCCTCTACCATACTCTAGTCAGTCAGTTTTGAATGCAGTTCCCAGGTTGAGCCCGGTGATTTCACATCCAACTTAACAAACCACCTACGCGCGCTTTACGCCCAGTAATTCCGATTACCGCTTGCACCCTCT
+
AABBBFFFFFFFFGGEEEEFFGFEEGGGHHFGHHD5FFFFGEGGEEE3GB3EEF0AEGDG1EEEEE325?F?@G@@BGFFG@4FDGFFE1?EEG4FG?E@/>DF3F/EF3BBGEGFFACEECHHFFBB21?BFBB>>F21@@11>2@></?FB111??GFBG1/<?00>>0F-<-=.0<=DDDHGGF0<<:;G00B0::EE.CC//.-AB-;AA.09..;-9.;FB/:9//.A..//.-;...999A.:B
@M03896:38:000000000-B4D98:1:1101:8687:20079 2:N:0:185
CCTGTTTGCTCCCCACGCTTTCGCACCTCAGTGTCAGTATTAGTCCAGGTGGTCGCCTTCGCCACCGGTGTTCCTTCCTATATCTACGCATTTCACCGCTACACATGAAATTCCACCACCCTCTACCATACTCTCGTCAGTCAGTTTTGAATGCAGTTCCCAGGTTGAGCCCCGGGATTTCACATCCCACTTAACACACCACCTACGCGCGCTTTACGCCCAGTAATTCCGATTAACGCTTGCACCCTCT
+
>A1AAFFFFFFFGGAEEAAFFGEEBEEFHBGAFGFFFHHF2AFHFBDCGA1/ABAEEGGH/EEEE0B/>>?EFHFDEC@2FGHHHHG?EEEGHFFHHEEEEEFG11BBDFGHGDBBF/?CCFHH1FGB2<@GF21/??//1???F1F?0/1FGFB?<FGHH1<.1<00<>><.---::CCGBC0CG/.;CCGB:00/.;9;AGGGB.999:;--;FF-99@-;;//9BBBB----;9-9---9//9;-A-
@M03896:38:000000000-B4D98:1:1101:23600:20446 2:N:0:185
CCTGTTTGCTCCCCACGCTTTCGCACCTGAGCGTCAGTCTTCGTCCAGGGGGCCGCCTTCGCCACCGGCATTCCTCCAGATCTCTACGCATTTCACCGCTACACCTGGAATTCTACCCCCCTCTACGAGACTCAAGCTTGCCAGTATCAGATGCAGTTCCCAGGTTGAGCCCGGGGATTTCACATCTGACTTAACAAACCGCCTGCGTGCGCCTTACGCCCAGTAATTCCGATTAACGCTTGCACCCTCC
+
AAABBFFFFFFFGGGFEEE2AFEEEGGHCGGGEEEGAFFHDGFGEAEEGE0AAE>EFGGG1EDDFH>/>EEFHHHHGGHDGGGHHHHFCEDFHFFGHDFGDCFHHGGAGHHHGHHGHHHGGGGGFGGC.<AGFFC<DGD/CGG00;;<C0:;CFHG:CGHHF9./9/9/CFG-A---;9CF/BFFFF;BFF/99:B9.EECDB.EF9AAD-=..9/9.A=@.FBB//;FFBD?.?BF.;.9../;FD.;:
@M03896:38:000000000-B4D98:1:1101:23621:20447 2:N:0:185
CCTGTTTGCTCCCCACGCTTTCGCACCTGCGCGTCAGTCTTCGTCCATGTCGCCGCCTTCGCCACCGCCATTCCTCCAGATCTCTACGCATTTCACCGCTACACCTGGAATTCTACCCCCCTCTACGAGACTCATGCTCGCCAGCATCAGATGCCGTTCCCTGGTCGAGCCCGGGGATTTCCCATCTCACTTTACAAACCGCCTGCGTGCGCTTTACTCCCAGCACTTCCTATCAACGCTACCACCCTCC
+
>>1>AFFFFBDFFCCEFAA0AFEECEEH000E?EGCGHFB2G/AAE/2A22A/EAEEF?C/?/>EFA/EE/FFFHHF0F1FEFGFHG?EE/?GHFFG<<CCC1<BG000?F1DDDDDHFCC?A01>....<11<0=000.<A<<.:;;0:0<GB0;:.:CF00.90---9-C-----9/;9/9/;BB//;B///;//;:E;?@----;A--9---;BB9/--/---//;B///////-----;;/;B?A-
@M03896:38:000000000-B4D98:1:1101:6251:20875 2:N:0:185
CCTGTTTGCTCCCCACGCTTTCGCACCTGAGCGTCAGTCTTCGTCCAGGGGGCCGCCTTCGCCACCGGTATTCCTCCAGATCTCTACGCATTTCACCGCTACACCTGGAATTCTACCCCCCTCTACGAGACTCAAGCTTGCCAGCATCAGATGCAGTTCCCACGTTGAGCCCGGGGATTTCACATCTCACTTAACAAACCGCCTGCGTGCGCTTTACGCCCAGTAATTCCGATTCACTCTTGCACCCTCCG
+
>AAA1DDFFFFFGGGGEEE0AFAAEGGF00FF0EEAEGHHDHFFEE/1G//AA>>EEEGH/BAEGH/>>EEGHGHHGF1>FFFGFHF?E?AEFGFGHA>B<<?FGGF0<FGGHHFFFHHGG?A>DG<..<CGGGF0<CB/CGDF.;;CCC0CCB0;::CHHH.-....CFGG@A--@B9FFFFFFFF/9FBFBFBFF?EE--9BF9@9AF-@;-;FFAA=@A-////9BF/---//;/99//;9/:A-;9-
@M03896:38:000000000-B4D98:1:1101:27633:21204 2:N:0:185
CCTGTTTGCTCCCCACGCTTTCGCACCTGAGCGTCAGTCTTCGTCCAGGGGGCCGCCTTCGCCACCGGTATTCCTCCAGATCTCTACGCATTTCACCGCTACACCTGGAATTCTACCCCCCTCTACGAGACTCAAGCTTCCCAGTATCAGATGCAGTTCCCAGGTTGAGCCCGCGGATTTCACATCTGACTTAACAAACCGCCTGCGTGCGCTTTACGCCCAGTAATTCCCATTAACGCTCGCACCCTCC
+
AAAB>F5CFFFFGGGGEEEEFGEEEEGG3BFGGEDEEFGH5FF2EAEGEEEEEE@EGEGH1EEEGHD/>@FHGFFHGBBGGGHHF?GFGEFGDFGHHDDGCCFGHHFF0??GG2FFHFHGG?EHHHC<.DDD<C/0D/=0<GHE/;<;:C0;CFF0C0;CC00;:;/CFFFG?----;D/9/FF/9///;/:9B9/;AEFBBBF.:@;.A@9-..:9.;9@D.9/9/;;F//9;/9BD;..-9-;;AAA.
@M03896:38:000000000-B4D98:1:1101:5944:21423 2:N:0:185
CCTGTTTGCTCCCCACGCTTTCGCACCTGAGCGTCAGTCTTCGTCCAGGGGGCCGCCTTCGCCACCGGTATTCCTCCAGATCTCTACGCATTTCACCGCTACACCTGGAATTCTACCCCCCTCTACGAGACTCAAGCTTGCCAGTATCAGATGCAGTTCCCAGGTTGAGCCCGGGGATTTCACATCTGACTTAACAAACCGCCTGCGTGCGCTTTACGCCCAGCAATTCCGATTAACGCCTGCACCCTCC
+
AAABBFFFFFDFGGGGEEA2AGEEGGGHFHGHGGAEEHHHHHGGEEDGHEGCEE>EGFGHHGDCGHE>>EFHHHFHHGFHHHHHHHHEEF/EDGGHHFDDDCGHHHF0GFGGGHHHHHHGFCEFGFFE.<EHFHF<DGDCCHH0::CCG:CC0CG;0;CHHHG.;09/90BEADCA?A9:C0=9BFB9///;BFFFFEFF=BFA9A=AFF@B-;./;AAAB.9.;B;9;/9A.;9BBAA-..;BFFFFFD
@M03896:38:000000000-B4D98:1:1101:14328:21844 2:N:0:185
CCTGTTTGCTCCCCACGCTTTCGCACCTGAGCGTCAGTCTTCGTCCAGGGGGCCGCCTTCGCCACCGGTATTCCTCCAGATCTCTACGCATTTCACCGCTACACCTGGAATTCTACCCCCCTCTACGAGACTCAAGCTTGCCAGTATCAGATGCAGTTCCCAGGTTGAGCCCGGGGATTTCACATCTGACTTAACAAACCGCCTGCGTGCGCTTTACGCCCAGTAATTCCGATTAACGCTTGCACCCTCC
+
>AABAFFFFFFFGGGGGEE2FGDEEGGHFGHHGEE?EHGHHHHHGE1GHF?EEEEEGGGHEECEFHA/>EFGFHHHHFHFHGFFHHHGGEGDHGFGHGGGDC?GHFFFCGHHHHHHHHHGGGGHHHGD.CEFBGFGDGF/CGGC:<CCC0CGGFFHCCGHHHE.:9:9CFFE-BACADFGGGGFFFF//FFFBBFF/.AEFFF.EFF9DD9@;A.;B.?-@AFBFFFFFFFA.D.;;DF.9AE/9BDEAF
@M03896:38:000000000-B4D98:1:1101:14322:21865 2:N:0:185
CCTGTTTGCTCCCCACGCTTTCGCACCTGAGCGTCAGTCTTCGTCCAGGGGGCCGCCTTCGCCACCGGTATTCCTCCAGATCTCTACGCATTTCACCGCTACACCTGGAATTCTACCCCCCTCTACGAGACTCAAGCTTGCCAGTATCAGATGCAGTTCCCAGGTTGAGCCCGGGGATTTCACATCTGACTTAACAAACCGCCTGCGTGCGCTTTACTCCCAGTACTTCCGATTAACGCTTGCACCCTCC
+
AAABBFFFFFFFGGGGEEEFGGGGGGGHGHHGGFFGGHHHHHHHGEFFHGCFEGEGGGGHEEDEGHF?EGGHGHHHGFHHHHHHHHHGGEFGFHGHHDDFD@FGHHFFGGHHHHHHHHHGGGGHDHF<.CCGBG<0DGF<GHG00;;GGFCGFFHGFFGHHH0::0;;:CFE?AACGDGGGGGFFFF;BFB/;BFFF.EFBCFBEFF..ADA-9./;/;;EB//:/BFFFD..9AFFA=.9.9;BFDFED
@M03896:38:000000000-B4D98:1:1101:23040:21947 2:N:0:185
CCTGTTTGCTCCCCACGCTTTCGCACCTGAGCGTCAGTCTTCGTCCAGGGGGCCGCCTTCGCCACCGGTATTCCTCCAGATCTCTACGCATTTCACCGCTACACCTGGAATTCTACCCCCCTCTACGAGACTCAAGCTTGCCAGTATCAGATGCAGTTCCCAGGTTGAGCCCGGGGATTTCACATCTGACTTAACAAACCGCCTGCGTGCGCTTTACGCCCAGTAATTCCGATTAACGCTTGCACCCTCC
+
AABBBFFFFFFFGGGEEEEFFGEGGGGHFHFGEGEGFHHHHHGHEEECFE?EAE@EGGGHGEEFGHAEEEGHHHHHHCGHHHHHFHHGGGGGHHHHHDCFG@2GHHCC2FGFGHB?GFHGGDGHFFF.<<<GCG<<DGD/<GD00:CGB:CFGFHHGGGGHH0.:0/9CFFG-A99AEFFFFFFFFF//:BB/B9FBFFFFFFFE?=ADF>DB.9BFF?@9;E/;/F/BFF.AADBF.B9.;::;FD.;;
@M03896:38:000000000-B4D98:1:1101:23055:21959 2:N:0:185
CCTGTTTGCTCCCCACGCTTTCGCACCTGAGCGTCAGTCTTCGTCCAGGGGGCCGCCTTCGCCACCGGTATTCCTCCAGATCTCTACGCATTTCACCGCTACACCTGGAATTCTACCCCCCTCTACGCGACTCAAGCTTGCCAGTATCAGATGCAGTTCCCAGGTTGAGCCCGGGATTTTCCAATCGACCTAACAAACCCCCCGCCTGTCCCTTTCCTCCCTTTCCTCCGTATTACCCCTCCACCCCTCC
+
>>>AAFFFFFFFGGFGEFGAEFEEDGGFFGHGEEEGDHHGFHGHDDEGH1AAEE@EGGGHAEEGGHA/>EFGHHHHHFGGHHHFH4FFEG?FHF2GHFGC/B?GGBFC0?GHHGHFHGHGGGGHDDF-<@<DDB::=G0/;G<000;C=;CB0BB09;FGFB09/0//;;B.-A--.;;//;////..9-;/;://A.A..@B---..///////9//;99.////:/;.;..//;:/9....9;9-.;.
@M03896:38:000000000-B4D98:1:1101:23033:21965 2:N:0:185
CCTGTTTGCTCCCCACGCTTTCGCACCTGAGCGTCAGTCTTCGTCCAGGGGGCCGCCTTCGCCACCGGTATTCCTCCAGATCTCTACGCATTTCACCGCTACACCTGGAATTCTACCCCCCTCTACGAGACTCAAGCTTGCCAGTATCAGATGCAGTTCCCAGGTTGAGCCCGGGGATTTCACATCTGACTTAACACACCGCCTGCGTGCGCTTTACGCCCAGTAATTCCGCTTAACGCTTCCACCCTCC
+
>AABBFFFFFFFGGGGEEEAFGEEEGGHCFFGGGEG?GHHHHGHGEEGHEGGEE>EFGGGAFFGGHEEEEFGHHHHGFGHHHHHHHHFEEEGBGGHHFCFF@DGHHCG<FGGHHHGHHHGGGEHFHF?.<CGF</<DCB/<GGGC0CGCCCGBCGHGCGHHF0;/9;9BFFG-?-A@CFB9BF09BB/::9/9:999:DD;DC?.AA.A.@>-99/9.;-@../99FBFF/.;;./9.9...99;999AD
@M03896:38:000000000-B4D98:1:1101:19956:22144 2:N:0:185
CCTGTTTGCTCCCCACGCTTTCGCACCTGAGCGTCAGTCTTCGTCCAGGGGGCCGCCTTCGCCACCGGTATTCCTCCAGATCTCTACGCATTTCACCGCTACACCTGGAATTCTACCCCCCTCTACGAGACTCAAGCTTGCCAGTATCAGATGCAGTTCCCAGGTTGAGCCCGGGGATTTCACATCTGACTTAACAAACCGCCTGCGTGCTCTCTACGCCCAGCACTTCCGATTCACGCTTGCACCCTCCG
+
>AAAAFFFFFFFGGGGEFEFFGEEEFGH3FHHGGE?EHHHGHHFEDEBBA?EAE>EEEFF1EEEFG1/>>FHFHFHH2FBGFGHHGHE@EEGHGFGGDGGCCGHGHHFFGGGHFGFHHHGGGGHFFCAAEEHFC<<<<</<CD0;0CGCG0CFFG0;C;GG0C./9;99C/9AB??-9FFGFFFBBF//BFF/;9B/9AAFFFFFF=.AD./9/9;9A=@DA..B.;B;9D...//9.;....//BF.AD.
@M03896:38:000000000-B4D98:1:1101:19938:22159 2:N:0:185
CCTGTTTGCTCCCCACGCTTTCGCACCTCAGCGTCAGTCTTCGTCCAGGGGGCCGCCTTCGCCACCGGTATTCCTCCAGATCTCTACGCATTTCACCGCTACACCTGGAATTCTACCCCCCTCTACGACACTCAAGCTTGCCAGTATCCAATGCAAATCCCAGCTTCACCCCGGCCCTTTCCCATCTCACTTACCAACCCGCCTCCCTGCCCTTTCCCCCCAGAACTTCCCACTACCCCCTGCACCCTCC
+
AAABBF5CFFFFGGGGGEEFFGEEAFGH2BEFFEEEEHF555A2BEEE310EAEEECGGH?EFEGHE/>/FFGGHHHC3BBGHHHHHFE?EGHGFGHDCG/B<GHCFG0?FFG2FD1F/>@->G1>...-<GFC/<<G0/CG00;0;<0000CGG000;C:00.09000;.;-;---;90CB000//;/99///9BF.;9-9-..9../.../;////:;;-..:.//;/./../9;.9--9.;BFA.99
@M03896:38:000000000-B4D98:1:1101:16812:22923 2:N:0:185
CCTGTTTGCTCCCCACGCTTTCGCACCTGAGCGTCAGTCTTCGTCCAGGGGGCCGCCTTCGCCACCGGTATTCCTCCAGATCTCTACGCATTTCACCGCTACACCTGGAATTCTACCCCCCTCTACGAGACTCAAGCTTGCCAGTATCAGATGCAGTTCCCAGGTTGAGCCCGGGGATTTCACATCTGACTTAACAAACCGCCTGCGTGCGCTTTACGCCCAGTAATTCCGATTAACGCTTGCACCCTCC
+
AAABAFFFFFFFGGGFEFEFFGGFCFGGBEFGEEEEGHHHFHHHGEGHH?AEEEEFGGGHEFFGGH?>EEGFGFFHHFFGGHHHHGHGGFEGGHFHHGFGG?FGHHCCCFGHHGGFGHHGGGGHHHGD.ADHFGGDDGF/<GGC0<CCG0;0CFGG;CHHHH0C/0/9CFGEBC??AAFGFFGFFFF9FFFFF9BFB9EFBFCFE?;::A---..9BA99@.:/;FB/9BB..../;.;9...;;B?AAD
@M03896:38:000000000-B4D98:1:1101:5985:22952 2:N:0:185
CCTGTTCGCTCCCCTAGCTTTCGTCTCTCAGCGTCAGGTGCGTACCAGGGAGCCGCCTGCGCCACTGGTGTTCCTCCCGATATCTGCGCATTTTACCGCTACACCAGGAATTCCGCTCCCCTCTCACGCCCTCTAGTCTCGCAGTATTGAACGGCCTCTCCGGGTTAAGCCCGGAGCTTTCACGTCCAACTTACAAGTCCGCCTACAGACGCTTTACGCCCAGTAAATCCGTATAACGCTCGCGTCCTAC
+
>AABAFFABABBGGGGGFGFGGEHGHHHHHHHGGGGFFHFBEFDFGHHGEFFEGEGFGGEEEDEGHFB@BFEGHFHFFFEGGGHHDGGGEGEHHFHHGEGGFHHHHHFFFFHHHHDADGGGFGGFBG?GGGGHHHDGGGHFF?..<0==DFGH.;CDGCHBDC-.;C00BFG?F-?F?B0CFGGGGFFFFF/9BBFBBFFBDFFFFFBFF-BD.;BFFDBF?.9BB/9:FD.9.;FFAF.;-;-;;@9FB
@M03896:38:000000000-B4D98:1:1101:5972:22965 2:N:0:185
CCTGTTCGCTCCCCTAGCTTTCGTCTCTCAGCGTCAGGTGCGTACCAGGGAGCCGCCTGCGCCACTGGTGTTCCTCCCGATATCTGCGCATTTTACCGCTACACCAGGAATTCCGCTCCCCTCTCACGCCCTCTAGTCTCGCAGTATTGAACGGCCTCTCCGGGTTAAGCCCGGAGCTTTCACGTCCAACTTACAAGTCCGCCTACAGACGCTTTACGCCCAGTAAATCCGGATAACGCTCGCGTCCCAC
+
>>AAAFFABBBBGGGGGFFFGGFGEGHFHFFHGGGGGHHBFEFGGEBFGDFGEFEEGGHHCGD?EGF2BFFEHFFHHGGGGGGHEGHGGEFFFGFHHGEGCCGHHAFFHFGFFHHGGGGGGEFGFFF?GFF?GGHHHGFHGGGF<D0DFFFH..@CDHCCGD--CAEFFFGGG?-9A.9BBFFA.EEDFFFFBFFFBBBF?;DDFF//BFB@9;EBF:9-9AA/://;B/D-.99BBDA.;9--9;-./A
@M03896:38:000000000-B4D98:1:1101:5990:22971 2:N:0:185
CCTGTTCGCTCCCCTAGCTTTCGTCTCTCAGCGTCAGGTGCGTACCAGGGAGCCGCCTGCGCCACTGGTGTTCCTCCCGATATCTGCGCATTTTACCGCTACACCAGGAATTCCGCTCCCCTCTCACGCCCTCTAGTCTCGCAGTATTGAACGCCCTCTCCGGGTTAAGCCCGGAGCTTTCACGTCCAACTTACAAGTCCGCCTACAGACGCTTTACGCCCAGTAAATCCGGATAACGCTCGCCTCCAAC
+
3>AAAFFBBBABGGGGGGFEGGFGEHFFHHHGDEEGGBF3BEFFGGGHGGEFFGGGGGECFEDCGHGE@?GEFGHHHGGGGGGHHDGEFGFGFHDGHGEEFCFGHECFECHFFBFEGFGGGFDGFFHAGGG?HFH1GHFFGFGC<DGFGGHHH.;C:G:GHG--99;B0CFFA?--9C/;B9FGGGF.BFFBBFF//99;A=.9ABF/BF-9..;9B:.-;AA///9/9;.-.9AB9A=.A=9-;;9.;/
@M03896:38:000000000-B4D98:1:1101:11974:23207 2:N:0:185
CCTGTTTGCTCCCCACGCTTTCGCACCTGAGCGTCAGTCTTCGTCCAGGGGGCCGCCTTCGCCACCGGTATTCCTCCAGATCTCTACGCATTTCACCGCTACACCTGGAATTCTACCCCCCTCTACGAGACTCAAGCTTGCCAGTATCAGATGCAGTTCCCAGGTTGAGCCCGGGGATTTCACATCTGACTTAACAAACCGCCTGCGTGCGCTTTACGCCCAGTACTTCCGATTAACGCTTGCACCCTCC
+
>AAAAFFFFFFFGGGGFFEFFGGGGGGHGHFFEGEDGFGHHHHHGGGHHF0EEE>EGGGHEEDEGHA>>EGHHHHHHGHBGFGHHHHGEEEFHGGHHABGCCFGHHFC2?GHHHFHHHHGGGGHBGF<.<CGFC/<DGD<CGG::;;CC;CGFFCFGGHHHG0./9/9/CFE@A--@?BFGGG;FFF/:BFFB/;;/AEEBFFFEF-..;@B99E/B.ABFA./9/B/BBA.9A.BFA@..A;/9BAEFD
@M03896:38:000000000-B4D98:1:1101:11986:23223 2:N:0:185
CCTGTTTGCTCCCCACGCTTTCGCACCTGAGCGTCAGTCTTCGTCCAGGGCGCCGCCTTCGCCACCGGTATTCCTCCAGATCTCTACGCATTTCACCGCTACACCTGGAATTCTACCCCCCTCTTCGAGACTCCAGCTCGCCAGTATCAGATGCAGTTCCCACGTTGAGCCCGGGGATTTCACATCTGACTTAACAAACCGCCTGCGTGCGCTTTCCGCCCCGTCATTCCGCTCACCCCCTTCACCCTCC
+
3>>AAFFFFFFFGGGEAFGCFG2EGGEFBB2FEGEG?GHHGHHHGGCFF110AE>EEEEH1E?EGHE?E@1BGFHHFE3BFGFHH4EEEEGG4G4FH/<@CCGHHHG00FGFGGFHDG?CCCDC1>..<.>FF11/<C/<<AD-00<CC00:0CBC:;GFGE.-9:;.99CE-9-:-.C9F0//:BF/BFFB//;//:9;-;B9..-..;-@?..//99.;9BAA../99/9.-./..9-;.;/9:A.;.
@M03896:38:000000000-B4D98:1:1101:16598:23325 2:N:0:185
CCTGTTTGCTCCCCACGCTTTCGCGCCTCAGTGTCAGTTACAGACCAGGAAGCCGCCTTCGCCACTGGTGTTCCTCCATATCTCTACGCATTTCACCGCTACACATGGAATTCCACTTCCCTCTTCTGCACTCAAGTCGACCAGTTTCCAATGACCCTCCACGGTTAAGCCGTGGGCTCTCACATCATACTTAATCAACCACCTGCGCGCTCTTTACGCCCACTACTTCCGGATAACGCTCGCCACCTAC
+
>>ABBFFFFFFFGGGGEEEFFGFGEGGGG3BFGHFGGHHHFGFFGFFHGGGHHHEGGGGHGGEEEHBFFFHGHHHHHGFFHGHHHHGFGEFFGHHHHDEEGCFHHBDF3FGHHFFFHHHHHHHHHHHHFHHHFGCFGGDFFGC0?GGFFF?D11>GGHHGGHD-<.<<=<G<.<-;EC.;CCGHHHG00CGCFFFF09CFEEEGG?-A@?B?A///BADACD.9B//9BF.-..;;B.;.9---..;ABB
@M03896:38:000000000-B4D98:1:1101:16614:23333 2:N:0:185
CCTGTTTGCTCCCCACGCTTTCGCGCCTCAGTGTCAGTTACAGACCAGGAAGCCGCCTTCGCCACTGGTGTTCCTCCATATCTCTACGCATTTCACCGCTACACATGGAATTCCACTTCCCTCTTCTGCACTCAAGTCGACCAGTTTCCAATGCCCCTCCACGGTTAAGCCGTGGGCTTTCACATCAGACTTAATCCACCACCTGCGCGCTCTTTACGCCCAATAATTCCGGATAACGCTCGCCACCTAC
+
>AAABFFFFFFFGGGFEEEFGGEEEFGFGFGHHHFHHHHHFFDGGEGFGGHGGGAEFGFHGGGAEGE?@BFEHHHHGFEGHHHHHFHGGGGGHHHHHFFGFEGHFGFFBGGHHGFGGHHHHHHHHHH3GBGHFFGFFFBF@CC01FGGHBDDF1>GFHGG0G.-<.<==GC-<A-CGFHHHFHFFHC0:CC99;BF09CFGGGFBF-9@BBFABF/F:A;BDAB/;/:FBB-.:9BF.B.;-9@.9FA/B
@M03896:38:000000000-B4D98:1:1101:9936:23748 2:N:0:185
GGTGCGCCTTTCAGCAAACGAGCCAACAAAGAATTAGTACAGCGGCGGTCGGGACGTACTAATCACCATAAGAAAAGGGAGGTAGTGTTACTAGTAGTACTATACAACAAAAATAAGAAGAGAGTACTCAATAACAATTGGATTACATGAAAATTCAACACAGCGATTATTTAGAATCGAGGTAGAGTCAGTTTTATGCGTAAGTATAACAGCGCTCATCATCAATGTAGTAGAGTAATTCACTCAGTATT
+
11>1111111B1331111000A0000B0A0000111122222B/A/////////////?>2B1>>10111B111B00//?//?1110222222122222>2@F21?1<//?0/0<11<10<0</1111111111<1111111100000=<000</00000....--...0:0000000...-.;0000000000000009....90909///-----9///////9////9//9;///////:////////
@M03896:38:000000000-B4D98:1:1101:9951:23761 2:N:0:185
GTCCCTCCGCGGAATCGCCAGGACGAGCAAGGCGTGTTTCAGCGCCTGGTCGCCCGCCCTAACTATAATCCTGCCGTGGAAAAACCCTACGGAGCGGGTATATTTTAGAGTGGATAGTAGTCACTATCCCTGCCATAACAATATGCTGTATAGGTAGCAGGGCCTCAATGCACCTAGCGTCGTGGTACTGACTTCTCTCTCTTGCTCACACATACATGTGTAGTAGTCATGTTAACTATCAATCATTAATA
+
11111B1111>100AB000A0000/////00A/////002221//////11>///////>0B011B222221110///<<1100///000/?//////</1111111011>1.1111111111111=0//00../000/000000000000000000/0:.-...9/000;00///0;-9.--9.-///////9//9///9////9/////-/////////////9/9/////9//////////9//////
@M03896:38:000000000-B4D98:1:1101:25256:24170 2:N:0:185
CCTGTTCGCTCCCCACGCTTTCGCGTCTCAGCGTCAGTACCGTCCCAGAGAGCTGCCTTCGCCATTGGTGTTCTTCCTGATATCTGCGCATTTCACCGCTACACCAGGAATTCCACTCTCCTCTTCCGGACTCTAGCCATACGGTTTCCGTCGACGTCTGCAGGTTAAGCCTCCAGTTTTCACAACGGACCTGTCTGCCCGCCTACACGCTCTTTACGCCCACTAAATCCTGACAACGCTTGCCCCCTAC
+
>AAABFF>DABAFGFGEEEFAFEEEEEBGGGHGGEGFGAGHEFFGGHHHCCEFGBGGFGG1EA11FBE@??BFGGHHHHDGBGHH4FEEEGFHHFHHFEGFEEGHEG/AGGHHHDDGHHHGHHHHHG///<CHGHFFGGHHHG.0><DF<FG--A<@CC.0:/.::;;:FGCGHF/G0;FFFGFFD--999//;/000:;.-@D.9/FDC9;A//;999>BA.9//99/B///;//9-@A...;/;@@?A
@M03896:38:000000000-B4D98:1:1101:25273:24174 2:N:0:185
CCTGTTCGCTCCCCACGCTTTCGCGTCTCAGCGTCAGTACCGTCCCAGAGAGCTGCCTTCGCCATTGGTGTTCTTCCTGATATCTGCGCATTTCACCGCTACACCAGGAATTCCACTCTCCTCTTCCGGACTCTAGCCATACGGTTTCCGTCGACGTCTGGAGGTTAAGCCTCCAGTTTTCACAACGGACCTGTTTGGCCGCCTACACGCTCTTTACGCCCAGTAAATCCGGACAACCCTTGCCCCCTAC
+
>AAAAFFABBABGGFFEFEGFGAEEEEAGFFGAFEGEHDGHEFGGEHGHFEEGHBGHHHHHFGFFHB3@FGEGHHHHHHHHFGHHGGGFEFGFHHHGEEEE<EGGGHGEHHGHFHFFHHHHHHHGGHE/B<CHD1?FFHHGHG.GAEFGDGFG-<AACC::0..::::BFHEHGHEGF;FFFFFFD?;.A?//9;;B?FFGACDFFFFFB.;9FFBF..;;A.////:;B.9.;@A9.;9/://;:=A.9
@M03896:38:000000000-B4D98:1:1101:26002:24716 2:N:0:185
CCTGTTTGCTCCCCACGCTTTCGCACCTGAGCGTCAGTCTTCGTCCAGGGGGCCGCCTTCGCCACCGGTATTCCTCCAGATCTCTACGCATTTCACCGCTACACCTGGAATTCTACCCCCCTCTACGAGACTCAAGCTTGCCACTATCAGATGCAGTTCCCAGGTTGAGCCCGGGGATTTCACATCTCACTTAACAAACCGCCTGCGTGCGCTTTACGCCCCGTCATTCCGATTCACACTTGCACCCTCC
+
>AABBFFFDDBFFGFEEEEFFGAEEEGG3BFFEAAFEGFHCHAGEEEGH1A0E>>EEEEHEEA1?F>/>EFGHFHHGFFFHGHHHHHFEEGEDFBGGBCC@B1FFC0001FFGD@FGFHDCCDF1G...<CGC<<0<<0<<GG0/;CC000::GFGBCCCGC0./0//9CFGBG-9-./CFBF/;BF/9FB/;/9;/9AA-@?F..-...-@9.:/;..-9-=A..;;BFF..9/;;/:///;9;9A.AD
@M03896:38:000000000-B4D98:1:1101:11376:25659 2:N:0:185
CCTGTTTGCTCCCCACGCTTTCGCACCTGAGCGTCAGTCTTCGTCCAGGGGGCCGCCTTCGCCACCGGTATTCCTCCAGATCTCTACGCATTTCACCGCTACACCTGGAATTCTACCCCCCTCTACGAGACTCAAGCTTGCCAGTATCAGATGCAGTTCCCAGGTTGAGCCCGGGGATTTCACATCTGACTTAACAAACCGCCTGCGCGCGCTTTACGCCCAGTAATTCCGATTAACGCTTGCACCCTCC
+
>AABAFFFDFFFGGGGEEEAFGAEEGGF3C2BEEEGEGGHDHGHEAEBGEAEFE>EGGGHHGFEGHE/>EGHHHHHGGFFHGGHHHHGGEGGFGHHHGGGFCGHHFF0CGGFGGHHHGHGGGGHFGFA.CEHGHH<DCF/<GH0:CFC:;::CFCC;CCCFH0./9/;BFGG?D--@EFFF0FBFFB9;BF/9B9BBAFEF>DF.;-;--9;;../B.DBDF?///9/BB/;.;ABF.@..E9/BBD.AD
@M03896:38:000000000-B4D98:1:1101:11380:25678 2:N:0:185
CCTGTTTGCTCCCCACGCTTTCGCACCTGAGCGTCAGTCTTCGTCCAGGGGGCCGCCTTCGCCACCGGTATTCCTCCAGATCTCTACGCATTTCACCGCTACACCTGGAATTCTACCCCCCTCTACGAGACTCAAGCTTGCCAGTATCAGATGCAGTTCCCAGGTTGAGCCCGGGGATTTCACATCTGACTTAACAAACCGCCTGCGCGCGCTTTACGCCCAGTAATTCCGATTAACGCTTGCACCCTCC
+
AAABBFFFFFFFGGGGEEEFFGEEDGGHBGGGEGEEEHGHFHFHEGGGFCEGEEEFFGGH1EDEFHE@EEFHHHHHHHHHHHHHHHHGFFGGHHHHHFDGGFHHHHHFGGHHGGHGHHHGGGGHHHFA<CCHFGGDGH</CGD::=CGCGFGCHEHGGHHGHC:CB:/FFGGCAA?DGGGFFGGFFF/FFFFFFFFEFFFFFFDEF=DDFFBA.AFFEDCFD.9;/;BFFFA;AABFA@.:..;BBAEEF
@M03896:38:000000000-B4D98:1:1101:11398:25679 2:N:0:185
CCTGTTTGCTCCCCACGCTTTCGCACCTGAGCGTCAGTCTTCGTCCAGGGGGCCGCCTTCGCCACCGGTATTCCTCCAGATCTCTACGCATTTCACCGCTACACCTGGAATTCTACCCCCCTCTACGAGACTCAAGCTTGCCAGTATCAGATGCAGTTCCCACGTTGAGCCCGGGGATTTCACATCTGACTTAACAAACCGCCTGCGCGCGCTTTACGCCCAGTACTTCCGATTAACGCCTTCCCCCTCC
+
AABBBFFFFFFFGGGGAEEEFGEEDGGF3BFGEFFGGFGHDHHHGEACF1AEEE>EFEGHAEEEEH>>>EFHHHHHHFFHHHHHHHHFFFGGHGHHHCBFGCFGHHFGFFHHGGHHHHHG?FGFGGFDADEHFF<<DG0<CGDC:<;CC<CHHGGHHGGHCG.-9:.;/FGFB-?A?.BFGFFFFFF/FB/F9BBF/9EEDDADF?@DFFDF9D./B9A9@..:;/9FFFF??AAFF.@-;.;/.;9-;A
@M03896:38:000000000-B4D98:1:1101:16285:25914 2:N:0:185
CCTGTTTGCTACCCACGCTTTCGTGCCTCAGCGTCAGTTAAAGCCCAGCAGGCCGCCTTCGCCACTGGTGTTCCTCCCCATCTCTACGCATTTCACCGCTACACGGGGAATTCCGCCTGCCTCTACTTCACTCAAGCTCTACAGTTTCAAATGCAGTTTATGGGTTAAGCCCATAGATTTCACATCCGACTTGCAAAGCCGCCTACGCACCCTTTACACCCAGTAAATCCGAACAACGCTTGCTCCCTCC
+
>AABBFFFFFFFGGGGAEEEFGEG2BGFHHHGEEEEEGF5EHFFGEHFFGAGECAEEFEHGGGEF3@FB?GEGHHHHGDHHGHHHFGFEEEGGG4GHEEEGEGH//<<@GHGGB2?E/?@GHHH2FD?<FGHHCC<GCG11?1<>1F>=FFFDGF1><11DD/.<<.<0<CGG/CCFFFFCFGHHH/;.;D90;9;B/BF?BGD?B:BA@DGA9BFFFFFFF.9B9/BFFA9A99BA-;...9/;BA9..
@M03896:38:000000000-B4D98:1:1101:11009:26081 2:N:0:185
CCTGTTTGCTCCCCACGCTTTCGCACCTGAGCGTCAGTCTTCGTCCAGGGGGCCGCCTTCGCCACCGGTATTCCTCCAGATCTCTACGCATTTCACCGCTACACCTGGAATTCTACCCCCCTCTACGAGACTCAAGCTTGCCAGTATCAGATGCAGTTCCCAGGTTGAGCCCGGGGATTTCACATCTCACTTAACAAACCGCCTGCGTGCGCTTTACGCCCAGCAATTCCGATTAACGCCTGCACCCTCC
+
AAABBFFFFFFFGGGGFFFFGGGGGGGFFHHHGGEGGHHHHHHHGGDHHG?FGEFGGGGHAEDFGHE>EEFHHHHHHGHHHHHHHHHFGEDGFGFHGDGGGCGHHHHEGHHFHHHHHHHGGGGHFHFDAEGHFHG0<CFBCGDCC0GGGFCFGHHCCCGHHHF.:0/9/CFE?A?-?AFFGGGGFFF/BFFFFFFF/.EA9ACDFE-DD?=C-..BFEFFF.E.:./;FFFD...//.--9.9;/;A.AD
@M03896:38:000000000-B4D98:1:1101:11909:26790 2:N:0:185
CCTGTTTGCTCCCCACGCTTTCGCACCTGAGCGTCAGTCTTCGTCCAGGGCGCCGCCTTCGCCACCGGTATTCCTCCAGATCTCTACGCATTTCACCGCTACACCTGGAATTCTACCCCCCTCTACGAGACTCAAGCTTGCCAGTATCAGATGCAGTTCCCACGTTGAGCCCGGGGATTTCACATCTGACTTAACAAACCGCCTGCGTGCGCTGTACGCCCAGCACTTCCGATTAACACTTGCACCCACC
+
>A1>>DD1B31FFA1EAEA0AGFG0AACHHCF?EFCEG1D2DGAAEFGHF/EEFEEEGCGH?C?BGE/>>/FBFFFE0GEGHFG2GGFEGE?EGFGHGCG@?GCGGBCCBGHFF2F1F/<<CCG1FFG.EGFCHFFH<B/=CG<0<==FDFGFCCGGBHCHC.-:.:./;FE-?--;.;C;BBF0C00/B/9//BB9-;A@@@FE?@9AB=---9//9--9-----:/999----///;////9:F?-9A
@M03896:38:000000000-B4D98:1:1101:11187:27704 2:N:0:185
CCTGTTTGCTCCCCACGCTTTCGCACCTGAGCGTCAGTCTTCGTCCAGGGGGCCGCCTTCGCCACCGGTATTCCTCCAGCTCTCTACGCATTTCACCGCTACACCTGGAATTCTACCCCCCTCTACGAGACTCAAGCTTCCCACTATCAGCTGCAGTTCCCAGGTTGAGCCCGGGGATTTCACATATGACTTAACAAACCGCCTGCGTGCTCTGTCCTCCCACTACTTCCTATTAACTCTTGCACCCTCC
+
3AA?AFFFF5FFFGGGCEEFFGEEGGGFAFFF?ED2BGGFFFGGA1ABGD00AE>EGFGG1EBEEG1>>>FDGFHGF0B33B4?BEFEG?/E2G2BFD<>/<?GGB<FG1<C?@1?GHH@@@DGGB<<..<GGC<0<C00<<0.;CFCGC0;/CGHCGGH0G0./9///9;99---ADEB00BB////;;/9:;///.;.-;9..9-..;.9;99///;;;F.99/BBFB////9/9/;/9/999;..:.
@M03896:38:000000000-B4D98:1:1101:11205:27719 2:N:0:185
CCTGTTTGCTCCCCACGCTTTCGCACCTGAGCGTCAGTCTTCGTCCAGGGGGCCGCCTTCGCCACCGGTATTCCTCCAGATCTCTACGCATTTCACCGCTACACCTGGAATTCTACCCCCCTCTACGAGACTCAAGCTTGCCAGTATCAGATGCAGTTCCCAGGTTGAGCCCGGGGATTTCACATCTGACTTAACAAACCGCCTGCGTGCGCTTTACGCCCAGTAATTCCGATTAACGCTTGCACCCTCC
+
AABBAFFFFFFFGGGGEEEEFGEFGGGGBFHGEGGGGHHHGHHHGGEHHEGGEEEEGGGHGEFGGHEE>EFHHHHHHGHHHHHHHHHGFEGGHGGHHGGGCCFGHHFAFHHHGGHFHHFGGGGHHHG<<EGHFFC<DGD/CGHF0;:CFCCG:CGG;GGHFH0.:9///BFFFG-?-AGFFBFFFFB/BFFBFFFFFFFFCFAFEF@9DD-@999BF..@BF.9/BBFFFFA...;9.;.9.;;BFDFFD
@M03896:38:000000000-B4D98:1:1101:11187:27722 2:N:0:185
CCTGTTTGCTCCCCACGCTTTCGCACCTGAGCGTCAGTCTTCGTCCAGGGGGCCGCCTTCGCCACCGGTATTCCTCCAGATCTCTACGCATTTCACCGCTACACCTGGAATTCTACCCCCCTCTACGAGACTCAAGCTTGCCAGTATCAGATGCAGCTCCCACGTTGAGCCCGGGGATTTCACATCTGACTTAACAAACCGCCTGCGTGCGCTCTACGCCCAGCAACTCCGATTAACGCTTGCACCCTCC
+
>AABBFFFFFFFGGFFCFEFGGGGGGGG3FCFEEAGGHHHBHHHGE?GFA0EEEEGGGGHAFGGGHA>>EFGGHHHFGHGHHHHGHHGGEDEDG2GHDG@/<?FGFFFGFHHHGHGHHAFGGDFHHEE?ADHBCGDGB0/.CF0:00:;;:;CGCC/:CHEH.999.9CBFEA???FFGFFFFFFFF9/BBFBFFEF9EEFFA.A.B..;-;;.:/9.99@?A.;../;;.-99.//.;..../9;A;9.
@M03896:38:000000000-B4D98:1:1102:18206:2186 2:N:0:185
CCTGTTCGCTCCCCCAGCTTTCGCGCCTCAGCGTCGGTCTCGGCCCAGAGGGCCGCCTTCGCCACCGGTGTTCCACCCGATATCTGCGCATTCCACCGCTACACCGGGTGTTCCACCCTCCCCTACCGGACCCAAGCCCCGCAGGTTCCGGGGGCTTCGGGGGGTTGAGCCCCCCGCTTCGACCCCCGGCCTGCCGGGCCGCCTACGCGCGCTTTACGCCCACTGAATCCGGCTAACCCTCGCCCCCCAC
+
AAA?>FFABAAAGF2EGFGFGGDEEGGGGGGHGFGECEEDHCFGEG?GHH1BEEECGGEGAE?EFF?>/>EEDDHFFEGEGGGHHBGCGDGGGFHHHGGGC@GGH><@ACCDGHHFHGHHGCCGEFHC-;CCD.;..;.;--9--.;CFD----;-;B@..;--9;9/BBFFFBB-9@.A99A>-DB-;9;.9.;---;-9-9D.;99-=B>-.9/;.;9@?../99:BF.---;/;...9-99D=9-9;
@M03896:38:000000000-B4D98:1:1102:18213:2208 2:N:0:185
CCTGTTCGCTCCCCCAGCTTTCGCGCCTCAGCGTCGGTCTCGGCCCAGAGGGCCGCCTTCGCCACCGGTGTTCCACCCGCTATCTGCGCATTCCACCGCTACACCGGGTGTTCCACCCTCCCCTACCCGACCCAAACCGCCGACGTTCCGCGGGCTTCGGCTGGTTCAGCCCCCCCCTTCGACCCCCCGCCCGCCCGCCCGCCTACGCGCGCCTTCCGCCCACTGAATCCCGCTCCCCCCCCCCCCCTAC
+
ABAAAFFADAAAGGGGCBFBBBBAAEF2EFEFAAEAAABEGB1AEGGFG11>BB/EEEEF1EEEEH>/>/??FFFFHE///>/FF2B>B<BAGG2FG/>A/@GHF/--<->CFGHGHGEHAEGHGHH..;A@DG..;C-;-----9:9B..-9-;9.;-.-.-.99///;BDDAD-B9A9.;ECFDF--99---;---;--9@..9.;---;-.;/9;;;@9A.///9;//.---.;.9-9-;>BD=9.;
@M03896:38:000000000-B4D98:1:1102:13205:2467 2:N:0:185
CCTGTTTGCTCCCCACGCTTTCGCACCTGAGCGTCAGTCTTCGTCCAGGGGGCCGCCTTCGCCACCGGTATTCCTCCAGATCTCTACGCATTTCACCGCTACACCTGGAATTCTACCCCCCTCTACGAGACTCAAGCTTGCCAGTATCAGATGCAGTTCCCAGGTTGAGCCCGGGGATTTCACATCTGACTTAACAAACCGCCTGCGTGCGCTTTACGCCCAGTAATTCCGATTAACGCTTGCACCCTCC
+
BCCCCFFFFFFFGGGGEFEFFGFFGGGFFFGHGGEEEHFGGHHHGGGHHGCFEEEGGGGHGEFGGHE@EFGHHHHHHGHGHGHHHHHGGFGGHGHHHFDGGCFHHHFGFHHHHHHGHHHGGGGHHHG??EEHC0<<DGEBGHHBCGGGGGHHHCCC;CCGHHBA;B9;BFGGGGC?F?BFFFGFFFF/FBFBFFFFFFFFFDFFFFC;DFADA.AFFEDAFFA9BFFFFF/DAAFFFAD.:A.:BFFFFF
@M03896:38:000000000-B4D98:1:1102:11833:2497 2:N:0:185
CCTGTTTGCTCCCCACGCTTTCGCACCTGAGCGTCAGTCTTCGTCCAGGGGGCCGCCTTCGCCACCGGTATTCCTCCAGATCTCTACGCATTTCACCGCTACACCTGGAATTCTACCCCCCTCTACGAGACTCCAGCTTGCCAGTATCAGATGCAGTTCCCACGTTGAGCCCGGGGATTTCACATCTTCCTTCACAAACCGCCTGCGTGCGCTGTACGCCCAGTACTTCCGATTAACGCTTGCACCCTCC
+
AAB@AFFFFFFFGGFE2EAAAF2BEEGFGCHH?AE2A5DG5GA2EE1G31AEAFEEEEEF1EDEGGE/>ECHGHGHH0G3FGFGHHHFC/EEGHDFGABB/BHHCGFG0GHFGHHFHCHDCCDGFGE..<<D0/</<CB/<C00C0G;;CCC000000<GGF.-9...;;/9-?9B-.9CBFF//BB9/;BF/;//B.AE-;BA.9-.;9=;>-.9;E.9BD./;/;/9BAFFFB//.B...999FA.9A
@M03896:38:000000000-B4D98:1:1102:11527:2898 2:N:0:185
CCTGTTTGCTCCCCACGCTTTCGCACCTGCGCGTCCGTCTTCGTCCAGGGGGCCGCCTTCGCCACCGGTATTCCTCCAGATCTCTACGCATTTCACCGCTACACCTGGAATTCTACCCCCCTCTACGAGCCTCAAGCTTGCCAGCATCAGATGCAGTTCCCAGGTTGAGCCCGGGGCTTTCACATCTCACTTAACAAACCGCCTGCGTGCGCTTTACGCCCAGTAATTCCGATTAACGACTGCACCCTCCG
+
AA1AAFFFFFFFGCCEAEE0EFEE?EEAF0A?CGG/EHHFAFFAEA/CHF/ECGGEGGGHA///?F//>/<BBDD1F0B1GEDGB2GFG<?BFGGHH?BC/<1?<FC?<?GGFFFFFFEGCCGBDGE..-;G//00;/0;.:C0./;;099;F00C0;B;CB0.;09//0/:9?-@-;-;BF//FFB/9BF/;////;9:---9999999-@---/9-A99--///;/:FBFB--//9--:-:999---:-
@M03896:38:000000000-B4D98:1:1102:11552:2912 2:N:0:185
CCTGTTTGCTCCCCACGCTTTCGCACCTGAGCGTCAGTCTTCGTCCAGGGCGCCGCCTTCGCCACCGGTATTCCTCCAGATCTCTACGCATTTCACCGCTACACCTGGAATTCTACCCCCCTCTACGAGACTCCAGCTTGCCAGCATCAGATGCAGTTCCCAGGTTGAGCCCGGGGATTTCACATCTCACTTAACAAACCGCCTGCGTGCGCTTTACGCCCAGTAATTCCGATTAACGCTTGCACCCTCC
+
ABA>AFFCFFDCFEFG?AE2FGEEEEGGH3ACEEE2EGG55DGFEE?FC11AAFEEGGEF1??AEF?/>E?FFFFFC0?3FEFGGHHFEEAEGGHGHE@DGCGFHHBA01?GFDGFFFHCC?A<1FF...><</</<<0<CGGC.<=C:00CGGHCCGGGGB0AC0:/;BFGB99-9A/CFB;;FFB0;BB//9BB/A9E--;DEF-.;.-@9AE/;E99@?.9B//9BF/DD..BF.;..;99BFF..A
@M03896:38:000000000-B4D98:1:1102:21023:3825 2:N:0:185
CCTGTTTGCTCCCCACGCTTTCGCACCTGAGCGTCAGTCTTCGTCCAGGGGGCCGCCTTCGCCACCGGTATTCCTCCAGATCTCTACGCATTTCACCGCTACACCTGGAATTCTACCCCCCTCTACGAGACTCCAGCTTGCCACTATCAGATGCAGTTCCCAGGTTGAGCCCGGGGCTTTCCCATCTGACTTAACAAACCGCCTGCGTGCGCTTTACGCCCAGTAATTCCGCTTAACCCTTGCACCCTCC
+
BBABBFFFFFFFGGFGEGE2FGDEAEGGFAGFGGE2A5FF5GGFE1AFCE00AE0EEE1F1?EEGHE/>EF4G44BF0B3FB4BF4GFE?/E?GDGHD<>/BGHFFC0F1GBGDFFHHHGCCGB1G...<<00/</CGD/.CF0/:;C00;C0:C;::GH;:0:99/9/;BE-?---9.CF/B/BF//9;F/:B:BB?EA;>B?..9:9.---;./:..@BD.:99//:9/...A/:/9./.9;;BAAED
@M03896:38:000000000-B4D98:1:1102:21041:3836 2:N:0:185
CCTGTTTGCTCCCCACGCTTTCGCACCTGAGCGTCAGTCTTCGTCAGGGGGCCGCCCTCGCCACCGGTATTCCTCCAGATCTCTACGCCTTTCACCGCTACCCCTGGAATTCTACCCCCCTCTACCAGACTCCAGCTTGCCCGTATCCGATGCACTTCCCAGGTTGAGCCCGGCGCTTTCACATCTGCCTTAACAAACCGCCTGCGTGCGCTTTACCCCCAGTAATTCCGATTCACCCCTGCACCCCCCG
+
ABAAAFFFFFFFGGGGEFE2FFEEDGGGE3AAEFEAEGF55FGBECAA1AAEE0EG/EGE/>1EH1//>/B4GF?G0B3B??F4FG?//?<FDDGG////<0????/0FFFD11FFFGGC-><1=0<0.C/0/</<00/<;0.::;.0::A..00;90CF09./0/;9;9C---9--9A/;:9;B///:/9999BB.AE--;.9F-9..-;-.9:///:;-./;//;BF/A.;////;-..9BFFD----
@M03896:38:000000000-B4D98:1:1102:7445:4259 2:N:0:185
CCTGTTTGCTCCCCACGCTTTCGCACCTGAGCGTCAGTCTTCGTCCAGGGGGCCGCCTTCGCCACCGGTATTCCTCCAGATCTCTACGCATTTCACCGCTACACCTGGAATTCTACCCCCCTCTACGAGACTCAAGCTTGCCAGTATCAGATGCAGTTCCCAGGTTGAGCCCGGGGATTTCACATCTGACTTAACAAACCGCCTGCGTGCGCTTTACGCCCAGTAATTCCGATTAACGCTTGCACCCTCC
+
ABAABFFCFFFFGGGGGEEFFGFEGGGGFGHGGGFEGHHHHHGHGG1GHF0EEEEFGGGHCEDEGHEEEGGHHHHHHGGHHGGHHHGFGFEGHHFHHDDG@@GHHHG0CFDGHHHHHHHGGGGHHHFAAFDHG0C<DGD/CGG0:CGGGCGGHCG0:CGHHH0::;9CFFFGDG??@EFFGGFCFFF/BFBFBFFF/FEEC=FFFF>;9D>@-AEFFFDAD.A/9/;BFFF.A?.9B9@.;.9/;;D?EF
@M03896:38:000000000-B4D98:1:1102:7454:4278 2:N:0:185
CCTGTTTGCTCCCCACGCTTTCGCACCTGAGCGTCAGTCTTCGTCCAGGGGGCCGCCTTCGCCACCGGTATTCCTCCAGATCTCTACGCATTTCACCGCTACACCTGGAATTCTACCCCCCTCTACGAGACTCAAGCTTGCCAGTATCAGATGCAGTTCCCAGGTTGAGCCCGGGGATTTCACATCTGACTTAACAAACCGCCTGCGCGCGCTTTACGCCCAGTAATTCCGACTAACGCTTGCACCCTCCG
+
ABBAAFFFFFFFGGGFEEE2FGEEEFGH3A2AEGFGDHHGFHFGEEEHF10AAE>@EEEH1EAEFHEE>EEGHDHFB2GGHHHHGHHGEEFGHHHHHGFGG@GHHF2?GGHFGBGGH0<A@CE<FH.><CCDF0<<DC=/<GGC0<<GC0:CGCG;;CGG0C0C:9/;/C/9-;-;B9BFFBBBFBF//FBFFBBBFFEE--BD.A@----;-;;//.:;B.A9FF/BF9/.--9/B.-..../;9DE?D.
@M03896:38:000000000-B4D98:1:1102:24568:4847 2:N:0:185
CCTGTTTGCTCCCCACGCTTTCGCACCTGAGCGTCAGTCTTCGTCCAGGGGGCCGCCTTCGCCACCGGTATTCCTCCAGATCTCTACGCATTTCACCGCTACACCTGGAATTCTACCCCCCTCTACGAGACTCAAGCTTGCCAGTATCAGATGCAGTTCCCAGGTTGAGCCCGGGGATTTCACATCTGACTTAACAAACCGCCTGCGTGCGCTTTACGCCCAGTAATTCCGATTAACGCTTGCACCCTCCG
+
AABBAFFFFFFFGEGE2EEFFGEGGGGF3FFGFGGEFFGHFHHHGGEHHCEGFFEGGGGHGGGEGHGGEGGHGFHHGFHGHHHHHHHGG/EEHGGHHGDCCCFGGHHE2?FGHHHFHG<ACDGHHHGA.<DGB<CDGG0<<GHB0;<GF0CGHFFC;GH0GGC.;9/;CFBE-@A?G?FGFFFFFFEBFFFFBBB//.:AB--AAFCAFFFB-AA/;EBDC..://F/FFFF?DDFB.DD..A9BFFEE;.
@M03896:38:000000000-B4D98:1:1102:24553:4861 2:N:0:185
CCTGTTTGCTCCCCACGCTTTCGCACCTGAGCGTCAGTCTTCGTCCAGGGGGCCGCCTTCGCCACCGGTATTCCTCCAGATCTCTACGCATTTCACCGCTACACCTGGAATTCTACCCCCCTCTACGAGACTCAAGCTTGCCAGTATCAGATGCAGTTCCCAGGTTGAGCCCGGGGATTTCACATCTGACTTAACAAACCGCCTGCGTGCGCTTTACGCCCAGTAATTCCGATTAACGCTTGCACCCTCCG
+
AAAAAFFFFFFFGGFF1AA0AFAB0FGF0BGGGGECEEFG2GFFEFEAAE/EAE/EEEEGA?>EGH?>>ECGHHHHHEHHHGGHHHHFGF?FFBFGHCGGC@DGHF0<0FGHGGHGHG/CGGEGGFC<.ACHCC/<DG0/CGH:0;::0:0GH0GC0CGHHHC./0:9FFGE@?:9A.CFFBFFFFF/BBF/:B9;;-AE?@@BEF=;AB?@@9-BF9A@@FE;/99/BFF-9-AFF?@--A-;;BB-9B-
@M03896:38:000000000-B4D98:1:1102:24566:4873 2:N:0:185
CCTGTTTGCTCCCCACGCTTTCGCACCTGAGCGTCAGTCTTCGTCCAGGGGGCCGCCTTCGCCACCGGTATTCCTCCAGATCTCTACGCATTTCACCGCTACACCTGGAATTCTACCCCCCTCTACGAGACTCCAGCTTGCCAGTATCAGATGCAGTTCCCAGGTTGAGCCCGGGGATTTCACATCTGACTTAACAAACCGCCTGCGTGCGCTTTACGCCCAGTAATTCCGATTAACGCTTGCACCCTCC
+
ABBBAFFFFFFFGGGG?EEFFGEEEGGFABGHGGEEFGGHFHFGEGEFFAAEAE>EGFGHHGGGGHE>EEGHHHHHGFGHHGHHHHHGGEGGFHGHH?BDFCFHHHEG2FHFGGHFHHEGGGGHHHF..CCFC//<<CD<CGH0:CCCC0CGC:C;;GGFHH0.:0/;CBFEBB-:DAFGF9FGFFF//;BBFFBBBAAEADFFEFFADD@B@.9FF.9BFF?9;BBFFF/D??AFF.@..A;/:BDFFF
@M03896:38:000000000-B4D98:1:1102:11671:4881 2:N:0:185
GATACCGCGGCGGCTGGCACACAATTACCATAACACGCAGGTGTAGATCTCGGTGGGCGCCGTATCATTAAAAAAAAAAAACAAACAACCAAATAAACACCCGCGCAAAATTCAACCACACATCACACGCGTCAGAACGACACTCAACTACCTCCCAACATACGTACATCAAACATAATGTACAACAAACTGAACCACACACGTTCATATTCTCCAACAACCACACCACACACACCATCAACACTCCGACA
+
3AABAFABDBD@EEG?EAEFBFEDGHHGGGHHHHHHGGFGGFCBGB3BB3B1F1>E/FEEE/><?FHBF4?4??B///<<///.0>0.F.<..100000<<.--;::--/0/9000.9.:..00000/---;;.9/9;..-9-////.//9.//..9/..///.//;.;/////.////////:9/...;/////......;-9.9//;//;////:/.;..9......;..9...9//////./;..;--
@M03896:38:000000000-B4D98:1:1102:12918:5036 2:N:0:185
CCTGTTTGCTCCCCACGCTTTCGCGCCTCAGTGTCAGTTACAGACCAGGAAGCCGCCTTCGCCACTGGTGTTCCTCCATATCTCTACGCATTTCACCGCTACACATGGAATTCCACTTCCCTCTTCTGCACTCCAGTCGACCAGTTTCCAATGACCCTCCACGGTTAAGCCGTGGGCTTTCACATCACACTTAATCAACCACCTGCGCGCTCTTTACGCCCAATACTTCCGGATAACGCTCGCCACCTAC
+
ABAAAFFFFFFFGGFGEEE2FGEGFEGGGBFGEHG5GGGHHHHBFEBFFFAFAGEEEGFHAAEEEGC2B2?BFFHHGBGHHHHHHFHFEGGGHHHHH/EGGCDFDGBB3FGHGHHGHGHHH1F?FDGFG2FD<0<1@F/?BDCC1?FFFGDDGHGFHHHGBC?<C..0=<C-.<:-.::CFGHCGHF0:CBC9FBF0;9CGEGFFG-@B@-AA/B/9;A@BDE.9FFBFFD9.:A/B.;.;@-BAFFFBF
@M03896:38:000000000-B4D98:1:1102:12932:5051 2:N:0:185
CCTGTTTGCTCCCCACGCTTTCGCGCCTCAGTGTCAGTTACAGACCAGGAAGCCGCCTTCGCCACTGGTGTTCCTCCATATCTCTACGCATTTCACCGCTACACATGGAATTCCACTTCCCTCTTCTGCACTCAAGTCGACCAGTTTCCAATGACCCTCCACGGTTAAGCCGTGGGCTTTCACATCAGACTTAATCAACCACCTGCGCGCTCTTTACGCCCAATACTTCCGGATAACGCTCGCCACCTAC
+
BBBBBFFFFFFFGGFG2EEAFGEEAFFFGFGHHHEBAGFDFGHHHGGGFHGAFGAEEEGHAFEFGHB2BBFEGHHHHBBFHHHHFHHEGEGGHHGHHEEEEEFGGGGHGGHHGHGG3FFHEHGFHHH3GHHHF2F2>@/FBD/FF<<DGGGGFBDHGGHD0G.->.<DDHG<.<--CGCCGBCF0=C0<C/;CBFGG0CFGEEABA--;@-9A9//B;A@@?A.;/9/;FA-:.99;;=AD;;@.DF.;B
@M03896:38:000000000-B4D98:1:1102:12910:5053 2:N:0:185
CCTGTTTGCTCCCCACGCTTTCGCGCCTCAGTGTCAGTTACAGACCAGGAAGCCGCCTTCGCCACTGGTGTTCCTCCATATCTCTACGCATTTCACCGCTACACATGGAATTCCACTTCCCTCTTCTGCACTCAAGTCGACCAGTTTCCAATGACCCTCCACGGTTAACCCGTGGGCTTTCACATCAGACTTAATCACCCACCTGCGCGCCCTTTACGCCCAATAATTCCGTATAACGCTCGCCACCTAC
+
ABBABFFFFFFFGGGE2EA2AFAEAEGEGFHEFGEBFGGHGHHGGHBAFF2BBE0AEEEHGEEEGF32@?FEHGFHHBBGGFFHBGHGCEEEFBFGH?>>>EGHH3?0GGGHHD4GD1FGHHHG?GFFDFGHFFF12@?FDGG01<?FG11?FB1FGFHGEH?<F..<0<C-.<<:E/CGGFG00<000;:00;0;;/;FGGG.CF:?-A-9-//9;.;>@D?.B//99BB/99BBB.;99-99.;9./B
@M03896:38:000000000-B4D98:1:1102:17734:5077 2:N:0:185
CCTGTTTGCTCCCCACGCTTTCGCACCTGAGCGTCAGTCTTCGTCCAGGGGGCCGCCTTCGCCACCGGTATTCCTCCAGATCTCTACGCATTTCACCGCTACACCTGGAATTCTACCCCCCTCTACGAGACTCAAGCTTGCCAGTATCAGATGCAGTTCCCAGGTTGAGCCCGGGGATTTCACATCTGACTTAACAAACCGCCTGCGTGCGCTTTACGCCCAGTAATTCCGATTAACGCCTGCACCCTCCG
+
AABBAFFFFFFFGGGG?EAF2GEEECGGFFHFGEEGFHFHFHFCEDGGGE?CEE0E@EGHHGGGGH?//>FGGHDFEFFGHGEHDGHGGEEGHHGHHGGCCDBGHHF0FFGFHGFDFGEFGGDGFHG<.AADC<G<D<0<CGH00<:;GBECBBGG;0GHHG0./0;9:;BA??99DDGFGFFEBFB/B/B/BFFFFEFE>9-.9AF.AD-@;A.9:EA@@D.///9/BF/A..AFB.--.;:./F..99.
@M03896:38:000000000-B4D98:1:1102:17734:5103 2:N:0:185
CCTGTTTGCTCCCCACGCTTTCGCACCTGAGCGTCAGTCTTCGTCCAGGGGGCCGCCTTCGCCACCGGTATTCCTCCAGATCTCTACGCATTTCACCGCTACACCTGGAATTCTACCCCCCTCTACGAGACTCAAGCTTGCCAGTATCAGATGCAGTTCCCAGGTTGAGCCCGGGGATTTCACATCTGACTTAACAAACCGCCTGCGTGCGCTTTACGCCCAGTAATTCCGATTAACGCTTGCACCCTCCG
+
ABBBBFFFFFFFGGGGEEEEFGEEFGGHFFHHGEFGGGGH5GEFGGGHHF0EEEEEGGDHAEEGGHDEEEGHHHHHHECGHHGHGHHGGAEGHGGHHGDGC@DGHHEFHGHFHHGDGHHGGGGHFFF<<CEHC<C0GGBCGHH00;;CF0CGFCCC;CGHHH0.:09;;FGGGG-ABFFBFFFFFFF//BFFFFBBBFAEFDF?FFC.ADCFAB.BFEA9;A.;;:B/BFFFAAAFFFFD9999;;AEED.
@M03896:38:000000000-B4D98:1:1102:7779:5643 2:N:0:185
CCTGTTTGCTCCCCACGCTTTCGCGCCTCAGCGTCAGTTACAGACCAGAGCGCCGCTTTCGCCACCGGTGTTCCTCCATATATCTCCGCATTTCACCGCTACACATGGACTTCCACTCTCCCCTTCTGCACTCAAGTTTGACCGTTTCCAAAGCGAACTCTGGTTGAGCCCCCGCCTTTAACTTCCGACTTCTCAAACCGCCTGCGCTCGCTTTACGCCCAATCATTCCGGATCACGCTCTCGCTCTCC
+
AAAAAFFFFFFFGGGEEEEFFF?2AAEGG3GFFEAA2FFDG5EAC1AFGE3AAEEEEEFH?EEBEE?E>>EEDFHHEBG4F4BGH4FED@EGHHFFH?ED<<FG1F1011?GHHGFFHHH0<<?GHH1F1FDC011?@=11>1<<C<1D1=0/<<.-<<00;0;0A/:0=.:-;?BFDF09CCFF0..;-90;0B00B9-@-99.--;.-;..9/9;.9-99.///99;/-;.-.;...;./:..9./:
@M03896:38:000000000-B4D98:1:1102:7778:5667 2:N:0:185
CCTGTTTGCTCCCCACGCTTTCGAGCCTCAGCGTCAGTTACAGACCAGAGAGCCGCTTTCGCCACCGGTGTTCCTCCATATATCTACGCATTTCACCGCTACACATGGAATTCCACTCTCCCCTTCTGCACTCAAGTTTGACAGTTTCCAAAGCGACCTATGGTTGAGCCACAGCCTTTCACTTCAGCCTTATCAAACCGCCTGCGCTCGCTTTACGCCCAATTATTCCTGACAACCCTCGGGACCTACG
+
AAAAAF3CFDFFGEGFEEEAFGE0FEEGFCBEEFGFCGG2ED1DFEAFGE0AGG/E/AFGAE?EEH//>>BEGHEGC>BG2FHHGHHFGEE/BGHHH?EE/@FGB1ECBFGHGG2GEFGHFHCGGHF1DFGHB0F<2@1?BGG11<FGHHH1?0.<->.1DGFDDC/<0C/CGGECHHC00;C<GC00;/::00:;0CG--9EE.-=-A-;.9;B/-;>-AA9///999/9/9/;--;-9-9--;;-9:-
@M03896:38:000000000-B4D98:1:1102:24659:6084 2:N:0:185
CCTGTTTGCTCCCCACGCTTTCGCACCTGAGCGTCAGTCTTCGTCCAGGGGGCCGCCTTCGCCACCGGTATTCCTCCAGATCTCTACGCATTTCACCGCTACACCTGGAATTCTACCCCCCTCTACGAGACTCAAGCTTGCCAGTATCAGATGCAGTTCCCAGGTTGAGCCCGGGGATTTCACATCTGACTTAACAAACCGCCTGCGTGCGCTTTACGCCCAGTAATTCCGCTTAACGCTTGCACCCTCCG
+
ABBAAFFFFFFFGGFEEEECFGAEFGGH33BGEFFGGHHFFHHHGEFHHFCGAEEGGGGHEEDEGHE/>EFHHHHHGBGEGGHHHHHGGEDGHHGHHGDC//FFFGFHEGFGHHHFHH/ACGGCFGCA<EEHF0/<GC0<CGG:0:;GGCCHF:GCCHHGHH0::0;/9FFG?A9-ADBFFFFGFFF/BBFF/99//.AEFFCDEFDDBD;D>A.BFEFFFF.9B/B/99/.;:.9B.;..;A9BFFFEF.
@M03896:38:000000000-B4D98:1:1102:20533:6297 2:N:0:185
CCTGTTTGCTCCCCACGCTTTCGCACCTGAGCGTCAGTCTTCGTCCAGGGGGCCGCCTTCGCCACCGGTATTCCTCCAGATCTCTACGCATTTCACCGCTACACCTGGAATTCTACCCCCCTCTACGAGACTCAAGCTTGCCAGTATCAGATGCAGTTCCCAGGTTGAGCCCGGGGATTTCACATCTCACTTAACAAACCGCCTGCGTGCGCTTTACGCCCAGTACTTCCGATTAACGCTTGCACCCTCCG
+
ABAAAFFFFFFFGGGGEEEEFGEEEGGFGGHHGGEEEHGHFHHHGG?3F10AAE>EFGEHGEDEGHEE>EFHHHHHGFGGGFGHHHHGGEEGHGFGG?BB/@FGGHF0<FFGHHHGHFHGGGGFHFF..<<DC0<<DG0<<CD00;<CG;;CGCBC;CHHHG0.:;//9BFA@B@-@DBFGGGGFFF/;FFBFFBBBAAFFFFFFFCADD-B;9.BF.9;>D.;B/:BFF.9AA.BB.;..;9;B:A.ED.
@M03896:38:000000000-B4D98:1:1102:20533:6318 2:N:0:185
CCTGTTTGCTCCCCACGCTTTCGCACCTGAGCGTCAGTCTTCGTCCAGGGGGCCGCCTTCGCCACCGGTATTCCTCCAGATCTCTACGCATTTCACCGCTACACCTGGAATTCTACCCCCCTCTACGAGACTCAAGCTTGCCAGTATCAGATGCAGTTCCCAGGTTGAGCCCGGGGATTTCACATCTGACTTAACAAACCGCCTGCGTGCGCTTTACGCCCAGTAATTCCGATTAACGCTTGCACCCTCC
+
ABAABFFFFFFFGGGGEEEAFGEEGGGGGGHGGFEEEHGHHHHHGGEGHDCFEE>EGGGHAEEGGHAE>EGHHHHHHFHHHGHHHGHGGEGGHFHHHFGGGCGHHHHEBGGHHHHHHHHGGGGHHGGA<AEHF0C<DGF<CGGC:CGCG0CGF:CCCGHHHH0C:9:;FFFGGCBG-AFGGGGFFFF/BFFFFFFFFFFFFFFFFFBDFD>@@.;BFAA9BDFF/BBFFFBDD.;9:.B.;.;9FFD?EF
@M03896:38:000000000-B4D98:1:1102:21109:7049 2:N:0:185
CCTGTTTGCTCCCCACGCTTTCGCACCTCAGTGTCAGTATCAGTCCAGGTGGTCGCCTTCGCCACTGGTGTTCCTTCCTATATCTACGCATTTCACCGCTACACAGGAAATTCCACCACCCTCTACCGTACTCTAGCTCAGTAGTTTTGGATGCAGTTCCCAGGTTGAGCCCGGGGATTTCACATCCAACTTGCTGAACCACCTACGCGCGCTTTACGCCCAGTAATTCCGATTAACGCTTGCACCCTTC
+
BBBBBFFFFFFFGGGGCFEFFGGGEGGHHHHGHHEGFHFEGEFGFEGHFF3FEFEEGGGHEEFEGHFF@FHFHGBHHGBGHHHHHHHGGEGGHHHHHGFGGEHGFGEHFHHHHHFHHC?FFHHHHHHCCFFHHFHFGHF@@>FG2>F1</GHFFDG?FGHHHGFF<<>>GHG@?-@CGHHFHH0GHC:CGGHFFFFFGGGGGGGGGGG?CADBA9BB9DBFBABBFFFFFBD9ADFFFF??..;BFFE/B
@M03896:38:000000000-B4D98:1:1102:21107:7068 2:N:0:185
CCTGTTTGCTCCCCACGCTTTCGCACCTCAGTGTCAGTATCAGTCCAGGTGGTCGCCTTCGCCACTGGTGTTCCTTCCTATATCTACGCATTTCACCGCTACACAGGAAATTCCACCACCCTCTACCGTACTCTAGCTCAGTAGTTTTGGATGCAGTTCCCAGGTTGAGCCCGGGGATTTCACATCCAACTTGCTGAACCACCTACGCGCTCTTTACGCCCCGTAATTCCGATTAACGCTTGCACCCTT
+
AAABAFFFFFFFGGFEEEE2FGAEEFGHHGHGHHFGFHGHHGHHFFBFBGFEEBAEEGGG1BEBEF32@BFBGG@GHG3G4FHHGBG?EAEGHGFFH?EEEEDGF0??EGGHGHHGFGHGGHHHHHH/?FCGH2F>@F@@222@2>@1?/1?C<F<<<GHHH1<C<><GGHF--<-@.:CG0CCBGH0CGBF:CF;CBBEGFEGGG.9-;-=.;09BAD9@--;@A./BF9.9.;/B.@DA.;/BFFFB
@M03896:38:000000000-B4D98:1:1102:8054:7794 2:N:0:185
CCTGTTTGCTCCCCACGCTTTCGCACCTGAGCGTCAGTCTTCGTCCAGGGTGCCGCCTTCGCCACCGGTATTCCTCCAGATCTCTACGCATTTCACCGCTCCACCTGGAATTCTACCCCCCTCTCCGAGACTCAAGCTTGCCACCATCAGCTGCAGCTCCCAGGTTGCGCCCGGGGATTTCCCATCTCCCTCAACCACCCTCCTGCGTGCGCCTTACGTCCTGCAATTCCGATTCCCCCTTCCCCCCTGC
+
ABBB3FFCFFFFGGFE2AEEFE2EBEGHB32FEEG2EGEHGH2FEA1AB12AAF0EEEGF1?A1EG1/>>FGHHFHG13BFFDGH4F/>?EFFGDFG/>E/?BFG?F001BFFGFGFHHG?>?F00///-<G<<1<>F10>F=0..<<<00=/<///;:CEF0./:/.-:;@-----9/;B0;0CBC00;9../;.9.99.;../B@A.A-@..;//..;9.//.;/::/;..9///..-../.999-.9
@M03896:38:000000000-B4D98:1:1102:8053:7812 2:N:0:185
CCTGTTTGCTCCCCACGCTTTCGCACCTGAGCGTCAGTCTTCGTCCAGGGGGCCGCCTTCGCCACCGGTATTCCTCCAGATCTCTACGCATTTCACCGCTACACCTGGAATTCTACCCCCCTCTACGAGACTCCAGCTTGCCAGTATCAGATGCAGTTCCCAGGTTGAGCCCGGGGATTTCACATCTGACTTAACACACCGCCTGCGTGCGCTTTACGCCCAGTCATTCCGATTAACGCTTGCACCCTCC
+
ABBBBFFFFFFFGGGGEEEFFG?EEGGHGFCGGGEEFHHHGHHHFGFGGCFEEEEFGGGH1EEGGHE/EEGHHHHHHFFFGGHHHGHFFEDGFHHHHCCG/@?GHHF02FGHGHGGHHHGGGGHEGGADFCGF/<<<GD/CGD0:;CGGCCGF:C0CGGHGH0.:9//;BFGDA?A-CFFFFF;BFF/;BFB:;B;/.ADDBBFFFA.AAAD=9.;B.;9@D.9/9FBFF/A9.?FFFF.A.99BFFFFF
@M03896:38:000000000-B4D98:1:1102:8035:7812 2:N:0:185
CCTGTTTGCTCCCCACGCTTTCGCACCTGAGCGTCAGTCTTCGTCCAGGGGGCCGCCTTCGCCACCGTTATTCCTCCAGATCTCTACGCATTTCACCGCTCCACCTGGATTTCTACCCCCCTCTACGAGACTCAACCTTGCCCGTACCAGATGCAGTTCCCAGGTCGAGCCCGGGGATTTCACTCCTCACTTACCAAACCGCCTCCGTGCGCTTTCCGCCCAGCACTTCCGCTTACCACTTCCACCCTCC
+
AAAAAFFFFFFFF1AA1AEF010B0AEFA00AAEAA/FFG2A/BEAABGG//A//>>EAB/?//?C>0//?>G22FGB111>B222F/E/?EGHHGF////<1?<?0001?1?>2>FHHG/-<B1F..>..0<C</<C<0<<0.--.;0;.:00;:;0<CF00.//-9-;AAAA99-;B/:/://-/-999/://B/9AA@@-----;9:-9-;A/9--9;---:-;/;B;-;9-/;/;/////9-9-;-
@M03896:38:000000000-B4D98:1:1102:15926:7841 2:N:0:185
CCTGTTTGCTCCCCACGCTTTCGCACCTGAGCGTCAGTCTTCGTCCAGGGGGCCGCCTTCGCCACCGGTATTCCTCCAGATCTCTACGCATTTCACCGCTACACCTGGAATTCTACCCCCCTCTACGAGACTCAAGCTTGCCAGTTTCAGATGCAGTTCCCAGGTTGAGCCCGGGGATTTCACATCTGACTTAACAAACCGCCTGCGTGCGCTTTACGCCCAGTAATTCCGATTAACGCTTGCACCCTCCG
+
BBBBAFFFFFFFGFFEEEA2FGEEEGGFGFHHCFDEFHGGGHEHGE?GGG0AEEEGGGGHAEEGGHEEE@FGHHHHG?GGHGHHHHHGG?FGHHHHHDFGGCEGHHCCFFGHGHHHHHHGDFGHHHG.<CCHHBGDGHE<CGGF0:<GGHFHF0CGCGHHHHGGCC/BFFFEFAAAGFGGFFGFFFFBBFBFFBFFFFEFFDFDEFD;.:->-.9/FFD@ADEFB//9BFFDD.ABB?DD..999/:.9.9
@M03896:38:000000000-B4D98:1:1102:18965:7947 2:N:0:185
CCTGTTTGCTCCCCACGCTTTCGCACCTCAGCGTCAGTCTCCGTCCAGGACGCCGCCTTCGCCACCGGTATTCCTCCTGATCTCTACGCATTTCACCGCTACACCTGGAATTCTACCCCCCTCTCCGACACTCCAGCTTGCCAGTATCACATGCAGTTCCCACGTTGAGCCCGGGGCTTTCACATCTGACTTACCATACCGCCTGCGCGCGCTTTACGCCCAGTAATTCCGATTAACGCTTGCACCCTCC
+
ABBBBFFFFFFFGGGGEEE2FGEEEGGH2A3BEEEEEHBF5FEHFGDH311AAEAEFGGHAEEEEC>>>>FGH4GHH23BBGHGHHHFEEFGHGGHHEEF/BBGF2BBBFGHG22@20/>@DGH0<E--<AGHFFBGH0/<<DC00==;0;0;::;;0<G00.:::..9;/9-9-A-;CFFFF/;FB//;FF//;//9:BD-BF.9---;-;-;EEF.;>DDA99B/;FFED.9D/FFA.AFA/;FDF.D
@M03896:38:000000000-B4D98:1:1102:21759:8749 2:N:0:185
CCTGTTTGCTCCCCACGCTTTCGCACCTGAGCGTCAGTCTTCGTCCAGGGGGCCGCCTTCGCCACCGGTATTCCTCCAGATCTCTACGCATTTCACCGCTACCCCTGGAATTCTACCCCCCTCTACGACACTCCAGCTTGCCAGTATCAGATGCAGTTCCCACGCTGAGCCCGGCGATTTCACATCTGACTTAACACACCGCCTGCGTGCGCTTTACGCCCACTCCTTCCGCTTCACGCCTGCCCCCCCC
+
AAAAAFFFFFFFGACE1AA0AFAEEGGF0BGBABAA/FGFDGFGECEGFCCCEE>EEEEG/E?EFG///>/>FHHHFBFBFGFHH2FEE/?E2F2BGBG/@@<?FFC/0F<FGF1?GHACCCF0DGF?.<<CC///<0</;CG0::;;CC00:0:;:0;CCC.9..;..;/;-;-;-99ABFF/:BB/:9/B9//9/-AB@=-9-:-9-;99--;/B-;-;---/-9///--;--//9-------;---9
@M03896:38:000000000-B4D98:1:1102:7340:9180 2:N:0:185
CCTGTTTGCTCCCCACGCTTTCGCACCTCAGTGTCAGTATCAGTCCAGGTGGTCGCCTTCGCCACTGGTGTTCCTTCCTATATCTACGCATTTCACCGCTACACAGGAAATTCCACCACCCTCTACCATACTCTAGCTCGTCAGTTTTGAATGCAGTTCCCAGGTTGAGCCCGGGGATTTCACATCCAACTTAACGAACCACCTACGCGCGCTTTACGCCCAGTAATTCCGATTAACGCTTGCACCCT
+
BBAAAFFFFFFFGGFE?EEFFGGFEGGGHFGHHHFGHHFBHGHFHCFHHHFEGFAEGGGHEEEEFGGGDGFEGHDGHGGHHHHHHHHFGEEFHHFHHGGGGCFGF0?GFGGHHFFFGHHGGHHHGHHGHHGHHBG@GHHB>EED2FGHAEHHFDGHGHHGEH1<11<01FHGCF@CCFFHHFHHGHH00CG0CCC;.9@AA?EGGGEGBD-B;A.9FAD9@D.:;9/9BFFD9DDFFFF?AE99;BDE
@M03896:38:000000000-B4D98:1:1102:7344:9198 2:N:0:185
CCTGTTTGCTCCCCACGCTTTCGCACCTCAGTGTCAGTATCAGTCCAGGTGGTCGCCTTCGCCACTGGTGTTCCTTCCTATATCTACGCATTTCACCGCTACACAGGAAATTCCACCACCCTCTACCATACTCTAGCTCGTCAGTTTTGAATGCAGTTCCCAGGTTGAGCCCGGGGATTTCACATCCAACTTAACGAACCACCTACGCGCGCTTTACGCCCAGTAATTCCGATTAACGCTTGCACCCTCT
+
BBBBBFFFFFFFGGGGEEEFFGEFEGGHHFGHHHHFHFGFHHHHGFFHHGHAEBAEEGFHGGGGGF3F@B?EHHHHHGFFFHGHFHHGGGGGHHHHHGEFGEFHF?FGFFFHHHHEFHHGD/GBGFHHHHHFHH22@@F?>CGD2@FGGEHFGGHHFFHHFHFAGD0CFFHG?A-@CDHHHGHHBC/0:;GGCFCAAECAGGGGFFA-DFAB;..BFEA=BD./;/B/FFB;9.AB;.@.99ABBBDEE;
@M03896:38:000000000-B4D98:1:1102:14440:9595 2:N:0:185
CCTGTTTGCTCCCCACGCTTTCGCACCTGAGCGTCAGTCTTCGTCCAGGGGGCCGCCTTCGCCACCGGTATTCCTCCAGATCTCTACGCATTTCACCGCTACACCTGGAATTCTACCCCCCTCTACGAGACTCCAGCTTGCCAGTATCAGATGCAGTTCCCAGGTTGAGCCCGGGGATTTCACATCTGACTTAACAAACCGCCTGCGTGCGCTTTACGCCCAGTAATTCCGATTAACGCTTGCCCCCTCC
+
BBBBBFFFFFFFGGGGEEEFFGEEGGGGFFHHGGGEGHGHHHHHGGCHGF0EEEEFGGGHAEEGGHEE>EGHHHHHHBFGHGHHHHHGGEFGHHHHHFDGFCGHHGFCG2GGGHHGHHHGGGGGGGGA<EEHF/<<CG0/<GGB:;CCGCCHG:CC:CGHHHCC:9/;CFFF-B--@.FGGGFFFFF/:FFBFBBB9AEFFCFFFFB.;A9@-.ABFEDCFA.B//;;FF/AD..FF.;.9;;/9;BBDF
@M03896:38:000000000-B4D98:1:1102:22368:9630 2:N:0:185
CCTGTTTGCTCCCCACGCTTTCGCACCTGAGCGTCAGTCTTCGTCCAGGGGGCCGCCTTCGCCACCGGTATTCCTCCAGATCTCTACGCATTTCACCGCTACACCTGGAATTCTACCCCCCTCTACGAGACTCAAGCTTGCCAGTATCAGATGCAGTTCCCAGGTTGAGCCCGGGGATTTCACATCTGACTTAACAAACCGCCTGCGTGCGCTTTACGCCCAGCAATTCCGATTAACGCTTGCACCCTCC
+
ABBBAFFFFFFFGGGFAEEFFGEGGGGHFFHGGGFFGHGHHHHHGE?GHCAGEEEEGGGHAEFGGH?/>EFGHHGHH2FDGFFHHHHGGEEFDGGGHDCFC@FGHHEC2FGHFGHFHHHGGGGHDHGF.<CGF<C<GHD/CGD0:=CCCCFGG:0CCCGGHH0./9;/CFFEBB-9@ABFFFGFFFF/:BFEFFBBBAEFFFFFFF-9;ABF-;.BB..;@DF..9/;FB/;;A.BF.;.:..;BBDFFF
@M03896:38:000000000-B4D98:1:1102:14989:11560 2:N:0:185
CCTGTTTGCTCCCCACGCTTTCGCACCTGAGCGTCAGTCTTCGTCCAGGGGGCCGCCTTCGCCACCGGTATTCCTCCAGATCTCTACGCATTTCACCGCTACACCTGGAATTCTACCCCCCTCTACGAGACTCAAGCTTGCCAGTATCAGATGCAGTTCCCAGGTTGAGCCCGGGGATTTCACATCTGACTTAACAAACCGCCTGCGTGCGCTTTACGCCCAGTAATTCCGATTAACGCTTGCACCCTCC
+
BBBBBFFFFFFFGGGGEFFFFGEEEGGGGGHHGGEEGHGHGHHHGFCGHC?FEEEFGGGHEFFFGHEE>EGHHHHHHFFGHGHHHHHFGEEFFHHHHFDCCCGHHHHHBFFGGHFFHHHGGGGHHGFA<ACHF0C<DHB<CHD0:;CCC::0GC0<:;GHHHGA::/99;FF:@;ADAFGFFFBFFF/;9FBBBFFFFFFFBFFFE9ADDDD=.EBF:;>DDE/B/9BFF/.;.:;;.9.;.9/;FFFFF
@M03896:38:000000000-B4D98:1:1102:15711:12045 2:N:0:185
CCTGTTTGCTCCCCACGCTTTCGCACCTGAGCGTCAGTCTTCGTCCAGGGGGCCGCCTTCGCCACCGGTATTCCTCCAGATCTCTACGCATTTCACCGCTACACCTGGAATTCTACCCCCCTCTACGAGACTCAAGCTTGCCAGTATCAGATGCAGTTCCCAGGTTGAGCCCGGGGATTTCACATCTGACTTAACAAACCGCCTGCGTGCGCTTTACGCCCAGTAATTCCGATTAACGCTTGCACCCTCC
+
BBABBFFFFFFFFEFGAFEFFGEEGGGFFFGHGGEEEHFHGHHHGEEGHDGEEEEEGGGHHFFGGHA/>EFHHHHHHFGGHGHHHDGFFEFGFHHHHDDF<@GHHGFCBFFGGHHFHHHGGGGHGFG.<<CGF0C<DHF/CHGC:;;GCCFHE:CC;GGHHHFE:99/;CFE@D-B9;FFFFGFFFF9/;FFFBBB/9EECBFFEF-;AD-@;.99BFDBF?:;/:9/FFFDAD?FF.@A..ABFFFFFF
@M03896:38:000000000-B4D98:1:1102:16951:12397 2:N:0:185
CCTGTTTGCTCCCCACGCTTTCGCACCTGAGCGTCAGTCTTCGTCCGGGGGGCCGCCTTCGCCACCGGTATTCCTCCAGATCTCTACGCATTTCACCGCTACCCCTGGAATTCTACCCCCCTCTACGAGACTCAAGCTTGCCAGTATCAGATGCAGTTCCCAGGTTGAGCCCGGGGATTTCACATCTGACTTAACAAACCGCCTGCGTGCGCTTCACGCCCAGCAATTCCGATTAACGCTTGCACCCTCCG
+
AABB>FDCFFFFGGCEEFAAFFEEEGGGCAGGEAE2EHBGFHFGE?AEEC0<>@<CGFGHAADFGH.<-:CCFFBGFC::GCGCHHFF@;.90C0FGDBA;?/;A.;./9BFFFFFFFFBB-DBBFEA..;BB/99BF//;BF//;::B:;FFBF;/;FFFFF.;9.;BFFFB9-BB?FFFFFFFFF/BFB9BFF:BAAABBBFFF<AAD;B<A./9.99=?....99BFF?9..B/.;...;/;9AFEF.
@M03896:38:000000000-B4D98:1:1102:16933:12399 2:N:0:185
CCTGTTTGCTCCCCACGCTTTCGCACCTGAGCGTCAGTCTTCGTCCGGGGGGCCGCCTTCGCCACCGGTATTCCTCCAGATCTCTACGCATTTCACCGCTACACCTGGAATTCTACCCCCCTCTACGAGACTCAAGCTTGCCAGTATCAGATGCAGTTCCCAGGTTGAGCCCGGGGATTTCACATCTTACTTAACAAACCGCCTGCGTGCGCTGTACGCCCACTAATTCCGATTAACGCTCTCACCCTCC
+
ABBBAFFFFFFFGGGEEEEFFGEFGGGGFGHHGFEFGHGHHHHHGGEEG00/>AADGGGHEGGGGHA-ADGHHHHHGFFGHGGHHHGEA?DDFGGGGD@BB?BFGBF.BCFFFFFFFFFFFFFFFFA..9AFB/B;;9B9AF9/999BF/B9F;/;9BFFFF/.//.;BBFF@9-@F?BFFFFFFFF/9B9B/99;;AFFFCF?EFF.DD-B--9/9AABBD.9////99B...A9/A@99.:;BAFEFD
@M03896:38:000000000-B4D98:1:1102:9769:12478 2:N:0:185
CCTGTTTGCTCCCCACGCTTTCGAGCCTCAGCGTCAGTTACAGACCAGAGAGCCGCTTTCGCCACCGGTGTTCCTCCATATATCTACGCATTTCACCGCTACACATGGAATTCCACTCTCCCCTTCTGCACTCAAGTTTGACAGTTTCCAAAGCGAACTATGGTTGAGCCACAGCCTTTAACTTCAGACTTATCAAACCGCCTGCGCTCGCTTTACGCCCAATAAATCCGGACAACCCCCGCGACCTACGT
+
AABABFFFFFFFGFGGAEFFFGEFGEGHHFGHGGGGGHHHGHCFGHFGHEFEGFAEEEGHEFGGGHE>>/FEGFHHHGHHHFHHHHHGGGGGHHHHHGEGGCGHHHFGHGHHHHHFHHHHGHGHHHHGFDGHC2C@@?<?1FD11FFFFGBDHFE.A<<GDF1==.C<CGHHGGHHGHHBC;;CHGB0;:CGGF00GGE-;9E?F:ADFDDEA.BF.A=DF?FFF/BBB.;;@AFE...9--;9@@.9B..
@M03896:38:000000000-B4D98:1:1102:27091:12843 2:N:0:185
CCTGTTTGCTCCCCACGCTTTCGCACCTGAGCGTCAGTCTTCGTCCAGGGGGCCGCCTTCGCCACCGGTATTCCTCCAGATCTCTACGCATTTCACCGCTACACCTGGAATTCTACCCCCCTCTACGAGACTCAAGCTTGCCAGTATCAGATGCAGTTCCCAGGTTGAGCCCGGGGATTTCACATCTGACTTAACAAACCGCCTGCGTGCGCTTTACGCCCAGCACTTCCGATTAACGCTTGCACCCTCCG
+
BBBBBFFFFFFFGGGF2EAEAFAEEGGHGGFHGGFEEHGHHHGHGGDHHGGGEEEGGGGHGEEDGHEE>EFHHHHHHGGGHHHHHGHGG/FEHHGFHGDF/<DGHHFACFGGGHGFHHHGFGGHHEG..CAGF0C0DHF<CGD0C0CCCF0CF::C;CGHHHG.:9;9CFFGGC???AFFFBFFFFF/9FFF/;99B9;ADFCFFFFDDDCFF?FFFFDC@AA.9.9BFFF.;.:/;A@?AAA/:BDEFD.
@M03896:38:000000000-B4D98:1:1102:27074:12851 2:N:0:185
CCTGTTTGCTCCCCACGCTTTCGCACCTGAGCGTCAGTCTTCGTCCAGGGCGCCGCCTTCGCCACCGGTATTCCTCCAGATCTCTACGCATTTCACCGCTACACCTGGAATTCTACCCCCCTCTACGAGACTCAAGCTTGCCAGCATCAGATGCAGTTCCCAGGTTGAGCCCGGGGATTTCACATCTCACTTAACAAACCGCCTGCGTGCGCTTTACGCCCAGTAATTCCGATTAACGCTTGCACCCTCC
+
ABAAAFF4FFFFGGGG?AA2FGEFGGGHC3BGAFGAEGGFB5F2EEEG311AAEEEGGGH1??EEHE/>EEHHHHHGFHBHFGHHHGFEEEGHFHHH?B@D?FGFHBC<?GHGGHGHFHGCDGFBHFD.>CGF0<<DC0<GHF0.<=C:::GFGF0:0;CCGF.:0//;BFF-9A-;;/9B0B;0FC00B9B/;:9/:A.-;9..:@..9@B-.EFF.A?BFE9/BF/FB9.9A?BBDB?9.;9;FFFFF
@M03896:38:000000000-B4D98:1:1102:23601:13802 2:N:0:185
CCTGTTTGCTCCCCACGCTTTCGCACCTGAGCGTCAGTCTTCGTCCAGGGGGCCGCCTTCGCCACCGGTATTCCTCCAGATCTCTACGCATTTCACCGCTACACCTGGAATTCTACCCCCCTCTACGAGACTCAAGCTTGCCAGTATCAGATGCAGTTCCCAGGTTGAGCCCGGGGATTTCACATCTGACTTAACAAACCGCCTGCGTGCGCTTTACGCCCAGTAATTCCGATTAACGCTTGCACCCTCC
+
ABBABFFFFFFFGGGGEFFFFGEEGGGGFFGFGFEFGFGHHHHHGEFHHD?EEGEGGGGHAEDGGHG?EFGHHHHHGGFHHHHHHHHGGFGGGHHHHGCDDCFGHHGFECFHGGHGHHHGGFDGGHFAAGGHFBGDGHGCGHHB:0<;C:CGGFHGCCHHHHGEC9;CFGFFGGAF?AFFGGGGFFFBBFFFFBBBFFFFFCFFFF-.9:9>9.AFFFA-@DA;9/BFFFEDD.AF9DD.99E//;AEFF
@M03896:38:000000000-B4D98:1:1102:23581:13809 2:N:0:185
CCTGTTTGCTCCCCACGCTTTCGCACCTGAGCGTCAGTCTTCGTCCAGGGGGCCGCCTTCGCCACCGGTATTCCTCCAGATCTCTACGCATTTCACCGCTACACCTGGAATTCTACCCCCCTCTACGAGACTCAAGCTTGCCAGTATCAGATGCAGTTCCCAGGTTGAGCCCGGGGATTTCACATCTGACTTAACAAACCGCCTGCGTGCGCTTTACGCCCAGTAATTCCGATTAACGCTTGCACCCTCC
+
ABABBFFFFFFFFEFF?EEFFG?EEGGH3FGHGGE?EHHHHHAHGEEGHECEEEEFGGGHGGGGGHD>>EGHHGHHGC?BGGHHHFGFGEFGHGFHHDDFC@FGHHF?CGHHHHGHHHHGGGGHGHF..<CHC0C<DG0<CHH00<;CGCFFG:CC;CGFHF0.:099;FFEDC-?@CBFGBF;FFF9FFFBFF9/;9AAF=DFFFC.ADD;-DEBFFD;@FF/9/9BFFFDDADBFFD..9A/;BA.AD
@M03896:38:000000000-B4D98:1:1102:23595:13819 2:N:0:185
CCTGTTTGCTCCCCACGCTTTCGCACCTGAGCGTCAGTCTTCGTCCAGGGGGCCGCCTTCGCCACCGGTATTCCTCCAGATCTCTACGCATTTCACCGCTACACCTGGAATTCTACCCCCCTCTACGAGACTCAAGCTTGCCAGTATCAGATGCAGTTCCCAGGTTGAGCCCGGGGATTTCACATCTGACTTAACAAACCGCCTGCGTGCGCTTTACGCCCAGTACTTCCGATTAACGCTTGCACCCTCCG
+
AAAAAFFFFFFFGGGG?EEAFGFEFGGGCGHGGGEEFHGHHHHHGGGHHG?EEEEGGGGHGEEGGHE@EGGHHHHHHFGHHGHHHHHFGFDGHHHHHDDCB<FGHFGFCGFHHHHHFGHGGGGHGHA>.<CHF0C<DG0/<GD0:0;;C;CCFCCC;CGHHHB.:9/9BFBC@?9??AFFFCFBFFF9BFFF/9FFFFFFBB-DEF;.AA->99.;B;A9@AE/;/;:FF..:.;BF.-.9.;;/;A:AD.
@M03896:38:000000000-B4D98:1:1102:21731:15125 2:N:0:185
CCTGTTTGCTCCCCACGCTTTCGCACCTGCGCGTCAGTCTTCGTCCAGGGGGCCGCCTTCGCCACCGGTATTCCTCCAGATCTCTCCGCATTTCCCCGCTACACCTGGAATTCTACCCCCCTCTACGCCACTCAAGCTTGCCACTATCAGATGCAGTTCCCACCCTGAGCCCGGCGATTTCCCATCTCCCTTAACAAACCGCCTGCGTGCGCTTTACGCCCACTAATTCCGATTAACGCTTGCACCCTCC
+
AAAAAFFFFFFFGGGC1AA0AF0BAFEF000AAAAA/DFF2G/BAEA1F///>>>EEE/GEFGCGF>/>>FDGF21B<B<FF2F21BAC/?AGF2BG/B@/@DGHC00?<<CGGFDGCGGCCEFDD.--<:CC/C0;/C/;CB0//:;C0;B;99;90;BF0...9/:/;BA9--9-9;AB/;/BFF//;-B/B9:/-;A--@--;99-;-;-9-;;--999--;B//:;9;---/9;;----/9FBAEB
@M03896:38:000000000-B4D98:1:1102:21882:15187 2:N:0:185
CCTGTTTGCTCCCCACGCTTTCGCACCTGAGCGTCAGTCTTCGTCCAGGGGGCCGCCTTCGCCACCGGTATTCCTCCAGATCTCTACGCATTTCACCGCTACACCTGGAATTCTACCCCCCTCTACGAGACTCAAGCTTGCCAGTATCAGATGCAGTTCCCAGGTTGAGCCCGGGGATTTCACATCTGACTTAACAAACCGCCTGCGTGCGCTTTACGCCCAGTAATTCCGATTAACGCTTGCACCCTCC
+
BBBBBFFFFFDFFFGFEFEFFGEGGGGHFEHFFGEEEHGHHHHHEEEHH?CEEEEGGGGHEEDFGHEEEEGHHHHHGGFGHGHHHHHGGEFFHHHHH?BFC@BFGFCAFFGHHHGGFGHGGGGHHHEC.E<GF0<<DGHCGHFB:;CCFCGFF0C;;<GHFH0C/:;9/CBABD?-BEGGFGFBFFF//;B9;F9;;9AAA9>D?FFADFAFFF./BED;BFAB//;BFFFBD../;.@...;/:BDEED
@M03896:38:000000000-B4D98:1:1102:21901:15189 2:N:0:185
CCTGTTTGCTCCCCACGCTTTCGCACCTGAGCGTCAGTCTTCGTCCAGGGGGCCGCCTTCGCCACCGGTATTCCTCCAGATCTCTACGCATTTCACCGCTACACCTGGAATTCTACCCCCCTCTACGAGACTCAAGCTTGCCAGTATCAGATGCAGTTCCCAGGTTGAGCCCGGGGATTTCACATCTGACTTAACAAACCGCCTGCGTGCGCTTTACGCCCAGTAATTCCGATTAACGCTTGCACCCTCC
+
BBBBBFFFFFFFGGGGEEECFGFFGGGGGGHHGGGGGHHHHHHHFGFHHCGGEEEGGGGHFGGGGHEEEGGHHHHHHFHGHHHHHHHGGEGGHHHHHGDGGCFHHHF0CGHGHHHHHHHGGGGHGHF<.AEHFCB<DHF/GHHC:;CGGGGFHFHGGGHHHHFCCBBFFFGEDG??DDFGGGGGFFF9FFFFBFFFFFFFFCAFFFFDADFFF?E/F:.BDDFFB/BFFFFDADDBF?BAA.9;;FDFFF
@M03896:38:000000000-B4D98:1:1102:25985:15674 2:N:0:185
CCTGTTTGCTCCCCACGCTTTCGCACCTGAGCGTCAGTCTTCGTCCAGGGGGCCGCCTTCGCCACCGGTATTCCTCCAGATCTCTACGCATTTCACCGCTACACCTGGAATTCTACCCCCCTCTACGAGACTCAAGCTTGCCACCATCAGATGCAGTTCCCAGGTTGAGCCCGGGGATTTCACATCTGACTTAACAAACCGCCTGCGTGCGCTTTACGCCCAGTACTTCCGATTAACCCTTGCACCCTCC
+
ABBBAFDCDDFFGGFE2EEAFGEEDGGC33FGGGFGGHHHGFEFAEAA3100AE>EFEEGEEDEGH1/>/FDEHHGFBF3FGHHHHHGGF?EFFGHHFFDC@GFHHB?2FDCGFHFFGFGGGGHHHED.ADHF0C0DG0/<GF0.;;CGCCF00<;;:CGHBGA:9:FGGB;9?--BEB0CBB9BFF//9/BBBB//99EFFF...-..9@A;.:/::A;D..///;/9BA.9;9///:./.9/;/9..9
@M03896:38:000000000-B4D98:1:1102:25985:15691 2:N:0:185
CCTGTTTGCTCCCCACGCTTTCGCACCTGAGCGTCAGTCTTCGTCCAGGGGGCCGCCTTCGCCACCGGTATTCCTCCAGATCTCTACGCATTTCACCGCTACACCTGGAATTCTACCCCCCTCTACGAGACTCAAGCTTGCCAGTATCAGATGCAGTTCCCAGGTTGAGCCCGGGGATTTCACATCTGACTTAACAAACCGCCTGCGTGCGCTTTACGCCCAGTAATTCCGCTTAACGCTTCCACCCTCC
+
BBBBBFFFFFFFGGGGEAAAFGEEEGGF3BEFEEEEEDDGFHHHGGGGGAEGEEEFGGGG?EEFGHEEEEEHHHHHHGHHHHHHHHHFGEGGGGGHHFBBC@GHHHCCFHHHGHHFHHHGGGGHHHF?<ACHC</0<CF/<G=0:CCCC;CHFCC<0;;GHFB;::/;9CFA99@?BDGGFBFBFFF/;;BFBFBB/AEFFFFBAA-99;9>@..;F;;9BAF/9B/BFF/.:9A/F.@.9.9/;FDEED
@M03896:38:000000000-B4D98:1:1102:26464:15917 2:N:0:185
GCCTCTGTTGTCATACACACTGGGTACTTTCGCCCCTGGTAGACCATTACCATCACATGCTTCTATAGATTTCTGTCGCAGATGTACCTATCTATAAGTTGTAATCAGTCTCTAAATTCTACTTCAAGATTGCATGCTACTTAGATAGTGACACTGATTGTCTATTGAACATTGTTATTCACAGTCTGTTTGTAGTCTAGCTTCATAAATTTCAGTTAGTTCAATATATCAGTTTAGTAATGTCTACACTA
+
>111111B@111333111111110B11333300000B0011111101A2D1121111211121A22222222222B2/////11D22D21111222222211122211B1112211221@22211212111111221121112>1B212221111112211222221211>1>1>>22222@2111111210011<111111<111111<?1111111>11111<1<11110000=000000000000/</
@M03896:38:000000000-B4D98:1:1102:17713:16584 2:N:0:185
TACCGCGGCTGCTGGCACACAATTACCATAACACGCAGGTGTAGATCTCGGTGGTCGCCGTATCATTAAAAAAAAAAAACAACACAACAGAACAGACGCGCAAAAACAAAAAACAAAAAAACATATTCAACAACATACATCAAAAAAACAGCACAAGCAAGATGAAAGAAATATACAAAATCACACACCATCACAGCAGTGCCAGAACTATAAAGTTGAATACAGTACAGATGTCAAAACACTTATACTAA
+
CBCCCDDBDBBCGGGEFBBCAEGHFHHHFGDGFHGG?EAFFDFD5DFFG11AEE13EEEE>?EFGEFFDG@3EEGEF/////////<//22222220/<//--->>..<.<.-...:..-::.0009000;0..;/0900009:;.--.:/./9//..//////////9./////////.//////..9.//////././/////.///////9//////;/:////9///////////..9/;///////
@M03896:38:000000000-B4D98:1:1102:21597:17346 2:N:0:185
CCTGTTTGCTCCCCACGCTTTCGCACCTGAGCGTCAGTCTTCGTCCAGGGGGCCGCCTTCGCCACCGGTATTCCTCCAGATCTCTACGCATTTCACCGCTACACCTGGAATTCTACCCCCCTCTACGAGACTCAAGCTTGCCAGTATCAGATGCAGTTCCCACGTTGAGCCCGGGGATTTCACATCTGACTTAACAAACCGCCTGCGTGCGCTTTACGCCCAGTAATTCCGATTAACGCTTGCACCCTCC
+
AABBAFFFFFFFGGGEAEEFFGEEEGGHGBHFGGEFGHHHFHHHFD1GH?EEAEEFGGGHGFCEGHE/>EFGFHHHG2BFGGHHGGHGGEFDGGGHHFC??<FGHGCFGGGHHHEFHHHGGGGFEHE<.CCHF<C<<G0<CG<0C0C:CCCGCCGCCCGHHF.:99.:;FFGD--?-EGGGFFFFFF//BFBBFF//AEFFBBAFE;9:A>@99.9F?D=D.9///B/BF9.9..FF?B.9.:;9BDEEF
@M03896:38:000000000-B4D98:1:1102:9380:17362 2:N:0:185
CCTGTTTGCTCCCCACGCTTTCGCACCTGAGCGTCAGTCTTCGTCCAGGGGGCCGCCTTCGCCACCGGTATTCCTCCAGATCTCTACGCATTTCACCGCTACACCTGGAATTCTACCCCCCTCTACGAGACTCAAGCTTGCCAGTATCAGATGCAGTTCCCAGGTTGAGCCCGGGGATTTCACATCTCACTTACCAAACCGCCTGCGTGCGCTTTACGCCCAGTACTTCCGATTAACGCCTGCACCCTCC
+
AAAAAFFFFFFFGGGFEEAFFGEEEGGFAA2BEAEEEHHHHHFGEE1AG1A0A>>EE?EG1EDEGH?/>EFGHHHHF2B?FFFHHHGFE?EFHHDGHDCFCC?GHHBA22FGGGBGHHHGGGGHFGC.<<<F00<0<C0<<CD0000=000:00:00;CGHH0./0//;9BE;?9--9:CFBB;/BF//9FB//9;/9AE-@-D?FA..9-;-;./9.;9@AE//9BFFF.;.;./;.9-...;BBFFFF
@M03896:38:000000000-B4D98:1:1102:9376:17381 2:N:0:185
CCTGTTTGCTCCCCACGCTTTCGCACCTGAGCGTCAGTCTTCGTCCAGGGGGCCGCCTTCGCCACCGGTATTCCTCCAGATCTCTACGCATTTCACCGCTACACCTGGAATTCTACCCCCCTCTACGAGACTCCAGCTTGCCAGTATCAGATGCAGTTCCCAGGTTGAGCCCGGGGATTTCACATCTGACTTAACAAACCGCCTGCGTGCGCTTTACGCCCAGTAATTCCGATTAACGCTTGCACCCTCC
+
BCCBCFFFFFFFGGGGEEFEFGEEGGGHFFHHGGEEFHHHFHGHEFFGH?EGEEEFGGGHGGGGGHE/>EGHHHHHHHHHHHHHHHHFFEEGHHGHHGGGGCGHHHFGBGGHHHHGHHHGGGGHHHG?.CCHC/</<GF/<GGC:;CGC0CCF0CCCCHHHHGCC9/9CFFGD@B9BEGGGFGFFFF/;FFFB9B;/:AEDBFD?FDADF>D@.9;FAA@DF.:999FFFB?DADBFF@.99.;:;AEFF
@M03896:38:000000000-B4D98:1:1102:23129:17509 2:N:0:185
CCTGTTTGCTCCCCACGCTTTCGCACCTGAGCGTCAGTCTTCGTCCAGGGGGCCGCCTTCGCCACCGGTATTCCTCCAGATCTCTACGCATTTCACCGCTACACCTGGAATTCTACCCCCCTCTACGAGACTCAAGCTTGCCAGTATCAGATGCAGTTCCCAGGTTGAGCCCGGGGATTTCACATCTGACTTAACAAACCGCCTGCGTGCGCTTTACGCCCAGTAATTCCGATTCACGCTTGCACCCTCC
+
ABBBAFFFFFDFGGFEEEGFGGEEDGGFBAGHGGEAEGGHGHHHFEEHH?E?AEEEGGGHEEDEEHEEEEGHGHHHHBGBFGHHHGHGGEFGHGFHHDDGC@GGGGF02FGGHHHGGHHGGGEFGFFC.DEHG<B<DG0<<G00;0<;;GFHGFF:CGGGHFEA:999CFGEDG-ABDFFGBF;FFE/;BFB/9;BFFEEB;DFFFBAADFF;..9B.9;99.///BFFFFFDF/BF...:.:/;/9.:A
@M03896:38:000000000-B4D98:1:1102:21355:17933 2:N:0:185
CCTGTTTGCTCCCCACGCTTTCGCACCTGAGCGTCAGTCTTCGTCCAGGGGGCCGCCTTCGCCACCGGTATTCCTCCAGATCTCTACGCATTTCACCGCTACACCTGGAATTCTACCCCCCTCTACGAGACTCAAGCTTGCCAGTATCAGATGCAGTTCCCAGGTTGAGCCCGGGGATTTCACATCTGACTTAACAAACCGCCTGCGTGCGCTTTACGCCCAGTACTTCCGATTAACGCTTGCACCCTCC
+
AAAAAFFFFFFFGGGGCEEFFGEEEEGG3FGGGGEEEHHG5FCFEEEGG?AEAEEEGGGHAEEEGG?/>>FGHHHHGG3?FGHHHHHFF?EGHGFHHCCFC@GGHHFC2<?GGFGFGHHGGGGH1F<<.<<GF0/<DG0/<CD:::<C00:;F00;0;CGHB0.:99/;BFE-@---9BFGBF;FFF/;FFF//:9/9AEF;DFFFF.ADBDA.:;F.:@D?.9BFFFFFA.9.;/B9;AE.;/;9DEEF
@M03896:38:000000000-B4D98:1:1102:24448:18015 2:N:0:185
CCTGTTTGCTCCCCACGCTTTCGCACCTGAGCGTCAGTCTTCGTCCAGGGGGCCGCCTTCGCCACCGGTATTCCTCCAGATCTCTACGCCTTTCACCGCTACACCTGGAATTCTACCCCCCTCTACGAGACTCAATCTTGCCCGTATCAGATGCAGTTCCCAGATTACGCTCGGGGATTTCACATCTGACTTAACAAACCGCCTGCGTGCGCTTTACGCCCCGTCATTCCTATTAACGCTTTCACCCTTC
+
AAAAAFFFFFFFFEBE2AAA2BAEEEE3AB2CEFF2A5FFBGHGEEDB3100A>>EEG13??A?EG1>/>/?FF4FF033BFGHHHHGC/B/112FGA></<<FG000?1F1F21?FFA@@CDFDF<...<DCCG00=00</0.-;CC00000:C000=C0:0.0000.99E---9-.90C//9BFF//B/B/////9;E-9-...9...-9-..;/..----...;9F//////9;.9..9/9B;../;
@M03896:38:000000000-B4D98:1:1102:2027:18021 2:N:0:185
CCTGTTTGCTCCCCACGCTTTCGCACCTGAGCGTCAGTCTTCGTCCAGGGGGCCGCCTTCGCCACCGGTATTCCTCCAGATCTCTACGCATTTCACCGCTACACCTGGAATTCTACCCCCCTCTACGAGACTCAAGCTTGCCAGTATCAGATGCAGTTCCCAGGTTGAGCCCGGGGATTTCACATCTGACTTAACAAACCGCCTGCGTGCGCTTTCCGCCCAGTAATTCCGATTAACGCTTGCACCCTCC
+
ABAAAFFCFFDFGGBFEAAFAFAEEGFFCFEFGFEGGDDEDDE2EEEGEBEEEEEEFFGGEE?GFG?/>E/FFHHHEFBGHHHHFFHFGDGEFGBGGCB/@?DGGHBF2FGFGDFFHGHGGGFGBGFD<AEHC0G<<<0<.GG0:;GC0;0C0C::::CFC:0:/9;/;B9.-B-9DGF0BBCFFFF/9BF9;BB/BAFEFFAD99;.;D=BB../;.;9@AA/FF9;FF/..;AFF.B..99;BBDAEF
@M03896:38:000000000-B4D98:1:1102:27491:18722 2:N:0:185
CCTGTTCGCTCCCCTAGCTTTCGTCTCTCAGCGTCAGGTGCGTACCAGGGAGCCGCCTGCGCCACTGGTGTTCCTCCCGATATCTGCGCATTTTACCGCTACACCGGGAATTCCGCTCCCCTCTCACGCCCTCTAGTCTCGCAGTATTGAACGGCCTCTCCGGGTTAAGCCCGGAGCTTTCACGTCCAACTTACAAGTCCGCCTACAGACGCTTTACGCCCAGTAAATCCGGATAACGCTCGCGTCCTCCG
+
BBBBBFFADBBAGGGGGGGFGGGHGHHHH3GFFEEEEFFGFEFEEFGHGGEFFGGFGGGFCEEDGHHB@GFEFHHHGFGFGGGHHFHGGEFGHHGHHGEGFCHGHCCCFCHHHHEGGGGGGHFHFGFFFGGGHHEDHHFHHGGG<<;FFC0CGDCGGHFGFGC?E.:99BFGA-B?DFEFFFFFFFF?FB9:FBFFBBFFF;DDFFFBFFAF.;9/FFFADFABFFFBBF.-9.:/:AB.A>@-;9;A//.
@M03896:38:000000000-B4D98:1:1102:28534:19095 2:N:0:185
CCTGTTTGCTCCCCACGCTTTCGCACCTGCGCGTCAGTCTTCTTCCAGGGGGCCGCCTTCGCCACCGCTCTTCCTCCAGATCTCTCCGCATTTCCCCGCTCCACCTGGACTTCTACCCCCCTCTACGAGCCTCAACCTTCCCCTTCTCCGCTCTCGTTCCCAGGTTTCGCCCCGGGATTTCCCCTCTCCCCTAACACACCCCCTCCGTGCCCTTTACTCCCAATCATTCCTCTTCACTCTTCCCCCCTCC
+
AAAAAFFFFFDFFACA1AE0ABBEAEGCG0EEAEC/BEG12F2ADB1DGG//>//>EE/F/??/?FE/>//BB11>B<<1B<22B1FEC>/BBH2FF>@//B1F?<00?0??1<1?1FHG@<<<0=E..<-///0/:/0/:///./00;..;-.0.;9;9C00./009....-;---://;//--:9//:-9--;//99------9;--9-;;F////:/;-/-///:9/;/9/////9/9//-;:=--9
@M03896:38:000000000-B4D98:1:1102:21466:19184 2:N:0:185
CCTGTTTGCTCCCCACGCTTTCGCACCTGAGCGTCAGTCTTCGTCCAGGGGGCCGCCTTCGCCACCGGTATTCCTCCAGATCTCTACGCATTTCACCGCTACACCTGGAATTCTACCCCCCTCTACGAGACTCAAGCTTGCCAGTATCAGATGCAGTTCCCAGGTTGAGCCCGGGGATTTCACATCTGACTTAACAAACCGCCTGCGTGCGCTTTACGCCCAGTACTTCCGATTAACGCTTGCACCCTCC
+
BBBBBFFFFFFFGGGEEFEEFGEEFGGHGBGHGGEEEHHHHHHHGEDHH?0EEEEEGGGHAEDEEH1>>EGHHGHHGGFDGGGHHGHFCEFGBGGHG/BF@@FGGHFC2<FGGHGFHHHGGGGHGHG?.AAGC0<<<G</CGG00;CGFCCCFCBC;GGHHE0;/99/;FFG-;-@-;CFFFFCFFF//;F/;;:/9.AEFACFFFFDFDBC>9E/B9A@C.E/:/9BFFF?DD.;BFCD.A9;;FF.ED
@M03896:38:000000000-B4D98:1:1102:9206:19710 2:N:0:185
CCTGTTTGCTCCCCACGCTTTCGCACCTGAGCGTCAGTCTTCGTCCAGGGGGCCGCCTTCGCCACCGGTATTCCTCCAGATCTCTACGCATTTCACCGCTACACCTGGAATTCTACCCCCCTCTACGAGACTCAAGCTTGCCAGTATCAGATGCAGTTCCCAGGTTGAGCCCGGGGATTTCACATCTGACTTAACAAACCGCCTGCGTGCCCTTTACGCCCAGTAATTCCGATTAACGCTTGCACCCTCC
+
ABBAAFFFFFFFGGFEEFEFFG?EEGGHFGFGFFEEGHGHFHHHGEDHH1AEEEEFGGGHFEDGGH1/EEGHHHHHGGEHHHHHHHHFGEFGHGGHHFDCFCGHHHFA2FGHHHHFHHHGGGGHHHGD.CCDC0C<DG</<GG00<CG:;GFH0CCCGCHGHC.:0//CCFGD-9-A9CFFFFCFFF/;BBBBFB;/AEE;9BFFF=DDD.;///99.9-9AA/9;/FFF/D...BBAA.;..BFFF.AD
@M03896:38:000000000-B4D98:1:1102:27326:19936 2:N:0:185
CCTGTTCGCTCCTCACGCTTTCGCGCCTCAGCGTCAGTTACAGACCAGAGAGTCGCCTTCGCCACTGGTGTTCCTCCACATCTCTACGCATTTCACCGCTACACGTGGAATTCCACTCTCCTCTTCTGCACTCAACCTCCCCAGTTTCCAATGACCCTCCACGGTTGAGCCGTGGGCTTTCACATCACACTTAAGAAACCGCCTGCGCGCGCTTTACGCCCAATAATTCCGGACAACGCCTGCCACCTAC
+
AAAAAFFADAAA1FFGFGE0FGAEAEGEEHCBBBEGAFB2DF1EBFHFAFFABFEEEGGG/ECEA1@>@0BEEGHHHFHHHHGHHHHFEEEEHGFHH?>EEEFH/B/<AGHHG>FB>FBGHFHGFG21>@GHF0F000?FFFF/?1??GF1FCDGHHHHF0FC-<.-/<<C-:;-AAC.GCCHHGHB00;BFFF009FBF-:@BCA9;;;;9-9A/;;9-@A--//9BBF/---;--9@-;;;;9BFEBF
@M03896:38:000000000-B4D98:1:1102:27342:19943 2:N:0:185
CCTGTTCGCTCCTCACGCTTTCGCGCCTCAGCGTCAGTTACAGACCAGAGAGTCGCCTTCGCCACTGGTGTTCCTCCACATCTCTACGCATTTCACCGCTACACGTGGAATTCCACTCTCCTCTTCTGCACTCAAGTTCCCCAGTTTCCAATGACCCTCCACGGTTGAGCCGTGGGCTTTCACATCAGACTTAAGAAACCGCCTGCGCGCGCTTTACGCCCAATAATTCCGGACAACGCCTTCCACCTAC
+
ABBBAFFADBBBGGGGFGEFGGEEAEFEFFHHEFEEFHHHHHHHGGFFAGAAGGAEEGGH1EDEGH32@BFEFHHHGGHHHHHHHHHGGGFGHHHHHEEE@@FGA?FEDGFHHHHFHHGHHHHFHHGGGHFGC@2@@@FFGHF/<<GFGFDD1BGHHFHFBH?>C<-</CG-.--AEHCHGCG:GHB0;=90;;000:BFBCGGGF;;:>->:.AFBEDBFFF.9/:/;FF-.;=FFFF-:./;BFFFFF
@M03896:38:000000000-B4D98:1:1102:14802:20424 2:N:0:185
CCTGTTTGCTACCCACGCTTTCGAGCCTCAGCGTCAGTAAAAGCCCAGCAGGCCGCCTTCGCCACTGGTGTTCCTCCTAATATCTACGCATTTCACCGCTACACTAGGAATTCCGCCTGCCTCTACTTCACTCCAGATAAACAGTTTTGAACGCGACGACCGGTTGCGCCGATCGCTTTAACATTCAACTTGCCTACCCGCCTACGCTCCCTTTACACCCACTAATTCCGTACCACCCTTGCCACCTAC
+
BBAAAFFFFFFFGF4E2EE2FGAF4EEHH3BGDGAEEHGGHH5FGGEAG21BEFAEEFEHCFFDFH@23B1BFGDHHHHHHHFHHHHFEGEEGH4GH?EEGCGHHH3?3BGHHHCBEGFHHGFCGHHHHHHGF0@1@111?F??1?D<<FFFGA-<<-<-CC--:-.;9C---:=.99.C09;CBF9/;///:9//;AA.-9A9..-.DFA./:BB/BBA9.9///;:B//;:.//9../.9BBBF9/9
@M03896:38:000000000-B4D98:1:1102:14797:20442 2:N:0:185
CCTGTTTGCTACCCACGCTTTCGAGCCTCAGCGTCAGTATAAGCCCAGCCAGCCGCCTTCGCCACTGGTGTTCCTCCTAATATCTACGCATTTCACCGCTACACTAGGAATTCCGCCTGCCTCTCCTTCACTCCAGATAAACAGTTTTCAACGCGACGCCCGGTTGAGCCGCTCGTTTTAACATTCAACTTGCCTACCCGCCTACGCTCCCTTTACACCCAATAATTCCGGACAACCCTCGCCCCCTACC
+
AAAAAFFFFF3DGGGFEFEFFGEA0EEHFFHHGGEEFHH22221FEGGC/0B/FEFGGGHFFGGG1BFE0GEH2GHHHHGH2FGHHHGGGGGHHGHHEEGGCFHHFCFGHHHHH0?/?/BF<FH0<11<@@GF0@1<<111?FCDDGH11FFCC-->--<-<A-:-/;;G--;-9-;AEBFC;099C0C9B;0CFBFFG-=@F?F---9AEFF/BF/BFF?A-//9;FF99999A--99--;@-;@-AF-
@M03896:38:000000000-B4D98:1:1102:24053:20814 2:N:0:185
CCTGTTTGCTCCCCACGCTTTCGCACCTGAGCGTCAGTCTTCGTCCAGGGGGCCGCCTTCGCCACCGGTATTCCTCCAGATCTCTACGCATTTCACCGCTACACCTGGCATTCTACCCCCCTCTACGCGACTCAAGCTTGCCAGTATCAGATGCAGTTCCCAGGTTGAGCCCGGGGATTTCACATCTGACTTAACAAACCGCCTGCGTGCGCTTTACGCCCAGTACTTCCGATTATCTCTTGCACCCTCC
+
AAAAAFFFFFFFGEGEEFEFFGEE2EGFFFFFEGEEEHHHBHFGGGFHHG0EEEEEGAEHEECEFG?>E>FFFHGHGEFEGGHHHGH?E/EFHGGHHFDCC@DGFF<F0?FGFGFFFHHGGGGH<DF-<C<CD0C0<CC/:C00;0:C000;G9000;CFFF0.:09//;;C-9---:/BFFB;FFB//;BBB/;;/.;AF-@FFF@AA?9;9..99:;-9../;/;/;9A.;../;/;9/9;//:A.A;
@M03896:38:000000000-B4D98:1:1102:24030:20817 2:N:0:185
CCTGTTTGCTCCCCACGCTTTCGCACCTGAGCGTCAGTCTTCGTCCAGGGTGCCGCCTTCGCCACCGGTATTCCTCCAGATCTCTACGCATTTCACCGCTACACCTGGAATTCTACCCCCCTCTACGCCACTCAATCTTGCCAGTCTCAGATGCAGTTCCCACGCTTCGCCCGGGGATTTCACATCTCACTTAACACACCGCCTGCGTTCTCTTTCCGCCCAGTAATTCCGCTTCACGCTTGCACCCTCC
+
AAAAAFFFDDBCFGGE2EA2AF2BEFEF3AGEEEE2AFFG5G2FEEE3FE2AABAEEEGG1EA1EG1>/>FGGFGHH1B3BBGHH4G?E?AE?F?GH?>EEEEGHH0001BFFGHDGHHGGGDF1F///?>FF0<1>>11=>1110==<0<00<000==GG0.-..:.-:;:-----9CCF0CC;:000;9000;CBADD-;;A;9-;.9.99/;/;..;9..//;/;BF::.9.99:A...9/;;AEFF
@M03896:38:000000000-B4D98:1:1102:24045:20830 2:N:0:185
CCTGTTTGCTCCCCACGCTTTCGCACCTGAGCGTCAGTCTTCGTCCAGGGGGCCGCCTTCGCCACCGGTATTCCTCCAGATCTCTACGCATTTCACCGCTACACCTGGAATTCTACCCCCCTCTACGAGACTCAAGCTTGCCAGTATCAGATGCAGTTCCCACGTTGAGCCCGGGGCTTTCACATCTGACTTCACAAACCGCCTGCGTGCGCTTTACGCCCAGCAATTCCGCTTAACGCTTGCACCCTCC
+
BBBBBFFFFFFFGGGGCEEFFGEEGGGHFEFHGGGGGHGHHHFHGDAGHGA?EEEFGGGHGFDEGH>/EEGGHHFHF2FGHHHFHFGEEEFFFGFGHGBCB@FGHHBF2FFHHHGHHHHGGGGHFGFA<AEHF0<<DG0<<C=0;0;C:C0CG0::<CCGGC.-..9.;CGED-;?-;CBFBF9BFF//BFB/;://.:ADBFDFFFADD@B=A./BAA-9.....9FFF/.9;.99.;.9.;9;BD.AD
@M03896:38:000000000-B4D98:1:1102:20999:21753 2:N:0:185
CCTGTTTGCTCCCCACGCTTTCGCACCTGAGCGTCAGTCTTCGTCCAGGGGGCCGCCTTCGCCACCGGTATTCCTCCAGATCTCTACGCATTTCACCGCTACACCTGGAATTCTACCCCCCTCTACGAGACTCAAGCTTGCCAGTATCAGATGCAGTTCCCAGGTTGAGCCCGGGGATTTCACATCTGACTTAACAAACCGCCTGCGTGCGCTTTACGCCCAGTAATTCCGCTTAACGCTTGCACCCTCC
+
CCCCCFFFFFFFGGGGEEEFGGEEFGGGFGHGFFGGGHFHHHHHGEDHHGCGEE>EFGGHFEDFGHEEEEGHHHHHHGHGHHHHHHHFEEEDHHHHHGGGGCFHHHHFHGGFGHHFHHHGGGGHHGG.<AEHF0C<DGB<GHHC:CHGGFHHG0CGCGHHHH0:0:/;CFGED?-C-AFGFGGFFFF90FFFFFBFBAEFFFFFFFFFFF;B-A.BFEDCFBFBFFFFFFF.9ADFFFF.;A9;;FFEFF
@M03896:38:000000000-B4D98:1:1102:27957:21868 2:N:0:185
CCTGTTCGCTACCCATGCTTTCGCTCCTCAGCGTCAGTAACTGCCCAGTAACCTGCCTTCGCCATCGGTGTTCCTCCTGATATCTGCGCATTTCACCGCTACACCAGGAATTCCAGTTACCCCTACAGTACTCAAGTTATGCCCGTATCGCCTGCACGCCCGGAGTTACGCCCCGGAATTTCCCAGACGACGCGACAAACCACCTACGAGCCCTTTTCTCCCAGCAATTCCGGCCAACACTCGCCCCCTC
+
AAABAFFBB@AAFFFGBBFGFGEEEHGHH33AEAEEGHGBFEFBACFCBF5DFGBCGHHHGFEGGHF?EEEEFHG5EC3FEFHHHGHGGGGGHFFGFAEEE?3GF/GEE2FGHFGD4FGG3GFF?CBF?BFGF3@@@FGGGDFHA//<G//?DHHHFGCGGG--<</0=.<<@C-@:-900C0C00.9----9--;--.;;.9../B.999;A./////;;9./.;.//;;/--9;...;//9@-;---;
@M03896:38:000000000-B4D98:1:1102:27947:21883 2:N:0:185
CCTGTTCGCTACCCATGCTTTCGCTCCTCAGCATCAGTAACTGCCCAGTAACCTGCCTTCGCCATCGGTGTTCCTCCTGATATCTGCGCATTTCACCGCTACACCAGGAATTCCAGTTACCACTACAGTACTCCAGCTATGCCCGTATCGTCTGCACGCCCGGAGTTAAGCCCCGGAATTTCACCGACGACGTGACAACCCACATACGCGCCCTCTACGCCCAGTAATCCCGGACAACGCTCGCAACCTA
+
11AAAFFADA1AFB1F1AE3BE0EEGGGGB111BBBGH2BBDGCF/1GCDABFGA0AFGF/E/AFGE/A//BFDEGFF111BFHFBBEECCEHHFEG?/E>@BG0/BF/BFGHH212B2>F1BB0B1<BFGF111B0BBG1<FF</<00<0?//<<<CCECG--<./0000<..--A-:;0;0:0;----;9-.:900.9...-9/9--9;-9---/BA-;9--///;///---9-9E-----99-;A//
@M03896:38:000000000-B4D98:1:1102:9710:23006 2:N:0:185
CCTGTTTGCTCCCCACGCTTTCGCACCTGAGCGTCAGTCTTCGTCCAGGGGGCCGCCTTCGCCACCGGTATTCCTCCAGATCTCTACGCATTTCACTGCTACACCTGGAATTCTACCCCCCTCTACGAGACTCCAGCTTGCCAGTATCAGATGCAGTTCCCAGGTTGAGCCCGGGGATTTCACATCTGACTTAACAAACCGCCTGCGTGCGCTTTACGCCCAGTACTTCCGATTAACGCTTGCACCCTCC
+
BBBAAFFFFFFFGGGG2EEFFGEEGGGFFEHHGGEEEHGHHHEGGG?GE?ECEE>EGGGHGEFGGH1/>EFGHHHHGBBFGHHHHFHFEEGDGGGHDDGHGFGHHHFE2?FGGHFHHHFGGGGHGHGD.<CGF1/<<C0<CGG0<0=DD0D<GCBG;GGGHH0::0/:;CCE?C;-;AFGBFGFGGG0;CFB9B:;/;AEFFF?EE=9DD@BF.9BF.;>@D./;/;BFFBF?.AFF.@.9A9/;:DEFF
@M03896:38:000000000-B4D98:1:1102:9703:23024 2:N:0:185
CCTGTTTGCTCCCCACGCTTTCGCACCTGCGCGTCAGTCTTCGTCCAGGGGGCCGCCTTCGCCACCGGTATTCCTCCAGATCTCTACGCATTTCACTGCTACACCTGGAATTCTACCCCCCTCTACGCCACTCCAGCTTGCCAGTATCAGATGCAGTTCCCAGCTTGAGCCCGCGGCTTTCACATCTCACTTAACAAACCGCCTGCGTGCGCTTCACGCCCAGTACTTCCGATTAACGCCTGCACCCTCC
+
AAAAAFF1DFFFGGCE1EA0ABBEAEGFB0AEEA///2DG2GFBEE/BCAE?>E>>EEFHCECCFH//>EGFHFHHFBEDGFGGFHHFC?CC2FBGDFFD?>?FGF0?0?FGGH1<FGHC@@GHEF.--.<CFFF/<0D<.:00000;CCCCC00;0:C0GG0.00/.;;F?9--:-;-;FFBFBF//;;/B/99//9:A@@@B-99A-A-@-:-/9;-99--/99;/FB-AAB?F/-------9B-:-B
@M03896:38:000000000-B4D98:1:1102:25011:23221 2:N:0:185
CGCGGCGGCTGGCACACAATTACCATAACACGCAGGTGTAGATCTCGGGGGGCGCCCTATCATTAAAAAAAAAAAGCAATACACACCACAGTGGCCCTCTATCTTTACTAAAAGACGTACTAGTCACAAACAATATTGAGCACGTATCAATTGACTTAGGTATCAATAATGCTGAAGACGAGTAGTCGTCCTGTCAGTATGTCTAGTAGTGTTGACATGCATGCACGCAGTAGTACGAGATGAACTTCGC
+
AAABBDDB2DDBGFGGGAFEGGHHHGHBGGFFFAEAG3FD@5FGBG1F0/>-<--;-:/<0::C0;F0CFFA?->..////////...;..///.....:/9/9/////9////...9...//9//9//.9../////////9-;././///////////9////////9/9//////;.--../9/...../;///////////////////:///////9:///.---://///....9////;//..
@M03896:38:000000000-B4D98:1:1102:9731:23345 2:N:0:185
CCTGTTCGCTCCCCTAGCTTTCGTCTCTCAGCGTCAGGTGCGTACCAGGGAGCCGCCTGCGCCACTGGTGTTCCTCCCGATATCTGCGCATTTTACCGCTACACCGGGAATTCCGCTCCCCTCTCACGCCCTCTAGTCTCGCAGTATTGAACGGCCTCTCCGGGTTAAGCCCGGAGCTTTCACGTCCAACTTACACGTCCGCCTACAGACGCTTTACGCCCAGTAAATCCGGATAACGCCCGCGTCCTAC
+
AAAAAFFABCBCGGGGGFGGGGGHGHHHHHHHGGEEEFGFGGGGGGGHGCFBEFEFGGHHGGGEGHE2BBGEHHFHHGGGEGGHHHGFFEFFGHHHHGEGCCGHHD@CCDFHHHBDDFGGDHGHFGH<GGGGFC0<DGFG<CC.<0;CC0GGGFDGAGCGGD--::.;;;FE???AFFB:BFFEFFF.BFFFBFF/:A;A>ADFFF/9;A-:.::/:.9>B?.9:9FFFFA>99ABFA:-;-;--:@.BF
@M03896:38:000000000-B4D98:1:1102:14304:25121 2:N:0:185
CCTGTTTGCTCCCCACGCTTTCGCACCTGAGCGTCAGTCTTCGTCCAGGTCGCCGCCTTCGCCACCGGTATTCCTCCAGCTCTCTACGCATTTCACCTCTACCCCTGGACTTCTACCCCCCTCTACTCGACTCAATCTCGCCAGTATCACCTGCACCTCCCCCGTTGCCCCCGGTGATTTCACATCTCACTTAACAAACCGCCTCCGTGCGCCCTACGCCCATTCCTTCCTATTAACGCTTCCTCCCTCC
+
AAAAAFFF@BDCFECEEAA0AB0A0AEFBFBF0BAEEDDEFH/BEEA1011/AB/AEAEF/?/BEG//>/?FGD2FG0B0BBBEB>F>EE//2B2BF1BB<FBFGE//<0<1BF2BFGGGC@C<??1?//<A.111><10>A<-<00<00/</.=///CCG..-....0;9?----.90;;BF0;;909;0:B/:9FFA9--9----;9--9-999:--99-///;/9:9///////-9-9-;/;BE-BB
@M03896:38:000000000-B4D98:1:1102:14296:25141 2:N:0:185
CCTGTTTGCTCCCCACGCTTTCGCACCTGAGCGTCAGTCTTCGTCCAGGGGGCCGCCTTCGCCACCGGTATTCCTCCAGATCTCTACGCATTTCACCGCTACACCTGGAATTCTACCCCCCTCTACGAGACTCAAGCTTGCCAGTATCAGATGCAGTTCCCAGGTTGAGCCCGGGGATTTCACATCTGACTTAACAAACCGCCTGCGTGCGCTTTACGCCCAGTAATTCCGATTAACGCTTGCACCCTCC
+
ABBABFFFFFFFGGGFEEEAFGEEFGGGGAFGEGEEEHGHHHHHGGGHHCGFEEEFGGGHEEFFGH1>>EFHHHHHHFGHHGHHHHHFGGEGHHHHHDCFC@GHHHFC2GDFGHHGHHHGGGGHGHGGAGCGG0<0<CD/<GD:0<CGGCCGFFHBCGGGHH0.:0//CFFG??-ADDBFC9FCFFF/9BBB/BBB/AE?B9BFFA@.AD-@>9.BBAABDDE9//BBFFB?A.A/B.@;..;9BF;EEF
@M03896:38:000000000-B4D98:1:1102:14307:25156 2:N:0:185
CCTGTTTGCTCCCCACGCTTTCGCACCTGAGCGTCAGTCTTCGTCCAGGGCGCCGCCTTCGCCACCGGTATTCCTCCAGATCTCTACGCATTTCACCGCTACACCTGGAATTCTACCCCCCTCTACGAGACTCAAGCTTGCCAGCGTCAGATGCAGTTCCCAGGTTGAGCCCGGGGATTTCACATCTGACTTAACAAACCGCCTGCGTGCGCTTTCCGCCCAGACCTTCCACTTCACGCTTCCACCCTCC
+
AA1AAFFFFFFFGGGGAAA0AFEEAEGHH0GBAAEAEGGHFHFHGEFGH//AAE>EEFEHAEEGGH//>EFFHHHHHGF1FGHGHFGFEE?EEFGHH?BB/B1FGFBCC1?FGF2@GGHGGGGGHFE...<F10<0<<0/<CG<.-;AE.0=0:;:0;CHGFC.909;BFFE----9.99F;C/BF//9FBB//;;/9AA-;@?A?---A--9-;/9--;9A----//9///9///;-;-9-//9:9--;
@M03896:38:000000000-B4D98:1:1102:8546:25259 2:N:0:185
CCTGTTTGCTCCCCACGCTTTCGCACCTGAGCGTCAGTCTTCGTCCAGGGGGCCGCCTTCGCCACCGGTATTCCTCCAGATCTCTACGCATTTCACCGCTACACCTGGAATTCTACCCCCCTCTACGAGACTCAAGCTTGCCAGTATCAGATGCAGTTCCCAGGTTGAGCCCGGGGATTTCACATCTGACTTAACAAACCGCCTGCGTGCGCTTTACGCCCAGTAACTCCGATTAACGCTTGCACCCTCC
+
BBBBAFFFFFFFGGBEEEFEFGEGGGGGFGHGGGGGGHGGGHHGGGFHHGEFEGGGGGGHGGGGGHG?EEGHHHHHHGGGHGHHHHHGGGGGFGEHHGGGGCBFGHFFFHHHHHHGHHEGDCEGFHGFDFGHFCGDGCD<GHHE0;<CFCBGB:CFCGHHHFBA;99BFGGGGACGGGFFGFGGFFFF/BFFFFFFB?EFF-@AEFF:DFAC9.:BFFF-BA9;;B/:;FFF?.AB/9@.9:./;;A:AD
@M03896:38:000000000-B4D98:1:1102:14456:25928 2:N:0:185
CCTGTTTGCTACCCACGCTTTCGAGCCTCAGCGTCAGTAAAAGCCCAGCAGGCCGCCTTCGCCACTGGTGTTCCTCCTAATATCTACGCATTTCACCGCTACACTAGGAATTCCGCCTGCCTCTACTTCACTCAAGATAAACAGTTTTGAACGCGACGACCGGTTGAGCCGATCGTTTTAACATTCAACTTGCCTACCCGCCTACGCTCCCTTTACACCCAATAATTCCTCACAACCCTTGCCACCTACC
+
ABBAAFFFFFFFGGGEEEEFFGEAFEEHHFGHEGE2EGG5FDGHHHECGH11BFAEEGGHFEFGFGEB3FFEGHHHHHHGHGHGGHHFF?EEGHHHH?EEEEGHHBB3FDGGHHBBEAFFFGHGFHHHHBFHG<2@22>1<?F011F??/<GHD--<<<DG---:-//0C?-?DC/EEG0B;BCGGGBFBBCFGF/FAF:BBDFFAF?ADEF/9BF//;;...99;FFB///99BA..././;//;.9B.
@M03896:38:000000000-B4D98:1:1102:14438:25935 2:N:0:185
CCTGTTTGCTACCCACGCTTTCGAGCCTCAGCGTCAGTAAAAGCCCAGCAGGCCGCCTTCGCCACTGGTGTTCCTCCTAATATCTACGCATTTCACCGCTACACTAGGAATTCCGCCTGCCTCTACTTCACTCAAGCTAACCAGTTTTGAACGCGACGACCGGTTGCGCCGATCGTTTTAACATTCAACTTGCCTACCCGCCTACGCTCCCTTTACACCCAATAATTCCGTACCACCCTTCCCCCCTACG
+
AAAAAFFCFFFFGGFFEEEFFGEFBEEHHFHGDGE2EGG5D5FFGEHEF211AF0AEGEHCEEEEB32@B?EFGFFHHHFGGFHHHH?EEGEDGBGH?>EECGHGF?3F3BFGF?EDF/0FDGGDHHDG2FGF2222<FF0F1/1??D0/1?GD--<---:@:A:-.-9;--:A-;EAAFFBFFFFF/////9B:BFFF.BB9AFA=9DD;.9/BF/9;A.9./:B:B9//9A.;:.99/.9;.;;-.;.
@M03896:38:000000000-B4D98:1:1102:14458:25946 2:N:0:185
CCTGTTTGCTACCCACGCTTTCGCGCCTCAGCGTCAGTAAAAGCCCAGCAGGCCGCCTTCGCCACTGCTGCTCCTCCTAATCTCTACGCATTTCACCGCTACACTCGGAATTCCGCCTGCCTCTACTTCCCTCACGCTAACCAGTTTTGCACGCGACGCCCGTTTGACCCGCTCGCTTTAACATTCACCTCGCCTCCCCCCCTACGCTCCCTCTACACCCAATACTTCCGTCCAACCCTCGCCACCTCCC
+
AAAAAFFFDFFBGGGE1AAAAFE00AEAEG1FAEEEEFFFAF1BFE//BF0/BFAEEE?GBEEEEEB11B1BBEBGGFBDD1BFG2G/>EE/>B2BF?EE/>BFB0/?/?FBB>0?CA?0FGHBD@@1F1??C0//0?/<0FF.1<=1C1=<.<--<;-;A@-./;00:;A-----.9;C0;09BFB/F/--;;A-AFF-9>-EF?@EBFEB9-9//-;9-9-/9//;9-/-9;//-----;--;A;--9
@M03896:38:000000000-B4D98:1:1102:12647:27170 2:N:0:185
CCTGTTTGCTCCACACGCTTTCGCACCTGAGCGTCAGTCTTCGTCCAGGGGGCCGCCTTCGCCACCGGTATTCCTCCAGATCTCTACGCATTTCACCGCTACACCTGGAATTCTACCCCCCTCTACGAGACTCAAGCTTGCCAGTATCAGATGCAGTTCCCACGTTGAGCCCGGGGATTTCACATCTCACTTATCAAACCGCCTGCGTGCGCTTTACGCCCAGTACTTCCGATTCACGCTTGCACCCTCC
+
ABBBAFFFFFFFGFBF2AAFFG2EAEGFBFBGEGEEFGHHHHHHGG?EHC0EEE>EFGGHGEDEGG>/>@FFGHFHH2?BFGHHHHHEEEGGHGHHHABD/<FGHHFCF22FGHHFHHHGGGGHFGC..><GF</0<<0<<G=<00<C::<CCBB;;CGGCC.-:...90;.-9-?@DBFGBFFFFF//:BB;/99//;;-;DFF?BAFFFFF.::9.9-9A.;99FFFBD..;/9B.9.;9.;9;DEAA
@M03896:38:000000000-B4D98:1:1102:12662:27181 2:N:0:185
CCTGTTTGCTCCACACGCTTTCGCACCTGAGCGTCAGTCTTCGTCCAGGGGGCCGCCTTCGCCACCGGTATTCCTCCAGATCTCTACGCATTTCACCGCTACACCTGGAATTCTACCCCCCTCTACGACACTCAAGCTTGCCAGTATCAGATGCAGTTCCCAGGTTGCGCCCGGGGATTTCACATCTCACTTAACAAACCGCCTGCGTGCGCTTTACGCCCAGCAACTCCGCTTAACGCTTGCACCCTCC
+
AAAAAFFFFFFFFFGFEEECFGEEFGGF33BFEFEEEHHFDHEHFGCBG10EAFEEGGGHAEDEGH>>>EEGGFHHG?3DGGHHHFGCEEEEGGGHHA>CC??FHHF022?GGGBFGGHGGGFH1F...>AG</<0<<0/<C=:00<C:00G0000;;CFG0:.;0;.;;AB----9.;FF/;;BBB/BFFF99B/B9E9-9-9A9-9AA-;;;.9;E?=D....9.9;B..:9.9BDC.;.;/BBDEFD
@M03896:38:000000000-B4D98:1:1102:16699:27690 2:N:0:185
CCTGTTCGCTCCCCTAGCTTTCGTCTCTCAGCGTCAGGTGCGTACCAGGGAGCCGCCTGCGCCACTGGTGTTCCTCCCGATATCTGCGCATTTTACCGCTACACCGGGAATTCCGCTCCCCTCTCACGCCCTCTAGTCTCGCAGCATTGAACGGCCTCTCCGGGTTAAGCCCGGAGCTTTCACGTCCCACTTACAAGTCCGCCTACAGACGCTTTACGCCCAGTACATCCGGATAACGCTCGCCTCCTAC
+
BBBBBFFBBBBBGGGAFBBABGEGEHHGHGHHGGGGGGBAFEGEFFFHA1FEEFGGGGHGCEEAEHCBBBFEFGFHHFGE?EEHHFHGGCFGGGGHHFEEC@FHHG@C/BGHFHBEDFGGGHGBCGFFFGGCFHH0DDGH<CAA-;;0:CGC:E@DDG9CFB--:..;;CFG--;AFA;99BB;AEF.BFF//;//;;BF9-9ADFE9BA>@99EFF;9@AA./9/9/FF.;.99BF.@.9-;-9;AF/B
@M03896:38:000000000-B4D98:1:1102:19258:27796 2:N:0:185
CCTGTTTGCTCCCCACGCTTTCGCACCTGAGCGTCAGTCTTCGTCCAGGGGGCCGCCTTCGCCACCGGTATTCCTCCAGATCTCTACGCATTTCACCGCTACACCTGGAATTCTACCCCCCTCTACGAGACTCAAGCTTGCCAGTATCAGATGCAGTTCCCAGGTTGAGCCCGGGGATTTCACATCTGACTTAACAAACCGCCTGCGTGCGCTTTACGCCCAGTAATTCCGATTAACGCTTGCACCCTCC
+
ABBABFFFFFFFGGGGEEEAFGEEEEGFBBGGEGGFGHGHEFFGEGGFE?0EEEEEGGGH1EDEGH1>E/EGHHHHGFGFGHHHHHHFFEFGFHHHHCDGC@GHHHFFGCGGHGHFGHHGGFGH1FFA..CFC0/<<C0<CG=:00;C0<0CG:C::CGFHB0;:0//9CFF?;9--CBCFFGFFFF9BFFFF/;9/.9E9BDFEAD;AD-B9.99B9A9BD.;B/9BFF/A.:A/B?B.AFA9BBFEFF
@M03896:38:000000000-B4D98:1:1102:16878:28189 2:N:0:185
CCTGTTTGCTCCCCACGCTTTCGCACCTGAGCGTCAGTCTTCGTCCAGGGGGCCGCCTTCGCCACCGGTATTCCTCCAGATCTCTACGCATTTCACCGCTACACCTGGAATTCTACCCCCCTCTACGAGACTCAAGCTTGCCAGTATCAGATGCAGTTCCCACGTTGAGCCCGGGGATTTCACATCTGACTTAACAAACCGCCTGCGTGCGCTTTACGCCCAGTACTTCCGATTAACGCTTGCACCCTCC
+
BBBBBFFFFFFFGGGFAEFAFGEEFGGHB3FHEEEEGHGGBHHHEEEGF?0EE>>EFGGHHGGGGHE/>EFHHHFFHBFBFGFHH4FFEEEGHGFGHGDFC@FHHFFF2FFHHFHFFHGGGGGH<F><<<<<C0<0DCD/CGGB0;<;C;0CGCCCCCGGCG.:;.9.9BFG-A--;99CFFFFFFF/BFF//9BBFFEFF-@DEFF9DF;D-9.9FEA;BD./9/9BFF...99BFDD.;.A/;BAEEF
@M03896:38:000000000-B4D98:1:1102:14871:28546 2:N:0:185
CCTGTTTGCTCCCCACGCTTTCGCACCTGAGCGTCAGTCTTCGTCCAGGGGGCCGCCTTCGCCACCGGTATTCCTCCAGATCTCTACGCATTTCACCGCTACACCTGGAATTCTACCCCCCTCTACGAGACTCAAGCTTGCCAGTATCAGATGCAGTTCCCAGGTTGAGCCCGGGGATTTCACATCTGACTTAACAAACCGCCTGCGTGCGCTTTACGCCCAGTAATTCCGACTAACGCTTGCACCCTCC
+
ABABAFFFFFFFGGFGEEEAFGFEFGGHBFHHGGGGGHGHHHHHGGGHHC?FEEEEGGGHAEAEGHEE>EGHFHHHG?GGHGHHHHHGGEFEHGGHHDCG?@FHHHEAFGHHGGHFHHHGGGGGBGG.<CEGC0/<GGB/CGG:0;CC00;GFFFFCCGHHHB.:0:/:BBE?C?9AA/FFGGFFFF/:BFFBBBFBFEEC=FFFFFDFFCD-;AFF;ABFD?9BBB9FFFF-9-BFDB.;9;;/:DFFF
@M03896:38:000000000-B4D98:1:1102:15366:28612 2:N:0:185
CCTGTTTGCTCCCCACGCTTTCGCACCTGAGCGTCAGTCTTCGTCCAGGGGGCCGCCTTCGCCACCGGTATTCCTCCAGATCTCTACGCATTTCACCGCTACACCTGGAATTCTACCCCCCTCTACGAGACTCAAGCTTGCCAGTATCAGATGCAGTTCCCAGGTTGAGCCCGGGGATTTCACATCTGACTTAACAAACCGCCTGCGTGCGCTTTACGCCCAGTAATTCCGCTTAACGCTTACCCCCTCC
+
AAAAAFFFFFDF2AFFCEEFFGDEEGGGFBFFFGGGGHHFHHHHFGAEHEAEAEEFGGGHFEAEGHE>/>FHGHBHHFGBGGHHHHH?EEF/GFFGG?BD/<FGGGCF2?DGGGGFHHGGGCDCFGEA.<ADF0/<GH0/CCD0:;CCC0::F0C;;0;CHG0.:99/;9FF---9ADFFFCF0BFB/:FF/B9;B/9A.-9@D.;;...9;-../;.;;@D.//;/:FB/....99.;.9.//;ABDFF
@M03896:38:000000000-B4D98:1:1102:15347:28619 2:N:0:185
CCTGTTTGCTCCCCACGCTTTCGCACCTGAGCGTCAGTCTTCGTCCAGGGGGCCGCCTTCGCCACCGGTATTCCTCCAGATCTCTACGCATTTCACCGCTACACCTGGAATTCTACCCCCCTCTACGAGACTCAAGCTTGCCAGTATCAGATGCAGTTCCCAGGTTGAGCCCGGGGATTTCACATCTGACTTAACAAACCGCCTGCGTGCGCTTTACGCCCAGTACTTCCGATTAACGCTTGCACCCTCC
+
ABABBFFFFFDFGGGGEEEAFGEEEGGG3FGGFGFEGHGHHHHGEGFHF?EEEEEFGGGHEEDEEHEEEEGHGHHHH2FFGGHHHHHFGEFGHGFHHFFGGCFHHHEHFHHHGDFGHHHGGGGGGHF..ACGC<C0<G0<CGG0:0CC::CGFCFCGHHHHHC.C0/:FFFGCAA-AA/CFGFFFFF9BBBFB9;B/?EEFFF?AFC9AD=F@.ABFEACFFEBF/BBFF..99ABBF@99EA;9FDEFF
@M03896:38:000000000-B4D98:1:1102:15330:28624 2:N:0:185
CCTGTTTGCTCCCCACGCTTTCGCACCTGAGCGTCAGTCTTCGTCCAGGGCGCCGCCTTCGCCACCGGTATTCCTCCAGATCTCTACGCATTTCCCCGCTACACCTGGAATTCTACCCCCCTCTACGACACTCCAGCTTGCCAGCATCAGATGCAGTTCCCAGGTTGCGCCCGGGGATTTCACATCTGCCTTAACAAACCGCCTGCGTGCGCTTTACGCCCAGTAATGCCGATCAACGCTTCACCCCTCC
+
>AAAAFFFBFDFFC4E22EAFG2E?EEF332AEEA2BFGHFHHGGGGFG11AAE>EE?>G1E??EF1>EEFB@E?GFBGGFFBGHFGAE//EFF4BG<<///B??FF00GECGD2FFGEG?CE0>GG..<@GF//<<<0/<G00./<C0000::CC;C;;C009/9/.-999---;-;9BB9FBFB///;/;/;;//.;;-B?9.;-.9.9-;.9/;.;9;.:B/////9-@@-AB99;.../9;.-;.;
@M03896:38:000000000-B4D98:1:1102:15357:28633 2:N:0:185
CCTGTTTGCTCCCCACGCTTTCGCACCTGAGCGTCAGTCTTCGTCCAGGGGGCCGCCTTCGCCACCGGTATTCCTCCAGATCTCTACGCATTTCACCGCTACACCTGGAATTCTACCCCCCTCTACGAGACTCCAGCTTGCCAGTATCAGATGCAGTTCCCAGGTTGAGCCCGGGGATTTCACATCTGACTTAACAAACCGCCTGCGTGCGCTTTACGCCCAGTAATTCCGATTAACGCTTGCACCCTCC
+
AAABAFFFFFDFFGBECEE2FGFFGGGGHHFGEEFFFHFHHHHGGG?HHE0EEE0>EFGHHCA1EF?/>>EHGHHHGFHFHHHGHGHGGDE/GFBGG?<B@@?GHHBF22FGHGHDFGHGGCDFBGFE<AEDF/C/<00/<GFG0<GFC0CGB::;CCGGHEB./0/9BFFG?DABA?FFB0FFFF//;BFBB/:99.AAFAFFFFFADD-=-A./9.A=BFE/9/:/BB9..9A/BDB.;..:9BAA9D
@M03896:38:000000000-B4D98:1:1103:16645:2148 2:N:0:185
CCTGTTTGCTCCCCACGCTTTCGCACCTGAGCGTCAGTCTTCGTCCAGGGGGCCGCCTTCGCCACCGGTATTCCTCCAGATCTCTCCGCATTTCACCGCTACACCTGGCATTCTACCCCCTTCTACGAGACTCAAGCTTGCCAGTATCAGATGCAGTTCCCAGGTCGAGCCCGGGGATTTCCCATCTGACTTACCAATCCGCCTGCGTGCGCCTTACGCCCAGTAATTCCGATCACATCTTGCAACCTC
+
>>1>>BDFDDFFF1BE1AEC0BAEAECHFFHHGAEEA2F1ADFGGA/FHGAEEE>EEGEFHEAEFHC/>EAGDF>1F0F1FEFGH1BEE///FGFDFCB?/<<FF?0C00FGF@1FDF/@/??FDF...C?FB<C0G/0/.<000=0===000C00<00C000;:/::?9A.-;--ACFF0;;B9:///9//99FBF/FF-;--;;@:---;--9/;A--9-::/B9/9//9:-9://;/99B///-:/
@M03896:38:000000000-B4D98:1:1103:16663:2160 2:N:0:185
CCTGTTTGCTCCCCACGCTTTCGCACCTGAGCGTCAGTCTTCGTCCAGGGGGCCGCCTTCGCCACCGGTATTCCTCCAGATCTCTACGCATTTCACCGCTACACCTGGAATTCTACCCCCCTCTACGAGACTCAAGCTTGCCAGCATCAGATGCAGTTCCCAGGTTGAGCCCGGGGATTTCACATCTGACTTACCAAACCGCCTGCGTGCGCTTTACGCCCAGTACTTCCGCTTAACGCTCGCACCCTCC
+
AAAAAFFFFFFFGEFEAAEEFFAEEGGHGFHHGEGGGHFHFFGGEEEFHG0EEE@EEGGHGGDGGHEEE?FGGGHHFHH3GHHHFHHGGGGFHFDGHGGG/BDHHHBF2FGHGDGFHFHGCGGHGHFE.<EHFCGDGHB/<GG0.;;CF00;;GGH:CGFHHC.90;99CFFAG?AG.B0FFFFFFF//:;BB/9/9.;AFB-;99@9AA@BC.;BB.99;A./9///:B..;.AFB.;9.9>--;A.:D
@M03896:38:000000000-B4D98:1:1103:16646:2166 2:N:0:185
CCTGTTTGCTCCCCACGCTTTCGCACCTGAGCGTCAGTCTTCGTCCAGGGGGCCGCCTTCGCCACCGGTATTCCTCCAGATCTCTACGCATTTCACCGCTACACCTGGAATTCTACCCCCCTCTACGAGACTCAAGCTTGCCAGTATCAGATGCAGTTCCCAGGTTGAGCCCGGGGATTTCACATCTGACTTAACAAACCGCCTGCGTGCGCTTTACGCCCAGTACTTCCGATTAACGCTTGCACCCTCC
+
AAABAFFFFFFFGGFGFEEFFGAEEGGHHHHHGEFGGHHHGHHHGGFHHG0EEE>EGGGHGEEFGHEEEFGHHHHHHHGHHHHHHHHGGGGGHGGHHGGGG@<GGG2GFGHHGHHHHHHGGGGHHHG..CEHEFGDGG0<CGG0::CCGCCGHHFHGGGHHHB./0;;FGGGAAA?BAFGFFGGFFF/FFFBFFBBFFEFFFCDEFFAFF-9;.;/9ADAFF9;F///BFFD?9.;;.@.9A99BFFFFF
@M03896:38:000000000-B4D98:1:1103:16666:2181 2:N:0:185
CCTGTTTGCTCCCCACGCTTTCGCACCTGAGCGTCAGTCTTCGTCCAGGGCGCCGCCTTCGCCACCGGTATTCCTCCAGATCTCTCCGCATTTCACCGCTACACCTGGAATTCTACCCCCCTCTACGAGACTCCAGCTTGCCAGCATCAGATGCAGTTCCCAGGTTGAGCCCGGGGATTTCACATCTCCCTTAACAAACCGCCTGCGTGCCCCCTCCGCCCAGTAATTCCGACTAACGCCTGCACCCTCC
+
>>1>11BBF3DFGGFG1AA0AF0BEEEG0FFEE/A//ADF2E/0AE/10//AAA/>EE?H/?>?EHE/>/?F@GFGFB111B2B21BEEECE2B2BG/</><1FGG000<FGG@DGGHH/@<C><F<C.>CF</</<<</<<G0</=;:00;0:G00<CFHF0.:0:/9BFC-----;/;FB0B0;///9;BFFBB/FEE-;9-:-9-;;-;-----;-A@BEB/:B/BFFF--;/B--9---9/::--A
@M03896:38:000000000-B4D98:1:1103:18859:3853 2:N:0:185
CCTGTTTGCTCCCCACGCTTTCGCACCTGAGCGTCAGTCTTCGTCCAGGGGGCCGCCTTCGCCACCGGTATTCCTCCAGATCTCTACGCATTTCACCGCTACACCTGGAATTCTACCCCCCTCTACGAGACTCAAGCTTGCCAGTATCAGATGCAGTTCCCAGGTTGAGCCCGGGGATTTCACATCTGACTTAACAAACCGCCTGCGTGCGCTTTACGCCCAGTACTTCCGATTAACGCCTGCACCCTC
+
BBBBBFFFFFFFGGFEEFAFFGEEEGGHGFHHGGDEFHHHFHEGFAAFGEFGEE>EFGGHHGFGGHEEE@FHHFGHHHGGHHHGHFHGFFGGHGFHHGGGCB?FGGCGBGHHHHEHHHHGGGGGFHED.DDHEC/<DGF<CGG00<CCGBCGFHCG:;GHHHB;:0/9CFGEDG;9@.CFFFFFFFF//FFFFFFEF?EFFFFFFFFD?DADB.9FFED;DDE/9/;9FFDF.9.;9AB-.9;.;FDEE
@M03896:38:000000000-B4D98:1:1103:24077:4151 2:N:0:185
CCTGTTTGCTCCCCACGCTTTCGCACCTGAGCGTCAGTCTTCGTCCAGGGGGCCGCCTTCGCCACCGGTATTCCTCCAGATCTCTACGCATTTCACCGCTACACCTGGAATTCTACCCCCCTCTACGAGACTCAAGCTTGCCAGTATCAGATGCAGTTCCCAGGTTGAGCCCGGGGATTTCACATCTGACTTAACAAACCGCCTGCGTGCGCTTTACGCCCAGTAATTCCGATTAACGCTTGCACCCTCCG
+
ABABAFFFFFFFGEFEEFEFFGAEGGGHFHHHGGFGGGHHFHHHGG1BF?CGAEEEGGGHEGDFFG?E>EFHHHHHFHHGGHHHHHHGGFGGFDFGHAFGC@??FGBG<FGGHHHHFGGD@CFCFGGAADGHE0<0</=<CGH00;GG;C<GHGHHHHHHHE:;:9;9;FFGCAB9?.9FBBFCBFFFBFFF9FB:BFFAFFBAEF>ADD-A;9.9;ADCF.A/;F/;;BB.9;.9/9@A.9;//:AEAF.
@M03896:38:000000000-B4D98:1:1103:24074:4171 2:N:0:185
CCTGTTTGCTCCCCACGCTTTCGCACCTGAGCGTCAGTCTTCGCCCAGGTGGCCGCCTACGCCACCGCTACTCCTCCAGATCTCTACGCATTTCACCGCTACACCTGGAATTCTACCCCCCTCTACGAGACTCAAGCTTGCCAGTATCAGATGCAGTTCCCACGTTGAGCCCGGGGATTTCACATCTCACTTAACAAACCACCTGCGTGCGCTTTACGCCCAGCAATTCCGATTAACGCTCGCACCCTCC
+
>A11>DF>B@DFFCCFAAA0AABAEEEF0F010ECAAHH12FB/BE///11BBBAAEF/B/>/BEF///>/BFE1>FF1>BFGGGFF/>EE/FFHH1?EEG?1FGHB00<BFFGHFHHHC@/?01F/<.><<<C11><1<<C=00<<D000<<0<0;GCGB0.-:.../0:.----:./:;CBCFG000;0009B/FFFE-;--BA-----9-:-:99B;;9----//;:B-9999/-9---99>@F-AB
@M03896:38:000000000-B4D98:1:1103:17021:4769 2:N:0:185
CCTGTTTGCTCCCCACGCTTTCGCACCTGAGCGTCAGTCTTCGTCCAGGGCGCCGCCTTCGCCACCGCTATTCCTCCAGATCTCTACGCATTTCACCGCTACACCTGGAATTCTACCCCCCTCCACGAGACTCCAGCTCGCCAGCATCAGATGCGGTTCCCAGGTCGAGCCCGGGGATTTCACATCTGACTTAACAAACCGCCTGCGTGCGCTTTACGCCCAGTAATTCCGATTAACGCTTGCACCCTCCG
+
AA11>DFFDD1BFA1EEEE0AEEECE0GF0010B//BGE12AF0EE/EGC/AEEGCEG/B////?>E//>/B@@2100F1F>FF2FGFGFA/FGHFFFCGGCF<<F0001??F>22<@<<</?.0<.A-<.00///<0/<<C.@./;;000;GG-:C-9/090.;/=-AAA?--;---/;/BF/;B//;B////BBFFE--;-9-?@;BB?@-;-:BA?;;AEB9;;/BFB-A-;B/9@;-99B9FB-;A-
@M03896:38:000000000-B4D98:1:1103:17036:4782 2:N:0:185
CCTGTTTGCTCCCCACGCTTTCGCACCTGAGCGTCAGTCTTCGTCCAGGGGGCCGCCTTCGCCACCGGTATTCCTCCAGATCTCTACGCATTTCACCGCTACACCTGGAATTCTACCCCCCTCTACGAGACTCAAGCTTGCCAGTATCAGATGCGGTTCCCAGGTTGAGCCCGGGGATTTCACATCTGACTTAACAAACCGCCTGCGTGCGCTTTACGCCCAGTAATTCCGATTAACGCTTGCACCCTCCG
+
?ABBAFFFFFFFGGBEEFE2AFEEDGGFGFFHFFGGGFHHHGHHGEEHFG0?AEEEEGGHGFDFGHEE>EFHHGFHGEHGHHHHGHHGGGGEHHFGHGGGGCFGHHBGGHHHHHFFHHHGFGGHGHGA.<EGFHF<GFB/CGF0:CCGB0:<FH@GECEBFF9.:09/FGGG?B--ADFFFBFFFEFBFFFBFF//BFFFFFADFF;;DDAD-;./;AB;@..:;/B9FEFA;AD9;;B.;9./;;AEEF.
@M03896:38:000000000-B4D98:1:1103:15337:5424 2:N:0:185
CCTGTTTGCTCCCCACGCTTTCGAGCCTCAGCGTCAGTTACAGACCAGAGAGCCGCTTTCGCCACCGGTGTTCCTCCATATATCTACGCATTTCACCGCTACACATGGAATTCCACTCTCCCCTTCTGCACTCAAGTTTGACAGTTTCCAAAGCGAACTATGGTTGAGCCACAGCCTTTAACTTCAGACTTATCAAACCGCCTGCGCTCGCTTTACGCCCAATAAATCCAGACAACGCTCGCGACCTACC
+
BBBBBFFFFFFFGGFGGEEEFGEFGFGHHHHHGFGGGFHHHHHGHHHHHHBEHGAE0AFGCEDEEHEE>EEEFGHHGHGHHHHHHHHGGGGGHHHHHGGGGEGHHFGHFHHHHHFHHHHHHHGHHHHHHHHHFCG<>@<?GGHC1GHGHHGFHHFA@AFG1<1=D.CCCGFHFHGGHHFFCC;GCGC0C/;GGHGHHHE:@ADGF9B9C@B9C9FF;ADFFFF/BFFFF//;ABB?-;.A9-99@D9FF.
@M03896:38:000000000-B4D98:1:1103:15311:5440 2:N:0:185
CCTGTTTGCTCCCCACGCTTTCGAGCCTCAGCGTCAGTTACAGACCAGAGAGCCGCGTTCGCCACCGGTGTTCCTCCATATATCTACGCATTTCACCGCTACACATGGAATTCCACTCTCCCCTTCTGCACTCAAGTTTGACAGTTTCCAAAGCGAACTATGGTTGAGCCACAGCCTTTAACTTCAGCCTTATCAAACCGCCTGCGCTCGCTTTACGCCCAATACATCCGGACAACGCTCGGGACCTACG
+
?AAAAFFFFFFFGECGGFFFEFGGGFGHHHGHGGDFGDGHHFGBGGFHHHEEHHEG0>EF?E??DGAE>>?EGFHHGGGFHFHHHFHFGGGGHGGHHEE?EBFGGCBGFFHGHHBFHBGHHGGHHH<FFHHGBBB1?<?<FFBB1>DFFGFDCGDGFFC00=0=D./<FC/CFHEC/:GFB<0;;;;0;/0;CFGGGGF?FDDG?AA:.-;A..FFE.-9DA.///;/;.99-9AA--.;--9999.9B?
@M03896:38:000000000-B4D98:1:1103:15332:5454 2:N:0:185
CCTGTTTGCTCCCCACGCTTTCGAGCCTCAGCGTCAGTTACAGACCAGAGAGCCGCTTTCGCCACCGGTGTTCCTCCATATATCTACGCATTTCACCGCTACACATGGAATTCCACTCTCCCCTTCTGCACTCAAGTTTGACAGTTTCCAAAGCGAACTATGGTTGAGCCACAGCCTTTAACTTCAGACTTATCAAACCGCCTGCGCTCGCTTTACGCCCAATAAATCCGGACCACCCTCGAGACCTACC
+
3ABBBFFFFDFFGGCFGEEACFAFFFGHHFHHGGGFGBFHGHHGHHHFH1FAFGEE0BFG?E?EEHB>>/BEGGGHHF4GHHHHGHHGGGGGHHHHG/>EEEGHGBDG3FHHGHGGDHFHE0BFGF@>FDGHBGB1@11<FGHB1@DGGHH1GH.<@?.G1F1DD.<<<CGGFFHFFHFCC;;GHH00;/;G0GBF0CE@GB:.A9B@D-;...//.;;BA.B//9/;;.-.--9A.;.;-.9999//9.
@M03896:38:000000000-B4D98:1:1103:19781:5623 2:N:0:185
CCTGTTTGCTCCCCACGCTTTCGCACCTGAGCGTCAGTCTTCGTCCAGGGGGCCGCCTTCGCCACCGGTATTCCTCCAGATCTCTACGCATTTCACCGCTACACCTGGAATTCTACCCCCCTCTCCGAGACTCAAGCTTGCCAGTATCAGATGCAGTTCCCACCTTGAGCCCGGGGATTTCACATCTCACTTAACAAACCGCCTGCGTGCGCTTTACGCCCAGTCATTCCGATTCACACATGCACCCTCC
+
ABB?AFFFFFFFGFFGGGGEFGEEEEFFAFGGEGG2EDFHFHFHGEA3CA0AAE>EFGGHEEDEEH>/>EFGHHHGFEFEHGGFGGGFEECEFHFGG<<B@C?GHC<02<FHGFHFGHHGCCDB0>.-<<CGB</0<CB/<CC00;CG00:00:0C::GHHH...99;:BBEC----9/FFFFFEFB/9BF//9BB/9A.--@9A99:AA9AB.ABB?.-;DFF//;FFB/9../9//;./9/:9;DAAA
@M03896:38:000000000-B4D98:1:1103:20565:8593 2:N:0:185
CCCGTCTGCGCCCGCCACCTGGCCCCCTCCGCTCCCTTTCCGCTCCTGCTCGCCCCCATCTCACCTTACAATCCTCCACCTATCTCCGCAGTTCACCTCTCATCTCTACAATCAACTCTCCTCTCCATCCCTCACGTCCTCCACTCCCATAATCTAAATACCATAACACCACCTCCTTTCACTACTCTCTATCACACCCACCGCACCCACCTTGCCCATCCACACTTCCTACTGCACATTCTGCCCTCCC
+
>>111111B11>E10AA0A000000AA0B///A///B111B////A11111/>>//>>0G1@2@01111111B01BF000BE1B12B>///?12BB11B1B1212B2>1111111<2111@1@1@@1110<1<</<0?//<>0010<.010111<1000<<00=00<0<<....../00:0;0:;000;000;000/;9.CE.----9.;:.00//9///-///-//;9//;/////////9/:/-/---
@M03896:38:000000000-B4D98:1:1103:24367:9376 2:N:0:185
CCTGTTCGCTCCCCTCGCTTTCGTCTCTCAGCGTCATGTGCGTACCAGGGAGCCGCCTGCGCCACTGGTGTTCCTCCCGATATCTGCGCATTTTACCGCTACACCAGGAATTCCTCTCCCCTCTCACGCCCTCTAGTCTCGCAGCATTGAACGGCCTCTCCGCGCTAAGCCCGGAGCTTTCACGTCCAACTTACAAGTCCGCCTACAAACCCTTAACGCCCACCACATCCCGACAACGCCCGCGTCCTA
+
AAAAAFFBBBBBFEG2AEFGGFDGFGHHHFHHGAAE255DDEFAEABFF1FEGA0AEEHF0FE1E332@2?>@DGHF?ECEEFHHBFGC@E?EB4BG///<<2FG?FF/22GGF2@@@FGGEGHF1??CFFGGFG1=FGF<F-.-<=<0D<C<.--.C/CGD.C-99;099A;-;9-./;B/B.9;A./;B9;//;:/9;9-9;;B9//9.;.////.-9@.;....;/;.9.---;--9;99--;;./
@M03896:38:000000000-B4D98:1:1103:24355:9393 2:N:0:185
CCTGTTCGCTCCCCTAGCTTTCGTCTCTCAGCGTCAGGTGCGTACCAGGGAGCCGCCTGCGCCACTGGTGTTCCTCCCGATATCTGCGCATTTTACCGCTACACCAGGAATTCCGCTCCCCTCTCACGCCCTCTAGTCTCGCAGTATTGAACGGCCTCTCCGGGTTAAGCCCGGAGCTTTCACGTCCAACTTACAAGTCCGCCTACAGACGCTTTACGCCCAGTAAATCCGGATAACGCTCGCGTCCTACG
+
ABAAAFFABBABFFGGGFF5FGEGEGGHHHFFEFGDGEG3BEGEEF5BB11BEFAAEG1B0>EEEGF23??EFHFGGC>?EEEGHDGEEGGEHEFHGFEEGCFGHEF/FFHHHHGDDDBFFFGGFGHGHGG-GCB<FFFHCFC..==<=<DFG.;CDGGGHG:-..;0;:CG---:BGBFFGG.9CA.9FFBBFF//9BFA>FBFFFBFF@B;9.BF;:;@DFBF/BFFF.?.9DFF?BAD-9-9@B?/;.
@M03896:38:000000000-B4D98:1:1103:24371:9401 2:N:0:185
CCTGTTCGCTCCCCTAGCTTTCGTCTCTCAGCGTCAGGTGCGTACCAGGGAGCCGCCTGCGCCACTGGTGTTCCTCCCGATATCTGCGCATTTTACCGCTACACCAGGAATTCCGCTCCCCTCTCACGCCCTCTAGTCTCGCAGTATTGAACGGCCTCTCCGGGTTAAGCCCGGAGCTTTCACGTCCAACTTACAAGTCCGCCTACAGACGCTTTACGCCCAGTAACTCCGCATAACGCTCGCGTCCTAC
+
ABAAAFFBBBBAGGGGGBFAFGEHEHHHHHHHGGGDGHFCFFFEEFFBF?1EAFEEFGFA?@?>EGE23??EDGFHFFEEEEGHHEDFGEDFHDFHFEGGGCGGHE0/GGCHHHCDGFGGGHGFHHGHHGGGH0<=FGGGBFDD.==0=DF0C.;CDCCGHC--999;0;9E-?-:AA/BF0BEFEE.;BB9;BB//9BFABDF?FFBFA=B.;99B:A9;A.;9://;;..;9.B9DD.A-;--;9A/B
@M03896:38:000000000-B4D98:1:1103:17366:9589 2:N:0:185
CCTGTTCGCTCCCCACGCTTCCGCACCTGAGCGACCGTCTCCTTCCTTGCGCCCCCCCTCTCCCCCCTCATTCCCCCCCATCTCTCCGCCTTCCCCCGCCACCCCCGGCATCCTACCCCCCCCTACGCCACTCACCCTCTCCCCCACCCGCTCCCGTTCCCACCCCCCTCCCCGCCCCTTCCCACCTCCCCTACCCTACCGCCCTCTTGCGCCCGCTGCCCAGCCATCCCCGTCCACGCCTCCTCCCCGC
+
>11>1131>11>A11A00A0010A0AAF0001///A///B0BB11012B1//B/>>@///0>>B/E///012BF1B?///0??12<0?/<//1?0?<<---<.<A---:::/;0;:CFEG?-?-.;----9;9//-;---;9/9---:--;-------;FF/--:----;9-----9---;/-/-----;----:-/-;---99-;-///-9-----9---/----//----;-9-/9----9-9/---9
@M03896:38:000000000-B4D98:1:1103:18592:9720 2:N:0:185
CCTGTTTGCTCCCCACGCTTTCGCGCCTCAGTGTCAGTTACAGACCAGGAAGCCGCCTTCGCCACTGGTGTTCCTCCGTATCTCTACGCATTTCACCGCTACACATGGAATTCCACTTCCCTCTTCTGCACTCAAGTCGACCAGTTTCCAATGACCCTCCACGGTTAAGCCGTGGGCTTTCACATCAGACTTAATCAACCACCTGCGCGCTCTTTACGCCCAATAATTCCGGATAACGCTCGCCACCTAC
+
BCCCBFFFFFFFGGGEEFEFGGGGEGGGGHHHHHGHHHHHGGCFHEAFFEFGGHEGGGGHEGGEGH3BB?GEHHHHHEFGHHHHHHHFEGGGHHHHHGGGGEFGHFGGBGGHHHFHFHHHHHHHHHHGFFHHF2F2G@A?CFCGBFHHHHFG1BFHHHHGFG?@C<.=<DG-<@-CGBGGGFHHHH00:C:F;CFGGGGGGGGGGG;@DFFFE/:FFADFCFEFFFBFFFF;AA9BB.C?D-@@.;FFFF
@M03896:38:000000000-B4D98:1:1103:4419:10536 2:N:0:185
CCTGTTCGCTCCCCTAGCTTTCGTCTCTCAGCGTCAGGTGCGTACCAGGGAGCCGCCTGCGCCACTGGTGTTCCTCCCGATATCTGCGCATTTTACCGCTACACCGGGAATTCCGCTCCCCTCTCACGCCCTCTAGTCTCGCAGTATTGAACGGCCTCTCCGGGTTAAGCCCGGAGCTTTCACGTCCAACTTACAAGTCCGCCTACAGACGCTTTACGCCCAGTAAATCCGGATAACGCTCGCGTCCTACG
+
BBBBBFFABBBBGGGGGGGGGGEGEHHHHHHHGGEGFFFHFEGGGEDGGCEEEFEGGGHGCEEEEHCBBBGEHHHHHGGGEFGHHBGGGGGGHHHHHGGGGCDGHCCC?DHHHGFEDFGGGGGHHHGEFGGGHHHGGGHHCEFA<=CC<CFGG.:CDG:GFA-9:9CB9CFE@D?BGFFFFFFFFEEAFFFBBFF9B/;BACFF?BF/9A9B..9BFEDFFF.;9//;FFA-9;DFF.-.9-9-9;BD9B.
@M03896:38:000000000-B4D98:1:1103:25358:10695 2:N:0:185
CCTGTTCGCTCCCCCAGCTTTCGCGCCTCAGCGTCGGTCTCGGCCCAGAGGGCCGCCTTCGCCACCGGTGTTCCACCCGATATCTGCGCATTCCACCGCTACACCGGGTGTTCCACCCTCCCCTACCGGACCCAAGCCGCGGAGGTTCCGGGGGCTTCGGGGGGTTGAGCCCCCCGCTTCGACCCCCCGCCTGCCGGGCCGCCTACGCGCGCTTTACGCCCAACGAATCCGGCTCACGCTCGCCCCCTAC
+
BBBBBFFBBBABGFGGFGGGGGEEAEGGGHHHGGGFGGFGHHFFEEAFGFCGEFEEFGGHGEFGGH?EEEFGGGGFHGG><CDHHFHGFGGGHHGHHDGGFDFHHC-<<@AAGGFFHGEHGGGHGGG:-AFFGFF.;EAGA-9--9;BF.-99-;-9;;.9@-9-;-/:BFEFFF@F-AA9.EB-DB--9;..9A---@BDAA.AFA--9---../;EADFA..:9.;9;.9--.;B.;.;;-@ABF-;A
@M03896:38:000000000-B4D98:1:1103:25358:10715 2:N:0:185
CCTGTTCGCTCCCCCAGCTTTCGCGCCTCAGCGTCGGTCTCGGCCCAGAGGGCCGCCTTCGCCACCGGTGTTCCACCCGATATCTGCGCATTCCACCGCTACACCGGGTGTTCCACCCTCCCCTACCGGACCCAAGCCGCGGAGGTTCCGCGGGCTTCGGGGCGTTGAGCCCCCCGCTTCGACCCCCGGCCTGCCGGGCCGCCTACGCGCGCCTTACGCCCAATGACTCCGGCCAACCCTCGCCCCCTCC
+
ABBAAFFBBBBBGGGGEBBBFGEEEEFEGGHGAEE0EGEEFG1AAEEAG?1EE?>EEAEGAE?EEG1/>/?EFFFGFEEE/BCGGDGBDCF/GHGHHABDDCFGF/-->>AF=D0DGF<G.CDGEFC--:ADA:.;;;9?-----.;BFA.;--;-9;-..9--;--;B9FED=@9B9.;9AABADA-;99..AF----9BD=9:BA9;9-=-../;..BFA../;//:;.----.9...:-;99;9;.A
@M03896:38:000000000-B4D98:1:1103:14471:11224 2:N:0:185
CCTGTTTGCTCCCCACGCTTTCGCACCTGAGCGTCAGTCTTCGTCCAGGGGGCCGCCTTCGCCACCGGTATTCCTCCAGATCTCTACGCATTTCACCGCTACACCTGGAATTCTACCCCCCTCTACGAGACTCAAGCTTGCCAGTATCAGATGCAGTTCCCAGGTTGACCCCGGGGCTTTCACATCTACCTTAACAAACCGCCTGCGTGCGCTTTCCGCCCAGCAATTCCGATTAACCCCTGCACCCTCC
+
BBBBBFFFFFFFGGFEAFEFGGEEEGGGFHFHGGGGFHHH5GGHGAEGHDGCEE>EGGGHHGEEGHCE>EFHHHGHHGF3GFDHHGGEEEEFFHFGHAFGGGFHHH20FCGFGFHGHHGGGGGH1<F..<AGFFF0DF0/<CD0::0<B0:00CC0:0CCHE0./0;90;:?9D?@9B?9BFF//;///;9BF/B/BAEF;BD?9.=;AA-@9;;/;9AADDE.::/9B9BA9.AB//.9.9.;9/;99;
@M03896:38:000000000-B4D98:1:1103:14485:11236 2:N:0:185
CCTGTTTGCTCCCCACGCTTTCGCACCTGAGCGTCAGTCTTCGTCCAGGGGGCCGCCTTCGCCACCGGTATTCCTCCAGATCTCTACGCATTTCACCGCTACACCTGGAATTCTACCCCCCTCTACGAGACTCAAGCTTGCCAGTATCAGATGCAGTTCCCAGGTTGAGCCCGGGGATTTCACATCTGACTTAACAAACCGCCTGCGTGCGCTTTACGCCCAGTCATTCCGATTAACGCCTGCACCCTCC
+
BBBBBFFFFFFFGGGFEEEFFGEEEGGFHHHHGGGCGGHHFHAGAE1EGEEFEE>EGGGHHGDFGHE@EEGGHHHHGHHFGGHHHHHGGGGGHHGHHFCDDB?GGGG<CGGHHGHHHHHGGGGHGHG?AEDHF0/<DHD<CHHC::CCGB;CGFFHGGHHHHB.:99/CFGEDG?-@DGFGFG0FFF/BFFF//9;FFEFFFFFFFA;.A-@-;ABF.99@.99//9BFF/:A.;BFFF-....:BDEFF
@M03896:38:000000000-B4D98:1:1103:14463:11242 2:N:0:185
CCTGTTTGCTCCCCACGCTTTCGCACCTGAGCGTCAGTCTTCGTCCAGGGGGCCGCCTTCGCCACCGGTATTCCTCCAGATCTCTACGCATTTCACCGCTACACCTGGAATTCTACCCCCCTCTACGAGACTCAAGCTTGCCAGTATCAGATGCAGTTCCCAGGTTGAGCCCGGGGATTTCACATCTGACTTAACAAACCGCCTGCGTGCGCTTCACGCCCACTAATTCCGATTAACGCTTGCACCCTCC
+
BBBBBFFFFFFFGGGGEEEFFGEFEFGGFHHHGGCEEHHHFGFGEA1BG???AE>EFGGHHGDEGH?>>EGHHHFHGHHHHHGHFEGFEEEFGHFHHDFGBBFGHHGGBGGCHGHHFHHGGGGHHFF..CDHFGH<DCB/CGG00;CGGCCCCFBG0:GGHH0.:0/9CBFFGG-@-ABBFBCBFFF//;BF9BFFB9AEDFCFAF9;A9-@-:./;A..;...9BF/BB/;A..9;.9...99BFD?AD
@M03896:38:000000000-B4D98:1:1103:6101:11597 2:N:0:185
CCTGTTTGCTCCCCACGCTTTCGCACCTGAGCGTCAGTCTTCGTCCAGGGGGCCGCCTTCGCCACCGGTATTCCTCCAGATCTCTACGCATTTCACCGCTACCCCTGGAATTCTACCCCCCTCTACGAGACTCAAGCTTGCCAGTATCAGATGCAGTTCCCAGGTTGAGCCCCGGGATTTCCCATCTCACTTACCAAACCGCCTGCGTGCGCTTTACGCCCAGCAATTCCGATTAACGCCTGCACCCTCCG
+
>>1>AFFBFBFCFE1F1AE0FE0E0EGFAGAEEGF/EFEG2FGCEE/BF?/AAE@CEGGHGE/?EGE//>/FFFFHC0E1FEDGHHHGGG/EFHHHHCCC/@0F?F/F0FFFG1FFGHFC?CCCFGCC.AC<0<C0</0<CCGC00<C;00:CG0CCCC:<00.90//9;BE.----./=CBBFGFB//BF/9////-;A-9;-:A--;A-9---//--9;-----:;BBBB---/99--;---/;-9-9-
@M03896:38:000000000-B4D98:1:1103:6117:11608 2:N:0:185
CCTGTTTGCTCCCCACGCTTTCGCACCTGAGCGTCAGTCTTCGTCCAGGGGGCCGCCTTCGCCACCGGTATTCCTCCAGATCTCTACGCATTTCACCGCTACACCTGGAATTCTACCCCCCTCTACGAGACTCAAGCTTGCCAGTATCAGATGCAGTTCCCAGGTTGAGCCCGGGGATTTCACATCTGACTTAACAAACCGCCTGCGTGCGCTTTACGCCCAGTAATTCCGATTAACGCTTGCACCCTCC
+
BBBBBFFFFFFFGGGGEFEFFGEFEGGG3GHHGGDEFHHHHHHHGEAGHEFGEFEGGGGHHGGGGHEEEFGHHHHHHHHHHHHHHHHGGGGGGHGHHFDG@BDGHHFFHHHHGGHGGHHGGGGHHFFA<DDHGFFFHHFCGHHEC:CGGFHHFHHHCGHHHH0:/9/:FFGEGGBCF?FGFFFGFFF/BFFFBFBFB?EFCFF.AFF;AA-@;.99FEFFFFE:FBBFFFF.9.;FBAA..;9BBFFEFF
@M03896:38:000000000-B4D98:1:1103:8031:11763 2:N:0:185
CCTGTTTGCTCCCCACGCTTTCGCACCTTAGCGTCAGTCTTCGTCCCGGTCGCCGCCTTCGCCACCGCTATTCCTCCAGATCTCTACGCATTTCACCGCTACACCTGGAATTCTACCCCCCTCTACGAACCTCCATCTTGCCAGCATCAGTTGCCGTTCCCAGGTCGAGCCCCGGCATTTCACATCTCACTTACCCAACCGCCTGCGTGCGCTTTACGCCCAGTAATTCCGATTAACGCTTGCACCCTCC
+
AA1>>FF1DFFFGC1EEAE0FEEC?EEH11AAAFG/EHF12FHAEE/////A/EECEGEF/>/B?C>//>/F@DDF00>1BEFFFHH<EA?EGFHFG/<CCC1B<FB00??GG2DBBFC@@/<01>.<.-></./0<00==G0<./=;000<CB0-;EF/000.;/9-:A?E.-9--;09/99//;9/;B/B//9//;9-9@9A-:-;AB@?@-;;B99-@-A/BF/999B-;-9B/A@-9A-;/;AAEA
@M03896:38:000000000-B4D98:1:1103:8020:11780 2:N:0:185
CCTGTTTGCTCCCCACGCTTTCGCACCTGAGCGTCAGTCTTCGTCCAGGGGGCCGCCTTCGCCACCGGTATTCCTCCAGATCTCTACGCATTTCACCGCTACACCTGGAATTCTACCCCCCTCTACGAGACTCAAGCTTGCCAGTATCAGATGCAGTTCCCAGGTTGAGCCCGGGGATTTCACATCTGACTTAACAAACCGCCTGCGTGCGCTTTACGCCCAGTAATTCCGATTAACGCCTGCACCCTCCG
+
ABBBAFFFFFFFGGGGEEFEEGEEDFGHCHFHGGGGGHGHFHGGEDEEGEEAEECGGFFHFEDEGHEEEEEHHHHHGGHFGHHHGGGFEEGGHHFFGFGGCCGHHFFFEGGHHGFGFHHGGGGHGHGDA?CGFCGDDGBCGHG0:0;GG0CGHGFHFCHHHE0:/:;/CF;E?B?B-AFGFBF;/BF/;;/99B9;/FEF=DFFFFAADFFFB.AFF;?=BD.9///9;FB?9D.B;DC9:9.;/99EAF.
@M03896:38:000000000-B4D98:1:1103:21675:11874 2:N:0:185
CCTGTTTGCTCCCCACGCTTTCGCACCTGAGCGTCAGTCTTCGTCCAGGGGGCCGCCTTCGCCACCGGTATTCCTCCAGATCTCTACGCATTTCACCGCTACACCTGGAATTCTACCCCCCTCTACGAGACTCAAGCTTGCCAGTATCAGATGCAGTTCCCAGGTTGAGCCCGGGGATTTCACATCTGACTTAACAAACCGCCTGCGTGCGCTTTACGCCCAGTAATTCCGATTAACGCTTGCACCCTCC
+
BBBBBFFFFFFFGGGF2EAAFGEEEGGHGGHHGGGGGHHHHHHHGEEGHC0EEEEEGGGHEEEGGHE>>EGHHGHHGHFGFGHHHHHGGGGGHGGHH/CGC@?GHHCFFFGHGHHFHHHGGGGHHHFA<CEHFBG0DGF/CGG00<CGGCCGCEGGCGHHHHG./;//9CGGG@9:B.FFFFGGFFF9BBFFBF9BBFFFBBBFFF?.9A;B=.;9BFD?BD.::FBBFFF.A.A/FDB?.9;:BFD.EF
@M03896:38:000000000-B4D98:1:1103:21419:12738 2:N:0:185
CAATATGGAGGGAACCAGCCGACCCACCGATGCATCCTCGTGTGGCCGGCTGCCCTACACACCCATATTATCTCAGTAGAACACCCTGTCGGTATCCCAATATCACAAAAAAAAATAAAAATCACGAGAACGAAACAAAGATTAACAGACTAAAAGACAACACAAAAATAAGTCAACAAGGCCCTACTGACCAATCGTCAACTGCAAAGAGATCGTAGTATATACACGTATAACCTACACTACACAATTAA
+
111>1331111111AA110000A00A000////121011///A//A0//////0B1BB101//>/0022@222222B2122100///011?/>//12B10B1B222110B/////0?111??11?..-.<1....-/..//0000000/./00000.://.;.....9;00000;000./..9../.:00;//9//-----;/////://9-//9----///////9---////;////-/9//9/-///9
@M03896:38:000000000-B4D98:1:1103:20206:13505 2:N:0:185
CCTGTTTGCTCCCCACGCTTTCGCACCTGAGCGTCAGTCTTCGTCCAGGGGGCCGCCTTCGCCACCGGTATTCCTCCAGATCTCTACGCATTTCACCGCTACACCTGGAATTCTACCCCCCTCTACGAGACTCAAGCTTGCCAGTATCAGATGCAGTTCCCAGGTTGAGCCCGGGGATTTCACATCTGACTTAACAAACCGCCTGCGTGCGCTTTACGCCCAGTAATTCCGATTAACACCTGCACCCTCC
+
ABBAAFFFFFFFGGGFAFFAFGEEEGGFGGHGEGEAEEFFFGGGEAEFC10EEE>EFGFG1EAEGHE/>EGHHHHHGFGFGGHHHHHFFEGGFHFHHGDGD@BGHHGHFGHHHHHGHHHGGGGHGHFD..CHH0/<<C0<GGD::;CCGC::CFHHCCGHHHFA/99/BFGGDG?B-AFGGGGFFFF/9BFFFFFF/9EE;BADEFA;AA>>99.9F.;9@DEBBFFBFF9AD.ABB/;.//.:/9AEFF
@M03896:38:000000000-B4D98:1:1103:20201:13522 2:N:0:185
CCTGTTTGCTCCCCACGCTTTCGCACCTGAGCGTCAGTCTTCGTCCAGGGGGCCGCCTTCGCCACCGGTATTCCTCCAGATCTCTACGCATTTCACCGCTACACCTGGAATTCTACCCCCCTCTACGAGACTCAAGCTTGCCAGTATCAGATGCAGTTCCCAGGTTGAGCCCGGGGATTTCACATCTGACTTAACAAACCGCCTGCGTGCGCTTTACGCCCAGTAATTCCGATTAACGCTTGCCCCCTCC
+
ABBBBFFFFFFFGGGGEFEFGGEGGGGFGHHHGGGEGHHGFHHHGE1FG?EEEEEEGGGHAEFGGHE/EEGHGHHHGFGGHHHHHHHGGFGGHHHHHDFGGCFGHHFFBGGGHGFHFHHGGGGHFGF.<A<GCCC<DCD/GGGC0;CGGC<CGHHHGGHHHHGA::;:FFGGGGCF?DGFGGGFFFF/9BF/;FB9/;EFDFFFFFF;ADBD=9EFBADCFF.;//:9BFF.:.:;B?D.9:./:AFCDD
@M03896:38:000000000-B4D98:1:1103:20747:13730 2:N:0:185
CCTGTTTGCTCCCCACGCTTTCGAGCCTCAGCGTCAGTTACAGACCAGAGAGCCGCCTTCGCCACCGGTGTTCCTCCACATATCTACGCATTTCACCGCTACACATGGAATTCCACTCTCCCCTTCTGCACTCAAGCTCCACAGTTTCCAAAGCGAACTATGGCTGAGCCACAGACTTTAACCTCCTACTTACCAAACCGCCCGCGCTCGCATTACCCCCACTAAATCCCTACCACCCCCCCTCACTCAC
+
AAAAAF3BFBFFGGGE1EAAFGEGFEGHHHHHC0AAEAGHEFGFGCFGB/B//BAE//EF/BEEEF>///BBGF2FC00BFBGHHHFEG?EE2FGHHEEGGG1F11<01BDGGG2FDGHHE0C0GHFFDFG1<0F11?<11?F0<1FGG1>10<<.->.0000.<.../C//.:/./<C00;00/./0;0;00/09;.;--A------;-9---/;//-;@-99/;//;/9/:-//-;----;:-;/9//
@M03896:38:000000000-B4D98:1:1103:12019:13784 2:N:0:185
CCTGTTTGCTCCCCACGCTTTCGCACCTGAGCGTCAGTCTTCGTCCAGGGGGCCGCCTTCGCCACCGGTATTCCTCCAGATCTCTACGCATTTCACCGCTACACCTGGAATTCTACCCCCCTCTACGAGACTCAAGCTTGCCAGTATCAGATGCAGTTCCCAGGTTGAGCCCGGGGATTTCACATCTGACTTAACAAACCGCCTGCGTGCGCTTTCCGCCCAGTAATTCCGATTAACGCTTCCACCCTCC
+
ABBAAFFFFFFFGGFGEEEAFGEEGGGGGHHHGGGEFHHHFHHHGEAFH?AEEEEFGGGH1FAEGHE/>EFHGHHHGFHEHGHHHGHGFFGGHHFHHDGGGCGHHHFCGGHHHHGFHHHGGGGHHHF..<CHCCC<DHF/CGD:0;GCGC:GHHFFHGHHHHB:;9//CFFGFGGFGDGFGGGGFFF/9BFFFBBBBAEEBB>A?AC;DD@@99;/;DD?DF.BB/;FFFBAAAA9;.=.A.;;/A..;D
@M03896:38:000000000-B4D98:1:1103:12011:13800 2:N:0:185
CCTGTTTGCTCCCCACGCTTTCGCACCTGAGCGTCAGTCTTCGTCCAGGGGGCCGCCTTCGCCACCGGTATTCCTCCAGATCTCTACGCATTTCACCGCTACACCTGGAATTCTACCCCCCTCTACGAGACTCAAGCTTGCCAGTATCAGATGCAGTTCCCAGGTTGAGCCCGGGGATTTCACATCTGACTTAACAAACCGCCTGCGTGCGCTTTACGCCCAGTAATTCCGATTAACGCTTGCACCCTCCG
+
ABAAAFFFFFFFGGGG?EEFGGEEGGGHHHHHGGGFGHHHHHHHFEEFHDEFEFFGGGGHEGCFGHEE>EFHHHHHFEGFGHHHHHHGGGGGHHHHHDDGFCFHHHFGEHHHHHHGHHHGGGGHHHGA<EGHF<C0DF0<GHHC0<CGHF;GFFHGHGHHHH0::9;;BFGFGG?B?EGGGFGFFFF//BFF9BFFF.AEFFDDFFDDDDDDD.EBFE?>DFF9/B/FFF9.:;DFFBFDAA9B/F;:EF9
@M03896:38:000000000-B4D98:1:1103:16915:13807 2:N:0:185
CCTGTTTGCTACCCACGCTTTCGTGCCTCAGCGTCAGTTAAAGCCCAGCAGGCCGCCTTCGCCACTGGTGTTCCTCCCCATCTCTACGCATTTCACCGCTACACGGGGAATTCCGCCTGCCTCTACTTCACTCAAGCTCTACAGTTTCAAATGCAGTTTATGGGTTGAGCCCATAGATTTCACATCTGACTTGCAAAGCCGCCTACGCACCCTTTACACCCAGTAAATCCGGACAACGCTTGCTCCCTAC
+
BBBBBFFFFFFFGGGGEEEFFGEGEFHHHHGHGGGGGHGHHHHHHGHGHHAHEFEFGGGHAEGEGHFFFGHFHHHHHGGGHHHHHHHFGFGGHHHHHFEGGGGHG/>@CDHHHGFDGGGHHHHHFHHHHHHHH01?GHGGDGGGDGHG=GGFHHGHHGHFBHHHGC<<CGHEGHGGGCGGHGHHGHG;;CHF0GG0:;FFAGDGBFBB.BAGGFFBBBFFDE.:/BBFFFF-9;9FA-B9A.EFFFEFFF
@M03896:38:000000000-B4D98:1:1103:21384:14459 2:N:0:185
CCTGCTCGCTGCACTCACCTTCGTCACTCAGCGTTCTACTCGTGCTAGACACCCTCCCGCTCCTCTCGTCTCCCTCCCGGCGTCCCAGCCTTCCGCCGCCTCCCCTGGACTTCCTCCCCCTACCCCCGCCCTTTACCCCTGCTCCACTAATCCCCCCCCCCGCCCCTCACCCCTCGTCTCCCCGCACCCTCCACCCGCCCACCTGCAAGCCCTCTACTCCCCTCTCTTCCCACCAACTTCCCACTCCTAC
+
1>111BB1>11>11B111AA110000BAFA11AE0E/222BAA///DA11B0BB///////A?1BD0//>/0100B/////>>///>10/011</?E/<//?//?0</00?1?11?0<////000.>-<---/0000/...;/00//0;;0<00..-;---------;-;;----9--:-/;A-;--------99---------/--//9-9-;-/9///;----////:-/9;--9//;/-/--9-//:
@M03896:38:000000000-B4D98:1:1103:21406:14469 2:N:0:185
CCTGTTCGCTCCCCTAACTCTCAACACTCCGCTTCCTCTGCGTCCCCGGGACCCCCCTGCGCCTCTCCTCTTCCCCCCGCCATCCCCGCACTCTCCCGCCCCCCCCCCTATTCCTCTCCCCTCTCTCGCCCTCTCCTCTCCCACCCTCGAACGCCCTCCCCCCCCTCCTCCCCGCCCCTTCCCGCTCTACTCCCCCCCCCGCCCACAGCCTCCCTCCGCTCACTCTCTCCTCTTCCCCCCCCCCCCCTCC
+
>>1111D>@A1>F1B11BB1AA1301A1F000000BF111B/A/E///////BB/>/////>>/?F001011BB00//>//</B0/</<//>011??////<<>A----.009;0CBFCF./9/;0;.;@A9A://99/:/;------------;@-;--;----9A--;BA9---9----/-;--;-/9///:-9--99-9---9--;;;99---------;/;/::9//-//9/;999-----9;@B-
@M03896:38:000000000-B4D98:1:1103:11261:14638 2:N:0:185
CCTGTTTGCTCCCCACGCTTTCGCACCTGAGCGTCAGTCTTCGTCCAGGGGGCCGCCTTCGCCACCGGTATTCCTCCAGATCTCTACGCATTTCACCGCTACACCTGGAATTCTACCCCCCTCTACGAGACTCAACCTTGCCAGTATCAGATGCAGTTCCCAGGTTGAGCCCGGGGATTTCACATCTGACTTAACACACCGCCTGCGTGCGCTTTACGCCCAGTACTTCCGATCAACGCTTGCACCCTCCG
+
AAAAAFFFFFFFGGGG1AA0FGEEFEGFCGGFEGF/EHGGGHGHEE/FCE/AEE>EEGGH/E?EGH//>EFHGHFHHGH1FGHHHHHGEEFEFGFHHCCG/@1FFFFH0GGHGHHFHHHGCGGHHHG..ACHFCF/=G<0<GG0;0GFHF0C;CBFCCGGFH0./99/;FCE@-:-?ABFFFGBFFF/;BFF/B9B/9AB=@@FA?-9-;@@---9;---9;-///;BFB;-;@-:;B@-AE9//BB-EA-
@M03896:38:000000000-B4D98:1:1103:11279:14648 2:N:0:185
CCTGTTTGCTCCCCACGCTTTCGCACCTGAGCGTCAGTCTTCGTCCAGGGGGCCGCCTTCGCCACCGGTATTCCTCCAGATCTCTACGCATTTCACCGCTACACCTGGAATTCTACCCCCCTCTACGAGACTCAAGCTTGCCAGTATCAGATGCAGTTCCCAGGTTGAGCCCGGGGATTTCCCATCTGACTTAACAAACCGCCTGCGTGCGCTTTACGCCCAGTAATTCCTATTAACGCTTGCACCCTCCG
+
AAAAAFFFFFFFGGGFEEEFFGEFGGGGFHHHGGDEDGHHFHGHDD1GHCAEEFEFEGGG1EDEGHE>E>FHHHHHFGFBGHHHHHHGGGGGHHHHHDGG@D?GGHFFBCGHGHGGHHHGGGGGBGFDAACH00<0<C</CGG0;0GGGC0GHFHGCGGHHEB.:0/;:FCE9B9-?AFGG0FGFFF//;BB9BF/9FFEFFFFE?-AAA-@B..9B..;BD.9B/:9BF//9;/;9.@..../B/:..A.
@M03896:38:000000000-B4D98:1:1103:11267:14661 2:N:0:185
CCTGTTTGCTCCCCACGCTTTCGCACCTGAGCGTCAGTCTTCGTCCAGGGCGCCGCCTTCGCCACCGGTATTCCTCCAGATCTCTACGCATTTCACCGCTACACCTGGAATTCTACCCCCCTCTACGAGACTCCAGCTTGCCAGTATCAGATGCAGTTCCCAGGTTGAGCCCGGGGATTTCACATCTGACTTAACAAACCGCCTGCGTGCGCTTTACGCCCAGTAATTCCGATTAACGCTTGCACCCTCC
+
AAA>AFFCDFFFGGFFAEE2FGEEGGGH332GEGGGGHHHEHFGEE13B11AAEEEEGGH1E?EEH1/>E1GHHHHGFF3GGHHHHH?E?EGHHHHHEBDGCFGHHF00FGHGHGFGHHGGCGHDG<...CDC//<<G0<CG=00=DGGF0CHH0GCGHHHH0::0;//;BEBB?--9/CFGFFBFB0;CBFBBF/9AEFB?BF?FBADDBB;.;;B999;..BB/9BFFFAA.DFF.B..E.9BFFFFF
@M03896:38:000000000-B4D98:1:1103:10205:15011 2:N:0:185
CCTGTTCGCTCCCCATGCTTTCGCTCCTCAGCGTCAGTAACAGCCCAGAGACCTGCCTTCGCCATCGGTGTTCCTCCTGATATCTGCGCATTTCACCGCTACACCAGGAATTCCAGTCTCCCCTACTGCACTCTAGTCTGCCCGTACCCACTGCACACCCGGGGTTCAGCCCCGGGCTTTCACAGCAGACGCGCCCCACCGCCTACGAGCTCTTTACGCCCACTACTTCCGGATAACGCTCGCGCCCTAC
+
ABBAAFFBBBBBGGGGFGGFGGEGGHGHHHHHFEEEGHGFFGGHHEEECAFGFHBGHHHHEEDEFHE1?EEEHHHHHFFFGHHHHBFFGGGGGHHHHFGGGEBGFHE/?BFGGHB4?FGGGHFHFFGGFFGHH2>2@F>2@FG<A@CFHHGFHHHH1>EGF--<<<.<0;GDFG;-DF?FFFGB0;=./;-9--;--;DFFFFFFFD.ABDF//99B99@FF..;/99BFD;D.99F.9.;-9-;BFDBF
@M03896:38:000000000-B4D98:1:1103:10207:15029 2:N:0:185
CCTGTTCGCTCCCCATGCTTTCGCTCCTCAGCGTCAGTAACAGCCCAGAGACCTGCCTTCGCCATCGGTGTTCCTCCTGATATCTGCGCATTTCACCGCTACACCAGGAATTCCAGTCTCCCCTACTGCACTCTAGTCTGCCCGTACCCACTGCACACCCGGCGTTAAGCCCCGGGCTTTCACAGCAGCCGCGACCACCCGCCTCCGAGCTCTTTACGCCCAATAATTCCGGCTAACACCCCCGCCCTAC
+
BBBBBFFADAABGGGFFFF5BGAEEHGEGHHHFEEFEGG5BG3FE?1AAFEFGHBGGHHHFGDAFHEA>1EEHHFHHHGHFFGHHFFEEEE?BFGHHAEECEFHHH0/?FGFGFF4?FHHFHGHGF11F1@@G1F@@@D1@GF/<<EFGHGF1>DFFF..---<-;..;<GCE---A-ABBFF0;;:./9-:--;9B.AD-@B..:.@-B?B///;;A.BB.../://;B:---./;/;.:---99;-.A
@M03896:38:000000000-B4D98:1:1103:16159:15152 2:N:0:185
CCTGTTTGCTCCCCACGCTTTCGCACCTGAGCGTCAGTCTTCGTCCAGGGGGCCGCCTTCGCCACCGGTATTCCTCCAGATCTCTACGCATTTCACCGCTACACCTGGAATTCTACCCCCCTCTACGACACTCAAGCTTGCCAGTATCAGATGCAGTTCCCAGGTTGAGCCCGGGGCTTTCACATCTCACTTAACAACCCGCCTGCGTGCGCTTTACGCCCACTAATTCCGATTAACCCTTCCACCCTCC
+
BBBBBFFFFFFFGGFGEFEAFGEFEGGF3GHGGEDFGGHHFHHHDD1BA100A>>EEEGHAEDEFH>/>>CGHGHFFEFGHHHHHFEFFF?EHGFGGBCC/B<FGC202FGHGF1FGFHGGGGH1FFC.<AGBC/<DG</<CG0000;=;<CCCC0::CGC0<.:0/9;;C9---9-9;FFBFBFBB/:B9F;B9;/.;A9;-AEFD9DA-@-9./B;.-;D..///;FF/A.9.///9././//:9..;
@M03896:38:000000000-B4D98:1:1103:16138:15159 2:N:0:185
CCTGTTTGCTCCCCACGCTTTCGCACCTGAGCGTCAGTCTTCGTCCAGGGGGCCGCCTTCGCCACCGGTATTCCTCCAGATCTCTACGCATTTCACCGCTACACCTGGAATTCTACCCCCCTCTACGAGACTCAAGCTTGCCAGTATCAGATGCAGTTCCCAGGTTGAGCCCGGGGATTTCACATCTGACTTAACAAACCGCCTGCGTGCGCTTTACGCCCAGTACTTCCGATTAACGCTTGCACCCTCCG
+
BBBBBFFFFFFFGGFGEEEFFGEGGGGHGHHHGGFEGHHHFHHHGEEGHGEEEE@EGGGHGGDEGHEEEEGHHHHHHGHHHHHHGHHGGGGGFGFHHGGGFC?GHHFCCGFHHHHFGHHGGGGHFHGDDFGHFHGDGHH/<GF0G0GGFFFHGGHHFCHGHCC;:FBBFFGGGAA9@DFGFFFFFFF//BBBBBFFFFFFFFFFFFA.ADF@;.9/BEFAFF9;F/BFFFA.99AFB.;:.AAB9FDFFD:
@M03896:38:000000000-B4D98:1:1103:23485:15804 2:N:0:185
CCTGTTCGCTCCCCACGCTTTCGCGTCTCAGCGTCAGTACCGTCCCAGAGAGCTGCCTTCGCCATTGGTGTTCTTCCTGATATCTGCGCATTTCACCGCTACACCAGGAATTCCACTCTCCTCTTCCGGACTCTAGCCATACGGTTTCCGTCGACGTCTGGAGGTTCAGCCTCCAGTTTTCACAACGGACCTGTTTGGCCGCCTACACGCTCTCTACGCCCAGTACATCCGGACAACGCTTGCCCCCTAC
+
BBBBBFFBBBBBGGFEAEEAFFAFEEGEFHFFGGGGGHHHHGGGGGBGGE2EFGBGHHHHGEDEFGDBBFGEFHHHGHHFDGGGG@FEGEGGHHHHHAEGE@BFCGGA/CGHHF2FHHGGF1FGHHGE/CDGF1?1?FGHHHA.0<<DF.FG?<ADDCG./0;.A:0;CGGFGEB:;99FFBB;;A--;9@/=0;;/9/BBB=DBFFBF?DD9/99BA--;A./;FB/FF?-99-;:>@;...9FEBB.A
@M03896:38:000000000-B4D98:1:1103:28857:16108 2:N:0:185
CCTGTTTGCTCCCCACGCTTTCGCACCTCAGTGTCAGTATCAGTCCAGGTGGTCGCCTTCGCCACTGGTGTTCCTTCCTATATCTACGCATTTCACCGCTACACAGGAAATTCCACCACCCTCTACCGTACTCTAGCTCAGTAGTTTTGGATGCAGTTCCCACGTTGAGCCCGGCGATTTCACATCCAACTTGCTGAACCACCTACGCGCGCCTTACGCCCACTACTTCCGATCAACGCTTGCACCCTTC
+
AABAAFFFFFFFGGGE2AAAAFAEBEGHHGHGHHHCGHHCFFGGFF5FFG31ABAAEEFH1AEEEF325?BEGGGFHGBFFGHHHHHFEAEEFGGGHEEEE>BB30/F0GHHGHEFF/FFEEHHFHHC/?CGG2@@@FFF@1@12@@<0/?FFFGD<<FGHH0<<0..1>>C-----;.CGBGGHGG0CFFF0CC;09BC.CA.CB9;?B-@-9.BB.:9BD.:;/9/;F...-9;BA;.;..;:BD./;
@M03896:38:000000000-B4D98:1:1103:28879:16114 2:N:0:185
CCTGTTTGCTCCCCACGCTTTCGCACCTCAGTGTCAGTATCAGTCCAGGTGGTCGCCTTCGCCACTGGTGTTCCTTCCTATATCTACGCATTTCACCGCTACACAGGAAATTCCACCACCCTCTACCGTACTCTAGCTCAGTAGTTTTGGATGCAGTTCCCAGGTTGAGCCCGGGGATTTCACATCCAACTTGCTGAACCACCTACGCGCGCTTTACGCCCAGTAATTCCGATTAACGCTTGCACCCTTC
+
AAABAFFFFFFFGFFEEEAAFE2EAEGHHHHHFGDDGH5DGDFHFFGHHHF1AFAEFFGF1BEAEGF252FEGHFHHG@FFGGHHDFFEAEEHF@FGEE?>>?B3FFFHFFGFH4FF/GEGEGHFHHC/?DGH2D1FGF@0@@@2@FFC@F?GFDB<<GHHFC.><<01>FF?<A-::CFFBGCHHG0;CCF;GC;00;AACEFB/.A-;9BB.ABFEDBBD.;B9BFFFFDD..;9.@AA../9BFABF
@M03896:38:000000000-B4D98:1:1103:28852:16127 2:N:0:185
CCTGTTTGCTCCCCACGCTTTCGCACCTCAGTGTCAGTATCAGTCCAGGTGGTCGCCTTCGCCACTGGTGTTCCTTCCTCTATCTACGCATTTCACCGCTACACAGGAAATTCCACCCCCCTCTACCGCACTCTAGCTCAGCAGTTTTGGATGCAGTTCCCAGCTTCAGCCCGGTGATTTCACATCCAACTTGCTGAACCACCTACTCGCGCTTTACGCCCAGTAACTCCGATTAACGCTTGCACCCTTC
+
AAAAAFFFFFFFGGFG1AAAAF0BAEEFHHGDB2DAFGFHFF2DFCDBFFAAABAAEEEFABEEEA@0@BFEHHFDGHE1BFHGGDG/>/EEHF@FG?EEE@EG>0?0BGHHGHGFF/>CC/CGBHG//>ACHF1??????1?01<>10-1<FG1<=1FFHH0.0<0===CC----:0<0CHGHHHG0:FFFC;C009FE?EEFFG099A-;9--;;-99@9-:///;FF-;--:/;A@-999/;BFFBB
@M03896:38:000000000-B4D98:1:1103:14532:16164 2:N:0:185
CCTGTTTGCTCCCCACGCTTTCGCACCTCAGTGTCAGTATCAGTCCAGGTGGTCGCCTTCGCCACTGGTGTTCCTTCCTATATCTACGCATTTCACCGCTACACAGGAAATTCCACCACCCTCTACCATACTCTAGCTCGTCAGTTTTGAATGCAGTTCCCAGGTTGAGCCCGGGGATTTCACATCCAACTTAACGAACCACCTACGCGCGCTTTACGCCCAGTACTTCCGCTTAACGCTTGCACCCT
+
BBBBBFFFFFFFGGGGFFEFFGEFEFGHHHHHHHHHHHHHHGGHHFEFHHG1EBAEGFGHEEEEEG3?BBGEHGFHHFBGFGHHHGHGFFGEHHHHHFGGGEFGGFAAGHHHHGFFFHGGGEHHHHHGFHHHHFF@FFG?BEGA2?FGHEGHGHHHHHHHHF1.<1<0<>FFC-<<-CGGFGHGHH/0:=G::0;9:9BGGGGGGF.;-A>A-9ABF.9@BF./;/9/BF..9.;FB.;..;./;BD.
@M03896:38:000000000-B4D98:1:1103:14538:16184 2:N:0:185
CCTGTTTGCTCCCCACGCTTTCGCACCTCAGTGTCAGTATCAGTCCAGGTGGTCGCCTTCGCCACTGGTGTTCCTTCCTATATCTACGCATTTCACCGCTACACAGGAAATTCCACCACCCTCTACCATACTCTAGCTCGTCAGTTTTGAATGCAGTTCCCAGGTTGAGCCCGGGGATTTCACATCCAACTTAACGAACCACCTACGCGCGCTTTACGCCCAGTAATTCCGCTTACCGCCTGCCCCCTCTT
+
BBBAAFFFFFFFGGGGEEFFFGEGEEGHHHHHHHG5FGHFGFGHFC5GHHHEEBAEEGGHAFDEGHF?@BFEHHFHHF3BFGHHHHHFEGGGHHHHHGGGEE3GGE/GEFFHGHFFFHEGE/GHBGGFHGHHHDF>GDG/>CF/2?1FGGFHGHHFFDHHHHF.><00<>GF-C@<CEFFF0GGGHC0:CCG:009..ADFEGFGF.??A-@BDEFF..BC.EB//;/;BF...9/;.9-;.;.;9D-../
@M03896:38:000000000-B4D98:1:1103:8031:16340 2:N:0:185
CCTGTTTGCTCCCCACGCTTTCGCACCTCAGTGTCAGTATCAGTCCAGGTGGTCGCCTTCTCCACTGTTCTTCCTTCCTATATCTACGCATTTCACCGCTACACAGGAAATTCCACCACCCTCTACCGTACTCTAGCTCAGTCCTTTTGCATGCAGTTCCCAGGTTGAGCCCGGGGCTTTCACATCCAACTTGCTGAACCACCTACGCGCTCTTTCCTCCCAGTATCTCCGCTCAACGCTTGCAACCTTC
+
AAA>AFFFFFFFFEGGGFGFGGEGFGGHHHHHHHHCFFEGFFFFG3533FF1BFAEG?EH3BBAFF35D5DFFFGFFFFGH5FFFFF1>1EEHGGFG>EE/>3F3B/G23FHHH4BEGEFEEHFDGG///?GHFB3BGF<2@22@@DBD2>@FGFFF<FGFBC/<?00<>GF-----<<C00=0:CG0::/C;;0;00;;GE.C/9.9-;-.;9;0;;B/E/99///9;B..A-9/999.;999/;ABFF
@M03896:38:000000000-B4D98:1:1103:8017:16354 2:N:0:185
CCTGTTTGCTCCCCACGCTTTCGCACCTCAGTGTCAGTATCAGTCCAGGTGGTCGCCTTCGCCACTGGTGTTCCTTCCTATATCTACGCATTTCACCGCTACACAGGAAATTCCACCACCCTCTACCGTACTCTAGCTCAGTAGTTTTGGATGCAGTTCCCAGGTTGAGCCCGGGGATTTCACATCCAACTTGCTGAACCACCTACGCGCGCTTTACGCCCAGTAATTCCGATCAACGCTTGCACCCTTCG
+
ABBABFFFFFFFGGGG2EEAFGEGGGGHHFHHGHHHHHHGGFFGHF5FGHFFGBAEFGDH1BEAEGB?@FFEHHFHHFGGBHHHHHHFEEEGHHHHHGGGGEFGHHEHGHHHHHHFHEFGGHHHFFB>?FEHHHG@GFG22>>2>>F1<@C?<GEFFGHHHH1.><0<>GFF@D@?CEFHHFGGHHF0:GCGCCGBBBFGGE?AFFADDAGF-;AFF9D=DF.F/9BBF//DD-;;9D@..9.;;BDF/9.
@M03896:38:000000000-B4D98:1:1103:6297:16543 2:N:0:185
CCTGTTCGCTCCCCTAGCTTTCGTCTCTCAGCGTCAGGTGCGTACCCGGGAGCCGCCTGCGCCACTGGTGTTCCTCCCGATATCTGCGCATTTTACCGCTACACCGGGAATTCCGCTCCCCTCTCACGCCCTCTAGTCTCGCAGTATTGAACGGCCTCTCCGCGTTAAGCCCCGAGCTTTCACGTCCAACTTACACGTCCGCCTACAGACGCTTTACGCCCAGTAAATCCGGACAACGCTCGCGTCCTCC
+
AA>AAFBADBAAFGGGGFF5FGFHGHHHHHGHGGGDGHHFFAFAEF3AE00AEFAEEGA1@E1>EH@23B??DFFHFEEEEEGGF4FEEEGGHGHHHDGGCC?FH?B?/@CFHGCDE@EFCGD0<FG<GCD-<<<0=D0D/;;..;=00;BGC.:;CCCFB.?-;-9.09B?.;--9A/;FFF..;;.:B99;///.9:;@?FDFBB/BA;B;.;/BA.@B?.9BB/9FB.-.--;;@<.:9-9-9;./;
@M03896:38:000000000-B4D98:1:1103:5580:16836 2:N:0:185
CCTGTTTGCTCCCCACGCTTTCGCACCTGAGCGTCAGTCTTCGTCCAGGGGGCCGCCTTCGCCACCGGTATTCCTCCAGATCTCTACGCATTTCACCGCTACACCTGGAATTCTACCCCCCTCTACGAGACTCAAGCTTGCCAGTATCAGATGCAGTTCCCAGGTTGAGCCCGGGGATTTCACATCTGACTTACCAAACCGCCTGCGTGCGCTTTACGCCCACTAATTCCGATTAACGCCTGCACCCTCC
+
AAAAAFFFFFFFGGGAEEF00FEEEEGFGFFHGGGEFGHHGH/GEC/FG?/AEE>EEGGHEE>AEHE>/EFHGFGHGF11BGDDG2FFE?EEFG2GHCCCC@BGHFCGG1?FGHGHFHHGGGGHGD.<.<<GB0<DDG0/<GDC:::C;0:;CG:0;:G0CG0:/0/:/;FA--9--:/CB0;;/9B/;9FB;/9//-;E@@;A-9--9A9@--;9;AA=@A-:///9FF/A-A-/;-9-;--;9F9AFB
@M03896:38:000000000-B4D98:1:1103:28418:17535 2:N:0:185
CCTGTTTGCTCCCCACGCTTTCGCACCTGAGCGTCAGTCTTCGTCCAGGGGGCCGCCTTCGCCACCGGTATTCCTCCAGATCTCTACGCATTTCACCTCTACACCTGGAATTCTACCCCCCTCTACGAGACTCAAGCTTGCCAGCATCAGATGCAGTTCCCACGTTGAGCCCGGGGATTTCACATCTGACTTAACAAACCGCCTGCGTGCGCTTTACGCCCAGTACTTCCGATTAACTCTTGCTCCCTCCG
+
BBBBAFFFFFFFGFBE?FEFFGAEEEGGBGHGEFG22FGHBHGHDA1FBE0AA@>EEFGH1ED?EG>>/>FHHHEHFFB3FGHHHFHFGFGGFH2BG1FG1?1BFFB?0?GGHGHFHHHGGCDFFFF<.<CHF1/0<C0<<<D0.<=C<00C:C0GG:GGHB.;....;BFA---9-.90B0B0;FF//;//;9;//.9.@?BFF.-:D?;@-:.;BFB-B?.///;/B:..9;./;/;/;9//;BE.:9.
@M03896:38:000000000-B4D98:1:1103:3035:18123 2:N:0:185
CCTGTTCGCTCCCCTAGCTTTCGTCTCTCAGCGTCAGGTGCGTACCAGGGAGCCGCCTGCGCCACTGGTGTTCCTCCCGATATCTGCGCATTTTACCGCTACACCGGGAATTCCGCTCCCCTCTCACGCCCTCTAGTCTCGCAGTATTGAACGCCCTCTCCGGGTTAAGCCCGGAGCTTTCACGTCCAACTTACAAGTCCGCCTACACACGCTTTACGCCCAGTAAATCCGGATAACGCTCGCGTCCTAC
+
ABBABFFBBBBBGGGGGFFFGGEGEGHHHHHHFGEEDGGHFAFEGFBEE?BEEFAEFGGGCEDEEHC2BFFFHGGHGGEEEGGHHFHEFGGGHFHHHGFGG@DGH/>//>GHHGEDFDEGGHGHFHGGHFGGHGB=GDGG/C@A.<;CCBGHH.@CCGCHFD-;;C:00:BE?-ADDFFFFFFEFEA.9BFFBF//9:BBDAF??BB./;;@9.;/B:::BF.9:::FFFDF.:.BF.;;D@B-;;BF/B
@M03896:38:000000000-B4D98:1:1103:18998:19633 2:N:0:185
CCTGTTTGCTCCCCACGCTTTCGCACCTGAGCGTCAGTCTTCGTCCAGGGGGCCGCCTTCGCCACCGGTATTCCTCCAGATCTCTACGCATTTCACCGCTACACCTGGAATTCTACCCCCCTCTACGACACTCAAGCTTGCCAGTATCAGATGCAGTTCCCAGCTTGAGCCCGGGGATTTCACATCTCACTTAACACACCGCCTGCGTGCGCTTTACGCCCAGTAATTCCGCTTAACGCTTGCACCCTCC
+
ABAAAFFFFFFFGGGFEEE2AGAEEGGG3FGHGDEEEHHH5GEHEE?G3100AE>EGGGH1EEEGH>/>EFBGHFHH0EDHGHFGHGFEEAEGGGGHCCC/B?GGGC?0???GGBDHHHGGGGFGF>>.A<GH//0DC0/<CG0::;GC00C0CGB0;GHFH0.009.;;FF-A--?.CFF0FFBB///;9///;:/.AD9@?DEA9..;-;-..;F.9@BF./;;B/BFFB.99/;.;.9.9/BF??.A
@M03896:38:000000000-B4D98:1:1103:19003:19650 2:N:0:185
CCTGTTTGCTCCCCACGCTTTCGCACCTGAGCGTCAGTCTTCGTCCAGGGGGCCGCCTTCGCCACCGGTATTCCTCCAGATCTCTACGCATTTCACCGCTACACCTGGAATTCTACCCCCCTCTACGACACTCAAGCTTGCCACTATCAGATGCAGCTCCCAGGTTGAGCCCGGGGATTTCACCTCTGACTTAACAAACCGCCTGCGTGCGCTTTACGCCCAGCAATTCCGATTCACGCATGCACCCTCC
+
AAAAAFFFFFFFGGFFCEEACEEEEEGGBBGG?EEEEGGH5G2FEAABF100AE>EGGGH1BEEEG1/>>FDGHHHFGHBFGBEH4FFCEDEFG2GGCDG/<??GFC0??GGHDGFFFHGG<DBDGF<.@@F/<<0DB0/.CC0/:0;;00<:BGC/::GC/CEF0/9/0FA;:---;BFFFF/;FF/;;/9//;9BAEA=BB.99;9AA9999.;99.-@D..9.//9B/.9.;:B..-:./;9FDA9D
@M03896:38:000000000-B4D98:1:1103:9436:20431 2:N:0:185
CCTGTTTGCTCCCCACGCTTTCGCACCTGAGCGTCAGTCTTCGTCCAGGGGGCCGCCTTCGCCACCGGTATTCCTCCAGATCTCTACGCATTTCACCGCTACACCTGGAATTCTACCCCCCTCTACGAGACTCAAGCTTGCCAGTATCAGATGCAGTTCCCAGGTTGAGCCCGGGGATTTCACATCTGACTTAACAAACCGCCTGCGTGCGCTTTACGCCCAGTAATTCCGATTAACGCTTGCACCCTCC
+
ABBBBFFFFFFFGGGE2EEFFGEEGGGHFHHHGGFFGHHHHHGHGEAFHC?EEE>EGGGHGGGGGHEEEEGHHHHHGGHHHGHHHHHGGFGGHHHHHDCGFCDGHHFFFGHHHHHHHHHGGGGHGFF..<CGF0GDDHF/CGH0;GHGGCGHHHHHGGHHHG0.;9/;CFFEF?-BADFFGGGGFFF//BFF/FBFBFFFFFFFFF@ADFAD=D?FFAAD@D.:;/FFFFFA9.;/FDF.;A99;FD?EF
@M03896:38:000000000-B4D98:1:1103:23536:20797 2:N:0:185
CCTGTTTGCTCCCCACGCTTTCGCACCTGAGCGTCAGTCTTCGTCCAGGGGGCCGCCTTCGCCACCGGTATTCCTCCAGATCTCTACGCATTTCACCGCTACACCTGGAATTCTACCCCCCTCTACAACACTCAAGCTTGCCAGTATCAGATGCAGTTCCCAGGTTGAGCCCGGGGATTTCACATCTGACTTAACAAACCGCCTGCGTGCGCTTTACGCCCAGTAATTCCGATTAACGCTTGCACCCTCCG
+
ABAAAFFFFFFFGGGGEFEAFGEEEGGFFHHHGGEGEGHHDGGHGEEGHE0AEE>EGGGHEEDEGHE>EEAGHHGHHGHGHG4GHHHGFEGGFHHHHGGGGCFGHHBCGHHHHHHHHHEGGGGHHGGF1>FGFFFDDGF/CGH00=DGCCFHFHHHCGHGHG0.:0;C/FBCB@9B-A/CFFGGGGG0BBF/;FFFFAEFBFFF?F-:DD>A-..BFAAADF.9;/:BFF;.9.AB;.@9.A9BFFDAAD.
@M03896:38:000000000-B4D98:1:1103:23542:20819 2:N:0:185
CCTGTTTGCTCCCCACGCTTTCGCACCTCAGCGTCAGTCTTCGTCCAGGGGGCCGCCTTCGCCACCGGTATTCCTCCAGATCTCTACGCATTTCACCGCTACACCTCGAATTCTACCCCCCTCTACAACACTCAAGCTTCCCAGTATCAGCTGCAGTTCCCCGGTTGAGCCCGGGGATTTCACATCTGACTTAACAAACCGCCTGCGCGCGCTTTACGCCCAGTAAATCCGCTTAACGCCTGCACCCTCC
+
AAAAAFFFBFDCFGGE1EAAFGEEEFCF0BCFEEEEEGG12D/GEAEB0A/AA>>EEGGHCEEEEG?>/>FHGFGHE0BGHHHHHHGFE?EEFHHHH?BCC@GHH00?<FGFG1@FGFGGGGGHGF1>1><GG/C0</00<GD0<0=<G00;/:C/0CGCCB---.-//:CE-----99BBFFF/BB/;BFFF/9/9-;E-@@F-9@--;-;---BB-:@@FAB//9;BFA---;/BB@----:/;BFFF
@M03896:38:000000000-B4D98:1:1103:19010:20860 2:N:0:185
CCTGTTTGCTCCCCACGCTTTCGCACCTGAGCGTCAGTCTTCGTCCAGGGGGCCGCCTTCGCCACCGGTATTCCTCCAGATCTCTACGCATTTCACCGCTACACCTGGAATTCTACCCCCCTCTACGAGACTCAAGCTTGCCAGTATCAGATGCAGTTCCCAGGTTGAGCCCGGGGATTTCACATCTGACTTAACAAACCGCCTGCGTGCGCTTTACGCCCAGTAATTCCGATTAACGCTTGCACCCTCC
+
ABAABFFFFFFFGGBEAFEEFGGEEGGHGHHHGGDEFBHHFHHGGEEGA100AE>EFGGHEEDGGGEEEEGHHHHHGGHFGHHHHHHGGFGGFHHHHGGGC@FGHHGFBHHHHHHHHHHGGGGHGHFD>EGGF0/<DGD/CGD000<CC0;CGGFF0;GHHGH.C0999BGFDAAC-DF9FFFBFFF//BBB//;;FFEFFFFF.AB.?ADF@.;//..9@?.;/:/9FFBFDA.BBABD...:9B;:ED
@M03896:38:000000000-B4D98:1:1103:19029:20872 2:N:0:185
CCTGTTTGCTCCCCACGCTTTCGCACCTGAGCGTCAGTCTTCGTCCAGGGGGCCGCCTTCGCCACCGGTATTCCTCCAGATCTCTACGCATTTCACCGCTACACCTGGAATTCTACCCCCCTCTACGACACTCAAGCTTGCCAGTATCAGATGCAGTTCCCAGGTTGAGCCCGGGGATTTCACATCTCACTTAACAAACCGCCTGCGTGCGCTTTACGCCCAGTAATTCCGCTTCACGCCTGCACCCTCC
+
ABBBBFFFFFFFGGGGEEEFGG2EEGGHGGHHGEEFEHGHFHHHEEEGGECGEEEEFGGHGGGGGHA>>EGHHHHHHFGHHHGHGHHFGEEFFGGHHFBCCDGHHH20FFGFGGDGHHHGGGGHHFF<.<<CFCC0<CF<CGG0:0<CC00;0CCC:0CHGH0.90/;;BFA;B-;?.FFFBFFFFF/;B9B9/9;/9AEDFCAEA-9.;-;-9./;.9@DDE////BFF:..:.;F.;.;.A9FFBEFF
@M03896:38:000000000-B4D98:1:1103:13246:21632 2:N:0:185
CCTGTTTGCTCCCCACGCTTTCGCACCTGAGCGTCAGTCTTCGTCCAGGGGGCCGCCTTCGCCACCGGTATTCCTCCAGATCTCTACGCATTTCACCGCTACACCTGGAATTCTACCCCCCTCTACGAGACTCAAGCTTGCCAGTATCAGATGCAGTTCCCAGGTTGAGCCCGGGGATTTCACATCTGACTTAACAAACCGCCTGCGTGCGCTTTACGCCCAGTAATTCCGATTAACGCTTGCACCCTCC
+
BBBBBFFFFFFFGGFGCEFAFGFEEGGHHHHHGGDGGHHHHHHHGGFHHF?EGEEGGGGHHGFGGHGGEGGHHHHHGHHHHHHHHHHGGGGGEGHHHDGCDCBGHHFF<FHGHHHGHHHGGGGGHHGGCGGHGBFDGHB/GHG0:CCGCCCGFFHHHFGFGHB:C09;BFGGGCAA9;FBGGGGFFF/;BFFFFFFFFFFFFF?EFC.A99B;.ABFF.;DD.:B/BFFF/ADADFB.9.9..BBFDEFF
@M03896:38:000000000-B4D98:1:1103:24215:22073 2:N:0:185
CCTGTTTGCTCCCCACGCTTTCGCACCTGAGCGTCAGTCTTCGTCCCGGGCGCCGCCTTCGCCACCGCTATTCCTCCAGATCTCTACGCATTTCACCGCTACACCTGGAATTCTACCCCCCTCTACGAGACTCAAGCTCGCCAGTATCAGATGCCGTTCCCAGGTTGAGCCCGGGGATTTCACATCTCACTTAACAAACCGCCTGCGTGCGCTTTACGCCCAGTAATTCCGATCACCGCTTGCACCCTCC
+
AA>>AFFBFFBCFEGGEEE2FGEFGGEH3A2A2EE2EGF55DF2AE1AA00AEF>>EEEG1?AEEH?/>>/FFFFGFE33BBEFGFHEEEDDGGHHH/BDG@1??G000<FFG1FDB??A@CFC1>.<..<D00/<<C0<;A.:00<<000;CF0-;AC/B0;.90///;/C-----:/;BFFBFFB/:BB9:/B/;FEE@BBDEA-.;99@@.ABBAA>BA.;///9;B/A.-;/..;-.AA//:DFED
@M03896:38:000000000-B4D98:1:1103:25571:22343 2:N:0:185
CCTGTTTGCTCCCCACGCTTTCGCACCTGAGCGTCAGTCTCCGTCCAGGGGGCCGCCTTCGCCACCGGTATTCCTCCAGATCTCTACGCATTTCACCGCTACACCTGGAATTCTACCCCCCTCTACGACACTCAAGCTTGCCAGTATCAGATGCAGTTCCCAGGTTGAGCCCGGGGATTTCACATCTGACTTAACAAACCGCCTGCGCGCCCTTTACGCCCAGTACTTCCGCTTAACGCTTGCACCCTCCG
+
ABBBAFFFFFFFGGFGAAEAFGEFGGGHBCFCGGGCEHHG5BBAB1AFFEE0>E@EEGGHFEEEEHE>/EFGH?GGGBF3FGHGHFHFGDF/FGFGH?CC?BDHHF<C0?GGHBFFGHHGGGGC1G<<.<-GCC/0DG0/;CC:00CC:0;;0::CCCHCHE0990:;9CFA-;-?-.F0FFFF/BB9BFFFB/9FF.AA-@B..99-;;-;;/;/;A.@B?.:;B/BFFD..;ABF.;...;/;BDEED.
@M03896:38:000000000-B4D98:1:1103:15499:22508 2:N:0:185
CCTGTTTGCTCCCCACGCTTTCGCACCTGAGCGTCAGTCTTCGTCCAGGGGGCCGCCTTCGCCACCGGTATTCCTCCAGATCTCTACGCATTTCACCGCTACACCTGGAATTCTACCCCCCTCTACGAGACTCCAGCTTGCCAGTATCAGATGCAGTTCCCAGGTTGCGCCCGGGGATTTCACATCTGACTTAACAAACCGCCTGCGTGCGCTTTACGCCCAGTACTTCCGATTCACGCTTCCACCCTCC
+
BBBBBFFFFFFFGGGFAEAAFGEGEFGHFGHHGEF?EFHHHHGHDEAFFE0AEEEGEFGH1EEEFHA@EEEHGHHGGBHFGGHHGHHGGEFDGFDGHGCFC@?GHHFC2FGGGGGFFHHGGGGHFG.<.<EHF/<<CH0<CGG0:;GCC00;;CGHCFHHHH0::0/.;AGCADDG-9BFFFF/FFF/BBFFB/;:FFEFFFF9.:B.DD>>99A/B.9-;..9;F9/;;9.99//;EFA..;9BAAEED
@M03896:38:000000000-B4D98:1:1103:10520:22683 2:N:0:185
CCTGTTCGCTCCCCCAGCTTTCGCGCCTCAGCGTCGGTCTCGGCCCAGAGGGCCGCCTTCGCCACCGGTGTTCCACCCGATATCTGCGCATTCCACCGCTACACCGGGTGTTCCACCCTCCCCTACCGGACCCAAGCCGCGGAGGTTCCGGGGGCTTCGGGGGGTTCAGCCCCCCGCTTCGACCCCCCGCCCGCCGGGCCGCCTACGCGCGCTTTACGCCCAATGCATCCGGATAACGCCCGCCCCCTACG
+
BBBBBFFBBBBBGGGGGGGGGGDEEEGGGGFHGGGEGGGGHHFDEA1FHC1EEE>EGGGHHGGFGHD?/>EEHGEGGGGE?C/GH2FCGCGGHHDGHDGG/@BGH@@@>DGGGHHHHGEH?CDHFFCD@?C@AEG?EA;A--A-;;:;F9-99-;99;;.9>-9-;.99BBAD-;-A@DF;.A99D---99-99;99-9BFA@.;9ABAA-=;.;/9..;@?E.//;;FFD;;..;9.;-;B@--@>B.:.
@M03896:38:000000000-B4D98:1:1103:10540:22691 2:N:0:185
CCTGTTCGCTCCCCCAGCTTTCGCGCCTCAGCGTCGGTCTCGGCCCAGAGGGCCGCCTTCGCCACCGGTGTTCCACCCGATATCTGCGCATTCCACCGCTACACCGGGTGTTCCACCCTCCCCTACCGGACCCAAGCCGCGGAGGTTCCGGGGGCTTCGGGGGGTTGAGCCCCCCGCTTCGACCCCCGGCCTGCCGGCCCGCCTGCGCGCGCTTTACGCCCAATGCATCCGGATCACGCTCGCCCCCTAC
+
BBBBAFFBBBBBGGGGGFBFGGEEEEGGGHHHGGGFGFGEGG1FFC1FGHGGEEEFEGGHHFEGGHE/>/EEHFFGGEF<EFGHHFHGGFGGHHHHHGGGGCGGH@-<A-CDHH0GHGEHGCEGFF;A;DGCDEE.EE-D?-;--;;;F.----;-;;-.99-;9--;9:BEFFF->-9A-9ADFDC-;9@..9A-9-99@=@D.9;@9>-9-../;.A9@A.;//9/;9;9.9-;9.A.A9-@DFF-9A
@M03896:38:000000000-B4D98:1:1103:15565:22695 2:N:0:185
CCTGTTCGCTCCCCTAGCTTTCGTCTCTCAGCGTCAGGTGCGTACCAGGGAGCCGCCTGCGCCACTGGTGTTCCTCCCGATATCTGCGCATTTTACCGCTACACCGGGAATTCCGCTCCCCTCTCACGCCCTCTAGTCTCGCAGTATTGAACGGCCTCTCCGGGTTAAGCCCGGAGCTTTCACGTCCAACTTCCAAGTCCGCCTACAGACGCTTTACGCCCAGTAACTCCTGATAACGCTCGCCTCCTAC
+
ABBABFFBBBBBGGGCGFFFGGEHGHHHHHHHGGGEEGHFFEFEFFDGGC1BEFEFGGGFEEDEEHGFFBGEFHHHHGGAEEEGHHHGEFGGHHFHHEEGFCFGG@BC?BGHHHFGGGGGGHGHFGHHHGGGHHB=DGHHGECD.=;<CGFGG.:CDGCCFF?-:9CBBCFF9--;@FF/99F?AAA.;BFF/;99/;9B99A..B/;:A>@9.9:FA.9>A.//:/;FF/B//9BBAD.D-9-;AEFFF
@M03896:38:000000000-B4D98:1:1103:15558:22712 2:N:0:185
CCTGTTCGCTCCCCTAGCTTTCGTCTCTCAGCGTCAGGTGCGTACCAGGGAGCCGCCTGCGCCACTGGTGTTCCTCCCGATATCTGCGCATTTTACCGCTACACCGGGAATTCCGCTCCCCTCTCACGCCCTCTAGTCTCGCAGTATTGAACGGCCTCTCCGGGTTAAGCCCGGAGCTTTCACGTCCAACTTACAAGTCCGCCTACAGACGCTTTACGCCCAGTAAATCCGGATAACGCTCGCGTCCTACG
+
BBBBBFFBBBBBGGGGGGGGGGGGFHHHHHHHGGGEGHFGGGGGGEBGGGEEEGEGGGHHGGGEGHGFEGGGHHHHHGGFEGFHHHGGGGGGHHHHHGGGGCFHHG/BFFHHHHHGGGGGGHGHHHGGFGGGHHFDHDFHGFCAD0GCGHFG..-;CGGHFD--99CF0;CEA?-;@FFFBFFFFFA.;FFF/BF//FFFFFFFFFF:BFBB..:/::A>BAEF///;BFF-.:9;B.9.9BB9@B;ABF.
@M03896:38:000000000-B4D98:1:1103:18366:22881 2:N:0:185
CCTGTTTGCTCCCCACGCTTTCGCACCTGAGCGTCAGTCTTCGTCCAGGGGGCCGCCTTCGCCACCGGTATTCCTCCAGATCTCTACGCATTTCACCGCTACACCTGGAATTCTACCCCCCTCTACGAGACTCAAGCTTGCCAGTATCAGATGCAGTTCCCAGGTTGAGCCCGGGGATTTCACATCTGACTTAACAAACCGCCTGCGTGCGCTTTACGCCCAGTAATTCCGATTAACGCTTGCACCCTCC
+
BBBBBFFFFFFFGGGGEEEFFGEEGGGHGGHHGGEEEHHHFHHHGD1GHE0EEE>EGGGHFGGGGHEEEFGHHHHHHGHGHGHHHHHGGAFEGHHHHGGGCCFGHHFG2FGGHHHGHHHGGGGHHFF..<CGFBH<DGD/CGG:C0GHHGGFHGHHGCHHHHECC:/;BFGGGGGG-:FFGGGFFFF/BFFF9BBFFFFFFFFFFF9;DD=BA;9/;.:BBDAFF/:/FF/D9D.9;AD9AAA/BFFFFF
@M03896:38:000000000-B4D98:1:1103:22193:22971 2:N:0:185
CCTGTTTGCTCCCCACGCTTTCGCACCTGAGCGTCAGTCTTCGTCCAGGGGGCCGCCTTCGCCACCGGTATTCCTCCAGATCTCTACGCATTTCACCGCTACACCTGGAATTCTACCCCCCTCTACGAGACTCAAGCTTGCCAGTATCAGATGCAGTTCCCAGGTTGAGCCCGGGGATTTCACATCTGACTTAACAAACCGCCTGCGTGCGCTTTACGCCCAGTAATTCCGATTAACGCTTGCACCCTCC
+
BBBBBFFFFFFFGEGGEEEEFGEEEGGGFHHHGGGGGHHHFHHHGEAFHGGGEEEEGGGHHGGGGHE/EEGHHHHHHHGFHGHHGFFGGGGGHHHHHGGGCBDGHHBA2GHHHHHHHHHGGGGHHHG.AEDHFFHDGHF/CGH0:0GFCCFGFFEHGGHHHHHE:9/9CFGGGG?D-:FFFBF9FFF/:BF/;B/9/;AEFFFFEFF..A>D@9.BFED=DF.FB/:BFBF.;.99;AB.A..;;FF?FA
@M03896:38:000000000-B4D98:1:1103:19541:23198 2:N:0:185
CCTGTTTGCTCCCCACGCTTTCGCACCTGAGCGTCAGTCTTCGTCCAGGGGGCCGCCTTCGCCACCGGTATTCCTCCAGATCTCTACGCATTTCACCGCTACACCTGGAATTCTACCCCCCTCTACGAGACTCAAGCTTGCCAGTATCAGATGCAGTTCCCAGGTTGAGCCCGGGGATTTCACATCTCACTTAACAAACCGCCTGCGTGCGCTCTACGCCCAGTAATTCCGATTAACGCTTGCACCCCCC
+
BBBBBFFFFFFFGGFEAEE2FGEEEGGGFFHHGGFGGHHHFHGGEEAGGE0AAE>EGGGH1EEEGH?/>>AGHHHHGGC3FGHFGFHGE?AFFHGFHDDG/@?GHH2F22FGGHGGFHHGGGGHDG><.CEHF0C<DGF<<GB0:0:C:0:CCFCCCCGHHHE./0//9;FEAD?-A9FFF090B;//;;;B//9B/.AE9@D.:.9ADDDF-.:9;9--@;A99/:/BF/:..;/;.-..9.9BF9--;
@M03896:38:000000000-B4D98:1:1103:19543:23218 2:N:0:185
CCTGTTTGCTCCCCACGCTTTCGCACCTGAGCGTCAGTCTTCGTCCAGGGGGCCGCCTTCGCCACCGGTATTCCTCCAGATCTCTACGCATTTCACCGCTACACCTGGAATTCTACCCCCCTCTACGAGACTCAAGCTTGCCAGTATCAGATGCAGTTCCCAGGTTGAGCCCGGGGATTTCACATCTGACTTAACAAACCGCCTGCGTGCGCTTTACGCCCAGTAATTCCGATTAACGCTTTCACCCTCC
+
ABBBAFFFFFFFGGGGEEEFFGEEFGGHHGHFGGG?EHHHGHHHFEAAHE?CEEEGGGGHGFFEGHE?EFGGHHHHGGHDGHHHHHHGGGDGHHHHHDGGG@?FGGFFCGHHHHHFGHHGGGGHFGF.<<CGC0C0<GD<CHGC0;<CCCCCCG0CCCHHHHHAC9//;CFF@D-99.BFFGGBFFF//BFF;F9/:AEEDBF.AA-ADDCCDF?/9ED9@F.//:BBFFF.;9.9;:>...///;FA.A
@M03896:38:000000000-B4D98:1:1103:5770:24226 2:N:0:185
CCTGTTTGCTCCCCACGCTTTCGCACCTGAGCGTCAGTCTTCGTCCAGGGGGCCGCCTTCGCCACCGGTATTCCTCCAGATCTCTACGCATTTCACCGCTACACCTGGAATTCTACCCCCCTCTACGAGACTCAAGCTTGCCAGTCTCAGATGCAGTTCCCAGGTTGAGCCCGGGGATTTCACATCTGCCTTAACAAACCGCCTGCGTGCGCTTTACGCCCAGTAATTCCGATTAACGCTTTCACCCTCC
+
ABAAAFFFFFBFEECF?EEFFFDEFGGHBFGFEEEGDGGHDHFFAAABGE00AE>EEEGH1E?>EHE>/EEHHHFHGG3DGHFFHHHGGGGCGDFGHCCD?@FHHCGC2?GFHHGFGHHGC-DHFHCA.DEGF0C<<GE/<CD0:0<;:00::CGFFHG;CF0.;099/CBE9-@A?DFBFBFBBFB//;9F//;BB.AEAD@DEFADDD>B>AEBB..9@D?/;/BFFF/..;;BF.9.;.;/;;A:.A
@M03896:38:000000000-B4D98:1:1103:5791:24246 2:N:0:185
CCTGTTTGCTCCCCACGCTTTCGCACCTGAGCGTCAGTCTTCGTCCAGGGGGCCGCCTTCGCCACCGGTATTCCTCCAGATCTCTACGCATTTCACCGCTACACCTGGAATTCTACCCCCCTCTACGCTACTCAAGCTTGCCAGTCTCAGATGCAGTTCCCCGGTTGAGCCCCGGGATTTCACATCTCACTTACCAAACCGCCTGCGTGCGCTTTACGCCCAGCACTTCCGCTTAACGCTTGCACCCTCC
+
AAAAAFFFFFDCGGGG1EEFFGEEGGGH0BGFEEGG/FGHHH/FEEEEAA/AA>>>EFGH/BEAEF?//>?FGFGGEB>BFGGHBGHEE?EG2GFGH?B@/>FGHB0?C1?FG2??FGCCGGGHFD.-..<GF0C0GHB/<CD0;00;;C0;::C0<;C0;/--99-//;BE.----::9F/;//BB//;BFB/9BB?EA-@@AEF@-A9-;-;ABB-9;@B--:;;/9;---9-99-;-;9-/::BFFF
@M03896:38:000000000-B4D98:1:1103:5766:24247 2:N:0:185
CCTGTTTGCTCCCCACGCTTTCGCACCTGAGCGTCAGTCTTCGTCCAGGGCGCCGCCTTCGCCACCGGTATTCCTCCAGATCTCTACGCATTTCACCGCTACCCCTGGAATTCTACCCCCCTCTACGAGACTCACGCCTGCCAGTATCAGATGCCGTTCCCCGCTCGAGCCCGTGGCTCTCACATCTGACTTACCACACCGCCTGCGTGCGCTTTACGCTCAGTATTTCCGATTAACGCTTGCACCCTCCG
+
AAABAFFFFFBCFCBFEAE2AG?E2EGGFGGF2EEGDHHHGH2AAA1AF11A0A0EEE?G1EAEEHE>>E1BFBBGB0FBBCFFGHGFE/EA?GF?B<BBCC0BCE//0??1FFGBGE/<CDG01FC<.<CD00/<...<CG<000;;0:0;;C0::;GGB/9-9-;99.BE--.--./;:9B/BF//;F/B/9///.9.@-9..9-...;@-..999A.9./;///:;9.....BB.9...9999..9:.
@M03896:38:000000000-B4D98:1:1103:11338:24853 2:N:0:185
CCTGTTTGCTCCCCACGCTTTCGCACCTGAGCGTCAGTCTTCGTCCAGGGGGCCGCCTTCGCCACCGGTATTCCTCCAGATCTCTACGCATTTCACCGCTACACCTGGAATTCTACCCCCCTCTACGAGACTCAAGCTTGCCAGTATCAGATGCAGTTCCCAGGTTGAGCCCGGGGATTTCACATCTGCCTTAACAAACCGCCTGCGTGCGCTCTACGCCCAGTAATTCCGTTTAACGCTTGCACCCTCC
+
BBBAAFFFFFFFGGGE2AAAFG2E2EEFBGGHGGE2ADFG5G2FFA1BC??CE>>>EFGHEGG1EHEE>EEGGHFHH0G3BF4FF?FFE/EEGHGHHGDC/>FGHGF0C1<CGHEGFGHGDCDHFB<<.<<DF0<<</0/<GD0;0CGH00;0C0C::CGHH0.:0/9/;FA9-;--9FFGGGBFFF//;/99999/;EEBBB.;A=9AA-9-.;//9>@B?9BF//9;BB/:/.9B.=9..9/;9A.;A
@M03896:38:000000000-B4D98:1:1103:7837:25074 2:N:0:185
CCTGTTTGCTCCCCACGCTTTCGCACCTGAGCGTCAGTCTTCGTCCAGGGGGCCGCCTTCGCCACCGGTATTCCTCCAGATCTCTACGCATTTCACCGCTACACCTGGAATTCTACCCCCCTCTACGAGACTCAAGCTTGCCAGTATCAGATGCAGTTCCCAGGTTGAGCCCGGGGATTTCACATCTGACTTAACAAACCGCCTGCGTGCGCTTTACGCCCAGTAATTCCGATTAACGCTTTCACCCTCC
+
ABBABFFFFFFFGGGGEEEEFGEEFGGHBGGHGGG?EHHHHHHHGEEGBAEGAEEEGGGHAEFFGHE>>EGHHHHHHHHHHGHHHHHEEFGGHHHHHADGGCFGHHFABFHHHGFGFHHGGGGHHHF.<<AGF0G0<C</<GD0;;GGC:0CGG0CCGHHHFBC:B/:9;FEDG?BDDFFGFGBFFB/BBBF//;F/FFFABDFFFD9AA@D@AA/BEA;FDE9////;B/..99BF9BD..;9BFF.;A
@M03896:38:000000000-B4D98:1:1103:7853:25083 2:N:0:185
CCTGTTTGCTCCCCACGCTTTCGCACCTGAGCGTCAGTCTTCGTCCAGGGGGCCGCCTTCGCCACCGGTATTCCTCCAGATCTCTACGCATTTCACCGCTACACCTGGAATTCTACCCCCCTCTACGCCACTCCAGCTTGCCAGCATCAGCTGCAGTTCCCCGGTTGAGCCCTGGGATTTCACATCTGACTTACCACACCGCCTGCGTGCGCTTTACGCCCAGTCCTTCCGCTTACCTCCTGCACCCTCC
+
>AA3>DFBFFFFGEFE2AEAFGEGFGGHACGH?EEEAGHHDG2FAA1BF10EAEEEGEGHGEEEEH1/>E/FFFFHF033BFGFG4F/E<EGFGDGF/@DB<1?GG0001?FGFFDHHFDC->G1>>--.<C</<<<0<<CC0;./<C000;:CC;;0;GH/--;.99/;;A/;.99/;BF0F0FF://;B9//9;/.9A--9D.;-..;-;-;./;9.9@..///;BFF..;../9/:..//.9/9AAD
@M03896:38:000000000-B4D98:1:1103:7837:25092 2:N:0:185
CCTGTTTGCTCCCCACGCTTTCGCACCTGAGCGTCAGTCTTCGTCCAGGGGGCCGCCTTCGCCACCGGTATTCCTCCAGATCTCTCCGCATTTCACCGCTACACCTGGAATTCTACCCCCCTCTACGACACTCAAGCTTGCCACTCTCAGATGCAGCTCCCAGGTTGAGCCCGGGGATTTCACATCTGACTTACCAAACCGCCTGCGTGCGCTTTACTCCCACTAATTCCGATTAACTCCTGCACCCTCC
+
AAAAAFFFFFFFGGGEAEEFFG?E2EEFABEGEGFEEHHHFHHHEAACFD0EEE>EEEEG1E?EEG1>>>FGHHGHGEH3GHFHH3BEE<ED2B2FFADG/<?GFHGFE<?FFFFDGHHGG?A01>>C.<<GC<C0<<0<:CG0//;:<00;CF0G/:CGEGF.90;/9B;9-;-9-ABFF/B/FF//;B/;9/;9;AE?BBBAFF-..9-9-9AFF/9;AB.99;;9BF/.9..;B/;////.9;:..9
@M03896:38:000000000-B4D98:1:1103:8430:25238 2:N:0:185
CCTGTTTGCTCCCCACGCTTTCGCACCTGAGCGTCAGTCTTCGTCCAGGGCGCCGCCTTCTCCACCGGTATTCCTCCAGATCTCTACGCATTTCACCGCTACACCTGGAATTCTACCCCCCTCTACGAGACTCAAGCTTGCCAGCATCATATGCAGTTCCCAGGTTGAGCCCGGGGATTTCACATCTGACTTAACAAACCCCCTGCGTGCGCCTTACTCCCAGTACTTCCGATTAACACTTGCACCCTCC
+
>AA>>DF1DFFFFGFFEEE0AFAEAEGH00BBAEAFGEHHGGFFEE/B0///AE>EEEGH1FDGHH?/>>FHGHHHGGFDFFFGHEF>EA//FGBGHE<ECGFGHH0F0BGHHBGDGHHGG?CF1F<..>>GFGF1><0<<G=0.<=<00==<=0;;:CGHB0.:0;//:;:-----9;BFBFBBBB09;FF;BCB/-AE--;-A999-;-;-9-9;/B/A-////:99B-----/;/;/9/;/;FB-;9
@M03896:38:000000000-B4D98:1:1103:8411:25242 2:N:0:185
CCTGTTTGCTCCCCACGCTTTCGCACCTGAGCGTCAGTCTTCGTCCAGGGGGCCGCCTTCGCCACCGGTATTCCTCCAGATCTCTACGCATTTCACCGCTACACCTGGAATTCTACCCCCCTCTACGAGACTCAAGCTTGCCAGCATCAGATGCAGTTCCCAGGTTGAGCCCGGGGATTTCACATCTGACTTAACAAACCGCCTGCGTGCGCTTTACGCCCAGTAATTCCGATTAACGCTTGCACCCTCC
+
BBABBFFFFFFFGGGEEEEEFGEGFGGHBGFFEGG?GHHHGHHHGEAFG?AEFEEGGGGHFFCEGHEEEEEHGHHHGFHGGGHHHHGGGGGGGFGHH?DGG@FFGGC02FDGGFGGHHGGGGGGHHF.<<EDC0<<<C0<CGGC.:<GCGCGHGHGHGHHHC0:;0;/;FFGFA-@FDFGGBFFFF/9;BFFF/BBFFFEAFFDFFFAADFFA9ABFE?@DFEB//9BFFFAA.AF9A9.9A.9/;AEFF
@M03896:38:000000000-B4D98:1:1103:8426:25256 2:N:0:185
CCTGTTTGCTCCCCACGCTTTCGCACCTGAGCGTCAGTCTTCGTCCAGGGGGCCGCCTTCGCCACCGGTATTCCTCCAGATCTCTACGCATTTCACCGCTACACCTGGAATTCTACCCCCCTCTACGAGACTCAAGCTTGCCAGTATCAGATGCAGTTCCCAGGTTGAGCCCGGGGATTTCACATCTGACTTCACAAACCGCCTGCGTGCGCTTTACGCCCAGTAATTCCGATTAACGCTTGCACCCTCC
+
ABABAFFFFFFFGGFFEEEAFGEFGGGHGGHHGGGAEHHHFHHHFEAGCAAEAEEGGGGHGEDFGHE/>EGHGHHHGHHHGHHHHHHFGGDGFHHHHDFDD@??GGE0CGHHHGFHHHHGGGGHHHCD.CEHC0/<<CD<CGFB:<CC:CGHHGHHGGHFHH0.:0/:FFGFCB--;.;FFGF0BFF/:BBF/;B9BFFFFFC.AFA?DD-B-.ABBEFCFF.;//9;FF/AAADBBFF..9A/9BAEFD
@M03896:38:000000000-B4D98:1:1103:6819:25441 2:N:0:185
CCTGTTTGCTCCCCACGCTTTCGCACCTGAGCGTCAGTCTTCGTCCAGGGGGCCGCCTTCGCCACCGGTATTCCTCCAGATCTCTACGCATTTCACCGCTACACCTGGAATTCTACCCCCCTCTACGAGACTCAAGCTTGCCAGTATCAGATGCAGTTCCCAGGTTGAGCCCGGGGATTTCACATCTGACTTAACAAACCGCCTGCGTGCGCTTTACGCCCAGTAATTCCGATTAACGCTTGCACCCTCC
+
AAAAAFFFFFFFGFFFEEEEFGAEEGGHFGHHGGGGGHHHGHHHGEECFE?FEEEFGGGH1EDEGHE/>EEHGHHHGFHHHGHHHHHGGGGGHHGHHDGGGCGHHHFGHBGGHFGGGHHGGGGHGGFA.<CHC0C<<<<<CGG00<CHG0:GGHGH;CHHHHHCC099FFGEAB?9DAFGGGGEFFF/BFFFF/;;BAEFFFFD?A@ADFBFA.ABFADAFF.9:/;BFFFB.A9FF.@.9A:9;BA.AD
@M03896:38:000000000-B4D98:1:1103:7805:26097 2:N:0:185
CCTGTTTGCTCCCCACGCTTTCGCACCTGAGCGTCAGTCTTCGTCCAGGGGGCCGCCTTCGCCACCGGTATTCCTCCAGATCTCTACGCATTTCACCGCTACACCTGGAATTCTACCCCCCTCTACGAGACTCAAGCTTGCCAGTATCAGCTGCAGTTCCCAGGTTGAGCCCGGGGATTTCACATCTCACTTAACAAACCGCCTGCGTGCGCTTTACGCCCCGTAATTCCGATTAACGCCTGCACCCTCC
+
ABAAAFFFFFFFGGGEFFEAFGEEEGGH3CFGGGE?EHGHGHDHFDDGFC0EEEEEGGGHEEDEGFE/>EFGHHGHHHHFHGHGH4FEEEFGHGFGGCCDC@?FGH<F2?FFGF1?GGHGDGGGGF.>..<DF0C0<C</<C0;0;;CC:0;:CC:CCGHGB0.99//;9CC?--9B9BFB0;BFFF/;BFB/9B/9AEE-@D;9.-9.A-;@.;9BEFAD--.-.9BFF/..999B?=-;.999FF.9;
@M03896:38:000000000-B4D98:1:1103:14392:27131 2:N:0:185
CCTGTTCGCTACCCACGCTTTCGTGCCTCAGCGTCAGTAATAGCTTGGAAAGCTGCCTTCGCAATCGGTGTTCTGTGTGATATCTAAGCATTTCACCGCTACACCACACATTCCGCCTTCCGCAACTACACTCTAGTCTGACAGTATCAGAGGCAATTTCGATGTTGAGCATCGAGCTTTCACCTCTAACTTATCAAACCGCCTACGCACCCTTTAAACCCAATAAATCCGGATAACGCTCGGATCCTCC
+
ABAAAFFBBBBBGGFGEEE2AGFFGGHHHGGHGGGGGH5D5DGH5G3EFFFFGGFGHHFHGE1BBFB11>?EEHBFHHFHHFHHHHDDGGHHHHHHHGGGFCFGFGHGEEGHHHGGFGEHBD???B@GGHHB<2@@FF2@@GFC1?GHGB1?CDAHFGFHGEF1CF1<CFHGGDC.ED<DHHHHHHF0CHFF::C00CBEFFGGGFDAEGGG?BF0;FFFGGA9FFBBFFD-99AFF?DDF--;ADF/BF
@M03896:38:000000000-B4D98:1:1104:17050:3355 2:N:0:185
CCTGTTCGCTCCCCACGCTTTCGCGTCTCAGCGTCAGTACCGTCCCAGAGAGCTGCCTTCGCCATTGGTGTTCTTCCTGATATCTGCGCATTTCACCGCTACACCAGGAATTCCACTCTCCTCTTCCGGACTCTAGCCATACGGTTTCCGTCGACGTCTGGAGGTTAAGCCTCCAGTTTTCACAACGGACCTGTTTGGCCGCCTACACGCTCTTTACGCCCAGTAAATCCGGACAACGCTTGCCCCCTAC
+
BBBBBFFBBABBGGGGEEEFAGEFEEGGGEGGGEEGGHFFHGGGGGHHCAFEGGFGHHGHHGGGFHFHEFGEGHHHHHHHHHHHHEHGGGGGHHHHHGEFGCFGHEFFEHHHHGFFGHHHGFHHHHHG<ADGG1F?FHEHHHHD0.CGHDGHGFFC@DF.;CGA::CCBFHCCCC/;9FFFBFFGGG-CD99/900/CBFGFFFDFFFFFFD?B/FFFFAFFE/BFFFFFFA?==FECDA.AEFFFFF.F
@M03896:38:000000000-B4D98:1:1104:17031:3358 2:N:0:185
CCTGTTCGCTCCCCACGCTTTCGCGTCTCAGCGTCAGTACCGTCCCAGAGAGCTGCCTTCGCCATTGGTGTTCTTCCTGATATCTGCGCATTTCACCGCTACACCAGGAATTCCACTCTCCTCTTCCGGACTCTAGCCATACGGCTTCCGTCGACGTCTGGAGGTTAAGCCTCCAGTTTTCACAACGGACCTGTTTGGCCGCCTACACGCCCTTTACGCCCAGTACATCCGGCCAACGCTTGCCCCCCAC
+
3AABAFFABAABGGBEEEE22FEEEAEAFDFHGEEAE5FGHEFEEGHHGGGEGBBGG@GGEEAE1B4C@C?EGHHHHGHE3FGGG4GEEE/?GGFGHEE/@<FGHA0?C2FHFFFFHF3GGGHHHH2C<?ACH1??D0<BFHC<--CGHA><A<<<<E/./0;:C/<CGFC/;99/C;BFF0BBFD--.?B/9;00/.9;@A-A.B/9AD.;;/9BF.9;@.EBB/:/9/.----::9B....9B;@-;D
@M03896:38:000000000-B4D98:1:1104:10393:3616 2:N:0:185
CCTGTTCGCTCCCCACGCTTTCGCGTCTCCGCGTCAGTACCGTCCCAGAGCGCTGCCTTCGCCATTGGTGTTCTTCCTGATATCTGCGCATTTCACCGCTACACCAGGAATTCCACTCTCCTCTTCCGCACTCTAGCCATACGCCTTCCGTCGACGTCTGGACGTTACGCCTCCAGTTTTCACAACGCACCTGTTTCGCCGCCTACACGCTCCTTACGCCCAGTAAATCCGCACAACGCTCGCCCCCTAC
+
AAAAAFF>AAAAGGBEAEE0FGEG?EEAH1AEAEEAEH2FGEGGGF1BBC0>>F>EHFFH/E/BFE11@//?BGEGGHH11>FGG2EEEEAFEFGHF<ECCC1FG/0//<GGGF2<DGDGH1C1FFG///>@F1=1<>1>1F>.-<<CC.<.--;-:;:./0.-;./.;AAFACB/;00;BBF0F.--999//9///;99>?-B-9F-A----9//9-9999-;/9B/FF?-9;----;---99;@=;-;
@M03896:38:000000000-B4D98:1:1104:10383:3632 2:N:0:185
CCTGTTCGCTCCCCACGCTTTCGCGTCTCAGCGTCAGTACCGTCCCAGAGAGCTGCCTTCGCCATTGGTGTTCTTCCTGATATCTGCGCATTTCACCGCTACACCAGGAATTCCACTCTCCTCTTCCGAACTCTAGCCATACGCCTTCCGTCGACGTCTGGAGGTTAAGCCTCCAGTCTTCACAACGCACCTGTTTCGCCGCCTACACGCTCTTTACTCCCAGTACATCCGTACAACGCTTGCCCCCTAC
+
>AAA>FFADAAAGEFEEAAAAGEGEEEEHDFBEEA/EG2BGEGGGEHFG/0ABGEHHGHHCFC//F111BB?@GGHFHH1@@GGH2FEEEEE2FEGH>EEE@FH0FAF/0BFF12BBCFGC1<@GFG?/?@HF<G1??<GHHA/-<<FGAGG--@-<<<./0..:/0;0:::C:/::0;CFBF;B.--9;-/90;;0..9:@;?9-FFB@FF-//;9/9/;-//;///;B--;9-/:-9----9:;9@AF
@M03896:38:000000000-B4D98:1:1104:10400:3638 2:N:0:185
CCTGTTCGCTCCCCACGCTTTCGCGTCTCAGCGTCAGTACCGTCCCAGAGAGCTGCCTTCGCCATTGGTGTTCTTCCTGATATCTGCGCATTTCACCGCTACACCAGGAATTCCACTCTCCTCTTCCGCACTCTAGCCCTACGGTTTCCGTCGACGTCTCCAGCTTAAGCCTCCAGTTTTCACAACGCACCTGTCTGCCCGCCTACACGCTCTTTACTCCCAGTACACCCCGACTACGCTCTCCCCCTAC
+
AAAA>FFABAAAGGFGEEEAFFEFAEEDHEGFEEE2BF5FGEFEGGFGHAC1BFAFGEHH1E??FF433???FFFHHHG3@FFFF4BEGEEEDHHHH/EEE<BGEF0FA?GFGGDDGFFGCBGGFFGF/CDGF1?1??0?CG..0.>=F<FC-@@-<<</00:/::0;:CGFG://;0:9FBFF0.---;9//0/0;0:..?B.AFFF.@.;.://9//9;./;////9;--99--999;..;9BD.9.A
@M03896:38:000000000-B4D98:1:1104:10572:3740 2:N:0:185
CCTGTTTGCTCCCCACGCTTTCGCACCTGAGCGTCAGTCTTCGTCCAGGGTGCCGCCTTCGCCACCGGTATTCCTCCAGATCTCTACGCATTTCACCGCTACACCTGGAATTCTACCCCCCTCTACGAGACTCAAGCTTGCCAGTATCAGATGCAGTTCCCAGGTTGAGCCCTGGGATTTCACATCTGACTTAACAAACCGCCTGCGTGCGCTTTACGCCCAGTAATTCCGATTACCGCTTGCACCCTCC
+
AAAAAFFBFFFFGFFG1EEAFG0EEGEFCCGGEAEGGFGHEHFHGE?FHG0BAGAEGGGHHGCGGGE/>EFHGHHHH>C@FFFFHEGCEEGGHGFHHAEEEEGHHHFC0BGFHFHGFFHGCGFGHFA///<<CBG1>FD0>GD1<=D=D=DGBD0==DDG<0<.:0//:0CC/..C./CGFGFFFFF00;CC0C00CFEEGG:E?.-99A-9-;-9/-9-9BA///9/;;/-9-;//;@9---9;/--:;
@M03896:38:000000000-B4D98:1:1104:10587:3749 2:N:0:185
CCTGTTTGCTCCCCACGCTTTCGCACCTGAGCGTCAGTCTTCGTCCAGGGGGCCGCCTTCGCCACCGGTATTCCTCCAGATCTCTACGCATTTCACCGCTACACCTGGAATTCTACCCCCCTCTACGAGACTCAAGCTTGCCAGTATCAGATGCAGTTCCCAGGTTGAGCCCGGGGATTTCACATCTGACTTAACAAACCGCCTGCGTGCGCTTTACGCCCAGTAATTCCGATTAACGCTTGCACCCTCC
+
ABBABFFFFFFFGGGEEFEAFGEFFGGHFFHHGGGEEHHHGHHHEE?GHGEEEFFGEEGHAEDEGHEEEEGGHHHHHFGGFHGHHHHFF/?EGGGHH?CGGCHHGHFGBCGHHGFHFHHGGFGBGHCC.ADDC0C0DC0<GHG00;CC0;CGF0CC;CGHHF0:/;;/BFFA?9-A-99BFFFBBFF/BFFBBFB9/.;E-D-9.F-AAA-9-9EBF.A;DDAFBBB/BBF....;9.;.9..:FFDE.?
@M03896:38:000000000-B4D98:1:1104:22749:3872 2:N:0:185
CCTGTTCGCTCCCCACGCTTTCGCGCCTCAGCGTCAGTTACAGCCCAGAGAGTCGCCTTCGCCACTGGTGTTCCTCCACATCTCTACGCATTTCACCGCTACACGTGGAATTCCACTCTCCTCTTCTGCACTCAAGCTCCCCAGTTTCCAATGACCCTCCACGGTTGAGCCGTGGGCTTTCACATCAGACTTAAGACACCGCCTGCGCGCGCTTTACGCCCACTCATTCCGGACAACGCTTGCCACCTCC
+
>AAA>DFBBBABGGGGEAEEFGEFEEA2EFHFEEAEEHGHH533BEFHCEBEAF0EEEGHCEE?EC@B@EGAGHFHH2GCGHFHHHHGGEGGHHHHHGEFEEFGD0??/B2FHFHDGHGHHHGHGGHFFGHHF?111??GFD0<>1GFG11>FBFGGGGGCH?-<<-/<<F-:--;EC.:00;0CB00;;;F00000;BA-;9AEF---@-;-:AFF..;@AEFFBBFFB/9.--;9-9.;.E//;.9AE
@M03896:38:000000000-B4D98:1:1104:22737:3886 2:N:0:185
CCTGTTCGCTCCCCACGCTTTCGCGCCTCAGCGTCAGTTACAGACCAGAGAGTCGCCTTCGCCACTGGTGTTCCTCCACATCTCTACGCATTTCACCGCTACACGTGGAATTCCACTCTCCTCTTCTGCACTCTAGCTCCCCAGTCTCCAATGACCCTCCACGGTTGAGCCCTGGGCTTTCACATCAGACTTAACAAACCGCCTGCGCGCGCTTTACGCCCAATAATTCCGTACAACGCTTGCCACCTCC
+
ABBAAFBAAABBGGGGEEAFFGEEAEA2BGGGEEGDEHBAD535BEFG1ABA3BAEEFGHEEEED3B2@2BEGGGHH2GHGHHHHHHFGAEGHHHHFEEEG@FHECF/CFGHH3FGBG2@GHHHBGF>>FGHH1?111?GFGF/?1=>GFGF11<FCCGG/<C-C<-/<<C.::;AGHHFCGH0CGC00;BB9;000:CABCGGGG-A;;;@-9.//A99B.A.//;BFF//.9.9B-@..99//;AF.A
@M03896:38:000000000-B4D98:1:1104:12972:4199 2:N:0:185
CCTGTTTGCTCCCCACGCTTTCGCACCTCAGTGTCAGTATCAGTCCAGGTGGTCGCCTTCGCCACTGGTGTTCCTTCCTATATCTACGCATTTCACCGCTACACAGGAAATTCCACCACCCTCTACCGTACTCTAGCTCAGTAGTTTTGGATGCAGTTCCCAGGTTGAGCCCGGGGATTTCACATCCAACTTGCTGAACCACCTACGCGCGCTTTACGCCCAGTAATTCCGATTAACGCTTGCACCCTCC
+
ABCCBFFFFFFFGGGGGEEFGGFFEGGHHGHHHGGHHHHFFGGGGGFGHGFFGBAEFFGHEEEEEG3B@BFEHHHHHHFHHHHHHHHEEFFGHHHHHFGGGCFHHEFHHHHHHHHHHGHGGHHHHGHD?GDHHFH>GFF@@@@22FFGCCHGF?F1?GHFHG1<C<0<1GGGF?@@CDFCGFHHHHHBGHGFCCC00BF9AEGGGF9;AAA@;.A/FEDCAD.:B99;BB/.;.A/F?@.AA9/;FAE.:
@M03896:38:000000000-B4D98:1:1104:18142:4470 2:N:0:185
CCTGTTCGCTCCCCCAGCTTTCGCGCCTCAGCGTCGGTCTCGGCCCAGAGGGCCGCCTTCGCCACCGGTGTTCCACCCGATATCTGCGCATTCCACCGCTACACCGGGTGTTCCACCCTCCCCTACCGGACCCAAGCCGCGGAGGTTCCGGGGGCTTCGCGGGGTTGAGCCCCCCGCTTCGACCCCCGGCCTGCCGCGCCGCCTACGCGCGCCTCACGCCCAATGAATCCGGATAACGCTCCCCCCCTGC
+
ABAAAFFBBBAAGGGGGFAABGEFEGGGGFCGGGGCE?EEGCFFGGEHEC1?EEEEFGFHEEGGGHD>//?EFGFGFFGGFGGGF2GCD/CDFG2FGDGGC@GCF@-@<-CAHHHHCC<GAEGG.C:--;CCA.A.CFAA--;--:;;B?-;9---..-.---99--;/99ADADAF-.A-.;@9DC-99-.;;.---99FFA..9.99BBF-../;AFE9.A.////9;.-.9./9.9....;99@-..
@M03896:38:000000000-B4D98:1:1104:18124:4480 2:N:0:185
CCTGTTCGCTCCCCCAGCTTTCGCGCCTCAGCGTCGGTCTCGGCCCAGAGGGCCGCCTTCGCCACCGGTGTTCCACCCGATATCTGCGCATTCCACCGCTACACCGGGTGTTCCACCCTCCCCTACCGGACCCCAGCCGCCCAGGTTCCGGGGGCTTCGCGGGGTTGAGCCCCCCGCTTCGACCCCCCCCCTGCCCCCCCGCCTACGCGCGCCTTCCGCCCCATGAATCCGGCTCACGCCCGCCCCCTCC
+
ABAAAFFBDABBGGGGEBB4BGEEAEGGGFCGFGG0EAEFHC1FEG?GC?1B?FEGEGGHEECEGGE/>/?EGFFFHDGFCGGGF2G<BDDFFGHHHGFGGCGGF<<><@CGDHGHHGHHGEDGEHC--;@@A.;;AE9B--;..;9;B.;-9-;-;B-.;-9-;-9/;FFFFBC-@@.;-.;;BDC--9@-.9A..-9;@CFD.99B=B-;-../;.:AC-A.////;B.--;./;.A.9--9BFF;.;
@M03896:38:000000000-B4D98:1:1104:18140:4491 2:N:0:185
CCTGTTCGCTCCCCCAGCTTTCGCGCCTCAGCGTCGGTCTCGGCCCAGAGGGCCGCCTTCGCCACCGGTGTTCCACCCGATATCTGCGCATTCCACCGCTACACCGGGTGTTCCACCCTCCCCTACCGGACCCAAGCCGCGGAGGTTCCGGGGGCTTCGGGGGGTTGAGCCCCCCGCTTCGACCCCCGGCCTGCCGGGCCGCCTACGCGCGCCTTACGCCCAATGAATCCGGATAACGCTCGCCCCCTAC
+
ABBBBFFBBBBBGGGGGFFFGGEEEFGGEHHGEEEEEAEEGGCFGGGHEF1EEEEGGGGHAEFGGHEE>EEEFFGGHGGEEDCHH2GGG@DFHHHHHFGGGCFHH@-@A@AFDGHHHGHHGEFGFHHG-:CFA9E.;E?D--;--;;;B:-:@-@-.;9..-99:-9BFFFFFFFAF-AA=?EFAFA--;;.:;F---:@CA@.:BAB::-@-..:B.:>BD..///9;B.-:..:FA@.;->FFFF-.:
@M03896:38:000000000-B4D98:1:1104:18118:4504 2:N:0:185
CCTGTTCGCTCCCCCAGCTTTCGCGCCTCAGCGTCGGTCTCGGCCCAGAGGGCCGCCTTCGCCACCGGTGTTCCACCCGATATCTGCGCATTCCACCGCTACACCGGGTGTTCCACCCTCCCCTACCGGACCCAAGCCGCGCAGGTTCCGCGGGCTTCGCGGGCTTGAGCCCCCCGCTTCGACCCCCCCCCCGCCGCCCCGCCTACGCGCGCTTTCCGCCCCATGAATCCGCATAACCCACGACCCCCAC
+
BBBBBFDADAAAGGGCABF4FF2EAEGFEEBFEEEA00E?GA1CEEGGE?1>?E>EEEGH1E1?EC>///??GFFGF?EE/CCHH2F<@CC?>FGHHDBD?<DGF<<-.->CDGFD<ACGDEDCEHH--;A-A9A.9A9B--:--9;;B..---;9;B-.9@;--99AFFFFF=B;B-A?-;E>;D>--9@--9@---9>-;9..;9;BB-9-../;.9AB-..//;/;:..-.9/;/;..--9-;9--:
@M03896:38:000000000-B4D98:1:1104:21672:5403 2:N:0:185
CCTGTTTGCTACCCACGCTTTCGTGCCTCAGCGTCAGTTAAAGCCCAGCAGGCCGCCTTCGCCACTGGTGTTCCTCCCCATCTCTACGCATTTCACCGCTACACGGGGAATTCCGCCTGCCTCTACTTCACTCAAGCTCTACAGTTTCAAATGCAGCTTATGGGTTGAGCCCATAGATTTCACATCTGACTTGCAACGCCGCCTACGCACCCTTTACACCCAGTAAATCCGGACAACGCTTGCTCCCTCC
+
BBBBBFFFFFFDGGBF2EAFFFEGFGHHHGFHGEEGGHHHEHGFFEEEHG1FEFCGEEEHHGGFGGFBFGHGFG4GFGGFGHHHHHHGG1EEFHFHHGEE?EEGE>?</DHHGG2?EDFGHFHHHHBGHFHHF0F1?GF?1FF111>>>DGFDGBG101FFDCG<.-<<C<<.C/:FF0:CCGHHFH00<CF0;000--9CA-CFF.-CBAF.//99B/BDE./9///9/;-.;-.;;9..../;;AB.9
@M03896:38:000000000-B4D98:1:1104:21666:5420 2:N:0:185
CCTGTTTGCTACCCACGCTTTCGTGCCTCAGCGTCAGTTAAAGCCCAGCAGGCCGCCTTCGCCACTGGTGTTCCTCCCCATCTCTACGCATTTCACCGCTACACGGGGAATTCCGCCTGCCTCTACTTCACTCAAGCTCTACAGTTTCAAATGCAGTTTATGGGTTGAGCCCATAGATTTCACATCTGACTTGCACAGCCGCCTACGCACCCTTTACACCCAGTAAATCCGGACAACGCTTGCTCCCTAC
+
AAAAAFFFFFFFGFBFEAA2FFEFEFHHHA3BEGG2EGGGFHGHHEF2FAAFAFECEGGF1??BEF3252?BEFFGFCEGHHHGEHHFEEEEGFHHHEEGGCGF//<//?GHGHFDGDCGCDC11@BDGDHF101?<???<FF111FF<F1DGF<1=FDH10<.C.-/<CGEG/C0CG0<GFHHFG;0:C0C00C00/9;9-BFDFDGC?BF?B09B9BBD.EF/BBFFF.-999.A-9..9;9;BAFFF
@M03896:38:000000000-B4D98:1:1104:22129:6317 2:N:0:185
CCTGTTTGCTCCCCACGCTTTCGCACCTGAGCGTCAGTCTTCGTCCAGGGGGCCGCCTTCGCCACCGGTATTCCTCCAGATCTCTACGCATTTCACCGCTACACCTGGAATTCTACCCCCCTCTACGAGACTCAAGCTTGCCAGTATCAGATGCAGTTCCCAGGTTGAGCCCGGGGATTTCACATCTGACTTAACAAACCGCCTGCGTGCGCTTTACGCCCAGTAATTCCGATTAACGCTTGCACCCTC
+
ABBBBFFFFFFFGGGG2EEFFGEEEGGFGGGHGGEGEHHHFHGHEEEGHE0EEE>EEEGHEEFGGH>>>EFHHHFHHFFBGGGHFGGFGEFGFHHHHDCDCCDGHGFF<GGHGHHHHHHGGGGHHHF?.CCGF0C==CD/CGG00=CGG0<GF:CG:GCGHHB./:/9/FGG-;--BAFG;BFGFFF/;FFFFF9;/9EFDFF?EA@:DD>D-9.BBEA-BD.;B9FFFFFDDADBF.@.:..;;FD.E
@M03896:38:000000000-B4D98:1:1104:22112:6330 2:N:0:185
CCTGTTTGCTCCCCACGCTTTCGCACCTGAGCGTCAGTCTTCGTCCAGGGGGCCGCCTTCGCCACCGGTACTCCTCCAGATCTCTACGCATTTCCCCGCTACACCTGGAATTCTACCCCCCTCTACGACACTCAAGCTTCCCACCATCAGATGCAGTTCCCAGCTTGAGCCCGGGGATTTCACATCTCACTTACCAAACCGCCTGCGTGCGCTTTACTCCCAGTACTTCCGTTTAACTCTTGCCCCCTC
+
AAAAAFFFFFFFGGFGEEAAFGBEEGGGFHHHCGEEEGFH5GFFEE?FF1E?AE>EFGGH1EEFGHE/>E/BFG3FGBB3BB4BB4B?E?EG2F2GG/>B/B2??220?1<CFFBGHHHFGFD>1F...<<<C/C0<:G0;C0..;:::0:;0:00;;;BFBF.00/.;;FE99---AB/;BFFBB///9B/F/;9:AEE-DAA.9;9.99;-9./9/;BEF/99///;;.///./;/;99///;9@-;
@M03896:38:000000000-B4D98:1:1104:19519:6582 2:N:0:185
CCTGTTTGCTCCCCACGCTTTCGCACCTGAGCGTCAGTCTTCGTCCAGGGGGCCGCCTTCGCCACCGGTATTCCTCCAGATCTCTACGCATTTCACCGCTACACCTGGAATTCTACCCCCCTCTACGAGACTCAAGCTTGCCAGTATCAGATGCAGTTCCCAGGTTGAGCCCGGGGATTTCACATCTGACTTAACAAACCGCCTGCGTGCGCTTTACGCCCAGTAATTCCGCTTAACGCATGCACCCTCC
+
BBBBBFFFFFFFGGGGEEEAFGEEGGGGHAGGGGGGGHHHHHHHEGDHHEEGEE>EGGGHGGDFGHD/EFGHHHHHHGHFHGHHGHHGGFEGFGFHHGGFGCFGHHFFGHHHHHHHHHHGGFGFFHF?<ECGF0C<DGD<<GG0:CGGG0CCF::GCGHHHHGC/C/CBFGGGA@??AFGGFGGFFF;BFFFFFBBFFEFFF;AEFAADDAF@.;/BEFCBD.;;/99FBF.;9.:9A--9.9/BFFAEF
@M03896:38:000000000-B4D98:1:1104:26047:6945 2:N:0:185
CCTGTTTGCTCCCCACGCTTTCGCACCTGAGCGTCAGTCTTCGTCCAGGGGGCCGCCTTCGCCACCGGTATTCCTCCAGATCTCTACGCATTTCACCGCTACACCTGGAATTCTACCCCCCTCTACGAGACTCAAGCTTGCCAGTATCAGATCCAGTTCCCACGCTGAGCCCGGGGATTTCACATCTCACTTAACAAACCGCCTGCGCGCGCGTTACGCCCAGCACTTCCGTTTAACGCCTGCACCCTCC
+
BBAAAFFFFDFFFFGFAEE2FG2EEGGGF32BEBBAAFFBFH2BAEAGH100AE0EEGFHEEEEGH1/>EFGGHFHGGE3FFGHHFGFEEEE2G2FGDGGFC?GGGCAB2F?FDGGGCGGD@DFDGF..<C<<0/<<<</<CG0:;<<0;0C/:C::CGFGC.-.....;CE-9---9BBB/9BBFF/9B/;9/;;B.EE9BFFE.;-;999---;;AA;>.A.9.:;BB?//9.99.--..9.;BD.:9
@M03896:38:000000000-B4D98:1:1104:26065:6946 2:N:0:185
CCTGTTTGCTCCCCACGCTTTCGCACCTGAGCGTCAGTCTTCGTCCAGGGGGCCGCCTTCGCCACCGGTATTCCTCCAGATCTCTACGCATTTCACCGCTACACCTGGAATTCTACCCCCCTCTACGACACTCAAGCTTGCCAGTATCAGATGCAGTTCCCACGTTGAGCCCGGGGATTTCACATCTGACTTAACAAACCGCCTGCGTGCGCTTTACGCCCACTACTTCCGATTACCTCTTGCTCCCTCC
+
AABBAFFFFFFFGGGEAEEFFGEFFGGHH3FFAEE2AFFGFGAGEEEGHE?EEE>EEGGHGEDEFG>/>>FGFB?GFFGBFGHGGGHGG?EGHFDGHCFCC@?FGGHA22?FFFDGHHGGGGGH1FF..<@GF/<0<G0/<GC0000;GF0G0::00<CHHC.99.99/9CC?9---;BFBBFBB//:/BF/9/B9/9AA9-BD.99.999;-../;:9-;..9///;BF....9/;/;9//:/;FE.BA
@M03896:38:000000000-B4D98:1:1104:17431:7777 2:N:0:185
CCTGTTTGCTCCCCACGCTTTCGCACCTGAGCGTCAGTCTTCGTCCAGGGGGCCGCCTTCGCCACCGGTATTCCTCCAGATCTCTACGCATTTCACCGCTACACCTGGAATTCTACCCCCCTCTACGAGACTCAAGCTTGCCAGTATCAGATGCAGCTCCCAGGTTGAGCCCGGGGATTTCACATCTGACTTACCAAACCCCCTGCGTGCCCTTTCCGCCCCGTAATTCCGCATAACGCTTGCCCCCTCC
+
BBBBAFFFFFFFGGGGAEEFEGEEEGGHGFHGEEEGDHGHFHGHGF1FG1E0EE>EEFGHGEDEEH1/>>FGGFGHHE?3FFGHHGGFE<EFGGFGH<CDG@?GHFC<<CGGGGGFGHHGGGGH1FC..<<G00<0<<0/<G<0:0<;C0;;C::;/;CGGF0./0/99CFE?B-9-CFGFCFF/9F//BFFB/:BFEFF.ADFE?A.AA.9//9/;;.9B--;-9.9BF/;-..;9.9..;:/;ADFFF
@M03896:38:000000000-B4D98:1:1104:23513:7843 2:N:0:185
CCTGTTTGCTCCCCACGCTTTCGCACCTGAGCGTCAGTCTTCGTCCAGGGGGCCGCCTTCGCCACCGGTATTCCTCCAGATCTCTACGCATTTCACCGCTACACCTGGAATTCTACCCCCCTCTACGAGACTCAAGCTTGCCAGTATCAGATGCAGTTCCCAGGTTGAGCCCGGGGATTTCACATCTGACTTAACAAACCGCCTGCGTGCGCTTTACGCCCAGTACTTCCGATTAACGCTTGCACCCTCC
+
BBBBBFFFFFFFGGGE2EAAFGAEEGGFFGHHGGEGGHHHBHHHEEGHHG?EEE>EEEGHHGGGGHE>>EGHHHHHHFGGHHHHGHHGGEGEBGGHHGGGCCFHHHB?CGGFHHHHHHEGFGGHGGF?.C<GF<C0GG0<<GHC0<<GHCGGF:0G:CGCGG0./99BBFFEAB99BDGGF0FFFFF/BF9BFFBBFFFEFFFD?FB;DD;>-.999E?;BDEBF/:;FF?D999FFFAA.A9:;BDEFF
@M03896:38:000000000-B4D98:1:1104:21866:8017 2:N:0:185
CCTGTTTGCTCCCCACGCTTTCGCACCTGAGCGTCAGTCTTCGTCCAGGGGGCCGCCTTCGCCACCGGTATTCCTCCAGATCTCTACGCATTTCACCGCTACACCTGGAATTCTACCCCCCTCTACGAGACTCAAGCTTGCCAGTATCAGATGCAGTTCCCAGGTTGAGCCCGGGGATTTCACATCTGACTTAACAAACCGCCTGCGTGCGCTTTACGCCCAGTAATTCCGATTAACGCTTGCACCCTCC
+
BBBBAFFFFFFFGGFEEEEFFGEEFGGFGCGGGFGEEHHHHHAFEEDGHAC0EEEEGGGHHFGGGHEE>EFHHHFHHFEGHHFHGHHGG<FGBGGHHFDGFCGHHGFGGHGHHHHFHHGGGGGHGFG..<<GF0G0DC0/CGG00=CCG0:CB0CC:CCGHHF.:0/C/FGGD??-DAFGFFGFFFF:9FB/B9B:FFEEFFFAEFF.;A-@-.A/;ADAFA.;B/;9FFF...9:B.@....9BFFFFF
@M03896:38:000000000-B4D98:1:1104:17819:8818 2:N:0:185
CCTGTTCGCTACCCACGCTTTCGTGCCTCAGCGTCAGTAATAGCTTGGAAAGCTGCCTTCGCAATCGGTGTTCTGTGTGATATCTAAGCATTTCACCGCTACACCACACATTCCGCCTTCCGCAACTACACTCTAGTCTGACAGTATCAGAGGCAATTTCGATGTTGAGCATCGAGCTTTCACCTCTAACTTATCAAACCGCCTACGCACCCTTTAAACCCAATAAATCCGGATAACGCTCGGATCCTCC
+
ABABBFFADABBGGGFAEAEFGEGDFHHGFGGGEF?EHHHGHGGHHBFHFFFGHFGHHHHAEEEEHEEEEFEHHFGHHHFHHHHHFGHHHHHGHHHHEEGGCFGHHHHD?FGHHEEGGGHG?ACCFHFGFHHHFB@FFF22FF1?GFGF11<F??F1GFHHGGFF<1<FGGHH./.ADFHHHHHHHG0CHHHG0GBFCGGDGGGGG9?FGGG.F0FFGFGGE.9BBFBFF9>DDAFFDC.D--.99BFFF
@M03896:38:000000000-B4D98:1:1104:26605:9411 2:N:0:185
CCTGTTTGCTCCCCACGCTTTCGCACCTGAGCGTCAGTCTTCGTCCAGGGGGCCGCCTTCGCCACCGGTATTCCTCCAGATCTCTACGCATTTCACCGCTACACCTGGAATTCTACCCCCCTCTACGAGACTCAAGCTTGCCAGTATCAGATGCAGTTCCCAGGTTGAGCCCGGGGATTTCACATCTCACTTAACAAACCGCCTGCGTGCGCTTTACGCCCAGTCACTCCGCTTCACGCTTGCACCCTCC
+
BBAAAFFFFFFFGGFGAEAAEGEFFGGFAGHGFGEEFHGHFHAFEEDFFE0EA>>EGEGG1EEFGHE/>>?GFGFGHFEBEFGHFHHGE??EDGFHHFDDFCFHHBB0FCGGGFFFHHHGGCDGHG>>..<DC0C<<C0/<CD0::CGG00;00:0;:GHH00:/0;/9CCCB???BDFCFFF0BF//BFB///;BB.AA@F;..99..9-;9:ABF.99@A.//9//;;9.9..;B.A..;;BFFD.AD
@M03896:38:000000000-B4D98:1:1104:15499:9447 2:N:0:185
CCTGTTCGCTCCCCACGCTTTCGCGTCTCAGCGTCAGTACCGTCCCAGAGAGCTGCCTTCGCCATTGGTGTTCTTCCTGATATCTGCGCATTTCACCGCTACACCAGGAATTCCACTCTCCTCTTCCGGACTCTAGCCATACGGTTTCCGTCGACGTCTGGAGGTTCAGCCTCCAGTTTTCACAACGGACCTGTTTGGCCGCCTACACGCTCTTTACGCCCAGTACATCCGGACAACGCTTGCCCCCTAC
+
BCCBCFFCDABCGGGCEFEFFGEEEEFGHAGGGEEEFHHGHEFGGGFGHGEEBGAGGHHHHGEEFF43@FFEGHFHHHHEGFFGHFHEGEGGGHGHHFGGGCFGHHFEHGGGHEBGFHHHHHHHHGG//?ADGD1??CGBGHF.<<EHHDGHC?C@ACC;:0..:;00;GGFHH/::9BFGBFBFDA-9:@/9;9;999BGFF?AB;FA=.;.:/:BAA@D;E////;BBD-.;-.;-;..A:/;ECF.A
@M03896:38:000000000-B4D98:1:1104:21454:9533 2:N:0:185
CCTGTTTGCTCCCCACGCTTTCGCACCTGAGCGTCAGTCTTCGTCCAGGGGGCCGCCTTCGCCACCGGTATTCCTCCAGATCTCTACGCATTTCACCGCTACACCTGGAATTCTACCCCCCTCTACGAGACTCAAGCTTGCCAGTATCAGATGCAGTTCCCAGGTTGAGCCCGGGGATTTCACATCTCACTTAACAAACCGCCTGCGTGCGCTTTACGCCCAGTACTTCCGATTAACGCTTGCACCCTCC
+
ABAAAFFFFFFFGGGGAEEAEGEEFGGGCFHGEFEA2GGHFHHGEE1FF10AA>>EEEEHEEEEGH1/>>FGFHHHHGGFHGGHHGGFE?EFFGGGGCBDBB?GGGC0??<FGFHGHHHGCDGGFHA..<CFF0/<DFF/<GD:0;;;C00CCCC::<GHHHH./0;/CFGG@B-9?AFFFCF0FFF/;F9B99;;/AEF@BBA?A;.AD=B-;EBF9:999.;//;/;F;.:99/BA>.;A;/;BAEFF
@M03896:38:000000000-B4D98:1:1104:21452:9552 2:N:0:185
CCTGTTTGCTCCCCACGCTTTCGCACCTGAGCGTCAGTCTTCGTCCAGGGGGCCGCCTTCGCCACCGGTATTCCTCCAGATCTCTACGCATTTCACCGCTACACCTGGAATTCTACCCCCCTCTACGAGACTCCAGCTTGCCACTCTCAGATGCAGTTCCCAGGTTGAGCCCGGGGATTTCACATCTGACTTAACAAACCGCCTGCGTGCGCCTTACGCCCAGTACTTCCGATTAACGCTTGCACCCTCC
+
ABAAAFFFFFFFGGGGAEEEFGEEEFGG3FGGEGEAEHHHDHGHEE13C1EFEE>EGFGH1EAEEH?E>EFHGGHHH?G3FFFGHHHGGEEGFHHHH/BDFC<GHFHC2?GGGFGFHGHGGGGGHHF...<GF/<<<G0/<GD0;/<C;;0;:0:;:;CHHHH.90//;BFAA;---;/CF9FBFFF/;B99;/;/B.:E@DFB..99;9-9..;99.;9@.9BF//;BB9.;../99@.9..9;BDFFF
@M03896:38:000000000-B4D98:1:1104:13241:10232 2:N:0:185
CCTGTTTGCTCCCCACGCTTTCGCACCTGAGCGTCAGTCTTCGTCCAGGGGGCCGCCTTCGCCACCGGTATTCCTCCAGATCTCTACGCATTTCACCGCTACACCTGGAATTCTACCCCCCTCTACGAGACTCAAGCTTGCCAGTATCAGATGCAGTTCCCAGGTTGAGCCCGGGGATTTCACATCTGACTTAACAAACCGCCTGCGTGCGCTTTACGCCCAGTACTTCCGCTTAACGCCTGCACCCTCC
+
BBBBBFFFFFFFGGGGEFEFGGEEEGGCFEGGFGEDGHGFGHEGGGDGHGGGGE>EFGGHEEDGGHE/>EEHHHHHHBGFGHHHGHHGGFGGHGFGHGBC@CGHHHHFFGHHHHHGHHHGGGGHHHF..AEFFGFDGHB<GHGFF0CCGFCGFFCC<GHGHGC.:9/CBFGGGGB-@AFGGGGFFFF/BFFFFF:9BFEFFFFFEF-;ADD@-.;BFAD9BDA;B/9;FFF...9;;.;-9.;;;FF.9:
@M03896:38:000000000-B4D98:1:1104:13261:10237 2:N:0:185
CCTGTTTGCTCCCCACGCTTTCGCACCTGAGCGTCAGTCTTCGTCCAGGGGGCCGCCTTCGCCACCGGTATTCCTCCAGATCTCTACGCATTTCACCGCTACACCTGGAATTCTACCCCCCTCTACGAGACTCAAGCTTGCCAGTATCAGATGCAGTTCCCAGGTTGAGCCCGGGGATTTCACATCTGACTTAACAAACCGCCTGCGTGCGCTTTACGCCCAGTAATTCCGATTAACGCTTGCACCCTCCG
+
BBBBBFFFFFFFGGGGEEEAFGEEGGGGHCHHGGGGGHGHFFGHEGGHHGFGEEEEGEGHHGGGGHEEEGGHHHHHHFGGHGHHHHHGGGGGFHGHHGFGCCGHHHFGFHHHHHHHHHHGGGGHGGF?>EEGH0CDGHF/GHHF:GHGHGGGHCCHCGHHHG0.:C9BFFFGGGABGFGGGFFFFFF;BFFFFFBFFFFEFFFFFFFDDADFB.EFFFDDFFF/B///BB/DD.A/9.;...:9FBA.ED.
@M03896:38:000000000-B4D98:1:1104:13245:10253 2:N:0:185
CCTGTTTGCTCCCCACGCTTTCGCACCTGAGCGTCAGTCTTCGTCCAGGGGGCCGCCTTCGCCACCGGTATTCCTCCAGATCTCTACGCATTTCACCGCTACACCTGGAATTCTACCCCCCTCTACGAGCCTCAAGCTTGCCAGCATCAGATGCAGTTCCCAGGTTGAGCCCGGGGATTTCACATCTCACTTAACAAACCGCCTGCGTGCGCTTTACGCCCAGTCATTCCGATTAACGCTTGCACCCTCC
+
AAAAAFFFFFFFGGFF2EE2FGEEEEGF33BGEEFEGHHGFFHAEE?GF10EEEEGEEGGCEEEEH?/>ECGGHFHGEG3FGGGHHHFEE?EDHHGHDCGCCFGHHBA0?FGGGHFFFHGGGEFFHCD.-<<C/00<<0/<GC0.:;CC0:;0::0:;CGHH0./09/;BCE@---:./;9;B99B9/;BFFBBB//;AE@BBFFF?;AD-B@.ABBE.BB..;//99FF/A..;/9.-..9;/9B9.;A
@M03896:38:000000000-B4D98:1:1104:17813:10560 2:N:0:185
CCTGTTTGCTCCCCACGCTTTCGCACCTGAGCGTCAGTCTTCGTCCAGGGGGCCGCCTTCGCCACCGGTATTCCTCCAGATCTCTACGCATTTCACCGCTACACCTGGAATTCTACCCCCCTCTACGAGACTCAAGCTTGCCAGTATCAGATGCAGTTCCCAGGATGAGCCCGGGGATTTCACATCTGACTTAACAAACCGCCTGCGTGCGCTTTACGCCCAGTACTTCCGATTAACGCCTGCACCCTCC
+
BBBBAFFFFFFFFCCE2AAFCGEEDEECCEHHCAAEEAFGDH2BAAAFHCEEEG?EEEGH1E1>EH1/>EADFGGGGB?3FGHHHEEC?EE/GGFHH/CCFB?FGGFCGHHGGFGFHGHGGGGFFHGEDCEHCCB<DF0/.CD0;0;;C0:;C:CG0CGGHH0..9//0CFEA??@-CF0FBFCBFF/;BF/B/9B9.EE-BAFFFF;AA-;-..;B..-@../9/9/;F.....:B.;-99A:;B.EED
@M03896:38:000000000-B4D98:1:1104:17831:10569 2:N:0:185
CCTGTTTGCTCCCCACGCTTTCGCACCTGAGCGTCAGTCTTCGTCCAGGGGGCCGCCTTCGCCACCGGTATTCCTCCAGATCTCTACGCATTTCACCGCTACACCTGGAATTCTACCCCCCTCTACGCGACTCAAGCTTGCCAGTATCAGATGCAGTTCCCAGGTTGAGCCCGGGGATTTCACATCTGACTTAACAAACCGCCTGCGTGCGCTTTACGCCCAGTACTTCCGATTAACGCTTGCACCCTCC
+
BBBBBFFFFFFFGGGF2EEAFGEEDGGFFGHHEFEE2FFHDHFGFFFFHEEEEE>EEGGHEGGGGHEEEEGHGHHHHFGEHHHH4?FFGEFGGHHHHFDCGCGHHHFA0<FGHHHHHHGGGGGHHHG--@ADFCF;CGB/CCF0CBCCF:::09;C9;FBGGE./0/;9FGEBBA-;:BFFEFFFFF/BFFFBFBFFFFFBBBFFFBADFBB;9./BEA=BDE/;/:BFBAA..99B.@.9A9/9FD.ED
@M03896:38:000000000-B4D98:1:1104:17831:10587 2:N:0:185
CCTGTTTGCTCCCCACGCTTTCGCACCTGAGCGTCAGTCTTCGTCCAGGGCGCCGCCTTCTCCACCGGTATTCCTCCAGATCTCTACGCATTTCACCGCTACCCCTGGAATTCTACCCCCCTCTACGAGCCTCCCGCTCGCCAGCATCAGATGCAGTTCCCAGCTCGAGCCCGGGGATTTCACATCTGACTTCACACACCGCCTGCGTGCGCTTCACGCCCAGTACTTCCGATCATCGCTTGCACCCTCC
+
>AAA1BFCD3DFF11AAEE0AFEC0EEHABGAAEEAGHHF2GH0EE/1A//AAEECEF/F1B1@F0///>>F@2GEC>11B1>F>FH?E?//F>GFF/>E@/0B<F//0<?C?D2>DFG/<@C011...->00...-<--:A;:./<;000;CC0990C990;.9/.-..9.-9----///B/B/B///BBB//9;/-9A@?-A??----@;---/99--9-AB9//;9:-;B--///----9/;BF--A
@M03896:38:000000000-B4D98:1:1104:5470:10633 2:N:0:185
CCTGTTTGCTCCCCACGCTTTCGCACCTGAGCGTCAGTCTTCGTCCAGGGGGCCGCCTTCGCCACCGGTATTCCTCCAGATCTCTACGCATTTCACCGCTACACCTGGAATTCTACCCCCCTCTACGAGACTCAAGCTTGCCAGTATCAGATGCAGTTCCCAGGTTGAGCCCGGGGATTTCACATCTGACTTAACAAACCGCCTGCGTGCGCTTTACGCCCAGTAATTCCGATTAACGCTTGCACCCTCC
+
ABBBAFFFFFFFGGFFEEEFFGEEEGGGHGHGGGGFGHGHHHHHGGGHHCCGEEEEGGGHEEEGGHAE>EFFGGHHHFGHHHHHHHHGGEFGHGGHHCFG?@FHHHFCCGGGGHDFHGHGCCGGHGFA..EGCCG0DGF/CGF::CGGGGCGHCGHGHHHGFGECC//:FBFGA?A-AFFF0FB;BF9FFFBFFBBF?FFCFFFFFDD?99D=DEFFEFF@D.:B9BFFFF?DD.FFDD.AA?;:FDFFD
@M03896:38:000000000-B4D98:1:1104:11000:10788 2:N:0:185
CCTGTTTGCTCCCCACGCTTTCGCACCTGAGCGTCAGTCTTCGTCCAGGGGGCCGCCTTCGCCACCGGTATTCCTCCAGATCTCTACGCATTTCACCGCTACACCTGGAATTCTACCCCCCTCTACGAGACTCAAGCTTGCCAGTATCAGATGCAGTTCCCAGGTTGAGCCCGGGGATTTCACATCTGACTTAACAAACCGCCTGCGTGCGCTTTACGCCCAGTAATTCCGATTAACGCTTGCACCCTCC
+
BCBCBFFFFFFFGGGGEEEFFGFGFGGGE3GGGGFFGHHHFHHHFGCGHE?GEEEEGGGHFEGGGH?EEEFHHHHHHGHHGHHHHHHGGFGFHHGHHGFGGCGHHHFGCGGHHHFFHHHGGGGHHHGD.CEFF0/=<G0<GHHB:;GGC0<GF:::;CGGFH0./0;/FGGGG-:--CCFFFGFFFB/;FFFFFBFFFAEADFDFFDDFFAF-;EBFFADFF99:/;:FF/.99AFF.;.9::9;BF?FD
@M03896:38:000000000-B4D98:1:1104:10987:10808 2:N:0:185
CCTGTTTGCTCCCCACGCTTTCGCACCTGAGCGTCAGTCTTCGTCCAGGGGGCCGCCTTCGCCACCGGTATTCCTCCAGATCTCTACGCATTTCACCGCTACACCTGGAATTCTACCCCCCTCTACGAGACTCAAGCTTGCCAGTATCAGCTGCAGTTCCCAGCTTGAGCCCGGGGATTTCACATCTGACTTACCAAACCGCCTGCGTGCGCTTTACGCCCAGTAATTCCGATTAACGCTTGCACCCTCCG
+
?ABBAFFFDFFFGGCCAEE2AGDEAEGF33BAEA222FFG5D2BAA1FFA?0AE>EE1EGGEEEGH1/>>FGHHGHGB??GGHGB4FFGEE/GF?FGFCC/<FGFC<?01FFGFBGHFHGGGEB<D<A.<AGH0<0<<0/CCF0000C:F0:CC/C:C;G0GF.09/.09BEB@---CFFC0C0FFF99FF/;/;BFEF?@B9AEF?DDFBB-..;:E.;@DAB9BBBFBFFAADFF.@.;AA//99.:;.
@M03896:38:000000000-B4D98:1:1104:28801:10853 2:N:0:185
CCTGTTTGCTCCCCACGCTTTCGCGCCTCAGTGTCAGTTACAGACCAGGAAGCCGCCTTCGCCACTGGTGTTCCTCCATATCTCTACGCATTTCACCGCTACACATGGAATTCCACTTCCCTCTTCTGCACTCAAGTCGACCAGTTTCCAATGACCCTCCACGGTTAAGCCGTGGGCTTTCACATCAGACTTAATCAACCACCTGCGCGCTCTTTACGCCCACTACTTCCGCATAACGCTCGCCACCTAC
+
BBAAAFFFFFFFFFGGFFFFFFEEFGGGEBFDEGHFHHGHHGFBFGFFC1BBFHEGGG?GCEDEEC@25B1BFFHHFBEGGHHHHHHEEEEEHHHHH/EGGEFGBEBC3FHHGHBDGFHHCDFFGHFFHDHHF22<@FA/>C<F1?@FDF?FCFGHHHHGFCD-><.0DFH-.<-;CCCGHFGCGHH0:GG:0BBFBBFGGEG./A99-@-AAFBFBA?CAD..;/9;BF..-:9/;.@AD-@CDFFFBF
@M03896:38:000000000-B4D98:1:1104:27951:11042 2:N:0:185
CCTGTTTGCTACCCACGCTTTCGTGCCTCAGCGTCAGTTAAAGCCCAGCAGGCCGCCTTCGCCACTGGTGTTCCTCCCCATCTCTACGCATTTCACCGCTACACGGGGAATTCCGCCTGCCTCTACTTCCCTCCAGCTCTACAGTTTCAAATGCAGTTTATGGGTTGAGCCCATAGATTTCACATCTGCCTTGCAAAGCCTCCTACGCACCCTTTACACCCAGTACATCCGGACAACGCTTGCTCCCTAC
+
AAA?AFFFFF3@GGGFEEEEFGEABFGHHBGGFEGCEHGGGFDDFH/GHFAFAF/EEGGG/EEECC@B@0?EFFGHHFGCGHHHD@GFG?GGFHFHHCEECC1GA/@///BFGG0?EA/FGGHC@FGHH1FGC/01??GF=F11=1FF1>1FGF1<1<=000/.<<-//<G..C/;0;CGHGHFGGC00:::::;;09BF/9AF0:9?.?AC.FF09099C9A/;9:;FF-@B-99E@?-;A;9;BAF/A
@M03896:38:000000000-B4D98:1:1104:27928:11062 2:N:0:185
CCTGTTTGCTACCCACGCTTTCGTGCCTCAGCGTCAGTTAAAGCCCAGCAGGCCGCCTTCGCCACTGGTGTTCCTCCCCATCTCTACGCATTTCACCGCTACACGGGGAATTCCGCCTGCCTCTACTTCACTCAAGCTCTACAGTTTCAAATGCAGTTTATGGGTTGAGCCCATAGATTTCACATCTGACTTGCAAAGCCGCCTACGCACCCTTTACACCCAGTACATCCGGACAACTCCTGCTCCCTAC
+
BBBBAFFFFBFFGGCEAEAFFG?AAFFFGEGGA2B22FFHHHFFHGGBGGAGEF0AFBEG1EE?EG3?@2B>BGEHHGGGHHHHHHHGEFEEBFFGH/>EEEFG/<<B/?GHFF0EEDFGGFGGFHHFGFGFG0C1FGF11GG>11>><F=GF<<>1=FDDD/</<</CGHFGBC:GC:CGFC0GGC00<CB:;0;0;CF-;BFGF.AC@BD.9BBF/:;AA99B/9BFF.9.;;AE/9//;;:;BAB/A
@M03896:38:000000000-B4D98:1:1104:16013:11681 2:N:0:185
CCTGTTTGCTCCCCACGCTTTCGCACCTGAGCGTCAGTCTTCGTCCAGGGGGCCGCCTTCGCCACCGGTATTCCTCCAGATCTCTACGCATTTCACCGCTACACCTGGAATTCTACCCCCCTCTACGCGACTCAAGCTTGCCAGTATCAGATGCAGTTCCCAGGTTGAGCCCGGGGATTTCACATCTGACTTAACAAACCGCCTGCGTGCGCTTTACGCCCAGTAATTCCGATTCACGCTCGCACCCTCC
+
AAAAAFFFFFFFGGGFEEEFFGEEFGGHHFHGFFEEEHGGGHFHGDDGHDGFEE>EGFGG1EFGGH?/>EGFGHHHHGGHHHHHH4FFEE?EGGFHHDFGG@GHHHF<GHHHHGDGGGHGGGGHHG>-<<<CD0/0<GB/CGG0:0CGGG:C;FBC0;CFGGG;/09/9FG9-9---99FB/B9BFF/9;BFF/BBF.A;@FFFFE;99.-@=.;/9;9@@DE/;///;//A../999A..-9-9=DEFA
@M03896:38:000000000-B4D98:1:1104:16031:11685 2:N:0:185
CCTGTTTGCTCCCCACGCTTTCGCACCTGAGCGTCAGTCTTCGTCCAGGGGGCCGCCTTCGCCACCGGTATTCCTCCAGATCTCTACGCATTTCACCGCTACACCTGGAATTCTACCCCCCTCTACGAGACTCCAGCTTGCCAGTATCAGCTGCAGTTCCCAGGTTGAGCCCGGGGATTTCACATCTGACTTAACAAACCGCCTGCTTGCGCTTTACGCCCAGACATTCCGATTAACGCTTGCACCCTCC
+
ABBBAFFFFFFFGGFFEEEAFGFEFGGGHBGGGGFEEHGHFHGFEEECG?0EEEEEGGFHEEDFGH1///FGGHHHH2FDFFFHHFGFGEEFFGHHHDGFFCFHGHCFFGHHGHHFHHEGGGGFFH...C<GF/C/<CD/CGG0:<CCGC0;C::/;CGHHF:./0;FFFFE?99--;FGFFFF/99/;F//:9;B/.AEDF=.;9//;9-@>.9/;.:;@?...;F/:F;.9.9/B.;...9/:BD.AA
@M03896:38:000000000-B4D98:1:1104:16015:11700 2:N:0:185
CCTGTTTGCTCCCCACGCTTTCGCACCTGAGCGTCAGTCTTCGTCCAGGGGGCCGCCTTCGCCACCGGTATTCCTCCAGATCTCTACGCATTTCACCGCTACACCTGGAATTCTACCCCCCTCTACGAGACTCAAGCTTGCCAGTATCAGATGCAGTTCCCAGGTTGAGCCCGGGGATTTCACATCTGACTTAACAAACCGCCTGCGTGCGCTTTACGCCCAGTCATTCCGATTAACGCTTGCACCCTCC
+
ABBBAFFFFFFFGGGGEFEFFGEEFGGHHGHGEGEEAFGHGHHHGG?GHC0EAEEEGGGHAEDEGHE/EEGHHHHHHFGGGGHHHGHGEEFFFGDGHCDGGCGHHHCF2<FFGHGHHHHGGGGHHG<.<CEHHCC<<CD/<GG0:<:CHCCGF:;CCGHGHEFA/9/99FGFGB-BBAFFFFFGFFF//BFFF/;BFFFFFFF?9A-9AADFCAE/BAABFF.:/;/FFFF.:;A/;D@?..:;9BDEED
@M03896:38:000000000-B4D98:1:1104:9470:11874 2:N:0:185
CCTGTTCGCTCCCCCAGCTTTCGCGCCTCAGCGTCGGTCTCGGCCCAGAGGGCCGCCTTCGCCACCGGTGTTCCACCCGATATCTGCGCATTCCACCGCTACACCGGGTGTTCCACCCTCCCCTACCGCACCCCAGCCGCGGAGGTTCCGGGGGCTTCGGGGGGTTGAGCCCCCCGCTTCGACCCCCCGCCTGCCGGGCCGCCTACGCGCGCCTTACTCCCAATGACTCCGGACAACGCTCTCCCCCTAC
+
ABBBAFFABABBGGGGGFFBGGEEEFGGGHHHGGGCFFEEHBAFFFEGA11BEEEFEFEHEEDEGH1>>>?EFFGHGGGEEDGHGGHCDGG?GHHHHDDGGCBFGA<<CCDDDHFHHGHHGGGGEGHD-:A@D-:.;C-A@-@?-;;BF.-9--;-:B-.;=9=9-99/BBEDBD-B-AA-EFF-:@--9;..9A---99-9=..;.9-9-@-..:;/9;A9/./;/;BF.9A--.;@@.:.:9/;.-.;
@M03896:38:000000000-B4D98:1:1104:9478:11894 2:N:0:185
CCTGTTCGCTCCCCCAGCTTTCGCGCCTCAGCGTCGGTCTCGGCCCAGAGGGCCGCCTTCGCCACCGGTGTTCCACCCGATATCTGCGCATTCCACCGCTACACCGGGTGTTCCACCCTCCCCTACCGGACCCCAGCCGCGGAGGTTCCGGGGGCTTCGGGGGGTTGAGCCCCCCCCTTCGACCCCCCGCCCGCCGGGCCGCCTACCCGCCCCTCCCGCCCACCCACTCCGGCTCCCCCCCGCCCCCTAC
+
ABAAAFFBBBBBGGGGGFFBFGEGEGGGGGGHGGGEEGGGHF1FEG?GHE1EBEEEEGGHEEEFGHE/>EEEFFHGHGG@EDGFGBGCCC?DHHHHH?CFGCGHHA-<<<@AGHHHHGHHGGGHGHH@-:ADA.;.;E-B-----:;9F;99-@B-.B9.:@-999-;BFBFFCC-@-.;.AEFAAB--9;--9;-;--@-99D.B.9.9-9-;..;.9@D....;..;B.9--..;.9-;-;BCCF-.;
@M03896:38:000000000-B4D98:1:1104:14266:12027 2:N:0:185
CCTGTTTGCTCCCCACGCTTTCGCACCTGAGCGTCAGTCTTCGTCCAGGGGGCCGCCTTCGCCACCGGTATTCCTCCAGATCTCTACGCATTTCACCGCTACACCTGGAATTCTACCCCCCTCTACGAGACTCAAGCTTGCCAGTATCAGATGCAGTTCCCAGGTTGAGCCCGGGGATTTCACATCTGACTTAACAAACCGCCTGCGTGCGCTTTACGCCCAGTAATTCCGATTAACGCTTGCACCCTCCG
+
BBBBBFFFFFFFGGGFEEEAFGEGGGGFFFHHGGEEGHHHFHHHEE?FHE0EEEEEGGGHGGGGGHEEEGGHHGHHHGHGHGHGHGHGGEEGHHGHHGGGGFGHGHFGFHHHHHHHHHHGGGGHHGFAAEEHH0G<DGD<CGF0CGHHH0<CFCGGCGHHHHB.:0:CFGGFFGC?DEGGFFGGFFF:FFBFFFFFFFFFFFFFFFF?DFFFFA.BFE?BFDE:FBBFFFFDFADF/.@DAA::BFFFFF.
@M03896:38:000000000-B4D98:1:1104:27706:12352 2:N:0:185
CCTGTTTGCTCCCCACGCTTTCGCACCTGAGCGTCAGTCTTCGTCCAGGGGGCCGCCTTCGCCACCGGTATTCCTCCAGATCTCTACGCATTTCACCGCTACACCTGGAATTCTACCCCCCTCTACGAGACTCAAGCTTGCCAGTATCAGATGCAGTTCCCAGGTTGAGCCCGGGGATTTCACATCTGACTTAACAAACCGCCTGCGTGCGCTTTCCGCCCAGTAATTCCGATTAACGCTTGCACCCTCCG
+
BBBBBFFFFFFFGGFGEFECFGEEEGGGBGHHGGGGGHHHGHFGEEEHHG0AEEEGFGGHGEDEFHEEEFGHHHHHGFGGGHHHHHHGGEEGFHHHFGFGC@DGHHBF2GGHHHHGHHHGGGGHHHGA.AEHCC/<DGB<<GH0:;GGGF:GB:0C;FHGHH0::9//CFGGAB-@BDFFGEGFFFF/BFFFFBFFFAEEFFFFFFF9AABD-AE/;9A.@?./99/BFFF?D.ABBFBD?;.99;;.;A.
@M03896:38:000000000-B4D98:1:1104:27703:12370 2:N:0:185
CCTGTTTGCTCCCCACGCTTTCGCACCTGAGCGTCAGTCTTCGTCCAGGGGGCCGCCTTCGCCACCGGTATTCCTCCAGATCTCTACGCATTTCACCGCTACACCTGGAATTCTACCCCCCTCTACGAGACTCAAGCTTGCCAGTATCAGATGCAGTTCCCAGGTTGAGCCCGGGGATTTCACATCTGACTTAACAAACCGCCTGCGCGCGCTTTACGCCCAGTACTTCCGATTAACGCTTGCACCCTCCG
+
AABBAFFFFFFFGGFEAEAAFFEEEFGF3BFFEFE2AFGHFHFGEGEFB?0EAE>EFGFHAEDEGH?>>@FHGHHHHFGHHGHHHHFFFA?EHG2FH/BGCCGHHCCF2?GFGGHFHGHGGGGHEFG..ACGF0/<=CB/CGD:0==CGGGHF:CG0CGHHH0.:0;99FFGA?-99CFGGGFFFFF/BFFF9/BF/AAEFFFFFF--9;-@9A./B9ACFB./BBBFFF?D.;;/9A@.;.:9;BDFFF.
@M03896:38:000000000-B4D98:1:1104:5948:14097 2:N:0:185
CCGCGGCGGCTGGCACACAATTACCATAACACGCAGGTGGAGATCCCGGAGGTCGCCGTCTCATTAGAAAAAAATGGAGATATCTACGGATATTACCCCTACACCACCAATTCCATCTGCCTCTCCCTCCCTCTAGACTATCAGTTTCCCAAGCAGTTTAATGGTTAAGCCATTAGATTTCACAAGAGACTTGATACTCCGCCTACGCGCCCTCTACGCCCAGTTATTCCGAGTAACGCTTGCACCCTAC
+
AA1AA@1A0?///ACFBA//B11F1G211B1GEA//>F1/?F1BF10E//>//B>>E?E/0B22BB112>00//01<1BB012>@2F??<C/1@1FFGHGEFHHHHHCFF<<FFFGG11>DHHG/CGFH.CBGC0C0G0CBCC0CCC<CG0/.CGFC0;F00C00;;00C9/9FG0F0;0;BF09./.99C0BFB9//99BF9A-B-;9@;-9-:/:A@@?--///;/;//--;;/;-@-99;/9;AA-:
@M03896:38:000000000-B4D98:1:1104:5161:14130 2:N:0:185
CCTGTTCGCTACCCACGCTTTCGTGCCTCAGCGTCAGTAATAGCTTGGAAAGCTGCCTTCGCAATCGGTGTTCTGTGTGATATCTAAGCATTTCACCGCTACACCACACATTCCGCCTTCCGCAACTACACTCTAGTCTGACAGTATCAGAGGCAATTTCGATGTTGAGCATCGAGCTTTCACCTCTAACTTATCAAACCGCCTACGCACCCTTTAAACCCAATAAATCCGGATAACGCTCGCATCCTCC
+
AAAAAFFADABDGGFEEEEAFGFFEFHHHAGHGGFEGHHHGBGGHH3EEGFHHHGHHHHHEE?BEGB11?1BEHGFGGHHHHHHHHHHGHHHHHGHHGEGGCGGGFHHFEFGHGGEEGGGHFDDCFFHHGH2F2@2@GDBGHGF<@<DG1?1F??FCFDGFE11F1>1FGHBGAF<E<CGHHGHB.C0GHFBCFHF0::ECGFEGG.-C@BF999B0F9FDAAB//B99F9-;.9BBAB.;--99@FBFF
@M03896:38:000000000-B4D98:1:1104:5170:14150 2:N:0:185
CCTGTTCGCTACCCACGCTTTCGTGCCTCAGCGTCAGTAATAGCTTGGAAAGCTGCCTTCGCAATCGGTGTTCTGTGTGATATCTAAGCATTTCACCGCTACACCACACATTCCGCCTTCCGCAACTACACTCTAGTCTGACAGTATCAGAGGCAATTTCGATGTTGAGCATCGAGCTTTCACCTCTAACTTATCAAACCGCCTACGCACCCCTTCAACCCAATAAATCCGGATAACGCTCGGATCCTCC
+
ABAAAFDADBBBGGCEAEEAFGEGFGHHHGGHGGFEGHHF5GGGHFBEHFGGGHBFHHHGAE1BBF??>>EEFH4FFFGHHHFGFFFGGFGHFGFGHEEGGCFGFHEEE?FGHFFDEEGHHD?C@CHCCGFFH1@@@FF1>FG1?FGHH?11<??F1F<GGFD10=<<1FG0CEFCGACGHFHHGHG00;0;0;CGGFGECCGGGF?@GGA:-9;/0999;C.B/9/BB/?-;9.9B.9.;--.9;B/BF
@M03896:38:000000000-B4D98:1:1104:6026:14568 2:N:0:185
CCTGTTTGCTCCCCACGCTTTCGCACCTGAGCGTCAGTCTTCGTCCAGGGGGCCGCCTTCGCCACCGGTATTCCTCCAGATCTCTACGCATTTCACCGCTACACCTGGAATTCTACCCCCCTCTACGAGACTCAAGCTTGCCAGCATCAGATGCAGTTCCCAGGTTGAGCCCGGGATTTCACATCTGCCCTAACAAACCGCCTGCGTGCCCCTTACGCCCAGTAATTCCGACTAACGCCGCCACCCTCCG
+
ABAAAFFFFFFFGFBEEEE2AD?FEEGHGHHFEGDEGFGF5GCBEA1B31E0EE>EE?EGFAEEGFE/>EFHHFEHB?GDGGBF4FGEE</EGGDFH?BCCCFGHFFC0?1??@FDGHEGCCGHFGF<.<CGC0<<DGB<GHFC.:;CGFCGG0CC;GHEHE0;;0;:9FGA@?9-C9FBBB;BBF00C./.9BB/.9;-@@D.F-D.A./.9.9:.A9B:A/9/BF9BB.---9B.----9-;AAAAA.
@M03896:38:000000000-B4D98:1:1104:6015:14584 2:N:0:185
CCTGTTTGCTCCCCACGCTTTCGCACCTGAGCGTCAGTCTTCGTCCAGGGGGCCGCCTTCGCCACCGGTATTCCTCCAGATCTCTACGCATTTCACCGCTACACCTGGAATTCTACCCCCCTCTACGAGACTCAAGCTTGCCAGTATCAGATGCAGTTCCCAGGTTGAGCCCGGGATTTCACATCTGACTTAACAAACCGCCTGCGTGCGCTTTACGCCCAGTAATTCCGATTAACGCTTGCACCCTCCGT
+
ABBBBFFFFFFFGGGGAEEEFGEFGGGHHHHHGEEFGHGHFHHHGG?HHGFCEEEGFGGHGGFGGHEEEGGHHHHHHFHHHHHHHHHGFE?EHGFHHGGGFCGGHHFACGHHGHHGHHHGGGGHFHGD.DEHF<C0DGB/GHHC0CGCGGGGG0GHCGHHH0:./0///CFEA?@-;;BBF;;00CB;0;B/9FFFFFFACFAEFAF?.-;9;.BB;99B99B/B9/BBFDDAF/F.;.:.:B9;A.AA:;
@M03896:38:000000000-B4D98:1:1104:16766:14944 2:N:0:185
CCTGTTTGCTCCCCACGCTTTCGCACCTGAGCGTCAGTCTTCGTCCAGGGGGCCGCCTTCGCCACCGGTATTCCTCCAGATCTCTACGCATTTCACCGCTACACCTGGAATTCTACCCCCCTCTACGAGACTCAAGCTTGCCAGTATCAGATGCAGTTCCCAGGTTGAGCCCGGGGATTTCACATCTGACTTAACAAACCGCCTGCGTGCGCTTTACGCCCAGTACTTCCGATTAACGCTTGCACCCTCC
+
ABAAAFFFFFFFGGFEAFEEFGEE?EGGF3FGFGGGGHHHDBFGEEDHHEEEEE>EEGGHHEEGGHE?/>?GGHHHHFFHHHHHHHHGFEFGFGHHHGGGGCGHHHCC2?GGHHHGHGHGDGGHBHGD.<CGF0<<DG0<CGF00;<CCCCCGCCG:CGHHHFC:0/9/FGFG?;-=9BFGFFFFFB//BFB/;;BBAFFFFFFFF-9ADCCB?ABFFDDFF./:9//;;ADD9./BDF.9.9/BBDA9A
@M03896:38:000000000-B4D98:1:1104:25144:15771 2:N:0:185
ATGATACCGCGGCTGCTGGCACACAATTACCATAACACGCAGGTGTAGATCTCGGTGGTCGCCCTATTATTAAAAAAAAAAACATAAGAAAAAAAAAGGCATCAAAGTCTAAACAAATAAATAAAAAAAAATAAAGAAAATAAGCATGAAGATCAAAAATCATACATGAAGATGCAACATACAGTGATAAACACGAAATTACTAAAGAAGTAAACAATGTAGATCATATTTAGTACATACTACGTGGCTGA
+
AAA?ABFFA>DDFCGFACBECGFHGGHHHFHHHH3GFE20EGGAA3BA5ADDFCF1AE1B>EA1>B@4BFGBE4GF>EE/EE</11BBD100?///////0<0111<1<111111.>1=10000=<0---:.0:0:0.//00000000;000000000../000;000090000////.//;/////9;//;/..-.../9///;///.///////.//9///////////;////9/////;....-...
@M03896:38:000000000-B4D98:1:1104:14370:15833 2:N:0:185
CCTGTTTGCTCCCCACGCTTTCGCACCTGAGCGTCAGTCTTCGTCCAGGGGGCCGCCTTCGCCACCGGTATTCCTCCAGATCTCTACGCATTTCACCGCTACGCCTGGAATTCTACCCCCCTCTACGAGACTCAAGCTTGCCAGTATCAGATGCAGTTCCCAGGTTGAGCCCGGGGATTTCACATCTGACTTAACAAACCGCCTGCGTGCGCTTTACGCCCAGTACTTCCGCTTCACGCTTGCACCCTCCG
+
ABBAAFFFFFFFGFFFEFEFFGEEDEGFBAFGFGGFGHGHFHHHFE1FG?0EEFEFEEGHAEDGGHE/>EFGHFGHGEGHHHHGHHHFGEFGHHGHHFDGGC/>CHEAFHHHGHGFGHHGGGGHEF.<<EEFF0C<<GF/.GC0:<CCGC;GG:CC0CGHHFBA/9:BFFGEB?;9B.FFFEFFFFF9BFFFFBBB/9EE=FFDFFA;AD-@-.99BF?A@D.99//:FBD.;9./;.AA.../9BAAFF.
@M03896:38:000000000-B4D98:1:1104:14353:15850 2:N:0:185
CCTGTTTGCTCCCCACGCTTTCGCACCTGAGCGTCAGTCTTCGTCCAGGGGGCCGCCTTCGCCACCGGTATTCCTCCAGATCTCTACGCATTTCACCGCTACACCTGGAATTCTACCCCCCTCTACGAGACTCAAGCTTGCCAGTATCAGATGCAGTTCCCAGGTTGAGCCCGGGGATTTCACATCTGACTTACCAAACCGCCTGCGTGCGCTTTACGCCCAGTAATTCCGATTAACGCTTGCACCCTCC
+
BBABAFFFFFFFGGFFAEFFFGEEEGGFBBGGFGGFGHHHGHHHGFAGHC0EEE>EFGFHAEEFGHE/>EGHHFHHHFG3GGHHHHHGGEDFFGFHHFGGGCFHHHGHFGHHGHHGHHEGGGGHHHG..CEHCCG<DGF/<GG00=CCHC:GCCCGCGHHHHH./0::FGGGGGAF-AFGGFGFFFF9FFFFF/:BF?EACA;D?FF:DDDD>A.FF.A=BDEBB/;BFFBAD;A9;AB;9.;:;;A.AD
@M03896:38:000000000-B4D98:1:1104:14370:15854 2:N:0:185
CCTGTTTGCTCCCCACGCTTTCGCACCTGAGCGTCAGTCTTCGTCCAGGGGGCCGCCTTCGCCACCGGTATTCCTCCAGATCTCTACGCATTTCACCGCTACACCTGGAATTCTACCCCCCTCTACGAGACTCAAGCTTGCCAGTATCAGATGCAGTTCCCAGGTTGAGCCCGGGGATTTCACATCTGACTTAACAAACCGCCTGCGTGCGCTTTACGCCCAGTAATTCCGATTAACGCTTGCACCCTCC
+
ABBBBFFFFFFFGGGGGFFFFGEEGGGGCBGGFGGGGHHHGHHHEEEGHCEGEEEFGGGHGGGGGHEEEEGHHHHHHGHFGHHHHHHGGFGGHHHHHGFGGCFGGHFCCGGHHHHHHHHGGGGGHHC<<ECGG<C<DCD/<GG0;CGGH0CGHCCGCCGHHH0CC0;/CFFGGGD?BDFGFFGGFFF:FFFBFFFFFFFFFFFFFF=:ADFDC.AFFADDFF.:;B/BFFB.;:DBFDB.9:99BFDFFF
@M03896:38:000000000-B4D98:1:1104:2694:16076 2:N:0:185
CCTGTTTGCTCCCCACGCTTTCGAGCCTCAGCGTCAGTTACAGACCAGAGAGCCGCTTTCGCCACCGCTGCTCCTCCATATATCTACGCATTTCACCGCTACACATGGTATTCCACTCTCCCCTTCTGCACTCAAGTTTGACAGCTTCCAAAGCGAACTATTGTTCAGCCACAGCCTTTAACTTCAGCCTTATCAAACCGCCTGCGCTCCCTTTACGCCCAATAAATCCGGACAACCCTCGGCACCTACC
+
AA1>>DFFFFFFFA1EGFE0FFEFHGGHF1BGEGGGGHGHHHGFGHECC/0BEGFG/EFG/?//AG/////B@CCGC0F@B2EGHHHFEEECFFHHH?EGGCFE1F101BBFDG2FFHGCFH?0FG@>@2F100@1@2211??1/?GHCD11FF..>AG1F111=0=0=<.F<<CGC<0:;CC0GB00:/0:GCCB0::-@@BE?-99..:/90CB;.;>B--/;BBFFB-99-:9---9---9;A/BF-
@M03896:38:000000000-B4D98:1:1104:2713:16076 2:N:0:185
CCTGTTTGCTCCCCACGCTTTCGAGCCTCCGCGTCAGTTACAGCCCCGATCGCCGCCTTCTCCACCTCTGCTCCTCCTTATATCTACGCATTTCACCTCTACCCATGTTGTTCCACTCTCCCCCTCTGCACTCCATTTCGCCAGCTTCTATTGCCATCTATTGCTCACCCACCCCCTTTTCCTTCCCCCCTATCCCACCGCCTGCTCTCCCCTTACCCCCCATTAATCCCTACCACCCTCCGCCCCCACC
+
>A1>>D@1@@BCF?11AAE0ADE00AEHFE0AAEE/EHFGHHF1BE/////A?E/E/EEF1B1@>B00111B@11000B2B2>F>2F/>?/?FFBGD1BF11101B0222B/BB2BFGB100//>?01<1<10?11111</>.-.>FH1<11<<<00<0<0000=000.<.;..:;-:00;<000///;--.;0//099.;---;;F///;--;////9;-9-////9B///-;9B-9--;9---;@-;-
@M03896:38:000000000-B4D98:1:1104:11487:16176 2:N:0:185
CCTGTTTGCTCCCCACGCTTTCGCACCTGAGCGTCAGTCTTCGTCCAGGGGGCCGCCTTCGCCACCGGTATTCCTCCAGATCTCTACGCATTTCACCGCTACACCTGGAATTCTACCCCCCTCTACGAGACTCAAGCTTGCCAGTATCAGATGCAGTTCCCAGGTTGAGCCCGGGGATTTCACATCTGACTTAACAAACCGCCTGCGTGCGCTTTACGCCCAGTACTTCCGATTAACGCTTGCACCCTCC
+
ABBBAFFFFFFFGGGGEEFFFGEEFGGFBBGGGGGGGHHHGHHHFGECHE0FEEEEGGGHAEEEGHE/>EFGHHHHHFHFHHGHHDGCEEFDHHGHHACFC@FGHHE0CGGHHHFGHHHGGGGHHHFA<DEHF0C<DGD<CGD00:;CG;:CHCBC;GHHHH0.:0//;FGGAF-9DDFGFFFFFFF/BFFFFF9;BFEFFFFFFFA:DD>A-../B9A>CFE9FBBFFF...9AFF.B..9A/BFFEFF
@M03896:38:000000000-B4D98:1:1104:13951:16200 2:N:0:185
CCTGTTTGCTCCCCACGCTTTCGCGCCTCAGTGTCAGTTACAGACCAGGAAGCCGCCTTCGCCACTGGTGTTCCTCCATATCTCTACGCATTTCACCGCTACACATCGAATTCCACTTCCCTCTTCTGCACTCAAGTCGACCAGTTTCCAATGACCCTCCACGGTTAAGCCGTGGGCTTTCACATCAGACTTAATCAACCACCTGCGCGCTCTTTACGCCCAATAACTCCGGATAACGCTCGCCACCTAC
+
BBBBBFFFFFFFGGGGEEEFGGEGEEEGGGHAGHGFFHHFGGB5FGBCGABBFGEEFGGHHEGEF3FC@?FEGFHHGFFGHHHHHHGGEEEGHHHHHEEEGEGHDF3?GHHHHHBG3FFGFHHHHHHHHHHHF2<@@FDGGGDA<1FFGDDDCDGGHHHDHHA@<<<DGHH-.<-:ECHHGHHGHH00CGGFGFBFF9CCFGEFFA??;A-;A/BFF;A-@DE.BF/;FFF-.A.BF.B.A=@>.AFAFF
@M03896:38:000000000-B4D98:1:1104:13955:16226 2:N:0:185
CCTGTTTGCTCCCCACGCTTTCGCGCCTCAGTGTCAGTTACAGACCAGGAAGCCGCCTTCGCCACTGGTGTTCCTCCATATCTCTACGCATTTCACCGCTACACATGGAATTCCACTTCCCTCTTCTGCACTCAAGTCGACCAGTTTCCAATGACCCTCCACGGTTAAGCCGTGGGCTTTCACATCAGACTTAATCAACCACCTCCCCCCCCTTTACGCCCACTAATTCCGGTACCCGCCCGCCCCCTAC
+
BABABFFFFFFFGGGGEEEF2FEEAEGFGFFGHHEB5FDGDDBDBGFGGG2CFGAEEEEGFFGCEGEF5BFEEH4GHGBF@GHHH4FCEGDG4FHHH/EF/EHHHBFBCEGCFG4FFBGHEDHHFFFDGHFFHB222@A/>@/01??FGGGH11>FGGHGBGA-<<.=0<C-CC<-.:GFH000CC000;:0GBFGGFFCGGGA.:.9.9-;@A9/;..BBA..///9;B/---.//.9-;99-9@>-.9
@M03896:38:000000000-B4D98:1:1104:10767:17421 2:N:0:185
CCTGTTTGCTCCCCACGCTTTCGCACCTGAGCGTCAGTCTTCGTCCAGGGGGCCGCCTTCGCCACCGGTATTCCTCCAGATCTCTACGCATTTCACCGCTACACCTGGAATTCTACCCCCCTCTACGAGACTCAAGCTTGCCAGTATCAGATGCAGTTCCCAGGCTGAGCCCGGGGATTTCACATCTGACTTAACAAACCGCCTGCGTGCGCTTTACGCCCAGTAATTCCGCTTAACGCTTGCACCCTCC
+
AAAAAFFFFFFFGGGAAAAFEE0B0EEG0BCFEE//EHGFFFCCE/AFGCGGEE>EEE?GFEEAEHA@>/FGHGHGGE>FGHHFHHDEC?EEHH>GHCCG/@?FF?00??DFGDFFHFHGCCGHHB<..<<DF0/<<<D/<GD0:0::BCCHC0:;0;G:G00;.:9;;FFA-AA@-;FFC0F/FFF9/F9/B/B/B-;-9@@BF?;ABB@@>--9BA-;;-;//B/BF//--9;/9;----A/;BB-A:
@M03896:38:000000000-B4D98:1:1104:10773:17441 2:N:0:185
CCTGTTTGCTCCCCACGCTTTCGCACCTGAGCGTCAGTCTTCGTCCCGGGCGCCGCCTTCGCCACCGGTATTCCTCCAGATCTCTACGCATTTCACCGCTACACCTGGAATTCTACCCCCCTCTACGACACTCCATCTCGCCAGTATCAGATGCAGTTCCCAGGTCGAGCCCGGGCATTTCTCATCTCACTTAACAAACCGCCTGCTCGCGCTTTACGCCCAGTAATTCCGCTCACCCCTTTCACCCTCC
+
AAA>AFFBFFFFGG1FEAE0AFCFFGEG000BAEF/AFGEDBAAEE/A///EEE>EEEEHEEEEEF//>>/BGGDGF01BFGBGGHHF<??CHHHHHCCG/CFHCFB001FGHBFFGGEGGGG01F.<.<<<<//0=D0::CC-0:;<:0:;0;09;;FGG00.;/---;AG------/;9/;//9//9;B//9://-9A-;-A-F//9;-9--9/;-9@99A9//9/:B/-:--/9-;--/;9/FF99A
@M03896:38:000000000-B4D98:1:1104:22799:17864 2:N:0:185
CCTGTTTGCTACCCACGCTTTCGTGCCTCAGCGTCAGTTAAAGCCCAGCAGGCCGCCTTCGCCACTGGTGTTCCTCCCCATCTCTACGCATTTCACCGCTACACGGGGAATTCCGCCTGCCTCTACTTCACTCAAGCTCTACAGTTTCAAATGCAGTTTATGGGTTGAGCCCATAGATTTCACATCTGACTTGCAAAGCCGCCTACGCACCCTTTACACCCAGTAAATCCGGACAACGCTTGCTCCCTAC
+
BBBBBFFFFFFFGGFFEFEFFGGGFGHGHHHHGFFEGHHHHHFHGHFGHGHHGGEGGGGHEEDDGHFCFFHEHHHHHGGHBHHHHHHFEFFGHHHHHGEGGEFHEEF?CFHHHHFGGFGHHHHHHHFHHHHHF?CFGGGDFGHFDGHGFDDGFD1G>GHFFHGFG<-<GGHGEHHBHCGHHEHHHHH;0GFFCCGCCBFFGGGGGGFBDAGGEBFFFFFFDE.;;B9BFF.-.9=AABF?9.ABBFFFFF
@M03896:38:000000000-B4D98:1:1104:22781:17866 2:N:0:185
CCTGTTTGCTACCCACGCTTTCGTGCCTCAGCGTCAGTTAAAGCCCAGCAGGCCGCCTTCGCCACTGGTGTTCCTCCCCATCTCTACGCATTTCACCGCTACACGGGGAATTCCGCCTGCCTCTACTTCACTCAAGCTCTACAGTTTCAAATGCAGTTTATGGGTTGAGCCCATAGATTTCACATCTGACTTGCAAAGCCGCCTACGCACCCTTTACACCCAGTAAATCCGGACAAAGCCTGCTCCCTAC
+
BBBBBFFFFFFFGGFGEFEFFGEGFFHHHFGHGGGEGHHHHHGGHGFGHHHHGFAEEFGHAEEEFHCB@??FFHFHHGGHFHHHHHHGGGGGHHGHHGGEGCGH?<ECCGHHHGGDGDEGHHHHGHHHHHHHF?C<GHGF1GGFGHGFGGFFFFFG>GHHHFH./.-<<GHGHHHBGCGGHGHHGHH0:CF0CHFGGCBF--@ADBD-ABBFAFGG9//9AFABBB9BFF.-.;9;./9.:.;99BEFFF
@M03896:38:000000000-B4D98:1:1104:26513:18717 2:N:0:185
CCTGTTTGCTCCCCACGCTTTCGCACCTGAGCGTCAGTCTTCGTCCAGGGTGCCGCCTTCGCCACCGGTATTCCTCCAGATCTCTACGCATTTCACCGCTACACCTGGAATTCTACCCCCCTCTACGAGACTCAAGCTTGCCAGTATCAGATGCAGTTCCCAGGTTGCGCCCGGGGATTTCACATCTGACTTAACAAACCGCCTGCGTGCGCTTTACGCCCAGTACTTCCGATTCACGCTTGCACCCTCC
+
AAA3>FFBFFFFGGGGAEECGGEEEGGFC32BEEE?EHGHFH2GEF?3G?2BAFAEEGGHEEEEGH?>E?FHHHHHH?3@FGGHH4GFEEEGFGFHHEEG/EBFGGF00?BGGGFFGGGGDGGHBGF/??>FF11>>>10<F<1<0=G0=<DB0<0==GFHF0.::/.-;ED-;---9;FF0CCFGG00;;F;0;;B.EA;=BFFF-:ADBBBDEFF.A=B.A9F9BFFF...;//B.;9..9:;BA.AA
@M03896:38:000000000-B4D98:1:1104:26495:18725 2:N:0:185
CCTGTTTGCTCCCCACGCTTTCGCACCTGAGCGTCAGTCTTCGTCCAGGGGGCCGCCTTCGCCACCGGTATTCCTCCAGCTCTCTACGCATTTCACCGCTACACCTGGAATTCTACCCCCCTCTACGAGACTCAAGCTTGCCCGTATCAGATGCAGTTCCCAGGTTGAGCCCGGGGATTTCACATCTGACTTAACAAACCGCCTGCGTGCGCTTTACGCCCAGTACTTCCGACTAACGCTTGCACCCTCC
+
AAAAAFFFFFFFGGGEAEAAAFAE0EEB0FGEEEE//FFGFHGGFG/FGE/EAE/EEGEGEEE/EHE>EEEHGFFHHB10BGGHHBFFE?EEFGFHHCB@@@FGHFFAB1?CGF1FGHHGGGGH1FF.<.CGF0/0<<0/<C0.-::;0;0;0<0;:;C:CFB./9//9BFC?9--ABBFB9FFFFF/BFFF/FBBBAAE@@@FFF>:;A@@?A?FFF?@@--;B/99FF?--9-/;-;;---;9FFEEF
@M03896:38:000000000-B4D98:1:1104:17634:19561 2:N:0:185
CCTGTTTGCTCCCCACGCTTTCGCACCTGAGCGTCAGTCTTCGTCCAGGGGGCCGCCTTCGCCACCGGTATTCCTCCAGATCTCTACGCATTTCACCGCTACACCTGGAATTCTACCCCCCTCTACGAGACTCAAGCTTGCCAGTATCAGATGCAGTTCCCAGGTTGAGCCCGGGGATTTCACATCTGACTTACCAAACCGCCTGCGTGCGCTTTACGCCCAGTAATTCCGATTAACGCTTGCACCCTCCG
+
BBBBBFFFFFFFGGFEEEEFFFEEGGGG3FFGGAEEFFBG5GEHGDAGH?EFEEEGGGGHEECEGHEEEFGHHGHHFCGGHGHHGHHGGEEEFHFHHFCGGCFHHHFFBGHHG@FGHHHGGGGGFHFD<ECGF0G<<<</CGH0::CCGC:C0:CCGCHFHHHEC09;/;FE--A??EFGFBFFFFFBFF9:F/FFFEFFFF;DEFB9:A-@-9;/BA?9@AA//;BBFF/9;9.BB.-...9;/;A.AA.
@M03896:38:000000000-B4D98:1:1104:17652:19566 2:N:0:185
CCTGTTTGCTCCCCACGCTTTCGCACCTGAGCGTCAGTCTTCGTCCAGGGGGCCGCCTTCGCCACCGGTATTCCTCCAGATCTCTACGCATTTCACCGCTACACCTGGAATTCTACCCCCCTCTACGAGACTCAAGCTTGCCAGTATCAGATGCAGTTCCCAGGTTGAGCCCGGGGATTTCACATCTGACTTAACAAACCGCCTGCGTGCGCTTTACGCCCAGTAATTCCGATTCACGCTTGCACCCTCC
+
ABBBBFFFFFFFFGGGEEEFFGEEGGGGBBGGGGGEEGGHGHHHEEEFFA0AEEEEFGGHEEDFGHE>EEGHHHHHGBFEGGHHHHHFFEEGFHHHHGGGGCFGHHG0FCHHHHHHHHHGGGGHHH<A.CCGC0<<DG0<CGF0:;CCGC:C:CC0CGHHHHFE/:9/CFGG?B@-9;CFFBF0FFF/9FFFFBB//AEEFFFDAFFA?D;@-..BF9D=FD.99//9;BF.;D/:BE?DAA;:BF?.;9
@M03896:38:000000000-B4D98:1:1104:8157:20257 2:N:0:185
CCTGTTTGCTCCCCACGCTTTCGCACCTGAGCGTCAGTCTTCGTCCAGGGCGCCGCCTTCGCCACCGGTATTCCTCCAGATCTCTACGCATTTCACCGCTACACCTGGAATTCTACCCCCCTCTCCGACACTCCAGCTTTCCAGCATCAGCTGCAGTTCCCAGCTCGAGCCCCGGGATTTCCCATCTCACTTAACCAACCGCCTGCGTGCCCTTTCCGCCCATCACTTCCGTTTACCGCTCGCACCCTCC
+
AAAAAFFFFFFFFEEEAEE2FGEFEGGC33BBEEE2AGGFCHCGEE1F311AAEEFEEAG1EABEG1/>/FDFDFGH??3FBBGHFHF@EECHGBFG<BD@@BFGFCF0<?FFG2FGGEG@@<C0<A---<0</C/<<00===0/;::C:0:/:;/0<;GH00.0/.-999C.;---9:CBBF9BBF/9BFF//;//.;DB<BF..-;D?.99/;/9...-9//;//;9B9//9.//.;---;-99A?E.
@M03896:38:000000000-B4D98:1:1104:8130:20264 2:N:0:185
CCTGTTTGCTCCCCACGCTTTCGCACCTGAGCGTCAGTCTTCGTCCAGGGGGCCGCCTTCGCCACCGGTATTCCTCCAGATCTCTACGCATTTCACCGCTACACCTGGAATTCTACCCCCCTCTACGAGACTCCAGCTTGCCAGTATCAGATGCAGTTCCCAGGTTGAGCCCGTGGATTTCACATCTGACTTAACAAACCGCCTGCGTGCGCTTTACGCCCAGTAATTCCGATTAACGCTCGCACCCACCG
+
ABBBBFFFFFFFGGGG2EAFFG?EDEGF3BGH2AABEDDGFHHHGAEGFG0EEE>EGEGH1EEAEG?/>EFEHHHHH0FGHFGD4GFCE?EEDFBFFCCCC<?FGHBGB?FGGGGDDFGGGGGFFGFA.<CHG/<<<F0/<C000;<;GCCCFBB00;<GFGFE:09F/FFEB-:-9:CB;9C0FFG09C;BF0;//.;A-@B?.99;DF-@@..9/.;-;:E:B/9/;BB.99ABF.-9.-;-;>D.99.
@M03896:38:000000000-B4D98:1:1104:8148:20273 2:N:0:185
CCTGTTTGCTCCCCACGCTTTCGCACCTGAGCGTCAGTCTTCGTCCAGGGGGCCGCCTTCGCCACCGGTATTCCTCCAGATCTCTACGCATTTCACCGCTACACCTGGAATTCTACCCCCCTCTACGAGACTCAAGCTTGCCAGTATCAGATGCAGTTCCCAGGTTGAGCCCGGGGATTTCACATCTGACTTACCAAACCGCCTGCGTGCGCTTTACGCCCAGTACTTCCGATTAACGCTTGCACCCTCC
+
ABBBAFFFFFFFGGGGEFECFGEEEFGFB3GGGFEEEHHHFHGHFD?FFE??EE>EGEEHAEDEGHE>>>FHGFFHHF33BGHHHHHGE?<EBG?GHCBDCCFHHFFAGHDGHHBGHFHGGGGHHHG..<CDH0<0</0/<G00::;CG0<CC00;0;CGHHF./0//9;FE@?-;-:CFFGFFFFF/;BFFB/:;/9EEFFFDEF-.9;;;9.AFFE?->.99//BBFFD?.;.;B.@..;9/;BDFFF
@M03896:38:000000000-B4D98:1:1104:11842:20321 2:N:0:185
CCTGTTTGCTCCCCACGCTTTCGCGCCTCAGTGTCAGTTACAGACCAGGAAGCCGCCTTCGCCACTGGTGTTCCTCCATATCTCTACGCATTTCACCGCTACACATGGAATTCCACTTCCCTCTTCTGCACTCCAGTCGACCAGTTTCCAATGACCCTCCACGGTTAAGCCCTGGGCTTTCACATCACACTTAATCAACCACCTGCGCGCTCTTTACTCCCACTACTTCCGGATACCGCTCGCCACCTAC
+
ABBAAFFFFFFFGGGEAEEFFGEGEGGGGFHHGHEFGHHHGG3DGH2FFEFBFGEEGGGHEGE?EH@2@BFEFHHHGGGHHHHGGEGFEFFGHHGHHEEGGCFHGCB2F3BGGHGGHHHHHHHHHHG3F3FHF2@2@@/?BC/01?GGGFGH1?DFHFGG0F.-<<.00<C./<<.GCGHHFHCHHC0:CGGG0:GC:FCEEEFGE-;-B-A.;9BF/;/;F?AF/FFFFA-:..//.9----;9AFF/F
@M03896:38:000000000-B4D98:1:1104:11845:20339 2:N:0:185
CCTGTTTGCTCCCCACGCTTTCGCGCCTCAGTGTCAGTTACAGACCAGGAAGCCGCCTTCGCCACTGGTGTTCCTCCATATCTCTACGCATTTCACCGCTACACATGGAATTCCACTTCCCTCTTCTGCACTCAAGTCGACCAGTTTCCAATGACCCTCCACGGTTAAGCCGTGGGCTTTCACATCACACTTAATCAACCACCTGCGCGCTCTTTACGCCCACTAATTCCGGATAACGCTCGCCACCTAC
+
BBBBBFFFFFFFGGGEEEEFFGGGFFGGGGHGHHFGHHGHHHCFGHFGGHFCGHEEFGGHHEFGGHBBBEGFHHHHHGGHHHHHHHHFFEEGFGHHHEEEEEGHHHFFBFGGGHEGDFFHHHHHHHGGGHHHG2<@FF/FDGC01DGHHG<FGGFHHGHGFH.->..0<DC-.<<AECEGGEHGHHC00;C0F0;F0BFGGGGGBF99;A?DF/BFFFA@DF.9:/BBFF/-.9.9F.;AAD=BDDFF/B
@M03896:38:000000000-B4D98:1:1104:10677:20490 2:N:0:185
CCTGTTTGCTCCCCACGCTTTCGCACCTGAGCGTCAGTCTTCGTCCAGGGCGCCGCCTTCGCCACCGGTATTCCTCCAGATCTCTACGCATTTCACCGCTACACCTGGAATTCTACCCCCCTCTACGAGACTCAAGCTTGCCAGTATCAGATGCAGTTCCCAGGATGAGCCCGGGGATTTCCGCTCTTACTTAACACACCGCCTGCGTGCGCTTTACGCCCAGCACTTCCGATTAACGCTTGCAGCCTCCG
+
BBBBBFFFFFFFFFFG?EAAFGAEAEGH3BGGEGEEFHGGDGFBEEAAF?1AEE>EEDGG1EE1EF1/>EFHHHHHGB3EGGFFGGFF@EEDBGGHH?>CCCFGHGG<0<FGGHHDFGHGGGGHFG>..>CGC0<0<C<<CGGB<<==<0;;0:0GC0;C0;0..0:C0CCE-----.90;0...;;/9BB/B/;9/;A:@BB9.A-.DF<B-:./;9.;9.....:/:;...;A//.-.9..//;9..9.
@M03896:38:000000000-B4D98:1:1104:10669:20507 2:N:0:185
CCTGTTTGCTCCCCACGCTTTCGCACCTGAGCGTCAGTCTTCGTCCAGGGGGCCGCCTTCGCCACCGGTATTCCTCCAGATCTCTACGCATTTCACCGCTACACCTGGAATTCTACCCCCCTCTACGAGACTCCAGCTTGCCAGTATCAGATGCAGTTCCCAGGTTGAGCCCGGGGATTTCACATCTGACTTAACAAACCGCCTGCGTGCGCTTTACGCCCAGTAATTCCGATTAACGCTAGCACCCTCC
+
ABBBBFFFFFFFGGGGEEAFFGEEGGGGFGFGGGEEEHGHFHHHFEEFH?EGEEEEGGGHAEEGGH?>/EFHHHHHHFCFHGGGFHHGGFGGHHHHHFFCCCFGHHG0CGGHGHHHHHHGGGGHHHFD.EEHC//<CCB<CGG0:;GCCG0CF:C0;CHHHH0:/99BBFGGDG?AAGGGFEFGFFFBBFFFFFBBFFFFFFFFFFDDFFCF-9EFFAAFFD?:/9BFFFFADAABBDF?.;9;/::AEF
@M03896:38:000000000-B4D98:1:1104:11706:20594 2:N:0:185
CCTGTTTGCTCCCCACGCTTTCGAGCCTCAGCGTCAGTTACAGACCAGAGAGCCGCTTTCGCCACCGGTGTTCCTCCATATCTCTACGCATTTCACCGCTACACATGGAATTCCACTCTCCCCTTCTGCACTCAAGTTTGACAGTTTCCAAAGCGAACTATGCTTGAGCCACAGCCTTTAACTTCAGACTTATCAAACCGCCTGCGCTCGCTTTACGCCCAATAAATCCGCACAACCCTCGCGCCCTCCG
+
AAA>AFFBFFFFGGBEAAAAFGAA0BEEGFCFEEE/AF2FHFHHGHEBFF0AFGAE/EFGAEA?EHB/>/EEFGHHHFD2G2FFGHH?E?EEHHFHH?EEGEHHGB<0EGGHGGFFFHDGHHGHHHF1@FGGF011@<<?1F?1<?GHHB1??<>.<>C<<D10=0.<<CGHAGHHGF0;;;:0CC00;/;0CGG0CCE9@AB.C-@-;-;.;;F9-:9@-9-///;FF;--;-BB---;----9@--;-
@M03896:38:000000000-B4D98:1:1104:14131:20751 2:N:0:185
CCTGTTTGCTCCCCACGCTTTCGCACCTGAGCGTCAGTCTTCGTCCAGGGGGCCGCCTTCGCCACCGGTATTCCTCCAGATCTCTACGCATTTCACCGCTACACCTGGAATTCTACCCCCCTCTACGAGACTCCAGCTTGCCAGTATCAGCTGCAGTTCCCAGGTTGAGCCCGGGGATTTCACATCTCACTTACCAAACCGCCTGCGTGCGCTCTACGCCCAGAACTTCCGATTAACGCTTGCACCCTCC
+
AABAAFFFFFFFGGGE2AE2FGEGGGG333AGFGEEFFGHFHCBEEEHHCCGEFEFGGGHEEDEGH?>>EFFGHHHFGGGGGFGHHHCE<EE2FFGHDCBD@2GFGGF2FGFGFFGHHHG@-ACDGF?<<<GG///<00/<CDCC0C;CG0;//;:0;CGH0;./0/;BFEE-----CFCB0CFBBB/9FF9F/;;;.E9-@=.;A@.AD-B-.9/;.A-;..././///A.;..;99B....;9B9EED
@M03896:38:000000000-B4D98:1:1104:15317:21913 2:N:0:185
CCTGTTTGCTCCCCACGCTTTCGCACCTGAGCGTCAGTCTTCGTCCAGGGGGCCGCCTTCGCCACCGGTATTCCTCCAGATCTCTACGCATTTCACCGCTACACCTGGAATTCTACCCCCCTCTACGAGACTCAAGCTTGCCAGTATCAGATGCAGTTCCCAGGTTGAGCCCGGGGATTTCACATCTGACTTAACAAACCGCCTGCGTGCGCTTTACGCCCAGTAATTCCGATTAACGCTTGCACCCTCCG
+
BBBBBFFFFFFFGGGE2EAAFGEEGGGG33BGGGDE?GGHBGHFGGEFHD0AEEEEGEEHHGGEGH?EEEGHHHFFHBHGHHFFH4FFCEEGHHGHHDDG?@DFGGFEBGGFHHHGHHGGGGGHHFF?.<<GF0<0<GF/.CF0<CHFHF0CH:0<::CG0C0.:;///9:A?B-?-CFFB9F0BBF//BBB9BF/;.EE?B?FEF;;DFBB?D?BFE99@../9/;/;F/DDFF/B.=....9:BD.9;.
@M03896:38:000000000-B4D98:1:1104:8634:21926 2:N:0:185
GATGGATGAGTCACTCACCAGGACCATCGCCTCGTCGGGCCCACCCCGAACAACACACGAAGGAGAACAACTCTACAGGGGGCGCCCCCGATATAAAAAAATCAAACATCAAACTCAATATGACAGCCCCCAGTATACCAACACTGGCGACATACGTTTAAGACATAAGTACCTTCGTCAACAATACAGACCGACTGCTATGTCGGTACATAGACACACTATGTACTATTTCTCCACTACAGTACGTCA
+
1111111111@B11311B1111A000110000AA000A//AE//////A/A/0BF/FA//B//0//0@0BF111111B0///////<<//////<1@11--011<<<.<0<00<000/00000000.;..--./00000009..00/.---9.09.0//.9/////////9//9/;---:-//-9/////-:-----/////;/-----/9/////--;////////////;////-9//////9----
@M03896:38:000000000-B4D98:1:1104:10859:22677 2:N:0:185
CCTGGTCTCTCCCCCAGCTTTCGCGCCTCCGCGTCGGTCACAGCCCCTATCGCCGCCTTCGCCACCTCTGCTCCACCCGATATCTACGCATTCCACCGCTACCCCTATTGTTCCACCCTCCCCTACCAGCACCCATCCCCCCGGCTTCCAGTGACTTCGGGGGGTCGAGCCCCCCCCTTCGACCCCACACATGCCCCACCGCCTACGCGCGCTGTACGCCCCATGAATCCGGACACCGCTCTCCCCCTCC
+
>A1>1B133311B11AEFG1B1EAE?0E?000/AE/AE//B1BFG////1BE/>E/>F/1/////000111B11B0>/>/>//B22B/BC//>>G10/<CC/00///1?F1<<111<//....0.0011./<...</....--;-;AC/00090;;B0AB.--9;-@-9--9:99-----;-9--;---;-/////-----;-9A---;->;--;/;-;9----////:/9---------;-/;BB9--;
@M03896:38:000000000-B4D98:1:1104:10880:22678 2:N:0:185
CCTGTTCGCTCCCCCAGCTTTCGCGCCTCAGCGTCGGTCTCGGCCCAGAGGGCCGCCTTCGCCACCGGTGTTCCACCCGATATCTGCGCATTCCACCGCTACACCGGGTGTTCCACCCTCCCCTACCGGACCCCATCCGCGGAGGTTCCGGGGGCTTCGGGGGGTTGAGCCCCCCGCTTCGACCCCCCGCCCGCCGCGCCGCCTACGCGCGCTTTACGCCCACTCACTCCGCATAACGCCCGCCCCCTAC
+
BBABBFFADBAAAEAFEFF4FGGGEGGFG33GFGGGGEEEGCEFEE1FGA1EEFEEEGGHGG?AAG>/>>/?GBGFGEG?ED?GH2GGCC?CGHHHHDGGGCFGF/<-<<AAGGEGFE<GDFDH.C;---;@A.9/=C.;-----;.;B.9--99-.;@..@--;--/9FB.;>B-;-.;-;A--9;--9@---99--;9--9D.;.99;=?-:.9BA?BBD9;/////9:.-.9/9.--99-9@=BB.A
@M03896:38:000000000-B4D98:1:1104:25741:23180 2:N:0:185
CCTGTTTGCTCCCCACGCTTTCGCACCTGAGCGTCAGTCTTCGTCCAGGGGGCCGCCTTCGCCACCGGTATTCCTCCAGATCTCTACGCATTTCACCGCTACACCTGGAATTCTACCCCCCTCTACGAGACTCAAGCTTGCCAGTATCAGATGCAGTTCCCAGGTTGAGCCCGGGGATTTCACATCTGACTTAACAAACCGCCTGCGTGCGCTTTACGCCCATCAACTCCTATTAACGCTTGCACCCTCC
+
ABBAAFFFF@BFGFGG?EAAFGEEEGGGFFFCFEEEGHHHAG2FEEGFEE0AAEEEGEEHHEEEGF?/>EFFGGHHH?GGHGGHHHH/EE/EHHHHHCDCCCBGGGBCHGHHG2FGHHHGD@EG<GEDADDGCCC0</<<<GF:0<;CC;:<;CGC0<GGHHF./0:99:BE9B?BG.CCFBFGFFB;BFFFFF9BBAEABBB.E?@9AA-@;.99B9A>BF/////;B////;/9B.-.9.9:9;A?EF
@M03896:38:000000000-B4D98:1:1104:25765:23182 2:N:0:185
CCTGTTTGCTCCCCACGCTTTCGCACCTGAGCGTCAGTCTTCGTCCAGGGGGCCGCCTTCGCCACCGGTATTCCTCCAGATCTCTACGCATTTCACCGCTACACCTGGAATTCTACCCCCCTCTACGAGACTCAAGCTTGCCAGTATCAGATGCAGTTCCCAGGTTGAGCCCGGGGATTTCACATCTGACTTAACAAACCGCCTGCGTGCGCTTTACGCCCAGTAATTCCGATTAACGCTTGCACCCTCC
+
BBBBBFFFFFFFGGGGEEAFFGEEEGGCFGHGFGGGGHGHGHHHGFECHFGGEEEGGGGGEEEFGHE>EEGHHHHHGFGGGGHHHHHGGEEGHFFHHDBFDCFHHHCGF2GHFHGDGHHGGGGHHGGGADEHFGB<<CD/CGGC0=<CGC<GFCGH:CGHHHCC/9;CFFGGGA@-B.CFFBFBFFF9BFFFFBBFF.EEFFFDFF-.AD=@-;.9BE?@BD.;/9//:;/..;9/;.>.AEE:FF?FED
@M03896:38:000000000-B4D98:1:1104:25752:23195 2:N:0:185
CCTGTTTGCTCCCCACGCTTTCGCACCTGAGCGTCAGTCTTCGTCCAGGGGGCCGCCTTCGCCACCGGTATTCCTCCAGATCTCTACGCATTTCACCGCTACACCTGGAATTCTACCCCCCTCTACGAGACTCAAGCTTGCCAGTATCAGATGCAGTTCCCAGGTTGAGCCCGGGGATTTCACATCTGACTTAACAAACCGCCTGCGCGCGCTTTACGCCCAGTAATTCCGATTCACGCCTGCACCCTCC
+
BBBBBFFFFFFFGGGEEFGCGGEEEGGFFGHHGGGGGHHHHHHGGGCHHG?EEEEGGGGHGEDEGHE/>EGHHHGHHGHHHHGHHGHGGEEEHGFHHGGGGCDGGGCF2FGHGGDGHGHGDCGGHHFA?DGHF</<DG</<GGC::CCGC<CG:;<:CGGHH0.;9:;;BFFG?;-AAFFFFFGFFF//FFBBFFFEFFFFFFFEFD--9>F;.:/F.A>FDEBB/;;FFF.99/;B??.;..;FBD.;A
@M03896:38:000000000-B4D98:1:1104:19832:23969 2:N:0:185
CCTGTTTGCTCCCCACGCTTTCGCGCCTCAGTGTCAGTTACAGACCAGGAAGCCGCCTTCGCCACTGGTGTTCCTCCATATCTCTACGCATTTCACCGCTACACATGGAATTCCACTTCCCTCTTCTGCACTCAAGTCGACCAGTTTCCAATGACCCTCCACGGTTAAGCCGTGGGCTTTCACATCAGACTTAATCAACCACCTGCGCGCTCTTTACGCCCAATAATTCCGGATAACGCTCGCCACCTAC
+
ABBABFFFFFFFGGGGEEEFFGGEEFGGGGHGHHGGHHHHGGFFGGFHGFFGFHAEFEGHHGDEGH@2@?FEGHHHGGFHHHHHHHHGGFFGHHHHHGGGGCGHHFEGBGHHHFFHGGHHGHHHHHHBGGHHF<2<@@E/BFGFDFHGHHGFHFHHHGHFHH.-<.<<=FC<.<<AFHGHGFHHHHG0CGFGGFFGBFGGGGGGGE;BGAAFEBBBF9A@DF.;/B/;BFFAD.A9F.@.ABBAADF?B/
@M03896:38:000000000-B4D98:1:1104:8427:23969 2:N:0:185
CCTGTTTGCTCCCCACGCTTTCGCACCTGCGCGTCAGTCTTCGTCCAGGGCGCCGCCTTCGCCACCGGTATTCCTCCAGATCTCTACGCATTTCACCGCTACACCTGGAATTCTACCCCCCTCTACGAGCCTCAATCTTGCCAGTATCAGATGCAGTTCCCAGGTTGAGCCCGGGCATTTCCCATCTCACTTAACCCACCGCCTGCGTGCGCTTTACGCCCAGTACTTCCTATTAACCCTTGCACCCTCC
+
>A1>>DF1BDFFFACEGEE0AEEAEEEF00AAAEG?EHHHFHHEEE/B0//A>E/EEGGH/>/??E///>>BDDFFF011B1>B>FG?EEBCHFHHG/BCGC??FG0001?CFFBBFFG@CCA01><><-<///00==0<;G::00;C0:0;C:;0CGHF000.:0;//0CA--9-:90;;0;09CF/BFBB//;/-;AB-;@BFE=-999@-9-9B9A>?B-/////;B/BB///;/;-;-B/BFAE9A
@M03896:38:000000000-B4D98:1:1104:8405:23970 2:N:0:185
CCTGTTTGCTCCCCACGCTTTCGCACCTGAGCGTCAGTCTTCGTCCAGGGGGCCGCCTTCGCCACCGGTATTCCTCCAGATCTCTACGCATTTCACCGCTACACCTGGAATTCTACCCCCCTCTACGAGCCTCAAGCTTGCCAGTATCAGATGCAGTTCCCACGTTGAGCCCGGGGATTTCACATCTGACTTAACAAACCGCCTGCGTGCGCTTTACGCCCAGTAATTCCGATTAACGCTTGCACCCTCC
+
ABAAAFFFFFFFGGGEEEEAFFFGEGG3BBGFGGG2EHHHHHEGEE?BF10AAEEEGGGHEFDAGHE>>EFGGHGHF?GGHGHHGHHGE?/EFGBFG<CGG@?FGH2?22?FGGFGGHACCGGHHFF>.-<<//C<<<=<CG:0:CCCF:<GC0;:;CGHGH.-..9.9F9A@--;B9CFFBF//BF9FF/BFB99/.;A-;=FFF-ADD-B-.:/B;.;;..:/;9/B/BD..;BFD-...;//9.A.D
@M03896:38:000000000-B4D98:1:1104:19815:23979 2:N:0:185
CCTGTTTGCTCCCCACGCTTTCGCGCCTCAGTGTCAGTTACAGACCAGGAAGCCGCCTTCGCCACTGGTGTTCCTCCATATCTCTACGCATTTCACCGCTACACATGGAATTCCACTTCCCTCTTCTGCACTCAAGTCGACCAGTTTCCAATGACCCTCCACGGTTAAGCCGTGGGCTTTCACATCAGACTTAATCAACCACCTGCGCGCTCTTTACGCCCACTAATTCCGGATAACGCTCGCCACCTAC
+
BBBBBFFFFFFFGGGGEEEAFGAEEEGGGBFFFHFBGHGHGFGFHHBGGGFCFHEEGGGHEG?EEH32BB?EGHFHFGFBGGFGHHHFEEEEFGHHHEEEGCFGGFEFBGFHHHHGFHHHHHHHHHHGGGHHF22<@@C<>DDA11FHFF<FFDFHHHHGFG.@<..00<G-<@-;FCGHGGGBGGC00CGGGFFGB9FFEEEF/AB?BAAF.///;9A;@A.;:B//;B/-9.A/9.@.A--@DAF.BF
@M03896:38:000000000-B4D98:1:1104:10546:24087 2:N:0:185
CCTGTTTGCTCCCCACGCTTTCGCACCTGAGCGTCAGTCTTCGTCCAGGGGGCCGCCTTCGCCACCGGTATTCCTCCAGATCTCTACGCATTTCACCGCTACACCTGGAATTCTACCCCCCTCTACGACACTCAACCTTGCCAGTATCAGATGCAGTTCCCACGTTGAGCCCGGGGATTTCACATCTCACTTACCAAACCGCCTGCGTGCGCTTTACGCCCAGTAATTCCGATTCACGCCTGCACCCTCC
+
AAB>AFFFFFFFGGGE2EAAFG2EEEGH3FGGEEEAEEGHGHEGEF1BF10AAE>>EEEH1BEEEF>/>EFGHHFGF?B3GBDFGDGFE??E?GDFH/BD@@?FGHC001FGGFDFGGGGC-C<<G>A.<AGF/</<<00<CC0::0;G00CC00;:;CCGH.-..../0;:-----.;BB9F/BFF/999/;/9//.;A;9@A?F-.9A@9;9.99.99@../9/;BBB/.../:/9..99..99;.AA
@M03896:38:000000000-B4D98:1:1104:10530:24107 2:N:0:185
CCTGTTTGCTCCCCACGCTTTCGCACCTGAGCGTCAGTCTTCGTCCAGGGGGCCGCCTTCGCCACCGGTATTCCTCCAGCTCTCTACGCATTTCACCGCTACACCTGGAATTCTACCCCCCTCTACGAGACTCAAGCTTGCCAGTATCAGATGCAGTTCCCAGGTTGAGCCCGGGGATTTCACATCTGACTTAACAAACCGCCTGCGTGCCCTTTACGCCCAGTAATTCCGATTAACGCTTGCACCCTCCG
+
ABABBFFFFFFFGGFGEEAAFGEEEFGH3FGHGGGDCDGGFHDGE1AG310AA>>EEGGH1EEEEF?EEEFHH44FG?F3BGHHHFEFEEDEHG?GHDDGGCBGGCG00?FGGFFFG0<ADGFGBGC>.<EHB0<<<<0/<CD00;<CC0:C;:;0;;GFGH0./:///C/:-;99-99CBFFF/FF/BFFFBBFB/9E:-BBF:F>..9.9/9BFFEFB@D.///:9FFF.9../;AB.9../;::EFD.
@M03896:38:000000000-B4D98:1:1104:14184:25798 2:N:0:185
CCTGTTTGCTCCCCACGCTTTCGCACCTGCGCGTCAGTCTTCGCCCCGGGCGCCGCCTTCGCCACCGCTATTCCTCCAGATCTCTACGCATTTCACCGCTACACCTGTACTTCTACCCCCCTCTACGCCCCTCCAGCTTGCCAGCATCACTTGCCGTTCCCAGCTCCAGCCCGCGCATCTCACATCTCACTTTACAAACCGCCTGCGTGCGCTTTACGCCCAGTCATTCCGATTAACGCTTGCACCCTCC
+
>A1>>FF1DFFCF?AEAAA0AFBE0EEH0F00/EE/ADG1A2A/BA//>//>>>>>EE/>//>>>GE//>/BF22FF0B1BGHG2FG/<?<?FHBDFA/@?/1?<F01<1?FF11DFFC-<<</0=<---;.:./;/00/;C;0.9;C900;009-..;9F00.0////99A----;--9;9::/9///9:9//;//99-;;;-AA99A-9>9A-9:-9>@--/:///;B/----//-9---;/9FFEAB
@M03896:38:000000000-B4D98:1:1104:14200:25806 2:N:0:185
CCTGTTTGCTCCCCACGCTTTCGCACCTGAGCGTCAGTCTTCGTCCAGGGGGCCGCCTTCGCCACCGGTATTCCTCCAGATCTCTACGCATTTCACCGCTACACCTGGAATTCTACCCCCCTCTACGACACTCAAGCTTGCCAGTATCAGATGCAGTTCCCACGTTCAGCCCGGGGATTTCACATCTCACTTAACAAACCGCCTGCGTGCGCTTTACGCCCAGTAATTCCGATTAACGCTTGCACCCTCC
+
ABBABFFFFFFFGGGEAEEAFGAEEGGHFBBF?EEEAGGFFHFGEEFEG??0AEEEGGGHHFGGGH?/>EFHGG?GHGGGHGFHHHHFGEEEGGGHHFFDCCEHHC?0?2<CGDFGGCGGDFGHHF.>.<<CF/<<DG0<<GC0::CGG:CC0::;;0CGHH.-../=;CFDB--;-9CFFFFFFFF/;FB/:9BB/AAE=DFFFF99:;9@-9.BF;ABFA.;/B/BFFB...AFF?B..;:;;FFFFF
@M03896:38:000000000-B4D98:1:1104:11303:26406 2:N:0:185
CCTGTTTGCTCCCCACGCTTTCGCACCTGAGCGTCAGTCTTCGTCCAGGGCGCCGCCTTCGCCACCGGTATTCCTCCAGATCTCTACGCATTTCACCGCTACACCTGGAATTCTACCCCCCTCTACGAGACTCAAGCTTGCCAGTATCAGATGCAGTTCCCACGTTGAGCCCGGGGATTTCACATCTGACTTAACAAACCGCCTGCGTGCGCTTTACGCCCAGTACTTCCGATTAACGCTTCCACCCTCC
+
AAAAAFFCFBFFGFGE2AAAAGDEAEGH33BBAEFAEGGHDGEGEE?3E11AAE>EEEEH1EEEGH1>>>FGGGHHHGBGGFFGGHHFEE</FFFHG?DGC@BBFB<0GHHH?>DFF0FDG?D<GFCD.>>F<<<0<<</CGF00=GDG=CGF:G::;CHHH.-..::/;/A--;-:CF0;0CC0F909BBFF/;B/9EE9;BB?9D..ABB-.;9B.9-999/9;/;:B.D.99//9;...;999.:;9
@M03896:38:000000000-B4D98:1:1104:11284:26411 2:N:0:185
CCTGTTTGCTCCCCACGCTTTCGCACCTGAGCGTCAGTCTTCGTCCAGGGGGCCGCCTTCGCCACCGGTATTCCTCCAGATCTCTACGCATTTCACCGCTACACCTGGAATTCTACCCCCCTCTACGAGACTCAAGCTTGCCAGTATCAGATGCAGTTCCCAGGTTGAGCCCGGGGATTTCACATCTCACTTAACAAACCGCCTGCGTGCGCTTTACGCCCAGTAATTCCGATTAACGCTTGCACCCTCC
+
AAAAAFFFFFFFGGGGEFEFFGEEFGGH3FHGEEEAEHHHHHHHEFEGGA0EAEEGEEGHEGGGGHE>EEGHHHHHHFGHHHHHHHHFEFEFHGHHHBBGGCHHHHF<BFGHGGHFHGHGGGGGHHFA.CCGFCG<DGFCCGG0:;;G:;0;G:C<:;GHHGC.:99BFGGG@???-EFGFFGFFFF/BF/BB/BBFFFFFFFDEFF9.:;;-9EFB9ABFD.;/;/;BFF.9.DFF.;..9.;;FFEEF
@M03896:38:000000000-B4D98:1:1104:11285:26431 2:N:0:185
CCTGTTTGCTCCCCACGCTTTCGCACCTGAGCGTCAGTCTTCGTCCAGGGGGCCGCCTTCGCCACCGGTATTCCTCCAGATCTCTACGCATTTCACCGCTACACCTGGAATTCTACCCCCCTCTACGAGACTCCAGCTTGCCAGTATCAGATGCAGTTCCCAGGTTGAGCCCGGGGATTTCACATCTCACTTAACAAACCGCCTGCGTGCGCTTTACGCCCAGTAATTCCGATTAACGCTCGCACCCTCC
+
BBBBBFFFFFFFFGFGEEAAAGEGAEGHBAGGEEE2FGGHDHAHEFFBC1AAAEEEGGGG1EEEEH?/EEGHHHBGH0F3FGGHHHHGG?EDFGFHHDCC@@FGHH00F1FFHFGFHHHGGGGH1FF.<CCGC/<<CC</CG=0::CCC;:GCCCC;CGFFC0./0;/BFFE;---;.CFB0FGFFB/;BFFF/;BBAEA-@BFFFB9.A=?B.A//.A=B.A//;/;BF/...;BF.@..--;@;DFEF
@M03896:38:000000000-B4D98:1:1104:11561:27080 2:N:0:185
CCTGTTTGCTCCCCACGCTTTCGCACCTGAGCGTCAGTCTTCGTCCAGGGGGCCGCCTTCGCCACCGGTATTCCTCCAGATCTCTACGCATTTCACCGCTACACCTGGAATTCTACCCCCCTCTACGACACTCCAGCTTGCCAGTATCAGATGCAGTTCCCAGGTTGAGCCCGGGGATTTCACATCTCACTTAACAAACCGCCTGCGTGCGCTTTACGCCCAGCAATTCCGATTAACGCCTGCACCCTCC
+
AAAA>FFFFFFFFFBGEEFAFGEEEFGGB3BEEGGCEHHGGFGBEE1GHC0EAEEEEGGHAEDEFG?/>E/FFFFGHFEDHGHHHHHEEEEDGFGHHDDGG?FGGHF0<FFHGFGFHFGGGGFGFHAA><C<C/<<<<0/CGGC0<CCC;:;GCCC;CGFHH0.;0//9BFGD-:-:D/BFFFBFFF/;BFBBFB9FFEFCFFFFFD9.A@B@.9FFAAAFFF...;FFF/D...9BAB-9A9;:FDEFF
@M03896:38:000000000-B4D98:1:1104:21022:27455 2:N:0:185
CCTGTTTGCTCCCCACGCTTTCGCACCTGAGCGTCAGTCTTCGTCCAGGCAGCCGCCTTCGCCACCGGTATTCCTCCAGATCTCTACGCATTTCACCGCTACACCTGGAATTCTACCCCCCTCTACGTGACTCAAGCTTGCCAGTCTCAGATGCAGTTCCCAGGCTGAGCCCGGGGATTTCACATCTGACTTACCAAACCGCCTGCGCGCGCTTTACACCCAGTCATTCCGATTCACGCTCGCACCCTCC
+
ABBBBFFCDFFFGGGEAEEFFGEEGGGF3A2AEEAEEF5555AFEEDFB111BGAEEEEH1E1EEF1>>>FGF@FGG2BBFGFGHHHGGEEGFHFGH?E?EEFHF2C?2BBFG33BD@/>B@CF<D<?0CFGF1F>>11>.>D1<11=G00=0<<00=DGD<0..:.:.:/;-C-B-:CC;0C;9;B0;0;B00/;0.9:A;@D.A---;---9:/;//;A.EF/://;;/...9;9?9..@;-9;;.:A
@M03896:38:000000000-B4D98:1:1104:15811:27750 2:N:0:185
CCTGTTCGCTCCCCACGCTTTCGCGTCTCAGCGTCAGTACCGTCCCAGAGAGCTGCCTTCGCCATTGGTGTTCTTCCTGATATCTGCGCATTTCACCGCTACACCAGGAATTCCACTCTCCTCTTCCGGACTCTAGCCATACGGTTTCCGTCGACGTCTGGAGGTTAAGCCTCCAGTTTTCACAACGGACCTGTTTGGCCGCCTACACGCTCTTTACGCCCAGTACATCCGGACCACGCTTGCCCCCTAC
+
ABBBAFFBBBBBGGGGEEEAAFAEAAEEGFFGGEEGGHFFHEFGGGHHHAGEFGAFGHHHHEG1FGD3BFHFFGHHHHHHFHHHHEGEEEGGHGHHHEEEGEGHHGFFAFHHFGGDGHGHGFGHHHHD/BCDF111?FHHHHF.0<CGH.>FFGC<<CC.:0::C:0CCFC:CCG/;9FGFGGGFD--.AAB999;/;9BFFFFFFFFDA.AE/;FF;9AFD.;;BFFFF.@DA-AE?A...;;BEB-9;
@M03896:38:000000000-B4D98:1:1104:16263:28036 2:N:0:185
CCTGTTTGCTCCCCACGCTTTCGCACCTGAGCGTCAGTCTTCGTCCAGGGGGCCGCCTTCGCCACCGGTATTCCTCCAGATCTCTACGCATTTCACCGCTACACCTGGAATTCTACCCCCCTCTACGACACTCAAGCTTGCCAGTCTCAGATGCAGTTCCCAGGTTGAGCCCGGGGATTTCACATCTCACTTAACAAACCGCCTGCGTGCGCTTGCATCCCAGCACTTCCGTTACACGCCTGCACCCTCCG
+
AAAA1DFFFFFFGGFE1EE0AFABEEGE00BBEEC/EGGHDHGAAA/B0///AE>EE?EHHEGAEF////?F>FEGF0BEFGFHHGGFE?EE2F2BB?BC/<1?F0?CB?GGGDDGHGHGGGG01>.<.<AHC//<<C0<<CG0C0<;000;C0CC0;GHG00.99/9/;;A;?---.99;/B9/;9/;//99/9/B9EE---9-A-;---;@---;/9/;//-9-//;/A//--99---:9;-;B9EE-9
@M03896:38:000000000-B4D98:1:1104:16249:28051 2:N:0:185
CCTGTTTGCTCCCCACGCTTTCGCACCTGAGCGTCAGTCTTCGTCCAGGGGGCCGCCTTCGCCACCGGTATTCCTCCAGATCTCTACGCATTTCACCGCTACACCTGGAATTCTACCCCCCTCTACGAGACTCAAGCTTGCCAGTATCAGATGCAGTTCCCAGGTTGAGCCCGGGGATTTCACATCTGACTTAACAAACCGCCTGCGTGCGCTTTACGCCCAGTAATTCCGATTAACGCTTGCACCCTCC
+
BBBBAFFFFFFFGGGG2EAAFGEEGGGHFGHHGGGGGHHHFHHHEEAGGD0EEE>EGFGHFGFEGHD@>EGHHGHHHGEHHHHHFFFGGFGGHGFHHDGGCCFHHHEACFGGGGHFGHHGFGGGFHF<.CDHH0FDDG0<<GG0;0;G0CGH0::<0;GGHH0./0;;CFFG?C-9D.FFF0FGFFF9/FFFF/9BBAEFFFFFFFFD?D-@-A.BFE?BDD.99/BFFF/D?AAFF?=.9A;9;BDEFF
@M03896:38:000000000-B4D98:1:1105:18067:2171 2:N:0:185
CCTGTTCGCTACCCACGCTTTCGTGCCTCAGCGTCAGTAATAGCTTGGAAAGCTGCCTTCGCAATCGGTGTTCTGTGTGATATCTAAGCATTTCACCGCTACACCACACATTCCGCCTTCCGCAACTACACTCTAGTCTGACAGTATCAGAGGCAATTTCGATGTTGAGCATCGAGCTTTCACCTCTAACTTATCAAACCGCCTACGCACCCTTTAAACCCAATAAATCCGGATAACGCTCGGATCCTCC
+
AAABBFFBBBBDGGGE2E2AAGEFFGHGHHHGGFGGGHHFHHFGDDBFGFHGHG3FGGFGEE?BBGFE>ABEGHFDFFGHHHHHHHHHHHHHHHHHHGGGGFFHHGHFGEFHHHHEFGGHHFGFGGHHHHHHHGHBGHGDFHFF1@@FGF1?FDFHGGFF>FD1><FGCHHFGG/<DGHHHGHFHHHFFHHBFCGFCGGEGCGFDFADGGBDA/BB0BBFDF.:FB//BF9B.A9BBAC.9--;;@F/BB
@M03896:38:000000000-B4D98:1:1105:18085:2180 2:N:0:185
CCTGTTCGCTACCCACGCTCTCGTGCCTCAGCGTCAGTAATAGCCTCGAACGCTGCCTTCGCAATCGGCGTTCTGTGTGATATCTACGCATTTCACCGCTACACCACACATTCCGCCTTCCGCAACTACACTCCAGTCTGACAGCATCAGAGGCCATTTCGATCTTGAGCATCGAGCTTTCACCTCTAACTTATCAAACCGCCTACGCACCCCTTACACCCAATAAATCCGGATAACGCCCCGATCCTCC
+
>A>>>FF1DAA>GC1E0AA0AFAAFFGFFB1A0EF//GDB2GBG110/A00/AA/AFGDG/?/BBF/////>FF1BGHHDGBGGHH1/EEEGFFGHF/<E@@GCGCH/</BFHHECCCFHF////@0?F1G1001<>G111>F>.<<C0000.<CGC0D=<.0.:00;00:0<:/.:;/;C0;FBC00CCBF90CF0=0E--?BGG-999-A-AFF/9;BA?--;/9BFF----9BB---;--9-;AFFF
@M03896:38:000000000-B4D98:1:1105:18070:2190 2:N:0:185
CCTGTTCGCTACCCACGCTTTCGTGCCTCAGCGTCAGTAATAGCCTCGAAAGCAGCCTTCGCAATCGCTGCTCTGTGTGATATCTACGCATTTCACCGCTACACCACACATTCCGCCTTCCGCAACTACACTCCAGTCTGACAGCATCAGAGGCAATTTCGATATCGAGCATCGAGCTTTCACCTCTAACTTATCAAACCGCCTACGCACCCTTTAAACCCAATAAATCCGGATAACGCCCGCATCCTCC
+
>A11>BB1>>AAGF1E?AA0ABBBFFGGGBAA0AE/EGBG2FHG110/A0A/B1BBGH1B/A/BBB//0//BB@1B2B0GH2BF2F1/>E?/FFHGG/>EG/FFF<G/</BEGHHCCC/B<//>/><FGGF1<01<@F111GGF/0?F<111<>.0F11>/<0.<0<.<CCB;;/.../CGHF<CG:0CC0;0;CFBFFF@@?CBF.9:@@A-/;B/9;:AE-9B//;;F---;999-@-9--@-;FFFF
@M03896:38:000000000-B4D98:1:1105:16624:2422 2:N:0:185
GGCGCGCGCAGCAGACAGACAGGAGAATCGGGCAGCAAACGCGGGGGCAGGTACACAGTAACCACAACCCGCCCACGGAAGACAAGGCAGGAGCCGCACACCAACAAAAAAAAAAAAAACATATACAACAAAGAAGAAGAAAAAGACATCATGAAGGTAAAACAGTAAATACAAAGATGACTAAACGAGACTGATGACAGATCGACGAGCAGACGAGACAACTCAGATAACGCACAAATGATTCAAGGAGA
+
11>11>110000A000000B0000/A0110////A/001B///////////0111110<2>B1B/<//?///////////.00000<.0.-....-----:........:--9-;?9>--9///////9---/9-///////---9-////////////////--;//////////////;/9///-----://////9////-------;//--------99/9/:////-------//////////--9
@M03896:38:000000000-B4D98:1:1105:20561:4610 2:N:0:185
CCTGTTTGCTCCCCACGCTTTCGCACCTGAGCGTCAGTCTTCGTCCAGGGGGCCGCCTTCGCCACCGGTATTCCTCCAGATCTCTACGCATTTCACCGCTACACCTGGAATTCTACCCCCCTCTACGAGACTCAAGCTTGCCAGTATCAGATGCAGTTCCCAGGTTGAGCCCGGGGATTTCACATCTGACTTAACAAACCGCCTGCGTGCGCTTTACGCCCAGTAATTCCGATTAACGCTTGCACCCTCC
+
BBBBBFFFFFFFGGGFEFEAFGEEEGGGFHHHGEEGGHHHHHGHGDFHHC?EEEEEGGGHEFGGGHA>>EFHHHFHHGFDGGHHHHHGG?EGFHHHHGGGG@DHHHFFFHHHHFHFFHHGGGGHHHE?.<EHFCG<<CF<CGG00;;CC;<FHFHHCGCGHHF./0/;/CFEB?-;?AFFBBFGFFF/9BFBBB9B;AEFFFF?EF-9;9@B@.;BF.D=B.AB///9FFF?.9.9;AC..;?9FFDEED
@M03896:38:000000000-B4D98:1:1105:25661:6013 2:N:0:185
CCTGTTTGCTCCCCACGCTTTCGCGCCTCAGTGTCAGTTTCAGACCAGGAAGCCGCCTTCGCCACTGGTGTTCCTCCATATCTCTACGCATTTCACCGCTACACCTGGAATTCCACTTCCCTCTTCTGCACTCTAGCCGACCAGTCTCCAATGCCCCTCCCCGGTTAAGCCCTGCGCTTTCACATCCGACTTACTCACCCACCGTCGCGCTCTTTACGCCCACTAATTCCGGCTAACGCTCGCCACCTAC
+
BBBBBFFFFFFFFEGGEEEAAG?EAEEGEFHAFGDGGHB555A5BFEFEAF11FAAAEEF1B1BE@325BBBDFHFFB4BFDGGHHFGGEEGHHHHHAEE@>BF3FB?F3FGHHB?FGFHGFHH1F2B12@GC1111<?//A<0F1?<?<<=111FFFED..--<<<00;C.::.--;:CCBBFFF/..;:.090CF/;.;AE..;;->=-99B/;;;.@BDE.////:B9--;AFF.B.9--;.9../9
@M03896:38:000000000-B4D98:1:1105:25630:6022 2:N:0:185
CCTGTTTGCTCCCCACGCTTTCGCGCCTCAGTGTCAGTTACAGACCAGGAAGCCGCCTTCGCCACTGGTGTTCCTCCATATCTCTACGCATTTCACCGCTACACATGGAATTCCACTTCCCTCTTCTGCACTCAAGTCGACCAGTTTCCAATGACCCTCCACGGTTAAGCCCTGGGCTTTCACATCACACTTAATCAACCACCTGCGCGCTCTTTACGCCCAATACTTCCGGCTAACGCTCGCCACCTAC
+
BBBBBFFFFFDFGGGGEEEFFFAFEEGEFFFHGHHFGFHFGGGFHGHGFFBBFGAEGEGFAEEEGGCB@B?EGHHHHFGGHHHHGHHGGFGFFHHHHEGGGEFHFFB2FBGFHHFFGDGHHHHHHHHHHGGHC<@2@F/?<C?C1?FFFFFD11>GGFHD0G>><.<D=GH.<<C.GF;CG0GCGHF0:GCHBG0;GGFFEEGFB?;-@A@CA000C.;BFDE.;/9:BF.B-9./;9B.9-9;.;;.;B
@M03896:38:000000000-B4D98:1:1105:25645:6040 2:N:0:185
CCTGTTTGCTCCCCACGCTTTCGCGCCTCAGTGTCAGTTACAGACCAGGAAGCCGCCTTCGCCACTGGTGTTCCTCCATATCTCTACGCATTTCACCGCTACACATGGAATTCCACTTCCCTCTTCTGCACTCAAGTCGACCAGTTTCCAATGACCCTCCACGGTTAAGCCGTGGGCTTTCACATCAGACTTAATCAACCACCTGCGCGCTCTTTACGCCCAATATTTCCGGATAACGCTCACCTCCTAC
+
ABBAAFDBBDFFGGGEAEE2FG2EAEFEEF3DEFFADGFBDFFBFFG1A1BBAFAEEAEF1E?>EG32@2FEFFFFF2@@FGHH4GHFGGGEHFBGHE?EG<GGHHG03FGHGFFFGDGHHFGFGHHFHFHHF0<1@F/?BDC<11@FFG11<?>FFGGA0G.-<<<00</-<--;CCGHHGH0GC00;CCCCC0CB0;AEGF.;9-@?9:A.:B/999=B..;////;;A-9AA/;.-.;./;/:A./;
@M03896:38:000000000-B4D98:1:1105:21179:6246 2:N:0:185
AATGCATAACAAAGTCACACGGATACCGTGCCTGCTGGCCTACAATTAACATACCCCCCAACTATAGATACATGTGTTGTCTGCCTGTATAAAATAAATATATAATAGTACGTTCCATAACTTAATGATCTATGATTGATCATACATAATCACATTACATCGTCCGTACAGTGGTACATATGTCGTTGTTCGACAACATAGACAAATAACCCATAATAGTGATAAGCAATCAATATATCATACTAGTGGCA
+
1111113311111133311A1A0B0B1000001101110A10011A111D1211A1/////A012A2222@122D2D0/0121111112222212@B12@2222B2@2222/B000222111211222>12122222112121B112212211122>112>/<////0//1110111111<111/<.0..>.>..-..<000<0//<=00<..//:000:0000;00;/00:0000090000000000../
@M03896:38:000000000-B4D98:1:1105:20430:6461 2:N:0:185
CCTGTTTGCTCCCCACGCTTTCGCACCTGAGCGTCAGTCTTCGTCCAGGGGGCCGCCTTCGCCACCGGTATTCCTCCAGATCTCTACGCATTTCACCGCTACACCTGGAATTCTACCCCCCTCTACGAGACTCAAGCTTGCCAGTATCAGATGCAGTTCCCAGGTTGAGCCCGGGGATTTCACATCTGACTTAACAAACCGCCTGCGTGCGCTTTACGCCCAGTAATTCCGCTTCACGCTTGCACCCTCC
+
BBBBAFFFFFFFGGGGEEEFFGEEGGGGFGHGFGGGFFGHGHGHGGAGGDCEEEEEFGGHEGDEGHEEEEFHHHHHGFGDHFGHHHGGGEFGFHGHHGDGGC2FGHFFEGHGHHGGHHHGG@GHHHE?.DDHGCG0DGD/CGG:0;:<C0;CBFF0;;GHHFC.;0;9/CFGB??BGGGGG0;FBFF/;;BFFFBFBFFFFCBDFFF?DADD9.ABFE?BCDE/B/B9FFF.;;.;F9F..9./9FF.EA
@M03896:38:000000000-B4D98:1:1105:20417:6474 2:N:0:185
CCTGTTTGCTCCCCACGCTTTCGCACCTGAGCGTCAGTCTTCGTCCAGGGGGCCGCCTTCGCCACCGGTATTCCTCCAGATCTCTACGCATTTCACCGCTACACCTGGAATTCTACCCCCCTCTACGAGACTCAAGCTTGCCAGCATCAGATGCAGTTCCCAGGTTGAGCCCGGGGATTTCACATCTGACTTAACAAACCGCCTGCGTGCGCTTTACGCCCAGCAATTCCGACTCACGCCCTCACCCTCC
+
BBBBBFBFFFFFGGGGEEEAFFEEGGGGFFHGEGGGGHHHHHHHGFEHHGCEEE>EGEEG1EEEGHA>EEFHHHHHHBGGHHHHHEHGGEFCGGFFHACGG@<GHGBCCFGCGH1FGHHGGGGHFGFAAEEHF0C0DFG/CGH0.:;;000<FFFC0<;G:GF./;/FBFGE;:-9B?FG90FFFFFBFFFFFFBFFFEEBBBD?F-999-@9;./B.:99;..:./9;;B.-@./:AE.--99.AFEAD
@M03896:38:000000000-B4D98:1:1105:20434:6482 2:N:0:185
CCTGTTTGCTCCCCACGCTTTCGCACCTGAGCGTCAGTCTTCGTCCAGGGGGCCGCCTTCGCCACCGGTATTCCTCCAGATCTCTACGCATTTCACCGCTACACCTGGAATTCTACCCCCCTCTACGAGACTCAAGCTTGCCAGTATCAGATGCAGTTCCCAGGTTGAGCCCGGGGATTTCACATCTGACTTAACAAACCGCCTGCGTGCGCTTTACGCCCAGTAATTCCGATTAACGCTTGCACCCTCC
+
ABBBBFFFFFFFGGGGEEEAFGEEDGGHGHHGGEEGEGGHHHHHGGEHHCAEEEEEGGGG1EFGGH?/>EGHHHHHHFGHHGHHHHGFGDFGHGGHHDGGGGHHHGFCFFGFHHHFHHHGGGFH<GFF?EDHFGC<DGH/CGG0:CGGGBCGBGFFCBGGCH0./99BFGGFBDAC-CFGFBFFFF///;FFFFBF/AEFFAFFEF9;AD-@99A/BAA>DD.99/9BFEF.9:AFF.;.;.9BBFDFFF
@M03896:38:000000000-B4D98:1:1105:8050:6956 2:N:0:185
CCTGTTTGCTCCCCACGCTTTCGCACCTGAGCGTCAGTCTTCGTCCAGGGGGCCGCCTTCGCCACCGGTATTCCTCCAGATCTCTACGCATTTCACCGCTACACCTGGAATTCTACCCCCCTCTACGAGACTCAAGCTTGCCAGTATCAGATGCAGTTCCCAGCTTGAGCCCGGGGATTTCACATCTGACTTAACAAACCGCCTGCGTGCGCTTTACGCCCAGTACTTCCGATTAACGCTTCCACCCTCC
+
BBBABFFFFFFFGGGGEEEAFGEEFGGGCFGFEEEFGHGHHHGHGGEFH?EGEEEGGGGG1EDEGHE>>EGHHHHHHBFHHHHHHHHFG<FGHGFFHBGGGCFHHHFA2?FHHHHFHHHGGDGGFGCD.ACFC<G0DGB/CGG0:<CC;::CCCHHGGGHHHC.;0;.BFGGFB--@AFFGFGBFFF;BFFFB9BFFFFFFFFBFF>9DDAB@DEFF99@DF./;9FFFF?.9.:9B.;9A.;BFFFEED
@M03896:38:000000000-B4D98:1:1105:8040:6972 2:N:0:185
CCTGTTTGCTCCCCACGCTTTCGCACCTGAGCGTCAGTCTTCGTCCAGGGGGCCGCCTTCGCCACCGGTATTCCTCCAGATCTCTACGCATTTCACCGCTACACCTGGAATTCTACCCCCCTCTACGAGACTCAAGCTTGCCAGTATCAGATGCAGTTCCCAGGTTGAGCCCGGGGATTTCACATCTGACTTAACAAACCGCCTGCGTGCGCTTTACGCCCAGTAATTCCGATTAACGCTTGCACCCTCCG
+
AABAAFFFFFFFGGGE2AAAFEAEEGGF3BAFAEE?EHHHCHGHEEEBF10AAE>EGEFH1EAEGH1>>EFHHHFHHE3?GGHGGBGFEEEEFGFHH<BDDCGHHHB<FCHHGFGFHHHGGCFHBG<..<CGHBG<D<0/CCD0;0:CC;BG0CCGCCGHGH0:/09//CFA-----;9;FFFBFFF/BBFF/B9BBAEEBBBBAAB??D=B-D.;B.:;@A.9;/;FFF/;.9.;F.@..:;;9;A.;A.
@M03896:38:000000000-B4D98:1:1105:18224:7221 2:N:0:185
CCTATTCGCTCCCCCAGCTTTCGCGCCTCAGCGTCGGTCTCGGCCCAGAGGGCCGCCTTCGCCACCGGTGTTCCACCCGATATCTGCGCATTCCACCGCTACACCGGGTGTTCCACCCTCCCCTACCGGACCCAAGCCGCGGAGCTTCCGGGGGCTTCGGGGGGTTCAGCCCCCCGCTTCGACCCCCCGCCTGCCGCGCCGCCTACGCGCGCCTTACGCCCACTGCATCCGGATCACGCCCGCCCCCCCC
+
BBBBBFFFABABGGGGEBBAFGEEAEGGGHGFBFG20EFGHGFFGGC1G11EEE>EFEGF1EAEGHE/>>EEFGGHHGGGGGGGGBG@FCDDHHHHHDFGGCFHH@/><<@AGHHHHGHHGGGHGHH:--:AD.A9;E?B--99-.:;F.9---;-9;;..;99-9.9;BBDFFF-B-DA;;EFFFF;--@..9A---9;9@A.AB.9999;-.9/;.:@BD../9//9B.-..-;B.9.;-;>@BC--;
@M03896:38:000000000-B4D98:1:1105:6935:7462 2:N:0:185
CCTGTTTGCTCCCCACGCTTTCGCACCTGAGCGTCAGTCTTCGTCCAGGGGGCCGCCTTCGCCACCGGTATTCCTCCAGATCTCTACGCATTTCACCGCTACACCTGGAATTCTACCCCCCTCTACGAGACTCCAGCTTGCCAGTATCAGATGCAGTTCCCAGGTTGAGCCCGGGGATTTCCCATCTGACTTAACAAACCGCCTGCGTGCGCTTTACGCCCAGTACTTCCGCTTAACGCTTGCACCCTCC
+
AA1A1DFFFFFFFECEAAAEFFFECGGCA0FBEEEEEGHFFGGFEE?CG//AEEEGEGGHAFCEEH//>>?GHGHHGFGHHHHHFHHFGG?EGFFHHCCCCC1?GHBAFGHHGFGFGGGCGCGF1GFC..AGF//<<<0CGHD0:0:<0C0CGEH:CGHHHFC.:0;/BFGG-;@9-:/;B0;/FFF9/;/;9BFF/9A-@@<--;@ABB;@-9;//AA-@A9///9/B/----9/;-9---;/:9;-;9
@M03896:38:000000000-B4D98:1:1105:6919:7483 2:N:0:185
CCTGTTTGCTCCCCACGCTTTCGCACCTGAGCGTCAGTCTTCGTCCAGGGGGCCGCCTTCGCCACCGGTATTCCTCCAGATCTCTACGCATTTCACCGCTACACCTGGAATTCTACCCCCCTCTACGAGACTCAAGCTTGCCAGTATCAGATGCAGTTCCCAGGTTGAGCCCGGGGATTTCACATCTGACTTAACAAACCGCCTGCGTGCGCTTTACGCCCAGTACTTCCGATTAACGCTTGCACCCTCCG
+
ABBBAFFFFFFFGGGG2EE2AGEEAEGF3FGBAFEEEGHHFHAEFE1GFA?EEEEEGGGH1EAEEH1>>EFHFFHHGBCFHHHGHFGFE/EEDGDGHDCG/B?GFFF0?<<FFG1FFHHGGGGHFGF?A.CGF0/<DGF/GHFG0<CC;C0;CGFFGHHHBH0.C99BFGFEA?AB-9CFBFFGFFF:FBBB9F9B9.AFBBBFFEB?FF<B-;./;.A-;?.9//;99B?.;9D/B.9..A.FBBDA9A.
@M03896:38:000000000-B4D98:1:1105:6939:7484 2:N:0:185
CCTGTTTGCTCCCCACGCTTTCGCACCTGAGCGTCAGTCTTCGTCCAGGGGGCCGCCTTCGCCACCGGTATTCCTCCAGATCTCTACGCATTTCACCGCTACACCTGGAATTCTACCCCCCTCTACGAGACTCAAGCTTGCCAGTATCAGATGCAGTTCCCAGGTTGAGCCCGGGGATTTCACATCTGACTTAACAAACCGCCTGCGTGCGCTTTACGCCCAGTAATTCCGATTAACGCTTGCACCCTCCG
+
BBBBBFFFFFFFGGGG2EEAFGFEGGGFABFFEFEEGHHHHHHHEGGFHD?EEEEFGGGH1EEEGHE/>EFHHHHHGFFGHGHHHHHFGEGGHFFHHDDGCCDHHHFCBGGHHHHGHHHGGGGHFGED.<CHF<C<DGD<GHFC:0C;C0;GGHGHCCHHHHC.:0;/;FBE?-99-9FFFFFFFFF/;FFFF9BFBFFF;DFB?F;.9A-;9:.9F.9BCAEFFFFFFF/DDBFFFDB.;.A/BBDAED.
@M03896:38:000000000-B4D98:1:1105:19959:7769 2:N:0:185
CCTGTTTGCTACCCACGCTTTCGAGCCTCAGCGTCAGTAAAAGCCCAGCAGGCCGCCTTCGCCACTGGTGTTCCTCCTAATATCTACGCATTTCACCGCTACACTAGGAATTCCGCCTGCCTCTACTTCACTCAAGATAAACAGTTTTGAACGCGACGACCGGTTGAGCCGCTCGTTTTAACATTCAACTTGCCTACCCGCCTACGCTCCCTTTACACCCAATAATTCCGGACAACCCTTGCCACCTACG
+
BBBBBFFFFFFFGGGGEEEFFGFGFFGGHHHHGEEGGHGHHHGHHHHHHHGHEFEFEFGGAEEFGFFB@FGEHHHHHHHHHHGHHHHGGGGGHHHHHGGGGFFHFFHHFHHHHGBEGGFGHHHHHHHHHHHHFCC2DDHBGHFEDDFF<C1GFGGCD-<ACG-:A-::9FD-9?B9ECEFGBCFGGE0BFFGGGFBFFF?D=ADFFCADDFBBFFBB/BFE..9B/FBB/-.9;.A.9.999/:BFFFFD
@M03896:38:000000000-B4D98:1:1105:19947:7783 2:N:0:185
CCTGTTTGCTACCCACGCTTTCGAGCCTCAGCGTCAGTAAACGCCCAGCAGGCCGCCTTCGCCACTGGTGTTCCTCCTAATATCTACGCATTTCACCGCTACACTAGGAATTCCGCCTGCCTCTACTTCACTCAAGATAAACAGTTTTGAACGCGACTACCGGTTGAGCCGATCGTTTTAACATTCAACTTGCCTACCCGCCTACGCTCCCTTTACACCCAATAATTCCGGACAACCCCTCCCACCTACG
+
ABBBAFFCFFFFGGFE2EAAAGEEFEEAGFGGEAEEFHHHH5AEEEDGGFGHEFAEFGGHGGDFGG3232B?GHFHHHHGHHHHHHHGGGGGHHGHHEGEGEGHFH32BFGHHF?CEF/FFDHHFHHHHFHHF0G1<F1FGHFCFDGG0>FFGGGGD--<CC-::-//:C--:;AC99CFFBFFGGEEGFFBFGGGGGGCBF.DFD-..A..BBB9/:BDA../B99B9:-.99.A.;.9....;9.9B9
@M03896:38:000000000-B4D98:1:1105:19963:7790 2:N:0:185
CCTGTTTGCTACCCACGCTTTCGAGCCTCAGCGTCAGTAAAAGCCCAGCAGGCCGCCTTCGCCACTGGTGTTCCTCCTAATATCTACGCATTTCACCGCTACACTAGGAATTCCGCCTGCCTCTACTTCACTCAAGATAAACAGTTTTGAACGCGACGACCGGTTGAGCCGATCGCTTTAACATTCAACTTTCCTACCCCCCTACGCTCCCTTTACACCCAATAATTCCTGACAACCCTTGCCACCTACG
+
BBBBBFFFFFFFGGGGEEEAFGEFGFGGHFFGGEG?EGEDFGFFGGHEHE1EEFAEEEEG1EEEGHB2@BF?GHHHHGHHHHGHHHHGGGGFHGGHHEEGGEBFF3BGFGHHHHFDDGCGHHHHDGHHHGHHGGB11GHHBGH0F1DG0ADGAD--<--AC@?-.://;F?B?B?.:CEFEFFBFFF0CF00;CGFFFA.@BBEA.-9ADF./BFB:/9A..:;BB:/F///9;9.9;./.999/AAFF.
@M03896:38:000000000-B4D98:1:1105:12137:8051 2:N:0:185
CCTGTTTGCTCCCCACGCTTTCGCACCTGAGCGTCAGTCTTCGTCCAGGGGGCCGCCTTCGCCGCCGGTATTCCTCCAGATCTCTACGCATTTCACCGCTACACCTGGAATTCTACCCCCCTCTACGAGACTCAAGCTTGCCAGTATCAGATGCAGTTCCCAGGTTGAGCCCGGGGATTTCACATCTGACTTAACAAACCGCCTGCGTGCGCTTTACGCCCAGTACTCCCGATTCACGCTTGCACCCTCC
+
AAAAAFFFFFFFGGGEEEEA2BAEEEFHGGGFEEDGFHGHFHCGAEEGF100AE>EEGEHAEE/EE>>>EFGFFHHGGF3FGFFG2BCCC?DFGBGHC@CC?1<FFGAGHHHGHFFHHHG-A</DG<A.<;:G0G:<G0/CCC0:;0CCC0000;9CBFFGG0.;0/;BFFGAC--BDFEFBFFFFE//;/99/B//.;9@A;F?AF9DA-B9.://EDAFD.//9///9;.-.///9.....//BDE.A
@M03896:38:000000000-B4D98:1:1105:12139:8070 2:N:0:185
CCTGTTTGCTCCCCACGCTTTCGCACCTGAGCGTCAGTCTTCGTCCAGGGGGCCGCCTTCGCCGCCGGTATTCCTCCAGATCTCTACGCATTTCACCGCTACACCTGGAATTCTACCCCCCTCTACGAGACTCAAGCTTGCCAGTATCAGATGCAGTTCCCAGGTTGAGCCCGGGGATTTCACATCTGACTTAACAAACCGCCTGCGAGCGCTTTACGCCCAGTAATTCCGATTAACGCTTGCACCCTCCG
+
ABBBAFFFFFFFFGGGEEFEFGEEEGGHHHHGFGFGGFHHGHHHGDEGHD?EEEEGGGGHAEGEEFE/>EFGHHHHGFGGHHHHHHHGG?DGHHHHHGGG?@FHHGFGGHHHHHHGHHHGGGGHHHGG?DDFHCFCCC:;GHHC::GGGFCFFGFFCFFFCGB.90;CFFFEBDGF=AFBB/FFFFF//9BFBBFFFFFFAC;AEFF-99@D.9.9FAACBD.9;/:9FF/.:9AF;AD.:.999/;.AD.
@M03896:38:000000000-B4D98:1:1105:10210:8413 2:N:0:185
CCTGTTTGCTCCCCACGCTTTCGCACCTGAGCGTCAGTCTTCGTCCAGGGGGCCGCCTTCGCCACCGGTATTCCTCCAGATCTCTACGCATTTCACCGCTACACCTGGAATTCTACCCCCCTCTACGAGACTCAAGCTTGCCAGTATCAGATGCAGTTCCCAGGTTGAGCCCGGGGATTTCACATCTGACTTAACAAACCGCCTGCGTGCGCTTTACGCCCAGTAATTCCGATTAACGCCTGCACCCCCC
+
BBBBBFFFFFFFFFFFEEECFGGEFGGHFHHGGFDGFHHHHHEHGFEHHGGGEEEGGGGGAEEFGHDE@EGHHHHHHFGHHHHHHHHGGEEGHHGHHDGGGCGHHGGFHFGGHGHGHHHGGGGHHFFDADDHFCG0GFG<GGH0;GGCG0<CFFB;CGGHHH0::9/;CFFAAC?CG?FFGFGGFFF9FFFBB/BBBFEFFFFFFF@;9A@@;..9F?DDFF.;9:/;BFFF.A.BBAF-AE.;;BA-;9
@M03896:38:000000000-B4D98:1:1105:8169:8479 2:N:0:185
CCTGTTCGCTCCCCTAGCTTTCGTCTCTCCGCGTCAGGTGCGTACCCGGTCGCCGCCTGCGCCACTGGTGCTCCTCCCGATATCTGCGCATTTTACCGCTACACCGGGTATTCCGCTCCCCTCCCACGCCCTCTAGTCTCCCAGCATTTAACGGCCTCTCCGGGTTAAGCCCGCAGCTCTCACGTCCCACTTTCACCTCCGCCTACAGACGCTTTACGCCCAGTACATCCGGATAACGCCCGACTCCTACG
+
AAA>>F31>A>AF?CEGBF3BAEGGHGH100A0EG/EFGFCEFEEA1A///A/EECEG/>/>//>E10101B1>CC0/?/</<FFBB/<>?/FGDFD/<C</1?<<<///??FHFCCCCEA/<..<G@<<A-.:00=C:;0;:B.:;;0900.-:-CF/9/C--;.;000/;----99/;B//;9:A-;A9///////-;BBFFB-/:/-;>-9-/9--99--9B/B/;B----;9B---9---;;B/B9-
@M03896:38:000000000-B4D98:1:1105:8187:8484 2:N:0:185
CCTGTTCGCTCCCCTAGCTTTCGTCTCTCAGCGTCAGGTGCGTACCAGGGAGCCGCCTGCGCCACTGGTGTTCCTCCCGATATCTGCGCATTTTACCGCTACACCGGGAATTCCGCTCCCCTCTCACGCCCTCTAGTCTCGCAGTATTGAACGGCCTCTCCGGGTTAAGCCCGGAGCTTTCACGTCCAACTTACAAGTCCGCCTACAGACGCTTTACGCCCAGTAAATCCGGATAACGCTCGCGTCCTAC
+
CCCCBFFCBBBBGGGGGFGFGGEHFGHHHGGGFGGGEGFGGGGGGGBGGG1EEFEGGGHC@EFEFHGFBFGEHHHHHGGFEGGHHBGGGEGGHHGHHGGGGCGHHG@CCDHHHGGEADEGGHGHGFHHGGGGHGHDGHHHGEDA<=:CC;FC:.AFGHFHGG--.;;F;BFE-??BGFBBFFFEFFF?:BFB/BF/;/BB9AD?ABF/BF-;:;.BF9D=BD.;;BB/BBA-A:DBF.:.;---;@DD/B
@M03896:38:000000000-B4D98:1:1105:26505:8708 2:N:0:185
CCTGTTTGCTCCCCACGCTTTCGCGCCTCAGTGTCAGTTACAGACCAGGAAGCCGCCTTCGCCACTGGTGTTCCTCCATATCTCTACGCATTTCACCGCTACACATGGAATTCCACTTCCCTCTTCTGCACTCAAGTCGACCAGTTTCCAATGCCCCTCCCCGGTTCAGCCCTGGGCTTTCACATCAGACTTAATCAACCACCTGCGCGCTCTTTACGCCCAATAATTCCGCATAACGCTCGCCACCTAC
+
BBBBAFFFFFFFGGGEEEEFFGEEAEFGGGHBGHHHHHFBDAFFHE2FGEGGFGAEEEEG1EAEFG32@??BDGGHF?@GHGHHHHHGGEEGFGGHHEEGGEFGDEDFBFFGHDGFFBGHHHHHGHHGFGGHC22@2@//BCC011F?@?1?G1<>.FED.>--<<.<DDG.:C.:GFGHH0CCHH:0:;/;;00;;CFFEFGGCF9;;--A.;B9B9A@@..9/B/BFFB.-../:.9.9---.;F.;B
@M03896:38:000000000-B4D98:1:1105:25143:9339 2:N:0:185
CCTGTTTGCTCCCCACGCTTTCGCACCTGAGCGTCAGTCTTCGTCCAGGGGGCCGCCTTCGCCACCGGTATTCCTCCAGATCTCTACGCATTTCACCGCTACACCTGGAATTCTACCCCCCTCTACGAGACTCAAGCTTGCCAGCATCAGATGCAGTTCCCAGGTTGAGCCCGGGGATTTCACATCTGACTTAACAAACCGCCTGCGTGCGCTTTACGCCCAGTAATTCCGATTAACGCTTGCACCCTCCG
+
ABBBAFFFFFFFGGGGEEECFGFEDGGFFEBFAEGGGHHHFHHHGGCHHF0EEFEEGGAFEEDEGHE/>ECGGGHHGCGHHGGHFGHGGDFGGGGHHDCDG@DGHHFFBFDFGGGHHHHGGGGGEHED..CGC0CDGC0/CGF0.;<C;C0CCGHHFFCGGHE.:0:/FFGEF??9?.FFGBBFFF///B/BBBBFFFFFFFFFFFFADDFABF.:F;DCDFF9F/BBFFFDDDFFF.-.;.ABFFFFAF.
@M03896:38:000000000-B4D98:1:1105:9709:9427 2:N:0:185
CCTGTTTGCTCCCCACGCTTTCGCACCTGAGCGTCAGTCTTCGTCCAGGGGGCCGCCTTCGCCACCGGTATTCCTCCAGATCTCTACGCATTTCACCGCTACACCTGGAATTCTACCCCCCTCTACGAGACTCAAGCTTGCCAGTATCAGATGCAGCTCCCAGGTTGAGCCCGGGGATTTCACATCTGACTTAACAAACCGCCTGCGTGCGCTTTACGCCCAGTAATTCCGATTAACGCTTGCACCCTCC
+
CCCCCFFFFFFFGGGGFEEFFGFEDGGHAGHFEGGGGHHHHHHHGGEHHCCGEEEEGGGGEEDFGHE/>EGHHHHHHBGHHGHHHHHGGEFGHHHHHGDGGCFHHHGAFCGHHHHFHHHGGGGHHGF?.CDHF<BDGH0<CGG0:CGCC0:CGHFF/GHHGH0.:://CFFEAA@-BAFGGFF/FFF/:FFBF9:FBAEFFFFFFF=ADADF;AABFADFFDF/BFBFFFF?AAAFFDF.;E.:BFFFEF
@M03896:38:000000000-B4D98:1:1105:16615:9627 2:N:0:185
CCTGTTTGCTCCCCACGCTTTCGCACCTCAGTGTCAGTATCAGTCCAGGTGGTCGCCTTCGCCACTGGTGTTCCTTCCTATATCTACGCATTTCACCGCTACACAGGAAATTCCACCACCCTCTACCGTACTCTAGCTCAGTAGTTTTGGATGCAGTTCCCAGGTTGAGCCCGGGGATTTCACATCCAACTTGCTGAACCACCTACGCGCGCTTTACGCCCAGTACTTCCGCTTAACGCTTGCACCCTTC
+
ABBBAFFFFFFFGGGFEEEFFGEEEGGHHHHHHHGHHHFHHHHHFFBGHHFCGBAEFEGH1EEEEGBB5?FEGHFGFGDGGGHHHHHFEEEGHHFHHEGGGCGHHG/GHFHHHHHGFHGGGEHHGHHG?GFHHFH@GGDG2@222FGFF/1FGHGGFFGHHGB.<F00FGHF<A-@CAGHFFFFHHFBCGHFCGH0009CFGGGFF:??@?B@A./;;99;.EBFFFFBB..:99/B.9.99./BFD./B
@M03896:38:000000000-B4D98:1:1105:12595:9628 2:N:0:185
CCTGTTTGCTCCCCACGCTTTCGCACCTGAGCGTCAGTCTTCGTCCAGGGGGCCGCCTTCGCCACCGGTATTCCTCCAGATCTCTACGCATTTCACCGCTACACCTGGAATTCTACCCCCCTCTACGAGCCTCCAGCTTGCCAGTATCAGATGCCGTTCCCAGGTTGAGCCCGGGGATTTCACATCTGACTTAACAAACCGCCTGCGTGCGCTTTACGCCCAGTAATTCCGATTAACGCTTGCACCCTCC
+
ABBBBFFFFFFFGGGGGEEEFGEFGGGHEGFGEEGGGHHHFHHHGG1FHE0AAEEEFFEG1EDEFHE//EFGHHHHHBFHHHHHHHHFEEFGHHHHHFGFCCFHHHFGGGGGHGFGGHHGGGGG1FF?A-<<C.<<<<0/<CC0::CG000;000::DGBCF9.;0//=FFA--:;-;/:9BFFFFF//BB:BB:B/;EE>ADDFF>;9.>;-.:/B9A@CD.;/B/;FFB..9./B.@...;BFFDEFF
@M03896:38:000000000-B4D98:1:1105:18891:9877 2:N:0:185
CCTGTTTGCTCCCCACGCTTTCGCACCTGAGCGTCAGTCTTCGTCCAGGGGGCCGCCTTCGCCACCGGTATTCCTCCAGATCTCTACGCATTTCACCGCTACACCTGGAATTCTACCCCCCTCTACGAGACTCAAGCTTGCCAGTATCAGATGCAGTTCCCAGGTTGAGCCCGGGGATTTCACATCTGACTTAACAAACCGCCTGCGTGCGCTTTACGCCCAGTAATTCCGATTAACGCTTGCACCCTCC
+
BBBBBFFFFFFFGGGGFEEEFGEEEGFFBGGGEFEEFHHHHHEHGE1BG10AEEEGGGGH1EEEFHF?>EGHHFHHG2FDGGHHHHGFEEAEHGGHHGGGCCGHHFF0<FGHHHBFHHHGGFGH1><?<DEHF0<<DCD<CGD:000;0;0;CGGF:;GHHE0.:099;FGG???--;CFB0BB/FF/;B/B//;;;FFFFFFFFF@99AB@@.A//ADBCFFF////;FFFA9DFFDF.9.9;/;A.AD
@M03896:38:000000000-B4D98:1:1105:18911:9887 2:N:0:185
CCTGTTTGCTCCCCACGCTTTCGCACCTGAGCGTCAGTCTTCGTCCAGGGGGCCGCCTTCGCCACCGGTATTCCTCCAGATCTCTACGCATTTCACCGCTACACCTGGAATTCTACCCCCCTCTACGAGACTCCAGCTTGCCAGTCTCAGATGCAGTTCCCAGGTTGAGCCCGGGGATTTCCCATCTGACTTACCACACCGCCTGCGTGCGCTTTACGCCCAGTACTTCCGATTCACGCTTGCACCCTCC
+
AAAAAF3FFFFFFEGE1EE0AFAAAEGFHBHGEECGAFGHFHEHE//FC?/AA>>EE>FG/E>/?F?/>EFBFGGHGFCBGGGFHGHFG<EFHGFHHFGG/<?FF<CF01?GGF1FFGACGGGG1FF?A?AGF/<<GG0/.<00:0;;;0:;GF0;:;CHC:0./;9;;FFA@?-A-;9CF0FFFFF//9;9/999/-AA@@@BAF-ABA@@@--BF-A->-:;9/99B9-9-;/;9-9-9--/9B--99
@M03896:38:000000000-B4D98:1:1105:18890:9901 2:N:0:185
CCTGTTTGCTCCCCACGCTTTCGCACCTGAGCGTCAGTCTTCGTCCAGGGGGCCGCCTTCGCCACCGGTATTCCTCCAGATCTCTACGCATTTCACCGCTACACCTGGAATTCTACCCCCCTCTACGAGACTCAAGCTTGCCAGTATCAGATGCAGTTCCCACGTTGAGCCCGGGGATTTCACATCTGACTTAACAAACCGCCTGCGTGCGCTTTACGCCCAGTAATTCCGATTAACGCTTGCACCCTCC
+
ABBBAFFFFFFFGGGFEFECFGEE?FGFFFHGGGEEEGGHHH2GEA?FHCEGEE>EEFGH1EEAEH>/>EFHHGFHHFFGHHHGHGGGC/EGHH2FGCCCD@FHHCG02?FGGG1FGHHGGGGGDG...<CDC0/<<C0<<G00:::CC;CGHC0C0;GGHF.-.9.9;FFA999?-:BFF/F/;FF;BFFB9/;/;.EEFFFDEFAAFF;D-9A/B9;;@AA9///;9;/....9FA@;...:9BFEFD
@M03896:38:000000000-B4D98:1:1105:20771:9920 2:N:0:185
CCTGTTTGCTCCCCACGCTTTCGCACCTCAGTGTCAGTATTAGTCCAGGTGGTCGCCTTCGCCACTGGTGTTCCTTCCTATATCTACGCATTTCACCGCTACACAGGAAATTCCACCACCCTCTACCATACTCTAGTCAGTCAGTTTTGAATGCAGTTCCCAGGTTGAGCCCGGGGATTTCACATCCAACTTAACAAACCACCTACGCGCGCTTTACGCCCAGTAATTCCGATTAACGCTTGCACCCTCTT
+
AAAA>FFFFFFFGEFEEEECFGAEEGGFGGHGDADFGFFDF5BGF55BGHFAEFAEEEGG1E11BCBF5B?BFF5B@B@FGHHHHHHGGEEGHHGHHFGGCCFHHHFFBEGHHHHHHHHGFHHHFHBHHFGFFGHFFGGGFGB122@2<??GGHEHGHHHHEC/1?<0>FHFC?<@-<CGFFFFGG:CCGHG:0<C0.CEGGG.C/D9?B-B;DFBF.9@>A.BB/FFFE/.;.;B/9@;;..9;9AA;./
@M03896:38:000000000-B4D98:1:1105:20751:9921 2:N:0:185
CCTGTTTGCTCCCCACGCTTTCGCACCTCAGTGTCAGTATTAGTCCAGGTGGTCGCCTTCGCCACTGGTGTTCCTTCCTATATCTACGCATTTCACCGCTACACAGGAAATTCCACCACCCTCTACCATACTCTAGTCAGTCAGTTTTCACTGCAGTTCCCAGGTTGAGCCCGGGGATTTCACATCCAACTTAACAAACCACCTACGCGCGCTTTACGCCCAGTAATTCCGATTAACGCTTGCACCCTCC
+
BBBBBF5CFFFCGGCEAEAFFGGGDGGGHHH5FGFFGHFF5A5FGF5BCF3FABAEEFGGAEEEEABE5FGEGFH5FCBGGHHHHHHGEEGGHHHHHEEGGEFHHA/FHHHHHHFFGCGFEHHHDFHG2BGHHFHDGGDD2@FFDG2F2@2FGHHGGDHH1<?FCF0<FGFF>--<@CGGHGHHHHHFCCGGC0;CCCGGHGGGGGA?9A-AAAEFF9A@BFF9B/9BFFFF?DA/BD@.:../BFAA9.
@M03896:38:000000000-B4D98:1:1105:3176:10081 2:N:0:185
CCTGTTTGGTGCACACGCTTTCGCGCCTCAGTGTCAGTTACAGACCAGGAAGTAGAAGTAGTCACTGGTGTTCCTCCATATCTCTACGCATTTCAACGCTACACATGGAATTCCACTTCCCTCTTCTGCACTCCAGTAGACCAGCTTCCAATGACCCTCCACGCTTAAGCCCTGGCCTTTCACATCACACTTAATCAACCACCTGCGCGCTCATTACGCCCAATAATTCCGGATACCGCTCGCCACCTCC
+
AAA?AFFF1>1B1B1FEEECFFEEFGGGGHGGFHHHHHHHHHHHHHF0//00122221D222ADBDD010/B@GGHF0FFHGHHFEGEE//>BB22B/>EECGHFFB011FHGFBFEGBBFGHFHGHFHDGD00<1B1B>FGGF/BGG@@@@@1FHHHHG0FA/?//111F.00.00F1<F1DGHH00DCB0<0<=0<CGEGF.;G-;A--9.990;.9;;../0009CF/---;/;---;-;9-BFF--
@M03896:38:000000000-B4D98:1:1105:27362:10229 2:N:0:185
CCTGTTTGCTCCCCACGCTTTCGCGCCTCAGTGTCAGTTACAGACCAGGAAGCCGCCTTCGCCACTGGTGTTCCTCCATATCTCTACGCATTTCACCGCTACACATGGAATTCCACTTCCCTCTTCTGCACTCCAGTCGACCAGTTTCCAATGACCCTCCACGGTTAAGCCGTGGGCTTTCACATCAGACTTCATCAACCACCTGCGCGCTCTTTACGCCCAATACTTCCGGACAACGCTCGCCACCCAC
+
ABAAAFFFFFFFGGGGGEFEFGEGEGGGGAEGFHGFHHHHHFGFHHBGGECGEFEGGGGHEE?EEHC2@?1BFGHHGEGGHFHHHHHGGEGGHHHHHGGGE@FGFGEF3BFHHHGGHHDGHHHHHHHFH3F2<22@GH/FDGCF1?FGFG1FF1FHHHHG0FA-E.<0=BGC.<-:CG.CGBGHHGG0:;CF09;C00:FAFE?/?BG?-@DA/BFFEDDD.?.9/;/;B9>A--9:9B.A=DF;DF.9.
@M03896:38:000000000-B4D98:1:1105:6832:10877 2:N:0:185
CCTGTTCGCTCCCCACGCTTTCGCGTCTCAGCGTCAGTACCGTCCCAGAGAGCTGCCTTCGCCATTGGTGTTCTTCCTGATATCTGCGCATTTCACCGCTACACCAGGAATTCCACTCTCCTCTTCCGGACTCTAGCCATACGGTTTCCGTCGACGTCTGGAGGTTAAGCCTCCCGTTTTCACAACGCACCTGTTTGGCCGCCTACACGCTCTTTACGCCCAGTAAATCCGGACAACGCTTGCCCCCTAC
+
ABAAAFFBBBBBGGGFEEEAFGEFEEEEGGDGEEEGGHDFGEGGFGBFF12BBGFGGHHH1EA>FG4@3BGBGHHHHHHBFGFHF4FEGEEGHHFHHEFEE@FGFEA/ABGGHGDFGGFHHHHHHHHD/CAFHFH?DGHHHFF.0.CGHAFF-<A@CDH;/GA.::CCFFHHHC..;99;FBF0CA;--;;//;99/.:9@BBDDFBF?>?D99BFF.;9>A.9B//;BFA-.9-9.-9.;EFFFEF@.A
@M03896:38:000000000-B4D98:1:1105:6816:10894 2:N:0:185
CCTGTTCGCTCCCCACGCTTTCGCGTCTCAGCGTCAGTACCGTCCCAGAGAGCTGCCTTCGCCATTGGTGTTCTTCCTGATATCTGCGCATTTCACCGCTACACCAGGAATTCCACTCTCCTCTTCCGGACTCTAGCCATACGGTTTCCGTCGACGTCTGGAGGTTAAGCCTCCAGTTTTCACAACGCACCTGTTTGGCCGCCTACACGCTCTTTACGCCCAGTACATCCGGACAACGCTTGCCCCCTAC
+
ABBBAFFBBBBBGGGFEEEAFGFGGGGGHGHGEEGGGHFGHEGGGGFHFE2EGHEHHHHHAE??FGD3BFEEFHHHHHHGFGHGG4GFGEGGHHHHHEFGFEFHHFAF/BGHHGBDGGHHHHHHHHHF//>CC1?1FGHHHHF?<.CFHDGH?<<<CD<;/0C.C/::CFHHHG/::0;BFGFBFB---;A//;;9/./9@DA9ABBBFFFF./BBF.A;=D.;;//:BBD-;-;.9-B..../9ADC.A
@M03896:38:000000000-B4D98:1:1105:8889:10961 2:N:0:185
CCTGTTTGCTCCCCACGCTTTCGCACCTGAGCGTCAGTCTTCGTCCAGGGGGCCGCCTTCGCCACCGGTATTCCTCCAGATCTCTACGCATTTCACCGCTACACCTGGAATTCTACCCCCCTCTACGAGACTCAAGCTTGCCAGTATCAGATGCAGTTCCCAGGTTGAGCCCGGGGATTTCACATCTGACTTAACAAACCGCCTGCGTGCGCTTTACGCCCAGTAATTCCGATTAACGCTTGCACCCTCC
+
BBBBBFFFFFFFGGGGAEEFGGEEEGGHFFGFEEEFEHGHHHHHGGGHHCEEEEEEGGGHEEEAEHE/EEFHHGHHHGGFHGHHHFHGGEFGFHHHHGGC@CFHHHFFFGGHGGHHHHHGGGGHHGF.<CCHF<GGGHF/GHG:0<<CG0:;BGFHGFGHHGE:::/:/CFGA?@9AEFGFFGFFFF/:;BFB/;:/:AEFFFFFFD.;A9@-:./:9;=BAFB9//BFFF?9.A/B9@...9;BFF.ED
@M03896:38:000000000-B4D98:1:1105:8875:10977 2:N:0:185
CCTGTTTGCTCCCCACGCTTTCGCACCTGAGCGTCAGTCTTCGTCCAGGGGGCCGCCTTCGCCACCGGTATTCCTCCAGATCTCTACGCATTTCACCGCTACACCTGGAATTCTACCCCCCTCTACGAGACTCCAGCTTGCCAGTATCAGATGCAGTTCCCACGTTGAGCCCGGGGATTTCACATCTGACTTAACAAACCGCCTGCGTGCGCCTTACTCCCAGTAATTCCGATTCACGCTCGCACCCTCCG
+
AABAAFFFFFFFC?CEAEEACFEEEEGH3BFFE2A225DF5FCGDA1BE?0EEE?EGEEB1?11?FE/>EFDFFGHFB?3GFDHF?EF@EEE2BDGGDCC/<2FGGBG2?GFGDGFG0FCD-<><F.CAECD0//<GG0<CGG0:0CCH:0;0:GGC;FCGH.-9...9;/.----=ABGFFF9/://9B/::/9//.;;-B-:.;@9AD-9.;.///;;.;/;/BFBFF/999///9...---99AEF..
@M03896:38:000000000-B4D98:1:1105:8893:10979 2:N:0:185
CCTGTTTGCTCCCCACGCTTTCGCACCTGAGCGTCAGTCTTCGTCCAGGGGGCCGCCTTCGCCACCGGTATTCCTCCAGATCTCTACGCATTTCACCGCTACACCTGGAATTCTACCCCCCTCTACGAGACTCAAGCTTGCCAGTATCAGATGCAGTTCCCAGGTTGAGCCCGGGGATTTCACATCTGACTTAACAAACCGCCTGCGTGCGCTTTACGCCCAGTAACTCCGATTAACGCTTGCACCCTCC
+
AAAAAFFFFDFFGGFGAEEAFGFEDGGHFCCGEFEGGHHHFHGGAEDGHC0EEE>EEGGH1EEEGGE@>EFGHHHHGFGHHHHHFHGCEEEAFHBGHDG/B@FFGHCC01FGGDFDGHHGGGGHEHF<<EEG<</0<<<<<GF0:0:;GCGGCB0CCGHGHHCACC/BBGF?--9B-;CBG0FFFFE//;/BFBFBFFAF;>?FEABADD;?-;;/B.9@BD.9/9//;B.-99./:.@.;../B9DFFD
@M03896:38:000000000-B4D98:1:1105:5447:11318 2:N:0:185
CCTGTTTGCTCCCCACGCTTTCGCACCTGAGCGTCAGTCTTCGTCCAGGGGACCGCCTTCGCCACCGGTATTCCTCCAGATCTCTACGCATTTCACCGCTACACCTGGAATTCTACCCCCCTCTACGAGACTCAAGCTTGCCAGTATCAGATGCAGTTCCCAGGTTGAGCCCGGGGATTTCACATCTCACTTAACAAACCGCCTGCGTGCGCTTTACGCCCAGTACTTCCGATTAACGCTTGCACCCTCC
+
AAAAAFFFFFFFGGGGEEFCFGEEEGGFFGHGGGGDFHHHGHCGFGDFF?0EEEEEGGDG1BEEFH>/>/FFGHHHGCCGHGHHHHGGE?EEFHGHHFEGGCGHHHEFBBFGHHHHHHHGGGGGFGFC<AEHC>11>FFFGHGC0==D=<<=GF0===CG:0C:C0///:GC;?99-;CFFBF0FGF00CF000;BB.EE-BFF.A9:ADCB9A.BF9D@A.EBBBBFFF.A99AFF.9.;..BFFD.AD
@M03896:38:000000000-B4D98:1:1105:5435:11337 2:N:0:185
CCTGTTTGCTCCCCACGCTTTCGCACCTGAGCGTCAGTCTTCGTCCAGGGGACCGCCTTCGCCACCGGTATTCCTCCAGATCTCTACGCATTTCACCGCTACACCTGGAATTCTACCCCCCTCTACGAGACTCCAGCTTGCCAGTATCAGATGCAGTTCCCAGGTTGAGCCCGGGGCTTTCACATCTGACTTAACAAACCGCCTGCGTACGCTTTACGCCCAGTACTTCCGATTAACGCTTGCACCCTCC
+
ABBABFFFFFFFGGGGEEEEFGEEEGGFBFHFEFEFEGGHHHHHGG?GF?AEEFEEGFGHCEDEEH?>EEGHHHHHH2FGHGFHHHHFEEEFHGFGH/EGE<?FGGB0?FGHGHHHHHHGCCFHDGF/.>CGC1>>>F1>CGG<00==0<<DGFHGDDHHHFB.:0/:CGGE-9;D-9;FFBFCGGG0CFGFF0;BB.AFFFFFFA-9.99;;.9/9.9@BDA/BBF/BF.9..;FF.;...9;;BDAEF
@M03896:38:000000000-B4D98:1:1105:27580:11472 2:N:0:185
CCTGTTTGCTCCCCACGCTTTCGCACCTGAGCGTCAGTCTTCGTCCAGGGGGCCGCCTTCGCCACCGGTATTCCTCCAGATCTCTACGCATTTCACCGCTACACCTGGAATTCTACCCCCCTCTACGACACTCAAGCTTGCCAGTATCAGATGCAGTTCCCAGGTTGAGCCCGGCGATTTCACATCTCACTTACCAAACCGCCTGCGTGCGCTTTACGCCCAGTCATTCCGATTAACGCTTGCACCCTCC
+
ABBBBFFFFFFFGGGGEAA2AFAEEGGGAEGFAEEEAGHHHH2GFGDHHE0EAE>EEEGG1EDEGH1/>EFGGHHHG2BFGHHHHHHCE/?AGFBGG?BCCCFHHFGF2?FGFFGGHHHGGGGFFG<<.<AGC</<<C0<<C;00;CC000;0C:C;GCHHB0.:0//CBBF---9::;AFFFFFFF/;B/B//::/9AE>DBFFE-;;A9@9;.9;9ABDF.9/;/9BF9D.;.9BDF.AE;9;BD.ED
@M03896:38:000000000-B4D98:1:1105:22982:12234 2:N:0:185
CCCATTCGCTCCCCTAGCTTTCGTCCATGAGTGTCAGTTGCGGCCTAGCAGAGCGCTTTCGCCACCGGTGTTCTTCCCAATCTCTACGCATTTCACCGCTACACTGGGAATTCCCTCTGCCCCCACCGCACTCTAGCTGTGTAGTTTCCACTGCCTGTTCAGGGTTCAGCCCTGACCTTTGACAGCAGACTTACACTGCCACCTGCGGACGCTTTACGCCCACTCATTCCGGATAACGCTTGCATCCTCCG
+
BBBBBFFFBABBGGGGGFGBFGEHEGGFFFGHHHGHFFFHGE2EEEGGHF3BABAEFEGH?EDDGHB0>EEEFHHHHHFHHFHHFHHGEAEEHGHHHEEGGEEHH3?FAFFGGFFDGFFGGHCDCGGEG?DGH1D??G1F0=<<<>GGGGHHFFHB1<<<=G0.<<.<<GHDGH/CHHBFFFGF0CC;/;CCGFFFC9BFGGGFFF9;9;@@D99/B..@=D..;F9BFF/-;.;/B.9.;..;;:FFFF.
@M03896:38:000000000-B4D98:1:1105:23380:12596 2:N:0:185
CCTGTTTGCTCCCCACGCTTTCGCACCTGAGCGTCAGTCTTCGTCCAGGGGGCCGCCTTCGCCACCGGTATTCCTCCAGATCTCTACGCATTTCACCGCTACACCTGGAATTCTACCCCCCTCTACGAGACTCAAGCTTGCCAGTATCAGATGCAGTTCCCAGGTTGAGCCCGGGGATTTCACATCTCACTTAACAAACCGCCTGCGTGCGCTTTACGCCCAGTACTTCCGATTAACGCTTGCACCCTCC
+
ABBABFFFFFFFGGGGEEAAFGEEEGGGFFHF2EEGEHHHHHHHGGEFH?0AAEEEEGGG1EAEFHEE>EGHHHHGHCCGGHGHFHHGGEEGFGGHHFGGCCGHHHFFBGFHGGHHHHGGGCGHHHFG.EEHFCG<DGBGGHF00;;CC;:CCC0G;CGHGFC.:9/CBFGE?---9.BFFFFFFFB//BBFBFFFFAEA??BFAF@..;>@@.;FFE?@BDFFF/F/BFDFDA.9;.;....;:;AAEF
@M03896:38:000000000-B4D98:1:1105:12907:12747 2:N:0:185
CCTGTTTGCTCCCCACGCTTTCGCACCTGAGCGTCAGTCTTCGTCCAGGGCGCCGCCTTCGCCACCGGTACTCCTCCCGCTCTCTACGCCTTTCCCCGCTACACCTGCACTTCTACCCCCCTCTACGCCACTCAACCTTGCCCCTATCAGATGCCGTTCCCAGCCTCACCCCGGCCATTTCACATCCCACTTCACAAACCACCTGCCTGCGCCTCACGCCCCGCCACTCCGACCACCGCCCGCACCCCCC
+
>A>A>DFFFFFFGAFEEA000F0AEEE0C0BF0EE//DF12BAF/A/1B///AE/>>?/F/>EEFH/////BBB1BF/E//</G12B/@/B/1B1BF/>B/<?FG0?001?1??1?FFECC<E0DD<--.<<<<//;/00:;0...0<:000::0-..9::00..///.;9A-----9//;/9//9/-/;-//;9//-;A-::A/;-;/;-9---/9--;@------;BB----99;-;--;--;@B-99
@M03896:38:000000000-B4D98:1:1105:12911:12766 2:N:0:185
CCTGTTCGCTCCCCACGCCCTCGCACCTGAGCGTCAGTCTTCGTTCCGTGTGCCCCCTTCGCCACCGGTATTCCTCCAGACCTCCACGCATTTCCCCGCTCCACCCGGCATTCTACCCCCCTCTACGCCTCTCACCCTCGCCCCTCCCCTCCTCCCTTCCCACCCGCCGCCCCGGCATCTCCCCACCACCTCACCATCCCACCTGCACCCCCCTCACGCCCCTTCCACCCTCCTAACCCCATCCCCCCTC
+
>>>1>@31>AAAF1CE0A000000AE00B0EFGGE//D1122AA00B/1/A/DD0AEECE//B?EG///>/2B@2@>011/?BB/0B??>E/2B>FC/>/>ABF</<///<1@D1?<FF/CCG0>1.--.<<C00<<<.-:=.-...../9./9/./9;B90...----99;-----9//9/B-----9;A-/-9B//;9:-AF/--//--9----:---;---;///--;---//--9-9-;---;--;
@M03896:38:000000000-B4D98:1:1105:12930:12824 2:N:0:185
CCTGTTTGCTCCCCACGCTTTCGCACCTGAGCGTCAGTCTTCGTCCAGGGGGCCGCCTTCGCCACCGGTATTCCTCCAGATCTCTACGCATTTCACCGCTACACCTGGAATTCTACCCCCCTCTACGAGACTCAAGCTTGCCAGTATCAGATGCAGTTCCCAGGTTGAGCCCGGGGATTTCACATCTGACTTAACAAACCGCCTGCGTGCGCTTTACGCCCAGTAATTCCGATTAACGCTTGCACCCTCC
+
BBBBBFFFFFFFGGGGEEEAFGEEGGGFFHHHGGGGGHHHHHGHGG?HHCGEEEEGGGGG1EDEGHE/EFGHHHHHHFGHHHHHHHHGGEFDHHHHHGGGGCGHHHGFFGGHHHHHHHHGGGGGHHGGDEGHF<C<DC0/<GF0:<CCCCCCFGGHCGGHHHCC:99BBFGEABA?AEGGGFGGFFF/BFFBFFBF/9EFFFFDEFDAADDD-9.:FFDCFF./;BFFFFFAA;.B:DB.;.:BFFFEEF
@M03896:38:000000000-B4D98:1:1105:12936:12842 2:N:0:185
CCTGTTTGCTCCCCACGCTTTCGCACCTGAGCGTCAGTCTTCGTCCAGGGTGCCGCCTTCGCCACCGGTATTCCTCCAGATCTCTACGCATTTCACCGCTACACCTGGAATTCTACCCCCCTCTACGAGACTCAAGCTTGCCAGTATCAGATGCAGTTCCCAGGTTGAGCCCGGGGATTTCACATCTCACTTAACAAACCGCCTGCGTGCGCCTTACGCCCAGTACGTCCGATTAACGCCTGCACCCTCCG
+
ABBBAFFFFFFFGGGGGFGEFG?EEGGEGFHGEGGECHHHFHFGGGEBFD2BEGEEGGGGAE?EEH?>E>FGFHHHH2FGHGHHGHG?EEFFHF4GHEEGECFHHHHCCFHHGGHFHGHGGGGHHFAA?/>GF1F>F>D0FGGB1=D=D0<DGH0DGHHFHHB./C/C/GGGC?--B.:BBFF0BFF0;;90;9C0CFGEGFAD.A-;;9=B.../BA.@BD./;/.;AEBD.A99;.--...;:BDEEF.
@M03896:38:000000000-B4D98:1:1105:9112:13333 2:N:0:185
CCTGTTCGCTCCCCTAGCTTTCGTCTCTCAGCGTCAGGTGCGTACCAGGGAGCCGCCTGCGCCACTGGTGTTCCTCCCGATATCTGCGCATTTTACCGCTACACCGGGAATTCCGCTCCCCTCTCACGCCCTCTAGTCTCGCAGTATTGAACGGCCTCTCCGGGTTCAGCCCGGAGCTTTCACGTCCAACTTACAAGTCCGCCTACAGACGCTTTACGCCCAGTAACTCCGGATAACGCTCGCGTCCTAC
+
ABBBBFFBBBBBGGGGGFFFGGEGEGHFHHHHGGEGEFFGGFGFGGHHGECEEFAEGGHG0EEEGHCB@EGEHHHHHGGGEGEHHFHGGEGGHGHHHGCGGCFHHGDCCCGHHGFEDGGGGHGHHHH.FGGGHHHD=GHHGEGD<0;CGGHHF.;DAC/CFE--.;.=;;FD=--;AFFBFFFAAEF.BFB9;FF/;FBFACFDDFB;;A=@..9FF..@BAFBFF/;FF.9:.ABFDF.A@@--;BD/F
@M03896:38:000000000-B4D98:1:1105:2748:13523 2:N:0:185
CCTGTTTGCTCCCCACGCTTTCGCACCTGAGCGTCAGTCTTCGTCCAGGGGGCCGCCTTCGCCACCGGTATTCCTCCAGATCTCTACGCATTTCACCGCTACACCTGGAATTCTACCCCCCTCTACGAGACTCAAGCTTGCCAGTATCAGATGCAGTTCCCAGGTTGAGCCCGGGGATTTCACATCTGACTTAACAAACCGCCTGCGTGCGCTTTACGCCCAGCAATTCCGATTAACGCTTGCACCCTCC
+
AABAAFFFFFFFGGGGEEEEFGEFGGGGFGHGEGFGGHHHGHHHGEEFHCEEEEEEGGGG1EAEFHE>EEGGHGHHHCEGGGHHHHHGGEFEHGFHHDGGGCBGHHFGEGHHGHHFHHHGGGGHDHADACEGF0/<<CD/<CD0:0<;<;::;GHF:GGGGFCA:;//FFGG@C-99CFGGEFGFFF//;FFBFBFFFEFCFDFFF-.;AB;9..;B:99B...:.;;BF/A.;./9.@.;../;FDEFF
@M03896:38:000000000-B4D98:1:1105:2727:13531 2:N:0:185
CCTGTTTGCTCCCCACGCTTTCGCACCTGAGCGTCAGTCTTCGTCCAGGGGGCCGCCTTCGCCACCGGTATTCCTCCAGATCTCTACGCATTTCACCGCTACACCTGGAATTCTACCCCCCTCTACGAGACTCAAGCTTGCCAGTATCAGATGCAGTTCCCAGGTTGAGCCCGGGGATTTCACATCTGACTTAACAAACCGCCTGCGTGCGCTTTACGCCCAGTCATTCCGATTAACGCTTGCACCCTCCG
+
AABAAFBFFFFFGGFGGFGEGGGGGGEFAEFGEGFGFFHHBGHHGD1FF?A?EE>EEFGHEGCEGHC@>EFD?GFGG0CGGHHGHHHGG?EDFGBHHDCCC@FGFHHHHFHGFHB?GGHGC@EH>FFA<CDHFCF0DGF<CGBC:;:GCGBCCF00;CGGCC:.:F/CFFFG@??B?ACFFBFFFFFFB/BFBBBFE?FF--9AFF?.;.-;-9A/;A?;-:.//;9FFFFD.9.99.@..99//99AAA.
@M03896:38:000000000-B4D98:1:1105:2746:13541 2:N:0:185
CCTGTTTGCTCCCCACGCTTTCGCACCTGAGCGTCAGTCTTCGTCCAGGGGGCCGCCTTCGCCACCGGTATTCCTCCAGATCTCTACGCATTTCACCGCTACACCTGGAATTCTACCCCCCTCTACGAGACTCAAGCTTGCCAGTATCAGATGCAGTTCCCAGGTTGAGCCCGGGGATTTCACATCTGACTTAACAAACCGCCTGCGTGCGCTTTACGCCCACTACTTCCTCTTAACGCTTGCACCCTCC
+
BBBBAFFFFFFFGGFG2EAEFFAEEGGFBGGBEEEAAGFGFHCGEAEGGEEEAE>EEEFB1E1EEH1/>>FGFFHHH??3FFGHFHHFF<EEGF2FFABGD@<FHHFG2?FGFGGGGHFGGCDFFGC<..CGC</<<G0/<CG000;CGCCFCCG0;;CGCGC./9///;9C---9-.;0B0BBBFF/9;/BB/:/B.EF-;>..9-;A;-@;..:B;D-@A.;//;FFF/;9F/9F.@9.AF9BF.9..
@M03896:38:000000000-B4D98:1:1105:4908:13840 2:N:0:185
CCTGTTTGCTCCCCACGCTTTCGCACCTGAGCGTCAGTCTTCGTCCAGGGGGCCGCCTTCGCCACCGGTATTCCTCCAGATCTCTACGCATTTCACCGCTACACCTGGAATTCTACCCCCCTCTACGAGACTCAAGCTTGCCAGTATCAGATGCAGTTCCCAGGTTGAGCCCGGCGATTTCACATCTGACTTAACAAACCGCCTGCGTGCGCTTTACGCCCAGTAATTCCGATTAACGCTTGCACCCTCC
+
ABBBAFFFFFFFGGGGFFEFFGAEFGGHFGHGEFGGEHHHHHHHGEDHHGEGAE>EGGGHEEDEEHEEEGFHHGFHHGGFHHHHHHHGGEEGHHHHHFGGFCGHFH202?FHGHHHDFHGGGGFGFFD.ACGF0/<DG0<CFHG:;CGFC0;GHGHHHHHHHGE::/9FGGECD-9-AAABBFFFFF/9FF/;BBF/AEAFFFFFF999ABB99?FF9ABBFF9;B9BFFFDD.;9B.@..../BBDFFD
@M03896:38:000000000-B4D98:1:1105:4903:13866 2:N:0:185
CCTGTTTGCTCCCCACGCTTTCGCACCTGAGCGTCAGTCTTCGTCCAGGGGGCCGCCTTCGCCACCGGTATTCCTCCAGATCTCTACGCATTTCACCGCTACACCTGGAATTCTACCCCCCTCTACGAGACTCAAGCTTGCCAGTATCAGATGCAGTTCCCAGGTTGAGCCCGGGGATTTCACATCTGACTTAACAAACCGCCTGCGTGCGCTTTACGCCCAGTACTTCCGATTAACGCTTGCACCCTCCG
+
AABBBFFFFFFFGFFFEEEEGGGFGGGF33FFEEEGEHGHHHFHEGGFHG?CEEEEGGGG1E?>EHE/EEGGHHHHGCGDGFGHHHHFGEFGGGGHHDDGDC?GHHHFHFHGGGHFFHHGGGGHHHCD<EDDF0<<</0/CGG00:<G0CCC;GHHHGGHHHEACB/99BFE9D-A9CFFB0CBFFF/BFFFFBFF/AEFFFFDF.@;ADCD-;.BFEA@DD?BFF/BFF..9;AFF.;.;..9BBDEFF.
@M03896:38:000000000-B4D98:1:1105:11775:14563 2:N:0:185
CCTGTTTGCTCCCCACGCTTTCGCACCTGCGCGTCAGTCTTCGTCCCGGGCGCCGCCTTCGCCACCGGTATTCCTCCTGATCTCTACGCATTTCACCGCTACACCTGGTATTCTACCCCCCTCTACGAGCCTCCAGCTTGCCAGCATCAGATGCCGTTCCCAGCTCGAGCCCCGGCATTTCACATCTCACTTAACCAACCGCCTGCGTGCGCTTTACGCCCAGTACTTCCTACTAACGCTTGCACCCTCC
+
>A1>1BF1@DFCFE1EEEE0AEEEECGHE0AAAFEAGHFEDFCAE///A//>/ECEEGAE/>/?EF//>>?FFFFHF0<1BFHHHFHA@CACHFHFFC/BC@<<0FCA1??1DBDDFCFCCC</0=...-<</:C/::0;CCB0./;;000;CF0@EBGF999.9/.-:.:E.---9;/BB/9;/B//9;/9//9//9-B?@@FAF;-AA-=--A/B9A--9-/9/;BF9///;99/-----;/;;A-;9
@M03896:38:000000000-B4D98:1:1105:21894:14623 2:N:0:185
CCTGTTCGCTCCCCACGCTTTCGCGCCTCAGCGTCAGTTACAGACCAGAGAGTCGCCTTCGCCACTGGTGTTCCTCCACATCTCTACGCATTTCACCGCTACACGTGGAATTCCACTCTCCTCTTCTGCACTCAAGTTCCCCAGTTTCCAATGACCCTCCACGGTTGAGCCGTGGGCTTTCACATCAGACTTAAGAAACCGCCTGCGCGCGCTTTACGCCCAATAATTCCGCACAACGCTTGCCACCTACG
+
BBBBAFFBBBBBGGBEAEA2FGAEAEGFGHCGEFGGFHHFGG35FGBGHGF1GBAEEFGHEEGFGGEF32?EGHHHHFHHHHFHFHHGGFGGHHHHHGGECGHHGA?/EFGFHHGHHHHHHHGHFHH2FGHHG0<1??GHGHCC1?GGGDFDFD<FHHHGFCE-<<-/<GF-.A-;ECECGBGHHHF09CF0;C000;CFAG?9.:AB-BA@-A.;FEDFFF..;//;BBF.-;-.;@B..;.BBBFA/B.
@M03896:38:000000000-B4D98:1:1105:2935:15070 2:N:0:185
CCTGTTTGCTCCCCACGCTTTCGCGCCTCAGTGTCAGTTACAGACCAGGAAGCCGCCTTCGCCACTGGTGTTCCTCCATATCTCTACGCATTTCACCGCTACACATGGAATTCCACTTCCCTCTTCTGCACTCAAGTCGACCAGTTTCCAATGACCCTCCACGGTTAAGCCGTGGGCTTTCACATCAGACTTAATCAACCACCTGCGCGCTCTTTACGCCCACTAATTCCGGCTAACGCTCGCCACCTAC
+
BBBAAFFFFFFFFEGGFEEFFGEGEEGEEGFF5GEHHHHHGDFGHHFGEFEBFFAEFEEGAEEFGHFGB2FEGHHHH2BEGHHHHHHFG1EEFGGHHGFGGGGHHHH2GGFFHHFFB3FHHHHHFHHHHFHHHC2@FGGGGG?CF1GHHHFDG1FGFGHDFGG?>C.00DG<<@-@GFGHGBFHFG;00;GGF0;FB0FFEEEFFF;?ADAAE999F?DDFF.:B/;9BFF---.BB9;.A--;.AFF/B
@M03896:38:000000000-B4D98:1:1105:2946:15087 2:N:0:185
CCCGGTTGCGCCCCACGCTATCGCGCCTCAGTGTCAGTTACAGACCATGTCGCCGCCTTCGCCACTTCTGTTCCTCCATATCTCTACGCATTTCACCGCTACACTTGTACTTCCGCTTCCCTCTTCTCCACTTCTTTCCACCAGCTTCTATTGACCCGCCACGCTTAAGCCACGGGCTTTCACGTCACACTTAATCAACCACCTGCGCGCTCCTGACGCCCTACACTTCCTGATAACGCCCACCCCCCA
+
>A111>>1111>E00AEEE0A0BAA//A/11ADFG2DFGFHGH1BF01122A/B>/>E/@////?B11212B222100@2B2BF22B/>?/EHEF2<//>>/101B1B12>21B//?//10@00@>11<1<11?11?<11?F.<.FGF111><=D10-<--.-.;..0;0://--:--.9000..;9.0;/9000;;:/...9-/---99-9-B//;;A-9---;;//:B////;//-9-9---;9---
@M03896:38:000000000-B4D98:1:1105:25887:15172 2:N:0:185
CCTGTTCGCTCCCCACGCTTTCGCGCCTCAGCGTCAGTTACAGACCAGAGAGTCGCCTTCGCCACTGGTGTTCCTCCACATCTCTACGCATTTCACCGCTACACGTGGAATTCCACTCTCCTCTTCTGCACTCCAGTTCCCCAGTTTCCAATGCCCCTCCACGGTTGAGCCGTGGGCTTTCACATCACACTTAAGAAACCGCCTGCGCGCTCTTTACGCCCAATAATTCCGGACAACGCCTGCCCCCTAC
+
ABBAAFFBBBBBGGGG2EE2AFEEEEEEFHFFEEGGGHHCFHF5FGFHEGG1BF0EEGEGAEDEEH32@??EGGGGFFHHGHDHHHHGGDEFHGHHHFEEEGHHGA/F?DFFFGGFFHGHHFHGHHHFFBG1001<?1FDGG0?1??GHF1D11>GEHGG0C.<<.<//C<-.-:-./::C00;FFB00=9000000;9C9-?E..-;-;-;.//;FA.;B.;B///9BF/-.--.:-;-;..:.;9;;;
@M03896:38:000000000-B4D98:1:1105:27836:15198 2:N:0:185
CCTGTTTGCTCCCCACGCTTTCGCACCTGAGCGTCAGTCTTCGTCCAGGGGGCCGCCTTCGCCACCGGTATTCCTCCAGATCTCTACGCATTTCACCGCTACACCTGGAATTCTACCCCCCTCTACGAGACTCAAGCTTGCCAGTATCAGATGCAGTTCCCAGGTTGAGCCCGAGGATTTCACATCTGACTTAACAAACCGCCTGCGTGCGCTTTACGCCCAGTAATTCCGATTAACGCTTGCACCCTCCG
+
ABBBAFFFFFFFGGGG2EE2FGEEEGGHHFHHEEEGFGHHGHGHFEEHHCEEAE>EEEEFCEDFGHE>>EFHHHHHGBGHHHHHHHHGGEEFHGFHHFCGC@DGHGF<0FHFGHGFHHHGGCGHFHCA<EDGC<C<D<0/<CG00;C<;0;CCFB<;GCGGC:./0/;/FFEB-99-;B0F0;FFGB0;CFFF/;9/.AE@?;AFFB.999;;.9/B9;BBF?/;/BBFF/A.9.;;A?....;:FDEFF.
@M03896:38:000000000-B4D98:1:1105:24918:15351 2:N:0:185
CCTGTTTGCTCCCCACGCTTTCGCGCCTCAGTGTCAGTTACAGACCAGGAAGCCGCCTTCGCCACTGGTGTTCCTCCATATCTCTACGCATTTCACCGCTACACATGGAATTCCACTTCCCTCTTCTGCACTCAAGTCGACCAGTTTCCAATGACCCTCCACGGTTAAGCCGTGGGCTTTCACATCAGACTTAATCAACCACCTGCGCGCTCTTTACGCCCAATAATTCCTGATAACGCTCGCCACCTAC
+
ABBAAFFFFFFFGGGGEEE2FGEEAEEEEGGFGHGHHHHHGGFGFGGHEE2BAFAEGEEHAEA1EG3B52BFGGHHFF@FGHHHEHHGF?EEHHHHHFFGG@GHHFG23BFGGFFFBGHHHHHGBGFGHHHHC2<@>@/FGGGF1?@GHFF<F1>CGHGGBG.->..<<D<-<--:;:CGG0GFHH:00CB:;09B09CAEGGGFF-AAA-A.9BFF.9@=A.9BF/9BF//;//:BAD9A-@=ADFF9F
@M03896:38:000000000-B4D98:1:1105:2253:15861 2:N:0:185
CCTGTTCGCTCCCCACGCTTTCGCGTCTCAGCGTCAGTACCGTCCCAGAGAGCTGCCTTCGCCATTGGTGTTCTTCCTGATATCTGCGCATTTCACCGCTACACCAGGAATTCCACTCTCCTCTTCCGGACTCTAGCCATACGGTTTCCGTCGACGTCTGGAGGTTAAGCCTACAGTTTTCACAACGGACCTGTTTGGCCGCCTACACGCTCTTTACGCCCAGTAAATCCGGACAACGCTTGCCCCCTAC
+
AAAAAFFADBBAFGGF2EEAFFEEEEEEGFFGEBEEGHHFH1FFEEFGHFG1BGAGGGHGCEDB?B4B3?BEGFHHGHHHFGHHGFGFGEEEFHFHHEFEE@FFGA?/CBGHGGEFGHHHHEHHGHGG/ADFHFG1<FGFEHF.0.CFGAFG--<-<CC./::ADC0CCGGHCCCB;0;;FBFFFDA-A@B/:;B9/99CAF@D..FFDA9;.99BFA?=@?A99;9FFFA-.9-..-;99.ABF?DCFF
@M03896:38:000000000-B4D98:1:1105:2240:15879 2:N:0:185
CCTGTTCGCTCCCCACGCTTTCGCGTCTCAGCGTCAGTACCGTCCCAGAGAGCTGCCTTCGCCATTGGTGTTCTTCCTGATATCTGCGCATTTCACCGCTACACCAGGAATTCCACTCTCCTCTTCCGGACTCTAGCCATACGGTTTCCGTCGACGTCTCGAGGTTAAGCCTACAGTTTTCACAACGGACCTGTTTGGCCGCCTACACGCTCTTTACGCCCAGTACATCCGGACAACGCTTGCCCCCTAC
+
BBBBBFFBBABAFGBEEFEFFGGGGEEEHGDGEEEGGHCGFEFEGEHHHH2EGFFGHHHG1E?E1G4FDFHEHHHHHHHHFFHHGDFGGFGGHHGHHGGGCEBGFEAFACHHHFBFGFHHHEHHHGFG/ECGFFHFDFD1<GG.0<>GHDHC--<CDDG/;0=-ACGFHHHFFFFFBFGFF0B009--.A9/9;9BB?FBFAF?ABFFFFFFE/;/BAA;=DE99/BFFFFF?>-A?@A.A.9;/99-.A
@M03896:38:000000000-B4D98:1:1105:13915:16319 2:N:0:185
CCTGTTTGCTCCCCACGCTTTCGCACCTGAGCGTCAGTCTTCGTCCAGGGGGCCGCCTTCGCCACCGGTATTCCTCCAGATCTCTACGCATTTCACCGCTACACCTGGAATTCTACCCCCCTCTACGAGACTCAAGCTTGCCAGTATCAGATGCAGTTCCCAGGTTGAGCCCGGGGATTTCACATCTGACTTAACAAACCGCCTGCGTGCGCTTTACGCCCACTAATTCCGATTAACGCCTCCACCCTCC
+
ABBAAFFFFFFFGFGGCEE2AGAEEGGHGBHHCAAAEGGH5GAFGGEHGE?EEE>EEGGHHGDEEHE>E/FFGHHHH?FGHG4EHFHFG/EFFHGHHDDGCD2GGGFFHCFFHHEGHHEGGGGEGF<..<<DF0<0GBF<CGD:0;C;;::CGHBCG;GFFF0.;0;B/FCE9@-B-9CFBBFFFFF;/;B//BFFBFEF9BFD..;.99-;9../BADBFB..;BF/9B/....;99;-..9;;FAAED
@M03896:38:000000000-B4D98:1:1105:10520:16460 2:N:0:185
CCTGTTTGCTCCCCACGCTTTCGCACCTGAGCGTCAGTCTTCGTCCAGGGGGCCGCCTTCGCCACCGGTATTCCTCCAGATCTCTACGCATTTCACCGCTACACCTGGAATTCTACCCCCCTCTACGAGACTCCAGCTTGCCAGTATCAGATGCAGTTCCCAGGTTGAGCCCGGGGATTTCACATCTGACTTAACAAACCGCCTGCGTGCGCTTTACGCCCAGTAATTCCGATTAACGCTTGCACCCTCC
+
ABAAAFFFFFFFGGGEEFEEGGEEFGGHFGHFEEF2EHHHHHHHFDEFHC0EEEEEGFGG1EDEEHE>>/FGGHHHHBGFHGGHHHHGGAEGHGFHHDDCDCGHHGHA2?FGGHHFHHHGGGGHHHFD.<CGF/C<<<0/CGG00;;GG;0GGH0CCCHHHH0./9//;FGGAD-:-;;FFCF0FFF9/;FB//;9FFFE-@AFFF-:99-@;.9/;99@@?.////9BFB?D../B.;.9.9::BDEFF
@M03896:38:000000000-B4D98:1:1105:10541:16466 2:N:0:185
CCTGTTTGCTCCCCACGCTTTCGCACCTGAGCGTCAGTCTTCGTCCAGGGGGCCGCCTTCGCCACCGGTATTCCTCCAGATCTCTACGCATTTCACCGCTACACCTGGAATTCTACCCCCCTCTACGAGACTCAAGCTTGCCAGTATCAGATGCAGTTCCCAGGTTGAGCCCGGGGCTTTCACATCTGACTTACCAAACCGCCTGCGTGCGCTTTACGCCCAGTAATTCCGATTCACGCCTGCACCCTCC
+
BBBBBFFFFFFFGGGF2EAA2GEEEGGHBBGGAEGG?HCGFH2BEE1BC1AEAE>EEFGH1EDEFH>/>EFFFHHHGBF?FFGFGFHGGEEGFFGGHACCD<??GHBF<FGGHHHHHHHGGGGFFHE..<ADC0<0DF0<<C=00<CCGC0CFHBHHCGGC<0:;9:BFFCC@?@?-;EBF0;/BBF//BB/:/;B/;EF9;BFEF9;.;-99.;;B99>B..///B/BB/9.;//B.A.;.:.;;A9AD
@M03896:38:000000000-B4D98:1:1105:17085:16812 2:N:0:185
CCTGTTTGCTCCCCACGCTTTCGCGCCTCAGTGTCAGTTACAGACCAGGAAGCCGCCTTCGCCACTGGTGTTCCTCCATATCTCTACGCATTTCACCGCTACACATGGAATTCCACTTCCCTCTTCTGCACTCAAGTCGACCAGTTTCCAATGACCCTCCACGGTTAAGCCGTGGGCTTTCACATCAGACTTAATCAACCACCTGCGCGCTCTTTACGCCCAATAATTCCGGATAACGCTCGCCACCTAC
+
BBBBBFFFFFFFGGGGEFEFFGFGEGGGGHGFHGBGGGHHEFFFFCFGGHEBFEAFGGEHEFFEGF3?@BFEHHFHHFFGHHHHFHHGGEEGFGHHHEGGG@DHGB?2BBFFHHFGFFFHHHHHGGH?FHFHF2<22@/<CG@?11?FF1F<C1>GHHHDCGD-.<.G0<G<.A-:.CGCHHHECGC0;CC0;B0=CBFFEEGGGG-A-;?D./;BF;ABDFA.9/9BFFF-:9AFF.@.;-@-;AFFBB
@M03896:38:000000000-B4D98:1:1105:17099:16828 2:N:0:185
CCTGTTTGCTCCCCACGCTTTCGCGCCTCAGTGTCAGTTACAGACCAGGAAGCCGCCTTCGCCACTGGTGTTCCTCCATATCTCTACGCATTTCACCGCTACACATGGAATTCCACTTCCCTCTTCTGCACTCCAGTCGACCAGTTTCCAATGACCCTCCACGGTTAAGCCGTGGGCTTTCACATCACACTTAATCAACCACCTGCGCGCTCTTTACGCCCAATACTTCCTGATAACGCCCGCCACCTAC
+
AAAABFFFFFFFGGGFAEEFFGEFEFGGGGHHHHFHHHHHHGGGFCBGGGEAFGEEGEGG1ECEEG3?@BFEGHEHHFGHHHHHGHHGGFFGGHHHHFGGGFFGHFE2E3FFHHHGGFDGHHHHHHHHGGHGC2F<@F/FDG/C111FGHGFG11FFGHGFGG-C<.=DHHC<@:CFG.CGHHHHGB0;=GGCFGF09FFGGGFFF--9;-;.;FFFEDFFFFBF/;;BF///9;B/DD---;@;AFA/;
@M03896:38:000000000-B4D98:1:1105:23762:17008 2:N:0:185
CCTGTTTGCTCCCCACGCTTTCGCACCTGAGCGTCAGTCTTCGTCCAGGGGGCCGCCTTCGCCACCGGTATTCCTCCAGATCTCTACGCATTTCACCGCTACACCTGGAATTCTACCCCCCTCTACGAGACTCAAGCTTGCCAGTATCAGATGCAGTTCCCAGGTTGAGCCCGGGGATTTCACATCTGACTTAACAAACCGCCTGCGTGCGCTTTACGCCCAGTAATTCCGATTAACGCTTGCACCCTCC
+
ABBBAFFFFFFFGGGGEEEFFGEEEGGFFHHGFEDEEHHHHHEHGDAGHGCFEEEEGGGGAEEEFHC/>EFGHHGHHFFGHHHHHHHGG/AFF2BGGFGGG@BGHHFFFGHHGGHFGHHGGGGHGF.C.<CGF0<<DC<<GHH0:;GCCGGHFHHG0CGHHHF.:09CCGGEC@AF?EBFFFGGFFF9BFFFF/FFFEFE=FFF.9;..A@@-9./B.;@BD.;;/9/;FF.9;DFFDF?..9:FFFFE?
@M03896:38:000000000-B4D98:1:1105:23771:17025 2:N:0:185
CCTGTTTGCTCCCCACGCTCTCGCACCTGAGCGTCAGTCTTCGTCCAGGGCGCCGCCTTCGCCACCGCTATTCCTCCAGATCTCTACGCATTTCACCGCTACACCTGGAATTCTACCCCCCTCTACGAGCCTCCAGCTCGCCAGCATCAGATGCAGTTCCCAGCTCGAGCCCGCGGATTTCCCATCTCACTTAACACACCGCCTGCGTGCGCCTTACGCCCAGTAATTCCGATTAACGCTTGCACCCTCC
+
>A1>>DF1BDDFF1BE1AA0ADEFAEGCA00A0EE/EGDB2DFBAA/B0/AEAEECEE/@/>/>?F///>/BDFBFC0B1FBBFGGG/<EE/BFFFFA?CC?1BFG000??GGBH2FFFCC@<01<<..-></<//<0/.<AA-./;;::0CGG00;CGHEFB.0/;-9.@E-----;-:BB9B/BB/9B////9//;9A;;=A-;--B?;@-;-;F-99@--;////;F/A;-:9/-9--AE/9/BFAB
@M03896:38:000000000-B4D98:1:1105:8128:17886 2:N:0:185
CCTGTTTGCTCCCCACGCTTTCGCACCTGAGCGTCAGTCTTCGTCCAGGGGGCCGCCTTCGCCACCGGTATTCCTCCAGATCTCTACGCATTTCACCGCTACACCTGGAATTCTACCCCCCTCTACGAGACTCAAGCTTGCCAGTATCAGATGCAGTTCCCAGCTTGAGCCCGGGGATTTCACATCTTCCTTACCAAACCGCCTGCGTGCCCTTTACTCCCAGTCATTCCGATTAACGCTTGCACCCTCC
+
ABAAAFFCFFDFGGGFEEFCFGEEAEGGFCGG2FEEEHHHGHFGAEEEH?00AE>EEEGG1?EEGHE/EEEFGHHHGEEGGHHHH?GFGEFGHHDGHDCCBC?FGFCC0???GFFDFCHGCCDGGG...<CDF0C0DG0<CHH::;;;;;:;0:CHCBGHGCG.009.:BFE-B--9EFCF0;;CFB//;FF//;//.AA><?DA?;..9.;;B/99/9/9:F/99//9;/..../;.;...9//;.AED
@M03896:38:000000000-B4D98:1:1105:8121:17903 2:N:0:185
CCTGTTTGCTCCCCACGCTTTCGCACCTGAGCGTCAGTCTTCGTCCAGGGGGCCGCCTTCGCCACCGGTATTCCTCCAGATCTCTACGCATTTCACCGCTACACCTGGAATTCTACCCCCCTCTACGAGACTCAAGCTTGCCAGTATCAGATGCAGTTCCCAGGTTGAGCCCGGGGATTTCACATCTGACTTAACAAACCGCCTGCGTGCGCTTTACGCCCAGTAATTCCGATTAACGCTTGCACCCTCC
+
ABBBAFFFFFFFGGGGEEFGGGFGGGGGCGHGEGGGGHHHHHFHEEAGF10EEEEEGGGHEEEGGHE/>EGHHHHHHBFGHHHHHFHGGEFGFHGHHDGGDCGHHHGG2?FFHHHFHHHGGGGHGHGGADEGF<CFGHF/CGG:0;CC<;0CFHGFGGHHHHHE::9C/FFGD?B@?AFGGFGGFFF/9BFFBBBFB.EFCFFFEFDADA9@@AAFFADBFF.;B/;FFFFF.ADFF.@.AE.9FFF?EF
@M03896:38:000000000-B4D98:1:1105:12793:18017 2:N:0:185
CCTGTTTGCTACCCACGCTTTCGTGCCTCAGCGTCAGTTAAAGCCCAGCAGGCCGCCTTCGCCACTGGTGTTCCTCCCCATCTCTACGCATTTCACCGCTACACGGGGAATTCCGCCTGCCTCTACTTCACTCAAGCTCTACAGTTTCAAATGCAGTTTATGGGTTGAGCCCATAGATTTCACATCTGACTTGCAAAGCCGCCTACGCACCCTTTACACCCAGTAAATCCGGACAACGCTTGCTCCCTAC
+
BCCCCFFFFFFFGGGGEFEFFGGHGGHHHHHHGGGGGHHHFHHHHGGHHHGHEGEGGGGHEEFEGHFF@BGEHHHHHGGHHHGHHHHGGFGGHHHHHGGGGEFHF/@CCGHHHHHGGFEHHHHGHHHHGHHHFGHFGHHHFHHE1FHFFF>GHHFHFGHHBHCG/<-<<GGEAGHFHHHGHGGHHHH00GGG0CGHFBFFACGFDFFGGGGGFFGGFFFFFFFFFFBFFFD-.9:A;@D.;EAB:BEFBF
@M03896:38:000000000-B4D98:1:1105:12795:18036 2:N:0:185
CCTGTTTGCTACCCACGCTTTCGTGCCTCAGCGTCAGTTAAAGCCCAGCAGGCCGCCTTCGCCACTGGTGTTCCTCCCCATCTCTACGCATTTCACCGCTACACGGGGAATTCCGCCTGCCTCTACTTCACTCCAGCTCTACAGTTTCAAATGCAGTTTATGGGTTGAGCCCATAGATTTCACATCTGACTTGCAAAGCCGCCTACGCACCCTTTACACCCAGTAAATCCGGCCAACGCTTGCTCCCTAC
+
BBBBAFFFFFFFGGFG?EEFFGEBFDGFGFHFEEGFGGHFHHFGHEEGHHHGEF0EEEEGFFFEGHB2BFCBGHHHHGGBGHHHHHHFEFEEGHFHHEEEFEFGA?<BFGFFHHFADE/FCFG2@FGFH1GGGBHBGFGHHGD1<>FFHFHFGHHHFFFF1=/.<.-/<GCEGCG;0C0CGFHH0:;00C0C:GGHFBF.-@FDDG.;AF@D.;0;;FF9AE.9B/9BBF.--;9.;9;9.:./;BE.;.
@M03896:38:000000000-B4D98:1:1105:18707:18568 2:N:0:185
CCTGTTTGCTCCCCACGCTTTCGCACCTGAGCGTCAGTCTTCGTCCAGGGGGCCGCCTTCGCCACCGGTATTCCTCCAGATCTCTACGCATTTCACCGCTACACCTGGAATTCTACCCCCCTCTACGAGACTCCAGCTTGCCAGTATCAGATGCAGTTCCCAGGTTGAGCCCGGGGATTTCACATCTGACTTAACAAACCGCCTGCGTGCGCTTTACGCCCCGTAATTCCGATTAACGCCTGCACCCTCC
+
ABAAAFFFFFFFGCFFGEE2FGGGGGGHGHGGEGGGGHHHGHHHEE1BF10AAEEEEGGH1E1EEFE/>E/FDGHHF?GFHFGHHHGFGEFGHGHHHGGDCCFGGHBGEFGHHFFFFHHGGGGFFHGC.<ED0/<<CF0<CGDC0:=<;:0;CGBGGGHG:CF.C0//CFGE?9A-;CBCFFFBFFF/FBBB9BFFBFFFBBBFFF@AAABB=../B;.@@-@AB.AFFFFD?.ABF.@-;9.BFFAEFF
@M03896:38:000000000-B4D98:1:1105:18689:18572 2:N:0:185
CCTGTTTGCTCCCCACGCTTTCGCACCTGAGCGTCAGTCTTCGTCCAGGGGGCCGCCTTCGCCACCGGTATTCCTCCAGATCTCTCCGCATTTCACCGCTACACCTGGAATTCTACCCCCCTCTACGAGACTCAAGCTTGCCAGTATCAGATGCAGTTCCCAGCTTGAGCCCGGGGATTTCACATCTCACTTAACAAACCGCCTGCGTGCGCTTTACGCCCAGCACTTCCGATTAACGCTTTCCCCCTCC
+
AABBAFFFFFFFFFGEAEE2AF2BEFGHBBGGGE?G?GGHHHHHDA1FH?E0AE>EE1EG1EEEEH>/>>FFFHBHG0BFGGDFG3FED</?2B2BGBD/><1FG0F00FGCGG1FGHHGCCFH<D...<<D<0<<D<=/<GC00<;;;;0:000;CCGG:GB.90/;0;BA---9BAFFFBFBFFF//BBF/9;BB?EE?BB?AA-AAD-999./9..@@A..;9B/BB....;;/.@...9/9;9;AA
@M03896:38:000000000-B4D98:1:1105:21556:19112 2:N:0:185
CCTGTTTGCTCCCCACGCTTTCGCGCCTCAGTGTCAGTTACAGACCAGGAAGCCGCCTTCGCCACTGGTGTTCCTCCATATCTCTACGCATTTCACCGCTACACATGGAATTCCACTTCCCTCTTCTGCACTCAAGTCGACCAGTTTCCAATGACCCTCCACGGTTAAGCCGTGGGCTTTCACATCAGACTTAATCAACCACCTGCGCGCTCTTTACGCCCACTACTTCCGCATAACGCCCGCCACCTAC
+
BBBBBFFFFFFFGGGG?FEFFGEEAEGGGGHHHHGHHHHBFFGFGGFHGEGBGHAEEEGHEEDEFHB?5??EGGFHHFFHHHHHHEHFFFGGGHGHHEEE@EGHHFDB3EGGHHFGFFHHHHHHHHHHHGGHG<C2@FDFGGG01?FFFG1FB1<FGHHGGHGD<C.<0<C<.A<CEBEFCCGHHHB:0CFCCFBFB9FFGGFABA:@ABBD99BBF.D9;9..;/9BFFD.;A./;.@-99@BAFFA9B
@M03896:38:000000000-B4D98:1:1105:4219:19115 2:N:0:185
CCTGTTTGCTCCCCACACTTTCGCACCTCAGCGTCAGTCTTCGTCCAGGGAGCCGCCTTCGCCACCGGTATTCCTCCAGATCTCTACGCATTTCACCGCTACACCTCGAATTCTACCCCCCTCTACGATACTCAAGCTTGCCAGTACCCGCTGCAGTTCCCACGTTGAGCCCCTGCATTTCACAACTCACTTACCCTACCGCCTGCGCTCCCTTTACGCCCAGTACTTCCGCTTAACGCCCGCACCCTCC
+
AAAAAF3CFFFFGGCE1ABBFGAEEFEH0BFFEEGEEHFH2D/BEECF0//AB/AEEFGG/E/B?FB//>FGG2FGC0@FGHHGHD1?>?EEHHHHHEEGE@FHH00?/<FHG2BBFG/B/B/?1<///?>GD11<FC10>>=<111=0<-<<CFHF0<G::.-:;:CGHG.....9;FFFFFG09/0;9CFB0//0/;9A@@--:;--;-;9/;BF-9>>--9:/9/;B-A9:A/;-;--99-@@-9AB
@M03896:38:000000000-B4D98:1:1105:21570:19125 2:N:0:185
CCTGTTTGCTCCCCACGCTTTCGCGCCTCAGTGTCAGTTACAGACCAGGAAGCCGCCTTCGCCACTGGTGTTCCTCCATATCTCTACGCATTTCACCGCTACACATGGAATTCCACTTCCCTCTTCTGCACTCAAGTCGACCAGTTTCCAATGCCCCTCCACGGTTAAGCCGTGCGCTTTCACATCAGACTTAATCAACCACCTGCGCGCTCTTTACGCCCACTAATTCCGCATAACGCCCGCCACCTAC
+
ABBABFFFFFFFGGGGAFE2FGEGAFGGGHGBFGHHHHGDDFAFGF2GFHFBFFAEEEFGAEEEFGB?5?FEHHBGFBBFGHHHH4GEEEEFGGHHHDECG@GHGEDBB3BFHH4FDFBGGHHHFHHFGHHHHC2<>@//>ADA1??@?11?11>CCFDGBCD-<<<D0<B-.<.;C:.CGFHHGH00;;BB;00990;AEAEEEF-AADFD:9/9B.9@>D..////;;;.9.9/:.@-;999>AFFBF
@M03896:38:000000000-B4D98:1:1105:10389:19349 2:N:0:185
CCTGTTTGCTCCCCACGCTTTCGCACCTGAGCGTCAGTCTTCGTCCAGGGGGCCGCCTTCGCCACCGGTATTCCTCCAGATCTCTACGCATTTCACCGCTACACCTGGAATTCTACCCCCCTCTACGAGACTCAAGCTTGCCAGTATCAGATGCAGTTCCCAGGTTGAGCCCGGGGATTTCACATCTGACTTAACAAACCGCCTGCGTGCGCTTTACGCCCAGTAACTCCGATTAACGCTTGCACCCTAC
+
ABAAAFFFFFFFGGFGGGE2FEEFDFGC3FBBEEFCEHDFFHGHGD1FG?0EEE>FFFGH1E?EGHA/>E/BGHHHG2BGHGFHHEFFEA/EDDFGFFDG/BDHHHGFB<FHHHHGHGGGGGGHGFGD<.<DF0<0<G0<CGF0:;C:G0<<GHF0;CGHGF0C/:/9BFB99-9--99CB0;BBF///;F9/99FBAAECF-.AF=99A==-../9..;@../////9BA-9;.BB.-..9./BFD...
@M03896:38:000000000-B4D98:1:1105:10407:19351 2:N:0:185
CCTGTTTGCTCCCCACGCTTTCGCACCTGAGCGTCAGTCTTCGTCCAGGGGGCCGCCTTCGCCACCGGTATTCCTCCAGATCTCTACGCATTTCACCGCTACACCTGGAATTCTACCCCCCTCTACGAGACTCAAGCTTGCCAGTATCAGATGCAGTTCCCAGGTTGAGCCCGGGGATTTCACATCTGACTTAACAAACCGCCTGCGTGCGCTTTACGCCCAGTACTTCCGCTTAACGCTTGCACCCTCC
+
AAAAAFFFFFFFGGGEAEEFFGEEEFGCB3FFEGEEEGHHGHHHEEAFGE00AEEEGGEG1EEEEH1>>EGGHHHHHFFGGGHHHHHEEEFGHHGHHDDG?<<FHGBCGGFGHHHHHHHGGCGHGHGFADGHF0<<DCF<GHF::<;CGG0CGFHHGHHHHHB.:0;/BFGGBDB?-CFFGFGFFFF//;B9;/;B9AEF-BFFFFFA.D@@B.A/;9.9@DE///:9BF9.;9AFF.;.9.;/;FDEEF
@M03896:38:000000000-B4D98:1:1105:10403:19376 2:N:0:185
CCTGTTTGCTCCCCACGCTTTCGCACCTGAGCGTCAGTCTTCGTCCAGGGGGCCGCCTTCGCCACCGGTATTCCTCCAGATCTCTACGCATTTCACCGCTACACCTGGAATTCTACCCCCCTCTACGAGACTCAAGCTTGCCAGTATCAGATGCAGTTCCCAGGTTGAGCCCGGGGCTTTCACATCTGACTTAACAAACCGCCTGCGTGCGCTTTACGCCCAGTCATTCCGATTACCGCTTGCACCCTCC
+
ABAAAFFBFFFFGGGGEEFEFGEEFGGHFBGGGGGEFHHHHHHHGGDHH?0AAEFEGGGHAEDEFHE>EEGHHHHHGFGFGHHHHHHFGFGGHHHHHGGGCCFHHHFCFCGGHHFHHHHGGGGGHH.E.<EGF0<0<C0<CG0::;CCC0:GFFHCFFGFCH0.:0/9BFFG--:A-=9/CCFFFFF/BBFFB/;9/9AEB?BF.FB9DB-;9.;/BAD-9AAB///;BF/..9;/;.;-;../9;A.;;
@M03896:38:000000000-B4D98:1:1105:15205:19748 2:N:0:185
CCCGTTTGCTCCCCACGCTATCGCACCTGCGCGTCAGTCTTCGCCCCGGTCGCCGCCTTCGCCACCGCTACTCCTCCTGATCTCTACGCATTTCACCGCTACCCCTGGAATTCTACCCCCCTCCTCGAACCCTCATCACGCCAGCATCAAATGCCGTTCCCAGGTCGAGCCCCCGCATTTCACATCCGCCTTAACAAACCGCCTGCGTTCGCTTTACGCCCAGTAACTCCGATTAACGCTTGCACCCTCC
+
>A1>>BF1@3@BA11AEEF0AAEAAEEG000A/A//BG1122B/B/////>>/>E/>E/@///>/0///>/B111B0011B1>B2FG<BC//GFHFD//<C/00/?//01<?G1111<<<--<.//.</:-..;.0000:;C.-./;;000;C00-;AF/000.;/;-;-----9-9-;/B//////--;-9/;9/;-----9--:---9----:/9--99-9;9B/9BF--9--;/99--AEFF/---9
@M03896:38:000000000-B4D98:1:1105:9014:19818 2:N:0:185
CCTGTTTGCTCCCCACGCTTTCGCACCTGAGCGTCAGTCTTCGTCCAGGGGGCCGCCTTCGCCACCGGTATTCCTCCAGATCTCTACGCATTTCACCGCTACACCTGGAATTCTACCCCCCTCTACGAGACTCAAGCTTGCCACTATCAGATGCAGTTCCCAGGTTGAGCCCGGGGATTTCACATCTGCCTTACCAAACCGCCTGCGTGCGCTTTACGCCCAGTAATTCCGCTTAACGCTTGCACCCTCC
+
BBBBBFFFFFFFGGGEAEEAFG2EEGGHEGHGEEEGGHHHHHHHGFAHHC?EEEEEGGGG1EAEFHE/>EFGHHHHH?FHHHHHHHHGGEFGHHHHHDGCDCGHHHG0CFGGHHHGHGHGGGGHGHF<<ACDC0/<GHF/CGD0/;;CC;0GBCHCGCGHG00.;0/9;BFE-;A999FBFEGBFFF9/;BFF/BBFEFABBBD.A-9DD@@9.AFF9.9@DA9//;/BF/.;9AFF?B.9..9;BAEFF
@M03896:38:000000000-B4D98:1:1105:9036:19826 2:N:0:185
CCTGTTTGCTCCCCACGCTTTCGCACCTGAGCGTCAGTCTTCGTCCAGGGGGCCGCCTTCGCCACCGGTATTCCTCCAGATCTCTACGCATTTCACCGCTACACCTGGAATTCTACCCCCCTCTACGAGACTCAAGCTTGCCAGTATCAGATGCAGTTCCCAGCTTGAGCCCGGGGATTTCACATCTCACTTAACAAACCGCCTGCGTGCGCTTTACGCCCAGTACTTCCGATTAACGCTTGCACCCTCC
+
AABBAFFFFFFFGGGEEEEFFFBFEGGHFGGFEEE?EHHG5F2FEE1GHC0?A@>EEGGG1EE1EHE//>FFGGHHHBBEHEGFDBE/E?EE2FDGF?<B/<?GFFC0B?FFGFFFFHHFGGGGGFF..<<DC0/0<CD/<C=:0<<<000;::GC:CHC;C0.::9C0;F9-;9A-;/0BCFBGFE/;B/:9/9B/9AEFFFFE?B..999-9:9F..-9A./;:99BB..99ABB.-:.../9:9..9
@M03896:38:000000000-B4D98:1:1105:9020:19835 2:N:0:185
CCTGTTTGCTCCCCACGCTTTCGCACCTGAGCGTCAGTCTTCGTCCAGGGGGCCGCCTTCGCCACCGGTATTCCTCCAGATCTCTACGCATTTCACCGCTACACCTGGAATTCTACCCCCCTCTACGAGACTCAAGCTTGCCAGTATCAGATGCAGTTCCCAGGTTGAGCCCGGGGATTTCACATCTGACTTAACAAACCGCCTGCGTGCGCTTTACGCCCAGTAATTCCGATTAACGCTTGCACCCTCC
+
ABAABFFFFFFFGGGGEEEAFGEEEGGH3FHFFEEGFHHHHHGHEA1GHCCEEE>EEGGG1EE?EHE/>EFGHFHHHFGFHGHHHHHFFEFGHGFHHDDGGCFGHHFGBGGHHHHHHHHGGGGHGFFG..CFC0<0<GF/CGGC:0;CGC0CFFGCFGGHHH0.:0//CFFG-;;@-9CFGBFGFFF9B;BBBB99BAEF-@FD?A@9AD=D-;9;BA.BD.F/;/BFFF9;.9:BB.9.9.A//;AEEA
@M03896:38:000000000-B4D98:1:1105:26296:19926 2:N:0:185
CCTGTTTGCTCCCCACGCTTTCGCACCTGAGCGTCAGTCTTCGTCCAGGGCGCCGCCTTCTCCACCGGTATTCCTCCAGATCTCTACGCATTTCACCGCTACACCTGGAATTCTACCCCCCTCTACGACACTCAAGCTTGCCAGTATCAGATGCAGTTCCCACGTTGAGCCCGCGGATTTCACATCTGACTTAACAAACCGCCTGCGTGCGCTTTACGCCCAGTAATTCCGATTAACGCTTGCACCCTCAG
+
AAAAAF3CFFFFFGFG1AAAAF0EAEGF0FBB0EEFEGHHHGAFEE/F0//AAE>EEEFF1BEFGH//>>FFFGHHH0BFHFBG2BGFE/?/>BBFG/EEC<<GHCBFE1GGHGHFGHHGGGGGEGFA.>CHC0F0<<0/.<D<00==<=<=BCFG0<CGHE.-:..;;CFE--9--9CFB0;FFFF//BF9999B/:EE@<@FFE=--;@@99-;;9B-=B-/;///;B/-9--9;A?-9;9;BFAFA-/
@M03896:38:000000000-B4D98:1:1105:26322:19939 2:N:0:185
CCTGTTTGCTCCCCACGCTTTCGCACCTGAGCGTCAGTCTTCGTCCAGGGGGCCGCCTTCGCCACCGGTATTCCTCCAGATCTCTACGCATTTCACCGCTACACCTGGAATTCTACCCCCCTCTACGAGACTCAAGCTTGCCAGCATCAGATGCAGTTCCCAGGTTGAGCCCGGGGATTTCACATCTGACTTAACAAACCGCCTGCGTGCGCCTTACGCCCAGTAATTCCGATTAACGCTTGCACCCTCAG
+
AAAAAFFFFFFFGGFGGFE0FF0ECGGGBFCGGGGGGHHHCFFGE/EFHGAEEEEGGGGGA//EEHF//>FHFFHHGFEBGHHHHHHGGE?ADGFHHGCGGCGGHHEHB?GGGFDGHF?CCCCHFGFC.CEFC0/<DG</<GGC.;<C:;0C00CHFGGHFC0.;0/9B0FEA-9AABFGBBFFFFFBBFFFEFFF/9EE@@@?FF?ABB=@-9A/:E-=?B-:/;FFFFBBB-9;/A-9--9//9A--99
@M03896:38:000000000-B4D98:1:1105:14476:20518 2:N:0:185
CCTGTTTGCTCCCCACGCTTTCGCACCTGAGCGTCAGTCTTCGTCCAGGGGGCCGCCTTCGCCACCGGTATTCCTCCAGATCTCTACGCATTTCACCGCTACACCTGGAATTCTACCCCCCTCTACGAGACTCAAGCTTGCCAGTATCAGATGCAGTTCCCAGCTTGAGCCCGGGGATTTCACATCTCACTTACCAAACCGCCTGCGTGCGCTTTACGCCCAGTACTTCCGATTAACGCTTGCACCCTCC
+
BBBBBFFFFFFFGGGEEEEEFF2EEGGH3FHGGEDEEHGHFHDHGE?HG1EEEE>EFEGH1EEDGHA/>EFHHHHHHFFFHGFHBGHFGFGGHHFHHADGCFFHHHBFCGGFHHHGFFGGGGGF1FFG.EEGH0C<GGF/CG=:0;;;;;0;0;0GFCHHGFF.0:;.BFFE;-;--;CFC0FBBFF/9FFFB/;;BEFEFFFD?FF9DD-;;..9BAABDD.;;//;FFBFBF./9.;9..99;B9AF.
@M03896:38:000000000-B4D98:1:1105:14462:20531 2:N:0:185
CCTGTTTGCTCCCCACGCTTTCGCACCTGAGCGTCAGTCTTCGTCCAGGGGGCCGCCTTCGCCACCGGTATTCCTCCAGATCTCTACGCATTTCACCGCTACACCTGGAATTCTACCCCCCTCTCCGACACTCAAGCTTGCCAGTATCAGATGCAGTTCCCAGGTTGAGCCCGGGGATTTCACCTCTGACTTCACAAACCGCCTGCGTGCGCTTTACGCCCACTACTCCCGTTTACCGCTTGCACCCTCC
+
ABABAFFFFFFFFGGFEFFFGGEE?GGHGFHBAEAEEGFGFH2GDC1GHDCAAE>>E?EFEE?E1G1>EEEEFEGHHFGFHG?FGFGAE<EFEFFGGAC@C@?GGFGC22?FGFBFFGHGCCGH0FDG--<CG/<0<C</:CG0000<000;:0GG;GGGF;;.;0///99;:--;AAFBFFB//AB//9/9/9/9/.;A9@=..A99ADDD-.9/;.ABA.../;//;.9../;/;.9-..9//9;.EA
@M03896:38:000000000-B4D98:1:1105:14482:20539 2:N:0:185
CCTGTTTGCTCCCCACGCTTTCGCACCTGAGCGTCAGTCTTCGTCCAGGGGGCCGCCTTCGCCACCGGTATTCCTCCAGATCTCTACGCATTTCACCGCTACACCTGGAATTCTACCCCCCTCTACGAGACTCAAGCTTGCCAGTATCAGATGCAGTTCCCAGGTTGAGCCCGGGGATTTCACATCTGACTTAACAAACCGCCTGCGTGCGCTTTACGCCCAGTAATTCCGATTCACGCTTGCACCCTCC
+
ABBAAFFFFFFFGGGFEEEAFGEEFGGH3EGFEEEEEDFHHHGHGEEGF?EEAEEEGGGG1EEFGHA/>EGHHHHHHBFGHGHHHHHGGEEGHHHHHADGGCFHHGFF2?FGHFHGHHHGGGGHFFFD.CDGF0C0GBDCGHH0:;CC;;0;FFGC;CGHHHE::99/BFGE?--9?AFGFFGGFFE/9FF/;/9B/;AAFFFFEF>.9;-;-9.;B.A9BD.9;9;BFF/A.A9BB?F.99;9B/A.9D
@M03896:38:000000000-B4D98:1:1105:10933:21830 2:N:0:185
CCTGTTCGCTCCCCACGCTTTCGCGCCTCAGCGTCAGTTACAGACCAGAGAGTCGCCTTCGCCACTGGTGTTCCTCCACATCTCTACGCATTTCACCGCTACACGTGGAATTCCACTCTCCTCTTCTGCACTCCAGTTCCCCAGTTTCCAATGACCCTCCACGGTTGAGCCGTGGGCTTTCACATCAGACTTAAGAAACCGCCTGCGCGCGCTTTACGCCCAATAATTCCGGACAACGCTTGCCACCTAC
+
ABBBBFFBBBBBGGFG?EEAFGGGEEGGGHGGFGGGGHHFGHFHHH2GHH2EHGEEFGGHEFCEEHF?@2BBEGHHFFGHHHHHHHHGGEGGHHHHH?EGGEGH?CFE/GHHHHGFHHHHHHHFHHGFF2FGB011@?GGGHGD1?GGFF1G11FGHHHD0FC-<.-<<0C-:C-;EHHBFGFHHGC00;B990900;BF;@GGGG?DFCA@9AEBFE?BFD..;/;9BF9-;9-AA-;.9.AB9FF99B
@M03896:38:000000000-B4D98:1:1105:24249:22094 2:N:0:185
CCTGTTTGCTCCCCACGCTTTCGCACCTGAGCGTCAGTCTTCGTCCAGGGGGCCGCCTTCGCCACCGGTATTCCTCCAGATCTCTACGCATTTCACCGCTACACCTGGAATTCTACCCCCCTCTACGAGACTCAAGCTTGCCAGTATCAGATGCAGTTCCCAGGTTGAGCCCGGGGATTTCACATCTGACTTAACAAACCGCCTGCGTGCGCTTTACGCCCAGTAATTCCGATTAACGCCTGCACCCTCC
+
ABBBAFFFFFFFGGGG2EEAFGEEEGGFGHHBEEEGFHHHHHGHGEDHHE?CEE>EEEGGAEDEGHA/>EFHHHHHHFF?GGFHH4BFE?EGHGGHHDCGCCDHHHE0F1FGGGHFGHHGGGGHHFF..CCGF<C0DFD/CGFC:CHGC0:GFCGCCGGHHC0.:;/;/FFC9--99CFFF0CFBFF9BBFFFF9FB.EFBBBFFFBD.AB@;9.BFEDBB?./9/;BFF9..:.:FFB-...;;:AEEF
@M03896:38:000000000-B4D98:1:1105:24249:22112 2:N:0:185
CCTGTTTGCTCCCCACGCTTTCGCACCTGAGCGTCAGTCTTCGTCCAGGGGGCCGCCTTCGCCACCGGTATTCCTCCAGATCTCTACGCATTTCACCGCTACACCTGGAATTCTACCCCCCTCTACGAGACTCAAGCTCGCCACTATCAGATGCAGTTCCCAGGTTGAGCCCGGCGATTTCACATCTGACTTAACAAACCGCCTTCGTCCGCTGTACGCCCATCAATTCCGCTTAACGCTTTCCCCCTCCG
+
AAABAFDFDFFFAECGEEE2FEBEEEECBFGHGAEA2ADGAFAFEAEGG?EEAE>>EEEGAAA?EG>///?FFGDGF0?3FFGD44FFE<E/2B?BG/<</<<FHF0?0?FFFF1FGGHG@-<FFGF...<GFB/<<<0.;AE.//;;;;C0:0C:C0CBFG0./;/;9B;C:-----AEFBF9BFB/FBFF//;B/9AE-B@9.9.9.;99.-;/;.;B>.9///;9B/F...9/B.@.;.;/9B9-.A.
@M03896:38:000000000-B4D98:1:1105:8956:22709 2:N:0:185
CCTGTTCGCTCCCCACGCTTTCGCGCCTCAGCGTCAGTTACAGACCAGAGAGTCGCCTTCGCCACTGGTCTTCCTCCACATCTCTACGCATTTCACCGCTACACGTGGAATTCCACTCTCCTCTTCTGCACTCACCTTCCCCCGTTTCCAATGACCCTCCACGGTTGCCCCGTGCGCTTTCACATCACACTTACGTAACCGCCTGCGCGCGCTTTACTCCCAATACTTCCGGACAACGCTTGCCACCTAC
+
>AAA>FF>AAABGGGF?EEFFGEEAEE2EGGFBEA?EGHGBF3AFEBFCEF1FB0AEBEG?FD1EF3?B3BFGHBFFFGFHHHHHGH1E/?EHHHHH/>EE<3F?0?//FGHBGBGGHBGHFHGHH2>@2GGF2101??0FF/<<00>GF1=11><FGHG<G<-<<<.0<;-.:.--;.AF0BBFF000;:000;/;:CC--@9.;-9@=-@BDE/99BBF.9.//9/;9.-.9-;.--....99BF./;
@M03896:38:000000000-B4D98:1:1105:8929:22716 2:N:0:185
CCTGTTCGCTCCCCACGCTTTCGCGCCTCAGCGTCAGTTACAGACCAGAGAGTCGCCTTCGCCACTGGTGTTCCTCCACATCTCTACGCATTTCACCGCTACACGTGGAATTCCACTCTCCTCTTCTGCACTCAAGTTCCCCAGTTTCCAATGACCCTCCACGGTTGAGCCGTGGGCTTTCACATCAGACTTAAGAAACCGCCTGCGCGCGCTTTACGCCCACTAATTCCGGACAACGCTTGCCACCTACG
+
BBBBBFFBBAABGGGF2EEAFGEEEEGGGFCFEEFGGHHHFGBGFEGHHH2ABBAAEGGHFFCEEH3?EBFBGGHHHFHCHHHHHHHGGEGGHHGHHFFCGCFGECGA/BGHGGFFFH2GHHHHGHGFFGGHC0FF1@GHHHH?CGHFHHGHF1FHHFGA0FA-<C-/<C<-;C@CFHHGHHFGCG:;;;FB;C0BB/FF;BAD?F-@FFAB=AABB:A>DAAA//BBFF/-;-9A9BBA.9.F;BF.;F.
@M03896:38:000000000-B4D98:1:1105:8947:22725 2:N:0:185
CCTGTTCGCTCCCCACGCTTTCGCGCCTCAGCGTCAGTTACAGACCAGAGAGTCGCCTTCGCCACTGGTGTTCCTCCACATCTCTACGCATTTCACCGCTACACGTGGAATTCCACTCTCCTCTTCTGCACTCCAGTTCCCCAGTTTCCAATGACCCTCCACGGTTGAGCCGTGGGCTTTCACATCAGACTTAAGAAACCGCCTGCGCGCGCTTTACGCCCAATAATTCCGGACAACGCTTGCCACCTAC
+
ABBBAFFBBBBBGGGGEFEFFGEEEEGGGHHHGGGGGHHHFGBGHGEHHG2EGBAEEFGHAEFEFG@FBFGEHHHHHFHHHHHHHHHGGGGGHHHHHFGGGCFHE?GECGHHHHGHHHFHHHHHHHHHGHHHG0F<<?GHHH0<<?GGGG<GC1FGHHHD>GA-<<</CGG-:C-AFHHHGCGGHGB0;CFF090;FFFGADGGGFAGFFDB@9.BFAABDD.BF/FFFFB-A@=9;-@D.EABBBFFFB
@M03896:38:000000000-B4D98:1:1105:24359:22741 2:N:0:185
CCTGTTTGCTCCCCACGCTTTCGCACCTGAGCGTCAGTCTTCGTCCAGGGGGCCGCCTTCGCCACCGGTATTCCTCCAGATCTCTACGCATTTCACCGCTACACCTGGAATTCTACCCCCCTCTACGAGACTCAAGCTTGCCAGTATCAGATGCAGTTCCCAGGTTGAGCCCGGGGATTTCACATCTGACTTAACAAACCGCCTGCGTGCGCTTTACGCCCAGTAATTCCGATTAACGCTTGCACCCTCC
+
BBBBAFFFFFFFGGGGGFFEFGEEEFGG3GGGEFEGGHHGAGCGEEEHHAEFEGGGGGGG1EDEGHE>>EFHHHHHGCGGHGHHHHGGGEDGFHHHHDFGGCEHHHBFGFHHHFFFHHHGGCFHFHGCADGHGFFDGFE/CHD0CCCGGC0CGHFHCCGHF0C.;9/BFFGE?DA?-;9CB9FFFFB//9B/;/BFFAEEDFFFA?B9AA>B9.A9F.ABCDE;/9/9BFBD.:./BAB..;9;BFDAEF
@M03896:38:000000000-B4D98:1:1105:9447:23769 2:N:0:185
CCTGTTTGCTCCCCACGCTTTCGCACCTGAGCGTCAGTCTTCGTCCAGGTGGCCGCCTTCGCCACCGGTATTCCTCCAGATCTCTACGCATTTCACCGCTACACCTGGAATTCTACCCCCCTCTACGACACTCAAGCTTGCCAGTATCAGATGCAGTTCCCAGTTTCAGCCCGGGGATTTCACATCTCCCTTAACAAACCGCCTGCGTGCTCTTTACGCCCAGTACTTCCTATTAAAGCCTGCACCCTCCG
+
AA1AAFFFFFFFFECE1EAAFGEFCGGHGCFGFBAE?GHHGHFHE/AFG1A/BEAEEEEH/B/?EG>/>EF2F2@FG>@GHF2D2@GEE/?/2B2BEEEG/<BFGBB<CFGGHHHGFGHGG/C0FBFE/>@CFC11<1=0>F<000<=<0<<00D0=0=DDG0/000;<CFC-@--?;9BFB;0BB000CBB/0;;09C;9@@9--999A-;;//;9-;9;B-9B:9;B;///:99//;-/:;-/BB9-A-
@M03896:38:000000000-B4D98:1:1105:9432:23784 2:N:0:185
CCTGTTTGCTCCCCACGCTTTCGCACCTGAGCGTCAGTCTTCGTCCAGGGGGCCGCCTTCGCCACCGGTATTCCTCCAGATCTCTACGCATTTCACCGCTACACCTGGAATTCTACCCCCCTCTACGAGACTCAAGCTTGCCAGTATCAGATGCAGCTCCCAGGCTCAGCCCGGGGATTTCACATCTCACTTAACAAACCGCCTGCGTGCGCTTCAAGCCCAGTAATTCCGACTAACGCTCTCACCCCCC
+
AAAAAFFCFFFFAEFE1EEAFG?EEEGGGGHFG/AEFHGGFHGHFC/1G//?AE/EEFEFAECAEH//>EFFGHHHH0B1BFGHHGDC??EE2FFGHAC/>@FGHF0FC1??FGGGDGHGGGCFFFF?A?EFB<<<DHD/<C<0;0;;:;<CBCF:/;CGCF0....99C/C?A---./0;;9FFF//9FFB/;:BF-AE-99-;-@9--99-9-//9BEE?A///9//9/--9-B;->?--9//;-;;-
@M03896:38:000000000-B4D98:1:1105:20877:23791 2:N:0:185
CCTGTTTGCTCCCCACGCTTTCGCACCTCAGTGTCAGTATCAGTCCCGGTGGTCGCCTTCGCCACTGTTGTTCCTTCCTATATCTACGCATTTCACCGCTACACAGGAAATTCCACCACCCTCTACCGTACTCTAGCTCAGTAGTTTTGGATGCAGTTCCCAGCTTGAGCCCGGGGATTTCACATCCAACTTGCTGAACCACCTACGCGCGCTTTACGCCCAGTACTTCCGATTAACGCTTGCACCCTT
+
ABAAAFFFFFFFGGFEAEAAFGAEEGGCHFGHFHGGDGGHHHGHEC3AEECAEBAEFFEG1BE>EB3553BBFGBGGF3@@@FFGFHFED1EGGGHH/>/>E?FFAFACGHHGHHGHHHGGHHHGGHBFCGHG2G2FDF<?1@11@<<0<CG1GFF=FGHHHG01<<0<>GF-<-A-;/CC:CCCGG0<CFB00CC09BEGFG?BF.9-;@B-.;BF.99;A.;B9/;BFA.;.9//DB.A.:/;FFA;
@M03896:38:000000000-B4D98:1:1105:20889:23809 2:N:0:185
CCTGTTTGCTCCCCACGCTTTCGCACCTCAGTGTCAGTATCAGTCCAGGTGGTCGCCTTCGCCACTGGTGTTCCTTCCTATATCTACGCATTTCACCGCTACACAGGAAATTCCACCACCCTCTACCGTACTCTAGCTCAGTAGTTTTGGATGCAGTTCCCAGGTTGAGCCCGGGGATTTCACATCCAACTTGCTGAACCACCTACGCGCGCTTTACGCCCAGTACTTCCGATTAACGCTTGCACCCTTC
+
ABBCBFFFFFFFGGGGFFEEFGEEGGGFHGHHHHFHHHHHHHGHHFFHHHHCFBAEEEGHAEEEGG325BFEHHEGHGFGDHHHHHHFFFGGHHHHHGGGGCBGHA/GHHHHHHFFHHHGGHHHFHHCFHGHHHGFGHD<@@@22@GDFCHHHHFGFHHHFHB.<<0>CGHC<<<-CDFFH0GGHHFFFHFFCFHBC0FEGGGFGFEGGFGFF.AFFEDFFF.BF/FFFFD:A.ABBAB.E.9;BBFA/F
@M03896:38:000000000-B4D98:1:1105:26042:24006 2:N:0:185
CCTGTTCGCTCCCCACGCTTTCGCGTCTCAGCGTCAGTACCGTCCCAGAGAGCTGCCTTCGCCATTGGTGTTCTTCCTGATATCTGCGCATTTCACCGCTACACCAGGAATTCCACTCTCCTCTTCCGGACTCTAGCCATACGGTTTCCGTCGACGTCTGGAGGTTAAGCCTCCAGTTTTCACAACGGACCTGTTTGGCCGCCTACACGCTCTTTACGCCCAGTAAATCCGGACAACGCTTGCCCCCTAC
+
BBBBBFFBBBBBGGFGEFEFGGEFEEEEGGGGEFFGGHHFGEGGGGHHHGCEFHEGHHHHEEEEFG43BFHEHHHHHHGGGHHHHFHGGEFGFHEHHGEGE@3FFGEFFCGHGFGGFGHHHBGHHHHGCEGGFGHGGHHHHHHD<>CGHDGHC<D-AEGA/;C.CC0;GFGFFCCFGBFC;BFFBDD??BF:B;0CB?FFFFFD?F/BAADDFBB/:.9@@.ABF///;BD-:99.9;D.;99;BEF>.;
@M03896:38:000000000-B4D98:1:1105:26028:24016 2:N:0:185
CCTGTTCGCTCCCCACGCTTTCGCGTCTCAGCGTCAGTACCGTCCCAGAGAGCTGCCTTCGCCATTGGTGTTCTTCCTGATATCTGCGCATTTCACCGCTACACCAGGAATTCCACTCTCCTCTTCCGGACTCTAGCCATACGGTTTCCGTCGCCGTCTGGAGGTTAAGCCTCCAGTTTTCACAACGGACCTGTTTGGCCGCCTACACGCTCTTCACGCCCACTACATCCGGACTCCGCTTGCCCCCTACG
+
AA1AAFFAD?AAFAGGCEE0AA0BAEE/F2ABEGEEEGFGHEFEGGFFG/0AFDACGFFG/ECAFF111/?>FGBGGHHFGFFGF2B>EEEEFFHHF/>EGC1FF/G//0GFGFDDGFGH<GHHHHG//<A@GBG<?0G1FF0.<<<DG<FG?-C-<AG.;0..;/;00CCGGC//;;;BF09B:.--.;-//99B/.99;@@AA-BFB;-;AB//9-;-9--;;/;BFF---9-/;AB-;EEBB?@@AF-
@M03896:38:000000000-B4D98:1:1105:23260:24090 2:N:0:185
CCTGTTTGCTCCCCACGCTTTCGCACCCGAGCGTCAGTCTTCGTCCCGGGGGCCGCCTTCGCCACCGGTATTCCTCCAGATCTCTACGCATTTCACCGCTACACCTGGAATTCTACCCCCCTCTACGAGACTCCAGCTTGCCAGTATCAGATGCAGTTCCCAGGTTGAGCCCGCGGATTTCACATCTCACTTAACACACCGCCTGCGTGCGCTTTACGCCCAGTAATTCCGATTAACTCTTCCACCCTCC
+
ABBAAFFFFFFFGCGGCEEEFFEEEGGGEAEEEFGGEHHGFHHHFG1AEE>EEEEEGG?G/E?EFHE//B?FDGHHG2GFGGHHFHHGGDGGHFGHGDC>C@?GFHFHF>GHHHHFGHGGGGGF0CCA.DDG0/:/C009:CB0:;FFBC0CFE0FFFFF99B.C0;/CB9C--99-9.FFBB/FFF/9BB///;F/:DD-9;9EF-AD.BFC.A/B;.9@D.://;;:B9;A.9/B/:////9;FF9.;
@M03896:38:000000000-B4D98:1:1105:9714:24967 2:N:0:185
CCTGTTTGCTCCCCACGCTTTCGCACCTGAGCGTCAGTCTTCGTCCAGGGGGCCGCCTTCGCCACCGGTATTCCTCCAGATCTCTACGCATTTCACCGCTACACCTGGAATTCTACCCCCCTCTACGAGACTCAAGCTTGCCAGTATCAGATGCAGTTCCCAGGTTGAGCCCGGGGATTTCACATCTGACTTAACAAACCGCCTGCGTGCGCTTTACGCCCAGTAATTCCGCTTAACGCCTGCACCCTCC
+
AABAAFFFFFFFGGGG?EEFFGEEFGGGGHHFEEEGEHHHHHHHGGGFHCFCEE>EEGGG1EEEGHE/>EGGHHHHHBFGHHHHHHHGF<EGFGGHH?DFCCFGHFGF2CGGGHFGHHHGGGGHGHG?.CCGF<C0<GD/CGD0C0C;;;:CFFFCCGGFGH0.;;//CFGF?A9;@9CFGBGFFFF/:;FBB:B/BFFE;DFFFFCDFFCF=D.;99DBFD.99/;BFF/.;;./B.;-A.;BFFDEED
@M03896:38:000000000-B4D98:1:1105:15245:25249 2:N:0:185
CCTGTTCGCTCCCCACGCTTTCGCGCCTCAGCGTCAGTTACAGACCAGAGAGTCGCCTTCGCCACTGGTGTTCCTCCACATCTCTACGCATTTCACCGCTACACGTGGAATTCCACTCTCCTCTTCTGCACTCAAGTTCCCCAGTTTCCAATGACCCTCCACGGTTGAGCCGTGGGCTTTCACATCAGACTTAAGAAACCGCCTGCGCGCGCTTTACGCCCAATAATTCCGGACAACGCCTGCCACCTAC
+
AAAAAFFADBBBGGGEEFEEFGEEAEFEGHEGEEEGEFHHFG3FGEHGHAFAFBAEEEGG1EEEEF@2BBFEFGGHHCGHHHGHHHHGGFGGHHGHH>EEEEDG/BFCDHHHGGHGHHGGHFHFFGGGFGHHF011?1@FGHG/1FFGFH1>1>FHHHHD0FE-<<<</CC-.-;@FHHCGHHHHH000;CB000CFBGG?BFGEA;ADA;B=.;/BADFFFFB///;FFF-;B;FF9D-9..9BFFFFB
@M03896:38:000000000-B4D98:1:1105:15234:25262 2:N:0:185
CCTGTTCGCTCCCCACGCTTTCGCGCCTCAGCGTCAGTTACAGACCAGAGAGTCGCCTTCGCCACTGGTGTTCCTCCACATCTCTACGCATTTCACCGCTACACGTGGAATTCCACTCTCCTCTTCTGCACTCCAGTTCCCCAGCTTCCAATGACCCTCCCCGGTTGAGCCGTGGGCTTTCCCATCACACTTAAGAAACCCCCTGCGCCCGCCTGACCCCCACTAATTCCGTCCAACCCTCTCCCACTCC
+
BBBABFFBB@AAGGFEAEE2FGEEEEGGE3BB2EEGDHHFGHHBGEBAGFFEGB0AEEFHAE??EF32@2?BFGGHH2FGHHGGHHHGEEEEHHHHHEC?E?EGEF/FDBGHHHFFFHHHHGHFGHG2F2FGF0C1F1FHHH?E0?G>>=><F1>FGGHG.<--<.;/:CC-:---CG9:C0F0BC000;90;00;CFFF.9-;9A-9.99>-...//:9-;.9:///999/.;.//..:../;/.../9
@M03896:38:000000000-B4D98:1:1105:15258:25265 2:N:0:185
CCTGTTCGCTCCCCACGCTTTCGCGCCTCAGCGTCAGTTACAGACCAGAGAGTCGCCTTCGCCACTGGTGTTCCTCCACATCTCTACGCATTTCACCGCTACACGTGGAATTCCACTCTCCTCTTCTGCACTCCAGTTCCCCAGTTTCCAATGACCCTCCACGGTTGAGCCCTGGGCTTTCACATCAGACTTAAGAAACCGCCTGCGCGCGCTTTACGCCCAATAATTCCGGACAACGCTTGCCACCTAC
+
ABAAAFFBBABAGGFFAEAAFGEEAEGGGHHGEFGGGHHHHHBFHHBGGEBAGBAEFGEG1EEEEGB?@??BGHHHHGHHHHHHHHHGGFEGHHHHHEGGGFHHGFFEGGGHHHHHHHHHHHHHHHGBGFHHG0<1<?FGHHCA<?G@>>><1=FHHHHF<GC-<.-<<CH./.;:GG.CGCGFHHH0:CG0;09BBBFF-AGGEF;A:9@B-99FFADAFFF.B:9BFFF-99;AEFF.:.;B;FF9/;
@M03896:38:000000000-B4D98:1:1105:17913:25429 2:N:0:185
CCTGTTTGCTCCCCACGCTTTCGCACCTGAGCGTCAGTCTTCGTCCAGGGGGCCGCCTTCGCCACCGGTATTCCTCCAGATCTCTACGCATTTCACCGCTACACCTGGAATTCTACCCCCCTCTACGAGACTCAAGCTTGCCAGTATCAGATGCAGTTCCCAGGTTGAGCCCGGGGATTTCACATCTGACTTAACAAACCGCCTGCGTGCGCTTTACGCCCAGTAATTCCGATTAACGCTTGCACCCTCCG
+
ABBBBFFFFFFFGGGGAEEAFFEEDGGFFHHHG2EEFDHHBHHHFEDHHG?AEFEEGGGHEFDEGHA/EEFHHGHHGFFEHGHHFFHGGD?EGGGHHDGGGCDGHHEFFFGHGHHFHHHGGGGHHHGF.AEGF<C<GHHBGHH00;;:CCGFGHFHFHGGCH0.:09B/CFC-;-@@DFFGEGGFFF/FFB/BFBF;.EFBBBDEA@9ADBB-.99FE.9;9E9B/BBFFFDAD.B9AB..9./;9;AEA.
@M03896:38:000000000-B4D98:1:1105:8806:25581 2:N:0:185
CCTGTTTGCTCCCCACGCTTTCGCACCTGAGCGTCAGTCTTCGTCCAGGGGGCCGCCTTCGCCACCGGTATTCCTCCAGATCTCTACGCATTTCACCGCTACACCTGGAATTCTACCCCCCTCTACGCGACTCAAGCTTCCCACTATCAGATGCAGTTCCCAGCTTCAGCCCGGCGATTTCACATCTGCCTTAACAAACCGCCTGCGTGCGCTCTACGCCCACTCATTCCTATTCACGCTTGCACCCTCC
+
AAAAAFFFFDDFFGGE1E00ABBAEEGF0FCC?EAA/DFHFH/BAA/BE///A>>>E//F/EAEEF//>>F>GGGGG01>EFFFDFHA@//?>FBFH<C?/<1FG<F001<FGDFDGHHGG-EH1F.--<<CC0C:</00;C0..;;;;00::9F900;CFF0.00000;/99-----:AB/BB/B/;///9;/:99-;A;?@F??-99A-@---9;;--;--;/9/;FF//9//;/9;--99;/9AEFF
@M03896:38:000000000-B4D98:1:1105:8788:25590 2:N:0:185
CCTGTTTGCTCCCCACGCTTTCGCACCTGAGCGTCAGTCTTCGTCCAGGGCGCCGCCTTCGCCACCGGTATTCCTCCAGCTCTCTCCGCATTTCACCGCTACACCTGGAATTCTACCCCCCTCTACGAGCCTCCACCTTGCCAGCATCAGTTGCAGTTCCCAGCTTGAGCCCCCGCATTTCACCTCTCACTTAACCAACCGCCTGCGTGCGCTTTACGCCCAGTACTTCCGACTAACACTCGCACCCTCC
+
AA1>AFFFFFFFGGGG1AA0AFEEEEEFB00B0FC/BFHG2F/AA//1B//EAE>EEGGG/>//EF/////BB2>FC0B0BGEGH1FEE/?EGFGGF?/B<<BFGHB001??FDF@DGF?CGG01>..<<<//.//<<00<<=0./<<:000;:C0;;GG000.00/.9CFA.99--9.;;0B0;AB/B;////://99A9-@F---99;-;9--/;-A-@;-////;B9---9-/;/;//--9-9;A9A
@M03896:38:000000000-B4D98:1:1105:17449:26204 2:N:0:185
CCTGTTTGCTCCCCACGCTTTCGCACCTGAGCGTCAGTCTTCGTCCAGGGCGCCGCCTTCGCCACCGGTATTCCTCCAGATCTCTACGCATTTCACCGCTACACCTGGAATTCTACCCCCCTCTACGAGACTCAAGCTTGCCACTCTCAGATGCAGTTCCCAGCTTGAGCCCGGGGCTTTCACATCTGACTTAACAAACCGCCTGCGTGCGCTTTACTCCCAGTCATTCCGATTCACGCCTCCACCCTAC
+
AAAAAFDCFFFFGGGEAEEFFG2BAEG33FFF2BAAAFGHFHCGEEE3F?1AAA>EEEFG1BEEEG1/>>FGGFGHHB33BBFGHFF/E?EAFGHHHEBDDBBFFG000FGHGFFFFGHGGGGB<G.C>CAGC0<<=<0<<C<0</<<000;CBG:C0;CCC<.0::C0CFE;@-9-;./9;BFBB0;/BF///B/:FFEB<B?.9;9.A;9-99/;/9/A;F9/BFFFE/..9//9.9...;.;AD.9;
@M03896:38:000000000-B4D98:1:1105:20172:27589 2:N:0:185
CCTGTTTGCTCCCCACGCTTTCGCACCTGAGCGTCAGTCTTCGTCCAGGGGGCCGCCTTCGCCACCGGTATTCCTCCAGATCTCTACGCATTTCACCGCTACACCTGGAATTCTACCCCCCTCTACGAGACTCAAGCTTCCCAGTATCAGCTGCAGTTCCCAGGTTGAGCCCGGGGATTTCACATCTTACTTAACAAACCGCCTGCGTGCGCTTTACGCCCAGTAATTCCTATTAACGCCTGCACCCTCC
+
>3>AADFFFFFFGCFEEEEE2F2AEEEBF3GFEAA2EFGF5DAA1AAGF100A>>EEEFH1B???G1/>ECEGHBGH?3?FB4FHHHGCEEEHF2GH/@@/>1FG<<?0?1FF@FFFCGGGGGHHG.C.<ADF0C<D/D0<<F0:;0C:C0;///:00=G0C:./0///C99-----CBFFEGFFFB//;BFB////.9;-BB..;99.A=?-.;BB.9>=..;/99/;F////9;;.9-.9.99;9.;.
@M03896:38:000000000-B4D98:1:1105:20163:27616 2:N:0:185
CCTGTTTGCTCCCCACGCTTTCGCACCTGAGCGTCAGTCTTCGTCCAGGGGGCCGCCTTCGCCACCGGTATTCCTCCAGATCTCTACGCATTTCACCGCTACACCTGGAATTCTACCCCCCTCTACGAGACTCCAGCTTGCCAGTATCAGATGCAGTTCCCAGGTTGAGCCCGGGGATTTCACATCTGACTTAACAAACCGCCTGCGTGCGCTTTACGCCCAGTACTTCCGCTTAACTCTTGCACCCTCC
+
BBBBBFFFFFFFGGGGGGGEGGAEEEGFFGHGEEAFGHHHHGFHGFEHFFCGGEEGGGEHGDFEGFE@@EGHHHHHF?GFGHFHHHFFGDDGHHGHHDGGG<2FGGFC22?FGHEFHHHGGGGHFFGD.DDDF/<<CFD<.CD0:;GC0C0C0::0;CGFGHCA:99//CFEBGAA-AFFFFCFEFF//;BFFFBF/.A?DAAFEF=9D.BF;;./B9A;B.A/999B9B..99DB//;////;B/.;9.
@M03896:38:000000000-B4D98:1:1105:12834:27795 2:N:0:185
CCTGTTTGCTCCCCACGCTTTCGCACCTGAGCGTCAGTCTTCGTCCAGGGGGCCGCCTTCGCCACCGGTATTCCTCCAGATCTCTACGCATTTCACCGCTACACCTGGAATTCTACCCCCCTCTACGAGACTCAAGCTTGCCAGTATCAGATGCAGTTCCCAGGTTGAGCCCGGGGATTTCACATCTGACTTAACAAACCGCCTGCGTGCGCTTTACGCCCAGTACTTCCGATTAACGCTTGCACCCTCC
+
BBBBBFFFFFFFGGGGEEEFFGEFFGGHFGHBEEEGGHHHHHHHGGDFGE?EEEEFGGGG1EEEGHE/>EGHHGHHGBGGHGHHHHHGGFGGHHGHHADGGCFHHHEFB?FHHHHFHHGFGGGHGHGG.CEGF0<<DHBCGHHC:;GC;;CFHHG0CCGHHHE.:BBBFGFE9A?ACDFGGFGGFFF/B;FBF9FFBAEEBBFFFF;;DD@DD.ABF.9BC..:9;FBBFDDAD.BF?@.9.AFFFFFFF
@M03896:38:000000000-B4D98:1:1105:17050:28917 2:N:0:185
AGCTCACGAGAAAGACAGACGGAGTACCGAGGCCGCTGGCTGAAAAATACACAAACACGCACGCCTAATAAGCCGTGGGCGCAGGAGGACTAACAAAACACAAAAGAAGATAACAACATATTAACAGACACAATAACAACCAAAGAGAGTAAACTGAGAGACGGGATTGAGGGACCACGACATTATTAGTGGAATAACACGCATATGACGTACTCACACAGACGAAGCACAGTAGAGACCAGCGTCAATGT
+
111111111111111111000A00A0110000////////A/A11A00B1111/>>00///////0/1122111>////////>//////00BCB1<00/0//000/00<111<11/<01111111100000.111111.....////./0=0000000/;/..-..//00/.......-9-.00000090.0///////--99-//9/-----////9--/------/;--9/////------9---///
@M03896:38:000000000-B4D98:1:1106:12145:3204 2:N:0:185
CCTGTTTGCTCCCCACGCTTTCGCACCTGAGCGTCAGTCTTCGTCCAGGGGGCCGCCTTCGCCACCGGTATTCCTCCAGATCTCTACGCATTTCACCGCTACACCTGGAATTCTACCCCCCTCTACGAGACTCAAGCTTGCCAGTATCAGATGCAGTTCCCAGGTTGAGCCCGGGGATTTCACATCTCACTTAACAAACCGCCTGCGTGCGCTTTACGCCCAGTACTTCCGATTAACGCTTGCACCCTCCG
+
BBBBBFFFFFFFGGGGEEFFFGEEFGGHEGHHGGAEEGFHHHHHGDEGHGEGEE>EGGGHEEEFGHEEEEGHHHGHGGFHHHHHHHHGGEGGGHFHHFGGG@DHHHGGCGHHHHHHHHHGGGGHHGF.<DEHFCHDGHF/CGH0CGG;G:CGFFFC;GHHHH0;:;9BFGGGFDABGAFGFFGGFFF/;B//;BBFF?EFFFFFFFF99A-B;..BFAA@DD.::/:;FF?D.9AFF?@9;A9:;9AAED.
@M03896:38:000000000-B4D98:1:1106:12149:3223 2:N:0:185
CCTGTTTGCTCCCCACGCTTTCGCACCTGAGCGTCAGTCTTCGTCCAGGGGGCCGCCTTCGCCACCGGTATTCCTCCAGATCTCTCCGCATTTCACCGCTACACCTGGAATTCTACCCCCCTCTACGCCACTCAAGCTTGCCAGTATCACATGCAGTTCCCAGGTTGAGCCCGGGGATTTCACATCTCACTTAACAAACCGCCTGCGTGCGCTTTACGCCCAGTAATTCCGATTACCGCTTGCACCCTCC
+
ABAAAFFFBDFFGEGGEFEFFGEABFFE3BBBAEEEEHGFFH2FEEE3B10EEE>EEBEF1EE1EG1/>>?FGGHHHF3?FFFHH3?EE<EDFFFGG<B/<<?GGCC022FGF1FFGFHGGFG01>.--<<G<C/<<G0/<CG00:0;C0<;0:G00;;CHF0./0/;/;CA---9-9/=C///;BF/:B/BBFFFE.9A9;BDE9;;.99;9A.;;..;>9.///:;:F/:..;/:.@-9.;;BFDA.;
@M03896:38:000000000-B4D98:1:1106:12956:4902 2:N:0:185
CCTGTTTGCTCCCCACGCTTTCGCACCTGAGCGTCAGTCTTCGTCCAGGGGGCCGCCTTCGCCACCGGTATTCCTCCAGATCTCTACGCATTTCACCGCTACACCTGGAATTCTACCCCCCTCTACGAGACTCAAGCTTGCCAGTATCAGCTGCAGTTCCCAGCTTGAGCCCGGGGATTTCACATCTCACTTAACAAACCGCCTGCGTGCGCTTTCCGCCCAGTCATTCCGATTAACGCATGCACCCTCC
+
BBABBFFFFFFFFGGFEEEFFFEEEGGGHGHGGGGEEHGFGHGHGA1GFFEEEEEFGGGH1EAEFGA>EFGGGHFHGGHHHHHHHHHFEEFGHHGGHDB>@@FGHC<C22FFHHFFHHHGGGFHDHF<.<CG<</0DGB/<G0:0;;;C;0;CFFGCGGHHG0.009.;FFEAA---;;CFFFFFFF//BB/BBBF/9AA;>FFFF-9:9;9;.9/999D=A.//:BFFFBD.9.;F?D-.9B/;BD.AA
@M03896:38:000000000-B4D98:1:1106:12946:4918 2:N:0:185
CCTGTTTGCTCCCCACGCTTTCGCACCTGAGCGTCAGTCTTCGTCCAGGGGGCCGCCTTCGCCACCGGTATTCCTCCAGATCTCTACGCATTTCACCGCTACACCTGGAATTCTACCCCCCTCTACGAGACTCAAGCTCGCCACTATCAGATGCAGTTCCCAGGTTGAGCCCGGGGATTTCACATCTGACTTCACAAACCGCCTGCGTGCGCTTTACGCCCAGTAATTCCGACTAACGCCTTCACCCTCC
+
AAAAAFFFFBFFFCFEAEA0ABEEEEE0ABFAEAAEEGFGHHHHEAEGGE/AAE>EEBAGHGGGGGC>>EAGFFHHEBG1FFFHHHHGE/E/DGFGF/B>/<?GGCCGFCGGF@<?GGGGCCCFDHF..<EDFGB<DG0<;AE./;;;C<0;CGG0;;<FGF0./0/9CFFE---A@-BFFBBFFFF/BFFF/9FB/-;;=@-AA-@ABF<@-:-/B-;99--///;//9/----;9-9---;/9/A-9A
@M03896:38:000000000-B4D98:1:1106:17914:5419 2:N:0:185
CCTGTTTGCTCCCCACGCTTTCGCACCTGAGCGTCAGTCTTCGTCCAGGGGGCCGCCTTCGCCACCGGTATTCCTCCAGATCTCTACGCATTTCACCGCTACACCTGGAATTCTACCCCCCTCTACGAGACTCAAGCTTGCCAGTATCAGATGCAGTTCCCACGTTGAGCCCGGGGATTTCACATCTGACTTAACAAACCGCCTGCGTGCGCTTTACGCCCAGTAATTCCGATTAACGCTTGCACCCTCC
+
ABBBBFFFFFFFGGGG2E2AFGEEEGGHFGHHGAEEEGGFHGFGGGGHHG00AE>EFAFGAEEGGHEE>EFHHHFGFFGGHGFHGFHGG?EGHHHHHDDFC@FHHH2CGFGHGFFGHHHGGCGHHHG<.<CFG<CDD<D/CGG00<;;CC;CGH:CCGGHHH.-.9;9BFFGBA-:FDGFFFFFFFF/BBBF/BBBF.;:-9=AEFB.A99@-..9BAF;DF?/9B/:BF/.;.:;;.@.9..;BFD.ED
@M03896:38:000000000-B4D98:1:1106:18095:5478 2:N:0:185
CCTGTTTGCTCCCCACGCTTTCGCACCTGAGCGTCAGTCTTCGTCCAGGGGGCCGCCTTCGCCACCGGTATTCCTCCAGATCTCTACGCATTTCACCGCTACACCTGGAATTCTACCCCCCTCTACGAGACTCAAGCTTGCCAGTATCAGATGCAGTTCCCAGGTTGAGCCCGGGGATTTCACATCTGACTTAACAAACCGCCTGCGTGCGCTTTACGCCCACTAATTCCGATTAAAGCTTGCACCCTCCG
+
AAABAFFFFFFFGGBE2EECFGEEGGGHGHFHGGGGGBGFHHHGGGGHHG0EEGEGFGGHAEEGGHEEEEGHHHHHGFHGHHFHHHHGGFE?GFFGHGGGCCEGHHEGHGHHHFFGHFFGGGGGFGFC<AEHFGHFHFBFHHH000;C0:;CGHCGCBGHHHF.:9FBBFGGGG--DFGFGGFFFFB/BF/FFFFFBAEEAFA.;AB.;ABF-.;/BA?>B...:///BBFD..;9//B///:/;B.AED.
@M03896:38:000000000-B4D98:1:1106:18110:5490 2:N:0:185
CCTGTTTGCTCCCCACGCTTTCGCACCTGAGCGTCAGTCTTCGTCCAGGGGGCCGCCTTCGCCACCGGTATTCCTCCAGATCTCTACGCATTTCACCGCTACACCTGGAATTCTACCCCCCTCTACGAGACTCAAGCTTGCCAGTATCAGATGCAGTTCCCAGGTTGAGCCCGGGGATTTCACATCTGACTTAACAAACCGCCTGCGTGCGCTTTACGCCCAGTACTTCCGATTAACGCTTGCACCCTCCG
+
BBBBBFFFFFFFGGCGEEEFFGEEFGGGGHHHGGGGGFHHHHHHGGGHHGCEEGEGGFGHHGGGGHGEEEGHHHHHGGHHHHHHHHHGGEGGHHHHHGGGGCGHHHEHHHHHGFGGHHHGGGGGHHGD.DGHFGHFGCF/CGGB0:<GFFGHHHHHCGGHHHFA:;BFGGGGADD?GGGGFFFGFFF/BFFFFFFFFFFFFF;FEF@;DDAF-:EFFADFFDFBB//;FF?DAADFB.B.9;.B;FFFFF.
@M03896:38:000000000-B4D98:1:1106:16799:5872 2:N:0:185
CCTGTTTGCTCCCCACGCTTTCGCGACTCAGCGTCAGTTTTCGTCCAGAAAGTCGCCTCCGCCACCGGTGTTCTTCCTAATCTCTACGCATTTCACCGCTCCACTAGGCATTCCACTTTCCTCTTCGACACTCCACCTTCCCCGTTTCCTTCCCATCACGGGGTTCAGCCCCGCACTTTTCAGATGGACTTCGGAATCCGCCTTCGCGCGCATTACGCCCACTAATTCCGTACACCGTCTGCCGCCTACG
+
>AA1>@F1D3BCF11E1E00010B00A0A1EG//E/E2DDGGEAAEEBDFB112/AEE/?/EECAG/>/EA/BGHFFGH1FFG122FFCE/E2F>GH?E//?1C1<10B11B>DDGHFB1@1DD1@///<A<?<G0?011<<0-.<0>G0GD/<<0/00.<---;.000/;C-A?-9C0090000;//;090....-;;--99-9-----9---;;----9-://///;//---;;---;;/9--9--;-
@M03896:38:000000000-B4D98:1:1106:15666:6493 2:N:0:185
CCTGTTTGCTACCCACGCTTTCGAGCCTCAGCGTCAGTAAAAGCCCAGCAGGCCGCCTTCGCCACTGGTGTTCCTCCTAATATCTACGCATTTCACCGCTACACTAGGAATTCCGCCTGCCTCTACTTCACTCAAGATAAACAGTTTTGAACGCGACGACCGGTTGAGCCGATCGTTTTAACATTCAACTTGCCTACCCGCCTACGCTCCCTTTACACCCAATAATTCCGGACAACCCTTGCCACCCACG
+
BCCCCFFFFFFFGGGEAEEFFGEGGGGHHGHGFGGGGHHFHHBGGHHGHFHGEGEEGGGHAEGEGHGC@??EGHHHHHFHHHHHHHHFEEFGHGHHHEEEGEGHHHHEBGHHHGGFGGGHHHHHFHHHHHHHFGF22FFGHHHB1DFG?FFGFGGGGCCCDG-:::C:BF??-?:9AECFBBCGGGF0FB00CBGFFFF.@DFFFDA?DFFFF/B9::BDA.//F/:FB;-99;:9.9./;B/;FF.;A;
@M03896:38:000000000-B4D98:1:1106:15684:6494 2:N:0:185
CCTGTTTGCTACCCACGCTTTCGAGCCTCAGCGTCAGTAAAAGCCCAGCAGGCCGCCTTCGCCACTGGTGTTCCTCCTAATATCTACGCATTTCACCGCTACACTAGGAATTCCGCCTGCCTCTACTTCACTCAAGCTAAACAGTTTTGAACGCGACGACCGGTTGAGCCGATCGTTTTAACATTCAACTTGCCTACCCGCCTACGCTCCCTTTACACCCAATACTTCCGAACAACCCCTCCCACCCACC
+
AAA>>FFFFFFFGGFEAFFAFGEFGFGGFAGGGGEGEHFDADGCFE2AGGFGEFAEEFGH1EEEEH32@?F?EHGHHHFGGHHHGFGAEEEEGGGHHEEEG@GG3FG333FFGF?CEG/FCGGHBGHFHGHHD0@11F1??FF0<?<GFAGGFGGDC<-<;---;-:/9C?--B@9EEEFF;;CGGF0B090;C0BFFF.@BF?F.@.ADA9/9://:9A..9B/99;B9.;;99..9...A.;AD.:D.
@M03896:38:000000000-B4D98:1:1106:22445:6637 2:N:0:185
CCTGTTTGCTCCCCACGCTTTCGCACCTGAGCGTCGGTCTTCGTCCAGGGGGCCCCCTTCGCCACCGGTATTCCTCCAGATCTCTACGCATTTCACCGCTCCACCTGGAATTCTACCCCCCTCTACGAGACTCAAGCTTGCCAGTATCAGATTCAGTTCCCAGGCTGCGCCCGGGTATTTCCCATCTGACTTACCAAACCGCCTGCTTGCTCCTTACGCACCTGACTTCCACTTCCCTCTTGCCCACTCC
+
AAAA>B31DFFFCEFEAE?AFFEE0EEFCFFFEEE///BAFGABAEA1A//>>///>>0GFEAEEH//>EF2FGBGGBGDHGBFH2BFE/CBFHHHHG?@/?1FFFGAB11<?GH11<?A-@E0G1F..<<0<0<00<=/:;000<0:0:GB0;C0;:CGFFF.....99.;@A-.90;BFFFFB9///9//;/FFE-;--9---;///-/9/999/-;---///99BBB//;///-/--////9;9A9-
@M03896:38:000000000-B4D98:1:1106:21993:7501 2:N:0:185
CCTGTTTGCTCCCCACGCTTTCGCACCTGAGCGTCAGTCTTCGTCCAGGGGGCCGCCTTCGCCACCGGTATTCCTCCAGATCTCTACGCATTTCACCGCTACACCTGGAATTCTACCCCCCTCTACGAGACTCAAGCTTGCCAGTATCAGATGCAGTTCCCAGGTTGAGCCCGGGGATTTCACATCTGACTTAACAAACCGCCTGCGTGCGCTTTACGCCCAGTAATTCCGATTAACGCTTGCACCCTCCG
+
BBBBAFFFFFFFGGGGEFEFFGEEDFGGFGHHGGEFEHGHHHGHGEEGHECEEFEGGGGHEFDGGHEEEEGHHHHHGE3FGGHHHHHFGEFGHGGHHFDGC@DHHHECFGHHHHHHHHHGGGGGFHFD<<CHF0C<GGF/CGGB:GGGHGHHHHGHFHHHHH0./;9CFGGGGD-AGGGGGFFGFFF/BFFFFFFFFFFFFFFFFFFDFFAD@../BEDB@D.9;/;BFFFA.9DFF.@.9..;;FD.EF.
@M03896:38:000000000-B4D98:1:1106:6580:7673 2:N:0:185
CCTGTTTGCTCCCCACGCTTTCGCACCTGAGCGTCAGTCTTCGTCCAGGGGGCCGCCTTCGCCACCGGTATTCCTCCAGATCTCTACGCATTTCACCGCTACACCTGGAATTCTACCCCCCTCTACGAGACTCAAGCTTGCCAGTATCAGATGCAGTTCCCAGGTTGAGCCCGGGGATTTCACATCTCACTTAACAAACCGCCTGCGTGCGCTTTACGCCCAGTAATTCCGATTAACGCTTGCACCCTCC
+
BBBBBFFFFFFFGGGGEEEAFGEEFGGHGHHGEEEEEFGHFHGGEGCFG?0EEE>EFEGG1E?EGH?/>>FHHGHHGGHGHGHHHHHFEEEEHGGHHFCFGCFHHHFABFDGFHHFHHHGGGGHFHFAADCGF0G<<G0<CGG0:0CC:<;CGHFGCGGHHH0;:9/9CFFGBA?-9:BFFFGFFFF/BFFFBFFFFFFFCFF?AF-:9A-@-;E/B.ABDA.:B/FFFFBAD..9FAB.9.;/;FF.AD
@M03896:38:000000000-B4D98:1:1106:6589:7689 2:N:0:185
CCTGTTTGCTCCCCACGCTTTCGCACCTGAGCGTCAGTCTTCGTCCAGGGCGCCGCCTTCGCCACCGGTATTCCTCCAGATCTCTACGCATTTCACCGCTACACCTGGCATTCTACCCCCCTCTACGAGACTCAAGCTTGCCCCTATCAGATGCAGTTCCCAGCTCCAGCCCGGGGATTTCACATCTCACTTAACAAACCGCCTGCGTGCGCTTTCCGCCCAGTCATTCCGATTCACTCCTGCACCCTCC
+
AAA>AFFCBBDFGGGF2EE2FG2AEEGEC3BBEFG22FFHFG2BEE13311AAE>EEEFG1B?EEG1/>EFGGHHHHCFGHFGGGHG?E<<EEFFGG<>BD/BFGC0000?G?@@FGHHGC@EGHF<...>>10/0</=/<C0...<<0000:::0;;CFHG0.0//:/9AA---9A.9;CCF0CC;//;F///;9/AEE;@B.9:-..;-;-;./;.9;BAA9///:;99.../;B/;.///9;BD.9;
@M03896:38:000000000-B4D98:1:1106:12213:8815 2:N:0:185
CCTGTTTGCTACCCACACTTTCGAGCCTCAGCGTCAGTTGGTGCCCAGTAGGCCGCCTTCGCCACTGGTGTTCCTCCCGATATCTACGCATTCCACCGCTACACCGGGAATTCCGCCTACCTCTGCACTACTCAAGAACAACAGTTTTGAAAGCAGTTCATGGGCTGAGCCCATGGATTTCACTTCCAACTTGTCTTCCCGCCTGCGCTCCCTTTACACCCAGCAATTCCTCACCACGCCTGTTCCCCACG
+
AAAAAFFBFFFDGGGEFEFA4FB24AECGCFHEBE2BFBAAB2BFFCFB5D3FF0EEAAF1EEEGH3B@2FEFGHHCFF1E/>FGFG?@E?EHHHHH?E<EE3EF<B@//B<FH@DG/CGF1?F?F1F11FGF1F1100<GHC0111<0<1<<GFB0=DGDG0<.<.:.;/;:G/:000:CCCCBFB00/CBF9;90;F/EB-CE.-;-C?.9;99FB/BDE..9.///;//99.B9AD.9./9/;:.9:-
@M03896:38:000000000-B4D98:1:1106:7529:8868 2:N:0:185
CCTGTTTGCTCCCCACGCTTTCGCACCTGAGCGTCAGTCTTCGTCCAGGGGGCCGCCTTCGCCACCGGTATTCCTCCAGATCTCTACGCATTTCACCGCTACACCTGGAATTCTACCCCCCTCTACGAGACTCAAGCTTGCCAGTATCAGATGCAGTTCCCAGGTTGAGCCCGGGGATTTCACATCTGACTTAACAAACCGCCTGCGTGCGCTTTACGCCCAGTAATTCCGATTAACGCTTGCACCCTCC
+
BCCCCFFFFFFFGGGGEEFFGGGFGGGHFHHGEGGEEHGHHHHHGGGGH?FGEEEEGGGHHGDEGHEEEFGHHHHHHHHHHHHHHHHFGEFGHHGHHGDFFCGHHHFFHHHHHHHGHHHGGGGHHHG?A.<GF<G<DGD<CGHB;CGHG0CCHHGHHHGGHHGE::9;FFGGGG?-AABFGGF;FFF:BFB9B0:BFFFFFFFFFFAAFFCF@.:BFEA@BD.0;0;BFFBA.AAFFADAAEABFFFFFF
@M03896:38:000000000-B4D98:1:1106:15136:9287 2:N:0:185
CCTGTTTGCTCCCCACGCTTTCGCACCTGAGCGTCAGTCTTCGTCCAGGGGGCCGCCTTCGCCACCGGTATTCCTCCAGATCTCTCCGCATTTCACCGCTACACCTGGAATTCTACCCCCCTCTACGAGACTCCAGCTTGCCAGCATCAGATGCAGTTCCCAGGTTGAGCCCGGGGATTTCACATCTGACTTAACAAACCGCCTGCGTGCGCTTTACGCCCAGTAATTCCGCTTAACGCTTGCACCCTCC
+
BBBBBFFFFFFFGGCEAEEFFFEEAEGF3BFGGEEEEEFGGHHHGEAGF10EEEEEGFGHGGGGGHD?/>FGHHFHHHHHHGFHG3BEEEFGHGGHHBDGC@FHHGFACFGFGGHHHHGGGGGHHFG..<AHF/<<<<<<<GH0.:;CG0:CGHGF0CGFGF09/99;=CGECA--?DFFFFFF/FF9BF/9F/:B/.EADDFFEE99AD9=99A/B;9-@DE9BFFBFFF.;.A:BAB..A9;;FFFFF
@M03896:38:000000000-B4D98:1:1106:12468:9400 2:N:0:185
CCTGTTTGCTCCCCACGCTTTCGCACCTGAGCGTCAGTCTTCGTCCAGGGGGCCGCCTTCGCCACCGGTATTCCTCCAGATCTCTACGCATTTCACCGCTACACCTGGAATTCTACCCCCCTCTACGACACTCAAGCTTGCCAGTATCAGATGCAGTTCCCAGGTTGAGCCCGGGGATTTCACATCTGACTTAACAAACCGCCTGCGTGCGCTTTACGCCCAGTAATTCCGATTAACGCTTGCACCCTCC
+
BBBBBFFFFFFFGGGGEFEFFGEEEGGFFGHHGGEGEHGHHHHHGGFG3?AEEE>EFGGHAEDEGHEEEGGHHHHHH2FFGGHHHHHFGEGGHGHHHFDDD@GHHHFGBGGHHHHFHHHGGGGHFFF..<AGF/<<<<0/<GG0:;;;;;:CGFHFGGHHGF0.90//;BFF:?-A?AFGFFFFFFF;;FFFF/F9;AEE->-A.AD9;D>@-A.BF.A-=DA9B/;BFFBD.;.BBA@..AA9BFF.EA
@M03896:38:000000000-B4D98:1:1106:12468:9420 2:N:0:185
CCTGTTTGCTCCCCACGCTTTCGCACCTGAGCGTCAGTCTTCGTCCAGGGGGCCGCCTTCGCCACCGGTATTCCTCCAGATCTCTACGCATTTCACCGCTACACCTGGAATTCTACCCCCCTCTACGAGACTCAAGCTTGCCAGTATCAGATGCAGTTCCCAGGTTGAGCCCGGGGATTTCACATCTCACTTAACAAACCGCCTGCGTGCGCTTTACGCCCAGTAATTCCGATTAACGCTTGCACCCTCC
+
BBBBBFFFFFFFGGGGAEEFFGAEEGGGBFHGFFEEEHHHHHGHGAEFBEEGEE>EGGGHAFDFGHEE/>FHHHHHHGHHHHGHHHHGGEFGHHGHHGFGCCFHHHFGBGGHGGHFGHHGGGGFGFFA.EDHFGFDGGH<CGG0CCGCCCGHHHHBCCGHHB0.:://CFGGCA--BABFFGGFFFF/9BFFBFB/BFEFDFFDEF-;DFFD99AFFEDBFF.:BB:FFEB..9.;BDFA..9/:BDFFF
@M03896:38:000000000-B4D98:1:1106:16272:9668 2:N:0:185
CCCAGTTTGGGTCTTAGCTATTGTGTGTTCCGATATGTTACAGCCACTTTCGTAGTCTATTTTGTGTCAACTGGAGTTTTTTACAACTCAGGTGAGTTTTAGCTTTATTGGGGAGGGGTTGATCTACAACACTCTTTACGCCGGCTTCTATTGACTTGGGTTAATCGTGTGACCGCGGCGGCTGGCACACAATTCCCATACAGATCTTCTTTACATCTCGTGCGTCTCCTTATACGTGCAACAAACACCTA
+
AAA1>CDFF11>BFG3BBF3BFFDBB0ABD3AEECAHHHBD11BF0FB1FD/B0BBFGBGEGGFFHHGD2FG0000FGBGGG/BDDFFGF10B11>FGGFG0BBBE1FF11//////<?>/BFFHDFG1F/?FGBFHB@/?@>/>>CFH1>FFFGGF1><EF.=DD<<.<.0<<<:;-;--;:----;-;9A///;BFBB99/////////;/9/99FF-;-A--9--//////9-/-:;99-------//
@M03896:38:000000000-B4D98:1:1106:20061:9770 2:N:0:185
CCTGTTCGCTACCCACGCTTTCGTGCCTCAGCGTCAGTAATAGCTTGGAAAGCTGCCTTCGCAATCGGTGTTCTGTGTGATATCTAAGCATTTCACCGCTACACCACACATTCCGCCTTCCGCAACTACACTCTAGTCTGACAGTATCAGAGGCAATTTCGATGTTGAGCATCGAGCTTTCACCTCTAACTTATCAAACCGCCTACGCACCCCTTAAACCCAATCAATCCGGCTAACGCTCGCATCCTCC
+
BBBBBFFABBBBGGGFAEEFFGDFFFHHHHHHGEEEFHFFGFFGFHGEHHGFFGBFHHHHCEDABGF?>BEEHH44DFFHHEFHH4FHHHHHHHHHHGFGFEFGHHGFFEGHHE?EEGGHGFF?DCHHHHHHHHF>FFG22FFC?GFGG1?1/CE01F11FF1F0>11>FG0GD/.CDHHHFHGHHH0CGHCCCGGHBGF-CGG?F.?A@?E-9.90;;BAE.B/99BBB9@-;.9/9@.:9-99>FFFF
@M03896:38:000000000-B4D98:1:1106:20043:9778 2:N:0:185
CCTGTTCGCTACCCACGCTTTCGTGCCTCAGCGTCAGTAATATCTTGGAAAGCTGCCTTCGCAATCGGTGTTCTGTGTGATATCTAAGCATTTCACCGCTACACCACACATTCCGCCTTCCGCAACTACACTCTAGTCTGACAGTATCAGAGGCAATTTCGATGTTGAGCATCGAGCTTTCACCTCTAACTTATCAAACCGCCTACGCACCCTTTAAACCCACTAACTCCGGATCACCCTCGCATCCTCC
+
AAAAAFFADAADGGGEAEE0FFE0ABFFGGEGFEEEEGG2DE2DFG2B1GDGGG1GGHDH/E/ABF?>?/BEFHD@DFFFHHFHHFFHHHGHHHGHHEEEEEFGHH/FE>FGHFGAEGGHG?C?/<FFCGFHHGD@2@D>1FF1?F11F1?1/?<G11<F<<110=1>1<F<G<C<A<GHH0DDCGF00<GH00;CF0CC;:;EGF.:.;-E.9:00;BBBG.9////;B99AB--9-;-E-@@-99/;/
@M03896:38:000000000-B4D98:1:1106:26490:10088 2:N:0:185
CCTGTTTGCTCCCCACGCTTTCGCACCTGAGCGTCAGTCTTCGTCCAGGGGGCCGCCTTCGCCACCGGTATTCCTCCAGATCTCTACGCATTTCACCGCTACACCTGGAATTCTACCCCCCTCTACGACACTCAAGCTTGCCACTATCAGATGCAGTTCCCAGGTTCAGCCCGGCGATTTCACATCTGACTTCACAAACCGCCTGCGTGCGCTTTACGCCCCGTAATTCCGATTCACGCTTGCACCCTCC
+
ABBAAFFBDFFFGGFEAAEEFFBBEFGC3B2BEEEAEFFGFGAFEE1B31A0AE>>EEGG1E?EEG?/>>FGHHGGF2?3FFGGFFGFE/EEFGFGH?BBB<?GGC2022FFFD1DF<GGGGF<1F.<.AAGC/<0<<0/<;C0//;;00::0;:;;;CFH00;/9009;CD99----;AB9BBFF//;;FF/99//9AE>BDA9AB99A9;9A./B:.@D--;-9./B:9999/9BEA..../;9A.AD
@M03896:38:000000000-B4D98:1:1106:26510:10091 2:N:0:185
CCTGTTTGCTCCCCACGCTTTCGCACCTGAGCGTCAGTCTTCGTCCAGGGGGCCGCCTTCGCCACCGGTATTCCTCCAGATCTCTACGCATTTCACCGCTACACCTGGAATTCTACCCCCCTCTACGAGACTCAAGCTTGCCAGTATCAGATGCAGTTCCCAGGTTGAGCCCGGGGATTTCACATCTGACTTAACAAACCGCCTGCGTGCGCTTTACGCCCAGTACTTCCGATTAACGCTTGCACCCTCC
+
AA3AAFFCFFFFGGGGEEEEFGEEAEGG3BFBAEE2BGGHFGGHGF?BA1AEAE>EEGGH1EDEEH>>>>FHFGHHG0C?FGHHHHHFEEEGHHGHF?BDC@DGHC000<FGGFFFHGHGGGGH<G<..<<GF0/<<CD/<C<:;0CC;:00CGHHFGHHHH0::9//;BFFA?--::FGFBFBFFF/;;FFB/9;FFEF>BBFEF-;A9;@;.A/BAABBF./;/9/BFAD.A9/;AB.;AA/;BDEFF
@M03896:38:000000000-B4D98:1:1106:22432:10295 2:N:0:185
CCTGTTTGCTCCCCACGCTTTCGAGCCTCAGCGTCAGTTACAGACCAGAGAGCCGCTTTCGCCACCGGTGTTCCTCCATATATCTACGCATTTCACCGCTACACATGGAATTCCACTCTCCCCTTCCGCACTCCAGTTTGACAGTTTCCAAAGCGAACTATGGTTGAGCCACAGCCTTTAACTTCAGACTTATCAAACCGCCTGCGCTCGCTTTACGCCCAATACATCCGGACAACCCTCGCGACCTACGT
+
BBBBBFFFFFFFGGGFEFEFFGBFGEGGHHHHGGGEGHGHHGCFHEFGHHGEGHEEEEFHDEDEGHE>>>EEGHHHGGHHGHHHHHHFGFGGHHHHHAEEF@FHGFDGGFHHHHFHHHHHHHGHHHHGGFGGH011<?<1?FFCDDGHHHFBGH.ECAC<<D<=D</<<GHGCHHHHGG0;C;CGCC0=/;FFGGGGGG9DFD?A;@BG-@.9;FF;99;D.FF/;FFB.-9;@FF.;.;----;@?/B..
@M03896:38:000000000-B4D98:1:1106:22414:10305 2:N:0:185
CCTGTTTGCTCCCCACGCTTTCGAGCCTCAGCGTCAGTTACAGACCAGAGAGCCGCTTTCGCCACCGGTGTTCCTCCATATATCTACGCATTTCACCGCTACACATGGAATTCCACTCTCCCCTTCCGCACTCAAGTTTGACAGTTTCCAAAGCGAACTATGCTTGAGCCACAGCCTTTAACTTCAGACTTATCAAACCGCCTGCGCTCGCTTTACGCCCAATACATCCGGACAACCCTCGGGACCCACGT
+
BBBBBFFFFFFFFFFEAEEAFGEG4EEFHGHGGGFEDHFFHHGHHFBFGGFEGHEEAEFH?EDCEGB>>>EEGHHHGEEGGHHHHHHGGGGGHHHHHEEF?EFHGFHFGFHHHHFGHHHHCHDHFHHCDFGGF?F1?1?1<FGB1FHFHEF1GHGGGF.<DB0==0C<CGHHGFGGCGH;GCC;0<00;/;0;BFGGFG-9;9..-@-A-;..9/99;9B?.BB///:/.-.--.;...9-.-;9A..999
@M03896:38:000000000-B4D98:1:1106:20032:10389 2:N:0:185
CCTGTTTGCTCCCCACGCTTTCGCACCTGAGCGTCAGTCTTCGTCCAGGGGGCCGCCTTCGCCACCGGTATTCCTCCAGATCTCTACGCATTTCACCGCTACACCTGGAATTCTACCCCCCTCTACGAGACTCAAGCTTGCCAGTATCAGATGCAGTTCCCAGGTTGAGCCCGGGGATTTCACATCTGACTTAACAAACCGCCTGCGTGCGCTTTACGCCCAGTACTTCCGATTAACGCTTGCACCCTCC
+
ABBBBFFFFFFFGGGGFFEFFGEEEGGHGHHHGGEGEHGHHHHHGFEGHEGGEEEGGGGHEEFGGHEEEEGHHHHHHHFHHHHHHHHGGFGGGHHHHGDGDCFHHHFFHHHHGHHHHHHGGGGHHHFD.ECHFBGDGGH/<GG0;CGFHC0GFHHHGGHHHHE./;;BFFGGDGAG-EFGGGGFFFF;BFFFFFFFFFFFFFFFFFFAFDAD@A.9F.ABFF.;9/9BFFD.:;ABFDF.99.BFFFFFF
@M03896:38:000000000-B4D98:1:1106:25983:11000 2:N:0:185
CCTGTTCGCTCCCCACGCTTTCGCGCCTCAGCGTCAGTTACAGACCAGAGAGTCGCCTTCGCCACTGGTGTTCCTCCACATCTCTACGCATTTCACCGCTACACGTGGAATTCCACTCTCCTCTTCTGCACTCAAGTTCCCCAGTTTCCAATGACCCTCCACGGTTGAGCCGTGGGCTTTCACATCAGACTTAAGAAACCGCCTGCGCGCGCTTTACGCCCAATACTTCCGGACAACGCTTGCCACCTAC
+
BBBBBFFABBBBGGGGEFFFFGEEEFGEGHHHGGEGEHHHHHFFHEHHHHGAGGAEGGGHGGDEEHB2FFGEHHHHGFHHHHHHHHHGGFGGHHHHHGFGFEFHECGCA2GHHHHHHGFHHGHGHHGGGHHHF0F<<FGHHHHACDGGHHGFF1FHHHHGGH.@CE-</<C<:@:@EHHHHHGHHHF9BFCFFFF0FGGGGGGDFGDGABBDB..BFAD@DDE.B/::FFD-:->AEFF.A.AF;FFFFF
@M03896:38:000000000-B4D98:1:1106:17891:11050 2:N:0:185
CCTGTTTGCTCCCCACGCTTTCGCACCTGAGCGTCAGTCTTCGTCCAGGGGGCCGCCTTCGCCACCGGTATTCCTCCAGATCTCTACGCATTTCACCGCTACACCTGGAATTCTACCCCCCTCTACGAGACTCAAGCTTGCCAGTATCAGATGCAGTTCCCAGGTTGAGCCCGGGGATTTCACATCTGACTTAACAAACCGCCTGCGTGCGCTTTACGCCCAGTAATTCCGATTAACGCTTGCACCCTCCG
+
AABBAFFFFFFFGGGGEEEFFGEGGGGHGBGGGGEGEHHHGHGHGDA3GE0EEE>EFAEGGEDEGHA/>EFGHGFHHBGGHFGFHHHFG???DGHHHGDG/@DHHHGF2GHHGHHFHFHGGGGHGGG?<EDHF<CDDG0<<GH0:;GCGGGFFHEH;GGHHFF.:0/;CFGG-AA??DFFFEFGFFF/9FFBFFFF/FEFFFFFFFF;DDFF-99/BFBCCF.////;BFFFF.AFBD@...9BFFFFFD.
@M03896:38:000000000-B4D98:1:1106:17876:11065 2:N:0:185
CCTGTTTGCTCCCCACGCTTTCGCACCTGCGCGTCAGTCTTCGTCCAGGGCGCCGCCTTCGCCACCGGTATTCCTCCAGATCTCTACGCATTTCACCGCTACACCTGGAATTCTACCCCCCTCTACGAAACTCAAGCTCGCCAGCATCAGATGCAGTTCCCAGCTTGAGCCCGGGCATTTCCCATCTCACTTAACAAACCGCCTGCGTGCGCCTTCCCCCCAGGCATTCCCATTAACGCTTGCACCCTCC
+
AA1>AFF1DFFFFC1EAEE0FFEEEEEH000ACGG/AFHHBGH0AE/B0///>EEEEECE/?/?EFE////BDDGHG0<1BFGF2GG/<?/?GF2GG/<CC???CFC00?DGGFHFFFGCC@<<1F....<<00/0</0<:;.-./;;:00::CF09FFF0;C.90/.90BE--;--99///9;BBB/BFB//9B/9AAE--;----;-A;9-AB/:--99-9--;/;BF//////999-9--//9;---
@M03896:38:000000000-B4D98:1:1106:17893:11068 2:N:0:185
CCTGTTTGCTCCCCACGCTTTCGCACCTGAGCGTCAGTCTTCGTCCAGGGGGCCGCCTTCGCCACCGGTATTCCTCCAGATCTCTACGCATTTCACCGCTACACCTGGAATTCTACCCCCCTCTACGAGACTCAAGCTTGCCAGTATCAGATGCAGTTCCCAGGTTGAGCCCGGGGATTTCACATCTGACTTAACAAACCGCCTGCGTGCGCTTTACGCCCAGTAATTCCGATTAACGCCTGCACCCTCC
+
BBBBBFFFFFFFGGGGEFFFFGEEEGGHGGHGGGEGEGGHFHHHGEEFH?GGEE>EGGGHEEDEGHA//EFHHHHHHFGHHHHHHDGFGEGGGHGHHGCCDCFGHHFCGCGGGHHHHHHGGGGHHFF..CCGF0C0<C0<<G<00;CCCC:CFHGG:CGHHB:::9/;/FFGBG???DBFFFGBFFF//FFFBFBFB?EEBADD?F-;.:-;-:.:BA?@DAA:;9/9BFFF?A9FFDF-9AA;9BDFFF
@M03896:38:000000000-B4D98:1:1106:13103:11191 2:N:0:185
CCTGTTTGCTCCCCACGCTTTCGCACCTGAGCGTCAGTCTTCGTCCAGGGGGCCGCCTTCGCCACCGGTATTCCTCCAGATCTCTACGCATTTCACCGCTACACCTGGAATTCTACCCCCCTCTACGACACTCCAGCTTGCCAGTATCAGATGCAGTTCCCAGGTTGAGACCGGGGATTTCACATCTCACTTAACAAACCGCCTGCGTGCGCTTTCCGCCCAGTAATTCCGATTAACGCCTGCACCCTCC
+
ABBBAFDCDDFFEGFG2EAFFGEECEGHBFHGEEEEEGGFFGFGEEE3F10AAE>EEDEHEEEEGH?>>>?BFGGGHBC3FGGFHHHGEE?AFGFHHDCB<BGHHCBF<GFHG>GFFGHGGGGHHGFC.<ACF///CC</<GB00<CGC00C0:<C;:CGGHH.:09/B9CEA?-;@?BFBBF/;B//9;/BF/9F/.AA@BB?.A@9;A;@=.;9/.;A>A9/9/;;BFFAA..9B.;-...;F/AAEF
@M03896:38:000000000-B4D98:1:1106:13124:11195 2:N:0:185
CCTGTTTGCTCCCCACGCTTTCGCACCTGAGCGTCAGTCTTCGTCCAGGGGGCCGCCTTCGCCACCGGTATTCCTCCAGATCTCTACGCATTTCACCGCTACACCTGGAATTCTACCCCCCTCTACGCGACTCAAGCTTGCCAGTATCAGATGCAGTTCCCAGGTTGAGACCGGGGATTTCACATCTCACTTAACAAACCGCCTGCGTGCGCTTTACGCCCAGTAATTCCGATTAACGCTTGCACCCTCCG
+
ABAB3FFFFFFFGGGEEEFAFGEEEFGHEFFGGGGAEDGHGHGHEF?GB?0EAEEEGGGHHEDEEH1/>EFGGFFFF2BFGFGHHGGFEEEEDGGGFDGF?@2?GHFFHGD<GFFFGHGGGGGH1>F---<DA0:0<CC:;GF000<;<0=C0BFBC0;FB09./9///;CE-?->9A9FFBBBFBF/;BFFB9;/;AEFCFCD.A=:ADBD;..9BED;DD.9;9/;FFF.9;;/;.;.9..;BFFFEA.
@M03896:38:000000000-B4D98:1:1106:13114:11221 2:N:0:185
CCTGTTTGCTCCCCACGCTTTCGCACCTGAGCGTCAGTCTTCGTCCAGGGCGCCGCCTTCGCCACCGGTATTCCTCCAGATCTCTACGCATTTCACCGCCACACCTGGAATTCTACCCCCCTCTACGAGACTCAAGCTTGCCACTATCCGATGCAGTTCCCAGGCTGAGACCGGGGATTTCACATCTGACTTAACAAACCGCCTGCGTGCGCTTTCCGCTCCGTACTCCCGACAAACGCTCAACCCCTCC
+
AAABBFFBFBDFGGBEAEFAFGGG?AEE3FGEEEGG?DGHFHGHED1BF11AAE>EE>EH1E1?EHA>>EFHEGHHF0F3BFFGHHFFC?E/GHEGH?C/<AFED0FA0GGHF@GGHHHGCGGBFH.?.>>DC0<0<C0/<CB0<C<:/::;..<0;:CGHH0..9...;;C@---:.;;//BFFF//BB/B/;B/;9A.B<-..9-99;@B-../;...9..:.A.//;A.--;...-.../;;A...;
@M03896:38:000000000-B4D98:1:1106:17903:11474 2:N:0:185
CCTGTTTGCTCCCCACGCTTTCGCACCTGAGCGTCAGTCTTCGTCCAGGGGGCCGCCTTCGCCACCGGTATTCCTCCAGATCTCTACGCATTTCACCGCTACACCTGGAATTCTACCCCCCTCTACGAGACTCAAGCTTGCCAGTATCAGATGCAGTTCCCAGGTTGAGCCCGGGGATTTCACATCTCACTTAACAAACCGCCTGCGTGCGCTTTACGCCCAGTAATTCCGCTTAACGCTTGCACCCTCCG
+
BBBBBFFFFFFFGGGGEEEEFGEFEGGH3FHHGGEFEHHHHHGHGEEGGECGEEEEGGGHEFGGGHEE>EGHHHHHHGHHHHHGHHHFGEGGFHHHHGGGGCGGHHCFBFGHGHHHHHHGGGGHHHF..CEHHBFDGHF<CGGC0<CGHFGFFFFHCGGG;0<.:9//9CFGGGA-DGFCFBFFFFF/BFFB9FFF/9EFDDA.AFDAADB;@.;FF9A@F..;;/:;FF9.999BBDBD..999BAEED.
@M03896:38:000000000-B4D98:1:1106:17892:11491 2:N:0:185
CCTGTTTGCTCCCCACGCTTTCGCACCTGAGCGTCAGTCTTCGTCCAGGGGGCCGCCTTCGCCACCGGTATTCCTCCAGATCTCTACGCATTTCACCGCTACACCTGGAATTCTACCCCCCTCTACGACACTCAAGCTTGCCACTATCAGATGCAGTTCCCAGGTTGAGCCCGGGGATTTCACATCTCCCTTACCCCACCGCCTGCGTGCTCTTTACGCCCAGTACTTCCGCTTCACGCTTGCACCCTCC
+
ABBAAFFCFFFFGGGE2EE2FGEE2EEGBAAFAEA2AGFHDHFGEE1BA100A>>EEEGGFEEAEG?/>EFHHFHHFFHGHHEFF4FFEEEGFGFGHCBB/@1FFG0?0?FCF@<FGFHGC-<<<F.>.<<CC/<0<C0/<FC0//=;:00;0:C0;;CGHG0./0//:CCE--9--9/;F/B/99///;.::/;/..;D.;-..;-;A9.;//9//.;-9..////9:9.;9.9/B...;A9//;9EED
@M03896:38:000000000-B4D98:1:1106:10697:11660 2:N:0:185
CCTGTTCGCTCCCCCAGCTTTCGCGCCTCAGCGTCGGTCTCGGCCCAGAGGGCCGCCTTCGCCACCGGTGTTCCACCCGATATCTGCGCATTCCACCGCTACACCGGGTGTTCCACCCTCCCCTACCGGACCCAAGCCGCGGAGGTTCCGGGGGCTTCGGGGGGTTGAGCCCCCCGCTTCGACCCCCCGCCTGCCGGGCCGCCTACGCGCCCCTTACGCCCACTGACTCCGGATAACGCTCGCCCCCTCC
+
ABBABFFBBBABGGGGEBGBFGEGEEGGGGGHGGGAEEFGH3BFEE?AGCAEEE>EEGGHAEEEEH>>>/EEGHHGHGG</<BGHDGBDBDDGHDGH<BDCCGHHD-A>-CEDGGFHGHHGGGHGHH@-;ACD..;;E9D--9--;;;F.999-;-9B9.999-@--;9;FEFBD-@-AD9EFFFFA--@@.;9:9--;;BDA9AF.--;-9-.:/B.;BAD../;/;BF.-..;9BFFAD-@CDDBF.A
@M03896:38:000000000-B4D98:1:1106:11912:12179 2:N:0:185
CCTGTTTGCTCCCCACGCTTTCGCACCTGAGCGTCAGTCTTCGTCCAGGGGGCCGCCTTCGCCACCGGTATTCCTCCAGATCTCTACGCATTTCACCGCTACACCTGGAATTCTACCCCCCTCTACGAGACTCAAGCTTGCCAGTATCAGATGCAGTTCCCAGGTTGAGCCCGGGGATTTCACATCTGACTTAACAAACCGCCTGCGTGCGCTTTACGCCCAGTAATTCCGATTAACGCTTGCACCCTCC
+
BBBBBFFFFFFFGGGFEEEAFGEEFGGHGHHHGGGGGHGHFHHHGDEGHGAFEEEEGGFHAFDEGHE@>EFHHHHHHGHHHHHHHHHFGEFGGHHHHFCG?BFGHHGGHFHHHHFHHHHGGGGFHFFF.CEGC0C<DF0<CGHC0;CCFCGHFFGC<CHHGHC./::/9FFECBA-@DFFGFGFFFB/:B//9BFFFFFFCF=.AFFA.;@@-:ABFE9-@D.:;/9;B//9A..9;.>....;;BFAAD
@M03896:38:000000000-B4D98:1:1106:11924:12192 2:N:0:185
CCTGTTTGCTCCCCACGCTTTCGCACCTGAGCGTCAGTCTTCGTCCAGGGCGCCGCCTTCGCCACCGGTATTCCTCCAGATCTCTACGCATTTCACCGCTACACCTGGAATTCTACCCCCCTCTACGAGACTCCAGCTTGCCAGTATCAGATGCAGTTCCCAGCTTGAGCCCGGGCATTTCACATCTCACTTAACAAACCGCCTGCGTGCGCCTTACGCCCAGTAATTCCGATTAACGCTTGCACCCTCCG
+
AAA>AFFFFFFFGCBEEEE2FGFEDEGHC3FCEGE2EHGAAGFAEE1BC11AAFEGGGGHEE?EEH1/>E1BGFFHH0FDFCGGHHGFEEDEGFHGHEBD??BFHHE00<FHHGFFFGHCCGG01>CE..>1</<<<<0<<CB00<=D==:GHG00;CGEHFF.:0:.::GG-9--;B0;BFF0;FB9BCB900;009AEBBBAEA@ADDBB..ABF9A;@D.;;//9BFFD?AABB??..9.9BBF?ED.
@M03896:38:000000000-B4D98:1:1106:16378:12495 2:N:0:185
CCTGTTTGCTACCCACGCTTTCGTGCCTCAGCGTCAGTTAAAGCCCGGCAGGCCGCCTTCGCCACTGGTGTTCCTCCCCATCTCTACGCATTTCACCGCTACACGGGGAATTCCGCCTGCCTCTACTTCACTCCAGCTCTCCCGTTTCAAATGCAGTTTATGGGTTGAGCCCATAGATTTCACATCTGACTTGCAAAGCCGCCTACGCACCCTTTACACCCAGTACATCCGGACAACGCTTGCTCCCTAC
+
BBBBBFFFFFFFGGGGEEEFFGFGFFHHHHHHFGEEGHHHHHHHFHAEFCGGEFAEFGGHEEFEFH32BBF?GHHHHGFGHHHGHBG?EEEFGH?GHEEEFEDG//<BCGHFFG2CFDAGGHGF1FHDG<F<<0<1>FF>1><.<<GGDFGGHHHF0DGDHHH.CE-/;:GFAHBCCCGHGBFFFFF009BB9CFBFBBA9AGGGGD@?BBF./;/BF9BDA?/B/9/BF9>A999;9B..;;9BFE:FF
@M03896:38:000000000-B4D98:1:1106:16385:12514 2:N:0:185
CCTGTTTGCTACCCACGCTTTCGTGCCTCAGCGTCAGTTAAAGCCCGGCAGGCCGCCTTCGCCACTGGTGTTCCTCCCCATCTCTACGCATTTCACCGCTACACGGGGAATTCCGCCTGCCTCTACTTCACTCCAGCTCTCCAGTTTCAAATGCAGTTTATGGGTTGAGCCCATAGATTTCACATCTGACTTGCAAAGCCGCCTACGCACCCTTTACACCCAGTAAATCCAGACAACGCCTGCTCCCTCC
+
ABBBBFFFFFFFGGGGEEEAFGEFAFGFHFGHGGFDFHGFHHCGHH2AEEGGEFAEEEGHEEEEEH3?BFEEGHHHGGGFHHHHHDHCE/EEHGGHH/<EEEDGB//@CGGHGHBCDECGHFHG1FFDH1FGF0>>>GGG1>>11>FGD00DGGHHFG00<DCCC:;/:CGEGG/;:C0CC0:0FFF0;C90BBB99;/C-:BGGGDBDBBDE/;FFBBFD?EB//:;BB///9:.9-9-9..9:BE..:
@M03896:38:000000000-B4D98:1:1106:18190:12515 2:N:0:185
CCTGTTTGCTCCACACGCTTTCGCACCTGAGCGTCAGTCTTCGTCCAGGGGGCCGCCTTCGCCACCGGTATTCCTCCAGATCTCTACGCATTTCACCGCTACACCTGGAATTCTACCCCCCTCTACGAGACTCAAGCTTGCCAGTATCAGATGCAGTTCCCAGGTTGAGCCCGGGGATTTCACATCTGACTTAACAAACCGCCTGCGTGCGCTTTACGCCCAGTAATTCCGCTTAACGCTTGCACCCTCC
+
BBAAAFFFFFFFGGGGGFEFFGEEEGGH3GGFEFEEEHGHHHHHFG?FF?EEEE>EGGGGAEEGGH1/>EGGHHHHHFHHHGHHHHHGGFGFHHHHHDCDF@GHHHF0CFGHGHHHHHHGGGGHHHF.<CCGF0CDDGD/CGD<0;CGGCGFHGFH:CGGCBC:/0/;CFGGCA-99AFGFFGGGGE/;FFFBFBBFFFFFFFFFFADFD;D-.9BF.A@DA?9/;//BF/.9;A/:.@...:;BFFFEF
@M03896:38:000000000-B4D98:1:1106:10041:13077 2:N:0:185
CCTGTTTGCTCCCCACGCTTTCGCACCTGAGCGTCAGTCTTCCTCCAGGGGGCCGCCTTCGCCACCGGTATTCCTCCAGATCTCTACGCATTTCACCGCTACACCTGGAATTCTACCCCCCTCTACGAGACTCAAGCTTGCCAGTATCAGATGCAGTTCCCAGGTTGAGCCCGGGGATTTCACATCTCACTTAACAAACCGCCTGCGTGCGCTTTACGCCCAGTAATTCCGCTTAACGCTTGCACCCTCC
+
ABBBAFFFFFFFGGGGEFFFFGEEDGGGFHHGEEFGEGGHHH5GGFFFH?0EEEEEFGGHAEDGGHE>EEGHHHHHGGFHHHHHHHHGEFEGHGGHHFCFFCFHHHFG2FGHGHHGHHHGGGGHGHFD<?CHC<F<DGB/CGG00==GGCCGFHGHGGHHHHG::0/CFGGGD?A??AFGGGGGGGG/BFFBFFFFFFFFFFFFFFFDFFDD-9./B:DCFFE9B/BFFFB.;:DBF.@.:.9/;:DEFF
@M03896:38:000000000-B4D98:1:1106:22709:13654 2:N:0:185
CCTGTTTGCTCCCCACGCTTTCGCACCTGAGCGTCAGTCTTCGTCCAGGGGGCCGCCTTCGCCACCGGTATTCCTCCAGATCTCTACGCATTTCACCGCTACACCTGGAATTCTACCCCCCTCTACGAGACTCAAGCTTGCCAGTATCAGATGCAGTTCCCAGGCTGAGCCTGGGGATTTCACATCTGACTTAACAAACCGCCTGCGTGCGCTTTACGCCCAGTAATTCCGATTAACGCTTGCACCCTCCG
+
BBBBBFFFFFFFGGGGEEEFFGAEEGGHHFHHG?EEEDFGGHGGEE1CF?0AAFEEGDGHEEEEGH?>>EFHFHHHGC3FHHHGHHHGGEGEFGFHGCCFC@FHHHG0C?FGHGHHGHHGGGGHFHGE.AEHCBC<DGE<EGG0:<CCFC:0CCCC0GGHCCH....;FG9B.;9;AEFGB0FFGGG0;FFGB0;BF.AEFFFFFFF..;-99:9//E.@BFE9//F/9BBD.9AFB.;:9A.:BBDFFF.
@M03896:38:000000000-B4D98:1:1106:22738:13665 2:N:0:185
CCTGTTTGCTCCCCACGCTTTCGCACCTGAGCGTCAGTCTTCGTCCAGGGGGCCGCCTTCGCCACCGGTATTCCTCCAGATCTCTACGCATTTCACCGCTACACCTGGAATTCTACCCCCCTCTACGCCACTCCAGCTTGCCAGTATCAGATGCAGCTCCCAGCTTCAGCCTGGGGATTTCACATCTGACTTAACAAACCGCCTGCGTGCCCTTTCCGCCCACTCATTCCGATTAACGCTTCCACCCTCC
+
AAAAAFF4FFFFGGGE2EE2FGBE?EGF33GGGFE2BFGHHHCHEAEFF1E0A>>EEEFHAEF?EH1//>FGFGFHH0BGHHFFBDFFE?EFEFBGGCCD/<FGHFG0?1FFGFBGGHHGGGGGHHF--<CGF/<<<CD/<CC0:0;C000C0:GC/:GGC/:.000;0;9/.?.;:C90;0;0;CF00;;B0CBF/AAE9@B?..-9.;.:B9B/B.9AB...//;BFF/.;.;/B.-...9/B:9..;
@M03896:38:000000000-B4D98:1:1106:22715:13671 2:N:0:185
CCTGTTTGCTCCCCACGCTTTCGCACCTGAGCGTCAGTCTTCGTCCAGGGGGCCGCCTTCGCCACCGGTATTCCTCCAGATCTCTACGCATTTCACCGCTACACCTGGAATTCTACCCCCCTCTACGAGACTCAAGCTTGCCAGTATCAGATGCAGTTCCCAGGTTGAGCCTGGGGATTTCACATCTGACTTAACAAACCGCCTGCGTGCGCTTTACGCCCAGTAATTCCGCTTAACGCTTGCACCCTCC
+
ABBBBFFFFFFFGGGGEEEFFGEEFGGHFHHHGDEEEGGFGHFHEDAGHG?EEE>EFEGHFEDEGHE>>EFHHHHHGGBEGGHHHHHGG<EEGGFGHFFCC@DGHHCFBFGHGHHFGHHGGGGHGHGA.<CHF0/<DCD<CGG0:<CCC;C0GFHH:CGHHHBC/9/;BFCB.;.;E.CFFBFCFGG09CFFFFBCFFFFFFFFFF@AAA-B;A.9FE?@FF./;/;BFFB.;.9;BAB.9A9/9;AFFF
@M03896:38:000000000-B4D98:1:1106:17003:14077 2:N:0:185
CCTGTTTGCTCCCCACGCTTTCGCACCTGAGCGTCAGTCTTCGTCCAGGGGGCCGCCTTCGCCACCGGTATTCCTCCAGATCTCTACGCATTTCACCGCTACACCTGGAATTCTACCCCCCTCTACGAGACTCAAGCTTGCCAGTATCAGATGCAGTTCCCAGGTTGAGCCCGGGGATTTCACATCTCACTTAACAAACCGCCTGCGTGCGCTTTACGCCCAGTACTTCCTATTAACGCTTGCACCCTCC
+
ABBAAFFFFFFFGGGGAEEEFGEEEFGHAFCGGEEGGHGHHHFHGDEFG?EEEEEEGGGHHGGGGHE/>@FHHHHHHGHGGGGGHHHFFEFGFHFGHDCCD<FGHGFCCGHHGGHFHHHGGGGGHHCC.<<GF0<<DGE/<C=00;:C00:C:FC0C;GF0;0.:;//9FFF@C-;D.FFFFF09FF//;FFFBFBFFFFDFFDEF-9ADFB-../BADFFFF9F/BFFF//9/99B.;....9;BD.AD
@M03896:38:000000000-B4D98:1:1106:13064:14165 2:N:0:185
CCTGTTTGCTCCCCACGCTTTCGCACCTGAGCGTCAGTCTTCGTCCAGGGGGCCGCCTTCGCCACCGGTATTCCTCCAGATCTCTACGCATTTCACCGCTACACCTGGAATTCTACCCCCCTCTACGACACTCAAGCTTGCCAGTATCAGATCCAGTTCCCAGGTTGAGCCCGGGGATTTCACATCTCACTTAACAAACCGCCTGCGTGCGCTTTACGCCCAGTCATTCCGATTAACGATTGCACCCTCC
+
BAABBFFFFFFFGGGEEFEFFGAEEGGHBFHGEGGAAGHFFGGHGE?FH1AAEEEEEEAG1E?EEF1/>>FFGHHHH2F3BFGFFDF?EE/E2GFHH?BCD@<GGHHHGGHHF@FGFHHGGGDC1FFC.-<<C//<=<0/<GG000;<C0:G/:<C:CCGGFC.:0/:/BF9-99--9BBGBFFFFB/9FFFF/FFF.AF--BD.;-:9;;B99.:9..--..///;/;B/.9.99;.....//;B..;9
@M03896:38:000000000-B4D98:1:1106:13051:14178 2:N:0:185
CCTGTTTGCTCCCCACGCTTTCGCACCTGAGCGTCAGTCTTCGTCCAGGGGGCCGCCTTCGCCACCGGTATTCCTCCAGATCTCTACGCATTTCACCGCTACACCTGGAATTCTACCCCCCTCTACGAGACTCAAGCTTGCCAGTATCAGATGCAGTTCCCAGGTTGAGCCCGGGGATTTCACATCTCACTTAACAAACCGCCTGCGTGCGCTTTACGCCCAGCACTTCCGATCAACGCTTCCACCCTCC
+
BBBBBFFFFFFFGGGGEFECEGDEEGGHFHHHFEEEEDGHGH2FEE?GHA0AAE>FFEEHEEDEEH?@>EFHHHHHFGHHHHHHHGGFEEEEDGGGHDBDC@FGHGFF2?FHHGFGHHHGCDEFGGEA.EDGF0C<<<=/<GF000;<GCFFCFG0::GHHEG.:09//9CE-?-?DABFGBF0/B//9B/B/;BB/9AE-;D...999.9@@.9;F..-;....9/:BB.;A-.;;.;...;:;F?.AD
@M03896:38:000000000-B4D98:1:1106:13080:14181 2:N:0:185
CCTGTTTGCTCCCCACGCTTTCGCACCTGAGCGTCAGTCTTCGTCCAGGGGGCCGCCTTCGCCACCGGTATTCCTCCAGATCTCTACGCATTTCACCGCTACACCTGGAATTCTACCCCCCTCTACGAGACTCACTCTTGCCAGTATCAGATGCAGTTCCCAGGTTGAGCCCGGGGATTTCACATCTGACTTCCCCAACCGCCTGCGTGCGCTTTACGCCCAGCAATTCCGATTCACTCCACCACCCTCC
+
AAAAAFFFDDFFGFGGEEAFEGDADGGHC3EFEGE2EGGHHHHHFAAFH100AE>EEEGG1E?EEG1>EEFFFFHHG2F3FGFHHGG/E?E/FFFHFFCCC/DGHFG02?GHFGHFHGHGGGGH1<F..=CD0</==000<C0<0;0;0;:;0C0:;0CCCG0.:09F/;/;;---;C/0;0B;CFB//9/B//9B..;:-99.;?9AAD-9-..BF.A--.9.9.B/99/999/9;/;./..:9;;AA9
@M03896:38:000000000-B4D98:1:1106:13068:14199 2:N:0:185
CCTGTTTGCTCCCCACGCTTTCGCACCTGAGCGTCAGTCTTCGTCCAGGGGGCCGCCTTCGCCACCGGTATTCCTCCAGATCTCTACGCATTTCACCGCTACACCTGGAATTCTACCCCCCTCTACGAGACTCCAGCTTGCCAGTATCAGATGCAGTTCCCAGGTTGAGCCCGGGGATTTCACATCTCCCTTAACAAACCGCCTGCGTGCGCCTTACGCCCAGTACTTCCGATTCACGCTTGCACCCTCC
+
ABBBAFFFFFFFGGGEEEAAFGEEEGGHAFGGGFEAEHHHFGFGE?EFGAECEE@FGFEHAE?EGH?EEEEGHHFHGBG3GHFHBGHFEEFDDGFHHFDG/B?GHHE0FGGHHGFHHHHG?CGHHHG?.<<GF/C<CG0<<GD000:<00;GBBC;;CGHGH0.:0/9/BFAB-;;DDFFFGFGFFF//;;9;F/;9AEA=;;A.9@;AD-;.:./;.;-9AE9B//9BFF..9/;;...9../;BDFED
@M03896:38:000000000-B4D98:1:1106:20737:14300 2:N:0:185
CCTGTTTGCTCCCCACGCTTTCGCACCTCAGTGTCAGTATTAGTCCAGGTGGTCGCCTTCGCCACTGCTGCTCCCTCCTATATCTACGCATTTCACCGCTACCCAGGAAATTCCACCACCCTCTACCACACTCCAGTCCGTCAGCTTTGAATGCCGTTCCCAGGTCGAGCCCCGGCATCTCACATCCCACTTAACACACCACCTACGCGCGCTTTACGCCCAGTAATTCCGATTAACGCCTCCACCCTCT
+
>A11>FFBDFDFFAEFEEE0FGEEAEGHG11B2GG2GHFB2FG2DF110G1ABBAEEE?G/A/AEG@1111B@F/B>/F1F@EFB2F/>BEEHGHFG/>EEC0F1///0<FHHHEEAGE?AEG01BFG1/?0@011@@1?/@??1?F11F1?GF1/<>GF111<<1---<AE.---::/;:0;0=CF.0;.000;0/9.CEFAABC.9-@-@---/;;9>9-9F////;;;9B-9/:->---99BFF-;-
@M03896:38:000000000-B4D98:1:1106:11747:14829 2:N:0:185
CCTGTTTGCTCCCCACGCTTTCGCACCTGAGCGTCAGTCTTCGTCCAGGGGGCCGCCTTCGCCACCGGTATTCCTCCAGATCTCTACGCATTTCACCGCTACACCTGGAATTCTACCCCCCTCTACGAGACTCAAGCTTGCCAGTATCAGATGCAGTTCCCAGGTTGAGCCCGGGGATTTCACATCTGACTTAACAAACCGCCTGCGTGCGCTTTACGCCCAGTAATTCCGATTAACGCTTGCACCCTCC
+
ABBAAFFFFFFFGGGGEFEFFGEEEGGHHHHHEGEFEHGGGHGHGEEFHE?EEEEEGGGHGGGGGHEEEEGHHHHHHGHHHHHHHHGFGDEGHHHHHGDGCCFHHHGHHHHHHHHHHHHGGGGHHHGGADCGF0CDDHG<CHHCHFHGGGCGFFHHGCHHHHF:;0:9CFGGGAG-BEGGGGGGFFF/BFFBBF/BFFFFFFFFFFFFDFFF-9EFFEDFFD./;:9FFFF.:..;;;B..AA/FBD?EF
@M03896:38:000000000-B4D98:1:1106:11735:14841 2:N:0:185
CCTGTTTGCTCCCCACGCTTTCGCACCTGAGCGTCAGTCTTCGTCCAGGGGGCCGCCTTCGCCACCGGTATTCCTCCAGATCTCTACGCATTTCACCGCTACACCTGGAATTCTACCCCCCTCTACGAGACTCAAGCTTGCCAGTATCAGATGCAGTTCCCAGGTTGAGCCCGGGGATTTCACATCTGACTTAACAAACCGCCTGCGTGCGCTTTACGCTCAGTCATTCCGATTAACGCTTGCACCCTCC
+
BBBBBFFFFFFFGGGGEEFAFGEEEFGHFFHGEEE2EGFGEHHGGG1FGDEEFEEEGGGHEFCFGHDEEEEGHHHHHCG3GHBFFFHFEEEEFHHHHDCDCFHHHHFC2?GFHGHHHHHGGGGGFHG?..CGB<CDGGD/CGGC:0CCCGBCBG0C0;GGHHC.:9/;/CBC?D--BDFGFFGFFFF:/9/B////:AEE-@D.EFF...-;;../9...999;/9;BFFFD.;ABB.@...9;/;A9.9
@M03896:38:000000000-B4D98:1:1106:18435:14923 2:N:0:185
ATTGAGCGCACCCCACAGCTGCTCTACCCAGGGGCCCCGCGCACCCAGACAAACACCAGCAGGACAATCTGAACGCCCGAACCACTACACTCACACCAACCCGCCACACACACCGACAACAGCGCCGCTATTCAAACACAAAAACAAACAAAACAAAGTAGCGCAGACGACCATTGTAACAGCAACAACCACATGTACGCTAACTGACAACGACCATACCACTCAAACACATGCCAAGATGTAACTACATA
+
11>>11111111100A00C1111B11B101000/////////AA/>//>>000/B0?/0B>0//?>0B@1222B>A>//////0/100B0100111////??/////?/////.--<>-<.<<-------.000000........9...9....9../0000-9-----9---////99///------9----/////---9-/;/////9-----//-//9//9///9--//////--//////////99
@M03896:38:000000000-B4D98:1:1106:17476:15188 2:N:0:185
CCTGTTTGCTCCCCACGCTTTCGCACCTGAGCGTCAGTCTTCGTCCAGGGGGCCGCCTTCGCCACCGGTATTCCTCCAGATCTCTCCGCATTTCACCGCTACACCTGGAATTCTACCCCCCTCTACGAGACTCCAGCTTGCCAGTATCAGATGCAGTTCCCAGCTTCAGCCCGGCGATTTCACATCTCCCTTAACAAACCGCCTGCGTGCGCCTTACGCCCAGTCATTCCGCTTAACGCTTGCACCCTCC
+
BBB@AFFFFFFFGGGE2EEAFG2EEEGFAAFFEFAAEGFEAGABAAEE3BA0E>>>EE?HHGGEGH1/>EFHHFB3GFC?GGDF43BEE/?AGGDFHDCD?BGHHH0CC1<FGDGGHAGGC-CFH<<..<<<C/G/CCB<<G00:;C;C0<:::C;0;;CC:0.00000;:C;9-:-9;EFBF/9B///;./9/99/.AE-@B:99-:9;-;.9.9/;9@B?.//;/9BF/.A9./B.;.999/;:DEFD
@M03896:38:000000000-B4D98:1:1106:10982:15217 2:N:0:185
CCTGTTCGCTCCCCTAGCTTTCGTCTCTCAGCGTCAGGTGCGTACCAGGGAGCCGCCTGCGCCACTGGTGTTCCTCCCGATATCTGCGCATTTTACCGCTACACCGGGAATTCCGCTCCCCTCTCACGCCCTCTAGTCTCGCAGTATTGAACGGCCTCTCCGGGTTAAGCCCGGAGCTTTCCCGTCCAACTTACACGTCCGCCTCCAGACGCTTTACGCCCAGTCAATCCGGCTAACCCTCCCGTCCTAC
+
BBBBBFFBBBBBGGGCCBBBGGDGEHHHHCGHEGEEGHBAAABEFGBGGG1AEE0EEEGG?EEEFHGFBBGAGGFFFFG1>/>F4BG/E/EFHHEGHGEGD@FGBDCFCGHFHGFDDGDFGGGHH<GAGFG-GGD0=DGH<CAA.00;;::C;.:ACG/GFDCCA..;0;FE-9?--ABF//::.;D.FFF/;BF/9:AA9@F?.9B/;A-;...99..@B..B9:/;B..---;;;.;...9....9//
@M03896:38:000000000-B4D98:1:1106:10962:15223 2:N:0:185
CCTGTTCGCTCCCCTAGCTTTCGTCTCTCAGCGTCAGGTGCGTACCAGGGAGCCGCCTGCGCCACTGGTGTTCCTCCCGATATCTGCGCATTTTACCGCTACACCGGGAATTCCGCTCCCCTCTCACGCCCTCTAGTCTCGCAGTATTGAACGGCCTCTCCGGGTTAAGCCCGGAGCTTTCACGTCCAACTTACAAGTCCGCCTACAGACGCTTTACGCCCAGTAACTCCGGATAACGCTCGCGTCCTAC
+
BBBBBFFBBBABGGGFGGGGGGEGGHHGHHHHGGGGAGE3BAFEGEFGGEFAEFEEGGGG0EEEEHC2BBGEHHHHHGGGGGGHHHHGGEGGHHGHHGEEDCFGHGFCCCGHGEFCEGGGGHGHGGFFGGGFHHH<DGFGCED.<DGCCFHFC.;A:CCGFDA-;:AF9;FEA@99DFFBFFFFFFF.BFFBFF/B/FBFDAFFFFB//:-@99AFF99BFF.;/B99BB9-..AFF.B.A-@99@=AFF
@M03896:38:000000000-B4D98:1:1106:10962:15244 2:N:0:185
CCTGTTCGCTCCCCTAGCTTTCGTCTCTCAGCGTCAGGTGCGTACCAGGGAGCCGCCTGCGCCACTGGTGTTCCTCCCGATATCTGCGCATTTTACCGCTACACCGGGAATTCCGCTCCCCTCTCACGCCCTCTAGTCTCGCAGTATTGAACGCCCTCTCCGGGCTCAGCCCGGAGCTTTCACGTCCAACTTACCAGTCCGCCTACAGACGCTTTACGCCCCGTAACTCCGGATAACGCCCGCCTCCTAC
+
BBBBBFFADBBBGGGGBBFFGGEGEGHGHHHFEGEFAFF3BABEGAFFFE1EEFEFGGHGCE?1EGB2@B?EEGFHHGGDE/EGHDGEGEFEHFHHHFEEC@DGGCCG?@HEFF0AAD?FCGDFF1FFGGGGHH00===D<ECA.=;:;0CGC.:;:GCC;.---:.:/;FD;---;AFBF/;AAAE.9B//BF/:/;;BACFF..9//;-9..9BF;9@D-9.9..9;9.-...99.9-;;;-.;../9
@M03896:38:000000000-B4D98:1:1106:13741:15743 2:N:0:185
CCTGTTTGCTCCCCACGCTTTCGCACCTGAGCGTCAGTCTTCGTCCAGGGGGCCGCCTTCGCCACCGGTATTCCTCCAGATCTCTACGCATTTCACCGCTACACCTGGAATTCTACCCCCCTCTACGAGACTCAAGCTTGCCAGTATCAGATGCAGTTCCCAGGTTGAGCCCGGGGATTTCACATCTCACTTAACAAACCGCCTGCGTGCGCTTTACGCCCAGTAATTCCGATTAACGCTCGCACCCTCC
+
ABAAAFFFFFFFGGGEEEFAFGEEEGGHFHFHGGEFGHHHGHGHGEEGHD0EEEEGGGGHAFCAEHE/>EFHHHFHHFHGHGHHBEGFEEFFHHHHHDCDCCFHHHFG2FGFHGHHHHHGGGGHGHFA.ACGF<GDDGD/CHG0:<CGF0:CFFHF:CGFGH0.:0//9BFEF?9--=BB;CFFFFF/;FFF9F9;/;AFFF-.AA9;DFAF-:.9FAAB>D.9;///;;/.;.;BFDD..99;BCD.AA
@M03896:38:000000000-B4D98:1:1106:18580:16014 2:N:0:185
CCTGTTTGCTCCCCACGCTTTCGCACCTGAGCGTCAGTCTTCGTCCAGGGGGCCGCCTTCGCCACCGGTATTCCTCCAGATCTCTACGCATTTCACCGCTACACCTGGAATTCTACCCCCCTCTACGAGACTCAAGCTTGCCAGTATCAGATGCAGTTCCCAGGTTGAGCCCGGGGATTTCACATCTGACTTAACAAACCGCCTGCGTGCGCTTTACGCCCAGTAATTCCGATTAACGCTTGCACCCTCC
+
BBBBBFFFFFFFGGGGEEEEFGEEEGGGCGFHEFAEEHGHHHFHGAEFGEFCEEEEGGEHEGGGGHDE/EGHHHHHGGHHHGFHEFHGGEGGHHGHHFBC@@BGHGHAFHFGGHHHHGHGGGGHHFF<.AEHFGH0DGG<<GG0:CG;G0CCGHHFCGHHHHG./;/99FGAAA?BGDGGF0FCFFF//BF/B9B;BAFFFFFFEFF;DFCD-9AFFFFFC??FB//BFF/.AA9/B.B9.99;BFDFFF
@M03896:38:000000000-B4D98:1:1106:23840:16022 2:N:0:185
CCTGTTTGCTCCCCACGCTTTCGCACCTGAGCGTCAGTCTTCGTCCAGGGGGCCGCCTTCGCCACCGGTATTCCTCCAGATCTCTACGCATTTCACCGCTACACCTGGAATTCTACCCCCCTCTACGACACTCCAGCTTGCCAGTATCAGATGCAGTTCCCATGTTGAGCCCGGGGATTTCACATCTCACTTAACAAACCGCCTGCGTGCGCTTTACGCCCAGCAATTCCGATTAACTCTTCCACCCTCC
+
ABAABFFFFDDFGGGEAEECFGBEEGGHFFFGCEEEEGGHHH2FEAAFC1A0A>>EEEEHEEEEGH?/>/FEGFHHG03?BFGFHHHFG/EEFGGGH/BBC@<GH0?0<?FGGG1FGGH@CCGFFGCA.<AHG///=<0/<G00000<;00;0:CG:;GHHC0/00;;/FFE9-9--;/CFFFFF/B//:BBBF/9/.;;-9BAE.B;.;-@-../9A.-;9..;./BBB/..:.;B/;///9//.;AE.
@M03896:38:000000000-B4D98:1:1106:26095:16319 2:N:0:185
CCTGTTTGCTCCCCACGCTTTCGCACCTGAGCGTCAGTCTTCGTCCAGGGGGCCGCCTTCGCCACCGGTATTCCTCCAGATCTCTACGCATTTCACCGCTACACCTGGAATTCTACCCCCCTCTACGAGACTCAAGCTTGCCAGTATCAGATGCAGTTCCCACGTTGAGCCCGGCGATTTCACATCTGCCTTAACAAACCGCCTGCGTGCGCTTTACGCCCAGTACTTCCGATTAACGCTTGCACCCTCC
+
ABBBAFFFFFDFGGGGEEEEFGEEEGGGEBFFEEEAAGGHHHEGEEEFF1??AE>EEEEG1EFFGH1/>>FGGHHHHGCBGFGHGGHFEEEG2GFGH<>B/B?GHCC02?GCGGDFHHHGGGDFFG<<.ACDFCB0<<G/<CG0000CC;0C0CHC0:CGHG.-.;.99;FEA@-9-:AAF/FFFFF//;:BB/BFFFEFFFFFFF;A;;@@99.BF.;9@AE/BB/BFF9A.A9BF.;.9.9/;FFFFF
@M03896:38:000000000-B4D98:1:1106:26114:16330 2:N:0:185
CCTGTTTGCTCCCCACGCTTTCGCACCTGAGCGTCAGTCTTCGTCCAGGGGGCCGCCTTCGCCACCGGTATTCCTCCAGATCTCTACGCATTTCACCGCTACACCTGGAATTCTACCCCCCTCTACGAGACTCAAGCTTGCCAGTATCAGATGCAGTTCCCAGGTTGAGCCCGGGGATTTCACATCTGACTTAACAAACCGCCTGCGTGCGCTTTACGCCCAGTAATTCCGATTAACGCTTGCACCCTCC
+
ABBBAFFFFFFFGGGGEEEFFGEGDGGHFFGGGGGDEGHHHHGHEEAGHE0EEEEEGGGHEEEFGHEE>EGHFGHHGFHHHHHHHHHGGFEGHHGHHFDG?@DGHGGC2FGGGHHGHFHGGGGHHHGAEFEH<<C<DGF/CGG0:;CGCCFHHHGHCGHHHC0.:B//9FFFGG;;DABFFGGGFFF/9FFFFFBBBAEFFFFFFFF9.A9@9;./FAA@AD?9//;FFFB.9.AFBDD?...;B9A.AA
@M03896:38:000000000-B4D98:1:1106:10374:16359 2:N:0:185
CCTGTTTGCTCCCCACGCTTTCGCACCTGAGCGTCAGTCTTCGTCCAGGGGGCCGCCTTCGCCACCGGTATTCCTCCAGATCTCTACGCATTTCACCGCTACACCTGGAATTCTACCCCCCTCTACGAGACTCAAGCTTGCCAGTATCAGATGCAGTTCCCAGGTTGAGCCCGGGGATTTCACATCTGACTTAACAAACCGCCTGCGTGCGCTTTACGCCCAGTAATTCCGCTTAACGCTTGCACCCCCC
+
BBBBBFFFFFFFGGGGEEEFFGEEDGGHFGHGEEEEEHGHHHGHFFDGGACFEEEEGGGHGFDGGHEEEGGHHHHHHFGFHHGHHHGFE/EFHHHHHFFGGCFHHHHHFHHHHHGHHHHGGGGHHGF?>ACHH0CDDFG/GHHC:;CC;;CCFHEFCCGHCCF.:9//CBFEA??B-;BFFBFFFFF/9BF9B/;BBFFFCFADEF=9ADDB@.:BF9ACFA9/:9/:FFB.:9;BBDC.9.9BFFA--;
@M03896:38:000000000-B4D98:1:1106:10383:16381 2:N:0:185
CCTGTTTGCTCCCCACGCTTTCGCACCTGAGCGTCAGTCTTCGTCCAGGGGGCCGCCTTCGCCACCGGTATTCCTCCAGATCTCTACGCATTTCACCGCTACACCTGGAATTCTACCCCCCTCTACGAGACTCCAGCTTGCCAGTATCAGATGCAGTTCCCAGGTTGAGCCCGGGGATTTCACATCTTACTTACCAAACCGCCTGCGTGCGCTTTACGCCCAGTCATTCCGATTAACGCTTGCACCCTCC
+
AABBBFFFFFFFGGGGAAAFFGAFAFGHACHFEFA22FGHHH2GEAAFG?0EAE>EEEGG1EAEEH>>>/EGHGHHH0F3GGFHEGGFE?EAGHHHHDCG/CGHHHFFH1GFGH1FGHHGGGGFFG.A.<<DF/C/<CF<CG00:0;:00:CFHFHFHGHHHF./C//=;FGB@9--9FFGFFFFFF/:BF/B/B/B.AA?BBDFF?..A-B-../B;A-@.9;9/B9:B/.;;A/B.9..9.;FFFFFF
@M03896:38:000000000-B4D98:1:1106:17827:16729 2:N:0:185
CCTGTTTGCTCCCCACGCTTTCGCACCTGAGCGTCAGTCTTCGTCCAGGGGGCCGCCTTCACCACCGGTATTCCTCCAGATCTCTACGCATTTCACCGCTACACCTGGAATTCTACCCCCCTCTACGAGACTCAAGCTTGCCAGTATCAGATGCAGTTCCCAGGTTGAGCCCGGGGATTTCACATCTGACTTAACAAACCGCCTGCGTGCGCTTTACGCCCAGTAATTCCGATTAACGCTTCCACCCTCC
+
CCCCCFFFFFFFGGGGFFEFFGEFDGGHFGGHGGEEEHGHFHHHGDEHH?EEEFEEGGGFBDFGHGEE/EFHHHHHGGHGHHHHHHHFGFFGHHGHHGGGGCGHHHFGFFGHHHHGHFHGGGGHGFEA<DEHF0C<DG0<CGGC0=DGG0CHGFHHGHHFHGG.:0/:BFGGG-B9CEBFGFGGGGE0/;F/;9BBFFFFFFF?.A@ADDAC-.;FF.D=;..BBBFFFE/.;9A/;;=...;/;FDEFF
@M03896:38:000000000-B4D98:1:1106:9101:17006 2:N:0:185
CCTGTTTGCTCCCCACGCTTTCGCACCTGAGCGTCAGTCTTCGTCCAGGGGGCCGCCTTCGCCACCGGTATTCCTCCAGATCTCTACGCATTTCACCGCTACACCTGGCATTCTACCCCCCTCTTCGAGACTCCAGCTTGCCAGTATCAGATGCAGTTCCCAGCTTGAGCCCGGGCATTTCCCATCTCACTTAACAAACCGCCTGCGTGCGCTTTACGCCCAGTAATTCCGATTAACGCTTGCACCCTCC
+
AA>AAFDCFFFFGCFEEAEAFF2E2EGHA3BBAEE2FGHHFHHGEE1B310A0>>EEGGG1E?EEG1/>>?FGEEHG0GBFFDGGFG/>??EGHGHGDB@B?1FGC0?0<?GGDFFFGGCDGGB1F<.0.<<0/</<<0<<GD000;;;00<CFBCG;GFH0:.;0/.:BBE-9--;99BF0;09CB00;9;9/;//9:A->BDEEBADD;B-;./:AA9>..///;;FB/:;A.BFD=...9/;;;.;D
@M03896:38:000000000-B4D98:1:1106:9096:17023 2:N:0:185
CCTGTTTGCTCCCCACGCTTTCGCACCTGAGCGTCAGTCTTCGTCCAGGGGGCCGCCTTCGCCACCGGTATTCCTCCAGATCTCTACGCATTTCACCGCTACACCTGGAATTCTACCCCCCTCTACGAGACTCAAGCTTGCCAGTATCAGATGCAGTTCCCAGGTTGAGCCCGGGGATTTCACATCTGACTTAACAAACCGCCTGCGTGCGCTTTACGCCCAGTAATTCCGATTAACGCTTGCACCCTCC
+
BBBBBFFFFFFFGGGGEFE2FGEEFGGHFGHHGFGGFFGHHHHHGDEGG?EEEE@EGGGHFGGGGHEEEGGHHHHHHFGBGGFHHHHFFEFFHHGHHDCDDCGHHHFFBCGHGGHFHHHGGGGHHF<A.CCHFCB<DGF/CGH0:CCGCGHH:CHGGGHHHHFC:09/BFFGFG?B@AFFFFFFFFF/;FFFFFB9B.EFFFFFFFF9DDAF-A.9BAA@CF.B/;BBFF/AA.ABFFC?9?9BBFDFFF
@M03896:38:000000000-B4D98:1:1106:2810:17377 2:N:0:185
CCTGTTTGCTCCCCACGCTTTCGCACCTGAGCGTCAGTCTTCGTCCAGGGGGCCGCCTTCGCCACCGGTATTCCTCCAGATCTCTACGCATTTCACCGCTACACCTGGAATTCTACCCCCCTCTACGAGACTCAAGCTTGCCAGTATCAGATGCAGTTCCCAGGTTGAGCCCGGGGATTTCACATCTCACTTAACAAACCGCCTGCGTGCGCTTTACGCCCAGTAATTCCGATTAACGCTTGCACCCTCC
+
ABAABFFFFFFFGGGGAEEFFGEEEGGHBAGFEEEGEHFGFHFGEEEFH?0EEEEEGGGG1EDEGH1/>E?FGFFHGCGGHGFGHFHGG<EAHFFGHCBCC@?GCFB02FGFGHBFFHHGGGGG1GGC.ACGF0/<<CB<CGG0;CGCG;:CCCF0;GGHFG0./9//9CFE-D-9AEFFBFF0FFF/;BFFF/9;BAEFFFFFFFAA.;@@-.;BF.;9;A./;/;;FBF?.A.BFDF.AE9/FFD.EF
@M03896:38:000000000-B4D98:1:1106:7712:17479 2:N:0:185
CCTGTTTGCTCCCCACGCTTTCGCGCCTCAGTGTCAGTTACAGACCAGGAAGCCGCCTTCGCCACTGGTGTTCCTCCATATCTCTACGCATTTCACCGCTACACATGGAATTCCACTTCCCTCTTCTGCACTCAAGTCGACCAGTTTCCAATGACCCTCCACGGTTAAGCCGTGGGCTTTCACATCACACTTAATCAACCACCTGCGCGCTCTTTACGCCCAATAATTCCGGATAACGCTCGCCACCCAC
+
BBBBBFFFFFFFGGFGGFEEFGGGEGGGGBGHHHFHHHHHHHGGHFBFFEFFGHEEGGGHAEEBEH@2@?1BFGHHFCGHHHHHHHHFEEFGHGGHHFFGGCGHHFF23BFGHHGFGHHHHHHHHHHGGGHHF<<2FF??CD@C1?FFFHHFHDDHGFHF0FA<<..0=DG<<=--CC.CFHH0CGF0:GC:BCFG0FGGGG?AFFABCG?A.9BBF.9@DD.;/9/FFF/-;.ABB.-.A->DADF.:A
@M03896:38:000000000-B4D98:1:1106:7709:17498 2:N:0:185
CCTGTTTGCTCCCCACGCTTTCGCGCCTCAGCGTCAGTTACAGACCAGGAAGCCGCCTTCGCCACTGGTGTTCCTCCTTATCTCTACGCATTTCACCGCTACACATGGAATTCCACTTCCCTCTTCTGCACTCAAGTCGACCAGTTTCCAATGACCCTCCACGGTTAAGCCCTGGCCTTTCACATCACACTTATTCCACCACCTGCGCGCTCTTTACGCCCAATAATTCCGGATAACGCCCGCCCCCTAC
+
BBBBBFFFFFFFGGGGGEEFFGEEEGFGGEG3BFECEHHGHBGDFGCF11BFCGEEGGGHEE?BEG@2B2?EFHHHG2@4GHHHHHHFCFEFHHHHH>EGGFFH3?F2CGHHHHGDHHFFHGHHGHG2>2FGC22@FG/F@DA01?GGFFFGG1<>CGHD<F<-C..<<DH.<;...;/000C0CG0;:::0000;0;B;.9CF/;-@DA-;9BF/B.;@D...B/:/BF/-9.;/F;;---9@--@-.9
@M03896:38:000000000-B4D98:1:1106:28769:17990 2:N:0:185
CCTGTTTGCTACCCACGCTTTCGAGCCTCAGCGTCAGTAAAAGCCCAGCAGGCCGCCTTCGCCACTGGTGTTCCTCCTAATATCTACGCATTTCACCGCTACACTAGGAATTCCGCCTGCCTCTACTTCACTCAAGCTAAACAGTTTTGAACGCGACGCCCGGTTGAGCCGATCGTTTTAACATTCAACTTGCCTACCCACCGACGCTCCCTTTACACCCACTAACTCCGGACACCACTTTCCACCTACGT
+
AAAAAF3FFFFFGGFGEFEEEFEAGEGHFFFGGAEEEHHBFHHHFGAHHF0FEEAEEEEHEECCGB101BB?FEGGFHHHGHHHDHHFEGGGHFFGH/EE?<EF>BCBC1GHHH0CEECEFFGHGGGFGHHHE0F11@1?1?F?1<?10/F1GC@<A<-<@C--:-:/0:-----9CAAB9B0FFFF09;00;C00/.9/;A--;--AA:999/9/:;/-A--/////;9---9---;99/9//;9-:B--
@M03896:38:000000000-B4D98:1:1106:28756:18002 2:N:0:185
CCTGTTTGCTACCCACGCTTTCGAGCCTCAGCGTCAGTAAAAGCCCAGCAGGCCGCCTTCGCCACTGGTGTTCCTCCTAATATCTACGCATTTCACCGCTACACTAGGAATTCCGCCTGCCTCTACTTCACTCAAGATAAACAGTTTTGAACGCGACGACCGCTTGAGCCGATCGTTTTAACATTCAACTTTCCTACCCGCCTACGCTCCCTTTACACCCAACAATTCCGGACAACCCTTCCCCCCTACC
+
AAAAAFFFFFFFGGFGEEEFFGEAFEEFGGFGEEEGFGHEHHFHHGEFHHAFEFAEFEEG1E?EEG3B@B?EGHHHHHHGHHGHFHHFEFFFDGFHHEECEEGHFHCFEFHHGGBBFGFGG2FGFHHBGGHHF2F2<FDGFHHB<1?GFFFGFGGGD-ADGG-:..::;G--99-;9CCFFFF;BF0;C0B0;CFFGFF.@;ADF.BADFFBFBBB;//AEF.;9//;;;;;9-;E9A.9.:B.;B-;A.
@M03896:38:000000000-B4D98:1:1106:28775:18007 2:N:0:185
CCTGTTTGCTACCCACGCTTTCGAGCCTCAGCGTCAGTAAAAGCCCAGCAGGCCGCCTTCGCCACTGGTGTTCCTCCTAATATCTACGCATTTCACCGCTACACTAGGAATTCCGCCTGCCTCTACTTCACTCAAGATAAACAGTTTTGAACGCGACGACCGGTTGAGCCGATCGTTTTAACATTCAACTTGCCTACCCGCCTACGCTCCCTTTACACCCAATAATTCCGGACAACCCTTGCCACCCACG
+
ABBBAFFFDFFFGGGGEEEEFGE2BEEHHHHHGGG?EHH5DEGFGEGHHHHGEFEEGGGHAEEEGGEFDCGFHHHHHHFHHHHHHHHFEEGGGGHHHGGEECFGDEGEFGGHGGFDGGGHGHHHHHHHHHHHFF111<1?FGHBDDGFFEDGADGDC@-ADG-;A-//9C?;-9@;EE9BFF9FGGF0CBF0FCFFF.A9=BAFF?BFFFE9/B/F/9;A.../9BBFF/-.9-;A.9.9.99/BA..9-
@M03896:38:000000000-B4D98:1:1106:13404:18054 2:N:0:185
CCTGTTTGCTCCCCACGCTTTCGCACCTGAGCGTCAGTCTTCGTCCAGGGGGCCGCCTTCGCCACCGGTATTCCTCCAGATCTCTACGCATTTCACCGCTACACCTGGAATTCTACCCCCCTCTACGAGACTCCAGCTTGCCAGTCTCAGATGCAGTTCCCAGGTTGAGCCCGGGGATTTCACATCTGACTTAACAAACCGCCTGCGTGCGCTTTACGCCCAGTAATTCCGATTAACGCTTGCACCCTCC
+
ABB?AFFFFFFFGGGE2EEFFGGGEGGHABGGEGFGEGGHHHHHGFCGF10AEEEFGGGHAEDEFHE/EEGHHGHHH2BGFHGHHHHGGEGGHFHHHFFGG@FGHHGAGHHHHHEGFHHGGGGG1FFF.CCGF/C/CCB<CGG0C0;;<;CC:CHF0:;CGFFC;99//;CA?C-A-;9BFEFB9B9//;B9FFFB/9;EBB=AEFB9AD;@-.;/;.;9@A.;9/9/BB/.;.A/;9@?A.9BBFDAEA
@M03896:38:000000000-B4D98:1:1106:13379:18060 2:N:0:185
CCTGTTTGCTCCCCACGCTTTCGCACCTGAGCGTCAGTCTTCGTCCAGGGGGCCGCCTTCGCCACCGGTATTCCTCCAGATCTCTACGCATTTCACCGCTACACCTGGAATTCTACCCCCCTCTACGACACTCCAGCTTGCCAGTATCAGATGCAGTTCCCAGGTTGAGCCCGGGGATTTCACATCTCACTTAACAAACCGCCTGCGTGCGCTTTACGCCCAGTACTTCCGATTAACGCTTCCACCCTCC
+
ABAAAFFFFFFFGGFEEEEAFGFGFGGH3BGGGGEEEHHHFGE2EE1A310AE>>EFGEHAEEEGHE/>ECGHFHHGBGGGHFGDBGFEEFGGHHHHGCDG@FGHH2<B2FGHGHFGHHFCCGFDG.C.A@GF/<<C00<CGF0:;;C;;0CGFHHHHHHHHB./0///C9A;---AD/FFFFBBFF/FFEF/9://.9A-;BDEF-9;9;9-;ABBEA@9..9BBF//FD.9.;FF.;.;.9/BFFEEF
@M03896:38:000000000-B4D98:1:1106:2738:18620 2:N:0:185
CCTGTTTTCTCCCCACGCTTTCGCACCTGAGCGTCAGTCTTCGTCCAGGGGGCCCCCTTCGCCACCGTTATTCCTCCAGATCTCTACGCATTTCACCGCTACCCCTGGAATTCTACCCCCCTCTACGACACTCAACCTTGCCACTATCATCTGCTGTTCCCACGTCGACCCCGGGGATTTCACCTCTCACTTAACAACCTGCCTGCGTGCGCTTTACGTCCAGTACTTCCGTTTTACGCTCGTACCCTACG
+
1>>1>1B1B1BDGFGA1A0AFFCA0AEHCC01AEEECDGHFF/BAE/1B//AA//>/>0B/>//?>/B>/?BBFHHH011BBGFF2B/>>/?GG2DE/><//0B?F//011FFG>@<C?BC//<?>...-<F0///<<0=<<00//0==00;::000:;;00.-..----9;;--9-AFF9/9//:;//9BB/99//-9/;--/B9-------;-9;:-9;-/99/9//:9///-9/-;--9---:B/-;-
@M03896:38:000000000-B4D98:1:1106:2740:18641 2:N:0:185
CCTGTTTGCTCCCCACGCTTTCGCACCTGAGCGTCAGTCTTCGTCCAGGGGGCCGCCTTCGCCACCGGTATTCCTCCAGATCTCTACGCATTTCACCGCTACACCTGGAATTCTACCCCCCTCTACGAGACTCAAGCTTGCCAGTATCAGATGCAGTTCCCAGGTTGAGCCCGGGGATTTCACATCTCACTTAACAAACCGCCTGCGTGCGCTTTACGCCCAGCAATTCCGATTAACGCCTGCACCCTCC
+
BBBBBFFFFFFFGGGGEEEFFG2EEGGHHHHHGGEFEHGHGHGHGAEBGAAEEEEEFGGH1EDEGH>>>EGHGGHHGGFBGGGHHHHFEEEEHHHHHCBDC@FGHGB02FFFFHGFFHHGGGDFBGG?<CCHC0<0<C0/<GD00;;CBC0C0CHC;GGHHHB./9=/CFFGA-99?DFFBBFCFFF/9BFFFFBFFFFFFFFD?FF;.;9;9:AFF.A@B.E.;.BFFFFD.A.;F.@-9.9;FFDEED
@M03896:38:000000000-B4D98:1:1106:2737:18659 2:N:0:185
CCTGTTTGCTCCCCACGCTTTCGCACCTGAGCGTCAGTCTTCGTCCAGGGGGCCGCCTTCGCCACCGGTATTCCTCCAGCTCTCTACGCATTTCACCGCTACACCTGGAATTCTACCCCCCTCTACGAGACTCAAGCTTGCCACTATCAGATGCAGTTCCCAGGTTGAGCCCGGGGATTTCACATCTGACTTAACAAACCGCCTGCGTGCGCTTTACGCCCAGTAATTCCGATTAACGCTTGCACCCTCC
+
BBABBFFFFFFFGGGGEEEAFGEEEGGHHEFGEGGGGHHFHHHFEG?FH?0EAEEEGEGH1EDEGH1>EFGHHFHHGGH3GFGHHFHGGGGDHHGHHGGCGCGHFHEG2?GFGHHGHHHGGGFFFGGC.DGG0<C<<=0<CGH0::0CGFCF:CGGG0GHHF0;/0//;FF.-@99DAFFFFFFFFF/;BB9//BFBFEEB;-9.;9.;A-@-;AFFFA9B.E9;/;FFF/..:;FB.9.;.9;BFD.:9
@M03896:38:000000000-B4D98:1:1106:14499:18704 2:N:0:185
CCTGTTTGCTCCCCACGCTTTCGCACCTCAGTGTCAGTATTAGTCCAGGTGGTCGCCTTCGCCACTGGTGTTCCTTCCTATATCTACGCATTTCACCGCTACACAGGAAATTCCACCACCCTCTACCATACTCTAGTCAGTCAGTTTTGAATGCAGTTCCCAGGTTGAGCCCGGGGATTTCACATCCAACTTAACAAACCACCTACGCGCGCTTTACGCCCAGTAACTCCGATTAACGCTTGCACCCTCT
+
ABBABFFFFFFFGGGGEFEFFGEEEFGHHHFHHHGGHHDGHGHHHFBGFHHGGFEEGEFH1EEEGH@F5BBEGHFHHHGHGHHHHGHCEEAEHHHHHFGGGCGHHFCAGHHHHHHFHHHGGHHHGGFHGFHHHFBFFGH2FGFD2@>GCFHHFHFGFFGHHHFCFD>GCGHG@D?@GAFGDBGFHHHCBGFHFCCCGFHAFGFGGF;;9A-:-9;BFED;BD./9//9BFAB.;./;9B?.A99;;A.;.
@M03896:38:000000000-B4D98:1:1106:14502:18725 2:N:0:185
CCTGTTTGCTCCCCACGCTTTCGCACCTCAGTGTCAGTATTAGTCCAGGTGGTCGCCTTCGCCACTGGTGTTCCTTCCTATATCTACGCATTTCACCGCTACACAGGAAATTCCACCACCCTCTACCATACTCTAGTCAGTCAGTTTTGAATGCAGTTCCCAGGTTCAGCCCGGGGATTTCACATCCAACTTAACAAACCACCTACGCGCGCTTTACGCTCAGTAATTCCGATTAACTCCTGCACCCTCT
+
AAAAAFFFFFFFGGGE2AEAFGEFEGGGHGGHHHFBGHBGHD5GG55BGH3AEBAEEFGH1EABEG32@2BBGFDHHFGGGFHGHHGBE>EEHHHFH?>EE@GHHA?GG?GGHHHFFHHGGEGFFHHG32GGH3D@@F2@@FDF2@FDFCHFBFFF<?FHFHEF<11>1=FC-<<-<</<GHGCGHHBCGCC0GC00:C:GGGFFF.9-;-A-../B99.9A//;99/;BBA...;//;////:;BD.AB
@M03896:38:000000000-B4D98:1:1106:7452:20043 2:N:0:185
CCTGTTCGCTCCCCTAGCTTTCGTCTCTCAGCGTCAGGTGCGTACCAGGGAGCCGCCTGCGCCACTGGTGTTCCTCCCGATATCTGCGCATTTTACCGCTACACCGGGAATTCCGCTCCCCTCTCACGCCCTCTAGTCTCGCAGTATTGAACGGCCTCTCCGGGTTAAGCCCGGAGCTTTCACGTCCAACTTACAAGTCCGCCTACAGACGCTTTACGCCCAGTAAATCCGGATAACTCTCGCGCCCTAC
+
ABBBBFFADAABGGGGFGGFGGEFEGGEHHHHGEEFAFD3BAFFGEFGFEFAEFEEGGHGEEFEGHCFEGHGHHHHHGGD@EEHHGFEEEEFGGHHHGEEDCGHHB@BDCHHGFFA?ADGGHGGFDF.<FDCGHH0=DHHBECE.0;GFBCCC.:AAG:GFC--99AF0;FE9@@-BFFFBFFEFEE9BFFB/BF//:;BDBF.DFF//;-9;99/B9ABDF./;F/9FF.-A.;BF/;/;.;--;;9BA
@M03896:38:000000000-B4D98:1:1106:20365:20101 2:N:0:185
CCTGTTTGCTCCCCACGCTTTCGCACCTGAGCGTCAGTCTTCGTCCAGGGGGCCGCCTTCGCCACCGGTATTCCTCCAGATCTCTACGCATTTCACCGCTACACCTGGAATTCTACCCCCCTCTACGAGACTCAAGCTTGCCAGTATCAGATGCAGTTCCCAGGTTGAGCCCGGGGATTTCACATCTCACTTAACAAACCGCCTGCGTGCGCTTTACGCCCAGTAATTCCGATTAACGCTTGCACCCTCC
+
ABAABFFFFFFFGGFGEFEEFGEEFGGHFAGGGGGEFHHHGGHHGEDHHC0EEEEEGGGHGEEFGHE@EEGHHHHHHGHFHGHHHHHCEEFGGHHHHGGGGCHHHHEC<FGGHHFHGHHGGGGFBHFE<CEG<0<<GGD<GHGF0;<CCC:CHHHFGFGGGHFAC0//CFGFB-?@BCFGGGG0BFB/:BFBFBBBBF?ACFFFFF;9ADFF9A./BAD=BFF//BBFFFFDDDFBBDA..AEFFFFAAF
@M03896:38:000000000-B4D98:1:1106:21290:20206 2:N:0:185
CCTGTTCGCTCCCCCAGCTTTCGCGCCTCAGCGTCGGTCTCGGCCCAGAGGGCCGCCTTCGCCACCGGTGTTCCACCCGATATCTGCGCATTCCACCGCTACACCGGGTGTTCCACCCTCCCCTACCGGACCCCAGCCGCGGCGGTTCCGCGGCCTTCGCGGGGTTGAGCCCCCCCCTTCGACCCCCCGCCTGCCGGCCCGCCCACCCGCGCTCTCCGCCCAATCACTCCGGATCACGCCCGCCCCCTAC
+
ABBABFF>AAABGGGGEBGGGGAEAEEEGGCFEEEAAEEFHFAFFE1BFB?ABE>EFGGH1EE?EH1/>/?EGFGHGGE/</BFG2F>CBDFGH2GGCBC@@FHHA-><-><DG<GGGHHGGGHGHH---;@D...;C;D-----9;;F..---;.9;..;9-9-9-9/BFFFBD-9-FF.9ACFDC-99@9.;A---;9-9--;A.999-9-../;.;.>;:.////;B.-..-.9.9.--9;9BA-.;
@M03896:38:000000000-B4D98:1:1106:28014:20234 2:N:0:185
CCTGTTTGCTCCCCACGCTTTCGCACCTGAGCGTCAGTCTTCGTCCAGGGGGCCGCCTTCGCCACCGGTATTCCTCCAGATCTCTACGCATTTCACCGCTACACCTGGAATTCTACCCCCCTCTACGCGACTCCAGCTTGCCAGTATCAGATGCAGTTCCCAGCTTGAGCCCGGCGCTTTCACATCTCACTTAACAAACCGCCTGCGTGCGCTTTACGCCCACCACTTCCGACTAACGCTTGCACCCTCC
+
ABAAAFFBDDDBFGCEAEECFFAEEEGFGGHGEGEEEGGHFHHHEE1BF100EE?EEE1GHED?EH?/>EGDGFFHH??EFGDHHFHFEEE?BGDFHDBB<@1GHF<?C??<FG1FGHEGCAA01F.---<<:///;C0/;CC0:0;C0;0;099000;CFB0.00:.0;;E-9----.;B/B/9FB/9BFF//9/BFEE??BF?F-..;9;9;.;B.9-9...;.//;B.9-9BBF:;...:/99AEFF
@M03896:38:000000000-B4D98:1:1106:27996:20244 2:N:0:185
CCTGTTTGCTCCCCACGCTTTCGCACCTGAGCGTCAGTCTTCGTCCAGGGGGCCGCCTTCGCCACCGGTATTCCTCCAGATCTCTACGCATTTCACCGCTACACCTGGAATTCTACCCCCCTCTACGAGACTCAAGCTTGCCACTATCAGCTGCAGCTCCCACCTCGAGCCCGGCGATTTCACATCTCACTTCACAAACCGCCTGCGTGCCCTTTACGCCCAGCACTTCCACTTCACTCTTGCCCCCTCC
+
AAA>ADFFBBDFGGCE1EE0FGBAAFEA0A0FEFEC/2DGHH/GGFA10///AE/>EEEFFECEGH/>/>FGFHBHF0B1BBFGHHH?E?<A>B2FH?B/<<?FGCF0?1F<FGFFHHHGGGGGFG...<CDF0C0<<0/.<D0//;:;000/CF;/:;GGG......;:;9--99--99F/B/BFF//;B///;BFFAF--@------9-;9/;/;A?-;B----//;;//9///;/;///;/9A@@FF
@M03896:38:000000000-B4D98:1:1106:26492:21398 2:N:0:185
CCTGTTCGCTCCCCACGCTTTCGCGTCTCAGCGTCAGTACCGTCCCAGAGAGCTGCCTTCGCCATTGGTGTTCTTCCTGATATCTGCGCATTTCACCGCTACACCAGGAATTCCACTCTCCTCTTCCGGACTCTAGCCATACGGTTTCCGTCGCCGTCTCCACCTTAAGCCTCCAGTTTTCACAACGCACCTGTTTGGCCGCCTACACGCTCTTTACTCCCAGTCAATCCGTACATCGCTTGCCCCCTAC
+
AAAAAFFADAAAGGFEEEEEFGBEAAAAG55B2EE2AFFGHAFEEE33A121BB3BGGHH1BA11B43@BFEFFHHHG@3B4BGH4B>>>?E?GBFG?EEEEBGF?0//?BFGG3BBFBGFGHHHHHD//>@F<11??<D1G0.0.CGG<<<-@C-<<./00/.::0;;:;:CC//:;;FFFF0C9---;AB/;0;/.:9:@CFAF/99=AA9/:/B/999999//:9BF..;;./:;A9..;BBEF-.;
@M03896:38:000000000-B4D98:1:1106:26474:21404 2:N:0:185
CCTGTTCGCTCCCCACGCTTTCGCGTCTCAGCGTCAGTACCGTCCCAGAGAGCTGCCTTCGCCATTGGTGTTCTTCCTGATATCTGCGCATTTCACCGCTACACCAGGAATTCCACTCTCCTCTTCCGGACTCTATCCATACGGTTTCCGTCGACGTCTGCAGGTTAAGCCTCCAGTTTTCACAACTCACCTCTTTGGCCGCCTACACGCTCTTTACGCCCAGTAAATCCGCACCCCGCTTGCCCCCTCC
+
AAB>AFFADAABGGGF2AAAAFAAAAAAFDAFABE2AFDGHAFDEE3B1121BFBBGHFG1?E1?F43B1BBBGHHHGB3B@FGF4F/>/>EGGGHG>>E<<FGFF0//0FFGFFFGHFHHHHHGGH?/?>DGF11@CGFDG0.0<<GG<>>--=-<</.0:/.:0000:C:GG/:0:0GFFB0BA/00;;0.0090/99A-B?FBBF.;.;./;9B..9;..9///:BF..-9-.;-;-..9:;ABB.9
@M03896:38:000000000-B4D98:1:1106:19791:21558 2:N:0:185
CCTGTTTGCTCCCCACGCTTTCGCACCTGAGCGTCAGTCTTCGTCCAGGGGGCCGCCTTCGCCACCGGTATTCCTCCAGATCTCTACGCATTTCACCGCTACACCTGGAATTCTACCCCCCTCTACGAGACTCAAGCTTGCCAGTATCAGATGCAGTTCCCAGGTTGAGCCCGGGGATTTCACATCTGACTTAACAAACCGCCTGCGTGCGCTTTACGCCCAGTAATTCCGATTAACCCTTGCACCCTCCG
+
BBBBBFFFFFFFGGFGCFEAAGEGDEGHFHFHFAEEEEGF5GEFEDEGFDGGGE@FGEGHHGCGGHCE/>?GHHFDFGHGHHGHEHHGGEEFEGGHHGGD?@D<GCCCGHHGHGHHHGHGGCEHHHGG.DDHGCGFFG0/=GHBCGG;CBC:0CCC;;GHFHFC/9/B9FFEGGA-BAFFFFGGFFF/BFBFBFFBF?E?9-@DAA;.AD;B;.:FFFFFF?./9B:BFF9A..A///;.;;B/;BD?EF.
@M03896:38:000000000-B4D98:1:1106:23250:21994 2:N:0:185
CCTGTTTGCTCCCCACGCTTTCGCACCTGAGCGTCAGTCTTCGTCCAGGGGGCCGCCTTCGCCACCGGTATTCCTCCAGATCTCTACGCATTTCACCGCTACACCTGGAATTCTACCCCCCTCTACGACACTCAAGCTTGCCAGCATCAGATGCAGTTCCCACGTTGATCCCGGGGCTTTCACATCTCACTTACCAAACCGCCTGCGTGCCCTTTACTCCCAGTACTTCCGATTAACGCTTGCCCCCTCC
+
AAA>>FFFFFFFGFGE2EEEFG2AEEEC3CFFEEA2AADGGHAFEE1BF10AAE0>EEEE1?1??G1/>>FFFFFGB0?3FGGGG4GF@EEFGGFGH/B@/@1?GG0001?FFGG<GGHGCGGB1G<>.<=G//<<<<D<<CC0.:;CC00;00G<;0<GGH.-....0;CB.--;-;9BB/BBFFE//;/B//9//;AE=;BD.9-..;.;//:/9/:9:B/9;/F/B99...;//.-...9/;ABBFA
@M03896:38:000000000-B4D98:1:1106:23262:22008 2:N:0:185
CCTGTTTGCTCCCCACGCTTTCGCACCTGAGCGTCAGTCTTCGTCCAGGGGGCCGCCTTCGCCACCGGTATTCCTCCAGATCTCTACGCATTTCACCGCTACACCTGGAATTCTACCCCCCTCTACGAGACTCAAGCTTGCCAGTATCAGATGCAGTTCCCAGGTTGAGCCCGGGGATTTCACATCTGACTTAACAAACCGCCTGCGTGCGCTTTACGCCCAGTAATTCCGCTTAACGCTTGCACCCTCC
+
ABBBAFFFFFFFGGGGEEEFFGEEFGGFFHHGGGEFEGFHHHHHGGEGHCGGEEEEGGGH1EDEGH?/>EGHHHHHGGGBGGHHHFHFFFGGHHGHHDDGCCFGGGFCBGGHGHHHHHHGGGGHGHFC.AEHC</<<CF<CGGC:CGCGC;CFFHECGGHHH0;/9/9CFFEB?---;FFGFFFFFF9;FFF/BBBFFFFFFFFFFA9AD=BB..BFEADFF.://9BFF/.;:.9BDD.;A99BFFFFF
@M03896:38:000000000-B4D98:1:1106:23266:22028 2:N:0:185
CCTGTTTGCTCCCCACGCTTTCGCACCTGAGCGTCAGTCTTCGTCCAGGGGGCCGCCTTCGCCACCGGTATTCCTCCAGATCTCTACGCATTTCACCGCTACACCTGGAATTCTACCCCCCTCTACGCGACTCAAGCTTGCCAGTATCAGATGCAGTTCCCAGGTTGAGCCCGGGGATTTCACATCTGACTTAACAAACCGCCTGCGTGCGCTTTCCGCCCACTAACTCCTATTCACGCTTGCACCCTCC
+
AABBAFFFFFFFGGGGEEE2AGEEEGG33BCFEBEAAGFHHHFGEED3FA0AAE>EEGGHAEDEEG?//>F4FGFHHBGFGGHFHDHGGAEGFGBFGCDGG@1FFFB00?FCFGHHHHHDCCGFHGG--<@@A0:0<CG/CGB0:0:CGC0::99F9FFFG00./;;//;C9?----9:FFFFFFF//9;BBB//:/AEEB?<.AF-;.9-;-99//..9-..9///;;///////;.9.9;.9BFF.;.
@M03896:38:000000000-B4D98:1:1106:12352:22708 2:N:0:185
CCTGTTTGCTCCCCACGCTTTCGCACCTGAGCGTCAGTCTTCGTCCAGGGGGCCGCCTTCGCCACCGGTATTCCTCCAGATCTCTACGCATTTCACCGCTACACCTGGAATTCTACCCCCCTCTACGAGACTCAAGCTTGCCAGTATCAGATGCAGTTCCCAGGTTGAGCCCGGGGATTTCACATCTGACTTAACAAACCGCCTGCGTGCGCTTTACGCCCAGTACTTCCGCTTAACGCTTGCACCCTCCG
+
BBBBBFFFFFFFGGFG2EEEFGEEEGGHHGHGEEEEGHHFHHGHGGEHHCCGEGFFGGGHEEFFGH1EEFFHHGHHFFFGHGHGGHHFEEEGHHGHHGGF/@GHHFF?FGGHHHHGHHHGFGGHGHGGCEDHHBGDGHH<CGFC::CCGC0GHGFHFGHFGF0./;/9CFGGGGGGGGGGGFGCFFF9/BFFF////9EFAFA.AFCADDDAB.A/BEB=C?.9BB/9FF..:;.9;.9...;;9FDA...
@M03896:38:000000000-B4D98:1:1106:12370:22719 2:N:0:185
CCTGTTTGCTCCCCACGCTTTCGCACCTGAGCGTCAGTCTTCGTCCAGGGGGCCGCCTTCGCCACCGGTATTCCTCCAGATCTCTACGCATTTCACCGCTACACCTGGAATTCTACCCCCCTCTACGAGACTCAAGCTTGCCAGTATCAGATGCAGTTCCCAGGTTGAGCCCGGGGATTTCACATCTGACTTAACAAACCGCCTGCGTGCGCTTTACGCCCAGTAATTCCGATTAACGCTTGCACCCTCCG
+
BCCCCFFFFFFFGGGGGEEFFGGGGGGHFGHHGGEGEHHHHHHHGGFHHFFGEEEGGGGHGGGGGHEEEGGHHHHHHGHHHHHHHHHGGEGGHHGHHGDGGCGHHHGHHHHHHHHGHHFGGFFHHGGCADEHFGHGGHF/GHHF:;GFGGGHGGHHCGHHHHECC9CFFGGGGGG?FGGGFBFFFFF/9FFFFFFFFFFF;FFAEFFDDDFDD.AFFFDFFDE9FFFFFFFFDFFFF.@AAE?BBFFEFF.
@M03896:38:000000000-B4D98:1:1106:19618:23229 2:N:0:185
CCTGTTTGCTCCCCACGCTTTCGCACCTGAGCGTCAGTCTTCGTCCAGGGGGCCGCCTTCGCCACCGGTATTCCTCCAGATCTCTACGCATTTCACCGCTACACCTGGAATTCTACCCCCCTCTACGACACTCAAGCTTGCCAGTATCAGATGCAGTTCCCACGTTGAGCCCGGGGATTTCACATCTGACTTAACAAACCGCCTGCGTGCGCTTTACGCCCACTAATTCCGATTAACGCCTGCCCCCTCC
+
AAAAAFFFFFFFGGBEEFEAFGAEEGGH3BGGEAAEAFGHGHGFFFDHH?E0AE>EEEFGCFCEGH1/>EFHGGFHGFGBFHHFGFHFC?AFDGFHHAD?/@?GG22?FGGHHDDHFGHGFGGG<FF>.<AGB/<<<G0/<CG00;;:GC:CBBHC::CHHH.-..;.CFFEA-;A??FFFFFFFFF/;B/B;BB9:9EF-;=.9.;9ADDB-9./B9A9>...//:/BB9D?DD//9-=FEF.9ACD.A
@M03896:38:000000000-B4D98:1:1106:19635:23249 2:N:0:185
CCTGTTTGCTCCCCACGCTTTCGCACCTGAGCGTCAGTCTTCGTCCAGGGGGCCGCCTTCGCCACCGGTATTCCTCCAGATCTCTACGCATTTCACCGCTACACCTGGAATTCTACCCCCCTCTACGAGACTCAAGCTTGCCAGTATCAGATGCAGTTCCCAGGTTGAGCCCGGGGATTTCACATCTCCCTTAACAAACCGCCTGCGTGCGCTTTACGCCCAGTAACTCCGATTCACGCTTGCACCCTCC
+
ABBBBFFFFFFFGGGGAEEEAGEEEGGHAGHHGGEEAGGHHHHHDA1GHCEAE>>EFGDHAED1EHE/>EFGGEGHF?FBGGHGGHHGGEAEFGFFHFDG/??GHH20G2FCHGFFGFHDCGGHBGF..<<G<<C0DG0/CGF00:;;CGGFFGHG::GHHH0./0/9;;FE?9--A9BFF0F;9/B//;B/;B:9/;AE-@CDEFADFDBD-;.;BAA->9./;///;B.@.9/9BAF...99BBD.;:
@M03896:38:000000000-B4D98:1:1106:18861:23288 2:N:0:185
CCTGTTCGCTCCCCACGACCCCCCCCCTGAGCTCTCGTAGTCGTGCTGGTGGCCGCCTTCTACCCCAACAATCCTCCATATCTCTCCGCCTTTCACCTCCACCCATAAAATTATCACCCCCTCTACCAACCTCCCACTTCTCCCCATCCGATTCAGCTCACAGTCTCAGCACTCTCACTTCCCATCTTCCATCATCGATCGCCAGCTTGCGCCACTCGCACTCGCATACCTATACATCTACGTCACCACA
+
111>113>>11>A11A0000000AA/A//0011111?>///2/B/B/11B0/>B//>//BB2>B0//?/</1<0BD00122222B1</////?1???1?/0??//00?11111111?00<-><<11110<<//<./<.00000/.///:.:;.0;0009090;000;;0/BC0/000000;0;009000000000///-------:/:/------/;---9-9-9---9/;//////////--9-99/9-
@M03896:38:000000000-B4D98:1:1106:4556:23307 2:N:0:185
CCTGTTTGCTCCCCACGCTTTCGCACCTGAGCGTCAGTCTTCGTCCAGGGGGCCGCCTTCGCCACCGGTATTCCTCCAGATCTCTACGCATTTCACCGCTACACCTGGAATTCTACCCCCCTCTACGAGACTCAAGCTTGCCAGTATCAGATGCAGTTCCCAGGTTGAGCCCGGGGATTTCACATCTGACTTAACAAACCGCCTGCGTGCGCTTTACGCCCAGTAATTCCGCTTAACTCTTGCACCCTCC
+
BBBBBFFFFFFFGGGGEFEEFGEEEGGHFFGFEGEGDHFGHHHHGEEGGDEFEEEEGGGH1EADFHE/>EGHHHHHGGFFGGGGHHHFEEFGHHHHHFFGG@FHHHFG2FGGGHHHHHHGGGFGHGFGDGEFG0G<<C<<<CD0::GC;;:CGHF:CGGHHHFC:CFGGGGGGGDDGDBBFFGGFF;;/BB9BFFBFFEFFFFFFF-DDF9@-;ABF.A@BBF9/BBBFF/.99A/B/;//9//9BFFFF
@M03896:38:000000000-B4D98:1:1106:4541:23326 2:N:0:185
CCTGTTTGCTCCCCACGCTTTCGCACCTGAGCGTCAGTCTTCGTCCAGGGGGCCGCCTTCGCCACCGGTATTCCTCCAGATCTCTACGCATTTCACCGCTACACCTGGAATTCTACCCCCCTCTACGTGACTCAAGCTTGCCAGTATCAGATGCAGTTCCCACGTTGAGCCCGGGGATTTCACATCTGACTTAACAAACCGCCTGCGTGCGCTTTACGCCCAGTAATTCCGATTAACGCTTGCACCCTCCG
+
BAABBFFFFFFFGGCEAFECFGEEDEGFH3GGEGD2AGFFGHHGE?AFHGGGEEEGGGGGHC1EFFD@E@FFHFHHGBG?FGHFGFGCEEEGHHHGHDDG/<DCFG0?0?FGGHHFHHHCGGGH<DF0<>CGF0<<DC0<.C0000=;<C<C000CG<G::C.;::../9/A?G-B-9/9BBB9FFF/:BBF;BB9B...9--AA.9;AD-;-;./;9999.99////BF/.9.9//.;..9.;B/A.;A.
@M03896:38:000000000-B4D98:1:1106:4564:23332 2:N:0:185
CCTGTTTGCTCCCCACGCTTTCGCACCTGAGCGTCAGTCTTCGTCCAGGGGGCCGCCTTCGCCACCGGTATTCCTCCAGATCTCTACGCATTTCACCGCTACACCTGGAATTCTACCCCCCTCTACGAGACTCAAGCTTGCCAGTATCCTATGCAGTTCCCAGGTTGAGCCCGGGGATTTCACATCTGACTTAACAAACCGCCTGCGTGCTCTGTACGCCCAGTACTTCCGCTTAACGCCTGCCCCCTCCG
+
ABBAAFFFFFFFGGGGEEACFG2EAEFFGHFFAEAEFHHHHHFGEEEGHFCGAEEFEEEG1EAEEHEEECFHHDEDFG3BGGGHHBGECA?EHHGHHGCCBDHHHHF0FFGGGFGFGAFDACFHFHE..ACHF0<0<C0/CGB:G0;G00;C0<CFGGHHHH0CC:/;/FFG?B-?B?/:B0;FFFF/9F///;9B/.AA@BF?EF-;.A.;//:;9E?@-AEFB9;BBFA...99B9--9...9;>-99.
@M03896:38:000000000-B4D98:1:1106:22735:24404 2:N:0:185
CCTGTTTGCTCCCCACGCTTTCGCACCTGAGCGTCAGTCTTCGTCCAGGGGGCCGCCTTCGCCACCGGTATTCCTCCAGATCTCTACGCATTTCACCGCTACACCTGGAATTCTACCCCCCTCTACGAGACTCAAGCTTGCCAGTATCAGATGCAGTTCCCAGGTTGAGCCCGGGGATTTCACATCTGACTTAACAAACCGCCTGCGTGCGCTTTACGCCCAGTAATTCCGATTAACGCTTGCACCCTCC
+
ABBAAFFFFFFFGGGE2EEAFGEEEGGFCHHGFEEFEGFHHHHHGGFGHCAEEEEEGGGHEEDEGH?/>EGHGHHHFGCFGGHHHFHFEEEEHGGHHFDG?@DGGFFC2FFGGFGGHHHGGGGHHGFA.<CHFCB0DCB<CGD000CCG;:FFHHGCCGHHF0./9=99CFE??--9ABFBBFFFFF/;FFFB/;BFFFFBFFFFFD.AD@;9;.:B;ABFF?/;/BFFF/....9;.B..EA/BFDEFF
@M03896:38:000000000-B4D98:1:1106:13753:24856 2:N:0:185
CCTGTTTGCTCCCCACGCTTTCGCACCTGAGCGTCAGTCTTCGTCCAGGGGGCCGCCTTCGCCACCGGTATTCCTCCAGATCTCTACGCATTTCACCGCTACACCTGGAATTCTACCCCCCTCTACGAGACTCAAGCTTGCCAGTATCAGATGCAGTTCCCAGGTTGAGCCCGGGGATTTCACATCTGACTTAACAAACCGCCTGCGTGCGCCTTACGCCCAGTACTTCCGACTACCGCTTCCACCCTCC
+
AAAAAFD4DFFFGGGEAEEFGG2BEGGHFFHFEEEAEGGHHHEGEA1FG?EAAE>EEEEG1EEFGH>E//FGHHHHGFCEGGEGHEHFEEEFFH2GGCCDCB<GHGF?0GGFGFDGHHHGGGGGHHGC.<EGF0<<<C0<<GG;0:;CG00CBF:;:CGGHH0:/99//;FGB--:9.CBFGFGFFF//B/FBBFF/AEF-@=A?F99.A-;.9999.99BD.////BFE..--;/;-9-..;:FFF?ED
@M03896:38:000000000-B4D98:1:1106:13745:24877 2:N:0:185
CCTGTTTGCTCCCCACGCTTTCGCACCTGAGCGTCAGTCTTCGTCCAGGGGGCCGCCTTCGCCACCGGTATTCCTCCAGATCTCTACGCATTTCACCGCTACACCTGGAATTCTACCCCCCTCTACGAGACTCAAGCTTGCCAGTATCAGATGCAGTTCCCACGTTCAGCCCGGGGATTTCACATCTCACTTACCAAACCGCCTGCGTGCGCCTTACTCCCAGTACTTCCGCTTAACGCCTGCACCCTCC
+
ABBBBFFFFBDFGGGGEEEFFGEEDGGGBFFGEEAAEEFHHHGHEE?GFE0EAE>EEEGHEGDGGHD/>EGHHHHHGBF3GGHHHHHGGEGFFGGHH/C@B@?FHGCFFGHFFGHHHHHGC-CCGGFD.CCGH<C<DG0<GGD0:00;C0:CBFFGCCGHHF.@../;;BBA-?--BAFGG0F/BB//;9BF;//;B?EE-@D.99;9.:9@..;/B:9;AF/;://9FF...99//.--....9:AAA9
@M03896:38:000000000-B4D98:1:1106:19014:24936 2:N:0:185
ATGATACCGCGGCTGCTGGCACACAATTACCATAACACGCAGGTGTAGATCTCGGTGGTCGCCCTATCATTAAAAAAAAAAAAAAAAAAAAAAAACGACCACAACATAACAAAAAAAATAAAACAAACAAAAAGTACAAAAAAACAAAAAAACAAAAAAATGCGACAAAGAATGTAAAGTAACTCACAAATTAAAACAAAACATACACTAACAACAACTGATATAGCATGAGATACACAGAAAGAAAGACA
+
ABAAAFFFCCCCGGGFGGGEFGGHGGHHGHHGGHGHGHFGG?EGBFBAA5DFFBF11EEHGGE1/?3BB@D4BGHHCEGGGE><//<<>->>---.-.---...;./000009.9:--.90:00........;.900090..--......-:......--.00..---//9.0000000000:000000.00;0000......000000/0000....0/000;0:000000000:00:.0000/./0///
@M03896:38:000000000-B4D98:1:1106:7447:24940 2:N:0:185
CCTGTTTGCTCCCCACGCTTTCGCACCTCAGTGTCAGTATTAGTCCAGGTCGTCGCCTTCGCCACTGGTGCTCCTTCCTATATCTACGCATTTCACCGCTACACAGGAAATTCCACCACCCTCTACCATACTCCAGTCAGTCAGCTTTGAATGCAGTTCCCACGTTGAGCCCGGGCATCTCACATCCCACTTAACAAACCACCTACGCGCGCTTTACGCCCAGTACTTCCGATTAACGCTTGCACCCTCT
+
AA1>>FF>DFFFF?1EEEE0FEEAEEEHF1BB2DG2BG2A2BE2DF1B0F1AEFAEEEEG/E/EEHE0101BFF1FG0FGFDDFDGG/>???GHGFH/>EGCHG10/00BBGGFF10?FA?GH01FGH21F1F11@@FFD2FD>1@G11??GFH1FGHHD1D0-<0..><<F--<-<</<<CF0;CGAGHF00;;00;::E.E?FB9;A?-@--ABBA->@B-;B/;/;9A-;--/99;--;-/;BA-A-
@M03896:38:000000000-B4D98:1:1106:12137:24992 2:N:0:185
CCTGTTTGCTACCCACGCTTTCGTGCCTCAGCGTCAGTTAAAGCCCAGCAGGCCGCCTTCGCCACTGGTGTTCCTCCCCATCTCTACGCATTTCACCGCTACACGGGGAATTCCGCCTGCCTCTACTTCACTCAAGCTCTACAGTTTCAAATGCAGCTTATGGGTTGAGCCCATAGATTTCACATCTGACTTGCAAAGCCGCCTACGCACCCTTTACACCCAGTAAATCCGTACAACGCTTGCTCCCTAC
+
AB3AAFFFFFFFGGGGEEAAFGAFFFFFG3FGFEEEEDGGHH5FGEGFHFHEEFAAEEAH1ED>EG325??BGGFGHFGGFGHHFHGEEE?E?GGHHEE>EEFGEE/@/CGGGFFDC?/FFGHGGHH1FFGHD0???CGFFGF<1FGGFGHGHHHF1<>F0D/.<<-/<GGEEHH0CGBBGHHFHHH00;GF;;G0B/9C-:BDDBD@DBGG?BBFFBBBDEE///9BFF...;9/;;@.9.:9B;EB/9
@M03896:38:000000000-B4D98:1:1106:12129:25011 2:N:0:185
CCTGTTTGCTACCCACGCTTTCGTGCCTCCGCGTCCGTTAAAGCCCAGCAGGCCGCCTTCGCCACTGGTGTTCCTCCCCATCTCTACGCATTTCACCGCTACACGGGGAATTCCGCCTGCCTCTACTTCACTCAATCTCTACAGTTTCAACTGCAGTTTATGCGTTGAGCCCATAGATTTCACATCTCACTTGCCACGCCGCCTACGCGCCCTTTACACCCAGTACATCCACACAACGCTCGCTCCCTAC
+
>AA1>FFBDDDFGGEE1EE0FGB0AFFBF0BAEEE/AAFEGF1EFG//A0B/AF/>EEEF/BA/?C10@0FEHFHHGFEFF0GFD2F/E?/?EGDGHEEC?@1B/</>/AFGFFF/C/??GHGG1F1<F1GH<011=FF11><1>1F=000=/<0C00<D000...-./;/:.;C0C0;C;GB0;9000;000;/00-9.99;CBFB?-9;;-//9;/;9;--///;FF///:9-;A-------;9EF/;
@M03896:38:000000000-B4D98:1:1106:16859:25643 2:N:0:185
CCTGTTTGCTCCCCACGCTTTCGCACCTGAGCGTCAGTCTTCGTCCAGGGGGCCGCCTTCGCCACCGGTATTCCTCCAGATCTCTACGCATTTCACCGCTACACCTGGAATTCTACCCCCCTCTACGAGACTCAACCTTGCCAGTATCAGATGCAGTTCCCAGGTTGAGCCCGGGGATTTCACATCTGACTTAACAAACCGCCTGCGTGCGCTTTACGCCCAGTAATTCCGATTAACGCTTGCACCCTCC
+
AAAAAFFFFFFFGGGGEEEAFGEEEGGFGGGGEEEEEHHHHHHHEEEGE10EEE>EEEEHAEDEGE>/>EFHHGGHHFFFHGFHHGGFEE?EFHHHHGGCGCFHGGC?0FGHGGHFHGHGGGGHFGFA.CCGC0C/<<<<<GGCC0CGH00:CGHHFCGHHH0.:0/C/;FEBB--@AFFFFFGFFF//;FFB/9BFFFF?B?A.F?AAA?B-.;FFAD9BD?//:/BFF/.99./9.@..AEBBF..AD
@M03896:38:000000000-B4D98:1:1106:16857:25663 2:N:0:185
CCTGTTTGCTCCCCACGCTTTCGCACCTGAGCGTCAGTCTTCGTCCAGGGGGCCGCCTTCGCCACCGGTATTCCTCCAGATCTCTACGCATTTCACCGCTACACCTGGAATTCTACCCCCCTCTACGAGACTCAAGCTTGCCAGTATCAGATGCAGTTCCCAGGTTGAGCCCGGGGATTTCACATCTGACTTAACAAACCGCCTGCGTGCGCTTTACGCCCAGTAATTCCGCTTAACGCTTGCACCCTCC
+
ABBBAFFFFFFFGGGFEFEAFGGFGGGGGGHHFEEEEHGHHHEGEAEGFEAEEFFGGGGHAEDEGHA>EEGHHHHHGGGGGGHFHHHGEEEEFGGHHDDGG?GHHHFABFGFHHHHGGHGGGGGFHGD<EEHFCF<DC0<CHH0:;CCG0CCCECG:CHHHC0./099FGGE9:?BG.CFGGGGFFF/;FFFF9BFFAEFFFFFFFA9DFFF-;EFFFFFFF.9B9FFFFF.99.BB.9.9..;BFFFFD
@M03896:38:000000000-B4D98:1:1106:24047:25909 2:N:0:185
CCTGTTTGCTCCCCACGCTTTCGCGCCTCAGTGTCAGTTACAGACCAGGAAGCCGCCTTCGCCACTGGTGTTCCTCCATATCTCTACGCATTTCACCGCTACACATGGAATTCCACTTCCCTCTTCTGCACTCAAGTCGACCAGTTTCCAATGCCCCTCCACGGTTAAGCCGTGGGCTTTCACATCAGACTTAATCAACCACCTGCGCGCTCTTTACGCCCACTAATTCCGGATAACGCTCGCCCCCTAC
+
AAAABFFFFFFFGGGGAEFAFGEE2EEEEBGHHHGHGHGFGGBFFFG1FAFFGF0AE?EG1EEBEG32B21EGFFHH2GHHGHHHHHFEEEGHGHHH?EEF@GGFFFF3GGGHHDGFHFHHHGHFGGHFGHH22<2@FA<CF>01?FGHF1F11<GFCED0<.-<<.0=DC<.<-;EGHGHFHCHHC0:;C;;0C;0=BFGGGGB.9A?BBFA9BBB.A9B9.;//9FFF/9.A./;:9.9-9@.-;@.A
@M03896:38:000000000-B4D98:1:1106:24040:25926 2:N:0:185
CCTGTTTGCTCCCCACGCTTTCGCGCCTCAGTGTCAGTTACAGACCAGGAAGCCGCCTTCGCCACTGGTGTTCCTCCATATCTCTACGCATTTCACCGCTACACATGGAATTCCACTTCCCTCTTCTGCACTCAAGTCGACCAGTTTCCAATGACCCTCCACGGTTAAGCCGTGGGCTTTCACATCACCCTTAATCAACCACCTGCGCGCTCTTTACGCCCAATACTTCCGGATCACGCCCGCCCCCTAC
+
ABBAAFFFFFFFGGGGEFEGFGEEEFGGGHFGHHGHGHHHHHFGGEBEFHFABGEEGGGHAEE>EG3?@BFFFHHHFGFFHHHHHFHFEEEEHGFGHEEEEEFG?F?2G?FGGHFGFGHHHHHHHHHGHHHHG2@2@F</BF<01?GGHD1FF1>GHHHG0G.-<<<0=<<<<<--;C:CGCG0GH00/;:B/0;C00;AEGGGGG-;-;?DA/BBF.9@B9.9///;BF9-9A-.F.A.;-@B-;B=AA
@M03896:38:000000000-B4D98:1:1106:10792:26013 2:N:0:185
CCTGTTTGCTCCCCACGCTTTCGCACCTGAGCGTCAGTCTTCGTCCAGGGGGCCGCCTTCGCCACCGGTATTCCTCCAGATCTCTACGCATTTCACCGCTACACCTGGAATTCTACCCCCCTCTACGAGACTCAAGCTTGCCAGTATCAGATGCAGTTCCCAGGTTGAGCCCGGGGATTTCACATCTGACTTAACAAACCGCCTGCGTGCGCTTTACGCCCAGTACTTCCGATTACCGCTTGCACCCTCC
+
ABAAAFFFFFFFGGGGAEEFFGEEGGGHFEGEEFEEEHGGHHGHEF?CG?AEEE>EEGGG1EEEFH>/EEFHHHHHGFGBGFGHHHHFEFEGGGGHH?CGG@DGHHFC<?FGGHHHHHHGGDEGDGFC.ACHC0<<<<</CF<0:<GC0=0;CGHF:GCGHH0:/://;CFGF-9A-C9BFFFFFFF/:BFFB/;BB9EFAFFDEF-;;A@@@..9B?DABA.;9///FF9AA9A/;.@-AE./9BDFFF
@M03896:38:000000000-B4D98:1:1106:10745:26589 2:N:0:185
CCTGTTTGCTCCCCACGCTTTCGCGCCTCAGTGTCAGTTACAGACCAGGAAGCCGCCTTCGCCACTGGTGTTCCTCCATATCTCTACGCATTTCACCGCTACACATGGAATTCCACTTCCCTCTTCTGCACTCAAGTCGACCAGTTTCCAATGACCCTCCACGGCTCAGCCGTGGGCTTTCACATCAGACTTAATCAACCACCTGCGCGCTCTTTACGCCCAATCATTCCGGATAACGCTCGCCACCTACG
+
ABBBAFFFFFFFGGFGEEF2FGGGGGGGGHGFDGEFFHHHHHGHGGBGGFBAFHAEFGGHGGGFGFCCB??BGFHHGEFDHHHHHHHGGGFGHGFHHGEGGFFFFBD2BBFGGGFHDGHHHHHHHHFFHGHF2FFFGFA/>C>C1?GGFFGGHHH<GHHGHHA@-<.0<CGC<DC;AGCFGF0GHF00::FFGFFFFBFGEGGGGGGAFG;D.:BBFFDFDDEF///:BBF;ADDF:9B9A@-9ADF.;F.
@M03896:38:000000000-B4D98:1:1106:10423:27227 2:N:0:185
CCTGTTTGCTCCCCACGCTTTCGCACCTGAGCGTCAGTCTTCGTCCAGGGGGCCACCTTCGCCACCGGTATTCCTCCAGATCTCTACGCATTTCACCGCTACACCTGGAATTCTACCCCCCTCTACGAGACTCCAGCTTGCCAGTATCAGATGCAGTTCCCAGGTTGAGCCCGGGGCTTTCACATCTGACTTAACAAACCGCCTGCGTGCGCTTTACGCCCAGTACTTCCGATTCACGCTTGCACCCTCCG
+
AABAAFFFFFDFGFGEAEE2FG2E?EGFCAGF?EE2EHFHHHHBEA1CG?0AE>EFHHHHHDDEGHEE@/FGFHFFHBG?GGHHF4FFGFCEHHHHHFEGB@DGHHF?C?GGGGHFH0F>@@DGFDF..>ED111>CG</CGFC0DGDFDDGBBDGGGGF<:0.::;::GCE-@A--;:BF0FBFFG00;FF0;/;B.AE<BBFFFB9AD-;@../BED;>D.///9FFF..9./9;.:...9:B;AAED.
@M03896:38:000000000-B4D98:1:1106:20521:27973 2:N:0:185
CCTGTTTGCTCCCCACGCTTTCGCACCTGAGCGTCAGTCTTCGTCCAGGGGGCCGCCTTCGCCACCGGTATTCCTCCAGATCTCTACGCATTTCACCGCTACACCTGGAATTCTACCCCCCTCTACGAGACTCAAGCTTGCCAGTATCAGATGCAGTTCCCAGGTTGAGCCCGGGGATTTCACATCTGACTTAACAAACCGCCTGCGTGCGCTTTACGCCCAGTAATTCCGATTAACGCTTGCACCCTCC
+
AAAAAFFFFFFFGGGFFFFFGGAEEGGHAFFGEEEFFHGHHHHHGFECGDEFEE>EGEFHAEEFGHE@E@GHFHHHGGHFHGHHGHHGE?EFGGGHGDDGC@GHHHFCFGHHHHFFHHGGGGGHFFF.>ECHF</<DGF/<GG0;0CGG0CFGFHGFHGHHH0./9/C9FFG?GADCAFGFBFGBFF/9FFFBFBBFAEF;BBDFFDADF;@-AAFFADBDFAB/B//B9BDADA/9.;99.99BBA?EF
@M03896:38:000000000-B4D98:1:1107:8820:4294 2:N:0:185
CCTGTTTGCTCCCCACGCTTTCGCACCTCAGTGTCAGTATTAGTCCAGGTGGTCGCCTTCGCCACTGGTGTTCCTTCCTATATCTACGCATTTCACCGCTACACAGGAAATTCCACCACCCTCTACCATACTCTAGTCAGTCAGTTTTGAATGCAGTTCCCAGGTTGAGCCCGGGGATTTCACATCCAACTTAACAAACCACCTACGCGCGCTTTACGCCCAGTAATTCCGATTAACGCTTGCACCCTCT
+
ABBABFFFFFFFGGGGEEEAFGEEFGGHHHFEGHFFHHFHCBGGGDEGCGB2EBAEEFGHAEDEFG@B@2BEGH5GGGFGHHHHHHHFEFFEHHFGHEEEE@GHF0?0FGHFGHHFCAGGEEHHBGGG?GHDH3B2@FF>@GG222@><CHFGFG1<?GDFB1?1<0CCFGG@-<AGDFGFFHFGFG0CHFCFBCGHAHGE.EABF.;@B-A-.ABBADCFFFFBB/BFFBD.9ABF.@..9;//;AAEB
@M03896:38:000000000-B4D98:1:1107:17294:4608 2:N:0:185
CCTGTTCGCTCCCCTAGCTTTCGTCTCTCAGCGTCAGGTGCGTACCAGGGAGCCGCCTGCGCCACTGGTGTTCCTCCCGATATCTGCGCATTTTACCGCTACACCGGGAATTCCGCTCCCCTCTCACGCCCTCTAGTCTCGCAGTATTGAACGGCCTCTCCGGGTTAAGCCCGGAGCTTTCACGTCCAACTTACAAGTCCGCCTACAGACGCTTTACGCCCAGTAAATCCGGATAACGCTCGCCTCCTACG
+
ABBBAFFABBBBGGGGGFFFFGEFEHHHHHHHGGGGEF5FFFGGGGHHGGFEEGEGGGHFCFGCGHFFBCFEGHHHHGGGCEGHHBHGGEFGHHFHHGGGGCFGHGCCCCGHHHHGGGGGGFGHHFFGGGGGHBGFGGHHFGGD.=;:;GFHHFGGGG/GFD--:9:FBFGGF?B@FFFFFFFEFFE9BFF/BFFF/;;BA=DFFFFFFFAF.:.:FFFFFFF/B/9BFF.BF.:BBDD.;;@-.;EFFF.
@M03896:38:000000000-B4D98:1:1107:17276:4613 2:N:0:185
CCTGTTCGCTCCCCTAGCTTTCGTCTCTCAGCGTCAGGTGCGTACCAGGGAGCCGCCTGCGCCACTGGTGTTCCTCCCGATATCTGCGCATTTTACCGCTACACCGGGAATTCCGCTCCCCTCTCACGCCCTCTAGTCTCGCAGTATTGAACGGCCTCTCCGGGTTAAGCCCGGAGCTTTCACGTCCAACTTACAAGTCCGCCTACAGACGCTTTACGCCCAGTAAATCCGGATAACGCACGCCTCCTACG
+
AAAAAFFBD?ABGGGCFGFGGGDFEAFADFEGEEDE2FAFFFGGGGHHG?1EEFEGGGHFGEECFFCEB2?EFGHHHGGDEEGHH4GEGEAFHFGHHGGCG@2GGFFC?BGBHHBC?ADFFEECFDFFHGGGHFDD=DGGCE@..=000:0CG.ADDG/;9;--.9.;;BCFC???DF/9FBBE.;;9BBFFFFFEFFFF.9;A.9B/BA-9.9:FB.9--..;;BBBFFF-ADDBB?>--;-.99A./;.
@M03896:38:000000000-B4D98:1:1107:17298:4632 2:N:0:185
CCTGTTCGCTCCCCTAGCTTTCGTCTCTCAGCGTCAGGTGCGTACCAGGGAGCCGCCTGCGCCACTGGTGTTCCTCCCGATATCTGCGCATTTTACCGCTACACCGGGAATTCCGCTCCCCTCTCACGCCCTCTAGTCTCGCAGTATTGAACGGCCTCTCCGGGTTAAGCCCGGAGCTTTCACGTCCAACTTACAAGTCCGCCTACAGACGCTTTACGCCCAGTAAATCCGGATAACGCTCGCGTCCTAC
+
ABBBAFFBBBBBGGGGGB5ABGDFEGGGFFHHGGFGEF5ABEFGGGHHGGFEEFEEGFHFEFGFGGCF@BGGGHHHGGGG/E@HH4GGGEFGHBGGHGF<B<DFHBC@DDHHHHGDDDGGGHGFGDGAFGGGGGF<DGHHGEG?.=;<;CCG.:ADAG/CGD--9:CB;CFGCF--BF/BFBFE9EFAFF///F///9BBDFDFFFF/BF9@.9.;FADAFDEBBF//BF?=D.9;9A>.;-;-9;;AFF
@M03896:38:000000000-B4D98:1:1107:11335:5758 2:N:0:185
CCTGTTTGCTCCCCACGCTTTCGCACCTGAGCGTCAGTCTTCGTCCAGGGGGCCGCCTTCGCCACCGGTATTCCTCCAGATCTCTACGCATTTCACCGCTACACCTGGAATTCTACCCCCCTCTACGAGACTCAAGCTTGCCAGTATCAGATGCAGTTCCCAGGTTGAGCCCGGGGATTTCACATCTGACTTAACAAACCGCCTGCGTGCGCTTTACGCCCAGTAATTCCGATTAACGCTTGCACCCTCC
+
CCCCCFFFFFFFGGGGEFFFFGGFGGGHFHHHGFEGEHGHHHHHGGGHHGGGEGFGGGGGEFFGGHFEEEGHHHHHHHHGHHHHHHHGGGGGHHHHHGGGGFGHHHFFFGHHGHHHHHHGGGGHHGGAADEHGHHDGGF/CHGB:CCGGCFGF:GGCGHHHHC.::;BFGGGGGGGGDGFGFGGFFF/BFB/BFFFFFEECFFDFFFAFFFF;.ABFFFFFF?///9;BFBD..ABF.@:9EABFFFFFF
@M03896:38:000000000-B4D98:1:1107:11326:5776 2:N:0:185
CCTGTTTGCTCCCCACGCTTTCGCACCTGAGCGTCAGTCTTCGTCCAGGGGGCCGCCTTCGCCACCGGTATTCCTCCAGATCTCTACGCATTTCACCGCTACACCTGGAATTCTACCCCCCTCTACGAGACTCAAGCTTGCCAGTATCAGATGCAGTTCCCAGGTTGAGCCCGGGGATTTCACATCTGACTTAACAAACCGCCTGCGTGCGCTTGACGCCCATTACATCCGCTTAAACCCTGCCCCCTCC
+
AAABAFFCBFFFEAFE2AAAFGEEFGGF3GEFEEAEEFGHDFABEAAFGAEEEE0EEEGG1A?EGHD/>EEHHHHHHFE?GH4GD4BFEEGG2F2BFDC/@@FGHFF<0CGCGHHGFFGGCCDHEG><..C0CCGFGFB/<GF0:;C;C00;C0:C;0C:CH0.:9/;/C99:?-9-;C9B0CF/B/;/B/9/9/9;AEA>B?FE?=.AD-B-9.;9..B?A//////;;...;.;//9...9..;9=AF
@M03896:38:000000000-B4D98:1:1107:18638:6135 2:N:0:185
CCTGTTTGCTCCCCACGCTTTCGCACCTCAGTGTCAGTATCAGTCCAGGTGGTCGCCTTCGCCACTGGTGTTCCTTCCTATATCTACGCATTTCACCGCTACACAGGAAATTCCACCACCCTCTACCGTACTCTAGCTCAGCAGTTTTGGATGCAGTTCCCAGGTTGAGCCCGGGGATTTCACATCCAACTTGCTGAACCACCTACGCGCGCTTTACGCCCAGTAATTCCGATTAACGCTTGCACCCTT
+
ABBBBFFFFFFFGGGG?EEFFGEEEEGHHFGGHHGGFGHHHHHHHG53GG3BBFAEFGGH1BE1AB3B5?BBGFFGGGF4FEGHHHH?EBEEHHEGGFEFEEBGGAFFEHGHGH4FGFHGGHHHHHHC?/CHGDD@GGFF22@<2?FBC/??G?FFFGG@F1><<<001>GG<C---;CGCCG:GGH0CGHFBGGBBBBEGGGG/;CDGGAFC.EBF.;=DF.;B/BBFFF...;/BAB.AAA/B/A./
@M03896:38:000000000-B4D98:1:1107:18626:6151 2:N:0:185
CCTGTTTGCTCCCCACGCTTTCGCACCTCAGTGTCAGTATCAGTCCAGGTGGTCGCCTTCGCCACTGGTGTTCCTTCCTATATCTACGCATTTCACCGCTACACAGGAAATTCCACCACCCTCTACCGTACTCTAGCTCAGTAGTTTTGGATGCAGTTCCCAGGTTGAGCCCGGGGATTTCACATCCAACTTGCTGAACCACCTACGCGCGCTTTACGCCCACTAATTCCGATTAACGCTTGCACCCTTC
+
ABBBAFFFFFFFGGGG2EEFFGAEBEGGH3GGHHGFGGGHGFBGHHBGGHCFGBAAEGGH1BE1EB@252BBGGFGHGGFGGHHHFGFEFGGHHHHHEEEG@BGH0?GFGGHGHHGHHHGGHHHFHH@?FDHFFD@@@FF<>>>2@FF0>BGG?<1??GGHG1<<<0<FFFF----:;:CGCGCHHHG0GHF<CCCBBFEFGGE/:;AB?-;;.AFF.;>BA.9//;9FF/...;/B.;....;:FD?BB
@M03896:38:000000000-B4D98:1:1107:24341:6235 2:N:0:185
CCTGTTTGCTCCCCACGCTTTCGCGCCTCAGTGTCAGTTACAGACCAGGAAGCCGCCTTCGCCACTGGCGTTCCTCCATATCTCTACGCATTTCACCGCTACACATGGAATTCCACTTCCCTCTTCTGCACTCAAGTCGACCAGTTTCCAATGACCCTCCACGGTTAAGCCGTGCGCTTTCACATCAGACTTAATCAACCACCTGCGCGCCCTTTACGCCCACTAATTCCGTATAACCCTCGCCACCTAC
+
ABAAAFFFFFFFGGFEAEEFFGEE2EEEGGCFGHGFFGFDBD3DBEEB11BBFFAEEEGG1B1BEF321>?>EFGHG2@EGHHHHBGFE/EAGHHHH>>EE@FG3BB23BBFGG3B?BGHHHHHHHHFFGGHF222>@??AC?01?<FGDDD1<FHGGHG0G.-<<.00<<-::.-A:;:GCCFFF;00;9C;BBFB0FFFGEFB9---9-;-:/BF.9@BD.99/9BFF//;.;/B/;.;;@@9AF./;
@M03896:38:000000000-B4D98:1:1107:11461:6392 2:N:0:185
CCTGTTTGCTCCCCACGCTTTCGCACCTGAGCGTCAGTCTTCGTCCAGGGGGCCGCCTTCGCCACCGGTATTCCTCCAGATCTCTACGCATTTCACCGCTACACCTGGAATTCTACCCCCCTCTACGAGACTTAAGCTTGCCAGTATCAGATGCAGTTCCCAGGTTGAGCCCGGGGATTTCACATCTGACTTAACAAACCGCCTGCGTGCGCTTTACGCCCAGTAATTCCGATTAACGCTTGCACCCTCC
+
ABBABFFFFFFFGGGGEEEFFGAEEGGFBGHGFGEGFHHHFHHHGEEGHEAEEEEEGGGHCEEGGHE/>EFHHHHHHHGHHHHHHHHFEEFFGGHHHDCGGCFGHHFCGHFHHHHHHHHGGGGGGHFD.EEDGBDDDHF<CGG<:<CGFGGFH0C:;CGHHH0:/:///CFF-@-@@AFGGGGGGFF/9FFFBFBF/AFEFFFDF?>9.ABF-AAFF.ABFD./;FFFFF/D99AFF.;...99BFD?EA
@M03896:38:000000000-B4D98:1:1107:11478:6395 2:N:0:185
CCTGTTTGCTCCCCACGCTTTCGCACCTGAGCGTCAGTCTTCGTCCAGGGGGCCGCCTTCGCCACCGGTATTCCTCCAGATCTCTACGCATTTCACCGCTACACCTGGAATTCTACCCCCCTCTACGAGACTTAAGCTTGCCAGTATCAGATGCAGTTCCCAGGTTGAGCCCGGGGATTTCACCTCTCACTTAACAAACCGCCTGCGTGCGCTTTACGCCCAGTAATTCCGATTCACGCTTGCACCCTCC
+
ABBBBFFFFFFFGGGG2EEAFGEEGGGGCGHFEEEGEHHHGHFHGFDGF1ECEE>EEGGG1EEEGHA/>EFHGHHHH?GHHGHGHGGFEEEDGGFHH/BDC@?GHHCCFFHGGHHHHHGCGGGHHHF.>ECDGBB=D=D<CGGC0<;G0;0;CC:C:CGHHFC.:0/;/;CEB?---;FFG0B0;AB/:B/FFFBFBFFE9BB?.A-9AD?B?.E9;.9@@9?/9BFFFFF?AD//;.;.:9;:FFDEEF
@M03896:38:000000000-B4D98:1:1107:11465:6410 2:N:0:185
CCTGTTTGCTCCCCACGCTTTCGCACCTGAGCGTCAGTCTTCGTCCAGGGGGCCGCCTTCGCCACCGGTATTCCTCCAGATCTCTACGCATTTCACCGCTACACCTGGAATTCTACCCCCCTCTACGAGACTTAAGCTTGCCAGTATCAGATGCAGTTCCCACGTTGAGCCCGGGGATTTCACATCTCACTTAACAAACCGCCTGCGTGCGCTTTACGCCCAGCAATTCCGATTAACGCTTGCACCCTCC
+
ABAAAFFFFFFFGGGGFFEAFGEEEGGHBFGFEFEEEHHHBHGGEF?EBD0EAEEEGGGHCEEGGHE/>EFGHGFHGFFDGGHHHFHFEEEFDGHHHDCF@@FHHHCFCFHHGFGFHHHGGGGGFGF?.<C<D0D0<D0/<GGC0;<<;:0;C::0;;GFHH.-;...9FFG--9-BE9FF0;/BFF/BB9BF/BFFAEFAFFFEFBAAD-@-..;BEAACA?.;BBFFFB9A?.BB:@..;A/BFD?EF
@M03896:38:000000000-B4D98:1:1107:25171:7088 2:N:0:185
CCTGTTCGCTCCCCACGCTTTCGCGTCTCAGCGTCAGTACCGTCCCAGAGAGCTGCCTTCGCCATTGGTGTTCTTCCTGATATCTGCGCATTTCACCGCTACACCAGGAATTCCACTCTCCTCTTCCGGACTCTAGCCATACGGTTTCCGTCGACGTCTCGAGGTTAAGCCTCCAGTTTTCACAACGGACCTGTTTGGCCGCCTACACGCTCTTTACGCCCAGTAAATCCGGACAACGCTTGCCCCCTAC
+
ABBABFFADBBBGGGGEFEFFGAEAAAEGGFGEEEEBFAFGEFDGEFFHEEAFFBFGGHHAEEE1BBB@?FEGGHHHFGHDGHHH4BEEEGGHGGHHEEFEEGHHEC/CFHHGHFGGGGHHFHGGHHB/CCFG1F1FFHEFH>.0.>FGAFF--A@AC///:.:::;C:CG/GCHF00;9FFFGFD9-9A9//0009.99BCFFDFFFAB.AA/;/B.:9@A.9F/FFFFD-.999A-;999ABFEC=.;
@M03896:38:000000000-B4D98:1:1107:25308:7986 2:N:0:185
CCTGTTTGCTCCCCACGCTTTCGCACCTGAGCGTCAGTCTTCGTCCAGGGGGCCGCCTTCGCCACCGGTATTCCTCCAGATCTCTACGCATTTCACCGCTACACCTGGAATTCTACCCCCCTCTACGACACTCAAGCTTGCCAGTATCAGTTGCAGTTCCCAGGTTGAGCCCTGGGATTTCACATCTGCCTTAACAAACCGCCTGCGTGCGCTTTACGCCCAGTAATTCCGCATAACGCTTGCACCCTCC
+
ABB@AF5FFFFFFGGGCEEFFGGGAFGH3FEGEEEEEFDGFHHHG?1GCE00A>>EGGGHAEEEEFD/EEGEGBGBB0GFHHHHHFHGEEEFFFBGGDCDGCFHF<0001FFG2@DG0/A->CCGH.<.<AHFCGDGG0/.;:00;;;;0;CCCCC<CGHG00.90//9C/E/9.;.;9BFBFB0;90900;B0900.;A-@BFEF;..9-;-../;.999D.;//9/9BF.-9./;D-..9.//;9.;D
@M03896:38:000000000-B4D98:1:1107:25312:8008 2:N:0:185
CCTGTTTGCTCCCCACGCTTTCGCACCTGAGCGTCAGTCTTCGTCCAGGGGGCCGCCTTCGCCACCGGTATTCCTCCAGATCTCTACGCATTTCACCGCTACACCTGGAATTCTACCCCCCTCTACGAGACTCAAGCTTGCCAGTATCAGTTGCAGTTCCCAGGTTGAGCCCGGGGATTTCACATCTGACTTAACAAACCGCCTGCGTGCGCTTTACGCCCAGCAATTCCGACTAACGCTTGCACCCTCC
+
ABAAAFFFFFFFGGGGAFEFFGEEEGGCFGHGFEEGEGHHFHGHGEEFFE0EEEEEFEGHEGGGGHAE>EGHGFHHHBGBGHHGHEGFFFEGHGGHHDCDC@DGHGCC2FGHGGFHHGEGGGGHHHFA.CAGC</<DC0<CGH0:0;CC;0;C;CC;CHFHFB.:0/9;CFE-A-9-A9FFFFGGFF/;FB9FFBB;FFFFFAFFF-..9-9;9EFF.9=BFE.;:99FFF?-9BFF.@.:AA;BFDEFF
@M03896:38:000000000-B4D98:1:1107:25294:8010 2:N:0:185
CCTGTTTGCTCCCCACGCTTTCGCACCTGAGCGTCAGTCTTCGTCCAGGGGGCCGCCTTCGCCACCGGTATTCCTCCAGATCTCTACGCATTTCACCGCTACACCTGGAATTCTACCCCCCTCTACGACACTCAAGCTTGCCAGTATCAGTTGCAGTTCCCACGTCGAGCCCCGGGATTTCACATCTGACTTAACAAACCGCCTGCGTGCGCGTTACTCCCAGTAATTCCGATTAACTCTTGCACCCTCC
+
AAAAAF3CFFFFFGGGCFE0AFEEEEGEA0BGEBEE?GFD2F/ABEAFE///AE@EGGFB/BEAEHE>/>?FFFHGG>CGHG2GFHHGGGGGBFFHG/>/<<BFGC<?GFGHF21FGFFCGG<01>.<.<<GCC/0</0/<GF0C0;;<00;0;;:;0;CGG.;9.-99CAG.--;-;B/F9BFBBF//;/9BFFBF-EF?@@?EF--9;-;-;--;/9;;B//99/BBFF-;--/;////9;9BFB-9;
@M03896:38:000000000-B4D98:1:1107:26510:9113 2:N:0:185
CCTGTTTGCTCCCCACGCTTTCGCACCTGAGCGTCAGTCTTCGTCCAGGGTGCCGCCTTCGCCACCGGTATTCCTCCAGATCTCTACGCATTTCACCGCTACACCTGGAATTCTACCCCCCTCTACGAGACTCAAGCTTGCCAGTATCAGATGCAGTTCCCAGGTTGAGCCCGGGGATTTCACATCTCACTTAACAAACCGCCTGCGTGCGCTTTACGCCCCGTACTTCCGATCAACGCTTGCACCCTCC
+
BBBBBFFFFFFFGGGGAEEAFGAE2EGHBFFGEEEEAFGHFHAGEE?FF12BAFAEEEGG1EDEGH1>>>FGFHHHGBF@GGHHHFGFE>EEDGFGHEEEE@FGHGF?0CGGGHHGHHHGGGGHHHA//?>GF1><>FD0>F1110===00<0<D===GGG00.:0//:;CE:--9-;/;FFF9BFB00;;BFF;C9.CEBBBFEFBDDA;;-.;FF..;B--.9.9BFFF.9-9;F.@...;/;BDFFF
@M03896:38:000000000-B4D98:1:1107:26024:9410 2:N:0:185
CCTGTTTGCTCCCCACGCTTTCGCACCTGAGCGTCAGTCTTCGTCCAGGGGGCCGCCTTCGCCACCGGTATTCCTCCAGATCTCTACGCATTTCACCGCTACACCTGGAATTCTACCCCCCTCTACGAGACTCAAGCTTGCCAGTATCAGATGCAGTTCCCAGGTTGAGCCCGGGGATTTCACATCTGACTTAACAAACCGCCTGCGTGCGCTTTACGCCCAGTAATTCCGATTAACGCCTGCACCCTCC
+
BBBBBFFFFFFFGGGG?EEFFGFFFGGGGHHGGGGGFHGHGHHHGEEEB1EFEEEFGGGHEFDFGHE>EEGHHHHHHCGFHGHHHHHGGEGGHGGHHFDDC<DGHGC02GGHHGHHHHHGGGGHHHFA<EEHCGF<DCB<GGG00;;CGC;BGCGG::CGHH0./0/;CFBE9@;-?DFGBBFCFFF/BFFF/BF9FFFEFFFDFFAADA-B-9AFFA?BFD./9B//BFFF.ADFF.B-9.:./;AEFF
@M03896:38:000000000-B4D98:1:1107:26003:9419 2:N:0:185
CCTGTTTGCTCCCCACGCTTTCGCACCTGAGCGTCAGTCTTCGTCCAGGGGGCCGCCTTCGCCACCGGTATTCCTCCAGATCTCTACGCATTTCACCGCTACACCTGGAATTCTACCCCCCTCTACGACACTCAAGCTTGCCAGTATCAGATGCAGTTCCCACGTTGAGCCCGGGGATTTCACATCTGACTTAACAAACCGCCTTCGTGCGCTTTACGCCCACTAACTCCGATTAACCCTCGCACCCTCC
+
ABBBBFFFFFFFGGGG?EAAFGEEEFGCBEGFEAE?EEGHFHAAEEEBA1AEAE>>EEEG1EAEGH1>>EF4FGHHHFBBGFGHHHHCEGGGBFDGG<B@C@?GGF<<<FFHG@GFHGHFC-C>1F<>.<AHC/C0<<D/<GC000;;;:0;0:CC;CCGHH.-9..9:CFE--9--CBFBBFFFFF/9BF///99B?EE-;BA.;;;9A-B-;.;:.9;@D../;//;F.-.9;B9/:..-9-;-DFFF
@M03896:38:000000000-B4D98:1:1107:21618:9461 2:N:0:185
CCTGTTTGCTACCCACGCTTTCGTGCCTCAGCGTCAGTTAAAGCCCAGCAGGCCGCCTTCGCCACTGGTGTTCCTCCCCATCTCTACGCATTTCACCGCTACACGGGGAATTCCGCCTGCCTCTACTTCACTCAAGCTCTACAGTTTCAAATGCAGTTTATGGGTTGAGCCCATAGATTTCACATCTGACTTGCAAAGCCGCCTACGCACCCTTTACACCCAGTAAATCCGGACAACGCTTGCTCCCTAC
+
BBBBBFFFFFFFGGGGEFEFFGEGFFHHHGHHGGEGGHGHHHHHHEGGHHHHEGEGGGGHHGGGGHFGB?FEHHHHHGGHHHHHHHHGGEFGHHFGHGEFGEHHF@E@GGHHHGCGGGFGHHHHGHHFHHHHHCGDGHHHHHHFFFHGGGHHHFFG<FDHEH/<<<<</CHFEFBBGHFGHBGGHHH;;GHHBCGFH9FGGFGGGGGGGGGGEF0BFBFFFEF:B/9BFF.:.9-9;@D.:../;BEB/A
@M03896:38:000000000-B4D98:1:1107:22318:9988 2:N:0:185
CCTGTTCGCTCCCCTAGCTTTCGTCTCTCAGCGTCAGGTGCGTACCAGGGAGCCGCCTGCGCCACTGGTGTTCCTCCCGATATCTGCGCATTTTACCGCTACACCGGGAATTCCGCTCCCCTCTCACGCCCTCTAGTCTCGCAGTATTGAACGGCCTCTCCGCGTTAAGCCCGGAGCTTTCACGTCCAACTTACAAGTCCGCCTACAGACGCTTTACGCCCAGTAAATCCGGATACCTCTCGCGTCCTAC
+
ABBABFFADBBBGGGGFBFGGG2BEGGGHGHHFGEE2CDFBEFGGGFGGEF1BFAEGGHGEFGEEHB2B?FEFGHHHGGCEEEHHBGEG/EFGFFHHEEEDFEHHB//@DHHFF<??CGGGHGHH<D<<FCCHHHF<D0G/C@.<0;C:0CC..;CA;:CFC.--9;.0;CE9=99DFF/FFF9AEE.BFFB9BBB/9;FDFFFFFF/999;..9BB9;@DF.9///;FF.9.../;/;/B.;-;;@DFF
@M03896:38:000000000-B4D98:1:1107:22303:10002 2:N:0:185
CCTGTTCGCTCCCCTAGCTTTCGTCTCTCAGCGTCAGGTGCGTACCAGGGAGCCGCCTGCGCCACTGGTGTTCCTCCCGATATCTGCGCATTTTACCGCTACACCGGGAATTCCGCTCCCCTCTCACGCCCTCTAGTCTCGCAGTATTGAACGGCCTCTCCGCGTTAAGCCCGGAGCTTTCACGTCCAACTTACAAGTCCGCCTACAGACGCTTTACGCCCAGTAAATCCGGATAACGCTCGCGTCCTAC
+
ABBABFFABBBBGGGGGBFFGGEGEGHFHHHGEGEEABDGFEGDFEGGG1FEEFEEGGHF@EGEEHB?3BFEGHHHHGGGCEEHFFGEGEGGHHHHHFEGFCFGH?<<DGHGHHFDDCGGGFGHF>G.CGGGHHFEGGHG<EFA<0;0;CCGC:;DDC::FD.;-;AE9:FA9--;@9BBFFF.AEEAFFFFBFBF/9BB:;DDDFB/;A;;..;FF;A@BF.////;BF.-A.9BF?@.AA9-99;./;
@M03896:38:000000000-B4D98:1:1107:23616:10028 2:N:0:185
CCTGTTTGCTCCCCACGCTTTCGCACCTGAGCGTCAGTCTTCGTCCAGGGGGCCGCCTTCGCCACCGGTATTCCTCCAGATCTCTACGCATTTCACCGCTACACCTGGAATTCTACCCCCCTCTACGAGACTCAAGCTTGCCAGTATCAGATGCAGTTCCCAGGTTGAGCCCGTGGATTTCACATCTGACTTAACAAACCGCCTGCGTGCGCTTTACGCCCACTACTTCCGACTAACGCCTGCACCCTCC
+
AAAAAFDFFFFFGGCGAAAAFGAEAEGH0BGFEEEA?GGB2F/FEECFG?//A>>EEEGG/EEEEHE//EFHHFHHFCFGHHHHHHHFGEGGHHHHHCBC/@FHHE0<0GGHGD<FGHEGCGGFDDC<.CCGC</<D<0/<CD0C0:;C;0CB:C;;CCGGH0::9/;CC/9--.-.;FFFFGBCB;09CC0;90;/;EA@@@F?F--9A9@?-AFF9;9@B-;9//BFF9----9B-9----9BBA-EF
@M03896:38:000000000-B4D98:1:1107:23635:10029 2:N:0:185
CCTGTTTGCTCCCCACGCTTTCGCACCTGAGCGTCAGTCTTCGTCCAGGGGGCCGCCTTCGCCACCGGTATTCCTCCAGATCTCTACGCATTTCACCGCTACACCTGGAATTCTACCCCCCTCTACGAGACTCAAGCTTGCCAGTATCAGATGCAGTTCCCAGGTTGAGCCCGGGGATTTCACATCTGACTTAACAAACCGCCTGCGTGCGCTTTACGCCCAGTACTTCCCATTAACCCTTTCACCCTCC
+
BBABBFFFFFFFGGGG2FEFFGGEFGGHFFHHGGGEGHFHHHHHGDEHGGECFEEGGGGHEGDEFHGEEGGHHHGHHGHFGHGHHHHGGEG<GHGHHGGCG@DGHHFGEGGHHHGFHHHGGGGHFHG.<.AGFGGGGGF<CHBG:0;CCB:GHCCGC:GHGFGA/9;FGGGGBF?DG.;;FBFFFFF:9FFFFFFFFFEE-B@FFF-9AA=-;.;/BEF;@9999/:;F;.;B9////..;/;/;B.99.
@M03896:38:000000000-B4D98:1:1107:24926:10322 2:N:0:185
CCTGTTTGCTCCCCACGCTTTCGCACCTGAGCGTCAGTCTTCGTCCAGGGGGCCGCCTTCGCCACCGGTATTCCTCCAGATCTCTACGCATTTCACCGCTACACCTGGAATTCTACCCCCCTCTACGAGACTCAAGCTTGCCAGTATCAGATGCAGTTCCCAGGTTGAGCCCGGGGATTTCACATCTGACTTAACAAACCGCCTGCGTGCGCTTTACGCCCAGTAATTCCGATTAACGCTTGCACCCTCCG
+
BBBBAFFFFFFFGGFGEFECFGEEEGGHHHHHGGGGGHHHFGFGEGEHGEAEEEEFGEGHEFDEGHEEEEFHHHHHGFGFHHHHHHHGGGGDHHHHHGGGF@FGHGFCFGHGGGDGHHHGGGGGFHFD.CCGCCGDGCD<CGFC0;;;CCGGF0CGCGGHHFC.:9/9CFFG-99-9CCFFFGGFFF/;FFFFBBFBAFFFFFDEFCADD-B@AEBFADFFF?BFF/;FFF?99AFBDD...:BFFFFFF.
@M03896:38:000000000-B4D98:1:1107:24938:10335 2:N:0:185
CCTGTTTGCTCCCCACGCTTTCGCACCTGAGCGTCAGTCTTCGTCCAGGGGGCCGCCTTCGCCACCGGTATTCCTCCAGATCTCTACGCATTTCACCGCTACACCTGGAATTCTACCCCCCTCTACGAGACTCAAGCTTGCCAGTATCAGATGCAGTTCCCAGGTTGAGCCCGGGGATTTCACATCTGACTTAACAAACCGCCTGCGTGCGCTTTACGCCCAGTAATTCCGCTTAACGCTTGCACCCTCC
+
BBBBBFFFFFFFGGGGCEEFFGGGGGGHFGFGEGFGDHHHHHHHGFEHHCEFEEEEGGGHEEFGGHEEEEGHHHHHHFGHHHHHHGHGGFFGFGFHHFCCC@FGHHFFBGHHGFHFHHHGGGGHHHGD<EDHF0<<<CD/CGG0:;CCG::;::GC0CGHHG0:/9=/FFFF?A?BFDFGFFFGFFF9:FFFFFFFFFFFFFFFFFFA.;-;-:.;B.A@DD.9;/FFFFF.9;?BB.@...;/;FA.;A
@M03896:38:000000000-B4D98:1:1107:14019:10671 2:N:0:185
CCTGTTTGCTCCCCACGCTTTCGCACCTGAGCGTCAGTCTTCGTCCAGGGGGCCGCCTTCGCCACCGGTATTCCTCCAGATCTCTCCGCATTTCACCGCTACACCTGGAATTCTACCCCCCTCTACGAGACTCAAGCTTGCCAGTATCAGATGCAGTTCCCACGTTGAGCCCGGGGATTTCACATCTGACTTACCAAACCGCCTGCGTGCCCTTGACGCCCAGTAATTCCGATTAACGCTTGCACCCTCC
+
BBBBAFFFFFFFGGGEEEEFAF?EGGGF3BCEEEEDAHGHFF2FEEAGHAE0EE>EEEEF1EAEGHEEEEGHHHGHHGHGHHHFG3BEFEEDDHFGHD@@/<FHH22F2CGFGFGFHHHGGGGFHHG...<DCCG<<C</<GC00;<:C0:C0:C;00<GGG.-.::;/BBEB---99CFFBFFBFB/:B////;B99AA-@=...9:.9.9:9./;AA->A.9/9//B9/.9.9;::9..:9;9;..9.
@M03896:38:000000000-B4D98:1:1107:27677:10673 2:N:0:185
CCTGTTTGCTCCCCACGCTTTCGCACCTGAGCTTCAGTCTTCGTCCAGGTCGCCGCCTTCGCCACCGGTATTCCTCCAGATCTCTACGCATTTCACCGCTACACCTGGAATTCTACCCCCCTCTACGACACTCAACCTTGCCCCTATCAGATGCAGCTCCCACGTTGAGCCCCGCGATTTCACATCTCACTTACCAAACCGCCTGCGTGCTCTTTACGCCCAGTACTTCCGCTAACCGCCTGCACCCTCC
+
>A>>>DBBDFFFEEBFAAA0ABBAAEGG0FFF1BBFA2DFFHAF/E/BFA1/ABAAEB>F/B>/BG//>>/EED2B>0B1BG2BB2@/E?/E2BBGH?></>BFHB00B<BFF>FFHHHCC?A?1F/?/<>><C100011<<1..<<D000=0<<</<;/CH.-..;;/CCE.--9-9C.;F9FBBB00;;BFB/9B-EE9-@-----9;-;;/:/9--999-;B/;//9-----/--;;-99-:9;:E-
@M03896:38:000000000-B4D98:1:1107:27695:10673 2:N:0:185
CCTGTTTGCTCCCCACGCTTTCGCACCTGAGCGTCAGTCTTCGTCCAGGGGGCCGCCTTCGCCACCGGTATTCCTCCAGATCTCTACGCATTTCACCGCTACACCTGGAATTCTACCCCCCTCTACGAGACTCAAGCTTGCCAGTATCAGATGCAGTTCCCACGTTGAGCCCGGGGATTTCACATCTGACTTAACAAACCGCCTGCGTGCGCTTTACGCCCAGTAATTCCGATTAACGCTTGCACCCTCC
+
BBBBAFFFFFFFGGGGEFE2FGEEEGGHFGHGFFEDEHGHHHHHEE?FGEEEEEEEGGGG1ECEGG?/>>FHHHHHHBGFHGHHHHHFEEE?GGGHGCCFC<?GHGE?2FDHGGFFGHHGGGDFGGF<.<<GC<C=<<0<<GD0:0C;:;0;0:;0;CCGHH.-.9..;BFGBD??@EFGFFFFFFF/;FF/;BBBFFEEFFFFEE=;.;=@;A.9F?ADFDA/9BFFFFFB99.;BAB.;.:;;BD.EF
@M03896:38:000000000-B4D98:1:1107:14036:10674 2:N:0:185
CCTGTTTGCTCCCCCCCCTTCCCCCCCTGACCGCCATCCTCCTCCCAGGGGCCCCCCTTCCCCCCCGTTTTCCCCCCAGTCCCTTCCCCTTTCCCCCCCTCCCCCTGGATTTCTCCCCCCCCCTCCGACCCCCAACCTTCCCACACTCGGTTCCAGTCCCCGGTTTACGCCCGGGCCTTTCCCACCTCACTTAACAAACCGCCTCCTTGCGCTTTCCGCCCATTATTTCCTATTACCCCTTGCCCCCTCC
+
AAAAAFFFFFFFG1A000AB0A00/A///00B/////1BB10>0B/0BFEE@>//>>E0>0B0/>/>/00?2?10?<//111111>0000>G1<1><<--:;CE.-;./0:0000;BBGG----;9--------:-:BB/;9/---/9---9-///;/;B----;-//-;@=@@;--;/9;9B/----/9;/F/B/F9AA-99B-9-9/;---;-/9-9-;-//9/9/;/99;///;/;---//;E@?BB
@M03896:38:000000000-B4D98:1:1107:14037:10692 2:N:0:185
CCTGTTTGCTCCCACGCTTTCGCACCCGAGCGTCCGTCTTCGTCCAGGGGGCCGCCCTCCCCACCCGTATTCCTCCCGATCTCTACGCATTTCACCCCTACACCTGGAATTCCACCCCCCTCTACGGAACTCAAGCCTGCCAGTATCAGATGCACTTCCCAGGTTGAACCCGGGGCTTTCCCCTCCGCCCTTACAAACCCCCTGCGTGCCCCTTCCCGCCCGTAATTTCGCTTAACCCCTGCACCCCCCG
+
AAAAAFFFFFFFGGG1A1AFD0BEEE00A0A/A///BB0FB/B/E/10E?EEE>EE/EF/>?F?E/>>>0F2G21B//</>0222B///?CGD2FG0//?FFBH0?0<CDFG11?FEGGG-A/0D...<:000;0:.;.CC/00;0:00;00090;9BCG00.99//00;E-9?@--9;/9/------9-;/9BB//-;--@--;-;9--;-AF-:--9@--;;--99;-;--9;B/---;--/;A----
@M03896:38:000000000-B4D98:1:1107:21598:10710 2:N:0:185
CCTGTTTGCTCCCCACGCTTTCGCACCTGAGCGTCAGTCTTCGTCCAGGGGGCCGCCTTCGCCACCGGTATTCCTCCAGATCTCTACGCATTTCACCGCTACACCTGGAATTCTACCCCCCTCTACGAGACTCAAGCTTGCCAGTATCAGATGCAGTTCCCAGGTTGAGCCCGGGGATTTCACATCTGACTTAACAAACCGCCTGCGTGCGCTTTACGCCCAGTAATTCCGATTAACGCTTGCACCCTCC
+
BBBBAFFFFFFFGGFFAEEFEGDEEGGHGCFHGGEEFHGHGCGHDEAHHGFEEFEGGGGGEFGGGHGEEEFGHHHHGGHEHHHHHGHGGEGFHHFHHGGGCCFHHHHAGHHHHFGHHHHGGGGHHHG.><CFCCFD</0<CHHF0;;GGFFHFCHGCCHHHHFA:9B/CF/E?ADCGFFFGGGGFFF/9FFFFFFBFFFFAFFBFFFDFFAB@DAFFEAAC?F/9/BBF:/;AAFFFFAFE?ABB/AEEF
@M03896:38:000000000-B4D98:1:1107:21582:10718 2:N:0:185
CCTGTTTGCTCCCCACGCTTTCGCACCTGAGCGTCAGTCTTCGTCCAGGGGGCCGCCTTCGCCACCGGTATTCCTCCAGATCTCTACGCATTTCACCGCTACACCTGGAATTCTACCCCCCTCTACGAGACTCAAGCTTGCCAGTATCAGATGCAGTTCCCAGGTTGAGCCCGGGGATTTCACATCTGACTTAACAAACCGCCTGCGTGCGCTTTACGCCCAGTAATTCCGATTAACGCTTGCACCCTCC
+
BCCCAFFFFFFFGGGFEFEGGGEFGGGHFHHHGGFGGHHHHHHHGGGHHEGGFFEGGGGHEFDGGHEEEFGHHHHHHHHGHHHHHHHGEEFGHHHHHGFGGCDHHHHFFHHHHHHHHHHGGGGHGHG?ADFHFGHDGHF<GHHFCCGGCGGHH:CC<GGHHHC.::;9FFGGGGGCGGGGGFGFFFF:9FFFFFFFFFFFFFFFFFFADDDCD.AFFFFFF9EBB/BFFFFFFFFFFFF?AAABFFFEFF
@M03896:38:000000000-B4D98:1:1107:13226:12287 2:N:0:185
CCTGTTCGCTCCCCTAGCTTTCGTCTCTCAGCGTCAGGTGCGTACCAGGGAGCCGCCTGCGCCACTGGTGTTCCTCCCGATATCTGCGCATTTCACCGCTACACCGGGAATTCCGCTCCCCTCTCACGCCCTCTAGTCTCGCAGCATTGAACGGCCTCTCCGGGTTAAGCCCGGAGCTTTCACGTCCAACTTACACGTCCGCCTACAGACGCTTTACGCCCAGTACATCCTGATAACGCTCGCCTCCTAC
+
ABBBAFFADAABGGGGGFGEGGEGEGHHHFHGEGEEFHDEBAFGGG5BFA11BFAEFEFG0EDEEHB2@BFBGHHHGGGD?ECGHGGEEEEFHHHHHDEEGCFHH</<>@GFGH2ADGGGDHGHF>F.FFGGHGB=DDDHBE-.-;;CGGGFC;:C.GCFGD-;9;EF0;FG-;99BA9FFFFA9;E9/FFF/BF/9;AF;@.DDBF/:A99..:/B;.@@.A/9BBB:F///;//B.;.A-;-.;A.BB
@M03896:38:000000000-B4D98:1:1107:13206:12302 2:N:0:185
CCTGTTCGCTCCCCTAGCTTTCGTCTCTCAGCGTCAGGTGCGTACCAGGGAGCCGCCTGCGCCACTGGTGTTCCTCCCGATATCTGCGCATTTCACCGCTACACCGGGAATTCCGCTCCCCTCTCACGCCCTCTAGTCTCGCAGTATTGAACGGCCTCTCCGGGTTAAGCCCGGAGCTTTCACGTCCAACTTACAAGTCCGCCTACAGACGCTTTACGCCCAGTAAATCCGCATAACGCTCGCGTCCTACG
+
ABBBAFFBBBBBGGGGGFFFGGEGEGHHHHHHAEEGFGFFBAFDEEFHGGCEEGFGGGHF?EDEEH3B@BFBFGHHHGGFEEGHHGHGGEFGHHHHHGGGGCFGHC@CC@HHGHGFFGGGGFFGHHGGGGFDHCF<DDGHGEC<<<DGFFHGCADGFHCGF.-9;A9BBCFG-;--BAFBFBFFFFF.BFFBFFF//;;FDFFFFFFFBF=9..9BF9?9BD.9B///;B..;.;//.;.;--999@D/B.
@M03896:38:000000000-B4D98:1:1107:13225:12310 2:N:0:185
CCTGTTCGCTCCCCTAGCTTTCGTCTCTCAGCGTCAGGTGCGTACCAGGGAGCCGCCTGCGCCACTGGTGTTCCTCCCGATATCTGCGCATTTCACCGCTACACCGGGAATTCCGCTCCCCTCTCACGCCCTCTAGTCTCGCAGTATTGAACGGCCTCTCCGGGTTAAGCCCGGAGCTTTCACGTCCAACTTACCAGTCCGCCTACAGACGCTTTACGCCCAGTCAATCCGGATAACGCTCGCGTCCTAC
+
ABBAAFFBDBABGGGGGFGAFGEFEGHHHFHGGGGG2FEFFAFGGF53FA1EEFEGGGGF0EEEEHFB@BFEFHHHHGG1EFFGHFHEEEGEHHFHHDEFC@GGH<<B/CGHGHGEDGGGGHGHGHH>FGGGHFG<GDFH/C@.<0DCGHFFH.;C:GCGGD-9.9;F0BFF-A?-@.BBFFFFFAA.BFFFFF///9;B.@DFFFB9/;@@9.:BF.;=BD.;/;/;BF?-.9AFF.;.;-;;-9@DFF
@M03896:38:000000000-B4D98:1:1107:18257:12313 2:N:0:185
CCTGTTTGCTACCCACGCTTTCGTGCCTCAGCGTCAGTTAAAGCCCAGCAGGCCGCCTTCGCCACTGGTGTTCCTCCCCATCTCTACGCATTTCACCGCTACACGGGGAATTCCGCCTGCCTCTACTTCACTCAAGCTCTACAGCTTCCAATGCAGCTTATGGGTTGAGCCCATAGATCTCACATCTCACTTGCAAAGCCGCCTACGCACCCTTTACACCCAGTAAATCCGGACAACGCCTGCTCCCTAC
+
AAABAFFFFFFFGGGGEEEFFGEBFFHFHGGHGEEEGGFHDHHHHEEAGFHGEFAEEGGH1EDDEHC2@B??FGHHHGGFHHHHG4GFEEEEFHFHHEEEFE3GE/@/BDHGHG?CED/FHDGG2FGGHFGHD0<??FFD?G=<1<>F1D1=F>F11><G0</.<.-/<<GECG/::;0;CGFGHFG0;C00<BBB0C/F-@FDGGDA.9BEEB9FFBB/A../B/99BF.-.;@.A-9-..;9BFEBFF
@M03896:38:000000000-B4D98:1:1107:18243:12324 2:N:0:185
CCTGTTTGCTACCCACGCTTTCGTGCCTCAGCGTCAGTTAAAGCCCAGCAGGCCGCCTTCGCCACTGGTGTTCCTCCCCATCTCTACGCATTTCACCGCTACACGGGGAATTCCGCCTGCCTCTACTTCACTCAAGCTCTACAGTTTCAAATGCAGTTTATGCGTTGAGCCCATAGATTTCACATCTCACTTGCAAAGCCGCCTACGCACCCTTTACACCCAGTAAATCCGTACAACGCTTGCTCCCTAC
+
ABBBBFFFFFFFGGGEEEAAFGFBFGHFHGHHGGGGGHGHHH5FGEC2GF1FEFAEEFGH1EEEFFB2B?FEGFHHHGGHHHHHHHH?E>1?FGGHH?EGGE3FE/</<?FGHH0DFG/GFGGH1@GGGGHHD01??FGD1F11=<GF>FG=1>1><1FFDG0.<<-.<CFEG::0C;GFHHHHHGH00CCB0FF0;//F99-CD/;?EBBGEFBFFB9/;E?9B/;;9FA.;9;/9>>...;///EFFF
@M03896:38:000000000-B4D98:1:1107:17849:12737 2:N:0:185
CCTGTTTGCTCCCCACGCTTTCGCACCTGAGCGTCAGTCTTCGTCCAGGGGGCCGCCTTCGCCACCGGTATTCCTCCAGATCTCTACGCATTTCACCGCTACACCTGGAATTCTACCCCCCTCTACTACACTCCAGCTTGCCAGCATCAGATGCAGTTCCCAGGTTGAGCCCGCGGATTTCCCATCTCACTTAACAAACCGCCTGCGTGCGCTTTACGCCCAGCACTTCCGATTAACGCTTGCACCCTCC
+
>A1>>DFBDBFFFCBEEEE0FF?E?AEF00CFAEGCEFGG2GFGEE/B0//A/EE?EFAG/A/E?G//>>/BDD2EE0C1BB>GFGH/E<EA>FGFF/<CC?1?0GF00<FFDDDGGF?@?-<01>1111>D///</<0<<C0<.<=C0:0;CBC0CGC;:C0:C0://C/;9-9-9-.09/;//////;/:9/BB/-;A@-----9;B-@-9--/;E?-9-----9/:/AA-9A//--9---/;/--;-
@M03896:38:000000000-B4D98:1:1107:10902:12892 2:N:0:185
CCTGTTTGCTCCCCACGCTTTCGCACCTCAGTGTCAGTATCAGTCCAGGTGGTCGCCTTCGCCACTGGTGTTCCTTCCTATATCTACGCATTTCACCGCTACACAGGAAATTCCACCACCCTCTACCGTACTCTAGCTCAGTAGTTTTGGATGCAGTTCCCAGGTTGAGCCCGGGGATTTCACATCCAACTTGCTGAACCACCTACGCGCGCTTTACGCCCAGTAATTCCGATTAACGCTTGCACCCTTC
+
ABBBAFFFFFFFGGGGGEEEFGGGGGGHHHHHFHFHHHHHHHGGFCEGHHGEGFAEEFGH1EEEEHBE@F?BGFBGGFGHFHHHHHHFEEGGHHFHHGFGGEFHG0FGGFGGHHHFGHHEGHHHHGHD?FDGHGHGHHGC2>FD2FGHECHHH?FG?<GHGHBAC10<GHHGG?@CCCCGGEGGHHG0GGBGCGH:0BBEFGFGGG99BCGFAA.BF.A9BD./;BFFBBF.D.;;B.;.9AA/BFDFFF
@M03896:38:000000000-B4D98:1:1107:10923:12902 2:N:0:185
CCTGTTTGCTCCCCACGCTTTCGCACCTCAGTGTCAGTATCAGTCCAGGTGGTCGCCTTCGCCACTGGTGTTCCTTCCTATATCTACGCATTTCACCGCTACACAGGAAATTCCACCACCCTCTACCGTACTCTAGCTCAGTAGTTTTGGATGCAGTTCCCAGGTTGAGCCCGGGGATTTCACATCCAACTTGCTGAACCACCTACGCGCGCTTTACGCCCAGTAATTCCGATTAACGCTTGCACCCTTC
+
ABBBBFFFFFFFGGGGEFEEFGEFEGGFGEFGHHFGHHHGGGGHGC5FGHFFGFAEGGGHAFEEGHFF@??BGGEGGFFHHHHHHHHCEBEFHHHHHGEGGCFHHA/GCGHHHHHHGHHGGEHHFHG>??EHHBF@GHHGC@GF2FHFGCGGGFGHDFHGGHC<C<<0>GHEC-<-@EGHFHHFHHF0CFHFFFF090BEGFGGEFDAFGAD9D.:B?ADDB.;9/9;BFBA.A.;B.B.;.A/BBDFFF
@M03896:38:000000000-B4D98:1:1107:13678:13343 2:N:0:185
CCTGTTTGCTCCCCACGCTTTCGCACCTGAGCGTCAGTCTTCGTCCAGGGGGCCGCCTTCGCCACCGGTATTCCTCCAGATCTCTACGCATTTCACCGCTACACCTGGAATTCTACCCCCCTCTACGAGACTCAAGCTTGCCAGTATCAGATGCAGTTCCCAGGTTGAGCCCGGGGATTTCACATCTCACTTAACAAACCGCCTGCGTGCGCTTTCCGCCCAGTAATTCCGATCAACGCTTGCACCCTCC
+
BBBABFFFFFFFGGGG?AAAFGEEEGGCCFGFAEEEAFFGAGGHEEEFGE0EEE>EGGGG1FFDGHE/>EFHHHHHHHHBGFGHHFGEEEE?2FFGHDBB>C?GHG?C2FGFGGFGHFHGGGGHDF>A..<DGBG0<<</<CD0:<:GC00;0:0::0<GGG0.:0;//CFG----@9CFG0;0;BB/BBFF/BFF/.AEBBFFEF-9..-9;../;A:.9..///9;FF/:.-9BF.B..E.//;A?ED
@M03896:38:000000000-B4D98:1:1107:27423:13364 2:N:0:185
CCTGTTTGCTCCCCACGCTTTCGCACCTGAGCGTCAGTCTTCGTCCAGGGGGCCGCCTTCGCCACCGGTATTCCTCCAGATCTCTACGCATTTCACCGCTACACCTGGAATTCTACCCCCCTCTACGAGACTCAAGCTTGCCAGTATCAGATGCAGTTCCCAGGTTGAGCCCGGGGATTTCACATCTGACTTAACAAACCGCCTGCGTGCGCTTTACGCCCAGTACTTCCGATTAACGCTTGCACCCTCC
+
BBBBBFFFFFFFGGGG?EEFFGGEFGGHGHHHGGGGGHHHGHHHGGEHHFAEEFEFGAFHEEAEGHD>>EFHFHHHGGGFHHHGHGHGGEGGHHHHHGFGGCFHHHFGFHHHGHHHHHHGGGGGFHF.<EFHFCG<DGB/CGGB:CGGBCCCB:CC;GGHFF0.:99C9FFG?D?-@EFFFBFFFFF9BFFFFFFFFFFFFFFFFFF9AD>B@D.9BEDADD.;9///BFD.;;9FF?A.A?A/BFFEED
@M03896:38:000000000-B4D98:1:1107:19346:13851 2:N:0:185
AATGATACCGCGGCGGCTGGCACACAATTACCATAACACGCAGGTGTAGATCTCGGTGGTCGCCCTATCATTAAAAAAAAAAAAACAAAAAAACTAAAGGCAGAGCACCATATAAAAAAAAAAAAAAGTAGAAAAAACAAAAAAGAAAATAGAAAAGAAAAAAAGACTCAACATACACACACAGAAATTATGAAATAACTACAAGACAAAAACAAGAGAATAACTAAGAGAAACATATGAAACCGTAACAA
+
A?AABFFFFBBBCGGGFC?EEFHFHGFFHGHHGAD3GF3EEF@E?33B3@BFGG1E11?1B>@E/>BBEF4B4BFEGFGF?D//<//.00.--.0<0C00...<.//..:000<;00;-:---:---.///9//..-:.;...-.9././/////./../..--.../://.///////.....//////://///////////:../..........;/////;9/9//;////////////.-9...//
@M03896:38:000000000-B4D98:1:1107:21982:14059 2:N:0:185
CCTGTTTGCTCCCCACGCTTTCGCACCTCAGTGTCAGTATCAGTCCAGGTGGTCGCCTTCGCCACTGGTGTTCCTTCCTATATCTACGCATTTCACCGCTACACAGGAAATTCCACCACCCTCTACCGTACTCTAGCTCAGTACTTTTGGATGCAGTTCCCAGGTTGAGCCCGGGGATTTCACATCCAACTTGCTGAACCACCTACGCGCGCTTTACGCCCAGTAATTCCGATTAACGCCTGCACCCTTC
+
BBBBBFFFFFFFGGGE?FEFFGGGFGGHHFHGFDFGHHGHHHFHHFGHHGHGGGEGGGFHAEEEGGB2521B@GGHHH3GBGHFGHHGEEEDHHFHHGGGFEFGFC/FGGHGGHFHHGAFFAGFGHHG//EEHB22FDFFF@F2>FGGF/?FF?F??1FGHH1.1FFF1FFF<-AD?DFHHEHGGHF0CGHF0;0;00;EGG.C9B.DCG-;;.;/F.?=@.EFFF//;B/..A./B.9-99A.BFD?/9
@M03896:38:000000000-B4D98:1:1107:16423:14566 2:N:0:185
CCTGTTTGCTCCCCACGCTTTCGCACCTGAGCGTCAGTCTTCGTCCAGGGGGCCGCCTTCGCCACCGGTATTCCTCCAGATCTCTACGCATTTCACCGCTACACCTGGAATTCTACCCCCCTCTACGAGACTCAAGCTTGCCAGTATCAGATGCAGTTCCCACGTTGAGCCCGGGGATTTCACATCTCACTTAACAAACCGCCTGCGTGCGCTTTACGCCCAGTAATTCCGATTAACGCTTGCACCCTC
+
BBBBBFFFFFFFGGGEEEEEFGAEEFGFBGHGGGGEEHGHDGAGEE1FE?0AAE>EFGGHCEDEGHA/EEGHFHHHHEFDFGEFGGGFEFFGHHGHHABDDCFHHHFFGEGHGHHFHHHGGGGHHG<>.<CGF0<0<GB=CGD000;C0;:CC:00:<GGHF.:99;.;FFG?A---;BFFBFBFFF/:FFBBFFF/AEFFFFF?A;9;.9;9.;BB9A9B?./9/9/;:B.;999FDF.9.ABFFFFF
@M03896:38:000000000-B4D98:1:1107:29635:14593 2:N:0:185
CCTGTTTGCTCCCCACGCTTTCGCACCTGAGCGTCAGTCTTCGTCCAGGGGGCCGCCTTCGCCACCGGTATTCCTCCAGATCTCTACGCATTTCACCGCTACACCTGGAATTCTACCCCCCTCTACGAGACTCAAGCTTGCCAGTATCAGATGCAGTTCCCAGGTTGAGCCCGGGGATTTCACATCTCACTTAACAAACCGCCTGCGTGCGCTTTACGCCCCGTAATTCCGATTAACACTTGCACCCTCC
+
BBBBBFFFFFFFGGGFAEAAFGEGEGGFBFGGEEEFG5FGFHGFEEEHF?00A>>EFGGHFDDEGGE/>>FFFHHHH23?GGHHHHHGGEGDHGFHHDGGGCFHHFG0FFGHFFFGHGFGGGGFHHF.><CGC0<<</=/<C00:<<C;0::;0:<0;;GFCB.:0;/9FFE@-A@-9:CFFFFFFF/BFFFF//BFAAFCDF..;-.;;-@D.A/F.;-@--.;..;BB/.9;A/F/;//:B/;FAEFD
@M03896:38:000000000-B4D98:1:1107:29621:14604 2:N:0:185
CCTGTTTGCTCCCCACGCTTTCGCACCTGAGCGTCAGTCTTCGTCCAGGGCGCCGCCTTCGCCACCGGTATTCCTCCAGATCTCTACGCATTTCACCGCTACACCTGGAATTCTACCCCCCTCTACGACACTCCAGCTTGCCAGCATCAGATGCAGTTCCCACCTTGAGCCCGGGGATTTCACATCTGACTTACCAAACCGCCTACGTGCCCTTTACTCCCAGAAATTCCGACTCACGCTTGCACCCTCC
+
AA>AAFFFFFFFGGGF1EA0AFEEEEGFBF0FEEEEEEFGFHGHGEEB0//AAE>EEE/F/?EEFH?/>>?F@FFHFB11BFGGGEHFEE<EFGFGH/>CCCFGGC000FDFFFGFGFGGC/CF1G<<<A@0</<<<<0/<C=0./0:C00;0000;0;GC0...00;9CFA----:E/;CBGGGFF/;FBB9////;AE-=9-99;-;A-;9//9B/;;EBF-//9;;F/--;-9:-;-9-:9;FFEEF
@M03896:38:000000000-B4D98:1:1107:29633:14618 2:N:0:185
CCTGTTTGCTCCCCACGCTTTCGCACCTGAGCGTCAGTCTTCGTCCAGGGGGCCGCCTTCGCCACCGGTATTCCTCCAGATCTCTACGCATTTCACCGCTACACCTGGAATTCTACCCCCCTCTACGAGACTCAAGCTTGCCAGTATCACATGCAGTTCCCACGTTGCGCCCGGGGCTTTCACATCTGACTTAACACACCGCCTGCGTGCGCCTTCCGCCCAGTAATTCCGATTACCGCTTGCACCCTCC
+
AAAAAFFFFFFFGGFGEEEAFGEFEGGCA3FBEEEEEHGH5FFBEEEC31AAAEEEGGFFFED1EG>///?FEGFHG?B3BFFHH?GFEEGGFHFHH<BFFC?GGC<02?GG?>@DGGCD<@DF1F<<..<DC<<0</0<<CG0:0:;;00;0;0:;:CCH0.-..9.-;;@9---9@ABF/B;/;B/:B/F9BF//.;D-BAD.9;99A@@..ABBAAACA?//;B/;B/.9../;AF;..A/;FF?EF
@M03896:38:000000000-B4D98:1:1107:12001:14769 2:N:0:185
CCTGTTTGCTCCCCACGCTTTCGCACCTGAGCGTCAGTCTTCGTCCAGGGGGCCGCCTTCGCCACCGGTATTCCTCCAGATCTCTACGCATTTCACCGCTACACCTGGAATTCTACCCCCCTCTACGAGACTCAAGCTTGCCAGTATCAGATGCAGTTCCCAGGTTGAGCCCGGGGATTTCACATCTCACTTAACAAACCGCCTGCGTGCGCTTTACGCCCAGTAATTCCGATTAACGCTTGCACCCTCC
+
BBBBAFFFFFFFGGGGEEEFFGEEEGGFFGHGFGGGGHGHHHGHEEAGGE?EEEEGGGGHEGGGGHE@>EGGHHHHHHFHHHHHHHHGGEFGHHHHHGFGGCGGHHFGHHHHHHHGHHHGFGGHHFFA.CEHH0GDGBB<CGG::;CCF;CGHCCC;GHHHH0.:09/CFFGBAD?F9FGFFGGFFF/9BFFFFFF/AAFFFFFFFFAAACB9.9/BE?;BD.99FBFFFB.AD.BB.@?.99;BFFFFF
@M03896:38:000000000-B4D98:1:1107:1799:15081 2:N:0:185
CCCGTTTGCGCCCCACGCTATCGCACCTTAGCATCAGTCTACGCCCAGTTCGCCGCCTTCTCCACCTCTACTCCTCCAGATCTCTACGCATTTCACCGCTACACCTGTTATTCTACCCCCCTCCACGAGACCCAAGCTTGCCAGCATCAGATGCAGTTCGCAGATCGTGCCCCGGCATCGCACAGCTCACTTAACCAACCGCCTGCGTGCGCTTTACTCCCAGCAATTCCGATTAACGCTTGCACCCTCCG
+
>A111BF111>>E10AEAE0AAEA00AG11111DF1BGD12DF/EE//A1AF//E/>E/1@B11>0001B1BB11>>011B12B@FG/>?//B>G2B/<EE/<<0B0B12>2>2221<//////0?/<//>..<...11<<C0<./=C000=DE00=0;.-..-:/:/:../.-;---/..:--/;0;FFB///;/;A-----A---;B?=?-A-9B/;/99/-:;/9B//----/9-;---:BFFFEE9-
@M03896:38:000000000-B4D98:1:1107:8165:15566 2:N:0:185
CCTGTTTGCTCCCCACGCTTTCGCACCTGAGCGTCAGTCTTCGTCCAGGGGGCCGCCTTCGCCACCGGTATTCCTCCAGATCTCTACGCATTTCACCGCTACACCTGGAATTCTACCCCCCTCTACGAGACTCAAGCTTGCCAGTATCAGATGCAGTTCCCAGGTTGAGCCCGGGGATTTCACATCTGACTTAACAAACCGCCTGCGTGCGCCTTACGCCCAGTAATTCCGCTTAACGCTTGCACCCTCC
+
BBBBBFFFFFFFGGGGEEEAFGEEFGGHFHHHGGGGEHHHHHHHGGDHHG0EEEEGGGGHEEDEFHA/>EFHHHHHGHHGHHHHHFHFGGGGHFGHHDCGCCGHHHFH2FGFHHHHHHHGGGGHFHGD.CDHFGB0<C0<CGFF0<:CCC<GFCGHCCHHHGFC/BC/BFFGAFF--9CFGGFFFFB/9;FBFFBFFFFECFFFFF;;DA9@.;A//.ADC.9F//B9FFF.99.9B9-...:/;BD.EF
@M03896:38:000000000-B4D98:1:1107:4146:15662 2:N:0:185
CCTGTTTGCTCCCCACGCTTTCGCACCTGAGCGTCAGTCTTCGTCCAGGGGGCCGCCTTCGCCACCGGTATTCCTCCAGATCTCTACGCATTTCACCGCTACACCTGGAATTCTACCCCCCTCTACGACACTCAAGCTTGCCACTATCAGATGCAGTTCCCAGGTTGAGCCCGGGGATTTCACATCTGACTTAACAAACCGCCTGCGTGCGCTTTACGCCCAGCACTTCCGCTTAACGCATCCACCCTCCG
+
AAABAFFFFFFFGGGG?EEFFGEEEGGF3FHGAEEDGHGFGHGGED?HB1EGEEEEGEEG1E?EFHAE/EFHGGHHGFGBGGHHF4FFCEEE2FBGH?C/B<?FGFF00??GGHHFFGHCGGGHGGFG.<AGF/<<<CD<GHC0//CCC:GFF0CG:;;CG;:C90//90F9--;--9BBFEFBFFF/BB/;9;9/;AEEB-9A.:-;AD-@@.;/B..;@...;.:/BB..9..B9.;-9-//9;A..9.
@M03896:38:000000000-B4D98:1:1107:4151:15681 2:N:0:185
CCTGTTTGCTCCCCACGCTTTCGCACCTGAGCGTCAGTCTTCGTCCAGGGGGCCGCCTTCGCCACCGGTATTCCTCCAGATCTCTACGCATTTCACCGCTACACCTGGAATTCTACCCCCCTCTACGAGACTCAAGCTTGCCAGTATCAGATGCAGTTCCCAGGTTGAGCCCGGGGATTTCACATCTGACTTAACAAACCGCCTGCGTGCGCTTTACGCCCAGTAATTCCGATTCACGCTTGCACCCTCC
+
BBBBBFFFFFFFGGGGEEEFFGEEEGGFFGFGGGEGGHGHGHGHGGGFGE?EEEEGGGGH1EEGGHE@EEFHHHHHHFGHHHHHHHHFEEEGGFFHHDDGG@FGHHE0GGHHGGHFHHHGDGGHFG<E.CEHCCB<DC</<GDB0=CGCCGGFCCC:CGFHFH.:0/BBFGE@-9@-;BFFFFFFFF/;FFBFFF/BAEFFFFFEFA;AA@@;.9/F.A;BA?9B/9BFFF..9/;:EF...;;BFFFFF
@M03896:38:000000000-B4D98:1:1107:4159:15703 2:N:0:185
CCTGTTTGCTCCCCACGCTTTCGCACCTGAGCGTCAGTCTTCGTCCAGGGGGCCGCCTTCGCCACCGGTATTCCTCCAGATCTCTACGCATTTCACCGCTACACCTGGAATTCTACCCCCCTCTACGAGACTCAAGCTTGCCAGTATCAGATGCAGTTCCCAGGTTGAGCCCGGGGATTTCACATCTGACTTAACAAACCGCCTGCGTGCGCTTTACGCTCAGTCATTCCGATTAACGCTTGCACCCTAC
+
BBABAFFFFFFFFEGG?EAAFGDGAEG3FFGBE2AEAGHHGHHFEFEFFE0AEEEEEEGHE?1?EHE>EEFHHHHHGHHHHHHHHHHFEE?EGGGGHC@CC@?FG000<?FCGGFGHHHGGGFHGG.<<?EGCHF<DC0/<CF0:0CCB::CCHHFCCC0:CF./0/9/BB9-?@BGFFBFFGCBFF//;//9FFF/.AAB??.9A=.;A-9-../9AD.:.////;:BFFDB.9:;.9...;/B9A9.9
@M03896:38:000000000-B4D98:1:1107:25317:16005 2:N:0:185
CCTGTTTGCTCCCCACGCTTTCGCACCTCAGTGTCAGTATCAGTCCAGGTGGTCGCCTTCGCCACTGGTGTTCCTTCCTATATCTACGCATTTCACCGCTACACAGGAAATTCCACCACCCTCTACCGTACTCTAGCTCAGTAGTTTTGGATGCAGCTCCCAGGTTGAGCCCGGGGATTTCACATCCAACTTGCTGAACCACCTACGCGCGCTTTACGCCCAGTAATTCCGATTAACGCTTGCACCCTTC
+
ABBBAFBFFFFFGGFFEEEFFGEGAFGHHGHGGGHHHHFHHHHGGCFGCGBAEFEFGGGHAEEEGGBB5??BGG5FGGEFEFFHHHHFEEAFHHFHHDEEGCFHF0?FFFHHGHBFGGFFEAGFFHHG/GGFG2F@FGFF<>@22FFG0/FGE?GG1<FGGH1<<<<<FGHGA-<<::CCGBFGFHHFFG/CBHGEBFFGFGGGFFE@:9ABA..9B;A@DDFB///;BFF.9.99B.;...;;/;A.9B
@M03896:38:000000000-B4D98:1:1107:4847:16584 2:N:0:185
CCTGTTTGCTCCCCACGCTTTCGCACCTGAGCGTCAGTCTTCGTCCAGGGGGCCGCCTTCGCCACCGGTATTCCTCCAGATCTCCACGCATTTCACCGCTACACCTGGAATTCTACCCCCCTCTACGAGACTCAAGCTTGCCAGTATCAGATGCAGTTCCCAGGTTGAGCCCGGGGATTTCACATCTGACTTAACAAACCGCCTGCGTTCGCTTTACGCCCAGTACTTCCGACTAACGCTTGCACCCTCC
+
ABBBBFFFFFFFFEGG2EAFFGEEEEGFFFFEEEDG2GHHFHDGEE1F310AAE>EGAFG1E??EH1>//FBFFHHEFF3?BFGF?BE<>/DGHHHHDDGF<?GGHF0G2??DGFFHHGG?CDHEFF..<<GG0/0<<0<<GC0:;<:000C0:CGGGHHH0:./0;//BFEA?---CBFF9FFFFF///:B;/BB;.9.9>@DFF@9.;A@A..999A9;..99///9B.9-9;9B;@.E..99BDFE.
@M03896:38:000000000-B4D98:1:1107:4847:16603 2:N:0:185
CCTGTTTGCTCCCCACGCTTTCGCACCTGAGCGTCAGTCTTCGTCCAGGGGGCCGCCTTCGCCACCGGAATTCCTCCAGATCTCCACGCATTTCACCGCTACACCTGGAATTCTACCCCCCTCTACGAGACTCAAGCTTGCCAGTATCAGATGCAGTTCCCAGGTTGAGCCCGGGGATTTCACATCTGACTTAACAAACCGCCTGCGTGCGCTTTACGCCCAGTAATTCCGCTTAACGCTTGCACCCTCC
+
ABBBAFFFFFFFGGGGEEECFGFEEGGGGCGGEGEEEHHHFHHHGF?FG?EFEEEFGGGHAEDEGHEE?EGHHHHHGGGHHGHHHHHFFEFGGHHHHFDGGCFHHHFCBFHHGHHFHHHGGGGGFHF..<CGH0F0<CD/<CC0;0<C0;0CF:C;<CGHHHH?9;9/BFGGC?B?@CFGGEFFFFF/;FFBFFBB/FEFCFFFFF;.99-;;.AFB;A>BD.9//;BFFF.9.D/B9B9A.A/:FDAEF
@M03896:38:000000000-B4D98:1:1107:4828:16612 2:N:0:185
CCTGTTTGCTCCCCACGCTTTCGCACCTGAGCGTCAGTCTTCGTCCAGGGGGCCGCCTTCGCCACCGGAATTCCTCCAGATCTCCACGCATTTCACCGCTACACCTGGAATTCTACCCCCCTCTACGAGACTCAAGCTTGCCAGTATCAGATGCAGTTCCCAGGTTGAGCCCGGGGATTTCACATCTGACTTAACAAACCGCCTGCGTGCGCTTTACGCCCAGTAATTCCGATTAACGCTTGCACCCTCC
+
BBBBBFFFFFFFGGGGCFEFFGEEEGGHHHGHGGGGGHHHHHHHGDEHHGCFEEEFGGGHFFCEGHEE/@FHHHHHGHHHHHHHFFHGGGDFFGGHHDBDCCGGHHEGHGHHHHHHHHHGGGGHHHGA.CEH00<<D<<<<GHC:0=CCF0CFCGF<GHHHHC.99//CFGG?F?-@E;;9FFFFFF/BFFFFBFFF?EEDFFFFFA.AD=@-.9/;A?>BDFFB/;BFF/A;;.;B.@.AE9;BFF.;A
@M03896:38:000000000-B4D98:1:1107:10720:17305 2:N:0:185
CGCGGCGGCTGGCACACAATTACCATAACACGCAGGTGTACATCTCGGTGGTCGCCCCATCACTAAAAAAAAAACAAGGGGATGTGTGAGCAGGGCGAAGTATACTAAAAAACAAATAAAACACCCGATTCAGTACGTATCACAACGACGTAATCACGAGATAAATCAATTTGCTTACTATGAATCGCCTAAAGTAACATTACACACACACTCTACACTATAGCACCGTGATCGTCTGATGGACTAACTAA
+
>1>AAD10DDDACEFFG//11ADF12A1CGH??/E/B1BG22221D0///?/1/>>//>BGG11F>EFBE//<////0////</112011110/</----.11110000<0<....000;00:...---.900900./00.0009.-.:--..-///9----//9////////////////////9----:///://9////////-----//////-///////9-----//-----//////9//////
@M03896:38:000000000-B4D98:1:1107:12692:17786 2:N:0:185
CCTGTTTGCTCCCCACGCTTTCGCACCTGAGCGTCAGTCTTCGTCCAGGGGGCCGCCTTCGCCACCGGTATTCCTCCAGATCTCTACGCATTTCACCGCTACACCTGGAATTCTACCCCCCTCTACGAGACTCGAGCTTGCCAGTATCAGATGCAGTTCCCAGGTTGAGCCCGGGGATTTCACATCTCACTTAACAAACCGCCTGCGTGCGCTTTACGCCCAGTAATTCCGATTAACGCTCGCACCCTCC
+
ABBAAFFFFFFFGGGEEEFFFGEEGGGF3FFFAEEGFHGHHHHHGEDCH?ECEE>EEFGHAEEFGH?/>EFHHGHHHGGHHHHHH4FFEEEFFGGHFFDGC<?FGHCFF2FGGGHGHHHGGGGHHHEF.<CGG.<<CDF/CGC0::CGF0:C:C:C;CGGHFB990/;;BFG--:9?CFFFFFFFFF/;;FFBFB9;AAECFFF?F9;9A=>-.:/B.;9@D.///;BFF/9;99/F.@..9-;;@D?EF
@M03896:38:000000000-B4D98:1:1107:12677:17796 2:N:0:185
CCTGTTTGCTCCCCACGCTTTCGCACCTGAGCGTCAGTCTTCGTCCAGGGGGCCGCCTTCGCCACCGGTATTCCTCCAGATCTCTACGCATTTCACCGCTACACCTGGAATTCTACCCCCCTCTACGAGACTCGAGCTTGCCAGTATCAGATGCAGTTCCCAGCTTGAGCCCGGGGATTTCACATCTCACTTAACACACCGCCTGCGTGCGCTTTACGCCCAGTAATTCCGATTCACGCTTTCACCCTCC
+
BBBBBFFFFFFFGGGGCFEFFGGGGGGHGHHGEEEGGHHHFHHHGFEHGGEGEEEGGGGHAEGGGHE/>EFHHHHHHCHGHHHHHHHGGFFGHHHHHDFGGCHHHGFG2FGGGGHHHHHGGGGHHFFA.CEHG.C<CGF<CHGC:CGCG0<GG:GCCCGHHH0.0:/.:FFG-DF-@ABFFFFFFFB/BBFF/:9B/;DDBAAFEFBDDD@@9..BFFDCFFEBF/9FFF9.../;BAA.9.9/;BF?EF
@M03896:38:000000000-B4D98:1:1107:3183:18153 2:N:0:185
CCTGTTTGCTCCCCACGCTTTCGCACCTGAGCGTCAGTCTTCGTCCAGGGGGCCGCCTTCGCCACCGGTATTCCTCCAGATCTCTACGCATTTCACCGCTACACCTGGAATTCTACCCCCCTCTACGACACTCAAGCTTGCCAGTATCAGATGCAGTTCCCAGGTTGCGCCCGGGGATTTCACATCTGACTTAACAAACCGCCTGCGTGCGCTTTACGCCCACTAATTCCGATTAACGCTTGCACCCTCC
+
BBBBBFFFDFFFGGGGEFGFGG?EEGGFAGHBEEG22FFGFFAGFE1BFA0EAE>EEGGG1B??EH>/>>/FFHHHG2F3FFGHHGHGE<EE?GDGHDCGC<2?GGC02?GGGG1FGGGFGCDCBFFC.<<CC//<<G0<CGB0:=<G000<F:G0;C;GG00./0;.-;AD-A---9BFF/F/FFE;/;9/;/9//.;A=DFFA99;DD-@BDABF?D-@;.;9//;;9F?D.A/BA9.:;A/BBA.AA
@M03896:38:000000000-B4D98:1:1107:3202:18174 2:N:0:185
CCTGTTTGCTCCCCACGCTTTCGCACCTGAGCGTCAGTCTTCGTCCAGGGGGCCGCCTTCGCCACCGGTATTCCTCCAGATCTCTACGCATTTCACCGCTACACCTGGAATTCTACCCCCCTCTACGAGACTCAAGCTTGCCAGTATCAGATGCAGTTCCCAGGTTGAGCCCGGGGATTTCACATCTGACTTAACAAACCGCCTGCGTGCGCTTTACGCCCAGTACTTCCGATTAACGCTTGCACCCTCC
+
ABBBAFFFFFFFFFGFEEECFGEEDGGFBFGFEGEDEEFGDHGHEE?GG?EAEE>EFFGHAEAEEH1/>EFGHHHHGFCFHFGGH4FEEEEFBFDFGDCGCCDHHGFG22FGFFGFHHHGGGGGGHGC.<CGCCF<<C0/<CD00;;;C:0CG::0:;CGGF:.:0//9;9C:A-9-AFGFBFCFFF/;;BF99F;/::A-=D..;@;A9-@-9A/9ADCFF.9;/;FFF?9.;A/B.@..:9/;FFFFF
@M03896:38:000000000-B4D98:1:1107:3176:18175 2:N:0:185
CCTGTTTGCTCCCCACGCTTTCGCACCTGAGCGTCAGTCTTCGTCCAGGGGGCCGCCTTCGCCACCGGTATTCCTCCAGATCTCTACGCATTTCACCGCTACACCTGGAATTCTACCCCCCTCTACGAGACTCAAGCTTGCCAGTATCAGATGCAGTTCCCAGGTTGAGCCCGGGGATTTCACATCTGACTTAACAAACCGCCTGCGTGCGCTTTACGCCCAGTAATTCCGATTAACGCTTGCACCCTCC
+
BBBBBFFFFFFFFGGGAEEFFGEEFGGFFGHFEGGG?GFHFHHHGGDHFCGCAEEEGGGHAEDEEHE/>EFFGGHHF?FGHHHHHFHGFEEFGGFFHGFG?<?FGGBC2FGHFHHGHHHGGGGCFFG.<CEGF0C<DHD<CGD0:0CGC00CG:G:;:;GGHFE/9//;FFGDA---9CF9BF9BFF/:FB:BBFFFFAAFFFDEF-A9;-;;9A/B.A-@A./;//BFFF.;:.;F?DA..;/;BD?AD
@M03896:38:000000000-B4D98:1:1107:2979:18200 2:N:0:185
CCTGTTTGCTACCCACGCTTTCGTGCCTCAGCGTCAGTTAAAGCCCAGCAGGCCGCCTTCGCCACTGGTGTTCCTCCCCATCTCTACGCATTTCACCGCTACACGGGGAATTCCGCCTGCCTCTACTTCACTCAAGCTCTACAGTTTCAAATGCAGTTTATGGGTTGAGCCCATAGATTTCACATCTGACTTGCAAAGCCGCCTACGCACCCTTTACACCCAGTAAATCCGGACAACGCTTGCTCCCTAC
+
BBBBBFFFFFFFGGGGEEEFFGEFCFHHHHHGFGGGGHHHGHHHHHHGHHGFEGEEGGGHAEDEFGEGGGHEHHHHHGGHHHHHHHHFEEFGHHFHHEEGGEGHE/@FCDHHHHBEGDGHGHHHHHHHHHHHFG1??GGF<GGC<GHFF<=GH=FG>GGFDGHFH.<CCCGFGFH0GH0GCBGGHHH:CGFGCFGCB/::BFFGGFGGGGFG?FBFFFFFFE?BF/99FFD-.=@FF;F9AEEBFFFF/A
@M03896:38:000000000-B4D98:1:1107:2982:18217 2:N:0:185
CCTGTTTGCTACCCACGCTTTCGTGCCTCAGCGTCAGTTAAAGCCCAGCAGGCCGCCTTCGCCACTGGTGTTCCTCCCCATCTCTACGCATTTCACCGCTACACGGGGAATTCCGCCTGCCTCTACTTCACTCAAGCTCTACAGTTTCAAATGCAGTTTATGGGTTGAGCCCATAGATTTCACATCTGACTTGCAAAGCCGCCTACGCACCCTTTACACCCAGTAAATCCGGACAACGCTTGCTCCCTCC
+
BBBBBFFFFFFDGGFGEFFFGGGFCFHHHHGHFGGFGHHHFB5BFEFGHHHHEFEEGGGH1EEEEGBC5BFEGFHHGGGHHHHHFDGGE1EE?GGGHEEEEEFGE//CCFHGHHHBDFGHHHGGFHFHHHHHF0FFFFGFGGGG1=GGGFGHFGHFF1F1=GGFH<-/<GFFGGG;0CFCHBGHHHH00C0C00CF0FBFB@GGFFD?DBBGG;9BFBBFF?.99B9BFFD?.99FE-@9..A9;FA..;
@M03896:38:000000000-B4D98:1:1107:19239:18898 2:N:0:185
[truncated: 1,409,120 more chars]
