# Supplementary material for: Formalin-Fixed Paraffin-Embedded (FFPE) samples are not a beneficial replacement for frozen tissues in fetal membrane microbiota research
Source: PLoS One. 2022 Mar 17;17(3):e0265441. doi: 10.1371/journal.pone.0265441 (PMC8929612; doi:10.1371/journal.pone.0265441)
Supplement: S2 File — (ZIP) [file pone.0265441.s007.zip › Negatives/N-N-09-N-2-FF_S159_L001_R1_001.fastq.fastq]

@M03896:38:000000000-B4D98:1:1101:25259:6272 1:N:0:159
GTGATTCACATTAGATACCCCGGTAGTCCGGCTGACTGACTACGCTACTATCTCGTATGCCGTCTTCTGCTTGAAAAAAAAAATGATAACTTTGATAATTCTACTACCCTCGACATACTCACACTATTCAAACGTCATCATGTTTCATCGTCTAACCATGACCTATGTAGCACCTCGATGTCTGTCCTAAGTCGATCTCCTCAAACATATACTAGACTTACACGTCATCACCAGCAGGAGATTAACAAAC
+
BBAABFFBFFFFGGF5F54BAAEEEEGHHDEA222BFFFHGGHGGGGGHFHEFHHF?FGFHGAEHGEFDFGHHFHHGHGGGGG03344?344B34?44B444444442?2///>//2<22222<222>22211/0</011111<?>1111....1101110//0000=<D000./.:.:<G00000:0;0/00.;...0;0/0000.0900000009900009.9;..00://../.....///////..
@M03896:38:000000000-B4D98:1:1101:25250:6287 1:N:0:159
GTGATTCACATTAGATACCCCGGTAGTCCGGCTGACTGACTACGCTACTATCTCGTATGCCGTCTTCTGCTTGAAAAAAAAAAAATCTAAACATCAACACCAACTATACCCACACTGCTGAAATTTTAAACAAATAGTGTAAGTTACATCACAACACATACAATGAACCGTCACACAACACAAGACTTATTCATCTATCGTGTACAAGGTAATATCCTAGCTCTTGTACATCCTATTATGACTACTTGCAG
+
3>>>AFDBDFFDG5B565BBA2AAABBDGDAA22A2BBAFBGHBEGGGFGFFDGGFEBAFGAAEFFB@5GGHFFFHFB@FCG?>/0B4?44333?2222///?/2222?222//<2221111111111<1<1/011111<1>1111111111<0....0000000000.-....0/......9.//0909000000090.;.9/0000.;0000090/////;////////////////9////////;//
@M03896:38:000000000-B4D98:1:1101:3982:9857 1:N:0:159
TACGGAGGGTGCAAGCGTTAATCGGAATTACTGGGCGTAAAGCGCACGCAGGCGGTTTGTTAAGTCAGATGTGAAATCCCCGGGCTCAACCTGGGAACTGCATCTGATACTGGCAAGCTTGAGTCTCGTAGAGGGGGGTAGAATTCCAGGTGTAGCGGTGAAATGCGTAGAGATCTGGAGGAATACCGGTGGCGAAGGCGGCCCCCTGGACGAAGACTGACGCTCAGGTGCGAAAGCGTGGGGAGCAAACA
+
ABAAAABBCCAACGFA?2EEFGHB2BFGHG555BBBAAEEGGGFG?EEEEEEGFGEGGGHHHHHHH4BBFFFDFGGHHHHGEGE>EGFGHHGFGFGGEFFGHHHHHHHHHGFGHHHGGGG?G1FHHHBFEGFHH?@?B@A;BFFFFFFFFBFF;;;;9;;EFFFFF;;AFFFFFFFBBFFDFFFFFFD>BFF;@DF=DE;DAFFFCB;AFFCD@DFBFFFFDAAFFFFFFB@DFFAFDDFFFFFB;AFF?.
@M03896:38:000000000-B4D98:1:1101:2362:11556 1:N:0:159
TACGGAGGGTGCAAGCGTTAATCGGAATTACTGGGCGTAAAGCGCACGCAGGCGGTTTGTTAAGTCAGATGTGAAATCCCCGGGCTCAACCTGGGAACTGCATCTGATACTGGCAAGCTTGAGTCTCGTAGAGGGGGGTAGAATTCCAGGTGTAGCGGTGAAATGCGTAGAGATCTGGAGGAATACCGGTGGCGAAGGCGGCCCCCTGGACGAAGACTGACGCTCAGGTGCGAAAGCGTGGGGAGCAAACA
+
AABAAABCBAAACGGA22EEFGHABEFGHF5B53ABAAEEHHHGG?EEGCEEGGGEGGGHHGGHHH@BFGFFGGHFHHHHGGGFEGHHHHHHHHGGFGHGHHHHHGHHGHGHHGHCFGGHCF1?GHHGFGGGHHGGFFFDAFFFFFFFFF0FB;9;;;;@AFFFFFAADFFFBBFFFFFFFFFBFFFDFBFFFCAFFFE@FFFFFA@AEFE>@AFFFFFFFFDDFDB::9;;ADFDFD.;@>AEAAEFFF.
@M03896:38:000000000-B4D98:1:1101:23217:15238 1:N:0:159
TACGGAGGGTGCAAGCGTTAATCGGAATTACTGGGCGTAAAGCGCACGCAGGCGGTTTGTTAAGTCAGATGTGAAATCCCCGGGCTCAACCTGGGAACTGCATCTGATACTGGCAAGCTTGAGTCTCGTAGAGGGGGGTAGAATTCCAGGTGTAGCGGTGAAATGCGTAGAGATCTGGAGGAATACCGGTGGCGAAGGCGGCCCCCTGGACGAAGACTGACGCTCAGGTGCGAAAGCGTGGGGAGCAAACA
+
ACBBABCCBAAAFGCF22EEFGHFBEGGHGD55BBAAAEFHHHGGCGEGGEEGGGGGGGHHHHHHHEFFHHGHHFHHHHHGGGGEGHGHHHHGHGGHGHHHHHHHHHHHHGFHHHHGHHHGHFHHHGGFGGGGG.@@=DDEFFFFFFFFF0BB;;;:;;;AFFFFFA:ADFFFFFFFFFFFFFFFFFFC@BDFDFFFFEBBDFDFFFEFFFF;9ADFFFFFFFDFFFEFFB;A=BDFFDFFFFA-;AFBFE
@M03896:38:000000000-B4D98:1:1101:21907:17437 1:N:0:159
TACGGAGGGTGCAAGCGTTAATCGGAATTACTGGGCGTAAAGCGCACGCAGGCGGTTTGTTAAGTCAGATGTGAAATCCCCGGGCTCAACCTGGGAACTGCATCTGATACTGGCAAGCTTGAGTCTCGTAGAGGGGGGTAGAATTCCAGGTGTAGCGGTGAAATGCGTAGAGATCTGGAGGAATACCGGTGGCGAAGGCGGCCCCCTGGACGAAGACTGACGCTCAGGTGCGAAAGCGTGGGGAGCAAACA
+
BCBAAABBCAA>FFFC22EEFGHFAEFGHHDB5BABAAEEGHHGGAEAFEGCGFFGGGGHHHHHHHFBGGHGHHHHHHHHGGGGEGHHHHHHHHGHHGHGHHHHHGHHHHGGHHHBGGGHFGFHFHGBFEFGHHGFCFCA;BFFFFFFFF/FB;;::;;@AFFFFFD;ACEFFFFFFFFFBDFFFFFFFDFFA>BFFFECDBBAFF-;EFFF@FF.9FFBFDA.AAFFFFFC.@DDFDDFABCEFAABFA.
@M03896:38:000000000-B4D98:1:1101:24846:21284 1:N:0:159
TACGGAGGGTGCAAGCGTTAATCGGAATTACTGGGCGTAAAGCGCACGCAGGCGGTTTGTTAAGTCAGATGTGAAATCCCCGGGCTCAACCTGGGAACTGCATCTGATACTGGCAAGCTTGAGTCTCGTAGAGGGGGGTAGAATTCCAGGTGTAGCGGTGAAATGCGTAGAGATCTGGAGGAATACCGGTGGCGAAGGCGGCCCCCTGGACGAAGACTGACGCTCAGGTGCGAAAGCGTGGGGAGCAACCA
+
AAAA>AABB?>>4G4A22AA2BGBBEFGHFA553ABAAAA1FGAEAEAEEG0B>EEEEEHHF4FFGGBEGHGDF4FHHHHG@GGEEHFGGHGHHAGFFFFGHGGGDHHHHF22GCFF????FGHHGGG?EFCGG>><@-9.;/9BFFB;BBB:9;;9-.;AFFFFFA99BEFFFFFF//:..;FFFFD-99.;;9-B.;9-D@DFFFE?BFAADA9;BFFFFA.:ABBFFF9A-9.BDA.9-@EB?AF.A.
@M03896:38:000000000-B4D98:1:1101:24853:21300 1:N:0:159
TACGGAGGGTGCAAGCGTTAATCGGAATTACTGGGCGTAAAGCGCACGCAGGCGGTTTGTTAAGTCAGATGTGAAATCCCCGGGCTCAACCTGGGAACTGCATCTGATACTGGCAAGCTTGAGTCTCGTAGAGGGGGGTAGAATTCCAGGTGTAGCGGTGAAATGCGTAGAGATCTGGAGGAATACCGGTGGCGAAGGCGGCCCCCTGGACGAAGACTGACGCTCAGGTGCGAAAGCGTGGGGAGCAAACA
+
ABA?AABBCAAAFGCE22EEFGHF2EFGHHA55BBBAAEEFGGGGAEEGGGCGFGEGGGHHHHHHHEFGGGGGGGFHHHHGGGGEGHHHHHHHFGGHGHGHHHHHHHHHHFDGHHHGHHHFGGHHHHGFGGGHHG-?B-:9;;FFFFFFFBFF;;;;;;;AFFFFFAADFFFBFFFFFFFFFFFFFFDD@DFFCFFFDA@@ABFFFFFFFFFFFFFFFFFFFFFFFFFFFF;DFFDFFFFFFFFFAEFFF.
@M03896:38:000000000-B4D98:1:1101:24835:21316 1:N:0:159
TACGGAGGGTGCAAGCGTTAATCGGAATTACTGGGCGTAAAGCGCACGCAGGCGGTTTGTTAAGTCAGATGTGAAATCCCCGGGCTCAACCTGGGAACTGCATCTGATACTGGCAAGCTTGAGTCTCGTAGAGGGGGGTAGAATTCCAGGTGTAGCGGTGAAATGCGTAGAGATCTGGAGGAATACCGGTGGCGAAGGCGTCCCCCTGGACGAAGACTGACGCTCAGGTGCGCAAGCGTGGGGAGCAAACA
+
ABA3>AADBAAAGGBE22EEAEHBBEFGH5A55BABAAEEFGGEEAEEEEFGEEECEGGFGGHFBG4BF@FBGEGFFHGHGFGEEEGGGHHHHHABGFFBFFHHHHFHHHBDGHGHGHCFGFCGHGGFFGEEGG?ADAA;.BFFFFFFFF/;99;;;9;;EBBFFF;;A-.B//9/9;/A9AFFFBB.9;9?;@BBC?E>.9;.AD-...;@B9AABF//BDD..AF/BF;--9;-AA.ADAF?D..;9A.
@M03896:38:000000000-B4D98:1:1101:19606:21929 1:N:0:159
TACGGAGGGTGCAAGCGTTAATCGGAATTACTGGGCGTAAAGCGCACGCAGGCGGTTTGTTAAGTCAGATGTGAAATCCCCGGGCTCAACCTGGGAACTGCATCTGATACTGGCAAGCTTGAGTCTCGTAGAGGGGGGTAGAATTCCAGGTGTAGCGGTGAAATGCGTAGAGATCTGGAGGAATACCGGTGGCGAAGGCGGCCCCCTGGACGAAGACTGACGCTCAGGTGCGAAAGCGTGGGGAGCAAACA
+
AABAABBBBAAAFGBA22EEFGHBEEFGHFBB5BAAAAEEGHGGGCGFGGGGGGGEGGGHGGHHGH4BFFGFGHHHHHHHGGGGGGHFGGHHHHGHHGHGHHHHHFHHHHGGHHHHGGCGFGHHHHHFFGGGHHGG@FFDEFFFFFFBBBBB;;/:;:;@AFFFFBA;::.:BBFFFFFFDFFFFFFFF9CFFC9@DFEDD;>BFFDEEFF@-:A::FFBFFFDFFFFFFFFD:BAFFFFCFAA=.EFBF?
@M03896:38:000000000-B4D98:1:1101:10998:24408 1:N:0:159
TACGGAGGGTGCAAGCGTTAATCGGAATTACTGGGCGTAACGCGCACGCAGGCGGTTTGTTAAGTCAGCTGTGCAATCCCCGGTCTCACCCTGGGACCTGCATCTGATACTGGCACGCTTGAGTCTCGTAGAGGGTGGTAGAATTCCAGGTGTAGCTGTGAACTGCGTCAAGATCTGGATGAATACCGTTTGCTAATGCGGCCCCATGTACGACTCCTGACCATCCTGTTCGAAAGCTTGGCGAGCAAAC
+
>AA111AD??AA111A0AE00BF0A00FH1A22ABBAAA//EEEEEEEEEG/E>EEEEEGB2BFHHG11BBB01BBGGHHG/>>BCHF1BFG0?/?0?C0?BGGH1111???CGG1/A?C<<C=FFG0>..<=/..<@EG00:C0;:;0::;0:000:::;009B;..-..0;9900090/;009:9;9./99//9//9-99;9@-;BB//;9---;;///////-//9//--9;-;/B/-/---;-/99
@M03896:38:000000000-B4D98:1:1101:10977:24412 1:N:0:159
TACGGAGGGTGCAAGCGTTAATCGGAATTACTGGGCGTAAAGCGCACGCAGGCGGTTTGTTAAGTCAGATGTGAAATCCCCGGGCTCAACCTGGGAACTGCATCTGATACTGGCAAGCTTGAGTCTCGTAGAGGGGGGTAGAATTCCAGGTGTAGCGGTGAAATGCGTAGAGATCTGGAGGAATACCGGTGGCGAAGGCGGCCCCCTGGACGAAGACTGACGCTCAGGTGCGAAAGCGTGGGGAGCAAACA
+
ABAAAABCCAAACGFA22AEFGHFEEFGHE555BBBAAEEGHHGGCFEGGGCGGG?FGGGGHHHGH@FGGHFGHHFHHHHGGGGEGHHHGHHHHEGHGHGHHHGHHHHHHFDGHHHGHHHGFCGHHHHGGGGGHGGGFFFFFFFFFFFFFBBB;;;;;;@EFFFFFFAFFFFFFFFFBFFFFFFFFFFF:BFFFFFFFFFAFDFFFBEFFFFF>DAFFFBFFF?DDFFFFFFFADDFD.D;DFADF?FFF.
@M03896:38:000000000-B4D98:1:1101:10969:24428 1:N:0:159
TACGGAGGGTGCAAGCGTTAATCGGAATTACTGGGCGTAAAGCGCACGCAGGCGGTTTGTTAAGTCAGATGTGAAATCCCCGGGCTCAACCTGGGAACTGCATCTGATACTGGCAAGCTTGAGTCTCGTAGAGGGGGGTAGAATTCCAGGTGTAGCGGTGAAATGCGTAGAGATCTGGAGGAATACCGGTGGCGAAGGCGGCCCCCTGGACGAAGACTGACGCTCAGGTGCGAAAGCGTGGGGAGCAAACA
+
ABBBAABBBAAACGBF22AEFGHF2AFFHGBB5BABAAEEGHHGG?EEGFG?FGG?EGGHHGGHHH4BBFGFGGFFGHHHGGGGGGHFGHHHHHEAGFGDGHHGHHFGHHGFFHHGGGGF?GFHHHHBFGGGFFDFGAD.AF9FFFFFFF/F;;;;-;;9.BFFFFDDDFEB/BFFFFFFFDFFFFFFF9BFA;@>@DFFFFFFFB9..B.--9A;FFFBFFAAD.//FFB;9@@?B..;---.-9;BBF.
@M03896:38:000000000-B4D98:1:1101:10993:24428 1:N:0:159
TACGGAGGGTGCAAGCGTTAATCGGAATTACTGGGCGTAAAGCGCACGCAGGCGGTTTGTTAAGTCAGATGTGAAATCCCCGGGCTCAACCTGGGAACTGCATCTGATACTGGCAAGCTTGAGTCTCGTAGAGGTGGGTAGAATTCCAGGTGTAGCGGTGAAATGCGTAGAGATCTGGAGGAATACCGGTGGCGAAGGCGGCCCCCTGGACGAAGACTGACGCTCAGGTGCGAAAGCGTGGGGAGCAAACA
+
BBBBBBBBB?AAEGBE22E22GHFAEFGHGBBBB2AAAEEGHHGG0EEFCF0EEFCFGGGHHFHGGEBGGGGHHHHGHHGGGGGFGHGGHHHHHGFHGHGHFHGHHHHHHGGHHHHGGGGFACGHGGBFEEEHH1>FGGHGHHHHHHGGCCFG===;;:;CGHEBGCAEFGGG0CFFFCFDDFFFFGGF9BGFDFFFFEACFCD@@@.AFFFB-A?BF//BA?DFBFFBFFBA;;.;AADCFFF-:;BFFA
@M03896:38:000000000-B4D98:1:1101:15437:26344 1:N:0:159
TACGTAGGGGGCAAGCGTTGTCCGGAATTACTGGGTGTAAAGGGAGCGCAGGCGGGAAGACAAGTTGGAAGTGAAAACCATGGGCTCAACCCATGAATTGCTTTCAAAACTGTTTTTCTTGAGTAGTGCAGAGGTAGATGGAATTCCCGGTGTAGCGGTGGAATGCGTAGATATCGGGAGGAACACCAGTGGCGAAGGCGGTCTACTGGGCACCAACTGACGCTGAGGCTCGAAAGCATGGGTAGCAAACA
+
ABAAAFFABBD>AEFA22EAFGHFEFGGHFB55AA3EEGHHHHGHGGEGGE?EFFFGEEHEGHHGHFHFFGBGGFGFHGHHHHFGHHGHHHGGFHHHHHGHHHHHHGHHHHFGHHHGGGHFDB>GHHFGHHGHGHHHHHG/CHHHHHHGDCGD<<;;;;ADEFFFF.;ADEBFFGGF?CGGGFFFFFEF9FEA=BCCAAF-999FFB;FFEFFFFFFFFFFADFDD?EAEA;BFD.BFBFFFB/;;FF9AA
@M03896:38:000000000-B4D98:1:1101:11270:26483 1:N:0:159
TACGGAGGGTGCAAGCGTTAATCGGAATTACTGGGCGTAAAGCGCACGCAGGCGGTTTGTTAAGTCAGATGTGAAATCCCCGGGCTCAACCTGGGAACTGCATCTGATACTGGCAAGCTTGAGTCTCGTAGAGGGGGGTAGAATTCCAGGTGTAGCGGTGAAATGCGTAGAGATCTGGAGGAATACCGGTGGCGAAGGCGGCCCCCTGGACGAAGACTGACGCTCAGGTGCGCAAGCGTGGGGAGCAAAC
+
>AA?>>ADD?>>FGCA22EAFGGBABFGHG5553BBAAAE1FFEE0E0EEA0E>EEEFEHHHHHGH@BFGGFFFFHHGHHF/>EEEGHHHHHFC/B2FC2BGGHHGF2GGGFFHH2F?FF0FCGDDF<?CFF1>.-<@B99BBFFFFE;/9BB;;;-9;;;FBFFF;99=EBFBBFBFFF?AFFFFF.;@;.;;;D-9;-;9@@DD@;.BA@--;99B9;FADFFD/BF/;;-;B@EDFFAFFF-;::/A
@M03896:38:000000000-B4D98:1:1101:11253:26488 1:N:0:159
TACGGAGGGTGCAAGCGTTAATCGGAATTACTGGGCGTAAAGCGCACGCAGGCGGTTTGTTAAGTCAGATGTGAAATCCCCGGGCTCAACCTGGGAACTGCATCTGATACTGGCAAGCTTGAGTCTCGTAGAGGGGGGTAGAATTCCAGGTGTAGCGGTGAAATGCGTAGAGATCTGGAGGAATACCGGTGGCGAAGGCGGCCCCCTGGACGAAGACTGACGCTCAGGTGCGAAAGCGTGGGGAGCAAACA
+
ABAAAABCCAA>CFFA22EEFGHFBEFGHHDBBBBAAAEFHHHGG0EAEEF?EEG@FGGHHHHHHHDFDFGFFGFGHHHHGGGEEGHHHHHHHHGFHGHGHGHGHHGGHHGGHHHFFGFFFGBGHHGGFGGGHHGGGFFDEFFFFFFFBFBFB;;;;;;@EFFFFF;;ABFFFFFFFFFFFFFFFFFFB@DDA@DFFFE-BFFFFFFFEBFFCFFDFFFFFFFFFFBBFFB@FFFFFFFFFFFFCDFFFFF
@M03896:38:000000000-B4D98:1:1101:11259:26506 1:N:0:159
TACGGAGGGTGCAAGCGTTAATCGGAATTACTGGGCGTAAAGCGCACGCAGGCGGTTTGTTAAGTCAGATGTGAAATCCCCGGGCTCAACCTGGGAACTGCATCTGATACTGGCAAGCTTGAGTCTCGTAGAGGGGGGTAGAATTCCAGGTGTAGCGGTGAAATGCGTAGAGATCTGGAGGAATACCGGTGGCGAAGGCGGCCCCCTGGACGAAGACTGACGCTCAGGTGCGAAAGCGTGGGGAGCAAACA
+
>AA3>>A2D2A>EDGE222EFGGBAEGGHG555BAAAAEEHHHGE0EAFG0EGEEEGFGHHHHHDH@B@FGFGHHH4GGHFEGGGGHHGHHHGFEGHGHHHHHHHFHGFHFDCGHFGGGFBGCGHHG??EFGFGDC?9BAAF/BBFFBFB/:B;9;99;;E/9BFF;;DBAFFFFFFEFFFFFEBFFD?-@AA?BBB?A@BBBBBB>9.BA?BBA?FF//F.AADFF/BFB@;@=999.99=B9-AAFFA;
@M03896:38:000000000-B4D98:1:1101:19190:27245 1:N:0:159
TACGGAGGGTGCAAGCGTTAATCGGAATTACTGGGCGTAAAGCGCACGCAGGCGGTTTGTTAAGTCAGATGTGAAATCCCCGGGCTCAACCTGGGAACTGCATCTGATACTGGCAAGCTTGAGTCTCGTAGAGGGGGGTAGAATTCCCGGTGTAGCGGTGAAATGCGTAGAGATCTGGAGGAATACCGGTGGCGAAGGCGGCCCCCTGGACGAAGACTGACGCTCAGGTGCGAAAGCGTGGGGAGCAAACA
+
ABBAAAABB2AACGCA?2EEAFGFEEGGHH5B5BABAAAEGHHGG0EEECEEGFG?FGGHHHHHFG4BFFFFDFGGHHHHGGGGEGHFHHHGHGFHHGHHHHHHHHFGHH?>GEGCGHHG0C<GFGGGGGGEHHD@CDB;;BFFFFFFDF-B;;;;;;;9AFFFFF.;AFFFFFFFFFFFDDEFFFFFF=CDF;BFFFE@CFDFFF;EFFFDCBDFFFFBFFF.9AB9FFFFFFCAFFDD;DAFFFEF9AA
@M03896:38:000000000-B4D98:1:1101:13446:28416 1:N:0:159
TACGGAGGGTGCAAGCGTTAATCGGAATTACTGGGCGTAAAGCGCACGCAGGCGGTTTGTTAAGTCAGATGTGAAATCCCCGGGCTCAACCTGGGAACTGCATCTGATACTGGCAAGCTTGAGTCTCGTAGAGGGGGGTAGAATTCCAGGTGTAGCGGTGAAATGCGTAGAGATCTGGAGGAATACCGGTGGCGAAGGCGGCCCCCTGGACGAAGACTGACGCTCAGGTGCGAAAGCGTGGGGAGCAAACA
+
ABBAABCBB>A>BGFE?2EACGHBEEGGHGDB5BAAAAEEFHHGG?EEEAA>EEFFGGFEFGGHHHFFDFGGGGGHHHHHGGGGEEHGHHHHHHGHFGGGHHHHHHHHHHFGHEFGGHHHGGGGGHHH/EFGHHF?CFFAEFFFFFFFBFBBB;;;;9;;AFFFFFA;AFFFFFFFFFFFFFFFFFFFF=-.FABFAFFFFFFFFB:A?BFADFFFBF00FDDDFFFFBBF=DACFFD;A@FF?DB.BFF.
@M03896:38:000000000-B4D98:1:1101:13434:28434 1:N:0:159
TACGGAGGGTGCAAGCGTTAATCGGAATTACTGGGCGTAAAGCGCACGCAGGCGGTTTGTTAAGTCAGATGTGAAATCCCCGGGCTCAACCTGGGAACTGCATCTGATACTGGCAAGCTTGAGTCTCGTAGAGGGGGGTAGAATTCCAGGTGTAGCGGTGAAATGCGTAGAGATCTGGAGGAATACCGGTGGCGAAGGCGGCCCCCTGGACGAAGACTGACGCTCAGGTGCGAAAGCGTGGGGAGCAAACA
+
BCB@AABDDAAAFFFC22EEFGHFEEGGHF555BABEAEFHHHGG0EEGCEEGGGEEEGGGHHHGH@BEFGGHGHHHHHHGGGGGGHGHHHHHHGFHGHHHHHHHHHHGHDHHGHGGHHGGFHHHHGFFGGGHHDCFFFDEFFFFFFEFF0FB;;;;;;@EFFFFFAADFEFFFFFFFFFFDBFFFFDF@DFFFFFFFF>FCFFFFCFFFF=FFFDFFFFFFF.DFFFFFFFDC=AFD;DFDFEBD?FFF.
@M03896:38:000000000-B4D98:1:1102:8861:3429 1:N:0:159
TACGGAGGGTGCAAGCGTTAATCGGAATTACTGGGCGTAAAGCGCACGCAGGCGGTTTGTTAAGTCAGATGTGAAATCCCCGGGCTCAACCTGGGAACTGCATCTGATACTGGCAAGCTTGAGTCTCGTAGAGGGGGGTAGAATTCCAGGTGTAGCGGTGAAATGCGTAGAGATCTGGAGGAATACCGGTGGCGAAGGCGGCCCCCTGGACGAAGACTGACGCTCAGGTGCGAAAGCGTGGGGAGCAAACA
+
BBBAAABBB2AA4FFF22E22BDBAAFGHFHGGFHFEFGFHHHGFFEEEGGCGGGEGGGFFBBBBG4BBFHFGHFFHHHHGFGGEGGFHHHHHHGCHFHGHHHGHHGF?G?2??@C<GHGGFFFFHGF?CFFGFECCFF.;FFFFFFFFEBFF;FBA>;BEFFFFFAADAEFFFFFFFFFFDFFFFFFB>DFFFFFFDEABACFFFFEFFFDFFF.BFFFFAD.AAF/;9B@DC=.BADDFFFFCDFFFF.
@M03896:38:000000000-B4D98:1:1102:21605:3722 1:N:0:159
TACGGAGGGTGCAAGCGTTATCCGGATTTATTGGGTTTAAAGGGTCCGTAGGCGGACTTATAAGTCAGTGGTGAAAGCCTGTCGCTTAACGATAGAACTGCCATTGATACTGTAAGTCTTGAGTATATTTGAGGTAGCTGGAATAAGTAGTGTAGCGGTGAAATGCATAGATATTACTTAGAACACCAATTGCGAAGGCAGGTTACCAAGATATAACTGACGCTGAGGGACGAAAGCGTGGGGAGCGAACA
+
ABBAAABBCAAABAGC22E2ABFBEEFGHFHHHHHAFGHHHHHGHGHGEGFEHGGGEFHHGGHHGH4B4FFFFFGGFGHGHHHEHGHGHGFFGFEFGHGHHHHGHHFHGHB3BD3?DFHHGG?DBFBHHHHHGHGHFHHFFFFGFFF?GDDGFFGGCA>EGGHHGGDHHHHHHHHHGFGGHHHHGHGHGHHGHCEFGGHGGGGGGFFGGGAFFFFFFGGGGFGGGFFEFF9;@BDFFFFFFFFFFD=BFB@
@M03896:38:000000000-B4D98:1:1102:21590:3736 1:N:0:159
TACGGAGGGTGCAAGCGTTATCCGGATTTATTGGGTTTAAAGGGTCCGTAGGCGGACTTATAAGTCAGTGGTGAAAGCCTGTCGCTTAACGATAGAACTGCCATTGATACTGTAAGTCTTGAGTATATTTGAGGTAGCTGGAATAAGTAGTGTAGCGGTGAAATGCATAGATATTACTTAGAACACCAATTGCGAAGGCAGGTTACCAAGATATAACTGACGCTGAGGGACGAAAGCGTGGGGAGCGAACA
+
AAA3>AAB?>2>EGFA2AA2ABDAABAEGFDGD32BAEGGHDAE1BF0ABAAFAEEEEFDBB@BFG4B4@BFFFDG3FHGHGGAF/FEGF/?FF?3DGBBGHHFF?DFGHB3BB3BFFDGBF2F3F3GHGHFGHHGBFD@<@FHHBD<FFGFG??F/->>FFHHFD1>G0GHHHHGHEDGHGFGFHGHCGGFG.ACD.CF.?FGGC9BC9.CFFFFCFFFF.CE9EAE.99--9;9F.;A---99:-9-;;
@M03896:38:000000000-B4D98:1:1102:21614:3740 1:N:0:159
TACGGAGGGTGCAAGCGTTATCCGGATTTATTGGGTTTAAAGGGTCCGTAGGCGGACTTATAAGTCAGTGGTGAAAGCCTGTCGCTTAACGATAGAACTGCCATTGATACTGTAAGTCTTGAGTATATTTGAGGTAGCTGGAATAAGTAGTGTAGCGGTGAAATGCATAGATATTACTTAGAACACCAATTGCGAAGGCAGGTTACCAAGATATAACTGACGCTGAGGGACGAAAGCGTGGGGAGCGAACA
+
ABBAABBBC@A>4FFA22E2ABDBABEGHBHHHHHEFGFGHGGFFBGECGEFHEFFEEHEFGHHGH4B@BFBFGGHFFHHHHHEHGGGHGEFHGEFGHGGHHHHHHFHHH33DBD3BDGGFG?DDGFHHHHFEGGGFHHB@FGFGHHDHHBFF?1@A>>CFHGHGGBGHEGGHHHGGHFGHGGHGGGHCHHFGDFC@CEFDDFGGB9FFGFBBF0;CFFBF.CEFDF?.A99@9ADFDDDFFCEDD:BBFB
@M03896:38:000000000-B4D98:1:1102:16890:10096 1:N:0:159
TTAGAAACCCCAGTAGTCCGGCTGACTGACTACGCTACTATCTCGTATGCCGTCTTCTGCTTGAAAAAAAAAAAACACCAAAGTAAAACAGACCACCATCTAAACCCAACTAAAACACTAAACAAACCATGACATAGCAACCCACATACACTCATCGACACCTATAATAATAAACCCATCCATATAGCTACACTCCTACCGCTGCGTTCTCATATAACCACTACACACGCGTCACTCTCGTCTCTAGTTAG
+
BBBBBBBC>A>>2BGB6BG22AAA4BGFFGHGHGGGFGHGFFHHHGGHFFHCEFGFHEGGGH3ABBFA>>EEF////0///?34444?3?2B0?2???22222322/<//2<22<2/@101<11/0?//11<1>111<1100....<00000//00//-.-;//0000=000000:9.//.00;0;000000/0//000.----.-..../9////////.//;/./9-----..////....9///////
@M03896:38:000000000-B4D98:1:1102:16909:10098 1:N:0:159
TTAGACACCCCAGTAGTCCGGCTGACTGACTACGCTACTATCTCGTATGCCGTCTTCTGCTTGAAAAAAAAAACATCTCAGAGACAATCCATTTACTGATGAAGACACCCAGTACACTAGTACGACAGAACCGTGCATACTTATATACTGTCTGTCGCATAAATGCATGATGGTGAAGTCTCAGAGCAAGAGCGAACCAACTACAACGATAGCCAATGATAGTGTGATCAAGACAATGATCGAGAACACGA
+
BBBBB4B4>>>AEGFFFFG2AAAA4BFGFGGGFGGGGGHFGHHHHGGHGGG?FEHFDGHDFH313A51>/>//1?33434433222233234444?444444333332//?/?B333322@2@/?///210//////111111111<111111111..-..0<00<0000000:0000;0000000/////./-----...////0/-...9;00.9///////9////////;/./////.....//..-
@M03896:38:000000000-B4D98:1:1102:21317:11568 1:N:0:159
TACGGAGGGTGCAAGCGTTAATCGGAATTACTGGGCGTAAAGCGCACGCAGGCGGTTTGTTAAGTCAGATGTGAAATCCCCGGGCTCAACCTGGGAACTGCATCTGATACTGGCAAGCTTGAGTCTCGTAGAGGGGGGTAGAATTCCAGGTGTAGCGGTGCAATGCGTAGAGATCTGGAGGAATACCGGTGGCGAAGGCGGCCCCCTGGACGAAGACTGCCGCTCAGGTGCGAAAGCGTGGGGAGCAAACA
+
>>A?>AA?11>>B1GA00E0AGGBBA0AG1GHDBABEFEEGFEEE/EAEGEEE@@EEE?0BEDFFG2@BFDFB@F1BGHFGEEEEGHHHHHFG0CFGGHBDGHGH1FDGH?2??<@FGHHFGFGFHG?FA.F1>A<@-@BEF/;BFB;99/;;9BF@>:@-;FF/B9;A@-BFFFFF9B--ABFFFFB-;@B:@;@9AE>-@>@@@@9AFF@@-A;BFF/B@=@@-B/BB;;;;@9FAB?-@;E-AEFBF:
@M03896:38:000000000-B4D98:1:1102:21322:11588 1:N:0:159
TACGGAGGGTGCAAGCGTTAATCGGAATTACTGGGCGTAAAGCGCACGCAGGCGGTTTGTTAAGTCAGATGTGAAATCCCCGGGCTCAACCTGGGAACTGCATCTGATACTGGCAAGCTTGAGTCTCGTAGAGGGGGGTAGAATTCCAGGTGTAGCGGTGAAATGCGTAGAGATCTGGAGGAATACCGGTGGCGAAGGCGGCCCCCTGGACGAAGACTGACGCTCAGGTGCGAAAGCGTGGGGAGCAAACA
+
ABA@AAABDAAAFFBA22E2ABGAAA2FGHHHFBGFEFGEHHGGGGGCGGCCGGGGGGGHHHFDFGBBBGGFBFFFGHHHGEFEEEHF3GGGGHF0FFHFGHHHHFFHBH????GHEHHHGG1GHHHFFEFFGFEFCFFAEFFFFFF;;/9FF:BFD=A@EFFFFFADDFFFFFFFFFFFFFFFFFFFD@>FACCAFFECAFFFFF;.;FFD@=DABBFFFDDFFFFE9FB>;C;DFDFFFFAECAAFBF.
@M03896:38:000000000-B4D98:1:1102:15705:11828 1:N:0:159
TTAGATACCCTTGTAGTCCGGCAGACTGACTACGCTACTATCTCGTATGCCGTCTTCTGCTTGAAAAAAAAAACACCAAAATAATAACCACTAATCTATTTGTAATATTAACAAAATGAAAAATAGAAAAAACAAAATATGTACAGAGACATATCGTGCAGCAACTGTAATATGATAATATGCGAATGTACTTGCCACTATAATCTTCGTTATAGTATAGTAATCATAGCTATAAATAAATTACAGAAAGT
+
CBCCCFF@BCDC4FGDDDG2AAAA2BFHBFGFHGGGDEHDGDGGHGFHGGGEFAFFBFHADG3BBBBB0>>>>111?111/333444333/3?3B?4444444?44444443320022B?3B002222220////001<11111111000<11<1.00..11././/=000000000000=00:.--/00<0000/00//000;0000.//..000000;000000900/00090;90000/////////9
@M03896:38:000000000-B4D98:1:1102:6674:13396 1:N:0:159
TACGGAGGGTGCAAGCGTTAATCGGAATTACTGGGTGTAAAGCGCACGCAGGCGGTTTGTTAAGTCAGATGTGAAATCCCCGGGCTCAACCTGGGAACTGCATCTGATACTGGCAAGCTTGAGTCTCGTAGAGGGGGGTAGAATTCCAGGTGTAGCGGTGAAATGCGTAGAGATCTGGAGGAATACCGGTGGCGAAGGCGGCCCCCTGGACGAAGACTGACGCTCAGGTGCGAAAGCGTGGGGAGCAAACA
+
AAA?>AABBAAAA5G42222ABFBABFGHHHHHHHGEEGFGHHGGGECGGGCFGGFGGGHGHHGFH@B3FGBFHHGGHHHGGGGGGHGGHHFGFEFHGGHHHGHHGHHGH?DFF22?GGGGGFDHHGGFGGFHHGGGFFDEFFFFFFBBB9B;;:B@>AFFFFFFFA;;BFFBFFFFBFFFFFFFFFADDFFF@CF-A:;BBFFF:9;9BFAB;ADFFF;BFFDFFFFF/;;;>BAFD.:@D=E=A.BBF?
@M03896:38:000000000-B4D98:1:1102:6680:13415 1:N:0:159
TACGGAGGGTGCAAGCGTTAATCGGAATTACTGGGTGTAAAGCGCACGCAGGCGGTTTGTTAAGTCAGATGTGAAATCCCCGGGCTCAACCTGGGAACTGCATCTGATACTGGCAAGCTTGAGTCTCGTAGAGGGGGGTAGAATTCCAGGTGTAGCGGTGAAATGCGTAGAGATCTGGAGGAATACCGGTGGCGAAGGCGGCCCCCTGGACGAAGACTGACGCTCAGGTGCGAAAGCGTGGGGAGCAAACA
+
>AAAAAABC?A>BEFE22A2ABFBBBFGHHHHHHHFEEHHHHHGGCEEGEFEGFGGGGGFFGHHHH4BBGFFGHGFGHHHGGGGGGHGGHHHHHECGGHHHHHHHHFFGHD2??@FFHHHGGCGHHGCFEGGBH.@DCFFFFFFFFFFBFBFB;BFC@;CFFFFFFDDFFFFFFFFFFFFFFFFFFFFF>BFFDFFFFACFFFFFFFFFFFFD:DDFFFFFFFFFFFFFFB@ADFFFFDFFFFFFDEFFF.
@M03896:38:000000000-B4D98:1:1102:5476:22457 1:N:0:159
GTGATTCACATTAGAAACCGCTGTAGTCCGGCTGACTGACTACGCTACTATCTCGTATGCCGTCTTCTGCTTGAAAAAAAAAAACAATATATAGAATAACACATACAACACGTAGTAACTCAATGAACATATACACTGAAAAATCATATTATACATGATTAAACTAAGGCACTGAATATGTGCATTTGGATTGTGGTACAGAGTTAGAGAATGTGGTGATATGTATCAGAATAAGTATATAACTTGTAATA
+
AAABBFFBFFFFGCFB54B2AA?BGGHHHEFGGGFHHGFFGFHGGGDCHHH5FGFFGHHHHGAAFF@DDGHHHEG@FF@>>EF////33444B4?3443333?222222//<?20/2222222>22222<111<1<1111110011111>11111=111111<10000//..//000000000000000000/00./00000/;0000;0000000/.0;090900009000009;000000000000000
@M03896:38:000000000-B4D98:1:1102:23371:22476 1:N:0:159
TACGTAGGGTGCAAGCGTTATCCGGAATTATTGGGCGTATCGGGCTCGTAGGCGGTTCGTCTCGTCCGGTGTGAAAGTCCATCGCTTAACGGTGGATCTGCGCCTGTTACGGGCGGGCTTGAGTGCGGTAGGGGAGACTGGAATTCCCGGTGTAACGGTGGAATGTGTAGATATCGGGAAGAACACCAATGGCGAAGGCAGGTCTCTGGGCCGTCACTGACGCTGAGGAGCGAAAGCGTGGGGAGCGAACA
+
>1>A1B11>11>1B1E1100ABF0A0EFB1DGBE0BEEE/0/AEEAC/AB/BF//>EC>/B/B0???>//>??DB11FGHHGHCGGHGHH//?/C/B1FFGCCF//11?G///>-<-;AGC.0<<C-;EBFEEC?-C;B0;CBFFBBFA9>@A99;B;AA-AFFBBBFF/BFFFFA@@@@FFFFFFF--B;/;9@?;-;---A;B/B//-;A-;@AAFF/;-99-;-:B-9;9---99;-;;---;-;9--
@M03896:38:000000000-B4D98:1:1102:19869:22931 1:N:0:159
TACGTAGGGGGCGAGCGTTACCCGGAATCACTGGGCGTAAAGGGAGCGTAGGTGGCCTGACATGTCGACTGTGAAAACCCGGAGCTCAACTCCGGACTTGCAGTTGAAACTGCCAGGCTTGAGGACGGTAGAGGAAGACGGAACTGCCAGTGTAGGGGTAAAATCCTTAGATATTGGCAGGAACGCCGGTGACGAAGGTGGTTTTCTGGGCCGGTTCTGACACTGATGCTCGAAAGCCAGGGGAGCGAACG
+
ABAAAFFCCB?>AEE??2E1ABBBAEEGHBGHHHHHGFGEHHHGHFFFEEFFGHGHHHGG?E?BBB??EEDBGHHFFFGFGCGGGHHBFFHHHGGGG?FGHHHHHHF>FG><1>><>GFHGG<CCGGGGHGFHHHHEFGD;;EFGGFFBFBFCCFCCEDGGGGGFFGGGGGGGGFFFBFDAEFFFFFFF:@FFFFFFFFFFAEFFFFBFF.E-@DFFFFFFFFFFFFFFFFFCFFDFFFFFFCDFD>B-D=
@M03896:38:000000000-B4D98:1:1102:19883:22942 1:N:0:159
TACGTAGGGGGCGAGCGTTACCCGGAATCACTGGGCGTAAAGGGAGCGTAGGTGGCCTGACATGTCGACTGTGAAAACCCGGAGCTCAACTCCGGACTTGCAGTTGAAACTGCCAGGCTTGAGGACGGTAGAGGAAGACGGAACTGCCAGTGTAGGGGTAAAATCCTTAGATATTGGCAGGAACGCCGGTGACGAAGGTGGTTTTCTGGGCCGGTTCTGACACTGATGCTCGAAAGCCAGGGGAGCGAACG
+
AAB@AFFAAAD>E?E2E2E1ABBBAAEGHCHHHHHHGGG?GHHGHFECEFGGGHGHHHGFCEBBBB??>EDFGFHBFCEEGGGGGGFBFFHHHFCGGCGHHHHHHHF>>G><1>><>GGGDG<<0CDAEHGFFHHHFHGD:CEGGGFF;FBFC;FCEC9EGGFGFCFGGGGGGFFFFFFDAEFFFFFFF;AEFFFFFFFFF;EFFFFFBB.A@BFFFFFFFBFFFF/BBFBDDFDAFFFFFFFFFFFADFF
@M03896:38:000000000-B4D98:1:1102:19387:24218 1:N:0:159
GTGATTCACATTAGATACCTCTGTAGTCCGGCTGACTGACTACGCTACTATCTCGTATGCCGTCTTCTGCTTGAAAAAAAAAATATAAAGCAAGATTTATGCAATCTGGCTGACTCGTATTCAATAAATACTAACGAGATAAACATATGCAAAGTTGTAATATCATTGACAATTATGCAACATTAAACTATAACGTGAACAGATGACAGGAGTAGCTCATAGATACATGATAACATTAGTTGTAACAAAAT
+
AAAABFF5DDFFGBF565FBBBBDDGGGHEGGGGGHHHFFFEGFEFECHGHBGFGFDHHFHGAEGFDDDFGGHFF@B?E/>EE134444433?2233B?44343B344332/0233/?/22B3333233322222////=22111111111110111=1111=11>11111111=111000./00000000000./:.;00//000000...//0090000000090000000000000000000000..0
@M03896:38:000000000-B4D98:1:1102:19092:28693 1:N:0:159
TACGGAGGGTGCAAGCGTTAATCGGAATTACTGGGCGTAAAGCGCACGCAGGCGGTTTGTTAAGTCAGATGTGAACTCCCCGGGCTCAACCTGGGAACTGCATCTGATACTGGCAAGCTTGAGTCTCGTAGAGGGGGGTAGAATTCCAGGTGTAGCGGTGAAATGCGTAGAGATCTGGAGGAATACCGGTGGCGAAGGCGGCCCCCTGGACGAAGACTGACGCTCAGGTGCGAAAGCGTGGGGAGCAAACA
+
AAAA>>AA?2AAAFGC?2E2ABFAAAFGGFGGFFHHEEGEGGHGGCEFGGGCGGGGGGGFFFFFFG4B3BDBFGF?BGHGEGGGGGHGFHHGGHFHFGHHHHHHHHBFGG?>??<?FHHHG??F?GGF<><<>CDD?DFDEFFFFFF;;F/B;9BFFD.@EFFFBBDAABABBFFFFEFFBDFFFFFDC;>?FCFC@AA@FF>BF>9;9F9B-9;.;9FBFFDDD?B/;BB;.@D?FA.ADF;AADEFFFF
@M03896:38:000000000-B4D98:1:1102:19075:28699 1:N:0:159
TACGGAGGGTGCAAGCGTTAATCGGAATTACTGGGCGTAAAGCGCACGCAGGCGGTTTGTTAAGTCAGATGTGAAATCCCCGGGCTCAACCTGGGAACTGCATCTGATACTGGCAAGCTTGAGTCTCGTAGAGGGGGGTAGAATTCCAGGTGTAGCGGTGAAATGCGTAGAGATCTGGAGGAATACCGGTGGCGAAGGCGGCCCCCTGGACGAAGACTGACGCTCAGGTGCGAAAGCGTGGGGAGCAAACA
+
CCCBBAADB?AAA5F4A2E2ABDBBBFFHHHHGGFGFEEEHHHGGCEGG?E?EFGGGGGGGHGHFG@BBGFGGHHGHHHHGGGGGGHEFGHGHHEHGGHHHHHHHHG@?G?2??@2FGGHHGFGGHHH?DFEHHG>CCFFFFFFFFFBFFBFF:FFFFADEFFFBFA9ABFFFFFFF/9AFFFFFFFFF-@DFFFFFDFFFFFFFBBFFFFF-@AAFFFFFFFFFFBFFFF=?DFDFFA?ACFEFDAFFFF
@M03896:38:000000000-B4D98:1:1103:22206:3840 1:N:0:159
TACGTAGGGGGCGAGCGTTACCCGGAATCACTGGGCGTAAAGGGAGCGTAGGTGGCCTGACATGTCGACTGTGAAAACCCGGAGCTCAACTCCGGACTTGCAGTTGAAACTGCCAGGCTTGAGGACGGTAGAGGAAGACGGAACTGCCAGTGTAGGGGTAAAATCCTTAGATATTGGCAGGAACGCCGGTGACGAAGGTGGTTTTCTGGGCCGGTTCTGACACTGATGCTCGAAAGCCAGGGGAGCGAACG
+
ABAAAFF?AADBGGCGCEGEAFBEEEEFFA3DBBFDFEEACGGGEEAEGE?FBFFGEGEG?EHFFGF/EEEGGF4BGB?ECD@DGHHGFFGHG/>DC<?F<FHHHHEGFGGGFFF1FFFGDGEGHHCDGHGFHHF/;GF?AC;:BFFFF;0;;0;=;;;;;F0CFFGGFFBFBCBF/:9ADEFFFFFFFDAEBD.-ADBFFFFFFFFBBB?EBADFFFFFFFFFFFBBBB/9;F?.FF.AEDF.CBA;DA=
@M03896:38:000000000-B4D98:1:1103:22189:3845 1:N:0:159
TACGTAGGGGGCGAGCGTTACCCGGAATCACTGGGCGTAAAGGGAGCGTAGGTGGCCTGACATGTCGACTGTGAAAACCCGGAGCTCAACTCCGGACTTGCAGTTGAAACTGCCAGGCTTGAGGACGGTAGAGGAAGACGGAACTGCCAGTGTAGGGGTAAAATCCTTAGATATTGGCAGGAACGCCGGTGACGAAGGTGGTTTTCTGGGCCGGTTCTGACACTGATGCTCGAAAGCCAGGGGAGCGAACG
+
ABAAAFFABBBBGGGGGCGECGBBEEEGH53GBGGGGEGEHHHGHEGGGEEFBFFHFHGHCGHGGHGHEGGGHGBEFFEFGGGGGHHGHGGHHADGG<?FGGHHHHHGHHFHDGGFG>FCAGFCHHGGDHGHHHHHFCCD;:=AFFFFG;0;;;;=;;;9CFFGFGGGGGGGEFFFF99;BFFFFFFFF@DEFFEAFFFFEDFFFFF;BF?A;@BFEFFFFFFFFFFFFFFFFFFDFFFFFFFFFA:@FF;
@M03896:38:000000000-B4D98:1:1103:11286:9155 1:N:0:159
TACGTAGGGGGCAAGCGTTGTCCGGAATTACTGGGTGTAAAGGGAGCGCAGGCGGGAAGACAAGTTGGAAGTGAAAACCATGGGCTCAACCCATGAATTGCTTTCAAAACTGTTTTTCTTGAGTAGTGCAGAGGTAGATGGAATTCCCGGTGTAGCGGTGGAATGCGTAGATATCGGGAGGAACACCAGTGGCGAAGGCGGTCTACTGGGCACCAACTGACGCTGAGGCTCGAAAGCATGGGTAGCAAACA
+
ABAAAFFBBCCBGGGGCEGFCGFEEEEGHGFFCFFBEEHHHHHGHFGGGEC?EEGGEGGHFGFGFGFGHFFFHHHGHHGGHHHHGHHHHHHGGFHGGGHHHHHHHHHHHHGHGHHHGFFGFFHHHHHHHHHFGGHHHHHGHGHHHHHHFG-:;<=;;;;;AEFGGFC;DGGGGGFEGGGGGDGFFFFFFBFFEFFFFFFFFFFFFFB9BFFFFFFFFFFFFFFFADFFFFFCAFFDFFFFFF9B.BFFFF?
@M03896:38:000000000-B4D98:1:1103:9369:10361 1:N:0:159
TACGGAGGGTGCAAGCGTTATCCGGATTTATTGGGTTTAAAGGGTCCGTAGGCGGACTTATAAGTCAGTGGTGAAAGCCTGTCGCTTAACGATAGAACTGCCATTGATACTGTAAGTCTTGAGTATATTTGAGGTAGCTGGAATAAGTAGTGTAGCGGTGAAATGCATAGATATTACTTAGAACACCAATTGCGAAGGCAGGTTACCAAGATATAACTGACGCTGAGGGACGAAAGCGTGGGGAGCGAACA
+
BCBBAABBCABBGGGEFCGEGGFEEGGGHFGFFGHAFGHHHHGGHFGGHFADHFGGEGHHFGBGGHFHFGFHGFBFFGGHHHHGHGHGHFFFHFD3BFGFGHHHHHEH?GGBFHBFBFGGGFGFHHEHHHHFFHHHGHHF@FFFCGHDH?1?@@??<>>><GFHFG<GFFHHHFDGGFGFFFGHFHGEHHHFHDGFGGEFDCAFGGGGGGGGGGGGFFFFFDGGDDFEDFAFFFFFFFFFFFFFFA>@FF@
@M03896:38:000000000-B4D98:1:1103:9357:10375 1:N:0:159
TACGGAGGGTGCAAGCGTTATCCGGATTTATTGGGTTTAAAGGGTCCGTAGGCGGACTTATAAGTCAGTGGTGAAAGCCTGTCGCTTAACGATAGAACTGCCATTGATACTGTAAGTCTTGAGTATATTTGAGGTAGCTGGAATAAGTAGTGTAGCGGTGAAATGCATAGATATTACTTAGAACACCAATTGCGAAGGCAGGTTACCAAGATATAACTGACGCTGAGGGACGAAAGCGTGGGGAGCGAACA
+
ABBAABCCCABCGGGFEEGEGGFEEGGGHFGFBFG?FGHHHHHGHFGFFF?1GEFFEEGGFGBGFGFHFHHHG@FFEFGHHHHGHGHGHFEFHF?FBB?EGHHHHHHHHGFFGHDB?FGFFFFGHHBHHHHGGHFHFGEF@F?F1GGDG11?@@<?<>>>FGFHFG1GHHFHHFGFFFGGHGDHHHGEHHHGHGGGGGHGFGAFGFFGGGGEFGGBFFB0CEADAAFAD?.-BBA.BAFFFF;A-;9BBC9
@M03896:38:000000000-B4D98:1:1103:29329:12521 1:N:0:159
TACGGAGGGTGCAAGCGTTAATCGGAATTACTGGGCGTAAAGCGCACGCAGGCGGTTTGTTAAGTCAGATGTGAAATCCCCGGGCTCAACCTGGGCACTGCATCTGATACTGGCAAGCTTGAGTCTCGTAGAGGGGGGTAGAATTCCAGGTGTAGCGGTGAAATGCGTAGAGATCTGGAGGAATACCGGTGGCGAAGGCGGCCCCCTGGACGAAGACTGACGCTCAGGTGCGAAAGCGTGGGGGGCAAACA
+
BBBBBBADBAABGGGFECGEABFFAEFFHGCHCFGFFGFGHHHGGEFGEEECGGGE/EEGGGDHBGGHBFHGHGHDFGGHFEFGEGHHHHCGGF?/BCBFGHHHHH2F?GGHHHG1?<?GF?BGHHHEFGGEFFE-<@=.AFFFFFF/9//;;::;9;;9;BFFFFDAFFFFFFFFFFBFFFFFFFFFDBFFFF-@FFECFFFFA@@??FFB9BDAFFFBFDDDDDFFBBFBAB-;/;.;@B--;@>EFF.
@M03896:38:000000000-B4D98:1:1103:29311:12530 1:N:0:159
TACGGAGGGTGCAAGCGTTAATCGGAATTACTGGGCGTAAAGCGCACGCAGGCGGTTTGTTAAGTCAGATGTGAAATCCCCGGGCTCAACCTGGGAACTGCATCTGATACTGGCAAGCTTGAGTCTCGTAGAGGGGGGTAGAATTCCAGGTGTAGCGGTGAAATGCGTAGAGATCTGGAGGAATACCGGTGGCGAAGGCGGCCCCCTGGACGAAGACTGACGCTCAGGTGCGAAAGCGTGGGGAGCAAACA
+
AAAAAA?D@2AAGFGCE?FEGFGFFGGGGFBGB32FEEEEAHHGG0EEEEEEGEEEGFFFHH4FFGFHGHFBFFFFHHHHFGGGEGHGHHFHGA/BGFFFFHHHHFFGDGGDGHGFFFF??FHHHHHHGFE.FBECF-BDEFFFFFFFB9/;;;;;;;9;9FFFEB;;.@AFBBFFB/;;DDBFFFFFB@DDFFCC;DF@AFFFFB@AABAC-BFDFFFFFFFFFDF9FBF@DCCAFD;A@BCFFAEFBFA
@M03896:38:000000000-B4D98:1:1103:16343:12627 1:N:0:159
TACGGAGGGTGCAAGCGTTAATCGGAATTACTGGGCGTAAAGCGCACGCAGGCGGTTTGTTAAGTCAGATGTGAAATCCCCGGGCTCAACCTGGGAACTGCATCTGATACTGGCAAGCTTGAGTCTCGTAGAGGGGGGTAGAATTCCAGGTGTAGCGGTGAAATGCGTAGAGATCTGGAGGAATACCGGTGGCGAAGGCGGCCCCCTGGACGAAGACTGACGCTCAGGTGCGAAAGCGTGGGGAGCAAACA
+
AAAAAAA1AA1AFGGGGFGCFBDABA0BGEBGBA/FAEFAFGHGG/AAEEE/EE/EEG/BBGBGGHGGFHFBEGB1BFGHFECEEGHHHGFCAG/0BFGGFHFHHHHGHHHFHHHFFFFF<GGHHGHHGGGCDHGGG@?FFFFFFFFFFB/;;;;;;;9;-;BFFFA;A@AF/BFFFF/-ABFFFFFF@@@BF@@@@FF--@@@@@@-AF99@@FBFFF/FFFFFBFFFFF@B@@BFBAB@?@A=AEFFF-
@M03896:38:000000000-B4D98:1:1103:28542:13045 1:N:0:159
TACGGAGGGTGCAAGCGTTAATCGGAATTACTGGGCGTAAAGCGCACGCAGGCGGATTGTTAAGTCAGATGTGAAATCCCCGGGCTCAACTTGGGAACTGCATCTCATACTGGCCAGCTTGAGTCTCGTAGAGGGGGGTAGAATTCCAGGTGTAGCGGTGAAATGCGTAGAGATGTGGAGGAATACCGGAGGCGAAGGCGGCCCCCTGGACAAAGACTGACGCTCAGGTGCGAAAGCGTGGGGAGCAAACA
+
AAAAABBDDABCBFFEEEGEFFGFFGFGFDDFBFFFEFEGHH5EEAEEGEEEGFG/>?F3BGBFF4FHHHHFGGFGFFFGGG/EFGHGHH2BGHHHG/FGHHH2F2>??GGF2/@</??1?FGH1F1FFGGFH0CDGFFFFFFFFFFE/;/;;/;;;;;;9BBFFFA;AFEFFB/;BFBEFFFFFFFFF-@DDDCFFFEDFFFCFFFFFFF/99/:BFFFFDDBDF/;BBBBDDFFFFDDFFF?;;AFFF.
@M03896:38:000000000-B4D98:1:1103:4495:15806 1:N:0:159
TACGGAGGGTGCAAGCGTTAATCGGAATTACTGGGCGTAAAGCGCACGCAGGCGGTTTGTTAAGTCAGATGTGAAATCCCCGGGCTCAACCTGGGCACTGCATCTGATACTGGCAAGCTTGAGTCTCGTAGAGGGGGGTAGAATTCCAGGTGTAGCGGTGAAATGCGTAGAGATCTGGAGGAATACCGGTGGCGAAGGCGGCCCCCTGGACGAAGACTGACGCTCAGGTGCGAAAACGTGGGGAGCCAACA
+
ABAA3AADBBBAFGGGAEE?EFGB2BFFHGFHDF2FEEEFGHGFG?EEGEG0EEEEEG11BBGFFFBGFBD@FEEGHHHHGE>/>?GGHHGGFFF/??GBGGFGGHF2FGGHH/GHF?GG?CGHGHGFFFGCFB<-<@9AAFBFFFFFBB/B//;;9;;;.BFFFB9;;-.;//;FF//FDA9BFFFFBB;AF-;@-DFB-9B?BB@EEFFB-9.9/BFB/DDD.999/;B-.99-/-..:--.-../;..
@M03896:38:000000000-B4D98:1:1103:4486:15823 1:N:0:159
TACGGAGGGTGCAAGCGTTAATCGGAATTACTGGGCGTAAAGCGCACGCAGGCGGTTTGTTAAGTCAGATGTGAAATCCCCGGGCTCAACCTGGGAACTGCATCTGATACTGGCAAGCTTGAGTCTCGTAGAGGGGGGTAGAATTCCAGGTGTAGCGGTGAAATGCGTAGAGATCTGGAGGAATACCGGTGGCGAAGGCGGCCCCCTGGACGAAGACTGACGCTCAGGTGCGAAAGCGTGGGGAGCAAACA
+
ABBAAABBB?ABGGGFEEGEEGGFGGFFHHFFCBFGEEEGHGHGGAAEFEEEGGGGGGGGGHBGFGGHFHHGHGGGGGFGGGGFEGHHHHHHHHGHFFGGGGGHHGHHFHGHHEFGFGFGGFFHHHHHEGGFHHGCCDCFFFFFFFF9BB/;;;;::;:;:9BFFFD;.B?FFBBFFF/FF?BBFFFFFFFBFAAAFFEFFDBD;;;9;:AB:@DDFFFFFFFDFFEFFFFBDCC./9;D@DAACAEFFF.
@M03896:38:000000000-B4D98:1:1103:16706:17346 1:N:0:159
TACGGAGGGTGCAAGCGTTAATCGGAATTACTGGGCGTAAAGCGCACGCAGGCGGTTTGTTAAGTCAGATGTGAAATCCCCGGGCTCAACCTGGGAACTGCATCTGATACTGGCAAGCTTGAGTCTCGTAGAGGGGGGTAGAATTCCAGGTGTAGCGGTGAAATGCGTAGAGATCTGGAGGAATACCGGTGGCGAAGGCGGCCCCCTGGACGAAGACTGACGCTCAGGTGCGAAAGCGTGGGGAGCAAACA
+
ABAA?ABBBABCGGGGCEGEFFGFEGGGHGFGFFFEFGFGHHHGGAEFGEF?EEGGGGGHHHFGGHFHHHHGHGFFGHGHGGEGGGHHHGAFGHGHHFGGHGHHHHFHHHHHHHHHGFFGFFHHHHHHGGGEGHGGGFFFFFBFFFFFFF/;;;:;;;:;;FFFFF;ADFEFFBFFFFFFFFFFFFFFFFFFFFDFFFEFFCBBFFDEFFFF@@DAFFFFFFFFFFFFBFFFFFADFFAACFFFFDAFFFA
@M03896:38:000000000-B4D98:1:1103:16706:17363 1:N:0:159
TACGGAGGGTGCAAGCGTTAATCGGAATTACTGGGCGTAAAGCGCACGCAGGCGGTTTGTTAAGTCAGATGTGAAATCCCCGGGCTCAACCTGGGAACTGCATCTGATACTGGCAAGCTTGAGTCTCGTAGAGGGGGGTAGAATTCCAGGTGTAGCGGTGAAATGCGTAGAGATCTGGAGGAATACCGGTGGCGAAGGCGGCCCCCTGGACGAAGACTGACGCTCAGGTGCGAAAGCGTGGGGAGCAAACA
+
AAA?>AADBBBAGGGFEFG?FGHFEEGGHGFFBBAAEEFFHGHGGGGEFCFGGFG@EFFGFFFFFGHHHHGGGGG4GHHHGG@EEEHGGFHGGHGHHEGGHGHHHHFHGHHHHHHHGGHHGHHHHHFG<<F<GHFDGCFDEFFFFFFEBF/;;;;;;-;;AFFFFB;;AFFFFBBFFFFFFFFFFFFFA=DFF-9DAFFD;>ABFC-.;BF---AABFEFFFDDFFFFFB;;9@-AFBDFFF;E9.9F/A.
@M03896:38:000000000-B4D98:1:1103:24744:17871 1:N:0:159
TACGGAGGGTGCAAGCGTTAATCGGAATTACTGGGCGTAAAGCGCACGCAGGCGGTTTGTTAAGTCAGATGTGAAATCCCCGGGCTCAACCTGGGAACTGCATCTGATACTGGCAAGCTTGAGTCTCGTAGAGGGGGGTAGAATTCCAGGTGTAGCGGTGAAATGCGTAGAGATCTGGAGGAATACCGGTGGCGAAGGCGGCCCCCTGGACGAAGACTGACGCTCAGGTGCGAAAGCGTGGGGAGCAAACA
+
BCBAABCDBBBCGGGEEFGECGHFGGFGHGCFBBFEEEGFHHHGG?EEGAAEFGGFFGEGFHGGGHHHHHHGHGFGGHHHGGGGGGHHHHHHHHEHHFGGHHHHHHEHGHHFHHHFGGGHGGHHGHGGFGGFHHDC@FDDEFFFFFFFFF/;;;;;;;;;9BFFFFDDFFFFEFFFFFFFFFFFFFFFFDFFAC@DFFFB=DFFFDDEFFFFCAFDFFFFFFFFFFFFFFFDDFFFFDADFFFE@;AFFF.
@M03896:38:000000000-B4D98:1:1103:5583:18387 1:N:0:159
TACGTAGGGGGCGAGCGTTACCCGGAATCACTGGGCGTAAAGGGAGCGTAGGTGGCCTGACATGTCGACTGTGAAAACCCGGAGCTCAACTCCGGACTTGCAGTTGAAACTGCCAGGCTTGAGGACGGTAGAGGAAGACGGAACTGCCAGTGTAGGGGTAAAATCCTTAGATATTGGCAGGAACGCCGGTGACGAAGGTGGTTTTCTGGGCCGGTTCTGACACTGATGCTCGAAAGCCAGGGGAGCGAACG
+
ABBBAFFAAABDGGGFFCFEAFFEEGGGGDBGFGGGFEFEFGHGFEEFGECCFGFGCHF2?GGFFHFF@EDFGFBBFBEFGDGCGHHGGGHHHD@?@<??FGHHHHGGGGGFBFFF.>><<FFGGHGGGHGGHGAGFGC.:;;BGBFCF90;;;;;:;;;BFFGFGGGFGEFGGFFB:;A@EFFDFFF>BFFFFEFFFFFFFFFFFFF/F?E@=@FEFFFFFFFFFFFFFFFFFDFFFFFFFFFDA:BBA>
@M03896:38:000000000-B4D98:1:1103:27894:18844 1:N:0:159
TACGGAGGGTGCAAGCGTTAATCGGAATTACTGGGCGTAAAGCGCACGCAGGCGGTTTGTTAAGTCAGATGTGAAATCCCCGGGCTCAACCTGGGAACTGCATCTGATACTGGCAAGCTTGAGTCTCGTAGAGGGGGGTAGAATTCCAGGTGTAGCGGTGAAATGCGTAGAGATCTGGAGGAATACCGGTGGCGAAGGCGGCCCCCTGGACGAAGACTGACGCTCAGGTGCGAAAGCGTGGGGAGCAAACA
+
BCBBBBBBCABBGGGGECGEEBFFEGGGHEBGBAFFEEGGHHHGGEEEGEEEGGGCFGAGGHHHHHHHHHHGHFHGGHGHCEGGEGHGHHHGHHGHHFGGHHHHHGHHHHHHHHHHGGGGGGHHHHFHEGGGHHDFGFFFFFFFFFFFFF0;;;;;;;;;AFFFFFDDFFEFFBBFFFFFFFFFFFFFFCFDADAFFFEBFFFFFB@AEFFFFFFFFFFFFFFFFFFFFFFFDFFDFDDFFFFFFFFFFF.
@M03896:38:000000000-B4D98:1:1103:2767:19958 1:N:0:159
TACGTAGGGGGCAAGCGTTGTCCGGAATTACTGGGTGTAAAGGGAGCGCAGGCGGGAAGACAAGTTGGAAGTGAAAACCATGGGCTCAACCCATGAATTGCTTTCAAAACTGTTTTTCTTGAGTAGTGCAGAGGTAGATGGACTTCCCGGTGTAGCGGTGGAATGCGTAGATATCGGGAGGAACACCAGTGGCGAAGGCGGTCTACTGGGCACCAACTGACGCTGAGGCTCGAAAGCATGGGTAGCAAACA
+
BBBBAFFAA2ADEFGCECECFFDBEEEFHEBGFFCBEEGF5GHGHEFGGAE0EEEE/>?BEGBGBGHHFGBFGF?DGGEGHHGEGHHHHHGGEFFGFGHGGGGHHH?FGGGHFGHHG<FGGGFHHHHHEHHBGFHHBFGFCF0<CGDFEG-;;<<;;::;;EFCGC9;9AEGGBB9A-:;DDFFFFFFFFBB.BCFFFEFAFFDFBB/9EAFDEAADBB/BFFFAA9.A9ABAF..9BFFEAB9EB;BBF;
@M03896:38:000000000-B4D98:1:1103:2753:19971 1:N:0:159
TACGTAGGGGGCAAGCGTTGTCCGGAATTACTGGGTGTAAAGGGAGCGCAGGCGGGAAGACAAGTTGGAAGTGAAAACCATGGGCTCAACCCATGAATTGCTTTCAAAACTGTTTTTCTTGAGTAGTGCAGAGGTAGATGGAATTCCCGGTGTAGCGGTGGAATGCGTAGATATCGGGAGGAACACCAGTGGCGAAGGCGGTCTACTGGGCACCAACTGACGCTGAGGCTCGAAAGCATGGGTAGCAAACA
+
AAAA3CFAAABDGGGEECGEFGGFGG2FHFFFFFGBEFHHGHHGEE1E?AE>EFGGCEEBFGEHFFFHGBGHHGFG3FEH3FBFGHHGHHBF?FFHDDGGGFGGBFHHHHGFFGHHG?FFGDHHHF1>>GHFGE<FFB0=<GHHGHH0<A-;;;;<;;==:AFFGC;=ADEGGF;9AGGGGEGFFFFEFFFFADBFCDECF>;DBBFBF?9..;AADFFFFFFFFFFFFFFFAFAAF/BBFF/:9BFFFF.
@M03896:38:000000000-B4D98:1:1103:10848:20390 1:N:0:159
TACGGAGGGTGCAAGCGTTAATCGGAATTACTGGGCGTAAAGCGCACGCAGGCGGTTTGTTAAGTCAGATGTGAAATCCCCGGGCTCAACCTGGGAACTGCATCTGATACTGGCAAGCTTGAGTCTCGTAGAGGGGGGTAGAATTCCAGGTGTAGCGGTGAAATGCGTAGAGATCTGGAGGAATACCGGTGGCGAAGGCGGCCCCCTGGACGAAGACTGACGCTCAGGTGCGAAAGCGTGGGGAGCAAACA
+
ABBAAACBCABBGGGFCEFEFFGFEEFFHHFHFFGFEFEGHHHGG?EEGEC0EEFFGGEGGHFHHHGHGGHGHGGGGHGHGGEEFGHHHGHHHHGHHFGFGFHHHHFHHGGHHHHHGFGGFGHHHHHGGGGFHHGGGFFFFFFFFFFBFB0;;9;;;;;;AFFFFFAADAFFBBFFFFFFFFFFBFFFDCFFFFFFFFEDCFFFFDCEEFFFABFDBFFFFFFFFBBFFFFFDFFFFFFDFFFEAAA9FF.
@M03896:38:000000000-B4D98:1:1103:10844:20413 1:N:0:159
TACGGAGGGTGCAAGCGTTAATCGGAATTACTGGGCGTAAAGCGCACGCAGGCGGTTTGTTAAGTCAGATGTGAAATCCCCGGGCTCAACCTGGGAACTGCATCTGATACTGGCAAGCTTGAGTCTCGTAGAGGGGGGTAGAATTCCAGTTGTCGCGGTGAAATGCGTAGAGATCTGGAGGAATCCCGGGGGCGAAGGCGGCCCCCTGGACGACGACTGACGCTCCGGTGCGAAAGCGGGGGGAGCAAAC
+
>AA>>AABBAB>FFGA2AEEFFG2B2BBBAD5BBBBAAAEHDGFE0E0A0A0EEEEFGAGFFF4B4BBFG3B44BFGHGHGE@>><FHHGHGGG/BF/BBB??FDHE2>GH2FG2@/FFFF0?D<F???>.>=CDFCFF;.9/::9;B//9:9/.9-;.;;/;:BB.999A9B/FFF//F?.;//;;.;-;-9;@DD.;9--;@D9-A.B9@--;9;9.9B.;;A9.-;99-9-;.B9-;;=CF-9;BBA
@M03896:38:000000000-B4D98:1:1103:5531:20536 1:N:0:159
TACGGAGGGTGCAAGCGTTAATCGGAATTACTGGGCGTAAAGCGCACGCAGGCGGTTTGTTAAGTCAGATGTGAAATCCCCGGGCTCAACCTGGGAACTGCATCTGATACTGGCAAGCTTGAGTCTCGTAGAGGGGGGTAGAATTCCAGGTGTAGCGGTGAAATGCGTAGAGATCTGGAGGAATACCGGTGGCGAAGGCGGCCCCCTGGACGAAGACTGACGCTCAGGTGCGAAAGCGTGGGGAGCAAACA
+
ABB?>AA@DAABGGGECEFEFFGB2EFFHFDFF32BEEEDGGHGGFGAEEG0EEEFGGFCFGFGGHFGHHHF4BFFHHHHGGCCEGHGCGHHFCFHHFHFHFFGHHGHFHHHHHHH/??????GGGGFFEFCFG.<-9=.AFFFFFFFFF/;9;;9;9;-;BFFFB;;A-./BBBFEBFFDDFFFFFD>--A;;>@DDEC-;BADD@..;FD-@DFBBFFF?FFF./;B/;;;@A.FDA?AC-AD;9/9A.
@M03896:38:000000000-B4D98:1:1103:25761:21407 1:N:0:159
TACGGAGGGTGCAAGCGTTAATCGGAATTACTGGGCGTAAAGCGCACGCAGGCGGTTTGTTAAGTCAGATGTGAAATCCCCGGGCTCAACCTGGGAACTGCATCTGATACTGGCAAGCTTGAGTCTCGTAGAGGGGGGTAGAATTCCAGGTGTAGCGGTGAAATGCGTAGAGATCTGGAGGAATACCGGTGGCGAAGGCGGCCCCCTGGACGAAGACTGACGCTCAGGTGCGAAAGCGTGGGGAGCAAACA
+
AAAAAAA2DAABGGGFGCGGFFGEEGGGHFFFBABBEEGGHHHGGCFEGFG?FEE@EEEFBGHHFHHHHHHBFF4FGGGHGE>EEEHHHHHHFCE0FCBFHHGGGHGH2GFGHH2CF??F?<1FHHGGFDFGGFDG@BFDEFFFFFFF;9/;;99:9-;@EFFFFB;;ADEFFFFFFFFFBAFFFFFF@B-AA-@FFFFF-99@CB;9;FFFA>DFBFFFF??DFF9FBFFFA--9FFADFF;.-A.B/A.
@M03896:38:000000000-B4D98:1:1103:9759:27179 1:N:0:159
TTAGATACCCCGGTAGTCCGGCTGACTGACTACGCTACTATCTCGTATGCCGTCTTCTGCTTGAAAAAAAAAAACAGATCGAGCTACATATTTATCTCTGTCTACTACACGTGAACACACACATGATAATGATATAGTATACTATCGTAGTTGTGATCATAATCATTAATTGTTAGAGGTTCTGTCCAACTACAGTTATAGTATCAGTATATGCGACACAGCATCATAATATCATATTAACACACACATAA
+
CCCCCFF5CF>>EEGAFFBAAAAA2FFFFBEFCECF?EHGHHHHHFEGGDAAEEGGBGHFFGHHBFBB>>/>/>/?2333/////3334444442222222B2333?322/?///@22///</111111<111<111<111<<11>.<0..100.000000000000<00=0;;0000///00000000////;0000000090900;000000..---/.;/0://////99/;////://9.....;//
@M03896:38:000000000-B4D98:1:1103:16966:27553 1:N:0:159
TACGGAGGGTGCAAGCGTTAATCGGAATTACTGGGCGTAAAGCGCACGCAGGCGGTTTGTTAAGTCAGATGTGAAATCCCCGGGCTCAACCTGGGAACTGCATCTGATACTGGCAAGCTTGAGTCTCGTAGAGGGGGGTAGAATTCCAGGTGTAGCGGTGAAATGCGTAGAGATCTGGAGGAATACCGGTGGCGAAGGCGGCCCCCTGGACGAAGACTGACGCTCAGGTGCGAAAGCGTTGGGAGCAAACA
+
AAAA>A3>2AAAGGGFCAEFFGHF2EFGHFDF5BFBEEFCABFEGGGGGE00EEEEGGEHGHGHHHGHHHHHGFGFHHHHG/EEEGHHHFHH0??CGFFBGGFGHGFHGHHHHHHG/FFGFFHHHFFFFGF.GHGF@BBDFFFFFFFFFE/;;;9;;-;;9BFFFB;AAFFFFFFFF/9.99;/BFFF>9@?AAFCCDE9DACBFFBAEFF=-9DA;BF/9AAADF//;BB;.9BAFAD.9A-E;AAFFF.
@M03896:38:000000000-B4D98:1:1103:16979:27566 1:N:0:159
TACGGAGGGTGCAAGCGTTAATCGGAATTACTGGGCGTAAAGCGCACGCAGGCGGTTTGTTAAGTCAGATGTGAAATCCCCGGGCTCAACCTGGGAACTGCATCTGATACTGGCAAGCTTGAGTCTCGTAGAGGGGGGTAGAATTCCAGGTGTAGCGGTGAAATGCGTAGAGATCTGGAGGAATACCGGTGGCGAAGGCGGCCCCCTGGACGAAGACTGACGCTCAGGTGCGAAAGCGTGGGGAGCAAACA
+
BCCBABCBBABBGGGCECGEFFFFEEFGHGFFBBEFFFGGHHHGGGGGGEECGEGEGGGHHHHGFHEHHHHGHGFFGHGGGGGGGGHHHHHHFCFGHFFGHHHHHHGHHHHHHGHHGFGGGFHHHHHHGGGGHGGGGFADFFFFFFFFFF0;;:;;;;;;AFFFFFDDFA.B0FFFFBBFFDBBFFFFA>DFFFFFFFFFFFFFFF=AEFAFDDFDFFFFFDFFFFFFFFFFFDADBDADFFFEFFFFFFE
@M03896:38:000000000-B4D98:1:1103:16984:27585 1:N:0:159
TACGGAGGGTGCAAGCGTTAATCGGAATTACTGGGCGTAAAGCGCACGCAGGCGGTTTGTTAAGTCAGATGTGAAATCCCCGGGCTCAACCTGGGAACTGCATCTGATACTGGCAAGCTTGAGTCTCGTAGAGGGGGGTAGAATTCCAGGTGTAGCGGTGAAATGCGTAGAGATCTGGAGGAATACCGGTGGCGAAGGCGGCCCCCTGGACGAAGACTGACGCTCAGGTGCGAAAGCGTGGGGAGCAAACA
+
>3>AAABBB?ABGGGCEEFECGFFG?FGFFFFFAFGEEEFDFGGE0FGGAEEEEEEFGGHEGHF4B4FFHF@4FDHHHGHGGGGGCHHFGHHFCFFHGHHGF?FHHHHHHFDF?F1FHHHHFHHHHHHFFGEHFDCD?BAE9FFF9B/F9/9//;99;.9ABBFFFA9.9.:9;BFFBBA...//;BD<;BDF-9-@.9---;-@--.:FF---;9/BB999:.:9BB;FB@.@-.9;..---.9.A//9.
@M03896:38:000000000-B4D98:1:1104:8228:3825 1:N:0:159
TACGGAGGGTGCAAGCGTTAATCGGAATTACTGGGCGTAAAGCGCACGCAGGCGGTTTGTTAAGTCAGATGTGAAATCCCCGGGCTCAACCTGGGAACTGCATCTGATACTGGCAAGCTTGAGTCTCGTAGAGGGGGGTAGAATTCCAGGTGTAGCGGTGAAATGCGTAGAGATCTGGAGGAATACCGGTGGCGAAGGCGGCCCCCTGGACGAAGACTGACGCTCAGGTGCGAAAGCGTGGGGAGCAAACA
+
ABBBA3ADDAAACBGCFCFEFGHFFAFFHGBFBBAAEFEAFGHGGGGGFFGGGEFGGGGHGHGGFHBFGFBBB@D?BGHHGGGGEEHHHHHHHFGFGFHGHHHHHHHHHHFBGHHGGHHHGGGHHHHGGEFGHHGCC;BAA;FFFFFFFFBF;;BFFDA>EFFFBFDDFFFFFFFFFFFF.99FFFFDF@DFAF@>BDEBFFFFFFCEEFFFF;DABFFFFFFFFFFFFFFFFAF9FAFFFFAEDDEFFF.
@M03896:38:000000000-B4D98:1:1104:22470:5491 1:N:0:159
TACGGAGGGTGCAAGCGTTAATCGGAATTACTGGGCGTAAAGCGCACGCAGGCGGTTTGTTAAGTCAGATGTGAAATCCCCGGGCTCAACCTGGGAACTGCATCTGATACTGGCAAGCTTGAGTCTCGTAGAGGGGGGTAGAATTCCAGGTGTAGCGGTGAAATGCGTAGAGATCTGGAGGAATACCGGTGGCGAAGGCGGCCCCCTGGACGAAGACTGACGCTCAGGTGCGAAAGCGTGGGGAGCAAACA
+
AAA?>3AADAAAFD4FAAEEFGGFEAEFHFBD5BAAAAFFCHFGG?AEFGFGGEEE>11FBFG4BF4BFG3BBFFHFHGHF?FEEFHHHHGHGG/GFGHFFFGFB2FD2FFFHGFCFHHH0CFGGHHFCGAF10>A--;AEFFFBBFB;B/B99:FFD;99FFFBFAA.@.9/;FFFF/9.:BFFFFA-;B.;BBB-AE=FFFFDD9AFF.9--AABFFBFFFFDD//;B;9.-;.B.;A=9-.-;AFFF.
@M03896:38:000000000-B4D98:1:1104:28711:10135 1:N:0:159
TACGGAGGGTGCAAGCGTTATCCGGATTTATTGGGTTTAAAGGGTCCGTAGGCGGACTTATAAGTCAGTGGTGAAAGCCTGTCGCTTAACGATAGAACTGCCATTGATACTGTAAGTCTTGAGTATATTTGAGGTAGCTGGAATAAGTAGTGTAGCGGTGAAATGCATAGATATTACTTAGAACACCAATTGCGAAGGCAGGTTACCAAGATATAACTGACGCTGAGGGACGAAAGCGTGGGGAGCGAACA
+
ABBBAAABD?AAGGGEECGGGGGEEEGGHCFGBFE2FGHFHHHGHHHGHHGEHGGGEEHHFGGHHHBG4FFFFGFFHGHHHHHGHGHGHGGGHGCGHHHGHHHHHHFHGHFBDGBDFHFHHEBBBGBHHHHFFGFHHHHGFFFGBFHDGGBGDDGH?>>AEGFHFFBHHHGHHHHHGFGFHGGHGGEEGHHGHGGFGGGFEGFFGGGGGGGFEFGGGGGFFGGGGFGFFFEFFFFFFFFFFFFFFFFFFFA
@M03896:38:000000000-B4D98:1:1104:28693:10142 1:N:0:159
TACGGAGGGTGCAAGCGTTATCCGGATTTATTGGGTTTAAAGGGTCCGTAGGCGGACTTATAAGTCAGTGGTGAAAGCCTGTCGCTTAACGATAGAACTGCCATTGATACTGTAAGTCTTGAGTATATTTGAGGTAGCTGGAATAAGTAGTGTAGCGGTGAAATGCATAGATATTACTTAGAACACCAATTGCGAAGGCAGGTTACCAAGATATAACTGACGCTGAGGGACGAAAGCGTGGGGAGCGAACA
+
AAA?3AABBAAAFGFCFCEEGGHEGEGGHHFHBF2AFEHHGFFEHGHCGHECGEGG>>BFFGGHGHFHDGGGGFHEHHHHHHHGHEGFHGFGHGCFFGHGHGHGHHEHHHGBGHBBBFFFFGGFHH3HHHHGGGHHHGHFFAFFCGG<D1<C@@FFC>>@FFHHFFBGHHHHHFGFHEGFHDFFGGGEGHFGGDGGG.;?DDAFGFGFGGGEFGGGGGGGGBGGGGEEFDA9>BD;F;ADAF-ECD>AAFB
@M03896:38:000000000-B4D98:1:1104:7527:10881 1:N:0:159
TACGGAGGGTGCAAGCGTTAATCGGAATTACTGGGCGTAAAGCGCACGCAGGCGGTTTGTTAAGTCAGATGTGAAATCCCCGGGCTCAACCTGGGAACTGCATCTGATACTGGCAAGCTTGAGTCTCGTAGAGGGGGGTAGAATTCCAGGTGTAGCGGTGAAATGCGTAGAGATCTGGAGGAATACCGGTGGCGAAGGCGGCCCCCTGGACGAAGACTGACGCTCAGGTGCGAAAGCGTGGGGAGCAAACA
+
ACBBAABCC@AAFGGGCCFEEGHFFEFGHFDFBBFFEEFEEGHGGGGGFCFCGGGGEEEHGGHHHHBGFGFBBFGBFHGGGFEEEFHGHHHHHHFFFFGHHHHHHHHFHHFGHGG2FHHFHHHHHHHFFGFEGHGCDFFFFFFFBFFFFFBFBBFFADDFFFFFFFFADCEFFFFFFFFFDDFFFFFFF;ADFFFF=DACFFFFFDC.AFFFDFD.BBFFFFFFFFFEFFFFFA;.BADDFFFEBDEFF?A
@M03896:38:000000000-B4D98:1:1104:9510:11404 1:N:0:159
TACGTAGGGGGCGAGCGTTACCCGGAATCACTGGGCGTAAAGGGAGCGTAGGTGGCCTGACATGTCGACTGTGAAAACCCGGAGCTCAACTCCGGACTTGCAGTTGAAACTGCCAGGCTTGAGGACGGTAGAGGAAGACGGAACTGCCAGTGTAGGGGTAAAATCCTTAGATATTGGCAGGAACGCCGGTGACGAAGGTGGTTTTCTGGGCCGGTTCTGACACTGATGCTCGAAAGCCAGGGGAGCGAACG
+
ACBAAFFBC?DAEEGFGCGFCBFEEEGFHBFFCFFFEEEFHHHGHGGGGGGGHHGHFBFH?BFFFGFEEECBBGHGBBEEGGGGDHHGHFFHHGDGF?GHHHHHHHGHHHFGEFFGGGHHFHCG0CDGGHGGFHHHGHG?;CEAFFGGGFBFC;9;CC;EGGGGC:CFGGFGGFFFFBBDAEFFDFFFD9@EFDEFFFFFFFFFFFFBFFFE@:DDFFFFFFFFFFFFFFFDDFFAFFFFFFFFDA:;BF-
@M03896:38:000000000-B4D98:1:1104:6214:14112 1:N:0:159
TACGTAGGGGGCGAGCGTTACCCGGAATCACTGGGCGTAAAGGGAGCGTAGGTGGCCTGACATGTCGACTGTGAAAACCCGGAGCTCAACTCCGGACTTGCAGTTGAAACTGCCAGGCTTGAGGACGGTAGAGGAAGACGGAACTGCCAGTGTAGGGGTAAAATCCTTAGATATTGGCAGGAACGCCGGTGCCGAAGGTGGTTTTCTGGTCCGGTTCTGACACTGATGCTCGAACGCCAGGGGAGCGAACG
+
>>A1>BF>1>A>EE0EAAFEABFA/AEFF1EFFF/B>>>BFEGCE?ECAEG?FDFFFDFG>BEFGHHE>EEB12BGBB?EGC?CCFHG1FHHHGGG@/F?FGCGGGFH1F=FD<>1<>FC-C0<<GC-:GFGHHEHHCG.:;;@F0FGG0;CF99;AAABGGGGCBFFEGFGBFFF/;BA---;999==;>-;@@@=BFFFAEFFFFBF/;B-9;-AFBBFF:B9/;BFBB-@B--9@B@EB--9-;;--;
@M03896:38:000000000-B4D98:1:1104:6197:14119 1:N:0:159
TACGTAGGGGGCGAGCGTTACCCGGAATCACTGGGCGTAAAGGGAGCGTAGGTGGCCTGACATGTCGACTGTGAAAACCCGGAGCTCAACTCCGGACTTGCAGTTGAAACTGCCAGGCTTGAGGACGGTAGAGGAAGACGGAACTGCCAGTGTAGGGGTAAAATCCTTAGATATTGGCAGGAACGCCGGTGACGAAGGTGGTTTTCTGGGCCGGTTCTGACACTGATGCTCGAAAGCCAGGGGAGCGAACG
+
ABBAAFFCCCDAFCGGCCEGCFGEEFGGHBCFBBBFEEGEHHHGHGGGFGGGFHGFBBFH?BECFGAG>/?BBGHHHBEGGDGGDHHGHGHHHD@DCCGHHHHHHHGHHHFGF>GFFGFGDGGGGHGCEHGHHHHHHHGD;CEFGGGGGGFF;;FCEECDFGGGF;CFGGGGFFFFBFFA;EFFDFFFD@DEFFFFFFFFFAEFFFFBBFAEB;BFFFFFFFFFFFFFEFFACFFDFFFFFFFF=A=AFF;
@M03896:38:000000000-B4D98:1:1104:14896:14676 1:N:0:159
TACGGAGGGTGCAAGCGTTAATCGGAATTACTGGGCGTAAAGCGCACGCAGGCGGTTTGTTAAGTCAGATGTGAAATCCCCGGGCTCAACCTGGGAACTGCATCTGATACTGGCAAGCTTGAGTCTCGTAGAGGGGGGTAGAATTCCAGGTGTAGCGGTGAAATGCGTAGAGATCTGGAGGAATACCGGTGGCGAAGGCGGCCCCCTGGACGAAGACTGACGCTCAGGTGCGAAAGCGTGGGGAGCAAACA
+
ABAAAAADB2AAGFGCG?EEFGHFF22BGHFFB3AAEEEEFGHGGGGGEEEEF?/EEE1BGGFHFGDFGGBBBEG4FGHHGGEEEGHHHHHHHGEHGFHHHGHHHFFHHHGFHHHGFHHGGFFHHHHGGFGG1CGCFBDDEFFFFFFFFF/FFBBFF@;-AFFF/9;AACEFBFFFFFBADFBFFFFFF9B?ADDCAAEBCFDFFF-:EFFAFFFDFFB9BDD?DB/BBBFBBFFBF.999;9AFFEFFF.
@M03896:38:000000000-B4D98:1:1104:9068:16400 1:N:0:159
TACGGAGGGTGCAAGCGTTAATCGGAATTACTGGGCGTAAAGCGCACGCAGGCGGTTTGTTAAGTCAGATGTGAAATCCCCGGGCTCAACCTGGGAACTGTATCTGATACTGGCAAGCTTGAGTCTCGTAGAGGGGGGTAGAATTCCAGGTGTAGCGGTGAAATGCGTAGAGATCTGGAGGAATACCGGTGGCGAAGGCGGCCCCCTGGACGAAGACTGACGCTCAGGTGCGAAAGCGTGGGGAGCAAACA
+
ABAAAAADBABAGFFGCCGECGHFEEEFHHFFBBBAEEEFHHHGGCGGGGGGGEGGGGGHHHHHHHHHHHGBFEHGGHHHGGEGEEHHHHHHHGGHHGHHG2GHHHBHGHGFHHGGGHHHGGGHHHGFFGGEHH.@C=FDFFFFFFFFFFBFF;BFF@:@EFFFFFAADFFFFFFFFFFFFFFFFFFFFBFFFCFFFFEDCFFFFFDEEFFFF-AABFF/FFFDFFFFFFFFFFFFFFFDFFC.>DFFFF.
@M03896:38:000000000-B4D98:1:1104:23800:18089 1:N:0:159
TACGGAGGGTGCAAGCGTTAATCGGAATTACTGGGCGTAAAGCGCACGCAGGCGGTTTGTTAAGTCAGATGTGAAATCCCCGGGCTCAACCTGGGAACTGCATCTGATACTGGCAAGCTTGAGTCTCGTAGAGGGGGGTAGAATTCCAGGTGTAGCGGTGAAATGCGTAGAGATCTGGAGGAATACCGGTGGCGAAGGCGGCCCCCTGGACGAAGACTGACGCTCAGGTGCGAAAGCGTGGGGAGCAAACA
+
AAAAAABCCABAFFFEFCGEFGHGEEGGHFDBBBFAEEEEHHHGGGGGECFGGGGEFGGHFGGHHHFHGFFBGGHGGHGHGGGGEFHGHHHHHHG0BCFFGHHHHHGHHHGFHHFCFHHHHFHGHHHHGGGEGHGC?FAAEFFFFFFFFFBF;;FFF=;@EFFFBFDADFFFEFFFFFFFFFFFFFFFC@DFFFFFFFFFFFFFFFDAFFADFFFDBFFBBFFFFFFFBFB@AFC?BA:ACFFFAFEFFF:
@M03896:38:000000000-B4D98:1:1104:23819:18101 1:N:0:159
TACGGAGGGTGCAAGCGTTAATCGGAATTACTGGGCGTAAAGCGCACGCAGGCGGTTTGTTAAGTCAGATGTGAAATCCCCGGGCTCAACCTGGGAACTGCATCTGATACTGGCAAGCTTGAGTCTCGTAGAGGGGGGTAGAATTCCAGGTGTAGCGGTGAAATGCGTAGAGATCTGGAGGAATACCGGTGGCGAAGGCGGCCCCCTGGACGAAGACTGACGCTCAGGTGCGAAAGCGTGGGGAGCAAACA
+
BBBAA3ADBAAAGGFECAFAAGHBEAFFGFFGCBFCEEEEHHHGGCGGGCGGGGGGGGGHFGHHGHFHHGFBBGHGGHGHGGGGEGHHHHHHHHGH?CFGHHHHHHFHGHGGHHHHGHHHHGHHHHHHFGGGHHD-CB;9ABFFFFFFFFBFF9BF<B;BFFFFFFDDFBEFFFFFFFFFFFFFFFFFBBBFFBBB?FFBBBBBBBBFFFFBB?D;BFFBFFFFFFFFFFFBDB?DFFDFB?BFBFFFFFA
@M03896:38:000000000-B4D98:1:1104:18290:20214 1:N:0:159
TACGGAGGGTGCAAGCGTTAATCGGAATTACTGGGCGTAAAGCGCACGCAGGCGGTTTGTTAAGTCAGATGTGAAATCCCCGGGCTCAACCTGGGAACTGCATCTGATACTGGCAAGCTTGAGTCTCGTAGAGGGGGGTAGAATTCCAGGTGTAGCGGTGAAATGCGTAGAGATCTGGAGGACTACCGGTGGCGAAGGCGGCCCCCTGGACGAAGACTGACGCTCAGGTGCGAACGCGTGGGGAGCAAACA
+
ABAAA3ADDAAAFGFCCEGEFGHFGEFFGGFFDBEAEEEEGHHGGGGEGFGGGGGGGGGHGGBGGHHHGHGB@GGFBGHHGGGGEEHHHHHHGHG0BFGGHFHFHDGHFHFGGHC2FHHHGAFHHHHFFEFFFGGCGCCDFFBFFFFBFFFFFB/BBDAD?FFFBB.AABEFFFFFFFFFFF.9;FFDF-9DAB9--9:=-@DFFFFEFFFF=DF;BFB9B9DDFAFEF/999---.9;@-;;ADD.B/A.
@M03896:38:000000000-B4D98:1:1104:18309:20223 1:N:0:159
TACGGAGGGTGCAAGCGTTAATCGGAATTACTGGGCGTAAAGCGCACGCAGGCGGTTTGTTAAGTCAGATGTGAAATCCCCGGGCTCAACCTGGGAACTGCATCTGATACTGGCAAGCTTGAGTCTCGTAGAGGGGGGTAGAATTCCAGGTGTAGCGGTGAAATGCGTAGAGATCTGGAGGAATACCGGTGGCGAAGGCGGCCCCCTGGACGAAGACTGACGCTCAGGTGCGAAAGCGTGGGGAGCAAACA
+
ABA?AAABCBAAGGGG?EFEGGHFEEFGHHFFCB2BAEEEGGHGGGGGGEG?EFGGGGGHGHHHFHGGHEFF@GGHGHHHGGGGEFHHHGHHGGGHHGHHHHHHHHHHGHFGGHGFFHHHFGFHHHHGFGGGFHGGCFFDFFFFFFFFFFFFF;BFC>A@EFFFFFAADFEFFFFFFFFFFFFFFFFFFFAFA@CFFFEDFFFFFFFEEFAA;CF.;FF;FFDDFDFFFF;;ADFAFDADBFFFFDEFFF.
@M03896:38:000000000-B4D98:1:1104:8947:20615 1:N:0:159
TACGGAGGGTGCAAGCGTTAATCGGAATTACTGGGCGTAAAGCGCACGCAGGCGGTTTGTTAAGTCAGATGTGAAATCCCCGGGCTCAACCTGGGAACTGCATCTGATACTGGCAAGCTTGAGTCTCGTAGAGGGGGGTAGAATTCCAGGTGTAGCGGTGAAATGCGTAGAGATCTGGAGGAATACCGGTGGCGAAGGCGGCCCCCTGGACGAAGACTGACGCTCAGGTGCGAAAGCGTGGGGAGCAAACA
+
ABAAA>ADBAAAFGFFFCFEEGHFFFGGHHFFCBFAEEEEGHHGGCFGGGGGGFGGGGGHHHGHHHEGFHFBFGHHGHHHGGGGEEHHHHHFFHGHGGHHGHHHHHFHHHGHHHH2FGHHHHHHHHHFFDFF1G.@D-:DFFFFFFFFFFBFFBBFD@ABEFFFFFADFFFFFFFFFFFFDDFFFFFFFFFFFDDFCFFCFFFFFFFFFFF;BBDDFFFFFFDDDFFFFFFFFFFFFDDFFFFFFDEFFFF
@M03896:38:000000000-B4D98:1:1104:12248:20752 1:N:0:159
TTAGATACCCCAGTAGTCCGGCTGACTGACTACGCTACTATCTCGTATGCCGTCTTCTGCTTGAAAAAAAAAACACTCCCAAGACTCCCACATCACCATTCCACTCATCCTAGACAACTTTCATCTCATAGAGAGATGTCACCTGCACCTTCTCACCTCCCCCTCCATCTCTCTCTTCCCGCACCCCCTTCTCTCCTTCTCCCCCCACACCTACACCTCCCTCTTCGTCCCTCTCACTTTGTAATCACCAA
+
BBBBBFFFFFABEEGFFFDECGGGBBBF3EGGF??FDEGFGGHGFFGHBDHEEEGFHFFFFDEGFHFFE0>E?11?3BB12??0B3??/20/3B3BBB33B44B4333322332332?B3322>22@2@22>22?/@1<111?1000?00<11<11010<..><../00000000000=;.---:.;--./09099;09000/9C--....//:/.9;..;.9.;B...../..;/////////////9/.
@M03896:38:000000000-B4D98:1:1104:6866:22495 1:N:0:159
TACGTAGGGGGCAAGCGTTGTCCGGAATTACTGGGTGTAAAGGGAGCGCAGGCGGGAAGACAAGTTGGAAGTGAAAACCATGGGCTCAACCCATGAATTGCTTTCAAAACTGTTTTTCTTGAGTAGTGCAGAGGTAGATGGAATTCCCGGTGTAGCGGTGGAATGCGTAGATATCGGGAGGAACACCAGTGGCGAAGGCGGTCTACTGGGCACCAACTGACGCTGAGGCTCGAAAGCATGGGTAGCAAACA
+
AAAAACFABBBAFCGEFEGGEGHEFEFFHHFGFFF3EEHHHHHGHGGGGGGGGEGGCGGHBBBFBGHHHHHGGHHHHFEGHHHHGHHGHHHGGHHEHHHHGHHHHHHHHHGFGHHHGHHHHFFGGHHHHGHGGGHHHHHHHHHHHHHHG?@DGCGFGGDCGFGGGGECD?EGFGGGGGGGGFFFFFFFFFFEEFFFFFEFFFFFFFFFFEFFFFEFFFFFFFFFDDFEFFFD@FFDFFFFFFFFEFFFFF.
@M03896:38:000000000-B4D98:1:1104:6881:22510 1:N:0:159
TACGTAGGGGGCAAGCGTTGTCCGGAATTACTGGGTGTAAAGGGAGCGCAGGCGGGAAGACAAGTTGGAAGTGAAAACCATGGGCTCAACCCATGAATTGCTTTCAAAACTGTTTTTCTTGAGTAGTGCAGAGGTAGATGGAATTCCCGGTGTAGCGGTGGAATGCGTAGATATCGGGAGGAACACCAGTGGCGAAGGCGGTCTACTGGGCACCAACTGACGCTGAGGCTCGAAAGCATGGGTAGCAAACA
+
ABBBAFFCCBDAEGGGCEGCFGGEGGEFHHFFFEA3EEGGHHHGHGGGGGGGGEGGGFGHBBBGGHHH3GFBFGHHHGGGHHHGFGHHHHHGGHHEHHHHFHHHHFFHHHGFHGHHGHHHFGGGHHHHHHHHGGHHHFHHFHHHHHHHDFCFE<CGDDC@DEGGGFC;AFGGFGGGGGGGGGGFFFFFF9BF;@CFDDECFFFFFF00BEAFFFFFDFFFFFFFDF??EAFFFFFDFFFFFEBF.;;FFF.
@M03896:38:000000000-B4D98:1:1104:21213:25933 1:N:0:159
TACGTAGGGGGCAAGCGTTGTCCGGAATTACTGGGTGTAAAGGGAGCGCAGGCGGGAAGACAAGTTGGAAGTGAAAACCCTGGGCTCAACCCATGAATTGCTTTCAAAACTGTTTTTCTTGAGTAGTGCAGAGGTAGATGGAATTCCCGGTGTAGCGGTGGAATGCGTAGATATCGGGAGGAACACCAGTGGCGAAGGCGGTCTACTGGGCACCAACTGACGCTGAGGCTCGAAAGCATGGGTAGCAAACA
+
ABAAAFFBBBBAFGGEECEEFGHF?EEFHGDDBBB3EEHGHHHGHGGGEFEEFEEEG?E0BBBGGHHHHFGFFHHHHHG/FFHGFGHHHHHGFHHHHHHHHHHHHHHHHHFFGHHHGHHHGGGGGHHHHHGGHGHHHGHHFGHHHHHHDF?CECGHG:;CGGGGGFCCDGGGGGGEGGGGGGFFFFFFFBFFA@@D@FA>AFDDFFF:/A.FFFFFFFFFFDDD.DAAEFF@BFA.B9BFFEBF.;9BFF.
@M03896:38:000000000-B4D98:1:1104:21195:25942 1:N:0:159
TACGTAGGGGGCAAGCGTTGTCCGGAATTACTGGGCGTAAAGGGAGCGCAGGCGGGAAGACAAGTTGGAAGTGAAAACCCTGGGCTCAACCCATGAATTGCTTTCAAAACTGTTTTTCTTGAGTAGCGCAGAGGTAGATGGAATTCCCGGTGTAGCGGTGGAATGCGTAGATATCGGGAGGAACACCAGTGGCGAAGGCGGTCTACTGGGCACCAACTGACGCTGAGGCTCGAAAGCATGGGTAGCAAACA
+
>AA?>4CA?AD>AAFG?EE2AAGEEFGGHHDF5BA2AAEGHH3A1AEEEEE0EEEE/EE0BBGHHGFFE3FFGHGHHCFACGAAFGHHHHH?/?C?>?GDF1GDD?F<FHGFG1?<FFGHDFCF1>1>ADCDGAGC0=G0GGGHHHHGAC@AD;;C@;;9.EGGB;;;9BEBFFFCBBBB<DFFFFFAABBFA@=BBFEB;;;ABBF;:.;.9E.EABFFF.;A.;99?A;;B.A.B9BFFE/:ABBFFFA
@M03896:38:000000000-B4D98:1:1104:21211:25953 1:N:0:159
TACGTAGGGGGCAAGCGTTGTCCGGAATTACTGGGTGTAAAGGGAGCGCAGGCGGGAAGACAAGTTGGAAGTGAAAACCCTGGGCTCAACCCATGAATTGCTTTCAAAACTGTTTTTCTTGAGTAGTGCAGAGGTAGATGGAATTCCCGGTGTAGCGGTGGAATGCGTAGATATCGGGAGGAACACCAGTGGCGAAGGCGGTCTACTGGGCACCAACTGACGCTGAGGCTCGAAAGCATGGGTAGCAAACA
+
AAAAAFFBBADACFGGCAFGEGHGCEGGHGDFBFF3EEGGGHHGHGEAEEEEGEGGGCEEBBBFFHHHFFGBFGFHHFG/BFHEFGHHHHHGFHHBDFHGHHHHHG1FHHGGDDGCFHHHG1FGHHHHGHHEEGHCGFHGFGHHGHHHGGCFG0;F?A:CGGGGFCCCD?EGGGGGAFGGADFFFFFFFFFFAD@A=.A>BFFFFFF9;EEFFFF?DFFFFDDDDF.;EFFDBFFDF/BFFFFFFFFFFFA
@M03896:38:000000000-B4D98:1:1104:18589:26524 1:N:0:159
TACGGAGGGTGCAAGCGTTAATCGGAATTACTGGGCGTAAAGCGCACGCAGGCGGTTTGTTAAGTCAGATGTGAAATCCCCGGGCTCAACCTGGGAACTGCATCTGATACTGGCAAGCTTGAGTCTCGTAGAGGGGGGTAGAATTCCAGGTGTAGCGGTGAAATGCGTAGAGATCTGGAGGAATACCGGTGGCGAAGGCGGCCCCCTGGACGAAGACTGACGCTCAGGTGCGAAAGCGTGGGGAGCAAACA
+
AAB?AABBBABAGFBGCEEGFGHFEGGGHDBDDBFAAEEEHHHGGCFEGCE?EEEGGGGCFGHHGHBFGGFBBGHGHHHHGGGGEGHHHHHHHHGHGGHGHHHHHHFHHHGHHHHHGHHHHHHHHHGHFGGGGFD@@F-;;:FFFFFFFF/F;;:B=@ABEFFFFFDADFFFFFFFFFFFFFFFFFFFF@DFFFFFFDF@-AFFFFDEFFFFFFFFFFBBFFFFFFFFFFFDFBCDFDDFFACEFDEFFF.
@M03896:38:000000000-B4D98:1:1104:18602:26539 1:N:0:159
TACGGAGGGTGCAAGCGTTAATCGGAATTACTGGGCGTAAAGCGCACGCAGGCGGTTTGTTAAGTCAGATGTGAAATCCCCGGGCTCAACCTGGGAACTGCATCTGATACTGGCAAGCTTGAGTCTCGTAGAGGGGGGTAGAATTCCAGGTGTAGCGGTGAAATGCGTAGAGATCTGGAGGAATACCGGTGGCGAAGGCGGCCCCCTGGACGAAGACTGACGCTCAGGTGCGAAAGCGTGGGGAGCAAACA
+
AAAAA3ADDAAAGGFGCEFCFGHFEABFHHFFBFGAEEABGHHGG?CAEEGCEECEGGGFFGHHFHBGGFHBGHGFBFGGGEGGEGHGHHHHHHG0BFGFGGHHHHGHHHGGGHGGGFFGFFBGHHGHFEGF=><-<@BDFFFFFFFBFFBFB;BFA-9@EFFFFFDADBEFFFFFF//;DFFFFFFDA9B.;@@--:ADFFFFFFFFFFF>DCDDBFFBFDDFFDFFFFFFFFFFFFFFFAF?9AEFFF.
@M03896:38:000000000-B4D98:1:1104:13123:28059 1:N:0:159
TACGGAGGGTGCAAGCGTTAATCGGAATTACTGAGCGTAAAGCGCACGCAGGCGGTTTGTTAAGTCAGATGTGAAATCCCCGGGCTCAACCTGGTAACTGCATCTGATACTGGCAAGCTTGAGTCTCGTAGAGGTGGGTAGAATTCCAGGTGTAGCGGTGAAATGCGTAGAGATCTGGAGGAATACCGGTGGCGAAGGCGGCCCCCTGGACGAAGACTGACGCTCAGGTGCGAAAGCGTGGTGAGCAAACA
+
>AA1>1>>1>A>1BFF?0EE0DFA0BFFHHB222ABABAECFFAEEGEGE/A?//>EE/BBGHBBFEBFFBBBFFEGBFFF/>/<>GFFGH<0<1B><FBFFGFFFF2>FFDC/@1<FF@0F1FGGF0?A?F10>..<>>.>FDGHHG=//<<<==C-;-;;:CG<:;:@E00;BF0;FFA99BFBFC-9;.;-@=@FE9-9@?;;;9-;9-;9--;FFFFA:AA?//999;99>-9----9-;-;/FFF-
@M03896:38:000000000-B4D98:1:1104:13117:28078 1:N:0:159
TACGGAGGGTGCAAGCGTTAATCGGAATTACTGGGCGTAAAGCGCACGCAGGCGGTTTGTTAAGTCAGATGTGAAATCCCCGGGCTCAACCTGGGAACTGCATCTGATACTGGCAAGCTTGAGTCTCGTAGAGGGGGGTAGAATTCCAGGTGTAGCGGTGAAATGCGTAGAGATCTGGAGGAATACCGGTGGCGAAGGCGGCCCCCTGGACGAAGACTGACGCTCAGGTGCGAAAGCGTGGGGAGCAAACA
+
BCCBBAADBAAACGFCEAFEGGHGGEFFHFCGBBGFEEFEHHHGGCEGGGGGGGGGGGGHHHHHHHBGFGGFFHHGGHGHGGGGGGHGHGHHHHEFCFHHHHHHHHHHFHFFHHFFGHHHHFGHHHHHGGGGHGGC?CBDFFFFFFFBFFFFF;BBDC;DEFFFFFD;9=EFFFFFFFFFFFFFFFFFFCFFFFAAFFFFFFFFFFFFFFFFFFDDFFFBFFFFFFFFFFFFFFAFFFDDFFFFFFFFFF.
@M03896:38:000000000-B4D98:1:1104:14894:28416 1:N:0:159
TACGGAGGGTGCAAGCGTTATCCGGATTTATTGGGTTTAAAGGGTCCGTAGGCGGACTTATAAGTCAGTGGTGAAAGCCTGTCGCTTAACGATAGAACTGCCATTGATACTGTAAGTCTTGAGTATATTTGAGGTAGCTGGAATAAGTAGTGTAGCGGTGAAATGCATAGATATTACTTAGAACACCAATTGCGAAGGCAGGTTACCAAGATATAACTGACGCTGAGGGACGAAAGCGTGGGGAGCGAACA
+
ACBBAAABBAAACGFFECFGCGGGFEGGHFFGBDF2FFHGHGGGGHHGHHGGHGGGE>FHEGBGFH4F4DFBFGHFGGHHHGHFGEGFHGGFHGFFHGGGHGHHHGEHHHF3FGDFDGFGGHBBGGHHHHHHGHFHFHHEFFFFGGHDHGDGG?=@@>>AFHGHFF1GHFHHGHGGFF0<DDDHHFGEGHHGGGGGGGFGGGGGGFFFGGGEBFGGFFFFG?EGGGGFFDA@DFFFFFDFFFCA@A-@DFC
@M03896:38:000000000-B4D98:1:1104:14876:28418 1:N:0:159
TACGGAGGGTGCAAGCGTTATCCGGATTTATTGGGTTTACAGGGTCCGTAGGCGGACTTATAAGTCAGTGGTGAACGCCTGTCGCTTAACGATAGAACTGCCATTGATACTGTAAGTCTTGAGTATATTTGAGGTAGCTGGAATAAGTAGTGTAGCGGTGAAATGCATAGATATTACTTAGAACACCAATTGCGAAGGCAGGTTACCAAGATATAACTGACGCTGAGGGACGAAAGCGTGGGGAGCGAACA
+
AABBA>AADAAAFFGFAAA2GGHEGAEFH5DF5BFAFEH5DGHGHGGEGHGGHGFF>EBGGFGGGHFHDFFBFGB3BEEGGGHEHDFFHHFFHEGHGHEHHHHHHGBGHHB3DGBFBGFGGGC@FGHHHHG2FGFGFHFFGFGFB1DDFHGGGDFG->>AEEFHGG=DHFHGFFGGHD0=GF<GHFFHEHHGHGGC@CE?DFFEFFGFFFFFFFFFFFF0F.EDDFE.DA9-@-9AFFFFFFFFFD-BC@9
@M03896:38:000000000-B4D98:1:1105:15210:4422 1:N:0:159
TACGTAGGGGGCAAGCGTTGTCCGGAATTACTGGGTGTAAAGGGAGCGCAGGCGGGAAGACAAGTTGGAAGTGAAAACCATGGGCTCAACCCATGAATTGCTTTCAAAACTGTTTTTCTTGAGTAGTGCAGAGGTAGATGGAATTCCCGGTGTAGCGGTGGAATGCGTAGATATCGGGAGGAACACCAGTGGCGAAGGCGGTCTACTGGGCACCAACTGACGCTGAGGCTCGAAAGCATGGGTAGCAAACA
+
>AAA>CFBBBBD?FFCC2E?EGGGGGGGHFBDBAB3AAEGFHGGHEGGGCEEEEEFEFFHGHFHB?BFGGHCGHHFFHGHGGHGHHHEGGGGGHFHFHHHHHHHHHHGGFFD??=FFCGHHGF>DHFF1GGGFFHGHHFFFGDHHGHHGGCF;;;<;@:;?AFFFFD;ACGFFGGGGGCAGDGFFFF?A;BFEFFFFFFAFFFFFFFFFFFFFFFFFFFFFFFFFFFFFEAAAFFAFFFBFE/::FFFFFF
@M03896:38:000000000-B4D98:1:1105:15229:4424 1:N:0:159
TACGTAGGGGGCAAGCGTTGTCCGGAATTACTGGGTGTAAAGGGAGCGCAGGCGGGAAGACAAGTTGGAAGTGAAAACCATGGGCTCAACCCATGAATTGCTTTCAAAACTGTTTTTCTTGAGTAGTGCAGAGGTAGATGGAATTCCCGGTGTAGCGGTGGAATGCGTAGATATCGGGAGGAACACCAGTGGCGAAGGCGGTCTACTGGGCACCAACTGACGCTGAGGCTCGAAAGCATGGGTAGCAAACA
+
>AAAA4CAAAD>?AFA22E2FGGEGGEFHGDFBBE3AAFGFGGGGEFGGGGFDEEE?/?EE3FFFBBFFBGBFHHBBFEECGHGHEHFGGHG/FFH2?FGFHHHF2?<1??<??10?CGHHFF>>G1<>GGDFFHGH=0BGCGFHHGHGGGGF0<<@=:;?AFGFGGE?CG0FFFGGA??DD9AFFFE?BFFEDFA@AEFA:BFFB:BFE.BDEAA?FFFFFFDFFFEE.;=::AABBBBF?/;9FFBFFF
@M03896:38:000000000-B4D98:1:1105:15213:4445 1:N:0:159
TACGTAGGGGGCAAGCGTTGTCCGGAATTACTGGGTGTAAAGGGAGCGCAGGCGGGAAGACAAGTTGGAAGTGAAAACCATGGGCTCAACCCATGAATTGCTTTCAAAACTGTTTTTCTTGAGTAGTGCAGAGGTAGATGGAATTCCCGGTGTAGCGGTGGAATGCGTAGATATCGGGAGGAACACCAGTGGCGAAGGCGGTCTACTGGGCACCAACTGACGCTGAGGCTCGAAAGCATGGGTAGCAAACA
+
AAAA>CFBAAAA?FFE22E2AFGEEGGFHBD55BB3AABDFFFGHGGCFEEEE@E//E>?GFCCB4?BFGH3BBF4EGGH3FHGFCGFGHHGGEFDDDHHGHHFGFFHHGHF?<<0???FD1GF<FFFBHFDEEGGHHGFCGFHGHHGAD@C.<<=;;:;?AFFBCC;CDEGBFGGGFACGDFFFFFF:9/B;>AA@AE=>@B?FF99/.AFDFFFFFFFFFBFFFFEF;;@CFD.BB/;.;:9:;BBBFF
@M03896:38:000000000-B4D98:1:1105:18775:6630 1:N:0:159
TACGGAGGGTGCAAGCGTTAATCGGAATTACTGGGCGTAAAGCGCACGCAGGCGGTTTGTTAAGTCAGATGTGAAATCCCCGGGCTCAACCTGGGAACTGCATCTGATACTGGCAAGCTTGAGTCTCGTAGAGGGGGGTAGAATTCCAGGTGTAGCGGTGAAATGCGTAGAGATCTGGAGGAATACCGGTGGCGAAGGCGGCCCCCTGGACGAAGACTGACGCTCAGGTGCGAAAGCGTGGGGAGCAAACA
+
ABAAAAABCBAAEFGF22F?AGHFEFGGHHDBBBBBAAEFGHHGGCEEGGGCE?E@EGEHHHHHGH@BGHHGFGHHHHHHGEEGEGHGGHHHCGGHHFHHHGHGHHFHGHGHHHHHGHHHHFFHHHHHGGGGHGGDGF@;;BFFFFFFFFFFF;;B@@;@EFFFFFAADFFFFFFFFFFFFFFFFFFDD>AFABDFFDA@BCCFFF@AEFFAF=DFFFFFFFDFFFFFFFB@A@DFFDDDFFAFFDFFFF?
@M03896:38:000000000-B4D98:1:1105:22004:13150 1:N:0:159
TCCGGCTGACTGACTACGCTACTATCTCGTATGCCGTCTTCTGCTTGAAAAAAAAACCCCAATAAAACTAAAACTCACCCGAGTTGTAAAAAACTCCAGTTGACACACAATAGACTACGAAATCGGCTTTCACCTACCTGAACACCCCATATCTAATACCCACACATGGATTCAAAACCCCCATAATCCCGCTTCCTAACTACACCACTATCTCGCATCCTATCTCACTCGTGAAAAAACAACAAAACATA
+
AABAADBBFFFFGGGA422FEEBF6DFGHAEG353ABAFFHHHFHHBCAFBG00E0E?111>23BG3B3F3GHHGFHHH1//>/F34??443E/3FEF34BFGGHGF/??2?BGH3?@/////>//>/<CD<FF1C00>10<>10<.-</<<=0=<0=D0<0.<..00/:0000<00;;A:@-//00990.--../000;00;/99.:/B////..-.-9////:////9.;././;9@.9.9.;99;EBB
@M03896:38:000000000-B4D98:1:1105:12195:14403 1:N:0:159
TACGGAGGGTGCAAGCGTTAATCGGAATTACTGGGCGTAAAGCGCACGCAGGCGGTTTGTTAAGTCAGATGTGAAATCCCCGGGCTCAACCTGGGAACTGCATCTGATACTGGCAAGCTTGAGTCTCGTAGAGGGGGGTAGAATTCCAGGTGTAGCGGTGAAATGCGTAGAGATCTGGAGGAATACCGGTGGCGAAGGCGGCCCCCTGGACGAAGACTGACGCTCAGGTGCGAAAGCGTGGGGAGCAAACA
+
ABAAAAABCAAAC5GF?2EEFGHFFEGGHGFFBBFAAAEFFHHGGCFGGGGGE@E@FGGHHF@BFGDFFHHGHHHHHHHHGGGGGGHHHHHHHHGGGFHGHHHGHHFHFHFHHFHFFHHHGCGHHHHHGGGGHHFGGFFAEBFFFFFFFFFFF;;;B@;@AFFFFFD;DFFFFFFFFFBFFFFBFFFFF=DFFFFFFFFBFFFFFFCEEFFFFFFDFFFFFFFDDFFFFFFAABCDFFDDFFF9@DEFFF?
@M03896:38:000000000-B4D98:1:1105:12205:14418 1:N:0:159
TACGGAGGGTGCAAGCGTTAATCGGAATTACTGGGCGTAAAGCGCACGCAGGCGGTTTGTTAAGTCAGATGTGAAATCCCCGGGCTCCACCTGGGCACTGCATCTGATACTGGCAAGCTTGAGTCTCGTAGAGGGGGGTAGAATTCCAGGTGTAGCGGTGCAATGCGTAGAGATCTGGAGGAATACCGGTGGCGAAGGCGGCCCCCTGGACGAAGCCTGACGCTCAGGTGCTAAAGCGTGGGGCGCCACCA
+
>AA11>AADAAABBGA0A00ADFABB0FHFAF21BBAAEBF2BAEEE/EE?EB/>EEEGHHHHE@EFB1@1FH221BGHHG>/<>EE/BFGH0F</B/B0?D?FF1DGHHHGHFH1F?GGGGBFGHF<>.>.D0<-<@@AAFFFFFF/BBBFF/;9-;---9;FF:::9@?FBBFFF/9AF--//BFF99@F9@@@--9;;@@@@@9:-;;=;9A-:F9::BBF?-/;B/9/;/;9FA999;;-@@-A-F-
@M03896:38:000000000-B4D98:1:1105:6000:14887 1:N:0:159
TACGGAGGGTGCAAGCGTTAATCGGAATTACTGGGCGTAAAGCGCACGCAGGCGGTTTGTTAAGTCAGATGTGAAATCCCCGGGCTCAACCTGGGAACTGCATCTGATACTGGCAAGCTTGAGTCTCGTAGAGGGGGGTAGAATTCCAGGTGTAGCGGTGAAATGCGTAGAGATCTGGAGGAATACCGGCGGCGAAGGCGGCCCCCTGGACGAAGACTGACGCTCAGGTGCGAAAGCGTGGGGAGCAAACA
+
>AAAAAABB?AAFGGFA2AE2FHGFGGGHGBBBBFAEAEDFGHGG?EGGEFEEEC@EEEGFGBGBG4BFFFBGHHHGHGHFEFGGFHFGHHHHGEGHGCFHHFHGGDFGHGFHHFHEHHGGFF?F?FG?EFCGHGCC=;AEFFFFFFEFFBB;;;;@B.::BF/BFD:ACEFFFFFFFFFFFFFFFFFFFFFFCAFFFFFF-@BFA@EEFFF>-ADFFFFBDDFDFFFFBB=.--./..;>;C?9AA9/F.
@M03896:38:000000000-B4D98:1:1105:5042:15511 1:N:0:159
TACGTAGGGGGCAAGCGTTGTCCGGAATTACTGGGTGTAAAGGGAGCGCAGGCGGGAAGACAAGTTGGAAGTGAAAACCATGGGCTCAACCCATGAATTGCTTTCAAAACTGTTTTTCTTGAGTAGTGCAGAGGTAGATGGAATTCCCGGTGTAGCGGTGGAATGCGTAGATATCGGGAGGAACACCAGTGGCGAAGGCGGTCTACTGGGCACCAACTGACGCTGAGGCTCGAAAGCATGGGTAGCAAACA
+
ABBAAFFB?A?>ACFEAAE?EGHEEFGGHFDFBBA3EFFHGHHGHGGGGGFGE@EGGGGGGHHHGH4B3FHGHHHHHHGHHGHHGHHHHHHGEFHFHFHHGHHHHGHHHH?DFFHCGHHHGFGGBGHHHGHHGGHGHHHHHHHHHHFHCCCGE;<;C;CDGFGGGGDCDDGGFGGEGGGGGGGFFFFFFBFFEFF>;AABFFDFFFBBBAEFFFFFDFFFFFDFDDFFFFF@@BFFFEFFFFFBAFFFFFF
@M03896:38:000000000-B4D98:1:1105:5028:15527 1:N:0:159
TACGTAGGGGGCAAGCGTTGTCCGGAATTACTGGGTGTAAAGGGAGCGCAGGCGGGAAGACAAGTTGGAAGTGAAAACCATGGGCTCAACCCCTGAATTGCTTTCAAAACTGTTTTTCTTGAGTAGTGCAGAGGTAGATGGAATTCCCGGTGTAGCGGTGGAATGCGTAGATATCGGGAGTAACACCAGTGGCGAAGGCGGTCTACTGGGCACCAACTGCCGCTTAGGCTCGAACGCCTGGGTCGCCAAC
+
>AA?AFFB3A2A2AEC2EEAEEGEFE?FHBA5FBA3EEEG5DBEEFDGGC0E?EEG?>>FCB2FBB4?B3FEGFH?DGFHGGCE0FGFGGGD//FC??@??GHHF11??F??<<?GFFHHH=FF<FHHGHGB.FCFFGFFH/0DGBGDA-@CF;<CC-:A.90:0;;CA-ABFGGGGG-?.900/B;.;/9/AD9>CF?ADBC./;/9/EAF.;.9;/B//-;B.99B/9;--..-.-.;AE/.-;.9-9
@M03896:38:000000000-B4D98:1:1105:5052:15529 1:N:0:159
TACGTAGGGGGCAAGCGTTGTCCGGAATTACTGGGTGTAAAGGGAGCGCAGGCGGGAAGACAAGTTGGAAGTGAAAACCATGGGCTCAACCCATGAATTGCTTTCAAAACTGTTTTTCTTGAGTAGTGCAGAGGTAGATGGAATTCCCGGTGTAGCGGTGGAATGCGTAGATATCGGGAGGAACACCAGTGGCGAAGGCGGTCTACTGGGCACCAACTGACGCTGAGGCTCGAAAGCATGGGTAGCAAACA
+
ABAAAFFAABD>EFFF2AE?FGHGFGGGHHDDBBB3EFGHDHHGHGGGGGGFEEE?FGGHFFGGHH4BGGHGHGHHHHGHHHHHGHHHHHHGFHHGFFGGFHHHHFFHHHFFFGGFGHHHG?GG1GHGHHHHHGHHHHHHHFFHHHHHEC@DD==<:;;@FGFFGFA;CCGGFGGFGGGGGGGFFFFEFFFFEFFFFFEFA=@DFBB;BFABDEAEFFFFFFDDDDAEFFA;:BDDFFFEFFFFEB:FFF.
@M03896:38:000000000-B4D98:1:1105:5042:15545 1:N:0:159
TACGTAGGGGGCAAGCGTTGTCCGGAATTACTGGGTGTAAAGGGAGCGCAGGCGGGAAGACAAGTTGGAAGTGAAAACCATGGGCTCAACCCATGAATTGCTTTCAAAACTGTTTTTCTTGAGTAGTGCAGAGGTAGATGGAATTCCCGGTGTAGCGGTGGAATGCGTAGATATCGGGAGGAACACCAGTGGCGAAGGCGGTCTACTGGGCACCAACTGACGCTGAGGCTCGAAAGCCTGGGTAGCAAACA
+
AAA?>FF@A?2>EECF2AE?AGHEEEGGHGB55BF3EAFFHHGGGGFGGGF0BEEEEGGHGGHFFG4FFGFFFHHHHHGHHFHHHHHFFGGDGHC2FFHHHHHDHDF?FGGHFFHFFFGHHEF>=GGHGHHHHGHHFHHFGGHHHHHGE?<@E;;;:;;@DEFFFFDEG?EFFFG?A@CGGGFFFFFFFFFFABCF;.ADFD@FFFFBFFFFFFA?DFFEFFFF.;..;AFF-9DD9.:9../99FFBFAF
@M03896:38:000000000-B4D98:1:1105:11818:15635 1:N:0:159
TACGGAGGGTGCAAGCGTTAATCGGAATTACTGGGCGTAAAGCGCACGCAGGCGGTTTGTTAAGTCAGATGTGAAATCCCCGGGCTCAACCTGGGAACTGCATCTGATACTGGCAAGCTTGAGTCTCGTAGAGGGGGGTAGAATTCCAGGTGTAGCGGTGAAATGCGTAGAGCTCTGGAGGAATACCGGTGGCGAAGGCGGCCCCCTGGACGAAGACTGACGCTCAGGTGCGAAAGCGTGGGGAGCAAACA
+
AAA333>ADA2>ADDA22A2AEGBBEDGHH5DBBABAAEAFHHGE0EAEGCC?>>EEAEHFHEFGHF@FGHHHFF4?FHHG@>EEEHHHHGHBGFGC/?1BFDF??BGHHHHHHGCFFGG?F1FGDFFFGGAGHCC--@AAF/BFFFBFB/F9;9;;;;>9BFFB/;;.@.9/9BFFB/A.A.BFFF;-;9A;@--B.A9-9@B-;;;;9F9-99.:;9/B9AFDDBFBF/@.B??FF;A?BBFBD;FFF.
@M03896:38:000000000-B4D98:1:1105:25039:16782 1:N:0:159
TACGGAGGGTGCAAGCGTTAATCGGAATTACTGGGCGTAAAGCGCACGCAGGCGGTTTGTTAAGTCAGATGTGAAATCCCCGGGCTCAACCTGGGAACTGCATCTGATACTGGCAAGCTTGAGTCTCGTAGAGGGGGGTAGAATTCCAGGTGTAGCGGTGAAATGCGTAGAGATCTGGAGGAATACCGGTGGCGAAGGCGGCCCCCTGGACGAAGACTGACGCTCAGGTGCGAAAGCGTGGGGAGCAAACA
+
ABA?>AAD2>AABGBFE2EAEGHFEEDGHEDB5AABAAEFGHGGECFAEGF0B0>>EEFHGHHHHHHHHHHGHGFGHHHHGGGGGGHEFHHHCGGFF/BBFGFGGGHHHHFDFHHBFGHBFFHGHHHHCDFGFFGCCFBDEEFFFFFBFFBFF;;;9;99?FFFFF;:.@.B/9FFFBBADBFFFFFF;-@FFFFBDAA>-B;BB;-9;BFDA@D.BFFFF.9.AAFBFFFFFBC?B9;.-=DEFDFB/;.
@M03896:38:000000000-B4D98:1:1105:25019:16789 1:N:0:159
TACGGAGGGTGCAAGCGTTAATCGGAATTACTGGGCGTAAAGCGCACGCAGGCGGTTTGTTAAGTCAGATGTGAAATCCCCGGGCTCAACCTGGGAACTGCATCTGATACTGGCAAGCTTGAGTCTCGTAGAGGGGGGTAGAATTCCAGGTGTAGCGGTGAAATGCGTAGAGATCTGGAGGAATACCGGTGGCGAAGGCGGCCCCCTGGACGAAGACTGACGCTCAGGTGCGAAAGCGTGGGGAGCAAACA
+
AAA@AAABCBBAFFCEEAEAAFGFFFGGHFFFCB2BAAEFDGHGG?EGGCGGE?EEGGCHGFHHHHGGHHHHHHEFHHHHGGGGEGHHGHGHFGGGFFFFGHHFFGGHFHFGHGFFCGHHHFFGHHGGFFGGFHGGGFAAEBFFFFFFFFBFF;;;;;9;AFFFFFDDDF?FFFFFFEEFFDFBFFFDFBADFFAFAFE=AFFFFFFFFFFA;FDDFFFFFFFFFFFFBFFA?B=AFA.AFFA.9AEFFF.
@M03896:38:000000000-B4D98:1:1105:25036:16801 1:N:0:159
TACGGAGGGTGCAAGCGTTAATCGGAATTACTGGGCGTAAAGCGCACGCAGGCGGTTTGTTAAGTCAGATGTGAAATCCCCGGGCTCAACCTGGGAACTGCATCTGATACTGGCAAGCTTGAGTCTCGTAGAGGGGGGTAGAATTCCAGGTGTAGCGGTGAAATGCGTAGAGATCTGGAGGAATACCGGTGGCGAAGGCGGCCCCCTGGACGAAGACTGACGCTCAGGTGCGAAAGCGTGGGGAGCAAACA
+
BCBBBABCCAAA45GF?AFCAFFFEEGGHHDFBBBAAAEEFHHGGCEGGFGGEEEEGGGHHGHHGHGHHHHHHHHHHHHHGGGGGGHHHHHHHHGGFFGGHHHHHHHHGHFHHGHHGHHHHFGHHHHHGGGGHHGGGFFDFFFFFFFFFFBFF;;;C@;CEFFFFFDDFFFFFFFFFFFFFFFFFFFFDDFFFFFFFAEBFFFFFFFEFFFFFDFFFFFFFFFFFFFFFFB>:BDFFFDFFFFFFDFFFFA
@M03896:38:000000000-B4D98:1:1105:25018:16809 1:N:0:159
TACGGAGGGTGCAAGCGTTAATCGGAATTACTGGGCGTAAAGCGCACGCAGGCGGTTTGTTAAGTCAGATGTGAAATCCCCGGGCTCAACCTGGGAACTGCATCTGATACTGGCAAGCTTGAGTCTCGTAGAGGGGGGTAGAATTCCAGGTGTAGCGGTGAAATGCGTAGAGATCTGGAGGAATACCGGTGGCGAAGGCGGCCCCCTGGACGAAGACTGACGCTCAGGTGCGAAAGCGTGGGGAGCAACC
+
AAAAAABDBABAFGFE?2ECAGHAEEFGHFDF5BBBAAEEFHHGG0EEECECBEE@EEEGGFHHHHHHHHHHHHHFFHHHGFGEEFGHHHHHB0FGFFBBFGDGHHEHFH??GHGB<GFG<?FGGGGHFFGGGF?-<-;;;BFFBBFFBFBF:;;B@9;@?FEFFF;;DFEBBBFFF/BAFFE/9BFFD>-DAAFB-A;-@@DCDF@A?F9BFDFFFFF9BAAADD///:;9;-@AFDDD---ACDEF.A
@M03896:38:000000000-B4D98:1:1105:22193:18728 1:N:0:159
TACGGAGGGTGCAAGCGTTATCCGGATTTATTGGGTTTAAAGGGTCCGTAGGCGGACTTATAAGTCAGTGGTGAAAGCCTGTCGCTTAACGATAGAACTGCCATTGATACTGTAAGTCTTGAGTATATTTGAGGTAGCTGGAATAAGTAGTGTAGCGGTGAAATGCATAGATATTACTTAGAACACCAATTGCGAAGGCAGGTTACCAAGATATAACTGACGCTGAGGGACGAAAGCGTGGGGAGCGAACA
+
ABBAAABC@AAAGGCEE?F?GGHFEFGGHFDG5AFAFGHHHHHGHFGFEGEDFEEEE>BFGHHGGG4F4EFFFGHFHHHHHHHGHGHGHHEFHFCHEEGGHHHHGGEHHHGFDH3F?FHHGHHFHHFHHHHFFGFGHGFFBGGFGHHFHGBGG@?@<>>AFHHHHGDGHFHHFHHHHFGFGFHHHHGFGHHGHGGGFEG?DCFFFBCFFGFFBFFFGGGFGBEGGGGFFDA@CDFFFFFFFFFE@A>DDFC
@M03896:38:000000000-B4D98:1:1105:22187:18746 1:N:0:159
TACGGAGGGTGCAAGCGTTATCCGGATTTATTGGGTTTAAAGGGTCCGTAGGCGGACTTATAAGTCAGTGGTGAAAGCCTGTCGCTTAACGATAGAACTGCCATTGATACTGTAAGTCTTGAGTATATTTGAGGTAGCTGGAATAAGTAGTGTAGCGGTGAAATGCATAGATATTACTTAGAACACCAATTGCGAAGGCAGGTTACCAAGATATAACTGACGCTGAGGGACGAAAGCGTGGGGAGCGAACA
+
ACBBAAABBBAACGGE?AEEEGHEFEFGHCGHBBF2FGHHGHHGHGHGHHGCFEEEE>BGFHHFGH4FDGFGGGHHHHHHHHHGHGHGHGGGHGFHFFFFGHHHHHBHFHFBFGFBDFHHHGGFFHFHHHHGGHGHHHGGGGFGFGHFGDDGG??@<>>AFHGHGDDGHHHHHGHHHFDFGGGHFHGGHHHHG?CCFDGFDGGGGFGFFGGGEGGGGGGGGBGGGGE?DDA:@@AAFFFFFFFEDF@DFFB
@M03896:38:000000000-B4D98:1:1105:22471:19755 1:N:0:159
TTAGATACCCCAGTAGTCCGGCTGACTGACTACGCTACTATCTCGTATGCCGTCTTCTGCTTGAAAAAAAAAAAACAACCAGTGCTCCACCCCCTAAGTCATATCAACCCACAAATCTTTAATAATCTAAACTACCATCTAATTCCCCATGTAGCTATTCCCACCTTTCAACTTACTATTACTCCCCTCACCTACTTCTCCATTCTAGCCACAACCCTACCCTCACTCACTAAACCATCTCCATCACCCC
+
BBBBBFFFBCAAECGBAG5E2EEE4FDG3FGEBAAF?EGHHGHHGAAG35GEAEFFEFBGGB3BB55F@0EE@>E?/////?33B4?33BB?<<//222B2?2B33?20////?<221111111?111?<?11?10111<>111>><<00/00000000=000<<.00:00<:0000000000;;../....09/00;0:;9;0;0000/0/....../9;./...//9://;//9.//:////;/;;99
@M03896:38:000000000-B4D98:1:1105:7845:20404 1:N:0:159
TTAGAAACCCGAGTAGTCCGGCTGACTGACTACGCTACTATCTCGTATGCCGTCTTCTGCTTGAAAAAAAAAAATAAAAAAGAAAATCGAGATTGTTGTCTGCTGTAGTTGAAATAGTTATTAAAGCAGGAGTCTATATTCTTCTATCAAGTACCTAGTATATACGTATCTATGATTATTATCAGTAATATCTTGTTCATATTAGGATTATTATTTATCTTAATGTTATTGAGTATTAATAGATTTATTAT
+
BBBABDFBB>ADGGGGFFGGGGGECFHHFGGD32EFAEGHHFHGHGGHGFHGEEGGFFFGGHFH3BFG>EEEE/033B33///032B3?0/?/22B?0B222232B22??22222>@22>222211110///001111111>=111111>11111111=000000.000.0000<<000000000000<000000000000;00:00;00900;;000;00900000000000000000;00000000009
@M03896:38:000000000-B4D98:1:1105:7079:23436 1:N:0:159
TACGGAGGGTGCAAGCGTTATCCGGATTTATTGGGTTTAAAGGGTCCGTAGGCGGACTTATAAGTCAGTGGTGAAAGCCTGTCGCTTAACGATAGAACTGCCATTGATACTGTAAGTCTTGAGTATATTTGAGGTAGCTGGAATAAGTAGTGTAGCGGTGAAATGCATAGATATTACTTAGAACACCAATTGCGAAGGCAGGTTACCAAGATATAACTGACGCTGAGGGACGAAAGCGTGGGGAGCGAACA
+
AAAAAABBBAAAB5FA2AEECGHFEEGGHGFHCFF2FGHHHGHGHGHGHHGDFEEEEEGHGGDHGHDFBGFGGHHHHHHHHHHGHGHGGHFGHFGH3BGGHHHHHH4GBGFBBGFDFFGHHFGGDGEGHHHHGHHGBGFEGCGF<?FDHD1CF?1@/>>AFHHHHF>GGFHHGHFHFGDGHG0DGGGHHHHHG?CGGDEGADFFGFFFG?FGBFBFGGGGGGGGDFFFFFA@=ADDFBDDFFFFAD>FFC@
@M03896:38:000000000-B4D98:1:1105:7063:23446 1:N:0:159
TACGGAGGGTGCAAGCGTTATCCGGATTTATTGGGTTTAAAGGGTCCGTAGGCGGACTTATAAGTCAGTGGTGAAAGCCTGTCGCTTAACGATAGAACTGCCATTGATACTGTAAGTCTTGAGTATATTTGAGGTAGCTGGAATAAGTAGTGTAGCGGTGAAATGCATAGATATTACTTAGAACACCAATTGCGAAGGCAGGTTACCAAGATATAACTGACGCTGAGGGACGAAAGCGTGGGGAGCGAACA
+
ABAA@ABDB?AAGGFE?2EEFGHGGEGGHCFHBBF2FGHHHHHGHFHEEGGGFFEEE>BGHGGGFG4B4GEFFFGHHHHHHHHGHGHGGFGGHGCFGFGGFHHFHHEHGHGEFH3BBFFGGFCBFG3GHHHGGHGHHGHFFGGDCGF1GGDF?@??@<>@FFHHF1<FHHHHHFDGFFDDDFGGFFGFHHHFGGFG?EGFEGFFFFGGGGFGEGFGGGGBFGGGGDFE?FA>-@DFFFFFCABE=D>DFD@
@M03896:38:000000000-B4D98:1:1106:22440:7397 1:N:0:159
TACGGAGGGTGCAAGCGTTAATCGGAATTACTGGGCGTAAAGCGCACGCAGGCGGTTTGTTAAGTCAGATGTGAAATCCCCGGGCTCAACCTGGGAACTGCATCTGATACTGGCAAGCTTGAGTCTCGTAGAGGGGGGTAGAATTCCAGGTGTAGCGGTGAAATGCGTAGAGATCTGGAGGAATACCGGTGGCGAAGGCGGCCCCCTGGACGAAGACTGACGCTCAGGTGCGAAAGCGTGGGGAGCAAACA
+
ABAAAABCCAAAFGFC22EAFGHFEEFGHHA55BBAAAEEFHGGGCEEGGGGGGGFGGGHHHGGFG@BFGFBFGGGHHHHGGGGGGHGHGHHHHGFHGHHHHHHHHFHHH?>G?GFGGHGGGGHHHHHFGGGHHAA@CDDFFFFFFFFFFBFB::BDD;BEFFFFFDADFFFFFFFFFFFFFBFFFFFF@DFFFFAFFFFFFFFFFFFFFFFFFFFFFFFFFFFFFFFFFFFFAFDFFFFFFFEFFFFFFF
@M03896:38:000000000-B4D98:1:1106:12743:9218 1:N:0:159
TACGTAGGGGGCGAGCGTTACCCGGAATCACTGGGCGTAAAGGGAGCGTAGGTGGCCTGACATGTCGACTGTGAAAACCCGGAGCTCAACTCCGGACTTGCAGTTGAAACTGCCAGGCTTGAGGACGGTAGAGGAAGACGGAACTGCCAGTGTAGGGGTAAAATCCTTAGATATTGGCAGGAACGCCGGTGACGAAGGTGGTTTTCTGGGCCGGTTCTGACACTGATGCTCGAAAGCCAGGGGAGCGAACG
+
ABAAAFFCCCB>ECFA?2EEAFGEEEGGH5ABBBB?E>EEGHHGHEFGGGGGFHGHHHGHCFEFBFEFEE?BBFHHFFGGGGGGGHHFGFGHHDFDGCGHHHHHHHFGHH>F1>>C>FGCCGC<CHGGEHGHHHFHGHGDDCEFGGGFFFFFC;C;:CCDFGGGFFFGGGGGGGFFFBB;CFFFFFFFDCFFFFFFFFFFFDEFFFFFFFEEF>DFEFFFFFFFFFFFFFFFCFFDFFFFFFF?;A:>CF;
@M03896:38:000000000-B4D98:1:1106:11128:11329 1:N:0:159
TACGTAGGGGGCGAGCGTTACCCGGAATCACTGGGCGTAAAGGGAGCGTAGGTGGCCTGACATGTCGACTGTGAAAACCCGGAGCTCAACTCCGGACTTGCAGTTGAAACTGCCAGGCTTGAGGACGGTAGAGGAAGACGGAACTGCCAGTGTAGGGGTAAAATCCTTAGATATTGGCAGGAACGCCGGTGACGAAGGTGGTTTTCTGGGCCGGTTCTGACACTGATGCTCGAAAGCCAGGGGAGCGAACG
+
ACBBAFFCBCDAFCGE??AEAGGEEGGGHBABBBB?E>EEGHHGHGGGGGGGFGGHHGGHCDDEBF/FEECBFFDFFFGFGGGGGHHFGFFHH?DDG?FGHHHHHHGGGH>=1><F>FFCCGGC<GCGFHGHHHGHHFG.CEEFGGFFFGFF;;CBEC;ACFGGBCFGGGGGGGFFBBFDFFFFDFFFF9@EFFFFDFFFEAEFFFFFFF.EA-DDFFFFFFFFB0BBBFBDDFDAFFFFEDD?;9-=BFA
@M03896:38:000000000-B4D98:1:1106:11143:11339 1:N:0:159
TACGTAGGGGGCGAGCGTTACCCGGAATCACTGGGCGTAAAGGGAGCGTAGGTGGCCTGACATGTCGACTGTGAAAACCCGGAGCTCAACTCCGGACTTGCAGTTGAAACTGCCAGGCTTGAGGACGGTAGAGGAAGACGGAACTGCCAGTGTAGGGGTAAAATCCTTAGATATTGGCAGGAACGCCGGTGACGAAGGTGGTTTTCTGGGCCGGTTCTGACACTGATGCTCGAAAGCCAGGGGAGCGAACG
+
AAA?ACFBBBDAE2EA22FACFGEEEFGHBA55BA?>>E?GHHGHFFGEGGGFHFHGGGHCFFFBF/?>A?BBEGGHFGFGDGGGFHF?CFGH?>DC?GGHHHHHHFGGH>=>>1C>FFCACCC0<-CCGGHHHGFHFG.:;CBFGGFCFGGF099AA9EFFGGFBFGFGGGGFFFFFF;AFFFDDFF>9;:BAE=9./;AAFFFFFFBFEF;@DFFFFFFFFFFFFFFFBA;FDAFFFFFFFF-:;:BFA
@M03896:38:000000000-B4D98:1:1106:11123:11350 1:N:0:159
TACGTAGGGGGCGAGCGTTACCCGGAATCACTGGGCGTAAAGGGAGCGTAGGTGGCCTGACATGTCGACTGTGAAAACCCGGAGCTCAACTCCGGACTTGCAGTTGAAACTGCCAGGCTTGAGGACGGTAGAGGAAGACGGAACTGCCAGTGTAGGGGTAAAATCCTTAGATATTGGCAGGAACGCCGGTGACGAAGGTGGTTTTCTGGGCCGGTTCTGACACTGATGCTCGAAAGCCAGGGGAGCGAACG
+
AAAAACFAAA2>A?EE22AAAGGE0EAFHBCDBB1?>>EBBGHGGEEGGGGG@FCGFDFHCBEEBGAFEECBBFFHHFEGGCGCGHHGHFFGHA/AC/FDHHHHHGGHHH<<1>11>FGCAF<C0C-<;CEHFC./GHG.:CACEFFGGGFGC;0999;9CBFGFFFFGGFGGGFEBB/;9:9A;ADBD9@E99EBFF/FA:EFEBFFB.AE=ABFEFFBB/BBBFFF//:A@FD;9FFFE.B?-.--;-=
@M03896:38:000000000-B4D98:1:1106:25112:16305 1:N:0:159
TACGGAGGGTGCAAGCGTTATCCGGATTTATTGGGTTTAAAGGGTCCGTAGGCGGACTTATAAGTCAGTGGTGAAAGCCTGTCGCTTAACGATAGAACTGCCATTGATACTGTAAGTCTTGAGTATATTTGAGGTAGCTGGAATAAGTAGTGTAGCGGTGAAATGCATAGATATTACTTAGAACACCAATTGCGAAGGCAGGTTACCAAGATATAACTGACGCTGAGGGACGAAAGCGTGGGGAGCGAACA
+
BBBABAADDBAAFDGE?2EAGGHFGEGGHFFF5BB2FFHFGHFGHGHGHHGGHGGGEEHHFGHFFG@B4DFBFFGBGGHFHHHGHGHFHFGGHGDBFFGHHHHHHHHHGHD3DDDBBFGHGF?BDGDHHHHHFHFGHHHFGFHHFHGGGGDG@@GGC>CEFHHHFFDHHHHHGHHHHBGGFHHGFHGFHHHFHGGGGGGFFGGGGFFFGGFBFGFCFGGFGGFGGFGFFF99:@DFFFFFFFFEFFFFFFA
@M03896:38:000000000-B4D98:1:1106:25094:16305 1:N:0:159
TACGGAGGGTGCAAGCGTTATCCGGATTTATTGGGTTTAAAGGGTCCGTAGGCGGACTTATAAGTCAGTGGTGAAAGCCTGTCGCTTAACGATAGAACTGCCATTGACACTGTAAGTCTTGAGTATATTTGAGGTAGCTGGAATAAGTAGTGTAGCGGTGAAATGCATAGATATTACTTAGAACACCAATTGCGAAGGCAGGTTACCAAGATATAACTGACGCTGAGGGACGAAAGCGTGGGGAGCGAACA
+
ABA?AAAB@AAAFGFA22EAGGHEAEEGHCFG5BA2FEHFGFFGHFGEFHGEHEGFFEHHFGHFGH4B@4FBFGHGHGHBGHHEHGHGHGEFHGDBFGHGHHHHHHG3BFB2BBB3BFGFFF?BBGBHHHHHGHGHBGHF@GHGBGFFGFFGF1<@->>AFHHHGD>GHEHHGHHGGEGF0DFGFHGHGHHHH?FFFGCADDGGEFFFGGAFFGFFFGGGGFCDDDEEFFA9>-D.FDDD-BCE;A-@-B9
@M03896:38:000000000-B4D98:1:1106:27580:18923 1:N:0:159
TACGGAGGGTGCAAGCGTTAATCGGAATTACTGGGCGTAAAGCGCACGCAGGCGGTTTGTTAAGTCAGATGTGAAATCCCCGGGCTCAACCTGGGAACTGCATCTGATACTGGCAAGCTTGAGTCTCGTAGAGGGGGGTAGAATTCCAGGTGTAGCGGTGAAATGCGTAGAGATCTGGAGGAATACCGGTGGCGAAGGCGGCCCCCTGGACGAAGACTGACGCTCAGGTGCGAAAGCGTGGGGAGCAAACA
+
AAAAAAAD@BAA4GDA22EEAFGBBEEFHFA553ABAAEEFGGEGCEEGCGCGGGEEGGHHHGGGH4BFGFBBDFBEGHGGEEEEFGFGHHFBGCGHGHGHHHHHHGHGH?DGFGFGFFF?FCFGFFGFFGEGHD--=FFFFBFFFFFBBFFB;BF;;;>E/BBFF;9;-;BBFFFFFF?DDFFFFF.999AA9@D@DA-9D@DFFBAABF-@9DDFFFFFFFFDFFFFFBBDAB;9.9A=-BE9AEFFFF
@M03896:38:000000000-B4D98:1:1106:27594:18934 1:N:0:159
TACGGAGGGTGCAAGCGTTAATCGGAATTACTGGGCGTAAAGCGCACGCAGGCGGTTTGTTAAGTCAGATGTGAAATCCCCGGGCTCAACCTGGGAACTGCATCTGATACTGGCAAGCTTGAGTCTCGTAGAGGGGGGTAGAATTCCAGGTGTAGCGGTGAAATGCGTAGAGATCTGGAGGAATACCGGTGGCGAAGGCGGCCCCCTGGACGAAGACTGACGCTCAGGTGCGAAAGCGTGGGGAGCAAACA
+
AABAAAADDBAABFGC22EEAGGFEEFGHFA55BBAAAFEHHHGGGFGGFGGGGGGGGGHHHHHHHEBGHGFGHHGHHHHGGGGFGHGHHHHHHGHFGHHHHHHHHHHGHDDG?GCGHHHHFGHHHHHFEFEHHGGGFFFFFFFFFFFFFBF;;FFCB;@?FBFFFA;ABEFFFFFFFFFFFFFFFFDF@DDFFFFFFFFFFFFFFFFFFFFFFFDFFFFFFFFF?BBFFFFFFADBDAADAFEFFEFFF.
@M03896:38:000000000-B4D98:1:1106:27614:18935 1:N:0:159
TACGGAGGGTGCAAGCGTTAATCGGAATTACTGGGCGTCAAGCGCACGCAGGCGGTTTGTTAAGTCAGATGTGACATCCCCGGGCTCAACCTGGGAACTGCATCTGATACTGGCACGCTTGAGTCTCGTAGAGGGGGGTAGACTTCCAGGTGTAGCGGTGAAATGCGTCGAGATCTGGAGGACTACCGGTGGCGAAGGCGGCCCCCTGGACGAAGCCTGACGCTCCGGTGCGAAAGCGTGGGGAGCCAACA
+
AAAAAB?DDA2>FGFA2AE2ABG2AE2BGB5D5BABAE2BAGGEGCE?EEECEEEEEFEGGB4FGHGGHFGF@G4FFFGEFEC?>EHFBGHHAG/CGFHHF<GHHB2FFG>2?GG1A@EGC?<FGFF0FEF.1F.<A-B?EFFFFFF/;/9BF//;;-.;AF/:9FAD---;.:::://;AAAFFFFB-9;AAB9@B.?;B-@;BB-....;;-A-;B.;B?FDF..9;@?;AB>A/9A.9@-.;;./9;.
@M03896:38:000000000-B4D98:1:1106:4906:20794 1:N:0:159
TACGGAGGGTGCAAGCGTTAATCGGAATTACTGGGCGTAAAGCGCACGCAGGCGGTTTGTTAAGTCAGATGTGAAATCCCCGGGCTCAACCTGGGAACTGCATCTGATACTGGCAAGCTTGAGTCTCGTAGAGGGGGGTAGAATTCCAGGTGTAGCGGTGAAATGCGTAGAGATCTGGAGGAATACCGGTGGCGAAGGCGGCCCCCTGGACGAAGACTGACGCTCAGGTGCGAAAGCGTGGGGAGCAAACA
+
ABAAAAABBAAAFFGC?2EEFGHFEEGGHHAB5BAAAAEEGHGFGCEEGGGGGGGGGGGHGHHHGHHGHHFBFGFBGHHHGGGGEGHHHHHHGFGHHGHHHHHHHHGGHHDDF?FGGGHGFGGHHHGFFGGGGHGGGFFFFFFFFFFFFFFFF;BF@@;DEFFFFFAADFFFEFFFFFFFFFFFFFFF@@DFFDFFFFE@FFFFFFFFFFFFFAFDFFFFFFFDFDBBFFFCFFFFFFFDFFFFFDFFFF.
@M03896:38:000000000-B4D98:1:1106:4908:20812 1:N:0:159
TACGGAGGGTGCAAGCGTTAATCGGAATTACTGGGCGTAAAGCGCACGCAGGCGGTTTGTTAAGTCAGATGTGAAATCCCCGGGCTCAACCTGGGAACTGCATCTGATACTGGCAAGCTTGAGTCTCGTAGAGGGGGGTAGAATTCCAGGTGTAGCGGTGAAATGCGTAGAGATCTGGAGGAATACCGGTGGCGAAGGCGGCCCCCTGGACGAAGACTGACGCTCAGGTGCGAAAGCGTGGGGAGCAAACA
+
ABB@AAADB?AAEGFA22EAAGHF2AFFHFA55BABAAEEGHHGGFGEGGCEEEGCGEGHHHFHGHHHGHFBFGGGHHHHGGGFEFHGHHHHHFFGHGFGHHHHHGFHHH?DFFGHGGGGFF1?FGGH?EFGGFADAADFFFFFFFFBBBBFFBBF@@;@EFFFFFAAFA?FFFFFFFFFBAFFFFFFD;@DABDBFFEFFFFFFFFFFFFF=BA;9FFFFFAAFFFFFFBDAFBFFFDDBFA?DFFFBF.
@M03896:38:000000000-B4D98:1:1106:26295:21887 1:N:0:159
TACGTAGGGGGCGAGCGTTACCCGGAATCACTGGGCGTAAAGGGAGCGTAGGTGGCCTGACATGTCGACTGTGAAAACCCGGAGCTCAACTCCGGACTTGCAGTTGAAACTGCCAGGCTTGAGGACGGTAGAGGAAGACGGAACTGCCAGTGTAGGGGTAAAATCCTTAGATATTGGCAGGAACGCCGGTGACGAAGGTGGTTTTCTGGGCCGGTTCTGACACTGATGCTCGAAAGCCAGGGGAGCGAACG
+
>AA1>BC?1>>>E0E/E//AEFGAAEEGHBA110A/>>EC/DDEEGE/EEC?BBF>GFFHFE2>BB??>EAB>EGFHFGGCCGCCFHFGGFHHCCCG?GGGHHHH1GFGHF<<<>CFFF<<F0<<CCCECEHEFC/:G;.;;E@C:CGGF9F;;;9;99CFFGGC9CFFF0CBBB9/;/:9AFF;A@9=;-ABAA@BB9/-9AFFB;//--;-;@BEFFFFEFFFB//9B9--BB-BFBFE?@B@A9;9@-
@M03896:38:000000000-B4D98:1:1106:26301:21905 1:N:0:159
TACGTAGGGGGCGAGCGTTACCCGGAATCACTGGGCGTAAAGGGAGCGTAGGTGGCCTGACATGTCGACTGTGAAAACCCGGAGCTCAACTCCGGACTTGCAGTTGAAACTGCCAGGCTTGAGGACGGTAGAGGAAGACGGAACTGCCAGTGTAGGGGTAAAATCCTTAGATATTGGCAGGAACGCCGGTGACGAAGGTGGTTTTCTGGGCCGGTTCTGACACTGATGCTCGAAAGCCAGGGGAGCGAACG
+
ABBBAFFBA?DAE?E2A2EECBGEEFGGFBAD5AA1>>E?CGHGGEEGEGGGFDFGHHGHEG4EBF??>E?BBBDBFFFEGGCFGHHGGHGHHGGGGGHHHHHGHFGDFG==1<><CGFGCG0<<CCFGHGHGEFFFCCD:;CDGFFF9CBF;;F9;A;EFFGGC;CFGGGGGFBFBFBA=AFFFFFFF9BFFDEFAD;9E:AFFFFFFFFFDACDEFFFFEFFFFFFFBFF-BAD;AFFFFDDFFFA>FA
@M03896:38:000000000-B4D98:1:1106:7530:23335 1:N:0:159
TACGGAGGGTGCAAGCGTTATCCGGATTTATTGGGTTTAAAGGGTCCGTAGGCGGACTTATAAGTCAGTGGTGAAAGCCTGTCGCTTAACGATAGAACTGCCATTGATACTGTAAGTCTTGAGTATATTTGAGGTAGCTGGAATAAGTAGTGTAGCGGTGAAATGCATAGATATTACTTAGAACACCAATTGCGAAGGCAGGTTACCAAGATATAACTGACGCTGAGGGACGAAAGCGTGGGGAGCGAACA
+
ABBAAAAB@?AAB5GF22E2GGHEEEGGHFFF5BA2BEGGHHHGHFGEFHECHEGGEEGHFGDGFGGGDFHGGFHFHHHGHHHFHGHGHGFGHGEBEGFGHGHHHHEHHHB3BBB?BFGFGDBBFGFHHHHHGGFGFHHEFGFGGGG?GFBF@@?@/>>AEGHHFD>FGFHHFGHHGFDFBDBFFFGFHHHGFDFDGGGEDDFGGFGEFGFEFFGFFFGFFGDGGGEEFD:=@;ADEDFFCAF?@DFF-@B
@M03896:38:000000000-B4D98:1:1106:7538:23352 1:N:0:159
TACGGAGGGTGCAAGCGTTATCCGGATTTATTGGGTTTAAAGGGTCCGTAGGCGGACTTATAAGTCAGTGGTGAAAGCCTGTCGCTTAACGATAGAACTGCCATTGATACTGTAAGTCTTGAGTATATTTGAGGTAGCTGGAATAAGTAGTGTAGCGGTGAAATGCATAGATATTACTTAGAACACCAATTGCGAAGGCAGGTTACCAAGATATAACTGACGCTGAGGGACGAAAGCGTGGGGAGCGAACA
+
CCCBBABCCAAAFGFE?2FEGGHFGEFGHCFG5BF2BFHHFHHGHFGEHHGCHGGEEEGHHHHHHHGGBFFFFHHGHHHEHHHGHGHGHGGGHG?GFFFGHHHHHHFHHHB3DDDDFFFGGG?DDGFHHHHHGHCHFHFFFGGFHHFFHFFGF??F?>>EFHHHFDDGHHHHGHHHGDDGHFHGHGGGGHHFHFGGGGGGDGFGGFGGGGFBFGFFGGGGGBEGGGFEFFADFDFFFFFFFFFECDCFFF=
@M03896:38:000000000-B4D98:1:1106:16077:23715 1:N:0:159
TACGGAGGGTGCAAGCATTAATCGGAATTACTGGGCGTAAAGCGCACGCAGGCGGTTTGTTAAGTCAGATGTGAAATCCCCGGGCTCAACCTGGGAACTGCATCTGATACTGGCAAGCTTGAGTCTCGTAGAGGGGGGTAGAATTCCAGGTGTAGCGGTGAAATGCGTAGAGATCTGGAGGAATACCGGTGGCGAAGGCGGCCCCCTGGACGAAGACTGACGCTCAGGGGCGAAAGCGTGGGGAGCAAACA
+
AAAAAAABDAAAC5GA4B5AAFGBEFGGHFBB5BBAAAAEFGHGGGCAEGGGGGGFGGGGGHHGHHGBGHFFFGGDHHHGGGGEEEHHGFHB0FFGCFFBGHGGHHFHHHFBCGCCFGGG??FGHGGGFCFAHFD-<>FDEFFFFFFFFFBB:;99;9.9AB/FFB.;:D9FFFFFFBBFFFEB/BB;-;DFFFA=-.AB-ACFF>>99FF;CAFABFFFFD?.AD/:.-;@-;-9BAFFAC-.;AEF/A?
@M03896:38:000000000-B4D98:1:1106:16088:23732 1:N:0:159
TACGGAGGGTGCAAGCATTAATCGGAATTACTGGGCGTAAAGCGCACGCAGGCGGTTTGTTAAGTCAGATGTGAAATCCCCGGGCTCAACCTGGGAACTGCATCTGATACTGGCAAGCTTGAGTCTCGTAGAGGGGGGTAGAATTCCAGGTGTAGCGGTGAAATGCGTAGAGATCTGGAGGAATACCGGTGGCGAAGGCGGCCCCCTGGACGAAGACTGACGCTCAGGTGCGAAAGCGTGGGGAGCAAACA
+
ABBBAAABBAAABAGE4BFBBGGFBEGGHHDB5BBAAAEEGHHGGCFGGGGCFGGGGGGHHGHHGHGFHHFBFGHGHHHHGGGGGGHGFHHHHHGFFFHGHHHHHHGHHH?DF?GFGHHHGFFGHGGGGGGGGHDFGFFAEFFFFFFFFFFFF;:BB@;BEFFFFFD;DFFFBFFFFFFFFFFFFFFFF@BDFFFFFFEDFFDFFFBEFFABFDFAFFFFFFDFFFFBBF;;ADADFD9ADFF9@.EFFF?
@M03896:38:000000000-B4D98:1:1107:16205:4431 1:N:0:159
TAAGAAACCCTAGTAGTCCGGCTGACTGACTACGCTACTATCTCGTATGCCGTCTTCTGCTTGAAAAAAAAAAAAAAAAAAAGACAAGAAAAAGTAAACATAATACCAAAAAAAAGACAATATTAATATAAAAAACGAGAGAACAAGATAGAATAACATCAAAAGAATTAAAACAACTAAGTGAAAAAATAAGGAAGAATGGAACAAAAAAAAATACACAAACTAGTGGCAGAAAGGTAGGGGAAGGAAAA
+
>3>>AF4CCAFFGAABFGGEAE2ABFFF3FB5BE?22ABD55DFCFEHFHGE1ABAEDFFF5BFFGEFCE?E@////////>//0000<0000<?1F111111111111<..---..///000;0000000000-;-...-.//////00;0000900000000/..//////9...//////////.-.//////..///////.....----./9///9..///:/.....///.///........//.
@M03896:38:000000000-B4D98:1:1107:5592:6546 1:N:0:159
TAAGATACCCTGGTAGTCCGGCTGACTGACTACGCTACTATCTCGTATGCCGTCTTCTGCTTGAAAAAAAAAAAAAAAATAAGGAACAAAGAAACATAGCTAGTACACCAAAAATAAATAAAAAGACATAAAAATACTCTACAGTACATAAACAAATATGATACATAAGTTACGATGTATGCTACACAAATCTGTGTACAGAGAGAGCATATACAAGAGACATAATGTACCTGAAGTTAAATACAAATAAA
+
>3>AAFFFFFFFFGGGFGFEEECEFGHHGEFGB?EAAEFGHFHHHFGHHHHGFGHFDDFFFGFGGF5G0EEEE>/>///032222202202202222?22222>2>220/////0111111111..>0<<111101000<00000000000000..:0000000000;00000.....000;0000/0..0000000090;0//.9..000000000/9///90000000000/00;0900:000000000
@M03896:38:000000000-B4D98:1:1107:15607:6609 1:N:0:159
TACGGAGGGTGCAAGCGTTAATCGGAATTACTGGGCGTAAAGCGCACGCAGGCGGTTTGTTAAGTCAGATGTGAAATCCCCGGGCTCAACCTGGGAACTGCATCTGATACTGGCAAGCTTGAGTCTCGTAGAGGGGGGTAGAATTCCAGGTGTAGCGGTGAAATGCGTAGAGATCTGGAGGAATACCGGTGGCGAAGGCGGCCCCCTGGACGAAGACTGACGCTCAGGTGCGAAAGCGTGGGGAGCAAACA
+
BCBBBBCCBAAAFGFEC?EFFGHFEFGGHFBBBBBFEFGGHHHGGCGEGFEEGGGFGGGHHHHHHH4FGFFBBGHHHHHHGGGGEGHGHHHHHHGHHGHHHHHHHHHHHHGFHHHGGGGHHGHHHHHHFGGGHHD@DFDAEFFFFFFEFF0F;;;;;;;;AFFFFFAADFFFFFFFFFFFFFFFFFFFF@BFFFFFFFFACFFFFB;;EFAF@FFDFFFFFFFFDFFFFFFFFFCDFFDFFCCEFFFFFFF
@M03896:38:000000000-B4D98:1:1107:27342:11144 1:N:0:159
TACGGAGGGTGCAAGCGTTAATCGGAATTACTGGGCGTAAAGCGCACGCAGGCGGTTTGTTAAGTCAGATGTGAAATCCCCGGGCTCAACCTGGGAACTGCATCTGATACTGGCAAGCTTGAGTCTCGTAGAGGGGGGTAGAATTCCAGGTGTAGCGGTGAAATGCGTAGAGATCTGGAGGAATACCGGTGGCGAAGGCGGCCCCCTGGACGAAGACTGACGCTCAGGTGCGAAAGCGTGGGGAGCAAACA
+
BCBBBBBB?AAAFGGCA?EEFGFFEEGGHGBDBBE2EEEFGHHGG0EEGEGGGGGGGGGHGGHHHHFGHHFBFGGFHHHHGGGGGGHGHHHHHHGHGGHHHHGHHHGHHHGFHGHGGHHHHFFHHHHHFGGGGC?A?BBAAFFFFFFFFFBFB;;;;;;;AFFFFFDDFFFFBFFFFFFFFFFFFFFFFDFFFFFFFFFFFFFFFFFFFFFFFFFFFFFBBDFFFFFFFFFADFFFFFDDFFFFFFFFFF?
@M03896:38:000000000-B4D98:1:1107:18334:12635 1:N:0:159
TACGTAGGGGGCGAGCGTTACCCGGAATCACTGGGCGTAAAGGGAGCGTAGGTGGCCTGACATGTCGACTGTGAAAACCCGGAGCTCAACTCCGGACTTGCAGTTGAAACTGCCAGGCTTGAGGACGGTAGAGGAAGACGGAACTGCCAGTGTAGGGGTAAAATCCTTAGATATTGGCAGGAACGCCGGTGACGAAGGTGGTTTTCTGGGCCGGTTCTGACACTGATGCTCGAAAGCCAGGGGAGCGAACG
+
ABAA>FFAA??>ECFE?AFGCGHEAEGGHFCFBBBBE>EEHHHGHEGGFEEGHHGHGGGGCGFGGH/F>A?BBFBGFEEFGGGGDHHGGFHHHD/AC?FFHHHHHHHHHH<GFFFGF><CAGBGCHCCGHGHHHHHAHG?;CEAFFGGGFBB;;;;;;;CFFGGFFFGFGGGGGFFF;B;@EFFDFFFFCCFFFEFFFBFFAEFFFFBBFEA@@DFFFFFFFFFFFFFFFFD@FFDFFFFFFFFFA;@DD9
@M03896:38:000000000-B4D98:1:1107:17745:13314 1:N:0:159
TACGGAGGGTGCAAGCGTTAATCGGAATTACTGGGCGTAAAGCGCACGCAGGCGGTTTGTTAAGTCAGATGTGAAATCCCCGGGCTCAACCTGGGAACTGCATCTGATACTGGCAAGCTTGAGTCTCGTAGAGGGGGGTAGAATTCCAGGTGTAGCGGTGAAATGCGTAGAGATCTGGAGGAATACCGGTGGCGAAGGCGGCCCCCTGGACGAAGACTGACGCTCAGGTGCGAAAGCGTGGGGAGCAAACA
+
ABBAABBCCAA>CGFE?2EEFGHFEEFGHFDFBBBBAAEEHHHGG0EEEGEEGGGEEGGHHHHHHHHHEHFBBFGHHHHHGGGGEGHHHHHHHHGHHGHGHHHGGHHHHHDFGGHGGGGFGHHHHHGGGGGGGHGFGFFDFFFFFFFFBBBB:;;;;:;;AFFFFFA;DCEFFFFFFFFF?DFFFFFDB9-D;9@DFBECFFFFFF-.AFFC-:DDFFEFFFDDFFFF;FB:9@=AFDA9@BBA-:.9/FA
@M03896:38:000000000-B4D98:1:1107:17734:13330 1:N:0:159
TACGGAGGGTGCAAGCGTTAATCGGAATTACTGGGCGTAAAGCGCACGCAGGCGGTTTGTTAAGTCAGATGTGAAATCCCCGGGCTCAACCTGGGAACTGCATCTGATACTGGCAAGCTTGAGTCTCGTAGAGGGGGGTAGAATTCCAGGTGTAGCGGTGAAATGCGTAGAGATCTGGAGGAATACCGGTGGCGAAGGCGGCCCCCTGGACGAAGACTGACGCTCAGGTGCGAAAGCGTGGGGAGCAAACA
+
AAA?>AADBAAABGFFA?EAFGHFEEEGHGDB53BAAAEEHHHGE0EAEF?CGFGEGGFHGHHHHHHHFGFBBDGHHHHHGCGGEFHFGHHHHHGHHGHFHHHHHHFHHHHHHHHFGF<FFGFHHHHHGDEGBG.<-BFDEFFFFFFFFFBFB;;;;;;:;FFFEFA:AFFFFFFFFFBF?D./BFFDF@-D99@BA.A@-;@BA@;;AFFD@BD?BF//;DDADFF/;BB;DF=9F.;DC=-9;;AFBFF
@M03896:38:000000000-B4D98:1:1107:17753:13334 1:N:0:159
TACGGAGGGTGCAAGCGTTAATCGGAATTACTGGGCGTAAAGCGCACGCAGGCGGTTTGTTAAGTCAGATGTGAAATCCCCGGGCTCAACCTGGGAACTGCATCTGATACTGGCAAGCTTGAGTCTCGTAGAGGGGGGTAGAATTCCAGGTGTAGCGGTGAAATGCGTAGAGATCTGGAGGAATACCGGTGGCGAAGGCGGCCCCCTGGACGAAGACTGACGCTCAGGTGCGAAAGCGTGGGGAGCAAACA
+
ABAAAABCCAAAFGGE?2FCEGHFEFGGHGDB5BBBAAEEDGHGG?FEGEE?FFGEGGGHHHHHHHBBGGBBBGHHHHHHGGGGGGHGHHHHHHGHHGHHHHHHHHHHGHFFHHHHGGGGFGFHHHGGFGGGHHGDGFFFFFFFFFFFFF/B;;;;:;;;AFFFFB;;AFFFFFFFFFFFFFFFFFFFFDFFFFFFFFFFFFFFFFFFFFFFFCFFFFFBFBDFFFFFFFFFFFFDFFDDFFFEFDEFFF.
@M03896:38:000000000-B4D98:1:1107:17824:16173 1:N:0:159
TACGTAGGGGGCGAGCGTTACCCGGAATCACTGGGCGTAAAGGGAGCGTAGGTGGCCTGACATGTCGACTGTGAAAACCCGGAGCTCAACTCCGGACTTGCAGTTGAAACTGCCAGGCTTGAGGACGGTAGAGGAAGACGGAACTGCCAGTGTAGGGGTAAAATCCTTAGATATTGGCAGGAACGCCGGTGACGAAGGTGGTTTTCTGGGCCGGTTCTGACACTGATGCTCGAAAGCCAGGGGAGCGAACG
+
ABBAACCBBA2>F?EE2AEEAGHBEFGGHGCFBBB?E>EE1GHGEDGCEFEDGFGHGFFFFFDFFGEG>EABBFDGHFGGGGGGGHGG2?GHHC<AC/?FGHHHHFHGHHFFF>>C>FGCCF0<<GCGGHFFEH.CFFGD.:A@FBFFFB0B;;9;..;;9FFGC;FFFGGGGFFFB99:;EFFDFFDF@DEBDABDDFFEAEFFFB;;BA;;9>AEFFFF/FFFFFEFFFACFF?FFFFED-A;A@AFB-
@M03896:38:000000000-B4D98:1:1107:17837:16184 1:N:0:159
TACGTAGGGGGCGAGCGTTACCCGGAATCACTGGGCGTAAAGGGAGCGTAGGTGGCCTGACATGTCGACTGTGAAAACCCGGAGCTCAACTCCGGACTTGCAGTTGAAACTGCCAGGCTTGAGGACGGTAGAGGAAGACGGAACTGCCAGTGTAGGGGTAAAATCCTTAGATATTGGCAGGAACGCCGGTGACGAAGGTGGTTTTCTGGGCCGGTTCTGACACTGATGCTCGAAAGCCAGGGGAGCGAACG
+
ABAAAFFAA2?>ECGECAEFCGHEEGGGHD3DBBA?E>EEHHHGGEGGGGGCFGGFFFFHFGBFBGAF>?/BBFGHFCEEGGGGGHHGGFHHH?CFGFHGHHHHHFGGHHGGE>F1<>><@G0<<C@?EGFHEHGHAFGGCDE@FFGGGB0B;;0=:;;;;FFGCCFGGGGGGGFFBBBA9:;ADFFFF@DFFFFFFB;FEDFFFFFFFFE;;;@DEFFFFFFFFFFFFEBDCFDAFFFFFFAFFDCA-@-
@M03896:38:000000000-B4D98:1:1107:17813:16191 1:N:0:159
TACGTAGGGGGCGAGCGTTACCCGGAATCACTGGGCGTAAAGGGAGCGTAGGTGGCCTGACATGTCGACTGTGAAAACCCGGAGCTCAACTCCGGACTTGCAGTTGAAACTGCCAGGCTTGAGGCCGGTAGAGGAAGACGGAACTGCCAGTGTAGGGGTAAAATCCTTAGATATTGGCAGGAACGCCGGTGACGAAGGTGGTTTTCTGGGCCGGTTCTGACACTGATGCTCGAAAGCCAGGGGAGCGAACG
+
ABBAAFFAAA@>EEEE2AEECGGFEE?FFECDB2AB>>>EHHHGEEEC?EEFGGGHFFFGFGFFGHAF><?BB?BFDFGFGGGCDFHGGGGGGA<CCCFGGFGFHHGFFG=FBFF1>FFCAG0<.<DCGD?GFHGHACFE;:EAFFFGFBBB;;;;;.;=BFGGCCFFGGEFFFBBB:BAB.9FAAFFBDFFBDE9DD9BFAEFF;BB/;;A::BAAFFEFFFFFFFBFFFA>F.ABA.;EDCFD;-;@D-
@M03896:38:000000000-B4D98:1:1107:12672:16346 1:N:0:159
TACGGAGGGTGCAAGCGTTAATCGGAATTACTGGGCGTAAAGCGCACGCAGGCGGTTTGTTAAGTCAGATGTGAAATCCCCGGGCTCAACCTGGGAACTGCATCTGATACTGGCAAGCTTGAGTCTCGTAGAGGGGGGTAGAATTCCAGGTGTAGCGGTGAAATGCGTAGAGATCTGGAGGAATACCGGTGGCGAAGGCGTCCCCCTGGACGAAGACTGACGCTCAGGTGCGAAAGCGTGGGGAGCAAACA
+
ABBAAABDB?AACGFF2AE?FGFBBEFGHHDF5BBBAAEEGHHEECEEGFFEEEEEGGEGHHFHGHEFEFBB44E4FHHHGEGGFGGFFHHHGHE?GFGGHHHHHHEGHHGFHFHBFGGHFCBGHHGBFEEGFHGG-@DDAFFFFFFFF//B;;:;;;:;AFFF9F;.;B.BFFFFEBFFFDFF/FF?=--AABCFFBE-.;@D?DBAAFFFBDD:FFFEFDBDDF//;FF@D;BAFD.AACAA=DFF/.;
@M03896:38:000000000-B4D98:1:1107:7372:20223 1:N:0:159
TACGTAGGGGGCAAGCGTTGTCCGGAATTACTGGGTGTAAAGGGAGCGCAGGCGGGAAGACAAGTTGGAAGTGAAAACCATGGGCTCAACCCATGAATTGCTTTCAAAACTGTTTTTCTTGAGTAGTGCAGAGGTAGATGGAATTCCCGGTGTAGCGGTGGAATGCGTAGATATCGGGAGGAACACCAGTGGCGAAGGCGGTCTACTGGGCACCAACTGACGCTGAGGCTCGAAAGCATGGGTAGCAACCA
+
>AA3>@CAA?2>A2FF22E2FGGE2EEGHHA55BB3EEHHFHHGGDFEEEECEEE/EGGHFFGGFHFB3FGBFGFHHHGHFFHHGHHHHHHGFHFHGHHHFFGHHHGHHHFGFGHHGGHH?FGHGHHHHFF1GFFH1<GFGGGHHHHHA<@:.:;;-;;:AEFGFF.;.9EFGGGGBABGGGBFFFFAABFEA-BB-DA-BBBFFFB//AABDF.EDFF:FDAD.A.9.EF@9BFDF/BFFF//.BFF.;.
@M03896:38:000000000-B4D98:1:1107:7363:20240 1:N:0:159
TACGTAGGGGGCAAGCGTTGTCCGGAATTACTGGGTGTAAAGGGAGCGCAGGCGGGAAGACAAGTTGGAAGTGAAAACCATGGGCTCAACCCATGAATTGCTTTCAAAACTGTTTTTCTTGAGTAGTGCAGAGGTAGATGGAATTCCCGGTGTAGCGGTGGAATGCGTAGATATCGGGAGGAACACCAGTGGCGAAGGCGGTCTACTGGGCACCAACTGACGCTGAGGCTCGAAAGCATGGGTAGCAAACA
+
>AA?>C4AAAA>EFGE?2E?FGGBEFGGHGBBBBB3EEGHHHHGHGGFGEEEGGGGFGGHHFHH3GFBBGFBBGFHHHGHHHHHHHHHHHHGFHFHGGGFHHHHHHHHHHGFHGHHGFGHGFHHFHHGHHHFHGHHHFHHFFHHHHHHGC?A;:<;;;:=CEFGGFCCGGEFFGGGGAAGGGGFFFFFF;BFACAF=DFBFFFFFFFBEEEFFFFEFFF/9.AD.;.9A9FD;FF?F//BFF/B.9:B/AA
@M03896:38:000000000-B4D98:1:1107:7381:20241 1:N:0:159
TACGTAGGGGGCAAGCGTTGTCCGGAATTACTGGGTGTAAAGGGAGCGCAGGCGGGAAGACAAGTTGGAAGTGAAAACCATGGGCTCAACCCATGAATTGCTTTCAAAACTGTTTTTCTTGAGTAGTGCAGAGGTAGATGGAATTCCCGGTGTAGCGGTGGAATGCGTAGATATCGGGAGGAACACCAGTGGCGAAGGCGGTCTACTGGGCACCAACTGACGCTGAGGCTCGAAAGCATGGGTAGCAAACA
+
ABAAAFFBBB?>AFEF?AEAFGGEEEGGHGDFBBB3EFHHHHHGHFGGGGGFGEFGGGAHFGHHHHFFGHEBBFEHFGGHHHHFFHHHHHHGGHHHHHHHHHHHHHHHHHGFGGHHGGGHDDFGHHHHHHHHHGHHEFHGBGHFHHHHGG?CC:<<;;;;EEGGGF9;E?EGGGGEFGGGGGGFFFFFFFFFEBDFFDECFFFFFFFB/EEFFFFFFFFFFFFFFFFFFFF;@FFAFFFFFFB/;BBFFF.
@M03896:38:000000000-B4D98:1:1107:7372:20260 1:N:0:159
TACGTAGGGGGCAAGCGTTGTCCGGAATTACTGGGTGTAAAGGGAGCGCAGGCGGGAAGACAAGTTGGAAGTGAAAACCATGGGCTCAACCCATGAATTGCTTTCAAAACTGTTTTTCTTGAGTAGTGCAGAGGTAGATGGAATTCCCGGTGTAGCGGTGGAATGCGTAGATATCGGGAGGAACACCAGTGGCGAAGGCGGTCTACTGGGCACCAACTGACGCTGAGGCTCGAAAGCCTGGGTAGCAACCA
+
AAAAAFCA111>AFAA00AAFGHEA/AFHFDDB1B0EEAB2FDFHGFEEEC/EEEG?EGHFFGHGHF11BGFF2FGHHGHFFHFBFHGGHHGFHHFFHF1GDGHHGHFDG?FFFFHFF?G?FGH=GGGHEFHFEHHEFHGFFHHHHHHGC-A;;;;--;;:.;FFCACEGEGGGGG@--9ABFFBFF--9BE;--@-AA>@@@?BBB//--9AEFFFF/;B-ABB---:9A99BB-/-/:9-/99:999A-
@M03896:38:000000000-B4D98:1:1107:15485:20623 1:N:0:159
TACGGAGGGTGCAAGCGTTAATCGGAATTACTGGGCGTAAAGCGCACGCAGGCGGTTTGTTAAGTCAGATGTGAAATCCCCGGGCTCAACCTGGGAACTGCATCTGATACTGGCAAGCTTGAGTCTCGTAGAGGGGGGTAGAATTCCAGGTGTAGCGGTGAAATGCGTAGAGATCTGGAGGAATACCGGTGGCGAAGGCGGCCCCCTGGACGAAGACTGACGCTCAGGTGCGAAAGCGTGGGGAGCAAACA
+
>AAAA3ADBAA>GGCE22EEFGHFEEGGHFB55BABEAED1BGGGAFEFGGGGGGFGGGHHGHHFHGFFGBBBGHFHHHHFFGCEEHHCGHHHHG0BFHHHFHHGGDFFHGGHGH2?FGG?FFHHHHFFDFAGHGCFADDEF/9BFF9//9B9;;99;9;;BFFFF;;.@A;FFFFFB/FDF.9BFFD;9@.:99;-.A@AD@DFFFE?FFC-9;.;//;:ADD?.BBFFFBDA;AFFAAC=B.BDEFB;.
@M03896:38:000000000-B4D98:1:1107:15483:20641 1:N:0:159
TACGGAGGGTGCAAGCGTTAATCGGAATTACTGGGCGTAAAGCGCACGCAGGCGGTTTGTTAAGTCAGATGTGAAATCCCCGGGCTCAACCTGGGAACTGCATCTGATACTGGCAAGCTTGAGTCTCGTAGAGGGGGGTAGAATTCCAGGTGTAGCGGTGAAATGCGTAGAGATCTGGAGGAATACCGGTGGCGAAGGCGGCCCCCTGGACGAAGACTGACGCTCAGGTGCGAAAGCGTGGGGAGCAAACA
+
ABA@AABBCAAAFGGF?AEEFGHFEEGGHGDBBBBBAAEFHHHGGAEEGGGCGGGFGGGHHHHHHHFGFGFFFGHHHHHHGGGGEGHHHHHHHHGHHGHGHHHHHHGHHHGFHHGFGGGGGHGHHHHHGGGGHHGGGFFFFFFFFFFFFFBF;;;;;;;@EFFFFB;;AFFFFFFFFFFFFFFFFFFFFDFFFFFFFFFCFFFFFFAEEFFFDFFFFFFFFFFFFFFFFFFFDFDDFFFFFFFFFDEFFF.
@M03896:38:000000000-B4D98:1:1107:24004:21665 1:N:0:159
ATTAGAAACCCCGGTAGTCCGGCTGACTGACTACGCTACTATCTCGTATGCCGTCTTCTGCTTGAAAAAAAAAATCACCTCAGATGTCACAAACTACCGTCGACACACAACAGACTAACCACACCTCTTTTCTCTCTCTCTACACACAATATCTTCTCCCCCTCTCGACATCATATACCCCTGTCTTCCCTCACCCTAACTGCCCTCTCTTATCCTCTCCTCTCTTCTGCTTTCTCTCAAATACACCCCTT
+
AAABABFFFFBBEAEE?EFF2AEE2FGHDGADFC2ABBEFFGHHHGCFFFGH0BEGFHEFFGHFGFG5GE>E//033B23033343444B33BE33B2///<///>2////<<0?111?01//</001<=1>11=111111<<0/0<..<00=000000;:.-./:.0-.;90000090;9..0/090;/0;.....//9900/.9..///9BB///////./:/F////://;/////;///////.-..
@M03896:38:000000000-B4D98:1:1107:14383:22287 1:N:0:159
TACGGAGGGTGCAAGCGTTAATCGGAATTACTGGGCGTAAAGCGCACGCAGGCGGTTTGTTAAGTCAGATGTGAAATCCCCGGGCTCAACCTGGGAACTGCATCTGATACTGGCAAGCTTGAGTCTCGTAGAGGGGGGTAGAATTCCAGGTGTAGCGGTGAAATGCGTAGAGATCTGGAGGAATACCGGTGGCGAAGGCGGCCCCCTGGACGAAGACTGACGCTCAGGTGCGAAAGCGTGGGGAGCAAACA
+
BCBBABBCCA?AFFGF2AEEFGHFEECFHHDDBBBBEEEFHHHGGCEEGGCEGGGGGGGHGGHHHHDGHGFBBFGHHHHHGGGGEGHHHHHHHHGHHGHHHHHHHHHHHHGGHHGBFGHHGGBHHHGGFGGGHHGCFFFDEFFFFFFFFB0BB;;;;;;@AFFFFFAADFFFFFFFFFFFFFFFFFFFF:DDAC@DFFFFCFFFFFFEFFFFFFFDFFFFFFDFFFFFFFFDDCFDFD:DBBAEBFFFBF.
@M03896:38:000000000-B4D98:1:1107:18600:23450 1:N:0:159
TACGTAGGGGGCGAGCGTTACCCGGAATCACTGGGCGTAAAGGGAGCGTAGGTGGCCTGACATGTCGACTGTGAAAACCCGGAGCTCAACTCCGGACTTGCAGTTGAAACTGCCAGGCTTGAGGACGGTAGAGGAAGACGGAACTGCCAGTGTAGGGGTAAAATCCTTAGATATTGGCAGGAACGCCGGTGACGAAGGTGGTTTTCTGGGCCGGTTCTGACACTGATGCTCGAAAGCCAGGGGAGCGAACG
+
AAABAFFB@2A>EEG?F?EECFGAEEGGHBBF5BA1E>EEEHHGHFGGEE@?BFECFFFHFFFCBGHH@E?BBFFGFFEFGGGCGHHGHGHHHDBDCGGGHHHDHFFGHHGD1>FBCFFC@GCFFHGGGHDHHFHHFFFDACEDFFGGG;09;;90;;9:;FGGC9CFGGFGGGFF/;BADEFFDFFFF;BEFDEFDFBBEDFFFFBFBF.A>DCFFFFFFFFFFFFFB/:A;FFDFFFFEFB?@A;=DF=
@M03896:38:000000000-B4D98:1:1107:7515:24343 1:N:0:159
GTGATTCACATTAGAAACCCTTGTAGTCCGGCTGACTGACTACGCTACTATCTCGTATGCCGTCTTCTGCTTGAAAAAAAAAAACTCAACGTCTGCAGTGCCACTCGACCTCGTTTCCTTAAGAACGCAAACCTTCAGCTGCATCCGTATGATAGCTGTTCCCTACTTCTATCTCACGCGGAACTCCATTTACGACTGCCGCTCACCAGTGCTCAACTGCCTCTTCATCTCGCCATACGTTGTATCGACCA
+
AAAAAFFBFFDFGFFGC4BAA44BGGFGHGAA22GBFBFFHHHGGGGGHGFFFGGFABBBBEAEEFGHB55DBGGEFA0@EEE/>3B33B///2/?43B3B34B3B///>/2/</<@2@22<222</<///?<0<11=1111<110..../00=<00000<00=0<::000:0;000..---9;0;9/00;0;9;.../9---:::./;9///://:/;/9/:///9/9/9..-:.:..;9.9/;B..-:9
@M03896:38:000000000-B4D98:1:1107:11050:26027 1:N:0:159
TACGGAGGGTGCAAGCGTTATCCGGATTTATTGGGTTTAAAGGGTCCGTAGGCGGACTTATAAGTCAGTGGTGAAAGCCTGTCGCTTAACGATAGAACTGCCATTGATACTGTAAGTCTTGAGTATATTTGAGGTAGCTGGAATAAGTAGTGTAGCGGTGAAATGCATAGATATTACTTAGAACACCAATTGCGAAGGCAGGTTACCAAGATATAACTGACGCTGAGGGACGAAAGCGTGGGGAGCGAACA
+
>AA?>AA?D2AAFGGF22AECGHE2EEFHDFG5B22FFGFFGHFHFHEFFEFHEE>>>BGFHGBFG4B4DEBFD@FFHHHHGHFHGHGHHFGHF?B?FGFHHHHHHFHGHGBGH3BBDFGFGFFBG3FGHHHGGFHBGGE@@?FBFG<GD1C@@1?/-<<<FFHGFDGHFGHGGHHHGGDGBDFBGGGHHHHGAD?DGHG?-9CFFFFGFGE0CCFFFGGGGGGG?FAF?99;BD.FA9.-BC9-;-9-;9
@M03896:38:000000000-B4D98:1:1107:11070:26029 1:N:0:159
TACGGAGGGTGCAAGCGTTATCCGGATTTATTGGGTTTAAAGGGTCCGTAGGCGGACTTATAAGTCAGTGGTGAAAGCCTGTCGCTTAACGATAGAACTGCCATTGATACTGTAAGTCTTGAGTATATTTGAGGTAGCTGGAATAAGTAGTGTAGCGGTGAAATGCATAGATATTACTTAGAACACCAATTGCGAAGGCAGGTTACCAAGATATAACTGACGCTGAGGGACGAAAGCGTGGGGAGCGAACA
+
ABBBABCCCAAAFGGECAEFFGHFEFGGHGBGBFE2FGHHHHHGHFGFGHF?GGGEE>BGFHGHGH4F4EFBFFGHHHHHHHHGHGGFGGEGHF?GGHFGHHHHHHGHHHFDGHFFBFDBFFCFFHFHHHHHGHFHGHHGGGHHHGG?G?1C@@?@<<>>FGHHGFDGHHHHHHGFGEGBDGFHGHGGHHHGH?EGGFH?DDFGGFGGGGGGEGEGGGGGGGDFGGGFFFA=DAFFFDFFFFFEDD9@DF@
@M03896:38:000000000-B4D98:1:1107:11059:26044 1:N:0:159
TACGGAGGGTGCAAGCGTTATCCGGATTTATTGGGTTTAAAGGGTCCGTAGGCGGACTTATAAGTCAGTGGTGAAAGCCTGTCGCTTAACGATAGAACTGCCATTGATACTGTAAGTCTTGAGTATCTTTGAGGTAGCTGGAATAAGTAGTGTAGCGGTGAAATGCATAGATATTACTTAGAACACCAATTGCGAAGGCAGGTTACCAAGATATAACTGACGCTGAGGGCCGAAAGCGTGGGGAGCGAACA
+
>AA?AAABBAAACGGC22ECCGHAAEEGHFGD5B2AFEHGGHFGHGHCGG?FHGGG>>FGGFHFFGFE@@FBFGHHHHHHHGH1FEGEHGEFG//GGFH3FFHHHHDGGHBDFGG3?FFFGGEBGH3@GHHHGEHGFHEGGHCFG1F?F@1C@1?@>>>><GBGFF=>DG<GGFHHFBDGHHGHBFDEGHFFCDDDG?EFDGCBFFFBFFFBFG0;CF0;B.CD..;.9.A=BFFFF?ADA;D99A9B-@B
@M03896:38:000000000-B4D98:1:1107:11083:26044 1:N:0:159
TACGGAGGGTGCAAGCGTTATCCGGATTTATTGGGTTTAAAGGGTCCGTAGGCGGACTTATAAGTCAGTGGTGAAAGCCTGTCGCTTAACGATAGAACTGCCATTGATACTGTAAGTCTTGAGTATATTTGAGGTAGCTGGAATAAGTAGTGTAGCGGTGAAATGCATAGATATTACTTAGAACACCAATTGCGAAGGCAGGTTACCAAGATATAACTGACGCTGAGGGACGAAAGCGTGGGGAGCGAACA
+
ABBAAAB@DAAAGGGC2AAEGFHEEEGGHFBG53B2BEFGFGHGHFGGFGFFHFGEE>BG4GFGFF4B4@BBFFGGHHHHHHHEHGHGGGEFHFAFGGFGHFHHHHHHGH33GHGBBFBFFGGFGHBGHHHGFEGHFHHFGGFHFHHDH@<?@@?@>-<->GGHHF=FFHFBFGDGGGFHHDGG/GGFGHHFHDGCGGAFD9CBFFFFGGF0;BBFFFFFGGEBD..A...;-BDDFBFD-=BEBD9BBF@
@M03896:38:000000000-B4D98:1:1107:9834:27194 1:N:0:159
TACGTAGGGGGCGAGCGTTACCCGGAATCACTGGCCGTAAAGGGAGCGTAGGTGGCCTGACATGTCGCCTGTGAAAACCCGGAGCTCAACTCCGGACTTGCAGTTGAAACTGCCAGGCTTGAGGACGGTAGAGGAAGACGGAACTGCCAGTGTAGGGGTAAAATCCTTAGATATTGCCAGGAACGCCGGTGACGAAGGTGTTTTTCTGGCCCGGTTCTGACACTGATGCTCGAAAGCCAGGGGAGCGAACG
+
>AA?>CFAABD>FCEEA?EFAFBBAA01FG35DB1FEEEF?GHEF1EE1>EEGH1113?2B34F?B/////B?BBG3BEEG/B/<?FB2<>G2///@<11?<1?11FGGH=1F0<F<.FG@C0/0<<-.;;CG/;CF.:A.;;-00=;/9BB;;;99..;CF00;/;0990CFFFF/;/;.:.9.;99---.99;-A.:/9;BBABFFE/..;-;.AF//;B9B/////9/.9;9.:A.;??-.-.-9-9;
@M03896:38:000000000-B4D98:1:1107:9844:27210 1:N:0:159
TACGTAGGGGGCGAGCGTTACCCGGAATCACTGGGCGTAAAGGGAGCGTAGGTGGCCTGACATGTCGACTGTGAAAACCCGGAGCTCAACTCCGGACTTGCAGTTGAAACTGCCAGGCTTGAGTACGGTAGAGGAAGACGGAACTGCCAGTGTAGGGGTACAATCCTTAGATATTGGCAGGAACGCCGGTGACGAAGGTGGTTTTCTGGGCCGGTTCTGACACTGATGCTCGAAAGCCAGGGGAGCGAACG
+
3>A3>CF?32>>2EGE22AEAGFEEGGGF5C5B2A?>>>EEGBEHEFGGGCFFGF11FFFCDGFGBECE??BEBFGEEEE@GGGGFHHFGHHF<<DFCB?GFBGHBGGFH>D1011.>FCACG0<DAACGDFFH.GAG:.;;C:0BFF;;0;;09;9:;;/;0F9;BBFFGFFGFE0;0;;E.A.ABCA@BEFAE>A.//;9;AEFFFE.:E-;@DEBB/B/BF9BFBFFB.-..9/;9A.9@A-.-----
@M03896:38:000000000-B4D98:1:1107:9817:27210 1:N:0:159
TACGTAGGGGGCGAGCGTTACCGGAATCACTGGGCGTAAAGGGAGCGTAGGTGGCCTGACATGTCGACTGTGAAAACCCGGAGCTCAACTCCGGACTTGCAGTTGAAACTGCCAGGCTTGAGGACGGTAGAGGAAGACGGAACTGCCAGTGTAGGGGTAAAATCCTTAGATATTGGCAGGAACGCCGGTGACGAAGGTGGTTTTCTGGGCCGGTTCTGACACTGATGCTCGAAAGCCAGGGGAGCGAACGG
+
ABBBAFFBBB@>A2FA?AEAAGEEAEFFHFHFFAA@>>BGGHG1EEEEDEEFGGFAFAGHFFHHFHGFGDDBBDGHFEFEGGGGHHHEHHHHD@BC<FGHHF?FFFGGFFDGCF1<FGH-.C/<GDCAGAC0:FFCFGAE:C?FGFGFF0B;;09.:;;;B0CFF0;;CB000;;BFB.@E.9AD@=D-;ABDE-;;;FEFEFFFFBFFFEA-9A?///BF/9FBBBFFF?=.;.BA.FEFDA-ADAA>C?
@M03896:38:000000000-B4D98:1:1108:21641:2945 1:N:0:159
TACGGAGGGTGCAAGCGTTAATCGGAATTACTGGGCGTAAAGCGCACGCAGGCGGTTTGTTAAGTCAGATGTGAAATCCCCGGGCTCAACCTGGGAACTGCATCTGATACTGGCAAGCTTGAGTCTCGTAGAGGGGGGTAGAATTCCAGGTGTAGCGGTGAAATGCGTAGAGATCTGGAGGAATACCGGTGGCGAAGGCGGCCCCCTGGACGAAGACTGACGCTCAGGTGCGAAAGCGTGGGGAGCAAACA
+
BCBBBBCCCAAAGGGF22EEFGHBEEGGHHDB5BAAAAEEHHHGGCFEGEEEGEGCGGGHGHHHHHGGGGFBBFHHHHHHGGGGEEHHHHHHHHFFGGGGHHHHHHHHHHGDHHHHGGHHGHHHHHHHGGGGHHGGGFFFFFFFFFFFFFBFF;;;;;;:AFFFFF;;AFFFFFFFFFFFFFFFFFFDC@@DACDCFFF@FFFFFFDFFFFAD;ADFFFFFFFFFFFFFFB@DFFFFFDFFFF?CDFFFF.
@M03896:38:000000000-B4D98:1:1108:21630:2966 1:N:0:159
TACGGAGGGTGCAAGCGTTAATCGGAATTACTGGGCGTAAAGCGCACGCAGGCGGTTTGTTAAGTCAGATGTGAAATCCCCGGGCTCAACCTGGGAACTGCATCTGATACTGGCAAGCTTGAGTCTCGTAGAGGGGGGTAGAATTCCAGGTGTAGCGGTGAAATGCGTAGAGATCTGGAGGAATACCGGTGGCGAAGGCGGCCCCCTGGACGACGACTGACGCTCAGGTGCTAAAGCGCGGGGAGCAAAC
+
>AA?>3AD?A2>45FA22AAADG2AAFFHGA553AB2AAAGDBAEEGEEEE0E>>E>E>BFGGFFHEBFH@B@BGEHHHHG>>/>>GGGHHBB0/0BFB?BGGHGGHGGH>F2/<2/??F0C1?GBGGFGFCGF.-<=@A./BFFFFF9//9B;/;-9.-:BFB/;;.99;//BFFBB;..DF/9BF9-9-.;999-.A--9ADFF@9..9-9--9-AA/BAAAD?BBBB;/9/9//.---9-9-;.BFF
@M03896:38:000000000-B4D98:1:1108:16169:8104 1:N:0:159
TACGGAGGGTGCAAGCGTTAATCGGAATTACTGGGCGTAAAGCGCACGCAGGCGGTTTGTTAAGTCAGATGTGAAATCCCCGGGCTCAACCTGGGAACTGCATCTGATACTGGCAAGCTTGAGTCTCGTAGAGGGGGGTAGAATTCCAGGTGTAGCGGTGAAATGCGTAGAGATCTGGAGGAATACCGGTGGCGAAGGCGGCCCCCTGGACGAAGACTGACGCTCAGGTGCGAAAGCGTGGGGAGCAAACA
+
AAAAAABBB?AAGFFC?2AEAFHFEEGGHHDB5BBBEAEEFHHGGCEFGAEEGGGEEGGHGHHHHGFGFGBBBFHHGHHHGGGGGGHGHHHHHGGHHGHHHHHHHHHFFHGFHHHFGHGHGHHHHHHHFGGGHHGGCCBDFFFFFFFFFF/BB9;:;:9;EFFFFF;;ABFFBFFFFEFFFDFFFFFDF@DFFFD--AEBCFFFDD=FEF.BC9AAFF//;AFFFFFF/BFF?D;;/:.:9B-AAAAFFF.
@M03896:38:000000000-B4D98:1:1108:16155:8118 1:N:0:159
TACGGAGGGTGCAAGCGTTAATCGGAATTACTGGGCGTAAAGCGCACGCAGGCGGTTTGTTAAGTCAGATGTGAAATCCCCGGGCTCAACCTGGGAACTGCATCTGATACTGGCAAGCTTGAGTCTCGTAGAGGGGGGTAGAATTCCAGGTGTAGCGGTGAAATGCGTAGAGATCTGGAGGAATACCGGTGGCGAAGGCGGCCCCCTGGACGAAGACTGACGCTCAGGTGCGAAAGCGTGGGGAGCAAACA
+
ABBBABCCCAAAFGFE22EEFGHFEEGGHHDB5BBAAAEEHHHGGCGGGEFFGGGFGGGHHHHHHHFGHGEBBGHHHHHHGGGGGGHFHHHHHHGHHGHHHHHHHHHHHHFFHHHFGHHHHHHHHHHHGGGGHHGGGFFDFFFFFFFFFF0F;;;;;;;;EFFFFFAADFFFFFFFFFFFFFFFFFFFDCFFFDDFFFFFFFFFFFFFFFECA>DFFFFFFFFFFFFFFFFCDFFDFDDDACFFFFFFFF?
@M03896:38:000000000-B4D98:1:1108:15148:8784 1:N:0:159
TACGGAGGGTGCAAGCGTTAATCGGAATTACTGGGCGTAAAGCGCACGCAGGCGGTTTGTTAAGTCAGATGTGAAATCCCCGGGCTCAACCTGGGAACTGCATCTGATACTGGCAAGCTTGAGTCTCGTAGAGGGGGGTAGAATTCCAGGTGTAGCGGTGAAATGCGTAGAGATCTGGAGGAATACCGGTGGCGAAGGCGGCCCCCTGGACGAAGACTGACGCTCAGGTGCGAAAGCGTGGGGAGCAAACA
+
ABAAABCCC@AAGGCE22EEFGHFEEGGHHD55BAAAAEEHHHGG?EEGGECGFGGGGGHGHHHHH4FBGEBBGHHHHHHFGGGEGHGHHHHHHGGGGHGHHHHHHGFHHFGHHGFGGHGGHFHHHHFFGGGHHGGGFFAEFFFFFFFFFBFB;;;;;;@EFFFFFAADFFFFFFFFFFFFFFFFFFFF@DFFFFFFFFDFFFFFFFFEFFFD;FFFFFFFFFDFDFBFFFFDDFFFFFDFFAFFFFFFFA
@M03896:38:000000000-B4D98:1:1108:15141:8801 1:N:0:159
TACGGAGGGTGCAAGCGTTAATCGGAATTACTGGGCGTAAAGCGCACGCAGGCGGTTTGTTAAGTCAGATGTGAAATCCCCGGGCTCAACCTGGGAACTGCATCTGATACTGGCAAGCTTGAGTCTCGTAGAGGGGGGTAGAATTCCAGGTGTAGCGGTGAAATGCGTAGAGATCTGGAGGAATACCGGTGGCGAAGGCGGCCCCCTGGACGAAGACTGACGCTCAGGTGCGAAAGCGTGGGGAGCAAACA
+
ABB?AAABBA?>BGFF22EEAGHBAEFGHGDBBBBBAAAFFGGGFEGEFF?EGEGEGGGHGGFHHHFGBFFBFGHBGHHHG@EEEEHHGHHHHHEHGGHHHGHGHHFGHHGFHHHGFFGG<FFGHHGGGGECGFA?@;DDEFBBFFFBFF/BB;/;;;:-AFFFFB9;9@EFFFFFFFFFFFFFFBF:A@FFA;;BFDEBFFFFFFDA?FFCF-99FFFFFFFFD?BB9/;-.9BDF.:9-BFE>AEF/9.
@M03896:38:000000000-B4D98:1:1108:3483:10907 1:N:0:159
TTAGAAACCCTTGTAGTCCGTCTGACTGACTACGCTACTATCTCGTATGCCGTCTTCTGCTTGAAAAAAAAAAAAAGAACAACATAAACTGAAAGGCCGTTGACGATGATAGAGGAACAAACAAAAATAAAAAGTATAAGAAGTGACAAGTGACAAGCGGATGTATGTAAGACAAGAATGATGAAGGTGTCGTGACATGATTATGGAATATCAGTGATGATGAGGAGTACAAAGTACACTGAGAGTATCAG
+
ABBBBFBFFAFF4GGEDG52AB4ABDBDCFCF4AA22AFB5DDGFF?FFHFEBEBFEFGDDGCACFBC??>@?/////0232?/3334?4333330////<//2////2222222020000/0/?0/011111.1<>111110111100.000000...----/0:0000<0://.//00000000/9/0/.../.00000;000/00;0;0//////////////.//////////////9///9;///;
@M03896:38:000000000-B4D98:1:1108:20791:13078 1:N:0:159
GAAACCCCAGTAGTCCGGCTGACTGACTACGCTACTATCTCGTATGCCGTCTTCTGCTTGAAAAAAAAAACAAGAATAGAAAATGAACCTATCCCTGACTACATTACCTTACAACAATATAGTGAACACGATAATGCTAGACTACAGATTATCGCAATAAGTCACTTATAGATAAAACTATATACTAGTATATAGCACGTTGACAACACAGATGAGTACTGTAATCCAGACATATCACGAAAAGTATGCA
+
>3AABFBBBACFBFGGE2AEECFBFCGE5G?EDECBA5DDFF2A3FFFEAEAFGDBF5D3FFBEAEEC/>11122334333?B43333/2333333323343B4443333?2332?/233332222222/<///111111<1?1011111111.....111100000000000000000<00000000:00000000:-..:.0;0...../090000;0;000000000./000009....-/;/9///
@M03896:38:000000000-B4D98:1:1108:5815:17175 1:N:0:159
TACGGAGGGTGCAAGCGTTAATCGGAATTACTGGGCGTAAAGCGCACGCAGGCGGTTTGTTAAGTCAGATGTGAAATCCCCGGGCTCAACCTGGGAACTGCATCTGATACTGGCAAGCTTGAGTCTCGTAGAGGGGGGTAGAATTCCAGGTGTAGCGGTGAAATGCGTAGAGATCTGGAGGAATACCGGTGGCGAAGGCGGCCCCCTGGACGAAGACTGACGCTCAGGTGCGAAAGCGTGGGGAGCAAACA
+
BBBBAABBBBAAFGF422EEFGHFAEFFHF5B5B2BAAEEHHGGG0EEGEECGGG?EGGHHHHHHH4FFGFBFGHHHHHHGGGGEGHGHHGHHHEFGGGFGHHHHHHHHHGFHHGHGHHHFGHHHHHHGGGGGGDGFFFDFFFFFFFFFFBFB::;;;9@EFFFFFAADDFFFFFFFFBFFFFFFFFFFFFFFDF;=DFFFFFFFFFFFFFFFFFFFFFFFFFFFFF/;B9>?=BDFDFFFFFEFFFFFFF
@M03896:38:000000000-B4D98:1:1108:5821:17196 1:N:0:159
TACGGAGGGTGCAAGCGTTAATCGGAATTACTGGGCGTAAAGCGCACGCAGGCGGTTTGTTAAGTCAGATGTGAAATCCCCGGGCTCAACCTGGGAACTGCATCTGATACTGGCAAGCTTGAGTCTCGTAGAGGGTGGTAGAATTCCAGGTGTAGCGGTGAAATGCGTAGAGATCTGGAGGAATACCGGTGGCGACGGCGGCCCCCTGGACGAAGACTGACGCTCAGGTGCGAACGCGTGGGGAGCAACCA
+
AAAAAAAD2>AAGGDA22EAAGHFEEFGHDDBB3BAAAEAGHHGG?EEFEGGGGGCGGGGGGFHHH4BG4EBBFGGFFHGGGGGGGHFHHHHHHG0BFGGHFHHHHEH?GGFBEFHGHFGGABFGHHHFDEFFF<.<<<D0=DHFFHBDC/CD<;:-::;:FGHHC;;;BEGEFFFFE;FGA9FFFFGD-:.AAB-;B--;9@BDFFFEE?FFC?.BFFBFDD?DFEBFFFF.:--.;;@BCF.@AA/.A.
@M03896:38:000000000-B4D98:1:1108:16627:19619 1:N:0:159
TACGGAGGGTGCAAGCGTTAATCGGAATTACTGGGCGTAAAGCGCACGCAGGCGGTTTGTTAAGTCAGATGTGAAATCCCCGGGCTCAACCTGGGAACTGCATCTGATACTGGCAAGCTTGAGTCTCGTAGAGGGGGGTAGAATTCCAGGTGTAGCGGTGAAATGCGTAGAGATCTGGAGGAATACCGGTGGCGAAGGCGGCCCCCTGGACGAAGACTGACGCTCAGGTGCGAAAGCGTGGGGAGCAAACA
+
ABAAAAABBAAAFGBCE?EEFGHFEEGGHHDB5AABAAEFGHGEGAEEGGEEGFFEGGGHFHHHGHDFGGEBBGGHHHHHGGGGEGHGHHHHHHFGHGGFGHHHFFGGHHGGHHHHGGGGGGHHHHHHGGGGGHGGGAFDFFFFFFFFFFBFB;;:9;;;EFFFFFA;ABAFBFFFFFFFDFFFFFFFFBFFAFBCDFEDFFFFFDBEFFFAB=DDFFFFFFFFFFFFFFFDFFBDFFDDFFFFAAEFFFF
@M03896:38:000000000-B4D98:1:1108:4814:20628 1:N:0:159
TACGGAGGGTGCAAGCGTTAATCGGAATTACTGTGCGTAAAGCGCACGCAGGCGGTTTGTTAAGTCAGATGTGAAATCCCCGGGCTCAACCCGGGAACTGCATCTGATACTGGCAAGCTTGAGTCTCGTAGAGGGGGGTAGAATTCCAGGTGTAGCGGTGAAATGCGTAGAGATCTGGAGGAATACCGGTGGCGAAGGCGGCCCCCTGGACGAAGACTGACGCTCAGGTGCGAAAGCGTGGGGAGCAAACA
+
AAAAAAADD2>>C5DA2AEE2AFB2BFFHFA555DDBB2BGHHGG0EEE?E0EEEEGGGGHHGHGH@BBGFB4B@EFHHHFGGGGGFC3GHFFGG@DGHEHDGGDFGDHHGFHGHHGHHGCGFGHHHEFACFHF<-<9;;EBFFFFFEF/9BB;;9-9:9AFFFFFDDDFFFBFFFFBBFBDFFFFFA@@BDA@@DFFE-9->AC=@EEBFDF-..;BBBB.9.ADFBF/9;9-9.;ADF9B=99:A/;AA
@M03896:38:000000000-B4D98:1:1108:4820:20646 1:N:0:159
TACGGAGGGTGCAAGCGTTAATCGGAATTACTGGGCGTAAAGCGCACGCAGGCGGTTTGTTAAGTCAGATGTGAAATCCCCGGGCTCAACCCGGGAACTGCATCTGATACTGGCAAGCTTGAGTCTCGTAGAGGGGGGTAGAATTCCAGGTGTAGCGGTGAAATGCGTAGAGATCTGGAGGAATACCGGTGGCGAAGGCGGCCCCCTGGACGAAGACTGACGCTCAGGTGCGAAAGCGTGGGGAGCAAACA
+
ABBAAABCCBAAFGGF?2EEFGHFEEGGHFBB5BBBAAEEHHHGG?EEGGGFGGGEGGGHHHHHHH@BFGBBBGHHHHHHGGGGEFHHHHHGGGGCGGHHHHHHHHFHHHGFHHHHGHHHGHEHHHHHGGGGHHGGGF=AAFFFFFFFFFFFF;:;;;;;EFFFFFA;DFFFFFFFFFFFFFFFFFFFF@DFFCDFFFECFFFFFFFEFFFFFFFFFFFFFFFFFFFFFFFDFFFBFFDFFFFFCDFFFF.
@M03896:38:000000000-B4D98:1:1108:5344:24435 1:N:0:159
TACGTAGGGGGCAAGCGTTGTCCGGAATTACTGGGTGTAAAGGGAGCGCAGGCGGGAAGCCAAGTTGGAAGTGAAAACCATGGGCTCAACCCATGAATTGCTTTCAAAACTGTTTTTCTTGAGTAGTGCAGAGGTAGATGGAATTCCCGGTGTAGCGGTGGAATGCGTAGCTATCGGGAGGAACACCAGGGGCGAAGGCGGTCTACTGGGCACCAACTGACGCTGAGTCGCGAAAGCATGGGTGACAAACA
+
?AAA>C11111AA0FGC0E0FGGAECEFGA12B1/0BA1FDDFA/AEEEAE/EEE?>E//BB0>>B1C110<B2D1DGE/1FG/BGGFFGF</?<112>1F2?11?FB1FG??110??FGF1>=1G1<1>D1>>1>>DD0</<<0D0<<<:-::00;:;:..9;FG.;.-.000/.;9-?-CBA-FB-;--9----=?A9--;-;;///-------:///;9-AA-A/9-------/9/BFF/--/99BEA
@M03896:38:000000000-B4D98:1:1108:5362:24439 1:N:0:159
TACGTAGGGGGCAAGCGTTGTCCGGAATTACTGGGTGTAAAGGGAGCGCAGGCGGGAAGACAAGTTGGAAGTGAAAACCATGGGCTCAACCCATGAATTGCTTTCAAAACTGTTTTTCTTGAGTAGTGCAGAGGTAGATGGAATTCCCGGTGTAGCGGTGGAATGCGTAGATATCGGGAGGAACACCAGTGGCGAAGGCGGTCTACTGGGCACCAACTGACGCTGAGGCTCGAAAGCATGGGTAGCAAACA
+
>AA?>CFAB?D>A2FA2AE2FGHEEGGGHG5B5AF3EEHHHHHGHEGGCGE?E0F?EEA0BG0FBF4??BFBFFFFBFEEFHFEHHHHFHHFFFFHFHHFHHHHHHDHHHGD??GGFGHGHFFGDHG01F1=FFHHHFDFFFHHHGFHF@<@;<;;:;::..BFGF.9;@?FFFF9;-@BGDBF9BD..;;BA@@BBFFB?B?.FF/BB?.9AEFEFFFFFFFFFFFE?E;;=FAABBFEE?/B?;BFFFF
@M03896:38:000000000-B4D98:1:1108:20550:27411 1:N:0:159
TACGTAGGGGGCAAGCGTTGTCCGGAATTACTGGGTGTAAAGGGAGCGCAGGCGGGAAGACAAGTTGGAAGTGAAAACCATGGGCTCAACCCATGAATTGCTTTCAAAACTGTTTTTCTTGAGTAGTGCAGAGGTAGATGGAATTCCCGGTGTAGCGGTGGAATGCGTAGATATCGGGAGGAACACCAGTGGCGAAGGCGGTCTACTGGGCACCAACTGACGCTGAGGCTCGAAAGCATGGGTAGCAAACA
+
>AA3>FFABBD>AFCC2AEAFGHEAEGGHG555BF3EEGFHHGGGEGEFF??EEFEEE?FFFFGFGGHFFFBBFFHFFGHHHHHGHHFFHHGGHHEFHHGGFHHHHHHHHFD?GHCFGGHHHH<1>FCHHGHHGFGBGGHHHGHGHHHD?@CE<<<;:;;DFGGFF9;CBFGGGGGCGGFCGBFFFD?.;BBEFFCDFEBCFDFFFB:BEEFFFAEDFFFFFDDDD.EEEFDFFDDFFFF?EB9.;BFFF.
@M03896:38:000000000-B4D98:1:1108:20562:27428 1:N:0:159
TACGTAGGGGGCAAGCGTTGTCCGGAATTACTGGGTGTAAAGGGAGCGCAGGCGGGAAGACAAGTTGGAAGTGAAAACCATGGGCTCAACCCATGAATTGCTTTCAAAACTGTTTTTCTTGAGTAGTGCAGAGGTAGATGGAATTCCCGGTGTAGCGGTGGAATGCGTAGATATCGGGAGGAACACCAGTGGCGAAGGCGGTCTACTGGGCACCAACTGACGCTGAGGCTCGAAAGCATGGGTAGCAAACA
+
ABBBAFFABCBAEFEC?2E?FGHEFGGGHGBFBCAAEEGHGHGGGGGGGEE?FFGEEE?FGGFHFGFFGHGBBGBFFHGHHHHHHHHGHHHGGHHGHHHHHHHHHHHHHHFDFGHGGGHHGGHD1FFFHHHHHGFHFHFFGGHHHHHHFGCCF;;;:;;AEFFGGFCCEGGGGGFGDGGGGGFFFFFEFBFFEFFFADFFFFFFFFFBFFFFFFFFDFFFFFFFFFFFFFFCAFFFFFFFFFFB9FFFFF.
@M03896:38:000000000-B4D98:1:1109:23220:4025 1:N:0:159
CTGGCACATTAGAAACCCCAGTAGTCCGGCTGACTGACTACGCTACTATCTCGTATGCCGTCTTCTGCTTGAAAAAAAAAAAAATACCCTTAAGTTTCACATAGACCCTTGAATTCGCCAACTAACAAAATCAAGACGAACCTCCTCTAATCAGTCTCACTTCCTAACATCCACTCTGCTCAATCCCAATATTACGTTGTCTCGTAGTTATACATCCGCTTTACGCTACCATTCGAATAACTCTAACTAAA
+
A1AAA1BBDF113BFGFEAEEGB3GEGAGCA?CFHH1FD1G////ABDFFGGCFEF02B/E/AF2BFEFHC>BGGGEEE//>/>0111B1011122222222B1>11/00011@21//</</?1?111?01111110.<---//./<000000<<0000;:000000:/00;0:0/000000000/00//00000.;/..;00/....;90/////9;----99------///9//-/-/////9//9//9
@M03896:38:000000000-B4D98:1:1109:25152:7116 1:N:0:159
TACGGAGGGTGCAAGCGTTAATCGGAATTACTGGGCGTAAAGCGCACGCAGGCGGTTTGTTAAGTCAGATGTGAAATCCCCGGGCTCAACCTGGGAACTGCATCTGATACTGGCAAGCTTGAGTCTCGTAGAGGGGGGTAGAATTCCAGGTGTAGCGGTGAAATGCGTAGAGATCTGGAGGAATACCGGTGGCGAAGGCGGCCCCCTGGACGAAGACTGACGCTCAGGTGCGAAAGCGTGGGGAGCAAACA
+
AAAAAAADD2AACGGA22EEFGHFEEGGHHDD53ABAAEEBGFGG?EEGGGFEEF?EEGGGHHHHHFHHHHDFGFEHHHHFGGGGGHGGHHHHHGHHGHHGHHHHGHHHHGDHHHHGHHHGFHHHHHHCEGGGHGGGFDAEFFFFFFFFF/F;;;;;;;@AFFFFFDADFFFFFFFFFFFFFFFFFFFF@BDFFFFFFFFFFFFFFFFFFFF;DFAFFFFFFFDFFFFBFFFDCFDFF9DFFFFFFEFFF.
@M03896:38:000000000-B4D98:1:1109:25166:7126 1:N:0:159
TACGGAGGGTGCAAGCGTTAATCGGAATTACTGGGCGTAAAGCGCACGCAGGCGGTTTGTTAAGTCAGATGTGAAATCCCCGGGCTCAACCTGGGAACTGCATCTGATACTGGCAAGCTTGAGTCTCGTAGAGGGGGGTAGAATTCCAGGTGTAGCGGTGAAATGCGTAGAGTTCTGAAGGAATCCCGGTGGCGAAGGCGGCCCCCTGGACGAAGACTGACGCTCAGGTGCAAAAGCGTGGGGGGCAAACA
+
ABAAA3ADD2>AFBGA22AAAGBFEEFFHHDDBBBAEAAEAGHGGFEFGFGCAEC@@EFGHHHHGHHGGHHHHHHFHHGHFGECGGHFBGHHHHGHHGHHHHHHHHEHGH?DGHHFGHHHHGHHHHHFFFGGHHGGGFFDFF/FFFF/B/;F////9-.99B/B/;9;9;.9/;//:/99/A///;9D--@.9-;-@..@-;>BFC-;...99-AA9/9//999?.////////./.9.:BC---9=A...
@M03896:38:000000000-B4D98:1:1109:27867:12474 1:N:0:159
ATTAGAAACCCCGGTAGTCCGGCTGACTGACTACGCTACTATCTCGTATGCCGTCTTCTGCTTGAAAAAAAAAAACACACAAGTGACTAATGTCAAAATAATCTCGTTACGGCTAAACATCATTTAAAAAACATAAGATGATATCAGCGACACGATAAACCATCAGTAAATATTAGCTTACACACCCAAAATTACGATTGCTCAAAATACTTGGTTCAAGCATATTAGTGTAGACGATCCTCTGACAATTA
+
?ABBBFFFF>AAECEEEDFGCEEG?BFHHHFFFBECFAEHFGDHHFFEHGHHGGGFGDFHFHHHFGGEHCEGE?///0////0344444344B?222222222??0///////>/111111111111111-..111111111000000.----.-...00;.0/0000090000;0/0000000.:.....0/00.:..;/9/////////////:9//:/./////////////.-...///////////
@M03896:38:000000000-B4D98:1:1109:14689:12820 1:N:0:159
TACGGAGGGTGCAAGCGTTAATCGGAATTACTGGGCGTAAAGCGCACGCAGGCGGTTTGTTAAGTCAGATGTGAAATCCCCGGGCTCAACCTGGGAACTGCATCTGATACTGGCAAGCTTGAGTCTCGTAGAGGGGGGTAGAATTCCAGGTGTAGCGGTGAAATGCGTAGAGATCTGGAGGAATACCGGTGGCGAAGGCGGCCCCCTGGACGAAGACTGACGCTCAGGTGCGAAAGCGTGGGGAGCAAACA
+
AAA3>AA?DAAAF5GA22EEFGHBBEFGHHA55BABAAEEFGGFE?EEFGFGE0@EFFEGGHFFGHFDGHGGGGFHGHHHGEECEEGHHHHHHEAGHGHFGFHGD>GHHHF@GHFCFGGH?FHHHHGFFD<FHHC--;DDAFFFFFFFBFFFF;;9@99;EFFFFF9;DFFFFFB/B/9FFFFFFFFAD9;.;9@@F??--;BDFF9.AFFFFFFDFFB9FDDFDAF/BFB9ADF.999ACDFEDA?B/9.
@M03896:38:000000000-B4D98:1:1109:14680:12836 1:N:0:159
TACGGAGGGTGCAAGCGTTAATCGGAATTACTGGGCGTAAAGCGCACGCAGGCGGTTTGTTAAGTCAGATGTGAAATCCCCGGGCTCAACCTGGGAACTGCATCTGATACTGGCAAGCTTGAGTCTCGTAGAGGGGGGTAGAATTCCAGGTGTAGCGGTGAAATGCGTAGAGATCTGGAGGAATACCGGTGGCGAAGGCGGCCCCCTGGACGAAGACTGACGCTCAGGTGCGAAAGCGTGGGGAGCAAACA
+
ABA@AAACCAAABGFE22FAFGHFEEGGHHDDBBBBAAEFGHHGGCGGGGGCEEEEGEGHHHHHHHGHHHHGHHHHHHHHGGEGFGHHGHHHHHGHHGHGGHHHHHFHHHGFHHHFGHHHHHFHHHHHGGGGHHCGGFFFFFFFFFFFFF/B;;;;;;;@EFFFFFAAFFFFFFFFFFFFFFFFFFFFF@DDFFCFFFFCFFFFFFDFFFFCFDDDFFFFFFFFFFFFFFFDDFAABDADFFFFFFFFFFA
@M03896:38:000000000-B4D98:1:1109:14574:20099 1:N:0:159
TACGTAGGGGGCAAGCGTTGTCCGGAATTACTGGGTGTAAAGGGAGCGCAGGCGGGAAGACAAGTTGGAAGTGAAAACCATGGGCTCAACCCATGAATTGCTTTCAAAACTGTTTTTCTTGAGTAGTGCAGAGGTAGATGGAATTCCCGGTGTAGCGGTGGAATGCGTAGATATCGGGAGGAACACCAGTGGCGAAGGCGGTCTACTGGGCACCAACTGACGCTGAGGCTCGAAAGCATGGGTAGCAAACA
+
>AA?>CF3AA2>AFEA2AEAFGHAEFGGHHDDBBBAEEGHHHHGGGEEECF0B>>E/EEHGFGHGHFGFHHHFEGGHHGGHGFGFGHHHHHGEHFHHHHGGHHHHHGHHHGFFGF0FFGG<?FGGHHHHFHHGGHGFHGFBGHHFHHFCC-:;;<;;-;AEEGGGF;CEAFGGFFE?--BGGFFFFFFFFFFAB@-@DE9BFFFFFFB9A.BAEFEDFFBF?DDF.AEFFFFFFDFFFFFFFFFABFFFF?
@M03896:38:000000000-B4D98:1:1109:14553:20113 1:N:0:159
TACGTAGGGGGCAAGCGTTGTCCGGAATTACTGGGTGTAAAGGGAGCGCAGGCGGGCAGACAAGTTGGAAGTGAAAACCATGGGCTCAACCCATGAATTGCTTTCAAAACTGTTTTTCTTGAGTAGTGCAGAGGTAGATGGAATTCCCGGTGTAGCGGTGGAATGCGTAGATATCGGGAGGAACACCAGTGGCGAAGGCGGTCTACTGGGCACCAACTGACGCTGAGGCTCGAAAGCATGGGTAGCAAACA
+
>AAAAFFBB@?>AFCE22EEFGHEEEGGHHDBBABAEEHGHHHGHGEEEEE?E0>>//?/BFFGGHFGFHHGGGHDHGDHHGHHFGHHGHHGGHEFGGGGHHHHHGHHHHFFFDDGFGFHFFFF<GHHHHHHHGHHHHGHHHHHHHHGEG@CA;<;;;;ADFGGGC:;;DGGGGGE?CFGFFFFFFFEF;BFA;@DFFEBA@;DFB;/;A.9AE.AABF9F.AD.99AAEA99FFAFFFFFFFF.;/BFF9
@M03896:38:000000000-B4D98:1:1109:16383:20623 1:N:0:159
TTAGAAACCCCGGTAGTCCGGCTGACTGACTACGCTACTATCTCGTATGCCGTCTTCTGCTTGAAAAAAAAAAGACACCTAATTTACCCCCCATTCCGTTCGTTACTCCCTAAATAACTAAACTCAGTCCTCTCTCTTCTTCATTTCTTCGTTATACTTTGCATGCTTCTCCCACTTTCTTCCCTCCCTATTCTGTAATATACTTTGTTTCACCCACTCCCACATCATCTCACCTCTTGTTTTCACTCCC
+
BBCCBFFFCAABCEGEDFBAEFGFFGHHGCFFBAE22EGGBFHGFFGHEFFEGGFFFBDADG3FFF5B/>>EC??B3?/333444443B?>/>B2B22222?/2//2?2??20<<11<<1111111111<11101111<1111=11<<00.//..0000000000000:000//:.0;00000/0:A./90000000000;00000:0//;000....//9/../////////;/::////://9//99.
@M03896:38:000000000-B4D98:1:1109:14566:23094 1:N:0:159
TACGTAGGGGGCGAGCGTTACCCGGAATCACTGGGCGTAAAGGGAGCGTAGGTGGCCTGACATGTCGACTGTGAAAACCCGGAGCTCAACTCCGGACTTGCAGTTGAAACTGCCAGGCTTGAGGACGGTAGAGGAAGACGGAACTGCCAGTGTAGGGGTAAAATCCTTAGATATTGGCAGGAACGCCGGTGACGAAGGTGGTTTTCTGGGCCGGTTCTGACACTGATGCTCGAAAGCCAGGGGAGCGAACG
+
ABAAACFBBB?>E?EE?2EECFGEAEFGHBCFBBBB>>>EFHHGHFGFEFGGFFEHFGFHCFGGGHEG@EEGHF4BFEEFGCDCFHHGFFGHHCBAC<?FGHHGHHBGGHFFD>FGGGGGAGFGCHGCGHGGFHHHAGC.;;C@FFGGFFBC=9;;::;EFGGGB;FGFFGGGGFB9BFDDFFFDFFCFDAAFFEFFFFFFFFFFFFBBB.A-;DFFFFFFFFFFFFFFFFABFDFFFFFFBAD@:;:-@9
@M03896:38:000000000-B4D98:1:1109:14565:23114 1:N:0:159
TACGTAGGGGGCGAGCGTTACCCGGAATCACTGGGCGTAAAGGGAGCGTAGGTGGCCTGACATGTCGACTGTGAAAACCCGGAGCTCAACTCCGGACTTGCAGTTGAAACTGCCAGGCTTGAGGACGGTAGAGGAAGACGGAACTGCCAGTGTAGGGGTAAAATCCTTAGATATTGGCAGGAACGCCGGTGACGAAGGTGGTTTTCTGGTCCGGTTCTGACACTGATGTTCGAAAGCCAGGGGAGCGAACG
+
>>AA>F?A32A>E?EE?2EECBGBAEGGGFCBBA1B>>>?1FB1GEECAE/13@FFBB?BFGGBBF/?><EBB4?4FCEEDCGGGHHHHHHHHFGD@/<?FFFHF1==GH=1G0><.><<<C0/CHG-EHDBG/CF.CC?;:EBGFGGFF0C;0;;.;9CBFFF;;CBFFEFEFB9/;BA;9BF.A@>9-;./9.-.A;F.D;FFFF://9B9>BDFFFBBBFB/B/;//;.9:;./.BA..9;9ADF;-@
@M03896:38:000000000-B4D98:1:1110:9704:5823 1:N:0:159
TACGGAGGGTGCAAGCGTTAATCGGAATTACTGGGCGTAAAGCGCACGCAGGCGGTTTGTTAAGTCAGATGTGAAATCCCCGGGCTCAACCTGGGAACTGCATCTGATACTGGCAAGCTTGAGTCTCGTAGAGGGGGGTAGAATTCCAGGTGTAGCGGTGAAATGCGTAGAGATCTGGAGGAATACCGGTGGCGAAGGCGGCCCCCTGGACGAAGACTGACGCTCAGGTGCGACAGCGTGGGGAGCAAACA
+
BBBABAB@D?AAFEFC22F2AGHFEEFGHHBB5BBAAAEFHHHGGFGEGCGEGGGCEGGHGHHHHGFGFFFB@GFHGHHHGGGGEGHHGHHHHHGFHGHHHGHHHHHHGHFDGHGHGGHHG?FGHHHHGGGGGGC-<BBDEFFFFFFEFFBFF;;;9;;>EFFFFB9;99?BFBFFFFFFFFFFFFFF-9@.;;B-BDA@;FFCFFFFFFFFADFFFFFFF?DADFB/BFEDD-@>EAFFFFFAA;EFBF.
@M03896:38:000000000-B4D98:1:1110:9709:5840 1:N:0:159
TACGGAGGGTGCAAGCGTTAATCGGAATTACTGGGCGTAAAGCGCACGCAGGCGGTTTGTTAAGTCAGATGTGAAATCCCCGGGCTCAACCTGGGAACTGCATCTGATACTGGCAAGCTTGAGTCTCGTAGAGGGGGGTAGAATTCCAGGTGTAGCGGTGAAATGCGTAGAGATCTGGAGGAATACCGGTGGCGAAGGCGGCCCCCTGGACGAAGACTGACGCTCAGGTGCGAAAGCGTGGGGAGCAAACA
+
ABAAABBCC@AAGGGA22EEAGHBEEFFHHDB5ABBAAEEGHHGGCFFGGGCGGGGGGGHGHHHGH4BGGFBBFGHHHHHGGGGFGHGGHHHFHGHHGHHHHHHHHGHHHFGHHGFGHHGGGHHHHHGFGGGHH.CCFFFFFFFFFFFFFBFB;;;;:;@EFFFFF;;DFFFFFFFFFFFFFFFFFFFD@FFFDFFFFEFFFFFFFFAFFFF-@DFFFFFFFFFFDF/BFBBDFFAFFFFFFFFFAEFBF?
@M03896:38:000000000-B4D98:1:1110:16748:6030 1:N:0:159
AGTAGAAACCCCTGTAGTCCGGCTGACTGACTACGCTACTATCTCGTATGCCGTCTTCTGCTTGAAAAAAAAAAAAGAAAGAGACTCACCCTTAAGATTGCAACTTATCCTTGCTGACATGCGAACAGAAGAGTGATGCGCAGTTGACGGAGTCGCAGTGTATGACTAAGAAATCACGAAGCCCACCAAATTGGTGAGCCGCTCCCAGGGAGGAACCGTTGACGGCAGTGCAATAAGTTGATGAGAAAAAA
+
>3>>>DBBFFBAF2AGGDFBEAEE2BFGHF3B5AA?BAEFGDEGHFAAGCFGCAEGGDGHEDDEAFDDFE>@EF//?/0333B223?3?B0/33?4B2?22B222B23?332?2222@22@2/</<<001??0111<1<-.--<<000.-...:---../000<00000/00;;00/....-.;..;...000/0././/----.://....-./..-...;:.-9--//;////////;;///:////9-
@M03896:38:000000000-B4D98:1:1110:18389:12875 1:N:0:159
TACGTAGGGGGCGAGCGTTACCCGGAATCACTGGGCGTAAAGGGAGCGTAGGTGGCCTGACATGTCGACTGTGAAAACCCGGAGCTCAACTCCGGACTTGCAGTTGAAACTGCCAGGCTTGAGGACGGTAGAGGAAGACGGAACTGCCAGTGTAGGGGTAAAATCCTTAGATATTGGCAGGACCGCCGGTGACGAAGGTGGTTTTCTGGGCCGGTTCTGACACTGATGCCCGAAAGCCAGGGGAGCGAACG
+
AAAAACCA1A1>AAAA//AECGHE/AAFF1CDBB/?>>EEGGHGHAE/E/EEGHEHBBFG>BFBBG/F/??BB2BFHEEEG?B@BFHHHHHHH?B/>@G?GHHFHGGGHHFD<F>F.>FG<GCGFH?CACABF/.C.;C.;.CAGFFFFFB9;;09..;:/9BF;9CF90FGEFFF/;;;9A-;@@@@@-;AB-;@--BBABFFFFB/:--;-9;BEFF/B/;///;FB/9;@@-;/;B-A-----9;@@-
@M03896:38:000000000-B4D98:1:1110:18371:12876 1:N:0:159
TACGTAGGGGGCGAGCGTTACCCGGAATCACTGGGCGTAAAGGGAGCGTAGGTGGCCTGACATGTCGACTGTGAAAACCCGGAGCTCAACTCCGGACTTGCAGTTGAAACTGCCAGGCTTGAGGACGGTAGAGGAAGACGGAACTGCCAGTGTAGGGGTAAAATCCTTAGATATTGGCAGGAACGCCGGTGACGAAGGTGGTTTTCTGGGCCGGTTCTGACACTGATGCTCGAAAGCCAGGGGAGCGAACG
+
ABAAAFFBCB?>F?E222EECFGEEEGGHBCB5BB?>>EFHHHGHFFEEGGGHHGHFFFH?BDFBGAF>A?BBFGHHFGGGGGFGHHGFFGHHCBDF?FGHHHHHGGHHH=FB>FGGGG<AGCC0GCFEGGHFHHHAGG.;;E@FFFFFBBF;;;::=;ABFFG::CFGEGGGGFFF;/;@EFFFFFFFFFFFFFFFFFFFFFFFFB;BF.A9;CFFFFFFFFFFFFFFFFA@FFFFFFFFFFFFDFFFB;
@M03896:38:000000000-B4D98:1:1110:15938:14139 1:N:0:159
ATTAGATACCCTAGTAGTCCGGCTGACTGACTACGCTACTATCTCGTATGCCGTCTTCTGCTTGAACAAAAAAACGAAACAACTAGACCAAATATGCTCTTGATGTGCCAGACAACCAACATCAGATCTCATATACCAGCAGTGTACCCAGAACATCAGACTCAAGTCTTCACGACTTTATCCCTAGCTATAATGCATTCTGTAATACTCATGCGCACTTCTGTATAATTGTTGTAGCATTCATACGT
+
ABBBAFFFFFFFGFFD6FAB22AAAAFGHFABBB2EFAEA5DFGHGGGHHFHEEGHGHGGGHB3BG3D2E1BE01/111/3113333332113444?43433?444443430/B2////?/2222??2333332222@2/2022222221?/000111111111111111111..-..00000/00//000000000000;:000:000000:<..-:-/0000000000900./000;0000000.0
@M03896:38:000000000-B4D98:1:1110:9010:18440 1:N:0:159
TACGGAGGGTGCAAGCGTTAATCGGAATTACTGGGCGTAAAGCGCACGCAGGCGGTTTGTTAAGTCAGATGTGAAATCCCCGGGCTCAACCTGGGAACTGCATCTGATACTGGCAAGCTTGAGTCTCGTAGAGGGGGGTAGAATTCCAGGTGTAGCGGTGAAATGCGTAGAGATCTGGAGGAATACCGGTGGCGAAGGCGGCCCCCTGGACGAAGACTGACGCTCAGGTGCGAAAGCGTGGGGAGCAAACA
+
ABBAABBBBAAAB5EC?2EEFGHF2BFGHF555BAAAAEFFGHGGGGCGEEGGGGFGGGHHGEGGHFFFGFBBGHFHHHHGGGEEGHGHHHHGHGHHGHHHHHHHHHHHHFDHHHGGHHGHHGHHHGF?EFFGHGGG=DDEEFFFFFFFEBFB;9;@-;;EFFFFFD9ABFFFFFFFEFFFFFFFFFFFBCBF;AF>AEFFFFFFFAEFFFFFFFDFFFFFFFBADFFB/;9.>@AFAADFCFEFFF/9A.
@M03896:38:000000000-B4D98:1:1110:9029:18443 1:N:0:159
TACGGAGGGTGCAAGCGTTAATCGGAATTACTGGGCGTAAAGCGCACGCAGGCGGTTTGTTAAGTCAGATGTGAAATCCCCGGGCTCAACCTGGGAACTGCATCTGATACTGGCAAGCTTGAGTCTCGTAGAGGGGGGTAGAATTCCAGGTGTAGCGGTGAAATGCGTAGAGATCTGGAGGAATACCGGTGGCGAAGGCGGCCCCCTGGACGAAGACTGACGCTCAGGTGCGAAAGCGTGGGGAGCAAACA
+
ABAAA?ADBAAAFBFC22EEAGHFEEGGHGAB5BBAAAEEGHHGG?EEFGGCFFGCGGFHHHHHHHDFEFBBB@G4GHHHGGGCEEHHHHHHGHGHHGHHHHHHHHHHHHGDHHHGGGHHFGGHHHHGCGFGEHD?@DBDEFFFFFFFFFBFB;;:;;:@EFFFFF;;D;EF/BFFFFFFFFFFFFFFCDFFF=DDFFEDFFFFFFFEFFF-@9ADFFFBFFFFFFEFFE;;.@A?FFDFFCFECDFFFF.
@M03896:38:000000000-B4D98:1:1110:7640:19709 1:N:0:159
TACGGAGGGTGCAAGCGTTATCCGGATTTATTGGGTTTAAAGGGTCCGTAGGCGGACTTATAAGTCAGTGGTGAAAGCCTGTCGCTTAACGATAGAACTGCCATTGATACTGTAAGTCTTGAGTATATTTGAGGTAGCTGGAATAAGTAGTGTAGCGGTGAAATGCATAGATATTACTTAGAACACCAATTGCGAAGGCAGGTTACCAAGATATAACTGACGCTGAGGGACGAAAGCGTGGGGAGCGAACA
+
>AA>3>A2D2A>EFDA22AECGFAABEGHFFGB3AABEGF5D3EGFF0FFE1BAE>>>BGHGGFGH4B@B3B1@G4GFGBGFGAGDHDDGECGG?3FHHGF3GHFHBFGGB2BG2F?FFG12BBGH2GHHHE/G@GBFGF@CGFHFD?FGDC<11@/>>-FDGFGB>GG0DHHHHHHFFGFHBGHHGHHHGFFG?@C.;AD@A0FFFGFEFFBFBFB00:;.;AA?F.DFE=-BDDFFFD?->EBA99-@B
@M03896:38:000000000-B4D98:1:1110:7621:19710 1:N:0:159
TACGGAGGGTGCAAGCGTTATCCGGATTTATTGGGTTTAAAGGGTCCGTAGGCGGACTTATAAGTCAGTGGTGAAAGCCTGTCGCTTAACGATAGAACTGCCATTGATACTGTAAGTCTTGAGTATATTTGAGGTAGCTGGAATAAGTAGTGTAGCGGTGAAATGCATAGATATTACTTAGAACACCAATTGCGAAGGCAGGTTACCAAGATATAACTGACGCTGAGGGACGAAAGCGTGGGGAGCGAACA
+
AABA3AABB2AACGGA2AF?GGHEAEEGHGDD5BAABEFGGGGGHFGCCFAAGEGEE>BGBGGGGH4B@E3BBFFGHFHFHFHGHFHGHHGGHGGHHHGGHHHHHH4GHHB3BG3B?FFFBB2BFG3GHHHHG2FG2FGF@C<GHFH?G11C???@<<>>EGFHHBBGHFFHHFDGHDFGFFHHFFEHHHHGH?DFDGE?.AAFGFFGGGGFGGGGGEFB9DDG.:FADFE-@DFDB..AB-99-;9AFFC
@M03896:38:000000000-B4D98:1:1110:11723:21043 1:N:0:159
TACGGAGGGTGCAAGCGTTAATCGGAATTACTGGGCGTAAAGCGCACGCAGGCGGTTTGTTAAGTCAGATGTGAAATCCCCGGGCTCAACCTGGGAACTGCATCTGATACTGGCAAGCTTGAGTCTCGTAGAGGGGGGTAGAATTCCAGGTGTAGCGGTGAAATGCGTAGAGATCTGGAGGAATACCGGTGGCGAAGGCGGCCCCCTGGACGAAGACTGACGCTCAGGTGCGAAAGCGTGGGGAGCAAACA
+
ABBAA@ADBA?>FFGC222EFGHBAAFGHH555ABBAAEEGHHGGEEAEEG?FFFGEEFHHHGHGH@BGGFBBFHGGHHHGGGEEGHHGHHGFHGHHGHGHHHHHHEHHHDFHHG@FGGHFGCGHHGF?EFGHHGGGAAA;BFFFFFFBFBFF;;::;:;AFFFFF:;ADEFFFFFFFFFFFFFFFFFFBFFA@FFFDABAFCDDB@;;F?-B@DDFFF/B.ADDFF/;FF-A@DDFFDFFFFA-;.FBF.
@M03896:38:000000000-B4D98:1:1110:11719:21061 1:N:0:159
TACGGAGGGTGCAAGCGTTAATCGGAATTACTGGGCGTAAAGCGCACGCAGGCGGTTTGTTAAGTCAGATGTGAAATCCCCGGGCTCAACCTGGGAACTGCATCTGATACTGGCAAGCTTGAGTCTCGTAGAGGGGGGTAGAATTCCAGGTGTAGCGGTGAAATGCGTAGAGATCTGGAGGAATACCGGTGGCGAAGGCGGCCCCCTGGACGAAGACTGACGCTCAGGTGCGAAAGCGTGGGGAGCAAACA
+
AAAAABBCC?AAGGBE22E2FGHFBEFGHHDB5BABAAEEHHGEGEGEECEEGEGGGGGHHHEHGHFGHFBBBFEGGHHHGGGEEGHFGHHHHHGGCFFFGGHGHHHHHHF2FHFCFHHHGFGHHHGFFDFFHHGGCFFAABBFFFFFFB9B;;0;@;;9:BFFFFDDDBEFFFFF9FFFFFFFFFFDFB-DFCD@=FEFCAFCCF>AAFFF;BD;BB0;FFD.:./;;;;-.9@AFFDFAF=EADFFEFF
@M03896:38:000000000-B4D98:1:1110:11577:21276 1:N:0:159
TACGTAGGGGGCGAGCGTTACCCGGAATCACTGGGCGTAAAGGGAGCGTAGGTGGCCTGACATGTCGACTGTGAAAACCCGGAGCTCAACTCCGGACTTGCAGTTGAAACTGCCAGGCTTGAGGACGGTAGAGGAAGACGGAACTGCCAGTGTAGGGGTAAAATCCTTAGATATTGGCAGGAACGCCGGTGACGAAGGTGGTTTTCTGGGCCGGTTCTGACACTGATGCTCGAAAGCCAGGGGAGCGAACG
+
AAAAAFFCCCD>EEEA22EECFGBEEGGH5CB5BB?>>EEGHHGHGGEEGGGGHGHFFFHCEDFFHAF>E?BBBGHGFGGGGCFFHHEFFHHHCCGGCGGHHHHHHGHHH=FDCFE>FGGAGCCHHGCFHGHGHHHFHF.;;E@FFGGFFBFC;;::;;CFGGGBFFGGGGGGGFFBBBDBFFFFFFDDCFFFFFDFFFFFFFFFFFFBFEED@FFEFFFFFFFFFFFFFF;CFDAFFFFFFFFFD>B@D>
@M03896:38:000000000-B4D98:1:1110:16903:29093 1:N:0:159
TACGGAGGGTGCAAGCGTTAATCGGAATTACTGGGCGTAAAGCGCACGCAGGCGGTTTGTTAAGTCAGATGTGAAATCCCCGGGCTCAACCTGGGAACTGCATCTGATACTGGCAAGCTTGAGTCTCGTAGAGGGGGGTAGAATTCCAGGTGTAGCGGTGAAATGCGTAGAGATCTGGAGGAATACCGGTGGCGAAGGCGGCCCCCTGGACGAAGACTGACGCTCAGGTGCGAAAGCGTGGGGAGCAAACA
+
AAAA33A?D>A>AD4422EAAGHA2AFFHH5D53AAAAEA15DEE0EAEE?0E0@EEG?HGHEEGH4B@BDB4FGDGHFFF>E?>EGF3FHHAA/0FFHDFHHHHBBGGHFGFHB1<?FG?FBGHHHFF.FED0.-AB@FFFFFFFFFFF/BB;9;;9;9AFFFFB:;9=ABBBFFB/BF?.9FFFFA-;-A9;9>-.:-@=@BBBBA.B9---99FFFBFDADFDFBFB;99@?.B.DF;;-E-;;BFF.
@M03896:38:000000000-B4D98:1:1111:13018:2939 1:N:0:159
TACGGAGGGTGCAAGCGTTAATCGGAATTACTGGGCGTAAAGCGCACGCAGGCGGTTTGTTAAGTCAGATGTGAAATCCCCGGGCTCAACCTGGGAACTGCATCTGATACTGGCAAGCTTGAGTCTCGTAGAGGGGGGTAGAATTCCAGGTGTAGCGGTGAAATGCGTAGAGATCTGGAGGAATACCGGTGGCGAAGGCGGCCCCCTGGACGAAGACTGACGCTCAGGTGCGAAAGCGTGGGGAGCAAACA
+
AABAAABB@?AAGGGGCCEGFFHF?EFGHGFFBABFEEEFHHHGGCEFGGGCGCGCCGFHHFGGFGFHHHHHHDF4BGHHGGGGEEHFBFHHHFGGHECGFHGGHHGHHG?2CFG2FGFGF0FGHFGHFDFCGFGCGA9DFBFFFFFBFB/;;;FFCDAFFBF9BF;;.-AFBB9B9/;9A.9BBFFDA@DBF>BAD?A@-9>BFFCFFFFC--:AFFE9/..9..;BFFFF.>-ABDFFFFF.-A.;FF.
@M03896:38:000000000-B4D98:1:1111:13014:2961 1:N:0:159
TACGGAGGGTGCAAGCGTTAATCGGAATTACTGGGCGTAAAGCGCACGCAGGCGGTTTGTTAAGTCAGATGTGAAATCCCCGGGCTCAACCTGGGAACTGCATCTGATACTGGCAAGCTTGAGTCTCGTAGAGGGGGGTAGAATTCCAGGTGTAGCGGTGAAATGCGTAGAGATCTGGAGGAATACCGGTGGCGAAGGCGGCCCCCTGGACGAAGACTGACGCTCAGGTGCGAAAGCGTGGGGAGCAAACA
+
BBBAABBBBABBGGGGEAFEGGHFEGGGHFCFBBFFEFFFHHHGG?EEGEEEGEE@EGFHGHHHGHFHHHGFGGHGHHHHGGGEEGGHHHHGHHGHHFBBGHGHHHHHHHGDGHHGGFFFFGHHHHHGFGGEHHGGGCAFFFFFFFFFFF/;;BFFFD;BFFFFFFA;AFFFFFFFFFFFFDFFFFFFF@DFFFFFDDEB>DFFFF@AAB9B>;DDFFFFF?DFFFFFBBBADBDDFFADACFFFDFFFF.
@M03896:38:000000000-B4D98:1:1111:18367:7056 1:N:0:159
TACGGAGGGTGCAAGCGTTAATCGGAATTACTGGGCGTAAAGCGCACGCAGGCGGTTTGTTAAGTCAGATGTGAAATCCCCGGGCTCAACCTGGGAACTGCATCTGATACTGGCAAGCTTGAGTCTCGTAGAGGGGGGTAGAATTCCAGGTGTAGCGGTGAAATGCGTAGAGATCTGGAGGAATACCGGTGGCGAAGGCGGCCCCCTGGACGAAGACTGACGCTCAGGTGCGAAAGCGTGGGGAGCAAACA
+
ABBAABBBCBCCGGGEECGEFBFBEEFFHFFFBBFEEEEFHHHGG0AAEEEGGGGGGGGHGHGHHHHHHHHGHGHHGGGGFGFGEEHHHGHHHGGGGFGGHFGHHHHHHHGHHHGFGGFHGHFHHHHHFGGGHHGGGFFFFFFFFFFFFF/;;:FFFFDFFFFFFF;;AFFFFBFFFFFFFFFFFFFFFBFFFFFFAFEBAFFDBB@;AFFFF>FDFFFFFFFFFFEFFFF@;BDDFD9D=BFFFFEFFF.
@M03896:38:000000000-B4D98:1:1111:16953:11228 1:N:0:159
TACGGAGGGTGCAAGCGTTAATCGGAATTACTGGGCGTAAAGCGCACGCAGGCGGTTTGTTAAGTCAGATGTGAAATCCCCGGGCTCAACCTGGGAACTGCATCTGATACTGGCAAGCTTGAGTCTCGTAGAGGGGGGTAGAATTCCAGGTGTAGCGGTGAAATGCGTAGAGATCTGGAGGAATACCGGTGGCGAAGGCGGCCCCCTGGACGAAGACTGACGCTCAGGTGCGAAAGCGTGGGGAGCAAACA
+
ABAAABBDDAABGFFCECEEGFFFEEAFHDBGBFAAEEEEGGHGGAAAEAAEEECEEGGFFHGGDGEGFHFBGGGFGGGGGFEFGGHFHHHHHHGFHGHHHHGHHHHHGHHGHHHHGGFGGFHHHHHHFGGGHFG??DDDFFFFFFFFFB/;;9BFDF;BFFFFBFAADDEFFFFFFFFFFFFFFFFFFBFFFFFFFFFFFFFDCDBEFFFFFFFDFFFFFFFFFFFFFFFAABBDFA:DA=CEDFFFFF?
@M03896:38:000000000-B4D98:1:1111:15479:12951 1:N:0:159
TACGGAGGGTGCAAGCGTTAATCGGAATTACTGGGCGTAAAGCGCACGCAGGCGGTTTGTTAAGTCAGATGTGAAATCCCCGGGCTCAACCTGGGAACTGCATCTGATACTGGCAAGCTTGAGTCTCGTAGAGGGGGGTAGACTTCCAGGTGTAGCGGTGAAATGCGTAGAGATCTGGAGGAATACCGGTGGCGAAGGCGGCCCCCTGGACGAAGACTGACGCTCAGGTGCGAAAGCGTGGGGAGCAAACA
+
AAAAAAA@DAABEGGFGFCEFFABAEAFHFFF5F2FEEEEGFHFGAAEEGGGGG?E/EECFGFDBFFFGHFBGFG4BGGGGG>EEEHHHFGGHHG0FFCGHGGHHGHHHHGFHHHHGHFGFFHHHHGG?CFFGFG-C>9AAF/9BFFBF9/9;:BFBB9>.B/F9BA;AB.9/;9FFB:.DDFFFFFB;9-:A>B9-.A=-BBBBB@AEFF;=?FDFFFFFFFDFF//;9B@.9=./;AA-@>?=A.9/A.
@M03896:38:000000000-B4D98:1:1111:15346:13942 1:N:0:159
TACGTAGGGGGCGAGCGTTACCCGGAATCACTGGGCGTAAAGGGAGCGTAGGTGGCCTGACATGTCGACTGTGAAAACCCGGAGCTCAACTCCGGACTTGCAGTTGAAACTGCCAGGCTTGAGGACGGTAGAGGAAGACGGAACTGCCAGTGTAGGGGTAAAATCCTTAGATATTGGCAGGAACGCCGGTGACGAAGGTGGTTTTCTGGGCCGGTTCTGACACTGATGCTCGAAAGCCAGGGGAGCGAACG
+
ABBBAFFABBBCGGFCEEGECGBEEEEFH5CGFGGEEFEE?FGGGEEGEEEDGHG1BGFHFHFEFGHCEGGGHHGHGB?EDGFFGHHGGFHFF?>CC/??GGCGHHEFGHFF1FFFFF<=AGFHFHFGGGGFHHHFCCF?:CCAFFGFF;0:;;;B;DEDFFFGFFFGFGGFFFFFF:0;@ABFDFFFFDFEFFADFFFFE;EFFFFB9FAFFCFFFFFFF9BFFFFFFFFF-BDDFFFFEFFFCAA:@@@
@M03896:38:000000000-B4D98:1:1111:14521:14267 1:N:0:159
TACGGAGGGTGCAAGCGTTAATCGGAATTACTGGGCGTAAAGCGCACGCAGGCGGTTTGTTAAGTCAGATGTGAAATCCCCGGGCTCAACCTGGGAACTGCATCTGATACTGGCAAGCTTGAGTCTCGTAGAGGGGGGTAGAATTCCAGGTGTAGCGGTGAAATGCGTAGAGATCTGGAGGAATACCGGTGGCGAAGGCGGCCCCCTGGACGAAGACTGACGCTCAGGTGCGAAAGCGTGGGGAGCAAACA
+
ABAAAABBBABBGGGGGEGEFBFBBEFFHGFFBBFFEEGGHHHGGEEEGEE?EGGCGGGHHHGHHHGHHHHGHHHHHHGGGGGGEGHHHGHHHHGHHFFFGHHHHHHHHHGHHHHGGGGGFGHHHHHHFGGGHHGGGFFFFFFFFFFFFF0;;;FFFFDFFFFFFFA;AFEB0BFFFFBFFFFFFFFFFDFFFFFFFFECFFFBDDDEEFFFFFFAFFFFFFFFFFFFFFFFDFFFFF:ABFFFFAAFFF.
@M03896:38:000000000-B4D98:1:1111:3739:14770 1:N:0:159
ATTAGAAACCCTTGTAGTCCGGCTGACTGACTACGCTACTATCTCGTATGCCGTCTTCTGCTTGAAAAAAAAAAACAACATAACATACAACACATCCAGTCTCCCACAATGACAATGATACAGAGCATTATTACAAACAGAAACCACCATCACTACAGCCACAACTACATCGATAAACACTTCACCTCAGTCAGTCACTCATATCGCTTAAACTCTTGACATATGATTGATAAACTACACAATCACATGGT
+
ABCAAF@@FFAFGGEGGFFBAAEEAFGHHA3EGFDCFFFHHHFHHBABGBGHABEGGHGFDGHEBG5BCE>EEE/11/?/3B333B33333//?FB33B43?422BB//2B322322222@D2222@2222211111/000110?..<>11111=<<1<C./<.<////00./...0:0;00000;0.:/:000000009/00;0.....00;000000000090000////////9/9/9./////////
@M03896:38:000000000-B4D98:1:1111:14410:14902 1:N:0:159
TACGGAGGGTGCAAGCGTTATCCGGATTTATTGGGTTTAAAGGGTCCGTAGGCGGACTTATAAGTCAGTGGTGAAAGCCTGTCGCTTAACGATAGAACTGCCATTGATACTGTAAGTCTTGAGTATATTTGAGGTAGCTGGAATAAGTAGTGTAGCGGTGAAATGCATAGATATTACTTAGAACACCAATTGCGAAGGCAGGTTACCAAGATATAACTGACGCTGAGGGACGAAAGCGTGGGGAGCGAACA
+
ABAAABBBBB2ABGGGCEGGCGGEEEGGHDFHCGFDGGHHHHHGCBFEGG?AGFGEE>@BEGGFFHFHFFGGGHHHFGGCGFFEHGCFHF/?GFFGGEFGHHGHHHFHHHGBFHBFFBFBFFGGHHFHHHHHGH<GFGHGFGGGGFG<F@1?@@DGGCCFGFHHFF1>GHHHHGDGFDDGHFHHFHGE:CGFHFGGGGGGGFFGGFFBFG?BFFGGGGGFG?EGGGGFFD9-;@DFFFFFFFFFC;-;;@-
@M03896:38:000000000-B4D98:1:1111:14391:14902 1:N:0:159
TACGGAGGGTGCAAGCGTTATCCGGATTTATTGGGTTTAAAGGGTCCGTAGGCGGACTTATAAGTCAGTGGTGAAAGCCTGTCGCTTAACGATAGAACTGCCATTGATACTGTAAGTCTTGAGTATATTTGAGGTAGCTGGAATAAGTAGTGTAGCGGTGAAATGCATAGATATTACTTAGAACACCAATTGCGAAGGCAGGTTACCAAGATATAACTGACGCTGAGGGACGAAAGCGTGGGGAGCGAACA
+
AAA?>AA@BA2AGGGFFGGCGGFBEEFEGBDGCGG2FFFAGHHGHBFEGGEFHGEEEEFFFH@GGHBE4GFGFHGH3FGFHHHFHGEEHDEFHFDFFFFFFGGHHHFHGHGFDGB3?BBBBFB?GHEHHGGFECGHFFB2@F1F1GG1D<1?<??FCCCDGHGHDF1>GBFFHD==<GGFBDFHHHGE.CGBFGG?FEEFDF?FGBCBFGFEFG0CFFFBFGAE.EGEFFA@9BAAFDDFFFAE-D>DB@;
@M03896:38:000000000-B4D98:1:1111:22149:16439 1:N:0:159
TTAGAAACCCCTGTAGTCCGGCTGACTGACTACGCTACTATCTCGTATGCCGTCTTCTGCTTGAAAAAAAAAAACTAATACTACAATACTTTATTGTACATTCTACTCTTACGAATACTTTCACCATGCGATATACACAGATAACACTTATAAACTTAAAAATATTATGACACTATTAATGCAGAAGTAACATCTAGCGTAATAGGTAGTTAGATATGTATAGTATACAAAGTATATACATACGTTAAATT
+
BBBBBFBBCA>AFGFGGGBAAAEA4FGG3BEACEFG?FHBFGHHHFBFGD3ABFGF5FFFFGFABFBB>>>>>>133B444444334334444444F444?4444B434433/////23333222<<22////>1111101?11111111111111111111011100000000/0000=0<000//:0000;00000-....;000000900;00009090000000;00/09009000000.0/..///
@M03896:38:000000000-B4D98:1:1111:19371:19467 1:N:0:159
TACGGAGGGTCCAAGCGTTAATCGGAATCACTGGGCGTAAAGCGCACGCAGGCGGCTTGTTAAGTCAGATGTGAAATCCCCGGGCTCAACCTGGGAACTGCATCTGATACTGGCAAGCTTGAGTCTCGTAGAGGGAGGTAGAATTCCAGCTGTAGCGGTGAAATGCGTAGAGATCTGGAGGCATACCGGTGGCGAAGGCGGCCCCCTGGACGAAGCCTGACGCTCAGTCGCGAAAGCTAGGGTAGCAAAA
+
AAA?1AAD?11A11FA0AE00BFA0BFF11AE1AABAEEG/FFE/AA/AFA>E/>//>>FGHHFGHGFHHHGFFF>FGHH/>>>><GG<GH000?FGFGFFFFG>FGHDHHE1?0</?F1?<1?1GFG.CC.G0><<-<0<<0D=DB=D/0;<0:C-;;@EBFGFF;C.9.;09CB;;;...99BFF.:A-:A@;?-9A9--;99@=?EFA?9@--;/A-B-;ABA///-;-----B///-A/99B/;/-
@M03896:38:000000000-B4D98:1:1111:19355:19477 1:N:0:159
TACGGAGGGTGCAAGCGTTAATCGGAATTACTGGGCGTAAAGCGCACGCAGGCGGTTTGTTAAGTCAGATGTGAAATCCCCGGGCTCAACCTGGGAACTGCATCTGATACTGGCAAGCTTGAGTCTCGTAGAGGGGGGTAGAATTCCAGGTGTAGCGGTGAAATGCGTAGAGATCTGGAGGAATACCGGTGGCGAAGGCGGCCCCCTGGACGAAGACTGACGCTCAGGTGCGAAAGCGTGGGGAGCAAACA
+
BCBAAAABCBCCGGGGCEGGGFGFEGFGHFCFBFGFEEEEHHHGGAAEFEG?FGGGEGGHHHHHHHGHHHHHGHHHGHGHGGEFEGHHFHHHHHGGHFGFGFGHHHHHHHHHHHHGGGFG?FHHGHHGFEFFHHA-@BDDEFFFFFFFF9/;:;FFFFFFFFFFFF;;ABEFFBBFBFFFFFFFFFFFFBFFFFFFFFFDFFFFFC;:AFAB;CFAFFFBFFFFFFFFFFFCDFFFFFFFFFFF@;AFFF.
@M03896:38:000000000-B4D98:1:1111:18686:21181 1:N:0:159
TACGGAGGGTGCAAGCGTTAATCGGAATTACTGGGCGTAAAGCGCACGCAGGCGGTTTGTTAAGTCAGATGTGAAATCCCCGGGCTCAACCTGGGAACTGCATCTGATACTGGCAAGCTTGAGTCTCGTAGAGGGGGGTAGAATTCCAGGTGTAGCGGTGAAATGCGTAGAGATCTGGAGGAATACCGGTGGCGAAGGCGGCCCCCTGGACGAAGACTGACGCTCAGGTGCGAAAGCGTGGGGAGCAAACA
+
ABAAAAABBABBGGGEECGEFFGFFGFGHFBGCCGEFFEEHHHGGAAEFECCEGGGGGGHHHBFGHEHHHHGHGHHGHFGFGGGGGHHGGGHGGGHHFGGHHGHHGHHHHGFHHHHGFFFCGHHHHHHFFGFGGDGGAFFFFFFFFFFFB/;;:FFFFAFEFFFFF;;:@AFB:;FFFFFFFFFFFFFFBFFFFFFFFFFACDCDC@AEFFFDFDDFFFFFFFFFFFFFFFF;9@AFFFFFFFFFDEFFFA
@M03896:38:000000000-B4D98:1:1111:19291:22911 1:N:0:159
TACGGAGGGTGCAAGCGTTAATCGGAATTACTGGGCGTAAAGCGCACGCAGGCGGTTTGTTAAGTCAGATGTGAAATCCCCGGGCTCAACCTGGGAACTGCATCTGATACTGGCAAGCTTGAGTCTCGTAGAGGGGGGTAGAATTCCAGGTGTAGCGGTGAAATGCGTAGAGATCTGGAGGAATACCGGTGGCGAAGGCGGCCCCCTGGACGAAGACTGACGCTCAGGTGCGAAAGCGTGGGGAGCAAACA
+
ABAAA3ADDABAGGGG?AEEFFGFEECFHBEF5BFBAAEAGHGGEEEEFFGCGGGGGGGHHHHGGHHHFHHHHHHFGHGGGE@?EFHGHHHHHHFFHFBBGHGGDGHHHHHFHHHFGFFFFGFHHHG0?AFEDGA-<;DA9FBFFFFEF9/;;;FFF=ADFFFF/B:;ACEFFBFFF9:FFDFFFFFDFDFFA-AA-.;9-@CCBC@:AFAFAADDFFFFFFFFFDF/BBB@A=@AFDFDFCA.@;9;B::
@M03896:38:000000000-B4D98:1:1111:19296:22929 1:N:0:159
TACGGAGGGTGCAAGCGTTAATCGGAATTACTGGGCGTAAAGCGCACGCAGGCGGTTTGTTAAGTCAGATGTGAAATCCCCGGGCTCAACCTGGGAACTGCATCTGATACTGGCAAGCTTGAGTCTCGTAGAGGGGGGTAGAATTCCAGGTGTAGCGGTGAAATGCGTAGAGATCTGGAGGAATACCGGTGGCGAAGGCGGCCCCCTGGACGAAGACTGACGCTCAGGTGCGAAAGCGTGGGGAGCAAACA
+
BCBBBBBCCACCGGGEECGEFBDBBEFGHGFFFBFFEFEGHHHGGAAAFEGCFGGEGGGHHHEGHHFHHGHGHHHGBGFGFGEEEGHHHHHHHHGHHFGFGHHHHHGHHHGGHHHGGGGGFHGHHHHHGGGGHH<-<@ABAFBFFFFFFF0<<<FFFFFFFFFFFFB<<@EF0BBFFFBFFFFFFFFFFCFFFFFDFFEFFFFCDFFFFFFFFFFDFFFFFFFDFFFFFFFDBDCDFF9DFFF?FFEFFF.
@M03896:38:000000000-B4D98:1:1111:22774:23795 1:N:0:159
TACGGAGGGTGCAAGCGTTAATCGGAATTACTGGGCGTAAAGCGCACGCAGGCGGTTTGTTAAGTCAGATGTGAAATCCCCGGGCTCAACCTGGGAACTGCATCTGATACTGGCAAGCTTGAGTCTCGTAGAGGGGGGTAGAATTCCAGGTGTAGCGGTGAAATGCGTAGAGATCTGGAGGAATACCGGTGGCGAAGGCGGCCCCCTGGACGAAGACTGACGCTCAGGTGCGAAAGCGTGGGGAGCAAACA
+
BCBAABCBCBBBGGFCECGEFFGFEEFFHGFFBFFFEEEEHHHGGEEFGEEFGGGCGGGHGHGHGHGHHHGGHGHHGHGHGGGFEGHHGGHHHHGGFFGGHHHHHHGHHHGFHHHHGGGHGGHHHHHHFGGEGFG@@DAFEFFFFFFFFF/;;;BFADAFFFFFFFA;A@AF/BBFFFFFFFFFFFFFFCBDFDDFFFFFFFFFFFFEFFFFBCFDFFFBFFFFFFFFFFFFADDDFFDFFFFFFFFFFF.
@M03896:38:000000000-B4D98:1:1111:23054:24115 1:N:0:159
TACGGAGGGTGCAAGCGTTAATCGGAATTACTGGGCGTAAAGCGCACGCAGGCGGTTTGTTAAGTCAGATGTGAAATCCCCGGGCTCAACCTGGGAACTGCATCTGATACTGGCAAGCTTGAGTCTCGTAGAGGGGGGTAGAATTCCAGGTGTAGCGGTGAAATGCGTAGAGATCTGGAGGAATACCGGTGGCGAAGGCGGCCCCCTGGACGAAGACTGACGCTCAGGTGCGAAAGCGTGGGGAGCAAACA
+
ABBBAABCCAABGGGCCEGEFFGFEGFGHGCGFAFFEFGGHHHGGAEEGEC?EEGCEGEGFGFHHHFHHHHHHHHHGHHHGGGGEGHHHHHHHHGHHFHHHHHHHHFHHHGFHHHFFFGGGFHHGHHGFDFFHHG?@DBDEFFFFFFFFF0;;BFFFFDFFFFFFB;;:BEFBBBFFFBFFFFFFFFFF-@AA-;BADEDFFFCD@BEEFFF->DAFFFFF?DDFFFFFFFAAFFFFFFFFFFFFD?BFF.
@M03896:38:000000000-B4D98:1:1111:21260:24836 1:N:0:159
TACGTAGGGGGCGAGCGTTACCCGGAATCACTGGGCGTAAAGGGAGCGTAGGTGGCCTGACATGTCGACTGTGAAAACCCGGAGCTCAACTCCGGACTTGCAGTTGAAACTGCCAGGCTTGAGGACGGTAGAGGAAGACGGAACTGCCAGTGTAGGGGTAAAATCCTTAGATATTGGCAGGAACGCCGGTGACGAAGGTGGTTTTCTGGGCCGGTTCTGACACTGATGCTCGAAAGCCAGGGGAGCGAACG
+
BBB@ABFAB@BBGGECEEEECGFEGEEGH53GFFGCEEEEFGFGGEEGGEECFGFHFHGHBGFFFHEG@DEFGFGFFFEECC?DGHHFFCHGG<>/@/?FGHHGHHFFFGDD1FCB<F0<<CFF0CA@CGEEHHGHECCA;;;AFFFC;:09;;;F?CEDGGGGFGGGGGEFFBFFF;/;;ABFFFBBB9@.FFA>FBBFFDFFFF/B9FFF;BBBFFFBBFFFFFFB;BFD-B?D9FFFFFB?>AB@@B=
@M03896:38:000000000-B4D98:1:1112:17278:3520 1:N:0:159
TACGGAGGGTGCAAGCGTTAATCGGAATTACTGGGCGTAAAGCGCACGCAGGCGGTTTGTTAAGTCAGATGTGAAATCCCCGGGCTCAACCTGGGAACTGCATCTGATACTGGCAAGCTTGAGTCTCGTAGAGGGGGGTAGAATTCCAGGTGTAGCGGTGAAATGCGTAGAGATCTGGAGGAATACCGGTGGCGACGGCGGCCCCCTGGACGAAGACTGACGCTCAGGTGCGAAAGCGTGGGGAGCAATCA
+
ACBBB?ADBABAGFBAE2EA2FGFEEFFHFDB5BAAEEEEGGHGGCFGFEE?EEGGGGGHGF4FFGFGFHF@BGHDBGBGGEEGEEGFHGHHHHGAFCGHGHHHHHHHGH>DGFF2?GHHGFGHGHFH?AFF1FECFFFDFFFFFFFBFFBFFBFFFFDFE;FFBFAADFEFFFFFFFFFFD9FFFF.@FFFA>@--;@@;DDFFFFFFFFAF-AABFF/B?A.AAF:FFFFFFDDFFADAAA.@AEF/;/
@M03896:38:000000000-B4D98:1:1112:17306:3631 1:N:0:159
TACGGAGGGTGCAAGCGTTAATCGGAATTACTGGGCGTAAAGCGCACGCAGGCGGTTTGTTAAGTCAGATGTGAAATCCCCGGGCTCAACCTGGGAACTGCATCTGATACTGGCAAGCTTGAGTCTCGTAGAGGGGGGTAGAATTCCAGGTGTAGCGGTGAAATGCGTAGAGATCTGGAGGAATACCGGTGGCGAAGGCGGCCCCCTGGACGAAGACTGACGCTCAGGTGCGAAAGCGTGGGGAGCAAACA
+
ABBBAABBBAABGGF4A2AAAFGFGEFGHFDF5BB2EEEEHHHGGCFGGCGFGGGGGGGHHHHHGHBGHHFBFGHGFGFHGGGGEEHGHGHHHHGEBAFGHHGHHHHHHH?DGGGEGHHHHGGHHHHHFGGF=FGGGADDEFFFFFFEFFBFBBFFFFADEBFF/BA;ADEFFFFFFFFFFFEFFFFFFFFFABCCFFFFFFFFFFFFFFFFF-ADBFFBFFDDFFFFFFFDFFFFEDDFAFFFFFFFFFE
@M03896:38:000000000-B4D98:1:1112:17292:3645 1:N:0:159
TACGGAGGGTGCAAGCGTTAATCGGAATTACTGGGCGTAAAGCGCACGCAGGCGGTTTGTTAAGTCAGATGTGAAATCCCCGGGCTCAACCTGGGAACTGCATCTGATACTGGCAAGCTTGAGTCTCGTAGAGGGGGGTAGAATTCCAGGTGTAGCGGTGAAATGCGTAGAGATCTGGAGGAATACCGGTGGCGAAGGCGGCCCCCTGGACGAAGACTGACGCTCAGGTGCGAAAGCGTGGGGAGCAAACA
+
AAA?AAADBAAAGGGA22AAAFGFDEGGHGD55ABAAAEEHGGGGCEEFFECFFGGGGGBGGDHHHBHDBGBFD44FGGFGGECEEGB3FGBGHGFFFFFGGGHHHFFGFGFHHGBFHHG?C1FGBFC?CFFHEA<@CC999BFFFFFBF9FF;;B=@.9:9B/9F;99BABBBFFFFBFDDFFFFFFFDFDAAAF-AA>BFFFADCAEFFD;@FFB;/9B.AADFFEFFFDDFA.F;9AB-@EADAFFFE
@M03896:38:000000000-B4D98:1:1112:16829:6787 1:N:0:159
TACGGAGGGTGCAAGCGTTAATCGGAATTACTGGGCGTAAAGCGCACGCAGGCGGTTTGTTAAGTCAGATGTGAAATCCCCGGGCTCAACCTGGGAACTGCATCTGATACTGGCAAGCTTGAGTCTCGTAGAGGGGGGTAGAATTCCAGGTGTAGCGGTGAAATGCGTAGAGATCTGGAGGAATACCGGTGGCGAAGGCGGCCCCCTGGACGAAGACTGACGCTCAGGTGCGAAAGCGTGGGGAGCAAACA
+
BCCBAABCBABCGGFA22EAAFGFEEFFHFDFBBAAAEEEEHHGGEECGEGGGGGGGGGHFB@GGHEHHHGBFDG??FGHGGGGEGHGHHHHHHGEFFHHHHHHHHGHFHDDGHFGGHHHHHGHHHGHGGGEFGGGGFFDFFFFFFFBBFBFF;BFFF;CFFFFBFAADF.F0BFFFFBF?DFFFFFFF:DFFFF--DED-=FFFFFFEFFFBDDDFBF;FFDDFDFFFFFFFAFFFFDBFFF?DDFFFFA
@M03896:38:000000000-B4D98:1:1112:16810:6797 1:N:0:159
TACGGAGGGTGCAAGCGTTAATCGGAATTACTGGGCGTAAAGCGCACGCAGGCGGTTTGTTAAGTCAGATGTGAAATCCCCGGGCTCAACCTGGGAACTGCATCTGATACTGGCAAGCTTGAGTCTCGTAGAGGGGGGTAGAATTCCAGGTGTAGCGGTGAAATGCGTAGAGATCTGGAGGAATACCGGTGGCGAAGGCGGCCCCCTGGACGAAGACTGACGCTCAGGTGCGAAAGCGTGGGGAGCAAACA
+
ABAAAAABBABCGGF4A2EAAGHFFEFGHGDFBABBEEEEGHHGGCFCFAFGGGGGGGGHFFGHGHFHHHGFGHHHFGGGGGGGEEHHHGHHHHGFCCGGHHHHHHGHHHDBGHGFGHHHGGGHHHHGGGGFGHGCGCFFFFFFFFFFFFFFFBFFFB:CFFFFFFFADFFFFFFFFFFFFFFFFFFFFFFFFDDFF?EDFFFFFFCEFFFFFFFDFFFFFFFFFFFFFFFCDDFDFFADDFFFFFFFFF.
@M03896:38:000000000-B4D98:1:1112:24722:8586 1:N:0:159
TACGGAGGGTGCAAGCGTTAATCGGAATTACTGGGCGTAAAGCGCACGCAGGCGGTTTGTTAAGTCAGATGTGAAATCCCCGGGCTCAACCTGGGAACTGCGTCTGATACTGGCGAGCTTGAGTCTCGTAGGGGGGGGTAGAATTCCAGGGGAAGCGGGGAAAGGCGTAGAGATCTGGGGGAATACCGGGGGCGAGGGCGGCCCCCGGGACGAAGCCTGCGTCTCAGGGGCGAAAGGGGGGGGGGCAAACG
+
A?AA>AABDAABCGB422EA2BFFFEAFHGD55BBAEAEEHHFGG0EECEGGGCEGCEDHFFGGGFDFBDEBGGHF4BFF/>EEEEHHHGHFGAF0BF2B2/?B//2?FD2@1//>/<E10011><<>..<.<<<-9--.9B/;/B/BB/.-....;9-9-.....-;-9.//;//;/.;-99.:B/;B-;-9-;-9-.9----@--@---;-@D-;/..-;9..///.9--;9-..;-9-@9-9-9.9..
@M03896:38:000000000-B4D98:1:1112:24701:8598 1:N:0:159
TACGGAGGGTGCAAGCGTTAATCGGAATTACTGGGCGTAAAGCGCACGCAGGCGGTTTGTTAAGTCAGATGTGAAATCCCCGGGCTCAACCTGGGAACTGCATCTGATACTGGCAAGCTTGAGTCTCGTAGAGGGGGGTAGAATTCCAGGTGTAGCGGTGAAATGCGTAGAGATCTGGAGGAATACCGGTGGCGAAGGCGGCCCCCTGGACGAAGACTGACGCTCAGGTGCGAAAGCGTGGGGAGCAAACA
+
BBBBAABBBABBGGFCA2EAAFGFEEEGHFDB53AAEAEBFGHGGCEEGCGCGGGGGGGHFFHHGHBGGFGBGHFFGHHHGGGGEGHFHGHHHHGFGEHFHBGHHHGHHH?FGEHFGHHHHFGHHHGHFFGEGHG?CABDEFBFFFFBFFFFF;FBFB:BABB9BFD;AA.BFFFFFFBFBFFFFFFFF=BDFFF;@DEBAFFAAFFEFFFFFFFDFFFBF?DDFFFFFFFDDCCDFDADDFAE-AEFFF.
@M03896:38:000000000-B4D98:1:1112:24718:8604 1:N:0:159
TACGGAGGGTGCAAGCGTTAATCGGAATTACTGGGCGTAAAGCGCACGCAGGCGGTTTGTTAAGTCAGATGTGAAATCCCCGGGCTCAACCTGGGAACTGCATCTGATACTGGCAAGCTTGAGTCTCGTAGAGGGGGGTAGAATTCCAGGTGTAGCGGTGAAATGCGTAGAGATCTGGAGGAATACCGGTGGCGAAGGCGGCCCCCTGGACGAAGACTGACGCTCAGGTGCGAAAGCGTGGGGAGCAAACA
+
BCBAA@BBBABCGGEA22EAAGHFEEFFHFDDBBBAAAFEHHHGGCEEGGGGGGGGGGGHGGHHHHFHGHGFGHHGFGGGGGGGEEHGHHHHHHGHGGHGHHHHHHFHHHFDHEGGFHHHHGGHHHHHFGGGBGG-@DFFFFFFFFFFFFFFF;0B@CADFFFF9BA;DF?FFFFFFFFFFFFFFFFFFFDFFFFFFFFFFCFFFFDFFFFFFFFAFFF0FDDA?DFFF0:;ADFABDDD;DFFFFFFFF.
@M03896:38:000000000-B4D98:1:1112:24700:8617 1:N:0:159
TACGGAGGGTGCAAGCGTTAATCGGAATTACTGGGCGTAAAGCGCACGCAGGCGGTTTGTTAAGTCAGATGTGAAATCCCCGGGCTCAACCTGGGAACTGCATCTGATACTGGCAAGCTTGAGTCTCGTAGAGGGGGGTAGAATTCCAGGTGTAGCGGTGAAATGCGTAGAGATCTGGAGGAATACCGGTGGCGAAGGCGGCCCCCTGGACGAAGACTGACGCTCAGGTGCGAAAGCGTGGGGAGCAAACA
+
>AA?>AAB@AAACGBA222AFGHA2BFDGDA55B2AAAAECAGFE?E0EEEGGEFG?EEFFGFF@GBH3GHGGHHHHHHHGEF@><GFGFHGGGEFGGHHHHFGHFGHHHFFGGB2?GHF0<CGHHGC<EC>GF?-<@>;.;BFFFFEFF/B;;;B@@ABEFFE/F999@EF9BFFBB/FDDB//;;DABA??AC>DFEB-;@DFFFEFBFABBD.BB9;/A..:A9//;9-.;;;;DA9--BABDFBF:.
@M03896:38:000000000-B4D98:1:1112:5380:13589 1:N:0:159
TACGTAGGGGGCGAGCGTTACCCGGAATCACTGGGCGTAAAGGGAGCGTAGGTGGCCTGACATGTCGACTGTGAAAACCCGGAGCTCAACTCCGGACTTGCAGTTGAAACTGCCAGGCTTGAGGACGGTAGAGGAAGACGGAACTGCCAGTGTAGGGGTAAAATCCTTAGATATTGGCAGGAACGCCGGTGACGAAGGTGGTTTTCTGGGCCGGTTCTGACACTGATGCTCGAAAGCCAGGGGAGCGAACG
+
ABABAFFAA?>DEEA2A2AAABBBAEEFGBCDB2A?EEE?GHHGHGGGGEE?GDCFBB/B?BFEBBCA>E?BB4B4B?EEDCBFDHHGHHFDHGCGC/?GHDFGGDFFGG><<<><>GHGGFG<<GGGGHGG0:CGHFGDCCEFFBFFCFBF;CF;CECDBFGG9;CFFGGGFGFBBBBDFEFFDFFFF@DFFFEFFFBBFAEFFFFFFFEA@-@DEFFFFFFFFFFFFFFFFFFFFFFFFDFFFFDCCFC
@M03896:38:000000000-B4D98:1:1112:20494:16024 1:N:0:159
TACGGAGGGTGCAAGCGTTATCCGGATTTATTGGGTTTAAAGGGTCCGTAGGCGGACTTATAAGTCAGTGGTGAAAGCCTGTCGCTTAACGATAGAACTGCCATTGATACTGTAAGTCTTGAGTATATTTGAGGTAGCTGGAATAAGTAGTGTAGCGGTGAAATGCATAGATATTACTTAGAACACCAATTGCGAAGGCAGGTTACCAAGATATAACTGACGCTGAGGGACGAAAGCGTGGGGAGCGAACA
+
ABAAAABCCABCFFA4E2E2FBFEGEGGHFFH5BB2FFHFFGHGHHHGHHGGHGGCE>BG4BFEFG4GDBGFFGHGFGHBGGHGHGHGHEFFHGCEGFHGHHHHHHEHHHB3FGBF?GHGGGFFFHFHHHHFFGGHFHHEFFFFGGGDHFFFF@DFEACEGGFH<FBGHHHHGFGHHFHGHHGHGGEEHHHFGDFEGGFFED?FFFGGGGGGEGGFFGGFGDGGGG?.DDACFFFFFFFFFFFFDFBFFC:
@M03896:38:000000000-B4D98:1:1112:20779:18647 1:N:0:159
TACGTAGGGGGCGAGCGTTACCCGGAATCACTGGGCGTAAAGGGAGCGTAGGTGGCCTGACATGTCGACTGTGAAAACCCGGAGCTCAACTCCGGACTTGCAGTTGAAACTGCCAGGCTTGAGGACGGTAGAGGAAGACGGAACTGCCAGTGTAGGGGTAAAATCCTTAGATATTGGCAGGAACGCCGGTGACGAAGGTGGTTTTCTGGGCCGGTTCTGACACTGATGCTCGAAAGCCAGGGGAGCGAACG
+
ABAAAFFBCCCBGGA2A2EACBFEEEFGH5CDBBA?EEFEHHHGHGGGGGGGGHGHBBFH?BBEBFGFEEDBBGHHHFEEDCFCDHHGHFHHHGGGCCGGGGHHHHGGHHFFF>CCGHHHGHCGHHG@EHGHFGHFHFGF;AEGGGGGGGFGFCFCCCADFFGG;;CFGGGGGGFFFFFDBEFFDFFFFDFEFDEFFFFFEDFFFFFBFF?A=@DFEFFBFEFFFFFFFFFA@FFFFFFFFFFF=A9;DF9
@M03896:38:000000000-B4D98:1:1112:20772:18664 1:N:0:159
TACGTAGGGGGCGAGCGTTACCCGGAATCACTGGGCGTAAAGGGAGCGTAGGTGGCCTGACATGTCGACTGTGAAAACCCGGAGCTCAACTCCGGACTTGCAGTTGAAACTGCCAGGCTTGAGGACGGTAGAGGAAGACGGAACTGCCAGTGTAGGGGTAAAATCCTTAGATATTGGCAGGAACGCCGGTGACGAAGGTGGTTTTCTGGGCCGGTTCTGACACTGATGCTCGAAAGCCAGGGGAGCGAACG
+
AAA3>FFAAAD>AE2A22AA1BBBAEEGG53552AB>>EEGHFGHGEEEEE?BFFGFB?F3B4?BFAGED?BBFEGGCEEGFCCGHGFFFGHGDC?@/FDHFFGHFGGGH1=FFGFHHHGAF0<CGGDGHAGCCAC:CG.:CEDBBFFBFGFC;;9;C9CFB0C;;;;CFGGFFFF;;B9-.BF9AD@F@DAFDEF.ABB..;;EF99/;.;;9@;EB/::BFFFFBB;/B.-BD.;AB9..@?99--@B;
@M03896:38:000000000-B4D98:1:1112:23412:20613 1:N:0:159
TACGGAGGGTGCAAGCGTTAATCGGAATTACTGGGCGTAAAGCGCACGCAGGCGGTTTGTTAAGTCAGATGTGAAATCCCCGGGCTCAACCTGGGAACTGCATCTGATACTGGCAAGCTTGAGTCTCGTAGAGGGGGGTAGAATTCCAGGTGTAGCGGTGAAATGCGTAGAGATCTGGAGGAATACCGGTGGCGAAGGCGGCCCCCTGGACGAAGACTGACGCTCAGGTGCGAAAGCGTGGGGAGCAAACA
+
>AA?>AABB2ABGFB4A2EAAGFFEEFFHFDB5ABAEEEEFHHGGCGGEAEFGGGEGGGHFFBGHHBGHHEFFG44FGGHGGGGEGFHHGHGHHGG?/FDGFFHFHDGHF?BFGGBFHHHHF<GGGFCFEFF=F.-<>DDFFFFFFFBFFBFB9BBDFADE/BB9FD;A@?FFFFFFFEFFFFFFFFFF@ADA@>@>DECCAADFA-AEFF=C@ADBBF;F?AFBDF9/B;9DD;DFFFFFFFEFFEFFF?
@M03896:38:000000000-B4D98:1:1112:23428:20623 1:N:0:159
TACGGAGGGTGCAAGCGTTAATCGGAATTACTGGGCGTAAAGCGCACGCAGGCGGTTTGTTAAGTCAGATGTGAAATCCCCGGGCTCAACCTGGGAACTGCATCTGATACTGGCAAGCTTGAGTCTCGTAGAGGGGGGTAGAATTCCAGGTGTAGCGGTGAAATGCGTAGAGATCTGGAGGAATACCGGTGGCGAAGGCGGCCCCCTGGACGAAGACTGACGCTCAGGTGCGAAAGCGTGGGGAGCAAACA
+
AAAAAAABBABCGFB4A2EAAFFFGEFFHFDF5AB2EEEEGHHGGCGGGAEFGGGFGGGHFBDGGHFGHGFBFGGDFGFGGGGGEGEFHFHHHHG0?/BBGGHHHHHHHGDBGHGEFHHHHFGGGHHHGFGEFF.ACFCDFFFFFFFEFFBFFBFFFF;DFFBB9FA;DFAFFFFFFFBFFFFFFFFFF>FAFBBBFFFFAFCFFCFFFFFF>BD;/BFFFFFFFDFFFFFDDDFFFFDFFCF?CFEFBFA
@M03896:38:000000000-B4D98:1:1112:16188:23700 1:N:0:159
TACGGAGGGTGCAAGCGTTAATCGGAATTACTGGGCGTAAAGCGCACGCAGGCGGTTTGTTAAGTCAGATGTGAAATCCCCGGGCTCAACCTGGGAACTGCATCTGATACTGGCAAGCTTGAGTCTCGTAGAGGGGGGTAGAATTCCAGGTGTAGCGGTGAAATGCGTAGAGATCTGGAGGAATACCGGTGGCGAAGGCGGCCCCCTGGACGAAGACTGACGCTCAGGTGCGAAAGCGTGGGGAGCAAACA
+
BCBABBCCCABBGGE4A2EAFGFFFEFGHFBB5BBAAAEEHHHGGCEEFCEEFGGFGGGHGFHHGHFGHHFBFGGGFGGHGGGGEGHHHGHHHHGHFFHHHHHHHHHHHHFGHHHGGHHHHFGHHHGGFGGGHHGGGFFDFFFFFFFFFFFFFBFFDFDFFFFFFFAAFFEFFFFFFFFFFFFFFFFFFCFFADDDFFEDFFFFFFFFFFFFFFFDFFFFFFFFFFFFFFFFDFFFFFFFFFFFFDEFFF?
@M03896:38:000000000-B4D98:1:1112:16181:23719 1:N:0:159
TACGGAGGGTGCAAGCGTTAATCGGAATTACTGGGCGTAAAGCGCACGCAGGCGGTTTGTTAAGTCAGATGTGAAATCCCCGGGCTCAACCTGGGAACTGCATCTGATACTGGCAAGCTTGAGTCTCGTAGAGGGGGGTAGAATTCCAGGTGTAGCGGTGAAATGCGTAGAGATCTGGAGGAATACCGGTGGCGAAGGCGGCCCCCTGGACGAAGACTGACGCTCAGGTGCGAAAGCGTGGGGAGCAAACA
+
ABB?A3ADDAAAGGFA22AAAGGFEEFGHFA553AAAAEFEHHGG?EAGGGCGGGGGGGHHGH4@GFHHHGBFFHFFGGGFECEGGHGHGHFFFCGCFHGHEHHGHHHHHGHHHHHEHHHHGGGHHGHFGGFGC.ACAF?.;BFFFFBB/BF99/BA@AF?FFFBBA9DCFFFFFFB/;FAAFFFFFFA;>D.BC;-DA-@DBFF9-;.FFA=-9;FF9/FDFFDFFFBFFCA=BDBA:DFAAABF?F/.;
@M03896:38:000000000-B4D98:1:1112:16865:26045 1:N:0:159
TACGGAGGGTGCAAGCGTTAATCGGACTTACTGGGCGTAAAGCGCACGCAGGCGGTTTGTTAAGTCAGATGTGAACTCCCCGGGCTCAACCTGGGAACTGCATCTGATACTGGCCAGCTTGAGTCTCGTAGAGGGGGGTAGAATTCCAGGTGTAGCGGTGAAATGCGTAGAGATCTGGAGGAATACCGGTGGCGAAGGCGGCCCCCTGGACGAAGACTGACGCTCAGGTGCGAAAGCGTGGGGAGCAAACA
+
>AAAA>>2A2>AGGF4E2AAAGFFE22AGFDF5322AEEAAFGGGCG?EE>EE0/>E>1?BBFGGHFGHFDBBBG3BFHFEEEEEEHHHHHGH0FGFFHGH1?GGEEGHHG2GA01FFHHFGHHGHGFF.FEDCDCC?BFFBBFFFFB9B/B:9FFBBA-.BFFBFD.A=EFBFBFFFF.D?BBFFFD=;B.A-9@B.;@?BBBBB;9AFFB--A9;BF/;9?DDDB/F//-;9>9BADA-9@E-9AFFFF
@M03896:38:000000000-B4D98:1:1112:17354:27752 1:N:0:159
TTAGAAACCCCTGTAGTCCGGCTGACTGACTACGCTACTATCTCGTATGCCGTCTTCTGCTTGAAAAAAAAAATATAGATAAACATACATGTAGGTAGCGTGATTGCGTAATGCAAATCAAATTTAATATAGTTGATTAATTGCAGCAATGACCTTATACAGAATTATATGACTATACGTGTTGATAGATCCATTGACAGTGTGAGAATTTAGAGTTGTCATACATACATGTATATATGAAGGAAACTCAA
+
CCCCCB@FC>>AFGBEAF5AAEAE4BBGFFFFB22AEEGBFDGEEFEGFG3ABAFFFDFDDGC1BBE1>0>>>1@4444444B333333444?433433//?/B433/////33333322222222@2@22222222>1?111111<00<11111>11111<111=1>111100=000<<<<..000000:000;000000:0000000:000090000;00090000090;0900000000/.///000/
@M03896:38:000000000-B4D98:1:1113:19123:2594 1:N:0:159
TACGGAGGGTGCAAGCGTTATCCGGATTTATTGGGTTTAAAGGGCCCGTAGGCGGACTTATAAGTCAGTGGTGAAAGCCTGTCGCTTAACGATAGAACTGCCATTGATACTGTAAGTCTTGAGTATATTTGAGGTAGCTGGAATAAGTAGTGTAGCGGTGAAATGCATAGATATTACTTAGAACACCAATTGCGAAGGCAGGTTACCAAGATATAACTGACGCTGAGGGACGAAAGCGTGGGGAGCGAACA
+
AAAA>AA@BBBAGGGA22E2ABFEABEFHB5A5BA2AEGFGH3A1AA00A1BFAEG>>BFGFHHGHBF4FFGAGFHFGH31FFGGF/>B?//?F/FGFFFG3BBGHBGHHFBG3B?BBDB@2@@>F2GF>G2F2FHEGD100?F?<11<@1?>=1=<<>>F<FHGD0=DGHHEHD00D00=GBGGHGE:CGHG.:-@?CAD@.;0;C;;A9C0C0=BFFBFFC..9AA9A9;-9;AFFFFFA;A;;-;-;-
@M03896:38:000000000-B4D98:1:1113:19138:2608 1:N:0:159
TACGGAGGGTGCAAGCGTTATCCGGATTTATTGGGTTTAAAGGGTCCGTAGGCGGACTTATAAGTCAGTGGTGAAAGCCTGTCGCTTAACGATAGAACTGCCATTGATACTGTAAGTCTTGAGTATATTTGAGGTAGCTGGAATAAGTAGTGTAGCGGTGAAATGCATAGATATTACTTAGAACACCAATTGCGAAGGCAGGTTACCAAGATATAACTGACGCTGAGGGACGAAAGCGTGGGGAGCGAACA
+
ABBBABBBB?AAF5GAA2EECGHEEEEGHBDG5BB2BEHHFGHGHGHGEHGEHFC>>>BBDGGFFG4F4EFBFGGHHHHHHHHGHGGGGFEFHGEHGHHHHHHHHHBHHHFBFG3FFFGGGGFBGHFFHHHHGHFG2GGE@FFFCGGFHF1C@@?@>>>>FHHHFD<FHHHHGHHHHGGFFGGHFGGE;GHFHGGGGGHGGG?FGFFFFGGGGGFGGGGFFGGGGGGFFFA@@DFDFFFFFFFFFD9>=F>
@M03896:38:000000000-B4D98:1:1113:14227:3185 1:N:0:159
TAAGAAACCCGAGTAGTCCGGCTGACTGACTACGCTACTATCTCGTATGCCGTCTTCTGCTTGAAAAAAAAAAATCACCCAAGTTGTCACACACTACAACTGACACCCAATTAACTACGAAATATGCTTTACCCATACGTCACACACCAACTCCACTACCCCCCAGAGTCTTACCTTCCCCACTCATCCCGCTTACCACATAATCCACCTCTTCGTAATACGCCCTCCACTTTACTCACACCTGAACCAA
+
>1>AAF1C1>DD?1FF3B3E?ECEAGFHBFFA0E/CAAFF2AFGFFCHEGBA/AAABDDDFBEFBGBG/>?EE/0B1FG0///1B1B12111<?00CC111BD11B////<1?1>211///</11<<<111110?0000><..1<.C..<./00/<0<//..::-...;90000/00/9;//..//009..--..0//9-//;/////---//;-----//---------9/////9////-//;//--;
@M03896:38:000000000-B4D98:1:1113:20794:4734 1:N:0:159
TACGGAGGGTGCAAGCGTTAATCGGAATTACTGGGCGTAAAGCGCACGCAGGCGGTTTGTTAAGTCAGATGTGAAATCCCCGGGCTCAACCTGGGAACTGCATCTGATACTGGCAAGCTTGAGTCTCGTAGAGGGGGGTAGAATTCCAGGTGTAGCGGTGAAATGCGTAGAGATCTGGAGGAATACCGGTGGCGAAGGCGGCCCCCTGGACGAAGACTGACGCTCAGGTGCGAAAGCGTGGGGAGCAAACA
+
ABAAABABBAAACFDA?2EFAGGBEEFGHFA55AABAAAEBFGGGCECFEFEGGG?EFEHHHHHGHEGHHHGHFHDHHHHFEGFGGHFFGHHHHGHFGHGHHHHHHFHHHFFHHG<?FGHFFGHHHGGFEFGHHGGCABDEFFFFFFFBB/B;;;;@;;@AFFFFFA;ABEFFFFFFFFFFFFFFFFFFCFFFFFFFFEDFFFFFFBF?FFFDDFFFFFFFFDDFFFFFFB=?BCDFFFFCFFE=AEFFFF
@M03896:38:000000000-B4D98:1:1113:20817:4736 1:N:0:159
TACGGAGGGTGCAAGCGTTAATCGGAATTACTGGGCGTAAAGCGCACGCAGGCGGTTTGTTAAGTCAGATGTGAAATCCCCGGGCTCAACCTGGGAACTGCATCTGATACTGGCAAGCTTGAGTCTCGTAGAGGGGGGTAGAATTCCAGGTGTAGCGGTGAAATGCGTAGAGATCTGGAGGAATACCGGTGGCGAAGGCGGCCCCCTGGACGAAGACTGACGCTCAGGTGCGAAAGCGTGGGGAGCAAACA
+
AAA@AAABBAAACAEA222EABFBEBAFHFFFBBBBAA2B1DFEGCEE?EGEEGG?EEEHHG4BFGHGBBHBGFGBGGFGFCGFGGHC3BFHHHGCFFHHHHHHHHFG?G?GGG2<??GGG?FGGHHHFCFGHHGCCFDDEBBFFFFFFFEFF;BBB@AD?FFFFFDADDABB;;FFFBFFDFB/BBDB9;DFFACFFFFFAF@;;@9AF?DA9ADFFFBFFFFFDFFFFFFDFA./ADFFFF.99E/FF.
@M03896:38:000000000-B4D98:1:1113:20803:4749 1:N:0:159
TACGGAGGGTGCAAGCGTTAATCGGAATTACTGGGCGTAAAGCGCACGCAGGCGGTTTGTTAAGTCAGATGTGAAATCCCCGGGCTCAACCTGGGAACTGCATCTGATACTGGCAAGCTTGAGTCTCGTAGAGGGGGGTAGAATTCCAGGTGTAGCGGTGAAATGCGTAGAGATCTGGAGGAATACCGGTGGCGAAGGCGGCCCCCTGGACGAAGACTGACGCTCAGGTGCGAAAGCGTGGGGAGCAAACA
+
ABBAAABBBAAAFGGF?2FECGHFEEGGHFD55BBAAAEEGHHGG?E?EEEEEEFCFGGHHHHHGHDFGHHFGGHGHHHHGGGGEGHGGHHHFGFHFGHGHHHHHHHHHHFFGHGFFGHGGHGHHHHHFGGGHHGGGCFFFFFFFFFFFFBFB;:;;;;;AFFFFF;;AFFFFFFFFFFFFFFFFFFFDDFFA;@CDFFDFFFFFFCEEFFFF;ADFFFFFFD.DFF/FFFDFFFFFDFFFFFFAAEFFFA
@M03896:38:000000000-B4D98:1:1113:7752:4812 1:N:0:159
TACGTAGGGGGCAAGCGTTGTCCGGAATTACTGGGTGTAAAGGGAGCGCAGGCGGGAAGACAAGTTGGAAGTGAAAACCCTGGGCTCAACCCATGAATTGCTTTCAAAACTGTTTTTCTTGAGTAGTGCAGAGGTAGATGGAATTCCCGGTGTAGCGGTGGAATGCGTAGATATCGGGAGGAACACCAGTGGCGAAGGCGGTCTACTGGGCACCAACTGACGCTGCGGCCCGAAAGCATGGGTAGCAAACA
+
1AA?>CF1>1>AEGA0E?E?CGGEEEGGHF122B/0BEFFFHHGHEECEE@>EEG//>/BBGGHGGGH1BGBGFFHHHG/FGFEGFFFGHHG<0F11@FFGHHHH1FGGHGH??GHGGHHGD>>>G1>BGF1GCF1GHFFGBHHFHFHGGCCE:0;-:.;E?BB0;;;;9;CFBFFA??A@CFFFFBAFF//-9=--9A--;9B/9;:9EEBBF--AFB9B9AAA--;--;@@?@BBBFFFFBF-:/9/;-
@M03896:38:000000000-B4D98:1:1113:7721:4817 1:N:0:159
TACGTAGGGGGCAAGCGTTGTCCGGAATTACTGGGTGTAAAGGGAGCGCAGGCGGGAAGACAAGTTGGAAGTGAAAACCATGGGCTCAACCCATGAATTGCTTTCAAAACTGTTTTTCTTGAGTAGTGCAGAGGTAGATGGAATTCCCGGTGTAGCGGTGGAATGCGTAGATATCGGGAGGAACACCAGTGGCGAAGGCGGTCTACTGGGCACCAACTGACGCTGAGGCTCGAAAGCATGGGTAGCAAACA
+
ABAA>FFA32>>AAFAA?E?CEGE?EEFGFBFBBA3AABFBFHGHEEEEAFEEGGCEGGAGFFGHHGFH3F?GHFGDGG/FGGFHHHHFHHGFH0?DBGGFHGGB?2FGFFF?DG?FHHHB?F<1FGFFFHGHGHEH10=G/DDHHGHGG@DE:;<;:.;E?;CFGG;EGGGGC;EB@-A9.FF.BDEFFFFE@;@=?A9=9@AFBBBFF...A.ADFB/BADDD...9AAB9BD./9B/9AB9;BFBFA?
@M03896:38:000000000-B4D98:1:1113:7738:4823 1:N:0:159
TACGTAGGGGGCAAGCGTTGTCCGGAATTACTGGGTGTAAAGGGAGCGCAGGCGGGAAGACAAGTTGGAAGTGAAAACCATGGGCTCAACCCATGAATTGCTTTCAAAACTGTTTTTCTTGAGTAGTGCAGAGGTAGATGGAATTCCCGGTGTAGCGGTGGAATGCGTAGATATCGGGAGGAACACCAGTGGCGAAGGCGGTCTACTGGGCACCAACTGACGCTGAGGCTCGAAAGCATGGGTAGCAAACA
+
ABBAAFFCA2>A?FFF??E?EGHFEEFFHGBDBBA3EEBGBGHGHEDEEEFEFGG/>EEFFGHHGHGFHHHHHHFHHHG/FHHHGHHHHHHGGHHG?GHHHHHHHHHHHHFF??GGGHHHGDGFGHGGHHHHHGHGFGHHHFHHHHHHGGCEA<<CAA;EGGGGGGCEEGGGGGGGGGGGGDGFFFFFFBFFFFFFFFFFFFBFEFBBFFEFFFFFFFFFFFFDFDFFEEFFDFFFFFFFFFFFEFFFFFF
@M03896:38:000000000-B4D98:1:1113:7723:4838 1:N:0:159
TACGTAGGGGGCAAGCGTTGTCCGGAATTACTGGGTGTAAAGGGAGCGCAGGCGGGAAGACAAGTTGGAAGTGAAAACCATGGGCTCAACCCATGAATTGCTTTCAAAACTGTTTTTCTTGAGTAGTGCAGAGGTAGATGGAATTCCCGGTGTAGCGGTGGAATGCGTAGATATCGGGAGGAACACCAGTGGCGAAGGCGGTCTACTGGGCACCAACTGACGCTGAGGCTCGAAAGCATGGGTAGCAAACA
+
AAA?>CFAA2>AAFGF22A2AFGEEEEGHD5B5B23BEBFHHFC1EEEEA@>EEG/ECEGCGHHHF4FF?FFGHBDFGG/BGGHGHHHGHHG/GCFGFHHHFHHHFFFHHGG??1FFFGHDFF=1>=GFDGFHGHEHHFEGGHHHHHHD@@AC=<::;.;AEFGGF;9;@FFFFGGDA@A?DFFFFDE9BBBEFFFFFFFF-9D/B;FBEEBDFFEFFFFFFAAA:AA?.;9>.:9BBBBFEFE.;FBFA9
@M03896:38:000000000-B4D98:1:1113:7754:4839 1:N:0:159
TACGTAGGTGGCAAGCGTTGTCCGGAATTACTGGGTGTAAAGGGAGCGCAGGCGGTAAGACAAGTTGGAAGTGAAAACCATGGGCTCAACCCATGAATTGCTTTCAAAACTGGTTTTCTTGAGTAGTGCAGAGGTAGATGGAATTCCCGGTGTAGCGGTGGAATGCGTAGATATCGGGAGGAACACCAGTGGCGAAGGCGGTCTACTGGGCACCAACTGACGCTGAGGCTCGAAAGCATGGGTAGCAAACA
+
AAA?AFCA1@1BAFFA11A0FGHF0EEGHA12210ABAFGDHHGGEE?EEEAEEG/BF11BFFHHGGGG10BEGHEFGE/FFHGGFHHCGHGEF>FF2BFGHHHHH2BFH<G0F1B?FGHDBFGDHHHBGGHF/G@FFHHEFHHHHHGEC@-<<>>--><.<D<<D<<<CGHH0GEC??C?BFGFFA.:;CFC;??-.99--9-:;B;B--;-A-:ABFFF?BFFA--;-A@@-AAF9BBAA9/-//BFFF
@M03896:38:000000000-B4D98:1:1113:12549:5031 1:N:0:159
TACGGAGGGTGCAAGCGTTAATCGGAATTACTGGGCGTAAAGCGCACGCAGGCGGTTTGTTAAGTCAGATGTGAAATCCCCGGGCTCAACCTGGGAACTGCATCTGATACTGGCAAGCTTGAGTCTCGTAGAGGGGGGTAGAATTCCAGGTGTAGCGGTGAAATGCGTAGAGATCTGGAGGAATACCGGTGGCGAAGGCGGCCCCCTGGACGAAGACTGACGCTCAGGTGCGAAAGCGTGGGGAGCAAACA
+
CCBCBCCCCAAAFGGCE2EEAGGFEEFFHHDD5BAAAAAEFGHGG?EAEEGFGGG@EGGHFGHHGHBFHHGGGHHHHHHHGGGGGGHHHGHHHHFFGGHHHHHHHHEHGHFGHHHFGHHHGGGHHHHH?EFFHFDDCFFDEFFFFFFFFFBBB;:;;;;@AFFFFFAADFEFFFFFFBFFFBFFFFFFFFFFFBDFFFEFFFFFFDCEFFFF;=FDFFFBFFFFDDFEFFFC?;@DFFFDFCFEDAFFFF?
@M03896:38:000000000-B4D98:1:1113:12539:5047 1:N:0:159
TACGGAGGGTGCAAGCGTTAATCGGAATTACTGGGCGTAAAGCGCACGCAGGCGGTTTGTTAAGTCAGATGTGAAATCCCCGGGCTCAACCTGGGAACTGCATCTGATACTGGCAAGCTTGAGTCTCGTAGAGGGGGGTAGAATTCCAGGTGTAGCGGTGAAATGCGTAGAGATCTGGAGGAATACCGGTGGCGAAGGCGGCCCCCTGGACGAAGACTGACGCTCAGGTGCGAAAGCGTGGGGAGCAAACA
+
BBBAAAABD2AAGGGFE2EEAFGFABABGFDD53ABAAAEAFGGGCFCFEA@E@?@EEEGFHGGFFEGHHGBGHBGGHHHGGGGGGHHHHHHHFEFGGHHHHHHGFFHHHFDGEG2FGGGGGCGGHGH?EFGGGECG=@AA;FFFFFFFF/B;;BBBB;@EFFFFFAADCFFBFFFFFFFFFFFFFFFFDFFFFFFFFFFFFFFFFFFFFFFCFFFFFFFFFFDFFFFFFFFDFFFFFDDFFCFFFFFFF.
@M03896:38:000000000-B4D98:1:1113:12438:5911 1:N:0:159
TACGGAGGGTGCAAGCGTTAATCGGAATTACTGGGCGTAAAGCGCACGCAGGCGGTTTGTTAAGTCAGATGTGAAATCCCCGGGCTCAACCTGGGAACTGCATCTGATACTGGCAAGCTTGAGTCTCGTAGAGGGGGGTAGAATTCCAGGTGTAGCGGTGAAATGCGTAGAGATCTGGAGGAATACCGGTGGCGAAGGCGGCCCCCTGGACGAAGACTGACGCTCAGGTGCGAAAGCGTGGGGAGCAAACA
+
BCBA@AABCAAACGFE2AEEAFGBEEFFHHAB5BBAAAAEBGHGGGECGGGGGGGEEGGHHHHHGH@FHHHGFHHHHHHHFGGGGGHFBGHHHHAFGGHHHHHGHHBHHHGFHHHCFHHGGFGHHHGHFEGGHHGGCFD;9;BFFFFFFFBFF:;;@;;@EFFFFFADFFFFBFFFFFFFFFFFFFFFFFFFFFFFFFFFFFFFFFFFFFEC=BF?BFFFFFFAFFFFFFFADDDDFFFFFFFFFDFB0A.
@M03896:38:000000000-B4D98:1:1113:3992:9524 1:N:0:159
TACGTAGGGGGCAAGCGTTGTCCGGAATTACTGGGTGTAAAGGGAGCGCAGGCGGGAAGACAAGTTGGAAGTGAAAACCATGGGCTCAACCCATGAATTGCTTTCAAAACTGTTTTTCTTGAGTAGTGCAGAGGTAGATGGAATTCCCGGTGTAGCGGTGGAATGCGTAGATATCGGGAGGAACACCAGTGGCGAAGGCGGTCTACTGGGCACCAACTGACGCTGAGGCTCGAAAGCATGGGTAGCAAACA
+
ABAAAFFCBBD>EEFA22EACGHFEFFFHGDDBBA3EEFGFGGGHFDCEEEEFGGEE/?FGHHHGHHFCBGBGGFGHHGHHGHHGHHHGHHGGHHHGHHHHHHHHFFHHHFDFGHFGFHHHDGGGHHHHFHHHGHHHHHFBGHHHHHHCC@CA;;::;:@EGFFGF9;DC?FGFFEFGGGGGGFFFFFFFFFABAFFFECCFCDFFFFFFEFFFFFFFFFFDDD.;AEE9F==FFAFFFFFFB9.;BFFF.
@M03896:38:000000000-B4D98:1:1113:17399:17401 1:N:0:159
TTAGAAACCCGTGTAGTCCGGCTGACTGACTACGCTACTATCTCGTATGCCGTCTTCTGCTTGAAAAAAAAAATGCATAAGACAACTTGTAAAGTGTAATTGCATTTATAATCGCAAAAAAGCATAACTCAGATGTAATCATGAAAAAATCATAGTATAATACCATAGTACAGTATACTTATATCTGTATACAAGTACGTTGCAAAACCTGATAGATAAATGTGTCAATAATATTATTACATCTAAGTTT
+
CCCCCFFBB>DAGGCGEDFAEFAE2FHGFFED32EFAAFGHHHHHGGGEHBEAEGBADDBDFFABBBB0/>EE13344@333332/33334444B4444444B4B4B444444///</2///022<222@111111111111111110-01<11111=10000<000000000000==00000<000000000000:0.//..000/;.9./0090;0;000000000000000000000000///////
@M03896:38:000000000-B4D98:1:1113:23031:20790 1:N:0:159
TACGGAGGGTGCAAGCGTTAATCGGAATTACTGGGCGTAAAGCGCACGCAGGCGGTTTGTTAAGTCAGATGTGAAATCCCCGGGCTCAACCTGGGAACTGCATCTGATACTGGCAAGCTTGAGTCTCGTAGAGGGGGGTAGAATTCCAGGTGTAGCGGTGAAATGCGTAGAGATCTGGAGGAATACCGGTGGCGAAGGCGGCCCCCTGGACGAAGACTGACGCTCAGGTGCGAAAGCGTGGGGAGCAAACA
+
>AAAAABDD?AAGGGG?2E?AGGFEEFFHHBF5BAAAAAEFHHGGCFGGCEEEEEEGGGHGGFFBGDDGHH4FHE?GHHHFGCGGGHHHHHHGHGGGGHHHHHGDGHHHHGFHHHHGHHGHFBGHHGHCGGFHH?C?=FFFFFFFFFBFFBBB;;;-;9;9FFFFFAA.@AFBBF/BFFFFDFFFFFFFFFFFFA==.9;B;@DFB@EEFFA-9AAFBFBFF?.DD/BFFBBA;B.9...;BFFFFEFFF?
@M03896:38:000000000-B4D98:1:1113:21400:21258 1:N:0:159
TACGTAGGGGGCAAGCGTTGTCCGGAATTACTGGGTGTAAAGGGAGCGCAGGCGGGAAGACAAGTTGGAAGTGAAAACCATGGGCTCAACCCATGAATTGCTTTCAAAACTGTTTTTCTTGAGTAGTGCAGAGGTAGATGGAATTCCCGGTGTAGCGGTGGAATGCGTAGATATCGGGAGGAACACCAGTGGCGAAGGCGGTCTACTGGGCACCAACTGACGCTGAGGCTCGAAAGCATGGGTAGCAAACA
+
ABA?ACFAAA?>EFFF2AEEFGHEAEEFHFBDB3AAEEHF5GHGHEE?EEE>EEGGEGEHFFFHGHFHBFFGHFHFHHGHHHFHFHHGGHHGFHGGFGGFGGGHHHHHGHFDGGHHGHHHF?CGFHHHHFGHHGHFBGHHHHHGHHHH<-<@C:;;;;;@DEGGGC9;;BEFGFGA@BFAAGGF9FFA.;FF;;@DCDA9DF@DFFB99EEFFFF?DFFFFAAD.;F..EF;;BD?BBFBFFFFABBFFF.
@M03896:38:000000000-B4D98:1:1113:22848:24002 1:N:0:159
TACGTAGGGGGCAAGCGTTGTCCGGAATTACTGGGTGTAAAGGGAGCGCAGGCGGGAAGACAAGTTGGAAGTGAAAACCATGGGCTCAACCCATGAATTGCTTTCAAAACTGTTTTTCTTGAGTAGTGCAGAGGTAGATGGAATTCCCGGTGTAGCGGTGGAATGCGTAGATATCGGGAGGAACACCAGTGGCGAAGGCGGTCTACTGGGCACCAACTGACGCTGAGGCTCGAAAGCATGGGTAGCAAACA
+
ABAAAFFBAADAACFAA2E?FGHEEFGGHHDD5323AAFHAGFGHGEEEEEEEEGCEEGHHHHHFHBGBGHGHHHHHHGCGHGHGHHHHHHGGHFH?GHGHHHHHHHHHHFGFGHHGGHHGDCFFHHFHHHBHGGGFHHHHHHHHHHHDF@DE:<;;;;;DGGGGF;;E?FGGGGGAGGGBDFFFFFEAFFFE9BFFFEBADFFFF;BBFEFFFFEFFFFFFDD?DFEFFF@;FFAFFFFFFBB9;BFBFF
@M03896:38:000000000-B4D98:1:1113:22828:24018 1:N:0:159
TACGTAGGGGGCAAGCGTTGTCCGGAATTACTGGTTGTAACGGGAGCGCAGGCGGGAAGACAAGTTGGAAGTGAAAACCATGGGCTCAACCCATGAATTGCTTTCAAAACTGTTTTTCTTGAGTAGTGCAGAGGTAGATGGAATTCCCGGTGTAGCGGTGGAATGCGTAGATATCGGGAGGAACACCAGTGGCGAAGGCGGTCTACTGGGCACCAACTGACGCTGATGCTCGAAAGCATGGGTAGCAAACA
+
>AA3>BBAA2>>EFCA2AA2FGGAAEFGHGBBBB53BAGH5AFGFFB0E0E>EEE/>EEHFHFHGH4BGGEC3GHEEGFCGFGAFGGFFHHGFFGGFHHGGGHGHHHGHHGFGDHCFFBG<1BFDGHBGHHFHGHBDGHDGGFHHHHH?--:C0:;:-;:E?CBFC.;9??BB0BE-ABBFFEFFFFE;;FFA-;9;9A-;;@DFF99/A..AE.;D9FFFA;A../999B.-FFAF/9:;E99./;B;A;
@M03896:38:000000000-B4D98:1:1113:10910:25833 1:N:0:159
TACGTAGGGGGCAAGCGTTGTCCGGAATTACTGGGTGTAAAGGGAGCGCAGGCGGGAAGACAAGTTGGAAGTGAAAACCATGGGCTCAACCCATGAATTGCTTTCAAAACTGTTTTTCTTGAGTAGTGCAGAGGTAGATGGAATTCCCGGTGTAGCGGTGGAATGCGTAGATATCGGGAGGAACACCAGTGGCGAAGGCGGTCTACTGGGCACCAACTGACGCTGAGGCTCGAAAGCATGGGTAGCAAACA
+
ABBBAFFBAAD>A2AA22AAFEGEEE2BGFFFB3B3EEFGDFFEGEEEEEEEFEEGEEEFHGGFBG4B3BFFGHG?BBEHHHHHHHHHHHHGGHGGFHHGFHHHHD2GGHFG?FGGGGGHHDFFFHGF>DGFHGHFH1GFFCHHGGGHC?-@=0;CCA:CD?FGFGCEFGGGGFFFBGBGGGGFBFFFF9FFEBBB?FEBBBBFFFBBFFFBDFFEFFFBFDADFDFFFFF?;FFDFFFFFFB/.;BBFFF
@M03896:38:000000000-B4D98:1:1113:10927:25845 1:N:0:159
TACGTAGGGGGCAAGCGTTGTCCGGAATTACTGGGTGTAAAGGGAGCGCAGGCGGGAAGACAAGTTGGAAGTGAAAACCATGGGCTCAACCCATGAATTGCTTTCAAAACTGTTTTTCTTGAGTAGTGCAGAGGTAGATGGAATTCCCGGTGTAGCGGTGGAATGCGTAGATATCGGGAGGAACACCAGTGGCGAAGGCGGTCTACTGGGCACCAACTGACGCTGAGGCTCGAAAGCATGGGTAGCAAACA
+
ABAAAFFBAABAEAFAA2EAEGHGGEEFHFD55BB3AAFGFGGGHGEEGCC>EEEF>EE0FGHHBGBFFHHGFHHFGFGHFHHGHHHHHHHGGGFG?GGGHHHHHHHGGHFDFFFGFGGHD?C=1FGHEHHHHGGHFHHGHGHHHHHGDG-CC;;;:;:AEGGGGF;;AFEFGGGGDGFGAGGFFFFFFBFFFFFFFFFFFFFFFFFFFFFFFFFFDBFB9DFFDA?EFFABBFFBFBFEFEBBAFFFFFF
@M03896:38:000000000-B4D98:1:1114:12597:3531 1:N:0:159
TACGGAGGGTGCAAGCGTTAATCGGAATTACTGGGCGTAAAGCGCACGCAGGCGGTTTGTTAAGTCAGATGTGAAATCCCCGGGCTCAACCTGGGAACTGCATCTGATACTGGCAAGCTTGAGTCTCGTAGAGGGGGGTAGAATTCCAGGTGTAGCGGTGAAATGCGTAGAGATCTGGAGGAATACCGGTGGCGAAGGCGGCCCCCTGAACGAAGACTGACGCTCAGGTGCGAAAGCGTGGGGAGCAAACA
+
ABBBA3AAD2AAFDF4A2E2ABFBB2FFHHHHFGHHGGFECGHGGCEEFEFGCGGEGFGGGBBBBB4BBBFBFFB4BFGFFGGGGGGEEGGFGGGFHGHHHHHHHHHGFDD2??@2?GHHHF?FGGGHFEGFFGGFG;CFFB;BFFF/BFBFFBFFBB;CEFFFFFFDFDFFFFFFFFFFFF/BFFFFFCFFFFFFFFFFFBDCFFFF//:A:EDAFFFFFFFFFFFFFFBB;@=AFDDDDFAADFFFFFE
@M03896:38:000000000-B4D98:1:1114:9337:6303 1:N:0:159
TACGGAGGGTGCAAGCGTTAATCGGAATTACTGGGCGTAAAGCGCACGCAGGCGGTTTGTTAAGTCAGATGTGAAATCCCCGGGCTCAACCTGGGAACTGCATCTGATACTGGCAAGCTTGAGTCTCGTAGAGGGGGGTAGAATTCCAGGTGTAGCGGTGAAATGCGTAGAGATCTGGAGGAATACCGGTGGCGAAGGCGGCCCCCTGAACGAAGACTGACGCTCAGGTGCGAAAGCGTGGGGAGCAAACA
+
AAAA>>A@DAAAFFBAA2E2ABFBB2FFHFHGFFHHGEGEHHGGGCEEEECEDFEEGGGHHEBBBF@BBBFBDGFBFGHHGGGGGGGBBGGHHFFHHGHHHHHHHHFHFG?2?<@2<FGHG??GHGF<?CFFFGFCGFFFFFBFFFB9;;/FF;B:B;ADFFFFFFAADBEFF;BFFFFFFFFFFFFFFFFFFFFFFDE@ADBBFFCE//;;:EFAFFFFFFFFFFFBFFB@;>BABDFFFFFFFFFFFFF
@M03896:38:000000000-B4D98:1:1114:14927:7544 1:N:0:159
TACGTAGGGGGCAAGCGTTGTCCGGAATTACTGGGTGTAAAGGGAGCGCAGGCGGGAAGACAAGTTGGAAGTGAAAACCATGGGCTCAACCCATGAATTGCTTTCAAAACTGTTTTTCTTGAGTAGTGCAGAGGTAGATGGAATTCCCGGTGTAGCGGTGGAATGCGTAGATATCGGGAGGAACACCAGTGGCGAAGGCGGTCTACTGAGCACCAACTGACGCTGAGGCTCGAAAGCATGGGTAGCAAACA
+
ABA@ACFBA2DAEFFA?2E2ABDBA2EFHHHHHGHHEEHFHHHGHGGGGAEEAEEE/>EGFFFGFG4BB?GFGHBBBGG/BFHGHHHHHHHGFHGGFGHGHHHHGHG?FH?1?????FGHH?>>DGHHHHHFHGFFHHHGFFDGHHHGEGCFF<GCFC;DGEGGFGEEDGGGGFGFGGGGGGBFBFFEFFFFFFFFFFEFFFFFFFFF/;;;AFFFFFFFFFFFFDAAAEFA9BDDFFFFFFBBAFFFFF.
@M03896:38:000000000-B4D98:1:1114:14906:7550 1:N:0:159
TACGTAGGGGGCAAGCGTTGTCCGGAATTACTGGGTGTAAAGGGAGCGCAGGCGGGAAGACAAGTTGGAAGTGAAAACCATGGGCTCAACCCATGAATTGCTTTCAAAACTGTTTTTCTTGAGTAGTGCAGAGGTAGATGGAATTCCCGGTGTAGCGGTGGAATGCGTAGATATCGGGAGGAACACCAGTGGCGAAGGCGGTCTACTGAGCACCAACTGACGCTGAGGCTCGAAAGCATGGGTAGCAAACA
+
ABAAACFBB2DACAF4A2E2ABDBE2EFHGHHHHGGEFHFGHHGFEEEGFGCACEEEFGGH?BBBB?BBFGBGHFFFFG/B?GFGHHFGFHF/FF<>GHHGHHHGGHF?G?<?????GHHG?>>>GHHHHGHHGHBGFHFGCDGHHHGEGCFE;CGFG;DGEFGFFECDGGGGFGEGCACGGGFFFFAFFFF?DFFFFFFFDFFFFB9/;;:FFFFFFFFFFDDDDFFFEAB9;DDFBBFFF:B:BFFFFF
@M03896:38:000000000-B4D98:1:1114:14186:8034 1:N:0:159
TACGGAGGGTGCAAGCGTTAATCGGAATTACTGGGCGTAAAGCGCACGCAGGCGGTTTGTTAAGTCAGATGTGAAATCCCCGGGCTCAACCTGGGAACTGCATCTGATACTGGCAAGCTTGAGTCTCGTAGAGGGGGGTAGAATTCCAGGTGTAGCGGTGAAATGCGTAGAGATCTGGAGGAATACCGGTGGCGAAGGCGGCCCCCTGAACGAAGACTGACGCTCAGGTGCGAAAGCGTGGGGAGCAAACA
+
CCCBBAABCAAAFFG4E2F2ABFBB2FFHHHHGGHHGGGBAGGFGGEEGFGGCFGFGGGHHGBBBB@BBBGBGHGBFHHGGGGGGGHBBCGHHHGHGGHHHHHHHHHHFFD>?/F@FCHHHC?FGHGF?CFFGH>>AFFFFFBFFFF0BFBFFBFBDD;CEFBFFFD;ABFFBFFFFFFFFFFFFFFFFBFFFFFFFFFBFB@@FFDF/0;FDADDFFF:BFFFFDBFFFFDDABAFFFFFFFEDDFFFF?
@M03896:38:000000000-B4D98:1:1114:14204:8041 1:N:0:159
TACGGAGGGTGCAAGCGTTAATCGGAATTACTGGGCGTAAAGCGCACGCAGGCGGTTTGTTAAGTCAGATGTGAAATCCCCGGGCTCAACCTGGGAACTGCATCTGATACTGGCAAGCTTGAGTCTCGTAGAGGGGGGTAGAATTCCAGGTGTAGCGGTGAAATGCGTAGAGATCTGGAGGAATACCGGTGGCGAAGGCGGCCTCCTGAACGAAGACTGACGCTCAGGTGCGAAAGCGTGGGGAGCAAACA
+
AAA?A>A1AAAA11B00000ABFBB0FFHGHHGFHHEGGAFHGGE?E/EECECEEEEGFHGB@BFG@BBBFFFDBBB>GBF/EEGGG1BBBF00F0FEHHH1?FHEGF?F?2?<@<?GHHF??FGHGCF>F.FF><A-99E/;BF;;99;9FFBFF@@B@FFBFFFBBB=FFBBFFFFFF---FBFFF<@@?A@@@--A9@@;-;AFB///;-AA9:BB/F?;9BFFFFFF@-9;-/ABA?;@9@-A/;99
@M03896:38:000000000-B4D98:1:1114:14173:8046 1:N:0:159
TACGGAGGGTGCAAGCGTTAATCGGAATTACTGGGCGTAAAGCGCACGCAGGCGGTTTGTTAAGTCAGATGTGAAATCCCCGGGCTCAACCTGGGAACTGCATCTGATACTGGCAAGCTTGAGTCTCGTAGAGGGGGGTAGAATTCCAGGTGTAGCGGTGAAATGCGTAGAGATCTGGAGGAATACCGGTGGCGAAGGCGGCCCCCTGAACGAAGACTGACGCTCAGGTGCGAAAGCGTGGGGAGCAAACA
+
ABB3AAABBAAA4G4A22E2ABGBB2FFHFHHGFHHGEFEDHGGGGGGGEGG?@EEFDDFFG@DGH@3BFFBFEGFGHHGGEGGGGHF?GHFHHECBCFFGHHHHHHG>G?2?<@@?CFHGA1??FG0<..<FG.-ABDDEF9BFFF///9;//;9B@.9:FFFFFFD.=EF//BFF/BFADFBBFFFA@@?ADFAADECAFFFFFFF./;ADEFDB/99BAD.AAB/;;B>A;;AFDAD;FA.9AEF/..
@M03896:38:000000000-B4D98:1:1114:14190:8053 1:N:0:159
TACGGAGGGTGCAAGCGTTAATCGGAATTACTGGGCGTAAAGCGCACGCAGGCGGTTTGTTAAGTCAGATGTGAAATCCCCGGGCTCAACCTGGGAACTGCATCTGATACTGGCAAGCTTGAGTCTCGTAGAGGGGGGTAGACTTCCAGGTGTAGCGGTGAAATGCGTAGAGATCTGGAGGAATACCGGTGGCGAAGGCGGCCCCCTGAACGAAGACTGACGCTCAGGTGCGACAGCGTGGGGAGCAAACA
+
BBBAAAA@BAAA4BFA22A2ABFBAE2FGFGHGGEFEFGGHHHGG0AAEAE@AEE>EEEHFGGHHH@BFGHFGDDGGGHFF>E/EEGFHHHGCFFFCFCBGHHHHFFHGH>2??@</GHGFGGGHHGF?CFFHHC<?@FAEF/BBFBB9B/B;9BB-;;BFFFFFB;;ADEFFFFFF/:.D.BFFFFFB--A;@BACFA;BFFFBBDE.9:AAADDFFFBFFDDDDF/9F;@A-99E@ADFFF.@AEFFF9
@M03896:38:000000000-B4D98:1:1114:17256:11113 1:N:0:159
TACGTAGGGTGCGAGCGTTACCCGGAATCACTGGGCGTAAAGGGAGCGTAGGTGGTCTGACATGTCGACTGTGAAATCCCGGAGCTCAACTCCGGCCTTGCAGTTGAAACTGCCAGGCTTGAGGACGCTAGACGACGACGGAACTGCCCGTGTAGCGGTAAAATCCTTAGATATTGCCAGGAACCCCGGTGACGAAGGCGGCTTTCTGAGCCGGTTCTGACACTGATGCTCGAAAGCCAGGGGAGCGAACG
+
AAAA1B1AA>1>E1E000E00BBBA0/F1AAGGHHCAFGEGHHGHGECEEGG11B/12B1@FBF@2//>?ABGFG@21B1?E/EECGFFC21B/<///BFHHH1>12B?G?<<<<1/?FGC??01?A/...>1>--<-<-;;;CF0;/:;@EC;F0;;;.;FFG/;FGGGGGGF0000;0CEFF-AB@-@--;AA@FF--;-;-:B/;/9:;9---;BFFF/BFFF/;FFFB>BBFFF-AEF?F-;;=@@-
@M03896:38:000000000-B4D98:1:1114:17238:11119 1:N:0:159
TACGTAGGGGGCGAGCGTTACCCGGAATCACTGGGCGTAAAGGGAGCGTAGGTGGCCTGACATGTCGACTGTGAAAACCCGGAGCTCAACCCCGGACTTGCCGTTGAAACTGCCAGGCTTGAGGACGGTAGAGGAAGACGGAACTGCCAGTGTAGGGGTAAAATCGTTAGATATTGGCAGGAACCCCGGTGACGAAGGTGGTTTTCTGAGTCGGTTCTGCCACTGATGCCCGAAACCCAGGGGAGCGAACG
+
AAAAACFA111>E0E/E/E//BBBA/AF1FAGFGHHGGGBFH1F/B/>?ECG1@?GCG/00B2BBB??//EFGBGBF0<ECCBCGGHBFG0??A/<//11=1<>C.>>10=00//<..</-.0;0;;A::.0;/=BFFB?...-90;//;;C000;;.9=FF//;-;--9/;/;/;;B/;-9-9-;;@;-@-/-A-A-;/-;EF-9B9///9-9@-99//9/9////;9/99;@=-A:-AE------@-;9
@M03896:38:000000000-B4D98:1:1114:7048:11314 1:N:0:159
TTAGAAACCCGAGTAGTCCGGCTGACTGACTACGCTACTATCTCGTATGCCGTCTTCTGCTTGAAAAAAAAAATCATCATAAATACCTGTAATAACTACCACACACCTAAACAGTTAAATATATTATGCAATATTTCTGAAAATAGATTGGTGAAGATAAAAAACATGAGAAGAAAAAAGAAATTAGAACATGAATAGTGTATATAAGATGATAGAATATAAAGTATCGACACTCAAAGTGTAAATGTAAT
+
BBBBBBB>B>A2AFGFD6F2AAAA2CGGFGGFGGGGCEHFFFHHHFEFGHHGG?FFFGHGDF31AB51>>>>>133444B4444433433?44443443233?////222B2323333B3?@2@2222222222222222111111?<110<?1111<11111-..0/000=/////.-.../0000000/0/0;000009;90009000000000000000000000..-.-/////////;////////
@M03896:38:000000000-B4D98:1:1114:16717:13176 1:N:0:159
TACGGAGGGTGCAAGCGTTAATCGGAATTACTGGGCGTAAAGCGCACGCAGGCGGTTTGTTAAGTCAGATGTGAAATCCCCGGGCTCAACCTGGGAACTGCATCTGATACTGGCAAGCTTGAGTCTCGTAGAGGGGGGTAGAATTCCAGGTGTAGCGGTGAAATGCGTAGAGATCTGGAGGAATACCGGTGGCGAAGGCGGCCCCCTGAACGAAGACTGACGCTCAGGTGCGAAAGCGTGGGGAGCAAACA
+
ABAAAAADD2AAEBF4E2A2ABFBB2BFHHHHGGHHEEEABFGGFEEEFEGE?EEEEFGHHGBBBFBBBFGFGHBBBGHGFGGEGGHBFGHGGHF0FFHHHGHHHHFF?G?2??@@?GHHHF?FGHGFFEFFGGC>CFFFFFBFFFF/BFFFFBFBDB;BEFFFFFDADFFFFFFFFFFFFFFFFFFFFFFFFBDFFDEDFFFFFFFF./9;AED;FFFFFFDDFD::BFBDDCFDF?FFFFFEFFFFFFE
@M03896:38:000000000-B4D98:1:1114:15741:13608 1:N:0:159
TACGGAGGGTGCAAGCGTTAATCGGAATTACTGGGCGTAAAGCGCACGCAGGCGGTTTGTTAAGTCAGATGTGAAATCCCCGGGCTCAACCTGGGAACTGCATCTGATACTGGCAAGCTTGAGTCTCGTAGAGGGGGGTAGAATTCCAGGTGTAGCGGTGAAATGCGTAGAGATCTGGAGGAATACCGGTGGCGAAGGCGGCCCCCTGAACGAAGACTGACGCTCAGGTGCGAAAGCGTGGGGAGCAAAC
+
AAAAA?ADD22AG5AA2AA2ABFB2ABFHFHHFFGFEEG1GHGEGCEEEEEGE?E>EFE?BG44BG4BBBFFFFH4FGFHGE@EEEGGGHHGBGAGGGHGHFBGH1?>?G?2??F1/GGH0?1?GFF??AFFHFD?D-B;9BFFFFFBB9BF;;BB?@A@EFFFFB;;.BEF/;FFB;/ADFFFFFFDBB-A;@@BBFA>-@BBBBBA.;/A?9A.;;B:B.;ADF//;BF@.9B.F..A-=-.-;9BFF
@M03896:38:000000000-B4D98:1:1114:15737:13632 1:N:0:159
TACGGAGGGTGCAAGCGTTAATCGGAATTACTGGGCGTAAAGCGCACGCAGGCGGTTTGTTAAGTCAGATGTGAAATCCCCGGGCTCAACCTGGGAACTGCATCTGATACTGGCAAGCTTGAGTCTCGTAGAGGGGGGTAGAATTCCAGGTGTAGCGGTGAAATGCGTAGAGATCTGGAGGAATACCGGTGGCGAAGGCGGCCCCCTGAACGAAGACTGACGCTCAGGTGCGAAAGCGTGGGGAGCAAACA
+
ABABA3ADB?AAFDGC?2E2AFGB22AFHHHHFBFFEEGEGHGEGCEEGFEFAEEEGGGHHFFFFGBBBFFFGFGBFGHHGGGGGGHFGHHHHHGFHGGHHHHHHGDGDG????F@FHHHCFCGHHF0?<<>F0>-<D@DEFBFFFB9;;/BF;BBD@;-AFFFFF;;ABEFEFFFFFBFFFBFFFF?C@ADA@D==DE@;FFCFFAA.;9;.;A.FFF9BDF.DAF/9B9;.9@.FDAD@@BEFFFFFF.
@M03896:38:000000000-B4D98:1:1114:10016:15331 1:N:0:159
TACGGAGGGTGCAAGCGTTAATCGGAATTACTGGGCGTAAAGCGCACGCAGGCGGTTTGTTAAGTCAGATGTGAAATCCCCGGGCTCAACCTGGGAACTGCATCTGATACTGGCAAGCTTGAGTCTCGTAGAGGGGGGTAGAATTCCAGGTGTAGCGGTGAAATGCGTAGAGATCTGGAGGAATACCGGTGGCGAAGGCGGCCCCCTGAACGAAGACTGACGCTCAGGTGCGAAAGCGTGGGGAGCAAACA
+
ABAAA>ADB?2AFBF4?2E2ABFBB2FFHFHHGGHGGFGEGGHGGGEEGEFF?@E>EGGFFBBBBB@BBBGFGFFBBGHGGGGGGGHCBFGGAGGFHGHHHHHHHHGGFG?2??@@<FHHHA<FGHGGFEFEGFDCDFFFFFFFFFB/99BFB;BB>@9BEFFFFFA;AAFFFBFFFBFFFFFFFFFDA9BDFFFFFFA@BCDAFFC?.9;9DEFAFFB;F.A.A.B////-.;@ABD.:--@99:?BB..
@M03896:38:000000000-B4D98:1:1114:10027:15346 1:N:0:159
TACGGAGGGTGCAAGCGTTAATCGGAATTACTGGGCGTAAAGCGCACGCAGGCGGTTTGTTAAGTCAGATGTGAAATCCCCGGGCTCAACCTGGGAACTGCATCTGATACTGGCAAGCTTGAGTCTCGTAGAGGGGGGTAGAATTCCAGGTGTAGCGGTGAAATGCGTAGAGATCTGGAGGAATACCGGTGGCGAAGGCGGCCCCCTGAACGAAGACTGACGCTCAGGTGCGAAAGCGTGGGGAGCAAACA
+
BCBAAABCCAAACDGCA2E2ABFBB2FFHHHHGGHHGGGFGHHGGGEEGEFG?EEEGGGGGFFFFG@BBFFGGHFBFGHHGGGGGGHFFGHHHHGHHGHHHHHHHHHGFGD2??@@?GHHHFFGHHHHFGGFGHE<@CFFFFFFFFF;;FFFF;BBCD;BEFFFFFDADFFFE9FFFFFFFFFFFFFFFCCFF@@BBDECFF@DFFFE/9;FDADAFFFBFFFFFBBBFFFCACFDFDADFFFABDFFFF?
@M03896:38:000000000-B4D98:1:1114:13136:16040 1:N:0:159
TACGTAGGGGGCAAGCGTTGTCCGGAATTACTGGGTGTAAAGGGAGCGCAGGCGGGAAGACAAGTTGGAAGTGAAAACCATGGGCTCAACCCATGAATTGCTTTCAAAACTGTTTTTCTTGAGTAGTGCAGAGGTAGATGGAATTCCCGGTGTAGCGGTGGAATGCGTAGATATCGGGAGGAACACCAGTGGCGAAGGCGGTCTACTGAGCACCAACTGACGCTGAGGCTCGAAAGCATGGGTAGCAAACA
+
ABBBAFFBCBBDCEF4E2E2ABDBE?FFHFHHHHHGEEGFGHHGHGGGGEFEDFEGEEEGFF?BBB4BBBGFGFBBFFG/3BGGHHHEGGHGGHC?2GHHHHHHHHF?FG?1?????GHHHB>>>GGHHHFDGGCGHHHGGFDGHGGGDF@FE<C;E;;AFEFFBFCCDCFGGGGGGGGGGGFFFFFAFFFFFFFFFFECFDCDFFFB0;9:;AFFFFFFFFFDFFFE?FA@>FFFBFFFFFFFEFFFFFE
@M03896:38:000000000-B4D98:1:1114:13133:16057 1:N:0:159
TACGTAGGGGGCAAGCGTTGTCCGGAATTACTGGGTGTAAAGGGAGCGCAGGCGGGAAGACAAGTTGGAAGTGAAAACCATGGGCTCAACCCATGAATTGCTTTCAAAACTGTTTTTCTTGAGTAGTGCAGAGGTAGATGGAATTCCCGGTGTAGCGGTGGAATGCGTAGATATCGGGAGGAACACCAGTGGCGAAGGCGGTCTACTGAGCACCAACTGACGCTGAGGCTCGAAAGCATGGGGAGCAAACA
+
>>A3>CCAAA2>2AAA22A2ABFE2AAFHFHHHFFFEEHGHGGGCGGGGC00B0>EEGEHEFFGFG4?BBGFGEGHFGGA3BFGGHHHHHHGGEHEFHHHGHFHGHFHHH?1????<FDF<D1>1FGHHH1<GGFG1F<D<CHHHGGH<-<-;<;;:;;;DFFFGC9:9B?FFBF9:?C?GACFFFFA:///A--;-9999=AFFF/9/;/;FEFFAFFFFFFFDDF9?AF@9FD.BBFF...:99;BFFA
@M03896:38:000000000-B4D98:1:1114:19644:18483 1:N:0:159
TACGGAGGGTGCAAGCGTTAATCGGAATTACTGGGCGTAAAGCGCACGCAGGCGGTTTGTTAAGTCAGATGTGAAATCCCCGGGCTCAACCTGGGAACTGCATCTGATACTGGCAAGCTTGAGTCTCGTAGAGGGGGGTAGAATTCCAGGTGTAGCGGTGAAATGCGTAGAGATCTGGAGGAATACCGGTGGCGAAGGCGGCCCCCTGAACGAAGACTGACGCTCAGGTGCGAAAGCGTGGGGAGCAAACA
+
ABBBA3ADD2>AB5F4E2E2ABFBB2BFHGHHGGHHEEFEFHHGGCEEEEGGDFFEEEGHGGFGFG@BBFGFGHBBFGHGGGGGGGHFGHFGGFGFHGHHHHHHHHGGGG?2??F@FGHHHF1FGHGG?EGEHHFDGCFFFFFFFFF9BF/FB;FBB@;DFFFFFFDADFFFFFFFFFFFFBFFFFFFFFFFFFFFFFE@FBDCFFAE.9;A.ADDFFFFFFFFFFFBBFFDDFCAFFFFFFFECFEFFF.
@M03896:38:000000000-B4D98:1:1114:13824:20518 1:N:0:159
TACGTAGGGGGCAAGCGTTGTCCGGAATTACTGGGTGTAAAGGGAGCGCAGGCGGGAAGACAAGTTGGAAGTGAAAACCATGGGCTCAACCCATGAATTGCTTTCAAAACTGTTTTTCTTGAGTAGTGCAGAGGTAGATGGAATTCCCGGTGTAGCGGTGGAATGCGTAGATATCGGGAGGAACACCAGTGGCGAAGGCGGTCTACTGAGCACCAACTGACGCTGAGGCTCGAAAGCATGGGTAGCAAACA
+
BCBAACFBBADDCFE4E2E2ABDBA2EGHFHHHHHHEEHGGHHGHGEGGEFGCEEFCEFFEF?BBB4BBFHFHFGFFFGAGHHFHHHFGHHFFFFF?GHHHHHHHH???F?????FFHHHF<>>FHHHHHGGGG<GHHHHHFGGHGGDEFCGE<CCDD;CGEFGFFCCDFGGGGFEGGGGGGFFFFFEFFFFFFFFDFFFFD@DFFFF/;;BFFFFDFFFFFDFFFFFFFA@@FFDEBFFFFB/AFFFFFF
@M03896:38:000000000-B4D98:1:1114:18962:20809 1:N:0:159
TACGGAGGGTGCAAGCGTTAATCGGAATTACTGGGCGTAAAGCGCACGCAGGCGGTTTGTCACGTCAGATGTGAAATCCCCGGGCTCAACCTGCGAACTGCATCTGATACTGGCAAGCTTGAGTCTCGTAGAGGGGGGTAGAATTCCAGGTGTAGCGGTGAAATGCGTAGAGATCTGGAGGAATACCGGTGGCGAAGGCGGCCCCCTGAACGACGACTGACGCTCAGGTGCGAAAGCGTGGGGAGCAAAC
+
>AA1>AA?D11>1AFA00E003DBA0FFHCHHFBGGEGGEHHHGG/AE/EE??>>E/>EF2B1?FG/?BGHGGGGFGGGB>>EEEGHHHHG000>BBCGFGFFDGHHBFH?<??F1??FG0F<GG1>FFCFFGF?---;AFFFFFFF//:BFF/;B=9;;EFFFFF:;A@FFFBFFFF/-BBF/BFF?;;@?;@@-@?A9@@@@@@@;-;9A9-;-@BF/FFFFF-9/9/;@9;=-FBFF@@@E?A9FBF
@M03896:38:000000000-B4D98:1:1114:18945:20814 1:N:0:159
TACGGAGGGTGCAAGCGTTATTCGGAATTACTGGGCGTAAAGCGCACGCAGGCGGTTCGTTACGTCAGATGTGAAATCCCCGGGCTCAACCTGGGAACTGCATCTGATACTGGCAAGCTTGAGTCTCGTAGAGGGGGGTAGAATTCCAGGTGTAGCGGTGAAATGCGTAGAGATCTGGAGGAATACCGGTGGCGAAGGCGGCCCCCTGAACGAAGACTGACGCTCAGGTGCGAAAGCGTGGGGAGCAAACA
+
ABBA3ABBB?AACFGAE2A24BDBB2FFHGFHGGHHEEFEHHHGG0EAAEEGDGEEG1EE311?BGFE3FGFGHHGD?GH///>EGHGHHE20FFG2F2FH2>FDGHHHH?1?G01?GHHHG<?=<=GFEG.FG.@--;.AFFFFFF;BFBFB;9;@@;@.BBFFFAADDFBFFFBFFF.ADFBFFF.-;@FFFFFFFE-@;>D;DFF./;9..9:FFFFFFFF.DFB9BB@DFCDFFDDFFFFFFAFFF?
@M03896:38:000000000-B4D98:1:1114:8232:21654 1:N:0:159
TACGTAGGGGGCAAGCGTTGTCCGGAATTACTGGGTGTAAAGGGAGCGCAGGCGGGAAGACAAGTTGGAAGTGAAAACCATGGGCTCAACCCATGAATTGCTTTCAAAACTGTTTTTCTTGAGTAGTGCAGAGGTAGATGGAATTCCCGGTGTAGCGGTGGAATGCGTAGATATCGGGAGGAACACCAGTGGCGAAGGCGGTCTACTGAGCACCAACTGACGCTGAGGCTCGAAAGCATGGGTAGCAAACA
+
BCCAAFFAB?DD2CF4A2E2ABDBAAEFHGHHGGHAAAGGGHHGGEGGGFGCAEFE>>EGCBBBB??BBGHFGFGFGFGEHGHGHHGFGHHGCC22>@FGFGHHGF?????????FFHHHHBF>=GGGGFF>>FCBDGDDFCGGHHGDDG?C::CFFCCFGEGGGGE;EDGGGFCEGGFA?DFFFFFEFBFFE>BADFEFA@=AFFBF/;;;;AFEDFFFFFDFFDF?..:--BDDFBFFFFBBAFFFFEF
@M03896:38:000000000-B4D98:1:1114:11176:25672 1:N:0:159
TACGGAGGGTGCAAGCGTTAATCGGAATTACTGGGCGTAAAGCGCACGCAGGCGGTTTGTTAAGTCAGATGTGAAATCCCCGGGCTCAACCTGGGAACTGCATCTGATACTGGCAAGCTTGAGTCTCGTAGAGGGGGGTAGAATTCCAGGTGTAGCGGTGAAATGCGTAGAGATCTGGAGGAATACCGGTGGCGAAGGCGGCCCCCTGAACGAAGACTGACGCTCAGGTGCGAAAGCGTGGGGAGCAAACA
+
ABBAAABCC?AAFDG4A2E2ABGBBAFGHHHHGGHGGFEEGHGGGGEFGCEEEEEEGGGHGGGGFG@BBBFBFHGBGHHHGGGFFGHFGHHGHHGHHGHHHHHHHHFFFGDD??G@FGHHHF?FGGFG?EEEGHDGGACDFFBBFFFBBFBFBBFFFB;CFFFFFFDADBFFFFFFFFFFFFFFFFFFFBFFFFFFFFFDFFFFFFDF/0:AD.9;FFFFFFFDFDFFFFBBDFFAFDDFFFFEFFFFFFE
@M03896:38:000000000-B4D98:1:1114:11156:25686 1:N:0:159
TACGGAGGGTGCACGCGTTAATCGGAATTACTGGGCGTAAAGCGCACGCAGGCGGTTTGTTAAGTCAGATGTGAAATCCCCGGGCTCAACCTGGGAACTGCATCTGATACTGGCAAGCTTGAGTCTCGTAGAGGGGGGTAGAATTCCAGGTGTAGCGGTGAAATGCGTAGAGATCTGGAGGAATACCGGTGGCGAAGGCGGCCCCCTGAACGAAGACTGACGCTCAGGTGCGACAGCGGGGGGAGCAAACA
+
AAA?A3ADBA2>44AA22A2ABFBB2FFHFHHFEFGFEFEFGGGGGFGGGGGF?@EEFGGGBBBBGBBBFFFDFBBBGHGGGCGGGHCGFGGHHGHHGGHHHHGHHFHFH1<???<FEFGFGFFGGF><>FFFBEGC@>DEBBFFFF;B/FFF;9B;@ADFFFFFFA:A99;/:BFF//.9AFFFFFDC>DDF>@DBDEDAAB@FA;E.9/:...ABFFBBDFDDDFBFBBC;--9.@-;@-9-@DE9/9.
@M03896:38:000000000-B4D98:1:1114:11182:25689 1:N:0:159
TACGGAGGGTGCAAGCGTTAATCGGAATTACTGGGCGTAAAGCGCACGCAGGCGGTTTGTTAAGTCAGATGTGAAATCCCCGGGCTCAACCTGGGAACTGCATCTGATACTGGCAAGCTTGAGTCTCGTAGAGGGGGGTAGAATTCCAGGTGTAGCGGTGAAATGCGTAGAGATCTGGAGGAATACCGGGGGCGAAGGCGGCCCCCTGAACGACGACTGACGCTCAGGTGCGAAAGCGTGGGGAGCAAACA
+
ABB?AAB??2AABGGE222AABGA22BFHGHGEFGFEEGEHHHGGGGGGCEEE?>>EED?BFGFBG@BFGHFFGFHHHHHGGGFGGGFHHHGCCFFHGHHHFGHHHHHHH???FC@FHHHHHCFGHGH<EFEHHGGGFFAAFBBFFF:BFBFF:;BC-9;AFFF/9;.99ABFBFFFBBFFFEBFFFF@-9=@BFADAEFA;@CDFFF.9;9A--;;:AFFFFDDD/999;9.--.;A.;@>B.9AEFFF.
@M03896:38:000000000-B4D98:1:1114:21448:26515 1:N:0:159
TACGGAGGGTGCAAGCGTTAATCGGAATTACTGGGCGTAAAGCGCACGCAGGCGGTTTGTTAAGTCAGATGTGAAATCCCCGGGCTCAACCTGGGAACTGCATCTGATACTGGCAAGCTTGAGTCTCGTAGAGGGGGGTAGAATTCCAGGTGTAGCGGTGAAATGCGTAGAGATCTGGAGGAATACCGGTGGCGAAGGCGGCCCCCTGAACGAAGACTGACTCTCAGGTGCGAAAGCGTGGGGAGCAAACA
+
>AA?>>ADD?A>BFBA22E2ABDAAABFHFHHDB2BEEFGEFGEE?EAEEC0?0>EEEEHHHFBBG@BBGFGGGFGHHHHGEEEEEGFFGHBBFCCGFHBFHHHH??FDG?22?@@FFFF?C1GHGF??EF<1G.CGA@99;;FFFF;;B/FF:9B-;;9EFFFF;;;A-EFB:FFBBFF.;BFFFFA-@FF;-9@@.;9-;@DFFC..99:.A.AFF/9B/;;;9FB/9;9.@-9F;9ABF;?=;.FBF.
@M03896:38:000000000-B4D98:1:1114:21445:26532 1:N:0:159
TACGGAGGGTGCAAGCGTTAATCGGAATTACTGGGCGTAAAGCGCACGCAGGCGGTTTGTTAAGTCAGATGTGAAATCCCCGGGCTCAACCTGGGAACTGCATCTGATACTGGCAAGCTTGAGTCTCGTAGAGGGGGGTAGAATTCCAGGTGTAGCGGTGAAATGCGTAGAGATCTGGAGGAATACCGGTGGCGAAGGCGGCCCCCTGAACGAAGACTGACGCTCAGGTGCGAAAGCGTGGGGAGCAAACA
+
ABBAA3ADCAAAB5G422E2ABFBA2BFHHHHGFGGGGGEGHGEG?EEEEEFECEFGGGHGGBFFG@BBFGFFGFFGHHHGGGGFGHCBFGGHFGHHEHHHHHHHHEGFG?@??F@?GHHGF?GHHGFFCFFFHGCGF@AABBFFFF:;BBFF9BBB@;BFFFFFFAADFFFBBFFFFFFFFFFFFFDDDFFFBFFFFA;BCDFFFFE.:;AAEDDFFFFFFD?FDFFFFF@AB=DFFFFFFFFFFFFFFF
@M03896:38:000000000-B4D98:1:1114:21462:26535 1:N:0:159
TACGGAGGGTGCAAGCGTTAATCGGAATTACTGGGCGTAAAGCGCACGCAGGCGGTTTGTTAAGTCAGATGTGAAATCCCCGGGCTCAACCTGGGAACTGCATCTGATACTGGCAAGCTTGAGTCTCGTAGAGGGGGGTAGAATTCCAGGTGTAGCGGTGAAATGCGTAGAGATCTGGAGGAATACCGGTGGCGAAGGCGGCCCCCTGAACGAAGACTGACGCTCAGGTGCGCACGCGTGGGGAGCAAAC
+
AAA?A>ADD?AAF5BAA2E2ABDB22FFHCGGFFGHFGABAGGEGCEAEGG?AEGGGGGHFBBBBFBBBBGBFGGFGHHHGGGFECGBBCGGFHGFHEHHHHHGHEGG2F?2??@@FGHHF??FGGG<?CF.FG>--9DD?;;BFFB;9BBFBBFFD=;@EFBFFFADDDEF/BFFBFBFD?BFFFFFFFFFFD;B9DEBC-;@DFF..;;9;9A;BFF/;.:AAA//BB;;-9--;;@@DFC.9:A/FF
@M03896:38:000000000-B4D98:1:2101:13050:5866 1:N:0:159
TACGGAGGGTGCAAGCGTTAATCGGAATTACTGGGCGTAAAGCGCACGCAGGCGGTTTGTTAAGTCAGATGTGAAATCCCCGGGCTCAACCTGGGAACTGCATCTGATACTGGCAAGCTTGAGTCTCGTAGAGGGGGGTAGAATTCCAGGTGTAGCGGTGAAATGCGTAGAGATCTGGAGGAATACCGGTGGCGAAGGCGGCCCCCTGGACGAAGACTGACGCTCAGGTGCGAAAGCGTGGGGAGCAAACA
+
CCCBBBCCCAAAFGFA?2EEFGHFEFGGHHDBBBBAEEEGHHHGGAEEGCGCGGGCFGGHHHHHGH4BGHHGHHHFHHHHGGGGGGHGGFGHHHGGFEGGHHHHHHHHHHD2GHHFGHHHHHGHHHHHFGGGHHGGGF=:AFFFFFFFFFBFF;;;@@;@EFFFFFDDDFFFFFFFFFE?FFFFFFFFFFFFFFFFFFFFFFFFFFFFFFFAFAFDFFFFFFFFFFFFFFFFDFADFFDDFFFFFFFFFF.
@M03896:38:000000000-B4D98:1:2101:13037:5880 1:N:0:159
TACGGAGGGTGCAAGCGTTAATCGGAATTACTGGGCGTAAAGCGCACGCAGGCGGTTTGTTAAGTCAGATGTGAAATCCCCGGGCTCAACCTGGGAACTGCATCTGATACTGGCAAGCTTGAGTCTCGTAGAGGGGGGTAGAATTCCAGGTGTAGCGGTGAAATGCGTAGAGATCTGGAGGAATACCGGTGGCGAAGGCGGCCCCCTGGACGAAGACTGACGCTCAGGTGCGAAAGCGTGGGGAGCAAACA
+
ABAAAAABBAAABFGC22EEEGHFEDDGHHFCBBBBEEEE1FHGG?EEEF?@FGGEGGGHHHHHDH@BFGHGHFFBGGGHGGGGFGHFGFHHHHGHHGGGHHHHHHGHGHFDHHHBCGHHHGCGHHHGFEGFHGGGGABAEFFFFFFFFFBFB;;;;;:;?FFFFFDADFFFFBFFFEBFFD.BFFFDF:=DFFAFAFFACFFAFDFEFFFFF@AABFFFFFFFFFFFFFB@.@-ABDADDFCEADEFFF.
@M03896:38:000000000-B4D98:1:2101:13106:7982 1:N:0:159
TTAGATACCCCAGTAGTCCGGCTGACTGACTACGCTACTATCTCGTATGCCGTCTTCTGCTTGAAAAAAAAAACAACACCAAGTTGTAACCCCACTCCACTTACCCACAACATGCGTCTAAAAACGCTTTAACATCTCATCATACACCCACACACATACCACACCAACACAATCAACACCACTTAATCCACCTTCCCGTCACACCCCACCATGCGTCCTGCTCGCTCAGTCAACAAACTCACACACACAA
+
BBBBBFFFFFBBFGGBDGFA2EEEAFGGFEFHFECAAEGGHHHHHGGHEGHGEFABFDDFGGFAGHFG?EFFG??11111/?0?44BB?43F///03232434B22??<///222/////2222/////?11?11<<>1=1111=110...<<.<.000<0:..;.......0/00/0...9/0000000;9.0/:/..;..0/;.9..9.///..--.////.-9..;////;:.9./////;9.9.9.
@M03896:38:000000000-B4D98:1:2101:9517:8637 1:N:0:159
GTCCGGCTGACTGACTACGCTACTATCTCGTATGCCGTCTTCTGCTTGAAAAAAAAAAATTACATCAGCTATGACATCCCCGTGCTCACCCTTTAAACTGCCTCTACTACTAGCCAGCTTGATTCTCGTCTCGAGTCATAGACTTCCAGGTTTAGCGTTTCCATGCTTCGAGCTCTGGCGGAATACCGGTGGCGCCTGCCGCCCCCTTGACCCATCCTGACGCTCAGCTGCCACAGCCTGAGGTACCCACA
+
AAABBDDBBFFFDGBGD42AA2EBDDBFDE2ABBFHEEEFFHDGGFGHHHB5BEEA0>/13B434@@3BB3B34334BBG//>///BB30??33343343332B223?3BF33B22@?@220@@2F@///<001/<011111?1>=G11011111><<<-/00<0<00=-./.C:;:00----.00:.9;-.9-.-....--::9@-9./:;9:;/;/99B..9A.9////.//..;..9.../:9///..
@M03896:38:000000000-B4D98:1:2101:13163:9078 1:N:0:159
TACGGAGGGTGCAAGCGTTAATCGGAATTACTGGGCGTAAAGCGCACGCAGGCGGTTTGTTAAGTCAGATGTGAAATCCCCGGGCTCAACCTGGGAACTGCATCTGATACTGGCAAGCTTGAGTCTCGTAGAGGGGGGTAGAATTCCAGGTGTAGCGGTGAAATGCGTAGAGATCTGGAGGAATACCGGTGGCGAAGGCGCCCCCCTGGACGAAGACTGACGCTCAGGTGCGAAAGCGTGGGGAGCAAACA
+
>3A3>AABDA>ACG4A2AA2FGFBAEGGHHDB53ABAAFFHHHGG?EAEEGGGGGE>EEGGH4BBG@3@FFFGGHGGEGHGGG/EEHFGFHHFGAGGEHFHHHHHGHHHHGFFHHHEFCGGG1FHHHFFEAFFH>-<@-AAF//FFFFFFBFB;/;-99;:BBF/B99;@EFFFFFF/9ADDF//;FF?>BB9;@@=BABB9@@BB-;.FFB--A9/BF;:.A?DDB//;9-9--.BD.9-B?EBAFFB?.
@M03896:38:000000000-B4D98:1:2101:13135:9082 1:N:0:159
TACGGAGGGTGCAAGCGTTAATCGGAATTACTGGGCGTAAAGCGCACGCAGGCGGTTTGTTAAGTCAGATGTGAACTCCCCGGGCTCAACCTGGGAACTGCATCTGATACTGGCAAGCTTGAGTCTCGTAGAGGGGGGTAGAATTCCAGGTGTAGCGGTGAAATGCGTAGAGATCTGGAGGAATACCGGTGGCGAAGGCGCCCCCCTGGACGAAGACTGACGCTCAGGTGCGAAAGCGTGGGGAGCAAACA
+
AAAAAAABB?A>EBGCC?EEFGHFAEGGHHDB53ABAAFEGHFGF?EEGG?CF@EEEDEFGHGHGH4BFGF@FE43BFGGGGGEEGHFHFHGGFGGHGHDFGGGHGBDGHFFGA<<FFGGCCGFGHGGGGEFF0C-<9-;;FBFFFFFF//B;;:;;;;;AFFBFF;AACEBBBFFFB/A?.9BFFFFB999ADFF-.;--@CCFF@AEFFFF-AAFFF/B?D.999BF/;-.@-./.;:;@-.@.AB9;.
@M03896:38:000000000-B4D98:1:2101:13150:9092 1:N:0:159
TACGGAGGGTGCAAGCGTTAATCGGAATTACTGGGCGTAAAGCGCACGCAGGCGGTTTGTTAAGTCAGATGTGAAATCCCCGGGCTCAACCTGGGAACTGCATCTGATACTGGCAAGCTTGAGTCTCGTAGAGGGGGGTAGAATTCCAGGTGTAGCGGTGAAATGCGTAGAGATCTGGAGGAATACCGGTGGCGAAGGCGCCCCCCTGGACGAAGACTGACGCTCAGGTGCGAAAGCGTGGGGAGCAAACA
+
ACBAABCCCAAAFGFF22EE2GHFBFGGHGBDBBBBAAEGHHHGG?EEFGGCGGGFGFGHGGDHHHDBGHHHHHHGHHHHGFEEEEHGHFGGBGGGFGGGHHDGHHHHHHGFHHHFFGHHHHGGHHGHGGGGHHDFF=>AEFFFFFFFFFBF;;;;@@;@EFFFFFAADFFFFFFFFFFFFFFFFFFA>@FFFFFFFFE>@@ADAD@AEFFBFCFFBFFFF.ADFFFFFFFCD->AFDDFFFFFFFEF0A.
@M03896:38:000000000-B4D98:1:2101:23344:9709 1:N:0:159
TTAGAAACCCTTGTAGTCCGGCTGACTGACTACGCTACTATCTCGTATGCCGTCTTCTGCTTGAAAAAAAAAAACACAAAAAGTAACACACAATACAACTTATACCCCCCACTAGACAACACAAACCAAAAAATGTCACACACCCAACTACCCCCTACCACCTTCCTAACTCTTCGCAACTTCCAACTCAATCATGTCCACAGATCATCAACATCACAAATCTCTCTATATAATGATAGCTCCTTACAAAA
+
BBBBBFBFFBFFBAFDDFGE2EEAEGGHFFFFCEEDCFHHFGHHHFGHHHHGEEGFEDDFFHCCGHHHEGGGG/>11//00//344443////33B3333222333??////0<2?110<////0//.....-01=0000/.......////:.:-...009.;//000/00;00.:;.-;00000//00///:9/////;B.9/////////9/////99/////////;//////9///;////9///.
@M03896:38:000000000-B4D98:1:2101:19121:9883 1:N:0:159
TTAGAAACCCCTGTAGTCCGGCTGACTGACTACGCTACTATCTCGTATGCCGTCTTCTGCTTGAAAAAAAAAAACCAAATGAATATTTTACAACTCAACATTACCCACTTGTGACTACAAACATGACTTCCACATATCTTCACCGCGAAACTCACAACACCCCCAGACACTTACACCAACCACTCATCCGTCACTATTCATTACAACACCTACCTTATGCCTCATCATTCTTTCTACACACTATATACAAT
+
ABBBBFFFFBBBCGGGBGG2EEGAGGGFFFFGFECDDGHHFFGHHGGHEHFFBEFFDDFGHHFAFGFHCFGGF/11///34B34444444?B3?BE3323?44?3?2?0323BBB33?222/0222@2@22<211<@G11@1?1//----<000<00.....-:-.:.//000000/9.....///999.....00000090090//...;//.//////99/////9/;//9////99/./////////9
@M03896:38:000000000-B4D98:1:2101:19108:9897 1:N:0:159
TTAGAAACCCCTGTAGTCCGGCTGACTGACTACGCTACTATCTCGTATGCCGTCTTCTGCTTGAAAAAAAAAACAAACAAAAAACAACAATTAATCTGAAACAATATGATCTAACAAAAAACTATATAAAAAGCCACTGAGGCAACTAGACAACATCATTATCACAAAGTTAATGTAATGATCAGGATAAAGAAGAAAAATAGTAAGTTGTAACGCGAATATACAAAATATACTCATATATACAGCTATA
+
BCCCBFFFFBBACGFBEFG2AEEEBFGFFFBGB?EAAEGGHGHHHGGHGHHFBEGFDDFGFGFFGHHFEFGCE1111111B0////////344?44444222?/?33333333322@00///1111111111/00001111...0.011000/../00000000<00./000000000000000000:00;00./0///.;000;0009;0000.99--9:000009.0;0000909000;000000000
@M03896:38:000000000-B4D98:1:2101:13158:10109 1:N:0:159
TACGTAGGGGGCAAGCGTTGTCCGGAATTACTGGGTGTAAAGGGAGCGCAGGCGGGAAGACAAGTTGGAAGTGAAAACCATGGGCTCAACCCATGAATTGCTTTCAAAACTGTTTTTCTTGAGTAGTGCAGAGGTAGATGGAATTCCCGGTGTAGCGGTGGAATGCGTAGATATCGGGAGGAACACCAGTGGCGAAGGCGGTCTACTGGGCACCAACTGACGCTGAGGCTCGAAAGCATGGGTAGCAAACA
+
AAA?>FFBBA>>2CFC22E?FGHEEGGGHGFFCBB3EEHHHHHGHEGEGGGCGGGGGGGHEGHHGFFGG?GFGHHGHFEHHHGHHHHFFFHGFFHHFHHHHHHDFFFGHG?1???GGGFGGDGGFGHHHHHHHGHGHHHGFFHHHHHHGG?CG;<;=;;@EGGGGFC;AAEFFFGGGGGGGGFFFFFEFFFFFFCFFFEAFDFDFFFFBEEBDEFEFFFBF.;AADFFEFFD@BD.9/BFFFFFABFFFF.
@M03896:38:000000000-B4D98:1:2101:23391:11235 1:N:0:159
TACGGAGGGTGCAAGCGTTAATCGGAATTACTGGGCGTAAAGCGCACGCAGGCGGTTTGTTAAGTCAGATGTGAAATCCCCGGGCTCAACCTGGGAACTGCATCTGATACTGGCAAGCTTGAGTCTCGTAGAGGGGGGTAGAATTCCAGGTGTAGCGGTGAAATGCGTAGAGATCTGGAGGAATACCGGTGGCGAAGGCGGCCCCCTGGACGAAGACTGACGCTCAGGTGCGAAAGCGTGGGGAGCAAACA
+
BCBBABCCBAAACGFCE2EEFGHFEEGGHHDFBABAEEEEFHHGG0EEFGGGGGGCGGGHHHHHHHEGHHHGHGHHHHHHGGGGEGHGHFHHHHGFGGHGHHGHHHHHHHFFGHHEGGGGFFCGGHHGGGGGHGGGGFADFFFFFFFFFF0FF;9;;;;@EFFFFFAAFFEFEFFFFFFFFFFFFFFFDCFFFFFFFFFDFFFFFFFE?FFF;BFFFFFFFFFFFFFFFFFDDFADFDDF>CFFADEFFFF
@M03896:38:000000000-B4D98:1:2101:23373:11238 1:N:0:159
TACGGAGGGTGCAAGCGTTAATCGGAATTACTGGGCGTAAAGCGCACGCAGGCGGTTTGTTAAGTCAGATGTGAAATCCCCGGGCTCAACCTGGGAACTGCATCTGATACTGGCAAGCTTGAGTCTCGTAGAGGGGGGTAGAATTCCAGGTGTAGCGGTGAAATGCGTAGAGATCTGGAGGAATACCGGTGGCGAAGGCGGCCCCCTGGACGAAGACTGACGCTCAGATGCGAAAGCGTGGGGAGACAACA
+
AAA?>>ADBAAAFGBA2A2AAFHFEEFGHGEBB3ABAAEEEHHGG0AAFAE?FGGEEEEGGHFFGHHFEHHFHHGFHHHHGGGGEGHHHFHGGHEGHGHHHHGHHHHGHHFBGHHFCFCFFFGHHGG0?AFEGF.??9>..;BBFFFBFF/BF;;B@@.@EFFFEFADAFFFFFFF//FF.AFFFBFFF9>FFFF-BAEBFD9BFB;AEF.9@9DDFFB9;9.9..B//99;.;-;BAFBAFFE9..;.A9
@M03896:38:000000000-B4D98:1:2101:8156:11573 1:N:0:159
TACGGAGGGTGCAAGCGTTAATCGGAATTACTGGGCGTAAAGCGCACGCAGGCGGTTTGTTAAGTCAGATGTGAAATCCCCGGGCTCAACCTGGGAACTGCATCTGATACTGGCAAGCTTGAGTCTCGTAGAGGGGGGTAGAATTCCAGGTGTAGCGGTGAAATGCGTAGAGATCTGGAGGAATACCGGTGGCGAAGGCGGCCCCCTGGACGAAGACTGACGCTCAGGTGCGAAAGCGTGGGGAGCAAACA
+
BCBBABCCD?AAFGFE2A2EFGHFEEGGHHFBBBABAAEEHHHGF0EAEGGFGGGEGGGHHHHHHHGGHGHHHGGFHHHHGGGGEGHHHGHHHHGHHGHHHFHHHHHHHHGFGHHHGHHH=FGHHHHHFGGFGHD-<@;DEFFFFFFFFFBFB;;;@@;>EFFFFFDADFFFFFEFFFFFFFEFFFFFB;>DFCDFFFFCFFFFFF>AEB9DAA?:FFFBFDDDFFFFFFF@A@DBFDADFFFAAAEFBF?
@M03896:38:000000000-B4D98:1:2101:13059:11980 1:N:0:159
TACGGAGGGTGCAAGCGTTATCCGGATTTATTGGGTTTAAAGGGTCCGTAGGCGGACTTATAAGTCAGTGGTGAAAGCCTGTCGCTTAACGATAGAACTGCCATTGATACTGTAAGTCTTGAGTATATTTGAGGTAGCTGGAATAAGTAGTGTAGCGGTGAAATGCATAGATATTACTTAGAACACCAATTGCGAAGGCAGGTTACCAAGATATAACTGACGCTGAGGGACGAAAGCGTGGGGAGCGAACA
+
ABBAABCCCAAAFGFF?2EAGGHFEGGGHFFFBFA2FGHHHHHGHGHGHHEEHFGE>>BGDGHHGH4B@FBFFGHGHGHHHHHGHGHGHFEFHGDHHHGGHHHGHHGHHHFBFGFFBGHGGH2BFGFHHHHGGGFHBGEFFFGGHHHFHD1F@??@<>>>FHHHFD<GHHHHHHGHHFGFHGHHGHGEGHHHHGGGGFGFGGGGGGGGGGGFGGGGGGGBFFGGGGGFFBA@CFFDFFFFFFFFFFFA@DB
@M03896:38:000000000-B4D98:1:2101:13059:11998 1:N:0:159
TACGGAGGGTGCAAGCGTTATCCGGATTTATTGGGTTTAAAGGGTCCGTAGGCGGACTTATAAGTCAGTGGTGAAAGCCTGTCGCTTAACGATAGAACTGCCATTGATACTGTAAGTCTTGAGTATATTTGAGGTAGCTGGAATAAGTAGTGTAGCGGTGAAATGCATAGATATTACTTAGAACACCAATTGCGAAGGCAGGTTACCAAGATATAACTGACGCTGAGGGACGAAAGCGTGGGGAGCGAACA
+
ABAAAABBB?>ABEDF?2ECGGHEEFGGHFGFBBF2FGHHHGHGHFGCGGEEHGFE>>BFHHHHHH4BDFFFFGH4EFGHHHHEHGHFHFEFHGGBFGFGHHHHHFEGHHBBBG3BBFF?GG2BBGFHHHHFF<FG2GBD<GGFHHGFH11F@@<?>>>>FHHGFF>FFHFHHHHGFDDGHEGHHHDHHHEGHGGGCFEFDGGGGGGFBFFFBGGGFGGFFGDDE.C.AAABCDFFFDDD-BFFFDA>;@9
@M03896:38:000000000-B4D98:1:2101:11597:13590 1:N:0:159
TACGTAGGGGGCAAGCGTTGTCCGGAATTACTGGGTGTAAAGGGAGCGCAGGCGGGAAGACAAGTTGGAAGTGAAAACCATGGGCTCAACCCATGAATTGCTTTCAAAACTGTTTTTCTTGAGTAGTGCAGAGGTAGATGGAATTCCCGGTGTAGCGGTGGAATGCGTAGATATCGGGAGGAACACCAGTGGCGAAGGCGGTCTACTGGGCACCAACTGACGCTGAGGCTCGAAAGCATGGGTAGCAAACA
+
ABAAAFFCBC@>EFCF22EAFGGFEGGGHGDFFFB3EEHHHHHGHGGGGGGFGGGGCEFHGGHHGHFGFHHGHHHHHHGHHHHHGHHHHHHGFHGHHHHGHHHHHHHHHHFD?GHHGHHHHGFGHHHHHHHHHGHHFHHHHHHHHHHHGGCGF=;;:;;AEGFGGFCCEGGGGGGG@CCGGFGFFFFFFFFFACFFFFECFFFFFFFBBFEFFFFFFFFFFFFFDFFFFFA@@FDAFFFFFF/B.BFFFFF
@M03896:38:000000000-B4D98:1:2101:11577:13597 1:N:0:159
TACGTAGGGGGCAAGCGTTGTCCGGAATTACTGGGTGTAAAGGGAGCGCAGGCGGGAAGACAAGTTGGAAGTGACAACCATGGGCTCAACCCATGCATTGCTTTCAAAACTGTTTTTCTTGAGTAGTGCAGAGGTAGATGGAATTCCCGGTGTAGCGGTGGACTGCGCAGCTTTCGGGAGGAACACCCGTGGCGAAGGCGGTCTACTGGGACCCCACTAGCGCTGAAGCTCGCAAGCCTTGGCAACCACA
+
@ABAAB4>A2?>AFAA222AEGHAEEFGHEBD5B231EFG55GGHFGCGEE?EEEC/E/BB3BF3BFGFHH3344??EEFB?CGFCGH2FG?<?22?@2?>2?FGHHGFFCD?1?0FGDH1BGF1FD0<<11..FGFFB</CDGHBDG.---:;00--.;..90.9;--9-/00;.;.-99D.9.;..9;.>=>---:A99@-DBB///....;.9A.//;--9-./9/;B99-.-..//99///;9...
@M03896:38:000000000-B4D98:1:2101:11602:13608 1:N:0:159
TACGTAGGGGGCAAGCGTTGTCCGGAATTACTGGGTGTAAAGGGAGCGCAGGCGGGAAGACAAGTTGGAAGTGAAAACCATGGGCTCAACCCATGAATTGCTTTCAAAACTGTTTTTCTTGAGTAGTGCAGAGGTAGATGGAATTCCCGGTGTAGCGGTGGAATGCGTAGATATCGGGAGGAACACCAGTGGCGAAGGCGGTCTACTGGGCACCCACTGACGCTGAGGCTCGAAAGCCTGGGTAGCAAACA
+
AAA?AFFAAAB>E2FF22AAFGGEAEEFHHCFB323AEG5FGHGHEEEGGG0EEEGC?EGEG2FFGFFGFFGFDGFGFEFGFGGGHHHHGHDCGH2?GGGFGGHHHG11G?1?GGHFFFF<F1>>GGFHHHHHGGH11GFCG0DGGGHEC-::00;--;@DEGFB0.CD-9BFCFAAB?DGBFF.FFF?BFEE;D--?9@-;BFFFFBFEAFF..9AFF/F?;A..9..AF9@BA./.:AE.:/A:/B/:;
@M03896:38:000000000-B4D98:1:2101:13643:14335 1:N:0:159
GAAACCCCAGTAGTCCGGCTGACTGACTACGCTACTATCTCGTATGCCGTCTTCTGCTTGAAAAAAAAAAAAACTCACCTGAGTTTTAAAAAACTCCAGTTGACACAAAATAGACTACGCAAGTGGCCTTAACATATCTCAACAAACAATAGCTAAGACCCAAACTGGGAATAGATACCCGTGTAGTCCGGCTGACTCACTTAATTACCCACTCGTCTTCCTTCTTCTTCTTTATAACCACACACTTACC
+
ABBBBFABAACDDEFG?AAA2CGFBFGGFE?E2ACBFDFBGCFCGFHHEEEGFH5GGFABCGBGHG0>/>>>//?B33F3332B?34BBGDHFD2FCB22BFGHFGB?F0G2?2FG10?/?</<11>0>11111<1=1=1==<D.....00000<000;GC;CC.;0/..//000;00=C..../0;;;.-;--./90//;/////9;9B/9.;.99..;B/9B9/99///B9////9/9..;..///;/
@M03896:38:000000000-B4D98:1:2101:21520:18564 1:N:0:159
TACGGAGGGTGCAAGCGTTAATCGGAATTACTGGGCGTAAAGCGCACGCAGGCGGTTTGTTAAGTCAGATGTGAAATCCCCGGGCTCAACCTGGGAACTGCATCTGATACTGGCAAGCTTGAGTCTCGTAGAGGGGGGTAGAATTCCAGGTGTAGCGGTGAAATGCGTAGAGATCTGGAGGAATACCGGTGGCGAAGGCGGCCCCCTGGACGAAGACTGACGCTCAGGTGCGAAAGCGTGGGGAGCAAACA
+
ABAAABADBAAA4FFF22E?2FGFEEGGHH5DBBAAAEFFHHHGGECAEEGGGGGGEEGGCGHHHF4BFFHHHGGFHHHGFEEGEGHGHFHGBCFHHFHHHFHHHHHGHHFFBFFHFFHFFGGHHGGGFGGGHHGGGDBDFFFFFFFFBF/BF;;;;;;@EFFFFFA;AFFFFFFFFFFFFFFFFFFFC@ADAFFFFF?->B=@ADBEEFF;-9AAFFFFFAFFDFFF;B;@.@DDFD.A>DF.-;EFFF.
@M03896:38:000000000-B4D98:1:2101:21532:18578 1:N:0:159
TACGGAGGGTGCAAGCGTTAATCGGAATTACTGGGCGTAAAGCGCACGCAGGCGGTTTGTTAAGTCAGATGTGAAATCCCCGGGCTCAACCTGGGAACTGCATCTGATACTGGCAAGCTTGAGTCTCGTAGAGGGGGGTAGAATTCCAGGTGTAGCGGTGAAATGCGTAGAGATCTGGAGGAATACCGGTGGCGAAGGCGGCCCCCTGGACGAAGACTGACGCTCAGGTGCGAAAGCGTGGGGAGCAAACA
+
AABAAAABB?AAFGCC22EECGHFEEGGHHFCBBAAEEEGHHHGGGGGGGG?FGGEGGGHFGGHGH@FHHGFGHGBFGHHGGGEEEHFFFHHHHGHGGHGHHHHHHHHHH>>GGFGGGFGHGGGHHHBFGGGHGGC@D=AEFFFFFFFFFBBB;;B;;9@EFFFFFD;ADAFFFFFFEBFDFF/BFFFF-@AFFFAFFFACB=;DF;AEFFFD>:9BBB/FD9AFDFFBFB99=-.;A.;>=BEBAAF/AA
@M03896:38:000000000-B4D98:1:2101:15333:19714 1:N:0:159
TACGGAGGGTGCAAGCGTTATCCGGATTTATTGGGTTTAAAGGGTCCGTAGGCGGACTTATAAGTCAGTGGTGAAAGCCTGTCGCTTAACGATAGAACTGCCATTGATACTGTAAGTCTTGAGTATATTTGAGGTAGCTGGAATAAGTAGTGTAGCGGTGAAATGCATAGATATTACTTAGAACACCAATTGCGAAGGCAGGTTACCAAGATATAACTGACGCTGAGGGACGAAAGCGTGGGGAGCGAACA
+
ABAAB?ABBAAACGCF22EEFGHEAEGGHFFGBFDAFGHHFHHGHFGAFGGGHEGEE>BGGHHGFG4B@FFGGGHGHHHHHGHEHGHGHEEEHFDGHHHHHHHHHHGHHHB3BGFFBFFGFF?BDGGFGHHHEHGHHHGGFFHHGHHGHGBFF@?@/>>>FGGHDF<FGBHHEHHGFFGBDFGFGHGEHHHEGGGGG.C?FFFFFGFEFGFGGGBFFGGGGDDGDG?9?.ADCFFFEDFFFA@A@D-;@B;
@M03896:38:000000000-B4D98:1:2101:15337:19731 1:N:0:159
TACGGAGGGTGCAAGCGTTATCCGGATTTATTGGGTTTAAAGGGTCCGTAGGCGGACTTATAAGTCAGTGGTGAAAGCCTGTCGCTTAACGATAGAACTGCCATTGATACTGTAAGTCTTGAGTATATTTGAGGTAGCTGGAATAAGTAGTGTAGCGGTGAAATGCATAGATATTACTTAGAACACCAATTGCGAAGGCAGGTTACCAAGATATAACTGACGCTGAGGGACGAAAGCGTGGGGAGCGAACA
+
BCBBBBCCB?AAFGGF2AEEFGHEEFGGHCGFBBFAFGHHGGHGHGHGGHGCHGGEE>FGHHHHGH4B@FFFFFGHHHHHHHHFHFHGFFEFHF?HGHFGHHHHHHGHHHB3FFFDDFDFGGFFGHHGHHHFEGFHEHFFFFGFFHFFHF1FF??@@<>>FHHHFFBGHHHHHHHHGDDB0DFGFHGEHHHHHFGGGGHFDCGGGEFFGGFBFFFFFFFFFBEDDDGEFDA@BCFFFFDDADFEBFAACCB
@M03896:38:000000000-B4D98:1:2101:15315:19732 1:N:0:159
TACGGAGGGTGCAAGCGTTATCCGGATTTATTGGGTTTAAAGGGTCCGTAGGCGGACTTATAAGTCAGTGGTGAAAGCCTGTCGCTTAACGATAGAACTGCCATTGATACTGTAAGTCTTGAGTATATTTGAGGTAGCTGGAATAAGTAGTGTAGCGGTGAAATGCATAGATATTACTTAGAACACCAATTGCGAAGGCAGGTTACCAAGATATAACTGACGCTGAGGGACGAAAGCGTGGGGAGCGAACA
+
ABAAAAB@D?2>FG4A2AAEAGHE2EEFHFHGBFAAFGHHHHGGHFGEGGEEHGGFEEGHHHHHHH4B@BFFFGGHHHHHHHGEHDHGFD?FGFEFGHHFHHHHHHGHHHB3FDB3FDGG?F2FGHHHHHHBFBFHHHEF@FFGHHEDHBDGF@?@/>>>CGHHGFBGHHGHHFHHGD000DFFEFEGHHGEGDGGGAEFFAFFGFFFFF.FGGFFFBFBFGGGDDEEFD9-9@AAF?DFCD;E-;-@=DF
@M03896:38:000000000-B4D98:1:2101:15327:19746 1:N:0:159
TACGGAGGGTGCAAGCGTTATCCGGATTTATTGGGTTTAAAGGGTCCGTAGGCGGACTTATAAGTCAGTGGTGAAAGCCTGTCGCTTAACGATAGAACTGCCATTGATACTGTAAGTCTTGAGTATATTTGAGGTAGCTGGAATAAGTAGTGTAGCGGTGAAATGCATAGATATTACTTAGAACACCAATTGCGAAGGCAGGTTACCAAGATATAACTGACGCTGAGGGACGAAAGCGTGGGGAGCGAACA
+
>AA??ABBB2AAB5GA22AEAGGEEFGGHFBFD322FFFGGFGGFBBAFGGDHFGFEEFFGHHF@G4F4FFFFHF4GBFGGGHEHFHGGFEEGF/DGGEFHHHGHFDFGH33BBF3BFDBFD???FFDGHGFGHGHHHEB@CCFGGHDFGDF????/->>FGFHBB1GHHHHFFFGD00<DD=<GFFHHHHCG.-AF?EFFGAFFBC0CFAB0B0;;0BBC.;..:A.;.9=DFA?F?DAAB-ABFAFFFA
@M03896:38:000000000-B4D98:1:2101:26909:20215 1:N:0:159
TACGTAGGGGGCGAGCGTTACCCGGAATCACTGGGCGTAAAGGGAGCGTAGGTGGCCTGACATGTCGACTGTGAAAACCCGGAGCTCAACTCCGGACTTGCAGTTGAAACTGCCAGGCTTGAGGACGGTAGAGGAAGACGGAACTGCCAGTGTAGGGGTAAAATCCTTAGATATTGGCAGGAACGCCGGTGACGAAGGTGGTTTTCTGGGCCGGTTCTGACACTGATGCTCGAAAGCCAGGGGAGCGAACG
+
ABAAAFFBAA@>EEFE?2AEAGGFEFGGHBCFBBB?E>EEHHHGHEGGGGGFGGGGHGGHEFGGGHAF>EEFGGHHFFEGGGGGGHHGGCFGGDCFGCHFHHFHHHGHHH>DDFGFFFGGCGC<CGCDEHGHHHFH.GFGCEGBFFGFFF0B;;;;:=;DFFGGBFFGGGGGFFFF;;0;9EFFDDFC@:BFBDEAFFFFFDEFFFFFBFEEFBADEFFFFFFFFFFFFFFDCFFFFFFFFFFFD;=DFD-
@M03896:38:000000000-B4D98:1:2101:26927:20216 1:N:0:159
TACGTAGGGGGCGAGCGTTACCCGGAATCACTGGGCGTAAAGGGAGCGTAGGTGGCCTGACATGTCGACTGTGAAAACCCGGAGCTCAACTCCGGACTTGCAGTTGAAACTGCCAGGCTTGAGGACGGTAGAGGAAGACGGAACTGCCAGTGTAGGGGTAAAATCCTTAGATATTGGCAGGAACGCCGGTGACGAAGGTGGTTTTCTGGGCCGGTTCTGACACTGATGCTCGAAAGCCAGGGGAGCGAACG
+
ABAAACFB32A>E?EE?2EEAGFE0EEFH53BBFA1EEEEGHHGHEGGGGGGGHGHHHGHEGGGFG/?>EEFGF44FFGGGCGGCFHGFCGHH?CGGCGGHHHHHHHHHH>D<>FF.FGCCCGGGHGGGHGHBFFBGFFDEDEBFFGGFCB9C9=;9;CEGGGFFGGGGGGF0FFFBBBA@EFFDFB-@@BEFFE?ADBF?AEFEFFFFF.A9-9AFF/;BFFFB/FBFFFABFDDFFB.AD<.-.;@;@9
@M03896:38:000000000-B4D98:1:2101:17710:21453 1:N:0:159
TTAGATACCCTTGTAGTCCGGCTGACTGACTACGCTACTATCTCGTATGCCGTCTTCTGCTTGAAAAAAAAAACACATCATATCATATCACCACTCCCATTGACCCTCAACATACAACTAAACTTGCTTTTACTTCTCTTTCCTACCCATGACTACACCCCCACCTTACCTGTACTACCCACTTCATCCCAATACAGTCTGTGTCAGCCACCATTGACGTCATCTTCAGATTGCCATGCACATTACTAA
+
ABBBBFBFFFFF4EFDDGB2AEAEAGFGBEBGB?E2EEGFFFFHHFFHFHHCBF1FDBDFBAGFFH5F?EGEG?1B?333444B44444442??3?2/2?3443BE3?0B2B23B222222223?2@>D>2222222F2221?11?00?001<?10100.-<-...00//00<00000/.0..:00000.0//0:::00000090000/./..00000..:..000000000009//////://;///:
@M03896:38:000000000-B4D98:1:2101:22097:24001 1:N:0:159
TACGGAGGGTGCAAGCGTTAATCGGAATTACTGGGCGTAAAGCGCACGCAGGCGGTTTGTTAAGTCAGATGTGAAATCCCCGGGCTCAACCTGGGAACTGCATCTGATACTGGCAAGCTTGAGTCTCGTAGAGGGGGGTAGAATTCCAGGTGTAGCGGTGAAATGCGTAGAGATCTGGAGGAATACCGGTGGCGAAGGCGGCCCCCTGGACGAAGACTGACGCTCAGGTGCGAAAGCGTGGGGAGCAAACA
+
BCBCBBCCCAAAFFCA22EEAGHFEEGGHHDF5BABAEEGHHHGG?EEFGG?FEGEGGGHHHHHHHFFHHHHHHHHHHHHGGGGEGHGHFHHGHGHHGHGHGHHHHHHHHGHHHHHGGGHGGGHHHHHFGGGFHGGGFFAAFFFFFFFFFBFF;;:@@;@EFFFFFAAAFFFFFFFFFFFFFFFFFFFFDFFFADFFFF@FFFFFFFEAFFFDFFFBFFFFFDDF?FFFFFBDFFFFFFFFFFFFAEFFFA
@M03896:38:000000000-B4D98:1:2101:22082:24017 1:N:0:159
TACGGAGGGTGCAAGCGTTAATCGGAATTACTGGGCGTAAAGCGCACGCAGGCGGTTTGTTAAGTCAGATGTGAAATCCCCGGGCTCAACCTGGGAACTGCATCTGATACTGGCAAGCTTGAGTCTCGTAGAGGGGGGTAGAATTCCAGGTGTAGCGGTGAAATGCGTAGAGATCTGGAGGAATACCGGTGGCGAAGGCGGCCCCCTGGACGAAGACTGACGCTTCGGTGCGCAAGCGTGGGGAGCAAACA
+
>AA11AA1111>FGBCE0AA0EGBAAFFGHFF21/BAAAEF2GGG/E/EEE>EEEEGC?GGHBGFG2BFFGHGF2GGHGHGE?EEEHHGHHFBCACGEH1GF1FDG2>>FF2FG<CFGGHCAGFH<?<?<.C1<.<@?@9-;9/BFFF//99:9:;9;-;-;FB/9-;-@-9/;BF9/9A9ABF/FFF@@<AF=->@A9--;9@@?;--BF=>--;99//9:A-----99@--;99--;--9----:/;A-
@M03896:38:000000000-B4D98:1:2101:12389:25004 1:N:0:159
TACGGAGGGTGCAAGCGTTAATCGGAATTACTGGGCGTAAAGCGCACGCAGGCGGTTTGTTAAGTCAGATGTGAAATCCCCGGGCTCAACCTGGGAACTGCATCTGATACTGGCAAGCTTGAGTCTCGTAGAGGGGGGTAGAATTCCAGGTGTAGCGGTGAAATGCGTAGAGATCTGGAGGAATACCGGTGGCGAAGGCGGCCCCCTGGACGAAGACTGACGCTCAGGTGCGAAAGCGTGGGGAGCAAACA
+
BCBBABADB?AAFGGC?2EEFGHFEEFGHGDFBBAAEAEGHHHGGCFGGGEGGGGEGGGHHHGHHHDFGGHGGFHHHHHHGGGGEGHGHFHHGFEBGFGFHHHGHHEHHHFBGHHHGHHHGHGGHHHHGGGGHHADCFADEFFFFFFFFF9BB:;;@;;@FFFFFFADDFFFFFFFFFFFFDFFFFFDF@FFFAFFADFFFFFFFFCEEFFFCAFFFFFFFFFDFDFFFFF@AFB?F?DA:DFEFFEBFFF
@M03896:38:000000000-B4D98:1:2101:23436:25809 1:N:0:159
TACGTAGGGGGCAAGCGTTGTCCGGAATTACTGGGTGTAAAGGGAGCGCAGGCGGGAAGACAAGTTGGAAGTGAAAACCATGGGCTCAACCCATGAATTGCTTTCAAAACTGTTTTTCTTGAGTAGTGCAGAGGTAGATGGAATTCCCGGTGTAGCGGTGGAATGCGTAGATATCGGGAGGAACACCAGTGGCGAAGGCGGTCTACTGGGCACCAACTGACGCTGAGGCTCGAAAGCATGGGTAGCAAACA
+
BCBBAFFCBBDAEFCC?2EAFGGEAEGGHHDFBBB3EEHGFHHGHGGGGCGGGGGGGGGHFGHHHHDFGFHFGHGHHHGAHHHGGHHGHFHFFGFHHHHHHHHHHGHHHHHFGHHHGHHHFFGFGHHHHHHGHGHFHDGHHGFHHHHHGGCDA;;;@::;DEFGGGCEGCGGFFFEGGAGGGGFFFFFF:FFEBDFAFEFFFFFFFFFFFFFFFFFFFFFFFDDDDFFE.9@=FD?FFFFFE:BABFFFFF
@M03896:38:000000000-B4D98:1:2102:10425:3295 1:N:0:159
GATACCCGTGTAGTCCGGCTGACTGACTACGCTACTATCTCGTATGCCGTCTTCTGCTTGAAAAAAATAACTAATCACTAAAAGATCGACGTTTGTGCAAAGAGTACAAAGTATAAACAGAACATTCACCACGGAAGTGTGTAGAAGCTGAGTGAACTCAACGACTAATGGGCAAGAATGAACAAACAGAGTAGTACTGACATAATGATACTGTCATCTACAGTATAGGTGATAACTGATCTAAGGATTAG
+
>3>ABCFBA>BFFGG5AAAEA4FFDFBFBBAEE?EHCGDBGHEEGFGBEG?GGDFD5DGG1C5AB>>1@53443434334@333133?1////3/2234333B2443443344B44433B22223333322?/////2222011111111101111111110..-.-0000../..//000000/...;//000000000/000000900000000000000000000;090;000000000000//////
@M03896:38:000000000-B4D98:1:2102:8559:3880 1:N:0:159
TACGTAGGGGGCAAGCGTTGTCCGGAATTACTGGGTGTAAAGGGAGCGCAGGCGGGAAGACAAGTTGGAAGTGAAAACCATGGGCTCAACCCATGAATTGCTTTCAAAACTGTTTTTCTTGAGTAGTGCAGAGGTAGATGGAATTCCCGGTGTAGCGGTGGAATGCGTAGATATCGGGAGGAACACCAGTGGCGAAGGCGGTCTACTGGGCACCAACTGACGCTGAGGCTCGAAAGCATGGGTAGCAAACA
+
BBBCAFFAAA@AACFE?2E2AADBE2AFHFGHGHGHEEFBFGHGHEGGCFGGGGGGCGG0FBFGGHH3BFGHHHFEHFGAGGHHHHHGGHHGGGFBF?@FFHHHHH>?FG?1???FFFHHH<>>FGHHHFGFFFHHHHGFCCDGHDGHGGCDFCGGDD:ADEFFFGEC:-EGGBFFGCAGG?BFFFFEFFBBEDDDFFEC;DCFFFF/BFFFFFFFFFFFFFFFFF?A.AFCDFDD//;/AF:FEFFFFEF
@M03896:38:000000000-B4D98:1:2102:8569:3896 1:N:0:159
TACGTAGGGGGCAAGCGTTGTCCGGAATTACTGGGTGTAAAGGGAGCGCAGGCGGGAAGACAAGTTGGAAGTGAAAACCATGGGCTCAACCCATGAATTGCTTTCAAAACTGTTTTTCTTGAGTAGTGCAGAGGTAGATGGAATTCCCGGTGTAGCGGTGGAATGCGTAGATATCGGGAGGAACACCAGTGGCGAAGGCGGTCTACTGGGCACCAACTGACGCTGAGGCTCGAAAGCATGGGTAGCAAACA
+
AAAA>CFAAAD>2EFC2AE2ABGEA2EGHFHHFCGFEFHEGHGGHFEEGCGGGGGCFGG0FF?BFGD3GGHGHHFGFGGEGGHGHHGEGHHGGHCGGGHGGHHHHH>?FG?1???FFHHHFBF>FGHGHHHHHGHHHFFHGFGHHHHHADCGG;:;C=:;AEFFGB;;CAGGGFGEBDCGGGGFFFFA;;FBA=DFFFA>CDCDFFF9/AAFFFFFFFFFFADFDDA;AFF=BFDDBBFFF9BB9BFFFFA
@M03896:38:000000000-B4D98:1:2102:20595:8631 1:N:0:159
TACGGAGGGTGCAAGCGTTATCCGGATTTATTGGGTTTAAAGGGTCCGTAGGCGGACTTATAAGTCAGTGGTGAAAGCCTGTCGCTTAACGATAGAACTGCCATTGATACTGTAAGTCTTGAGTATCTTTGAGGTAGCTGGAATAAGTAGTGTAGCGGTGAAATGCATAGATATTACTTAGAACACCAATTGCGAAGGCAGGTTACCAAGATATAACTGACGCTGAGGGACGAAAGCGTGGGGAGCGAACA
+
ABAAAABCC?AAEBGF?2F2AADEA2AFHFDGHHH2AEGGGH3EFFGEAGDEHGGCEFHHFGHHGHHBBGFHGHFHEGHHGHGEGFEEGFEFHFEBFHGGHHHBHHFHHHB3BB3BBGFHGGCF3F3@FHHHGHHHGGFB@FGGGG1<GDDGG?FGC>>@FHHHGGBGHHHHEGGFFB0<DFFGHHGHCGHFH?CCG.;C:CAF0BFFBF.;0CBB;FB0CEA..CAAD.:99@DAFAFFFFAFFD9CCD-
@M03896:38:000000000-B4D98:1:2102:20572:8635 1:N:0:159
TACGGAGGGTGCAAGCGTTATCCGGATTTATTGGGTTTAAAGGGTCCGTAGGCGGACTTATAAGTCAGTGGTGAAAGCCTGTCGCTTAACGATAGAACTGCCATTGATACTGTAAGTCTTGAGTATATTTGAGGTAGCTGGAATAAGTAGTGTAGCGGTGAAATGCATAGATATTACTTAGAACACCAATTGCGAAGGCAGGTTACCAAGATATAACTGACGCTGAGGGACGAAAGCGTGGGGAGCGAACA
+
ABAAA>ABB?AABBGAA2E2ABDBE?FGHBGHHHHGGGHFGHHGHGHGHHGGHGGGEEHHFGGGFGH3FEGGGGHEHHHEGGHEHGHGGFGGHFEFGHHHHHHHHHEHHHB3DDBFDHHHGGBBDFDGHHHHEGGHBGGF@CFGFGEDGFDFF?FGC>>AFFHHHFFHHHHHHHHHGBGGFHGGHHGHGHHHGDCDCDGFFAFGGGGGGGGGFGFFFFGFFBEGE?GEFFFFF=DFFFFFFFAFFFACFC@
@M03896:38:000000000-B4D98:1:2102:20594:8649 1:N:0:159
TACGGAGGGTGCAAGCGTTATCCGGATTTATTGGGTTTAAAGGGTCCGTAGGCGGACTTATAAGTCAGTGGTGAAAGCCTGTCGCTTAACGATAGCACTGCCATTGATACTGTAAGTCTTGAGTATATTTGAGGTAGCTGGAATAAGTAGTGTAGCGGTGAAATGCATAGATATTACTTAGAACACCAATTGCGAAGGCAGGTTACCAAGATATAACTGACGCTGAGGGACGAAAGCGTGGGGAGCGAACA
+
ABAAAAACCAAA4BFA22A2AFFBA?FGHFHHHHGFFGHHHHHGCFGFGGGCG0E0EEGHGHHGFGH3FGFGGFGHFHHFHDHEHGHDHFEFFGG3BGGGHCHDHFHGHH?3BBBB?GDHGGCFDGEFHFGHGGFGFHHFFGCFFGHFHDDGG?1@/>>>FGHHHF1GHFHHFHHHHBGG0BGHCGGFAGHEGDF?FACFDFFFGFGGFGE0CF0FFFGFGGFG?AFEFFACFCFFFBDFFFFFFFCFFFD
@M03896:38:000000000-B4D98:1:2102:20573:8654 1:N:0:159
TACGGAGGGTGCAAGCGTTATCCGGATTTATTGGGTTTAAAGGGTCCGTAGGCGGACTTATACGTCAGTGGTGAAAGCCTGTCGCTTAACGATAGAACTGCCATTGATACTGTAAGTCTTGAGTATATTTGAGGTAGCTGGAATAAGTAGTGTAGCGGTGAAATGCATAGATATTACTTAGAACACCAATTGCGAAGGCAGGTTACCAAGATATAACTGACGCTGAGGGACGAAAGCGTGGGGAGCGAACA
+
AAA?AAADDAA>45EA2222AFFBAAEFHFHHFGHGGGBGGFGGGBF0FGE?G0E@EEFGFH4BBFF1GFHHGDGHFGGBGEFAGEGGHF?/GFD3BFBEGHHGHBBGHH33BFBB?FFFFH2@@FFGHFFFGHFGFGHG<F1?G1D<FDDGG<1>-<>>>GHHED0DGFGHHFDGFBDGHEFHGHGE.GHGC.-;:ACF.9C0C9;;:;F099CFFFFBFFEFAD?;.9A@C-9.BDADAFAFB;9;D@-
@M03896:38:000000000-B4D98:1:2102:22074:9365 1:N:0:159
TACGTAGGGGGCAAGCGTTGTCCGGAATTACTGGGTGTAAAGGGAGCGCAGGCGGGAAGACAAGTTGGAAGTGAAAACCATGGGCTCAACCCATGAATTGCTTTCAAAACTGTTTTTCTTGAGTAGTGCAGAGGTAGATGGAATTCCCGGTGTAGCGGTGGAATGCGTAGATATCGGGAGGAACACCAGTGGCGAAGGCGGTCTACTGGGCACCAACTGACGCTGAGGCTCGAAAGCATGGGTAGCAAACA
+
AAA@>FFBBBA>AFCCA2E2AADBE?EFHHHHGHH3EEHHHHGGCAEEGGGGGGGGCEGGFHFHGFG3FBGGHHHHBGGHCHHHHHHGGHHGFFGFHFHGHGHDDFGGHH?D?<?0?GHHGFGG1<DGGHHGHGHGHHHBCGGHHHHHGGGGG<;CC@:AAEGGGFC;EGGGFFFADGGGGGFFFFFEFFFFADFFFFFFFBB?FFFBFEAFFF?EDFFFFFFFDDFEFFFFFFFAFFFFFEBFABBFFF.
@M03896:38:000000000-B4D98:1:2102:22061:9377 1:N:0:159
TACGTAGGGGGCAAGCGTTGTCCGGAATTACTGGGTGTAAAGGGAGCGCAGGCGGGAAGACAAGTTGGAAGTGAAAACCATGGGCTCAACCCATGAATTGCTTTCAAAACTGGTTTTCTTGAGTAGTGCAGCGGTAGATGGAATTCCCGGTGTAGCGGTGGAATGCGTAGATATCGGGAGGAACACCAGTGGCGAAGGCGGTCTACTGGGCACCAACTGACGCTGAGGCTCGAAAGCATGGGTAGCAAACA
+
AAA?>FFBAA2>AFF422A2ABFBE2AFHDGHHGHHEEFHHHHGHGGGGGG?EEGC@GGHF3?BBFD3BFH3GHBEFGGE?FGFGGGFFHHGGFHGFEHGFHHHFFFGGF?F0?FHAFFH1<>>DFGFHHE1-ADDG0DFHFDGHGHH.:@AA;0CD:9@AEFFBFC;ADGGEBF;BG?AFFFFFFFF?BFFFFF;;DF@@=BFFFFB/A9BDF?9.FF/;DAD...;?EF9-BDDFFFFFE/;.9;BBF.
@M03896:38:000000000-B4D98:1:2102:11178:14184 1:N:0:159
TACGGAGGGTGCAAGCGTTAATCGGAATTACTGGGCGTAAAGCGCACGCAGGCGGTTTGTTAAGTCAGATGTGAAATCCCCGGGCTCAACCTGGGAACTGCATCTGATACTGGCAAGCTTGAGTCTCGTAGAGGGGGGTAGAATTCCAGGTGTAGCGGTGAAATGCGTAGAGATCTGGAGGAATACCGGTGGCGAAGGCGGCCCCCTGGACGAAGACTGACGCTCAGGTGCGAAAGCGTGGGGAGCAAACA
+
AAAAA3ADDAAAFFFE22E2AFGFE?FFHHHHGGHHGFEEGHHGGCGGGGGGGGGGGGGHHHGGBGHFHFHGHHHHGHHHGGGEGGHGGHHHHGEFFFHGHHHHHHHHHH?FGGGEGHHHHGGGGHGGFGGFHHD@CCBDFFFFFFFFFF/B;;BBCD:@ABFFFFDADDFFFBFFFFFFFFFFFFFFFCFFAFFFDFFFFCFFFFDEFFFF9BA9BFFFBDDDF?/;//BA:-@.9AFDFFF?>A.BFEF
@M03896:38:000000000-B4D98:1:2102:23837:17384 1:N:0:159
TACGTAGGTGGCAAGCGTTGTCCGGATTTATTGGGCGTAAAGCGAGCGCAGGCGGTTTCTTAAGTCTGATGTGAAAGCCCCCGGCTCAACCGGGGAGGGTCATTGGAAACTGGGGAACTTGAGTGCAGAAGAGGAGTGTGGAATTCCACGTGTAGCGGTGAAATGCGTAGATATGTGGAGGAACACCAGTGGCGAAGGCGACTCTCTGGTCTGTAACTGACGCTGAGGCGCGAAAGCGTGGGGAGCAAACA
+
BBB@A4CADD?BAGAA2AE2ABFBA2EEHFHHHFHGGFGAFHGGGGGCGGGGGGGGEGHHHHBGGHH4BFHHGHFBEEGHGGGGEGGGFGHGGCG?BGDFHHHHHHBFFG>=>>-.CEHHHFCGHHHHHHGCGGFF/CCGECFHGHFFGDCCCCGG-ACCGGGGFFEEEDEGGGFCFBFEGFFFFFFFFFFFEDFFFFEAFFAFFFBF/;9FBBFFFFFBFFFFFF.AE;BDA-BDEDFFFFF.9DEFFFA
@M03896:38:000000000-B4D98:1:2102:13834:17577 1:N:0:159
TACGTAGGGGGCAAGCGTTGTCCGGAATTACTGGGTGTAAAGGGAGCGCAGGCGGGAAGACAAGTTGGAAGTGAAAACCATGGGCTCAACCCATGAATTGCTTTCAAAACTGTTTTTCTTGAGTAGTGCAGAGGTAGATGGAATTCCCGGTGTAGCGGTGGAATGCGTAGATATCGGGAGGAACACCAGTGGCGAAGGCGGTCTACTGGGCACCAACTGACGCTGAGGCTCGAAAGCATGGGTAGCAAACA
+
AAAA>FFBBBBAAEF4A2A2ABDEF2EFHHHHHHCGEEGFGHGGHGGGGGFGGGFG?EDAFGFGFGF3FGHFHG4BEFG/FFG/GHHGHHHGGFCGFHHFFHHHHHGGHH?1????FFHHHF<F>GFGGFHG<FFGBHHHFF0GHHHHF--CC<<C?;;@CAFG0;C;DGEGGGBEDBGCCDFFFFFFFFBB9BFFFFECF>DDFBBBFE.BDF?EDFFBFFFFFDF?.:FB;FD;/;BFF9/99BFFFFA
@M03896:38:000000000-B4D98:1:2102:5667:17590 1:N:0:159
TACGGAGGGTGCAAGCGTTATCCGGATTTATTGGGTTTAAAGGGTCCGTAGGCGGACTTATAAGTCAGTGGTGAAAGCCTGTCGCTTAACGATAGAACTGCCATTGATACTGTACGTCTTGAGTATATTTGAGGTAGCTGGAATAAGTAGTGTAGCGGTGAAATGCATAGATATTACTTAGAACACCAATTGCGAAGGCAGGTTACCAAGATATAACTGACGCTGAGGGACGAAAGCGTGGGGAGCGAACA
+
>AAA??1A11A>CGFE00AEGGGAE0AEFFFHHFAEFGHFDD1/GGHCAF/AFE//>>@B@G2FBFFFHBBBFG1@BFGHHEGECCGGHHCGHF/BGGF<FFGGGFFFHHB2BB2?<BFFDG1@FFFFHHGH/CFGBGGH?FCFHF11FD1CF@?G-<<<>GHG100DGFFHEGDGGH<G0DGFGG?C.CG0;CCGCEAFBAGFGGFGGGE0BBB9FFFBFGGGB-F-B?A----:FA--9;=E-A9@@@@
@M03896:38:000000000-B4D98:1:2102:5650:17606 1:N:0:159
TACGGAGGGTGCAAGCGTTATCCGGATTTATTGGGTTTAAAGGGTCCGTAGGCGGACTTCTAAGTCAGTGGTGAAAGCCTGTCGCTTAACGATAGAACTGCCATTGATACTGTAAGTCTTGAGTATATTTGAGGTAGCTGGAATAAGTAGTGTAGCGGTGAAATGCATAGATATTACTTAGAACACCAATTGCGAAGGCAGGTTACCAAGATATAACTGACGCTGAGGGACGAAAGCGTGGGGAGCGAACA
+
ABAAAAAD22>AFFFAE2E2A5DAA2BEG5FGF3GEEGFFADGGHHHGEHGGH0EFEEG4FBGHF4GDF4BBFBD4FFHFHGGEHEHFGGGGH/E3BBGFFGGGFDFGGDB3BB3BBFGGHH2BBFFHHHHFEFGHHHHF2@FF1DFFGFBG?FGGFC<<CGHHHGEHGHHHGDDGGGGG0DFGEHGHHHHGGGG@DFGCCDFFGFFFFGGBFFFFFGGBFGGGG?FEFDE=@9.AFDFFAFFEFFFFFFF
@M03896:38:000000000-B4D98:1:2102:5674:17606 1:N:0:159
TACGGAGGGTGCAAGCGTTATCCGGATTTATTGGGTTTAAAGGGTCCGTAGGCGGACTTATAAGTCAGTGGTGAAAGCCTGTCGCTTAACGATAGAACTGCCATTGATACTGTAAGTCTTGAGTATATTTGAGGTAGCTGGAATAAGTAGTGTAGCGGTGAAATGCATAGATATTACTTAGAACACCAATTGCGAAGGCAGGTTACCAAGATATAACTGACGCTGAGGGACGAAAGCGTGGGGAGCGAACA
+
BCBAAAABCAAA4EG4E2E2ABFEE?FGHCHHHHHGGGHFDGHGHHHGHHGGHGGGEGHHGFFFBFG3BGGGGHHFFHHFHHHEHGHGFFGGHGGFFGHGHHHHHHHHHHD3DDDFFHHHHFBDDGFGHHHDFGGFHHHFGCGG1???FGDGF@FG@A>@FFFHHHGHHHHHGHHGGFHFFFHFFHGFGHHGHGGGGFGG?DAFGFGGGEFEFGGFFFFBBFGGGFEEFFA9@@DDF?FFFFFFBD=BCFB
@M03896:38:000000000-B4D98:1:2102:17435:17851 1:N:0:159
TACGTAGGGGGCAAGCGTTGTCCGGAATTACTGGGTGTAAAGGGAGCGCAGGCGGGAAGACAAGTTGGAAGTGAAAACCATGGGCTCAACCCATGAATTGCTTTCAAAACTGTTTTTCTTGAGTAGTGCAGAGGTAGATGGAATTCCCGGTGTAGCGGTGGAATGCGTAGATATCGGGAGGAACACCAGTGGCGAAGGCGGTCTACTGGGCACCAACTGACGCTGAGGCTCGAAAGCATGGGTAGCAAACA
+
AAAAAFFCABAA?FC4A2E2ABDBE2EFHFHHHGHFEEHGGGGGHFFGGGFEGGGGGGGHFFCGFGH3BGGFHHFFFGGAFGHHHHHFHHHGGGCGBHHHGHHHHGDFGG?1???FFHHHHF>>FHHGFHHGGGHHHHHHHGGHHGHHGG?DC<CGGC:AFEFGBFCCDGGGGFFEDGGGGGGFFFFEFFFFFFFFFFEFFFFFFFFFFFEFFFEEDFFFFFFFFD:;.AA@9BD?/BBFFFFFABFBFFF
@M03896:38:000000000-B4D98:1:2102:17427:17867 1:N:0:159
TACGTAGGGGGCAAGCGTTGTCCGGAATTACTGGGTGTAAAGGGAGCGCAGGCGGGAAGACAAGTTGGAAGTGAAAACCATGGGCTCAACCCATGAATTGCTTTCAAAACTGTTTTTCTTGAGTAGTGCAGAGGTAGATGGAATTCCCGGTGTAGCGGTGGAATGCGTAGATATCGGGAGGAACACCAGTGGCGAAGGCGGTCTACTGGGCACCAACTGACGCTGAGGCTCGAAAGCATGGGTAGCAAACA
+
ABBBAFFBB?AAECFAE2E2ABDEE2EFHFHHGGHFEEHGGHHGGGGGGGGGGGGGGGGHGGGHFGH3BEGFGHGBDFG/FGHHHHHEGHHGGFGFFGHHHHHHHHHFHH?1???FGHHHHFFFFHHHGHFDGGHHHHHHGFGGHHHHGG?DC<CGCA;AFEFGFBCCDFGGGFGGFGGGGGFFFFFEFBFFEFDFFFFFFFFFFFFFFFFFFFFEFFFFFFFFFFFEEEAD;FDDFFFFFF99.:FFFF.
@M03896:38:000000000-B4D98:1:2102:11916:19076 1:N:0:159
TACGTAGGGGGCAAGCGTTGTCCGGAATTACTGGGTGTAAAGGGAGCGCAGGCGGGAAGACAAGTTGGAAGTGAAAACCATGGGCTCAACCCATGAATTGCTTTCAAAACTGTTTTTCTTGAGTAGTGCAGAGGTAGATGGAATTCCCGGTGTAGCGGTGGAATGCGTAGATATCGGGAGGAACACCAGTGGCGAAGGCGGTCTACTGGGCACCAACTGACGCTGAGGCTCGAAAGCATGGGTAGCAAACA
+
>AA3ACFAAA?>?CFF22E2ABDBAAAFHFHHGHHFEEFHHHHGHGGGGGGCGGG/@EFHFBCFBGF3F3EGHHFGGHGFHHHHHHHHHHHGGHHEGHHFHHHHHHHGHH<1???GGHHHHBGGGHHHHHHGGGHFHHFFGGGHHHHHAC-A::=C@:;CGEGFFFCCADEFFFGGC??D?DGFFFFFFBFFA;>@DDEBFFFDFFB9/E.9AEFADF//;DDD.:FEF.A-9FDAF/F/F?FF.BBFBFF
@M03896:38:000000000-B4D98:1:2102:11924:19091 1:N:0:159
TACGTAGGGGGCAAGCGTTGTCCGGAATTACTGGGTGTAAAGGGAGCGCAGGCGGGAAGACAAGTTGGAAGTGAAAACCATGGGCTCAACCCATGAATTGCTTTCAAAACTGTTTTTCTTGAGTAGTGCAGAGGTAGATGGAATTCCCGGTGTAGCGGTGGAATGCGTAGATATCGGGAGGAACACCAGTGGCGAAGGCGGTCTACTGGGCACCAACTGACGCTGAGGCTCGAAAGCATGGGTAGCAAACA
+
ABAAACFBCBDA?FECE?E2ABFEE?EGHHHHGHHFEEHHGHHGHGEEGGFGGGGEEGGHFGGHFHH3BGHGHHGFGFGFHHHHHHHGHHHGFHFGFHHGGHHHHHF?GH?1???FGHHHHDF>FGHHFHHGGGHHHHHHHGHHHHHHGGFGE=<CEE;EGGGGGGCCDGGGGGGGGGGGGGGFFFFFFFFFEDFFFFACFFFFFFFFFFAFFF?EFFFFFFFFDFFFEFFDAFDDF0FFFEF0AFFFFFF
@M03896:38:000000000-B4D98:1:2102:11907:19097 1:N:0:159
TACGTAGGGGGCAAGCGTTGTCCGGAATTACTGGGTGTAAAGGGAGCGCAGGCGGGAAGACAAGTTGGAAGTGAAAACCATGGGCTCAACCCATGAATTGCTTTCAAAACTGTTTTTCTTGAGTAGTGCAGAGGTAGATGGAATTCCCGGTGTAGCGGTGGAATGCGTAGATATCGGGAGGAACACCAGTGGCGAAGGCGGTCTACTGGGCACCAACTGACGCTGAGGCTCGAAAGCATGGGTAGCAAACA
+
ABB@ACCAAA2AAAA422E2ABFEE2AFGGHHGGHGEEHDFHHGGEFGGFGGGGG/>EEFBBBBBFG3BFGFFHGH3FEAFFHGHHHFGHHGAFFDFHHHGHHHHE??FH?1?<?FFHHHH11<<FFGGHGBFFHHHBDGGFFGHGGHEC@C::CCA;:;A99CFGDCAB.FEFFFG-9BFFGFFFD.A9;BFCF-BDADA-9;BF/9BEEF?EF?DF999AA?;;:AA.999B.:FBFFFFBFAFFF/A.
@M03896:38:000000000-B4D98:1:2102:10765:19953 1:N:0:159
TACGGAGGGTGCAAGCGTTAATCGGAATTACTGGGCGTAAAGCGCACGCAGGCGGTTTGTTAAGTCAGATGTGAAATCCCCGGGCTCAACCTGGGAACTGCATCTGATACTGGCAAGCTTGAGTCTCGTAGAGGGGGGTAGAATTCCAGGTGTAGCGGTGAAATGCGTAGAGATCTGGAGGAATACCGGTGGCGAAGGCGGCCCCCTGGACGAAGACTGACGCTCAGGTGCGAAAGCGTGGGGAGCAAACA
+
ABAAAAABBAAACGFC22E2ABGFE?FGHHHHGGHGGGGEHHHGGGEFGFGCGGGGGGGHHHHHHHHFHGHGHHHGGHHHGGGGFGHGHHHHHHGHHGHHHHHHHHGHHH?DFGGFGHHHHGGGHHGHFGFFGGFCGFFFFFFFFFFFFFFFF;BFFD;DFFFFFFDDFFFFFFFFFFFFFFFFFFFFFBDFFFFFFFEBFFFDFDDEEFFFFCFDFFFFFFDDFFFFFFB=ADFDFDDFFFFECDFFFF?
@M03896:38:000000000-B4D98:1:2102:10759:19971 1:N:0:159
TACGGAGGGTGCAAGCGTTAATCGGAATTACTGGGCGTAAAGCGCACGCAGGCGGTTTGTTAAGTCAGATGTGAAATCCCCGGGCTCAACCTGGGAACTGCATCTGATACTGGCAAGCTTGAGTCTCGTAGAGGGGGGTAGAATTCCAGGTGTAGCGGTGAAATGCGTAGAGATCTGAAGGAATACCGGTGGCGAAGGCGTCCCCCAGGACGAAGACTGCCGCCCAGGGTCGAAATCGTGGGGAGCAAACA
+
>AA?AAADDBA>45AA22E2ABFABB2BFFFGEAFB2AEGHHHGGGFGEGE?EGEGCG1FFGGDFG4EGGHGFEFEGHHGGEG/>EGHHHHHGF/BFFGFGHGGHGFF2F222?@2?GHFBGHHHGHHFDGEHFGC?-@9AFFFFF/B;/BB//;B-;;9AB/9BF9.99ABFBBFB//9/.///:/.-9-A;9---;ABD@=DA9-999.-;-A.:///9---;.9.;9/--9../.999@-.-;.;BF9
@M03896:38:000000000-B4D98:1:2102:26582:21244 1:N:0:159
TACGTAGGGGGCAAGCGTTGTCCGGAATTACTGGGTGTAAAGGGAGCGCAGGCGGGAAGACAAGTTGGAAGTGAAAACCATGGGCTCAACCCATGAATTGCTTTCAAAACTGTTTTTCTTGAGTAGTGCAGAGGTAGATGGAATTCCCGGTGTAGCGGTGGAATGCGTAGATATCGGGAGGAACACCAGTGGCGAAGGCGGTCTACTGGGCACCAACTGACGCTGAGGCTCGAAAGCATGGGTAGCAAACA
+
AAAAABFBBA?AA2A4A2E2ABDBE2AFHFHHGHHHEFHFFGFGHFFGGGGEGFGG?EDHF3FFHHH3BFCGHHGGHFGEGHHGHHHFFFHGAGFH?FGDHHHHHHHFGH?1???GGHHHG<CGHHHHHGHHHGGHHHHHGGDGHHHHDF@DFCCG?-;:?CFFGF.=C?EGGCFE-?AADGGFFFFA.;/F;@FDF.;9@DBFFFF9/EAFFFFEFFFFFFADAAFA.AA9;9DAFFFB?E//9BFFFFA
@M03896:38:000000000-B4D98:1:2102:23434:21634 1:N:0:159
TACGTAGGGGGCGAGCGTTACCCGGAATCACTGGGCGTAAAGGGAGCGTAGGTGGCCTGACATGTCGTCTGTGAAAACCCGGAGCTCAACTCCGGACTTGCAGTTGAAACTGCCAGGCTTGAGGACGGTAGAGGAAGACGGAACTGCCAGTGTAGGGGTAAAATCCTTAGATATTGGCAGGAACGCCGGTGACGAAGGTGGTTTTCTGGGCCGGTTCTGACACTGATGCTCGAAAGCCAGGGGAGCGAACG
+
BBB@AFFBBB2>E2EEA2E11BBAAEEFH5GHHGHHGFGF?GHGHEFGFGGGGHGHHHGHCEBBBFG/??CFGBGFBCEFFCGFGHHE2?GGGDCDC??FHHHHHHEFGH1<1<<FCGHHGC<<<<CCEHGFGGHBGHCDA.CDFGGGFFBF;CFF9CCEGEFGEFFGGGGGGGGEBB/A>FFFFFFFF-@AFFECFFFFFFFFFFFFBFFF;;@DEFFFFFBF;/BBBFFD@BDABF..A?D?=99-9-;
@M03896:38:000000000-B4D98:1:2102:23418:21644 1:N:0:159
TACGTAGGGGGCGAGCGTTACCCGGAATCACTGGGCGTAAAGGGAGCGTAGGTGGCCTGACATGTCGTCTGTGAAAACCCGGAGCTCAACTCCGGACTTGCAGTTGAAACTGCCAGGCTTGAGGACGGTAGAGGAAGACGGAACTGCCAGTGTAGGGGTAAAATCCTTAGATATTGGCAGGAACGCCGGTGACGAAGGTGGTTTTCTGGGCCGGTTCTGACACTGATGCTCGAAAGCCAGGGGAGCGAACG
+
ABBBAFFBBABAF2E?A2EA1BBBA0EGHBGHGHHHGFGFFHHGHGGGEGGGGHGHHHGH?BBBBFG/?FCFGFHFHFGGGGGGGHHEFGHHHFGGGCFFHHGHHGF>FH><1<>FFHHHGH0CCHFGGHGHGGGHFGFDC=EGGGGGGF0C;CFCECCEFFGGFFGGGGGGGBFFFB9AFEFFDFFFD@@FFFFFFFFFFFFFFFFFFFFFACCFFFFFFBFFFFFFFFBDAFFDFFFFFFFBDFADFFF
@M03896:38:000000000-B4D98:1:2102:12798:24688 1:N:0:159
TTAGATACCCGTGTAGTCCGGCTGACTGACTACGCTACTATCTCGTATGCCGTCTTCTGCTTGAAAATAAAAACACACATAACATAAAAACAACACCATCCTCCACACTATAAACACAAAAACATCAATTACCATACATACACACACCAACACTCCTCACCACCCCTTAAGCAGAAACCAACTCATAACCACAACCATGCTCTCACTAAATCTCTGCCTTCTACTCTAGCATCACAGACTCATCTACCCAT
+
AABBBFFDBFAA?GGB66F2AAAACAFFBFGGHEEGGGHFFGHHGGEHFHHGAEGFHGGHDGGBBGH5BBDDFB11BB?33B334B34B3BG1?11??3B1333?B3/3B4444330/?B0G//222?33B3BB3222B3DF2@////?////100101/<<...-.011111//<//..../00<0=/::....:;00/0000:000/90000000000:000;00000:0000;0/./000;////.//
@M03896:38:000000000-B4D98:1:2102:13127:25288 1:N:0:159
TTAGATACCCTTGTAGTCCGGCTGACTGACTACGCTACTATCTCGTATGCCGTCTTCTGCTTGAAAATAAAAAGAATGATGAATGATAGAAATTATAAAAGTATTAATACAATAAAATAAAATATGAAATAAGAGTGACACAAGTGAAAACACGGACAGGAAAAGTAAGTAGAAAAATAGATGTAAGAAAATAGATGTAGTTCTAAAGACACTGATAAGTTACACAGGCGAGGTGAGAAGGTATATAAATA
+
3AABBFFBCFFFBGFGF6F2AAAE4CGHCGHHHGGGEGHHHBFHHGAGHHHEBAFFFHHG5G3BBBE5B5ADB11135@D555553444B34@4344443@34@444444334@33B43333B3444434433334334432/03443332/0///////022222111111?110001111<<111110011111<1111000000<0///00000000000000...---9.90.00/./000000000
@M03896:38:000000000-B4D98:1:2103:20913:4412 1:N:0:159
TACGGAGGGTGCAAGCGTTATCCGGATTTATTGGGTTTAACGGGTCCGTAGGCGGACTTATAAGTCAGTGGTGAAAGCCTGTCGCTTAACGATAGAACTGCCATTGATACTGTAAGTCTTGAGTATATTTGAGGTAGCTGGAATAAGTAGTGTAGCGGTGAAATGCATAGATATTACTTAGAACACCAATTGCGAAGGCAGGTTACCAAGATATAACTGACGCTGAGGGACGAAAGCGTGGGGAGCGAACA
+
ABBBABB?>AAAFFGG?EG2AFABABEGHGGGFHFDDGHF5FGGGGHGHGDDFEG?EEHGGH4BGHEHFHFFFH34FFGHHHHAEGHAEGEFHAE33BFGGGHFGHFH?GFDFG2BB2FFGHHGBD2@GGG2FHGFHGFFF?1?1?<1F?1??><=<<<>CFDGDG<GDG0DBDHGF0=DBFBFFGEEEGFCC::-9AEGDGFGFFFFEFFBFG99CFF0B.:AD.F.DDEBB@AFFDFFB?B.9D=>BB-
@M03896:38:000000000-B4D98:1:2103:20876:4414 1:N:0:159
TACGGAGGGTGCAAGCGTTATCCGGATTTATTGGGTTTAAAGGGTCCGTAGGCGGACTTATAAGTCAGTGGTGAAAGCCTGTCGCTTAACGATAGAACTGCCATTGATACTGTAAGTCTTGAGTATATTTGAGGTAGCTGGAATAAGTAGTGTAGCGGTGAAATGCATAGATATTACTTAGAACACCAATTGCGAAGGCAGGTTACCAAGATATAACTGACGCTGAGGGACGAAAGCGTGGGGAGCGAACA
+
ABAAAABBBAABFGGF?EFEFGGEFGGGHGHFDFFAFGGHCHFGHFGGGGGCHGGGEEGHFHBFFHBGFHHFGGHHGGGHHHHGHGHGGHGFHFDFEGGFHHHGHGFHFGGFGHBFFFGFGHFGGHBHHHHEFHHHBGBF@C?<?FGBF@1<@?1@><>>CFFHFHDGHHHHFGDGFBDBFDDFFHGFCGHCGGFCGEEFDFFFGBCFFGGEFFBBFFFFFDDGDGFADF?@DF?DFFFDFFFEDF;=@BB
@M03896:38:000000000-B4D98:1:2103:20894:4420 1:N:0:159
TACGGAGGGTGCAAGCGTTATCCGGATTTATTGGGTTTAAAGGGTCCGTAGGCGGACTTATAAGTCAGTGGTGAAAGCCTGTCGCTTAACGATAGAACTGCCATTGATACTGTAAGTCTTGAGTATATTTGAGGTAGCTGGAATAAGTAGTGTAGCGGTGAAATGCATAGATATTACTTAGAACACCAATTGCGAAGGCAGGTTACCAAGATATAACTGACGCTGAGGGACGAAAGCGTGGGGAGCGAACA
+
BBABBBCCDBBBFGGFGFGEGGFEEGGGHFHHGHHEGGHHGHGGHFGGHGFEHGGGEGHHDGBGFHEHFFGGGHHHHHGHHHHGHGHGHFGFHFCFGGHGHHHHHHFHHHFFGHFGGFGGGGHGGHEHHHHFFHHHHGFFFGFFCGHDGF1?@@?@>>>AFFGHDF1FGHFHHHHGHBGFHGFHHHGGHHHGHGGGGGHGGGGGGGGGFGGFGGGGGGGGGGGGGGFAFFFFFFDFFFFFFFFFFD@ADFC
@M03896:38:000000000-B4D98:1:2103:7035:6481 1:N:0:159
TACGGAGGGTGCAAGCGTTATCCGGATTTATTGGGTTTAAAGGGTCCGTAGGCGGACTTATAAGTCAGTGGTGAAAGCCTGTCGCTTAACGATAGAACTGCCATTGATACTGTAAGTCTTGAGTATATTTGAGGTAGCTGGAATAAGTAGTGTAGCGGTGAAATGCATAGATATTACTTAGAACACCAATTGCGAAGGCAGGTTACCAAGATATAACTGACGCTGAGGGACGAAAGCGTGGGGAGCGAACA
+
AAAAAAAD1A1>1BFFCAEGGFHEAEEGHFFGFFGAFGHHHHCGGBFEFFF/1AEE?/FBEGHFGGHHGEGHGHHHHBEGH@GFGE/?FG/?F>/EG1BBGBFGHHGHHHFBBG2FDBFFFDGF2F2FHHGFGF0G1GGFFGFGFDFFF<1??@<@/>>>FHGHFF1>GFHHHG0GFFFHGHHHCGGECGHFHCGGC?CFB?.CFB9FBF?BF0;CFGGGG?.ECBGFB-9;@@B?BAFF?@;9-;-;@@;
@M03896:38:000000000-B4D98:1:2103:22839:7640 1:N:0:159
TACGTAGGGGGCAAGCGTTGTCCGGAATTACTGGGTGTAAAGGGAGCGCAGGCGGGCAGACAAGTTGGAAGTGAAAACCATGGGCTCAACCCATGAATTGCTTTCAAAACTGTTTTTCTTGAGTAGTGCAGAGGTAGATGGAATTCCCGGTGTAGCGGTGGAATGCGTAGATATCGGGAGGAACACCAGTGGCGAAGGCGGTCTACTGGGCACCAACTGACGCTGAGGCTCGAAAGCATGGGTAGCAAACA
+
BCCBAFFBC@DDEGGGCEGFEGGEEGGGHGFHGHGFEEHHHHHGHEGGGEEEGGGG/>EFEGGHGGFGGHHGHFHHHHGGHHHHHHHHHHHGGHHHHHHHHHHHHGGHHHGFFGHHGGFHFFFGHHHHHHHGFGHGHHHHHHHFHHHHGGCAA;<;CA;CGGGGGFC=C?EGGFFGGGGGFFFFFFFFFFFFEFA;BFFFFFFFFFFFFFEFFFFFFFFFFFDF9A?EE9.;;FFDFFFFFFBB:BFFFFF
@M03896:38:000000000-B4D98:1:2103:22846:7663 1:N:0:159
TACGTAGGGGGCAAGCGTTGTCCGGAATTACTGGGTGTAAAGGGAGCGCAGGCGGGAAGACAAGTTGGAAGTGAAAACCATGGGCTCAACCCATGAATTGCTTTCAAAACTGTTTTTCTTGAGTAGTGCAGAGGTAGATGGAATTCCCGGTGTAGCGGTGGAATGCGTAGATATCGGGAGGAACACCAGTGGCGAAGGCGGTCTACTGGGCACCAACTGACGCTGAGGCTCGAAAGCATGGGTAGCAAACA
+
ABABAFFAB2A>EGGGCEEGFGGEEEEGHGFFCCGFGGFHHHHGHGGGGEEEFEEGCGGHHHGFGGHFHHHHHHHHHHGHHHGGGHHHHHHGGGHHGHHGHGFHHGHHHHGFGFFGGFGHFGHHDGHHHHGHEGHHHGHFCGHHHHHHFG-;;<;;;:;:EEFFBCCC?BFFBFGGA?DG?EFFFFFAAFFFFAFAD?AADFDFFFFFF.AFAAAEDFF/;DDF...9A.99-F;9B//BFEFFAFFFF?.
@M03896:38:000000000-B4D98:1:2103:26935:9740 1:N:0:159
TACGGAGGGTGCAAGCGTTAATCGGAATTACTGGCCGTAAAGCGCACGCAGGCGGTTTGTTAAGTCAGATGTGAAATCCCCGGGCTCAACCTGGGAACTGCATCTGATACTGGCAAGCTTGAGTCTCGTAGAGGGGGTTAGACTTCCAGGTGTAGCGGTGAAATGCGTAGAGATCTGGAGGAATACCGGGGGCGAAGGCGGCCCCCTGGACGAAGACTGACGCTCCTGTGCGAAAGCGTGGGGAGCAAACA
+
>AAAAA?DDAAAFGGCEEEE0BFBB0FFGGHF21/BEEF//2FEGGGEGCEGGG?EEEAGHDHHHHBFFEGGFF2FBEFFGG/<EGHBGHGHEA/BGCGFGHHHHHGHFFFGHHHFFHHH0?1?GHHG?<<<=B.>A--<CG0:CGHCG//:<:<:@-C@CFGFGEE;.-;F0;FFBB;CB.;FBB;9----9>==;BE;-@@9@@?AEF-@-@B-;BB/;-AA--/;9/BB-;-9F---99@-@-;99A9
@M03896:38:000000000-B4D98:1:2103:26916:9750 1:N:0:159
TACGGAGGGTGCAAGCGTTAATCGGAATTACTGGGCGTAAAGCGCACGCAGGCGGTTTGTTAAGTCAGATGTGAAATCCCCGGGCTCAACCTGGGAACTGCATCTGATACTGGCAAGCTTGAGTCTCGTAGAGGGGGGTAGAATTCCAGGTGTAGCGGTGAAATGCGTAGAGATCTGGAGGAATACCGGTGGCGAAGGCGGCCCCCTGGACGAAGACTGACGCTCAGGTGCGAAAGCGTGGGGAGCAAACA
+
ABBAAAABCAAAFGGEFFGFCGGFEGFGHHFGCAFBEEGGGHHGGAEEEEA?EEGGFGGHGHFHHHFHFGFGGHHHGHFGCE@EEEHHHHHHHHAHHFGFGGHHHHHHGHGFGHHHGGGHGGFHHHHHGGGEHFC>CCFA;FFFFFFFFF/BF;;;;;;=EFFFFFAADFEFBBBFFFEFFFFFFFFDFB;DA@@DDFEDCCFFFFB;EFFFFFFAFFFFFDDDDDFFFFFAFFFDFFFFAFFFCDEFBF.
@M03896:38:000000000-B4D98:1:2103:26925:9766 1:N:0:159
TACGGAGGGTGCAAGCGTTAATCGGAATTACTGGGCGTAAAGCGCACGCAGGCGGTTTGTTAAGTCAGATGTGAAATCCCCGGGCTCAACCTGGGAACTGCATCTGATACTGGCAAGCTTGAGTCTCGTAGAGGGGGGTAGAATTCCAGGTGTAGCGGTGAAATGCGTAGAGATCTGGAGGAATACCGGTGGCGAAGGCGGCCCCCTGGACGAAGACTGACGCTCAGGTGCGAAAGCGTGGGGAGCAAACA
+
ABBAAABCCBAAGGCG?AFGGFGFEEFFHHFHFBFBEEEEAGHGGAAEFEFFGGGGGGGHFGGFGHHHHHHHHHHHFGGHGG@EEEHGGHHHHHGHFGGGGHHHHHDHFHGGHHGFGHHHGHFHHHHCFGGFGHA@DFDDEFFFFFFFFFBFB:;;@@;BAFFFFFA;ADAB/:;FFBFFFFFFFFFFFDFFFDFCFFFFFFFAFFFA?FFFCDFABFFBFFFFF?BFFFF-.@C?FAADCFFE@::FFF?
@M03896:38:000000000-B4D98:1:2103:21064:11430 1:N:0:159
TTAGAAACCCCAGTAGTCCGGCTGACTGACTACGCTACTATCTCGTATGCCGTCTTCTGCTTGAAAAAAAAAAACACAAATACATATAACGCATACTGACTTATCTCATCACATCCCAAAACAAAAAATTATCACCATCTTTACACATAAGCACAACAAATAAACTATTAAACCGTCTCACACCAAATTAAATACCACAATACATGCTCTTCACTACAACACTCCAATGATACTCTGTCTATTTTAGTGAA
+
ABBBBFBBBA>AEGFGFGBAEEEE4FGFCBFFFGCFDFHDEGHHHFEGFD3ABEHFBFFFFGFCBF5B>>>>>/1/?//03?334B444B////?344B2222333B333322322<2<0/0//0@//01?111101111111<111111<11///<...000000000;000/-.../000/;...0090000:000..00/090:000C00000//9/.;//////9////://9//////////////
@M03896:38:000000000-B4D98:1:2103:28938:13020 1:N:0:159
TACGGAGGGTGCAAGCGTTAATCGGAATTACTGGGCGTAAAGCGCACGCAGGCGGTTTGTTAAGTCAGATGTGAAATCCCCGGGCTCAACCTGGGAACTGCATCTGATACTGGCAAGCTTGAGTCTCGTAGAGGGGGGTAGAATTCCAGGTGTAGCGGTGAAATGCGTAGAGATCTGGAGGAATACCGGTGGCGAAGGCGGCCCCCTGGACGAAGACTGACGCTCAGGGGCGAAAGCGTGGGGAGCAAACA
+
AAAA333ADAAAFFGA2AEEFFGB2AFFHGFFB32BEECDFGHGG0AAEE?0E>EEGGE1FGHFFGGGGHHGFFFGHHHHGGG?E<GFFGHHGFF0?FB?BGFGFFFHGHHBGHBGFGGGFFBGHHF0?CFFHHGGG?B;;BBFFFFFFB/BF//99;:;.FBBB;9;;9.BBFFFFFFF.A.;BFFF>;??A?;BBD;-99=BBB-.:BF-;;DDFFFFFDD.9AB/.;9;---.;.;.B?BA-;AFBF.
@M03896:38:000000000-B4D98:1:2103:22325:13023 1:N:0:159
TACGTAGGGGGCGAGCGTTACCCGGAATCACTGGGCGTAAAGGGAGCGTAGGTGGCCTGACATGTCGACTGTGAAAACCCGGAGCTCAACTCCGGACTTGCAGTTGAAACTGCCAGGCTTGAGGACGGTAGAGGAAGACGGAACTGCCAGTGTAGGGGTAAAATCCTTAGATATTGGCAGGAACGCCGGTGACGAAGGTGGTTTTCTGGGCCGGTTCTGACACTGATGCTCGAAAGCCAGGGGAGCGAACG
+
AAAAAFFABA@AECCECEFGAFGEEGGGG5EFFFCFEEEGGHHGHEFGGEEEFFGHGGFH3BGBBFFHEEFGGHFHFFEGGG?FFFHHGFHHH?CDCCFFHHHHHHGGHHGFBGFHACFGDGFCGHGGGHGHEFHHHHGDDGGCGGGGGFBC;;;;:;;AFFFFGGGFGFFFGGFFBFFDDEFFFFF=CFFFFFEAFFBFFDFFFFFB/BEFFCFFEFFFFFFFBBBBFFFFFFF.FFFF?ACF@ABAFF;
@M03896:38:000000000-B4D98:1:2103:28956:13024 1:N:0:159
TACGGAGGGTGCAAGCGTTAATCGGAATTACTGGGCGTAAAGCGCACGCAGGCGGTTTGTTAAGTCAGATGTGAAATCCCCGGGCTCAACCTGGGAACTGCATCTGATACTGGCAAGCTTGAGTCTCGTAGAGGGGGGTAGAATTCCAGGTGTAGCGGTGAAATGCGTAGAGATCTGGAGGAATACCGGTGGCGAAGGCGGCCCCCTGGACGAAGACTGACGCTCAGGTGCGAAAGCGTGGGGAGCAAACA
+
AAAA3>ADBABAFGGGCEG2FFGAEEFFHGFHDABBEEEEHHGFFEGEFFC0EFEEEFEHHHEHHHFHHGGHHHFHFGGHGGGGEGHGGHGHFGGHHFHFGHHHHHHHHHGGHHHHGGHH0FBGHHHHFGFGHGF-ABFA9BFFFFFFFFBBF99;;-;@?FFFFFADDFFFBBBFFBFEFFFFFFFDFB9A;BDFFFE-BFFFFBF9.FFFF9DDFFFFFFFFFFEFFFBBDCFFFFFFFFFF-;AFFFF
@M03896:38:000000000-B4D98:1:2103:28945:13041 1:N:0:159
TACGGAGGGTGCAAGCGTTAATCGGAATTACTGGGCGTAAAGCGCACGCAGGCGGTTTGTTAAGTCAGATGTGAAATCCCCGGGCTCAACCTGGGAACTGCATCTGATACTGGCAAGCTTGAGTCTCGTAGAGGGGGGTAGAATTCCAGGTGTAGCGGTGAAATGCGTAGAGATCTGGAGGAATACCGGTGGCGAAGGCGGCCCCCTGGACGAAGACTGACGCTCAGGTGCGAAAGCGTGGGGAGCAAACA
+
AAAAAAABBBAAFGFGCEGFFGHFEGGGHHFFEBGBEFGGHHHGGEEEFEEEGGGFE?EGGHHGHHHHHGHGGFFFGHFGFGGGGGHGGHHHHHGHCFBBGGFHHHGHGHGGHHHFGFFFGHFHHHHHFEGEHFGGGFFA.BFFFFFFFF/BB9;;;;;BEFFFBBAADAEFFFFFFFEFFDFFFFFFFFFFFFFFFFEFFFFFFFBEEFFFFFFFFFFFFFFFFFFFFFFFFFFDFFFFFFFFFAAFFFF
@M03896:38:000000000-B4D98:1:2103:28964:13042 1:N:0:159
TACGGAGGGTGCAAGCGTTAATCGGAATTACTGGGCGTAAAGCGCACGCAGGCGGTTTGTTAAGTCAGATGTGAAATCCCCGGGCTCAACCTGGGAACTGCATCTGATACTGGCAAGCTTGAGTCTCGTAGAGGGGGGTAGAATTCCAGGTGTAGCGGTGAAATGCGTAGAGATCTGGAGGAATACCGGTGGCGAAGGCGGCCCCCTGGACGAAGACTGACGCTCAGGTGCGAAAGCGTGGGGAGCAAACA
+
A>AAA1ADDAAAGADFCEG00BFBAAFFH1EGF1AAEGC/FHFGGGGEEGCCFGGGGGAHHHHHHHHGHFGGGH2FBGGGGEE@EEHHGGFHG0?GGEHGHHHHHHFGFGFGGHFHGGHHGCFGHHHHGGFFG0C-@@@AAFFFFFFFFF9BF/9;9-;@EFFFFF;AB>EB/;;FBB/FAFFFFFFB=@=-;99@?-;-@@99;@@9:BF?--ABBFF9F?BBFBFFFBB@-@=BF?AA;@;F@AAFFFA
@M03896:38:000000000-B4D98:1:2103:22318:13043 1:N:0:159
TACGTAGGGGGCGAGCGTTACCCGGAATCACTGGGCGTAAAGGGAGCGTAGGTGGCCTGACATGTCGACTGTGAAAACCCGGAGCTCAACTCCGGACTTGCAGTTGAAACTGCCAGGCTTGAGGACGGTAGAGGAAGACGGAACTGCCAGTGTAGGGGTAAAATCCTTAGATATTGGCAGGAACGCCGGTGACGAAGGTGGTTTTCTGGGCCGGTTCTGACACTGATGCTCGAAAGCCAGGGGAGCGAACG
+
BCBAAFFCCCCDGGGGGEGFAGGG?EFGGBFHFGGFGGFFFHHGHEGGGECCFGGHFHGHCFGGGHGGGEEGHFFGGEEFGGGGGHHGFCHHHDDDGCGGHHGHHGGFGGFHEGFGG>FCCGHHFHCCEGEBGGHHHHFDCDE?BFGGF;09;;;;;;;AFFBFBFGGGGFGEGFFB;/ACFFFFFDFFBFFFFFFFFFFEAEFFFFFFFFFFFFFFFFFFFFFFFFFFFFFCFFFFFFFFFFFFA9:BD>
@M03896:38:000000000-B4D98:1:2103:13892:15846 1:N:0:159
TACGGAGGGTGCAAGCGTTAATCGGAATTACTGGGCGTAAAGCGCACGCAGGCGGTTTGTTAAGTCAGATGTGAAATCCCCGGGCTCAACCTGGGAACTGCATCTGATACTGGCAAGCTTGAGTCTCGTAGAGGGGGGTAGAATTCCAGGTGTAGCGGTGAAATGCGTAGAGATCTGGAGGAATACCGGTGGCGAAGGCGGCCCCCTGGACGAAGACTGACGCTCAGGTGCGAAAGCGTGGGGAGCAAACA
+
BBBBB3ADB@AACBGF?AEEGFHFAEGGHGFFBAABEEFGHHHGG?E?EGC0BEEEGDEHHFGHFHFFFFHFGF4BGHHHGGC?>EGHHHHGCCAFGABBFGGHHFFGGHGHHHGGFGGGGFHHHHGF?EEEHHGGGF>;;BBFFBFFFF/BB;;;;@;;AFFFFF;;AAFFFFFFFFFFDFFFFFFF=9@.ABFFFFA9BFFABC>EEFFD-9D?BBFBFF?DD.///9B9.9-.BDDD;BC?=?.FF9.
@M03896:38:000000000-B4D98:1:2103:13899:15864 1:N:0:159
TACGGAGGGTGCAAGCGTTAATCGGAATTACTGGGCGTAAAGCGCACGCAGGCGGTTTGTTAAGTCAGATGTGAAATCCCCGGGCTCAACCTGGGAACTGCATCTGATACTGGCAAGCTTGAGTCTCGTAGAGGGGGGTAGAATTCCAGGTGTAGCGGTGAAATGCGTAGAGATCTGGAGGAATACCGGTGGCGAAGGCGGCCCCCTGGACGAAGACTGACGCTCAGGTGCGAAAGCGTGGGGAGCAAACA
+
ACBABBCCCBBBGGGGGEGGFFGFGGGGHGFHCFGFEGGGHHHGGAEGGEEEFGGEEGGHHHHGGHFHHHHHHHHHHHHHGGGGGGHGHGGFHHGHHFHHHHFHHHGHHHGHHEHHGFGGGGFHHGHHFGGFHHGGGFFDEFBFFFFFFF0BB;;;@@:@EFFFFFAAA@EFFBFFFFFFFFFFFFFFF=BFFFFFFFFFFFFFFB@EEFFFFFFFFFFBFDDDFFFFFFFFFFADFFFFFFFAADFFFFA
@M03896:38:000000000-B4D98:1:2103:13883:15875 1:N:0:159
TACGGAGGGTGCAAGCGTTAATCGGAATTACTGGGCGTAAAGCGCACGCAGGCGGTTTGTTAAGTCAGATGTGAAATCCCCGGGCTCAACCTGGGAACTGCATCTGATACTGGCAAGCTTGAGTCTCGTAGAGGGGGGTAGAATTCCAGGTGTAGCGGTGAAATGCGTAGAGATCTGGAGGAATACCGGTGGCGACGGCGGCCCCCTGGACGAAGACTGACGCTCAGGTGCGAAAGCGTGGGGAGCAAACA
+
BCBBBCCCCAAAGFFEFEFGGGHGGGGGHGFHCFGFEFFFGHHGG?EEGECCEGGGGGGHHFFGFGFHHHHGHFGHHHGHGGGGGGHGHHGGHGGFHFGGHHHHHHFHHHGHHHHHGGGHGHHHHHHHGGGGHHGGGFDDFFFFFFFFFFBFF;;;:@:@EFFFFFA;DCEFFFFFFBBAFFFFFFFFFA;DFCA-;>BBDFFFFD:AEBFAF@D;/BFFFFF?DDBFFFFFABAFFDDDFAFEF.AF0A?
@M03896:38:000000000-B4D98:1:2103:11994:16077 1:N:0:159
TACGGAGGGTGCAAGCGTTAATCGGAATTACTGGGCGTAAAGCGCACGCAGGCGGTTTGTTAAGTCAGATGTGAAATCCCCGGGCTCAACCTGGGAACTGCATCTGATACTGGCAAGCTTGAGTCTCGTAGAGGGGGGTAGAATTCCAGGTGTAGCGGTGAAATGCGTAGAGATCTGGAGGAATACCGGTGGCGAAGGCGGCCCCCTGGACGAAGACTGACGCTCAGGTGCGAAAGCGTGGGGAGCAAACA
+
>AAAAAABBBAAFGGF?EEFFGHFEEGGHHHHDBFFEEGGHHHGG?EEGEGGGGGFEGGHGHFHGHFHHHHHHHHHHHHHGGGCEFHGHHGHHGGHFFFBFHGHHGHHHHGHHHHGGGHGFGGHHHHHFGEEGH?C?9-AEFFFFFFEFF/B;;;;@@;DEFFFFFA9ADEFEFFFFFEFF?FFFFFFFFFFFBCF;.9>ACFFFFBEEFF-=BDDFFFFFFFFFFB;BBF;.@FAFFFFFFAEBDEFFFF
@M03896:38:000000000-B4D98:1:2103:12006:16092 1:N:0:159
TACGGAGGGTGCAAGCGTTAATCGGAATTACTGGGCGTAAAGCGCACGCAGGCGGTTTGTTAAGTCAGATGTGAAATCCCCGGGCTCAACCTGGGAACTGCATCTGATACTGGCAAGCTTGAGTCTCGTAGAGGGGGGTAGAATTCCAGGTGTAGCGGTGAAATGCGTAGAGATCTGGAGGAATACCGGTGGCGAAGGCGGCCCCCTGGACGAAGACTGACGCTCAGGTGCGAAAGCGTGGGGAGCAAACA
+
ABBAABBCCBBBGGGGFEGEFFGFEGFGHHGHFFHGGGGGHHHGG?EEGEEEGGGCGGGHHHHFGHEGHHHGHHHHHHHHGGGGEFHHHHGHHGEHGFFBGHHHHHHHHHHHFHHHG?GF?GFHHHHHFGFGFHG@DFFDFFFFFFFFFFBB;;;:;;;@EFFFFB;;ABEFFBFFFFFFFFFFFFFDA:BFADFF;DEFFFFFFF=EEFFFFCDFFFFFFFFFFBFFF0;@DAFDFBFFFFFF;::BFF.
@M03896:38:000000000-B4D98:1:2103:9729:22491 1:N:0:159
TACGGAGGGTGCAAGCGTTAATCGGAATTACTGGGCGTAAAGCGCACGCAGGCGGTTTGTTAAGTCAGCTGTGAAATCCCCGGGCTCAACCTGGGCACTGCATCTGATACTGGCAAGCTTGAGTCTCGTAGAGGGGGGTAGAATTCCAGGTGTAGCGGTGAAATGCGTAGAGATCTGGAGGAATACCGGTGGCGAAGGCGGCCCCCTGGACGAAGACTGACGCTCAGGTGCGAAAGCGTGGGGAGCAAACA
+
AAA@AAABBABABBDGEEGAABFF2EFGHHGHFFGFEE2E1FGEEAEAEEGGGGGGGGGH1BBGGHBHFBGEHHFFFGBGFGEEEEHHCGHHHHF/BAHGHHFHHHFHGHFGHHGHGFGHGGGHFGHHGGGGBGDCCB@DEFFFFFFFFFB;B9;:@@9;EFFFFFA;.9AF/BFFF//;?..;9BFFB9@DAB@>BFF-B?BBBB@9ABFBB?FDFFFBF.ADFDFFFFF?.@-;BDA.@B?EB:ABBF.
@M03896:38:000000000-B4D98:1:2103:9712:22500 1:N:0:159
TACGGAGGGTGCAAGCGTTAATCGGAATTACTGGGCGTAAAGCGCACGCAGGCGGTTTGTTAAGTCAGATGTGAAATCCCCGGGCTCAACCTGGGAACTGCATCTGATACTGGCAAGCTTGAGTCTCGTAGAGGGGGGTAGAATTCCAGGTGTAGCGGTGAAATGCGTAGAGATCTGGAGGAATACCGGTGGCGAAGGCGGCCCCCTGGACGAAGACTGACGCTCAGGTGCGAAAGCGTGGGGAGCAAACA
+
ABAAABBBBABBGGGFFCGFABFFEEBFHGFHFGEHGGGGHGHGG0EFEEE0EEF@GGGG?FGFHHGHHHHGHHHGHHHGFFECEFHGFHHHCGGHGFGGHGHHHHGGHHGHGG2@F?FGFGFHHHGFFFGGFHGFFF-AEFFBFFFEFFBFB;;BD9:;AFFFFFAADFFFE;;BFFBFFFFFFFFBB9DFFFDFFFFFFFFFFFFFFFFFCCD:BFF;FBFFFDFFFFFFAF@DFFFFFF;ABAEFFF9
@M03896:38:000000000-B4D98:1:2104:21731:5195 1:N:0:159
TTAGATACCCCAGTAGTCCGGCTGACTGACTACGCTACTATCTCGTATGCCGTCTTCTGCTTGAAAAAAAAAAGTCAAATGAAAAAACAATATTGTAGATTAATATAAATAAAACTATGGCTACAACTCACAATAGTATGAAATAGGTCAATACATGAAATATACAAGTATAACAAAAACATGAAAAACAGAATGATTGTGTACATGCGTTCTATGACACGATATTAACGTACATATTTATAAATTAAAAT
+
ABCCBFFFFCAAEGGGFCDEEGGGBBBFBFHHHGGGDEHHHHHHHGGHGHHEBEHFEDFFFGBBFGBF00>>@1B44B44433330///?334444444B444B44444333B322?332/22222@22222222222=111111111111111111111<1=1<1111><11100.....000000...//000000000;0:0000.....0000000.-9.90000./9..00000000000000000
@M03896:38:000000000-B4D98:1:2104:21939:8718 1:N:0:159
TACGGAGGGTGCAAGCGTTAATCGGAATTACTGGGCGTAAAGCGCACGCAGGCGGTTTGTTAAGTCAGATGTGAAATCCCCGGGCTCAACCTGGGAACTGCATCTGATACTGGCAAGCTTGAGTCTCGTAGAGGGGGGTAGAATTCCAGGTGTAGCGGTGAAATGCGTAGAGATCTGGAGGAATACCGGTGGCGAAGGCGGCCCCCTGGACGAAGACTGACGCTCAGGTGCGAAAGCGTGGGGAGCAAACA
+
BCBBBABBCABBFFFFCAFEGGHGGEGGHHHHHFHGGGGGFHHGGGGGGFGFGGGGGGGHHHGHHHEGHHGGHHHHGHHHGGGGFGHHHHHHHHGHFGHHHHHHHHHHHHDDHHGFGGHHHFGHHHHHGGGGGHCGGFFFFFFFFFFFFFFFF<<<@<<CEFFFFFDDFFFFFFFFFFFFFFFFFFFFFFFFFFFFFFFAFFFFFFFFFFFFDCDFFFFFFFFFFFFFFFFCDFFFFFFFFFFFDFFFFF?
@M03896:38:000000000-B4D98:1:2104:25744:9522 1:N:0:159
TACGGAGGGTGCAAGCGTTAATCGGAATTACTGGGCGTAAAGCGCACGCAGGCGGTTTGTTAAGTCAGATGTGAAATCCCCGGGCTCAACCTGGGAACTGCATCTGATACTGGCAAGCTTGAGTCTCGTAGAGGGGGGTAGAATTCCAGGTGTAGCGGTGAAATGCGTAGAGATCTGGAGGAATACCGGTGGCGAAGGCGGCCCCCTGGACGAAGACTGACGCTCAGGTGCGAAAGCGTGGGGAGCAAACA
+
BBBBBBCCBAAABBGEA?EEFGHFGGGGHHHHGGHGGGGGHHHGGGGGGCGEGGGGGGGHHHHHHHHHHHHGGHHHHHHHGGGGEGHGHHHHHHGHFFHHHHHHHHHHHHFHHHHHGHHHFGGHHHGGGFGGHHGGGFFDFFFFFFFFFFFFF;;;@@;BEFFFFFD;DFFFFFFFFFFFFFFFFFFFFDFFFFFFFFFFFFFFFFFFFFFFDFFFFFFFFFFFFFFFFFFFFFFFFFFFFFFFFFFFEFA
@M03896:38:000000000-B4D98:1:2104:25756:9538 1:N:0:159
TACGGAGGGTGCAAGCGTTAATCGGAATTACTGGGCGTAAAGCGCACGCAGGCGGTTTGTTAAGTCAGATGTGAAATCCCCGGGCTCAACCTGGGAACTGCATCTGATACTGGCAAGCTTGAGTCTCGTAGAGGGGGGTAGAATTCCAGGTGTAGCGGTGAAATGCGTAGAGATCTGGAGGAATACCGGTGGCGAAGGCGGCCCCCTGGACGAAGACTGACGCTCAGGTGCGAAAGCGTGGGGAGCAACCA
+
AAA3AABDDAAACGFC222A2GH2EEGGHHHHB3AFAEGGFHHGGGG0EEE0EEEGGGGHFFGHHHHFFGFBFGHGGHHHGFCFEEHHHHHHHGGHHGHHHHHHGFHHHH?>GHG2FGHHGEFHHFG0FDGGHHFFC-@DAF9BFFFFBBBFF;;;9-9;EFFFFF9;99EFFBFFF/BFFDFFFFFFBFFFFFFFF?ADFFA@FFD9EFFFB9D.9BF9FDFFF.BFFFFCDF=FFD:.>FD.BAEF.;.
@M03896:38:000000000-B4D98:1:2104:11539:12006 1:N:0:159
TTAGAAACCCCTGTAGTCCGGCTGACTGACTACGCTACTATCTCGTATGCCGTCTTCTGCTTGAAAAAAAAAACTCACCCCAGTTATAACAACCTCCATTTGACCCAACATCGACTACAAAAGTGACCTTAACCTATCTGCACACACACTACCTAACAACCCACATGCGTTTCACACACCTTGTACTCCCGCTCACCGACTTATGACCACTATCCTCCACTCAATTCTGCATCAAAAACACCAAAAGACC
+
BBBBBDFFFBBACGFGFCF?CGCEBFFFBFGGHEEGFFHFFFHGHGGHFGHGEGFFFDAFBGFGGHBB>>EFGE3B33B1/?/344BBF4B?/?FB??4444433?/?//?2<BB//@22@@22222@?1?1<1111?1111??0DC..0>0<1><//0<.<...000...-/0:::ACE/009000;F..9:-.9..--;.;///;/;.;///////..//////9/////:////...9;A.../...
@M03896:38:000000000-B4D98:1:2104:13839:14091 1:N:0:159
TACGGAGGGTGCAAGCGTTAATCGGAATTACTGGGCGTAAAGCGCACGCAGGCGGTTTGTTAAGTCAGATGTGAAATCCCCGGGCTCAACCTGGGAACTGCATCTGATACTGGCAAGCTTGAGTCTCGTAGAGGGGGGTAGAATTCCAGGTGTAGCGGTGAAATGCGTAGAGATCTGGAGGAATACCGGTGGCGAAGGCGGCCCCCTGGACGAAGACTGACGCTCAGGTGCGAAAGCGTGGGGAGCAAACA
+
AAAAA3A@DAAAF5GGGEEEFGHFEEFGHHHHFGHFEGGGHHHGGGGGGGGGGGGEEFGHGFHHHHBGHHFFGHHHHHHHGGGEEGHGHHHHGHGGFEGHHHHHHHHGGHFFHHHGGFGGGCGHHHFF?EGGHHGGFFFFEF/FFFFFFFBB;;;;@;9;EFBFBFA;ABEFFFFFFFFFBFFFFFFFFFFFFDCFFFF=FFFFFFAAEFFCDADDFFFFF?FFFDFBFFFAD=@AFFFFFC-.BDEFFFF
@M03896:38:000000000-B4D98:1:2104:13858:14098 1:N:0:159
TACGGAGGGTGCAAGCGTTAATCGGAATTACTGGGCGTAAAGCGCACGCAGGCGGTTTGTTAAGTCAGATGTGAAATCCCCGGGCTCAACCTGGGAACTGCATCTGATACTGGCAAGCTTGAGTCTCGTAGAGGGGGGTAGAATTCCAGGTGTAGCGGTGAAATGCGTAGAGATCTGGAGGAATACCGGTGGCGAAGGCGGCCCCCTGGACGAAGACTGACGCTCAGGTGCGAAAGCGTGGGGAGCAAACA
+
ABBBABCCCBAAGGGF??FEFGHGGGGGHHHHGGHHGGGGHHHGGCFEGGGGGGGFGGGHGHHHHHDGHHGBGHHGGHHHGGGGEGHHHHHHHHGHHGHHHHHHHHFHHHFFHHHEGHHHHGHHHHHHGGGGFHGDGFFFFFFFFFFFFFFFF:;;@@;CFFFFFFDDFFFFFFFFFFFFFFFFFFFFFCFFFFFFFFFFFFFFFFFFFFFF>CFFFFFFFFFFFFFFFFFBFFFFFFFFFFFFFFFFFF?
@M03896:38:000000000-B4D98:1:2104:9223:15471 1:N:0:159
TACGGAGGGTGCAAGCGTTAATCGGAATTACTGGGCGTAAAGCGCACGCAGGCGGTTTGTTAAGTCAGATGTGAAATCCCCGGGCTCAACCTGGGAACTGCATCTGATACTGGCAAGCTTGAGTCTCGTAGAGGGGGGTAGAATTCCAGGTGTAGCGGTGAAATGCGTAGAGATCTGGAGGAATACCGGTGGCGAAGGCGGCCCCCTGGACGAAGACTGACGCTCAGGTGCGAAAGCGTGGGGAGCAAACA
+
>>AA1>AD?1>>FGFF0AF0EGHFAEFGHCHHGGHFEEGGHFGEGCEEEGEEGGGGGFGFGHFHGGFFEHHFGFG1GGHHGEEEEEHHHHHHH0FFGFCFGGHGHG2FGHGGFHHHEGGGCFEGHHGFFCFFEBE???@A-;FFBFFB/FBFB;;999A@E//BFFA9-@EFFBFF/9/-;-FFBBFB=;-99@;@9BA-@@?@@@@E-;---9ABBBFFF--;A-/;;/:;99;-/99B<=@F;AEF/A-
@M03896:38:000000000-B4D98:1:2104:9216:15493 1:N:0:159
TACGGAGGGTGCAAGCGTTAATCGGAATTACTGGGCGTAAAGCGCACGCAGGCGGTTTGTTAAGTCAGATGTGAAATCCCCGGGCTCAACCTGGGAACTGCATCTGATACTGGCAAGCTTGAGTCTCGTAGAGGGGGGTAGAATTCCAGGTGTAGCGGTGAAATGCGTAGAGATCTGGAGGAATACCGGTGGCGAAGGCGGCCCCCTGGACGAAGACTGACGCTCAGGTGCGAAAGCGTGGGGAGCAAACA
+
BCBBAABCCAAAFGGCAAEEFGHGGGGGHGHHHHHHGGGGHHHGGGGGGFGGGGGGGGGHGHHHHHEGHHHGFHHHGHHHGGGEEEHHHHHGHHGHGFHGHFHHHHFHHHFGFGFFFGHHGFGHHHHGFGGGGHGGGFDDFFFFFFFFFFFFF;;:@@:@EFFFFFAADFFF0FFFFFFFFFFFFFFFC-DFFDFFFFE>BFFFFFAEFFFDC>FAFFFFFFDDFFFFFFB@FFFFFFADCFF9@AFFFF.
@M03896:38:000000000-B4D98:1:2104:9235:15499 1:N:0:159
TACGGAGGGTGCAAGCGTTAATCGGAATTACTGGGCGTAAAGCGCACGCAGGCGGTTTGTTAAGTCAGATGTGAAATCCCCGGGCTCAACCTGGGAACTGCATCTGATACTGGCAAGCTTGAGTCTCGTAGAGGGGGGTAGAATTCCAGGTGTAGCGGTGAAATGCGTAGAGATCTGGAGGAATACCGGTGGCGAAGGCGGCCCCCTGGACGAAGACTGACGCTCAGGTGCGAAAGCGTGGGGAGCAAACA
+
AAA3A>ADBBAAGGFE2AEAFGHFGGEFHHHHGFHHGGGGAHHGGCFFGGGGGGGGGGGHGGHHHHFGHHHGGHHFFGHHGGGGEGHHHHHHHEF0BFGGHHHHHHHHHHF>GHGCFGHHGFFGHHGCFDFFFFE-AADAAFFFFFFFFEBFF;/;@9;@EFFFFF9ADAFFBBFFFF/FBAFFFFFDDA;.;99>FFABFFFBFBAAAFFFFFDDFFFBBDFFFFFFFFB@.@-.B.;;BFFEFFFFFF.
@M03896:38:000000000-B4D98:1:2104:26170:16526 1:N:0:159
TACGTAGGGGGCAAGCGTTGTCCGGAATTACTGGGTGTAAAGGGAGCGCAGGCGGGAAGACAAGTTGGAAGTGAAAACCATGGGCTCAACCCATGAATTGCTTTCAAAACTGTTTTTCTTGAGTAGTGCAGAGGTAGATGGAATTCCCGGTGTAGCGGTGGAATGCGTAGATATCGGGAGGAACACCAGTGGCGAAGGCGGTCTACTGGGCACCAACTGACGCTGAGGCTCGAAAGCATGGGTAGCAAACA
+
BCBBAFFBB?DDCFFGC?ECCGGGCFGGGGHHHHHHGEGFHHHGHGGGGFGGGGGFGGGHFFFFGGBGHHHFGHHHHFGHHHHHHHHHHHHGGHHGHHHHHHHHHGHHHH?DFFGHGHHHFDGHHHHHGHHGGGHGHHGHHHHHHHHHGCCGG;;:@=;AGFGGGGGEGGGGGGGGGGGGGGFFFFFFFFFFABAFFBEFFFFFFFFBFEEFFFFFDFFFFFFF?DFFEFA@BFFFFFFFFFFFABFFFFF
@M03896:38:000000000-B4D98:1:2104:10373:16881 1:N:0:159
TACGTAGGGGGCAAGCGTTGTCCGGAATTACTGGGTGTAAAGGGAGCGCAGGCGGGAAGACAAGTTGGAAGTGAAAACCATGGGCTCAACCCATGAATTGCTTTCAAAACTGTTTTTCTTGAGTAGTGCAGAGGTAGATGGAATTCCCGGTGTAGCGGTGGAATGCGTAGATATCGGGAGGAACACCAGTGGCGAAGGCGGTCTACTGGGCACCAACTGACGCTGAGGCTCGAAAGCATGGGTAGCAAACA
+
ABBAAFFBBADDCFECA2E?FGHGGGGGHFHHHHHHEEHGHHGGHGGGGGGGGGGGGGFFFFGHGHFGHHHBGFHEHGGFGHHHHHHGHHHGGHFFFHHHHHHHHGGGHHGDFGGHGGHHHBFFGHHHHHHFFFHHHHGGGFHHHHHHGGFGD==;:@;DGFFGFGGEFGGGGGGGGGFCADFFFFFEFFFFFFFCADEDFFFFFFFBFEEFFFFFFFFFFFFFFFFFEEFCCFFFFFFFFF/99BFFFFF
@M03896:38:000000000-B4D98:1:2104:10367:16898 1:N:0:159
TACGTAGGGGGCAAGCGTTGTCCGGAATTACTGGGTGTAAAGGGAGCGCAGGCGGGAAGACAAGTTGGAAGTGAAAACCATGGGCTCAACCCATGAATTGCTTTCAAAACTGTTTTTCTTGAGTAGTGCAGAGGTAGATGGAATTCCCGGTGTAGCGGTGGAATGCGTAGATATCGGGAGGAACACCAGTGGCGAAGGCGGTCTACTGGGCACCAACTGACGCTGAGGCTCGAAAGCATGGGGAGCAAACA
+
?AAAAFFB@ADA?FFE?AE?FGHGFEGGHHHHGGGGEEBFGHGGHGGGGGGCGGGEGGGFGFFGGGDGGFH3FBEGFFGHHHHGHHHGGHHGGBGHHHHHHHHHHHHHHG?1???GFGHHFFF>FFHFGHFFHGHHGHGFHGHHHHGHGGCGG;0<A@:@DABF0CCCDDEFFGGGGGAGGGEFFFFEFFFFFFAAFDFF;9@DFFBBB?EFAEFFFF//;:DFDFFEEEFFFFFFF/BFFF.:;AAFFFF
@M03896:38:000000000-B4D98:1:2104:9781:18053 1:N:0:159
TACGGAGGGTGCAAGCGTTAATCGGAATTACTGGGCGTAAAGCGCACGCAGGCGGTTTGTTAAGTCAGATGTGAAATCCCCGGGCTCAACCTGGGAACTGCATCTGATACTGGCAAGCTTGAGTCTCGTAGAGGGGGGTAGAATTCCAGGTGTAGCGGTGAAATGCGTAGAGATCTGGAGGAATACCGGTGGCGAAGGCGGACCCCTGGACGAAGACTGACGCTCAGGTGCGAAAGCGTGGGGAGCAAACA
+
ABAAAABCCABABBFF?AEEEGHFEEGGHHHHHGFGGGGGHHHGGFGFGFGFGFGGGGGHGGFHHHFGHHHFGHHGBGGHGGGFEGHHHHHHHHGGHGHHHHGHHHGHHHFDGGFFGHHHHGFHHHGGGGGCFG?DCFFFFFFFFFFFFFFFF/;;@@;@EFFFFFA;DFFFFFFFFFFFFFFFFFFFFFFDACDFFFFFFFFFFFFEEFFFF>DDFFFFFBFFFFFFFFFDF;DA/ADDFFFFFFFF/A.
@M03896:38:000000000-B4D98:1:2104:9762:18060 1:N:0:159
TACGGAGGGTGCAAGCGTTAATCGGAATTACTGGGCGTAAAGCGCACGCAGGCGGTTTGTTAAGTCAGATGTGAAATCCCCGGGCTCAACCTGGGAACTGCATCTGATACTGGCAAGCTTGAGTCTCGTAGAGGGGGGTAGAATTCCAGGTGTAGCGGTGAAATGCGTAGAGATCTGGAGGAATACCGGTGGCGAAGGCGGACCCCTGGACGAAGACTGACGCTCAGGTGCGAAAGCGTGGGGAGCAAACA
+
CCCBAABBDAAAFEGCC?EAFGHGGEGGHHHHHFGGGGGGHHHGGCFGGFGCEGGGGGGHGFHHHHFHHHGFGHHFFGGHGGGGEFHHHHHHHHGHHGHHHHHHHHFHHHD2GEGFFHHHGFGHHHHHFGGGGHGGGFAFFFFFFFFFFFFFB;;;;@9@EFFFFFDADFFFFFFFFFFFFFFFFFFFFBFFFDDFFFFF;FAFFDEFFFFFACDAFFFFFFDFFFFFBFB@:=@AFDDFFF>ACAEFFF?
@M03896:38:000000000-B4D98:1:2104:9781:18078 1:N:0:159
TACGGAGGGTGCAAGCGTTAATCGGAATTACTGGGCGTAAAGCGCACGCAGGCGGTTTGTTAAGTCAGATGTGAAATCCCCGGGCTCAACCTGGGAACTGCATCTGATACTGGCAAGCTTGAGTCTCGTAGAGGGGGGTAGAATTCCAGGTGTAGCGGTGAAATGCGTAGAGATCTGGAGGAATACCGGTGGCGAAGGCGGACCCCTGGACGAAGACTGACGCTCAGGTGCGAAAGCGTGGGGAGCAAACA
+
ABA?A3ABBAA>CGEF2AEEFGGFAAFFHHHHGGFFEEGGHHHGGCFFGGF?EFGGGGGHFGHHHHGGHHHFEGF4FGHHGGGEEGHFGHHHHHGCGGHHHHHHGDGHHHFDGHHHGHFHHHFGHHF??EEFGFGC@CFFFFFFFFFBBFBBF;;9-;:-;BFFFB;;;=FFFFFFFB/AF.BFFFF?ABFFF=-@DFFDAAADDDEAEFFCA9DDBFBBBADDDBF//BB@A>B?BA9.;=C?DFFFBA.
@M03896:38:000000000-B4D98:1:2104:14946:20380 1:N:0:159
TACGGAGGGTGCAAGCGTTAATCGGAATTACTGGGCGTAAAGCGCACGCAGGCGGTTTGTTAAGTCAGATGTGAAATCCCCGGGCTCAACCTGGGAACTGCATCTGATACTGGCAAGCTTGAGTCTCGTAGAGGGGGGTAGAATTCCAGGTGTAGCGGTGAAATGCGTAGAGATCTGGAGGAATACCGGTGGCGAAGGCGGCCCCCTGGACGAAGACTGACGCTCAGGTGCGAAAGCGTGGGGAGCAAACA
+
ABBAAABD@AAAGEGA?AEAEGHF2BFFHGHHGHHGEGF?1GHGGCFCGCEFGGGGGGGHHHHHHHFGGHHGFHHFFHHHFEG@EGHGGHHHHHGFHGHHHHFHHHFGFHFFHHCFGHGH0FGHHHGG?DGFHHG?-BFDFFFF/BFFFF/FB;;:99;;AFEFFFA;DFFFFFFFF/9FDFEFFFFDD@DFFFFFC;9-=@FFFFCFFF.@=DFAFFFFFFBD../99BFAB-B?FD:A;DBEBBAFFE.
@M03896:38:000000000-B4D98:1:2104:14960:20392 1:N:0:159
TACGGAGGGTGCAAGCGTTAATCGGAATTACTGGGCGTAAAGCGCACGCAGGCGGTTTGTTAAGTCAGATGTGAAATCCCCGGGCTCAACCTGGGAACTGCATCTGATACTGGCAAGCTTGAGTCTCGTAGAGGGGGGTAGAATTCCAGGTGTAGCGGTGAAATGCGTAGAGATCTGGAGGAATACCGGTGGCGAAGGCGGCCCCCTGGACGAAGACTGACGCTCAGGTGCGAAAGCGTGGGGAGCAAACA
+
BCBBBBCCCBAAGGFEA?EEFGHGGGGGHHHHHHHHGGGGHHHGGCGGGFGFGGGGGGGHHHHHHHFHHHHGHHHHHHHHGGGGEGHHHHHHHHGFFFHGHHHHHHGHHHFFGHGFGHHHHFHHHHHGFGGFGHGGGFFFFFFFFFFFFFFFF;;;@;;CFFFFFFDADFFFFFFFFFFFFFFFFFFFFBFFFDFFFFFDFFFFFFDAEFAFFFFFFFFFFFFFFFFFFFFFFFF?FFFFFFFFCAEFFF?
@M03896:38:000000000-B4D98:1:2104:14979:20397 1:N:0:159
TACGGAGGGTGCAAGCGTTAATCGGAATTACTGGGCGTAAAGCGCACGCAGGCGGTTTGTTAAGTCAGATGTGAAATCCCCGGGCTCAACCTGGGAACTGCATCTGATACTGGCAAGCTTGAGTCTCGTAGAGGGGGGTAGAATTCCAGGTGTAGCGGTGAAATGCGTAGAGATCTGGAGGAATACCGGTGGCGAAGGCGGCCCCCTGGACGAAGACTGACGCTCAGGTGCGAAAGCGTGGGGAGCAAACA
+
AABA>AADBAAAGDGE?AFEFFHGGGGGHHHHGGGGGGGGHHHGFCEGGGGGGGGGGGGFGHHHHHHHHHGGFEHDBGGHFGGGGGHHHHHHHFGHHGHHHHHHHHBGHH?D<FGFGHGHHGFFGGGHFGGEF0D-@FFFFFFFFFFFFF/BF:/;9;9-A/:FFFDDAFFF/BFFFEFFDFFFFFFFD@DFFF;DF?FFFFA9B@BE.FFA--AAFFFFFDF?D?BFF/B9A=AD/.;A>ADE-.;BFFF
@M03896:38:000000000-B4D98:1:2104:14569:21360 1:N:0:159
TACGGAGGGTGCAAGCGTTAATCGGAATTACTGGGCGTAAAGCGCACGCAGGCGGTTTGTTAAGTCAGATGTGAAATCCCCGGGCTCAACCTGGGAACTGCATCTGATACTGGCAAGCTTGAGTCTCGTAGAGGGGGGTAGAATTCCAGGTGTAGCGGTGAAATGCGTAGAGATCTGGAGGAATACCGGTGGCGAAGGCGGCCCCCTGGACGAAGACTGACGCTCAGGTGCGAAAGCGTGGGGAGCAAACA
+
ACBAAABCCAAAGGGFAAEEFGHGGGGGHGHHHGHGGGGGHHHGGCFGGGGGGGGGGGGHHHHHHHGHHHHGGHHGGHHHGGGGFGHGHHHHHHGHFEHHHHHHHHHHGH?DFHFGGHHHHFGHHHHHCEGGHHGGGFFFFFEFFFFFFFFFF;;;;;;@EFFFFFADDFFFFFFFFFFFFFFFFFFFFCFFFFFFFDE@AFFFFFBAEFFA@;AABFFBFFFDFFFFFFFDDFFFFDF.BAAEDAA9FF.
@M03896:38:000000000-B4D98:1:2104:16973:22843 1:N:0:159
TACGTAGGGGGCAAGCGTTGTCCGGAATTACTGGGTGTAAAGGGAGCGCAGGCGGGAAGACAAGTTGGAAGTGAAAACCATGGGCTCAACCCATGAATTGCTTTCAAAACTGTTTTTCTTGAGTAGTGCAGAGGTAGATGGAATTCCCGGTGTAGCGGTGGAATGCGTAGATATCGGGAGGAACACCAGTGGCGAAGGCGGTCTACTGGGCACCAACTGACGCTGAGGCTCGAAAGCATGGGTAGCAAACA
+
ABAAACFABB@>EFGF?2ECFGHGGF2FGHHHGHHHEEGHHHHGHGGGGFEGGGGGGFGHFF2FFFFGHHHFFHHHFFGHGFHHHHHHHHGGGGHHGFHFGHHHHFFGFHFFFGDGGHHHF?GGDHHGHHHHAEGFGHHHHHHHGHHHGCCFD:;;;AACGEFFFF:9ACFGFGFE?C?BGGBFFFFFFFFEAFDFADF=FFFFFFFBFFFFDF99DFFFFFFFFFFF.AFB-BA.9:B/:A//.;/:;F.
@M03896:38:000000000-B4D98:1:2104:16959:22855 1:N:0:159
TACGTAGGGGGCAAGCGTTGTCCGGAATTACTGGGTGTAAAGGGAGCGCAGGCGGGAAGACAAGTTGGAAGTGAAAACCATGGGCTCAACCCATGAATTGCTTTCAAAACTGTTTTTCTTGAGTAGTGCAGAGGTAGATGGAATTCCCGGTGTAGCGGTGGAATGCGTAGATATCGGGAGGAACACCAGTGGCGAAGGCGGTCTACTGGGCACCAACTGACGCTGAGGCTCGAAAGCATGGGTAGCAAACA
+
ABABAFFBBBBACEFAE2EEFGHGGGFGHHHHHGHHFFHHHHHGHGGGGGFGGGGGGGGHBBGGGHHHHHHFGHGHHHGGHGHFGHHHHHHGGEHHHHHHGHHHHHHHHH?DFGGHGHHHDFGHGHHHHHHGHGHHHHHHHHHHHHHHGGGGG;;;AA;CGFGGFGEEDGGGGGGGGGGGGGGFFFFFFFFFEFFFFFFFFFFFFFFBBEFFFFFFFFFFFFFFFDFEFFFDCFFFFFFFFFBF.BBFFFF
@M03896:38:000000000-B4D98:1:2104:16960:22873 1:N:0:159
TACGTAGGGGGCAAGCGTTGTCCGGAATTACTGGGTGTAAAGGGAGCGCAGGCGGGAAGACAAGTTGGAAGTGAAAACCATGGGCTCAACCCATGAATTGCTTTCAAAACTGTTTTTCTTGAGTAGTGCAGAGGTAGATGGAATTCCCGGTGTAGCGGTGGAATGCGTAGATATCGGGAGGAACACCAGTGGCGAAGGCGGTCTACTGGGCACCAACTGACGCTGAGGCTCGAAAGCATGGGTAGCAAACA
+
1>A1>B>AAAD>EC0AAAAACGHA0E/FHDGHGGCEEGHHGHGFHFECEGGGG?EGEGEF>GGG1G1FBFG1BF>GHCFHHFEFHGHHHHHG/?G1>FGFFEBGHHHHFFFGG<<FFGGGBDGGGGDG11<1>F1FDD<FBCGGCGHHAC@:;::::;.:EE9FBF..C@A0FFF;@-A-9.BFFFBA9;BBA@?@-99;-;;BFFF//-EB?EFFBB/;B-9BAA--:AA99B--/BFB-9B9-//9:AF
@M03896:38:000000000-B4D98:1:2104:16202:23634 1:N:0:159
TACGTAGGGGGCGAGCGTTACCCGGAATCACTGGGCGTAAAGGGAGCGTAGGTGGCCTGACATGTCGACTGTGAAAACCCGGAGCTCAACTCCGGACTTGCAGTTGAAACTGCCAGGCTTGAGGACGGTAGAGGAAGACGGAACTGCCAGTGTAGGGGTAAAATCCTTAGATATTGGCAGGAACGCCGGTGACGACGGTGGTTTTCTGGGCCGGTTCTGACACTGATGCTCGAAAGCCAGGGGAGCGAACG
+
ABBBAFFB?A@>AEGE2AAE1GGEAEFGGBGGHHHGGGGGEHHGHGEEEFGGGGGGGFFHCBGFGHAGEEDBFGGFH?EEGD/BDHHBFGGHH?BDC/?FHHHHHHBGHH<B1<F<FFCCDHC<0C-AEGAGHCGHHHF.;;ABFFFFFCBB;0;9.99:/CFG9:CFFBBGGGF/:;BAB.BFDFFCADFFFFE-;-;.A;AFFFFF/.;A-;@D.FFFFBFFBBFFFFFFFFFDEFFFAD;A>A@D@@@
@M03896:38:000000000-B4D98:1:2104:16220:23637 1:N:0:159
TACGTAGGGGGCGAGCGTTACCCGGAATCACTGGGCGTAAAGGGAGCGTAGGTGGCCTGACATGTCGACTGTGAAAACCCGGAGCTCAACTCCGGACTTGCAGTTGAAACTGCCAGGCTTGAGGCCGGTAGAGGAAGACGGAACTGCCAGTGTAGGGGTAAAATCCTTAGATATTGGCAGGAACGCCGGTGACGAAGGTGGTTTTCTTGGCCGGTTCTGCCACTGATGCTCGCAAGCCAGGGGAGCGAAC
+
>AA3>F43>A?>2AEA2AEACGGBAEGGHBGHF11B>E@EHHBAGFE?EE/?@FCBFBFG3BDBBG/F>AAF44F4??EEGBDCDFHFFFHHHG?/@/GFGHHHGFF1DG>FG<F1<>0<@.C/.<--A@.GFGEF.CC..9;AFFGGGB0B;0;0;;;.CFGFFBCFGFFFFFFF/;B;>EFFDDBB@@-A9DA?9D/9A;A?FFB///9;--9AAB//;:BFF/F//9;.-;A-;9B:E.-.-.;--@
@M03896:38:000000000-B4D98:1:2104:16190:23653 1:N:0:159
TACGTAGGGGGCGAGCGTTACCCGGAATCACTGGGCGTAAAGGGAGCGTAGGTGGCCTGACATGTCGACTGTGAAAACCCGGAGCTCAACTCCGGACTTGCAGTTGAAACTGCCAGGCTTGAGGACGGTAGAGGAAGACGGAACTGCCAGTGTAGGGGTAAAATCCTTAGATATTGGCAGGAACGCCGGTGACGAAGGTGGTTTTCTGGGCCGGTTCTGACACTGATGCTCGAAAGCCAGGGGAGCGAACG
+
ABBAA@FBABBAE?FCAAEEFEGFGGGGHBGHHHHHGGCEGHHGHGGCEGGGDGGGFBFGB3BEBGEGE??BFHFHFBEFGCCDDHHGHHHHHGGGGCHHHGHHHHBGHH<=1<F1FFGGDGGGGHGCEGGEGGHHGHGC;C?@FBFGFFFFC;;;;;;CFFGGB:CFGGGGGGFFFFFD;.9ADFFFFFFFBDABDFFFF.AFFFF99.9A-9@DEFFFFFFFBFBFFFFA;FDDFFBF?FFBBDF@BDD
@M03896:38:000000000-B4D98:1:2104:16210:23653 1:N:0:159
TACGTAGGGGGCGAGCGTTACCCGGAATCACTGGGCGTAAAGGGAGCGTAGGTGGCCTGACATGTCGACTGTGAAAACCCGGAGCTCAACTCCGGACTTGCAGTTGAAACTGCCAGGCTTGAGGACGGTAGAGGAAGACGGAACTGCCAGTGTAGGGGTAAAATCCTTAGATATTGGCAGGAACGCCGGTGACGAAGGTGGTTTTCTGGGCCGGTTCTGACACTGATGCTCGAAAGCCAGGGGAGCGAACG
+
BCBAAFFBCCC>ECFE?AEFCFGEFFEFHFHHHGHHGGGGHHHGHGGGGGGGGHGGFFFH?BDFBGEGEADFGFHHGCEGGFFGGGHHHHHHHGGGGCGGHHHHHHHHHH=FFCG1FFFGDGCG0CCFGHGGHHHHEGC.;=C@FFGGGFBFC;;:;;CEGGGGB:FGGGGGFGFFFFFAAFFFFFFFFBDEFFEFFFFFFDFFFFFBBFEEB@FFFFFFFFFFFFFFFFFDFFFDFFFFFFFFFD@B=@:
@M03896:38:000000000-B4D98:1:2104:16208:23671 1:N:0:159
TACGTAGGGGGCGAGCGTTACCCGGAATCACTGGGCGTAAAGGGACCGTAGGCGGCCTGACATGTCGACTGTGAAAACCCGGAGCTCAACTCCGGACTTGCAGTTGAAACTGCAAGGCTTGAGGACGTTAGAGGAAGCCGGAACTGCCAGTGTAGGGGTAAAATCCTTAGATATTACCAGGAACGCCAGTGACGAAGGCGGGTTTCTAGGCCGTTTCTGACACTGATGCTCGAAAGCCAGGGGAGCGAACG
+
AAAA>CFAA1A>0AEA/AAE/FGB/E/F1B1FFFG//EFGGHHG//B/EGGF1>E/>?/B0BGHHH////CFGFHH1BC<C//>AGGHGG?11/>>C-GFG11>GGB0=G=D00<0.=<CAGB/0:-:=/;CFH.;A..:9AA-000;CFBFF9;0;;;:FFFF/9/BBBFFFFF/////;;FF-B@-9;/9;AE=FB----;A9B9////9---/;BF/FBBFBFBF//;;9FFBFFFFFF@B-9;@@@-
@M03896:38:000000000-B4D98:1:2104:16193:23687 1:N:0:159
TACGGAGGGTGCAAGCGTTATCCGGATTTATTGGGTTTAAAGGGTCCGTAGGCGGACTTATAAGTCAGTGGTGAAAGCCTGTCGCTTAACGATAGAACTGCCATTGATACTGTAAGTCTTGAGTATATTTGAGGTAGCTGGAATAAGTAGTGTAGCGGTGAAATGCATAGATATTACTTAGAACACCAATTGCGAAGGCAGGTTACCAAGATATACCTGACGCTGAGGGACGAAAGCGTGGGGAGCGAACA
+
ABBA@ABBBBBAGGGGCEECGGGA2AEEHFHHHHHGFGHHHHHGHHHGH1EGHGGG>EGHGGHHGHEHGHGFFF3GDGHHHHHGGGHCGHGGHGGBEHHHHGHHHHBGHHBDGFBDFFHGFFGF2FBGHHFFFFHGFFD1@@FGFFHFF1DFG??@/><AFFHHFGFGGHGHHHHHHFHDFEGHHFCGEHHGHCGCGDGFEBFGGFGGF9FBGGE0CFF/;DGGG.CAD.99BBA.FFFFB??.@A-;B-=
@M03896:38:000000000-B4D98:1:2104:16210:23692 1:N:0:159
TACGGAGGGTGCAAGCGTTATCCGGATTTATTGGGTTTAAAGGGTCCGTAGGCGGACTTATAAGTCAGTGGTGAAAGCCTGTCGCTTAACGATAGAACTGCCATTGATACTGTAAGTCTTGAGTATATTTGAGGTAGCTGGAATAAGTAGTGTAGCGGTGAAATGCATAGATATTACTTAGAACACCAATTGCGAAGGCAGGTTACCAAGATATAACTGACGCTGAGGGACGAAAGCGTGGGGAGCGAACA
+
ABAAAAABBAAAFBDF?AECGGHEAEGGH5GHGHHGGGHHHHHGHHHGHGFGHFGF>>BFEGHFGHFHFGGGGFHHHFHHHHHEGGHFHGFFHGCDGHHHHHHHHHBHGHB3FF?3BFGGGFCF3G3FHHHFCFGHBFFD@@FFFGHDHFFGG1?@/>>AGHHHDFDHHFHHHHHHFFHGFFHHHHGGHHHGHDGGGGGGGGGGGFFGGEFFGGECFFEBF?EDEBFAFDABADFFFFFFFFFFAD;DDF;
@M03896:38:000000000-B4D98:1:2104:15300:26578 1:N:0:159
TACGTAGGGGGCGAGCGTTACCCGGAATCACTGGGCGTAAAGGGAGCGTAGGTGGCCTGACATGTCGACTGTGAAAACCCGGAGCTCAACTCCGGACTTGCAGTTGAAACTGCCAGGCTTGAGGACGGTAGAGGAAGACGGAACTGCCAGTGTAGGGGTAAAATCCTTAGATATTGGCAGGAACGCCGGTGACGAAGGTGGTTTTCTGGGCCGGTTCTGACACTGATGGTCGAAAGCCAGGGGAGCGAACG
+
>>AA>BC1>1>>EAE?E///AB0AECGGHBGHFB/GE>EE/DFEEEEE>EE/B1C0BB>G>1GBB2??>//<BDFG<CEEBCCGGFGBCG><CCCGG/?DGFFDHFGGF<=11<<<<FFC@FC<C<CCEGCHHEHHHFGC:CEAG9FFFB0B;;0;.;.;BFFCC;9F0BB90;;/:B/A-AB9-9@@;-;AFAA-AA;9-;;9-BBFBBEF??@FFB//;/;/B/9F/999-AA9F-;-9:------9-9
@M03896:38:000000000-B4D98:1:2104:15283:26578 1:N:0:159
TACGTAGGGGGCGAGCGTTACCCGGAATCACTGGGCGTAAAGGGAGCGTAGGTGGCCTGACATGTCGACTGTGAAAACCCGGAGCTCAACTCCGGACTTGCAGTTGAAACTGCCAGGCTTGAGGACGGTAGAGGAAGACGGAACTGCCAGTGTAGGGGTAAAATCCTTAGATATTGGCAGGAACGCCGGTGACGAAGGTGGTTTTCTGGGCCGGTTCTGACACTGATGCTCGAAAGCCAGGGGAGCGAACG
+
>>AA>FF@A@D@EEFCE2E?CBBECCCFH5GHFCFH@>@DDFCGEGFGEEECBFE1FFFHCDDFBFF?EE?BEDFFBBEECDGGGFHEFH?FHDC?C/?DGFFGHFDFFF<=1><FCCFC@A<CFCCCCCDFGFHHHFHGCDECFFFFFB0B;;;:.:=9BBBF:;;C9CFCBBFFBFEFAEFFDDFCA:@EFDEADD9BA9;AEFFFFFFFFFFFFFFFFFFFFFFF9BBA;BA?:ABFE?AD>9;=-:-
@M03896:38:000000000-B4D98:1:2105:19028:5965 1:N:0:159
TACGTAGGGGGCAAGCGTTGTCCGGAATTACTGGGTGTAAAGGGAGCGCAGGCGGGAAGACAAGTTGGAAGTGAAAACCATGGGCTCAACCCATGAATTGCTTTCAACACTGTTTTTCTTGAGTAGTGCAGAGGTAGATGGAATTCCCGGTGTAGCGGTGGAATGCGTAGATATCGGGGGGAACACCAGTGGCGAAGGCGGTCTACTGTGCACCAACTGACGCTGCGGCTCGAAAGCATGGGTAGCAAACA
+
A?A?ACF1A11>AACA000AFGH0AEGGHHB2DB/BEGG2FFHCEFEEEAE/B//>/>?>BCGEBGDBFFB1FD2GDHGHHHBGFBGCFHH<<CGFFF???F1FGFD1FFGFFDGFGFFD1?>FGB1>GGFDACCCGG0D/CGFHHFFA<C:C;;::-:;..;CFFAE?-;9FFBE-?-@=--99FF-9:F/A@@@@9-@;9@BF/FF/9/BFFA-;BB;BABF-;--9@B@--AAB/FFF-99ABBF/99
@M03896:38:000000000-B4D98:1:2105:19009:5973 1:N:0:159
TACGTAGGGGGCAAGCGTTGTCCGGAATTACTGGGTGTAAAGGGAGCGCAGGCGGGAAGACAAGTTGGAAGTGAAAACCATGGGCTCAACCCATGAATTGCTTTCAAAACTGTTTTTCTTGAGTAGTGCAGAGGTAGATGGAATTCCCGGTGTAGCGGTGGAATGCGTAGATATCGGGAGGAACACCAGTGGCGAAGGCGGTCTACTGGGCACCAACTGACGCTGAGGCTCGAAAGCATGGGTAGCAAACA
+
ABBAAFFBB2>>?FFF2AEAEGHGGGGGHHFFBBB3EEFHHHFGHFGGGFF?ECEG/EEHCBFHGH4BGGHHHHHHEGGGGHHHGHHHHHHGEHHHGGHGHHHHGFHHHHGG?FGHGGHHGFGGHHFHGFHHHGHHHFHGHHHHHHHHFG?CE<;C@A:CFFGFGFC;DCGFFGGGGGG?AGBFFFF9.BFFABDFAFEBFFBDFBBBFFFFFFFFDFFFFFDDAFFFFFF=-BDAF/BFFFFFEFFFFF.
@M03896:38:000000000-B4D98:1:2105:19023:5984 1:N:0:159
TACGTAGGGTGCAAGCGTTGTCCGGAATTACTGGGTGTAAAGGGAGCGCAGGCGGGAAGACAAGTTGGAAGTGAAAACCATGGGCTCAACCCATGAATTGCTTTCAAAACTGTTTTTCTTGAGTAGTGCAGAGGTAGATGGAATTCCCGGTGTAGCGGTGGAATGCGTAGATATCGGGAGGAATACCAGTGGCGAAGGCGGTCTACTGGGCACCAACTGACGCTGAGGCTCGAAAGCATGGGTAGCAAACA
+
BCBABFFCC4>>BFGF?AEEFGHGGGGFHHFFBFB3EEHHGHHGHGGGGGGCEEEEEEGHGBFGFHDGFEGGHHHHHHGHHHHHHHHHHHHGGHHHGGHGFHHHGGHHGF?DDFHHGHHHHDFGFHHHGHHHHGHHHFHHHFHHHGHHGGFGGDDGGC;CGGHHHHFEDFGGGGGGGGGGGGF0FGGFBFGGGFFFAFFFFFFFFFFFFFFFFFFFFFFFFFDFFFFFFFFF-BDFFFFFFFFFEFEFBFF
@M03896:38:000000000-B4D98:1:2105:19010:5996 1:N:0:159
TACGTAGGGGGCAAGCGTTGTCCGGAATTACTGGGTGTAAAGGGAGCGCAGGCGGGAAGACAAGTTGGAAGTGAAAACCATGGGCTCAACCCATGAATTGCTTTCAAAACTGTTTTTCTTGAGTAGTGCAGAGGTAGATGGAATTCCCGGTGTAGCGGTGGAATGCGTAGATATCGGGAGGAATACCAGTGGCGAAGGCGGTCTACTGGGCACCAACTGACGCTGAGGCTCGAAAGCATGGGTAGCAAACA
+
BBBBAFFCC2>>2FCF2AEAFGHGGGGGHFFFBBF3EEGHHHHGGFGGGGGGAFEGCGGHFBFGFHFGGHHGHHHHFHGHHHHHHHHHGHHGGHHHFHHHHHHHHGFHGHFF?DHHGGHHHFFFDHHFHHHGHGHHHHHHHHHHHHHHGGCCECCGCD:CGEGGGFECEGGGGEGGGGGAGGFBFFFFBBFFEFFFFFFFFFCFFF:BFFFFFFFFDFFFFDDFDFFFFFFF;FDDFFFFFFFFABFFFF?
@M03896:38:000000000-B4D98:1:2105:25736:8634 1:N:0:159
TACGGAGGGTGCAAGCGTTAATCGGAATTACTGGGCGTAAAGCGCACGCAGGCGGTTTGTTAAGTCAGATGTGAAATCCCCGGGCTCAACCTGGGAACTGCATCTGATACTGGCAAGCTTGAGTCTCGTAGAGGGGGGTAGAATTCCAGGTGTAGCGGTGAAATGCGTAGAGATCTGGAGGAATACCGGTGGCGAAGGCGGCCCCCTGGACGAAGACTGACGCTCAGGGGCGAAAGCGTGGGGAACAAACG
+
AAAA?>AD?1AA1E1FEAE0FGGA0BFFHFE221AAAAAEFFHFG?E/EEECE/>>@E?BFGHHDGDFGHF2EGFG2BFFG//EE>FFGHHCFCGHFFFFGHGHGHHHHHGFFHF1?FF??FH1G??0/>>.=0C-<=-;?BFFF/B/9/9/;;;;;;-99BFBF;;;A@FBFBFFF/9F?-B/BFF-@---A9;-9999-@>9@9--9BF;==BA///;99B-9;BB--;9-9--9-9----;--;-9E-
@M03896:38:000000000-B4D98:1:2105:25739:8657 1:N:0:159
TACGGAGGGTGCAAGCGTTAATCGGAATTACTGGGCGTAAAGCGCACGCAGGCGGTTTGTTAAGTCAGATGTGAAATCCCCGGGCTCAACCTGGGAACTGCATCTGATACTGGCAAGCTTGAGTCTCGTAGAGGGGGGTAGAATTCCAGGTGTAGCGGTGAAATGCGTAGAGATCTGGAGGAATACCGGTGGCGAAGGCGGCCCCCTGGACGAAGACTGACGCTCAGGTGCGAAAGCGTGGGGAGCAAACA
+
BCCAAACCCAAACGGF?AEEAGHFGFGGHFDFBBFBEEEFGHHGGCGGGGGGEGGCGEGHHFGGFGFGHHHGHHHFHHGHGGGGFGHHHHHHHHGHHGHHHHHGGHDGGH?DHGGGGHHHHHGGHHHHFDGGHHGGFC@:;:FFFFFFFFEFFBFFFD;CEFFFFFDADFFFFFFFFFFFFFFFFFFFFFFDFFAF;DFFFFFFFFDFFFFFAFFDFFFFFFDFFFFFFFFCD=-AF?DAAFFFFFFFEF.
@M03896:38:000000000-B4D98:1:2105:25759:8660 1:N:0:159
TACGGAGGGTGCAAGCGTTAATCGGAATTACTGGGCGTAAAGCGCACGCAGGCGGTTTGTTAAGTCAGATGTGAAATCCCCGGGCTCAACCTGGGAACTGCATCTGATACTGGCAAGCTTGAGTCTCGTAGAGGGGGGTAGAATTCCAGGTGTAGCGGTGAAATGCGTAGAGATCTGGAGGAATACCGGTGGCGAAGGCGGCCCCCTGGACGAAGACTGACGCTCAGGTGCGAAAGCGTGGGGAGCAAACA
+
BBBBBBBBD2AAABGF22EEAGHFEFGFGFFGBGCAEEEEAGHGG?C?FCFCEFE@EEBGGBDGGE@FGHHHHHDHGFHHGGFGGGHGFB?F0CGHHFHFHHHF2>>@???22/@GGHHHBCGHDHGHEAA<1C?CGFDDF:FFBFBBBF9BB/BB-@;D.FBFFFADDFAB/9BFB/:9DFFFFFFFFDBFFFFF-.A@=>BFFFF.EFFA9>9ABBB:FFFFFFBFFBB>AA=99AF?DA-A-9.9BA.
@M03896:38:000000000-B4D98:1:2105:5959:9336 1:N:0:159
TACGTAGGGGGCAAGCGTTGTCCGGAATTACTGGGTGTAAAGGGAGCGCAGGCGGGAAGACAAGTTGGAAGTGAAAACCATGGGCTCAACCCATGAATTGCTTTCAAAACTGTTTTTCTTGAGTAGTGCAGAGGTAGATGGAATTCCCGGTGTAGCGGTGGAATGCGTAGATATCGGGAGGAACACCAGTGGCGAAGGCGGTCTACTGGGCACCAACTGACGCTGAGGCTCGAAAGCATGGGTAGCAAACA
+
ABBAAFFAA2AAEFGF?2E?EGHGGGGGHGDFBBF3AEHHHGHGGGGGG?E@EEEE@E>GFGHHFDBFHHH3FFFHHGGGG2GEHFHGHHHGGHHHHHHHHHHGHHFHFFGD??FGFGHHHFGFGHHHGHHFHGGGGEGHGFHFHHGHGF?C;<<;:A:CDEGGGFGDAFEGGGFGGGGGG9CFFFFFFBFFFFFFFDFFFDBFFFFFBEEFFFFEDFFBBDDFFF?EEE;9;9AAB9FFAE9/9BFFEFE
@M03896:38:000000000-B4D98:1:2105:5976:9352 1:N:0:159
TACGTAGGGGGCAAGCGTTGTCCGGAATTACTGGGTGTAAAGGGAGCGCAGGCGGGAAGACAAGTTGGAAGTGAAAACCATGGGCTCAACCCATGAATTGCTTTCAAAACTGTTTTTCTTGAGTAGTGCAGAGGTAGATGGAATTCCCGGTGTAGCGGTGGAATGCGTAGATATCGGGAGGAACACCAGTGGCGAAGGCGGTCTACTGGGCACCAACTGACGCTGAGGCTCGAAAGCATGGGTAGCAAACA
+
>AAAAFF?A1>>0AFCE0EAEGHECECGHFDFFFECEEGFDGHGHEGGGGGCAE/E@EAGFBBGFDFGHHHFHGFHGHGGFHHEHHHCCBGGFHHF?2FFFHHHHFEF?0?F?1FFCGHHEBG=FGGGFGHGHGHHHHHHFFHHGHGHGGCCF<;F@-;;CEGGBCC9A@GGGGGEG??AGGFFFFF?-;FEE=?@@BE@@@@BFF;/BFFBFE?A?FFBFBFFFBF;-99-9B--FBFBE-99-;/FFFF
@M03896:38:000000000-B4D98:1:2105:5950:9353 1:N:0:159
TACGTAGGGGGCAAGCGTTGTCCGGAATTACTGGGTGTAAAGGGAGCGCAGGCGGGAAGACAAGTTGGAAGTGAAAACCATGGGCTCAACCCATGAATTGCTTTCAAAACTGCTTTTCTTGAGTAGTGCAGAGGTAGATGGAATTCCCGGTGTAGCGGTGGAATGCGTAGATATCGGGAGGAACACCAGTGGCGAAGGCGGTCTACTGGGCACCAACTGACGCTGAGGCTCGAAAGCATGGGTAGCAAACA
+
BCCCBFFBBA?>?FFE?2ECFGHGGGGGHFFFBBF3EEGHHHFGGFGGGFGCEFEEEEEHGBBFBFEFGFHGHFHFFHGGHHHGHHHHHGHGGHGG?GHHHHHFGHFGGCFG1?FFHHHHHGGGGHHHFGFHHGHHHHHFHFFHHHHHGGFGD<CGDDCFGEGGGGE:ABEGGGGGGGGCGGEGFFFEFFFFFFFFFFFFFDFDFFBFFFFFFFFEFFFFFDFFFFFFEEF=9BADBBBFFFF9:FFFFFF
@M03896:38:000000000-B4D98:1:2105:5966:9367 1:N:0:159
TACGTAGGGGGCAAGCGTTGTCCGGAATTACTGGGTGTAAAGGGAGCGCAGGCGGGAAGACAAGTTGGAAGTGAAAACCATGGGCTCAACCCATGAATTGCTTTCAAAACTGTTTTTCTTGAGTAGTGCAGAGGTAGATGGAATTCCCGGTGTAGCGGTGGAATGCGTAGATATCGGGAGGAACACCAGTGGCGAAGGCGGTCTACTGGGCACCAACTGACGCTGAGGCTCGAAAGCATGGGTAGCAAACA
+
>AAAACFAA>>>2FFAEEA2FGHGGGGFHDBDBBACEAFDGHGGGGGGECGGE0EE?E/FHHHHGFFFEGH3?EFHFFGEBFHGHFHFGGHDGBFD?DFFHFHHHBFDGCGB??1FFGHEGFG<DG>FGDFBFEHHFHDDCBFHHHHHFCCGG:;;@@.;AE0CBBAAADFFFGGGFA-@ADBFFFD../;BFAFF=DA;=-9DFF9BFEEF:A.;ABFFFFFAA9.9..;;;BA.:;FFE?//.9/BFFF
@M03896:38:000000000-B4D98:1:2105:27602:11707 1:N:0:159
ATTAGATACCCGGGTAGTCCGGCTGACTGACTACGCTACTATCTCGTATGCCGTCTTCTGCTTGAAAAAAAAAAAACTTACACATTACGTTCTGTGGATAACAAAGACTCATGATATAAAAATCAGTCAAACCATACCTCTAGAATGATGTGCTGATTAAAAAGGAATACTAACGACTACGAAGCGTCAAGTAAGCATTATTTGAAACCAGTATAAATGAATGATTAATGATACATACAATCTATACACTT
+
AABBBFFFFFBAAAAEFFBGEEEEEBBGGFBD5CECFBEGDGGHHGFGHFFGFGGGEDFGBGHF?3@F1>/EE////34333333443/B32/22B22?2222B02222222>2222222220111<11111//1100<111111111111111000000000..//000000/..-;-:....9;....;090000;0000000000...0////////////;//////9////////////////9//
@M03896:38:000000000-B4D98:1:2105:28413:11885 1:N:0:159
TACGTAGGGGGCGAGCGTTACCCGGAATCACTGGGCGTAAAGGGAGCGTAGGTGGCCTGACATGTCGACTGTGAAAACCCGGAGCTCAACTCCGGACTTGCAGTTGAAACTGCCAGGCTTGAGGACGGTAGAGGAAGACGGAACTGCCAGTGTAGGGGTAAAATCCTTAGATATTGGCAGGAACGCCGGTGACGAAGGTGGTTTTCTGGGCCGGTTCTGACACTGATGCTCGAAAGCCAGGGGAGCGAACG
+
AAABAF4A32AAECGE??ECEFCEACEGGDCF51B??>EEFFHGG?1E1EE?33EHAFFH?BBCBB??EECFEFGDFGGGGGGCGHFFGGHHGDGA@/?FHFFGFFGFGH<<1>>F.CHHC.<<FHCC:GDG;:CGFFHDCEEBFFGGFF0B;CFFEECAFGGGFGGGGGGGGGFFFFBD;EFFFFBB<9@EFDFBFD;FEAEFFFFFFFEEBBB?EFFFFFF/;BBFFFBD9BADFFFFFFBD99=;BB?
@M03896:38:000000000-B4D98:1:2105:22644:11970 1:N:0:159
GAAACCCTAGTAGTCCGGCTGACTGACTACGCTACTATCTCGTATGCCGTCTTCTGCTTGACAAAAAAAAAAATTAACAAGGTGACAAAAAGACAGTAGGATCAATAGACCAGAACAATAAAACGAAAAACAACTACATGAACAACATCACATACACAAACGATATAGTGTACCTGATATAATACTACTGCCTACCTTGTTAGGTACTACTGTATCACCAATGTAATCAGATGAATACATCAGTAGACAAT
+
BABBBF@FCFFFGGGG?AEEFFHFFA4FGHGFEDEFAFAGGFFAGHFGE?EGGHGFHBGGG35ABB1E0//>/133434?2/33334320///2323B433?B02?3332220B2222222222/////0////11111111==0..01111000000......::00;00000:0/000;000000;000/00/.00000;0/00000000000000/0.//0000/////////;//////9;9///./
@M03896:38:000000000-B4D98:1:2105:11838:12583 1:N:0:159
TACGTAGGGGGCGAGCGTTACCCGGAATCACTGGGCGTAAAGGGAGCGTAGGTGGCCTGACATGTCGACTGTGAAAACCCGGAGCTCAACTCCGGACTTGCAGTTGAAACTGCCAGGCTTGAGGACGGTAGAGGAAGACGGAACTGCCAGTGTAGGGGTAAAATCCTTAGATATTGGCAGGAACGCCGGTGACGAAGGTGGTTTTCTGGGCCGGTTCTGACACTGATGCTCGAAAGCCAGGGGAGCGAACG
+
ABAAAFFBBCD>EAFEAAFGGEGEGGGGHBCGBFBBEEEFHHHGA>EGAFFE3EAGFHGHCBGGGF?FEGGGHHGHFFFGGGGGGHGFFGHHC?CACCHHHHHHHF=GGHFF>F<FFGHHDCCGCGCFFHGHHFACAGFGDGG@BFGGBFBFF9CCCECEFGFGGGGGGGGGGGFFFFFDFFFFFFFFF=BFFFEFFFBFE:;FEFFFEFEE--:AFFEFFEFFFFFFFFBA@BDDFFFFFFFBBD@FCF=
@M03896:38:000000000-B4D98:1:2105:4406:13997 1:N:0:159
TACGTAGGGGGCGAGCGTTACCCGGAATCACTGGGCGTAAAGGGAGCGTAGGTGGCCTGACATGTCGACTGTGAAAACCCGGAGCTCAACTCCGGACTTGCAGTTGAAACTGCAAGGCTTGAGGACGGTAGAGGAAGACGGAACTGCCAGTGTAGGGGTAAAATCCTTAGATATTGGCAGGAACGCCGGTGACGAAGGTGGTTTTCTGGGCCGGTTCTGACACTGATGCTCGAAAGCCAGGGGAGCGAACG
+
ABAAAFFB3AD>A2EE??EEAFGFAEEF3G3F5AAB>>EEFGHGGEEGDEEE3@?1BB/B?BGFGD/?EEGFGFHFHBEEGGDGDHHGFG2FGGC<//???DCFHB<FF1>D11>>..GGCCFH0<@DFGFGCBGCA./:.CE9CBFFFFBB9;99=ACAFGFGC/;FFG0CFFFFBBB.-.BF?DBB?BBABFFBFDBBAFFFEFFFBF.;-9@?.FFFFFEFF//:;BBDBFAAFFFFFA??@9-9->@
@M03896:38:000000000-B4D98:1:2105:14854:16288 1:N:0:159
GTGATTCACATTAGAAACCCCAGTAGCCGGCTGACTGACTACGCTACTATCTCGTATGCCGTCTTCTGCTTGAAAAAAAAAAAACAACCAACACCACACACCATACACACATAACTACCTACTCAACAAAACCCAAACCTAACTCACGAAACCTACCACACCCGCCTAATCAATACACCCCACACACTCACACATCAAACACCGCGCATCACCTTCAACTAACAACTTCAGCAACTCAACTGCAAAATATA
+
CBABBFFFFFFFFGBDB4BEFEEGFHHHGGCECFFFFBGHCHGGGEGHHHEGHGG1BBDBEAEGGADFHHHHGGGDBEE@>E///?///??//?//??////?2??22>//221?1FG=1?0111??1.0>>....<<.<00<0000.<..-./0/.00...:---..90:;00900:;:9...9../:/00;.0;9000;..-----.-00:90000:000900.0000000/./900/0/0000/0000
@M03896:38:000000000-B4D98:1:2105:14211:16678 1:N:0:159
TACGTAGGGGGCAAGCGTTGTCCGGAATTACTGGGTGTAAAGGGAGCGCAGGCGGGAAGACAAGTTGGAAGTGAAAACCATGGGCTCAACCCATGAATTGCTTTCAAAACTGTTTTTCTTGAGTAGTGCAGAGGTAGATGGAATTCCCGGTGTAGCGGTGGAATGCGTAGATATCGGGAGGAACACCAGTGGCGAAGGCGGTCTACTGGGCACCAACTGACGCTGAGGCTCGAAAGCATGGGTAGCAAACA
+
ABBAAFFB@AD>AFFFCAEFEGHGGD2FGFDDBFECEFHHHHHGHGGGGGGGEGEE/EAAFBBBBG4FBGH3DGHHHHGGHFHGHHHHHHHGFBGF>FFGEHHHHFFGFHFDFFFGGHHHFGHGHHHFFBGH.FHHBFHFGH0<CHHG<C@CE<;GCC.ACAFBFB;9CFEFGGFEB?BD?AFFFFFFA/F9ADF;DDFCAFFFFF//;EE9AEAEFFFFFFDAA.AAE.:9-:DD//:BA./BEEFFFFA
@M03896:38:000000000-B4D98:1:2105:14188:16689 1:N:0:159
TACGTAGGGGGCAAGCGTTGTCCGGAATTACTGGGTGTAAAGGGAGCGCAGGCGGGAAGACAAGTTGGAAGTGAAAACCATGGGCTCAACCCATGAATTGCTTTCAAAACTGTTTTTCTTGAGTAGTGCAGAGGTAGATGGAATTCCCGGTGTAGCGGTGGAATGCGTAGATATCGGGAGGAACACCAGTGGCGAAGGCGGTCTACTGGGCACCAACTGACGCTGAGGCTCGAAAGCATGGGTAGCAAACA
+
ACBBAFFCBC?>EFCF2AEEFGHGGGGFHHFFFGGBEEHHEHHGGGGGGFGGEGGG?EEFFBBFBG4BFGHFHHHDGHGGHHHHGHHHHHHGGHHHFHHHGHHHHHHHHHFD??GHGHHHHFGFDHHFFFHGHGHHHHHHHEGGHHHHA@<@CCCGFF:DGEFGGGGDDGGFFFGGGFA?GFGFFFFEABBFFFFFFFFFFFCFFFBBFFFFDFEEDFFF9:DDFDFEFAFC@/.9/BFFFF/FEFBFFFA
@M03896:38:000000000-B4D98:1:2105:14207:16700 1:N:0:159
TACGTAGGGGGCAAGCGTTGTCCGGAATTACTGGGTGTAAAGGGAGCGCAGGCGGGAAGACAAGTTGGAAGTGAAAACCATGGGCTCAACCCATGAATTGCTTTCAAAACTGTTTTTCTTGAGTAGTGCAGAGATCGATGGAATTCCCGGTGTAGCGGTGGACTGCGTAGATATCGGGAGGAACACCAGTGGCGAAGACGGTCTACTGGGCACCAACTGACGCTGAGGCTCGAAAGCATGGGTAGCAAACA
+
ABBBAF@ABB2>A2FF?2E?FGHE2EEGHDDFCF2AEEHHFHFGHGEGEEE0?E>E?EEFB??0BG4?FFH3FGHGFGGEE1FFGHHHFGHDGFFBFHHGHFGGHHHDGFFFF1?0<FFF1?GFDFGFHHFFA0<<<<.0<<DBGHHH.@@@;:0CD:.A.A/;EC.;?@FGFFGG@9-;9ABABFFA.;//A9B-9./;..9.BFB/9EEFFE.AABFBFFDFF?F.A9AB-9ADFFBB9EFF.BFFFFF
@M03896:38:000000000-B4D98:1:2105:5243:19755 1:N:0:159
GTGATTCACATTAGATACCCGAGTAGTCCGGCTGACTGACTACGCTACTATCTCGTATGCCGTCTTCTGCTTGAAAAAAAAAACAACTACCAAACAAACCCAAAATATCCAACAACATAAAAACCACAAAAAAATAAACTAAAAGACTAAGTACTAATGATAAATAAAACTATCAAACAATCATCGATAATTCTATATATTACTGACATCTCTGATTATGAATCTGTCAACAAGCAAAGTATATATAGATA
+
AAABCFF5DDFFGFGFGCBFEAEFHHHHHGFE??ACFFFHFGHGGGGGHHHEHHHGDFGGHGEEGEBGFHHHHHGGFHGGGGG/?//333233/?0/0//??/0/2B33?322////222222//////00/<-<11111=11<1./000/000000000000000;0:0000000:0..0/;00//...000;000000000000/000000000;00000;00000//9/././////////;/9//;/
@M03896:38:000000000-B4D98:1:2105:28560:20390 1:N:0:159
TACGGAGGGTGCAAGCGTTAATCGGAATTACTGGGCGTAAAGCGCACGCAGGCGGTTTGTTAAGTCAGATGTGAAATCCCCGGGCTCAACCTGGGAACTGCATCTGATACTGGCAAGCTTGAGTCTCGTAGAGGGGGGTAGAATTCCAGGTGTAGCGGTGAAATGCGTAGAGATCTGGAGGAATACCGGTGGCGAAGGCGGCCCCCTGGACGAAGACTGACGCTCAGGTGCGAAAGCGTGGGGAGCAAACA
+
>AA>AAA2A??>4BAAAAEFFGGAAEFGHDEBBB2AAAAEEFFEG?EEEECCE0?EEEEHHHHHHH@@@GF4EBGFHHGHG>ECEEHCFGHGG0FFGFHGHFFFGFFGHHGHFHGF/GGFGHGGHHGHFAFEH0EDGFB9;9BFFFFF/B/BB;9B@99;AFFFB;;;DDF/BFFFB/9FDDFBFFFDF--A;>AD>DE-;BDBFF;;.BFBFFFFBFFFFDFFFFFB9B;9.@>./:.99@>A9;AFFFA
@M03896:38:000000000-B4D98:1:2105:28577:20398 1:N:0:159
TACGGAGGGTGCAAGCGTTAATCGGAATTACTGGGCGTAAAGCGCACGCAGGCGGTTTGTTAAGTCAGATGTGAAATCCCCGGGCTCAACCTGGGAACTGCATCTGATACTGGCAAGCTTGAGTCTCGTAGAGGGGGGTAGAATTCCAGGTGTAGCGGTGAAATGCGTAGAGATCTGGAGGAATACCGGTGGCGAAGGCGGCCCCCTGGACGAAGACTGACGCTCAGGTGCGAAAGCGTGGGGAGCAAACA
+
CCCCCABBCAAABGFF2AFECGHGGGGGHHFGBEGBEEEGHHHGGFGGGGGGFGGEGGGHHFHHHHEGHHGHHGHHHHHHGGGGFGHHHHHHGHGHHGHHHHHHHHGHHHGHHHHGGHHHHHHHHHHHFEGGGHGGGFFAABFFFFFFFFFFF;BFFD;BEFFFFFDDDFFFFFFFFFFFFFFFFFFFFBFFFFF;@DFFFFFFFFFFFFF=BDFFFFFFFFFFFFFFFFB:?CADFFFFFFF?;AEFFF.
@M03896:38:000000000-B4D98:1:2105:28561:20409 1:N:0:159
TACGGAGGGTGCAAGCGTTAATCGGAATTACTGGGCGTAAAGCGCACGCAGGCGGTTTGTTAAGTCAGATGTGAAATCCCCGGGCTCAACCTGGGAACTGCATCTGATACTGGCAAGCTTGAGTCTCGTAGAGGGGGTTAGAATTCCAGGTGTAGCGGTGAAATGCGTAGAGATCTGGAGGAATACCGGTGGCGAAGGCGGCCCCCTGGACGAAGACTGACGCTCAGGTGCGAAAGCGTGGGGAGCAAACA
+
AABAAAA?DAAABGFC2AAAAGHF2ECFHH55AEABAAEEFFFEECFEEAGEEE//E11FEGBFFH4B3BFGGEGBEHHHEEGE<EGBBFGH0BFFGEFBDFDGBFBDGHHB2CFB/?GG?F1FGGGB?DFEHFFCF--<:;0CGHHFGGH/<:0;;;;9AFBFGF.:.?E09FFGG00..;/BCFFA;9@.:-9-9AA-9>DFFC@E.99@DFFFFB//;9DAFA//99/-:;999.A9-B-.99AF;AA
@M03896:38:000000000-B4D98:1:2105:28575:20420 1:N:0:159
TACGGAGGGTGCAAGCGTTAATCGGAATTACTGGGCGTAAAGCGCACGCAGGCGGTTTGTTAAGTCAGATGTGAAATCCCCGGGCTCAACCTGGGAACTGCATCTGATACTGGCAAGCTTGAGTCTCGTAGAGGGGGGTAGAATTCCAGGTGTAGCGGTGAAATGCGTAGAGATCTGGAGGAATACCGGTGGCGAAGGCGGCCCCCTGGACGAAGACTGCCGCTCAGGCGCGCAAGCGTGGGGAGCAAACA
+
AAAA@BBBBA2>BFFG?2A2AGFAAFDGHGDB532BEEEEGHHGGCEEGCCEA@E?FEEHHHHHFG4BFGG@GH44BGHGGGGCEEGEGHHHGFEGGFF1FGBHHHHFHHFFGHG</FGGFFHGHFF0?CFAGHDC--;A.BF/;FB/;BB/;9/;-;.-.BFFFF;.ABEF/BFFFFF.:A.9BFFA---;A;@?-.A-9@=B?@-;AFA9;@DFFEF/:BB<BFFF/-;9-9-@AA9?BBB.-9.99A.
@M03896:38:000000000-B4D98:1:2105:15099:21138 1:N:0:159
ATTAGAAACCCTAGTAGTCCGGCTGACTGACTACGCTACTATCTCGTATGCCGTCTTCTGCTTGAAAAAAAAAACTAAAAGCGAGAATATTCTCATAACACACCACCATAGAAATAACAAATTCAGTCTAAACGTGTTATAAGTATTAACGATTGCAAAGACATGACCGACATTACAAAAGAGATAACCCAACATATGAATAGAATCACACATAGTACAATCAACACATTCGATCGAAGAACATATTAAGA
+
@BCCBFDBCFBFFGFGBDFGCEEECBGHHFFFFCEGFEFHHHHHHGFGHHHHEEEGFBFFFGHFABBFB>>>F>13B33331////?3444444444433B///////2223333B3222022@222222222/0/00111111111111.....11110000<00//<---.00:000././/0000/...../0000000000000/0/.000000000/0/9/../////;.-./..///////////
@M03896:38:000000000-B4D98:1:2105:14123:24251 1:N:0:159
TTAGATACCCTGGTAGTCCGGCTGACTGACTACGCTACTATCTCGTATGCCGTCTTCTGCTTGAAAAAAAAAAATTTCTGCGCTAGTTTCTGACTAGACAAGTACATTTTACCACAGTAGTCATAGCGTGACACTCCGACATCTATCACATTAGCTACTGCTGAACCACACAGGTACGTATGTAGTGATTAGATAGCTCAACAATATACTCATACACAGCGACATCCTGGACTACGCTTAGTCAATAACGT
+
BBBBBFFFFFFFAGFGBGBEEEGFFFHHGFFGCE?AEEHH5FFGFFEHFHGGFCHADDFGEFFH3B5B>>EFG/1334444/////344444?33433342B2333333332232/0?222222222/<///1<?00///-.1111<1111111000<0000000<........000./00/:000/0:000000000000/0.90000000000000..9---./////..///.-..9//9//;///..
@M03896:38:000000000-B4D98:1:2105:8939:24580 1:N:0:159
TACGTAGGGGGCGAGCGTTACCCGGAATCACTGGGCGTAAAGGGAGCGTAGGTGGCCTGACATGTCGACTGTGAAAACCCGGAGCTCAACTCCGGACTTGCAGTTGAAACTGCCAGGCTTGAGGACGGTAGAGGAAGACGGAACTGCCAGTGTAGGGGTAAAATCCTTAGATATTGGCAGGAACGCCGGTGACGAAGGTGGTTTTCTGGGCCGGTTCTGACACTGATGCTCGAAAGCCAGGGGAGCGAACG
+
ABBAAFFBBA2>E2EE?AEEAFFEEFGGHCFHCFFFEEEFHHGGHEGGGGGGBFAGHFFHBBFCFG/GEEEGHGFHFFGGGGGGGHHGHHHHHCFDGCFGHHFHHHBDFHFFFGHG<GHHGH0<<GFF;GGFHHC;.GFD;AE@BFFGFBFFB9BCAC;9FFFGFFGGGGGGFFFFBF/;;AFFDDFFB@FAFAECFDBBFDFFFFFBBFEFF:DFEFFFFBFFFFFFFFB.;BDFFFFFFFF?@D@BCF9
@M03896:38:000000000-B4D98:1:2105:8919:24590 1:N:0:159
TACGTAGGGGGCGAGCGTTACCCGGAATCACTGGGCGTAAAGGGAGCGTAGGTGGCCTGACATGTCGACTGTGAAAACCCGGAGCTCAACTCCGGACTTGCAGTTGAAACTGCCAGGCTTGAGGACGGTAGAGGAAGACGGAACTGCCAGTGTAGGGGTAAAATCCTTAGATATTGGCAGGAACGCCGGTGACGAAGGTGGTTTTCTGGGCCGGTTCTGACACTGATGCTCGAAAGCCAGGGGAGCGAACG
+
BCBBBFFCCBB>EEEE?AEGCGHEFGGGHGFHCFFB>EEE?GFGHGGGGGGGFFAGEGFH?BGHGGEGEFGGHGHHHGGGGGGGGHHGGGHHHGGGGCHHHGHHHHDGFH>G<FFGEHHHGHGGGHGGEHGHHHGGHGGGDEFAFGGGFFFFCCFCEFDDFFGGFFGGGGGGGGFEBFED@EFFFFFFFCDFFFFFFFFFFDFFFFFFFFEEC;BFEFFEBFFFFFFFFFFD@FFFFFFFFFFFFA:@-@>
@M03896:38:000000000-B4D98:1:2105:8938:24603 1:N:0:159
TACGTAGGGGGCGAGCGTTACCCGGAATCACTGGGCGTAAAGGGAGCGTAGGTGGCCTGACATGTCGACTGTGAAAACCCGGAGCTCAACTCCGGACTTGCAGTTGAAACTGCCAGGCTTGAGGACGGTAGAGGAAGACGGAACTGCCAGTGTAGGGGTAAAATCCTTAGATATTGGCAGGAACGCCGGTGACGAAGGTGGTTTTCTGGGCCGGTTCTGACACTGATGCTCGAAAGCCAGGGGAGCGAACG
+
ABAAA4FAA>@>E2FE2AEFABFEEEGGHCCFFAFBEEE1CGHEHEEEEEGGDGEFHGFF?BGFFG/?EEEGHFHHHEEGGGGCDHHHFHHHHGGGG?GFHHGHGHHHHH>F<FGHGGHFCFG<CGGCCGEGHHHFGCC?:;A?FFGGGBBB;0BC?.CAFFFFC/CF0FGGEFFFBBFD-AFFDFB?=@BEFDE-AABF?9AFFFF/99AFB-BDAFFF/9BF9FFFBF/99B??FFFAEDBFBD9@BB>
@M03896:38:000000000-B4D98:1:2105:20349:26115 1:N:0:159
TACGGAGGGTGCAAGCGTTAATCGGAATTACTGGGCGTAAAGCGCACGCAGGCGGTTTGTTAAGTCAGATGTGAAATCCCCGGGCTCAACCTGGGAACTGCATCTGATACTGGCAAGCTTGAGTCTCGTAGAGGGGGGTAGAATTCCAGGTGTAGCGGTGAAATGCGTAGAGATCTGGAGGAATACCGGTGGCGAAGGCGGCCCCCTGGACGAAGACTGACGCTCAGGTGCGAAAGCGTGGGGAGCAAACA
+
AAAAAAABB?AA4FGE?AE?CFHBBEGGHGED53ABAAAEGGGEEEEEEEE?E0E>EEEFGFFHGG4BFGGFGHHHHHHHGEGEEGHGGHHHHHGHHFGGGHHHHGHHHHHGFHHCCGGFCHBGHHF0?EFFHGFCC;@:AFFFFFFFFFFF;;:FD-;-AFFFFFD;DCFFFFFFFBFFFFFFFFFFD>@AF=DAFFE@-@BFFF>E?BAB@ADDFFB9BDD?DFFFFFB=.@D.FADDFFFEFD?BBFF
@M03896:38:000000000-B4D98:1:2105:20354:26133 1:N:0:159
TACGGAGGGTGCAAGCGTTAATCGGAATTACTGGGCGTAAAGCGCACGCAGGCGGTTTGTTAAGTCAGATGTGAAATCCCCGGGCTCAACCTGGGAACTGCATCTGATACTGGCAAGCTTGAGTCTCGTAGAGGGGGGTAGAATTCCAGGTGTAGCGGTGAAATGCGTAGAGATCTGGAGGAATACCGGTGGCGAAGGCGGCCCCCTGGACGAAGACTGACGCTCAGGTGCGAAAGCGTGGGGAGCAAACA
+
AAAAAABBBAAABDGF22EEFGHFEEGGHHDFBBAAAEEE1FGGGCGGGGGGEGCECEEHHHFHGHEGHHHHHGHFGHHHEFG<EEHHGGHHHHGHHGHHHEHHHHHHFHFFHHHHGHHHHFCGGHHHFGGGFHF@DF=::;FFFFFFFFBBFBFFFF;CEFFFFFDADFFFEFFFFFFFFFFFFFFDFDFFFCFFFFABCFFFFB@AAFAD=@ADFFFFFFDFFDF;:BB@A@CAFFFFFFFFFDFFFF.
@M03896:38:000000000-B4D98:1:2106:20954:5504 1:N:0:159
TACGGAGGGTGCAAGCGTTAATCGGAATTACTGGGCGTAAAGCGCACGCAGGCGGTTTGTTAAGTCAGATGTGAAATCCCCGGGCTCAACCTGGGAACTGCATCTGATACTGGCAAGCTTGAGTCTCGTAGAGGGGGGTAGAATTCCAGGTGTAGCGGTGAAATGCGTAGAGATCTGGAGGAATACCGGTGGCGAAGGCGGCCCCCTGGACGAAGACTGACGCTCAGGTGCGAAAGCGTGGGGAGCAAACA
+
BCBBBBBBB2AACGGC?2EAAGHFDFGGHGHHFGHHGGGGHHHGGCGGGGGGGGGGGGGHHHDGFG4BFGHFGFGFGHHGFGGGGGHGGHHHHGGHHGHHHGHHHHGHGH?>F?@BFHHHHFHHHHHHFGGEGHGCCC>AAFFFFFFFFFFFFFFFAD9@AFFFFFDADCFFBFFFFFEFFFBFFFFFF=DFFADFFFFFFFFFCFFEEFFA=@DAFFFBFDDFDFFFFFFFFFADFDFFFFFEFFFF9FA
@M03896:38:000000000-B4D98:1:2106:20939:5521 1:N:0:159
TACGGAGGGTGCAAGCGTTAATCGGAATTACTGGGCGTAAAGCGCACGCAGGCGGTTTGTTAAGTCAGATGTGAAATCCCCGGGCTCAACCTGGGAACTGCATCTGATACTGGCAAGCTTGAGTCTCGTAGAGGGGGGTAGAATTCCAGGTGTAGCGGTGAAATGCGTAGAGATCTGGAGGAATACCGGTGGCGAAGGCGGCCCCCTGGACGAAGACTGACGCTCAGGTGCGAAAGCGTGGGGAGCAAACA
+
AAAA@AA1A1>>CGCCC0EFFFGFEEGGHFHHFCEGEEEEGHHGG/EEGGEEG??EEEGGGHFGBF2B@FF21BFB>FGGFEGEEGHFFHHFGHFCGFHHFHHHHFH2GH?>F?F@<FFFCHFGGGHGGCFE<<A-A9;AEFFFFF9B99/B;9;B@@:;EFFFEBA9A@EFBFFFFEEFFFFFFFFF@-@9A@@@-BA@@;>@@@@EAFF-@@BBBFF;FBFFFBFF:B;@B@?-/;:B??;E9A?BFFF
@M03896:38:000000000-B4D98:1:2106:21782:6088 1:N:0:159
TACGGAGGGTGCAAGCGTTAATCGGAATTACTGGGCGTAAAGCGCACGCAGGCGGTTTGTTAAGTCAGATGTGAAATCCCCGGGCTCAACCTGGGAACTGCATCTGATACTGGCAAGCTTGAGTCTCGTAGAGGGGGGTAGAATTCCAGGTGTAGCGGTGAAATGCGTAGAGATCTGGAGGAATACCGGTGGCGAAGGCGGCCCCCTGGACGAAGACTGACGCTCAGGTGCGAAAGCGTGGGGAGCAAACA
+
ABAAA?ACCAAACFFE22EEAGHBAAFFHHHHFBEFEGGEHHGGGGGEGGGCGEGGGGGHHGHHHHEBFGHGGGFBBGHHGEGFEGHHHHHHFGG0GFHGHGHHHGHHHH??FFGFFFGHFG1GHHHFFGGGHGGGGFFDFFFFFFFB;FFFFBFFFCDDFFFFFFADAFFFFFFFFFFFFFFFFFFDADFFA-BFFFE@AFDFFFFAAFFD@@DABFFBFFADDFFBFFB@A=DDFDFFFFFFFDEF/A.
@M03896:38:000000000-B4D98:1:2106:19357:6833 1:N:0:159
TACGTAGGGGGCGAGCGTTACCCGGACTCACTGGGCGTAAAGGGAGCGTAGGTGGCCTGACATGTCGACTGTGAAAACCCGGAGCTCAACTCCGGACTTGCAGTTGAAACTGCCAGGCTTGAGGACGGTAGAGGAAGACGGAACTGCCAGTGTAGGGGTAAAATCTTTAGATATTGGCAGGAACGCCGGTGACGACTGTGGTTTTCTGGGCCGGTTCTGACACTGATGCTCGAAAGCCAGGGGAGCGAACG
+
>AA>>CF111A>00E/E/AAFFGBAE/AFGFHGBGHGEGFAGB?GEE??EEE1BCFBB?FFFFBB>?/<ECBFDF1F<CCG/<CBFHGGHGHH?//>/???FGFH1FFHH>1><11.><=<<GCGGCCECCH0:.;.CFC:C.9FBC;BF0C90B0;;.;9CFF:0;C0F0BFFFB9;;---9AAA?=--;-9AE--9:9-BEFF//;/--;;-;BEFFFFF///:9//;B-99A-/9B-:A=F;A---;9
@M03896:38:000000000-B4D98:1:2106:19369:6850 1:N:0:159
TACGTAGGGGGCGAGCGTTACCCGGAATCACTGGGCGTAAAGGGAGCGTAGGTGGCCTGACATGTCGACTGTGAAAACCCGGAGCTCAACTCCGGACTTGCAGTTGAAACTGCCAGGCTTGAGGACGGTAGAGGAAGACGGAACTGCCAGTGTAGGGGTAAAATCCTTAGATATTGGCAGGAACGCCGGTGACGAAGGTGGTTTTCTGGGCCGGTTCTGACACTGATGCTCGAAAGCCAGGGGAGCGAACG
+
AAAAAFFB@A2>EAEA?AEEAFHEEEGGHBGHHHHHGGGFHHHGHGEEEEGGFGGHFGFH?BFBBG/?EEDBFGGHHFFGGGGGGHHGHGHHHCGGGCFFHHGHHHHHHF<FD>>1F>FCAGCGBHCGGHGHHGGBFGF?CCEBFFFFCFFFC;F;EAEDFGGGCCFGGGGGGGFFF;9A@EFFFFFFF:DFFFFDFFFFFAAFFFFFFEEFBBCFFFFFBFFF9FBBFFBA@FFDFFBFFFFFFA;;@C-
@M03896:38:000000000-B4D98:1:2106:21035:7578 1:N:0:159
TACGTAGGGTGCGAGCGTTGTCCGGAATTACTGGGCGTAAAGAGCTCGTAGGTGGTTTGTCGCGTCGTCTGTGAAATCCCGGGGCTTAACTTCGGGCGTGCAGGCGATACGGGCATAACTTGAGTGCTGTAGGGGAGACTGGAATTCCTGGTGTAGCGGTGAAATGCGCAGATATCAGGAGGAACACCAATGGCGAAGGCAGGTCTCTGGGCAGTAACTGACGCTGAGGAGCGAAAGCATGGGTAGCGAA
+
>AAA>CFBBFAAAACA22E2ABDEEFGGHHHHHHHGGGGGHHFHHFHG0EFG5BFEGHGHGE?>>F/>FGEFGGHHHHHHGEGEEGEHHHFHHE??CGGGGHF0/CCGGG.>ADGHEHFHHFD<=GFDGDDGHFDEFDECGC/:BCCC9BBFF.B00;;;@EFBB0;CD-@9BB/B/B;9AADBFFFFAEFFBFDACFFFED=ABFFFFEBAFDFFFFFB;9AFFFFFFBAECDFFBFFFFFFF;.;-;B
@M03896:38:000000000-B4D98:1:2106:9858:9036 1:N:0:159
TACGGAGGGTGCAAGCGTTATCCGGATTTATTGGGTTTAAAGGGTCCGTAGGCGGACTTATAAGTCAGTGGTGAAAGCCTGTCGCTTAACGATAGAACTGCCATTGATACTGTAAGTCTTGAGTATATTTGAGGTAGCTGGAATAAGTAGTGTAGCGGTGAAATGCATAGATATTACTTAGAACACCAATTGCGAAGGCAGGTTACCAAGATATAACTGACGCTGAGGGACGAAAGCGTGGGGAGCGAACA
+
BCCABBCCCA2A4GFF2AEEGGHGEEGGHCGHHHHGGGHHHHHGHHGEGHFGHGGGE>FGFEDFFG4FDFFFFHBBGGHHHHGEHGHGGHGGHGEFGHHGHHHHHHGHHGD3BDBBBBGFFF?DFGHHHHHHGHFGFGFFFGHFHHGDGHFFG?FG?->>FHHHFD1FHFHHHGHHGFGHFGHGFHGHHHHHFDGGGCC?DCFGGFGGGGGGGGGFGGGFGBFFEDGEFFADFFDFFFFFFFFE=D=@CD;
@M03896:38:000000000-B4D98:1:2106:6834:9101 1:N:0:159
TACGTAGGGGGCGAGCGTTACCCGGAATCACTGGGCGTAAAGGGAGCGTAGGTGGCCTGACATGTCGACTGTGAACACCCGGAGCTCAACTCCGGCCTTGCAGTTGAAACTGCCAGGCTTGAGGACGTTAGAGGAAGACGGACCTGCCAGTGTCGGGGTAAAATCCTTAGATATTGGCAGGAACGCCGGTGACTAAGGTGTTTTTCTGGGCCGGTTCTGACCCTTATGCTCGAAAGAAAGGGGAACGAACG
+
AAAA?1FA11A>00E/A/AAFDGAAAEFFHHHHCCGGEGECHHGHEE?>EE?@@/0BB>0BEB>B>>/><?<>BD1BBECGGCGBCGFGHFGFC//>/??FGHBG1FD1F>1<<>F.>GC-A<<<.<.<CCG:/;/;./:.=-;CBF99BBB00;-@9-;9F;0C/;9///;/FBB/9/A-AFFBF;@----//9/;//9/9;--9///---9-;-9FF/B/-9///////9;:--/-/99A-9-9-:9-9
@M03896:38:000000000-B4D98:1:2106:25995:11300 1:N:0:159
TACGTAGGGGGCAAGCGTTGTCCGGAATTACTGGGTGTAAAGGGAGCGCAGGCGGGAAGACAAGTTGGAAGTGAAAACCATGGGCTCAACCCATGAATTGCTTTCAAAACTGTTTTTCTTGAGTAGTGCAGAGGTAGATGGAATTCCCGGTGTAGCGGTGGAATGCGTAGATATCGGGAGGAACACCAGTGGCGCAGGCGGGCTACTGGGCACCAACTGACGATGAGGCTCGAAAGCATGGGTAGCAAACA
+
>3>>AFFA?2?A2AFA22E?2GGEGEGGHGHHHHFFEEGHFHHGHGEGGGCGGEEC?EEGFFHFGHDGF3G?FB4?FGGHHEHEAGHFHHHGGHF1FGHGFFHHHGFGHHFD??10?CFGBBF>FGHGFBD1<<FGGFHGGHHHHGHHEGGGGCBC-A.@D;9CFF...-.CFG0ABB@BGAFAFFFE./BBEB.;9BFB--9;.9B/BE..AEAEFEBBF...;B//..;9@FDFF///..//EF/B/F.
@M03896:38:000000000-B4D98:1:2106:25985:11315 1:N:0:159
TACGTAGGGGGCAAGCGTTGTCCGGAATTACTGGGTGTAAAGGGAGCGCAGGCGGGAAGACAAGTTGGAAGTGAAAACCATGGGCTCAACCCATGAATTGCTTTCAAAACTGTTTTTCTTGAGTAGTGCAGAGGTAGATGGAATTCCCGGTGTAGCGGTGGAATGCGTAGATATCGGGAGGAACACCAGTGGCGAAGGCGGTCTACTGGGCACCAACTGACGCTGAGGCTCGAAAGCATGGGTAGCAAACA
+
ABBAAFFBCCA>22CC?AECCGHEEGGGHFHHHHHFEEHHHHHGHGGFGGGGGGGGGGGHEFHHGH4BFHHFGFFGHFGHHHHHHHHGGHHGGHHHHHHHHHHHHGHGHH?D??FGFGHHFDFFFHHHHHHHHGHHHHHHHGHHHHGHDGCGDCGHGDCDGEGGGFECDGGGGFGGBCADAFGFFFFFFFFFFFFFCFEFFFFFFFFBFEFFDFFEFFFFFFFFFFFFEFA=@FFDFFBFFFB0ABFFFFF
@M03896:38:000000000-B4D98:1:2106:25970:11324 1:N:0:159
TACGTAGGGGGCAAGCGTTGTCCGGAATTACTGGGTGTAAAGGGAGCGCAGGCGGGAAGACAAGTTGGAAGTGAAAACCATGGGCTCAACCCATGAATTGCTTTCAAAACTGTTTTTCTTGAGTAGTGCAGAGGTAGATGGAATTCCCGGTGTAGCGGTGGAATGCGTAGATATCGGGAGGAACACCAGTGGCGAAGGCGGTCTACTGGGCACCAACTGACGCTGAGGCTCGAAAGCATGGGTAGCAAACA
+
AABA>CFBAA2>AFEE22EACFHEE2EFHFHHFEFCAEGGHHHGHGFEEFEEGEG/@EEGFFFGGHFFHFHFGFFGHGEGGGHEGHGHHHHGEFHHHHHDFHFHFGFHHH?D<<?GGHHHFDGFFHHHHHGEHEGHFBGGHHDDHGHG<A<CDCCFC@:-AEFGFG.EDGEFGGGGABCGFDFFFFFE;;/BE=DFBDA@AFBDFFB9;EE.;EFFFFBBFDAD?AFEFEA@DFFDF/FFA?BB.;BFBFF
@M03896:38:000000000-B4D98:1:2106:19357:11978 1:N:0:159
TTAGAAACCCGTGTAGTCCGGCTGACTGACTACGCTACTATCTCGTATGCCGTCTTCTGCTTGAAAAAAAAAAAACAAAAAACAACTAAAAATTAGTGCCTGATAATCTGAGATAGACAAATAGAGACACAAATGAACAATAAGCGCTGCAAATGAGCAAAAAACATTAATCAAACACAGTATATAAATGAAGATACATAACAATATACATGTATGATATACTATCAGCCCACAAATACAATAGATAATCA
+
BCCACFBCFBDA?GGGFFGEAEGFAGHHGHHHHGEGDGHFH5GHGGGHGHHGEGHFFFGFAGCBBFEBE>EE>>/?//00//////3222220222222222?222?22222222@211001111110000.0111111011111--.-./00000000///.-..0:000000:0.;..:0;00000000090;000000;00000000;0//////9//////////;......////////9//////
@M03896:38:000000000-B4D98:1:2106:19339:11979 1:N:0:159
TTAGAAACCCGTGTAGTCCGGCTGACTGACTACGCTACTATCTCGTATGCCGTCTTCTGCTTGAAAAAAAACAAAGTGAGCAGAATCTACCGTACCATCCATAAACATAACGAACAATAATAGAGGCTTATAAGAGTAACAATATCACTATACACAATGATAGACAAAGCTACGAGTACGTAGGCCTGACAGCACATTATCACTATCAATATAGTATTATTGCATGATAGATAATAGAACAGGTAATGGAT
+
AAB?BDDCFBAACFB5FGG2AAEEGGGGFFHEGFEGEEGDFGHHGGGHFGFABEGFFFEBFFGFFGG1E/>1?1134443333334344B3/?///4?303B43433B333?////2B?2333222?/22222>2211111111111<1<?11111.111<111110000000.<...0./0;.0//.//00././000;090;09000000;00000;00000;0090999000;0000//.////////
@M03896:38:000000000-B4D98:1:2106:28706:12792 1:N:0:159
TACGGAGGGTGCAAGCGTTAATCGGAATTACTGGGCGTAAAGCGCACGCAGGCGGTTTGTTAAGTCAGATGTGAAATCCCCGGGCTCAACCTGGGAACTGCATCTGATACTGGCAAGCTTGAGTCTCGTAGAGGGGGGTAGAATTCCAGGTGTAGCGGTGAAATGCGTAGAGATCTGGAGGAATACCGGTGGCGAAGGCGGCCCCCTGGACGAAGACTGACGCTCAGGTGCGAAAGCGTGGGGAGCAAACA
+
ACBAABBDB?AAEGCC22AEAGHFEEGGHFHGFBGFEEEGHHGGGCGGGCE0EGGGFEFHHHBGEG4BBGGB4GGHGHGHGEGEEFHHHHGFGHEFFGGGHHHFHGFHFHF2FFF2FGHHGGCFF?F0?CFFEHD@CB@A:BFFFFFFBFFFBBBFC@9@?FFFFFFAADFFFBFFFFF.DDFFFFFDF-@DFAFFDFE=CCD-;C-.9BF;-@DDF://9A9AFD//9BBAA@C./;:A-;B.-9.FBF.
@M03896:38:000000000-B4D98:1:2106:28723:12799 1:N:0:159
TACGGAGGGTGCAAGCGTTAATCGGCATTACTGGGCGTAAAGCGCACGCAGGCGGTTTGTTAAGTCAGATGTGAAATCCCCGGGCTCAACCTGGGAACTGCATCTGATCCTGGCAAGCTTGAGTCTCGTAGAGGGGGGTAGAATTCCAGGTGTAGCGGTGAAATGCGTAGAGATCTGGAGGAATACCGGTTGCGAAGGCGGCCCCCTGGACGACGACTGCCGCTCAGGTGCGACAGCGTGGGGAGCAAACA
+
AAAAA3>DDA2AG5GA2AE2AFFAA22EGBFGGGFGEEE1AFFEECECEF00EEEGEEEHHBDGHHFGHHHHGB4BBGGHF>@?<EH1CGHHCFF0BFHFGDHHFF2G1??DG?F1??1GF<FGHHHCFGGFDBE-?>BDEBFFFFF;//9BB9BF=@D?.BFFBF9A?BAF/;FFBFFF.AFFBFB?-;.9:@9--?A--=@-;@B.A..---99@DD/;-B;BFFBFFF-.99@A@D?B?BE=.AB/;.
@M03896:38:000000000-B4D98:1:2106:28709:12810 1:N:0:159
TACGGAGGGTGCAAGCGTTAATCGGAATTACTGGGCGTAAAGCGCACGCAGGCGGTTTGTTAAGTCAGATGTGAAATCCCCGGGCTCAACCTGGGAACTGCATCTGATACTGGCAAGCTTGAGTCTCGTAGAGGGGGGTAGAATTCCAGGTGTAGCGGTGAAATGCGTAGAGATCTGGAGGAATACCGGTGGCGAAGGCGGCCCCCTGGACGAAGACTGACGCTCAGGTGCGAAAGCGTGGGGAGCAAACA
+
BCBBBBBB@?AABGBE??FAAGGFEEGGHHHHGGGGGGGGHHHGGCFEGGGGGGGGGGGHHHHHHH@FGHHFGFGGGHHHGGGGEFHGGHHGHHGHHGHHHHHHHHHHHHDDG?GFFGHHGF=FGGGGFEGGHHGGGADAEFFFFFFFBFBFFBFFF@;CEFFFFFAADFFFFFFFFFFFFFFFFFFFFDFFF@FFDFECCFDFFFFEFFFFFCFFFFFFFFFFFFFFFF;;;BFDFDDDFFFFFFEFFFE
@M03896:38:000000000-B4D98:1:2106:29407:12884 1:N:0:159
ATACCCCGGTAGTCCGGCTGACTGACTTCGCTCCTTTCTTGTATGCCGTCTTCTGCTTTGAACAAAAACACATGGTGTTTGCTACACTGTTCTGGTCCAGACACGCTATCATGCAGCAATAAAATCTAAAGACTGACAGTGCTCAATCGTCAATAGCCACGGCAAGTGAAGTGTACACGTGTTAGGGGTCACACGGCACAGTGAGTGACTACACACATAAACATCGTTAGACTGTCTCACCGGATCTGTTG
+
>A?1AFA1A1>A13AE00A000AB1BF2BFE//A11A1D11D12AADE/AEA22A11D112D1F00>/?>0/110B1//0011211011B22211@11111?0B///?/02211111001111121B211110111111111211111/////?@11110//-<-.1111=11000<0.../.00<..::./0/-----//0000000000///0..00000090....-//////////--9---//9//
@M03896:38:000000000-B4D98:1:2106:28979:13284 1:N:0:159
TACGGAGGGTGCAAGCGTTAATCGGAATTACTGGGCGTAAAGCGCACGCAGGCGGTTTGTTAAGTCAGATGTGAAATCCCCGGGCTCAACCTGGGAACTGCATCTGATACTGGCAAGCTTGAGTCTCGTAGAGGGGGGTAGAATTCCAGGTGTAGCGGTGAAATGCGTAGAGATCTGGAGGAATACCGGTGGCGAAGGCGGCCCCCTGGACGAAGACTGACGCTCAGGTGCGAAAGCGTGGGGAGCAAACA
+
ABBAAABBBAAABGGF??EEAGGBEEGGHHGHGGFGFGGFHHHGGGGEGGGCGGGGGGGHHHHHHHFFFHHBFGGGFGHHGFGGEGHHHHHHGHEHHGHHHHHHHHHHHH?>F?FFGGHHGGCGGHGFFEGFHHGGGFFDEFFFFFFBBFBFFBFFFBADEFFFFF;;9DFFFFFFFFFFFFFFFFFFFFFFA@DFBFA@;FB@FFFEFFFACBDDFFFFFFDFFFFFFFB;;BFDFDFFFFFFFFFFFFF
@M03896:38:000000000-B4D98:1:2106:28969:13300 1:N:0:159
TACGGAGGGTGCAAGCGTTAATCGGAATTACTGGGCGTAAAGCGCACGCAGGCGGTTTGTTAAGTCAGATGTGAAATCCCCGGGCTCAACCTGGGAACTGCATCTGATACTGGCAAGCTTGAGTCTCGTAGAGGGGTGTAGAATTCCAGGTGTAGCGGTGAAATGCGTAGAGATCTGGAGGAATACCGGTGGCGAAGGCGGCCCCCTGGACGAAGACTGACGCTCAGGTGCGAAAGCGTGGGGAGCAAACA
+
AAAAAA11>>>>11BA0AAEFGGBBEFGHHHHF1ABAE/AFGFEEEEAEEA/E>/>FGGGHHHFGHBF1EB@1FF1BGGHFEE/>>GHCGHG0FFAFFGDGHFHB1GGBG>?GGCBFFCF?01FFGHGFGCFFF.>.<<<DGEGGFGD=</;C<0;;-:-:GBCB;9;;?C0;BFFC009?ABCFGG9-;9?:9=---;-99-@@@;--;F-9-9-;//9F9AABB/9B/;;;9--;:-;;-;---;B;FF
@M03896:38:000000000-B4D98:1:2106:25946:13587 1:N:0:159
TACGGAGGGTGCAAGCGTTAATCGGAATTACTGGGCGTAAAGCGCACGCAGGCGGTTTGTTAAGTCAGATGTGAAATCCCCGGGCTCAACCTGGGAACTGCATCTGATACTGGCAAGCTTGAGTCTCGTAGAGGGGGGTAGAATTCCAGGTGTAGCGGTGAAATGCGTAGAGATCTGGAGGAATACCGGTGGCGAAGGCGGCCCCCTGGACGAAGACTGACGCTCAGGTGCGAAAGCGTGGGGAGCAAACA
+
ABAAAABD>2>AEGCC?2EEFGHFEEGGHGHHF3FGEEGEHHGGGGGEGGEEGEGEEEGHGHHHGH4BBGFFFGG4FGHHGEGGGGHFFGHGGCF0GGHFHHHGHDFHHH?2F?F<FFFFFGCGHHGGFEFGDF>-<@@AAFFFFFFFFF/BFBFFBB.@:FFFFFAADBFFFBFFFEFFFFFFFFFF=@BDFBBBBFA;BBBBBBB.EFFB-@AAFFFBFFFFFFFFFFB999?AFDDDBBBFBDEFFF?
@M03896:38:000000000-B4D98:1:2106:25967:13587 1:N:0:159
TACGGAGGGTGCAAGCGTTAATCGGAATTACTGGGCGTAAAGCGCACGCAGGCGGTTTGTTAAGTCAGATGTGAAATCCCCGGGCTCAACCTGGGAACTGCATCTGATACTGGCAAGCTTGAGTCTCGTAGAGGGGGGTAGAATTCCAGGTGTAGCGGTGAAATGCGTAGAGATCTGGAGGAATACCGGGGGCGAAGGCGGCCCCCTGGACGAAGCCTGACGCTCAGGTGCGAAAGCGTGGGGAGCAAACA
+
BBBAAAA2D2>ABEEE2AE2AGFFA2FFFGGHGFHHGGG?AFFEGEEEGFGGGCGGCGGHGBGHGHDFHGGGGB44BEFGAEGCEFHG?FFHHFG0?CGGHGFHHH2GGH?B?<@2?FGG001FGFHGF.>.><?@---9E/:9FFF99FFFF;/;-;:BAFFFFE99.;AFFFFFEEFFBDFFFFFD@---99@A@.A;;=D;CFF;?FABBCFCFFFBFFDD..//9BF-A9=DF.AD@;;.9;9/BAA
@M03896:38:000000000-B4D98:1:2106:25937:13606 1:N:0:159
TACGGAGGGTGCAAGCGTTAATCGGAATTACTGGGCGTAAAGCGCACGCACGCGGTTTGTTAAGTCAGATGTGAAATCCCCGGGCTCAACCTGGGAACTGCATCTGATACTGGCAAGCTTGAGTCTCGTAGAGGGGGGTAGAATTCCAGGTGTAGCGGTGAAATGCGTAGAGATCTGGAGGAATACCGGTGGCGAAGGCGGCCCCCTGGACGAAGACTGACGCTCAGGTGCGCAAGCGTGGGGAGCAAACA
+
>AA3>A?D2>A>BGFF2AA?AEGBEEFGHHHGFEABAAEEDFHEEGGEEG00>EEEEEEG?FGFGG43BEGFD44BDGHHG?EEEEGFGFHHAGE0GFFBGFHHH1GBGH?@?FC1?CGHFG1?GDF0<CCFD0A<A--;;;B/BFFFBBBF/;/;9;A;EFFB/9;;A;.//;FF/F/.ADFFFFFD---;;9;-9.:9B?BBBB-;.99B->DDBBB/B..AADF///;;-;--..AD?-9A-9.B;A.
@M03896:38:000000000-B4D98:1:2106:16159:18242 1:N:0:159
TACGGAGGGTGCAAGCGTTAATCGGAATTACTGGGCGTAAAGCGCACGCAGGCGGTTTGTTAAGTCAGATGTGAAATCCCCGGGCTCAACCTGGGAACTGCATCTGATACTGGCAAGCTTGAGTCTCGTAGAGGGGGGTAGAATTCCAGGTGTAGCGGTGAAATGCGTAGAGATCTGGAGGAATACCGGTGGCGAAGGCGGCCCCCTGGACGAAGACTGACGCTCAGGTGCGAAAGCGTGGGGAGCAAACA
+
BBBBB?AD@2>AEFFCC2AAFGHFEEFGHGHHFFHHGGGFHHHGGCGEGGGGGEGGGFGHGHHHHHBBFGFBFFF4FGHHGGGGGGHHHHHHHHGGHGHHHHHHHHHHHHFDHFGFFHHHGFCFGHGGFGGGFHEADFCDEBFFFFFFFFBFBFFFFD;BEFFFFFDADFFF/FFFFFFFFFBFFFFFF@FFFDFFFFE@FFDFFFFEFFFFFFFAFFFFFFFFFDFFFFFDDDFFFFADA@FFFFFFFF?
@M03896:38:000000000-B4D98:1:2106:7365:19009 1:N:0:159
TACGGAGGGTGCAAGCGTTAATCGGAATTACTGGGCGTAAAGCGCACGCAGGCGGTTTGTTAAGTCAGATGTGAAATCCCCGGGCTCAACCTGGGAACTGCATCTGATACTGGCAAGCTTGAGTCTCGTAGAGGGGGGTAGAATTCCAGGTGTAGCGGTGAAATGCGTAGCGATCTGGAGGAATACCGGTGGCGAAGGCGGCCCCCTGGACGAAGACTGACGCTCAGGTGCGAAAGCGTGGGGAGCAACCA
+
1>>1>1>1A>1>CG1F0AEEFGH0EEFGHHGGBBFAAEEEHGFEEGG/ECE?EE/ECECGGHE@GH211FGGFFFHGFFHGECCEEGHFFHH<</<<FFGGHHHF1FG2F1><?@F/GGH00??FGGB?ECEBBCC@-;;AFFFBF9B//9BB9BF;;A@FFFFBB-;A=--9-AFF/;AFA9FBFFF=@?BA->-9;:;-@-;@@--;BF@-@AABB/;BA;AB-//99/-;9@-F-:B---A-;AB-;-
@M03896:38:000000000-B4D98:1:2106:7392:19022 1:N:0:159
TACGGAGGGTGCAAGCGTTAATCGGAATTACTGGGCGTAAAGCGCACGCAGGCGGTTTGTTAAGTCAGATGTGAAATCCCCGGGCTCAACCTGGGAACTGCATCTGATACTGGCAAGCTTGAGTCTCGTAGAGGGGGGTAGAATTCCAGGTGTAGCGGTGAAATGCGTAGAGATCTGGAGGAATACCGGTGGCGAAGGCGGCCCCCTGGACGAAGACTGACGCTCAGGTGCGAAAGCGTGGGGAGCAAACA
+
AABAAABBBAAABGG422AEAFHFE2FFHGHHG3EAEEGGHHGEE?EEGCE?EEGGCEGHHHHHHHFBFGHEGFFHGHHHGEF/E@GFGHHH0C/BGGHGHBGHHHHGGH?DGFGGFGHHFGGHHFGFFGFEGGG---9::;9FFFF/;99BFBBF-99@AFFFBB;;A;EFFFFFFB/A..;F/FFABBDDFC-BB?E>AFFCFFCEEFFAFAD?BFFBF.ADFF//99;;9@AAFFFFA@DEADEFFFF
@M03896:38:000000000-B4D98:1:2106:7374:19025 1:N:0:159
TACGGAGGGTGCAAGCGTTAATCGGAATTACTGGGCGTAAAGCGCACGCAGGCGGTTTGTTAAGTCAGATGTGAAATCCCCGGGCTCAACCTGGGAACTGCATCTGATACTGGCAAGCTTGAGTCTCGTAGAGGGGGGTAGAATTCCAGGTGTAGCGGTGAAATGCGTAGAGATCTGGAGGAATACCGGTGGCGAAGGCGGCCCCCTGGACGAAGACTGACGCTCAGGTGCGAAAGCGTGGGGAGCAAACA
+
ACBAAABCB?AABGFF22EAAGGFEEGGHHHHFGHHGGGGHHHGGGGGGGGGGGGGGGGHHHHHHH@BFGHFGGFGFHHHGGGGGGHFFGHHGHGHHGHHHHHHHHGHHHDDGFGFFGHHGGFHHHHGFGGGHHGFCF@AAFFFFFFFFBFFFBFFFFAFFFFFFFAADFFFBFFFFFFFFFFFFFFFFFFFFBCFFFA@CFFFFFFFFFFFDFFDFFFFFFFDFFFFFF;@ADFDFFFFFFFFFFFFFF.
@M03896:38:000000000-B4D98:1:2106:7386:19039 1:N:0:159
TACGGAGGGTGCAAGCGTTAATCGGAATTACTGGGCGTAAAGCGCACGCAGGCGGTTTGTTAAGTCAGATGTGAAATCCCCGGGCTCAACCTGGGAACTGCATCTGATACTGGCAAGCTTGAGTCTCGTAGAGGGGGGTAGAATTCCAGGTGTAGCGGTGAAATGCGTAGAGATCTGGAGGAATACCGGTGGCGAAGGCGGCCCCCTGGACGAAGACTGACGCTCAGGTGCGAAAGCGTGGGGAGCAAACA
+
AAA>AABBDAAAEGGF?AEAAFGFAEFGHHHHDFFFFEGEHHHGGCFEGGGGGGGE>>B?BFGHHHFBGEGG4GGHGHHHF/EEEEHGHHHHFFGHHFGFGHHGHFHHHH?FG?CFFFFH?FCGFDGGFGGEHHE-CF:DEFFFFFFFFFFFF9BFDDADEFFFFF;;DFFEFFFFFFFFFFFFFFFDF;BFFDFFBFE;BFFFFFFEFFF--:DDBB/BFFADFD/B9/::.@DAF.;DFAFE-AABFF.
@M03896:38:000000000-B4D98:1:2106:18309:19084 1:N:0:159
TTAGAGAACGAGAAGACGGTTACGCAGTTTTGCCGCAAGCTGGCTGCTGAACGCCCTCTTAAGGATATTCGCGATGAGTATAATTACCCCAAAAAGAAAGGTATTAAGGATGAGTGTTCAAGATTGCTGGAGGCCTCCACTATGAAATCGCGTAGAGGCTTTGCTATTCAGCGTTTGATGAATGCAATGCGACAGGCTCATGCTGATGGTTGGTTTATCGTTTTTGACACTCTCACGTTGGCTGACGACCG
+
AAA1>BDFF>AA1ECGA00AAEFFBAABFGHHBGAEEGEGFABBGGGHCGHGBEFC/GGGGH11@BBFGG0E>>E/G1B2FBBFBGFHHHEGHEH/FGFG01BFFGBEFFB<G<BBG2FDFBBBFGFFFFG0/?<1FGBGF?G<1GHFH/?>><<>=>CGGFHD0D<DHHEFA.CCCFH000;;CH0C<;;CA@@.CAFFFFGGFFGF0C;;-;9CFFG9--9EE?;/BFFFFFFF-;-A?BFFFF--;;9
@M03896:38:000000000-B4D98:1:2106:20704:19180 1:N:0:159
TACGGAGGGTGCAAGCGTTAATCGGAATTACTGGGCGTAAAGCGCACGCAGGCGGTTTGTTAAGTCAGATGTGAAATCCCCGGGCTCAACCTGGGAACTGCATCTGATACTGGCAAGCTTGAGTCTCGTAGAGGGGGGTAGAATTCCAGGTGTAGCGGTGAAATGCGTAGAGATCTGGAGGAATACCGGTGGCGAAGGCGGCCCCCTGGACGAAGACTGACGCTCAGGTGCGAAAGCGTGGGGAGCAAACA
+
ABBBBABBBAAAEGFG2AEAAGHBEFGGHHHHFFGGGGGEHHHGGCEEGGGFGGGGGGGHHGHHGH@BBGHFGGHHGHHHGGGGEGHHHHHGHFGHHGHFGHHHHGHHHHD?GFGHEGHHFFGGHHHGGGGGHHD<CA@AEFFFFFFBFFFFFBFFFD;@EFFFFF9;:BEFFFFFFFEFFFFFFFFFF@DFFFFFFFA@ACFFFFFE?FFAF-AAFFFBFFFDFFFFFFF=AD=.BDFFABFE=AAFFF?
@M03896:38:000000000-B4D98:1:2106:20690:19192 1:N:0:159
TACGGAGGGTGCAAGCGTTAATCGGAATTACTGGGCGTAAAGCGCACGCAGGCGGTTTGTTAAGTCAGATGTGAAATCCCCGGGCTCAACCTGGGAACTGCATCTGATACTGGCAAGCTTGAGTCTCGTAGAGGGGGGTAGAATTCCAGGTGTAGCGGTGAAATGCGTAGAGATCTGGAGGAATACCGGTGGCGAAGGCGGCCCCCTGGACGAAGACTGACGCTCAGGTGCGAAAGCGTGGGGAGCAAACA
+
ABAAAACCC?AACGFC?2EAAFGFEFGGHHHHFGHHGEGEGHHGGCFFGGGGGGGGGGGHHHHHGH4BBGFFGGGBFHHHGGGEEGHGGHHHHHGGHGHHHHHHHHHHGH?DG?FGGGGHGHFGGHGGFGGGHHEDFC:;EFFFFFFBFFBFBBFFFFADFFFFFFAADFFFFFFFFFFFBFFFFFFFF:@DFDFFFFE@FFFFFFFAAFFFFDD?FFFBBDADFFFFFFFC;BFDFDFFFFFFFFFFFFF
@M03896:38:000000000-B4D98:1:2106:20713:19196 1:N:0:159
TACGGAGGGTGCAAGCGTTAATCGGAATTACTGGGCGTAAAGCGCACGCAGGCGGTTTGTTAAGTCAGATGTGAAATCCCCGGGCTCAACCTGGGAACTGCATCTGATACTGGCAAGCTTGAGTCTCGTAGAGGGGGGTAGAATTCCAGGTGTAGCGGTGAAATGCGTAGAGATCTGGAGGAATACCGGTGGCGAAGGCGGCCCCCTGGACGAAGACTGACGCTCAGGTGCGAAAGCGTGGGGAGCAAACA
+
BBBAA@BBBAAABFGG??E2FGHFAEFGHGHHGCGFEEGGHHHGGCFFGGGGGGGGGGGHHHBGGH4BBFFBFFFGGHHHGGGEEFHFGHHFHGGHHGHHHHHHHHGHHH?DGFHHGGHHHGFGGHGGFGGGGHGCGC=AEFFFFFFFFFBFFBFFF@ADEFFFFFADDFFFEFFFFFFFFFFFFFFFFAFFFFFFFFFFAABFFFFEFFFFF9ADFFFBFDAAFFFFFFB@:-@DFDDFFFFFFDFFFF.
@M03896:38:000000000-B4D98:1:2106:10960:22280 1:N:0:159
TACGGAGGGTGCAAGCGTTAATCGGAATTACTGGGCGTAAAGCGCACGCAGGCGGTTTGTTAAGTCAGATGTGAAATCCCCGGGCTCAACCTGGGAACTGCATCTGATACTGGCAAGCTTGAGTCTCGTAGAGGGGGGTAGAATTCCAGGTGTAGCGGTGAAATGCGTAGAGATCTGGAGGAATACCGGTGGCGAAGGCGGCCCCCTGGACGAAGACTGCCGCTCAGGTGCGAAAGCGTGGGGAGCAACCA
+
ABBAAABBBAAA4FFE22EE2BGFEEAFHHHHHGHGFGGEHHHGG0EEEGGGGGGGGGEHHHHHHH4BEGHHHHFHGHHFG/EEEGHGGHHFABCCGGHDFDHFFFFF2??FHFGFA<GGF<1?GFGF?AC.FFA-AB-A?F/F/F9;FFFFFF/9B-;@FFBF/9;AA@.9/BFFFF/ADD.9/BFF=;B.9-@-B.9B--99@-BEA9.9--A?9B//;@-@B?//;/B@DF=./DDDAA=A-AEF.9.
@M03896:38:000000000-B4D98:1:2106:10959:22297 1:N:0:159
TACGGAGGGTGCAAGCGTTAATCGGAATTACTGGGCGTAAAGCGCACGCAGGCGGTTTGTTAAGTCAGATGTGAAATCCCCGGGCTCAACCTGGGAACTGCATCTGATACTGGCAAGCTTGAGTCTCGTAGAGGGGGGTAGAATTCCAGGTGTAGCGGTGAAATGCGTAGAGATCTGGAGGAATACCGGTGGCGAAGGCGGCCCCCTGGACGAAGACTGACGCTCAGGTGCGAAAGCGTGGGGAGCAAACA
+
CBBBBABCCAAABFGC?2EEAGHFEEGGHHHHHGHHGGGGHHHGGCFFGGGGGGGGGGGHHHHHHH4BBGFFGHHHGHHHGGGGFGHGGHHHHHGHHGHHHHHHHHHHHH?>FFGFGHHHHGGHHHHHFGGGHHDGGFADFFFFFFFFFFFFFFFFFFDFFFFFFFADFFFFFFFFFFFFFFFFFFFFFCCDFFFFFFFAFFFFFFFFFFFFFFFDFFFBFFFFFFFFFFFDACFFFFDFAFFFFFFFFF?
@M03896:38:000000000-B4D98:1:2106:14197:24623 1:N:0:159
TACGGAGGGTGCAAGCGTTAATCGGAATTACTGGGCGTAAAGCGCACGCAGGCGGTTTGTTAAGTCAGATGTGAAATCCCCGGGCTCAACCTGGGAACTGCATCTGATACTGGCAAGCTTGAGTCTCGTAGAGGGGGGTAGAATTCCAGGTGTAGCGGTGAAATGCGTAGAGATCTGGAGGAATACCGGTGGCGAAGGCGGCCCCCTGGACGAAGACTGACGCTCAGGTGCGAAAGCGTGGGGAGCAAACA
+
ABBAAABBB@AACGCEA2EEAGHFEEGGHHHHGGHGGFGGHHHGGCFEGEGFGGGGGGGHGHFHHH4BBGHFGFGHHHHHGGGGGGHHHHHHGHGHHGHGHHHHHHGHHH?FGFGHGFGGFGGHHHGFFEFGHHD<-C@;AFFFFFF;BBBFB;FFF=:@EFFFFB;;.CEFFFFFFFFFFFFFFFFFD@AFFCFFFFA@;=BCFFFEEFFFF@FFFFFFFFFFFFFB09:9ACCAFDFFFCFF;:AFFF?
@M03896:38:000000000-B4D98:1:2106:14201:24641 1:N:0:159
TACGGAGGGTGCAAGCGTTAATCGGAATTACTGGGCGTAAAGCGCACGCAGGCGGTTTGTTAAGTCAGATGTGAAATCCCCGGGCTCAACCTGGGAACTGCATCTGATACTGGCAAGCTTGAGTCTCGTAGAGGGGGGTAGAATTCCAGGTGTAGCGGTGAAATGCGTAGAGATCTGGAGGAATACCGGTGGCGAAGGCGGCCCCCTGGACGAAGCCTGACGCTCAGGTGCGAAAGCGTGGGGAGCAAACA
+
>AA>>AAB?A>AB5BA22EEFGHFAEFGHHHHGGHGFEFFHHHGGFGEGGGCEFGFGGGHHHHFGH4BFGHFGF4GGGHHGGG?EFHGGHHHFGFHHGHHHGHHHHHGGG?FFFHFFGGHGFGHHHHFFEGGGHD-<=9:EFFFFFFFFFFFB;BFFB;BEFFFFFDADFEFBFFFFFFF.AFFFFFFFDDFF-BBDDA;DFFAFF;AEFFFF=D-;:FBFD.DDFFF/9;@D-;.99AD-@BEADFF/;.
@M03896:38:000000000-B4D98:1:2106:14182:24647 1:N:0:159
TACGGAGGGTGCAAGCGTTAATCGGAATTACTGGGCGTAAAGCGCACGCAGGCGGTTTGTTAAGTCAGATGTGAAATCCCCGGGCTCAACCTGGGAACTGCATCTGATACTGGCAAGCTTGAGTCTCGTAGAGGGGGGTAGAATTCCAGGTGTAGCGGTGAAATGCGTAGAGATCTGGAGGAATACCGGTGGCGAAGGCGGCCCCCTGGACGAAGACTGACGCTCAGGTGCGAAAGCGTGGGGAGCAAACA
+
ACBBA@BDDAAAFFBECAEEAGHFEEGGHHHHHFHGEEFFHHHGGCFEGCGGGGGGGGGHGHHHHH4BBFGBGFHHHHHHGGGGGGHHHHHHHHGFHGHGHHHHHHHFHHDFG?GFGGGHFGFGHHGGFEE<GHFC?D@AEFFFFFFFFFFFFBFFFB;BEFFFFF;;ADFFEFFFFFFFDFFEFFFFF=DFFDA-9.ADFA@CFFCEFFFFFDFFFFEFFFFFFFFFBF9;AD=:FD.A=;B?9AEFFF.
@M03896:38:000000000-B4D98:1:2106:10552:24915 1:N:0:159
TACGGAGGGTGCAAGCGTTAATCGGAATTACTGGGCGTAAAGCGCACGCAGGCGGTTTGTTAAGTCAGATGTGAAATCCCCGGGCTCAACCTGGGAACTGCATCTGATACTGGCAAGCTTGAGTCTCGTAGAGGGGGGTAGAATTCCAGGTGTAGCGGTGAAATGCGTAGAGATCTGGAGGAATACCGGTGGCGAAGGCGGCCCCCTGGACGAAGACTGACGCTCAGGTGCGAAAGCGTGGGGAGCAAACA
+
ABAAAABBBAAAFGCF22FEAGGBBBFGHFHHGFCFEGGFHHHGGCEEFGGGGGGGGGGHGHHHHHFBFGFFGFHHHHHHGGGFEGHFGHHHHHGHHGHGHHHHHHGHHHDDGGHGGGGHGGFHHHGGFGGGFHGCGFCAEFFFFFFFFFBFFBFFFB:BFFFFFF;;DFFFFFFFFFEFFFFFFFFFA@FFF=FFFFEAAFDFFFFE.BFFDFDDFFFBF?DADDBBFFB;9CFDEDFDFFFFFDFFFF.
@M03896:38:000000000-B4D98:1:2106:10567:24926 1:N:0:159
TACGGAGGGTGCAAGCGTTAATCGGAATTACTGGGCGTAAAGCGCACGCAGGCGGTTTGTTAAGTCAGATGTGAAATCCCCGGGCTCAACCTGGGAACTGCATCTGATACTGGCAAGCTTGAGTCTCGTAGAGGGTGGTAGAATTCCAGGTGTAGCGGTGAAATGCGTAGAGATCTGGAGGAATACCGGTGGCGAAGGCGGCCCCCTGGACGAAGACTGACGCTCAGGTGCGAAAGCGTGGGGAGCAAACA
+
ABBAAAABA2AA4BG4A2E22FGBBAAFGFGHFFFGGGGGGHGGC0EE?EFCGGGEGEDHGGHHGH4BBFGFGGDFFGHHFGGCEGGHGHHHFFEHH/FFGHHBFGHHHH??G<2FFGF??FFGGHFG/>FFHG..>@<DGHGHHHHDGBCCD<CGCCEFGHGHHC;;EGGGFGGGGBFFGGGGGGGG-B?DA@BFFF9-@DFC=BD.99FC-@.;BF/9BADFADF/BFB;.-9AF;DFFFFFFFFF/;.
@M03896:38:000000000-B4D98:1:2106:17268:25851 1:N:0:159
TACGTAGGGGGCAAGCGTTGTCCGGAATTACTGGGTGTAAAGGGAGCGCAGGCGGGAAGACAAGTTGGAAGTGAAAACCATGGGCTCAACCCATGAATTGCTTTCAAAACTGTTTTTCTTGAGTAGTGCAGAGGTAGATGGAATTCCCGGTGTAGCGGTGGAATGCGTAGATATCGGGAGGAACACCAGTGGCGAAGGCGGTCTACTGGGCACCAACTGACGCTGAGGCTCGAAAGCATGGGTAGCAAACA
+
AAAAAFFBAA2>AFCC2AEAAFGEEEFGHFHHGHHFEFFFHHHGHGEGGGGFGGGGGGGHEBGHGH?BGGHBGBFHFFGHHHHGGHHHHHHGGHHHGHHFGHHGHFFGHH?1???FGFFGFFGGFHGFHHHFEEGGHHHGHGFHHHHHEC@DCCGHF:;CDGFGGFC;AAGFGGGGAGGGGGGFFFFEABFFABFF9AEDFD99BFFBBEABDFFFFBFBB?;D;AFFFEFFABFDF9FBAA//.:/BFFF
@M03896:38:000000000-B4D98:1:2106:17255:25864 1:N:0:159
TACGTAGGGGGCAAGCGTTGTCCGGAATTACTGGGTGTAAAGGGAGCGCAGGCGGGAAGACAAGTTGGAAGTGAAAACCATGGGCTCAACCCATGAATTGCTTTCAAAACTGTTTTTCTTGAGTAGTGCAGAGGTAGATGGAATTCCCGGTGTAGCGGTGGAATGCGTAGATATCGGGAGGAACACCAGTGGCGAAGGCGGTCTACTGGGCACCAACTGACGCTGAGGCTCGAAAGCATGGGTAGCAAACA
+
AAAAAFFAB2A>EFCAE2EAAFGE?AEGHHHHHFHFEEHGHHHGHGGGGGGGGEEG/>EGFBGHHH?BGHHBEGGGHHG/FGHHHHHHHHHGC2GFFFHGGHHHHFGHHH?1???GGFGGGFGGHHHHFHHHGGHHHHHHHHHHHHHHECCFC;CFCA;@DEBFFFACDGGGGGGEF?DAGDFFFFFAF9/BE@C=@DA=AFCDFFF9FEEFFFFFFFFFFFAD9:FFF.;@BFDAEFFFFE9B9BFFFFF
@M03896:38:000000000-B4D98:1:2106:10945:26253 1:N:0:159
TTAGAAACCCGGGTAGTCCGGCTGACTGACTACGCTACTATCTCGTATGCCGTCTTCTGCTTGAAAAAAAAAAAAATCACCTGGCTCAACCTTTCAACTGCATCTGTGACTTGCAATCATTAGACCCTGATAGCATATAAAATTTCTAAATGTAGCTCTGAAATTCGTAGCACTTTAGTTGAATACCTGTTACTCATCCTGCCCCCTGTACTAATACTACCTCCTACTGTCGCAAAAGGTTCTCGCCAA
+
AAAAAFDBB1A11AE0BFGAAEEGFHHHBGHFHGGC?EHHHFHHAEEH02FEAAFFHHHFDF1>@B@BE/>>>>><0B110100B0<B1B00111BB>20???>G122>?2?1><11?11111111/00?111111<11111<1>><<1000=0000000==<<0=.//..000/:0:0<0000;;0:0;90;00;00090/.9A--.0;;000090;00/00--/////;------/-/9///-----
@M03896:38:000000000-B4D98:1:2107:17164:3670 1:N:0:159
TACGGAGGGTGCAAGCGTTAATCGGAATTACTGGGCGTAAAGCGCACGCAGGCGGTTTGTTAAGTCAGATGTGAAATCCCCGGGCTCAACCTGGGAACTGCATCTGATACTGGCAAGCTTGAGTCTCGTAGAGGGGGGTAGAATTCCAGGTGTAGCGGTGAAATGCGTAGAGATCTGGAGGAATACCGGTGGCGAAGGCGGCCCCCTGGACGAAGACTGACGCTCAGGTGCGAAAGCGTGGGGAGCAAACA
+
AAAAABBDB?AAFGGC?2EECGHFEFGGHHDB5BAAEAEFGHHGG0EEFGGGGGGEGGGHHHHHHH4FGFHFHGHHHHHHGGGGFGHGHHHHHGGFFEGGHHHHHHHHHHGFHHHFGHHHHHFHHHHHCEGFHHGFGFFFFFFFFFFFFFBBB;;B:@;@EFFFFFDAFCFFFFFFFFFFFFFFFFFFFDDFFFFFFFFFFFCFFFDFFFFFFFFFFFFFFFFDFFFFFFFFDDFFFF9D=BF.CDEFFF.
@M03896:38:000000000-B4D98:1:2107:17147:3675 1:N:0:159
TACGGAGGGTGCAAGCGTTAATCGGAATTACTGGGCGTAAAGCGCACGCAGGCGGTTTGTTAAGTCAGATGTGAAATCCCCGGGCTCAACCTGGGAACTGCATCTGATACTGGCAAGCTTGAGTCTCGTAGAGGGGGGTAGAATTCCAGGTGTAGCGGTGAAATGCGTAGAGATCTGGAGGAATACCGGTGGCGAAGGCGGCCCCCTGGACGAAGACTGACGCTCAGGTGCGAAAGCGTGGGGAGCAAACA
+
ABBBBBBBBAA>BFDE22EEAGGFAEGGHGDB5BABAAFFGHGGG0EEEECEFEEFGGGHGHGHGHDFGHHFGHHHHHHHGGGGEFGFFHHGHHECGEGGGHGHGHHHHHDGHHHHGHHHHGHHHHGG?EGGGHGFGFFDEFFFFFFFFFBFF;;;;;;@EFFFFF;;AFFFFFFFFFFFFFFFFFFFF9@FA@DA@DFDFFFDFFFFFFFFFFFDBFFFF?DAFFFFFFFDDFDFFFFFFFAFFDEBFF.
@M03896:38:000000000-B4D98:1:2107:19944:3747 1:N:0:159
TACGGCGGGTGCAAGCGTTATCCGGATTTATTGGGTTTAAAGGGTCCGTAGGCGGACTTATAAGTCAGTGGTGAACGCCTGTCGCTTAACGATAGAACTGCCATTGATTCTGTAAGTCTTGAGTATATTTGAGGTAGCTGGAATAAGTAGTGTAGCGGTGAAATGCATAGATATTACCTAGAACACCAATTGCGAAGGCAGGTTACCAAGATATAACTGACGCTGAGGGACGAAAGCGTGGGGAGCGAACA
+
ABA3A3>>>2>AEEDA2A1A1GGE01EEHH55ABB>BEFGHFGGH??>?F1EGEEE>>FGGF4GGH4B?F3?FD33B<CGHHH/F?GA>FCFHAFFGGDDGHHHHHFHFH?B<F1<>>GFG1>>>D1GDHHHG0>GDGBD<</DFFFFG0=<;;;;;-;;CG0GC;0CCBFGGGGFEBFGGEFFFFDA.BFBFGB@-.AA.-;9F/B/B?A//B//;BFEF.;;.....99-9-A.:AD?;<;A@A?B>?-
@M03896:38:000000000-B4D98:1:2107:19960:3754 1:N:0:159
TACGGAGGGTGCAAGCGTTATCCGGATTTATTGGGTTTAAAGGGTCCGTAGGCGGACTTATAAGTCAGTGGTGAAAGCCTGTCGCTTAACGATAGAACTGCCATTGATTCTGTAAGTCTTGAGTATATTTGAGGTAGCTGGAATAAGTAGTGTAGCGGTGAAATGCATAGATATTACCTAGAACACCAATTGCGAAGGCAGGTTACCAAGATATAACTGACGCTGAGGGACGAAAGCGTGGGGAGCGAACA
+
BCBBBCCCCAAACFGE?AEEFGHEEEGGHGFFBFFAFGHHHHHGHFGCHHD?GEFE>>FGGHGHGHDFEFGGGGGHHHHHHHHFHGHGHHFGHGCFGHHHHHHHHHGH4FB3FGFFFFFGGFBBGHGHHHHHGHFHFGHF@FGHHFFGHF1C@@?@<>>AFGGHFD<FHHHHHGHHHHFGGHGHFHGHHHHHHGGGCCGGGGFGGGGGGGGFFGFFGGFFG?EGGGGADFA@@DDFFFDFFFFFDDBADFF
@M03896:38:000000000-B4D98:1:2107:19972:3770 1:N:0:159
TACGGAGGGTGCAAGCGTTATCCGGATTTATTGGGTTTAAAGGGTCCGTAGGCGGACTTATAAGTCAGTGGTGAAAGCCTGTCGCTTAACGATAGAACTGCCATTGATTCTGTAAGTCTTGAGTATATTTGAGGTAGCTGGAATAAGTAGTGTAGCGGTGAAATGCATAGATATTACCTAGAACACCAATTGCGAAGGCAGGTTACCAAGATATAACTGACGCTGAGGGACGAAAGCGTGGGGAGCGAACA
+
AAA3>A3@@A?AGG4A2EAECGHAAEEEHHHGB32AFEGDGFFGHFGEGFB1BAEE>>BFFHHEGHEB@GGGEFEGHFGHHHHFGEEFFH?FHFA3BGGFHHHHHFHHHHDBGH22FFGFFGGDGFHGHHH2FHGGHGGB0@F1CFFFHFDCF@?F/<>>FGEGFF1>DHGFEHHHGFFHFBGFCGGEGHGFFECC:A;FG?;0BBGGGGFFFGG;FFFFG.;E9E..;D:99-A.B.AA>@<A-99@B?-
@M03896:38:000000000-B4D98:1:2107:17049:3845 1:N:0:159
TACGGAGGGTGCAAGCGTTAATCGGAATTACTGGGCGTAAAGCGCACGCAGGCGGTTTGTTAAGTCAGATGTGAAATCCCCGGGCTCAACCTGGGAACTGCATCTGATACTGGCAAGCTTGAGTCTCGTAGAGGGGGGTAGAATTCCAGGTGTAGCGGTGAAATGCGTAGAGATCTGGAGGAATACCGGTGGCGAAGGCGGCCCCCTGGACGAAGACTGACGCTCAGGTGCGAAAGCGTGGGGAGCAAACA
+
ABBA@AAA@2>ABGFCE2E2FGHFEGGGHFD5BBBAEAEEGHHGG0EEE?EEFGGCEGGGGHGHHH@FHHGFHHFGHHHHGGGGFGHHHHHHHHGHFGHGHHHHHHHHGFFFHHGFGHHHHFCGHGHHFEGFHFGCCA@AAFFFFFFFFEBF:;;:9;;@?BFFFFF.ABEFFFFFFEBFDFE/BFFDF@FFFFFACFFF;DFFFFFFFFFF@>DAFFFFFF?ADDFFBF9@A@=DBD.AAAA.-;AFFF.
@M03896:38:000000000-B4D98:1:2107:17074:3852 1:N:0:159
TACGGAGGGTGCAAGCGTTAATCGGAATTACTGGGCGTAAAGCGCACGCAGGCGGTTTGTTAAGTCAGATGTGAAATCCCCGGGCTCAACCTGGGAACTGCATCTGATACTGGCAAGCTTGAGTCTCGTAGAGGGGGGTAGAATTCCAGGTGTAGCGGTGAAATGCGTAGAGATCTGGAGGAATACCGGTGGCGAAGGCGGCCCCCTGGACGACGACTGACGCTCAGGTGCGAAAGCGTGGGGAGCAAACA
+
BBBAABA?DA>ABGGA22EE2FHFEGGGHFFCDBCBAAEEGHHGG0EEEGGCEGG>>>EGHHHHGHDFHHHGHEGFFFHGEEEFEFGFFGHHHHEFHGHGHGFHHHGHHHGGHGFFFCFGHGGGG1FGFGGCGEFF?D99EBFFFFFBFB/B;;;B;;;@EFFFFFAAFFFFBBFFFFFFF?F/FFFDFBFFFFFFFDA@BCFFF@@AFFF;;-9@BDA9F.AFD./99;9@A@>DFFDFAAFF99://A.
@M03896:38:000000000-B4D98:1:2107:17058:3861 1:N:0:159
TACGGAGGGTGCAAGCGTTAATCGGAATTACTGGGCGTAAAGCGCACGCAGGCGGTTTGTTAAGTCAGATGTGAAATCCCCGGGCTCAACCTGGGAACTGCATCTGATACTGGCAAGCTTGAGTCTCGTAGAGGGGGGTAGAATTCCAGGTGTAGCGGTGAAATGCGTAGAGATCTGGAGGAATACCGGTGGCGAAGGCGGCCCCCTGGACGAAGACTGACGCTCAGGTGCGAAAGCGTGGGGAGCAAACA
+
AABBBBBB@AAABFFE?2EEAGHFEGGGHHFBBBEAEAEEHHHGG?EEFCEFGGGFGGGGHHHHHH@FHHHGHGFFHHHHGGGGEFHFGHHHHHGCFGHGHHHHHHHHHHFFGHHFGHHHHHHHHHHHFDGGGGGFCFFDFFFFFFFFFE0BB;;;@@;@EFFFFFD;DFFFFFFFFFFFFFFFFFFFF@DFFFCFFFFFFFFFFFFFFFFFFFFFFFFFFFDDFFFFFFFCDFFFEFFFFFFEFDFFFF?
@M03896:38:000000000-B4D98:1:2107:17056:3880 1:N:0:159
TACGGAGGGTGCAAGCGTTAATCGGAATTACTGGGCGTAAAGCGCACGCAGGCGGTTTGTTAAGTCAGATGTGAAATCCCCGGGCCCAACCTGGGAACTGCATCTGATACTGGCAAGCTTGAGTCTCGTAGAGGGGGGTAGAATTCCAGGTGTAGCGGTGAAATGCGTAGAGATCTGGAGGAATACCGGTGGCGAAGGCGGCCCCCTGGACGAAGACTGACGCTCAGGTGCGAAAGCGTGGGGAGCAAACA
+
>AAA@ABDBAAAFGFE22AEFFHF2EFGHHD55BABAAAEFGHGG0EAEEA0EEECGGGHHHHHHHGGHHHGHGF4DGHHGEGGE<EDGGGFGHAFCEFFHHHHHHHHHHFDGHHHGGHHHHHHHHGG<CFGHHDCGFFA;FBBFFFEFF/B;;9B>9;>AFFFFFA:DBEFFBFFFBFADFFFFFFDF9@?;-@--.A@-BFCFFFEEFFFA;DDFFFFFFFFFFB/9BB=?-@A/.DFFFAFFAAFFF.
@M03896:38:000000000-B4D98:1:2107:18358:7081 1:N:0:159
TACGGAGGGTGCAAGCGTTAATCGGAATTACTGGGCGTAAAGCGCACGCAGGCGGTTTGTTAAGTCAGATGTGAAATCCCCGGGCTCAACCTGGGAACTGCATCTGATACTGGCAAGCTTGAGTCTCGTAGAGGGGGGTAGAATTCCAGGTGTAGCGGTGAAATGCGTAGAGATCTGGAGGAATACCGGTGGCGAAGGCGGCCCCCTGGACGAAGACTGACGCTCAGGTGCGAAAGCGTGGGGAGCAAACA
+
ABAABAABDAAABGFCA?EEAGHFEFGGHFFCBBFAEAEFHHHGG?EEGAEEGGGGGGGHHGHHGHBFGHHFHGHHHHHHGGGGEGHGHHHHHHGHHGHHHHHHHHHHGHFFHHHFGHGHGHHHHHHHGGGEHHFGGF=:;BFFFFFFFEBFB;BB;C;@AFFFFFDADFFFFFFFFFFFFFFFFFFFF:CFFFAFFDFFFFFFFFFFFFFFFFDDFBFFFFDDFFFFFFFFBFA9BD:ACDFE-;EFFF?
@M03896:38:000000000-B4D98:1:2107:18371:7094 1:N:0:159
TACGGAGGGTGCAAGCGTTAATCGGAATTACTGGGCGTAAAGCGCACGCAGGCGGTTTGTTAAGTCAGATGTGAAATCCCCGGGCTCAACCTGGGAACTGCATCTGATACTGGCAAGCTTGAGTCTCGTAGAGGGGGGTAGAATTCCAGGTGTAGCGGTGAAATGCGTAGAGATCTGGAGGAATACCGGTGGCGAAGGCGGCCCCCTGGACGAAGACTGACGCTCAGGTGCGAAAGCGTGGGGAGCAAACA
+
ABAAA@BCCAAACFFF2AEEAFGF2EFGHHDFBBBBAEEFHHGGGCFEGGFCGGGFGGGHHHHHHHBFHHHGFHHGHHHHGGGGEEHFGHHHHHGHHGHHHHHHHHGHHHGFHHHGGHHHFGHHHHHGFGGGHHGFGFFDAFFFFFFFFFBFF;;B-@ABEFFFFFA;AFFFBFFFFFFFFFFFFFFFFCFFA@FFFFA9@DFFFFFFEFAD=CDAFFFBFDADFDFFFFF>DF;AFDDFFFFA-::FBFA
@M03896:38:000000000-B4D98:1:2107:6022:8477 1:N:0:159
TACGTAGGGGGCGAGCGTTACCCGGAATCACTGGGCGTAAAGGGAGCGTAGGTGGCCTGACATGTCGACTGTGAAAACCCGGAGCTCAACTCCGGACTTGCAGTTGAAACTGCCAGGCTTGAGGACGGTAGAGGAAGACGGAACTGCCAGTGTAGGGGTAAAATCCTTAGATATTGGCAGGAACGCCGGTGACGAAGGTGGTTTTCTGGGCCGGTTCTGACACTGATGCTCGAAAGCCAGGGGAGCGAACG
+
ABABAFFCCBBAEEFE??EECFGE0EGGHBCBBBFFEEEEGFGGHEGGEEGGFGGHGGGHCEFFGHEGEEEBGFGHFFGGGGGCGFHGGHGHHACGGCGFHHHHHHGFHHFFBGFCGGAGDGC<CGGD;CDHHGHHHFFD;CEFGGGGFFBF;;=:9;;9FFGGFGGGGGGGGGFFFBBDDFFFDDDAD-@EFDFFDFFF?AEFEFFFFF?A;>FDFFFFFFFFFFFB//;9=/A?BFFFEDA.-.-9:9-
@M03896:38:000000000-B4D98:1:2107:6005:8486 1:N:0:159
TACGTAGGGGGCGAGCGTTACCCGGAATCACTGGGCGTAAAGGGAGCGTAGGTGGCCTGACATGTCGACTGTGAAAACCCGGAGCTCAACTCCGGACTTGCAGTTGAAACTGCCAGGCTTGAGGACGGTAGAGGAAGACGGAACTGCCAGTGTAGGGGTAAAATCCTTAGATATTGGCAGGAACGCCGGGGACGAAGGTGGTTTTCTGGGCCGGTTCTGACACTGATGCTCGAAAGCCAGGGGAGCGAACG
+
ABBAAFFAA22>ECG2E22AAFBEEGGGFBBDBFFCE>>BEGHGHGEEEEGGGGGEBFFGFFFFBFGG@/EBGGF4DEEFGGGGGHFFFGGHHABAD@FDFHFHHHFFFGFD1>FGEEFGCGGECGC-:=DGHEHFCCFE;CABGEFFGF9C;;;;.;.9CFGFFFFGGF0CFBFFFF/A;EFFAA>BB-9@@>?B?A/:.9;AAFBBFFEEBBBFFFFBBBFB9/;/B9/.=B.9FAF?ED;;-9--999
@M03896:38:000000000-B4D98:1:2107:15573:9294 1:N:0:159
TTAGATACCCCGGTAGTCCGGCTGACTGACTACGCTACTATCTCGTATGCCGTCTTCTGCTTGAAAAAAAAAACAACAACAATCATTCCCTCTCACAACCTCAAGCTCCACCACCACTACCCCAAACGAACACAACACATCACCTTACATCTCTACTAACACCCACAATACATCAGGCCCTTCCATTATATCTCGATACACTAATAAACTACTCAATCCTATGTCACAACACATACAAAACATAACTAATT
+
BBBBBF5DFFBBCAEEFFB2AA2A2GHHHFFGCEECDFHHBGHHGFGHGFGEEGGFDDBDBFFGEGDGEE@@E????///?/33344B43322?3333//22B22?222B20//<//22<20///0////--0..<...100</000<<0000000000;/:....:.:0/00;000/.;.///090;000000.0/.-000//0000009;//////./////99///9...//;///..;/;/////;/
@M03896:38:000000000-B4D98:1:2107:7309:9411 1:N:0:159
TACGGAGGGTGCAAGCGTTAATCGGAATTACTGGGCGTAAAGCGCACGCAGGCGGTTTGTTAAGTCAGATGTGAAATCCCCGGGCTCAACCTGGGAACTGCATCTGATACTGGCAAGCTTGAGTCTCGTAGAGGGGGGTAGAATTCCAGGTGTAGCGGTGAAATGCGTAGAGATCTGGAGGAATACCGGTGGCGAAGGCGGCCCCCTGGACGAAGACTGACGCTCAGGTGCGAAAGCGTGGGGAGCAACCA
+
ABAAABCCBAAAFFDC22EECGHFEEFGHGDF532BAAEEHHGGG?EEGGGGGGGCGGEHFGHHFHDFGHHBEGHHHHHHGGGGEGGFFGHHHAFHHGHHHHHHHHGHGHFFHHHHGGGHFFFGHHHGFGGEGGG-CAFAEFFFFFFFBF/BB:;FB@ADEFFFF:;;ADFF/BFFFFFFFDBFFFFFFCFDFFFFFFEAAFFFFFFEEFFCAAFABFF/BDADFDF/9BF-9DA.FFDFFCFFFDEF...
@M03896:38:000000000-B4D98:1:2107:7303:9432 1:N:0:159
TACGGAGGGTGCAAGCGTTAATCGGAATTACTGGGCGTAAAGCGCACGCAGGCGGTTTGTTAAGTCAGATGTGAAATCCCCGGGCTCAACCTGGGAACTGCATCTGATACTGGCAAGCTTGAGTCTCGTAGAGGGGGGTAGAATTCCAGGTGTAGCGGTGAAATGCGTAGAGATCTGGAGGAATACCGGTGGCGAAGGCGGCCCCCTGGACGAAGACTGACGCTCAGGTGCGAAAGCGTGGGGAGCAAACA
+
BBBBBBBBB@AAFFFF?2EE2AGFEGAF3FDBDBF2AEEGHHGGG0EEAEGEGGG//?BBFGHHHHDF3BGGHHHHHHCGGG/EEFEGHHF2FH/GHFHHHB2>GHHHHHG22<22/?FGGGFHHHGHGDFGHH?-<B-9;FFFF/9///:B;;;;@;;@EFFFFF.;DFFBFF:B///.;DFBFFF.9@-AFFFAAFE->F--@@B..9A9=-.ABFFFFFFFFFFF/9;;:DFDFFDFFFFF9AEFBFA
@M03896:38:000000000-B4D98:1:2107:27536:12137 1:N:0:159
GTGATTCACATTAGAAACCCTAGTAGTCCGGCTGACTGACTACGCTACTATCTCGTATGCCGTCTTCTGCTTGAAAAAAAAAAATTAAAAAAACTCCACCTCACACCAAATATACCACCAAAATGTCTTTCACCTATCTGACCACCCCATAACTAAATCCCCACCTACGCTTCTAACACCCCGACCCCCTCCTTACCTACCTACCTCTTAACCCTCATTCCTTCTCCTGCGTCACAACCCAAACAACCCTT
+
A11>AFF3DF33FEDAF11AEEFDE3DFGEEAE0FBBBCGHBGFCGGGGGFF1G0FE0AFGEEGCFFFEGGFEECBGHEEEE//B111111>/A<BBB00B0B<FFC/?/?12@@21@<//</11@?1@111@1?11F111=01<F<-.//0<00000<<CEC...//.-..:0;0:/:.:------.;-../0;;//;/-//;-;///////9-99//9B//B;////99--;-//---9--9---9;-/
@M03896:38:000000000-B4D98:1:2107:26547:13796 1:N:0:159
TTAGATACCCTTGTAGTCCGGCTGACTGACTACGCTACTATCTCGTATGCCGTCTTCTGCTTGAAAAAAAAAACACCCCCCTTTCTTCCCCCTTTCCCTTCATTTTCCACTTTCTCTCTCTCCTTCCTCACCTGTCATCATCATTCCCCTATTCTCTTTTCCCTTCTTCTCTCATATTATCCCCCCCCTTTTCACCTTTTTCTTTCTTTCTTTTCACTTCCTTTACTACTCTCCTACTTTTTTTCTCCCT
+
BBBBBFFFFFFBBAF5EF5A2AEE4FGGBFGFC?AD?EHH5DGHGFAHHFDEAEGFFFGDFF31BFFCE?EEEE11>1>E//03B444B22/E0?2?222B22??33B32>222@22@@F2<222?0111/0101?11111=1>1F1100.11=1=110000000<0<0=0<<0000:0;00/;.;:--900=00;000009;00;90/;9/9///9///;///9///9///9///9/9///--//;9/.
@M03896:38:000000000-B4D98:1:2107:5928:13997 1:N:0:159
TACGGAGGGTGCAAGCGTTAATCGGAATTACTGGGCGTAAAGCGCACGCAGGCGGTTTGTTAAGTCAGATGTGAAATCCCCGGGCTCAACCTGGGAACTGCATCTGATACTGGCAAGCTTGAGTCTCGTAGAGGGGGGTAGAATTCCAGGTGTAGCGGTGAAATGCGTAGAGATCTGGAGGAATACCGGTGGCGAAGGCGGCCCCCTGGACGAAGACTGACGCTCAGGTGCGAAAGCGTGGGGAGCAAACA
+
ABBBBCCCC?AAFGGCA2EEFGHGGGGGHEDBBB2AEEEFGHHGG0EEGAEEGGGFGGGHHHGHGHHHFHHGHGHHHHHHGGGGGGHGGHHHHHGHHGHHHHHHHHHHHHGHHHHHGHHHHGGHHHHHGGGGHHFCGF>DFFFFFFFFFFBF;;;;@@::EFFFFFD;DDFFFFFFFFFFFFFFFFFFF9DFFFF;@DEBFFFFFFFFFFFFFFFDFFFFFFFFFFFFFFFFDFADFFADBCAFFDFFFFF
@M03896:38:000000000-B4D98:1:2107:14214:16389 1:N:0:159
TACGGAGGGTGCAAGCGTTAATCGGAATTACTGGGCGTAAAGCGCACGCAGGCGGTTTGTTAAGTCAGATGTGAAATCCCCGGGCTCAACCTGGGAACTGCATCTGATACTGGCAAGCTTGAGTCTCGTAGAGGGGGGTAGAATTCCAGGTGTAGCGGTGAAATGCGTAGAGATCTGGAGGAATACCGGTGGCGAAGGCGGCCCCCTGGACGAAGACTGACGCTCAGGTGCGAAAGCGTGGGGAGCAAACA
+
ABAAAAB@DA2AGFGF??EF2AGF2AFDGBDFB32BAAEEHHGGG?EEFGGCGGGGGGGHHHGGDGDE3FG@4FGHFHHFGGGEEGHHGGGHHGAAGGHHHHHHHHGHFG?FGHHFGCFG<FF?GFGCFDA<1FACCCFDAFFFFFBBBBBFB;9:;@;BAFFFFFF9ACAFFFFFFFFFDDBFFFFDF--DA=@ADAEFFFACFB-AEFFC-;A9BFF/BDA9DD/9;FB@.@-AFFDACFFFFF?EBF.
@M03896:38:000000000-B4D98:1:2107:14222:16406 1:N:0:159
TACGGAGGGTGCAAGCGTTAATCGGAATTACTGGGCGTAAAGCGCACGCAGGCGGTTTGTTAAGTCAGATGTGAAATCCCCGGGCTCAACCTGGGAACTGCATCTGATACTGGCAAGCTTGAGTCTCGTAGAGGGGGGTAGAATTCCAGGTGTAGCGGTGAAATGCGTAGAGATCTGGAGGAATACCGGTGGCGAAGGCGGCCCCCTGGACGAAGACTGACGCTCAGGTGCGAAAGCGTGGGGAGCAAAC
+
ABBA3AABBAAAGGCA2AEEEGHAEEFGHHFFCBABAEFEHGHGGGGGGGGCGFGGGGGHHHHHHHGHHHHFHHHHGHHHGGGCEFHHHHHHHFGHHGHHHHHHHGHHHHF?GGHGEGHHHHFHHHGGFDEAGGFGGC>AAFFFFFFFFFBFF;9;@9;>EFFFFFAA9BFFB/FFFFFFFFFFFFFDF@=.ABBA;DE9>FFFFFFEFF?--@D.FFFFFFAFFFFEBB;;.@@:9A9ADAFFFAAFFF
@M03896:38:000000000-B4D98:1:2107:11559:17927 1:N:0:159
TACGGAGGGTGCAAGCGTTAATCGGAATTACTGGGCGTAAAGCGCACGCAGGCGGTTTGTTAAGTCAGATGTGAAATCCCCGGGCTCAACCTGGGAACTGCATCTGATACTGGCAAGCTTGAGTCTCGTAGAGGGGGGTAGAATTCCAGGTGTAGCGGTGAAATGCGTAGAGATCTGGAGGAATACCGGTGGCGAAGGCGGCCCCCTGGACGAAGACTGACGCTCAGGTGCGAAAGCGTGGGGAGCAAACA
+
BCCBBCCCDAAAFGFEA?EEFGHFFGGGHHFFBBABEEEEHHHGG?EEFGGCGGGGGGGHHHHHHHFGGHHHHGHHHHHGGGGGEGHGHHHHHHGHHGGGHHHHHHHHHHGFHHHGGHHHFFFHHHGGFGGGHHDDGFFDEFFFFFFFFFBFB;:;:@;@EFFFFFA:DFFFFFFFFFFFFFFFFFFFF=DDFFFFFFEBFFFFFFFFEFFFFFFFFFFFFFFFFFFFFFFCDDFFFFFFFFFFFDEBBA.
@M03896:38:000000000-B4D98:1:2107:11565:17944 1:N:0:159
TACGGAGGGTGCAAGCGTTAATCGGAATTACTGGGCGTAAAGCGCACGCAGGCGGTTTGTTAAGTCAGATGTGAAATCCCCGGGCTCAACCTGGGAACTGCATCTGATACTGGCAAGCTTGAGTCTCGTAGAGGGGGGTAGAATTCCAGGTGTAGCGGTGAAATGCGTAGAGATCTGGAGGAATACCGGTGGCGAAGGCGGCCCCCTGGACGAAGACTGACGCTCAGGTGCGAAAGCGTGGGGAGCAAACA
+
ABAAABCCCAAAFGCE?2EEEGHFEGGGHHFFBFFBAAFFHHHGG?EAFGGGGGGGGGGHHHHHHH4BBGHGHFHHHHHHGEGGEGHHHHHHHHGHHGHHHHHHHHHHHHFGHHHHGHGGFGHHHHHGFGGGHHDC?FFDFFFFFFFFFF0FB;;;@;;@EFFFFFAAFFFFFFFFFFFFFFFFFFFFFDFFFFFFFFFF;FFCFDC;AFFFFAFAFFFFFFFFFFFFFFFBDBFFFFDFFFFEADFFBFF
@M03896:38:000000000-B4D98:1:2107:22626:18329 1:N:0:159
TACGGAGGGTGCAAGCGTTAATCGGAATTACTGGGCGTAAAGCGCACGCAGGCGGTTTGTTAAGTCAGATGTGAAATCCCCGGGCTCAACCTGGGAACTGCATCTGATACTGGCAAGCTTGAGTCTCGTAGAGGGGGGTAGAATTCCAGGTGTAGCGGTGAAATGCGTAGAGATCTGGAGGAATACCGGTGGCGAAGGCGGCCCCCTGGACGAAGACTGACGCTCAGGTGCGAAAGCGTGGGGAGCAAACA
+
ABBBABCCC@AAFFGE22EEFGHFEEGGHHFBDBFAEEGGHHHGGCGGGGGFGGGGGGGHGGFHHHFHHHHGHHHHHHHHGGGGEFHFGHHHHHGHHGFHHHHHHHEHHH?DCGHHGGGFFGFHHHHGFGGEHFC>CFFDFFFFFFFBFEBFF;;B:@AFFFFFFFA;DFFFEBFFFBFFDD9FFFFDA@DFADDFFFEFACFFFFBEFFFFBFDAFFFFFFDDFFFFFFFAF=DFFFFBCAB?;DFFFFF
@M03896:38:000000000-B4D98:1:2107:22608:18334 1:N:0:159
TACGGAGGGTGCAAGCGTTAATCGGAATTACTGGGCGTAAAGCGCACGCAGGCGGTTTGTTAAGTCAGATGTGAAATCCCCGGGCTCAACCTGGGAACTGCATCTGATACTGGCAAGCTTGAGTCTCGTAGAGGGGGGTAGAATTCCAGGTGTAGCGGTGAAATGCGTAGAGATCTGGAGGAATACCGGTGGCGAAGGCGGCCCCCTGGACGAAGACTGACGCTCAGGTGCGAAAGCGTGGGGAGCAAACA
+
BCBAABCCCAAACGCE2AEEFGHFEEGGHHDFBB2BEEEFHHHGGCEEEGG?EFGEGGGHHHHHHHFFHHHHHHHHHHHHGCGEEGHHGHHHHHGGHGHGHHHHHHHHHHFGHHHGGGHHGGCHHHHGFGGGGHGGCBFDEFFFFFFFFFBFB;:;@:9@EFFFFFDADFFFFFFFFFFFFFFFFFFFFBFFFFFFFFFDFFFFFFDAEFFFAFFFFFFFFFFFFFFFFFF@DDFFFDFFFFFFFDEFFF.
@M03896:38:000000000-B4D98:1:2107:27508:18479 1:N:0:159
TACGTAGGGGGCAAGCGTTGTCCGGAATTACTGGGTGTAAAGGGAGCGCAGGCGGGAAGACAAGTTGGAAGTGAAAACCATGGGCTCAACCCATGAATTGCTTTCAAAACTGTTTTTCTTGAGTAGTGCAGAGGTAGATGGAATTCCCGGTGTAGCGGTGGAATGCGTAGATATCGGGAGGAACACCAGTGGCGAAGGCGGTCTACTGGGCACCAACTGACGCTGAGGCTCGAAAGCATGGGTAGCAAACA
+
ABAAAFFBAAD>EFEAA2E?EGGEGGGGHHBFBCFCEFHGFHHGGFGGGFEGGFCGGGDFGHGHFGFBBDFBFGGFFHGHHHHHHHHGHHHGGHHHGFGGHHFGHHHHHGFD???GFGGG1GHGGHGGHHHGHFHGFHHHHGHHHHHHGG?C;;;;=;;;AEFFBBC;DFGGGGGG?@BCG.:FFFFEFFFFEDFFFFFFFCDFFFB;FE9FFF?EFFFFFFFFDDAAFFFB-BD./BB9AA;FABFFFF?
@M03896:38:000000000-B4D98:1:2107:27491:18492 1:N:0:159
TACGTAGGGGGCAAGCGTTGTCCGGAATTACTGGGTGTAAAGGGAGCGCAGGCGGGAAGACAAGTTGGAAGTGAAAACCATGGGCTCAACCCATGAATTGCTTTCAAAACTGTTTTTCTTGAGTAGTGCAGAGGTAGACGGAATTCCCGGTGTAGCGGTGGAATGCGTAGATATCGGGAGGAACACCAGTGGCGAAGGCGGTCTACTGGGCACCAACTGACGCTGAGGCTCGAAAGCATGGGTAGCAAACA
+
AAAAAFFBB22>EFEA22E2FGHEEG?FHGDFBFF3EFHHHHHGHEEE?EE>EEGE/EECFGHHGFBBE3GGHGFHHGGHGHHGBGHHFHHG/2FBFDGHHFHHFBGHHHFD?1<<F?F??FHHHF<FDGHHHGHHF10<CEGGHHHF.@@@E<0;;;;;9EFGGFC;AGGGGGB.ACGGFFFFFFFFFFFFA@CFDB;-9--;FF/99.99DEFFFFFFF?DFDFFFFFA9;BD.FBFFFFBBABFFFF.
@M03896:38:000000000-B4D98:1:2107:12628:19257 1:N:0:159
AGAAACCCCAGTAGTCCGGCTGACTGACCACGCTACTATCTCGTATGCCGTCTTCTGCTTGAAAAAAAAAAAACTAGTCCAACAGATCGCTCCACGTAAAATCTCATCGCGTATCAAACAATATAAACAACGCAAATATCATGTGTATGACACTCTCCGATTCCATCACTACCTCCAGTAATCAGTACTCCACGCTATCACTGTCTGTACGCATATCATAAAGCGCCTGCATATCCATATATCGTACTTGA
+
>>1AA1FAA11B13AGGGAEE00FF11A01B0E0AE11B1BD0A/00BF/AAAB2FG11F101FFGEEEG?//>B11212111/0011//0//1<//00/221212211//<//01111</1111111=..>----000=000<000<000<00:;0/.-:.:000<0000:/00.//;0;0;0000000://...../000009/////-;9--//9//////99-----//9/9//9////---9-///
@M03896:38:000000000-B4D98:1:2107:5658:20377 1:N:0:159
TACGGAGGGTGCAAGCGTTATCCGGATTTATTGGGTTTAAAGGGTCCGTAGGCGGACTTATAAGTCAGTGGTGAAAGCCTGTCGCTTAACGATAGAACTGCCATTGATACTGTAAGTCTTGAGTATATTTGAGGTAGCTGGAATAAGTAGTGTAGCGGTGAAATGCATAGATATTACTTAGAACACCAATTGCGAAGGCAGGTTACCAAGATATAACTGACGCTGAGGGACGAAAGCGTGGGGAGCGAACA
+
BCBABBCCD?AAGFGC22EEGGGEEEFGHFEF5BFAFGHFHHHGHFGFGHGEHFGFEEFHFHHHHHGHFFGFFGHHHHHHHHHEHGHGHHGGHGCGGHFGHHHHHGHHHHF3BH3BFGHHFHGFHH3DHHHHGFHHHHHEFFFFGGGDHD1F@@?F@>>AFGGHGFDGHFFHGHHHHHHGEGFGGHGGHHHGHGGGGGEFDGFGGFGGGGGBFFGFGGGBF?FGGGFEFFA>BDDDFFFFFFFEFFBFFFD
@M03896:38:000000000-B4D98:1:2107:5677:20378 1:N:0:159
TACGGAGGGTGCAAGCGTTATCCGGATTTATTGGGTTTAAAGGGTCCGTAGGCGGACTTATAAGTCAGTGGTGAAAGCCTGTCGCTTAACGATAGAACTGCCATTGATACTGTAAGTCTTGAGTATATTTGAGGTAGCTGGAATAAGTAGTGTAGCGGTGAAATGCATAGATATTACTTAGAACACCAATTGCGAAGGCAGGTTACCAAGATATAACTGACGCTGAGGGACGAAAGCGTGGGGAGCGAACA
+
ABBAABBBBBAAFGCE?2E?GGFE2AEGHGFHBBC2FGGHGGH1GBFEGGDAGFGGEEGGHHHEFGFFDGEGFFHHHGHHHHHGGDGGHGEFHF?FGGFFHHGHHGBG?GF3FF3BBGFGFFCBGH3GHHHHEFCGFGDF@F?FC1GFHGD?F???/>>@FHHGFD1FHGGFHFHGGFGDFFHHHHGHHHHGGDCDCGEFDCFFGBFFFG?FFGGFGGGGGGDF?D?ADDA;BDDAFDDFFFFA;D@FC@@
@M03896:38:000000000-B4D98:1:2107:13263:21294 1:N:0:159
TTAGAAACCCCTGTAGTCCGGCTGACTGACTACGCTACTATCTCGTATGCCGTCTTCTGCTTGAAAAAAAAAACACCCCCCTTTCTCCACCATCTCACTTCTCCACCCACTACCCCCCTCCCTTTTCTTTTCCTTATCTCCCCACCCCCTCTCTCCTTCCCCCTCCTTCACTCTCTCCCCGTCTCCCCCTTCTTCCCTCCTCCCCTCCCTCCTCTTCTACCTCCTCTTCCCTCCCCCTTCCTACCCCCCT
+
AABBAFFFFBBA2BG5DFBE?EGEAFFGBGHHCGCFDGHHBAGFFEGHBFHEBE1BGDDDFFCEBGEF@GEEF?1111>///03B4F33FA/322B22B2222B3?0//?G222@//>//..011>>1111>>1>FF00=0/</..<---.//0:/00;/;::-..900900;0:00//.-9;A;0/9.-../99:./99..:99.....9..;//;/;////.:B////./99..:-..///;.;.---
@M03896:38:000000000-B4D98:1:2107:25141:23316 1:N:0:159
TACGGAGGGTGCAAGCGTTATCCGGATTTATTGGGTTTAAAGGGTCCGTAGGCGGACTTATAAGTCAGTGGTGAAAGCCTGTCGCTTAACGATAGAACTGCCATTGATACTGTAAGTCTTGAGTATATTTGAGGTAGCTGGAATAAGTAGTGTAGCGGTGAAATGCATAGATATTACTTAGAACACCAATTGCGAAGGCAGGTTACCAAGATATAACTGACGCTGAGGGACGAAAGCGTGGGGAGCGAACA
+
CCCCCCCCCAAACGGC?2EEGGHFGEGGHGFGBBFAFGHHHHHGHBFEGHGFHGGGEEGHFHHHGH4B@GGGGGFGHHHHHGHFHGHGGHGGHFDGFGHHHHHHHHHHHHBBDHFBDFGHHGCDGHHHHHHHGHGHFHHFGGFFHHHDGGBC@@?@>>>EFFGHFEBGHHHHHBHHHFGBGHEHEHFEEHHGHGGGGGGGFGGFGFFEGGGEGGGGGGGGGBEGFDFEFFA@BADDFDFFFFFEDDACFFF
@M03896:38:000000000-B4D98:1:2107:20393:26038 1:N:0:159
TACGTAGGGCGCGAGCGTTACCCGGAATCACTGGGCGTAAAGGGAGCGTAGGTGGCCTGACATGTCGACTGTGAACACCCGGAGCTCAACTCCGGACTTGCAGTTGAAACTGCCAGGCTTGAGGACGGTAGAGGAAGACGGACCTGCCAGTGTAGGGGTAAACTCCTTAGATATTGGCAGGAACGCCGGAGACGAAGGTGGTTTTCTGGGCCGGTTCTGACACTGATGCTCGAAAGCCAGGGGAGCGAAC
+
>AA1>C1>111>A0E0000AAEGBEFCGFF1110/AAA/BA21?G/E//B//B1BBBF/0BDF1BF//>E/B1B21ECEGE<EEEAFHFH2F1C/?@???FB1?1FBGFHD1B0?1<???-<F0<GC-<C.D0<./.<<..;-AC/:CG00<0<00.;.:9F0;000;;00=0000;90.:;;.-99---;99-;@--//;99-9/9;/B;---9:;B////://9////;---;;/-B9----9-9--@
@M03896:38:000000000-B4D98:1:2107:20407:26051 1:N:0:159
TACGTAGGGGGCGAGCGTTACCCGGAATCACTGGGCGTAAAGGGAGCGTAGGTGGCCTGACATGTCGACTGTGAAAACCCGGAGCTCAACTCCGGACTTGCAGTTGAAACTGCCAGGCTTGAGGACGGTAGAGGAAGACGGAACTGCCAGTGTAGGGGTAAAATCCTTAGATATTGGCAGGAACGCCGGTGACGAAGGTGGTTTTCTGGGCCGGTTCTGACACTGATGCTCGAAAGCCAGGGGAGCGAACG
+
ABABAFFBCBB>E?GE?2EECGHEEGGGHCCFBFF?EEEEGHHGHGGGEEGGFGGGGGFGEGFFFHAFEEEFGGFHGFGGGGGGGHHGGHGHHDCDGCGGHHHHHHHHGHFFBFGFFFGGDHF<0CFCGGDHEFFHFGFDCEGGGGGGGFBB;;;:;9;EGFGGC:FGGGGFGGFFB;BA@EFFDFFFF@DABDEFFFFFFFFFFFFFFFEED>DDFFFFFFFFFFFFFFFDFFFFFFFFFFFDADCA@D;
@M03896:38:000000000-B4D98:1:2108:16636:4047 1:N:0:159
TACAGAGGGTGCAAGCGTTAATCGGAATTACTGGGCGTAAAGCGCGCGTAGGTGGTTTGTTAAGTTGGATGTGAAAGCCCCGGGCTCAACCTGGGAACTGCATCCAAAACTGGCAAGCTAGAGTACGGTAGAGGGTGGTGGAATTTCCTGTGTAGCGGTGAAATGCGTAGATATAGGAAGGAACACCAGTGGCGAAGGCGACCACCTGGACTGATACTGACACTGAGGTGCGAAAGCGTGGGGAGCAAACA
+
CCCCCFFBBAAAFGGCA2EEFGHFFFGGHHGFDBBFEEFGGHHGGEGGEFGGDBFEGHGHHGHHHG@BFGFGHGHHHHHHGGGGFGHFFFGGHHGHHGGHHHGHHEHHHH?2GHGGGHHHHFCFGHFEGHGHHHG?ECCCEHHHHEFHHB0C====<;=ACGHHHHECEGGGFGGGBGGGGGGGGGGEGFGGFGGF>AE=CFFFFFFFFFFFFFFFFFFFFFFFFFFFFFFFFFFFFFFFFFFEFFFFFFF
@M03896:38:000000000-B4D98:1:2108:12664:4944 1:N:0:159
TTAGAAACCCGGGTAGTCCGGCTGACTGACTACGCTACTATCTCGTATGCCGTCTTCTGCTTGAAAAAAAAAAAAAACATAAGTAAAGACAATCCCCGATTGACTCTAATACGAAAATCTAACATACTACCACAGACCTTACTAATATAACATGATGTTGATAACTAATATTAATGAAGACTAATTAACAGTACACTTAGTATATACAACTCACTTTAGGCTAAAGACGAGGTGTGTATACATAACTTAGT
+
BBBABFFFFBB@CEEFDDB2AE?EGGHFFBGHG?ECDFHGHH5FFCEFG5FFEEFF5AA5FGHFFD5B/>@E/////?C2222?222222222?22//////1?1?11111<//<.>111=111111111/00../.<0<0/00000000000/0;000000000000000000;00000/90000;00000000;;000000000000//0/////;/////////..---.9/.;//////////////
@M03896:38:000000000-B4D98:1:2108:21122:6395 1:N:0:159
TACGTAGGGGGCGAGCGTTACCCGGAATCACTGGGCGTAAAGGGAGCGTAGGTGGCCTGACATGTCGACTGTGAAAACCCGGAGCTCAACTCCGGACTTGCAGTTGAAACTGCCAGGCTTGAGGACGGTAGAGGAAGACGGAACTGCCAGTGTAGGGGTAAAATCCTTAGATATTGGCAGGAACGCCGGTGACGAAGGTGGTTTTCTGGGCCGGTTCTGACACTGATGCTCGAAAGCCAGGGGAGCGAACG
+
ABAAAFFBAA2>EEFA222ECFGE0EFGHBGHCFGFEEEEHHHGFGGGGGGGGHGHGGFHEF?BBFCF>?EBFGHHGGGFFCCGGHHGFFGFFABDCCCGHHHHHFHFGHFDGFF>.FGCCGBFFHGGDGGHHGHF.CCDAEGCFFGFF0BB;9;;.;;CFFGGGGFGGGGGFFFFB;B9@EFFADFFC@BAFFEFFFFFA;EAFFFFFFFFCFFFFFFFFFFFFFFFBBBDFFFFFEFFFDFDBD;--B-
@M03896:38:000000000-B4D98:1:2108:21105:6411 1:N:0:159
TACGTAGGGGGCGAGCGTTACCCGGAATCACTGGGCGTAAAGGGAGCGTAGGTGGCCTGACATGTCGACTGTGAAAACCCGGAGCTCAACCCCGGACTTGCAGTTGAAACTGCCAGGCTTGAGGACGGTAGAGGAAGACGGAACTGCCAGTGTAGGGGTAAAATCCTTAGATATTGCCAGGAACGCCGGGGACGAAGGTGGTTTTCTGGGCCGGTTCTGACACTGATGCTCGAAAGCCAGGGGAGCGAACG
+
>AA>>FF?AAD>AAFE2AEECBGE0EFGG5FFDB1B>>EE1GF1?E?E>EGGGHAGGB?EGGBFBE/?>??B?BGHFFGGGBC/>FGF2<0?BD//@@G1F11F1<FF<FDBG<<C.<C<<<0<0<C::CEGHFCFGH/E.CA9B9;F9BFF9990999:FGF0;9BFFF//BF/B/9/;9A9F.;>9---;99=@F./;..;9.:9;/.;AD-;9;B/9B/B//9B;//:.;B.;FFF.AF=A@9-9-;-
@M03896:38:000000000-B4D98:1:2108:6057:7306 1:N:0:159
TACGGAGGGTGCAAGCGTTAATCGGAATTACTGGGCGTAAGGCGCACGCAGGCGGTTTGGTAAGTCAGATGGGAAATCCCCGGGCTCAACCTGGGAACTGCATCTGATACTGGCAAGCTTGAGTCTCGTAGAGGGGGGTAGAATTCCAGTTGTAGCGGTGAAATGCGTAGAGATCTGGCGGAATACCGGTGGCGAAGGCGGCCCCCTGGACGAAGACTGACGCTCAGGGGCGAAAGCGTGGGGAGCAAACA
+
3AA333ADB2A>A5GG?AEEABGFFFCAFGEEBBFGEAEEFHGGCECEGAGEGCEEEEE11B4B4B4BFFD3?0B?GHHGFCG/ECFH1FGFFFEHFGF1?1???1?GHG??G/0?FGFG<01??=>F..C.<C.-<=-;.;B9BB/;F/9BB9//999-99;//9.;.;.9//;;B/;;-9;.//BD@-;9FB<--..-;@@-9--..BAB>@9.;/B;/.9.9.9/.----;-./99;-9-.-.;9/A.
@M03896:38:000000000-B4D98:1:2108:6049:7325 1:N:0:159
TACGGAGGGTGCAAGCGTTAATCGGAATTACTGGGCGTAAAGCGCACGCAGGCGGTTTGTTAAGTCAGATGTGAAATCCCCGGGCTCAACCTGGGAACTGCATCTGATACTGGCAAGCTTGAGTCTCGTAGAGGGGGGTAGAATTCCAGGTGTAGCGGTGAAATGCGTAGAGATCTGGAGGAATACCGGTGGCGAAGGCGGCCCCCTGGACGAAGACTGACGCTCAGGGGCGAAAGCGTGGGGAGCAAACA
+
ABBAABBBBBAACGGFC?EEFGHFEFGGHFGGCFFFEEEFDHHGG?EGGFGCFGGGGGGFHHHHGG4BGHHGHHFGHGHHGGGGGGHFHHHGFGGHHGHHHHHHHGB@FH>DFHGHGHGGGHHGGHGHAFEFFFGGGF@DEFFEFFFFFFBFB;;;9@.;AFFFFFD9AC?FFBFFFEFFFFFBBFFFD-@DABCD-9A@FFFFFF@EFFFDD-;AFFFF/AAAADF/.-;;-999FFDDFFAEBDFFF..
@M03896:38:000000000-B4D98:1:2108:6075:7330 1:N:0:159
TACGGAGGGTGCAAGCGTTAATCGGAATTACTGGGCGTAAAGCGCACGCAGGCGGTTTGTTAAGTCAGATGTGAAATCCCCGGGCTCAACCTGGGAACTGCATCTGATACTGGCAAGCTTGAGTCTCGTAGAGGGGGGTAGAATTCCAGGTGTAGCGGTGAAATGCGTAGAGATCTGGAGGAATACCGGTGGCGAAGGCGGCCCCCTGGACGAAGACTGACGCTCAGGTGCGAAAGCGTGGGGAGCAAACA
+
>AAA11AD@AA>1DGF0AEEAFG00ECFHBFGACEAAAAEAFFFGCEEECE/EEEGGGCFGHGGFG2BFGGFFGFHFHGHGEGGECHFHHHHAGEHFGFDFHFHHHHFHHG2?FHGFFG100?GHHGH/>FFD0.>->@AAFFFFFFFF/99;;9;@@9@A/BFBB;AB@FFF/FFFB/A-AF/9FFA@@?F9-9>=-A;=-9=@@-9?9A-;-A9BFFB/-99A-////;-9>@-B-AB;@-:>AEF/F-
@M03896:38:000000000-B4D98:1:2108:8787:9209 1:N:0:159
TACGGAGGGTGCAAGCGTTAATCGGAATTACTGGGCGTAAAGCGCACGCAGGCGGTTTGTTAAGTCAGATGTGAAATCCCCGGGCTCAACCTGGGAACTGCATCTGATACTGGCAAGCTTGAGTCTCGTAGAGGGGGGTAGAATTCCAGGTGTAGCGGTGAAATGCGTAGAGATCTGGAGGAATACCGGTGGCGAAGGCGGCCCCCTGGACGAAGACTGACGCTCAGGTGCGAAAGCGTGGGGAGCAAACA
+
BCCBBBBBB?AACFFE?2EECGHFFGFGHFHHFACFEEEEDGHGG0AEFCGGGGGFGGGFHHBGFG4FGBGBGFFFHHHHFGGFGGHEFFFHHHGHCAFGHHHHHHGHFGFFHHH2FFGGHFHHHHHHFGGEHG?-?D9:;9BFFFFEFF/B:;;;;@;@EFFFFFD.:BEFFFFFFBBFDDFBBFFFD9@AFFAADFFF=BFFFFFFFFFFABF?FFBB9DD.DDBFFFFFBCAA/A:9=BC.:AAFFF?
@M03896:38:000000000-B4D98:1:2108:13578:11803 1:N:0:159
TACGTAGGGGGCGAGCGTTACCCGGAATCACTGGGCGTAAAGGGAGCGTAGGTGGCCTGACATGTCGACTGTGAAAACCCGGAGCTCAACTCCGGACTTGCAGTTGAAACTGCCAGGCTTGAGGACGGTAGAGGAAGACGGAACTGCCAGTGTAGGGGTAAAATCCTTAGATATTGGCAGGAACGCCGGTGACGAAGGTGGTTTTCTGGGCCGGTTCTGACACTGATGCTCGAAAGCCAGGGGAGCGAACG
+
3AAAAFFAAA2>AEGA22AECGHEEAFGH5FGFGGCEEEEDHHGHGGGEEGGHHGHFBFHCBGFGHE?EEEBGFGGHGGGGCGGDAGEGF?GFDCGG?FDGHHHHHHGHHFFFCF1<FFGCG0CCHGCEGDHFHFHFGFDDDGGFGGGFF0CC9;;;;;9CFFGB/0FFFGGEGFFF;:ABFFFFFFFF999BDE;DD;BEDAFFF9;/BEFAACDEFFFF9BFBFFBFFBABF..FFFFFFFB-?9@BDB
@M03896:38:000000000-B4D98:1:2108:13595:11811 1:N:0:159
TACGTAGGGGGCGAGCGTTACCCGGAATCACTGGGCGTAAAGGGAGCGTAGGTGGCCTGACATGTCGACTGTGAAAACCCGGAGCTCAACTCCGGACTTGCAGTTGAAACTGCCAGGCTTGAGGACGGTAGAGGAAGACGGAACTGCCAGTGTAGGGGTAAAATCCTTAGATATTGGCAGGAACGCCGGTGACGAAGGTGGTTTTCTGGGCCGGTTCTGACACTGATGCTCGAAAGCCAGGGGAGCGAACG
+
ABBAAFFBBBD>E?EEA2EECGHEEGGGHFFHCACFEEEGGHHGHGGGFGGCFGGHFFFHCFFFBGAEEEEFGDHHFEEGGGGFFHHGHF?GGG@FGCGGGHHGHHGHHHFGGGGGFGHHCGGGBHGCGHGG0;FHAGF?AEGFFFFFFFBF;;;;9;;CFFGGBBFGGFGGGGFFB;;;@EFFDDFCB@DFFFFAFFFFEDFFFFFF/F?A-;@DEFFFFFFF/FFFFBB;9FFAFFFFFFFF99-::@:
@M03896:38:000000000-B4D98:1:2108:22655:12891 1:N:0:159
TACGTAGGGGGCGAGCGTTACCCGGAATCACTGGGCGTAAAGGGAGCGTAGGTGGCCTGACATGTCGACTGTGAAAACCCGGAGCTCAACTCCGGACTTGCAGTTGAAACTGCCAGGCTTGAGGACGGTAGAGGAAGACGGAACTGCCAGTGTAGGGGTAAAATCCTTAGATATTGGCAGGAACGCCGGTGACGAAGGTGGTTTTCTGGGCCGGTTCTGACACTGATGCTCGAAAGCCAGGGGAGCGAACG
+
AAAAAFFBBBB>E?FA?2EECFGEEGGGHCHHFFEFEEEFGHHGGGGGEEGCGGGFFFEHEFGFBGEG@EEBFDGHHFGGGGGGGFHFGFGGGGGGG?FGHHHHHGHHHHFF1>GBFGGCCHBCFGFCGEEHFCCGHHFGEGGBFFGGGFBF;;;;AC;AFGGGFBFGGGGGFGBFB;BA@EFADFFCC9@FFFFFFFFFF;EFFFFFFFEEBDFFFFFFFFFFFFFFFFFDCFDDFFF?ED-.999-BF>
@M03896:38:000000000-B4D98:1:2108:22639:12897 1:N:0:159
TACGTAGGGGGCGAGCGTTACCCGGAATCACTGGGCGTAAAGGGAGCGTAGGTGGCCTGACATGTCGACTGTGAAAACCCGGAGCTCAACTCCGGACTTGCAGTTGAAACTGCCAGGCTTGAGGACGGTAGAGGAAGACGGAACTGCCAGTGTAGGGGTAAAATCCTTAGATATTGGCAGGAACGCCGGTGACGAAGGTGGTTTTCTGGGCCGGTTCTGACACTGATGCTCGAAAGCCAGGGGAGCGAACG
+
AABABFFA@22>EAEE22EECBGEFGGGHBFFDFEF@>EEGHHGGGGGEGGFGHGHGFFHBBDFBGCFEAEFHFGGGFEGGGGGGHHGGCGGH?BDF?FGHHHHHGHGFH1FBCGHFEHHGGFFGHF@CCDHHGGHHGC.;CEBBFFGBFBFC9;;9C;9CFFGF;FFFFGGGGFFB;/;9ABFADBD@-@9BAADFFFFFDFFFFFFFBAAB=FFEBFFBFFFFFFEBFFDAFADB.FFEFFFB.-9@B@
@M03896:38:000000000-B4D98:1:2108:2837:13956 1:N:0:159
TACGGAGGGTGCAAGCGTTAATCGGAATTACTGGGCGTAAAGCGCACGCAGGCGGTTTGTTAAGTCAGATGTGAAATCCCCGGGCTCAACCTGGGAACTGCATCTGATACTGGCAAGCTTGAGTCTCGTAGAGGGGGGTAGAATTCTAGGTGTAGCGGTGAAATGCGTCGAGATCTGGAGGAATACCGGTGGCGAAGGCGGCCCCCTGGACGAAGACTGACGCTCAGGTGCGAAAGCGTGGGGAGCAAACA
+
AAAAA3ADDAA>C54A2AEAADGAB2BFHFFHF32BAAEEFABEE?EEEGGCEEG>EEEHGBGHGHHGDGDF@FF4FHFGF/EEEEGHHHHGB?FGHGH?GDGHHGGHFGFGFGGFEFFGFFGFGHFGF.FFFH.--;-:EFFB/FFBB/9B9;;;-;;-.BFFFF.:----9A/9BFFFFFFFFFF;-;@.;@BB?D;;;>@BBB@.9BA-;9.A;;FBF.;;..;//;;-9;-9FA.?;--.9:9BFF.
@M03896:38:000000000-B4D98:1:2108:2821:13965 1:N:0:159
TACGGAGGGTGCAAGCGTTAATCGGAATTACTGGGCGTAAAGCGCACGCAGGCGGTTTGTTAAGTCAGATGTGAAATCCCCGGGCTCAACCTGGGAACTGCATCTGATACTGGCAAGCTTGAGTCTCGTAGAGGGGGGTAGAATTCTAGGTGTAGCGGTGAAATGCGTAGAGATCTGGAGGAATACCGGTGGCGAAGGCGGCCCCCTGGACGAAGACTGACGCTCAGGTGCGAAAGCGTGGGGAGCAAACA
+
BABABABCBAAAFGGE?2EEFGHFEFGGHHGHFA2FEEEEDHHGGCFEGCGGGGGCGGGFGGHHHH@FGHHGHHHFHHHHGGGGGGHGHGHHHHEHHGHDGHHHHHHHHHGDHFFGGHFHHGGGHHHHFGGGHFGGGF>DFFFFFF/BFFBFB;;;:;;@AFFFFFDADAFFFFFFFFFFFFFFFFFFB=@DFC@DFFFFFCFF>:-AEFFF9BDAFFFFBADFFDFFFFFDAB;DFDDDFFF.@DAB/::
@M03896:38:000000000-B4D98:1:2108:2840:13976 1:N:0:159
TACGGAGGGTGCAAGCGTTAATCGGAATTACTGGGCGTAAAGCGCACGCAGGCGGTTTGTTAAGTCAGATGTGAAATCCCCGGGCTCAACCTGGGAACTGCATCTGATACTGGCAAGCTTGAGTCTCGTAGAGGGGGGTAGAATTCCAGGTGTAGCGGTGAAATGCGTAGAGATCTGGAGGAATACCGGTGGCGAAGGCGGCCCCCTGGACGAAGACTGACGCTCAGGTGCGAAAGCGTGGGGAGCAAACA
+
ABAAAABCCAAACGCA22EEFGHFEGGGHHFHBEGFEEGGHHHGGCFCGFEFGFGFGGGHGHEHHHFGGGHGHGHHHHHHGGGGEEHGHHHHHGGHHGHGHHHHHHHHHHFDHHHHGHHHHHHHHHHHFGGGHHGCGABDFFFFFFFFFF0FF;;;;;;@EFFFFFDADAEFFFFFFFFFFDFFFFFFF@FFADFFF.;;@DDFFD@AAFFFFFFFFFFFFFFDFFBFFFFDAFF?FDDDFCCECDFFFF?
@M03896:38:000000000-B4D98:1:2108:2821:13984 1:N:0:159
TACGGAGGGTGCAAGCGTTAATCGGAATTACTGGGCGTAAAGCGCACGCAGGCGGTTTGTTAAGTCAGATGTGAAATCCCCGGGCTCAACCTGGGAACTGCATCTGATACTGGCAAGCTTGAGTCTCGTAGAGGGGGGTAGAATTCCAGGTGTAGCGGTGAAATGCGTAGAGATCTGGAGGAATACCGGTGGCGAAGGCGGCCCCCTGGACGAAGACTGACGCTCAGGTGCGAAAGCGTGGGGAGCAAACA
+
BBBBB?ADD?AAFBGAA2EEFGHFGGGGHGFHFBFFEEGGDHHGGFGGGGGCGGGFGGGHHHFHGFHHHHHHHGHHFHFHGGGGEGHFGFHGHHGHHGHHHHHHHGFHGHFBCGFGFHHHHHFGHHHHFFGGGHGGFFBFFFBFFFFFFFBFB;;B>B;@.FFFFFA;9=AFBFFFFBBFFDFFFFFFF@C?FCBFFFFFAFFFDF=EFFFDFCFFBFFFFFFDFFFFFFF=DD=DFF;D@DFEAD?FBA.
@M03896:38:000000000-B4D98:1:2108:25203:14760 1:N:0:159
TACGGAGGGTGCAAGCGTTATCCGGATTTATTGGGTTTAAAGGGTCCGTAGGCGGACTTATAAGTCAGTGGTGAAAGCCTGTCGCTTAACGATAGAACTGCCATTGATACTGTAAGTCTTGAGTATATTTGAGGTAGCTGGAATAAGTAGTGTAGCGGTGAAATGCATAGATATTACTTAGAACACCAATTGCGAAGGCAGGTTACCAAGATATAACTGACGCTGAGGGACGAAAGCGTGGGGAGCGAACA
+
>AAAA?ADA2>>EEGAA2AEFGH2AAEFFFHHCF2AFGHGHFEFHFGEGG1AF0>>>>@B@GGGFGGDG4B@?FG4FFGHHBGAFEHGGH??FF/BBBGGFFHGFBBFGHB2BG22BBDB?FGGHHBGHHFG/<FGFFBB@CGGBF11@D1FF@?F@<<-FGHHBD1FGHGHFHHGHFDGFFHHHHDEHHHEG?DCCGE?F@FGGFFBFG?0CFBFCFFBFFGGDF.:..;;>BFDBA.A--BF-;99@@@
@M03896:38:000000000-B4D98:1:2108:25221:14766 1:N:0:159
TACGGAGGGTGCAAGCGTTATCCGGATTTATTGGGTTTAAAGGGTCCGTAGGCGGACTTATAAGTCAGTGGTGAAAGCCTGTCGCTTAACGATAGAACTGCCATTGATACTGTAAGTCTTGAGTATATTTGAGGTAGCTGGAATAAGTAGTGTAGCGGTGAAATGCATAGATATTACTTAGAACACCAATTGCGAAGGCAGGTTACCAAGATATAACTGACGCTGAGGGACGAAAGCGTGGGGAGCGAACA
+
BBBABBBCCAAAFGFF?2EEFGHFEGGGHFGHFBDEGGHHHHHGHGHGHHGDHFGGEEGHFHHHGHHGFHGGGGGFHHHHHHHFHGHGHFEFHGFHHGGFHHHHHHHHHHF3FFF?DFGHHHFFHHEHHHHHGHGHBGFFGFHFGGF=GDBCF??@A>>AFGHHFD1GHHHHHGHGFFDGGFHHHHGEGHHGHGGGGGGEDGFGGFCFFFFBFFBCFFFCF?DGGGGAFD99@@DDFFFDFFFFCD>FFFA
@M03896:38:000000000-B4D98:1:2108:25632:16229 1:N:0:159
TACGTAGGGGGCGAGCGTTACCCGGAATCACTGGGCGTAAAGGGAGCGTAGGTGGCCTGACATGTCGACTGTGAAAACCCGGAGCTCAACTCCGGACTTGCAGTTGAAACTGCCAGGCTTGAGGACGGTAGAGGAAGACGGAACTGCCAGTGTAGGGGTAAAATCCTTAGATATTGGCAGGAACGCCGGTGACGAAGGTGGTTTTCTGGGCCGGTTCTGACACTGATGCTCGAAAGCCAGGGGAGCGAACG
+
AAAAAFFCCCD>E?FEA2EECAGEEFGGGFGHFFGFEEEFHHBEHEEFEEGG@BFFGHGHCGGGGHF?EGGHHGHGFFFGGCGGFHHGHF>?GDDFGGHGHHHDGHHFGHFGDFFGFGGHFGHFHHGGFHGGHHHHFFFDGGEAGGGGFC0B;;;9;C;.FFGGGGGGGGGGGGFFFBFAFFFFFFFFF;D?BDEFFF/BA:::AFFBFFEFDFFFEFFFFFFFFFFFFFBACFFFFFFFFFFFCA--CF-
@M03896:38:000000000-B4D98:1:2108:13371:18531 1:N:0:159
TACGTAGGGGGCGAGCGTTACCCGGAATCACTGGGCGTAAAGGGAGCGTAGGTGGCCTGACATGTCGACTGTGAAAACCCGGAGCTCAACTCCGGACTTGCAGTTGAAACTGCCAGGCTTGAGGACGGTAGAGGAAGACGGAACTGCCAGTGTAGGGGTAAAATCCTTAGATATTGGCAGGAACGCCGGTGACGAAGGTGGTTTTCTGGGCCGGTTCTGACACTGATGCTCGAAAGCCAGGGGAGCGAACG
+
AAAAAFFCCC?>EEGA?2EECFGEEEEGHBGHFBEFE>EFGHGGHGGGFGGGHHGHGHGHCFFFFGEGEEEGHHHFHFEGGGGGGHHGFFGGHDCGGCGGHFHHHHHHHHFDDCCBGGFGGGCCGHGGEGEHGHHHGHGGEGEGGGGGFFBF;;;;9;;CFFEGFCFGGFGGFFFFFBBDDFFFDFFFF;BFFDEFFFFFEFFFFFFFBF?E>DFFFFFFFFFFFFFFFFFFFFFFFFFFFFFFAD@=DF=
@M03896:38:000000000-B4D98:1:2108:13390:18534 1:N:0:159
TACGTAGGGGGCGAGCGTTACCCGGAATCACTGGGCGTAAAGGGAGCGTAGGTGGCCTGACATGTCGACTGTGAAAACCCGGAGCTCAACTCCGGACTTGCAGTTGAAACTGCCAGGCTTGAGGACGGTAGAGGAAGACGGAACTGCCAGTGTAGGGGTAAAATCCTTAGATATTGGCAGGAACGCCGGTGACGACGGTGGTTTTCTGGGCCGGTTCTGACACTGATGCTCGAAAGCCAGGGGAGCGAACG
+
>AA>>BFABAB>2ECE?2EEEGHEFEEGHGFGDBCFEEEF1FHDGEFEEE??FFEGBF?FFGGBBGAA>EEFFFGFHEEGGFGCFFHGFGFHHG@DD?FGGFFGFGFFGHF<G<F1FFHG@<GFHHG?EHGGHCG/GFBD:;.;FBFF:BBFF;;;::9C/BFGCBFGGGGGFFF//999-99FDDA=-9BEBAF-@-AADDAFFFFB;BEE-9@DEFF/FFFF9;B;FF9.9B.9FF..ADCD@99B;D9
@M03896:38:000000000-B4D98:1:2108:13375:18551 1:N:0:159
TACGTAGGGGGCGAGCGTTACCCGGAATCACTGGGCGTAAAGGGAGCGTAGGTGGCCTGACATGTCGACTGTGAAAACCCGGAGCTCAACTCCGGACTTGCAGTTGAAACTGCCAGGCTTGAGGACGGTAGAGGAAGACGGAACTGCCAGTGTAGGGGTAAACTCCTTAGATATTGGCAGGAACGCCGGTGACGAAGGTGGTTTTCTGGGCCGGTTCTGACACTGATGCTCGAAAGCCAGGGGAGCGAACG
+
AAA3>FF?3A?>A?EA2AAECFGAAEEFFBGHFBFB>>>ECGHGG?E@EEGEGFGGGHGHC?EBFHA?>?EB?FGBECEGGCCBCFHHFC?FGDBDCCGFFGGHHH1GFG1>GGFCGGFCDHCCBGCDGGGHGBCH.CFA.:.;FFC;;99B;;9;.;;CFF09;:9BFBBFFFFF/;9;-AFFDDBBB@BFFFE-ADFFA9AFFEF;B.E;--9A9///;BBFBBB9B9FA@B99/AFF?A?.@9@-@B-
@M03896:38:000000000-B4D98:1:2108:27361:20000 1:N:0:159
TACGGAGGGTGCAAGCGTTAATCGGAATTACTGGGCGTAAAGCGCACGCAGGCGGTTTGTTAAGTCAGATGTGAAATCCCCGGGCTCAACCTGGGAACTGCATCTGATACTGGCAAGCTTGAGTCTCGTAGAGGGGGGTAGAATTCCAGGTGTAGCGGTGAAATGCGTAGAGATCTGGAGGAATACCGGTGGCGAAGGCGGCCCCCTGGACGAAGACTGACGCTCAGGTGCGAAAGCGTGGGGAGCAAACA
+
BBCC@AADBAAACGCAA2EECGHFEFGGH5GGBBGCEEEEFHHGG0EEEFGFGGGEEFGHHHHHGHGGGGHBGGFFHHHHGFEEEGHFFFGHGGGGCEGGHHHHHHGFFHFDGEGFGHHHHHFGHHHHFGFFHFFGFA::;;BFFFFFFEBF;;;;@@;BEFFFFFDAA>EFFFFFFFFFB?BFFFFFF@DDFFA;@DEBFFFFFCAEFFFFADFDFFFBBDDDFFFEFFFABFAFFFDDFAFFFDEFFFA
@M03896:38:000000000-B4D98:1:2108:19294:20897 1:N:0:159
ATACCCCTGTAGTCCGGCTGACTGACCACGCCACTATCTCGTATGCCGTCTTCTTCTTTAAAAAAAAAAACAACACAACATATATATTCAACCGTCTTACCGAGGTCAAATCATATACTCATAGTGAATCAACACATTATTACAACGTCAATGCAAAACATCCATCAACTGACGCACTGTGTGTGTTTCAAGATTATACATTCCTTGTATAATCTAATAATACTATCTGAGCATAACTCTAAACAACTCGA
+
A>11AFA1>1@333BEEEAAAADA1F010AA00EBF11ADEF/002B/A/ABA212DA12DDDFCG/EE?/?///>>///01>22>2222210///0/B10//<//0111211>2222211111<1111?1?01//1<11111111-....00/000/<.0</00<00/;/0::.;-::000;.9.9/000009;00000;00000000;000090000000;////////////9//;//////--;/--
@M03896:38:000000000-B4D98:1:2108:4320:21818 1:N:0:159
TACGTAGGGGGCAAGCGTTGTCCGGAATTACTGGGTGTAAAGGGAGCGCAGGCGGGAAGACAAGTTGGAAGTGAAAACCATGGGCTCAACCCATGAATTGCTTTCAAAACTGTTTTTCTTGAGTAGTGCAGAGGTAGATGGAATTCCCGGTGTAGCGGTGGAATGCGTAGATATCGGGAGGAACACCAGTGGCGAAGGCGGTCTACTGGGCACCAACTGAAGCTGAGGCTCGAAAGCATGGGGAGCAAACA
+
>AAA>CCAABBA2CCC22AAFGBEFEFFHDFFC3FCEAGGCHHGGGGCGGG0BEE/>>EEFEEGFHBGHGHCGDBGHCE/?F2FFHHFHHHGGEFBGFHHEHHEGGHHHG?1D?1?FFGFFFHGGGDGFHFEFGHHB1GHHGFBGGHGFF-:.<<;@:.;..:BFFA9.9.;B0;CDCD??.BFFBDE?/BBE;;AD??D@>>D///9:EFB.AAA?FF////9FF.9..99-BA.//;/.;..-.AFB.;
@M03896:38:000000000-B4D98:1:2108:4337:21823 1:N:0:159
TACGTAGGGGGCAAGCGTTGTCCGGAATTACTGGGTGTAAAGGGAGCGCAGGCGGTAAGACAAGTTGGAAGTGAAAACCCTGGGCTCAACCCATGAATTGCTTTCAAAACTGTTTTTCTTGAGTAGTGCAGAGGTAGATGGAATTCCCGGTGTAGCGGTGGAATGCGTAGATATCGGGAGGAACACCAGTGGCGAAGGCGGTCTACTGGGCACCAACTGACGCTGAGGCTCGAAAGCATGGGTAGCAAACA
+
AAAA>FFAAAD>AAFC?2EAFGHEEEFGHHGHFGFFGGFHHHGGHGGFGCGGGGGEAFGHGGHHHHFHEHHHHFBFHHG/BGHGHHHHHHHGGGHHHHHGHHGHHHHHHFGGGHHHGHGHGFHGHHHHHHGHHGHHHHHHFFHHHHHHD-@DG<=<-<<A?EFHHGC;CGFHFHG?FAB?AACFGGGEC;CFAA@FFFECFA@DFFFFFE?FFFFFFFFFFADA.;FFA9ABCFFDFBBF?EBF.;BFFEF
@M03896:38:000000000-B4D98:1:2108:4354:21828 1:N:0:159
TACGTAGGGGGCAAGCGTTGTCCGGAATTACTGGGTGTAAAGGGAGCGCAGGCGGTCAGACAAGTTGGAAGTGAAAACCATGGGCTCAACCCATGAATTGCTTTCAAAACTGTTTTTCTTGAGTAGTGCAGAGGTAGATGGAATTCCCGGTGTAGCGGTTGAATGCGTAGATATCGGGAGGAACACCAGTGGCGAAGGCGGTCTACTTGGCACCAACTGACGCTGAGGCTCGCAAGCATGGGTAGCAAAC
+
3>A>>FF?A>2>22AF2AA22FGEAAEGHFGDA3AAEE3GGHFDEFGEGGE0BEEG/??GF11?@FFFBH?BGF4B3?EFG3?FBGFGFCFFGHHGHHG1F?GHHH2F1FGFG2FFEHHH@D@?@1?0111?//C11?1<FHEFGHEHC-@AC<=D--.--/:0C:::.:.CBGG.@B@?BGBFFFG?;;BF;-->;.9;9--99F///9;BFF.9AFBF/.99.AA9AE.9-9A-9B//../9.9;BF.
@M03896:38:000000000-B4D98:1:2108:8178:23288 1:N:0:159
TACGGAGGGTGCAAGCGTTAATCGGAATTACTGGGCGTAAAGCGCACGCAGGCGGTTTGTTAAGTCAGATGTGAAATCCCCGGGCTCAACCTGGGAACTGCATCTGATACTGGCAAGCTTGAGTCTCGTAGAGGGGGGTAGAATTCCAGGTGTAGCGGTGAAATGCGTAGAGATCTGGAGGAATACCGGTGGCGAAGGCGGCCCCCTGGACGAAGACTGACGCTCAGGTGCGAAAGCGTGGGGAGCAAACA
+
BCBABBBCBAAAFGBC??EEFGHFEEGGHHFFEBFBEEEEHHGGG0EFEGGFEGG/EFGGGGHHFH4B@GGHHHFHHHHHGEGGEGHHGGHHHHEGHGFFGHHHHHGHHHFGHHH2FGGFFGHHHGHHFGGGHHF?CCB;;BFFFFFFFFBFF;;;-;;@EFFFFFA;DFFFFFFFFFFFFFFFFFF.BCCFFDFFBFEDFFFF=C@AEFF-;C.;FFFFFADDFFFFFFFCDCFABDDFFFFFFDFFFF?
@M03896:38:000000000-B4D98:1:2108:8156:23295 1:N:0:159
TACGGAGGGTGCAAGCGTTAATCGGAATTACTGGGCGTAAAGCGCACGCAGGCGGTTTGTTAAGTCAGATGTGAAATCCCCGGGCTCAACCTGGGAACTGCATCTGATACTGGCAAGCTTGAGTCTCGTAGAGGGGGGTAGAATTCCAGGTGTAGCGGTGAAATGCGTAGAGATCTGGAGGAATACCGGTGGCGAAGGCGGCCCCCTGGACGAAGACTGACGCTCAGGTGCGAAAGCGTGGGGAGCAAACA
+
AAAAAA1DDA1>FGGAE0EA0BGAEEFGHGFHFFHAEE/BCGGGG/A/EEECGGGEGFEHGDGGHHHHGHHHGGFHHHHHFGGGGGGFGFHHFAFHHGHHHGHHHHHHFHGFHHHFGHHGHFBGFFFGFGF<<GA<@;9;ABFFFFFBBB/;B;;B=;;@;FFFFFBAA=EFFBFFFFFFFFFF/FFF@?=BA;@@@FF@@@@@@@@F?BF@--AABFFBFFFBFBBB9BB-A@@-/-AB<@?-;A-BF-:
@M03896:38:000000000-B4D98:1:2109:7431:4478 1:N:0:159
TACGTAGGTGGCAAGCGTTGTCCGGAATTATTGGGCGTAAAGGGCTCGCAGGCGGTTCCTTAAGTCTGATGTGAAAGCCCCCGGCTCAACCGGGGAGGGTCATTGGAAACTGGGGAACTTGAGTGCAGAAGAGGAGAGTGGAATTCCACGTGTAGCGGTGAAATGCGTAGAGATGTGGAGGAACACCAGTGGCGCAGGCGACTCTCTGGTCTGTAACTGACGCTGAGGAGCGAAAGCGTGGGGAGCGACC
+
1>A>>FC1@@1B11FA11A0AFFE0BEFHBEFBGEBAAAA/AFEBEGEEE?AFEE/>FGGFGHH2FG1FB1@BBFF@0FFG/E/>EEGHHH/B////</<?FDGF1FGHF?<?.A.<FFD<FHHHHHB0</GC.<..<CFA0C0C<;CC.CC:;0;C-.;EFGBF;:9;?A0BFGGE00;.C9A-;-;9/9/;--;@-:--99999/;99/BBFFFF//9;A?;-9--/-;--9;9/9-;--;-9A-9-;
@M03896:38:000000000-B4D98:1:2109:13893:5949 1:N:0:159
ATTAGAAACCCGAGTAGTCCGGCTGACTGACTACGCTACTATCTCGTATGCCGTCTTCTGCTTGAAAAAAAAAACAACACGATACGCACCAGTAGACATGCGACATACCCCAGACATGTAGATTATCTACACAGGAGCCCGAATGTCATCAGTCTCAAAGCCCATATACACAACAATTCACGCACCATCATACACACACGATCTGAGAATACACTTACTAAATATGTGGAATGTCCACCATATAAACCCAT
+
>>3>>D5DCF?222EGDDBGEEEEABFHHHFFFCE?FAEGHGGHHBAAA3AD0BEBEDGHFFFC1FBF1>EEE/?11/?//>//////</00?222?B222/////2222////<011111?111111111<10.0....--<./0=00000000;00:0/;:.//00;000....00000..-;-.090000000...--...://////////9////;/////////////9///..////////../
@M03896:38:000000000-B4D98:1:2109:5455:18038 1:N:0:159
TACGGAGGGTGCAAGCGTTATCCGGATTTATTGGGTTTAAAGGGTCCGTAGGCGGACTTATAAGTCAGTGGTGAAAGCCTGTCGCTTAACGATAGAACTGCCATTGATACTGTAAGTCTTGAGTATATTTGAGGTAGCTGGAATAAGTAGTGTAGCGGTGAAATGCATAGATATTACTTAGAACACCAATTGCGAAGGCAGGTTACCAAGATATAACTGACGCTGAGGGACGAAAGCGTGGGGAGCGAACA
+
CCCCCABCC@AABFGE?AEEGGFEFFGGHBGGBFGAFGHHHHHGHBBEGHGGHGGEEEFGHGHHHHBGDFGFFHHGHHHHHHHGHGHGGHGGHGGHHHHHHHHHHHHHHHD3DFDFFFHHHF2DDHFHHHHHGHFHEHGFGFFGGGGFGFFGF@FGCA>EEHGHFEBGHHGHGHHHGGFHHHFHEFGHHHHHHGGGGGGGGGGGGFGGGGGFGGGGGGGGGGGGGGGEFFEFFFFFFFFFFFFFFF;CFFC
@M03896:38:000000000-B4D98:1:2109:7977:18084 1:N:0:159
TACGTAGGTGGCAAGCGTTGTCCGGAATTATTGGGCGTAAAGGGCTCGCAGGCGGTTCCTTAAGTCTGATGTGAAAGCCCCCGGCTCAACCGGGGAGGGTCATTGGAAACTGGGGAACTTGAGTGCAGAAGAGGAGAGTGGAATTCCACGTGTAGCGGTGAAATGCGTAGAGATGTGGAGGAACACCAGTGGCGAAGGCGACTCTCTGGTCTGTAACTGCCGCTGAGGAGCGAAAGCGTGGGGAGCGAACA
+
ABBAAFFCFFBCBGCG22ECFGHGEEGGHFHHCFGBEFFFHHHGGAGGGFGCFFGCEFHFHGHHHHHHHHFGHHHHFHHHGGGEGGGHHHHGGC?DDDBCFGHHFHHHHH?FHG@FGFGHFDGGFFHHDHGGHHHCAFGGGFHHHHHHHFGHGCCGGFACEFGGGGGFDGGGGFGFFEFGGGFFFFFFABFFEBDFFFFF;DDFFFF0FF0B/9BFFF00;BFC>AFA;A9;=:@DFDADAFFEBD>@-@@
@M03896:38:000000000-B4D98:1:2109:23148:18185 1:N:0:159
GTGATTCACATTAGAAACCCTGGTAGTCCGGCTGACTGACTACGCTACTATCTCGTATGCCGTCTTCTGCTTGAAAAAAAAAACATACAATAACTCTACTTAAATATACACATCTCACTATAACAAACAAATCGTTATTGTAAGCCAATCACATGTGAATGACTCAGATATGTGTGAGATCTGATATATGAGTACAACTAGGTCTGGCTCTGTACAGATGGTTCATCTGATATTCTAACACCAATGAATG
+
CCCCCFFFFFFFGFCFD4BEAEFFGHHHHFEA22FCBBFGFGHGGGGFHFHEGHHFABBFGCEEHGFHGHGHHEGHGFG@>EE1?3333343?343444444334444B433334B33333333220?0/0>2/////22D11?1100101?1111111>11111111>1=1111.0000000000000<00000000000/000//0;0:0;00000;00090000;000000000000;...00000;
@M03896:38:000000000-B4D98:1:2109:27087:21804 1:N:0:159
TACGGAGGGTGCAAGCGTTAATCGGAATTACTGGGCGTAAAGCGCACGCAGGCGGTTTGTTAAGTCAGATGTGAAATCCCCGGGCTCAACCTGGGAACTGCATCTGATACTGGCAAGCTTGAGTCTCGTAGAGGGGGGTAGAATTCCAGGTGTAGCGGTGAAATGCGTAGAGATCTGGAGGAATACCGGTGGCGAAGGCGGCCCCCTGGACGAAGACTGACGCTCAGGTGCGAAAGCGTGGGGAGCAAACA
+
BBBBBBBB@?AA4GGEA2EEAFFFGGGGHFBB5BABAAEFFGHGG0EEEGGGGGG@>FEHFHHHHHHHHGFFDGHHHHHHFGGFEGHHHHHHFFEFFGHGHGHHHHHHHHFFFGHGGHHHGFFHHHHHFGGGHHGGGFB::BFFFFFBBFBFFBBBDDAFFFFFFFA;ABEB/FFFFFFFFBBFFFFFC;:DFDFCDFFAFFFFDBDEFFF;9>DDBFFFFFFFFFFFFFFBADCDFDFFAAF?BDEFFF.
@M03896:38:000000000-B4D98:1:2109:10613:23719 1:N:0:159
TACGGAGGGTGCAAGCGTTAATCGGAATTACTGGGCGTAAAGCGCACGCAGGCGGTTTGTTAAGTCAGATGTGAAATCCCCGGGCTCAACCTGGGAACTGCATCTGATACTGGCAAGCTTGAGTCTCGTAGAGGGGGGTAGAATTCCAGGTGTAGCGGTGAAATGCGTAGAGATCTGGAGGAATACCGGTGGCGAAGGCGGCCCCCTGGACGAAGACTGACGCTCAGGTGCGAAAGCGTGGGGAGCAAACA
+
ACBAABBCCAAACFFE2AECFGHFEEFGHGDB5B2BAAEFGHGFG0E0EEGEGGGCGGGHHGFFGHHHHHGFGGHHHHHHGGGGGGHGHHHHHGFCHGHHGHGHHHHHGHGGHHGGGHHHGHFHHHHHFGGEHHGGGFB;AFFFFFFFF;BFF;BFFCACFFFFFFD;AFAFFFFFFFFFFFFFFFFFFCFFFFFA@DEDFFFFFF;EFFFFFCFFFFFFFFFFFFFFF0;>ADD.FA.:>DF?9:EFFFF
@M03896:38:000000000-B4D98:1:2109:10598:23736 1:N:0:159
TACGGAGGGTGCAAGCGTTAATCGGAATTACTGGGCGTAAAGCGCACGCAGGCGGTTTGTTAAGTCAGATGTGAAATCCCCGGGCTCAACCTGGGAACTGCATCTGATACTGGCAAGCTTGAGTCTCGTAGAGGGGGGTAGAATTCCAGGTGTAGCGGTGAAATGCGTAGAGATCTGGAGGAATACCGGTGGCGAAGGCGGCCCCCTGGACGAAGACTGACGCTCAGGTGCGAAAGCGTGGGGAGCAAACA
+
BBBBB@ABBAAAEGGC??E?AGHFEEGFHHFFBBABAAEEGFHGGCFEGGGGGGGCGGGHGFHGGHHHHGHGHHGHGHHHGGGGGGHGFGHHHHGHHGHHHGHHHHBFGHFFGGHHGHHHHE?GHHHHFGGGHHGGGF-:;BBFFFFBFF/F99BFFFABFFBFBFA;.BEF/FFFFB/F.DB/BFFFC:BDFFFA;BECFFFFFC;E./:=D-;.;9BBFFFDFBB/:9BAFFAAFFA.BF;.:;A/:F.
@M03896:38:000000000-B4D98:1:2109:13330:25143 1:N:0:159
TTAGATACCCCAGTAGTCCGGCTGACTGACTACGCTACTATCTCGTATGCCGTCTTCTGCTTGAAAAAAAAAAATAAAAACAAATAAAAAATACAGAATGTGACATATAAGATATAAAAAAACAAATAGTAAAGCTGATGATATCGCAGAACAACAATAATATACAAATGGTCGTGACAGGTACATAGAGTAGGCGAATATGAAACAAACTATCAATCAGGAAACACAATTAGTACAGAGGATAAAAAAAA
+
ABCBCFFFCFAAEGGFFFGCEGGGFGHHFFFFBECDDEHHFFHHGFGHGHGEEEGF5DFFFH3BBF51>EEFC/1333@3///03?3333/0333343?2B2233333333?33333D22<////0=111111=1?111111111....-<///...<0000000000;0000--./.00.00000000000000----.;00000/...00:000000000////...0000009000/../09000---
@M03896:38:000000000-B4D98:1:2110:20486:3001 1:N:0:159
TACGTAGGGGGCGAGCGTTACCCGGAATCACTGGGCGTAAAGGGAGCGTAGGTGGCCTGACATGTCGACTGTGAAAACCCGGAGCTCAACTCCGGACTTGCAGTTGAAACTGCCAGGCTTGAGGACGGTAGAGGAAGACGGAACTGCCAGTGTAGGGGTAAAATCCTTAGATATTGGCAGGAACGCCGGTGACGAAGGTGGTTTTCTGGGCCGGTTCTGACACTGATGCTCGAAAGCCAGGGGAGCGAACG
+
ABAAAFFBABD>??EE222ECGHEEEGGHFCDBFF?EEEEGHHGHGGGGGGGHHGHHHGH?FFFBGEG>E?BBDGGHFGGGGGGGHHHGCGGGDBGGCGGHHHHHHGGHH>F1<F1FFGGC<CCFHGGFHGHFCGHGHF?EEE@FFGFFBBB;;;;.9;C:CFGBBFGGGGGEFFFF;/;@FFFFDFFFFFFFFFFFFFFE9AFFFFFFFEFFCBFEFFFFFFFFFFFFFFFFBDDFFFFFFFFFDB==@B
@M03896:38:000000000-B4D98:1:2110:20498:3016 1:N:0:159
TACGTAGGGGGCGAGCGTTACCCGGAATCACTGGGCGTAAAGGGAGCGTAGGTGGCCTGACATGTCGACTGTGAAAACCCGGAGCTCAACTCCGGACTTGCAGTTGAAACTGCCAGGCTTGAGGACGGTAGAGGAAGACGGAACTGCCAGTGTAGGGGTAAAATCCTTAGATATTGGCAGGAACGCCGGTGACGAAGGTGGTTTTCTGGGCCGGTTCTGACACTGATGCTCGAAAGCCAGGGGAGCGAACG
+
AAAAAFF@3>D>2A?222AAAGGB0EAFHFA5D11B>>0?FGHGFEE@E1>AGHGHFB?F?BGEFG//>E/BBB4BFCFGGGG?DHFHBFFGGDCDG?GFGHHFHHGFHH=DGFFCGFCGAAG/CH-<:GAGHEC/CCC.:..99BFFF09B;;;09.;CF0FFFFFGBFFGGB;:/;9.-.BA.:@-;;-;BDE-;ABF.DFFEFFB9.A.=-9AABB/;/BBFFB9BFB;@BA.FFFFED>A-.-;=9-
@M03896:38:000000000-B4D98:1:2110:20477:3021 1:N:0:159
TACGTAGGGGGCGAGCGTTACCCGGAATCACTGGGCGTAAAGGGAGCGTAGGTGGCCTGACATGTCGACTGTGAAAACCCGGAGCTCAACTCCGGACTTGCAGTTGAAACTGCCAGGCTTGAGGACGGTAGAGGAAGACGGAACTGCCAGTGTAGGGGTAAAATCCTTAGATATTGGCAGGAACGCCGGTGACGAAGGTGGTTTTCTGGGCCGGTTCTGACACTGATGCTCGAAAGCCAGGGGAGCGAACG
+
>AA?AFFA?22>A2EA222ECFGBAEGGHBADBBA?>>EEGHHGHGEEEFGCGGFGFGFHBFGCBGAF>EABBFDGHFEGGFCGCFFB?CFGH??DC??FGHGFGGFHHHF=D>>C>>FCCGC<CHC@CCDHFGGFGFC?=CEDGFGGFGBFC90;999CFGGG;=;CF0FFGGFF/;9;-AFF;ACD>;=AFDFFF./:EFFFEFFF/..9--;AEFFFFBFF/BBBFFB;;FDFFFFF.;BF-9-@-@-
@M03896:38:000000000-B4D98:1:2110:16251:5663 1:N:0:159
TACGTAGGGGGCGAGCGTTACCCGGAATCACTGGGCGTAAAGGGAGCGTAGGTGGCCTGACATGTCGACTGTGAAAACCCGGAGCTCAACTCCGGACTTGCAGTTGAAACTGCCAGGCTTGAGGACGGTAGAGGAAGACGGAACTGCCAGTGTAGGGGTAAAATCCTTAGATATTGGCAGGAACGCCGGTGACGAAGGTGGTTTTCTGGGCCGGTTCTGACACTGATGCTCGAAAGCCAGGGGAGCGAACG
+
AABBAFFBBA?>E?E?E2EEAFGEEGCGG5A55BBBE>EEGHHGHGGGEGGG@BFFFFFH?FDFBGCF>A?BBGHHHFGGGGGGGHHEGF?GHDFGGFHFHHHGHHGHGHDD1<CFFHHCDGCCCGGGGHGHHGHHHHFDDDECFFGFFFFF;;;0:C:CFFFGB9CFGGGGFFBFFFBD>AFF.DFAD;@EFFECFFBBE:EFFFFFFFEFFFFFEFFFFFFFFFFFBBBDFF?AFFFFEDF:@A-9@B;
@M03896:38:000000000-B4D98:1:2110:16243:5680 1:N:0:159
TACGTAGGGGGCGAGCGTTACCCGGAATCACTGGGCGTAAAGGGAGCGTAGGAGGCCTGACATGTCGACTGTGAAAACCCGGAGCTCAACTCCGGACTTGCAGTTGAAACTGCCAGGCTTGAGGACGGTAGAGGAAGACGGAACTGCCAGTGTAGGGGTAAAATCCTTAGATATTGGCAGGAACGCCGGTGACGAAGGTGGTTTTCTGGGCCGGTTCTGACACTGATGCTCGAAAGCCAGGGGAGCGAACG
+
ABAAAFFAAA>>E?F?A22AAFBE0EEGF5AB5AA?>>@ADGHGHEFGEECF3B?AFGFHCE??BF//<A/BB44BB??DGCFCGGFBGF>FGDD/@/??GFHGHGHGHH=B1<CB<FCGCF<<<GDAEGEHFCGHCCFDAEE@BBFFFFBF;;;0;9::BFFGC;9CFBBCBB9B9;/A=EFFAD;9@-;AFDF-AD/B.9;9.;/99F9EA;@DEFBBB/:B9F/9FFFD-..;FFFFFDBDCD--=D-
@M03896:38:000000000-B4D98:1:2110:15360:7358 1:N:0:159
TACGTAGGGGGCGAGCGTTACCCGGAATCACTGGGCGTAAAGGGAGCGTAGGTGGCCTGACATGTCGACTGTGAAAACCCGGAGCTCAACTCCGGACTTGCAGTTGAAACTGCCAGGCTTGAGGACGGTAGAGGAAGACGGAACTGCCAGTGTAGGGGTAAAATCCTTAGATATTGGCAGGAACGCCGGTGACGAAGGTGGTTTTCTGGGCCGGTTCTGACACTGATGCTCGAAAGCCAGGGGAGCGAACG
+
ABAAAFFCBB@>22EE22AEAFGEEEGGGBCBBBFFEEEFGHHGHGGGEFGGGHGHFHGHCFDCBFCG>A?BBGHGDCEGGFGGGGGFGFGHHFDAC?FGHHHHHFHHHHFFDFGFGGGGDHFGCGCCEHGHGFHHGHFFADEABFFGFGFF;;;;::;:CFFG;:CFGGFGFBFFB:9A>EFFDFFFF@DFFFFFFFFFFFFFFFFFFEEE@9;AEFFFFFFFBFFBBFFDFFFFFFFFFFFF-A9=CF=
@M03896:38:000000000-B4D98:1:2110:26512:10493 1:N:0:159
TTAGAAACCCTAGTAGTCCGGCTGACTGACTACGCTACTATCTCGTATGCCGTCTTCTGCTTGAAAAAACAAACACTACAAAAATATACACAACTCTAACAGATACATTAACTAGTCAAAATCAATCAAAAAATACACTCTCGAACACAAACTCAGCATATATCTGTATGAACAACGTTGCCTATAAACAATTATCACTAGTATGTAAAGTCGCATAAATTGAATCATCTACTACTATTTTTACTAAATCG
+
BBBBAFFFFBFFGDB6BFFAAEEEFHHHCFHFCEE22AFDGFHHHFGHFFHEAEGFHFGAFGCGGF5AE1?FF111333333B1BF44443311334443333344344B434434B44433333433B33//02B223222/2<0/2//0?11<1111111111<1<1111110.-.0..000000000.00<000000:000000000<0.--..09;0000000000009000900900.9000000.
@M03896:38:000000000-B4D98:1:2110:11405:11092 1:N:0:159
TACGGCGGGTGCAAGCGTTAATCGGAATTACTGGGCGTAAAGCGCACGCAGGCGGTTTGTTAAGTCAGATGTGAAATCCCCGGGCTCAACCTGGGAACTGCATCTGATACTGGCAAGCTTGAGTCTCGTAGAGGGGGGTAGAATTCCAGGTGTAGCGGTGAAATGCGTAGAGATCTGGAGGAATACCGGTGGCGAAGGCGGCCCCCTGGACGAAGACTGACGCTCAGGTGCGAAAGCGTGGGGAGCAAACA
+
AAAAA3>DBDAAFGGA21A1ABGAEE1FHFEFBBBB>>EEHFGFGGGCGGGCGGGEGGGHGHHHHHGB1FFFGH2?BGHGFGGBBDHGHFGHGGGFGGEFGBFFGGBGGH>=CGB0<CGHHGGHGHHGEDEF0C.;BBBFFF/BFFFFFFBFF/;;;@9B9/BFBF;9DB.BFFFF:FBA.DFFFFB.@@BFFB<9=DE@=@B;B?-A.FF;-@A.BFF/FFBFD.9/;FB9.@@DFFAD=>?E?A.B9A.
@M03896:38:000000000-B4D98:1:2110:11389:11102 1:N:0:159
TACGGAGGGTGCAAGCGTTAATCGGAATTACTGGGCGTAAAGCGCACGCAGGCGGTTTGTTAAGTCAGATGTGAAATCCCCGGGCTCAACCTGGGAACTGCATCTGATACTGGCAAGCTTGAGTCTCGTAGAGGGGGGTAGAATTCCAGGTGTAGCGGTGAAATGCGTAGAGATCTGGAGGAATACCGGTGGCGAAGGCGGCCCCCTGGACGAAGACTGACGCTCAGGTGCGAAAGCGTGGGGAGCAAACA
+
ACBAABCCCAAAFFG4?2EEFGHFEEGGHHDBBBBBEAEEHHHGGGGGGGGCGGGCGGGHGHHHHH4FFHFBBGHHHHHHGGGGGGHGHFHHHHGGHGHGHHHHHHHHHHFDGHHFGHHHHGHHHHGGGGGGHHGGGFFAEFFFFFFFBFBFF;;;;;;@EFFFFFD;DFFFFFFFFFFFFFFFFFFFF9@DFFFFFFFFAFFFFFFFFFFFFFDDFFFBFF:DDF:;;BBBABFDFF9AFFF?BFFFFF.
@M03896:38:000000000-B4D98:1:2110:27590:11123 1:N:0:159
TACGGAGGGTGCAAGCGTTAATCGGAATTACTGGGCGTAAAGCGCACGCAGGCGGTTTGTTAAGTCAGATGTGAAATCCCCGGGCTCAACCTGGGAACTGCATCTGATACTGGCAAGCTTGAGTCTCGTAGAGGGGGGTAGAATTCCAGGTGTAGCGGTGAAATGCGTAGAGATCTGGAGGAATACCGGTGGCGAAGGCGGCCCCCTGGACGAAGACTGACGCTCAGGTGCGAAAGCGTGGGGAGCAAACA
+
>AA>11>111>>FG1A00EEFGGB0BFFHF1221/BAAAECGEEECEAEE/>E/>FCAE>BGEF@FFBFHB2BB@12FGGFE@E<EGFGHHFFC/FGGHBFD1FFFGFGHF2GHGGFGFGFHFGHHG?FCFFHECC--@AEFFBFFFB9//9;/;;;;9;EFFFFB:AB?EBF/FFF99AB-;BFFFB=@>B:;=-@9A=-;@@@@;EEF?@-@BBBFFBFFFBBBFEFF9--9@?F-AB?-@E;BAFFFF
@M03896:38:000000000-B4D98:1:2110:27614:11130 1:N:0:159
TACGGAGGGTGCAAGCGTTAATCGGAATTACTGGGCGTAAAGCGCACGCAGGCGGTTTGTTAAGTCAGATGTGAAATCCCCGGGCTCAACCTGGGAACTGCATCTGATACTGGCAAGCTTGAGTCTCGTAGAGGGGGGTAGAATTCCAGGTGTAGCGGTGAAATGCGTAGAGATCTGGAGGAATACCGGTGGCGAAGGCGGCCCCCTGGACGAAGACTGACGCTCAGGTGCGAAAGCGTGGGGAGCAAACA
+
BCBABBCCDAAAFGFE?2EEAGHFEEGGHGD55BBAEEEFHHHGGGGGGGGGGGGGGGGHHHHHGHGHGHEBFGHGGHHHGGGGGGHFGGHHHHGHFFHGHHHHHHGHGHFFGAGGGHHHHGGHHHHHFGGGHHCCDF>AEFFFFFFFFFBFB;;;-@;CEFFFFFDDDFFFFFFFFFFFFFFFFFFFFDFFFFFFFFFFF;BDFDDFFFFFFFFDFFFFFFFFFFFFFFFDD=DFFFFFFFFFFFEFFF.
@M03896:38:000000000-B4D98:1:2110:27592:11141 1:N:0:159
TACGGAGGGTGCAAGCGTTAATCGGAATTACTGGGCGTAAAGCGCACGCAGGCGGTTTGTTAAGTCAGATGTGAAATCCCCGGGCTCAACCTGGGAACTGCATCTGATACTGGCAAGCTTGAGTCTCGTAGAGGGGGGTAGAATTCCAGGTGTAGCGGTGAAATGCGTAGAGATCTGGAGGAATACCGGTGGCGAAGGCGGCCCCCTGGACGAAGACTGACGCTCAGGTGCGAAAGCGTGGGGAGCAAACA
+
ABBAAABBBBA>4D4A22EAAGHFEEFGHDA553ABAAEAFGGEFGGEECEEEEGEFEGHHFHHGHBBDGFBFFHHHHHHGEFEEFGFGFHG?GFHFFGFHHGGHFDGFHHFHHGFFHHHGFFGHHHGFDFFGGD?-@:;;B/BFFFE;BFFF:;;;;9;.BFFFFA9:-.;BFFFFFF.DFFFFFFADBFD;->@@.;;:BDBFF@.AFFAAADF9FFFF.ADD?/BFFFFFF-;B..;B-B.9;A9/;A
@M03896:38:000000000-B4D98:1:2110:17327:11294 1:N:0:159
ATTAGAAACCCCAGTAGTCCGGCTGACTGACTACGCTACTATCTCGTATGCCGTCTTCTGCTTGAAAAAAAAAAATACAAAATACAAAATAGACAGTAATTGCCAAATAACTAAAGAAGATAAAAATAAAAAGTAACAAGCAAAAGTCGAAAAGTAGTAGCGAATAATACTTACACTAAATCTTTGAAAAATCAGATTCAGATCAGAACTAAATAAAACTCAGTATCGATTCACTAACAAATAGAGAAATA
+
BCCCBFFFFFBAEFFGBDFBE2EE?FHHHFCFFBECFEFGHFFHHGFGHFHHGEGFGFGHGHHGGHGFFGGGGF/1B3?3303B333303?33?4234444?4332?2332332?2302222>2220@2222/1111110/0?10011<...-0<11111<----.00000000:00/00;000000000..0000000009000000/0000;000000900009;..90900000000.0:0;000000
@M03896:38:000000000-B4D98:1:2110:8104:14821 1:N:0:159
TTAGATACCCCGGTAGTCCGGCTGACTGACTACGCTACTATCTCGTATGCCGTCTTCTGCTTGAAAAAAAAAAAGACTACAAGTAGCCTTAAACATTACATGATGACGACAGGAAAATTAGAGATAATGTGAATTGAATAAATACGACTCGGTAGTAATTAGAGCATCACATAACAACTTTAATGAATATCTGAGAGTATGGTATATGACACATAATAGTATCACACAACTATTGTATGATGAACGACTGA
+
AABABF5BBCADCECGFG5AE??AGGFGBGHFB2A2BEGG55FGGFGHHHHGFGHFBDFFGG@BBB5?0@EE////233333B3444333333333422222?3332//////022222111111111111111111=1111<1<......<...<000000000/00000000/00./0000000000000;000/;000/0000000000:9000000000000/.../////9/////////..-.;/
@M03896:38:000000000-B4D98:1:2110:27573:15319 1:N:0:159
TACAGAGGGTGCAAGCGTTAATCGGAATTACTGGGCGTAAAGCGCGCGTAGGTGGTTTGTTAAGTTGGATGTGAAAGCCCCGGGCTCAACCTGGGAACTGCATCCAAAACTGGCAAGCTAGAGTACGGTAGAGGGTGGTGGAATTTCCTGTGTAGCGGTGAAATGCGTAGATATAGGAAGGAACACCAGTGGCGAAGGCGACCACCTGGACTGATACTGACACTGAGGTGCGAAAGCGTGGGGAGCAAACA
+
BCCCBBFBB?A>EGCA22AACGHFFEGGHHD553BAAAEEGGGEEEGGGEFEFFGEGHGHHHHHHHFBFFFBBFGGHGHHGGGGGGHGHFGGHHEHGFGHHHFHHFFHGHFDGHGFFHHHGGCFGHG?FGFHHCD.CCCCCCHHFFGGHEDCD===<:;;CCHHCGC;CBEGFGGGF0;FAFFGFFFFGFGBA?A=9A;:@AD;FFFFFFFFEFFFFFFFFBFFFFFFFEB@DF;AFAFFFCDE-;EFFFF
@M03896:38:000000000-B4D98:1:2110:9855:16808 1:N:0:159
TACGGAGGGTGCAAGCGTTAATCGGAATTACTGGGCGTAAAGCGCACGCAGGCGGTTTGTTAAGTCAGATGTGAAATCCCCGGGCTCAACCTGGGAACTGCATCTGATACTGGCAAGCTTGAGTCTCGTAGAGGGGGGTAGAATTCCAGGTGTAGCGGTGAAATGCGTAGAGATCTGGAGGAATACCGGTGGCGAAGGCGGCCCCCTGGACGAAGACTGACGCTCAGGTGCGAAAGCGTGGGGAGCAAACA
+
BCBBBBCCB?AAFGGCE?FEFGHFFFEGHHDD5BABAEEEGHHGGCGFGGGGGGGEGFGFGHHHGH4FGGFBFFHHHHHHGGGFGGHGHHHHGFGGHGHHHHHGHHHHHHFFHHFCFHHHHHGHHHHGGGGGHH?CFADDFFFFFFFFFF/FB;;;-;;@EFFFFFDADFFFFFFFFFFFFFFFFFFFF:BDFFFFFFFDFFFFFFAFFFFAC-AAFFFFFFFFFFF/9BBBDFFDEDFFFFCFFFFFFFE
@M03896:38:000000000-B4D98:1:2110:9839:16816 1:N:0:159
TACGGAGGGTGCAAGCGTTAATCGGAATTACTGGGCGTAAAGCGCACGCAGGCGGTTTGTTAAGTCAGATGTGAAATCCCCGGGCTCAACCTGGGAACTGCATCTGATACTGGCAAGCTTGAGTCTCGTAGAGGGGGGTAGAATTCCAGGTGTAGCGGTGAAATGCGTAGAGATCTGGAGGAATACCGGTGGCGAAGGCGGCCCCCTGGACGAAGACTGACGCTCAGGTGCGAAAGCGTGGGGAGCAAACA
+
ABA3A>ADD?AAFGCC??E2CGHFBEFGHHFFBBAAAAAEGHHGFFGCGGG0EEEEEGGHHHHHHHF3@FFFGGH4?FGHGCGGEGHHHFHHHHGHHEHHHHHHHFHHHHFFBCFBCCFHGFGHHHHHFGG<GFC--;9AAFFBFFFFBFBFF;;:@;9;AFFF;BA;9@.FBFFBFFFF.ABFEBBD-@CDF;>--DA-@FCADFDEAF.B;9AAFFFFFFF?../;BFF@ABFFFFFFCFFE-D.BBA?
@M03896:38:000000000-B4D98:1:2110:28246:17777 1:N:0:159
TACGGAGGGTGCAAGCGTTAATCGGAATTACTGGGCGTAAAGCGCACGCAGGCGGTTTGTTAAGTCAGATGTGAAATCCCCGGGCTCAACCGGGGAACTGCATTGGAAACTGGCAAGCTTGAGTCCCGAAGAGGGGGGTAGAATTCCAGGTGTAGCGGTGAAATGCGTAGAGATCTGGAGGAACACCGGTGGCGAAGGCGGCCCCCTGGACTATGACTGACGCTCAGGGGCGAAAGCGTGGGGAGCAAACA
+
>AAA3AABDAAABGFA22EAA6FFEEGGHH5DBBBBAAEFHHHGG0EEEGGCGGGGGGEHGHHHHH4FGFGBFGGFFGGHE>E/<<FGCGF/<BCCA/11?<?111111??D0/<<.<>>>F1>111<.<<<CG<D-@-.9;/BFFFB//BF9/:9@9.9AFB//:9;.>A9/;//B//;.;..;B99--9.9-;-B.:@-9-;-;;E.../9//;;///:999..;/.99-;;-.9A9ABBB.;.;B/A.
@M03896:38:000000000-B4D98:1:2110:15763:18682 1:N:0:159
TACGGAGGGTGCAAGCGTTATCCGGATTTATTGGGTTTAAAGGGTCCGTAGGCGGACTTATAAGTCAGTGGTGAAAGCCTGTCGCTTAACGATAGAACTGCCATTGATACTGTAAGTCTTGAGTATATTTGAGGTAGCTGGAATAAGTAGTGTAGCGGTGAAATGCATAGATATTACTTAGAACACCAATTGCGAAGGCAGGTTACCAAGATATAACTGACGCTGAGGGACGAAAGCGTGGGGAGCGAACA
+
ACBAABCCC@AABFFE22EAGGHGGFGGHCFHBFG2FGHHHHHGHFGFGHGFHGGEE>FBGHHHGH4B4EFFFGGHHHHHHHHGHGHGHFEFHGGHHHHGHHHHHHEHHHF3FDDDDFGHHHCFFHBHHHHHGHFHFHFFGGGHHHHFHFFHG@??<>>AFGHHFFDGHHHHHHHHGEGGHHHHGHGGCGHFHDGGGGEGGGGGGFGGGGFFGGGGGGGGGFGGGGFEFFA@DFFFFFFFFFFF=A>ADF9
@M03896:38:000000000-B4D98:1:2110:15780:18692 1:N:0:159
TACGGAGGGTGCAAGCGTTATCCGGATTTATTGGGTTTAAAGGGTCCGTAGGCGGACTTATAAGTCAGTGGTGAAAGCCTGTCGCTTAACGATAGAACTGCCATTGATACTGTAAGTCTTGAGTATATTTGAGGTAGCTGGAATAAGTAGTGTAGCGGTGAAATGCATAGATATTACTTAGAACACCAATTGCGAAGGCAGGTTACCAAGATATAACTGACGCTGAGGGACGAAAGCGTGGGGAGCGAACA
+
>AAA??ABA2A>BBG4E22AFFHEEEGGHBFH53B2FEFFGGBEHGHCEGGGHG?0>>B3BFBEBF4B@BFBFGFBGGHHHHFEHGHFHF/FGE?EGGFGFHHHGGBGHHD2BFBF?FGGFHFBBG2@GHHFFFCGFHFFFFFFHH11FG1F?@<@A>><CGGG11<FGFHHHEGHGFG0DBBDFGFHEHE0CACDGGGFEB?FEBFF0;FBFFBFFFGEFB?E?.A9...9BBF.F?AAB-=E9D-@@==
@M03896:38:000000000-B4D98:1:2110:4792:19896 1:N:0:159
TACGTAGGGGGCAAGCGTTGTCCGGAATTACTGGGTGTAAAGGGAGCGCAGGCGGGAAGACAAGTTGGAAGTGAAAACCATGGGCTCAACCCATGAATTGCTTTCAAAACTGTTTTTCTTGAGTAGTGCAGAGGTAGATGGAATTCCCGGTGTAGCGGTGGAATGCGTAGATATCGGGAGGAACACCAGTGGCGAAGGCGGTCTACTGGGCACCAACTGACGCTGAGGCTCGAAAGCATGGGTAGCAAACA
+
AAAAAFFBB@?>?AFG2AEAFGHG?GGGHFBFBBF3EAGHDGHGEEEGGGGGGGGEEEEFFFFHEGBF3GHF?FGGFFFHHGHHHHHHHGHGFHHHGHHGHHHHFFFGFHCF?FGHGHHHGBCFDHHFHHHHHGHBGGGHFFHGHGHHGCCFD::;A:.;?9C900C.;DEFFGGGGA--AEGF.FD?.99FEB-;BBEF--9DFF/BFF?.;EFFDFFF/ADD...;9AA;-9DD9/9BAEFF./;F/.A
@M03896:38:000000000-B4D98:1:2110:4810:19896 1:N:0:159
TACGTAGGGGGCAAGCGTTGTCCGGAATTACTGGGTGTAAAGGGAGCGCAGGCGGGAAGACAAGTTGGAAGTGAAAACCATGGGCTCAACCCATGAATTGCTTTCAAAACTGTTTTTCTTGAGTAGTGCAGAGGTAGATGGAATTCCCGGTGTAGCGGTGGAATGCGTAGATATCGGGAGGAACACCAGTGGCGAAGGCGGTCTACTGGGCACCAACTGACGCTGAGGCTCGAAAGCATGGGTAGCAAACA
+
ABAAAFFBBAA>AFEA22E2AGHFEFGGHHDBBBB3EEHHHHHGHGGGGCECGGGGEGFHFGHHGHDGFHHFGHHHHHGHHHHHHHHGHHHGFHGHHHHHHHHHHHHHHHFFFGHHGHHHGFHFGHHGHHGGHGHHHHHGHHHHHHHHGDCFE<=;;:;AEFGGFFACDGGGFFGGGFGAFDFFFFFE.BFFEBDCDDEBF=@AFFB9BEEFFFFFFFFFFFDDFFFFEEA@@FD:FFFFFFFB.:BFFFF
@M03896:38:000000000-B4D98:1:2110:4803:19916 1:N:0:159
TACGTAGGGGGCAAGCGTTGTCCGGAATTACTGGGTGTAAAGGGAGCGCAGGCGGGAAGACAAGTTGGAAGTGAAAACCATGGGCTCAACCCATGAATTGCTTTCAAAACTGTTTTTCTTGAGTAGTGCAGAGGTAGATGGAATTCCCGGTGTAGCGGTGGAATGCGTAGATATCGGGAGGAACACCAGTGGCGAAGGCGGTCTACTGGGCACCAACTGACGCTGAGGCTCGAAAGCATGGGTAGCAAACA
+
AAAAAFF?A2>>A2FA22AAFGGEEFFFHHDFCA23EEHGHGHGGFFGGGG?EEFEEEAFF?CHGH4??EGBFGHFDGGHHEHGHFGHHHHGAGH2?FHFGHHHHDGGHHFB1??CFGHHBFGFFHHHHHHEFFHFHHHHHHGHHHGFD--A.:;<A;:;DAFGBFCCFGGGBFGGGAA-?EBFBFDEFFFFE=;;-.AFFFBDFFBB/EEFFEAEFFFFFFFD.AAEF.9B-99.BBB/FFFF.;9BFF9
@M03896:38:000000000-B4D98:1:2110:14557:21687 1:N:0:159
TACGGAGGGTGCAAGCGTTAATCGGAATTACTGGGCGTAAAGCGCACGCAGGCGGTTTGTTAAGTCAGATGTGAAATCCCCGGGCTCAACCTGGGAACTGCATCTGATACTGGCAAGCTTGAGTCTCGTAGAGGGGGGTAGAATTCCAGGTGTAGCGGTGAAATGCGTAGAGATCTGGAGGAATACCGGTGGCGAAGGCGGCCCCCTGGACGAAGACTGACGCTCAGGTGCGAAAGCGTGGGGAGCAAACA
+
BCBCBBCBBAAACGC4A2EEAGHFEFGGHHDBBBCAEEEFHHHGGGGGGGGGGGGEFGGHHHHHHHBGHGFBFGHHHHHHGGGGGGHGGFHHHHGHHGHHHHHHHHHHGHFDGGHGGGHHHHHHHHHHGGGGHGGGGFAAEFFFFFFFFFFFF;;;@@;@EFFFFFFDDCEFFFFFFFFFF?FFFFFFFDCFFDFFFDFFADFFFFFFFFFC;-AABFFBBDDDFDFFFFFFDFFDFD9ADFF.;AEFFF.
@M03896:38:000000000-B4D98:1:2110:14542:21698 1:N:0:159
TACGGAGGGTGCAAGCGTTAATCGGAATTACTGGGCGTAAAGCGCACGCAGGCGGTTTGTTAAGTCAGATGTGAAATCCCCGGGCTCAACCTGGGAACTGCATCTGATACTGGCAAGCTTGAGTCTCGTAGAGGGGGGTAGAATTCCAGGTGTAGCGGTGAAATGCGTAGAGATCTGGAGGAATACCGGTGGCGAAGGCGGCCCCCTGGACGAAGACTGACGCTCAGGTGCGAAAGCGTGGGGAGCAAACA
+
BCBBBBCCC?AACGFE?2EAAGHFEEGGHHFCBBFAAEFEFHHGGGGEGGGGGGGGGGGHGGHHHHDGFHHFFGHDFGHHGGGGGGHHGGHHHHGHHGHHHHHHHHHHHHGGHHCGGEHHHHCGHHHHFGGGHHGGFFFDFFFFFFFFFFFFF0;;CC:CEFFFFFDADFFFFFFFFFFFDFEFBFFFFFFFFB@DFFEFCFAFFDFFFF?:-;ADFFFFFFDFFFFFFFF@DDFFFFADFFFFDDFFFF?
@M03896:38:000000000-B4D98:1:2110:8562:21810 1:N:0:159
TACGTAGGGTGCGAGCGTTGTCCGGAATTACTGGGCGTAAAGAGCTCGTAGGTGGTTTGTCGCGTCGTCTGTGAAATCCCGGGGCTTAACTTCGGGCGTGCAGGCGATACGGGCATAACTTGAGTGCTGTAGGGGAGACTGGAATTCCTGGTGTAGCGGTGAAATGCGCAGATATCAGGAGGAACACCAATGGCGAAGGCAGGTCTCTGGGCAGTAACTGACGCTGAGGAGCGAAAGCATGGGTAGCGAA
+
AABB3FF@@CA?E?E2E?E2FGGGEGFGHFDFB3AAEAFEHFHHHHHGEGGGDFEEGHGHGE?E>FE>FC1BBFGFFHGHFEGEGGHFGFFGGCFDGD<@DGHHDGCFFGCCC-ACGBFGGF<C=DDDGGGHEEED@DEBFCGGGGGFFBBBF9:;0:;;@?BFC0;DD?BBFFFFFF;BEAAFFFFFFEFBBFFADFFFFFFFFFFFFF.AF?FFBFFB9BDFFFDFFFDFFFAFFFFFFAEFBA:=A;
@M03896:38:000000000-B4D98:1:2111:11372:4557 1:N:0:159
TTAGAAACCCCAGTAGTCTGGCTGACTGACTACGCTACTATCTCGTATGCCGTCTTCTGCTTGAAAAAAAAAAAACAAATCATATCTGACCCTAGCTGCTCGATTTCTAAGCGATCACAAATGGACCCACTCGCTATCCACCACTCTGTCTCTACTTCCCCATCATCTTTCCCAAATCATACTTCGCCTACACTTCGTGATACAACTGCTCCCCGTGCCAACTCTTTCCACTCACATCATCCTCCACCTTA
+
BBBBAF5BCA>AAGFB6F6A4BBB4FGHGBFGBE?F?EHFFGHHHF?GHF3ABEGFFHHGDDCFBF5A0>>>>E>11/03BF4444B443B0G0B3B333?//02?B?2220/////@1<0@1111<<CE0?/<<<.001<<..<<11=>0=00<00=0//<//<00=000000/.0;0;0;00:.:99./9/090.9.//0;00;//009:..-;9..//.//;//////////////;///;:.BA.;/
@M03896:38:000000000-B4D98:1:2111:13787:6113 1:N:0:159
TACGGAGGGTGCAAGCGTTAATCGGAATTACTGGGCGTAAAGCGCACGCAGGCGGTTTGTTAAGTCAGATGTGAAATCCCCGGGCTCAACCTGGGAACTGCATCTGATACTGGCAAGCTTGAGTCTCGTAGAGGGGGGTAGAATTCCAGGTGTAGCGGTGAAATGCGTAGAGATCTGGAGGAATACCGGTGGCGAAGGCGGCCCCCTGGACGAAGACTGCCGCTCAGGTGCGAAAGCGTGGGGAGCAAACA
+
ABBA@3A?>A>AGGB4EEAAAG5AEE2FGFFGB32FAFFGHHHGG0EEGE0>EG@>EGEFFFHGDHBB3FG4DFFHFGHHGCEEEEGHHHHHFFFGGGFDGEGHHH2>GG?GFGHFFGFH?CBGBGGGCFGGHFD@@B-9;BFFFFF////;;9;99-;;.BFFFB;;9;.BBFFFFFF?DFFFFFFD?>;DABBB;DA>9BBBBB@..BF;B?DA/F//;BBB?FBBFFF;9BBD/.ADBBBE=AA/BF.
@M03896:38:000000000-B4D98:1:2111:13774:6128 1:N:0:159
TACGGAGGGTGCAAGCGTTAATCGGAATTACTGGGCGTAAAGCGCACGCAGGCGGTTTGTTAAGTCAGATGTGAAATCCCCGGGCTCAACCTGGGAACTGCATCTGATACTGGCAAGCTTGAGTCTCGTAGAGGGGGGTAGAATTCCAGGTGTAGCGGTGAAATGCGTAGAGATCTGGAGGAATACCGGTGGCGAAGGCGGCCCCCTGGACGAAGACTGACGCTCAGGTGCGAAAGCGTGGGGAGCAAACA
+
>AAA3AB?D>AAFGF422EAABFFEGFFGFDGGFGFGGCGGHHGGCCGGEA?EEGGGGGGGHEHGH4BFGHGFFBFGHGFFGGGGGHEFGGHHHFGHFFGGHGGFGHGFFGGGHF1FGFGGFHHHHHHFFGFGFGDCBB9;BFFFFFFF/9B;;9;999;;BFFFFAAABEFFFFFFF9ADFEFFFFFB9>DE?-=@?9--@B?;@-...;B-=AA/;//:..;AAFFFFFB.B-./99.@@B?@D.9BA.
@M03896:38:000000000-B4D98:1:2111:13796:6129 1:N:0:159
TACGGAGGGTGCAAGCGTTAATCGGAATTACTGGGCGTAAAGCGCACGCAGGCGGTTTGTTAAGTCAGATGTGAAATCCCCGGGCTCAACCTGGGAACTGCATCTGATACTGGCAAGCTTGAGTCTCGTAGAGGGGGGTAGAATTCCAGGTGTAGCTGTGAAATGCGTAGAGATCTGGAGGAATACCGGTGGCGAAGGCGGCCCCCTTGACGAAGACTGACGCTCCGGTGCGAAAGCGTGGGGAGCAAACA
+
1>A>1>AD1A1>GGGA00EEAFGAAEFFH11FF1/F?EGE/2DEE?EAEAE/EEGGGG/BB221FDDEEF1B1B21BFG>E@/EEEGFGFF<GFEHFGB1B11>??DGGFGG1E01/?FGFG1FGFG0<C.>1FAC--@A-99/BFFF//9;;;/9/;:/9/BF/9:-9;AB/;B////;:A-;B;BA---9A-9---;;@=@@@@---9:---A9BB/;B-9------999-;-A/---9----99;/;-
@M03896:38:000000000-B4D98:1:2111:25573:10566 1:N:0:159
TACGGAGGGTGCAAGCGTTAATCGGAATTACTGGGCGTAAAGCGCACGCAGGCGGTTTGTTAAGTCAGATGTGAAATCCCCGGGCTCAACCTGGGAACTGCATCTGATACTGGCAAGCTTGAGTCTCGTAGAGGGGGGTAGAATTCCAGGTGTAGCGGTGAAATGCGTAGAGATCTGGAGGAATACCGGTGGCGAAGGCGGCCCCCTGGACGAAGACTGACGCTCAGGTGCGAAAGCGTGGGGAGCAAACA
+
ABABAABCCAAAGGFC22EAAFGFEGGGHFFFCCGFEFEFHHHGGCGGGEC?EGGCGGGHGHHGGHHHHHHHHHHHGHHHGGGGGGHHHHFFHHEHHGHFHHG?DDDGDGGFFCHBFFHGGFFFFGGGCDFF>GGGFF>AEFFFFFFFFFFB9;;::;9;AFFF/FAADA?B/BFFF//ADDB/BFFF@-@;ADFDFFFCFFFFFF@AAFFFF-DDFFF;FD?AADFBB/BDDC-./;.;>BA?-AAFF..
@M03896:38:000000000-B4D98:1:2111:21614:11569 1:N:0:159
TACGGAGGGTGCAAGCGTTAATCGGAATTACTGGGCGTAAAGCGCACGCAGGCGGTTTGTTAAGTCAGATGTGAAATCCCCGGGCTCAACCTGGGAACTGCATCTGATACTGGCAAGCTTGAGTCTCGTAGAGGGGGGTAGAATTCCAGGTGTAGCGGTGAAATGCGTAGAGATCTGGAGGAATACCGGTGGCGAAGGCGGCCCCCTGGACGAAGACTGACGCTCAGGTGCGAAAGCGTGGGGAGCAAACA
+
ABBBABCCCBBCGGDAA2EAABFFEGFGHGFHFFGGGGGGHHHGGAEEGEGGGGGGGGGHGHHHGHGHHHHHGHHHGHGHGGGGGGHHHHHHHHGHHFGGHHFHHHHHHHGHHHGFGGGHGGFHHHHHGGGFHHGFGFFFFFFFFFFFFB0;;;;;;;;;:FFFFFAADFFFFFFFFFFFFFFFFFFFFCFFFFFFFFFFAFFFFFDFFFFFBBFDFFFFFFFFFFFFFFFFFFADFF9DCFFFFFEFFF?
@M03896:38:000000000-B4D98:1:2111:2047:12383 1:N:0:159
TTAGAAACCCGAGTAGTCAGGCTGACTGACTACGCTACTATCTCGTATGCCGTCTTCTGCTTGAAAAAAAAAAAAATCACAAACTACAATTCAGTCAACACGTCTTATACATGACATTATTATGCATAACGATCATCTTAATCATCCAAATTTCGCGTAGTGTTATATTACTCTCATTCTATCTGAATCTTACATCTTCGTATCATATGACCTGTACACATACATATATACTACAATTGTATTATTCAGTT
+
AABAAF@CF>D2EFB5EF5B4BBBAGHGFBFFGFFGCGG5GHHFFFEGGDBEBEGEFHGFBFFGBG5B0@>>E///0B333B0?3333344B44433422//0/2/B33B22222222222>22222211//?//1<1?111=111<>11<1110.----./0=00000000000000000;;00;0000;00900000.//:;000000990/000000000090;00099////;/////////9//9/
@M03896:38:000000000-B4D98:1:2111:2816:13784 1:N:0:159
GTGATTCACATTAGATACGTGGTAGTCCGGCTGACTGACTACGCTACTATCTCGTATGCCGTCTTCTGCTTGAAAAAAAAAACACACAAAAAAATATCTTCGTCTAGCACTCTCCCACGACAGTTATATAATGTACAGTGTAGATACTACATTATCATATCTCACCTTCACTATACTCCTATCCACCATTATCTCCTTCCTCTTTCATTATATACACTACCAATTACCTCTTACATAAATTATTTCCACAA
+
BAABBFDDDBD5FGB56A2B42ADBBDDEEEGCHCHHFHGHHGEGEEHGF5ADGF1BFDBABEHFGGHHGHHAGBD1>>>/>>1B//?/?0///?344?2?/0///211B10110000<//</<1@F<11111111111111111>>1<1111000000000<0=.<0/00=:00000/00:0/0/..00000000000/0090900000000000:9/;/00/000000;00////////9///9////.
@M03896:38:000000000-B4D98:1:2111:8163:16702 1:N:0:159
TACGGAGGGTGCAAGCGTTAATCGGAATTACTGGGCGTAAAGCGCACGCAGGCGGTTTGTTAAGTCAGATGTGAAATCCCCGGGCTCAACCTGGGAACTGCATCTGATACTGGCAAGCTTGAGTCTCGTAGAGGGGGGTAGAATTCCAGGTGTAGCGGTGAAATGCGTAGAGATCTGGAGGAATACCGGTGGCGAAGGCGGCCCCCTGGACGAAGACTGACGCTCAGGTGCGAAAGCGTGGGGAGCAAACA
+
ABAAABCCCBBCGGBC22EAAFGFEGFFHHGHFGHGGGGGGHHGGGGGGE??EGGGGGFGGHFHGHEHHHHHHHHHHHHHGGGGGGHGHHHHHHGGHGGGHHHHHHGHFHHHHHHFGHHHFFFHHHGFFGGFHHDGGFFFFFFFFFFFFF/;;;;;;;;;;BFFFFA;9BEFBFBFFFBFFFFFFFFFFDFFFFFFFFFFFFFFFFFFFFFFDFFFFFFFFFFFFFFFFFFBAFAAFDFFAFFFFDFFFFE
@M03896:38:000000000-B4D98:1:2111:18818:17556 1:N:0:159
TTAGAAACCCTAGTAGTCCGGCTGACTGACTACGCTACTATCTCGTATGCCGTCTTCTGCTTGAAAAAAAAAAACACAAAGACAAAATCAAAAAACATTGTAAAACTAAAGAGTATCATTAAAATAGAAATACACAAACGCATGTATGACATCACGAAAATATATAATAAACGTGACACAGACAAAACGAATCTCTACATGAATTCATTTCTAAAAGCATACATAAGACAAATAAAAATATAAAACAACGT
+
CCCCCFDCFAFFGGF6DF5AAEEEAGGHFBGGFFGGDGHGFFHHFFEHFFFEBEGFBFGGBGFABG5EEE>E@>11?//03323220333333////22222233223222>2222222222222>2211111111/0//-<..11111111<1<<...-000000000000.....00/:0.///..-....0000000000;0000000000000.00000000000///000000.0000900...-.
@M03896:38:000000000-B4D98:1:2111:18819:17574 1:N:0:159
TTAGAAACCCTAGTAGTCCGGCTGACTGACTACGCTACTATCTCGTATGCCGTCTTCTGCTTGAAAAAAAAAAAAGCAAAACAAGATAACGCTTAGCAATATAGAATAAACAGAACAGTATCGTGACAAAATAGACTAAAAATACGATCATAACAATAGTGTGTACATAGTGTGAAATACATAACTCGGATCAAATAGTATGTCAACATTAATAGCTCAACACACAACTACGACTAAAAATACTATAATAA
+
AABBBFFFFCFFGGDDEEGEAEEAGGGGFCFGF2EGFGHGF5FHHFGHEBGCBEGFDD5F5FGHGGBGGEEGG///033320/?22B443/////222222223B3?332222222222>22/000/110011111<11111011.....000/00000=0=0.00000000000000:00000/00....-.:0000;000000000/00000000000/09.....///....-////.///9://///
@M03896:38:000000000-B4D98:1:2111:24367:23156 1:N:0:159
TACGGAGGGTGCAAGCGTTAATCGGAATTACTGGGCGTAAAGCGCACGCAGGCGGTTTGTTAAGTCAGATGTGAAATCCCCGGGCTCAACCTGGGAACTGCATCTGATACTGGCAAGCTTGAGTCTCGTAGAGGGGGGTAGAATTCCAGGTGTAGCGGTGAAATGCGTAGAGATCTGGAGGAATACCGGTGGCGAAGGCGGCCCCCTGGACGAAGACTGACGCTCAGGTGCGAAAGCGTGGGGAGCAAACA
+
ABBAAABBB?ABCGB4A2EAAFFFEFFFHGBHFFDGEEEEGGHGG0EEEEEEEEGFGGGHGHGGGHBHHGFGHFDHFHGHFFEEGGHGFGGHHHGHHFGHHHHHHGFGFGGHHHHFFGGHGFGHHHHHFGGFHHGGGFBDFFFFFFFFFF/;;;;;;;::;BFFFFA;ADFFFFFFFFFFFDFFFFFFFDFFFCCFFFEDFFFFFFBAEFFCFFFAFFFFFFFFFFFFFE;BADBDFD;AFFFEDAEFFFA
@M03896:38:000000000-B4D98:1:2111:16463:27465 1:N:0:159
TTAGAAACCCGAGTAGTCAGCTGACTGACTACGCTACTATCTCGTATGCCGTCTTCTGCTTGAAAAAAAAAAAATAGAATAATGAATACAACAAAGTATAATATACAAATACAATGTCATAACAAATCAACATATTCATCGATAGAGAACTATCACATTGACGTAATCATTAGTAAGAGATCAAAATAATGTGCATCATATAAATCAATATGTGTATAGAAGTGTTATTAACAATAATTGTACGATATAAA
+
BABBBFBFB>D2EAB5AF5BABEAAFHFFFGFEGGEFHHGHHHGFABFDBEEAGF5DFDFGF1BAFAA0E>///1333344B?443443333//034444444?4443233222?2B?333322202222<2222222>210///1?111111111111111...0.000000<00000/0<0000:0000;00000:;0;0000000;00000;0000000000000000000000000;00....-00/
@M03896:38:000000000-B4D98:1:2112:22591:3552 1:N:0:159
TACGTAGGGGCCAAGCGTTGTCCGGAATTACTGGGTGTAAAGGGAGCGCAGGCCGGAACCCAAGTTGGAAGTGAAAACCATAGGCTCAACCCATGAACTGCTTTCAAAACTGTTTTTCTTGAGTAGTGCAGAGGTAGATGGAATTCCCGGTGTAGCGGTGGAATGCGTAGATATCGGGAGGAACACCAGTGGCGAAGGCGGTCTACTGGGCACCAACTGACGCTGAGGCTCGAAAGCATGGGTAGCAAACA
+
>>A>>C1>A11>AFGFE000FGHAEFEFHFHHDBCEEEGHFHHFEGE?EE//E/>EEE//BFEGBB11BF>BBFGHEFGGC1BFGGHHHHAEF0<1B1BFE1B1F2BGHHF1GDFFFFBF@D1@>>20@D11//FC1G<GGHHF1GHHCG-<C>=F-<<-.<GFHG<:CCEFGGE.@-;--99FFGGE9;0/9A?A@AA--9@9FF/9/-9BAFFEBBFBFBB----9A-:9-B:-;//;-9/;-;BBF?F
@M03896:38:000000000-B4D98:1:2112:8240:4413 1:N:0:159
TACGTAGGGGGCAAGCGTTGTCCGGAATTACTGGGTGTAAAGGGAGCGCAGGCGGGAAGACAAGTTGGAAGTGAAAACCATGGGCTCAACCCATGAATTGCTTTCAAAACTGTTTTTCTTGAGTAGTGCAGAGGTAGATGGAATTCCCGGTGTAGCGGTGGAATGCGTAGATATCGGGAGGAACACCAGTGGCGAAGGCGGTCTACTGGGCACCAACTGACGCTGAGGCTCGAAAGCATGGGTAGCAAACA
+
>AAA>CCA111AEFFAE0AECBFEGE/FHHFHGCCGAEHBBGHFEFCEEEECG?@EE//>BB0BBB>1<GFBDED>B<EEGFHGFHGGHHHGG0G?FGHHFGFGHHHHHHGFHH1GFHHHGFGG1>><==FF<CGHHFHHHGGHFHHHCG@CC:;CCC=::9B000;99@AFGGFG@?@?@BFFBFBE-9BB9@@@@FF<@@@FFFBBFE-BBFFEFFFFFFFB-;FFE-A@;FA?;FFFFF/9-BFBFFA
@M03896:38:000000000-B4D98:1:2112:22485:4862 1:N:0:159
TACGGAGGGTGCAAGCGTTAATCGGAATTACTGGGCGTAAAGCGCACGCAGGCGGTTTGTTAAGTCAGATGTGAAATCCCCGGGCTCAACCTGGGAACTGCATCTGATACTGGCAAGCTTGAGTCTCGTAGAGGGGGGTAGAATTCCAGGTGTAGCGGTGAAATGCGTAGAGATCTGGAGGAATACCGGTGGCGAAGGCGGCCCCCTGGACGAAGACTGACGCTCAGGTGCGAAAGCGTGGGGAGCAAACA
+
ABAAAABCCAABGGGCA?EAFGHFGEFFHHHHGHHHGGGGHHHGGEFGEAFGGGGGGGGHGFGHGHFGGHFFHDHHBGFGGGGGGGHHHGHHHHGGFEHHHHHHHHHHHHHHHHGFGHHHHFGHHHGGFGGEGHCCGFDDEBFFFFFBFFFFFBFFFF;CEFFFBFDFFFEFFFFFFFFFFFFFFFFDFFFFFFFFFFFFFFFFFFAFFFFFBAFFFFF:FFFFFF/:BFFCFFFDFFFFFFFADFFFFFA
@M03896:38:000000000-B4D98:1:2112:22473:4875 1:N:0:159
TACGGAGGGTGCAAGCGTTAATCGGAATTACTGGGCGTAAAGCGCACGCAGGCGGTTTGTTAAGTCAGATGTGAAATCCCCGGGCTCAACCTGGGAACTGCATCTGATACTGGCAAGCTTGAGTCTCGTAGAGGGGGGTAGAATTCCAGGTGTAGCGGTGAAATGCGTAGAGATCTGGAGGAATACCGGTGGCGAAGGCGGCCCCCTGGACGAAGACTGACGCTCAGGTGCGAAAGCGTGGGGAGCAAACA
+
ABAAAABCBABCGFGEAAEEFGHFEFGGHFHHEFFGGGGGGHHGGGGGFCECGGGGGGGHGFHHGGFFHGGFGHHGGHHGGEGGEGHHHHHHHHGEGGHHHHHHHHHHHHHGGHGFGHHHHFCGHHGF?DFFFGGCFA@DEFFFFFFFFFBFB;BFFC;DFFFF9F;;DFFFFFFFFFFFBFFFFFFFFFFFFDA=BFFFAFFFFFDEEFFFBBFBBB9;BDDDFFFFFFFFF@B.FFFFFFF.BDFFFFF
@M03896:38:000000000-B4D98:1:2112:10602:9641 1:N:0:159
TACGGAGGGTGCAAGCGTTAATCGGAATTACTGGGCGTAAAGCGCACGCAGGCGGTTTGTTAAGTCAGATGTGAAATCCCCGGGCTCAACCTGGGAACTGCATCTGATACTGGCAAGCTTGAGTCTCGTAGAGGGGGGTAGAATTCCAGGTGTAGCGGTGAAATGCGTAGAGATCTGGAGGAATACCGGTGGCGAAGGCGGCCCCCTGGACGAAGACTGACGCTCAGGTGCGAAAGCGTGGGGAGCAAACA
+
ABAAAABDD?AAGGFC?AEEEGHFEEFFHHHHDBCFEE?EHHHGGGGGGGGCGFGEGAAFBBBGHHEGGHGBFGHEFFFGF@EEEEGHHHHHHAF0B?BFGHHHGH2FFHHBFG@CCGHHHGFGHHHHGGGEGC<-@=9DEB/9FFFBFFFFB999;D9;EFFFFFA9D>?FFFFF/F;?DFFFFFFFF--.9@9>@DEFC@FAAB-..B.@==DAF///;9.DAA/B//BA.@;DFAADAAA.BAAFFF.
@M03896:38:000000000-B4D98:1:2112:10620:9641 1:N:0:159
TACGGAGGGTGCAAGCGTTAATCGGAATTACTGGGCGTAAAGCGCACGCAGGCGGTTTGTTAAGTCAGATGTGAAATCCCCGGGCTCAACCTGGGAACTGCATCTGATACTGGCAAGCTTGAGTCTCGTAGAGGGGGGTAGAATTCCAGGTGTAGCGGTGAAATGCGTAGAGATCTGGAGGAATACCGGTGGCGAAGGCGGCCCCCTGGACGAAGACTGACGCTCAGGTGCGAAAGCGTGGGGAGCAAACA
+
ABAAA?ABCABBGGGE?AEAFGHFEEGGHHHHHHHGGGGFHHHGGGGCEEGCFEGGGGGHFBGFGHFGHHHHHHHHGHHHGGGGEGHHHGHHHHEHGFHHHHHHHHEHHHHHHHGHGHHHFFFHHHGGGGGFGHGGGFAAEFFFFFFFFFFFF;BFBC;CFFFFBFDDFFFFFFFFFFFFDFFFFFFFFFFFFFFA;FECFFFFFFFEFFFFFFDAFFFFFFDDFDFFFFFFFFFDFFDDFFFFADFFFF?
@M03896:38:000000000-B4D98:1:2112:10628:9659 1:N:0:159
TACGGAGGGTGCAAGCGTTAATCGGAATTACTGGGCGTAAAGCGCACGCAGGCGGTTTGTTAAGTCAGATGTGAAATCCCCGGGCTCAACCTGGGAACTGCATCTGATACTGGCAAGCTTGAGTCTCGTAGAGGGGGGTAGAATTCCAGGTGTAGCGGTGAAATGCGTAGAGATCTGGAGGAATACCGGTGGCGAAGGCGGCCCCCTGGACGAAGACTTACGCTCAGGTGCGGAAGCGTGGGGAGCAAACA
+
AAA>A3AADAAAGGFF2AEAFGHFAAAFHGHHGFGFEFCFEHHGGGGGGFGCGGGGGGGHBBGBBGFGHHHFGHHBFFGGFEG/>EHHHHHGHAEFGGHHHEHHHHEGGHGGHH2@FHHHHGEHHHHFGFGFHGA-<@99EBFFFFFFFFFFB9BFDA9@EBFFBB9;DBE//FFFF/;FFDFFFFFDFCFFFDDCDDEDFFFFFFFEEBFA=BDDF//9;..9:.BB//9--9-.A-.?=--.-9.;/F.
@M03896:38:000000000-B4D98:1:2112:11746:10233 1:N:0:159
TACGGAGGGTGCAAGCGTTAATCGGAATTACTGGGCGTAAAGCGCACGCAGGCGGTTTGTTAAGTCAGATGTGAAATCCCCGGGCTCAACCTGGGAACTGCATCTGATACTGGCAAGCTTGAGTCTCGTAGAGGGGGGTAGAATTCCAGGTGTAGCGGTGAAATGCGTAGAGATCTGGAGGAATACCGGTGGCGAAGGCGGCCCCCTGGACGAAGACTGACGCTCAGGTGCGAAAGCGTGGGGAGCAAACA
+
AAAA@3A?DAABGGGG?AEAFGHFEEFFHFHHHGHHGGGEHHHGGCFGGCG?EFGGGGCGBBBGGG4GHHHE4GHFBFGFFEEEEGHHFGHHHHA0FFGGFDHGHHHDGFGDGGCCFGHHBCHHHHGHFGG>FHC?CFDAEFFBFFFFFFFFFFBF;=:BEFFFFFAAADFFBFFFFFFFD?FFFFFFFFFFFFBCFFFFDFFFDF@?AFFA--A.BFF;BDFFBDFF//:@A;-AFFD.-99;-99B/A.
@M03896:38:000000000-B4D98:1:2112:22383:11330 1:N:0:159
TACGGAGGGTGCAAGCGTTAATCGGAATTACTGGGCGTAAAGCGCACGCAGGCGGTTTGTTAAGTCAGATGTGAAATCCCCGGGCTCAACCTGGGAACTGCATCTGATACTGGCAAGCTTGAGTCTCGTAGAGGGGGGTAGAATTCCAGGTGTAGCGGTGAAATGCGTAGAGATCTGGAGGAATACCGGTGGCGAAGGCGGCCCCCTGGACGAAGACTGACGCTCAGGTGCGAAAGCGTGGGGAGCAAACA
+
ACBABBCCCAABGGFF22FEFGHFEEFGHFHHGGHGGGGGHHHGGCE?EEGGGGGGGGGHFFGHGHGHFHHGHHGHGHGHGFGGFGHHHGHHHHGHFFGGHHHHHHHHHHHHGHGHGHHHHCHHHHGGFEGEFGECFA>AEFFFFFFBFFBFF:BB@D9CEFFF9FA;DFEFFFEFFFFFFFFFFFFFF-:DFBFCADE@DFFAFF@AEFABBCFDFFFFFDDDFFFFFFB;DD-;/A.AFAC.9:AFFF?
@M03896:38:000000000-B4D98:1:2112:27450:11407 1:N:0:159
TACGGAGGGTGCAAGCGTTAATCGGAATTACTGGGCGTAAAGCGCACGCAGGCGGTTTGTTAAGTCAGATGTGAAATCCCCGGGCTCAACCTGGGAACTGCATCTGATACTGGCAAGCTTGAGTCTCGTAGAGGGGGGTAGAATTCCAGGTGTAGCGGTGAAATGCGTAGAGATCTGGAGGAATACCGGTGGCGAAGGCGGCCCCCTGGACGAAGACTGACGCTCAGGTGCGAAAGCGTGGGGAGCAAACA
+
ABBBAAABCABCGGGCE?FAFGHGGEFGHFHHGGHHGGGGHHHGGCGGGCGGGGGGGGGHHGHHGHFHHHGGHHHHGHGHGGGGFGHHHHHHHHGFHGHHHHHHHHGHHHHHHHHGFHHHHFGHHHHHFEGFGHGCGFBDFFFFFFFFFFFFFBFFFF;CFFFFBFDAFFFFFFFFFFFFFFFFFFFFF;CFFFFFFFFFFFCCFFFFFFFFCFFDFFFFFFDADFFFFFFFFFADFF9DFFFECDEFF?A
@M03896:38:000000000-B4D98:1:2112:27426:11411 1:N:0:159
TACGGAGGGTGCAAGCGTTAATCGGAATTACTGGGCGTAAAGCGCACGCAGGCGGTTTGTTAAGTCAGATGTGAAATCCCCGGGCTCAACCTGGGAACTCCATCTGATACGGGCAAGCTTGGTTCTCGTAGGGGGGGTTAAATTCCTAGTGTTACCGGGGAAATCCGTGGTGTTCTGCAGGAATACCGTTGCCGAAGCCGCACCCCTGGATGTAGCCTGCCCCGCAGCACCGAAACCTGGGGGGCCAACCG
+
>>A>1>>>1>AA1BFA?AE003D00BAFF1GHGFFFEFE?/GCCE/AAAAEE?EEGEG/BB22@FHE1@2BFFHHB21F1//>>>EG<GFH000?0BC11B1?>11?2>>//>/>?//??0/1.>>1...>.<.------/9/;/:/:;///////-----A-///-------;/////;---9/9;B--9-9-----9;--9-;-----/;//;///-99--9--9--9--;----/--9@---;;--9-
@M03896:38:000000000-B4D98:1:2112:14332:11764 1:N:0:159
TACGGAGGGTGCAAGCGTTAATCGGACTTACTGGGCGTAAAGCGCACGCAGGCGGTTCCTTAAGTAAGATGTGAACTCCCCGGGCTCAACCTGGGCACTGCATCTGATACTGGACAGCTTGAGTCTCGTAGAGGGGGGTAGAATTCCAGGTGTAGCGGTGAAATGCGTAGAGATCTGGAGGAATACCGGTGGCGAAGGCGGCCCCCTGGACGAAGACTGACGCTCAGGTGCGAAAGCGTGGGGAGCAAACA
+
>AAAA1A1A11AGGG0E0AAAG3AA00AG1FGH1/EEEGECGF?E?AAEE//E/>>E/12BBDGG2B@FF12B2@1BGHGG/EEEGGHH<00F0/<FCGGHDDGHEH2GH?21001?FFDCGHHHHFFF.<F1<>-A-9BEFBBFFFFFB/B:9BB@@9-ABFE9/;:B@-BBF/FF//-:?BFFFFF=;@AA@?-@BF-=>@@@@?AEF?@@@B;BFB9BBB-A-9BFFF@B@=-B99;-9=--;AFFFA
@M03896:38:000000000-B4D98:1:2112:6496:14950 1:N:0:159
TTAGATACCCTAGTAGTCCGTCTGACTGACTACGCTACTATCTCGTATGCCGTCTTCTGCTTGAAATCAAAAAGATAAAAATAGTATAAGTCACGTAACACGACAACCACAGATACAAAAAAGTTGGAAAGACAAAGATAAACATACCATACACAAGACTCACAACAAACATACCATTCGTCTAAGTTGTGATCGTAGCTAACAACATTCTTAATGGACATACTAGATGTACAATACAAAAGATAAGTTAA
+
AAAAAFDDFFFB4BGFFD52AFGFDDFAEFGGGFGG2EFFG5FGFGCGBGH?AEG1FFDDDFGAGG5AB3B3B1135555313@555555555311211431////11///033443?30///3B4331100?000001B111111101210111/0001?1111//.0.011101>11<0...00000<.000.<<..000//0../00:;000000000090000000000000/000./.0000;000
@M03896:38:000000000-B4D98:1:2112:19606:16989 1:N:0:159
TACGGAGGGTGCAAGCGTTAATCGGAATTACTGGGCGTAAAGCGCACGCAGGCGGTTTGTTAAGTCAGATGTGAAATCCCCGGGCTCAACCTGGGAACTGCATCTGATACTGGCAAGCTTGAGTCTCGTAGAGGGGGGTAGAATTCCAGGTGTAGCGGTGAAATGCGTAGAGATCTGGAGGAATACCGGTGGCGAAGGCGGCCCCCTGGACGACGACTGACGCTCAGTGGCGAAAGCGTGGGGAGCAAACA
+
ABBBAAADB?>AGGGEE?EAFGHDE?2FHHHHFACGEEGFHHHGGCGGEGFEG>EEFE1BFHDFF4FDFGF4FGF4FGHHG/EEEGHHHHHEHACCFFGFGFHHHFGFHHGBHEFCFHHHHHHHHHFGFGEEBCD?D;>DFFB:FFFFFF/B:/;BB99;?FF//;9;DDABFFFFF/;.9DFFFFFDBBFBABC-9AA;-DCBFFFEEFFAF-9;@FFBFAA.A.///;:;-9B.F.;ADFFF-A.B/F.
@M03896:38:000000000-B4D98:1:2112:19592:17001 1:N:0:159
TACGGAGGGTGCAAGCGTTAATCGGAATTACTGGGCGTAAAGCGCACGCAGGCGGTTTGTTAAGTCAGATGTGAAATCCCCGGGCTCAACCTGGGAACTGCATCTGATACTGGCAAGCTTGAGTCTCGTAGAGGGGGGTAGAATTCCAGGTGTAGCGGTGAAATGCGTAGAGATCTGGAGGAATACCGGTGGCGAAGGCGGCCCCCTGGACGAAGACTGACGCTCAGGTGCGAAAGCGTGGGGAGCAAACA
+
ABAAAAABCABCGGGAEAEAFGHFGEFFHGHHHHHHGGGGHHHGGCGGEAFGGGGGGGGHFFGHGHFHHHHGHHHHFFGGGGGGEGHHHHHHHHGHFCGGHHHHHHHHHHHGHHHHGHHHHFHHHHHHFGGFGHGGGFBDFFFFFFFFFFFFF;FFFF;BEFFFFFDDFFAFFFFFFFFFFFFFFFFFFCFFFFFFFFFFFFFFFFFFFFFFFFFAFFFFFDDFFFFFFFFFFFFFFFFFFFFFFFFFFF?
@M03896:38:000000000-B4D98:1:2112:25090:18563 1:N:0:159
TACGGAGGGTGCAAGCGTTAATCGGAATTACTGGGCGTAAAGCGCACGCAGGCGGTTTGTTAAGTCAGATGTGAAATCCCCGGGCTCAACCTGGGAACTGCATCTGATACTGGCAAGCTTGAGTCTCGTAGAGGGGGGTAGAATTCCAGGTGTAGCGGTGAAATGCGTAGAGATCTGGAGGAATACCGGTGGCGAAGGCGGCCCCCTGGACGAAGACTGACGCTCAGGTGCGAAAGCGTGGGGAGCAAACA
+
ABAAAAABCABCGGFCAAEAFGHFEEGFHFHHGGHGGGGGHHHGGCFFFAECGGGGGGGHGFFFHHFHHHGGHHHGFGGGGEGFEGHHHGHHHHGHGGHHHHGHHHEHHHHHHHGGFHHHHFGHHHHHFGGCFGFDCCBAABFFFFFFFFFFFBBFFDADFFFFFFDDDFFFEFFFFFFFFFFFFFFFFFFDADDFFFFFFFFFFFFFFFFFCDFDBFFFFFFFFFFFFFFFFFFFFFFFFFFFFFFFFF.
@M03896:38:000000000-B4D98:1:2112:23439:18577 1:N:0:159
TACGTAGGGGGCAAGCGTTGTCCGGAATTACTGGGTGTAAAGGGAGCGCAGGCGGGAAGACAAGTTGGAAGTGAAAACCATGGGCTCAACCCATGAATTGCTTTCAAAACTGTTTTTCTTGAGTAGTGCAGAGGTAGATGGAATTCCCGGTGTAGCGGTGGAATGCGTAGATATCGGGAGGAACACCAGTGGCGAAGGCGGTCTACTGGGCACCAACTGACGCTGAGGCTCGAAAGCATGGGTAGCAAACA
+
>AAA>FFBB@DBGGFCE?EEFGHGGEEFHHHHHGGGEEHHHHHGGGGGGFGFGFGFGEDHBBBGBGEFHHHFGHFGGFFGHHHHHHHHHHHGGHHFHHHHGHHHHHHHHHHFGGHHGHHHGFHFFHHHHHHHGFHHHHHHHHHHHHHHGGCGFCGGFFCCGGGGBFEEGGGGGGGGGGFGGDGFFFFEFFFFEDFFFFECFFFFFFFBFEFFFFFEFFFFFFDDDA9;9AABCFD?FBBFFFFFEFFFFF.
@M03896:38:000000000-B4D98:1:2112:25101:18580 1:N:0:159
TACGGAGGGTGCAAGCGTTAATCGGAATTACTGGGCGTAAAGCGCACGCAGGCGGTTTGTTAAGTCAGATGTGAAATCCCCGGGCTCAACCTGGGAACTGCATCTGATACTGGCAAGCTTGAGTCTCGTAGAGGGGGGTAGAATTCCAGGTGTAGCGGTGAAATGCGTAGAGATCTGGAGGAATACCGGTGGCGAAGGCGGCCCCCTGGACGAAGACTGACGCTCAGGTGCGAAAGCGTGGGGAGCAAACA
+
>AAA>AABBAAAFGGA2AEEFGFBAEFFHHHHGGGFEFGGHHGGGGE?FGGGGGGGEEFHGG4DFHD3GBGGEDHDFGHHFFFFEGHHHHHHHFFHHFGHHHGHH2GHGHHFGEFGFHFHGGGHHHG0?EFFHGGGGF;;.BFFFFFFFFFFF;;B>9:9ABFFFFA;A=?BFBFFFFFFFFFFFFFFC>-;A@9--9A@=9DFF@@.9FFF;B?.FFFFFFFDF./9;BB@;@=9B.:ADFF.-9.9/;.
@M03896:38:000000000-B4D98:1:2112:23431:18597 1:N:0:159
TACGTAGGGGGCAAGCGTTGTCCGGAATTACTGGGTGTAAAGGGAGCGCAGGCGGGAAGACAAGTTGGAAGTGAAAACCATGGGCTCAACCCATGAATTGCTTTCAAAACTGTTTTTCTTGAGTAGTGCAGAGGTAGATGGAATTCCCGGTGTAGCGGTGGAATGCGTAGATATCGGGAGGAACACCAGTGGCGAAGGCGGTCTACTGGGCACCAACTGACGCTGACGCTCGAAAGCATGGGTAGCAAACA
+
>>A>>C4AA?A>ECFF?2EEAGHDAEEGHHHHFCDHEGEBBGFGEEECGFEEGF/EEG/F?B2FBFGG3BB33BF4?GEH32FGFFHH2GHGG2<GDFHFB??GBGHFGFGF11?F/?1FFD<>DG=>1FG1.<<F<<GHFHFF0DHHA--A:<CF@;.;.;B009.;.A?F900.-9;-@./;BBDE.///.@CB-DFBAFFBBBF;/..;AE??A9B/FDDA:A.99.9--;D.9/B/..9/9/;BFFF
@M03896:38:000000000-B4D98:1:2112:6380:20775 1:N:0:159
TTAGATACCCCTGTAGTCCGGCTGACTGACTACGCTACTATCTCGTATGCCGTCTTCTGCTTGAAAAAAAAAACTCATAATATCTAGACACTCTGCTATTACATCTATACATGCCTGCATCATTTACTGACGTTGTATTCTACTGCACGTGATTACACATACCACAGTATTTCTATTACTGATCTTAGTTTCTATCAGTAGACAGTACGTGATGACTGTCATATCGATTCAGTTCATCTCCGGAGTAATGT
+
AAAABFFFFFCBGGFGDFFE2AEE4FGHHFGHFEFGGGHHHGHHHFCHCGGEEGHGGDDGGGBG3FEA@E/EE13@@4444B444444?4233343444444B4444?43B4433430233233BD3333B/</</222222222211/0//01?1111111011.0<11>11111100000000000000000000000000:/:00.//./0;0:009000;0.;A09000000;0000.-.-./0900
@M03896:38:000000000-B4D98:1:2112:6393:20794 1:N:0:159
TTAGATACCCCTGTAGTCCGGCTGACTGACTACGCTACTATCTCGTATGCCGTCTTCTGCTTGAAAAAAAAAAAAAGAAAACATAACACAATTCACTATAAGAGTGATAATAGAACATTCATGATGAAATTAGGTACGCTAAATAGTAGACATCCATAACATAACACATACATTATAAGGACACTGTGGTGCTAACTGAATAGAAGAGAAATACTTACATATGATGTGGTAGTTGCTTGATGAAATATACA
+
B@AABFFFFFBBCCB5GGG?AE?EFFGGFGGFHAEG2EGHB5FGGFFHHHFEBEGFGDDG5DFFFGEFCE>EE/////0323/333333//3422222222222333332?2?@2222222222>221111111111///..1111111111=100=00/0000/0/.<<00000000;0:./.0000//.0000/0000000000/.///009000000000000000/009//////.///////////
@M03896:38:000000000-B4D98:1:2112:6642:25592 1:N:0:159
TACGGAGGGTGCAAGCGTTAATCGGAATTACTGGGCGTAAAGCGCACGCAGGCGGTTTGTTAAGTCAGATGTGAAATCCCCGGGCTCAACCTGGGAACTGCATCTGATACTGGCAAGCTTGAGTCTCGTAGAGGGGGGTAGAATTCCAGGTGTAGCGGTGAAATGCGTAGAGATCTGGAGGAATACCGGTGGCGAAGGCGGCCCCCTGGACGAAGACTGACGCTCAGGTGCGAAAGCGTGGGGAGCAAACA
+
AAAAAABBBABCGGB4E?EAFGHFFEFFHGHHHFHHGGGGHHHGGEFGFEFEGGGGGGGHGFHHGHFHHHHHHGHHGHHHGGGFEEHHHGHHHHGHFFCGGHHHHHGHHHHFHHHFGHHHHGGHHHGGFEGA>FE@CF>DFFFFFFFFFFBFF;BBDDADFFFFFFA;AFFFBFFFFFFFFFFFFFFFFDFFFBDFFFE@FFFFFFFEFFFFFADDFFFFFFDDFFFFFFB9DFFDFFFFBFFF>DFFFFF
@M03896:38:000000000-B4D98:1:2112:6630:25609 1:N:0:159
TACGGAGGGTGCAAGCGTTAATCGGAATTACTGGGCGTAACGCGCACGCAGGCGGTTTGTTAAGTCAGATGTGAAATCCCCGGGCTCAACCTGGGAACTGCATCTGATACTGGCAAGCTTGAGTCTCGTAGAGGGGGGTAGAATTCCAGGTGTAGCGGTGAAATGCGTAGAGATCTGGAGGAATACCGGTGGCGCAGGCGGCCCCCTGGACGACGACTGACGCTCAGGTGCGAAAGCGTGGGGAGCAAACA
+
AAAAAAB?D22>BFFF22AEA6FAAECFGGGHGGHFEFGG1EEGGGE>EGE?EECGEDFFBFGFHHGEBGFGF?G4BFGHFE//BDHHFGHB0CFHHGF?GBGHHGFFFH?DGHHGFHHHH01FFDF0F<F.=<A-A99.ABBFFFFBFFBB99BBB@ABEFBFBFA;AB.9BBBBFF/;A?BF/9;.BBBD.@.-@BDB-@B?BBBEFFFBB-9-@DDFFFFFFFFFFFEB.;@AFDFFBB?F;AAFFF.
@M03896:38:000000000-B4D98:1:2112:17456:26487 1:N:0:159
TACGGAGGGTGCAAGCGTTAATCGGAATTACTGGGCGTAAAGCGCACGCAGGCGGTTTGTTAAGTCAGATGTGAACTCCCCGGGCTCAACCTGGGAACTGCATCTGATACTGGCAAGCTTGAGTCTCGTAGAGGGGGGTAGAATTCCAGGTGTAGCGGTGAAATGCGTAGAGATCTGGAGGAATACCGGTGGCGAAGGCGGCCCCCTGGACGAAGACTGACGCTCAGGTGCGAAAGCGTGGGGAGCAAACA
+
>AAAAAA?A>>AGGGAE2EAFGHFC22BGFHHFCEHFEGEHHHEGEEEF0AEFCCEEEABGGBGG4GFHHGFHBG3BFGGFGFCGGEHGGHGHHGABFGFHFHHHHEHHHHFFFHCFHHHHGGHHHGGFAFF=FA@CB>AEBBFFFFFFFBBB9BBBB;@EFFF9FD;A>EB/BFFFEBFAABFFFFFF@DDF>@FFFFFFFFFFADEEFFFFBFFBFFBFFDDFFFFFFF=D;BDF?DD;=FFFDEFFF?
@M03896:38:000000000-B4D98:1:2112:23096:26500 1:N:0:159
TTAGAAACCCCTGTAGTCCGGCTGACTGACTACGCTACTATCTCGTATGCCGTCTTCTGCTTGAAACAAAAAACACACCACATACACCCAAAAATCTATTCAACTCAACCATGCCCTCATTCACACCATCCCTATACCTCACCACCCCCACTGCATTTACCCCACCTTCACATCACTACCATCTCACCTATCTACGTCACTCAGCAACTCTCTCCCAACCCCTCTCATCTGATCCTCTCTTACATTCTCA
+
BBBBBFBFCAB22BBBAD5AAECCBBBACEFDFAEFGEGGCEGBAAEG3530AACFGDBG55ABBGB3A?AG@E1?11B?1133333???1111B344444444B?330B/33333B?034?2?2B</110?1B1112111/01///////01111111110....0</0<000<000</00/<000.0/0::00.:..;00/0/09./90;09////.....99/00000000;//////////:////
@M03896:38:000000000-B4D98:1:2113:24605:5805 1:N:0:159
TACGTAGGGGGCGAGCGTTACCCGGAATCACTGGGCGTAAAGGGAGCGTAGGTGGCCTGACATGTCGACTGTGAAAACCCGGAGCTCAACTCCGGACTTGCAGTTGAAACTGCCAGGCTTGAGGACGGTAGAGGAAGACGGAACTGCCAGTGTAGGGGTAAAATCCTTAGATATTGGCAGGAACGCCGGTGACGAAGGTGGTTTTCTGGGCCGGTTCTGACACTGATGCTCGAAAGCCAGGGGAGCGAACG
+
AAAA1CFA11A>00EE/AEECBGGGCCFF1A11BEFE>>E?FFECFGGGGGCDDFFCBFGC1GFBBFF@/EBFGFGBFEEGG/BCGEFBGGHCCCFG?HEGHH<FFHEGHGGBCF1>GHG@E<<<<--CGGBGB:/..:..:.;BBBF/;09;;;09.;;BBFFFFGGFEFGFC99:BBA-;BFBB@@@-9EBA?@FF//99-AAB//;--E;@@-AFFFB/BBFFF/B/;A-9BBBAFFFF<F-9-9;@=
@M03896:38:000000000-B4D98:1:2113:24622:5815 1:N:0:159
TACGTAGGGGGCGAGCGTTACCCGGAATCACTGGGCGTAAAGGGAGCGTAGGTGGCCTGACATGTCGACTGTGAAAACCCGGAGCTCAACTCCGGACTTGCAGTTGAAACTGCCAGGCTTGAGGACGGTAGAGGAAGACGGAACTGCCAGTGTAGGGGTAAAATCCTTAGATATTGGCAGGAACGCCGGTGACGAAGGTGGTTTTCTGGGCCGGTTCTGACACTGATGCTCGAAAGCCAGGGGAGCGAACG
+
ABBBAFF?A2>>2EEE22EEAFG1AEECF5A5EFG1EEEE1DGFAAEGEDGGFFEHAEFFFFD?BB/?>/ABFGHHFHGGGGCCGFHHFHHHH//?C?FFHHHHHHHHBHFD1<F1>FGBCCCCFE@?CGGHBHFCHCCA:;9@F0FF/999;;C;:.;CFFFGF/BFFFGG0FBBB9/;-AB?9DBBB9-./AA>DDBF?DEFEFBF/..;9@BDEF9B/:9B/BFFFFFFBFADFFF...9.9.-;9@@
@M03896:38:000000000-B4D98:1:2113:18123:8272 1:N:0:159
TACGGAGGGTGCAAGCGTTAATCGGAATTACTGGGCGTAAAGCGCACGCAGGCGGTTTGTTAAGTCAGATGTGAAATCCCCGGGCTCAACCTGGGAACTGCATCTGATACTGGCAAGCTTGAGTCTCGTAGAGGGGGGTAGAATTCCAGGTGTAGCGGTGAAATGCGTAGAGATCTGGAGGAATACCGGTGGCGAAGGCGGCCCCCTGGACGAAGACTGACGCTCAGGTGCGAAAGCGTGGGGAGCAAACA
+
ABBAAABBBAAAGGGF?AEEAGHFEEFGHHFFCEFAEAEEAGHGGCGGGGGGE@CC>EECGHHHFGBGBGFFHEFFHHHHGGGGGGHGGHHHHGGFHGHHHHFGHHFHHHFFHHHHGHHHHFGGFHHHFFGGGGGGGAC9:BFFFFFFFF/B9;;;@C:@EFFFFFDAFFFFFFFFFFFFDFFFFFFFF;FFFFFFFFFFFFFFFFAEFFFACDDDFFFFFFFFFFFFFFFFDAFDFDFFFFFFFFFFFFA
@M03896:38:000000000-B4D98:1:2113:18141:8275 1:N:0:159
TACGGAGGGTGCAAGCGTTAATCGGAATTACTGGGCGTAAAGCGCACGCAGGCGGTTTGTTAAGTCAGATGTGAAATCCCCGGGCTCAACCTGGGAACTGCATCTGATACTGGCAAGCTTGAGTCTCGTAGAGGGGGGTAGAATTCCAGGTGTAGCGGTGAAATGCGTAGAGATCTGGAGGAATACCGGTGGCGAAGGCGGCCCCCTGGACGAAGACTGACGCTCAGGTGCGAAAGCGTGGGGAGCAAACA
+
BCBAABCCCAAAFGGEA?FEABGFEEGGHGBFBBFAAAEFHHHGG?EEGGG?EECCFEAGGHHHGH4BGDGGGHGHHHHHGEGGEGHHHHHHGHGHHGHHHHHHHHFHHHGFHFHHGGHHGHHHHDGHFGGGHHGGFFFDEFFFFFFFBFBBB;;;@@;CFFFFFF;ADCFFEFFFFFFFFFFFFFFFF@DFFFFFFAADFFFBBDCEEFFFC9DDFFFFFFDDFFFFFFFBDFFFFFFFFFFFFFEFEFF
@M03896:38:000000000-B4D98:1:2113:4984:9123 1:N:0:159
TTAGATACCCTTGTAGTCCGGCTGACTGACTACGCTACTATCTCGTATGCCGTCTTCTGCTTGAAAAAAAAAAACAAAATAATAAGAATACATAACTACATCATACAAATTATAGTAGACTATAAGCAAAAATTGCTAGAAAAATATAAACATAATGAGATTTATAATTATCATGATGAGTACTACTATTGTATGATACAGGCAGAATAACATCGTCGAAGACATATCGTTATTATGATAAACACAACATT
+
CCCCCFFFBBDFCGFGDDAE2EEEFFGFCGGFBE?FAEHHHGHGHGEHGHFEECHGDDFFDGEGBBAF>>@E?/111?03BB4443333433B433443344B4433323B2?333B3?332333322222/02>2222211000111111111<<111111111<=1>11111<1=000000000<00000000000000/..../;0000;0.:.--...9/9000.:...00000000000.....//
@M03896:38:000000000-B4D98:1:2113:3273:13082 1:N:0:159
TACGTAGGGGGCAAGCGTTGTCCGGAATTACTGGGTGTAAAGGGAGCGCAGGCGGGAAGACAAGTTGGAAGTGAAAACCATGGGCTCAACCCATGAATTGCTTTCAAAACTGTTTTTCTTGAGTAGTGCAGAGGTAGATGGAATTCCCGGTGTAGCGGTGGAATGCGTAGATATCGGGAGGAACACCAGTGGCGAAGGCGGTCTACTGGGCACCAACTGACGCTGAGGCTCGAAAGCATGGGTAGCAAACA
+
BBBBAFFCCBDA2FFF??EAFGHGGGGGHGFFBBF3EEGHDGHGHEGGGGGGE?E?EGEHFGHHHHGHHGGGHHHHFGGHHHHHGHHHGHHGFGHHFHHHHHHHHHHHHHFF?GHGGHHHHDFFDFGFHHHHHGHFFHHGHFHHHHHHGG@AC<;<;;;AFEGGGGEGGGGGGFFEDCCACFGFFFFFFBFFEDAFFFFFCAFFFFFFFFFFFFFFFFFFFFDFFFFFFFFA@FFFFBFFFF/B9;FFFFF
@M03896:38:000000000-B4D98:1:2113:3294:13086 1:N:0:159
TACGTAGGGGGCAAGCGTTGTCCGGAATTACTGGGTGTAACGGGAGCGCAGGCGGGAAGACAAGTTGGACGTGAAAACCATGGGCTCAACCCATGAATTGCTTTCAAAACTGTTTTTCTTGAGTAGTGCAGAGGTAGATGGAATTCCCGGTGTCGCGGTGGAATGCGTAGATATCGGGAGGAACACCAGTGGCGAAGGCGATCTACTGGGCACCCACTGACGCTGCGGCTCGAAAGCATGGGTAGCAAACA
+
ABB@>B>>AAB>A22A2A2AAFGE2AAFHGBFBB2BEE3D5AA1EAE?EE??EEE/>>EFFF0BGFHEF3/EEHEF?FDHEHGCGGHH?GGDA0GD11FDFBGHH1?F<GFG1<FHGEHHB><FFHGCGDGFFGG<DGFFBGG<CD;;:---;/;:9-99ACBFBCC.9BFGG00:9--9BF.;.:A9AFBF.-;-@.9@--.;B9/:/..BA9.9:.//;9DD..--9@9--;A.9/FB../;9;BF9A;
@M03896:38:000000000-B4D98:1:2113:3265:13102 1:N:0:159
TACGTAGGGGGCAAGCGTTGTCCGGAATTACTGGGTGTAAAGGGAGCGCAGGCGGGAAGACAAGTTGGAAGTGAAAACCATGGGCTCAACCCATGAATTGCTTTCAAAACTGTTTTTCTTGAGTAGTGCAGAGGTAGATGGAATTCCCGGTGTAGCGGTGGAATGCGTAGATATCGGGAGGAACACCAGTGGCGAAGGCGGTCTACTGGGCACCAACTGACGCTGAGGCTCGAAAGCATGGGTAGCAAACA
+
ABBA>FFAAA2>A2FF??EAFGHGGGGGHHFBFGC3EEGFFHHGHEGGGEGEAEFG@FGHHCCEBFFGHHHGHHHGHGGHFHGEGHHGFHHGGHHHGGHFHHHHGHBFGHFD?F?FFGHHGDF>1>>FFGFFCFHBGHHGHHFHHHHHGG-;:;;;:;:AC?FFFGFGGGG09;CECA??9AFFFFFEFBFFEF;;BAEFF@@AFFFFFFFFFFFFFFFFFFDFFFFEEFA=;BD?BBFEFEBFEFFFFFF
@M03896:38:000000000-B4D98:1:2113:4855:13936 1:N:0:159
TACGTAGGGGGCGAGCGTTACCCGGAATCACTGGGCGTAAAGGGAGCGTAGGTGGCCTGACATGTCGACTGTGAAAACCCGGAGCTCAACTCCGGACTTGCAGTTGAAACTGCCAGGCTTGAGGACGGTAGAGGAAGACGGAACTGCCAGTGTAGGGGTAAAATCCTTAGATATTGGCAGGAACGCCGGTGACGAAGGTGGTTTTCTGGGCCGGTTCTGACACCGATGCTCGAAAGCCAGGGGAGCGAACG
+
ABBAAFFCAAD>E2EEE?EECFGGGGGFHBCFBBB?EEEEBGHGHEFGEGGG3DFHFFFHGFFFFFFGEFDGHEHHHGGGGGGGGHHHGHHHGA@FGCGFHHHHHGFHGH<DD>FGFFFGGGCF0GCGGHGHFGFHHHHGAEE@FFGGFB0;;;;=.;;EGGGGFBFGGGGGGF;BB:/A@EFFFFFFFFFEFFFFFFFFEFFFFFFFFFFFFFFFFFFFFFFFFFADDFFFFFFFFFFFFFFFADFFFF=
@M03896:38:000000000-B4D98:1:2113:24488:14499 1:N:0:159
TACGTAGGGGGCGAGCGTTACCCGGAATCACTGGGCGTAAAGGGAGCGTAGGTGGCCTGACATGTCGACTGTGAAAACCCGGAGCTCAACTCCGGACTTGCAGTTGAAACTGCCAGGCTTGAGGACGGTAGAGGAAGACGGAACTGCCAGTGTAGGGGTAAAATCCTTAGATATTGGCAGGAACGCCGGTGACGAAGGTGGTTTTCTGGGCCGGTTCTGACACTGATGCTCGAAAGCCAGGGGAGCGAACG
+
ACBBAFFBCAB>E2EAA2EECFGGGGGFHBCGBEF?EEEFBGHGHFGGGGGGBGGHGFFHFFFFFGEEEGFGHGHHGFFGGCGGGHGHHHHHHDDFG?FGHHHHHGGHHH>D<>FF.FGGFGFGCHCFGHGHGHHHFFFD;CEBFFFFFC0:;;;;9;CDGGGGFFGGGGGGFFFFFBBADFFFFFFFFFFFFFEFFFBFFDEFFFFBFF.E:@DDFFFFFFFFFFFFFFFD@FFFFFFFFFFFCDBAFF=
@M03896:38:000000000-B4D98:1:2113:19818:14567 1:N:0:159
TACGGAGGGTGCAAGCGTTATCCGGATTTATTGGGTTTAAAGGGTCCGTAGGCGGACTTATAAGTCAGTGGTGAAAGCCTGTCGCTTAACGATAGAACTGCCATTGATACTGTAAGTCTTGAGTATATTTGAGGTAGCTGGAATAAGTAGTGTAGCGGTGAAATGCATAGATATTACTTAGAACACCAATTGCGAAGGCAGGTTACCAAGATATAACTGACGCTGAGGGACGAAAGCGTGGGGAGCGAACA
+
CCCAB@ACC?AABAGF?AEEGGHGGGGGHBGGDFG?FGHHBGHGHGGGHHG?FA?E>>BFFGFGGH4FFGGGGHGHHHHHHHHGHGHGGHGGHGCFGFFGHHHHHHEHGHGBFGBFFGHGGGCBGHFHHHHHGGGGEGFFFF<FFGHDGF1?@@?@@->>FHHHGDBGHHHHEFHHGFGHEHHHGHGFCGHGHGGGGGFFDC?CFFGFFGGGGGFFGGFBFGBGGGGEFDECDFDFFFFFFFCA@DBFFFF
@M03896:38:000000000-B4D98:1:2113:19801:14573 1:N:0:159
TACGGAGGGTGCAAGCGTTATCCGGATTTATTGGGTTTAAAGGGTCCGTAGGCGGACTTATAAGTCAGTGGTGAAAGCCTGTCGCTTAACGATAGAACTGCCATTGATACTGTAAGTCTTGAGTATATTTGAGGTAGCTGGAATAAGTAGTGTAGCGGTGAAATGCATAGATATTACTTAGAACACCAATTGCGAAGGCAGGTTACCAAGATATAACTGACGCTGAGGGACGAAAGCGTGGGGAGCGAACA
+
CCCBCACCC@AACGGF2AEEEGHGEEGGHBGHBFGAFGHGFGHGHFGGHHGGFAE>E>BBEFFHGHBGFFGGGFHHHHHHGGHFHGHGHHGGHGCFFHHHHHHHHHEHHHFBFHBFFGFFGHBBFHFHHHHHGHGHEHHE@FFDGHHGH=1?@@=@A>>AFHHHFF=GHHHHHFGHGBGFFHHHGHGHGHHEHDGCGDGGGGFFGGGGGGGGFGEFGGGFGBGDEGEEFFA@A@DFFDFFFFFE=D@DFFC
@M03896:38:000000000-B4D98:1:2113:6947:15225 1:N:0:159
TACGGAGGGTGCAAGCGTTAATCGGAATTACTGGGCGTAAAGCGCACGCAGGCGGTTTGTTAAGTCAGATGTGAAATCCCCGGGCTCAACCTGGGAACTGCATCTGATACTGGCAAGCTTGAGTCTCGTAGAGGGGGGTAGAATTCCAGGTGTAGCGGTGAAATGCGTAGAGATCTGGAGGAATACCGGTGGCGAAGGCGGCCCCCTGGACGAAGACTGACGCTCAGGTGCGAAAGCGTGGGGAGCAAACA
+
ABBAAAABCAAA4BFF2AFEAFGFFEFFHGFFBBBBAEEGBGHGG?EGGGGGEFEEGGGHHHHHHHFHHHHGGHHHHHHHGGGGFGHHHHHHHHGHHGHGHHHHHHFHHHFGHHHHGHHHGFGHHHHHFFGGHHGGGFDDFFFFFFFFFF0BF;;B@@;CFFFFFFAADFFFBBFFFFFFFFFFFFFFFFFFFFFFFFFFFFFFFFFEFFFFF-ADBFFFFFFFF.BBFFB@ADCFFBADFFF?BA.FFF?
@M03896:38:000000000-B4D98:1:2113:6929:15232 1:N:0:159
TACGGAGGGTGCAAGCGTTAATCGGAATTACTGGGCGTAAAGCGCACGCAGGCGGTTTGTTAAGTCAGATGTGAAATCCCCGGGCTCAACCTGGGAACTGCATCTGATACTGGCAAGCTTGAGTCTCGTAGAGGGGGGTAGAATTCCAGGTGTAGCGGTGAAATGCGTAGAGATCTGGAGGAATACCGGTGGCGAAGGCGGCCCCCTGGACGAAGACTGACGCTCAGGTGCGAAAGCGTGGGGAGCAAACA
+
ABAAAAADCAAAB5FAEEFE2GHFGEFFHCEGBBBBAAAEAFHGGCFGGGC@E?EEFGGHHGHHGHHGHHHHHHHHHHHHGGGGEGHHGGHHHHGHHGHHHHHGHGHHGHFFGHHHGHHHHFGHHHHHFEGGFFGGGFFFEFFFFFFFFF/BB9;FDBABFFFFFFDAA;EFF;BFFFBA.DFFFFFFADFFFDBFFFFFFFFFFFDEEFFAF>DAFFEFFFDDDDFFF/;-.;BDFFFFCFF?;;EFFF.
@M03896:38:000000000-B4D98:1:2113:20943:15853 1:N:0:159
TACGGAGGGTGCAAGCGTTAATCGGAATTACTGGGCGTAAAGCGCACGCAGGCGGTTTGTTAAGTCAGATGTGAAATCCCCGGGCTCAACCTGGGAACTGCATCTGATACTGGCAAGCTTGAGTCTCGTAGAGGGGGGTAGAATTCCAGGTGTAGCGGTGAAATGCGTAGAGATCTGGAGGAATACCGGTGGCGAAGGCGGCCCCCTGGACGAAGACTGACGCTCAGGTGCGAAAGCGTGGGGAGCAAACA
+
BBBBBAABDAAAFGGEE?EFAGHGFEAFHHFFBAAAAAEEAGHGGCGGGGGGEG?CEEFHGHHGFF4GGHFDGHHHHHHHGGGGGGHFGFHHHFGGHGHHHHHGHFEGHHDDCGHFFHHFGHHHHHHGFDGGDGF@DAAAEFFFFFFFFF/B;;;;;@;@EFFFFFFDDDEFBFFFFFFFFFFFFFFFFDFFFFFFFFFFFFFFFFFFFFFFFDFFFFFFFFFFFFFFFBFCDFFDFDDDACCFFFFFFFF
@M03896:38:000000000-B4D98:1:2113:27532:16385 1:N:0:159
TACGTAGGGGGCGAGCGTTACCCGGAATCACTGGGCGTAAAGGGAGCGTAGGTGGCCTGACATGTCGACTGTGAAAACCCGGAGCTCAACTCCGGACTTGCAGTTGAAACTGCCAGGCTTGAGGACGGTAGAGGAAGACGGAACTGCCAGTGTAGGGGTAAAATCCTTAGATATTGGCAGGAACGCCGGTGACGAAGGTGGTTTTCTGGGCCGGTTCTGACACTGATGCTCGAAAGCCAGGGGAGCGAACG
+
AABCAFFCBAD>E2EAA?AE1FFEGE?FHBBDBBF?@EEFDHBE?EEFEGGG3FCGGFFHFFGFBFFF@??FDGHF3FEFDGCGGHHFFGGHHD@AA/GFHGHFHHFFFHFDF>FFGFHHGCCCGHCDAGGHHGHCFCGDCC??BBFFF;09;=;99C;ABFFGGFFGGFFFGFBFBF0DCEFFFFFFF@CFFFFFFFBF?.;;EBBFFFEE;@FFFFFFFBFFFFFFFFBDDFFFFFFFFFFBCFFFFFA
@M03896:38:000000000-B4D98:1:2113:11964:17313 1:N:0:159
TACGGAGGGTGCAAGCGTTATCCGGATTTATTGGGTTTAAAGGGTCCGTAGGCGGACTTATAAGTCAGTGGTGAAAGCCTGTCGCTTAACGATAGAACTGCCATTGATACTGTAAGTCTTGAGTATATTTGAGGTAGCTGGAATAAGTAGTGTAGCGGTGAAATGCATAGATATTACTTAGAACACCAATTGCGAAGGCAGGTTACCAAGATATAACTGACGCTGAGGGACGAAAGCGTGGGGAGCGAACA
+
BBBAA?ABB@AAF5GF?AEEFGHFGEFGHBGHBFGAFGHH5GHGHFHGFGGGDAEC>>BFFGHHGHBGFFFFFEGHHGHHHHHEHGHGHHGGHGCFGGFHHHHHHHEHHHFBGFFGFGHGGHFBBGBGHHHHGHGHFGHF@@GFF1FDGF1<@<?@@<>AFHHHFB1GGFHHGHGHFDDDGHHHGHGECGHGHGFGCAGFDDFFFFGFFFFFFGBFFFFBFBDFEDGEFF?;BDDFFFFFFFFFAA9@@D@
@M03896:38:000000000-B4D98:1:2113:11946:17315 1:N:0:159
TACGGAGGGTGCAAGCGTTATCCGGATTTATTGGGTTTAAAGGGTCCGTAGGCGGACTTATAAGTCAGTGGTGAACGCCTGTCGCTTAACGATAGAACTGCCATTGATACTGTAAGTCTTGAGTATATTTGAGGTAGCTGGAATAAGTAGTGTAGCGGTGAAATGCATAGATATTACTTAGAACACCAATTGCGAAGGCAGGTTACCAAGATATAACTGACGCTGAGGGACGAAAGCGTGGGGAGCGAACA
+
AAB?AAAB@AA>AA4A22A2GFGEAAFGHDHGD3A22ECGE5BEGBAEFFD1B0>E>>BFBGHF@G4@BFCGGFB3CEEHHHHEH??EEGFEHGGHHFHFHHGHHHEGHHDGGBB3BFBFFGC>2G2@FFGHE2FGEG2<?FFGHGF1GF1<<@?FC-<>FBBGD0=DBFHHGFDDFF00D0DGFHDF.CGBFD@-;.ACADFFFFFEFF?F0CFFFGB09AE.9..:9.9-99.;/99A-9>E=D;CAD;
@M03896:38:000000000-B4D98:1:2113:11974:17329 1:N:0:159
TACGGAGGGTGCAAGCGTTATCCGGATTTATTGGGTTTAAAGGGTCCGTAGGCGGACTTATAAGTCAGTGGTGAAAGCCTGTCGCTTAACGATAGAACTGCCATTGATACTGTAAGTCTTGAGTATATTTGAGGTAGCTGGAATAAGTAGTGTAGCGGTGAAATGCATAGATATTACTTAGAACACCAATTGCGAAGGCAGGTTACCAAGATATAACTGACGCTGAGGGACGAAAGCGTGGGGAGCGAACA
+
BCBBA?ABCAAACFFC?2EEGGHGGEFGHBFHBBAAFGFHGHHGHGHGHHGGFEGFE>FGFGHGHHEGFFGFGFHGHFHHHHHEHGHGGHGGHGDFGHHHHHHHHHEHHHFDGHBFFGHHHGCFFHBGHHHFGHGHFHHFGFFFCDGDF?1?@??FC>>EFHHHFD=GHHGHHFGHGDG=GFGGCHGHCGHEGDCEGGHGGGFGFFGGGGGFGGEFGGFFFDGFEDFEF.ADAFFFFFFFFFFFDD9CFF-
@M03896:38:000000000-B4D98:1:2113:11957:17334 1:N:0:159
TACGGAGGGTGCAAGCGTTATCCGGATTTATTGGGTTTAAAGGGTCCGTAGGCGGACTTATAAGTCAGTGGTGAAAGCCTGTCGCTTAACGATAGAACTGCCATTGATACTGTAAGTCTTGAGTATATTTGAGGTAGCTGGAATAAGTAGTGTAGCGGTGAAATGCATAGATATTACTTAGAACACCAATTGCGAAGGCAGGTTACCAAGATATAACTGACGCTGAGGGACGAAAGCGTGGGGAGCGAACA
+
BCBABABBCAAACGGA2AFEFGHGGEGGHCGHBBFAFGHHGHHGHFGGHHGGEEFG>>BGHHHHGH4BEFGGGHHHHGHHHHHGHGHGHHGGHGGHHHGHHHHHHHFHHHFBGHFBDFFGFHFGFH3FHHHGGHGHFHHF@@FGFGGDG=1?@??@/>>AFHHHGGDGHGHHHHGHFFGGHHGHHGGGCGHEGFFFGGHGGGGGGFGGGGFFGGGGGGGFGGGGDGGADFECCFFFFFFFFFFFFD@DFFA
@M03896:38:000000000-B4D98:1:2113:5352:17433 1:N:0:159
TACGGATGGTGCAAGCGTTAATCGGAATTACTGGGCGTAAAGCGCACGCAGGCGGTTTGTTAAGTCAGATGTGAAATCCCCGGGCTCAACCTGGGAACTGCATCTGATACTGGCAAGCTTGAGTCTCGTAGAGGGGGGTAGAATTCCAGGTGTAGCGGTGAAATGCGTAGAGATCTGGAGGAATACCGGTGGCGAAGGCGGCCCCCTGGACGAAGACTGACGCTCAGGTGCGAAAGCGTGGGGAGCAAACA
+
BBB@AAADBFFFCFGE?AEEAFGFEEFFHHFFCFGAEEEGFHHGGFGGGGGGEEGCFGGHGGHHHHFHFHHFHHHGHHHHGC@FFGHHFGHHHHFHHEHHHHHHHHFHHHFGHHHFGHHHHGGHHHGHFGGAHHGGGFFFFFFFFFFEFF/BB9BBDB;>EBBFFFADFF?FE;BFFEFFFFFFFFFFF;CFFFFFFDA@DFFFFDFFFFFFFFFFFFFBFDDFFDFFFFFFFFFDFF?DFFF.@DEFFF9
@M03896:38:000000000-B4D98:1:2113:5366:17444 1:N:0:159
TACGGAGGGTGCAAGCGTTAATCGGAATTACTGGGCGTAAAGCGCACGCAGGCGGTTTGTTAAGTCAGATGTGAAATCCCCGGGCTCAACCTGGGAACTGCATCTGATACTGGCAAGCTTGAGTCTCGTAGAGGGGGGTAGAATTCCAGGTGTAGCGGTGAAATGCGTAGAGATCTGGAGGAATACCGGTGGCGAAGGCGGCCCCCTGGACGAAGACTGACGCTCAGGTGCGAAAGCGTGGGGAGCAAACA
+
ACAAAABCCBAABEGF2AEE2FGFEEGGHHDF5BBAAAEEFHHGGCEEGCFCE@C@EGGGGHHHHHDGEGHGHHHHHHHHGGGGEGHHHHHHHGFHHGHGHHHHHHGHHHGGHHHHGHHHHGGHHHHHGGGGHHGGFDCFEFFFFFFFFF0;B;;BD@;CEFFFFFAADCFFFBFFFFFFFFFFFFFDFDAFACDFFFFDFFFFFFCEFFFFFFFFFFFFFFAAFDFFFFF@AFFFED?AFFFEDAAFFF?
@M03896:38:000000000-B4D98:1:2113:27701:18068 1:N:0:159
TACGGAGGGTGCAAGCGTTATCCGGATTTATTGGGTTTAAAGGGTCCGTAGGCGGACTTATAAGTCAGTGGTGAAAGCCTGTCGCTTAACGATAGAACTGCCATTGATACTGTAAGTCTTGAGTATATTTGAGGTAGCTGGAATAAGTAGTGTAGCGGTGAAATGCATAGATATTACTTAGAACACCAATTGCGAAGGCAGGTTACCAAGATATAACTGACGCTGAGGGACGAAAGCGTGGGGAGCGAACA
+
ABBA@AABB>AABFFF2AFECGHEFEFGHFGFBBBAFFHFEGFGHFGAFGEEF?EEE>BFFGGHGH4B@GEGGGHGHGHHHHHEHGHGFHAGHF?GDGGGHHHHHHFHHHFBBGF3BFFGGFFFGGHGGHHFFHHF2GFF@CFGGFG1F<1?@@1@<>>>CFHHHF1GH0GBHFGHFB=DFFFFFFEAEHHFCDCC?.CAEGFGGGFFGGF0BFFFFFFBF.ED?AAADDA@BCDDFDFD=CCECF>ADC>
@M03896:38:000000000-B4D98:1:2113:27713:18084 1:N:0:159
TACGGAGGGTGCAAGCGTTATCCGGATTTATTGGGTTTAAAGGGTCCGTAGGCGGACTTATAAGTCAGTGGTGAAAGCCTGTCGCTTAACGATAGAACTGCCATTGATACTGTAAGTCTTGAGTATATTTGAGGTAGCTGGAATAAGTAGTGTAGCGGTGAAATGCATAGATATTACTTAGAACACCAATTGCGAAGGCAGGTTACCAAGATATAACTGACGCTGAGGGACGAAAGCGTGGGGAGCGAACA
+
CCBCBAAB@AAAB5GF??FFGGGGGEEGHBFFBBFAFEFHFHGGHGHGHHGCGECEE>BGGGHHGHDGFHHHGGHFHHHHHHHGHGHGGHGGHGDFGHHHHHHHHGEHHHFDFHFGFFHHHGFFGHHHHHHHGHHHGHHF@FCGCGF?G@1?@@?@<>>CFFHHFD<GHHHHGGGHFGDFDGGHHHGEHHHGHGGGGGHFDGFGGFFFFGFFFGGGGGGGFGFFGGGFFFEDDFFFFFFFFFFFFFBCDFF
@M03896:38:000000000-B4D98:1:2113:27731:18084 1:N:0:159
TACGGAGGGTGCAAGCGTTATCCGGATTTATTGGGTTTAAAGGGTCCGTAGGCGGACTTATAAGTCAGTGGTGAAAGCCTGTCGCTTAACGATAGAACTGCCATTGATACTGTAAGTCTTGAGTATATTTGAGGTAGCTGGAATAAGTAGTGTAGCGGTGAAATGCATAGATATTACTTAGAACACCAATTGCGAAGGCAGGTTACCAAGATATAACTGACGCTGAGGGACGAAAGCGTGGGGAGCGAACA
+
AAAAA1>>D?AA11BA00EEEFFEGEEGH1FHCFG/FEFH1DDFHFGGHHGGFECE>>BFG2BGHH2GDFFGGHFGHHHHHHFEHGHGFFEGHGGBBFHFGHHGHH1F>BBDF2BBBGHHH>BFGHEHHHHGEHHHGHFBFF?FFDFD<F1FF1?@@<>CFGFGFG<G1GDGH=DGF<DFFG<GGHGFHHHGHGCCGEGFGGGGGGFFBFABFF0CFGGFG?GCGCAAFFE@=@BBFFFF@?<?@F@@>@9
@M03896:38:000000000-B4D98:1:2113:27695:18085 1:N:0:159
TACGGAGGGTGCAAGCGTTATCCGGATTTATTGGGTTTAAAGGGTCCGTAGGCGGACTTATAAGTCAGTGGTGAAAGCCTGTCGCTTAACGATAGAACTGCCATTGATACTGTAAGTCTTGAGTATATTTGAGGTAGCTGGAATAAGTAGTGTAGCGGTGAAATGCATAGATATTACTTAGAACACCAATTGCGAAGGCAGGTTACCAAGATATAACTGACGCTGAGGGACGAAAGCGTGGGGAGCGAACA
+
AAA33A>2>A?>FFFF22EAGGHE2EGGG5DG53A2BEHHABFEGBF?FGE?BE0>>>BBGDG4BF434B341FGGGGHGHHHGHFFEHH/CGFAFFGFBHHHHHHEFGHGFGDFBBBDF1FBFHHFFGHGHG0GGF@D10@FDGGHHHD1<?@1@<-><FGHHFF<FGFHHHFGDF0000DGFGFGAC:CFGGGGC.;.A-::FFFB9:AFBFFFFFFFGBADEA.;9A999;A.BAADB?B9@9-@B9;
@M03896:38:000000000-B4D98:1:2113:18302:18609 1:N:0:159
TACGGAGGGTGCAAGCGTTAATCGGAATTACTGGGCGTAAAGCGCACGCAGGCGGTTTGTTAAGTCAGATGTGAAATCCCCGGGCTCAACCTGGGAACTGCATCTGATACTGGCAAGCTTGAGTCTCGTAGAGGGGGGTAGAATTCCAGGTGTAGCGGTGAAATGCGTAGAGATCTGGAGGAATACCGGTGGCGAAGGCGGCCCCCTGGACGAAGACTGACGCTCAGGTGCGAAAGCGTGGGGAGCAAACA
+
ABAAAABBCAAA4FGF?AEEAFHFFEGGHHFFBBFAAAEEHHHGGCFGGEGGECGCGEGHHHDGGHHHGHHGHHHHHHHHGGGGGGHHHHHHHHFGHGHHHGHHHHHHHHGHHHGHGHHHGHGHHFGHFGGGHH.@CFFFFFFFFFFFFFBFF;;;@@9CEFFFFFA;AFEFFFFFFFFADFFFFFFDD>DFFFFFFFFFFFFFADDEFFF;9@DDFFFFFFFFFFFFBFBBADADFFDFFFA?BAEFFFF
@M03896:38:000000000-B4D98:1:2113:19690:19481 1:N:0:159
TACGTAGGGGGCGAGCGTTACCCGGAATCACTGGGCGTAAAGGGAGCGTAGGTGGCCTGACATGTCGACTGTGAAAACCCGGAGCTCAACTCCGGACTTGCAGTTGAAACTGCCAGGCTTGAGGACGGTAGAGGAAGACGGAACTGCCAGTGTAGGGGTAAAATCCTTAGATATTGGCAGGAACGCCGGTGACGAAGGTGGTTTTCTGGGCCGGTTCTGACACTGATGCTCGAAAGCCAGGGGAGCGAACG
+
BBBBACFBBBB>E2FE?2EEAFHFEEGGHCFFBEFBE>EE?FGGHEGGEG?DDFAGFBFHFFGFFGGGECEFGGFGFFGGGGGGGHHGFHHHHDBFGCGFHGHHHHEGFHFFDGFHEGHHGHBCFHCFEGDHHFGHGGGDCCFDGGGGB:0;;;;;.;;9CFGGGGGGBFFGGFFF;BFD;EFFFFFFFDFFFFFFDFFFFAFFFFEBFF?EBBFFEFFFFFFFFFFFFFBA9;DDFFEFFFDDB9@BFF>
@M03896:38:000000000-B4D98:1:2113:19675:19491 1:N:0:159
TACGTAGGGGGCGAGCGTTACCCGGAATCACTGGGCGTAAAGGGAGCGTAGGTGGCCTGACATGTCGACTGTGAAAACCCGGAGCTCAACTCCGGACTTGCAGTTGAAACTGCCAGGCTTGAGGACGGTAGAGGAAGACGGAACTGCCAGTGTAGGGGTAAAATCCTTAGATATTGGCAGGAACGCCGGTGACGAAGGTGGTTTTCTGGGCCGGTTCTGACACTGATGCTCGAAAGCCAGGGGAGCGAACG
+
ABAAAFFCBAD>E?GE??EGCGGEEGGGG5CFBBB?>>EEGHHGHEGGGGGGBFEHGFFHFGFFBFEGEGFGHHHHGFGGGGFGGGHGGHHHHDCDCCFFHHHHHHGHHHDFFFFFGGGGDF0FFHGGGHGHHHHHFFF.;=EDFFGGFC0:;;;=;;;:FFGGC;FGGGGGGGFFBBBDBEFFDFFFFCFFFFECFFFFADEFFFFBFF?E@DFBFFFFFBFFBFFBFFFDBFFFFFFFFFFFFFFFFFA
@M03896:38:000000000-B4D98:1:2113:27412:20113 1:N:0:159
GAAACCCTTGTAGTCCGGCTGACTGACTACGCTACTATCTCGTATGCCGTCTTCTGCTTGAAAAAACACATAACAATCCACAGGAATCAAAATACTATTATCCTTACCCTTCACAGCTTAAAATGTTGCACAACGACCTACCACATCTAGCAACTTAACGTCACAGTCATCCCATACTACGTGAACCAACCCATCATGCCTTCCTACTAACTCTTTCACCCTATGACGACAGCCCCCACCTATGACCCCCA
+
>AAAA1>FCFFFFFFG11AAEFFGBABGDFEEA?AGFGFGHAFAC0DFEE?GFGF1FDDB0A1BBE/>0?11BB1111011B0/001111@@1B12B22@2212B2B0B1001B>1/1111112122211110///<//10@<@/111>1111<?1111/0?</111<1111.<100111../..0..<<.<./:00000000:000000/000000009../0009..---.99;-----//////-9--
@M03896:38:000000000-B4D98:1:2113:24373:23091 1:N:0:159
TACGGAGGGTGCAAGCGTTATCCGGATTTATTGGGTTTAAAGGGTCCGTAGGCGGACTTATAAGTCAGTGGTGAAAGCCTGTCGCTTAACGATAGAACTGCCATTGATACTGTAAGTCTTGAGTATATTTGAGGTAGCTGGAATAAGTAGTGTAGCGGTGAAATGCATAGATATTACTTAGAACACCAATTGCGAAGGCAGGTTACCAAGATATAACTGACGCTGAGGGACGAAAGCGTGGGGAGCGAACA
+
AAA3>3ADDAA>FGBA2AEFGGHEAAEGH5DB5ABAFEHGBGHGHBF0FG1ABAEE>>BFFG4EFGDBEFHGGEGDGHHHHHHGHDHGHGEGHGFBFGFFGHHGGHFHFGDBGB3FBF3FF3FGDGHHHHGHGHHHBFFF@FBDGGGBGF1?@?1@>>>>FDFHGD<GHBGHFHGFGB=00=DGGHGEGHHFGDD?@.;9ABFBGFGGFGFFGG0CCFFGGDDDEBA.AD?;BBDDFA9A-==E;A9=-@@
@M03896:38:000000000-B4D98:1:2113:24374:23114 1:N:0:159
TACGGAGGGTGCAAGCGTTATCCGGATTTATTGGGTTTAAAGGGTCCGTAGGCGGACTTATAAGTCAGTGGTGAAAGCCTGTCGCTTAACGATAGAACTGCCATTGATACTGTAAGTCTTGAGTATATTTGAGGTAGCTGGAATAAGTAGTGTAGCGGTGAAATGCATAGATATTACTTAGAACACCAATTGCGAAGGCAGGTTACCAAGATATAACTGACGCTGAGGGACGAAAGCGTGGGGAGCGAACA
+
BCBBBABBBAAABDGF22FEEGHFEEEGHBFGBBFAFGHHGHHGHFGFHHGGEFEGE>BGHGGFFH4@@FFGFFHGHHHHHHHEHGHGGHFGHAFFGGHHHHHHHHEHHHFFFGDGFGHHGFCFGHBHHHHHGHHHGGHFFGFGFHHFHF1?@@<@/>>>FHHHFD<GHFFHHFGFFBDFFGHHFHGECGHFGDFFGGGFDGGFGFFGGGFFGGGFFGGFGBDGDDGEFFA>CDD?FFFFFFFFFFAFFFF
@M03896:38:000000000-B4D98:1:2113:15076:23684 1:N:0:159
TTAGAAACCCCAGTAGTCCGGCTGACTGACTACGCTACTATCTCGTATGCCGTCTTCTGCTTGAAAAAAAAAAAAGCCAACCACCTACCCCTCTCTACCTAAAACCATATGTCAAACCATCCATAAACCCGCCCGTCTATGCCTTCCCCTCGTCCTCCGTCCCGACCTCCAACTAGCCATACAGATCATTCACTCGCATTAGCAATCTCTCGCAATCGTGTCACTATTGACACTGATATGCCATCACCTA
+
BBBBADFCB>A>EFGGFF5EAEFGAGHGFGGF3ECEEEHHFGHGFFEGBGFEEEFFGADDFH3FBB5A>>>E>///002?/?///0?300?//?22222222B22<<222222222@//1101111<1<//---<-...0000<00//</.-....:/.:..:-.--.0.//9//0//000/00;0/0009////.--:./9////9////..-../....9//;//9//://////9/9///////.//
@M03896:38:000000000-B4D98:1:2114:7406:5707 1:N:0:159
GAAACCCCAGTAGTCTGACTGACTGACTACGCTACTATCTCGTATGCCGTCTTCTGCTTGAAAAAAACAACAACTCACCTAACTTGAAAATAACTCCATCTGCCACTAACTAAACTACACAACTTTATTTAACATAACCAAACACACACACACACATACCCAACACTTTATAAACACCCCTGTACTTCCTTCTTACTAAACATCACCCATTCCCTCCTCCCCGCCTCTTCTCTACACACCACTTATCTAA
+
>>AAABA>>1C13AB3B1B11ABB11FG3FEGGGGFHHBGHHGABAFBAAEFFHDBG1F1BA1BBA///B/B?/1B1B011B0B2111B11B1F1BBF111111111011111>12B11<B//11222222211B11111/?/0<//?////?/??1?1?11?<..<111111=1>0..-..0<0000<0000:;;0000/00:00/../00000/.//;..---;./0;;00000/0----9//9//:/
@M03896:38:000000000-B4D98:1:2114:9109:6887 1:N:0:159
TACGTAGGGGGCGAGCGTTACCCGGAATCACTGGGCGTAAGGGAGCGTAGGTGGCCTGACATGTCGACTGTGAAAACCCGGAGCTCAACTCCGGACTTGCAGTTGGAACTGCCAGGCTTGAGGACGGTAGAGGAAGACGGAACTGCCAGTGTAGGGGTAAAATCCTTAGATATTGGCAGGAACGCCGGTGACGAAGGTGGTTTTCTGGGCCGGTTCTGACACTGATGCTCGAAAACCAGGGGAGGGAACCG
+
ABAAAFFABA2AE2E2A2E1ABBBA0EFGCGHFFEHEEG1EGH1>B>>1/?BB??A@/B?3BBB?/?>??DD4BB3??EDGGGCFFG?0>1?/BAC<<<?1??F11>>11<1>FGHF0FA.<<<<<A;:::::;;;./.;;C;9;9C/9CF9009CD99CFGFBFGG0009;;CBFFF??AFF.9B-B-;9F..;.D/BADFFFB//99.9-9;D.///B/;////;//;.-::-/A..;AB.---.9..9
@M03896:38:000000000-B4D98:1:2114:9131:6887 1:N:0:159
TACGTAGGGGGCGAGCGTTACCCGGAATCACTGGGCGTAAGGGAGCGTAGGTGGCCTGACATGTCGACTGTGAAAACCCGGAGCTCAACTCCGGACTTGCAGTTGAAACTGCCAGGCTTGAGGACGGTAGAGGAAGACGGAACTGCCAGTGTAGGGGTAAAATCCTTAGATATTGGCAGGAACGCCGGTGACGAAGGTGGTTTTCTGGGCCGGTTCTGACACTGATGCTCGAAAGCCAGGGGAGCGAACGG
+
>>>3>CCA??D>AEF?C2AACBGB0AAFGCGHG2AGEFGEGFFCE?>E1>EDGFF1B?CG3B?BB??>EEFFFGE3FEGFDCDCHBB???GH?C/A><<FG??FG>D>FF<1>FC.<FGC<CBBCFGDG?GBGG/C.CE.:E9;0FC999009=0.:;CFGG0FGFB;C0FFFFFBFF.9E.99:BC-;@ABA.;.ABFEFFF?//9:.;ABBFDEBBFF//9BBBFFFFFDBD.BFBFEA;9-;-;-9-.
@M03896:38:000000000-B4D98:1:2114:9119:6903 1:N:0:159
TACGTAGGGGGCGAGCGTTACCCGGAATCACTGGGCGTAAGGGGAGCGTAGGTGGCCTGCCATGTCGCCTGTGAAACCCCGAAGCTCACCCCCGGCCTTGCGGTTGAAACTGCAAGGCTTGAGGCCGGTAGAGGAAGCCGGACCTGCCAGTGTAGGGGCAAAATCCTTAGATATTGGCAGGAACGCCGGTGCCGAAGGTGGTTTTCTGGGCCGGTTCTGACACTGATGCCCGAAAGCCAGGGGAGCGAACG
+
>AA?>FFBAAD>EAC?A2AACBFBA0EGGBHHGFFHGEEE1BG@1/B>11>?BB/B0FC00?BB4B?//?CF3GBB3BD/>/<//<?2<<0><A>/<.>11-<CF-CG0<00<0=0.:CG?C:/.:;-9-.90/.;..99-;-9B/;.;9/B/99;?.-;AFF/9/;99///9B;F///;-AF9.;>@>-9-/9@@BD;B.9AFAFFFF.9ED@B.AFF/9/:BB/F/9/;9@FF.FF.9AD;.-.-;-;;
@M03896:38:000000000-B4D98:1:2114:11057:6968 1:N:0:159
GATACCCTTGTAGTCAGGCTGACTGACTACGCTACTATCTCGTATGCCGTCTTCTGCTTGAAAAAAAAAAAAAAAGCAAAAAAAAAAAGCCATCAAACGGTAAATAAAAACAGAAATCAAGAACAATTAAAAACGACATACAACAGCAACGAAATCTGATATAACAGTAGACAAAAGAAGTAAAAGTGTGAGCATACACGTGGATACTATAATAGAATGCGAAATAAGTCATGAAGTATAAACAAAAGATA
+
BABABBBDFFFFFEF5B4B4A4BBDEGGFG?EF?EFEGFHHFFEGBEBEEEFFBBDAFGFBEABAAA>>>>>//>/03332///<////0001<1111//<.<1111111..0/</=00000////000;000.-.--.0000/././/9-...9000000000000;00;00//./..////////9///////////.....//////////9/////..--;/////////////9///9/..././/
@M03896:38:000000000-B4D98:1:2114:18117:8342 1:N:0:159
TACGGAAGGTCCGGGCGTTATCCGGATTTATTGGGTTTAAAGGGAGCGTAGGCCGGAGATTACGCGTGTTGTGACATGTAGATGCTCAACGTCTGCACTGCAGCGCGAACTGGTTTCCTTGAGTACGCACAAAGTGGGCGGAATTCGTGGTGTAGCGGTGAAATGCTTAGATATCACGAAGAACTCCGATTGCGACGGCAGCTCACTGGAGCGCAACTGACGCTGAAGCTCGAAAGTGCGGGTATCGAACA
+
AAAA?AAAA@DF1A100AA0ABDAAEAEF1FFHGFEAEGHHHHG/EFEEEG?GH/>>EEFHH1FFG/>/BEFEH2>B>BBFGFBFEGBGFEFGECF>GD0FGGH/@CB@C<1?<?01GFFGFCFGGC?EGGHCG0=<C.<:A-ABFE9:..;;09;-9;AEFBBB;;;FBFFFFFEF-ABBAFFBFF?@?BEFB@---9@@B/BFFB/-;FF-@-9@///;-BBB?F//BFA-BABF//--;@9FF9A/;-
@M03896:38:000000000-B4D98:1:2114:24164:8349 1:N:0:159
TACGGAGGGTGCAAGCGTTAATCGGAATTACTGGGCGTAAAGCGCACGCAGGCGGTTTGTTAAGTCAGATGTGAAATCCCCGGGCTCAACCTGGGAACTGCATCTGATACTGGCAAGCTTGAGTCTCGTAGAGGGGGGTAGAATTCCAGGTGTAGCGGTGAAATGCGTAGAGATCTGGAGGAATACCGGTGGCGAAGGCGGCCCCCTGGACGAAGACTGACGCTCAGGTGCGAAAGCGTGGGGAGCAAACA
+
ABA?A3ADB?AAB5F422E22BFBB2FGHFGHGFGGGGGEGHGGG0EEEEFGGGGGFGGHHFBBBB@BBFGGG4B?BFGCFGGFGEGEBGGGHHGGHGHHHHHGHHGHHH??F?G<FHHHHFFGGHGGFDFCGHGGCC9DFBFFFFF/BFBF:9FFCFADEFFFFFFAABEF/:BFFFFFFFFFFFFFF-@DFFFFFFAB;CFFFFFEFFFFBFAAFFFBFFDFFFFFFFB@A-@AFD:.9DFABDFFFF.
@M03896:38:000000000-B4D98:1:2114:9096:8887 1:N:0:159
TACGTAGGGGGCAAGCGTTGTCCGGAATTACTGGGTGTAAAGGGAGCGCAGGCGGGAAGACAAGTTGGAAGTGAAAACCATGGGCTCAACCCATGAATTGCTTTCAAAACTGTTTTTCTTGAGTAGTGCAGAGGTAGATGGAATTCCCGGTGTAGCGGTGGAATGCGTAGATATCGGGAGGAACACCAGTGGCGAAGGCGGTCTACTGGGCACCAACTGACGCTGAGGCTCGAAAGCATGGGTAGCAAACA
+
AAAAABFABBDDCCF4E2E2ABDBE2EGHCHHHHHFEFH5AFGGGBEEEEFGGGGG>EEGEFBBBG4B3BGBGBBB?FEAGHHHHHHFFGGDFGFFFGHHHFHHHF???F?<??FGGHHHH?>>=FGHGHFDGGHFFHFHHGGHHGGDCDCC:;CCDDCDGEFFGGGCDGEFFGGGGGFGGGGFFFFAFBFFFFAFFFECABFFFFFFFFFFFFFFFFFBBFFDFDFEEFF@-FFDFFFFFFBF.BFFFFE
@M03896:38:000000000-B4D98:1:2114:7540:11395 1:N:0:159
TACGTAGGGGGCAAGCGTTGTCCGGAATTACTGGGTGTAAAGGGAGCGCAGGCGGGAAGACAAGTTGGAAGTGAAAACCATGGGCTCAACCCATGAATTGCTTTCAAAACTGTTTTTCTTGAGTAGTGCAGAGGTAGATGGAATTCCCGGTGTAGCGGTGGAATGCGTAGATATCGGGAGGAACACCAGTGGCGAAGGCGGTCTACTGGGCACCAACTGACGCTGAGGCTCGAAAGCATGGGTAGCAAACA
+
BBAAAFF?AA2>ECFAE2E2ABFBA2EGHGHHHHHGEEHFGHHGHGGGGGGEGGGGGGGFFFFGFGFBBFGBFGFBGHGEHHHHHHHHHHHGGHGHGGHHHHHHHHHHHH?1??FGGGHHHGF>FGHHHHHHHGHGHHHGHHHHHHHHGC@AECGGGD:@EGGGGGDCEGGGGGGGGGGGGDGFFFFFFFFFEFFCDFEDFFDFFFFFFFFFFFEEDFFFFFFFFBFFFFFDBFFFFFFFFEBBAFFFFFF
@M03896:38:000000000-B4D98:1:2114:7527:11410 1:N:0:159
TACGTAGGGGGCAAGCGTTGTCCGGAATTACTGGGTGTAAAGGGAGCGCAGGCGGGAAGACAAGTTGGAAGTGAAAACCATGGGCTCAACCCATGAATTGCTTTCAAAACTGTTTTTCTTGAGTAGTGCAGAGGTAGATGGAATTCCCGGTGTAGCGGTGGAATGCGTAGATATCGGGAGGAACACCAGTGGCGAAGGCGGTCTACTGGGCACCAACTGACGCTGAGGCTCGAAAGCATGGGTAGCAAACA
+
ABB?A4CABADBEFA4A2E2AADBE2AFHDGHHHGHFEHA5FGGCEEEF0>EEGGC/>EBGG2BBBBBBBFBG4BBBBEEBGGHHHHCFGHBFG<2?@GHFGGFHD><???<??FGGEHGF1>FFHHFGHHFFFHFHHFFGGFHHHHGGG?DDCFCC@;CDABFGFCDDDGGGFFEGGAFGDGFFFF.ABFFFFF==DEBFFFFFFFFFFFFFFFFFF/;;..9...9..;@9B.9/9BFF?/9:BFB/;A
@M03896:38:000000000-B4D98:1:2114:7545:11416 1:N:0:159
TACGTAGGGGGCAAGCGTTGTCCGGAATTACTGGGTGTAAAGGGAGCGCAGGCGGGAAGACAAGTTGGAAGTGAAAACCATGGGCTCAACCCATGAATTGCTTTCAAAACTGTTTTTCTTGAGTAGTGCAGAGGTAGATGGAATTCCCGGTGTAGCGGTGGAATGCGTAGATATCGGGAGGAACACCAGTGGCGAAGGCGGTCTACTGGGCACCAACTGACGCTGAGGCTCGAAAGCATGGGTAGCAAACA
+
ABBAAFFAAA?>EEFCA?E2ABGEA2EFHHHHHHHHEFFGHHGGHEEFGGGGGGGGGGGHGGFFBGFBBGHFGFBBFGFEGFHGGHHHHHHGGHGFGFHGHHHHHHHGHH?1??FGGHHHHFFF>GHHHHHHGGHGGHHGFEFGHHHHGG@@C;CGCCCDGGGGGFDADGGGGGGGGGGGAGFFFFFEFFFFEFFFFFFFFDBFFFFFFFFFFFFFFFFBFDFDDDFEEEF@-BDAFFFFFF9/.;BFFF.
@M03896:38:000000000-B4D98:1:2114:26739:15067 1:N:0:159
GTGATTCACATTAGACACCAGTGTAGTCCGGCTGACTGACTACGCTACTATCTCGTATGCCGTCTTCTGCTTGAAAAAAAAAACAAAAGTAAACTAAGTTATATAATGTAAAAACGTCATACAAACATTATAACGAACATGACATAGTTATAACTTATAATGAAAAAATATATAAGCCGTTTAGTAACATGAGGAAAGTGATAATCACATACTCGTGGAATGAATATTCATACCTGATCACCAGAAGTACG
+
AAAAAFF5D@FFFBB4B4A4ABADFFGDDECFFEFFHHFFGFGGEFEAGGHBGGFFEGHFGFAABBADDDFHH?@BBB>>>>>11/0033B444?333?444BB44444444B3//0//033222/0@22@222/////11111?11<11111111111111<1110-.0000<000/-..:.0;00000/00/0//.000000000/909090.;...00000000000000/00/////./../;///.
@M03896:38:000000000-B4D98:1:2114:6128:15250 1:N:0:159
TACGTAGGGGGCAAGCGTTGTCCGGAATTACTGGGTGTAAAGGGAGCGCAGGCGGGAAGACAAGTTGGAAGTGAAAACCATGGGCTCAACCCATGAATTGCTTTCAAAGCTGTTTTTCTTGAGTAGTGCAGAGGTAGATGGAATTCCCGGTGTAGCGGTGGAATGCGTAGATATCGGGAGGAACACCAGTGGCGAAGGCGGTCTACTGGGCACCAACTGACGCTGAGGCTCGAAAGCATGGGTAACAAACA
+
3>A3>CC3>>2>AA2A22A2AFGAE2AAGFGGGGHFEEHHHHGFHGGGEGG0EEEGC/A0BFGFBFB3?FGBGEHGHGEEGFHFBBGHHHHGGHHHHHHEGGGHGGEH<F?1??<?FHGF111==FGFFHFFFFHGGGFFCGB0GHHHAD-::<;<@A.ADFFGFFACEGEFBFFEBG@??.9ABFDEA:BB?>@==DF;;-;;BFB9:AEBDFFFFFFFFDAA9...A.A--:;.;/99A./;/;999A;
@M03896:38:000000000-B4D98:1:2114:6132:15270 1:N:0:159
TACGTAGGGGGCAAGCGTTGTCCGGAATTACTGGGTGTAAAGGGAGCGCAGGCGGGAAGACAAGTTGGAAGTGAAAACCATGGGCTCAACCCATGAATTGCTTTCAAAACTGTTTTTCTTGAGTAGTGCAGAGGTAGATGGAATTCCCGGTGTAGCGGTGGAATGCGTAGATATCGGGAGGAACACCAGTGGCGAAGGCGGTCTACTGGGCACCAACTGACGCTGAGGCTCGAAAGCATGGGTAGCAAACA
+
ABAAACFBBADA?FF422E2ABFEEAFGHGHHHGHHEGGEGHHGHEFFGFEFEGGGFGEFGGBFBFBBBBGBGBBBBFEAGHHGGHHFGGGFCFCFFGHHHHHHGH>??F?<???FGHHHHB>>>GHGGHF>FFHEGHGFFFHHHHHGDG?DCCGFCG;ADAGGFGF;ABEFGGGGGGGGGGGFFFFEFFFFEFFDFFEFFFDFFFFFFEFFFFFEFFFFFFFFFFFEFFFFDFDDF;FFFF99ABFFFF?
@M03896:38:000000000-B4D98:1:2114:7146:15658 1:N:0:159
TACGGAGGGTGCAAGCGTTAATCGGAATTACTGGGCGTAAAGCGCACGCAGGCGGTTTGTTAAGTCAGATGTGAAATCCCCGGGCTCAACCTGGGAACTGCATCTGATACTGGCAAGCTTGAGTCTCGTAGAGGGGGGTAGAATTCCAGGTGTAGCGGTGAAATGCGTAGAGATCTGGAGGAATACCGGTGGCGAAGACGGCCCCCTGGACGAAGACTGACGCTCAGGTGCGAAAGCGTGGGAGCAAACAG
+
BBBBAAB@DAAAFGF4E?EE2BGBBAFGHFHHGFHHGGGGCHGFG0EEFFGEGGGGGGGHHHFGFHBBFGFGHHFBFHHHGGGGGGHEFGHGGHGHGEHFHHFHHHHHHH?2?FGFEHHHHFFGHGGCFEFFHHGCGFFDEFFFFFFFFFBFF;FBDB9BEFFFFFA;DFFFFFFFFFFFFFFFFFFFF@FDFFFFF.BDFFFFFBCFEFFF@DDAFFFFFFFFFF/:FFB;9@DAFDFFAA....;B...
@M03896:38:000000000-B4D98:1:2114:7162:15676 1:N:0:159
TACGGAGGGTGCAAGCGTTAATCGGAATTACTGGGCGTAAAGCGCACGCAGGCGGTTTGTTAAGTCAGATGTGAAATCCCCGGGCTCAACCTGGGAACTGCATCTGATACTGGCAAGCTTGAGTCTCGTAGAGGGGGGTAGAATTCCAGGTGTAGCGGTGAAATGCGTAGAGATCTGGAGGAATACCGGTGGCGAAGGCGGCCCCCTGGACGAAGACTGACGCTCAGGTGCGAAAGCGTGGGGAGCAAACA
+
AAAAAAADDAAAFGGC22E2ABGBB2FFHFHHFGHHGGFEFHHGGEEEEEFGGGGGGGGHGFBBBFBBBGHGHGF?BGHHGEFEGGHFBGGHFFGHHGHHHHHHHHHHFG?>FGH@FGHHHFFHHHF??AFCGFGGFFFBEFFFFFB:BF/BBBFFFFDFFFFFFFDDAD?FFFFFFFFFFFFFFFFFFFFBFA@AFD9;==DFFFAAABFFF9A;/FF/FDD.D.//BFF@;>DDF.A.@ADE=DEFFF.
@M03896:38:000000000-B4D98:1:2114:7144:15678 1:N:0:159
TACGGAGGGTGCAAGCGTTAATCGGAATTACTGGGCGTAAAGCGCACGCAGGCGGTTTGTTAAGTCAGATGTGAAATCCCCGGGCTCAACCTGGGAACTGCATCTGATACTGGCAAGCTTGAGTCTCGTAGAGGGGGGTAGAATTCCAGGTGTAGCGGTGAAATGCGTAGAGATCTGGAGGAATACCGGTGGCGAAGGCGGCCCCCTGGACGAAGACTGACGCTCAGGTGCGAAAGCGTGGGGAGCAAACA
+
BCBAB3ADDAAACEEA22E2ABFBB2FFHHHHHGHHGGGEGHHGG0EEEEGGGGGGGGGHHFGGFGFFBGH@FFBBFGHGFGGGGGHEFGHHHHGGGGHHHHHHHHHHFH?DGGHFFHHHHF?GGHGGFDFEFHGGGFBDFFFFFFF9FF0BBBFFFFABEFFFFFDADFFFFFFFFFFFFFFFFFFFF;DDFFFDFBE=;BDCFFFFFFFFFFFDFFFFFFFFFFBBBFBDADADFFFFDFF.@DFFFFF
@M03896:38:000000000-B4D98:1:2114:13418:15761 1:N:0:159
TACGTAGGGGGCGAGCGTTACCCGGAATCACTGGGCGTAAAGGGAGCGTAGGTGGCCTGACATGTCGACTGTGAAAACCCGGAGCTCAACTCCGGACTTGCAGTTGAAACTGCCAGGCTTGAGGACGGTAGAGGAAGACGGAACTGCCAGTGTAGGGGTAAAATCCTTAGATATTGGCAGGAACGCCGGTGACGAAGGTGGTTTTCTGGGCCGGTTCTGACACTGATGCTCGAAAGCCAGGGGAGCGAACG
+
ACBBAFFAAAD2E?E?E2E?1BBBA0EGH5GHHGHHGGGBEGHGHEEGEGGGGHGGFHGHEFBBBB?/>EEGHGBBBCEECCCCGHHB?FHHHDCDF??GHHHHHHG>>G>=<>>CFFHHGG<CCGDAEHGBGHGFHFGD;:EDGGG;;C0B;CFFCEEFGGGGGGGGGGGGFFFFFBFA@EFFDFFFF;@EFFFDFFFFFDFFFFFFFFEE@BDBEFF9FBFFFFFFFEFFFFFAFFFFEDFFFDBA=FA
@M03896:38:000000000-B4D98:1:2114:13892:17647 1:N:0:159
TACGGAGGGTGCAAGCGTTAATCGGAATTACTGGGCGTAAAGCGCACGCAGGCGGTTTGTTAAGTCAGATGTGAAATCCCCGGGCTCAACCTGGGAACTGCATCTGATACTGGCAAGCTTGAGTCTCGTAGAGGGGGGTAGAATTCCAGGTGTAGCGGTGAAATGCGTAGAGATCTGGAGGAATACCGGTGGCGAAGGCGGCCCCCTGGACGAAGACTGACGCTCAGGTGCGAAAGCGTGGGGAGCAAACA
+
BCBBBABDD?AACDGAA2E2ABGBE?FGHHHHHGHHGGGEGHGGGCFGGGGGGGGGGGGHHHFFFGBBBGHGHGFBGHHHGGGEGGHFFGGGGHGHHGHHHHHHHHHHHHDDGGHFFFHHHF?FGHGFFEFFGHGCGFFFFFFFFFF:;FBBFBFFFC;CFFFFFFFDDFFFEFFFFFFFFFFFFFFFFAFFFFFFFDEFFFDFFFFEEFFAFAD9FFFFFFDDFFEFFFFCA=B:FDDFFDDEDDFFFF?
@M03896:38:000000000-B4D98:1:2114:13894:17665 1:N:0:159
TACGGAGGGTGCAAGCGTTAATCGGAATTACTGGGCGTAAAGCGCACGCAGGCGGTTTGTTAAGTCAGATGTGAAATCCCCGGGCTCAACCTGGGAACTGCATCTGATACTGGCAAGCTTGAGTCTCGTAGAGGGGGGTAGAATTCCAGGTGTAGCGGTGAAATGCGTAGAGATCTGGAGGAATACCGGTGGCGAAGGCGGCCCCCTGGACGAAGACTGACGCTCAGGTGCGAAAGCGTGGGGAGCAAAC
+
ABB@>AADB?>>CEDF2AA2ABFAA2BBGDAFA3AB2AEAFFGFE?EAEEE0EE@EGF?GFG@@BF4@BFGBGEDHHGGHG>E<E>GGHHHFFGECGFFBFGGGBGD?GH2@GHGGAGHHGHBFF?F<?CCFF0><@--:;B;/BFFF//9BB9/;-;;9EFBFB:;99@EFEFFFFBFFFDBFFFFD-99?:@=;-.;=;@DCFFF.:9AD;@A9;B/9F99.;AF/99B-AD9.;..9>=;.;;:B/9
@M03896:38:000000000-B4D98:1:2114:21197:20038 1:N:0:159
TACGGAGGGTGCAAGCGTTAATCGGAATTACTGGGCGTAAAGCGCACGCAGGCGGTTTGTTAAGTCAGATGTGAAATCCCCGGGCTCAACCTGGGAACTGCATCTGATACTGGCAAGCTTGAGTCTCGTAGAGGGGGGTAGAATTCCAGGTGTAGCGGTGAAATGCGTAGAGATCTGGAGGAATACCGGTGGCGAAGGCGGCCCCCTGGACGAAGACTGACGCTCAGGTGCGAAAGCGTGGGGAGCAAACA
+
BBBAA?ABDAAAFFFA22E2ABGFBEFGHHHHGCGGFGGFHHHGGCFEGGGGGGGGGGGCGEBBBB@BBFGFGGBBFGHHGGGGGGHHGHHFHHGHHGFGHHHHHHHHHHGFHHGGGHGHHGGHGHGFFE<<GHEDFFBDEFFFFFFFFFBFB;BBA@9@EFFFFFAADFFFFFFFFFFFFDFFFFFFFCFFFFFC;DEF;CFFFD;AAFFFBFDAFFF:BFDAFD//BB/BDFFFFDDB-DCA-:ABFF.
@M03896:38:000000000-B4D98:1:2114:21168:20047 1:N:0:159
TACGGAGGGTGCAAGCGTTAATCGGAATTACTGGGCGTAAAGCGCACGCAGGCGGTTTGTTAAGTCAGATGTGAAATCCCCGGGCTCAACCTGGGAACTGCATCTGATACTGGCAAGCTTGAGTCTCGTAGAGGGGGGTAGAATTCCAGGTGTAGCGGTGAAATGCGTAGAGATCTGGAGGAATACCGGTGGCGAAGGCGGCCCCCTGGACGAAGACTGACGCTCAGGTGCGAAAGCGTGGGGAGCAAACA
+
ABAAA>AAD?AABGF4A2E22BDBB2BFHFGHFFGHGGEABGGGEAEEEAEEEGGGGGGHHBBBBB@BBBFBFBB4BFGBFFGGGGHCFFGHHGGFFFHHGHHHGHHH?G??FFG2FAGHG0FFHHGBFDF.FFEFGFCDFFFFFFF/;FBBBFFFFF:BEFFFFFDFFFEFFFFFFEFFFFFFFFFFF=D?FFF:=?A>AFFCCFFFEFFC@AFAFFFBBADDF.FEFFFC:9BDBDDDFFFACAEF/AA
@M03896:38:000000000-B4D98:1:2114:21185:20056 1:N:0:159
TACGGAGGGTGCAAGCGTTAATCGGAATTACTGGGCGTAAAGCGCACGCAGGCGGTTTGTTAAGTCAGATGTGAAATCCCCGGGCTCAACCTGGGAACTGCATCTGATACTGGCAAGCTTGAGTCTCGTAGAGGGGGGTAGAATTCCAGGTGTAGCGGTGAAATGCGTAGAGATCTGGAGGAATACCGGTGGCGAAGGCGGCCCCCTGGACGAAGACTGACGCTCAGGTGCGAAAGCGTGGGGAGCAAACA
+
BBAAA3AAD2AAFBG4A2E2ABFBA2FFHFGHGFHHEGGABGFFGCFEEEGCEGGGGGGHHFBBBBBBBFHGHGB?BGHFFGGGGGHEBGGHHHGHHGHHHHHHHHHHFH?DGGH2FGHHGF?GGHFFFEGFGHAADFFFFFFFFFF9BF/BFBFFFCADEFFFFFDADFFFBFFFFFBFDDBFBFFDA9@AADFBFDEDAF@BFFFFEFFAA-9.;BB/;AA.AAFFB/BBDCA9FFDDFFFA=DEFBF.
@M03896:38:000000000-B4D98:1:2114:9720:24855 1:N:0:159
CTGGCACAATTAGAAACTCTAGTAGTCCGGCTGACTGACTACGCTACTATCTCGTATGCCGTCTTCTGCTTGAAAAAAAAATAGACATGAAATAATTACATTTTCTCTTTTCGTCTATATATATGACCATCAACACTACACTATCCATTAATAATGTAAGTCCACAACAGGGGTACATCGATCAATAGTATGAGCAACTTTCTATTGCGACAGTAAGATATATATTGTACTGTATAACCTCGACAAATCAA
+
AABAA4B4BDF5A5B545455BDDDEG5BEEEEFGHH3FHDAEAEEEH5G5DEGF1FBEB0EABBBDDADFCBB@510>//133334@33B344?44443B44444444444/?/?/?4442B222111111101/10<10@01102@221111111111111111//.0..-..11=1./<..000000000000/./00000;000.----00000000000;000090090;900/0/9.-.-;////
@M03896:38:000000000-B4D98:1:2114:19313:25033 1:N:0:159
TTAGAAACCCCAGTAGTCCGGCTGACTGACTACGCTACTATCTCGTATGCCGTCTTCTGCTTGAAAAAAAAAATACTTCACAGGTCATAATATTGCCACATCACATATATAACAAATAATACTTAGAGATATACAATATCATGCGTACATAAATATATCACAAAGTATCACATGATCTTATAATATAGTAAATTATTACCTCGTAGATTTACAACAGCATGTATCAGCACATCAACAACTTCACACATA
+
BBBBBBB4B>>2AGGFB6B2AAAA4BGGCGHHHGEFAEGFDEGHHFFHG5BEBAFF5FHGFG3ABBBB>>E>>1B34444343/B?F4444B44443330333?34?44444432033333333333232222>22>2@22222/////<111111111=11><0=<1<11111111000<0000000=000=00==0000<....:;000000:././0000;00900.:0000/0../09000/.00
@M03896:38:000000000-B4D98:1:2114:23521:25053 1:N:0:159
GTGATTCACATTAGACACCACGGTAGTCCGGCTGACTGACTACGCTACTATCTCGTATGCCGTCTTCTGCTTGAAAAAAAAAAGATCAAAATAGAAAAAGATATATATTACAGTATATATGTATATAGGAAAGGGAGATCGAAGTAGAAGTGTATAGGAGGAAACGGCAGTGAGATGGAAGAGAAGAGAGTGAGAGGGCATAAGGTAAAGAGATGGACGACGAATAGAAGAGATAGGGTGGAGAGAAACAA
+
AAAAAFD3D@DFGBB111A1AAEFAEFFGEEEGGFHHHFGHEGEEGGAGFGBGGBFAHFFFE/ABA2B@DFGHB1B@B>//////111>11B1111100//BB222222221B22222222B2222221<1000///<<1//<</111111<11=1111<..>00..--</<0:000//0/..////././0000/..../000000000;/900//0----9-9-/////--////-/----/9-////-
@M03896:38:000000000-B4D98:1:2114:12368:26103 1:N:0:159
TACGGAGGGTGCAAGCGTTAATCGGAATTACTGGGCGTAAAGCGCACGCAGGCGGTTTGTTAAGTCAGATGTGAAATCCCCGGGCTCAACCTGGGCACTGCATCTGATACTGGCAAGCTTGAGTCTCGTAGAGGGGGGTAGAATTCCAGGTGTAGCGGTGAAATGCGTAGAGATCTGGAGGAATACCGGTGGCGAAGGCGGCCCCCTGGACGAAGACTGACGCTCAGGTGCGAAAGCGTGGGGAGCAAACA
+
ABAAA3ADDAAAB5F4E2E2ABDBB2AFHGHHGCEGGGGAFGGGG0EEAEGGGGG@EBFHFGGFFB@BBBFFGHBBFBGH?/E<EEGFBGGGFHG/BDHHH<GHHHHHHHFFGFG<FGHFG0<??FFF?C.<=FD-CB=DFBBFBBF9;B9BF:9BB@;@EFFFFF;;DBFFBBFFB/BFDFF/BFFA;B?FABBBBFE-@BB9@@@9?FFB=@DFBFFFFFFFDFBB:BBBFBBFFFFFBBBFBAEFFFE
@M03896:38:000000000-B4D98:1:2114:12346:26109 1:N:0:159
TACGGAGGGTGCAAGCGTTAATCGGAATTACTGGGCGTAAAGCGCACGCAGGCGGTTTGTTAAGTCAGATGTGAAATCCCCGGGCTCAACCTGGGAACTGCATCTGATACTGGCAAGCTTGAGTCTCGTAGAGGGGGGTAGAATTCCAGGTGTAGCGGTGAAATGCGTAGAGATCTGGAGGAATACCGGTGGCGAAGGCGGCCCCCTGGACGAAGACTGACGCTCAGGTGCGAAAGCGTGGGGAGCAAACA
+
AAAAA?A>DA>A11B0E0E0ABFB00FFHFHHHGGHGGGE/FGGEAEEEEECGGGGGGGHGGFFFG@BBFGFHEB>FHHHFCEGGGGC<FGGHGFAGFHGHHHHHHGFFG?2FFGCFFHFHF????FGFFGFGGGCC@@AEFFFFFFFFFBFF:FF@@A@FFFFFFFFF@FFEFFFFFFFFFFFFFFF@@@FF@@@@FA;@<?@@@@AFFF@@@FBFFFFFFFBFFFF;BB9A@@BFA-9@??E?FEFFF-
