# Supplementary material for: Formalin-Fixed Paraffin-Embedded (FFPE) samples are not a beneficial replacement for frozen tissues in fetal membrane microbiota research
Source: PLoS One. 2022 Mar 17;17(3):e0265441. doi: 10.1371/journal.pone.0265441 (PMC8929612; doi:10.1371/journal.pone.0265441)
Supplement: S2 File — (ZIP) [file pone.0265441.s007.zip › Negatives/N-N-09-N-2-FF_S159_L001_R2_001.fastq.fastq]

@M03896:38:000000000-B4D98:1:1101:25259:6272 2:N:0:159
GTGAATCACTTACCGCGGCGGCTGGCACACAATTACCATAACGGTGTCGTGTCGATCTCGGTCGTCGCCCTGTCACTTCAAAAAAAAAAACTCCACTTCAATAATAGCCATCTTCCCACTCACTGAAACATACTAACACGCTATCTCTAGATCATACACCAATATAACAACCGTTAACTTCACATGCAAAGTCTACAACCACCAACTAGAGCATGACGCATAGTACTACAACTAGTAGCGTGCACACACCG
+
AABA?FFFFFFFGGGGGGEEFGGEDEFHGHFAGGGHHHF3FHGE>GEGEGGE211??1BBF11///>/<//0BB444432222/<CC///.1<FBC1F1111111110000/000=<0<.<//0000:0/00:000/;;.-9../9;000000000000/.;/0000;00..-9...///////;////://///////......:///9//////9..-..///;/////////:///-....//..9:-
@M03896:38:000000000-B4D98:1:1101:25250:6287 2:N:0:159
GTGAATCACTTACCGCGGCGGCTGGCACACAATTACCATAACGGTGTCGTGTATATCTCGTCCGCCGCCCCATCACTAACAAAAAAAAAAAAAAATATAAAAACCAAACACAACCGCACAAAAATAAATAACATAATATACACACAACTACCAAACTACAAAACAATAACCATAGCAATGAACACCAACAACTACTACAACACATATCGTACCATAGTATTGTTCAGTATAACCATATTGAACGCCCGAGT
+
>3>>3@55FFFFGGEF22EAAAE0AEGHFHGEFHFHHHD@3BE0B1>B1?112B3334B1111//>>/E//E?CF112B111BFC@D??/-<-<-.0;C0000........;...-----/;.9.90900000000000/////9.9.//9.//..//;///.9../////////////////9........////////:...////.....//////99/////////////////////9..-----.
@M03896:38:000000000-B4D98:1:1101:3982:9857 2:N:0:159
CCTGTTTGCTCCCCACGCTTTCGCACCTGAGCGTCAGTCTTCGTCCAGGGGGCCGCCTTCGCCACCGGTATTCCTCCAGATCTCTACGCATTTCACCGCTACACCTGGAATTCTACCCCCCTCTACGACACTCAAGCTTGCCAGTATCAGATGCAGTTCCCAGGTTGAGCCCGGGGATTTCACATCTCACTTAACAAACCGCCTGCGTGCGCTTTACGCCCATCAATTCCGATTAACGCTTGCACCCTCC
+
ABBABFFFFFFFGGGGGEEAFGEEEFGFAFGF2EEGEHHHHHFHGEEFAA0AAE>EFGGGCEEEGG?>EEGGHFHHGFGFGGHHHHHFFFEGHHGHHACDG@FGHGF?2GFGGGGHHHHGGGGGHHFE.-<CCG<<<<0/<CC00<;C<:0;0CGG:0<GGH0:/0///;FF9@---9CCFBFF/9;/;BFFBF/F/:EF>BAD.:-A.9-;-.;9FAABBD///;99;F/.:..9BD-..99/;FDFFF
@M03896:38:000000000-B4D98:1:1101:2362:11556 2:N:0:159
CCTGTTTGCTCCCCACGCTTTCGCACCTGAGCGTCAGTCTTCGTCCAGGGGGCCGCCTTCGCCACCGGTATTCCTCCAGATCTCTACGCATTTCACCGCTACACCTGGAATTCTACCCCCCTCTACGAGACTCAAGCTTGCCAGTATCAGATGCAGTTCCCAGGTTGAGCCCGGGGATTTCACATCTCACTTAACAAACCGCCTGCGTGCGCTTTACGCCCAGTACTTCCGCTTAACGCTTGCACCCTCC
+
AAB?AFFBDFFFGGGFEEEFFG2EEGGGEHHGAAEFFHGHHHHHGGCCHC0EEE>EEFGH1EEEFH?>EEFHGHHHGFHGHHHHHHHFEDDEFGFHHBCCF@GHFFBF2?GHGGHFHHHGGGGFGF>.<<AH<GG<DG0<CGGC0;C;F0<C0CFGCGCHHE0./0///;CE;A??ADFGFFG0FFB/BFFFF/BBBAEF-@AFEE=ADD-@-;ABFE?DFF.9B/;BFFA.99.:B.9...9//;AEFF
@M03896:38:000000000-B4D98:1:1101:23217:15238 2:N:0:159
CCTGTTTGCTCCCCACGCTTTCGCACCTGAGCGTCAGTCTTCGTCCAGGGGGCCGCCTTCGCCACCGGTATTCCTCCAGATCTCTACGCATTTCACCGCTACACCTGGAATTCTACCCCCCTCTACGAGACTCAAGCTTGCCAGTATCAGATGCAGTTCCCAGGTTGAGCCCGGGGATTTCACATCTGACTTAACAAACCGCCTGCGTGCGCTTTACGCCCAGTACTTCCGATTAACGCTTGCACCCTCC
+
AABBBFFFFFFFGGGGAEEFFGEFGGGHBGHHGGEGEHGHHHHHGGFGH?EFEEEFFGGHEFGGGHE@EEGHHHHHGGHHHGHHHHHGGFGGHHHHHDCGGCFGHHFC2GHHHHHFHHHGGGGHFHGA.<CHFGCDDGF/CHD::;CGGC;GGFFHFGHFFH0:/09;CGGFBB@?ADFGFFFFFFF/:FFF/9BF/AEEFFFFFFFA?A>D@.EBF?D=DF./;9;BFFD.9:.BBDF99A9/;BFFFF
@M03896:38:000000000-B4D98:1:1101:21907:17437 2:N:0:159
CCTGTTTGCTCCCCACGCTTTCGCACCTGAGCGTCAGTCTTCGTCCAGGGGGCCGCCTTCGCCACCGGTATTCCTCCAGATCTCTACGCATTTCACCGCTACACCTGGAATTCTACCCCCCTCTACGAGACTCAAGCTTGCCAGTATCAGATGCAGTTCCCAGGTTGAGCCCGGGGATTTCACATCTGACTTAACAAACCGCCTGCGTGCGCTTTACGCCCAGTAATTCCGATTCACGCTTGCACCCTCC
+
AABABFFFFFFFGGGGFFFFFGEEFGGGHHHHGGEGGHGHHHHHGGEGHDGGEFEFGGGHEEDEGHEEEFGHHHHHHGHHHHHHHHHFGEDFHHFHHFDGC@FGHHGCCBGFGHFGHHHGGGGHHGG..DDGFHCDDG0<<GD0;GCGHG:CBGHHCGGHHHB.:99;CFGFFBB?-9BCFFGFFFF/;BFBBFFF/FFEFFFF?FB:?D9=-.E/F?ADFA?9;BF/BFBA../:;.9..;A/FFD?AD
@M03896:38:000000000-B4D98:1:1101:24846:21284 2:N:0:159
CCTGTTTGCTCCCCACGCTTTCGCACCTGAGCGTCAGTCTTCGTCCAGGGGGCCGCCTTCGCCACCGGTATTCCTCCAGATCTCTACGCATTTCACCGCTACACCTGGAATTCTACCCCCCTCTACGAGACTCAAGCTTGCCAGTATCAGATGCAGTTCCCAGGTTGAGCCCGGGGATTTCACATCTCACTTAACAAACCGCCTGCGTGCGCTGTACGCCCAGTAATTCCGATTAACGCTTGCCCCCTCC
+
AABBBFFCDFFFGGGFEEEAFG2EEGGG3GFGEEE?EFFGFHFFEE1FHAAAAE>EEEFGEEAEEH>/EEFHHHHHGGFFGFFHHDGFEEGGHG?FHCC@CBBGH0?0<GGFHHFDGHHGGGGHEHEA.<CDCC<0DGF/<C<0CCGCB::CBFH0;;GHHH0./9/9/CC9-9---;9BC9FFFFF/:BFB:BBF/AEE>;;AAA9;:9;@9-.;9A.99.;;///;FF/.;;A/99@D..;/99@-A.
@M03896:38:000000000-B4D98:1:1101:24853:21300 2:N:0:159
CCTGTTTGCTCCCCACGCTTTCGCACCTGAGCGTCAGTCTTCGTCCAGGGGGCCGCCTTCGCCACCGGTATTCCTCCAGATCTCTACGCATTTCACCGCTACACCTGGAATTCTACCCCCCTCTACGAGACTCAAGCTTGCCAGTATCAGATGCAGTTCCCAGGTTGAGCCCGGGGATTTCACATCTGACTTAACAAACCGCCTGCGTGCGCTTTACGCCCAGTAATTCCGATTAACGCTTGCACCCTCC
+
ABBABFFFFFFFGGGGEEEFFGEEFGGGCHFFEEEGEHFHHHHHEFFGHEEEEEEEGFGH1EDEGHE>EEGHHHHHGHHHHHHHHHHGGEFGHHHHHABFC@FHHHBFBGGFFHGFHHHGGGGHGHG..CEHFGGDDGD<<GD0;;;CCCCFHGEG;CGHHB0::0//9C;CA---9DFGFBFFFFF/9BFFFFBBBAEEDFFFFFC.;A-B-;9/BAA@DD.9;//;BFF..;;/;AD.;;9;9BFFFF
@M03896:38:000000000-B4D98:1:1101:24835:21316 2:N:0:159
CCTGTTTGCTCCCCACGCTTTCGCACCTGAGCGTCAGTCTTCGTCCAGGGGGCCGCCTTCGCCACCGGTATTCCTCCAGATCTCTACGCATTTCACCGCTACACCTGGAATTCTACCCCCCTCTACGAGACTCAAGCTTGCCACCATCAGATGCAGTTCCCCCGTTTAGCCCGGGGATTTCACCTCTGACTTAACAAACCGCCTGCGTCCGCTTTACGCCCACGAATTCCATCTAACGCCTCCCCCCTCC
+
AAAAAFFFFFFFGGGG2EAAFFEEEEFF3BEFABEE?ADEAGFGEGAFFEC?EE>EFGCFCEA?EH1/>>FHGHFGHFB3FFGFHHGFE/EE2GHHH/B@CBFGG<?02<<CFGDFGGHGCCF<1GF<..C0<0<0=C0/<CD0..0:C00000:00:CF0/.-9./9;B=B-----9:FBFB/BFF//BFFF/B//;AA-;-AE?-;-;9@.9./;..;;..--..:B9//9;/;9.9-....9;;-..
@M03896:38:000000000-B4D98:1:1101:19606:21929 2:N:0:159
CCTGTTTGCTCCCCACGCTTTCGCACCTGAGCGTCAGTCTTCGTCCAGGGGGCCGCCTTCGCCACCGGTATTCCTCCAGATCTCTACGCATTTCACCGCTACACCTGGAATTCTACCCCCCTCTACGACACTCAAGCTTGCCAGTATCAGATGCAGTTCCCAGGTTGAGCCCGGGGATTTCACATCTGACTTAACAAACCGCCTGCGTGCGCTTTACGCCCAGTAATTCCGATTAACGCTTGCACCCTCC
+
>AAAAFFFFFFFGGGGFEEFFGGEEGGHHGFFEAEEE5GFGGEHGD1GF?EEFEEEGGGHEEDEGH1/EFGGHHHHGGHFGGHFHHHGEFAFHG2BFDDGC?<GGHFHFHHHHHFGGGHGGGGHFHFD.<AHGFGDDG0<CGC0::CC<00;CCF<0<GHHHE?B9/9CFFEDA-9;EFGGBBFFFF/9FFFFFFFB?EFACFFFFC9?DAB-.:BF.ABCD.:;/;BFFB.A9A/F.-.:9;;;BD?ED
@M03896:38:000000000-B4D98:1:1101:10998:24408 2:N:0:159
CCTGTTTGCTCCCCACGCTTTCGCACCTGAGCGTCAGTCTTCGTCCAGGGGGCCGCCTTCGCCACCGGTATTCCTCCAGATCTCTACGCCTTTCACCGCTACACCTGGAATTCTACCCCCCTCTCCGAGCCTCAACCTTGCCAGTATCAGATGCAGTTCCCAGATCGCGCCCTGCGATTTCACATCTCACTTAACAAACCGCGTGCGTGCGCTTTACGCTCACCAATTCCGCTTCCAGCCTTCACCCTCC
+
1>AAAFFFB3FFGGFE1AAAAFAE0FGFAFFFAEEAEDDD2F/B//A1B///A>/EEEEG/E//EG?//EFGHFFHFB11BF2GHFFEE/BE1BDGHABCCB?GGC?001FFGHB??FGG-@AF0<.>--<CF<<<<C00:;:000<;:0:00::;0;;CG00.0/..9;;A-..9-...C/B/BFF//;9BB/9//-:----;-------9---9/---;-/-;;//;//--9-///;9-:9///--;-
@M03896:38:000000000-B4D98:1:1101:10977:24412 2:N:0:159
CCTGTTTGCTCCCCACGCTTTCGCACCTGAGCGTCAGTCTTCGTCCAGGGGGCCGCCTTCGCCACCGGTATTCCTCCAGATCTCTACGCATTTCACCGCTACACCTGGAATTCTACCCCCCTCTACGAGACTCAAGCTTGCCAGTATCAGATGCAGTTCCCAGGTTGCGCCCGGGGATTTCACATCTGACTTAACAAACCGCCTGCGTGCGCTTTACGCCCAGTAATTCCAATTAACGCTTGCACCCTCC
+
>AAAAFFBDFFFGGGG2AAAFGEEEGGHFHBGEEEGGHHHGHAGFEAGFCFFEE>EFEGHHGCEGHA/>/FFGHFHFFFHHGHHHFGGGEFCFHHHHDCG/<?FGGFCFFDGGHGFHHHGGDGGFGFA.CCHBG<<<<D/CFD0000;<C0;CF0GG0CGHG0.:0/.-9;A-@@-@.B;BFFBFF/9:BFBFFBFFFFE=AFFFF-9AAAD9.9/;.;;@9.//:///9//9/9BF.9..99/9;A..D
@M03896:38:000000000-B4D98:1:1101:10969:24428 2:N:0:159
CCTGTTTGCTCCCCACGCTTTCGCACCTGAGCGTCAGTCTTCGTCCAGGGGGCCGCCTTCGCCACCGGTATTCCTCCAGATCTCTACGCATTTCACCGCTACACCTGGAATTCTACCCCCCTCTACGAGACTCAAGCTTGCCAGTATCAGATGCAGTTCCCAGGTTGAGCCCGGGGATTTCACATCTCACTTAACAAACCGCCTGCGTGCGCTTTACGCCCAGTAATTCCGATCAACGCTTCCACCCTCC
+
>>A3>FFFFFFFGGGFAEEFFGEEGGGGBFFGE?EFEGGHDHHHGE?GH??EAFEEGGEGCFEEGHE>>EFGFHGHHFHFGHHHHHHFEDEEDHGHHACDCCGGHFB<CFGCGFHFGHHGGGGHFH><..C0CCCD<C0/CGG:0;<CG0000:C:;:GFGH0:/0//9FGGBF--B.;FGGFFFFF/;BBBF/BB/.AEA-;D??@ADAAD=..99.;>;9.9//B/;BB.;-;B/.;.;.9/BF?AAD
@M03896:38:000000000-B4D98:1:1101:10993:24428 2:N:0:159
CCTGTTTGCTCCCCACGCTTTCGCACCTGAGCGTCAGTCTTCGTCCAGGGGGCCGCCTTCGCCACCGGTATTCCTCCAGATCTCTACGCATTTCACCGCTACACCTGGAATTCTACCCCCCTCTACGAGACTCAAGCTTGCCAGCATCAGATGCAGTTCCCAGGTTGAGCCCGGGGATTTCACATCTGACTTAACAAACCGCCTGCGTGCGCTTTACGCCCAGTAATTCCGATTAACGCTCGTACCCTCC
+
>AA1AFFFFFFFGGCGEEEEFG0EEGGFAFGFAAEGEGGHGHHHECAFB/EEEE@EEEEH/EAEGHE/>>FGHHHHH0GDGGHFD2G?EAEEGGGHH?>B/<DGHCBC0FHFHBGHHHHGG@CFFF>..<CF0C/0</<<<GD:./0<:00CBG00:;CCC0:.90/;/:FG?@-9-;BFBBFBFFF/:FFFFFFFFFFF-;@FFF?ABF-9--9B9A-9-;A//99BBF/-9--/:-;-------:/A-
@M03896:38:000000000-B4D98:1:1101:15437:26344 2:N:0:159
CCTGTTTGCTACCCATGCTTTCGAGCCTCAGCGTCAGTTGGTGCCCAGTAGACCGCCTTCGCCACTGGTGTTCCTCCCGATATCTACGCATTCCACCGCTACACCGGGAATTCCATCTACCTCTGCACTACTCAAGAAAAACAGTTTTGAAAGCAATTCATGGGTTGAGCCCATGGTTTTCACTTCCAACTTGTCTTCCCGCCTGCGCTCCCTTTACACCCAGTAATTCCGGACAACGCTTGCCCCCTAC
+
AABBBFFFFFFFGGGGGFFFGGBFFFGHHHHGFEEFFHDGBEGGHFGGFG5GHGAEGGGH1EEEGHFFFGGEGHHHHGGFGGGHHHHFGGGGHHHHHEEGGEFHHE<@CFHHHHHGHFHHHHHHGHHHFHHHFHF?1?GGFGHF1=FGCFHHHHHHFHHHBFBCCC-<FGHFEHFFCCGCGFHGHHGFFHHEBFFBFGFGGGGGGG-ABDGG9;/BFBFFDFEBF//FFF:-;9=AABB..:AFFFF;AF
@M03896:38:000000000-B4D98:1:1101:11270:26483 2:N:0:159
CCTGTTTGCTCCCCACGCTTTCGCACCTGAGCGTCAGTCTTCGTCCAGGGCGCCGCCTTCGCCACCGGTATTCCTCCAGATCTCTACGCATTTCACCGCTACACCTGGAATTCTACCCCCCTCTACGAGACTCAAGCTTGCCAGTATCAGATGCAGTTCCCAGCTTGAGCCCTGGGATTTCACATCTCACTTAACACACCGCCTGCGCGCGCTTTACGCCCAGTACTTCCGATTAACGCCTGCACCCTCC
+
>AAAAFFFFFFFGGGGEEAAFGBEEFGF3AFFAEEEEGHH5GGHEF1BF11AEE>EEEGG1EE1EH1>>EFFGHGHHB3BGFGGGDG?E?EEGGGHH<B<@@FGHF202<FGFF>FGHHGGGGG1F<<.>>FFCC0<C0/<C=0<==D=00;CC00:0<CGF0.00/:0<CE/9..99BBF0CF0B00;;C990;9/.;E-9-AAA9-9@-;-.;/9;9-@..///;/FB.9.9./;.9-.;A.;FDEAD
@M03896:38:000000000-B4D98:1:1101:11253:26488 2:N:0:159
CCTGTTTGCTCCCCACGCTTTCGCACCTGAGCGTCAGTCTTCGTCCAGGGGGCCGCCTTCGCCACCGGTATTCCTCCAGATCTCTACGCATTTCACCGCTACACCTGGAATTCTACCCCCCTCTACGAGACTCAAGCTTGCCAGTATCAGATGCAGTTCCCAGGTTGAGCCCGGGGATTTCACATCTGACTTAACAAACCGCCTGCGTGCGCTTTACGCCCAGTAATTCCGATTAACGCTTGCACCCTCC
+
AABBBFFFFFFFGGGGEEEFFGEEEGGGFGHGEGEEFHGHGHGHGFFFG?EGEEEEGGGHEEEGGH?>EEGHHHHHGHHGHGHHHHHFFEFGFGHHHBBCFCGHHHBFFHFGGHHFHHHGGGGHFHFD.<CGFGC<DGD/CGG0:;GGGC0CGHFGFFGHHH0;:0/99;FE:9:-@.CFFGGFFFF0BFFFFFFFFFFF=BDDFF-:DACD:9.FFEDCF??F0099FBFD.:ABFF:..;.9;;DEFF
@M03896:38:000000000-B4D98:1:1101:11259:26506 2:N:0:159
CCTGTTTGCTCCCCACGCTTTCGCACCTGAGCGTCAGTCTTCGTCCAGGGGGCCGCCTTCGCCACCGGTATTCCTCCAGATCTCTACGCATTTCACCGCTACACCTGGAATTCTACCCCCCTCTCCGAGACTCAACCTTGCCAGTATCAGATGCAGTTCCCAGGTTGAGCCCGGGGATTTCACATCTCACTTAACAAACCGCCTGCGTGCGCTTTACGCCCAGCAATTCCGACTAACGCTTGCACCCTCC
+
>AA1>BFFDFFFGFGGEEEAFFAECEGCB00FEEAEEHHHDGABEEABG/A/EE>EEEEE/E?EFG>/>>FGGE2GHGHBGGFGHHGFEEAEDGHHGCB@@CGFGFCC0?FCGBGHHHHGGGGF0<.--=<DC<//</00<GG0:0;;:0:CCBBC;;CGHHB.:0/;/B/;-:;9-;CFFBBFFFF//;BBFF/;/-AE@@@?EA=;-9>;---/B-9;>?---;//99/----;:------999AFFB
@M03896:38:000000000-B4D98:1:1101:19190:27245 2:N:0:159
CCTGTTTGCTCCCCACGCTTTCGCACCTGAGCGTCAGTCTTCGTCCAGGGGGCCGCCTTCGCCACCGGTATTCCTCCAGATCTCTACGCATTTCACCGCTACACCGGGAATTCTACCCCCCTCTACGACACTCAAGCTTGCCAGTATCAGATGCAGTTCCCAGGTTGAGCCCGGGGATCTCACATCTCACTTAACAAACCGCCTGCGTGCGCTTTACTCCCAGCAATTCCGATTAACGCTTGCACCCTCC
+
>>A1>DFFFFBFGFFF1AEAFFEECEGHEGFHGEGGGHFGFFHHEEEFG///AE>EEEGHE>?EEHE>EEEHHFHHEGH1GGBGGGHGECEEFFFHGCBCCCGFG?//@/?FFGDDF0FCGCC/0=CA.@CC/;/0<C0/;G;000;;FB0CFFGEBFGFBF0./9/;BFGE?-;;;A-;B/FFFFF/BFFF;//B/-9---@B-9---99---999/:/-9:---/9;B/-:--9:-;-;--9;BAEFB
@M03896:38:000000000-B4D98:1:1101:13446:28416 2:N:0:159
CCTGTTTGCTCCCCACGCTTTCGCACCTGAGCGTCAGTCTTCGTCCAGGGGGCCGCCTTCGCCACCGGTATTCCTCCAGATCTCTACGCATTTCACCGCTACACCTGGAATTCTACCCCCCTCTACGAGACTCAAGCTTGCCAGTATCAGATGCAGTTCCCAGGTTGAGCCCGGCGATTTCACATCTGACTTCACAAACCGCCTGCGTGCGCTTTACGCCCAGTACTTCCGATTCACGCTTGCACCCTCC
+
ABCBBFFFFFFFGGGGEEEFFGEEGGGHCGHHGFEGGHHHHHHHGGGHH?0AEEEEEGGHGGFFGHE/>EFHHHHHGGHHHGHHHHHGGFGGHHHHHDDGGCGHHHFGEHFHHHHGHHHGGCGHGHEE.DEHFG/DGGH/CGD0GBCGGFHGHHHFC:GHHH0C/99/9FFA?G-;-;EFBBFFBFB;BFFF/BF/BFFEDAAD.A;.;;9=9..9BA?DF?E://B/BB?ADD//B.A9.AABFFFEED
@M03896:38:000000000-B4D98:1:1101:13434:28434 2:N:0:159
CCTGTTTGCTCCCCACGCTTTCGCACCTGAGCGTCAGTCTTCGTCCAGGGGGCCGCCTTCGCCACCGGTATTCCTCCAGATCTCTACGCATTTCACCGCTACACCTGGAATTCTACCCCCCTCTACGAGACTCAAGCTTGCCAGTATCAGATGCAGTTCCCAGGTTGAGCCCGGGGATTTCACATCTGACTTAACAAACCGCCTGCGTGCGCTTTACGCCCAGTAATTCCGATTAACGCCTGCACCCTCC
+
AABBBFFFFFFFGGGGCFEFGGFGGGGHFFHHGGGGGHHHHHHHGFEHHGFGEFEEGGGHHGGGGHEEEEFHHHHHHGHHHHHHHHHFFEGDGHGHHFCCD@GHHHBCGHFHGHHGHHHGGGGHGHFCA?EHHGHDDGF/GHG0CGFGHBGGFHGHFGGFHG0.:::/;FFEAG?D-EFFFFFFFFF9FFFF/BB9BFEFFFFFFFF;?DBBBAE9FFFFFD?9B/9BFFFFDFFFBDB-;EA.;BDEEF
@M03896:38:000000000-B4D98:1:1102:8861:3429 2:N:0:159
CCTGTTTGCTCCCCACGCTTTCGCACCTGAGCGTCAGTCTTCGTCCAGGGGGCCGCCTTCGCCACCGGTATTCCTCCAGATCTCTACGCATTTCACCGCTACACCTGGAATTCTACCCCCCTCTACGAGACTCAAGCTTGCCAGTATCAGATGCAGTTCCCAGGTTGAGCCCGGGGATTTCACATCTGACTTAACAAACCGCCTGCGTGCGCTTTACGCCCAGTAATTCCGATTAACGCTTGCACCCTCCG
+
ABBAAFFFFFFFGGGGEEEFFG?EDEGGBFGGGFE2EGFHDHHHEGGHHEACAE>EEGGHFED?EH?>EEGHHHHHHFGFHGGFHHHFGEEGFGHHHFCBB@FHHHFC2GHGHHGGGHHGGGGHDGGA.<EH00/<DHF<EHH0::CCC;GGF:CC:CGHHF0./9/9/;FEA9--99CBBBFCFFB9/;99BB:;B.AFAFFFFFBAAA-;-;;/B9.9@D.9;//;FFFF.A.BBDD.9.;;BFFFFF.
@M03896:38:000000000-B4D98:1:1102:21605:3722 2:N:0:159
CCTGTTCGCTCCCCACGCTTTCGTCCCTCAGCGTCAGTTATATCTTGGTAACCTGCCTTCGCCATTGGTGTTCTAAGTAATATCTATGCATTTCACCGCTACACTACTTATTCCAGCTACCTCAAATATACTCAAGACTTACAGTATCAATGGCAGTTCTATCGTTAAGCGACAGGCTTTCACCACTGACTTATAAGTCCGCCTACTGACCCTTTAAACCCACTAAATCCGGATAACGCTTGCACCCTCC
+
BBBABFFADBABGGGGGEEFFGEGGGGHHGHHGGFEEGGFEGHHFHGHFFFGHHFGHHHHHG1BAFFGDFHEHHG5EE5FFGHHGGHGFGHHHHHHHEEGEEFGHHFHHFHGGFHFGHHHHGHF3BGGHHHHGHE2DFGGFGG2BGHHFGF@C@F?<@GGGBGAFF//1?/?AF->CFGHHFHHFHH<<CFGBDGHDDGGCCFFGH0<;CCGFF0C09;FDF.AF/C;FF.-:.AFF.;9.A9/;FFEFF
@M03896:38:000000000-B4D98:1:1102:21590:3736 2:N:0:159
CCTGTTCGCTCCCCACGCTTTCGTCCCTCAGCGTCAGTTATATCTTCGTAACCTGCCTTCGCAATTGGTGTTCTAAGTAATATCTATGCATTTCACCGCTACACTACTTATTCCAGCTACCTCAAATATACTCAAGACTTACAGTATCAATGGCAGTTCTATCGTTAAGCGACACGCTTTCACCACTGACTTATAAGTCCGCCTACGGACCCTTTACACCCACTACATCCGCATAACGCTTGCCCCCTCC
+
AAA3>DFAAAAAGGCFAEEFFFABBEGHHHFGEAAEEGGHHHHHDE5BBBFEGF1BGGHG1EA1?3335?F?FGF44B4BFGHGHHG4FGFF4FFGG1>>EEBGHCFG4BF4GFB4BBGHHHHE3BG4BGGGFDFB1BGGFGF1?FFF@FB2<@</@@FG2<F??//<1?/?<A-.<A<EGBG<DGG0<CG0=00C<;;G.-EGGH...;?D9BFF009CEE..;/;9BF..;.;/B.;.99;//;@-AD
@M03896:38:000000000-B4D98:1:1102:21614:3740 2:N:0:159
CCTGTTCGCTCCCCACGCTTTCGTCCCTCAGCGTCAGTTATATCTTGGTAACCTGCCTTCGCAATTGGTGTTCTAAGTAATATCTATGCATTTCACCGCTACACTACTTATTCCAGCTACCTCAAATATACTCAAGACTTACAGTATCAATGGCAGTTCTATCGTTAAGCGACAGGCTTTCACCACTGACTTATAAGTCCGCCTACGGACCCTTTAAACCCAATAAATCCGGATAACGCTTGCACCCTCC
+
ABA?AFFBBBAAGGGGEEEFFGEFEGGGHHHHGGGAEGGHFDGHDG5BFBDGHGFFGHHHGE1AAF3@5BBEGHFFEF@FGHHHHGGB@FGHHHHHHEEEE@FHHFFGHGHHHFHDGHHHHGHHFGHHHHGHFD2B?BGHFHHFFHFFBD222@@<@FGHGFGA0G/F?GF?>@>.FCGHHFHD0<G0<=<<D<FH<DDG.-EADF.=C:BD/BB000;;CEE9FBGGFG?-CADFF.@.;AA/BFFEFF
@M03896:38:000000000-B4D98:1:1102:16890:10096 2:N:0:159
TACCGCGGCTGCTGGCACACAATTACCATAACGGTGTCGTGTAGATCTCGGTGGTCGCCGTATCATTAAAAAAAAAAAAAAAATCTATCAATGGCTTACGCTGTACCTTTATAAAATTATTATAAACAAAACTAGAACCTACATCATCACATTCAGCTTATATCTCTATGGACCGCTGCAGCATTCCCACCAGTACTATCACTGTATTAATACTACACTCACGACCTCCTACTCCTACTATCCCACCACGA
+
BABBBBBBBBBBGGFAC3BGAAFGDGHGHFFHGGEFGGAF1AA555AA5111AA1300BE/>11BB4@4BD3>/E??//////011<11@111100011....<111111111<000/0000000000....:00000.////0;00:000000000000000000900009;/-9--.//9.//9///....////////;//9/9//////////.////..--./../;/////////////.....-
@M03896:38:000000000-B4D98:1:1102:16909:10098 2:N:0:159
TACCGCGGCTGCTGGCACACAATTACCATAACGGTGTCGTGTAGATCTCCGCGGTCGCCGTATCATTATAAAAAAAAAAAAAAGATCACACAGGACGACCACACAATAAACAAAAAAAAACCAGACTAATTCCACTCCAAAAAAACAAAACACCAACAACACACCGACGACACAAAAAACAAACAACATTGCAGAAAAGATAGAAAGAAGACATGCAGAAACCTGACTAGTCAGCATGATACGAAAGTATA
+
BBBBBBBB@BBBGGGFC3FC2FEFHHH5FBHHFEEDEHFEE12A55D5G3A1EC1>>>E/>111444444B4BB/>//////<//1?1011/0/0.-----<.<..000000<...-;-9A...../000000000/://0..;-...........9........--------.....-:..;.....;////////././///9///;///9/////////././;/////:9////////.....///:
@M03896:38:000000000-B4D98:1:1102:21317:11568 2:N:0:159
CCTGTTTGCTCCCCACGCTTTCGCACCTGCGCGTCAGTCTTCGTCCCTGTCGCCGCCTTCTCCACCGCTATTCCTCCAGATCTCTACGCATTTCACCGCTACACCTGGAATTCTACCCCCCTCCTCGACCCTCCAGCTCGCCAGCTTCTGTTGCAGTTCCCACGTCGTGCCCGCGCATTTCCCATCTCACTTATCACACCCCCTGCGTGCGCTCTACGCCCAGTAATTCCTCTTAACCCTTGCACCCCCC
+
>A111BD1DBDFF?1EEEE0FFEEEEEF00AA/EE/EGA12FG0A//1111BAEE/EF/@1B1@BC///>/B@D2FC0@1B1>FD>F/E/<AGFGFF/<EC?1B<G000B?FDD@DDGFC/<</0?<A--<0.>///</<<A<-.0<C000;:B00;;CGG0.-;.--99AF.-9--9-;9/99/;B9FB/9//;//;9;-9@-9-9-:--99-;/9-999--;//9/;://9/;/9/9-/-//99B9-;
@M03896:38:000000000-B4D98:1:1102:21322:11588 2:N:0:159
CCTGTTTGCTCCCCACGCTTTCGCACCTGAGCGTCAGTCTTCGTCCAGGGGGCCGCCTTCGCCACCGGTATTCCTCCAGATCTCTACGCATTTCACCGCTACACCTGGAATTCTACCCCCCTCTACGAGACTCAAGCTTGCCAGTATCAGATGCAGTTCCCACGTTGAGCCCGGGGATTTCACATCTGACTTAACAAACCGCCTGCGTGCGCTTTACGCCCAGTACTTCCGATTCACGCTCGCACCCTCC
+
CCCBBFFFFFFFGGGEEEEFFGEEFGGFCFGGGEE2EGFHHHGHGDAFG?0EEEEEGGCH1FD1EHE/>/FGHHFHHCF3BFFHFGGFG?EFHHFHHDCC/<DGHGF<22?FHHGHHHHGGGGHGFF<.<CGF0/<<GF<CGH0;0CHB00:C:C:;;GHHH.-9..9/CCA:----CCFB/FBFFF9/;;B99:;/.;A@DFFFFC9ADFDA..;B9:9BD.;:///;B:...9:BAA..-;9:@D.AA
@M03896:38:000000000-B4D98:1:1102:15705:11828 2:N:0:159
TACAGCGGAGGATGTCACACAATTACCAACACGGTCTAGTGAACGCGCAGGCTGCCACAGGAACACCATAAAAGAATCGCGTACATATCCATTGAGGCAGTACACTTATGAAACAAATAATAAAACAAATTACTAGATACTAAAGAACAGTTAGAAGACAAGAACAATAACTAAGAATCTTACAGAAAAGACAGGGAACATACTAGTGCAGACAAGAGTGAGGAACTATAAATATATCATATGATAGTAAA
+
11>1>1111110B11B33B10A1111FA100AA////12A12D10//////?00/01@00/B0000//1@B111/0110//////2B2222221110/?/<11211112122110<<1112>2111//011111111<11111??10000111111110>0<<0///<000000/000<=000000////.;//...../0009B0000000.//.;.0000.0/9000000000////////////////
@M03896:38:000000000-B4D98:1:1102:6674:13396 2:N:0:159
CCTGTTTGCTCCCCACGCTTTCGCACCTGAGCGTCAGTCTTCGTCCAGGGGGCCGCCTTCGCCACCGGTATTCCTCCAGATCTCTACGCATTTCACCGCTACACCTGGAATTCTACCCCCCTCTACGAGACTCAAGCTTGCCAGTATCAGATGCAGTTCCCAGGTTGAGCCCGGGGATTTCACATCTGACTTAACAAACCGCCTGCGTGCGCTTTACACCCAGTAATTCCGCTCAACGCCTGCACCCTCC
+
ABC3AFFFFFFFGGGGEFEFFGEGGGGH3FGGEGEFGHGHHHGHFFDFF?EGAEEFGGGHHEDEGH?/>EGHHHHHFBGGHHHHHHHGGEFGHHGHH/BBC@DGHHGAFHHHGHHHHHHGGCEGGGF.<E<DF0/<DCD/CGG0CFHGG0CGC0;C;CCGHH0:C0:;/CFF?A-A?FFFFFFFFFB//:BF/BBB/.AE9@BDFFF:DA-;-;A/B9BBDAA/;FFBFFF.;-;:B.:-;.:;BFD.;D
@M03896:38:000000000-B4D98:1:1102:6680:13415 2:N:0:159
CCTGTTTGCTCCCCACGCTTTCGCACCTGAGCGTCAGTCTTCGTCCAGGGGGCCGCCTTCGCCACCGGTATTCCTCCAGATCTCTACGCATTTCACCGCTACACCTGGAATTCTACCCCCCTCTACGAGACTCAAGCTTGCCAGTATCAGATGCAGTTCCCAGGTTGAGCCCGGGGATTTCACATCTGACTTAACAAACCGCCTGCGTGCGCTTTACACCCAGTAATTCCGATTAACGCTTGCACCCTCC
+
ABAAAFFFFFFFGGGGEEE2FGEEEGGHBBGGEGEEGHGHEHHHGGGHHC0EAEEEGGGHHGDEGHE/EEFHHHHHGFGHHGHHHHGFEEEGHHHHHDCFFCHHHHGAGGGHHHHFFHHGGGGFDGFG.<CDC0<<<<<<CGH00<CGG0:CG:C;;CGGHH0.:99;CFGF--?--;/CFGFFFFF/9BFFBFB//;EE=-DDEFD9ADDC-..;F;;FDE?BB/B9FFF.;.9BF?@...:/:BA9EF
@M03896:38:000000000-B4D98:1:1102:5476:22457 2:N:0:159
GTGAATCACTTACCGCGGCTGCTGGCACACAATTACCATAACGGTGTCGTGTAGATCTCGGTGGTCGCCGCATCATTAAAAAAAAAAAAAAGAAAAAAAGTCACAACACTAACGACGAAATAATAAGAAAAACAAATAACAAAATAACCAAAAGTAAAGGACAGAGTGATCACAAAAAAATACTGAACAGAGTATACAACACATGATACAAACTGTCAGAGAGCTCGGAGATAATCGAAGAATGGATGAAA
+
A>AAADFFFFFFGGCGEEGGFFHGHGHHHHEEHHBFFHFHGFGGEGEHGGFGG555ADGAF1>E13>/>///?/BB44DEFBEEECC</<>//000<--.111>11<..<///..---:..0:000000//..9..000000.90000:0..9/0000009...//////;////...--./////////9///9/////.;.///////:/:////////.9.//.-.--/////../.;/////;////
@M03896:38:000000000-B4D98:1:1102:23371:22476 2:N:0:159
CCTGTTCGCTCCCCACGCTTTCTCTCCTCAGCGTCAGTGACGGCCCAGAGACCTACCTTCGCCATTGGTGTTCTTCCCGATATCTACACATTCCACCGTTACACCGGGAATTCCAGTCTCCCCTACCGCACTCAAGCCCGCCCGTACCCGTCGCAGATCCACCCCTAAGCCATGGACTTTCACACCTGACGCCACTCACCGCCCACGAGCCCTCTACGCCCACTACTTCCGGATCACGCCTTCTACCTAC
+
>AA>AFF1DAAAFAGEAAA0AG3DFHGFG11F0EAA/DBAF//AAE?/A/ABFB1BGBBG/EA//1@1@>FEFDHHFHAEEE@F22BFGHFGHHFHH/B>E?1FH///<<<FFGF>>@GHHFGHGHF/><@CG<?1>FG-><C--<CCG..;-:-.-:/<0CF.-..99;//9;/9C0;09CB0CC///;-9--;//;;F-;----;-9;9A--;/9-9@@---9/;;BB--9---/:;---9//9B9/:
@M03896:38:000000000-B4D98:1:1102:19869:22931 2:N:0:159
CCCGTTCGCTCCCCTGGCTTTCGAGCATCAGTGTCAGAACCGGCCCAGAAAACCACCTTCGTCACCGGCGTTCCTGCCAATATCTAAGGATTTTACCCCTACACTGGCAGTTCCGTCTTCCTCTACCGTCCTCAAGCCTGGCAGTTTCAACTGCAAGTCCGGAGTTCAGCTCCGGGTTTTCACAGTCGACATGTCAGGCCACCTACGCTCCCTTTACGCCCAGTGATTCCGGGTAACGCTCGCCCCCTAC
+
BBBBBFFBBBABGGGGCBFGGGFFHGGHHFHGHHHFGGEBGFEGGGGHHGGHGGHGGHHHGHEFGHEEE>EEGGFGFHHHFHGHHFHHGHHHGHHHHHHGGGHHHFBFGDCGHGAGHAFHHHHHFHHCFEEGB<G1FF10/FF.0>GG=DGHHF1D<GGGAC.<<<0<0:GFFG?FA:AEFFGB0CC.;??A0CCCB/B9EAF.FFCDEFFFF/;;B.DACFEB/BF/BF/-;9-;BABDF9BFFFFA.F
@M03896:38:000000000-B4D98:1:1102:19883:22942 2:N:0:159
CCCGTTCGCTCCCCTGGCTTTCGAGCATCAGTGTCAGAACCGGCCCAGAAAACCACCTTCGTCACCGGCGTTCCTGCCAATATCTAAGGATTTTACCCCTACACTGGCAGTTCCGTCTTCCTCTACCGTCCTCAAGCCTGGCAGTTTCAACTGCAAGTCCGGAGTTGAGCTCCGGGTTTTCACAGTCCACATGTCAGGCCACCTACCCTCCCTTTACGCCCAGCGATTCCGGGTAACGCTCGCCCCCTAC
+
BBBBBFFBBBABGGGGGGFGGGGGFEGHHGHHHHHHHHA2FEEEEGGHEHHHHGHGGHHHHHEHGHDEE>EEGGDGHHHFEFFGHFHFFHFFGFHHHHHGGGHHGFFGCAGHHHDBF0FGGDGFHHHCCDGGF1???FE0?FG.FGHHBFGFGD>FDG=DAD.<<<00:0GCGGC-;CDEG9F009:00;/00;90;9CFGEGF//.:0;=E.;/99AA=C;A?->EEFB/--.9/9.9.9--@DAF-.A
@M03896:38:000000000-B4D98:1:1102:19387:24218 2:N:0:159
GTGAATCACTTACCGCGGCTGCTGGCACACAATTACCATAACGGTGTCGTGTAGATCTCGGCGGGCGCCGAATTATTAAAAAAAAAAAAAATAAAAAACATAAGGAGAAGAAGCAGTAAATAAAAAAAAAAAAGAATAAAGAAAAAACAGCACCAACATCAAACATTATACATACAAATGAGAACAAACTCATAGATGACTGACGTAACATCATTATCATAGTCATGTAAAGTTAACTGATACCTACAAGA
+
>111>BF1CFFFGGEG?EEEAFG1BEHHFGEBEHBFFHCF1AE?/AAFEF?/BA2A12A0///>>>//<//>F/B2>22?GD///<----<.0;000-;.000000.../////;/0000000000--------:-//////-/----:---------/9/;//-///////://///////;///---//////////;////-----///////9;/////9//////////////////////9///-
@M03896:38:000000000-B4D98:1:1102:19092:28693 2:N:0:159
CCTGTTTGCTCCCCACGCTTTCGCACCTGAGCGTCAGTCTTCGTCCAGGGCGCCGCCTTCGCCACCGGTATTCCTCCAGATCTCTACGCATTTCACCGCTACACCTGGAATTCTACCCCCCTCTACGAGACTCAATCTTGCCAGCATCCGATGCAGTTCCCAGGTTGAGCCCGGGGATTTCACATCTGACTTAACAAACCGCCTGCCTGCCCTTTACTCCCAGTACTTCCGATTACCTCTTGCACCCTCC
+
ABBAAFFFFFFFGEGGFEEAFDEEEGGF3B2FCFG2E5DGFHGHGGCHC11AAEECGGA@1?1EEGA>E??BFFFHF2FBF?FFGHG/EEEGFGHHGF@D@/2BFGBA22FGFBGBGFA/@CGF1GFA..><10<0=<000C=0.<=C/;::ADHCGHCCHG0.:0/:;;CEB----./CF0;BGFE/9;B/9/;9/.:9-B-....//..9////B/;;EF/99B;;BF.A99.:B/;//9///;DFFD
@M03896:38:000000000-B4D98:1:1102:19075:28699 2:N:0:159
CCTGTTTGCTCCCCACGCTTTCGCACCTGAGCGTCAGTCTTCGTCCAGGGGGCCGCCTTCGCCACCGGTATTCCTCCAGATCTCTACGCATTTCACCGCTACACCTGGAATTCTACCCCCCTCTACGAGACTCAAGCTTGCCAGTATCAGATGCAGTTCCCAGGTTGAGCCCGGGGATTTCACATCTGACTTAACAAACCGCCTGCGTGCGCTTTACGCCCAGTAATTCCGATTAACGCTTGCACCCTCCG
+
ABBABFFFFFFFGGGGAEEAFGAEDGGFAFGHGGEEGHHHGHHGGGGGB?0AEE>EGGFHEEDEFHA>EFGHGHHHGFCGGHHHHHHGGGGGHHHHHDCFFGGHHHFFFFGHGHGFFGHGG?DGFGFD.<EHG0<<GGD/.GGF0;CGC:GFF::C<GHFHHBAC0;;/FFF9?B?DBBFFBBFFFF/BBBF/9;BF.EFFAFFFF-;ADC;-.AFFE?DF..99BB9BFB..ADFFFFA9.;;BFD?ED.
@M03896:38:000000000-B4D98:1:1103:22206:3840 2:N:0:159
CCCGTTCGCTCCCCTGGCTTTCGAGCATCAGTGTCAGAACCGGCCCAGAAAACCACCTTCGTCACCGGCGTTCCTGCCAATATCTAAGGATTTTACCCCTACACTGGCAGTTCCGTCTTCCTCTACCGTCCTCAAGCCTGGCAGTTTCAACTGCAAGTCCGGCGTTGAGCTCCGGGTTTTCACAGTCGACATGTCCGGCCACCTACGCTCCCTTTACGCCCACTGATTCCGGGTCACGCTCGCCCCCTCC
+
AAAAAFFABBBBGEGFGBFGGFGGGG2FGFHGHHHCBF5AAEAACE1GCFHHHEBFEFHHHHGHGG?>E>EGFGFDGGH3FGHHHH4GFHHHHDHHHHHG/??FF32?B<FGGH/?FGGHHHGHFHHGFFGGB1111FC0/>F.>>GHGEGGGG<1<=FHDC--::-;/:GFGGADA.=.00;0;;9.;;;90;00.-9@-:F.FFA-.AAA.;;/9EB9>:..//9/9BF--:;;9.AAAAFAABA-.;
@M03896:38:000000000-B4D98:1:1103:22189:3845 2:N:0:159
CCCGTTCGCTCCCCTGGCTTTCGAGCATCAGTGTCAGAACCGGCCCAGAAAACCACCTTCGTCACCGGCGTTCCTGCCAATATCTAAGGATTTTACCCCTACACTGGCAGTTCCGTCTTCCTCTACCGTCCTCAAGCCTGGCAGTTTCAACTGCAAGTCCGGAGTTGAGCTCCGGGTTTTCACAGTCGACATGTCAGGCCACCTACGCTCCCTTTACGCCCAGTGATTCCGTGTAACGCTCGCCCCCTAC
+
BBBAAFFBBBBBGEGCAFFFGGFGHG2GHHGHHHHFHHGFGGEGGEAGGGHHFFGFGHHHHFEHGHE>EEEEGHGFHHHHFFHGHFHHFHHHHHHHHHHGGFFGHFFFGDGGGH/FF@FHGFHHHHBBFEGGGBG?FFF0?FGD<FHFFFFFHHDG0DDHDCC-<<0:/:CFGF-AC.CEGGGB09B.9;ADB0;00;FFGFG9BFFAEFFFB//;9AA;BDE////9;BB/.:.9B.;.;-;9ADFFEF
@M03896:38:000000000-B4D98:1:1103:11286:9155 2:N:0:159
CCTGTTTGCTACCCACGCTTTCGCGCCTCAGAGACATTTTCTTCCCTGCAGACCCCCCTCTCCACTCTCCTCCCCCCCGATATCTCCGCCTTCCCCCCCTCCCCCCCCACTTCCCTCTCCCTCTCCCCCCCTCCACCCCCCCCCCCTCCCCTGCACCTACTGCCCTCCCCCCCTCACCATCACATCCACCTCCTCTTTCCCCCTCTGCTCCCCTGACTCCCACCACCTCCCACCAACCCCTCCTCCCTCC
+
>>>1>13BBBDDGAE11A100B0000A001111000D2222B1A1011/011BA//A//E0B01B1011010B>//>>>>>//B2BB/??//<00<C/<<?C/CG----<.0<0/0;//C:/C//:/;.-:999//99---;-=----9-----;/////////-/-----9------////;///9/;-----;///;//9;---//9;9A----////99-------9--------9---;-9BA--9
@M03896:38:000000000-B4D98:1:1103:9369:10361 2:N:0:159
CCTGTTCGCTCCCCACGCTTTCGTCCCTCAGCGTCAGTTATATCTTGGTAACCTGCCTTCGCAATTGGTGTTCTAAGTAATATCTATGCATTTCACCGCTACACTACTTATTCCAGCTACCTCAAATATACTCAAGACTTACAGTATCAATGGCAGTTCTATCGTTAAGCGACAGGCTTTCACCACTGACTTATAAGTCCGCCTACGGACCCTTTAAACCCAATAAATCCGGATAACGCTTGCACCCTCC
+
BBBABFFBBBBBGGFGEEEAFGFGEGGHHHHHGGGGGHHHHHHHHHFGGHDGHHEFHHHHFE?BAFB3BFGGFHDGFGHHHHHHHHHGFHHGHHHHHGGGGFFHHFFHHFHHHGF4GHFHHHHH3BGGHGHHF3CBG?FGFGGBBGFH3FFD<GGDGGFHFFGACGEFFE?D@G<<FFFHHFFHGHF<DFGFGDDG<=DD.@AADGAADDGFBFBCBFF9AE?/;CFFG/D-9CCF0.@.AE99;BFFFF
@M03896:38:000000000-B4D98:1:1103:9357:10375 2:N:0:159
CCTGTTCGCTCCCCACGCTTTCGTCCCTCAGCGTCAGTTATATCTTGGTAACCTGCCTTCGCAATTGGTGTTCTAAGTAATATCTATGCATTTCACCGCTACACTACTTATTCCAGCTACCTCAAATATACTCAAGACTTACAGTATCAATGGCAGTTCTATCGTTAAGCGACAGGCTTTCACCACTGACTTATAAGTCCGCCTACGGACCCTTTAAACCCAATAAATCCGCATAACGCTTGCACCCTCC
+
ABBABFFBBBBBGGGFAEEAFGEGFGGHHGHHGGGGGHFFFFGHDGFE3DFGGHGHGHGHHE?1AFG3DCGEFGGGGDHFHBGFHHFGHFHHFHHHGFEGGEGGHGBGGDHHHHF4BGFHFHHF?3GHGGHHFF2B2BB?3BDF?FDH3@GH2CFDFF2HB2FCCFG??<A/@FCEECCGHEHF0<<00/DD=DFG0<=DACDGGFC..:DDF9F0009CF?.BB0;BFFG.;.9F;.@AE?A9BFFFFF
@M03896:38:000000000-B4D98:1:1103:29329:12521 2:N:0:159
CCTGTTTGCTCCCCACGCTTTCGCACCTGAGCGTCAGTCTTCGTCCAGGGGGCCGCCTTCGCCACCGGTATTCCTCCAGATCTCTACGCATTTCACCGCTACACCTGGAATTCTACCCCCCTCTACGAGACTCAAGCTTGCCAGTATCAGATGCAGTTCCCAGGTTGAGCCCGGGGATTTCACATCTGACTTACCAAACCGCCTGCGTGCGCTTTACGCCCAGTACTTCCGATTAACGCTTGCACCCTCCG
+
BBBBAF5CFFFFGGFGEEEEFGEE?EEGBFGHGEGGCGHGAE2FAEAGHGGGEGCEGGGHGG?EGHE/>ECHHHHHFGHGHHHHG4GGGEGGDHFGHDCC@BDGHHBFBCGGGGDDHHHGGGGHHFC.<CEHE0<0DGB<CGH00;CG0;:;;C0G00;GHH0./9/;FFGE?D--:9CFFBFCBFF9/;9;;/;B/AEE-@B.9A-DAADCDA./9A.9-..;//99BFFD?AAFFFA.;E?/;BDEEF.
@M03896:38:000000000-B4D98:1:1103:29311:12530 2:N:0:159
CCTGTTTGCTCCCCACGCTTTCGCACCTGAGCGTCAGTCTTCGTCCATGGCGCCGCCTTCGCCACCGCTATTCCTCCAGTTCTCTACGCATTTCACCGCTACACCTGGAATTCTACCCCCCTCTACGAGACTCCATCTTGCCAGCATCTGTTGCATTTCCCACGTCGAGCCCGGGGATTTCACATCTCACTTTACAAACCGCCTGCCTGCGCTTTTCGCCCAGTAATTCCTCTTAACGCTTGCACCCTCC
+
AA11>DF1@@F@F11EEAE0AEEA0AAG00A10EG/EG1D2FAAAF/2100A/EE/EFC1///>>0///>/FB2210012B2>F>EH/>??<G2FDD//>B/B<0B000B1B?B22DCE</</01?/...>11<11<11<=C=0./=C00<=GHF0=00;00.-:.:--.9A-----9/;B0;;0;0/:B/B//;;//9A--9A---//-;----/;-:-;9E/9/;/BF/999//9-@----9;BF?EB
@M03896:38:000000000-B4D98:1:1103:16343:12627 2:N:0:159
CCTGTTTGCTCCCCACGCTTTCGCACCTGAGCGTCAGTCTTCGTCCAGGGCGCCGCCTTCGCCACCGGTATTCCTCCAGATCTCTACGCATTTCACCGCTACACCTGGAATTCTACCCCCCTCTACGAGACTCAAGCTTGCCAGTATCAGATGCAGTTCCCAGGTTGAGCCCGGGGATTTCACATCTCACTTAACAAACCGCCTGCGTGCGCTTTACGCCCAGTAATTCCGATTAACGCCTGCACCCTCC
+
ABAAAFFCFFFFGGGG?EEAFGEGGGGHFEEGEGGGGHHDFGHFEG1BG11AEEEFEGGHEE?EEHE/>E1GFFHFFFHGHGHHHHGFGFGGHHHHHECGFC?BFGFAB?GHHHGHGGHGGGGFFHF?.AED<0/<<G0/<CD0<0=D000CFF0C;CGCFHF.:0;;:GFE??9-9;/CBGFBFGF0CFFF/BB9/FFFABBDFFF9ADAF9.A/FED@BF.:;/:/BB/....;B.@-...;BBA99A
@M03896:38:000000000-B4D98:1:1103:28542:13045 2:N:0:159
CCTGTTTGCTCCCCACGCTTTCGCACATGAGCGTCAGTTCTTGTCCAAGGGGCCGCCTTCGCCTCCGGTATTCCTCCACATCTCTACGCATTTCACCGCTACACCTGGAATTCTACCCCTCTCTACAAAACTCTAGATTAACAGTCTCAAATGCAATTCCCACGTTGAGCTCGGGGCTTTCACATCTCACTTATCCATCCGCCTGCGGGCCCTTTACGCCCAGTCATTCCGATTAACGCTCGCACCCTCC
+
AAAAAFFCFFFFGGGGEEAAAGEEEE2DABFGAEFDGG5EEAFHHED5B1A0AEAEGEGHGEF1EGB>>EFHGFFGFG2BGGHHHHHFFGGDDFFGHEEE/<?GBBC0BGHFFGGGHHH//GHHHH2<1FGHH1111<1<??F1><11>=GHGEHFD1FHGH.-<<.<<<0C<;-;;AGCHFFBFF0;;CFGB0;9C9CF.CEFGG9--;9;;;/9;.9@@A.;/;99FBBD.9./B.;..9-9;@A.;D
@M03896:38:000000000-B4D98:1:1103:4495:15806 2:N:0:159
CCTGTTTGCTCCCCACGCTTTCGCACCTGAGCGTCAGTCTTCGTCCAGGGGGCCGCCTTCGCCACCGGTATTCCTCCAGATCTCTACGCATTTCACCGCTACACCTGGAATTCTACCCCCCTCTACGAGACTCAAGCTTGCCAGTATCAGATGCAGTTCCCAGGTTGAGCCCGGGGATTTCACATCTGACTTAACAAACCGCCTGCGTGCGCTTTACGCCCAGTACTTCCGATTAACGCTTGCACCCTCC
+
ABBAAFFFFFFFGGFE2EAFFGEEEGGHGHHHGGDGGHHHHHHHFE1FGCAAAE>EEEGG1EA>EHE>EEGHHGFHFFH3GGHHHFGFEFGDGFGHHBCDD@?FGGFCB2FCFGHFGHHGGGGHHH.C.<EHC0/<DGB<CGG0:0CC:;0CBFBGCCGHHH0::9//9CFA;9-;9CFFFFFGFFF9BFF/BB9/BFFFFFFFFF-9.ABD99.BFADADD./B/9BFFDD?..;BAC.A../;F?.AD
@M03896:38:000000000-B4D98:1:1103:4486:15823 2:N:0:159
CCTGTTTGCTCCCCACGCTTTCGCACCTGAGCGTCAGTCTTCGTCCAGGGGGCCGCCTTCGCCACCGGTATTCCTCCAGATCTCTACGCATTTCACCGCTACACCTGGAATTCTACCCCCCTCTACGAGACTCAAGCTTGCCAGTATCAGATGCAGTTCCCAGGTTGAGCCCGGGGATTTCACATCTGACTTAACAAACCGCCTGCGTGCGCTTTACGCCCAGTAATTCCGATTAACGCTTGCACCCTCC
+
ABBAAFFFFFFFGEFE2EEFFGEGFGGHGHHHGGGGGGHGGHHHGEEGHECFEEEEGGGHEEDEGHE>>EFHGHHHGGHGHHHHHHHGGFGGHGGHHGGGGCDGHGFAGHHHHHHHGHHGGGGHHGFCCGEHE0C<DCB<GCG0:CGGGGCFHFFHGGHHHH0::0/;BCFEBF9B?EBGFGGFFFF/BFFFFBBFBAEE=AFFFFFADD@F=.EFFEDBFB./B/9BFF/D:.;BBDD?.AABBFFFFF
@M03896:38:000000000-B4D98:1:1103:16706:17346 2:N:0:159
CCTGTTTGCTCCCCACGCTTTCGCACCTGAGCGTCAGTCTTCGTCCAGGGGGCCGCCTTCGCCACCGGTATTCCTCCAGATCTCTACGCATTTCACCGCTACACCTGGAATTCTACCCCCCTCTACGAGACTCAAGCTTGCCAGTATCAGATGCAGTTCCCAGGTTGAGCCCGGGGATTTCACATCTGACTTAACAAACCGCCTGCGTGCGCTTTACGCCCAGTAATTCCGATTAACGCTTGCACCCTCC
+
CCCBCFFFFFFFGGGFAEEFFGEEEGGHGHHHGGEGGHHHHHHHGEEGHFGGEEEEGGGHGFFEGHEEEFGHHHHHGGHGHGHHHHHGGFGGHGGHHFFGDB2GHHHFHHHHHGHHHHHGGGGHHHC>.CDHFCFBFHG<CGGCGCGHCC0CCFGHGCGHHHFE:9/:9FGGFGACADGGFGGFFFF/BBFFF/;;BFFFFFFFFFF:9ABF=AEFFEFDFFA9B/BFFFB?.A;BFFFAE.A/BFDAAD
@M03896:38:000000000-B4D98:1:1103:16706:17363 2:N:0:159
CCTGTTTGCTCCCCACGCTTTCGCACCTGAGCGTCAGTCTTCGTCCAGGGGGCCGCCTTCGCCACCGGTATTCCTCCAGATCTCTACGCATTTCACCGCTACACCTGGAATTCTACCCCCCTCTACGAGACTCAAGCTTGCCAGTATCAGATGCAGTTCCCAGCTTGAGCCCGGGGATTTCACATCTGACTTAACAAACCGCCTGCGTGCGCTTTACGCCCAGTAATTCCGATTAACGCCTGCACCCTCC
+
ABA3AFFFFFFFGGGCAEAAFG2EAEGF3CGGGFGGGHFHFHGHED1FFEGGEE>EFEFHAEFEFHE>E>FHHHHHG2GHHGHHHHGFGEEFGGGHHDDGDCGHHH202?DCGHFHGFHGGGGHHF<...<GFCC0DHB/<GD0;0;C:000GGBF0;GFHFH.:;999FFG----AA/FFBFFGFF//;9/;B:;99EFFCFFFF-;AD;>-9.BBEF=AD./;F/FFFF?.A./;.B-9.9:;B;.:D
@M03896:38:000000000-B4D98:1:1103:24744:17871 2:N:0:159
CCTGTTTGCTCCCCACGCTTTCGCACCTGAGCGTCAGTCTTCGTCCAGGGGGCCGCCTTCGCCACCGGTATTCCTCCAGATCTCTACGCATTTCACCGCTACACCTGGAATTCTACCCCCCTCTACGAGACTCAAGCTTCCCAGTATCAGATGCAGTTCCCAGGTTGAGCCCGGGGATTTCACATCTGACTTAACAAACCGCCTGCGTGCGCTTTACGCCCAGTAATTCCGATTAACGCTTGCACCCTCC
+
BBBBBFFFFFFFGGGFEEEFFGAEEGGHGHHHGGGGGHHHFHEGFE?GHF00AE>EFGGHHGGEGHE/>/FHHHFHGGHGHGHHH4GFG<FGBGGHHCDGGCFGHHFF2FGHHHHFGHFGGGGHHGF..<EHFB/<DGB0<CD0:<CGC;CCHHFHG;GGHB0./0//;:BAB-AA99CFGFGFGFF/9;BF/BB/FFFFBCFDAF9;DDAD@..9BE.>FA./9//;FF/AA..9BDD.AE./9BF.9D
@M03896:38:000000000-B4D98:1:1103:5583:18387 2:N:0:159
CCCGTTCGCTCCCCTGGCTTTCGAGCATCAGTGTCAGAACCGGCCCAGAAAACCACCTTCGTCACCGGCGTTCCTGCCAATATCTAAGGATTTTACCCCTACACTGGCAGTTCCGTCTTCCTCTACCGTCCTCAAGCCTGGCAGTTTCAACTGCAAGTCCGGAGTTGAGCTCCGGGTTTTCACAGTCGACATGTCAGGCCACCTACGCTCCCTTTACGCCCCGTGATCCCGGCTTACGCTCGCCCCCTAC
+
ABB?AFFADAABGGGFFBFBGGGFHGGHHHHHHHFFHHHHHGCGGE1FHHFGHGGFGHHHFHFFEHB>E>EEEGBGHHHGHHHGHB4GCGHHGHHHHHHGGGFGH30?FA?FGHGFHFGHHHGHDHHDFEGGBD1?1F10/>>.>>GG1=FGCHF1<DGH?C.-.<00;B00C.::.;;CF09C09;.:;C.0;90;;9CEEGEFFABADDF./:/9.A?@-@.;;F/;:.9---9;.9.9BB;FBB-.A
@M03896:38:000000000-B4D98:1:1103:27894:18844 2:N:0:159
CCTGTTTGCTCCCCACGCTTTCGCACCTGAGCGTCAGTCTTCGTCCAGGGGGCCGCCTTCGCCACCGGTATTCCTCCAGATCTCTACGCATTTCACCGCTACACCTGGAATTCTACCCCCCTCTACGAGACTCAAGCTTGCCAGTATCAGATGCAGTTCCCAGGTTGAGCCCGGGGATTTCACATCTGACTTAACAAACCGCCTGCGTGCGCTTTACGCCCAGTACTTCCGATTAACGCCTGCACCCTCC
+
BBBBBFFFFFFFGGFG2EEEFGEEEGGH3FGGFEEGGHHHHHGCEE?GFG?EEEEEGGGHAEEEGHE/EFEHGHHHGGFDHHFHHHHGGEFCGGGHHDCGD@FHHGFA2GHHGHBGFHHGGGGH1F<A..CGF0C<DH0/<GG00<;CGGCCCCBG0CGHHH0.;0:/9FFEC?-@@DFGFFGCFFF/9BFFBBFBFFFFDFFFFFFDFF@D-;AFFEA-@.E/99;BFFFFD..BF.;-9.;.BFF.AD
@M03896:38:000000000-B4D98:1:1103:2767:19958 2:N:0:159
CCTGTTTGCTACCCATGCTTTCGAGCCTCAGCGTCAGTTGGTGCCCAGTAGACCGCCTTCGCCACTGGTGTTCCTCCCGATATCTACGCATTCCACCGCTACACCGGGAATTCCATCTACCTCTGCACTACTCAAGAAAAACAGCTTTGAAAGCAATTCATGGGTTGAGCCCATAGTTTTCACTTCCAACTTGTCTTCCCGCCTGCGCTCCCTTTACACCCAGTACTTCCGGACAACGCTTGCCCCCTAC
+
AAB?AFFFFF5BBFGGCFBAFGAFFFGGHFFGGGGCE5GH3B2BCF3FFFHFGG0EEEGH1EADGGB2B?BEFFHHFGGEGGGGHHHGGDEEHHHHHEGC?EEGHE>/B<GHHHG2F1DFDGHH1@@GFHFHFGC11?F0??F<0>FF1G1==GC01<DFHE0<C<</CGGCCG/:<0CCFCG:CGC00C/:0:BBF9FF.-99EF-@BEDE;90C//9/;A.;9///;:A-.--.99@.;AE/9E?BFF
@M03896:38:000000000-B4D98:1:1103:2753:19971 2:N:0:159
CCTGTTTGCTACCCATGCTTTCGAGCCTCAGCGTCAGTTGTTGCCCAGCAGACCGCCTTCGCCACTGGTGTTCCTCCCGATATCTACGCATTCCACCGCTACACCGGGAATTCCATCTACCTCTGCACTACTCAAGAAAAACAGTTTCGAATGCAATTCATGCGTTGAGCCCATGGTTTTCACTTCTAACTTGTCTTCCCGCCTGCGCTCCCTTTACACCCAGTAATTCCGGACAACGCTCGCCCCCTAC
+
AAA>AFFFFFFFGGG1BBFFGGE0BEEGHF1BEEFCEGFG1/01FEBG00A0FGAEGGGHAEFEGGFEEFGGHHHHHAEEE@EHHHHFGEGGDFGFH?EEEEFGE>>B/CGHFH@2>@DGGFHG1F@@FHHHFFB110F<FEGB<1>1<<G1FGF=FGHG0D0<C<<.<CGF.:;C0;CEHCG0FG00<CBB=0=;FFGGB@GGEA@@@EBGFBFFFFFFFAE9BF//BF/---9-:-9:--9;B@@?9A
@M03896:38:000000000-B4D98:1:1103:10848:20390 2:N:0:159
CCTGTTTGCTCCCCACGCTTTCGCACCTGAGCGTCAGTCTTCGTCCAGGGGGCCGCCTTCGCCACCGGTATTCCTCCAGATCTCTACGCATTTCACCGCTACACCTGGAATTCTACCCCCCTCTACGAGACTCAAGCTTGCCAGTATCAGATGCAGTTCCCAGGTTGAGCCCGGGGATTTCACATCTGACTTAACAAACCGCCTGCGTGCGCTTTACGCCCAGTCATTCCGATTAACGCTTGCACCCTCC
+
ABBAAFFBFFFFGGGG?EEFFGEGGGGHFGHHGGEEGHHHHHHHGGGFHFGGEEEFGGGHAEEEGHEEEEGHHHHHFHF?GGHHHHHFGEGGHHHHHDDGCCFGHHEABCGHGHHGHHHGGGGHHH><<.<GC0<<<GB<CGD0C0CC:0:GHFHHHCHHHH0.:0/;:CFGC-;?BAFFF0FGFFF9BFFF//B9/;EE=DDFEF@9ADCF=AE9F.D=DA.;/;B/FF/9.A9/;:9A.9.99FDEED
@M03896:38:000000000-B4D98:1:1103:10844:20413 2:N:0:159
CCTGTTTGCTCCCCACGCTTTCGCACCTGAGCGTCAGTCTTCGTCCAGGGGGCCGCCTTCGCCACCGGTATTCCTCCAGATCTCTACGCATTTCACCGCTACACCTGGAATTCTACCCCCCTCTACGACACTCAAGCTTGCCAGTATCAGATGCAGTTCCCACCTTGAGCCCGGGGCTTTCCCATCTCCCTTAACACACCACCTGCGTGCGCTTTCCGCCCACTACTTCCTATTAACGCCTGCCCCCTCC
+
AAB?AFF4BDDFGECE2EEAFGAEEGGG33BBABAA2FFFGHHHEA1BF10AAE>EE>EF1?AEEH?//>/BFFEGHB33BFHHHGF?E/</BFGFF/>>>@FGHG00<?D<FGBFG0?CCCGGBG.<.<<<<//0<<0/<:<:00:<;0:;0:00:;CGHG...00909/A--99--.9B/;BFFB//BB//9;;9.;D.9;F/.;.AD?@-.9/;.9D9;..9999:9//;9///.;-.A9..99;A.
@M03896:38:000000000-B4D98:1:1103:5531:20536 2:N:0:159
CCTGTTTGCTCCCCACGCTTTCGCACCTGAGCGTCAGTCTTCGTCCAGGGGGCCGCCTTCGCCACCGGTATTCCTCCAGATCTCTACGCATTTCACCGCTACACCTGGAATTCTACCCCCCTCTACGAGACTCAAGCTTGCCAGTATCAGATGCACTTCCCCGGTTGAGCCCGGGGATTTCACATCTGCCTTAACAAACCGCCTGCGCGCGCTTTACGCCCAGTACTTCCGCTACACCCTTGCACCCTCC
+
AAA>AFF4BDFFGGCE2EEAFGAEEGGHBFGF2AE22AFHFHHHGEABFE00AE>EGGGH1EEAFH1//>FHHHHHGCE3FFEGHHHFEA/EHGFGH/BDCC1FH00<0?FGFBDFFHGGCGGHFG<<<<CFC0<0<CD/CGD0000;<00<GH:00:;GH/--9.;/CF/E---99.;;B/B//;9//;/BFB/9B.EE-;BF..9-9;-9-..9;.;9>.A9B9//9F.9;>-9;/9././//;D9AF
@M03896:38:000000000-B4D98:1:1103:25761:21407 2:N:0:159
CCTGTTTGCTCCCCACGCTTTCGCACCTGAGCGTCAGTCTTCGTCCAGGGGGCCGCCTTCGCCACCGGTATTCCTCCAGATCTCTACGCATTTCACCGCTACACCTGGAATTCTACCCCCCTCTACGAGACTCCAGCTTGCCACTATCAGATGCAGTTCCCACGCTGAGCCCGGGGATTTCACATCTTCCTTACCAAACCGCCTGCGTGCGCTTTACGCCCAGTCATTCCGCTTAACGCCTTCACCCTCC
+
ABBAAFFFFFFFGGGEEAA2AFBEEGGGCHHFCAEEDGGHHHFFFG1GBF?EE>>>EEFH1EEEEHE/>/?BGHGFHGB3BBGHE4B?E/?EGGFHHACB@BGHHGF0<G<??F1?FGHGGGGFFG...<<<C<//<00/<C00C/:;:00;:C0<;:CGG0.-.9...;CF-99-;.B/9FFFFFF//;9/;/B/B.;.9=9;.99:.99;;.9;F.AA=..//9/9BB9..;9/;.--..9//BFA.9
@M03896:38:000000000-B4D98:1:1103:9759:27179 2:N:0:159
TACCGCGGCGGCTGGCACACAATTACCATAACGGTGTCGTGTAGATCTCGGCGGGCTCCGGATCATTTAAAAAAAAAAAAACAATAGAATATAATACACATATACAACAAAATAAAAAATAAAGTAGCACATTATGATCTACTACTAAATTAGAATATAAGAATACATATAAGAAATACGTACAATATATTAGATAATATGAATAGAGTCAATACACGTATAAATGTTTATGTACTAGATTCTGATATCTT
+
AABBBB@@AABBGGGAF32FAEFGFHFFFF3FFC>GGGEF>B2B3B333B11/////?///<//?2>222222<<<-C-<<...0000000000;0:0:000;0090/....090000-.0000000090/;0//////////////////B///9///////9/;/////////////.;/..//9;/9//////////////////////;////...//;//////9//9/9/////9/////////9
@M03896:38:000000000-B4D98:1:1103:16966:27553 2:N:0:159
CCTGTTTGCTCCCCACGCTTTCGCACCTGAGCGTCAGTCTTCGTCCAGGGGGCCGCCTTCGCCACCGGTATTCCTCCAGATCTCTACGCATTTCACCGCTACACCTGGAATTCTACCCCCCTCTACGAGACTCAAGCTTGCCAGTATCAGATGCAGTTCCCAGGTTGAGCCCGGGGATTTCACATCTCACTTAACAAACCGCCTGCGTGCGCTTTACGCCCAGTAATTCCGATTAACGCTTGCACCCTCCG
+
AAAA1DFBFFFFGGGG1EE0AGEECFGEFGHHGGGGGHHHFHGHGEEGBEEEEEEEGGGHEEEEGHE@>EFHGHFHHHFHHGHHFHHGGGGGHGFHHGCGGGFGHFBCFGHHHHHGHHHGGGGHFHCE.<EHFCG<<CDBGHHG0;<;;00CFHGBCFGFHHHAC0;9FFFE??@?A.B09BBBFFF//;//;BBBFFAE@@@BFF@ABF?@?:-/B9A9@--9;/9/;BB-;99/;B?--9A9/;A9EF-
@M03896:38:000000000-B4D98:1:1103:16979:27566 2:N:0:159
CCTGTTTGCTCCCCACGCTTTCGCACCTGAGCGTCAGTCTTCGTCCAGGGGGCCGCCTTCGCCACCGGTATTCCTCCAGATCTCTACGCATTTCACCGCTACACCTGGAATTCTACCCCCCTCTACGAGACTCAAGCTTGCCAGTATCAGATGCAGTTCCCAGGTTGAGCCCGGGGATTTCACATCTGACTTAACAAACCGCCTGCGTGCGCTTTACGCCCAGTAATTCCGATTAACGCTTGCACCCTCCG
+
ABBAAFFFFFFFGGFGEEEFFGEEGGGHGHHHGGGGGGHHHHHHGGCHHGGGEEEGGGGHEEEEGHEEEEGHHHHHGGHHHHHHHHHGGGGGHHFHHGGGGCBGHHBGFBGHHHHFHHHGGGGHFHEC.CFHFG/<GHF<GGH0CGGFFCCGHHGBGGGHGHHGCFFFGFGGGACFADGGFFFFFFF/BBFFFFFFFFFFFACAAFFADFAD-.;BFAD;BF.;9/9BFFF.:ADFF.B...9BFFFFFF.
@M03896:38:000000000-B4D98:1:1103:16984:27585 2:N:0:159
CCTGTTTGCTCCCCACGCTTTCGCACCTGAGCGTCAGTCTTCGTCCAGGGGGCCGCCTTCGCCACCGGTATTCCTCCAGATCTCTACGCATTTCACCGCTACACCTGGAATTCTACCCCCCTCTACGAGACTCAAGCTTGCCAGTATCAGATGCAGTTCCCAGGTTGAGCCCGGGGATTTCACATCTGACTTAACAAACCGCCTGCGTGCGCTTTACGCCCAGTACTTCCGATTAACGCTAGCACCCTCCG
+
AAAA1B31FFDFGGBE1EEAAGEGCCGGFGBFEEEAFBG1BGHHGF/GGGGGE?EGGGGHEFCEGFEC>>/2DFHHFGF1FHFHHHHGGF?<GFFGGFGG?@1?GHFF0?GHHF<FFAHCGCCFBGF<<EAGBC/0GFF/<CFG0<<CGFBGFFGHCFBHHCF:;0;9FFGE@?---;/CF0BFB/BBBBBFBFFBBFF9@>-AAF@9A?--9-;B/9--;9ABF/9/:;--9--:9-99--//9A;AEB-
@M03896:38:000000000-B4D98:1:1104:8228:3825 2:N:0:159
CCTGTTTGCTCCCCACGCTTTCGCACCTGAGCGTCAGTCTTCGTCCAGGGCGCCGCCTTCGCCACCGGTATTCCTCCAGATCTCTACGCATTTCACCGCTACACCTGGAATTCTACCCCCCTCTACGAGACTCCAGCTTGCCAGCATCAGATGCAGTTCCCAGGTTGAGCCCGGGGATTTCACATCTCACTTAACAAACCGCCTGCGTGCGCTTTACGCCCAGTACTTCCGATTAACGCTTGCACCCTCCG
+
AAA3>FFFFFFFFEEFEAA2FFEEEGGGHGFFEGGCEFFGFDEBEE1CFE1AAFEGEGGFC>1?EF?/>E1FFFFHB0G3BEFFGGHGGE?EGFHHHECGG?BBFGB00??GGHHBGHHGCCD01FF..<CF<///<<0/<GD0.<<C0C:CBF0CCCGGH0:.C0:/:BF?-9;-;9/;B0;B0FG09BB/9/;9BAAE;BBF?F-9AD;B=.;BFE.-=A.;;/:/BBD?A?.9B9B..A;9BBA;AA.
@M03896:38:000000000-B4D98:1:1104:22470:5491 2:N:0:159
CCTGTTTTCTCCCCACGCTTTCGCACCTGAGCGTCAGTCTTCGTCCCGGGCGCCGCCTTCGCCACCGCTATTCCTCCAGATCTCTACGCATTTCACCGCTACACCTGGAATTCTACCCCCCTCCACCACCCCCCATCTCGCCAGTTTCTGATGCAGTTCCTCGCTTGAGCCCCCGCATCTCACATCTCACTTCACCAACCGCCTGCGTGCGCCTTCCGCCCAGTACTTCCGATTAACGCCTCCCCCCTCC
+
AAA>AFF1BFFFGA1A1AE0AB0A?EEF0ABAEEE/AGB12FG0AE/AA////>//>E?E>//?/>///>/B>B2D0011B1>B2FF/E<<?GFHFF//C//1?<F000??GD1<1BAG<--..0>0...<---:/:00.:A.:00;;000;0;00;CFB00.-9...909..-;--;-:9/9999///;////://99----9-9-;--9---9//;-----9//9/:/:-;-;/;---9---9:---9
@M03896:38:000000000-B4D98:1:1104:28711:10135 2:N:0:159
CCTGTTCGCTCCCCACGCTTTCGTCCCTCAGCGTCAGTTATATCTTGGTAACCTGCCTTCGCAATTGGTGTTCTAAGTAATATCTATGCATTTCACCGCTACACTACTTATTCCAGCTACCTCAAATATACTCAAGACTTACAGTATCAATGGCAGTTCTATCGTTAAGCGACAGGCTTTCACCACTGACTTATAAGTCCGCCTACGGACCCTTTAAACCCAATAAATCCGGATAACGCTTGCACCCTCC
+
BBBABFFBBBBBGGGGGEEFGGEGGGGHHFHHGGGGGHGHHHHHHHHHHGFGHHGHHHHHHEEEEFGH@FGFGHFFGGFHGHHHHHHHGGHHHHHHHGFGGCFGHHHHHHHHHHEBGHGHFBGE3FGHFHHHF3FF?FGHGHFDBFGH3GF>C@FDBGHH2GHCCGCEGFG?CDACFHFHHFHDDEH<DGFGGHHD0DGFGCDGCH?..;@EFGFFFBB9EE.9BB0BFFD-CDEGFDD.;.;;;FF.EA
@M03896:38:000000000-B4D98:1:1104:28693:10142 2:N:0:159
CCTGTTCGCTCCCCACGCTTTCGTCCCTCAGCGTCAGTTATATCTTGGTAACCTGCCTTCGCAATTGGTGTTCTAAGTAATATCTATGCATTTCACCGCTACACTACTTATTCCAGCTACCTCAAATATACTCAAGACTTACAGTATCAATGGCAGTTCTATCGTTAAGCGACAGGCTTTCACCACTGACTTATAAGTCCGCCTACGGACCCTTTAAACCCAATAAATCCGGATAACGCTTGCACCCTCC
+
BBBBAFFADAABGGGGEEAFFGEGEGGHHFCGEFEEGHHGGHGHGHDHGG5GHGFGHGHHAEBBAFFB@FGEFGH5GFFHHHHHHGHHFFGGHHHHHGEFG@DGGHFHHGHHHHHFFHHHHBG3FFHHHHHHHGGDDFGFHGHGBFGHF>D2F@FC@2FFDGG<???F<GGDDC-.>CFHG1FDGEF0DFGFGFG=<=DGDFDCFHE;ACDGBFFFFGFFGE.9CF0BFFD-E?DFF.@.:9;//;D.EF
@M03896:38:000000000-B4D98:1:1104:7527:10881 2:N:0:159
CCTGTTTGCTCCCCACGCTTTCGCACCTGAGCGTCAGTCTTCGTCCAGGGGGCCGCCTTCGCCACCGGTATTCCTCCAGATCTCTACGCATTTCACCGCTACACCTGGAATTCTACCCCCCTCTACGAGACTCAAGCTTGCCAGTATCAGATGCAGTTCCCAGGTTGAGCCCGGGGATTTCACATCTGACTTAACAAACCGCCTGCGTGCGCTTTACGCCCAGTAATTCCGATTAACGCTTGCACCCTCCG
+
AAB?AFFFFFFFGGGGEEEFGGAEGGGGBGHHGEFGGHHHHHHHGGEHEA0EEEEFGGGHHGFEGHEEEFGHHGFHHFGHHHHHHHHGGGGGHHGHHGGGGGGHHHGCFGHHHHHGHGHGGGGFHHEC.AEHF0G<DGG<CHGF:CCGHHHHFCGG;CHGFC0.:0:FFGGGACA?FGFGGFGGFFF;BFFFFFBFF.AEDFDF?FFDDDAF-;.BF?D=@?E/;/;BFFFD.ADBB.D.99./;BFE.A.
@M03896:38:000000000-B4D98:1:1104:9510:11404 2:N:0:159
CCCGTTCGCTCCCCTGGCTTTCGAGCATCAGTGTCAGAACCGGCCCAGAAAACCACCTTCGTCACCGGCGTTCCTGCCAATATCTAAGGATTTTACCCCTACACTGGCAGTTCCGTCTTCCTCTACCGTCCTCAAGCCTGGCAGTTTCAACTGCAAGTCCGGAGTTGAGCTCCGGGTTTTCACAGTCCACATGTCAGGCCACCTACGCTCCCTTTACGCCCAGCGATTCCGGGTAACTCTCGCCCCCTCC
+
ABBAAFFADABBGGGGGBBFGGEFFEEHHFFHHHHHHHBFG2AEEG1FAEACFEGFGHHHHHEGGHB0>>>EFHD@GHHHG3GGF?G4FGFFHHHHHHHGGFGGH3BFGBFGHHCGGCFHHHHGGFH<FEGGF111?F1?<><.<FHG1FGGC<110=GHD?.-</0;/;CGG;:-;::CB9FB0CF0;F/00;;00/BEEEFFFFCAFDDF.B//B.99@A..;-9.BF9--9;BF///;9A-DFF-.;
@M03896:38:000000000-B4D98:1:1104:6214:14112 2:N:0:159
CCCGTTCGCTCCCCTGGCTTTCGAGCATCAGTGTCAGAACCGGCCCAGACAACCACCTTCGTCACCGGCGTTCCTGCCAATATCTAAGGATTTTACCCCTACACTGGCAGTTCCGTCTTCCTCTACCGTCCTCAATCCTGGCAGATTCACCTGCAAGTCCGGAGTTCAGCTCCGGGTTTTCACAGTCGACATGTCCGGCCACCTACGCTCCCTTTACGCCCAGCGATTCCGGGTAACGCTCGCCCCCTAC
+
AAAAAFF?DAAAGGG10BB0FFE00EAGG1BFFHFF1GGEGG?EEE//AA0AFEFFGHHHABEGEH/>>/>>FFEEGHHGG1FFGDGE>FBED>FHHHHGGAEGF10?0/0BFG/BFCFHHGHD1FF//??A?1?1?FB10>0..1>>11>CB<><0==G<-.-<;0;0;GCC:-::.;;B0;B0CB.99..0000.--;-9AF/9-@FFFA-/;/;---9-9----9;B;----/::@A;-@-A;@--;
@M03896:38:000000000-B4D98:1:1104:6197:14119 2:N:0:159
CCCGTTCGCTCCCCTGGCTTTCGAGCATCAGTGTCAGAACCGGCCCAGAAAACCACCTTCGTCACCGGCGTTCCTGCCAATATCTAAGGATTTTACCCCTACACTGGCAGTTCCGTCTTCCTCTACCGTCCTCAAGCCTGGCAGTTTCAACTGCAAGTCCGGAGTTGAGCTCCGGGTTTTCACAGTCGACATGTCAGGCCACCTACGCTCCCTTTACGCCCAGTGATTCCGTGTAACGCTCGCCCCCTAC
+
BBBABFFBDBBBGGGCGFGFGGE2FFEHHGGHHHFHHHHFHGEGGGGHHHHHHGHGGHHHHGEHGHE>E>>EGHFGGHHHHFHHHHHFGGHGFHHHHHHGGFGHHFGGGFGGGHCFGGGHGGHHFHHCFGGGF11<GGE0?FFA0FGFFGHFFF1D0=DGG?.<</0<:CHHHG@C..:EBCFFF9F.9AFBF;FB=FGGGGGGGGDFFFFFFBFFFEFFFFFB/B//BF//99;/B.;.A->CFFFF?F
@M03896:38:000000000-B4D98:1:1104:14896:14676 2:N:0:159
CCTGTTTGCTCCCCACGCTTTCGCACCTGAGCGTCAGTCTTCGTCCAGGGGGCCGCCTTCGCCACCGGTATTCCTCCAGATCTCTACGCATTTCACCGCTACACCTGGAATTCTACCCCCCTCTACGAGACTCCAGCTTGCCAGTATCAGATGCAGTTCCCAGGTTGAGCCCGGGGATTTCACATCTGACTTAACAAACCGCCTGCGTGCGCTTTACGCCCAGTAATTCCGATTAACGCTTGCACCCTCC
+
ABBAAFFFFFFFFFFFEFE2FGEEEGGGH3FGEGGEGHHHDHGAEE1FHD0EEEEEEGGHEEDEGH?/>>?GGHGHHFGHHGFGFGGFEEFFHHHHHDDGGCFFGHB02GGHHHGFHHHGFGGEFHF..<CGF/</<C</CGF00<GCB0;CC::;;CHGHH0.:09/;FFGAA@-9;/CFBFFFFB/;BF/BB;:;.EADFFFFF>.AF;CBDEFFED=BDF/;//9BFB.9..9:.;..:.;;BDFFF
@M03896:38:000000000-B4D98:1:1104:9068:16400 2:N:0:159
CCTGTTTGCTCCCCACGCTTTCGCACCTGAGCGTCAGTCTTCGTCCAGGGGGCCGCCTTCGCCACCGGTATTCCTCCAGATCTCTACGCATTTCACCGCTACACCTGGAATTCTACCCCCCTCTACGAGACTCAAGCTTGCCAGTATCAGATACAGTTCCCAGGTTGAGCCCGGGGATTTCACATCTGACTTAACAAACCGCCTGCGTGCGCTTTACGCCCAGTACTTCCGATTAACGCTTGCACCCTCC
+
ABBAAFFFFFFFGGGGEEEFFGFGGGGGFGHHGGEEGHHHGHHHGGDGHGFGEEEFGGGHGEGGGHEEEEFHHHHHHFFGGHHHHFGFE?EFGHHHHGDGGCFGHHFAFHHHGHHHHHHGGGGGDG<<.<CDC0<0<G0<<GD0:;;CGC0CC0C0CCHHHH0./0/;;FGG-@@--;FGFFG9BFF/:BFFB9BF/.EEFFF..9;;AA-B-.:BFEDFFDE/9//9;FFDA.DFFAD..A99;;AEFF
@M03896:38:000000000-B4D98:1:1104:23800:18089 2:N:0:159
CCTGTTTGCTCCCCACGCTTTCGCACCTGAGCGTCAGTCTTCGTCCAGGGGGCCGCCTTCGCCACCGGTATTCCTCCAGATCTCTACGCATTTCACCGCTACACCTGGAATTCTACCCCCCTCTACGAGACTCAAGCTTGCCAGTATCAGATGCAGTTCCCACGTTGAGCCCGGGGATTTCACATCTGACTTAACAAACCGCCTGCGTGCGCTTTACGCCCAGTAATTCCGATTCACACTTGCACCCTCC
+
BBBBBFFFFFFFGEFGEEE2FGEEFGGHCFGHGEEEFGGGGHHHGF?FF1ECAE>EEGGH1EAEFHA/>>FHFFDGGFGGGGFHHHHGGD?EFGFGH<CDC@DGHGFGGHHHHHHFHGHGGGGHGHG..DDHH0C<DGB/<GD0:;<:0C:FB:CG:CGHHH.:.:.9BFGG@@?B@.CFFBFBFFF/BFFBF/;BB.AE??BFFF@99.-9;A.BFF?>BFA/:///B9B.99/;;/;/9B:/B/AEFF
@M03896:38:000000000-B4D98:1:1104:23819:18101 2:N:0:159
CCTGTTTGCTCCCCACGCTTTCGCACCTGAGCGTCAGTCTTCGTCCAGGGGGCCGCCTTCGCCACCGGTATTCCTCCAGATCTCTACGCATTTCACCGCTACACCTGGAATTCTACCCCCCTCTACGAGACTCAAGCTTGCCAGTATCAGATGCAGTTCCCAGGTTGAGCCCGGGGATTTCACATCTCACTTAACAAACCGCCTGCGTGCGCTTTACGCCCAGTAATTCCGATTAACGCTTGCACCCTCC
+
BBBBBFFFFFFFGGFEEEEFFGEFGGGHFFGHGGFEEHHHHHHHFE?BH10AEEEEGGGHHGGDGHE?EEGHHHGHHFGDFGHHFHHFF/EFBGDGFCDDDFGHFGC<CFGHHHBGGHHGCCGHHHG<.<CDC0/<<C<<<C=:;0CCFB<CG:CG;GHFHH0;:0;;;FFG?@-:BDGGGFGFFFF/;FFFB/;BBFFF=CFFEF-;.9-@99ABF..@DD.;;///;BFDDAD/B.;.9A:BBBDEED
@M03896:38:000000000-B4D98:1:1104:18290:20214 2:N:0:159
CCTGTTTGCTCCCCACGCTTTCGCACCTGAGCGTCAGTCTTCGTCCAGGGGGCCGCCTTCGCCACCGGTATTCCTCCAGATCTCTACGCATTTCACCGCTACACCTGGAATTCTACCCCCCTCTACGAGACTCAAGCTTGCCAGTATCAGATGCAGTTCCCAGCTTGAGCCCGGGGATTTCACATCTGACTTACCAAACCGCCTGCGTGCCCTTTACGCCCAGTAATTCCGATTAACGCTTGCACCCTCC
+
BBBBAFFFFFFFGGGEAEEFGGEEDGGH3BGGGGGGGHHHHHHHGDEGHEECEE>EFEGHEEEEGH?/EEGHGHFHG2B3FFGHGDGFGEAFGHFGHACC@@FGHFG0F<?FHHEDGHHGGGGF1F...<<GH0/0=GD/<G=::0;CG;0;0;::;CGHHFC.0:/;0CBE?@-9?9FGGGGGGFF;/FFFF/BFF.AE-@BF.A@..:.;///9B.9@F.E/9/:/::B.;9./;.9.;.9/:;D?A;
@M03896:38:000000000-B4D98:1:1104:18309:20223 2:N:0:159
CCTGTTTGCTCCCCACGCTTTCGCACCTGAGCGTCAGTCTTCGTCCAGGGGGCCGCCTTCGCCACCGGTATTCCTCCAGATCTCTACGCATTTCACCGCTACACCTGGAATTCTACCCCCCTCTACGAGACTCAAGCTTGCCAGTATCAGATGCAGTTCCCAGGTTGAGCCCGGGGATTTCACATCTGACTTAACAAACCGCCTGCGTGCGCTTTACGCCCAGTAATTCCGATTAACGCCTGCACCCTCC
+
BBBABFFFFFFFGGGGEEEFFGEEFGGGBFFGEEEEEHGHHHHHGGEFGFCFEEEEGGGHAEE?EHEEEEFHHHFHHFGFHGHHHHHFE?EGGHHHHDCGF@FGHGGF22FFGG1GGHHGDGGHGH<..<<GF0<<DGF/<G<0:;CGF0:CG::<;CGHHF0.:9///CCE@A?A-:FFFGGBFFB/:FFFFB9/9.AE->ADFF-9AD-@;.EFF9AFFF.;//;BFFF..:9/;A--9.9;:BDFFF
@M03896:38:000000000-B4D98:1:1104:8947:20615 2:N:0:159
CCTGTTTGCTCCCCACGCTTTCGCACCTGAGCGTCAGTCTTCGTCCAGGGGGCCGCCTTCGCCACCGGTATTCCTCCAGATCTCTACGCATTTCACCGCTACACCTGGAATTCTACCCCCCTCTACGAGACTCAAGCTTGCCAGTATCAGATGCAGTTCCCAGGTTGAGCCCGGGGATTTCACATCTCACTTAACAAACCGCCTGCGTGCGCCTTACGCCCAGTAATTCCGATTAACGCTTGCACCCTCC
+
ABBABFFFFFFFGGGGEEEAFGEEEGGGEBGGGGGFGHHH5GHFEEDGHDGAEE>EEEGHHGGGGHE>>EGHHGHHHEGGHGFHFGGFG?EFFHHHHGDFFCHHHFCC2GGHHFGDFCGGCDGHHH<.<CCHC<C<DH0/CGD00<CCC0:CG0CC0CGHHB0.:0/:CFGF-;AADAFFFEGGFFB/9BFBB9;B/AEF=AFFFF99DA;F.::FFAABFD.9:/9FFFF.D..BF.:..;.9;;A?AD
@M03896:38:000000000-B4D98:1:1104:12248:20752 2:N:0:159
TACCGCGGCGGCTGGCACACAATTACCATAACGGTGTCGTGTAGATCTCGGTGGTCCCCGAATCATTAAAAAAAAAAAAAACAAAACACCTATGCTCACACAACATTACCAAATCCACCCGTCTAATACACTCACACATGACAGACTCAACTGCAGAACCACGATACCTCACCCTGCTCTCACCTCTTACATTCACCCACAGCATCTATCCATTTACACACAGCTCTCTCTCTCTCCACCGTTCCCGTCG
+
AABBBBBBBBBBCAEECC1BAFFGFHHFFG3GGEB113>?11?B333BB?11?11331?/////34B44??FEE//>/<>///>00<.0.0111<1<0<0/....<00=<00.:0/0;..-.::.00009009//0;.000900/9B00//0/00/0/9....-9.-////......//9///./;///9///9/;/.9;....////////////;///9..9/9/////9/;:///.......9...-
@M03896:38:000000000-B4D98:1:1104:6866:22495 2:N:0:159
CCTGTTTGCTACCCATGCTTTCGAGCCTCAGCGTCAGTTGGTGCCCAGTAGACCGCCTTCGCCACTGGTGTTCCTCCCGATATCTACGCATTCCACCGCTACACCGGGAATTCCATCTACCTCTGCACTACTCCAGAAAAACAGCTTTGAAAGCAATTCATGGGTTGAGCCCATGGTTTTCACTTCCAACTTGTCTTCCCGCCTGCGCTCCCTTTACACCCAGTAATTCCGGACAACGCTTGCCCCCTAC
+
BBBABFFFFFFFGGFGGFFFGGEGHEGHHHGHGGGGGHFH3ECGGFFEFDBGGH0EGGGHEFDFGHFCFEHEHHGHHGDFGGGHHGHGFEEFGHHHHEEFEEFHHE/>@BGGGH?2GGGHFHHHBFFFGFGHF1111FBCGEGF0<FGG1GBD<F><FHFGHE.<<<//0CEGFC/CF..GFHHHHECHHHFBFFFGGGGGGGGGGAAGGFGFF/:9//;DEA9F/BFFB/9A;-99-;.;.A/;9BA.A
@M03896:38:000000000-B4D98:1:1104:6881:22510 2:N:0:159
CCTGTTTGCTACCCATGCTTTCGAGCCTCAGCGTCAGTTGGTGCCCAGTAGACCGCCTTCGCCACTGGTGTTCCTCCCGATATCTACGCATTCCACCGCTACACCGGGAATTCCATCTACCTCTGCACTACTCAAGAAAAACAGTTTTGAAAGCAATTCATGGGTTGAGCCCATGGTTTTCACTTCCAACTTGTCTTCCCGCCTGCGCTCCCTTTACACCCAGTAATTCCGGACAACGCTTGCCCCCTCC
+
ABB3AFFCFFFFGGGGFFFBGGEFFFGHHHFHGGEEEHDH3E2FGG3GHH5FGHAEEGGH1EDEFHBB5BG?GGGHHGDEEEGFHGGFGEGGHHHHHEEEGCFGH///>BGGHHD>G>GHFGHH1@2@FGGHF1<110?<?EG01=>FFAD1G0<0>FGBDGB.<<<//CGGAHCCGEA:GGHHHHF0GCFB9;FFFFGF.@BGGG-?BDDEBCB///9;AAE///;9FB/9A-@.:-;....:9EB=.;
@M03896:38:000000000-B4D98:1:1104:21213:25933 2:N:0:159
CCTGTTTGCTACCCATGCTTTCGAGCCTCAGCGTCAGTTGGTGCCCAGTAGACCGCCTTCGCCACTGGTGTTCCTCCCGATATCTACGCATTCCACCGCTACACCGGGAATTCCATCTACCTCTGCACTACTCAAGAACAACAGTTTTGAAAGCAATTCCTGCGTTGAGCCCATGGTTTTCACTTCCAACTTGTCTTCCCGCCTGCGCTCCCTCTACACCCAGTACTTCCGGACCACGCTTGCCCCCTCC
+
AABAAFFFFFFFGGGGGFFAGGB2EFEGHFGFFGEEDFFD3EAFFG3AFG5FGHAEEEGHGFEEEGB2@2?EFHHHHGGGGCEGGFFFEEEEGHHHHGEEE@EGHEE<@GGHGGBFGH>GFHHHFG@FD<FDG1111000?FA01>=10<1DD><<DFH0=0/-..-</CGFHHFG;B.CGBGGHHH0CFB09;CFF0BF.;BGGGG?BFDE..;/9/9;AE.;;//:;B.-.9-;;.AA.A;9BABB.;
@M03896:38:000000000-B4D98:1:1104:21195:25942 2:N:0:159
CCTGTTTGCTCCCCATGCTTTCGCGCCTCAGCGTCAGTTTTTGCCCAGTAGACCGCCTTCGCCACTGGTGTTCCTCCCGATATCTACGCATTCCACCGCTACACCGGGAATTCCACCTCCCTCTACACTACTCAAGAATCACACTTTTGAAAGCAATTCCTGCGCTCAGCCCATGGTTTTCACTTCCAACTTCTCTTCCCGCCTGCGCTCCCTTTACACCCAGTAATTCCACACAACCCTTTCCCCCTCC
+
AAA1AFFFBD1BFGG1BBBBDFA00AEEEFHFEEA/BD222AA1BCFAFG1DFHEEEFGH/FEEE11>@0FEGF2GFFE/E/EGFHF/E>E/FG2FG?>E/EFHH<///<??F121@<0?CGG?1?1????1F11110111><1>1<11.=00<<<<0DB00/--;..:;:C:G//0099;CF0;FB09//;00;9;0CBCA@E.;--;;9E9///9/;9;--:////BF///;--9-:-//9/;9A@-B
@M03896:38:000000000-B4D98:1:1104:21211:25953 2:N:0:159
CCTGTTTGCTACCCATGCTTTCGAGCCTCAGCGTCAGTTCGTGCCCAGTAGACCGCCTTCGCCACTGGTGTTCCTCCCGATATCTACGCATTCCACCGCTACACCGGGACTTCCCTCTACCTCTGCACTCCTCAAGAACAACAGCTTTGAAAGCAATTCATGTGTTGAGCCCATGGTTTTCACTTCCAACTTGTCTTCCCGCCTGCGCTCCCTTTACACCCCGTAATTCCGGACAACGCTTGCCCCCTAC
+
ABB@AFFFFFFFFFFGFFGFGGEFGFGGFBFFAFG2BAD5AEFGCFF2GG5FFFAEFGFHGGGGEG3B@F1BGGGGGEEEEEEHFHFEGEEGGFGGHEEEE?GHEE//C/B1?<0@GH1DGHHHEGDF10?FF111?0?F0<.00<11<1111>/CGGG0=00=0<<0<<CFAGG/0;..GCGGHHC0://900CFFGFFDBBG?F@BGDD?B09BB//;.-9A-.;9BB/-999.99@D?..:99B?AF
@M03896:38:000000000-B4D98:1:1104:18589:26524 2:N:0:159
CCTGTTTGCTCCCCACGCTTTCGCACCTGAGCGTCAGTCTTCGTCCAGGGGGCCGCCTTCGCCACCGGTATTCCTCCAGATCTCTACGCATTTCACCGCTACACCTGGAATTCTACCCCCCTCTACGAGACTCAAGCTTGCCAGTATCAGATGCAGTTCCCAGGTTGAGCCCGGGGATTTCACATCTGACTTAACAAACCGCCTGCGTGCGCTTTACGCCCAGTAATTCCGATTAACGCTTGCACCCTCC
+
AAAAAFFFFFFFGGGEAEE0FG0BAFFFFGHHGGEFGHFHHHFGEFEHHGGGGE>EEEFHEEFFGHE/>EFHHHFHGHHHHHFHGDGGGEFGBGGHHCCCCCBGHFCCCHHHGGHHHGHGGGGHHGGC<EAGC<C0DGD<CGH00CGCGCCCF:CC0;GHHH0.:09/9FCE?@-9@BGGFBGGFFF//BFBBB:BBFFF@@@BEF@:AA9@9-9BFAB@@B-9;/:/BFF?-9ABF-@-;-9//;99AB
@M03896:38:000000000-B4D98:1:1104:18602:26539 2:N:0:159
CCTGTTTGCTCCCCACGCTTTCGCACCTGAGCGTCAGTCTTCGTCCAGGGGGCCGCCTTCGCCACCGGTATTCCTCCAGATCTCTACGCATTTCACCGCTACACCTGGAATTCTACCCCCCTCTACGAGACTCAAGCTTGCCAGTATCAGATGCAGTTCCCAGGTTGAGCCCGGGGATTTCACATCTGACTTAACAAACCGCCTGCGTGCGCTTTACGCCCAGTAATTCCGATTAACGCTTGCACCCTCC
+
BBBBAFFFFFFFGGGEAEEAFGEEGGGGGGHHGGDEEGGHHHHHEEEHHGGCEE0EFGGHAEEGGH?/>>FDGHFHHHHHHHHHH4FFEEEFBF?FGDDB/@?GHFFFBGHFGHHHHFHGDGGHHHGA.<CHF0C<DGF/CGD::CGHHHHHF:00:;CGHH0./99//;FEA--:ACFGFFGFFFF9/FFBFFBBF.AF-@FFFFCA.;9=-.ABFED=FAA/:/BFFFBD.;./;9D..9.9B9AEFF
@M03896:38:000000000-B4D98:1:1104:13123:28059 2:N:0:159
CCTGTTTTCTCCCCACGCTTTCGCACCTTAGCGTCAGTCTTCGTCCAGGTCGCCGCCTTCGCCACCGCTACTCCTCCAGTTCTCTACGCATTTCACCTCTACACCTGTACTTCTACCCCCCTCTTCGACCCTCCAGCTCGCCAGCATCAGATGCAGTTCCCACGTCGAGCCCGGGCATTTCCCATCTCACTTATCATACCGCCTGCGTGCGCTTTCCGCCCAGTACTTCCGATTCACGCTTGCACCCTCC
+
>A1>>BD1BB@BG11EAEE0A1EAAEEF111AAEE//F1122F0A//1011A/BEAEGAE////?>//>>/BCC1CC012B>>FGHH/EE/?DGHDE1BGE11B<G0122BFFDG2D<F</CC01?/??/>0..01011<>@<<./=C0000=<0;0;CC0=.-;.;-:.A?--9-9/0;00900=B90;BBB/9//;9B-9--999;99-99--//9--9--////99B----//;-;--9-/;9A-A:
@M03896:38:000000000-B4D98:1:1104:13117:28078 2:N:0:159
CCTGTTTGCTCCCCACGCTTTCGCACCTGAGCGTCAGTCTTCGTCCAGGGGGCCGCCTTCGCCACCGGTATTCCTCCAGATCTCTACGCATTTCACCGCTACACCTGGAATTCTACCCCCCTCTACGAGACTCAAGCTTGCCAGTATCAGATGCAGTTCCCAGGTTGAGCCCGGGGATTTCACATCTGACTTAACAAACCGCCTGCGTGCGCTTTACGCCCAGTAATTCCGATTAACGCTTGCACCCTCC
+
BBBBBFFFFFFFGGGFEFEFFGEFGGGHGFGHGGFDFHHHHHHHGG?GHECGEEEGGGGHEEEGGHFEEEGHHGHHHFFGHHHGHHHFG?EGFGGGHGGG?@DGHGFFBGHGGHFGHHHGDCFHHGFC<AFGG0<<DGF/<GH0;GFGHCCFHCCC;CGGHHB;/::/;FFEDGAABEFGGEFFFFFB/FFFF9BF/?EE=DFFFFBDDDDFC?EBBE.:;A.//:9FFBB..AD9/A-.;AEBF/A.EA
@M03896:38:000000000-B4D98:1:1104:14894:28416 2:N:0:159
CCTGTTCGCTCCCCACGCTTTCGTCCCTCAGCGTCAGTTATATCTTGGTAACCTGCCTTCGCAATTGGTGTTCTAAGTAATATCTATGCATTTCACCGCTACACTACTTATTCCAGCTACCTCAAATATACTCAAGACTTACAGTATCAATGGCAGTTCTATCGTTAAGCGACAGGCTTTCACCACTGACTTATAAGTCCGCCTACGGACCCTTTAAACCCAATAAATCCGGATAACGCTTGCACCCTCC
+
BBBBAFFBBBBBGGGGEEAAFGDGGGGHHGHHGGGFGHHHHGHHFGHHHGDGGHGHHHHHGEEEAGFGEEGFGHHFHGGHHHHHHHHHFHHHHHHHHFEGGCFHHHGHHHHHHHHFFGFHHEHFEFHHHHHHFFCFHFGHHHGFGHGHHHGDC@FE@DHDHHHDC<CFDHCDFG-<FHGFGEHHHHH<<GHFHFHHF0GGDCGGGHA.;ADGCBFGFFFFGGGFFBFGGGG-;:AFFFFD?AABFFF?EF
@M03896:38:000000000-B4D98:1:1104:14876:28418 2:N:0:159
CCTGTTCGCTCCCCACGCTTTCGTCCCTCAGCGTCAGTTATATCTTGGTAACCTGCCTTCGCAATTGGTGTTCTAAGTAATATCTATGCATTTCACCGCTACACTACTTATTCCAGCTACCTCAAATATACTCCAGACTTACAGTATCAATGGCAGTTCTATCGTTAAGCGACAGGCTTTCACCACTGACTTATAAGTCCGCCTACGGACCCTTTAAACCCACTAACTCCGCATAACGCCTGCACCCTCC
+
AAA33DDADAAAFAEE2EEACGABEFEHH2CFEEGEFHFG5FGF55AFGEAGGHAFHHFGHE?AAGB3BF1EEF5F5@GDGGHHHHFFFFGFHHFFGEEG/>BBFGCGGBGHFBFBFCFGB3FFB3FFGGHGHHFF1?FFGHFEHGHGF2D21FCD@@GGHFF/?</FFG//AD-<.<<GHHHHHH/<0<==00D<===0.:CADFA.:;?A//CFF0C9C.:C/9/0;9..:.;B;.@-;.99/9AE.D
@M03896:38:000000000-B4D98:1:1105:15210:4422 2:N:0:159
CCTGTTTGCTACCCATGCTTTCGAGCCTCAGCGTCAGTTGGTGCCCAGTAGACCGCCTTCGCCACTGGTGTTCCTCCCGATATCTACGCATTCCACCGCTACACCGGGAATTCCATCTACCTCTGCACTACTCAAGAAAAACAGCTTTGAAAGCAATTCATGGGTTGAGCCCATGGTTTTCACTTCCAACTTGTCTTCCCGCCTGCGCTCCCTTTACACCCAGTAATTCCGGACAACGCTTGCCCCCTAC
+
ABBAAFFFFFFFGGF4BBBBDGEGCEGHHGHHEEEFEGGEFBCFGHHHGGF5GHEFGGGGAECEGHF2@CGFHHHHGFGGGGGGHGHGGGGGHGHHHDEEG@FHHFECC@GHHHG2GDHHHHHF2GHF<FGHHFFF1FFGHGFC0<F1>FDFHHHHHGHF0GC.<.<CGHFFGBF/<::CCFHFFHHHFFGBBBF0CFGFFGAFFGGG-;EC99/BBBF9AEAFFF/9BF/-99=AA;B..9AF/ABDFF
@M03896:38:000000000-B4D98:1:1105:15229:4424 2:N:0:159
CCTGTTTGCTACCCATGCTTTCGAGCCTCAGCGTCAGTTGGTGCCCAGTAGACCGCCTTCGCCACTGGTGTTCCTCCCGATATCTACGCATTCCACCGCTACACCGGGAATTCCATCTACCTCTGCACTACTCCAGAAAAACAGTTTTGAAAGCAATTCATGGGTTGAGCCCATGGTTTTCACTTCCAACTTGTCTTCCCGCCTGCGCTCCCTTTACACCCAGTAATTCCGGACAACGCTTGCCCCCTAC
+
AAAA1DBCF3DDGGGB1B1AAGEFGEGHHBEGG0EEE2A11A/BFFFEE1E2FFAAEEEGAECEEGEHBC/EGGHHGEFG/>EEFBHGGGCCGFHHHCGEECFFHE?@?@GHGHEFF>GHF1GHHFF11<FDF1?F10?GHCHB1=<1<<<11GB0<DG0DG0ACC-/CFHCCG/:;;:.<CG0CGGF0FCBF9C0;FFGG@G?FGG--;.;90BFFFFB9AE9///9BF/9-9@AA@@-;AEFFE@@FF
@M03896:38:000000000-B4D98:1:1105:15213:4445 2:N:0:159
CCTGTTTGCTACCCACGCTTTCGAGCCTCAGCGTCAGTTGGTGCCCAGTAGACCGCCTTCGCCACTGGTGTTCCTCCCGATATCTACGCATTCCACCGCTACACCGGGAATTCCATCTACCTCTGCACTACTCAAGCAAAACAGCTTTGAAAGCAATTCATGCGTTGAGCCCATGGTTTTCACTTCCAACTTGTCTGACCGCCTGCGCTCCCTTTACACCCAGTACTTCCGGACAACGCTTGCCCCCCAC
+
AAA11DFFFBDFCGB1AA1AAFEFGFGFHFFHG0EE?BBABB/BFGHHC1F2GG/AAEGH/BAEEG1C1B>?FFGFFGGC/@EGDHHEEEEEGFEGHGEGEEHGHB/@BCGHGHFFG1DGH1@1?F<F1?FGFDBF100>CGE00>G1>1D11CCGDGHGDF0.<.:C/<;EFB//;:..<<GC0CFF0BF0;90000;;-:A..9@?:ABF-/9/;/BF?--/B//9/;---;@?A-----AFFE@--A
@M03896:38:000000000-B4D98:1:1105:18775:6630 2:N:0:159
CCTGTTTGCTCCCCACGCTTTCGCACCTGAGCGTCAGTCTTCGTCCAGGGGGCCGCCTTCGCCACCGGTATTCCTCCAGATCTCTACGCATTTCACCGCTACACCTGGAATTCTACCCCCCTCTACGAGACTCAAGCTTGCCAGTATCAGATGCAGTTCCCACGTTGAGCCCGGCGATTTCACATCTGACTTACCAAACCGCCTGCGTGCGCTTTACGCCCAGTAATTCCGATTAACGCTTGCACCCTCC
+
ABBAAFFFFFFFFGGCAEAAFGEEEGGGCFHGEBEEEGFGHHFGFEEGHE?EEE>EEEGG1EEEEH1/>EFHHHFHHEEBGGFHE?GFGEEEHHHHH?BC@CFHHGC0CCFFHHFGGHGGGGGFHF...<<GH0<<</D<<G00;0;C000;;<GC;0CFHF.-.;.9/;F99?-A-9.AF/F/BFF9:BF///9;;.AA--@..A>ADDCB>.:9B;A>DF.////;BB/.9.9/9.9.9.9/9BDEFD
@M03896:38:000000000-B4D98:1:1105:22004:13150 2:N:0:159
CCCAGTTTGGGTCTTCGCTCTTGTGTGTTCAGATATGTTCAAGCCACTTTCGTAGTCTATTTTGTGTCAACTGTAGTTTTTTACAACTCATGTGAGTTTTAGCTTTATTGGTGAGTTGGTGATCTAAAACACTCTTTACGCCGTCTTCTATTGACTTGGGTTACTCGTGTGCCCTCTGCTGCTTTCACCCACTTACCATAACTCCTCTCTGTAGATCTCGGTGGTCCCCGTCTCATTCCAACACACACTT
+
AAAA1@1D3>1>BF131AAAAF1D1B0BBB3DDG1F2ABDGFEFFFGG1FDABF/AFEBD22E20ABDADFF022ADGFFFEHEEFG@FB11D221B@B@G0BB@DGHD1BB/1B12@@E/12B2FB1FFFFBFBBB2B//></>B?FD22B>>>>>1</?FGHGF/?/??1<<1?01111<<11>>=1<<.>D0DGDG00/00<</0/00::00000;......;099-.../000;0F0/...99./0
@M03896:38:000000000-B4D98:1:1105:12195:14403 2:N:0:159
CCTGTTTGCTCCCCACGCTTTCGCACCTGAGCGTCAGTCTTCGTCCAGGGGGCCGCCTTCGCCACCGGTATTCCTCCAGATCTCTACGCATTTCACCGCTACACCTGGAATTCTACCCCCCTCTACGAGACTCAAGCTTGCCAGTATCAGATGCAGTTCCCAGGTTGAGCCCGGGGATTTCACATCTGACTTAACAAACCGCCTGCGTGCGCTTTACGCCCAGTACTTCCGATTAACGCTTGCACCCTCCG
+
BBBABFFFFFFFGGGGFFEFGGEEEGGHCGHHEEFGGHHHHHHHGG?GHGGGEEEFGGGHEEEEGHE/EEGFHHHHHEGGHGHHHHHGGEFGHHHHHDCGCCGHHHGFFGGFHHGHHHHGGGGGGHGGDDDFF0C<DGF/<GG00;CCCCCCGFGHHFHHGCC.:C/9FGFGGCA@BAFFGFFGFFF;BBF9;:9B:AEFFFFFFF=9DDDB@AEFFFFADFF9:/;9BF.99A9FBDB.9F.BBFFEEF.
@M03896:38:000000000-B4D98:1:1105:12205:14418 2:N:0:159
CCTGTTTGCTCCCCACGCTTTCGCACCTGAGCGTCAGTCTTCGTCCAGGGGGCCGCCTTCGCCACCGTTATTCCTCCAGATCTCTCCGCATTTCACCGCTACACCTGGAATTCTACCCCCCTCTACGAGACTCAACCTTGCCAGCATCAGATGCAGTTCCCACGTTGAGCCCGGGGATTTCACCTCTCACTTAACACACCGCCTGCGTGCCCTTTACGCCCAGTCATTCCGATTCCCTCTTGCACCCTCC
+
AABAAFFFFFFFGGFG2AAAAE2AEEEF3BBFEFEFDGGG5GFGEE1GF1A0AE>EEEEGGE?>EE11>??FFHBFFF33BBGDG3BEEEFG4GGGH<BD?<1?FFC001??FFFFFCGDCDGH1F<...<D<0</<C00=GD<.;<;;00;0::0;0;CGG.-....9;CA-;9--;9:/;B/9AF/99/B//;;/9A9-@;DA.;;:A.999;/99.9@..///;9FB/:;.//;/;.;/9//;:AA9
@M03896:38:000000000-B4D98:1:1105:6000:14887 2:N:0:159
CCTGTTTGCTCCCCACGCTTTCGCACCTGAGCGTCAGTCTTCGTCCAGGGGGCCGCCTTCGCCGCCGGTATTCCTCCAGATCTCTACGCATTTCACCGCTACACCTGGAATTCTACCCCCCTCTACGAGACTCAAGCTTGCCAGCATCAGATGCAGTTCCCAGGTTGAGCCCGGGGATTTCACATCTGACTTAACAAACCGCCTGCGTGCGCTTTACGCCCAGTACTTCCGATTAACGCTTGCACCCTCCG
+
ABBBAFFFFFFFGGCEEEAFFGEEDGGHBFHGFFGGGFGHHHHHGGGHHEAEEEEFGGDF1EEEFGGEEEFGGFHHGFGFHHHHHHHGGFDDHHFHHGGG?CFGHGCC0?GHGFGGFHHGGGGHHHFG.CEHF:GFHGFFHHHE.:;:0;9BBFBB;CFGFFGF:9BFFGGGFG?;9AFFBFFF/;9/BFFBBFBBBAEFFFFBEFFA?DC@>../BEDDFB./;//;;FDA.9AFF?C?A..:9FDEFD.
@M03896:38:000000000-B4D98:1:1105:5042:15511 2:N:0:159
CCTGTTTGCTACCCATGCTTTCGAGCCTCAGCGTCAGTTGGTGCCCAGTAGACCGCCTTCGCCACTGGTGTTCCTCCCGATATCTACGCATTCCACCGCTACACCGGGAATTCCATCTACCTCTGCACTACTCAAGAAAAACAGTTTTGAAAGCAATTCATGGGTTGAGCCCATGGTTTTCACTTCCAACTTGTCTTCCCGCCTGCGCTCCCTTTACACCCAGTAATTCCGGACAACGCTTGCCCCCTAC
+
BBBABFFFFFFFGGGGGFFGGGEABEEHHHHGEGEGGHGHCEEGGHFHHH5GGHEEGGGH1EEEEGB2BCGEHHHHHGGFGFGHHHHGEEEGHHGHHGEGGCGHHE@@?CHHGHHGHFHHHBHHFHGHFHHHG11?1CGCGEGF1=FGH.1GDGFFFHHDDHHE/<-C/CGCCGGH<CCCFFGHEHHCGGCBC9FFGGFGDCAEE.9BGGFFBFBFFB/:AEF9/9BBFF/-;9-:9-;9AAFBFFFBA9
@M03896:38:000000000-B4D98:1:1105:5028:15527 2:N:0:159
ACTGTTTGCTACCCATGCTTTCGAGCCTCAGCGTCAGTTGGTGCCCAGTAGACCGCCTTCGCCACTGGTGTTCCTCCCGATATCTCCGCATTCCACCGCTACACCGGGAATTCCATCTACCTCTGCACTACTCACGCAAAACAGTTTTGAAAGCAATTCATGGGTTGAGCCCATGGCTTTCACTTCCAACTTGTCTTCCCGCCTGCGCTCCCTTTACACCCAGTCATTCCGGACAACGCTTGCACCCTACG
+
1>A1AFF1DFFFGFGFBGGFGA1AAEEEFBGHFBAEEEEHBEGFFF1BBG1DFFAEEAEGEFEAEGE0BFGEFHGFGEG/>EEGH2B/?>EEFG2BGEEE/<BFGECCG/BGHFF2@@1FG1@1FDBCD?FGG11/0<<-<FC01>>GA.FD<C/<0<<00=0.<C-C/<CC;GGF./;;:0;CG9900CFF0FBBF09B.;-:A.9?AGFEBBBBBF/99AA/////;//--;--9=@-;--/9/9--99
@M03896:38:000000000-B4D98:1:1105:5052:15529 2:N:0:159
CCTGTTTGCTACCCATGCTTTCGAGCCTCAGCGTCAGTTGGTGCCCAGTAGACCGCCTTCGCCACTGGTGTTCCTCCCGATATCTACGCATTCCACCGCTACACCGGGAATTCCATCTACCTCTGCACTACTCAAGAAAAACAGTTTTGAAAGCAATTCATGGGTTGAGCCCATGGTTTTCACTTCCAACTTGTCTTCCCGCCTGCGCTCCCTTTACACCCAGTAATTCCGGACAACGCTTGCCCCCTAC
+
BBBABFFFFFFFGGGGGFFBGGFEGEGHHGHGEEEEEHHHFGDFGFBGGHFHHHEEGGGHEEEEGHFFEFHFHHHHGGGGGGGHHHHFEEEGHGHHHDEGECGHHEE<@BHHHHHHGGHHHHHHGGGGFGHHF<111?GBFEH01>GFGEB1DGHHFGHG0DBCC<-<CFHGCGCGGGHGGFHFHHF0GHHFFBFGGGGGBADDEFGGGGGGCBBFB9BBD?EBF/;BFF/-.9-99-B.;AEBBEF-AF
@M03896:38:000000000-B4D98:1:1105:5042:15545 2:N:0:159
CCTGTTTGCTACCCATGCTTTCGAGCCTCAGCGTCAGTTGGTGCCCAGTAGACCGCCTTCGCCACTGGTGTTCCTCCCGATATCTACGCATTCCACCGCTACACCGGGAATTCCATCTACCTCTGCACTACTCCAGAAAAACAGTTTTGAAAGCAATTCATGGGTTGAGCCCATGGTTTTCACTTCCAACTTGTCTTCCCGCCTGCGCTCCCTTTACACCCAGTACTTCCGGACAACGCTTGCCCCCCAC
+
ABBA?DFFFFFFGGGGGFFEGGEAFGGHHHHGFFEEFGFGCGFFFFFHGFFFHHCFEGFG1EDEEGBB5BGEFGHHGGF?EFGFGHHGGGEGHHHHHEEGECFGHE/B?<GHFG3GGGFHFBGHHHFGFGHHH111<FFFFEGC<F<GFFFFDHHHGHHHFHG.<<-</GCEEHFH<CCEHHFBBGG0CGGF09CBBFBFDGAAEADGCFGG/9/9/99/AEA9////BF.-.--.9--9.;.;;A@--;
@M03896:38:000000000-B4D98:1:1105:11818:15635 2:N:0:159
CCTGTTCGCTCCCCACGCTTTCGCACCTCAGCGTCAGTCTTCGTCCAGGGCCCCGCCTTCGCCACCGGTATTCCTCCCGATCTCTACGCATTCCCCCGCTACACCTGGAATTCTCCCCTCCCCTACCGCACTCAACCCCGCCCCTACCAGACTCCGCTCCCCCATTCACCCCCGGCCTTTCACACCTCACTCCACCACCCCCCTGCGCGCCCCCTACGCCCCGCAACTCCCCTTACCGCCTACTCCCTCC
+
>AA1>F3>>AAAGGGGGAA0AGBE0AEF0AFH?FE/EFD122AAA//1B///A//>>BEG/EE//0/////BF2BFF////>GFFDG/>?//2>1BC/@/B@FGH000?<1<F<110?0?A.>FAF0->-<AG///<..-;;--C..;00../9/...;;9..-/;000;.;-----:/99/;//9/-:AB/:/9-;-99-;@@9A---99>--;-9-;@@9-----/9/----//;-9---9/;;E-9B
@M03896:38:000000000-B4D98:1:1105:25039:16782 2:N:0:159
CCTGTTTGCTCCCCACGCTTTCGCACCTGAGCGTCAGTCTTCGTCCAGGGCGCCGCCTTCGCCACCGGTATTCCTCCAGATCTCTACGCATTTCACCGCTACACCTGGAATTCTACCCCCCTCTACGAGACTCAAGCTTGCCAGTATCAGATGCAGTTCCCAGCTTGAGCCCGGGGATTTCACATCTGACTTAACAAACCGCCTGCGTGCGCCTTACGCCCAGTAATTCCGATCAACGCATGCACCCTCC
+
ABBAAFFFFFFFGGCG2AAAAFEEEEEC3C2FFEAEBFFGFHGFEE1FG11AAE>EEEFFCEDEFH?/>>1DGFHHHFGGHFEEGFHFEEE?FGFHH?<BB@DGHFFC0?<GHGFFDHHGCGGGHH.<..>GC0/<DGB/<GG0<0=D0=:C0:GH:;GHHF0.:0:.:CHG?-9-:;/;C0;0;FB00CFB999BB.AA9@BD.A-;AA-@.../;99=B.9B///;BF/.9-.;;.;-;.9::;9;.D
@M03896:38:000000000-B4D98:1:1105:25019:16789 2:N:0:159
CCTGTTTGCTCCCCACGCTTTCGCACCTGAGCGTCAGTCTTCGTCCAGGGGGCCGCCTTCGCCACCGGTATTCCTCCAGATCTCTACGCATTTCACCGCTACACCTGGAATTCTACCCCCCTCTACGAGACTCAAGCTTGCCAGTATCAGATGCAGTTCCCAGGTTGAGCCCGGGGATTTCACATCTGACTTAACAAACCGCCTGCGTGCGCTTTACGCCCAGTAATTCCGATTCACGCTTGCACCCTCC
+
AABAAFFFFFFFGGGE2EECGG2EDGGHEFHFEEEEFHGHGHCHGA1GHCEEAEEEGEGGAEAEEH1>>EGHFHFHGBGGGGHHHGGGGEEGHGFGHABGC@DGHHBG2FGHFGHFFHGGDGGHFGEG.CDHFCF0<GBCGHHC:;GG;C:C:CHHGGGHHG0:;:;BFGFEC---ADFBFGGGFFF/9BFFF/BFB.AEFFFFEFA:9ADFAD.9;;A=CBF/9/:BFFB.../:B.9.9../;BDAAF
@M03896:38:000000000-B4D98:1:1105:25036:16801 2:N:0:159
CCTGTTTGCTCCCCACGCTTTCGCACCTGAGCGTCAGTCTTCGTCCAGGGGGCCGCCTTCGCCACCGGTATTCCTCCAGATCTCTACGCATTTCACCGCTACACCTGGAATTCTACCCCCCTCTACGAGACTCAAGCTTGCCAGTATCAGATGCAGTTCCCAGGTTGAGCCCGGGGATTTCACATCTGACTTAACAAACCGCCTGCGTGCGCTTTACGCCCAGTAATTCCGATTAACGCTTGCACCCTCC
+
ABBAAFFFFFFFGGGGEEFEFGEEFGGGFGGGEEEGGHHHHHHHGGEHHGGGEEEGGGGG1EDEGHE>>EGHHHHHGFGFHHHHHHHGGEEGHHHHHGGGGCFHHHEGFGGHHHGFHHHGGGGHGGF?ADEHH0<<DFD/<GG:0=CG<C:;GHFHGHHHHHEEC9;BFGGEDA-9:CFGF0FGFFF;FFFFB/;BBAEFFFFFFFBDDDFB@..FF.A@DDEBF/9BFFFAD9D/BAF?E?.9;FDAFF
@M03896:38:000000000-B4D98:1:1105:25018:16809 2:N:0:159
CCTGTTTGCTCCCCACGCTTTCGCACCTGAGCGTCAGTCTTCGTCCAGGGGGCCGCCTTCGCCACCGGTATTCCTCCAGATCTCTACGCATTTCACCGCTACACCTGGAATTCTACCCCCCTCTACGAGACTCAAGCTTGCCAGTCTCAGATGCACTTCCCACGTCGAGCCCGGGGATTTCACATCTGACTTAACAAACCGCCTGCGTGCGCTTTACGCCCACTCATTCCGATTCACGCTTTCACCCTCCG
+
BBBBBFFFFFFFFGFEEEEA2FDEFGGGFGHGEFDEEGHH5F2BEAEC310AAE>EE?EG1E1>EH?>EEFGGHFHH033BFGHH4GFEE?EHH2GG/>@@<<GGF00?1FFFDGDFGHGGGGHGGC..ACGC0<0</0/<CG0;0=C0;CG:CC0::GCHH.-9.-=ADBE--;-@D/FFBFBBBF/;FF/B/99/.;E=B-9.;;AF?BB-.9/;9999...9;BBBFF..9/;9.F.;A:99FF.9..
@M03896:38:000000000-B4D98:1:1105:22193:18728 2:N:0:159
CCTGTTCGCTCCCCACGCTTTCGTCCCTCAGCGTCAGTTATATCTTGGTAACCTGCCTTCGCAATTGGTGTTCTAAGTAATATCTATGCATTTCACCGCTACACTACTTATTCCAGCTACCTCAAATATACTCAAGACTTACAGTATCAATGGCAGTTCTATCGTTAAGCGACAGGCTTTCACCACTGACTTATAAGTCCGCCTACGGACCCTTTAAACCCAATAAATCCGGATAACGCTTGCACCCTCC
+
ABCBBFFBBCBCGGGGEEFFFGEGEGGHHHFHDFEDEGHHFGHHFH5EBFGGHHBGGHHGEE?1EGFB5F?EFH5FGFGHHHHHHHDGFFGFGHFHHGGGGGHHHHFHHHHHHHEFFHHHHHHB3BHFFFHHF3222GDH3FGDFHDGBFGFGF2B<FFBGFHA?/?F1F>C>D<>FACFHEHHFHH0<C<D=DGD00=GEGGFDF..:CGG/::F0FFFGE.:090FFF.9.;AC::C.AA:::BDEFF
@M03896:38:000000000-B4D98:1:1105:22187:18746 2:N:0:159
CCTGTTCGCTCCCCACGCTTTCGTCCCTCAGCGTCAGTTATATCTTGGTAACCTGCCTTCGCAATTGGTGTTCTAAGTAATATCTATGCATTTCACCGCTACACTACTTATTCCAGCTACCTCAAATATACTCAAGACTTACAGTATCAATGGCAGTTCTATCGTTAAGCGACAGGCTTTCACCACTGACTTATAAGTCCGCCTACGGACCCTTTAAACCCAATAAATCCGGATAACGCTTGCACCCTCC
+
ABBAAFFBBBBBGGGGAEEFFGFHGGGHHHHHGGGGGHHHGHHHHHHHHGDGHHEGHHHHFE?BEGFF@FGEGH5GHGGHHHHHHHHHGGHHHHGHHGGGGCFHHHFHHGHHHHEDGHHHHHHGFFHHHGHHGDFGFFHHFHHHFGHHFFFFEGGGGHHHHGHGGGAF<F@ACF>.FFHHHEGHHEF<<GHHHHHHFHHHDGGGGHG.:CDCFFFGGGGGGG.BFGGFFFA-.E.C;.:.:.ABFFFEFF
@M03896:38:000000000-B4D98:1:1105:22471:19755 2:N:0:159
TACCGCGGCGCCCGGCACACAATTACCATAACGGCGTCGTGTAGCCCTAGCTGGTCCTCCTATCATTAAAAACAAAATAAAACACCCACATTTACCCACTCCCCTACTTATTCCCTTTTCCTCTCCACCCCTCACTTACACCCTCTCCCACTTCCTTACTTTATCCATCCCCCATCTTCCACATTCACCCACTTCTACCTCCTGCTTCACCTCCACTCCCACTCATTCCTTCCCTCCCCCCCTCCCCCCG
+
@AAAADDDDD0>0AAA/A0B/ADGFHHF2ABFA//>E>////0BB10>001@10B@11B0012B>2221111/><001B111</0/?/<?1B22>1B1?0?<?/?/011<111?111?1<11<1?>1>0.<>C0<10000<<...//CCC.:0<000;;00;:00:0;0:GEB-/B909;0;;09=00;..C.00009;00;//B////9;B9-;9//;-9-9//B/;B////-/------;--;--9--
@M03896:38:000000000-B4D98:1:1105:7845:20404 2:N:0:159
TACCGCGGCTGCTGGCACACAATTACCATAACGGTGTCGTGTAGATCTCGGTGGGCGCCGTATCATTAAAAAAAAAAAAAAAAAAACAAGGATAAAATTATGTATAACACTATTATAATAATCACAGATAAAATAAATTAGTTAACAAGCTACATAAATAAAGAATAGAATGTGAAGAGTAGGATATATTTTCATCAAAAAGTCCTATTTATAATAACATCTGGTAGTGTCTTAGCAGTTGACTTAGTTT
+
BABCBCBBBCCCGGGGG3FGAFGHHHHHGHDFEGGGEHEFEG255DAAG1111B01>0>/>?B1@44444B@/EEFEB////</--<..>..000000/0<00000000/0/0000:;000000/00/00000<00090000000000/.90000000000000.090000090////::////;///99//////////:./////:///;/////////////////:///////9////////////
@M03896:38:000000000-B4D98:1:1105:7079:23436 2:N:0:159
CCTGTTCGCTCCCCACGCTTTCGTCCCTCAGCGTCAGTTATATCTTGGTAACCTGCCTTCGCAATTGGTGTTCTCAGTAATATCTATGCATTTCACCGCTACACTACTTATTCCAGCTACCTCAAATATACTCAAGACTTACAGTATCAATGGCAGTTCTATCGTTAAGCGACAGGCTTTCACCACTCACTTATAAGTCCGCCTACGGACCCTTTAAACCCAATACATCCGTATAACGCTTGCACCCTCC
+
BBBBBFFBBBABGGGG2EAAFGEFEGGFHHHHGGFFGGHCABGHHHFFGFDGHGBFGGHG1EEAED@BB??BGH5DGEHHHGHHHHHHFFHGHHHHHEGFEEBHHHFGHFGHHFG?FGFHHHHGG3BFHHHHH3FF2?FHFFG?FHFGFBBF2@FDGGFE2>F/??/?1?>/>C<.F0GCDFGHGHH/<CFHDBB00<=G.@DGFF..:@@D/BBF9BBBDE./C/90;BA;A9C9C.9.;.9:FFF..A
@M03896:38:000000000-B4D98:1:1105:7063:23446 2:N:0:159
CCTGTTCGCTCCCCACGCTTTCGTCCCTCAGCGTCAGTTATATCTTGGTAACCTGCCTTCGCAATTGGTGTTCTAAGTAATATCTATGCATTTCACCGCTACACTACTTATTCCAGCTACCTCAAATATACTCAAGACTTACAGTATCAATGGCAGTTCTATCGTTAAGCGACAGGCTTTCACCACTGACTTATAAGTCCGCCTACGGACCCTTTAAACCCAATAAATCCGGATAACGCCTGCACCCTCC
+
ABAAAFFABBBBGGFF2AA2AGEHFGGHHHHGEGGFGHHBHFGHDG5FGGFGHHHHHHGGGEBBEGG35?BBGGFFHHHFHBFGGHFGFGHGHHGHHGGGECHHHFHHHBGGGDFEGHGHGFFH3BGHFBGHFD2F2BFHDGGG3BFG3@D22F2CHHHH2DF?F<?<1?DDDC<FEH0FGBFDGEH<<CG0=GF00=DDDCDGGH?:.A?E/B00BCFFDEE9B0;BFGB-.9CFC.9-9EF.:BDEED
@M03896:38:000000000-B4D98:1:1106:22440:7397 2:N:0:159
CCTGTTTGCTCCCCACGCTTTCGCACCTGAGCGTCAGTCTTCGTCCAGGGGGCCGCCTTCGCCACCGGTATTCCTCCAGATCTCTACGCATTTCACCGCTACACCTGGAATTCTACCCCCCTCTACGAGACTCAAGCTTGCCAGTATCAGATGCAGTTCCCAGGTTGAGCCCGGGGATTTCACATCTGACTTAACAAACCGCCTGCGTGCGCTTTACGCCCAGTAATTCCGATTAACGCTTGCACCCTCC
+
BCCABFFFFFFFGGGGEEEFFGEEGGGHBFHHGGEGEGFHHHGGFFEHHGGGEEEEGFGGAEDEGHE>>EGHHHHHGHHGHGHHGHHFGEFGHGGHHFGCD@FHHHFFFHHHHHHHHHHGGGGHHHGC.CCGFC/<DGF/<GG:0<:GGCGCGHGG:CGHHH0.:99/;FFEBC9CFDFFGGGGFFF/9BFBBFBFBFFFFFFFFF-ADDFD9..BFADBDF.//;9/BFB9.;AFBDD...;;BFFFFF
@M03896:38:000000000-B4D98:1:1106:12743:9218 2:N:0:159
CCCGTTCGCTCCCCTGGCTTTCGAGCATCAGTGTCAGAACCGGCCCAGAAAACCACCTTCGTCACCGGCGTTCCTGCCAATATCTAAGGATTTTACCCCTACACTGGCAGTTCCGTCTTCCTCTACCGTCCTCAAGCCTGGCAGTTTCAACTGCAAGTCCGGAGTTGAGCTCCGGGTTTTCACAGTCGACATGTCAGGCCACCTACGCTCCCTTTACGCCCAGTGATTCCGGGTAACGCTCACCCCCTAC
+
ABBBBFFBBBBBGGGGFFFFGGEFFFGHHHHHHHGHFFHHHGGFGGGGHHHGGGHGGHHHHHEGGHE>EEEEFHFGHHHHFGHHHHFGHHHHGHHHHHHGGFGHHFCFGFGHHH/FGCGHHFHHGHHDFGDEF1F?GFB<?FG?CGHGFGHGHHF1<GGHGC?@E<0<CGHHHGA-;.CFFBFF0:F.;;E?;0C00/9EEFGFGGDAEDFFBBB/FEBBFA.::/9BFF/-99-BFD;AD.99ACFFEF
@M03896:38:000000000-B4D98:1:1106:11128:11329 2:N:0:159
CCCGTTCGCTCCCCTGGCTTTCGAGCATCAGTGTCAGAACCGGCCCAGAAAACCACCTTCGTCACCGGCGTTCCTGCCAATATCTAAGGATTTTACCCCTACACTGGCAGTTCCGTCTTCCTCTACCGTCCTCAAGCCTGGCAGTTTCAACTGCAAGTCCGGAGTTGAGCTCCGGGTTTTCACAGTCGACATGTCAGGCCACCTACGCTCCCTTTACGCCCAGTGATTCCGGGTAACGCTCGCCCCCTAC
+
BBBAAFFBBBBBGGGGGFGGGGGGHGGHHGHHGHFHHH5CGAAEEFGHHHHFHFHGGHHHHFEEEHEEEEEEGHFGHHHHFHHHHHHHHHHHHHHHHHHGGGHHFBGGHAFGHHGGHHGHGHHHFHHCFCEFFFGDGGE0<FG.>GHHFHHFHHHHGGGGGCDCE<0C/:CGHFCA:;;CBFFGBCF9ADGD0;CF0CFEGGGGGGABFFFF./:FFAA-;;EB/;;;FFF-::@BFFF.;:>BFFFFFF
@M03896:38:000000000-B4D98:1:1106:11143:11339 2:N:0:159
CCCGTTCGCTCCCCTGGCTTTCGAGCATCAGTGTCAGAACCGGCCCAGAAAACCACCTTCGTCACCGGCGTTCCTGCCAATATCTAAGGATTTTACCCCTACACTGGCAGTTCCGTCTTCCTCTACCGTCCTCAAGCCTGGCAGTTTCAACTGCCAGTCCGGAGTTGAGCTCCGGGTTTTCACAGTCGACATGTCAGGCCACCTACGCTCCCTTTACGCCCAGTGATTCCGTGTAACGCTCGCCCCCCAC
+
BBB?AFFBBBBBGGGGFFFFGGGGHGGHHHHGHHGHFFFFHA2EEF?FHHFEGGFGGHHHHHEGGHE0EEEEFGFGHHHGFHHHHHHHHHHHHGHHHHHGGFGHGB2FGFHHGHF2FGEGDDGGFHG@FEDDD?G?GG10<>FA<FGGF=GFBF0C0CDGEF.<C<00;CHHHC-:ECDGFGGG0:F9?BDD;FCF0CCFGGGGGGFFFFFFF/9/BED;ADE/;F/9BF//9.9BB.9.A=--ACD-99
@M03896:38:000000000-B4D98:1:1106:11123:11350 2:N:0:159
CCCGTTCGCTCCCCTGGCTTTCGAGCATCAGTGTCAGAACCCGCCCAGAAAACCACCTTCGTCACCGGCGTTCCTGCCAATATCTAAGGATTTTACCCCTACACTGGCAGTTCCGTCTTCCTCTACCGTCCTCAAGCCTGGCAGTTTCAACTGCAAGTCCGGAGTTGAGCTCCGGGTTTTCACAGTCGACATGTCAGGCCACCTACGCTCCCTTTACGCCCAGTGCTTCCGGGTAACGCCCGCCCCCTAC
+
BBBABFFBBBABGGGGEFFCGGGGHGGHHGHGHHHHHF5BF2AEEEDFEGHHHGHGGFHHGFEHGH>>EEEFGHDDGGHGFHHGHFFD?GHFHDGGHGHGGFGGFD2GHD?GHGCBGFGFDBGGHHG/?CEFFGH1?FC0/FGC<<FFFGHDFHHFDFFHGC<?.<==/CGHHGCCCC.EGHGG0;C..9.99;;B99FEGGGF/9.-.;AABBBBF.ADDDF/9//;:B.--.-/;.--;--;@BB@..
@M03896:38:000000000-B4D98:1:1106:25112:16305 2:N:0:159
CCTGTTCGCTCCCCACGCTTTCGTCCCTCAGCGTCAGTTATATCTTGGTAACCTGCCTTCGCAATTGGTGTTCTAAGTAATATCTATGCATTTCACCGCTACACTACTTATTCCAGCTACCTCAAATATACTCAAGACTTACAGTATCAATGGCAGTTCTATCGTTAAGCGACAGGCTTTCACCACTGACTTATAAGTCCGCCTACGGACCCTTTAAACCCAATAAATCCGGATAACGCTTGCACCCTCC
+
BBBABFFBBBBBGGGGEFFFFGEHEGGFHGHHGGFEEHGHGFGHHHGHHHDGHHFGHHHHGE?AB@@F@FGEGHHFHGGGHHHHHHHHHFHHGHHHHGEGGCFGHHFHHHHHHGGEGHGGHFHE3BHFGFHGFDC2FFGHEHHFHHFHFHG2GGFFFGHFFFHACFCFFG/DA@-.FCFFHBGGHHH0<GGHGFBGHDGDDCGGGHF:.CDGFF0FCFFFFEABFBFFFGE-:9CC;9@AA.ABFBDFFF
@M03896:38:000000000-B4D98:1:1106:25094:16305 2:N:0:159
CCTGTTCGCTCCCCACGCTTTCGTCCCTCAGCGTCAGTTATATCTTGGTAACCTGCCTTCGCAATTGGTGTTCTAAGTAATATCTATGCATTTCACCGCTACACTACTTATTCCAGCTACCTCAAATATACTCAAGACTTACAGTATCAATGGCAGTTCTATCGTTAAGCGACAGGCTTTCACCACTGACTTATAATTCCGCCTACGGACCCTTTAAACCCACTAAATCCGGATAACGCTTGCACCCTCC
+
ABBAAFFBBBBBGGGFAAE2FGBFEFGHHFGGEFEEBFG5ABFHHF5FB55BGHBBGGGHAE?AAE@B@?FEFF5DDGFFGHFGHFHGEEGFHHGHHEEGEEFHHHFDFFFHHHF4BFGHFHHFF3BB?FFGFFF?DFFHHHF2B33FF2D2@<2C<FDB22@/<?/C1?//>C-.<0GHFDGHGGC0<<<D000=00=DCD?EGF..;ACG//0;0CBBAE.;B/0;B/9-99CFF.-..;;/;BFAFF
@M03896:38:000000000-B4D98:1:1106:27580:18923 2:N:0:159
CCTGTTTGCTCCCCACGCTTTCGCACCTGAGCGTCAGTCTTCGTCCAGGGGGCCGCCTTCGCCACCGGTATTCCTCCAGATCTCTACGCATTTCACCGCTACACCTGGAATTCTACCCCCCTCTACGAGACTCAAGCTTGCCAGTATCAGATGCAGTTCCCAGGTTGAGCCCGGGGATTTCACATCTGACTTAACAAACCGCCTGCGTGCGCTTTACGCCCAGTAATTCCGATTAACGCTTGCACCCTCC
+
AAA1AFFFDFDFGGGGEFE0ABBEEGGHGFFGEFGGGFGHHHHHGEEGGE/EAEEEGEEGAECEGH>>>EGHHHHHHGFGHGHHHHHFEE?EHGGHHFCCC@GHHHF0GFFHGFGGHHHGGGCGGHF?.<EGC<C<DCD<CGFB0=;CGCGHFHGHCGCGHH0.:0;BFFGGA@A?AAFFFFFGFFF/BFFFFFBF9FEF@@@FFF@A-:9@-;:9B-;=@--/;/9;BBFF--A/;B@-99-9:;B-A:
@M03896:38:000000000-B4D98:1:1106:27594:18934 2:N:0:159
CCTGTTTGCTCCCCACGCTTTCGCACCTGAGCGTCAGTCTTCGTCCAGGGGGCCGCCTTCGCCACCGGTATTCCTCCAGATCTCTACGCATTTCACCGCTACACCTGGAATTCTACCCCCCTCTACGAGACTCAAGCTTGCCAGTATCAGATGCAGTTCCCAGGTTGAGCCCGGGGATTTCACATCTGACTTAACAAACCGCCTGCGTGCGCTTTACGCCCAGTACTTCCGATTAACGCTTGCACCCTCC
+
BBBBBFFFFFFFGGGGEFEFFGFEFGGHGGHHGGGGGHHHHHHHGGEHHGGGEEEEGFGHEEDEGHEEEGGHGHHHGGHGHHHHHHHGGFGGHHFHHFGGFCFHHHFFGHHHGHHFHHHGGGGHHGF>.ADHF0C<DGF/GHH0:0CGFGFFHHFGCHGGHHF./9;FFGGGGG@DCDFGGGGGFFF/BFFBF/BFFFEFFFFFFFD;AD-B=:AFFEDFFF?/B/BFFF?DFDFFB.BAAA./;BD.AD
@M03896:38:000000000-B4D98:1:1106:27614:18935 2:N:0:159
CCTGTTTGCTCCCCACGCTTTCGCACCTGAGCGTCAGTCTTCGTCCAGGGGGCCGCCTTCGCCACCGGTATTCCTCCCGATCTCTACGCCTTTCCCCGCTACACCTGGAATTCTACCCCCCTCTCCGAGACTCCAGCTTGCCACTCTCAGATGCAGTTCCCAGTTTGCGCCCGGGGCTTTCACATCTGACTTACCAAACCTCCTGCGTTCCCTTTACTCCCAGTAATTCCGATTCACGCCTGCACCCTCC
+
ABB?AFFFFFFFGGGGAEFGGGFEEGGHFBGHEFAAEGGHHHDGDA1B3100AE>EEEFH1EEEFH?//>FGFHHHH/>/EEHGHFGFG/FDFH1FGBCD<<1?GHCF01?GGDDDDGH@A@CC/CC-<-<::///;C::.;00//<C009B09BF9BFFB00/;;00-9.-99---;9BF/B9FFF//9/;//;;/.:A//.;/B-9:..9//:/B/9/A;///:B/9B9.9./9;.;...;.;9;.;A
@M03896:38:000000000-B4D98:1:1106:4906:20794 2:N:0:159
CCTGTTTGCTCCCCACGCTTTCGCACCTGAGCGTCAGTCTTCGTCCAGGGGGCCGCCTTCGCCACCGGTATTCCTCCAGATCTCTACGCATTTCACCGCTACACCTGGAATTCTACCCCCCTCTACGAGACTCCAGCTTGCCAGTATCAGATGCAGTTCCCAGGTTGAGCCCGGGGATTTCACATCTCACTTAACAAACCGCCTGCGTGCGCTTTACGCCCAGTAATTCCGATTAACGCTTGCACCCTCC
+
ABBAAFFFDFFFGGGGEFEAFGEEFGGHEGHGEFFGGHGGFHHHGGCGEFAFEEEEGFFH1EDEGHE>EEFHHGHHHGHHHFGGHHHFEEEEGHHHHDBBC@GHHHFCFGHHHHHFHFHGGGFGFHFA.AEGC/<<<C0/<GDC:0CGGC0GFHHHGFGGHH0::0/9FGFE-B?-;:BFFFFFFFB/9FFFFFFF/AEFFFFFFF@;AD-;-.;FFAACFF.9;B9;FFF.;9.BFAD.;A9::BFFFF
@M03896:38:000000000-B4D98:1:1106:4908:20812 2:N:0:159
CCTGTTTGCTCCCCACGCTTTCGCACCTGAGCGTCAGTCTTCGTCCAGGGGGCCGCCTTCGCCACCGGTATTCCTCCAGATCTCTACGCATTTCACCGCTACACCTGGAATTCTACCCCCCTCTACGCGACTCAAGCTTGCCAGCATCAGATGCAGTTCCCAGGTTGAGCCCGGGGATTTCACATCTCACTTAACAAACCGCCTGCGTGCGCTTTACGCCCAGTACTTCCGTTTAACGCTTGCACCCTCC
+
BBBBAFFBFFFFGGGGEFEEFGEGGGGFGFHGGGGGDGGHGHDEEDEEHE?EEE>EEEEG?E?EEHA/>>FFGGGHHF33BGFGHBFFGEFE2GFGHD<@<B2FGFB0FGDGGGGDGHHGGFGHHH.<<A@CGB/0=C::CG;0.;;CC0:09CBFBFFGGF0.999BBFFGG??>9ABFFBFFEFB/:BFFF/9/9.AABFFFEF-.;ABF-A9/B;A9B?.::BFFFF./;/;BF?A..:9/:BDAED
@M03896:38:000000000-B4D98:1:1106:26295:21887 2:N:0:159
CCCGTTCGCTCCCCTGGCTTTCGAGCATCAGTGTCAGAACCGGCCCAGAAAACCACCTTCGTCACCGGCGTTCCTGCCAATATCTAAGGATTTTACCCCTACACTGGCAGTTCCGTCTTCCTCTACCGTCCTCAAGCCCGGCAGCTTCAACTGCAAGTCCGGAGTTGAGCTCCGGGTTCTCACAGTCGACATGTCAGGCCACCTACGCTCCCTTTACGCCCAGCGATTCCGGCTCACGCTCGCCCCCTCC
+
AAAAAFF1DAAAGFG1ABB0FGEFBEEHHHFHHHFGBFAGHEEEEGFG/A10FEEFFHFB>GEECFB/>>/>/F2FFHHHGGHH2FGFFFGFGHHHHHEGEAECG10?BBFGHHAGGHGHGGHF1GH@?CEC1<F<1?/<-<<>.<GD0D<GFHFH00<0.-C-;/0;FEFHGG-?:9.;90B00;;9:A..0CC009/CA;FFFFF@AB-A-/9B/-A-@----;-9://----/;-9-;-9;9@@?--
@M03896:38:000000000-B4D98:1:1106:26301:21905 2:N:0:159
CCCGTTCGCTCCCCTGGCTTTCGAGCATCAGTGTCAGAACCGGCCCAGAAAACCACCTTCGTCACCGGCGTTCCTGCCAATATCTAAGGATTTTACCCCTACACTGGCAGTTCCGTCTTCCTCTACCGTCCTCAAGCCTGGCAGTTTCAACTGCAAGTCCGGAGTTGAGCTCCGGGTTTTCACAGTCGACATGTCAGGCCACCTACGCTCCCTTTACGCCCAGTGATTCCGGGTAACGCCCGCCCCCTAC
+
ABBAAFFBBBBBGGGGFFG4BGEGHGGHHHEFBGGHFFFHHGEEEEEGGFGFHGEFGHHHHHGEEHEEEEEEEE4BCHGBGGGHFHHHFDFFGFGFHFGGGFFHHECGHCFFHF/BFFGHHHHHHGHC?DEGF1F?FGB0?FC>0FGGGGFF0FGHF<=DADD-</00/CGCGG-@:;AEE0CF00;..AA.CFBF0CFA?EFAFF.BFFFF.;/9;.9@=D.///9;B9/999-;BAA-;--DACF;.;
@M03896:38:000000000-B4D98:1:1106:7530:23335 2:N:0:159
CCTGTTCGCTCCCCACGCTTTCGTCCCTCAGCGTCAGTTATATCTTGGTAACCTGCCTTCGCAATTGGTGTTCTAAGTAATATCTATGCATTTCACCGCTACACTACTTATTCCAGCTACCTCAAATATACTCAAGACTTACAGTATCAATGGCAGTTCTATCGTTAAGCGACAGGCTTTCACCACTGACTTATAAGTCCGCCTACGGACCCTTTAAACCCACTAAATCCGGCTAACGCTTGCACCCTCCG
+
BBBBAFFBBBBBGGFFAAAAAGAFEGGFHCFGEEFDEEFEGFHHHH5GGGHHGGFGHHHH1EAAAF3FBCGEGH5DHHHHHGHHHGHHFEGHGGHHHF@EEEEHHBEHHGHHHGHFFGHHHHHGHFHGGHHHF1B1DCGHHHG?BGDFD@D>@FG/0FGDDFF?<FCF1?@D@D-..0FFGGH0G./0</D0=0<===DDD?DDFFC:EC?C/CBF0B0/AE.F/CBFFG.A-;EF9.9.;A;//;DEE?.
@M03896:38:000000000-B4D98:1:1106:7538:23352 2:N:0:159
CCTGTTCGCTCCCCACGCTTTCGTCCCTCAGCGTCAGTTATATCTTGGTAACCTGCCTTCGCAATTGGTGTTCTAAGTAATATCTATGCATTTCACCGCTACACTACTTATTCCAGCTACCTCAAATATACTCAAGACTTACAGTATCAATGGCAGTTCTATCGTTAAGCGACAGGCTTTCACCACTGACTTATAAGTCCGCCTACGGACCCTTTAAACCCAATAAATCCGGATAACGCTTGCACCCTCC
+
BBBAAFFBBBBBGGGGEEEFFGEHGGGHHHHHGGEGEHGHHHHHHHGHGGEHHHFGHHHHAEBBAFDG@FGEGHBEGFHHHHHHHHHHFFHGHHGHHEEGFEFHHHFHHHHHHFHFGHHHHBHFFDHGHHHHGFFFGCGHHHHGBGFHFHGGBGGGGHHGEHH?CC?E1GFFDG<>CCGHH1GDGEH0<CGGHFGGDDDDCCGGGH?:.AAEBB0C0CBBDF.FB:FFGGDADDFGB.@AEE;::BDFEF
@M03896:38:000000000-B4D98:1:1106:16077:23715 2:N:0:159
CCTGTTTGCTCCCCACGCTTTCGCACCTGAGCGTCAGTCTTCGTCCCGGGGGCCGCCTTCGCCACCGGTATTCCTCCAGATCTCTACGCATTTCACCGCTACACCTGGAATTCTACCCCCCTCTACGAGACTCCAGCTTGCCAGCATCAGATGCAGTTCCCAGGTTGAGCCCGGGGATTTCACATCTCACTTACCAAACCGCCTGCGTGCGCCTCACGCCCACTAATTCCGACTAACGCTTGCACCCTCCG
+
AAAAAFFFFFFFEGGF?FEFFGEE2AEG3BFFAEAEEFGHHHGHE11A00A>>>>>E?EG/E?>EH/EEEFGGGHHFFCFGGFHBGGCCBDFHGFHHDCD?A1FH0<FCCFGGFDGFFGGCFDCDG<?.::GF/C:=G0/;G;G.;0;C;;CBF9;99CGF0C./99/9CGE9?-9>9BBFEFFFFF/;;F/;/;B9EEFCADF.9D:99@D.;./;.:.;A.;9//99//.-;9;9.;.9;9/;;..;;.
@M03896:38:000000000-B4D98:1:1106:16088:23732 2:N:0:159
CCTGTTTGCTCCCCACGCTTTCGCACCTGAGCGTCAGTCTTCGTCCAGGGGGCCGCCTTCGCCACCGGTATTCCTCCAGATCTCTACGCATTTCACCGCTACACCTGGAATTCTACCCCCCTCTACGAGACTCAAGCTTGCCAGTATCAGATGCAGTTCCCAGGTTGAGCCCGGGGATTTCACATCTGACTTAACAAACCGCCTGCGTGCGCTTTACGCCCAGTACTTCCGATTAATGCTTGCACCCTCC
+
BBBBBFFFFFFFGGGGAEEFFGEFGGGHFGHGGGFGGHGHHHHHGGEGHCEGEEEFGGGHEGGGGHEEEFGHHHHHHHHGHGHHHHHGGEFGHHHHHFDGGCHHHHGFEGHGGHHGHHHGGGGHHHG.<CEHF<C<GH0<CGH0:;GGH0CGHHHB:GGHHH0.;999FGGG?DAAGAFGFFGFFFF99FBBF9FFFFFFFFFFFFFDFFFF;AAFFADBFF./;/;BFF.D.DA///;/9B?:BFF.AD
@M03896:38:000000000-B4D98:1:1107:16205:4431 2:N:0:159
AACCGCGGCTGCTGGCACACAATTACCATAACGGTGTCGTGAAGAACTCGGTGGGCGCCGGATCATTAAAAAAAAAAAAAAAAAAAAAAAAAAGAGTGCAATAAAGAAAAAAAAAAAAAAAGAAAAAAAAAAAAAAAAAGGTAAAAAAAAAAGAAAATAAGACAACAAGATAGAAAAGATAGTAAGAAAATGAGAGAATAAGACAGAAAAAAACAGTAACACGGAGCAGAAGATACAGAGAAGAAAAGAAA
+
33>AABBBBBBB4FGE2A2E2CBFDFGBDEBGEEBAEGDFE315B325B111A1>100E//>?@F44@4@DDE@E?CC?///<---<------../00000000;00.//.--9----;--.../..------------..//////----9...9.///////......//////./;//////////./////9.9//9////9///..--.../;////.--.-.///;////////./////./../
@M03896:38:000000000-B4D98:1:1107:5592:6546 2:N:0:159
TACCGCGGCTGCTGGCACACAATTACCATAACGGTGTCGTGTAGATCTCGGTGGGCGCCGTACCCCCCCCCCCCCCCCCCCCCCCCCCCCCCCCCCCCCCCCCCCCCCCCCCCCCCCCCCCCCCCCCCCCCCCCCCCCCCCCCCCCCCCCCCCCCCCCCCCCCCCCCCCCCCCCCCCCCCCCCCCCCCCCCCCCCCCCCCCCCCCCCCCCCCCCCCCCCCCCCCCCCCCCCCCCCCCCCCCCCCCCCCCC
+
BBBBBBBBBBBBFGGGGCGGEFHHFHHHFHFHGFEHEFDFAAFA55DF51111B01>0E//1>BFGEGGGGGGGGGGGGGGGGGGFFFFFFFFFFFFFFFFFFFFFFFFFFFFFFFFFFFFFFFFFFFFFFFFFFFFFFFFFFFFFFFFFFFFFFFFFFFFFFFFFFFFFFFFFFFFFFFFFFFFFFFFFFFFFFFFFFFFFFFFFFFFFFFFFFFFFFFFFFFFFFFFFFFFFFFFFFFFFFFFFFFFF
@M03896:38:000000000-B4D98:1:1107:15607:6609 2:N:0:159
CCTGTTTGCTCCCCACGCTTTCGCACCTGAGCGTCAGTCTTCGTCCAGGGGGCCGCCTTCGCCACCGGTATTCCTCCAGATCTCTACGCATTTCACCGCTACACCTGGAATTCTACCCCCCTCTACGAGACTCAAGCTTGCCAGTATCAGATGCAGTTCCCAGGTTGAGCCCGGGGATTTCACATCTGACTTAACAAACCGCCTGCGTGCGCTTTACGCCCAGTAATTCCGATTAACGCTTGCACCCTCC
+
BCCBBFFFFFFFGGGGEEEFFGEEGGGHFHHGFEFGGHHHGHGHFFFHHF?EEEEEGGGH1EDGGH?>EEGHHHHHGGCGHGHHHHHGGEEGHGGHHFDGFCGHHHHAFGGFGHHGHHHGDFGHHGG?.AEHF0CDDGD<<GHC:CGGGCGHC:CGCGGHHH0::9;CFGGGGG??-CFFFGGGFFF/;BFFFFFFFFFFFFFFFFA9DDAD9.AFF.A>DF.9B/:BFFFD.AAFFFF.9::/;BDEFF
@M03896:38:000000000-B4D98:1:1107:27342:11144 2:N:0:159
CCTGTTTGCTCCCCACGCTTTCGCACCTGAGCGTCAGTCTTCGTCCAGGGGGCCGCCTTCGCCACCGGTATTCCTCCAGATCTCTACGCATTTCACCGCTACACCTGGAATTCTACCCCCCTCTACGAGACTCAAGCTTGCCAGTATCAGATGCAGTTCCCAGGTTGAGCCCGGGGATTTCACATCTGACTTAACAAACCGCCTGCGTGCGCTTTACGCCCAGTAATTCCGATTAACGCTTGCACCCTCC
+
BBBAAFFFFFFFGGFFEEEFFGEEEGGFHGHHGEEGFFGHHHHHGGEHHGGGEEEEGGGHGEEEGHDE>EGHHHHHHGHHHHHHHHHGGEGGFHGHHGGGG@DGHGFCGGHHHHHFHGHGGGGHHHGC<DGHF0CDGHF/CGG0:CGGBCCFC:CCCGGFHHF.:099BFFGAC@CADFGGGGFFFF/;B9FFFFFFFFFFFFFFFFAA9@@>;9BBFFFFFEFF/FFFFBD.ADFFFF..../9BDAEF
@M03896:38:000000000-B4D98:1:1107:18334:12635 2:N:0:159
CCCGTTCGCTCCCCTGGCTTTCGAGCATCAGTGTCAGAACCGGCCCAGAACACCACCTTCGTCACCGGCGTTCCTGCCAATATCTAAGGATTTTACCCCTACACTGGCAGTTCCGTCTTCCTCTACCGTCCTCAAGCCTGGCACTTTCAACTGCAAGTCCGGCGTTGAGCTCCGCGTTTTCACAGTCGACATGTCAGGCCACCTACGCTCCCTTTACGCCCACTGATTCCGGGTAACGCTCGCCCCCCAC
+
ABBAAFF>DBBBGGGFFBFBFFEECEEFHFGHHHFGFGFGHEEEFE?AGF2BBEHHGHHHAFEGFHE/>>>EFHDGGHHFCBHGH4GGGGFFDFGHHHHGGFFHF3BFF<BGGH?FFGGHHHHHHHHCFCDGD111?F10/><10<F>=>GFFF>10=DGD<--::-.::::CC.9-9:EFFFB09C.;A?.9;C00;BA.EFFFFDBEFDF./;BBAD@D...;/9;;B/--;9BFDA.;9=AFFF--A
@M03896:38:000000000-B4D98:1:1107:17745:13314 2:N:0:159
CCTGTTTGCTCCCCACGCTTTCGCACCTGAGCGTCAGTCTTCGTCCAGGGGGCCGCCTTCGCCACCGGTATTCCTCCAGATCTCTACGCATTTCACCGCTACACCTGGAATTCTACCCCCCTCTACGAGACTCCAGCTTGCCAGTATCAGATGCAGTTCCCAGGTTGAGCCCGGGGATTTCACATCTGACTTAACAAACCGCCTGCGTGCGCTTTACGCCCAGTAATTCCGATTAACGCCTGCACCCTCC
+
ABBAAFFFFFFFGGFGEFEEFGFEEFGHBFBGGGGGGHGGFHCGEE?FG1E?AEEEGGGHAECEEHE>>EGHHHHHGGBGHHHHHHHFCEFG2GHHHDBDCCFHHHEGGHHHGGHGHGHGGDFGFGFE.CCHF/<<<CB<CHHB0;;CGCFFB:CGCGGHHG0::99//FGF?D?--:;CFGG0FFF9BFBFFFFFFFEE-BADFF-9ADCD-.9/B.;9;:EBB/;/BBBA.99:BDD-;.9./BDAAA
@M03896:38:000000000-B4D98:1:1107:17734:13330 2:N:0:159
CCTGTTTGCTCCCCACGCTTTCGCACCTGAGCGTCAGTCTTCGTCCAGGGGGCCGCCTTCGCCACCGGTATTCCTCCAGATCTCTACGCATTTCACCGCTACACCTGGAATTCTACCCCCCTCTACGAGACTCAAGCTTGCCAGTATCAGATGCAGTTCCCAGCTTGAGCCCGGGGATTTCACATCTGACTTAACAAACCGCCTGCGTGCGCTTTACGCCCAGCAATTCCGACAAACGCCTGCACCCTCC
+
BBBBBFFFFFFFGGGGCEGAFGGFEGGH3FHGGGDEEHHHHHFGEEEGGAEGEEEEGGGHEEEEGHEEEEGHHHHHHGHBGGHHHHGFFFGGHHHHHFDGGCFGHHFCFGGHHHFGHHHGGGGFFG..<<<GC0<0<GB<CGF000;C0;=;;C:;;;CGGF0.;0/;BBFG-B---;:FGGGGFFF/;;/;9BB//.AE;>DFEF9;A9-@=..:;A.9B...9BBFFF/.---::.--.:9:;/A.9A
@M03896:38:000000000-B4D98:1:1107:17753:13334 2:N:0:159
CCTGTTTGCTCCCCACGCTTTCGCACCTGAGCGTCAGTCTTCGTCCAGGGGGCCGCCTTCGCCACCGGTATTCCTCCAGATCTCTACGCATTTCACCGCTACACCTGGAATTCTACCCCCCTCTACGAGACTCAAGCTTGCCAGTATCAGATGCAGTTCCCAGGTTGAGCCCGGGGATTTCACATCTGACTTAACAAACCGCCTGCGTGCGCTTTACGCCCAGTAATTCCGATTAACGCTTGCACCCTCC
+
BBBABFFFFFFFGGGGEEAAFGEEEGGHBGHHGGGFGHHFFHHHFEEHHD?EEEEFGGGGAEDEGHE/EEFGHHHHHGHHHHHHHHHFGFFGHHGHHCCGGCGHHHGAGHHHGHHGHHHGGGGHHHCA>CCGC<C<DCB<CGG0::C;<;=CG:C::<GHHH0:/;;9CFGGBA-@AEGGFFGGFFB;;BFFFFBFFFFFFFFFFFDADDCF;.AFFFFFFAA99BBFFFBA..9/B.@...:BFFFEED
@M03896:38:000000000-B4D98:1:1107:17824:16173 2:N:0:159
CCCGTTCGCTCCCCTGGCTTTCGAGCATCAGTGTCAGAACCGGCCCAGAACACCACCTTCGTCACCGGCGTTCCTGCCAATATCTAAGGATTTTACCCCTACACTGGCAGTTCCGTCTTCCTCTACCGTCCTCAAGCCTGGCAGTTTCAACTGCAAGTCCGGAGTTGCGCTCCGGGTTTTCACAGTCCACATGTCAGGCCACCTACGCTCCCTCTACGCCCAGCGATCCCGCGTAACGCTCGCCCCCTAC
+
AAAAAFFADAAAGGGAAFFAFGEEGFGHHFGGHHFFFH1FG/AEEG//BAGHHGEHGHHHGHEEEF//>>>>FGFGFHHFGHHGGFHFG1BDEFHHHHHGGHGHH1FFG<BBFG/1BCFGHHHFBHH/?AA/?1???FF0/>0.0=GF1>F1><<>0=DDE?.@</0CCCCCGC--99ACF0B90;C0;;F0;BFC0:CFEEGGGGB@?ABF9-;9/--9@A--999-9;;--9--;9@-A@@@?@@@?A
@M03896:38:000000000-B4D98:1:1107:17837:16184 2:N:0:159
CCCGTTCGCTCCCCTGGCTTTCGAGCATCAGTGTCAGAACCGGCCCAGAAAACCACCTTCGTCACCGGCGTTCCTGCCAATATCTAAGGATTTTACCCCTACACTGGCAGTTCCGTCTTCCTCTACCGTCCTCAAGCCTGGCAGTTTCAACTGCAAGTCCGGAGTTGAGCTCCGGGTTTTCACAGTCGACATGTCAGGCCACCTACGCTCCCTTTACGCCCAGTGATTCCGGGCAACGCCCGCCCCCTAC
+
ABBAAFFABBBBGGGFEFFEGGGCFEEHHGFEGHFGHHHHHEEEGE?FHH3GGEEFGHHHEFEEEHB0>E>EEHBGGHHHFHHHFDGEFHGFDGGHHHHGGFHHFDFGGDGFGHDCF<FHGHHGDHH/?CADD1G1FFC<?CF.<<GG=FG1F<<<0=GGDCA@</00::0CGD--.:.CBFFF99C.;A..CCF0;FFEEFGGGF?>ADDF.///B.A@B..////9;B/-;-9.A->-;99=BFF-AF
@M03896:38:000000000-B4D98:1:1107:17813:16191 2:N:0:159
CCCGTTCGCTCCCCTGGCTTTCGAGCATCAGTGTCAGAACCGGCCCAGAAAACCACCTTCGTCACCGGCGTTCCTGCCAATATCTAAGGATTTTACCCCTACACTGGCAGTTCCGTCTTCCTCTACCGTCCTCAAGCCTGGCAGTTTCAACTGCAACTCCGGAGTTGAGCTCCGGGTTTTCCCAGTCCACATGTCAGGCCACCTACGCCCCCTTTACGCCCCGCGCTTCCCAGTACCGCCCCCCCCCCAC
+
AAAAAFFADAAAGGGCCBFBGGC0BEEGHGH2GFFG1G1FG/?EEE/AGGBGGEGGGHHHGEAGEHB/>>>>FHDDFHGBECGFGDGG0FFFGBGHHGHGGF1FF1FGFAGFGH<<B@FGGBGGDGH@/?EGD111??10?>0.<FGG1<GF<>110<<<<A<-<<;0/:;:CCA?:.;.C0;;0:=0;B/090;;0/;9.;AF/9.--9;;--;//AA-9-------9;-//://;A--;-99=@?--9
@M03896:38:000000000-B4D98:1:1107:12672:16346 2:N:0:159
CCTGTTTGCTCCCCACGCTTTCGCACCTGAGCGTCAGTCTTCGTCCAGGGGGCCGCCTTCGCCACCGGTATTCCTCCAGATCTCTACGCATTTCACCGCTACACCTGGAATTCTACCCCCCTCTACGAGACTCAAGCTTGCCAGTATCAGATGCAGTTCCCAGGTTGAGCCCGGGGCTTTCACATCTCACTTAACAAACCGCCTGCGTGCGCTTTACGCCCAGCACTTCCGATTAACGCTTGCACCCTCC
+
BBB@AFFCFFFFGEGGGEEEFGEEGGGHEGHG?EEE2GGHFHHHGG?GH?0EEE>EGGGHEFCEEHE/>EFGGHDHGGBBFGHHGHHFEEEEGHFHHABG?/2FGHB?FGHGGFBFGHHGGGGF1GG..<<DC0C0</0/<CD:0:;;CC0C::::;CHGHC0:/0/9CFGGB?B--;AFF0B/BFF/9BF/BB9B;AEE-@=D.F-9;A>@-9.;9AA>9....;BBFFF.AADFF.@.;9ABFFFFFF
@M03896:38:000000000-B4D98:1:1107:7372:20223 2:N:0:159
CCTGTTTGCTACCCATGCTTTCGAGCCTCAGCGTCAGTTGGTGCCCAGTAGACCGCCTTCGCCACTGGTGTTCCTCCCGATATCTACGCATTCCACCGCTACACCGGGAATTCCATCTACCTCTGCACTACTCCAGAAAAACAGTTTTGAAAGCAATTCATGGGTTGAGCCCATGGTTTTCACTTCCAACTTGTCTTCCCGCCTGCGCTCCCTTTACACCCACTAATTCCTGACAACTCTTGCCCCCTAC
+
BBB?AFFFFFFFGGFFFFFDGGAFFEGHHHFGEGFEEHFH3EEFFFCGFEBGHHAEEFGH1EEEFHB252BBGFHHHGAAEEEGHHGFEEEGHGGHHAEEECHHHEE<C@GHGG2>FF1FHFHHGFFGDCHHH1?F1<1FFCF01>FFA.FF1>><DGHD0D0<<<<//CCECG/CGFHCFHHHHHEBGHCF;=CFF9CF.@??E?B@@DGF/B/://99:?.;//FFFF///99/;/;9/B9F9EBB.:
@M03896:38:000000000-B4D98:1:1107:7363:20240 2:N:0:159
CCTGTTTGCTACCCATGCTTTCGAGCCTCAGCGTCAGTTGGTGCCCAGTAGACCGCCTTCGCCACTGGTGTTCCTCCCGATATCTACGCATTCCACCGCTACACCGGGAATTCCATCTACCTCTGCACTACTCAAGAAAAACAGTTTTGAAAGCAATTCATGGGTTGAGCCCATGGTTTTCACTTCCAACTTGTCTTCCCGCCTGCGCTCCCTTTACACCCAGTCATTCCGGACAACGCTTGCCCCCTAC
+
ABBAAFFFFFFFGGGGCGGEGGEGFEFHHGFGFGGEGHFHFEGFHHBGGG5AFHEFGGGHEFGEGHFFFFHGHHHHHGGEEFGHHHHGEEEGHHGHHAEGG@GGHEE?@CHHHHHGGDFHHFGHFHFG<FGHH1<110FGHGH01>DGHEGHF<1FDGHHBH<.<<</CHGEEHEB<0;CGFGHGG:0CCHBB0CFG0FBABGG?FBGGGDG/0;9BFF/D.FF/99BFF/-99-;9-@.A.;9BFFF.A
@M03896:38:000000000-B4D98:1:1107:7381:20241 2:N:0:159
CCTGTTTGCTACCCATGCTTTCGAGCCTCAGCGTCAGTTGGTGCCCAGTAGACCGCCTTCGCCACTGGTGTTCCTCCCGATATCTACGCATTCCACCGCTACACCGGGAATTCCATCTACCTCTGCACTACTCAAGAAAAACAGTTTTGAAAGCAATTCATGGGTTGAGCCCATGGTTTTCACTTCCAACTTGTCTTCCCGCCTGCGCTCCCTTTACACCCAGTAATTCCGGACAACGCTTGCCCCCTAC
+
ABBAAFFFFFFFGGGGGFGFGGEGGFGHHHHGGGEAEHFHBEFGHFFEGFFHHHEEFGGH1EDEGG@?BEGEHHHHHGGFGGGHHHHFEFGGHHHHHEEGGFGHH>E/DCHHGHGHGFHHHBGFFGGFFGGHC1<1?CBCCCGC=FFDFFBGFF>G1GHFBG0<<<<//CCGGHCC;CGEGHHHHHHCGGHFCFFFGGGGEFGGGEDGCGDF/;/;99BFFA./B/BBFFB-99@.9-@...::BFFF.A
@M03896:38:000000000-B4D98:1:1107:7372:20260 2:N:0:159
CCTGTTTGCTACCCATGCTTTCGAGCCTCAGCGTCAGTTGGTGCCCAGTAGACCGCCTTCGCCACTGGTGTTCCTCCCGATATCTACGCATTCCACCGCTACACCGGGAATTCCATCTACCTCTGCACTACTCAAGAAAAACAGCTTTGAAAGCCATTCATGGGTTGAGCCCCTGGTTTTCACTTCCAACTTGTCTTCCCGCCTGCGCTCCCTTTACACCCAGTCATTCCGGACCACGCCTGCCCCCTCC
+
ABAAAFFFFFDFFGBGFFGEGGEGFEGHHHHHCGFGCHFHGEEHHCEEGFEHHHEGGGGHAEDEGHB2@2?EGGHFHGGAGE@GHHHFGGEFGHFHHEEEECFGH@/<<>FGGHDFGGGHF2FHCG@FDHHHG1111<0<GDC<0<<<D11FGF0C1GFF<G0<<<</CFGG.CCAC0.:CHHHGFC00;9B9FFF909F.BFGE.@-;EDE/;;/9BB/D..;/9/:B//-99-99...999999@-.9
@M03896:38:000000000-B4D98:1:1107:15485:20623 2:N:0:159
CCTGTTTGCTCCCCACGCTTTCGCACCTGAGCGTCAGTCTTCGTCCAGGGGGCCGCCTTCGCCACCGGTATTCCTCCAGATCTCTACGCATTTCACCGCTACACCTGGAATTCTACCCCCCTCTACGAGACTCAAGCTTGCCAGTATCAGATGCAGTTCCCAGGTTGAGCCCGGGGATTTCACATCTGACTTAACAAACCGCCTGCGTGCGCTTTACGCCCAGTAATTCCGATTCACGCTTGCACCCTCC
+
ABB?AFFBFFFFGGCG2EEEFGEEEGGF3BFGGGGDGHHHGHGGEEAFG1EEAE>EGGGHFGCEGHAEEEGHHHHHHBBDGGHFHGGFGAEGHFFHH?BGC@DGHHF0FGGHGBGFGHGGCCDFFFF><CDHF0<0=C0<<CD000<;;;CGB:<;CCGGF:0.:0///C:E9?-9-CFFGBGFFFB/;BFFFFFFFFAE?BBFFF-;.9--9A.9B99@?D.9;/;/;99...//;.;.9.999BD.AA
@M03896:38:000000000-B4D98:1:1107:15483:20641 2:N:0:159
CCTGTTTGCTCCCCACGCTTTCGCACCTGAGCGTCAGTCTTCGTCCAGGGGGCCGCCTTCGCCACCGGTATTCCTCCAGATCTCTACGCATTTCACCGCTACACCTGGAATTCTACCCCCCTCTACGAGACTCAAGCTTGCCAGTATCAGATGCAGTTCCCAGGTTGAGCCCGGGGATTTCACATCTGACTTAACAAACCGCCTGCGTGCGCTTTACGCCCAGTACTTCCGATTAACGCCTGCACCCTCC
+
ABBABFFFFFFFGGGG?EEFFGEGGGGHFGHGEFEEAHHHHHGHGEAFGG0FEE>EFGGGAEGEGHE>EEGHHHHHHHHFHGHHHHHFEFFGGHGHHFFGCCGHHHFFBGFGGHHHHHHGGGGHFGG..<AGFCC0DGF/CHG0:0;CG0CFG:C0:;GHHH0./99;FFGGDABD?9CGGGGFFFF//;BFBB9;9.EABDFFFF@9;A9;-.A/B9A@DF?/B/B/FF?D...9BDD-..9.;BDAED
@M03896:38:000000000-B4D98:1:1107:24004:21665 2:N:0:159
TTACCGCTGCTGCTTGCACACAATTACCATAACTGTGTCGTGTACACTTCCGTGGTCTCCCTATTATCACCTAAAATTTTTTACAACTCAGTTAAGTTTTCGCTTTATTTTGTAAGATGTTATCTCAACCACTCTTTACGCCGGCTTCTATCTACTTTTGTCCATCATGTGACCGCGTCTGCTGGCACACCATTCCCATATATTAACGTTGCACACCTACGTTGCCGACATTTCCTTATATCACAACTAT
+
1>AAA1>1AAB1BF11AF1GFE0GHFFGF2B1E11DAFB0AAA02211B11E1//B12DE0B111AB2220111B121121>>G2EGFE1@BB221BB22B>?EGG1F22220222121>22BBB222BF/E1FBB12B//>//>B>C12211??F1111?111@111111111---<<A.=00/</</:.:0<0;00::;;;;000.//..000..;/9../..0;---:////////////;/9-///
@M03896:38:000000000-B4D98:1:1107:14383:22287 2:N:0:159
CCTGTTTGCTCCCCACGCTTTCGCACCTGAGCGTCAGTCTTCGTCCAGGGGGCCGCCTTCGCCACCGGTATTCCTCCAGATCTCTACGCATTTCACCGCTACACCTGGAATTCTACCCCCCTCTACGAGACTCAAGCTTGCCAGTATCAGATGCAGTTCCCAGGTTGAGCCCGGGGATTTCACATCTGACTTAACAAACCGCCTGCGTGCGCTTTACGCCCAGTAATTCCGCTTAACGCTTGCACCCTCCG
+
ABBABFFFFFFFGGGGEFFFFGEFGGGGFHHHGGGGGHHHHHHHGG?GHCFGEEEGGGGHEEFEGHEEEFGHHHHHHBGFGGHHHEGFEEEEHHGHHGBDD@FGHHFF2FGGGHHFHHHGGGGHHHG?><EHCC/<DGF/<GD:::CG;;CHHGCG;CHHHFC.:0//CFFGDB??DAFGFFFBFFF::FFFFBBBBFFFFFFFFFFADDCD-.:BFAA9BDF/BBFFFFF.9:.BF.D.A.9BFFFEED.
@M03896:38:000000000-B4D98:1:1107:18600:23450 2:N:0:159
CCCGTTCGCTCCCCTGGCTTTCGAGCATCAGTGTCAGAACCGGCCCAGAAAACCACCTTCGTCACCGGCGTTCCTGCCAATATCTAAGGATTTTACCCCTACACTGGCAGTTCCGTCTTCCTCTACCGTCCTCAAGCCTGGCAGCTTCAACTGCAAGTCCGGAGTTGAGCTCCGGCTTTTCACAGTCCACATGTCACGCCACCTACGCTCCCTTTACGCCCAGTGATTCCGGGTAACGCCCGCCCCCTAC
+
AAAAAFFADAAAGEG1ABF0FGEGFEEHHGDFDHHF1ADEGEEEEE/BA010FEABFG1GHHCEEG?/>//>EG2BBFFGGF2F>BGB01>FGFHEGHHGGFGFHE0FC<BGGHCFHFGFFFG11FF/??E<11<1<?10/<<<.<FF=FFGBF1D<DGDAC.-</00/:CCGA;-;-/;FBCFB9;0;C/00=;B0;AAA9FG/B9?EBAE-9/:B-99@A-99/99BF/--9-9B-;-9-9@@?@-9A
@M03896:38:000000000-B4D98:1:1107:7515:24343 2:N:0:159
GTGAATCACTTACCGCGGCTGCTGGCACACAATTACCATAACGGTGTCGTGTAGATCTCGGCGGTCGCCGTATTACTAAAAAAAAAAAAAAAAAAACACTGCCCCTCGAGTGACACCCACTTAAAAAGTACAAACATAAAGACCAGCGAACTATCGGTCCTACATTCCGCATCGACACATCACAAGCATCGACCACTCCAGACTACGTGTCCTAGTTGTTCACTAGGTACACAGACACCACGGTACGTCCA
+
>>>>?DFFFFFFGGGGEGGFEFGBHGHHHHCFHHHHGFBFAG10AFBFGGE12555BBG1B1>>>///?/>?0344B4?FFB@D/>@///-<---:..;00</...;-..:.0;0:...;.000000.0900;0;.0099//:....----.///;-99-//9/////9.-;-./;.-.99/9//...//./;--.//.//999;/..././//:////.////99/9////9./...9.9.-......9.
@M03896:38:000000000-B4D98:1:1107:11050:26027 2:N:0:159
CCTGTTCGCTCCCCACGCTTTCGTCCCTCAGCGTCAGTTATATCTTGGTAACCTGCCTTCGCAATTGGTGTTCTAAGTAATATCTATGCATTTCACCGCTACACTACTTATTCCAGCTACCTCAAATATACTCAAGACTTACAGTATCAATGGCAGTTCTATCGTTAAGCGACAGCCTTTCACCACTCACTTATACGTCCGCCTACGGACCCTTTAAACCCACTAAATCCGGATAACTCTTACACCCTCC
+
AAA1>DF1D1AAFGBEEEE00FEFEGEHHAFHEEEEGHHHBFHHDFD1G12BGABFGHGHEE/AAFD11>/BEFBBFGFHHHHGHHHGDGGHHHHHH/>@E>BFGEGEGFGHGHFHHFGBEDGH1FGF2FFGDD<BBFF2>GFF>BBBB@D2F@@?01@F2FFA</F/D1</C<<..<<<=DGFDCC<<CDGF0D0.<<.-:EGGG..:;-9//BB;C:BBE.:9/00;B.:.;;/;/9/9/:/9;--;9
@M03896:38:000000000-B4D98:1:1107:11070:26029 2:N:0:159
CCTGTTCGCTCCCCACGCTTTCGTCCCTCAGCGTCAGTTATATCTTGGTAACCTGCCTTCGCAATTGGTGTTCTAAGTAATATCTATGCATTTCACCGCTACACTACTTATTCCAGCTACCTCAAATATACTCAAGACTTACAGTATCAATGGCAGTTCTATCGTTAAGCGACAGGCTTTCACCACTGACTTATAAGTCCGCCTACGGACCCTTTAAACCCAATAAATCCGGATAACGCTTGCACCCTCC
+
BBBBBFFBDBBBGGGG?EEAFGEGFGGHHHHHGEFGGHHHGFHHFHHHFGEGHHGHHHHHEEABEGFF@EGEGHGHHHGHHHHHFHHHFFGHHHGHHGFGGFGGHHHHHHHHHHG?GHHHHFHFFGHHGHHHHHF?GGHHHHHFFGHHFGF@F@@/@@GGHGHCGCCF<G/<CF-.>GFHHFGGHHH00CGDGFHGDDGDDGGGGHE;ACDGFFFGBFFGGE.;CF09CF.-9CFFF.@9A.;;/BDF?A
@M03896:38:000000000-B4D98:1:1107:11059:26044 2:N:0:159
CCTGTTCGCTCCCCACGCTTTCGTCCCTCAGCGTCAGTTATATCTTGGTAACCTGCCTTCGCAATTGGTGTTCTAAGTAATATCTATGCATTTCACCGCTACACTACTTATTCCAGCTACCTCACATATACTCAAGACTTACAGTATCAATGTCAGTTCTATCGTTAAGCGACAGGCTTTCACCACTGACTTATACGTCCGCCTACGGACCCTTTAAACCCAATAAATCCGGCTAACTATCACACCCTCC
+
AAA1AFFADAAAGE1E0AAAAFEGFGGGHHGGE/EEGFBFFBEGDGGGFGHHGG0FHGHFEE?BEGD@@?BEGH2GFFHGHHHHHGGHHGFFGHHHHGEEEEGHHHHFHFHFHHF1FGGHHBGB/BFFFFHFDBGBFC1B1FG1GGFHBHGD2@2@@FG2DFF??/<F<F?ACC-.FCFFGFBF1CG00CDF0DG0.GHC--.A.:.;:A@B/:00099/C../099;0C.---.;;9/9//9/;---99
@M03896:38:000000000-B4D98:1:1107:11083:26044 2:N:0:159
CCTGTTCGCTCCCCACGCTTTCGTCCCTCAGCGTCAGTTATATCTTGGTAACCTGCCTTCGCAATTGGTGTTCTCAGTAATATCTATGCATTTCACCGCTACACTACTTATTCCAGCTACCTCACATATACTCAAGACTTACAGTATCAATGGCAGTTCTATCGTTAAGCGACAGGATTTCACCACTGACTTATAAGTCCGCCTACGGACCCTTATAACCCAATAAATCCGGATAACGCCTGCACCCTCCG
+
ABBA3FFA?ABBGGFE2AAAFGAFEEFHHFHHGEEGFHFHHGHHHHGHGHBGGDAGFFHHHE?1AFD351??FG5FGGFFHHHHHGHHFFHGHHGHGDEGECHGGFGEGGHHGFDFGHHHF3GB/BFF4DGHBFB1GBBG?FB1?BFG2FF@10@B0F2@GHHA<FA<?1@A@C->0<>GGHGD0C/0<C<D0DFD0DG0C-ADGG?.C@9C///0;99/E..BBB90CB.;...CF.--..:.9;A..;.
@M03896:38:000000000-B4D98:1:1107:9834:27194 2:N:0:159
CCCGTTCGCTCCCCTGGCTTTCGAGCATCAGTGTCAGAACCGGCCCAGAAAACCACCTTCGTCACCGGCGTTCCTGCCAATATCTAAGGATTTTACCCCTACACTGGCAGTTCCGTCTTCCTCTACCGTCCTCAAGCCTCGCAGTTTCAACTGCAAGTCCGGAGTTGAGCTCCGGGTTTTCACAGTCGACATGTCAGGCCACCTACGCTCCCTTTACGCCCAGTGATTCCGGGTAACGCTCGCCCCCTAC
+
ABAAAFFABBBBGGGFGBFBGGEFFEAFHHHHHHEG5GGFHGFEGEE1AF32FEFFGHHH1?EHGH10>>>EFFD@CGFGCGFHHDHHBGHGFFEHHHHGGFGHG?0?B/BFFH<BB<FGHHHHGHG/??EGFGF??F10.>A.<1FGFGHF<<<<0=DGA-<-::00/:0:C::-::9ABBF9;::9:=..9CCC;/;C?EGGB9.@.ADE99//9..-;;.:/;/9BF/--;-9;99.;-;@ABBB.9
@M03896:38:000000000-B4D98:1:1107:9844:27210 2:N:0:159
CCCGTTCGCTCCCCTGGCTTTCGAGCATCAGTGTCAGAACCGGCCCAGAAAACCACCTTCGTCACCGGCGTTCCTGCCAATATCTAAGGATTTTACCCCTACACTGGCAGTTCCGTCTTCCTCTACCGTCCTCAATCCTGGCAGTTTCAACTGCTAGTCCGGAGTTGAGCTCCGGGTTTTCACAGTCGACATGTCAGGCCACCTACGCTCCCTTTACGCCCAGTGACTCCTGGTCACGCTCGTCTCCTTC
+
AAA1>BBADAAAFEFA0AEEGGAF0E0FGFFHHHHHGGDGHCEEEEEHAFACFE/EFHHHEHGHGHF?>>/>FGF@GHH1B1FGFB1FGHFEE12FGHHFFC1B11B?0<BGFFBGGGFHFHHHFF@/</??1111?F110?>.<>=>1<F10>1<11=<<A.<.<00/:CCG?@@..:.;;BF0BF..;..90;;0/9;AAA?//.;:-9--/B/F---;--9:B//;B///;/9:-9-;9---99//9
@M03896:38:000000000-B4D98:1:1107:9817:27210 2:N:0:159
CCCGTTCGCTCCCCTGGCTTTCGAGCATCAGTGTCAGAACCGGCCCAGAAAACCACCTTCGTCACCGGCGTTCCTGCCAATATCTAAGGATTTTACCCCTACACTGGCAGTTCCGTCTTCCTCTACCGTCCTCAAGCCTCGCAGTTTCAACTGCAAGTCCGGCGTTGAGCTCCGGGTTTTCACAGTCGACATGTCAGGCCACCTACGCTCCCTTTACGCCCAGTGATTCCTGTATCGCTCGCCCCCCACG
+
AABAAFFADABAFGGCFFGCGGDDFGEHHGGFHHHBGFEGHGECEEGEAF3ABEGGGFHHEGEEEF>>E>EEFFFDFHH3?3FFGH4?BGGHBEGHFHHGGGFGF3B?F/FGGFABF@FHFFHHFGF/?CEGE1<?FFB0.>-..>FGB1FDC0D0<=DH<@---;-./:::FE?B9.=;C9CB0;C..;..09C9B.;;AAFFB/A-.9DA.9//;E?-9../9///;//:///;...A-9;9BB-9.-
@M03896:38:000000000-B4D98:1:1108:21641:2945 2:N:0:159
CCTGTTTGCTCCCCACGCTTTCGCACCTGAGCGTCAGTCTTCGTCCAGGGGGCCGCCTTCGCCACCGGTATTCCTCCAGATCTCTACGCATTTCACCGCTACACCTGGAATTCTACCCCCCTCTACGAGACTCAAGCTTGCCAGTATCAGATGCAGTTCCCAGGTTGAGCCCGGGGATTTCACATCTGACTTAACAAACCGCCTGCGTGCGCTTTACGCCCAGTACTTCCGATTAACGCCTGCACCCTCC
+
AABA>DFFFFFFGGGGAAAAABABEFGF3FGGEEEEEGGHGHHHGGFHG?0AAE>EGGGG1EEEGHE/EEFGHHHHHFFGHGHHHHGFGGGGHHGHH?BCFCFHHHF0FGHHGGFHHHHGGGGGHHC..<<GC0C<DGF/<GG:0:CGH0:GFFHGCGGHHHB;/0;/BFGGC@9-BACFFFGFFFF9BFFFFFFFFFFFFFFFFFADFDAD-9EFF9DCFFF/B//BFFFF.ADFF.@-;EA.;BDFEF
@M03896:38:000000000-B4D98:1:1108:21630:2966 2:N:0:159
CCTGTTTGCTCCCCACGCTTTCGCACCTGAGCGTCAGTCTCCGTCCAGGGGGCCGCCTTCGCCACCGGTATTCCTCCAGATCTCTCCGCATTTCACCGCTACACCTGGAATTCTACCCCCCTCTACGACACTCCAGCTTGCCAGCATCAGATGCAGTTCCCAGGTTGAGCCCGGGGATTTCACATCTGACTTAACCACCCGCCTGCGTGCGCTCTACGCCCAGCAACTCCGCCTAACGCTTGCAACCTCC
+
ABBAAFFFFFFFGGGE2A2A2B2BAEE33BAFA2A22DDF5BBBBA13B1A0>>>>E1EG1?EEEH>>>//BBEGGFBB3BBBFG3G/E?D?FBBFG?>B/B1FHG0<0FG1F1GFGFG@A@DGGH<A.@DHH///<C0:;CB:.;<CB0:<CGH00:;;C00;/0//9B:::-9--9;B9/9/FFF/9B/B/9B/9.:DBBB.AF;;.;-;;.;;B:>-9AE..../:BA..9A/FA@.;.9/999/:.
@M03896:38:000000000-B4D98:1:1108:16169:8104 2:N:0:159
CCTGTTTGCTCCCCACGCTTTCGCACCTGAGCGTCAGTCTTCGTCCAGGGGGCCGCCTTCGCCACCGGTATTCCTCCAGATCTCTACGCATTTCACCGCTACACCTGGAATTCTACCCCCCTCTACGAGACTCAAGCTTGCCAGTATCAGATGCAGTTCCCAGGTTGAGCCCGGGGCTTTCACATCTGACTTAACAAACCGCCTGCGTGCGCTTTACGCCCAGTAATTCCGATTAACGCTTGCACCCTCC
+
ABBAAFFFFFFFGGFF2EEFFGAEEEGHGGHHGGEG?GGHHHDGEE?HHG0AEEEEGGGH1EDEGH>>>EEGHFHHGFG3GGGHHHHEGG?EGGGHHABDCCGHHHFCGHHGGHHFHGGGCCGFHHF..<CGFGH0DC0/<CG0:0;;0<CGFBGF::CCFG0./09:9FGF@B---;.CCCF9FFF//BBFFFFFFFFFBBBD..99AA@@;D9BFEA?B9EBF//;BFF?D..9BDB.A.;/;9.;A.
@M03896:38:000000000-B4D98:1:1108:16155:8118 2:N:0:159
CCTGTTTGCTCCCCACGCTTTCGCACCTGAGCGTCAGTCTTCGTCCAGGGGGCCGCCTTCGCCACCGGTATTCCTCCAGATCTCTACGCATTTCACCGCTACACCTGGAATTCTACCCCCCTCTACGAGACTCAAGCTTGCCAGTATCAGATGCAGTTCCCAGGTTGAGCCCGGGGATTTCACATCTGACTTAACAAACCGCCTGCGTGCGCTTTACGCCCAGTCATTCCGATTAACGCTTGCACCCTCC
+
>AAA>BDFFFFFGGGGAAAA2BABEFGGFGHHGGEGBFGHGHGHGEDGGAA0AE>EGFGH1EDEGHE/>EFGHGHHFGHHHGHHHHHGGEDGGHHHH/>CCCGHHGGCCHHHGGHGHHHGGGDFGHCA.DEG<0C0=CB/<CG0:CCCG0;CGFHG;;GGHH0.:9///CFG@??--;/CBBFCFFF/9BFBBB9;/AEFCFFFFF99AD-;9.99F?D=A?AB/BFFFBF.;:.;FA@.:.:;;FDAAA
@M03896:38:000000000-B4D98:1:1108:15148:8784 2:N:0:159
CCTGTTTGCTCCCCACGCTTTCGCACCTGAGCGTCAGTCTTCGTCCAGGGGGCCGCCTTCGCCACCGGTATTCCTCCAGATCTCTACGCATTTCACCGCTACACCTGGAATTCTACCCCCCTCTACGAGACTCAAGCTTGCCAGTATCAGATGCAGTTCCCAGGTTGAGCCCGGGGCTTTCACATCTGACTTAACAAACCGCCTGCGTGCGCTTTACGCCCAGTAATTCCGATTAACGCTTGCACCCTCC
+
ABBAAFFFFFFFGGGG2AEFAB2EEEGHFHHGEFEFBGGHHHHHGFFHGE?FEEEFGGGG1EDEGH>>EFFGHHHHHGHHHHHHHHHGGEFGHHHHHCBDCCFHHHFCFFGHGHHFHHHGGGGGGHF<CGCGC0/<<<<<<GD0:0CG:;::CFHGCCCGHHF;:0//CFGGBA;;-;CFGFF;FFF/9FFFFFFFFFEFFFCAEFD9AABF-.AFFEA-BD.99/9;BFF.;.;BF.@...9;/FFEFD
@M03896:38:000000000-B4D98:1:1108:15141:8801 2:N:0:159
CCTGTTTGCTCCCCACGCTTTCGCACCTGAGCGTCAGTCTTCGTCCAGGGGGCCGCCTTCGCCACCGGTATTCCTCCAGATCTCTACGCATTTCACCGCTACACCTGGAATTCTACCCCCCTCTACGAGACTCAAGCTTGCCAGTATCAGATGCAGTTCCCAGGTTGAGCCCGGGGATTTCACATCTGACTTAACAAACCGCCTGCGTGCGCTTTACGCCCAGTAATTCCTATTAACACTTGCACCCTCC
+
>AA3>BBCFFFFGGGG2AAAABABBEGGGGGGEGEGAFFHGH2FEEEGB100AE>EEGGH1BAEEH>/>EFHHHHHFBGGHGHHHFGFGEFGFG2FG/>C@@FGGFC0?CGFFFGGHHHGGCGGGFF.<.AG<0/0<<0/<C=:00<CCCCGHHHGCGGHHH0::0/9BFGEBA?-9;CCC0CCFFF/9BFFEBFFBFEE-@BFFA99.9-;9.;FBAA>B9.9;//9BF/////:9/;//9/99FDEFF
@M03896:38:000000000-B4D98:1:1108:3483:10907 2:N:0:159
TACCGCGGCGGCTGGCACACAATTACCATAACGGTGTCGTGTAGATCTAGGTGGGCGCCGAATCATTAAAAAAAAAAAAAAAAAAAAAAAGGAGACGGCAGGTAATAAAAATAAAAAAAAGAGAACTAACAGAATACAGGAAATCAAAAGAACAAATAGCAGGATAACAAGAGTGAATAAAAGCAACCTAACAAATATTAGAACGACTAAAACAGAAGAAAGTACAGTAGTATACATCGGACCAATCAAGT
+
>>A>>>A?DD?DEG/EFAFG/A1BBGGHFBDCE?>//B/BE/>@221@@@111>//>>///>/<BB2>1DBG<<?CC///--<---:-9-../9...9-----////////-/////-------/////9//////////--////////---/--//9///--//////---//////////-//--///-//-/////////9----////--//9/9//////////9///////-------//////
@M03896:38:000000000-B4D98:1:1108:20791:13078 2:N:0:159
CGCGGCTGCTGGCACACAATTACCATAACGGTGTCGTGTAGATCTCTGGGGTCGCCCCATCATTAAAAAAAAAACAAAAAAAAAACTGGTGGTGCCGCCACCACATAAACAAAAAAAAAAACAGAACATACAGTACACGTCGATAGATAAGACTCGAAAATCAACAATACGCTGTAAGACAGCTGTTCATCCAGTGGGTGGATAATGATATTAGATGAGAAGTACAATAAACACAAGAAGACATGATGTAA
+
>>A>33>AAFFFEBGFBA2F5BDBA5E3FEEBGEH?F22B55555A5D32A11A0E101B3B5@B55@FEE/@////0??/<////<2222///10////.0...1111<1.>..----:-;./////0000000000...--9../;///9///....-//////.///.....//////9.////////////;/...9.///9/9///////9/////////////////..99.///////99/9//
@M03896:38:000000000-B4D98:1:1108:5815:17175 2:N:0:159
CCTGTTTGCTCCCCACGCTTTCGCACCTGAGCGTCAGTCTTCGTCCAGGGGGCCGCCTTCGCCACCGGTATTCCTCCAGATCTCTACGCATTTCACCGCTACACCTGGAATTCTACCCCCCTCTACGAGACTCAAGCTTGCCAGTATCAGATGCAGTTCCCAGGTTGAGCCCGGGGATTTCACATCTCACTTAACAAACCGCCTGCGTGCGCTTTACGCCCAGTCATTCCGATTAACTCTTGCACCCTCCG
+
AABA>BDCDDFCFEGG2AEFAB2BAEEHEGFGEFEEBFDGGHGHGAEH31A0AEEEGGGH1E?EEFEEEGGHHHHHGFHHHHHGHHHFGFGGGFFHH?>CBCFHHHF?2GHGGG1FGGHGGGEF1G<>C.EGF<C<<<=/<C00;0CCCC:GFHHG:CHGHB0.:09/;FFE-A9--.9;BCFFFFF/9BBBBBFBFAAEFFFFFF;9AA-999A/FED;DD.9/9B:/B/999;;B/9//B/;;FD9ED.
@M03896:38:000000000-B4D98:1:1108:5821:17196 2:N:0:159
CCTGTTTGCTCCCCACGCTTTCGCACCTGAGCGTCAGTCTTCGTCCTGGGGGCCGCCTTCGCCACCGGTATTCCTCCAGATCTCTACGCATTTCACCGCTACACCTGGAATTCTACCCCCCTCTACGAGACTCCAGCTTGCCAGTATCAGATGCAGTTCCCACGTTGAGCCCGGGGCTTTCACATCTCACTTACCCAACCGCCTGCGTGCCCTTCACGCCCAGTACTTCCGATTAACGCTTTCACCCTCC
+
ABB3>FFCFFFFGCFFEEFGGGAE?FGFGFGHGAAE25BFGFFHFE1AE10AAEEEEFGH1F1?EFE/E/FFFFFFF2?BFGHHF4FFGEF/EFBFGDC/<<BFHH2022?GGGFFF0FC@@<G1>.<.>CFCCC<CG0/<CD000;;;;CCGFCC:;GFH0.-:..;/;BE-----;CFF/FBFFF//:BF////99:;--B..:D9DD.;B/./99FE@../9/9FFFD;9..//.99..;/:BA.9:
@M03896:38:000000000-B4D98:1:1108:16627:19619 2:N:0:159
CCTGTTTGCTCCCCACGCTTTCGCACCTGAGCGTCAGTCTTCGTCCAGGGGGCCGCCTTCTCCACCGGTATTCCTCCAGATCTCTACGCATTTCACCGCTACACCTGGAATTCTACCCCCCTCTACGAGACTCAAGCTTGCCAGTATCAGATGCAGTTCCCAGCTTGAGCCCGGGGATTTCACATCTGACTTAACACACCGCCTGCGTGCGCTTTACGCCCAGTAATTCCGCTCAACGCCTGCACCCTCC
+
>AB>>BF4DFFFGGCF2AAAAF2EEGGHGHHHEGEGAGGHFHFHGEAGG1EEAE>EGGGG3BBFGGE/>EFGFHHHGHEGHHFHHHHFEEFGHHHHH/>B/@BGHHF0?CFHGFFGGHHGGGG<1><..>>FC0<0</=/<CD<0==DF0:;;GGGCFCFC0;.:0/.0CFFB-;-9C90CFFFFF00;;B9F/;B/:A9BBBFEFB9DDBB-.;:B9ABBA.;9/FFFFF.9-;/;.9-....9;;9AD
@M03896:38:000000000-B4D98:1:1108:4814:20628 2:N:0:159
CCTGTTTGCTCCCCACGCTTTCGCACCTGAGCGTCAGTCTTCGTCCAGGGGGCCGCCTTCGCCACCGGTATTCCTCCAGATCTCTACGCATTTCACCGCTACACCTGGAATTCTACCCCCCTCTACGAGACTCAAGCTTGCCAGTATCAGATGCAGTTCCCGGGTTGAGCCCGGGGATTTCACATCTGACTTAACAAACCGCCTGCGTGCGCTTTACGCCCAGCACTTCCGATTAACGCTTGCACCCTCC
+
AAAA>DFFFFFFGGGGGEEFFFEFGGGF3FHEAEEF?5DGGH2GEE1FF10?AE>EEEEGHE?>EGE>/>FDFFGEFB33FGHH4DGFCE?GHHGHH//@C@FGHHF02CDFGHHFFHHDGGGFBGFA.<CDB0<0<<0/<CD00:<CC;:;CGH0;;CFF.-:..-//BFE9BA--9/BB/B;FFF//BFFB////.AEFB-;..;.99=C-:A/B..9;.....;FFF..;9./99@.9.;9/;A.;A
@M03896:38:000000000-B4D98:1:1108:4820:20646 2:N:0:159
CCTGTTTGCTCCCCACGCTTTCGCACCTGAGCGTCAGTCTTCGTCCAGGGGGCCGCCTTCGCCACCGGTATTCCTCCAGATCTCTACGCATTTCACCGCTACACCTGGAATTCTACCCCCCTCTACGAGACTCAAGCTTGCCAGTATCAGATGCAGTTCCCGGGTTGAGCCCGGGGATTTCACATCTCACTTAACAAACCGCCTGCGTGCGCTTTACGCCCAGTAATTCCGATTAACGCTTGCACCCTCC
+
>AA3>DFCBBFFGGCGAAAFAB2BBFFFFGHFAEEEBDFGFHFHGEEG31AAAE>EGGGG1BAEEH?>EEEHHGHHGGFGHFHHHHHGG<EFGGGHH?>CB@FGHHC02<GGFFGFHHHGC-D><F>...<GC0/0<<0/<CG000<CC0:;CGF:;;CGH.--9.-;BFCE?B?-?.;;;BFFFFF/9BFF//9;/AEA9BFFFFB..;9B@.ABFEA9BD?/9B;FFF/A9A.BF.@.9A99;FFFFF
@M03896:38:000000000-B4D98:1:1108:5344:24435 2:N:0:159
CCTGTTTGCTACCCATGCTTTCGAGCCTCAGCGTCAGTTGGTGCCCAGTAGACCGCCTTCGCCACTGGTGTTCCTCCCGATCTCTACGCATTCCACCGCTACACCGGGAATTCCATCTACCTCTGCCCTCCTCAAGAAAAACAGTTTTGAAAGCAATTCCTGCGTTCAGCCCATGCTTTTCACTTCCAACTTGTCTTCCCGCCTGCGCTCCCTTTACACCCAGTCATTCCGTACAACGCTTGCCCCCTCC
+
>AA11BDFFFFDBGCG1FDFEF10AAEGFFHFEEEGCFE1C/EB0FFHEGBFFEAEAEAF/ECAEFF01BFEGFHHE?EEE/FGHBFFC?A/DG2EG/>>E<1EG///<<0<GH22>1@@FGGG1@1FG/C<F<G1100?0?.0111<0.=1<C10<FG0D=/-<../0=CE.://000:;0:0GG0;CGCB0;09909/C@@:..;:-ACGF////9;FA--;////9//9;-;B/----:-//;---;
@M03896:38:000000000-B4D98:1:1108:5362:24439 2:N:0:159
CCTGTTTGCTACCCATGCTTTCGAGCCTCAGCGTCAGTTGGTGCCCAGTAGACCGCCTTCGCCACTGGTGTTCCTCCCGATATCTACGCATTCCACCGCTACACCGGGAATTCCATCTACCTCTGCACTACTCAAGAAAAACAGTTTTGAAAGCAATTCCTGGGTTGAGCCCATGGTTTTCACTTCCAACTTGTCTTCCCGCCTGCGCTCCCTTTACACCCAGTAATTCCGGACAACTCTTGCCCCCTCC
+
AABA>DD4DDFFGGCA4BBBBFAAFEEFHGCFEFGGFHD53EF3EEFGFF5EGFEEGGGH1EAEE3BF5BFEFFHHFEGFEEEGHHHFEFFEFGGHHEEEEEFGF///<>FGGFF2@@GHGFHG1F2CFCGGFBG1?0??0?F0F11F0<=1GFHHFGH0=0/</<-/<GFE;G//;:::;BGCGHBCGHGE9;C0BBFBFGGD.ABBBGGGBBB/9BBBA9./;9/9FF/-:9;AE/B//;/BFE?;.:
@M03896:38:000000000-B4D98:1:1108:20550:27411 2:N:0:159
CCTGTTTGCTACCCATGCTTTCGAGCCTCAGCGTCAGTTGGTGCCCAGTAGACCGCCTTCGCCACTGGTGTTCCTCCCGATATCTACGCATTCCACCGCTACACCGGGAATTCCATCTACCTCTGCACTACTCAAGAAAAACAGTTTTGAAAGCAATTCATGGGTTGAGCCCATGGTTTTCACTTCCAACTTGTCTTCCCGCCTGCGCTCCCTTTACACCCAGTACTTCCTCACAACGCTTGCCCCCTAC
+
ABB?>DFFFFFFGGGGFFFBBFAE4BEGHHFGEEEABGBG3B2BFC3FFG5AGHEEEGGH1AADEH3?5BEEGHHHHGGGCGEGHHHFEGGGHHHHH?>E/EFGHEEBCBFGGHDDF1FGHHHHFFHFFGFHG1<?1FGHHGHC1=FBGAGFGGHHGHHHDHC<<<-</GFGAHBG00CEGHHBGHFECFFBBCFFFFBF.@-EGGBB@GEG/9FFBFEBDE.::9/9BF///.//99@.99A/BFBB?A
@M03896:38:000000000-B4D98:1:1108:20562:27428 2:N:0:159
CCTGTTTGCTACCCATGCTTTCGAGCCTCAGCGTCAGTTGGTGCCCAGTAGACCGCCTTCGCCACTGGTGTTCCTCCCGATATCTACGCATTCCACCGCTACACCGGGAATTCCATCTACCTCTGCACTACTCAAGAAAAACAGTTTTGAAAGCAATTCATGGGTTGAGCCCATGGTTTTCACTTCCAACTTGTCTTCCCGCCTGCGCTCCCTTTACACCCAGTAATTCCGGACAACGCTTGCCCCCTAC
+
ABB@AFFFFFFFGGGGFBBFBFABBEFHHHHHEGFGEGEGFGGGHFBGGGDFHHEEGGGH1EDDGHFF5FGEHHHHHGGGGFGHHHHGFGEGHHGHHEEGGEFGHEE/@BGHGHFGFGHHHHHHGGFHFHHFG1<11<?GFGH<1>DGF.FDGHHHEFHH0D0<<.@/<GGGEH:G;CGEHFHGHHCCFHHE;FFFGBFF?BDF?FBFAFGGBBBFBBB/;.99//;BFB/;.9>AA9;...9BFFCAFF
@M03896:38:000000000-B4D98:1:1109:23220:4025 2:N:0:159
GTGCCAGCTACCGCGGCGGCTGGCACACAATTACCATAACGGTGTCGTGTACGTATCGGTGGGCGCCCCTTCTTTTAAAAAAAATAAATCAAATCTCATCGATGCCCCCAATAGTATTAAATTAAACCATACATACTCAAGAACTGGCATACATAAAACAAATCGCTCCCTCGCCAATACACATTACAACTAAACTCGTATGTCAGATGTATCCACATAAAGCATGATCAATACCAACGACCATCATGTTG
+
3AAABFFAFFFFGGGCG?EEE?BE1BBGFFHGGHGBGBGHGCEHGHGFE123123311>??E@//>////?B3411BBD1F@/<011<?11111?1111110/1.1<.--.0100000=00000000/.00<0000000/00//00/./00:0000000...00......9/---.-////////9///:;///;/;.;.///////9///////;/////;///////////////...---//9//9//
@M03896:38:000000000-B4D98:1:1109:25152:7116 2:N:0:159
CCTGTTTGCTCCCCACGCTTTCGCACCTGAGCGTCAGTCTTCGTCCAGGGGGCCGCCTTCGCCACCGGTATTCCTCCAGATCTCTACGCATTTCACCGCTACACCTGGAATTCTACCCCCCTCTACGAGACTCAAGCTTGCCAGTATCAGATGCAGTTCCCAGGTTGAGCCCGGGGATTTCACATCTGACTTAACAAACCGCCTGCGTGCGCTTTACGCCCAGTACTTCCGATCAACCCTTGCACCCTCC
+
ABBAAFFFFFFFGGFGCEECFGGGGGGHFGFFEEFGGHHHGHGHGGGHHG?EEFEFGGGG1EEEFHE>EEEHGHHHGFHHHHHHHHHGGGGGFHGHHDDGCCDGHGF0FGHHGHFHHHHGGCDFFHGGDGGHFCCDD<0<CGD00::;00;CCHFH0CGHHB0.:0/9FGGGGGAA-EBFFFFFFF/9;9FFBFFFFAEF=DAFEFF:9;9@-.;BFFDBFF?:B/9/FFFA9-.9B.;./.9//:AEED
@M03896:38:000000000-B4D98:1:1109:25166:7126 2:N:0:159
CCTGTTTGCTCCCCACGCTTTCGCACCTGAGCGTCAGTCTTCGTCCAGGGGGCCGCCTTCGCCACCGGTATTCCTCCAGATCTCTACGCATTTCACCGCTACACCTGGAATTCTACCCCCCCCTACGCGACTCAAGCTTGCCAGCACCAGATGCAGTTCCCAGGTTGAGCCCGGGGATTTCACATCGGACTTAACAAACCGCCTGCGTGCGCTTTACGCCCAGTAATCCCTATTCACCCTTGCACCCTCC
+
BBBBAFFFFFFFGGGGEFEFFGFEGGGGBBEFEBAEEEFGFHDHGG?GHFGGEGCGGGGHHGGGGHE@EEFHHHHHFEF3GGFHGGGFGEEDHFFHHGDG?@DGHFF022F2F21@FHHG--<<.<C--;::CG/0;/C/;CB0./..::.0000;;9;CC00./0//9BFEAFA=@9;/FFF///..:9>/B/BF/.AE-;9A9A@.99-;-99BB;.@=AF/99//;;//99//99;./.;/:;A9A.
@M03896:38:000000000-B4D98:1:1109:27867:12474 2:N:0:159
TTACCGCGGCTGCTGGCACACAATTACCATAACGGTGTCGTGTAGATCTCGGTGGTCGCCGTATCATTAAAAAAAAAAAAAAAACATAGATGAGGAACACATACTGGTGCAAAACAAAATGTGAATCTAACGACACGAAGAAATAAATAATAACAAATAAGATAACTGTCAGTACTGAAATAGTAAAAATAGAAGTAATCGATTAACAGTAAAGACCGAAAATGATGCAAGTCGGACGATAGGATGCACAG
+
BBBBBBBBBBBBGCGGG23FGGGHHHHHHHHFHGGEG1FAFAF2A5555D11A1E13>0B@>1B144BF44EGE@ECGG@//////11111111010000.111111101110/.....00<0<0000000..-;:.-9..//0009000000000.00;0090000000000090///////://///./////;;///.../.://9://9//.9-----/////////;/.;----...////.///.
@M03896:38:000000000-B4D98:1:1109:14689:12820 2:N:0:159
CCTGTTTGCTCCCCACGCTTTCGCACCTGAGCGTCAGTCTTCGTCCAGGGGGCCGCCTTCGCCACCGGTATTCCTCCAGATCTCTACGCATTTCACCGCTACACCTGGAATTCTACCCCCCTCTACGAGACTCAAGCTTGCCAGTATCAGATGCAGTTCCCACGTTGAGCCCGGGGATTTCACATCTGACTTAACAAACCGCCTGCGTGCGCTTTACGCCCAGTAATTCCGATTAACCCCTGCACCCTCC
+
ABBABFFBDFFFGGGGEEEEFGEEGGGGHHHGGFEDEFGHHHGGEAEGH?0AAE>EEGGH1EEEGH>>>EFGHGFHHEFGHFGHHBGFE?E/GFFGHADCC@FHHFC0<<GHGGHFHHHGGGGHBFF..<AGBGG0DGD/<G<00:CC;C0;0G0C0:GHHH.-9.;./CFA9A--BA/FFFF/BB;;BB/B9BFFF.EE;@BFFF=;.;;@-;.:FEA?B..9///;BF/.;..;B/A.9.ABFFA.99
@M03896:38:000000000-B4D98:1:1109:14680:12836 2:N:0:159
CCTGTTTGCTCCCCACGCTTTCGCACCTGAGCGTCAGTCTTCGTCCAGGGGGCCGCCTTCGCCACCGGTATTCCTCCAGATCTCTACGCATTTCACCGCTACACCTGGAATTCTACCCCCCTCTACGAGACTCAAGCTTGCCAGTATCAGATGCAGTTCCCAGGTTGAGCCCGGGGATTTCACATCTGACTTAACAAACCGCCTGCGTGCGCTTTACGCCCAGTAATTCCGATTAACCCTTGCCCCCTCC
+
BCCBBFFFFFFFGGGGEEEFFGEFGGGHHHGGEEEGEGFDGHHHGGEGFFGGEEEFGGGHHEFEGHE/EEFHHHHHGGHHHHHHHHHGEEFFHHHHHABFDCGHHHFGEGHHHHHGHHHGGGGHGHG?<EEHFHC<DG0/CGD0:<GG:;:CGHHGFCHHHH0:/0;/CFGGG?B-@DFGGGGGFFF/BFFFFFFBBFFFFFFFFFDDFFAB;.:BF;AAFD.;B/BFFF/AA9ABF/A./.;/;:B;DD
@M03896:38:000000000-B4D98:1:1109:14574:20099 2:N:0:159
CCTGTTTGCTACCCATGCTTTCGAGCCTCAGCGTCAGTTGGTGCCCAGTAGACCGCCTTCGCCACTGGTGTTCCTCCCGATATCTACGCATTCCACCGCTACACCGGGAATTCCATCTACCTCTGCACTACTCAAGAACAACAGTTTTGAAAGCAATTCATGGGTTTAGCCCATGGTTTTCACTTCCAACTTGTCTTCCCGCCTGCGCTCCCTTTACACCCAGTAATTCCTGACCACCCTTGCCCCCTAC
+
BBBBBFFFDFFDGGGGBBFGEG22FFGGHGGHGGEEEGFHFECFFFCEGFBGHHAEEFGHAEDEEHEB@?BBFFHHHGGEGGGHHGHEEEGGHHHHH/EEEEGHHC/@/<FGHHBGGGGHHEHHCFGGFGHHF?111?<GFGA01=>F<.1<=FGFDGHFD00.<../0=CGCC;CGB.CGHHHHHG0GGF00<9FFBFFC??DE?AGGGEEB90009/;D.999/:B9////9/9;.;.:.9/9EB=A9
@M03896:38:000000000-B4D98:1:1109:14553:20113 2:N:0:159
CCTGTTTGCTACCCATGCTTTCGAGCCTCAGCGTCAGTTGGTGCCCAGTAGACCGCCTTCGCCACTGGTGTTCCTCCCGATATCTACGCATTCCACCGCTACACCGGGAATTCCATCTACCTCTGCACTACTCAAGAACAACAGTTTTGAAAGCAATTCATGGGTTGAGCCCATGGTTTTCACTTCCAACTTGTCTTCCCGCCTGCGCTCCCTTTACACCCAGTAATTCCGTACATCCCTTGCCCCCTAC
+
BBBABFFFFFFFGGGGFGFGGGE2BEEFHHFGEEEEEFFHFE2BFGEGGGHHHFAEEEGH1EDEEGF2@?FEGHHHHGEEGGGHHHHFEEFFHHHHHEEFGEGHH@<>/BGHHHG>FFGHHHHHGE2@@FGHGD<FBB0FGG/01=<FFF1FFFG0<FG0<00.<<-</=HECG:CC0CEHGHHHHH0CGCF9;CFF0CFA?CGGGFGGGGFB909B99FDA./;/;9FFB/99./;/;/;.;9BE=@.;
@M03896:38:000000000-B4D98:1:1109:16383:20623 2:N:0:159
TACCGCGGCTGCTGGCACACAATTACCATAACGGTGTCGTGTAGATCTCGGTGGGCGCCGTATCATTAAAAAAAAAAAAAACAATAACACATCGCTAACACAACCTTACCTATCACAACCCTATCCCTTCCTCGAACCACAACTCTCTACACACCTATCCAAACTAGATCTCTTTTTAACACATGCACCCATACATTGAATCTAGCCAACAAACCCACACCACATCCATCTGCCACCCCTACATCCACT
+
BBBBBBBBBBBBGGGG23BFEFHHFHHHFHFHEGEEBBAFBA255A5BG1A1A1010>E//11?44B44B4FEFCEG@//B///2<<211?1?//0//0<1>...011<01000=00<..../00/;00/:00.:/:-..9../00;000;/0;.//0:;C00.0009099000///.//9/.///;//9.//./9;///:;//////........;..;.9../////9/////:9.9.../////9/
@M03896:38:000000000-B4D98:1:1109:14566:23094 2:N:0:159
CCCGTTCGCTCCCCTGGCTTTCGAGCATCAGTGTCAGAACCGGCCCAGAAAACCACCTTCGTCACCGGCGTTCCTGCCAATATCTAAGGATTTTACCCCTACACTGGCAGTTCCGTCTTCCTCTACCGTCCTCAAGCCTGGCAGTTTCAACTGCAAGTCCGGAGTTGAGCTCCGGGTTTTCACAGTCGACCTGTCAGGCCACCTACGCTCCCTTTACGCCCAGTGATTCCGCGTACCCCCCGCCCCCTAC
+
BCCABFFABCCCGGGGGBFGGGFFGEFHHHHHHHGG5G5FGFEEFG1BAGHHHGHGGHHHEGEFEHB>E/EEFHFGHHHFFFGHH4BFFFGHHHHHHHHGGGHHHBFFGAFGHGDGHGGHHGHHHHGCFGGGGFG?GFF<<F0><GHHDGHGHHHGDGGHGG.-<<00;CGCFGAC:;:EGFFCFBF.9A-:/;:;0/CEAEGGGGA>9ADF/;:;B9ABCFFBFFBFFF/.9;--;/;-;-;@BCFAEA
@M03896:38:000000000-B4D98:1:1109:14565:23114 2:N:0:159
CCCGTTCGCTCCCCTGGCTTTCGAGCATCAGTGTCAGAACCGGCCCAGAACACCACCTTCGTCACCGGCGCTCCTGCCAATATCTAAGGATTTTACCCCTACACTGGCAGTTCCGTCTTCCTCTACCGTCCTCAAGCCTGCCAGCTTCTACTGCCAGTCCGGAGTCGAGCTCCGGCTTTTCACAGTCCACATTTCCTGCCACCTACGCTCCCTTTACGCCCACGTCCTCCACGCCTCTCCCGCCCCCTCC
+
AAA1>CFAAAAAF1GFEBF0BAE0GGEHHB1EBHG2GF1BGEEEEG/BA00BBEGHFHGHEHGECH//>//>>A1FHE1EEEGFEF120BBGFHHHHFGGGA1FHB0<0?GGDF<F<@FFB@F11@D/??CA11111?1<0>1>.>GG1>FHEHFG00DCC?.@C/:.:.EGHGG-9-:CB000;0C00=B00;B00099/0;ABB--A9;E-///9-;-;9-----;BB-------/9/;-@-;;@---
@M03896:38:000000000-B4D98:1:1110:9704:5823 2:N:0:159
CCTGTTTGCTCCCCACGCTTTCGCACCTGAGCGTCAGTCTTCGTCCAGGGGGCCGCCTTCGCCACCGGTATTCCTCCAGATCTCTACGCATTTCACCGCTACACCTGGAATTCTACCCCCCTCTACGAGACTCAAGCTTGCCAGTCTCAGATGCAGTTCCCAGGTTGAGCCCGGGGATTTCACATCTGACTTAACAAACCGCCTGCGTGCGCTTTCCGCCCAGTCATTCCGATTAACGCCTGCCCCCTCC
+
BBBAAFFFFFFFGGGFAEEFGGEGEGGHGHBGEEEGEGGHHHGHEEEFGD0CAEEEEFGHEEEEGH1/>@FFHGGHG2B?FGHHHHHGGEGGHFGHHABDCCFHHGFCCGGHHHHFHHHGGGGHFH<...<GFCGGD/0<<GD0:0<C;;0CG:;:;CGFHC:./0//9CFA9-;--;BFBBFFFFF/9B/;;/;;/9E?->@DFFFDDDCD-.9//9.99D.//;BFFF/ADF.;:DC-99?.:EB-AF
@M03896:38:000000000-B4D98:1:1110:9709:5840 2:N:0:159
CCTGTTTGCTCCCCACGCTTTCGCACCTGAGCGTCAGTCTTCGTCCAGGGGGCCGCCTTCGCCACCGGTATTCCTCCAGATCTCTACGCATTTCACCGCTACACCTGGAATTCTACCCCCCTCTACGAGACTCAAGCTTGCCAGTATCAGATGCAGTTCCCAGGTTGAGCCCGGGGATTTCACATCTGACTTAACAAACCGCCTGCGTGCGCTTTACGCCCAGTAATTCCGATTAACGCTTGCACCCTCC
+
BBBBBFFFFFFFGGGGEFFFGGEEFGGHGHHGEFEFBGGHHHHHGFEHHFEGEEEFGGGHAEDEGHEEEEGHHHHHHGHHHHHHHHHFGEEFGHHHHCBDB@FGHHFC?GGGGHFGHHHGGGGHFHCA.<CGFCC<<C</CGD00::CGCBGH:C;;CGHHH0./9/CCFGGAG---;FGBFGFFFF/;FFFFFB::.AEBFFFFF;;DD@B-:ABF?ABFDA9BFFFFF/.::.9B.;.:E:;/;D.AD
@M03896:38:000000000-B4D98:1:1110:16748:6030 2:N:0:159
ATACCGCGGCGGCTGGAACACAATTACCATAACGGTGTCGTGTAGAAGTCGGCGGGCGCCGCATCATTAAAAAAAAAAAAAATATGAGAAAATCCCCGGGCCACCACAACAACAAAAAAAAACAACAGGACACAGCACATGAAATAAGACAAGCCGATCTGATGAGACAACACGTCAAGAAACTGAATCATTACGAGGCTGCATGGGCTACAGCGTAGTAAGTGACAATCGTAGCACACGATGCTAATCAA
+
11>>AADDD>A/EEC/01B0BGCFHHHHH21FFGC/B/FEGEC012211B/>/E?////<//A/>11@11<11><--<@-:9.0000000//09/0.----;-;----9-;-------;--------------:-9---//////////9/---------///9////--9-----:-//////////9///9/----9---///---9--///----9/9////9////-----//-9-----9//////
@M03896:38:000000000-B4D98:1:1110:18389:12875 2:N:0:159
CCCGTTCGCTCCCCTGGCTTTCGAGCATCAGTGTCAGAACCGGCCCAGAAAACCACCTTCGTCACCGGCGTTCCTGCCAATATCTAAGGATTTTACCCCTACACTGGCAGTTCCGTCTTCCTCTACCGTCCTCAAGCCTCGCAGTTTCAACTGCAACTCCGGAGTTCAGCTCCGGGTTTTCCCAGTCCACATGTCAGGCCACCTACGCTCCCCTTACGCCCAGTGCCTCCGTGTCACGCCCTCCCCCTCC
+
ABBAAFFBBBBAGGGGCBGFGGFGHGGHHHHHFHHF5BGHHEEEFEEFG33BFEAFFHHHFHEGEHB>>>>EFHFDFHHHG3FFFGEF?FEFFGGHHHHGGFFHH3??2<FGGHCBFCFHHHHF2@@<<?EDB1?1?F10.<<..<GD1=D1/<0<0<0C<-.-::00:CBCC.-::.:900C009;0=;/09;;099CA.;..;B.@99A.9B.;B.;@DA.////99;..99.9B.;.--;9.:9-.D
@M03896:38:000000000-B4D98:1:1110:18371:12876 2:N:0:159
CCCGTTCGCTCCCCTGGCTTTCGAGCATCAGTGTCAGAACCGGCCCAGAAAACCACCTTCGTCACCGGCGTTCCTGCCAATATCTAAGGATTTTACCCCTACACTGGCAGTTCCGTCTTCCTCTACCGTCCTCAAGCCTGGCAGTTTCAACTGCAAGTCCGGCGTTGAGCTCCGGGTTTTCACAGTCCACATGTCAGGCCACCTACGCTCCCTTTACGCCCAGTGATTCCGGGTAACGCCCGCCCCCTAC
+
ABBABFFABBBBGGGGCBFFGGGGHGGHHHHHHHFHDGHHHEEEFEEFGGHFHEGGGGHHHHEGGHE>E>>EFHFBGHFCBGFHHDGGGHFFHGHHHHHGFGCHH3CGB?FBFG/BFGGHHFHHHGH/?EDGHDF1FFC0?>0.<FGH<1GF0<<<0=DGEG--A@-:;CFCGDDCAADGGGGB00;0;;/009;00CFA.EGFFFDFFADF.9;BF..=B.A9/9;9BF9--9-/:.9-;ABCFDB-;;
@M03896:38:000000000-B4D98:1:1110:15938:14139 2:N:0:159
TTACCGCGGCTGCTGGCACACAATTACCATAACGGTGTCGTGTAAATCGCGGTGGGCGCCGAATCATTAAAAAAAAAAACATATGAAAACAATGCGGCACCGAGTGTCCCAACAATAAAAGAAGGATAACAATGAACTACTACAACCAGCACAGTAGTATAGTAACACAACAGAATAATCACACTATAGATAAATACACCACGTATGTGAACAACATCACGAAATCTGTCTACAACAGCTATCAACACCTA
+
A1AAAADD100AFC1AA0BABAEAGFHHFDGCAA//BA1/B/E02222////?/B///>>//>//B22B1>11></><///112222110/?111////-.---..<0=00/<..00<0=0<./..0000000000000/000/0/...:/.//90000;0000;00/....////////////////////9///://9-----//9/9//;---////-----///9/9/////---////////-9//
@M03896:38:000000000-B4D98:1:1110:9010:18440 2:N:0:159
CCTGTTTGCTCCCCACGCTTTCGCACCTGAGCGTCAGTCTTCGTCCAGGGGGCCGCCTTCGCCACCGGTATTCCTCCAGATCTCTACGCATTTCACCGCTACACCTGGAATTCTACCCCCCTCTACGAGACTCAAGCTTGCCAGTATCAGATGCAGTTCCCAGGTTGAGCCCGGGGATTTCACATCTGACTTAACAAACCGCCTGCGTGCGCTTTACGCCCAGTAATTCCGATTAACGCCTGCCCCCTCC
+
ABBAAFFCFFFFGGGGEAECFGEFGGGH3FGFEEGGEFGHFHHFFGEGGF0EAE>EGGGHCFDEGHA>E?FHHHHHGGCGHGGFHHFGGEGGGHHHHDDDGCFHGGBC2GHHHHFGHHHGGGGHGFFE.<DHHFC0DGF/CHG0:<CGC00CGCGCCCCGHF0:/9;C/;FE;?-;BAFFGEF0;:;/9//BB/FFFFEF=DFFFF-;9.-;9.;B9.A@BD./9/9/FF/9...9/.@-.;;..;9B:.
@M03896:38:000000000-B4D98:1:1110:9029:18443 2:N:0:159
CCTGTTTGCTCCCCACGCTTTCGCACCTGAGCGTCAGTCTTCGTCCAGGGGGCCGCCTTCGCCACCGGTATTCCTCCAGATCTCTACGCATTTCACCGCTACACCTGGAATTCTACCCCCCTCTACGAGACTCAAGCTTGCCAGTATCAGATGCAGTTCCCAGGTTGAGCCCGGGGATTTCACATCTGACTTAACAAACCGCCTGCGTGCGCTTTACGCCCAGTAATTCCGATTAACGCTTGCACCCTCC
+
ABBAAFFFFFFFGGGG?EEEFGEEEGGFBGGGEEEEEHFHFHGHGGGHBEE0EEEEGFGHEEDEEG>>>EFHHHHHG2FFGGHHHHHFFEFGHGGHHBBDGCGHHHFC2FGGGGHFHHHGGGGHGHF.<CCGFCGDDCD/<GG0;0CCC0C0G:0;:CGGHHC.:9//9CFE-@-9-9CFFFFGFFF/9FFFBF9/;9EAFFFF?FF9AD-;9../;:;9BAEBBFFBFFB.9.;FB?D.;.9;BFDFE.
@M03896:38:000000000-B4D98:1:1110:7640:19709 2:N:0:159
CCTGTTCGCTCCCCACGCTTTCGTCCCTCAGCGTCAGTTATATCTTGGTAACCTGCCTTCGCAATTGGTGTTCTAAGTAATATCTATGCATTTCACCGCTACACTACTTATTCCAGCTACCTCAAATATACTCAAGACTTACAGTATCAATGGCAGTTCTATCGTTAAGCGACAGGCTTTCACCACTGACTTATAAGTCCGCCTACGGACCCTTTAAACCCAATACATCCGGATAACGCTTGCACCCTCC
+
ABBABFFABBBBGGGG2AAAFGEGGGGHHHHHGEEAFGGHHHHHHH5GFGGGHHBGHHHHAEAEEF3BDFGEGHGHHGHHHHHHHGHHFGHGHHGHHGGGGEDGHHFGGHHHHHHBGHHHHHHGFBHHHHHHFFBFFFGHDHG2FHHHF2F@C@@?<FHGHFHDCGHG1GFGCC<FGEHHHGHHHHH0<CGHFDG0=GHG.@FGGECEECDG/;FFFGFFGG.9F9BFGG.-CAABC.@.9A99BFFFFF
@M03896:38:000000000-B4D98:1:1110:7621:19710 2:N:0:159
CCTGTTCGCTCCCCACGCTTTCGTCCCTCAGCGTCAGTTATATCTTGGTAACCTGCCTTCGCAATTGGTGTTCTAAGTAATATCTATGCATTTCACCGCTACACTACTTATTCCAGCTACCTCAAATATACTCAAGACTTACAGTATCAATGGCAGTTCTATCGTTAAGCGACAGGCTTTCACCACTGACTTATAAGTCCGCCTACGGACCCTTTAAACCCAATAAATCCGGATAACGCTTGCACCCTCC
+
BCCBBFFBCCBBGGGGEEEFFGFHFGGHHGHHFGGGEHHHHHHHHHFGFGFGHHGHHHHHEE?BEGFGEFHFHHHHFGGHHHHHHHHHHGHHHHHHHFEGGGHHHHFGGHHHHHHGGHGHHHHHGHHHHHHHFHF2DFGHGHGF3FDFDFFFG@FEFFHDHHH?GHFF1GCGFG-<FFGGGFHHHHH<DGHHHGBGDGGHDCGGGHC.EDGGBFBFGGGGGG.BBFGGGG.-;ADBBDF..:.BFFF?AD
@M03896:38:000000000-B4D98:1:1110:11723:21043 2:N:0:159
CCTGTTTGCTCCCCACGCTTTCGCACCTGAGCGTCAGTCTTCGTCCAGGGGGCCGCCTTCGCCACCGGTATTCCTCCAGATCTCTACGCATTTCACCGCTACACCTGGAATTCTACCCCCCTCTACGAGACTCAAGCTTGCCAGTATCAGATGCAGTTCCCAGGTTGAGCCCGGGGATTTCACATCTGACTTCACAAACCGCCTGCGTGCGCTTTACGCCCAGTAATTCCGATTCACGCTTGCACCCTCCG
+
BBBABFFFFFFFGGGGEEEAFGAEEGGHFGHFEFEFAGGFHHHHGGEFGGCGEEEFEGGHAEDEGHE/EEGHHHHHHGHHHHHHHGHFEEEGHGFHHFCGGC?GGG2??GHHHHHHHHHGGGGHHGFC<ECGCGC<DGF/CGH00<CCFC;:C:;C;CFHHHB./;;/;FFF@B?AADGGFGGFFFF9FFFF/BBBBFFFFFFF.A9;AFAB-9:/BADFDFFFF//;FFE9:A/;BAA9..ABFFDEED.
@M03896:38:000000000-B4D98:1:1110:11719:21061 2:N:0:159
CCTGTTTGCTCCCCACGCTTTCGCACCTGAGCGTCAGTCTTCGTCCAGGGGGCCGCCTTCGCCACCGGTATTCCTCCAGATCTCTACGCATTTCACCGCTACACCTGGAATTCTACCCCCCTCTACGAGACTCAAGCTTGCCAGTATCAGATGCAGTTCCCAGGTTGAGCCCGGGGATTTCACATCTCACTTAACAAACCGCCTGCGTGCGCTTTACGCCCAGTAATTCCGATTAACGCCTGCACCCTCC
+
ABBABFFFFFFFGGGGAEEFFGEEEGGHFFGGEGEEEHGFHHHHFFEGGDFGEEEEGGGGAEDEEGE>E@FHHHHHHFBBGFGFHHHFGFEGHHFHHDBCCCFGGC<0FGHHGGFHHHHGGGGHGHF..EGHFBFD<C0/CHG::CGGF;:C0;GC;CGHHG0./9;//CFA?-;--CB9CFFBFFF/;FBFF/9;9.EFAB=AAF-ADD=BAD.BFEDFFF./;/;FFF/.A9ABF.;-..9.BFFFFF
@M03896:38:000000000-B4D98:1:1110:11577:21276 2:N:0:159
CCCGTTCGCTCCCCTGGCTTTCGAGCATCAGTGTCAGAACCGGCCCAGAAAACCACCTTCGTCACCGGCGTTCCTGCCAATATCTAAGGATTTTACCCCTACACTGGCAGTTCCGTCTTCCTCTACCGTCCTCAAGCCTGGCAGTTTCAACTGCAAGTCCGGAGTTGAGCTCCGGGTTTTCACAGTCGACATGTCAGGCCACCTACGCTCCCTTTACGCCCAGTGATTCCGTGTAACGCCCGCCCCCTAC
+
BBBABFFABBABGGGGEFGGGGEFGEGHHHHHHHFHEGEGHEEEGGEGACFFGEFGGHHHHHEHGHE>E>EEGGDGHHGHGHHHHGHEGHHGFFHHHHHGGFGHHE2FCCFGGH/BB<FGHHHGHHHC?EEDDGG?GFC0/>F.C<GGGFHBG<F<0=DH<A.-<<0</;;CGD-;;:AEFBFFB9B.9A;.00;9;/;EGGGGFGABEDDF./;/B99@B?.;/B/9BFB/999BF.--;;@;BFF-;A
@M03896:38:000000000-B4D98:1:1110:16903:29093 2:N:0:159
CCTTTTTTCTCCCCACGCTTTCGCACCTTAGCGTCAGTCTTCGTCCAGGGCGCCGCCTTCGCCACCGGTATTCCTCCTGATCTCTACGCATTTCACCGCTACACCTGGAATTCTACCCCCCTCTACGATACTCATGCTTGCCACTATCACATGCAGTTCCCACGTTCAGCCCGGGGATTTCACATCTCACTTAACAAACCGCCTGCGTGCGCTTTACTCCCAGTACTTCCGATTATCTCTTGCACCCTCC
+
AAA1>DD11B@@E11A0AEAFF0A0AAE111A/BA//DDGFE/BAE/10////>/>EEEG/?//?>//>/?BD2FF0011BBFEG2B///?EFDFD</<B//1?<F<001<?FF2><?FC@CCF1=....<=0<00<=<0<<00</==000:0:00;;:0C0.-:.//00;9-----;9;;99;CBB//;9://9//-9:;99A---;---999-/;/99--//;//;9B--9--/9/9///;//;9EEB
@M03896:38:000000000-B4D98:1:1111:13018:2939 2:N:0:159
CCTGTTTGCTCCCCACGCTTTCGCACCTGAGCGTCAGTCTTCGTCCAGGGGGCCGCCTTCGCCACCGGTATTCCTCCAGATCTCTACGCATTTCACCGCTACACCTGGACTTCTACCCCCCTCTACGAGACTCAAGCTTGCCAGTATCAGATGCAGTTCCCAGGTTGAGCCCGGGGATTTCACATCTGACTTAACAAACCGCCTGCGTTCGCTTTACGCCCCGTACTTCCGATCACCGCCTGCACCCTCC
+
ABAAAFFFFFFFGGGGCEEEGGFEEGGFEGFGG2E2AEF5FHHHGEDHHGEEEE>EEGGHGEFGGHA/>>FGHH?FF2GEGHHHHHHGE<E?GHFFHDDCB@FGHCGCF0FGHFHHHHHGCGGHGHG..AFGF0/<DG0/<G<:00C:0::0:C00::GHBH0:/09;9FBE?B---.;0;B9B/99//;//BBB/9.;A-9-;AF@9.;.;;A.99.;;9-9.-.9/FB..;-;/..9-..;.;/AEE.
@M03896:38:000000000-B4D98:1:1111:13014:2961 2:N:0:159
CCTGTTTGCTCCCCACGCTTTCGCACCTGAGCGTCAGTCTTCGTCCAGGGGGCCGCCTTCGCCACCGGTATTCCTCCAGATCTCTACGCATTTCACCGCTACACCTGGAATTCTACCCCCCTCTACGAGACTCAAGCTTGCCAGTATCAGATGCAGTTCCCAGGTTGAGCCCGGGGATTTCACATCTGACTTAACAAACCGCCTGCGTGCGCTTTACGCCCAGTAATTCCGATTAACGCTTGCACCCTCC
+
ABBABFFFFFFFGGBFEEEAFGEEEGGHFGHGGFEGEGHHHHGHGGEHHEA?EEEGGDGGBEFGGHECEGGHHHHHHHHFHGHHHHHFGEFGHHDGHDBFDCFGHG<?FGHHGFGGHHHGGGGHHHG.<CCFC0/<DGF<CGD<0<;C;:CGFGHFGHGHHGFE/0;//;CEB?@DGGFGGGGGFFE/BFF9/BBFFFFFDFFFEFB:ADD@9.AFF.ADBF.;B/;BFFBFD?DFF.B...;/9BD.9A
@M03896:38:000000000-B4D98:1:1111:18367:7056 2:N:0:159
CCTGTTTGCTCCCCACGCTTTCGCACCTGAGCGTCAGTCTTCGTCCAGGGGGCCGCCTTCGCCACCGGTATTCCTCCAGATCTCTACGCATTTCACCGCTACACCTGGAATTCTACCCCCCTCTACGAGACTCAAGCTTGCCAGTATCAGATGCAGTTCCCAGGTTGAGCCCGGGGATTTCACATCTGACTTAACAAACCGCCTGCGTGCGCTTTACGCCCAGTAATTCCGATTAACGCTTGCACCCTCC
+
BBBABFFFFFFFGGGGEEEFFGEEEGGGGHHGEFEEEHGHHHGHGEEGHGCCEEEEGGGHFEEEGHEEEEFHHHHHHHGGHGHHHGHGGFGGHHHHHGGGFCGHHHFCFHGHHHHHHHHGGGGHHHC<.C<DF0<<DCD<CGD0C0CG;;:CGGEG;CHHHH0./;/9:CFE?---99:CFFGBFFF/9BFBBFF9:FEFFCFFFFBADDFF-9AFFFDDFF.:/99FFFB9;A.FBFF.9..9;BDFFD
@M03896:38:000000000-B4D98:1:1111:16953:11228 2:N:0:159
CCTGTTTGCTCCCCACGCTTTCGCACCTGAGCGTCAGTCTTCGTCCAGGGGGCCGCCTTCGCCACCGGTATTCCTCCAGATCTCTACGCATTTCACCGCTACACCTGGAATTCTACCCCCCTCTACGAGACTCAAGCTTGCCAGTATCAGATGCAGTTCCCAGGTTGAGCCCGGGGATTTCACATCTGACTTAACAAACCGCCTGCGTGCGCTTTACGCCCAGTAATTCCGATTAACGCTTGCACCCTCC
+
BBBBBFFFFFFFGGGGEEEFFGGFFGGGHHHHGGGGGHHGFHHHGEDHHG?EEGEGGGGHHGGGGHEE>EAGHHHHHFGFHHHHHHHGGEFGGHHHHGGGGGHHHHFFGHHHHHHHHHHGGGGGHDFC.DDHFGFDGHD<CHHC:CGG<CCGFGHHCCHHHHC.::9;BFGEDFG?DDBFGFGGFFFBFFFFFFFBBAEFFDFFEFCADFFF-A.FFFF@BD.:B/;FFFFAADFFFDF.AF9/BBDFFD
@M03896:38:000000000-B4D98:1:1111:15479:12951 2:N:0:159
CCTGTTTGCTCCCCACGCTTTCGCACCTGAGCGTCAGTCTTCGTCCAGGGGGCCGCCTTCGCCACCGGTATTCCTCCAGATCTCTACGCATTTCACCGCTACACCTGGAATTCTACCCCCCTCTACGAGACTCAAGCTTGCCAGTATCAGATGCAGTTCCCAGGTTGAGCCCGGGGATTTCACATCTGACTTAACAAACCGCCTGCGTGCGCTTTACGCCCAGTAATTCCGATTAACCCCTCCACCCTCC
+
ABBABFFFFFFFGGGGEEEAFGEEGGGGGHFHGGGGGHHHFHGEEE1FH?EFEEEFGGGHHGGGGHE@EE?GFHFHGHHGGGBGHGGFEEEGHHHHHDDGGD2FHHCC?<GGHHGHHHHGGFGCGFF..<C<C0<0DGB/CGD:0;<;C;::0C0C0;GHHE0.:9//;CFGGFA-9:CFBBF0FBB/:;/:BFBB/.AEFFFFFF@AA.-;:.::B9A=D?.////:BF/.9A./:/:.9.;/;FF.A.
@M03896:38:000000000-B4D98:1:1111:15346:13942 2:N:0:159
CCCGTTCGCTCCCCTGGCTTTCGAGCATCAGTGTCAGAACCGGCCCAGAAAACCACCTTCGTCACCGGCGTTCCTGCCAATATCTAAGGATTTTACCCCTACACTGGCAGTTCCGTCTTCCTCTACCGTCCTCAAGCCTGGCAGTTTCAACTGCAAGTCCGGAGTTGAGCTCCGGGTTTTCACAGTCGACATGTCAGGCCACCTACGCTCCCTTTACGCCCAGTGATTCCGGGTAACGCTCCCCCCCTAC
+
BBBABFFBBBBBGGGGGBBBGGGGHFGHHHHHHHGHCGBFGGEGGEEGEGFHHEFFGHHHHGEGGHEEGEGGGHFHHHHHHHHHHHHHHHFHHHFHHHGGGFFGHFFHHGHHHFEFHHGHHHHHGG@<??DFFDHDGFF?GHHDHHHHGHHGHHGHFGHHGCECDC<CGCHFHDC@:CEGGGGGF9B;;9DD09C0FEFFAEGGGGGFEFFF./:;B.A>@.EB9:FFFFFC-99BB.-.9.;9ADF-:A
@M03896:38:000000000-B4D98:1:1111:14521:14267 2:N:0:159
CCTGTTTGCTCCCCACGCTTTCGCACCTGAGCGTCAGTCTTCGTCCAGGGGGCCGCCTTCGCCACCGGTATTCCTCCAGATCTCTACGCATTTCACCGCTACACCTGGAATTCTACCCCCCTCTACGAGACTCAAGCTTGCCAGTATCAGATGCAGTTCCCAGGTTGAGCCCGGGGATTTCACATCTGACTTAACAAACCGCCTGCGTGCGCTTTACGCCCAGTAATTCCGATTAACGCTTGCACCCTCC
+
CCCCCFFFFFFFGGGGEEEAFGEFGGGHGGHHGGGGEHHHHHHHGEEGHGGGEEEGGGGHHGGGGHE>EEGHHHHHGFHHHGHHHHHGGFGGHHHHHDCGCCFHHHFFFHHHGHHHHHHGGGGHHHG.A<CHH0CGGHH<GGD0:;CGG0<GFGHHHHHHHH0;::/:FFGGGGCAAGGGGGFGFFF/;FF9FFFF99EEFFFFFFFDFFFFB.EFFADFFF.;//9FFFF.9ADFF.;.AEA;BFFFFF
@M03896:38:000000000-B4D98:1:1111:3739:14770 2:N:0:159
TTACCGCGGCTGCTGGCACACAATTACCATAACGGTGTCGTGTCGATCTCGGTGGGCGCCGTATCATTAAAAAAAAAAAAAAATAAACCCTATAATACGTCTCTTCATAAGATAGAAGTAAGTTTCAAACACACTTACAACAGACATAGGTTGTCTTGTGTCACTCTATTACCGACTGTGACACACACCACAATCCCCTCACATGATATGGGCTACAGCGGATCATGCCTAGTAACTCACATCTATTGCCA
+
ABABBADBBBDDFFGFE2ACGEGHFHGHFEHFFEEEHECAC1121111BG11E1E0?0E//>EA1444BE443>E//<<///<011<10/00<11111.100>1111111000=00000000000<0000..../00;00:.//./0900;0/.0000009000000000090..--.//////.9..9....//.9.....9/9/:////.....///-----.////;//9///////9/9////////
@M03896:38:000000000-B4D98:1:1111:14410:14902 2:N:0:159
CCTGTTCGCTCCCCACGCTTTCGTCCCTCAGCGTCAGTTATATCTTGGTAACCTGCCTTCGCAATTGGTGTTCTAAGTAATATCTATGCATTTCACCGCTACACTACTTATTCCAGCTACCTCAAATATACTCAAGACTTACAGTATCAATGGCAGTTCTATCGTTAAGCGACAGGCTTTCACCACTGACTTATACGTCCGCCTACGCACCCTTTAAACCCAATAAATCCGGATAACGCTTGCACCCTCCG
+
BBBBBFFBBBABGGGG2AAAFGEGGG2GHHHHGGGGGHHH5FGFDGBF3DAGHHFGHHHHGGEEEFFF5EGEGHF5GFFHGFHHHHHGFFHHHHHHHFFGGEGHFHFFDFHHHHE4BGHHHHHEHFHGFHGHHDFFH??FDGGGGHGGHFEBFGHDGGFHG2GDFGFF1F</>D-<CGHHHFHGGHH<DCGHGEH0.DGGGGDGGHG-;ADGEFFFBFFFGG.BF09FGGDG.CFFF.B.;.;9BFFFFF.
@M03896:38:000000000-B4D98:1:1111:14391:14902 2:N:0:159
CCTGTTCGCTCCCCACGCTTTCGTCCCTCAGCGTCAGTTATATCTTGGTAACCTGCCTTCGCAATTGGTGTTCTAAGTAATATCTATGCATTTCACCGCTACACTACTTATTCCAGCTACCTCAAATATACTCAAGACTTACAGTATCAATGGCAGTTCTATCGTTAAGCGACAGGCTTTCACCACTGCCTTATCACTCCGCCTACGGACCCTTTACACCCAATAAATCCGGATAACGCTTCCACCCTCC
+
BBBBAFFBBBBBGGGEEEEFFGB2BEEGHHHGFGEEEHGHBFFGDF53BFGGHHFGHHHHEFAAE3FF5?FFGGD5B5FEGHHGHBBFGGHHHHHHHGEFEEFGHHCFDEGFHBE4FCFHGHHF?3B4FGGHH3CDD2FGBGGBBFGGG2D@2@2DFDGF22@??<//1?//>@-..<<CHFHFDCC<0/<=<D000<=CDDGC.C...;;C/B0;0F9BEGE/CB;99FDA.9.909;.;.;/BFAEED
@M03896:38:000000000-B4D98:1:1111:22149:16439 2:N:0:159
TACCGCGGCTGCTGGCACACAATTACCATAACGGTGTCGTGTAGATCTCGGTGGGCGCCGTATCATTATAAAAAAAAAAAAAAAAATAAATATGTCAACGCAGAAATAAAAAAAAATAAACAAAGCTGTAAAATTAGTGAGATAACGATAAATAGAAGAGAATGCAAAAAATACTGAACAAGCTGTCTAAGTGCGTTAAGCACTCAAAGAGTCGAGCAACAAGAAATAATAAGTACGTCTAAGGTCAGGTA
+
BBBBBBD@DBBBGGGGG32CEFHHHHHGHHGHGGGHEBEFB1255DBD51AA1101>>>/>??C44G444B4FF//E//<</////?1111111=1111.----//0<0000-:--.00000..//00000000/90000000000..9..//;/////.9//////9..-.//9/////9:.///////////-.9..///.///////.//-.-.-/.....////////9///.:...//////..//
@M03896:38:000000000-B4D98:1:1111:19371:19467 2:N:0:159
CCTGTTTGCTCCCCACGCTTTCGCACCTGAGCGTCAGTCTTCGTCCAGGGGGCCGCCTTCGCCACCGGTATTCCTCCAGATCTCTCCGCATTTCACCGCTACACCTGGAATTCTACCCCCCTCTACGAGACTCCAGCTCGCCAGTATCAGCTGCAGTTCCCAGGTCGAGCCCCGGGATTTCACATCTGACTTAACAAACCGCCTGCGCTCGCCTTACGCCCACTAATTCCGATTAACGCCCGCACCCTCC
+
AAA1AF3CFF1CFGBECE0AFG0EEEGGFFEHGGGFGFHFGH/GEC/BGEA/A>/EEGGHEEGGGH?/>EGFFHFH00FFGGFFD1BEEEECHHFHGFCG/@<GGF???FGHHDFGHHECGGGGFFCC.<<GB/C<GG/<;C.-0=:<<00;/:GF099FFFB.9/9-;CAG.9--@BFFBFFBFFFB9BBB;BF//;;E@@@FFF---;-9-;-;;-;9@?--////;FB----/;-9-----;=A--;
@M03896:38:000000000-B4D98:1:1111:19355:19477 2:N:0:159
CCTGTTTGCTCCCCACGCTTTCGCACCTGAGCGTCAGTCTTCGTCCAGGGGGCCGCCTTCGCCACCGGTATTCCTCCAGATCTCTACGCATTTCACCGCTACACCTGGAATTCTACCCCCCTCTACGAGACTCAAGCTTGCCAGTATCAGATGCAGTTCCCAGGTTGAGCCCGGGGATTTCACATCTGACTTAACAAACCGCCTGCGTGCGCTTTACGCCCAGTAATTCCGATTAACGCCTGCACCCTCC
+
CCCBBFFFFFFFGGGGGEFFFGEEGGGHGHHHGGGGFHGHHHGHGEEGHGEGEGEGGGGHGEGGGHAEEFGHHHHHGHHFHGHHHHHGFEFGHHHHHDCGCCFHHHH?<FGGGHGHHHHGGGGHHHGCAAEHG00DGHHCGHB0:CHGGCCGHHHFCCGHHHE.;09;9BFFDD-?-;FGGGFGFFF09FFFBFFBFFFFFFFFFFFADDFFF..FFFFFFDABBFFFFFFA9;.FFDA-:99;BF;EFF
@M03896:38:000000000-B4D98:1:1111:18686:21181 2:N:0:159
CCTGTTTGCTCCCCACGCTTTCGCACCTGAGCGTCAGTCTTCGTCCAGGGGGCCGCCTTCGCCACCGGTATTCCTCCAGATCTCTACGCATTTCACCGCTACACCTGGAATTCTACCCCCCTCTACGAGACTCAAGCTTGCCAGTATCAGATGCAGTTCCCAGGTTGAGCCCGGGGATTTCACATCTGACTTAACAAACCGCCTGCGTGCGCTTTACGCCCAGTAATTCCGATTAACGCTTGCACCCTCC
+
ABBBBFFFFFFFGGGGEFEFFGFEGGGGGHHHGGGGGHHHHHHHGEEGF?EGEFEGGGGHGEFGGHEEEFGHHHHHGGHHHHHHHHHGGGGGHHHHHFDGGC?GHHFCFHHHHHHHHHHGGGGHGHA<>DEHG0C<GHHBEHHF0<GH;0;CHHHHHGHHHHB.:9;9BFGGA??C?EGGGFGGFFF;BFFFFFFFFFEFFFFFFFFFFFFF;A?FFEF-DD?:B/:/9BFFA9ABB.>..;ABFFFEEF
@M03896:38:000000000-B4D98:1:1111:19291:22911 2:N:0:159
CCTGTTTGCTCCCCACGCTTTCGCACCTGAGCGTCAGTCTTCGTCCAGGGGGCCGCCTTCGCCACCGGTATTCCTCCAGATCTCTACGCATTTCACCGCTACACCTGGAATTCTACCCCCCTCTACGAGACTCAAGCTTGCCAGTATCAGATGCAGTTCCCAGGTTGAGCCCGGGGATTTCACATCTGACTTAACAAACCGCCTGCGTGCGCTTTACGCCCAGTAATTCCGCTTAACGCTTGCACCCTCC
+
ABB@AFFFFFFFGGGE2EEFFGEEEGGGFGHGEGEE?FFHHHGHG?13F?AEEFEFGDEHGEEEGHE>EEGHHFHHGFFEGGFFHHGFE?EGFGFHHFDG?CFGGGC02?FGGH1DGHHGGGGHGHG.<.<DCGF<<GFCGHHC::CC;G;GHHGCC<GCFH0.:0;;/CGEBB???9CFF0F;BFF//B/FF9;9/9A9>CFFFFC;DDFC-.ABB.;-@..9/;B/;BB..;;/9.;.:../BFDEED
@M03896:38:000000000-B4D98:1:1111:19296:22929 2:N:0:159
CCTGTTTGCTCCCCACGCTTTCGCACCTGAGCGTCAGTCTTCGTCCAGGGGGCCGCCTTCGCCACCGGTATTCCTCCAGATCTCTACGCATTTCACCGCTACACCTGGAATTCTACCCCCCTCTACGAGACTCAAGCTTGCCAGTATCAGATGCAGTTCCCAGGTTGAGCCCGGGGATTTCACATCTGACTTAACAAACCGCCTGCGTGCGCTTTACGCCCAGTAATTCCGATTAACGCTTGCACCCTCC
+
BCCBCFFFFFFFGGGGFFFFGGFEGGGHHHHHGGGGEHHHHHHHGGEGHDGGEFEFGGGHEEFGGHEEEEGHHHHHHFHGGGHHHFHFEEFGHHHHHFDGDCFHGGF=?=GHGHHHHHHGGGGHGHF.ADCHF<G<<GFCEGGG0=GH0C<GHHHGCGHHHH0::B/:CFGEGD??-AFGFGFGFFF;:BFFFFBBFFEFFFFFFF>A.:@C-.ABF?ADFD9B00;FFFFD.9AFFDBBAE9;BFDEED
@M03896:38:000000000-B4D98:1:1111:22774:23795 2:N:0:159
CCTGTTTGCTCCCCACGCTTTCGCACCTGAGCGTCAGTCTTCGTCCAGGGGGCCGCCTTCGCCACCGGTATTCCTCCAGATCTCTACGCATTTCACCGCTACACCTGGAATTCTACCCCCCTCTACGAGACTCAAGCTTGCCAGTATCAGATGCAGTTCCCAGGTTGAGCCCGGGGATTTCACATCTGACTTAACAAACCGCCTGCGTGCGCTTTACGCCCAGTACTTCCGATTAACGCTTTCACCCTCC
+
ABBABFFFFFFFGGGG?EEFFG2EEGGGCHHGGEFGEGGHFHHHGFEGHGGGEE>EFGGHFEFGGHE>EFGHHHGHHGHHHHHHHFHFGFGGHGGHHGGGGBDGHHF?2?GFHHHHHHHGGGGHHFF.<EEHFCF<DG<<CG00:<CGCC:CCGEG;CHHHHB.:0/;/=BFGBA@BDFGGFFGFFFB/BF/FFFFBAFFFFFFEFF.ADBDD.AFFADFFFF/9/9BFFAD.A.9;AB.9.9;:B.AFD
@M03896:38:000000000-B4D98:1:1111:23054:24115 2:N:0:159
CCTGTTTGCTCCCCACGCTTTCGCACCTGAGCGTCAGTCTTCGTCCAGGGGGCCGCCTTCGCCACCGGTATTCCTCCAGATCTCTACGCATTTCACCGCTACACCTGGAATTCTACCCCCCTCTACGAGACTCAAGCTTGCCAGTATCAGATGCAGTTCCCAGGTTGAGCCCGGGGATTTCACATCTGACTTAACAAACCGCCTGCGTGCGCTTTACGCCCAGTACTTCCGATTAACGCTTGCACCCTCC
+
BCCABFFFFFFFGGGGEFEFGGEEFGGGCGGGFGEFEGHHHHGHGEEGHE0EEEEEGGGHFEFGGHEEEEGHHHHHGHHGHGGHHHHGGEFGGHGHHFDGC@?GHHC??GHHHHHHFHHGGGGHFHF.CAEHC0<<<CD<CGD:;CGGCC0GHHGHC;GHHFGA:9;/CCGGG?AD-:FFF0FFFFF;/BFFFFBBFFEFFFFFFFB.AA;@@.:FFF?CDA./;/;:BFF.9;.;FA@.9A:;;BDEFF
@M03896:38:000000000-B4D98:1:1111:21260:24836 2:N:0:159
CCCGTTCGCTCCCCTGGCTTTCGAGCATCAGTGTCAGAACCGGCCCAGAAAACCACCTTCGTCACCGGCGTTCCTGCCAATATCTAAGGATTTTACCCCTACACTGGCAGTTCCGTCTTCCTCTACCGTCCTCAAGCCTGGCAGTTTCAACTGCAAGTCCGGAGTTGAGCTCCGGGTTTTCACAGTCGACATGTCAGGCCACCTACGCTCCCTTTACGCCCAGTGATTCCGAGTAACGCTCGCCCCCTAC
+
BBBBBFFBBBBBGGGGGGGGGGGCGEGHHHHHHHGFFFFFHGEEEEEGEFAGGEFEFHHHCFFFGHDEEEFFGHFFHHHGGGHHHGGFFFHGHHHHHHHGGFBGHEFHGGHHHGFGFFGHHHHHHHHC/ADGFFH<GFFF/C<<CGHHGHHHHHGGED<GGGAC<CD0/;GGFGCD::CEFFGB0FF;.A.AF9;BFFGGGGCFGG?-9A9;9:BBB.A-@.ABF/;/:FF.-9.99AB.;BAB;BFAAA
@M03896:38:000000000-B4D98:1:1112:17278:3520 2:N:0:159
CCTGATTGCTCCCCACGCTTTCGCACCTGAGCGTCAGTCTTCGTCCAGGGGGCCGCCTTCGCCACCGGTATTCCTCCAGATCTCTACGCATTTCACCGCTACACCTGGAATTCTACCCCCCTCTACGAGACTCAAGCTTGCCAGTATCAGCTGCAGTTCCCAGGTTGAGCCCGGGGATTTCACATCTCACTTAACAAACCGCCTGCGTGCGCTTTACGCCCAGTACTTCCGATTAACGCTTGCACCCTCCG
+
BBBA?DFFFFFFGGFGAEEFFGAEEGGHCGGHGAEFGDHHGHCGFGGHHGCFEEEFFEGHHEEFGHE@EEGHGHHHFFGGHHHHFHHGGAEGHHFHHFG?C@FGGGBCFHHHG@FGHFGGGDGH1GG<.<CHHF/<GH0<<G00::CGGF0CCGHFCGHHFCCC/9://;FGGG?9?EFGFFFFFFF//BBBFFFBBAEEAF>DAF>;DF-BF?A/9.A>DD./:/9/9F9..9./B.9.9;;9FFFFFF.
@M03896:38:000000000-B4D98:1:1112:17306:3631 2:N:0:159
CCTGTTTGCTCCCCACGCTTTCGCACCTGAGCGTCAGTCTTCGTCCAGGGGGCCGCCTTCGCCACCGGTATTCCTCCAGATCTCTACGCATTTCACCGCTACACCTGGAATTCTACCCCCCTCTACGAGACTCAAGCTTGCCAGTATCAGATGCAGTTCCCAGGTTGAGCCCGGGGATTTCACATCTGACTTAACAAACCGCCTGCGTGCGCTTTACGCCCAGTAATTCCGATTAACGCTTGCACCCTCC
+
CCCBCFFFFFFFGGGGEFEAFGEEGGGHFHHHGEEFGHHHHHHHGGGHHGGCEEEGGGGHGEGGGHGEEGGHHHHHHFHHHGHHHHHGGFGGHHHHHGFGGGFHHHFCGHHFGGHFHHHGGGGHHHGDAECHHHHHGGFCGHGCCGHGHFGHGHHHGGHHHH0:::9CFFGGGGDAGGGGFBFGFFFBFFFFFFBBFFFFFFFFFFF9ADBCFDFFFFFFFFEB/FBFFFFFAA?BFFF9A.;:FFFFFF
@M03896:38:000000000-B4D98:1:1112:17292:3645 2:N:0:159
CCTGTTTGCTCCCCACGCTTTCGCACCTGAGCGTCAGTCTTCGTCCAGGGGGCCGCCTTCGCCACCGGTATTCCTCCAGATCTCTACGCATTTCACCGCTACACCTGGAATTCTACCCCCCTCTACGAGACTCAAGCTTGCCAGTATCAGATGCAGTTCCCAGGTTGAGCCCGGGGATTTCACATCTGACTTAACAAACCGCCTGCGTGCGCTTCACGCCCAGTACTTCCGATTAACGCTTGCACCCTCC
+
ABB3>FFFFFFFGGGG?EEAFG?EFGGG3CGGFEEGEBGFHHDHEFFHHGECEE>EEEGHFEEEGHE>>EEHHFDHFBFBGGGHHHHGGFDDHGGHHCB/B@BGHC<?CGHHG@FFGHHGGGGGFHGG.CCHHFB<DG0/<G0::CHGFFGHEGHHCGGHHH0.:9;;/CFGAABCGGEGBBFFBBB99BBFFFFFF.EFAFFDEFF..;@B=../;AFEFDE//9;9BFFF..AFF?D...:;BFD.AD
@M03896:38:000000000-B4D98:1:1112:16829:6787 2:N:0:159
CCTGTTTGCTCCCCACGCTTTCGCACCTGAGCGTCAGTCTTCGTCCAGGGGGCCGCCTTCGCCACCGGTATTCCTCCAGATCTCTACGCATTTCACCGCTACACCTGGAATTCTACCCCCCTCTACGAGACTCAAGCTTGCCAGTATCAGATGCAGTTCCCAGGTTGAGCCCGGGGATTTCACATCTGACTTAACAAACCGCCTGCGTGCGCTTTACGCCCAGTAATTCCGATTAACGCTTGCACCCTCC
+
BBBBAFFFFFFFGGGGGFEFFGEGGGGHGGHHGGGGGHHHHHHHEFEHFGCGEEEGGGGHFFEFGHEE>EGHHHHHH2GGHHHHHHHGEEEEHHFHHGDGGCFHHHFGFHHHGHFFHHHGGGGHHHG?<ACHHHHDGGBCGHF0:CGGGB0;:00G;CHHHH0.;0:9:FFGCADA?EGGFFGFFFF9/BBFFFF:BAEEFFFFFFFAADADFFFFF.A9@D.;/:BFFFF.;;AFF?=.;9.:;BDAED
@M03896:38:000000000-B4D98:1:1112:16810:6797 2:N:0:159
CCTGTTTGCTCCCCACGCTTTCGCACCTGAGCGTCAGTCTTCGTCCAGGGGGCCGCCTTCGCCACCGGTATTCCTCCAGATCTCTACGCATTTCACCGCTACACCTGGAATTCTACCCCCCTCTACGAGACTCAAGCTTGCCAGTATCAGATGCAGTTCCCAGGTTGAGCCCGGGGATTTCACATCTGACTTAACAAACCGCCTGCGTGCGCTTTACGCCCAGTAATTCCGATTAACCCTTGCACCCTCC
+
BBBBBFFFFFFFGGGGEEEFFGEEGGGHAFGGEEEGGHHHHHHHGGGHHGGEEEEGFGFG?EFGGHGEEEFHHGHGHBGFGGHHHHGFGEGGFHHHHDC@BDGHFHFFGFGFGFHHHHHGGGGHHGGE<CAGHHG0<CG<CGD0:;GGCCCCFHHGGGHHFFFEF0;BFFGGGGG?FGFFGGGFFFB/BF:BFFFFBFFFFFFFFF@AADCFFF9::;DFFD./B/BFFFF.99DFF/;.:.;:FFFFFF
@M03896:38:000000000-B4D98:1:1112:24722:8586 2:N:0:159
CCTGTTTGCTCCCCACGCTTTCGCACCTGAGCGTCAGTCTTCGTCCAGGGGGCCGCCTTCGCCACCGGTATTCCTCCAGATCTCTACGCATTTCACCGCTACACCTGGAATTCTACCCCCCTCTACGAGACTCAAGCTTGCCAGTATCAGACGCAGTTCCCAGGTTGAGCCCGGGGATTTCACATCTGACTTAACAAACCGCCTGCGTGCGCTTTACGCCCAGAAATTCCGATCAACCCATGCCCCCTCCG
+
BBBBBFFFFBFFGGFGGFEFFGGG2EEH3F2GEEGFDHHFFHFHGGGHG10EEFEFGGGHHFEFG1A>>/?DGFHHH2BFGBFHHHHGG?EGHHFHFDDDFCFGCCFGFFHHGFGFBG/CDGGHBHEA.<EGBF/DB/0<CGH:0;CGF00/;A-CAC9BFGB.;0///;B?99-999BBB/B9FF//BFFFBBF/F.;9>B-.;A;ADDCA;..FB.A;;...9;9////9A-9//.;.99;//;@-;:9
@M03896:38:000000000-B4D98:1:1112:24701:8598 2:N:0:159
CCTGTTTGCTCCCCACGCTTTCGCACCTGAGCGTCAGTCTTCGTCCAGGGGGCCGCCTTCGCCACCGGTATTCCTCCAGATCTCTACGCATTTCACCGCTACACCTGGAATTCTACCCCCCTCTACGAGACTCAAGCTTGCCAGTATCAGATGCAGTTCCCAGGTTGAGCCCGGGGATTTCACATCTGACTTAACAAACCGCCTGCGTGCGCTTTACGCCCAGTAATTCCGATTAACGCTTGCACCCTCCG
+
BBBBBFFFFFFFGGFGEFEFFGEEDGGHBFGGFEEGGHHFHHHHGGFHHGCGEEEGGGGHHEEGGHEEEFGHHHHHHFGGHHGHHHHGGDE?HGHHHFCCDCFHHGGFCGHHHFHHGHHGGCGHFHGA.CEGGFGDGC<<CHFC0;GCGCFBGHGGCGHHEHFG/9:/BFGGCGADG?FFFFGGFFFBBB/9FFFFFFFFFFAFEFC;9DCFFFFFFEBDFD?/BBFFFFFF.9DB;.B.;.9BBFBFFF.
@M03896:38:000000000-B4D98:1:1112:24718:8604 2:N:0:159
CCTGTTTGCTCCCCACGCTTTCGCACCTGAGCGTCAGTCTTCGTCCAGGGGGCCGCCTTCGCCACCGGTATTCCTCCAGATCTCTACGCATTTCACCGCTACACCTGGAATTCTACCCCCCTCTACGAGACTCAAGCTTGCCAGTATCAGATGCAGTTCCCAGGTTGAGCCCGCGGATTTCACATCTGACTTAACAAACCGCCTGCGTGCACTTTACGCCCAGTAATTCCGATTAACGCTTGCACCCTCC
+
ABBAAFFFFFFFGGGGEFEFGGEEEGGGGHHGEFFEEHGHHHHHGGDGHGGFEEEEGGGHBEEEFHEEEFGHHHGHGBGFFHHHH4FFEEFGHHHHHDBCC@FHHHC0FCGHGGHFHHHGGGGHHHGD<<CGHH/<<CF<CG0:CGFGC0C0CFFFGGGHHHHC:9//9;;AC-99BAAFBBFBFFB//;B9:/F9BFAABDFFFF;ADD.;///BB;A;B.?;B/;BFF/..9.BF.@....9;FFFFF
@M03896:38:000000000-B4D98:1:1112:24700:8617 2:N:0:159
CCTGTTTGCTCCCCACGCTTTCGCACCTGAGCGTCAGTCTTCGTCCAGGGGGCCGCCTTCGCCACCGGTATTCCTCCAGATCTCTACGCATTTCACCGCTACACCTGGAATTCTACCCCCCTCTACGACACTCAAGCTTGCCAGTATCAGATGCAGTTCCCAGCTTGAGCCCGGGGATTTCACATCTAACTTAACAAACCGCCTGCGTGCGCTTTACGCCCAGTACTTCCGATTAACGCCTGCACCCTCC
+
ABBAAFFCDBDFGGGG?EE22G2BEFGG3BEGGEE225DGGH2FEF?GFE0EAE0EEEFG?EEFGHD/>EFGFFDGH23FHGGHG4FAE/EEGGFGHCBBB@?GHFC?<<GFHFFGHHFGD@D>DG.<.<CGC//<<<=/<CG0:<0CG0;CFBGH:<GHHH0.:9/;0CFE?;-AFD99FBF9FFF/9://B/;B/.AEDFFFFF9.;D-9-../;.;-@.9/9////9.A9AA99.;-...9;B?EFD
@M03896:38:000000000-B4D98:1:1112:5380:13589 2:N:0:159
CCCGTTCGCTCCCCTGGCTTTCGAGCATCAGTGTCAGAACCGGCCCAGAAAACCACCTTCGTCACCGGCGTTCCTGCCAATATCTAAGGATTTTACCCCTACACTGGCAGTTCCGTCTTCCTCTACCGTCCTCAAGCCTGGCAGTTTCAACTGCAAGTCCGGAGTTGAGCTCCGGGTTTTCACAGTCGACATGTCAGGCCACCTACGCTCCCTTTACGCCCAGTGATTCCGGGTAACGCTCGCCCCCTAC
+
ABBAAFFBDBBBGGGCGBFEGGFGHGGHHBFGGHHHHHFHHGAEFGEFHHGHHGGGGHHHHCEHGHE0E>>EFHGGHHHHHHHHHHBGFFHHHHHHHHHGGGGGHDBGGGHHHHGGGHGHHHHGFHG@<CEDHFF1FF10?F0A<FGGHGHF0GEG0GHHGG?@E/0<::GGHDC:CE:AFBBBF0:..;C.B;B00/:EGGGGBFEFEFDFFFFFF.A=DAA9///BFF/--99BFFF.A-BFFFFFAF
@M03896:38:000000000-B4D98:1:1112:20494:16024 2:N:0:159
CCTGTTCGCTCCCCACGCTTTCGTCCCTCAGCGTCAGTTATATCTTGGTAACCTGCCTTCGCAATTGGTGTTCTAAGTAATATCTATGCATTTCACCGCTACACTACTTATTCCAGCTACCTCAAATATACTCAAGACTTACAGTATCAATGGCAGTTCTATCGTTAAGCGACAGGCTTTCACCACTGACTTATAAGTCCGCCTACGGACCCTTTAAACCCAATAAATCCGGATAACGCTTGCACCCTCC
+
ABCBCFFCCCCCGGGGEFEEFGFHGGGHHHHHGGFGGHHHHHHHHHHGGHFHHHGHHHHHHGCEGHGHEFGFGHGHHHHHHHHHHHHHHHHHHHHHHGGGGFFHHHFGGHHHHHFGGHHHHHHFGGHHHHHHHGHFFFHHHHHHFHHHFHFHEHHGGGHHHGHFFHGFFHGGFGDEGHHHHFHHHHF<GGFFHFHGGHHGGGGGGHGCGGGGGGFGGFFFGEGGGGGGGGGGGDDGFFFDEEA/BFF?ED
@M03896:38:000000000-B4D98:1:1112:20779:18647 2:N:0:159
CCCGTTCGCTCCCCTGGCTTTCGAGCATCAGTGTCAGAACCGGCCCAGAAAACCACCTTCGTCACCGGCGTTCCTGCCAATATCTAAGGATTTTACCCCTACACTGGCAGTTCCGTCTTCCTCTACCGTCCTCAAGCCTGGCCGTTTCAACTGCAACTCCGGAGTTGAGCTCCGGGTTTTCACAGTCGACATGTCAGGCCACCTACGCTCCCTTTACGCCCAGTGATTCCGGGTATCGCTCGCCCCCTAC
+
ABBBBFFBBBBBGGGGFBFFGGEFFFGHHHHHGHGHHGBFHEEGGGEFHHBGHGHGGHHHGFEHGHEEE>EEGHHHGHHHHHHHHFHHHHGHDGHHHHHGGHHHHE2FFDGDGHEFGFGGHGHHHHH@FDFGHHHFGGE0<<<<><GGHDHGHHFF0<DGD-<:::00::CGF.::;9AEGFGF0;F..=..99C90//CEFGGFFDF?9AAFFFFFFDFF.E////BBB/B@A-/:AA.:-;@FFF-AF
@M03896:38:000000000-B4D98:1:1112:20772:18664 2:N:0:159
CCCGTTCGCTCCCCTGGCTTTCGAGCATCAGTGTCAGAACCGGCCCAGAAAACCACCTTCGTCACCGGCGTTCCTGCCAATATCTAAGGATTTTACCCCTACACTGGCAGTTCCGTCTTCCTCTACCGTCCTCAAGCCTGGCAGTTTCAACTGCAAGTCCGGAGTTGAGCTCCGGGTTTTCACAGTCGACATGTCAGGCCACCTACGCTCCCTTTACGCCCAGTGACTCCGGTTAACCCTCCCCCCCTAC
+
1AAA1CFADAAAGGGG0FGABFCCFE?EGGHFGHDGFH1CGE/EEAEFHH1FGGGGGHEB?BEGGH?>E/>>FGFFFHGGHGHGFHH2BGFFB1BGHHHGEFHHFB0FFCGFFFEBB<?GGFHHBGG?FFFGHGH1FF10/<F.<DFGHEHBCDDD0<DGE@.<<<00/CGFC::-;.CEBBFGBCF..;.99;BGF/9:AA..9;.;--99B///;9-@@B-/9//9/;---;-99/9----;-999-:
@M03896:38:000000000-B4D98:1:1112:23412:20613 2:N:0:159
CCTGTTTGCTCCCCACGCTTTCGCACCTGAGCGTCAGTCTTCGTCCAGGGGGCCGCCTTCGCCACCGGCCTTCCTCCACCTCTCTACGCCTTCCCCCCCTCCACCTCCCCCCCTACCCCCCCCCACGCCCCCCACCCCTCCCCCCCCCCCCCCCCCCTCCCCCCCCCCCCCCCCCCCCCCCCCCCCCCCCCCCCCCCCCCCCCTCCCCCCCCCCCCCCCCCCCCCCCCCCCACCCCCCCCCCCCCCCCCC
+
ABBAAFFFDFFFGEFEEEEAFGEEEGGHGGFFEFEEGFHHHHHHEEFGHD?EAEEGGEGHGBE>EH1////3BF?FH2200B3B34B/><0/2B2BD/A//?<FG00<...-<-.<<GHGG-A--;-.9-;-;-;.;-..;A9.-9-;--9--;--;-;DF.9-;-999BFF;-9-9---;9@--;9B@B---;@-99;D9DF-.;.9.;-;----;-;BFF9--@9-@D--999-@-@9>-;;BFF-@D
@M03896:38:000000000-B4D98:1:1112:23428:20623 2:N:0:159
CCTGTTTGCTCCCCACGCTTTCGCACCTGAGCGTCAGTCTTCGTCCAGGGGGCCGCCTTCGCCACCGGCATTCCTCCAGCTCTCTACGCATTCCACCGCTACACCTGCAACTCTACCCCCCTCTCCGACCCTCCCGCTTGCCCCCCTCACCTCCAGCTCCCACCCTCCCCCCCCCCACCCCCCATCCCCCCCCCCACACCCCCCGCCCGCCCCCCCCGCCCCCCCCCCCCCCCCACCCCCCCCCCCCCCC
+
ABBBBFFFFFFFGGGGFFEFFGGGGGGHGFHHGGGGGHHGHHGHGGGHHGGGFGEGGGGHHEEEGH1//>/BBG4FGB333B4F3BF/E<//2BBFG/>/<<?GG2202110?<1?GGHGG-E00>.-<-</<...;-..;C0.---;...0.;///0;FG/..9....;AD-----...;-;-.;.9.A----;99.;D.BF--;-9-;-;----;-9@D9-9-@--;@--99-:AADB=-;;@DF-@F
@M03896:38:000000000-B4D98:1:1112:16188:23700 2:N:0:159
CCTGTTTGCTCCCCACGCTTTCGCACCTGAGCGTCAGTCTTCGTCCAGGGGGCCGCCTTCGCCACCGGTATTCCTCCAGATCTCTACGCATTTCACCGCTACACCTGGAATTCTACCCCCCTCTACGAGACTCAAGCTTGCCAGTATCAGATGCAGTTCCCAGGTTGAGCCCGGGGATTTCACATCTGACTTAACAAACCGCCTGCGTGCGCTTTACGCCCAGTAATTCCGATTAACGCTTGCACCCTCC
+
BCCBBFFFFFFFGGGGEEEAFGEEFGGHHHHGCEFGGHGFHFGHEEEFHDEFEEEEGGGHGEFGGHFEEFGHHHHHGFHHHHHHHHHGGEFGHHHHHDDDGFHHHHHGHHHHHGHHHHHGGGGGGGG..<CGHHGD<CD<<GD0:CGCC;;CFHHHGHHHHHB.:C/;BCFGFGCA?.CFGGGFFFF9BFFFFFFBFAFFFDF??FFDDD@BD?EBFEDCFDEFB9BBB9B..AAFFDFF..A/FFFFFF
@M03896:38:000000000-B4D98:1:1112:16181:23719 2:N:0:159
CCTGTTTGCTCCCCACGCTTTCGCACCTGAGCGTCAGTCTTCGTCCAGGGGGCCGCCTTCGCCACCGGTATTCCTCCAGATCTCTACGCATTTCACCGCTACACCTGGAATTCTACCCCCCTCTACGAGACTCAAGCTTGCCAGCATCAGATGCAGTTCCCAGGTTGAGCCCGGGGATTTCACATCTGACTTAACAAACCGCCTGCGTGCGCTTTACGCCCAGTAATTCCGATTAACCCCTGCACCCTCC
+
ABBAAFFFFFFFGGGF2EEAFGEFEGGHCFGFFGEGGHHHGHAGEEEHHF0AEE>EEGGGGGEEGHEE>EFGHHHHF0BEGGHGHHHGGEEGFHFHG/BDCC<?GGCA0<FGHHHHHHECGGGGHHG?A<E<FG/DGFD<CGH:.:;CCG0GFECCGFFGFHBC90;/:FGG?BGB@DFFGFFFFFF/BBFBF/BB/9AFBB?FE.-99;@==.99B.9-;9./:/999//9.9.:9/;.:.../;;A.A
@M03896:38:000000000-B4D98:1:1112:16865:26045 2:N:0:159
CCTGTTTGCTCCCCACGCTTTCGCACCTGAGCGTCAGTCTTCGTCCAGGGCGCCGCCTTCGCCACCGGTATTCCTCCAGATCTCTACGCATTTCACCGCTACACCTGGAATTCTACCCCCCTCTACGAGACTCAAGCTTGCCAGTATCAGATGCAGTTCCCAGCTTGAGCCCGGGGATCTCCCATCTCACTTAACAAACCGCCTGCGTGCGCTTTACGCCCAGTAATTCCGATTAACGCTTCCACCCTCC
+
AAA>3DFFFFFFFEGGEAE2FG?EEEGHG3BGEEGEGHHGFHHEEF13A1100E0EFEDHEEEFFHF/EE?GHFFGG0F3FGFHDHGFEEEGHHHHHGBCDCGHHHE0CGFHHGGGGHHGGGGFFGF?..>DHC<0<C0<<GG0<=DD=<:CCG0GGCHHHHB.:0:.;:GG----@E.9B09/FFF0;BFFFBB//99A-@;.AA@DDB;BBF9:F.A-;9./;//9;B/;.9.::.-.;.:9;FA..9
@M03896:38:000000000-B4D98:1:1112:17354:27752 2:N:0:159
TACCGCGGCTGCTGGCACACAATTACCATAACGGTGTCGTGTAGATCTCGGTGGTCGCCGGATCATTAAAAAAAAAAAATAAAAAAAAAGAGGATAATACCGCAATTAGTAAAATACAAAAATAATATGTCGTATTAATGTAAACATGATACCTGGATGGAGTTCTCAGATAGGTGTAGAGTGATACGAAGATAGTATGACGTACAATCAAGAGACATTATGATGACGAACACTTGTATATAGACTATGTA
+
BBCCCDBBDBCCGGGFB3BFEFHHGHHHHFFHFGEHFHEFA1AD5555F1111B1300>0//1/?F@B44G3EE@/EB/022B2?///</.0.00111111.--<.0000<<00000000...:000000;.../00000000000000000009./;0.9/0/00;000000/90:0000:00900.....000;00000.....0900900.//:0000000000..---/000:00000000;00900
@M03896:38:000000000-B4D98:1:1113:19123:2594 2:N:0:159
CCTGTTCGCTCCCCACGCTTTCGTCCCTCAGCGTCAGTTATATCTTGGTAACCTGCCTTCGCCATTGGTGTTCTAAGTAATATCTATGCATTTCACCGCTACACTACTTATTCCAGCTACCTCAACTATACTCAAGACTTACAGTATCAATGGCAGTTCTATCGTTAAGCGACAGGCTTTCACCACTGACTTATAAGTCCGCCTACGGACCCTTTACACCCACTAAATCCGGATAACGCTTGCACCCTCC
+
BBBBBFFADBABGGGE2EAAFGE2BEFFHGHGFEEAED55D5DEDADFADGHFFBFGGHGFE1A155BFCFFG5555@DFGBGHHGGHGBGHFGFHHEEE/>FGBFBB4FGHG4B4B3?GGHHBFFH?EHGGFF1B?0GG1F1?B2BF2212@FGDFFG222@/??<?<F//<@>.FGGHHGHHGAG0<<G0B00=0=DDADGF?G..;@?E9C0C09:CEE.9CF0;FCA-...CFFB..A::BFFFFF
@M03896:38:000000000-B4D98:1:1113:19138:2608 2:N:0:159
CCTGTTCGCTCCCCACGCTTTCGTCCCTCAGCGTCAGTTATATCTTGGTAACCTGCCTTCGCAATTGGTGTTCTAAGTAATATCTATGCATTTCACCGCTACACTACTTATTCCAGCTACCTCAAATATACTCAAGACTTACAGTATCAATGGCAGTTCTATCGTTAAGCGACAGGCTTTCACCACTGACTTATAAGTCCGCCTACGGACCCTTTAAACCCAATAAATCCGGATAACGCTTGCACCCTCC
+
BCCBBFFBBCCCGGGGFEEFFGEHGGGHHHHHGEGGGHHHHHHHFHFGGEFHHHGHHHHHGGEEGHFF5FGFHHGFHGHHHHHHGHHHHGHHHHHHHGGGGGHHHHGGHHHHHHHHGHHHHGHGGGHHHHHHGGFFFGHHHHHHGHHHBGFHFHHGHHHHHFHDFGGFFGGGFGAAFHHHHFHHHHHCGGGHHHFHHFHG?CGGGGEAGGGGFFBFFFFGDGEFGGFFGGG?DDDFCDF.:E:BFFFEFA
@M03896:38:000000000-B4D98:1:1113:14227:3185 2:N:0:159
CACCGCGGCTGCTGGCACACAATTACCATAACGGTGTCGTGAAGCACTCGGGGGGCGCCGTATCATTAAAAAAAAAAAAAAAACAACTCAGTAGATTTTTAGCTTTCTTGGAGAGATGGAGAACTCAACCACTCTTTACGCCTGCTTCTATTTACTTGAGTTAATCTTATAACCACTGCTGCTGACATCCACTTACAATATAGTCAAGGAGTAAACATCTATCAACTACACAACACTCCTCTCTCACACAT
+
>>AAADDDDDDA1AFE0A0B0EBGFHHBFDGGEEA/AAFF/0/11B01B//////---<-;.;CGHFG0C00:9A?9-----;;:-;/9;//////////:FB//9///////9--//9/-/-;//:/----/9/99;/;-----9/;/B///////////;/99////;/9;//-9////////;/////;//;//////9/;/9///-9-/////9///////;/9//-/-;--/9-/9/9//////-/
@M03896:38:000000000-B4D98:1:1113:20794:4734 2:N:0:159
CCTGTTTGCTCCCCACGCTTTCGCACCTGAGCGTCAGTCTTCGTCCAGGGGGCCGCCTTCGCCACCGGTATTCCTCCAGATCTCTACGCATTTCACCGCTACACCTGGAATTCTACCCCCCTCTACGAGACTCAAGCTTGCCAGTATCAGATGCAGTTCCCAGGTTGAGCCCGGGGATTTCACATCTGACTTAACAAACCGCCTGCGTGCGCTTTACGCCCAGTAATTCCGATTAACGCTTGCACCCTCC
+
BBBBBFFFFFFFGGGGEFEFFGAEFGGHGGHGFEEGGHHHHHHHGGGHHGAFEEEEGGGGFEGGGHEEEGGHHHHHHGHHHGHHHHHGGFGGHHGHHFDGGCFHHHF<FHHHFFGGHHHGGGGHHGGF.<EHGGHDGHF/CHHF:CGHHHHHHHHHHHHHHH0::9/CFGGFDDAG?DGGFBFGFFF//FFBFBBBBFFFCFFDFF=9DFFF-;AFFFD-BDA;/999FFB.:ADFFDFA...;9FF.AD
@M03896:38:000000000-B4D98:1:1113:20817:4736 2:N:0:159
CCTGTTTGCTCCCCACGCTTTCGCACCTGAGCGTCAGTCTTCGTCCAGGGGGCCGCCTTCGCCACCGGTATTCCTCCAGATCTCTACGCATTTCACCGCTACACCTGGAATTCTACCCCCCTCTACGAGACTCAAGCTTGCCAGTATCAGATGCAGTTCCCAGGTTGAGCCCGGGGATTTCACATCTGACTTAACAAACCGCCTGCGTGCGCTTTACGCCCAGTAATTCCGATTAACGCTTGCACCCTCC
+
BBBBAFFFFFFFGGGGEFAFFGGGGGGGHFFGFEDGGHHHHHGHGG1FHGCEGEEGGGGHHGGGGHGEGGGHHHHHGCHHHHHHHHHGGEGGFHGHHGGGGCEHHHGGFHHHGGHFFG<AGGGHGGGGD?DHFF/0DGH/CGHF:CCGGGHHGFHHCCGHCFG.;9/::FFGGCGC?ABFFGGGFFFFBFEFFEFFE?EFFFFFEEC9DAA>9AAF9.A-@A.99//B;B9DDDD/;.;.9AAB/9;9AF
@M03896:38:000000000-B4D98:1:1113:20803:4749 2:N:0:159
CCTGTTTGCTCCCCACGCTTTCGCACCTGAGCGTCAGTCTTCGTCCAGGGGGCCGCCTTCGCCACCGGTATTCCTCCAGATCTCTACGCATTTCACCGCTACACCTGGAATTCTACCCCCCTCTACGAGACTCAAGCTTGCCAGTATCAGATGCAGTTCCCAGGTTGAGCCCGGGGCTTTCACATCTGACTTAACAAACCGCCTGCGTGCGCTTTACGCCCACTAATTCCGATTAACGCTTGCACCCTCCG
+
BCCBBFFFFFFFGGGGFEAFFGEFGGGHGHCFEFFGGHGHGHHHGGFHH?EFAEEFGGGGBEFGGHEEEFGHHHHHHGFGHGHHHGHGGEEEGHHHHFBBBBDHHHFCFFHHGGGGHHHGGGGHHHF>.<CGFGCDDCB/CG00;C0CFCCGHHHB;CCGHFC./0/;FCGG?;?B-;EFFFFFBFF;BFFBBFFFFFEF:@BFFE-.AADF-A.;BEA-@D.;/B/BFF/A.9AFF?=....9:9AAED.
@M03896:38:000000000-B4D98:1:1113:7752:4812 2:N:0:159
CCTGTTTGCTACCCATGCTTTCGAGCCTCAGCGTCAGTTGGTGCCCAGTAGACCGCCTTCGCCACTGGTGTTCCTCCCGATATCTACGCCTTCCACCGCTACACCGGGAATTCCATCTACCTCTGCACTACTCAAGCCAAACAGTTTTGAACGCAATTCCTGGGTTGAGCCCATGGTTTTCACTTCCAACTTGTCTTCCCGCCTGCGCTCCCTTTACACCCAGTAATTCCTGACAACGCTTGCCCCCTAC
+
ABB?>DFFFFFFGGGGGGGFGGEGGFGHHHFHG2AEGGFFBEEGFHHHG5GFGHEEFGGHAEDDEGBEBBGGFHHHHEDEEEEFHBHFG/BEGHFFHE>>>EFGF?/B//BFFF2>GD2FGGHG2G2@F?FGF1?F1/00<GGF1<=10>>1>EC-<<D0<G/.C<-//:GE.GEHCFCE:CGFHG00CFBBC0;BCFFF.9@GG?G?BDDEBB/;/;/:;.A///;/BF;//9/99B99.A./99;999
@M03896:38:000000000-B4D98:1:1113:7721:4817 2:N:0:159
CCTGTTTGCTACCCATGCTTTCGAGCCTCAGCGTCAGTTGGTGCCCAGTAGACCGCCTTCGCCACTGGTGTTCCTCCCGATATCTACGCATTCCACCGCTACACCGGGAATTCCATCTACCTCTGCACTACTCACGCAAAACAGTTTTGAAAGCAATTCATGGGTTGAGCCCATGGTTTTCACTTCCAACTTGTCTTCCCGCCTGCGCTCCCTTTACACCCAGTAATTCCGGACAACGCTTGCCCCCTCC
+
BBBBBFFFFFDFGGGGGFGFGGEAFEEGFFGFEAEEDHFGBEFGGECGGHFHHFEEEGGHFEEDGHFB5BGEGFHHHGGF/EEHHFGGGEGGHHHHHEEEGEHHHE@CDBHGGHD2F>@GHHGHEGDGDCHH1F1?0>/-<F>>FGFHHC1=1>GFFBG<=D0<<.-/;CCEGHHBCCCEHHFHGH00FFB99BFBFFF/DBGDAFB@?ADF9FFFFB/;A.99/B/BFF/-9;BFF9@.;AEFBE;-.;
@M03896:38:000000000-B4D98:1:1113:7738:4823 2:N:0:159
CCTGTTTGCTACCCATGCTTTCGAGCCTCAGCGTCAGTTGGTGCCCAGTAGACCGCCTTCGCCACTGGTGTTCCTCCCGATATCTACGCATTCCACCGCTACACCGGGAATTCCATCTACCTCTGCACTACTCAAGCAAAACAGTTTTGAAAGCAATTCCTGGGTTGAGCCCATGGTTTTCACTTCCAACTTGTCTTCCCGCCTGCGCTCCCTTTACACCCAGTAATTCCGGACAACGCTTGCCCCCTAC
+
CCCCCFFFFFFFGGGGGFFGGGEFGEGHHHHHGFGGGHGHFFGFHHGHGHGHHHEEGFGHFEEGGHFFFFHGHHHHHGGFGGGHHHHGGFGGHHHHHEEGCEEHHEE@DFHHGHGDGD>FHHHHFHHGFGHHFGF11?01<FGB1>GDHFH1FHHHFGH0=G/.<<<CCHGE.GCCCGGGHGHHHHHFGHHEFFGEGGGGGGGGGGGGGGGGCFFFFFFFDE.;/;BBFFFAD:@?EFC.9AABFEAB.A
@M03896:38:000000000-B4D98:1:1113:7723:4838 2:N:0:159
CCTGTTTGCTACCCATGCTTTCGAGCCTCAGCGTCAGTTGGTGCCCAGTAGACCGCCTTCGCCACTGGTGTTCCTCCCGATATCTACGCATTCCACCGCTACACCGGGAATTCCATCTACCTCTGCACTACTCAAGCACACCAGCTTTGAAAGCAATTCCTGGGTTGAGCCCATGGTTTTCACTTCCAACTTGTCTTCCCGCCTGCGCTCCCTTTACACCCAGTAATTCCGGACAACGCTTGCCCCCTAC
+
BBBBBFFFFFFFGGGBFBBGGGAFABFGGFGGEEEGGGCG3ABDFCGEBF5GFHAEGEGHAEEFFEB?F2FFFGHHHGGAEGCHHHHGCEEFHHHHHEEEEEFHHE><BDGHFFF2F11FGFHG@G@C1<FHGGFGBG000??<.<<<11111>FGFFH00=/<<<<</<GE:C:G0CCFHHHHHHG0CHHF0;90;CFG?B@GGF?B@FDGB0/B9:9BD.A/9B/FFF/@?9-9A-@..99BBE;;:9
@M03896:38:000000000-B4D98:1:1113:7754:4839 2:N:0:159
CCTGTTTGCTACCCATGCTTTCGAGCCTCAGCGTCAGTTGGTGCCCAGTAGACCGCCTTCGCCACTGGTGTTCCTCCCGATATCTACGCATTCCACCGCTACACCGGGAATTCCATCTACCTCTGCACTACTCAAGAAAAACAGTTTTGCAAGCAATTCATGGGTTGAGCCCATGGTTTTCACTTCCAACTTGTCTTCCCGCCTGCGCTCCCTTTACACCCAGTAACTCCGTACAACGCTTGCCCCCAAC
+
AAAAAFFBFFFFGGGFFBFABGEFFEGHFBAFEEEGGHFG1BFBFGFEFFFHGHEEEGGFAEEEFG@0BEGGFHHHHG?ECFCFGHHFGCFGHHHHH?EEGEEHH///<CHHGHDFGGHHGEHH@GGF<GHHHH<<1?FGFGE01F<FG1F1GEHHEHGFD00<<<-/CGGC.GFBCGFA;:CFCG0;CHHG0;;0;B;F.@GB?.;@@CEE/0/;;BBFBF?BBB//;B--9;9/;-999--/;;@--;
@M03896:38:000000000-B4D98:1:1113:12549:5031 2:N:0:159
CCTGTTTGCTCCCCACGCTTTCGCACCTGAGCGTCAGTCTTCGTCCAGGGGGCCGCCTTCGCCACCGGTATTCCTCCAGATCTCTACGCATTTCACCGCTACACCTGGAATTCTACCCCCCTCTACGAGACTCAAGCTTGCCAGTATCAGATGCAGTTCCCAGGTTGAGCCCGGGGATTTCACATCTGACTTCACAAACCGCCTGCGTGCGCTTTACGCCCAGTAATTCCGCTTAACGCCTGCACCCTCC
+
BBBBBFFFFFFFGGGG?EEAFGEEGGGHFFHFFEEFEHHGFHGHGGFHHEEGEEEFGGGHFEEFGHE>EEFHHHHHHGHHHHHHHDGFGEEGFGGHHFDGCFFHHHHEB2FFFGFGHHHGGGGGGHGGADFHFCCDG/D/<C=0::GCGF0GCGEGFFGHGH0.:0:BFFFGCG?9?DBFCFGFFFF;/;F9/;;B/;AED>CFFF=AAA-@9.A//AABFF.;//;BFFF.;A.BF.B-;.;9FFDFEF
@M03896:38:000000000-B4D98:1:1113:12539:5047 2:N:0:159
CCTGTTTGCTCCCCACGCTTTCGCACCTGAGCGTCAGTCTTCGTCCAGGGGGCCGCCTTCGCCACCGGTATTCCTCCAGATCTCTACGCATTTCACCGCTACACCTGGAATTCTACCCCCCTCTACGAGACTCAAGCTTGCCAGTATCAGATGCAGTTCCCAGGTTGAGCCCGGGGATTTCACATCTGACTTAACAAACCGCCTGCGTGCGCTTTACGCCCAGTAATTCCGATTAACGCTTGCACCCTCC
+
BBBBAFFFFFFFGGGGEEEFFGAEGGGHFGFFEEFGGHHHFHHHGG?HHGEGFE>EGGGHGGEGGHGE>E/GGHHHGFHHHHFHHFHGGEFGHHHHHDDDC@FGHHFE?GFFGHHGHHGGGGGHHGFA<DEHFH/<GFF/<CD0::CCCCCGFHFHHHGHGH0.;99;/CFE-@-:D?BFGGGGFFF9FFB/BBFBFFEFFFFFEFF;ADFB-;99FFDB@DAFB/BFFFF.9ADFFDD9;AEFFFF?ED
@M03896:38:000000000-B4D98:1:1113:12438:5911 2:N:0:159
CCTGTTTGCTCCCCACGCTTTCGCACCTGAGCGTCAGTCTTCGTCCAGGGGGCCGCCTTCGCCACCGGTATTCCTCCAGATCTCTACGCATTTCACCGCTACACCTGGAATTCTACCCCCCTCTACGAGACTCAAGCTTGCCAGTATCAGATGCAGTTCCCAGGTTGAGCCCGGGGATTTCACATCTGACTTAACAAACCGCCTGCGTGCGCTTTACGCCCAGTAATTCCGATTAACGCTTGCACCCTCC
+
BBBBBFFFFFFFGGGGGEEFGGEFGGGHFFGFEFEGGHHHHHHHGGEHHGGGEFEGGGGHFEGGGHEEEGGHHHHHHGHHHGHHHHHGGEFGHHHHHDCGCCGHHHHFGHHHGGFGHHHGGGGHHHEF?EGHFF<DDHF/CGD:GCGCG;:GCGHHGGCHHHFE:::/9FFGGD?@?EFGGGGGFFE9FBBFFFFFFFFFFFFFFFFDFDA@;AEBFEFDD?.;;/;BFFF?.D?BF?AAAA:BFFDEEF
@M03896:38:000000000-B4D98:1:1113:3992:9524 2:N:0:159
CCTGTTTGCTACCCATGCTTTCGAGCCTCAGCGTCAGTTGGTGCCCAGTAGACCGCCTTCGCCACTGGTGTTCCTCCCGATATCTACGCATTCCACCGCTACACCGGGAATTCCATCTACCTCTGCACTACTCAAGAAAAACAGTTTTGAAAGCAATTCATGGGTTGAGCCCATGGTTTTCACTTCCAACTTGTCTTCCCGCCTGCGCTCCCTTTACACCCAGTAATTCCGGACAACGCTTGCCCCCTAC
+
BBBABFFCFFFFGGGGGFFFGGFFFEGHHFFFEGGGGHHHGEFFHHFEHGHHHHEFEGGHFEEGGHFB@BFEGHHHHGGEFGGHHFHCEEFGHGGHHFEGCEFHH?/BDGHHHHFGGHHHFFGGBGGGDFHHFH???00FCEEF1>FFGFBFDGHFDHHHGG0.C.</CHHGFHHE:C.;GHHHGHGBFHBB9CBFFBFF.BGGGGGGGGGG;BBFFBBBAE?BBF/9FB/9A9-.:-@?9..BFADFFF
@M03896:38:000000000-B4D98:1:1113:17399:17401 2:N:0:159
TACCGCGGCTGCTGGCACACAATTACCATAACGGTGTCGTGTAGATCTCGGTGGTCGCCGCATCATTAAAAAAAAAAAACAAAAGTTCTTGCAGTAACTCGTGTATTAATAATAAAAAGAAATAATGACGAGAGGAGTCTGCTAACAACTTAACACATAGTAATACCTAATAGAGATCATATACAGGATTAACCAGGACAGACAATCACGTAGTATAGTGTGATGTGACACACAAATATGTCACGCTCTCA
+
BABBBBBDBBBBFGFEGCFGEFHHHHHHHHHGGGFHGGAF1AB55555A111BA13>>E0//1>C444444F?@EEE<<///002<?2222222?22?22/0/?0111111<11111<..0011=1111..-.-...//000000:/0.:00000/.000000000000/0000000:000900;0/.0000000..:.../9../;//...../;//:/;/://:////:.....////;://.....//
@M03896:38:000000000-B4D98:1:1113:23031:20790 2:N:0:159
CCTGTTTGCTCCCCACGCTTTCGCACCTGAGCGTCAGTCTTCGTCCAGGGGGCCGCCTTCGCCACCGGTATTCCTCCAGATCTCTACGCATTTCACCGCTACACCTGGAATTCTACCCCCCTCTACGCGACTCAAGCTTGCCAGTATCAGATGCAGTTCCCAGGTTGAGCCCGGGGATTTCACATCTCACTTACCAAACCGCCTGCGTGCGCTTCACGCCCAGTACTTCCGATTAACGCCTACACCCTCCG
+
BBBABFFFFFFFGGGGAEEAFGEFGGGGHFFHCEEFEHHHDHHHGAAGHDCCEE>EGGDGGEFGGHAE/>FGHFFHG?FFHGHHFGHGG?EEFHGHHGCCD@?CHCFFBGFFGDDFGHHF@<ACGG.---<-::CCFF0:;G0000;;:00=::BB;0CF990.:0//;BFF-?---AFFFFFFFBB/:FF/://;9.AEFCF?EFB...-;;9./;.;:9;AB//9;BF...;AFB.;-9.;99:..9;.
@M03896:38:000000000-B4D98:1:1113:21400:21258 2:N:0:159
CCTGTTTGCTACCCATGCTTTCGAGCCTCAGCGTCAGTTGGTGCCCAGTAGACCGCCTTCGCCACTGGTGTTCCTCCCGATATCTACGCATTCCACCGCTACACCGGGAATTCCATCTACCTCTGCACTACTCAAGAAAAACAGTTTTGAAAGCAATTCATGGGTTGAGCCCATGGTTTTCACTTCCAACTTGTCTTCCCGCCTTCGCTCCCTTTACACCCAGTAATTCCGGACAACGCTTGCCCCCTAC
+
BBBABFFFFFFFGGGGGFFGGGEGCEGHHGFFEFEEEGFHFGFFGFCFEFBFHHEEGGGHAEEEEHFBBFGEHHHHHGGEGGGHHHHGEEFGHHFHHEEEEFHHHE</CCGHHHBGGGHHHGHHGHDGD2GHFG?1?0???E/0<FDGFA<1HHGHFHHHHF0CG<<//<GEAHC:GHHGHGHHHHHBGHHG;FFFGFFGDGCD.;9EGGGGEC9FBBBBD??9F/;BFF/-.;-.;-;99.;;BEFF.A
@M03896:38:000000000-B4D98:1:1113:22848:24002 2:N:0:159
CCTGTTTGCTACCCATGCTTTCGAGCCTCAGCGTCAGTTGGTGCCCAGTAGACCGCCTTCGCCACTGGTGTTCCTCCCGATATCTACGCATTCCACCGCTACACCGGGAATTCCATCTACCTCTGCACTACTCAAGAAAAACAGTTTTGAAAGCAATTCATGGGTTGAGCCCATGGTTTTCACTTCCAACTTGTCTTCCCGCCTGCGCTCCCTTTACACCCAGTAATTCCGGACAACGCTTGCCCCCTAC
+
ABBAAFFFFFFFGGGGGFGEFGEFBEGHHFFGEEEGFGHGEEGFGHFHHGBGHHAEEGGHAEEEEGFFFBFEHHGHHGGFCGGGHFHFFEEGHHHHHFEGGEHHHE/>BFGGGHFGF@GHHHHHHGHF<FGHHHG1FCFHFGE01>GDFGGHDFHHGGHGDHE.<<<<<CHECG/BCCCEHHHHHHHFHHGG0;;FFFGFEAADEF-ACGGG/;BFBBBFDF.:B/9/B:/9.;9.A-9...;BFFFAAA
@M03896:38:000000000-B4D98:1:1113:22828:24018 2:N:0:159
CCTGTTTGCTACCCATGCTTTCGAGCCTCAGCGTCAGTTGGTGCCCAGTAGACCGCCTTCGCCACTGGTGTTCCTCCCGATATCTACGCATTCCACCGCTACACCGGGAATTCCATCTACCTCTGCACTACTCAAGAAAAACAGCTTTGAAAGCAATTCATGCGTTGAGCCCATGGTTTTCACTTCCAACTTGTCTTCCCGCCGCCGCTCCCTTTACACCCAGTAATTCCGGCCAACCCTTGCCCCCTTC
+
ABB3>FFFDFFFGGGGFBFBFGEFBFGFGGFGEEEGEGF5BEFFFGGHGGFFHHAEGGGHFEEDGGC?@2FEFHHHGFEEGGGGHFHFE1EEGHHHH?EEEEGHH</</@GGFFBDG1GHF1GG<GFGDGFHHGF11?0?<EG<0>1=<1>11<<GBGHF000.<.<./CGECG:/:;;:CBG0CGCCCGF0009CFFFG.;@---:9BBFF.BF/B/BFDE?FB;/99F/-99-.:.9./.;;BABB.;
@M03896:38:000000000-B4D98:1:1113:10910:25833 2:N:0:159
CCTGTTTGCTACCCATGCTTTCGAGCCTCAGCGTCAGTTGGTGCCCAGTAGACCGCCTTCGCCACTGGTGTTCCTCCCGATATCTACGCATTCCACCGCTACACCGGGAATTCCATCTACCTCTGCACTACTCAAGAAAAACAGTTTTGAAAGCAATTCATGGGTTGAGCCCATGGTTTTCACTTCCAACTTGTCTTCCCGCCTGCGCTCCCTTTACACCCAGTACTTCCGGACAACGCTTGCCCCCTAC
+
BBBBBFFFFFFFGGGGGFFFEGEFGFGHHHHFEEGGEHFFBEFFGHFHFFBEGHAEGGGHFEGFGHBGB2GEHHHHHGGGGGCHHHHGGEGGHFHHHGFGGGHHHG/BDGHHHHEFGFFHFGHHBF>C<@GHHHG1FGBGHGHC1=F=FFHDGHHFFFHH0D0.<<<<CHHCCHF/CFHEHHFHHHH0GHFF;CFBFFGFDCAGGEGCGGGG9B9B9;9BAF.:F/;BFFD-9-9A9=9.;99:;A>-9A
@M03896:38:000000000-B4D98:1:1113:10927:25845 2:N:0:159
CCTGTTTGCTACCCATGCTTTCGAGCCTCAGCGTCAGTTGGTGCCCAGTAGACCGCCTTCGCCACTGGTGTTCCTCCCGATATCTACGCATTCCACCGCTACACCGGGAATTCCATCTACCTCTGCACTACTCAAGCAAAACAGTTTTGAAAGCAATTCCTGCGTTGAGCCCATGGTTTTCACTTCCAACTTGTCTTCCCGCCTGCGCTCCCTTCACACCCAGTAATTCCGGACAACGCCTGCCCCCTAC
+
BBBBBFFFFFFFGGGGFBBFGGEFGGFGGGHGGEEGGGGFFGDFHFBHFFDGHFEEGGGHFEGDFHBBBFGEGHHHHGGGGGGHFGHGGFGGHHGHHE@EEEGHHE/<B/FFHHDDGGFHFHGHGH>@@@FDFD11100?FGAC1><DGFDFFGBGFGG0=G/-<.-<<GGF:G:/;0:CGGHHHGH0CGGF00=;FFFF.?DGFF?CGGDE.B./99BAAEAFFFBFFFB=A9=9;-@-;.;9A9=9A.
@M03896:38:000000000-B4D98:1:1114:12597:3531 2:N:0:159
CCTGTTTGCTCCCCACGCTTTCGCACCTGAGCGTCAGTCTTCGTCCAGGGGGCCGCCTTCGCCACCGGTATTCCTCCAGATCTCTACGCATTTCACCGCTACACCTGGAATTCTACCCCCCTCTACGAGACTCAAGCTTGCCAGTATCAGATGCAGTTCCCAGGTTGAGCCCGGGGATTTCACATCTGACTTAACAAACCGCCTGCGTGCGCTTTACGCCCAGTAATTCCGATTAACGCTTGCACCCTCC
+
CCCCBFFFFFFFFGFGEEFFFGFGGGGHGHHHGGEFGHHHHHHHGGFHHGCEEEEEGGEHHEEFGHG@EEGHHHHHHEHGHGHHHHHGGGGGHHHHHGDGCCHHGHBCFGGHGHHGHHHGGGGHGHGEAGCDC0<DGHD<CGGF0<GGCCGHBBGG;;GGGHCEFB/CFFFE-?B?CABFFFFGFFF/:FB:B/;;/.A;>DFFFFF;DDCBBAFBBEDBFF.:F/9/9BBA.;AFFDF..9:;BBFFFF
@M03896:38:000000000-B4D98:1:1114:9337:6303 2:N:0:159
CCTGTTTGCTCCCCACGCTTTCGCACCTGAGCGTCAGTCTTCGTCCAGGGGGCCGCCTTCGCCACCGGTATTCCTCCAGATCTCTACGCATTTCACCGCTACACCTGGAATTCTACCCCCCTCTACGAGACTCAAGCTTGCCAGTATCAGATGCAGTTCCCAGGTTGAGCCCGGGGATTTCACATCTGACTTAACAAACCGCCTGCGTGCGCTTTACGCCCAGTAATTCCGATTAACGCTTGCACCCTCC
+
ABB?AFFFFFFFGGGGEEEFFGEEGGGHFHHHGGEEGHGHFHGHGFFFH?0EAE>EGGGH?EFGGHE>>EFHHHFHFGGGHFGHHEGFFEEGHHHHH?>BBCGHHHB0?GGGGGHHHHHGGGGHHGFD.<CHG0<0DH0/<C=0:;CGCCGHHFF;CCHHHHE.:://;CFGBGAFDABGFFFFFFF/;BBFBB9BFFEFFFFFEF-9.;-;@A.FFED=@AA;//9BFFFFAADBF?@.;9::9BF?ED
@M03896:38:000000000-B4D98:1:1114:14927:7544 2:N:0:159
CCTGTTTGCTACCCATGCTTTCGAGCCTCAGCGTCAGTTGGTGCCCAGTAGACCGCCTTCGCCACTGGTGTTCCTCCCGATATCTACGCATTCCACCGCTACACCGGGAATTCCATCTACCTCTGCACTACTCAAGAAAAACAGTTTTGAAAGCAATTCATGGGTTGAGCCCATGGTTTTCACTTCCAACTTGTCTTCCCGCCTGCGCTCCCTTTACACCCAGTAATTCCGGACAACGCTTGCCCCCTAC
+
CCCCCFFFFFFFGGGGGFGGGGGGGGGHHFGGGFEEGHFHGGGHHGHHGGFGHHEEGGGHGEEEGHGGFGHEHHHHHGGGGGGHHHHGGFGGHHGHHGFGGGHHH@EBCGHHGHGHHGHHHFHHGHHFGGGHGDC1G00FGEHB1GFGHGGF=CGHHHHHHFGHG<@/CGHGEHFH<GFEHFHHHHGGFFCF;CFFGGGGGGGGGGGGGFGGGFBFFFFFDEFFFF/BFF/:9=@AAAF.;;AFFEFCEF
@M03896:38:000000000-B4D98:1:1114:14906:7550 2:N:0:159
CCTGTTTGCTACCCATGCTTTCGAGCCTCAGCGTCAGTTGGTGCCCAGTAGACCGCCTTCGCCACTGGTGTTCCTCCCGATATCTACGCATTCCACCGCTACACCGGGAATTCCATCTACCTCTGCACTACTCAAGAAAAACAGTTTTGAAAGCAATTCATGGGTTGAGCCCATGGTTTTCACTTCCAACTTGTCTTCCCGCCTGCGCTCCCTTTACACCCAGTAATTCCGGACAACGCTTGCCCCCTAC
+
BBCABFFFFFFFGGGGGFGFGGEGHGGHHHHHGGGEGHGFFEGGHFBGAGHHHHEFGGGHGGGGGHFGEGGEHHHHHGGEEGEHHHHGGFGGGHHHHGEFGGHHHEEDGFGHHHHFHGGHGFHHHHGFDFGHF<CDDGHHHGHF1F=GFGHEH<FGFHHHFHEGGCACCGCC.CFFCCGEGHHHGHG0CGFF0CFGGGGGGGGGGGGGGGGGGFFFFFFFDE?FB/:BFF/@A>@AADF.;:ABBEFFEF
@M03896:38:000000000-B4D98:1:1114:14186:8034 2:N:0:159
CCTGTTTGCTCCCCACGCTTTCGCACCTGAGCGTCAGTCTTCGTCCAGGGGGCCGCCTTCGCCACCGGTATTCCTCCAGATCTCTACGCATTTCACCGCTACACCTGGAATTCTACCCCCCTCTACGAGACTCAAGCTTGCCAGTATCAGATGCAGTTCCCAGGTTGAGCCCGGGGATTTCACATCTGACTTAACAAACCGCCTGCGTGCGCTTTACGCCCAGTAATTCCGATTAACGCTTGCACCCTCC
+
CCCBBFFFFFFFGGGGFEEFFGEEGGGGFGHHGGEEEHGHHHHHGGGHHGGGEEEGGGGHGEEGGHFEEGGHHHHHHHHGHGHHHHHGGFGGHHHHHGDGGCHHHHHFGHGHHHHGHHHGGGGHHGG<<CCGFCGDGHFCCGGC:GHGGHGCCCCGCGHHHHHEC:9CFFGGGGAGGGGGGFFFFFF;BFFFFEB:BFEFFFFFFFFDFFAFFDFFFFDCFFE9FFFFFFFFDDFFFFFDAEEBFFF?FD
@M03896:38:000000000-B4D98:1:1114:14204:8041 2:N:0:159
CCTGTTTGCTCCCCACGCTTTCGCACCTGAGCGTCAGTCTTCGTCCAGGGGGCCGCCTTCGCCACCGGTATTCCTCCAGATCTCTACGCATTTCACCGCTACACCTGGAATTCTACCCCCCTCTACGAGACTCCAGCTTGCCAGTATCAGATGCAGTTCCCCGGTTGAGCCCGGGGCTTTCACATCTGACTTAACAAACCGCCTGCGTGCGCTTTACGCCCAGTAATTCCGCTTAACGCTTGCCCCCTCC
+
BBBBBFFFFFFFGFFEAEE2AG?EEGGHGFHHGGEEEGFHHHDHG?EGHGCCEE>EEFGHGGGGGHAEEEGHHHHHHFGFGFFHHGGFG/EFFGFHHFFGCBFHHHFF2<FHHHHHHHHGGGGGGGG.><CDG<CCGHF/<CG0C:GHHHGGFCG;;CGHG/--;9-//9;A9D-@-;EFFBFBFFF/99F9;B99/.;AACFF?.@9ADDCFFE/;AA-9A.;/BBFFFF...9/;.9.;.;/;9@FFF
@M03896:38:000000000-B4D98:1:1114:14173:8046 2:N:0:159
CCTGTTTGCTCCCCACGCTTTCGCACCTGAGCGTCAGTCTTCGTCCAGGGGGCCGCCTTCGCCACCGGTATTCCTCCAGATCTCTACGCATTTCACCGCTACACCTGGAATTCTACCCCCCTCTACGAGACTCAAGCTTGCCAGTATCAGATGCAGTTCCCAGGTTGAGCCCGGGGATTTCACATCTGACTTAACAAACCGCCTGCGTGCGCTTTACGCCCAGTAATTCCGATTAACGCTTGCACCCTCCG
+
ABB?AFFFFFFFGGGGEF?FFGEGDGGHFHHHGGEGGHGFHHHHGGDHHGCEEE@EGGGHEEEEGHGEFGGHHHHGGGHHHGHHHFHEE?EFHHEHHGCCDCFHHHFFHGHHGGHGHHHGGGGHHHGD.?EHGCG<DGD/CHH0GFFGGHHHHFHCCGCGGHFEGF/BFGFGGAAA?EFFFFGGFFFBBFFFFFFFFFFFFFFFFFCA.9--9.9/BE?DD?E;/999;B/AA.;BFFFD.;A;/;D.9;.
@M03896:38:000000000-B4D98:1:1114:14190:8053 2:N:0:159
CCTGTTTGCTCCCCACGCTTTCGCACCTGAGCGTCAGTCTTCGTCCAGGGGGCCGCCTTCGCCACCGGTATTCCTCCAGATCTCTACGCATTTCACCGCTACACCTGGAATTCTACCCCCCTCTACGAGACTCAAGCTTGCCAGTATCAGATGCAGTTCCCAGGTTGAGCCCGGGGATTTCACATCTGACTTAACAAACCGCCTGCGTGCGCTTTACGCCCAGTACTTCCGATTAACGCTTGCACCCTCC
+
AAAAAFFFFFFFGGGGEFEFGGEGGGGGFFEGFGGGGHHHGGGHEEEGH??EAEEEGGGHGEGGGHE>EEGHHHHHGHHHHHHHHFHFGFGGGHGHG/>BBCGHHHF02FDGHHHFGHHGGCECDGF.>EEHF0GDGHF<CGH0;CHGF:0GGH0;CCGHHH0.:://9BFGAD?FGGGGGGGGFFF/;BFFFFBBFFEFFFFFFFDDFFFFAFFFF9A@CDFF//9/9BAFD?.9/.9...9/9;D.;A
@M03896:38:000000000-B4D98:1:1114:17256:11113 2:N:0:159
CCCGTTCGCTCCCCTGGCTTTCGAGCATCAGTGTCAGAACCGCCCCAGCCAACCACCTTCGCCACCGGCGTTCCTCCCCATATCTAAGGATTTTACCCCTACACTGCCAGTTCCGCCTTCCTCTACCGCCCTCAAGCCTGGCAGTTTCAGCTGCAAGTCCGGCGTTGGGCTCCGCGTTTTCACACTCCGCCTGCCACGCCACCTACGCTCCCTTTACGCCCAGTGATTCCGGGTAACGCCCGGCCCCTAC
+
AAAAAFFADAAAGG11ABBFGGGGHF0FGFH2FFFGG1AFGE//EE/B0/BBF//FFHHHG/EECHEE?EGGG0F10?/>F>GHHHHG0BGHH1FGHFGFGFGHB11B1BFFGFC/?/?FCGGDDDG@/<>CE0F11.C0>><<CH0000==C/<000=0A--C:;-.9C/9C..---;CFFGF//9--;----;//-;-;:FFEFF@AAA;-//;;-;>@?-//9/;BFF@-;-BFA>-;--9@@?E-;
@M03896:38:000000000-B4D98:1:1114:17238:11119 2:N:0:159
CCCGTTCGCTCCCCTGGCTTTCGCGCATCAGTGTCAGAACCGGCCCAGAAAACCACCTTCGCCACCGGCGTTCCTGCCAATATCTAAGCATTTCACCCCTACACTGGCAGTTCCCTCTTCCTCTACCGCCCTCAAGCCTAGCAGTTTCAACTGCCAGTCCGGCGTTCACCTCCGCGTTTTCCCCGCCCCCTTGTCAGGCCCCCTACGCCCCCTTTCCGCCCATTGTTCCCGACTCACCCCCCCCCCCACC
+
AAAAAFFADAAAGGGGGBFFGGE0000BFFH2DGEFFG10B/A/EEGFHHH0G?>FFHHHG/EEG0?>>EEGGHD1BG1>FCGGH21B0B>GG2BGHGCFFFGHGF0FC/?FGH110<FGHHHH1F1>//>CE0>>FFF10<0<=DGG0=D0<D/<0<<<.C?-;-./0;0;...9;9A.00B/---9-9---;;B/-;--;-9-;-9-9;9@99B/-:;;-////;/;/;----/9--9;-9;@@--;-
@M03896:38:000000000-B4D98:1:1114:7048:11314 2:N:0:159
TACCGCGGCTGCTGGCACACAATTACCATAACGGTGTCGTGTAGATCTCGGTGGGCGCCGTATCATTAAAAAAAAAAAAAAAAAACACAGATACTAGACGTAATAAAAACAAGAACAAAAATAAATAAAAAAGAATAAACAACAACATATAACTCAAGATATAGATATAACTACCCGAAAATAGAATAATCGTGTACTACTGTCAGGACACGAAGTAAAATAGTATGACATATTAAAGATGATAAGAACAA
+
BBBBBBBBBBBBGGGE2AEFFGHHHHHHGGFHGGGHGHDG1FFB5GHHF111A10100E>>1BF4DD44BBEEFGEE<B//<//-<.0.0111111100.....0000<...//////....000000000-...000000....9./00000000//9//////9:///////...--9-//////////.....//////9///./....-..9////////9///9////////9/;////////./.
@M03896:38:000000000-B4D98:1:1114:16717:13176 2:N:0:159
CCTGTTTGCTCCCCACGCTTTCGCACCTGAGCGTCAGTCTTCGTCCAGGGGGCCGCCTTCGCCACCGGTATTCCTCCAGATCTCTACGCATTTCACCGCTACACCTGGAATTCTACCCCCCTCTACGAGACTCAAGCTTGCCAGTATCAGATGCAGTTCCCAGGTTGAGCCCGGGGATTTCACATCTGACTTAACAAACCGCCTGCGTGCGCTTTACGCCCAGTAATTCCGATTAACGCTTGCACCCTCC
+
BBBBBFFFFFFFGGGGAEEFFGFGGGGHFGHHGGEEFHFFGHHHGFFHHGCFEE>EGGGHHGGGGHEEEFGHHHBHHFHHHGFHHHHGGFGGHHGHHDDDDCGHGHFCGGGHHHHGHHHGGGGHHFF?.<<GFCG<GHF<CGG0:0;GCGGHHB0CCGHGHH0.::/9;CFE9B9:BDGFGGGGFFF/BFFFFB;/9AFEFFFFFFFDFDBFFD.BF?.BFF.;//9BBF/9..:FFAB?..:/;;DEED
@M03896:38:000000000-B4D98:1:1114:15741:13608 2:N:0:159
CCTGTTTGCTCCCCACGCTTTCGCACCTGAGCGTCAGTCTTCGTCCAGGGGGCCGCCTTCGCCACCGGTATTCCTCCAGATCTCTACGCATTTCACCGCTACACCTGGAATTCTACCCCCCTCTACGAGACTCAAGCTTGCCAGTCTCAGATGCAGTTCCCAGGTTGAGCCCGGGGATTTCACATCTGACTTAACAAACCGCCTGCGTGCGCTTTACGCCCAGTACTTCCGATTCACTCTTGCACCCTCC
+
BBBAAFFFFFFFGGGGEAAAFG2EAEEHFGHGFFEEEHFGFHGHGGGHHGCGEEEEGGCHFEGEGHE>EEFHHHHHHGHDGFGHHHHFGEGGFGHHHDBBBCFHGFCC?2FGFGHGHHHGGGGHFFG...<DC0<<<CD/<GD0:0<GF00;::CC:<GHHF0.:0/99CFE--;-:9FBFFGFFFF/;BFF//;9;AEE9B@9.A=A.D-BFAF/BAA=DD?B//9;FFD.;.//;/;///;99FD?AD
@M03896:38:000000000-B4D98:1:1114:15737:13632 2:N:0:159
CCTGTTTGCTCCCCACGCTTTCGCACCTGAGCGTCAGTCTTCGTCCAGGGGGCCGCCTTCGCCACCGGTATTCCTCCAGATCTCTACGCATTTCACCGCTACACCTGGAATTCTACCCCCCTCTACGAGACTCAAGCTTGCCAGTATCAGATGCAGTTCCCAGGTTGAGCCCGGGGATTTCACATCTGACTTAACAAACCGCCTGCGTGCGCTTTACGCCCAGTACTTCCGATTAACGCTTGCACCCTCC
+
ABAAAFFCFFFFGGGGFEEAFGEEEGGHGFGGGGGFGHGHFHHHEGCGHD0EEEFGGGGHCEEGGHE/>EFHGGHHGGFDGGHHHHHFEEFGHHHHHFDGGCGHHHF?2FFGHHHFFHHGGGGHHGG<.<CGF0<<DC0<CGD0::CGHF0GHFFCCGHHHH0.;B;9FFGGA99-AABGGFGFFFF/BBBBBBBBBFEFFFFFFE@FFFFFFFFEFEDAFDABF/BFFFAD.9D/9AD..;A/;BDEED
@M03896:38:000000000-B4D98:1:1114:10016:15331 2:N:0:159
CCTGTTTGCTCCCCACGCTTTCGCACCTGAGCGTCAGTCTTCGTCCAGGGGGCCGCCTTCGCCACCGGTATTCCTCCAGATCTCTACGCATTTCACCGCTACACCTGGAATTCTACCCCCCTCTACGAGACTCAAGCTTGCCAGTATCAGATGCAGTTCCCAGCTTGAGCCCGGGGATTTCACATCTGACTTAACAAACCGCCTGCGTGCGCTTTACGCCCAGTAATTCCGATTAACGCTTGCACCCTCC
+
BBBABFFFFFDBFGGGAEEFFGEEGGGGFHHHGGEBEGGHHHHHGDFHHFGCEEEFGGGHHEGGGHDEEGGHHHHHHFGFGGHHFGFFF/?EGHGHHD>B<@FGHHF0FFDGGHHFHGHGGGGHFFF..<<GF0/<GFF<<GB0::;CG0;CH0C:;;CCHH0.::/9;;FFA--???FGG0C9CFF/;B9BBB:;;:EACFFFFF-:AD;@B.ABF..;9A./;9//BFF?.9.;B.;.;99/:BDFEF
@M03896:38:000000000-B4D98:1:1114:10027:15346 2:N:0:159
CCTGTTTGCTCCCCACGCTTTCGCACCTGAGCGTCAGTCTTCGTCCAGGGGGCCGCCTTCGCCACCGGTATTCCTCCAGATCTCTACGCATTTCACCGCTACACCTGGAATTCTACCCCCCTCTACGAGACTCAAGCTTGCCAGTATCAGATGCAGTTCCCAGGTTGAGCCCGGGGATTTCACATCTGACTTAACAAACCGCCTGCGTGCGCTTTACGCCCAGTAATTCCGATTAACGCTTGCACCCTCC
+
BCCBBFFFFFFFGGGGEEFFFGFFEGGHFHHHGGEFGHHHHHHHGGFHHGGGFEEGGGGHHGGGGHGEEGGHHHHHGFHGHHHHHHHGFEFGHHHHHDCDGCGHHHHFGHHHHHHGHHHGGGGHHGG..AEHF0GDGHB<CGGH:CGHGGHHHFG0;GGHHHBC:B//CFFGDGCG?EGGFFFFBBF;BFFFFFBB9AEFFFBDFFCDFFADFFFFFEFBAF?:B/;BFFFFFDFFF.@.;.:/9FFEFF
@M03896:38:000000000-B4D98:1:1114:13136:16040 2:N:0:159
CCTGTTTGCTACCCATGCTTTCGAGCCTCAGCGTCAGTTGGTGCCCAGTAGACCGCCTTCGCCACTGGTGTTCCTCCCGATATCTACGCATTCCACCGCTACACCGGGAATTCCATCTACCTCTGCACTACTCAAGAAAAACAGTTTTGAAAGCAATTCATGGGTTGAGCCCATGGTTTTCACTTCCAACTTGTCTTCCCGCCTGCGCTCCCTTTACACCCAGTAATTCCGGACAACGCTTGCCCCCTAC
+
BCCBCFFFFFFFGGGGFFGGGGEGGGGHHHHHGEEFGHHFGEGHFFHHGHFFHHEEGGGHHGGGGHFHFFHGHHHHHGGGGGGHHHHGGGGGHHGHHFEFFGGHHG?@CGFHHHGHHFHHHHHHHHHGFFGHG?F11F0FHGHF1>GHHAGHHCGGFHHHBGCGC<<<GFHEGHFFCFGGHBHHHHHFHHHEFFCCFGGGGGGGGGGGGGGGGF/BFBBFDE?BFEFBFFF;D=DAA;C.:EA/BADFFF
@M03896:38:000000000-B4D98:1:1114:13133:16057 2:N:0:159
CCTGTTTGCTACCCATGCTTTCGAGCCTCAGCGTCAGTTGGTGCCCAGTAGACCGCCTTCGCCACTGGTGTTCCTCCCGATATCTACGCATTCCACCGCTACACCGCGAATTCCATCTACCTCTGCACTACTCAAGAACAACAGTTTTGAAAGCAATTCATGGGTTCAGCCCATGGTTTTCACTTCCAACTTGTCTTCCCGCCTGCGCTCCCTTTACACCCAGTAATTCCGGACAACCCTTGCCCCCTACG
+
ABBAAFFFFFFFGGGBABB5BFAFEEGHGGHGDEEE2FF5BABAEC3BBFGEGFAEEFFHAEE?EHB2@?F>DGFGFEGEGC/F4FGFGEGEGGGHH?>><<FGHG/<BC@HGF@DGDHHGGHGFG1?1?FDC1<1?F0CGEA>1FF1G.<D<<C/<DFFGH0.<C.<=GGE:FF/;C.CHHHHGHF0GFB000;;;CFGDCBDG?A@DD?AF;/;B/9/;;.;/B/;FF/-.9>.9.;.:./;BEFA;A.
@M03896:38:000000000-B4D98:1:1114:19644:18483 2:N:0:159
CCTGTTTGCTCCCCACGCTTTCGCACCTGAGCGTCAGTCTTCGTCCAGGGGGCCGCCTTCGCCACCGGTATTCCTCCAGATCTCTACGCATTTCACCGCTACACCTGGAATTCTACCCCCCTCTACGAGACTCAAGCTTGCCAGTATCAGATGCAGTTCCCAGGTTGAGCCCGGGGATTTCACATCTGACTTAACAAACCGCCTGCGTGCGCTTTACGCCCAGTAATTCCGATTAACGCTTGCACCCTCC
+
BCBBCFFFFFFFFGGGEFEFFGEFGGGGFHHHGGEEEHGHHHHHGFEHHDFGEEEFGGGHGEGGGHEEEEFHHHGHGHHFHGHHHHHGGFGGHHHHHDCCDCGHHHGCGFHHHHHHHHHGGGGHHGFA.CCGH0<<GHH/CGFFCCHGHCGFGCBG;GHHHH0.::/;;FFFBC@@@:CCGFFFFFF:BFFFFFFFFFFFFFFFFFFADDCFFDEFFEDBCFF:BBFFFFFAADFFF.@.;A9;;FFFFD
@M03896:38:000000000-B4D98:1:1114:13824:20518 2:N:0:159
CCTGTTTGCTACCCATGCTTTCGAGCCTCAGCGTCAGTTGGTGCCCAGTAGACCGCCTTCGCCACTGGTGTTCCTCCCGATATCTACGCATTCCACCGCTACACCGGGAATTCCATCTACCTCTGCACTACTCAAGAAAAACAGTTTTGAAAGCAATTCATGGGTTGAGCCCATGGTTTTCACTTCCAACTTGTCTTCCCGCCTGCGCTCCCTTTACACCCAGTAATTCCGGACAACGCTTGCCCCCTAC
+
CCCCCFFFFFFFGGGGFGGGGGEGGFGHHHHHGGEEFHGD3EFHHFHHFGFGHHEEGGGHFEGGGHEGFGHGHHHHHGGGGGGHHHHGGFGGHHHHHGGGGFFHHG?@FGHHHHGHHHHHHHHGFHHFGHHHGGFG1F=FGGHFHFHHGGHHF<FGFHHH0GBECC<CGHHGFHFHGFHGHGHHHHHGHHFFFFFGGGGG?FGGGGAGGGFGGF0BBFFFAE.;FBFFFFF-.:@FE==.;EA;BECFFF
@M03896:38:000000000-B4D98:1:1114:18962:20809 2:N:0:159
CCTGTTTGCTCCCCACGCTTTCGCACCTCAGCGTCAGTCTTCGTCCAGGGGGCCGCCTTCGCCACCGGTATTCCTCCAGATCTCTACGCATTTCACCGCTACACCTGGAATTCTACCCCCCTCTACGACACTCAAGCTTGCCAGTATCAGATGCAGTTCCCAGGTTGAGCCCGGGGATTTCACATCTGACTTACCAAACCGCCTGCGTGCGCTTTACGCCCAGTACCTCCGCTTAACGCTTGCACCCTCCG
+
BBBABFFFFFFFGGGEEFEAFGEEEGGH233BEFEBEGHG5GGHGGEHFE0EAE>EGGGHFEGEGFEE>>FGHHHHH2F?FGHHHFFFEEEFGHHHHFDG/@FGHG2?<CFHF>FFFCGGFDFH1FF..<<GC/<<D/</<C;0;CCGB0;0;;CC;CGGC0:.;9/9;CFC---9-;CFGFFFFFE99B/9B/9;/.;E@BAF?FF.9A9@D..9999@;;EB9//;BE?.9../BDF...9/;BDEEF.
@M03896:38:000000000-B4D98:1:1114:18945:20814 2:N:0:159
CCTGTTTGCTCCCCACGCTTTCGCACCTGAGCGTCAGTCTTCGTCCAGGGGGCCGCCTTCGCCACCGGTATTCCTCCAGATCTCTACGCATTTCACCGCTACACCTGGAATTCTACCCCCCTCTACGACACTCAAGCTTGCCAGTATCAGATGCAGTTCCCAGGTTGAGCCCGGGGCTTTCACATCTGACTTAACAAACCGCCTGCGTGCGCTTTACGCCCAGTAATTCCGCTTAACGCTTGCACCCTCC
+
AAAAAFBFFFFFGGGGCFEFFGEE0EGH0BEGGGEFEHH12FGAEEEGBE//A/>EEGGHHGGGCFE@E@FGHDFHH0FGHFGHHHH<EEFG2FGHHGGGGCGHHCFFGHHGH2GBDHFCGCGHHH<>.<<GC/C<G/0<<G:0:C:C0;00<:0;0;GHB:0;/;//;FFF9A?@-9;CFFFFBF99;B/9/99;99EF@@@F?F@-AB-;@AAFFFB@@FF9B/B;BFB--ABFF?@-;--;;FFFFF
@M03896:38:000000000-B4D98:1:1114:8232:21654 2:N:0:159
CCTGTTTGCTACCCATGCTTTCGAGCCTCAGCGTCAGTTGGTGCCCAGTAGACCGCCTTCGCCACTGGTGTTCCTCCCGATATCTACGCATTCCACCGCTACACCGGGAATTCCATCTACCTCTGCACTACTCAAGAAAAACAGTTTTGAAAGCAATTCATGGGTTGAGCCCATGGTTTTCACTTCCAACTTGTCTTCCCGCCTGCGCTCCCTTTACACCCAGTACTTCCGTACAACGCTTGCCCCCTAC
+
BBBBBFFFFFFFGGGFFGGGGGEFGFFFHGGHGEGEGHFG3AAFGCEFBGGGHHEEGEGFEEGGGGGHFGHGHHHFHGGE?E?F4DGC?EEGHHFHHEG//EFHH/E@C/FFFHFHHFGHGHHHHFGCFCGGF1?F?FGCGEH0<>=F0<F1>0<GBFGHFHFA<<-//<CECGECCFGGHEHHHHH0:GFBBFFFFFFFGAAGGGFFGGDGGGB/B;:9A.;///9:BFD/9.A99@=.9.;B9EF-.A
@M03896:38:000000000-B4D98:1:1114:11176:25672 2:N:0:159
CCTGTTTGCTCCCCACGCTTTCGCACCTGAGCGTCAGTCTTCGTCCAGGGGGCCGCCTTCGCCACCGGTATTCCTCCAGATCTCTACGCATTTCACCGCTACACCTGGAATTCTACCCCCCTCTACGAGACTCAAGCTTGCCAGTATCAGATGCAGTTCCCAGGTTGAGCCCGGGGATTTCACATCTGACTTAACAAACCGCCTGCGTGCGCTTTACGCCCAGTAATTCCGATTAACGCTTGCACCCTCC
+
ABBAAFFFFFFFGGGGEEEFFGEEGGGHGHHHGGEFGHHHHHHHGGGHHGGGEEEGGGGHFEGGGHEEEGGHHHHHHGHHHHHHHHHGGFGGHHHHHFBDFCHHHHFFFHHHHHHGHHHGGGGHHHGGADGHF0C<DHHCGHH0G0CGGCHHHGFGCGHHHHCCC;/;FFGGGGFGFGGGFEFFFFF9BFFFFFFBFFFFFFFFFFFADFFFFF?FFFFFFFF/B99FFFFFF.DFFD@9.A;;9FD.AD
@M03896:38:000000000-B4D98:1:1114:11156:25686 2:N:0:159
CCTGTTTGCTCCCCACGCTTTCGCACCTGAGCGTCAGTCTTCGTCCAGGGGGCCGCCTTCGCCACCGGTATTCCTCCAGATCTCTACGCATTTCACCGCTACACCTGGAATTCTACCCCCCTCTACGAGACTCAAGCTTGCCAGTATCAGATGCAGTTCCCAGGTTGAGCCCGGGGATTTCACATCTGACTTAACAAACCGCCTGCGTGCGCTTTACGCCCAGTAATTCCGATTAACGCTTGCACCCTCCG
+
ABB?>FFFFFFFGGGGEFEFFGGGFGGGHGHHGGGGGFGFGFGFGD?HHGGGEGEGFFGHGGGGGHE/>EGHHHHHGGHHHHHGHHHGGEGGEGHHHDCGFCFHHGGAGHHFGHHFHHHGGGEG1GF.>CDFF0C<DHECGHH0::GGHBFFC:CC;CHHFH0.;9:CFFFEGG?FAGGGFFFFFFFBFFFFF/BBBFEEFFFFFFFFFFCBC../FFFAFA.99BFFFB:A.9ABB9-...99:;A.AD.
@M03896:38:000000000-B4D98:1:1114:11182:25689 2:N:0:159
CCTGTTTGCTCCCCACGCTTTCGCACCTGAGCGTCAGTCTTCGTCCAGGGGGCCGCCTTCGCCACCGGTATTCCTCCAGATCTCTACGCATTTCACCGCTACACCTGGAATTCTACCCCCCTCTACGAGACTCAAGCTTGCCAGTATCAGATGCAGTTCCCAGGTTGAGCCCGGGGATTTCACATCTGACTTAACAAACCGCCTGCGTGCCCTTTACGCCCAGTCATTCCGATTAACGCCTCCACCCTCC
+
BBBBBFFBFFFFGGGGEEEAAGEEEGGGGFHGGEEEGHGHHHHHGGFHHGGFGEEEGGGHHGGGGHEE>EFGHHHHHGHFGGGHHFHFEEFGHGFGGDF?C@GHHHHFGHHHHHFHHGFCCAFGGGGD?DEGC0C<DGFCGGD0C0;CGGFGH;:00<GHHHB.:B//BBCE@C@??AFFFFGBBFF;BBBFFFFFFFAEBFFDFFFDFF.9/9//;:;B@A99:9F9BFF.9..BF.@-9.9.;AD.:D
@M03896:38:000000000-B4D98:1:1114:21448:26515 2:N:0:159
CCTGTTTGCTCCCCACGCTTTCGCACCTGAGCGTCAGTCTTCGTCCAGGGGGCCGCCTTCGCCACCGGTATTCCTCCAGATCTCTACGCATTTCACCGCTACACCTGGAATTCTACCCCCCTCTACGAGACTCAAGCTTGCCAGTATCAGATGCAGTTCCCAGGTTGAGCCCGGGGATTTCACATCTGACTTAACAAACCGCCTGCGTGCGCTTTACGCCCAGTCATTCCGATTAACGCTTGCCCCCTCC
+
AAB>AFFFFFFFGGGF2AAAFG2EEGGHBA2BEFE2AGGHBGGHEEABBA0AAE>EEGGG1BEEFH?/>>FHHHHHGGGFGGGHHHGFEEFGHGGGH/>B/@FGHH2?F2?GGGFGHHHGGGGHDGC..CEHFC/<<CG<CGD0;0CC0;0C00;0;CCHGCC:::9:/:FE9-;?-CFFF0;;FFF//;/;/9B//;AA=DFFFFADD99>BAAFF.:9@9.//F/BFF/..;./;.;.99:/;ED;FF
@M03896:38:000000000-B4D98:1:1114:21445:26532 2:N:0:159
CCTGTTTGCTCCCCACGCTTTCGCACCTGAGCGTCAGTCTTCGTCCAGGGGGCCGCCTTCGCCACCGGTATTCCTCCAGATCTCTACGCATTTCACCGCTACACCTGGAATTCTACCCCCCTCTACGAGACTCAAGCTTGCCAGTATCAGATGCAGTTCCCAGGTTGAGCCCGGGGATTTCACATCTGACTTAACAAACCGCCTGCGTGCGCTTTACGCCCAGTACTTCCGATTAACGCTTGCCCCCTCC
+
BCCBAFFFFFFFGGGGAEEFFGEEFGGHGAFFFGEAEGGHHHHHGGGGHDECEE>EGGGHBEFEGHE/EEFHHHHHHGFEGGHHHHGFE?EEHHHHH<BC@BGHHGG??FGGGGGFHHHGGGGHHH.>.<<GG0<<<GD<CGD::<CH0;:CGC0=CGGHHHHAC:/;:BFFB?@AA:CFGFFCFFF0:BFFBB::0;AFDDFF.F:ADD;@DFFFFADB@.90;0BFFFD.:9AFF.;.9;A09AD-DD
@M03896:38:000000000-B4D98:1:1114:21462:26535 2:N:0:159
CCTGTTTGCTCCCCACGCTTTCGCACCTGAGCGTCAGTCTTCGTCCAGGGGGCCGCCTTCGCCACCGGTATTCCTCCAGATCTCTACGCATTTCACCGCTACACCTGGAATTCTACCCCCCTCTACGAGACTCCAGCTTGCCAGTATCAGCTGCAGTTCCCAGGTTGAGCCCGGGGATTTCACATCTGACTTAACACACCGCCTGCGTGCGCTTTACGCCCAGTACTTCCGATTCACGCTTGCACCCTCC
+
BBBBAFFFFFFFGGGGEEAFFG?EEGGHHBCFEGEEEFGHFHGHFGDHHCECEEEFGGGHGEGEFH1/EGGHHHHHGFH?FGHHHHHEE?EFHHHHHACFGF2FGGGG2<GHHGDFHHHGGFFHGHG.>.<GF/<<GHD<CGG0;CGHBC0;G/:;<CGHGFHAF9;/CFGGFGDA-;BFFCF/BFF/:;BFBB;:/.;AFFFFFEC..9-9@A9/9.9;9A./9/B/FF.A..//;AFAE.;/9BDFFF
@M03896:38:000000000-B4D98:1:2101:13050:5866 2:N:0:159
CCTGTTTGCTCCCCACGCTTTCGCACCTGAGCGTCAGTCTTCGTCCAGGGGGCCGCCTTCGCCACCGGTATTCCTCCAGATCTCTACGCATTTCACCGCTACACCTGGAATTCTACCCCCCTCTACGAGACTCAAGCTTGCCAGTATCAGATGCAGTTCCCAGGTTGAGCCCGGGGATTTCACATCTGACTTAACAAACCGCCTGCGTGCGCTTTACGCCCAGTAATTCCGATTAACGCTTGCACCCTCCG
+
>>AAAFFFFFFFGGGGGFGGGGGGGGGHFHHHGGGGGHGHHHHHGGGHHGGGEGEGGGGHHGGGGGE?EEGHHHHHHHHHHHHHHHHGGEGGHHHHHDDGGCFHHHGFGFHFHHHGHHHGGGGHHGGE<EAGHHGFGHG/<GGCCGHHHGHHHCGHHHHHHH0E:FBFFFGGGGGGFFGGGGGGFFFBFFFFFFFFFFEACFFBEF>;AA->B?F0BEF@D?9090;BFFFFDB90;.B.9.:BFFFFFD.
@M03896:38:000000000-B4D98:1:2101:13037:5880 2:N:0:159
CCTGTTTGCTCCCCACGCTTTCGCACCTGAGCGTCAGTCTTCGTCCAGGGGGCCGCCTTCGCCACCGGTATTCCTCCAGATCTCTACGCATTTCACCGCTACACCTGGAATTCTACCCCCCTCTACGAGACTCAAGCTTGCCAGTATCAGATGCAGTTCCCAGGTTGAGCCCGGGGATTTCACATCTGACTTAACAAACCGCCTGCGTGCGCTTTACGCCCAGTAATTCCGATTAACGCTTGCACCCTCCG
+
>>AAAFFFFFFFGGFFEEFFFGFGDGGGCGHGGGGFGFGGHHHGGFEHHGGGGEEFGGGHFGFEGHEEEGGFGFHHGEGHHHHHHGHGGGGGGFGHHCCGG@BGHHFGGFHHHHHGHHHGGGGHFFFD>DEHFFFFHHFCGHF:0<GFFGFFBCFGCFGGHHGECF9BFFGGGGGAAFFGBBFFFFF;/FFBBBBFFAEFFFFFFFB9DDBD;../BEDCB?.:B/B9F9F?DD?FB.@99.ABFFFEED.
@M03896:38:000000000-B4D98:1:2101:13106:7982 2:N:0:159
TACCGCGGCTGCTGGCACACAATTACCATAACGGTGTCGTGTAGAACTCGGGGGGCGCCGTATCATTAAAAAAAAAAAAAAAACAACTCAGAGGAAATCTCGCTTTGTTTACAAAGTATTGCACTACAACACTCTTTACGCCAACTTCTAATTACTTGTTGTAAACCTATACACACTACCGATGATCCCATCTTACCATCATCGCATGCTATAATCTATCTAACTAACTCATATACTATTGTACTAACAAA
+
BABBBB??DBBAGGFE232EAAFGBFHFFHHHGEAFEFEFA125A5BD51100>/---<-<;C.:G000000:9A-99----99.../;///;.../;/9/.;.../99;///:/9////////9/////9;////9//;;9.-.9////////////9/../////////99//:///.-.-.9//:.///////;//9////....///////9///9////////////9//////////////9//.
@M03896:38:000000000-B4D98:1:2101:9517:8637 2:N:0:159
ACTAACTGCTCCCCCCGATTTCGCCCCCCCCCGTCCCTCCCCCACCCTGTTTCCCCCTTCTCCCCCTCTCTTCCACCCGCTCTCTACTCCTTTCACCACTCACCCTGACACTCTCCCCCCCTCTCCGACACTCCATCTTTCCCTTATCCCACACAGTTCACCGTCTTCTCCCGCTTCTTTCCCCTCACACCCCCCCCTCCGCCGTCTTCCCATATACTCCCACACACACTTATCTCCACATCCTCCCTCA
+
>1>1111BB@FB1A1A00000B000AE//////?>?/@B//?//?>//0111@2B0?/B0>1B>EE</0B12B>1B0<<//>/<1>???11<2111?1/?F01??/000<11<1100..<<-.//:.--:;9///0900;;;00090C099..9..00;000..-9-;:///-----9/9B//--9--//--9-9---9;-A--;99-/;-/////:/9/---:-----//9///:;/-/9///:;:-9-
@M03896:38:000000000-B4D98:1:2101:13163:9078 2:N:0:159
CCTGTTTGCTCCCCACGCTTTCGCACCTGAGCGTCAGTCTTCGTCCAGGGGGGCGCCTTCGCCACCGGTATTCCTCCAGCTCTCTACGCATTTCACCGCTACACCTGGAATTCTACCCCCCTCTACGAGACTCACGCTTGCCAGTATCAGATGCAGTTCCCAGGTTGAGCCCGGGGATTTCACATCTGACTTAACACACCGCCTGCGTGCGCTTTACGCCCAGCACTTCCGATTAACGCTTGCACCCTCCG
+
1>>>>DD1FFFFAEFG1EAAAFEECGGH0FGF0/E?EGFFFHFHGE?1G//AB>/>@CGG.<<<CG<-<<CHHHHHFFH/CCCGHHHGGCC:CGBBF?AA@?CFFFBF/CFGGGGFFGGG@@FFFFFFBBBFFF/9;?E-AFFF/;BBFFFFFBFB99FFFBF-9/-BFFBE@@=-;ABFFBB/FFF9;/9BBBF//-9--;-;AA@-AA@@-9-/9:A;999---;B;/BBB99;9-;-9--9/B?--;;
@M03896:38:000000000-B4D98:1:2101:13135:9082 2:N:0:159
ACTGTTTGCTCCCCACGCTTTCGCACCTGAGCGTCAGTCTTCGTCCAGGGCGGCGCCTTCGCCACCGGTATTCCTCCAGATCTCTACGCATTTCACCGCTACACCTGGAATTCTACCCCCCTCCACGAGACTCAAGCTTGCCAGTATCACATGCAGTTCCCAGCTCGAGCCCCGGGATTTCACATCTCACTTAACAAACCGCCTGCGTGCGCCTTACGCCCAGTAATTCCGATTAACGCTTCCACCCTCC
+
1>>1>BD1DDFFFCBEAEE0FFCEAEEH00FEEEG?EHFFFDA0EE/FC//AE/EEGGEG/>/EEHE/<>?BFFFHH0G1FC2GFHHCCCBCHHHGG?@@@/1?FGB00FFGFDFBFFC@@@C./<<<-:;000/0:C:/;G0000;C000;B9F0;0;B909.0/.-9.?A.-9-@B/99BB9/BF/BF////;;/-99@@?BFF;9-99=-9-/;-9-;--9;/9/BB/?9-9//-;---///-;9A9
@M03896:38:000000000-B4D98:1:2101:13150:9092 2:N:0:159
CCTGTTTGCTCCCCACGCTTTCGCACCTGAGCGTCAGTCTTCGTCCAGGGGGGCGCCTTCGCCACCGGTATTCCTCCAGATCTCTACGCATTTCACCGCTACACCTGGAATTCTACCCCCCTCTACGAGACTCAAGCTTGCCAGTATCAGATGCAGTTCCCAGGTTGAGCCCGGGGATTTCACATCTGACTTAACAAACCGCCTGCGTGCGCTTTACGCCCAGTCATTCCGATTAACGCTTCCACCCTCCG
+
3>AAAFFFFFFFGGGGEEEFFGFEGGGHAGFFEGFGGHHFHHHHGEDGHFC0<<>CGGGHADFGGHD?CFGHHHHHHCGCGGHHHCGFCDDGFHHGGCBGGAFGGFCC9BFFFBFFGGGGFFFFFFA..;;FFFB/;BB/;F/9:/BBB9/BF9;;9:FFFF/.99.;9FFFFB=D-;BFFFFFFFF9/;BBFFFFFFFFFFF.AA@..;-;-.AFFAABCF./9FFFFF9D.;.BFFCA..;9BFFFFF.
@M03896:38:000000000-B4D98:1:2101:23344:9709 2:N:0:159
TACCGCGGCTGCTGGCACACAATTACCATAACGGTGTCGTGTACATCTCGCTGGGCGCCGTCTCATTAAAAAAAAAAAAAAAACAACACCAAGTATATAACTCAGTAAAACTAACACTAAAACACCTACACGCTTTCTAACAATTGCTACTACCAAATGACCTTCTTCTTCTCTCCACAGCTTCACTATCCCTACCTTACACACTAATTGCACTATGTTATACTACAAACTACAGCTCACTCACCCTCA
+
BBBCBCBBCCCCGGGGGCCFEEDGHHHHHHGHGEE2BEAF1BB555BF51111A110>E/>/B2B44444BFEEGG?<//<</?///////.011111111<>1111110000</</0//000.<:////:.-...:0;00/000000;0000/00.0000/00/0000000000/0//..////:////////:.//;//9/./////////9:////99/B//9//9./////9////9;//...9.
@M03896:38:000000000-B4D98:1:2101:19121:9883 2:N:0:159
TACCGCGGCTGCTGGCACACAATTACCATAACGGTGTCGTGTAGATCTCGCGGGTCGCCGTATCATTAAAAAAAAAAAGAATCCACCTCCATTGCGGTTTCGCTTTTTTCAAAAAAAACATCTCACACACACTCTGTACGCCTGCTTCTATTGACTTAAGAGCATAGTGTGCTATTTGTTGCAGGCAGCCAATAACCATATTATCTTTGCTCAGTCGTCGTCGTCCGATGTATCAGTATATAACAATCACA
+
BBBBBBBDBDBBGGGGFA2GECGHGHHHHHGHGGEHGHGF1BA5A5DG5110>>////?//110BEG44?43//E?@<//<222<2<00/01111?/<-<1>.<.>1<</0000.---..0090000/.9.9//00900..-..;/00000;//9B/////9./9/;9///////////..///........////////////9://;///////.:.--.9-..-9...///////////////;////
@M03896:38:000000000-B4D98:1:2101:19108:9897 2:N:0:159
TACCGCGGCTGCTGGCACACAATTACCATAACGGTGTCGTGTAGATCTCGGCGGTCGCCGCACTATTAAAAAAAAAAAAAAAAAAGCATTAAAACACACCTAAGCCAGATAAAAAAAAACAGAAAGAACATAAACGAGTAGAAAACAGAGAAAAAAAAAGAGCAAAAGATTGAACATACAGTGAATGAGCTACTGAGCACAGTAAGAAATACAAGACTATTGCTAGGATGTTGACAGTAGAAAAATATAGA
+
BABBBBDBBBBBGGFEG3EFCFGFFHHHGFFHGGGF1BEFAF25555DA1A1A>//>?E//>//34444B4BECCCC<><<->-@../0000000:....//////:..00900099--..//////..//////....9:///.99.//.//..--9-....///././///////////9/:///////////////.9.;////////////../9///////.////////////////.../////
@M03896:38:000000000-B4D98:1:2101:13158:10109 2:N:0:159
CCTGTTTGCTACCCATGCTTTCGAGCCTCAGCGTCAGTTGGTGCCCAGTAGACCGCCTTCGCCACTGGTGTTCCTCCCGATATCTACGCATTCCACCGCTACACCGGGAATTCCATCTACCTCTGCACTACTCAAGAAAAACAGTTTTGAAAGCAATTCATGGGTTGAGCCCATGGTTTTCACTTCCAACTTGTCTTCCCGCCTGCGCTCCCTTTACACCCAGTACTTCCGTCCAACGCTTCCCCCCTAC
+
>>>AAFFFFFDFGGGF4BBEFFFGFFGHHHFGGGDEEGEGBGGHFF3GGF5FGGEEGGGHFFGDGH3EBBGEGGHHGGGEEGCHHFGFCFGGHHGHH?E@/EGHHE/<CCHHHHGFHHEGHHHHCFDCF@FGGGFDDFBBHEGB1=FF0<DDGF1<1FG0=G0<<<-</CHG.GCF::CEGHHHGF:0CGHGBCFF0C9FEGGDGGGG@DGFB0BBF/9BAE.;F9BFBF./...//;;...9BFD?-.9
@M03896:38:000000000-B4D98:1:2101:23391:11235 2:N:0:159
CCTGTTTGCTCCCCACGCTTTCGCACCTGAGCGTCAGTCTTCGTCCAGGGGGCCGCCTTCGCCACCGGTATTCCTCCAGATCTCTACGCATTTCACCGCTACACCTGGAATTCTACCCCCCTCTACGAGACTCAAGCTTGCCAGTATCAGATGCAGTTCCCAGGTTGAGCCCGGGGATTTCACATCTGACTTAACAAACCGCCTGCGTGCGCTTTACGCCCAGTAATTCCGCTTAACGCTTCCACCCTCC
+
>>AAAFFFFFFFGGGG?EEEFGGGEGGHHHGGGGGGGHHHHHGHGFEGHEAAEEEFGGGHGFDEGFEE>EFGHHHHGFFHHHHHGHGFGEFGHHHHHFGGGCGGHH2?2FGHHGFFGHHGGGGHFFF.<<CGCHCDDGB/CGGC:;CCGGBCG::;CCGHHH0;:9//CFGE-A9?FDGGGGGFFFB//;F/BBBBF9AABFFFFF=ADDDF-A.:BEA@@D.BFB/BFFF...AFB.B...;/BFFEFF
@M03896:38:000000000-B4D98:1:2101:23373:11238 2:N:0:159
CCTGTTTGCTCCCCACGCTTTCGCACCTGAGCGTCAGTCTTCGTCCAGGGGGCCGCCTTCGCCACCGGTATTCCTCCAGATCTCTACGCATTTCACCGCTACACCTGGAATTCTACCCCCCTCTACGAGACTCAAGCTTGCCAGTATCAGATGCAGTTCCCAGGTTGCGCCCGGGGATTTCACATCTGACTTAACACACCGCCTGCGTGCGCTTTCCGCCCAGTAATTCCGATTAACGCCTCCACCCTCC
+
>>A3AFFBDBFFGGFG?EEEFGFEDEEF3BCFEGEFGFGHHHHHGE?EFE0EEEEEEGGH1EEEGHE/EEGHHFHHHGHHGHHHHHGGGEDGFFFHG/BDC<<?GGFFCHHHGHHGFHFCCGGFFF<<..<DCG<0<CD/CGG0:<GFCGFGG:C0;CHHC0<:/9C.-;:@;---@.BBFFFFFFF/BFFFBBBF/.AD>@-..9-;DA-;-.9/:.;9-.AFF///;//.;9A9B.9-;.99.9::AD
@M03896:38:000000000-B4D98:1:2101:8156:11573 2:N:0:159
CCTGTTTGCTCCCCACGCTTTCGCACCTGAGCGTCAGTCTTCGTCCAGGGGGCCGCCTTCGCCACCGGTATTCCTCCAGATCTCTACGCATTTCACCGCTACACCTGGAATTCTACCCCCCTCTACGAGACTCAAGCTTGCCAGTATCAGATGCAGTTCCCAGGTTGAGCCCGGGGATTTCACATCTGACTTAACAAACCGCCTGCGTGCGCTTTACGCCCAGTAATTCCGATTAACGCTTCCACCCTCC
+
>>AAAFFFFFFFGGGGEFGFGGDEEGGFEGHGEFEFEHFGHHGHGGDHHEFGEEEEGGGHFGGGGHG/EGGHHHHHHGHGHHHHHFHFGEEGHHHHHDBDCBFHHHGAFBGFGHFHHHHGGCGFFFF.CDAGCGCDDHF/CG0:CCCCHBCGF:;;<:GHCG0.:9/;CCGEDB-?FFGGBFGBBBB;9:B9;FBBF.EE=DFFFF;D.AC@@?A/9ADFA9./;/9/BB;9.:D/;.@AA.9BFFDFFF
@M03896:38:000000000-B4D98:1:2101:13059:11980 2:N:0:159
CCTGTTCGCTCCCCACGCTTTCGTCCCTCAGCGTCAGTTATATCTTGGTAACCTGCCTTCGCAATTGGTGTTCTAAGTAATATCTATGCATTTCACCGCTACACTACTTATTCCAGCTACCTCAAATATACTCAAGACTTACAGTATCAATGGCAGTTCTATCGTTAAGCGACAGGCTTTCACCACTGACTTATAAGTCCGCCTACGGACCCTTTAAACCCAATAAATCCGGATAACGCTTGCACCCTCC
+
>>AABFFBDBBCGGGGEEEAFGFHGGGHHHFHGEEGGHGHHHHHHHHGFFGHHHGHHHHHEEBBEHGHFGHEGHGHHGFGHHHHHHHHGHHHHHHHHGGGGCFHHHHHHHHHHHHGHHHHHFHFFGHHHHHHGFGGFFGHHHHBGHHHHHHGC@FEFGHHHHHGGGHF1GCDGG<>FFHHHFHHHHH<<GGHHHFHGHGHGGGGGHF.ECCGFBFFG0;FDEGGB0CBFB.-AAEGFDFBA9AFFBDFFD
@M03896:38:000000000-B4D98:1:2101:13059:11998 2:N:0:159
CCTGTTCGCTCCCCACGCTTTCGTCCCTCAGCGTCAGTTATATCTTGGTAACCTGCCTTCGCAATTGGTGTTCTAAGTAATATCTATGCATTTCACCGCTACACTACTTATTCCAGCTACCTCAAATATACTCAAGACTTACAGTATCAATGGCAGTTCTATCGTTAAGCGACAGGCTTTCACCACTGACTTATAAGTCCGCCTACGGACCCTTTAAACCCAATAAATCCGGATAACGCTTCCACCCTCC
+
3>AAAFFBBBBBGGGEEEFFFGEGGGGHHHGHGGEEEGGHGHHHHHGGFGGHHHGGHHHHHEBBEGFB@FGEGHFFHF4FGHHHHHGHFHHHHHHHHGEGGCGHHHFGGFHHHHHDGHHHHFHFGFHHFGHHFGGDFCGGBGFFBFFB?FF2C@2C@FGHGHHDFCGFFHDDDG<CFHFHHEHFHHG<DFHHHHHHDDGGGGGGGFD..ADGFBGGGBBB:E.BBF9BFGD?.AFGC?C...;BBFFAFD
@M03896:38:000000000-B4D98:1:2101:11597:13590 2:N:0:159
CCTGTTTGCTACCCATGCTTTCGAGCCTCAGCGTCAGTTGGTGCCCAGTAGACCGCCTTCGCCACTGGTGTTCCTCCCGATATCTACGCATTCCACCGCTACACCGGGAATTCCATCTACCTCTGCACTACTCAAGAACAACAGCTTTGAAAGCAATTCATGGGTTGAGCCCATGGTTTTCACTTCCAACTTGTCTTCCCGCCTGCGCTCCCTTTACACCCAGTAATTCCGTACAACGCTTCCCCCCTAC
+
>>AAAFFFFFFFGGGGFFGGGGEGGEGHHHHHGGEGGHFHGG2FGFGGGGBFHH0EGGGHGGGGGHFGFFHGHHHHHGGEFGGHHHHGGGGGHHHHHEEGGCGHHE/<BFGHHHHFHGGHHHHHHH@FFGHHHDFBF00?0FA00>F1FFHFB<F<<FHHBGFE<<<//<GFGHGB;;GCCGHHHHGFHFFBFGGGGFGGGGGGGGGGGFDEB00BB9BBD?EF//99FF//:.:9;@D9..:/:AC-;A
@M03896:38:000000000-B4D98:1:2101:11577:13597 2:N:0:159
ACTGTTTGCTACCCATGCTTTCGAGCCTCAGCGTCAGTTGGTGCCCAGTAGACCGCCTTCGCCACTCGTGTTCCTCCCGATATCTACGCATTCCACCTCTACACCGGGCATTCCATCAACCTCTGCACTACTCAAGAACACCACTTTTGACAGCAATTCCTGGGTCCATCCCATAGTTATCACTTCCAACTTATCTTCCCTCCTGCGCTCCCTATATACCCCGTAATTCCCACCCATCCTCCCCCCTTCC
+
>>>1>3BCF3@B1ABFFFE3BAAE00EEABFB0000A2BD1/BDAAF/A112BFA/E//1/A/BE10/0//BFGEG>?//>/>BBBFAEE/?GH2FE0>B1>BBB////<0B2F22B11B<@F11@2<<1@FGD@<<<0F0?//11?1=.<11<001>1D1F0.</.<0=.CG0/0=<0;0000;<0;:;G:0;<:00;;0/.//9---9.9/0;009009.9;---B////---9/:-///-999---/
@M03896:38:000000000-B4D98:1:2101:11602:13608 2:N:0:159
CCTGTTTGCTACCCATGCTTTCGAGCCTCAGCGTCAGTTGGTGCCCCGTAGACCGCCTTCGCCACTGTTGTTCCTCCCGATATCTACGCATTCCACCGCTCCACCGGGCATTCCATCTACCTCTTCACTACTCACCACCACCACTTTTGCAAGCCATTCATGGGTTCACCCCATTGTTTTCCCTTCCAACTTATCTTCCCGCATGCGCTCCCCTCACCCCCACTACTTCTGTCACACCCACTCCCCCTCC
+
>>A33DFCFFFDFGBFFFFDGGEFFEEGGFCBEEA22DG53EFGHC2AE011DG00EE1GAEEEEH35@3B?F@GGGF?EECEG44FFEEEADF?FF><//A3BE//>//0?FG2@F11FFGHH1@1<11<?C1101//.....1=<FD1>1<<</00<0000./<.00;CA.:0:;0:/00:0;::00;FB0;;9009/.9-.=0:.-.;A.;..:..;9-A.///////;/9///99...;9.:.9:A
@M03896:38:000000000-B4D98:1:2101:13643:14335 2:N:0:159
TCCAGTTTGGGCCTTCGCTATTATTATTTCAGCTATGTTACAGCCCCTGTCGTAGTCTATTTTGTTTCAACATGATTTTTTTACAACTCTGTTTATTTTTATCTTTATTGTTTAGTGATTTATCTAAAACACTCTTTACGCCGGCTTCTATTGACTTGGGTTACTCGTGTGACCGCGGCTGCTGGCACACAATTACCATACACGATGAGTTCATCTCTATCTGTGCACATTATCATTCAAAAATCAATGTA
+
1>>AAF13@A11A1B11A10A333333ADF3A1F1D1DF2D11BABE//BB/AF//AD2BD222A0022DF1011D2AE1/EEE21F1F1B@F1B12B2EC12EGGFGH122BB11122>21BFHH>1GD/F1B1FBFF?<E//</>@F>@212>1@11/?/F1FF/?/>.1>1->--<<-;C:/::0/=.:GF00:B00;00.-:.00;00000009090000000000900;09////9/;-///////
@M03896:38:000000000-B4D98:1:2101:21520:18564 2:N:0:159
CCTGTTTGCTCCCCACGCTTTCGCACCTGAGCGTCAGTCTTCGTCCAGGGGGCCGCCTTCGCCACCGGTATTCCTCCAGATCTCTACGCATTTCACCGCTACACCTGGAATTCTACCCCCCTCTACGAGACTCAAGCTTGCCAGTATCAGATGCAGTTCCCAGGTTGAGCCCGGGGATTTCACCTCTGACTTAACAAACCGCCTGCGTGCGCTTTACGCCCAGTAATTCCGATTAACGCTTGCACCCTCC
+
>>AABFFFFFFFGGGGGEEFGGDFEGEG3FGGEGEGGHHHFHHHGFAGHFEFEE>@FGGG11EEEGEE/>FHHHHHHG3?GHHHHHHGGGGGHHHHH/>B@C2GFGG?<FFGGHGGHHACGGGHBGF<><CHHCGGGH0<<C=:CCGFH00CG;C0;:CGHH0:;::BFGGG-?9-BAFFGFG0BF/;;FFFF/F/99EEAFFF.A=A.;-;9;99F.9@BA9B//;BFFB.9;.BBD>...9//;AEFF
@M03896:38:000000000-B4D98:1:2101:21532:18578 2:N:0:159
ACTGTTTGCTCCCCACGCTTTCGCACCTGAGCGTCAGTCTTCGTCCAGGGGGCCGCCTTCGCCACCGGTATTCCTCCAGATCTCTACGCATTTCACCGCTACACCTGGAATTCTACCCCCCTCTACGAGACTCAAGCTTGCCAGTATCAGATGCAGTTCCCAGGTTGAGCCCGGGGATTTCACATCTGACTTAACAAACCGCCTGCGTGCGCTTTACGCCCAGTAATTCCGATTAACGCTTCCACCCTCC
+
3>>AAFFFFFFFGGGF2EEFGGFEEGGGHHHHGGGGGFFGHHHHGG?HHA?EEEEGGGGHGGGGGHEEEEEHHHHHGGHHGGHGHHHGGEGGHHGHHGDGGGHHHHGFGHHHHHHHHHHGGGGHGHGGDAEHFHGFDGFBCG<;0;GGGF0GC0<;;GHHHHFECBBFFGFGGGG?@DFGFBFGFFF;BFFFFEFF9AFFBBBFFFB9AD>?;AAFFFDB?A.;B/BBBF/.9.9F/.;.;.999AA.A.
@M03896:38:000000000-B4D98:1:2101:15333:19714 2:N:0:159
CCTGTTCGCTCCCCACGCTTTCGTCCCTCAGCGTCAGTTATATCTTGGTAACCTGCCTTCGCAATTGGTGTTCTAAGTAATATCTATGCATTTCACCGCTACACTACTTATTCCAGCTACCTCAAATATACTCAAGACTTACAGTATCAATGGCAGTTCTATCGTTAAGCGACAGGCTTTCACCACTGACTTATAAGTCCGCCTACGGACCCTTTAAACCCAATAAATCCTGATAACGCTTGCACCCTCC
+
3>>AAFFADAABGGGFEEEAFGGHGGGHHHHFGGGFGHHHHHHHHHFFBAGGHHFHHHHHAE?BBFGGDFHEGHGFGGHHHHHHHGHHGGFHGHGHHEEGGFGHHHGHGFHHHHGFGHHHHHHGGFHGFGHHFFGGGCGHHHHFFHFHHHG2@@@EFGHHHGHCGEFE1??ADG-.FGHFHGFGFEG<DGHHHHHGBGHH.CG?ACC.:@@A/C090FFBDAEFFGGGGB00;90;9.;9:../;BAEAD
@M03896:38:000000000-B4D98:1:2101:15337:19731 2:N:0:159
CCTGTTCGCTCCCCACGCTTTCGTCCCTCAGCGTCAGTTATATCTTGGTAACCTGCCTTCGCAATTGGTGTTCTAAGTAATATCTATGCATTTCACCGCTACACTACTTATTCCAGCTACCTCAAATATACTCAAGACTTACAGTATCAATGGCAGTTCTATCGTTAAGCGACAGGCTTTCACCACTGACTTATAAGTCCGCCTACGGACCCTTTAAACCCAATAAATCCGGATAACGCTTCCACCCTCC
+
>>AAAFFABBBBGGGGEEEAFGEHGGGHHHHHGGFGGHHHHHHHHHHHGGFGHHFGHHHHEEDEEGF3BFGFGHFHGFHHHHHHHHHHHFHHHHHHHGGGGFFGHHFGFFHHHFGBFGHHHFHFE?GHHGHHHFGGFBGHHHHBGFFHFEGD2@@AFGHHHFHEGGHE1GDD@G-.FFHHHFHGBCG0<CGHHFHHGHHF.@EGGG...;BGFF0FFFFBDGE9FFF00CA-?ADBB.@...;//;.:AD
@M03896:38:000000000-B4D98:1:2101:15315:19732 2:N:0:159
ACTGTTCGCTCCCCACGCTTTCGTCCCTCAGCGTCAGTTATATCTTGGTAACCTGCCTTCGCAATTGGTGTTCTAAGTAATATCTATGCATTTCACCGCTACACTACTTATTCCAGCTACCTCAAATATACTCAAGACTTACAGTATCAATGGCAGTTCTATCGTTAAGCGACAGGCTTTCACCACTGACTTATAAGTCCGCCTACGGACCCTTTAAACCCAATACATCCGGATAACGCTTTCCCCCTCC
+
3>>3AFFBBBBBGGGGEEEFAGEFEGGHHHFGGGGGGHHGHHHHHHFGFGGGHHGHHHHH1E?AEF3BFEHFHHFHHFHFHHHHHGHHFGHHHHGHHGGGGEFGHHGHGHHHHFFGFHHHFEHEEGHHHHGHGFGG1BGFDGGGGHGGFGFG1@@E@F2GFFG??GHC<G//>D@..<FFHHHHGEG<0=BDDDHF=<D0DGGGGFD.CCBD//;0;0CFFF.9C/;0CF9-..990;;D..;//BA@DD
@M03896:38:000000000-B4D98:1:2101:15327:19746 2:N:0:159
CCTGTTCGCTCCCCACGCTTTCGTCCCTCAGCGTCAGTTATATCTTGGTAACCTGCCTTCGCAATTGGTGTTCTAAGTAATATCTATGCATTTCACCGCTACACTACTTATTCCAGCTACCTCAAATATACTCAAGACTTACAGTATCAATGGCAGTTCTATCGTTAAGCGACAGGCTTTCACCACTCACTTATAAGTCCGCCTACGGGCCCTTTAAACCCAATAAATCCGGATAACGCTTGCACCCTCC
+
3>AAAFF3AABBGGGG?EEEFGEHEGGHHGHHGGDGGGFBGGHHHHGBFGFGHHGHHHHHHE?BBFF3DFCEGHHGFFHFHHHHHGHHGGGFHHHHHEEGGFHHFHFFGFHHHFHGGEHHHFHGFGHHHHHFBGBBFFGHHHF2GH3B3>@@2@FE@FGHHHHDCHHFBB/<CG-.FGFGHFHGHHH/<CDGED0BGDGH?@DDAFC.---;;B9B9FFBA.99C0BFBF?-..;/;.-.;.;/FFF9A.
@M03896:38:000000000-B4D98:1:2101:26909:20215 2:N:0:159
CCCGTTCGCTCCCCTGGCTTTCGAGCATCAGTGTCAGAACCGGCCCAGAAAACCACCTTCGTCACCGGCGTTCCTGCCAATATCTAAGGATTTTACCCCTACACTGGCAGTTCCGTCTTCCTCTACCGTCCTCAAGCCTGGCAGTTTCAACTGCAAGTCCGGAGTTGAGCTCCGGGTTTTCACAGTCGACATGTCAGGCCACCTACGCTCCCTTTACGCCCAGTGATTCCGGGTAACGCTCGCCCCCTAC
+
3>AAAFFBBABBGGGFFFGGGGEGHGEHHHFGHHFHHH5FGEEEFGGGHHHHHGHGGHHHHHEFEHEEE>>EFHFFGHHHFHHHHHHHHHHHHHHHHHHGGFFHG3CGFEHHHHDBFCFHGHHHFHH/FGGGFHH?FF10/F<.<GHGGFHGHF<G0DGHDG.<<C0:CFHHFEC?;;CFGGG00;:..;C.:B;C9/:E.CFFFG9>AAFFFF/;BEDBFD.;//9BFFBA-;-FFBF.A-9@DFF-.F
@M03896:38:000000000-B4D98:1:2101:26927:20216 2:N:0:159
CCCGTTCGCTCCCCTGGCTTTCGAGCATCAGTGTCAGAACCGGCCCAGAAAACCACCTTCGTCACCGGCGTTCCTGCCAATATCTAAGGATTTTACCCCTACACTGGCAGTTCCGTCTTCCTCTACCGTCCTCAAGCCTGGCAGTTTCAACTGCAAGTCCGGAGTTGAGCTCCGGGTTTTCACAGTCGACATGTCATGCCACCTACGCTCCCTTTACGCCCAGCGATTCCGGGTCACGCCCCCCCCCTAC
+
3>>3AFFADBBBGGGFCBBBFGEGBECGHFFFGHFHHHGGHEEGGGCHHHGHFEAFGHHGGFEGGGE>E>EEEHDBGHHBGHGHH4GGFHHFH?EHHHHGFFEGH3FG0?GHHH?FGFFHGHHHFDGDFEDGFDCFG?F0/>0<0>>F1>FFC1<>0==GDC.<<<=0::00;E?C.::EFFG;0C99.A..BFFB0BBFFF../9.9EDFF.:B/;.;==...;@EAFF/999-9BA..--9-;BBBA9
@M03896:38:000000000-B4D98:1:2101:17710:21453 2:N:0:159
TACCGCGGCGGCTGGCACACAATTACCATAACGGTGGCGTGTACACCTCGCTGGGCGCCGTATGTATAAAAAAAAAAAGATTACAACACCAGTACGTATGCAGTTTAGTATAATGATAATAATCAACACATCTATTTCCTACTACTTCTATTGCATGGATTTATGTATATACCGACTCCAGCATACCCCACCTTCACCTCTAGTCCATGTGTGCCTTGTTATACGCACTGCGTCTCTATCATCATATCATG
+
AAAAA??@1A@A/A/A0A0F//1D1AB1ADBAA/>//0////02210>0>//?>//////</B022>22BB1//</////11?11<C..<.0<11<>10/000=0=00000000000000000;00:<:.0000:C000:0000;000;00;00099.0900000000000;0..9-9////-////99-9--//////-/////9;/;://-/////9/////9----//-9---////;9/////////
@M03896:38:000000000-B4D98:1:2101:22097:24001 2:N:0:159
CCTGTTTGCTCCCCACGCTTTCGCACCTGAGCGTCAGTCTTCGTCCAGGGGGCCGCCTTCGCCACCGGTATTCCTCCAGATCTCTACGCATTTCACCGCTACACCTGGAATTCTACCCCCCTCTACGAGACTCAAGCTTGCCAGTATCAGATGCAGTTCCCAGGTTGAGCCCGGGGATTTCACATCTGACTTAACAAACCGCCTGCGTGCGCTTTACGCCCAGCAATTCCGATTAACGCTTCCACCCTCC
+
>>AABFFFFFFFGGGG2EEFGGEEEGGGFGGGEEEDEHHHHHFHEEEGHGGGEE>EFEGH1EEEGHEEEGGHHHHHGGG3GGHHHHGGG/EGDGGHHFDGGCGHHGCA<GDGGHDGHHHGGGGHDFF..<CGFG/<<CF/CG00;CCCFF:CC::<:;GHHHB.:0:;CFFEBF:-BAFG;BFFBFF/9BFBBFB:/;AF-@FDFF;:A;-;@AAFF;A>DA..//9BFF9.9A./;A@...;9;FAFFD
@M03896:38:000000000-B4D98:1:2101:22082:24017 2:N:0:159
CCTGTTTGCTCCCCACGCTTTCGCACCTGAGCGTCAGTCTTCGTCCAGGGGGCCGCCTTCGCCACCGCTATTCCTCCAGATCTCTACGCATTTCACCGCTACACCTGGAATTCTACCCCCCTCTACGAGACTCAAGCTCGCCAGCATCAGATGCAGTTCCCAGGTTGCGCCCGGGGATTTCACATCTCACTTAACAAACCCCCTGCGTGCGCTTTCAGCCCACTAATTCCAATTCACCCTTCCACCCTCC
+
>>AA>FF>FFDFGEFEEEE0FF0AAECCFHFF0ABECEGGFHHHCE/FHCCECE/EEGGG/>E?EFA/>>EFGGFHFFFHHFDGFHH/EE<EGFBFH?CCG@1?G<??BGGHFFBGDFGGCCGFFFF...<0<0<0<<0.<A:-.;<C::0<C;:0;;CCFB0.:0/.-9A@9?-9-;/;;/;///;//;FE/B//;-9--99@EE@AAA9>---///9/-;--///;F/////////9-/-//9:---;
@M03896:38:000000000-B4D98:1:2101:12389:25004 2:N:0:159
CCTGTTTGCTCCCCACGCTTTCGCACCTGAGCGTCAGTCTTCGTCCAGGGGGCCGCCTTCGCCACCGGTATTCCTCCAGATCTCTACGCATTTCACCGCTACACCTGGAATTCTACCCCCCTCTACGAGACTCAAGCTTGCCAGTATCAGATGCAGTTCCCAGGTTGAGCCCGGGGATTTCACATCTGACTTAACAAACCGCCTGCGTGCGCTTTACGCCCAGTAATTCCGATTAACGCTTGCACCCTCC
+
>>>AAFFFFFFFGGGGGEFGGGEGGGGGH3FFEEEADGHFHHHGGGFFHGAFEEEEGGGGFDEEGHF/EEGHHHHHGGHFHGFHHHGFEEEFHHHHHGCFC@GGHHF??FHHHHFHHHGGGGGHHHG.<EDHFGCDGHE/CG<0CCCGH0;GFC:;CGHHHFCC:;9;CFFG-@?BGDFFFBFFFFF//FB/9BBFBFE.@CFFFF;.DFFFF.99FE.-@?E/9/;9/F/.99./;ADA..;BFF..9A
@M03896:38:000000000-B4D98:1:2101:23436:25809 2:N:0:159
CCTGTTTGCTACCCATGCTTTCGAGCCTCAGCGTCAGTTGGTGCCCAGTAGACCGCCTTCGCCACTGGTGTTCCTCCCGATATCTACGCATTCCACCGCTACACCGGGAATTCCATCTACCTCTGCACTACTCAAGAAAAACAGTTTTGAAAGCAATTCATGGGTTGAGCCCATGGTTTTCACTTCCAACTTGTCTTCCCGCCTGCGCTCCCTTTACACCCAGTAATTCCGGACAACGCTTCCCCCCTAC
+
>>AAAFFFFFFFGGGFGGDEGGGGFFGHHGHGGGGGGHGHHGGHHGFHGHFHHHAEGFGHEFFEGHBGGGHFHHHHHGGFGGGHHHHGGFFGHHHHHEEGGEHHH?ECGGHGHHGDGFGHHHHHFGGHHFHHFHGHFFFHHGHGB<FHH.DHHF1F<GH0DHHHGC@B/GGEGHFHGCGEHGHHGHH0CFHECFGGG0CFDGGGGGGGGGBC909/B9BFDAEBFB/9FF/;.-9.;-;9..;9FAAB9A
@M03896:38:000000000-B4D98:1:2102:10425:3295 2:N:0:159
CGCGGCTGCTGGCACACAATTACCATAACGGTGTCGTGTAGATCTCGGGGGTCGCCGTATCAATAAAAAAAAAAAAAAAACATATCTAGTACAACAGGAAGTTACCTGACAAACAATCAATCATAAGGACCAACAAGAATATCACAGAACACTAAGACACAGACATAATCACAAAAAAAGAGCAAGTACAAACACAAGTAAGACACAGACCAATACACAAAAACAAAATTGACACAAGTACTACAAACGAG
+
A>AAADBDAFFFGCGFF2EGGFHHD5FF3EEBCABAF?A2555B5A1F0A001/>1//1?B444B3B33//>E///<</<..1111>111=1111</../.0000000</<0/.:.0/00000::0000.....;.///00000;00/////0///00/:/./.9/9///////...--....//.9/////......///////.../.;../9//;/.........//////9..9/////////....
@M03896:38:000000000-B4D98:1:2102:8559:3880 2:N:0:159
CCTGTTTGCTACCCATGCTTTCGAGCCTCAGCGTCAGTTGGTGCCCAGTAGACCGCCTTCGCCACTGGTGTTCCTCCCGATATCTACGCATTCCACCGCTACACCGGGAATTCCATCTACCTCTGCACTACTCAAGCAAAACAGTTTTGAAAGCAATTCATGGGTTGAGCCCATGGTTTTCACTTCCAACTTGTCTTCCCGCCTGCGCTCCCTTTACACCCAGTAATTCCGGACAACGCTTGCCCCCTAC
+
ABBAAFFFFFFFGGGGGGGFGGEAFEGHHHHHGEFFAFFHHEFHGHFHGGFHGHEGGEGHEFEEGHFF@EGEGHHHHGGEGGGHHFHGGGGGHHHHHGEFECHHGEE/BCCFGHGDGDHHFFHGGHHFDGFHHHH11GF<0FAG1<FGFFHBG0F<<FHH0D0<<<<<CGGA.GFGFB:CGGHHHHF0CFCF0CBFB0CBDAGG.ADGGFGGFFFB9BBFFEABBBFBFB/-.@9.;-9.:.;9BFFFFF
@M03896:38:000000000-B4D98:1:2102:8569:3896 2:N:0:159
CCTGTTTGCTACCCATGCTTTCGAGCCTCAGCGTCAGTTGGTGCCCAGTAGACCGCCTTCGCCACTGGTGTTCCTCCCGATATCTACGCATTCCACCGCTACACCGGGAATTCCATCTACCTCTGCACTACTCAAGAAAAACAGCTTTGAAAGCAATTCATGGGTTGAGCCCATGGTTTTCACTTCCAACTTGTCTTCCCGCCTGCGCTCCCTTTACACCCAGTAATTCCGGACAACGCTTGCCCCCTAC
+
ABB3AFFBFFFFGGGGGGFGGGEEGFGHHFHGEEEGEGFF3EFGGGGGAF5GHFAEGFGHEEEEFF@F@FGEHHHHHGGAFGGHHGGFEGGGFGFHHEEEEEFGH/E/B?GHGHFFGGHHGFHHGFFGHHHHGHCD1?<?GEHE0><FDGF1F><<1>GH0D<<<C-<<CGGCCCC::GEHFHHHHHCGHHF9CFFFFGG.BGGGEGGGGFGB9BFBFFFFEE/BB9BBFF-.9;9A>-.;EAFFFF=EF
@M03896:38:000000000-B4D98:1:2102:20595:8631 2:N:0:159
CCTGTTCGCTCCCCACGCTTTCGTCCCTCAGCGTCAGTTATATCTTGGTAACCTGCCTTCGCAATTGGTGTTCTAAGTAATCTCTATGCATTTCACCGCTACACTACTTATTCCACCTACCTCAACTATACTCAAGACTTCCAGTATCAATGGCAGTTCTATCGTTAAGCGCCAGGCTTTCACCCCTTACTTATAAGTCCGCCTACTGCCCCTTTCACCCCACTAATTCCGACTAACCCTTGCACCCTCC
+
BBBBBFFBDBBBGGGFEEFFFGE2BEGHGFHGGGF2AG55G5FF5EAFBEFGGABFHHHHHE1A1333B1GEGG55554BF4BBFB4BF4GHDHGGG?EFEEHGB3?FDDFGH4B3B03BFGHGG2B3B4BFGF?222BB3B?BB3FGG2@22<</@F2221@???//1?/->.<.>FGGF=F0.<<./<<<00=<0;CF;;AA.;000:.;C9B;C099@..9/900;;/.--;0;.;.9.//;;?AEF
@M03896:38:000000000-B4D98:1:2102:20572:8635 2:N:0:159
CCTGTTCGCTCCCCACGCTTTCGTCCCTCAGCGTCAGTTATATCTTGGTAACCTGCCTTCGCAATTGGTGTTCTAAGTAATATCTATGCATTTCACCGCTACACTACTTATTCCAGCTACCTCAAATATACTCAAGACTTACAGTATCAATGGCAGTTCTATCGTTAAGCGACAGGCTTTCACCACTGACTTATAAGTCCGCCTACGGACCCTTTAAACCCAATAAATCCGGATAACGCTTGCACCCTCCG
+
BBB@BFFBBBBBGGGGGFE2AGEHGGGHHHHHGGGGGHHGHGHHHHDGFFHHHHFHHHHHGEBAEGGH@F?BGHFHHHHHGHHHHHHHGHHHGHGHHEEGCEGHHGFGHGHHHFGGGHHHHGHE?FGGHGHGFGGGFFGHGHFFBGHHFGGG2@@C@FGHFGGAFEFFFF<ADG-.FGGHHGHHDCH0DGGHBFGDGGHFCDGGGFECDFAD/CF0;FFBEE.9FBFFFG?-CAEGF.-.9.9;/BD.9D.
@M03896:38:000000000-B4D98:1:2102:20594:8649 2:N:0:159
CCTGTTCGCTCCCCACGCTTTCGTCCCTCAGCGTCAGTTATATCTTGGTAACCTGCCTTCGCAATTGGTGTTCTACGTAATATCTATGCATTTCACCGCTACACTACTTATTCCAGCTACCTCAAATATACTCAAGACTTACAGTATCAATGGCAGTTCTATCGTTAAGCGACAGGCTTTCACCACTCACTTATAAGTCCGCCTACGGACCCTTTAAACCCAATAAATCCGGATAACGCCTGCACCCTCC
+
BBBABFFADBBBGGCEEEEFFGEHGGGHHHHGEEFDGGGD55DG5FBFGHHHHHFGHHHH1EABE3B35FGEGHE5FFGHGFHGHHHFGGHHFHHHHGFGEEFGGHFFGGHHHHB4FFHHGGHG33BBFBGHFHGFFGHF3F3F?FDH22D22@2CGGHHDBGDCFECGFG?AC-<FCGHHGGFHEC/<<DGGB000<C0.AD.DG?:ABDGFBB0B09:CEFG0BFBF/;-.9.;BDA-9..9BFDFED
@M03896:38:000000000-B4D98:1:2102:20573:8654 2:N:0:159
CCTGTTCGCTCCCCACGCTTTCGTCCCTCAGCGTCAGTTATATCTTGGTAACCTGCCTTCGCAATTGGTGTTCTAAGTAATATCTATGCATTTCACCGCTACACTACTTATTCCAGCTACCTCAAATATACTCAAGACTTACAGTATCAATGGCAGTTCTATCGTTAAGCGACAGGCTTTCACCACTCACTTATAAGTCCGCCTACGGACCCTTTAAACCCACTACATCCGGATAACGCTTGCACCCTCC
+
BBBABFF?DAABGGGEEEE2FGEFEGGHGGGGEEEGGHHG5GFH5E5BBFFGHHBGHHHHAE11A3B@5FHGGHDDFGHHHHHGFGF4E4EFGGFGFEEGGCBHFFEFD4GGHHD4BB3G0FGHCFHFFFHHFD?1BB??1BF1B22F2@12<@@?<@F2@D@/<F//?D@/<@-.<<FFHDHFFEC/<<GGF00000=D.@EG.::..;;EC/C000;CDAAFF/CB09.-9.;B0.;..9.;BF9.;D
@M03896:38:000000000-B4D98:1:2102:22074:9365 2:N:0:159
CCTGTTTGCTACCCATGCTTTCGAGCCTCAGCGTCAGTTGGTGCCCAGTAGACCGCCTTCGCCACTGGTGTTCCTCCCGATATCTACGCATTCCACCGCTACACCGGGAATTCCATCTACCTCTGCACTACTCAAGAAAAACAGTTTTGAAAGCAATTCATGGGTTGAGCCCATGGTTTTCACTTCCAACTTGTCTTCCCGCCTGCGCTCCCTTTACACCCAGTAATTCCGGACAACGCTTGCCCCCTCC
+
BBBBBFFFFFFFGGGGFGGGGGFGFEGHHHHHGGGGGHGFFAFBGFGGFGFFHHGGGGGHEGGGGHFGDFHEHHHHHGGGGGGHHHHGGGGGHHGHHGGGGCFGH@ECFGHHHGH2GDHGHGHHHHHHHHHHGHHFFGFHGGFB<FGGFEHDDFF<FGHH0D0CG<-CGHHFGHFFCFHGHGHGHHFGHHHGCFFFFFGGGGGGGEABCGDGFF/FFFBFDAE9F/;FFFB-.;:AA->.9A.BFEFC.;
@M03896:38:000000000-B4D98:1:2102:22061:9377 2:N:0:159
CCTGTTTGCTACCCATGCTTTCGAGCCTCAGCGTCAGTTGGTGCCCAGTAGACCGCCTTCGCCACTGGTGTTCCTCCCGATATCTACGCATTCCACCGCTACACCGGGAATTCCATCTACCTCTGCACTACTCAAGAAAAACAGCTTTGAAAGCAATTCATGGGTTGAGCCCATGGTTTTCACTTCCAACTTGTCTTCCCGCCTGCGCTCCCTTTACACCCAGTAATTCCGGACAACGCTTGCCCCCTAC
+
BBBBBFFFFFFFGGFGFFGFGGFGFEGHHGHHGGGGGHGDFGGFHFFHGGHGHHEEEEGHGEFGGHBG@FGEHFGHHGGFEGGHHHHGCGGGHHGHHCEGGCHHH/<<BDGHHHFDGFHHF2GHGFHFGGHHFFCD?GGGHGHE0>>FFGGBD<F>DGHHFH0GGECFHHHGHHFC;;CEFFHHHHGCGHFFCFFFGBFFGGGDGFGGGGGGFBBFFFFFDE?BFFBFFFB-:=-.ADF?AEA9BAD;.A
@M03896:38:000000000-B4D98:1:2102:11178:14184 2:N:0:159
CCTGTTTGCTCCCCACGCTTTCGCACCTGAGCGTCAGTCTTCGTCCAGGGGGCCGCCTTCGCCACCGGTATTCCTCCAGATCTCTACGCATTTCACCGCTACACCTGGAATTCTACCCCCCTCTACGAGACTCAAGCTTGCCAGTATCAGATGCAGTTCCCAGGTTGAGCCCGGGGATTTCACATCTGACTTAACAAACCGCCTGCGTGCGCTTTACGCCCAGTAATTCCGATTAACGCTTGCACCCTCCG
+
BBBBAFFFFFFFGGFGEFFFGG?EEGGHGFHHGFEFGHFHGHHHGDEHHF0EEFEGGFGHFFEEGHEE>EGHHHHHHGFFGFGFGHHGGEGGFHGHHGDGGCHHHFFA2FGGGHHFHHHGGGGHHGG?<DEFFF/<</0/<GB:0<CCGBGGG0:C;GGHHHCEC0//9BFEBCCBAD/9BFGFBB//B/FF/BFBFFFFF-DF??FADFFA>..9;9DACB./9BB/B/;ADDAFFD;.9;./;BDAED9
@M03896:38:000000000-B4D98:1:2102:23837:17384 2:N:0:159
CCTGTTTGCTCCCCACGCTTTCGCGCCTCAGCGTCAGTTACAGACCAGAGAGTCGCCTTCGCCACTGGTGTTCCTCCACATATCTACGCATTTCACCGCTACACGTGGACTTCCACACTCCTCTTCTGCACTCAAGTTCCCCAGTTTCCAATGCCCCTCCCCGGTTGAGCCGGGGGCTTTCACATCAGACTTAAGACACCGCCTGCGCTCGCTTCACGCCCACTAAATCCGGACAACGCCTGCCACCTAC
+
ABBAAFFFFFFFGGFFEEE2AGEEAEEEFFGHGGG2EADDFGBFFE211A2AAB0EEEEHAEDAEG3?@2B?GDFFHBFFFGHHHFGFE1EEHHBGF?EGGCDHCE??A1BFHHHHFBCHB1GHFGHHHHCGHF112@FHHGF/?1FGHBFGF1FHEHGGGG-A<<-//<C----99BA;F0F9BFF00;;/99/9/BFA=@BF.A--@D-@9../9.;9@D.A/;/B/;9-.;-9;-;-9.9;9FF99B
@M03896:38:000000000-B4D98:1:2102:13834:17577 2:N:0:159
CCTGTTTGCTACCCATGCTTTCGAGCCTCAGCGTCAGTTGGTGCCCAGTAGACCGCCTTCGCCACTGGTGTTCCTCCCGATATCTACGCATTCCACCGCTACACCGGGAATTCCATCTACCTCTGCACTACTCAAGAAAAACAGCTTTGAAAGCAATTCATGGGTTGAGCCCATGGTTTTCACTTCCAACTTGTCTTCCCGCCTGCGCTCCCTTTACACCCAGTACTTCCGGACAACGCTTGCCCCCTAC
+
AAAA3DFFFFFFGGCGGFGAGGGDGGGGFGFFGGGEGHHD3EFHHFBEHB55BGEAEEGHA111EGB2@??BFDGHHAA1E/EGDGGFEEDFHFFFH/EEGCG?FE>CC<FHFGBDGBDGG1@F1FHHE1F11?111F0FGEGF0><DGHD1FGG<FGGHHH0<G.<<CBGEAFH/:CC.CFHHHHECFFG00FFBBBB/.-9A..@B-CFGBF//9/9/9AEF///;B:.-.9-;.9-.;.99;;B-9F
@M03896:38:000000000-B4D98:1:2102:5667:17590 2:N:0:159
CCCGTTCTCTCCCCACGCTTTCGTCCCTCAGCGTCAGTTATATCTTCGTAACCTGCCTTCTCTATTGCTGCTCTAAGTAATTTCTATGCATTTCACCTCTACACTACTTATTCCAGCTACCTCAAATATACTCATGACCTACAGCATCTATTGCCGTTCTATCGTCAAGCGACAGGCTTTCCCCACTCACTTTTAACTCCGCCTACGGACCCTTTAAACCCAATCAATCCGGATAACGCTTGCACCCTCC
+
>A11>B11B31>F11AAAE0A1AG?0AGA011AEA/EHGHCHFH222/B0A/11B0FH111122DF11211B1FF12G22D22D@F22BF@2GDHFB1BFG1B0B0>GHBGHFF21EF11011111BF222211112B1B1F1B10BF11B21B1/?CF/2D2/@///@1CCA///?<0>111<0><<<G1<0=00000<..CFCH.:.--;;:C0::;BAE.;90C0BB.-..A0;.;..A;9FBB-AB
@M03896:38:000000000-B4D98:1:2102:5650:17606 2:N:0:159
CCTGTTCGCTCCCCACGCTTTCGTCCCTCAGCGTCAGTTATATCTTGGTAACCTGCCTTCGCAATTGCTGTTCTAAGTAATATCTATGCATTTCACCGCTACACTACTTATTCCAGCTACCTCATATATACTCAAGACTTCCAGTATCAATGGCAGTTCTATCGTTAATCGACAGGCTTTCACCACTCACTTATAAGTCCGCCTACGGACCCTTTACACCCAATAAATCCGGATAACGCTTGCACCCTCC
+
ABBABFFADBB?FECEEFEAFG2FEGFHH2EFAEEEGHFGFGHHDF5EFFFGHDFGHH5BGEABEDD55@@BFG55DGHBGFBGHFHGFDGHFHGHHGGGGCHCGFFGHFGHGF4FGHBFGFG?3BBFBFGF3F331B?G11BFBFGF2?BB1@FFFD2F>FG?FE//1<CCAC<<.<>CG11FDFF0<<=DD<G00<DD.?A:A:..:@D.CCCF0099C?E9CB0BB9.@...;=A?.;.;/:/;..9
@M03896:38:000000000-B4D98:1:2102:5674:17606 2:N:0:159
CCTGTTCGCTCCCCACGCTTTCGTCCCTCAGCGTCAGTTATATCTTGGTAACCTGCCTTCGCAATTGGTGTTCTAAGTAATATCTATGCATTTCACCGCTACACTACTTATTCCAGCTACCTCAAATATACTCAAGACTTACAGTATCAATGGCAGTTCTATCGTTAAGCGACAGGCTTTCACCACTGACTTATAAGTCCGCCTACGGACCCTTTAAACCCAATAAATCCGGATAACGCTTGCACCCTCC
+
AAB@AFFBBBABGGCG2FEFGGGHEEFHHHHHGGGEGGFFHHHHHHFGFFDGHHFHHHHHGEAAEFB@FFHGGHHGHGGFHHHHHHHHEDFHGHHHHGEGGCFGHHGHHGHHHHFGGFHGHFHFGEGGHFHHFFFFFFFHGFHFHHFFFFGGF<CCFGGHFFGAF?/<1F@<CC-.ACGHHFHHGHH=<CDHFHHE<GHDG-EGFFADGGGGFF0909C9AEEFG0CFG/D-D:DFG.@.9AA;:BDFE9
@M03896:38:000000000-B4D98:1:2102:17435:17851 2:N:0:159
CCTGTTTGCTACCCATGCTTTCGAGCCTCAGCGTCAGTTGGTGCCCAGTAGACCGCCTTCGCCACTGGTGTTCCTCCCGATATCTACGCATTCCACCGCTACACCGGGAATTCCATCTACCTCTGCACTACTCAAGAAAAACAGTTTTGAAAGCAATTCATGGGTTGAGCCCATGGTTTTCACTTCCAACTTGTCTTCCCGCCTGCGCTCCCTTTACACCCAGTAATTCCGGACAACGCTTGCCCCCTAC
+
BBBBBFFFFFFFGGGBCFFEGGEFGFGHHHGHFEEEGHFGBA2FHFCHF5AFGH0EFGGFHFDEGHEG52?BGG5FFFGGGGEHHHHGGGGGHHGHHGGGGGHFGE/<B@GHHH3FGGBGFHHHGHFHFGFGFHB?F0?FHGG<1FFFGGFBG0<FDFGGGHFAC.<<GFHFGHEEGHAGHFHEHHGCFGGBB9B0BFGFDFGGEFGGGGEC/09BFBB9AA?BFF/9/B/@D-@FA->..AE9BEF;AF
@M03896:38:000000000-B4D98:1:2102:17427:17867 2:N:0:159
CCTGTTTGCTACCCATGCTTTCGAGCCTCAGCGTCAGTTGGTGCCCAGTAGACCGCCTTCGCCACTGGTGTTCCTCCCGATATCTACGCATTCCACCGCTACACCGGGAATTCCATCTACCTCTGCACTACTCAAGAAAAACAGTTTTGAAAGCAATTCATGGGTTGAGCCCATGGTTTTCACTTCCAACTTGTCTTCCCGCCTGCGCTCCCTTTACACCCAGTACTTCCGGACAACGCTTGCCCCCTAC
+
BBBBAFFFFFFFGGGGCGGGGGFGGFGHHHHGFEEFGHHHGGGGHFFHHDDFHHEGGGGH1EFGGFG2FEHGHHHHHGGEGGGHHHHGGGGGHHGHHGGGCEHGHGE@DCHHHHFGHHHHHFHDGHHHFHHHGFGDFGGHGGHE1FGHFAGHGHFFFGHHGHHECCA/CHGFFHFHGHFFHGHGHHECCCHFFFFGGFGFDFGG?FCGGGGGB0BBBB9/9AFBBB/BBF.-.;;9A-@.;A9//AD-.A
@M03896:38:000000000-B4D98:1:2102:11916:19076 2:N:0:159
CCTGTTTGCTACCCATGCTTTCGCGCCTCAGCGTCAGTTGGTGCCCAGTAGACCGCCTTCGCCACTGGTGTTCCTCCCGATATCTACGCATTCCACCGCTACACCGGGAATTCCATCTACCTCTGCACTACTCAAGCAAACCCGTTTTGAAAGCAATTCATGGGTTGAGCCCATGGTTTTCACTTCCAACTTGTCTTCCCGCCTGCGCTCCCTTTACACCCAGTAATTCCGGACAACGCTTGCCCCCTAC
+
ABBABFFFFFFFGGGGGGGGGGE22EFGGGHHGGEFGGF53E2FGCFGGFGHHGAEEGGHEEEEGFCBFGHEHGDHHGGGGGGHFHHEEGGFHHHHHEEFCEGGHCCCDFGHHHFGGFGHHFHH1?FG?FGGFF1110?<0>.->FGA<C000<<C0BGF0D0.<:-;FGCE.GCG;CC:GFGC0C;099CBB;B0;0FB.?-.99BCDFA?.9/;9/9BA../9B/9B9/;.--.;-;...;9:AB;.9
@M03896:38:000000000-B4D98:1:2102:11924:19091 2:N:0:159
CCTGTTTGCTACCCATGCTTTCGAGCCTCAGCGTCAGTTGGTGCCCAGTAGACCGCCTTCGCCACTGGTGTTCCTCCCGATATCTACGCATTCCACCGCTACACCGGGAATTCCATCTACCTCTGCACTACTCAAGAAAAACAGTTTTGAAAGCAATTCATGGGTTGAGCCCATGGTTTTCACTTCCAACTTGTCTTCCCGCCTGCGCTCCCTTTACACCCAGTACTTCCGGACAACGCTTGCCCCCTAC
+
BBBBBFFFFFFFGGGFFGGGGGEFGEGHHHHHGGEFFHHGFGGHHFHHHHGHHHEGGGGHGGFFGHFFF2GEHHHHHGGGGGEHHHHFGFGGHHHHHGFGGGHHHGECGGHHHHFFHHHHHHHHGHHHGHHHHGHD1FGHFGFG1FGGHFGHH<><<FHHHHE.<<-CGHHGHHBGCFHCHFHHHHHFHHHECFCFGFGGGAGGGGGGGGGG9FFFFFBFDFE9F/9FFF?-.9-;;->.9;99BEAFAA
@M03896:38:000000000-B4D98:1:2102:11907:19097 2:N:0:159
CCTGTTTGCTACCCATGCTTTCGAGCCTCAGCGTCAGTTGGTGCCCAGTAGACCGCCTTCGCCACTGGTGTTCCTCCCGATATCTACGCATTCCACCGCTACACCGGGAATTCCATCTACCTCTGCACTACTCAAGAAAAACAGTTTTGAAAGCAATTCATGGGTTGAGCCCATGGTTTTCACTTCCAACTTGTCTTCCCGCCTGCGCTCCCTTTACACCCAGTAATTCCGGACCACGCTTGCCCCCTAC
+
ABB?AFFFFFFFGGCGCGGGGGE2BEGHFHEGEEEAEGG5AEEFF33FGFGHHH?EEEGHHGFGGHBBFEGFFFHHGFG?EGGHHHHGCEGEGHGHHFEGGCHGHGCBC?FHHHFGG1GGGHHHHHFHFGFHFGGDFG0G0CGB1FFFHGHBDFGHGFD<0G0<G.<<CHHEAHEH00:;CBGBGGFC0/:0;;CBCFBB9?AEEF@@BGD?FFBBF9B/AA.BB;//9;;9;--9A.;9:../;A@B.;
@M03896:38:000000000-B4D98:1:2102:10765:19953 2:N:0:159
CCTGTTTGCTCCCCACGCTTTCGCACCTGAGCGTCAGTCTTCGTCCAGGGGGCCGCCTTCGCCACCGGTATTCCTCCAGATCTCTACGCATTTCACCGCTACACCTGGAATTCTACCCCCCTCTACGAGACTCAAGCTTGCCAGTATCAGATGCAGTTCCCAGGTTGAGCCCGGGGATTTCACATCTGACTTAACAAACCGCCTGCGTGCGCTTTACGCCCAGTAATTCCGATTAACGCCTGCACCCTCC
+
BCCAAFFFFFFFGGGEAEFFFGEEDGGGGHHHGGEEEHGHHHGHGDEHHGCGEEEFGGGHHGGGGHEE>EGHHHHHHFHFHGHHHHHGGEEGHHHHHFCDCCFHHHGAFGFGHHFGHHHGGGGHGHG.AACGGBG<<GD<GGB:0;CGGF0;G:0C;CGHHH0.;9;;BFFEAA?DADGGG0FBFFF/;BFFFFF/BFFFFFFFFFA;AA=D=9AFF:.=D?E/9/;FFFFDADF/B.;-;../:BFFFF
@M03896:38:000000000-B4D98:1:2102:10759:19971 2:N:0:159
CCTGTTTGCTCCCCACGCTTTCGCACCTGAGCGTCAGTCTTCGTCCAGGGGGCCGCCTTCGCCACCGGTATTCCTCCAGATCTCTACGCATTTCACCGCTACACCTGGAATTCTACCCCCCTCTACGAGACTCAAGCTTGCCAGTATCAGCTGCCGTTCCCAGGTTTAGCCCGGGGATTTCACATCTGACTTAACAAACCGCCTGCGTGCGCTTTACGCCCAGCATTTCCTTTTCACCCTGCCCCCCTCCG
+
BBBABFFFDFFFFEGGCE?AFFAFEEGCGFHFE2AE2FGHDG2FAE1FHGC0AE>>EGGG?EFGGH>//>/GGHDHHFCHFHGGFDGGEAEFFHFHHA?//BFFHGC0?GDFHDFFFGHGGGGHHFFC...DCG/0<C</<<D0:0;:;:0C/:.:../CF00.:00/0;9/----99F/B/BF9B//9BFFF///B.;A=-@D..@..;;;=.9:9..9;A..;9:;/9////////;9:.;.9-9-...
@M03896:38:000000000-B4D98:1:2102:26582:21244 2:N:0:159
CCTGTTTGCTACCCATGCTTTCGAGCCTCAGCGTCAGTTGGTGCCCAGTAGACCGCCTTCGCCACTGGTGTTCCTCCCGATATCTACGCATTCCACCGCTACACCGGGAATTCCATCTACCTCTGCACTACTCAAGAAAAACAGTTTTGAAAGCAATTCATGGGTTGAGCCCATGGTTTTCACTTCCAACTTGTCTTCCCGCCTGCGCTCCCTTTACACCCAGTAATTCCGGACAACGCTTGCCCCCTAC
+
BBBBBFFFFFFFGGGGCFFDGGA2BEFHHCHHGGE2EGFH3B2BGC3BBFFGGGAEEGEHEEBEEG@25BFEGHDGGGEAEGEGHHHECEEEGHEHHEEGGEHGH>/>BDGGGHFGHFHHHHHHBGGFFCHHFG11?CCG0E/01=FFG<1DG<<GFGHH0DGA<<-//<<C:G/G<CGEHEHHHHHCCHHB;CCFGFFG.BBDEF-AFDGE/0BB9FFFD.E99/9BFF/-.--.;9@?A.AFBFCF.F
@M03896:38:000000000-B4D98:1:2102:23434:21634 2:N:0:159
CCCGTTCGCTCCCCTGGCTTTCGAGCATCAGTGTCAGAACCGGCCCAGAAAACCACCTTCGTCACCGGCGTTCCTGCCAATATCTAAGGATTTTACCCCTACACTGGCAGTTCCGTCTTCCTCTACCGTCCTCAAGCCTGGCAGTTTCAACTGCAAGTCCGGCGTTGAGCTCCGGGTTTTCACAGTCGACATGTCAGGCCACCTACGCTCCCTTTCCGCCCAGTGATTCCGCGTACCGCTCGCCCCCTCC
+
BBBBAFFBBBABGGGCEFGCGGEFHFGHHGHHHHHHHHHFHGGGGGCFHHBHGECFGFHHHGEGGHC0EEEEFHHFHHHHBFHHHFHGGHHGFFHHHHHGGFFHFB2GFDHHHGCBF0FGHHHHEHF@FEDEFD?1FFE0/F<.<<>GFDGGC><10=DHAC--::-.;:CCGD@AA.CEB0F;0;9..ADA9;CB;/C?9..FBFA=FDDEB/B/B.;A@../;9//;:9.----:.9-@@B=DDB-9A
@M03896:38:000000000-B4D98:1:2102:23418:21644 2:N:0:159
CCCGTTCGCTCCCCTGGCTTTCGAGCATCAGTGTCAGAACCGGCCCAGAAAACCACCTTCGTCACCGGCGTTCCTGCCAATATCTAAGGATTTTACCCCTACACTGGCAGTTCCGTCTTCCTCTACCGTCCTCAAGCCTGGCAGTTTCAACTGCAAGTCCGGAGTTGAGCTCCGGGTTTTCACAGTCGACATGTCAGGCCACCTACGCTCCCTTTACGCCCAGTGATTCCGCGTAACGCTCGCCCCCTAC
+
BBBAAFFBBBAAGGGCGFGCGGFFHEGHHHHHFHGGFFAFHAEEFGDHHHFFGEFFGHHHHGEEFFE0E@EEFHGHGHFGFHHGGHHHEEGHHHHHHHHGGFGGHHGHHGHHHHGHHFGHFFHHFHH@/CAEFGF1DFB0/<0<<FHGFGHFB<>1<GFHFCA-<<00;CCCCA-A.:.AFFF0909..B?A0;;C;BBAEEFEGGGFFDFFF///BA.-;A./;/BB/B/.-9-9ADF.A-9;ADFF9F
@M03896:38:000000000-B4D98:1:2102:12798:24688 2:N:0:159
TACCGCGGCGGCTGGCACACAATTACCATAACGGTGTCGTGTACATCTCCGTGGTCGCCGTATCATTCAAAAAAAAAAAAAAAACACACACTATCAAACTCGCTAGTATTCTCATAATTTAACCAACAAACATCTCTACACCCACTTATCTAACCATCAAAACATATACTCCCCTCTGCTACTCGCCCACCAGTACACATCCCGTTGTTGTCAACTCTATCGACGCACTACATCACAACAATAATCACCTA
+
AABBBDBBBBBBGGGECCCFEFGGFFHGF3AG1?EFGHF?1?23@3@G33111>13//?///B?B4444BF3?/B///<//--<<...<../<0000000:.-...0000;00<000000990;9:.;A...0;000;09//..99;09/;//;;///////..////////...9:////;//.--..:;A.//9//////..9......////////;9..------//////9//...//9////.//
@M03896:38:000000000-B4D98:1:2102:13127:25288 2:N:0:159
TACCGCGGCTGCTGGCACACAATTACCATAACGGTGTCGTGTAGCACGCGGGGGGGGGCGCATCATTATAAAAAAAAAAAAAAAAAAATAAAAGACAAGGAATACAAAAAAAAAAGTCAACATAAATATAATTAAATATAAAACATAAACAACAAATTGAGAACAATGATACACATAAGCAAGAAGTTAAAGCTATTGATACAACAGATACAATAAAAGTAAGGAACGCATAATAGACAGTTGAGATAAAA
+
AAAABADBDDBB4CF?2CBCEEGHHFHHFGF3EEAFE3AF1FF5A530A000>/----9---.-/////;:BF/999-----9---9-.////;../....///////..-9---.////9//////////////////9////.//9///...../////.///.///////9////////.99///////9////////////../:////9/////9//////...-..///////./////./////
@M03896:38:000000000-B4D98:1:2103:20913:4412 2:N:0:159
CCTGTTCGCTCCCCACGCTTTCGTCCCTCAGCGTCAGTTATATCTTGGTAACCTGCCTTCGCAATTGGTGTTCTAAGTAATATCTATGCATTTCACCGCTACACTACTTATTCCAGCTACCTCAAATATACTCAAGACTTACAGTATCAATGGCAGTTCTATCGTTAAGCGACAGGCTTTCACCACTGACTTATAAGTCTGCCTACGGACCCTTTAAACCCAATACATCCGGATAACACTTGCACCCTCCG
+
ABBBAFF@3>ABFGBEEAEFFGEGEFGHHGHHGGGGGHDGGHHHHHFHGG5FGHFHHHHHHGCEEFBF@BBEGHDFGGGGGFHHHHHHFGGHHHFHHDEGEEFFGHHHHFHHHGBFGFFHHBHB?BDGHHHHFBGGFFGBBHFDGHGH?FFHBHHG<GHHHHHGFAECGFG/AD@F<CGGB<>GHGB0</DGDGH<G<G0=CFHHBF:A?-:CGFF0FFF.AEFF/9BFFG-9.90;0;909FFFF?AAA.
@M03896:38:000000000-B4D98:1:2103:20876:4414 2:N:0:159
CCTGTTCGCTCCCCACGCTTTCGTCCCTCAGCGTCAGTTATATCTTGGTAACCTGCCTTCGCAATTGGTGTTCTAAGTAATATCTATGCATTTCACCGCTACACTACTTATTCCAGCTACCTCAAATATACTCAAGACTTACAGTATCAATGGCAGTTCTATCGTTAAGCGACAGGCTTTCACCACTGACTTATAAGTCCGCCTACGGACCCTTTAAACCCAATAAATCCGGATAACGCTTGCACCCTCCG
+
BBBBBFFBBBBBGGGGEEFAFGFHGGGHHGGHGGGGGHHFGHHHHHBHGGFGHHGHHFHHEEDEGHHE@1FEGH5FGFFFHGHHHHHHGGHHHHGHHEGGFEDFGHFGHHHHHGFGHHGHFEGC?GHHHHHHDDGFFFFHGHEFGHHHFHGFGGGGHFHHEHHDF/<?1DCA@F-CCFFHHBFGHGH<BGHBDGHHFDGFGGG?GGFEDDFGFFB00BFBAEFBFFFGGGG?D?EB;A>.A.99:BF.9A.
@M03896:38:000000000-B4D98:1:2103:20894:4420 2:N:0:159
CCTGTTCGCTCCCCACGCTTTCGTCCCTCAGCGTCAGTTATATCTTGGTAACCTGCCTTCGCAATTGGTGTTCTAAGTAATATCTATGCATTTCACCGCTACACTACTTATTCCAGCTACCTCAAATATACTCAAGACTTACAGTATCAATGGCAGTTCTATCGTTAAGCGACAGGCTTTCACCACTGACTTATAAGTCCGCCTACGGACCCTTTAAACCCAATAAATCCGGATAACGCTTGCACCCTCC
+
BCCBBFFBCCCCGGFGEFEFGGFHGGGHHHHHGGGEGHHHGHHHHHHHFFFHHHGHHHHHHGDEEHHHFGHFHHFGHGHHHHHHHHHHFFHHHHGHHGGGGEEGHHHHHHHHHHGHHHHHHHHGGGHHHHHHGFFGGGHHHHHFGHHHFHFHEHBGGHHHHHHDHHHFHHGGGG-AFHHHHFGHHHB<BGDHDHHHFGHHDGGGGHGDGGGGFGGB0;B/CEGFGGGGGFDA.:DFBADBE?.BFEFFFF
@M03896:38:000000000-B4D98:1:2103:7035:6481 2:N:0:159
CCTGTTCGCTCCCCACGCTTTCGTCCCTCAGCGTCAGTTATATCTTGGTAACCTGCCTTCGCAATTGGTGTTCTAAGTAATATCTATGCATTTCACCGCTACACTACTTATTCCACCTACCTCAAATATACTCAAGACTTACAGTATCAATTGCAGTTCTATCGTTAAGCGACAGGCTTTCACCACTGACTTATAAATCCGCCTACGCACCCTTTAAACCCAATAAATCCGGCTAACGCCTGCACCCTCC
+
ABAAAFFADBBBGGGG2AAAFGAAAEGHHF3AEGFDGHHF5FGGFH5B3DFFGHBGGHHGBEBFF3BF5?BEGH55FGFHHHHHHHEGFBGGHGGHHEEGGEGHF?FBEFHHGG?3BGGHHFGG3BFF4FHHF1?1FF1F1G1D?FFG2@12@D>FFFDHFFGAFGCFHG/?AC-.FFGFDDG1<CC00CGGD0D00=DG..CA?G.-.;AE.90;;;BBEGABF9FFGFC?-;C09.--..9./BDFEF
@M03896:38:000000000-B4D98:1:2103:22839:7640 2:N:0:159
CCTGTTTGCTACCCATGCTTTCGAGCCTCAGCGTCAGTTGGTGCCCAGTAGACCGCCTTCGCCACTGGTGTTCCTCCCGATATCTACGCATTCCACCGCTACACCGGGAATTCCATCTACCTCTGCACTACTCAAGAAAAACAGTTTTGAAAGCAATTCATGGGTTGAGCCCATGGTTTTCACTTCCAACTTGTCTTCCCGCCTGCGCTCCCTTTACACCCAGTACTTCCGGACAACGCTTGCCCCCTAC
+
BBBBBFFFFFFFGGGGFGGGGGECGGGHHHHHGGGGGHFFBEEFHF3GGHGHHHEEGGGHFEGGGGF?EGEEGHHHHGGFGGGHHHHGGGGGHHHHHGGGGGFHHEEDFGHHHHHHHHHHHFHHHGGHGHGHG1FD<G0CGGHF1GHHEEFFGHHHHGHHFHFEGCGCFHHGHHFH;:GGHHHHHHHGFHFFCFFGGGGGFGGBGFGGGGGGBB/FFBFFFF.;F/FFFF9-::@:A-;9;.9:FFBFEF
@M03896:38:000000000-B4D98:1:2103:22846:7663 2:N:0:159
CCTGTTTGCTACCCATGCTTTCGAGCCTCAGCGTCAGTTGGTGCCCAGTAGACCGCCTTCGCCACTGGTGTTCCTCCCGATATCTACGCATTCCACCGCTACACCGGGAATTCCATCTACCTCTGCACTACTCAAGAAAAACAGTTTTGAAAGCAATTCATGGGTTGAGCCCATGGTTTTCACTTCCAACTTGTCTTCCCGCCTGCGCTCCCTTTACACCCAGTAATTCCGGACAACGCTTGCCCCCTAC
+
BBBAAFF4DFFFFGCGCGGDGGGDGEGFHHCFFFEAEHFF3AFFFE3FGGFHGHEEEGGHAEEDFHCFDCGFHHHHHGFAEGGHHHHFEEEGHHHHHEEGGCGHH<<@CGHHHHDFGDGHHGHHFGGHFFGFF1111?<<?EA01=GHCFHBGHGFFHHH0DBCC<</<CHGAHFHCCFEHFGCHGF0<C/;;CFFFFFF?BGBGGG-:EACBCB/9BBFA../;BBFFF/-;99.;-;.;.9:;9@>AF
@M03896:38:000000000-B4D98:1:2103:26935:9740 2:N:0:159
CCTGTTTGCTCCCCACGCTTTCGCACCTGAGCGTCAGTCTTCGTCCAGGGGGCCGCCTTCGCCACCGGTATTCCTCCAGATCTCTACGCATTTCACCGCTACACCTGGCATTCTACCCCCCTCTACGAGACTCCAGCTTGCCAGTATCAGATGCAGTTCCCAGGTTGTGCCCGGGGATTTCACATCTGCCTTAACAAACCGCCCGCGTGCGCTTTACGCCCAGTACTTCCGATTAACGCTTGCCCCCGC
+
AAA1AF3CDDFFGGBFEEFFGGGEEEGFHFHHGG?C?FGGFG/FE?/FH///AEEE@EEH/EEFGG?/>>FHFFBGCGH1FFBF>21F@EFEGH2FFCCG/<FGFFFG0?FGFG11GCFACCEHHGG.<<CGB/</GFD/<<=:000C;::;;000;;GHHG0.:0;.;0;B9-9--9CFF9;;BFB///:9:FB//-A--;-----;-;9?-9;//--;9--;9/;BF/?----99A@?---//9;--
@M03896:38:000000000-B4D98:1:2103:26916:9750 2:N:0:159
CCTGTTTGCTCCCCACGCTTTCGCACCTGAGCGTCAGTCTTCGTCCAGGGGGCCGCCTTCGCCACCGGTATTCCTCCAGATCTCTACGCATTTCACCGCTACACCTGGAATTCTACCCCCCTCTACGAGACTCAAGCTTGCCAGTATCAGATGCAGTTCCCAGGTTGAGCCCGGGGATTTCACATCTGACTTAACAAACCGCCTGCGTGCGCTTTACGCCCAGTACTTCCGATTAACCCTTGCACCCTCC
+
ABB@AFF4FFFFGGGGFFEFGGAEFGGHF3GHCGEEEGGHHHGHGE1FHE?FEE>EGFGHFEEGGHEEEEGHGHHHGGEEFFGHHHHGGEGGHGHHHCBGFC?GHGC02?GHHHHFHHHGGGGHGHF.<CEHFCF<GHF/<CG00<C;C0:CCFHECGGHHH0:;0/9;C/EDB?BDAFF9BF0FFF/BBFFBFFBB?FFBB=DFE;AAA-@9AE/B9.@CF.9://BFFFF...99/;99.;99FFEEF
@M03896:38:000000000-B4D98:1:2103:26925:9766 2:N:0:159
CCTGTTTGCTCCCCACGCTTTCGCACCTGAGCGTCAGTCTTCGTCCAGGGGGCCGCCTTCGCCACCGGTATTCCTCCAGATCTCTACGCATTTCACCGCTACACCTGGAATTCTACCCCCCTCTACGAGACTCAAGCTTGCCAGTATCAGATGCAGTTCCCAGGTTGAGCCCGGGGATTTCACATCTGACTTAACAAACCGCCTGCGTGCGCTTTACGCCCAGTAATTCCGATTAACGCTTGCACCCTCCG
+
ABBAAFFFFFFFGGGFEEEFGGGGGGGGCGHHGGGGGHGGHHGGGEEHG1EEEEEEGGGHCEFGGHE/>EFHHGGHFFGBGFGHHDHGGFGGHHHHHFCDC@FGHHE?FGHHGHGFHHHGGGGHHHE?CFDHHCB0DHHCGHF0;0GGFC:CBGFHHGHHHGBC:B//CFGGGGFBGDGGGFGBFFF/BFBFFFBBFFFFF>FFFF9ADD9B-.;99:D@DD.:BBB;FFF..:.BFFF?..;::FA.AD.
@M03896:38:000000000-B4D98:1:2103:21064:11430 2:N:0:159
TACCGCGGCGGCTGGCACACAATTACCATAACGGTGTCGTGTAGATCTCGGTGGTCGCCGTATCATTAAAAAAAAAAAAAAAAAATCACTAAACCCAAGCTCCAATCATCAAAACAATTGACAGCAACCAAAATCACTAATACTAATACATACAAAATCATGTCTATAACTATCAATACAAGCCGAGTCAAACCTCCGTCAACGAACTTCAAACATGTTACAAGCTACATTATCATATTACATCCTACGTA
+
CCCCCBDDADDBFFCEGFBGFGHHFHHHHHGFGGGHGGFG112B333@B1?11113>/E///B044D44?EG@//</<</-<><-./0<0=/0//...../0//:0/0009000...00000009//.:....0/9/00/0////://////////.///9//;//////////////////..---./////.:/....../...-.9/////./////////;//://////99//9/;://////../
@M03896:38:000000000-B4D98:1:2103:28938:13020 2:N:0:159
CCTGTTTGCTCCCCACGCTTTCGCACCTGAGCGTCAGTCTTCGTCCAGGTGGCCGCCTTCGCCACCGGTATTCCTCCAGATCTCTACGCATTTCACCGCTACACCTGGAATTCTACCCCCCTCTACGAGACTCCAGCTTGCCAGTATCAGATGCAGTTCCCAGGTTGAGCCCGGGGATTTCACATCTGACTTAACAAACCGCCTGCGTGCCCTTTACGCCCAGTAATTCCGCTTAACGCTTGCACCCTCC
+
AABA3DFFDFFFGGBEAEEFAGBEEGGHGGFHGGDA2BGHHHAFEEAF33A1BFAEEEEG1BB>EG1>>>FGHHHHGF3FGHGFDGH/@>AEEFEGF?EG@E?FHGFA2CHHHHGGHHHGGGGFFHE??CAGHBF<<C<0.>11<0=GF00=0<DG00DHHHB.:0/;:GHEC-:;B.BFFGG0FBF;BFFFFFFFFFEGFFFFEF;.9A.;;FF/::.-@DF/9F9/BB/.9.;/;.;9;AFBF/..;;
@M03896:38:000000000-B4D98:1:2103:22325:13023 2:N:0:159
CCCGTTCGCTCCCCTGGCTTTCGAGCATCAGTGTCAGAACCGGCCCAGAAAACCACCTTCGTCACCGGCGTTCCTGCCAATATCTAAGGATTTTACCCCTACACTGGCAGTTCCGTCTTCCTCTACCGTCCTCAAGCCTTGCCGTTTCAACTGCAAGTCCGGCGTTGAGCTCCGGGTTTTCACAGTCGACATGTCAGGCCACCTACGCTCCCTTTACGCCCAGTGATTCCGGGTAACGCTCGCCCCCTAC
+
BBBBBFFBBBBBGGG2ABF4FGEFHG?GHHBGHHDGGH52GEAEEGGHHHFHHAFFFHFG1FEHGHE?E/>>EH4BEGGC3FHFBBGGEEDEEDEHHHGGEFGFG3?GGABDGHBBFFGHHHFFFHF/<CEFF1F1GF111>1<.>FHBDGHFGHDGDDG<@--::-.;:0:;99BA.;EF0C0090..9.90;;00/9A;AFFBB.;AADE9/;9BA9-@.99//9BBF99-9@BF.9.A@?B.@BB.;
@M03896:38:000000000-B4D98:1:2103:28956:13024 2:N:0:159
CCTGTTTGCTCCCCACGCTTTCGCACCTGAGCGTCAGTCTTCGTCCAGGGGGCCGCCTTCGCCACCGGTATTCCTCCAGATCTCTACGCATTTCACCGCTACACCTGGAATTCTACCCCCCTCTACGAGACTCAAGCTTGCCAGTATCAGATGCAGTTCCCAGGTTGAGCCCGGGGATTTCACATCTGACTTCACAAACCGCCTGCGTGCGCTTTACGCCCAGTAATTCCGATTCACGCTTGCACCCTCC
+
ABBAAFFCDFFFGGGGAEEFGGEEEEGHFGGFEEEEFHGHHHGHGEA3GE00AEEEGGGH?EE>EG?/>/?GHHHHGGE3FFHHHHHFEEEGHHHHHBBFC@FGHFC0<2?FGHFGGHHGGGGHHGF..<EHF0/<<CB/<G0000;CC0:CGFFC;:CGHHF.;9/;/CFGGG--DACFFBFGFFF9/BFF/99;/.AEDFFFFFBADA;@B.EBB9A9BDEFFFFFFBF.AA//;9A.A.:9BBDAEF
@M03896:38:000000000-B4D98:1:2103:28945:13041 2:N:0:159
CCTGTTTGCTCCCCACGCTTTCGCACCTGAGCGTCAGTCTTCGTCCAGGGGGCCGCCTTCGCCACCGGTATTCCTCCAGATCTCTACGCATTTCACCGCTACACCTGGAATTCTACCCCCCTCTACGAGACTCAAGCTTGCCAGTATCAGATGCAGTTCCCAGGTTGAGCCCGGGGATTTCACATCTGACTTAACAAACCGCCTGCGTGCGCTTTACGCCCAGTAATTCCGATTAACGCTTGCACCCTCCG
+
ABBAAFFFFFFFGGGGEFGCFGEEFGGHEFGGGGGGGHHHHHGHGGEGHA0EAE>EGGGH?EEEFHE/>EFHHHHHGGCGGFHHHHHFGGAGDGFGH?CGGCGHHHGFFGGHFGGFFHHGGGGHHHG.<AEHFCB<DGF/<C<:;0CG0CGHGGFHGGHFHHC:;9;BFFGGGGD-@AFGFFGGFFF/;FFBFEBB9AEFFCCAEFDAAA@@;.A/B.;=BDE/B/B/BFFFDFFFFAD.9.;9/BDFFF.
@M03896:38:000000000-B4D98:1:2103:28964:13042 2:N:0:159
CCTGTTTGCTCCCCACGCTTTCGCACCTGAGCGTCAGTCTTCGTCCAGGGGGCCGCCTTCGCCACCGGTATTCCTCCAGATCTCTACGCATTTCACCGCTACACCTGGAATTCTACCCCCCTCTACGAGACTCAAGCTTGCCAGTCTCAGATGCAGTTCCCAGGTTGAGCCCGGGGATTTCACATCTGACTTAACACACCGCCTGCGTGCGCTTTACGCCCAGTAATTCCGATTACCGCTTGCACCCTCC
+
BBBABFFFFFFFGGGEEEGGGGFEEGGHFGFGGGD2EGHHGHAGEA1BF1ECEEEEGGGH?EEAEHE/>EFHHHHHGEFDGFGHHBGCE/EFGHFGHBCGC@?FGGC0??FGHH1DGGHGGCGH<FF...AGF0/<<GF/<C00C0CG0G0CCBGFGCGHHHBECC///=BEC?-?9CFGGEFFFFF/9BBF//99/99;@@BFFF;;DA-@-;ABFADAF?./;BFFFFE.:;./;.;9999:BFD.ED
@M03896:38:000000000-B4D98:1:2103:22318:13043 2:N:0:159
CCCGTTCGCTCCCCTGGCTTTCGAGCATCAGTGTCAGAACCGGCCCAGAAAACCACCTTCGTCACCGGCGTTCCTGCCAATATCTAAGGATTTTACCCCTACACTGGCAGTTCCGTCTTCCTCTACCGTCCTCAAGCCTGGCAGTTTCAACTGCAAGTCCGGAGTTGAGCTCCGGGTTTTCACAGTCGACATGTCAGGCCACCTACGCTCCCCTTACGCCCAGTGATTCCGGGTAACGCTCGCCCCCTAC
+
CCCBCFFBBBCCFGGGGFFGGGEGHEGHHHHHHHFHHHGFGEEEGEEFHHHHHGGGGHHHGCEEFHE>EE>EGHFFHHHFGCEGHDGHGHFFHFHHHHHGFGEHHECG2?GFHF?FHHGHHHHHFFG//CAEFBC?GFC0/F0.>1GF1FHHGHHHEHDHGC.-<C<0CCHFGG-@;:CFGGGF;;B9.;.999CC0;FEEGGFGGDFEDAE.:9/BEA@DF.9;//BFFB-;9@/:.@;A>99DFAD.:
@M03896:38:000000000-B4D98:1:2103:13892:15846 2:N:0:159
CCTGTTTGCTCCCCACGCTTTCGCACCTGAGCGTCAGTCTTCGTCCAGGGGGCCGCCTTCGCCACCGGTATTCCTCCAGATCTCTACGCATTTCACCGCTACACCTGGAATTCTACCCCCCTCTACGAGACTCAAGCTTGCCAGTATCAGATGCAGTTCCCACGTTGAGCCCGGGGATTTCACATCTGACTTAACAAACCGCCTGCGTGCGCTTTACTCCCAGTAATTCCGATTAACGCTTGCACCCTCCG
+
AAA1>FF1DFFFFGBE1EEFFG0EEGGGBEGGEEEEGHHHGHFHEE/GHC?EEEEEGEGHFEGGGHG/EEGHHHHHHBGGHHHHHHHGE?/EBGHHHGBC?@GHHGBC?CGHGHHFHHEGGCGGHHFE.CEHGB/0D/0<<C000;:0C0CG:BGGCGHHHF.;99.AFFCE9AA?-EFGG/BF////;BFFFFBF/-AE@@@99?@;BF@99-;BB/99A-B9BB/BFBFAA--;/-9---;/:BBAEA-
@M03896:38:000000000-B4D98:1:2103:13899:15864 2:N:0:159
CCTGTTTGCTCCCCACGCTTTCGCACCTGAGCGTCAGTCTTCGTCCAGGGGGCCGCCTTCGCCACCGGTATTCCTCCAGATCTCTACGCATTTCACCGCTACACCTGGAATTCTACCCCCCTCTACGAGACTCAAGCTTGCCAGTATCAGATGCAGTTCCCAGGTTGAGCCCGGGGATTTCACATCTGACTTAACAAACCGCCTGCGTGCGCTTTACGCCCAGTAATTCCGATTAACGCTTGCACCCTCC
+
BCCBBFFFFFFFGGGGEFEFGGGGGGGHGHHHGGGGGHHHHHHHGGGHHCGGEFEGGGGHGGGGGHGEEGGHHHHHHHHGHHHHHHHGGGGGHHHHHFGGGGFHHHGCGHHHHHHHHHHGGGGHHF.<><CGF0G<GHFCGHGCCCGGGCCCHHHHGGGHGFFACB/CFFGG@FDCAAFGGGGGFFF;BFFFFBF//AEFFFFF.F>:AA=BBD?FF9A@CF?:F/FFFFF.AD.:B:@.A.99FFFFFF
@M03896:38:000000000-B4D98:1:2103:13883:15875 2:N:0:159
CCTGTTTGCTCCCCACGCTTTCGCACCTGAGCGTCAGTCTTCGTCCAGGGGGCCGCCTTCGCCACCGGTATTCCTCCAGATCTCTACGCATTTCACCGCTACACCTGGAATTCTACCCCCCTCTACGAGACTCAAGCTTGCCAGTATCAGATGCAGTTCCCAGGTTGAGCCCGGGGATTTCACATCTGACTTAACAAACCGCCTGCGTGCGCTTTACGCCCAGTAATTCCGATTAACGCTTGCACCCTCCG
+
ABBABFFFFFFFGGGGEEEFFGGGGGGHFHHHGGGGGHHHHHHHGGEHHG?ECGFGGGGHHGGGGHG?E@FGHHHHHHHGHGHHHHHGGGGGGHHHHGDGGCFHHHFFFHHHHHHFHHHGGGGHGH<A.<CHFCGDGFBCEGH0:GGGFCGGHHGFCCHHHHHGGBBFFFGGFGAGFFGGGGGGFFFBFFBFFFFFBFFFFFFFFFFDDFAF;D.:FE?D@D.BFB//;//DDAFF/9@9A.EFFFD.AD:
@M03896:38:000000000-B4D98:1:2103:11994:16077 2:N:0:159
CCTGTTTGCTCCCCACGCTTTCGCACCTGAGCGTCAGTCTTCGTCCAGGGGGCCGCCTTCGCCACCGGTATTCCTCCAGATCTCTACGCATTTCACCGCTACACCTGGAATTCTACCCCCCTCTACGAGACTCAAGCTTGCCAGTATCAGATGCAGTTCCCAGGTTGAGCCCGGGGATTTCACATCTGACTTAACAAACCGCCTGCGTGCGCTTTACGCCCAGTAATTCCGATTCACGCTTGCACCCTCC
+
ABBBAFFFFFFFGGGG?FGFGGEEFGGHAFHHG2EEGHHHGHHGEE1BGEECEE>EGFGHFEEEGHE/>@FGGHHHGGEFHGHHHHHGGGGGHGFHHDCDC@??GGFFCHHHGFFDGHHGGGFFFHG..<CGF0C<DG0<CGHE00<C000;CCGHCCHFGH0.;0//;F;;9999-9CFGGGEFFB;BFBBB/BF/AEAFFAD.A=9AD>@-AA/B.:9@D99/99FFFF.;9//9.;9..:/BF.99;
@M03896:38:000000000-B4D98:1:2103:12006:16092 2:N:0:159
CCTGTTTGCTCCCCACGCTTTCGCACCTGAGCGTCAGTCTTCGTCCAGGGGGCCGCCTTCGCCACCGGTATTCCTCCAGATCTCTACGCATTTCACCGCTACACCTGGAATTCTACCCCCCTCTACGAGACTCAAGCTTGCCAGTATCAGATGCAGTTCCCAGGTTGAGCCCGGGGATTTCACATCTGACTTAACAAACCGCCTGCGTGCGCTTTACGCCCAGTAATTCCGATTAACGCTTGCACCCTCC
+
ABBAAFFFFFFFGGGG2EEFFG2EFGGHBAGGEFEGGHHHHHGHEEDF3AAEEE>EEGGH?EGGGHD/>EGGHHHHH?FEGGHFHFHFEEGGHH2GG/>DDCGHHG0<?FGHGFFFGHHDGGGHFHF?>.CGF0<<DGF/CGD0:;CCG0;:GHGBCCGHHG0.:C//BCFE-9--9.BFG0FFFFF/BFFFB/;//;AABBBFAFB:DD@>;.ABBED;B..B/B9BFFFDD.DFF.;....99BDFFD
@M03896:38:000000000-B4D98:1:2103:9729:22491 2:N:0:159
CCTGTTTGCTCCCCACGCTTTCGCACATGAGCGTCAGTCTTCGTCCAGGGGGCCGCCTTCGCCACCGGTATTCCTCCAGATCTCTACGCATTTCACCGCTACACCTGGAATTCTACCCCCCTCTACGAGACTCCATCTTGCCAGTATCAGCTGCAGTTCCCAGGTTGAGCCCGGGGATTTCACATCTGACTTAACAAACCGCCTGCGTGCGCTTTACTCCCAGTACTTCCGATTACCACTTGCACCCTCC
+
AAAAAFD1B31CFGGGEGGGGGCEEE0B1B1BE0EEEHBF2GGHGF?GF?E?AEEEEGGH/ECEGHE/>>FGFFHHGFFFHHFGFHHFEECEGHFHHCCCCCGGFFB??CGHHHGHHHHGGGGHHHF?<.<DC//0==00<C0<0=<GBG::=CCGG:CCGH0.:://9B9;;?--ACB9BFGGGGF9BFFBFFFF/AF-@@?FFF@A-A>=@--//:/9;-9;////:/-A-;-/;/;9////;9A-9;
@M03896:38:000000000-B4D98:1:2103:9712:22500 2:N:0:159
CCTGTTTGCTCCCCACGCTTTCGCACCTCAGCGTCAGTCTTCGTCCAGGGGGCCGCCTTCGCCACCGGTATTCCTCCAGATCTCTACGCATTTCACCGCTACACCTGGAATTCTACCCCCCTCTACGAGACTCAACCTTGCCAGTATCAGATGCAGTTCCCAGGTTGAGCCCGGGGATTTCACATCTGACTTAACCAACCGCCTGCGTGCGCTTTACGCCCAGCAATTCCGATTAACGCTTGCACCCTCC
+
ABBAAFFFFFFFGGGG?EEAFGDFDGGH2BFGFGGGGHHFAGGHGGEGHGGGEEEEGGGHFEEEGHGE>EGGHHHHGCFGHHHGHHHAE?FFHGHHHCDGC@?GCCGFFGGHHHFGF?GFGGGGGGF..>CGG0//<<B0<C0<;;GHC00:00C0C:;G:C0.::///9FG-@@--;CFB099CFF/9FFF;B9/9.ADFFAFEF-A??>D-9A/B9?@>A..9.9;BFB.:A./;9@...9/;:9AE.
@M03896:38:000000000-B4D98:1:2104:21731:5195 2:N:0:159
TACCGCGGCGGCTGGCACACAATTACCATAACGGTGTCGTGTAGATCTCGGTGGTCGCCGCATCATTAAAAAAAAAAAAAAAAAAAAAAAGGATAAATCACATCAATAAAAAAAAAAAATGACAACAAAAAAACAAAAACAAAAATAATAAAAATAAGAAAGAGTAAAGAGACAAAAAGCGAAGATAATGAAGATATACAAAGAGTGTGAGACAATACAGGATAGTACGTGTGACAAGTAGTACAAATGTA
+
AABBBBBBBBDDCGGGCC2FEFGHBGGFGFFHGG1GFHGA???33333B?F1?>13>>?///?>FDF44BB3</@@//>/--<-<-----../0000000/0000000000;-------./////......--.............//99////.//////:/.//////.......9....--.///////////////////.//:9////..////:/./9////..././///./////////////
@M03896:38:000000000-B4D98:1:2104:21939:8718 2:N:0:159
CCTGTTTGCTCCCCACGCTTTCGCACCTGAGCGTCAGTCTTCGTCCAGGGGGCCGCCTTCGCCACCGGTATTCCTCCAGATCTCTACGCATTTCACCGCTACACCTGGAATTCTACCCCCCTCTACGAGACTCAAGCTTGCCAGTATCAGATGCAGTTCCCAGGTTGAGCCCGGGGATTTCACATCTGACTTAACAAACCGCCTGCGTGCGCTTTACGCCCAGTAATTCCGATTAACGCTTGCACCCTCC
+
CCCBBFFFFFFFGGGGEFEFGGGGGGGHHHHHGGFFGHHHHHHHGGGHHGGGEEEGGGGHGEGGGHEEEGGHHHHHHGHHHHHHHHHGGFGGHHGHHDDGGCFHHHHFGHHHHHHGHHHGGGGHHHF<>EEHFFC<<GF<CGG0;CGGGGCGHHHHGGHHHHGECB/CFGGGBGADGFFFGGGGFFF/BFFFFFBBBFFFFFFFFFFDFFFFFF?FFED=FB.:FFFFFFF.;.ABFFFA9EAFFFFFFF
@M03896:38:000000000-B4D98:1:2104:25744:9522 2:N:0:159
CCTGTTTGCTCCCCACGCTTTCGCACCTGAGCGTCAGTCTTCGTCCAGGGGGCCGCCTTCGCCACCGGTATTCCTCCAGATCTCTACGCATTTCACCGCTACACCTGGAATTCTACCCCCCTCTACGAGACTCAAGCTTGCCAGTATCAGATGCAGTTCCCAGGTTGAGCCCGGGGATTTCACATCTGACTTAACAAACCGCCTGCGTGCGCTTTACGCCCAGTAATTCCGATTAACGCTTGCACCCTCC
+
ACCBBFFFFFFFGGGGEEEFFGEEGGGHFHHGEFEGGHHHHHHHGGFHHGGGEEEEGGGHGFGGGHE>EFGHHHHHGGHHHHHHHHHGGGGGHHHHHGFGGCGHHHGFGHHHGHHGHHHGGGGHHHGD?DEHFHG<DGD/CGGC:CGGFGHHHHGHFHGHHHB:;9CBFGGGDBA??EGGFBFFFFF;BFFFFFFBBFFFFFFFFFFDFFFD@AABF;ABCFFBF/9BFF/.AA.BF.B..999;BDEFF
@M03896:38:000000000-B4D98:1:2104:25756:9538 2:N:0:159
CCTGTTTGCTCCCCACGCTTTCGCACCTGAGCGTCAGTCTTCGTCCAGGGGGCCGCCTTCGCCACCGGTATTCCTCCAGATCTCTACGCATTTCACCGCTCCACCTGGAATTCTACCCCCCTCTACGAGACTCAAGCTTGCCAGTATCAGATGCAGTTCCCACGTTGAGCCCGGGGATTTCACATCTGACTTAACAAACCGCCTGCGTGCGCTTTACGCCCAGTAATTCCGACTACCACTTGCACCCTCC
+
AAA3>DFFFFFFGFGGCFGFFGEEDGGHFFGGGEEGGHGGDGGGGGACFAAEEE>EEGGHFE?EFFA//>?FFFGHH?B?EGHH?GHGEEEEGHFHHABD/?FGGH2C<2??FFHGHFHGGCEF1GF..<<DC0<<DF0/<C000=CC;C0GBCGCC:CHHE.-9.;CBBFE?D--99BFBBF/BFF//B99//;//:AE;;DFFFA.9;99-;.BF.:BF9EB//;99;B.--;/;/;/////;:A.ED
@M03896:38:000000000-B4D98:1:2104:11539:12006 2:N:0:159
TACCGCGGCGGCTGGCACACAATTACCATAACGGTGTCGTGTAGATCTCGGGGGGTGCAGTATTATTCAAATAAAAATTTTTACAACTCAGGTGAGTTTTAGCTTTATTGAATCAGGAATGATCTAAAACACTCTTTACGCCGCCATCTTTTTACTCAGTTATATCCTTTACCCCCCACCTCCTCACCCACATTACCCACCACAGCGAATTGTCAACAACACTGTCACAACCTACCATAGCGACAACATTA
+
AABBBBBBBBB?EGFEGA1FEEHHFHDGFBFCEC>G1EA111?333BF311//>---.00:0;00;;00C0000;00./900;CBBF9FFC/9/090;009/9;9009;00000////.9///9/:/9/:.A/;/;BFF..9--;-.////9/./////;;//;///9//9///9---..99.../9.999.//9;/:/9:.....----.//////9..../////9//..///.;/://-----.;//9
@M03896:38:000000000-B4D98:1:2104:13839:14091 2:N:0:159
CCTGTTTGCTCCCCACGCTTTCGCACCTGAGCGTCAGTCTTCGTCCAGGGGGCCGCCTTCGCCACCGGTATTCCTCCAGATCTCTACGCATTTCACCGCTACACCTGGAATTCTACCCCCCTCTACGAGACTCAAGCTTGCCAGTCTCAGATGCAGTTCCCAGGTTGAGCCCGGGGATTTCACATCTGACTTAACAAACCGCCTGCGTGCGCCTTACGCCCACTACTTCCGATTCACTCCTGCCTCCTCC
+
ABBABFFFFFFFGGGGGEEFFGEEEGGHFGHHFFEEEGHHHHCGEEEHFEGFEE>EGGGHGEFGGHDE>EFHHHFHHGHFHGGFDGGFEEEEFGFHHFGGFDGHGGG0FFGHHHFGGGHFG<EBHFF..<<<<CC<<C0/<<=0C0;CG:GH0CG:;:GHGH0::09BBFFE-----./9;BF09FF//BBFB/BFFEFA9=D.9.9..:@D.9./;AD;B...9/9:BFA.../9;/:BB//./;..99
@M03896:38:000000000-B4D98:1:2104:13858:14098 2:N:0:159
CCTGTTTGCTCCCCACGCTTTCGCACCTGAGCGTCAGTCTTCGTCCAGGGGGCCGCCTTCGCCACCGGTATTCCTCCAGATCTCTACGCATTTCACCGCTACACCTGGAATTCTACCCCCCTCTACGAGACTCAAGCTTGCCAGTATCAGATGCAGTTCCCAGGTTGAGCCCGGGGATTTCACATCTGACTTAACAAACCGCCTGCGTGCGCTTTACGCCCAGTCATTCCGATTAACGCTTGCACCCTCC
+
BBBABFFFFFFFGGGGGFFFGGGFGGGHFHGGGGGGGHHHHHHHGFEGG?EGEEEGGGGHGFGGGHAEEEGHHHHHHGHGHHHHHHHGGGGGHHHHHGGGGCHHHHGGGHHHHHHGHHHGGGGHHGFA.CEHHGG<=G0<<GG0:;CGGC:GFFHBCGHHHHHAC0//CFGF?;:@B.BFGGFGFFF/9FFBB/;F/:EEFFFFFFFADDADB.A/B9A=DF.//;/BFFB..9.:B.;;.;:9BFFFFF
@M03896:38:000000000-B4D98:1:2104:9223:15471 2:N:0:159
CCTGTTTGCTCCCCACGCTTTCGCACCTGAGCGTCAGTCTTCGTCCAGGGGGCCGCCTTCGCCACCGGTATTCCTCCAGATCTCTACGCATTTCACCGCTACACCTGGAATTCTACCCCCCTCTACGCGACTCAACCTTGCCAGTATCAGCTGCAGTTCCCAGGTTGCGCCCGGGGATTTCACATCTGACTTACCAAACCGCCTGCGTGCGCTTTACGCCCAGACATTCCTATTACCGCTTCCCCCCTCC
+
AAA33DFBFFFFGGGE2A2FFFEEEEGHBFCFEEEGGFGHHHAFAEEGHEC0AEEEEEEGBEE?EHD?EEAHGDGHH?FGHGFHHHGFGEEFBG2FG/@D?B1GHGHGHBFGFFGFGFGGDGEC>>><-<<@:CG/CG00;CG0C0:<;;0;CFB;;9;CF09.:0/.-:ABA@?B-AF/BFF//;B//;BF//;B/.;A>BBB.A9.99---../;.;9@...;.9/:://9;9//.9-..;..;@-.;
@M03896:38:000000000-B4D98:1:2104:9216:15493 2:N:0:159
CCTGTTTGCTCCCCACGCTTTCGCACCTGAGCGTCAGTCTTCGTCCAGGGGGCCGCCTTCGCCACCGGTATTCCTCCAGATCTCTACGCATTTCACCGCTACACCTGGAATTCTACCCCCCTCTACGAGACTCAAGCTTGCCAGTATCAGATGCAGTTCCCAGGTTGAGCCCGGGGATTTCACATCTGACTTAACAAACCGCCTGCGTGCGCTTTACGCCCAGTACTTCCGATTAACGCTTGCACCCTCC
+
BBBBBFFFFFFFGGGGEEEEFGEEGGGHFHHFAEEEEHHHFHGHGEECGDEGEEEGGGGHFEEEGHE>EEGHHHHHHFGHHHHHHHHFGEFGHHGHHDDGGCGHHHF<2?FGHHHFHHHGGGGHGFFA.<CGFGG<DGD<CFG:0<CCCCCGHHHHHHHHHHG.:0;//CFFB?9ADAFGGFGFFFF/;FFFF99B/9EEBBFFFF;;DDFFAD.;BADAF?.;///9BFA..:ABFFF.;../;BDFFD
@M03896:38:000000000-B4D98:1:2104:9235:15499 2:N:0:159
CCTGTTTGCTCCCCACGCTTTCGCACCTGAGCGTCAGTCTTCGTCCAGGGGGCCGCCTTCGCCACCGGTATTCCTCCAGATCTCTACGCATTTCACCGCTACACCTGGAATTCTACCCCCCTCTACGAGACTCAAGCTTGCCAGCATCAGATGCAGTTCCCAGGTTGAGCCCGGGGATTTCACATCTGACTTAACAAACCGCCTGCGTGCGCTTTACGCCCAGTAATTCCGATTCACGCTTGCACCCTCC
+
BBBBAFFFFFFFGGGEAEE2FGEFGGGHAFGHGEG2EHHHFHGHGD1GH?A0AE>EEFGHEEGGGHE>EEGHHHFHFB3BFGGHH4GFE<EEFGGHHCBC/BDGH<F?<CFFHHFFHFHGGGGHEFF.<AA0GCG<<G0/<C<0.;0::::CC:CC0:CHHHE.99/FFFFG@9AA9CFFGFFFFFF/;FBB999/BAFF;BFFAF-:9A-@-..9FE?=D.?9B/:;/;/.;A//B.;A9.E/;BDEEA
@M03896:38:000000000-B4D98:1:2104:26170:16526 2:N:0:159
CCTGTTTGCTACCCATGCTTTCGAGCCTCAGCGTCAGTTGGTGCCCAGTAGACCGCCTTCGCCACTGGTGTTCCTCCCGATATCTACGCATTCCACCGCTACACCGGGAATTCCATCTACCTCTGCACTACTCAAGAAAAACAGTTTTGAAAGCAATTCATGGGTTGAGCCCATGGTTTTCACTTCCAACTTGTCTTCCCGCCTGCGCTCCCTTTACACCCAGTACTTCCGGACAACTCTTGCCCCCTAC
+
BBBAAFFFFFFFGGGFFFFBGGEFFEGHHFHHGGFGGGGGHEFDGFBGFFFGHHEEGGGHGEEEEHC?@BGEGHHHHGGEEEGHHHHFEFGGHHGHHFEGGFGHHEE<CDGHGHGDHDHHHFHHGHHHFHHHHDG1?0??FGH0<=F1<FFHBFFHFGHHDG0<<<<//CGEAGFF:;:CGGHGHHFFFCCB999FBFFF?D?F9AB?GGGGGFFBBF/9...999;9FF9-.999;/;/99;9:ABA.A
@M03896:38:000000000-B4D98:1:2104:10373:16881 2:N:0:159
CCTGTTTGCTACCCATGCTTTCGAGCCTCAGCGTCAGTTGGTGCCCAGTAGACCGCCTTCGCCACTGGTGTTCCTCCCGATATCTACGCATTCCACCGCTACACCGGGAATTCCATCTACCTCTGCACTACTCAAGAAAAACAGTTTTGAAAGCAATTCATGGGTTGAGCCCATGGTTTTCACTTCCAACTTGTCTTCCCGCCTGCGCTCCCTTTACACCCAGTAATTCCGGACAACGCTTGCCCCCTAC
+
CCCCCFFFFFFFGGGGFGGGGGEFGGGHHGHHGGDGGHHHFEDHHFFHGFFHHHEGGGGHHGGGGHFGGHHGHHHHHGGGGGGHHHHGGGGGHHHHHGGGGEGHHGC?CGHHHHFHHFFHHFHHHH@FDCHHFFG<1?FHHGHFDGFHFGHHFHFHFGFHDDHE<<<<CGHGEHFHGFHEHHHHHHHFHHHGFFFBFFGGGGGGGGGGGGGGFFFFFFFFFFFBFFBFFFBBB9@AE@A.;..;;ABC?F
@M03896:38:000000000-B4D98:1:2104:10367:16898 2:N:0:159
CCTGTTTGCTACCCATGCTTTCGAGCCTCAGCGTCAGTTGGTGCCCAGTAGACCGCCTTCGCCACTGGTGTTCCTCCCGATATCTACGCATTCCACCGCTACACCGGGAATTCCATCTACCTCTGCACTACTCAAGAAAAACAGTTTTGAAAGCAATTCAGGGGTTGAGCCCATGGTTTTCACTTCCAACTTGTCTTCCCGCCTGCGCTCCCTTTACACCCAGTAATTCCGGACAACGCCTGCCCCCTACG
+
AABAAFFFFFFFEGFCBFB5AGEEHCCGHFHHDEAEGGFDFEGHHFFHGFBDFHEEGGGHAEGGGHE?FGHGHHHHHGGEC@?FFFHFGEEEHHGHHGEGCEFHHEGGGGHHHHHFHHFGHHHHEHDGFCFGHHB<10GGGDHB1>GHHGHEGFHB<GB00<CCC<-<:GGEGHGH0CC:CFHBHHHFBCBBBFFFFFFF?B@DA?@:-;CE9/BBB//9A..BB/;BFF/-.-;.A->-.9.;AE??EF.
@M03896:38:000000000-B4D98:1:2104:9781:18053 2:N:0:159
CCTGTTTGCTCCCCACGCTTTCGCACCTGAGCGTCAGTCTTCGTCCAGGGGTCCGCCTTCGCCACCGGTATTCCTCCAGATCTCTACGCATTTCACCGCTACACCTGGAATTCTACCCCCCTCTACGAGACTCAAGCTTGCCAGTATCAGATGCAGTTCCCAGGTTGAGCCCGGGGATTTCACATCTGACTTACCAAACCGCCTGCGTGCGCTTTACGCCCAGTACTTCCGATTAACGCTTGCACCCTCC
+
BBBAAFFFFFFFGGGGEEEFGGEEGGGHGGFFEFEEGHGHHHHHGEEGHFEGEHEEGGGHFEEFFHE/EEGHHHHHHEGFHHHHHHHFEEEGHHHHHGEGCEFHHHFFFGHHGGGGHHHGGGGHFHGAAECHFGF<>GF0FGF1CGHGDDGHFHHGGGHHHHGEFC/G/CFEAC?ADDGGGFFFGGG0FFG9F0FFFFFGFFFFFF@AFD-@B?EFFFDFFAA/99B/BBD.9ADFB.B.AAEBFFF?ED
@M03896:38:000000000-B4D98:1:2104:9762:18060 2:N:0:159
CCTGTTTGCTCCCCACGCTTTCGCACCTGAGCGTCAGTCTTCGTCCAGGGGTCCGCCTTCGCCACCGGTATTCCTCCAGATCTCTACGCATTTCACCGCTACACCTGGAATTCTACCCCCCTCTACGAGACTCAAGCTTGCCAGTATCAGATGCAGTTCCCAGGTTGAGCCCGGGGATTTCACATCTGACTTACCAAACCGCCTGCGTGCGCTTTGCGCCCAGTAATTCCGCTTAACGCTTCCCCCCTCC
+
CCCBCFFFFFFFGGGGEEGFFGEFGGGHHGHGGFEFGHHHHHHHGGAFHGGGEGEFGGGHGEEGGHE/EFGHHHHHH?GGHGHHHFHGGFEGGHHHHEFFGEGHHHHF2?FFGHGFHHHGGGGHFHG//CEHFGF>>F1<>G11<==GD00GGFHE<DHHHHF.::;/CGHG-ACCGAFGFGGFGGG00;;9;0;CF.EAAFFFFFDADD-B-AA/9-@ABD9/B/;BFFB.;:A/;.;...;/;AF@DF
@M03896:38:000000000-B4D98:1:2104:9781:18078 2:N:0:159
CCTGTTTGCTCCCCACGCTTTCGCACCTGAGCGTCAGTCTTCGTCCAGGGGTCCGCCTTCGCCACCGGTATTCCTCCAGATCTCTACGCATTTCACCGCTACACCTGGAATTCTACCCCCCTCTACGAGACTCAAGCTTGCCAGTATCAGATGCAGTTCCCAGGTTGAGCCCGGCGATTTCACATCTGACTTACCAAACCGCCTGCGTGCGCTTTACGCCCAGTAATTCCGCTTAACGCCTGCACCCTCC
+
AAAABFFFDFFFGGFE2EAFFGEEEGGFFFHFEFDEEGFF5FGHGD?GHEFGEGEEGGGG1EEEFHA//EFHHHHHHGHDHHHHHHHGFF?FHHFHHEG?/EEGHGFC?CGHHFFDGHHGGGCG1FC///>GFH11>FD0<GF1CG0000<DD<DD<<DHHHEA/:/;/<GC-;-;-:AAFFFFGGF9BFB99CFF0AAA-@DFFFF.DF-@>D.;F?.;@DF///;BFB9...;/9.;-9.;./:DEFF
@M03896:38:000000000-B4D98:1:2104:14946:20380 2:N:0:159
CCTGTTTGCTCCCCACGCTTTCGCACCTGAGCGTCAGTCTTCGTCCAGGGGGCCGCCTTCGCCACCGGTATTCCTCCAGATCTCTACGCATTTCACCGCTACACCTGGAATTCTACCCCCCTCTACGACACTCAAGCTTGCCAGTATCAGATGCAGTTCCCAGGTTGAGCCCGGGGATTTCACATCTCACTTACCAAACCGCCTGCGTGCGCCTTACGCCCACTAATTCCGATCACACCTTGCACCCTCC
+
AAA3>DFFFFFFGGGGEEFFFGEEEGGFAFGGGGGGGHHHHHHGGEEHHFCFEGEFGGGHEEEGGHE/EEFHHHFHHGGHHEGHHHGFGEEGHGGHHCCDCCFGHFFCCGHHGHFHHHHGGGA<DHCC.<<GG</0<C0/CGG000C;CG0:GFHH0:CGG0:9909/9FFG-B---:BCFFFBFFB/9BFFE/9FFAEFFFFFFF;;.A=;...9;FDAD9.;9//;;BBDD-./;/9/;9///;DEFD
@M03896:38:000000000-B4D98:1:2104:14960:20392 2:N:0:159
CCTGTTTGCTCCCCACGCTTTCGCACCTGAGCGTCAGTCTTCGTCCAGGGGGCCGCCTTCGCCACCGGTATTCCTCCAGATCTCTACGCATTTCACCGCTACACCTGGAATTCTACCCCCCTCTACGAGACTCAAGCTTGCCAGTATCAGATGCAGTTCCCAGGTTGAGCCCGGGGATTTCACATCTGACTTAACAAACCGCCTGCGTGCGCTTTACGCCCAGTAATTCCGATTAACGCTTGCACCCTCC
+
ACCABFFFFFFFGGGGGFFFGGGFGGGHFGHGGGGGGHHHHHHHGGFFHG?EEEEGGGGHGEFFGHEEEFGHHHHHHGGHHHHHHHHFFEFGHHHHHFCGGFHHHHFF?GGHHHHGHHHGGGGHHHCD.CEHFGG<DH0<CGGC:<GGCCGHHHGHCGHHHGGE:9//CFFGFG??-;FFFFFGFFF:9FFFFBBFFFFFFFAFEFFAFDFF-A.9FEDCFD.;B090BFFD.ADFFDF.;.A:BFDFFF
@M03896:38:000000000-B4D98:1:2104:14979:20397 2:N:0:159
CCTGTTTGCTCCCCACGCTTTCGCACCTGAGCGTCAGTCTTCGTCCAGGGGGCCGCCTTCGCCACCGGTATTCCTCCAGATCTCTACGCATTTCACCGCTACACCTGGAATTCTACCCCCCTCTACGAGACTCAAGCTTGCCAGTATCAGATGCAGTTCCCAGGTTGAGCCCGGGGCTTTCACATCTCACTTACCAAACCCCCTGCGTGCGCTTTACGCCCAGTAATTCCGATTAACGCTTGCACCCTCC
+
AABBAFFFFFFFGGFE2EEFFGEEEGGG3F2GGGEGGFHHGHEGEEAGH?EGAE@FEGFHHFDEGFE/EEGGHGHHFBF3FGHGGDHGGEFGFGFHH<BDC@?GHHHFGGGHFFGHHHHGGGGGDHFC..<DCCG<GHD/CGD0;0GC;;;CCBG0;;GHF00.;0/;;BFE-9?B-=EFGBF/FFF/;FB9:/BBB..9.99BE?;;9A@@@.A/B;?9@9A/B//;BB/..;./9.9.;../:;D.9A
@M03896:38:000000000-B4D98:1:2104:14569:21360 2:N:0:159
CCTGTTTGCTCCCCACGCTTTCGCACCTGAGCGTCAGTCTTCGTCCAGGGGGCCGCCTTCGCCACCGGTATTCCTCCAGATCTCTACGCATTTCACCGCTACACCTGGAATTCTACCCCCCTCTACGAGACTCAAGCTTGCCAGTATCAGATGCAGTTCCCAGGTTGAGCCCGGGGATTTCACATCTGACTTAACAAACCGCCTGCGTGCGCTTTACGCCCAGTAATTCCGATTAACGCTTGCACCCTCC
+
BBBBB5FFFFFFGGGGEFFFGGEEGGGHGHHGEGEGEHHHGHHHGEFGHEEGEEEEFGGHHGGGGHGEEGGHHHHGHGFHHHFHHHHFGEGGHHHHHGGGGFFHHHFCFGFHHHHGFHHGGGGHGGFA.=<DGH<0DGD<CGG0:CGGGFFHGHHFG:GHHHGCC9;;9FFEBBBA-CBFFFGGFFF:BFFBF/9BFFEFFFFFFFA:DDDFFFFFFEADFF?/B/BFFFFFDF?BBFFDA..;;BFFFF
@M03896:38:000000000-B4D98:1:2104:16973:22843 2:N:0:159
CCTGTTTGCTACCCATGCTTTCGAGCCTCAGCGTCAGTTGGTGCCCAGTAGACCGCCTTCGCCACTGGTGTTCCTCCCGATATCTACGCATTCCACCGCTACACCGGGAATTCCATCTACCTCTGCACTACTCAACACAAACAGTTTTGAAAGCAATTCATGGTTTGAGCCCATGGTTTTCACTTCCAACTTGTCTTCCCGCCTGCGCTCCCTTTACACCCAGTTATTCCGTACCACGCTTGCTCCCTAC
+
AAA?AFBCFB@DBGGGGFG3FGEFH0EGHFFGGAAEFHFBAEAFCF1FFE1EGFAEECGHAEEAEGEEFFGEFHGHFGGEECGFH2FFCCGCHGFHHGGGEEDGHEECGCGFHE2GGGFHF1FFCD>CFFGHFGF01/?/?FGB1>=DFEGBFHHBD0DHDD000<<0<GF.CGEC00.=:CC0GHCB0:C00090;;0BA-??E?@??ACC/00;/99/9-9;/9//99//:-;/9---9-A//9:B9A
@M03896:38:000000000-B4D98:1:2104:16959:22855 2:N:0:159
CCTGTTTGCTACCCATGCTTTCGAGCCTCAGCGTCAGTTGGTGCCCAGTAGACCGCCTTCGCCACTGGTGTTCCTCCCGATATCTACGCATTCCACCGCTACACCGGGAATTCCATCTACCTCTGCACTACTCAAGAAAAACAGTTTTGAAAGCAATTCATGGGTTGAGCCCATGGTTTTCACTTCCAACTTGTCTTCCCGCCTGCGCTCCCTTTACACCCAGTACTTCCGGACAACGCTTGCCCCCTAC
+
BBBBBFFFFFFFGGGGFGGDGGEFGEGHHFHHGGGFGHFHBAFGGH3GGEFGHHEFFGGHCEEEFHF2@??EGHHHHGGCGG@GHHHGGEGGHHHHHGGGFCFGHE/BCCFHHHFGHGHHHHHHFHDGDBG1CD??1F<<0CF<1>F10FF1GHHFFHHHHF0.<.</GCHEC:CCCCCCHHHHHHHFGHHB09;BBBFCDCGFAAB?DFGG/BFFFFB;99EFF/;99B.-;9-9.9>.::EBFAAAAF
@M03896:38:000000000-B4D98:1:2104:16960:22873 2:N:0:159
CCTGTTTGCTACCCATGCTTTCGAGCCTCAGCGTCAGTTGGTGCCCAGTAGACCGCCTTCGCCACTGGTGTTCCTCCCGATATCTACGCATTCCACCGCTACACCGGGAATTCCATCTACCTCTGCACTACTCAATACAAACAGTTTTGAAAGCCATTCATGCGTTGAGCCCATGCTTTTCACTTCCACCTTGTCTTCCCTCCTGCGCTCCCTCTCCACCCAGTACTTCCGGACCACCCTTGTCCCCTAC
+
AAAAAFFFFFFFGGBAABB3FFEFGAEHF1GCAEEFGHFG1A/AFGFCGB1DFGEAEEGH/AAEEHF0B0??D@FGB/E?E>EGHHHE@EEEHHHGH/>EEC<FGECC?BFGGG2>GGFDF<D11@FG11?11111111?1??<1=><<FD11F00=>GGHB0<<.-./<CE./C/00:C0CCBHHH00;:0;;C0;BBF09.;/;--:;9C//9/:0/----;9B//BF------9-9;9-/9:/--9;
@M03896:38:000000000-B4D98:1:2104:16202:23634 2:N:0:159
CCCGTTCGCTCCCCTGGCTTTCGAGCATCAGTGTCAGAACCGGCCCAGAAAACCACCTTCGTCACCGGCGTTCCTGCCAATATCTAAGGATTTTACCCCTACACTGGCAGTTCCGTCTTCCTCTACCGTCCTCAAGCCTGCCAGTTTCAACTGCAAGTCCGGAGTTGAGCTCCGGGTTTTCACAGTCCACATCTCAGGCCACCTACGCTCCCTTTACGCCCAGTGATTCCGTGTAACGCTCGCCCCCTAC
+
AAA?AFF1DAAAGGCFCFGFGGG0AEGHHGFFEHE2AGFEH//EEG/BACGGGFFFGHHHABEHGHEEE>>EFHFGGHHFH1GGGGFG0EGGFGGHHHHGGFHHHF0FCEHHHG?FFGGHHFFGFHGBFCFC1GB1??<00<111=1F1FF1>D111FGHGC.-<<0</:CCCA@C:CCEFBF09;000CBB09;009;..;F./;.-99BE-;9/:;-@;AA//9//;9BB?--//---9-99-;@-;F
@M03896:38:000000000-B4D98:1:2104:16220:23637 2:N:0:159
CCCGTTCGCTCCCCTGGCTTTCGCGCATCAGTGTCAGAACCGGCCCAGAAAACCACCTTCGTCACCGGCGTTCCTGCCAATATCTAAGGATTTTACCCCTACACTGGCAGTTCCGTCTTCCTCTACCGTCCTCAAGCCTGGCAGCTTCAACTGCAAGTCCGGAGTTGCGCTCCGGGTTTTCACAGTCGACATGTCAGGCCACCTACGCTCCCCTTACGCCCAGTGATGCCGGGTTACGCTCGCCCCCTTC
+
AAA?ACCADAAAGGGF0BBEFGG0AE0EEFGGHHFHBGHEGECEEEEG/BGHGGHGGFHHFEEHFHE/E>>>?EEDGHHBGHGGH2FDGFFFFEGGHHHGEFFHHFFF0BGHFGCFGHGHHEGGFHH@FGA/1>F1<F1<.>0..<DG00DGHHGF0D=FE-.-;C00;--CAA@-.9..00B0BCB..@.90/;//-:9-9A-9BA9EB-E-:-/B--999-//;//;99-9A--;-;-;--9A@---;
@M03896:38:000000000-B4D98:1:2104:16190:23653 2:N:0:159
CCCGTTCGCTCCCCTGGCTTTCGAGCATCAGTGTCAGAACCGGCCCAGAAAACCACCTTCGTCACCGGCGTTCCTGCCAATATCTAAGGATTTTACCCCTACACTGGCAGTTCCGTCTTCCTCTACCGTCCTCAAGCCTGGCAGTTTCAACTGCAAGTCCGGAGTTGCGCTCCGGGTTTTCACAGTCGACATGTCAGGCCACCTACGCTCCCTTTACGCCCAGTGCTTCCGGGTAACGCCCGCCCCCTAC
+
BBBBBFFBBBBBGGGGEFGFGGGGHGAGGFGGGHFFFHHFHEEGEGDHEFHHHFGGGHHHCEEHGHEEE>>EFHFGHHHHFEHGHGGFFGFGHHHHHHHGGFEGGFFHGGGHFGEGGCFHHHHHGHGCGGGGFHG<?F1<?FFDFGHH1FGHHHHGFDDHFC.<C<<0:ADADD??;:CGFFGGFBF..BFA0;BB0B9A.EFFFFDF.AA;./;/B9A;@D.99/;BFFA-@;-;BDC-9--@=FF=9.
@M03896:38:000000000-B4D98:1:2104:16210:23653 2:N:0:159
CCCGTTCGCTCCCCTGGCTTTCGAGCATCAGTGTCAGAACCGGCCCAGAAAACCACCTTCGTCACCGGCGTTCCTGCCAATATCTAAGGATTTTACCCCTACACTGGCAGTTCCGTCTTCCTCTACCGTCCTCAAGCCTGGCAGTTTCAACTGCAAGTCCGGAGTTGAGCTCCGGGTTTTCACAGTCGACATGTCAGGCCACCTACGCTCCCTTTACGCCCCGTGATTCCGGGTAACGCTCGCCCCCTAC
+
ABCAAFFADBBCGGGGGBEFGGGGHEGHHHHHHHHHHHFFHEEEGGEGGHBGHGHGGHHHGFEHGH?>E>EEGHFGGHHHHFHHH?GFGEHHHHHHHHHGGFGHHFFGFDHGHHCGGFGHHHHHHHHBFDGGFH11?FB??F0AFDGF1>GDCGDGDHHHC?ECDC00::GBGA:@:C.EFEFC0;C;;=..00;0;99CEFGGGG.;AADE/:/BB;ADF-9...;BBF/:-;D/B.@.D@9BDFFAEF
@M03896:38:000000000-B4D98:1:2104:16208:23671 2:N:0:159
CCCGTTCGCTCCCCTGGCTTTCGAGCCTCAGCGTCAGAACCGTCCCAGAAAACCACCTTCGCCACCGGCGTTCCTACCAATATCTAAGCATTTTACCCCTACACTGGCAGTTCCGTCTTCCTCTACCGTCCTCAAGCCTGGCAGTTTCAACTGCACGTCCGGCGTTCAGCTCCGGGCTTTCACCATCGACATGTACGTCCACCTACGCTCCCTTTACACCCACTGAATCCGAGTAACGCCCGCCCCCTCC
+
AA>>AFC>DAAAGG11ABFFGG?00B0FFAF1BEE/A11B///B//1B/0B0B/BFFHHH//BE/BB/EEEEF0221BGFHFHHHHED0>FGH2EHHEGGGFGHH10<0/FGGH/1@GEHHHH1@F1/?CEGFFG?DF10.>F<F1FG1=<10F1/.<CC<--:A@.:0;B/C.-9-9;FBFG0009.9;.9990/9:;A-BFFFFA-9;BF;9BFF/;;AE-9///9;B:--9-;BA;---;-@@@?BB
@M03896:38:000000000-B4D98:1:2104:16193:23687 2:N:0:159
CCTGTTCGCTCCCCACGCTTTCGTCCCTCAGCGTCAGTTATATCTTGGTAACCTGCCTTCGCAATTGGTGTTCTAAGTAATATCTATGCATTTCACCGCTACACTACTTATTCCAGCTACCTCAAATATACTCAAGACTTACAGTATCAATGGCAGTTCTCTCGTTAAGCGACAGGCTTTCACCACTGACTTATAAGTCCGCCTACGGACCCCTTCAACCCACTACATCCGTATAACGCTTGCACCCTCC
+
AAB3AFFADAAAGGGGEEEFFGFHGGGHHHFHGGG2EDAFGGHHHHHBGFFFGFAGHHHHAEAA1B@3B1?BFHEGFGFGGGHHFGFFEBFHHHHHHFEGG?FGHHHHH?GGHG4FGHEGHHHHB3GFHHHHHEG1B?FFFGG1FGFG2>DFFFEDCGGF2DF?////11//>--<F00GG1DGDGH<<CGHFBG=<DGD.;.:AC.:A;@..99/90;.;A..;//0;B9..9/;0.9...9/;9DEFF
@M03896:38:000000000-B4D98:1:2104:16210:23692 2:N:0:159
CCTGTTCGCTCCCCACGCTTTCGTCCCTCAGCGTCAGTTATATCTTGGTAACCTGCCTTCGCAATTGGTGTTCTAAGTAATATCTATGCATTTCACCGCTACACTACTTATTCCAGCTACCTCAAATATACTCAAGACTTACAGTATCAATGGCAGTTCTATCGTTAAGCGACAGGCTTTCACCACTGACTTATAAGTCCGCCTACGGACCCTTTAAACCCAATAAATCCGGCTAACGCCTGCACCCTCC
+
BBBAAFFBBBBBGGGGEEEFFGFHGGGHHHHHFGGEFHGHHHHHHHGDGHHGHHGHHHHHFEBBEHECFCGEGHFEHGHHHFHHHHFGFGHFGHHHHGGGFEGHHBGGHDHHHHGFGHHHHFHHCGHGGHHHFH222FGHFHHDBFFGBGF@@FGGFGHHDDG?<F//1FFDDG@>FFHHHFHGFGH0<CFFBFGB0=DGDCGG?G:.:ADGBBB0009;AE.9000;CF.--9.0C.;-9;F.;BFEFF
@M03896:38:000000000-B4D98:1:2104:15300:26578 2:N:0:159
CCCGTTCGCTCCCCTGGCTTTCGAGCATCAGTGTCAGAACCGGCCCAGAAAACCACCTTCGTCACCGGCGTTCCTGCCAATATCTAAGGATTTTACCCCTACACTGGCAGTTCCGTCTTCCTCTACCGTCCTCAAGCCTGGCAGTTTCAACTGCAAGTCCGGAGTTGAGCTCCGGGGTTTCACAGTCGACATGTCAGGCCACCTACGATCACATTACGCCCAGTGATTCCGGGCAACGCCCGCCCCCAACG
+
AAA1AFFADA?AGGFF0FB0BFEFGGGHGFFFDGGFHG1BFAAEEEGHH0BCGGEFFAGHHC?/EGC/E/>>FGDGFHHFE12BFGFFFFD1>1>FGGAFFFHGBB0/F?FFFHGGG<FGGBF11@@/?CC/?111?<C?/FF?<1FGBBF<C><D00=GC@E-</<0:;CCC.-@-9:.0B0;0;C..-9.B0;B0999.;C-//---;-//:/;B----9-999/9B//9--;9-@---;9--;@----
@M03896:38:000000000-B4D98:1:2104:15283:26578 2:N:0:159
CCCGTTCGCTCCCCTGGCTTTCGAGCATCAGTGTCAGAACCGGCCCAGAAAACCACCTTCGTCACCGGCGTTCCTGCCAATATCTAAGGATTTTACCCCTACACTGGCAGTTCCGTCTTCCTCTACCGTCCTCAAGCCTGGCAGTTTCAACTGCAAGTCCGGAGTTGAGCTCCGGGTTTTCACAGTCGACATGTCAGGCCACCTACGCTCCCTTTACGCCCAGTGATTCCGGGTAACGCCCGCCCCCTACG
+
BBCBAFFBCCCCGGGGGGGGGGGGGGGHGFFFFDGHHG5AFEEEGGGGHBFBGGEFGHHHHCE1EGDEEC>EGHFFGC3GFGGHHGGFBFEFFFEBGHHGGFFFFBEEFDGGHHGBCFFHHGHH2@@B?EGGF1<1?F1<CGECBDGHFFHDGHFF0GHFFGDGA<DFHHHHGGF?;;EFG0CFB::9?DD?9;FBBFFGEEFAFF.-9ADEFFBFFEBBF?A//B/;B:/;-99BBD--:-9@@FF-.A.
@M03896:38:000000000-B4D98:1:2105:19028:5965 2:N:0:159
CCTGTTTGCTACCCATGCTTTCGAGCCTCAGCGTCAGTTGGTGCCCAGTAGACCGCCTTCGCCACTGGTGTTCCCCCCGATATCTACGCATTCCACCGCTACACCGGGAATTCCATCTACCTCTGCACTACTCAAGACAAACAGTTTTGAAAGCAATTCATGGGTTGAGCCCATGGTTTTCACTTCCAACTTGTCTTCCCGCCTGCGCTCCCTTTACACCCAGTAATTCCGTACAACGCTTGCCCCCTCC
+
A?A?AFFFDFFFGGGFBFBFGF2F4BFHHBCG2EEEE5DG3EFHFFFHA5DGFFAEEEEHGA1AFHGFBGGEGF3GFEGEEGGGF4FFEECEGHH3F/EGG@1BG@/<</FFGHFHFDGHHGHHHHHFHHHHFGFBFFF0<F0F1<=0.CD0DGC/DDG0=FCE:;-:/:FC.;/:0;CEFFFGGF009CF09CF0;0CB?B@.A.@BBFDEFF/BBB/:9?.//;9B//B/...;9B@9.A?FB?B-..
@M03896:38:000000000-B4D98:1:2105:19009:5973 2:N:0:159
CCTGTTTGCTACCCATGCTTTCGAGCCTCAGCGTCAGTTGGTGCCCAGTAGACCGCCTTCGCCACTGGTGTTCCTCCCGATATCTACGCATTCCACCGCTACACCGGGAATTCCATCTACCTCTGCACTACTCAAGCAAAACAGTTTTGAAAGCAATTCATGGGTTGAGCCCATGGTTTTCACTTCCAACTTGTCTTCCCGCCTGCGCTCCCTTTACACCCAGTACTTCCGGACAACGCTTGCCCCCTACG
+
BBBABFF4DFFFGGGGCFFFGGEAFEGGHHGGEGGGGHCHFAFFEGFFGFGGHHEEGGGHAEEEGGGFB2GEGHHHHGGGGGGHHHHGGEGGGHHHHEEGEEGHHEECCCFHHFH2F11@GGHHFH@F1CGFF1FF1C0G0FGG11>1<A1<FGFFDFHD0=0<<<<//<CC.C/C0<;CGEHHHH0;CHHH;;CFFBCF.ABGGG?BGGCEB;CFB/9BDAEF//;FFF.;9--;AB@A9E?BFF?;AA.
@M03896:38:000000000-B4D98:1:2105:19023:5984 2:N:0:159
CCTGTTTGCTACCCATGCTTTCGAGCCTCAGCGTCAGTTGGTGCCCAGTAGACCGCCTTCGCCACTGGTATTCCTCCCGATATCTACGCATTCCACCGCTACACCGGGAATTCCATCTACCTCTGCACTACTCAAGAAAAACAGTTTTGAAAGCAATTCATGGGTTGAGCCCATGGTTTTCACTTCCAACTTGTCTTCCCGCCTGCGCTCCCTTTACACCCAGTAATTCCGGACAACGCTTGCCCCCTAC
+
CCCCCFFFFFFFGGGGGGGGGGGGHGGHHHHGGGGGGHHHGGGHHHHHHFBGHHFGGGGHEEFFGHFGFDGHHHGHHGGGGGGHHHHGGGGGHHGHHGFEEEFHHEFBFGHHHHFHGGFHHHHHGGFC@FGHFDGF1?FGGGHG1FGFHGHHFHHGHHHHHHFGHGCGBGGF.GHFGGFGGHHHHHFFGHHF0CFFGGGGDFGGGGGGGGGGF9C0FBBBDE.B9BBFFFF-D::AA>BA..99BE@A.A
@M03896:38:000000000-B4D98:1:2105:19010:5996 2:N:0:159
CCTGTTTGCTACCCATGCTTTCGAGCCTCAGCGTCAGTTGGTGCCCAGTAGACCGCCTTCGCCACTGGTATTCCTCCCGATATCTACGCATTCCACCGCTACACCGGGAATTCCATCTACCTCTGCACTACTCAAGCAAAACAGTTTTGAAAGCAATTCATGGGTTGAGCCCATGGTTTTCACTTCCAACTTGTCTTCCCGCCTGCGCTCCCTTTACACCCAGTAATTCCGGACAACGCTTGCCCCCTAC
+
ABBAAFFFFFFFGGGGGGGGGGEGHGGHHHHGGGGGGHHFBEFFHHHHGEFGHHEGGGGHGEEEGHGGFFHHHHHHHGGGGGGHHHHGGGGGHHGHHGFGFEFHHEECGGHHHHEGHGHHHHHHHHHFGGHHHFCG1?FFCGHF1FGGFFDFFHGHFHHHFHGFH<<<GHGG.HFF;C.CH0GFHHHHGHGC0;FGGGGGGGCFGGFFGGEE/;9BFFFBDE.BFFFFFFB-.99AA-@.;AEF/E=-9F
@M03896:38:000000000-B4D98:1:2105:25736:8634 2:N:0:159
CCTGTTTGCTCCCCACGCTTTCGCACCTGAGCGTCAGTCTTCGTCCAGGGGGCCGCCTTCGCCACCGGTATTCCTCCAGATCTCTACGCATTTCACCGCTACACCTGGAATTCTACCCCCCTCTACGAGACTCAAGCTTGCCAGTATCAGATGCAGTTCCCAGGTTGAGCCCGGGGATTTCACATCTGACTTAACAAACCGCCTGCGTGCGCTTTACGCCCACTAAGTCCGCTTAACGCCTGCACCCTCCG
+
>1A11BDFFBFBAEFGECE00B0BEGGHFHBGG?EEEDG12FGGAA/FC?E/AECEE/E1/?/?/G>/>/FGGGEGFFH>GHGHHEHFEF?/FGBFFGCCCCFGHGFACFHHFGEFFHACG-<<<=F...C0<0<0<C0<CGHB;CGC;C0::CC:;CCBCG0./9BFGFGC---;-;BBF0909B///B9FB/;FF-A?-9@B-99;-------/9-9-@---///9/;--9--/9---;A9-/;---9-
@M03896:38:000000000-B4D98:1:2105:25739:8657 2:N:0:159
CCTGTTTGCTCCCCACGCTTTCGCACCTGAGCGTCAGTCTTCGTCCAGGGGGCCGCCTTCGCCACCGGTATTCCTCCAGATCTCTACGCATTTCACCGCTACACCTGGAATTCTACCCCCCTCTACGAGACTCAAGCTTGCCAGTATCAGATGCAGTTCCCAGGTTGAGCCCGGGGATTTCACATCTGACTTAACAAACCGCCTGCGTGCGCTTTACGCCCAGTAATTCCGATTAACGCTTGCACCCTCC
+
ABB?AFFFFFFFGGGGEEFGGGEEEGGHABGGGGGGGHHHHHHHGGGGHGGGEEEFGGGHFGEFGHE/>EGGHHHHHFGHHHGHHHHGGFGGHHHHHDCGCCGHHHEFFHHHHGFDGHHGGGGHHHF.EFGHGBGDGHD/CGGB:<CC;;0;CGHHFHHFGH0.;BCFFGGA;?A-A9FGGFFFFFFFFFFFBFFFFFFF;BCFEFF9ADBD-A.BFE9@FA.9:/9/BFFD?..;;.@A.999BFAEFA
@M03896:38:000000000-B4D98:1:2105:25759:8660 2:N:0:159
CCTGTTTGCTCCCCACGCTTTCGCACCTGAGCGTCAGTCTTCGTCCAGGGGGCCGCCTTCGCCACCGGTATTCCTCCAGATCTCTACGCATTTCACCGCTACACCTGGAATTCTACCCCCCTCTACGAGACTCAAGCTTGCCAGTATCAGATGCAGTTCCCAGGTTGAGCCCGGGGATTTCACATCTCACTTCACAAACCGCCTGCGTGCGCTTTACGCCCAGTACTTACGATTAACGCCTGCACCCTCCG
+
AAB?AFFFFFFCFFFGAEECFG?EDEEFBBGEEE?EGHGGFHCGED1FG1AAEE@EGGGHHEEEGHD>>EFHHHHGBBFEGGHHH4GFC/<EDGFHHDG@<<?GHHGHFHH1DFGGFHGDCGGF1FAD.AGG<0C0DB<<CGB00;0;<GFCGBBG0;CGC0::;99/FFGABB-9-;CFFBFGFFB/;;B9//9B/.9A-9B.E?9A.?>@;.;/;E:-9AE/;////;A..:;B/.--:.../;9A9..
@M03896:38:000000000-B4D98:1:2105:5959:9336 2:N:0:159
CCTGTTTGCTACCCATGCTTTCGAGCCTCAGCGTCAGTTGGTGCCCAGTAGACCGCCTTCGCCACTGGTGTTCCTCCCGATATCTACGCATTCCACCGCTACACCGGGAATTCCATCTACCTCTGCACTACTCAAGAAAAACAGTTTTGAAAGCAATTCATGGGTTGAGCCCATGGTTTTCACTTCCAACTTGTCTTCCCGCCTGCGCTCCCTTTACACCCAGTACTTCCGGACAACGCTTGCCCCCTACG
+
BBBBAFFFFFDFGGFGCFFFGGEFHGGHHGBGGEEGGGFFAEFGFGFFGFBFGHCGGGGHEGGGGFGGGFEEHHHHHGGGCGGHHHHGGGGGGGHHHGEGEEHGHF@@CGHHGHFGGGGGHHGFHHHHFGHGFDFB1FFHHGG0FGHHHGGHHHGBFGHH0D0<<<</<GHG.GBB;CCCGHHGHHHFHHCB0CFBFFGGADGDGG?B?DDEF0FFBFB:A?.;BFBBFF.-.-9;.-9.9..;;;@>AA.
@M03896:38:000000000-B4D98:1:2105:5976:9352 2:N:0:159
CCTGTTTGCTACCCATGCTTTCGAGCCTCAGCGTCAGTTGGTGCCCAGTAGACCGCCTTCGCCACTGGTGTTCCTCCCGATATCTACGCATTCCACCGCTACACCGGGAATTCCATCTACCTCTGCACTACTCAAGAAAAACAGTTTTGAAAGCAATTCATGGGTTGAGCCCATGGTTTTCACTTCCAACTTGTCTTCCCGCCTGCGCTCCCTTTACACCCAGTAATTCCGGACAACGCTTGCCCCCTAC
+
ABB?>DFFFFFFGGCBAFGFGFEFFFGHHHHGAFGGGHDF3A2BFFBGF5AFGHEEGGGHAEEEFB@2B??EHFHHFFGFCCEHHHHGCGGFHHHHH/EEEEFHH//<@DGHFHFHGGBFDFHHHHHG1FHHFFB1?<?0?AC01=<<FC1FFGHHGHHH0=<CCEGG/G/CCCCG0<:;0<CBGHGFGFCBB;FBFBF/9-:AEFB@-CEEB99/9BBBDEF/BBB/FF/-;-;;A-9.;9EB/A??..
@M03896:38:000000000-B4D98:1:2105:5950:9353 2:N:0:159
CCTGTTTGCTACCCATGCTTTCGAGCCTCAGCGTCAGTTGGTGCCCAGTAGACCGCCTTCGCCACTGGTGTTCCTCCCGATATCTACGCATTCCACCGCTACACCGGGAATTCCATCTACCTCTGCACTACTCAAGCAAAACAGCTTTGAAAGCAATTCATGGGTTGAGCCCATGGTTTTCACTTCCAACTTGTCTTCCCGCCTGCGCTCCCTTTACACCCAGTAATTCCGCACAACCCCTGCCCCCCAC
+
CCCBCFFFFFFFGGGGGGGGGGGGHGGHHGHHGEGGGHGDBEFHHGHHHHHHHHEGGGGHFGGGGFCGBFF?FHHHFGGGGGGHHHHEGFE>FHHHHAEFGGHHHG//><GFFHB2F@>FHHHHHHFG<FGBF1111?F10?F001<11F<G1GGC1<FD0=0.<<-<<CHE.CB/::..CHH0GHH0CHC000;00;CGAAG.AA-;-;AE/00/;/:FF..////9BF/.-;-/;.;..;A;;AC--;
@M03896:38:000000000-B4D98:1:2105:5966:9367 2:N:0:159
CCTGTTTGCTACCCATGCTTTCGAGCCTCAGCGTCAGTTGGTGCCCAGTAGACCGCCTTCGCCACTGGTGTTCCTCCCGATATCTACGCATTCCACCGCTACACCGGGAATTCCATCTACCTCTGCACTACTCAAGAAAAACAGTTTTGAAAGCAATTCATGGGTTGAGCCCATGGTTTTCACTTCCAACTTGTCTTCCCGCCTGCGCTCCCTTTACACCCAGTAATTCCGGACAACCCGTGCCCCCTAC
+
BB@BAFFFFFDFGGB4AFFFEGFEFEGHHGHHGEEEGEFFBAFFHFFHB5DDGF?EGGGHHGEGGHBF5BGEFGGFGFGGGGGHHGHGFGEEHHHHHEFGGEFGF//<@BGHGHE>G2FGHEGGHHDGDFHGFFGF1<0?FEE0111=0FFFDGHFDFGH0=0.<<<CGHHGECF/::C.;CG0<;CFF:C9;;;BFFGG.;DDF.---AEG/C/://F/:AA9BB/BBF/-9@-?A.9-:.AA/;B@EF
@M03896:38:000000000-B4D98:1:2105:27602:11707 2:N:0:159
TTACCGCGGCGGCTGGCACACAATTACCATAACGGTGTCGTGTAGACCGCCGTGGTCGCCGCATCATTAAAAAAAAAAAAAATATAGTAGTTAGCACCGAATAAATATGATCAACAACAGGCGCAGTAAATCTAAAGTCACATGCAATAGGAATTAGTAAAGTCAAAATAGCACTACATGTCGTAACCAAAGATGACAAGATTGGCTAGCGCAAACGGTCATATGAGATGGCATCATACATAACGACACA
+
AAAA?ADDD0ADEGG/ECGGGEFHHFHHA2ABE?EEHEB>FE/0B211/////>//BE/E/////1B221111//>//---<.00000=0=000000.---:.00000000009/0.../..9---9;0000;90009000//////9//////9//;//////////://///9///////--;--//--/9//////--///-///-/-----9-----//;///////-:99/////////------
@M03896:38:000000000-B4D98:1:2105:28413:11885 2:N:0:159
CCCGTTCGCTCCCCTGGCTTTCGAGCATCAGTGTCAGAACCGGCCCAGAAAACCACCTTCGTCACCGGCGTTCCTGCCAATATCTAAGGATTTTACCCCTACACTGGCAGTTCCGTCTTCCTCTACCGTCCTCAAGCCTGGCAGTTTCAACTGCAAGTCCGGAGTTGAGCTCCGGGTTTTCACAGTCGACATGTCAGGCCACCTACGCTCCCTTTACGCCCAGTGATTCCGGGTAACGCTCGCCCCCTAC
+
BBBBAFFADABBGFGGFGFFGGDDGGGHH33D55DGHGDGGAAEEEECHHHFHGEGGCGHHFFFFHEEEE>>FG4BFHHHBHFHFHBGFFGGFEHHHHHGFFEGF3BGFAB3FGDFFCFHHGHGFHGCFDGFFFCFHGE0<GG?GGHHDGHGHHHHGHHFGCGGDG0::C0;BE--;CA?BFFFBBF?9BD.;CFG;BFEFGGGFFGD?DAA.9FFFEA;9..99FBBFFF@-A@BFBFAD;-@.@DFEF
@M03896:38:000000000-B4D98:1:2105:22644:11970 2:N:0:159
CGCGGCTGCTGGCACACAATTACCATAACGGTGTCGTGTAGGTCTCTGGGGGCGCCGTAACACTAAAAAAAAAACAAAAAAATAACTGAGTGAGCCAGATACGTAAATAAATACAAAAACACAACACTCATAAAAAACACATACCATAACATCGTGCATTCAGGCTCTCAACAGATACAAAGTAAGTAGTCACCTACCATAGTAATCAGCAATACAGCACAATCAGACTATGCTAATACGTACACTATAGA
+
AAAABBBBBFBFFFGGG2FEGFHHH5GCFEGAF2EEFE22535ADF5A3B0000/>//111B33?3@3FEG//////00///022??111?11110000111.1<0.11=11111<0.<...<....0//000000-....000/0000/000.....;00900/../000/0:///////////99//////////./9///9////;//.//////....///;//////9///://.//../////:/
@M03896:38:000000000-B4D98:1:2105:11838:12583 2:N:0:159
CCCGTTCGCTCCCCTGGCTTTCGAGCATCAGTGTCAGAACCGGCCCAGAAAACCACCTTCGTCACCGGCGTTCCTGCCAATATCTAAGGATTTTACCCCTACACTGGCAGTTCCGTCTTCCTCTACCGTCCTCAAGCCTGGCAGTTTCAACTGCAAGTCCGGAGTTGAGCTCCGGGTTTTCACAGTCGACATGTCAGGCCACCTACGCTCCCTTTACGCCCAGTGCTTCCGGGTAACCCCCGCCCCCTAC
+
BBBABFFBBBBBGGGCGBBBFGECGFGHHHGHHHHFGD5FBE2FGGEHCF3FGFHGGHHGGGGGGHEEE>EEFHGGHHCGHFGHHHFHBEDGHFHHHHGGGGHHGFFGF/FGGHG2F0FHHHHHFHF/?CCEF1G<FFB0/<<.FFFF=FGF0F1F0GGHAACCDH0;CFGCHG@C::CEGFGFB0;..;.90B;9;;CEAEGGGGA;EADF./BB:9.@DD.;///;FF.-;.-;B/9.;-@CDFF;AA
@M03896:38:000000000-B4D98:1:2105:4406:13997 2:N:0:159
CCCGTTCGCTCCCCTGGCTTTCGCGCATCAGTGTCAGAACCGGCCCAGAACACCACCTTCGTCACCGCCGTTCCTGCCAATATCTACGCATTTTACCCCTACACTGGCAGTTCCGTCTTCCTCTACCGTCCTCAAGCCTGCCAGTTTCTACTGCCAGTCCGGAGTCGAGCTCCGGGTTTTCACAGTCCACATGTCCCGCCCCCTACGCTCCCTTTCCGCCCAGCGCTTCCGCGTAACGCTCGCCCCCTCC
+
AAA>AF1>AAAAFCGAGBB0FGF0AA0ECFFEFGHFHC10FACEEEE/A00BAE>?FGFGEGACCB?/>/>?CFBGFEG1B1FFFGE//?EEFDGHH0FECC1BBF0/B/FFFH/<@GGHFDF11<FC<CE<11<11F100>1<1>FG1><<DFB/0<<G.-.-;/:.::.;/.--9;99F00;00;0;9B0;;F00-9;--;?--;9EB-A-9;//-9-9---;-;:9/---9-99-9-;9--B@=--A
@M03896:38:000000000-B4D98:1:2105:14854:16288 2:N:0:159
GTGAATCACTTACCGCGGCTGCTGACACACAATTACCATAACGGCGCCGTGTCGCGCACGGGGGTCGACGCATAATATAAAACACTCACAAAACGAACATATCCGCCCGCATCCTCAAAATTATACACCCATCCAACACCAATAAACAGCAATCCAACTTAAGCGCTAACATCCATACACTCAATCATCCCCAACACTTGCCCCTACTATAACTACACACAATCGTATATATCCTGACAGTCTCACACATA
+
>11A1B3B1BDF11EEA0?0E01E1B1A0BAA1A1F1DB111//////>>/00>////////>///</</////1111??D11/01?0?11000-..--00000...--:-.-/0<:0000/00;;00/;9//.0;/...../90000/.//0/;/9///////-----/;/////;-////////////-----9-//9///:-9-///:/;////-/---//---/////9///////////////-//
@M03896:38:000000000-B4D98:1:2105:14211:16678 2:N:0:159
CCTGTTTGCTACCCATGCTTTCGAGCCTCAGCGTCAGTTGGTGCCCAGTAGACCGCCTTCGCCACTGGTGTTCCTCCCGATATCTACGCATTCCACCGCTACACCGGGAATTCCATCTACCTCTGCACTACTCCAGAAAAACAGCTTTGAAAGCAATTCATGGGTTGAGCCCATGGTTCTCACTTCCAACTTGTCTTCCCGCCTGCGCTCCCTTTACACCCAGTACTTCCGGACAACGCTTGCCCCCTAC
+
AA11>FF1FFFFGF1GGFG3FGE0FEGHFEFGEGG?GHH11/FBFC1/G11DFGE?EFEF/A/?EGG01B/BFFFHFAE/E@EGGGGGEEGGHHHHHAEEECGFF@///>FGFH2GGHHFF1G<1D2F11G<<11110<<0CGC0>F<DF11<G1CDGHHEH0.C.</<0GC.;/:;C0;;00CFGG0CG/00;09;F0CE@99EF@?AGBGBB0BB/;/:9-9///;FB----9-9----;-B9A@-9A
@M03896:38:000000000-B4D98:1:2105:14188:16689 2:N:0:159
CCTGTTTGCTACCCATGCTTTCGAGCCTCAGCGTCAGTTGGTGCCCAGTAGACCGCCTTCGCCACTGGTGTTCCTCCCGATATCTACGCATTCCACCGCTACACCGGGAATTCCATCTACCTCTGCACTACTCAAGAAAAACAGTTTTGAAAGCAATTCATGGGTTGAGCCCATGGTTTTCACTTCCAACTTGTCTTCCCGCCTGCGCTCCCTTTACACCCAGTAATTCCGGACAACGCTTGCCCCCTACG
+
BBBABFFFFFFFGGGGFGGDGGGGHGGHHHHHGGGGGHHHHGGHHFFHFFFHHHEGGGGHGGDFGHGGFHGEGHHHHFGGGGGHHHHGGGGGHHHHHGGGGGHHHGGCDGHHHHDHHFFHHHHHHHHHGHHHF1CDFGHHGGHFFGHHGGFFHGHHHHGHBGCGC<</GHHEEHFG;CFEHBGHHHHFGFHB;BFFGGGGGGGDFECGGGGGBF/9BFFFD?EFFBFFFF/:9>-AA=C.AEEFBEFD...
@M03896:38:000000000-B4D98:1:2105:14207:16700 2:N:0:159
CCTGTTTGCTACCCATGCTTTCGAGCCTCAGCGTCAGTTGGTGCCCAGTAGACCGCCTTCGCCACTGGTGTTCCTCCCGATATCTACGCATTCCACCGCTACACCGGGAATTCCATCTACCTCTGCACTCCTCAAGAAAAACAGCTTTGAAAGCAATTCATGTGTTGCGCCCATGGTTTTCACTTCCAACTTGTCTTCCCGCCTGCGCTCCCTTTACACCCAGTAATTCCGGACTACTCTTCACCCCTCC
+
AAA3AFFFFFFFGGCF4FGFGGAF4EECHHHHGGFGDEEDAE2BEF3FADDGHE0AEEEH1EDAEE3?@BFEHH5GFFGDGCCF4BGFE>EEHHHHH/EE/<DGGE/>>/FFHD2@G1D1FGGF1F>@@0?FF11?1?0<0?.00>1<1GFF1>FFBFBGFD00=<.0<A.-:G/:;;.CBGHHGHHFFB/0;;;B0;;9.9-.9.-A?9.A.//:;BB9.../;:B///B-99-;:/;////9/;-...
@M03896:38:000000000-B4D98:1:2105:5243:19755 2:N:0:159
GTGAATCACTTACCGCGGCTGCTGGCACACAATTACCATAACGGTGTCGTGTAGATCTCGGTGGTCGCCCCACCATTTAAAAAAAAAAAAAAAAAAAAACCTCAGTTACCACCACGCTCAACAATAATATACACAACAAAGACAACCTACAATACACACACCTAAAACCTCACAATGACACCAGCACAAAGAACACAAACTCTCTGAAGACTGAGTTACAATCAATAGCATCACACGAATCACCATCATAT
+
A>AAAFFFFFFFGGGGFFGGCGGFGGHHGHFFHHGHHHFGBFEEAFAFFFDFCG55D5B1?1>E>3>EA1/11113B4@@FFFCGFE@<<>/A/--<--..////0000000........0B0.000000;0000.;...////9../////9://9/....///B//./;/99//////9..9.....9//.9/;.9..///9///////////////////9////////////--;.;//.///////
@M03896:38:000000000-B4D98:1:2105:28560:20390 2:N:0:159
CCTGTTTGCTCCCCACGCTTTCGCACCTGAGCGTCAGTCTTCGTCCAGGGGGCCGCCTTCGCCACCGGTATTCCTCCAGATCTCTACGCATTTCACCGCTACACCTGGAATTCTACCCCCCTCTACGCGACTCAAGCTTGCCAGTATCAGATGCAGTTCCCAGCTTGAGCCCGGGGATTTCACATCTGACTTAACAAACCGCCTGCGTGCGCTTTACGCCCCGCACTTCCGATTAACCCTTGCACCCTCC
+
ABAA3FFFFFFFGGFGAAAFAFBEEFGC3FFGEEEE2GHHFH2BEAAFG1A0A>>EEEEF1E?EFH?>>>FFGHBGGB3FFFBGGGH/EE??GGFGH<BB<<2FGHB?2FDGG2<FDFGGGCDGFHC-<<A?:;/:;C0/;CG0;0CCC<:CCBFCB0CFGG0.09;CBF9E-----;BB9FFF;BF9/BBFF/B/BAEF;B@F.9-;.9-;-.;/B..9;-9-9--/BB.ADA.;99;././/BFFFFF
@M03896:38:000000000-B4D98:1:2105:28577:20398 2:N:0:159
CCTGTTTGCTCCCCACGCTTTCGCACCTGAGCGTCAGTCTTCGTCCAGGGGGCCGCCTTCGCCACCGGTATTCCTCCAGATCTCTACGCATTTCACCGCTACACCTGGAATTCTACCCCCCTCTACGAGACTCAAGCTTGCCAGTATCAGATGCAGTTCCCACGTTGAGCCCGGGGATTTCACATCTGACTTAACAAACCGCCTGCGTGCGCTTTACGCCCAGTAATTCCGATTAACGCTTGCACCCTCC
+
BBBABFFFFFFFGGGGEEEFFGEFDGGGFGHGEGGGEHHHHHGHGGFGHE0EEE@EGEGHEEEGGHEE>EGHHHHHGHHBGHHHHFGFGEGGFHHHG?CFG@FGHG<??GHHHHHFHHGFGGGHEH><CEEHC<C<GCF/CGD:;GHGC0CGFFCGCCGHGH.;.9../;BEBA9--:CFGFFBFFFBFFFF;BFF/:AE=DFD.A::AA;@-.;/B:A@FD.B///;FFE:DADB:.@.;9./;BA?EF
@M03896:38:000000000-B4D98:1:2105:28561:20409 2:N:0:159
CCTGTTTGCTCCCCACGCTTTCGCACCTGAGCGTCAGTCTTCGTCCAGGGGGCCGCCTTCGCCACCGGTATTCCTCCAGATCTCTACGCATTTCACCGCTACACCTGGAATTCTACCCCCCTCTACGAGACTCCAGCTTGCCAGCATCAGATGCAGTTCCCAGGTTGAGCCCGGAGATTTCACATCTGACTTAACACACCGCCTGCGTGCGCTTTACGCCCACTAATTCCAATTAACACTTGCACCCTCC
+
AAA1>FFFFFFFCFBE1FE0EGCE?FGFA00FEECC?HHBGHGHG?/GGG/EAE>EEEGHHEB>EH//>E/2FGFHF>GGHHEHHHHFGEEEDGGFHCCCC@FGHFC?0FGGHGHFHHGCGGC>DG>C.AADC/C/<<<<<GG;.::C0:0;0:CH:;CFH00.90//BCFG9--9-/9;C0CFGFF0BFBFB/9F/-;A-;-------;---99/999-9---9;//99///9//B/9/://9/;-:--
@M03896:38:000000000-B4D98:1:2105:28575:20420 2:N:0:159
CCTGTTTGCTCCCCACGCTTTCGCGCCTGAGCGTCAGTCTTCGTCCAGGGGGCCGCCTTCGCCACCGGTATTCCTCCAGATCTCTACGCATTTCACCGCTACACCTGGAATTCTACCCCCCTCTACGAGACTCAAGCTTGCCAGTATCAGATGCAGCTCCCACGTTGAGCCCGGGGATTTCACATCTGACTTAACAAACCGCCTGCGTGCGCTTTACGCCCAGCAATTCCGATTCACGCTTGCCCCCTCC
+
AAAAAFFFFFFFGEBECGEFFFEE2EEE22GBE2BEEHHCFFCGEAAFFD?EEEEEGEEFAEEEGHE?/EFHFHHHHFGFHHHGB4FEEED/FFDHHCCGFFFFCFB0?F?GGFGFHFHGGGGHFGC.<CCDF</0</0/:CGC00::000:0C:0/:CBCC.-..../C9E-:-BF.9BF/9:FFF//9//9F:;/9EECA-.9.-99?-9-.;/9.9;@...;.B//BB.../;;A...;./9;=9.9
@M03896:38:000000000-B4D98:1:2105:15099:21138 2:N:0:159
TTACCGCGGCGGCTGGCACACAATTACCATAACGGTGTCGTGTAGATCTCGGGGGGCGCCGCATCATTAAAAAAAAAAAAAAAAAAAATAGAAGAGTAGCTGTGTGTTAAAAAATAAAACAAGAACAAACAAAGAGAAACAGCTGTCACCAAGAACAGTAAGACACGAATGATGATAATGTGTGACAGTATAAGAACAAAATAGAACGTACGGACGACAATATAACAATGAGTTCTGTCAATGCCATACAA
+
BAABBBBBBDBDGGGGGACFGCGGHFHHGGF3FEEB1E3BF1B?D33@B3??//E--;:-9--;-0C0000;0--9-999=-------.//////.:///////9..//////-./////.;.././......//../9//..////////9.././////////..-..///://////;/9.////////////./...//////....-..------//////////////9/////////////.//
@M03896:38:000000000-B4D98:1:2105:14123:24251 2:N:0:159
TACCGCGGCTGCTGGCACACAATTACCATAACGGTGTCGTGTAGATCTCGTTGGTCGCCGGATAATTAAAAAAAAAAAAAAACAACCAATACATCAAACATCTCAAAAAACAACTAAACACCAATGCGAACACTACACGAGTAATGATACACGCCCAAAGCAAAAAATCAACAGCTAAAAATGAACAGCGCAGAGGTGACGATCGAATGTAACTTAGAGAGAAAATCAGAAAGACATCACAAAAATTCAAT
+
AAABBBD?DBBAFCFECCGEEFFGFHHHFGBHF?EFEF1FA1A5555BAB1121AA0>B0/>11B44444@B/>/</<B?////////?11?1111?110<1111111>-..../<<0/0<...///..---/0////.--..000000000.-.-..././//..-.///:/.9/9////.//////.----;.././/..;.-.///9//////////../:./////////.9//////..9./////
@M03896:38:000000000-B4D98:1:2105:8939:24580 2:N:0:159
CCCGTTCGCTCCCCTGGCTTTCGAGCATCAGTGTCAGAACCGGCCCAGAAAACCACCTTCGTCACCGGCGTTCCTGCCAATATCTAAGGATTTTACCCCTACACTGGCAGTTCCGTCTTCCTCTACCGTCCTCAAGCCTGGCAGTTTCAACTGCAAGTCCGGAGTTGAGCTCCGGGCTTTCACAGTCGACATGTCAGGCCACCTACGCTCCCTTTACGCCCAGTGCTTCCGGGTAACGCTCGCCCCCTAC
+
ABBAAFFADBBBGGGFEBBFGGEGGFGHHHHGHHEGGHHHHG2EEGDAGFBGGGHGGGGGBFEHGH10>>EFGHGBGHHEFFHGHHHGFGFHFFHHHHHGGGHHG32FBBGGGHCFF0CGHHHFFHHGGGGGFFF?GFF0?FG?FDF>==GBFFHD0<DF.A.<<<0;:CGGFG?C-:;FFFGF099.=A.A0C;C9/;C.CF.CFA=.::E.///B;.9BAAB///;BF.>;.999AF.A-9BFBFAAF
@M03896:38:000000000-B4D98:1:2105:8919:24590 2:N:0:159
CCCGTTCGCTCCCCTGGCTTTCGAGCATCAGTGTCAGAACCGGCCCAGAAAACCACCTTCGTCACCGGCGTTCCTGCCAATATCTAAGGATTTTACCCCTACACTGGCAGTTCCGTCTTCCTCTACCGTCCTCAAGCCTGGCAGTTTCAACTGCAAGTCCGGAGTTGAGCTCCGGGTTTTCACAGTCGACATGTCAGGCCACCTACGCTCCCTTTACGCCCAGTGACTCCGGGTAACGCTCGCCCCCTAC
+
BBBBBFFBBBBBGGGEFBFAGGEGGEGHHHHGHHGHFHHHHGAEFGGHHHGHHGHGGHHHHHFEGHEEEEEFGHGEFHFHHHHHHHHHHHHGHHHHHHHGGFGHHBGGGDGHGGCGFGFHHFHHGHH?FEFGFFBFHFB0?FGAC1FF=FHEGGBG0GHFA@??C<<<:CC:GG?C.;AEGFGF0;F?9A?.;0;F;/CEEGGEGFGFFDFE.FBB/A?@DD9/B///;F.--;-;BDA.AF>>DDFA9F
@M03896:38:000000000-B4D98:1:2105:8938:24603 2:N:0:159
CCCGTTCGCTCCCCTGGCTTTCGAGCATCAGTGTCAGAACCGGCCCAGAAAACCACCTTCGTCACCGGCGTTCCTGCCAATATCTAAGGATTTTACCCCTACACTGGCAGTTCCCTCTTCCTCTACCGTCCTCAAGCCTGGCAGTTTCAACTGCAAGTCCGGCGTTGAGCTCCGGGTTTTCACAGTCGACATGTCACGCCACCTACGCTCCCTTTACGCCCAGTGATTCCGCGCAACGCCCGCCCCCTCC
+
BBBAAFFAAABBGGGC4BBFBGAFFEEHHHFHHHFDFGHFHG?EEGDFHHHGHECFGHHHHFGHGH?>E>>EGHF@FHGHBBGHH4BGCGFFFFHHHHHGGGGHF32??<F?GF2BBBGHHHHHGFG?FFGGGFF1GFF0??<.FGHH1FGEGFGH1GFH<@---;-.;:;C:.-9;;CAFFGG0;0.9A..;0;;0.9;;AAABFDFFFFF./B;FED=DDE9//99B//.9---99@-;9BA@FC-;;
@M03896:38:000000000-B4D98:1:2105:20349:26115 2:N:0:159
CCTGTTTGCTCCCCACGCTTTCGCACCTGAGCGTCAGTCTTCGTCCAGGGGGCCGCCTTCGCCACCGGTATTCCTCCAGATCTCTACGCATTTCACCGCTACACCTGGAATTCTACCCCCCTCTACGAGACTCAAGCTTGCCAGTATCAGATGCAGTTCCCAGGTTGAGCCCGGGGATTTCACATCTGACTTAACAAACCGCCTGCGTGCGCTTTACGCCCAGTCATTCCGATTAACGCTTGCACCCTCCG
+
ABAAAFFBDFDFGGGGEFEFFGEEEGGHAF2FEEEGEEGHFHAGGGEHHD?EAE>EEFGHEEDGGHE/EEFHHFHHGGHFDFGHHHHFE?EFFHHHHDCC/@GGHHB02<DHFFDFHHHGGDGHHHF?.<CGC<C<FG0/<GD:C0;GG0:GBFFH0;CHHHBA:099/:FG;?9-A9FGFFFFFFF//BFFBF999.A9-@DDFFCFDD=BB../B;AADD.;//9/FFBD.9./9.;.A.;/9BD?EF.
@M03896:38:000000000-B4D98:1:2105:20354:26133 2:N:0:159
CCTGTTTGCTCCCCACGCTTTCGCACCTGAGCGTCAGTCTTCGTCCAGGGGGCCGCCTTCGCCACCGGTATTCCTCCAGATCTCTACGCATTTCACCGCTACACCTGGAATTCTACCCCCCTCTACGAGACTCCAGCTTGCCAGTATCAGATGCAGTTCCCAGGTTGAGCCCGGGGATTTCACATCTGACTTAACAAACCGCCTGCGTGCGCTTTACGCCCAGTAATTCCGATTAACGCTCGCACCCTCC
+
BCCCCFFFFFFFGGGGEEEFFGEEEGGGFCGFEEEGFHHHGHEHFEEFHGEGEGFEGGGHEFGGGFE>>EFHHHHHGGHHHHHHHHHGGEGGHHHHHDDGC<FGHHB0?GGGHHFHHGHGGGGHGHGC.CDGF/<<FGB/CGG0C0CGCCFHHGFFGGHFHG0C:9/9/:/E-B9-::CFGFGBFFB/BFFF9BBF/;EE=BFAEF>DDDBB-;:FFADBCA.9B//FFFF.9A.9BFFA.9::-:AEED
@M03896:38:000000000-B4D98:1:2106:20954:5504 2:N:0:159
CCTGTTTGCTCCCCACGCTTTCGCACCTGAGCGTCAGTCTTCGTCCAGGGGGCCGCCTTCGCCACCGGTATTCCTCCAGATCTCTACGCATTTCACCGCTACACCTGGAATTCTACCCCCCTCTACGAGACTCAAGCTTGCCAGTATCAGATGCAGTTCCCAGGTTGAGCCCGGGGATTTCACATCTGACTTAACAAACCGCCTGCGTGCGCTTTACGCCCAGTAATTCCGATTAACGCTTGCACCCTCC
+
BCCCBFFFFFFFGGGGGFEFFGDEEGGHFHHGGGEFGHGHHHHHGGEHHGGGGGGGGGGHHGFEGHEEEGGHHHHHHHHGHHHHHHHGGGGGHHHHHGGGGCFHHHFCFGHHHHHGHHHGGGGHGHGGDGGHFFHGHHF/CHHG0;CFGGFHHGFHGHHHHHHACB/BFFFEDCDGDGEFFBFFFFF/BFFFFFFFF.EF;FFFFFDDDD;@@D.FFEDFCDA9/BFFFFFFBF.9BDF.;FEB/BD.ED
@M03896:38:000000000-B4D98:1:2106:20939:5521 2:N:0:159
CCTGTTTGCTCCCCACGCTTTCGCACCTGAGCGTCAGTCTTCGTCCAGGGGGCCGCCTTCGCCACCGGTATTCCTCCAGATCTCTACGCATTTCACCGCTACACCTGGAATTCTACCCCCCTCTACGAGACTCAAGCTTGCCAGCATCAGATGCAGTTCCCAGGTTGAGCCCGGGGATTTCACATCTCACTTAACAAACCGCCTGCGTGCGCTTTACGCCCAGTAATTCCGATTAACGCTTGCACCCTCC
+
AAAAAFF4FFFFFEBEGFE2FGDECEGH3F2BEEGCGHHDBAGAEFEA310AAEGCEGDG111>EC1/>>/FF?EEC0?3B3BGGHHGGG/?FDFGD<<DGCGFFHB00?FGDDFDFFG@@-A<1F.<..<0<</0</0<<G0C./;;00:CF0GCCBGFGGH.B0;/BFGG?-9-;CBFFFEFFFB/;FFFF/B//AAE;BBDEFBDDD@BB9EFF.;>>9E99FBFFE9A.A.//A?..EEFFFDFED
@M03896:38:000000000-B4D98:1:2106:21782:6088 2:N:0:159
CCTGTTTGCTCCCCACGCTTTCGCACCTGAGCGTCAGTCTTCGTCCAGGGGGCCGCCTTCGCCACCGGTATTCCTCCAGATCTCTACGCATTTCACCGCTACACCTGGAATTCTACCCCCCTCTACGAGACTCAAGCTTGCCAGTATCAGATGCAGTTCCCAGGTTGAGCCCGGGGATTTCACATCTGACTTAACAAACCGCCTGCGTGCGCTTTACGCCCAGTAATTCCGATTAACGCTTGCACCCTCC
+
ABCAAFFFFFFFGGGGEEEFGGEEEEGHBB2BEGEEAGGHHHGHGGECB??EAE>EGGGHEEDEFHE/EEGHHHHHHCF?FGHHHHHFEEFGHHFHHFDGFCGHHHG?<2?GHHFFHHHGGGGH1G<..<<GFC<<<GD<<G00:0;G:C0GHHF0;CGHHFFCC://9:FF-;--@AFGGFFFFFF/:FF:;/B;/.AEFDFFFFAA9A=@=AEFF9AAFD?B//BFFFF..A./;;C.:.;/;BDEEF
@M03896:38:000000000-B4D98:1:2106:19357:6833 2:N:0:159
CCCGTTCTCTCCCCTGGCTATCGAGCATCCGTGTCAGAACCGGCCCCGAACACCACCTTCTTCACCGCCGCTCCTGCCATTATCTACTCATTTTACCCCTACACTTGCAGTTCCGTCTTCCTCTACCGTCCTCATTCCTGCCAGCTTCAACTGCCATTCCTGAGTCGAGCTCCGGCGTTTCCCAGTCCACACTTCCCGCCACCTACGCTCCCTTTACGCCCTGTGCTTCCGGGTAACACACTCCCCCTAC
+
AAA1>C11B3BFG1E1ABB1BBE0FEEFG00FAGG21110A/AAEE////A/BEB?FHBG1D2F1@//>//>>/1F1011B2>B>B121BBDDBFFF<?FF01<B1111B11BFCFCCFDDD@111<//?C/1111<?111?11.FGF1>FGHF0111<<000/=0-.<.<;C:-----;/09FB/;0CCF./0;0/.-9-.-;//;--;-:-999;9-9;-9;///;:;---;-/9/;::/9-;;:-;;
@M03896:38:000000000-B4D98:1:2106:19369:6850 2:N:0:159
CCCGTTCGCTCCCCTGGCTTTCGAGCATCAGTGTCAGAACCGGCCCAGAAAACCACCTTCGTCACCGGCGTTCCTGCCAATATCTAAGGATTTTACCCCTACACTGGCAGTTCCGTCTTCCTCTACCGTCCTCAAGCCTGGCAGTTTCAACTGCAAGTCCGGAGTTGAGCTCCGGGTTTTCACAGTCGACATGTCACGCCACCTACGCTCCCTTTACGCCCAGTGATTCCGGGTAACGCCCGCCCCCTAC
+
ABBABFFADBABGGGGGBFEGGEFGFGHHHHHEGFGFHGHHEAEEFEGGHHHHFHGGHHHHGEGGHEEEEEGGHGGHHH3FGFHHGFFGHGFFFHHHHHGGFFGF3BG2?FFFH<BFCFHHHHHHHH?FDGGFGF?GFF0/>0.<>GF>>GGFF1>0=GGCC.<<<0;/;CGFA@@.::AFBF;0:9..;A.;9;=0;;EDGGGGG.-ADDF.9B/FA?@B.;F//99BF;-9;-99.9-9--9;@B9.;
@M03896:38:000000000-B4D98:1:2106:21035:7578 2:N:0:159
CCTGTTCGCTACCCATGCTTTCGCTCCTCAGCGTCAGTTACTGCCCAGAGACCTGCCTTCGCCATTGGTGTTCCTCCTGATATCTGCGCATTTCACCGCTACACCAGGAATTCCAGTCTCCCCTACAGCACTCAAGCTATGCCCGTATCGCCTCCACGCCCGCAGTTAAGCCCCGGGATTTCACAGACCACGCGCCAAACCACCTACGAGCCCTTTACGCCCAGTAATTCCCGACAACGCTCACACCCCA
+
ABBAAFFBDBBDGGGFFBFFGGFFEHGHHHHGEGEFGHFDEDGFHGHGHHEGFHGHHHHHAEFFC5A3B1FEGGHHHHHHHGHHHEFEEEFEEGFHHEEGGEGHGCF?GHEGHFG4BFGHHHGHGGC2FCGHGH2D2@DD2@GHF/A0F/CED/FGCDDGGG-<<<=0D0<GFG-::AAGFB0F00/;./;.9--;.99CFEFFFFF...;-:.//BF.9BDA./;/9/;//.;;--;-;.;.99/AD-.
@M03896:38:000000000-B4D98:1:2106:9858:9036 2:N:0:159
CCTGTTCGCTCCCCACGCTTTCGTCCCTCAGCGTCAGTTATATCTTGGTAACCTGCCTTCGCAATTGGTGTTCTAAGTAATATCTATGCATTTCACCGCTACACTACTTATTCCAGCTACCTCAAATATACTCAAGACTTACAGTATCAATGGCAGTTCTATCGTTAAGCGACAGGCTTTCACCACTGACTTATAAGTCCGCCTACGGACCCTTTAAACCCAATAAATCCGGATAACGCTTGCACCCTCC
+
ABBAAFFBBBBBGGGGGEEFGGFGGGGHHHHGEGGGGGHHHHGHGHHHGHDGHHFHHHHHFE?AEGGFFFGEGHGHHFHFHHHHHHHHGFHHHHHHHDEGGEFGHHHHHHHHHHHHHHHHHGHGFGHHGHHHHGFGGGHHHHHFFHHHGHF>FFFDGFHHEFH/GFFE<G@DDG->FFHHHFHHHFB0<CGHFFGFBGFDD?DDGHCADGCD/BFFBGEFFGG9FB00CCC-9..CBDA.;A:99;A.;A
@M03896:38:000000000-B4D98:1:2106:6834:9101 2:N:0:159
CCCGTTCGCTCCCCTGGCTTTCGAGCATCCGTGTCAGAACCGGCCCATAACACCACCTTCGTCACCGCCGCTCCTGCCATTATCTAAGCATTTTACCCCTACACTGGCAGTTCCGTCTTCCTCTACCACCCTCAAGCCTGCCAGTTTCAACTGCCAGTCCGCAATCGAGCTCCGGCTTTTCCCAGCCCACATGTCCCGCCACCTCCGCTCGCTTTCCGCCCCGTGAGTCCGGGTAACACTCGCCCCCTCCA
+
>AA1>B>111>>F1GAABB0BEFAHGEHB00A0FBAG110A/AAEA/0BABFHGEEFFFHFFE/EFB////>>/1B10B1B22>2B1201BDGDGHH0GF/<1<B10?B<B1B2<10@/>111111111?A/?<11?/1<0<1>1>=F1FDH010><><0.-<-<0..:..0;.---:/;00999.;.;A900;000---:9.------;---:99B-A----9---/99---9-///://-;;B@@----
@M03896:38:000000000-B4D98:1:2106:25995:11300 2:N:0:159
CCTGTTTGCTACCCATGCTTTCGAGCCTCAGCGTCAGTTGATGCCCAGTAGACCGCCTTCGCCACTGGTGTTCCTCCCGATATCTACGCATTCCACCGCTACACCGGGAATTCCATCTACCTCTGCACTACTCAAGAAAAACAGTTTTGAAAGCAATTCATGGGTTGAGCCCATGGTTTTCACTTCCAACTTGTCTTCCCGCCTGCGCTCCCTTTACACCCAGTAATTCCGGACAACGCTTGCCCCCTAC
+
AAAAAFFFFD@DBGGGFGGFDGEGFGGHHGHFGGF2EHE55DBDFFHGGHGFHGAEEEGHAEEEFHEGFG1?GFHHHGG?EFCHHHHGGDEEHF4GHEFFGFGGHGEC@CGGHHGEHGFHHHEGHFDGGGGHHHH1F0<FFG/01>>DC.=FGHB<1FGH100<<<-<CCCCGHFEGFGCFBFHGB:CBGBCC<FFGBFF.?BDG?A9BDAA9F00//9/;A99BBFFBF/-;--:;9@.:EAF99>D?F
@M03896:38:000000000-B4D98:1:2106:25985:11315 2:N:0:159
CCTGTTTGCTACCCATGCTTTCGAGCCTCAGCGTCAGTTGATGCCCAGTAGACCGCCTTCGCCACTGGTGTTCCTCCCGATATCTACGCATTCCACCGCTACACCGGGAATTCCATCTACCTCTGCACTACTCAAGAAAAACAGTTTTGAAAGCAATTCATGGGTTGAGCCCATGGTTTTCACTTCCAACTTGTCTTCCCGCCTGCGCTCCCTTTACACCCAGTAATTCCGGACAACGCTTGCCCCCTAC
+
BBBABFFFFFFFGGGGFGGGGGEGFEGHHHHHGGEGGHHB5DDFGFFGGHFGFHEGGGGHEEGFGHFFEFHGHHHHHGG?EGGHHGHGGGGGHHHHHEEGGGFHHF?@DGHHGHHFHFHHHHHHFGHHFGGHFHC1?GGHHGHEFHHHFGHFHHHHFHHHDGCGCCCFFCHGGGFHGGHGHHHGHHHFFHHF;;FGFFGGGGGGGGGGGGGGFF0CBBFFFF.;BBBFBF/-;;9AE>F.9EAFFFFF.A
@M03896:38:000000000-B4D98:1:2106:25970:11324 2:N:0:159
CCTGTTTGCTACCCATGCTTTCGAGCCTCAGCGTCAGTTGATGCCCAGTAGACCGCCTTCGCCACTGGTGTTCCTCCCGATATCTACGCATTCCACCGCTACACCGCGAATTCCATCTACCTCTGCACTACTCAAGAAAAACAGTTTTGAAAGCAATTCATGGGTTGAGCCCATGGTTTTCACTTCCAACTTGTCTTCCCGCCTGCGCTCCCTTTACACCCAGTAATTCCGTCCAACGCCTGCCCCCTCC
+
BBBABFFFFFFDGGGGGFGEGGGGFEGHHHFGGGEABGE55D5DCCFFAFBGGGEEGGGGAEDEGH3C@B?EGFFFFGGFGEGHGEHGGEEGGHHHHEEEEEFHHG/<B@BHHGDDGFHHHHHHCD2F<CFGFGC110?G0D.0>=DF<<FD1FFGFHHGGFBG<<<<<CFEHHCBCCGEH0CCGFHGFGGG0;;B0FGFDBGGE?-@@EGFEB//F9BBDFEFFBBBFB//.;.99.9-9.;9AF=-9.
@M03896:38:000000000-B4D98:1:2106:19357:11978 2:N:0:159
TACCGCGGCTGCTGGCACACAATTACCATAACGGTGTCGTATAGATCTCGGTGGTCGCCGGATCATTATAAAAAAAAAAATAAAAAAACACAGAAAACTGAGACAAAAAAAAATAAAAAAACAAAAATAATAGTCAGTAAAAACAAGACAAAAATGATCACGGAAAGATACAAGATGATACACACTTATACTATAGAAACAGCAGCATATACATGTAGAAACGTCATACAATGACAATCTACAAACACATA
+
BBCCCCCCCCCCGGGFG3EGFGHHHHHHHHHH2EEGFHAF13B555AFE1B1AA13>0EE/>B/B@@44@B4BFE@/>//022?22>///0/0111001111110000.---<.00:00--.......0;0000000;00000...///9//...000://..-.-.///9/;/::////////.//;////;/:///////./././//////////////.;.../:/9///9//;///////....//
@M03896:38:000000000-B4D98:1:2106:19339:11979 2:N:0:159
TACCGCGGCTGCTGGCACACAATTACCATAACGGTGTCGTATAGATCTCGGTGGTCGCCGCATCATTAAAAAAAAAACAAAAAAACAGACAAGCTGGCAACACTGATCAACAAAAAAACACGAAAAAACATAAACAAACGAAAACTGACAGACCGATAAATTAAAGATCTCTAGAAGAAACAACAGATCATTAACTTACAGCATAAAAAAAGAAACAGAGAATAACATATATGATGAGAACAAAGAGCAAA
+
ABBBABDDBBDBCFBEE3CFEAFGHHHHFGHHEEDDFH?G13BDADFBF1AAA113>EE0/>1>FFB4B4B3>>E/////00/////22?220/220/01/0?111111101.00.--....-..-.:..000009.......-/000/00/..-9;-.//////////9////////////....////9///////9///./////9--...///.9/./////////////9///////..//..///
@M03896:38:000000000-B4D98:1:2106:28706:12792 2:N:0:159
CCTGTTTGCTCCCCACGCTTTCGCACCTGAGCGTCAGTCTTCGTCCAGGGGGCCGCCTTCGCCACCGGTATTCCTCCAGATCTCTACGCATTTCACCGCTACACCTGGAATTCTACCCCCCTCTACGAGACTCAAGCTTGCCAGTATCAGATGCAGTTCCCAGGTTGAGCCCGGGGATTTCACATCTGACTTAACAAACCGCCTGCGTGCGCTTTACGCCCAGTAATTCCGATTAACGCTTGCACCCTCCG
+
ABBBAFFCFFFFGGFGFFCCFGEGGGGGGHHGAAAEFGFGHHHFGGEGC10EEEEEGFFG1EEFGHE>>EFHFHFHGGHHHGGHHHHGFFEGHHGHHFBFGGHHHHFGGHHHHHHFHHHGGGGHGHF?ADGHEGCDDG0<CGHF:<CGG0CFHHHHCGCGGE0CC0/9BFGEDAAG?EFBBBFFFFF/BFF;9;B9BAEFFFFFFF=9ADCF-A.:B.A@DDF/9B9BFFFD.AFB/.D.A.;;;BDEFF.
@M03896:38:000000000-B4D98:1:2106:28723:12799 2:N:0:159
CCTGTTTGCTCCCCACGCTTTCGCACCTGAGCGTCAGTCTTCGTCCAGGGGGCCGCCTTCGCCACCGGTATTCCTCCAGCTCTCTACGCATTTCACCGCTACACCTGGAATTCTACCCCCCTCTACGCGACTCAAGCTTGCCCGTATCAGATGCAGTTCCCAGGTTGAGCCCGGGGATTTCCCCTCTGACTTCACAAACCGCCTGCGTGCGCTTTACGCCCAGTACTTCCTCTTAACGCTTGCACCCTCC
+
ABB?AFFFFFFFGFFECEEFFGEGDGGFHGFGEGGE2FFFGH2GEE1F3100AE@EGGGHFEA1EGE/>/FFGFHGGFG3GFFGH?FFE/?EGHDFHFDG/<?FFFCF<??GHH1FFHHGDGGHGH.-<C<C?G/CGHH/;G0.;-CF;F0C;FBGFCCFFF0.999:/CFF@--;-9BFF//.BD./99BF//:99.9.->B?.9-;.D99@.A/999-@.E///:BFF/F/B//;.;.;.:/99?9.A
@M03896:38:000000000-B4D98:1:2106:28709:12810 2:N:0:159
CCTGTTTGCTCCCCACGCTTTCGCACCTGAGCGTCAGTCTTCGTCCAGGGGGCCGCCTTCGCCACCGGTATTCCTCCAGATCTCTACGCATTTCACCGCTACACCTGGAATTCTACCCCCCTCTACGAGACTCAAGCTTGCCAGTATCAGATGCAGTTCCCAGGTTGAGCCCGGGGATTTCACATCTGACTTAACAAACCGCCTGCGTGCGCTTTACGCCCAGTAATTCCGATTAACGCCTGCACCCTCC
+
ABC?AFFFFFFFGGGGFFEFGGEEFGGHHHHGFGFGEHHHHHHHGGFHHCEGEEEEGGGHEEEEGHEEEGGHHHHHHFHGHGHHHHHFFFFGHHGHHFCF?@FHHHF??FGHGHHHHHHGGGGHHHGD<DGHFGGGDCB/GG0:;CGCGCGHFHFG:CCGHFC.:9:/CFGFBAA9BFGGFBFGFFF/BFFFB/FFBFFF=DFFFFF9DA-C9A9BF;AAFD.;9//BFFFDFD.:FAD-:A:9BFF..:
@M03896:38:000000000-B4D98:1:2106:29407:12884 2:N:0:159
GACAACAAAATCAGGACTCCGGACTAAAGCCGAGTCTACCACCCCGGCGAGTGTTCGCCCAACCAAAACGTGTCTAGCACAGCAGCCCTGTCGACCGTAGCTGGAATAAAAAAAAAATACACACGATCGACACACGGTGAATTTAAACTCTAAGTGTATCGACCGTACCGTTGCGACCTGCGCCATCGCGCTGTCATCCTATGACTGAATCAGTACTCTTCACATCGACAAGTGTCACCAGCTCGACAG
+
11111111111111111111000000A111000//0121111///////////122///////?////0/>/0022>1110B/000//0011///</?<//210<111111?//---000<00.--..-.-.-/.--..9000000000000000000009;---;------------------9-/-------//////;///////;99///////////////-/---;9/9////9--9/-----
@M03896:38:000000000-B4D98:1:2106:28979:13284 2:N:0:159
CCTGTTTGCTCCCCACGCTTTCGCACCTGAGCGTCAGTCTTCGTCCAGGGGGCCGCCTTCGCCACCGGTATTCCTCCAGATCTCTACGCATTTCACCGCTACACCTGGAATTCTACCCCCCTCTACGAGACTCAAGCTTGCCAGTATCAGATGCAGTTCCCAGGTTGAGCCCGGGGATTTCACATCTCACTTAACAAACCGCCTGCGTGCGCTTTACGCCCCGTAATTCCGATTAACGCCTGCACCCTCC
+
ABBAAFFCDFFFGGGGEFEFFGAEEGGGBEGFEEFGGHHHHHHHGGEFFCEEEE>EFGGG1EEEGHE/>EFHHHHHHG3FGGGHHHHCE<EEHHGHHABCD@BGHHB0???GGHGFHHHGGGGHHHAA..CDCG/0<<=/<G00::CGCC0CFF0:;CGHHFC.:9;/:BFE;--99C/FB0BFFFF/;BFBBB:B/;;E-@FFEF@..9-;-;9BF.;@@-9.9A.BB9;D.A.;B;B-9;9.;FFFFF
@M03896:38:000000000-B4D98:1:2106:28969:13300 2:N:0:159
CCTGTTTGCTCCCCACGCTTTCGCACCTGAGCGTCAGTCTTCGTCCAGGGGGCCGCCTTCGCCACCGGTATTCCTCCAGATCTCTACGCATTTCACCGCTACACCTGGAATTCTCCCCCCCTCTACGACACTCAAGCTTCCCACACTCAGATGCAGCTCCCACCTTCAGCCCGGGGATTTCACATCTGACTTAACAAACCGCCGTCGTGCGCTTTACGCCCAGTACTTCCTCTTCACGCTTCCCCCCTCC
+
AAAAAFF1DFDFFGGGAEE0AA0BEEGF0B0FE/EEAGHHGH/FEE?B0/A/A>>>EE/B/B>?EG//>>FGFEFGGB1BFFGHG2GFEEGGHGBGG<BC?@FGHC0?01FFG21?FEGGC@CFDG...<<C/C/0::C0:;0...;;:00;<0B0/9;CCF..90/900;C;A--;AFFB/;BFFF/;BF9//BF/;EE9@@-99;9-:;9--;/B--;@BA:F/9FBF//////B-:---/--;--;9
@M03896:38:000000000-B4D98:1:2106:25946:13587 2:N:0:159
CCTGTTTGCTCCCCACGCTTTCGCACCTGAGCGTCAGTCTTCGTCCAGGGCGCCGCCTTCGCCACCGGTATTCCTCCAGATCTCTACGCATTTCACCGCTACACCTGGAATTCTACCCCCCTCTACGAGACTCAAGCTTGCCAGTATCAGATGCAGTTCCCAGGTTGAGCCCGGGGATTTCACATCTGACTTAACAAACCGCCTGCGTGCGCTTTACGCCCAGTACTTCCGATTAACGCTTGCACCCTCCG
+
ABBAAFFFFFFFGGGGEAE2FFEEFGGHGECFEGGGGHHFBFGFEFDAFE1AEFEGGGFHGEEFGHE/>EEHHHHHFFG3GFGGHHGFEEEFHHHHHEDGGCGHHHFFCGHHHGHFHHHGGGGCGHED.<CF1C<<GGFGCG0<0<DG0=0CGHE0;;GFHH0CC0/::CFE?9999CBCF0F0BFF9;CFB9B;;;AEFBDFF?FCFDD;B-A9/9ADCDD.;BBF/BFD..99;BDA.9A./9BD.9;.
@M03896:38:000000000-B4D98:1:2106:25967:13587 2:N:0:159
CCTGTTTGCTCCCCACGCTTTCGCACCTGAGCGTCAGTCTTCGTCCAGGGGGCCGCCTTCGCCACCGGTATTCCTCCAGATCTCTCCGCATTTCACCGCTACACCTGGAATTCTACCCCCCTCTACGCGACTCAAGCTTGCCCGTATCAGATGCAGTTCCCAGGTTGAGCCCGGGGATTTCACATCTGACTTAACAAACCGCCTGCGTGCGCTTTACTCCCAGTAATTCCGATTAACGCTTGCACCCTCC
+
AAABAFFFFFFFGEGEAEAAFGEEEGGGGGGHGGDA2BFGGHFGEC1GFEE?AE>EEFFG1EEDGHE/>EFHHFHHHFHFFFDG43BEE/EDGG2FGACC/>?FGF2?22?CGGBFGFHGGGGHHHA---<<D0G0CCF;CG0:;@AAF00C00CB0;CBBF0.90/;/9B?9---99BFF/B;/9///;BB9/9//.;AB=-9EA=9;A---9ABB/;/A.;:9F9FFF/.;..;;.-..99/B/;AE?
@M03896:38:000000000-B4D98:1:2106:25937:13606 2:N:0:159
CCTGTTTGCTCCCCACGCTTTCGCACCTGAGCGTCAGTCTTCGTCCAGGGGGCCGCCTTCGCCACCGGTATTCCTCCAGATCTCTACGCATTTCACCGCTACACCTGGAATTCTACCCCCCTCTACGACACTCAAGCTTGCCACTATCAGATGCAGTTCCCACGTTTAGCCCGGGGATTTCACATCTACCTTAACAAACCGCATGCGTGCCCTTTACTCCCAGTCATTCCGATTAACTCTTGCACCCTCC
+
AAB?AFFFDFFFGGGGEEEC2FEFAEGHFBBBEEEDE5DGFHAAAAB3FE??AE0EE>EH1EE?EH1/>/FFGGFGFFCDGGHHHGHGEE/EDFBFG<C@B@FGHG20??GC?FFHFGFDGCEHGF<..<<C<//0<<0/<GC0::CGG00<0000:0;GCF.-9./.90FB-----CBBF/////9//;9B//99;..A-;-.99;....;/9B9BFF;A.////;//9/99../;/////99:9;.A:
@M03896:38:000000000-B4D98:1:2106:16159:18242 2:N:0:159
CCTGTTTGCTCCCCACGCTTTCGCACCTGAGCGTCAGTCTTCGTCCAGGGGGCCGCCTTCGCCACCGGTATTCCTCCAGATCTCTACGCATTTCACCGCTACACCTGGAATTCTACCCCCCTCTACGAGACTCAAGCTTGCCAGTATCAGATGCAGTTCCCAGGTTGAGCCCGGGGATTTCACATCTGACTTAACAAACCGCCTGCGTGCGCTTTACGCCCAGTAATTCCGATTAACGCTTGCACCCTCC
+
BBBBBFFFFFFFGGGGEEEEFGEGGGGGFFGGFGEEGHGHHHGGFGDGHFAEEE>EFFGHAEEFGHE/>EFHHHHHGGHFGGFHHHHGGFGGFHHHHGGGGCGHHHFCCCFGGHHHHHHGGGGGHHGC?CCFFBGDDHD/<G00;;CGCG:GHHEHGGGHHGFA:B/BFC/C?---ADBGFFGGFFF/BFF9;9B:/AEEFCFFEA@DFD-B=A.BFED=FB.;B/BFFFF?99.;B.@.;A:9;BFFEF
@M03896:38:000000000-B4D98:1:2106:7365:19009 2:N:0:159
CCTGTTTGCTCCCCACGCTTTCGCACCTGAGCGTCAGTCTTCGTCCAGGGGGCCGCCTTCGCCACCGGTATTCCTCCAGATCTCTACGCATTTCACCGCTACACCTGGAATTCTACCCCCCTCTACGAGACTCAAGCTTGCCACTCTCAGATGCAGTTCCCACGTTGAGCCCGGGGATTTCACATCTGACTTAACAAACCGCCTGCGTGCGCTCTACGCCCAGTACTTCCGATTCACGCTTGCACCCTCC
+
BBBBBFFBFBFCFEFFEEE2AG?EEGGGGFHG2B?FGHGFHHGHEDAGH10AAE0EEEAB1?E?EF?>>>FFFGFHHH3FFGHHHEFEEE/EFGGHFABC/@DHHGG02FGHGHGFHHHGGGG0GFC?.AEGFFG00GD/CFH0:/;:CC0:0:C;<:;GHH.-...;/;FE-99--;FFFBB;FBF/BFEF///;/..A@A-;.AAFFF;FF..;/99@=D./9/9BFBD?..//BAF...9/;BD.A;
@M03896:38:000000000-B4D98:1:2106:7392:19022 2:N:0:159
CCTGTTTGCTCCCCACGCTTTCGCACCTGAGCGTCAGTCTTCGTCCAGGGGGCCGCCTTCGCCACCGGTATTCCTCCAGATCTCTACGCATTTCACCGCTACACCTGGAATTCTACCCCCCTCTACGACACTCAAGCTTGCCAGTATCAGATGCAGTTCCCAGGTTGAGCCCGGGGATTTCACATCTCACTTACCAAACCGCCTGCGTGCGCTTTACTCCCAGTAATTCCGATTCACGCTTGCACCCTCC
+
ABBAAFFBFBFFGFFG?EEFFGEEEGGGHHHCEEAAEGHHHHHHEGEGHCEEEE>EEGGGAEDEEH?/>@FHGHHHGGE3GGHFFHFFGEGGFHHHH?BCCCGGFGBCF1FGGHHFFHHGGGGGFGFF.<AG<<<0GGF/CG00C0C;C:0:CFFH:;GHHH0.::99/CFA;??-9AFGFBFFBBF/:BFFF/;9/EE.9=BFFFB.;;-@-:;BB/;9EB/9/////FFF../:;EF..9;9/BDAAF
@M03896:38:000000000-B4D98:1:2106:7374:19025 2:N:0:159
CCTGTTTGCTCCCCACGCTTTCGCACCTGAGCGTCAGTCTTCGTCCAGGGGGCCGCCTTCGCCACCGGTATTCCTCCAGATCTCTACGCATTTCACCGCTACACCTGGAATTCTACCCCCCTCTACGAGACTCAAGCTTGCCAGTATCAGATGCAGTTCCCAGGTTGAGCCCGGGGATTTCACATCTGACTTAACAAACCGCCTGCGTGCGCTTTACGCCCAGTAATTCCGATTAACGCTTGCACCCTCC
+
BBBAAFFFFFFFGGGGFFEFGGEFGGGHHGFGGGGGGHHHHHHHGGGHHEFGEEEGGGGHFEFGGHEEEGGHHHHHHGHHHGHHHHHGFEFGHHHHHFDGFCGHHGFG2GHHHHHHHHHGGGGHHHG?.DCHFGGDGGFCGG000;;GCGCHFHHF;GGGHHFC:9/9BBFE;-:A?DFGFFFFFFF:BFFBBFFFBFFF-DFFEF-9A:;;99EFF9A>F.EFB/:BBB/A9DDFFAB.:.;:BBDEAD
@M03896:38:000000000-B4D98:1:2106:7386:19039 2:N:0:159
CCTGTTTGCTCCCCACGCTTTCGCACCTGAGCGTCAGTCTTCGTCCAGGGGGCCGCCTTCGCCACCGGTATTCCTCCAGATCTCTACGCATTTCACCGCTACACCTGGAATTCTACCCCCCTCTACGAGACTCAAGCTTGCCAGTATCAGATGCAGTTCCCAGGTTGAGCCCGGGGATTTCACATCTGACTTAACAAACCGCCTGCGTGCGCTTTACGCCCAGTAATTCCGACTAACGCTTGCACCCTCC
+
BBAABFFFFFFFGGFGEEEFFGEEEFGHBGGFEEEEEHGHFHGHGEEGHE?FEEEEFEGH1EDEGH?>>EFHHHHHGGHFHHHHHHHAEEEFFFFHHCCFGCFGHH2<2?GGGBDGHFHGGCGF1GFA.CEHFHFGGC0<CG0;0;CCG0CCHHHHCGHHHC0C:9/:/CFE9D-?-9CFGFGBFFF;BFFB/BFBBFEFFFFFEFB;.;9@-AEBFED>B9./B//BFF/.-9;/9.;....//;DEED
@M03896:38:000000000-B4D98:1:2106:18309:19084 2:N:0:159
TTAATCATCACCCTTGCTGCCCTCGCCCACAAACCCCAACAGACCAGTATCACGAACATAGTCCCGCAAAGCATTGGAATTATCATAAAACGCCTCTAATCGGCCGTCACCCAACGTGATAGTGTCAAAAACGTTAACCCAACCATCAGCATGAGCCTGTCGCATTGCATTCATCAAACGCTGAAAAACAAAACCTCACCGCGACTACATAGTCAATCCCTCCCGCAATCTATATCACTCCTCCTTTATT
+
11111@333B1BA111B11B111B0A000A00000AAE/BAGCA/00BDDFFA//A/A1A12A2A/>>>@0BBE2111B@112BEB@GF1G/>ECE1>DEGA//?/<>E/FGFAA<?/?0@2>2F@DGH1FC/00<<1?/?/CA<<>11<111<<>CF.0/<.<CADFFE000:;C0CC.;..:00;.;.9.99;/9/...;99-9-;BFFB///://-9/;----;--:;/9;/////9B/;/-/////
@M03896:38:000000000-B4D98:1:2106:20704:19180 2:N:0:159
CCTGTTTGCTCCCCACGCTTTCGCACCTGAGCGTCAGTCTTCGTCCAGGGGGCCGCCTTCGCCACCGGTATTCCTCCAGATCTCTACGCATTTCACCGCTACACCTGGAATTCTACCCCCCTCTACGAGACTCAAGCTTGCCAGTATCAGATGCAGTTCCCAGGCTGAGCCCGGGGATTTCACATCTGACTTAACAAACCGCCTGCGTGCGCTTTACGCCCAGTAATTCCGATTAACTCTTGCACCCTCC
+
ABBAAFF4DFFFGGGE2AAAFGEEFGGFCFGGEEEEGHHHHHEHGD1FHECEEE>EGEGHAEEEGHA/>>FGHFHHGFGGGGHHHFGFG/EEHGFGHDC/B@<GGFG0?1F<GGHGHHHGGGGHHHF..<CDCG/<<C0/<G0::;CGHE00:CC0::CHHHG..9...;FE;9-@?DBFFFFFFFB/;F/9;/9//.AE9BBFFF@ADA-@-9AFB;ABB..;/;/;FF/.9.A9FBF/9//9;BDEED
@M03896:38:000000000-B4D98:1:2106:20690:19192 2:N:0:159
CCTGTTTGCTCCCCACGCTTTCGCACCTGAGCGTCAGTCTTCGTCCAGGGGGCCGCCTTCGCCACCGGTATTCCTCCAGATCTCTACGCATTTCACCGCTACACCTGGAATTCTACCCCCCTCTACGAGACTCAAGCTTGCCAGTATCAGATGCAGTTCCCAGGTTGAGCCCGGGGATTTCACATCTCACTTAACAAACCGCCTGCGTGCGCTTTACGCCCAGTAATTCCGATTAACGCCTGCACCCTCCG
+
BBBABFFFFFFFGGFGGFEFFGDEGGGHFHHGEEEEEHHHHHHHGDEHHGEFEEEEEGGHFGDEFHE@EFGHHHHHGFHHHHHHHHHEEEEEGFDHHFCDGFGHHHHAGCHGHHHDGHGGCDGHHHGG.<EDCGC<<GB<GG0::<GCG00:000;:;CHHBHA/:9:/BFF@9?-B9BFFEGBFFF//;BF/9;BB.:EACFAEFF..A>DBF.BFFFAFFAFF;//BB9DA9.B/;;-.;99/BD.AD.
@M03896:38:000000000-B4D98:1:2106:20713:19196 2:N:0:159
CCTGTTTGCTCCCCACGCTTTCGCACCTGAGCGTCAGTCTTCGTCCAGGGGGCCGCCTTCGCCACCGGTATTCCTCCAGATCTCTACGCATTTCACCGCTACACCTGGAATTCTACCCCCCTCTACGAGACTCAAGCTTGCCAGCATCAGATGCAGTTCCCAGGTTGAGCCCGGGGATTTCACATCTGACTTAACAAACCGCCTGCGTGCGCTTTACGCCCAGTACTTCCGATTAACCCTTGCACCCTCCG
+
BBBBAFFFFFFFGGGGCFFFGFAEEGGGGA2F22AEGGHHHHHHGE1FHD0EEEEEGGGHEFDEEHE/EEGHGH4GEBF3GGHFHHFFCEEF2FGHHDDGG@FGHFCAFGHHFFHFHHHGDCDFHHGG.<CGBC/DGG0<<G0:./;;C;0CGFHH0<GHHHEA/9/9;FFFAAAAGA9BFFF9FFF/;;FFFBBBB.EFAFFFFF-;AA-99.A/B?DDFBF/:/;BFB.999A/;/;./99;/;D.AD.
@M03896:38:000000000-B4D98:1:2106:10960:22280 2:N:0:159
CCTGTTTGCTCCCCACGCTTTCGCACCTGAGCGTCAGTCTTCGTCCAGGGGGCCGCCTTCGCCACCGGTATTCCTCCAGATCTCTACGCATTTCACCGCTACACCTGGAATTCTACCCCCCTCTACGACACTCACGCTTCCCAGTATCAGATGCAGTTCCCAGGTTGAGCCCGGGGATTTCCCATCTGCCTTAACAAACCGCCTGCGTGCGCTTTACGCCCATAACTTCCGATTAACGCTTCCACCCTCC
+
BBBABFFFFFFFGGGGEEFFFGGGGGGG3FHGGGEEEHHGEHEHEE?GBAEEEEEEGGGHGG?EFGG/>EFFGHHHH2?3FGHHHHHGGEGGFHGHHDCDGCFHFCCF2GGFGDGFGC/>CGGH<F...<<CFG/.<D..;G0::;:CG00;CG0000:CHF0./0/9/;F.-----;;9B/9/9:B//;/99///;.:;-;-...-A.:--;:./9..>>A////;;;/..9.9/;.9...9/;AD?ED
@M03896:38:000000000-B4D98:1:2106:10959:22297 2:N:0:159
CCTGTTTGCTCCCCACGCTTTCGCACCTGAGCGTCAGTCTTCGTCCAGGGGGCCGCCTTCGCCACCGGTATTCCTCCAGATCTCTACGCATTTCACCGCTACACCTGGAATTCTACCCCCCTCTACGAGACTCAAGCTTGCCAGTATCAGATGCAGTTCCCAGGTTGAGCCCGGGGATTTCACATCTGACTTAACAAACCGCCTGCGTGCGCTTTACGCCCAGTACTTCCGATTAACGCTTGCACCCTCC
+
BBBBBFFFFFFFGGGG?EEFFGGGGGGGHHHHGEEGEHHHHHHHGGAGHEGGEEEGGFGHAEEGGHDEEGGHHGHHGGGFGGHHHHHGGFGGHHHHHGCFCCGHHHF??GHHHHHGHHHGGGGHHFF.<.<GFCGFGHHCGHF::;CGG0CGFFFC;GGHHG0.:0;9FFGEDD?9?AFGFFGFFFF/;FFB/;BF/;EFFCFFFFFADD;@@AABF.A;DDF/F/BBB/A:.;.;B.@...:/BFFEED
@M03896:38:000000000-B4D98:1:2106:14197:24623 2:N:0:159
CCTGTTTGCTCCCCACGCTTTCGCACCTGAGCGTCAGTCTTCGTCCAGGGGGCCGCCTTCGCCACCGGTATTCCTCCAGATCTCTACGCATTTCACCGCTACACCTGGAATTCTACCCCCCTCTACGAGACTCAAGCTTGCCAGTATCAGATGCAGTTCCCAGGTTGAGCCCGGGGATTTCACATCTGACTTAACAAACCGCCTGCGTGCGCTTTACGCCCAGTAATTCCGACTAACGCCTGCACCCTCC
+
ABAABFFFFFFFGGFEEEEFFGEEFGGHFHFGFEEFFGGHHHHHEGFHH10EEE>EEEGHEEDEGHE/>EFHHHHHHFFGHHHHHHHFGEGGFHHHHDBDGCFHHH20<2FFHFHFFGHGGGGHHFF...<GCGF<DGB/<C<0:0CCC:CGGHEC:GCHFF0./0/9:CFG?----9;CFBFFBFB9BFFBB/B;F.AA>DA?AF@.A9@=-;A/;9A>DF./;//9;//9--@/9:>-..99/BAAEF
@M03896:38:000000000-B4D98:1:2106:14201:24641 2:N:0:159
CCTGTTTGCTCCCCACGCTTTCGCACCTGAGCGTCAGTCTTCGTCCAGGGGGCCGCCTTCGCCACCGGTATTCCTCCAGATCTCTACGCATTTCACCGCTACACCTGGAATTCTACCCCCCTCTACGAGACTCAAGCTTGCCAGTATCAGATGCAGCTCCCACGTTGAGCCCGGGGATTTCACATCTGACTTAACACACCGCCTGCGTGCGCTTTACGCCCAGTACTTCCGATTAACGCTTGCCCCCTCC
+
BBBBBFFFFFFFGGGGEEAAFFAEGGGG3GGGFEEEEFFGHHFHEAEGHEC0A>>EEEEHGGF1EH?>>EFGHHFHHGF3FFGFF?GFFEFGFHBGHABBCCGHHGCAFFFFGGGGGHHGGGGHGFF<..=GCC/0<CD/<CF0:0<;0;C00;GC/:CGGH.-....;;FE;--;-CFBFFBBFFF//;FFB/9B/.;A-;@D?F9;.:-;-../B:A9@..9/:9/9/9..;./B:=..;;/;E9-;;
@M03896:38:000000000-B4D98:1:2106:14182:24647 2:N:0:159
CCTGTTTGCTCCCCACGCTTTCGCACCTGAGCGTCAGTCTTCGTCCAGGGGGCCGCCTTCGCCACCGGTATTCCTCCAGATCTCTACGCATTTCACCGCTACACCTGGAATTCTACCCCCCTCTACGAGACTCAAGCTTGCCAGTATCAGATGCAGTTCCCAGGTTGAGCCCGGGGATTTCACATCTGACTTAACAAACCGCCTGCGTGCGCTTTACGCCCAGCAATTCCGATTAACGCTTGCACCCTCCG
+
ABBAAFFFFFFFGGFGGEEFFG?EEGGFEHHHGEFGGHGGGHGHEFEHHD00EE@FGEGHEEEEGHEEEFGFHHHHHGHBGGHHHGHGGGDGHHGHHGDGG@GHHFF0?2FGGHHGHHHGGGGHBGF.<C.DG0C<GHF/<GD:;0CC0CCCFFC:0:GHHH0:/;/BBFFF?@--AEFFC0F;FFF9FFBB//BB/;AA=AADAF@DFDCC-9AB/AD@D...9;9BBB/;.;9FB.A....:;B9EEF.
@M03896:38:000000000-B4D98:1:2106:10552:24915 2:N:0:159
CCTGTTTGCTCCCCACGCTTTCGCACCTGAGCGTCAGTCTTCGTCCAGGGGGCCGCCTTCGCCACCGGTATTCCTCCAGATCTCTACGCATTTCACCGCTACACCTGGAATTCTACCCCCCTCTACGAGACTCAAGCTTGCCAGTATCAGATGCAGTTCCCAGGTTGAGCCCGGGGATTTCACATCTGACTTAACAAACCGCCTGCGTGCCCTTTACGCCCAGTAATTCCGATTAACGCTTGCACCCTCC
+
BBBABFFFFFFFGGGGEFEFGGEGGGGHGFHGEFEFGFFFHHHHGGGHGECFAE>EGGGHAEEGGHE/EEFHHHHHHGHFGGHHHHHFGEFGHHHHH?BDGCFHHHB?FGGHGHGGGHHGGGGHGHGCC<<GGGCDDGF/CG0::<<C;C0C0CGGCHCHHH0.:09/CFGGF@@--AFECBFFFFF/:BFFF/FBBFEFFFBDFF=AAD.;//;BBED=FF./99FFFFB.ADAFFFF.9.99;BDEFF
@M03896:38:000000000-B4D98:1:2106:10567:24926 2:N:0:159
CCTGTTTGCTCCCCACGCTTTCGCACCTCAGCGTCAGTCTTCGTCCAGGTGGCCGCCTTCGCCACCGGTATTCCTCCAGATCTCTACGCATTTCACCGCTACACCTGGAATTCTACCCCCCTCTACGATACTCAAGCTCGCCAGTATCAGATGCAGTTCCCAGGTTGAGCCCGGGGATTTCACATCTGACTTAACCAACCGCCTGCGCGCGCTTTACGCCCAGTAACTCCGATTAACGCTTGCACCCTCC
+
BBBBBFFFFFFFGGGCAAAAFGEDFGGG2BGGFGEEGHGHHGG2EEEGA3BFB1AEEGGHAEFD1G?>E@FHHHHHGFHHHHHHHHHFFEGGHHHHHFGGGCHHHHFCFBGGGHHFHCCCCGGHBF?</?>DF1><>G1.>AA<<<GG0=0GHHH<<;GH0;:.::///;/:--9;?CFGGGFGGG00;CFFB0;09.;D=FFFEF---;9@-9A/;9A9@.E9BF/;BBA-.;A/F.-...;;BFFFFA
@M03896:38:000000000-B4D98:1:2106:17268:25851 2:N:0:159
CCTGTTTGCTACCCATGCTTTCGAGCCTCAGCGTCAGTTGATGCCCAGTAGACCGCCTTCGCCACTGGTGTTCCTCCCGATATCTACGCATTCCACCGCTACACCGGGAATTCCATCTACCTCTGCACTACTCAAGAAAAACAGTTTTGAAAGCAATTCATGGGTTGAGCCCATGGTTTTCACTTCCAACTTGTCTTCCCGCCTGCGCTCCCTTTACACCCAGTAATTCCGTACAACGCTCGCCCCCTAC
+
BBBABFFFFFFFGGCGCFFFGG?2BBEHHHHGGGEEEFF55DDDGFFGGHFHHGAEGGGHAEFFGHC2@?FEGHHHHGGGGGGHHHHFGGEEFHHHHEEFF@FGHE/<BCGHHHHDGFGHHEHHGGFFFGFFFGG11FGFGEHB1<FGF.FDGHHCBGGB<GBG/<<CCGHG.GGGHEG:GFHBCGFCFHHG:CFFF0CFFAGGGGGGFGGGGFBFF//;AEE/;/;BBFF/99.;9-9:.;-@DFFFEF
@M03896:38:000000000-B4D98:1:2106:17255:25864 2:N:0:159
CCTGTTTGCTACCCATGCTTTCGAGCCTCAGCGTCAGTTGATGCCCAGTAGACCGCCTTCGCCACTGGTGTTCCTCCCGATATCTACGCATTCCACCGCTACACCGGGAATTCCATCTACCTCTGCACTACTCAAGAAAAACAGTTTTGAAAGCAATTCATGGGTTGAGCCCATGGTTTTCACTTCCAACTTGTCTTCCCGCCTGCGCTCCCTTTACACCCAGTAATTCCGTACAACGCTTGCCCCCTAC
+
BBBABFFFDFFFGGGGGBFEGGEFGEGHHHHHGGGGGHHC5D5DGHFGGFFHFHEFFGGHAEEEFFF?DFGGHHHHHGFEGGGHHHHGCFEFHHHHHFEEE@GHHEEBBCHHHHFFHGHHHBGH2GGG<CHFCGGD1F0F0CFC1FF1GEFBHHHCGGGHDHBCC.<<CGHGGFFC;CCEHGHGHHH0;GCC;;FFFFFFFGGGGGFGGGGGBBFB9;BBDFF9F/:FBB9/;.:/9@D.9E9;BAB-.;
@M03896:38:000000000-B4D98:1:2106:10945:26253 2:N:0:159
TACCGCGGCGGCTGGCACACAATTACCATAACGGTGTCGTATAGATCTCGGTGGGCGCCCTATCCTTAAAAAAAAAAAAAAAACAACGCATTTCACCTCTACTCCTGTAATACTACCCCACTCAACTCCCCTCACGCATCCCATACTCATATGCAGATCCCGTTATTATCCCTGCTCCTTCCAATCTACCCTACTCAACTGCCACTTTTCTCAGTCCCCCCGCCCATCCCCCTTAATCATTACACCCTACA
+
ABBBBBBBBBBBGCEEGCBCCFG5FGHHGGCGEFEAFH1F133DB@3BGGF?11/1/////233B4443B43/////@/>---....---..000CF0.:0000/0:;0000<;0C/A....//99000.9/;9...-;-/.///.///////;//////..;...;9//////./9/;/9///////99./.;////.//;B/9///9/////:/9/..-----.//9...;.99/////;//;/..../
@M03896:38:000000000-B4D98:1:2107:17164:3670 2:N:0:159
CCTGTTTGCTCCCCACGCTTTCGCACCTGAGCGTCAGTCTTCGTCCAGGGGGCCGCCTTCGCCACCGGTATTCCTCCAGATCTCTACGCATTTCACCGCTACACCTGGAATTCTACCCCCCTCTACGAGACTCAAGCTTGCCAGTATCAGATGCAGTTCCCAGGTTGAGCCCGGGGATTTCACATCTGACTTAACAAACCGCCTGCGTGCGCTTTACGCCCAGTACTTCCGATTAACGCTTGCACCCTCC
+
BCCAAFFFFFFFGGFGEFEEFGGEGGGHFHHHGEEDEHHFHHGHGGGHHAEGEGEGGGEFAEFEGHGEEFGHGHHHHFHHHHHHHHHFGFEGHHHHHFCCDCFHHHBFGFHGHGHFHHHGGGGHHHGCAFGGHGG0DGG/<GDB:CGHHFGHGCCC;CHHHGCCCF/CFFFGGDA?CFBFFFGGFFFBFFFFFFBB;AAFFFAFFFB;AD9B=D?FF:ABD.F:B/BFFFD.;:AFF.;9.9.;BFD?ED
@M03896:38:000000000-B4D98:1:2107:17147:3675 2:N:0:159
CCTGTTTGCTCCCCACGCTTTCGCACCTGAGCGTCAGTCTTCGTCCAGGGGGCCGCCTTCGCCACCGGTATTCCTCCAGATCTCTACGCATTTCACCGCTACACCTGGAATTCTACCCCCCTCTACGAGACTCAAGCTTGCCAGTATCAGATGCAGTTCCCAGGTTGAGCCCGGGGATTTCACATCTGACTTAACAAACCGCCTGCGTGCGCTTTACGCCCAGTAATTCCACTTAACGCTTGCACCCTCC
+
ABABAFFBFFFFGGGG2EEFFG?EEGGHFHFGEGGGEHGFGHDGEGGHFEEEEEEEGEGGAAEEGHDE>EFGGHHHHEGHHGHHHEHFFEEEHHGHHGCDG@DHGGFGFFGHGFFGFHHGGGGHFF<.><CGGG<<DCB/CGDC0CGHHFHH0:C;;CCHHG0::09:9;9A@D99-AFGFFF0/BB/BFBBFFFFFFFFA@FFFFDA??-;;.;;B9A@CDE//999FB////;:B.@9:.AFFFFFFD
@M03896:38:000000000-B4D98:1:2107:19944:3747 2:N:0:159
CCTGTTCGCTCCCCACGCTTTCGTCCCTCAGCGTCAGTTATATCTTGGTAACCTGCCTTCGCAATTGGTGTTCTAGGTAATATCTATGCATTTCACCGCTACACTACTTATTCCAGCTACCTCAAATATACTCAAGACTTACAGAATCAATGGCAGTTCTATCGTTAAGCGACAGGCTTTCACCACTGACTTATAAGTCCGCCTACGGACCCCTTAAACCCAATAAATCCGGATAACGCTTGCACCCTCCG
+
AABAAFF3DBBAFGFFEEAAFGEGGGGHHHHHGGGGGBGDGGHHDGE3FGAFHF1FHFHGHA?1BBGFB1FDFBFGHDGHFGFHHGHHFGGFHHHGHGEEEEEGHHHHHGHHHHHGFGFGGGHH3BGHHFHFFGG2DFBF3FG23FG@22@22@<C@FGF2FGA?//<11DDGC-.C0>FHGHFHHH0D/DGHFHB0=DGDC?D./:..:-C.:C/C0;9D?EF0B000C.-.9;/;.9..;;//9.9AF.
@M03896:38:000000000-B4D98:1:2107:19960:3754 2:N:0:159
CCTGTTCGCTCCCCACGCTTTCGTCCCTCAGCGTCAGTTATATCTTGGTAACCTGCCTTCGCAATTGGTGTTCTAGGTAATATCTATGCATTTCACCGCTACACTACTTATTCCAGCTACCTCAAATATACTCAAGACTTACAGTATCAATGGCAGTTCTATCGTTAAGCGACAGGCTTTCACCACTGACTTATAAGTCCGCCTACGGACCCTTTAAACCCAATAAATCCGGATAACGCTTGCACCCTCC
+
BBBABFFADBBBGGGGEFEFFGGHGGGHHHHHGGGGGHHHHHHHHHGHGGGHHHGHHHHH1E?BBGDGBFGEGHFHHGHHHFHHHHHHGFGHHHHHHGEGGCGHHHHHHHHHHHGFGHHHHHHHGHHHHFHHFHGBFFGHGHHH3BFHDHGFB@@CFGHHHGHAGGCCBFFGFG@FFGHHF1FDGFH<DGGDFDGG=DGH.CGGGHA.;@BGBCFFFFFFGG./FBFFGG9-9;9BC.@..A9BBBDFFF
@M03896:38:000000000-B4D98:1:2107:19972:3770 2:N:0:159
CCTGTTCGCTCCCCACGCTTTCGTCCCTCAGCGTCAGTTATATCTTGGTAACCTGCCTTCGCAATTGGTGTTCTAGGTAATATCTATGCATTTCACCGCTACACTACTTATTCCAGCTACCTCAAATATACTCAAGACTTACAGAATCAATTGCAGTTCTATCGTTAAGCGACAGGCTTTCACCACTGACTTATAAGTCCGCCTACGGACCCCTTAAACCCAATAAATCCGGATAACGCTTGCACCCTCC
+
AAB3ADD>DABBGGGGAEEEFGAGFGGHHHHHGEEE?FGGFGFGHHDFFFDFGHBFGHHG1E?AAF33B1FEFHB5FD@GHHFHHFHHFFFFHHGFHEEEEEGHHGGDFFGHHFBFCFHHHEGF3GEFFGHH2G?2BF?GDHH23BDGB2@2@@@2@@GHHB@???/?<F@?CC-<.0>GHEFGHEF0<C=D00DD0DFFGCEC.C:..;AE..9/009/AE.909;BF/.-.;9CB.-...;9B/DAEF
@M03896:38:000000000-B4D98:1:2107:17049:3845 2:N:0:159
CCTGTTTGCTCCCCACGCTTTCGCACCTGAGCGTCAGTCTTCGTCCAGGGGGCCGCCTTCGCCACCGGTATTCCTCCAGATCTCTACGCATTTCACCGCTACACCTGGAATTCTACCCCCCTCTACGAGACTCAAGCTTGCCAGTATCAGATGCAGTTCCCAGGTTGAGCCCGGGGATTTCCCATCTGACTTAACAAACCGCCTGCGTGCGCTTTACGCCCAGTAATTCCGATTAACGCTGGAACCCTCC
+
3AB?AFFFFFFFGGFG?EEFFGAEEGGGBBFGGEEEFGHHGHCGFFFHHG0EEEEEGGEFGGGGGHG/EEGHHDEHFHHGGHGHHHHGGCEGHHFFHFCCCBGHHFFFGHHFHFHHHHGGGGGFFHGAADFHFHH0GCD<CGG0:;GBGE0G0:C:0;<GC0:C:9FFFFCFB@--B?FBBBB09FFBFBFFFFFFFFEFBB=D??B999-9-;.99AD?BFE;BFF/9FB..../9.;..-./;;.AED
@M03896:38:000000000-B4D98:1:2107:17074:3852 2:N:0:159
CCTGTTTGCTCCCCACGCTTTCGCACCTGAGCGTCAGTCTTCGTCCAGGGGGCCGCCTTCGCCACCGGTATTCCTCCAGATCTCTACGCATTTCACCGCTACACCTGGAATTCTACCCCCCTCTACGAGACTCAAGCTTCCCAGTATCAGCTGCAGTTCCCACGTTGAGCCCGGGGCTTTCCCAACTGCCTTACCACACCGCCTGCGTGCCCTTTACGCCCAACACTTCCGCTTAACGCTCGCACCCTCC
+
AAAA?FBBFFFFGGGG1A0AABA0AFGG0BFFGEEEEA112DGGEFFHH//AEE>EE?EGAEFFAG?>/>?BGFFHHECBGGHHHBGGG/EEHGDGH/B<BB?FG00<?GHHG2@?FHGCCGGFBHC..<EFCG/<D/00<<<0/<C;0000C;:/:;;;GF.-.9..;;CA----9-9BF/;//;9//;B/;/FF/-;A-9@B-:@--9-;/;B//-;9@B--;9//;B-;99-99-9---9--@BAFB
@M03896:38:000000000-B4D98:1:2107:17058:3861 2:N:0:159
CCTGTTTGCTCCCCACGCTTTCGCACCTGAGCGTCAGTCTTCGTCCAGGGGGCCGCCTTCGCCACCGGTATTCCTCCAGATCTCTACGCATTTCACCGCTACACCTGGAATTCTACCCCCCTCTACGAGACTCAAGCTTGCCAGCATCAGATGCAGTTCCCAGGTTGAGCCCGGGGATTTCACATCTGACTTAACAAACCGCCTGCGTGCGCTTTACGCCCAGTAATTCCGCTCAACGCTTGCACCCTCC
+
CCCCCFFFFFFFGGFGEEEAFGEEFGGHHHGHGFEGEFGHHHHHGGGHHDCGEEEFFEFGHGGGGHCE>EFHHHHHHFHFHGGHHHHGGFFGHGHHHFCCDCHHHHEF?FFHH@GGFHHGDCGGFHG..CCGFHCDG<0<<G<C.;<CG0CCC:C<:<GHHH0:/0::CFFGF@-?-9CFFFFFFFF//BF9;FFFFFFF;AFFAFF9ADCC-..BFAADFFF9/:;BFF/.9-;:F.;...:/;FD.EF
@M03896:38:000000000-B4D98:1:2107:17056:3880 2:N:0:159
CCTGTTTGCTCCCCACGCTTTCGCACCTGAGCGTCAGTCTTCGTCCAGGGGGCCGCCTTCGCCACCGGTATTCCTCCAGATCTCTACGCATTTCACCGCTACACCTGGAATTCTACCCCCCTCTACGAGACTCAAGCTTGCCAGTATCAGATGCAGTTCCCACGTTGGGCCCGGGGATTTCACATCTGACTTAACAAACCGCCTGCGTGCGCTTTCCGCCCAGCAATTCCGCTTAACGCTCGCACCCTCC
+
AABAAFFFFFFFFFFF2EEFFG2EEFGHFFGFE2BEE5FGFHHGEGGHH?0EEE0EEEGHEEDEEG?/>E/FGHHHHGGFHGGHFHHFGGDEHGGHHDB@?@DGHHF<2GHFFFGFGAHGGGGHDGFC.CDHFHF0DC0<CGG0:GG:C::FHGF0;;CFHH.:..:.;:ED-A?-BAFBFFF//;B/9BFFF/:BBFE.>D;AAF-9;;-@-9.//AAADF..;9///;F....;F.9..-9-;@D.9A
@M03896:38:000000000-B4D98:1:2107:18358:7081 2:N:0:159
CCTGTTTGCTCCCCACGCTTTCGCACCTGAGCGTCAGTCTTCGTCCAGGGGGCCGCCTTCGCCACCGGTATTCCTCCAGATCTCTACGCATTTCACCGCTACACCTGGAATTCTACCCCCCTCTACGAGACTCAAGCTTGCCAGTATCAGATGCAGTTCCCAGGTTGAGCCCGGGGATTTCACATCTGACTTAACAAACCGCCTGCGTGCGCTTTACGCCCAGTAATTCCGATTAACGCTTGCACCCTCC
+
ABBBBFFFFFFFGGGGEEEEFGEFEGGGFHHGEGGGGHGGHHHHGFAGHACFEGEFGGGHHGGGGHDEEFGHHHHHGHHHHHHHHHHGGEFGFHHHHFFGGCFHHHGFGFHHHHFFHHHGGGGHGHG?.AEGFHGGDGG/CGD0CGHGHCGCCCGG;;GFHH0;:9;//BFEC@?-@DFFBFGGFF/;:FF/BBFFFFFFFFFFEF>9.AB@B.;9BFDFFFEFFB/;FBF..;.BB.@.;.:/:BD.AD
@M03896:38:000000000-B4D98:1:2107:18371:7094 2:N:0:159
CCTGTTTGCTCCCCACGCTTTCGCACCTGAGCGTCAGTCTTCGTCCAGGGGGCCGCCTTCGCCACCGGTATTCCTCCAGATCTCTACGCATTTCACCGCTACACCTGGAATTCTACCCCCCTCTACGAGACTCAAGCTTGCCAGTATCAGATGCAGTTCCCAGGTTGAGCCCGGGGATTTCACATCTGACTTAACAAACCGCCTGCGTGCGCTTTACGCCCAGTAATTCCGATTAACGCCTGCACCCTCC
+
BBBBBFFFFFFFGGGGEFEFFGEEGGGGGHHHEGGGFHGHHHHHEEAEHD0AEE>EFFGGCEDEGH?/>EGHHHHHGGCGHHHHHFGFEEFFHGFHHBCDDCFGHHGFCGHHHHHFHHHGGGGHGHG?<EEHCG<0<G0/<C<00=CGFCCHE::C;CGHHH0.;9/9CFFG?---BABFFFGBFFF9/BFFBF9B/;EEFFFFEFFA;ADDB.AFFEBBFFF9B/9;FF/..;ABF?B-;A..;/AAFF
@M03896:38:000000000-B4D98:1:2107:6022:8477 2:N:0:159
CCCGTTCGCTCCCCTGGCTTTCGAGCATCAGTGTCAGAACCGGCCCAGAAAACCACCTTCGTCACCGGCGTTCCTGCCAATATCTAAGGATTTTACCCCTACACTGGCAGTTCCGTCTTCCTCTACCGTCCTCAAGCCTGGCAGTTTCAACTGCAAGTCCGGAGTTGAGCTCCGGGTTTTCACAGTCGACATGTCAGGCCACCTACGCTCCCTTTACGCCCAGTGATTCCGCGTCACGCTCGCCCCCTAC
+
BBBBAFFBBBABGGGEFFFGGGGGGEEGHGGDFGFGGHEGGEEFGGDEHFFFHGHGGGHHHE?FFHEEE@EEFHH@GHHFGHHHGHFFFHGGHGHHHHHGGHFHEB?GHAFGGHCFFFFHGFHHHHHDFEEGFD1?FFF0<F<AFGHFGGFFGDFHDGHHDC?C<C0GGGHHHG@C::AEGFGGCBB:ABEFB9CF0:FEGGGGGGFFFFDFB;:/BEDCFD./:F//FBF.::-;AFF.ADCFDADFAF
@M03896:38:000000000-B4D98:1:2107:6005:8486 2:N:0:159
CCCGTTCGCTCCCCTGGCTTTCGAGCATCAGTGTCAGAACCGGCCCAGAAAACCACCTTCGTCACCGGCGTTCCTGCCAATATCTAAGGATTTTACCCCTACACTGGCAGTTCCGTCTTCCTCTACCGTCCTCAAGCCTGGCAGTTTCAACTGCAAGTCCGGAGTTGAGCTCCGGGTTTTCACAGTCGACATGTCAGGCCACCTACGCTCCCTTTACGCCCAGTGATTCCGGGTAACGCTCGCCCCCGAC
+
BBBBBFFADBBBGGGGGFFEGGGGGFEGGHFHHHHHGHDFGGEGGGGHFFGHHGHGGHHGGFEEGHFEEEEEGG4FHHHFFGHHFHHEEBGFGFFHHHGFGEGHHBGHFGHHFFAFGGGHHHHFFGGD?CCE1GGFFF10<F0<01FF1=GGHH1DBGHHGG?@<<=0/:CHHGG-:.;EB0B990;.:BA.0C;;0/9999F.9BD;AD;A9///:A.@B.9:/F/9;9B--;-/;.9.;-B=AB@--9
@M03896:38:000000000-B4D98:1:2107:15573:9294 2:N:0:159
TACCGCGGCGGCTGGCACACAATTACCATAACGGTGTCGTTGAGATCTCGGTGGTCGCCGTATCATTAAAAAAAAAAAATATACAACTCCCAATCATACTACCTTCACTTACTCTTAGAATATCTCTTCCAGTCATCCATCACATCACTATTGTCATCAATGCATCTTATCACCGTACATCCTCACCCACCAGTCCCATAATTCACATGTGTAGCACTCTGTGATATCCTACGAGTACAACACAACACTAA
+
AAABBBADDDBAE21AGFFFEFGHHHHBGHHHFCAGGGEF12B313B33111B113//?///00B4?444?B<B@////0111@11?111.<000111111101110000000000000000=0=000000000000;00<0000000009000;0000090:00;000000;/....900/000..99....;//9//////////;/;/9////;/9//9///9//////.;.9./9/9.9..;..///
@M03896:38:000000000-B4D98:1:2107:7309:9411 2:N:0:159
CCTGTTTGCTCCCCACGCTTTCGCACCTGAGCGTCAGTCTTCGTCCAGGGGGCCGCCTTCGCCACCGGTATTCCTCCAGATCTCTACGCATTTCACCGCTCCACCTGGAATTCTACCCCCCTCTACGAGACTCAAGCTTGCCAGTATCAGATGCAGTTCCCAGGTTGAGCCCGGGGCTTTCACATCTGACTTAACAAACCGCCTGCGTGCGCTTTACGCCCCGTACTTCCGATTAACGCTTGCACCCTCC
+
BBCBAFFFFFFFGGGGEEEFFGEEEGGGHGHHGGFEFHGFHHFGGGAFHGCCEE>EFEEGEEDEGHE@/>FHHHHHHEHGHHHHHFGEEEEGDGGHHCCG/?FGGGGC?CGFGFGHHHHGGGGGHGG.ADEHFH/0GGF/CH0::CGCC0:CGC0:;:GHHBC./;/9::CEDF-:-;.C9BFFFFF/;FFBB/;:B.AE=BFF?FA9AD;BCD?BB9;@B-@D=D?BFF.D..9;/9@.:9./:;A9.:
@M03896:38:000000000-B4D98:1:2107:7303:9432 2:N:0:159
CCTGTTTGCTCCCCACGCTTTCGCACCTGAGCGTCAGTCTTCGTCCAGGGGGCCGCCTTCGCCACCGGTATTCCTCCAGATCTCTACGCATTTCACCGCTACACCTGGAATTCTACCCCCCTCTACGAGACTCAAGCTTCCCAGTATCAGATGCAGTTCCCAGGTTCAGCCCGGGGATTTCACATCTGACTTAACAAACCGCCTGCGCGCGCTTTACGCCCAGTAATTCCGATTAACGCTTGCACCCTCC
+
BBBABFFFFFFFGGGGEEFFFGEEDGGH3FHGFGEGAGGEGGHHGAEHCA0EE>EEFGGGEEEGDEEEFGGHHFDFFE3FGHHHHHHGGEGGFHHHHDBCDCF?C22<2??FGFGFD<CDGGGBGF<C.<.DGCC0D<00<<<0:0CCC00:;:<CCGGHHC0::C0;FFFDGG--?AFFGGG0;BF/BFFFB/;//.;E-@FF.:;-9;-;;AE/BA:>DF?:FB9:FF/;.A.:FFF.:E9;BBD.ED
@M03896:38:000000000-B4D98:1:2107:27536:12137 2:N:0:159
GTGAATCACTTACCGCGGCGGCTGGCACACAATTACCATAACGGTGCCGTGTAGATCTCGGTGGTCGCCCCATTATTAAAAAAAAAAAAAAAAAAATTATCGCTTCATCCTTTATGTGTTACTCTACACCTCTCTTTACTCCCTCTACTACTTACTTTAGTTACTCTGGTTTCCCTTCCCACTTGTCCCCGATTACCCTAAGTAATACATTTCAACATCTTCACACCACGTGTCCTCCACAACACCACGGT
+
33>>3DD5@FFDGEEGG2A2A?EEEGHFBGGCFHFFGFFHGHG01?/BEE/?2333B4B11>1?13>>////B3B??44443>//////-------.:0<0..:..0;00000099000/000;;009///;0B00;990;9:.../9/9////:/9///9/9/;/////9.;////././.9/9//;/.---..;//;.9/////://///9/////;///;/:/....../;////../9.:.....-.
@M03896:38:000000000-B4D98:1:2107:26547:13796 2:N:0:159
TACCGCGGCGGCTGGCACACAATTACCATAACGGCGTCGTCTAGACCTCGCTGCGCCTCCTACCCTTATAATAATACACCACTCTCCTACTTTCCCCTCTCCACTCATACTTCCACTAACCTCTCTATCCCTCTAACCCTCCACTCACCACTTCCTTCCCCAATTTCTTCTCTTTTTTCTCACCCCCTCCACACCTTTCCATCTACTTATCCTTTCCCACCCACCACTCTACATCACTCTTACTCCCTAC
+
?A1AADDDD0>>//AA0ABBA/F1AFGD2B1FEE//>>/E/>/221111///////////011B010112222B221110//1<11011<1?2?FDF0/0?C1?1?011111FD11101>F1>1>11<=//<//00<..<<?//;//::0./000::;////./;0;00;09;0000;/090;..--9-9--/;-/9//B///;;//9//;9://///:-----9-:/9/////////;/F/9/;/:-/-
@M03896:38:000000000-B4D98:1:2107:5928:13997 2:N:0:159
CCTGTTTGCTCCCCACGCTTTCGCACCTGAGCGTCAGTCTTCGTCCAGGGGGCCGCCTTCGCCACCGGTATTCCTCCAGATCTCTACGCATTTCACCGCTACACCTGGAATTCTACCCCCCTCTACGAGACTCAAGCTTGCCAGTATCAGATGCAGTTCCCAGGTTGAGCCCGGGGATTTCACATCTGACTTAACAAACCGCCTGCGTGCGCTTTACGCCCAGTAATTCCGATTAACGCTTGCACCCTCC
+
BBBBBFFFFFFFGGFGGEEFFGGGGGGHHGHHGGGGGHHHHHHHGGGGHG?EEFCGGFGG1EEEGHGEE>FHHHHHHFHHGGHHHHHGGGFGEGHHHDDGCCGHHHGFCHHHHHHGHHHGGGGHDGGD.EGHGHG<DC0<=GD0:;CG000;0:CG0;GGHHGFFB/CFGGG?A--;AFFGBF0BBB9FFFFEBBB9.AA-=DA.A;;AD-B9.;/B..-@D.//B9/;BF?..;/;.=.AA9;FFF.A.
@M03896:38:000000000-B4D98:1:2107:14214:16389 2:N:0:159
CCTGTTTGCTCCCCACGCTTTCGCACCTGAGCGTCAGTCTTCGTCCAGGGGGCCGCCTTCGCCACCGGTATTCCTCCAGATCTCTACGCATTTCACCGCTACACCTGGAATTCTACCCCCCTCTACGAGACTCAAGCTTGCCAGTATCAGATGCAGTTCCCAGGTTGCGCCCGGGGATTTCACATCTCACTTAACAAACCGCCTGCGTGCGCTTTACGCCCAGTAATTCCGATTAACGCTTGCCCCCTCC
+
BBBBBFFFFFFFGGGGEEEFGGAEFGGHGGHGEGFEGHHHHHHHEGAGHGGGFGEFGGGG1EDEGHDE>EGHHHHHHGFEGHHHHGGFFEEGHHGHHCDCGCFHHHF?CFFGGFHGHHHGGGGFGHG...<GF0GDDHD<GH00:;C;:::C0G0G;;GHHHBE/9/.9AADB-:?-.BFFFFFFFF/9/F;/9BFFFFF;FFFFE;.DFF@DA.BF.ADCDF/9/;/;B9..;A/;.@.9.;/;;B9AD
@M03896:38:000000000-B4D98:1:2107:14222:16406 2:N:0:159
CCTGTTTGCTCCCCACGCTTTCGCACCTGAGCGTCAGTCTTCGTCCAGGGGGCCGCCTTCGCCACCGGTATTCCTCCAGATCTCTACGCATTTCACCGCTACACCTGGAATTCTACCCCCCTCTACGAGACTCAAGCTTGCCAGTATCAGATGCAGTTCCCAGGTTGAGCCCGGGGATTTCACATCTGACTTAACAAACCGCCTGCGTGCGCTTTACGCCCAGTCATTCCGATTAACGCTTGCACCCTCC
+
BBCBBFFFFFFFGGGGEFEFGG2EEGGHHGFGEFEEEHGHHHGHEE?FGFGGEE>EGFGHEGGEGHEEEEGHHHHHH2G3GGHHFFHFEEFFHHHHHDCFCCFHHHF02FGHGHFFGHHGGGGHHFFA.<AGFG/<DGH/CGG0C:GG:C0;C:CC;:GHHGF.:C/9;CGGAGABGAFGFFGGFFFB/FFBBFBFBAEF@DFFFFDADD>@:AEFFADFFD.F/;FBFFF.:;DFFFF...:/:FFFFF
@M03896:38:000000000-B4D98:1:2107:11559:17927 2:N:0:159
CCTGTTTGCTCCCCACGCTTTCGCACCTGAGCGTCAGTCTTCGTCCAGGGGGCCGCCTTCGCCACCGGTATTCCTCCAGATCTCTACGCATTTCACCGCTACACCTGGAATTCTACCCCCCTCTACGAGACTCAAGCTTGCCAGTATCAGATGCAGTTCCCAGGTTGAGCCCGGGGATTTCACATCTGACTTAACAAACCGCCTGCGTGCGCTTTACGCCCAGTAATTCCGATTCACGCTTGCACCCTCC
+
BBBABFFFFFFFGGGGEEEFGGEEGGGHGHHHGGEFGHHHHHHHGGGGHE?GEEEFGGGGAFDEGHEEEGGHHHHHHGGDGGHHHHGFGFEGHGFHHFCFGCGHHHFG2GHGHHHHHHHGGGGFHHG?CEEHFHHHDFD<CH00;FHGGCCGF:C;;CGHHHHGCB://BFGAFC?-DGGFFFGFFE//BFBFFFFFFFEFFFFEFFDFFA=CAABFEFFFFFF/:FFFFE.AA/;B.A.9..;BFDEAD
@M03896:38:000000000-B4D98:1:2107:11565:17944 2:N:0:159
CCTGTTTGCTCCCCACGCTTTCGCACCTGAGCGTCAGTCTTCGTCCAGGGGGCCGCCTTCGCCACCGGTATTCCTCCAGATCTCTACGCATTTCACCGCTACACCTGGAATTCTACCCCCCTCTACGAGACTCAAGCTTGCCAGTATCAGATGCAGTTCCCAGGTTGAGCCCGGGGATTTCACATCTGACTTAACAAACCGCCTGCGTGCGCTTTACGCCCAGTAATTCCGATTAACGCTTGCACCCTCC
+
BCCABFFFFFFFGGGGGFFFGGFEEGGHGHHGEGEGGHHHHHHHGFFHHCAEEEEGGGGHAEFFGHFEFGGHHHHHGHHGHHHHHHHFGEFGHHHGHGDGGFHHHHGGHHHHHHHFHHHGGGGHHHG.<CCGCG<<DGDCGHD;0;GGC0CGHCCG;CHHHHHE:F9BFGGG?GAA?CFFFBFGFFF9BFFFEBFFFFFFBFFFFFAADD-@@A.FFEDDFDFBF00;FFFDD.DFFFFDA.A0BFDEFD
@M03896:38:000000000-B4D98:1:2107:22626:18329 2:N:0:159
CCTGTTTGCTCCCCACGCTTTCGCACCTGAGCGTCAGTCTTCGTCCAGGGGGCCGCCTTCGCCACCGGTATTCCTCCAGATCTCTACGCATTTCACCGCTACACCTGGAATTCTACCCCCCTCTACGAGACTCAAGCTTGCCAGCATCAGATGCAGTTCCCAGGTTGAGCCCGGGGATTTCACATCTGACTTAACAAACCGCCTGCGTGCGCTTTACGCCCAGTACTTCCGATTCACGCCTGCACCCTCCG
+
AABBBFFFFFFFGGGGFEAAFGDEFGGGBGGGEFEGEHGHHHDHGDEFHG0EEE>EFFGHEFCEFHE@EFGHFGGHHGG3FGHHHBGFGEEGFGHHHDDCF@BGHHC??<FGHHFFHHHGGGGH<FE?.CAGCC<<DG</<GG0.;CCC0;CG:0<0;CGHEB./9/;/CFG?9;--9:0FCFFFFF99BFF//9/;.AA@DFFFF;9;A;B=DF/B.A9D..9B/;;BFAFD.9/9.9.;.;.9B9.AA.
@M03896:38:000000000-B4D98:1:2107:22608:18334 2:N:0:159
CCTGTTTGCTCCCCACGCTTTCGCACCTGAGCGTCAGTCTTCGTCCAGGGGGCCGCCTTCGCCACCGGTATTCCTCCAGATCTCTACGCATTTCACCGCTACACCTGGAATTCTACCCCCCTCTACGAGACTCAAGCTTGCCAGTATCAGATGCAGTTCCCAGGTTGAGCCCGGGGATTTCACATCTGACTTAACAAACCGCCTGCGTGCGCTTTACGCCCAGTACTTCCGATTAACGCTCGCACCCTCC
+
CCCCCFFFFFFFGGGGEFEFFGEEGGGGFFHGEGEGEHGGHHHHGGGHHGGCEEEFGGGHEEDEGHE/>EFHHHHHHGHFHGFHHFFFEEFEHHHHHBBDD@GHHHF<FFHGGHHFHHHGGGGHHFF..<CGFGG<<CD/<G000:;;C::CG:CC;CGHHHF.:99/;CFE@@---:FFFFGGFFF;9FF9;99;/;AEFCFDFF;ADA-;;..BFAAADDE9B/::FFDADDDEFDDD.-:-;>DEFF
@M03896:38:000000000-B4D98:1:2107:27508:18479 2:N:0:159
CCTGTTTGCTACCCATGCTTTCGAGCCTCAGCGTCAGTTGGTGCCCAGTAGACCGCCTTCGCCACTGGTGTTCCTCCCGATATCTACGCATTCCACCGCTACACCGGGAATTCCATCTACCTCTGCACTACTCAAGCAAAACAGCTTTGAAAGCCATTCATGGGTTGCGCCCATGGTTTTCACTTCCAACTTGTCTTCCCGCCTGCGCTCCCTTTACACCCAGTAATTCCGGACAACGCTTGCCCCCTAC
+
AAAAAFF1DFFFGFFFFFG3FGGCGGEHH1AEAEFCEFFHBEFHFHCCHF1BEGECEGGH///AAFF01>BBEDGGGEE/E/EGDGHGGFGGHHHHG/EEGCGFHE??@CFHGGBGG1FDDFF1<FFHB1?<1?<11?01<F?<0GH11F11FF0>DGFHGGFAG.-.<<CC.::/;GAEH0CHFHGFGFFB;BBFB0FG.9A.AA@-?ABE9B9F9BBFA:-;BBFBFF/--9;-;;>-9--9;E@;-9
@M03896:38:000000000-B4D98:1:2107:27491:18492 2:N:0:159
CCTGTTTGCTACCCACGCTTTCGAGCCTCAGCGTCAGTTGCTGCCCAGTAGACCGCCTTCGCCACTGGTGTTCCTCCCGATATCTACGCATTCCACCGCTACACCGGGAATTCCACCTACCTCTCCACTACTCAACAAAAACAGTTTTCAAAGCAATTCATGGGTTGAGCCCATGGTTTTCACTTCCAACTTCCCTTCCCGCCTGCGCTCCCTTTACACCCAGTAATTCCGGACAACGCTTGCCCCCTAC
+
AAAAAFFFFF3DGGG1AAEEFGEG0EEGHHEFAEEEFHFE1111FF1GFGHGGHEEGGGHAEEEGH10@BFEFGFHGEBA/EEGHHHFEE/EFHGHG?EEGEGHG?/<@CHHGHB1@0@FHHHH0??<?FGGH1?01<<FFE.0>1111<11=<<<0<DG0<<.<<:/;:GE.GC/:;CEGHHCHFG0CFFF00;00/CFA@@G.;-@-;;E-;99BBBFFF-;///9;F;-;-;-A-9--99BFE@?-A
@M03896:38:000000000-B4D98:1:2107:12628:19257 2:N:0:159
ATTTTAACTCTAAGCTCGACAGACTAAAGGCATGTCTCACTTCGGCCCGCTTGCTCTACACACACACACAACAAGTGACACGCGATAATGTCAGTAAATCCATGAAAAAGAAGAATAATAACAAGTCTCAAACGGAACATTGTAGAACATACTGAACTGAAGTTGAAGAAAGTATATCACTACTCTTCAAGCACTTGTAGCATAGAGTCAAGTTCTATCATATACATATGTACGCACACTACTATCGCAT
+
1>11131131B11311111A0000111111001012222A1110//////////1111AD01///>//>//?//0112111///////B22B21222222B1211111<//<0<F1B>2221110>121221@//?//0111111111011111111111111<1111<001><11000=00/0000000=0//0/0<000000000000000;0000000000000000;00.9.--::/90090....
@M03896:38:000000000-B4D98:1:2107:5658:20377 2:N:0:159
CCTGTTCGCTCCCCACGCTTTCGTCCCTCAGCGTCAGTTATATCTTGGTAACCTGCCTTCGCAATTGGTGTTCTAAGTAATATCTATGCATTTCACCGCTACACTACTTATTCCAGCTACCTCAAATATACTCAAGACTTACAGTATCAATGGCAGTTCTATCGTTAAGCGACAGGCTTTCACCACTGACTTATAAGTCCGCCTACGGACCCTTTAAACCCAATAAATCCGGATAACGCTTGCACCCTCC
+
BCCBBFFBCCBBGGCGEEEEFGGHGGGHHHHHGGG?GHGHGHHHHHGHHHFHHHFHHHHHFE?BEGGGD1FFGHFHHGFGHHFHHHHHHHHHHHHHHFEGGFHHHHHHHGHHHHGGGHHHGFHFFFHHGHHHFFFGFGGHHHHFFHHHDGFHHFCD@GBHHHHDGACF1FDDGG-CCAFHFHHHFEH<DGGHDFHH0DGGFGGGGGA.:CGG/:0FB;BFD?AFGGBBFFD?DFFGFFF...;9BFD.A.
@M03896:38:000000000-B4D98:1:2107:5677:20378 2:N:0:159
CCTGTTCGCTCCCCACGCTTTCGTCCCTCAGCGTCAGTTATATCTTGGTAACCTGCCTTCGCAATTGGTGTTCTAAGTAATATCTATGCATTTCACCGCTACACTACTTATTCCAGCTACCTCAAATATACTCAAGACTTACAGTATCAATGGCAGTTCTATCGTTAAGCGACAGGCTTTCACCACTGACTTATCAGTCCGCCTACGGACCCTTTAAACCCAATAAATCCGGATAACGCCTGCACCCTCC
+
AAA1AFFADAAAGGGG0EEFFGEGEGGGHGHGFGGGGHHHHGHHHH2FGFGGHFBGGHHHAEACEFEGDF?EGGH2GGHHHGHHHHBFFGGFHHHHHGEGEEFGHHHFGFHHG2BBFGFHHGHHFBHHGGGHFHB1B<BGHHHFFFDFFGG2<@0<@FGHHHH/?/<F1?/A>C-..<CFFHHDDGH0</DDDD0D0DDC.:..C:..:@AG/9F0BBBBBG?90909;9.@C9CGF---9--;/:;-;:
@M03896:38:000000000-B4D98:1:2107:13263:21294 2:N:0:159
TACCGCGGCTGCTGGCACACAATTACCATAACGGTGTCGTGTAGCCCTCTGTGGGCCCCCTATCACTAAAAAAAAAAAAATTCCAACTCCTTTCCCCTATCCCCTTCTTTTTCTATCCCTCCCCTCACCCCCCCTTTCCTCCCTCTTCTATTTCCTTTCCCTCATCTTTCCCCCTCATCTCCCCGCCCACCCTTCCCCTCTCTCTCCTTCATTATCTTCTCTATAATGCTCCTCATCCCCATCCCACAACA
+
@ABBBBBBBBBB4CBECB2FACGDFHHHHHHHFCAFEBEE112553B2123552111000>13344343333>EE/////011?22B0B1B?21110?/110?/0??<11110111@0110...0<0<00<--;-.00<00C.:C/;;000;0;000;0900/9BF0090;;/.-..0;0//99-9--9;.../999;...///////;/////////;/9//////////9/.///;....:.9/...9.
@M03896:38:000000000-B4D98:1:2107:25141:23316 2:N:0:159
CCTGTTCGCTCCCCACGCTTTCGTCCCTCAGCGTCAGTTATATCTTGGTAACCTGCCTTCGCAATTGGTGTTCTAAGTAATATCTATGCATTTCACCGCTACACTACTTATTCCAGCTACCTCAAATATACTCAAGACTTACAGTATCAATGGCAGTTCTATCGTTAAGCGACAGGCTTTCACCACTGACTTATAAGTCCGCCTACGGACCCTTTAAACCCAATAAATCCGGATAACGCTTGCACCCTCC
+
BBBBBFFABBABGGGGEEFEGGFGEGGHHHHHGGFGGHHGHHFHHHFHGGEGHHHHHHHHHE?BBFEC@FFEGFGFGFHHHHHHGHHHFGGHFHFHHFEEGCFFHHGGGHHHHGHGGHHHHFHEGFGHHBHHFFFFGGHHHHHGHHGGFHFFFFCE@GHFHDGDFFEE1GF/DC@EGFFHHBGFHHG00CGFFFHB0<DG?CFGGEG;DFFE/CF0CCFBFEEFFF;CFFDF?ADFB.;.:9::BFFEFF
@M03896:38:000000000-B4D98:1:2107:20393:26038 2:N:0:159
CCCGTTCGCTCCCCTCGCTATCGAGCATCAGTGTCAGAACCGGCCCAGAAAACCACCTTCGTCACCGGCGCTCCTGCCAATATCTAAGCATTTTACCCCTACACTGGCAGTTCCGTCTTCCTCTACCCTCCCCAAGCCCTCCCGCTTCTACTGCAACTCCGTAGCTAAGCTCCCGGTTTTCACCCTCCACAATTCAATCCACCTACGCGCCTCTTACTCCCAGCGCTCCCAAGTAACACACTCCCCCTAC
+
AAA1>BF1>AAAFCG10AA0AABC0AEGG1FE2FGFBDFHCAAAEG//A0AEAEEFFHFB/BACEHB/>//>?E1BGHF1B1EBB2120<BB>FGGFF/CF0FBG10/0?F1?G<GF0FDFDF11D101F//<?/.<..0.>>C-<<C0==G00<00::::....000;/:<C..-9..;;0;0..9.99/.0;;0009/9:A-9B----9--/;/;/:/:-/--99-9--/-99/9/9-9/;B-A----
@M03896:38:000000000-B4D98:1:2107:20407:26051 2:N:0:159
CCCGTTCGCTCCCCTGGCTTTCGAGCATCAGTGTCAGAACCGGCCCAGAAAACCACCTTCGTCACCGGCGTTCCTGCCAATATCTAAGGATTTTACCCCTACACTGGCAGTTCCGTCTTCCTCTACCGTCCTCAAGCCTGGCAGTTTCAACTGCAAGTCCGGAGTTGAGCTCCGGGTTTTCACAGTCCACATGTCACGCCACCTACGCTCCCTTTACGCCCAGTGATTCCGGGTAACGCTCGCCCCCCAC
+
BBBABFFBDBBBGGGGGBFBGGGAGEGHHHHFFHHHHHFGHEEEEGDFHHFCGFHGGHHHHGEHGHE>EE>EGHBGGHHHGFGGHHHHHFHGHGHHHHHGGGHHHFGHHGFFHHDHGCGHHHHGFHH@?CEFBD<?<F10/>0.0>FF<FGFHF1<<=GGA?.?A/=:CFHHFE-A;;:ABFGGF0C00CF00;C009;CDGGFGFA?GFFFB/BFFADCFDE9//;BBF/--;;/;.9.9=;@FFF-99
@M03896:38:000000000-B4D98:1:2108:16636:4047 2:N:0:159
CCTGTTTGCTCCCCACGCTTTCGCACCTCAGTGTCAGTATCAGTCCAGGTGGTCGCCTTCGCCACTGGTGTTCCTTCCTATATCTACGCATTTCACCGCTACACAGGAAATTCCACCACCCTCTACCGTACTCTAGCTTGCCAGTTTTGGATGCAGTTCCCAGGTTGAGCCCGGGGCTTTCACATCCAACTTAACAAACCACCTACGCGCGCTTTACGCCCAGTAATTCCGATTAACGCTTGCACCCT
+
BBBAAFFFFFFFGGGGCEEFGGEEFGGHHHHHGFGHHHHGHHHHHHHHHGFFFFEFGGGHEGGEGHEGEFGEGHFGGHFHHHHHHHHFEGGGHHHHHGEGGEFGH0?CGHHHHHGFHHHGGEHHFHHC?CFFH@GGGHFGGHHFBGHFFCHHHFGFFDHHFHC<<<<FFGHGFG@DFFHHGBGHEHHGGHHBGGFFFFGGEGEGGGGGDG;B9A9:FADFFFA:B//9BFFBAADFFFF...A;/BFF
@M03896:38:000000000-B4D98:1:2108:12664:4944 2:N:0:159
TACCGCGGCTGCTGGCACACAATTACCATAACGGTGTCGTGTAGATCTCGGTGGGCGCCGTATCATTAAAAAAAAAAAAAACAACAAAACCAAAAAACTAACAAACAATGAAATAACAAATACTACATAAAATAATTAAACAAAAAAAGTAGTCAAACAATATTAAAGTATGCAAACAATCATTAAATTCAAAATCCAAACAAAGCATGCACCATCACACGACAACTTATATAGCCACCAATGTCTACTAA
+
BBBBBBBBBBBBGGCGF3FGFFHHCHHGFHCHFGGHGHFG11B5F5D5F1AA1E01E@@/>11?B4BB4B4BEE@/EFC>//?////00<//////-><11>110...00<0=000000<000000/0:00;0000000000:.:.--.000;00000..000000000;;0////...//////////;/////;////;.9./99B/9///.///9//-----.///////:///....//////////
@M03896:38:000000000-B4D98:1:2108:21122:6395 2:N:0:159
CCCGTTCGCTCCCCTGGCTTTCGAGCATCAGTGTCAGAACCGGCCCAGAAAACCACCTTCGTCACCGGCGTTCCTGCCAATATCTAAGGATTTTACCCCTACACTGGCAGTTCCGTCTTCCTCTACCGTCCTCAAGCCTGGCAGTTTCAACTGCAAGTCCGGAGTTGAGCTCCGGGTTTTCACAGTCGACATGTCAGGCCACCTACGCTCCCTTTACGCCCAGTGATTCCTGGTAACGCTCGCCCCCTAC
+
ABBBAFFADABBGGGG4FGGGGEFEFGHHHHFHHFHGHAFGEEEGGGGHHHHHGGGGHFHHGEGGHA0E?EEGHFFHHHHFHHGHFFDCGFFFFFGHGHGGHGHHBFGFAGHGH?FGFGHHHHHGHF@FAFFFFG1FFB0?FG.<FFGFFF10<1F0DGHGGC-./00/<CGGD@@ACDFFFGG0CF9.?EG00CB0/FEEEFGGGE9AA.;9//;9..9BFE/////;;/9/9;/9.9.;-99;@@-;.
@M03896:38:000000000-B4D98:1:2108:21105:6411 2:N:0:159
CCCGTTCGCTCCCCTGGCTTTCGAGCATCAGTGTCAGAACCGGCCCAGAAAACCACCTTCGTCACCGGCGTTCCTGCCAATATCTCAGGATTTTACCCCTACACTGGCAGTTCCGTCTTCCTCTACCGTCCTCAAGCCTGGCAGTTTCAACTGCAAGTCCGGAGTTCAGCTCCGGGTTTTCCCAGTCCCCATGTCAGGCCACCTACGCTCCCTCTACGCCCAGCGATCCCGCGTAACGCCCGCCCCCTCC
+
AAA?AFFADAAAGGG10BBABFEGFEAGHFHHFGEDDDDCGAAEECEFGFECHAAEFGBGA>ECEGA>E>>>FH2BFGFHCGHFG2BFEGFFF>GHHHGGGFHHEB0?B?FDGF/1B0FGDGHFBGG/<CACDFG1?F1</>>.<>G>=FGF0<<<0=DGAC.-</0;0CGCF.-:::AEF0;B0/90/;9/;;;;0/9;9.A.FF9@GFBF--;/;9;9@-----9-;B-----:99;-;-->??@@-A
@M03896:38:000000000-B4D98:1:2108:6057:7306 2:N:0:159
CCTGTTTGCTCCCCACGCTTTCGCACCTGAGCGTCAGTCTTCGTCCAGGGGGCCGCCTTCGCCACCGGTATTCCTCCAGATCTCTACGCATTTCACCGCTACACCTGGAATTCTACCCCCCTCTACGAGACTCAAGCTTGCCAGTATCAGATGCAGTTCCCAGGTTGAGCCCGGGGATTTCACATCTGACTTAACAAACCGCCTGCGTGCGCCTTACGCCCAGACATTCCGATTAACGCTTGCACCCTCCG
+
AAA>ABFFFFFFGGFGGEEFGFEGEGGGGFFFEAEEFHFHHHHGEE?GHC0AAEEGGDGHAEE?EFEEEFFGDGHFFCFFGHFHHDHGFEEAGGGGHADGGCGHHFF0?FGF>>@FF0CCC@D0FGGA.<CG<</<G<0<CGGC00<CC0CCCC:CGCGFHBC.;0/9/BFG-B-9-./CB0;0/9;:BF/9/9B;/9EE;DDF.A>;DD-=..99B..-;;..99/;/9/999AF/.;.9.;//;:.;A.
@M03896:38:000000000-B4D98:1:2108:6049:7325 2:N:0:159
CCTGTTTGCTCCCCACGCTTTCGCACCTGAGCGTCAGTCTTCGTCCAGGGGGCCGCCTTCGCCACCGGTATTCCTCCAGATCTCTACGCATTTCACCGCTACACCTGGAATTCTACCCCCCTCTACGAGACTCAAGCTTGCCACTATCAGATGCAGTTCCCAGGTTGAGCCCGGGGATTTCACATCTCACTTAACAAACCGCCTGCGTGCGCTCTACGCCCAGTAATTCCGACTAACGCCTGCACCCTCC
+
ABBAAFFFFFFFGGGGEEEAFGDEFGGFFHGGFEGGGHHHGHHHGGEGHGGGEEEEGGGFCFFGGHD/>>FFFGHFFFGGHHHHHFHGG?FG2FGHHDBBC@FHHFBFFGHBGFFFHFHGGCEHDHFA.ACGCGC0</0<CGH0//<<C;GGFGFC:CCFGHHC/09;FGGGA?-?-AB0BBGFFFF/9BF/FFFFBAEA=;D.;;@.99-9-.99FE->D.99//9/BFBA---;B.;-..9./9AE?A
@M03896:38:000000000-B4D98:1:2108:6075:7330 2:N:0:159
CCTGTTTGCTCCCCACGCTTTCGCACCTGAGCGTCAGTCTTCGTCCAGGGGGCCGCCTTCGCCACCGGTATTCCTCCAGATCTCTACGCATTTCACCGCTACACCTGGAATTCTACCCCCCTCTACGAGACTCAAGCTTGCCAGTATCAGATGCAGTTCCCAGGTTGAGCCCGGGGATTTCACATCTGACTTAACAAACCGCCTGCGTGCGCTTTACGCCCAGTAACTCCGATTAACGCTTGCACCCTCC
+
BBBABFFFFFFFGGGG?EECFFBEAFEHFCHGEAEEEGGFEGHGGEEGHECEEEEEEGGGAE?EFG>>>E?GGHHHG0BFFGDHHHHGGG?EDGFHHD>DCCFGGGB00FGGF@FFGCGGDCGHGHFD>AEFFCC0<CD<GGFBG0C;;00:CCGC<:;CHHH.:0/CBFGGBA9?BBBFC0CB/FF/9FF/B/;F/9AEBBBFFF-ADD;@99.;BAD-@D.;////9BF-9../9.;.9.9//9AE.A
@M03896:38:000000000-B4D98:1:2108:8787:9209 2:N:0:159
CCTGTTTGCTCCCCACGCTTTCGCACCTGAGCGTCAGTCTTCGTCCAGGGGGCCGCCTTCGCCACCGGTATTCCTCCAGATCTCTACGCATTTCACCGCTACACCTGGAATTCTACCCCCCTCTACGAGACTCAAGCTTGCCAGTATCAGATGCAGTTCCCAGGTTGAGCCCGGGGATTTCACATCTGACTTAACAAACCGCCTGCGTGCGCTTTACGCCCAGTAATTCCGATTAACGCATGCACCCTCCG
+
BBBBBFFFFFFFGGBEEGEFGGEEDFGGGCGHGEEEGFFHHHHGGGFHHGCGFECFGFGHGGDGGHFEEGGHGHHHGFCEFGHHHHGGGFFGHGFHHGDCCCDGHHFEGFHHHHHHHHHGGGGHEHFFDFGHCGFGDGD/GGFB:GHHHHGHGCCGCGHFGHHEC9FBGGGGGGFFADFFGFGGBFFFBFFFFFFFB?EFFAFFFFD.AAAF9.EFFEFCD..9;/9B/9F?AD?/9AC-9ABBFBD?FD;
@M03896:38:000000000-B4D98:1:2108:13578:11803 2:N:0:159
CCCGTTCGCTCCCCTGGCTTTCGAGCATCAGTGTCAGAACCGGCCCAGAAAACCACCTTCGTCACCGGCGTTCCTGCCAATATCTAAGGATTTTACCCCTACACTGGCAGTTCCGTCTTCCTCTACCGTCCTCAAGCCTGGCAGTTTCAACTGCAAGTCCGGAGTTCAGCTCCGGGTTTTCACAGTCGACATGTCAGGCCACCTACGCTCCCCTTACGCCCAGCGATTCCGGGTACCGCCCGCCCCCTAC
+
ABBAAFFBDBBBGGGCGGGGGGA2BEEHHHGDGDAGGGHFHGEEEEEFHBGGHFGGGGHGGHEEGHE0>>>EFHFGHHHHFBGGH4G4FHFDEEHHHHHGFHGGFEGHFDGFGG?FFGGHFGHFHHHCCDADGB1??F10/<F.0>FG1>F1C<<<0=DHG?<-</0:0;GGFF--;:CGG0FF0C9.;9C.0;;00/99.CFFGBA-AADF.9./FFF-;:9.-;.;9B;-9.9/;.-9;-99;;;-.;
@M03896:38:000000000-B4D98:1:2108:13595:11811 2:N:0:159
CCCGTTCGCTCCCCTGGCTTTCGAGCATCAGTGTCAGAACCGGCCCAGAAAACCACCTTCGTCACCGGCGTTCCTGCCAATATCTAAGGATTTTACCCCTACACTGGCAGTTCCGTCTTCCTCTACCGTCCTCAAGCCTGGCAGTTTCAACTGCAAGTCCGGAGTTGAGCTCCGGGTTTTCACAGTCGACATGTCCGGCCACCTACGCTCCCTTTACGCCCAGTGATTCCGCGCAACGCTCGCCCCCTAC
+
ABBAAFFABBBBGGGFFBFEGGGGHGGHHCGHFHHFHFHHHGEEGG1AAG3FGGHGGHGHHHGHGHE0E>/>FHFGHHGHFEHHHHFBFFHHGGHHHHHGGFBGGDBFCBGHHHAFGHGHHGHFDHH@?CGGFDG1FF10/>F<0FGG=GHHFF<F<GDGDC.<</0;:CFGHG?-.;:EFFFC09C.=A..0000.;9AAEFFEF.@EDAF./9/F.A@C?.;//:BFFB.9--;@;;.:-9>A@DAAF
@M03896:38:000000000-B4D98:1:2108:22655:12891 2:N:0:159
CCCGTTCGCTCCCCTGGCTTTCGAGCATCAGTGTCAGAACCGGCCCAGAAAACCACCTTCGTCACCGGCGTTCCTGCCAATATCTAAGGATTTTACCCCTACACTGGCAGTTCCGTCTTCCTCTACCGTCCTCAAGCCTGGCAGCTTCAACTGCAAGTCCGGAGTTGAGCTCCGGGTTTTCACAGTCGACATGTCAGGCCACCTACGCTCCCTTTACGCCCCGTGCTTCCGAGTAACGCCCGCCCCCTAC
+
ABBAAFFABBBBGGGCGBFAGGGDHGGHH3GHHHHFHGFHHGEEEG?1GG3BFEFFGHHHHHDEFH?>E>/>FF4GFHGBGHHGHGFG3GHHHHHFHFHGGFFHHFBF2AFGFHDHHHGFFGHFDFH/FCEA11<11F10/<<<.>GG1FGFFD1<<=DGE-<-C/00/0GHFD--.:9CBCBBB9;..;D.0CB00;9E?AGGGG.9EADF.99/FEDAB-@99..;BBD.-;:/;DA-;->=BFFF.9
@M03896:38:000000000-B4D98:1:2108:22639:12897 2:N:0:159
CCCGTTCGCTCCCCTGGCTTTCGAGCATCAGTGTCAGAACCGGCCCAGAAAACCACCTTCGTCACCGGCGTTCCTGCCAATATCTAAGGATTTTACCCCTACACTGGCAGTTCCGTCTTCCTCTACCGTCCTCAAGCCTGGCAGTTTCAACTGCACGTCCGGCGTTGAGCTCCGGGTTTTCACAGTCGACATGTCAGGCCACCTACGCTCCCTTTACGCCCAGTGACTCCGGGTAACGCTCGCCCCCTAC
+
BBBBAFFBBBBBGGGFCGGCGGG2GEGHHHHHGHFHFHFGHGAEEEEHHHGHHGHGGHHHGGEFGHEEEEEEGH4FHHHGFHHHHHHBFHHGFFGHHHHGGGHHHBFGFAFGGGCBF0FHFFGFBGGBFGADGBF1GF10/>F.0<DGF1>FGGF1.<<ECC-:@A-.:CGBFF99.9;EFEFFBFF..ADDFGFBCFFE?EFEBFFB.AAE.;//:.:->..9/;//9::99:-/:A@.9--;.>B>EF
@M03896:38:000000000-B4D98:1:2108:2837:13956 2:N:0:159
CCTGTTTGCTCCCCACGCTTTCGCACCTCCGCGTCAGTCTCCGTCCAGGGGGCCGCCTTCGCCACCGGTATTCCTCCAGATCTCTACGCATTTCACCGCTACACCTAGAATTCTACCCCCCTCTACGACACTCAAGCTTGCCAGTATCAGATGCAGTTCCCAGGTTGAGCCCGGCGATTTCACATCTGACTTAACAATCCGCCTCCGTGCGCTTTACGCCCACTAATTCCGATTAACGCTCGCACCCTCC
+
ABB?AFFFFFFFGGGGAEECCGEEEFEH22B22EEEEHFH5BEGFEE3310EEEEEEEGH1EEEEH?/>>?GFHHHH?B3BGHHH4BFG/DDGGGGF<>D/<?GG<11<1?FGDGFGFFCDGGB1D.<.A<GF/<0:C0/;CC00::;C:0::::0;;CFF00./0//;CBE-;---9;ABBB/:BF9/BB9;/9///;B.9DD.9..9A-;-9.9B.;9>A.9///:BF/...;/99B?.-9-;;D.9:
@M03896:38:000000000-B4D98:1:2108:2821:13965 2:N:0:159
CCTGTTTGCTCCCCACGCTTTCGCACCTGAGCGTCAGTCTTCGTCCAGGGGGCCGCCTTCGCCACCGGTATTCCTCCAGATCTCTACGCATTTCACCGCTACACCTAGAATTCTACCCCCCTCTACGAGACTCAAGCTTGCCAGTATCAGATGCAGTTCCCAGGTTGAGCCCGGGGATTTCACATCTGACTTAACAAACCGCCTGCGTGCGCTTTACGCCCAGCACTTCCGATTAACGCTTGCACCCTCC
+
ABBABFFFFFFFGGGG?EEFFGEEGGGHFFHHGEEGGFFGFHGHGG?GFCCGEE0EGGGHAEEEEFE>EEGHHHHHGBGHHHHHH4FFFFDGHHGHFDCGC@FGHH2?2?GGGHGHFHGGGGGFHHGE?ECGBG/0<GB/CG=0<CHCFG;C00:G;00GFH:.;0;;BFGA?C???DFFGBFFGFF/BFFF/9FB/.AA@BDFFFFAAA@@9.;BF.AACDF.9.//B;.AAA?//9B.9.;9/BFEFF
@M03896:38:000000000-B4D98:1:2108:2840:13976 2:N:0:159
CCTGTTTGCTCCCCACGCTTTCGCACCTGAGCGTCAGTCTTCGTCCAGGGGGCCGCCTTCGCCACCGGTATTCCTCCAGATCTCTACGCATTTCACCGCTACACCTGGAATTCTACCCCCCTCTACGAGACTCAAGCTTGCCAGTATCAGATGCAGTTCCCAGGTTGAGCCCGGGGATTTCACATCTCACTTAACAAACCGCCTGCGTGCGCTTTACGCCCAGTAATTCCGATTAACGCTTGCACCCTCC
+
ABAABFFFFFFFGGGGEEECFGEEEGGHFGGFEEEDFHHHGHEGFEAEG1AAAE>EFGFHEEDEGHA>>EFHHHHHFCGDGGHHHGGFEEFGHHGHHABCD@GGHHB02?GHGGHGFHHGGGGFFF>.<<<<<<<0<C0<<GD00;:CC0:;GCGGCGHFHG0.;0//9CFG?9--;.BBFGBGFFF/;BBBFBF/9AEFBAFFEF-9AAB@9;AFF;:@BD99;/9/;FB.99.99.@..9.9;BD.;A
@M03896:38:000000000-B4D98:1:2108:2821:13984 2:N:0:159
CCTGTTTGCTCCCCACGCTTTCGCACCTGAGCGTCAGTCTTCGTCCAGGGGGCCGCCTTCGCCACCGGTATTCCTCCAGATCTCTACGCATTTCACCGCTACACCTGGAATTCTACCCCCCTCTACGAGACTCAAGCTTGCCAGTATCAGATGCAGTTCCCAGGTTGAGCCCGGGGATTTCACATCTGACTTAACAAACCGCCTGCGTGCGCTTTACGCCCAGTAATTCCGATTAACGCTTGCACCCTC
+
BBBBBFFFFFFFGGGGGEEFFGFGCGGHHFCG2EEEEHHHHHHHGGGHHGGGEEFEGGGHEGGGGHE/EGGGGHGHGFFFGGHHHHHGGGEGHHHHHGDGGCFFHG2?<FGHGHFFFGHFGFGHFGGD<EEHFHHHHHFCCGB::;GCFGBGF:CB:;GHHGE.:9;9FGGGCB99BAFGFBFGFFFBFFBBBFBB/..9@==AAFD9DD;A9;./BED9;.AF//9BFFFFA.D99AD.9.:/;9AEE
@M03896:38:000000000-B4D98:1:2108:25203:14760 2:N:0:159
CCTGTTCGCTCCCCACGCTTTCGTCCCTCAGCGTCAGTTATATCTTCGTAACCTGCCTTCGCAATTGCTGTTCTAAGTAATATCTATGCATTTCACCGCTACACTACTTATTCCAGCTACCTCAAATATACTCAAGACTTACAGTATCAATTGCAGTTCTATCGTTAAGCGACAGGCTTTCACCACTCACTTATAACTCCGCCTACGGACCCTTTAAACCCAATACATCCGCATAACGCTTGCACCCTCC
+
AAA1AFFADAAAGE1EEAA0AEEGEFGHFCCFEEE/EGGFBHHG2A2/B0AAGFGFGHFF/A//EHH1211BFHEGHHEDF@2BBF22BBGHHHHHGA>EGC1>FCGGGFGFHHB1FHFFFHFFBDDHBGG211111B<B1FDB2>BF2@F21@><@FF2FB@/?/<<1?CFC--.FG0FGFD<1CC/<<D00DBG00<CG.CC./..:::C/90FC09BC.AFBCFFG;..-.9BB.---A9;/9--9B
@M03896:38:000000000-B4D98:1:2108:25221:14766 2:N:0:159
CCTGTTCGCTCCCCACGCTTTCGTCCCTCAGCGTCAGTTATATCTTGGTAACCTGCCTTCGCAATTGGTGTTCTAAGTAATATCTATGCATTTCACCGCTACACTACTTATTCCAGCTACCTCAAATATACTCAAGACTTACAGTATCAATGGCAGTTCTATCGTTAAGCGACAGGCTTTCACCACTGACTTATAAGTCCGCCTACGGACCCTTTAAACCCAATAAATCCGGATAACGCTTGCACCCTCC
+
BBBBBFFBBBBBGGGGEEEFFGEHFGGHHGHHGFEEFGHHFHHHHHEHFGFHHHGHHHHHEEEEEGFCFFHGGHHFHFGHHHHHHHHHGFHHGHHHHGEGEEFHHHGHHHHHHHF4FGHHHHHGGFGHHHHHGHGFFCGHFHFFGHFGGGFG2@@EFGGHHEHFCFGGBHCFDG@.FFHGHHGHHHH0DGGFHGHHHHHFDGGGGEDDDCGGFGFGFGFGGGGGFFFFGF?@EAFGBDF.AA.//;D.:D
@M03896:38:000000000-B4D98:1:2108:25632:16229 2:N:0:159
CCCGTTCGCTCCCCTGGCTTTCGAGCATCAGTGTCAGAACCGGCCCAGAAAACCACCTTCGTCACCGGCGTTCCTGCCAATATCTAAGGATTTTACCCCTACACTGGCAGTTCCGTCTTCCTCTACCGTCCTCAAGCCTGGCAGTTTCAACTGCAAGTCCGGAGTTGAGCTCCGGGCTTTCACAGTCGACATGTCAGGCCACCTACGCTCCCTTTACGCCCAGTGATTCCGGGTAACGCTCGCCCCCTAC
+
BBBBBFFBBBBBGGFCCBFEFGEGFEEHHHH5GGGHHGGFG2EEFEGFHHHCGGFGGHHHH2?GGHEEE/EEFHH3FGGHHGHHHFFHFHFHG4GHHHGGGFFHEBFGH?BFGF/?F0?GHHHHHHG?/ACEDGG<GEF0?<F<0<GGFFHFHDGH0DGFAD.<<<0;/CC:GE-A-:;FBBFF099.9AD?0;;;0=CAAEGFFFD;9ADA.9/9B.:BD.A/;B/;FF9B-A-:B.;.A;ADFBFFEF
@M03896:38:000000000-B4D98:1:2108:13371:18531 2:N:0:159
CCCGTTCGCTCCCCTGGCTTTCGAGCATCAGTGTCAGAACCGGCCCAGAAAACCACCTTCGTCACCGGCGTTCCTGCCAATATCTAAGGATTTTACCCCTACACTGGCAGTTCCGTCTTCCTCTACCGTCCTCAAGCCTGGCAGTTTCAACTGCAAGTCCGGAGTTGAGCTCCGGGTTTTCACAGTCGACATGTCAGGCCACCTACGCTCCCTTTACGCCCAGTGATTCCGGGTAACGCTCGCCCCCTAC
+
BCCCBFFBBBCCGGGGGFGGGGEGHGGHHHHHHHGHHHHFHEEEFFGHHHHHHGHGGHHHHHEFGHB>E>EGGHGEGHHGFHHHHHHHHHGHHHHHHHHGGHFHHBFGFFGHHHCGGGGHHHHHHHH/FEDGGHH?GFC<?FG?CGHGGGHG<<FH<DDHGG.<C/0;;GGFHG@D.:CEFGG09;9;.AD?FFFF9/;CEFGGGFCCEADE/:/BFADBFF.;/999BF/-:9;FF.;..9:=DFF-;A
@M03896:38:000000000-B4D98:1:2108:13390:18534 2:N:0:159
CCCGTTCGCTCCCCTGGCTTTCGAGCATCAGTGTCAGAACCGGCCCAGAACACCACCTTCGTCACCGGCGTTCCTGCCAATATCTAAGGATTTTACCCCTACACTGGCAGTTCCGTCTTCCTCTACCGTCCTCAAGCCTGGCAGTTTCAACTGCAATTCCGGAGTCGAGCTCCGGGTTTTCCCAGTCCACATGTCACGCCACCTACGCTCCCTTTACGCCCAGTGCTTCCTGGTAACCCCCCCCCCCTAC
+
AAA1>CF1AAAAGGGAFBF0FGG0EEEHGGFFDGGFGHBFGAEEEEEFCB0BBECGFGHGAF?CEF>/>>/>FF21@EGFFGFFFG1201FHHEGHH0FEFF10F1B?0CGFFGABGCC2>FG11FD<<?C/111??F1</<><0>FF11>GGF1<0<=G/-.<C/<.;ACHF.:-...;000:;/;0BBFB09C00.9;.9CAFB9@EBBE-;/:9-;@@-E9B///:;//;/;/9/;-;-99@@@-99
@M03896:38:000000000-B4D98:1:2108:13375:18551 2:N:0:159
CCCGTTCGCTCCCCTGGCTTTCGAGCATCAGTGTCAGAACCGGCCCAGAAAACCACCTTCGTCACCGGCGTTCCTGCCAATATCTAAGGATTTTACCCCTACACTGGCAGTTCCGTCTTCCTCTACCGTCCTCAAGCCTCGCCGTTTCAACTGCAAGTCCGGATTTGCGCTCCGGGTTTTCACAGTCGACATGTCAGGCCACCTACTCTCCCTTTACGCCCAGTGATTCCGTGTAACGCCCGCCCCCAAC
+
AABAAFFADA>AGFGAGCGEGF?2BEEGHGGFFHFFHHCGHA2EEE1AFGF2FAFFGHHHHFEGEH>EE>EEFHFBGHFHF3FFGG4BGHGBD?GHHHHGFF3F?B0F0/BFFD/BG0FGHFHHHGH?<?AAFFF1FC10.>-<>ECFFGG=/<00<DFFGC...<00---.;9--;.AEB0;0099..-..0;9;B./AAAF9/B/BFFBB.///;.:9@.EB//:FFF99..9;B.@---99;B?-.9
@M03896:38:000000000-B4D98:1:2108:27361:20000 2:N:0:159
CCTGTTTGCTCCCCACGCTTTCGCACCTGAGCGTCAGTCTTCGTCCAGGGGGCCGCCTTCGCCACCGGTATTCCTCCAGATCTCTACGCATTTCACCGCTACACCTGGAATTCTACCCCCCTCTACGAGACTCAAGCTTGCCAGTATCAGATGCAGTTCCCAGGTTGAGCCCGGGGATTTCACATCTGACTTAACAAACCGCCTGCGTGCGCTTTACGCCCAGTAATTCCGATTAACGCTTGCACCCTCC
+
BBBBBFFFFFFFGGGGCGFEFGDG?EEF3GHGEEEGGHHHFHHHGGFFHEFFFEEGGGGHFGGDGHDE>EGHHGGHFFGGHGGHHHGGGGGGGHFHHDBCDCFHHFFGHHHFHFFFHHGGGCGHGHEA<AEHGHFGHHGBEGH::GGHHCF0CCFF<:GHCGC.:9/9CFFE?A?CG.;FFGGGFF//FFFBFFFFF?EFF;-AE.>;AA>D-9.BF?DBFF.;////;;B.;A.F/.@999E/FFDEFF
@M03896:38:000000000-B4D98:1:2108:19294:20897 2:N:0:159
ATAAGGGCAGCACGAAAGATTGCCCATAAGCGGCACAACAGAGGAGGGGGAGGCGCCATCACCTAAACGCAGCCGCACAGAGCGACGCAGACGACCCATCTATCAAACAAAACACTAATAAATAACACTCAAACCACATCAAGACCATCACTAACTAAGTCACACACCTCACATGACTACATAACACCATGACACGATTAGCAGCATCGAGGAGCTAATCACTTACGTCTGGAGTCATTAGCGCTGGGCGT
+
>11111111111111100011111110A111000/A00A/000/0//////////////11101111B/>///?/////0100////////0////-.0>=11<1111<......0<C00000=000/0///::....0:0000///0/0000//000/0;000/.9././.0900/9///////:/--//////-----////-9//9/----:-/////9/B//-;---//-;99//9//------9-9
@M03896:38:000000000-B4D98:1:2108:4320:21818 2:N:0:159
CCTGTTTGCTACCCATGCTTTCGAGCCTCAGCGTCAGTTGGTGCCCAGTAGACCGCCTTCGCCACTGGTGTTCCTCCCGATATCTACGCATTCCACCGCTACACCGGGAATTCCATCTACCTCTGCACTACTCAAGAACAACAGTTTTGAAAGCAATTCATGGGTTGAGCCCATGGTTTTCACTTCCAACTTGTCTTCCCGCCTGCGCTCCCTTTACACCCAGTAATTCCGGACAACGCTTGCCCCCTAC
+
ABBB3DFFFFFFGFGCGGGGGGGGBEGFHGGHGEEFGHDGCECFHFGHHGFHHH0EGGGH1E?AEHEGEGHEFHHHHGGFCCGHHGHGGGGFHHHGHEEGGCFGF?/BCDBGFFFHGFGHFFHG1FHGDHHHGFFG1?0?GHEF11=GGGHGH0FGGBHHHFGGH.<<<BGGEHGE:;.;GHHB0C000;GFCBB9FFF/A--.A?@9?CDGGGE/BFB9AAABF/FFFFFB?--.;-9.9.9;/.9-.;
@M03896:38:000000000-B4D98:1:2108:4337:21823 2:N:0:159
CCTGTTTGCTACCCATGCTTTCGAGCCTCAGCGTCAGTTGGTGCCCAGTAGACCGCCTTCGCCACTGGTGTTCCTCCCGATATCTACGCATTCCACCGCTACACCGGGAATTCCATCTACCTCTGCACTACTCAAGCACAACAGTTTTGAAAGCAATTCATGGGTTGAGCCCATGGTTTTCACTTCCAACTTGTCTTCCCGCCTGCGCTCCCTTTACACCCAGTAATTCCGGACAACGCTTGCCCCCTAC
+
BBBAAFFFFFFFGGGGGGGGGGEGGFGHHHHHEGFGGHFFBEGGHHGHHGGHHHEGEFFHEEGGGHB2@FHEHHHHHGGFGGGHHHHFGGGGHHHHHFEEG@GGHEEDCDGHGHFHHFHHHHHHFGHHGGGHCGF11?0?FEGC1>GDCF1GHFFGGHGHFFCC<C-/<GGEGH/:CGGEHGHHHHFGHHFF;9;CFGGGGGGGGGCGGGGG9BBFFEFBDEEBB/B/BF/-;9@;.-9.::EFFFFFF9
@M03896:38:000000000-B4D98:1:2108:4354:21828 2:N:0:159
CCTGTTTGCTACCCATGCTTTCGAGCCTCAGCGTCAGTTGGTGCCCAGTAGACCGCCTTCGCCACTGGTGTTCCTCCCGATATCTACGCATTCCACCGCTACACCGGGAATTCCATCTACCTCTGCACTACTCACGAAAAACAGTTTTGAAAGCAATTCATGCGTTGAGCCCATGGTTTTCACTTCCAACTTGTCTTCCCGCCTGCGCTCCCTTTACACCCAGCAATTCCGCACACCGCTTGCCCCCTAC
+
AAA?1BDFDFBFGGGGFGGAFGE00BEFHHEGEAEE?2D1BE/BFFB/BFGHDF/ECFGHAFCCFG1F10BEGHHHGG/E@GGFGBFEEEAEHHHHHEE?EEHHH/</>/FFFFGFG1FGGHHH1G2@F1GHGF1////CHGH011<><FDF1<<C<DG0=00<<<<C/C:CAC//C0;CGFHG00FFBB/B0=B9B0FB.:AGG?@@GG-;;9BBFF/:BFF---/;BF/--;;--;@---999-;--9
@M03896:38:000000000-B4D98:1:2108:8178:23288 2:N:0:159
CCTGTTTGCTCCCCACGCTTTCGCACCTGAGCGTCAGTCTTCGTCCAGGGGGCCGCCTTCGCCACCGGTATTCCTCCAGATCTCTACGCATTTCACCGCTACACCTGGAATTCTACCCCCCTCTACGAGACTCAAGCTTGCCAGTATCAGATGCAGTTCCCAGGTTGAGCCCGGGGATTTCACATCTGACTTAACAAACCGCCTGCGTGCGCTTTACGCCCAGTAATTCCGATTAACGCTTGCACCCTCC
+
ABBAAFFFFFFFGGGGEEGFFGEEGGGG33FFFGGGGHHHFGHHGFFGHEAEEEFEFGGHGEEEGFE>EFGHHHHHHBEDGGHHHHHFEFEGHHHHHCBCFCFHHFFGBGGHGHHFHHFFGGGHFFF>.<CGH0C0<<</<GG0;00<:C0CGC0CCGGHHB0::09/;CGGFD-9-.:CFFG0/B;//BBFBFBF/AEE9@=F??>9;;>@-9A/B9AAF9.;9//9;F/..9./F.-AA.99BFFFFF
@M03896:38:000000000-B4D98:1:2108:8156:23295 2:N:0:159
CCTGTTTGCTCCCCACGCTTTCGCACCTGAGCGTCAGTCTTCGTCCAGGGGGCCGCCTTCGCCACCGGTATTCCTCCAGATCTCTACGCATTTCACCGCTACACCTGGAATTCTACCCCCCTCTACGCGACTCAAGCTTGCCAGTATCAGATGCAGTTCCCAGGTTGAGCCCGGGGATTTCACATCTGACTTAACAAACCGCCTGCGTGCGCTTTACGCCCAGTAATTCCGATTAACGCTTGCACCCTCC
+
AAB33BFFFFFFGGGGEFFGCGGGGGGGGGCFEGG?EHHGFHGHEFGFHEEGEE>EEFGG1EEEEHE/>EFHHHHHF?GGGHHHH4FFEDDEFH2FG/>C@CFGGH0C?FHHHHFDHHHGGCGFGHE--<CCFF/0CGF/:C0000;;00<:;F0;90;CF09.9://;CFEB@-A-;BFB//9/BB//;FBB/FB/AE.9-BAA?>..;-;9.9/;9.@B?./9/;/BBBADA.9;;B..../;9;9.D
@M03896:38:000000000-B4D98:1:2109:7431:4478 2:N:0:159
CCTGTTCGCTCCCCACGCTTTCGCTCCTCAGCGTCAGTTACAGACCAGAGAGTCGCCTTCGCCACTGGTGTTCCTCCACATCTCTACGCATTTCCCCCCTACACGTGGAATTCCCCTCTCCTCTTCTGCACTCACGTTCCCCAGTTTCCAATCACCCTCCCCTCTCGCCCCTCGCGCTCTCACATCATACTTCCGCACCCGCCTTCGACCCCTTCCCTCCCCCTCACTCCACACAACGCTCTCCACCCAC
+
>A11>DF1>AAAGGGGEAAAAG0AEGFGGG1BEEEEEGEBED1BGHB0B/B/BBAEEEEG?EFFGG1BB0?EFGHHG0G1FEDGFFH>EEEEFG2FG/><?G1F/<///B<BFD1F<BFCGGGFDH2112<<FF1/00<FGHC.<<<DDD110<FGG.CGGG/.</..-;;..;--;9.9;0F0;;00090900..--;A-;=9-9----;;-9-/;/;;A----9-/;:/-:;--;-;---;::F---A
@M03896:38:000000000-B4D98:1:2109:13893:5949 2:N:0:159
GTACCGCGGCTGCTGGCACACAATTACCATAACGGTGTCGTGTAGAAATCGGTGGGCGCCGTATCATTAAAAAAAAAAAAAAAAAACACCAGAGCGCAAGGCCACACATCAATAAATACAACGAAAACACATAACAGAAAGACACTAAAAAATACAATCCAGAAAATCGACCACAAAAGACTATCAACAACCTACGCAGGAGCATGTTAGACCACACAGTGAACACGTCAAGACCTAACACCGTCAATGTA
+
3>3>>ADBBBBDFGGB223ABEEGFFGHHDEDGGFEGAGEFE1B5555551ABA101>0>/>1BBF444@@DFECGCGD?///</-..0..00./-----..;.....00000:::000;0/-...-9...090/00/////99/0/////-.//////./////.//..---9...9/../9///9/9..://:.-9--;.9.///////:/....;.//9///....:.//.9//;.//.-9...////
@M03896:38:000000000-B4D98:1:2109:5455:18038 2:N:0:159
CCTGTTCGCTCCCCACGCTTTCGTCCCTCAGCGTCAGTTATATCTTGGTAACCTGCCTTCGCAATTGGTGTTCTAAGTAATATCTATGCATTTCACCGCTACACTACTTATTCCAGCTACCTCAAATATACTCAAGACTTACAGTATCAATGGCAGTTCTATCGTTAAGCGACAGGCTTTCACCACTGACTTATAAGTCCGCCTACGGACCCTTTAAACCCAATAAATCCGGATAACGCTTGCACCCTCCG
+
BBBBAFFBBBBBGGGGGFGFGGGHGGGHHGFHGGGGGHGFHFHHHHHHHGFHHHGHHHHHGFDEFHFFFFHEHHHGHHHHHHHHHHHHGHHHHHGHHGEGGFGHHHGHHHHHHGHFHHHHHGHHGFHHHGHHFGFFFFHHGHFF?BDHDGFDG@FAGHHHFFGCFF/F1F@ECG@EAFFHHGGHHEH00GGGGGH0=DGBGFGGGFG.C@DGBBGG0FFFF?ABFEBFGGGGDAAFF?D.AEFF/FFEEF.
@M03896:38:000000000-B4D98:1:2109:7977:18084 2:N:0:159
CCTGTTCGCTCCCCACGCTTTCGCTCCTCAGCGTCAGTTACAGACCAGAGAGTCGCCTTCGCCACTGGTGTTCCTCCACATCTCTACGCATTTCACCGCTACACGTGGAATTCCACTCTCCTCTTCTGCACTCAAGTTCCCCAGTTTCCAATGACCCTCCCCGGCTGAGCCCGGGGCTTTCACATCAGACTTAAGGAACCGCCTGCGAGCCCTTTACGCCCACTAATTCCTGACAACGCCTTCCACCTAC
+
AAAA>FFADBABGGGGEEEFFGEFEGGHHFCGEGEEDGGGFEBEGHFFHGBAGGAEFGGH?EEFGH3B@FGEGHHHHEHFGHHHHHH1EEFFGHGGHEEEFEGHECGEEFGGGGHFHHFCGFHGGHF2F@GHCF22@>FFGHCDGDGHH<1D1?FFGHHGFG@--<<.<CC.-:-AA9EFBFFFGF90;CFB90000;9A:?FFEF--;=@E9//9B:A>FA../B/;BF/99;/99BF-..;//:FF/9
@M03896:38:000000000-B4D98:1:2109:23148:18185 2:N:0:159
GTGAATCACTTACCGCGGCGGCTGGCACACAATTACCATAACGGTGTCGTGTAGAACTCGGTGGGCGCCCTCTCATTAAAAAAAAAAAAACAAACACATGAGTGTAGGCTCAGCGTAGTAAATATAAATATAATGCAATAAAAGAAATACTCGTCGAGAGGGACGAGTGTATGTAATCATACACAAACAATCACAACATCATATTCAGGCGTGACGTGAGTCAGACTCATAACATCTATATCAAGAAGATA
+
AA?ABFFFFFFFGGCGC?E2EEGGGGHHGHEGHHGHHHHHCHGGA1EFGF?FCD333BB1>111//>>////2334B444?2BD/<@@<<..<0....000000=00000.0/:...-.:000000;00000000000000000../90000...---.-.;..---..99//////9/9/9///.....//////;./;////;/////-.-...;.../////////9////9////;///////////
@M03896:38:000000000-B4D98:1:2109:27087:21804 2:N:0:159
CCTGTTTGCTCCCCACGCTTTCGCACCTGAGCGTCAGTCTTCGTCCAGGGGGCCGCCTTCGCCACCGGTATTCCTCCAGATCTCTACGCATTTCACCGCTACACCTGGAATTCTACCCCCCTCTACGAGACTCAAGCTTGCCAGTATCAGATGCAGTTCCCACGTTGAGCCCGGGGATTTCACATCTGACTTAACAAACCGCCTGCGTGCGCTTTACGCCCAGTAATTCCGATTAACGCTTGCACCCTCC
+
ABBAAFFFFFFFGGGGEEECFGEEEGGHAAFGCEEGGHGH5GGGFGGHHFFGEE>EFGFGGEEEGHE/>EFHHGHHHGHFHHHHHHHGGEAFHHFHFABBFCFGGF2FCHHHHFHFFFHGGGGHEG<<.<CHCG/<<<0<CGF0:<CHFCBGF0C<CGGHHH.:99..9CFG-B-9:CBFGFFFFFF/BFFF//;;BFAEFAFF.9@9DD-99A99F.ABFDFBBB/BFFF..;DFF.;..A9;;FFEFF
@M03896:38:000000000-B4D98:1:2109:10613:23719 2:N:0:159
CCTGTTTGCTCCCCACGCTTTCGCACCTGAGCGTCAGTCTTCGTCCAGGGGGCCGCCTTCGCCACCGGTATTCCTCCAGATCTCTACGCATTTCACCGCTACACCTGGAATTCTACCCCCCTCTACGAGACTCAAGCTTGCCAGTATCAGATGCAGTTCCCAGGTTGAGCCCGGGGATTTCACATCTGACTTACCAAACCGCCTGCGTGCGCTTTACGCCCAGTACTTCCTATTAACGCTTGCACCCTCCG
+
BCCBBFFFFFFFGGGGGGFGGGEEFGGHGHHGEEEGGHFHHHHHGFEFHE?EEFEEGGGHBEFGGHE>>EFHHHHHHHGFHGHHHEGFGEEGHHHHHACCF@FGHHGFFCGHGHHGHHHGGGGHHHG?.CEG<C<<GHBCGHD0:;GGHCCGB:<<;GGHHH0.;9;FGFFFCG???DGFGFFGFFF9BFBBF0BFFFEE@FFFFF-;DA-@:9AFBADBBA.;F0FFFF0;;BBFF.;:;..0;BD.:D.
@M03896:38:000000000-B4D98:1:2109:10598:23736 2:N:0:159
CCTGTTTGCTCCCCACGCTTTCGCACCTGAGCGTCAGTCTTCGTCCAGGGGGCCGCCTTCGCCACCGGTATTCCTCCAGATCTCTACGCATTTCACCGCTACACCTGGAATTCTACCCCCCTCTACGAGACTCAAGCTTGCCAGTATCAGATGCAGTTCCCAGGTTGAGCCCGGGGATTTCACATCTGACTTAACAAACCGCCTGCGTGCGCTTTACGCCCAGTAATTCCGATTAACGCTTGCACCCTCC
+
BBBAAFFFFFFFGGFFEGEFGGDEGGGHGFFGGGGGGHHHHHHHGGFHHGGGEGFGGGGHEEEFGHEEEEGHHHHHHHHEGGHHHGHFGDAGHHHHHGFGGFFHHHFGCHHHGHBGHHHGGGGHBF.E.EDGGFCBGHG<GHH00:CGFCBGBGFGGHHHHGE.::B9BFFGGCAFDGG0B0FCFFFBFF/B9/FFFFEE=C-DEE-.;9-@-AA:B..BB.EF///9BF/99.:/;.-.9..//:D.;9
@M03896:38:000000000-B4D98:1:2109:13330:25143 2:N:0:159
TACCGCGGCTGCTGGCACACAATTACCATAACGGTGTCGTGTAGATCTCGGTGGTCGCCGAATCATTAAAAAAAAAAAAAAAACTAAAAGAAAGACTAAAACAACACCAAATAAAACAAAATACTAAAAAATACAAAAAAAATCAATGAAAAGTGATATAATAAAGCAGAAGAAAAGTAGCAATAGAAGAGACAAAAAGAAATACGAGTAGATCACAATACAGAACTAAAGCGACATATAAATTAAGTCAA
+
BBBBBBBBDBBBBFFGBCBGEFGHGHHHHHGHGGGHAFAFE1B55555BCFBAE13>010//11B4@F4B4@EEE?E//<////111111/0?100<11111.<..<....000000.<..000000000-.000009.-9-./00000000/9000/9///://////://///.////9/;9///9//9..........///9.....////////9//////.//////..-9.///////////9//
@M03896:38:000000000-B4D98:1:2110:20486:3001 2:N:0:159
CCCGTTCGCTCCCCTGGCTTTCGAGCATCAGTGTCAGAACCGGCCCAGAAAACCACCTTCGTCACCGGCGTTCCTGCCAATATCTAAGGATTTTACCCCTACACTGGCAGTTCCGTCTTCCTCTACCGTCCTCAAGCCTGGCAGTTTCAACTGCAAGTCCGGAGTTGAGCTCCGGGTTTTCACAGTCGACATGTCCGGCCACCTACGCTCCCTTTACGCCCAGTGATTCCGGGTAACGCCCCCCCCCTAC
+
BBBBBFFABBBBGGGFEFGFGGEFCFFHHHHHHHFHGHFFHEAEEEAGGFGHHEGGGHHHHGFGGHE>E>EEFHFFHHHBEGHHHDFHGHHHGHHHHHHGGG3GFDCGHCGHHHEFFFGHHHHHBHHCFEGGFGF?GF??<<0.FFGGHBHFHF1F0DGHGF.<<C00/C0CGEC-;::EBFFFBBF9.?A.0;C09-ABCGFFBB.@;AAE.;;999ADC.A9//99FB/9-A-BF.--;-@>DFF;AA
@M03896:38:000000000-B4D98:1:2110:20498:3016 2:N:0:159
CCCGTTCGCTCCCCTGGCTTTCGAGCCTCAGTGTCAGAACCGGCCCAGAAAACCACCTTCGTCACCGGCGTTCCTGCCAATATCTCAGGATTTTACCCCTACACTGGCAGTTCCGTCTTCCTCTACCGTCCTCAAGCCTGGCAGTTTCAACTGCAAGTCCGGAGTTGAGCTCCGGGTTTTCACAGTCCACATGTCCGGCCACCTACGCTCCCCTCACGCCCAGCGATTCCCTGTCACTCTCCCCCCCTAC
+
AAA1AFC1AAAAGGGC0BBAGFE0AE0BFFAFGHHBDGHCFA/AEEE/F01BFE/FFGHGGGEGEH//>/EEFFFEFHH1>GFGH2B2BBEGBDHHHHHGGFFGG1BGCA0BFH/BF0<FDGH@@F1<?CACG11??F1?.><.011<>==1>>1<0==GA-.-</00/;GFC:@C:.;9B0F0099000/0;;00.-9;-;CFF/A--99A9;--:--;@-------;//;B///:/9/9/BBF-;--;
@M03896:38:000000000-B4D98:1:2110:20477:3021 2:N:0:159
CCCGTTCGCTCCCCTGGCTTTCGAGCATCAGTGTCAGAACCGGCCCAGAAAACCACCTTCGTCACCGGCGTTCCTGCCAATATCTAAGGATTTTACCCCTACACTGGCAGTTCCGTCTTCCTCTACCGTCCTCAAGCCTGGCAGTTTCAACTGCAAGTCCGGAGTTGAGCTCCGGGTTTTCACAGTCGACATGTCAGGCCACCTACGCTCCCTTTACCCCCAGTGACTCCGGGTAACGCCCCCCCCCTCC
+
ABB3AFF>DAABGGGFAFGGGGFGHEEFHGGGGHFFGBEEHAAAEEAFCBGBGEAFGHHGFGEHGH>>>>>EFF4BGHF3B34BFF4B?FGFGGHHHHGFGFGHH30?B?BFFG/BB<FHG1FFGHH@FCEFDD?<?F10?><.>FHG1>FD0<<F0=GG.<.-<<0:/;0:GC-CA..CBBF009;..AD?009;0/;;.EGGFG9>EDDE9/99B/9A99.9/;/;BF.--;-;B.9-9-;9@BBB..
@M03896:38:000000000-B4D98:1:2110:16251:5663 2:N:0:159
CCCGTTCGCTCCCCTGGCTTTCGAGCATCAGTGTCAGAACCGGCCCAGAAAACCACCTTCGTCACCGGCGTTCCTGCCAATATCTAAGGATTTTACCCCTACACTGGCAGTTCCGTCTTCCTCTACCGTCCTCAAGCCTGGCAGTTTCAACTGCAAGTCCGGAGTTGAGCTCCGGGTTTTCACAGTCGACATGTCAGGCCACCTACGCTCCCTTTACGCCCAGTGATTCCGGGTAACGCCCGCCCCCTAC
+
BBBBAFFBBBBBGGGA4FFFGGGCGGGHHGGGHHHHHBGFHGEFGGGGHGG2FEHGGHHHHGEEGHEEFEEEFHFFHHGHFHHHHBHFBGGHHHHHHHHGGFFGGEFGHGHHHHFCGFGHHHHHFHFD?CEGFHHFHGB0/FGDFGHGHGHHGH1B<=GHGGA@<<<;/CGHFG?-::EEGGGGB9C99?..;CBFCBFGGGGFGGF-9ADE99/BFEDFADA9/99BFFB-9;BFFDF-;-9@-@BAAF
@M03896:38:000000000-B4D98:1:2110:16243:5680 2:N:0:159
CCCGTTCGCTCCCCTGGCTTTCGAGCATCAGTGTCAGAACCGGCCCAGAAAACCACCTTCGTCACCGGCGTTCCTGCCAATATCTAAGGATTTTACCCCTACACTGGCAGTTCCGTCTTCCTCTACCGTCCTCAAGCCTGGCAGTTTCAACTGCAAGTCCGGAGTTGAGCTCCGGGTTTTCACAGTCGACATGTCAGGCCACCTACGCTCCCTTTACGCCCAGTGATTCCGGGTAACGCTCCCCCCCTAC
+
3ABA3CFBBBABGGGA4BBBFGEGHGGHHFFFFFHHFBFFHGEEGGGHGE32BEFFFGHGEGEHGHE@E//>FHFFGHGHFFFGHGHH3G33FGGHHBFFGFBFH30GGGFHHHGGG0FGFFG11FGB<?EE1DC1?F10/>F.FGFFFFHHHFGB0GHHG?.AA/0;:CHHHD?-.;;.9BBB00;:.BD.0;FGEBFE.CF?F9E-9;AE.//9;A?B?DF//99/;//99AB/B.9.9.;DDBB=.;
@M03896:38:000000000-B4D98:1:2110:15360:7358 2:N:0:159
CCCGTTCGCTCCCCTGGCTTTCGAGCATCAGTGTCAGAACCGGCCCAGAAAACCACCTTCGTCACCGGCGTTCCTGCCAATATCTAAGGATTTTACCCCTACACTGGCAGTTCCGTCTTCCTCTACCGTCCTCAAGCCTGGCAGTTTCAACTGCAAGTCCGGAGTTGAGCTCCGGGTTTTCACAGTCGACATGTCAGGCCACCTACGCTCCCTTTACGCCCAGTGATTCCGGGTAACGCTCGCCCCCTACG
+
BBBBBFFBBBBBGGGGGFGGGGGGHGGHHHHHHHFHHHFHHGFGGGGGFH3FHGHGGHHHEHEFGHEEEEEEGHFGHHHHHHHHHHHHHHHHHHHHHHHGGGHHHFGHHGHHHHDGHHGHHHHHHHH@?ADEHHHFGF1?FGGDCDGGGGHHHFGGBHGHGGECG<00GFHFFDCD.;EGG0FF0CF.AAGBFFFF9FFGGGGGGGGFEDFF.BBBFFFFFFEFBB:FFFFBD.9BFFC.A-:>DFFFFA.
@M03896:38:000000000-B4D98:1:2110:26512:10493 2:N:0:159
TATCGCGGCTGCTGGCACACAATTACCATAACGGTGTCGTGTAGATCTCGGTGGTCGCCGCATCATTAAAAAAAAAAAAAAAAAACACACACATCATGACACCTAACTACACACTATATATCACAGCCGATCAAAAGCTATAAAATAAACATAAGTACGTATCTTACTATAAATAAGTCAAGAATACATCCTATCGGAATATTACTACGTAATATAACCAAGACACTGATTCACTGTATATTAACGACATA
+
BBBBBBBBBBBBGFFE44BFEFHHHHHHFHHHGGFHGGEG1125555BF1111B1300?0/>E/B4444@4BE?ECC<B///////.0.....111100/00.////00/</0./;00000;0000..---;.090/.000000000;0900000000./00;/////////////////////////9////9/.-...:///////.;/../99////...././///////////9//////..--./
@M03896:38:000000000-B4D98:1:2110:11405:11092 2:N:0:159
CCTGTTTGCTCCCCACGCTTTCGCACCTGAGCGTCAGTCTTCGTCCAGGGGGCCGCCTTCGCCACCGGTATTCCTCCAGATCTCTACGCATTTCACCGCTACACCTGGAATTCTACCCCCCTCTACGAGACTCAACCTTGCCAGTATCAGATGCAGTTCCCAGGTTGAGCCCGGGGATTTCACATCTGACTTACCAACCCGCCTGCGTGCGCCTTACTCCCAGTACTCCCTATTACCTCCTCCACCCTCC
+
AAA>>DF4DFFFFECEE2EFEFEEEEGGAGBBEEEEEGHGFHAEEEEBG10EEE>EEEEGECAEEHD>EEFGHHFGHFGFHHHHHEHGGGCEHFBGHBCCF@2?GHFG<FFHHHHFHHHGGGG0<F.<.<CGCH</<<0=<GD:0;:C000C0;CCCGHHHGB./0//;FFE-??--9CFFEF99FF//F/FB////.9AAB-..AD..9>B.../;///;./;;/;/;A9B//B///;..99..9;.;;
@M03896:38:000000000-B4D98:1:2110:11389:11102 2:N:0:159
CCTGTTTGCTCCCCACGCTTTCGCACCTGAGCGTCAGTCTTCGTCCAGGGGGCCGCCTTCGCCACCGGTATTCCTCCAGATCTCTACGCATTTCACCGCTACACCTGGAATTCTACCCCCCTCTACGAGACTCAAGCTTGCCAGTATCAGATGCAGTTCCCAGGTTGAGCCCGGGGATTTCACATCTGACTTAACAAACCGCCTGCGTGCGCTTTACGCCCAGTAATTCCGATTAACGCTTCCACCCTCCG
+
ABBAAFFFFFFFGGGGFFEFFGEEFGGHGGHGGEEEGHHHHHHHGG?GHGGGEGGGGFGHEEDFGHE?EEGHHHHHHGHGGHHHHHHGFEEGHHGHHFDGGCHHHHHFGGHHFGHHHHHGGGGHFHG?<CEFCGGDDGFGGHG0;CCCGGGHHC:G;CGHHGF.C9//FGGG?C@CGGGGFFGGFFF9BFFBFFBB/AFFCFFFFFFFFFCF-.9/BFDFFF.9BBFBFFFA.AAFFFFD9.9BBADAAA.
@M03896:38:000000000-B4D98:1:2110:27590:11123 2:N:0:159
CCTGTTTGCTCCCCACGCTTTCGCACCTTAGCGTCAGTCTTCGTCCAGGGGGCCGCCTTCGCCACCGCTATTCCTCCAGATCTCTACGCATTTCACCGCTACACCTGGAATTCTACCCCCCTCTACGACACTCAAGCTTGCCAGTATCAGATGCAGTTCCCAGCTTGAGCCCCGGGATTTCACATCTCACTTAACAAACCGCCTGCGTGCGCTTTACGCCCAGTAAATCCGATTAACGCTTCCACCCTCC
+
>A11>DF>DFFCGC1EEEE0AFEEEEGH1BAA?EE?BFAB2FG0BFA1B////>>/EEAF///??F///>/BEFEGC011BEFGFHG<E/EEHGDFF//<C@??0F000<FHGGFDFGG?CGF01><C.-<0/</00<0<<C=:0:CG000;0:00<;C;;::.:0/9CF:A.9;-;;/;BBBFBC//;B/;99B9/:AE@;@FEF@9B?-@--9BF---@9-//;//9B-9A-ABF-;---9/9AB-:A
@M03896:38:000000000-B4D98:1:2110:27614:11130 2:N:0:159
CCTGTTTGCTCCCCACGCTTTCGCACCTGAGCGTCAGTCTTCGTCCAGGGGGCCGCCTTCGCCACCGGTATTCCTCCAGATCTCTACGCATTTCACCGCTACACCTGGAATTCTACCCCCCTCTACGAGACTCAAGCTTGCCAGTATCAGATGCAGTTCCCAGGTTGAGCCCGGGGATTTCACATCTGACTTAACAAACCGCCTGCGTGCGCTTTACGCCCAGTAATTCCGATTAACGCTTGCACCCTCCG
+
ABBBAFFFFFFFGGGGFEEEGGAE2FFGFGFGEEFDGFGHHHHHGGGHHGCFEFEGGGGHAEGEGHE/>EGFHHHHHHHGHGHHHHHGGFEGFGHHHGDGC@BGHHHGGHHHGHGGHHHGGGGHGHG?.<EHCF/0<<D/CG<C:<CGFFCGC:CC;GGHHH0.:99;FGFEBB??@DFGGFFGFFF/BFFFFFFFBAEEFFFFFFAAAD@@9AE/FEDCFDA;BBB/FFFF...F9DC.;../BBA.;D.
@M03896:38:000000000-B4D98:1:2110:27592:11141 2:N:0:159
CCTGTTTGCTCCCCACGCTTTCGCACCTGAGCGTCAGTCTTCGTCCAGGGGGCCGCCTTCGCCACCGGTATTCCTCCAGATCTCTACGCATTTCACCGCTACACCTGGAATTCTACCCCCCTCTACGAGACTCAAGCTTGCCAGTATCAGATGCAGTTCCCAGGTTGAGCCCGGGGATTTCACATCTGACTTAACAAACCGCCTGCGTGCGCTTTACGCCCAGTAATTCCGATTAACGCTTGCACCCTCC
+
ABBAAFFFFFFFGGGGAEEAEGEEFGGHBGGGGEEEGGGHHHHHGEDGHEEEEE>EGEEHEGGGGHE/>EFHHHHHHHHHGGHHHHHEFEEFHFDHHDCCC@DGHGFAGFDGHHFGHHHGGCECFFEC<AEHGHHDGGF<CGFC0;;CGFHHC::;;CGFHHE./0/9FFFEA;@FCDGG;BFGFFF//FFFBFFFFFF.-;=DEA-.;A-@-;E/;.99@../;/9BBFB..99BFDF.9.;9B/A.;D
@M03896:38:000000000-B4D98:1:2110:17327:11294 2:N:0:159
TTACCGCGGCGGCTGGCACACAATTACCATAACGGTGTCGTGTAGATCTCGGTGGTCGCCGGATCATTAAAAAAAAAAAAAAAAAAAAAAATCAAACAGCCAGTAGTTTAAAAAAAAATAGAAAAAAAAATAATAAAGAAAAAAAGATAATATAAAGAAAAATAGCAAAAATAGAATGAAATAGTAAAAATATATATAATAATTATGGAGAACTGATTATAGTAGTAAAATACAGAAATAACAACAGACTA
+
CC@BCCCCDBBBGGGGG2BFGCGHHFHHGGFCHGGEEEG?B??B333B3B1F1?E>3//?///</B4D4??GGCD?@@<<---<<------./0000./..9.0009000000/----./9//:..--99:9/////9/./..--../////://///./...//////.../////////;//9/////.////////9///;//99/././///:///////////////////////////..././/
@M03896:38:000000000-B4D98:1:2110:8104:14821 2:N:0:159
TACCGCGGCTGCTGGCACACAATTACCATAACGGTGTCGTGTAGATCTCGGCGGGCGCCGTATCATTAAAAAAAAAAAAAGAAAAAAGAGCAGGAGGCGAGGACGTTAAAAAAAGAAAAAAAAATCTATCAGTATGATCAAAAAACATACAAGAGAAACAGACAGTAAGAGAATAAACAAACAGGAAACAGAAGAGTATAATGTTGAGAGATAGATATAAGCGTGATGTCTGTATCAATGGACAAAAGTGA
+
BABBBDDD2ADAFFGGFBFFECGGBGFHFFBFECEA1FAFAAF55555F111A>?///////0BB4BB2GGHGC@CC??-...//.<..////.....-----.-../.000--.../..----.;9////////////////.-../9////...////9/...9/////.////9//.....:..///.////.//:////////:9/.//9////////-...//://///9/////////...////
@M03896:38:000000000-B4D98:1:2110:27573:15319 2:N:0:159
CCTGTTTGCTCCCCACGCTTTCGCACCTCAGTGTCAGTATCAGTCCAGGTGGTCGCCTTCGCCACTGGTGTTCCTTCCTATATCTACGCATTTCACCGCTACACAGGAAATTCCACCACCCTCTACCGTACTCTAGCTTGCCAGTTTTGGATGCAGTTCCCAGGTTGAGCCCGGGGCTTTCACATCCAACTTAACAAACCACCTACGCGCGCTTTACGCCCAGTACTTCCGATTAACGCTTGCACCCT
+
BBBBBFFFFFFFGGGEEEEFFGEEEGGHHHFHFGGHHHHFGGGHHCFGHGHFGBAEFEEHAEE1EF3B5?FEGHDFHHGHHHHHGHHFGFGGHHHFHFEEFEEGEFGFHHHGHHGHGHHGGGHHHFH??GFHHHH2FGF2FG@<21FGFCHFF<??<?FGHH1.>D>>GGHFC-<<DCGHFFFHHHH0GHHEF9BBFAEAGFEFGFBA?DF@;..9BAD=FF./9/9/FB.AAADFFDB...;BB/AE
@M03896:38:000000000-B4D98:1:2110:9855:16808 2:N:0:159
CCTGTTTGCTCCCCACGCTTTCGCACCTGAGCGTCAGTCTTCGTCCAGGGGGCCGCCTTCGCCACCGGTATTCCTCCAGATCTCTACGCATTTCACCGCTACACCTGGAATTCTACCCCCCTCTACGAGACTCAAGCTTGCCAGTATCAGATGCAGTTCCCAGGTTGAGCCCGGGCATTTCACATCTGACTTAACAAACCGCCTGCGTGCGCTTTACGCCCAGTCATTCCGATTAACGCTTGCACCCTCC
+
AAA>AFF4BFDFFFGGGFEAFGEFGGGHCAFGEGGFGHHHGHHFEGAFC?0ECEECEGGH1EADEF1/>>/FGFFHF?EDGHGGHHG?EEEGHGHHHDCGGCGGFHE00FGHGFHGGHHC?CGFDHF?..C<C0<0<C0<CGDC0<;C0:0<GH0CCGFHHFFCC09/BBFE-9--990CB0B0BFF00CFF/BB/;.EA-;@DEFB9DD;B=?E9999;9AEF/B/BFFBDA9./;.;...9//FFFFF
@M03896:38:000000000-B4D98:1:2110:9839:16816 2:N:0:159
CCTGTTTGCTCCCCACGCTTTCGCACCTGAGCGTCAGTCTTCGTCCAGGGGGCCGCCTTCGCCACCGGTATTCCTCCAGATCTCTACGCATTTCACCGCTACACCTGGAATTCTACCCCCCTCTACGAGACTCAAGCTTGCCAGCATCAGATGCAGTTCCCAGGTTGCGCCCGGGGATTTCACATCTGACTTAACAAACCGCCTGCGTGCGCTCTACGCCCAGTCATTCCGATTAACGCTTCCACCCTCC
+
AABAAFFFBBFFGGGCAEEFFFAEDGGGBGFHGDEEE5GFGHD2AE?FFEE0AE0EEEFHGEEFGHD?EEFFGHHHFGGFFFFHF4BFC?EEFFBGHGC<<<?FHFHA?2<<GHFHHHHGCFGGHGGF.AAGFC/0</<<<GH:.;CGGFFHH::C:;GHGH0./9;.;AD@999@ADFFFBFFFFF//BFB/9B/:.9E;>BFEF-.ADD@9.;/:.==D?.;////;F/.DAD/9AD..9/99.:EA.
@M03896:38:000000000-B4D98:1:2110:28246:17777 2:N:0:159
CCTGTTTGCTCCCCACGCTTTCGCACCTGAGCGTCAGTCTTCGTCCAGGGGGCCGCCTTCGCCACCGGTATTCCTCCAGATCTCTACGCATTTCACCGCTACACCTGGAATTCTACCCCCCTCTACGACACTCAAGCTCGCCAGTATCAGATGCAGTTCCCAGGTTGAGCCCGGGGCTTTCACATCTCACTTAACAAACCGCCTCCGCGCGCTTTACGCCCACTAATTCCGATTACCCCTTCCACCCTCC
+
ABBAAFFFFFFFGGFGEEEFFGDEAFGH3GGFEEEGEHHH5FHGEEEGGE0A0EEEGGGHHGDGGFEEEEGHHHHHH??FGFGHHHHGGFGGHHHHHACCD@FGFFBCGHHHG>FGFHCCGGGG1F<..<AGFF<0<C0.;AD::;CCC;CCCC0:0;FGFB099;/9/==.-9=-99.9B/://;:/9;B9//BF/.AE9@B..9..-9-;9.A/B:9@@...9;9BBB9.9.;/;/;9..;/BFA.;A
@M03896:38:000000000-B4D98:1:2110:15763:18682 2:N:0:159
CCTGTTCGCTCCCCACGCTTTCGTCCCTCAGCGTCAGTTATATCTTGGTAACCTGCCTTCGCAATTGGTGTTCTAAGTAATATCTATGCATTTCACCGCTACACTACTTATTCCAGCTACCTCAAATATACTCAAGACTTACAGTATCAATGGCAGTTCTATCGTTAAGCGACAGGCTTTCACCACTGACTTATAAGTCCGCCTACGGACCCTTTAAACCCAATAAATCCGGATAACGCTTGCACCCTCC
+
BCCBCFFCCCBCGGGEEFEFFGGHGGGHHHHHGFGFGHHHHHHHHHGHHHHHHHHHHHHHHGBEGHFGFFGEGHHHHGHHHHHHHHHHHGHHHHHHHGGGGEFHHHGGHHHHHHHGHHHHHHHHHHHHHHHHHHHHHFGHFHHFFHHGFGHF2@<DGGHHHGHDGCCF1D@DCG@FGGFHHHHHHHH<DGHHHFHD0=DFADGGGHG:ACFG/BBFBFFFGFEFGGBFGG.-DD?FFFFBE../9FFFFF
@M03896:38:000000000-B4D98:1:2110:15780:18692 2:N:0:159
CCTGTTCGCTCCCCACGCTTTCGTCCCTCAGCGTCAGTTATATCTTGGTAACCTGCCTTCGCAATTGGTGTTCTAAGTAATATCTATGCATTTCACCGCTACACTACTTATTCCAGCTACCTCAAATATACTCAAGACTTACAGTATCAATGGCAGTTCTATCGTTAAGCGACAGGCTTTCACCACTGACTTATAACTCCGCCTACGGACCCTTTAAACCCAATAAATCCGGACAACGCTTGCACCCTCC
+
AA11AFDADAAAGEEEEEFAFGEHGCGHHCEHCFGCFHHHDHHHDFDGHBDFHDGFGHGF/E/AEGH1@/>BGHHFHHHDGFFHHHHHGHHHHGGHHGGGEEB>FEGHHFHHGGBFCHHHHFFH1EBGE2FG1B111F<G1FFG22BF2@F@GG0?GGHH2GF/F///<<@CCC@FC<CFG1D<DC<0<CBDBGD00=0<CC?EGF?:.:AC/CF0;;0:AA.:009;BFA-.-99----;-9//;A?EF
@M03896:38:000000000-B4D98:1:2110:4792:19896 2:N:0:159
CCTGTTTGCTACCCATGCTTTCGAGCCTCAGCGTCAGTTGGTGCCCAGTAGACCGCCTTCGCCACTGGTGTTCCTCCCGATATCTACGCATTCCACCGCTACACCGGGAATTCCATCTACCTCTGCACTACTCAAGAAAAACAGTTTTGAAAGCAATTCATGGGTTGAGCCCATGGTTTTCACTTCCAACTTGTCTTCCCGCCTGCGCTCCCTTTACACCCAGTAATTCCGCACAACGCTTCCCCCCTAC
+
BBBAAFFFFFDFGGFGCBBAFGE24EEHHHHGEFF?EGGDCFGHGHGGFDFDHHEGGGGH1FEEGHF2BBGEGHHHHGGGCGGGHHHGG1EEHHHHHGEEEEFGHG/B<CHHGGDDGG1FGFHGGHBGFGHHH1?110?G0CHF1<DG0C1>1<<F<FDDDFB.<<</CGHE.CC/;;CEHHHHGHHGHH/900;;;0FFGGGD..B@GGGF/;9;B/;:A../:://;;/.;9-.9;9.9.;BBDB;E9
@M03896:38:000000000-B4D98:1:2110:4810:19896 2:N:0:159
CCTGTTTGCTACCCATGCTTTCGAGCCTCAGCGTCAGTTGGTGCCCAGTAGACCGCCTTCGCCACTGGTGTTCCTCCCGATATCTACGCATTCCACCGCTACACCGGGAATTCCATCTACCTCTGCACTACTCAAGAAAAACAGTTTTGAAAGCAATTCATGGGTTGAGCCCATGGTTTTCACTTCCAACTTGTCTTCCCGCCTGCGCTCCCTTTACACCCAGTAATTCCGGACAACGCTTCCCCCCTAC
+
ABBABFFFFFFFGGGFFFGGGGEGGFGHHGFGGGGGGHHHFFGFHGFGGH5FHHEEGGGHEEDEGHG2EFHEHHHHHGGGGGGHHHHGGGFGHHHHHFFGGEGHHEEBDGHHHHGHGGGHHBHHGHHGFGHHFGF11FGHHGHHDDHFFFGFHGGGFHHHBGBGH<@CCGHGGHGB;CGEHGHHHHGGHHHFBFFGGFGGGCGGGGGGGGGG/;FFBFBFDE.;BFBFFFF-.999A-B...;;FDFA9F
@M03896:38:000000000-B4D98:1:2110:4803:19916 2:N:0:159
CCTGTTTGCTACCCATGCTTTCGAGCCTCAGCGTCAGTTGGTGCCCAGTAGACCGCCTTCGCCACTGGTGTTCCTCCCGATATCTACGCATTCCACCGCTACACCGGGAATTCCATCTACCTCTGCACTACTCAAGAAAAACAGTTTTGAAAGCAATTCATGGGTTGAGCCCATGGTTTTCACTTCCAACTTGTCTTCCCGCCTGCGCTCCCTTTACACCCAGTAATTCCGGCCAACGCTTCCCCCCTAC
+
BBBBBFFFFFFFGFCGCGGDGGEFHGGHHGFGCGEEDFEGHGGHHGFHHHGHHHEEGGFHAEEEGGCGEGGEFFHHHGGGGFGHHHHGCDFGHHGHHGGGCEHHHGCB@FBGGFFDGFHHHHHHFFGGDFHHFF??1F0G0AG01>GDGAH1F<>GBFHHDG0<<.<//<GEGHGH;::CGEGCFG00GFFF0FGFFGFFDAGGEF9??E?9:;/99BFFD9?B/9//;F/--;-..;=.9.;9;;=F?:
@M03896:38:000000000-B4D98:1:2110:14557:21687 2:N:0:159
CCTGTTTGCTCCCCACGCTTTCGCACCTGAGCGTCAGTCTTCGTCCAGGGGGCCGCCTTCGCCACCGGTATTCCTCCAGATCTCTACGCATTTCACCGCTACACCTGGAATTCTACCCCCCTCTACGAGACTCAAGCTTGCCAGTATCAGATGCAGTTCCCAGGTTGAGCCCGGGGATTTCACATCTGACTTAACAAACCGCCTGCGTGCGCTTTACGCCCAGTAATTCCGATTAACGCTTGCACCCTCCG
+
BBBBAFFFFFFFGGGGFGGGGGGGEFGFFEHGGGEFGHHGHHHHGGGGHGGGEGGGGGGHHGGFGHEGGGGHGHHHHFHHHHHHHHHGGGGGHHHHHFGGGFBGFHGGFCHHHHHHHHHGGGGHHHGG.CEGFHG<<GHCGGECCGHHHHHHHG0CCCGHHF0CC9:/BFGGC??-@.BFFBFFFFF;FFFF//;B/:EFFFFFFFCFADCA:AFFFFFFFD./B///;BF.DADFF.=.;.9:F:D....
@M03896:38:000000000-B4D98:1:2110:14542:21698 2:N:0:159
CCTGTTTGCTCCCCACGCTTTCGCACCTGAGCGTCAGTCTTCGTCCAGGGGGCCGCCTTCGCCACCGGTATTCCTCCAGATCTCTACGCATTTCACCGCTACACCTGGAATTCTACCCCCCTCTACGAGACTCAAGCTTGCCAGTATCAGATGCAGTTCCCAGGTTGAGCCCGGGGATTTCACATCTGACTTAACAAACCGCCTGCGTGCGCTTTACGCCCAGTAATTCCGATTAACGCTTCCACCCTCC
+
CCCCCFFFFFFFGGGGGFFFGGFGGGGHGHHHGGEGGHHHHHHHGFEHHGGGEEEGGGGHGGFEGHFEEGGHHHHHGGHHHHHHHHFGGFFGHHGHHGCF@CGHHHGHGHHHGHHHHHHGGGGHFFFA.AEHHGCGHHFCGHHFGCGGCGFGFC:GGFHHHH0.:::CBFFE@-:B?AFGFBGFFFF/9;FF:FB;/FEFFFFDEFDFFFFF;DEFF?D=>F.:FFFFFFFDDDF/;ABD..;/BFFFFB
@M03896:38:000000000-B4D98:1:2110:8562:21810 2:N:0:159
CCTGTTCGCTACCCATGCTTTCGCTCCTCAGCGTCAGTTACTGCCCAGAGACCTGCCTTCGCCATTGGTGTTCCTCCTGATATCTGCGCATTTCACCGCTACACCAGGAATTCCAGTCTCCCCTACAGCACTCAAGTTATGCCCGTATCGCCTGCACGCCCGAAGTTAAGCCCCGGGATTTCACAGACGACGCGACAAACCACCTACGAGCTCTTTACGCCCACTAATTCCGGACAACCCTCCCCCCCCA
+
BBBABFFBBB2AGGFGGGGFFGEGGHGFHHGHGGGGGHHHGHHHHHHCHHCGGHHHHHHHFGFGFHBCFFGEHHHHHHHHHHGHHHGGGGFGFHHHHGG?CCGGGAGFEHFFHGEGGGHHHHGHGFBGHFHHFCF22@GHFGHHGBC0FDDG/FCHHGGECGC?<<<DG=FCGG?DD-::0C:GGBFF-;B-;9DFA;.EFF?AFFF.9.;9B/B//99:>DF.;BFF/9FF-A9;9A.:.9.9..;--9
@M03896:38:000000000-B4D98:1:2111:11372:4557 2:N:0:159
TACCGCGGCGGCTGGCACACAATTACCATAACGGTGTCGTGTAGATCTCGGGGGGCGCCGCATCATTATAAAAAAAAAATATTACCAGCCTCAATCCCATCTCTCTGTTATATTTCTACTTCAATCTCTTTTTTCACTTCTTTTCTTCAGACGCCATCTTATTACTTCGTATGAATCCCTCTGTAAACATATTTTTCATTTTGAGCATTATCATCCCGCCATTGCCACTCATTCTGATTCTGAACAACTTT
+
ABBBBDDB@B@DF?EECE2FEFHFFHFDDABGEF?GFBEF?12@3@F33BF///-<@::---.;0900000;FF9-@F-./////;//;.;:///:.999FFF//;/99/////////:/;//;;B/;;;//;-//;;/9/9/;9//;////--;../;F///;/B//.9.//;//9/99../;////////9///;/F9///..;99;//9/://..---.9/9;/;//:9//;//9///9/9//..///
@M03896:38:000000000-B4D98:1:2111:13787:6113 2:N:0:159
CCTGTTTGCTCCCCACGCTTTCGCACCTGAGCGTCAGTCTTCGTCCAGGGGGCCGCCTTCGCCACCGGTATTCCTCCAGATCTCTACGCATTTCACCGCTACACCTGGAATTCTACCCCCCTCTACGAGACTCAAGCTTGCCAGTATCAGATGCAGTTCCCAGGTTGAGCCCGGGGATTTCACATCTGACTTAACAAACCGCCTGCGTGCGCTTTACGCCCAGTAATTCCGATTAACGCTTGCACCCTCC
+
BBBABFFCFFFFGGGGEEEEFGFEGGGHHHHHEGGGGHHGHHHEEG1FHE0AEEEEGGGHGEGFGHE/EEEGHHGHHGGGGGHHHHHGGEFGHHHHHGDGGCGHHHEFCFHHHGHHGHEFGGGHHHFF.<<GFG/<DGF<CG=:0;;GGCCGHHCFHCGHHHHCCB///;CE?B?@FGBFGBFFEFB//:;FBBFF/.EF-@DFEF;A.9-;-;ABF:ABDDEB//;:BF/ADFF/F.;.;.;//;A.AD
@M03896:38:000000000-B4D98:1:2111:13774:6128 2:N:0:159
CCTGTTTGCTCCCCACGCTTTCGCACCTGAGCGTCAGTCTTCGTCCAGGGGGCCGCCTTCGCCACCGGTATTCCTCCAGATCTCTACGCATTTCACCGCTACACCTGGAATTCTACCCCCCTCTACGAGACTCAAGCTTGCCAGTATCAGATGCAGTTCCCAGGTTGAGCCCGGGGATTTCACATCTGACTTAACAAACCGCCTGCGTGCGCTTTACGCCCAGTAATTCCGATTAACGCTTGCACCCTCC
+
BBBAAFFFFFFFFGGG?EEFFGDFGGGHHHHHGGGGGHHHFHAGGEEGHAECEEEEGGGHGEFGGHE/EFGHHHHHGFG3FGHHHFHFGFGGHHHHHGDGGC?GGGC0CGGHHHFGHHHGGGGHHHG..<EHFH/<GG</CHD;0;GGG:0GHHHHHGHHHHHGFB9FBFFF??;BAFFFGFGGFFF9BBFFFFFFBFEEA@=DFF-.:A@D;9AFFFBFFF.;BBBBFFF.;DDFFFFA.;A/FFFFFF
@M03896:38:000000000-B4D98:1:2111:13796:6129 2:N:0:159
CCTGTTTGCTCCCCACGCTTTCGCACCTGAGCGTCAGTCTTCGTCCAGGGGGCCGCCTTCGCCACCGGTATTCCTCCAGATCTCTACGCATTTCACCGCTACACCTGGAATTCTACCCCCCTCTACGAGACTCAAGCTTGCCAGTATCAGATGCAGTTCCCAGGTTGAGCCCGGGGATTTCACATCTGACTTAACAAACCGCCTGCGTGCGCTTTACGCCCAGTCATTCCGATTAACGCTTGCACCCTCC
+
BBBBBFFFFFFFGGGG?EEFFGEFGGGHHHHGGGFGCHHHHHHHGGGGHD?EEEEGGGGHBEEEGHE/EEFHHHHHHFHHHHHHHFHEEFGGHHHHHABDFC?GGG<?FFGHGFGGFHHGGGGHFHFC.DEGFGC0<<=<<G000;CGHCGHHGHFHHHHHHHEC99/FFBE-9-9A.9BBBF;FFF/9FFFFFFFFFEFF>FFFFFD.99@;..9B.9;;..9/:9BFF/AD.A/B.;.:../;BDFFF
@M03896:38:000000000-B4D98:1:2111:25573:10566 2:N:0:159
CCTGTTTGCTCCCCACGCTTTCGCACCTGAGCGTCAGTCTTCGTCCAGGGGGCCGCCTTCGCCACCGGTATTCCTCCAGATCTCTACGCATTTCACCGCTACACCTGGAATTCTACCCCCCTCTACGCGACTCAAGCTTGCCAGTATCAGATGCAGTTCCCAGGTTGAGCCCGGGGCTTTCACATCTGACTTAACAAACCGCCTGCGTGCGCTTTACGCCCAGTAATTCCGATTACCGCTTCCACCCTCC
+
BBBABFFFFFFFGGGGCEEFFGEGGGGHGHGGEEGGGHHHGHDHFG?GHGGGEGGGFFEGBEFGGGDEEEGHHHHHGEHFHHHHHHHFGGGGHHHHGDDGG@?FHFBFFGHFHHHFHHHGGGGFHHF--<ACAG/0CG0/CG;::;CGC0:GHGFFFCFGGGB.90/:/0CE-?B?--;9B/;9FFF9/;BBFFBFF.AF-B@F.;-A.A-9-.AB9.9@BA./9/B/BB/.99./;.9-:.;BFFD.A.
@M03896:38:000000000-B4D98:1:2111:21614:11569 2:N:0:159
CCTGTTTGCTCCCCACGCTTTCGCACCTGAGCGTCAGTCTTCGTCCAGGGGGCCGCCTTCGCCACCGGTATTCCTCCAGATCTCTACGCATTTCACCGCTACACCTGGAATTCTACCCCCCTCTACGAGACTCAAGCTTGCCAGTATCAGATGCAGTTCCCAGGTTGAGCCCGGGGATTTCACATCTGACTTAACAAACCGCCTGCGTGCGCTTTACGCCCAGTAATTCCGATTAACGCTTGCACCCTCC
+
BBBBBFFFFFFFGGGGGGEFGGEGGGGHGHHG?EEEGHHHHHHHGGEHHGFGEEEGGGGHHGGGGHEEEEFHHHHHHGHHHHHHHHHGGGGGHHGHHGFFFC?GHHBFGHGHHHHHHHHGGGGHFHG.<EEHBH/<<GG<<GD;:CCGBCFHHHHHGGHHHEG.;9;:FFGG??@?G?FGGFFBFFF;/FFFFFFFFFFFFFFFFFFADDCF-AEFBEFFFFE/F///;FBDA.9/F.BD...:9;D.ED
@M03896:38:000000000-B4D98:1:2111:2047:12383 2:N:0:159
TACCGCGGCTGCTGGCACACAATTACCATAACGGTGTCGTGTAGATCTCTGTGGTCGCCCTATCACTAAAAAAAAAAAAAATAAAACACATATCTCCACTACGTCTCGTAGACAACCAACCACACTAATACTCAATCTACAATATACAGCATTTCATACCTGCATTCATATCACATTCATCACCTTACATATTAACAGTCATCTATAAACTCATACAGAACCTTTGCCTACCTAACTAACTGTACACTTTT
+
ABBBBBADBBBAGGFACA2EEFGHFHHFFGHHGEE2AB1F1BB5555D55555223A011023BF5D43BB3/>///<<</02?2?B/?/22>222222222/00<00////110.>...>....//<000=00/00000=000000;00;:00:0000/00./;00000;000000009000/000/0000000000000000;9//////////////...///////;.9//9///////9//////9
@M03896:38:000000000-B4D98:1:2111:2816:13784 2:N:0:159
GCGAATCACTTACCGCGGCGGCTGGCCCACACTTACCATAACGGCGTCGTGTCGACCCTCGTGGCCGCCGTTCCACTTAATAAAAACACATTACACCTCTACCCTCATCCTTCCGCTTTACACTCACACACTCTATATCACCCACTTCAACTTCCCCACCTACTATTTTCTCTAAACTTTGCCCTATCCACTTGCCACCAATCGCATATTCCTTACACCCCTGTACCTCCAGCCAGCGCTATCCCATGAAT
+
111>1A11CFD1BGFG?00AA?/A/E0GEGC/>GGDCFFGECEC///EEE//0///>/0//<///0/<<///002111?111111?A/?/111<1100<1>1101.000000=/..<<.::0:0//;0/.;//0;C00000/;.9.000000000///.9.//000900000////////////9-//9///////9/---//--9-;///9///;///---9//;//99-//;--------9////////
@M03896:38:000000000-B4D98:1:2111:8163:16702 2:N:0:159
CCTGTTTGCTCCCCACGCTTTCGCACCTGAGCGTCAGTCTTCGTCCAGGGGGCCGCCTTCGCCACCGGTATTCCTCCAGATCTCTACGCATTTCACCGCTACACCTGGAATTCTACCCCCCTCTACGAGACTCAAGCTTGCCAGTATCAGATGCAGTTCCCAGGTTGAGCCCGGGGATTTCACATCTGACTTAACAAACCGCCTGCGTGCGCTTTACGCCCAGTAATTCCGATTAACGCTTGCACCCTCCG
+
BCCBBFFFFFFFGGGGGFEFGGGGGGGHGHGHGGGGGHHHHHHHGFEHHGGGEFGGGGGHGGGGGHGGEGGHHHHHGHHHHGHHHHHGGGGGHHGHHFDGGCFHHHHHHHHHHHHFHHHGGGGHFG>A<CEHFHGGGHH<CGG0;CGGF:0GGHHHHHHHHH0CC099FFGG?FGF?EGGGGGGFFF0FFFFFFFFFEFF=CFFFFF;DDC@9:A0BED>DDEF00;BFFF..AD0;AB....:BFF?AD.
@M03896:38:000000000-B4D98:1:2111:18818:17556 2:N:0:159
TACCGCGGCGGCTGGCACACAATTACCATAACGGTGTCGTGTAGATCTCGGTGGGCGCCGCATCATTATAAAAAAAAAAAAAAGAAATCAAATAGAGGTGTAACAAAAAAAATAAAAAAAAAACAATAAATATAAAATCAAAAGATATATATTAAAAAAAGAGAGTGATAAAAACACAATAGACTACTGATCTCAATGCAGTGTGGATAGTAATGTAACATACACATAATACAGAACGAAATTGAGTGAAG
+
A?ABBCCCCCCCGGGGCBCFFFHHBGGFGGFHGGGHGHGGE1233BBGGH?1B?/1/>E//<?@3?D444BFDD>B/B//>-<.../0000000000//.000000..:-:-.0000:;----...///////://////////.////;////;///--:..../////////.....//////////////////////////9;///////////////;/////////////.;..../////////
@M03896:38:000000000-B4D98:1:2111:18819:17574 2:N:0:159
TACCGCGGCGGCTGGCACACAATTACCATAACGGTGTCGTGTAGATCTCGGTGGTCGCCGTATCATTAAAAAAAAAAAAAAGAGATCAAGAAAGACATATACAAGAAAAATAAAAACACAGAAGAGAAAAAAACGAAGAAGCCACAGTCACAGTTAGAAGAATCACAAGACACAATAACAGGAAGACAAAGTCTTATATAATGATGCATAGACGACATGTTGATGCGTGTAGTTACACACAGACAGTACAA
+
BBBB@BBDBDBBEF1EFAFFEA3GHHHHGHHHGGEHGHGFFGBFB3B3B111BE13/>>//>0044444BF3/@C??>//-..0011111<001///00<00000////..00000....:////.////.--.-....///.//..//////;//////////////;.9/..99/////.....//..//////////////////;////.---.///9////-....//////9/.../.../////
@M03896:38:000000000-B4D98:1:2111:24367:23156 2:N:0:159
CCTGTTTGCTCCCCACGCTTTCGCACCTGAGCGTCAGTCTTCGTCCAGGGGGCCGCCTTCGCCACCGGTATTCCTCCAGATCTCTACGCATTTCACCGCTACACCTGGAATTCTACCCCCCTCTACGAGACTCAAGCTTGCCAGTATCAGATGCAGTTCCCAGGTTGAGCCCGGGGATTTCACATCTCACTTAACAAACCGCCTGCGTGCGCTTTACGCCCAGTACTTCCGATTAACGCTTGCACCCTCCG
+
BBBBBFFFFFFFGGGGGEAAFGEEFGGHHHHHGGGGGHHGFHHHGEAGFG0EEEFGGGGHGEGGGHF>>EGHGGFHHGFFGGFGFGHFFGGGHHGHHDDGBCFGHHFGGHHHHHHHHGGFGGGHGGF.<CFFCG/<<G0/<C000;CGCC;CHGHHHGHHHHFAC0;:/FGF-9;?BABFFGGFFFF/;;FFFFF:BAEECBFFFFFFFFFF9:ABFFA=DDFFF/:FFFFFADFFF?FDEFEBFFF?EF.
@M03896:38:000000000-B4D98:1:2111:16463:27465 2:N:0:159
TACCGCGGCTGCTGGCACACAATTACCATAACGGAGTCGTGTAAAGATTGCTGGGGGCCGGATACTTTAAAAAAAGTAAAAATCAAAAGTTAATAAAAGTGAATGAAAAAATAATCAACTCTAAATGCTCTGACTGTAACGAAAAGCAATCATTCGTTGAGGAATAGTAAGCGGTTAATACAGGAACTAGTGAAATAATTGTACTCATATACTGCAGTGTCGACCACAATACTATATTACTTATATATAAT
+
>AAA11>@A0>0A11001000A1D1BB12BFEEE///B/F//022211111211/////////>11@22211@///122221011111012222221111122>21111?>011@@110111111111111111111111....-/.//0000000<//.//0/00:;0000--.-.000000/./.00000000000;00000;00;;0000000/9/;/---9----/////9////////////////
@M03896:38:000000000-B4D98:1:2112:22591:3552 2:N:0:159
CCTGTTTGCTACCCATGCTTTCGAGCCTCAGCGTCAGTTGGTGCCCAGTACACCGCCTTCGCCACTGCTGTTCCTCCCGATATCTACGCATTCCACCGCTACACCGGGAATTCCATCTACCTCTGCACTACTCAAGAAAAACAGCTTCGAAAGCAATTCATGGCTTGAGCCCATGGTTTTCACTTCCAACTTGTCTTCCCGCCTGCGCTCCCTTTACACCCAGTAATTCCGGACAACGCTTGCCCCCTAC
+
>A1>>DF1FF3FGG11ABF3GGECFEEHFGFGAEEEEGH11A/BFGFGGB1ABFEAEGFHAAA?EBF1111BDBEHFAAEEE/FFDG?EEEEHFHFH/EEGCHFF///<CHHHHB2BBGGFHB<1@DG11@1@@111<0?0CCC0FB1-<0.>FFFFFHH000.<.-.<CCE.::/:;.;C0;GFCG0:G/00;;00;99.@AG..-A@BCA/00/BBBBBA-/:B/9:B/--9-A--;-;;-BBE@@EF
@M03896:38:000000000-B4D98:1:2112:8240:4413 2:N:0:159
CCTGTTTGCTACCCATGCTTTCGAGCCTCAGCGTCAGTTGGTGCCCAGTAGACCGCCTTCTCCACTGGTGCTCCTCCCGATATCTACGCATTCCACCGCTACACCGGGAATTCCATCTACCTCTGCACTACCCATGTACAACAGCTTCGAAAGCCATTCATGGGTTGAGCCCATGGTTCTCACTTCCAACTTGTCTTCCCGCCTGCGCTCCCCTTACACCCAGTAATTCCGGACAACACTTGCCCCCTACG
+
AA1>>FF1DF31F11AFBF3FEECH?EG0AAEEEG0EHG11/BFGGF/F1121FE/EG?11111AF10101B@110E/>/>/>BBGHCEE?EGEHFC//EE?1<0////<BFFH2DDG11D<<1<@FC1FG0<1001@11?GFFCGH1-<0..00<=FGFFF0.C.<//0<C./:/:;0<C0:;GHB:;GF0;;GC009C.-AC9.-9ABA;.:.9BF/;;--9B/FFFB/9-9;99-;///:BBA@9EF-
@M03896:38:000000000-B4D98:1:2112:22485:4862 2:N:0:159
CCTGTTTGCTCCCCACGCTTTCGCACCTGAGCGTCAGTCTTCGTCCAGGGGGCCGCCTTCGCCACCGGTATTCCTCCAGATCTCTACGCATTTCACCGCTACACCTGGAATTCTACCCCCCTCTACGAGACTCAAGCTTGCCAGTATCAGATGCAGTTCCCAGGTTGAGCCCGGGGATTTCACATCTGACTTAACAAACCGCCTGCGTGCGCTTTACGCCCAGTAATTCCGATTAACGCTTGCACCCTCC
+
BBBBBFFFFFFFGGGGEEEFFGEEFGGHHHHGGGEFGHGHHHHHGGDHHGGGEEEEGGGHGGGGGHEEEEFHHHHHHGHGGGHHHHHFGEEFHHHHHGFGGFHHHHC?CGHHHHHHHHHGGGGHHFFCCDGHHHGGGHFCGHDCCGHGBGCGFHFHFCGHFHC::9;CFFGGCA?ACFGGGFGGFFF9BFFFF/BF/9EEFFFD?FFDFDFF-:.BFEDBFDE/;BBFFFF...AFFFF.;.9;;BD?FF
@M03896:38:000000000-B4D98:1:2112:22473:4875 2:N:0:159
CCTGTTTGCTCCCCACGCTTTCGCACCTGAGCGTCAGTCTTCGTCCAGGGGGCCGCCTTCGCCACCGGTATTCCTCCAGATCTCTACGCATTTCACCGCTACACCTGGAATTCTACCCCCCTCTACGAGACTCAAGCTTGCCAGTATCAGATGCAGTTCCCAGGTTGAGCCCGGGGATTTCACATCTGACTTAACAAACCGCCTGCGTGCGCTTTACGCCCAGTAATTCCGATTAACGCTTGCACCCTCC
+
BCCBBFFFFFFFGGGGCEEFFGEFGGGHGHHGEGGEGHHHHHHHGGGHHCAEEF@FGGGHGEGGGH?>EEGHHHHHHGGFGGGGHHGFGEGEHHHHHDCGCCFHHHF??FHHHGHHGHHGFFGHHHE..CCGHHGDDHH/CGG0:CGHHGHHHHHHFCHHHGFAC9CFBFFFAG-?BAFGBBFGFFF:FFFFFFFFFFFEBACDFFAD?D=D;A9FFEABFD?9B//BFFFFDAFB:DD.:A.;;BD.EF
@M03896:38:000000000-B4D98:1:2112:10602:9641 2:N:0:159
CCTGTTTGCTCCCCACGCTTTCGCACCTGAGCGTCAGTCTTCGTCCAGGGGGCCGCCTTCGCCACCGGTATTCCTCCAGATCTCTCCGCATTTCACCGCTACACCTGGAATTCTACCCCCCTCTACGAGACTCAAGCTTGCCAGTATCAGCTGCAGTTCCCAGGTTGAGCCCGGGGATTTCACATCTGACTTAACACACCGCCTGCGTGCGCCTTGCGCCCAGTAATTCCGATTACCCCCTGCACCCTCCG
+
AABABFFBFFFFGGBEAEEFGGEE?GGGGHHHGFEEADGHDHCHEEACGECEEE0EEAEHEEEGGH?///FGFHHHGEF?FEFHH3FEFE?DHFFHHGDFC@DGFGCF?FGHHHBHHHHGGFFFBHF>.CEHGC<<DGF/<C:0:0CGFB0<:C/G;CGHGHB.99/99;9A9BAB?DFGG/B/BBFB/999B////.;D>C=AEE-9AD-9.;D/9--9BD.://9/;;999.9/;/;-;..9;BDEAA.
@M03896:38:000000000-B4D98:1:2112:10620:9641 2:N:0:159
CCTGTTTGCTCCCCACGCTTTCGCACCTGAGCGTCAGTCTTCGTCCAGGGGGCCGCCTTCGCCACCGGTATTCCTCCAGATCTCTACGCATTTCACCGCTACACCTGGAATTCTACCCCCCTCTACGAGACTCAAGCTTGCCAGTATCAGATGCAGTTCCCAGGTTGAGCCCGGGGATTTCACATCTGACTTAACAAACCGCCTGCGTGCGCTTTACGCCCAGTAATTCCCATTAACGCTTGCACCCTCC
+
ABBAAFFFFFFFGGGGEEEFFGEEGGGHGHHHGGGGGHGHHHGHGGDGHGGGEEFGGGGHGGGGGHEEEGGHHHHHHHHHHGHHHHHFFEFGHHHHHGDGGCFHHHFF?GHHGHHHHHHGGGGHHHG.<CEHHFGGDHD/CG<0:;CGHHCGHHHFGGHHHH0.:9/9:CFF@B---:9FFFGGEFF9FFFFFFF/BFAEFFFFEF;AAD;@@A9BFEACFD.9B/;BFF/:B9//;.:.;AA/BFDAEF
@M03896:38:000000000-B4D98:1:2112:10628:9659 2:N:0:159
CCTGTTTGCTCCCCACGCTTTCGCACCTGAGCGTCAGTCTTCGTCCAGGGGGCCGCCTTCGCCACCGGTATTCCTCCAGATCTCTACGCATTTCACCGCTACACCTGGAATTCTACCCCCCTCTACGAGACTCACGCTTGCCAGTATCAGATGCAGTTCCCAGGTTGAGCCCGGGGATTTCACATCTGACTTACCAAACCGCCTGCGTGCGCTTTACGCCCAGTACTTCCGATTACCGCTTGCACCCTCC
+
BBBAAFFFFFFFGGGG?EEFFGEEEFGHHFFFFFE2AADFGHDHGEAFF?EGEE>EEEFH1EEEEH1EE/FEGFHHHGHBGBFGH4FAEEEDGHHHHG@C/@FGHGF0?FGHHHHHGHHGGGGGGHFC.CAGGH/.<AC<CGC00;;GHC0C0:0C;;CHHH0.99//9CFE---;9DFGFBFFBBF/:FF/9/B//.:ADFF.9.-;AD;DBDEBB.A-BA.9BFFBFFD9A.9/;.@-..:/FFFFFF
@M03896:38:000000000-B4D98:1:2112:11746:10233 2:N:0:159
CCTGTTTGCTCCCCACGCTTTCGCACCTGAGCGTCAGTCTTCGTCCAGGGGGCCGCCTTCGCCACCGGTATTCCTCCAGATCTCTACGCATTTCACCGCTACACCTGGAATTCTACCCCCCTCTACGAGACTCAAGCTTGCCAGTATCAGATGCAGTTCCCAGGTTGAGCCCGGGGATTTCACATCTGACTTAACAAACCGCCTGCGTGCGCTTTACGCCCAGTAATTCCGATTAACGCTTGCACCCTCC
+
BBBBBFFFFFFFGGGGEEEFGGEGGGGHGFHGGGFGGHHHHHHHGGDGHGGGEEEGGGGHGFGGGHEEEGGHHHHHHGHGHGHHHHHGGFGGHHHHHGCGGFGHHHGGGHHHGHGFHHHGGGGHHHGA<CGHHGHFGHFCCGDC;CGHHGGHHHFHGGHHHHFGCB//CFGGBDGGCGGGFBFFFFF0BFFFFB::BAFFFFFFFFCADFFD;AABFFFFFFEBFFF0FFFFDFDFF?DB9E9;FFFEFF
@M03896:38:000000000-B4D98:1:2112:22383:11330 2:N:0:159
CCTGTTTGCTCCCCACGCTTTCGCACCTGAGCGTCAGTCTTCGTCCAGGGGGCCGCCTTCGCCACCGGTATTCCTCCAGATCTCTACGCATTTCACCGCTACACCTGGAATTCTACCCCCCTCTACGAGACTCAAGCTTGCCAGTATCAGATGCAGTTCCCAGGTTGAGCCCGGGGATTTCACATCTGACTTAACAAACCGCCTGCGTGCGCTTTACGCCCAGTAATTCCGATTAACGCTTGCACCCTCCG
+
CCBBBFFFFFFFGGGGEEAFFGEEEGGGCFHHGEEEEGGHFHGHGAAGHEEEFEEGGGGHGGGGGHDE@EGHHHHHHFGDHHHHGGHGGEGGHHFHHFDFCBGHHH202?FGGGHHHHHGGGGHHGG?A?DHHG<DDCD<CGF0:;GGHFGGFFHHGCHHHH0:/;/;CGFG9@--?9FFGFGGFFF;/FFFBFFFFFFEFFFFFFAA.;-@@D.:BADAFF./9/9;FF/.;;AFFFF.;.;/;BDAED.
@M03896:38:000000000-B4D98:1:2112:27450:11407 2:N:0:159
CCTGTTTGCTCCCCACGCTTTCGCACCTGAGCGTCAGTCTTCGTCCAGGGGGCCGCCTTCGCCACCGGTATTCCTCCAGATCTCTACGCATTTCACCGCTACACCTGGAATTCTACCCCCCTCTACGAGACTCAAGCTTGCCAGTATCAGATGCAGTTCCCAGGTTGAGCCCGGGGATTTCACATCTGACTTAACAAACCGCCTGCGTGCGCTTTACGCCCAGTAATTCCGATTAACGCTTGCACCCTCC
+
BCCABFFFFFFFGGGGEEEFGGEEGGGHHHHHGGEGGHHHHHHHGFEHHFCCEEEGGGGHGGGGGHEEEFGHGHHHHGHHHHHHHHHGGFGGHHHHHGDFGCGHHHGGFHHHHHHGGHHGGGGHHHGC?EGHHGGGGGF/CG0;:CGHHHFHBFGHFGHHHHB.:9;;FGGECG??GDGGFFGFFFF;BFFFFFFFFFFFFFFFFFFDFD;C-;.BF.9CFF./;9FFFFF.:.9FFFF.AFA/BFFFFF
@M03896:38:000000000-B4D98:1:2112:27426:11411 2:N:0:159
CCTGTTTGCTCCCCACGCTTTCGCACCTCAGCGTCAGTCTTCGTCCAGGGAGCCGCCTTCGCCACCGGTATTCCTCCACATCTCTACGCATTTCACCGCTACACCTGGAATTCTACCCCCCTCTACTACACTCAAGCTTCCCAGTATCAGATGCATTTCCCAGTTCGGCCCCGGCCATTCCCCATCTCACTTAACAAACCCCCTCCGGGCGCTTTCCGCCCATACATCCCGATTACCGCCTCCCCCCACCG
+
ABBAAFFCDFFFGGFGEEAAFGAE?GGG23BAEEEAEHGD5DGHGE1B3A1ABAAAEEEG1BEEEC?/>/?FGGGGH223BFGHHHHGG/E??GGHH?EEEE3FF2F0?2DHFDHFBG/BCDGH1<1111?GHE11<F11>F111=1F1100<<<00000D00<<0.--;--;:---9;00;F//9000000;;;09.;..;9-...--;-9;../9..;@.//9///;9?.-../;.--..9.;A--;..
@M03896:38:000000000-B4D98:1:2112:14332:11764 2:N:0:159
CCTGTTTGCTCCCCACGCTTTCGCACCTGCGCGTCAGTCTTCGTCCCGGGGGCCGCCTTCGCCACCGCTATTCCTCCAGATCTCTACGCATTTCACCGCTACACCTGGAATTCTACCCCCCTCTACGAGACTCAAGCTTGCCAGTATCAGATGCCGTTCCCAGGTCGAGCCCGGGGATCTCACATCTCACTTAACCAACCGCCTGCGTGCGCTTTACGCCCAGTAATTCCGATTAACGCTTGCACCCTCC
+
AAA>AFF1FFFFFECEEEE0FGEFCGEHF00EAGGCGHFD2AG0BE/AA//>>EEEEGEHC>EEEHE/<B/FDDBF<0F1FGGGHHHFCCCGHHHHGC@GGC1>FGB00CGHHGHFFHECC?A/0<CC..:0;0/;990;;F;000;CB00CFE09CAFFFFB.;/;-;-@A999-;9-;F//9FFF/BF////;//9-:=-@FEF-;AB@?-9ABF-99@?-9:/9:BBB---99BB;?--9/99;AEB
@M03896:38:000000000-B4D98:1:2112:6496:14950 2:N:0:159
TACCGCGGCGGCTGGCACACAATTACCATAACGGTGTCGTGTAGATCTCGGTTGGCGCCCTATCATTAAAAAAAAAACCAATAAAATACAGGAATCCACCAGTATTCAATATAATGAGCTACACACACAATGAAGACAAGACAGCATATCATCAAGTATAGAGTGTAGCAGAACCGATTCATAAAATGTATACTCAGAACGAACACTCGGCACACGCTGAAAGATACACACAGTACAGTAGATAACTGAAA
+
AAAA@@11>@DDEA?EC1ACEFBGBHF1AFGFC?///B/?//0122B220/////1/?E/>B1122B>111B<////////?111111111000111110.0=1111111111<111000000<0....<000000///.////./0000000000;00000000000000///.-9-.00//////9;9/////////-------//------------//////////---/////;:///////////
@M03896:38:000000000-B4D98:1:2112:19606:16989 2:N:0:159
CCTGTTTGCTCCCCACGCTTTCGCACCTGAGCGTCAGTCTTCGTCCAGGGGGCCGCCTTCGCCACCGGTATTCCTCCAGATCTCTACGCATTTCACCGCTACACCTGGAATTCTACCCCCCTCTACGAGACTCAAGCTTGCCAGTATCAGATGCAGTTCCCAGGTTGAGCCCGGGGATTTCACATCTGACTTAACAAACCGCCTGCGTGCGCTTTACGCCCAGTAATTCCGCTTAACGCTTGCACCCTCC
+
ABBAAFFFFFFFGGGGEEE2FGGGGGGHHBGGFGGGGHHCEGGGGEAFGECGEEEGGGGGFEEFGHE/>>/FGHHHHFHHFGGHGHHFEFGEHHHGHGGGGGFHHHB02FDHGHHFHHHGGFGHHHG?<<EHHG/DGC0/<G0:0;CCG:CGHHFFGCHHGHF./0/9CFGGB9?-;A/BFGFFFFF/;BFFBF9/B.AEAFADFFBDFFAB;.:FF..@=DF/BB//BF/.9.;/;AD:..9:9;:AFF
@M03896:38:000000000-B4D98:1:2112:19592:17001 2:N:0:159
CCTGTTTGCTCCCCACGCTTTCGCACCTGAGCGTCAGTCTTCGTCCAGGGGGCCGCCTTCGCCACCGGTATTCCTCCAGATCTCTACGCATTTCACCGCTACACCTGGAATTCTACCCCCCTCTACGAGACTCAAGCTTGCCAGTATCAGATGCAGTTCCCAGGTTGAGCCCGGGGATTTCACATCTGACTTAACAAACCGCCTGCGTGCGCTTTACGCCCAGTAATTCCGATTAACGCTTGCACCCTCC
+
BCCBBFFFFFFFGGGGEEEFFGEGGGGHGHHGGGEFGHHHHHHHGGEHHGGGEEEGGGGHGFGGGHEEEFGHHHHHHGGGHHHHHHHFFEGGHHHHHDCDGCGHHHFFGHHHGHHGHHHGGGGHHHFC>CEHHHGGGHH<CGD:::GGHF:GHHHFCGHHHHEE:C9:BFGGADACAEGGGGGGFFF/9FFFFFFFFFFFFFFFFFFFFFFF>9EFBADDF?E/99BFFF/.9:DFF.C..A9;;FD.AD
@M03896:38:000000000-B4D98:1:2112:25090:18563 2:N:0:159
CCTGTTTGCTCCCCACGCTTTCGCACCTGAGCGTCAGTCTTCGTCCAGGGGGCCGCCTTCGCCACCGGTATTCCTCCAGATCTCTACGCATTTCACCGCTACACCTGGAATTCTACCCCCCTCTACGAGACTCAAGCTTGCCAGTATCAGATGCAGTTCCCAGGTTGAGCCCGGGGATTTCACATCTGACTTAACAAACCGCCTGCGTGCGCTTTACGCCCAGCAATTCCGATTAACGCTTGCACCCTCC
+
BBBBBFFFFFFFGGGGEEEFFGEEEGGHFHHHEGEGGHFHHHGHGGGGHG?EEE>EFGGHFEGGGHEE>EGHHHGHGGGFHGHHHHHFGEGGHHHHHFCGCCFHHHCCCGGHHHEFHHHGGFGHHGGA.ACHHHGFDGF/<G0::;GGGGGFHHGHCCGHHHG.:9/9FGGFAD??GAFGFFFFFFF9FFFFFFFFFFFFFFFFFFAADDFF-AEFF.DCFF..;9BFFFF.;.A/BDF?.AA/;FF?ED
@M03896:38:000000000-B4D98:1:2112:23439:18577 2:N:0:159
CCTGTTTGCTACCCATGCTTTCGAGCCTCAGCGTCAGTTGGTGCCCAGTAGACCGCCTTCGCCACTGGTGTTCCTCCCGATATCTACGCATTCCACCGCTACACCGGGAATTCCATCTACCTCTGCACTACTCAAGAAAAACAGTTTTGAAAGCAATTCATGGGTTGAGCCCATGGTTTTCACTTCCAACTTGTCTTCCCGCCTGCGCTCCCTTTACACCCAGTAATTCCGGACAACGCTTGCCCCCTAC
+
BBBBBFFFFFFFGGGGGFGFGGEEGGGHHHHHGGGEGHHEAAFGHHFFGF55FHEEGGGHGEEGGHH2BFFEFHHHGGGGGFCHHHHGFFGGHHHHHDEEGFHHHFE@CFHHHHFHHHHHHHHHHGHHFFHDHH1DGHFHHGEF1FGFF.FGHHHHGGHHFHGEG.<<CGGFHFC/;CCEHHHHHHHHFHHGBFFFFFFFGGGGGGGGGGGGF0BFBFFFDEEFFFFFFFE-A>@AACFAA.EFFFF=EF
@M03896:38:000000000-B4D98:1:2112:25101:18580 2:N:0:159
CCTGTTTGCTCCCCACGCTTTCGCACCTGAGCGTCAGTCTTCGTCCAGGGGGCCGCCTTCGCCACCGGTATTCCTCCAGATCTCTACGCATTTCACCGCTACACCTGGAATTCTACCCCCCTCTACGAGACTCAAGCTTGCCAGTATCAGATGCAGTTCCCAGGTTGAGCCCGGGGATTTCACATCTGACTTAACAAACCGCCTGCGTGCGCTTTACGCCCAGTAATTCCGATTCACGCCTGCACCCTCCG
+
BBBABFFFFFFFGFGGEEEFFGAEFGGHFHHGG2AEFHHHHHDHGFAHHGCEEE@EFGGHGGGGGHA/>EFHHHHHHFFGHHHHHFHGGGGGHGGHHGB>BBFGHHGE<GGGHHGFHHHGCGGHGHG.<<EHHHHGFHH<CG00;:CGHGFFHHHHHCHHHH0C/;/C/0;EDG??-9CFBBF9/F//9BFFF/:BBAFFFF>.AA9AAA=@@.;//ADADDA9/BFBF/9.9:/:;9..9.;.;;.AAD9
@M03896:38:000000000-B4D98:1:2112:23431:18597 2:N:0:159
CCTGTTTGCTACCCATGCTTTCGAGCCTCAGCGTCAGTTGGTGCCCAGTAGACCGCCTTCGCCACTGCTGCTCCTCCCGATATCTACGCATTCCACCTCTACACCGGTAATTCCATCTACCTCTGCACTACTCAAGTAAAACAGCTTTGAAAGCAATTCATGGGTTGAGCCCCTGGTTTTCACTTCCAACTTGTCTTCACGCCTGCTCTCCCTTGACACCCAGTCATTCCGTACAACGCTTGCCCCCTAC
+
AA11>FF1D33BGB1AABB3FB1AGGGGFHFB0EE0EFGF1AAGGHF/F112AA/?EEA1A///?BB1111B@@FE0///E/@BFGGCE/?EEB2F00BEGBGG0</</<>2>F2BB111B1B11B>B11@1@F112@2FBG/00FF1<<11?0G<F1DFD1<.<.-01<0C....<0.<=G<=0:0;CG/00::0CC0::C..:./;09BB/;/09099.../0;0;;0/999;09-;;---/;9=@-9
@M03896:38:000000000-B4D98:1:2112:6380:20775 2:N:0:159
TACCGCGGCGGCTGGCACACAATTACCATAACGGTGTCGTGTAGCTCTCGGTGGTCGCCGTATTATTAAAAAAAAAAAGATACACCACACGTGATTTCATCACAATCTTCTTACTTTATACACAAAACCCCTTATTCACACCCAATCAACGATCCAAATAGACTACCTTATATGTCCTCGACTCGTCACCTACGTTCACGTCTCACTATCACATCACTGATAGCATCACTACCATTTTAGCCACATACAT
+
AABAABB?DD??EE?EGEBFEFFGDHFFBFDGFEDAEFEE112333B33>1?11?B/>E/>E0344?F4FGE/<</////111110/////0..011111111111<00000000000000000....:..../0;0000/....//00/.....0000090000//000000/////9..-....9../9//.9/.//.....///;////////////////////////.//////////..9////
@M03896:38:000000000-B4D98:1:2112:6393:20794 2:N:0:159
TACCGCGGCGGCTGGCACACAATTACCATAACGGTGTCGTGTAGATCTCGGAGGGCTCCGTATCATTAAAAAAAAAAAAAACATAGAATAGTGGGGACCACGGTAGATAAAGAGAAAGAAACTAAATTATATGAACTAGAAGAACAAATGTGAATAGTAAGACGATCGATATGTGCGTATACAGACTGACAAATTCTCTATCGCTAGAATAGGTGTCTAGGATCATTGGGTGTATAATACATGTAACATGT
+
A1AAADDDDD@DAE/AE10FEA1FGGHF2D1FEEEG>1EG?/>122B2@F//>>//0/?//B>02222F1BE@@/@/<///..>111111111<.-.<....-...0000000://///.//9000000;000000000000/////.0;0000000000;0/--9------////----/////-;///;/-/9///////-----://///////9//////-//9/----/////////:;///////
@M03896:38:000000000-B4D98:1:2112:6642:25592 2:N:0:159
CCTGTTTGCTCCCCACGCTTTCGCACCTGAGCGTCAGTCTTCGTCCAGGGGGCCGCCTTCGCCACCGGTATTCCTCCAGATCTCTACGCATTTCACCGCTACACCTGGAATTCTACCCCCCTCTACGAGACTCAAGCTTGCCAGTATCAGATGCAGTTCCCAGGTTGAGCCCGGGGATTTCACATCTGACTTAACAAACCGCCTGCGTGCGCTTTACGCCCAGTAATTCCGATTAACGCTTGCACCCTCC
+
BBBABFFFFFFFGGGGEEEGGGEEEGGHFGHHGGEEEHHHGHGGEEEGG?0EEE>EGGGHGFGGGHEE>EFHHHHHHBFEGFDHHHGFFEAEGHGHHFDGGCFHHHGAGGFHGGHFGHHGGGGHDFF<.<CGHH<<DCD<CGG0:;GGH<:CGGHHGGGHHHB:::/99CFF?C9-9;BFBBFBFFF//BBBFFBBFAA;9BFDFF@;AADB;A.9FEFCF..:B9/BFFBA9;ABF.=..99/BFFFFF
@M03896:38:000000000-B4D98:1:2112:6630:25609 2:N:0:159
CCTGTTTGCTCCCCACGCTTTCGCACCTGAGCGTCAGTCTTCGTCCAGGGGGCCGCCTTCGCCACCGGTATTCCTCCCGATCTCTACGCATTTCACCGCTACACCTGGAATTCTACCCCCCTCTACGAGACTCAAGCTTGCCAGTATCCGATGCCGTTCCCAGGTTGAGCCCGGGGATTTCACCTCTGACTTACCAACCCGCCTGCGTGCGCTTTACGCCCCGTACTTCCGATTCCCGCTTGCCCCCTCC
+
BBBBBFFFFFFFGGFE2EEFFGEEEGGHFGHFEGF2EGHHFHFGAEAGH?00AE>EFGGG1EEAGH?E/EEGDGHHF/?EEEGFF4FFC/C/DGGFHGDF@@2?GCFG0<FGF1<F1??CFDGH<F..<<<DHC<0<G0/:C00:;:C0;C:.:0:C.;FB00.90//;BFGGCC9-AB/B/F/;AF/;BBBF/B9F.AFCFCDE?AA?A-9-9;/9;99=9-.-99/9B.AD9//;A--;../;9;-9:
@M03896:38:000000000-B4D98:1:2112:17456:26487 2:N:0:159
CCTGTTTGCTCCCCACGCTTTCGCACCTGAGCGTCAGTCTTCGTCCAGGGGGCCGCCTTCGCCACCGGTATTCCTCCAGATCTCTACGCATTTCACCGCTACACCTGGAATTCTACCCCCCTCTACGAGACTCAAGCTTGCCAGTATCAGATGCAGTTCCCAGGTTGAGCCCGGGGATTTCACATCTGACTTAACAAACCGCCTGCGTGCGCTTTACGCCCAGTAATTCCGATTAACGCTTGCACCCTCC
+
ACBAAFFFFFFFGG4EEEAAFG?EGGGHG3EGGEEEEHFHHHFHGG?FHEAEEEEFGGGHHGGFGHDE/>FFGHHHHFG3FBGHFGGFE/?EGHHHHGBBB@GHHGC?FB?GGHEGGHHGGGGHHFG?DDEGHH<D<G</<G0:0;<CGCFFCHBC;CFHHHBC:0//;CFEGA?-?AFFFBFBFFF//BFBFB9;BFFFDFA?EFDDDFFF-A.:FAFCFB.B9//BFFB9A9ABF?B..../;BDFFF
@M03896:38:000000000-B4D98:1:2112:23096:26500 2:N:0:159
TACCGCGGCTGCTGGCACACAATTACCATAACGGTGTCGTGGAGATCTCGGTGGGCGCCGGATCATTAAAAAAAAAAAAGAAAATCCACCTTTCTCATATCAAATCTTCCATACTACAATCATCAACAACCTACCCTACTCCTCAATCTTCCTACTCATCTCAATTCAATACTCACATCCTCCATCGTGCTCTTCACCTCGTCATATCTCTCTTATATTAACCCTACCCTTATACTACAATACACACACT
+
AAABBADDBDD?GCFEG32F?FEGFHHFFFGHFCAABFEEE11133355A1BA10100/>/>1>1@BE4BB3////>////<2<2221100?1111111?111111111<1><<111111100=00/0..<//<..0/.0::0/00::0000;0:0000000000000000:;00/000/09//0;...:.;////9/;9....;////////////9/////......9//9//////;//////;../
@M03896:38:000000000-B4D98:1:2113:24605:5805 2:N:0:159
CCCGTTCGCTCCCCTGGCTTTCGAGCATCAGTGTCAGAACCGGCCCAGAAAACCACCTTCGTCACCGGCGTTCCTGCCAATATCTAAGGATTTTACCCCTACACTGGCAGTTCCGTCTTCCTCTACCGTCCTCAAGCCTGGCAGTTTCAACTGCAAGTCCGGAGTTGAGCTCCGGGTTTTCACAGTCGACATGCCAGTCCACCTACGCTCCCTTTACGCCCAGTGCTTCCGAGTAACGCTCGCCCCCTAC
+
BBBBBFFBBBBBGGGECFAEGGEAFEAFGBGGHHHHHGHGHCCGGGGHHHFHHGGFGHFGFCEFGHDEEEFGGHEFGHGHGHHHHHHHFHGHGFGHHHGFFGGHHBGGGDFDHHB2F@FHHHHHGHF@?EEGFHHDGFG0/F<DFDGHGFHFHGF1<D=GDG??<<0;/CFGHD@@.;;:BFFFB;C..;E?F00C:0;CFF?FFFADEAFF.BB/;.9;@.9;9/9:FFD.-;9BF.9.A9;@DFD-.;
@M03896:38:000000000-B4D98:1:2113:24622:5815 2:N:0:159
CCCGTTCGCTCCCCTGGCTTTCGAGCATCAGTGTCAGAACCGGCCCAGAAAACCACCTTCGTCACCGGCGTTCCTGCCAATATCTAAGGATTTTACCCCTACACTGGCAGTTCCGTCTTCCTCTACCGTCCTCAAGCCTGGCAGTTTCAACTGCAAGTCCGGAGTTGAGCTCCGGGTTTTCACAGTCGACATGTCAGGCCACCTACGCTCCCTTTACGCCCAGTGCTTCCGGGTAACGCTCGCCCCCTAC
+
BBBBAFFAAABBGGGGCFFGGGEFHEEGHFHHHHHHHHHGHCEEGGGG1B3FGGAGGHHHEFFHGHGEE?EEGHHFHHGGHGHHHHHGFHHHHHHHHGHGGFFHHBFGHDGHGHDGFGGHHHGGGHHGFDGDDFF1GGF?CG<<<FGHFHHHBGG1<0=DDG.<C<0;;CC:GFCC::CEFBGFF9C;EBFDFFFFB/;AEGGGGF.-:;AEFFF/FEABF..///;;BFA--.-/;99AD-9BDDFB9F
@M03896:38:000000000-B4D98:1:2113:18123:8272 2:N:0:159
CCTGTTTGCTCCCCACGCTTTCGCACCTGAGCGTCAGTCTTCGTCCAGGGGGCCGCCTTCGCCACCGGTATTCCTCCAGATCTCTACGCATTTCACCGCTACACCTGGAATTCTACCCCCCTCTACGAGACTCAAGCTTGCCAGTATCAGATGCAGTTCCCAGGTTGAGCCCGGGGATTTCACATCTGACTTAACAAACCGCCTGCGTGCGCTTTACGCCCAGTAATTCCGATTAACGCTTGCACCCTCC
+
CCCCCFFFFFFFGGGGFFEFGGGGGGGHGGHHGGFGGHHHGHHHGDAGHGGFFGGGGGGHFGGGGHFEEFGHHHHHHHHHHHHHHHHGGGEGHHGHHGDGCDEHHHFFGHHHHHHGHHHGGGGHHHGGGGGHGHGGGHD<GHHCC:GGHFHFGHEG::GGHHB.:C/BFFGECDCDGGFGGEGGFFFBFFFFFFFFFFFEFFDDFFFFFDFF-;9/BADBFFF/BBBFFFFF.;AFB9D..:.:;FDFFF
@M03896:38:000000000-B4D98:1:2113:18141:8275 2:N:0:159
CCTGTTTGCTCCCCACGCTTTCGCACCTGAGCGTCAGTCTTCGTCCAGGGGGCCGCCTTCGCCACCGGTATTCCTCCAGATCTCTACGCATTTCACCGCTACACCTGGAATTCTACCCCCCTCTACGAGACTCAAGCTTGCCAGTATCAGATGCAGTTCCCAGGTTGAGCCCGGGGATTTCACATCTGACTTAACAAACCGCCTGCGTGCGCTTTACGCCCAGTAATTCCGATTAACGCTTGCACCCTCC
+
ABCABFFFDFFFGGGGEEEFGGFGGGGHCGHGGGGDGHHHFHHHEGEGGG0EEEEGGGGHFEGGGHE@EFGHHHHHGHFDGHHHHHHFGFGGHHHHHDBFGCGHHHHCGHHHHFDFHHGGGGGHGGFED?EHFGCDGH0<<GD:0CCFCCCHHGFHFGHHHG0::B/9BFGGGCDAAAFGFFGCFFB/;;BFFFFBFFFF=DFFFFFDFFFF@AEFFADAFDA/F/9BFFFDA.ABBDFB.A;/;FFFFF
@M03896:38:000000000-B4D98:1:2113:4984:9123 2:N:0:159
TACCGCGGCGGCTGGCACACAATTACCATAACGGTGTCGTGTAGATCTCGGTGGTCGCCGTATCATTAAAAAAAAAAAAAAAAAATAAATGTGGAATACATACAATCAAAACAAAAAATGCTAGCAAAAAGAAAATATAGTATAAATAACACTGAGTAGATACAATCTAGGAATGAGACTAATCATATTGAATAAAATGTGAACTGTGATGAACTGACTACACACGAAACACGTAGTAATCAACAGTGTAA
+
AAABBBBBDBBBGGGGGAAFEFHHHHHFGFCHGF1FAFEE??B3333BBCF11?13/>E/>/0B44B44B?GE//C?/</>----.<0=0000:00:0:000000;/0000:.9.9.-.00000/00//..9.//009000////;///////:9//////////9///////////////////////////////////////////////////9/;//9/.--9.-/.....;////////9/////
@M03896:38:000000000-B4D98:1:2113:3273:13082 2:N:0:159
CCTGTTTGCTACCCATGCTTTCGAGCCTCAGCGTCAGTTGGTGCCCAGTAGACCGCCTTCGCCACTGGTGTTCCTCCCGATATCTACGCATTCCACCGCTACACCGGGAATTCCATCTACCTCTGCACTACTCAAGAAAAACAGTTTTGAAAGCAATTCATGGGTTGAGCCCATGGTTTTCACTTCCAACTTGTCTTCCCGCCTGCGCTCCCTTTACACCCAGTAATTCCGGACAACGCTTGCCCCCTAC
+
ABCAAFFFFFFFGGGGFFFGGGEGHFGHHHHGEGGDGHHHFEEGHGHHHFGHHHFEGGGHFEGGGHHHFGHGHHHHGGGGGGGHHHGFFFGGHHHHHGEGF@FGHEE<CGHHGHHDGGHHHHHHHHHHHFHHHF111<CGFGHGBFFGAFFHHHGHGHHHGHHHG<<<CGGGGHFH;;GFHGHFHHFGFHHFBBFFGFGGGGGGGGGGGGGG:CFFFBBBDA?99;FBFF/-A-:.;-:.9AEFFFFF.A
@M03896:38:000000000-B4D98:1:2113:3294:13086 2:N:0:159
CCTGTTTGCTACCCATGCTTTCGAGCCTCAGCGTCAGTTGTTGCCCAGTAGACCGCCTTCGCCACTGGTGTTCCTCCCGATATCTACGCATTCCACCGCTACACCGGGAATTCCATCTACCTCTGCACTACTCAAGAAAAACAGCTTTGAAAGCAATTCATGGGTTGAGCCCATGGTTTTCACTTCCAACTTGTCTTCCCGCCTGCGCTCCCTTTACACCCAGTCATTCCGGCCTACTCTTGCCCCCTACG
+
AAA1AFF1DFFFGGGGCF1BFGBC0BEEG1FG?EEEGFFC1A0DGFFGB1FFHHAEECGF/EFGGFE0@0BEFFHFGGECGEGHHHHGCEEFFHBFH/>E><BFG/<</<<<GBGFGFHGFFFHGHFGFBCGHE1<100?0AC00<<GDDFDGHFHHHGH0G<.C.-CGHC.<C//0;CEHFHHFB00:CGH00CFFGBFA???..9--;AE9F0CFB/B?-9///:;/9/--9-;;/;99//;9?;>-9-
@M03896:38:000000000-B4D98:1:2113:3265:13102 2:N:0:159
CCTGTTTGCTACCCATGCTTTCGAGCCTCAGCGTCAGTTGGTGCCCAGTAGACCGCCTTCGCCACTGGTGTTCCTCCCGATATCTACGCATTCCACCGCTACACCGGGAATTCCATCTACCTCTGCACTACTCAAGAAAAACAGTTTTGAAAGCAATTCATGGGTTGAGCCCATGGTTTTCACTTCCAACTTGTCTTCCCGCCTGCGCTCCCTTTACACCCAGTAATTCCGGACAACGCTTGCCCCCTAC
+
BBBBBFFFFFDFGGGGGGFEGGEFHEGFHFHHGGGGGHHF3EFHFHFHAFGFFGEEGGGHFEEGGHFFGHGFGHFHGGGGGGGHHHHGFGGGHHFHHGEEGEGHHFFCGGHHHHFGGGHHHHHHGHGHHHHHFE?FD0FGHGCCDDGFFGFBHHFGGFHHBDCACC-CCGHGGHFH0::;G0GCBGBGGHHFFBFFFFGGDG?AGED?DDAEBFFFFFFFDAA/BF/BBF/>.;-:9;B...9BBFAA.;
@M03896:38:000000000-B4D98:1:2113:4855:13936 2:N:0:159
CCCGTTCGCTCCCCTGGCTTTCGAGCATCGGTGTCAGAACCGGCCCAGAAAACCACCTTCGTCACCGGCGTTCCTGCCAATATCTAAGGATTTTACCCCTACACTGGCAGTTCCGTCTTCCTCTACCGTCCTCAAGCCTGGCAGTTTCAACTGCAAGTCCGGAGTTGAGCTCCGGGTTTTCACAGTCGACATGTCAGGCCACCTACGCTCCCTTTACGCCCAGTGATTCCGGGTAACGCCCGCCCCCTAC
+
BBBABFFBBBBBGGGFFBFGGGEFHGGHHGGFGGHHHHHFGGEGGGFHHHGHHGHGGHHHGFFHGHE@EEEGGHFFHHHHHHHHFHHHHHHGHHHGHHHGGFGHHFFHHGHHHHGGGFGHHHHHHHHFFGGGGHHDHGECGG0ACGHHHFGFFHEFDGHHGGC@;:0;CF0GHGCC;AEGGGGG0;C9CBG.CCCF0BFEGGGGFFFFFFFF.;FFFF?CD..99BBBFF/B;.;BF.@-;@@=DFFAAF
@M03896:38:000000000-B4D98:1:2113:24488:14499 2:N:0:159
CCCGTTCGCTCCCCTGGCTTTCGAGCATCAGTGTCAGAACCGGCCCAGAAAACCACCTTCGTCACCGGCGTTCCTGCCAATATCTAAGGATTTTACCCCTACACTGGCAGTTCCGTCTTCCTCTACCGTCCTCAAGCCTGGCAGTTTCAACTGCAAGTCCGGAGTTGTGCTCCGGGTTTTCCCAGTCCACATGTCAGGCCACCTACGCTCCCTTTACTCCCAGTCATTCCGCGTAACGCCCGCCCCCTAC
+
ABBAAFFABBBBGGGGGBFAGGEAFEGHHGHHFHHGHHGHHGGGFGEAGE3BBEHGGHHHFGEHGH1EE>/EFFFHHHHEFHHHGHDGEFHHHFHHHGHGGFFGHG2F2BGDFGDGFGGHFFGFFGHCFEFFBD111?<</<0>CGHG1FDFGG1>0DDGA@.-<<=0;;GGHCA?.:;CG0CCB9C0;C/00;C00/9;AEFFEFD@?DAE.B:BF/:9E9/:/;9/9B9.---.;AC---;9BFF-9.
@M03896:38:000000000-B4D98:1:2113:19818:14567 2:N:0:159
CCTGTTCGCTCCCCACGCTTTCGTCCCTCAGCGTCAGTTATATCTTGGTAACCTGCCTTCGCAATTGGTGTTCTAAGTAATATCTATGCATTTCACCGCTACACTACTTATTCCAGCTACCTCAAATATACTCAAGACTTACAGTATCAATGGCAGTTCTATCGTTAAGCGACAGGCTTTCACCACTGACTTATAAGTCCGCCTACGGACCCTTTAAACCCAATACATCCGGATAACGCTTGCACCCTCC
+
BBBABFFBBBBBGGGGEFFFGGFHGGGHHGHHGGDGGHHHHHHHHHGGGGHGHHHHHHHHGFDEEHGFEFGEHHHHGFGHHHHHHHHHGGHHHHHHHGEGGCGHHHGHHHHHHGGGGHGHHFHFGHHHGHHHHHE2GFGHHHHFFGFHGHFH2FCFGGHHHHHGFHEFFFGGGG@.FFGGHEGDDGB<0GHHHHHHFGHHDCGFGFD::CAD9FFG0FBFDGGFG/:0;B??DADF;.@9AE9B/FDAED
@M03896:38:000000000-B4D98:1:2113:19801:14573 2:N:0:159
CCTGTTCGCTCCCCACGCTTTCGTCCCTCAGCGTCAGTTATATCTTGGTAACCTGCCTTCGCAATTGGTGTTCTAAGTAATATCTATGCATTTCACCGCTACACTACTTATTCCAGCTACCTCAAATATACTCAAGACTTACAGTATCAATGGCAGTTCTATCGTTAAGCGACAGGCTTTCACCACTGACTTATAAGTCCGCCTACGGACCCTTTAAACCCAATAAATCCGGATAACGCTTGCACCCTCC
+
ABBABFFBBBBBGGGGEEEFFGEGEGGHHGHHGGGGGHHHHHHHHHHHHHFHHGGGHHHHGGFEGHHHEFHGHHHHHFHHHHHHHHHHFGHHHHGHHGFGGGFHHHHHHHHHHGHGGHHHHHHGFGHHHHHHFHFHHFHHFHHFFHHHHFFGFHFGHHHHHGHGFGHEFHGFGG@FEHHHHGHHHHF<DGHHHFHHGGHGFGGDDHF:CDCGFG0;;BFGDG?FFFGGGGB?9AABFDF..AABFFF.ED
@M03896:38:000000000-B4D98:1:2113:6947:15225 2:N:0:159
CCTGTTTGCTCCCCACGCTTTCGCACCTGAGCGTCAGTCTTCGTCCAGGGGGCCGCCTTCGCCACCGGTATTCCTCCAGATCTCTACGCATTTCACCGCTACACCTGGAATTCTACCCCCCTCTACGAGACTCAAGCTTGCCAGTATCAGATGCAGTTCCCAGGTTGAGCCCGGGGATTTCACATCTGACTTAACAAACCGCCTGCGTGCGCTTTACGCCCAGTACTTCCGATTAACGCCTGCACCCTCC
+
BCCBBFFFFFFFGGGGEFEFGGEEFGGHGFFFEGGGGHHHHHGHGGEHHGGGEFEFGGGHFEGGGHGEEGGHHHHHGGHHHHHHHHHFFFFGHHHHHGDGD@DHHHHFCFGGHHHHHHHGGGGHHHFC.CCHFHCGDHFCCGD0CBCGCCCGHGHHHHHHHHGEF://CBGEDF@CDFGFGFFFFFF0BFFBFBFF0AEEDFFFFFF.DDBC>AAFFFFFFFEBF00BFFDAAD.FFFF-;9.9BFDAED
@M03896:38:000000000-B4D98:1:2113:6929:15232 2:N:0:159
CCTGTTTGCTCCCCACGCTTTCGCACCTGAGCGTCAGTCTTCGTCCAGGGGGCCGCCTTCGCCACCGGTATTCCTCCAGATCTCTACGCATTTCACCGCTACACCTGGAATTCTACCCCCCTCTACGAGACTCAAGCTTGCCAGTATCAGATGCAGTTCCCAGGTTGAGCCCGGGGATTTCACATCTGACTTAACAAACCGCCTGCGTGCGCTTTACGCCCAGTCATTCCGATTAACGCTTGCACCCTCC
+
CCCCBFFFFFFFGGGGEFEFGGEFGGGHFGHGGGGGGHHHHHHHGGEHHGGGEFEFGGGHGFGFGHAEEFGHHHHHH2GBGHHHHHHGGFFGHHHHHGFGGGHHHHFFCGHHHHHFGGFGGGGHHHGFCGGHHHGGGGF/CGGF;;CCGCCGFFHBCGGHHH0;:9:;BFFABC9??AFFFBFGFFF/BFFFFF9B/;EEFFFFFF-9:A@;-:EFFFFFFF.:/;99FF/9AD.BF.@.9.;/;BDE.A
@M03896:38:000000000-B4D98:1:2113:20943:15853 2:N:0:159
CCTGTTTGCTCCCCACGCTTTCGCACCTGAGCGTCAGTCTTCGTCCAGGGGGCCGCCTTCGCCACCGGTATTCCTCCAGATCTCTACGCATTTCACCGCTACACCTGGAATTCTACCCCCCTCTACGAGACTCAAGCTTGCCAGTATCAGATGCAGTTCCCAGGTTGAGCCCGGGGATTTCACATCTGACTTAACAAACCGCCTGCGTGCGCTTTACGCCCAGTAATTCCGATTAACGCTTGCACCCTCC
+
BCCBBFFFFFFFGGGGGEAAFGEFGGGHFHGGEGGGGHHHGHHHEGDHHGCGGEEFFGGHHGEEGHFEEECHHHHHGFHHHHGHHHGFGFEEHHGHHGGGGFHHHHFFFGHFHGFHHHFGGCGFGHED.EFBCFCDGF0=CGF00;CGHF0CGHBHGFHFHH0.:09;:FGE-@-9@A/BFGGGFFF/:;F/9/;B:FFFFFFAFFBDFFFF>../BAA-@D.:BFFBFFF.;.9BFFF..AABFFF?ED
@M03896:38:000000000-B4D98:1:2113:27532:16385 2:N:0:159
CCCGTTCGCTCCCCTGGCTTTCGAGCATCAGTGTCAGAACCGGCCCAGAAAACCACCTTCGTCACCGGCGTTCCTGCCAATATCTAAGGATTTTACCCCTACACTGGCAGTTCCGTCTTCCTCTACCGTCCTCAAGCCTGGCAGTTTCAACTGCAAGTCCGGAGTTGAGCTCCGGGTTTTCACAGTCGACATGTCAGGCCACCTACGCTCCCTTTACGCCCAGTGATTCCGGGTAACGCCCGCCCCCTAC
+
BBAABFFBBBBBGGGEFFFFGGGGHGGHHHGEGHHFGDGFHGAEEGGHHGGFHGGGGHHGFFFFGHB>EEEEGHFBGHFHFHHHHHFFEHHHFHFGHGHGGFFFD3FHFFFGGHD2F<FHHHHHHHHGFDEGFFGDGGF0?FGDCGHH11FGFHFHFHDFGG?@<<0CGHFFGD--.::.CFF00999.;E?B;BFCFFGGGGGGFGFFFFFB;:;;ADAFDE/99BFFB/--.;BB99-;;9;@DF-;9
@M03896:38:000000000-B4D98:1:2113:11964:17313 2:N:0:159
CCTGTTCGCTCCCCACGCTTTCGTCCCTCAGCGTCAGTTATATCTTGGTAACCTGCCTTCGCAATTGGTGTTCTAAGTAATATCTATGCATTTCACCGCTACACTACTTATTCCAGCTACCTCAAATATACTCAAGACTTACAGTATCAATGGCAGTTCTATCGTTAAGCGACAGGCTTTCACCACTGACTTATAAGTCCGCCTACGGACCCTTTAAACCCAATAAATCCGGATAACGCTTGCACCCTCCG
+
BBBBBFFBDBBBGGGG?FEFGGFGGGGHH2GGFGGGGHHHHFHHHHHGHHHGHHFHHHHHGEGEGHFFGFHGHHEGHGHHHHHHHHHHHHHHHHHHHGFGGFFHHHHHHHHHHHGHGHGHHHHGEFGHHHHHGFBGFFGGFHHGFGGGBGFG2@CGHGHHFGGDGGEFGFGGCF<CGHFHGFHFHEC<<CDGGHHHGDDHDFDEDEE.;@DGGF;00CBFDE.C0;0BFBDADADG0AF.:99FBFFFFF.
@M03896:38:000000000-B4D98:1:2113:11946:17315 2:N:0:159
CCTGTTCGCTCCCCACGCTTTCGTCCCTCAGCGTCAGTTATATCTTGGTAACCTGCCTTCGCAATTGGTGTTCTAAGTAATATCTATGCATTTCACCGCTACACTACTTATTCCAGCTACCTCACATATACTCAAGACTTACAGCATCAATGGCAGTTCTATCGTTAAGCGACAGGCTTTCACCACTGACTTATCAGTCCGCCTACGGACCCTTTAAACCCAATAAATCCGCATAACGCTTGCCCCCTC
+
AABAAFFBDAAAGGGE2AAAAFEBEEGBFFFGGGGEAG5AEGGGHHFDFG5GHFGGHHEFAEE1EFDBG1FEGGD@GDEDEGHHHHHHH4GFGGFHHEEGCEDGFFEEGGHHHH4?FFFHGFGE/BG3F4F4F1B1?BBB1F111B@GG1>F10FEHFHHDD<?0????1@DC<<.F000=<=GHC<00<0DDD0D=<:CEGDAACA..-;;B/999999;E.:C9;CFG?.-9.;9.-...9/999;;
@M03896:38:000000000-B4D98:1:2113:11974:17329 2:N:0:159
CCTGTTCGCTCCCCACGCTTTCGTCCCTCAGCGTCAGTTATATCTTGGTAACCTGCCTTCGCAATTGGTGTTCTAAGTAATATCTATGCATTTCACCGCTACACTACTTATTCCAGCTACCTCAAATATACTCAAGACTTACAGTATCAATGGCAGTTCTATCGTTAAGCGACAGGCTTTCACCACTGACTTATAAGTCCGCCTACGGACCCTTTAAACCCAATAAATCCGGATAACGCTTGCACCCTCC
+
BBBABFFADBBBGGGGEEEFFGAFEGGFHHHHEGGFFHFHHHHHHHGFGGFGHHEHHHHHFEEEEHFGHAHGGF5GHGHHHHHHHGHHHFHHHHFHHGE@EEFHHHGHHDHHHFGFGHHHHHHGC3HHHHHHHGCBHFGHHHFGFDHGF2DF2@GEHGGHDGGDFHFF1F/ACG@FGHHHHEGHGGH<<CGFFHBG=GHDA@DFGGA.;@BEF/9F0FF/CE.C0C0;FFD?AAACB.B.9.9/;9AEED
@M03896:38:000000000-B4D98:1:2113:11957:17334 2:N:0:159
CCTGTTCGCTCCCCACGCTTTCGTCCCTCAGCGTCAGTTATATCTTGGTAACCTGCCTTCGCAATTGGTGTTCTAAGTAATATCTATGCATTTCACCGCTACACTACTTATTCCAGCTACCTCAAATATACTCAAGACTTACAGTATCAATGGCAGTTCTATCGTTAAGCGACAGGCTTTCACCACTGACTTATAAGTCCGCCTACGGACCCTTTAAACCCAATAACTCCGGATAACGCCTGCACCCTCC
+
BCCBCFFBDCCCGGGGEEEFFGEGEGGHHGEFEFGGFHHHHHHHGHBFHHFGHHCHHHHHGEEEGHHHGEGEHHFFHHHHHHHHHHHGFFHHHHHHHDEG?@FHHHFHHHHHHHFDGHHHHHHGG3HFHHHHGF2BGFHHHHHHFFHHF>DHGGFDHGGHHGHDGGAF?GC?CG?.FHGHHHHHHHF0<<DGHHEHDGGHDCDEGGE.C@FGFFBF0CFFDG./CB0;FG.C?.:BBA;-:.:/BFFEFF
@M03896:38:000000000-B4D98:1:2113:5352:17433 2:N:0:159
CCTGTTTGCTCCCCACGCTTTCGCACCTGAGCGTCAGTCTTCGTCCAGGGGGCCGCCTTCGCCACCGGTATTCCTCCAGATCTCTACGCATTTCACCGCTACACCTGGAATTCTACCCCCCTCTACGAGACTCAAGCTTGCCAGTATCAGATGCAGTTCCCAGGTTGAGCCCGGGGATTTCACATCTGACTTAACAAACCGCCTGCGTGCGCTTTACGCCCAGTAATTCCGATTAACGCTTGCACCATCCG
+
CCCCBFFFFFFFGGGGEFEFGGEFGGGHHGHGGGGFGHHHHHHHGGEHHGGGFGEEGGGH1EEEGHEEGEFHGHHHHGHHHHHHHHHGGFGGHHGHHGDGGCFGHHFFCGHHHHHHHHHGGGGHHHGGDGGHFHGDDFGCGHGF::GHHG<CGHFFCGGGHHFEGF/;FFGGFGGGGDGGGGGGFFFBFFFFF9BFFFEADABDEF@.AADF-DFFFAABFDFBBBBFFFBDDADFF.@AE?ABBF;//:.
@M03896:38:000000000-B4D98:1:2113:5366:17444 2:N:0:159
CCTGTTTGCTCCCCACGCTTTCGCACCTGAGCGTCAGTCTTCGTCCAGGGGGCCGCCTTCGCCACCGGTATTCCTCCAGATCTCTACGCATTTCACCGCTACACCTGGAATTCTACCCCCCTCTACGAGACTCAAGCTTGCCAGTATCAGATGCAGTTCCCAGGTTGAGCCCGGGGATTTCACATCTGACTTAACAAACCGCCTGCGTGCGCTTTACGCCCAGTAATTCCGATTAACGCTTGCACCCTCC
+
BCCBBFFFFFFFGGGGFFEFGGEEGGGHHHHGGGGGGHGHHHHHGGEHHFGGEEEGGGGHGGGGGHGEEEGHHHHHHEGHHHHHHHHGGEGGHHHHHGDFDCFHHHFG<GHHHHHGHHHGGGGHHHGDCCEHFG/<<CD<CHEF:CGGGGCC0CGGGGHHHHB::9/CFFFGGGCG?AFBFFGGFFFBFFFFFFBFFFFFFFFFFFADFDDF-.E/B.A@DAE;//:FFFBBA:ABF.@.;.ABFFDEAA
@M03896:38:000000000-B4D98:1:2113:27701:18068 2:N:0:159
CCTGTTCGCTCCCCACGCTTTCGTCCCTCAGCGTCAGTTATATCTTGGTAACCTGCCTTCGCAATTGGTGTTCTAAGTAATATCTATGCATTTCACCGCTACACTACTTATTCCAGCTACCTCAAATATACTCAAGACTTACAGTATCAATGGCAGTTCTATCGTTAAGCGACAGGCTTTCACCACTGACTTATAAGTCCGCCTACGGACCCTTTAAACCCAATAAATCCGGATAACGCTTGCACCCTCC
+
ABBBAFFADBABGGGGGEAFFFEFEGGHGFHHGEFGGHHFFHHHFHFGGEFHHHEFHHHHEEDF?GD3DFFEGGFHHFHHHHHHHHHFHFHGHHHGHE>EEEFHGHFFFFHHGGHGFFGHHBGBFDHHD4GHEBBBBGGFDGH?BGFGF2@2@<2?FGGGH2@/<?/C1<</>@-<.>C<F1FGHC<00<D<<=GG==D<A@GGGF..;ABEF/0CCFFFDGE/90FFGG9-.;9=;.;9:.99B/A.9;
@M03896:38:000000000-B4D98:1:2113:27713:18084 2:N:0:159
CCTGTTCGCTCCCCACGCTTTCGTCCCTCAGCGTCAGTTATATCTTGGTAACCTGCCTTCGCAATTGGTGTTCTAAGTAATATCTATGCATTTCACCGCTACACTACTTATTCCAGCTACCTCAAATATACTCAAGACTTACAGTATCAATGGCAGTTCTATCGTTAAGCGACAGGCTTTCACCACTGACTTATAAGTCCGCCTACGGACCCTTTACACCCAATAAATCCGGATAACGCTTGCACCCTCC
+
BBBBBFFBBBBBGGGGEFEFFGEGEGGHHHHHGGEGGHHHHFHHHHHHHGDGHHGHHHHHFFFEEHFHFFHGHHHBGGHHHHHHHHHHGGHHHHHHHGEGGFFHHHHHFGHHHGHDFGHHHHHEGGHHHHHHHGFFHGHHHHHHGHHHGHFFFFGGGGHHHEGEGHEF1GCCDG?.FGGHHFHHHGH<0CHDF0GH=GGGDGGGGHE;:A@EBF0B0;BBDGGGFFBFGGA9DDDGFDF.EEAFFFFFFF
@M03896:38:000000000-B4D98:1:2113:27731:18084 2:N:0:159
CCTGTTCGCTCCCCACGCTTTCGTCCCTCAGCGTCAGTTATATCTTGGTAACCTGCCTTCGCAATTGGTGTTCTAAGTAATATCTATGCATTTCACCGCTACACTACTTATTCCAGCTACCTCAAATATACTCAAGACTTACAGTATCAATGGCAGTTCTATCGTTAAGCGACAGGCTTTCACCACTGACTTATAAGTCCGCCTACGGACCCTTTAAACCCAATCATTCCGGATAACGCTTGCACCCTCC
+
ABBABFFBBBBBGGGEEEGCFGGHGGGGHBGGFEGGGHHFFBFGHFGGFGFGHHBGGGGHGGF1EGHFGAGEHHBFGFHHHHGHHGHGFFGFGHHHHGECEEHHHGGHHGGGHFFDCGHHGDHHFEFFBGDFHFGGGCFHFFFGFGFFD2@@@GFGHFHHFDGDFFC/11//>--..0><FGHH0<G<DGGH<<GD0DD0CCDDDB...;?E/;B000C9EE.:/909;FF-.9CB9.-.A..999D:99
@M03896:38:000000000-B4D98:1:2113:27695:18085 2:N:0:159
CCTGTTCGCTCCCCACGCTTTCGTCCCTCAGCGTCAGTTATATCTTGGTAACCTGCCTTCGCAATTGGTTTTCTAAGTAATATCTATGCATTTCACCGCTACACTACTTATTCCAGCTACCTCAAATATACTCAAGACTTACAGTATCAATGGCAGTTCTATCGTTAAACCACACGCTTTCACCACTGACTTATAAGTCCGCCTACGGACCCCTTACACCCAATACATCCGGATAACGCCTTCACCCTCC
+
AAAABFFAB@AAGGFE2AAAAB2BBEEDF2AFE2EE2G5BFHHHFG5BBDEGGH1FHG5F1A1AE33351BBDGDFHFGHHGHHHDGHGFGHHHHHHEEGGGFHFEFBFGHHHFH43FGHC3GB?GBGFFFFHFG1GCFGGFH1BG2FGFF21@0/<FBF22F/??/<1?0<?G.--<<F<DGFHGF00C<=00<<0DG0<:EG./C.;:CA..;C909/AE.CB/FFFF.-99.0;.9-..//;/F..D
@M03896:38:000000000-B4D98:1:2113:18302:18609 2:N:0:159
CCTGTTTGCTCCCCACGCTTTCGCACCTGAGCGTCAGTCTTCGTCCAGGGGGCCGCCTTCGCCACCGGTATTCCTCCAGATCTCTACGCATTTCACCGCTACACCTGGAATTCTACCCCCCTCTACGAGACTCAAGCTTGCCAGTATCAGATGCAGTTCCCAGGTTGAGCCCGGGGATTTCACATCTGACTTACCAAACCGCCTGCGTGCGCTTTACGCCCAGTAATTCCGATTAACGCTTGCACCCTCC
+
BCCBCFFFFFFFGGGGCEEFGGFGGGGHFHHHGGEGFHHHFHHHGFEHGGGGEEEFGGGHEGGGGHE/>EGHHGHHHFGGHGHGHHHGGEEGHHHHHGDGGCFHHHFFGHHHHGGFHHHGGGGHFHFC.CAGFH<DDGG<<GD0::CGGBCGCGHFGGHHFGCC:://;CFE?9:C-:CCFFGGFFF9B;FB:/;9BEEEDFF..9-9AD-BCA.BFA:@AA.;BF/9FFFAD.A/B.;..;;:BFFE??
@M03896:38:000000000-B4D98:1:2113:19690:19481 2:N:0:159
CCCGTTCGCTCCCCTGGCTTTCGAGCATCAGTGTCAGAACCGGCCCAGAAAACCACCTTCGTCACCGGCGTTCCTGCCAATATCTAAGGATTTTACCCCTACACTGGCAGTTCCGTCTTCCTCTACCGTCCTCAAGCCTGGCAGTTTCAACTGCAAGTCCGGAGTTGAGCTCCGGGTTTTCACAGTCGACATGTCCGGCCACCTACGCTCCCTTTACGCCCAGTGATTCCGGGTAACGCTCGCCCCCTAC
+
BBBABFFABBBBGGGEABFFGGAFGEEHH3AEDHHHFHGFHEFGGGAAFBEGGEGGGHHHFBEFGH?EECEGGHFGGHH3GHHHHHH4?3?EDGGGHHHGEGGHGFCHHDBBFF/?FCFHHHHHHHHCFDFGFFG<GC10?F0.<FFG1=G1>F1D0=DFDG.A<<0:/CFCG.--.:;9C9CF0::..;A.:CB0.-@ADGF.:99@ADFF.///;ADCFA9/B//;:B/--;-:9.;.;@-9.;D-.A
@M03896:38:000000000-B4D98:1:2113:19675:19491 2:N:0:159
CCCGTTCGCTCCCCTGGCTTTCGAGCATCAGTGTCAGAACCGGCCCAGAAAACCACCTTCGTCACCGGCGTTCCTGCCAATATCTAAGGATTTTACCCCTACACTGGCAGTTCCGTCTTCCTCTACCGTCCTCAAGCCTGGCAGTTTCAACTGCAAGTCCGGAGTTGAGCTCCGGGTTTTCACAGTCGACATGTCAGGCCACCTACGCTCCCTTTACGCCCAGTGATTCCGGGTAACGCCCGCCCCCTAC
+
BBBAAFFADBBBGGGGGBBFGGEFHEGHHGGHHHFGGHDCFEEEGFEGHHGHHGHGGHHHGGEHGHEEE/EEFHFGHHCCFHFHHFGFCHGHGHHHHHHGFHGHFB?FCCFHHF?BF<FHHHHFHHH@?AEEFGF<?F1<<F0>F1=FGGHEGHBDBG=DDC?-<<0;;:GFFG@:;:.CFFF9=:99.;E?0;;9;9:CGEGFGG:BEDDE.9/;BAFAD../////BFB--:;:BDF-;--;>B>9AF
@M03896:38:000000000-B4D98:1:2113:27412:20113 2:N:0:159
AGTAATAGAAACAGTCAAAAAAACAACATACACTTCCTTCTTTAGCCTACGACTCCCAACATACCTTATCCATCACAACAACCACTTCCCTTTGTCATCTAAATTAACACATAACACCATAGCGCCCAATTAACTACCGTTATCCATTGAATATAAAATAAACACACCCATTCCATACTACACAACAAACTTTTCATACATTTCGATTCACTTGCTCTAATCTACATACTACCGTATTCATACTACTGCA
+
111>1333113>11311331100A0A0001A111A11B21A112111110/////1/00//011011B11AD2111BB////>//11@@0@@112B22@211122B1111/111B11>/1B11/</<//0111>21<0/////2@22211122222111?11?10//<>.0111<1<<111101.<...<0000000000000:/.0:000000000000000000009000/-.../000000000000
@M03896:38:000000000-B4D98:1:2113:24373:23091 2:N:0:159
CCTGTTCGCTCCCCACGCTTTCGTCCCTCAGCGTCAGTTATATCTTGGTAACCTGCCTTCTCAATTGGCGTTCTAAGTAATATCTATGCATTTCACCGCTACACTACTTATTCCAGCTACCTCAAATATACTCAAGACTTACAGTATCAATGGCAGTTCTATCGTTAATCGACAGGCTTTCACCACTTACTTATAAGTCCTCCTACGGACCCTTTACACCCACTAAATCCGGATAACGCTTGCACCCTC
+
AAAA1DFADAAAGEFG0AA0AFEGEGGHF0CEAFEE/BFFGHHHGH21BFGGFG0FGFEG1BBDBGDB0>EECF2DGHHHHGHHHHHE@BBGFFFGG?EEE@1>FGHHHFDGGFD1>1B<FFHFBFHEFHFGFBF11FGHHFFBGFHG2@F21C@?<@GFB2F/??/<1?/?>C>.FCC>G1FGFF/0<=G00==G0DD00=/G0;;.:A@C//0;0:9FG?..//:;09.-..;09.-...9//;A-;
@M03896:38:000000000-B4D98:1:2113:24374:23114 2:N:0:159
CCTGTTCGCTCCCCACGCTTTCGTCCCTCAGCGTCAGTTATATCTTGGTAACCTGCCTTCGCAATTGGTGTTCTAAGTAATATCTATGCATTTCACCGCTACACTACTTATTCCAGCTACCTCAAATATACTCAAGACTTACAGTATCAATGGCAGTTCTATCGTTAAGCGACAGGCTTTCACCACTGACTTATAAGTCCGCCTACGGACCCTTTACACCCAATAAATCCGGATAACGCTTGCACCCTCC
+
BCCBCFFADBCCGGGEEEAFFGEGEGGHHHGGFEEEFHHHHHHHHHEFGGHHHHFHHHHHGECEEGGHD1FEHHG5GFFFFHGHHHGHFGHHHHHHHGEGGFFHHHHHHHHHHHGDGGHHGHHHFFHFHHHHHF2?FFGHHGHFF3GHFFFGBFHAGGHDHFGECFFC?G@/>D<<CCGHHGHFFHH0DGGHGHHGDDGFGCGGCGDAEDCGFG0;0;BBDFFFGBFGGG9-:9CF;.@?.AABFFFFFF
@M03896:38:000000000-B4D98:1:2113:15076:23684 2:N:0:159
TACCGCGGCGGCTGGCACACAATTACCATAACGGTGTCGTGTAGATCTCCGTGGTCGCCGCATCATTACAAAAAAAAAAAAACATACAACTAGTCTACCAGCAACCCAACAACCAACTAATCCTACCTCTCAACAAACCTAATTATATTAGAACAACTTCACCCACTATTTCAGACATCATGCCATCAACTCATCTACATATCACTATATATCATACTTATACCTGTACTGTCGCCCCCTCCCTTCCACA
+
A?ABADDDBDBBGFFECBBEEFFHFHHHGGBFEG1FEFA???2@333BG3B?1/13>/E/////34B4333B0CC@BC/<<<..11111<11111100000.//...........:.//:00000:.0;0/00/0.:..///0000000000;0//9/000;/.;../////////;/9/////9////9////;9/////////;////////////////////////9//....---...././///
@M03896:38:000000000-B4D98:1:2114:7406:5707 2:N:0:159
CCCCTCTTTGTTCATCCCTATAAATTTCTCAGATCTGTTCCAACCACTTTCTTCTTCTCTTATCATTCACCCAACATTTTTTCCAACCCTTGTCCCATTTATCTTTATTATATAGTCCGTTATCTACCACCCACTTTACCACTCCTTCTCTTGACTTATATTCATCTTTTTACCTCTTCTTCCATCCCTCACTTCCCATACATACATCTATACCTACATATATTCATCTTAGTGCATACTTACAACTCAAT
+
>AA1111B3331B3B3B11A113333133D331AA31DDB222BAFF1FGB2B2BBD2B2D1212D22D1A0//B/0B221/0B22B/B0>0B1B111@2B2B@222222222BFB22//1//BB21111/?//01121<1B<001BB112212BB21222>22>F>2211/@<1<11121211@@??1?0/11<<F1D0011>1<1111<1111=0/000000000000000000000000000;/::/0
@M03896:38:000000000-B4D98:1:2114:9109:6887 2:N:0:159
CCCGTTCGCTCCCCTGGCTTTCGAGCATCAGTGTCAGAACCGGCCCAGAAAACCACCTTCGTCACCGGCGTTCCTGCCAATATCTAAGGATTTTACCCCTACACTGGCAGTTCCGTCTTCCTCTACCGTCCTCAAGCCTGGCAGTTTCAACTGCAAGTCCGGAGTTGAGCTCCGGGTTTTCACAGTCGACATGTCAGGCCACCTACGCTCCCTTACGCCCCAGCATTCCCGGGAAACCCCCCCCCCCTCCG
+
BBBBBFFBBBBBGGGEFFGGGGGGHEGHGEFDGGEBGHDBBEAEEGGHHHHHHGHGGHFHHFFHGHDEE?FFGHFDGHHHFHDHHHHFFGFFGFHGHHHEFHHHHECHFEHFHHGCGFFHHHHHGHH@?DDGGGF?GFC<FGHCFFGHHGHFGGEF0DGHCG.-<<0;;CCFHGCC;CFGBCF00;:..;;.C;;99B9EGGGG/FA:EAFFBB//.;@D:..../9/;/.--;-:/.;.--9@BCA-..;
@M03896:38:000000000-B4D98:1:2114:9131:6887 2:N:0:159
CCCGTTCGCTCCCCTGGCTTTCGAGCATCAGTGTCAGAACCGGCCCAGAACACCACCTTCGTCACCGGCGTTCCTGCCAATATCTAAGGATTTTACCCCTACACTGGCAGTTCCGTCTTCCTCTACCGTCCTCAAGCCTGCCCGTTTCCCCTGCAAGTCCGGAGTTGAGCTCCGGGTTTTCACAGTCGACATGTCAGGCCACCTACGCTCCCTTACGCCCCCTGATTCCCCGTCACCCCCGCCCCCCACC
+
AABA>CC3ABAAFGGCEBBBGGGDHEGHHGFGHHGGHHDGGEEEEG1A1GACFFGHFHHHFGEFEH1>E>EEFFEGHFB3FGGGDEG43FGHHHHHHFHGGECFG32?BEGHGF?GGHEHHHFF2FF/FCEDFFC?DFG?0><.@0FG11>><./0<=DG?-.-:C00:0:CF.-:9;.CF0B0;0:.:;..9;90;/:.:CFGFF;>9AAA.;/B.AB99--..///;/.;9..9/.-999@@BC--9.
@M03896:38:000000000-B4D98:1:2114:9119:6903 2:N:0:159
CCCGTTCGCTCCCCTGGCTTTCGAGCATCAGTGTCAGAACCGGCCCAGAAAACCACCTTCGTCACCGGCGTTCCTGCCAATATCTAAGGATTTTACCCCTACACTGGCAGTTCCGTCTTCCTCTACCGTCCTCAAGCCTGGCAGCTTCAACTGCAAGTCCGGAGTTGAGCTCCGGGTTTTCACAGTCCACATGTCACGCCACCTACGCTCCCTTTACGCCCAGTGATTCCGTGTAACGCCCGCCCCCTCC
+
AABAAFFABBBBFGGCGBBBGGFGHEGHHGFHFHGGHB5GGAAEFGGFHFFHHGGGGHHHCFEHGHA0E>>EEHEGHHFHHHHGHHHF3DGHHHHHHHGEFFGHHE2FFEGHFGFFHHGFHGDFDGH/?CG/<11?<F1?/><A.>GGFGGFFG1<0DDH.-D-</00:CCCG.A-;;9CFFFFF0C0;C/00CC00;.CDFFF/99AEFFF;///9.;9BA./9/:/;///;.9;F.9-@-@DCDF-.;
@M03896:38:000000000-B4D98:1:2114:11057:6968 2:N:0:159
CGCGGCGGCTGGCACACAATTACCATAACGGTGTCGTGTAGAACTCGGGGGGCGCCGTATCATTAAAAAAAAAAAAAAAAAAAAAAACAAAGGACCGGATCAAATATTGAAAAAAAAACAAGAAAAAAAAACGAAATACAACAGAGAAAGAGATATGAATCATCAAAACGAAAGACAACTGCAGGAAAAAATATTACGAAATAAAGTAATAGATAGACACACACAATGCATGATAAGAACATCATAACGAA
+
AAAABDDB2>@AFGGGGAFGFFHHHFHHAA?BGAFEGA1BB55@BBBE0E/--:----.99C000009B?B??9@----;--9--;-..../....---;-.//////////9.----..9..//.9----.;.9..//9//..//.////..//;////9///////.-...././..//;//.9./..-./////...../////////////////..;..../////////////.////;///...
@M03896:38:000000000-B4D98:1:2114:18117:8342 2:N:0:159
CTTCCACCAACCGCGCAGTCTCGCACACAATCACCATAAGCGCGCCGTGGAGCTGCCTTCGCACTCGGAGTTCTTCGTGATATCTAAGCATTTCACCGCTCCACCACGAATTCCCCCCACTTTGTGCGTACTCACGGAAACCAGTTCGCGCTGCAGTGCAGACGTTGCGCATCTACATTTCACAACACGCTTAATCTCCCGCCTACGCTCCCTTTAAACCCCATAAATCCGGATCACCCCCCAACCTCCC
+
111>1111>1AA1AE0000AB1BA0A00/F111ABE11111A///A////BFG011B11BBA//>B/?//?0BEF2F0/F0B21BFGEGGGF22DGH/@@/<1GB??//BEHFD10C@CGFFD<1<FAC.@CDFC..@GCFGH.0;=:C:@?A9C/990B;BF-99..;?-;A/;BFF9;;BBFBBEF?@-:9B/;/:;/9>9AA:A?EBB?F/99//9/--99:///9/9-:A--/--9----:-99-9
@M03896:38:000000000-B4D98:1:2114:24164:8349 2:N:0:159
CCTGTTTGCTCCCCACGCTTTCGCACCTGAGCGTCAGTCTTCGTCCAGGGGGCCGCCTTCGCCACCGGTATTCCTCCAGATCTCTACGCATTTCACCGCTACACCTGGAATTCTACCCCCCTCTACGAGACTCAAGCTTGCCAGTATCAGATGCAGTTCCCAGGTTGAGCCCGGGGATTTCACATCTGACTTAACAAACCGCCTGCGTGCGCTTTACGCCCAGTAATTCCGATTAACGCTTGCACCCTCCG
+
BBBBBFFBFFFFGGGGGFGFGGGEEGGHGGHGGGFEEHGFHHGHGGGHHD0AEFEGGGGHHGGGGHEGEGGHHHHHHGG3BFGHHHHGGEEGHHFHHGDGCCFHHHHFHFHHHHHHHHHGGGGHHHGFDEEHFFHDGHDCGHG0CGHHFB0GBFGCCCGHFHFA;9;9CFFGGGFFGDFFFBFFFFF//FFFFFFB/.AEFFADFFADDBABB9.9BFF-@DEFF/9BFFF...:BFF;.AEABB9A.;;.
@M03896:38:000000000-B4D98:1:2114:9096:8887 2:N:0:159
CCTGTTTGCTACCCATGCTTTCGAGCCTCAGCGTCAGTTGGTGCCCAGTAGACCGCCTTCGCCACTGGTGTTCCTCCCGATATCTACGCATTCCACCGCTACACCGGGAATTCCATCTACCTCTGCACTACTCAAGAAAAACAGTTTTGAAAGCAATTCATGGGTTGAGCCCATGGTTTTCACTTCCAACTTGTCTTCCCGCCTGCGCTCCCTTTACACCCAGTAATTCCGGACAACGCTTGCCCCCTACG
+
ABABAFFFFFFFGGGGGFFGGGFGHGGHHHHHGGGGGHHHHGGGHHHHHHFFHHGGGGGHHGGGGHHHHHHGHHHHHGGGFGGHHHHGGGGGHHHHHGFGGFHHHGGGGGHHHHHHHHHHHHHHHHHHHHHHFHGHFGGGGGHHDGHHGEGDDFHGHHHHGHGHHGGFHGHGGHGHGHHGHGHHHHGBFHHGFFFFGGBFDFGGGFGFGGGGFGBBBFFFDFF:FFFFFFF-.9:;;@CAEE?FFFF;AF.
@M03896:38:000000000-B4D98:1:2114:7540:11395 2:N:0:159
CCTGTTTGCTACCCATGCTTTCGAGCCTCAGCGTCAGTTGGTGCCCAGTAGACCGCCTTCGCCACTGGTGTTCCTCCCGATATCTACGCATTCCACCGCTACACCGGGAATTCCATCTACCTCTGCACTACTCAAGAAAAACAGTTTTGAAAGCAATTCATGGGTTGAGCCCATGGTTTTCACTTCCAACTTGTCTTCCCGCCTGCGCTCCCTTTACACCCAGTACTTCCGGACAACGCTTGCCCCCTAC
+
ABBBBFFFFFFFGGGGFGGGGGEGGFGHHHHHGFEEFHGFFEDGHGHHGGFHGHEFGGGHGGGGGHGGEGHGHHHHHGGGGGGHHHHGGGGGHHHHHGEGGEGHH?<@DDGHHHGGHHHHHGHHGHHHHEGHHHHDGHHHHGHB1GGDCAGHHGHHHHHHHHCCG<<=CGHGGHHE:CGFHHHHHHHFHHHGFCFGGGGGGGCDFGGGGGGGFB/BFFFFFE?9BBBFFF.@?>=;;@D?99AFFEB;EF
@M03896:38:000000000-B4D98:1:2114:7527:11410 2:N:0:159
CCTGTTTGCTACCCATGCTTTCGAGCCTCAGCGTCAGTTGGTGCCCAGTAGACCGCCTTCGCCACTGGTGTTCCTCCCGATATCTACGCATTCCACCGCTACACCGGGAATTCCATCTACCTCTGCACTACTCAAGAAAAACAGTTTTGAAAGCAATTCATGGGTTGAGCCCATGGTTTTCACTTCCAACTTGTCTTCCCGCCTGCGCTCCCTTTACACCCAGTAATTCCGCACAACGCTTGCCCCCTACG
+
BBBBBFFFFFDDGGFGGGGFGGEGHGGHHHHHGGEEFHFEFEFGHHGHHGFHHHEGGGGHHGGGGHHHHGHFHHGGFFEAFGGHHHHGGGGGHGHHHGGGG@GGHGFGG/GHHHGHHHHHHHHHHGHHHGHHGFC1?0??FGEC1FDGHFHBGCC<<FDGBGBG<<<CBGHEGGFH0CCEH0C0CHF0BFCFB;CCFGF9.ADAE.BCADDECF///FFBD??:B/:BFF/.99-.;-;AE?E/;:==EF.
@M03896:38:000000000-B4D98:1:2114:7545:11416 2:N:0:159
CCTGTTTGCTACCCATGCTTTCGAGCCTCAGCGTCAGTTGGTGCCCAGTAGACCGCCTTCGCCACTGGTGTTCCTCCCGATATCTACGCATTCCACCGCTACACCGGGAATTCCATCTACCTCTGCACTACTCAAGAAAAACAGTTTTGAAAGCAATTCATGGGTTGAGCCCATGGTTTTCACTTCCAACTTGTCTTCCCGCCTGCGCTCCCTTTACACCCAGTAATTCCGGACAACGCTTGCCCCCTAC
+
BBBABFFFFFFFGGGGGFFGGGEGGGGHHGFHGEEEFHEFFEFFGFFGGGHHHHEGGGGHHGGGFHCFBFHGHHHHHGGGGGGHHHHFGFGGHHHHHFFFGEHHH>ECCFHHHHGFGGHHHFHHFGHHHHHHFHGFF0FGGGHCDFGFFGGGHFGGFGHHBHBGGE?//CGFGFB/0;:EHFHHHHHFFHFFCCCFFGGEGGGGGG-@GGFGBB//B/BBAE.;FF//BFB-D:@.;-;A.;ABFFFFFF
@M03896:38:000000000-B4D98:1:2114:26739:15067 2:N:0:159
GTGAATCACTTACCGCGGCGGCTGGCACACAATTACCATAACGGTGTCGTGTAGATCTCGGTGGGCGCCGTATCATTAATAAAAAAAAAAAAAAAAAAATGTAATCAAAGCGGCATCATAACAAAAACAAAAATATTAAAAAGAGTATCTTATAATAAGAGAACGGAATTAAATAATGAATACAGAAAAAAAGGACGACCAATCAAAGGAACAACATATACATGTATAGATCACAAACAAAATATTATAAA
+
>>A>ADFDFFFDGGGGGEGEGGGGGGHHGGD1FGBFDFDF3FEEEGEHFGG12333@4@BF>EE//>?@/</?0B?B?222BDDF?@<///-------:.0:0000000;/.----/0000/00...:......////////...////////////////.//.....;///////////9//////..--....-----.//////.:/.....////9/////:////////;......////99///
@M03896:38:000000000-B4D98:1:2114:6128:15250 2:N:0:159
CCTGTTTGCTACCCATGCTTTCGAGCCTCAGCGTCAGTTGGTGCCCAGTAGACCGCCTTCGCCACTGGTGTTCCTCCCGATATCTACGCATTCCACCGCTACACCGGGAATTCCATCTACCTCTGCACTACTCAAGAAAAACCGCTTTGCAAGCAATTCATGGGTTGAGCCCATGGTTTTCACTTCCAACTTGTCTTCCCGCCTGCGCTCCCTTTACACCCACTAATTCCGGACAACGCTTGCCCCCTACG
+
BB?AAFFFFFFFGGGGGGFGFGEDEEGHGGHHE2A2EGFH3EDDGH3BBAFGGF0EEEECAEEAEFB?B21EDFGGHGEA/>/FFBDCE1E?FFGFHCGFEEGGGF//BCFHBF32F2GHHHHEBD>@DFCFGGF1FGG0FD.->>..1111<<<<00=D0<<.<<-:/<CE./:CCCGFBGHGCF0;BFFGBCFGGB0CFG-9.9@-9D?AB/:BB/9F....////;B/-99-9;9-.9.:BB;99.;.
@M03896:38:000000000-B4D98:1:2114:6132:15270 2:N:0:159
CCTGTTTGCTACCCATGCTTTCGAGCCTCAGCGTCAGTTGGTGCCCAGTAGACCGCCTTCGCCACTGGTGTTCCTCCCGATATCTACGCATTCCACCGCTACACCGGGAATTCCATCTACCTCTGCACTACTCAAGAAAAACAGTTTTGAAAGCAATTCATGGGTTGAGCCCATGGTTTTCACTTCCAACTTGTCTTCCCGCCTGCGCTCCCTTTACACCCAGTAATTCCGGACAACGCTTGCCCCCTAC
+
BBBABFFFFFDFGGGGFFGGGGEGHGGHHHHHGGEEFHHFEEGHHFGHGHEHHHEEGGGHGEGGGHFGGHHGHHHHHGGGFGGHHHHGGGGGHHHHHGEGGFHHHGE?DGHHHHFGHHGHHGHHCGGHHHHHHFHFGHHHHGHG1=FDFFHHHCGHHHHHFH0G<C</CFGGEHGECGFEGFHHEHF:GHHGGFFGGGFFGGG?EGGFGGDE;B/BFFFFDFEBFFFFFFFFFAA.;-@.;AEFFFFFEF
@M03896:38:000000000-B4D98:1:2114:7146:15658 2:N:0:159
CCTGTTTGCTCCCACGCTTTCGCACCTGAGCGTCAGTCTTCGTCCCGGGGGCCGTCTTCGCCACCGGTATTCCTCCAGATCTCTACGCATTTCACCGCTACACCTGGAATTCTACCCCCCTCTACGAGACTCAAGCTTGCCAGTATCAGATGCAGTTCCCAGGTTGAGCCCGGGGATTTCACATCTGACTTAACAAACCGCCTGCGTGCGCTTTACGCCCCGCAATTCCGATTAACGCCTGCACCCTCC
+
AAAAAFFFFFFFGGG1EGGGG0AEGGBFB0F0BAE/GF1FFAF/E/AFEGGGEC>E0?FCCFGGH/>>EEHDG2EG0<GGGFG2>D<@/?CHDGHH/C/@C1FGCGFFH1FF<<GGGHGGCC/0<.<<<C<:0:0:/CC:;;0::CCG0<:C0BB;CFGG00E;9/B/9FC-;@@-;FF//;BBF//99/:/9;FFF-;99@--A--;;-9--:9F--9@-9--9:BBF/A-:-;9---;;:-;/;--;
@M03896:38:000000000-B4D98:1:2114:7162:15676 2:N:0:159
CCTGTTTGCTCCCCACGCTTTCGCACCTGAGCGTCAGTCTTCGTCCAGGGGGCCGCCTTCGCCACCGGTATTCCTCCAGATCTCTACGCATTTCACCGCTACACCTGGAATTCTACCCCCCTCTACGAGACTCAAGCTTGCCAGTATCAGATGCAGTTCCCAGGTTGAGCCCGGGGATTTCACATCTGACTTAACAAACCGCCTGCGGGCGCTTTACGCCCAGTAATTCCGATTAACGCCTGCACCCTCC
+
ABBBAFFBFFFFGGGGCFFGGGFEGGGGFGHHGGEEEHFGFHHHGGGHHCCEAEEGGGGH1EFEEH?>EEEHHHGHHFEFGGHHHHHFG?EGGGHHHDCG@CGHFGC0?CGGHHHHHHHGGGGFFHGDE.<GFHGFGHF<<C=;0;;GB0CGGGGGG:GHHH0.:9//;9FEDBAABGFFGFGFFFF9;FBFFFF:F.:E=AD?FF---9-9-A?FF.:9;.;/99//;9/.9DF/;.;-9;9.;BFFFF
@M03896:38:000000000-B4D98:1:2114:7144:15678 2:N:0:159
CCTGTTTGCTCCCCACGCTTTCGCACCTGAGCGTCAGTCTTCGTCCAGGGGGCCGCCTTCGCCACCGGTATTCCTCCAGATCTCTACGCATTTCACCGCTACACCTGGAATTCTACCCCCCTCTACGAGACTCAAGCTTGCCAGTATCAGATGCAGTTCCCAGGTTGAGCCCGGGGATTTCACATCTGACTTAACAAACCGCCTGCGTGCGCTTTACGCCCAGTAATTCCGATTAACGCTTGCACCCTCC
+
BBBBBFFFFFFFGGGGCFFFGGFGGGGHFFGHGEEEGHHHGHHHGGGHHGGFEGEGGGGHHGGGGHFFEGGHHHHHHGGFGGHHHHHGGEGGGHHHHGDGGCFHHHFHHHHHHHHFHHHGGGGHHHGAGGGHFHH0FHFCGHHCCGHHHHHHGFHGC0GHHHHEGFB;BGFGGGFGGGFGG0CBFFF/;BBFBFBB/.EEFFFFFEDDFFAF;D9:BEDAF?.;;/;FFFFFFDA/B.DDE.:;FFF99D
@M03896:38:000000000-B4D98:1:2114:13418:15761 2:N:0:159
CCCGTTCGCTCCCCTGGCTTTCGAGCATCAGTGTCAGAACCGGCCCAGAAAACCACCTTCGTCACCGGCGTTCCTGCCAATATCTAAGGATTTTACCCCTACACTGGCAGTTCCGTCTTCCTCTACCGTCCTCAAGCCTGGCAGTTTCAACTGCAAGTCCGGAGTTGAGCTCCGGGTTTTCACAGTCGACATGTCAGGCCACCTACGCTCCCTTTACGCCCAGTGATTCCGGGTAACGCTCGCCCCCTAC
+
BCCBBFFABCBBGGGGGBFFGGGGHGGHHGGGHHGGHH5EGEEFGGCGHHEHHGHGGHHHHHGHGHE>EEEGGHFFGHHCFHHHHHHFF3FGGHHHHHHGGGHHGBBFCABFHHGHHCFFHHHHHHHCFDDGFGH?GFB<<FFA0GGHGGGGGFFHFHHHGGF-C<0<;C0CFECCDCACFFFC0:C9.;.A09FBF/:EGGGGFFGDADDFBBBFFFA@BD.:///;BFF--:-/;.B.:-;@D>CA.A
@M03896:38:000000000-B4D98:1:2114:13892:17647 2:N:0:159
CCTGTTTGCTCCCCACGCTTTCGCACCTGAGCGTCAGTCTTCGTCCAGGGGGCCGCCTTCGCCACCGGTATTCCTCCAGATCTCTACGCATTTCACCGCTACACCTGGAATTCTACCCCCCTCTACGAGACTCAAGCTTGCCAGTATCAGATGCAGTTCCCAGGTTGAGCCCGGGGATTTCACATCTGACTTAACAAACCGCCTGCGTGCGCTTTACGCCCAGTAATTCCGATTAACGCTTGCACCCTCC
+
ABBBBFFFFFFFGGGGGGGGGGGGGGGHGHGGGGEFGHGHHHHHGGGHHGGGGGGGGGGHHGGGGHGEEGGHHHHHHHHHHHHHHHHGGEGGHHHHHGDGGGHHHHHGHHHHHHHGHHHGGGGHGGGEEGGHGHGGGHHGEHGC;GFHHH0GHFHCGGHHHHFACFFFGGFGFG?DAEGGGGGGFFF;BFFFFFBB:AEFDFFFFFFFFFFFADEFFEDFFFEBFBFFFFFFFDFFFDF.999;9FDEFF
@M03896:38:000000000-B4D98:1:2114:13894:17665 2:N:0:159
CCTGTTTGCTCCCCACGCTTTCGCACCTGAGCGTCAGTCTTCGTCCAGGGGGCCGCCTTCGCCACCGGTATTCCTCCAGATCTCTACGCATTTCACCGCTACACCTGGAATTCTACCCCCCTCTACGAGACTCAAGCTTGCCAGTATCAGATGCAGTTCCCAGGTTGAGCCCGGGGATTTCACATCTGACTTAACAAACCGCCTGCGTGCGCTTTACGCCCATTAATTCCGATACACGCTCTCACCCTCC
+
ABBAAFFFFFFFGGGGGFEFGGEF2FFFFCFFEEFGGHHHGHDHEE?GHCAEEEEEGGDHCFFGGHG/EEGHBFGHFFGHHHHHHHHGGEEEFGHFHDGGGFGHHHHC2CGHGDGGFHHGGDGHHHGDA.<GFHEGDC0<<C=:0;0;G00<G:;CCGFHHFE.:0;:BFGG?:?9-;99CFF0BF//;B//:/B//..9:@FFFFF..A-B@.?FF.9:@.//////:;/DA--;;.-...;;/..:;A
@M03896:38:000000000-B4D98:1:2114:21197:20038 2:N:0:159
CCTGTTTGCTCCCCACGCTTTCGCACCTGAGCGTCAGTCTTCGTCCAGGGGGCCGCCTTCGCCACCGGTATTCCTCCAGATCTCTACGCATTTCACCGCTACACCTGGAATTCTACCCCCCTCTACGAGACTCAAGCTTGCCAGTATCAGATGCAGTTCCCAGGTTGAGCCCGGGGATTTCACATCTGACTTAACAAACCGCCTGCGTGCGCTTTACGCCCAGTAATTCCGATTAACGCTTGCACCCTCC
+
BBBBBFFFFFFFGGGGEEEFGGGGDGGHFHHHGGGGGHGHHHGHGGGGHGGGFEEGGEGHHGFGGHCE>EFHHGHHHHHGHGFHHHHGGEEFHGEHHFFGGCGHHFHEFGHHHHFHHHHGDCFFBGGADDGHC</<DGF<CGHC:GHHHGFGFCGF;CHHFF0:;9/9;CFGG-9@?A9CFFFFBFF99BFFFFBF/AEFFF;DFF;9DF;@99.BB.;@BD.;B///BFF..9./;.;.:.;/:/:.AD
@M03896:38:000000000-B4D98:1:2114:21168:20047 2:N:0:159
CCTGTTTGCTCCCCACGCTTTCGCACCTGAGCGTCAGTCTTCGTCCAGGGGGCCGCCTTCGCCACCGGTATTCCTCCAGATCTCTACGCATTTCACCGCTACACCTGGAATTCTACCCCCCTCTACGAGACTCAAGCTTGCCAGTATCAGATGCAGTTCCCAGGTTGAGCCCGGGGATTTCACATCTGACTTAACAAACCGCCTGCGTGCGCTTTACGCCCAGTACTTCCGATTAACGCTTGCACCCTCCG
+
ABBAAFFFFFFFGGGGGEEFFG?EEGGHCGHHEGG?EHHHHHHHGGGHHCCEFEEEGGGHFEFGGHEEEEFHHHHGGGHFGGHHHDGFGEEFHHHHHDBDCCHHHHHHFGGHHHHGHGHGGGGHHGG<ADGHFGF0DGDCGHH0CFHFHFFGHFGGGHHGHHBEGFF/9FFEFGGGGG/CFFFCFFF//BFFFFBFFFA99>DDFFFAAD=FFF./BE?9@?A/BFFBFFA.99;B9DFD9AA/99.AAD.
@M03896:38:000000000-B4D98:1:2114:21185:20056 2:N:0:159
CCTGTTTGCTCCCCACGCTTTCGCACCTGAGCGTCAGTCTTCGTCCAGGGGGCCGCCTTCGCCACCGGTATTCCTCCAGATCTCTACGCATTTCACCGCTACACCTGGAATTCTACCCCCCTCTACGAGACTCAAGCTTGCCAGTATCAGATGCAGTTCCCAGGTTGAGCCCGGGGATTTCACATCTGACTTAACAAACCGCCTGCGTGCGCTTTACGCCCAGCACTTCCGTTTAACGCTTGCACCCTCC
+
BCCBCFFFFFFFGGGGFFEFFGDEGGGGGFGHGGGFGHGHHHGHGGGHHEFGEEEGGGGHHGGGGHEEEEGGHGHHGBE3??FDG4BFE/EFFHDGH/<@/>2FGHHFFFFFDFHHHHHGGGGGBFF...<<CB/0<GD/<C=0:0;C0CBG0CCCGFGHCCCC:B//9;;9AGA?-CFFF0C99/9/;B:F//;9/9;A9BAFEE-;.A-;C.A//.99@9../.BBBFD/::9FF.-;A.;/BFDEED
@M03896:38:000000000-B4D98:1:2114:9720:24855 2:N:0:159
TGTGCCAGCAACCGCGGCGGCTGGCACACAATTACCATAACGGTGTCGTGTAGATCTCGGTGGGCGCCGCATCACTTTAAAAAAAAAAAAATAACTATTAACATGCACCCTATATAGATTAATAGAAAAATCTACTAATTAAAAACAAGCACTTAGTGTGGTAAATATAGATGAGGACCACTATCACCGAACCCACACACATAGCCAAAGATCACAGAGTCACAATGTATCGTAACAACAAGTCATCACGA
+
AAA@ABFF3BCBBEGEGEEEGGGGEHHHHEFGGFFHFH3FCFG?FEFEFB1B3B33B@FF1?1////</////22?22B?F22>///----.000000000000/000/../00000;00;0000000/../000;0;0000000..././/0/00;000..;//9///////////.9..//////..----......;.//////../////:////////////////....;//....9///9//..
@M03896:38:000000000-B4D98:1:2114:19313:25033 2:N:0:159
TACCGCGGCTGCTGGCACACAATTACCATAACGGTGTCGTGTAGATCTCGGTGGGCGCCGTATCATTTAAAAAAAAAAACAAAACATTATAAATATCAAGCACACTCTAACTCATAATAGTAACATACAACAGAATGACGATTAAGTCTATTGTATTGACCATACACATTACATCTACAGAGTATATATAAACACAAATCTCAACATTAGATGATCGATAATTAATATTCACTGAAATGATAAATTATAT
+
BBBBBBBBBBBAGGGEGAFGFGHHHHHHG3GGGGGHGFEGAA2A5B5D5111110100>>/11?B@E444BEFEE//<B///000/2222222222222222<20001<111111111<1111111>111<.0011100.....00=0=000000000:00;00/:000000000000000/;0;0;0000000...90000;0/0/0000000//...../9/;://////////////;////////:
@M03896:38:000000000-B4D98:1:2114:23521:25053 2:N:0:159
GTGAATCACTTACCGCGGCGGCTGGCACACAATTACCATAACGGTGTCGTGGAGATCTCGGGGGGCGCCGGATCATTAAAAAAAAAAAAAAAAAAAAAATAAAAAAGAAAGATAAAGAAGCAAAAAGAAATAAAGAGAACGAAATGTGAAGAGCAGCAAGGGAGCTGAGGAGAGAAGATGGGGAGAAAGACTAGACAACAGAAGGTGTAGGGTGACATAACGGAGGAGCAAGAACAAGAAGACAGCGAGAG
+
A>AAAFFBFFFDGGGGGCGCEGEFGGHHFEEFHHBGHHEHBGEEEG>GEFE11133B44FF/><--;-9--:.-;BF9B/:BB-9@>9----9;-----./////-...////////9./////.....///////..//.....///////..//..9.....:.//../..../;////...-..///.//////.;.9/9/.//////.9..//////.-.9-..../../9/..://///.9-----
@M03896:38:000000000-B4D98:1:2114:12368:26103 2:N:0:159
CCTGTTTGCTCCCCACGCTTTCGCACCTGAGCGTCAGTCTTCGTCCAGGGGGCCGCCTTCGCCACCGGTATTCCTCCAGATCTCTACGCATTTCACCGCTACACCTGGAATTCTACCCCCCTCTACGAGACTCAAGCTTGCCAGTATCAGATGCAGTTCCCAGGTTGAGCCCGGGGATTTCACATCTGACTTAACAAACCGCCTGCGTGCGCTTTACGCCCAGTAATTCCGATTAACGCTTGCACCCTCC
+
ABAAAFFFFFFFGGGGEEEFFGEEFGGG3BGGEGE2EGGHHHHGEAAGHEEEEEEEGGGHGEGGGHE>>EFGHFHFFBGHHHHHHHFFGEEEGHHHHCBCDCFHHF20FCHHHHHGHFHGGGGGFGFD<ACGFCGDGC0/<CD::CGGG0G0CCFCCGGHBB0C:;9/FFF99@-9BDFGGGGFFFF/9FFFFF:;/.AE@BFFFFAADD-@ADFFF.A@FF.//;BFFFFA..:BFAD....;9BFEEF
@M03896:38:000000000-B4D98:1:2114:12346:26109 2:N:0:159
CCTGTTTGCTCCCCACGCTTTCGCACCTGAGCGTCAGTCTTCGTCCAGGGGGCCGCCTTCGCCACCGGTATTCCTCCAGATCTCTACGCATTTCACCGCTACACCTGGAATTCTACCCCCCTCTACGAGACTCAAGCTTGCCAGTATCAGATGCAGTTCCCAGGTTGAGCCCGGGGATTTCACATCTGACTTAACAAACCGCCTGCGTGCGCTTTACGCCCAGTAATTCCGATTAACGCTTGCACCCTCCG
+
BBBBBFFFFFFFGGGGEEAFGGFGGGGHFGFHGEEEFHHHHHHHGFCHFD0EEEEGGGGHGEEFGHEEEFGHHHHHHFHHHGHHHHHGGGGGHHHHHDCDC@FHHHFFHFHGHHHHHHHGGGGHHFF.<ACGCGGDGHE/CGG:0;;G:CHHF:CCCGGHGH0;:99/:FFGGAADGGGGGGGFFFF9;FFFFFFBBFFEFFFFEFA;DDCB:A.;BEFCFF.B/BB9FF/:.9AFFFF.9.;/;BF9AD.
