# Supplementary material for: Formalin-Fixed Paraffin-Embedded (FFPE) samples are not a beneficial replacement for frozen tissues in fetal membrane microbiota research
Source: PLoS One. 2022 Mar 17;17(3):e0265441. doi: 10.1371/journal.pone.0265441 (PMC8929612; doi:10.1371/journal.pone.0265441)
Supplement: S2 File — (ZIP) [file pone.0265441.s007.zip › Negatives/N-N-14-N-1-FF_S170_L001_R1_001.fastq.fastq]

@M03896:38:000000000-B4D98:1:1101:15329:4549 1:N:0:170
TACAGAGGGTGCAAGCGTTAATCGGAATTACTGGGCGTAAAGCGCGCGTAGGTGGTTTGTTAAGTTGGATGTGAAATCCCCGGGCTCAACCTGGGAACTGCATTCAAAACTGACTGACTAGAGTATGGTAGAGGGTGGTGGAATTTCCTGTGTAGCGGTGAAATGCGTAGATATAGGAAGGAACACCAGTGGCGAAGGCGACCACCTGGACTAATACTGACACTGAGGTGCGAAAGCGTGGGGAGCAAACA
+
BABABFFB@AAABFGA22AEFGHFEFGGHEB55AAAEAEEEGHGGEGGEFFF5BFEFHGHHHFHFF@BB3BBFFGHHHHHGGGGF?HEFFHHHHGHGGEFHHFHHGFFHGFFFBD2FFFDGF=@DGFF?FFGGGD/CC?CDEGFH1GGH10<====<<<<CCGHFGFCEFGHHFHGCCBFDFFGFFD?FFFFEFFADGGACFD-AA./AFFFFBFBFFFFB0FFFFF?BEFCDAFDEDDAACAFFFEFFFF
@M03896:38:000000000-B4D98:1:1101:15346:4563 1:N:0:170
TACAGAGGGTGCAAGCGTTAATCGGAATTACTGGGCGTAAAGCGCGCGTAGGTGGTTTGTTAAGTTGGATGTGAAATCCCCGGGCTCAACCTGGGAACTGCATTCAAAACTGACTGACTAGAGTATGGTAGAGGGTGGTGGAATTTCCTGTGTAGCGGTGAAATGCGTAGATATAGGAAGGAACACCAGTGGCGAAGGCGACCACCTGGACTAATACTGACACTGAGGTGCGAAAGCGTGGGGAGCAAACA
+
AAA@AFFABAAABGFC22AEFGHFEGGGHGBB5BAAEAEEFGHGGAGGEEEE5BCAFFGGHHFHGF@FBBFBGGHFHHHHGGGGGGHEGFHHGHGHHGGFHHHHHGFHHHFDGBDBGGGFGGFDGHEF?FGHHGGACCACAGFFHDDGG10C====<<<<CFFH:CC;CEFCGFHGFFBAEAFGEFE.A9BFEGGADDEDDFDCFFABEFFBFFF9FBFFFBFBFFFEBEFADCADFD;AAAFFFFEFFFE
@M03896:38:000000000-B4D98:1:1101:15329:4568 1:N:0:170
TACAGAGGGTGCAAGCGTTAATCGGAATTACTGGGCGTAAAGCGCGCGTAGGTGGTTTGTTAAGTTGGATGTGAAATCCCCGGGCTCAACCTGGGAACTGCATTCAAAACTGACTGACTAGAGTATGGTAGAGGGTGGTGGAATTTCCTGTGTAGCGGTGAAATGCGTAGATATAGGAAGGAACACCAGTGGCGAAGGCGACCACCTGGACTAATACTGACACTGAGGTGCGAAAGCGTGGGGAGCAAACA
+
AAB@AFFAAAAABGF4222EFGHFDDFGHEB55B22AAEEGGHGGAFFEEEEDBFAFGFGHHGHBB@FB@BBBFGHHHHHGGGGGFHEFFHHGHGFHFFGHHFHHGFHHHFFFFD2FCF@GGF@FGEFFGHHHFG?/@.C?EHHH1>>F10<====<<<<CBGHFGC;EGECGFHHCFCFDGFFFGD?F;BEECFCABE>DCFFFEABFFFBFFFFFB0BFBFFEBFFFEB@D@DDBD:AD;AECFEFFFF
@M03896:38:000000000-B4D98:1:1101:16736:15026 1:N:0:170
TACGGAGGGTGCAAGCGTTAATCGGAATTACTGGGCGTAAAGCGCACGCAGGCGGTTTGTTAAGTCAGATGTGAAATCCCCGGGCTCAACCTGGGAACTGCATCTGATACTGGCAAGCTTGAGTCTCGTAGAGGGGGGTAGAATTCCAGGTGTAGCGGTGAAATGCGTAGAGATCTGGAGGAATACCGGTGGCGAAGGCGGCCCCCTGGACGAAGACTGACGCTCAGGTGCGAAAGCGTGGGGAGCAAACA
+
BCBBBCCCCABAFGCC22EEFGHFEEGGHD555BAAAAEEGHHGGAEEFCECGGGGGGGHHHHHHH4BFFGFGGHFHHHHGGGGGGHGHHHFHHGHFEGFHHHHHHHHGHGFHHGFGHFGGF1FGHHFFGGGGHGGCAFBBFFFFFFFFF0F<<<<<<<@EFFFFFB<ADFFFFFFFFFFFDFFFFFFF@DFFFFFFFFFFFFFFFDFFFFFFCFFFFFFFADDFFFFBFBBDFFDBDDDFFFFFFFFFF?
@M03896:38:000000000-B4D98:1:1101:16752:15035 1:N:0:170
TACGGAGGGTGCAAGCGTTAATCGGAATTACTGGGCGTAAAGCGCACGCAGGCGGTTTGTTAAGTCAGATGTGAAATCCCCGGGCTCAACCTGGGAACTGCATCTGATACTGGCAAGCTTGAGTCTCGTAGAGGGGGGTAGAATTCCAGGTGTAGCGGTGAAATGCGTAGAGATCTGGAGGAATACCGGTGGCGAAGGCGGCCCCCTGGACGAAGACTGACGCTCAGGTGCGAAAGCGTGGGGAGCAAACA
+
CCBBBCCBBAAAFGFE22EEFGHBEEFGHGB55AABAAEEHHHGG0EEEGGGGGGEGGGHHHHHHH4BEFFFGGHHHHHHGGGGEGHHHHHGHHGGHGHGHHHHHHHHGHFFHHHGGHGGFGFHHHHGFGGGHHGCCFFDAFFFFFFFFF0BB;;;-;;;ABFFFF;;.B?FFFFFFFFFDFFFFFFFFBFDABFFFFEB>FFFFF>EEFFFF9DAFFF0BDFFFFFFFEBBAD=AFFFFFFFA>A?F0A.
@M03896:38:000000000-B4D98:1:1101:17015:20265 1:N:0:170
TACGGAGGGTGCAAGCGTTAATCGGAATTACTGGGCGTAAAGCGCACGCAGGCGGTTTGTTAAGTCAGATGTGAAATCCCCGGGCTCAACCTGGGAACTGCATCTGATACTGGCAAGCTTGAGTCTCGTAGAGGGGGGTAGAATTCCAGGTGTAGCGGTGAAATGCGTAGAGATCTGGAGGAATACCGGTGGCGAAGGCGGCCCCCTGGACGAAGACTGACGCTCAGGTGCGAAAGCGTGGGGAGCAAACA
+
BCBCBBCCCAAAFFFE22EEEGHBEEGGHHDB5BBAAAEEHHHGGEEAFCEEGEGFGGGFFHHHHH4BFGGFGGHHHHHHGGGGEGHGHHHHGHGHHGHGHHHHHHHHHHGFGHHFFGGGFGFHHHHHFFGGFHA>AC99.;;BFFFFFF0BB;;;;;;@EFFFFF;;DFEF0FFFFFFFFFFFFFFFFCFDADFFFFE;>FFFFFDEAFFDB:AAFFFFFFFFFFFFFFFFDFFFFFFFCFFFFDFFFFF
@M03896:38:000000000-B4D98:1:1102:23649:8052 1:N:0:170
TACGGAGGGTGCAAGCGTTAATCGGAATTACTGGGCGTAAAGCGCACGCAGGCGGTTTGTTAAGTCAGATGTGAAATCCCCGGGCTCAACCTGGGAACTGCATCTGATACTGGCAAGCTTGAGTCTCGTAGAGGGGGGTAGAATTCCAGGTGTAGCGGTGAAATGCGTAGAGATCTGGAGGAATACCGGTGGCGAAGGCGGCCCCCTGGACGAAGACTGACGCTCAGGTGCGAAAGCGTGGGGAGCAAACA
+
BBBBBABDDAAA4EG422E2ABFBBAFGHGHHFFHGGFGEHHHGGFFFGCEEGGGGGGGHGHHHGHBBFHFFGHGBGHHHGGGGGGHFGHHHHHGHFFHHHHHHHHGHGHD>??FCFHHHHHCGHHGHFGGEFHGGCFFDFFFFFFFBFFBF;;BFD@;CEFFFFFDDFFFFFFFFFFFFFFFFFFFFF@DFFBCFFFFCFFFFFFCEFFFFFFFDFFFFFDDAFDBFFFF@AFFDBA.AAF;A=;ABBF?
@M03896:38:000000000-B4D98:1:1102:23665:8060 1:N:0:170
TACGGAGGGTGCAAGCGTTAATCGGAATTACTGGGCGTAAAGCGCACGCAGGCGGTTTGTTAAGTCAGATGTGAAATCCCCGGGCTCAACCTGGGAACTGCATCTGATACTGGCAAGCTTGAGTCTCGTAGAGGGGGGTAGAATTCCAGGTGTAGCGGTGAAATGCGTAGAGATCTGGAGGAATACCGGTGGCGAAGGCGGCCCCCTGGACGAAGACTGACGCTCAGGTGCGAAAGCGTGGGGAGCAAACA
+
ABAAAAADBAAA45FE22E2ABFBEBFGHHHHHGHHGGGBGHHGGGFEGGGGGGGGGGGHHFFFBGFFFGFBGHGBFGGGGGGGGGHGHHGFFHG0BCHGGHHHHHHHGH?2??@@FGHHHFFGHHGGFAF<FHGFGFFDEFFFFFFBFFFFF9FF;B;CEFBFFFDDFFFFEFFFFFFFFFFFFFFFF9-AFFF=DFE-@FFFFFFEEFFFFADDFFFFFFFFFDB;BFFBABAFFF.DFFF?9AEBFF?
@M03896:38:000000000-B4D98:1:1102:23653:8072 1:N:0:170
TACGGAGGGTGCAAGCGTTAATCGGAATTACTGGGCGTAAAGCGCACGCAGGCGGTTTGTTAAGTCAGATGTGAAATCCCCGGGCTCAACCTGGGAACTGCATCTGATACTGGCAAGCTTGAGTCTCGTAGAGGGGGGTAGAATTCCAGGTGTAGCGGTGAAATGCGTAGAGATCTGGAGGAATACCGGTGGCGAAGGCGGCCCCCTGGACGAAGACTGACGCTCAGGTGCGAAAGCGTGGGGAGCAAACA
+
BCBAACCCCA?>4FFA22E2ABFBBBFGHFGGGFGFFEFGHHGFGFCAEFC0EEFEGGGGFHHHGGFBGFHFGGDGHHHHGEFEEEHHHGHBBBFGHGFFGHGHHHHHHH?>?FFGFFGHGFBFHGG=?AFGHHGGGFFAEFFFFFFFFEBBB;0;;;;;AFFFFF;;ADEFFBFFFFFFDFFFFFFF--;:A@DFCFA-9@FCFFFEEFAFFFFDBFFFFDD:DDF;;FB@AC>.FD.;BFAF=;EFFF.
@M03896:38:000000000-B4D98:1:1102:16981:26377 1:N:0:170
TACGGAGGGTGCAAGCGTTAATCGGAATTACTGGGCGTAAAGCGCACGCAGGCGGTTTGTTAAGTCAGATGTGAAATCCCCGGGCTCAACCTGGGAACTGCATCTGATACTGGCAAGCTTGAGTCTCGTAGAGGGGGGTAGAATTCCAGGTGTAGCGGTGAAATGCGTAGAGATCTGGAGGAATACCGGTGGCGAAGGCGGCCCCCTGGACGAAGACTGACGCTCAGGTGCGAAAGCGTGGGGAGCAAACA
+
ABAA3ABBBA?>C5BA22A2ABF2BBFFHHHHF3FFEEEEGGGEECEEEEGCFE@EEGGGFGFBGH4BBBDFEG4FGGGHG/ECEEGGHHHFFFGGHGGFGFHHHGFFHH?>FFG@?GGG0CCGHFGGFDGEHBCA@BBD:BFBFFF;:B/9B;/9--9;AFFEFF.;D;EFBFFFBFFFFDFFFFFF>BB?A->?-9999BBBBBB.AFF?BBFFFFFFFFFDD9BB//;@D?;9BA.A=@@E?A.B/A.
@M03896:38:000000000-B4D98:1:1102:16966:26396 1:N:0:170
TACGGAGGGTGCAAGCGTTAATCGGAATTACTGGGCGTAAAGCGCACGCAGGCGGTTTGTTAAGTCAGATGTGAAATCCCCGGGCTCAACCTGGGAACTGCATCTGATACTGGCAAGCTTGAGTCTCGTAGAGGGGGGTAGAATTCCAGGTGTAGCGGTGAAATGCGTAGAGATCTGGAGGAATACCGGTGGCGAAGGCGGCCCCCTGGACGAAGACTGACGCTCAGGTGCGAAAGCGTGGGGAGCAAACA
+
BBBBBABBDAAA4FFC222AABGBBBEGHFHHFGHGGGGEEHHGGCEEGCEEEEGGGGGHHHFFBG4BBFFBFFFBGHHHGGGGGGHEHGHGHGGHGEHGHHHHHHGGFH?2??FBFHHHGCFGHHGGFGGFFHGGFFFDFFFFFFFEFFFFF;BBFB;BEFFFFFDADFFFBFFFFFFFFFBBFFFFF9@DFBDADFFDCFFFFFBFFFFFA>DDFFFFFFDAADFFFFB;9@A?/A9AFFAE-AEFFFE
@M03896:38:000000000-B4D98:1:1103:5999:8295 1:N:0:170
TACAGAGGGTGCAAGCGTTAATCGGAATTACTGGGCGTAAAGCGCGCGTAGGTGGTTTGTTAAGTTGGATGTGAAATCCCCGGGCTCAACCTGGGAACTGCACTCAAAACTGACTGACTAGAGTATGGTAGAGGGTGGTGGAATTTCCTGTGTAGCGGTGAAATGCGTAGATATAGGAAGGAACACCAGTGGCGAAGGCGACCACCTGGACTAATACTGACACTGAGGTGCGAAAGCGTGGGGAGCAAACA
+
CCCBBFFBBBCCGFGCEEFEFFFFEEFGHFBFCFEEEEEEEFHGGAEFFEECDFEEGHGGHH@BBFFBFFFGGEB@GHGHGEEGGGHEFGBFGHGHGFFGGGCFHBB?2GCFGGF2GFF@FFGFDHBF?FGFGFG?A-<C>CFGFFHGH00<====<<<<:CCGC0ECD@CGGCHHGB;CDABCFGG.A;CFEGCAGDFCFC@-AE.BFFFFFFFFFFFFB0BFFFFFF?FFFFCFFFDDFAF?BFEFBF?
@M03896:38:000000000-B4D98:1:1103:6018:8296 1:N:0:170
TACAGAGGGTGCAAGCGTTAATCGGAATTACTGGGCGTAAAGCGCGCGTAGGTGGTTTGTTAAGTTGGATGTGAAATCCCCGGGCTCAACCTGGGAACTGCACTCAAAACTGACTGACTAGAGTATGGTAGAGGGTGGTGGAATTTCCTGTGTAGCGGTGAAATGCGTAGATATAGGAAGGAACACCAGTGGCGAAGGCGACCACCTGGACTAATACTGACACTGAGGTGCGAAAGCGTGGGGAGCAAACA
+
BCBABFFAAAABGGGFFEGFGGGFGFEGHBBFDAFCEEC?FGHGGEEEE>@?DFEFGHGGGFBFBFFFFHGGHB@BFFGGFFEFGFGEFGFGHHGFHFBDFG2FHFFFFGCFGGHBHFD@CGHGBGEF<FGHHEGAC-AFDHFFHEHHH00<==<=<<<<:CGHFHGEDCEHHBHHF099C:;FBFEEF;BF.@ACDBABFFB-AE.B;FFFFFFFFBFFBBFFFFF9FEF@DFCDFF.A-=@A=A?FFF?
@M03896:38:000000000-B4D98:1:1103:6004:8314 1:N:0:170
TACAGAGGGTGCAAGCGTTAATCGGCATTACTGGGCGTAAAGCGCGCGTAGGGGGTTTGATAAGTTGGATGTGAAATCCCCGGGCTCAACCTGTGAACTGCACTCAAAACTGACTGACTAGAGTATGGTAGAGGGTGATGGAATTTCCTGTGTCGCGGTGAAATGCGTAGATATAGGAAGGAACACCAGTGGCGAAGGCGATCACCTGGACTAATACTGACACTGACGTGCGAAAGCGTGGGGAGCAAACA
+
>AA3AB4A?>>>454AAAAAA6F2A2A2A5D553AB2AAEFEFEE?EEA>011B>EE?>3B4@3@4BBB3BB4??BEBGHEE//@/F1F?F001BFG111?1?1?0FDG?GBG111F1<F1<??@D1<>DFF1><.<.=10/00=0=D=0=000.<--::.0:;009;.9.;90C0000..9/;/:E.9;09;;-;@.;-9-;.;B/B..9/F//9::/99/;/9//;.:.-.9-;/9;.9-=.9../B.9
@M03896:38:000000000-B4D98:1:1103:21706:21296 1:N:0:170
TACGGAGGGTGCAAGCGTTAATCGGAATTACTGGGCGTAAAGCGCACGCAGGCGGTTTGTTAAGTCAGATGTGAAATCCCCGGGCTCAACCTGGGAACTGCATCTGATACTGGCAAGCTTGAGTCTCGTAGAGGGGGGTAGAATTCCAGGTGTAGCGGTGAAATGCGTAGAGATCTGGAGGAATACCGGTGGCGAAGGCGGCCCCCTGGACGAAGACTGACGCTCAGGTGCGAAAGCGTGGGGAGCAAACA
+
CCCCCCCCCABCGGGEFEGEFFFFEGFFHGFFCBFFEFEFHHHGGEGGGEA0EEEEGGGHHHFGGHFHHHHGHGF4BGGHGGGGGGHHHGGHHHGHHFGGHGHHHHGHHHGHHHHHGFGGFGGHHHHHGGGGHHGCCCFFFFBBFFFBFF0:;:;;:9;;;FFFFFAADAFF0;BFFB;FDDFFFFFFFFFFFFFFFFEDFFFFFBCEEFFFFFFDFBFBFDFFFFFFFFFFFFDDFFFFFFFFFAAFBF.
@M03896:38:000000000-B4D98:1:1103:22310:22148 1:N:0:170
TACGGAGGGTGCAAGCGTTAATCGGAATTACTGGGCGTAAAGCGCACGCAGGCGGTTTGTTAAGTCAGATGTGAAATCCCCGGGCTCAACCTGGGAACTGCATCTGATACTGGCAAGCTTGAGTCTCGTAGAGGGGGGTAGAATTCCAGGTGTAGCGGTGAAATGCGTAGAGATCTGGAGGAATACCGGTGGCGAAGGCGGCCCCCTGGACGAAGACTGACGCTCAGGTGCGAAAGCGTGGGGAGCAAACA
+
BBBBBBBADAABGGG4EEEAFBDAEE2FHFBGB32FEFEEFFHGGEEEGA0@EGC@EG?BFF4BBGFHFGBBFG@BFGHHGGGGGGHHHGFGFHFHHFGGHGGHHHHGGHGBGHGHGGGGF?GGHHHH?EEFFHCDCFADFFBBFFFFF//;;;;;;;;9;BBFBFDDDBEF/B;FFFBFD?FFFFFFFFFBFFDFFFFFADFFFD9AEFFA@BFDBFFBBDFFFFFEFFFFD;;.BDDDDCFECD?FFF;
@M03896:38:000000000-B4D98:1:1104:15328:22913 1:N:0:170
TTAGATACCCCAGTAGTCCGGCTGACTGACTTGAGTACGATCTCGTATGCCGTCTTCTGCTTGAAAAAAAAAAGTAATAATATAATAAACGAATACTTATACATGATTAGAATATAATTAATGCTAAAAGATGAGCAGTGAAAATTATCAGCATATAGTTCACAATGGACATATAATATGTTACTATGGTGAAATAATTAGATGCAGAATATATTCGTTAAATGTAAGATATATATGTTTCTTAACATATT
+
CCBBBFFFF4>AAFFGF6B2EFEEABBGFGGGBAFDFDEAF2BGGGGHFHFEEEHFGFGDBGFFGH5F>0/>>13444444@44@@4433/////3444B4444434443444B44B3333333333?23/23222222222>22@2211111<1111?111111111111<>1<11111111=100<0=00000000=00==0:000/0000000/:/..00:000000000000000000000000000
@M03896:38:000000000-B4D98:1:1104:17628:28765 1:N:0:170
TACGTAGGTGGCAAGCGTTATCCGGAATTATTGGGCGTAACGCGCGCGTAGGCGGTTTTTTAAGTCTGATGTGAAGGCCCACGGCTCACCCGTGGAGGGTCATTGTAACCTGGAAAACTTGAGTGCATAAGAGGAAAGTGGAATTCCATGTGTAGCGGTGAAATGCGCAGAGATATGGAGGAACACCATTGTCGAAGGCGACTTTCTGGTCTGTAACTGACGCTGATGTGCGAAAGCGTGGGGATCCAACA
+
>AA1>CC1DF1BBF1A1AAEEGHA0BAFGEFGDBABAAEE/BEEE?EE/>//BEE@/EFFGHBFHHG1GHBG>G2BB?FE?F/<>BCG1BG/</>???/??0?GF1@D1?FF0<>1<FGF=FBF<GF0==000.<C/.D<<0;GHHHCG:G;C<;;--.99B0FB;:C@?-9B9BFB09/.;/CFFFA/9;/;9-;:-;-;;=BBF;//;/;/9/;99//;;A--9/999;-9-9-B;-----9:;-;:;-
@M03896:38:000000000-B4D98:1:1104:17621:28783 1:N:0:170
TACGTAGGTGGCAAGCGTTATCCGGAATTATTGGGCGTAAAGCGCGCGTAGGCGGTTTTTTAAGTCTGATGTGAAGGCCCACGGCTCAACCGTGGAGGGTCATTGGAAACTGGAAAACTTGAGTGCAGAAGAGGAAAGTGGAATTCCATGTGTAGCGGTGAAATGCGCAGAGATATGGAGGAACACCAGTGGCGAAGGCGACTTTCTGGTCTGTAACTGACGCTGATGTGCGAAAGCGTGGGGATCAAACA
+
ACBBAFFAFFBFFGFGFEGCFGHGGEGGHGGG5BFBAEEEGHHGGEGGGGGDHGGGGGGGGHHHHHFGGFFBBGH4FFGGGGGGFFGHHGHGGHFGHGGGGGHHHGFGHH?BGFFFGFHHHGHGGGHHHHHHGEHFHGFFFGBGHHHEGBCGC;:CE::=EFHHFGCDCGGGFGGGGFFGGDFGGGGEFFFFACCFFFE@DDFFFB;;;F0BBBBF;0:BFDFFFFFFFFB.A@CDFDFFFFFF.A?FFFA
@M03896:38:000000000-B4D98:1:1104:17641:28792 1:N:0:170
TACGTAGGTGGCAAGCGTTATCCGGAATTATTGGGCGTAAAGCGCGCGTAGGCGGTTTTTTAAGTCTGATGTGAAAGCCCACGGCTCAACCGTGGAGGGTCATTGGAAACTGGAAAACTTGAGTGCAGAAGAGGAAAGTGGAATTCCATGTGTAGCGGTGAAATGCGCAGAGATATGGAGGAACACCAGTGGCGAAGGCGACTTTCTGGTCTGTAACTGACGCTGATGTGCGAAAGCGTGGGGATCAAACA
+
ACBCAFFBFFBFGGGFCCFFGGGFGEGGH5GFBBGFEEFEGGHGGCGGGGGCGFGGGGGGGHFHGHGGFGFBBGGHHFHGHGGFEEGFHGHGGHGCGGGDFFHHHGFGFHFDGFFGHFHGGFGGHHHHGHHFGEHGGFFFGFFHHHHFHGBGCCGHGA;EGHHHFFCDDGGGFFGGGGGGGDFFGGGEFCFE;CFFFFEAFFCFFFFBFF0BBFFFFFFBFFFFFFEFFFFFFFFDFDFFFFFFFEFFFFF
@M03896:38:000000000-B4D98:1:1104:17624:28803 1:N:0:170
TACGTAGGTGGCAAGCGTTATCCGTAATTATTGGGCGTAAAGCGCGCGTAGGCGGTTTTTTAAGTCTGATGTGAAAGCCCACGGCTCAACCGTGGAGGGTCATTGGAAACTGGAAAACTTGAGTGCAGAAGAGGAAAGTGGAATTCCATGTGTAGCGGTGAAATGCGCAGAGATATGGAGGAACACCAGTGGCGAAGGCGACTTTCTGGTCTGTAACTGACGCTGATGTGCGAAAGCGTGGGGATCAAACA
+
ABBBBFFBFF?CBFGCG?FCFFGE2BEFHFDG5BBBAEEGGHHGECGCEGGGHGGGGGGGGHHEFHFGFGFBBGFFGFHHFEECEEGHHHHGGHGDHG?CGGFHGHBFFHGHHC1?FFHF<>FFFGHGGHFHHF0<CF=GFHHGGGGEG0DD=CGHGC.;CBCH;C:;;B@GGGGGGFFFDDGGGGDEGFFFA@?-=DF?-@;DFFB/FF//;/9;9BF/F.DDFBFF9FBDA=-A/;DF?B;..;FFFF9
@M03896:38:000000000-B4D98:1:1105:25665:12402 1:N:0:170
TACGTAGGTGGCAAGCGTTATCCGGAATTATTGGGCGTAAAGCGCGCGTAGGCGGTTTTTTAAGTCTGATGTGAAAGCCCACGGCTCAACCGTGGAGGGTCATTGGAAACTGGAAAACTTGAGTGCAGAAGAGGAAAGTGGAATTCCATGTGTAGCGGTGAAATGCGCAGAGATATGGAGGAACACCAGTGGCGAAGGCGACTTTCTGGTCTGTAACTGACGCTGATGTGCGAAAGCGTGGGGATCAAACA
+
CCBBAFFBFDAFBBFCC?ACFGGGGEFFHFGGBBEAEAEECGHGGEGGEGGFDEFCEGGGGGGGFGFGHHGFGHGGHHHHHGGFFGGFFGGDCHGFHGBCGGHGHHBGGH?FHGFFHFHHHFHHHHGGGHHHHHHHFGDFHFFHHHHGHBCF===;@:;AEHHHHGCDBGGGFGFGGGGFGGGGGGGEC;FFECFAFFFAFAFFFFBBFFBFFB9BFFFFFFDDFFFFFFFD;=DFFDDFFFFF?AAFFFF
@M03896:38:000000000-B4D98:1:1105:25644:12407 1:N:0:170
TACGTAGGTGGCAAGCGTTATCCGGAATTATTGGGCGTAAAGCGCGCGTAGGCGGTTTTTTAAGTCTGATGTGAAAGCCCACGGCTCAACCGTGGAGGGTCATTGGAAACTGGAAAACTTGAGTGCAGAAGAGGAAAGTGGAATTCCATGTGTAGCGGTGAAATGCGCAGAGATATGGAGGAACACCAGTGGCGAAGGCGACTTTCTGGTCTGTAACTGACGCTGATGTGCGAAAGCGTGGGGATCAAACA
+
AABAAFFCFF?B4FFF2AEECGHGEEEGHFFHBFFBAAEFFHHGGCGGEGGCFCEEEGGGGGHHGHGGHHHGHGGDBGGHHGGGGGGGGHHGCGGDGGCDGHHHHHFHFH?FGHHGHFGHFFFGHHHHHHHHHHHH<G=DDGHGHHHFHBCGC;<<@;;AEFHHHFECDGGGEFGGGBFGGDGGGGGECCFFADFFFDECFFFFFFBB9F0BFFFFFFFFFFFFDFFFFFFADCFAFAADFF-AAAFFFFF
@M03896:38:000000000-B4D98:1:1105:14144:13693 1:N:0:170
TACGTAGGTGGCAAGCGTTATCCGGAATTATTGGGCGTAAAGCGCGCGTAGGCGGTTTTTTAAGTCTGATGTGAAAGCCCACGGCTCAACCGTGGAGGGTCATTGGAAACTGGAAAACTTGAGTGCAGAAGAGGAAAGTGGAATTCCATGTGTAGCGGTGAAATGCGCAGAGATATGGAGGAACACCAGTGGCGAAGGCGACTTTCTAGTCTGTAACTGACGCTGATGTGCGAAAGCGTGGGGATCAAACA
+
CCCCBFFCFFAFBGGEC?E?GFHFGEGGHFFG5BBBEAEFGHHGGFGGGGGGFFFEGGGGGHHHGHBBGHHGHHHHHHHHHGGGGGGGGHHGFGGGHFCCGHHHGHBGHHGHHHHEHCGHGFGGGGHHHHHHHHHHGGDDDGHHHHHGHEFHC<<;:;;@CHHHFFCFGGFGGGGGGGGFGDGGGGGGGGFFECFFFFE>FFFFFFBFFFBFFFFFFFFFFBDFFDFFFFFFFFAFFFFFFFFF?EFFFFF
@M03896:38:000000000-B4D98:1:1105:15627:18387 1:N:0:170
TACGTAGGTGGCAAGCGTTATCCGGAATTATTGGGCGTAAAGCGCGCGTAGGCGGTTTTTTAAGTCTGATGTGAAAGCCCACGGCTCAACCGTGGAGGGTCATTGGAAACTGGAAAACTTGAGTGCAGAAGAGGAAAGTGGAATTCCATGTGTAGCGGTGAAATGCGCAGAGATATGGAGGAACACCAGTGGCGAAGGCGACTTTCTGGTCTGTAACTGACGCTGATGTGCGAAAGCGTGGGGATCAAACA
+
CCBBBFFCFFBBEFAF?AE?GGHFEEEFHFGGBBFBAAEEHHHGG?EFEFGGFEEEGGGGGHHGGHBBGFGGGHHHFGHH/FEGEFGGHHHCDHGCHGFGHHHHHHFHHHFFGHHFHFHHFGFHHHHHHHHHHHHH<GGHHHHHHHHHHECCC;;;-;=AEHFHHF:CBFGGGFGGFFGGGFFFGGGGCFFFA@>FFFEDFFAFFFB;/B/BFFFFFFFFFFDFFFFFFB;AABCDFFFFFFFFFEFFFF.
@M03896:38:000000000-B4D98:1:1105:15633:18404 1:N:0:170
TACGTAGGTGGCAAGCGTTATCCGGAATTATTGGGCGTAAAGCGCGCGTAGGCGGTTTTTTAAGTCTGATGTGAAAGCCCACGGCTCAACCGTGGAGGGTCATTGGAAACTGGAAAACTTGAGTGCAGAAGAGGAAAGTGGAATTCCATGTGTAGCGGTGAAATGCGCAGAGATATGGAGGAACACCAGTGGCGAAGGCGACTTTCTGGTCTGTAACTGACGCTGATGTGCGAAAGCGTGGGGATCAAACA
+
BCBAAFFCFF@B4FGF2AE2FGGEEEEFHBFGFF2BAEEGHHHGG?FGGGG?BE>EGGGGGHHHGH?BBGHGHHHHGGHH?FEEEFGF?GHC?/@?GDCGGHHHGGFHHH?FGHF1F<FF><GGHH1F1GHGHHGEFHGFGHHHHHHHHFGGG;:;;;;@EHHHHFCDDGGGGGGGGFGGGDFGGGGG.CFFABFFADA@DFFFFFFBBF/B/;FFFFFFFFDDDDFFFFB99@DAF?ADFCAAFFFFFF?
@M03896:38:000000000-B4D98:1:1105:14329:20360 1:N:0:170
TACGTAGGTGGCAAGCGTTATCCGGAATTATTGGGCGTAAAGCGCGCGTAGGCGGTTTTTTAAGTCTGATGTGAAAGCCCCCGGCTCAACCGTGGAGGGTCATTGGAAACTGGAAAACTTGAGTGCCGAAGAGGAAAGTGGAATTCCATGTGTAGCGGTGAAATGCGCAGAGATATGGAGGAACACCAGTGGCGAAGGCGACTTTCTGGTCTGTAACTGACGCTGATGTGCGAAAGCGTGGGGATCAAACA
+
ABAAACFBFBABCGCA2AE?GEHGGGGFHC5FBBEBAEEFHHHGG?EC0EFDFEFFGGGGGHHHHHBBGHHGHHHH3FHH/>EECGGHGHH/?FDDE//?FGHDFHEBFHFDC<1F<FGHGGGGFD1<ACGGHHHG/;CFGHHHHHHHHGFHG;;<A:;ACFGGGF;ACCGGGFFGGEGGFFFFFFFEFFFFADBFFFFFCDC99BBFFB/BB99FFFFFFDDFADFFFFFDDFFFFFFFFFFF.AAFFFA
@M03896:38:000000000-B4D98:1:1106:13706:4244 1:N:0:170
TACGGAGGGTGCAAGCGTTAATCGGAATTACTGGGCGTAAAGCGCACGCAGGCGGTTTGTTAAGTCAGATGTGAACTCCCCGGGCTCAACCTGGGAACTGCATCTGATACTGGCAAGCTTGAGTCTCGTAGAGGGGGGTAGAATTCCAGGTGTAGCGGTGAAATGCGTAGAGATCTGGAGGAATACCGGTGGCGAAGGCGGCCCCCTGGACGACGACTGACGCTCAGGTGCGAAAGCGTGGGGAGCAAACA
+
AAAABAADAAAACGF4?222A6FBB2BFHFA5532BAAEEEGGFGFEAEFFGFEGCFEGGHEHGGF4BBFBBBFG3FGHHGEEFGGGFGHHHGHG0FFGFGFHHF2GGGG>?<?F1/FGGFFFGHGGFFAFEFFE@-@>9A/;F/99/9;9B:9;B@=:@EFFFFFDDDCFFFEBBFBBFDDFFFFFD--@AFDFCAFEA-@D@BCB.AF.---99;ADBFD.DF./99/;9;=-9/9DA=BAE>A.FBF.
@M03896:38:000000000-B4D98:1:1106:22609:13020 1:N:0:170
TACGGAGGGTGCAAGCGTTAATCGGAATTACTGGGCGTAAAGCGCACGCAGGCGGTTTGTTAAGTCAGATGTGAAATCCCCGGGCTCAACCTGGGAACTGCATCTGATACTGGCAAGCTTGAGTCTCGTAGAGGGGGGTAGAATTCCAGGTGTAGCGGTGAAATGCGTAGAGATCTGGAGGAATACCGGTGGCGAAGGCGGCCCCCTGGACGAAGACTGACGCTCAGGTGCGAAAGCGTGGGGAGCAAACA
+
BCBABABCBAAACFFC?2EAAGGFEEGGHHDB5AAAAAEEGHHGGCEEGGGGGGGFGGGHHHHHHH@BGGFBFFHGHHHHGGGGGGHGGHHHHHGHHGHGHHGHHHHHHHFDG?FFFGHGGG1FGHGGFFGFHHGFGFFFFFFFFFFFFFFFF;9B@;;@EFFFFF;;DDFFFFFFFFFFFFFFFFFFFFFFFFFFFFED;BBFFFFEFFFDBFFFFFFFFAFFFFFFFFFDFFFAFFDFFFB.@AEF0F.
@M03896:38:000000000-B4D98:1:1106:22590:13024 1:N:0:170
TACGGAGGGTGCAAGCGTTAATCGGAATTACTGGGCGTAAAGCGCACGCAGGCGGTTTGTTAAGTCAGATGTGAAATCCCCGGGCTCAACCTGGGAACTGCATCTGATACTGGCAAGCTTGCGTCTCGTAGAGGGGGGTCGAATTCCAGGTGTAGCGGTGAAATGCGTAGAGATCTGGAGGAATACCGGTGGCGAAGGCGGCCCCCTGGACGAAGACTGACGCTCAGGGGCGAAAGCGGGGGGAGCAAACA
+
ABBAA?ADBAAAB5GAE2EAAFGFEEFGHFDB53ABAAAEFGHGGGEEGGG?FGGEGGGHHHGFGHDBGHHFGFDBGHHHGGGEFGHGFGHHHHGA?FHFGFHHGHHHBG?FGCF@C??F0//?@CGGCDE.<GG-->@.-;:FFFFFFFFFF;;9;@;9.BBFFFA9A>A/FFFFFFEFFAFBBFFFF-@DF;>B-AE9@B;AFFFFEFFFFFFDFFB/9.99..//.-9--@=;/;--9=@9-9:BFF.
@M03896:38:000000000-B4D98:1:1106:5284:13381 1:N:0:170
TACGTATGTCGCAAGCGTTATCCGGATTTATTGGGCGTAAAGCGCGTCTAGGTGGAAAAGAAAGTCTGATGTGAAAATGCGGGGCACAACTCCGTATTGCGTTGGAAACTGCTTTTCTAGAGTACTGGAGAGGTGGGCGGAACTACAAGTGTAGAGGTGAAATTCGTAGATATTTGTAGGAATGCCGATGGAGAAGTCAGCTCACTGGACAGATACTGACGCTGAAGCGCGAAAGCGTGGGGAGCAAACAG
+
>ABBAFD>5DAACCGAE2AAFBGAE2AEFF5F532BAAEECEAAAEAEEE53531133B?EGEG@B4@3F4@B4@FDF@BE@EE@?ACGEBFCDC0012FAA//?<FGHF?F1@1?1?FFFCDGFFEGFCGFD1<.<>-A@D:CGHFCCC0<;00;9/.9CFFB;./:CFGEFGFF0;9B0BFFGG@G?FFBFFF9FFF/BFFFFFBBFFBEBBFFFEFFAADD?FF9>B-;9>DFD.A;@BFBFEFFFF.
@M03896:38:000000000-B4D98:1:1106:2119:13509 1:N:0:170
TACGGAGGGTGCAAGCGTTAATCGGAATTACTGGGCGTAAAGCGCACGCAGGCGGTTTGTTAAGTCAGATGTGAAATCCCCGGGCTCAACCTGGGAACTGCATCTGATACTGGCAAGCTTGAGTCTCGTAGAGGGGGGTAGAATTCCAGGTGTAGCGGTGAAATGCGTAGAGATCTGGAGGAATACCGGTGGCGAAGGCGGCCCCCTGGACGAAGACTGACGCTCAGGTGCGAAAGCGTGGGGAGCAAACA
+
BBBBAABDBBBAFGGE?2EA2BFFAEFGFGA55BBAAAEEGHGGG0EF?FGGGGG/EFEH2BBGGH4B3BFBFGGGHH?3F/EEEEGHBGHFF0/?FFHHHFHFFHGDFH?F<?@2?FGDFFFFD<FHFDGFGH.---;AEFFFFFF;BF9F;;;/:;A>EFFF/;;;.D.BFFF9///9..FFFFFA-@=DA@A-@AA@--;-:BAEFFF---::BFFFFFAA..;/9;;@ADCFFFDFFFF?@AEF/F.
@M03896:38:000000000-B4D98:1:1106:3363:18368 1:N:0:170
TACGGAGGGTGCAAGCGTTAATCGGAATTACTGGGCGTAAAGCGCACGCAGGCGGTTTGTTAAGTCAGATGTGAAATCCCCGGGCTCAACCTGGGAACTGCATCTGATACTGGCAAGCTTGAGTCTCGTAGAGGGGGGTAGAATTCCAGGTGTAGCGGTGAAATGCGTAGAGATCTGGAGGAATACCGGTGGCGAAGGCGGCCCCCTGGACGAAGACTGACGCTCAGGTGCGAAAGCGTGGGGAGCAAACA
+
CBBCBABBDAAABEG4E2AAAGHFGGEGHD5BBBB2EEGEGHHGG?EEGGGGGGGGEGGHHHHHHH4BBFFBFDGGFGGHGGGGGGHHHGHHHHGFHGHHHHHHHHGHHHDFGFHGGHGHGFGHHHHGFEECGG<<@DBDEEFBFFFBFF0B;:;;@C;DFFFFFFDADFEF0FFFFFFFFFFFFFFFFDFFFFFFAFFFFFBCFFFFFFFFACFABFB9;DFFDDFFFFFFDDC?BAFFFFFFDDFFFFA
@M03896:38:000000000-B4D98:1:1107:24904:16202 1:N:0:170
TACGTATGTCGCAAGCGTTATCCGGATTTATTGGGCGTAAAGCGCGTCTAGGTGGAAAAGAAAGTCTGATGTGAAAATGCGGGGCTCAACTCCGTATTGCGTTGGAAACTGCTTTTCTAGAGTACTGGAGAGGTGGGCGGAACTACAAGTGTAGAGGTGAAATTCGTAGATATTTGTAGGAATGCCGATGGAGAAGTCAGCTCACTGGACAGATACTGACGCTGAAGCGCGAAAGCGTGGGGAGCAAACAG
+
BBBBAFFFFFAACFGF?AEEEGFEEFGGHGBGBFFAEAEFHHHGGFEGGHHGGHGGFHHHEHHHGHFFFBBBFFFGHGFGGGGGGGHEFFHHHACAGFBGG?CCGHFHHH2GFFFGHFGGGH1FFGFGHHHGGFGFAFCACD:GFFE;G0;0;0:<:;;;BFFGF?;BEEGFGGGBCFFFGGGGGGGGGFFFFFFFFFEFFFF0BFF:FFFEFFFFFFFFDDFFDFFFDFAC;@FFFDDFFFFCF.BBFFF
@M03896:38:000000000-B4D98:1:1107:24887:16209 1:N:0:170
TACGTATGTCGCAAGCGTTATCCGGATTTATTGGGCGTAAAGCGCGTCTAGGTGGAAAAGAAAGTCTGATGTGAAAATGCGGGGCTCAACTCCGTATTGCGTTGGAAACTGCTTTTCTAGAGTACTGGAGAGGTGGGCGGAACTACAAGTGTAGAGGTGAAATTCGTAGATATTTGTAGGAATGCCGATGGAGAAGTCAGCTCACTGGACAGATACTGACGCTGAAGCGCGAAAGCGTGGGGAGCAAACAG
+
ABBAAFFFFD4AEFEA22E2GGHEEFGGHHFDB3BBAAEFHHHEEEFFGHFGFGGHFHGGFBGHGHGGFFEBBF4FFGBFEEG/>EHFGFGHH/C0F22GDAACCCFGHHFF2@FGH11@?CDFHFHFHFFDGGG.@>-<@C:CFCB<<:C:C0;;::9;BFFGC.999AFGF0CF;C0;FB0C;C?AFDDFFB.9FBBBBBFBFFF;FFFE/9BFFBFF.:?9AB/;-B-;;=DB.;A-@-ABDEF/FF9
@M03896:38:000000000-B4D98:1:1107:11144:17055 1:N:0:170
TACGGAGGGTGCAAGCGTTAATCGGAATTACTGGGCGTAAAGCGCACGCAGGCGGTTTGTTAAGTCAGATGTGAAATCCCCGGGCTCAACCTGGGAACTGCATCTGATACTGGCAAGCTTGAGTCTCGTAGAGGGGGGTAGACTTCCAGGTGTAGCGGTGAAATGCGTAGAGATCTGGAGGAATACCGGTGGCGAAGGCGGCCCCCTGGACGAAGACTGACGCTCAGGTGCGAAAGCGTGGGGTGCAAAC
+
BBBBBBB@BAAAFGGG??A?CGHF2EFFHHB55BAAEEEEAGGGGCFGGGGEGGGEFDGHHHGHHH4B3FDBBGGGGGGGGG/@EEEFCHHHHHGHHEFGGHFGHHBFGHFFCGFBFGHF?CGHHHHFFDFFFGA@<>=AAF/;/B9/:/9BF/;:;-;-;BFFFB99ADF/B9/BFEFFFFFFFFF.@=BDF;-9@FE;@FFF;-9...;-9-9.BFF9BFD9AABBFBB-9=;DFAD.@--.;;/B/;
@M03896:38:000000000-B4D98:1:1107:11123:17062 1:N:0:170
TACGGAGGGTGCAAGCGTTAATCGGAATTACTGGGCGTAAAGCGCACGCAGGCGGTTTGTTAAGTCAGATGTGAAATCCCCGGGCTCAACCTGGGAACTGCATCTGATACTGGCAAGCTTGAGTCTCGTAGAGGGGGGTAGAATTCCAGGTGTAGCGGTGAAATGCGTAGAGATCTGGAGGAATACCGGTGGCGAAGGCGGCCCCCTGGACGAAGACTGACGCTCAGGTGCGAAAGCGTGGGGAGCAAACA
+
CCBCBBBBCAAAFGFE?AAEFGHFEGGGHEBDBAAAEAEEGHHGG0AAEEECGGGCEGGHHHHHFH4BF4DBBGGHHHHHGGGGGGHGHHHGHHGHHGHHHHGGHHEFHHFGHGHFGGGGGFFHHHHHGGGGHHGGGFFDEFFFFFFFFFBFB;;:;;;@EFFFFFAADFFFFFFFFBBFFDFFFFFFD9@FFFFFFFFFFFFFFFCEFFFFACFDFEFBFFFFFFFFFFFFFFCFFFFFFFFEFFFFFFF
@M03896:38:000000000-B4D98:1:1107:20075:19043 1:N:0:170
TACGTAGGTGGCAAGCGTTATCCGGAATTATTGGGCGTAAAGCGCGCGTAGGCGGTTTTTTAAGTCTGATGTGAAAGCCCACGGCTCAACCTTGGAGGGTCATTGGAAACTGGAAAACTTGAGTGCAGAAGAGGAAAGTGGAATTCCATGTGTAGCGGTGAAATGCGCAGAGATATGGAGGAACACCAGTGGCGAAGGCGACTTTCTGGTCTGTAACTGACGCTGATGTGCGAAAGCGTGGGGATCAAACA
+
BCBBAFFBFFCCFF2F2AEECGHEEEGGHCGHBD2BAAEEHHGEE?FEEEGCGGGFFGGGGHHHHHFB3GDBBGGHFGHHFGGGGEGGHHH22B?GFFGFHHHHHHGGHHFFGGGFHCFGFF1FFHFBGF<>><FF0GHFGGHHGHHDGD<=====::;;CGFHBG:CAFGGFGGGG0;F9.FGFGE.FFFFA>DAFDFCCA;DFFFFBFFF;BBBFFF/F.AFFFFFFFFFFFFFFFDFFFFFFFFFBB;
@M03896:38:000000000-B4D98:1:1107:20083:19059 1:N:0:170
TACGTAGGTGGCAAGCGTTATCCGGAATTATTGGGCGTAAAGCGCGCGTAGGCGGTTTTTTAAGTCTGATGTGAAAGCCCACGGCTCAACCGTGGAGGGTCATTGGAAACTGGAAAACTTGAGTGCAGAAGAGGAAAGTGGAATTCCATGTGTAGCGGTGAAATGCGCAGAGATATGGAGGAACACCAGTGGCGAAGGCGACTTTCTGGTCTGTAACTGACGCTGATGTGCGAAAGCGTGGGGATCAAACA
+
BCBBAFFCFFBCBGFE?AECGGHFGGGGHFFHBBFBAAEFHHHGG0EEEFGFHGGEGGGGGHHHHHFFGFFBBGHHHGHHHGGGGGGGHHH/?FCGHGGGHHHHHHHHHHFFFHGGHCFFFGEGGHHHHHHHHHHGHHFFGHHHHHHEGD0C<<;;;;;=EHHHFFCDFGGGFFGGGBFFGDFGGGGGGFFFEDDFFFFFFFFFFFFFFFBFFFFFFFFFFFFFFFFFFFFFFFFFFFDFFFFFFEFFFFF
@M03896:38:000000000-B4D98:1:1107:21184:25408 1:N:0:170
TACGTAGGTGGCAAGCGTTATCCGGAATTATTGGGCGTAAAGCGCGCGTAGGCGGTTTTTTAAGTCTGATGTGAAAGCCCACGGCTCAACCGTGGAGGGTCATTGGAAACTGGAAAACTTGAGTGCAGAAGAGGAAAGTGGAATTCCATGTGTAGCGGTGAAATGCGCAGAGATATGGAGGAACACCAGTGGCGAAGGCGACTTTCTGGTCTGTAACTGACGCTGATGTGCGAAAGCGTGGGGATCAAACA
+
AAAAAFCA5DABACGF?AECGGHE?EEFHG5F532AAAEEHHHGGEGGAE0EGE@E>EFGCHHFFHBDFGBBBFGGHHHHHGGEEEGHHHH@??B/?DCGGHHDDFFGHHG1GH1<G<>>>FFFGHHHHGGH0EHHHHFEDGHHBDGFGF00;<0=:;;:::GHFF;ACFGGFGGGFBCFGFGGGGGGA;FB;>@BFDA9BFFFFFBBFF/BBFFFFFFFFFDFFFB/9FFFBFFFEAFFC=DFFAFFFFA
@M03896:38:000000000-B4D98:1:1107:21208:25416 1:N:0:170
TACGTAGGTGGCAAGCGTTATCCGGAATTATTGGGCGTAAAGCGCGCGTAGGCGGTTTTTTAAGTCTGATGTGAAAGCCCACGGCTCAACCGTGGAGGGTCATTGGAAACTGGAAAACTTGAGTGCAGAAGAGGAAAGTGGAATTCCATGTGTAGCGGTGAAATGCGCAGAGATATGGAGGAACACCAGTGGCGAAGGCGACTTTCTGGTCTGTAACTGACGCTGATGTGCGAAAGCGTGGGGATCAAACA
+
BBBBAFFADF?CFGCAE2E2AGFE2BEFGFHHBBFBEEEEFGHGG?EEEECAGGG/EEFE>FGHGH4B3B44BBG4GFGHHGGEEEDH1FGDGG@BGDGDHHHHHHHFHF<10FF1?0>F<>1FGBGDFHHBHHHF/CDFDDGDCDFGB0:<<<:;;-.:;GHHF;:;@BBE/0;CFFFG..BFBFGGACBF;-;--;A>BBBFFFB;/9/;B9/;FFBBBDDFB.FBB9BADB;.B.DDB?<.A?FF/B9
@M03896:38:000000000-B4D98:1:1107:21185:25428 1:N:0:170
TACGTAGGTGGCAAGCGTTATCCGGAATTATTGGGCGTAAAGCGCGCGTAGGCGGTTTTTTAAGTCTGATGTGAAAGCCCACGGCTCAACCGTGGAGGGTCATTGGAAACTGGAAAACTTGAGTGCAGAAGAGGAAAGTGGAATTCCATGTGTAGCGGTGAAATGCGCAGAGATATGGAGGAACACCAGTGGCGAAGGCGACTTTCTGGTCTGTAACTGACGCTGATGTGCGAAAGCGTGGGGATCAAACA
+
ABAAAFFCFFBCBGCE?2EFGFHE?EGGHGBG5AABEAEEHHHGGCGGEGGCHGGEFFGGGHHHHH?BGHEBBFEDFHHHHGGGEEGEFHHGGFFCGDBCGHHHGHFHHH?DGFGFHCFFFGHFHHFGHHGGHHEFHHBFDGHHHHHEGD0C<;;;:;;;CFFHFFCEGGGGGBFGFBFFBGFFGGGGFGFFEFFFBDFFFFFFFFBF0B0BBFFFFFFEFDFFFDFFFFFFFACAFDFFFFF??EFFFFF
@M03896:38:000000000-B4D98:1:1108:8603:3477 1:N:0:170
TACGTATGTCGCAAGCGTTATCCGGATTTATTGGGCGTAAAGCGCGTCTAGGTGGAAAAGAAAGTCTGATGTGAAAATGCGGGGCTCAACTCCGTATAGCGTTGGAAACTGCTTTTCTAGAGTACTGGAGAGGTGGGCGGAACTACAAGTGTAGAGGTGAAATTCGTAGATATTTGTAGGAATGCCGATGGAGAAGTCAGCTCACTGGATAGATACTGACGCTGAAGCGCGAAAGCGTGGGGAGCAAACAG
+
>AAAACFFFFAAEGG4E2AEGFHAEF2AGB5G532BAAEDCHFEGEAEEGEB5A113FG3FH3EBDB43F4@@B4@FE3BE>EEEGHFHHBBCFGA02?FDD//FFGFHBGF2>2@DGFFHFDDDG1?00?A.1>.A<A@DG@CHHHGHC0:<0:::;.;9FFFC.99CEGEFGF00;;0CFFFGFGCADFFFFF99FFBFFFEFFF;B/;BBBBBFFFF..DDBFFFFF;;BDAFB.A=A-EFDEFFFFE
@M03896:38:000000000-B4D98:1:1108:19541:14460 1:N:0:170
TACGGAGGGTGCAAGCGTTAATCGGAATTACTGGGCGTAAAGCGCACGCAGGCGGTTTGTTAAGTCAGATGTGAAATCCCCGGGCTCAACCTGGGAACTGCATCTGATACTGGCAAGCTTGAGTCTCGTAGAGGGGGGTAGAATTCCAGGTGTAGCGGTGAAATGCGTAGAGATCTGGAGGAATACCGGTGGCGAAGGCGGCCCCCTGGACGAAGACTGACGCTCAGGTGCGAAAGCGTGGGGAGCAAACA
+
BCBAABCCCBAAFGCF22EEFGHFAEGGHHBF5BABAAEFHHHGG0EEGGGCGFGFGGGHHHHHHHBFDGFBBGHHHHHHGGGGEGHGHHHHHHGFGGGFGHHHHHHHHHGFHHGFGHHGFGFHHHHFFGGGHGEGCFF:;BFFFFFFFFBFF:;;::;;EFFFFFA;DFEFFFFFFFFFFFFFFFFFD@BDA@DFFFE>DFFFFFFFFFFFFDFFFFFFFFFFFFFFFFB;DDFDF:ADFFFFFDFFFFF
@M03896:38:000000000-B4D98:1:1108:19527:14470 1:N:0:170
TACGGAGGGTGCAAGCGTTAATCGGAATTACTGGGCGTAAAGCGCACGCAGGCGGTTTGTTAAGTCAGATGTGAAATCCCCGGGCTCAACCTGGGAACTGCATCTGATACTGGCAAGCTTGAGTCTCGTAGAGGGGGGTAGAATTCCAGGTGTAGCGGTGAAATGCGTAGAGATCTGGAGGAATACCGGTGGCGAAGGCGGCCCCCTGGACGAAGACTGACGCTCAGGTGCGAAAGCGTGGGGAGCAAACA
+
BCCBABCCCAAAGGGF22EAFGHFEEGGHHDB5B2BAAEEHHHGG0EEEEF0EEFEFGGHHHHHHHDFGHGGGHHFGHHHGGGGEGHHHGHHHHFHHGGFHHHHHHGHHHFFGFGGFGHGFFHHHHHHGGGGHFGGGFBAAFFFFFFFFFBFB;;;;:;;EFFFEF;;DFFFBBFFFFFFFABFFFFFFFFFA;;C=DE=FFB;FFFFEFFF==DDFFB0BADDFFFF00;99@BAFDA.:@>.9:AFFF.
@M03896:38:000000000-B4D98:1:1108:11055:21620 1:N:0:170
TACGGAGGGTGCAAGCGTTAATCGGAATTACTGGGCGTAAAGCGCACGCAGGCGGTTTGTTAAGTCAGATGTGAAATCCCCGGGCTCAACCTGGGAACTGCATCTGATACTGGCAAGCTTGAGTCTCGTAGAGGGGGGTAGAATTCCAGGTGTAGCGGTGAAATGCGTAGAGATCTGGAGGAATACCGGTGGCGAAGGCGGCCCCCTGGACGAAGACTGACGCTCAGGTGCGAAAGCGTGGGGAGCAAACA
+
BCBBCCCCDAAAB5GCA?EECBHFGGGGHG5D5BA2EAEEGHHGG0AAEFGEGGGGGGGGHHHHFG4BFGEBBFGFHHHHGCGGGGHGHHHHHHGF2FHHHHHHHFFGHHFFHHFFGHGGHHHHHHHHFGGGFH?@@=9.:;FFFFFFFF0B;;;:;;;;AFFFBFA;DDEFBFFFFFFFFFFFFFFFF@DDFFFFFFFAFFFFFFAFFFFFFCF?FFFBFFFDFFFFFFFBADFFFDADACFFFFEFFF?
@M03896:38:000000000-B4D98:1:1109:7804:13655 1:N:0:170
TACAGAGGGTGCAAGCGTTAATCGGAATTACTGGGCGTAAAGCGCGCGTAGGTGGTTTGTTAAGTTGGATGTGAAATCCCCGGGCTCAACCTGGGAACTGCATTCAAAACTGACTGACTAGAGTATGGTAGAGGGTGGTGGAATTTCCTGTGTAGCGGTGAAATGCGTAGATATAGGAAGGAACACCAGTGGCGAAGGCGACCACCTGGACTAATACTGACACTGAGGTGCGAAAGCGTGGGGAGCAAACA
+
CCBCBFFCCAAABGFF22EEFGGFEEFFHHFF5BBBAAEEGHHGGGGGGGFGBFEEGHGHHHHHGHBFFHFGHFGGHHGHFFEFGGGFGHHHHHEEFFHHHHHHHHHHHHBFGBDGHFHGGGCFHHGHGHHHHHG?CA?FGHHFHHHHHFBFD<==<<<AFGHHFG:;EGGHHFGCCGGGGFGFFFFEFFGGCDCGGGGCFCD;FFFFFFFFFFFFFFFFFBFFFFFFFFFFFFFFFFFFFFFFFDEFFFF
@M03896:38:000000000-B4D98:1:1109:21949:22406 1:N:0:170
TACGGAGGGTGCAAGCGTTATCCGGATTTACTGGGTTTAAAGGGTGCGTAGGTGGGTAAGTAAGTCAGTGGTGAAATCTTCAGGCTTAACCTGGAAACTGCCATTGATACTATATATCTTGAATACTCTGGAGGTAAGCGGAATATGTCATGTAGCGGTGAAATGCTTAGATATGACATAGAACACCAATTGCGAAGGCAGCTTACTACATAGTTATTGACACTGAGGCACGAAAGCGTGGGGATCAAACA
+
BCBBBBBCBAAABGFE22EEFGGEGEGGHFDFBBA3FFHHGHHGGFEGFGGGBFEGEGHHFHHHHHGHBFGGGGGHHHHGHHHGHHHHGHHHGHFFFFFFHHHHHGBHHHFD4DFDEFFGGFHHHHFHHHHHHGDFDGF?>BCFHHEGHBFB@@=@<>?ACGHHDBFGHGHHHGGHH1FFFHHHEHEEGHHGFGFFGEEFDGFHFFFFFG:;BBCFGGGGGBFFFFE.E.::CDDEFFFFFFFFFEFFFFF
@M03896:38:000000000-B4D98:1:1109:21962:22417 1:N:0:170
TACGGAGGGTGCAAGCGTTATCCGGATTTACTGGGTTTAAAGGGTGCGTAGGTGGGTAAGTAAGTCAGTGGTGAAATCTTCAGGCTTAACCTGGAAACTGCCATTGATACTATATATCTTGAATACTCTGGAGGTAAGCGGAATATGTCATGTAGCGGTGAAATGCTTAGATATGACATAGAACACCAATTGCGAAGGCAGCTTACTACATAGTTATTGACACTGAGGCACGAAAGCGTGGGGATCAAACA
+
CCBBBABCCAAABFGC2AE?GFFEEFFGHHDFBBB3FGGHHHHGGFEGGGGGEGFEEHHHFHFHHHHHBGFFFFGFHHHHHHGGGFGFFGHHGFFHGGFFHHHHHHFHHHF4DDF4FGFFGFGHHHHHHHHGHGGHHGG?>BFFFHEHHBFFF?=@/>?>FHHHFBFHHHGHHGFGHBHGHHHHHGEEHHHGHGCGGEGHGFHGFFFGGG;0;;CCFGFGGFFGGFFAEGAAAADDF?FDFFFFFEFFFFF
@M03896:38:000000000-B4D98:1:1111:20596:3429 1:N:0:170
TACGTAGGTGGCAAGCGTTATCCGGAATTATTGGGCGTAAAGCGCGCGTAGGCGGTTTTTTAAGTCTGATGTGAAAGCCCACGGCTCAACCGTGGAGGGTCATTGGAAACTGGAAAACTTGAGTGCAGAAGAGGAAAGTGGAATTCCATGTGTAGCGGTGAAATGCGCAGAGATATGGAGGAACACCAGTGGCGAAGGCGACTTTCTGGTCTGTAACTGACGCTGATGTGCGAAAGCGTGGGGATCAAACA
+
BCCCAFFBFFAFBGFGCEGFFFFEEEEGHEFGBFGFFEFEGHHGGEEGFEEEGGGCGGGGGHGHGHFFHHHHFHFFHHHHHGFGGGGGHHHGGFC/GDB?GHHGHHHGGH?FHEF?G<<FFGHHHHHFGHHHHHHHGCDDDG0GHHHFH00;<;CGGGFGEHHHGGEDDGGGF;FFFEBFFDFGGGGEFGFFFFFFFFFFFCFFFFBFFFBFFFFFFFFFFFFFFDFFFFFFDF;FFFFFFFFFDEFFFB.
@M03896:38:000000000-B4D98:1:1111:20588:3455 1:N:0:170
TACGTAGGTGGCAAGCGTTATCCGGAATTATTGGGCGTAAAGCGCGCGTAGGCGGTTTTTTAAGTCTGATGTGAAAGCCCACGGCTCAACCGTGGAGGGTCATTGGAAACTGGAAAACTTGAGTGCAGAAGAGGAAAGTGGAATTCCATGTGTAGCGGTGAAATGCGCAGAGATATGGAGGAACACCAGTGGCGAAGGCGACTTTCTGGTCTGTAACTGACGCTGATGTGCGAAAGCGTGGGGATCAAACA
+
ABBA>CFADFBFGGGF2EEGCGHEAEEGHFFGCFFBAEEGHHHEF0EAAEE1GEGCGGGGGHHEFHGHHHGGHHFHGHHHGG?<>EFFGGHBCG@D//>DFGGHGFFBGHGDHFHHH<>>>FGHHHHFGHHHHHHH/CDFDHFGFHGFG00<<:CGF:;CGFHHHC;;BCGGECFF;BFFEAFFGGGFCFFB;9BCFFE;DDBAFBBBBBBFFFFFFEFFFDDD9ABFFFB.;DBAFADBFFFEDAFFFFF
@M03896:38:000000000-B4D98:1:1111:11327:19308 1:N:0:170
TACGGAGGGTGCAAGCGTTAATCGGAATTACTGGGCGTAAAGCGCACGCAGGCGGTTTGTTAAGTCAGATGTGAAATCCCCGGGCTCAACCTGGGAACTGCATCTGATACTGGCAAGCTTGAGTCTCGTAGAGGGGGGTAGAATTCCAGGTGTAGCGGTGAAATGCGTAGAGATCTGGAGGAATACCGGTGGCGAAGGCGGCCCCCTGGACGAAGACTGACGCTCAGGTGCGAAAGCGTGGGGAGCAAACA
+
BCAABBBCCBCCGGGGCEGEFFGBEEFGHGFFBBBBEEEGHHHGGCEEGEGCFFGGGGGHHHHHGHFGHHHHHHHHFGGHGGEGGGHGHHHHHHGHHFGFHHHHHHGHHHGGHHHEGFFFFGHHHHHGFGGGHHGGGFCDEFFFFFFFFF0<<BFFFFDFFFFFFF<<ABAFEFFFFFFFFFFFFFFFFBDFFFFFFFFDFFFFFFCAEFFF>DFABBFFFDDDFFFFFFFC<CFFFFFFFFFFFDEFFF?
@M03896:38:000000000-B4D98:1:1111:17939:23190 1:N:0:170
TACGTAGGTGGCAAGCGTTATCCGGAATTATTGGGCGTAAAGCGCGCGTAGGCGGTTTTTTAAGTCTGATGTGAAAGCCCACGGCTCAACCGTGGAGGGTCATTGGAAACTGGAAAACTTGAGTGCAGAAGAGGAAAGTGGAATTCCATGTGTAGCGGTGAAATGCGCAGAGATATGGAGGAACACCAGTGGCGAAGGCGACTTTCTGGTCTGTAACTGACGCTGATGTGCGAAAGCGAGGGGATCAAACA
+
AAAAAFFADF1CBGGCFEEEFEF0AE0FH1DG1D0FAEEEAGFGG?EE/>/EGE/E>E>>EH1FEG211GBBBGF1GFG>?FCEGGGHHHH><?>?/?>CFGF1DGFGHHF<GF11?<>>1>GGHG1=1>FGGE.<<CDFFHBDGHHHFD0;;;;GCG::.CGGFCAA?A@EGGGFFFBBCBGGGGGE?0F/A@@@<BE=@@@FFFFBFF///99BBFF/BBAB-A/B9//9-@=AFB-;-=@B-;FFBBA
@M03896:38:000000000-B4D98:1:1111:17958:23196 1:N:0:170
TACGTAGGTGGCAAGCGTTATCCGGAATTATTGGGCGTAAAGCGCGCGTAGGCGGTTTTTTAAGTCTGATGTGAAAGCCCACGGCTCAACCGTGGAGGGTCATTGGAAACTGGAAAACTTGAGTGCAGAAGAGGAAAGTGGAATTCCATGTGTAGCGGTGAAATGCGCAGAGATATGGAGGAACACCAGTGGCGAAGGCGACTTTCTGGTCTGTAACTGACGCTGATGTGCGAAAGCGTGGGGATCAAACA
+
CCCCBFFBFFAFGGFCEEEAFGDBEEEFHEFFBFGEEEEEHHHGGEEGEECDGGGGGGGGGHHGGHHHHGHGGHGGHGGGHGGGGGGGHGGFGGC?GDBCGGHHHHGGHHGFHF??G<FGFGFHHHHHHGHGHFHHBGFFFHFGHHHEH00<;;GFG@CEGHHHGF;DAGCE/=FFFFBFGGGGFGGEGFFFEFFFFFFFFFFFFFBBFFBFFFBBFFFFFFFFFFFFFFFFDFAFFFFFFFFFFEFFBF.
@M03896:38:000000000-B4D98:1:1111:12245:26079 1:N:0:170
TACGGAGGGTGCAAGCGTTAATCGGAATTACTGGGCGTAAAGCGCACGCAGGCGGTTTGTTAAGTCAGATGTGAAATCCCCGGGCTCAACCTGGGAACTGCATCTGATACTGGCAAGCTTGAGTCTCGTAGAGGGGGGTAGAATTCCAGGTGTAGCGGTGAAATGCGTAGAGATCTGGAGGAATACCGGTGGCGAAGGCGGCCCCCTGGACGAAGACTGACGCTCAGGTGCGAAAGCGTGGGGAGCAAACA
+
AAABAABB@AAAGGGCCAEEGGHFEFFFHFFFBBABEEEEEHHGG0AAEEAEGEEGGGGHHHEGGGBGGGHGHHHHHGHHFG?EEGHHHHHHHGGGHFFFGFHHHFGFHHHHHHG2F????FHHHHGGFFFFHHGGGDAFFFFFFFFFFF/;;;FF@AADFBFFFBA;9-9;BBFFFBBADAFFFFFFA9BDA9BF@.;;>@DCF@;;A..9@=DDFFFFFD..AD//99;@.BB.BA;A==-99;AFFF.
@M03896:38:000000000-B4D98:1:1111:12259:26095 1:N:0:170
TACGGAGGGTGCAAGCGTTAATCGGAATTACTGGGCGTAAAGCGCACGCAGGCGGTTTGTTAAGTCAGATGTGAAATCCCCGGGCTCAACCTGGGAACTGCATCTGATACTGGCAAGCTTGAGTCTCGTAGAGGGGGGTAGAATTCCAGGTGTAGCGGTGAAATGCGTAGAGATCTGGAGGAATACCGGTGGCGAAGGCGGCCCCCTGGACGAAGACTGACGCTCAGGTGCGAAAGCGTGGGGAGCAAACA
+
ABA?AAABCBBBGGGECEGEEGHF2EFGHFDFDBFBEEGGHHHGG?EEEEECEFEFGGGHHHHHHHEFHHHGFHHGHGFGGG@EEGHHHFHGGHEFGFGFGFHHHHFGFGFHHHHFGFFGFGFHHHHGFEFFHHGDGFFFEFFFFFFFFF/;;;FFFFDFFFFFFB:;ADABFBBFFBBF..:FBFFD-:=D;@DFFFED@BDDFF@AEFFC@BDDFFFFFDDADFF/BBB:ADFFFDFFADAE=AAFFF.
@M03896:38:000000000-B4D98:1:1112:26707:9190 1:N:0:170
TACGTAGGTGGCAAGCGTTATCCGGAATTATTGGGCGTAAAGCGCGCGTAGGCGGTTTTTTAAGTCTGATGTGAAAGCCCACGGCTCAACCGTGGAGGGTCATTGGAAACTGGAAAACTTGAGTGCAGAAGAGGAAAGTGGAATTCCATGTGTAGCGGTGAAATGCGCAGAGATATGGAGGAACACCAGTGGCGAAGGCGACTTTCTGGTCTGTAACTGACGCTGATGTGCGAAAGCGTGGGGATCAAACA
+
CCCBAFFCFFBFGFA4A2A2ABDEEBAFGBEG5BA2EEEEGHHGGGGGFEGGHGGGGGGGG?FFFGFFHGFBFBGFFFFGHGFFGEGFGFHCGHGCHGGFGGHHHHB?DF?1F0?1FFHHHDFFG>GGHHHFFGH<GCBFF<DHHHHDDB:G<GGCCDCFGGCH0;;;AF@EFBFGGGFGGGGGFFE?FBFFFFDDFFFFB=CFFFFFFFBFFBFFFFFBFFFFFFFFFFFFFCCFFFFFFFFFDFFFFFF
@M03896:38:000000000-B4D98:1:1112:26689:9191 1:N:0:170
TACGTAGGTGGCAAGCGTTATCCGGAATTATTGGGCGTAAAGCGCGCGTAGGCGGTTTTTTAAGTCTGATGTGAAAGCCCACGGCTCAACCGTGGAGGGTCATTGGAAACTGGAAAACTTGAGTGCAGAAGAGGAAAGTGGAATTCCATGTGTAGCGGTGAAATGCGCAGAGATATGGAGGAACACCAGTGGCGAAGGCGACTTTCTGGTCTGTAACTGACGCTGATGTGCGAAAGCGTGGGGATCAAACA
+
ABBAAFFBFFBFGGFA22E2GGGEEE2FGC5FBBABEEGEHHFGE?EAEGGCGEF/EF1F/?@EGHBGHGGGHHGDG3GFECGG>EDHHGH/?FCDGA@<?FDGBGBGHHF<0G???FGHGBGFHGBFFHHGGFAG/G0DGGHHHHH0DFCGG:CGCCCCGBCHBFC9BGAEFFFFFGGGGDFGFFGFCFFF:9;-BA99-BFD/BB9BF/;BBFF;BB9FDDFFBFFBFBA?=BDFDDFFFFFA;.FFF.
@M03896:38:000000000-B4D98:1:1113:7183:4706 1:N:0:170
TACGTAGGTGGCAAGCGTTATCCGGAATTATTGGGCGTAAAGCGCGCGTAGGCGGTTTTTTAAGTCTGATGTGAAAGCCCACGGCTCAACCGTGGAGGGTCATTGGAAACTGGAAAACTTGAGTGCAGAAGAGGAAAGTGGAATTCCATGTGTAGCGGTGAAATGCGCAGAGATATGGAGGAACACCAGTGGCGAAGGCGACTTTCTGGTCTGTAACTGACGCTGATGTGCGAAAGCGTGGGGATCAAACA
+
BBBBAFFBF4>B4BFF?2E?GFHFFAABG5DD53ABAAAEFGHGGGGGGEGGHGG@>EGGGFFGGGBB?FFBFFHFGHGHHGGGGGGEBFHGGHG/GD/?FFHGHF1FGH?GH0?10<GHFDBFGGGFGHHHHHHHBGBDD<DGHGGBG0;C;<CC@A::;CGGGGDGFG?E/;FFFB9CD.FCCFD?9;BFA;;:@?EF-DCAFFBFFFBFFBB/BBFFFDFFD:BBFFFDAC@.:ADFFFFF.AFFFB.
@M03896:38:000000000-B4D98:1:1113:26868:8324 1:N:0:170
TACGGAGGGTGCAAGCGTTAATCGGAATTACTGGGCGTAAAGCGCACGCAGGCGGTTTGTTAAGTCAGATGTGAAATCCCCGGGCTCAACCTGGGAACTGCATCTGATACTGGCAAGCTTGAGTCTCGTAGAGGGGGGTAGAATTCCAGGTGTAGCGGTGAAATGCGTAGAGATCTGGAGGAATACCGGTGGCGAAGGCGGCCCCCTGGACGAAGACTGACGCTCAGGTGCGAAAGCGTGGGGAGCAAACA
+
BBCCBBBCDAABFGGAE2EEFGGFFFFGHD555BBBAAEEGHHGG?0EEE?EEGGCEGGHGHHHGHHHHHHGHHHFHHHHFEGGEGHGHHHHHGFCFABBGHHHFHFGGHFDFGHGFGHFCFGHHHHH?DGGHHFCCCDFFFFFFFFFF//;;;:;;;:@AFFFFFD;:BEFFF;FFFFFFDFFFFFFA;@DADCADFFBDFFFFFFFFFFA--DDFFFBBDDFBDFEFFF@;@;DEFFFDAC?DDFFFFF
@M03896:38:000000000-B4D98:1:1113:26874:8341 1:N:0:170
TACGGAGGGTGCAAGCGTTAATCGGAATTACTGGGCGTAAAGCGCACGCAGGCGGTTTGTTAAGTCAGATGTGAAATCCCCGGGCTCAACCTGGGAACTGCATCTGATACTGGCAAGCTTGAGTCTCGTAGAGGGGGGTAGAATTCCAGGTGTAGCGGTGAAATGCGTAGAGATCTGGAGGAATACCGGTGGCGAAGGCGGCCCCCTGGACGAAGACTGACGCTCAGGTGCGAAAGCGTGGGGAGCAAACA
+
BCBBABCCCBAABGFA2AEEAFFBBEFGHHDBBAAAAAAEBGHGGCECGFGFGGGEEFEHHHHHGHHHHHHHHHHHHHHHFEGGGGHHGHHHHHGCF/BBGHHGHHGHHHGFHHHHGGHHFFGHHHHHFGGFHHCGGFCDFFFFFFFFFFBFB;;B;;;;AFFFFF;;AFEFBFFFFFFFFFFFFFFFDBFFFDF;-DEDFFFD@@@;EFFFDFFFFFFFFFDADFFFFF;@ABFDFFFFFFF?@DEFFFF
@M03896:38:000000000-B4D98:1:1114:24390:10204 1:N:0:170
TACGGAGGGTGCAAGCGTTAATCGGAATTACTGGGCGTAAAGCGCACGCAGGCGGTTTGTTAAGTCAGATGTGAAATCCCCGGGCTCAACCTGGGAACTGCATCTGATACTGGCAAGCTTGAGTCTCGTAGAGGGGGGTAGAATTCCAGGTGTAGCGGTGAAATGCGTAGAGATCTGGAGGAATACCGGTGGCGAAGGCGGCCCCCTGAACGAAGACTGACGCTCAGGTGCGAAAGCGTGGGGAGCAAACA
+
CCBCBABBBAAACGFAE2F2ABFBE2FGHGHHGGHHGGGEFHHGGCEEGEFGDFEEGGGHHGFFFFBBFGHGHHFBFGHGGGGGGGHBFGHHHHGGFGHHHHHHHHHHGH?2??@=?GHHHFFGGGGGFEFFGHECCFFFFFFFFFF0BFBFB;BBCC;CEFFFFFDADDEFFFFFFFFFFFFFFFFFF>DDFFFFFFE@FFFCFAFF/;;AAADDFFFFFFFFFFBFFFFFDBCFFFDFFFFE-AEFFF?
@M03896:38:000000000-B4D98:1:1114:13944:13363 1:N:0:170
TACGAAGGGTGCAAGCGTTAATCGGAATTACTGGGCGTAAAGCGCGCGTAGGTGGTTCAGCAAGTTGGATGTGAAATCCCCGGGCTCAACCTGGGAACTGCATCCAAAACTACTGAGCTAGAGTACGGTAGAGGGTGGTGGAATTTCCTGTGTAGCGGTGAAATGCGTAGATATAGGAAGGAACACCAGTGGCGAAGGCGACCACCTGAACTGATACTGACACTGAGGTGCGAAAGCGTGGGGAGCAAACA
+
BCBBBBBCC4AAFFG4A2F2ABFBE?FGHGHHGFHHGFEEHHGGGFGG0FEF5FFFGDHHFFGGFF4BBBFGHHHGGFHFFGGGGGGEFFHGFHGHHGGHHHFHHGFDFG??=@@2FGG@FF=DD?C/?GGHHHE.CA.FAGGHHHD==BBC==GGFA;CGHHHBGCCEGGHGBF9;BCFGGGGGGGEFFGGCDGGFDE@DFFAFFFF/;;BBFFFFFFFFEFFFFF:BEB@ADFFFFFFFFFFFFFFBFE
@M03896:38:000000000-B4D98:1:1114:18777:14170 1:N:0:170
TACGGAGGGTGCAAGCGTTAATCGGAATTACTGGGCGTAAAGCGCACGCAGGCGGTTTGTTAAGTCAGATGTGAAATCCCCGGGCTCAACCTGGGAACTGCATCTGATACTGGCAAGCTTGAGTCTCGTAGAGGGGGGTAGAATTCCAGGTGTAGCGGTGAAATGCGTAGAGATCTGGAGGAATACCGGTGGCGAAGGCGGCCCCCTGAACGAAGACTGACGCTCAGGTGCGAAAGCGTGGGGAGCAAACA
+
CCCCCBCCBAAABDGAA2E2ABFBBEAFHGHHGGHHGFGGGHHGGGGGGAA@E@EEEGGHHGGGFH4BFGHFGHGFFHHHGGGGGGHFGHHHGHEHFGGGHHHHHHGGGHD>??F@FHHHGFFGGGFF?CFEHHE>@FFDFFFFFFFEFFFFF;FFF@:@EFBFFF:9;CEFFBFFFFFFFFFFFFFDFBADF@BFFFEDCFFFFF;A/::AAEFDFFEBFFDAFFF/:B;;A;CABDDFFFF.-:AFFF?
@M03896:38:000000000-B4D98:1:1114:18792:14183 1:N:0:170
TACGGAGGGTGCAAGCGTTAATCGGAATTACTGGGCGTAAAGCGCACGCAGGCGGTTTGTTAAGTCAGATGTGAAATCCCCGGGCTCAACCTGGGAACTGCATCTGATACTGGCAAGCTTGAGTCTCGTAGAGGGGGGTAGAATTCCAGGTGTAGCGGTGAAATGCGTAGAGATCTGGAGGAATACCGGTGGCGAAGGCGGCCCCCTGAACGAAGACTGACGCTCAGGTGCGAAAGCGTGGGGAGCAAACA
+
BCBBAABBCBAABGFE22E2ABFBBAFGHFHHHGHHFGEEEHHGGCECGGGGCEEGGGGHHGBBBBBBBFFBFHF4GHH3FFGGGGGBFFGGHHFFHGHHGHHHBHFDDDD???F2FGHGHFCFGF???CFAGGFGGFFFFFBFFFF0;:9BB:FBC=.:?FBBFFDAD-ABF9:BFB0AFFFFFFFFF-;AFDAFFFECC;CAAF-./90;:AA;FFFBFFFFFFFF0B:;.@=.9:9ADFC.@AEBF?.
@M03896:38:000000000-B4D98:1:1114:10862:21759 1:N:0:170
TACGTAGGTGGCAAGCGTTATCCGGAATTATTGGGCGTAAAGCGCGCGTAGGCGGTTTTTTAAGTCTGATGTGAAAGCCCACGGCTCAACCGTGGAGGGTCATTGGAAACTGGAAAACTTGAGTGCAGAAGAGGAAAGTGGAATTCCATGTGTAGCGGTGAAATGCGCAGAGATATGGAGGAACACCAGTGGCGAAGGCGACTTTCTGATCTGTAACTGACGCTGATGTGCGAAAGCGTGGGGATCAAACA
+
BCBCAFFCFFAFFBF422E2ABFBA2EGHBGHHHHHGFEECHHGGEGGEGGDEEEGGGGGGGFFBFBBBBFFGFG?GHH?GGEEFGGEFFHBDGD/?CDGHHHHHHF??F?=???1?FHFGF<>GFGGFGHGGHC<<CDGGFGHHHG0GFFGCCGCE@;EEFFHGGGGFDCFFFGGGGGGGGFGGGFAGGFFFFFFFFFFFFCFFFFF0;0;BBFBFFFBBFFFFAFFFFFFDDAFFFDFFFFFDEFFFFF
@M03896:38:000000000-B4D98:1:1114:10847:21768 1:N:0:170
TACGTAGGTGGCAAGCGTTATCCGGAATTATTGGGCGTAAAGCGCGCGTAGGCGGTTTTTTAAGTCTGATGTGAAAGCCCACGGCTCAACCGTGGAGGGTCATTGGAAACTGGAAAACTTGAGTGCAGAAGAGGAAAGTGGAATTCCATGTGTAGCGGTGAAATGCGCAGAGATATGGAGGAACACCAGTGGCGAAGGCGACTTTCTGATCTGTAACTGACGCTGATGTGCGAAAGCGTGGGGATCAAACA
+
CBBBBFFCFFAFF4FA22E2ABDBA2EFH5GHGHHHGGGEHHHGGGGGGGGGG?FEGGGGEFGGFG?BBBFFGHGGGGHGGGFEGGGHHFH>?G@?FDGGHHHHHHF?GH?????1?<GHGF<>GGGD1FCGHHC/<CDDDDHHHHH0GFFGC;GGFE;EFFHHGGDDDDAFFBGGGFGGGGGGGGGEGGFFFFFFFFFFFFFFFFFF090;;BFFFFFBFFFFFFBFF0BD.@BFFFFFFFFFDEFFFFA
@M03896:38:000000000-B4D98:1:2101:16695:26461 1:N:0:170
TACGTATGTCGCAAGCGTTATCCGGATTTATTGGGCGTAAAGCGCGTCTAGGTGGAAAAGAAAGTCTGATGTGAAAATGCGGGGCTCAACTCCGTATTGCGTTGGAAACTGCTTTTCTAGAGTACTGGAGAGGTGGGCGGAACTACAAGTGTAGAGGTGAAATTCGTAGATATTTGTAGGAATGCCGATGGAGAAGTCAGCTCACTGGACAGATACTGACGCTGAAGCGCGAAAGCGTGGGGAGCAAACAG
+
ABABAFFFFF@AEFGF22AEAFGEEEGGHFFHB3ABAAFGHHHGGGGGGHGGABFA@GGGFHGHHH@BGFHFHFHHGHFHGGGGEFHFGCBGGDFFFBDGF/?CFGHHGHFFB>DGHFHFGGDFHHGFGHHGGFCF>><@CA:CGFB::0;0;0;;;;;BFFGGF?;CEGGGGGGGFFFFFFFFGFFAFF?FFFFFFFBBFFFFFFF/FFFEFFFFFFFFAADDFFFFFFFFFC?FFAFFFFFFDAFFFFB
@M03896:38:000000000-B4D98:1:2102:16041:4029 1:N:0:170
TACGGAGGGTGCAAGCGTTAATCGGAATTACTGGGCGTAAAGCGCACGCAGGCGGTTTGTTAAGTCAGATGTGAAATCCCCGGGCTCAACCTGGGAACTGCATCTGATACTGGCAAGCTTGAGTCTCGTAGAGGGGGGTAGAATTCCAGGTGTAGCGGTGAAATGCGTAGAGATCTGGAGGAATACCGGTGGCGAAGGCGGCCCCCTGGACGAAGACTGACGCTCAGGTGCGAAAGCGTGGGGAGCAAACA
+
ABBBBAAD@2AACGGA22E?ABGFF?FGHGHHFEDGCFEDGHHGG?FGGGCEGGGGGGGGEG@@BFGHHHF4FGFHGHHGFGGGGGHGHHHGGHFEHGHHHHHHHGHDHF?2??@2FHHHHHGGHHGHFDFGFFE?C-@AEFEFFFBFFF/B;;BFB@;@EFFFFFDADFEFFFFFFFFFFFEFFFFFFBDFFDFFFFECFFFFFFFFFFFF;=DDFFFFFFFFDFBF/BFCDCFFBDDDDFAFDDFFFFE
@M03896:38:000000000-B4D98:1:2102:16030:4045 1:N:0:170
TACGGAGGGTGCAAGCGTTAATCGGAATTACTGGGCGTAAAGCGCACGCAGGCGGTTTGTTAAGTCAGATGTGAAATCCCCGGGCTCAACCTGGGAACTGCATCTGATACTGGCAAGCTTGAGTCTCGTAGAGGGGGGTAGAATTCCAGGTGTAGCGGTGAAATGCGTAGAGATCTGGAGGAATACCGGTGGCGAAGGCGGCCCCCTGGACGAAGACTGACGCTCAGGTGCGAAAGCGTGGGGAGCAAACA
+
BBBB@AADBAAA4BGF222AABDBAAAFHGGHG3FFEFEDGGHGG?EEG?E0EFGGGGCGGHHHGHHGHFFFGGHBGHGEFGFGE/FFGHHG0F/B?CBBGHGGHHHGHH??FGF2FGHGCG?FGFGHFGGGHGGGC>C99;9BFFF/FFFFB;BBC-9;ABFFFB9.;;AFBBFFFFFFDDB/BFFDABFD;---;AEDAABFFFCAEF.-;BFDFFB9BFFDFBB9/BF;?@;./A.9BAF.9AE9/..
@M03896:38:000000000-B4D98:1:2102:10911:13196 1:N:0:170
TACGTAGGTGGCAAGCGTTATCCGGAATTATTGGGCGTAAAGCGCGCGTAGGCGGTTTTTTAAGTCTGATGTGAAAGCCCACGGCTCAACCGTGGAGGGTCATTGGAAACTGGAAAACTTGAGTGCAGAAGAGGAAAGTGGAATTCCATGTGTAGCGGTGAAATGCGCAGAGATATGGAGGAACACCAGTGGCGAAGGCGACTTTCTGGTCTGTAACTGACGCTGATGTGCGAAAGCGTGGGGATCAAACA
+
BBBCAFFBFFCBCEFF?AE2ABFBA2AFHFGHHFHBEEGGHHHGGCGFAEE?GGGGGGGGGHHHGHH4GHGHHHHH3FHHFGGEEEGGHHHGFHGGG<<DFFHFDGFFFH?1FC??FFHHGGGGFFFHHHHHFHEGHCFBFGFHHHFFGD0CC<0CD::-CHHHHGCECG?FEFFFFFGGGGGGGGDEFGF/;DCFFBA@CFFAFFFBFFBFFBF/BFFBFFFD.ABFFFFDFFFFFDFFFFFFFEFFFFA
@M03896:38:000000000-B4D98:1:2102:10908:13217 1:N:0:170
TACGTAGGTGGCAAGCGTTATCCGGAATTATTGGGCGTAAAGCGCGCGTAGGCGGTTTTTTAAGTCTGATGTGAAAGCCCACGGCTCAACCGTGGAGGGTCATTGGAAACTGGAAAACTTGAGTGCAGAAGAGGAAAGTGGAATTCCATGTGTAGCGGTGAAATGCGCAGAGATATGGAGGAACACCAGTGGCGAAGGCGACTTTCTGGTCTGTAACTGACGCTGATGTGCGAAAGCGTGGGGATCAAACA
+
CCBBBFFCFFBFBGCC22E2ABFEE?AFHFHHFGHGGGGGGHHGGGGGEGGGHGGGGGGGGHHHGHH4BGHGHHFHHHHHHGGGGGGHGHHGFHGGHGGGHHHHHHHGHH?=?GFDHFHHGFFGHHHHHHHHHHHGHHFHHGHHHHHFHFFFC<;CCA;@EHHHFGDGGGGGFFGGF0;FDEGGGGDEFBFEABFACDEDFFADFFBB09:BFFBBFFFFF?DDDDFB;B:ADDA.BA..B=A?AAFFFFF
@M03896:38:000000000-B4D98:1:2102:10934:13217 1:N:0:170
TACGTAGGTGGCAAGCGTTATCCGGAATTATTGGGCGTAAAGCGCGCGTAGGCGGTTTTTTAAGTCTGATGTGAAAGCCCACGGCTCAACCGTGGAGGGTCATTGGAAACTGGAAAACTTGAGTGCAGAAGAGGAAAGTGGAATTCCATGTGTAGCGGTGAAATGCGCAGAGATATGGAGGAACACCAGTGGCGAAGGCGACTTTCTGGTCTGTAACTGACGCTGATGTGCGAAAGCGTGGGGCTCAAACA
+
BCCBAFFBFF?CFGEA2AE2ABFEA2EFHCHHHHFHGFGAGGHGGCGGEGGGHGGGGGGGGHHHHHH4BGFGHHFBFHHHHGGFFGGEBGHGFG?DHGGGHGHHHFEFHH?<<<?<?CGHG<CGHHFHHHGFHHG/<CDGGG0DHHHHHHCF;:GH-:;;CGHHGFEFCGA?/CFFF0BFGDBFGGGGFFFF:CB@D?AB>ADFFFFFFFBFFF/;:BB/;D?A9ABBFBB9A=A9FDDFFFF.CEFFFBA
@M03896:38:000000000-B4D98:1:2102:10920:13234 1:N:0:170
TACGTAGGTGGCAAGCGTTATCCGGAATTATTGGGCGTAAAGCGCGCGTAGGCGGTTTTTTAAGTCTGATGTGAAAGCCCACGGCTCAACCGTGGAGGGTCATTGGAAACTGGAAAACTTGAGTGCAGAAGAGGAAAGTGGAATTCCATGTGTAGCGGGGAAATGCGCAGAGATATGGAGGAACACCAGTGGCGAAGGCGACTTTCTGGTCTGTAACTGACGCTGATGTGCGAAAGCGTGGGGATCAAACA
+
BBBBAFFBFFABBGGAA2E2ABDE22AFH5GHGHHGAEAGAHHGGCGGEEGGHGGGGGGGGHEHHHG4GFHFFFFHHHHHHGGGGGGHGHHGFGGGHGGGGHHHHGGHHH?1????GHHHFHC>FGBGHHHGHGHGHGGBDGDGGHHFGFGGG0CFDA--:AEGFGGD@9BFFFFFFEFFDFFFFFFFFFFFFFFFFFEDFFFFFFB/BFFFBBB///9FB?AFDD/9F/BDFA-?FDFFCFFE.AA;BFA
@M03896:38:000000000-B4D98:1:2102:22949:24600 1:N:0:170
TACGGAGGGTGCAAGCGTTAATCGGAATTACTGGGCGTAAAGCGCACGCAGGCGGTTTGTTAAGTCAGATGTGAAATCCCCGGGCTCAACCTGGGAACTGCATCTGATACTGGCAAGCTTGAGTCTCGTAGAGGGGGGTAGAATTCCAGGTGTAGCGGTGAAATGCGTAGAGATCTGGAGGAATACCGGTGGCGAAGGCGGCCCCCTGGACGAAGACTGACGCTCAGGTGCGAAAGCGTGGGGAGCAAACA
+
BBBAAABDBAAACGGE?2E2ABFB2AFFHFHHDFCFEEEGHHHFE?EEECCCGGGGGGGHGGHHHHHHFFGGHGHFHHHHG>E?EEHFHHHFBGG0CFFGGHHHHHGHGH?2<FF2FFHGFC?FGDF0?CCFFBA-A@FD.:BFFFBBBE/B;;:B9;:@.;BFBFA.:BEF//BFFFFFFFBBFFFDFBFDFCAC@DA-:@DFFFFE.;9=DFFFBF/9BD?9DDFF//:;ABFFFDDFFCFFAFFFFF.
@M03896:38:000000000-B4D98:1:2102:22969:24604 1:N:0:170
TACGGAGGGTGCAAGCGTTAATCGGAATTACTGGGCGTAAAGCGCACGCAGGCGGTTTGTTAAGTCAGATGTGAAATCCCCGGGCTCAACCTGGGAACTGCATCTGATACTGGCAAGCTTGAGTCTCGTAGAGGGGGGTAGAATTCCAGGTGTAGCGGTGAAATGCGTAGAGATCTGGAGGAATACCGGTGGCGAAGGCGGCCCCCTGGACGAAGACTGACGCTCAGGTGCGAAAGCGTGGGGAGCAAACA
+
CCCCB@BBBAAA4GBE??EAABFBBAFGHFHHGFGFFEEEGHHGGCGEGGECGGGGGGGHGHFHHHHGHHHFFHHHHHHHGEGGEGHF?GHFCGGFGGHHHHHHHHHHHH?>?FFFFHHHGFHHHHFGFEEFHGFCFCFDEFFFFFFFFF/BF;:B-@9@EBFFFF;;DFFFFFFFFBBADDFFFFFF-;-DF>FFA?E9DFFBCFBEFFFA-@A.;FFFFDFFFFBF:B::.;@DF?DDABFE=AEEFFF
@M03896:38:000000000-B4D98:1:2102:22947:24625 1:N:0:170
TACGGAGGGTGCAAGCGTTAATCGGAATTACTGGGCGTAAAGCGCACGCAGGCGGTTTGTTAAGTCAGATGTGAAATCCCCGGGCTCAACCTGGGAACTGCATCTGATACTGGCAAGCTTGAGTCTCGTAGAGGGGGGTAGAATTCCAGGTGTAGCGGTGAAATGCGTAGAGATCTGGAGGAATACCGGTGGCGAAGGCGGCCCCCTGGACGAAGACTGACGCTCAGGTGCGAAAGCGTGGGGAGCAAACA
+
CCBBBBCCCAAABDG422E2ABGFE2FFHFHHGFGGGGGEFHHGG?EFGCF?EGGGGGGGGHGHGFHEHFHHHHHEHHHHGEGGGGHFGHHHHHEAGEHGHHHHHHHHFH>@GGHFGHHHFFGHHHGHFDEFGHD@@BDDEFFFFFFFFEFFF;BFF@;;EFFFFFDDDFFFFFFFFFFFFFFFFFFFCBFFFFFFADEDFFCAFFDEEBFFAADBFFFFFFFFFBFEFFFBDD;DFFDFFCFFFAFFFFF
@M03896:38:000000000-B4D98:1:2102:22966:24630 1:N:0:170
TACGGAGGGTGCAAGCGTTAATCGGAATTACTGGGCGTAAAGCGCACGCAGGCGGTTTGTTAAGTCAGATGTGAAATCCCCGGGCTCAACCTGGGAACTGCATCTGATACTGGCAAGCTTGAGTCTCGTAGAGGGGGGTAGAATTCCAGGTGTAGCGGTGAAATGCGTAGAGATCTGGAGGAATACCGGTGGCGACGGCGGCCCCCTGGACGAAGCCTGCCGCTCAGGTGCGAAAGCGGGGGGGACAAACA
+
BBBBABBDBAAABGFA22E2ABGFE2FFHHHHGFHFEEGFHHHGGGGEFCEGGGGFEEFHHHBFGHGFHFFFGHFHGHHHGGGE>EHHFFHHGFCFGGGHHHHHHHHHDG???FF2FGGH0?1FGGGHGDFFGBDCDABAEFFFFFFFBF:/;;:BB=;-.::BFBAAD;EB/FFFFFBF.DB/BFFF-;-9ABD--:>;DBBFFFFE.B.9--.-;B9.;BBB;.9;///:.-=./;-9-----9.;F..
@M03896:38:000000000-B4D98:1:2104:20374:11686 1:N:0:170
TACGAAGGGTGCAAGCGTTAATCGGCCTTCCTGGGCGTAAAGCGCGCGTAGGTGCTTCAGCAAGTTGGATGTGAACTCCCCGGGCTCAACCTGGGCACTGCATCCAAAACTACTGAGCTAGAGTACGGTAGAGGGTGGTGGAATTTCCTGTGTAGCGGTGAAATGCGTAGATATAGGAAGGAACACCAGTGGCGAAGGCGACCACCTGGACTGCTACTGACACTGAGGTGCGAAAGCGTGGGGAGCAAACA
+
AAAAA1>1>11>GGG1E00AAG30E0AAG1BGF00BEEEAAF1AEC/EEE//D11BGH11BF0BB211BB11B2@1BFH?E?EGGGHFHH0BG0</FCHHH11FHBGHFF?D<D12@FG1FGCFG<AAHE/D1<..>-<FCH0<<DDDDD0<===0C::-.CGGFGECCGEFBFFF000.C./9BFB9FFFBC@A?@-A-9-;@EEFB-BAF-/;BFFB/BFFFFE/-B-B>B-@BFBA?=;-A-;EF/A-
@M03896:38:000000000-B4D98:1:2104:20356:11686 1:N:0:170
TACGAAGGGTGCAAGCGTTAATCGGAATTACTGGGCGTAAAGCGCGCGTAGGTGGTTCAGCAAGTTGGATGTGAAATCCCCGGGCTCAACCTGGGAACTGCATCCAAAACTACTGAGCTAGAGTACGGTAGAGGGTGGTGGAATTTCCTGTGTAGCGGTGAAATGCGTAGATATAGGAAGGAACACCAGTGGCGAAGGCGACCACCTGGACTGATACTGACACTGAGGTGCGAAAGCGTGGGGAGCAAACA
+
CCBBCABBCFAAG5GC??EAEGHGGEGGHHHHHFHHGGGEHHHGGCGGGGGGHHGEEGHGFBFFGH4BGGFGHFHHFFGHGGGGEGGGHHHHHHGGHGHGHGGHHHGGHH?FGFFDGHHDGGCFHHGGHHGGGHG?FCDFGHGHHHHHHEDCD===-==AEHHHFHEEGGGHGFGFCFFFGGGGGGGGGGGBC?CGFDEBD=BAFFFFFFFFF/BFFFFBFFFFB/F.BFBBF@FFFDFFFFFFFFFFFFA
@M03896:38:000000000-B4D98:1:2104:14658:14684 1:N:0:170
TACGTAGGTGGCAAGCGTTATCCGGAATTATTGGGCGTAAAGCGCGCGTAGGCGGTTTTTTAAGTCTGATGTGAAAGCCCACGGCTCAACCGTGGAGGGTCATTGGAAACTGGAAAACTTGAGTGCAGAAGAGGAAAGTGGAATTCCATGTGTAGCGGTGAAATGCGCAGAGATATGGAGGAACACCAGTGGCGAAGGCGACTTTCTGGTCTGTAACTGACGCTGATGTGCGAAAGCGTGGGGATCAAACA
+
CCCCBFFCFBACGGGF?EAEEGGEEEGGHFHHGHHGGGGGHFHGGGFCAEGGHGGGGGGGGHG3@F4BFGHGGHHFBFGHHGG/EEFGFHHFFH?GGCDDGHHHFGBGHHGHHHF?GCGGFFFGHHHHHHFFG.CGFGHHFHFGHHHBDGHHC::;AA:;CHHHFF.EAGGG/BFGGFEG?AFGGGGE.;BBEAFFFBA@D;BDFFFFBFBFFFFFBBFFFFDF?ABBBFFDD=>DFFDFFFFFA?AFFFA
@M03896:38:000000000-B4D98:1:2104:14645:14706 1:N:0:170
TACGTAGGTGGCAAGCGTTATCCGGAATTATTGGGCGTAAAGCGCGCGTAGGCGGTTTTTTAAGTCTGATGTGAAAGCCCACGGCTCAACCGTGGAGGGTCATTGGAAACTGGAAAACTTGAGTGCAGAAGAGGAAAGTGGAATTCCATGTGTAGCGGTGAAATGCGCAGAGATATGGAGGAACACCAGTGGCGAAGGCGACTTTCTGGTCTGTAACTGACGCTGATGTGCGAAAGCGTGGGGATCAAACA
+
BBBBAFFBDDACGFGAE?EEGGGE?AEFHFHHGGGHGGGGHHHGGGGGGGGGHGGEEGGGEGHHGHGGFGFFGHHHHGHGHGGGEEGHHHHGGH?GGGGGHHHHHHEGHH?DCG?1FFHHGFHGGGHHHHHHFEFHHHGHFHHHHHHGHGFFG;:;@;;@EHHHBBCDFGGGBFGGFFFFGDBGGGGGFFFFEDCFFFFFFFFDFFFFFF/FFFFFFFFBFFFFFFFFFFFFFABDFFFFCFFFFFFFFFA
@M03896:38:000000000-B4D98:1:2104:14663:14707 1:N:0:170
TACGTAGGTGGCAAGCGTTATCCGGAATTATTGGGCGTAAAGCGCGCGTAGGCGGTTTTTTAAGTCTGATGTGAAAGCCCACGGCTCAACCGTGGAGGGTCATTGGAAACTGGAAAACTTGAGTGCAGAAGATGAAAGTGGAATTCCATGTGTAGCGGTGAAATGCGCAGAGATATGGAGGAACACCAGTGGCGAAGGCGACTTTCTGGTCTGTAACTGACGCTGATGTGCGAAAGCGTGGGGATCAAACA
+
BBBBAFFBFFBFFECG?AFFEGGGCEFGHCHHFHHGEGGGHHHGGCGGEGGDHGGGGGGGGGHHHHFGGHGGHHHHHHHHHGGGGEGGHHHGGHGGHGGGHHHHHHHHHH=FHHF?FCGGGFHGHGHHHHHGBGGHFHFFDGFHHHHFHFFF0:;;@A:DGHHHFHEGGGGGGBFGGFFGGGGGGGGEGFGGACCF;DEBFFFFFFFBBF0FFB0;BFFFFBDFFFFFFFFDB-@DFFFFFFFFFEFFFFA
@M03896:38:000000000-B4D98:1:2105:28580:10122 1:N:0:170
TACGGAGGGTGCAAGCGTTAATCGGAATTACTGGGCGTAAAGCGCACGCAGGCGGTTTGTTAAGTCAGATGTGAAATCCCCGGGCTCAACCTGGGAACTGCATCTGATACTGGCAAGCTTGAGTCTCGTAGAGGGGGGTAGAATTCCAGGTGTAGCGGTGAAATGCGTAGAGATCTGGAGGAATACCGGTGGCGAAGGCGGCCCCCTGGACGAAGACTGACGCTCAGGTGCGAAAGCGTGGGGAGCAAACA
+
CCCCCBBCBAAABFGCEAEFAGHGGEFFHFFFBCGAEEEDFHHGG?EFGGGGFGGEGGGHHBFFBF@FGHHGHHHFHHGHFGGGGGHFFFGHHHGHFGHHHHHHHHFGDFFDHCFCFHHHHFFGGHHHFCFEGHGGGF@9;0;BFFFFFFFFBBFFFD.@AFFFBFDADCAB0BFFFFFFFFFEFFFDF@DFFFFFFFFFFFFFFFAFFFFFFFFDFFFFFFFDFFFFFFFFDBADFFFFFFCFFFEFEFA
@M03896:38:000000000-B4D98:1:2105:24322:21310 1:N:0:170
TACGGAGGGTGCAAGCGTTAATCGGAATTACTGGGCGTAAAGCGCACGCAGGCGGTTTGTTAAGTCAGATGTGAAATCCCCGGGCTCAACCTGGGAACTGCATCTGATACTGGCAAGCTTGAGTCTCGTAGAGGGGGGTAGAATTCCAGGTGTAGCGGTGAAATGCGTAGAGATCTGGAGGAATACCGGTGGCGAAGGCGTCCCCCTGGACGAAGACTGACGCTCAGGTGCGAAAGCGTGGGGAGCAAACA
+
ABBA?ABBDA?A4BBA2AEEAGHFEEDDHDDD5FFBAAEG1FGGGCEEGFE0B0>EEA1?GGF4BFB@EGHHHHGEFHHHFEC/EEHCBBFCG0/FGFHHHGHFFGBFBGFGFHHHFEHHFAGGHHGFFAFEFF.>--9;;BFFFFFF///99/9;-;9-;FB9B/A99@.BBFFFFBFFD../;BFA@=DDA=BAC?A@.9;AAD9AABAF-9ADFFFFFFFDDA/;FFFBAAFDFDDF---.-;99B..
@M03896:38:000000000-B4D98:1:2105:24342:21311 1:N:0:170
TACGGAGGGTGCAAGCGTTAATCGGAATTACTGGGCGTAAAGCGCACGCAGGCGGTTTGTTAAGTCAGATGTGAAATCCCCGGGCTCAACCTGGGAACTGCATCTGATACTGGCAAGCTTGAGTCTCGTAGAGGGGGGTAGAATTCCAGGTGTAGCGGTGAAATGCGTAGAGATCTGGAGGAATACCGGTGGCGAAGGCGGCCCCCTGGACGAAGACTGACGCTCAGGTGCGAAAGCGTGGGGAGCAAACA
+
CCCCCCCCCAAAFGGFA2FFFGHFFGGGHHDBBBBBAAEEHHHGGFGGGGGGEFFEGGGHHHHHGHDGGHHGHHHGHHHHGGGGEGHHHHHHGHGHHGHHHHHHHHHHHHFGHHHHGHHHHGGHHHHHFGGGHHGGGFFAEFFFFFFFFEBFF;BFDDADFFFFFFDDFFFFFFFFFFFFFFFFFFFFFBFDFFFFFFEBABACFFFFFFFFAFFDFFFFFFFFFFFFFFB@;ACFFFADFFA.@DEFF?.
@M03896:38:000000000-B4D98:1:2105:11545:23348 1:N:0:170
TACGAAGGGTGCAAGCGTTAATCGGAATTACTGGGCGTAAAGCGCGCGTAGGTGGTTCAGCAAGTTGGATGTGAAATCCCCGGGCTCAACCTGGGAACTGCATCCAAAACTACTGAGCTAGAGTACGGTAGAGGGTGGTGGAATTTCCTGTGTAGCGGTGAAATGCGTAGATATAGGAAGGAACACCAGTGGCGAAGGCGACCACCTGGACTGATACTGACACTGAGGTGCGAAAGCGTGGGGAGCAAACA
+
BCBABBCCCFBA4GFF?AEEFGHGGFGFHHFFBBBAEEEEAGGGGGGGGGGGBFAEGHHGFBBCBFFFGHFHHHHHHHHHGGGGFGHEFFGHHHGGFFHHHHHHHGGHHHFFGHGFGHHFHHC@FHGGHHGHHHG.FCCC>FGFHHHHH00C===D?A;AFHHHCGEEFGGHGFGGFFFFGFGGGGGEFCFGEGGGFFFFFFFFFFFFFFFFFBFFFFFFFEFFFFFEFFFDDDFDFFDFCDCEFFFFFFF
@M03896:38:000000000-B4D98:1:2105:18092:24899 1:N:0:170
TACAGAGGGTGCAAGCGTTAATCGGAATTACTGTGCGTAAAGCGCGCGTAGGTGGTTTGTTAAGTTGGATGTGAAATCCCCGGGCTCAACCTGGGAACTGCATTCAAAACTGACTGACTAGAGTATGGTAGAGGGTGGTGGAATTTCCTGTGTAGCGGTGAAATGCGTAGATATAGGAAGGAACACCAGTGGCGAAGGCGACCACCTGGACTAATACTGACACTGAGGTGCGAAAGCGTGGGGAGCAAACA
+
ABBA?FCAA>AAGF4F2AEEEGHAAEFGHFFB55BBBF2AG5BEECGFEEGGDG1?FBBGGDHFFG43FFGHHFEFHHHHGGGEEEGBBGHGBFFAFFFFGFFHHGHGHHGHFGBFGCGFFG2FGHF@FGGHEHD<CCDFEHHGGHHHGDDF>><>C<<<EGDGBD:;CFGHGBHGCCCFDGGFFGGGA;FB;;@?-9;-;>BAFFAB.FFFFFFFFFFBFFFFBBF.;9/@A=9.F;..;99.9AE/FFF
@M03896:38:000000000-B4D98:1:2105:18098:24916 1:N:0:170
TACAGAGGGTGCAAGCGTTAATCGGAATTACTGGGCGTAAAGCGCGCGTAGGTGGTTTGTTAAGTTGGATGTGAAATCCCCGGGCTCAACCTGGGAACTGCATTCAAAACTGACTGACTAGAGTATGGTAGAGGGTGGTGGAATTTCCTGTGTAGCGGTGAAATGCGTAGATATAGGAAGGAACACCAGTGGCGAAGGCGACCACCTGGACTAATACTGACACTGAGGTGCGAAAGCGTGGGGAGCAAACA
+
CCCCCFFCCBBACFGF?AEFFGHGGGGGHHDFBBBAEEFGHHGGGGGGFGGGFHGGGHGHHHGGGH4BGHGHHHHHHHHHGGGGGGHGHHHHHHGGGFHGHHGHHFFHHHFDGCGBHFHHHGGFHHHGHHHGHGG?FGDFGHHHHFHHHFBCDDDG?<<EFHGHGGA;EGGHHHHGCGFGDFGGFGGGFFGGEGGGGDC@FAFAFFFFAFFFBFFFFFFFFFFFFFFAFFFDDDFFFFFFFFFECDEFFF?
@M03896:38:000000000-B4D98:1:2106:8440:12996 1:N:0:170
TACGTAGGTGGCAAGCGTTATCCGGAATTATTGGGCGTAAAGCGCGCGTAGGCGGTTTTTTAAGTCTGATGTGAAAGCCCACGGCTCAACCGTGGAGGGTCATTGGAAACTGGAAAACTTGAGTGCAGAAGAGGAAAGTGGAATTCCATGTGTAGCGGTGAAATGCGCAGAGATATGGAGGAACACCAGTGGCGAAGGCGACTTTCTGGTCTGTAACTGACGCTGATGTGCGAAAGCGTGGGGATCAAACA
+
CCCCCFFCFFBF4GFCC?EEFGHGGEGGHCHHHHHHGGGGGHHGGGGGGGGGHGGGGGGGGHHHHH?BFGFFGGDBFGHHHGGEGGGGHGHFCGGCHGGFHHHHHHHFGH?DGGGDGFGGHFFFGHHHHHHGHHHHHHGFDGHHHHHGHFFGCCGHGA:AEHFHFGEGAGGGBFFGGGFGGFGGGGGGGGFFFFFFFFFFFFFFFFFFFF0FFFFFFFFFFFFFFFFFFFFFDFADFFFFFFFFDFFFFFF
@M03896:38:000000000-B4D98:1:2106:8454:13012 1:N:0:170
TACGTAGGTGGCAAGCGTTATCCGGAATTATTGGGCGTAAAGCGCGCGTAGGCGGTTTTTTAAGTCTGATGTGAAAGCCCACGGCTCAACCGTGGAGGGTCATTGGAAACTGGAAAACTTGAGTGCAGAAGAGGAAAGTGGAATTCCATGTGTAGCGGTGAAATGCGCAGAGATATGGAGGAACACCAGTGGCGAAGGCGACTTTCTGGTCTGTAACTGACGCTGATGTGCGAAAGCGTGGGGATCAAACA
+
ABBBAFFBFFACBBFA?2EEGFHEFAAFHCHHGHHHFGGGHHHGGGGGEGGGHGGGGGGGGHHHHH4BBGFFGFGGHHHGHGGEEEGFGFHGDGGCHGGBGHHHHHHGHH?DGGFFGFFGFDC>GGFHHHHHHECGGHHHHGHHGHHDFHFGC<GFCF:@EHHHHGDDAGGEBFGGG0BFDDFFGGGFF0/;EFFFFFFFFFFFFFFFFF/BBFFFFFB9FADDDA/99BFDD=@AB.9ABF;?A9AFBBA
@M03896:38:000000000-B4D98:1:2106:10984:17240 1:N:0:170
TACGGAGGGTGCGAGCGTTAATCGGAATAACTGGGCGTAAAGGGCACGCAGGCGGATGGATAAGTGAGATGTGAAAGCCCCGAGCTCAACTTGGGAATTGCATTTCAGACTGTTCATCTAGAGTTTTGTAGAGAGGGGTAGAATTCCACGTGTAGCGGTGAAATGCGTAGAGATGTGGAGGAATCCCGGAGGCGAAGGCGGCCCCTTGGACAAGAACTGACGCTCATGTGCGAAAGCGTGGGGAGCAACCA
+
>AA>AA11>>A>00A0A0AA0BFB/AAFF1FFEB/AEECE/2F?FAEEEGGGGGGEE>FC1BFEDF@GDF1FDFFGHFFGEGGGGFEF<GHE11/CFCBGHFGGGGB@??1??2@1@DF??FF<FGHHGHGGGHG..AA.<DGFHHHHH?EHH/0=C-::CGBGBGCE??EEGF09;909EGF0099.;A@@F@@@?BE;-9@@@E-B///:F-;/9B//B;BFFFFBF/B----999AA==;A?A-/-;A
@M03896:38:000000000-B4D98:1:2106:25529:20080 1:N:0:170
TACGGAGGGTGCAAGCGTTATCCGGATTTACTGGGTTTAAAGGGTGCGTAGGTGGGTAAGTAAGTCAGTGGTGAAATCTTCAGGCTTAACCTGGAAACTGCCATTGATACTATATATCTTGAATACTCTGGAGGTAAGCGGAATATGTCATGTAGCGGTGAAATGCTTAGATATGACATAGAACACCAATTGCGAAGGCAGCTTACTACATAGTTATTGACACTGAGGCACGAAAGCGTGGGGATCAAACA
+
AABBA@ABBAAABGFE22EEFGHEGGGGHGHHGHHHGGHGHHHGHFEGFGGGFGG0AGHGFHHHHH5DBDGDFFHFGEGGFHHFHFHHHGHHHGGCGGFGHHFFGHEGHHB44DFEFGFFGHFHHHGHHHHHHGDHHHHCBDGGFHFFH2>?@@?F@>?EGFFHFBGGHGHHHHHHH1GEFGFHGHGEHHHFHDGFFDCADFFGHFBFGGBFC;FFFFFBFBFB0BF;A?.99ADCFDDDFFFAAAFE;FF
@M03896:38:000000000-B4D98:1:2106:25537:20101 1:N:0:170
TACGGAGGGTGCAAGCGTTATCCGGATTTACTGGGTTTAAAGGGTGCGTAGGTGGGTAAGTAAGTCAGTGGTGAAATCTTCAGGCTTAACCTGGAAACTGCCATTGATACTATATATCTTGAATACTCTGGAGGTAAGCGGAATATGTCATGTAGCGGTGAAATGCTTAGATATGACATAGAACACCAATTGCGAAGGCAGCTTACTACATAGTTATTGACACTGAGGCACGAAAGCGTGGGGATCAAACA
+
CCBCBCCCBAAABFGE?2AEEGHEGEGGHGHHHHHHGGHHHHGGFFEGFGGGGHGEEHHHFHGHHH5DBEGDFFFFGGHHHHFFGHHGGGHHHHGGHHGHHHHHHHFHHH?4?DFGFFGHGHFHHHFHHGHFHDBGFHHFBCFGFHFGHFHD@<<GC>?>FFHHF1FGHHHHGHHHHBGHFHHHFGEEGHHHHFCGFGFHGGHHFFGGGG;;CFBCFGFGFFGFFFGE?EAACDDAFAFDFFFEDEFFBFF
@M03896:38:000000000-B4D98:1:2106:16010:22062 1:N:0:170
TTAGAAACCCTAGTAGTCCGGCTGACTGACTTGAGTACGATCTCGTATGCCGTCTTCTGCTTGAAAAAAAAAAACATCCCCATCCTCAACCTTCTACCAACATCATCAACTGTCTCTCTCTCTGCACATAACTGTAAGTACATATCCCTGTCTCTCTATTCACTTCTTCTCTATCTCTAGTCCACCATGTTTCTCGTACTTACCCCTCTCGTACTACTTTCTCTTGTGGATATTCTTTGTTAGTACCCCA
+
BBBBA@B4>>B4BFG6EG5AAAEFCGHHBGHHHFGEAGEFGFGH2FEHFGFEEAGFFHHEFG31BBBAE0>>//1?@BBF/00?033BF0?333B44333?/33?2B21?2021222B1111111211>11@1111111?11111?@?1<11>11<<11111>1>F11=1<0000<0=0000=00.<00<00;;0.:.:.00:::...//.....0000090000000.000900;0000/00/:/9/..
@M03896:38:000000000-B4D98:1:2106:13394:28742 1:N:0:170
TACGTAGGTGGCAAGCGTTATCCGGAATTATTGGGCGTAAAGCGCGCGTAGGCGGTTTTTTAAGTCTGATGTGAAAGCCCACGGCTCAACCGTGGAGGGTCATTGGAAACTGGAAAACTTGAGTGCAGAAGAGGAAAGTGGAATTCCATGTGTAGCGGTGAAATGCGCAGAGATATGGAGGAACCCCAGTGGCGAAGGCGACTTTCTGGTCTGTAACTGACGCTGATGTGCGAAAGCGTGGGGATCAAAC
+
AAAAAFFBFFAB4GFE2AAAGGHEAEEGHBGHFFCBEFEEHHHGG?E0A001FEEGGGGGF1FGGG4BBGGGHHFHBGHHGGGE>EFHHHH/<?C<?ADFHHHHHFFHFGFBFGGFH<F=<>1FGHHHHHHHHHCGCHHHEGGGCGF<D0;:;:;C@::-;CGEGF=EB??A/CCB90CB..9F.;E9.;B/A;9BDDE;-B-DFF/99B9/99B/:/9/B.;A.AFFFF9A?AA./.;.>A;EFAAB/B
@M03896:38:000000000-B4D98:1:2106:13379:28752 1:N:0:170
TACGTAGGTGGCAAGCGTTATCCGGAATTATTGGGCGTAAAGCGCGCGTAGGCGGTTTTTTAAGTCTGATGTGAAAGCCCACGGCTCAACCGTGGAGGGTCATTGGAAACTGGAAAACTTGAGTGCAGAAGAGGACAGTGGAATTCCATGTGTAGCGGTGAAATGCGCAGAGATATGGAGGAACACCAGTGGCGAAGGCGACTTTCTGGTCTGTAACTGACGCTGATGTGCGAAAGCGTGGGGATCAAACA
+
AAAA>FFBBFACCGAF22EAFEGBEEEGHBHHFGFGEFEFHHHGFCGGE@EEHFGGEDGGGHHHGH4B3BGFFFGHHHHHFGGEEECGGHH<?CGCGGGGFFHHHGG?FH?1?GG1?<>>>>C=GHHHFHHHFHC.<CDGFHHFHHGDGBCC<CGHG@:CABGH09;AD?-CBFFGBBFFDDFFGGGFABB/:@=DFF;-9@BAFFF0BF0:BB9BFFFFFDDDDAB99F;:;:@.FDFD=DA99AAFBFF
@M03896:38:000000000-B4D98:1:2106:13412:28756 1:N:0:170
TACGTAGGTGGCAAGCGTTATCCGGAATTATTGGGCGTAAAGCGCGCGTAGGCGGTTTTTTAAGTCTGATGTGACAGCCCACGGCTCAACCGTGGAGGGTCATTGGAAACTGGAAAACTTGAGTGCAGAAGAGGAAAGTGGAATTCCATGTGTAGCGGTGAAATGCGCAGAGATATGGAGGAACACCAGTGGCGAAGGCGACTTTCTGGTCTGTAACTGACGCTGATGTGCGAAAGCGTGGGGATCAAACA
+
ABAAAFFBDBAB4FFFAAAAAGHEFEAFHHDGFGEBAFEFGHGAFCGCEF@1GEGE@EGGGHHHGF4BFGHBBG44BGGFGCFE>EDEGHH>?F/?G?C/FCGHHHDDFF?1FGH1?0<<1<GFGFGFHHFFH..</CD00<<<CGGB000<;CFF@;;-.CFGFC9C-9?E/9FFGF09CDFF/CDEFFFB.;@-9AE>--@DFFB/BB9BBB//;BF9;DDDFFBBF/:;9@@DFAD?;-@A.;AF/BA
@M03896:38:000000000-B4D98:1:2106:13396:28767 1:N:0:170
TACGTAGGTGGCAAGCGTTATCCGGAATTATTGGGCGTAAAGCGCGCGTAGGCGGTTTTTTAAGTCTGATGTGAAAGCCCACGGCTCAACCGTGGAGGGTCATTGGAAACTGGAAAACTTGAGTGCAGAAGAGGAAAGTGGAATTCCATGTGTAGCGGTGAAATGCGCAGAGATATGGAGGAACACCAGTGGCGAAGGCGACTTTCTGGTCTGTAACTGACGCTGATGTGCGAAAGCGTGGGGATCAAACA
+
BBBBBFFBBB2B4FCE22EAGGHEGEGGHCHHHGHHGGGGHHHGGFGGGGGGHGGGGGGGGEHHHH?F3GGGHGBGHHHHEGGEEGGFGHHGGGC/CAGGHHHHHHEGHH?FGGGDG>FGGGB>GGFGHHHEGGHF/CG00<DHHHH0D0:CCCGHC@:CGHGHHGEGAG?GEGGGFFGF?EGGGGGFGGFFED-BFFFDFFFFFFFFFF/FFFFEFFF/FDFF..FFFFFDD--DFFFFDFAADEFFFF.
@M03896:38:000000000-B4D98:1:2106:15611:29004 1:N:0:170
TACGGAGGGTGCAAGCGTTAATCGGAATTACTGGGCGTAAAGCGCACGCAGGCGGTTTGTTAAGTCAGATGTGAAATCCCCGGGCTCAACCTGGGAACTGCATCTGATACTGGCAAGCTTGAGTCTCGTAGAGGGGGGTAGAATTCCAGGTGTAGCGGTGAAATGCGTAGAGATCTGGAGGAATACCGGTGGCGAAGGCGGCCCCCTGGACGAAGACTGACGCTCAGGTGCGAAAGCGTGGGGAGCAAACA
+
ABBAA3ADB?AABGFA2AEEADFAAB2FHFFGF3FBEEGECHEEC0EEEE?EE0EEEEEGFFF4FH4B3FGGGDBBFGHHFEEE<EGGFGHF0CCFHEHGFHHHHGHHHH?>FFG@FFHHGGBGHFGCF?CFBCDCC>>DEFFFFFFFBFBFFBBF?@9-AFFFFB9AAB?F/BFFB/BA?FFFFFFD-;@D9;@B-;;;9B=?BBB9AFF;->DDBFFBF?ADADFFBF;;;@BAF.DA;@?F-;AF9F.
@M03896:38:000000000-B4D98:1:2106:15607:29022 1:N:0:170
TACGGAGGGTGCAAGCGTTAATCGGAATTACTGGGCGTAAAGCGCACGCAGGCGGTTTGTTAAGTCAGATGTGAAATCCCCGGGCTCAACCTGGGAACTGCATCTGATACTGGCAAGCTTGAGTCTCGTAGAGGGGGGTAGAATTCCAGGTGTAGCGGTGAAATGCGTAGAGATCTGGAGGAATACCGGTGGCGAAGGCGGCCCCCTGGACGAAGACTGACGCTCAGGTGCGAAAGCGTGGGGAGCAACCA
+
AAAAA1AA>1AAAEB0E0EA0FGA0AAFGHDHD1FFEEG?/FAAE/EEAE?EFC@EEEFHGE21FG2B@BFF1B2>BGGFE@C/<EFGFHHHAF/<FCGFD1GFHFHHDG??F?F@CGHH<?1FGFGFF...<0.<A@?FEFFFFFFBB/9BBBFF@<B-AFFBFF-AB@?BBFFFBFBAB?FFFFFB;@>B:-@@@BA@-@99@@@A-F--99A-;F/;F-BA--F/FB:9A@@-F-BA@--9-:-;-;-
@M03896:38:000000000-B4D98:1:2107:16911:4155 1:N:0:170
TACGTAGGTGGCAAGCGTTATCCGGAATTATTGGGCGTAAAGCGCGCGTAGGCGGTTTTTTACGTCTGATGTGAAAGCCCACGGCTCAACCGTGGAGGGTCATTGGAAACTGGAAAACTTGAGTGCAGAAGAGGAAAGTGGAATTCCATGTGTAGCGGTGAAATGCGCAGAGATATGGAGGAACACCAGTGGCGAAGGCGACTTTCTGGTCTGTAACTGACGCTGATGTGCGAAAGCGTGGGGATCAAACA
+
AABB>CCADFBF4BAG22E2GFDEEEGGHF555B2BEEE22FGGGCFEEEEEHGEFGGGGGG3FCGFFGHHHHFG4EGGHEFE>EDFGGHHG??/BCD/?G0GGG1GBGF??F0<<CCGFGBGGHHHH<CF/<<GH/C00<00<CBC;G00<<<;;-A;:EBB00B;.9@DAF0;FF09CDDBFFFE.F9/:;-;-9.A@BFFDB/BF/:;BF9BFFFBFF??.ADBFBFFAD=DDF.D:@;AE..;9BF.
@M03896:38:000000000-B4D98:1:2107:16901:4172 1:N:0:170
TACGTAGGTGGCAAGCGTTATCCGGAATTATTGGGCGTAAAGCGCGCGTAGGCGGTTTTTTAAGTCTGATGTGAAAGCCCACGGCTCAACCGTGGAGGGTCATTGGAAACTGGAAAACTTGAGTGCAGAAGAGGAAAGTGGAATTCCATGTGTAGCGGTGAAATGCGCAGAGATATGGAGGAACACCAGTGGCGAAGGCGACTTTCTGGTCTGTAACTGACGCTGATGTGCGAAAGCGTGGGGATCAAACA
+
BBBBAFF@FDACBFFCA22ECGGEFEGGHGFHBBBBAAEEGFHGGGGGEEFGHGGFFGGGGHHHHH?EGGHGHHHFHHHHHGGFFEGHHHHGFFCDEFB?GHHHHHGGFGFFHFGBHFHHGFGGHGFHGGHHHHHGHHBDDGFHHHHEH0CF=;;<;;:;ACGFCFAEGGGGGGGGFEBBDGFGGGGFF;FFEFFFFFFFFCF?FFBFFF/BFFFFFFFBFFFFFFFFFFFFFA;DF?.ADFAE;AFFFFA
@M03896:38:000000000-B4D98:1:2107:16920:4179 1:N:0:170
TACGTAGGTGGCAAGCGTTATCCGGAATTATTGGGCGTAAAGCGCGCGTAGGCGGTTTTTTAAGTCTGATGTGAAAGCCCACGGCTCAACCGTGGAGGGTCATTGGAAACTGGAAAACTTGAGTGCAGAAGAGGAAAGTGGAATTCCATGTGTAGCGGTGAAATGCGCAGAGATATGGAGGAACACCAGTGGCGAAGGCGACTTTCTGGTCTGTAACTGACGCTGATGTGCGAAAGCGTGGGGATCAAACA
+
AABB>FFBDFABBGFE?2EEEGHFEFFGHF5D5BFBEEEFHHHGG0AE0>EDHGGGFGCFGHHGHH4BGHHFHGHHFGHH/?EEEEGFGHHGCF@D///<?FHDDGHBGH?DG0?F<>FGGHFG1FDG<FGHFGGG/CD0<GGHHGHFD00C<<;;;=;AEHHHFFC9ADFFGGBFGFGGGDFFGGG?FCFFADFFFDE@BF;A/;BFF//;//:BFFFFFFFF.A/BFFFDDFFFFFFFFFFFAAFFBFF
@M03896:38:000000000-B4D98:1:2108:15850:5283 1:N:0:170
TACAGAGGGTGCAAGCGTTAATCGGAATTACTGGGCGTAAAGCGCGCGTAGGTGGTTTGTTAAGTTGGATGTGAAATCCCCGGGCTCAACCTGGGAACTGCATTCAAAACTGACTGACTAGAGTATGGTAGAGGGTGGTGGAATTTCCTGTGTAGCGGTGAAATGCGTAGATATAGGAAGGAACACCAGTGGCGAAGGCGACCACCTGGACTAATACTGACACTGAGGTGCGAAAGCGTGGGGAGCAAACA
+
BABAAFFBBAAAFB4C??EEADGFFGGGHGGHCEGAFGFGGHHGGEGGEGGG5BEAFGGHHHHHGG4FFEEFHHHHHGHHGFGGGGHECFGHGFGFGFFGHHHFHHHGHHFBFBB2@FG@FGF@FGF??FHHBGG/<A.FDHGFHD1GG10<====<<<AEFGFBGDCEGGHBGFHFBFFGGFGFFG?FFFGFGGGGDEFF;;=EFFFFFEFFFFFFFFBFBFFFFFABEFFFF;FFFFFFFFFFFFFB:9
@M03896:38:000000000-B4D98:1:2108:15855:5304 1:N:0:170
TACAGAGGGTGCAAGCGTTAATCGGAATTACTGGGCGTAAAGCGCGCGTAGGTGGTTTGTTAAGTTGGATGTGAAATCCCCGGGCTCAACCTGGGAACTGCATTCAAAACTGACTGACTAGAGTATGGTAGAGGGTGGTGGAATTTCCTGTGTAGCGGTGAAATGCGTAGATATAGGAAGGAACACCAGTGGCGAAGGCGACCACCTGGACTAATACTGACACTGAGGTGCGAAAGCGTGGGGAGCAAACA
+
BCCBBFFBBAAABFGA22AEFGHGEGGGHFGFCBFFEFEFGHHGGGGGEFGGDBCEFGFGHHGHGF4BB3@BFGFFFHHHGGGEEFHEGFHHHHGFFFHGHGFHHEGGGHFFGFDBGFF@FFGGHHEF?FGGGFEAFCACCGHHHDFGG1<C====@<<<CGGHBGA;ADECGHFHFBCFGFEGFGG?C;CGFGGGGFA:@CDFFFEF?FFFFFFFFF/BFBFFFFFAFEB9AD@AFDDDCFFFFDEFBF.
@M03896:38:000000000-B4D98:1:2108:15839:5314 1:N:0:170
TACAGAGGGTGCAAGCGTTAATCGGAATTACTGGGCGTAAAGCGCGCGTAGGTGGTTTGTTAAGTTGGATGTGAAATCCCCGGGCTCAACCTGGGAACTGCATTCAAAACTGACTGACTAGAGTATGGTAGAGGGTGGTGGAATTTCCTGTGTAGCGGTGAAATGCGTAGATATAGGAAGGAACACCAGTGGCGAAGGCGACCACCTGGACTAATACTGACACTGAGGTGCGAAAGCGTGGGGAGCAAACA
+
AAB?AFFA@?AA45FFA2AEEFHFEGGGHGGGBBFFEAEEGGGGGCFFAFED5B?EFGEFHHFEFB4@B3BBEFB@GGGHGGGCECHBFCGGFFGBFFHFHHGHHFBFFGCDGCF2<FGFFG2@@F2??FGHGB?/<<>.<FGHH<>F=<0<=0==A=<@EFHHBGACEDEGFCFC::CFG9;FFFGEA;BBAFGFFGGA;@D;EEFFFFFFFFB9FB9;F/BFFFF./ABBAB9.FD.;;-@F;;AFFF?
@M03896:38:000000000-B4D98:1:2108:19370:7383 1:N:0:170
TACGGAGGGTGCAAGCGTTAATCGGAATTACTGGGCGTAAAGCGCACGCAGGCGGTTTGTTACGTCAGATGTGAAATCCCCGGGCTCAACCTGGGAACTGCATCTGATACTGGCAAGCTTGAGTCTCGTAGAGGGGGGTAGAATTCCAGGTGTAGCGGTGAAATGCGTAGAGATCTGGAGGAATACCGGTGGCGAAGGCGGCCCCCTGGACGAAGACTGACGCTCAGGTGCGAAAGCGTGGGGAGCAAACA
+
BBBBABBBBAAAGGGE22E22BFBEEFFHHCHFFDBEEEGCGHGF0EF0EEFGGGCE1EG2@4FFHGGHHHHHHFHHFHH//<EEEGHHFFFCGAGFF2GHF2FFGFHHHHHHHE1FGHHFFFHFDGHFGGEHH<D?-@AEFFFFFF9FFFFF;;;;;;@.FFFFFFFDFFFFFFFFFFADFFFFFF.9@DFFBDADDF-D;BB>@FEFFF---:AFFFBFFFFFFFFFFB@DFCAF.DFFFFFFF.9BFA
@M03896:38:000000000-B4D98:1:2108:21860:14022 1:N:0:170
TACGGAGGGTGCAAGCGTTAATCGGAATTACTGGGCGTAAAGCGCACGCAGGCGGTTTGTTAAGTCAGATGTGAAATCCCCGGGCTCAACCTGGGAACTGCATCTGATACTGGCAAGCTTGAGTCTCGTAGAGGGGGGTAGAATTCCAGGTGTAGCGGTGAAATGCGTAGAGATCTGGAGGAATACCGGTGGCGAAGGCGGCCCCCTGGACGAAGACTGACGCTCAGGTGCGAAAGCGTGGGGAGCAAACA
+
CCCBBBCCCAAAFFFC22EEFGHFEEGGHHFHFFGFEEGGHHHGG?EEGGGCGGGGGGGHHHHHHH@BGHHFGGHHHHHHGGGGGGHGGFHHHHGHHFGGHHHHHHGHHHGFHHHGGHHHHHFHHHHHGGGGGGGGGFBDEFFFFFFFFF0FB;;;B@;@EFFFFFDADCEFFFFFFFFFFFFFFFFFFBFFFFFFFFEBFFFFFFFEEFFFFFFFFFFFFFFFFFFFFFFFFFFFFFFFFFFFFFFFFF?
@M03896:38:000000000-B4D98:1:2108:21873:14035 1:N:0:170
TACGGAGGGTGCAAGCGTTAATCGGAATTACTGGGCGTAAAGCGCACGCAGGCGGTTTGTTAAGTCAGATGTGAAATCCCCGGGCTCAACCTGGGAACTGCATCTGATACTGGCAAGCTTGAGTCTCGTAGAGGGGGGTAGAATTCCAGGTGTAGCGGTGAAATGCGTAGAGATCTGGAGGAATACCGGTGGCGAAGGCGGCCCCCTGGACGAAGACTGACGCTCAGGTGCGAAAGCGTGGGGAGCAAACA
+
BBBAABBBBAA>CGFF2AAE2BGAAFFFHGFHFBEFAEAE1FGEE?EEGGG0EGGGFDGGGFBHGHHGHHGHFG44BGGHFEEFEFFGFFHHHCFFGFF?GHHGHGHHHHF2FCFFFGGG?GFHHGHCFEG.FHCCDF=.ABBBFFFBFFBFF/;9;9:-./BFFF;;DFEF/BFFFFBFBD9B/FBA;@-DA@@BCFA->FFFFFFE?FF-@=ADFFFBF.;DFA/BFEF>.;@DFADFFA-.-;;/9A.
@M03896:38:000000000-B4D98:1:2108:9854:16602 1:N:0:170
TACGGAGGGTGCAAGCGTTAATCGGAATTACTGGGCGTAAAGCGCACGCAGGCGGTTTGTTAAGTCAGATGTGAAATCCCCGGGCTCAACCTGGGAACTGCATCTGATACTGGCAAGCTTGAGTCTCGTAGAGGGGGGTAGAATTCCAGGTGTAGCGGTGAAATGCGTAGAGATCTGGAGGAATACCGGTGGCGAAGGCGGCCCCCTGGACGAAGACTGACGCTCAGGTGCGAAAGCGTGGGGAGCAAACA
+
BBBBBABBBAAABDGC22EEFGHFEEFGHGGHD3FBEEGEHHHGGCEAEGGGGGGFGGGHGGHHFHHGFFGGGHHFGHHHGGGEEEHHHHHHHHGHHGHHHFHHHHHHHHFGHHFGGHHHBFFHHHGGFFG.GFGGGFADFFFFFFFFBF/BF/;;-;;@EFFFFF.;DFFFFBFFBFBFFBFFFFFFFDFFFFFFAFEFADFA@B;9AFF;=@DDFFB/BAFFFFFEF/B@ABCAFFFFF>BE-AAFBFF
@M03896:38:000000000-B4D98:1:2108:9835:16605 1:N:0:170
TACGGAGGGTGCAAGCGTTAATCGGAATTACTGGGCGTAAAGCGCACGCAGGCGGTTTGTTAAGTCAGATGTGAAATCCCCGGGCTCAACCTGGGAACTGCATCTGATACTGGCAAGCTTGAGTCTCGTAGAGGGGGGTAGAATTCCAGGTGTAGCGGTGAAATGCGTAGAGATCTGGAGGAATACCGGTGGCGAAGGCGGCCCCCTGGACGAAGACTGACGCTCAGGTGCGAAAGCGTGGGGAGCAAACA
+
CCCCCCCCDAAABEFC22EEAGHFBEGGHHGHFFGAEEEFHHHGGCEEGFGCGGGGGGGHGHHHHHDFHHHFHHHHHHHHGGGGGGHGHGHHHHGHHGHHHHHHHHHHHHGFHHHGGHHHHHHHHHHHFGGGHHGGGF=DFFFFFFFFFFBFF;:;B@;CFFFFFFDADCFFEFFFFFFFFFFFFFFFF@AFFFFFFFFFFFFFFFFFFFFFFDDFFFFFFFFFFFFFFFFBDFADFFDF=DCEDDFFFF?
@M03896:38:000000000-B4D98:1:2108:13410:22119 1:N:0:170
TACGGAGGGTGCAAGCGTTAATCGGAATTACTGGGCGTAAAGCGCACGCAGGCGGTTTGTTAAGTCAGATGTGAAATCCCCGGGCTCAACCTGGGAACTGCATCTGATACTGGCAAGCTTGAGTCTCGTAGAGGGGGGTAGAATTCCAGGTGTAGCGGTGAAATGCGTAGAGTTCTGGAGGAATACCGGTGGCGAAGGCGGCCCCCTGGACGAAGACTGACGCTCAGGTGCGAACGCGTGGGGAGCAAACA
+
BAAABBBBBAAABAFF2AA2AFHF2EFFHHHHGGHFEFGEEHHGGCGEGGGCGGGCEGGHFGHHHHHHFHFDGHFHGHHHGECEEGGF3CGGGHGHHFG?GHHHHF2FFHFGFHHFAGHHG<GHHHHC?C<F1F?CCBBFFFFFFFFFFFFFF;/BB=DBAFFFFFA99@A9/;9BF//...FFFFFDBB=FF-=--.9=B?BBB@=9AB.9-;A:9BF/B?.9DAB//B9@:>-;.-@B==B.-.;99..
@M03896:38:000000000-B4D98:1:2108:13409:22137 1:N:0:170
TACGGAGGGTGCAAGCGTTAATCGGAATTACTGGGCGTAAAGCGCACGCAGGCGGTTTGTTAAGTCAGATGTGAAATCCCCGGGCTCAACCTGGGAACTGCATCTGATACTGGCAAGCTTGAGTCTCGTAGAGGGGGGTAGAATTCCAGGTGTAGCGGTGAAATGCGTAGAGATCTGGAGGAATACCGGTGGCGAAGGCGGCCCCCTGGACGAAGACTGACGCTCAGGTGCGAAAGCGTGGGGAGCAAACA
+
CCCCCCCCBAAAFDFC?2EEFGHFEEGGHHFHFBGCEEGGHHHGGCFGGGGCGGGGGGGHHHHHHHHHHHHGHHHHGHHHGGGGGGHGHGHHHHGHHGHGHHHHHHGHHHGGHHHGGHHHGGFHHHHHFGGGGHGGGFCDFFFFFFFFFFFFF;:;@:;@EFFFFFAADFFFEFFFFFFFFFFFFFFFFCFFFFFFFFFFFFFFFFFFFFFFFFFAFFFBFFDFFFFFFFBBDFAFFFDFFFFFFFFFFFF
@M03896:38:000000000-B4D98:1:2109:26697:13172 1:N:0:170
TACGTAGGTGGCAAGCGTTATCCGGAATTATTGGGCGTAAAGCGCGCGTAGGCGGTTTTTTAAGTCTGATGTGGAAGCCCACGGCTCAACCGTGGAGGGTCATTGGAAACTGGAAAACTTGAGTGCAGAAGAGGAAAGTGGAATTCCATGTGTAGCGGTGAAATGCGCAGAGATATGGAGGAACACCAGTGGCGAAGGCGACTTTCTGGTCTGTAACTGACGCTGATGTGCGAAAGCGTGGGGATCAAACA
+
BCAABFFBFFBFBFFF22EEGGHFFEGGHFFGBBEBEAEFGHHGGCGFEGGCHGGFGGGGGGHHHHGHHHFFGHFHHHHHHGGEGGGHHHHGFGGGHGDGHHHHHHGGHH?DGGFGHCFGGGHGHHHHHHHHGHHHGHHGGHGHHHHFH00C;<CGCE;EFHHHFGEGGGAFGGGGFFFGGGGGGGGGGFFFFFFFFFFFCFFFFFFFFF0FFFFFFFFFFFFFFFFFFFFDDFFFFFFFFFFFFFFFFFF
@M03896:38:000000000-B4D98:1:2109:26693:13193 1:N:0:170
TACGTAGGTTGCAAGCGTTATCCGGAATTATTGGGCGTAAAGCGCGCGTAGGCGGTTTTTTAAGTCTGATGTGAAAGCCCACGGCTCAACCTTGGAGGGTCATTGGAAACTGGAAGACTTGAGTGCAGAAGAGGAAGGTGGAATTCCATGTGTAGCGGTGAAATGCGCAGAGATATGGAGGAACACCAGTGGCGAAGGCGACTTTCTGGTCTGTCACTGACGCTGATGTGCGAAAGCGTGGGGATCAAACA
+
AAAA1CFAF1BBD31A1AEAF3GEFEGGHC2GCFFBAEEEHHGEECGEEGCEFEG/>F/CEFHG2F2B1FFGF2>FDFGH/<EEEGGHGHH01BG1B/><?FH22?<GHHF10??<??F??DFGHHFH1GHGFHFH0CG/<GHHHHHD00<DD<=D-;;@.CCGHGC?AGGG/FB9BBFGFFB9FFG.9CGFE@@@;A;--@-:FB999:;BB//:;BF/FA:BA99BFFFBB@@FFFFF@<-A-;AB/B-
@M03896:38:000000000-B4D98:1:2109:2883:15560 1:N:0:170
TACGTATGTCGCAAGCGTTATCCGGATTTATTGGGCGTAAAGCGCGTCTAGGTGGAAAAGAAAGTCTGATGTGAAAATGCGGGGCTCAACTCCGTATTGCGTTGGAAACTGCTTTTCTAGAGTACTGGAGAGGTGGGCGGAACTACAAGTGTAGAGGTGAAATTCGTAGATATTTGTAGGAATGCCGATGGAGAAGTCAGCTCACTGGACAGATACTGACGCTGAAGCGCGAAAGCGTGGGGAGCAAACAG
+
AABAAFFFFFAACEEF2AAEFGGEAEEGHGGFBBABAAEEEGGGGCEGGHHGDGGGHHHFFHHHHHEEGHFFFHHHHH3GGEGF>EGFBGFGH?CBB2BGF/BDHHFFHHHFBF@DGFHGGH<GHHF1FGHGGCF<->@C?C:GFFGCG0;:0C0;CCEGGGGGCE;:EEFFFCFFF0CF09BFGGD-DA?FFFFFFFFFFFFFFFFBFF/./BBFFBFFA.:A.9BFFF;=B;:FF9AFFAEFFFFFFFF
@M03896:38:000000000-B4D98:1:2109:2876:15577 1:N:0:170
TACGTATGTCGCAAGCGTTATCCGGATTTATTGGGCGTAAAGCGCGTCTAGGTGGAAAAGAAAGTCTGATGTGAAAATGCGGGGCTCAACTCCGTATTGCGTTGGAAACTGCTTTTCTAGAGTACTGGAGAGGTGGGCGGAACTACAAGTGTAGAGGTGAAATTCGTAGATATTTGTAGGAATGCCGATGGAGAAGTCAGCTCACTGGACAGATACTGACGCTGAAGCGCGAAAGCGTGGGGAGCAAACAG
+
CCBBCFFFFFBBCEGE?AECGGFEEEGGHGFGBBFBEAEFGHHGGFFGGHHHFGGGBGHHGHHHGHFDFGEBGGGFGGFHGGGGGGHEFGGHHDEAGFFHG/CCGHHHHHFFDFFGGGHDGHDGHHGHHHHGGF<F>FCCFF@HHFE<G0:0<:;;F;CFFFGGB?;FFEGFFFGGFFGGGGGGGGGFGFFFFFFFFFEFEFFFFFFBFFFEFFFFFFFFAAFFDFFFFFFDFCFFFADCCAADFEF0FFB
@M03896:38:000000000-B4D98:1:2109:2893:15583 1:N:0:170
TACGTATGTCGCAAGCGTTATCCGGATTTATTGGGCGTAAAGCGCGTCTAGGTGGAAAAGAAAGTCTGATGTGAAAATGCGGGGCTCAACTCCGTATTGCGTTGGAAACTGCTTTTCTAGAGTACTGGAGAGGTGGGCGGAACTACAAGTGTAGAGGTGAAATTCGTAGATATTTGTAGGAATGCCGATGGAGAAGTCAGCTCACTGGACAGATACTGACGCTGCAGCGCGAAAGCGTGGGGAGCAAACAG
+
AAAAAFFFFF?AAAEA2AE?GGHAAAFGHGFHB32BAAAEGGFEEFEEGHHGDGGB@GGFFEFGGHFFHGFFBGDGHG3FFEEGEEHHBGBGH/FCFFFF?<FCFHFFHG2?2@@2G1?<@FDGHHGGBFHDDFFA@><--;:CCCC:;:CCG0<::CAGGGGGC.;BAEGFFFFFFFFF0;FBFG:-DD.BFFFBF:FFFFFFFFB9BAF.BFBFF//B9:DA.:BB;D-@@C.;9:;B;;.BFEFFFFB
@M03896:38:000000000-B4D98:1:2109:2863:15589 1:N:0:170
TACGTATGTCGCAAGCGTTATCCGGATTTATTGGGCGTAAAGCGCGTCTAGGTGGACAAGAAAGTCTGATGTGAAAATGCGGGGCTCAACTCCGTCTTGCGTTGGCAACTGCTTTTCTCGAGTACTGGAGCGGTGGGCGGAACTACAAGTGTAGAGGTGAAATTCGTAGATATTTGTAGGAATGCCGATGGAGAAGTCAGCTCACTGGACAGATACTGACGCTGAAGCGCGAAAGCGTGGGGAGCAAACAG
+
ABBBAFFCDF4AA22F22AAGFAAAAEGHGHHF32AEA2A2BGFGGGGGHEFDFEH3FHHHHFGGFBB@FBBFFGF3BBFFEGGFCHEFFHBG/F0B/FGF/?@F<D<?F<FDF?GGD1<FE1FGG<>0<0-A<>.<C@@?CCGFFC9C9B9;;0;;;;;9BCFGGFFG.0FB9FFFG0CFFFFFF;-9DFFFE.BFF/:BFFBFFF9B?B.BFFBFF/9..;A./B/9@9;-9.9A:.---.@AEFFFFF
@M03896:38:000000000-B4D98:1:2109:2878:15600 1:N:0:170
TACGTATGTCGCAAGCGTTATCCGGATTTATTGGGCGTAAAGCGCGTCTAGGTGGAAAAGAAAGTCTGATGTGAAAATGCGGGGCTCAACTCCGTCTTGCGTTGGCACCTGCTTTTCTAGAGTACTGGAGAGGTGGGCGGAACTACAAGTGTAGAGGTGAACTTCGTAGATATTTGTAGGAATGCCGATGGAGAAGTCAGCTCACTGTACAGATACTGACGCTGAAGCGCGCACGCGTTGGGAGCAAACAT
+
AAAAACDB5B>AAE242A2A4BDA2AB2FDGA532BEAAAF5E1EEEFGGHE5BF1BFE3?133BB4BB@F4@F44BB3F?E//>/F3?F?FFDA0?/BF/BDCFC22?F<F2?11F1@11??1FGB10<F.>>..>><<-:-CGC/00:0<C090/;909;F9;.99..B;00;;9CBFBCC9C;;-;.;B.:.;BF//;FF/;B99BF////9999/99.9../9/9;B-99@>-9--.-;ADEFF9A/
@M03896:38:000000000-B4D98:1:2109:11142:26508 1:N:0:170
TACGTAGGTGGCAAGCGTTATCCGGAATTATTGGGCGTAAAGCGCGCGTAGGCGGTTTTTTAAGTCTGATGTGAAAGCCCACGGCTCAACCGTGGAGGGTCATTGGAAACTGGAAAACTTGAGTGCAGAAGAGGAAAGTGGAATTCCATGTGTAGCGGTGAAATGCGCAGAGATATGGAGGAACACCAGTGGCGAAGGCGACTTTCTGGTCTGTAACTGACGCTGATGTGCGAAAGCGTGGGGATCAAACA
+
ABBBACC@54AF4CF4A2AA4BDAE?2BFA5D5AA2AA222DFAAEEEA>>AB@C?>BFGG1CFBBF?344BB?44E3BFEFECGEG2BBF@<?//<A<??CFGFED1B?GDFFFEFFC<DDF>F<1<>CCBFCCFBC=0BBD<CGH0=00:;0:<::.:.0B;0CAC?CAEE0FCBBBBAD/;/;:.:09/EC;-BAE==@-A9;/9/::B/;9/B/BB;:ADDDFBBFFDA;-9/9.99;;A.../9;.
@M03896:38:000000000-B4D98:1:2109:11127:26518 1:N:0:170
TACGTAGGTGGCAAGCGTTATCCGGAATTATTGGGCGTAAAGCGCGCGTAGGCGGTTTTTTAAGTCTGATGTGAAAGCCCACGGCTCAACCGTGGAGGGTCATTGGAAACTGGAAAACTTGAGTGCAGAAGAGGAAAGTGGAATTCCATGTGTAGCGGTGAAATGCGCAGAGATATGGAGGAACACCAGTGGCGAAGGCGACTTTCTGGGCTGTAACTGACGCTGATGTGCGAAAGCGTGGGGATCAAACA
+
AAAA3BC3@@AF4GF4A2AEA5DDA?2AFD5D5DCAEA2AAFGDFAEEE>EEFCCEE11FEA3D4@BDDD??B?44E3B?GAEEGFG2?BG@??<<CDB??<?FHFGBBF?<FG?1<CG>FBF>G1DF<<<<GEFF<.==BBF0CGFBB00:0<C:@;;:;0CG009A?DCGFFG0CB;9CDBCBBE..;/9AB=AFDFFA@D./B//B..B99:B/B///9.AD?/:BFFFB--99999999....///.
@M03896:38:000000000-B4D98:1:2110:19351:3370 1:N:0:170
TACGTAGGTGGCAAGCGTTATCCGGAATTATTGGGCGTAAAGCGCGCGTAGGCGGTTTTTTAAGTCTGATGTGAAAGCCCACGGCTCAACCGTGGAGGGTCATTGGAAACTGGAAAACTTGAGTGCAGAAGAGGAAAGTGGAATTCCATGTGTAGCGGTGAAATGCGCAGAGATATGGAGGAACACCAGTGGCGAAGGCGACTTTCTGGTCTGTAACTGACGCTGATGTGCGAAAGCGTGGGGATCAAACA
+
BBBBBFFBDF?CCCFC22E2FGFEE?2FGFF5ABFFEEEGHHHGG?ECE@E1FEGGGGGGGGHHGGBBEGHGHHHEEFHGHGGGGGGEFFGCD??/??@<FFHHFG1FFF?FCFFD<FHHHEHHHHBGFFHFHFH//C=GDG0DGFFBFGCGC0<;;ACCCCCH:B;CAB9E/CFGGEBBAAFFEFAAGFFEFAB=BDECAA;DFFFFBFBFFB9BFFF;;DFFB?BFFFE?A-9AB?FDFA=ADA;;BF.
@M03896:38:000000000-B4D98:1:2110:19326:3378 1:N:0:170
TACGTAGGTGGCAAGCGTTATCCGGAATTATTGTGCGTAAAGCGCGCGTAGGCGGTTTTTTAAGTCTGATGTGAAAGCCCACGGCTCAACCGTGGAGGGTCATTGGAAACTGGAAAACTTGAGTGCAGAAGAGGAAAGTGGAATTCCATGTGTAGCGGTGAAATGCGCAGAGATATGGAGGAACACCAGTGGCGAAGGCGACTTTCTGGTCTGTAACTGACGCTGATGTGCGAAAGCGTGGGGATCAAACA
+
ABBBBF?AD42B44F4E2AAGFGEEEEFGDGF55AB2BBEHHHFG?EEEGCEGGGGGGGGGHEHGHBBGFDBBBGHEHHHHGE?EGGB3BGCDFC?HGGGGHHHGFFHGH?FGE?GFGHHHGGGHHGFGGHHGA<CCC=DGB<DGHFDHBDB=0==--:;EHFHHFCDDG?ABFGGFFFFGGBF;FDGGGGEAD;B-AEDFFCAFFF/BF/;/B//BFFBF?DD..;9FFFD?;-.99D.-9-..;;F/B9
@M03896:38:000000000-B4D98:1:2110:19361:3390 1:N:0:170
TACGTAGGTGGCAAGCGTTATCCGGAATTATTGGGCGTAAAGCGCGCGTCGGCGGTTTTTTAAGTCTGATGTGAAAGCCCACGGCTCACCCGTGGAGGGTCATTGGAAACTGGAAAACTTGAGTGCAGAAGAGGAAAGTGGAATTCCATGTGTAGCGGTGACATGCGCCGAGCTATGGAGGAACACCAGTGTCGAAGGCGACTTTCTGGTCTGTAACTGACGCTGATGTGCGAAAGCGTGGGGATCAAAC
+
A3A?ABFAFF?BBA2A22A2AGF2EA2AG5FGB32BAAEEGGD2E0EEE000EEE>EEFGGCGHFGEF3FBFB4FF3FGHFGC/BBFE1FG<CFG/F/CCFCHH<B11>F=100>1<<GG0<0=GFD=0G/CGEHHEHHG000C0C:<C0CFG0<0--;990;CFF.C.9??-.9////;D?FFBBD.9B//;..9..9--;@DFBB//;/;/;/;;FF/B.AD.D//;9;;99-.:;AD-B-9AEF9FB
@M03896:38:000000000-B4D98:1:2110:19343:3390 1:N:0:170
TACGTAGGTGGCAAGCGTTATCCGGAATTATTGGGCGTAAAGCGCGCGTAGGCGGTTTTTTAAGTCTGATGTGAAAGCCCACGGCTCAACCGTGGAGGGTCATTGGAAACTGGAAAACTTGAGTGCAGAAGAGGAAAGTGGAATTCCATGTGTAGCGGTGAAATGCGCAGAGATATGGAGGAACACCAGTGGCGAAGGCGACTTTCTGGTCTGTAACTGACGCTGATGTGCGAAAGCGTGGGGATCAAACA
+
BBBBAFFCFF@BECFF22E2GGHEEEEGHFFG5BFBAEEEHHHGGCGFEGGDHGGGGGGGGHHHHHEFFHEBBGHHHHHHHGGGGGGGHFHFFHGCHGCGGHHHHHFHHHFFGFG1F<<FFFFFHHHHHHHHHHHHFHHGGHGHHHHGHEFG<;0<;;;AEHHHFFCDFGGGFGGGGGGGGGGFFGGGA;FFEFFFFDFFFAADFFFFFF0BBBFFFFFFFFFFFFFFFFFAA@FFFFFFFF;:.AFFFFF
@M03896:38:000000000-B4D98:1:2110:11654:18144 1:N:0:170
TACGTAGGTGGCAAGCGTTATCCGGAATTATTGGGCGTAAAGCGCGCGTAGGCGGTTTTTTAAGTCTGATGTGAAAGCCCACGGCTCAACCGTGGAGGGTCATTGGAAACTGGAAAACTTGAGTGCAGAAGAGGAAAGTGGAATTCCATGTGTAGCGGTGAAATGCGCAGAGATATGGAGGAACACCAGTGGCGAAGGCGACTTTCTGGTCTGTAACTGACGCTGATGTGCGAAAGCGTGGGGATCAAACA
+
CCBBCFFCFFABCCECA?E2GGHEEEEGHBFFBBABAAFEHHHGGCFFGGGGHGGFGGGGGHHHHHBBBGEBBFGHHHHHHGGEEGGGHFHGFHGCFGCGHHHHHCGHHHFBGGF1FCGFFGFGHHHHHHHGFHFHHGHHGHFHHHHGHFCGC:;<CA;CCGGHFFCEBGFGBFGGFBFFDDFFFGGGFCFFEFFAFFA@DCDFFFFFBF/;BBFFFFEBFFDFFFFFFFFDFFFFFDFFFFFEAEFFFFA
@M03896:38:000000000-B4D98:1:2110:11671:18148 1:N:0:170
TACGTAGGTGGCAAGCGTTATCCGGAATTATTGGGCGTAAAGCGCGCGTAGGCGGTTTTTTAAGTCTGATGTGAAAGCCCACGGCTCAACCGTGGAGGGTCATTGGAAACTGGAAAACTTGAGTGCAGAAGAGGAAAGTGGAATTCCATGTGTAGCGGTGAAATGCGCAGAGATATGGAGGAACACCAGTGGCGAAGGCGACTTTCTGGTCTGTAACTGACGCTGATGTGCGAAAGCGTGGGGATCAAACA
+
AAAAAFFBFFB@FFCA22EAGGFE2BAFG5DD532BEEGEEHHGGCGFGGGGHGGGGGGGGGFHHHBBGGBB?BDBGHGHHGGECGFE2FGCCG//C/@CGGHHHGBGGF?1FG?FG<C><>CGHGHHHHHGC..CH.=GFBDHGGD=GEHH0;<=@@CDGHHHCFDGAGA?FGGFFFEFD./FBFGFF;FFF-@ADAEFAB;AFF9;9F/BFF/BBF//;9DAA;BBBFFA.99DFDFFFFAAA9?B/B;
@M03896:38:000000000-B4D98:1:2110:11640:18155 1:N:0:170
TACGTAGGTGGCAAGCGTTATCCGGAATTATTGGGCGTAAAGCGCGCGTAGGCGGTTTTTTAAGTCTGATGTGAAAGCCCACGGCTCAACCGTGGAGGGTCATTGGAAACTGGAAAACTTGAGTGCAGAAGAGGAAAGTGGAATTCCATGTGTAGCGGTGAAATGCGCAGAGATATGGAGGAACACCAGTGGCGAAGGCGACTTTCTGGTCTGTAACTGACGCTGATGTGCGAAAGCGTGGGGATCAAACA
+
BBAAAFFBFD2B4FCA2AEAEGHEAAEFHCFD5BABAAEEGHHGGCGFECF?FFFEGGGGGHHGHHBBBDGFFGGGGHHHHGGEEEFFGFHGDHGGHDCDHHHHHGFHHG?DBFF1FCGGGGFGHHHHHHHGHHFHHHHHGHHHHHHHHFHHG;;;;;;@EHHHHF:CBFBFGFGGGGGEDGGGGGGG:CFFA@A-9DA>DFFFFFBFFF/;BFFBFFFFFDADDDFFFFFADDADFDFDCABEFFFFBF?
@M03896:38:000000000-B4D98:1:2110:9610:20600 1:N:0:170
TACAGAGGGTGCAAGCGTTAATCGGAATTACTGGGCGTAAAGCGCGCGTAGGTGGTTTGTTAAGTTGGATGTGAAATCCCCGGGCTCAACCTGGGAACTGCATTCAAAACTGACTGACTAGAGTATGGTAGAGGGTGGTGGAATTTCCTGTGTAGCGGTGAAATGCGTAGATATAGGAAGGAACACCAGTGGCGAAGGCGACCACCTGGACTAATACTGACACTGAGGTGCGAAAGCGTGGGGAGCAAACA
+
DDCCCFFDCAAAFGFC?2EEFGHFEEGGHHDBBAAAEEEEFHHGGEGGEGGGFGGEGHGHHGHHGH4BFFBBBFGFHHHHGGGGGGHBBCGHHHGHHGHHHHHHHGHHGHBDGBDDHFHFGFCFFHFGFGHHFGGDECCCDHHHHHGHH1DFD===A<<@EFGHCGC;EEEHHHHHFFHGGFFFEGGGGCFGEGCDGAE=C;F;EEFFFFFFFBFFFFFFFEFFFFFEFFFFFCCDFFFFFFAEDFEFFFF
@M03896:38:000000000-B4D98:1:2111:8196:9937 1:N:0:170
TACGGAGGGTGCAAGCGTTAATCGGAATTACTGGGCGTAAAGCGCACGCAGGCGGTTTGTTAAGTCAGATGTGAAATCCCCGGGCTCAACCTGGGAACTGCATCTGATACTGGCAAGCTTGAGTCTCGTAGAGGGGGGTAGAATTCCAGGTGTAGCGGTGAAATGCGTAGAGATCTGGAGGAATACCGGTGGCGAAGGCGGCCCCCTGGACGAAGACTGACGCTCAGGTGCGAAAGCGTGGGGAGCAAACA
+
A3AA3AABBBBBGGD422EAABFFEFAFHGFHFFAAEGGACHHGG?EEGEGCGGGEGG?HGHDHHH4GFGHHFHFGGHGHGEGGGGHHHHFHHHA?FFGGHHBHHGFHHH?FGHH2FFGHGHFGHHHHGDGCFF.@FFFFFFFFFFFBFB/;;;;;;;;;.BBFFFA;D-AF//BFFFFFFDFFFFFFFFFFFFF=F.EBCFFBFFFFEBF;;>DAFFFFFFFFAA/9;BBB?B@.FDADFFFE>DEFFFE
@M03896:38:000000000-B4D98:1:2111:8181:9947 1:N:0:170
TACGGAGGGTGCAAGCGTTAATCGGAATTACTGGGCGTAAAGCGCACGCAGGCGGTTTGTTAAGTCAGATGTGAAATCCCCGGGCTCAACCTGGGAACTGCATCTGATACTGGCAAGCTTGAGTCTCGTAGAGGGGGGTAGAATTCCAGGTGTAGCGGTGAAATGCGTAGAGATCTGGAGGAATACCGGTGGCGAAGGCGGCCCCCTGGACGAAGACTGACGCTCAGGTGCGAAAGCGTGGGGAGCAAACA
+
BCBBBABC@AAAFGB4E2EAAFFFEGCFHGFFCFDEEEGBFHHGG?EGGEAEGGGEFGGHGHGGGHEGGHGFHHH4BGHHGGGGGGHHHHHHHHGEHFGGHHHHHHFHHHGFHHHHGGHHGHHHHHGHGGGGGHGCDFBFFFFFFFFFFF/;;;;;;;:;;FFFFF;;ADFFBFFFFFFFFFFFFFFFFDFFFFFFFFFFFFFFFFAEEFFFFFFDFFFBFFFFFFFFFFFFFCFDFD::BCFEBDEFFF.
@M03896:38:000000000-B4D98:1:2111:10884:26171 1:N:0:170
TACGGAGGGTGCAAGCGTTATCCGGATTTACTGGGTTTAAAGGGTGCGTAGGTGGGTAAGTAAGTCAGTGGTGAAATCTTCAGGCTTAACCTGGAAACTGCCATTGATACTATATATCTTGAATACTCTGGAGGTAAGCGGAATATGTCATGTAGCGGTGAAATGCTTAGATATGACATAGAACACCAATTGCGAAGGCAGCTTACTACATAGTTATTGACACTGAGGCACGAAAGCGTGGGGATCAAACA
+
ACAAABCCCBAAFGBC?2EAGGDBEFGGHGFHFHHFGGHHHHHGHFGGGFEFDGFCFHGGDGFHGHBGFHHHGHHHGGGHGHFBGFHHHGHHHHHHHFBFGHHHHHGHHHFFBHHBFFFFFHGHHHFHHHGHFFFHFHB/>>>FFHHFH2F=@@1@/>?>>>FHDFFGGHGHHHFGH1FGHFHHFHGHHHHFGEEGGECF?FFHHFFBGFBF0;CFGGGGGFFFCFF.EF.99CEEFFFFFFFEFEFFFBA
@M03896:38:000000000-B4D98:1:2111:10866:26176 1:N:0:170
TACGGAGGGTGCAAGCGTTATCCGGATTTACTGGGTTTAAAGGGTGCGTAGGTGGGTAAGTAAGTCAGTGGTGAAATCTTCAGGCTTAACCTGGAAACTGCCATTGATACTATATATCTTGAATACTCTGGAGGTAAGCGGAATATGTCATGTAGCGGTGAAATGCTTAGATATGACATAGAACACCAATTGCGAAGGCAGCTTACTACATAGTTATTGACACTGAGGCACGAAAGCGTGGGGATCAAACA
+
CCBBBBCCCBABGD4C??E2FGDBEEGGHGFHGFHFGGHFGGGGHAEGGF?FDGFAAGBBEF5DFHEHFFGFFHFHBFGHHHFFGHHGFFBGGHFFGBGFHHHHHHFHFHFEFHHEFFFFHH3FFHBGGHHFHGFFFGG?>B>F2HFFH>>=?@?@<>?>>FGH1DFGDGFHHFFGGBHHGG0GCGEHHHHFF?CCGGEFDDFCGBCBCF;0;;CCFGGGGFFFCFF;?E?AEGFFFFFFFFFF?EFFB:;
@M03896:38:000000000-B4D98:1:2111:10902:26177 1:N:0:170
TACGGAGGGTGCAAGCGTTATCCGGATTTACTGGGTTTAAAGGGTGCGTAGGTGGGTAAGTAAGTCAGTGGTGAAATCTTCAGGCTTAACCTGGAAACTGCCATTGATACTATATATCTTGACTACTCTGGAGGTAAGCGGAATATGTCATGTAGCGGTGAAATGCTTAGATATGACATAGAACACCAATTGCGAAGGCAGCTTACTACATAGTTATTGACACTGAGGCACGAAAGCGTGGGGATCAACCA
+
ABBAAB?2DAAAFEAA2AAAAFDBAEEGHCDFFG2FFGHGHHHCFFFCFE0BBFFEAFBB@GGBFHFFFHFF1FGE4GGHGH3BFAGGFGBGGFFF3BGFGGHFGGGFEGGFBGHBGFEFEG3B4GDGFFB?0ACGDG?@<BCCFHFFH2>?@@@?>/?<.F<F11>GGFFGFFFDGFGHBGGHHHGHHHHFG.-;@DCHDDFCHB00;F;;0;9;FFFBF;B0:0F.CE...9.;F.A.->-.:AFF/;9
@M03896:38:000000000-B4D98:1:2111:10880:26190 1:N:0:170
TACGGAGGGTGCAAGCGTTATCCGGATTTACTGGGTTTAAAGGGTGCGTAGGTGGGTAAGTAAGTCAGTGGTGAAATCTTCAGGCTTAACCTGGAAACTGCCATTGATACTATATATCTTGAATACTCTGGAGGTAAGCGGAATATGTCATGTAGCGGTGAAATGCTTAGATATGACATAGAACACCAATTGCGAAGGCAGCTTACTACATAGTTATTGACACTGAGGCACGAAAGCGTGGGGATCAAACA
+
BCBBB@BDCABAGGFE22EEGFGEAEGGHDFHFFGFGGGHHHHGHFFGGEGGGHG0EGGFDGFGGHBGFFGGGHHHFGGHGHGFGHHGHGHHHFHHFGHHHHHHGHGHHHDBFHHBFFFGGHHHFH4GHHHGGGFHDFF?>B>FCHFFH2@<@@<@<<?>>FGHBFGGHHGHGFGGH1FDBDGFFHGGCGHFDGDCGFCFCFFHGFFFGGBCC;FFGGFFF0FFFFFEGGAAAECEFFFD-@DFFEFF/BA
@M03896:38:000000000-B4D98:1:2112:11999:4178 1:N:0:170
TACGTAGGTGGCAAGCGTTATCCGGAATTATTGGGCGTAAAGCGCGCGTAGGCGGTTTTTTAAGTCTGATGTGAAAGCCCACGGCTCAACCGTGGAGGGTCATTGGAAACTGGAAAACTTGAGTGCAGAAGAGGAAAGTGGAATTCCATGTGTAGCGGTGAAATGCGCAGAGATATGGAGGAACACCAGTGGCGAAGGCGACTTTCTGGTCTGTAACTGACGCTGATGTGCGAAAGCGTGGGGATCAAACA
+
AAAAACFBFDAFGCA4A2E2ABFEEA2FC5DGFHHHEEGEHHHGGGFCAEG1BEEGGGGGG1GGFG?FBHDBGDB4BEGHHFFEFEDFHGHGGHC/?DCC?CGHHH1<FGFHFC<1FCCGB1>>FFGHGHHB><.<CCGDDF0DFHGEHBCC<;0;AD.@.CGF0;;CBA-:90FGEBFGBGGGGGD?GBFFAD@ACFF@-9@AFFBBFF/BBFF/BFFBFFA.DDFFFF/99>9D/AA.9->AAE?FFF9
@M03896:38:000000000-B4D98:1:2112:12019:4179 1:N:0:170
TACGTAGGTGGCAAGCGTTATCCGGAATTATTGGGCGTAAAGCGCGCGTAGGCGGTTTTTTAAGTCTGATGTGAAAGCCCACGGCTCAACCGTGGAGGGTCATTGGAAACTGGAAAACTTGAGTGCAGAAGAGGAAAGTGGAATTCCATGTGTAGCGGTGAAATGCGCAGAGATATGGAGGAACACCAGTGGCGAAGGCGACTTTCTGGTCTGTAACTGACGCTGATGTGCGAAAGCGTGGGGATCAAACA
+
BCBBBFFDFFBFGGFC?AFEFGGEFEEGHFHHHHHHGGGGGHHGGGGGGGGCHGGGGGGGGHHHGHDFGHGGGHHHHHHHHGGFEEGGHGHFFHCGHGGDFGHHHHGHHHHFHE?1FFHHGFFGHHHHHHHHHHHGFGDDDGFHHHHEHFFGC<:CEA;EEHHH0FCEGG@GFGGGGGGGGGGGGGGEFFFFEFFFFFEBCFFFFFFFFFFFFFFFFFFFFFDFFDFFFFFFFFFFFBFFFFAFFFFFFFF
@M03896:38:000000000-B4D98:1:2112:22501:9672 1:N:0:170
TACGTAGGTGGCAAGCGTTATCCGGAATTATTGGGCGTAAAGCGCGCGTAGGCGGTTTTTTAAGTCTGATGTGAAAGCCCACGGCTCAACCGTGGAGGGTCATTGGAAACTGGAAAACTTGAGTGCAGAAGAGGAAAGTGGAATTCCATGTGTAGCGGTGAAATGCGCAGAGATATGGAGGAACACCAGTGGCGAAGGCGACTTTCTGGTCTGTAACTGACGCTGATGTGCGAAAGCGTGGGGATCAAACA
+
BBBBBFFBFFBFF4A422E2AFFEEA2FGFHHGHAGEE2EEGHGEGGGG001FEGGGGGGGFHFGHEDGFFGHFBG3GGHHGG?EEGFHFHGDEDGHGGGGADHHFF<FHGGGF??<CGHHEGGHHHHBFF1<GAGHCDDFGHGHFH0GHFHC:CFC::@EGHH0BCEBG@EBFGGG00BAABFFFG?A0BF;@;=;DABBBBBFFFB///BFFF;FBB/B?DDDDB9/;BAA?>DFDDFB@??DEFFBF;
@M03896:38:000000000-B4D98:1:2112:5049:13848 1:N:0:170
TACGTAGGTGGCAAGCGTTATCCGGAATTATTGGGCGTAAAGCGCGCGTAGGCGGTTTTTTAAGTCTGATGTGAAAGCCCACGGCTCAACCGTGGAGGGTCATTGGAAACTGGAAAACTTGAGTGCAGAAGAGGAAAGTGGAATTCCATGTGTAGCGGTGAAATGCGCAGAGATATGGAGGAACACCAGTGGCGAAGGCGACTTTCTGGTCTGTAACTGACGCTGATGTGCGAAAGCGTGGGGATCAAACA
+
ABAAAFFAFFAFGGFF2AEAFFGEEAEFHBGHHFHHGGGEHHHGGGGFGFCGGGGEFGGGE?BFFGBDFGHGHF4FGFFGHGGEEEDFGFHGGHGGHGDDGHGHHCDBGFDGGB??<CCHFE1>FFGHGFHHGHCHE<=GGFFGFHHFHDCCCC0C-@:CEHGH0BCEGGBEFFGGFGEFDGGGGGGEGFFFE-;@-AEA-9@DFFFFFFBBBFBBFFFFFFDD;.;BBFFD?;9./AF.BAA.9.AFBB.
@M03896:38:000000000-B4D98:1:2112:5078:13853 1:N:0:170
TACGTAGGTGGCAAGCGTTATCCGGAATTATTGGGCGTAAAGCGCGCGTAGGCGGTTTTTTAAGTCTGATGTGAAAGCCCACGGCTCAACCGTGGAGGGTCATTGGAAACTGGAAAACTTGAGTGCAGAAGAGGAAAGTGGAATTCCATGTGTAGCGGTGAAATGCGCAGAGATATGGAGGAACACCAGTGGCGAAGGCGACTTTCTGGTCTGTAACTGACGCTGATGTGCGAAAGCGTGGGGATCAAACA
+
BBBBBFFBFFBFGGFCEAEEFBFEE?EFGBGHGHGHGGGGHHGGE?EGGGGCGEGGGGGGGFFFHHFEFHHGFHHFHHHHHGGFGGGHHGHGDC@?GFCGFGHHBBF1FHFGG0<<?FHHFFHHHHHHHHHFGHG/<.=GFDFHFHHFHGFHGCGHC-:;EHHB0C;C@A?EBF9FC009E?/FFGGFAFBF::BAD?A=D>DFFFFFFF/BBFFF;BBFF?:A..;FFFFA.;=AFDDD;B-AFEFFFFF
@M03896:38:000000000-B4D98:1:2112:5063:13860 1:N:0:170
TACGTAGGTGGCAAGCGTTATCCGGAATTATTGGGCGTAAAGCGCGCGTAGGCGGTTTTTTAAGTCTGATGTGAAAGCCCACGGCTCAACCGTGGAGGGTCATTGGAAACTGGAAAACTTGAGTGCAGAAGAGGAAAGTGGAATTCCATGTGTAGCGGTGAAATGCGCAGAGATATGGAGGAACACCAGTGGCGAAGGCGACTTTCTGGTCTGTAACTGACGCTGATGTGCGAAAGCGTGGGGATCAAACA
+
BCBBAFFCFFAFGGFEAAFEGFGFGEEFHBGHHHHHGGGGHHHGGGGGGGGCGGGGGGGGGGHHGHFFGHHGHFHGHHHHHGGEEFGHHGHGGHGGGGGGGFHHHHEGHHGHHFF?GFHHGFFGHGHHHHHHGGHHHHGHHHHHHHHEHFFGG<0;EA;EGFHHCFCDFGGGBFGGGFFGGGGGGGGGFGFFEDFFFFFCFFFFFFFFFFBFFFFFFFFBFFFFFFFFFFFADFFFFDFFFFFFFFFFFFA
@M03896:38:000000000-B4D98:1:2112:10456:18872 1:N:0:170
TACGGAGGGTGCAAGCGTTAATCGGAATTACTGGGCGTAAAGCGCACGCAGGCGGTTTGTTAAGTCAGATGTGAAATCCCCGGGCTCAACCTGGGAACTGCATCTGATGCTGGCAAGCTTGAGTCTCGTAGAGGGGGGTAGAATTCCAGGTGTAGCGGTGAAATGCGTAGAGATCTGGAGGAATACCGGTGGCGAAGGCGGCCCCCTGGACGAAGACTGACGCTCAGGTGCGAAAGCGTGGGGAGCAAACA
+
BCBBCABCCABBGFGAE?FAFGHFGEGFHFHHHGHHGGGGHHHGGCFGGAFCGGGGGGGHGEFGGHBGHHGFHHHHFHHHGGGGGGHHHGHHHHGHF?GGHHHHHHGHHHGGGDG?FGHHHFFHHHHHFGGFFFD@CFBDFFFFFFFFFFBFFFFFDF;DEFFFBFDDDFFFFFFFFFFFFFFFFFFFFAFFFFFFFFFFFFFFFFFFFFFFFBFDFFFFFFFDDFBBFFFFDDFFFFFFFFFFFFFFFFF
@M03896:38:000000000-B4D98:1:2112:18386:20277 1:N:0:170
TACGTAGGTGGCAAGCGTTATCCGGAATTATTGGGCGTAAAGCGCGCGTAGGCGGTTTTTTAAGTCTGATGTGAAAGCCCACGGCTCAACCGTGGAGGGTCATTGGAAACTGGAAAACTTGAGTGCAGAAGAGGAAAGTGGAATTCCATGTGTAGCGGTGAAATGCGCAGAGATATGGAGGAACACCAGTGGCGAAGGCGACTTTCTGGTCTGTAACTGACGCTGATGTGCGAAAGCGTGGGGATCAAACA
+
BAABAFFBFFBFGGAA2EEEGGHE2BEGHFGHGHFGFGGGHHHGGGGGGGGGHGGGGGGGGHEGGHDFGHHGHGHHHGGGHGG/EGGGGHHGFHGGHGGGHHHHHGFFGHFFGB??GFFGGGGFHGHHFHHHGGH/CG=D0<GHHHHFHFFC<;:CCCCDGHHHCF;EFAAEBFGGGFGFGGGGGGGGGGFFE;BFFFE=CFFFFFFFFF/FBFE9BFFFFFDFADFFFFFDDFFFFFFFFAFFFEFFFF9
@M03896:38:000000000-B4D98:1:2112:18399:20293 1:N:0:170
TACGTAGGTGGCAAGCGTTATCCGGAATTATTGGGCGTAAAGCGCGCGTAGGCGGTTTTTTAAGTCTGATGTGAAAGCCCACGGCTCAACCGTGGAGGGTCATTGGAAACTGGAAAACTTGAGTGCAGAAGAGGAAAGTGGAATTCCATGTGTAGCGGTGAAATGCGCAGAGATATGGAGGAACACCAGTGGCGAAGGCGACTTTCTGGTCTGTAACTGACGCTGATGTGCGAAAGCGTGGGGATCAAACA
+
BCAABFFCFFBFGFFC2AEAFFGEFEEFG5GHHGHHGGGFHHHGGCGGGEEEHGGGGGGGG?3BFGFFHHHHGG4DGFBEGEG@EGGHHFHGGHGGHC?DFFGGHH1?FGFFGB?1?FGHGFGHHHHGDGHCFCGGGC=DHFHGGHHDHHFGHBGGC:;@ECGH;FCDCFFGEFFGF09BEGFGFGGGF0FBA@C;DDFFFFFFFFF/:B/BBFBFFFFBF.;ADABBFFFD9CAFFFFFA-:EFEFFFF9
@M03896:38:000000000-B4D98:1:2112:18377:20295 1:N:0:170
TACGTAGGTGGCAAGCGTTATCCGGAATTATTGGGCGTAAAGCGCGCGTAGGCGGTTTTTTAAGTCTGATGTGAAAGCCCACGGCTCAACCGTGGAGGGTCATTGGAAACTGGAAAACTTGAGTGCAGAAGAGGAAAGTGGAATTCCATGTGTAGCGGTGAAATGCGCAGAGATATGGAGGAACACCAGTGGCGAAGGCGACTTTCTGGTCTGTAACTGACGCTGATGTGCGAAAGCGTGGGGATCAAACA
+
ABAAAFF?FFAFGGEG?2EEGGGEG2AFG5GHHGCGGGGGHHHGE??EEEEFF>EEGAEEEGEGFF44GHFBFFFDGFHGHGGEEEGHHHHCG/D?G?BDGFHHHHEFHHFDCC1??FGGGHFGHHHHHHHHFEGHFCDDDGGGHHHFHFBGG;CCCACCGHHH0B;ABG@FFFGGGCFFD?FGGGGGFFFEA>BBBFFBBBBFFFFFBFBFFFFFBBF/BDDF?ABFFFFDFB-A/ADFBBBFFFFFFF;
@M03896:38:000000000-B4D98:1:2113:10714:9557 1:N:0:170
TACGGAGGGTGCAAGCGTTAATCGGAATTACTGGGCGTAAAGCGCACGCAGGCGGTTTGTTAAGTCAGATGTGAAATCCCCGGGCTCAACCTGGGAACTGCATCTGATACTGGCAAGCTTGAGTCTCGTAGAGGGGGGTAGAATTCCAGGTGTAGCGGTGAAATGCGTAGAGATCTGGAGGAATACCGGTGGCGAAGGCGGCCCCCTGGACGAAGACTGACGCTCAGGTGCGAAAGCGTGGGGAGCAAACA
+
BBABB3ABDAAAFAGFA?FEAFFFE2FFGFFGBBFAAAAEAFHGGGGGGGGGEFCEGFEGFGFGGHFHHHFDGHHGHHHHGGGGGGHHHHHHHGFCGGHHHHHHHHGHHHFFGHFGGHHFHGFHHHHHFGGFHHGCFADFFFFFFFFFFF/BB;;B>=;@EFFFFFDADDAFFBFFFFFFFFFFFFFFFFFFFFCFFFEBFFFFFFFFFFFFAFFFFFFFFFFFFFFFFFFFFFFDFFFFFFFFFFFEFF?
@M03896:38:000000000-B4D98:1:2113:24862:21088 1:N:0:170
TACGTAGGTGGCAAGCGTTATCCGGAATTATTGGGCGTAAAGCGCGCGTAGGCGGTTTTTTAAGTCTGATGTGAAAGCCCACGGCTCAACCGTGGAGGGTCATTGGAAACTGGAAAACTTGAGTGCAGAAGAGGAAAGTGGAATTCCATGTGTAGCGGTGAAATGCGCAGAGATATGGAGGAACACCAGTGGCGAAGGCGACTTTCTGGTCTGTAACTGACGCTGATGTGCGAAAGCGTGGGGATCAAACA
+
AAA3>CFAFF2B4B2A22AAGGHE2EEFHHFHB3ABAEEEGBFDE?E0AEEAF0>EEFFGEF3FGG4BFGHHFD4FFFHHHE?/>EFHGHH/??CDFD/DGFHHGFFHFG<D0GG1FFGG1FBGHHHBFGCGFA.C/C<=0GFHHHH0=0:;<;;;A-.;;GGHHF9AB@B.CCFGBCF/999ACFGE.C99;-9;-.:---@?B;BB/B//;BBFFFBFF.ADAA//BF;9;9B.B:ADB--AFAFF/B;
@M03896:38:000000000-B4D98:1:2113:24873:21103 1:N:0:170
TACGTAGGTGGCAAGCGTTATCCGGAATTATTGGGCGTAAAGCGCGCGTAGGCGGTTTTTTAAGTCTGATGTGAAAGCCCACGGCTCAACCGTGGAGGGTCATTGGAAACTGGAAAACTTGAGTGCAGAAGAGGAAAGTGGAATTCCATGTGTAGCGGTGAAATGCGCAGAGATATGGAGGAACACCAGTGGCGAAGGCGACTTTCTGGTCTGTAACTGACGCTGATGTGCGAAAGCGTGGGGATCAAACA
+
CCBCBFFCFFBCCEFF?AEEFGHFGEEFHBFGBBBBEEFGGHHGG?FCEGGGEEFEFGGGGHHHFHFFGHHGHFHHHHHHHGGEGGGHHHHCFGGFHGGGHHHHHHHHHHFFGHGGHCGHFGGHHHHGHHHHHHHHGGFFGHHHHHGFHBC<<<;<@A;AFHHHGGEGGGGGBCFGFBFGGDGGGGGFGFFFEFFFFFFFAFFFFFFFFF0FFFFFFFFFFFFFFFFFFFFAABFDFDFFFFFFFFFFFFF
@M03896:38:000000000-B4D98:1:2113:24885:21120 1:N:0:170
TACGTAGGTGGCAAGCGTTATCCGGAATTATTGGGCGTAAAGCGCGCGTAGGCGGTTTTTTAAGTCTGATGTGAAAGCCCACGGCTCAACCGTGGAGGGTCATTGGAAACTGGAAAACTTGAGTGCAGAAGAGGAAAGTGGAATTCCATGTGTAGCGGTGAAATGCGCAGAGATATGGAGGAACACCAGTGGCGAAGGCGACTTTCTGGTCTGTCACTGACGCTGATGTGCGAAAGCGTGGGGATCAAACA
+
BBBBBFFBFFAFF4FC?2E2GGGEA2AFGFGGB32BAAEEHHHFGCECEFC1B@EEEGGGGH3FGHEEGFHHEFH4GHHHHFFEEEGHFHHCGHB?GGGGGFHGGGFHGH?10F?1FCGGFDCGHHHHBFG1GH.//<<GGGHHFGHHF0C;<0<;@@CDGGHGGF9E-DAE/CBFBCFF?AFGFFGAFGFFA-;-;.9@=BFFFFB99F/9;B//;BB/;DDFFD99FFFDDF@FFDF?BB;EDEFB/99
