# Supplementary material for: Formalin-Fixed Paraffin-Embedded (FFPE) samples are not a beneficial replacement for frozen tissues in fetal membrane microbiota research
Source: PLoS One. 2022 Mar 17;17(3):e0265441. doi: 10.1371/journal.pone.0265441 (PMC8929612; doi:10.1371/journal.pone.0265441)
Supplement: S2 File — (ZIP) [file pone.0265441.s007.zip › Negatives/N-N-14-N-1-FF_S170_L001_R2_001.fastq.fastq]

@M03896:38:000000000-B4D98:1:1101:15329:4549 2:N:0:170
CCTGTTTGCTCCCCACGCTTTCGCACCTCAGTGTCAGTATTAGTCCAGGTGGTCGCCTTCGCCACTGGTGTTCCTTCCTATATCTACGCATTTCACCGCTACACAGGAAATTCCACCACCCTCTACCATACTCTAGTCAGTCAGTTTTGAATGCAGTTCCCAGGTTGAGCCCGGGGATTTCACATCCAACTTAACAAACCACCTACGCGCGCTTTACGCCCAGTAATTCCGATTAACGCTTGCACCCT
+
>ABAAFFFFFFFGGGGEF2AFGEGGGGHHHGGFDHHHHEGGFHHHGHHHF3FEFEEGFGHEEEDGGFG@2BEGHHHHHEGHHHHHHHGGGFGHHGHHGGGGEEFFGFFFFHHHGFFFHEGF/GFFFGGDGHFG3B22FGF>FHF2FHHHGHFFGHHGHHHHHBA<DCGBGHGCC-<A.<DG0FCFHHGFHGFCCGFF:GGGGG.BF.::AB?9..9BA?B:.EF/;9BFF/.;.9BF.:..;AFFFFF
@M03896:38:000000000-B4D98:1:1101:15346:4563 2:N:0:170
CCTGTTTGCTCCCCACGCTTTCGCACCTCAGTGTCAGTATTAGTCCAGGTGGTCGCCTTCGCCACTGGTGTTCCTTCCTATATCTACGCATTTCACCGCTACACAGGAAATTCCACCACCCTCTACCATACTCTAGTCAGTCAGTTTTGAATGCAGTTCCCAGGTTGAGCCCGGGGATTTCACATCCAACTTAACAAACCACCTACGCGCGCTTTACGCCCAGTAATTCCGATTAACGCTTGCACCCT
+
AABBBFFFFFFFGGFGEEEFFGAEDGGHHHGHFHHHHHEHFHHGHHHHHH3BEFEEGDGHAEFFGHFF5B?EGHGFGGFFHHHHHHHFGFGGHHHHHGGGGFHHHGEFHHHHHHGFHHHGG/GGBGGGDGHHF?FFGGHF@FFF2GHGGGDHGHHH?DGHHFC/?1>FGGHGCCD@DAGFHBGHGH/0CFGCHEGGGAGGGGGGGGGAAD?A;:AFF?D=DFFFFB/9:BFFFDFFF.@9.AABFFFF
@M03896:38:000000000-B4D98:1:1101:15329:4568 2:N:0:170
CCTGTTTGCTCCCCACGCTTTCGCACCTCAGTGTCAGTATTAGTCCAGGTGGTCGCCTTCGCCACTGGTGTTCCTTCCTATATCTACGCATTTCACCGCTACACAGGAAATTCCACCACCCTCTACCATACTCTAGTCAGTCAGTTTTGAATGCAGTTCCCAGGTTGAGCCCGGGGATTTCACATCCAACTTAACAAACCACCTACGCGCGCTTTACGCCCAGTAATTCCGATTAACGCTTGCACCCT
+
>>AABFFFFFFFGGBE2EAAFGEFCGGGHGGFFFDGHGEFEGHGGHHHHH3BEBAEGEDGAEEEGFBF52?BGHFFHG3DGHFHHHHFGGGGHHHHGFE/EEFGHGEAFGGHGHEFHHHGG/G22GGHB?GDG3BDFGG@@@DF2FF2GEFHFFGHGBGHDG</1?FGHFHGCGGFGGHHHBFGGHGGFF/0GFFGHFHGGGGGGG?AFGGC-;;FFEFFFFE/BB;BFFFF?A./;DFD9.AFFFF.
@M03896:38:000000000-B4D98:1:1101:16736:15026 2:N:0:170
CCTGTTTGCTCCCCACGCTTTCGCACCTGAGCGTCAGTCTTCGTCCAGGGGGCCGCCTTCGCCACCGGTATTCCTCCAGATCTCTACGCATTTCACCGCTACACCTGGAATTCTACCCCCCTCTACGAGACTCAAGCTTGCCAGTATCAGATGCAGTTCCCAGGTTGAGCCCGGGGATTTCACATCTGACTTAACAAACCGCCTGCGTGCGCTTTACGCCCAGTAATTCCGATTAACGCTTGCACCCTCC
+
BBCCCFFFFFFFGGGGGFEFGGFGGGGGGHHHEGGGGHGHHHHHGDEGHCEGEEEEGGGHEGFEGHEEEFGHHHHHHFHEGGHHHHHGGEEGHHHHHDDCGCHHHHFFBGGHGHHHHHHGGGGHHHG?ADFHFGCDDGD<<GD:CGHGGCCGHHHGCCHHHF0EC9;CFGFFDA::DDGGGGGGFFF/BFBBBFBFFFFFFFCFFFF.DFFF>DEFFEDFF.:/B/;BFFFD.:DFFDF.;.:/;;DEFD
@M03896:38:000000000-B4D98:1:1101:16752:15035 2:N:0:170
CCTGTTTGCTCCCCACGCTTTCGCACCTGAGCGTCAGTCTTCGTCCAGGGGGCCGCCTTCGCCACCGGTATTCCTCCAGATCTCTACGCATTTCACCGCTACACCTGGAATTCTACCCCCCTCTACGAGACTCAAGCTTGCCAGTATCAGATGCAGTTCCCAGGTTGAGCCCGGGGATTTCACATCTGACTTAACAAACCGCCTGCGTGCGCTTTACGCCCAGTAATTCCGATTAACGCTTGCACCCTCC
+
BBBBAFFFFFFFGGGGEEEFFGGGGGGGGGHGFGEGGHHHHHGHGEEGHG?FEEEGGGGHAEDEGHE/>EEHHHHHGFFGHHHHHHHGGEGGHHHHHBBDC@DHHHFCBHGHGHHFHHGGGGGHGFG?.CGHCF<<D<0<CGDC:;;CCC0GHHFHCCHHHC0./99;CFGGB@--ADGGCBFBFFF9/BFBFFFFFFFF=BBDEF9:9;;@9..9F;.@AAFFB9FBFF/9;.;BF9B..A.;;BDFED
@M03896:38:000000000-B4D98:1:1101:17015:20265 2:N:0:170
CCTGTTTGCTCCCCACGCTTTCGCACCTGAGCGTCAGTCTTCGTCCAGGGGGCCGCCTTCGCCACCGGTATTCCTCCAGATCTCTACGCATTTCACCGCTACACCTGGAATTCTACCCCCCTCTACGAGACTCAAGCTTGCCAGTATCAGATGCAGTTCCCAGGTTGAGCCCGGGGATTTCACATCTGACTTAACAAACCGCCTGCGTGCGCTTTACGCCCAGTAATTCCGATTAACGCTTGCACCCTCC
+
AAAAAFFCFFFFGGGGEFEAFGEEEGGGGGFGFGEEGHHHGHGGEE1BGE0?EEEEGGGGEEEEGHE/>EEHHHHHGGGFHHHHHHHFFEFGHHHHHACGG@FGHG<?BGGHHHGHHHHGGGGFFHG.<CEGCG<<DCD/<GD:::CCC::GCGFFCGGHHH0.:0//;CBE---:B9FGFGGFFFF/;BF/:BFB/9AEBDFFFF-9999>-;.9B;D=DD.99/BBFFF?..;BF.B.9:99;BDFFF
@M03896:38:000000000-B4D98:1:1102:23649:8052 2:N:0:170
CCTGTTTGCTCCCCACGCTTTCGCACCTGAGCGTCAGTCTTCGTCCAGGGGGCCGCCTTCGCCACCGGTATTCCTCCAGATCTCTACGCATTTCACCGCTACACCTGGAATTCTACCCCCCTCTACGAGACTCAAGCTTGCCAGTATCAGATGCAGTTCCCAGGTTGAGCCCGGGGATTTCACATCTGACTTAACAAACCGCCTGCGTGCGCTTTACGCCCAGTACTTCCGATTAACGCTTGCACCCTCC
+
ABBAAFFFFFFFGGFGEEEFFGEEEGGH3BGHGGEEGHFFFHGHGGEHGE0EEEEEGGGHEEEEGHE?>EGHHHHHGFGFGGHGHHHGGEEGFGGHHFCFD@FGHGFFEGHHHHHGHHHGGGGHHHGE.DEHFCF<DHE/CGHB0;CGGGCFHCGC0CGCHH0.:9/9FFFEDG-BBDGGFBFCFFF/BFFFFFBB;AEACFFFFFFAFFFFCAA/9A.;BD.;F//BFFFD?AFFBA@.9EABFFFFFF
@M03896:38:000000000-B4D98:1:1102:23665:8060 2:N:0:170
CCTGTTTGCTCCCCACGCTTTCGCACCTGAGCGTCAGTCTTCGTCCAGGGGGCCGCCTTCGCCACCGGTATTCCTCCAGATCTCTACGCATTTCACCGCTACACCTGGAATTCTACCCCCCTCTACGAGACTCAAGCTTGCCACTATCAGATGCAGTTCCCAGGTTGAGCCCGGGGATTTCACATCTGACTTAACAAACCGCCTGCGTGCGCTTTACGCCCAGTAATTCCGATTAACGCTTGCACCCTCC
+
AABAAFFFFFFFGFGEAEEAAGEFGGGGAFGGFEEAEGGHGHHHGEEHFG?EEEEEGGFHHEEFGHEE>>FHHHHHH2FFGGHHGFHGG?EEDGGHHFDG?@GGHHFCG?FGHHFFHHHGGGGHFHG.<C<GF0/<DC0<CGF0;/;GC0:;C:0;;:GHCC0./9//=BFG??9B-99FFFFBFFF/9BFB:;B/9AAEDFBD.F-.9A9@B.;BF.A9@D./9/9BFBB.99.;FFD..9A/;9D?EA
@M03896:38:000000000-B4D98:1:1102:23653:8072 2:N:0:170
CCTGTTTGCTCCCCACGCTTTCGCACCTGAGCGTCAGTCTTCGTCCAGGGGGCCGCCTTCGCCACCGGTATTCCTCCAGATCTCTACGCATTTCACCGCTACACCTGGAATTCTACCCCCCTCTACGACACTCAAGCTTGCCAGTATCAGATGCAGTTCCCACGTTGAGCCCGGGGATTTCACATCTGACTTAACAAACCGCCTGCGTGCGCTTTACGCCCAGTAATTCCGATTAACGCTTGCACCCTCC
+
BBBBBFFFDFFFGGGGEEEEFG2EEGGG3BGFEEAEEGGHFHGHFFAC3AEEAE>EEEEG1EEEEH?>/>FFHHFHH?BFGFGHHFHF@?E?FGGHHCBBC<?FGF?<2FGFGFBFGHHGGGGGFGF<.<AGC/<0<C0<CHH00<;CG0::C::<0;GHHH.;....9;FE9;9?B.BFFFFFFFF//B9/;BBBFFEF-BDFFFD.;ABF-..;;;A>D?.9;/;;FF/.99AFFDF....;:;DFFF
@M03896:38:000000000-B4D98:1:1102:16981:26377 2:N:0:170
CCTGTTTGCTCCCCACGCTTTCGCACCTGAGCGTCAGTCTTCGTCCAGGGGGCCGCCTTCGCCACCGGTATTCCTCCAGATCTCTACGCATTTCACCGCTACACCTGGAATTCTACCCCCCTCTACGCGACTCAAGCTTGCCACTATCCGATGCAGTTCCCACGTTGAGCCCGGGGATTTCACATCTGACTTAACAAACCGCCTGCGTGCGCCTTACGCCCAGTACTTCCGATTCACGCTTGCACCCTCC
+
AAA>AFFFFFFFGGGE1AA0AF0BEEGGGEFFEEEEEGGGDHCGEAEFGE/AEE>EEEGG/???EH>///?BGGFHHF1BFFDGEBGFE?EEBFFGHCC@@@1GHG0??1FFGGBGHFGGGGCFDF.--<<@A0:0CBC/:C:0//;;/..9..9;0;CFGF.-;..9;BE9:99-9AFFFBFBFF//9;//B:BBB-AA??>-9A999A9@-;-;;-:;;A-/:/BFFF?---//;;:--9;/;;:?EF
@M03896:38:000000000-B4D98:1:1102:16966:26396 2:N:0:170
CCTGTTTGCTCCCCACGCTTTCGCACCTGAGCGTCAGTCTTCGTCCAGGGGGCCGCCTTCGCCACCGGTATTCCTCCAGATCTCTACGCATTTCACCGCTACACCTGGAATTCTACCCCCCTCTACGAGACTCAAGCTTGCCAGTATCAGATGCAGTTCCCAGGTTGAGCCCGGGGATTTCACATCTGACTTAACAAACCGCCTGCGTGCGCTTTACGCCCAGTAATTCCGATTAACGCTTGCACCCTCC
+
ABBBBFFFFFFFGGFFEFE2FGAEEGGGGFHHGGEEEHHHHHHHGGEGGG?EEE>EGGDHEEFGGHDEEEGHHHFHHGHHHHHHHHHGGEFGHHFHHFDFFCHHHHHFFGGFHHHGHHHGGGFCFFF.<CCHF<G<DGB<GHGB0;GGH0GGF:CC:CGGHH0::9:CFFGG?A-BG?FGGGGGFFFBFFBFFFFFFFFFAFFD;FCADFFF-../B.DABDE9BB9BFFF.9;9BF?C..:9/9;DEAF
@M03896:38:000000000-B4D98:1:1103:5999:8295 2:N:0:170
CCTGTTTGCTCCCCACGCTTTCGCACCTCAGTGTCAGTATTAGTCCAGGTGGTCGCCTTCGCCACTGGTGTTCCTTCCTATATCTACGCATTTCACCGCTACACAGGAAATTCCACCACCCTCTACCATACTCTAGTCAGTCAGTTTTGAGTGCAGTTCCCAGGTTGAGCCCGGGGATTTCACATCCAACTTAACAAACCACCTACGCGCGCTTTACGCCCAGTAATTCCGCTTAACGCTTGCACCCT
+
ABBBAFFFFFFFGGBEAFEAFGEGGGGHHHGHFHFGGGHHGHHHHFBGHGAAEFEEGGGHAEEEGHEF@BFEHHGHHH3GHFHHHGGFEGEGHGFHHGGGGEBFHHFHHGHHHHGFHHHGGEHHGHHHHGHHHDD2@@D@@FB22@@>CFFGFHHHGGHGF??C<1FFHHBFCFGCCC/DFGFFFGFGFHGHHFFCGGGGGGG?FFGGGGGG@9.BF..@DDE/;B/:BFF.9.9B9AD..9./;9DF
@M03896:38:000000000-B4D98:1:1103:6018:8296 2:N:0:170
CCTGTTTGCTCCCCACGCTTTCGCACCTCAGTGTCAGTATTAGTCCAGGTGGTCGCCTTCGCCACTGGTGTTCCTTCCTATATCTACGCATTTCACCGCTACACAGGAAATTCCACCACCCTCTACCATACTCTAGTCAGTCAGTTTTGAGTGCAGTTCCCAGGTTGAGCCCGGGGATTTCACATCCAACTTAACAAACCACCTACGCGCGCTTTACGCCCAGTAATTCCGATTAACGCTTGCACCCTCT
+
AAAAAFFFFFFFGGGGEEAAFGGGGGGHHHHHHHGHHHHHFGHFFFFHHHBCEFEEGGGH1EGDGGEG52BEHGEGHF3@GFFHHHHGGGFFHGFHHGGGGEFHGFEGCHHHHHFDGH?EEAGGFHHGDGHGHFG>F@DBFGHE2@FDCFFFGHHGFFHGHDFCC1<<1CHGCF-@FDHHHFHHHHCGFHH0GHHGHGHGEGGF/9.;9;9?9..:F9ABF?./99//;B/.9.AF/.B....;BBDEFB
@M03896:38:000000000-B4D98:1:1103:6004:8314 2:N:0:170
CCTGTTTGCTCCCCACGCTTTCGCACCTCAGTGTCAGTATTAGTCCAGGTGGTCGCCTTCGCCACTGGCGTTCCTTCCTATATCTACGCATTTCACCGCTACACAGGAAATTCCACCACCCTCTACCATACTCTAGCCAGTCAGGTTTGAGTGCAGTTCACACGTTGAGCCCGGGGATTTCACATCCAAACTAACACACCACCTACGCGCGCGTTACGCCCATGAGTACAGCATAAAGCTAGCATCTCCTA
+
AAAA1DD1@FDCEA1ECFG0AEAEFGEBF1EDE2DGHGH2AFG2D21EEGB/BG?EFA/B/AAAA1@0///>FG22BB1BGHHHHGF////?2@FFHCEEE/EG10/0B01>BB2BB?<FE/?BF1FGB1FDGFGD10<01<<?0?11/?<?1?FFD<F1>11->0.C>10<-<<-;;/:C00;0CG0::.9;C:/:.9.9AA./B:----@--------;-//9/99:///-;/////99BB9///////
@M03896:38:000000000-B4D98:1:1103:21706:21296 2:N:0:170
CCTGTTTGCTCCCCACGCTTTCGCACCTGAGCGTCAGTCTTCGTCCAGGGGGCCGCCTTCGCCACCGGTATTCCTCCAGATCTCTACGCATTTCACCGCTACACCTGGAATTCTACCCCCCTCTACGAGACTCAAGCTTGCCAGTATCAGATGCAGTTCCCAGGTTGAGCCCGGGGATTTCACATCTGACTTAACAAACCGCCTGCGTGCGCTTTACGCCCAGTAATTCCGATTAACGCTTGCACCCTCC
+
ABBAAFFFFFFFGGGGFEEEFGAEEGGHCGHHGGGGGHHHHHFGGE?FGF0EEEEEGGGHEEEEGHE>>EFHHHHHHHHHHHHHHHHFGFGGHHHHHDFGG@FGHHFCGHHHHHHFHHHGGGGHHHF?.CEHFCG<DGD<CGH0;:CC;;CCGGGFCFHHHGE./;//9CGGGG-9BDBFGFFFFFF/9BFBF/BB/AEFFFFFEF>9ADDFBD.;BFDBFDEBB/BFFFF.;9ABF?B.;.A9BFF?FF
@M03896:38:000000000-B4D98:1:1103:22310:22148 2:N:0:170
CCTGTTTGCTCCCCACGCTTTCGCACCTGAGCGTCAGTCTTCGTCCAGGGGGCCGCCTTCGCCACCGGTATTCCTCCAGATCTCTACGCATTTCACCGCTACCCCTGGAATTCTACCCCCCTCTACGAGACTCAAGCTTGCCAGTATCAGATGCAGTTCCCAGGTTGAGCCCGGGGATTTCACATCTGACTTAACAAACCGCCTGCGTGCGCTTTACGCCCAGTAATTCCGATTAACCCTTTCACCCTCC
+
BBBAAFFFFFFFGGFGEEE2FG2EEEFHFGFGCFG??AGDFHE2AE1AFE0?E>>>EGDHFEDEFHA/E@?GGF4EFFGGHFGHBFGFGAGGFHHHHGGGFC2?FFFCCCDGGG1FFGGGDGGGGHE.<.<DC0<<DH0<<CC00;;;;00CBF0CG0CHHHH.;09;;0FF??@-9:/;F0FBFFF//;F9/9B:B..;;=DF?.-9;;--9.A/F..@FDA9F//FFFB.9A;BF/9.;///9BA9.D
@M03896:38:000000000-B4D98:1:1104:15328:22913 2:N:0:170
TACCGCGGCTGCTGGCACACAATTACCATAACTCGCTAGTGTAGATCTCGGTGGTCGCCGTATCATTAAAAAAAAAAAGTAAAAATAACAACTAATAACTCATTATAAAAAAAAGAACATATGATAAAATACAAAAAAAAAAAACAAAGTAAATGATAAGACAATACAATTGAGAATATTGATATCAAACAAGACTAAAAGCAGGAGGCATACACTACAGTATAAGAATGTGTAAATTCAATATCAATAAA
+
>AAAADBB@DBBGG4AC3BEEFBGDGHFGCBC5EEGFFEGD5FE5DBFHGAAEF1B0EEEEEA1FEEFGBFFE>>>/</?4B443011?11/1111221111?>?22221?///.<000111111111110<000..-:A----..../9000000;;0;00//00////////./9/////////;///.....9///9/.//:.....//////9///9///////////9////:9B/9/////////
@M03896:38:000000000-B4D98:1:1104:17628:28765 2:N:0:170
CCTGTTTGATCCCCACGCTTTCGCACATCAGCGTCAGTTACATACCAGAAAGTCGCCTTCGCCACTGGTGTTCCTCCATATCTCTGCGCATTTCACCGCTACACATGGAATTCCACTTTCCTCTTCTGCACTCCAGTTCTCCAGTTTCCAATGACCCTCCACCGTTCAGCCCCGCGCCTTCACATCACCCTTCACAAACCGCCTACCCGCCCTTTACTCCCACTCATTCCTGATAACCCTTGCCACCTCC
+
AAA>>DD11BDFGGGE1AA0AF0AAE0DGFGG0AEE/BD2DD22BFEGHFB1BB/AEEAG/EABE110@>BEFEFGF012BFFGG1B>>//EGFBGG/>>/>1F1BB<1BBGGFBGE1BGGDFD1F2BBFGHF0F1212@@GB1@1>@@2@11111FHHC?F0/<.011>0..<-<<-;=;0<00:00;;C//;0009;C-;?A.B.:.;-;-9;/9/;9EFF-///;:F//////9/;-:-;9/;A--A
@M03896:38:000000000-B4D98:1:1104:17621:28783 2:N:0:170
CCTGTTTGATCCCCACGCTTTCGCACATCAGCGTCAGTTACAGACCAGAAAGTCGCCTTCGCCACTGGTGTTCCTCCATATCTCTGCGCATTTCACCGCTACACATGGAATTCCACTTTCCTCTTCTGCACTCAAGTTTTCCAGTTTCCAATGACCCTCCACGGTTGAGCCGTGGGCTTTCACATCACACTTAAAAAACCGCCTACGCGCGCTTTACGCCCACTACTTCCGGATAACGCCTGCCACCTACG
+
AAAAAFFFDFFFGGGGEEEEFGEEEEGHHBGGFGEEFHHHFGGGHHHHHHHCGFBEGEEHAEDEEH3B@?FEHHHHH2BDGHHHHFHEEGGFHHHHHAEEGCFGHBF03BGHGHFGFGHHHHHHHHHBGDGHG01<2@>GGHF>>DGGHDGG1GHHHHHGHHA<F<-<<><-.-<@C<GHGFHGHHG0:CGFF00;G:DFBGGGFGF@B?-@BAEF/EDBBF.99/9BFFDB?DDFF.=-99;9BBFFFF.
@M03896:38:000000000-B4D98:1:1104:17641:28792 2:N:0:170
CCTGTTTGATCCCCACGCTTTCGCACATCAGCGTCAGTTACAGACCAGAAAGTCGCCTTCGCCACTGGTGTTCCTCCATATCTCTGCGCATTTCACCGCTACACATGGAATTCCACTTTCCTCTTCTGCACTCAAGTTTTCCAGTTTCCAATGACCCTCCACGGTTGAGCCGTGGGCTTTCACATCAGACTTAAAAAACCGCCTACGCGCGCTTTACTCCCACTAATTCCGTATAACGCTTGCCACCTAC
+
ABBBAFFFFFFFGGGGEEEFFGEEEGAHHGGHEGGGGHHHGGGFHHHHHFCBFDAEEEFGAEEEGHEBBCGEHHHHHFFHHHHHHFGEEGGGHGFHHEFFG@FHFEDGFGHHFGFFFEHHHHHHHHHBGBGHF2222@FHHHHFD>HGGHGH1FHHHGHFFGC<<.-0<F><<-<AEHHHG0G;;:00:CGCC0<:0DCEGGCC?F.9;@-@@AAFF/;9AF.;//9FFB//9A/FF.B..;;9/;AF/F
@M03896:38:000000000-B4D98:1:1104:17624:28803 2:N:0:170
CCTGTTTGATCCCCACGCTTTCGCACATCAGCGTCAGTTACAGACCAGAAAGTCGCCTTCGCCACTGGTGTTCCTCCATATCTCTGCGCATTTCACCGCTACACATGGAATTCCACTTTCCTCTTCTGCACTCAAGTTTTCCAGATTCCACTGACCCTCCACGGTTGAGCCGTGGGCTTTCACATCACACTTAAAAAACCGCCTACGCGCGCTTTACGCCCCATCATTCCTACTACCGCTTCCCCCCTAC
+
ABBAAFF4FFDFGFGGEFGGGGEEEEEHHFFGEEE?FGGHGF3DEEBGHH3FGGEGGGGH1E1EFHEBBEGEHHDGHB@FGHHHHFHGGFGGBB@FHEFGEEGHHHGHHEGHGHBFHBGHB3FDGGHFFGGF22@F@F2@@F@22<2@@D2?11?GFHHDH0/>>.>0<FG-<C-@E/C<00D0GHC00;:CG000C-;C-;?EDF.@BAA=-A.BF.:;@9D.///;B///;///.-;-../..;99AF
@M03896:38:000000000-B4D98:1:1105:25665:12402 2:N:0:170
CCTGTTTGATCCCCACGCTTTCGCACATCAGCGTCAGTTACAGACCAGAAAGTCGCCTTCGCCACTGGTGTTCCTCCATATCTCTGCGCATTTCACCGCTACACATGGAATTCCACTTTCCTCTTCTGCACTCAAGTTTTCCAGTTTCCAATGACCCTCCACGGTTGAGCCGTGGGCTTTCACATCAGACTTAAAAAACCGCCTACGCGCGCTTTACGCCCAATAATTCCGGATAACGCTTGCCACCTAC
+
ABBABFFFFFFFGGGFEFEFFGEEFGEHHGHGGEEGEHHHGHFGHEFHHFFBGGEEGGGHEGEEFHB25FFEFHHHFFFGHHHHHHGFGEEGHHHHHGGGGEGHHFFG3BFGHHHFFFHHHHHHHHHGGHHHFF22>FFHHHGD2@FGHDHF11?GHFHGFGD@FC-01GFC<-<AGHHHHEGHHHB00CGCFG0:GDGG?BGGGGDCDGCFCFEFFEDADFEB/BFFFFB>?ADFBFF?.AEFFFFFFB
@M03896:38:000000000-B4D98:1:1105:25644:12407 2:N:0:170
CCTGTTTGATCCCCACGCTTTCGCACATCAGCGTCAGTTACAGACCAGAAAGTCGCCTTCGCCACTGGTGTTCCTCCATATCTCTGCGCATTTCACCGCTACACATGGAATTCCACTTTCCTCTTCTGCACTCAAGCTTTCCAGTTTCCAATGACCCTCCACGGTTGAGCCGTGGGCTTTCACATCAGACTTAAAAAACCGCCTACGCGCGCTTTACGCCCAATAATTCCGGATAACGCCTGCCACCTAC
+
ABBBAFFFFFFFGGGFEFEFFGGFGGGHHGHGEEEGGHHGFFDFFHFGHFHFGFBEEGGG1EEEGHC?@BGGHHHHHFBGHHHHHEGGGGGGHHHHHFEGGEFHGHFFFFHHGHHGGFHHHHHHHHHFGFHHHGFB2@<GHHHF2FHGFB@DC11FGFHG<G/@<<>G1FG-.-<@GGHHFFHHGHB00;CGCCGHH@DEBGGGBF.A?B-;-;.FFAADFFF.//9BFFB-;.9B9.;-:AFFFFF.BF
@M03896:38:000000000-B4D98:1:1105:14144:13693 2:N:0:170
CCTGTTTGATCCCCACGCTTTCGCACATCAGCGTCAGTTACAGACTAGAAAGTCGCCTTCGCCACTGGTGTTCCTCCATATCTCTGCGCATTTCACCGCTACACATGGAATTCCACTTTCCTCTTCTGCACTCAAGTTTTCCAGTTTCCAATGACCCTCCACGGTTGAGCCGTGGGCTTTCACATCAGACTTAAAAAACCGCCTACGCGCGCTTTACGCCCAATAATTCCGGATAACGCTTGCCACCTACG
+
ABBBAFFFFFFFGGGGEFEFFGFFEGGHHHHGGGFGGHHHFGBDGHHHHGHEFFBFEGGGAEEEEHEFBFGEHHHHHFFHHHHHHFHGGGGGHHHHHGGGGGGHHG?F3FGFGHGGFHHHHFHHHGHDGHHHH2FB>@@GHHGB2FGGHGHFH1FHHHHGGH?/FC-0<FG?<C-CGCGHG=GHHHH00CHC;CCG0;ECBCGGGGADBGAF-A.:B.A@DF?9F/;BFF:-:.AF/.@.;:.9:BAFFF.
@M03896:38:000000000-B4D98:1:1105:15627:18387 2:N:0:170
CCTGTTTGATCCCCACGCTTTCGCACATCAGCGTCAGTTACAGACCAGAAAGTCGCCTTCGCCACTGGTGTTCCTCCATATCTCTGCGCATTTCACCGCTACACATGGAATTCCACTTTCCTCTTCTGCACTCCAGTTTTCCCGTTTCCAATGACCCTCCACGTTTGAGCCGTGGGCTTTCACATCACCCTTAAAAAACCGCCTACGCGCGCTTTCCGCCCACTCATTCCGCATAACGCTTGCCACCTAC
+
ABBAAFFFFFFFGGGE2EEAFGAE2EEHHGGGEEEGEGH5FG3FGFHFHHFBFDBAEEEG1EEEFFC2@?FEGHHGH24BGGGHHFHEEEDFHHHHHEEEGEGHHHFC3F?CGHBGFFHHGHHHHHGDF?GHH0112>>GFG1//<@FGGDF11?FHHHD?G..00.1.>G-<---<CCGHFH0GH00/;CC:0000-;9-;=A.9.9-;-;9.9/B.999A.;///;;F/.-..;9.;9..99/:A9/9
@M03896:38:000000000-B4D98:1:1105:15633:18404 2:N:0:170
CCTGTTTGATCCCCACGCTTTCGCACATCAGCGTCAGTTACAGACCAGAAAGTCGCCTTCGCCACTGGTGTTCCTCCATATCTCTGCGCATTTCACCGCTACACATGGAATTCCACTTTCCTCTTCTGCACTCCAGTTTTCCAGTTTCCAATGACCCTCCACGGTTGAGCCGTGGGCTTTCACATCAGACTTAAACCACCGCCTACGCGCGCTTTACGCCCACTAATTCCGGATAACGCTTGTCACCTACG
+
ABBABFFBFFFFGGGFEEE2FFAEBEEHHHHGEEEEEGGCGGEFGC2FGHEBFD1AEEEGCEEEGFB2@BGEHHFHG2BFGHGHFDGEGGFGHGBGH?EE?EFGBF3FB3FFHHBFFFHHHHHHHGHFH2FFB011>@>GFFF12@GFGBFGF1?GGHFGGC/->.-<1<>>.<-<C<CFDDGGBF000=G0:0;0/:CC.;BDGG.@9@-9@9.9FAA>BDE.B//9:9/-.9;/9AB.A..99;BFFF.
@M03896:38:000000000-B4D98:1:1105:14329:20360 2:N:0:170
CCTGTTTGATCCCCACGCTTTCGCACATCAGCGTCAGTTACAGACCAGAAAGTCGCCTTCGCCACTGGTGTTCCTCCATATCTCTGCGCATTTCACCGCTACACATGGAATTCCACTTTCCTCTTCTGCACTCAAGCTTTCCAGTTTCCAATGACCCTCCCCGGTTGAGCCGTGGGCTTTCACATCAGACTTAACAAACCGCCTACGCGCGCTTTACGCCCAATAATTCCGGATAACGCTTGCCACCTAC
+
ABBAAFFFFFFFGGGGGFEFFGEFEGEGHHHGGGGGGH5F5DD5GEFHFGFGADBEEGFG1FEEGGCBF2GEHHHHHBBGHHHHHDGEGEGGHHHHHEGGGEGHGGGEFGGHHFHF43BFHHHHGHFFDFGHG2CD2@GHHHHDDBHF@@FFB1?GGGHG/?<-><-0<CG-<@-CEGGHHFHFHH00:CGC:;00:ACEDGGGGG:B-9;@9.A/FAA>CB..B/;;FF/-..9FFBD?9.AB/BFFFB
@M03896:38:000000000-B4D98:1:1106:13706:4244 2:N:0:170
CCTGTTTGCTCCCCACGCTTTCGCACCTGAGCGTCAGTCTTCGTCCAGGGCGCCGCCTTCGCCACCGGTATTCCTCCAGATCTCTACGCATTTCACCGCTCCACCTGGAATTCTACCCCCCTCTACGACACTCAAGCTTGCCAGCATCAGATGCAGTTCCCACGTTGAGCCCGGGGATTTCACATCTGACTTACCACACCGCCTGCGTGCGCTTTACGCCCAGTACTTCCAATTAACACTTGCCCCCTCC
+
AAAAAFFCFFFFGGGE1AA0AF0EEGGH0CGAEEGCAEFGEHGGEG?BH///AE/EEFCG/B///F?/>>?BGHFGHE11BGDGFFGFE/EEHHFGHABC/CGHF0C0?<FGF>2DGFGC/<CGHHC..->CB//<</</<CD0.<C:C00<CFCC::CCGF.-;...;FFG--99-9/BCBF9/B//9B//;;:B;-AA;@;?EF?9BB@@;--/BEF;@B-:///9;9////;99/;/////9;@-AF
@M03896:38:000000000-B4D98:1:1106:22609:13020 2:N:0:170
CCTGTTTGCTCCCCACGCTTTCGCACCTGAGCGTCAGTCTTCGTCCAGGGGGCCGCCTTCGCCACCGGTATTCCTCCAGATCTCTACGCATTTCACCGCTACACCTGGAATTCTACCCCCCTCTACGAGACTCAAGCTTGCCAGTATCAGATGCAGTTCCCAGGTTGAGCCCGGGGATTTCACATCTGACTTAACAAACCGCCTGCGTGCGCTTTACGCCCAGTAATTCCGATTAACGCTTGCACCCTCC
+
ABBAAFFFFFFFGGGGEEEEFGAEFGGHFHHGGGFGEHGHHHHHGEEGHEGGEEEEGGGHGGGGGHEE/EFHHHHHGFHHHHGHHHHGGGGGFHHHHFCGGCGHHHFGFHHGHHHHHHHGGGGHHHG..ACGF<<DDGE<GHGC:CHGGGCFHHHHFGHHHHG.:9/:CFGGAF@?GDBFFFGFFFF/9BFFBF9;9FFFFFFDFFA;AD@B-9AFF.ABDDF9BBFFFFFDAA?FFFF.AE9:BBDEFF
@M03896:38:000000000-B4D98:1:1106:22590:13024 2:N:0:170
CCTGTTTGCTCCCCACGCTTTCGCACCTGAGCGTCAGTCTTCGTCCAGGGGGCCGCCTTCGCCACCGGTATTCCTCCAGATCTCTACGCATTTCACCGCTACACCTGGAATTCTACCCCCCTCTACGAGACTCAAGCTTGCCAGTATCAGATGCAGTTCCCAGGTTGAGCCCGGGGATTTCCCATCTGACTTAACAAACCGCCTGCGAGCGCTTTACGCCCACTAATTCCGATTAACGCTTGCACCCTCC
+
AAAA>FF4DFFFGGGGAEECFGEEEEGFCGBGEGEEEGGHFHEFFAEHHE00AEEEEAGHAEEEEH1>>EFGFFHHFFGGHHHHHFHGG?EGFGFGHCBD/B?GHGGCGGHCGGHFHHHGGGGHFGFA..<<C0C<</D/CCG00;:CF0<CCGFCC0CHGCG./9;/9C;9:9-A-EBCF0CFFFF/BFFBF/;//:EEBB?A.A9-9;-@.../B9ABBD../9:/:B/.;.9BF.;.;99:;BD..A
@M03896:38:000000000-B4D98:1:1106:5284:13381 2:N:0:170
CCTGTTTTCTCCCCACGCTATCGCGCTTCCGCGTCAGTATCTGTCCAGTGAGCTGACTTCTCCATCGCCACTCCTACAAATATCTACGCATTTCACCTCTACACTTGTAGTTCCGCCCACCTCCCCAATACTCCATTACACCAGCTTCCAACGCCATACGTAGATCTTCCCCCCACTTTCACTTCAGCCCATCTACTCCACCTAGACGGCCCCTCCCCCCCCCCCCCCCCCACCCCCCCCCCCCCCCCCC
+
>A11>BF1@@@BF11AEAE0A0EEEC?E01///AE/EG22A2F2D121D11BADG1FGBEGD1@F@///B/B001111B1B12B2FG//?>/GDHBDGFGHB10BF1B1B>222E?//<//00///B/011211112@111?/F/FGG1?11/--<F><F110.=0000<</.:-..0000<00000:/..//;0000/;/99FB0;..9;-:--9-;;;9=;@-@9@@-@@-;-99@>-@;-;@>@-;-
@M03896:38:000000000-B4D98:1:1106:2119:13509 2:N:0:170
CCTGTTTGCTCCCCACGCTTTCGCACCTGAGCGTCAGTCTTCGTCCAGCGGGCCGCCTTCGCCACCGGTATTCCTCCAGATCTCTACGCATTTCACCGCTACACCTCGAATTCTACCCCCCTCTACGTCACTCAAGCTTACCAGCATCCCATGCAGTTCCCAGGTTGAGCCCTGGGATTTCACATCTGACTTAACAAACCGCCTGCGCGCGCTTTACGCCCAGTAATTCCGATTAACGCTTGCACCCTCC
+
BBBAAFF4DFFFGGGFAEEFFGEE2EEH3BGGEEEFFH5F5B2FEEEF30A0>>>EEFGHAEE1ECA/EEGGHBFFF2B3BGGHFEGF@EDGHFFGH/>@D@<GHC0//?GGG<<1?</AGCEH<F...<<DD//<D/=0<CGG./<C/.:0::G:0;:GG00;BB//FFFG/99.9CFGFFGGF9B09FFF000;F.9A9@FB.9-;-;-9@99FFAA9@9.9;9//;FF.9.;/;9-..9999BDAAD
@M03896:38:000000000-B4D98:1:1106:3363:18368 2:N:0:170
CCTGTTTGCTCCCCACGCTTTCGCACCTGAGCGTCAGTCTTCGTCCAGGGGGCCGCCTTCGCCACCGGTATTCCTCCAGATCTCTACGCATTTCACCGCTACACCTGGAATTCTACCCCCCTCTACGAGACTCAAGCTTGCCAGTATCAGATGCAGTTCCCAGGTTGAGCCCGGGGATTTCACATCTGACTTAACAAACCGCCTGCGTGCGCTGTCCGCCCAGTAATTCCGATTAACGCTTGCACCCTCC
+
AAAAAFFFFFFFGGGGEAEAFFEEEEEFHGFFEEECEEGFFHHFGEEGHG0AEGFGGGGHGG1EEH1>E/EGGHHHGCHFGHHHHHHEGCA/BGBGHCBDF?GGFHF0<?FHFGGFFHHGFFDFGHGA<ED00<C0<<0CGHFE00;GFC0CBCGGGCHGFC0.:9;/;BFE-:A-D9;CFFG9FFF/;BBFFBB/:.EEFF;AEF-;A?;DC-;//;;.@A.;B/99FF/..9AF9.;..../;;AEEF
@M03896:38:000000000-B4D98:1:1107:24904:16202 2:N:0:170
CCTGTTTGCTCCCCACGCTTTCGCGCTTCAGCGTCAGTATCTGTCCAGTGAGCTGACTTCTCCATCGGCATTCCTACAAATATCTACGAATTTCACCTCTACACTTGTAGTTCCGCCCACCTCTCCAGTACTCTAGAAAAGCAGTTTCCAACGCAATACGGAGTTGAGCCCCGCATTTTCACATCAGACTTTCTTTTCCACCTAGACGCGCTTTACGCCCAATACATCCGGATAACGCTTGCGACATACGT
+
ABBBAFFFFFFFGGGG?EEFFGEEFGFGGHHHGGGGGHGFHHHHHGGHGHDGGHGGHHHGFHGFGHGEEEEHHHBGFGHHHHFHHHHGGGHHHHGHHHHHGFEGHGFFHFGHHHEEGGGGGHGHHHGHHFHHHFHGFG>F@GFC2FHHHEFHG@>CDHHCAF?AC<GFFHGDCGDDGBCGBFGHHFGBGCFHHBCFFGHFHGGGFBFDA9A9..CFAA@DFE.9//:B9;-9AD/F.-...;-99=AFFA9
@M03896:38:000000000-B4D98:1:1107:24887:16209 2:N:0:170
CCTGTTTGCTCCCCACGCTTTCGCGCTTCAGCGTCAGTATCTGTCCAGTGAGCTGACTTCTCCATCGGCATTCCTACAAATATCTACGAATTTCACCTCTACACTTGTAGTTCCGCCCACCTCTCCAGTACTCTAGAAAAGCAGTTTCCAACGCAATACGGACTTGAGCCCCGCATTTTCACATCAGACTTTCCTTTCCACCTAGACGCGCTTTACGCCCAATCAATCCGGCTAACGCTTGCGACATACGT
+
AAA>AFFCFFFFGGGEEEEAAGBEEFEEGFAFEEEE2GFFGHEFFGGFFCBFGHGHHHHGFHHGFGE1>E>FGHFHFFHGGFGGGHHFEGHHHFGHHHHHHEBGG?BFGFFHFH?EEGGFGFHGHHHHDGHHHFH3D3>@2FC22FGHHBFG/<>A<GH?.>--<11>CGGG<DDGGB:GF::0CB00;:0;G000CGGFGGG/000C@-;99.;9..;;;9B////;B.--9;//99.9.9;9@@9/;./
@M03896:38:000000000-B4D98:1:1107:11144:17055 2:N:0:170
CCTGTTTGCACCCCACGCTTTCGCACCTGAGCGTCAGTCTTCGTCCAGGGGGCCGCCTTCGCCACCGGTATTCCTCCAGATCTCTACGCATTTCACCGCTACACCTGGAATTCTACCCCCCTCTACGAGACTCAAGCTTGCCAGTATCAGATGCAGTTCCCAGGTTGAGCCCGGGGATTTCACATCTGACTTAACAAACCGCCTGCGTGCGCTTTACGCCCAGTAATTCCGATTAACGCTTGCACCCTCCG
+
ABB?AFFBF5DFGGGGCGEFGGFEDEEF33FF?EEEGGGHBHHHGFDHHE?EEEEGGFGHEEDEGHFE>EFHHHFGHFHFFGFHFHGFEDFGHHGHHGDCCCFFHCC?CCFHHFHHGGHGGGGHHHGG.EGHFCCDGB0/CGCB:CGFB00CBGFG;GGHHF::99/BFG/;A@??BFGFGBFFFFF/BFFFFFBB;?E;@B;AA.?ADD?B-9.9FFA9;?.;9BFFFFFA.:AFBF-...;9999AEF9
@M03896:38:000000000-B4D98:1:1107:11123:17062 2:N:0:170
CCTGTTTGCTCCCCACGCTTTCGCACCTGAGCGTCAGTCTTCGTCCAGGGGGCCGCCTTCGCCACCGGTATTCCTCCAGATCTCTACGCATTTCACCGCTACACCTGGAATTCTACCCCCCTCTACGACACTCAAGCTTGCCAGTATCAGATGCAGTTCCCAGGTTGAGCCCGGGGATTTCACATCTGACTTAACAAACCGCCTGCGTGCGCTTTACGCCCAGTAATTCCGATTAACGCTTGCACCCTCCG
+
BBBBBFFFFFFFGGGGEEE2FGEEFGGFBHHGFFEGGHGHFHGHFDAFHFGGEEEEGGGHEGDEFHEE/EGHHHHHHHGGHHGHBGGGGEFGFGFHHDDFC@DGHHFAGHFHHDGFHHHGGGGHHFEA.<@GFCGFGC0<CGHB:;:GHFCGF0C;;;GHHH0.90/;BFFGCFA?ADGGBFFFFFF/:FF/BFBBB?FEFFFFFFF9AD=D-;.;B.9>DF.://:FFFBA;ADFFDF.A.9;;FFFFF.
@M03896:38:000000000-B4D98:1:1107:20075:19043 2:N:0:170
CCTGTTTGATCCCCACGCTTTCGCACATCAGCGTCAGTTACAGACCAGAAAGTCGCCTTCGCCACTGGTGTTCCTCCATATCTCTGCGCATTTCACCGCTACACATGGAATTCCACTTTCCTCTTCTGCACTCAAGTTTTCCAGTTTCCAATGACCCTCCACGGTTGAGCCGTGGGCTTTCACATCAGACTTAAAAAACCGCCTACGCGCGCTTTACGCCCAATAATTCCGGATAACGCTTGCCACCTAC
+
ABBAAFFFFFFFGGGFFFEAFGEEEGGHHHHHEFEFEGHFFGFFGEFGHHGEGFAEEGGHEFEEFG3?@BGEHHHHGGGHGHHHHBGEGGGGHHGHH?EGGEGH3GFFGGHFGGGHFFGGHHHHHHF3BFGHF22F2@FHHHHE2DHHHHHHFEFHHHHGCF/->.->>FF-CD@DEFFGHHHHGGF00;G0C0CGHGGG?BGGGFDG9A@D=999FED9@...9/;9FB:-;.9BF.9.9..9/BFF/:
@M03896:38:000000000-B4D98:1:1107:20083:19059 2:N:0:170
CCTGTTTGATCCCCACGCTTTCGCACATCAGCGTCAGTTACAGACCAGAAAGTCGCCTTCGCCACTGGTGTTCCTCCATATCTCTGCGCATTTCACCGCTACACATGGAATTCCACTTTCCTCTTCTGCACTCAAGTTTTCCAGTTTCCAATGACCCTCCACGGTTGAGCCGTGGGCTTTCACATCAGACTTAAAAAACCGCCTACGCGCGCTTTACGCCCAATAATTCCGGATAACGCTTGCCCCCTAC
+
BCCCBFFFFFFFGGGGGFEFGGEEGGGHHHHHGGGGGHHHFHFGHGFHHHEFHFBEGGGHAEDEGHFGFGHEHHHHHHFGHHHHHHHGGGGGHHHHHGEGGGHHHGHGHHHHHHHHGHHHHHHHHHH3GHHHG2CDD@GHHHHFFGHHHGFFHGHHHHHGHHA@<><<GGG-AFDCGHHHHHHHHHH0:CGFHCGF0-EG-BFGGF;@DGFFB.AFFEFFFD.B/;/BFFFA?DFFF?C?..9;/:@CFF
@M03896:38:000000000-B4D98:1:1107:21184:25408 2:N:0:170
CCTGTTTGATCCCCACGCTTTCGCACATCAGCGTCAGTTACAGACCAGAAAGTCGCCTTCGCCACTGGTGTTCCTCCATATCTCTGCGCATTTCACCGCTACACATGGAATTCCACTTTCCTCTTCTGCACTCAAGTTCTCCAGCTTCCAATGACCCTCCACGGTTGAGCCGTGGGCTTTCACATCAGACTTAAAAAACCGCCTACGCGCGCTTTACGCCCACTAATTCCGGCTAACGCTTGCCACCTAC
+
ABAAAFFFDFFFGECGEFE2AF2EEGGGHHGHGEFGEGFGHHHHHHBF1BCAGFBEEG1BFAAEEFF25?FEFFFHFEFFGHGGF4B>EEEFGHHHHFEGGCBCGHE0BFFFGHFGFBEGHHD1GHGB1?GD00F1@22>>GF<0@FGGF1?1?GCG0<EFF.-<.-<1<F-<---<<CCDBGCGHF0:/C0C0:C0;.C--9E.B.9-;9=>.:BFFABB..9/;:9;B/--9AFFD;.;.;9BFFFFF
@M03896:38:000000000-B4D98:1:1107:21208:25416 2:N:0:170
CCTGTTTCATCCCCACCCCTTCGCTCATAAGCGACAGTTACATACCCGAAAGCCACCCTCTCCACTTGCGTTCCTCCATATCTCTGCGCATTTCACCACTACCCCTGGCATTCCACCTTCCTCATCCGCCCTCACACTTCCCAACTTCACATTCCCCTCCACAGCTCACCCCTGTGCTTTCCACTCCCCCTTACCACCCCACCTACCCGCGCTATACGCCCCACATTACCCCATAACCTCTACACACGTC
+
>>A11133B3DF1A1E1E10A000000112AB00AA/122DF221A1/A///0B0B0/BC0BB1>1111/>/B0DBCF1@D2F221B/>E//2B>FF1?10>0B////B<1B>2BB00B1B1>11B1/?/<@/0<11011??10<01?11<1111<<0.CB<10.1100.<-..0000D000000:/:::-.///;09:9...9//...------//9-9-;---////9/-9-/////9/999;/;--;
@M03896:38:000000000-B4D98:1:1107:21185:25428 2:N:0:170
CCTGTTTGATCCCCACGCTTTCGCACATCAGCGTCAGTTACAGACCAGAAAGTCGCCTTCGCCACTGGTGTTCCTCCATATCTCTGCGCATTTCACCGCTACACATGGAATTCCACTTTCCTCTTCTGCACTCAAGTTTTCCAGTTTCCAATGACCCTCCACGGTTGAGCCGTGGGCTTTCACATCATACTTAAAAAACCGCCTACGCGCGCTTTACGCCCAATAATTCCGCATAACGCTTGCCACCTAC
+
BBBBAFFFDFFFGGGGEEEFFGGEFGGFHHHHGDEEEDFFGHGHFFCG1C33DDAAEFGHGFFFGHB?@BGEFHGHHFBGHHGHGDEEEEAEFHHHHFEEEEFHFGBF3BFGHHHGF3FGGHHHHHHDGFHHG2F22@DHFHHBD2FFDFGF11F?GF<DHH/-.<-0<G0<.<--CGHGG0=CCCB0<GF0C0;GHGD???GGGFAC-ADF-.;FFEB@FDEBF//9BF/.;9AFB.-..9.9/F9.:B
@M03896:38:000000000-B4D98:1:1108:8603:3477 2:N:0:170
CCTGGTTGCTCCCCACGCTTTCGCGCTTCAGCGTCAGTATCTGTCCAGTGAGCTGACTTCTCCATCGGCATTCCTACAAATATCTACGCATTTCACCTCTACACTTGTAGTTCCGCCCACCTCTCCAGTACTCTAGAACACCAGTTTCCAACGCAATACGGAGTTGATCCCCGCACTTTCACATCAGCCCTTCTTTTCCACCTAGACGCGCTTTACGCCCAATAAATCCGCATAACGCTTGCGACATACGT
+
>A111BD1C1DCFA1EEAE0AABAEE?FCFBA?FG/EHDBGF22DF2AFF1BCEHBFH2EFF1ADFE/>E/FDF2211@1B1BFDHHF/?>EGFHFHHHHHEF>GHBGDFB2FGGGGEFF<0B10BF<2BG2>2112@100CC01@FG2??<CC@/C1FCE...<111=><C-@?--;0;0;0:0C;0:.//::009BBB0:9B000;--;;99;9;;@?AEB/BF//99--99/;-99---@;@@-BF;9
@M03896:38:000000000-B4D98:1:1108:19541:14460 2:N:0:170
CCTGTTTGCTCCCCACGCTTTCGCACCTGAGCGTCAGTCTTCGTCCAGGGGGCCGCCTTCGCCACCGGTATTCCTCCAGATCTCTACGCATTTCACCGCTACACCTGGAATTCTACCCCCCTCTACGAGACTCAAGCTTGCCAGTATCAGATGCAGTTCCCAGGTTGAGCCCGGGGATTTCACATCTGACTTAACAAACCGCCTGCGTGCGCTTTACGCCCAGTACTTCCGATTAACGCTTGCACCCTCC
+
AABA>DFFFFFFGGGG2AEFAB2BAFGHCGHGEFEG2BGHGHHHGEEHHAAAAEEEGGGH1?AEEHE@EFGGHHHHHGHHHGHHHHHGFEGGHHHHH?>C@CGHHHGFCHHHHHHGHHHGDGGHHHGA.ACGC0<<DGF<CGG0;CHGG0CHFHHBCCGGHF0.;0;:FGGG?@A9BGFFCFGFFFF/9FFFFFFBFFFA;DF?EF>9.A@D-9;BFFD=BF?;B/9FFF?A9:.9/99.9..:9FFEFF
@M03896:38:000000000-B4D98:1:1108:19527:14470 2:N:0:170
CCTGTTTGCTCCCCACGCTTTCGCACCTGAGCGTCAGTCTTCGTCCAGGGGGCCGCCTTCGCCACCGGTATTCCTCCAGATCTCTACGCATTTCACCGCTACACCTGGAATTCTACCCCCCTCTACGAGACTCAAGCTTGCCAGTATCAGATGCAGTTCCCAGGTTGAGCCCGGGGATTTCACATCTGACTTAACAAACCGCCTGCGTGCGCTTTACGCCCAGTAATTCCGCTTAACGCTTGCACCCTCC
+
AAA1>FFBFFFFGGGG1AAAAB0B0EEE0BGHAEEEA2DGFHAGEEACG/A/AE>EEFGH/B?>EHA/>EFFGHHGFFGFHGGFFHHFEEGGHDBGG/>B>@?FGCF001GFGGBGGGHG@AEFDFF.<<<DC0C0<C0/<CG0::CC0;::00C::;CCHE0./0:/FFGE-9--;C/0;0C9/:;/9;B/B/B99FEF@@@BFF?-;9-9---/;9-@@?-:/9//BF/--99;B-=---9/;/B-9A
@M03896:38:000000000-B4D98:1:1108:11055:21620 2:N:0:170
CCTGTTTGCTCCCCACGCTTTCGCACCTGAGCGTCAGTCTTCGTCCAGGGGGCCGCCTTCGCCACCGGTATTCCTCCAGATCTCTACGCATTTCACCGCTACACCTGGAATTCTACCCCCCTCTACGAGACTCAAGCTTGCCAGTATCAGATGCAGCTCCCAGGTTGAGCCCGGGGATTTCACATCTGACTTAACAAACCGCCTGCGTGCGCTTTACGCCCAGTAATTCCGATTAACGCTTGCACCCTCC
+
ABBBAFFFFFFFGGGFAAAFAGEE?FGHFGHHGGEGGHHH5GDHFF?GHGAFEFGGGGGGEGDEEHEE>EFGHHHHHGHHHHHHHHHGGGDFHGHHHFCCDCGHHH20GHHHH@FFHHHGGGGGDFG<.EFHFCGBGGB/<GGBCGFGHHHHHHGH/GHHGE:C9B9/FGFEDG?-BDGGGFFFFFF//BF/FFFF/AEEAFFFEFB9;A@B;.ABFFFFFDEFFF/;BFFAADDFF?D..9.9BFFFFF
@M03896:38:000000000-B4D98:1:1109:7804:13655 2:N:0:170
CCTGTTTGCTCCCCACGCTTTCGCACCTCAGTGTCAGTATTAGTCCAGGTGGTCGCCTTCGCCACTGGTGTTCCTTCCTATATCTACGCATTTCACCGCTACACAGGAAATTCCACCACCCTCTACCATACTCTAGTCAGTCAGTTTTGAATGCAGTTCCCAGGTTGAGCCCGGGGATTTCACATCCAACTTAACAAACCACCTACGCGCGCTTTACGCCCAGTAATTCCGATTAACGCTTGCACCCT
+
ABBABFFFFFFFGGGGEEEAFGDEGGGHHHHHHHGGGHGGHFGHHFDGHHHGGFEFGGGHEEEEGHCB@FFEGHDGGHGHHHHHGHHFEFGGHHHHHFEGGCGHHECAHHGHHHGHGGHGGHHHHHHHHHHHHHFFGGFFGGGFFFHGHFHHHHGHFFHHHHBAC<0CFGHFDCC?CDHHHEFHHHH0GGHHGHFFCCGEGGGGGG9B?DAGBA.BF.DCFFFBBFBFFFFAAAAFF.;..99;9FDF
@M03896:38:000000000-B4D98:1:1109:21949:22406 2:N:0:170
CCTGTTTGATCCCCACGCTTTCGTGCCTCAGTGTCAATAACTATGTAGTAAGCTGCCTTCGCAATTGGTGTTCTATGTCATATCTAAGCATTTCACCGCTACATGACATATTCCGCTTACCTCCAGAGTATTCAAGATATATAGTATCAATGGCAGTTTCCAGGTTAAGCCTGAAGATTTCACCACTGACTTACTTACCCACCTACGCACCCTTTAAACCCAGTAAATCCGGATAACCCTTGCACCCTCC
+
BBBBBFFFFFFFGGGGFEEFFGEFFFHGHGHHHHHGGHHGFHHHHHGHGFGHGHFGHHHHEE?EEEDGEFGEHHHHHHGHHHHHHHHHHHHHHHHHHGGGGEHGGFFFGFHHHGHFGGGHHFHHFEGHGHHHBFFGFGHHGGHGHHHHHGGGBGHGHHHHHGB@@FGHFFGHEHFGHHHFH1FFGHH?BGHHFHFFFGGHHGGGHF.-ACCECF0GCGHCDE.C0;CHHH.-:CAB;/C?BFC009EEFD
@M03896:38:000000000-B4D98:1:1109:21962:22417 2:N:0:170
CCTGTTTGATCCCCACGCTTTCGTGCCTCAGTGTCAATAACTATGTAGTAAGCTGCCTTCGCAATTGGTGTTCTATGTCATATCTAAGCATTTCACCGCTACATGACATATTCCGCTTACCTCCAGAGTATTCAAGATATATAGTATCAATGGCAGTTTCCAGGTTAAGCCTGAAGATTTCACCACTGACTTACTTACCCACCTACGCACCCTTTAAACCCAGTAAATCCGGATAACCCTTGCACCCTCC
+
BBBBBFFFFFFFGGFGEFGCGGFFFFHHHHFGHHGHGHF3BGFHGHFGFAGGFGBGHHHGFEABEEFCGFEFFHHFGGHHGFHHHGFHHHGHHGFHHEEGGEGDGDFFHFHHHEFEGGGHHFHHEGHHHHFHFHFEDGHHGFHBHHGHDGFDBGFGCGFHFH2@<@FFBGHHHHCGHHHFG1FFGHHCB1FHDGGHFHCGHGGHHFGFFGGEAGFH0CC/AEHFH000;G:-.ADF;/;./9/9;/CFGD
@M03896:38:000000000-B4D98:1:1111:20596:3429 2:N:0:170
CCTGTTTGATCCCCACGCTTTCGCACATCAGCGTCAGTTACAGACCAGAAAGTCGCCTTCGCCACTGGTGTTCCTCCATATCTCTGCGCATTTCACCGCTACACATGGAATTCCACTTTCCTCTTCTGCACTCAAGTTTTCCAGTTTCCAATGACCCTCCACGGTTGAGCCGTGGGCTTTCACATCAGACTTAACAAACCGCCTACGCGCGCTTTACGCCCAATAATTCCGGATAACGCTTGCCACCTAC
+
ABBAAFFFFFFFGGGGGGEEGGFGGGEHHHHHGGGGEHHGFGFGGEGGHHFFGGEEEGGHCEFGGHFFDFHGHGGHGGGHHHHHHHHGFGGGHHGHHGGGFEGGGFFFGHHHHHFHGHHHHHHHHHHHGHHHF2@D2@>HHHHG2@GHHHDFFFDHHHHGFHD@<.>0FFF-<AAFGHHHFHDHHHC<;CGGCF00:CEGAABD.F.-9ABBC.AFF.A@DDE.999/FBF-.;9F/AD.;EAFFFFAFF
@M03896:38:000000000-B4D98:1:1111:20588:3455 2:N:0:170
CCTGTTTGATCCCCACGCTTTCGCACATCAGCGTCAGTTACAGACCAGAAAGTCGCCTTCGCCACTGGTGTTCCTCCATATCTCTGCGCATTTCACCGCTACACATGGAATTCCACTTTCCTCTTCTGCACTCCAGTTTTCCAGTTTCCAATGACCCTCCACGGTTGAGCCGTGCGCTTTCACATCAGACTTAAAAAACCGCCTACGCGCGCTTTACGCCCAATAATTCCGGATAACGCTTGCCACCTAC
+
ABAAAFFFFFFFGGGGEEEFFGEEEGEGHGFHEGEEBFGHFF3FGECBGHHBDDBEEEGHAEEEGGB25BGEGHHHGEFHHHHHH4BEEEEEHHHHHEEEEEFHHG3BFHHHGHGH?FHHHHHHGHHFGFGHF2@22@>GGH2@2>G@FGDHH1?GGHFGHH/-<<-0<>F-.<.<AFGECGGHGG000;CGCF0:0-ED?BGD.C.9;9-;-:?FF9A9B.EBB///;;/-..;/B.;..9:F/FFF//
@M03896:38:000000000-B4D98:1:1111:11327:19308 2:N:0:170
CCTGTTTGCTCCCCACGCTTTCGCACCTGAGCGTCAGTCTTCGTCCAGGGGGCCGCCTTCGCCACCGGTATTCCTCCAGATCTCTACGCATTTCACCGCTACACCTGGAATTCTACCCCCCTCTACGAGACTCCAGCTTGCCAGTATCAGATGCAGTTCCCAGGTTGAGCCCGGGGATTTCACATCTGACTTAACAAACCGCCTGCGTGCGCTTTACGCCCAGTAATTCCGATTAACGCCTGCACCCTCC
+
ABCBAFFFFFFFGGGGFEAFFGEEFGGGGGFGFGEFEHHHHHHHGE1BGDEEEEEGGGGHBEEGGHEEEEGHHHHHGHHHHGHHHHHGFEFGHHGHHFDGGCFHHHHFCGHHHHHFHHHGGGGHFFFA<A<GF/C<CCF/<GD:0;;C;CCFFHEFGCHHHH0;/9;:9;FEADAB?DBFGGGGFFF/BBFFFFFF/FEFFFFFFF@;DDB@@.AFFADDFDEF/BF9FFF.;9;9B.;-:A.;/BDEFF
@M03896:38:000000000-B4D98:1:1111:17939:23190 2:N:0:170
CCTGTTTGATCCCCACGCTTTCGCACATCAGCGTCAGTTACAGACCAGAAAGTCGCCTTCGCCACTGCTGTTCCTCCATATCTCTGCGCATTTCACCGCTACACATGGAATTCCACTTTCCTCTTCTGCACTCCAGTTCTCCAGTTTCCAATGACCCTCCACGGTTGAGCCGCGGGCTTTCACATCACACTTAAAAAACCGCCTACGCGCGCTTTACGCCCACTACTTCCGCATAACACTTGCCACCTAC
+
AAA>AFFC@DFFGECFGEE2FGEGDEFGCA33AEE2EGGHHHH5BF2A133FGFBEFGEF1A1AEFG35@@B@DFFF2DDFGFGFBFEEEEFHHHHGEEEEC3F3GB03FGHFHFFHHHFHFF?GGD1??F?001?@F2@FHD<2@GG>G2F11F<FGHD0F/<>.>0<1F--<-:@@.;BB9;FC00;;9B00=00:;A?B?DDFA>?==;-.;BB99;-A.;////FF..-9.9//;////9/;;9/9
@M03896:38:000000000-B4D98:1:1111:17958:23196 2:N:0:170
CCTGTTTGATCCCCACGCTTTCGCACATCAGCGTCAGTTACAGACCAGAAAGTCGCCTTCGCCACTGGTGTTCCTCCATATCTCTGCGCATTTCACCGCTACACATGGAATTCCACTTTCCTCTTCTGCACTCAAGTTTTCCAGTTTCCAATGACCCTCCACGGTTGAGCCGTGGGCTTTCACATCAGACTTAAAAAACCGCCTACGCGCGCTTTACGCCCAATAATTCCGGATAACGCTTGCCACCTAC
+
CCCCCFFFFFFFGGGGGGGFFGEGGGGHHHHHGGGGFHHHHHFFHEGGHHFCGFBEEGGHGEGGGHFFFGHGHHHHHHHGHHHHHFHGGEFGHHHHHFGGGEFGHHFCGHHHHHGHHGHHHHHHHHHFHGGHFBBF>@HHHGGDFFHHHFFGF1FHHGHGHHD@FF->FFF<CD-@ECGHHEFGHHC::;GGGG00;CDDGFGGGF9;CB@B9D?FF..@DFE/BFBFFF/-9;AFBAD?AEEFBFF?/B
@M03896:38:000000000-B4D98:1:1111:12245:26079 2:N:0:170
CCTGTTTGCTCCCCACGCTTTCGCACCTGAGCGTCAGTCTTCGTCCAGGGCGCCGCCTTCGCCACCGGTATTCCTCCAGATCTCTACGCATTTCACCGCTACACCTGGAATTCTACCCCCCTCTACGAGACTCAAGCTTGCCAGTATCAGATGCAGTTCCCAGGTTGAGCCCGGGGATTTCACATCTCACTTAACAAACCGCCTGCGCGCGCTTTACGCCCAGTACTTCCGATTAACGCTCGCACCCTCC
+
AAA>AFFFFFFFGGGGEEEAFGEGGGGGFACBEEEFGHHF5FAFEF1AB11AEE>EEGGH1EEEGH1/>EFGFHHHGGCDGHGGFHHFEE?EGHFHH?BDGCFFGHB0<GGFHFHFFHHGGGFHFG<...><10/0<<0<CGG00<=D0<0;000:CCGHHHB.:0//:CBE----@./0;FFFGF;0;;FBBFB/;.:ABAFD.9;-99;;-99/F..-@A.9:/9/;BA.;.9//.-..9;-;=..;D
@M03896:38:000000000-B4D98:1:1111:12259:26095 2:N:0:170
CCTGTTTGCTCCCCACGCTTTCGCACCTGAGCGTCAGTCTTCGTCCAGGGGGCCGCCTTCGCCACCGGTATTCCTCCAGATCTCTACGCATTTCACCGCTACACCTGGAATTCTACCCCCCTCTACGAGACTCAAGCTTGCCCGTATCAGATGCAGTTCCCAGGTTGCGCCCGGGGATTTCACATCTGACTTAACAAACCGCCTGCGTGCGCTTTACGCCCACCACTTCCGCTTAACGCTTGCACCCTCC
+
ABBAAFFFFFFFGGGGEEEFFGEFEGGGFGGFAEEEE5FGEHGHGEEFFE?EAE>EFGGHFEGGGHE>EEGHHHHHF?FGHGHHHDGGGEFGFGHHHACDDC?GHGF?GFGFGFGGHHHGGGGHGHF..<CGC0<<=C<<<G0:--;;;0;GGCHGC:GHGG0./99.:;DC@@;?-9;FFFFBFFF/BFFFF/FFEFFF-;;A.A-9;;-;-.;BFAAB@.....:;BF.;9..;BDF.;.99;BDFFD
@M03896:38:000000000-B4D98:1:1112:26707:9190 2:N:0:170
CCTGTTTGATCCCCACGCTTTCGCACATCAGCGTCAGTTACAGACCAGAAAGTCGCCTTCGCCACTGGTGTTCCTCCATATCTCTGCGCATTTCACCGCTACACATGGAATTCCACTTTCCTCTTCTGCACTCAAGTTTTCCAGTTTCCAATGACCCTCCACGGTTGAGCCGTGGGCTTTCACATCAGACTTAAAAAACCGCCTACGCGCGCTTTACGCCCAATAATTCCGGATAACGCTTGCCACCTACG
+
BBBBBFFFFFFFGGFGGFEFGGGGGGFHGFGHGEGGGHHHHHHHHHHHHFHGGGEGGGGHHGGFGHGFEFGGHHHHHGHHHHHHHFHGGGGGHHGHHGEGFCFHGHFGGGHHGHFHHHHHHHHHHHHHHHHHHF<<@GHHHHHHFFHGHFFHHDGHHHHGHHGCF<-0FFHG<C-CFHHHFBGGHHF00CFFHGCGFCDGGAFGGGDDGGAFF;EFF?DDFFE.BBBBFFBFDDFFFDFAA.;9BFFFFF.
@M03896:38:000000000-B4D98:1:1112:26689:9191 2:N:0:170
CCTGTTTGATCCCCACGCTTTCGCACCTCAGCGTCAGTTACAGACCAGAAAGCCGCCTTCGCCACTGGTGTTCCTCCATATCTCTGCGCATTTCACCGCTACACATGGAATTCCACTTTCCTCTTCTGCACTCACGCTTTCCAGTTTCCAATGCCCCTCCACGTTTGACCCGTGGGCTTTCACATCACCCTTAAAAAACCGCCTACGCGCGCTTTACGCCCAATAATTCCGGCTCACGCTTGCCACCTAC
+
AAB>AFF45BDFGGCFEEEFFGBE?E2BFFBB2BEEAGBFG535BAGBGF333BAAEEEG1BEE>B3BB?FEFFFHH24FFGHHH4B>EEFGFG4BG?>E><BG33B0B?FFFG2BF1DGGGHHDGG1FFGGHH1?0//<FG?1?1GFGF1<<1?GCC>C0F<<<<.00<<-<.--.;GGGCGC0C00/;:CG0009-;::?BGDF9;-@9;@.AFF;A?BD..9//;BF/9-;.;BEF.9A.;;FFFBF
@M03896:38:000000000-B4D98:1:1113:7183:4706 2:N:0:170
CCTGTTTGATCCCCACGCTTTCGCACATCAGCGTCAGTTACAGACCAGAAAGTCGCCTTCGCCACTGGTGTTCCTCCATATCTCTGCGCATTTCACCGCTACACATGGAATTCCACTTTCCTCTTCTGCACTCAAGTTTTCCAGTTTCCAATGACCCTCCACGGTTGAGCCGTGGGCTTTCACATCAGACTTAAAAAACCGCCTACGCGCGCTTTACGCCCACTAATTCCGGATAACGCTTGCCACCTAC
+
BBBBAFFF5FFFGGGGGFGFGGDEAF2FHHHGEFEEEHH5EFDFGEHHHHHFGGBEEFGHFEEAFGEEFGHGHHHHHFFGHHHHHFHGGEEFHGFHHGEEEEBGFGFGFFGHGGGEFEHHHHHHHHHHHEHHFH22>@FHGHGG2FDHHHHGC1FHFHHD<G?-F<-0<FB-<A@DEHHCGBGFGH00<;CFG0:0;CDDGC?DGB???@;=9.A/;A.@DDEFFF9FF9F-;99BF.99AFAF9BAFFB
@M03896:38:000000000-B4D98:1:1113:26868:8324 2:N:0:170
CCTGTTTGCTCCCCACGCTTTCGCACCTGAGCGTCAGTCTTCGTCCAGGGGGCCGCCTTCGCCACCGGTATTCCTCCAGATCTCTACGCATTTCACCGCTACACCTGGAATTCTACCCCCCTCTACGAGACTCAAGCTTGCCAGTATCAGATGCAGTTCCCAGGTTGAGCCCGGGGATTTCACATCTGACTTAACAAACCGCCTGCGTGCGCTTTACGCCCAGTAATTCCGATTAACGCTTGCACCCTCC
+
BBBBBFFFFFFFGGGGEEEAFGEFGGGGFBGGFEEFEGGHFHHHGGDGHEGGEGEFGEFHFEGEGH?EEECGFHGGHFGHHHHHFHHGGEEEHFFHHDDGFCDHHHCCGFHHFGHHGHHGGGDFBFCC<AEHHGFBDGDCEHH0CFFHH0FGHGFHCCGGH00;;99;/CFG-B9B?ABFFBBFFF/9BFFFFBFFFAEFFAAFFFC9DDFFAA.;:.;-@D999/:/9BF..AAB;A9:A.9;BFDEF?
@M03896:38:000000000-B4D98:1:1113:26874:8341 2:N:0:170
CCTGTTTGCTCCCCACGCTTTCGCACCTGAGCGTCAGTCTTCGTCCAGGGGGCCGCCTTCGCCACCGGTATTCCTCCAGATCTCTACGCATTTCACCGCTACACCTGGAATTCTACCCCCCTCTACGAGACTCAAGCTTGCCAGTATCAGATGCAGTTCCCAGGTTGAGCCCGGGGATTTCACATCTGACTTAACAAACCGCCTGCGTGCGCTTTACGCCCAGTAATTCCGATTAACGCTTGCACCCTCC
+
ABBAAFFFFFFFGGGGGEFFGGEEFGGHBGGFEEEEGHGHFHGHGGGHHGCFEEEEGGGHCEGGGHEEEEGHHHHHHGFGHHHHHHHFEEEGFHHGHACGGCBHHHFCGFHHGHHHHHHGGGGHFHFA.CEHCG/<<CD<CGD0CCGCC;CGHEFBCCGHHHB::9:BCFFG?A-9?EFGFFFGFFF/BFFFFBBF/9EFAFFFFFFA?DAD@.AFF.:ADFF9BB/FFFFDA.A/B9@9.AA9BBDEFF
@M03896:38:000000000-B4D98:1:1114:24390:10204 2:N:0:170
CCTGTTTGCTCCCCACGCTTTCGCACCTGAGCGTCAGTCTTCGTCCAGGGGGCCGCCTTCGCCACCGGTATTCCTCCAGATCTCTACGCATTTCACCGCTACACCTGGAATTCTACCCCCCTCTACGAGACTCAAGCTTGCCAGTATCAGATGCAGTTCCCAGGTTGAGCCCGGGGATTTCACATCTGACTTAACAAACCGCCTGCGTGCGCTTTACGCCCAGTAATTCCGATTAACGCTTGCACCCTCC
+
ABBBBFFFFFFFGGGGEFEFFGEFGGGHGGHHGGGGGHHHHHHHGGGHHGEGEEEGGGGHGEFGGHEEEEGHHHHHHGHGGHHHHHHGGEEGHHHHHDBCDCGHHHFFGHHHGHHHHHHGGGGHHHGF>DEHF0CDGHF<GHHC:CGGHGHHHCHC<GGGHHFACBBBGGGGGGABGGBBFBFFFFFBFFFFFEFFBAEFFFFFFFFADFFFFDEBBED@CFF9BBFFFFFFDFFFF.B.:?ABBFF?EF
@M03896:38:000000000-B4D98:1:1114:13944:13363 2:N:0:170
CCTGTTTGCTCCCCACGCTTTCGCACCTCAGTGTCAGTATCAGTCCAGGTGGTCGCCTTCGCCACTGGTGTTCCTTCCTATATCTACGCATTTCACCGCTACACAGGAAATTCCACCACCCTCTACCGTACTCTAGCTCAGTAGTTTTGGATGCAGTTCCCAGGTTGAGCCCGGGGATTTCACATCCAACTTGCTGAACCACCTACGCGCGCTTTACGCCCAGTAATTCCGATTAACGCTTGCACCCTTC
+
ABBAAFFFFFFFGGGGGFEFFGEEEGGHHGHHHHGFHHFHHGHHHFFHHGHFEFEEGGGHFEGFGHGGGGHEHHGHHGHHHHHGGHHFFEGGFHHHHFEGGCGHH0?GHHGHHHGFHEHGGHHHGHH??CCHHBDFGHG@22@FDFGHHGFHHGHFFGGGGHHAGG0>CFHGA@-@FAHHHGHFHHH0GHHHCGF0BFBFGGGGGGG?CCCBBD.FFEA=BD.:9/BFFFFBDADBBFF..:99;BDEFF
@M03896:38:000000000-B4D98:1:1114:18777:14170 2:N:0:170
CCTGTTTGCTCCCCACGCTTTCGCACCTGAGCGTCAGTCTTCGTCCAGGGGGCCGCCTTCGCCACCGGTATTCCTCCAGATCTCTACGCATTTCACCGCTACACCTGGAATTCTACCCCCCTCTACGAGACTCAAGCTTGCCAGTATCAGATGCAGTTCCCAGGTTGAGCCCGGGGATTTCACATCTGACTTAACAAACCGCCTGCGTGCGCTTTACGCCCAGTACTTCCGATTAACGCCTGCACCCTCC
+
AABAAFFFFFFFGGGGFEFFFGGFEGGGFBGGEGEEGHGHHHHHEEEGHDCFEEEGGGGHFEGGGHEEEFGHHHHHHFHHHHHHHHHGGFFGHHHHHDCFGCGHHHFGHHHHHHHFHHHGGGGHHHFC>CCGF0GDGHB<CGGCGCGHFB:CGGGGGGGHHHBCC9/CFGGGA?B-D?FFGFGFFFF;BFFFFBFFFFEFFFFFFFFFFFFFFD.:;;ABDDFBF//;BFAD.9.BB.@-9.:;;;DEFF
@M03896:38:000000000-B4D98:1:1114:18792:14183 2:N:0:170
CCTGTTTGCTCCCCACGCTTTCGCACCTGAGCGTCAGTCTTCGTCCAGGGGGCCGCCTTCGCCACCGGTATTCCTCCAGATCTCTACGCATTTCACCGCTACACCTGGAATTCTACCCCCCTCTACGAGACTCAAGCTTGCCAGTATCAGATGCAGTTCCCAGGTTGAGCCCGGGGATTTCACATCTGACTTAACAAACCGCCTGCGTGCGCTTTACGCCCAGTAATTCCGATTAACGCTTGCACCCTCC
+
AAAAAFFFFFDCFGGGFFFFFGEFFGGHGHHHGGFGGHGHHHHHGGGHHG?EEFGGGGGHHEGGGHGEEGGHHHHHHHHGHHHHHHHGGEFGHHHHHDCDFCGGHHHGFHHHHHHHHHHGGGGHHHEA<?CGF<G<GHFCCGGC:<GHHHGHHFHGGHHGHHFE:9;;BFFGGFFCGDFGGBFFFFF;BFFFFBBFFFFFFFFFFFFDFD-@CDEFFEDADDEBF/BFFFFFAD?BFDF.:.:;BFDFFF
@M03896:38:000000000-B4D98:1:1114:10862:21759 2:N:0:170
CCTGTTTGATCCCCACGCTTTCGCACATCAGCGTCAGTTACAGACCAGAAAGTCGCCTTCGCCACTGGTGTTCCTCCATATCTCTGCGCATTTCACCGCTACACATGGAATTCCACTTTCCTCTTCTGCACTCAAGTTTTCCAGTTTCCAATGACCCTCCACGGTTGAGCCGTGGGCTTTCACATCAGACTTAAAAAACCGCCTACGCGCGCTTTACGCCCAATAATTCCGGATAACGCTTGCCACCTAC
+
BCCBBFFFFFFFGGGGGGGGGGGGGGGHHGHHGGGGGHHHFHHHHEGHHHGFHGEFGGGHHEGGGHGFGHHGHHHHHFHHHHHHFFGEGGGGHHGHHGGGGCHHHHHGGHHHHHEFHHHHHHHHHHHHHHHHF2FGFGHHHHGH2GHHGHHHFHHGHHHGHHGCF<<>1FGCAGCGGHHHHFHHFGG00CGCC;C0CCGDACDGGFEFACCFFF?FFAD@@F.:BFFFFFF-AAAFF?C?AEFFBFFFFF
@M03896:38:000000000-B4D98:1:1114:10847:21768 2:N:0:170
CCTGTTTGATCCCCACGCTTTCGCACATCAGCGTCAGTTACAGACCAGAAAGTCGCCTTCGCCACTGGTGTTCCTCCATATCTCTGCGCATTTCACCGCTACACATGGAATTCCACTTTCCTCTTCTGCACTCAAGTTTTCCAGTTTCCAATGACCCTCCACGGTTGAGCCGTGGGCTTTCACATCAGACTTAAAAAACCGCCTACGCGCGCTTTACGCCCAATACTTCCGGATACCGCTTGCCACCTAC
+
BBBBBFFFFFFFGGGGGFEFGGGGFGEHHFGGEGEEGHGFGHHHHEBFHFFFGGEFGGGHFEGEGHHGGHHGHHHHHGFHHHHHHBGEFEFGHHFGHFEGFFGHHHHFGHHGHHBFGFGHHHHHHHHDFHGHF22D@@GHHHHFDFGHHFHHBFGFHHHGFHGFFF-0>FC@A@@DGHHHHGHFFHH;CCGH0;C00;CDAADGGGGGFCABFF.BF.9@@A?B//;BFFF;..A/;9B-;.AF9/FFFF
@M03896:38:000000000-B4D98:1:2101:16695:26461 2:N:0:170
CCTGTTTGCTCCCCACGCTTTCGCGCTTCAGCGTCAGTATCTGTCCAGTGAGCTGACTTCTCCATCGGCATTCCTACAAATATCTACGAATTTCACCTCTACACTTGTAGTTCCGCCCACCTCTCCAGTACTCTAGAAAAGCAGTTTCCAACGCAATACGGAGTTGAGCCCCGCATTTTCACATCAGACTTTCTTTTCCACCTAGACGCGCTTTACGCCCAATAAATCCGGATAACCCTTCCGACATACGT
+
>AAAAFFBFFFFGGGGAEEFFGEEAFFGGHHHGFEGFGFGHHGHHFFGDC5FGGFHGHHHFHGGGHEEEEEHHHBGFFGHHHHHHGHGDHGHHHGHHHHHGFFGHGFFGFGGGF?EEGGGGFHHHHDC?GGHHFHG3?2FFGFCDGHGHGFHDAAC/GH/.>A<<=B<FGGG@D-AFFGHHCGGHF:B;/:CH0CCGHHHCFGGEFF.@-;-9.;C.9-;AAB/;/BFF.-;.9BB/99/.;..99ABF./
@M03896:38:000000000-B4D98:1:2102:16041:4029 2:N:0:170
CCTGTTTGCTCCCCACGCTATCGCACCTGCGCGTCAGTTATCGTCCATGGCGCCGCCTTCGCCACCGCAACTCCTCCCGTTCTCTACGCATTTCACCTCTACACCTGGAATTCTACCCCCCTCCTCGAACCCCATGCACGCCAGCTTCAGTTGCCGTTCCCACCTCGTGCCCCCGCATCTCACATCTCACTTCACACACCTCCTACCTGCGCCGTACGCCCAGTATTTCCGATACACCCTCCCACCCTCC
+
>A111@D1B3@BF111AAAA00A0A0000000/AA//22222FFGE/210BE//>/>E/1/////>///>/>11100/>/0B/B2FF/E///B22211BGDB1<FH000111?>D>10/</<..0<..00<...///00.<;.-.0::000;0;0-:;/C0;..9.9....;9-?--:-;/9///9/9/;9//;;//--;/--;//:/;;----9-9---;-9/////9:-----9B/9-----;-;---
@M03896:38:000000000-B4D98:1:2102:16030:4045 2:N:0:170
CCTGTTTACTCCACACGCTTTCGCACCTGGGCGTCAATCCTCGTCCAGGCCTCCCCCTTCGCCACCGGCACGCCTCCAGTCCTCTACGCGTTTCCCCGCGACACCTGGATTTCTACCCCCCTCTACGCGACTCAACCCTACCCCTATCAGATGCAGTTCCCACCTTCCACCCAGGCATTTCACATCCGACTTAACAAACCGCCTTCGTCCCCTTCAAGCCCCCACATTCCGCTCACCTCACCCACCCTCC
+
>111>B3313B111AE1A100A00AAA0A0B00AE//AD01AEAAB/10//BB//AA/B0/?>>EG///////?B??0121B>B>BBF/////1BF</></>/AF0000111?11<D<.-<-C/0D.---::AB//9..9;...9.090000090000;CFF...0///9-9-----//9;/;;/9/--@@?B///9;-;-;---/-----;---9/9/9--9-;-:/;//---;/:/;/----:9;A;:
@M03896:38:000000000-B4D98:1:2102:10911:13196 2:N:0:170
CCTGTTTGATCCCCACGCTTTCGCACATCAGCGTCAGTTACAGACCAGAAAGTCGCCTTCGCCACTGGTGTTCCTCCATATCTCTGCGCATTTCACCGCTACACATGGAATTCCACTTTCCTCTTCTGCACTCAAGTTTTCCAGTTTCCAATGACCCTCCCCGGTTGAGCCCTGGGCTTTCACATCAGACTTAAAAAACCGCCTACTCGCGCTTTACGCCCAATAATTCCTCATCACGCTTGCCCCCTCC
+
ABBAAFFCFFFFGGGGEEEFFG?EEGEHHHHHGGGGGHFGGGDBGGHGHHBADDBEEFGHAEEAEEEGGFGEHHHHHBFGHHHHHBF>EEEFHHHHHEEFG@GHGFFFGFGHHFFGG?GFGHHHHHHFFFGHF2@<2@>GGH2>>@GFHFHH1GHFGHHG/?<><.-01<G./...CGHGHGH0GGC0;:CG:::;0-;D-;@D9C09.9:A@.9/B.9-;A.://9BBF9/://9B.F...AB/;=-.;
@M03896:38:000000000-B4D98:1:2102:10908:13217 2:N:0:170
CCTGTTTGATCCCCACGCTTTCGCACATCAGCGTCAGTTACAGACCAGAAAGTCGCCTTCGCCACTGGTGTTCCTCCATATCTCTGCGCATTTCACCGCTACACATGGAATTCCACTTTCCTCTTCTGCACTCAAGTTTTCCAGTTTCCAATGACCCTCCACGGTTGAGCCGTGGGCTTTCACATCAGACTTAAAAAACCGCCTACGCGCGCTTTACTCCCACTACTTCCGGATAACGCTTGCCACCTAC
+
ABBAAFFFFFFFGGGGGGEFGGGGEGGHHHHHGGFGGHHHHHFFHHFHHHFFGFBEGGGHHFGGGHEGFGGEHHHHHGEHHHFHGGGEGGGGHHHHHEEGGEGGHFGFEGFHHHHFGGHHHHHHHHG3FHHHFGFFDHFHHHHD2FHHHHGHFBGHGHHGFH/-<<<<GFH@<C@-EHHCDFGHHHB0:CGHFGGCHCFFDDAAEG:D-A@B>AEFF/;;EF?FF/9:/B.:.;.:BA-:..9:/BF?/;
@M03896:38:000000000-B4D98:1:2102:10934:13217 2:N:0:170
CCTGTTTGATCCCCACGCTTTCGCACATCAGCGTCAGTTACAGACCAGAAAGTCGCCTTCGCCACTGGTGTTCCTCCATATCTCTGCGCATTTCACCGCTACACATGGAATTCCACTTTCCTCTTCTGCACTCAAGTTTTCCAGTTTCCAATGACCCTCCCCGGTTGAGCCGTGGGCTTTCACATCAGACTTAAAAAACCGCCTACGCGCGCTTTACGCCCACTACTTCCTGATAACGCTTGCCACCTAC
+
BBBBBFFFFFFFGGGFGGGFGGEGEFGHHHHHGGGGDHGHFHHCGFGFHH3FGFEEGGGHEEEEGHEGFGGEGHHHGCGHHHHHHFG/EEGGHHHHHEEGECHGHHGFFGGHHHHHFFHHHHHHGGHFGGFGHHFDGGHHHHDG2FGGGHDGF1FGGHHG/C-<><-<>FC<<A@-EGEHHHHHHHE0:::G0:C009AECACGGF.ABC-@BA.BF.:9B?.;:/9FFB//;9/9B.-.99./9BFFBF
@M03896:38:000000000-B4D98:1:2102:10920:13234 2:N:0:170
CCTGTTTGATCCCCACGCTTTCGCACATCAGCGTCAGTTACAGACCAGAAAGTCGCCTTCGCCACTGGTGTTCCTCCATATCTCTGCGCATTTCACCGCTACACATGGAATTCCACTTTCCTCTTCTGCACTCAAGTTTTCCAGTTTCCAATGACCCTCCACGGTTGAGCCGTGGGCTTTCACATCAGACTTAAAACACCGCCTCCGCGCGCTTTACGCCCACTAATTCCGGATCACGCTTGCCACCTCCG
+
AAAABFFCFFFFGFFGCEEEFGEGEGGGHHFG?EEEEGGHHHCHHHEGGE33FFAEEEGH1EEAEGBEBBGEHHFHHGGHHHHHHGGFGGGEHHGHGEEGGEGFHHGEF3FGHHFGFFHHFHHHGHHFFFHHF?FDGBHGGHHB2@FGHHGDGGHBGGGGBG/<F<-0<<G<<<<<EHEFDBGGGHE00CFGFCCG0;GE:;CF.;.;-;-D-9A/BEBDFFEF//:B/B/-99-;9:;.9.;::FF..99
@M03896:38:000000000-B4D98:1:2102:22949:24600 2:N:0:170
CCTGTTTGCTCCCCACGCTTTCGCACCTGAGCGTCAGTCTTCGTCCAGGGGGCCGCCTTCGCCACCGGTATTCCTCCAGATCTCTACGCATTTCACCGCTACACCTGGAATTCTACCCCCCTCTACGAGACTCAAGCTTGCCAGTATCAGATGCAGTTCCCAGGTTGAGCCCGGGGATTTCACATCTGACTTAACAAACCGCCTGCGTGCGCTTTACGCCCAGCAATTCCGATTAACGCCTGCACCCTCC
+
ABBAAFFFFFFFGGGGAEEFFGGEGGGGFCCGEEEGGHHFHHGHGEEEBEEGEE0EEGGH1EDGGHD/EEFHGHHHH?FFGFDGHHHGGEEGFHGHHGDGC@FGHHF0GGHHHHFGGHHGGGGHHGGA.AEHHGH<GH0<CG0:0;;GHGHGFCGGGHHHCG0./:99/FGGCA?BADFGGBFBFFF;BF/9BFBFFFFE->-AFF999A9;-;9FF;D@FD?..B9BFF/;...BF.--;;9;:/AEFF
@M03896:38:000000000-B4D98:1:2102:22969:24604 2:N:0:170
CCTGTTTGCTCCCCACGCTTTCGCACCTGAGCGTCAGTCTTCGTCCAGGGGGCCGCCTTCGCCACCGGTATTCCTCCAGATCTCTACGCATTTCACCGCTACACCTGGAATTCTACCCCCCTCTACGAGACTCAAGCTTGCCAGTATCAGATGCAGTTCCCAGGTTGAGCCCGGGGATTTCACATCTGACTTAACAAACCGCCTGCGTGCGCTTTACGCCCAGTAATTCCGATTAACGCTTGCACCCTCCG
+
AAAAAFFFFFFFGGGGEEEFFGAEEGGHFFFHGGEEBGHHHHHHGDEHFEFCAE@EEFGHEEEEGHE>>EFGHGFHGFFHHHHHHHHFGFGDHG2GHABCFCFGHCB??CHGGGHGHHHGGGGHGGGDADDHHGG<<G0/CGF00;CCG0;GFCG;;CGHHH0:/9;/BFFG-@-999BFF0C0;BF//BFF/;BB9.AEAFCF.A-;.:@;;.A/B.;9BA./9B/BFFFDA.:FFDF.9AA;BFFFFF.
@M03896:38:000000000-B4D98:1:2102:22947:24625 2:N:0:170
CCTGTTTGCTCCCCACGCTTTCGCACCTGAGCGTCAGTCTTCGTCCAGGGGGCCGCCTTCGCCACCGGTATTCCTCCAGATCTCTACGCATTTCACCGCTACACCTGGAATTCTACCCCCCTCTACGAGACTCAAGCTTGCCAGTATCAGATGCAGTTCCCAGGTTGAGCCCGGGGATTTCACATCTGACTTAACAAACCGCCTGCGTGCGCTTTACGCCCAGTAATTCCGATTAACGCTTGCACCCTCCG
+
BBBBBFFFFFFFGGFEEFFFGGFEDEGHFFHHGGFGGHHHGHHHGEDGGDECEEEEEGGHEEDGGHD>EGGHHHGHGGHHHHFHHHHGGEEGHHGHHFCGF@DGHHFFGHHHHGHFHHHGDGGHFHGDC?EHFHHFHHDCGGH::CCCG0CGH0CC;GGHFHG.:9;BFGFE?AAA?DGGGGGGFFF/;FFFF/FBFFEEBDCDEFDAA9@@:;EBF99;BA.//BFFFF/.;.:/9AB.;AAB:BD.;D;
@M03896:38:000000000-B4D98:1:2102:22966:24630 2:N:0:170
CCTGTTTGCTCCCCACGCTTTCGCACCTGAGCGTCAGTCTTCGTCCAGGGGGCCGCCTTCGCCACCGGTATTCCTCCAGATCTCTACGCATTTCCCCGCTACACCTGGAATTCTACCCCCCTCTACGAGACTCACGCTTGCCAGTCTCAGATGCAGTTCCCAGGTTGAGCCCGGGGATTTCACATCTGACTTCACAAACCGCCTGCGTGCGCTTTACGCCCACCAATACCGTTTAACTCTTACACCCTCC
+
BBBBBFFFFDFFGGGG?EECFG?EEGGHF3GFEAEEEFGHFGGHEF1GHG0EAE0EGGGHHGG1EG1>>EFGHHGHHFHEFFGFHGHFEEEGFH2BG/>B?BDGHF<<0<<1FFFDGHGGCDDC1FFAAE.DCG/.<EF..;;0:0;C00000:00;:CFF00.;;/9/CCEB?--BFFFFFF/;9B/;99///;;B9;E;BBDEF-9.:--;D?F/9.;@9..9.//99;.;/9;F/;;//9/;;A..9
@M03896:38:000000000-B4D98:1:2104:20374:11686 2:N:0:170
CCTGTTTGCTCCCCACGCTTTCGCACCTCAGTGTCAGTATCAGTCCAGGTGGTCGCCTTCGCCACTGCTGTTCCTTCCTATATCTACGCATTTCACCGCTACACAGGAAATTCCACCACCCTCTACCGTCCTCTAGCTCAGTAGTTTTGGATGCAGTTCCCAGGTTGAGCCCGGGGATTTCACATCCAACTTGCTGAACCACCTACGCGCGCTTTACGCCCAGTAATTCCGCTTAACGCTTGCACCCTTCG
+
ABBABFFCFFFFFEBEEEE2FG?EEFEEH3FGFHHHHH5ADFGFFC53FG3AEFEAEEEH1EABEHF353@BFGBGHEH5F3FGGHH1>EEEHFHHH1EEGC3FDF/C?FGHHHEBGEHEECCFF3F<//??FD22@F@@22@@2@F<F/1FGF1FGGHHFHHEF100<CC>>-<-;C:GFBCCGHH0CG/00CC00:CAFEG?FF.-9:BF-;.:;..-9..///9;BF/.:;9:/;B....;/:A9BB.
@M03896:38:000000000-B4D98:1:2104:20356:11686 2:N:0:170
CCTGTTTGCTCCCCACGCTTTCGCACCTCAGTGTCAGTATCAGTCCAGGTGGTCGCCTTCGCCACTGGTGTTCCTTCCTATATCTACGCATTTCACCGCTACACAGGAAATTCCACCACCCTCTACCGTACTCTAGCTCAGTAGTTTTGGATGCAGTTCCCAGGTTGAGCCCGGGGATTTCACATCCAACTTGCTGAACCACCTACGCGCGCTTTACGCCCAGTAATTCCGATTAACGCCTGCACCCTTCG
+
ABBAAFFFFFFFFGGFEEEFGGEEEGGHHGHHHHHHHHDGGHGHHGFGHHGGGFEEGGGHHGGGGHFGFHHEHHHHHFHHFHHHHHHFFFGGHHHHHGFGGCFHHHAGHHHHHHGGHHHGGHHHGGHDFHFHHHF@FHGFCFDFDHGHF?FGGHHHGFGHHHHEFD0>GHGG<C?C-CGHGEHHHHH0GHHFCGFGBFFGGGGGEGDFBCFB>.AFF.:9BD.:F/;FFF9DDAABFA;-;.9/:FFFBF.
@M03896:38:000000000-B4D98:1:2104:14658:14684 2:N:0:170
CCTGTTTGATCCCCACGCTTTCGCACATCAGCGTCAGTTACAGACCAGAAAGTCGCCTTCGCCACTGGTGTTCCTCCATATCTCTGCGCATTTCACCGCTACACATGGAATTCCACTTTCCTCTTCTGCACTCAAGTTTTCCAGTTTCCAATGACCCTCCACGGTTGAGCCGTGGGCTTTCACATCACACTTAAAAAACCGCCTACGCGCCCTTTCCCCCCAATAATTCCTGATAACACACTCCACCCAC
+
AAAAAFFFFFFFGGGGFGEFGGEEEGGHHHCG?EEGDGGFDD3FGE2GGFHFGFAEEEGHFEG1EHB2@BGEGHHHHGFGFHHHH4GEFEFGHHHHH>EE?EHHFFGGBFGFGFBF?FGFFHHHHHF3BFGHGF222@@DFGD2>FGGGF@G11?GFGGGFHF-><-0<><-<<<-EGHCHBD0CGC0:CCGC0;00;CD-@?..B99-9-;-/9/9/.:D-..;//;BBF/B/B/B//../;B9FA..;
@M03896:38:000000000-B4D98:1:2104:14645:14706 2:N:0:170
CCTGTTTGATCCCCACGCTTTCGCACATCAGCGTCAGTTACAGACCAGAAAGTCGCCTTCGCCACTGGTGTTCCTCCATATCTCTGCGCATTTCACCGCTACACATGGAATTCCACTTTCCTCTTCTGCACTCAAGTTTTCCAGTTTCCAATGACCCTCCACGGTTGAGCCGTGGGCTTTCACATCACACTTAAAAAACCGCCTACGCGCGCTTTACGCCCAATCATTCCTGATAACGCTTGCCCCCTAC
+
AAAAAFFFFFFFGFFEAEE2FGGFGGGHHGHHGGGGGHGHFFBFGG2CG3GFGFBEEGGHAEEEGFF2@BBEGHHHFEFHHHHHGFGEEEFGHHDHH>EFEC3FGHF2BFFGHHFGFGHHHFHHHHHDGBFGHFC2@@@FGG@22GGHHH2G<1?GGGHF0FE-<.-<<FG-<<--C<CCH0=;GHC0:;C:<00;0:DG-BFGDF;@-?=99.ABBEA=DD.B/;FFFB/////9;.@...9:/9;=9F
@M03896:38:000000000-B4D98:1:2104:14663:14707 2:N:0:170
CCTGTTTGATCCCCACGCTTTCGCACATCAGCGTCAGTTACAGACCAGAAAGTCGCCTTCGCCACTGGTGTTCCTCCATATCTCTGCGCATTTCACCGCTACACATGGAATTCCACTTTCATCTTCTGCACTCAAGTTTTCCAGTTTCCAATGACCCTCCACGGTTGAGCCGTGGGCTTTCACATCAGACTTAAAAAACCGCCTACGCGCGCTTTACGCCCACTAATTCCGGATAACGCTTGCCACCTCC
+
AABAAFFCFFFFGGGGGGGFGGGGGGGHHHHHGGGGGHHHHHHFHGFFGHFGGGEEGGGHHEFEGHG2@GHFHHHHHFFFHHHHHGFGFGGGHHGHHEEGGFGHHGGFGFHHHHGGFHHH3FGGHHHFGHHHFFB<FFFHHHGG2FGFGHHHHDGHHHHGHHG@F.-01>G?ACCCEHHHHDG0GGB0<CGH00C0:CDEAFGGGGADGGFBD.AFF.:=BF.9//9BFF/-;9AFF.-A?AAFBFA..;
@M03896:38:000000000-B4D98:1:2105:28580:10122 2:N:0:170
CCTGTTTGCTCCCCACGCTTTCGCACCTGAGCGTCAGTCTTCGTCCAGGGGGCCGCCTTCGCCACCGGTATTCCTCCAGATCTCTACGCATTTCACCGCTACACCTGGAATTCTACCCCCCTCTACGAGACTCAAGCTTGCCAGTATCAGATGCAGTTCCCAGGTTGAGCCCGGGGATTTCACATCTGACTTAACAAACCGCCTGCGTGCGCTTTACGCCCAGTAATTCCGATTAACGCTTGCACCCTCCG
+
ABBBAFFFFFFFGGGGEFECFGAEEGGGFFHGEBEGGFHHHHDHGGFHHEEFGGGGGGGHHGFGGHGGEFGHHHHHGGHHHHHHHHHGGEDGHHFHHFGCD@BGFGFFFHHHHHHHHHGGGGGHHFFADDEHG0CGGHGBGHHE0;CGGFCCFGGHCGHHHH0C:9CFFFGECBAD-AFFFEFGFFFB/FFFFFFFBAEFFFBDFFADFFFCDFEFFFFCFDE/::9/BFFD9ADFFFB.AE.B/FDAFF.
@M03896:38:000000000-B4D98:1:2105:24322:21310 2:N:0:170
CCTGTTTGCTCCCCACGCTTTCGCACCTGAGCGTCAGTCTTCGTCCAGGGGGCCGCCTTCGCCACCGGTATTCCTCCAGATCTCTACGCATTTCACCGCTACACCTGGAATTCTACCCCCCTCTACGAGACTCAAGCTTGCCAGTATCAGATGCAGTTCCCAGCTTGAGCCCGGGGATTTCACATCTCACTTAACAAACCGCCTGCGTGCGCCTTACTCCCAGCAATTCCGCTTAACGCCTACACCCTCC
+
>AA1>DFCFDFFGGFGEEAAFGEEEEGGFCGF?EGEGHHHHHGHCE?GH?/AAE>EEFGH/E?EEHE/E/FHFGGFFBFBHFFHFHHGCEEFGBFHH?CGG/?FFFBF0FGHGHHHHHHC@CGHHHF...<DFC/0<<D<<CG00;<C;0::CC00;0<CGF0.00;;0CC;9-9-;9B0B0B00B9//B/F/BBB9AAF---AA-;;A-->-AA/F/;9;-/--9/9;99-;-A/BB=-9-9;-;A9A?
@M03896:38:000000000-B4D98:1:2105:24342:21311 2:N:0:170
CCTGTTTGCTCCCCACGCTTTCGCACCTGAGCGTCAGTCTTCGTCCAGGGGGCCGCCTTCGCCACCGGTATTCCTCCAGATCTCTACGCATTTCACCGCTACACCTGGAATTCTACCCCCCTCTACGAGACTCAAGCTTGCCAGTATCAGATGCAGTTCCCACGTTGAGCCCGGGGATTTCACATCTGACTTAACAAACCGCCTGCGTGCGCTTTACGCCCAGTAATTCCGATTAACGCTTGCACCCTCC
+
AABAAFFFFFFFGGGGEFFFGGFFGGGHGGHGGGGGGHHHHHHHGGFHFG?EEEEGGGGHGFDEGHE/EEGHHHHHHGHGHGHHHHHGGEFGHHHHHDCGDCFHHGFG2GHHHHHGHHHGGGGGHGF<.?CGF0C<DGD<GHBC0;;CCGCH0CCHHHGHHH.:..9;;BBG-?99?AFFFFFFFFF/BFFFFFBFBFEE-BF..A=ADD;-9.;9F?A@DD.99//:BF/A9A.FF.=.9.:/;;AEFF
@M03896:38:000000000-B4D98:1:2105:11545:23348 2:N:0:170
CCTGTTTGCTCCCCACGCTTTCGCACCTCAGTGTCAGTATCAGTCCAGGTGGTCGCCTTCGCCACTGGTGTTCCTTCCTATATCTACGCATTTCACCGCTACACAGGAAATTCCACCACCCTCTACCGTACTCTAGCTCAGTAGTTTTGGATGCAGTTCCCAGGTTGAGCCCGGGGATTTCACATCCAACTTGCTGAACCACCTACTCGCGCTTTACGCCCAGTAATTCCGATTAACGCTTGCACCCTTC
+
AABAAFFFFFFFGGGGAFEFFGEFGGGHHHHHHHHHHHGHHHHHHHEHHHGFGFAEGGGHAEEFGHFGDCFFHHFHHHHHFHFHHHHFGFGGHHHHHEEGGFFHHGAGHHHHHHGHHHHGGHHHFHHGFHGHHDD2GGFG<@GG2GGBFCFHHGEGGHHHHHHGF<0<1CGF-<-<D:GGHEFHGHB:GHHF;GFG0:CFGGFFFF0=9BD@?9.FG.A=BFFBBFFFFFFFDD?FF.@:9E.;BFFFFF
@M03896:38:000000000-B4D98:1:2105:18092:24899 2:N:0:170
CCTGTTTGCTCCCCACGCTTTCGCACCTCAGTGTCAGTATTAGTCCAGGTGGTCGCCTTCGCCACTGGTGTTCCTTCCTATATCTACGCATTTCACCGCTACACAGGAAATTCCACCACCCTCTACCATACTCCAGTCAGTCAGTTTTGAATGCAGTTCCCAGGTTGAGCCCGTGGATTTCACATCCAACTTAACAAACCACCTACGCGCGCTTTACGCCCAGTACTTCCGATTAACACTTGCACCCTCT
+
>AA>>DFBDFFFGGGG2EAAFGEEBEEFHGFGGHFB5FA555BADF5BFG3AABAEEEEH1EE1EF@B52??FF@5GG34FGHFG4F?>???GFFGG>EEGE3FF0/BGHHFGHB?G/GFD?FF1FHBDFGHG111@@1@>@F1@@F2@?1?<GH?<?FHH11<1100<<<F--.-.<<DGFHHECH0<CFH0:CB0:CCCC.:/C.-9;-A-..;;..9@D./////BF?..;./9/;//9::;/A??B
@M03896:38:000000000-B4D98:1:2105:18098:24916 2:N:0:170
CCTGTTTGCTCCCCACGCTTTCGCACCTCAGTGTCAGTATTAGTCCAGGTGGTCGCCTTCGCCACTGGTGTTCCTTCCTATATCTACGCATTTCACCGCTACACAGGAAATTCCACCACCCTCTACCATACTCTAGTCAGTCAGTTTTGAATGCAGTTCCCAGGTTGAGCCCGGGGATTTCACATCCAACTTAACAAACCACCTACGCGCGCTTTACGCCCAGTAATTCCGATTCACGCTTGCACCCTCTT
+
ABBAAFFFFFFFGGGGEEEFFGEEEGGHHGHHHHHHHHHHFHHHHGGHHHFFFFEEFGGHEEEEGHEFDGGEHHFHHGFHHHHHHHHFGFGGHHGHHFEGE@FGH0FGHHHHHHFFHHHGGGHFHHGHFHHHHHEDHGGDFGHFBGGF@FBGHHHFDGHHHHBCFD0FFFGGA@-<-CGFFHGHHGFGHHFC;CCGCAGEEFFEGG.:@99DCAF/B.:@DD.9:B/9FFEF.A/:B.9...;/;BFEF./
@M03896:38:000000000-B4D98:1:2106:8440:12996 2:N:0:170
CCTGTTTGATCCCCACGCTTTCGCACATCAGCGTCAGTTACAGACCAGAAAGTCGCCTTCGCCACTGGTGTTCCTCCATATCTCTGCGCATTTCACCGCTACACATGGAATTCCACTTTCCTCTTCTGCACTCAAGTTTTCCAGTTTCCAATGACCCTCCACGGTTGAGCCGTGGGCTTTCACATCAGACTTAAAAAACCGCCTACGCGCGCTTTACGCCCAATAATTCCGGATAACGCTTGCCACCTAC
+
CCCCCFFFFFFFGGGGGGFFGGGGGGGHHHHHGGFGGHHFDFDFHHFHFGHFGGEFGGGHAEEGGHFGEGHGHHHHHFGHHHHHHHGGGGGGHHHHHGGGGEFGH3FEEFHHHHHHHHHHHHHHHHHHGHHHGHFDFGFHHHFF2FHHHFGGF1FGHHHGHGG@F<-0FFG@ACC?GHHHGFFHHHE0;CGGGHFHFGGGGGGGGGA??ADF;D9BBEFCFFFF/F/:BF/=D.DFFDC.;:;::FFFFF
@M03896:38:000000000-B4D98:1:2106:8454:13012 2:N:0:170
CCTGTTTGATCCCCACGCTTTCGCACATCAGCGTCAGTTACAGACCAGAAAGTCGCCTTCGCCACTGGTGTTCCTCCATATCTCTGCGCATTTCACCGCTACACATGGAATTCCACTTTCCTCTTCTGCACTCAAGTTTTCCAGTTTCCAATGACCCTCCACGGTTGAGCCGTGGGCTTTCACATCAGCCTTAAAAAACCGCCTACGCGCGCTTTACGCCCAATAATTCCGGATAACGCCTGCCACCTAC
+
AAAAAFFFBFFFGGGGGFFFFGGFDGGHHHHHGGGDGHHFDEAFHEGHFFGFGHDEFDGHHFFFGHBC@FGEGGHHGFEFGHGHHHHGGGGGHHHHHGFGGEGHHHHFBFGHHHHFHHHHHHHGHHHFHHHHEFF2@@GHHH2G2FGGGHDG11?GGHHG0FGCFA-01FG@CCCCEGGHHFGHFFC<0/:CCCGGHCGGCDGGFF.;-99B-AABFE?@BD.9/9F/;;/-..;//9@-;.9;BFA?BB
@M03896:38:000000000-B4D98:1:2106:10984:17240 2:N:0:170
CCACCGCGGCTGCTGGCACACAATTACCATAACTCGCTAGTTGACCTCTCGGCCGCCGCCGCCTCCTTTAATAAACCACATCTCTACGCATTTCACCGCTACACGTGTAATTCTCCCCCTCTCTACAAAACTCTAGATGAACAGTCTGCAATGCCATTCCCACGTTGATCTCGGGGCTTTCACATCCCACTTATCCATCCGCCTGCATGCCCTTTACGCCCAGTTCTTCCTACTAACCCTCACACCCTCCG
+
AAAAAA?D1000FAA1AB100EE1AAF1D2BF1FFAAF//B212111B10AF//E/>//>///EE/0B2B2222110?//BGEG2BB?EFGGGGHHHA/B/BFF?CG00FGGH11GFCC@C0<11=>F<CGFGGH1=<00<D0<=DG0000<0F0:00:;00.:;.:.0;CC.9----9900CFFF/9BA?0;FF900/;-;:AEF-9/9;F/B9/9-:;---9/999;//B///9/-;---:/99;:EF-
@M03896:38:000000000-B4D98:1:2106:25529:20080 2:N:0:170
CCTGTTTGATCCCCACGCTTTCGTGCCTCAGTGTCAATAACTATGTAGTAAGCTGCCTTCGCAATTGGTGTTCTATGTCATATCTAAGCATTTCACCGCTACATGACATATTCCGCTTACCTCCAGAGTATTCAAGATATATAGTATCAATGGCAGTTTCCAGGTTAAGCCTGAAGATTTCACCACTGACTTACTTACCCACCTACGCACCCTTTAAACCCAGTAAATCCGGATAACGCTTGCACCCTCC
+
ABBABFFFFFFFGGGGCFFGGGEBFFHHHGGGFHFGHHFFGFGHHHFHFEAFGHCGHFHHGE1BBBA3BFGGGHHHFHFHGHHHHGHHHHHHHHGHH?EGGEGEBDGFHGHHHFFEFGGHFBGHFFHHFGFHFHFHBGHHHGHD?FGGFFDBFCFGBGBGGGF2@FGHGGHHA0??GHFHG1<DFHG1?GDGGFDDDDFGHGGEGF.DDGFGEFCCGFF/AEA:;0GCCH:-9..0;.9..9.9FFF.AE
@M03896:38:000000000-B4D98:1:2106:25537:20101 2:N:0:170
CCTGTTTGATCCCCACGCTTTCGTGCCTCAGTGTCAATAACTATGTAGTAAGCTGCCTTCGCAATTGGTGTTCTATGTCATATCTAAGCATTTCACCGCTACATGACATATTCCGCTTACCTCCAGAGTATTCAAGATATATAGTATCAATGGCAGTTTCCAGGTTAAGCCTGAAGATTTCACCACTGACTTACTTACCCACCTACGCACCCTTTAAACCCAGTACATCCGGATAACGCTTGCACCCTCC
+
BBB@AFFFDFFFGGGG2EEGGGDFAFGHHGHHHGFGHHHCFHFHGHFHFGBGGGEGGGHGEECBEEAADCGGHGGFDGEHHHHHGH5FGHHHHHFHHGGGGEHGFDFFGEGHHHFEEGGHHHHHHGFH?GGHDFGDEEGHHBFGGFGHFGFBFGH?F?2GHGH2FFGHFHHFFFFFGHFHHBDGHHH1DFHHGHHHFDFFHGGHGE.<<ADGACCFGHFFG.::C:0;GCD-.9;90.9.A?9;0;DEEG
@M03896:38:000000000-B4D98:1:2106:16010:22062 2:N:0:170
TACCGCGGCGGCTGGCACACAATTACCATAACTCGCTAGTATAGATCTCGGTGGTCGCCGTATCATTAAAAAAAACAAACAAAATTCTCCAAACACATCAACTTACTTACAAAAACACACCAATACACTCAGCTCTATAACCAATCGACCATACACCCACGCTTGTTCACTCTTACACACTCATTTCTCAAACCATTCACATTATCACTTACACTAATCCCCACAAACTATCTGTCCAACATCTCATCCC
+
AAAAADDDDDDDGCEE01FFEEE11DGGBGFG1F?EEF/F2@22DEDGFGGECEAFEEF///BBGGE211>>E///<?C/0/0011?221?11/0</111<01111111?1<10..><<<.../0/0<0</0/0/0=0<=0;0::/..---00900/9..-.9...00;009000000:./;///////////--///////9;/////////9////;//9------9/////:9//9/-///9/9/9-
@M03896:38:000000000-B4D98:1:2106:13394:28742 2:N:0:170
CCTGTTTGATCCCCACGCTTTCGCACATCAGCGTCAGTTACAGACCAGAAAGTCGCCTTCGCCACTGGTGTTCCTCCATATCTCTGCGCATTTCACCGCTACACATGGAATTCCACTTTCCTCTTCTGCACTCAAGTTTTCCAGCTTCCAATGACCCTCCACGGTTTAGCCGTGGGCTTTCACATCACACTTAAACAACCGCCTACGCGCCCTTTCCGCCCACTACTTCCGGCTAACGCTCACCCCCTA
+
AAAAAFFFFFFFGGGGEAAAAFEEAEEFHHGFAEEEEGGDAA3DFGBEGFFCGGAEEEEH1AEEEFBFDBGEFHHHG2BGGHGHH4B>EEEFHHHHH/>EFCFHGH323BGGFGDGFGDGHHHGHHFBG3FGCC222>2FFG2@2@FGGH1<<1<FGHHGCG?->..1=<><.<<-<GCGGFG0:C00:C/;0:C0;CG.-;9A.9:B-A-;;9B/:;99@..;//9/BB.--;:BB.99..9;.-;-.
@M03896:38:000000000-B4D98:1:2106:13379:28752 2:N:0:170
CCTGTTTGATCCCCACGCTTTCGCACATCAGCGTCAGTTACAGACCAGAAAGTCGCCTTCGCCACTGGTGTTCCTCCATATCTCTGCGCATTTCACCGCTACACATGGAATTCCACTTTCCTCTTCTGCACTCAAGTTTTCCAGTTTCCAATGACCCTCCACGGTTGATCCGTGGGCTTTCACATCACACTTAAAACACCGCCTACGCGCGCTTTACGCCCAATAATTCCGTATAACGCTCGCCACCTAC
+
>AAAAFF4FFFFGGGGEEAEFGEEEGFHHFGFBEFEDGHFBDBFHHHHFGCFGFBEEGFHFEDEEHF2@CGGFHBHFFG4BGGGF4FEEEEFGGHHH>EEGCFHGFE2?FGGHHHFBFFHGHHHHHFBFGHHFGCD>22FGH2>@2FGHGDG11??GGHGHG<->.<01>F0..--CCCGFBFDGHG0:CGC0;000::D;CBDDF;A-;-@B.9FF.;@BAE9B//9;B//;.;//.;..@--.;A./9
@M03896:38:000000000-B4D98:1:2106:13412:28756 2:N:0:170
CCTGTTTGATCCCCACGCTTTCGCACATCAGCGTCAGTTACAGACCAGAAAGTCGCCTTCGCCACTGGTGTTCCTCCATATCTCTGCGCATTTCACCGCTACACATGGAATTCCACTTTCCTCTTCTGCACTCAAGTTTTCCAGTTTCCAATGACCCTCCACGGTTGAGCCGTGGGCTTTCACATCACACTTACAACACCGCCTACGCGCGCTTTACGCCCAATCATTCCGTATAACGCTTGCCACCTAC
+
AAA>>FF4BBFFGGCF2AAAFFEDEECHFGGGEEFF?FF5BD3ABFF11ABBGHAEFGFH1AEBEHC252?EBGBGH2GHHHHHG4BEEG>EGFFHH/>>?@FGG3BB33BGFEDF??GGGHH?GHFDGGCB00@1>@2@@G2>21@FFG>G11?1FCGD?C/-<.-0<FH@.---C/<GD=DGHGF0:CC0<00C/:CA-9BFDF99B@-9-../;..-;..;/9;BFFB/.9B//.;....999FF/B
@M03896:38:000000000-B4D98:1:2106:13396:28767 2:N:0:170
CCTGTTTGATCCCCACGCTTTCGCACATCAGCGTCAGTTACAGACCAGAAAGTCGCCTTCGCCACTGGTGTTCCTCCATATCTCTGCGCATTTCACCGCTACACATGGAATTCCACTTTCCTCTTCTGCACTCAAGTTTTCCAGCTTCCAATGACCCTCCACGGTTGAGCCGCGGGCTTTCACATCACACTTAAAAAACCGCCTACGCGCGCTTTACGCCCAATACTTCCGGATAACGCCTTCCACCTCC
+
ABAAAFFFFFFFGGFGGFE2FGEE2E?GHGGGEEE2EHGHFBEGHGFGFA3BGGEEGGEF1AABEGB25B?BGGHHGFGHHHHHHEG?EGFGFHBGHEE?/@3F3F??BFDGGHHDFFHHHEDFGGGDFDHGC2@<>@DFGH2F2@GGCF1?F1FHHHHG0GC->.-01<F>-<--;-.;BGFBBF00;CFF09000;9A--@?.B.;-;9@-.A/;EABA?F.////99.-.9AB9.--..99;/A..;
@M03896:38:000000000-B4D98:1:2106:15611:29004 2:N:0:170
CCTGTTTTCTCCCCACGCTTTCGCACCTGAGCGTCAGTCTTCGTCCAGGGGGCCGCCTTCGCCACCGGTATTCCTCCAGATCTCTACGCATTTCACCGCTACACCTGGAATTCTACCCCCCTCTACGAGACTCAAGCTTGCCAGTATCAGATGCAGTTCCCAGGTTGAGCCCGGGGATTTCACATCTGACTTAACAAACCGCCTGCGTGCGCTTTACGCCCAGTAATTCCGATTAACGCTTGCACCCTCC
+
AAA1AFD1BDDDGA1EAEE0FEAA0AEG0BEAAFE/AGFBGHFFEGEB0//AA>>>EGFF/>//?E>/>/>FDFEGF011BBGHHGGCE?EFHFGFD<<B@/??FGF001FGHD2<?FGCCGCF1F>..<<D0</0<<0/<C0000;C000:0CC0CG;CC00.:0//;0;A99;--;9FBFB;FFF/9;F99/9/9A9;@9@FEF@AAB-@?B-;FAA=@?E/;BBFFFF---9999@--AA/9FFFFB
@M03896:38:000000000-B4D98:1:2106:15607:29022 2:N:0:170
CCTGTTTTCTCCCCACGCTTTCGCACCTGAGCGTCAGTCTTCGTCCAGGTGGCCGCCTTCGCCACCGGTATTCCTCCAGTTCTCTACGCATTTCACCTCTACACCTGGAATTCTACCCCCCTCTTCGACACTCAAGCTTGCCAGTATCTGTTGCAGTTCCCAGCTTGCTCCCGGGGATTTCACATCTCACTTATCAAACCGCCTGCTTGCGCTTTACGCCCAGTAATTCCGCTTATCGCTTGCACCCTCC
+
AAA1>FD1BDFDG11AAAE0FAAA0AEG00ABAEE/BGFAFGEFEG/1011AAB/AEEEF////>B//>/>FDEFF0012BBBGFFG/E/?EHG>B>1BF<11<BF<001BFDD221BF@<BA@1@<//?>?0011<>10>F1111>>111=1=D0==DD000.<0/.0<::.--:-:/C;000;CB00;;B00;;0099-99EAA///--99A?/9-9-99-9/99BFF9-;--/9-A-9-;/;BBEFF
@M03896:38:000000000-B4D98:1:2107:16911:4155 2:N:0:170
CCTGTTTAATCCCCACGCTTTCGCACATCAGCGTCAGATACAGACCAGAAAGCCGCCTTCGCCACTGGCGTTCCTCCATATCTCTGCGCATTTCACCGCTACACATGGAATTCCACTTTCCTCTTCTGCACTCAAGCTTTCCAGTCTCCACTCCCCCCCCACCCCCCCCCCCCCCCCCCTCCCCCCCCCCCCCCCCACCCCCCTCCCCCCCCTCGCCCCCCCCCCCCCCCCCCACCCACCCCCCCCCCCC
+
A?A1ADD3B3DFCFFG11A00AAA000B11BFA0B//121B111FGGAF01B0B/AAE/F/B/??110//?E?FGBCF1B@2FGG1@/EE?/2>2FHEEC/E1GGHFBFBFFGGBD11FGFDGHDGH1@@F1@<<1111??DG11<11?101<0><A-<C-C..-:9-9;@?@-;-@---;AEA-;;99@---9-@-;BB-;@9-;-;-99>---99-;-@--9@---@@9;@-ABF-:;99;@@@@9;@
@M03896:38:000000000-B4D98:1:2107:16901:4172 2:N:0:170
CCTGTTTGATCCCCACGCTTTCGCACATCAGCGTCAGTTACAGACCAGAAAGTCGCCTTCGCCACTGGTGTTCCTCCATATCTCTGCGCATTTCACCGCTACACATGGAATTCCACTTTCCTCTTCTGCACTCAAGTTTTCCAGTTTCCAATGACCCTCCACGGTTGAGCCGTGGGCTTTCACATCAGACTTAAAACACCGCCTACGCGCGCTTTACGCCCAATAATTCCGGATAACGCTTGCCACCTAC
+
BABBBFFFFFFFGGGGEG22FG2E?EGDGGGHGEEFEFFBFFGBGHGHFBF3DFAEEEEGEEEFGGBF@?FEHHHHHGHFGHHHHFHEGGAEGGFHHGG/>EHHHGFCFFGHHHGHHFHFHHHHHHHGHGHHGGFE>2FGHHGH2@FFDFGHBGGHHHGGHH?@<F-01G<<<@-@EGGHHHHHHHE:0GFCGF0C0:CDGGGDEFAB@G@?B../B.ABBDE.B9//FFF-..;B;9@9.9AFBFFFBF
@M03896:38:000000000-B4D98:1:2107:16920:4179 2:N:0:170
CCTGTTTGATCCCCACGCTTTCGCACATCAGCGTCAGTTACAGACCAGAAAGTCGCCTTCGCCACCGGTGTTCCTCCATATCTCTGCGCATTTCACCGCTACACATGGAATTCCACTTTCCTCTTCTGCACTCAAGCTTTCCAGTTTCCAATGACCCTCCACGGTTGAGCCCTGGGCTTTCACATCAGACTTAACAAACCGCCTACGCGCGCTTTACGCCCACTAATTCCGGATAACGCTCGCCCCCTAC
+
BBBBBFFFBFFFGGGG?EEFFGEEDG2FGHHGEEEGEF5DBBGBFGHGFBFCADBEEEEGAEFGG1?>>/EEGHHHHF@FGGHHG4FEEEFGHHFHHEEEGEGH3FB?EHHHHFHF332BGHHH3GF2@GHHGHHF2@2FGHFDF1FGB<DGF1<FFGGG0FA>.<-</CG./<.<CFHHCGG:GH000;GG0;0C:GGGADGD?F.9?B-;-.9BFAA@DD..;/9;B;/-.;./;AD..-;9.;B-9A
@M03896:38:000000000-B4D98:1:2108:15850:5283 2:N:0:170
CCTGTTTGCTCCCCACGCTTTCGCACCTCAGTGTCAGTATTAGTCCAGGTGGTCGCCTTCGCCACTGGTGTTCCTTCCTATATCTACGCATTTCACCGCTACACAGGAAATTCCACCACCCTCTACCATACTCTAGTCAGTCAGTTTTGCATGCAGTTCCCAGGTTGAGCCCGGGGATTTCACATCCAACTTAACAAACCACCTACGCGCGCTTTACGCCCAGTACTTCCGATTAACGCTTGCAACCACA
+
AAAAAFFFFFFFGGBE1E0A0GEGCEGFHFFDFFFHFEFG2FGGHGHHHF1C/FEEFGGHHGGGGEBF1>>EGGH2GF1BGFHHHHHFGEGGHHBGHEECEEDFFF>CGFHHHFBEGHHGGHHBGGGGFHHHHEFBGGHB2@GD>FDG<1@GHFGH?FHH11?A<<00<C0F-C<@-A/DGBGHHHHBCFHHHGFGF.::GEGGGF.?AA?A-99BF9B-@A-9///;BFB99-AB/-9----//9;-9-
@M03896:38:000000000-B4D98:1:2108:15855:5304 2:N:0:170
CCTGTTTGCTCCCCACGCTTTCGCACCTCAGTGTCAGTATTAGTCCAGGTGGTCGCCTTCGCCACTGGTGTTCCTTCCTATATCTACGCATTTCACCGCTACACAGGAAATTCCACCACCCTCTACCATACTCTAGTCAGTCAGTTTTGAATGCAGTTCCCAGGTTGAGCCCGGGGATTTCACATCCAACTTAACAAACCACCTACGCGCGCTTTACGCCCAGTAATTCCGATTAACGCTTGCACCCT
+
ABBBAFFFFFFFGGFGAEECCGEF?EGHHFFGF5FHFEFGGHHGHHHHHG3FEG0EEFGHHGGGGGBE52BEHHFFHHHGHFHHHHHFGFGGHHGHHCEEEEBGDBFCCFGHGHFHHGGGE/GC2D3B?FHHH33@@@F2@@@F2GGGHGGHFFFF?1FGDG</1<0F<<GGC@-@C?BGHFGFFHCFGFHGGFGBFFCC.;EFFGAC-A-:;:;9BED@DFEFBB/BFFF..../BDFA..ABFF..
@M03896:38:000000000-B4D98:1:2108:15839:5314 2:N:0:170
CCTGTTTGCTCCCCACGCTTTCGCACCTCAGTGTCAGTATTAGTCCAGGTGGTCGCCTTCGCCACTGGTGTTCCTTCCTATATCTACGCATTTCACCGCTACACAGGAAATTCCACCACCCTCTACCATACTCTAGTCAGTCAGTTTTGAATGCAGTTCCCAGGTTGAGCCCGGGGATTTCACATCCAACTTAACAAACCAACTACGCGCGCCTTACTCCCAGTAATTCCGATTAACGCTAACACCCT
+
ABBBBFFFFFFFGFBE2A22AGEECFGFGFBFD5FDF5EGBBB5FFFGHH3ABBAEEEEHAE?EEFF?521BFG5@F?F4GFBE4GHFGEEGGHEHGGGE?>F?F?/00FBGHHE?GHHG/GGG1BFB2BBBF2F1FGFF2@BD2@@20CDGFFF1?1@F1G1/?1<<GFHG--<@GAG0DCCFCC/0:C/;00CBCFEE..:BFG.-9--9-.99//9/;9/9;B//;//;..ABB.-.../:/;.A
@M03896:38:000000000-B4D98:1:2108:19370:7383 2:N:0:170
CCTGTTTGCTCCCCACGCTTTCGCACCTGAGCGTCAGTCTCCGTCCAGGGGGCCGCCTTCGCCACCGGTATTCCTCCAGATCTCTACGCATTTCACCGCTACACCTGGAATTCTACCCCCCTCTACGACACTCAAGCTTGCCAGTATCAGATGCAGTTCCCAGGTTGAGCCCGGGGATTTCACATCTGACTTAACAAACCGCCTGCGTGCGCTTTACGCCCACTAATTCCGATTAACGCTTGCACCCTCC
+
AAAAAF3CFFFFGGGGEFEGGGEE0FEH0FGGGFEFFHFF1ABBBEEG0E//>>EEGGGHHEEEEFEEEEGHHHHHH0FHHHHHHHHFEEGG2GGHHFGGGCGHHGFGHEGGG1GF1G/AC@EHHH...<@GFHG<D/0<;C:0:;0;0;;0;::<0;CHC00.;9;;FCBE@-9-99C9FFFF/BB9BFF/;99;BAEF@@@F-99-9B9@-;-BFAB@@F--;BFFFFF-A9-9BB@99-9:;BF-EB
@M03896:38:000000000-B4D98:1:2108:21860:14022 2:N:0:170
CCTGTTTGCTCCCCACGCTTTCGCACCTGAGCGTCAGTCTTCGTCCAGGGGGCCGCCTTCGCCACCGGTATTCCTCCAGATCTCTACGCATTTCACCGCTACACCTGGAATTCTACCCCCCTCTACGAGACTCAAGCTTGCCAGTATCAGATGCAGTTCCCAGGTTGAGCCCGGGGATTTCACATCTGACTTAACAAACCGCCTGCGTGCGCTTTACGCCCAGTAATTCCGATTAACGCCTGCACCCTCC
+
BCCBBFFFFFFFGGFGEEEFFGFFGGGGGHFGGFEEEHHHFHHHGFFGHE0AEEEEGGGHGGGGGHEEEGGHHHHHHGFGHHHHHHHGGEFGHHHHHGDG?@FGHHC?GHFHHHHHHFHGGGGGGFF..<CGFGGDGFD<CGD;0<;GCCGFHCCC;CHHHH0::9/:CFGGDGA-BDBFFFFBFFF/:BF/;FBFBAEFBFFFFFCADDFF9:AFBFD=DDFFBF/BFFFFDDDFF?D-:...:BDFFF
@M03896:38:000000000-B4D98:1:2108:21873:14035 2:N:0:170
CCTGTTTGCTCCCCACGCTTTCGCACCTGAGCGTCAGTCTTCGTCCAGGGGGCCGCCTTCGCCACCGGTATTCCTCCAGATCTCTACGCATTTCACCGCTACACCTGGAATTCTACCCCCCTCTACGAGACTCAAGCTTGCCAGTATCAGATGCAGTTCCCACGTTGAGCCCGGGGATTTCACATCTGACTTAACAAACCGCCTGCGTGCGCTTTACGCCCAGTAATTCCGATTAACTCCTGCACCCTCCG
+
AAAAAFFFFFFFGGGGEFEFGGEEGGGGFHHHGEEGGHHFGHGCEEEFHF0EAE?FGEGGAEEEEH1//EFHHHHHHBG3FGFFHEDFEFFGFHBGHGCD/BDGHHGC2?FHHHFGHCHGDCGHFH.<.<CG0C/0<CD/CGHCCCFGHC0:C0:;;;CGGF.-.999;FFG?B9??AC09BFFFFF//F9FF/;FF.99BFBDFF-99A-99../9.99@AE99BF/BF/A...99/;BF/;.9BDEAA.
@M03896:38:000000000-B4D98:1:2108:9854:16602 2:N:0:170
CCTGTTTGCTCCCCACGCTTTCGCACCTGAGCGTCAGTCTTCGTCCAGGGGGCCGCCTTCGCCACCGGTATTCCTCCAGATCTCTACGCATTTCACCGCTACACCTGGAATTCTACCCCCCTCTACGAGACTCAAGCTTGCCAGTATCAGATGCAGTTCCCAGGTTGAGCCCGGGGATTTCACATCTGACTTAACAAACCGCCTGCGTGCGCTTTACGCCCAGTAATTCCGATTACCGCTTGCACCCTCC
+
BBBABFFFFFFFGGGGEFEFFGEEFGGGCGHHGGEFEHGHGHGHGEEGHGEGEE>FFFGHEFGEGH?>/>FHHHHHGGFFGGHHH4FFEEEGHHGHGFCCCCDHHHFC?GFGHHHFHHHGGCGHHFFA.<<GCG/<DCG/<CG0:;GG0CCCF:GHHCGHHFF::09;/;FE9--9BDFFF;FGFFF/;B999BFF/.E.9DFA.:=D?D-B@D./B.A-B.A;/:9FFF/..9./:.9-99;;;FD.AD
@M03896:38:000000000-B4D98:1:2108:9835:16605 2:N:0:170
CCTGTTTGCTCCCCACGCTTTCGCACCTGAGCGTCAGTCTTCGTCCAGGGGGCCGCCTTCGCCACCGGTATTCCTCCAGATCTCTACGCATTTCACCGCTACACCTGGAATTCTACCCCCCTCTACGAGACTCAAGCTTGCCAGTATCAGATGCAGTTCCCAGGTTGAGCCCGGGGATTTCACATCTGACTTAACAAACCGCCTGCGTGCGCTTTACGCCCAGTAATTCCGATTAACGCTTGCACCCTCC
+
BCCBBFFFFFFFGGGGFFGGGGFEGGGGFHHHGGEFFHGHGHHHGFEGHEFGEEEEGGGHEGGGGHF@EEGHHHHHHHHHHHHHHHHGGGGGFHHHHFDGFCHHHHFCGGGGHHHGGHHGGGGHHFG?<CEHHFGDDG0/CGGC:<;CGFFGH:CCGFHHHGGE:B9FGFGGBGDG?AFGGGGGFFF;:FF/B/BFFFEF@BFFFEDADD-@@99BFED=DDFBFFBFFFFA.:9FF?D.;.;/FFFFFF
@M03896:38:000000000-B4D98:1:2108:13410:22119 2:N:0:170
CCTGTTTGCTCCCCACGCTTTCGCACCTGAGCGTCAGTCTTCGTCCAGGGGGCCGCCTTCGCCACCGGTATTCCTCCAGATCTCTACGCATTTCACCGCTACACCTGGAATTCTACCCCCCTCTACGAGACTCAAGCTTGCCAGTATCAGATGCAGTTCCCAGGCTGAGCCCGGGGATTTCACATCTGACTTAACAAACCGCCTGCGTGCGCTTTCCGCCCAGTAATTCCGATTAAACCTTGCACCCTCC
+
AAAAAFFFFFFFFGFGEEEEFGEEEEGHHFHHGEAEAAFGHH2FAA1FCE0EE@>@CEGHGGFEGHF?EEFFHHFGFGGGHGFHHHHGGEFEGHFHHFCC<><FG<GCG2GHHHFHFHHGCAEHDGG.<<CGGBC0<<<<<GD0;;;GG0:C0:<C:;GGHFGE.:;;99BA;;9?-9CFGGGFFF//;;B9B;BB999E@;FAA?-;.:-;9.A/;.99-;./:/BFFFBFDF.///9/;//9:9;AED
@M03896:38:000000000-B4D98:1:2108:13409:22137 2:N:0:170
CCTGTTTGCTCCCCACGCTTTCGCACCTGAGCGTCAGTCTTCGTCCAGGGGGCCGCCTTCGCCACCGGTATTCCTCCAGATCTCTACGCATTTCACCGCTACACCTGGAATTCTACCCCCCTCTACGAGACTCAAGCTTGCCAGTATCAGATGCAGTTCCCAGGTTGAGCCCGGGGATTTCACATCTGACTTAACAAACCGCCTGCGTGCGCTTTACGCCCAGTAATTCCGATTAACGCTTGCACCCTCC
+
ABCABFFFFFFFGGGGGEGFGGEEGGGHHHHHGGGGGHHHHHHHGGFHHEGGFGFGGGGHHGGGGHEEEEFHHHHHHFHBGHHHHHHGGGGGHGFHHGCGGCGHHHHFCFGGGHHHHHHGGGGHHGFA.CCGFGGD<GF<CGD:CCHHHFCFH:0G<GHHHHB.:;9;BCFGC?--?AFGGFFGFFB;/FBBBFBBBFFFFFFFAF9;?A-@9::BFEDFF.E/;//BFFFD9DFFFDF.EFEBBFFFFF
@M03896:38:000000000-B4D98:1:2109:26697:13172 2:N:0:170
CCTGTTTGATCCCCACGCTTTCGCACATCAGCGTCAGTTACAGACCAGAAAGTCGCCTTCGCCACTGGTGTTCCTCCATATCTCTGCGCATTTCACCGCTACACATGGAATTCCACTTTCCTCTTCTGCACTCAAGTTTTCCAGTTTCCAATGACCCTCCACGGTTGAGCCGTGGGCTTCCACATCAGACTTAAAAAACCGCCTACGCGCGCTTTACGCCCAATAATTCCGGATAACGCTTGCCACCTAC
+
ABBAAFFFFFFFGGGGGFFFFGEFGGGHHGFGGFFGGHGHGHGGHGFHGFGCHGEGGGGHFEFEGGFFFHHGHHHHGFGGHHHHHHHGGGGGHHHHHEEEGCHHGHFEFHHHHHHGHFHHHHHHHHHGFGHHFHF<@FGHHHFFD>GGFG2F1FGHHHHGHHD<FC-0<<G-<@@-CFEFGBHGHHG:CGGHE00GF?EGGGGGGG9@@D=@-A.99A?>BD.9/F/9BF/-99.:B.;.9.;BBBF.FB
@M03896:38:000000000-B4D98:1:2109:26693:13193 2:N:0:170
CCTGTTTGCTCCCCACGCTTTCGCACATCAGCGTCAGTGTCAGACCAGAAAGCCGCCTTCGCCACTGGTGTTCCTCCATATCTCTGCGCATTTCACCGCTACACAGGGAATTCCACCTTCCTCTTCTGCACTCAAGCCTTCCAGTTTCCAATGACCCTCCACGGTTGAGCCCTGGGCTTCCACATCCCACTTAACAAACCACCTACGCGCGCTTTACGCCCAATACTTCCGATTAACGCTTGCCCCCTCC
+
AAAAAFFF1FDCFGGG?EEFGGEE0E0FGGG1EEEAEHB2DDD1BEFF0C1F0BAEEGGHBEGGGFFB@0BEHHHHH01BFFHHH1B>EEEGHHGHHEEEEE1F10/?<FGHG1BF0BGHHHHH1FHFGGGHH01@1/@1?0?1<??F1?FDH1?FF<GG0<<-<.<//<C.<C.<GGH/C0GC0;:.0=C0C000;.;C.;EFGF9A?A@@@-A/:;A@@A-BB/9FFFA--;ABF-@---;:/;@=FF
@M03896:38:000000000-B4D98:1:2109:2883:15560 2:N:0:170
CCTGTTTGCTCCCCACGCTTTCGCGCTTCAGCGTCAGTATCTGTCCAGTGAGCTGCCTTCTCCATCGGCATTCCTACAAATATCTACGAATTTCACCTCTACACTTGTAGTTCCGCCCACCTCTCCAGTACTCTAGAAAAGCAGTTTCCAACGCAATACGGAGTTCAGCCCCGCATTTTCACATCAGACTTTCTTTTCCACCTAGACGCGCTTTACGCCCAATAAATCCGGATAACCCCTCCCACATACG
+
ABBABFFFFFFFGGFFEFEEGGEGEEGGGHHHEFEFEGHHHGFHHHGFGHDEFHF3BFHGGHHHHHEAEE>GHHBGHGHHHHHHHHHG1FGHHHHGFHHFHFFGGFFGHDGFHHGGGGGGGEGFGHFGBFHFHGHFF2FG@FGG2@2FFFDGCC@?AGG<<..><1>1FGGGGG?AD0C;CCC<GG00;/0CH0;0GFHFHGGG00;99-;-..;;..9;..9/99B/B.@.9AFF/A.;.9..;9//B.
@M03896:38:000000000-B4D98:1:2109:2876:15577 2:N:0:170
CCTGTTTGCTCCCCACGCTTTCGCGCTTCAGCGTCAGTATCTGTCCAGTGAGCTGACTTCTCCATCGGCATTCCTACAAATATCTACGAATTTCACCTCTACACTTGTAGTTCCGCCCACCTCTCCAGTACTCTAGAACAGCAGTTTCCAACGCAATACGGAGTTGAGCCCCGCATTTTCACATCAGACTTTCTTTTCCACCTAGACGCGCTTTACGCCCAATAAATCCGGATAACCCTTCCGACATACGT
+
ABCBBFFFFFFFGGGGEEEFGGEFEGGGGHHHFGFGEHHHHHHHHHHGGHFGGHGGGHHHHHGHHHEEEEFHHHHGFGHHHHHHHHHG?FGHHHHHHHGHHFGGHGEGGFGHHHEEEGGGGFHHHHHFFHHHHHHBFG2@@GHC>FHHHFFHDCC<AGGC.<AAF<1<FGFGDGG?GFHHHG:GHHC0;/;GHFBGHHFFHGGFGEG?A-;-;.BF:.;@.ABFF/BFF.@A.ABF/..;/;.;@;9BF./
@M03896:38:000000000-B4D98:1:2109:2893:15583 2:N:0:170
CCTGTTTGCTCCCCACGCTTTCGCGCTTCAGCGTCAGTATCTGTCCAGTGAGCTGACTTCTCCATCGGCATTCCTACAAATATCTACGAATTTCACCTCTACACTTGTAGTTCCGCCCACCTCTCCAGTACTCTAGAAAAGCAGTTTCCAACGCAATACGCATTTGAGCCCCGCACTTTCACATCAGCCTTTCTTTTCCACCTAGACGCTCTTTACGCCCCATAAATCCGGATAACCCTTCCGACATACC
+
AABAAFF>FFFFGGGGEEEFGGAEAEAEEHFFBFEDEGHGHFGHFHH3DFFFBFB3FGHFFHHHFG11>>EHHHHHGEHFHBHGHFGFAAHHHHHHHHHFHFFGGG3FG4BFGF/?EFGGGGHFGHD2BFFGHDF33B2G2@F@@FF@FDGC/<>>AGF<.<.><11><FFGCGG-:CGGB:0<G0;0=/0:C000;CFBGFC/0;B.;.;990FB.;9B-DFBBFFFF.-..99B/../9/.;9-.:9/
@M03896:38:000000000-B4D98:1:2109:2863:15589 2:N:0:170
CCTGTTTGCTCCCCACGCTTTCGCGCTTCAGCGTCAGTCTCTGTCCAGTGAGCTGACTTCTCCATCGGCATTCCTACAAATATCTACGAATTTCACCTCTACACTTGTAGTTCCGCCCACCTCTCCAGTACTCTAGAAAAGCAGTTTCCAACGCAATACGGAGTTGAGCCCCGCATTTTCACATCAGCCTTTCTTTTCCACCTAGACGCGCTTTCCTCCCACTAAATCCGGATTACTCTTTCGACATCCGT
+
AAA1>DF1DBFFGFFEAFGCFFEFGGEEGBGE/EAEE21DFFGHBFFGGB1AFFB1BGHFHHHFHHF?E>>GHG2FFCDF1FGHHGHG/?FGHHHHFGFHHEEFGFDBFGHHHFCEE/EEEGHGG0>BD>GFGDGFHB1F0<F0>1@FG2>@/<</?1?/C.<<F1=1<FEC--@<A;:;0C;GC;00;/;:C:CCC:CB9C./00;A@-;-;.090;/---A/9BB/9--9A-9;99/://----://-9
@M03896:38:000000000-B4D98:1:2109:2878:15600 2:N:0:170
CCTGTTTGCTCCCCACGCTTTCGCGCTTCAGCGTCAGTATCTGTCCAGTTCTCTGACTTCTCCCTCGGCATTCCTACAAATATCTACGAATTTCACCTCTACACTTGTAGTTCCTCCCACCTCTCCAGTACTCTAGAACAACAGTTTCCACCTCAATCCGGAGTTGAGCCCCGCATTTTCACATCATATTTTCTTTTCCACCTAGCCGCCCCTCACTCTCACTTCATCCTACTATTTCTTACGTCATACG
+
AAAA>FFBFFDFFGFC2EEFGGE?AFG2EFDDAEF2EHFGF5DDFEDBD555DD5ADBDFFGF3ABA1B>>DGEGG3BGG3B4B44B?>?FFHEBGH3BF3E4BFF3B44FGFG4FGFHCE0CB?FFG4BFGHHG12F1B0?/0>FFDFD100@11DGH//</?011<<>>>><@C<D<0000=<<00000000;:0000::G/0//.--;:9.A.0900;000;9;09000000//9///9..9..//.
@M03896:38:000000000-B4D98:1:2109:11142:26508 2:N:0:170
CCTGTTTGATCCCCACGCTTTCGCACATCAGCGTCAGTTACAGACCAGAAAGTCGCCTTCGCCACTGGTGTTCCTCCATATCTCTGCGCATTTCACCGCTACACATGGAATTCCACTTTCCTCTTCTGCACTCAAGTTTTCCAGTTTCCAATGACCCTCCACGGTTGAGCCGTGGGCTTTCACATCAGACTTAAAAAACCGCCTACGCGCGCTTTACGCCCAATAATTCCGGATAACGCTTGCCACCTACG
+
BBCAAFFFFDFFGG4EAEEAFGDGCECFHFFHDAEAADFDGFFBGHBEFBFBDFAEGGGHGGG?EFBBB?BEGHGHHB44BFFGHFHCFFEEGHBFGDGG/EBBFF3BE3?BGH4FBBEHHGHHGHFHHBGGHEFB2@@DHH2D2@@GGFFFFFH<F0GGFFD?>.<BGHFC<<@@AGHHG0=C0<000:;:CCFFF?CC@@G.AFDD-A=C9;.9;EDFFFFFB99;B:/9;AA//;:..;AFF9F.;;.
@M03896:38:000000000-B4D98:1:2109:11127:26518 2:N:0:170
CCTGTTTGATCCCCACGCTTTCGCACATCAGCGTCAGTTACAGACCAGAAAGTCGCCTTCGCCACTGGTGTTCCTCCATATCTCTGCGCATTTCACCGCTACACATGGAATTCCACTTTCCTCTTCTGCACTCAAGTTTTCCAGTTTCCAATGACCCTCCACGGTTGAGCCGTGGGCTTTCACATCAGACTTAAAAAACCGCCTACGCGCGCTTGACGCCCAATACTTCCGGATAACGCTGGCAACCTACG
+
AAA>>DF45BDFFF4AAEEAAGAAEGGHHHFHG2E2A5FBGFHCHHFFFFFBDFEFF1EHGG1EE33BB2?E5DE3FB4@FDGHBF3EEC1EE4@FGFGC@CF?BF??33B?GG4FBDDF3BGGHHBD?FGBFFFD@2@2GH2D2@>FGDFF11?<<0<<0FD?..-0<1G@.<--.<.<D0=;;0000/:G0:;CF@E;-;@DEB.-9;9@-9..:D.;@.9.///://;-..9//9;..-../.:/;/.
@M03896:38:000000000-B4D98:1:2110:19351:3370 2:N:0:170
CCTGTTTGATCCCCACGCTTTCGCACATCAGCGTCAGTTACAGACCAGAAAGTCGCCTTCGCCACTGGTGTTCCTCCATATCTCTGCGCATTTCACCGCTACACATGGAATTCCACTTTCCTCTTCTGCACTCAAGTTTTCCAGTTTCCAATGACCCTCCACGGTTGAGCCGTGGGCTTTCACATCAGACTTAAAAAACCGCCTACGCGCGCTTTACGCCCAATACTTCCGGATAACGCTTGCCACCTACG
+
BBBBBFFFFFFFGGGECGEFFGEFEGCHGHBFFGEDFDHHHGFFGF2GHFFBGGEEGGGHHGGFGHEB5FFEFHHHG2FGGHFHHGHGGCGGFHGHHGGGGGGHHHGHFGHGGHFFEGHHHHHHHHHEHHGHFH22@@FHHHHF2GHF@GDGHFGHHFGGHHG?EG-<FBF-CDCDACEHHFGCGCF00G:0CC00:-C9BGFDGF9?A?-@-AABF.99@DA9/;BFFF?=?.9999D.;.99;BFA/F.
@M03896:38:000000000-B4D98:1:2110:19326:3378 2:N:0:170
CCTGTTTGATCCCCACGCTTTCGCACATCAGCGTCAGTTACAGACCAGAAAGTCGCCTTCGCCACTGGTGTTCCTCCATATCTCTGCGCATTTCACCGCTACACATGGAATTCCACTTTCCTCTTCTGCACTCAAGTTTTCCAGTTTCCAATGACCCTCCACGGTTGAGCCGTGGGCTTTCACATCAGACTTAAAAAACCGCCTACGCGCGCTTTACGCCCAATAATTCCGGCTAACTCTTGCCACCTCCG
+
ABBAAFFFFFFFGGGEEEG2AGEEEFEGGEGGAAAEEGHHGGGGGECFHHFCGDAAEEDF1BABEF3BBE1EFGFHHBFHGHEHH4GEGGGFHHHHHGEGGEGHG3D?3FGGGHDGHFHHHBGHHHHDFGFGFC2F2@DBFFGF22FGF2@>CGGHHGHGHHD->.<0>CG@.A--<<CCGFFBCGC00;CHEG000-9ABGGGAB.@9A-9-.A/99DACF.:/;99BB/--;A/;/9///9BBF9..;.
@M03896:38:000000000-B4D98:1:2110:19361:3390 2:N:0:170
CCTGTTTGATCCCCACGCTTTCGCACATCCGCGTCAGTTACAGACCAGAAAGTCGCCTTCGCCACTGGTGTTCCTCCATATCTCTGCGCATTTCACCGCTACACATGGAATTCCACTTTCCTCTTCTGCACTCAAGTTTTCCAGTTTCCAATGACCCTCCACGGTTGAGCCGTGGGCTTTCACCTCAGACTTACAACACCGCCTACGCGCGCTTTACGCCCAATACTTCCGGATAACGCCTCCCACCTCCG
+
AAAAAFFFFFFFGGGGGEEGCG2E2EFFG3ABAAEEEGFGFF35BFFFG3AADDAEEFGGEEE?EH@E@BGEGFHHG2F4FGHHF4BEEGFGFGFGHEEE/EFGGF3033BGDH2BFDHHHFHFHHH1F@FFCF1@2@>FFGB1??GFFGFDFFFGHHHG0>.-<<-0/<<<.-<<.CGHF;G0CG//:CFGCFCC/:EE@@@A?B:?-;-;-.9/;9.9BA.9F//9:B.-;..;;A@-;.AAFFFF...
@M03896:38:000000000-B4D98:1:2110:19343:3390 2:N:0:170
CCTGTTTGATCCCCACGCTTTCGCACATCAGCGTCAGTTACAGACCAGAAAGTCGCCTTCGCCACTGGTGTTCCTCCATATCTCTGCGCATTTCACCGCTACACATGGAATTCCACTTTCCTCTTCTGCACTCAAGTTTTCCAGTTTCCAATGACCCTCCACGGTTGAGCCGTGGGCTTTCACATCAGACTTAAAAAACCGCCTACGCGCGCTTTACGCCCAATAATTCCGGATAACGCCTCCCACCTAC
+
ABBABFFFFFFFGGGGGFEFGGEEFGGHHHGGFEEEEHHHGFFGGFHGHHHFHFBEFGGGAEFEGHFEDFGEGHHHH?BGGHHHHFGEEEGEHHGHHEEGGEFHGGFFGHHHGHHHHFHGHHHHHHHFFHHHFG2@>FGHHHDGFFHHHFHGCFGHHHHGHHGFF<-<1FG-<A@DFHHGHEHHHHF00CG:CGBCGDGG-AGDGF?F9A-@9:E/B.:BBA.9/9/:FF/-;9.:B.;-9.;A.ADF/B
@M03896:38:000000000-B4D98:1:2110:11654:18144 2:N:0:170
CCTGTTTGATCCCCACGCTTTCGCACATCAGCGTCAGTTACAGACCAGAAAGTCGCCTTCGCCACTGGTGTTCCTCCATATCTCTGCGCATTTCACCGCTACACATGGAATTCCACTTTCCTCTTCTGCACTCAAGTTTTCCAGTTTCCAATGACCCTCCACGGTTGAGCCGTGGGCTTTCACATCAGACTTAAAAAACCGCCTACGCGCGCTTTACGCCCAATACTTCCGCATAACACTTCCCACCTAC
+
ABAABFFFFFFFGGGGFFEFFGEEEGGHHGFGEEEGGHHFGGEHHHFGHHHEGFBEGGGHEEGFGHF2FGGEHGHHHFFGHHHHHGGEEEGGHHHHHFEGGCBGHFFFFFHHHHFFHHGHHHHHHGHFFDGHHG@D@FGHFGFDDDHGHHFDFFHHHGHDFH?-><>0>FG-<--@FGHHHGHHHHC0;;GCG0C00-AABDGGGF.B-A>@@.E/FA?@F9..;//;FF..;.;/B/:///;B/9A9BB
@M03896:38:000000000-B4D98:1:2110:11671:18148 2:N:0:170
CCTGTTTGATCCCCACGCTTTCGCACATCAGCGTCAGTTACAGACCAGAAAGTCGCCTTCGCCACTGGTGTTCCTCCATATCTCTGCGCATTTCACCGCTACACATGGAATTCCACTTTCCTCTTCTGCACTCAAGTTTTCCAGTTTCCAATGACCCTCCACGGTTGAGCCGTGGGCTTTCACATCAGACTTAAAAAACCGCCTACGCGCGCTTTACGCCCAATCCTTCCGGATAACGCTTCCCACCTAC
+
AABAAFFCFFFFGGFECGGFGGEFEGGHHHGG?FGEAEEGFF3FFFFGGHF3FFAEEGEGCE1AEHCFGBHEHHHHHBGHHHHHH4FEFGGGHHGHH?EEGGHHHGBFGHHHHHFFGHFHHDGHHGHHHFHGF2G2@DFGGHDD2FGGFHFG1?FGFGGGGH?-<F-><C>-<@-@CGHGD0D0<C;:0:CGCG000:CD-A?DGF;--?-9-..99.99@.9B/./9B:.-...BFDF...:./;AAFB
@M03896:38:000000000-B4D98:1:2110:11640:18155 2:N:0:170
CCTGTTTGATCCCCACGCTTTCGCACATCAGCGTCAGTTACAGACCAGAAAGTCGCCTTCGCCACTGGTGTTCCTCCATATCTCTGCGCATTTCACCGCTACACATGGAATTCCACTTTCCTCTTCTGCACTCAAGTTTTCCAGTTTCCAATGACCCTCCACGGTTGAGCCGTGGGCTTTCACATCAGACTTAAAAAACCGCCTACGCGCGCTTTACGCCCAATAATTCCGGATAACGCTTCCCACCTAC
+
ABBBBFFFBFFFGGGGEEEFGGEEEGGHHGGGEFEFFHHFDDBEGHBFGHHAFFAEEGGHEGGEGHBFFFHEGHHHHB4GHHHHHFHEEEGGHHGHHEEFGEGHHHBF3GGGGHHHHHHHHHHHHHHFFGGHHGFB@GHHHHF>FGHHHHFFCDDHHHGGFHF-><-<1>F-A<A@EHHHHHHHFHF00;G;0:000:ADBCGGGGAC@B@@-DEBF.;B=DEFB/:/;B;-99A/;9>.9.:9BFFFFF
@M03896:38:000000000-B4D98:1:2110:9610:20600 2:N:0:170
CCTGTTTGCTCCCCACGCTTTCGCACCTCAGTGTCAGTATTAGTCCAGGTGGTCGCCTTCGCCACTGGTGTTCCTTCCTATATCTACGCATTTCACCGCTACACAGGAAATTCCACCACCCTCTACCATACTCTAGTCAGTCAGTTTTGAATGCAGTTCCCAGGTTGAGCCCGGGGATTTCACATCCAACTTAACAAACCACCTACGCGCGCTTTACGCCCAGTAATTCCGATTAACGCTTCCACCCTCT
+
ABBBBFFFFFFFGGGGEFEFFGGGGGGHHHGGFGGHHHGGHHHHHHHHHBGFGFEEGGGHFEGGGGFGFGGEGHGGHHFHHHHHHGHFFGGGHHHHHGGGGEFGGHAGHHHGGHFHHHHGGHHFHHHHBFHHHHHDGG2@FFFFDGHHHGFHHFGGGFHHHHGCFD<FGGHG@GGGGGGHHHH0GGC0GHHHGHHHHFG.EEGGFGEG?A?B-;:/B9ADFB./;9FFFFFA...:B.;...;/9A?.9.
@M03896:38:000000000-B4D98:1:2111:8196:9937 2:N:0:170
CCTGTTTGCTCCCCACGCTTTCGCACCTGAGCGTCAGTCTTCGTCCAGGGGGCCGCCTTCGCCACCGGTATTCCTCCAGATCTCTACGCATTTCACCGCTACACCTGGAATTCTACCCCCCTCTACGAGACTCAAGCTTGCCAGTATCAGATGCAGTTCCCAGGTTGAGCCCGGGGATTTCACATCCGACTTAACAAACCGCCTGCGTGCGCTTTACGCCCAGTAATTCCGCTTAACCTCTGCACCCTC
+
BBBBBFFBFFFFFEBE2AEFFFAEDGGHBFFFGGD2AGBGAGHFFE?HH?0EE>EEGGGF1?AEGHD@>/EFGEDGH?3EFGHHHHFGGFGGDGGHF?CD/<?FGHB00FHHHDFFFHHCGGDF1G...<EDFF/<<G0<<G<0:0;C00:CFF00;;GHEH0.:0/9FFFA9---;:BBFFFFFF/;9;BFBBF//.9A>-BDFF9.9ABB-9.B/E?-;AA9//;BFBF.9..99////;:/;BAE.
@M03896:38:000000000-B4D98:1:2111:8181:9947 2:N:0:170
CCTGTTTGCTCCCCACGCTTTCGCACCTGAGCGTCAGTCTTCGTCCAGGGGGCCGCCTTCGCCACCGGTATTCCTCCAGATCTCTACGCATTTCACCGCTACACCTGGAATTCTACCCCCCTCTACGAGACTCAAGCTTGCCAGTATCAGATGCAGTTCCCAGGTTGAGCCCGGGCATTTCACATCTCACTTAACAAACCGCCTGCGTGCGCTTTACGCCCAGTAATTCCGATTACCGCTTCCACCCTCCG
+
AAA?AFFFFFFFGGGGGEE2FGEEEFGHGHCFAFGGEHHHHHHFEE1CHF0EEEECEGGHFEDEEHE/>>?FGHFHGFEDGGHHHEGEFEGEGGHHGDCDCC2FHGFC2?GHHFFGHHHGGGD01><.A<C00<<<<G0<<G=:0;<C000;GHBGGGGHGB0::0//99FE-9---900;=CBFG00;CFB9/;:/.;A--@?FFA9.A-@-;.;;99@=?A99BBBFBB?.:A//.9-..9/;A9:.A.
@M03896:38:000000000-B4D98:1:2111:10884:26171 2:N:0:170
CCTGTTTGATCCCCACGCTTTCGTGCCTCAGTGTCAATAACTATGTAGTAAGCTGCCTTCGCAATTGGTGTTCTATGTCATATCTAAGCATTTCACCGCTACATGACATATTCCGCTTACCTCCAGAGTATTCAAGATATATAGTATCAATGGCAGTTTCCAGGTTAAGCCTGAAGATTTCACCACTGACTTACTTACCCACCTACGCACCCTTTAAACCCAGTAAATCCGGATAACGCTTGCACCCTCC
+
ABBAAFFFFFFFGGGGFFEFFGFGFFHHHGHHHHHHHHDHGHHHHHGFHHHGGHGHHHHHFEDFGHFEFFHEHHHHHHHHHHHHHHHHGHHHHHHHHEEGGEGFFGGFFGHHHHFFGGGHHHHHFFGHFGHHFHHFHHHHHGHGFHHHFGG3FGHGHHGHHHB2FGFHBGHHCHHGHHHHHGHHHEG1?GHHGFGHHGHHHGGHHH.CGGGGCCGHHHFBDG.:CG0:GCEBBDDFFDD...9;9FG?EG
@M03896:38:000000000-B4D98:1:2111:10866:26176 2:N:0:170
CCTGTTTGATCCCCACGCTTTCGTGCCTCAGTGTCAATAACTATGTAGTAAGCTGCCTTCGCAATTGGTGTTCTATGTCATATCTAAGCATTTCACCGCTACATGACATATTCCGCTTACCTCCAGAGTATTCAAGATATATAGTATCAATGGCAGTTTCCAGGTTAAGCCTGAAGATTTCACCACTGACTTACTTACCCACCTACGCACCCTTTAAACCCAGTAAATCCGTATAACGCTTGCACCCTCC
+
BBBBBFFFFFFFGGGGGFEFGGEFFFHGHFHHHHGHHGFGGHHHHHFHHFHHHHHHHHHHHGCEEGHFGGHEHHHHGHHHHHHHGHHHHGHHHHHHHDGGGEFGHHHFHHHHHDFEGGGHH3GH2?GHHHHHFHBFDGFHHFHHHFHHGHHH2GBFHFGGHHHFGGFFDDHHAFFGFHHHHHGFHHHCGEHHGHFGGGGHFGDEGGDDDCDGHHBCFHCCD.CCGHGCGGC.:;/;B.:...;CCFD.CE
@M03896:38:000000000-B4D98:1:2111:10902:26177 2:N:0:170
CCTGTTTGATCCCCACGCTTTCGTGCCTCAGTGTCAATAACTATGTAGTAAGCTGCCTTCGCAATTGGTGTTCTATGTCATATCTAAGCATTTCACCGCTACATGACATATTCCGCTTACCTCCAGAGTATTCAAGATATATAGTATCAATGGCAGTTTCCAGGTTAAGCCTGAAGATTTCACCACTGACTTACTTACCCACCTACGCACCCTTTAAACCCAGTAAATCCGGATAACGCTTCCACCCTCC
+
ABA3AFFFFFFFEFFG?EEAFG2F2FGFGFGFGHFHFGFGGHFHGHHHEGEGGGEGHBGHBE1EEGFGGFGEHHBGGHHHHHFHHHHHHFGGFHHHH1FEEEFGGFGFGFHFGFFEEGGHG3GGEGFGGHHFFHB4DEGFGD4B?FDGGHHDBEFDHGGHED10<FHHFFGHA?GFFHHHHBDGFGB1?1FGHFGEGF0><>A.CCADFGGD;/0:0;C:E../;00:C;.-.;E9F.A...:;9;DEEE
@M03896:38:000000000-B4D98:1:2111:10880:26190 2:N:0:170
CCTGTTTGATCCCCACGCTTTCGTGCCTCAGTGTCAATAACTATGTAGTAAGCTGCCTTCGCAATTGGTGTTCTATGTCATATCTAAGCATTTCACCGCTACATGACATATTCCGCTTACCTCCAGAGTATTCAAGATATATAGTATCAATGGCAGTTTCCAGGTTAAGCCTGAAGATTTCACCACTGACTTACTTACCCACCTACGCACCCTTTAAACCCAGTAAATCCGGATAACGCTTGCACCCTCC
+
ABBAAFFFFFFFGGGGEFEFFGFHEFHFHHHHHHGHHHHHGHDGHHHHHHHHHHHHHHHHGGCEGHGCFFGEHHHHHHHHHHHHHHEFGHHHHHHHHGGGGGGGFHGFGHHHHHHGGGGHHFGHGHHHFHHHFHBBGHFHHGHFHHHHFDG3FFFGHHFHHHBBGDDFBHHHAFFGHHGFHDGHFHH?DGGHGHHHFG<0G?AFFF<<AFDECGHBFGGHGGE:GH:GHHDFDA.0B.;...CFFGDEE?
@M03896:38:000000000-B4D98:1:2112:11999:4178 2:N:0:170
CCTGTTTGATCCCCACGCTTTCGCACATCAGCGTCAGTTACAGACCAGAAAGTCGCCTTCGCCACTGGTGTTCCTCCATATCTCTGCGCATTTCACCGCTACACATGGAATTCCACTTTCCTCTTCTGCACTCAAGTTTTCCAGTTTCCAATGACCCTCCACGGTTGAGCCGTGGGCTTTCACATCAGACTTAAAAAACCGCCTACGCGCGCTTTACGCCCAATAATTCCGGATAACGCTTGCCACCTAC
+
BBBAAFFFFFFFGGGEEEAAAGEGGFFFHHHHGFGGGFHHEGFFGHHHGHGBFGEGGGFGEEEFGHFGGFGGGHHHHCFHHGHHHGHGGGDGFGFHHFFGGEDGHHBFGHHGGHGHHGHHHFHHHHHBFFGHHGCGF2@GHHEF2FGDFFGHG1GHHHHG0FA-<<><CC>-<<--CG.GGHFFGHE:FG/;C:000@99@-BGFG.BDGAB;.;/FF.;@..9:F//B;/-:9AB;.-9.;9;/BFFFF
@M03896:38:000000000-B4D98:1:2112:12019:4179 2:N:0:170
CCTGTTTGATCCCCACGCTTTCGCACATCAGCGTCAGTTACAGACCAGAAAGTCGCCTTCGCCACTGGTGTTCCTCCATATCTCTGCGCATTTCACCGCTACACATGGAATTCCACTTTCCTCTTCTGCACTCAAGTTTTCCAGTTTCCAATGACCCTCCACGGTTGAGCCGTGGGCTTTCACATCACACTTAAAAAACCGCCTACGCGCGCTTTACGCCCACTAATTCCGGATAACGCTTGCCACCTAC
+
ABBBBFFFFFFFGGGGGEEFGGEGGGEHHHHHGGFGEGGHGHGHGHHHHGHBFFBEGGGHFEEEGHFGGHHEHHHHHGGHHHHHHGG/EEEGHHHHHFEGGFGHGHFGHHHHGHFGGFHHHHHHHHHGFGHHHH2F>DGHFG2>2DHHFGGFC1FHHHGG0G?@F<-0<CG-<@-<CGHHGGHBHHF00;CCCCC0:@FADGGDGFAAADFCBA.9;:A@BF.;F/BBFFB;.A.BFDBA999BBFFABF
@M03896:38:000000000-B4D98:1:2112:22501:9672 2:N:0:170
CCTGTTTGATCCCCACGCTTTCGCACATCAGCGTCAGTTACAGACCAGAAAGTCGCCTTCGCCACTGGTGTTCCTCCATATCTCTGCGCATTTCACCGCTACACATGGAATTCCACTTTCCTCTTCTGCACTCAAGTTTTCCAGTTTCCAATGACCCTCCACGGTTCAGCCGTGGGCTTTCACATCAGACTTAAACAACCGCCTACGCGCCCCTTACGCCCAATAATTCCGTATCACGCTTGCCACCTCC
+
BABBBFF4DFFFGGFCEEEFFG2EEGGFHHHHGFAEEGHHFDB5FAEFCGF3FFAEFGGHEEEEGHFF@BGEHHHHH?FFGGGHH4FEECEEFHHHH/E>?>3F3B3F3?FGFFGFEHHHGHHHHHHFFGHHHCF22@FFHH2D2@@GGFGHH<1GFBGD0F?-<..1<>>>>A-@EFAHHFE00CB0:/CCFC00;.;;CCAGGFA?-;-9-99//9.-@9A9/;B//;//.;./;...;.A/B9...;
@M03896:38:000000000-B4D98:1:2112:5049:13848 2:N:0:170
CCTGTTTGATCCCCACGCTTTCGCACATCAGCGTCAGTTACAGACCAGAAAGTCGCCTTCGCCACTGGTGTTCCTCCATATCTCTGCGCATTTCACCGCTACACATGGACTTCCACTTTCCTCTTCTGCACTCAAGTTTTCCAGTTTCCAATGACCCTCCACGGTTGAGCCGTGGGCTTTCACATCAGACTTAAAAAACCGCCTACGCGCGCTTTACGCCCAATACTTCCGGATACCGCTTGCCACCTAC
+
AAAAAFFFFFFFGGGGEFEGGGEGFEEHHHHHGGFAEHHHGGFBGFGGHFFFHGEEGFGHAEEEGHB2FGHGGHHHHFDGGHHHHEHGGEFFHHHHHGGGCEHHFHFF33BGGGFHHFHHHHHHHGH3GGFHHH2G@@FGFHG2@FGHHGHHB1GHFHHGFHG?<><<1FG-<@@DG<GHHDGHHHB0<CGGF0;CC@EG-DADDF.;:A-;9A./BEDBDD?9F//;B/9>.AA/99;=;EEFFFF?BF
@M03896:38:000000000-B4D98:1:2112:5078:13853 2:N:0:170
CCTGTTTGATCCCCACGCTTTCGCACATCAGCGTCAGTTACAGACCAGAAAGTCGCCTTCGCCACTGGTGTTCCTCCATATCTCTGCGCATTTCACCGCTACACATGGAATTCCACTTTCCTCTTCTGCACTCACGTTTTCCAGTTTCCAATCACCCTCCACGGTTGAGCCGTGGGCTTTCACATCAGACTTAAAAAACCGCCTACGCGCGCTTTACGCCCACTACTTCCGCATAACGCTTGCCCCCTAC
+
ABBAAFFFFFFFGGGGGFEFFGEEAEEGHHGHGGGGGHHHHGHGGHHFGBFCGFBEFGGHBEFFGHE2FFFEFHHHGCF4FHHHH@GEEEEGHHGHHEEEGEFHHHF2EFGHGHGHHFHHHHHHHHHFFHHHHH2F@GFGHH2F2@FHHH1<0<??GGGGHH.<F<-0>CG-.-<<CCGHC0C;CGF:0CCGHGFFF@DDFCF?.9.;:BBD@DEFF.99B.99B/BBFFA.-.9/;;>.:.;;/;;9EF
@M03896:38:000000000-B4D98:1:2112:5063:13860 2:N:0:170
CCTGTTTGATCCCCACGCTTTCGCACATCAGCGTCAGTTACAGACCAGAAAGTCGCCTTCGCCACTGGTGTTCCTCCATATCTCTGCGCATTTCACCGCTACACATGGAATTCCACTTTCCTCTTCTGCACTCAAGTTTTCCAGTTTCCAATGACCCTCCACGGTTGAGCCGTGGGCTTTCACATCAGACTTAAAAAACCGCCTACGCGCGCTTTACGCCCAATAATTCCGGATAACGCTTGCCACCTAC
+
BCCBCFFFFFFFGGGGGEGFGGEEEEFHHHHGGGGGEHHHGHEGGFGGHHHGHGEEGGGHGEGGGHFBFHHGHHHHG?@GGHHHHGHFEEGGHHHHHFEGGCGHHHHGHHHHGHHFHGHHHHHHHHHFHHHHHHHGFFFHHHDDDFHHFHHHF1FHGHHGGHG?F<-01<F>AD?DFHHHHFHHHHH0CGHCHGFCCFGGFGGGGG;BCBFD@D9FFA?ADFE//BFFFF/-AA?FFA@.;EAF/9FF/F
@M03896:38:000000000-B4D98:1:2112:10456:18872 2:N:0:170
CCTGTTTGCTCCCCACGCTTTCGCACCTGAGCGTCAGTCTTCGTCCAGGGGGCCGCCTTCGCCACCGGTATTCCTCCAGATCTCTACGCATTTCACCGCTACACCTGGAATTCTACCCCCCTCTACGAGACTCAAGCTTGCCAGCATCAGATGCAGTTCCCAGGTTGAGCCCGGGGATTTCACATCTGACTTAACAAACCGCCTGCGTGCGCTTTACGCCCAGTAATTCCGATTAACGCTTGCACCCTCC
+
BCCBBFFFFFFFGGGGEFEFGGEEGGGHGHHHGGGGGHHHHHHHGGGHHEEGEEEGGGGHGGGGGHEEEEFHHHHHGFHHHHHHHHHGGEGGHHHHHFGGGGFHHHGFHHHHGHHGHHHGGGGHHHGD?EGHHHHGDGFCCG<:C:GH0:0CGFHFHGGGHHFA99:9CFGG?GGAFGGGGEFFFFF/FFFFFFFFFAEFFFAFFFD9DDFD-AAFFFFFFFF///:FFFFFDD9BF?C.AEE/FFDFFF
@M03896:38:000000000-B4D98:1:2112:18386:20277 2:N:0:170
CCTGTTTGATCCCCACGCTTTCGCACATCAGCGTCAGTTACAGACCAGAAAGTCGCCTTCGCCACTGGTGTTCCTCCATATCTCTGCGCATTTCACCGCTACACATGGAATTCCACTTTCCTCTTCTGCACTCAAGTTTTCCAGTTTCCAATGCCCCTCCACGGTTGAGCCGTGGGCTTTCACATCAGACTTAAAAAACCGCCTACGCGCGCTTTACGCCCAATAATTCCGGATAACGCCTGCCACCTCC
+
BCCBBFFFFFFFGGGGGEFGGGFGGGGHHGHHGGGGFHHHHHFFHEHHHHGFHFAEEFGHFEGGGHFGGGHGHHHHHEGHHHHHHHHGGGGGHHHHHEEEGGHHFFGBGHHHHHHFFGHHHHHHHHGBGHHHHHGFFHGHGHF2>FHHHHEH11?GFHGDHHG-FC-<<>F-<@-AFHHHHCHFHHB;:CGGC:GFCDEGBFAD?G.--A---;A//;:@DF.;FB/BBB/-...9BF;-;.AA/:FF.;
@M03896:38:000000000-B4D98:1:2112:18399:20293 2:N:0:170
CCTGTTTGATCCCCACGCTTTCGCACATCAGCGTCAGTTACAGACCAGAAAGTCGCCTTCGCCACTGGTGTTCCTCCATATCTCTGCGCATTTCACCGCTACACATGGAATTCCACTTTCCTCTTCTGCACTCAAGTTTTCCAGTTTCCAATGCCCCTCCACGGTTGAGCCGTGGGCTTTCACATCAGACTTAAAAAACCGCCTACGCGCGCTTTACGCCCAATACTTCCGGATAACCCCTGCCACCTAC
+
ABB?AFFFFFFFGGGGGEEFGGEEEGGHGGGHGGGGGHHHGHFHHEBGHHGGGFBEFEGGBEGFGHEFECGFGHHHHFGGHHHHHFHEGGGGHHGHHFEGCEHHHFGFGHHHHHFHHGHEHHHGHHH3FGHHHG<2DDHHFH2>@FHGHGGHB1?GFHGGHHCCC<-0<GG@DCC?EHHHHBGHHHF0:CFHFC0GHGDG-;DDGG.A?B-9>.EBF..:@?9.;//BFF:-;..///:.9:9A//;F/:
@M03896:38:000000000-B4D98:1:2112:18377:20295 2:N:0:170
CCTGTTTGATCCCCACGCTTTCGCACATCAGCGTCAGTTACAGACCAGAAAGTCGCCTTCGCCACTGGTGTTCCTCCATATCTCTGCGCATTTCACCGCTACACATGGAATTCCACTTTCCTCTTCTGCACTCAAGTTTTCCAGTTTCCAATGACCCTCCACGGTTGATCCGTGGGCTTTCACATCACACTTAAAAAACCGCCTACGCGCGCTTTACGCCCAATAATTCCGGATAACGCTTGCCACCTAC
+
ABAABFFFFFFFGGGGFEAAFGEEEGGHHFDGEGFGEGHHGHGGHHBGHHGFGDAEFGGHFEEGGHG2BB?EGHHHHEFHFHHHFGGEEEFGHHHHH/EEEEEGGHGFFHHHGH4GHHHHHHHFHHHBGHHGHF<2@@2FGH2@FFHFGGGGGB?FFFHGGHA-<.-<1>G0<.--CG.GGBGHHHF00CFCFH00CDFFGGGGGG?D-A9B-.;/9;:9BD.9/BBFFFB-.;.;F?B?..;//;AFFF
@M03896:38:000000000-B4D98:1:2113:10714:9557 2:N:0:170
CCTGTTTGCTCCCCACGCTTTCGCACCTGAGCGTCAGTCTTCGTCCAGGGGGCCGCCTTCGCCACCGGTATTCCTCCAGATCTCTACGCATTTCACCGCTACACCTGGAATTCTACCCCCCTCTACGAGACTCAAGCTTGCCAGTATCAGATGCAGTTCCCAGGTTGAGCCCGGGGATTTCACATCTGACTTAACAAACCGCCTGCGTGCGCTTTACGCCCAGTAATTCCGATTAACGCTTGCACCCTCC
+
BBBBBFFFFFFFGGGGEFEFGGEGGGGHGEGFEGGGGHHHHHHHGG?GHGCFEEEEGGGHFEGDGHFEEFGHHHHHHGHHHHHHFGHGGFGGHHHHHGGGC@FHHHFFGHGFHHHHHHFGGGGHHHF..<CHFGGBD<<<CG0;:0<C0;;CCF0GGCGHHH0.:99CBFFA:?9@@CFGGGGGFFF/BBF/9/9;/AAF@CFFFFA;DDDB@9AFBFD@DF.:9FBFFFF?A.ABBDD9..9;;FFFFF
@M03896:38:000000000-B4D98:1:2113:24862:21088 2:N:0:170
CCTGTTTGATCCCCACGCTTTCGCACATCAGCGTCAGTTACAGACCAGAAAGTCGCCTTCGCCACTGGTGTTCCTCCATATCTCTGCGCATTTCACCGCTACACATGGAATTCCACTTTCCTCTTCTGCACTCAAGTTTTCCAGTTTCCAATGACCCTCCACGGTTTAGCCGTGGGCTTTCACATCAGACTTACAAAACCGCCTACGCGCGCTTTACGCCCACTAATTCCGCATAACGCTTGCCACCTAC
+
ABBAAFFFFFFFGGCG?EEEFGEE?FEFHGBBAEEEEFFDGFF5FGGAGH33ADBEEGFGAEEGGH325BGFHHHHH2BFGHHHH4B>EEEEHHHHHEEEE@FG?3BB3FGHHHFGFHHHHHHFHHH3FBGHHG2222@@@G2@>@GGGH2GG1??FGHGGHE-<F.1==G..<--<C.GGFFGHHC0:;CG000;:G;E@?FB.F.B-99A99.FF.;@D.99///;FF/.;:;BF.-.9.9;/;;FBF
@M03896:38:000000000-B4D98:1:2113:24873:21103 2:N:0:170
CCTGTTTGATCCCCACGCTTTCGCACATCAGCGTCAGTTACAGACCAGAAAGTCGCCTTCGCCACTGGTGTTCCTCCATATCTCTGCGCATTTCACCGCTACACATGGAATTCCACTTTCCTCTTCTGCACTCAAGTTTTCCAGTTTCCAATGACCCTCCACGGTTGAGCCGTGGGCTTTCACATCAGACTTAAAAAACCGCCTACGCGCGCTTTACGCCCAATAATTCCGGATAACGCTTGCCACCTAC
+
ACCABFFFFFFFGGGGGGEGGGEFGGGHHGHFEEFGFHHHGHFHHFFGHHGFHFEFGGGHFFGGGHFGGGHEHHHHHGGHHHHHHFHEEEGGHHHHHEEGGGHHHFFFGGGFHHHHFHHHHHHHHHHHGHHFGGFF@GHHHHB@@FHHHHFGHEFHHHHGFHA@F<<<GCF?ACFCGHEGHFGGHHH:;=CGHGFHFGGG@DGGGGADBFA>-:.:FFDFFF.;F/BFFFF-..9FB.C?A.9FBFFFFF
@M03896:38:000000000-B4D98:1:2113:24885:21120 2:N:0:170
CCTGTTTGATCCCCACGCTTTCGCACATCAGCGTCAGTTACAGACCAGAAAGTCGCCTTCGCCACTGGTGTTCCTCCATATCTCTGCGCATTTCACCGCTACACATGGAATTCCACTTTCCTCTTCTGCACTCAAGTTTTCCAGTTTCCAATGACCCTCCACGGTTGAGCCGTGGGCTTTCACATCAGACTTAACAAACCGCCTACGCGCGCTTTACGCCCAATAATTCCGGATCACGCTTGCCACCTAC
+
BBBBAFFFFFFFGGGGEEAFFGEEFGEFHHFGEGGGEAGHDF3EGEFHHHHGGGBEEGGHFEGGGGBFFFHEGHHHHGFHHHHHHHHCGEEEHHHHHGEEEEHHBFFFGGGGHH4GFGHHHHHHHGGHG3GHHB22>@>GHH222@FGFGGGC1<FGHGG0GA-<F@0<<GCA@-ACGHGG0GBGH000;CC000;0:G.;BCGDGGFCAFFFAEFFFABCD.9/9BFFB/9.9-.;.A...9:/9../;
