# Supplementary material for: Formalin-Fixed Paraffin-Embedded (FFPE) samples are not a beneficial replacement for frozen tissues in fetal membrane microbiota research
Source: PLoS One. 2022 Mar 17;17(3):e0265441. doi: 10.1371/journal.pone.0265441 (PMC8929612; doi:10.1371/journal.pone.0265441)
Supplement: S2 File — (ZIP) [file pone.0265441.s007.zip › Negatives/N-N-14-N-2-FF_S261_L001_R1_001.fastq.fastq]

@M03896:38:000000000-B4D98:1:1101:11936:2214 1:N:0:261
TCCGGAGGGTGCAAGCGTTAATCGGAATTACTGGGCGTAAAGCGCACGCAGGCGGTTTGTTAAGTCAGATGTGAAATCCCCGGGCTCAACCTGGGAACTGCATCTGATACTGGCAAGCTTGAGTCTCGTAGAGGGGGGTAGAATTCCAGGTGTAGCGGTGAAATGCGTAGAGATCTGGAGGAATACCGGTGTCGAAGGCGGCCCCCTGGACGAAGACTGACGCTCAGGTGCGAAAGCGTGGGGAGCAAACA
+
A3A?ABDDD?A>4BGAA2E2ABFBAEFGHED55BAAAAAEGGGFG0EAFC@0FEEEGGGHGHHHHH4BF4FFDFGFFHHHGEFEEEGFGFGFBA/?FEFFGFGGGDGGHHFDFEGFCGHF<GFGHFGG>A.F1FD?->999;B9FFFF://:F/;:@;:;EBFFBB;;9D.B/BBFF//A.ABFFFFDA9@.;AEEE.A;@FF=@@@A.BABA;ADBBFFFFDFFFFFF/;9AFFABDAD;B-AD9.99F.
@M03896:38:000000000-B4D98:1:1101:14396:2229 1:N:0:261
TACGGAGGGTGCAAGCGTTAATCGGAATTACTGGGCGTAAAGCGCACGCAGGCGGTTTGTTAAGTCAGATGTGAAATCCCCGGGCTCAACCTGGGAACTGCATCTGATACTGGCAAGCTTGAGTCTCGTAGAGGGGGGTAGAATTCCAGGTGTAGCGGTGAAATGCGTAGAGATCTGGAGGAATACCGGTGGCGAAGGCGGCCCCCTGGACGAAGACTGACGCTCAGGTGCGAAAGCGTGGGGAGCAAACA
+
ABAA@BBDB?AAFGFC22AEFGGFEGGGHHB55ABBAAEEHHHGG?EEFEEEGGGFGGGHHHHHGH@BGFGBGGHHHHHHGGGGEGHGHHHGHHGCFEGFHHGGHHHHHHFFHHHGGHHHGHFHHGHHFEGGHHGGGFDAAFFFFFFFFFBFB;;;;;;;EFFFFFD:DFEBBFFFFFFFFFFFFFFFFCFDFDFFFFFBFFFFFFBEFFFFFFFFFFFFFFD;AFFFFFB>?CFDFDDFFFFEBF?FFF?
@M03896:38:000000000-B4D98:1:1101:10684:2375 1:N:0:261
TACGGAGGGTGCAAGCGTTAATCGGAATTACTGGGCGTAAAGCGCACGCAGGCGGTTTGTTAAGTCAGATGTGAAATCCCCGGGCTCAACCTGGGAACTGCATCTGATACTGGCAAGCTTGAGTCTCGTAGAGGGGGGTAGAATTCCAGGTGTAGCGGTGAAATGCGTAGAGATCTGGAGGAATACCGGTGGCGAAGGCGGCCCCCTGGACGAAGACTGACGCTCAGGTGCGAAAGCGTGGGGAGCAAACA
+
A?AAABABB?A>FGFA22AAFGGBBEFGHFB55BABAAAEGHGEE0EAFEE?EEE@EGEHGHHHGH@B3FFFGGGBGHHHGEGGEEHGGHHHGAFHHGGGFHHHHGHGHHBGHHHFF????FFGHHGGFGGGHEC>@AC;;BFFFFFB;99B;;9;9;:@EFFFFFA:ADFFFFFFFBBFDFFFFFFF>9-A;;@A;9A;BFDFF@@A.BF-B-AABFB;FDFADF/B/;;9ABA.F.9A=CCFBAEFFF.
@M03896:38:000000000-B4D98:1:1101:17173:2442 1:N:0:261
TACGGAGGGTGCAAGCGTTAATCGGAATTACTGGGCGTAAAGCGCACGCAGGCGGTTTGTTAAGCCAGATGTGAAATCCCCGGGCTCAACCTGGGAACTGCATCTGATACTGGCAAGCTTGAGTCTCGAAGAGGGGGGCAGAATTCCAGGTGTAGCGGTGAAATGCGTAGAGATCTGGAGGAACACCGGTGGCGAAGGCGGCCCCCTGGACGACGACTGACGCTCAGGCGCGAAAGCGCGGGGAGCAAACA
+
AAAAAA1@@A?A1FFA00EE03DFEEAFHF122BA/AAEFHHFGG/AE?EEGG/EE/>/BGGHH110B0FGFHHHHH1BE//<<EEGFFGBG0<C0BFCFHHDGD122?GFFHA<1/?GGGHGGD1<010.<<G.-<@--:EFFFF//BF/F;;;;;;9;9BFFFF9;9@EBFFF//;F-ABF-9BB>-;;AA@@@@FF-@?-@-;@EFFA----;@ABFFBFF-A/:/;@?@=@B/9-;>?@=;9-BBF-
@M03896:38:000000000-B4D98:1:1101:17165:2458 1:N:0:261
TACGGAGGGTGCAAGCGTTAATCGGAATTACTGGGCGTAAAGCGCACGCAGGCGGTTTGTTAAGTCAGATGTGAAATCCCCGGGCTCAACCTGGGAACTGCATCTGATACTGGCAAGCTTGAGTCTCGTAGAGGGGGGTAGAATTCCAGGTGTAGCGGTGAAATGCGTAGAGATCTGGAGGAATACCGGTGGCGAAGGCGGCCCCCTGGACGAAGACTGACGCTCAGGTGCGAAAGCGTGGGGAGCAAACA
+
ABAAABB@@2AA4GGA22AAAFGF?EGGHH555ABBAAABFGGGG0EEEC0>EEFCFFGEGH4BBE4@BBEBBEFFHHHHGEGEEEGBFHFGFGEGCEBBGHFGFGH>GGFDGHHGFHCFGFFFGGGH?EEFHFCC?A:9:B0BBBBBBBBF;;;;;;:;ABFBBF;.:=EFFFFFFFFFF?F0FFFAC-@AF=BF;?E@;DFAFB-AAF.-9-;9BFFF0.99DFBBBFF;A@-:/.:::;-.-AABBF.
@M03896:38:000000000-B4D98:1:1101:10318:2569 1:N:0:261
TACGTAGGTGGCAAGCGTTGTCCGGAATTATTGGGCGTAAAGCGCGCGCAGGCGGTTTCTTAAGTCTGATGTGAAAGCCCACGGCTCAACCGTGGAGGGTCATTGGAAACTGGGGAACTTGAGTGCAGAAGAGGAGAGTGGAATTCCACGTGTAGCGGTGAAATGCGTAGAGATGTGGAGGAACACCAGTGGCGAAGGCGACTCTCTGGTCTGTAACTGACGCTGAGGCGCGAAAGCGTGGGGAGCGAACA
+
AAAAAFFBFFABEGEF22EAFGHEEEGGHCFF5BBBAAEEGHHGG?EEGGGCGEGEGGHHHHGHHHEFDGGGHFHHGGHHHGGGEGGGHHH<CGFDGGCGFHHHHHGHHHFGHHC/ECFF>GCFHHBFHHHHHHFGGGFGGHHHHHHHHFCC;:;<::;;EGGGGFC=D?FFEFFFFGGGFDGGGGGEAFFF;@FFBFA-:=DFFFFFFF:FFFFFFFFBFFFFDFFFFFFFFFFFFFFFFFFFD;:@=C-
@M03896:38:000000000-B4D98:1:1101:10570:2582 1:N:0:261
TACGGAGGGTGCAAGCGTTAATCGGAATTACTGGGCGTAAAGCGCACGCAGGCGGTTTGTTAAGTCAGATGTGAAATCCCCGGGCTCAACCTGGGAACTGCATCTGATACTGGCAAGCTTGAGTCTCGTAGAGGGGGGTAGAATTCCAGGTGTAGCGGTGAAATGCGTAGAGATCTGGAGGAATACCGGTGGCGAAGGCGGCCCCCTGGACGAAGACTGACGCTCAGGTGCGAAAGCGTGGGGAGCAAACA
+
BCBBBBCBBAAAFGCC22EAAGHFEEGGHFB55BBAEEEFHHHGGCFGGCGEGGGCGGGHHHHGHHEGFHHHHHHHHHHHGGGGEGHHGHHHHHGHGFGGHHHHHHHHHHGGHHGFGHHHHGFHHHHHGGGGHHEC-D>;ABFFFFFFFF/BB;;:;;;;AFFFFFDADDEF/FFFFEFFFDFFEFFFC-CFFFFFFFFFAFFFFDCFFFAF@9DDBFF;FFFFFFFBFFFBDF=DBDADCACEDDEFFFA
@M03896:38:000000000-B4D98:1:1101:11314:2586 1:N:0:261
TACAGAGGGTGCGAGCGTTAATCGGATTTACTGGGCGTAAAGCGTGCGTAGGCGGCTTATTAAGTCGGATGTGAAATCCCCGAGCTTAACTTGGGAATTGCATTCGATACTGGTGAGCTAGAGTATGGGAGAGGATGGTAGAATTCCAGGTGTAGCGGTGAAATGCGTAGAGATCTGGAGGAATACCGATGGCGAAGGCAGCCATCTGGCCTAATACTGACGCTGAGGTACGAAAGCATGGGGAGCAAACA
+
AAAABFFB@?AAGCE2A2EEFGHFEEGGHHBB5BAAEAEEGHHGEEEFEEAEHEFEEEHHHHGHGH1>>>@BGGHHGHHHGGGGGGGHHFFGHGHGFFGGHHHHHHGHHG?2FDG2FGHFFFF?GHEGFHGGDDHFBCDFFGHFHHHEGG0C<<<=<=:;CFHFCGC;EEFFFGGGGFGGGDFFGGFDFGGGFGFFFFFFFFFFFFFBFFFFFFFFFFFFFFFFFFFEFFBAEFDAFFFFFFFEFDFFFFF
@M03896:38:000000000-B4D98:1:1101:10575:2599 1:N:0:261
TACGGAGGGTGCAAGCGTTAATCGGAATTACTGGGCGTAAAGCGCACGCAGGCGGTTTGTTAAGTCAGATGTGAAATCCCCGGGCTCAACCTGGGAACTGCATCTGATACTGGCAAGCTTGAGTCTCGTAGAGGGGGGTAGAATTCCAGGTGTAGCGGTGAAATGCGTAGAGATCTGGAGGAATACCGGTGGCGAAGGCGGCCCCCTGGACGAAGACTGACGCTCAGGTGCGAAAGCGTGGGGAGCAAACA
+
AAAAABA@DAA>CGCA22E2EGHFAEFGHGDB5BABAAEEHHHGEAE0ECAEEEEEEGGHHHHHHHDB3FGGGGHGHHHHGGGGEFHHHHHHFAFGGGGFGHHGHHEHHHGFFHFCFGGG?GBGHHHGFGFGBFGGGF-;;BFFFFFFBF/FB;;;;;:;EFFFFF;;AFFBBBFFBBFADDFFFFFD=@ADA@BF=A:;>=>BFF@;AFF;@=DDFFFBFD?DDDBFFFB@DBFDFBAA@AA.:AEFFF9
@M03896:38:000000000-B4D98:1:1101:9943:2605 1:N:0:261
TACGGAGGGTGCAAGCGTTAATCGGAATTACTGGGCGTAAAGCGCACGCAGGCGGTTTGTTAAGTCAGATGTGAAATCCCCGGGCTCAACCTGGGAACTGCATCTGATACTGGCAAGCTTGAGTCTCGTAGAGGGGGGTAGAATTCCAGGTGTAGCGGTGAAATGCGTAGAGATCTGGAGGAATACCGGTGGCGAAGGCGGCCCCCTGGACGAAGACTGACGCTCAGGTGCGAAAGCGTGGGGAGCAAACA
+
ABAAAABBBAAAEGFCA2EAFGHFEEGGHHBB5BAAAAEEHHHGGCFEGGGGGEFEEEEHHHHHHHDFDGGGHFFHHHHHGGGGEGHGGHHHHHEGGGHGHHHGHGFGHHGGHHCCFGHGFGCGHHGGFGGGHGE@CF>AAFFFFFFFFB0B;;:;;;;;AFFFFFAADFFFFFFFFFFFFFFFFFFFA;BDA=CFFFECFADFFFFFFF9@@@DDFFFBFFFDDDFFFFF@:BFAFF.ABCFE@AEFFFF
@M03896:38:000000000-B4D98:1:1101:9961:2612 1:N:0:261
TACGGAGGGTGCAAGCGTTAATCGGAATTACTGGGCGTAAAGCGCACGCAGGCGGTTTGTTAAGTCAGATGTGAAATCCCCGGGCTCAACCTGGGAACTGCATCTGATACTGGCAAGCTTGAGTCTCGTAGAGGGGGGTAGAATTCCAGGTGTAGCGGTGAAATGCGTAGAGATCTGGAGGAATACCGGTGGCGAAGGCGGCCCCCTGGACGAAGACTGACGCTCAGGGGCGAAAGCGTGGGGAGCAAACA
+
AAA?AAA2DAA>EG4A22EEFGGABEFGHFA55ABBAAAEFFGFEAEAEFE0E>EEEEEHGHHHGHDBGGGFEFHFHHHHG>/E>EGFGFHHGG/BFFFFGHGGGFHFHHGHFHF2?FGF0FBGHHG??E.CF0E@-;@;:BFFFFFB//99B;/;-;99ABBFF;.;;>?//9BF/BBFFDFFFFFA;9;D;-;DA.;999@BFFD..B9;;-A.9FFFFDDDFD//.-;-;@;9F.9;@FAA-99F/F.
@M03896:38:000000000-B4D98:1:1101:17615:2744 1:N:0:261
TACGGCGGATCCGAGCGTTATCCGGATTTATTGTGTTTAAAGGGAGCGTCGGCGGACGCTTCCGTCAGTTGTGCCAGTTTGCGGCTCAACCGTAACATTGCAGTTGCTCCTGGGTGTCTTGAGTCCAGTAGAGGCAGGCGGAATTCGTGGTGTCTCTGTGAACTGCTTATATCTCACGCAGCACTCCGATTGCGCAGGCAGCTCCCTGGACTGCACCTGACACTGCTGCTCGACAGTGGGGGTATCACCCA
+
AAAA1>>@DDDFF00E////AGBB//BEG1DF12A0BA221D1E/BE?E/>>EE@E><>EF/1?BC<?2FGGC1?F?<?GFFG/@CG11?F@.G><=FG1F1<=GG0<0C</<C<<;/CG00;;0:0CG0C0;/:..-;A---:BFECE.9-9//9////;BB//9;;//;//;//;--;@--:/;B9-AAEF--9;;9ABBFFFEF/---9;BBFBF/BFBFE///;FFF----;///---9-//BF---
@M03896:38:000000000-B4D98:1:1101:18475:2781 1:N:0:261
TACGGAGGGTGCAAGCGTTAATCGGAATTACTGGGCGTAAAGCGCACGCAGGCGGTTTGTTGAGTCAGATGTGCAATCCCCGGGCTCAACCTGGGAACTGCATCTGCTACTGGCAAGCTTGAGTCTCGTAGAGGGGGGTAGAATTCCAGGTGTAGCGGTGAACTGCGTAGAGATCTGGAGGAATACCGGGGGCGAAGGCGGCCCCCTGGACGAAGACTGACGCTCAGGTGCGAAAGAGTGGGGAGCAAACA
+
>AAAA3AD?2AAGFGA22222BEBA2BFFB5FB3AAEA2EGGGFGEF0F?AEEEC@EEDHGAFBBFFFEGGBD4B3FGGHAFG/<EEF2FGHHFFF2FF2DFHGHHB2?D?<GHH1?GGHF0FFHFGHF.C<FF>?-9;.AFFFF/9/9B/;;9;;@@;@.9/;/;9;9@EF9:;/BB/F?..;9;99---9;---99A--;;9>>>A?BFFF-.9BFF//AADD.B/BF/-.99;/;/9.?-.B../;F.
@M03896:38:000000000-B4D98:1:1101:18459:2792 1:N:0:261
TACGGAGGGTGCAAGCGTTAATCGGAATTACTGGGCGTAAAGCGCACGCAGGCGGTTTGTTGAGTCAGATGTGAAATCCCCGGGCTCAACCTGGGAACTGCATCTGATACTGGCAAGCTTGAGTCTCGTAGAGGGGGGTAGAATTCCAGGTGTAGCGGTGAAATGCGTAGAGATCTGGAGGAATACCGGTGGCGAAGGCGGCCCCCTGGACGAAGACTGACGCTCAGGTGCGAAAGCGTGGGGAGCAAACA
+
AAAAAABDDAA>BEGCA2EEFGHFEEGGHG555BAAAAEFHHHGG?EEGGGGGGGEGGGHGA@FBG3BFFFBFGFHHHHHGGGGEFHFGHHHHHGFGEGGHHHHHHHHHHGFHGHHGHHGGGCFHHGG>EGFHHGFCFFDEFFFFFFFBFBFB;;;@;:;AFFFBFA;DBEF0FFFFFFFFFBBFFFDF@BDFFFFCFFA;FFFFFDFFFFFA>DDFFFFFFFDFFFFFFB=ADFDFD:DCAAECDFE0A.
@M03896:38:000000000-B4D98:1:1101:11884:2808 1:N:0:261
TACGGAGGGTGCAAGCGTTAATCGGAATTACTGGGCGTAAAGCGCACGCAGGCGGTTTGTTAAGTCAGATGTGACATCCCCGGGCTCAACCTGGGAACTGCATCTGATACTGGCAAGCTTGAGTCTCGTAGAGGGGGGTAGAATTCCAGGTGTAGCGGTGAAATGCGTAGAGATCTGGAGGAATACCGGTGGCGAAGGCGGCCCCCTGGACGAAGACTGACGCTCAGGTGCGAAAGCGTGGGGAGCAAACA
+
>AA3A3ADDAAAFBGE2A2AAGHFEEGGHCD553AAEAFGHHHGG?EEEGGGGGG??EGHFGBGHH4B3FFGHH4?BGHHGGGGEGHGFHHHHHGHHGHHHFHHHFHFHHFHFHHGGGHGGGFGHHHHCEGEDGFGGA>A.B9FBFB:9BBFB;9BDB;9.:/;9FA;AFFFFFFFFFFFFFFFFFFF;;>.FFA-B.;@AFF@;@9A.:.>9-;;;FB/;ADADFF/FBB@.>=AFD.AACF.>AEBFAA
@M03896:38:000000000-B4D98:1:1101:11862:2814 1:N:0:261
TACGGAGGGTGCAAGCGTTAATCGGAATTACTGGGCGTAAAGCGCACGCAGGCGGTTTGTTAAGTCAGATGTGAAATCCCCGGGCTCAACCTGGGAACTGCATCTGATACTGGCAAGCTTGAGTCTCGTAGAGGGGGGTAGAATTCCAGGTGTAGCGGTGAAATGCGTAGAGATCTGGAGGAATACCGGTGGCGAAGGCGGCCCCCTGGACGAAGACTGACGCTCAGGTGCGAAAGCGTGGGGAGCAAACA
+
ABBBBCBCBAAAFGG422EEAGGFEEGGHFDB5BAAAAEAFHHGG?EEGGEEGGGCGGGHHHGHHH4FFGHFGGFHHHHHGGGGEEHGHHHHHHGHFFFFGHHHHHEHHHFDGGGFGHHGGGFGGHHHFGGFGHCC?BBDEFFFFFFFFF0F;9;;;;;:AFFFFF;;DFFFFFFFFFFFFFFFFFFFF@DFFCAACDFFFFFFFC@EFFFFFFFAFFFFFFFF..9:;FFBDFADEDFFFAD?@?ABBF.
@M03896:38:000000000-B4D98:1:1101:11878:2829 1:N:0:261
TACGGAGGGTGCAAGCGTTAATCGGAATTACTGGGCGTAAAGCGCACGCAGGCGGTTTGTTAAGTCAGATGTGAAATCCCCGGGCTCAACCTGGGAACTGCATCTGATACTGGCAAGCTTGAGTCTCGTAGAGGGGGGTAGAATTCCAGGTGTAGCGGTGAAATGCGTAGAGATCTGGAGGAATACCGGTGGCGAAGGCGGCCCCCTGGACGAAGACTGACGCTCAGGTGCGAAAGCGTGGGGAGCAAACA
+
AAAAABABBAA>CGFA22AEFGGBBEFGHG555BAAAAEEGGHGG0EEEEEEGFFEFGGHHHHHGH4BFFGBFFGHFHHHGGGGEEGFGHHGGHFHFFFBFHHHHFHHHHGFHHHCFGHFFGFGFHHGFEGFHGDCCCBDEFFFFFFFFF0FB;:;;:9;AFFFBF;;DFFFFFFFFFFFFFFFFFFDD@ADA@CF@BEBFFFFFD@:AFFDFFF?BFFFFDADDFFFBFB@DFFDFAADFACE-;AFFF.
@M03896:38:000000000-B4D98:1:1101:11860:2834 1:N:0:261
TACGGAGGGTGCAAGCGTTAATCGGAATTACTGGGCGTAAAGCGCACGCAGGCGGTTTGTTAAGTCAGATGTGAAATCCCCGGGCTCAACCTGGGAACTGCATCTGATACTGGCAAGCTTGAGTCTCGTAGAGGGGGGTAGAATTCCAGGTGTAGCGGTGAAATGCGTAGAGATCTGGAGGAATACCGGTGGCGAAGGCGGCCCCCTGGACGAAGACTGACGCTCAGGTGCGAAAGCGTGGGGAGCAAACA
+
AAAAAAADB?>>FFGA22AEEGGFEEGGHE555A22AAEFEGHGG0EEECE?EEE@EGGFGGHHFG4BFFG@FGGDGHHHGGGFEEGG3FGHFGCCGEGGHHHHHGFHHHFEFEGFFHFGGG<?GFGG<C<FGFGGC=@AEFFFFFFBB//BB;;;9;;9AFFFFFA:ABFFFFFFFBFFFFFFFFFDF>DFA@;DF.:9->=DFABEEFFFF;DDB/9/999.ADB/:/;@DCF./A;A;=@EFFFFFF.
@M03896:38:000000000-B4D98:1:1101:14217:2847 1:N:0:261
TACGGAGGGTGCAAGCGTTAATCGGAATTACTGGGCGTAAAGCGCACGCAGGCGGTTTGTTAAGTCAGATGTGAAATCCCCGGGCTCAACCTGGGAACTGCATCTGATACTGGCAAGCTTGAGTCTCGTAGAGGGGGGTAGAATTCCAGGTGTAGCGGTGAAATGCGTAGAGATCTGGAGGAATACCGGTGGCGAAGGCGGCCCCCTGGACGAAGACTGACGCTCAGGTGCGAAAGCGTGGGGAGCAAACA
+
AAAA@ABD@?AABGFA?2EEFGHFEEGGHF555AAAAAEEGHHGG0EEFEEEGGGCGGGHHHHHFH4BB4BBFGHFHHHHGGGGGGHFHHHGFGGHFEFFGHFGHGHHHHGFHHGGGHHGHHGGHHGHFEGGHGGCD;B9:BFFFFFFFF0B;;;;;:.;9FFFFFD:DCFF0FFFFEFFDFFBFFFFF@DBFFFFDFFACAFFFF@EEFFFF@FDFFFFFFFDFFFFFFFCDDFFFF;A=CAFFFFFFF?
@M03896:38:000000000-B4D98:1:1101:15949:2871 1:N:0:261
TACGGAGGGTGCAAGCGTTAATCGGAATTACTGGGCGTAAAGCGCACGCAGGCGGTTTGTTAAGTCAGATGTGAAATCCCCGGGCTCAACCTGGGAACTGCATCTGATACTGGCAAGCTTGAGTCTCGTAGAGGGGGGTAGAATTCCAGGTGTAGCGGTGAAATGCGTAGAGATCTGGAGGAATACCGGTGGCGAAGGCGGCCCCCTGGACGAAGACTGACGCTCAGGGGCGAAAGCGTGGGGAGCAAACA
+
AABBBBBBD2>>4GB422AECGGFEEFGHDD553ABAAEEHHFFG0AAFEG0EE?@E>EFGGGHBG4BBBBBBFGFHHHHGGGGE?GFGHHHHFFGFEFBGGFHGHFFGH?BGGFHGHGGGHGGHGGHCEEFHGDC-=99;BFFFFFFFF/B;;;;;;9;:BFFFBA;ACFFFFFFFFFFDFFFFFFDA9@?FDFAADEAAFFFFFDEEFFFC@DDB9FBBDFF?DFF.;;=AA=./;.9;-=E9AAFFE.
@M03896:38:000000000-B4D98:1:1101:15959:2886 1:N:0:261
TACGGAGGGTGCAAGCGTTAATCGGAATTACTGGGCGTAAAGCGCACGCAGGCGGTTTGTTAAGTCAGATGTGAAATCCCCGGGCTCAACCTGGGAACTGCATCTGATACTGGCAAGCTTGAGTCTCGTAGAGGGGGGTAGAATTCCAGGTGTAGCGGTGAAATGCGTAGAGATCTGGAGGAATACCGGTGGCGAAGGCGGCCCCCTGGACGAAGACTGACGCTCAGGTGCGAAAGCGTGGGGAGCAAACA
+
AAAAABA@D?A>4BF4A22EAGGEEEFGHFD55AAAAAEEGHHGG0EEFCEEEEC>EAE2FFHHFG4BBB@BBFGFHHHHGGGGEEGFFGHFGGFFCEBDGH?GHHHHHGGFFEGHGHGGHHHHHHGF?CFFGFE?@A-::BBBFFFFFB/9;;;;::;;:BBFBFF9AFEFFBFFFFEFFFFBFFFFC:-9FDCACFFFAADFA@>EEFFFF-;AFFFFFDDDDFFFBFFAA=DDBD9DAFAF=DEFFF.
@M03896:38:000000000-B4D98:1:1101:13799:2956 1:N:0:261
TACGGAGGGTGCAAGCGTTAATCGGAATTACTGGGCGTAAAGCGCACGCAGGCGGTTTGTTAAGTCAGATGTGAAATCCCCGGGCTCAACCTGGGAACTGCATCTGATACTGGCAAGCTTGAGTCTCGTAGAGGGGGGTAGAATTCCAGGTGTAGCGGGGAAATGCGTAGAGATCTGGAGGAATACCGGGGGCGAAGGCGGCCCCCTGGACGAAGACTGACGCTCAGGGGCGAAAGCGTGGGGAGCAAACA
+
>AAAAAAD?>AACGGGGAEAF6FAFEGDGGFB5B2FAAEFH5EEEEGFGEC??0E/>EEFFGFF@FB3@FF4FBGFDGHHFEECEEGHHHH2BFC0FFFFGD??BGHEFBFGHG22?FFGF0F?1<??/...=0A<-;;;.9FBFFF//9BF9;//9;-9-:99FF9.:-99BBFFBF/.DDB/9:FB;-@=9;=B999-9->9BD9;A.9--;;.//;//.:.:;9BA------./..99->.-..//;.
@M03896:38:000000000-B4D98:1:1101:10121:2960 1:N:0:261
TACAGAGGGTGCGAGCGTTAATCGGATTTACTGGGCGTAAAGCGTGCGTAGGCGGCTTATTAAGTCGGATGTGAAATCCCCGAGCTTAACTTGGGAATTGCATTCGATACTGGTGAGCTAGAGTATGGGAGAGGATGGTAGAATTCCAGGTGTAGCGGTGAAATGCGTAGAGATCTGGAGGAATACCGATGGCGAAGGCAGCCATCTGGCCTAATACTGACGCTGAGGTACGAAAGCATGGGGAGCAAACA
+
ABAABBCA32A>EEE2A2EEFGHAEEEGGF55532BAAEEAFEEEEFCAEEEG>>EEEGFGHEGEGEE/?@BF4FFHHHFFGGGEDGHHH?GFG/?BGGHFGHFGBGDHGF2C1<>?FDF?GC?DG1F0?FEDDFFH.FF>FGHHHGF=C/<<<==-:;:CGHHBC:;AD?0;FFGFFFFGDFFGFBAA?F?C@B;BFEF.AE?BBBBBFFFFFBBFFFFFFFFDD?EFF999ADAFFFF?ED.9;AFFFF
@M03896:38:000000000-B4D98:1:1101:13784:2965 1:N:0:261
TACGGAGGGTGCAAGCGTTAATCGGAATTACTGGGCGTAAAGCGCACGCAGGCGGTTTGTTAAGTCAGATGTGAAATCCCCGGGCTCAACCTGGGAACTGCATCTGATACTGGCAAGCTTGAGTCTCGTAGAGGGGGGTAGAATTCCAGGTGTAGCGGGGAAATGCGTAGAGATCTGGAGGAATACCGGGGGCGAAGGCGGCCCCCTGGACGAAGACTGACGCTCAGGGGCGAAAGCGGGGGGAGCAAACA
+
>AAA@?A?2>>>GGGEEAE?FBG2A2F2GHGFFBAF2AAEEBEFE0EAEGCCE0/E@EE?FHFD4BF3GFF4BBDGEHHHF?EFGEGBGFF2BBF0F/2B?G2FFDH2GDF>GCGGF<FF<<G1FFFF<.<.1<.-A--9.BB9BFFF/B;B/;//99-;-;A/9:9.:99///;:FF/.A?B/;/F?;-;;>CD;9D.-9-@BDA-9A..-9@D?/////.A.9:/F.-9--;=./.-9-9;--../9..
@M03896:38:000000000-B4D98:1:1101:15877:3038 1:N:0:261
TACGTAGGGCGCAAGCGTTATCCGGATTTATTGGGCGTAAAGAGCTCGTAGGCGGTTTGTCGCGTCTACCGTGAAAGTCCGAGGCTCAACCTCGGATCTGCGGTGGGTACGGGCAGACTAGAGTGATGTAGGGGAGACTGGAATTCCTGGTGTAGCGGTGAAATGCGCAGATATCAGGAGGAACACCGATGGCGAAGGCAGGTCTCTGGGCATTTACTGACGCTGAGGAGCGAAAGCATGGGGAGCGAACA
+
>AABAFFABFDDCFE4A2AECGGEEGGGHFBG5AABAAEEEHHHHBGEEEFDHGGCGGGGFA?E>EA1BBE?FFFHHFHHGGGEGHHGHHHHHGGC/<FFHC>?@DCCGHCDGGGACCC<CD<=GGFFDGGEEF?C?EGFCGHHHFGFFE/B;;;;;:;:CFEG9FA=ACFFFFFFFFFEFFFFFFFFFCF?FFFDFFFFDFAFBFFFEFEFFFBFFFFFFFFFFFAEBFFACFFFFFFFFFDFCA-@=D;
@M03896:38:000000000-B4D98:1:1101:8762:3188 1:N:0:261
TACAGAGGGTGCGAGCGTTAATCGGATTTACTGGGCGTAAAGCGTGCGTAGGCGGCTTATTAAGTCGGATGTGAAATCCCCGAGCTTAACTTGGGAATTGCATTCGATACTGGTGAGCTAGAGTATGGGAGAGGATGGTAGAATTCCAGGTGTAGCGGTGAAATGCGTAGAGATCTGGAGGAATACCGATGGCGAAGGCAGCCATCTGGCCTAATACTGACGCTGAGGTACGAAAGCATGGGGAGCAAACA
+
A?AAAFF3A>AACA2E2AEA2BFBE?FGH5ABB32AAAAEFBBEEEFCFEEEGEEG/>CHHHDEE@>/>E/FBFFEGHHFGGEEEFEBGFDGHHEHFFGFGFFFB2BFED1211@1FFB??<1<?G100<<AD.0>1.>>1FDGBG<DD/<<D<0=<:.-:0C00C;..AEC0000B00C../BBFBA.-..99;>B.A.9A.ABF/9//FFF//;BB//;.A.A..A/9B9AA.A/99B.AA.-;./BFF
@M03896:38:000000000-B4D98:1:1101:22316:3193 1:N:0:261
TACAGAGGGTGCAAGCGTTAATCGGAATTACTGGGCGTAAAGCGCGCGTAGGTGGTTTGTTAAGTTGGATGTGAAATCCCCGGGCTCAACCTGGGAACTGCATTCAAAACTGACTGACTAGAGTATGGTAGAGGGTGGTGGAATTTCCTGTGTAGCGGTGAAATGCGTAGATATAGGAAGGAACACCAGTGGCGAAGGCGACCACCTGGACTAATACTGACACTGAGGTGCGAAAGCGTGGGGAGCAACCA
+
BBBBBFFBBA?AFBFA22EA2BDFBEFFHGDBB3ABAAEE2GGEF0EEECGGGHGEFHGGHF4GHH4@BGFFHH4DFFGHGGGFEFHE?CFHHGEGFFFGHHHHHHGHHHBGFCFB@CG>@@@@>FGGGHHB1CE?FCDECF1>FFGGHB0<D===-<<<CGGCBG:;ECGHECCF<0:FDFFFCFGEFFGGCCBFFFGFDAB-EFFFFBAFEBFFFFFFB/B/F//9FEBA?@-AFFFDFFFFFDFFA?.
@M03896:38:000000000-B4D98:1:1101:18274:3200 1:N:0:261
TACGGAGGGTGCAAGCGTTAATCGGAATTACTGGGCGTAAAGCGCACGCAGGCGGTTTGTTAAGTCAGATGTGAAATCCCCGGGCTCAACCTGGGAACTGCATCTGATACTGGCAAGCTTGAGTCTCGTAGAGGGGGGTAGAATTCCAGGTGTAGCGGTGAAATGCGTAGAGATCTGGAGGAATACCGGTGGCGAAGGCGGCCCCCTGGACGAAGACTGACGCTCAGGTGCGAAAGCGTGGGGAGCAAAC
+
AAAAAAA@DAAABGG42AAAAEFFAEDGHF555AAAEA2EEFGFG?EEGCG?FGGE/EEGFGFH4G@B3BG4FGFFGHHHGGGGGGHG3FGHHHC?B?FGHHHHHHHHGF?DGFGFFHGHHFHHHHGF?EEFFGG?-9;9EFBFFFFFF9/B;:9:9;.;ABFFFFFADAAFBF/BFB/FAD.BFFFFF9@DFFCCDFFFA-;99>@FEF.-;-.;B/9/BDD.DFFFFFFF.;-;/::AD-BEFDABF.
@M03896:38:000000000-B4D98:1:1101:22298:3203 1:N:0:261
TACAGAGGGTGCAAGCGTTAATCGGAATTACTGGGCGTAAAGCGCGCGTAGGTGGTTTGTTAAGTTGGATGTGAAATCCCCGGGCTCAACCTGGGAACTGCATTCAAAACTGACTGACTAGAGTATGGTAGAGGGTGGTGGAATTTCCTGTGTAGCGGTGAAATGCGTAGATATAGGAAGGAACACCAGTGGCGAAGGCGACCACCTGGACTAATACTGACACTGAGGTGCGAAAGCGTGGGGAGCAAACA
+
ABAABFFABAAACGFA22AEFGHBEEGGHF555BBBAAAEEGGFGCGFEGCDFGGEFHGHHHHHHH4BBBBBFFHHGHHHGGGGEEHFBFGHHGFFFFGFHHHHHGGHGHFFBFFB=CGFFD@@DGE?FGGHHHD?AA.C>GHHHGHHH10C====<<<<CHGHBC;;CEEGGGGHCCCF?CBFFFGEFFFE;@BDACC-9>DFFFFFFE.FFFFFFFF0FBFFBFF?FFBC.DADFFFFFFFFF;E/BA9
@M03896:38:000000000-B4D98:1:1101:18291:3210 1:N:0:261
TACGGAGGGTGCAAGCGTTAATCGGAATTACTGGGCGTAAAGCGCACGCAGGCGGTTTGTTAAGTCAGATGTGAAATCCCCGGGCTCAACCTGGGAACTGCATCTGATACTGGCAAGCTTGAGTCTCGTAGAGGGGGGTAGAATTCCAGGTGTAGCGGTGAAATGCGTAGAGATCTGGAGGAATACCGGTGGCGAAGGCGGCCCCCTGGACGAAGACTGACGCTCAGGTGCGAAAGCGTGGGGAGCAAACA
+
BBBABCCB@?AABFFAE2EEAGHFEGGGHGD55B2AAAEEHHHGGCGFGGGFGGGEGFGHHHHHGG@BGFGBFFGGHHHHGGGFGGHEGHHHHHGHHGHFHGGHHHHHHHFDGHHHGHHHHHGGHHHHFGGGFFDCDAA:;BFFFFFFFF0B;;;;;;;;AFFFFFD:AFFFFFFFFFFFDFFFFFFFF@CFFFAFFDEFFFFFF=>EFFFFB-ADBFFBBDFFFDBBFFFCA@B./A;AAF;ACFA/0;.
@M03896:38:000000000-B4D98:1:1101:18279:3224 1:N:0:261
TACGGAGGGTGCAAGCGTTAATCGGAATTACTGGGCGTAAAGCGCACGCAGGCGGTTTGTTAAGTCAGATGTGAAATCCCCGGGCTCAACCTGGGAACTGCATCTGATACTGGCAAGCTTGAGTCTCGTAGAGGGGGGTAGAATTCCAGGTGTAGCGGTGAAATGCGTAGAGATCTGGAGGAATACCGGTGGCGAAGGCGGCCCCCTGGACGAAGACTGACGCTCAGGTGCGAAAGCGTGGGGAGCAAACA
+
ABABABBB@AAABGGE22EEFGHFEGGGHG555AABAAEEFHHGG?EEGCEEGGG?EGGHHHFGFG4BFFGBGGFGHHHHGGGGFGHGHHHFGGGFHGGGHHHHHHHHHHGHHHHHGHHGGHBFHHGGFEGGHGGCGFAAAFFFFFFFFF0B;;;;;;:;AFFFFFA;ADEFFFFFFFFFFDFFFFFDC;>AFFFFFFE>FFFFFFFFFFAFD>FFFFFFFFFDDFFFFFFAACFFFD:AA=D?CDABFF.
@M03896:38:000000000-B4D98:1:1101:22309:3226 1:N:0:261
TACGGAGGGTGCAAGCGTTAATCGGAATTACTGGGCGTAAAGCGCACGCAGGCGGTTTGTTAAGTCAGATGTGAAATCCCCGGGCTCAACCTGGGAACTGCATCTGATACTGGCAAGCTTGAGTCTCGTAGAGGGGGGTAGAATTCCAGGTGTAGCGGTGAAATGCGTAGAGATCTGGAGGAATACCGGTGGCGAAGGCGGCCCCCTGGACGAAGACTGACGCTCCGGTGCGAAAGCGTGGGGAGCAAAC
+
AAA?AAB@BA?AFGFE22F2AGHABECFHGDB5AAAAEEEEHHGG?EEGGGGGGGFFGGHFBFGHDFFBFFGHGGFBGHHGGGFEGHHGHHHHHGFGGHGHFHHHHHHHHGFFH2FEEHHGFFHHHGHGCFFFE.-@;FFFFFFFBB;/B/BB9;9;-;;EFFFFF:;AFAFFBBFFBFFFFFFEFFFBDADA>@BFFF-->FFFF@E?FF;@-D.BFB/;9A.D..;@-@C.@-./9.AFF;?FAA9/;
@M03896:38:000000000-B4D98:1:1101:22289:3228 1:N:0:261
TACGGAGGGTGCAAGCGTTAATCGGAATTACTGGGCGTAAAGCGCACGCAGGCGGTTTGTTAAGTCAGATGTGAAATCCCCGGGCTCAACCTGGGAACTGCATCTGATACTGGCAAGCTTGAGTCTCGTAGAGGGTGGTAGAATTCCAGGTGTAGCGGTGAAATGCGTAGAGATCTGGAGGAATACCGGTGGCGAAGGCGGCCCCCTGGACGAATACTGACGCTCAGGTGCGAAAGCGTGGGGAGCAAACA
+
AAA3AAA@BAAAGGFA22AEAGGBBEFGHF555BABAAAEGHHGG0AE0EGEEEFEEGGHHGHHHF@BFFGBGGHGHHHHGGG/>EHGGFHHHHAFGEHFHHHG22?2?F>><C@<?FHDGFFFFHFH?CFEHFA..@A<DG0DG0D00/<CG<;<:;:;CGFHCGACEGGCF;90C09AGDF90FFA9:-CFFFAFBAB-9@AB;DE.FFBD-.;BF//;.9A9AFBF9/-.;;AFDD?CA;.9AA9BF?
@M03896:38:000000000-B4D98:1:1101:22316:3246 1:N:0:261
TACGGAGGGTGCAAGCGTTAATCGGAATTACTGGGCGTAAAGCGCACGCAGGCGGTTTGTTAAGTCAGATGTGAAATCCCCGGGCTCAACCTGGGAACTGCATCTGATACTGGCAAGCTTGAGTCTCGTAGAGGGGGGTAGAATTCCAGGTGTAGCGGTGAAATGCGTAGAGATCTGGAGGAATACCGGTGGCGAAGGCGGCCCCCTGGACGAAGACTGACGCTCCGGTGCGAAAGCGTGGGGAGCAAACA
+
AAAA>AADDAAAF5GA222AAFGAEEFFHG5553AAAAAAGHFGG0EEEGGCFEEEEEGGGHBHHHDFGGDBBFD4FGHHGGGGEGHH3FHGHHEFGGHGFHHHFGFHGH?22G<GGGHHF0FGHHHHFGEF10A-A>F.EFFFFFFFB9/B;;9;;9;;AFFFFFAA?C?B/:BFFFF?FFBF/BF.-@AD:@BCC.;9BFFFF@9;AF.---.ABFB9FADDD..-9;@-A=@AFFFFFFF.-:./9FA
@M03896:38:000000000-B4D98:1:1101:22294:3247 1:N:0:261
TACGGAGGGTGCAAGCGTTAATCGGAATTACTGGGCGTAAAGCGCACGCAGGCGGTTTGTTAAGTCAGATGTGAAATCCCCGGGCTCAACCTGGGAACTGCATCTGATACTGGCAAGCTTGAGTCTCGTAGAGGGGGGTAGAATTCCAGGTGTAGCGGTGAAATGCGTAGAGATCTGGAGGAATACCGGTGGCGAAGGCGGCCCCCTGGACGAAGACTGACGCTCAGGTGCGAAAGCGTGGGGAGCAAACA
+
ABAAABADBAAABDFA22E2FGHB2BFGHGA55BABAAAEAFFEF0EAECE@EFFCGGGHHHFHHHBBFFFGGG4FHHHHGGGGEEGHHHHGHHGFGFGFGHHHHGHHGHGFHHHHGGGGCFGHHHHG?EFFHHGGFFFDAFFFFFFBBF/B;;;;9-;;.FFFFF;;DFFFBFFFFEEFFFFFFFFDD@-DA@DFBDA;=BBFFD@9EFFABDF.;FFFFDDDD./9;/;-;D-9B9ADAACA999B/A.
@M03896:38:000000000-B4D98:1:1101:14079:3266 1:N:0:261
TACGAAGGGTGCAAGCGTTAATCGGAATTACTGGGCGTAAAGCGCGCGTAGGTGGTTCAGCAAGTTGGATGTGAAATCCCCGGGCTCAACCTGGGAACTGCATCCAAAACTACTGAGCTAGAGTACGGTAGAGGGTGGTGGAATTTCCTGTGTAGCGGTGAAATGCGTAGATATAGGAAGGAACACCAGTGGCGAAGGCGACCACCTGGACTGATACTGACACTGAGGTGCGAAAGCGTGGGGAGCAAACA
+
AABBABAA@?AAFGGAA22AAFHFEFGGHGB553AAEAEEFGHGGAFFEEEE5BF?FFGGFFGHFB@EBBCBFGHGHGHHGGGGGGHFGFHGHGGHHGGGHHHHHHHHHHCGCHF2FHGFGGF>GHFE?FDHGEF.<?ACDGGHH0==D00<====-<;:CGGHBGECDCEGFFFBBBFFDFGGFGGEF;FFCFGGFDFCFFCFFFFFFFFFEFFBFFFFFBFFFFFEFFFADFFDFFADAB=EBDFFFF?
@M03896:38:000000000-B4D98:1:1101:12043:3289 1:N:0:261
TACGGAGGGTGCAAGCGTTAATCGGAATTACTGGGCGTAAAGCGCACGCAGGCGGTTTGTTAAGTCAGATGTGAAATCCCCGGGCTCAACCTGGGAACTGCATCTGATACTGGCAAGCTTGAGTCTCGTAGAGGGGGGTAGAATTCCAGGTGTAGCGGTGAAATGCGTAGAGATCTGGAGGAATACCGGTGGCGAAGGCGGCCCCCTGGACGAAGACTGACGCTCAGGTGCGAAAGCGTGGGGAGCAAACA
+
AAAAABBBBAAAFGFA22EEFGHFEEGGHGBB5BAAAAEEHHHGG0EAEEECGFG?EGGHGHHHHH@BGGGFHHHHHHHHGGGGEFHGGHHGGHGHGEGGHHHHHHHHHHFDGHHFGHHGGHFHHHHHFEGGFFACGABDEFFFFFFFFF0FB;;;;;;@EFFFBFD;DFFFFFFFFFFFDFBBFFFFF@FDFFFFADEBFFFFFFCFFFFFFAF?BFFBFFFFFFFFFFBAADFAFD:ADC>ECDEFBA.
@M03896:38:000000000-B4D98:1:1101:12058:3299 1:N:0:261
TACGGAGGGTGCAAGCGTTAATCGGAATTACTGGGCGTAAAGCGCACGCAGGCGGTTTGTTAAGTCAGATGTGAAATCCCCGGGCTCAACCTGGGAACTGCATCTGATACTGGCAAGCTTGAGTCTCGTAGAGGGGGGTAGAATTCCAGGTGTAGCGGTGAAATGCGTAGAGATCTGGAGGAATACCGGTGGCGAAGGCGGCCCCCTGGACGAAGACTGACGCTCAGGTGCGAAAGCGTGGGGAGCAAACA
+
AAAAABBDDAA>BFGA22EACGHFAEFGHGBB5AAAAAEEGHHGG0EEFEE@FEF@EGGHHHHHHH@BDFGFGGHGHHHHFGGGEGHGHHHGFG/GGFFGGHHHHHGHHH?DGFHFFGFGFGHHHHHBFDFFFFFGCAAAAFFFFFFEB99FB90;99.;9FFFFB;9;BFFFFFBFFFFDDFBFFFDF=DFA@FFFFABFFFFFFAEAFF@=AFFFBFFFFDAFB//;;;;AAD.BFFFFFFEDAEFFF.
@M03896:38:000000000-B4D98:1:1101:22049:3347 1:N:0:261
TACGGAGGGTGCAAGCGTTAATCGTAATTACTGGGCGTAAAGCGCACGCAGGCGGTTTGTTCAGTCAGATGTGAAATCCCCGGGCTCAACCTGGGAACTGCATCTGATACTGGCAAGCTTGAGTCTCGTAGAGGGGGGTAGAATTCCAGGTGTAGCGGTGAAATGCGTAGAGATCTGGAGGAATACCGGTGGCGAAGTCGGCCCCCTGGACGAAGACTGACGCTCAGGTGCGAAACCGTGGGGAGCAACC
+
A1A1AAA?DAAAFG1A0AA0AFFB0BBFHF1221AAAAAA/FGFECCEGCGGGGG@EGGHG1FGHHBF1GGGHEH1BFFCFGEGEEHFBFGHGH/BFFHFHHHHHH2F2?FFCH0FCFHG?01?GFGHFGGFHGG@--;9AF/:FFB/;BBBB9;;9-;@FFFFBFA;-@-B/;BFFEFFFFFFFFFF?@@-A--;@-;9@@A@@@@EFFF@@=BA;FF;:B?AB?BBFBF@B@=---B-->--@9;/-;
@M03896:38:000000000-B4D98:1:1101:8683:3365 1:N:0:261
TACGTAGGTGGCAAGCGTTGTCCGTATTTATTGGGCGTAACGGGCCCGCAGGCGGTCTTTTAAGTCTGCTGTGACAGCCTTCGTCTTAACCGGAGTAGTGCATTGGAAACTGGAAGACTTGAGTGCCGAAGAGGTGAGTGGAACTCCATGTGTAGCGGTGAAATGCGTAGATATATGGAAGAACACCAGTGGCGACAGCGGCTCTCTGGTCTGTAACTGACGCTGAGGGTCGAAAGCGTGGGTAGCCAACA
+
AAA?>CC?FF1B111AAAE0AFAEB00BE2DBD100EA///BAC//AAEA?/E/EE@EGHHBBD@@BB@1F@FD2BCCFGHFG>?/FF2FH/E<<<BF>FGEHBGCB1BFFFE01@FCDGF<FFH11//A//0.1<1><>.1<11DGBB=D<====-<<-:CCF00.;.:.;:0;0;0;0B.CBBB.;9C9/C??-;;?;;=-:B/BF///;/9/9;B///9-:9----;/;-9;A/A--@-AB-///99;
@M03896:38:000000000-B4D98:1:1101:16382:3395 1:N:0:261
TACGGAGGGTGCAAGCGTTAATCGGAATTACTGGGCGTAAAGCGCACGCAGGCGGTTTGTTAAGTCAGATGTGAAATCCCCGGGCTCAACCTGGGAACTGCATCTGATACTGGCAAGCTTGAGTCTCGTAGAGGGGGGTAGAATTCCAGGTGTAGCGGTGAAATGCGTAGAGATCTGGAGGAATACCGGTGGCGAAGGCGGCCCCCTGGACGAAGACTGACGCTCAGGTGCGAAAGCGTGGGGAGCAAACA
+
ABBBABBBBAAABFFC22EEFGGFBEFGHG555BAAAAEEHHHGG?EEGGGGGGGCGGGHHHHHGH4BFFGBGGHHHHHHGGGGGGHFGHHHHHGGFEFFHHHHHHHHHHGFHHHGGHHHHGCGHHGHFGGGHHGCCFCDEFFFFFFFFFBFB;;;;;:;.BFFFFA;ACEFFFFFFFFFFFFFFFFFF9@DFCFCCFFAFFFFFFFFFFFFF=DDFFFFBDDFDFFFFFFAFFFFFD.ABAAECDEFFF.
@M03896:38:000000000-B4D98:1:1101:16388:3413 1:N:0:261
TACGGAGGGTGCAAGCGTTAATCGGAATTACTGGGCGTAAAGCGCACGCAGGCGGTTTGTTAAGTCAGATGTGAAATCCCCGGGCTCAACCTGGGAACTGCATCTGATACTGGCAAGCTTGAGTCTCGTAGAGGGGGGTAGAATTCCAGGTGTAGCGGTGAAATGCGTAGAGATCTGGAGGAATACCGGTGGCGAAGGCGGCCCCCTGGACGAAGACTGACGCTCAGGTGCGAAAGCGTGGGGAGCAAACA
+
>>A3>AA??AAAFGGA22AEAGGBAEFGHEA553AAAAAEGFFAE0EAEGEEGECEFGGGG4GGEG4BEBBFGFGFHHHHGEF<>EHHHHHGFHAFFFGBFGGHH2GFBGFF2GGFFFG10?1?GHGGFDF.FCC>A-@A:B/FFFFF9/BFF;9;-9;-ABBFBFAAA@E//BFFF9/A.AF/FBFD9;@D;-;B>..9-;;@FF-;9FA->-.;BB;:FAD.ADF9:B;-.-;.FD9.@--.-;.B/A.
@M03896:38:000000000-B4D98:1:1101:20430:3480 1:N:0:261
TACAGAGGGTGCAAGCGTTAATCGGAATTACTGGGCGTAAAGCGCGCGTAGGTGGTTTGTTAAGTTGGCTGTGAAATCCCCGGGCTCAACCTGGGAACTGCATTCAAAACTGACTGACTAGAGTATGGTAGAGGGTGGTGGAATTTCCTGTGTAGCGGTGAAATGCGTAGATATAGGAAGGAACACCAGTGGCGAAGGCGACCACCTGGACTAATACTGCCACTGCGGTGCGAAAGCGTGGGGAGCAAAC
+
>>A>AFCAAA2>F5BA22AAAFF2EFFGHB55532BAE222DFEE0E?E0>EDFFEEHGHG4FDFHD33B?FBGB4FGGGG?EGEGGBBCGBGHG0BFGGHHHEH2DG1B?FDFFD@FG11<1@2@GFGDGHFFE?F@AF?GFHHHGFG00<=0<=<-<<.CGGFC.:CCEH0CC0:0;;D?FA9FDE.;FEC-9-;:.--;@>AEFB...;//BBFBB/;/9B//;-A;;-;9-;/9..=B=.9A.9/;
@M03896:38:000000000-B4D98:1:1101:17453:3480 1:N:0:261
TACGGAGGGTGCAAGCGTTAATCGGAATTACTGGGCGTAAAGCGCACGCAGGCGGTTTGTTAAGTCAGATGTGAAATCCCCGGGCTCAACCTGGGAACTGCATCTGATACTGGCAAGCTTGAGTCTCGTAGAGGGGGGTAGAATTCCAGGTGTAGCGGTGAAATGCGTAGAGATCTGGAGGAATACCGGTGGCGAAGGCGGCCCCCTGGACGAAGACTGACGCTCAGGTGCGAAAGCGTGGGGAGCAAACA
+
ABBAABCBDAAAFGFAA2EEFGHEEGGGHG555AAAAAEEEHHGG0EEGCEEGGGCGGGGGHHGGH@BFGGFGHHHHHHHGGGGFGHGHHHHHHGFHGFFHHHHHHHHHGGFHHHGGHHGGHGGGHGH?EGFGGGCCABDEFFFFFFFFFBF;;;;9;;;AFFFFFDADFFFFFFFFEFFFFFFFFFAC;BFFFFFFFFFFFFFFFDFFFFFFFDDFFFBBFFFFF/BFBFADFCDFBADABAACDEFB9.
@M03896:38:000000000-B4D98:1:1101:20391:3484 1:N:0:261
TACAGAGGGTGCAAGCGTTAATCGGAATTACTGGGCGTAAAGCGCGCGTAGGTGGTTTGTTAAGTTGGATGTGAAATCCCCGGGCTCAACCTGGGAACTGCATTCAAAACTGACTGACTAGAGTATGGTAGAGGGTGGTGGAATTTCCTGTGTAGCGGTGAAATGCGTAGATATAGGAAGGAACACCAGTGGCGAAGGCGACCACCTGGACTAATACTGACACTGAGGTGCGAAAGCGTGGGGAGCAAACA
+
AAA?AFFAAA>AFGFA22AAAGHBAEFGHFA553AAAAAEFGGEF0EEEEE?DFFEFHGHHHGHGF4F3BFFGFHGHHHHGGG@E@GFEFHFHFG?FFFFGHHHHE3BFGFGBBF2FCF>@<222@DFFGHFBBE/FC?FDH1GHEFFG100=<0=-<<<.0;GBC:;CDAGHGFC::::.;;AFGGEACFFC@CG?EC-:>@=EA.;.9::FFFFFFFBFFFFB/F.B./9A>D.FDDDAA=.-9AFFF.
@M03896:38:000000000-B4D98:1:1101:20409:3489 1:N:0:261
TACAGAGGGTGCAAGCGTTAATCGGAATTACTGGGCGTAAAGCGCGCGTAGGTGGTTTGTTAAGTTGGATGTGAAATCCCCGGGCTCAACCTGGGAACTGCATTCAAAACTGACTGACTAGAGTATGGTAGAGGGTGGTGGAATTTCCTGTGTAGCGGTGAAATGCGTAGATATAGGAAGGAACACCAGTGGCGAAGGCGACCACCTGGACTAATACTGACACTGAGGTGCGAAAGCGTGGGGAGCAAACA
+
BCBABFFBBAAABDGA22EEFGHFBEFGHG555BAAAAEEHHHGG0EEEFGGDGGDFHGHHHHGHHBBFFFGHFHHHHHHGGGGEGHFGFGGHHGCGFFHHHGHHGGHHHBDFFGBFCF@FF=@@GFHGGHHGHD?CC?CCGHHHGHGH10C====<<<<CGHHFGC;ECGHGFHGCCCFGFGGGGGEAFFF;?BFGDE>DA@>EFFFFFFFFFFFFFFFFFFFEBFEFFFDFFFFFFFFFFFFCAAFFFA
@M03896:38:000000000-B4D98:1:1101:14986:3491 1:N:0:261
TACGTAGGTGGCAAGCGTTATCCGGAATTATTGGGCGTAAAGCGCGCGTAGGCGGTTTTTTAAGTCTGATGTGAAAGCCCACGGCTCAACCGTGGAGGGTCATTGGAAACTGGAAAACTTGAGTGCAGAAGAGGAAAGTGGAATTCCATGTGTAGCGGTGAAATGCGCAGAGATATGGAGGAACACCAGTGGCGAAGGCGACTTTCTGGTCTGTAACTGACGCTGATGTGCGAAAGCGTGGGGATCAAACA
+
AAAAAFF@FDACBGCC?2EAEGFEEEGGHFBG5BBBAAEEHHHGG?EFAFGDHGGGGGGGGHHHGH4BGFGBGHHGHHHHHGGGGEGGHHHG?FCCC?/?FHHHHHFGHH?GGBG1?<FDGG1>GHHHHHHHHFHH/<=DDGHHHHHFH00;<<:;;;:;CFGFFFA9ADGEBFGGFFFFDGGGGGG?ACFFEFF;BDFFFFF9FFFFFF0;BBFFFFFFFDDDDDBBFFFA?-:A/A.:>ADE:9AF0BA
@M03896:38:000000000-B4D98:1:1101:17437:3496 1:N:0:261
TACGGAGGGTGCAAGCGTTAATCGGAATTACTGGGCGTAAAGCGCACGCAGGCGGTTTGTTAAGTCAGATGTGAAATCCCCGGGCTCAACCTGGGAACTGCATCTGATACTGGCAAGCTTGAGTCTCGTAGAGGGGGGTAGAATTCCAGGTGTAGCGGTGAAATGCGTAGAGATCTGGAGGAATACCGGTGGCGAAGGCGGCCCCCTGGACGAAGACTGACGCTCAGGTGCGAAAGCGGGGGGAGCAAACA
+
AAA3>AA@2>>>4FBE222ACFGFAEDFHF5553AAAAAEGGHGG0EEGCE@EEE@CEG?FGFFBF4BB@BBBFGFGHHHGGGGEEGFGHHGFGE?GGFFHHGHGFHGHGF2GHHHGHCFFF1?FGGGFGE<1<A@C=-AAFFFFFFB///;;:;;-;.9;//BFF9;;=EFFFFBFFFADDBBFFF.=999.B?BBFF?BBBBBBBFEF.B>-9:B//BBAFFDFFF;9B-.@;;/9-;-99@?DE/F?A
@M03896:38:000000000-B4D98:1:1101:14964:3502 1:N:0:261
TACGTAGGTGGCAAGCGTTATCCGGAATTATTGGGCGTAAAGCGCGCGTAGGCGGTTTTTTAAGTCTGATGTGAAAGCCCACGGCTCAACCGTGGAGGGTCATTGGAAACTGGAAAACTTGAGTGCAGAAGAGGAAAGTGGAATTCCATGTGTAGCGGTGAAATGCGCAGAGATATGGAGGAACACCAGTGGCGAAGGCGACTTTCTGGTCTGTAACTGACGCTGATGTGCGAAAGCGTGGGGATCAAACA
+
AAAA>FF@54ABBGFA22EEAGHEEEEGHGBF5322AAEEFHFGGFGG?EEEGC?EEEFGGECGFGBD??DBEGFGHHHHGGGCEEGBFGHG?FBDACCDFGBGHCFGGF?1GBFFGFFFDHFFGGGHFGGHGHEGG<<D<GFGGGHF=0:0;;0<;:;:CGHH0FC;BGAGFGFFGBFGGGFGGGFEFCFFA>BCAAE=9@DDF9;BFB/;/;FFFBFBFFDADDFFFFFDDFF?FDDABFAE.;AFFF?
@M03896:38:000000000-B4D98:1:1101:16614:3619 1:N:0:261
TACGGAGGGTGCAAGCGTTAATCGGAATTACTGGGCGTAAAGCGCACGCAGGCGGTTTGTTAAGTCAGATGTGAAATCCCCGGGCTCAACCTGGGAACTGCATCTGATACTGGCAAGCTTGAGTCTCGTAGAGGGGGGTAGAATTCCAGGTGTAGCGGTGAAATGCGTAGAGATCTGGAGGAATACCGGTGGCGAAGGCGGCCCCCTGGACGAAGACTGACGCTCAGGTGCGAAAGCGTGGGGAGCAAACA
+
ABBBABBB@?AABGFC22EEAGHFBEDFHF555BAAAAEEHGHGG0EEFGGEGGGCEEGHHHHFBG4BB4BBFGGFFHGHGGGGEGHFGGHFGHGGFFFFGHFHHHHGHHFD?GFHGHHHGHFHHGHHFEFFGFG@CA@AAFFEFFF00/0B;;;:;;;;AFFF9B;;99AFFBFFFFFFFFFBFFFDF@CBA->=CDFCAFFFFF@EFFFFAADDFBFB9DDAA9//9;9-9@BDFDAD;DCEFFEFB?A
@M03896:38:000000000-B4D98:1:1101:8952:3652 1:N:0:261
TACGGAGGGTGCAAGCGTTAATCGGAATTACTGGCCGTAAAGCGCACGCAGGCGGTTTGTTAAGTCAGATGTGAAATCCCCGGGCTCAACCTGGGAACTGCATCTGATACCGGCAAGCTTGAGTCTCGTAGAGGGGGGTAGAATTCCAGGTGTAGCGGTGAAATGCGTAGAGATTTGGAGGAATACCGGTGGCGAAGGCGGCCCCCTGGACGACGACTGACGCTCAGGTGCGAAAGCGTGGGGAGCAAACA
+
>AAA>3AD22A>FFG4E2EAFGH2EEEEGHBD532BAAE2EGCEEEEEEG?EF?>E@?EFFFBDBGFG@BF@4FD@BGGHFGGGGGHHGHCFFCF0BCGHGHFFFG2?G1?/>@//<FFG0GHHBHHHGGGGGGEC--@DFFFBBFFF/B/B9//;@@9;A/:B9FD99B.F/;FF///9.ABFFFFFB-@FFBB??.E9--@=BB9AEF.999-;-;A/B9..;9BBBBB;;>-.99.;---.9.9B9A.
@M03896:38:000000000-B4D98:1:1101:13811:3655 1:N:0:261
TACGGAGGGTGCAAGCGTTAATCGGAATTACTGGGCGTAAAGCGCACGCAGGCGGTTTGTTAAGTCAGATGTGAAATCCCCGGGCTCAACCTGGGAACTGCATCTGATACTGGCAAGCTTGAGTCTCGTAGAGGGGGGTAGAATTCCAGGTGTAGCGGTGAAATGCGTAGAGATCTGGAGGAATACCGGTGGCGAAGGCGGCCCCCTGGACGAAGACTGACGCTCAGGTGCGAAAGCGTGGGGAGCAAACA
+
>AAB@AA@?2>>CGB4E2EAFBGAEEGFHD5D532B2AA?AFDEG0EEEEE>E0/EEEEFGG44BF4@@B3B@F4FGGHHGCGEC@HBGHHGF0/BFFBFGF?GFDHDGFF2FHHCFGGFCH???1?FFAFG10.---;99BFFBFFFBF/:/9:;;9;9;FF/9BD9A>AFFEFFF/B.AABBFFFB-;@DFFFF;DE;DFFCFD-AEFFDAAFBFFFFFFF;D.//;FB@?-B?F?;.-9-99AAFEFF
@M03896:38:000000000-B4D98:1:1101:8945:3675 1:N:0:261
TACGGAGGGTGCAAGCGTTAATCGGAATTACTGGGCGTAAAGCGCACGCAGGCGGTTTGTTAAGTCAGATGTGAAATCCCCGGGCTCAACCTGGGAACTGCATCTGATACTGGCAAGCTTGAGTCTCGTAGAGGGGGGTAGAATTCCAGGTGTAGCGGTGAAATGCGTAGAGATTTGGAGGAATACCGGTGGCGAAGGCGGCCCCCTGGACGAAGACTGACGCTCAGGTGCGAAAGCGTGGGGAGCAAACA
+
AAAAAA?ADAA>BDBA22EAAGGBEAFGHGB55BAAAAEEFHFGE?CEEFE?EEE@EGFHHHHHFH4B@GGGGGHGHHHHGGEE>EGFGGHHGG/FGFFBGHHGHGFGHHFFFHHEEGGGFGGHHHGGFDEAGFD?-9-9;:FFFFFF;F/BB;;;9;;-;FFFFB;;DAFFFFFFB/BFFFFFFFFFA9BD;9;>=DA@BDCFCB@;AF.;@-AABFF9FFD9DF/99FB@AB=?FDADDAC.=;;F/A.
@M03896:38:000000000-B4D98:1:1101:10434:3680 1:N:0:261
TACAGAGGGTGCGAGCGTTAATCGGATTTACTGGGCGTAAAGCGTGCGTAGGCGGCTTATTAAGTCGGATGTGAAATCCCCGAGCTTAACTTGGGAATTGCATTCGATACTGGTGAGCTAGAGTATGGGAGAGGATGGTAGAATTCCAGGTGTAGCGGTGAAATGCGTAGAGATCTGGAGGAATACCGATGGCGAAGGCAGCCATCTGGCCTAATACTGACGCTGAGGTACGAAAGCATGGGGAGCAAACA
+
ABABCFFCCABAFCGA22EEFGHFEFGGHFBBBBAAAAEEHHHGGEGGFEGCHFGE/>GHHHGHGH1E/EEGHFFGHHHHGGFGEGHFHFGHHHEFFFGHHHHHHHGHHGFBFDG>FGHFGGC?FHFGGHGGGGGHGGGGFGHHHHHFHHBGD<==<;;;CFHHCGA;DGGGBFGGGBFGDDFFFGFDDFGGFGFFFFFFDFFEFFFFFFFFFBFFFFFFFFFFFFFFFFBAEEDFFFFFFFFFFFFFFFF
@M03896:38:000000000-B4D98:1:1101:10422:3696 1:N:0:261
TACAGAGGGTGCGAGCGTTAATCGGATTTACTGGGCGTAAAGCGTGCGTAGGCGGCTTATTAAGTCGGATGTGAAATCCCCGAGCTTAACTTGGGAATTGCATTCGATACTGGTGAGCTAGAGTATGGGAGAGGATGGTAGAATTCCAGGTGTAGCGGTGAAATGCGTAGAGATCTGGAGAAATACCGATGGCGAAGGCAGCCATCTGGCCTAATACTGACGCTGAGTTACGAAAGCATGGGGAGCAAACA
+
BBBBBFFAAA2>22EA?2E2AGGF2BEGHFD55ABBAAEEFGGEFEEFFEGFHEGE/>FFGHGFFG1>/?EFFFGHHGHHGGGGGGHHHHGFHGHGGHCGGHHHHHFGHG?2F@F2FGFDFFC?FGFFGHGFGGFGCEFF>DGFBGHBD//<<<==<;:;CCFHFGC;CDEFBFFFBFFG/99CFFB?AA?.C?C=-AA..AE?BFB9B/.FF9B/FBBBF?FF?DF/;B9;9;DDFEFFF.9A-;AFF?F
@M03896:38:000000000-B4D98:1:1101:13550:3698 1:N:0:261
TACGGAGGATTCAAGCGTTATCCGGATTTATTGGGTTTAAAGGGTGCGTAGGCGGTTTGATAAGTTAGAGGTGAAATTTCGGGGCTCAACCCTGAACGTGCCTCTAATACTGTTGAGCTAGAGAGTAGTTGCGGTAGGCGGAATGTATGGTGTAGCGGTGAAATGCTTAGAGATCATACAGAACACCGATTGCGAAGGCAGCTTACCAAACTATATCTGACGTTGAGGCACGAAAGCGTGGGGAGCAAACA
+
>>A3>AADAB5B5AAA22AAFGGEAEAFHD555B22AEGHHHCGCAEEAEEEGEEE0EEFB5FGFFFGBBBBEFEGHHGGFEDC>/GEFGHGGHBBGHFFGHHHFHBFGH2DBGHDFGFD1F@D?@@D@GFGC@DGDFDC@@@EF0==DC<DC<==-:;:.CCGFGFHHGHCFGGB00CFGBFBBCD-;9:A;.;BGBE?DFFFFB;;;AAF/9;BB//9BA9A9AB.9EA.9A..;ADA-=BE-;ABBFA
@M03896:38:000000000-B4D98:1:1101:10451:3701 1:N:0:261
TACGGAGGGTGCAAGCGTTAATCGGAATTACTGGGCGTAAAGCGCACGCAGGCGGTTTGTTAAGTCAGATGTGAAATCCCCGGGCTCAACCTGGGAACTGCATCTGATACTGGCAAGCTTGAGTCTCGTAGAGGGGGGTAGAATTCCAGGTGTAGCGGTGAAATGCGTAGAGATCTGGAGGAATACCGGTGGCGAAGGCGGCCCCCTGGACGACGACTGACGCTCAGGTGCGAAAGCGTGGGGAGCAAACA
+
ABBBBBCCBA?AB5GAA2EAAEHFEEFGHHDBBBBAEAEEAGHGGEGFGGGCGGG?EGGHHFHHHH4FBGHGHHHFGHHHGGGGEGHHGHHHHHEHHFHHHHHHHHGHHH>FGHF2FFGFFFFGHHHHFFGFHEDGCCDDEFFFFFFBFF/B;9;:9;;;:BFFFFA;DFFFFFFEFFFFFFFFFFFDF->DA-:BFFA-;CFFDDDFFFFFF-;-;DFFFDF.A./B:/::AB-.:A9A-CC.;:AFFF.
@M03896:38:000000000-B4D98:1:1101:10473:3703 1:N:0:261
TACGGAGGGTGCAAGCGTTAATCGGAATTACTGGGCGTAAAGCGCACGCAGGCGGTTTGTTAAGTCAGATGTGAAATCCCCGGGCTCAACCTGGGAACTGCATCTGATACTGGCAAGCTTGAGTCTCGTAGAGGGGGGTAGAATTCCAGGTGTAGCGGTGAAATGCGTAGAGATCTGGAGGAATACCGGTGGCGAAGGCGGCCCCCTGGACGAAGACTGACGCTCAGGTGCGAAAGCGTGGGGAGCAAACA
+
BCBBBBBDDA?AFFCA22EAAGHBAEFGHGA55BABAAEEHHHGGEEEGGGCGGGEEGEHHGHHGHEBEGHFHFHHGHHHGGGGEFHGGHHHHHGFHGHGHFHHHHBGHH?>GHGHFFHHHHEGHHHGGFGFFHGGGFFAEFFFFFF/BFBFF;;;;9;CEFFFFFAADFEF/;BFFFFFFFFFFFFFFAFDFFFFFFFDAFFFFFFFFFFF--.:BFF/BDFFFDFFFFFDD=FDFFDDDCF.99ABBFF
@M03896:38:000000000-B4D98:1:1101:21944:3708 1:N:0:261
TACGTAGGTGGCAAGCGTTGTCCGGAATTATTGGGCGTAAAGCGCGCGCAGGCGGTTTCTTAAGTCTGATGTGAAAGCCCACGGCTCAACCGTGGAGGGTCATTGGAAACTGGGGAACTTGAGTGCAGAAGAGGAGAGTGGAATTCCACGTGTAGCGGTGAAATGCGTAGAGATGTGGAGGAACACCAGTGGCGAAGGCGACTCTCTGGTCTGTAACTGACGCTGAGGCGCGAAAGCGTGGGGAGCGAACA
+
AAAAAFFBFDABBGAA?2E2CGGEEEGGHCDD53ABAAEEFGHGGEGEGGG?EEGCFGHHHHHHHHFFGGGFGGHHHHHHHEEEEGGGHGHGFFC?FDBCFHHHFFFGHH?BGFC/?FGGGGFFGGHHGHHHHHFDHFFDEDFGHHFFHFCE=;:<;=;;CFGGBFE;DGGGFGGCFFFGGGGGGGGFFFFFADFFFAABFFFFFFFFFF/9BBFFFFFBBFFFFFFE?BCFBCA?FFDDFDFECDADC--
@M03896:38:000000000-B4D98:1:1101:10459:3719 1:N:0:261
TACGGAGGGTGCAAGCGTTAATCGGAATTACTGGGCGTAAAGCGCACGCAGGCGGTTTGTTAAGTCAGATGTGAAATCCCCGGGCTCAACCTGGGAACTGCATCTGATACTGGCAAGCTTGAGTCTCGTAGAGGGGGGTAGAATTCCAGGTGTAGCGGTGAAATGCGTAGAGATCTGGAGGAATACCGGTGGCGAAGGCGGCCCCCTGGACGAAGACTGACGCTCAGGTGCGAAAGCGTGGGGAGCAAACA
+
AAA3AAADDAAAFFGA22EAAGGFBEFGHGD553BAAAEEGHHGG0EEEEFEGGGEEGGHGHHHHHFFGGGGGHHHHHHHGGGGEEHFGGHHHHFHBEFBGFHGHHGHHHGFHHHHGHHHCFBGHHHGFDGGFFD@FFFDAFFFFFFFFFBFF;;:;;:;AFFFFB;;ADFEFFFFFFBFFDFFFFBDD@AFFC@F=.:-:@CCFD=;EFFF>ADDFBFBF9AADFFFBFFBDFFFFF:AD-9.-;.BBF?
@M03896:38:000000000-B4D98:1:1101:20021:3743 1:N:0:261
TACGGAGGGTGCAAGCGTTAATCGGAATTACTGGGCGTAAAGCGCACGCAGGCGGTTTGTTAAGTCAGATGTGAAATCCCCGGGCTCAACCTGGGAACTGCATCTGATACTGGCAAGCTTGAGTCTCGTAGAGGGGGGTAGAATTCCAGGTGTAGCGGTGAAATGCGTAGAGATCTGGAGGAATACCGGTGGCGAAGGCGGCCCCCTGGACGAAGACTGACGCTCAGGTGCGAAAGCGTGGGGAGCAAACA
+
BCBBBCCBCAAABFBA22EAFGHFEEGGHF555BAAAAEEGHHGGCFEGCFEGGGCGGGHHHHHGH4FGHHGHHHHHHHHGFGGGGHGGHHHHHGGGGGGHHHHHHHGHHGHHHHEFHHGGHEGHHHHFEGGHHGGFFFDEFFFFFFEFFBFF;;;;@;@EFFFFFA:AFFFFFFFFFFFFFFFFFFFF@FFFFFCDDEBFFFFFFFEFFFAF;DFFFFBFFFFFDFFFFFFDFFFFFDFFFFFFAEFFFF
@M03896:38:000000000-B4D98:1:1101:20038:3753 1:N:0:261
TACGGAGGGTGCAAGCGTTAATCGGAATTACTGGGCGTAAAGCGCACGCAGGCGGTTTGTTAAGTCAGATGTGAAATCCCCGGGCTCAACCTGGGAACTGCATCTGATACTGGCAAGCTTGAGTCTCGTAGAGGGAGGTAGAATTCCAGGTGTAGCGGTGAAATGCGTAGAGATCTGTAGGAATACCGGTGGCGAAGTCGGCCCCCTGGACGACGACTGACGCTCAGGTGCGAAACCGTGGGGAGCAAAC
+
>A>>3>ADDA2>BGGA222A2BFAAEFGHF55DA2AAAABAFGFEGGEEGC0EEECEF?CBG4BFHFH3FF@GGF4DGFGGCGE>EHF3CG00BC0F/GBG1FG1>GG2F121?<CF?CF??GGGHHFFGGGHED..-C<D0DGGHG0=</<<<==::;:CCFHFC:;A-.00009B90F0FFFFGG.--9.9;B-;.;.--.--9;;9.:-9-9@;.;/F.9;../;9/9;.;>-;;..--999..;/.
@M03896:38:000000000-B4D98:1:1101:9943:3788 1:N:0:261
TACGTAGGTGGCAAGCGTTGTCCGGAATTATTGGGCGTAAAGCGCGCGCAGGCGGTTTCTTAAGTCTGATGTGAAAGCCCACGGCTCAACCGTGGAGGGTCATTGGAAACTGGGGAACTTGAGTGCAGAAGAGGAGAGTGGAATTCCACGTGTAGCGGTGAAATGCGTAGAGATGTGGAGGAACACCAGTGGCGAAGGCGACTCTCTGGTCTGTAACTGACGCTGAGGCGCGAAAGCGTGGGGAGCGAACA
+
ABAAAFFAFFABFGEA22EAFGHEAAFGHFBGB3ABAAEEHGGFG?FEGFGCGFGEEEHHHHHEGHEFFGGGGHHGHGHHHGGGEFGGHHH/<FBFGG/??GHHHFHHHHFDGFC/ACGGGGFGHH1FGHHHGHHGHGHGEHHHHHHGHGEHG;;;;;;;AFGGGF.:CDEFFBBCFEFGEDFGFGGEF0FF;9;BCDA->=DDFBBBFFFFFBFFFFFBFFFF.D?EFF=:9DBAFF.ADFAE;.->@B-
@M03896:38:000000000-B4D98:1:1101:9927:3793 1:N:0:261
TACGTAGGTGGCAAGCGTTGTCCGGAATTATTGGGCGTAAAGCGCGCGCAGGCGGTTTCTTAAGTCTGATGTGAAAGCCCACGGCTCAACCGTGGAGGGTCATTGGAAACTGGGGAACTTGAGTGCAGAAGAGGAGAGTGGAATTCCACGTGTAGCGGTGAAATGCGTAGAGATGTGGAGGAACACCAGTGGCGAAGGCGACTCTCTGGTCTGTAACTGACGCTGAGGCGCGAAAGCGTGGGGAGCGAACA
+
ABABAFCAFF?BFFCF22EAFGGEE?EFHFFH5BBBAAEEGHGFE0EEEC?0EEFEG1FHHFHHHH4BGHHHHHHHFHHHGGGFEEGHGHH/?GGCHGGGGGHHHGHHHH?FGGC/AFGHGHBFGF1FGGHGHHHGGGHHGHHHHHHHHDEG:;;;;;;A.FFFGF:;CDFGGGGBFFFFGGGGGGGFFFFFA@DFFFEBFDFFFFBFFF/FFFFFFFFBFFFFDDFF?-@B@B;A:.ADFFF?9.-->D-
@M03896:38:000000000-B4D98:1:1101:9938:3808 1:N:0:261
TACGTAGGTGGCAAGCGTTGTCCGGAATTATTGGGCGTAAAGCGCGCGCAGGCGGTTCCTTAAGTCTGATGTGAAAGCCCACGGCTCAACCGTGGAGGGTCATTGGAAACTGGGGAACTTGAGTGCAGAAGAGGAGAGTGGAATTCCACGTGTAGCGGTGAAATGCGTAGAGATGTGGAGGAACACCAGTGGCGAAGGCGACTCTCTGGTCTGTAACTGACGCTGAGGCGCGAAAGCGTGGGGAGCGAACA
+
AAAAAF?AFF2444F422AAAGGA2EEFFFFHBEEBAAEE2FDEE0AAE0>0EEE//?FFHHGFFGFGGFGGFFGFFGHHHGGGGGEHHHH/??BD<DCFGGHHDHHGGHFDCE/FEFGG<FCGHFHFHHFEGFFEHDHHFHDHFHHGH.:C/;<;-::-;BFFFC;9AB?BBBFC09BEDDGGGFAA9/9B;-9;-.A-9BBFBF//BBB9/9;BFB/9BDFF...;.9;9@9-.;A9A@=?.9.--9@-
@M03896:38:000000000-B4D98:1:1101:13328:3865 1:N:0:261
TACGTAGGTGGCAAGCGTTGTCCGGAATTATTGGGCGTAAAGCGCGCGCAGGCGGTTTCTTAAGTCTGATGTGAAAGCCCACGGCTCAACCGTGGAGGGTCATTGGAAACTGGGGAACTTGAGTGCAGAAGAGGAGAGTGGAATTCCACGTGTAGCGGTGAAATGCGTAGAGATGTGGAGGAACACCAGTGGCGAAGGCGACTCTCTGGTCTGTAACTGACGCTGAGGCGCGAAAGCGTGGGGAGCGAACA
+
ABABAFFAFF?BBFFA22E2FGHEEFGGHFBG5A2BAAEFHHHFG0EEGCE0FEECEGHHHHHHGHBBGGGGHHFHHHHHHGGEEEFFGHHGDGGFFGCDFHHHGHFGHH?DGGF/EEHF=GFGHHHHHHHHHHFCHFFFEHHHHHGGH?CC;:<;;;:;AFGGEFACEGGGGFF;FFGGGGFGGGGFFFFFEDFF:AA9;BFFFFBBFB/BBBFFFFFFFFDFFFEAEFBA9@DDFF;?BFA99;-@B=-
@M03896:38:000000000-B4D98:1:1101:13345:3874 1:N:0:261
TACGTAGGTGGCAAGCGTTGTCCGGAATTATTGGGCGTAAAGCGCGCGCAGGCGGTTTCTTAAGTCTGATGTGAAAGCCCACGGCTCAACCGTGGAGGGTCATTGGAAACTGGGGAACTTGAGTGCAGAAGAGGAGAGTGGAATTCCACGTGTAGCGGTGAAATGCGTAGAGATGTGGAGGAACACCAGTGGCGAAGGCGACTCTCTGGTCTGTAACTGACGCTGAGTCGCGAAAGCGTGGGGAGCGAACA
+
AAA3>C43@D2BBGFE22EAAFGB2EEFH5ED5AABAAEFHGHGG0EAEG0@EEFEEEHGHHHE4G4B?BFFFGF4GHHHHGG/EEEB2CG/?F@AC/?D?FDGFCDGGH<???A/<FG1>>FHHGFFHFGFHA<.<<CGEGGHHHGGH?..;/0<;-:9;BFFB09;AFGGFF;009B..CBFGGGE.;B/;;BCDDECFA=D/B:9BFBB9/;FF//;B.;DFBF9/-;9---9B..;;@-.-.-;99@
@M03896:38:000000000-B4D98:1:1101:16924:3881 1:N:0:261
TACGGAGGGTGCAAGCGTTAATCGGAATTACTGGGCGTAAAGCGCACGCAGGCGGTTTGTTAAGTCAGATGTGAAATCCCCGGGCTCAACCTGGGAACTGCATCTGATACTGGCAAGCTTGAGTCTCGTAGAGGGGGGTAGAATTCCAGGTGTAGCGGTGAAATGCGTAGAGATCTGGAGGAATACCGGTGGCGAAGGCGGCCCCCTGGACGAAGACTGACGCTCAGGTGCGAAAGCGTGGGGAGCAAACA
+
BABAAAB@@AAABGFCA2EEFGHFEFFGHFB55BAAAAEEFHHGG0EEECEEGGG?FGGHHHHHGH4BFFFBFGHHHHHHGGGGGGHFGFHHHHGCFEGFHHHHHGHHHHGFHHHHGHHFGGFFGHGHFGGFGGG?A;@DEFFFFFFFFFBF;;;;@;:;EFFFBFD;DFFFBFFFFEFFDDFBFFFFF;@DFDFFFFFAFFFFFFDFFFFFFBDFFFFFFDFFFFFFFFFCA=C?BD.A;CFFFFEFFF.
@M03896:38:000000000-B4D98:1:1101:16942:3892 1:N:0:261
TACGGAGGGTGCAAGCGTTAATCGGAATTACTGGGCGTAAAGCGCACGCAGGCGGTTTGTTAAGTCAGATGTGAAATCCCCGGGCTCAACCTGGGAACTGCATCTGATACTGGCAAGCTTGAGTCTCGTAGAGGGGGGTAGAATTCCAGGTGTAGCGGTGAAATGCGTAGAGATCTGGAGGAATACCGGTGGCGAAGGCGGCCCCCTGGACGAAGACTGACGCTCAGGTGCGAAAGCGTGGGGAACAAACA
+
A?AAAAAA?2AABGGC22AECGFFEGGFHA555BAAAAABFGHGGCFEGGGCEEE@F?EGGFHHBF4BBBBBBBEGFHHHGGG?EEGBGGHGHEFGHFHFHHHGGGHGGH?DFCFGGHFDFGGFGHGHFDEFBFDC->A9ABBFFFF;;B9BB;;;-;.9:B9BFB:;AD.9/9BBBBFFFDFFFFFDF9@.AA@@ADFA;FADF9@AEF.BAAFFF///:9D..9BFFFFCDAAFFF.;-=AA.99B9E9
@M03896:38:000000000-B4D98:1:1101:21044:3949 1:N:0:261
TACGTAGGTGGCAAGCGTTGTCCGGAATTATTGGGCGTAAAGCGCGCGCAGGCGGTTTCTTAAGTCTGATGTGAAAGCCCACGGCTCAACCGTGGAGGGTCATTGGAAACTGGGGAACTTGAGTGCAGAAGAGGAGAGTGGAATTCCACGTGTAGCGGTGAAATGCGTAGAGATGTGGAGGAACACCAGTGGCGAAGGCGACTCTCTGGTCTGTAACTGACGCTGAGGCGCGAAAGCGTGGGGAGCGAACA
+
ABBBAFFBFFACFFFAA2E2FGGEGFFGHFDG5B2BAAEEEHHGG?FGGGGGGGGCGGHHHHHHG4BBBGGGHFFGHHHHHGGGGGGGHGHGFHG?GDFGGHHHHHHHGHFGHCC/?CGGGF1>GHHH=GHHHHHGFGFFEGFHHHHFHACC=;;<;:=AEGGGFGDEGGGGGFFCFGGGGGGGGGGEF;BFADFFFFFFFFFFFFFFFFBFFFBFFFFFFFFFDFFFFFFFFFFFBDADFFFEFA@BFA-
@M03896:38:000000000-B4D98:1:1101:14486:3951 1:N:0:261
TACGGAGGGAGCTAGCGTTGTTCGGAATTACTGGGCGTAAAGCGCGCGTAGGCGGCTTTGTAAGTTAGAGGTGACAGCCCGGGGCTCAACTCCGGAACTGCCTTTAAGACTGCATCGCTTGAATCCAGGAGAGGTGAGTGGAATTCCGAGTGTAGAGGTGAAATTCGTAGATATTCGGAAGAACACCAGTGGCGAAGGCGGCTCACTGGACTGGTATTGACGCTGAGGTGCGAAAGCGTGGGGAGCAAACA
+
AAA?AA?2DBAA44GE22AAAFFEEEGGHGBB5BA2AAEDFGHGGAEE>EEEHGG//>CGDGFFG?BB?FFBFD3BGGFEGGGGD@EB?G?GF?<AAGFGGHHGHFBGHFFFCGHFEGC<ECCGBGHHGGG.CF/CBGCCCGHHHHHF.;.:;9;0;;/;CF0FB09;CFFFE0CBFFFEFFFFFFFA?9BFFFF;>.AB;--AFB9BFFFF.;/;9BBB9.A??;?AFEFC?-@AB..;9>=.@AEB9;.
@M03896:38:000000000-B4D98:1:1101:17910:3952 1:N:0:261
TACAGAGGGTGCGAGCGTTAATCGGATTTACTGGGCGTAAAGCGTGCGTAGGCGGCTTATTAAGTCGGATGTGAAATCCCCGAGCTTAACTTGGGAATTGCATTCGATACTGGTGAGCCAGAGTATGGGAGAGGATGGTAGAATTCCAGGTGTAGCGGTGAAATGCGTAGAGATCTGGAGGAATACCGATGGCGAAGGCAGCCATCTGGCCTAATACTGACGCTGAGGTACGAAAGCATGGGGAGCAAACA
+
AAAABFFBAAAAG?E222EEAFFFEEGGHF555B2AAAEEFGGGEABEBEA1GEFC@>3FFGGHFG>>/1EBGGHGHHHGGGGGGGGGGFBGHHGFBBFGHHGHHHBD<C?2?2@2FF0??<F?FGBGGHGGGGGH1>>FF0DFHHFEG//CD<==<;:;CGCHGHFADFEB0BFFGF0F.?FGFGGD.;9AFA>BFDFFDFFAFBFEBFABF//BFFF9BDBDD..?B9B.9;.A/;9BFFD?-;9//99
@M03896:38:000000000-B4D98:1:1101:17897:3963 1:N:0:261
TACAGAGGGTGCGAGCGTTAATCGGATTTACTGGGCGTAAAGCGTGCGTAGGCGGCTTATTAAGTCGGATGTGAAATCCCCGAGCTTAACTTGGGAATTGCATTCGATACTGGTGAGCTAGAGTATGGGAGAGGATGGTAGAATTCCAGGTGTAGCGGTGAAATGCGTAGAGATCTGGAGGAATACCGATGGCGAAGGCAGCCATCTGGCCTAATACTGACGCTGAGGTACGAAAGCATGGGGAGCAAACA
+
AAA@AFF@A?AAEEFA22EEFGHEEEEGHG555ABAAAEEGFHGEAEEFFEEHGGF?EHHHHHHFH1>>?EFGGGHHHHHGGGGGGGGGFBFHHC?B?FFHFFHHHFGGG?BG2F@FGGGGGF?FHBFGHGGGEHFFAG=>FFFHGHEHH/C<<==<;;;CFHHFGC;ACEGGGGGGFGGGDFGGGGDE?ADFGFFFFFEDFFFFFBBBFFFFBFFFFFFFFFFFFFFFFFDFFFFFFFFFFFFFFFFFFF
@M03896:38:000000000-B4D98:1:1101:14481:3968 1:N:0:261
TACGGAGGGAGCTAGCGTTGTTCGGAATTACTGGGCGTAAAGCGCGCGTAGGCGGCTTTGTAAGTTAGAGGTGAAAGCCCGGGGCTCAACTCCGGAACTGCCTTTAAGACTGCATCGCTTGAATCCAGGAGAGGTGAGTGGAATTCCGAGTGTAGAGGTGAAATTCGTAGATATTCGGAAGAACACCAGTGGCGAAGGCGGCTCACTGGACTGGTATTGACGCTGAGGTGCGAAAGCGTGGGGAGCAAACA
+
ABBBBBCBCABBGGGC22A2CAGEEEFGHGA55AAAAAEEHGHGG?EFEEE?GEE@?EGHDGHHGFBB?BBBFFGFHHHHGGGGDCHE?F?GHACFGGGHHHHHHHHHGHFFFHGGDGFCEGHHHHGHHHGHGG0CBGCCAGHHHGHHDA.?;;9;;==;CFGGG9:;CEEFFG;FFFDEAFFFFFDEFBFFECFFFDEBAFFFFFFFFFFFEA099BFFFFFFDDF:BEBBDDFDFFDDFFFFFFFFFF?
@M03896:38:000000000-B4D98:1:1101:13649:3969 1:N:0:261
TACGTAGGTGGCAAGCGTTGTCCGGATTTATTGGGCGTAAAGGGAGCGCAGGTGGTTTCTTAAGTCTGATGTGAAAGCCCACGGCTTAACCGTGGAGGGTCATTGGAAACTGGGAAACTTGAGTACAGAAGAGGAATGTGGAACTCCATGTGTAGCGGTGGAATGCGTAGATATATGGAAGAACACCAGTGGCGAAGGCGACATTCTGGTCTGTTACTGACACTGAGGCTCGAAAGCGTGGGGAGCAAACA
+
AAAA>CFAFFAC4FFE22A2FGHEEFEGHFCG5AABAAEEFHGGHGGGGCECBBFAFHHHHHHHGH5DFBEBFFGHHHHHHGG@E?EGGFHGEHCEEF>EBFFHHHHHHHDBBFHFHC>FDGF@GHHHHHHHFFAHBB1DFGFFEHHE=D1D>>>>->><.EHH0G.<CGGGEFHHGGHBHHHHHHGEACBFCCGGGAEBGC?A;;/:BF///;/BFBFFFBFF/:FEFE;:;FDDFFADDFFA;AEFEFE
@M03896:38:000000000-B4D98:1:1101:14464:3977 1:N:0:261
TACGGAGGGAGCTAGCGTTGTTCGGAATTACTGGGCGTAAAGCGCGCGTAGGCGGCTTTGTAAGTTAGAGGTGAAAGCCCGGGGCTCAACTCCGGAACTGCCTTTAAGACTGCATCGCTTGAATCCAGGAGAGGTGAGTGGAATTCCGAGTGTAGAGGTGAAATTCGTAGATATTCGGAAGAACACCAGTGGCGAAGGCGGCTCACTGGACTGGTATTGACGCTGAGGTGCGAAAGCGTGGGGAGCAAACA
+
AAA3AAADB@BA4FEC2AE2AAFAAEFGHFA553ABAAEEGGGFGCGGE>>>FEEE/>FGDGBHGFBBBB2BFGHFHHHHGCDGD/FFFF?<FACGGGFGHH1GGHHHHHF<FGDGCFC<<CHHHHFGFHGHGD/CCGCB.CCGGFHFDB.A;;9;;9;;9CFGE;:/;.EFF00=9AD?DFFFFFF.A;:FE@==;DA9DF;ABF/BFFF/AEBF:F9BB.A999;.;AFCD=CFFFDD-@;A=?E/B..
@M03896:38:000000000-B4D98:1:1101:14491:3986 1:N:0:261
TACGGAGGGAGCTAGCGTTGTTCGGAATTACTGGGCGTAAAGCGCGCGTAGGCGGCTTTGTAAGTTAGAGGTGAAAGCCCGGGGCTCAACTCCGGAACTGCCTTTAAGACTGCATCGCTTGAATCCAGGAGAGGTGAGTGGAATTCCGAGTGTAGAGGTGAAATTCGTAGATATTCGGAAGAACACCAGTGGCGAAGGCGGCTCACTGGACTGGTATTGACGCTGAGGTGCGAAAGCGTGGGGAGCAAACA
+
?AAAABA@D?AA4BBB22AAA2DBABCFGBD5B32BAAEEEDFEE0E0>>/?G@E//>BGDGHHHGBBBBBB?GHEGGGHGGGGDFF2?C?FG//CCDBFGHFGHHHDFG1CGHGF<DGCCGFHHHFHFGFGGG/CGF:CCGHHGHHFC@.A;;;;;;;;CFGGG;;;;.C9CF9FFFDEBFFFFFFFAFB9A=DF-9A@--@DFFFBBFF/9./;;99BF.ADFF.A/ABBA@FDF?A.=A;A;;9//;;
@M03896:38:000000000-B4D98:1:1101:18322:4009 1:N:0:261
TACGGAGGGTGCAAGCGTTAATCGGAATTACTGGGCGTAAAGCGCACGCAGGCGGTTTGTTAAGTCAGATGTGAAATCCCCGGGCTCAACCTGGGAACTGCATCTGATACTGGCAAGCTTGAGTCTCGTAGAGGGGGGTAGAATTCCAGGTGTAGCGGTGAAATGCGTAGAGATCTGGAGGAATACCGGTGGCGAAGGCGGCCCCCTGGACGAAGACTGACGCTCAGGTGCGAAAGCGTGGGGAGCAAACA
+
AABB@ABD22>>CGG4E2EEFFFCEGGGHF55532B2AAAFGF?E0EAEGFGGGF>EEGHHHHHFH@BFBFBFGHHGHHHGFGFEEGHHHHHHFGFGGF?GHGHHGHGHHFDFHHHGHGGFGHGHHGG?EEFHH<<-=DAAFFFFFFFFF/B;;;;9;9;;BFF/B9;ABFBFFFFFEF.DFFBFFF?>-9AA->DBDA=DFFFFF=AEFFAFAFFB;;9F?D9;DBB/BB9.9@./A99@BA.-9ABF?.
@M03896:38:000000000-B4D98:1:1101:17980:4113 1:N:0:261
TACGGAGGGTGCAAGCGTTAATCGGAATTACTGGGCGTAAAGCGCACGCAGGCGGTTTGTTAAGTCAGATGTGAAATCCCCGGGCTCAACCTGGGAACTGCATCTGATACTGGCAAGCTTGAGTCTCGTAGAGGGGGGTAGAATTCCAGGTGTAGCGGTGAAATGCGTAGAGATCTGGAGGAATACCGGTGGCGAAGGCGGCCCCCTGGACGAAGACTGACGCTCAGGTGCGAAAGCGTGGGGAGCAAACA
+
AAABABBBBAAABGFAA2EEEGHFEFGGHGD55BAAAAEEFHHGG?EEGCE@EFG@EGGHHHHHFG4BFBFBFGHGHHHHGGGGGGHFGHHHHHGFFFGFHHGHHHHHHHGFHHGGGHHGGHGGHHGGFFGFHFGCGFD:ABFFFFFFFFBF;;;;;;9;9BFFFFD;DFFFFFFFFFFFFFFBFFFFF9@DADFFFBFFFFFFFFBFFFFFFCFFFBFFFFFFFFFFFFFFDFFAFD;A;BAFBAEFFF?
@M03896:38:000000000-B4D98:1:1101:17485:4132 1:N:0:261
TACGGAGGGTGCAAGCGTTAATCGGAATTACTGGGCGTAAAGCGCACGCAGGCGGTTTGTTAAGTCAGATGTGAAATCCCCGGGCTCAACCTGGGAACTGCATCTGATACTGGCAAGCTTGAGTCTCGTAGAGGGGGGTAGAATTCCAGGTGTAGCGGTGAAATGCGTAGAGATCTGGAGGAATACCGGTGGCGAAGGCGGCCCCCTGGACGAAGACTGACGCTCAGGTGCGAAAGCGTGGGGAGCAAACA
+
AAAA@AA@@AAABFGA22AEFGHFBEEGHE555BABAAAEGGGEF0EEEEFEGGG?FEGH2FGGFG4BBBFBFGHHHHHHGGGCEFHGHHHHGF/BFECBGHGGHGFHHHGDGHHHGHHGGFGGHHGC?CCFGFE-@-@;:BFFFFFFB//B;;;;9;9;:BFFBFA.9@EF//FFFBFF?AF/BBFDB:@.FFFFF.AAAFFFFD@EEFA;@=ADF/9;FBD.9.FFFFF>9>-./9.;;;D?=D?BF..
@M03896:38:000000000-B4D98:1:1101:22479:4133 1:N:0:261
GAAACCCGTGTAGTCCGGCTGACTGACTGATCTACGATCTCGTATGCCGTCTTCTGCTTGAAAAAAAAAAATAACTATTAGAGTCTACAATATCTCCAAATGACACCACACATGACACAACTGTAGTTAACATCTACTTCTACCACACCATCTGAATACTAAATTTCTTAATACATCTGTTCGATATAAACGTAACATACAGTCATAAATTATATATATTCGTCGCTCTACCTACATAATAATACGTCCAA
+
CBCCCFADAAFFFFGG??EEEGHFFFHFGHFFHFFGEBAFGFAEFFGHEEEHGFFGHGGHEFDFHGG?///1333444444434334B43434B44333334B333//////22222?</?22>22222222211111?1111<11//..11111=1111<1<110000000<00000000<<.0.-0:00.....000000000000000;0;;;0000;//.-;.9:09090:/;//9/:///./.../
@M03896:38:000000000-B4D98:1:1101:17502:4139 1:N:0:261
TACGGAGGGTGCAAGCGTTAATCGGAATTACTGGGCGTAAAGCGCACGCAGGCGGTTTGTTAAGTCAGATGTGAAATCCCCGGGCTCAACCTGGGAACTGCATCTGATACTGGCAAGCTTGAGTCTCGTAGAGGGGGGTAGAATTCCAGGTGTAGCGGTGAAATGCGTAGAGATCTGGAGGAATACCGGTGGCGAAGGCGGCCCCCTGGACGAAGACTGACGCTCAGGTGCGAAAGCGTGGGGAGCAAACA
+
AAAAABA@DAA>4BEA22EAFGGBBEGGHF5553ABAAAFGHHGG0EAEC?@EFC?EGGGGHHHGH@BFBBBFB@FHHHHGEGEEEGFFHHHHHGGFGCBGHHHHGHGHHDFGHHHGGH??FCFHGGGFEGCGG??GCFAAFBFFFFFBF/FB;;;;;;;EFFFFB;;AFEFFFFFFFFFFFFFFFFDF:@D:@BDBDA@-@BFFFFFFFFFFDDFFBFFFDFDFFFEBBB;A-99FDAD=B-ADDFFBF?
@M03896:38:000000000-B4D98:1:1101:22345:4211 1:N:0:261
TACGGAGGGTGCAAGCGTTAATCGGAATTACTGGGCGTAAAGCGCACGCAGGCGGTTTGTTAAGTCAGATGTGAAATCCCCGGGCTCAACCTGGGAACTGCATCTGATACTGGCAAGCTTGAGTCTCGTAGAGGGGGGTAGAATTCCAGGTGTAGCGGTGAAATGCGTAGAGATCTGGAGGAATACCGGTGGCGAAGGCGGCCCCCTGGACGAAGACTGACGCTCAGGTGCGAAAGCGTGGGGAGCAAACA
+
BCABBCBBCAAABEFF22EEFGHBEEFGHH5B5BAAAAEEGHHGG0EEEGGEGGGEGGGHHHHHHH4BBBFFGGFGHHHHGGGGEGHGHGHHHHEFFGGGHHHHHHHHHHDDGHHHGGGGFGBGHHHHGGGGGGGGGAFDEFFFFFFFFE0B;;:;;:;;AFFFBFAADFFFFFFFFFFFFFFFFFFFDDFFADFFFBEBAFFFFDDFEFFFFFFFFFFFFDFFFFFFFFB@DDDDFFDFFFF?>:AFF?9
@M03896:38:000000000-B4D98:1:1101:22334:4225 1:N:0:261
TACGGAGGGTGCAAGCGTTAATCGGAATTACTGGGCGTAAAGCGCACGCAGGCGGTTTGTTAAGTCAGATGTGAACTCCCCGGGCTCAACCTGGGAACTGCATCTGATACTGGCAAGCTTGAGTCTCGTAGAGGGGGGTAGAATTCCAGGTGTAGCGGTGAAATGCGTAGAGATCTGGAGGAATACCGGTGGCGAAGGCGGCCCCCTGGACGAAGACTGACGCTCAGGTGCGAAAGCTTGGGTCGCAAACA
+
>>>>A3>2>>A>4F4A2AA22GF2AAEFHDD5532A2AAEGEFEE0E0AEE?ECE/>EEGHHFFGHFBFGDBBFF3BFGGGEEGE>FFGHHHFE/?BFGFGHGGH2GH2G>?<GFG/FGG0?GHHHG0>><.<0.---9;:BBBFFFF:9//;;:;;9;-ABFF/B;;9@AFBFFF9B/A.AFBFBB;--@AA;>D-.:-;@-@C99;.;ABCB..:;//B.;:DD//:/;9.99AB//9.;..-;9A-9:
@M03896:38:000000000-B4D98:1:1101:13383:4236 1:N:0:261
TACGGAGGGTGCAAGCGTTAATCGGAATTACTGGGCGTAAAGCGCACGCAGGCGGTTTGTTAAGTCAGATGTGAAATCCCCGGGCTCAACCTGGGAACTGCATCTGATACTGGCAAGCTTGAGTCTCGTAGAGGGGGGTAGAATTCCAGGTGTAGCGGTGAAATGCGTAGAGATCTGGAGGAATACCGGTGGCGAAGGCGGCCCCCTGGACGAAGACTGACGCTCAGGTGCGAAAGCGTGGGGAGCAAACA
+
ABBBBBCCD?AAFFG422AEAGHFEFGGHFBB5BBAEAFFEHHGG0EEEEF?EEGCGGGHHHHHGH@FGGGFGHHFHHHHGGGGFGHGHHHHHHGHHGHGHHHHHHHHGHGFHHGFGHGHGGGGGHHHFGGGHGDGFADDEFBFFFFFFF0B;;;;;;;@EFFFFFAADDEFFFFFFFFF?DFFFFFFF@DDFFFFFFFCFFFF=CFFFFFFFCDDBFFBBDFF?DFBFFFDDDFFFFDD;B>EFFEBFFA
@M03896:38:000000000-B4D98:1:1101:20012:4239 1:N:0:261
TACGGAGGGTGCAAGCGTTAATCGGAATTACTGGGCGTAAAGCGCACGCAGGCGGTTTGTTAAGTCAGATGTGAAATCCCCGGGCTCAACCTGGGAACTGCATCTGATACTGGCAAGCTTGAGTCTCGTAGAGGGGGGTAGAATTCCAGGTGTAGCGGTGAAATGCGTAGAGATCTGGAGGAATACCGGTGGCGAAGGCGGCCCCCTGGACGAAGACTGACGCTCAGGTGCGAAAGCGTGGGGAGCAAACA
+
ABAAABCBCA?ACFGCA2EEAGHFAEFGHHBB5BBAAAEEHHHGG?EEGGGCGGGCGGGHHHHHHH@BEHHGHHHHHHHHGGGGGGHHHHHHHHGGHGHHHHHHHHHHHHGHFHHEFGHHGE1GGHHHFGGGGFAC-@@A;BFFFFFFFFFFF;:;;;9::FFFFFD;DFFFFFFFFFBFFFFFFFFFF9BFFFFFFFECBFFFFF;EFFFFAFDDFFF/BFDDDFFFFFFBAA=AFD.DFFFFFD?FFF?
@M03896:38:000000000-B4D98:1:1101:13394:4252 1:N:0:261
TACGGAGGGTGCAAGCGTTAATCGGAATTACTGGGCGTAAAGCGCACGCAGGCGGTTTGTTAAGTCAGATGTGAAATCCCCGGGCTCAACCTGGGAACTGCATCTGATACTGGCAAGCTTGAGTCTCGTAGAGGGGGGTAGAATTCCAGGTGTAGCGGTGAAATGCGTAGAGATCTGGAGGAATACCGGTGGCGAAGGCGGCCCCCTGGACGAAGACTGACGCTCAGGTGCGAAAGCGTGGGGAGCAAACA
+
AAAA>ABBDAAABGFA22AEAGGBAECFHFBBBA2BAAEFHHGGG0EAEEEEGEE@FGGCGHHHGH4BFBFGDFHHGHHHGGGGEGHHHHHG0?FHHGHDGFHHDGHFHHFDFGHF/GG<?F1FGFGC<CGFGFA<@B@9;BFFBFFFFFBFB;9;@-99EFFFBB;;DFE//BFFF/BF?DFFBBFD@-@AAACFF9A@DFFFFFFFFFFDDFFFBB//B.DFFDF/;;99ADD./;9;BA;A;AEFFF?
@M03896:38:000000000-B4D98:1:1101:20001:4255 1:N:0:261
TACGGAGGGTGCAAGCGTTAATCGGAATTACTGGGCGTAAAGCGCACGCAGGCGGTTTGTTAAGTCAGATGTGAAATCCCCGGGCTCAACCTGGGAACTGCATCTGATACTGGCAAGCTTGAGTCTCGTAGAGGGGGGTAGAATTCCAGGTGTAGCGGTGAAATGCGTAGAGATCTGGAGGAATACCGGTGGCGAAGGCGGCCCCCTGGACGAAGACTGACGCTCAGGTGCGAAAGCGTGGGGAGCAAACA
+
ABAAAABBCAAAFFGA22EEFGHBBEFGHFA55B2AAAEEHHHGG?EEEGCCFFGCFGGHHHHGGH4B@FGFFGGHHHHHGEGGEGHGHFHFGHEBCFGFGHHHHHFGHHFHHHHEFGHGFFFGHGHFFEGGHHGFCFFAAFFFFFFFFFBBB;;;;;:;AFFFFFA;ABFFFFFFFFFFFFFBBFFD=;@DA;BACAA@BFDFFFC.AFFF=BFAFFFBF.DDDDF/B0B@FFAAFDDFFA;E@DEFFF.
@M03896:38:000000000-B4D98:1:1101:20101:4287 1:N:0:261
TACGGAGGGTGCAAGCGTTAATCGGAATTACTGGGCGTAAAGCGCACGCAGGCGGTTTGTTAAGTCAGATGTGAAATCCCCGGGCTCAACCTGGGAACTGCATCTGATACTGGCAAGCTTGAGTCTCGTAGAGGGGGGTAGAATTCCAGGTGTAGCGGTGAAATGCGTAGAGATCTGGAGGAATACCGGTGGCGAAGGCGGCCCCCTGGACGAAGACTGACGCTCAGGTGCGAAAGCGTGGGGAGCAAACA
+
BCBABBCCCAAACGFE?2EEFGHFEEGGHHD55BBBAAEEHHHGG?EEGEECGEFEEGFHHHHHHHEFGHHHHHHHHHHHGFGGFGHGHHHHHHGGGGHFHHHHHHHHHHGGHHHFGGHH?FFHHHHGFGGGHHA@CFFDEFFFFFFFFFFFF;0;;;;;AFFFFFAADAFFEFFFFBBFFFFFFFFFC;>DADFFFFE@;=DDFFDEEFFFDF?AFFFBFFDDFFFFFFF9.@DDFDADFFF?DDEEFF.
@M03896:38:000000000-B4D98:1:1101:16228:4324 1:N:0:261
TACGTAGGTGGCAAGCGTTGTCCGGAATTATTGGGCGTAAAGCGCGCGCAGGCGGTTTCTTAAGTCTGATGTGAAAGCCCACGGCTCAACCGTGGAGGGTCATTGGAAACTGGGGAACTTGAGTGCAGAAGAGGAGAGTGGAATTCCACGTGTAGCGGTGAAATGCGTAGAGATGTGGAGGAACACCAGTGGCGAAGGCGACTCTCTGGTCTGTAACTGACGCTGAGGCGCGAAAGCGTGGGGAGCGAACA
+
>>AA3BCADBAFGCEC22A2AGGECEGGHCFH5BFAEAEFGHHGGAEEGGG?EGGG?FHHGHFF@B4FFFGBFGHHHHHHGFFEEGGFGHHGFF@///<CFHHHHHHHFF?1F/@/AFCGGFGFHHHGFHHHHGHGHGCFEDDGFGGEGG.G;;;;;;:AABFF9C:;99.BBFFBFEBAADBFBFEAA9BBEFFADFFAFFFDFBBFFB/;/;BBBB999DFDD.9AECA=DF=D/9::;--.9.---@-
@M03896:38:000000000-B4D98:1:1101:16233:4342 1:N:0:261
TACGTAGGTGGCAAGCGTTGTCCGGAATTATTGGGCGTAAAGCGCGCGCAGGCGGTTTCTTAAGTCTGATGTGAAAGCCCACGGCTCAACCGTGGAGGGTCATTGGAAACTGGGGAACTTGAGTGCAGAAGAGGAGAGTGGAATTCCACGTGTAGCGGTGAAATGCGTAGAGATGTGGAGGAACACCAGTGGCGAAGGCGACTCTCTGGTCTGTAACTGACGCTGAGGCGCGAAAGCGTGGGGAGCGAACA
+
AAAAAFF@DFACBGCAA2E2EGHFFGGGHFBF5BABAAEEGHHGGAFEG@E@EEFCGGHHHHHHGH@EGFGFGGHHHHHHHGGGGEGGHHHGCFCC/DCCGGHHHHHHHHFDGFFCDEGFGGGGHHHHFHGHHGHFEFCGEHGHHHHHHACE;;;<;;;;AFFGBFD=ABEFFGGFFFFEGDFGGGGEA;BFEFFCBDFAFFFFFF;FFB9;B;FFFFFFFFFFFDFE?FFFAFADFDAAAFAFFF;9@C=
@M03896:38:000000000-B4D98:1:1101:16246:4360 1:N:0:261
TACGTAGGTGGCAAGCGTTGTCCGGAATTATTGGGCGTAAAGCGCGCGCAGGCGGTTTCTTAAGTCTGATGTGAAAGCCCACGGCTCAACCGTGGAGGGTCATTGGAAACTGGGGAACTTGAGTGCAGAAGAGGAGAGTGGAATTCCACGTGTAGCGGTGAAATGCGTAGAGATGTGGAGGAACACCAGTGGCGAAGGCGACTCTCTGGTCTGTAACTGACGCTGAGGCGCGAAAGCGTGGGGAGCGAACA
+
>AA?>CF?BDAB4G24?2A2AGGBAEEFHCGH5B2B2AAAGDFAE0EEEEG?FEE>/EGHHFHHGH4B3BBFGGHHFHHHHGGEE@FFBGH<?FFD/A/??GGHGBFGHHF10?<?CFG>>FC>GHHGBGGFA.CDAA/D<<<0CDHEHD:G=;;<-:;;CFFGFF;;A9C;FFBBFBB.99BFBFDE.;B/;;-@FDA--@DFFB9;/;://;BFB/BFFDFDBFE.A-;;@-@.BD.999;A;A-99;;
@M03896:38:000000000-B4D98:1:1101:12607:4436 1:N:0:261
TACGGAGGGTGCAAGCGTTAATCGGAATTACTGGGCGTAAAGCGCACGCAGGCGGTTTGTTAAGTCAGATGTGAAATCCCCGGGCTCAACCTGGGAACTGCATCTGATACTGGCAAGCTTGAGTCTCGTAGAGGGGGGTAGAATTCCAGGTGTAGCGGTGAAATGCGTAGAGATCTGGAGGAATACCGGTGGCGAAGGCGGCCCCCTGGACGAAGACTGACGCTCAGGTGCGAAAGCGTGGGGAGCAAACA
+
ABAABBCCC?AABGGA22AECGFFEGGGHGB55B2AAAEEHHHGG0AAFEGGGGGEEFGHHHHHEH4BFFFBFGHFHHHHGGGFEEHFHHHHHHGHCEFFHHHHHHHHGHGFHHHFFHHGFGFFGGHHFGGGHHGGCF>AEFFFFFFFF/0B;;;;;;:;EFFFBFA;AFFFFFFFFFFFFFFFFFFFF@@DFFFFFFFFFFFFFFFFFFFFFFFFFFFFFFFFFFFFFFFFFDCFBDAADFAEFFEFFF?
@M03896:38:000000000-B4D98:1:1101:16400:4485 1:N:0:261
TACGGAGGGTGCAAGCGTTAATCGGAATTACTGGGCGTAAAGCGCACGCAGGCGGTTTGTTAAGTCAGATGTGAAATCCCCGGGCTCAACCTGGGAACTGCATCTGATACTGGCAAGCTTGAGTCTCGTAGAGGGGGGTAGAATTCCAGGTGTAGCGGTGAAATGCGTAGAGATCTGGAGGAATACCGGTGGCGAAGGCGGCCCCCTGGACGAAGACTGACGCTCAGGTGCGAAAGCGTGGGGAGCAAACA
+
AAAAABBD@?AABGFA22EEFGHFEGGGHE555BAAAAAEFHHGG0EEECEEGGGCGGGGGHHHFG4BFBFBFGHGHHHHGGGGGGHFHHHHHHGCFEFFGHHHHHHHHHGDHHHHGHHGGHGGHHHHFGGFHGGFGADAAFFFFFFFFFFF;;;;;;;;AFFFFFD;DCFFFFFFFEFFFFFFFFFDF;=DFDFFFFFAACFFFFFFFFFFFBFFFFFFFDD.DFFFFFFCDFDA/A:;=AA?B?AFB?9
@M03896:38:000000000-B4D98:1:1101:16204:4540 1:N:0:261
TACGGAGGGTGCAAGCGTTAATCGGAATTACTGGGCGTAAAGCGCACGCAGGCGGTCTGTCAAGTCGGATGTGAAATCCCCGGGCTCAACCTGGGAACTGCATCCGAAACTGGCAGGCTTGAGTCTTGTAGAGGGGGGTAGAATTCCAGGTGTAGCGGTGAAATGCGTAGAGATCTGGAGGAATACCGGTGGCGAAGGCGGCCCCCTGGACAAAGACTGACGCTCAGGTGCGAAAGCGTGGGGAGCAAACA
+
AAAAAAA@@?AABGG4A22AAFGFEFFGHGB55A2AAAEDFGHGG?EEG?EEFCEEEEGFFGHHGH1>/?@BFGF?FGHHGGGGGFHFFFHHHHGHGGFFHF2GHGGGGGFDFEF/<EFFCGHGGHHHGHFGHFD-:=;;AFFFFFFFFF/B;;;;9;;9ABBFBFD;A>.B/FFFFFBFBFFFFFFFF;@AFFFFFFFF=D@ADDDFFFFFFBFFFBFFBDFBDAFBBFFBBACA/A99@;BE@DEFBF.
@M03896:38:000000000-B4D98:1:1101:16227:4542 1:N:0:261
TACGGAGGGTGCAAGCGTTAATCGGAATTACGGGGCGTAAAGCGCACGCAGGCGGTCTGTCAAGTCGGATGTGAAATCCCCGGGCTCAACCTGGGAACTGCATCCGAAACTGGCAGGCTTGAGTCTTGTAGAGGGGGGTAGAATTCCAGGTGTAGCGGTGAAATGCGTAGAGCTCTGGAGGAATACCGGTGGCGAAGGCGGCCCCCTGGACCAAGACTGACGCTCAGGTGCGAAAGCGTGGGGAGCACACA
+
3AA?AAA@DAA>BAG4222EADGEB2FFHFF22A2AAAAEGFGGGGGEFGGGGFE>E??BFGHHFH/><EEFGGHFGHHHEGGCDCHHHFHHHHGEHGFFHGHHHFGGGG>1CGGG@DHG@CC<CHHGGHHFBC.@BAFDEFFFFFF9BFFF;:;;-;;;.;/BBB;;ADE//;/FF//9DDFFFFFFF-9A:9==-.;9>D->DD>.EFA9A.;9B;BBB;A..;//:/B;.9-./9;;9BA.9.A.9..
@M03896:38:000000000-B4D98:1:1101:16212:4556 1:N:0:261
TACGGAGGGTGCAAGCGTTAATCGGAATTACTGGGCGTAAAGCGCACGCAGGCGGTCTGTCAAGTCGGATGTGAAATCCCCGGGCTCAACCTGGGAACTGCATCCGAAACTGGCAGGCTTGAGTCTTGTAGAGGGGGGTAGAATTCCAGGTGTAGCGGTGAAATGCGTAGAGATCTGGAGGAATACCGGTGGCGAAGGCGGCCCCCTGGACAAAGACTGACGCTCAGGTGCGAAAGCGTGGGGAGCAAACA
+
BABBBABD@?AABGFA22EECGHFEFFGHFB55AAAAAEEDHHGG0EEEAAEFEEEEBFBFFFGFG1E>?EBEGGFHHHHGGGGGGHEFHHHHGFFFGFFHHGHFGGGGGGBGHF?@EGFCFC>FGHFGGGHGEDCGF@:;BFFFFFEFF0B;;;;:::;AFFFBFA;ABEFFFFFFFFFFFFFFFFFC;@DFCFFFFFFAFFFFFDFFFAFFFFFFFFFBDFFDDFFFFFFFFFDBDADAC;?BFAFFFF
@M03896:38:000000000-B4D98:1:1101:11534:4604 1:N:0:261
TACGTAGGTGGCAAGCGTTGTCCGGAATTATTGGGCGTAAAGCGCGCGCAGGCGGTTTCTTAAGTCTGATGTGAAAGCCCACGGCTCAACCGTGGAGGGTCATTGGAAACTGGGGAACTTGAGTGCAGAAGAGGAGAGTGGAATTCCACGTGTAGCGGTGAAATGCGTAGAGATGGGGAGGAACACCAGTGGCGAAGGCGACTCTCTGGTCTGTAACTGACGCTGAGGCGCGAAAGCGTGGGGAGCGAACA
+
AAAAAFFBFDAC4FFA22E2FGGEEEEGHBFG5BA2EEEEFHHGGEGFCEFFGEGCEDFG4EBGBG4BG4FG4?FGGHBEFEEEEGFEFGHC?F??/CDBFHHFHGHF1F<1?F@/CCC>><<>FGEHHHHEGHGDFDCDEGFFGGHHHECE;;<<:;;;:FFGFGC9;BEFFFF/;CAGGGFFFFA.FFFFEFFFFDE=DCCFFFFFFB9BB;BFFFFFFFFFFD???BCBDCBFBAAADAFFFFCBC@-
@M03896:38:000000000-B4D98:1:1101:11544:4619 1:N:0:261
TACGTAGGTGGCAAGCGTTGTCCGGAATTATTGGGCGTAAAGCGCGCGCAGGCGGTTTCTTAAGTCTGATGTGAAAGCCCACGGCTCAACCGTGGAGGGTCATTGGAAACTGGGGAACTTGAGTGCAGAAGAGGAGAGTGGAATTCCACGTGTAGCGGTGAAATGCGTAGAGATGTGGAGGAACACCAGTGGCGAAGGCGACTCTCTGGTCTGTAACTGACGCTGAGGCGCGAAAGCGTGGGGAGCGAACA
+
AAAAAFFBFFACBGE422E2AGGEGGGGHFBG5BBBAAEEGHHGG?FEGCEEFEGCFGHHHHHHGH@BFFGFGGFGHHHHHGGGGGGEGFHGCGCDCFCCFGHHHHHHHHFFGGG/ECF>FFC>GHHHGHHHHGADHGFFFGFHHHHGHDEE;;<<;;;:AFFGBFC=ABGFFFFCFFFGGFGGGGE?A;FFEFFFFFFFFFFFFFBFFB0BB;FFFFFFFFFFFFFFEAADCFFDEDFFAFFFDD-:@B=
@M03896:38:000000000-B4D98:1:1101:24171:4674 1:N:0:261
TACGGAGGGTGCAAGCGTTAATCGGAATTACTGGGCGTAAAGCGCACGCAGGCGGTTTGTTAAGTCAGATGTGAAATCCCCGGGCTCAACCTGGGAACTGCATCTGATACTGGCAAGCTTGAGTCTCGTAGAGGGGGGTAGAATTCCAGGTGTAGCGGTGAAATGCGTAGAGATCTGGAGGAATACCGGTGGCGAAGGCGGCCCCCTGGACGAAGACTGACGCTCAGGTGCGAAAGCGTGGGGAGCAAACA
+
ABABBBCCCAAABGFA22EEAGHFFGGGHG555BBAEAEFDHHGGCGGGGGGGGGFEGGHHHHHGHFGGGGGGGHFGHHFFEGGFGHGHGHHHHGGHGHGHHFGHHHHHH?DFGHEFHHHGFHHHHHHGGGGGFG-@BB:A:FFFFFFFFBFF;;;;;;;.FBBFFAAADFFBBFFFFFFDDBBFFFFFBFDFFFFFFFFA;DFFFFFFFFAC@DA/FFFFFD?DFFFFFFADA-.9:DDADA?@AEFFF?
@M03896:38:000000000-B4D98:1:1101:24153:4678 1:N:0:261
TACGGAGGGTGCAAGCGTTAATCGGAATTACTGGGCGTAAAGCGCACGCAGGCGGTTTGTTAAGTCAGATGTGAAATCCCCGGGCTCAACCTGGGAACTGCATCTGATACTGGCAAGCTTGAGTCTCGTAGAGGGGGGTAGAATTCCAGGTGTAGCGGTGAAATGCGTAGAGATCTGGAGGAATACCGGTGGCGAAGGCGGCCCCCTGGACGAAGACTGACGCTCAGGTGCGAAAGCGTGGGGAGCAAACA
+
>AA?AAAB2A2>FGFA22AA2BGABEFGGC5D53AAAAE11FFFECE0E0AEEEC@EE?FCGHFFGE@EEFG4GFHHFHFEEEEEEGFHHHHF0C0FFFFHHHHF1FGFFFGHHHHEFGF?<FGFHHB?A.<G0.<--@D9;/FFFFFB9/://;99;;;9BFB/B.;AB./9/9B;B/9AAFFFFFD--;.9>B-;.;;@>BBB@-.;.:---.9BBF//A:.DDB/B/;9.9@:FDFD-9-.9..9FFA
@M03896:38:000000000-B4D98:1:1101:24180:4692 1:N:0:261
TACGGAGGGTGCAAGCGTTAATCGGAATTACTGGGCGTAAAGCGCACGCAGGCGGTTTGTTAAGTCAGATGTGAAATCCCCGGGCTCAACCTGGGAACTGCATCTGATACTGGCAAGCTTGAGTCTCGTAGAGGGGGGTAGAATTCCAGGTGTAGCGGTGAAATGCGTAGAGATCTGGAGGAATACCGGTGGCGAAGGCGGCCCCCTGGACGAAGACTGACGCTCAGGTGCGAAAGCGTGGGGAGCAAACA
+
BBBBAAABB2?>BG4AA2AAAFGFE?FFHHDFB3AAAAAEGFGEFCE?ECE0EEEE>E>GHHFHHH4FDBFFGEGHGHHHGGGEEEGHHHHHGFGGHGGFHHHHHHGHGHFFHHHHGGCGFFBGHGHFFGGEBGA----99;;BFFFFFFBF9;;;;;;;.BFFFF9;A-EFFBFBB/BA?DFFFFFDBBABF;BFCFED-;DFFFC:..F-;9AABFFFFADDFDFBFFB=D>;9BAADAFF?DA?FFF.
@M03896:38:000000000-B4D98:1:1101:24161:4694 1:N:0:261
TACGGAGGGTGCAAGCGTTAATCGGAATTACTGGGCGTAAAGCGCACGCAGGCGGTTTGTTAAGTCAGATGTGAAATCCCCGGGCTCAACCTGGGAACTGCATCTGATACTGGCAAGCTTGAGTCTCGTAGAGGGGGGTAGAATTCCAGGTGTAGCGGTGAAATGCGTAGAGATCTGGAGGAATACCGGTGGCGAAGGCGGCCCCCTGGACGAAGACTGACGCTCAGGTGCGAAAGCGTGGGGAACAAACA
+
>AAA>A>?AAA>CFAA22AEFGHA2BFFHF5553AAAAAEGFFEE?EAFCE@EEECEGGHHHGFBGD@FFFB@FGFHHHHG>EEEEGFGHHGBCC?FFFBFG?FG>GFFHGFFFHHFGFFFF1FGHHGFEEFEF?-AB=;;;BBFFFFF//BB;;;9-.;.BFFFF9.99EFFFFFFFFA?DFFFFFD99@.;-@@-AA;--@@;>-;A9.9@-..BFFFFDA..9B/;;;-;@;.9..9-@-..;9BF?.
@M03896:38:000000000-B4D98:1:1101:22036:4723 1:N:0:261
TACGGAGGGTGCAAGCGTTAATCGGAATTACTGGGCGTAAAGCGCACGCAGGCGGTTTGTTAAGTCAGATGTGAAATCCCCGGGCTCAACCTGGGAACTGCATCTGATACTGGCAAGCTTGAGTCTCGTAGAGGGGGGTAGAATTCCAGGTGTAGCGGTGAAATGCGTAGAGATCTGGAGGAATACCGGTGGCGAAGGCGGCCCCCTGGACGAAGACTGACGCTCAGGTGCGAAAGCGTGGGGAGCAAACA
+
BBBABBABBAAACGBA22EEFGHFBEFGHFD5532BAAEEHHHGG0EEFEG?FEFEEFGHHHHHHHFFDGGGGHHHHHHHGGGGEGHHHHHHHHGFFGHGHHHHHHHHHHGFHHFHGHHHFGHHHHHHFDGGHHGC?=FFEFFFFFFFFFFFB;;;;;:;AFFFFFDADFFFFFFFFFEFFFFFFFFFFBFFA=@ABDEACFFFFFFFFFFFFBFFFFF:FFF?FFE/BFB@AFCDFFDFFFF.9:EFBF.
@M03896:38:000000000-B4D98:1:1101:12446:4740 1:N:0:261
TACGGAGGGTGCAAGCGTTAATCGGAATTACTGGGCGTAAAGCGCACGCAGGCGGTTTGTTAAGTCAGATGTGAAATCCCCGGGCTCAACCTGGGAACTGCATCTGATACTGGCAAGCTTGAGTCTCGTAGAGGGGGGTAGAATTCCAGGTGTAGCGGTGAAATGCGTAGAGATCTGGAGGAATACCGGTGGCGAAGGCGGCCCCCTGGACGAAGACTGACGCTCAGGTGCGAAAGCGTGGGGAGCAAACA
+
AAA3AABBBAA>CGCA22EEEGHFBEFGHEBB53BBAAEEGBGGG0EAEGA@FEGECGGGGHHHGH@BFFF4@EFFGHGHEEGGGGHFHHHHHGGHHGHGHHGHGHHHHG??GGHHGHHHHHHGHHHHGGGGFGDC?D::;BFFFFFE9//;;;/;-::;AFFFFFA;AF.BFFFFFFFFFFFFFFFFF:CDFFDAB?A;ADCFFFDEEEFBF=D?/F//;:ADFDFFFFBAA;DDFFFDFFAAFD.//..
@M03896:38:000000000-B4D98:1:1101:8643:4905 1:N:0:261
TACAGAGGGTGCAAGCGTTAATCGGAATTACTGGGCGTAAAGCGCGCGTAGGTGGTTTGTTAAGTTGGATGTGAAATCCCCGGGCTCAACCTGGGAACTGCATTCAAAACTGACTGACTAGAGTATGGTAGAGGGTGGTGGAATTTCCTGTGTAGCGGTGAAATGCGTAGATATAGGAAGGAACACCAGTGGCGAAGGCGACCACCTGGACTAATACTGACACTGAGGTGCGAAAGCGTGGGGAGCAAACA
+
>AABAFFAAA>AC5GC22EECGGFEEFGHC55ACA2AAEEHHHGGEGGEEEEDFF?FGGHHF4GFH4B@BCBGGHHGFHHEEGFGGHEGHHHHHG0FFHHHBHHHEGFGHB?2@@DFFGGGGF@2@2?FFHF?F?/<A.<CFGFGHFHH10<====A<=@CFGH0G:;;CECFC0CCBBFDF/ABFAAFGGEEC@?A9C9A=@-EAFFFFFF///BBBF/9BFBFFF?FEBBAA;DFFAAB>99B9A/BAF
@M03896:38:000000000-B4D98:1:1101:17107:4918 1:N:0:261
TACGTAGGTGGCAAGCGTTGTCCGGAATTATTGGGCGTAAAGCGCGCGCAGGCGGTTTCTTAAGTCTGATGTGAAAGCCCACGGCTCAACCGTGGAGGGTCATTGGAAACTGGGGAACTTGAGTGCAGAAGAGGAGAGTGGAATTCCACGTGTAGCGGTGAAATGCGTAGAGATGTGGAGGAACACCAGTGGCGAAGGCGACTCTCTGGTCTGTAACTGACGCTGAGGCGCGAAAGCGTGGGGAGCGAACA
+
AAAA>FFAFFACBGCC22E2EGGEEECGHF5F5AABAAEDDGHGGEGFGCE@EEFEGGHHHHHHFG@DFDFBGFGHHHHHHGGFEEGEGHHGCFBDEGB?FFFHHHGHHG?1FFCFECF>FGG=GGHHHHGHHHGDGDCFCGGHHFHGHDAC=;;<;;;;AFFGBFC=ABEGFGG;FFFFGDGGGGGFF;BBEDFFFFFAFFFFFFFFFF0;B;BFFFFFFFFFFFFFFFFFFFFDFF9A=D;ECD-:@C-
@M03896:38:000000000-B4D98:1:1101:8632:4923 1:N:0:261
TACAGAGGGTGCAAGCGTTAATCGGAATTACTGGGCGTAAAGCGCGCGTAGGTGGTTTGTTAAGTTGGATGTGAAATCCCCGGGCTCAACCTGGGAACTGCATTCAAAACTGACTGACTAGAGTATGGTAGAGGGTGGTGGAATTTCCTGTGTAGCGGTGAAATGCGTAGATATAGGAAGGAACACCAGTGGCGAAGGCGACCACCTGGACTAATACTGACACTGAGGTGCGAAAGCGTGGGGAGCAAACA
+
ABAABFFCCAAABGFF22EA2FGFAEEGHFA55BAAAAEFHGHGGEFGEFGGDGGAFGGGHHDGGH4B3FGGGGHGHHHHGGGGGGHGHGHHHHG0GGGEHGHHGHGHHHFGFBFFCCGDFD2D2FDGFFGHGH//=><<<FGHFHHHHD<C====<<<<CFFFBGA;EGEGHGFGGGBFEACFFFE?.;FBEGGGGAE-@-:@EEFFFF.BFBFFFFFFFFFFBBF.BAFAFFA.FFDDFFC.>DEFF..
@M03896:38:000000000-B4D98:1:1101:17108:4936 1:N:0:261
TACGTAGGTGGCAAGCGTTGTCCGGAATTATTGGGCGTAAAGCGCGCGCAGGCGGTTTCTTAAGTCTGATGTGAAAGCCCACGGCTCAACCGTGGAGGGTCATTGGAAACTGGGGAACTTGAGTGCAGAAGAGGAGAGTGGAATTCCACGTGTAGCGGTGAAATGCGTAGAGATGTGGAGGAACACCAGTGGCGAAGGCGACTCTCTGGTCTGTAACTGACGCTGAGGCGCGAAAGCGTGGGGAGCGAACA
+
>3AA>CCADF2BCGGA22E2ABFEEEEGHD5A53ABAAEEHFHGGAEEEEG?EEEEEEGGGGHHFHDFFEG?FGHGHHHH/?EFEEGHGHH//?BC///??C2GGHGGFHFDG/<?C>GG>GF>GHHHHHGHGFH.GDC0<<DGHHHCH.:GC:<<:::;CFGGGC;;C?AB0FC=FFFEDEFAFFG?./9/ABA;@DA--;@D;B;;B//99/;/BBFFF.DFDF.AF=@@9=B.9.9.999.;A-9-9-
@M03896:38:000000000-B4D98:1:1101:11103:5020 1:N:0:261
TACAGAGGGTGCAAGCGTTAATCGGAATTACTGGGCGTAAAGCGCGCGTAGGTGGTTTGTTAAGTTGAATGTGAAATCCCCGGGCTCAACCTGGGAACTGCATCCAAAACTGGCAAGCTAGAGTAGGGCAGAGGGTGGTGGAATTTCCTGTGTAGCGGTGAAATGCGTAGATATAGGAAGGAACACCAGTGGCGAAGGCGACCACCTGGGCTCATACTGACACTGAGGTGCGAAAGCGTGGGGAGCAAACA
+
CCCBCFFBBAAAFFGA22EACGHFAEGGHGBB5BAAEAFGEGHGGAFGFECF5BFEFHGHGHHHGG@D@GHFHGHFGFHHGGGGECHFFGHHHHGHHGFFHHHHHHHHHHF2GHHFGHHFHFGFGHDFHGGGHGD<.A<FDGHHHEGGH00<====<;=;CCFH0GA;EGGGGFGGFFFGGGGGGGFEGFFFEGG--AE@FA@BAEFBFF?FEFFBFFFBFFFFFF0.BEB;;>BD/D.A=D=A@A.BF..
@M03896:38:000000000-B4D98:1:1101:11105:5043 1:N:0:261
TACAGAGGGTGCAAGCGTTAATCGGAATTACTGGGCGTAAAGCGCGCGTAGGTGGTTTGTTAAGTTGAATGTGAAATCCCCGGGCTCAACCTGGGAACTGCATCCAAAACTGGCAAGCTAGAGTAGGGCAGAGGGTGGTGGAATTTCCTGTGTAGCGGTGAAATGCGTAGATATAGGAAGGAACACCAGTGGCGAAGGCGACCACCTGGGCTCATACTGACACTGAGGTGCGAAAGCGTGGGGAGCAAACA
+
AAAABFFBBAAACFFC222ECGGFEEDGHGB553AAAAFEHHHGG?FEEEGFDBEAFHGHHHFHFFEGHHGGHGFFHHHHGGGGGGHBFFGHHHGHHGGGHHFHHFFHHHB2GGFFGHFFGGF@FHGEHGGGHFD<CCACCFGHHBGGH00C====<;=;CGFHCC:;AFGGFGGGFBBFFFFGGGFEGFFFEGGGFFE->=@=EEABFAA/ABB9BBBBBBBFFFFEFFFFFFADFD9DAADA@DEFEFF
@M03896:38:000000000-B4D98:1:1101:17984:5045 1:N:0:261
TACGGAGGGTGCAAGCGTTAATCGGAATTACTGGGCGTAAAGCGCACGCAGGCGGTTTGTTAAGTCAGATGTGAAATCCCCGGGCTCAACCTGGGAACTGCATCTGATACTGGCAAGCTTGAGTCTCGTAGAGGGGGGTAGAATTCCAGGTGTAGCGGTGAAATGCGTAGAGATCTGGAGGAATACCGGTGGCGAAGGCGGCCCCCTGGACGAAGACTGACGCTCAGGTGCGAAAGCGTGGGGAGCAAACA
+
AAAAAAB@22>ABEGAA2AAAGGFEEDGHF5553222AAECFHGG0AEECEEGFG?FGGGGFFFFG4BGFFBFBFDGHHHEGGEEEHBEGGHHGGFFF?FHHHHGHHHHFGFHHHGGHGGGGGGBGGH?EFGHEF?@A>9ABBBFFFFF//B;;;;99;;AFFFFFD;A>AFFFFFFFFFFDFBFFFFF;9AFFFAFFFFFFFFAB-AEFFFF;FFFBBBBADD?AB9/9B-9A=DEDDDAAA.;.AFF?9
@M03896:38:000000000-B4D98:1:1101:17057:5058 1:N:0:261
TACGGAGGGTGCAAGCGTTAATCGGAATTACTGGGCGTAAAGCGCACGCAGGCGGTTTGTTAAGTCAGATGTGAAATCCCCGGGCTCAACCTGGGAACTGCATCTGATACTGGCAAGCTTGAGTCTCGTAGAGGGGGGTAGAATTCCAGGTGTAGCGGTGAAATGCGTAGAGATCTGGAGGAATACCGGTGGCGAAGGCGGCCCCCTGGACGAAGACTGACGCTCAGGTGCGAAAGCGTGGGGAGCAAACA
+
AAAAABB@@2>ABGF422AAABGEEEDGHEA5532BAAAEGHHGG0EEEEGEFEECFEGFFGHHFG4BFFF4BFGFFHHHF/E<EEHFGHHGHGAFFFGDHHHGFFF?GH>>FGF2?CG?FGGGFGG0?C.CFGD---9DABFFFBFFFB//999999999FFFFFA.:9ABBF/BFB9A..;/BFBAC@-AF->==.99@;-@-@-A?9A;9D?A/:BB/;DD.:///;BAFFC?FD;.;-9.-.;/;9.
@M03896:38:000000000-B4D98:1:1101:17996:5065 1:N:0:261
TACGGAGGGTGCAAGCGTTAATCGGAATTACTGGGCGTAAAGCGCACGCAGGCGGTTTGTTAAGTCAGATGTGAAATCCCCGGGCTCAACCTGGGAACTGCATCTGATACTGGCAAGCTTGAGTCTCGTAGAGGGGGGTAGAATTCCAGGTGTAGCGGTGAAATGCGTAGAGATCTGGAGGAATACCGGTGGCGAAGGCGGCCCCCTGGACGAAGACTGACGCTCAGGTGCGAAAGCGTGGGGAGCAAACA
+
AAAAAAABB>AABGGE22AEFFGFEEFGHF555BABAAAEGFGEE0EAEEEEGGGEEGGHGHF@BF4BFFFBFD@BFHHHGGGEEFHHHHHHCGEBGFGFGHGHHHHHHHGDHHHHGGHHFGBFGHGFFEFFHH.-->9:;;BFFFFEBF/B;;;;-;.:;BBBFB:9;CEBFBFFFBF9DDFEFFFDD>=AFDFFDFA:C-:CFFFFFFA@C-ADBBFFF.AF?DFFBFF9AAF?/;:A-CAACDEFFF.
@M03896:38:000000000-B4D98:1:1101:17039:5068 1:N:0:261
TACGGAGGGTGCAAGCGTTAATCGGAATTACTGGGCGTAAAGCGCACGCAGGCGGTTTGTTAAGTCAGATGTGAAATCCCCGGGCTCAACCTGGGAACTGCATCTGATACTGGCAAGCTTGAGTCTCGTAGAGGGGGGTAGAATTCCAGTTGTAGCGGTGAAATGCGTAGAGATCTGGAGGAATACCGGTGGCGAAGGCGGCCCCCTGGACGAAGACTGACGCTCAGGTGCGAAAGCGTGGGGAGCAAACA
+
AAAA?AAD@AAA4FBC22A2AEGF2AFFHD5553BBAAAEGFGEG0EAFFG?EEG@FEGGHHFGFH4BBB3BBGHFFHHHGE@E>EGFFHHGHFEHHEBBFGHD22F?2D?>FFGFFGFH0<1?FGHFCDCA<F?---9;;FBFFFFF/9:/;///--.;://;:B;9.-.9//BFFFB..AB/:FFFAAA?F-@-99E=;-99DFCEA.A-99..;//9;.;.;AB//:9-.--./9;A---.;A9BB..
@M03896:38:000000000-B4D98:1:1101:6279:5072 1:N:0:261
TACGGAGGGTGCAAGCGTTAATCGGAATTACTGGGCGTAAAGCGCACGCAGGCGGTTTGTTAAGTCAGATGTGAAATCCCCGGGCTCAACCTGGGAACTGCATCTGATACTGGCAAGCTTGAGTCTCGTAGAGGGGGGTAGAATTCCAGGTGTAGCGGTGAAATGCGTAGAGATCTGGAGGAATACCGGTGGCGAAGGCGGCCCCCTGGACGAAGACTGACGCTCAGGTGCGAAAGCGTGGGGAGCAAACA
+
ABA@ABBCBCAACGFE22EEFGHFEEGGHHBB5BABAAEGGHHGGCGEGCCCGGG@EGGHGHHHHH4BFFGFGGHHHHHHGGGGEEHFGHHHHHEFGGHGGHHHHGEHHHGGHHHGGGGH?GHHHHHHGGGGHHD?CFFDFFFFFFFFFF0B;;;;-;;;EFFFFFAADFFFEFFFFFFFFFFFFFFFA@D.;@FFFDA@-DDDFC@;AFA@=:AAFFFFFFF?DDFFFFFADADFFFDFFFFFAA.B0AA
@M03896:38:000000000-B4D98:1:1101:23148:5097 1:N:0:261
TACGGAGGGTGCAAGCGTTAATCGGAATTACTGGGCGTAAAGCGCACGCAGGCGGTTTGTTAAGTCAGATGTGAAATCCCCGGGCTCAACCTGGGAACTGCATCTGATACTGGCAAGCTTGAGTCTCGTAGAGGGGGGTAGAATTCCAGGTGTAGCGGTGAAATGCGTAGAGATCTGGAGGAATACCGGTGGCGAAGGCGGCCCCCTGGACGAAGACTGACGCTCAGGTGCGAAAGCGTGGGGAGCAAACA
+
CCBBCCCBCAAABDGF22EAAFGBEEFGHG555AABAAEBFHHGG0EEEGGCGGGCEGGHGGFHHH@BFGFFGHHHGHGHGGGGEGHGHHHHHHGHGEHGHHHHHHHHHHDDGHHHGHHHGGFHHHHHGGGGHHGCCFFFFFFFFFFFFF9FB;;;;;;;AFFFFFADFFEFEFFFFFBFBDFFFFFFFDFFADFFFFEBCFFFFFFFFFFFF@DDFFFBFFFFFFFFFFFCDFFFF.DFFFFEFDEB/FA
@M03896:38:000000000-B4D98:1:1101:17625:5101 1:N:0:261
TACGTAGGGGGCTAGCGTTATCCGGAATTACTGGGCGTAAAGGGTGCGTAGGCGGTCTTTCAAGCCAGAAGTGAAAGGCTACGGCTCAACCGTAGTAAGCTTTTGGAACTGTAGGACTTGAGTGCAGGAGAGGAGAGTGGAATTCCTAGTGTAGCGGTGAAATGCGTAGATATTAGGAGGAACACCAGTAGCGAAGGCGGCTCTCTGGACTGTAACTGACGCTGAGGCACGAAAGCGTGGGGAGCAAACAG
+
>AA?>BB3A22>AFGB2222AFHEEGGGHGD55BBBAAABAGGEGAEEFE?1F>EE>?BFDFFGHG11BBBBFFGFGEGGGHGE>@EBBGH>?/C/DG1GD?GGHCFGH11FD21FF0???C?FGHHFFGHGG0>F.<=CFFBC<G0D=0=DFGG<@;:C00;0;..:-;CGGEFFB0;.;;99FDGFFFFF@B?BBF-->>DEF/;//FFABFFFFF/B.9ADFF?A.FFDDDAF?..---.9DEEBFF.
@M03896:38:000000000-B4D98:1:1101:23130:5103 1:N:0:261
TACGGAGGGTGCAAGCGTTAATCGGAATTACTGGGCGTAAAGCGCACGCAGGCGGTTTGTTAAGTCAGATGTTACATCCCCGGGCTCAACCTGGGAACTGCATCTGATACTGGCAAGCTTGAGTCTCGTAGAGGGGGGTAGAATTCCAGGTGTAGCGGTGAAATGCGTAGAGATCTGGAGGAATACCGGTGGCGAAGGCGGCCCCCTGGACGAAGACTGCCGCTCAGGTGCGAAAGCGTGGGGAGCAAACA
+
>?AA1A11>>1>11F000AE0EF0AB0FHF1221/BAAAB/BFEE/AAE/A/EE@ECGGFH@EGFG21BBB22B2B2BGHG/<E>EEHFFHFGG/<FA1<FGGG1F>2??FDFGCFCGF10?G<GHHF/EFCG0.---@;;BFFBFB99/B//;;;--;;-;BF9B;-9@?/FFBFFF/--;-/9;F--;;?99--;-9-9-;9@;@--9;@@;A-;B///;@-=A//;/:-9---/--;------;FFE-
@M03896:38:000000000-B4D98:1:1101:12809:5189 1:N:0:261
GACGGAGGATGCAAGTGTTATCCGGAATCACTGGGCGTAAAGCGTCTGTAGGTGGTTCGAAAAGTCCACTGTTAAAAATTGAGGCTTAACCTCAAAGATGCCGTGGAAACTTTCAAACTAGAGTATGGTAGGGGTAGAGGGAATTTCCAGTGGAGCGGTGAAATGCGTAGATATTGGAAAGACCACCGATGGCGAAGGCACTCTACTGGGCCATTACTGACACTGAGAGACGAAAGCTAGGGGAGCAAATG
+
AAAAAABBCFFFBGF556FGFGHEEFGGHB355BBAAAEEHHHGEEEFFGFHDBFAFGEHHGGHHHHGBDBDGGGGHHHHFHHGFEFGGFHHHCEGFCGGHHCEEGEFHH?BBBFFHDGBFGCFGHFGBGHEGGAGGHHGDGGHHHHHFFBC=1??A>>AFFHHBG><EFGHHGDGDBGEHHFGHHFA@EFGGDGGGGGFFGGGGFGFFEAEGGGGFFFBFFFFEFFFFFB.@DADFBFFFFFFFFFFF;0
@M03896:38:000000000-B4D98:1:1101:16804:5190 1:N:0:261
TACGGAGGGTGCAAGCGTTAATCGGAATTACTGGGCGTAAAGCGCACGCAGGCGGTTTGTTAAGTCAGATGTGAAATCCCCGGGCTCAACCTGGGAACTGCATCTGATACTGGCAAGCTTGAGTCTCGTAGAGGGGGGTAGAATTCCAGGTGTAGCGGTGAAATGCGTAGAGATCTGGAGGAATACCGGTGGCGAAGGCGGCCCCCTGGACGAAGACTGACGCTCAGGTGCGAAAGCGTGGGGAGCAAACA
+
AAAA@AA@@?AA4FF4A2AEAGGDEECFHA555B2AAAE?GGHGG0AEEAEEGGG@EGGGHHDFBF4BFBEBFFGFHHHHGGGGGGHBFGHGHHG?2C?BFHGHHGHGFFFBGHGGGHHFFGGGGGGH?EEEGFG?<--9:;BBFFFEFFBF;;:;;;.;9/BBBFD;ABEFFFFFFFFF?DB;9BFDA-@?FC;CDDFAFFFFFF@FFFFFFBFBFFBB/;DAFDFE;FFFDF-9BD.:9BAECD?BF?.
@M03896:38:000000000-B4D98:1:1101:15630:5194 1:N:0:261
TACGGAGGGTGCAAGCGTTAATCGGAATTACTGGGCGTAAAGCGCACGCAGGCGGTTTGTTAAGTCAGATGTGAAATCCCCGGGCTCAACCTGGGAACTGCATCTGATACTGGCAAGCTTGAGTCTCGTAGAGGGGGGTAGAATTCCAGGTGTAGCGGTGAAATGCGTAGAGATCTGGAGGAATACCGGTGGCGAAGGCGGCCCCCTGGACGAAGACTGACGCTCAGGTGCGAAAGCGTGGGGAGCAAACA
+
>>AA@AAD@AAA4FFA22AEFGHCEEGGHGD553BAAAEEHHHGG0EEGCE0EEC/EEE2FFDFBF4BB4BBBGHHHGHHGGGGGGHFGGHHGHEGFFGDHHHHGHGGHHF2CEFFFGFGFGGFGGGH?EEFGHE?CAD9ABFFFFFFFF/B;;/9;;999BFBFFA9ABFFFFFBFFFFDFEFFFBDC99.ADFAFDABCFAF9;-9.FA-;9AAFE//9AD..9BBBFFCB=DDB?99=;;.9.9;/..
@M03896:38:000000000-B4D98:1:1101:15647:5195 1:N:0:261
TACGGAGGGTGCAAGCGTTAATCGGAATTACTGGGCGTAAAGCGCACGCAGGCGGTTTGTTAAGTCAGATGTGAAATCCCCGGGCTCAACCTGGGAACTGCATCTGATACTGGCAAGCTTGAGTCTCGTAGAGGGGGGTAGAATTCCAGGTGTAGCGGTGAAATGCGTAGAGATCTGGAGGAATACCGGTGGCGAAGGCGGCCCCCTGGACGAAGACTGACGCTCAGGTGCGAAAGCGTGGGGAGCAAACA
+
BBBBBBBBB@AA4FF422EEFFGFEEFGHEBB5BAAAAEEHHHGG0EEFEECGFGCGGGHGHHHFH4BFFGBFGFGHHHHGGGGGGHGHHHHHHGFCEFFGHGHHHHHHHFDHHGHGHHHHHHHHHHHFGGGHGGCCA=AAFFFFFFFFFBF;;;;:;;;AFFFFFA:AFFFFFFFFFFFFFFFFFFFF;BDFDFFFFFAFFFFFF>EEFFFFFFDFFFFFDDADFFFFFB=ADCDBD.;@CCEFAFFFF.
@M03896:38:000000000-B4D98:1:1101:10206:5198 1:N:0:261
TACGGAGGGTGCAAGCGTTAATCGGAATTACTGGGCGTAAAGCGCACGCAGGCGGTTTGTTAAGTCAGATGTGAAATCCCCGGGCTCAACCTGGGAACTGCATCTGATACTGGCAAGCTTGAGTCTCGTAGAGGGGGGTAGAATTCCAGGTGTAGCGGTGAAATGCGTAGAGATCTGGAGGAATACCGGTGGCGAAGGCGGCCCCCTGGACGAAGACTGACGCTCAGGGGCGAAAGCGTGGGGAGCAAACA
+
AAABBBBBBAAACFFC?2AAFGHFEGGGHHB55BAAAAEEEHHGG0EEGGC@EEE@EEFHGHHHGH@FFFGFFFGHHHHGFGGGEGHGGHHCCHFHCFGFGHHGGGFGFGFFCGF2/FGFFGFHHHHHFDFGHCDCG;-9:;BFBFFFFB/F;;;::;:;EFFF/F;:.9.B/BFFF/BFDFF/9FFF=-@..;BCFAEB-=DADA9EFFFF=@DDFFFFF...9./:.--9:B-;:9.;;BA.@DEFFF.
@M03896:38:000000000-B4D98:1:1101:17235:5207 1:N:0:261
TACGGAGGGTGCAAGCGTTAATCGGAATTACTGGGCGTAAAGCGCACGCAGGCGGTTTGTTAAGTCAGATGTGAAATCCCCGGGCTCAACCTGGGAACTGCATCTGATACTGGCAAGCTTGAGTCTCGTAGAGGGGGGTAGAATTCCAGGTGTAGCGGTGAAATGCGTAGAGATCTGGAGGAATACCGGTGGCGAAGGCGGCCCCCTGGACGAAGACTGACGCTCAGGTGCGAAAGCGTGGGGAGCAAACA
+
AAAABBCB@AAACGGC22EEAGHFEGGGHGB55B2AAAEEGHHGG0EEEGGFGGGEGGGHHHGHFG4BFFGBGGBH4GHHGGGEEFHGGHHHHHGGHGHFHHHHGGHHHHFBGHHGGHHHGHFGHHHHFGGFGHGCCF=:;9FFFFFFFB0F;;;;9:;;AFFFFFA;DBEFFFFFFFFFFFFFFFFFF>CFF=ABDDEACFFFFDDFFFFCFBFDFFFF0DFFFFFF;FB>A;@./9.;9CAA-:AFB..
@M03896:38:000000000-B4D98:1:1101:20331:5207 1:N:0:261
TACGGAGGGTGCAAGCGTTAATCGAAATTACTGGGCGTAAAGCGCACGCAGGCGGTTTGTTAAGTCAGATGTGAAATCCCCGGGCTCAACCTGGGAACTGCATCTGATACTGGCAAGCTTGAGTCTCGTAGAGGGGGGTAGAATTCCAGGTGTAGCGGTGAAATGCGTAGAGATCTGGAGGAATACCGGTGGCGAAGGCGGCCCCCTGGACGAAGACTGACGCTCAGGTGCGAAAGCGTGGGGAGCAAACA
+
AAAAABCBCAAAGGFE22EAAGHF2BEHHHDB5BAAAEEEHHHGGCGEGGGCGGGFGGGHHHHHHHDGFGHGHHHHHHHHGEGFEGHHHGHHHHGHHGHHHHHHHHHHHHFDCGHBCHHHFGFHHHHHGGGGDCACABBAAFFFFFFEBF/BF;9;:-;;AFFFFF;AD=EFFFFFFFFFFFFFFFFFF@DBFA;DFAABAFCFFDDFFFFFF-DAFFFBFDADFFFFFFF>9CCFFF.9CFFFFAE/FF.
@M03896:38:000000000-B4D98:1:1101:16816:5208 1:N:0:261
TACGGAGGGTGCAAGCGTTAATCGGAATTACTGGGCGTAAAGCGCACGCAGGCGGTTTGTTAAGTCAGATGTGAAATCCCCGGGCTCAACCTGGGAACTGCATCTGATACTGGCAAGCTTGAGTCTCGTAGAGGGGGGTAGAATTCCAGGTGTAGCGGTGAAATGCGTAGAGATCTGGAGGAATACCGGTGGCGAAGGCGGCCCCCTGGACGAAGACTGACGCTCAGGTGCGAAAGCGTGGGGAGCAAACA
+
AAAAAAAADAAA4FGA22EEAFGEEEEGHE5553BBAAEEGHHGG0EEGEEFGGG?FEGGFGFHBF4B@FGBGFGFHHHHGGGGGGHBBGHGHHGGFEHGGHGHGGG2FFGDGHH2FHHFGHFFGGGH?DEEHFG?@-@AABBFFBFFFE9F;;9:;;.9./B/BB;99BEFFFFFEFFF?AFBFFFFC=ADFFA=@D?=D-@DDCDEEFFFA-A?BBFF/D9AADFFFBB9;B-.:AAA9=D?9D9//..
@M03896:38:000000000-B4D98:1:1101:12074:5216 1:N:0:261
TACGGAGGGTGCAAGCGTTAATCGGAATTACTGGGCGTAAAGCGCACGCAGGCGGTTTGTTAAGTCAGATGTGAAATCCCCGGGCTCAACCTGGGAACTGCATCTGATACTGGCAAGCTTGAGTCTCGTAGAGGGGGGTAGAATTCCAGGTGTAGCGGTGAAATGCGTAGAGATCTGGAGGAATACCGGTGGCGAAGGCGGCCCCCTGGACGAAGACTGACGCTCAGGTGCGAAAGCGTGGGGAGCAAACA
+
ABA?AABBCAAAFFGE22EAAGGFEEFGHC555AAAAAEEDHHGG?EEGCAEGFGCGGGHGHHHHH4BFGGFGHHHHHHHGGGGEFHHHHHGGH/FFGHGGFHHHHGHHHGFHHHFGHHHHHHHHHGH?EFGHFGGGFDDEFFFFFFFFFBFB;;;:;;:EFFFFFA9:@EFFFFFFFFFFFFBFFFFFBFFFFDCAAEFFFFFFFDEEFFADDDDFFFBF9ADAFFB9B;-9@@.FAFFFFFA@AAB0A.
@M03896:38:000000000-B4D98:1:1101:17221:5219 1:N:0:261
TACGGAGGGTGCAAGCGTTAATCGGAATTACTGGGCGTAAAGCGCACGCAGGCGGTTTGTTAAGTCAGATGTGAAATCCCCGGGCTCAACCTGGGAACTGCATCTGATACTGGCAAGCTTGAGTCTCGTAGAGGGGGGTAGAATTCCAGGTGTAGCGGTGAAATGCGTAGAGATCTGGAGGAATACCGGTGGCGAAGGCGGCCCCCTGGACGAAGACTGACGCTCAGGTGCGAAAGCGTGGGGAGCAAACA
+
ABBAABBD@AAABFG422EEFFGFEEFGHGD55AAAAAEEGHHGG0EEECE@FEFEGGGHHHHHGH4BF@EBBFGFGHHHGGGEEEHBFGHHHHGHCEFBGHHHHHHGHHFGGHHHGGHGGGGGHGGH?EFCGHGCCFFAEFBBFFFEFFBF;;;;:;;;:BFFFFD;.9?FFFFFFFBFFDF9BFFDC9@AFFAAFFFFFAB@DF@FFFFCAADDFBB:0ADDFDFEBFF;?BFB/.;ACC;?-DEFFFA
@M03896:38:000000000-B4D98:1:1101:20317:5223 1:N:0:261
TACGGAGGGTGCAAGCGTTAATCGGAATTACTGGGCGTAAAGCGCACGCAGGCGGTTTGTTAAGTCAGATGTGAAATCCCCGGGCTCAACCTGGGAACTGCATCTGATACTGGCAAGCTTGAGTCTCGTAGAGGGGGGTAGAATTCCAGGTGTAGCGGTGAAATGCGTAGAGATCTGGAGGAATACCGGTGGCGAAGGCGGCCCCCTGGACGAAGACTGACGCTCAGGTGCGAAAGCGTGGGGAGCAAACA
+
BCBAABBCBAAAFGBA22EAFGHBAEDFHFA553ABAAEFHGGGGGGEGFE?EEGEGGGHHGHHGH4BGHHGGHHHHHHHGGGGEGGFGFHHFHFFCFGBGHHHHHHHHHHDFHHFFHHHFGBHHHHHFGEEHEGF<DBA;BBFFFFBBF0BF;9;;;;;AFFFBF;;DCFFFFFFFFFFFFFFFFFDFDFFFFF-=?A-@FFFFDFEFFFF@DDDFFFBFDDBDFFBBFFCDDFDFFADAAFA-:AFFFF
@M03896:38:000000000-B4D98:1:1101:12059:5228 1:N:0:261
TACGGAGGGTGCAAGCGTTAATCGGAATTACTGGGCGTAAAGCGCACGCAGGCGGTTTGTTAAGTCAGATGTGAAATCCCCGGGCTCAACCTGGGAACTGCATCTGATACTGGCAAGCTTGAGTCTCGTAGAGGGGGGTAGAATTCCAGGTGTAGCGGTGAAATGCGTAGAGATCTGGAGGAATACCGGTGGCGAAGGCGGCCCCCTGGACGAAGACTGACGCTCAGGTGCGAAAGCGGGGGGAGCAAACA
+
AAA?AAA@D2>>4FFE22EE26FBEFCGHF555F2A2AEEAFGD?0AAE0E?EEGFEGGHG4GHFH4BBBBBFGHFHHFCFFG@E@GBBFHBFFFCCEFDHHHGFFHGHHFDHHFFFGH1?FFGHGGG/<C<FBA<-9;AEFFFFFFBBB9B;9:9;;99.BBB9F.;A=?B/9BBFFBFFFFFBFFDA99DABF==;A9>FAFFBBE.B.@;-..9////.:.:.;///9-.@-.9;-9-----;:BB..
@M03896:38:000000000-B4D98:1:1101:20381:5244 1:N:0:261
TACGTAGGTGGCAAGCGTTGTCCGGAATTATTGGGCGTAAAGCGCGCGCAGGCGGTTTCTTAAGTCTGATGTGAAAGCCCACGGCTCAACCGTGGAGGGTCATTGGAAACTGGGGAACTTGAGTGCAGAAGAGGAGAGTGGAATTCCACGTGTAGCGGTGAAATGCGTAGAGATGTGGAGGAACACCAGTGGCGAAGGCGACTCTCTGGTCTGTAACTGACGCTGAGGCGCGAAAGCGTGGGGAGCGAACA
+
ABBBAFFBFFACFGCA22E2AFGFEGCGHF5F5BABAAEFHHHGG?EEGGGFGGGGEGGHHHHHHHEBFGHGHHFGGGHH/FGFEEFHGHHGFHGGGDCCFFHHHHHFHHGGHCCAAFGHBFFHHFHHFGHHGHFGFGGBEGHHHHHFH?CGC;:;;;:;AFFGGFECEGGGGFFFGGFGGFGGGGGAFFFFADFFFFFFFCFFFFFFFF0BB:0;BFFFFFFF?DFFFFFF@>DFFFADFFFFFA-->@-
@M03896:38:000000000-B4D98:1:1101:6847:5306 1:N:0:261
TACGGAGGGTGCAAGCGTTAATCGGAATTACTGGGCGTAAAGCGCACGCAGGCGGTTTGTTAAGTCAGATGTGAAATCCCCGGGCTCAACCTGGGAACTGCATCTGATACTGGCAAGCTTGAGTCTCGTAGAGGGGGGTAGAATTCCAGGTGTAGCGGTGAAATGCGTAGAGATCTGGAGGAATACCGGTGGCGAAGGCGGCCCCCTGGACGAAGACTGACGCTCAGGTGCGAAAGCGTGGGGAGCAAACA
+
BCBCBCABBBAACGCF?2EEAGHEEECFHGBF5BBAAEFGHGHGG?EEGEGCGEC@EFGHGHHHHH4BDGHBGGFFHHHHGGGEEEHFGHHHHHGHGGHHHHHHHGHHHHFBGHHFGHHHGHCGHHHHFGGGFFGGGF=AABFFFFFFFF/BB;;:;;;@EFFFFFA;ADFFFFFFFFFFFFFFFFFFFBDFFFFFFFFCFFA>BBBEFFFFDFFDFFFBFDDFFBFE9BBBD@AD/A;A=AF.:;AFFFF
@M03896:38:000000000-B4D98:1:1101:6864:5311 1:N:0:261
TACGGAGGGTGCAAGCGTTAATCGGAATTACTGGGCGTAAAGCGCACGCAGGCGGTTTGTTAAGTCAGATGTGAAATCCCCGGGCTCAACCTGGGAACTGCATCTGATACTGGCAAGCTTGAGTCTCGTAGAGGGGGGTAGAATTCCAGGTGTAGCGGTGAAATGCGTAGAGATCTGGAGGAATACCGGTGGCGAAGGCGGCCCCCTGGACGAAGACTGACGCTCAGGTGCGAAAGCGTGGGGAGCAAACA
+
BCBAABBBBCA>BGBF2A2ACGHBAEFGHFD55BBBAAEEHGHGG0EAEEEEEEFCFGEHFGFFFG4B3BFFGGHGHHHHGGGGEGHHHHHHFHFFGGHGHHGGHHHGFHFDGHHB?GGF?GHHHHGG?DFFHHFFFAB:;;FFFFFFBF/BB;:;;;:;EFFFFB;:ABFFFFFFFFFFFAFFFFFF;:-A;-9>=9EBAFFFFB@;AFFAAFFFFEFFFFDFDFFFF/;;ABF;FDAA=FF.;AAFFF?
@M03896:38:000000000-B4D98:1:1101:9239:5320 1:N:0:261
TACGGAGGGTGCAAGCGTTAATCGGAATTACTGGGCGTAAAGCGCACGCAGGCGGTTTGTTAAGTCAGATGTGAAATCCCCGGGCTCAACCTGGGAACTGCATCTGATACTGGCAAGCTTGAGTCTCGTAGAGGGGGGTAGAATTCCAGGTGTAGCGGCGAAATGCGTAGAGATCTGGAGGAATACCGGTGGCGAAGGCGGCCCCCTGGACGAAGACTGACGCTCAGGGGCGAAAGCGTGGGGAGCAAAAA
+
1AA??1A??1AAGFG0A00AA3GAEEGGHHCC21A//AAEAGFEE/AAEAEEE@?E/BB00B2@BB2@1@@@B22BBGHFEECGGCGHFHHHF0FAGFFGBF>FF>FFFH>2FGF1?F1?0CFF<?FCFC.><B.---99-9FFBB9;9//;;/99-9-999;A//;9---;//;;/B9;B--///;A=-@9-?>@-BE@@-;9@@-A-F-9--;-;/;/;9--9-/9-9---9@B/9----=-@--:9--
@M03896:38:000000000-B4D98:1:1101:15307:5322 1:N:0:261
TACGGAGGGTGCAAGCGTTAATCGGAATTACTGGGCGTAAAGCGCACGCAGGCGGTTTGTTAAGTCAGATGTGAAATCCCCGGGCTCAACCTGGGAACTGCATCTGATACTGGCAAGCTTGAGTCTCGTAGAGGGGGGTAGAATTCCAGGTGTAGCGGTGAAATGCGTAGAGATCTGGAGGAATACCGGTGGCGAAGGCGGCCCCCTGGACGAAGACTGACGCTCAGGTGCGAAAGCGTGGGGAGCAAACA
+
AAABBBBB@AAABGF422AEAGGEEEFGHDD55BBAAAEEFHHGG?EEGGGGGGG@EDGGHHHHGH4BF@EBFGHFHHHHGGGGGGHFGFHGGHGHFEFGHHBHHGHHHHFFHHFHGHHFHHFFGFGF=CFFGFGCCC=:ABFFFFFFFF0B;;;;:;9;AFFFBFA:ADFFFFFFFFFADFF;FFFFA9@AFFFCDDFFFFFFFFDFFBFFFFFDFFFFEDFDFFFFBFB=AFAA/A.;>=A?=AABBF.
@M03896:38:000000000-B4D98:1:1101:19783:5323 1:N:0:261
TACGGAGGGTGCAAGCGTTAATCGGAATTACTGGGCGTAAAGCGCACGCAGGCGGTTTGTTAAGTCAGATGTGAAATCCCCGGGCTCAACCTGGGAACTGCATCTGATACTGGCAAGCTTGAGTCTCGTAGAGGGGGGTAGAATTCCAGGTGTAGCGGTGAAATGCGTAGAGATCTGGAGGAATACCGGTGGCGAAGGCGGCCCCCTGGACGAAGACTGACGCTCAGGTGCGAAAGCGTGGGGAGCAAACA
+
AAAAAABBCAAAFFGA?2AEFGFFEFGGHFB55B2AAAEEGHHGG0EEFEF?FGGEGGGHHHHHGH4BEFHGGHHFHHHHGGGEEFHFHGHGHAGHCFGFHHHHHFHHGHGF2GF2CGGHFGFHHHGGFEECFFCA@D=AEF9BFFFBBFBFF;;:9;;;.FFFFFA;ADFFFFFFFFFFFFFFFFFDD@CFFCFADFF=B;D:@B@.AFF;@CFAFFFFFFD.DDBBFFFA?;BAFFFDFF@?9D?FFF?
@M03896:38:000000000-B4D98:1:1101:15317:5337 1:N:0:261
TACGGAGGGTGCAAGCGTTAATCGGAATTACTGGGCGTAAAGCGCACGCAGGCGGTTTGTTAAGTCAGATGTGAAATCCCCGGGCTCAACCTGGGAACTGCATCTGATACTGGCAAGCTTGAGTCTCGTAGAGGGGGGTAGAATTCCAGGTGTAGCGGTGAAATGCGTAGAGATCTGGAGGAATACCGGTGGCGAAGGCGGCCCCCTGGACGAAGACTGACGCTCAGGTGCGAAAGCGTGGGGAGCAAACA
+
BBBBBBBBBAAABGFA22AEAFGEEFFGHEBB5ABAEAEEDGHGG0EEFCFEGGGCFGGHHHHHGH4BBBF@FFGEHHHHGGGGGGHFFHHHHHFFFEFGHHGHHGHGHHGFGEFFGHHHHHGHGHHHFDGGHGGCD;@9ABFFFFFFFF0BB;;;;::;AFFFFFD;ABEFFFFFFFFFFDEBFFFDA;CDFFFACFFFFFFFFFFEFFFFFDFFFFFBFDFDFDFFBFFFBDADFD;DDACEFFEFFF?
@M03896:38:000000000-B4D98:1:1101:19794:5340 1:N:0:261
TACGGAGGGTGCAAGCGTTAATCGGAATTACTGGGCGTAAAGCGCACGCAGGCGGTTTGTTAAGTCAGATGTGAAATCCCCGGGCTCAACCTGGGAACTGCATCTGATACTGGCAAGCTTGAGTCTCGTAGAGGGGGGTAGAATTCCAGGTGTAGCGGTGAAATGCGTAGAGATCTGGAGGAATACCGGTGGCGAAGGCGGCCCCCTGGACGAAGACTGACGCTCAGGTGCGAAAGCGTGGGGAGCAAACA
+
AAAAAABBBAAACGFE22EEFGHBEEDGHHBDBBAAAAEEHHHGG?EEFGEEGEG?FGGHHHGHHH@@GGHGHGFHHHHHGEGEEFHHHHHHHHGGCFGFHHHHHFFHHHDGHGHB<FCF?FGHHHHGFGFGHHDACCDDEFFFFFFFBFFFF;;;;;;;AFFFFF;;ADF/FFFFFBFFFFFFFFFF@:@DADFFF.:;=DFFFFAA.F:DADFDFFFBFFFFFFFFFFFBDDFFFF.9BABE@AEFFFA
@M03896:38:000000000-B4D98:1:1101:23533:5376 1:N:0:261
TACGGAGGGTGCAAGCGTTAATCGGAATTACTGGGCGTAAAGCGCACGCAGGCGGTTTGTTAAGTCAGATGTGAAATCCCCGGGCTCAACCTGGGAACTGCATCTGATACTGGCAAGCTTGAGTCTCGTAGAGGGGGGTAGAATTCCAGGTGTAGCGGTGAAATGCGTAGAGATCTGGAGGAATACCGGTGGCGAAGGCGGCCCCCTGGACGAAGACTGACACTCAGGTGCGAAAGCGTGGGGAGCAAACA
+
ABA?AAADD?AABGFC?2EEFGHFEEFGHG555BBBAAEEGHHGG0AEEGG?FFFEEGGHHHHHHH4BFGGFGHHHHHHHGGGGFGHHHHHHHGFGHGHHHHHHHHHHHHFFHHHHGHHHHHHHHHHHFGGGHHDCFFCDEFFFFFFFFF/B;;;;@;;;AFFFBFD;ADFFFFFFFFFFFFFFFFFFF@FFFFFFFFFFFFCFFBD?EFFF;@FFFFFFFFFFFFFFFFFADCAFFFFFFFFEDDEFFF?
@M03896:38:000000000-B4D98:1:1101:23535:5395 1:N:0:261
TACGGAGGGTGCAAGCGTTAATCGGAATTACTGGGCGTAAAGCGCACGCAGGCGGTTTGTTAAGTCAGATGTGAAATCCCCGGGCTCAACCTGGGAACTGCATCTGATACTGGCAAGCTTGAGTCTCGTAGAGGGGGGTAGAATTCCAGGTGTAGCGGTGAAATGCGTAGAGATCTGGAGGAATACCGGTGGCGAAGGCGGCCCCCTGGACGAAGACTGACACTCAGGTGCGAAAGCGTGGGGAGCAAACA
+
AAAAABADBA2>4EFA22AEFGGBBEFGHG555ABAAAAEHFGEE0AAEEF0EEEEGGGHGHHHHH@BBF@BFGGGHHHHGFGGEEHH?GHHHHFCGGHGGHGHGFFHHHFDHGHBFE?F?FFGHHGFFEFGHGG@CFFD:BFFFFFFFFBFF;;:-9:;9BFFBF;;DCFBFBFFBFBFDFFFFFFA=--A;@CFFDE-@;BBFFFEEFADAFFDFFFEFFFFFFFFFFF>DF>AF;.;BB-ABAEFFFA
@M03896:38:000000000-B4D98:1:1101:19370:5432 1:N:0:261
TACAGAGGGTGCGAGCGTTAATCGGATTTACTGGGCGTAAAGCGTGCGTAGGCGGCTTATTAAGTCGGATGTGAAATCCCCGAGCTTAACTTGGGAATTGCATTCGATACTGGTGAGCTAGAGTATGGGAGAGGATGGTAGAATTCCAGGTGTAGCGGTGAAATGCGTAGAGATCTGGAGGAATACCGATGGCGAAGGCAGCCATCTGGCCTAATACTGACGCTGAGGTACGAAAGCATGGGGAGCAAACA
+
AAAABFF?AAAAECEA22E2AEGFEEGGHE5B5B2BAAEEFHHGGAECFGGFHEEE/>FHFHGHHH1>/EEHFHFHHHFGFGGGFCGHFFHHHHE??FFGHHHHHHGEGG>G2<G2FGHFDF1?<GFFGHGG?ACGBFFFFGDGHHHDBG/GG<0=<;;;EHHHFG:;AFGGGFFFFFFG?AFGEFFAAADDCADF;AEFDFAFEF9/;FFFB/B/FFFFF?DFD.A.9:/9AADDEBFFFEAE>??F/FA
@M03896:38:000000000-B4D98:1:1101:9223:5436 1:N:0:261
TACAGAGGGTGCAAGCGTTAATCGGAATTACTGGGCGTAAAGCGCGCGTAGGTGGTTTGTTAAGTTGAATGTGAAATCCCCGGGCTCAACCTGGGAACTGCATCCAAAACTGGCAAGCTAGAGTAGGGCAGAGGGTGGTGGAATTTCCTGTGTAGCGGTGAAATGCGTAGATATAGGAAGGAACACCAGTGGCGAAGGCGACCACCTGGGCTCATACTGACACTGAGGTGCGAAAGCGTGGGGAGCAAACA
+
AAB@AFFBBAAAFGFC?2AECFHFEEGGHGBB5A2AAAEEGHHGG?FGEEEEBGGEFGGHHHHHHH4BGHHHHDGGGGFGFGGEEFHEGFHHHHEFGFFGHGHHHGGHGHBDGGHBFGFFFG2@FHGCFGGGAFC.C<ACCGHFHFGHHB0<====<;;;CHHHFGACAGGGGFFFBBCFGAFFGGGGGFGFCD?FFDA-;-@;FFFB.E.9AFFFFFF:BBFFFFFEFFF>DDDFFDADFFFFFAEFFFF
@M03896:38:000000000-B4D98:1:1101:9200:5438 1:N:0:261
TACAGAGGGTGCAAGCGTTAATCGGAATTACTGGGCGTAAAGCGCGCGTAGGTGGTTTGTTAAGTTGAATGTGAAATCCCCGGGCTCAACCTGGGAACTGCATCCAAAACTGGCAAGCTAGAGTAGGGCAGAGGGTGGTGGAATTTCCTGTGTAGCGGTGAAATGCGTAGATATAGGAAGGAACACCAGTGGCGAAGGCGACCACCTGGGCTCATACTGACACTGAGGTGCGAAAGCGTGGGGAGCAAACA
+
AAAABFFCC?AAEGFAA2EAFGHFEFGGHEB55BAAEAEEHHHGG?EGEEECDFEEFHGHHHGHGHBFGGGGFGBGHHHHGGGGGGHGGFHHHHGGHFGFHGHHGGHHHHBBGGHBFGHGHHC@GHHFHGGGG<A.<AAECGEHHHGHH00C=<==<;;:EGFFCHD;AGGGFBFGBBBFBFBFFGEEGGFFEFGGFFFCF-@;EEFFFF.BEFFFFEF/BFFF/BFAFEFFFFAD/D9ACFF.:AEFFF?
@M03896:38:000000000-B4D98:1:1101:19381:5451 1:N:0:261
TACAGAGGGTGCGAGCGTTAATCGGATTTACTGGGCGTAAAGCGTGCGTAGGCGGCTTATTAAGTCGGATGTGAAATCCCCGAGCTTAACTTGGGAATTGCATTCGATACTGGTGAGCTAGAGTATGGGAGAGGATGGTAGAATTCCAGGTGTAGCGGTGAAATGCGTAGAGATCTGGAGGAATACCGATGGCGACGGCAGCCATCTGGCCTAATACTGACGCTGAGGTACGAAAGCATGGGGAGCAAACA
+
ABAAAFFAAA?AEEFA22AEAGHFEFGGHHDD5BABAAEEFGGFEEEEFGGEHEEE/EGHHHFHHH?E/EEGGFHFFHHHGGEGEFHHHFHGHHHC2GGGHHHHGGFGHG?2?DGBFGGDFGCDFHHHHHGGGDGHGFHGGGFHHHHEDG/CD<==-;:;CGGHFGECDCEGGFGGG0BFFC/CFFG?CBDDC?D-@-@A>AEFFFFF/FFFFFFFFFFBFBDDDDFEFFBDAADDFFFFFEDAFDEFFF9
@M03896:38:000000000-B4D98:1:1101:19361:5453 1:N:0:261
TACAGAGGGTGCGAGCGTTAATCGGATTTACTGGGCGTAAAGCGTGCGTAGGCGGCTTATTAAGTCGGATGTGAAATCCCCGAGCTTAACTTGGGAATTGCATTCGATACTGGTGAGCTAGAGTATGGGAGAGGATGGTAGAATTCCAGGTGTAGCGGTGAAATGCGTAGAGATCTGGAGGAATACCGATGGCGAAGGCAGCCATCTGGCCTAATACTGACGCTGAGGTACGAAAGCATGGGGAGCAAACA
+
ABAABFFCCAAAE?FA22EEFGHFEFGGHHDB5BABAAEEGHHGEEEEFFEDHFGF@EGHHHHHHH1>EEEGHFHHHHHHGGEGFGHBHFGHHHGFCFGHHHHHHHGHHG?DG2F>FGG?FFCF@GBGHHGGGGAGFFGGFGHHHHHEGH0GG<==-;;;CFHHFG:;CFGGGGGGGFGGGACFGGG?CCDGFCFFFFFFDFFFFFFBFFFFFFFFFFFFFFFB:AAEFF9;AADDFBFFEEFFADEFFFA
@M03896:38:000000000-B4D98:1:1101:11730:5458 1:N:0:261
TACAGAGGGTGCAAGCGTTAATCGGAATTACTGGGCGTAAAGCGCGCGTAGGTGGTTTGTTAAGTTGGATGTGAAATCCCCGGGCTCAACCTGGGAACTGCATCCAAAACTGGCAAGCTAGAGTAGGGCAGAGGGTGGTGGAATTTCCTGTGTAGCGGTGACATGCGTAGATATAGGAAGGAACACCAGTGGCGAGGGCGCCCACCTGGGCTCATACTGACACTGAGAGGCGAAAGCGGGGGGAGCAAACA
+
AAA@AFFAA?2AFEGC?2E?AGHE2EFGHF555BAFEAEEHGHGG0EEEEECBBEEFGFGGFHHGG@B3BF@GDBBFFGHFEGCE?GG3EGBEFFHFAFGHHFHGHGGEC??F/F2FHG<<@<?FHH/0FF//<AD.>AFDGHHHHE0G00<=00=<;::C0:CCBA:.:.BFBFG;0;..9/;FFG.F;9/;?----9----.;..BF?FB.:B/BFF/:BFFBFB//9;@-@-./.--9----99;BF9
@M03896:38:000000000-B4D98:1:1101:11732:5477 1:N:0:261
TACAGAGGGTGCAAGCGTTAATCGGAATTACTGGGCGTAAAGCGCGCGTAGGTGGTTTGTTAAGTTGGATGTGAAATCCCCGGGCTCAACCTGGGAACTGCATCCAAAACTGGCAAGCTAGAGTAGGGCAGAGGGTGGTGGAATTTCCTGTGTAGCGGTGAAATGCGTAGATATAGGAAGGAACACCAGTGGCGAAGGCGACCACCTGGGCTCATACTGACACTGAGGTGCGAAAGCGTGGGGAGCAAACA
+
ABB@AFFBBAAABGF422AEFGHFEFGGHGBB5322AAEEHHHGGAFGEFGG@BFEFHGHHHHGGGEFBBBBGGGFHHHHGGGGECHEFFHGHHGHHFGGGHHHGGFHHH?2GHGGGGGDFFFDGHGCHGGGGGG.<A.CCGHHHHGHH0<C====<;;;CHHHBFC;EGGGGFFFBFFFGFFGGGG?CCBFCDGGFDE@DCFAFFFFAE?FFEFFFFFFFFFFFFFEFFBCDCFFFFFDAFFFFDEFFFF
@M03896:38:000000000-B4D98:1:1101:11731:5499 1:N:0:261
TACAGAGGGTGCAAGCGTTAATCGGAATTACTGGGCGTAAAGCGCGCGTAGGTGGTTTGTTAAGTTGGATGTGAAATCCCCGGGCTCAACCTGGGAACTGCATCCAAAACTGGCAAGCTAGAGTAGGGCAGAGGGAGGTGGAATTTCCTGTGTAGCGGTGAAATGCGTAGATATAGGAAGGAACACCAGTGGCGAAGGCGACCACCTGGGCTCATACTGACACTGAGGTGCGAAAGCGTGGGGAGCAAACA
+
A?AABBFABBAA4FGC2AAAABFBEADFHA5553AAAAEE2DFEE0EGAFEA5@?>?GEFGFBGGB4BF@BB4@44FGFGFF@EE?A3?CG3FFEHF/2BGGHHF2C3?F2<FAGC/FFD@@@<?GFAFFFC//...<<<CAGHH00=0=0<==0=<<:-.:CGBG.;:-.;BFBBB0;..9;9BF;..09B;---99A9@9B-.;:/9..../;;FB/F/9;/;;FAB.:-:99AFADB-B-9-9;BBF?
@M03896:38:000000000-B4D98:1:1101:13585:5561 1:N:0:261
TACGGAGGGTGCAAGCGTTAATCGGAATTACTGGGCGTAAAGCGCACGCAGGCGGTTTGTTAAGTCAGATGTGAAATCCCCGGGCTCAACCTGGGAACTGCATCTGATACTGGCAAGCTTGAGTCTCGTAGAGGGGGGTAGAATTCCAGGTGTAGCGGTGAAATGCGTAGAGATCTGGAGGAATACCGGTGGCGAAGGCGGCCCCCTGGACGAAGACTGACGCTCAGGTGCGAAAGCGTGGGGAGCAAACA
+
>AAAABBDB@>ACDGE22AAAFGFEEFGHF555BAAAAEEDHHGG0EAFCEEGFG?EFGHGFHHFH@EFBGFGHHHHHHHGGGGFGHGBGHFGHGHFFFDG2?FGHGHHHGHHHFCFHHGCFGHHHHG?DFEFC.-@9@DAB/BFFFFFF9B;:99;;.;AFBFBFA;DAEFFFFFFFFFBDFFFF9A@>=FAFFC9DEAAACCFF;:EFFCF>FDFFFFFFDFFF/FFFB:.@B.B9DDFFFF;D.F/A.
@M03896:38:000000000-B4D98:1:1101:17806:5564 1:N:0:261
TACAGAGGGTGCGAGCGTTAATCGGATTTACTGGGCGTAAAGCGTGCGTAGGCGGCTTATTAAGTCGGATGTGAAATCCCCGAGCTTAACTTGGGAATTGCATTCGATACTGGTGAGCTAGAGTATGGGAGAGGATGGTAGAATTCCAGGTGTAGCGGTGAAATGCGTAGAGATCTGGAGGAATACCGATGGCGAAGGCAGCCATCTGGCCTAATACTGACGCTGAGGTACGAAAGCATGGGGAGCAAACA
+
AAA?AFF@@2AAEEE2E2AAFFHDEGFGHA55532AAAE?CGHGEAEEFAEEGEFGGEHGHHGFFG>E>?@BEFFFFHHHGEEEGGGHFGBGHHF??2BDGFFHHHFFGG?2?<F>GHHFGG???GBFGFGFFFGFBED<FDFFBGHEFF/C<<==<:;;:CGGCGC=ACEFFGFGGFGGEABFFFGAA;ABFGACFFFEFFFEBFBFFFFFFFBBFFFFFDFDFFFFBFBDEE?DBBFFFEB?BDAFF?9
@M03896:38:000000000-B4D98:1:1101:13567:5564 1:N:0:261
TACGGAGGGTGCAAGCGTTAATCGGAATTACTGGGCGTAAAGCGCACGCAGGCGGTTTGTTAAGTCAGATGTGAAATCCCCGGGCTCAACCTGGGAACTGCATCTGATACTGGCAAGCTTGAGTCTCGTAGAGGGGGGTAGAATTCCAGGTGTAGCGGTGAAATGCGTAGAGATCTGGAGGAATACCGGTGGCGAAGGCGGCCCCCTGGACGAAGACTGACGCTCAGGTGCGAAAGCGTGGGGAGCAAACA
+
BBBAAABBDAAABGFAA2EECGHFFFGGHGBB5BAAAAEEGHHGG0EEFCEFGGGCGGGHHHHHHH4BFFGFGGGFHHHHGGGGEGHFHHHHHHGHFEGGHHHHHHHHHHFFHHHFGHHHGHGGHHHHFEGFHHGGCFDDEFFFFFFFFFBB;;;;;;;;EFFFFFDADFFFFFFFFFFFFFFFFFFFF@DFFDAFFFECFFFFFFFFFFFFFFFDFFFBF?AAFFFFFFFDFFCFFFAAFFFEFFEFFFF
@M03896:38:000000000-B4D98:1:1101:13570:5583 1:N:0:261
TACGGAGGGTGCAAGCGTTAATCGGAATTACTGGGCGTAAAGCGCACGCAGGCGGTTTGTTAAGTCAGATGTGAAATCCCCGGGCTCAACCTGGGAACTGCATCTGATACTGGCAAGCTTGAGTCTCGTAGAGGGGGGTAGAATTCCAGGTGTAGCGGTGAAATGCGTAGAGATCTGGAGGAATACCGGTGGCGAAGGCGGCCCCCTGGACGAAGACTGACGCTCAGGTGCGAAAGCGTGGGGAGCAAACA
+
CCCBBCCBBAAABGFCA2EEFGHFEGGGHEA55AAAAAEEDHHGG0EEFEGCGGGEGGGFGHHHGH4BEFGFGGDFHHHHGGGGFGHGHHHHHHGHGGGGGHHHHHFHFHFDGHGGFHHHGFFHHHHHFEGGGG?CGAFDAFFFFFFFFF0B;;9;;:;;AFFFFFA;DDFFFFFFFFFFDFE9BFFDF@BDFFFFFFEBFFFFFFFFFFFBA=DDFFFFEAAADFFB0;B=AC;.FD.;BFFA@AEFFF.
@M03896:38:000000000-B4D98:1:1101:15473:5588 1:N:0:261
TACGGAGGGTGCAAGCGTTAATCGGAATTACTGGGCGTAAAGCGCACGCAGGCGGTTTGTTAAGTCAGATGTGAAATCCCCGGGCTCAACCTGGGAACTGCATCTGATACTGGCAAGCTTGAGTCTCGTAGAGGGGGGTAGAATTCCAGGTGTAGCGGTGAAATGCGTAGAGATCTGGAGGAATACCGGTGGCGAAGGCGGCCCCCTGGACGAAGACTGACGCTCAGGTGCGAAAGCGTGGGGAGCAAACA
+
BBBAAABDB2>ABGF422EEFFHFEFGGHEDD5BAAAAEEGHHGG0EEEAEEGFGE@EFBGGGGBG4BFFGBBGFGHHHHEEGFGEHFFHHHHHCFCFGFHGFHHHHHHGFDGHGFGHFHFF??FGGG?DFFFFG?A@;9;;BFFFFBFB/B;;;999.;9FFEFFD9DFFFBFFBFBFFFF.9BFFDF-@DFCAAADF==DFFFFCF?FFFFADAF/FFEDA9.99B:BF9.@;./A.:9AAE;AABBFA
@M03896:38:000000000-B4D98:1:1101:15495:5596 1:N:0:261
TACGGAGGGTGCAAGCGTTAATCGGAATTACTGGGCGTAAAGCGCACGCAGGCGGTTTGTTAAGTCAGATGTGAAATCCCCGGGCTCAACCTGGGAACTGCATCTGATACTGGCAAGCTTGAGTCTCGTAGAGGGGGGTAGAATTCCAGGTGTAGCGGTGAAATGCGTAGAGATCTGGAGGAATACCGGTGGCGAAGGCGGCCCCCTGGACGAAGACTGACGCTCAGGTGCGAAAGCGTGGGGAGCAAACA
+
AAAABBBBBAAAFGG4A2EE2FHBEEGGHGDB53AAEAEEGHHGG?EEGEA?EEFEGGGHHHHHFH4BFFGBGGHGHHHHGGGEEGHGHHHHHHEFGGGGHHFGHHGHHHFHFGGHGHHHH0?FGGHFCFGFGGDC@A>AEBFFFFFFFF/B;;;;;;;;EFFFFFD;AAAFBFFFFFFFDDFFFFFFA;C?FFFFFFFFFCFFFFFFFFFFFFFFFFFB/DF?DFFEFFFFFAAD/A:;;;AEDFEBF..
@M03896:38:000000000-B4D98:1:1101:14754:5668 1:N:0:261
TACGGAGGGTGCAAGCGTTAATCGGAATTACTGGGCGTAAAGCGCACGCAGGCGGTTTGTTAAGTCAGATGTGAAATCCCCGGGCTCAACCTGGGAACTGCATCTGATACTGGCAAGCTTGAGTCTCGTAGAGGGGGGTAGAATTCCAGGTGTAGCGGTGAAATGCGTAGAGATCTGGAGGAATACCGGTGGCGAAGGCGGCCCCCTGGACGAAGACTGACGCTCAGGTGCGAAAGCGTGGGGAGCAAACA
+
AAABBBBBBAAABGF4A2EEFGHFEGGGHGB55BAAAAEEFGHGG0EEGCEEGGGCGGGHHHFHFG4BBBFBFGHHHHHHGGGGFGHFHHHHHHGHFGGGHHHHHHHHHHFFHHGHGHHHHHHHHHHHFFGGHHGFGFBAAFFFFFFEFF0F;;;;;;;;ABFFFFD.ADFFFFFFFFFFFFFBFFFFA;CDFFFFFFFACFFFFD9EEFFFFCFDFFFFFFFFBFFFBFF=ACCDFF.;=AAEFBEFFF?
@M03896:38:000000000-B4D98:1:1101:12895:5675 1:N:0:261
TACGGAGGGTGCAAGCGTTAATCGGAATTACTGGGCGTAAAGCGCACGCAGGCGGTTTGTTAAGTCAGATGTGAAATCCCCGGGCTCAACCTGGGAACTGCATCTGATACTGGCAAGCTTGAGTCTCGTAGAGGGGGGTAGAATTCCAGGTGTAGCGGTGAAATGCGTAGAGATCTGGAGGAATACCGGTGGCGAAGGCGGCCCCCTGGACGAAGACTGACGCTCAGGTGCGAAAGCGTGGGGAGCAAACA
+
BBBAABBBCAAABGFCA2EAFGHBEFGGHGBB5AAAAAEEHHHGG0EEGCE0EEGCGGGHGH4GGH@BFFGFFFEBHHHHGGGGEGHGGHHGHHGGGEGFGHHHGHHGHH?2FGF2FGGGGFGGHHHHFFGCFGGCCFFFFFFFFFFFFF/F;;;;-;9;?FFFFFA:AFFFFFFFFFFFFD/;BFFF=99AFC;DF?EBFFFFFFFEEFFACFDABFFBBFFFBDB:BBF@AF;D/AAFAFFE-;ABFA9
@M03896:38:000000000-B4D98:1:1101:22833:5679 1:N:0:261
TACGGAGGGTGCAAGCGTTAATCGGAATTACTGGGCGTAAAGCGCACGCAGGCGGTTTGTTAAGTCAGATGTGAACTCCCCGGGCTCAACCTGGGAACTGCATCTGATACTGGCAAGCTTGAGTCTCGTAGAGGTGGGTAGAATTCCAGGTGTAGCGGTGAAATGCGTAGAGATCTGGAGGAATACCGGTGGCGAAGGCGGCCCCCTGGACGAAGACTGACGCTCAGGTGCGAAAGCGTGGGGAGCAAACA
+
>AAA?>1111>>AFGA00AAFGFA0BCAGB1221/BAAABABA/A/AAAEEEE//>EEA0BG2BBB2@@B@21F21BFHGGEGG/>FGHHHGG0/BFF<BFD?F>1?2GD?2?FC1?F?F0FGHHDF0>..>101..-<0<D<D0<=G0//<<<=<::;-;CGC00;;.:.0CFBF00;.9;/CFFFA--;.9;@@-A;---;9>@@9-B-;@@-;FFFBFFB-A-B/B/9;9@@AF?A9---E9;EFFFF
@M03896:38:000000000-B4D98:1:1101:12910:5688 1:N:0:261
TACGGAGGGTGCAAGCGTTAATCGGAATTACTGGGCGTAAAGCGCACGCAGGCGGTTTGTTAAGTCAGATGTGAAATCCCCGGGCTCAACCTGGGAACTGCATCTGATACTGGCAAGCTTGAGTCTCGTAGAGGGGGGTAGAATTCCAGGTGTAGCGGTGAAATGCGTAGAGATCTGGAGGAATACCGGTGGCGAAGGCGGCCCCCTGGACGAAGACTGACGCTCAGGTGCGAAAGCGTGGGGAGCAAACA
+
BBBABBCCCAAABFFC?2EEEGHFEFGGHEBB5BAAAAEEEHHGG0EEECFFGGGCFGGHHHHHGH4BFFGBGFHFHHHHGGGGFGHGHHHHHHGFFFGGHHHHHHHHGHFDGHHEFHHGGGGGHGGHCGGFHHGGGAAAEFBFFFFFFFBFB;;;;;;;AFFFFFD;DFFFFFFFFFFFFFFFFFFFF:CFFFFADDFFFFFFFFFFFFFFADDDFFFFFFFDFFFFFFFFFFAAFDADFFAFFFFFBFA
@M03896:38:000000000-B4D98:1:1101:12890:5692 1:N:0:261
TACGGAGGGTGCAAGCGTTAATCGGAATTACTGGGCGTAAAGCGCACGCAGGCGGTTTGTTAAGTCAGATGTGAAATCCCCGGGCTCAACCTGGGAACTGCATCTGATACTGGCAAGCTTGAGTCTCGTAGCGGGGGGTAGAATTCCAGGTGTAGCGGTGAAATGCGTAGAGATCTGGAGGAATACCGGTGGCGAAGGCGGCCCCCTGGACGAAGACTGACGCTCCGGTGCGAAAGCGTGGGGAGCAAAAA
+
>AAAAAA@D?AAFFGF22AA2FGFEEDFHFB5532BAAAEFGGEE0EEEEF?EGG//EEFGFHFGH4BGDFFGHBGHHHFGGG/EEHF3FGFGF/?B??FG2GGHHBDGFHGGHFFGGH?FFGHHHHH?CG.<@A-A-@.9;FF/FF9///;;/;;--9;./;BFFA.9-.9//99//9;.A9BBFB?C-@DF-9--9.;=DDAFF-99BA---..:/9;B?D.A..---@-;>-9/;.99->.-..;/..
@M03896:38:000000000-B4D98:1:1101:24523:5694 1:N:0:261
TACGTAGGTGGCAAGCGTTGTCCGGAATTATTGGGCGTAAAGCGCGCGCAGGCGGTTTCTTAAGTCTGATGTGAAAGCCCACGGCTCAACCGTGGAGGGTCATTGGAAACTGGGGAACTTGAGTGCAGAAGAGGAGAGTGGAATTCCACGTGTAGCGGTGAAATGCGTAGAGATGTGGAGGAACACCAGTGGCGAAGGCGACTCTCTGGTCTGTAACTGACGCTGAGGCGCGAAAGCGTGGGGAGCGAACA
+
>AABAFFBF4>CCFC4A2222BDEFEFGHF5F5322AAEE2FGGGGGGG@@>EECEEEGHGHFGBGFEFBFBFFBGDHHHGGGGGGGFGHH//?@DFDBCGFHGHHHFHG?DFG>FGEGGGFGGHGHHFHHHGEFGGDBFEFFFHHHHHC.C;;;<;:;;AFFGBFA99@AB0CFBFFFEDDBFFGGFFFFFFFFFFFFFDFFFFFFFEBFFB9BBFFFFFDFFFFFF.@DFCAA?BAAA>C;?CD;;=B=
@M03896:38:000000000-B4D98:1:1101:20957:5711 1:N:0:261
TACGTATGGTGCAAGCGTTATCCGGATTTACTGGGTGTAAAGGGAGCGTAGGTAGCAAGGCAAGCCAGAAGTGAAAACCCGGGGCTCAACCGCGGGATTGCTTTTGGAACTGTCATGCTAGAGTGCAGGAGGGGTGAGCGGAATTCCTAGTGTAGCGGTGAAATGCGTTGATATTAGGAGGAACACCGGAGGCGAAGGCGGCTCACTGGACTGTAACTGACACTGAGGCTCGCAAGCGTGGTGAGCAAACA
+
>AAA>@DC13B11B1111AA0FG?AEEEGFB1DA00AAFA221E///?/B//1211AF0/AAGFHA0B00@DD@FBEF?EEEEEEGGBBFGEE/<CCGHHH2>FD</CGH1<F1GD?FB?FBF1FFDGFGG?-A<<.CG-<@-;GHFHFC0C;<;;:;;9C0BF00A:C?EGGEFGGGFFGGFFBF-9-99=?@-9@A-@-9-9/:/;-BAB-/9/:/9;B/BFBB/--9-;-9---9:-9-;/:/9/9-9
@M03896:38:000000000-B4D98:1:1101:24889:5728 1:N:0:261
GACGGGGGGGGCAAGTGTTCTTCGGAATGACTGGGCGTAAAGGGCACGTAGGCGGTGAATCGGGTTGAAAGTGAAAGTCGCCAAAAAGTGGCGGAATGCTCTCGAAACCAATTCACTTGAGTGAGACAGAGGAGAGTGGAATTTCGTGTGTAGGGGTGAAATCCGTAGATCTACGAAGGAACGCCAAAAGCGAAGGCAGCTCTCTGGGTCCCTACCGACGCTGGGGTGCGACAGCATGGGGAGCGAACAGG
+
ABBAADBDB-:;;BB///9FBBFADDFFFFBBB;9.@;BDDFFFFEDFAFFDFFF>BFFFFFF@EF-;BBFBFFFFFFFFFFFAFFFFFFFFFFAAEBFFFFFFFFDFFFFFFBFBBBFBFFBFFBBBBFFEFFFFFFFFBFFFFF.AA99BBBA;9@EFEFFFD.::EFFEFFAA:A.;BADFDDFFEFADD-;AA?AFFFBFFFF.BFFFF9FAB.@@F??D.@A>FFA--:ABFFAEFFFDDFFFAF.
@M03896:38:000000000-B4D98:1:1101:9619:5728 1:N:0:261
TACGTAGGGTGCAAGCGTTATCCGGAATTATTGGGCGTAAAGGGCTCGTAGGCGGTTCGTCGCGTCCGGTGTGAAAGTCCATCGCTTAACGGTGGATCCGCGCCGGGTACGGGCGGGCTTGAGTGCGGTAGGGGAGACTGGAATTCCCGGTGTAACGGTGGAATGTGTAGATATCGGGAAGAACACCAATGGCGAAGGCAGGTCTCTGGGCCGTTACTGACGCTGAGGAGCGAAAGCGTGGGGAGCGAACA
+
ABABAFFCCBAAFFFE22E2GGHFEFGGHFCF5BAAEEEEGHGGGCHGEEEEHFGEEFFEEEE>>EEGGFGGGHHHHHHHHHHGGGHGGGD<?FGHG2FGFCCGGDGECHDCFGG?FA@EDFBBFFGGEGGFFFFFBEFFEBFFFFFFFF=DA;9:D:;;DFFFFFFFFFFFFFFFFAFFDFFFFFFFFFFFFDCCFFFFFFFFFFFFFF?FFFFFFFFFFFFFFFFFFDFFDFFFFFDFFFFFFDAAFF>
@M03896:38:000000000-B4D98:1:1101:9636:5735 1:N:0:261
TACGTAGGGTGCAAGCGTTATCCGGAATTATTGGGCGTAAAGGGCTCGTAGGCGGTTCGTCGCGTCCGGTGTGAAAGTCCATCGCTTAACGGTGGATCCGCGCCGGGTACGGGCGGGCTTGAGTGCGGTAGGGGAGACTGGAATTCCCGGTGTAACGGTGGAATGTGTAGATATCGGGAAGAACACCAATGGCGAAGGCAGGTCTCTGGGCCGTTACTGACGCTGAGGAGCGAAAGCGTGGGGAGCGAACA
+
>AA?>FFBBFB>4FGA22EEEGHEAEEGHCDFBBABAAEEHHHGG1GEEEFGHFGEEGGGE>>>>>EE/>EFGBGE3FGHGHHGFHHGHG?/?FFG<<CFFCDGF/C<AG.>CA-A@;AECFFFFGGGGGFF?DACFEFFABFFFFFFF>9@A/;:.;;;AEFFFFFFFFFFFFFFCCCCFFFFFFFFFFFFBFFFFFEFFDAFFFFFBF.;:;DFABFBFDFFBF.AF:;@@DF?FADFFFA?9A9BA-B
@M03896:38:000000000-B4D98:1:1101:19741:5740 1:N:0:261
TACGGAGGGTGCAAGCGTTAATCGGAATTACTGGGCGTAAAGCGCACGCAGGCGGTTTGTTAAGTCAGATGTGAAATCCCCGGGCTCAACCTGGGAACTGCATCTGATACTGGCAAGCTTGAGTCTCGTAGAGGGGGGTAGAATTCCAGGTGTAGCGGTGAAATGCGTAGAGATCTGGAGGAATACCGGTGGCGAAGGCGGCCCCCTGGACGAAGACTGACGCTCAGGTGCGAAAGCGTGGGGAGCAAACA
+
AAABAABBBAAAFFFEA2EEAGHFEDGGHF555BBBAAEEGHHGGGGEGCGGGGGEFGGHHGHHFHDG3GHBGGHHHHHHGGGGGGHEHGHHHHGHFGHGHHHHHHGHHGFGGHHCFHHHGFEGHHHHFGGGGHGGGFFDEFFFFFFFFEBFB;;;-;9;:BBFFFDDA@9BB;;BFFEFFFBBFFFFFFCDFFFFF?A=FFCFFFFEEFFBDDF.FF:;0ADDFFFFFFF;A@;9BD.:;D-.-.9B0..
@M03896:38:000000000-B4D98:1:1101:19723:5743 1:N:0:261
TACGGAGGGTGCAAGCGTTAATCGGAATTACTGGGCGTAAAGCGCACGCAGGCGGTTTGTTAAGTCAGATGTGAAATCCCCGGGCTCAACCTGGGAACTGCATCTGATACTGGCAAGCTTGAGTCTCGTAGAGGGGGGTAGAATTCCAGGTGTAGCGGTGAAATGCGTAGAGATCTGGAGGAATACCGGTGGCGAAGGCGGCCCCCTGGACGAAGACTGACGCTCAGGTGCGAAAGCGTGGGGAGCAAACA
+
ABA@ABBBB?AACFFA22AAFGHABEDGHHBB5BBAAAEEHHHGG?EEEGEGGGGEGGGHHHHHHH4BFGGGHHHHFHHHGEGGEGHHHHHHHHFFCFGFGHHHHHHHHHGHHHHCGHHHFGHHGHGGFGGGHHA@@FFDEFFFFFFFFF0BB;;;;;;@EFFFFFA:DFEFFFFFFFBFFFFFFFFFFDFFA@CFFFFDCFFFFBD;EFFFFFD;FFFFFFFFFFFFFFB;A-@DFDFFCBFFFDAFFF.
@M03896:38:000000000-B4D98:1:1101:24890:5746 1:N:0:261
GACGGGGGGTGCAAGTGTTCTTCGGAATGACTGGGCGTAAAGGGCACGTAGGCGGTGAATCGGGTTGAAAGTGAAAGTCGCCAAAAAGTGACGGAATGCTCTCGAAACCAATTCACTTGAGTGAGACAGAGGAGAGTGGAATTTCGTGTGTAGGGGTGAAATCCGTAGATCTACGAAGGAACGCCAAAAGCGAAGGCAGCTCTCTGGGTCCCTACCGACGCTGGGGTGCGAAAGCATGGGGAGCGAACAGG
+
1>A1>>D>@>/>1FD112FG21F?/?FFH<<21?/?>>>CCDFFCACB?FGCHGG@CFHHF><AGG-CDFFDGDFH0==.CFF?CGHGGG0<CGCACFGFGGGGGGCGGEAFBFGB;;9BFB9:BBBB9FF-ABEB:BABBFFFFF9AA-FFB/9;-9AFFFFF?-A9:BFBFF9AAF;;BFBF@B@BEFAFA@@FFFBFFBFFF//-;F?AFFFF@?@9@?A9B?-@F@A@@BFEFF-ABA@A9;@@=F9
@M03896:38:000000000-B4D98:1:1101:10913:5760 1:N:0:261
TACGGAGGGTGCAAGCGTTAATCGGAATTACTGGGCGTAAAGCGCACGCAGGCGGTTTGTTAAGTCAGATGTGAAATCCCCGGGCTCAACCTGGGAACTGCATCTGATACTGGCAAGCTTGAGTCTCGTAGAGGGGGGTAGAATTCCAGGTGTAGCGGTGAAATGCGTAGAGATCTGGAGGAATACCGGTGGCGAAGGCGGCCCCCTGGACGAAGACTGACGCTCAGGTGCGAAAGCGGGGGGAGCAAACA
+
CCCBBBBCC?AAFGFE22EEFGHFBEFGHGDB53AAAAEEFGHGG0EEGCEEGFGCGGGHHHGHGHDFGGHGHFGGHHHHGGGGGGHHHHHHHHE?GGHFHHHHHHHHGH??GHHGGHHHGFHHHHHHGGGGHHGGGFCA;BFFFFFFFFBFF;;;;;;9AFFFFFD9AFEFF9BFFBBFDFFBFFFFF=DFFBCFADEDFFFFFFFFFFFFF;DFFFF/BDFFFFFFFFF=A@DDB?-:9CA--.;BF..
@M03896:38:000000000-B4D98:1:1101:19732:5760 1:N:0:261
TACGGAGGGTGCAAGCGTTAATCGGAATTACTGGGCGTAAAGCGCACGCAGGCGGTTTGTTAAGTCAGATGTGAAATCCCCGGGCTCAACCTGGGAACTGCATCTGATACTGGCAAGCTTGAGTCTCGTAGAGGGGGGTAGAATTCCAGGTGTAGCGGTGAAATGCGTAGAGATCTGGAGGAATACCGGTGGCGAAGGCGGCCCCCTGGACGAAGACTGACGCTCAGGTGCGAAAGCGTGGGGAGCAAACA
+
A?AAAAABCAAA4GFA22EECGHFEEEGHGD55AAAAAEEGHHGF0EEECE0EEE?EGGHHHHHGH4FFGGFGGHBHHHHG@FEEEHFHGHHHHEFCFGGHHHHHEFFGHF>GHHGFGGGGFFGHHHHFGGGFGDC-=DAAFFFFFFFFF0B;;;;;;;;AFFFFFAAA;EFFFFFFBBFFDFFFFFFB@DFAABFD?9@BFB;@@DFFFFFFFDFFFFFF?D.DDB/BFF@DAFFBDADFACE@DAFFFF
@M03896:38:000000000-B4D98:1:1101:10907:5777 1:N:0:261
TACGGAGGGTGCAAGCGTTAATCGGAATTACTGGGCGTAAAGCGCACGCAGGCGGTTTGTTAAGTCAGATGTGAAATCCCCGGGCTCAACCTGGGAACTGCATCTGATACTGGCAAGCTTGAGTCTCGTAGAGGGGGGTAGAATTCCAGGTGTAGCGGTGAAATGCGTAGAGATCTGGAGGAATACCGGTGGCGAAGGCGGCCCCCTGGACGAAGACTGACGCTCAGGTGCGAAAGCGTGGGGAGCAAACA
+
BCBABCCDBAAABGFC22AEFGHFEEGGHGDB5BAAAEEFHHHGG?EEGGGGGGGFGGGHHHHHHH@BDGGGGGHHHHHHGGGGFGHGHHHHHHGHHGHGHHHHHGFHHHDDGHHGGHHHGFFHHHHGGGGGHHGCGFDDEFFFFFFFFF9BF;;;;;;:ABFFFF:;DFFFBFFFFFFFFFFFFFFFFFFFF;AFFDE;FFFFFFFFFFFFDBFFFFFFFDDDD.FFFFB@DDCDFFFFFFA?CD?FFF.
@M03896:38:000000000-B4D98:1:1101:10924:5783 1:N:0:261
TACGGAGGGTGCAAGCGTTAATCGGAATTACTGGGCGTAAAGCGCACGCAGGCGGTTTGTTAAGTCAGATGTGAAATCCCCGGGCTCAACCTGGGAACTGCATCTGATACTGGCAAGCTTGAGTCTCGTAGAGGGGGGTAGAATTCCAGGTGTAGCGGTGAAATGCGTAGAGATCTGGAGGAATACCGGTGGCGAAGGCGGCCCCCTGGACGAAGACTGACGCTCAGGTGCGAAAGCGTGGGGAGCAAACA
+
AAAAAABBDA2>FFBA22EECGHF2EFGHF555BBAAAEFEGHGG0EEFCA?EGG@EEGFGHFHFG4BEFGBFBGFGHHHGFGGEGGGGGHHHAC0FEFGHHGHHHHG2G2>GHHB?CGHFCGGHHHFFGGFHBD>?AB;;;FFFFFEF/999:;:-;;;?FFFFFAADFFBBB9FBFBFDFFEFFFFA-@DFDF=BDFF;=BCFF;FEF.:9-:?FBFB;..AD?F9BB;-;@A.9A.9;--.;DFF/..
@M03896:38:000000000-B4D98:1:1101:19818:5803 1:N:0:261
TACGGAGGGTGCAAGCGTTAATCGGAATTACTGGGCGTAAAGCGCACGCAGGCGGTTTGTTAAGTCAGATGTGAAATCCCCGGGCTCAACCTGGGAACTGCATCTGATACTGGCAAGCTTGAGTCTCGTAGAGGGGGGTAGAATTCCAGGTGTAGCGGTGAAATGCGTAGAGATCTGGAGGAATACCGGTGGCGAAGGCGGCCCCCTGGACGAAGACTGACGCTCAGGTGCGAAAGCGTGGGGAGCAAACA
+
ABAAAAADD?AACFG4E2AEFGHFEEGGHD555BAAAAEDEHHGG?EEGCEFGGGEEFGHHHFHDH4BFFGBGGFHHHHHGGGGFGHGHHHHHFEFCFGGHHHHHHGHHHGBGHHBFHHGGH1FGHHHFGGGBGGC?=DAAFFFFFFFFF/FB;;;:;9;AFFFBFDAD=EFFFFFFFFFFDBFFFFFF@FFADFFFFFFFFFDFFFFFFAD=9ADFFFFFFFFFDFFFBBDFF;AFDDDFFF?@DEFFFF
@M03896:38:000000000-B4D98:1:1101:9052:5808 1:N:0:261
TACAGAGGGTGCAAGCGTTAATCGGAATTACTGGGCGTAAAGCGCGCGTAGGTGGTTTGTTAAGTTGGATGTGAAATCCCCGGGCTCAACCTGGGAACTGCATTCAAAACTGACTGACTAGAGTATGGTAGAGGGTGGTGGACTTTCCTGTGTAGCGGTGAAATGCGTAGATATAGGAAGGAACACCAGTGGCGAAGTCGACCACCTGGACTAATACTGACACTGAGGTGCGAAAGCGTGGGGAGCAAACA
+
AAA3AFFBBA2AFFBA22E2AFGFBE2FHFDB5BABAAA22FFFG0E?EEEEFGGAFHGHHFHHHHEC3GGGFFHBGGHHFEGEECEEFFHHHHGHGGGGHFHHHFH32F?3<2FB<FG2<2@@GHG0FBFGGF<<CC?FCC1>FGBFG<D0=<==C-<<C:0GCHD:A-CHHG0C:0:C.A/FFFDAABF/;BFFG.;9.-;-AEFBAF./B/;FFFFFF/9B//BEF?B;9--.BD;ADFF.-:.;/..
@M03896:38:000000000-B4D98:1:1101:9074:5809 1:N:0:261
TACAGAGGGTGCAAGCGTTAATCGGAATTACTGGGCGTAAAGCGCGCGTAGGTGGTTTGTTAAGTTGGATGTGAAATCCCCGGGCTCAACCTGGGAACTGCATTCAAAACTGACTGACTAGAGTATGGTAGAGGGTGGTGGAATTTCCTGTGTAGCGGTGAAATGCGTAGATATAGGAAGGAACACCAGTGGCGAAGGCGACCACCTGGACTAATACTGACACTGAGGTGCGAAAGCGTGGGGAGCAAACA
+
ACABBFFCCAAAFGFF22EEFGHFEEGGHHB55BBAAAEEHHHGG?GFEFGGFGGDGHGHHHHGHHBF3FGGHFHHHHHHFGGGFGHEGFHHHGGHHGHGHHHHHGHHGHBGBBFFGFHFFGF@GHFFGHHHFHD/CDDEEHGGHHHHHB0C====-<<=CGHHFFD;EGGHHGHHCFBFEFFFGGGFFFGGCBFGGFEDCADAFFFFFFAFF9FFFFFFFFFFFFFEFEFDFFFDFFFFFFFEDAEFFFF
@M03896:38:000000000-B4D98:1:1101:19134:5815 1:N:0:261
TACGGAGGGTGCAAGCGTTAATCGGAATTACTGGGCGTAAAGCGCACGCAGGCGGTTTGTTAAGTCAGATGTGAAATCCCCGGGCTCAACCTGGGAACTGCATCTGATACTGGCAAGCTTGAGTCTCGTAGAGGGGGGTAGAATTCCAGGTGTAGCGGTGAAATGCGTAGAGATCTGGAGGAATACCGGTGGCGAAGGCGGCCCCCTGGACGAAGACTGACGCTCAGGTGCGAAAGCGTGGGGAGCAAACA
+
BBBABBCCCAAACGCC?2EACGHFEEEGHFDB5BBAAAEEHHHGG?EEEEEFGGGCGGGHHHHGGH4BFHHGHHHHHHHHGGGGEGHGHHHHHGGFFGGGHHHHHHHHHHGHHHHEEHHHGGFHHHHHFGGGHHGGFFFDEFFFFFFFFF0FB;;;;;9;EFFFFFAADCFFFFFFFFFFFFFFFFFFFFFFFFFFFFFFFFFFFFFFFFFACFFDFFFFFFFFFFFFFFFFFFAFFFDFFAFFFDEFFF.
@M03896:38:000000000-B4D98:1:1101:7467:5819 1:N:0:261
TACGGAGGGTGCAAGCGTTAATCGGAATTACTGGGCGTAAAGCGCACGCAGGCGGTTTGTTAAGTCAGATGTGAAATCCCCGGGCTCAACCTGGGAACTGCATCTGATACTGGCAAGCTTGAGTCTCGTAGAGGGGGGTAGAATTCCAGGTGTAGCGGTGAAATGCGTAGAGATCTGGAGGAATACCGGTGGCGAAGGCGGCCCCCTGGACGAAGACTGACGCTCAGGTGCGAAAGCGTGGGGAGCAAACA
+
BBBBBBBB@AAAFFG4A2EEFGHF?AFGHGBFBBBAEAFFHHHGG?EEGFGGGFGEEGGGFFHGFG4BEFEFGGHGHHHGGEGFEEHGFHHHHHCHGGGGGHGHHHGFFHFBGHHGGGHHGFFGHHFHFGGAGHGCGF=DEFBBFFFFFB/B;;:;;;;@EFFFFFA;9-AF/BFFFFFFDFBFFFFF;;=AAB=-;AEF-BFF=@@AEB?;:@A.:/:9BA.AADFFBF;@:>@A9::.@FA.-.;;/A.
@M03896:38:000000000-B4D98:1:1101:9067:5826 1:N:0:261
TACAGAGGGTGCAAGCGTTAATCGGAATTACTGGGCGTAAAGCGCGCGTAGGTGGTTTGTTAAGTTGGATGTGAAATCCCCGGGCTCAACCTGGGAACTGCATTCAAAACTGACTGACTAGAGTATGGTAGAGGGTGGTGGAATTTCCTGTGTAGCGGTGAAATGCGTAGATATAGGAAGGAACACCAGTGGCGAAGGCGACCACCTGGACTAATACTGACACTGAGGTGCGAAAGCGTGGGGAGCAAACA
+
AAAABFFBCAAAFFFE?2EEFGHFEFGGHEB55BBAAAEFHHHGG?EEEECFFGGEFHGHHHGHHH4BBBFFGGHHHHHHGGGGEEHEFFHHHHGHHFFGHHGHHHGHHHFFFFFFGFFFFGC@GHEFFHHHGHE/C@ACEHFHHFHGHD0<====<<<<CCFHBG:;CEEHHHHHFFEGDFFGGGGGFFGGCDFGGDE-BADFFFFFFFFFFFFFFFBBFBFFFFFFFFBCFCFFFDFFFFFFFDEFFFF
@M03896:38:000000000-B4D98:1:1101:17839:5831 1:N:0:261
TACGGAGGGTGCAAGCGTTAATCGGAATTACTGGGCGTAAAGCGCACGCAGGCGGTTTGTTAAGTCAGATGTGAAATCCCCGGGCTCAACCTGGGAACTGCATCTGATACTGGCAAGCTTGAGTCTCGTAGAGGGGGGTAGAATTCCAGGTGTAGCGGTGAAATGCGTAGAGATCTGGAGGAATACCGGTGGCGAAGGCGGCCCCCTGGACGAAGACTGACGCTCAGGTGCGAAAGCGTGGGGAGCAAACA
+
AAAAABBD@AAABGFAA2EEFGHFEFDGHFB55BAAAAEEFHHGG0EEFCEFGGGCGGGGGHHHFH4BFFGBFFGGHHHHGGGGGGHFGHHHHHGCFEGGHHHHHHHHHHFFHHHGGHHHHHGGHHHHFFGGHHGCGABAABFFFFFFFF0B;;;;;;;;AFFFFFD;ACEFFFFFFFFFFDFFFFFFF;@DFFFADFFFFFFFFFFFFFFFFFFFFFFFBDFDFFFEFFFFDF=?BD:AAAA?AFEFF..
@M03896:38:000000000-B4D98:1:1101:19130:5833 1:N:0:261
TACGGAGGGTGCAAGCGTTAATCGGAATTACTGGGCGTAAAGCGCACGCAGGCGGTTTGTTAAGTCAGATGTGAAATCCCCGGGCTCAACCTGGGAACTGCATCTGATACTGTCAAGCTTGAGTCTCGTAGAGGGGGGTAGCATTCCAGGTGTAGCGGTGAAATGCGTAGAGATCTGGAGGAATACCGGTGGCGAAGGCGGCCCCCTGGACGAAGACTGACGCTCAGGTGCGAAAGCGTGGGCAGCAAAC
+
A>A3>A3@DA2>4FBA22AEAFGF2BFFHF55532B2AAEHGHDEFFAECE?GGF?@GC2F4EDFG4B3BFFBGH4GGGHGEEEEEGGF?CG0F/FFEFBDGFGE2DFGHGF2@2@@FFD0<1?GFFF?D/>F0A-<@D;./:9/BFBB/9/;;9;;-9-9///BB;A.@./BB;BBFFFDFFFFFFA-;@.;@@DA?A@-@FBB9-.;B9-;9..;/9;B.;.AA9//99@A-@.BDFFFA..9;..BF
@M03896:38:000000000-B4D98:1:1101:8633:5846 1:N:0:261
TACGGAGGGTGCAAGCGTTAATCGGAATTACTGGGCGTAAAGCGCACGCAGGCGGTTTGTTAAGTCAGATGTGAAATCCCCGGGCTCAACCTGGGAACTGCATCTGATACTGGCAAGCTTGAGTCTCGTAGAGGGGGGTAGACTTCCAGGTGTAGCGGTGAAATGCGTAGAGATCTGGAGGAATACCGGTGGCGAAGGCGGCCCCCTGGACGAAGACTGACGCTCAGGTGCGAAAGCGTGGGGAGCAAACA
+
AAAAB?AADAAACGFC22A2AEGFAEFFHHDB53AAEEEGGHHGGGGFGGGCGFG@EEEHHHHHHFEF3BFFGF4EGHHHGGGEGGHFHHHHHAFHHGGGHFGGHFDFGG>FF/FB?FGFGFBFGHGC?CF.>0<---;;EF/BBFFFFF/F;9;;@-:@EFFFFF9AAAAFBFFFF/;..?.B9BBD-;D?FFD--.99-9@;@B>:EFFC;99;BFB/;A.9DA/BB/BDAC-:/.:A>==.-:;BBF.
@M03896:38:000000000-B4D98:1:1101:9271:5848 1:N:0:261
TACGTAGGTGGCAAGCGTTGTCCGGAATTATTGGGCGTAAAGCGCGCGCAGGCGGTTTCTTAAGTCTGATGTGAAAGCCCACGGCTCAACCGTGGAGGGTCATTGGAAACTGGGGAACTTGAGTGCCGAAGAGGAGAGTGGAATTCCACGTGTAGCGGTGAAATGCGTAGAGATGTGGAGGAACACCAGTGGCGAAGGCGACTCTCTGGTCTGTAACTTCCGCTGAGGCGCGACAGCGGGGGGGGCGAAC
+
>AAA>FFBDD2BB4FA22EAEFFEE2EFG5FG53BBAAEEFGGFG?EEG@>0EEE@?FFHB4GHHH4BFGGFG4FGHFHHHEEEE@AFFGHCCGFGGGFBFGHHHHB1FG?<F?>ADEHH<1GGHB1AACGEFECEE.CB;:0;CGFFFCC.;:<;-;9;.0;FFFDEDBEGGFBCBBFEG?9ABFF.A9BBE@@FAFEFAA-AFF/BF////:/;9///;9.AA?A..9==--9-.9--999-9-----
@M03896:38:000000000-B4D98:1:1101:9288:5852 1:N:0:261
TACGTAGGTGGCAAGCGTTGTCCGGAATTATTGGGCGTAAAGCGCGCGCAGGCGGTTTCTTAAGTCTGATGTGAAAGCCCACGGCTCAACCGTGGAGGGTCATTGGAAACTGGGGAACTTGAGTGCAGAAGAGGAGAGTGGAATTCCACGTGTAGCGGTGAAATGCGTAGAGATGTGGAGGAACACCAGTGGCGAAGGCGACTCTCTGGTCTGTAACTGACGCTGAGGCGCGAAAGCGTGGGGAGCGAACA
+
BCBBBFFCFF@CFGA422EAFGFEEEGGHBFF5BBBAEEGFHHGG?FEEE@@FEGCGGHHHHHHGHBFEGHGHHHGFHHHHGGGEFGHGHHBCGGDHGFFGHHHHHGHHHFBFGCCDCGFFFCFGHDHFHHHHHFGEGFFEHHHHHHHHCECC:<;:;;;EGFGFFC=ECGGBFGFGGGGGGGGGGGFFFFFACFFFDEDFAFFFFFFFFBFFFFFFFB9BDDDDFF?AC@@AB=.:A.:CCA?;.-9---
@M03896:38:000000000-B4D98:1:1101:8625:5862 1:N:0:261
TACGGAGGGTGCAAGCGTTAATCGGAATTACTGGGCGTAAAGCGCACGCAGGCGGTTTGTTAAGTCAGATGTGAAATCCCCGGGCTCAACCTGGGAACTGCATCTGATACTGGCAAGCTTGAGTCTCGTAGAGGGGGGTAGAATTCCAGGTGTAGCGGTGAAATGCGTAGAGATCTGGAGGAATACCGGTGGCGAAGGCGGCCCCCTGGACGAAGACTGACGCTCAGGGGCGAAAGCGTGGGGAGCAAACA
+
AABBBBBBBAAAFGFCA2EECGHFEGGGHEBB5BAAEAEEGHHGGGGGGAEGGGGCEGGHHGHHGHDFFGHFGGFHHHHHGGGGEGHGHHHHHHGFGGHHHHHHHHHGHHFFHHHEFHHHGHGGHHHHGGGGHHFCGFFDEFFFFFFFFFBF;;;;;;9;ABFFBFD:DFFFFFFFFFFFFDFFFFFFA:@DFDFDADFFFFFFFFBEFFFFFFFAFFFFFDDDFFFF.:@B=CCD/A.A=DF.:AAFFF?
@M03896:38:000000000-B4D98:1:1101:9304:5862 1:N:0:261
TACGTAGGTGGCAAGCGTTGTCCGGAATTATTGGGCGTAAAGCGCGCGCAGGCGGTTTCTTAAGTCTGATGTGAAAGCCCACGGCTCAACCGTGGAGGGTCATTGGAAACTGGGGAACTTGAGTGCAGAAGAGGAGAGTGGAATTCCACGTGTAGCGGTGAAATGCGTAGAGATGTGGAGGAACACCAGTGGCGAAGGCGACTCTCTGGTCTGTAACTGACGCTGAGGCGCGAAAGCGTGGGGAGCGAACA
+
ABAAAFFBFFABCGEF22AAAGHEEGGGHFBD5AFBAAEFHHHGGEGFGGGCGEGEGGHHHHHHHHFFEGGGHFHHFGHHHGGGFGGHHHH>CFDGGC?DFFHHHHHHHHFDGF/CEFFFFGHGHHFHGHGGHGEGH?GFGHHHHHHHH?CE;;<;;;:;:FGGFFC=CDGGFFGFGFFGGGGGGGGFFFFFA@DFFFFCAFFDBBBBFFBFFBBFFFFFFFFFFFFFFFFFAFFFFA9DFF@EAD;DF>9
@M03896:38:000000000-B4D98:1:1101:9279:5866 1:N:0:261
TACGTAGGTGGCAAGCGTTGTCCGGAATTATTGGGCGTAAAGCGCGCGCAGGCGGTTTCTTAAGTCTGATGTGAAAGCCCACGGCTCAACCGTGGAGGGTCATTGGAAACTGGGGAACTTGAGTGCAGAAGAGGAGAGTGGAATTCCACGTGTAGCGGTGAAATGCGTAGAGATGTGGAGGAACACCAGTGGCGAAGGCGACTCTCTGGTCTGTAACTGACGCTGAGGCGCGAAAGCGTGGGGAGCGAACA
+
BCBBBFFCFFBBCGEE22A2FGGEFGGGHFBF5AABEEEGHHHGGCGEGFE?FFGCGGHHHHGHHHEFFGHGHHHGFHHHHGGGEGGHHHHDDGDGHGDDGHHHHHHHHHF1FFCEGEGGFGCFHHHHHHHGGHHGHGGFGGGHHHHHHCGGC;;;;;;AEFFGFGE;EGGGGFGCFFFGBDFGGGGEFBFFEDFFFFE9DADFFFBFBF0;B;FFFBFFFDFFFFFEAFFFFFDDFFDDFFFFDD-:BA@
@M03896:38:000000000-B4D98:1:1101:24649:5890 1:N:0:261
TACGGAGGGTGCAAGCGTTAATCGGAATTACTGGGCGTAAAGCGCACGCAGGCGGTTTGTTAAGTCAGATGTGAAATCCCCGGGCTCAACCTGGGAACTGCATCTGATACTGGCAAGCTTGAGTCTCGTAGAGGGGGGTAGAATTCCAGGTGTAGCGGTGAAATGCGTAGAGATCTGGAGGAATACCGGTGGCGAAGGCGGCCCCCTGGACGACGACTGACGCTCAGGTGCGAAAGCGTGGGGAGCAAACA
+
ABAAAAABD?AABGFCA2AEFGHFEGGGHE5D5B22AAEEEHHGGFGGGEGFGGGCEFGHHHFGFHEBFFGBGGFGGHHHGGGGGGHGHHHHHHGFHGHHHHGHHHHHFH?DGHHFGHHHGF1FGHHGFGGFFFGGCFB:;:FFFFFFFF0B;;;;;;:@EFFFFFAAAFEB0B;BBFBFFFFFFFFFF:C9F;=BDFF=CFFCDA-A?BABF-;-=DFFFFFFDDFEFBB=?ACBFDFFFFAEFFEFFF.
@M03896:38:000000000-B4D98:1:1101:8157:5917 1:N:0:261
TACGGAGGGTGCAAGCGTTAATCGGAATTACTGGGCGTAAAGCGCACGCAGGCGGTTTGTTAAGTCAGATGTGAAATCCCCGGGCTCAACCTGGGAACTGCATCTGATACTGGCAAGCTTGAGTCTCGTAGAGGGGGGTAGAATTCCAGTTGTAGCGGTGAAATGCGTAGAGATCTGGAGGAATACCGGTGGCGAAGGCGGCCCCCTGGACGTAGACTGACGCTCAGGTTCGCAAGCGGGGGGAGCAAACA
+
AAAAA?ADBBAABGBC22A2AGGFEEEFHHFFBABAEEEEGFHGGCECGGCCGGGCEGGHHFHHHHHH3GHHFHH4GGHGFEGEEEHGHHHHGF/0FFHHHBGGHFHHHHG@GFGHGGHHGF1GFGHHCDFFFGE?-9@DEFFFFFFBF//;;;;;;-.;AFFBBB9:A9.;///BBFFFD.FFF99.-;B..-9--;AC-=-=DA@.?FFF.9;;/99/;9..../99/;;-999E.--99--;..//;.
@M03896:38:000000000-B4D98:1:1101:8164:5933 1:N:0:261
TACGGAGGGTGCAAGCGTTAATCGGAATTACTGGGCGTAAAGCGCACGCAGGCGGTTTGTTAAGTCAGATGTGAAATCCCCGGGCTCAACCTGGGAACTGCATCTGATACTGGCAAGCTTGAGTCTCGTAGAGGGGGGTAGAATTCCAGGTGTAGCGGTGAAATGCGTAGAGATCTGGAGGAATACCGGTGGCGAAGGCGGCCCCCTGGACGAAGACTGACGCTCAGGTGCGAAAGCGTGGGGAGCAAACA
+
BCBABCCBBC?ACGBA22EEEGHFEFGGHHBB5BBAAAEFHHHGG?EEFEFCGGGCEGGHGHHHHH4BBFFGHGHHHHHHGGGGEGHHHGHHHHGHHGFGHHGHHHHHGHFFHHHGGHHHGHHHHHHGFGGGHHGFGFFDEFFFFFFFFFBBB;;;;;;;EFFFFFDADFFFFFFFFFFFFFFFFFFFF@BFA@CFFFE:BFFFFFDEFFFFF-ADFFFFFFFFBDFFFFF;DFFFFFFDFFFFFDFFFF.
@M03896:38:000000000-B4D98:1:1101:6262:5980 1:N:0:261
TACGAAGGGGGCTAGCGTTGCTCGGAATCACTGGGCGTAAAGGGCGCGTAGGCGGCCTTGTAAGTTGGTGGTGAAAGCCCGTGGCTCAACCACGGAATTGCCTTCGATACTGCTTGGCTTGAGTGTGGTAGAGGTTGGTGGAACTGCGAGTGTAGAGGTGAAATTCGTAGATATTCGCAAGAACACCGGTGGCGAAGGCGGTCAACTGGACCATCACTGACGCTGAGGCGCGAAAGCGTGGGGAGCAAACA
+
AAAAAAA?@D?>EGF42AAAEEHEAEFGF535DBAAEEFFHGHGGEGGEFEGHGGGGEHHDFGFHFHH/?AEFGGDGCGHGGGGGHHFFFH?FADD?FFGGDGFCHEGHG>FDBD1>FGFCGC=G=<A<DGFGHCFBCAEFHBFGFG.9A-9;00;;;;CFBFFG99;FEEFGEGGFDDDABFFFFFBDFFFA>B=DDED@BD?FBB//B.;AFBFFFFFFDFFDDFEFFDD;--;F?DDFFFEFAEFFF.
@M03896:38:000000000-B4D98:1:1101:6279:5986 1:N:0:261
TACGAAGGGGGCTAGCGTTGCTCGGAATCACTGGGCGTAAAGGGCGCGTAGGCGGCCTTGTAAGTTGGTGGTGAAAGCCCGTGGCTCAACCACGGAATTGCCTTCGATACTGCTTGGCTTGAGTGTGGTAGAGGTTGGTGGAACTGCGAGTGTAGAGGTGAAATTCGTAGATATTCGCAAGAACACCGGTGGCGAAGGCGGTCAACTGGACCATCACTGACGCTGAGGCGCGAAAGCGTGGGGAGCAAACA
+
ABAAAAAAA?D>?GAA22AAEBGBAEFGHBBD521BAAEEGFGDF?EEEE/AGEE?EEGGDGEHGG??EFEEFBEGFGHHG?D<BFHFHFHGGGCA?FGGGFHHGGFGHGGDGFFFA>>><CGDHGF.GHHGDCCFF@.E;GHGFGGCD--9;;0;0;;;BFGGGF;;CEEFGGFF;AADCFFFFFFFDBF.;9BD;DE9=FCDFFB9BF.;?/BFFFFFF.AAD.A9E@@;@BFDFDFDFFFA9AEFFFA
@M03896:38:000000000-B4D98:1:1101:11208:6036 1:N:0:261
TACGGAGGGTGCAAGCGTTAATCGGAATTACTGGGCGTAAAGCGCACGCAGGCGGTTTGTTAAGTCAGATGTGAAATCCCCGGGCTCAACCTGGGAACTGCATCTGATACTGGCAAGCTTGAGTCTCGTAGAGGGGGGTAGAATTCCAGGTGTAGCGGTGAAATGCGTAGAGATCTGGAGGAATACCGGTGGCGAAGGCGGCCCCCTGGAAGCAGACTGACGCTAAGGGGCGAAAGGGTGGGGAGCAAACA
+
3AAAAAA@?A2A4F4A22AA2EGF2ECFHGBB5B22EAAEEFFFG0AAAAE0EEGECDGHHHFHBGEGFDGFGG4?GHGGGGGEGGHFGFFHFGGFFECGHHHHHHHFFH?DGEFFGHGFGEGGFGGGFDE<FG.----9;:/BFFF/B;/9;;/9;9.;.:FFFFD;.;.9/FBFF//:DDFFBFFDB--AF;--;;A@-9@B=9;EF./;./:9AFF/BA....9B.--99B?D..;.;->.9..;BA.
@M03896:38:000000000-B4D98:1:1101:11225:6039 1:N:0:261
TACGGAGGGTGCAAGCGTTAATCGGAATTACTGGGCGTAAAGCGCACGCAGGCGGTTTGTTAAGTCAGATGTGAAATCCCCGGGCTCAACCTGGGAACTGCATCTGATACTGGCAAGCTTGAGTCTCGTAGAGGGGGGTAGAATTCCAGGTGTAGCGGTGAAATGCGTAGAGATCTGGAGGAATACCGGTGGCGAAGGCGGCCCCCTGGACGAAGACTGACGCTCAGGTGCGAAAGCGTGGGGAGCAAACA
+
AAAAAABB@AAAFGGCA2EAFGHFEGFGHG555B2AAAEEHHHGG0EEFCEFGGGCGGGHGHHHEG4F3FG@GGHHHHHHGCGGFGHGHHHHHHEFGGHHHHHHFHHHGHF2GHHFGHGGGHGGHHHHGGGGHHGCDF9.;;FFFFFFFF0FB90;;:9;EFFFFFDADAFFFBFBBFFFFFFFFFFFF-;?ADFFFFFBCA=BCD@EEFFFF;DDFFF0BDDDFFFF0FFDAAFDED.ACCA9BAAFB..
@M03896:38:000000000-B4D98:1:1101:5633:6053 1:N:0:261
TACGGAGGGTGCAAGCGTTAATCGGAATTACTGGGCGTAAAGCGCACGCAGGCGGTTTGTTAAGTCAGATGTGAAATCCCCGGGCTCAACCTGGGAACTGCATCTGATACTGGCAAGCTTGAGTCTCGTAGAGGGGGGTAGAATTCCAGGTGTAGCGGTGAAATGCGTAGAGATCTGGAGGAATACCGGTGGCGAAGGCGGCCCCCTGGACGAAGACTGACGCTCAGGTGCGACAGCGTGGGGAGCAAACA
+
AAAA>ABBBCAABDFA22AEAGGBAAFFHGBB532AAAEEFHHGG?EEGGFEGEGCEEGHHHFHHHHGGHHGFGHHHHHHGGGE>EHHHGHFHHGHGGHGHHGHGFHHHHFDGHHGGHHHGHGHHHGCFGGGHGGFGFFDEFFFFFFFF/9;B;:;;:9;AFFFFFA;DFFFFFFFFFFFFFFFFFFFF@CBA@DFFDFBAFFFFFBEFFFFFCDDFFEFFFFF.AFFBFFDF-;@EF..:CFFCD.B0A.
@M03896:38:000000000-B4D98:1:1101:11223:6057 1:N:0:261
TACGGAGGGTGCAAGCGTTAATCGGAATTACTGGGCGTAAAGCGCACGCAGGCGGTTTGTTAAGTCAGATGTGAAATCCCCGGGCTCAACCTGGGAACTGCATCTGATACTGGCAAGCTTGAGTCTCGTAGAGGGGGGTAGAATTCCAGGTGTAGCGGTGAAATGCGTAGAGATCTGGAGGAATACCGGTGGCGAAGGCGGCCCCCTGGACGAAGACTGACGCTCAGGTGCGAAAGCGTGGGGAGCAAACA
+
AAAABBBB@AAAFGCA22AAAGGFEEGGHEDB5BAAAAEEGGHGG0AEEEGGGGGCFGGHGHHHGH4BGFGFGHHHHHHHGGGGEGHGHGHHHHGHFFGGHHHHHHGHHHFFHHHHGHHGHHF?GHHHFFGGHHFCFF-9;BBFFFFFFFBF;;;;;:;@AFFFBFDADFFFFFFFFFEFFFFFFFFFF@DFFFFFFFFFFFFFFB=EFFFFDBFDFFFFFFFFDFFFFFF>DFFFFFDFCFFE@9EFFF?
@M03896:38:000000000-B4D98:1:1101:5650:6063 1:N:0:261
TACGGAGGGTGCAAGCGTTAATCGGAATTACTGGGCGTAAAGCGCACGCAGGCGGTTTGTTAAGTCAGATGTGAAATCCCCGGGCTCAACCTGGGAACTGCATCTGATACTGGCAAGCTTGAGTCTCGTAGAGGGGGGTAGAATTCCAGGTGTAGCGGTGAAATGCGTAGAGATCTGGAGGAATACCGGTGGCGAAGGCGGCCCCCTGGACGAAGACTGACGCTCAGGTGCGAAAGCGTGGGGAGCAAACA
+
AAAAAAABBC?>CFFA22AEFGHBAEFGHG555BBAAAAEFGGEE?E0EEE?EEEEGGGHHHGHHH4BFFFBGFHHHHHHGEGFEEHGHHHHGFEFGGGFGHHGHGHFHHFHHHHHGGGG0GBGHHGGFFGGGHGGGF;;;FFFFFFFFF0BB;9;:;;;AFFFFF;;DFFFFFFFFFFFFFFFFFFA@CFFA;@FCDE@ADFFFFDEFFFFCBFFFFFFF?DDFFFFFFB;AFFAFD9DCCCE:;AFFFE
@M03896:38:000000000-B4D98:1:1101:8911:6070 1:N:0:261
TACAGAGGGTGCGAGCGTTAATCGGATTTACTGGGCGTAAAGCGTGCGTAGGCGGCCAATTAAGTCAATTGTGAAATCCCCGAGCTTAACTTGGGAATTGCATTCGATACTGGTTGGCTAGAGTATGGGAGAGGATGGTAGAATTCCAGGTGTAGCGGTGAAATGCGTAGAGATCTGGAGCAATACCGATGGCGAAGGCAGCCATCTGGCCTAATACTGACGCTGAGCTCCGAAAGCATGGGGAGCAAACA
+
>AAAA11>11>>AEE0E0AAEGFA0EAEGB2121/AAAAE/F1AEAE//BAEF//>E//@1F@F222B2B1@222BGGHGF?><EEGHHHFFD1/?1BGD1GH2>DD>GG12?1@<<@@?0F1?@D100??C?.<CG.<=>F<<DGHG=//<<===<<<:.:GG0;:;:C.0:0FF;009/99CFF:..AB./-9-@9AF-9E-FF/:/99/B/;/BFB/BBB?--A////-9-9-//9/-9-A-;AFB?A
@M03896:38:000000000-B4D98:1:1101:12672:6107 1:N:0:261
TACGGAGGGTGCAAGCGTTAATCGGAATTACTGGGCGTAAAGCGCACGCAGGCGGTTTGTTAAGTCAGATGTGAAATCCCCGGGCTCAACCTGGGAACTGCATCTGATACTGGCAAGCTTGAGTCTCGTAGAGGGGGGTAGAATTCCAGGTGTAGCGGTGAAATGCGTAGAGATCTGGAGGAATACCGGTGGCGAAGGCGGCCCCCTGGACGAAGACTGACGCTCAGGTGCGAAAGCGTGGGGAGCAAACA
+
AAAA3AABBAAAFFF422EACGHBAEFGHFBB5BABAAEFHHHGG0EEEGC?EEE@EGGHFEFHHHGFGHHFGFBFGHHHGGGGFGHHHHHHGHGHHGHHHFHHHHHHHHFFGHHCFFGGFGGHHHHHFGFEFHGGGFFFFBFFFFFFFF/B;9;;-;;@.;/B/B;;9@.FFBBFF/;FD?FFFFFFF=CD:@9>-AE;;BDBCFFFEFFDC-A.BFF9FDFDDDBBF/99;BF?FD9DFFF?@;;BFFA
@M03896:38:000000000-B4D98:1:1101:12655:6115 1:N:0:261
TACGGAGGGTGCAAGCGTTAATCGGAATTACTGGGCGTAAAGCGCACGCAGGCGGTTTGTTAAGTCAGATGTGAAATCCCCGGGCTCAACCTGGGAACTGCATCTGATACTGGCAAGCTTGAGTCTCGTAGAGGGGGGTAGAATTCCAGGTGTAGCGGTGAAATGCGTAGAGATCTGGAGGAATACCGGTGGCGAAGGCGGCCCCCTGGACGAAGACTGACGCTCAGGTGCGAAAGCGTGGGGAGCAAACA
+
ABBABCCBBAAABFFE22EEFGHFEEGGHGB55ABAAAEEHHHGG0EEFEGCGGGGGGGHHHHHGH4BFFGFGGHFHHHHGGGGEGHGGHHHHHGHFGGGHHHHHHHHHHFGHHHHGHHHGGGHHHHHFGGFFG<CCFAAAFFFFFFFFFBFF;;;;;;@EFFFFF;;ACFFFFFFFEEFFFFFFFFFFBAFFFFFFFFBFFFFFFFFFFFFFADDBFFB9DDFFFFFFFB=A-:ABA9DDFF?AFEBBA.
@M03896:38:000000000-B4D98:1:1101:14964:6127 1:N:0:261
TACGGAGGGTGCAAGCGTTAATCGGAATTACTGGGCGTAAAGCGCACGCAGGCGGTTTGTTAAGTCAGATGTGAAATCCCCGGGCTCAACCTGGGAACTGCATCTGATACTGGCAAGCTTGAGTCTCGTAGAGGGGGGTAGAATTCCAGGTGTAGCGGTGAAATGCGTAGAGATCTGGAGGAATACCGGTGGCGAAGGCGGCCCCCTGGACGAAGACTGACGCTCAGGTGCGAAAGCGTGGGGAGCAAACA
+
AAAAAABBBAAAFGF422EEFGHEFEGGHGD55AAAEAEEDHHGG0EEGCGEGGGEFFGHHHHHGH4BFFFBGGGFHHHHGGGGGGHGHHHHHHGHFGGGHHHHHHHHHGFFHHHHGHHHGHGGGFHH?AEFGGGGGA@:ABBBFFFFFF0B;;;;:;;;:FFFFFFADDFFFFFFFFFFFFFFFFBDA;@DFFF;@DEFFAB-DCDFFF?-@>DDFFFFFFFDBFFFFFFA?=;?BD:A>AAEC?ABFF?
@M03896:38:000000000-B4D98:1:1101:14959:6143 1:N:0:261
TACGGAGGGTGCAAGCGTTAATCGGAATTACTGGGCGTAAAGCGCACGCAGGCGGTTTGTTAAGTCAGATGTGAAATCCCCGGGCTCAACCTGGGAACTGCATCTGATACTGGCAAGCTTGAGTCTCGTAGAGGGGGGTAGAATTCCAGGTGTAGCGGTGAAATGCGTAGAGATCTGGAGGAATACCGGTGGCGAAGGCGGCCCCCTGGACGAAGACTGACGCTCAGGTGCGAAAGCGTGGGGAGCAAACA
+
BBBA@ABD@AAA4GFAE2AEEGHFEFDGHDB55AAAEAEEGHHGG0EEGAE@ECFCFGGGHFHHGH4BFBFBFHHFHHHHGGGGGGHGHHHHHHGFFFGGHHGHHGHHHFFBGGFFGHHHHHGHHGGHFDEFHGD?A;@:AFFFFFFFFF0B;;;;:;9;:FFFBFDADFFFFFFFFFEFFFFBFFFDA:@DFFACFFFFFFFFFD=EFFFFF@DAFFFFBFF??DBF9BFADA@AFD.:>ACAADABBF?
@M03896:38:000000000-B4D98:1:1101:8911:6148 1:N:0:261
TACGGAGGGTGCAAGCGTTAATCGGAATTACTGGGCGTAAAGCGCACGCAGGCGGTTTGTTAAGTCAGATGTGAAATCCCCGGGCTCAACCTGGGAACTGCATCTGATACTGGCAAGCTTGAGTCTCGTAGAGGGGGGTAGAATTCCAGGTGTAGCGGTGAAATGCGTAGAGATCTGGAGGAATACCGGTGGCGAAGGCGGCCCCCTGGACGAAGACTGACGCTCAGGTGCGAAAGCGTGGGGAGCAAACA
+
ABAAAAB?DAAAFDGE22E2CGGFEEGGHFCFB3AAAAEFFGHGG0EEEC0EEEG?EFGHHHHHHHHGGHHGHGGHGHHHGGGGEGHGGGHGHHGFGGHFHHHHHFGHHHGHHHHGGHHHGG1GGHGHFFGCGHA@--BAABBFFFFFFF/FB;;;;;;@EFFFFFDAFCFFEBBFFEFFF.BFFFFFCBCBFC@AFFFD;DFFFBBEFFFFA:ADFFF/BADFFFFF/BFFDA=.FFADDFFECD.FFF.
@M03896:38:000000000-B4D98:1:1101:8904:6165 1:N:0:261
TACGGAGGGTGCAAGCGTTAATCGGAATTACTGGGCGTAAAGCGCACGCAGGCGGTTTGTTAAGTCAGATGTGAAATCCCCGGGCTCAACCTGGGAACTGCATCTGATACTGGCAAGCTTGAGTCTCGTAGAGGGGGGTAGAATTCCAGGTGTAGCGGTGAAATGCGTAGAGATCTGGAGGAATACCGGTGGCGAAGGCGGCCCCCTGGACGAAGACTGACGCTCAGGTGCGAAAGCGTGGGGAGCAAACA
+
ABAAABCCBAAAFGFCA2EAFGHFEEFGHHBB5BAAAAFEHHHGG?EEFEEGGGGCFGGHHHHHHHEFFHHGHGFGHHHHGGGGFGHGHHHHHHGHFGHGHHHHHHFHFHFDGHCCFHHHGGGHHHHHGGGGHHGDGF=AABFFFFFFFF0BB;;;;;;@EFFFFFDADFFFFFFFFFFFFFFFFFFFABFFFBFFFFA@BFFFFFFFFFFFD>DFFFFFFFFFFFFFBFFDDAFDFA:DBFF?-AAFFF?
@M03896:38:000000000-B4D98:1:1101:8926:6168 1:N:0:261
TACGGAGGGTGCAAGCGTTAATCGGAATTACTGGGCGTAAAGCGCACGCAGGCGGTTTGTTAAGTCAGATGTGAAATCCCCGGGCTCAACCTGGGAACTGCATCTGATACTGGCAAGCTTGAGTCTCGTAGACGGGGGTAGAATTCCAGGTGTAGCGGTGAAATGCGTAGAGATCTGGAGGAATACCGGGGGCGAAGGCGGCCCCCTGGACGACGACTGACGCTCAGGTCCTAAAGCGTGGGGAGCAAACA
+
AAA1>A1>11A>1F1A00AAFGGA0BFFHG122BABAAAAFFD/E/EAEEE/E//>@>>>BGHGFD@B1F1@12B>FFGG>>E<<EHHHHHF<0/FGGFFD1?FF>GBGF?2CH01??<?0?1GGDF0?>.<1..--::.;;CGHHHG0//:;:;=;-9-9BFFE;9.9:A00;:B9/B--99//;/9--;;9--;--9-9-9;@@-;-;----99;ABFFAB?9-9///;/9;9//--------9-/B--
@M03896:38:000000000-B4D98:1:1101:11017:6179 1:N:0:261
TACGTAGGGCGCAAGCGTTGTCCGGAATTATTGGGCGTAAAGAGCTCGTAGGCGGTTTGTCGCGTCTGGTGTGAAAACTCAAGGCTCAACCTTGAGCTTGCATCGGGTACGGGCAGACTAGAGTGTGGTAGGGGTGACTGGAATTCCTGGTGTAGCGGTGGAATGCGCAGATATCAGGAGGAACACCGATGGCGAAGGCAGGTCACTGGGCCACTACTGACGCTGAGGAGCGAAAGCATGGGGAGCGAACA
+
AABB>CFAAFDD?EE422A2EGGFGDCFHF5D53CAAAEEHHGHHGHGEEGGHEG@EFGHGEEE>EEFFFGGGGHGGFGHHHGGHHHFGGHHHGFHHEGFHHHHGDGHGH?CCCDAGFGDGFC=GGFA>GHGGGADEHHECFCFHHHGHECC;<<;;:;ADEFGFFEGGGGGGGGFGGBFGGFFFFFFFFFFFFFFFDEEDFAFFFBBFFEFFFFFFFFBFFFFFFFFFFFDDACDBFFFFFFEFFAADFA
@M03896:38:000000000-B4D98:1:1101:9579:6222 1:N:0:261
TACGGAGGGTGCAAGCGTCAATCGGAATTACTGGGCGTAAAGCGCACGCAGGCGGTTTGTTAAGTCAGATGTGAAATCCCCGGGCTCAACCTGGGAACTACATCTGATACTGGCAAGCTTGAGTCTCGTAGAGGGGGGTAGAATTCCAGGTGTAGCGGTGAAATGCGTAGAGATCTGGAGGAATACCGGTGGCGAAGGCGGCCCCCTGGACGAAGACTGACGCTCAGGTGCGAAAGCGTGGGGAGCAAACA
+
AAA?>AABBA?>FFDA2AAAABGAAAFFHFDB5BABAAEEGGGFEGGEFGECFEE@EGEHHGHFHHFBFHGGGGHGHHHHGEG@>EHHGGHH?FFCGFHHHFHHHDFHHHGFGHBBCFGG<?1GHHH?FAFFFHCGGFFDEFFFFFFF;//;B9;;9-;-AFFFFB.;9@.9B;FFBB;9ADFF9FFA-9;AA;@DAD9;-@@FFFFA.BFC;-9ABBB/F?DDD9BBFFB>.;9;B.;.9BA.;;9//A.
@M03896:38:000000000-B4D98:1:1101:18584:6263 1:N:0:261
TACGGAGGGTGCAAGCGTTAATCGGAATTACTGGGCGTAAAGCGCACGCAGGCGGTTTGTTAAGTCAGATGTGAAATCCCCGGGCTCAACCTGGGAACTGCATCTGATACTGGCAAGCTTGAGTCTCGTAGAGGGGGGTAGAATTCCAGGTGTAGCGGTGAAATGCGTAGAGATCTGGAGGAATACCGGTGGCGAAGGCGGCCCCCTGGACGAAGACTGACGCTCAGGTGCGAAAGCGTGGGGAGCAAACA
+
AAAAAABBBAAAFGFF22E2AGGBBEFFHFD55BABAAAAGGGEE0EEEGFCGFGGFGEHGHHHHHDBDGGGHHGGHHHHGGGEEEHHGHHHBGEFGGHFGHHHHHHHHHDFGHGFFGHHFGCGHHHBFEFGFHGFGFFAAFFFFFFFBFBFB;;;;;;@AFFFFF;:ADFFFFFFFFFFFDFFBFFFA:=FA=BFF?A-@DFFFF@AABFF=BFFBFFFFFFFFFFFFF;;9@;AFFDFAFF.@;.BFF.
@M03896:38:000000000-B4D98:1:1101:13316:6270 1:N:0:261
TACGTAGGTGGCAAGCGTTGTCCGGAATTATTGGGCGTAAAGCGCGCGCAGGCGGTTTCTTAAGTCTGATGTGAAAGCCCACGGCTCAACCGTGGAGGGTCATTGGAAACTGGGGAACTTGAGTGCAGAAGAGGAGAGTGGAATTCCACGTGTAGCGGTGAAATGCGTAGAGATGTGGAGGAACACCAGTGGCGAAGGCGACTCTCTGGTCTGTAACTGACGCTGAGGCGCGAAAGCGTGGGGAGCGAACA
+
>AA3>CFADD2B4G2F22AAFGHEAEEGHBBG532BAAFFHHHEE0EAEGGCGGE@EEGHHHEHHH@BFG?FGGHBHGHGHEGEEEGHGGHBDG@DC?CDGHHHGHHGHH??<F@CDEGG>GFGHHHHHHFHA<<.CDCGCGDGHHHHH?C;;:;;-;:9:FFFGFC=.B?FB;C9CBF?DFGGGGEEABF/;;BF-:ADCC=DBFFBBF/B9:/;FFF;F?AAAA.9EFBBB-@AFDFFFFFFAA;9-;-
@M03896:38:000000000-B4D98:1:1101:18578:6281 1:N:0:261
TACGGAGGGTGCAAGCGTTAATCGGAATTACTGGGCGTAAAGCGCACGCAGGCGGTTTGTTAAGTCAGATGTGAAATCCCCGGGCTCAACCTGGGAACTGCATCTGATACTGGCAAGCTTGAGTCTCGTAGAGGGGGGTAGAATTCCAGGTGTAGCGGTGAAATGCGTAGAGATCTGGAGGAATACCGGTGGCGAAGGCGGCCCCCTGGACGAAGACTGACGCTCAGGTGCGAAAGCGTGGGGAGCAAACA
+
AAAA>AADBAAACG4A22EECGHBBEFGHF555BBBAAEEGGGEE0E0EEA0E>FEEGDGGHFHHHFE@GHGGGFHHHHHGFGGEEHGFGHHFHEGFEGBGHHHHHHHHHD22FGGFGFHFGFHHHGFFEFGHGGFDFF;;BBFFFFFBF0FB;9;--9:AFFFFB;;AFFFFFFFFFFFFDFFFFFFC:@DABF-9AA@DABDFBC;EF.-:@A?BFF0B?AAD.BBFFF>AAF?/;.DFFFA-..BFF.
@M03896:38:000000000-B4D98:1:1101:17619:6300 1:N:0:261
TACGGAGGGTGCAAGCGTTAATCGGAATTACTGGGCGTAAAGCGCACGCAGGCGGTTTGTTAAGTCAGATGTGAAATCCCCGGGCTCAACCTTGGAACTGCATCTGATACTGGCAAGCTTGAGTCTCGTAGAGGGGGGTAGAATTCCAGGTGTAGCGGTGAAATGCGTAGAGATCTGGAGGAATACCGGTGGCGAAGGCGGCCCCCTGGACGAAGACTGACGCTCAGGTGCGACAGCGTGGGGAGCACAC
+
AAA?AABBBAAACGFA2AE2AFFB2A2FHFA55BABAA2B1FFEEEGEEF0@FEFEEG>GF4@FGHHG3BBFGEEGFGFHGEEEEEHGGGHH2BFFGFHFGFHGHG>GGHF@FGFGGGHH??FGHHG<FAFFEF?C?FFDEBFFFFFFFFBFF/9;--;-9BFFFB:;.9AF/;BF//;A?DFFFFF.-;-9;;@@-A;99@ABFFFAEB.---999FFFF.D?AD/9B/;9A-;;EFDFFFA.-;...9
@M03896:38:000000000-B4D98:1:1101:17127:6302 1:N:0:261
TACAGAGGGTGCGAGCGTTAATCGGATTTACTGGGCGTAAAGCGTGCGTAGGCGGCTTTTTAAGTCGGATGTGAAATCCCTGAGCTTAACTTAGGAATTGCATTCGATACTGGGAAGCTAGAGTATGGGAGAGGATGGTAGAATTCCAGGTGTAGCGGTGAAATGCGTAGAGATCTGGAGGAATACCGATGGCGAAGGCAGCCATCTGGCCTAATACTGACGCTGAGGTACGACAGCATGGGGAGCAAACA
+
AAAAAFFAA22AEEC?22EAAGHB2BEFHFA55A2BAAEEGHFEEEFEFEEDHEE/>EFGHEHGHHA/>EEGGGHHGFHHHHGGHGHEGFEGEDFEBGGGHHHHHHGHFF?D?F02CGHFGGCDFHFFGHGGGFHHEFFGGHHHHHHFGF/CD<==<<<A<CGFHG.;A-EHBCGHH00;EDGF0CFACFGGB@BDFFFF?DFFFFFFFFFF/BFFFFFBFFFFDA?EBFBAE.-@EBFFFFF?@DFFEF?
@M03896:38:000000000-B4D98:1:1101:17608:6314 1:N:0:261
TACGGAGGGTGCAAGCGTTAATCGGAATTACTGGGCGTAAAGCGCACGCAGGCGGTTTGTTAAGTCAGATGTGAAATCCCCGGGCTCAACCTGGGAACTGCATCTGATACTGGCAAGCTTGAGTCTCGTAGAGGGGGGTAGAATTCCAGGTGTAGCGGTGAAATGCGTAGAGATCTGGAGGAATACCGGTGGCGAAGGCGGCCCCCTGGACGAAGACTGACGCTCAGGTGCGAAAGCGTGGGGAGCAAAC
+
>AAAAAAD@>A>FGCA22EAFGHA2BAFHF5553BBAAAEFFFEE0EEEGEFGEEEFGDGFEBGGH4B3GFFGGFDGGHHGEFEEEHHHHHH0B/FGGHFGHHHHHHHHHGDGHH2FGGG?FGHHHG<FDFGDGDGCFAA;BBFFFFFFF/BB;;;999;AFFFFF;;ADEFFFFF/9;ADFFFFFFA;;@D;9@FDFA9;DDFFCB.;FF@@@DFFFFBF?DDDD/:BBB9.9>AFAADAFFFB;.9/A
@M03896:38:000000000-B4D98:1:1101:15440:6317 1:N:0:261
TACAGAGGGTGCGAGCGTTAATCGGATTTACTGGGCGTAAAGCGTGCGTAGGCGGCTTATTAAGTCGGATGTGAAATCCCCGAGCTTAACTTGGGAATTGCATTCGATACTGGTGAGCTAGAGTATGGGAGAGGATGGTAGAATTCCAGGTGTAGCGGTGAAATGCGTAGAGATCTGGAGGAATACCGATGGCGAAGGCAGCCATCTGGCCTAATACTGACGCTGAGGTACGAAAGCATGGGGAGCAAACA
+
>AA?AFFAAA2>EEAA22EAAGGB2BFEHC5B5BBBAAEEAGGEEEE?FE?1GEFE@EFHHB@FHH1>>EEHGFGHGHGHFGCEE?GFGFFHGBA?BFGGGHHHHHHHHG?FFDF2?FF??F1?1FDGGEGGD?0>FEHFFG1DGBFE=G/CG0==-:;:C0CGHG?CEG.9FFFF;099.;:FFFFE.A9.;9---AEF9DFFFFB;/B.BB/9FFFB;F.ADF.9.BF/;;;..F9;99.9EBA.;B;.
@M03896:38:000000000-B4D98:1:1101:15417:6325 1:N:0:261
TACAGAGGGTGCGAGCGTTAATCGGATTTACTGGGCGTAAAGCGTGCGTAGGCGGCTTATTAAGTCGGATGTGAAATCCCCGAGCTTAACTTGGGAATTGCATTCGATACTGGTGAGCTAGAGTATGGGAGAGGATGGTAGAATTCCAGGTGTAGCGGTGAAATGCGTAGAGATCTGGAGGACTACCGCTGGCGAAGGCAGCCATCTGGCCTCCTACTGCCGCTGCGGTACGACAGCATGGGGAGCAAACA
+
33A?ADC3AA>AFECE22A2AEGB2BEGHFE5532BAAA1B5FABEFCFE01B>E>/>BGHBFEGF1E/?EGBGBGFGHHFEC?>AB3BGFGFGGCFGBGFGHHHHFHGG?2?1@1?FF?1F1?1?1000FEA.<F1FGBFD1DDFHF0//<<00=<-;-=C0CHC.:.-90009B000..;.//9C--;-9;--;-;;AA?A?B/99/B./.9./;B//;-=BB.-9.;9.9.;9ABB9:A.:-;A/:AA
@M03896:38:000000000-B4D98:1:1101:17123:6326 1:N:0:261
TACAGAGGGTGCGAGCGTTAATCGGATTTACTGGGCGTAAAGCGTGCGTAGGCGGCTTTTTAAGTCGGATGTGAAATCCCTGAGCTTAACTTAGGAATTGCATTCGATACTGGGAAGCTAGAGTATGGGAGAGGATGGTAGAATTCCAGGTGTAGCGGTGAAATGCGTAGAGATCTGGAGGAATACCGATGGCGAAGGCAGCCATCTGGCCTAATACTGACGCTGAGGTACGAAAGCATGGGGAGCAAACA
+
>AA?AFFAB@AAFCGA22FEAFGBBEFGHF555BABAAEEFHGEEEEFFFEAHEF@/FHHHHHHHH1>/EEGHHHHHHHHHHHGHFGHHFBGGGFFFFGGHHHHGHFHHGD2?CA2CGHFFGC?DGFFFHGGFGGGFFFFGGGHHGHEFG0CD<==-<<AEFGGHGA;EGGHGHHHHFGGGDFGFGG?DCDGFBGFFDF?DFFEFFFBBFABFFFFFFFFF?FFFFFFFF9.:AADFBFFFFDFFDEB0FA
@M03896:38:000000000-B4D98:1:1101:15436:6334 1:N:0:261
TACAGAGGGTGCGAGCGTTAATCGGATTTACTGGGCGTAAAGCGTGCGTAGGCGGCTTATTAAGTCGGATGTGAAATCCCCGAGCTTAACTTGGGAATTGCATTCGATACTGGTGAGCTAGAGTATGGGAGAGGATGGTAGAATTCCAGGTGTAGCGGTGAAATGCGTAGAGATCTGGAGGAATACCGATGGCGAAGGCAGCCATCTGGCCTAATACTGACGCTGAGGTACGAAAGCATGGGGAGCAAACA
+
AAAAAFFBCA2>ECEA22E2AGHBBEFGHFDB5BBBAAEEGGFEEEE?FAE?GEE//>BGHGHFHH1>/EEGGGHHGHHHGGGGEEGEGFBGGFHGFGHGGHHHHFFHHG?DFDGDFGHF?F1??GFHHHGGCGGHGFHFHHGHHHHFGF0CD0==-:;;EHHHHC:;:CEBFBFGFBFFGDFGEFG?.AEG;-@BCDAADFFFFFF;:BFBB0BFFFFFF?DFD?FFFB9:;;ADFFFFFFFFFAAB0;.
@M03896:38:000000000-B4D98:1:1101:18832:6336 1:N:0:261
TACGGAGGGTGCAAGCGTTAATCGGAATTACTGGGCGTAAAGCGCACGCAGGCGGTTTGTTAAGTCAGATGTGAAATCCCCGGGCTCAACCTGGGAACTGCATCTGATACTGGCAAGCTTGAGTCTCGTAGAGGGGGGTAGAATTCCAGGTGTAGCGGTGAAATGCGTAGAGATCTGGAGGAATACCGGTGGCGAAGGCGGCCCCCTGGACGAAGACTGACGCTCAGGTGCGAAAGCGTGGGGAGCAAACA
+
>AA3>AADBAAAFFBA22FAFGHBAAFFHGDB53BAAAEEGHGEG0AAEFFEGFGGGGGHHHGFHH4BEGFFGG4GHHHHGECEEGHBGFHH0?FFHGHFGHHHHGHHHHFFGHGGFFGG0GFHHHHGFDFEFHGCGF@DAFFFFFFB9B/;B;9;;9;-;FFFFF:;DCFFFFFFFBFFFFFFFFFD-@FB;@DFA9A;:@DFFCB.AFFD>DFFFFFBFFDFFFFFFFB;;BFDF.AD;A;A;A;FFF:
@M03896:38:000000000-B4D98:1:1101:20129:6385 1:N:0:261
TACGAAGGGTGCAAGCGTTAATCGGAATTACTGGGCGTAAAGCGCGCGTAGGTGGTTCAGCAAGTTGGATGTGAAATCCCCGGGCTCAACCTGGGAACTGCATCCAAAACTACTGAGCTAGAGTACGGTAGAGGGTGGTGGAATTTCCTGTGTAGCGGTGAAATGCGTAGATATAGGAAGGAACACCAGTGGCGAAGGCGACCACCTGGACTGATACTGACACTGAGGTGCGAAAGCGTGGGGAGCAAACA
+
>AAABAA?A4A>EFGC?2EEFGHEFDCFHFBB53AAAAEEFFGGGEGGEFECFFEEFHHFEFGCBG4BB@@BFFGFHHHHGGGEEGHEGFHHHFGCHFGFHHHHHFBFGHGFFGDDFGGGDGGFGGC?FGGHHHD.C@.FCGHHFFFHHF00====<<;:CGHFBFA:A?CGGFGG:;=;?FGGGGGGCFFGEGGGFDE9AFF-;E;;9FFFEFFFFBBFFFFFBFF;FEB>DFC?/9;9@=-9-.9BFA.
@M03896:38:000000000-B4D98:1:1101:20146:6395 1:N:0:261
TACGAAGGGTGCAAGCGTTAATCGGAATTACTGGGCGTAAAGCGCGCGTAGGTGGTTCAGCAAGTTGGATGTGAAATCCCCGGGCTCAACCTGGGAACTGCATCCAAAACTACTGAGCTAGAGTACGGTAGAGGGTGGTGGAATTTCCTGTGTAGCGGTGAAATGCGTAGATATAGGAAGGAACACCAGTGGCGAAGGCGACCACCTGGACTGATACTGACACTGAGGTGCGAAAGCGTGGGGAGCAAACA
+
>AAAAACBCFAAAFF422EEFGHFEDEGHGB5BB2AAAEFGHHGGAFCEEGFGGGFEGHHGGFFFH4B@FFFGFHHHHHHFGGFEGHGHGHHHFECGGFGHHHHHFFGHHFFCFDBFGFDFG<@FGD??GFHFFD.C?.FAGDHGHFFH00<=0==-<;AEHHHBG::ACGHGBGG9C0;DCFGGGGEFFGEC?DFFDA@DFF-EEFF.FAB:FFFFEFFFFFFFFFAF?B>FAFAFDDFFF;E;AEFFFF
@M03896:38:000000000-B4D98:1:1101:13434:6433 1:N:0:261
TACGTATGGAGCAAGCGTTATCCGGATTTACTGGGTGTAAAGGGAGTGTAGGTGGCCAGGCAAGTCAGAAGTGAAAGCCCGGGGCTCAACCCCGGGACTGCTTTTGAAACTGCAGGGCTAGAGTGCAGGAGGGGCACGTGGAATTCCTAGTGTAGCGGTGAAATGCGTAGATATTAGGAGGAACACCAGTGGCGAAGGCGGCTTGCTGGACTGTAACTGACACTGAGGCTCGAAAGCGTGGGGAGCAAACA
+
A?AAAFFFCDFFGBFA2AE?FGGEEAEFHBABBAA3EAEHHHHGGEEGHGEFFGFGBBBFBBFFGHFF5DBFG5G5FFGHGCG>EEHGCFHGG/E@EEA?GHGHHHEHHHFDFH?0/?FFFC2>GG2GGFGG?DAC.AFHGGHHHHHFGDDD==<=-<=A:GCGCG:;::EFFFFFF0B/CDFFFGGGFFFG;-9@>DE@;BFDFFFF/A.B9:BFFFFFFFFB/;/9AEA;-BD./ADF--DF-;AFBA9
@M03896:38:000000000-B4D98:1:1101:19622:6443 1:N:0:261
TACGTAGGTGGCAAGCGTTGTCCGGAATTATTGGGCGTAAAGCGCGCGCAGGCGGTTTCTTAAGTCTGATGTGAAAGCCCACGGCTCAACCGTGGAGGGTCATTGGAAACTGGGGAACTTGAGTGCAGAAGAGGAGAGTGGAATTCCACGTGTAGCGGTGAAATGCGTAGAGATGTGGAGGAACACCAGTGGCGAAGGCGACTCTCTGGTCTGTAACTGACGCTGAGGCGCGAAAGCGTGGGGAGCGAACA
+
ACABAFFCFF2BAFEE22E2FGHFEFGGHF5F5BBBAAFEHHHGG?EEFEC@EEG?EEHHFHHHFH@FGGGGGDGHHHHHGGGFEGGGHFHD?GDDFDDBGHHHHGFHHHGGGFGAECF>>F1FGDGHGHHHGHGAGGFFGHHHHHHBHGEE;;=;:;;;EGGGFF;=CDGGFFGCFFGGGDFGGGGFFFFFEDFFFFFDDFFFFFBBBF/9//;FFFFFFFFFFFFFF=CBBFFDFFADFFFE=;-;@B;
@M03896:38:000000000-B4D98:1:1101:13420:6444 1:N:0:261
TACGTATGGAGCAAGCGTTATCCGGATTTACTGGGTGTAAAGGGAGTGTAGGTGGCCAGGCAAGTCAGAAGTGAAAGCCCGGGGCTCAACCCCGGGACTGCTTTTGAAACTGCAGGGCTAGAGTGCAGGAGGGGCAAGTGGAATTCCTAGTGTAGCGGTGAAATGCGTAGATATTAGGAGGAACACCAGTGGCGAAGGCGGCTTGCTGGACTGTAACTGACACTGAGGCTCGAAAGCGTGGGGAGCAAACA
+
ABAAAFFFFFFFCGFC22EEAGHEEGGGHEDB5BA3EEGFHHHGHEEHGGFFFGGGEGHHFEGFGH5D5DCDGGHHHHHHGGGGGGHGFFHGGCFEGEFGHGHHHHGHHHDGFHCBBCGGFGFGHHHHHGGGGGGFFFFFGHHGHHHHHHDG====<<<<EHHHFGC::EFHHFHHHGGGGGGGGGGGFCFGEGGGGGFAFFAFFFFFFFFFFFFFFFFFFEFFBFFEFFFBDFDDFFFFFFFFFDFFFFF
@M03896:38:000000000-B4D98:1:1101:9761:6453 1:N:0:261
TACGGAGGGTGCAAGCGTTAATCGGAATTACTGGGCGTAAAGCGCACGCAGGCGGTTTGTTAAGTCAGATGTGAAATCCCCGGGCTCAACCTGGGAACTGCATCTGATACTGGCAAGCTTGAGTCTCGTAGAGGGGGGTAGAATTCCAGGTGTAGCGGTGAAATGCGTAGAGATCTGGAGGAATACCGGTGGCGAAGGCGGCCCCCTGGACGAAGCCTGACGCTCAGGTGCGAAAGCGTGGGGAGCAAAC
+
>>A?>33A@22>F5GA22E2ABFAB22BGF555BBAAAAB1FGGGCGCGGGCGEGEGGGHHHHHHH4B@FGEFDG4EGHHF@E/EEHH3GHHFHA0BCFFF1GGFGBFBGFFFE0@FFGGFH1GHHHFF.FFGFC--;;9AF//;FF9/9/9;;;;9;9;A/9BBB.99-E//BFFFB/9.999/BFD;B;?:99==.;9--9-;@>AEFA9--.9:9A9BDFFF.B///:-.;;9BDFD;?B.99.//;
@M03896:38:000000000-B4D98:1:1101:9776:6464 1:N:0:261
TACGGAGGGTGCAAGCGTTAATCGGAATTACTGGGCGTAAAGCGCACGCAGGCGGTTTGTTAAGTCAGATGTGAAATCCCCGGGCTCAACCTGGGAACTGCATCTGATACTGGCAAGCTTGAGTCTCGTAGAGGGGGGTAGAATTCCAGGTGTAGCGGTGAAATGCGTAGAGATCTGGAGGAATACCGGTGGCGAAGGCGGCCCCCTGGACGAAGACTGACGCTCAGGTGCGAAAGCGTGGGGAGCAAACA
+
ABAAACBBBAAACFFE22EEFGHBBEFGHHD55BBAAAEEGHHGGEGEEGGCFEFEGGGHHHHHHH@BFGGFGGHHHHHHGGGEEFHGGHHHGHGHGFGFGHHGHGHHHHGHHHHFGHHHFGBHHHHGFGGGGHGCCFAAAFFFFFFFFF/B;;;;:;;;AFFFFFA;DFFFFFFFFFFFFDFFFFFFFDFFADFFFFE@;CCCFF@AEFFFF-ADFFFFF?FFFFFFFF;9ADFDFDDFFFFFCAEFFF?
@M03896:38:000000000-B4D98:1:1101:12295:6486 1:N:0:261
TACAGAGGGTGCAAGCGTTAATCGGAATTACTGGGCGTAAAGCGCGCGTAGGTGGTTTGTTAAGTTGGATGTGAAATCCCCGGGCTCAACCTGGGAACTGCATTCAAAACTGACTGACTAGAGTATGGTAGAGGGTGGTGGAATTTCCTGTGTAGCGGTGAAATGCGTAGATATAGGAAGGAACACCAGTGGCGAAGGCGACCACCTGGACTAATACTGACACTGAGGTGCGAAAGCGTGGGGAGCAAACA
+
>AAAA54AA2A>CEDA?22AFGHBEAFGHH55532AAAAEE5F2E0E?EE@ED3FB??EB?GGFFGB33BEB@44FGGHHFGGEEGHHHFHHGAAFCFFGFGEGHGHHHHBDG2FFHFGG@GC@>FFGHBGFB<C/C-.CAF1<<FGHG10<<===-<<-<0;CFCACDCAGBGH0:0;;.;CACGDG.FGF:99@-.9;=-@DE.9;.99FF9BFFFB/FBFF///.;./;.@@A/;9:;AA.9;AFFF.
@M03896:38:000000000-B4D98:1:1101:12275:6486 1:N:0:261
TACAGAGGGTGCAAGCGTTAATCGGAATTACTGGGCGTAAAGCGCGCGTAGGTGGTTTGTTAAGTTGGATGTGAAATCCCCGGGCTCAACCTGGGAACTGCATTCAAAACTGACTGACTAGAGTATGGTAGAGGGTGGTGGAATTTCCTGTGTAGCGGTGAAATGCGTAGATATAGGAAGGAACACCAGTGGCGAAGGCGACCACCTGGACTAATACTGACACTGAGGTGCGAAAGCGTGGGGAGCAAACA
+
ABAAAFFBCAAACGFC22AECGHFEEFGHGBB5ABAAAEEHHHGG?FEEFEEDGGEGHGHHHHHGH4BBBBBFFGHHHHHGGGGFGHEGFHHHHFHHGHGHHHHHEHHHHFFGEGFHFGGFGC@FHFFGGHHFGE/CD?FEEHHFHHHH10<==<=<<<<CGFHEGA;DCFHHFHBC:CFGGFGFGEEAFFGEDGGAEEADAF-AEA;FFFFFFFFFFFFFFFFFFFEFFB=DADDFFFFFFFFBDFFFFF
@M03896:38:000000000-B4D98:1:1101:7474:6514 1:N:0:261
TACGGAGGGTGCAAGCGTTAATCGGAATTACTGGGCGTAAAGCGCACGCAGGCGGTTTGTTAAGTCAGATGTGAAATCCCCGGGCTCAACCTGGGAACTGCATCTGATACTGGCAAGCTTGAGTCTCGTAGAGGGGGGTAGAATTCCAGGTGTAGCGGTGAAATGCGTAGAGATCTGGAGGAATACCGGTGGCGAAGGCGGCCCCCTGGACGAAGACTGACGCTCAGGTGCGAAAGCGTGGGGAGCAAACA
+
ABAAABCCCCA>CFFF22EEFGHBBEFGHGDB5BBBAAEEGHHGG?EEEFFCGEGEGGGHHHHHGH4BFGGFGGHGGHHHGGGGGGHHHHHHHHGHGGHGHHHHHHGHHHGGHHHHGHHHFHEHHHHGFGGGHHG@DFFDEFFFFFFFFFBFF;;;;;;;EFFFFF;;ADFFFFFFFFFFFFFFFFFFF@DFADFFFFFFFFFFFFBEFFFFFFFDFFFFFFFFFFFFFFF@DFFDFFFFFFFF=DFFFF?
@M03896:38:000000000-B4D98:1:1101:7456:6518 1:N:0:261
TACGGAGGGTGCAAGCGTTAATCGGAATTACTGGGCGTAAAGCGCACGCAGGCGGTTTGTTAAGTCAGATGTGAAATCCCCGGGCTCAACCTGGGAACTGCATCTGATACAGGCAAGCTTGAGTCTCGTAGAGGGGGGTAGAATTCCAGGTGTAGCGGTGAAATGCGTAGAGATCTGGAGGAATACCGGTGGCGAAGGCGGCCCCCTGGACGAAGACTGACGCTCAGGTGCGAAAGCGTGGGGAGCAAACA
+
3AAAAA?DDAAAFFF422AAAGHF2AFGHDD55BABAAEEFGHGG0EEECEFGGGEEGGHHHHHFH@BGGGFGGHHHHHHGGGGGGHFGHHHHHGHCFGGGHHHHGHHHH2?FEFHGHHHHHHHHHHFFGGGHHG@DFFFEFFFFFFFFF/B;;;;;;.;;FFFFFD.;DFFFFFFFFFFFFFFFFFFF9BFFFFAADEBFFCFFDDFEFFFFFFAFFF;BDFFFFFFFFF@AB@.FFDFCFAEFFFFFF?
@M03896:38:000000000-B4D98:1:1101:7471:6533 1:N:0:261
TACGGAGGGTGCAAGCGTTAATCGGAATTACTGGGCGTAAAGCGCACGCAGGCGGTTTGTTAAGTCAGATGTGAAATCCCCGGGCTCAACCTGGGAACTGCATCTGATACTGGCAAGCTTGAGTCTCGTAGAGGGGGGTAGAATTCCAGGTGTAGCGGTGAAATGCGTAGAGATCTGGAGGAATACCGGTTGCCAAGGCGGCCCCCTGGACGAAGACTGACGCTCAGGTGCGAAAGCGTGGGGAGCAAACA
+
>1>11>1>DAAAB1FA0AAAFGHBAAFGHGDBFA/BAAA/A2BEE/EAEE/>EEEEGGGFG@FHHH21BFF@GFH1EFGHGGE@EEGFGGHGF0FGFFCBBGFGHFHHHH1?GH<GGGGF<01?<G?0?CFG10.--->A9/:FFFFFBB/9;:9:--;9;BFFF;:9;--;FBFF/99-AAFFBFF-9@-9A/;9-;A---@-@@9;;FF-@@B?FF//;BA-99//BFB;-9=-9;---@-;;99;FF-
@M03896:38:000000000-B4D98:1:1101:6321:6566 1:N:0:261
TACGTAGGTGGCAAGCGTTGTCCGGAATTATTGGGCGTAAAGCGCGCGCAGGCGGTTTCTTAAGTCTGATGTGAAAGCCCACGGCTCAACCGTGGAGGGTCATTGGAAACTGGGGAACTTGAGTGCAGAAGAGGAGAGTGGAATTCCACGTGTAGCGGTGAAATGCGTAGAGATGTGGAGGAACACCAGTGGCGAAGGCGACTCTCTGGTCTGTAACTGACGCTGAGGCGCGAAAGCGTGGGGAGCGAACA
+
>A>3>CFADF2BFG2422AAFGHEEEGGHFFFB3ABAAAAFABEE0EAEEEGFEEEEDHHHF4@FG4B3FGGGHFFFGHGHGG>EEGHHHH@CG@/FDCDGAHHHBDGGG??GCC/DCFGGGHGHGHHGHFFFAC?HDFFEGBGHHFGHDCE;;<;:::;99FGFCC;CDEGECFCFB0CGFGF9FE.;;FB:-;-9.;;B=DAFFBBBF9BFF/BFFB/F.DD.A..AF99-9;AFADFAAAE;9;B->-
@M03896:38:000000000-B4D98:1:1101:11311:6585 1:N:0:261
GACAGAGGATGCAAGCGTTATCCGGAATGATTGGGCGTAAAGCGTCTGTAGGTGGCTTTTCAAGTCCGCCGTCAAATCCCAGGGCTCAACCCTGGACAGGCGGTGGAAACTACCAAGCTGGAGTACGGTAGGGGCAGAGGGAATTTCCGGTGGAGCGGGGAAATGCATTGAGATCGGAAAGAACACCAACGGCGAAAGCACTCTGCTGGGCCGACACTGACACTGAGAGACGAAAGCTAGGGGAGCAAATG
+
AAAAAFFCFFFFGFGA222ECGHEEEFGHHCH52BBAAEEHHHFEEEFFGDFFGGCAGHHFEHGGHHE>B>>EEDGHHHHHGGEECFFFFHGHHGEHCC?FE>/>BGHHBBDFBGHHFGFFGF@FGGGGHDFFG@FGGEFFFGHFHHHC?CDD.:;;=-;:EEFFFCCFFFFGFGGFAEFFFFFFFFFED9@@;CCCAFFFFFFBB;;BD.A9CFFFFFFFFFB/BBBF.99@FD.:/BB....-9AFFB/
@M03896:38:000000000-B4D98:1:1101:11333:6587 1:N:0:261
GACAGAGGATGCAAGCGTTATCCGGAATGATTGGGCGTAAAGCGTCTGTAGGTGGCTTTTCAAGTCCGCCGTCAAATCCCAGGGCTCAACCCTGGACAGGCGGTGGAAACTACCAAGCTGGAGTACGGTAGGGGCAGAGGGAATTTCCGGTGGAGCGGTGAAATGCATTGAGATCGGAAAGAACACCAACGGCGAAAGCACTCTGCTGGGCCGACACTGACACTGAGAGACGAAAGCTAGGGGAGCAAATG
+
>AAAAFFBFFFFFGCC22EAGFHEEGGGHHBGBBABAAEEGHHGGEEFGGHFFGGBAFGHFEGDFHHG>B>>E?EFHHHHHGGFEFHFGHHGHGGHHFF?FE><>EGHHHHFFFHHGFFFFGHGFGDDGHAFGGCGGGGGGGHFHHHHDGCEG.;;:=.;CGHFHGCBGFFFFFGAAEGGGGGFGGGGGGGADACDF?FFFFFBBF9BB?.A::D-:BFFFFFF0BBFF?B.9@F.B0FB?EDD9.:FF00
@M03896:38:000000000-B4D98:1:1101:25259:6600 1:N:0:261
TACGGAGGGTGCAAGCGTTAATCGGAATTACTGGGCGTAAAGCGCACGCAGGCGGTTTGTTAAGTCAGATGTGAAATCCCCGGGCTCAACCTGGGAACTGCATCTGATACTGGCAAGCTTGAGTCTCGTAGAGGGGGGTAGAATTCCAGGTGTAGCGGTGAAATGCGTAGAGATCTGGAGGACTACCGGTGGCGAAGGCGGCCCCCTGGACGAAGACTGACGCTCAGGTGCGCAAGCGTGGGGAGCAAACA
+
ABBAABBBBAABBFF422EAAGHF2EFFHFBFBA2AEEEGHHHGGCGGGGG?FFGEEGGFF44@BB4BGGHGDFHGGHHHEGGGGGHHBFHHHHGGGFHFHHHHHHHHHHFHHHFCFHGFF0FGFHHHGGGGGHCCF;999BBFFFFEF//B;;;;;@9-9BBFFF;A.A./BBBFBFBFFB.//9BBAA;9.@FFF.A=@-9==AB?E.A@9@??BFB/;A..A?9/;BB>-9@@EFDDAF=E@D?BF.9
@M03896:38:000000000-B4D98:1:1101:11322:6604 1:N:0:261
GACAGAGGATGCAAGCGTTATCCGGAATGATTGGGCGTAAAGCGTCTGTAGGTGGCTTTTCAAGTCCGCCGTCAAATCCCAGGGCTCAACCCTGGACAGGCGGTGGAAACTACCAAGCTGGAGTACGGTAGGGGCAGAGGGAATTTCCGGTGGAGCGGTGAAATGCATTGAGATCGGAAAGAACACCAACGGCGAAAGCACTCTGCTGGGCCGACACTGACACTGAGAGCCGAAAACTAGGGGAGCAAAAG
+
>AAAACCAFFFFFGCF?2AEGGHEEEFGHGBF5BABAAEEHGHGEBAFDDGEAFFACFHHFFFEDGGG>B>>EEC@GHHHHGGFEFFHHHHGHGHFHFC?FE><BFFHHHG3FFFHGFGF@CFF2GDDGF<FFDCCGGHFDGHFGFHHCCCCD<;;::.:.CG::C;;F;CFFBFCDGGF?FFFGGFG?EA?B->BA?FFFBFF9B;::D.A-9@BAFFBFFFF/B/;B.:--:;-;/://...-:.;B./
@M03896:38:000000000-B4D98:1:1101:14468:6615 1:N:0:261
TACAGAGGGTGCGAGCGTTAATCGGATTTACTGGGCGTAAAGCGTGCGTAGGCGGCTTTTTAAGTCGGATGTGAAATCCCTGAGCTTAACTTAGGAATTGCATTCGATACTGGGACGCTAGAGTATGGGAGAGGATGTTAGAATTCCAGGTGTAGCGGTGAAATGCGTAGAGATCTGGAGGAATACCGATGGCGAAGGCAGCCATCTGGCCTAATACTGACGCTGCGGTACGAAAGCATGGGGAGCAAAC
+
1>A1A@CA1>A>EA1A0AA0AGHAE0E?GF2B2BAAAA///FEEE/EEF//EF>>/EEGFFHBFFG///>>F12GBGGHGHGFFHHGFFDGGD11BBFFFGGHHHF>2FCD?GA00/<A???<F1?10FB....><1<>F>D0GDGHB0</CG0<=--;:.CHHHB.;C?.09B0BBFB?.9/CFF09:9A.9;@-@-;ABF-?/B;B:/-99/;BBF//B?-A-9--9-:-;--99/9/----9;-9/-
@M03896:38:000000000-B4D98:1:1101:12578:6631 1:N:0:261
TACGGAGGGTGCAAGCGTTAATCGGAATTACTGGGCGTAAAGCGCACGCAGGCGGTTTGTTAAGTCAGATGTGAAATCCCCGGGCTCAACCTGGGAACTGCATCTGATACTGGCAAGCTTGAGTCTCGTAGAGGGGGGTAGAATTCCAGGTGTAGCGGTGAAATGCGTAGAGATCTGGAGGAATACCGGTGGCGAAGGCGGCCCCCTGGACGAAGACTGACGCTCAGGTGCGAAAGCGTGGGGAGCAAACA
+
3AA3>ABDDAAAGCGA22AEAFHFEEGGHHD55BAAAAABGHHGG?EAEGG?EEEFEEEGGHFHHH@B3FFFGGHFHHHHGFG?EEHGHHHHGF/BFFGGHHHGFGEGGHGFBGB2CGFGFGEHHGHFFGGGGHGCCFDA:BFFFFFFF//B;;;;;;;;.BFFEF99:BFFFFFFFFFFFFFFFFFDA=DBA=AFFDE>CFFFFF9.AFF-@DBDFFFEFFFAFFB/BFFAD;DAFFF.-=;9B?./BF.
@M03896:38:000000000-B4D98:1:1101:14450:6632 1:N:0:261
TACAGAGGGTGCGAGCGTTAATCGGATTTACTGGGCGTAAAGCGTGCGTAGGCGGCTTTTTAAGTCGGATGTGAAATCCCTGAGCTTAACTTAGGAATTGCATTCGATACTGGGAAGCTAGAGTATGGGAGAGGATGGTAGAATTCCAGGTGTAGCGGTGAAATGCGTAGAGATCTGGAGGAATACCGATGGCGAAGGCAGCCATCTGGCCTAATACTGACGCTGAGGTACGAAAGCATGGGGAGCAAACA
+
AAABBFF3A2AAAEG222AACGHB2AEFHED55A2BAAAEDHHDGEGCEEGFGEG/E@GHHEHHHHA>/EEGFHBGGFHGHHHHHEHBGHHGGFFF?B?GGFHHHHFHGGG2FGE2EFF@FF1?@FDCHFGFGDF0FCGHFHBGHHHHBG/FD<==<<<CFHFHHG:;.CEFBGHHHEFF.;/9CF;.;?A?9@9@=DEF.AE?FF/;9B?FFFBBFFB9FDDDDFFE/FB:AA?9BBFBF?D?@DFFFFA
@M03896:38:000000000-B4D98:1:1101:14468:6634 1:N:0:261
TACAGAGGGTGCGAGCGTTAATCGGATTTACTGGGCGTAAAGCGTGCGTAGGCGGCTTTTTAAGTCGGATGTGAAATCCCTGAGCTTAACTTAGGAATTGCATTCGATACTGGGAAGCTAGAGTATGGGAGAGGATGGTAGAATTCCAGGTGTAGCGGTGAAATGCGTAGAGATCTGGAGGAATACCGATGGCGAAGGCAGCCATCTGGCCTAATACTGACGCTGAGGTACGAAAGCATGGGGAGCAAACA
+
BBBBBFFBA?>>FFGA22AEFFHFEFGGHHDBBBAAAAEFHHHEFEGGGEGCHEE//>FHHHHHHHA>EEEGHFFHHFHHHHGGHFHGGFGFHEHGDHHHHGHHHGFHHGF22FGFDCFFFC<?FHDGHGGGFEFHGGHHGHHHFHHEFF/C<<==<<<<CFHGBG::CFGFEGGFGBFFDDFGGGCDDDFGCCGFAAAF?DEAFFFB/:FFFBFFFFFBFA?DFDFEFFB?AEA?BFFBFEB?=DEBFFF
@M03896:38:000000000-B4D98:1:1101:12557:6636 1:N:0:261
TACGGAGGGTGCAAGCGTTAATCGGAATTACTGGGCGTAAAGCGCACGCAGGCGGTTTGTTAAGTCAGATGTGAAATCCCCGGGCTCAACCTGGGAACTGCATCTGATACTGGCAAGCTTGAGTCTCGTAGAGGGGGGTAGAATTCCAGGTGTAGCGGTGAAATGCGTAGAGATCTGGAGGAATACCGGTGGCGAAGGCGGCCCCCTGGACGAAGACTGACGCTCAGGTGCGAAAGCGTGGGGAGCAAACA
+
AAA?AABBCAAACFFE22EECGHBBEFGHHBB5BABAAEEHHHGG0EAEGFFFEFEEGGHHHHHHH@BFGGGGGFHHHHHGGGFEGHHHHHHCGGHHGFFGFHGHHHGHHGGHHHEFGGG?GFHHHGGFFGGGHGGGA9;;FFFFFFFFF0B;;;;9-:;EFFFFF;;AB?FBFFFFFFFDFFFFFFF@@BF:@BDFFE;AFFFFF;AAFAFA-A.;FB0BADAADFBFB::A@CAEADDFF=?9:AFFF.
@M03896:38:000000000-B4D98:1:1101:15981:6697 1:N:0:261
TACGGAGGGTGCAAGCGTTAATCGGAATTACTGGGCGTAAAGCGCACGCAGGCGGTTTGTTAAGTCAGATGTGAAATCCCCGGGCTCAACCTGGGAACTGCATCTGATACTGGCAAGCTTGAGTCTCGTAGAGGGGGGTAGAATTCCAGGTGTAGCGGTGAAATGCGTAGAGATCTGGAGGAATACCGGTGGCGAAGGCGGCCCCCTGGACGAAGACTGACGCTCAGGTGCGAAAGCGTGGGGAGCAAACA
+
>AA3>AABBA2>FGFA22AAAFHF2EFFHHBBB32BAAEEGGGGG0EAEEECGEEEEE?GGHHHHHEB3FGGGHHEHHHHGGGGEFHHHHHHCFE0BFGBGHHHHHEHHHF?G/FHEFFG0C1FGGF??AC.<F.--9@D.9/9FFFFBFBBB9/;9-.;./BFFB;;.;AFBFF//99F.9BBFFFFF-BA:9@BCBEFAFFAFB-9AF.99;AAFFB/B.:;DFFFFFFA?-9AFDADFA-.-;9/BA.
@M03896:38:000000000-B4D98:1:1101:15984:6714 1:N:0:261
TACGGAGGGTGCAAGCGTTAATCGGAATTACTGGGCGTAAAGCGCACGCAGGCGGTTTGTTAAGTCAGATGTGAAATCCCCGGGCTCAACCTGGGAACTGCATCTGATACTGGCAAGCTTGAGTCTCGTAGAGGGGGGTAGAATTCCAGGTGTAGCGGTGAAATGCGTAGAGATCTGGAGGAATACCGGTGGCGAAGGCGGCCCCCTGGACGAAGACTGACGCTCAGGTGCGAAAGCGTGGGGAGCAAACA
+
ABAABCBCCAAAFFGF2AEEFGHFAFFGHGDD5BBBAAEFHHHGG?EEGGG?FEGGGGGHGHHHHH@BDGGFGGHHHHHHGEGFEGHGHHHHFHGGHGHGHHHHHHHHGHGFHFHGGGHHFGFHHHGGFGGGHHGGGFFFFFFFFFFFFF0B;;;;@;;@EFFFFFAADFFFFFFFFFFFFFFFFFFFFDFFFFFFFFE;BFFFFFAEEFFFF-DDFFFFFFFFFFFFFEB@DFFFFFFFFFFFFDEFFFA
@M03896:38:000000000-B4D98:1:1101:8410:6758 1:N:0:261
TACGGAGGGTGCAAGCGTTAATCGGAATTACTGGGCGTAAAGCGCACGCAGGCGGTTTGTTAAGTCAGATGTGAAATCCCCGGGCTCAACCTGGGAACTGCATCTGATACTGGCAAGCTTGAGTCTCGTAGAGGGGGGTAGAATTCCAGGTGTAGCGGTGAAATGCGTAGAGATCTGGAGGAATACCGGTGGCGAAGGCGGCCCCCTGGACGAAGACTGACGCTCAGGTGCGAAAGCGTGGGGAGCAAACA
+
BCBBBBBCCAAACGCA22EAFGHBAEEFHHDBBBBBAAEFHHGGE?EEEGFCGEGEGGGHHHHHHH4B3FFFGFHFGHHHGEGEEGHGGHHHHHFHHGHFHHHHHHHHHHGGHHHBFGGGFGFHHHHBFGGGHHF@DFFFFFFFFFFFFFBFB;;;;;;;AFFFFFAADFFFEFFFFFFFFFFFFFFFFDFFFDFAFBA@DFFFFF=:AFFCCDDAFFF:FFFFFFFFFFFC.BFFFFFFFFFFFAEFFF.
@M03896:38:000000000-B4D98:1:1101:8409:6776 1:N:0:261
TACGGAGGGTGCAAGCGTTAATCGGAATTACTGGGCGTAAAGCGCACGCAGGCGGTTTGTTAAGTCAGATGTGAAATCCCCGGGCTCAACCTGGGAACTGCATCTGATACTGGCAAGCTTGAGTCTCGTAGAGGGGGGTAGAATTCCAGGTGTAGCGGTGAAATGCGTAGAGATCTGGAGGAATACCGGTGGCGAAGGCGGCCCCCTGGACGAAGACTGACGCTCAGGTGCGAAAGCGTGGGGAGCAAACA
+
AAA?AAADBAAAGBGA22AAFGHAB2FGHFD55BBBAAA1FGFEE?EEEGFCGEEEEEGHHGHHDG4BB4B4BBG?FHHHG/ECEGGFGFHHH?AGGGFGHHGGGDFGHHF22FGCGFCGCGFGHHHCFGFGB0A-<BFFFFFFFFFFF/9;;;;;-;;9AFFFB9;;;@EBEFFFBBF?FDBFFFFF@@A99;;--9;;99;BFD99.BA-=-ADBFF;BDA.;9B9F/;9;=BAF?;9@;;.-;A//A.
@M03896:38:000000000-B4D98:1:1101:16533:6789 1:N:0:261
TACGGAGGGTGCAAGCGTTAATCGGAATTACTGGGCGTAAAGCGCACGCAGGCGGTTTGTTAAGTCAGATGTGAAATCCCCGGGCTCAACCTGGGAACTGCATCTGATACTGGCAAGCTTGAGTCTCGTAGAGGGGGGTAGAATTCCAGGTGTAGCGGTGAAATGCGTAGAGATCTGGAGGAATACCGGTGGCGAAGGCGGCCCCCTGGACGAAGACTGACGCTCAGGTGCGAAAGCGTGGGGAGCAAACA
+
ABAAAABCBAAAEGFA22EAFGHFBEFGHHDB5BBAAAEEHHHGGAEEGGC?FEGCEGGHHHHHHH@BBGGGHGFHHHHHGGGGEGHFFGHHFFGFGEGFGHHHHHGHHHGDGHHHFGGHCGFHHHHFFGGGHHGGGFFDEFFFFFFFBF0BB;;;;;;@EFFFFF;;DFFFFFFFFFFFFFFFFFFFFDFFFCFFFFE@FFFFFFFA?FFCFFFFFFFFFFFFFFFFFFF=A=BDFFFFFFFFFAAFFFE
@M03896:38:000000000-B4D98:1:1101:22112:6807 1:N:0:261
TACGTAGGGTGCAAGCGTTAATCGGAATTACTGGGCGTAAAGCGTGCGCAGGCGGTTTTGTAAGACAGAGGTGAAATCCCCGGGCTCAACCTGGGAACTGCCTTTGTGACTGCAAGGCTGGAGTGCGGCAGAGGGGGATGGAATTCCGCGTGTAGCAGTGAAATGCGTAGATATGCGGAGGAACACCGATGGCGAAGGCAATCCCCTGGGCCTGCACTGACGCTCATGCACGAAAGCGTGGGGAGCAAACA
+
CCCAAFFBCFAAGFCE?2EAAGHFEEGGHH5B53BAAAEEGHHGGEGCGEC?EFGEGGGGHHHHFF3B?FFBGGHHHHHHGGGGFGHGGHHHGHFGHGHGHHHHHGHGHH?GHH>GCGHGEFGHHHFCCGGGHGGGDGGGFGHHHHHGGC@BC;;;;:;;BFGGGFACDCGGFFFGDFFFFDFFFFFCCFFFBDFFFFFFFFFFFFB.AA?EFEFFFFFBBDADFFFFFFBA:DFFFDFFFAAA@AEFFFA
@M03896:38:000000000-B4D98:1:1101:22096:6819 1:N:0:261
TACGTAGGGTGCAAGCGTTAATCGGAATTACTGGGCGTAAAGCGTGCGCAGGCGGTTTTGTAAGACAGAGGTGAAATCCCCGGGCTCAACCTGGGAACTGCCTTTGTGACTGCAAGGCTGGAGTGCGGCAGAGGGGGATGGAATTCCGCGTGTAGCAGTGAAATGCGTAGATATGCGGAGGAACACCGATGGCGAAGGCAATCCCCTGGGCCTGCACTGACGCTCATGCACGAAAGCGTGGGGAGCAAACA
+
AAAAAFFABFAAFGGA22EEFGHFEEGGHG555BAAAAEEDGGEFEEEFGGGGGGCGGGGGHHGHHCBFB?BFFGHFHHHGGGGEEHHHHHHFGGGGGHFGHGHHFHFHHGBGG2<<FGF?GAFHHGGGGGGHGGGGGGGEFHHHHHCDCCBC;;;C=;;FFFGFC;=CDGGGGFG.BCBFFFFFFF=DFFF:;BDBFEFFFFFFF9:;:.;E:AFFFFFFFDDFDFFFFB.;DFAFD.DAFFF=A.FFF?
@M03896:38:000000000-B4D98:1:1101:25740:6822 1:N:0:261
TACGGAGGGTGCAAGCGTTAATCGGAATTACTGGGCGTAAAGCGCACGCAGGCGGTTTGTTAAGTCAGATGTGAAATCCCCGGGCTCAACCTGGGAACTGCATCTGATACTGGCAAGCTTGAGTCTCGTAGAGGGGGGTAGAATTCCAGGTGTAGCGGTGAAATGCGTAGAGATCTGGAGGAATACCGGTGGCGAAGGCGGCCCCCTGGACGAAGACTGACGCTCAGGTGCGAAAGCGTGGGGAGCAAACA
+
BBBBBBCBBAAAFGF4A2EEFGHFEEGGHE5B5BBAAAEEGHHGG0EEGEECGGG@FGGHHFHHGH4BGGHFGHFFHHHHGGGGGGHGHHHHHHGHHGHHHHHHHHHGFHGHHHHFFHHGFFGGHHHHFGGGHGGGCFFAEFFFFFFFFF0BB;;;;::;EFFFBFA;DFFFFFFFFFFFFFFFFFFFF:@DACFFFFE>FFCFFFBEEFFFFAFFFFFFFFFDFFFFFFB@ADFDFA9DADAEFDFFFFF
@M03896:38:000000000-B4D98:1:1101:22581:6825 1:N:0:261
TACGGAGGGTGCAAGCGTTAATCGGAATTACTGGGCGTAAAGCGCACGCAGGCGGTTTGTTAAGTCAGATGTGAAATCCCCGGGCTCAACCTGGGAACTGCATCTGATACTGGCCAGCTTGAGTCTCGTAGAGGGGGGTAGAATTCCAGGTGTAGCGGTGAAATGCGTAGAGATCTGGAGGAATACCGGTGGCGAAGGCGGCCCCCTGGACGAAGACTGACGCTCAGGTGCGAAAGCGTGGGGAGCAAACA
+
AAAAAABBBA?AGF4EA2AAAGHAEEFFHG555BAAAAEABFHGGECEGGG?FGGGEGGHGHFHHHDGGFH4FGFGHHHHGGGGEEHGGFHHFFEFGGHFHFHHGHHHHHHEHH0@<FHHGG1FGHGHFDE.>FCCCC99;;/FFFFB9//BB;9:9;;BEFFFFB;ADAEF/BBFFFBFFFFFFFFDBCD?FC;=BBFAAFFFFF>AFFF--9:ABFF//9ADA.9B/B9@DDBDF.;D--9.@DEBB..
@M03896:38:000000000-B4D98:1:1101:22113:6827 1:N:0:261
TACGTAGGGTGCAAGCGTTAATCGGAATTACTGGGCGTAAAGCGTGCGCAGGCGGTTTTGTAAGACAGAGGTGAAATCCCCGGGCTCAACCTGGGAACTGCCTTTGTGACTGCAAGGCTGGAGTGCGGCAGAGGGGGATGGAATTCCGCGTGTAGCAGTGAAATGCGTAGATATGCGGAGGAACACCGATGGCGAAGGCAATCCCCTGGGCCTGCCCTGACGCTCATGCACGAAAGCGTGGGGAGCAAAC
+
ABAAAFFBBFAABEFC22EEFGHBEAFFHFBBBABBAAEFGHHGEEFCGGGGGFGCCGGFGGHHFDB2FFFB?B3FEFHHG@EEEEHHHHHF?GEFHFH2FGFGHDH=DHFFHH@GCFG=?0CGFHGGGC@CGGDC@@DEFFHFHFHCACGA;90;09;9;9FFFC;;ADEBB;CFD>>-9DFFBFD;-9..9--@9AAFFFFFFE/.:..;A.A.;0.BFA9D:.0:9BB;;;D.9.;D;BFECAEFFF
@M03896:38:000000000-B4D98:1:1101:25758:6831 1:N:0:261
TACGGAGGGTGCAAGCGTTAATCGGAATTACTGGGCGTAAAGCGCACGCAGGCGGTTTGTTAAGTCAGATGTGAAATCCCCGGGCTCAACCTGGGAACTGCATCTGATACTGGCAAGCTTGAGTCTCGTAGAGGGGGGTAGAATTCCAGGTGTAGCGGTGAAATGCGTAGAGATCTGGAGGAATACCGGTGGCGAAGGCGGCCCCCTGGACGAAGACTGACGCTCAGGTGCGAAAGCGTGGGGAGCAAACA
+
>AAAAAABBA2AC5FA22E2AFHFEFFGHFDFB3ABAAAEEHHGGCGGGGECGGGCEGEGGGHHDHHHFHHGHHH4FGHHGGGEEEHHFFHHHHEGFGHGHHHHHHEHHHFDGFHFFHHHGGHHHHHHFGGEGHFCC?BFEBFFFFFFFFBF;;;;9@9@?;FFFFAAFBFFEFFFFF/AADFFFFFD?>;DFBBB-DE;@-B@BB@..B?-99DD/BFFFFAA?.BBFFF9D?=./9.:;@@.@D.BBF.
@M03896:38:000000000-B4D98:1:1101:25736:6840 1:N:0:261
TACGGAGGGTGCAAGCGTTAATCGGAATTACTGGGCGTAAAGCGCACGCAGGCGGTTTGTTAAGTCAGATGTGAAATCCCCGGGCTCAACCTGGGAACTGCATCTGATACTGGCAAGCTTGAGTCTCGTAGAGGGGGGTAGAATTCCAGGTGTAGCGGTGAAATGCGTAGAGATCTGGAGGAATACCGGTGGCGAAGGCGGCCCCCTGGACGAAGACTGACGCTCAGGTGCGAAAGCGTGGGGAGCAAACA
+
AAAAAABBBAAACGFA22AAEGHFEEGGHGD55A2AAAEEHHGGG0EEFCE0EEE@FEGHGHHHGH@BDFFBFEFBHHHHGGGGEEGFGHHHGHEGFFFFGHGHHHGHHHFDGHHFGHHGGHHHHHGGFEGGHHGCGF99:BFFFFFFFFFFF;:;:;:;:BFFFFAADFFFFBFFFFFFFDFFFFFFD@A?A@DFFFFAAFFFFF@AA;FFAFF?FFFFFFDDFFFBFFB9DCFFFDFDFFAA@:AFFF?
@M03896:38:000000000-B4D98:1:1101:22564:6841 1:N:0:261
TACGGAGGGTGCAAGCGTTAATCGGAATTACTGGGCGTAAAGCGCACGCAGGCGGTTTGTTAAGTCAGATGTGAAATCCCCGGGCTCAACCTGGGAACTGCATCTGATACTGGCAAGCTTGAGTCTCGTAGAGGGGGGTAGAATTCCAGGTGTAGCGGTGAAATGCGTAGAGATCTGGAGGAATACCGGTGGCGAAGGCGGCCCCCTGGACGAAGACTGACGCTCAGGTGCGAAAGCGTGGGGAGCAAACA
+
3>AAAABBBAAA4FFF22EEAGHFBEGGHG555BAAAAEEGHHFG?EEFCEEGGGGGGGHHHHHFH4BFFFBFGGHHHHHGGGGEFHGHGHGFHGGCEGFHHFGHHHHHHF?GH2CFGHHGFCGHHHHFGGGHGG?CCCDEFFFFFFFFF/B:;;;;;9;?BFFBF;;DFFFFFFFFFFFFFFFFFFDD@AFFBAFCDE@AFFCFFFEEFFA@DADFFFBFDFADFFFFFFBADFFFFFFFFC?-9?FFFF
@M03896:38:000000000-B4D98:1:1101:5504:6841 1:N:0:261
TACGGAGGGTGCAAGCGTTAATCGGAATTACTGGGCGTAAAGCGCACGCAGGCGGTTTGTTAAGTCAGATGTGAAATCCCCGGGCTCAACCTGGGAACTGCATCTGATACTGGCAAGCTTGAGTCTCGTAGAGGGGGGTAGAATTCCAGGTGTAGCGGTGAAATGCGTAGAGATCTGGAGGAATACCGGTGGCGAAGGCGGCCCCCTGGACGAAGACTGACGCTCAGGTGCGAAAGCGTGGGGAGCAAACA
+
AAAAAABBCA>AEFGA22A2FGHFEEGGHHDF5E2AAAEEHHHGG?EEEGGGGFGEGGGHHHDFGH4BFGB@BG4GHHHHGGGGEGHGGHHHHFFFGFHGFEFGHFHHHHFDFGFCAFGGFCGGHHGGGDGFHGGGGFBAAFFFFFBBBF/B:/;;-;;@;F/FFF:;A=.;/BFFF/;:.;/FBFFF;@-.;;@=:.9;-=D;>B>A.BF;--..:BFBFD:DDDF/FF;;A@-.B.9A-CF?-;.BFF.
@M03896:38:000000000-B4D98:1:1101:22582:6849 1:N:0:261
TACGGAGGGTGCAAGCGTTAATCGGAATTACTGGGCGTAAAGCGCACGCAGGCGGTTTGTTAAGTCAGATGTGAAATCCCCGGGCTCAACCTGGGAACTGCATCTGATACTGGCAAGCTTGAGTCTCGTAGAGGGGGGTAGAATTCCAGGTGTAGCGGTGAAATGCGTAGAGATCTGGAGGAATACCGGTGGCGAAGGCGGCCCCCTGGACGAAGACTGACGCTCAGGTGCGAAAGCGTGGGGAGCAAACA
+
ACBAABCCCAAABFBC22EEFGHFEEGGHF555BBBAAEEGHHGG?EEGGGCGGGCGGFHGHHHHH4B3FGFGG@GHHHHGFGFEGHFGFHHFHGGGGGFGHHHHHHHHHGGHHHFGGGGFGFHHHHHFGGGHGGGGCFFFFFFFFFFBB0BB;0;;;;@EFFFFFAADFFFFFFFFFF?FDFFFFFDBCFFADFFFFFD;BFFFF@:AFFFDDFDFFFFFFFDF?BFFFF@DFF?FFFFFAAEDDFFFF.
@M03896:38:000000000-B4D98:1:1101:5490:6853 1:N:0:261
TACGGAGGGTGCAAGCGTTAATCGGAATTACTGGGCGTAAAGCGCACGCAGGCGGTTTGTTAAGTCAGATGTGAAATCCCCGGGCTCAACCTGGGAACTGCATCTGATACTGGCAAGCTTGAGTCTCGTAGAGGGGGGTAGAATTCCAGGTGTAGCGGTGAAATGCGTAGAGATCTGGAGGAATACCGGTGGCGAAGGCGGCCCCCTGGACGAAGACTGACGCTCAGGTGCGAAAGCGTGGGGAGCAAACA
+
AAA?AABBBCBAFGGC?2EEAGHFEEGGHHBB53BAAAEFHHHGG0EEFGEEGEGCFGGHHHHHGH4BFGGFGGHGHHHHGGGGEFHGHHHHHGGHHGHHHHHHHHHHHHFFHHHGGHHHGHFGHHHHFGGGGGGGCFFFFFFFFFFFFFBFB;:;:;;;AFFFFF;;ACEFFFFFFFFFFFFFFFFFFAFFFDFFFFFF;;DFFFFFEFFFF-.AFFFFFFDFFFFFFFF-ADFFFF.:BFAE@AEFFF?
@M03896:38:000000000-B4D98:1:1101:8975:6863 1:N:0:261
GACAGAGGATGCAAGCGTTATCCGGAATGATTGGGCGTAAAGCGTCTGTAGGTGGCTTTTCAAGTCCGCCGTCAAATCCCAGGGCTCAACCCTGGACAGGCGGTGGAAACTACCCAGCTGGAGTACGGTAGGGGCAGAGGGAATTTCCGGTGGAGCGGTGAAATGCATTGAGATCGGAAAGAACACCACCGGCGAAAGCACTCTGCTGGGACGCCACTGACACTTAGAGACGAACACTACGGGAGCAAATG
+
BAABBFFBFFBCGBGA22AEEGGEEEGFGFGG5B2BAAAACGGEFAAAF5DFFGFFFHHHFBDFFHGE>?>>EDDGHHHHHHG1??GBFFHGHGEFGFF?FE>/>?/B2BFHFH0@?GFGFCGF2@D?F//FFDC?DAF.<AF/CGHH<<-<A<:;--.;:CG::CFFF0C0;09;9DEGG/AC/F9A.;9:>B=-;.:FFFFF//9::..;;-:9:///:/;F///:BFF.;;--;/;/9.-.:9:F///
@M03896:38:000000000-B4D98:1:1101:8994:6865 1:N:0:261
GACAGAGGATGCAAGCGTTATCCGGAATGATTGGGCGTAAAGCGTCTGTAGGTGGCTTTTCAAGTCCGCCGTCAAATCCCAGGGCTCAACCCTGGACAGGCGGTGGAAACTACCAAGCTGGAGTACGGTAGGGGCAGAGGGAATTTCCGGTGGAGCGGTGAAATGCATTGAGATCGGAAAGAACACCAACGGCGAAAGCACTCTGCTGGGCCGACACTGACACTGAGAGACGAAAGCTAGGGGAGCAAATG
+
AAAAAFFBFFBCFFFF22E2GFHBEEGGHHFF5BBBAAEEGHGEEBEFFGGGFGGBAFGHEGGGGHGE>B0>EAFGHHHHHEGEEGGFGFHGHG/GHFF?FE<<<CGHHHF3FCCGGFFF=FHH2DEFHHDEGG@CGGHGFGHHHHHH.?@EF.;;;;;;CGHGHC;;FFFFGFGEFDGGGGFGFGGG.AC?@:CFFAFBFFFFBB9;BA;;;-:-@FB0BFFF;;BFFFB.;@D.FBFBFE?AD:EFFFB
@M03896:38:000000000-B4D98:1:1101:25463:6887 1:N:0:261
TACGTAGGTGGCAAGCGTTGTCCGGAATTATTGGGCGTAAAGCGCGCGCAGGCGGTTTCTTAAGTCTGATGTGAAAGCCCACGGCTCAACCGTGGAGGGTCATTGGAAACTGGGGAACTTGAGTGCAGAAGAGGAGAGTGGAATTCCACGTGTAGCGGTGGAATGCGTAGAGATGTGGAGGAACACCAGTGGCGAAGGCGACTCTCTGGTCTGTAACTGACGCTGAGGCGCGAAAGCGTGGGGAGCGAACA
+
ABBBAFFAFF?BCGCE22E2AFHEEGGGHG5F5BFBAAEEGHHFGCGGGGG?FEFEGGHHHHHGGH@BFFFFGGFGHHHHHGGEFGGFFGHGGGGDEGCDGHHGHGHFHHFF?FAFEFGHGGCFFG1FFGHHHGFDHGFFCGHHHHHGG.CCC:<<=::ADEGGGFA;CFGGGFFCFFFFGGGGGGFEFFFFA=DFFFFFFFADFFFFFFBBFBFFFFFFFFFFFFFFFFFFFFFDFFDFAAAE@D-=DC-
@M03896:38:000000000-B4D98:1:1101:25434:6891 1:N:0:261
TACGTAGGTGGCAAGCGTTGTCCGGAATTATTGGGCGTAAAGCGCGCGCAGGCGGTTTCTTAAGTCTGATGTGAAAGCCCACGGCTCAACCGTGGAGGGTCATTGGAAACTGGGGAACTTGAGTGCAGAAGAGGAGAGTGGAATTCCACGTGTAGCGGTGGAATGCGTAGAGATGTGGAGGAACACCAGTGGCGAAGGCGACTCTCTGGTCTGTAACTGACGCTGAGGCGCGAAAGCGTGGGGAGCGAACA
+
>AA3>BBA@D2BAEFE22A2ABGBAEEFHF555BBBAAAEGFGEE0EEEE00E>>@EEGHHHHHGH@BFFDBFBGHDGHHHGGE>>EFGGH/?FBD/?<??<GFBFFFHHFFF/<??FC>=GCFFGFGGGGFHGG.CDCBCGHHHGHEG?.:;=;<;:;;.:BFGC;;99EFFB0;0BBE.CBFFGFAAFFF;>@B-9A;BB;DFB;9;F//;/9/B;BFFFFFA....99;;@-9B9;A>?BE;9-;>B-
@M03896:38:000000000-B4D98:1:1101:10630:6897 1:N:0:261
GACGGGGGGGGCAAGTGTTCTTCGGAATGACTGGGCGTAAAGGGCACGTAGGCGGTGAATCGGGTTGAAAGTGAAAGTCGCCAAAAAGTGGCGGAATGCTCTCGAAACCAATTCACTTGAGTGAGACAGAGGAGAGTGGAATTTCGTGTGTAGGGGTGAAATCCGTAGATCTACGAAGGAACGCCAAAAGCGAAGGCAGCTCTCTGGGTCCCTACCGACGCTGGGGTGCGAAAGCATGGGGAGCGAACAGG
+
ABAAADDBCC;;9B?000BFBFFAADFFFFBBB;:;;;@DDFFFE?DDAFFFFBF9@EFFFFDBFF-BFFFFFFFFFFFFFFFFFFFFFFFFFFB-EFFFFFFFFFFFFFEFFEFBBFFFFFFFFFFFFFFFFFEFFFFFFFFFFFFFF?FFF0;AA@AFFFFFFEFDFFFFFFAAADDFFFDFFFFFEFFFFFFFEFAFFFBFBFFBFF?;FBFFDFD:@FFF.@ACDFFFFFFFFFFFFFFD@DFCAFA
@M03896:38:000000000-B4D98:1:1101:8252:6904 1:N:0:261
TACGGAGGGTGCAAGCGTTAATCGGAATTACTGGGCGTAAAGCGCACGCAGGCGGTTTGTTAAGTCAGATGTGAAATCCCCGGGCTCAACCTGGGAACTGCATCTGATACTGGCAAGCTTGAGTCTCGTAGAGGGGGGTAGAATTCCAGGTGTAGCGGTGAAATGCGTAGAGATCTGGAAGAATACCGGTGGCGAAGGCGGCCCCCTGGACGAAGACTGACGCTCAGGTGCGAAAGCGTGGGGAGCAAACA
+
BCBBBCCBCCAAFFGC22EEFGHBEFGGHGD55BBAAAEFHHGGG0EEFFE?FFFGGGGHHHHHHH4B3FGFGGHHGHHHGGGGEGHHHHHHHHGHHGHGHHHHHHHHHHHHHHHFGHHHGFHHHHHFFGGGGGG-@CD;;;FFFFFFFFBFF;;;;;;@EFFFFFA;DFFFFFFFFFFFFFFFFFFFFDFFFBFFFFECAFFFFF@AEFFFCDFFFFFFFFFDFFFFFFB@DFFAFFFFFFFF=AEFFF?
@M03896:38:000000000-B4D98:1:1101:8234:6909 1:N:0:261
TACGGAGGGTGCAAGCGTTAATCGGAATTACTGGGCGTAAAGCGCACGCAGGCGGTTTGTTAAGTCAGATGTGAAATCCCCGGGCTCAACCTGGGAACTGCATCTGATACTGGCAAGCTTGAGTCTCGTAGAGGGGGGTAGAATTCCAGGTGTAGCGGTGAAATGCGTAGAGATCTGGAAGAATACCGGTGGCGAAGGCGGCCCCCTGGACGAAGACTGACGCTCAGGTGCGAAAGCGTGGGGAGCAAACA
+
AAA?ABB@DAA2CD4EA2E2AGHFEEFGHDED53ABAAEEGHHFG0E0E0AEFGGGGGGGGHGHHHB3FGFBFGB?FHHHGGGGFGHCFFHHHHGHFGHHHHFFGHHHHHF>?GGCFECGGFFHHGHHADGGHHDC?DD;;BFFFFFFFF/F9;;;;;;-ABFFFFDDAFEFFFFBFFFFFFFFFFFFF9@DFACFC.A@C->BFF-AEFF-@ADABFFBFDDF?AFFFEF@9=@./;AA-BA.-AEBF..
@M03896:38:000000000-B4D98:1:1101:11799:6928 1:N:0:261
TACAGAGGGTGCGAGCGTTAATCGGATTTACTGGGCGTAAAGCGTGCGTAGGCGGCTTATTAAGTCGGATGTGAAATCCCCGAGCTTAACTTGGGAATTGCATTCGATACTGGTGAGCTAGAGTATGGGAGAGGATGGTAGAATTCCAGGTGTAGCGGTGAAATGCGTAGAGATCTGGAGGAATACCGATGGCGAAGGCAGCCATCTGGCCTAATACTGACGCTGAGGTACGAAAGCATGGGGAGCAAACA
+
>AAAAFFBCAAAECEA22EEEGHFEEGGHA555BAAAAA?AFGDEEFEFAEEGCGC?EGHHDBFBB>>>>>BBBBBFGGGGEEEFDBFBFBDGGG/2F?BGB>FFGD2/>D2F>F2?C?1DBC=?F1BCFECEDGGBF<<>DFGHHHEHF0C<<==<;.::00;:CD;.:AFBBCBBBBFBA/09;099-9.FA;-@?A.:;;.;:0000A09B:0:0BB0::...AA:09A.A../009....-:./0..
@M03896:38:000000000-B4D98:1:1101:20814:6947 1:N:0:261
TACGGAGGGTGCAAGCGTTAATCGGAATTACTGGGCGTAAAGCGCACGCAGGCGGTTTGTTAAGTCAGATGTGAAATCCCCGGGCTCAACCTGGGAACTGCATCTGATACTGGCAAGCTTGAGTCTCGTAGAGGGGGGTAGAATTCCAGGTGTAGCGGTGAAATGCGTAGAGATCTGGAGGAATACCGGTGGCGAAGGCGGCCCCCTGGACGAAGACTGACGCTCAGGTGCGAAAGCGTGGGGAGCAAACA
+
AAAAABCCCAAAGFFF22EEFGHFEEFGHFA553BBAAEEGHHGG?EEGEFEFEFEGGEGHFFHHH@BBGGFGGHFHHHHFGGGGGHHHHHH0FEFGGFBFGHHHHFHHHGGHHFFFGGGFGFHHHHHFGF.GHGCFFFA;BFFFFFFBF/B;;;;:9:;ABFFB;;;:@EFFFFFFBBFF.FBFFFFF@CDF;DFFFE;-@@>DC9;EFFF-9D.BF//BADFADFFFFB@.@;.BA.9@BA.;99BFF.
@M03896:38:000000000-B4D98:1:1101:11797:6948 1:N:0:261
TACAGAGGGTGCGAGCGTTAATCGGATTTACTGGGCGTAAAGCGTGCGTAGGCGGCTTATTAAGTCGGATGTGAAATCCCCGAGCTTAACTTGGGAATTGCATTCGATACTGGTGAGCTAGAGTATGGGAGAGGATGGTAGAATTCCAGGTGTAGCGGTGAAATGCGTAGAGATCTGGAGGAATACCGATGGCGAAGGCAGCCATCGGGCCTAATACTGACGCTGAGGTACGAAAGAATGGGGAGCAAACA
+
AAA@AFFAAAAAAEEA22EECGHFEEEGHAA55A2AEAE?CGHFEAEE1BEEGFCE/>FGD4@F@@>>>?>BEEGFFHFGEEGGG/F?DF2BGFE/2222B?22?GD2<<F2?DBFGFFBDGF?1110?GC?..FFB.<=>DGHHHHFGH/C<===<;:-:0000;:..-9BBBB0909AD9/:900..-.9/9--=9..AAA./;..;--.:9/9/;//;....AA.///9:A.9/9://9..-..//9.
@M03896:38:000000000-B4D98:1:1101:20827:6966 1:N:0:261
TACGGAGGGTGCAAGCGTTAATCGGAATTACTGGGCGTAAAGCGCACGCAGGCGGTTTGTTAAGTCAGATGTGAAATCCCCGGGCTCAACCTGGGAACTGCATCTGATACTGGCAAGCTTGAGTCTCGTAGAGGGGGGTAGAATTCCAGGTGTAGCGGTGAAATGCGTAGAGATCTGGAGGAATACCGGTGGCGAAGGCGGCCCCCTGTACGAAGACTGACGCTCAGGTGCGAAAGCGTGGGGAGCAAACA
+
AAAAAABBCAA>CDGE22EEFGHBBEFGHHD55B2AAAEEGHHGG?EEFEE?EEEEGGFHGHHHHH4BFGGGFFHHHHGHFEGEEEHHHHHHGHCBGGHGHHHHHHFHHHGFFHGFFGCFFFFHHHGFFGEFHHGGGAFFFFFFFFFFF/9B:;:;;:;@EFFFBB;;ACFFFFFFFBFFADFFFFFF@@=FADFFFFFB-@DFFF@A//;..9DAFFFFF.A.ADFFBB:@D;;.BDADABCA=AA/;A.
@M03896:38:000000000-B4D98:1:1101:20808:6968 1:N:0:261
TACGGAGGGTGCAAGCGTTAATCGGAATTACTGGGCGTAAAGCGCACGCAGGCGGTTTGTTAAGTCAGATGTGAAATCCCCGGGCTCAACCTGGGAACTGCATCTGATACTGGCAAGCTTGAGTCTCGTAGAGGGGGGTAGAATTCCAGGTGTAGCGGTGAAATGCGTAGAGATCTGGAGGAATACCGGTGGCGAAGGCGGCCCCCTGGACGAAGACTGACGCTCCGGTGCGAAAGCGTGGGGAGCAAACA
+
ABAAABBBB@A>CFGA22AAEFHBEEDFHGB55BAAAAEEEGHFE0EAEC00E>EEFGEGGGHFGH4BFFG@EFFGFHHHGEGFEEGFHHHGFGGAFGGGHEFGHBGGHHGDGG2C??????HHHHHHFGEFHBECCAFD.BFFFFFFFFFF9:;:-;.;;FFFFF:9:BE//FFFB/;A9.;/:BFD;:@.;-B-@AA@FAFFFB;;.B.--@?;BFFBF?ADF..-:9:-9=B9BDDDDA=E-A.B/A.
@M03896:38:000000000-B4D98:1:1101:12380:6992 1:N:0:261
TACGGAGGGTGCAAGCGTTAATCGGAATTACTGGGCGTAAAGCGCACGCAGGCGGTTTGTTAAGTCAGATGTGAAATCCCCGGGCTCAACCTGGGAACTGCATCTGATACTGGCAAGCTTGAGTCTCGTAGAGGGGGGTAGAATTCCAGGTGTAGCGGTGAAATGCGTAGAGATCTGGAGGAATACCGGTGGCGAAGGCGGCCCCCTGGACGAAGACTGACGCTCAGGTCCGAAAGCGTGGGGAGCAAACA
+
AAAA>AADB?A>FFG4A2EAEGHAE?FGHGDB53BBAAEEHHFFG0EAEEAEE@EE/BEGBGFFFF4FGGFBF4@4BFGGGGG/EEHHHHHG?0/FGGHFFBFGHBGDFGF>GE2FFFFF?F1GHFF?C.FEDHD@-9-;9B/BFFF/9BBB;9/99;.-;BBBBB9..9.F/BFF://A?ABFFFFD-B-A9-9@@FE--;;@=@;;.BF-9-ADBFFBFAADA.//:/;@DDCAB9D.@=AEB.ABFF.
@M03896:38:000000000-B4D98:1:1101:19741:7009 1:N:0:261
TACGTAGGTGGCAAGCGTTGTCCGGAATTATTGGGCGTAAAGCGCGCGCAGGCGGTTTCTTAAGTCTGATGTGAAAGCCCACGGCTCAACCGTGGAGGGTCATTGGAAACTGGGGAACTTGAGTGCAGAAGAGGAGAGTGGAATTCCACGTGTAGCGGTGAAATGCGTAGAGATGTGGAGGAACACCAGTGGCGAAGGCGACTCTCTGGTCTGTAACTGACGCTGAGGCGCGAAAGCGTGGGGAGCGAACA
+
AAAAAFFABFABGGAAA2AE2GGEEEGGHBDF532BAAEEDGHGGCGFGG?EGEEEGGHHHHGHGHFBFFBBF4DGHHHHHGGGGGGHHHHGFGF?FDBDGGHHHGFGHHFFHHG/ECF>>GB>GGHFHHHHFGG.<.<DCGHHHHHHHDAC;;=<;;;AAFGGFFCCDCFGBBF;CFGADGGGGGGEFBB/ACFACDEBCAFFFF;0BBBFFFFFFFE:FDDFFBFAFD@@ACFDFDADFFDFBD-@=D;
@M03896:38:000000000-B4D98:1:1101:10412:7009 1:N:0:261
TACGGAGGGTGCAAGCGTTAATCGGAATTACTGGGCGTAAAGCGCACGCAGGCGGTTTGTTAAGTCAGATGTGAAATCCCCGGGCTCAACCTGGGAACTGCATCTGATACTGGCAAGCTTGAGTCTCGTAGAGGGGGGTAGAATTCCAGGTGTAGCGGTGAAATGCGTAGAGATCTGGAGGAATACCGGTGGCGAAGGCGGCCCCCTGGACGAAGACTGACGCTCAGGTGCGAAAGCGTGGGGAGCAAACA
+
AAAAAAABBAAAFFFA22EAFGHBBEFGHGDBBABAAAEEGHHGGAEEFFEEFEE@FGGHHHHHHH@BEFFFFGHHHHHHGEGFEFHGHHHHGHGHHGHGHHHHHDGHHHGGHHHGGGGG?GFHHHHFFFGGHHGGGFFDAFFFFFFF/F/B;;;;@;;CEFFFBB;;ADFFFFFFFBFFFDFFFFFFF@FFFDFFFFED-CFFFF=A.FFFFBDFFFFBFBD.AAFBFFB@AAF9FD9DF;FED:EFFF?
@M03896:38:000000000-B4D98:1:1101:20071:7045 1:N:0:261
TACGTAGGTGGCAAGCGTTATCCGGAATTATTGGGCGTAAAGCGCGCGTAGGCGGTTTTTTAAGTCTGATGTGAAAGCCCACGGCTCAACCGTGGAGGGTCATTGGAAACTGGACAACTTGAGTGCAGAAGAGGAAAGTGGAATTCCATGTGTAGCGGTGAAATGCGCAGAGATATGGAGGCACACCAGTGGCGAAGGCGACTTTCTGGTCTGTAACTGCCGCTGATGTGCGAAAGCGTGGGGATCAACCA
+
3>>A>FFBDF@BEGCC22EAGFFBAEEFH5DG532BAAAEGGHGG0EFEGG?GEEE@EGGGH3EGH4BFGHFBDGGHGHHHGG@FGGGFFHGGH?DHD@DGGHHHFBFFG?GHG<1F.CF=FFFGDGBGG1FCCAC/.<<<D0DHHGGH00;<<;<-;;-.:CGGF;AB?-9/;C00009...:;CD.;:/B9@-@-..9--B.BFF/;B/BB;/;FFB/;@B-B.9BF/9..-9AB.A.9--9.A9B/..
@M03896:38:000000000-B4D98:1:1101:20050:7047 1:N:0:261
TACGTAGGTGGCAAGCGTTATCCGGAATTATTGGGCGTAAAGCGCGCGTAGGCGGTTTTTTAAGTCTGATGTGAAAGCCCACGGCTCAACCGTGGAGGGTCATTGGAAACTGGAAAACTTGAGTGCAGAAGAGGAAAGTGGAATTCCATGTGTAGCGGTGAAATGCGCAGAGATATGGAGGAACACCAGTGGCGAAGGCGACTTTCTGGTCTGTAACTGACGCTGATGTGCGAAAGCGTGGGGATCAAACA
+
>AA?AFFBFF@CFGCE?2EAEGHEAEGGHCGGBBFBAAEFHHHGG?FEEEC?GFGEEGGGGHHGHH?BDGHGHGGHHHHHHGGGGGGFHHHGFHG/FDFDHHHHHHFGHHGFHGGFHCGF<FFGHHHHFHHHHHHGFHFHFHHHGHHFHBCC;<=;;;.;CCGHFF:ECGGGFFGGF0CGGDFGGGGGGFBFEFFFFFF-DFFFFFFFFFBFB9BFFBB9BADAA?;/BFF.;-@./;DDFF=?9;FFFFF
@M03896:38:000000000-B4D98:1:1101:21855:7053 1:N:0:261
TACGGAGGGTGCAAGCGTTAATCGGAATTACTGGGCGTAAAGCGCACGCAGGCGGTCTGTTAAGTCAGATGTGAAATCCCCGGGCTTAACCTGGGAACTGCATTTGAAACTGGCAGGCTTGAGTCTTGTAGAGGGGGGTAGAATTCCAGGTGTAGCGGTGAAATGCGTAGAGATCTGGAGGAATACCGGTGGCGAAGGCGGCCCCCTGGACAAAGACTGACGCTCAGGTGCGAAAGCGTGGGGAGCAAACA
+
ABAABBCCCAAAEGBC22EAFGHBEAFGHHBD5BBBAAEEHHHGGEGGGGG?EFGEEEFGGHHHHH4B3FGFGFGGHHHHGGGGEEHHHFHHHHGGBFHHHGHHHHHHHHFFFGH?AEGGAGFGHHHHHHHHHHGGGFFFFFFFFFFFBF/FB9;;-;;@EFFFFFA;AFFFEFFFFFFFFFFFFFFD;CAFFDFAFDEDFFFFFFFFFFFFFBFBBFB9BDFFFFFB9//;A-=.9ADFFCFECAEFBF.
@M03896:38:000000000-B4D98:1:1101:20037:7060 1:N:0:261
TACGTAGGTGGCAAGCGTTATCCGGAATTATTGGGCGTAAAGCGCGCGTAGGCGGTTTTTTAAGTCTGATGTGAAAGCCCACGGCTCAACCGTGGAGGGTCATTGGAAACTGGAAAACTTGAGTGCAGAAGAGGAAAGTGGAATTCCATGTGTAGCGGTGAAATGCGCAGAGATATGGAGGAACACCAGTGGCGAAGGCGACTTTCTGGTCTGTAACTGACGCTGATGTGCGAAAGCGTGGGGAACAAACA
+
>AA3>BCADFACFGEC222AEGABA?EFHDBF5BCBAAEEDGHEG?EAAEE?HGGFEGGGGHGHFG4BFGGFGGFHHHHHHGG<E/DFHGHC?GC?GDCDGGFHHGHGHH<?FFCGHCF>>DF>GFGGHGCGHGGHFH0DGFFHEDGFG=0:;<;;:;.:CGC0GFEG--;9/0BBC09;.CFGEFGEC0B/;-@ABDF--=-DBF9/BF9BFB;BBFFFFDD...;/9;:99>>.F;A.-@@E.;9BAEA
@M03896:38:000000000-B4D98:1:1101:20055:7064 1:N:0:261
TACGTAGGTGGCAAGCGTTATCCGGAATTATTGGGCGTAAAGCGCGCGTAGGCGGTTTTTTAAGTCTGATGTGAAAGCCCACGGCTCAACCGTGGAGGGTCATTGGAAACTGGAAAACTTGAGTGCAGAAGAGGAAAGTGGAATTCCATGTGTAGCGGTGAAATGCGCAGAGATATGGAGGAACACCAGTGGCGAAGGCGACTTTCTGGTCTGTAACTGACGCTGATGTGCGAAAGCGTGGGGATCAAACA
+
ACBAAFFBFF@BFFFE22ECEGHEEEEGHFFGBEFBAAEEHHHGG?ECEEGDHFFEGGGGGHHHHH4BFGGGHFHHGGHHGGGEEGGGHHHGGHGCCDCDHFHHHHEHHHGGFF=FHCF>>FCGHHHHHHFHFHHFHHFHGHHHHHHGHBCGC;<;-;;AEHHGFF.CBDGGF0FGBFGGGEGGGGGGFFFFA@DFFDE>DFFFFFBB9F0BB;FBFFFFFFFFDFFFFBB.ABBDFDFFFFFFFAFFFFF
@M03896:38:000000000-B4D98:1:1101:23255:7064 1:N:0:261
TACAGAGGGTGCGAGCGTTAATCGGATTTACTGGGCGTAAAGCGTGCGTAGGCGGCTTATTAAGTCGGATGTGAAATCCCCGAGCTTAACTTGGGAATTGCATTCGATACTGGTGAGCTAGAGTATGGGAGAGGATGGTAGAATTCCAGGTGTAGCGGTGAAATGCGTAGAGATCTGGAGGAATACCGATGGCGAAGGCAGCCATCTGGCCTAATACTGACGCTGAGGTACGAAAGCATGGGGAGCAAACA
+
ABAAAFFCCAAAFCFE22EE2GHFAEFGHGDBBBABAAEEGHHFGEFEFFE?GEE??EGHHHHGHH1>/EEGHGHHHHHHGGGCGGHGFFHHFHHFBGFGHHHHHFFHHG>DFDGBFGGFFFFFGHHGHHGGGGFHEFGGHHHHHHGEGG/CD<==<;;AEHHGGGACEGGGFFGGFFGGGDCGFFFDGGGGFGFFFFEFDFFFFFFF/FFFBBFFFFF9FDFFFFFFFFBAAEDFFFFFFFFFFDFFFF.
@M03896:38:000000000-B4D98:1:1101:13348:7070 1:N:0:261
TACGGAGGGTGCAAGCGTTAATCGTAATTACTGGGCGTAAAGCGCACGCAGGCGGTTTGTTAAGTCAGATGTGAAATCCCCGGGCTCAACCTGGGAACTGCATCTGATACTGGCAAGCTTGAGTCTCGTAGAGGGGGGTAGAATTCCAGGTGTAGCGGTGAAATGCGTAGAGATCTGGAGGAATACCGGTGGCGAAGGCGGTCCCCTGGACGAAGACTGACGCTCAGGTGCGAAAGCGTGGGGAGCAAACA
+
1>>111>11>1>BF1A00AAAEGA0BFFHFADB1/BAAA//DBAE?CEEGE/E>EE@FCHHHHBEHGFFG1E1BDEFGHHG/EE>EGGBFHH00CFGFHFGBGHHHBDDFFF1GFFFFFG<F1FHHG0FA<FG0A?@-@A;;FFFFFB//:9;;;:9-;-;BFFFB-;9=EFFFFFBBFFFBFFFFF?---A:9@=@BE@;@@>FFFA-:A-;@BABFB9BAA9AF/;BB;;A>@-B9AB;@-A;AAF/A-
@M03896:38:000000000-B4D98:1:1101:21840:7070 1:N:0:261
TACGGAGGGTGCAAGCGTTAATCGGAATTACTGGGCGTAAAGCGCACGCAGGCGGTCTGTTAAGTCAGATGTGAAATCCCCGGGCTTAACCTGGGAACTGCATTTGAAACTGGCAGGCTTGAGTCTTGTAGAGGGGGGTAGAATTCCAGGTGTAGCGGTGAAATGCGTAGAGATCTGGAGGAATACCGGTGGCGAAGGCGGCCCCCTGGACAAAGACTGACGCTCAGGTGCGAAAGCGTGGGGAGCAAACA
+
AAAAABBBCAA>CGBE22EEFGHFEFFGHG555BBBAAEFGHHGG0EEEGECGFGEEBBBGHHFGH4BFFGBFFFDHHGHGGGEEEHGHFHHGHG0FFGGHHHHHGHHHHFFGHHGCEHGDHFHHHHHGHHHHFGGGFFDFFFFFFFF/B/B;;;:;;;;EFBFFFAADFFFFFFFFFFEFDFFFFFFADCFFCFFFAA@@DFFFFDEFF.F.;BFFFFFFFFFFFFBFBB;A@CDBDFFFFF?>AEFFF.
@M03896:38:000000000-B4D98:1:1101:5212:7104 1:N:0:261
TACGTAGGTCCCGAGCGTTATCCGGATTTATTGGGCGTAAAGCGAGCGCAGGCGGTTAGATAAGTCTGAAGTTAAAGGCTGTGGCTTAACCATAGTACGCTTTGGAAACTGTTTAACTTGAGTGCAGAAGGGGAGAGTGGAATTCCATGTGTAGCGGTGAAATGCGTAGATATATGGAGGAACACCGGTGGCGAAAGCGGCTCTCTGGTCTGTAACTGACGCTTAGGCTCGAAAGCCTGGGGAGCAACCAG
+
AAAA>CC?FDFFGCEA22AAGGGA2AEGHBGD532BAAAECGEBEFG0EEEEGCE/>E1BFGFBFG443B@@GHG443?BGFHF?GHH3FGGG33FE4?DFFEHHCFDGD2FDGHHFFG22<@<G2FF0CF/@?CDDHFEFFFFFH1DF=0==0=-@.-<0;CBC.:;@E0G0:C00;9..;ACFF--99.9:-;-;B.99-9/B9/99BB/9;9B///;.....//;BFB;B.././...-.9AAB.;A.
@M03896:38:000000000-B4D98:1:1101:26170:7114 1:N:0:261
GACGTAGGGCGCGAGCGTTGTCCGGATTTATTGGGCGTAAAGAGCTCGTAGGCGGCTTGTTGCGTCAGCTGTGAAAGCCCATGGCTTAACTGTGGGTTGGCAGCTGATACGGGCAGGCTAGAGTTCGGTAGGGGAGACTGGAATTCCTGGTGTAGCGGTGAAATGCGCAGATATCAGGAGGAACACCGGTGGCGAAGGCGGGTCTCTGGGCCGATACTGACGCTGAGGAGCGAAAGCGTGGGGAGCGAACA
+
>AA?AAC>AC2AG?GA22EAFGHECFGGHFBF5BA1AAEFHHHHHBGFEEGDHEGF@>EGHCB>?E/?BB?BBGHGHHHHGFHGGGGFHFGHGGFDCF@CGHFFHHHHHGEDFDFA>C<>FG0=GFEA<GDFGGGCDEGB::CFCGHGGG/B;;9;-;::AFFGBC;CDGABFFFFFEFFDDFFFF?D>BFFFFFFFDA-9CBBFFBFF..AB=FFFFFFFFFFDFFFFFFAC==.BAADDFAEBD;-=>-
@M03896:38:000000000-B4D98:1:1101:12965:7116 1:N:0:261
TACGTAGGTGGCAAGCGTTGTCCGGAATTATTGGGCGTAAAGCGCGCGCAGGCGGTTTCTTAAGTCTGATGTGAAAGCCCACGGCTCAACCGTGGAGGGTCATTGGAAACTGGGGAACTTGAGTGCAGAAGAGGAGAGTGGAATTCCACGTGTAGCGGTGAAATGCGTAGAGATGTGGAGGAACACCAGTGGCGAAGGCGACTCTCTGGTCTGTAACTGACGCTGAGGCGCGAAAGCGTGGGGAGCGAACA
+
ABBAAFFBFFABCFEE22EAEGGFEEGGHFFGBBBBAAEEHHHGG?EEFGGCFEGEGGHHHHHHHHFFGGGGGFHHFGHHHGGGFGGGGHHBDGCDHGGGHHHHHGGHHHFDFG@/CCF>>G1FGHHHHHHHHHGDFGFFEFHHHHGGHDAGC;<<:;;;EFGGEFC=DGGGEGGFGGGGGGGGGGGFFFFFEFFFFDFFFFFFFFB;BF0;BBFFFFFFFFFFDFFFFFFCBDFFFFFFFFFFFFCFFF-
@M03896:38:000000000-B4D98:1:1101:24934:7126 1:N:0:261
TACGGAGGGTGCAAGCGTTAATCGGAATTACTGGGCGTAAAGCGCACGCAGGCGGTTTGTTAAGTCAGATGTGAAATCCCCGGGCTCAACCTGGGAACTGCATCTGATACTGGCAGGCTTGAGTCTCGTAGAGGGGGGTAGAATTCCAGGTGTAGCGGTGAAATGCGTAGAGATCTGGAGGAATACCGGTGGCGAAGGCGGCCCCCTGGACGAAGACTGACGCTCAGGTGCGAAAGCGTGGGGAGCAAACA
+
AAAAAABD@AAABGFCA2EEFFHFEEGGHGBB5BAAAAEEGHHGG?EEGCA@EEGEEGGHHHHHHH4BFFFBGGHHHHHHGGGGFGHGGHHHHHGHHGHHHHHGHHGGHHFFGHHGGEHHDGHHHHHHFGGGGHGCGFBAAFFFFFFFFFBF;;:;;;;;EFFFFFD;DFFFFFFFFFFFFDFFFFFFF-CFFFFFFFFFFFFFFFBEFFFFFFFFFFFFFFFFFFFFFFF=AFFFFD:;AFDEBDFFFFF
@M03896:38:000000000-B4D98:1:1101:24257:7149 1:N:0:261
TACGTAGGTGGCAAGCGTTATCCGGAATTATTGGGCGTAAAGCGCGCGTAGGCGGTTTTTTAAGTCTGATGTGAAAGCCCACGGCTCAACCGTGGAGGGTCATTGGAAACTGGAAAACTTGAGTGCAGAAGAGGAAAGTGGAATTCCATGTGTAGCGGTGAAATGCGCAGAGATATGGAGGAACACCAGTGGCGAAGGCGACTTTCTGGTCTGTAACTGACGCTGATGTGCGAAAGCGTGGGGATCAAACA
+
AAA?>FFBFFBFCGFC22E2GGDBEECGH5FF5BBBAAAEHHHGGCGFEGGCHGGEFGGGGHHHHHBB3FFFGHHGHHHHHGG@EEGHGGHGDGGDHF<?GHHGFHBGGH?<FC?FFCGHFGGFHFHHGHEBAGHB<CDDDDGHHHFFGFFG;;<;-;::CGHFFF;9ABBGGFFBFFEFGDGGGGGEFFFFAFA-BDEC=;>AFFFFBF/99;9BBFF/B?DFFFFFFFFF.>9.BADFFFFFFFFFFF.
@M03896:38:000000000-B4D98:1:1101:22205:7155 1:N:0:261
TACGGAGGGTGCAAGCGTTAATCGGAATTACTGGGCGTAAAGCGCACGCAGGCGGTTTGTTAAGTCAGATGTGAAATCCCCGGGCTCAACCTGGGAACTGCATCTGATACTGGCAAGCTTGAGTCTCGTAGAGGGGGGTAGAATTCCAGGTGTAGCGGTGAAATGCGTAGAGATCTGGAGGAATACCGGTGGCGAAGGCGGCCCCCTGGACGAAGACTGACGCTCAGGTGCGAAAGCGTGGGGAGCAAACA
+
ABAAABBCCAA>CGFA22EAAFGBBEFGHGDD5BAAAAEFGHGGG?EEGGG0EFGGGGGGFGHHGH@BFGGFGFDGHHHHGGGGEGHHHHHHHHGFGGHFGFHHHHHHHHGDGHCGFGGH?FFGHHHFFGFGHGGCGFFFFFFFFFFFFF0B;;;;:;;@EFFFFF;;ACFFFBFFFFFFFFFFFFFFFCAFA@DFADECAFFFFFFEEFFC:@DFFFFFFFFFFFFFFFFBDFAFFFFFCFFEDDEFFF.
@M03896:38:000000000-B4D98:1:1101:24238:7161 1:N:0:261
TACGTAGGTGGCAAGCGTTATCCGGAATTATTGGGCGTAAAGCGCGCGTAGGCGGTTTTTTAAGTCTGATGTGAAAGCCCACGGCTCAACCGTGGAGGGTCATTGGAAACTGGAAAACTTGAGTGCAGAAGAGGAAAGTGGAATTCCATGTGTAGCGGTGAAATGCGCAGAGATATGGAGGAACACCAGTGGCGAAGGCGACTTTCTGGTCTGTAACTGACGCTGATGTGCGAAAGCGTGGGGATCAAACA
+
BCCBAFFBFF?B4FGA22EEEGGEEEGGHFDF5AA2AAEEGHHGGCGGEFGEHFGEGGGGGHFHFHBBEFGFFGHFHGHHHGGEFGGGHHHGGHGDHCCDGHHHGHFFHHGHHFG1GFG>>B1>GHHHDGHFCCGHHHDGEHFHHHHEHBCGG;;<-=;;CCGHFF;DDGGGFGGGGFGGGACFFGFEFFFFACAFFFEBF@FDFFBFFF/9BBBFFFFFFFFFFFFFFFFFFFFAFDADFFFFAAAFFFF
@M03896:38:000000000-B4D98:1:1101:15067:7173 1:N:0:261
TACGGAGGGTGCAAGCGTTAATCGGAATTACTGGGCGTAAAGCGCACGCAGGCGGTTTGTTAAGTCAGATGTGAAATCCCCGGGCTCAACCTGGGAACTGCATCTGATACTGGCAAGCTTGAGTCTCGTAGAGGGGGGTAGAATTCCAGGTGTAGCGGTGAAATGCGTAGAGATCTGGAGGAATACCGGTGGCGAAGGCGGCCCCCTGGACGAAGACTGACGCTCAGGTGCGAAAGCGTGGGGAGCAAACA
+
BCBABCCCCAAABGFA?2EEFGHFEEGGHGBB5BBAAAEEHHHGG0EEFCEEGFGEGGGHHHHHHH4BDGGFGFHGHHHHGGGGEGHGGHHHHHGFHGHGHHHHHHHGHHGFHHHGGHHGFFFGGHGGCFGGHHGGGFFFFFFFFFFEFF0F;;;;;;;;AFFFFFA;DFFFFFFFFFFFFFFFFFFFFCBFFFFFFFFDFFFFFFFFFFFFF@FFFFFFFFFFFFFFFFB;9@CFFFDFFFFFDDEF0A.
@M03896:38:000000000-B4D98:1:1101:24249:7174 1:N:0:261
TACGTAGGTGGCAAGCGTTATCCGGAATTATTGGGCGTAAAGCGCGCGTAGGCGGTTTTTTAAGTCTGATGTGAAAGCCCACGGCTCAACCGTGGAGGGTCATTGGAAACTGGAAAACTTGAGTGCAGAAGAGGAAAGTGGAATTCCATGTGTAGCGGTGAAATGCGCAGAGATATGGAGGAACACCAGTGGCGAAGGCGACTTTCTGGTCTGTAACTGACGCTGATGTGCGAAAGCGTGGGGATCAAACA
+
AAAAAFFBFF2B4EFE22EECFGBAEEGHGCF5ABBAAEFHHGEGEGGEEFCHEFECGGGGHHHGHFBFGG?GGHGFGHHHGG?EEFGGHHGGFGGHGCDGHHHHHGHHHFGHFHEFCFG>FCFHHGHHGGHHHHHGHFGDFHHGGHFH0CC<<<<;;;;CGHHFF;EDGGGGFGFFEFBDEGGFGGECCBFADFFFFE@FFADFFBBFF/;B;BBFBFFFFFFFFFEF9:;;@@DFD:AAFAF.;AFFFF
@M03896:38:000000000-B4D98:1:1101:4600:7180 1:N:0:261
TACGGAGGGTGCAAGCGTTAATCGGAATTACTGGGCGTAAAGCGCACGCAGGCGGTTTGTTAAGTCAGATGTGAAATCCCCGGGCTCAACCTGGGAACTGCATCTGATACTGGCAAGCTTGAGTCTCGTAGAGGGGGGTAGAATTCCAGGTGTAGCGGTGAAATGCGTAGAGATCTGGAGGAATACCGGTGGCGAAGGCGGCCCCCTGGACGAAGACTGACGCTCAGGTGCGAAAGCGTGGGGAGCAAACA
+
BCBBAABBBCAACFBCA?EEFGHFEEGGHGBB5BABAAEEHHHGG0EEGEC@FEEEEEGHHGHHHH4B@BFFGGHFHHHHGGGGEGHHHHHGFFGGFEGFFHGHHHFFFHFGHHHHGHHHGFFGGGGFFGGFBCAFFFDA;FFFFFFFFF0B:;:;;:;;:FFFFFA;DFFFFFFFFFFFFDFFFFFFD@FDACFFFFF@=FFFFFCEFFFFF@DFFFFFFFFDFDFFBFBAADC9FFFFFFFE;.EFFFF
@M03896:38:000000000-B4D98:1:1101:23331:7180 1:N:0:261
TACGGAGGGTGCAAGCGTTAATCGGAATTACTGGGCGTAAAGCGCACGCAGGCGGTTTGTTAAGTCAGATGTGAAATCCCCGGGCTCAACCTGGGAACTGCATCTGATACTGGCAAGCTTGAGTCTCGTAGAGGGGGGTAGAATTCCAGGTGTAGCGGTGAAATGCGTAGAGATCTGGAGGAATACCGGTGGCGAAGGCGGCCCCCTGGACGAAGACTGACGCGCAGGTGCGAAAGCGGGGGGAGCAAAC
+
1>A1>AA1D11>1FFC000AAGG0BEEFHG122BBBAAAECGHGG/EAEEA@EEEEEB?F>FDE@F@1F@GB1F212FFHEEEGEEGHEGHCFAE0FFFFGHHHHDDDFFFHEHHBCFFF?FBGHHG</C>CDGA<-@@AEF/:BFFFFBFFF;/;-;;9-B/9FB;-99-9BFBB/FFFFFFFFFFF=@?A9;@;@A9-9@?@@@--;99@-@B-9//;/A--;9@?F//@B@;;/;--@---;9;/FF
@M03896:38:000000000-B4D98:1:1101:8797:7181 1:N:0:261
TACGAAGGGGGCTAGCGTTGCTCGGAATCACTGGGCGTAAAGGGCGCGTAGGCGGCGTTTTAAGTCGGGGGTGAAAGCCTGTGGCTCAACCACAGAATGGCCTTCGATACTGGGACGCTTGAGTATGGTAGAGGTTGGTGGAACTGCGAGTGTAGAGGTGAAATTCGTAGATATTCGCAAGAACACCGGTGGCGAAGGCGTCCAACTGGACCATTACTGACGCTGAGGCGCGAAAGCGTGGGGAGCAAACA
+
ABAAABCB@B@>EGFC22EEEBGBAEFGH53B521AAAEEHHHGF?EEEECEHFG@E>>EGHHFGH/>B?CADFFGHGHHHHHHGHHFHFHEGC.CGGB<GHHHHHGGHGCBGHF.:AAC:F0;9FFBFFGGFFBBBA.ECEGFFFFAC--A;;0;;;;;BFFFFB;;B.AFFFFFBADD>FFFFFDB9@BFAFFFFDAB.:@DFB:/;BFFFFFFFFFFFFDFA?FAEFFBDCFDFFDDFFCECDFFFF.
@M03896:38:000000000-B4D98:1:1101:17954:7184 1:N:0:261
TACGTATGGAGCAAGCGTTATCCGGATTTACTGGGTGTAAAGGGAGTGTAGGTGGCCAGGCAAGTCAGAAGTGAAAGCCCGGGGCTCAACCCCGGGACTGCTTTTGAAACTGCAGGGCTAGAGTGCAGGAGGGGCAAGTGGAATTCCTAGTGTAGCGGTGAAATGCGTAGATATTAGGAGGAACACCAGTGGCGAAGGCGGCTTGCTGGACTGTAACTGACACTGAGGCTCGAAAGCGTGGGGAGCAAACA
+
ABAAAFFFFFFFCCGC22EECGGEEEGGHGBDBBB3EAGGHHHGFEEHHGHFGHGHFHGHEEGEGH5D5DGFGGGHHHHHGEEEGGHBFFGGGEEGGGFHHHHHHHGHHHDFFH2B>CCFGHFFGGHHHGGGFGDCFGFFGHGHHHHHHGBF====<<<<CFFHFHE;DFGHHHHHHGGGGGFGGGGGA;FGEGGGGGFDFFAFFFFFFFFFFFFFFFFFBFFFFFFFFFFAAFDFFFDDF;CEBDEFFFF
@M03896:38:000000000-B4D98:1:1101:23347:7188 1:N:0:261
TACGGAGGGTGCAAGCGTTAATCGGAATTACTGGGCGTAAAGCGCACGCAGGCGGTTTGTTAAGTCAGATGTGAAATCCCCGGGCTCAACCTGGGAACTGCATCTGATACTGGCAAGCTTGAGTCTCGTAGAGGGGGGTAGAATTCCAGGTGTAGCGGTGAAATGCGTAGAGATCTGGAGGAATACCGGTGGCGAAGGCGGCCCCCTGGACGAAGACTGACGCTCAGGTGCGAAAGCGTGGGGAGCAAACA
+
ABAABBCCBAAACGFA22EEFGHFEFGGHGD55ABAAAEEGHHGG?EEGGCCGFGEGGGHHHHHHH4BEFGFGFHHHHHHGGGEEFHHHHHHHHFHGGGFGHHHHHHHHHFFHHHGGGGGFGGHHHHHFGGGHHGGGFFDEFFFFFFFFFBFB;;;;;;@EFFFFF;;AFFFFFFFFEFFFFFFFFFFC@FFADFFFFEB=FFFFFFEEFFF>BFFFFFFFFFFFDEFFFFBDFFFF.DFFFFE>AAFFF.
@M03896:38:000000000-B4D98:1:1101:17971:7195 1:N:0:261
TACGTATGGAGCAAGCGTTATCCGGATTTACTGGGTGTAAAGGGAGTGTAGGTGGCCAGGCAAGTCAGAAGTGAAAGCCCGGGGCTCAACCCCGGGACTGCTTTTGAAACTGCAGGGCTAGAGTGCAGGAGGGGCAAGTGGAATTCCTAGTGTAGCGGTGAAATGCGTAGATATTAGGAGGAACACCAGTGGCGAAGGCGGCTTGCTGGACTGTAACTGACACTGAGGCTCGACAGCGTGGGGAGCAAACA
+
AAAAAFFFFFFFAGCC22AEGGHEEEEGHHBBBABAAEGHEHHGHEEHHGFGDFFBEGGHEFGFHH5D5DGGHDGHHGHHGEFEEGGBGFHFEEGECEHGGHGHHHGHGHFGHH?0>?GGFGBFHFHEHFFGGG>-.FDGFGFHHGGHDFDD====-<<-:CGHFH;;ADEHHFHBCBFF?A/FFGGE?FFB;9@DCDEBDFFFCE///::B9B/;FFB//BBFBB/;.9ABC=D;EBFFFFFF-AAFFFF
@M03896:38:000000000-B4D98:1:1101:17951:7202 1:N:0:261
TACGTATGGAGCAAGCGTTATCCGGATTTACTGGGTGTAAAGGGAGTGTAGGTGGCCAGGCAAGTCAGAAGTGAAAGCCCGGGGCTCAACCCCGGGACTGCTTTTGAAACTGCAGGGCTAGAGTGCAGGAGGGGCAAGTGGAATTCCTAGTGTAGCGGTGAAATGCGTAGATATTAGGAGGAACACCAGTGGCGAAGGCGGCTTGCTGGACTGTAACTGACACTGAGGCTCGAAAGCGTGGGGAGCAAACA
+
ABAAAFFFFFFFAFGF2AEAGFGE2EFGHGB55BBAEEGGHHHGHFGHHGFFGHGGEHGGFFGGGH5D5DFDGFHHGGHHGGGGEGHFHFGGGCE@FFGGHHGHHGFFHHBDGH?B<?F@@GFDGHHGHGGGGGDCGEFEFGBGHGHHH00D====<<<@CGHHFG;=CCGHHHHHGFBFGGGGGGGGGFGGGGGGGGE-CCFCFFFFFF.FEFFEFFFFFFFFFF/EEEF;-BD.BAADFFFA-AEFFFA
@M03896:38:000000000-B4D98:1:1101:11550:7206 1:N:0:261
TACGGAGGGTGCAAGCGTTAATCGGAATTACTGGGCGTAAAGCGCACGCAGGCGGTTTGTTAAGTCAGATGTGAAATCCCCGGGCTCAACCTGGGAACTGCATCTGATACTGGCAAGCTTGAGTCTCGTAGAGGGGGGTAGAATTCCAGGTGTAGCGGTGAAATGCGTAGAGATCTGGAGGAATACCGGTGGCGAAGGCGGCCCCCTGGACGAAGACTGACGCTCAGGTGCGAAAGCGTGGGGAGCAAACA
+
ABAAAABCCAA>CGFA22AAFGHFBEGGHGBB5BBAAAEEGGHGF0EEEFGCGEFEGGGHHHHHHHDBGGGGGGHHHHHHGGGGEGHHHHHHHHGGHGHGHHHHHHHHHHGFGHHHGGGHFHFHHHHGFGGGHGGGGFAA9BFFFFFFFF0BB;;;;;;;AFFFFF;;ADFFFFFFFFFFFFFFFFFFFDFFADFFFFE>DFFFFFFEFFFFDFFFFFFFFBDFFFFBFFFDDFFFFFFFFFFFFFFFFFF
@M03896:38:000000000-B4D98:1:1101:15514:7208 1:N:0:261
TACGGAGGGTGCAAGCGTTAATCGGAATTACTGGGCGTAAAGCGCACGCAGGCGGTTTGTTAAGTCAGATGTGAAATCCCCGGGCTCAACCTGGGAACTGCATCTGATACTGGCAAGCTTGAGTCTCGTAGAGGGGGGTAGAATTCCAGGTGTAGCGGTGAAATGCGTAGAGATCTGGAGGAATACCGGTGGCGAAGGCGGCCCCCTGGACGAAGACTGACGCTCAGGTGCGAAAGCGTGGGGAGCAAACA
+
ABAAABBCCAAAFGFF22EEFGHFEEGGHHBBBBAAAAEEHHHGG0EEFGGCGFGCGGGHHHHHHH@BGHHGGHHHHHHHGGGGEGHGHGHHFHGHGGHGHHHHHHHHHHHHHHHHGGHGFGBGHHGFCEFGHHCCCFFFFFFFFFFFBFBFB;;;;;;@EFFFFF;;AFFFFFFFFFFFFDFFFFFDFBCFADFFFFECFFFFFF@AFFFFF=DFFFFFFDF.9AFFFFF9ADA;BDDDFFFFBAAFFFF
@M03896:38:000000000-B4D98:1:1101:15502:7221 1:N:0:261
TACGGAGGGTGCAAGCGTTAATCGGAATTACTGGGCGTAAAGCGCACGCAGGCGGTTTGTTAAGTCAGATGTGAAATCCCCGGGCTCAACCTGGGAACTGCATCTGATACTGGCAAGCTTGAGTCTCGTAGAGGGGGGTAGAATTCCAGGTGTAGCGGTGAAATGCGTAGAGATCTGGAGGAATACCGGTGGCGAAGGCGGCCCCCTGGACGAAGACTGACGCTCAGGTGCGAAAGCGTGGGGAGCAAACA
+
1AA1>AA11>AAEBGA00A00BGBB0FFHGF22BBAAAA//2BEE/AAEEE/EEEGGGGFFGHFHH@11BG2BFGFHHGHGEGCEEHF<CGGGFC0<F<BFDFGHG2F>GGFHHEFFGGGC0FGHHH<?CF.FGEC-9@?ABFFFFFB///;;;//9-9;9FFFFFA:A@ABFFFFFBB-BBBFFFFB@----;--999>?;?@@@99EF---;B;/BFBF?-99-/9BBF@-9@FFB---99----BFF-
@M03896:38:000000000-B4D98:1:1101:11553:7224 1:N:0:261
TACGGAGGGTGCAAGCGTTAATCGGAATTACTGGGCGTAAAGCGCACGCAGGCGGTTTGTTAAGTCAGATGTGAAATCCCCGGGCTCAACCTGGGAACTGCATCTGATACTGGCAAGCTTGAGTCTCGTAGAGGGGGGTAGAATTCCAGGTGTAGCGGTGAAATGCGTAGAGATCTGGAGGAATACCGGTGGCGAAGGCGGCCCCCTGGACGAAGACTGACGCTCATGTGCGAAAGCTTGGGGAGCAAACA
+
AAA3AAB2AAAAFG4422EEFFGBAEFFHEA553BAAAAEGHGEG0EAEGGFGGFGGGGHFHD@FG4BBGGEDD44BGGHGGEGEGHF?GHH?G/BGFF2GHHGGEFGFHG@GGGFEFGG0C1?GHH0FDFEFH.---;:;:/FFFFF;B/;B/;;-;;@E//9FB.;.;./9/9B/FBF.;9FFFBDFF-.;B-B-.A--@@FDFA?.FA>-9AABBBBF.;.:A/;B:B..99.F/BB.A@.-.;/B..
@M03896:38:000000000-B4D98:1:1101:22080:7237 1:N:0:261
TACGGAGGGTGCAAGCGTTAATCGGAATTACTGGGCGTAAAGCGCACGCAGGCGGTTTGTTAAGTCAGATGTGAAATCCCCGGGCTCAACCTGGGAACTGCATCTGATACTGGCAAGCTTGAGTCTCGTAGAGGGGGGTAGAATTCCAGGTGTAGCGGTGAAATGCGTAGAGATCTGGAGGAATACCGGTGGCGAAGGCGGCCCCCTGGACGAAGACTGACGCTCAGGTGCGAAAGCGTGGGGAGCAAACA
+
AAAAAAADDAAAGGFA00EE0BFBBECFHHDB2BBAAAEEHHGGG/EEEGGCGEG??EEEBFGHHH2BBFDFFGHHHHHHGGGGEEHHGHHF<GC0FFGFHFHHHFFFHHFFGE0@/?F??F1GHHGB?EFFGGC?C@@BEFFFFFF//9/;B;/;;;;9AFFFFF;AB@F/FBBFFFFFBBFFFFFA-@?B;@>@@BA-@@-9@@@;AFF?-999:FF/FABBFAFFF/;-;99;FAFF@?@F?;-99F-
@M03896:38:000000000-B4D98:1:1101:19022:7261 1:N:0:261
TACGGAGGGTGCAAGCGTTAATCGGAATTACTGGGCGTAAAGCGCACGCAGGCGGTTTGTTAAGTCAGATGTGAAATCCCCGGGCTCAACCTGGGAACTGCATCTGATACTGGCAAGCTTGAGTCTCGTAGAGGGGGGTAGAATTCCAGGTGTAGCGGTGAAATGCGTAGAGATCTGGAGGAATACCGGTGGCGAAGGCGGCCCCCTGGACGAAGACTGACGCTCAGGTGCGAAAGCGTGGGGAGCAAACA
+
BCBAABBBBBBAFDBA22EEFGHFEEFGHGDB5BAAEAEFFHHGG?EEGCGEGGGEFGGHHHHHGH4BGGHFGHHHHHHHGGGGGGHGHGHHHHGHFGGGHFGGFDDFFGFGHHFFGHGFFFCGHHHBFFFAFHFGGFFDABFFFFFEFFBF;;;9;;;9EFFFFFA.;CEFFFFF0FBFFFFFFFFFF9>FFFFFFFF-@DFFFBDEEF9C-BFDBFFFFDFDDDFFFFFFFA;?/;;AC-@EFFFFF?F
@M03896:38:000000000-B4D98:1:1101:13615:7272 1:N:0:261
GACGGGGGGGGCAAGTGTTCTTCGGAATGACTGGGCGTAAAGGGCACGTAGGCGGTGAATCGGGTTGAAAGTGAAAGTCGCCAAAAAGTGGCGGAATGCTCTCGAAACCAATTCACTTGAGTGAGACAGAGGAGAGTGGAATTTCGTGTGTAGGGGTGAAATCCGTAGATCTACGAAGGAACGCCAAAAGCGAAGGCAGCTCTCTGGGTCCCTACCGACGCTGGGGTGCGAAAGCATGGGGAGCGAACAGG
+
AAAAADBBB-99=?B/9/BF/BFADFFFFFBBB;9:;;@DFFFFE.DD9BFDFFF>BABFFFDFFF-9FBFBFBFFFFFDFDDBFFEFFBFFFFDBEBFFFFFFFFFFFFFFBBFFFFFEFBBFFBB.;FFFFFFFFFEFFFFFFFFEE.AF;/AAA9EFFFFFD.9AEFFFFBADAD9A/A?D9DFFABFFFA=DEF;ABFFFFBFFFF?FFFFA=?B9BDD-.=ADFFFFFDFFFFEFF?CDDCF-=B9
@M03896:38:000000000-B4D98:1:1101:13606:7287 1:N:0:261
GACGGGGGGGGCAAGTGTTCTTCGGAATGACTGGGCGTAAAGGGCACGTAGGCGGTGAATCGGGTTGAAAGTGAAAGTCGCCAAAAAGTGGCGGAATGCTCTCGAAACCAATTCACTTGAGTGAGACAGAGGAGAGTGGAATTTCGTGTGTAGGGGTGAAATCCGTAGATCTACGAAGGAACGCCAAAAGCGAAGGCAGCTCTCTGGGTCCCTACCGACGCTGGGGTGCGAAAGCATGGGGAGCGAACAGG
+
AAAAADDBD--9-.A///BFBBFA9ADDFFBBB9.9;;>DAFFFEEFFFFFFFB?B=ABBBAAAEF=BFBB;B:9BFFFDBFDFFEE?;FFFFF=@EFFFFFFDBFFFFAAFFFFB;FBFB;BFFFBB;FFFFFEDFFFBFFBFFFAEE9AFF9AAA@AFBFBFDA?AEFBB9B.A?A.AF9.ADDFF:/?AA@DF;.9AFFBFFF99FFE;B9AAAD@-9.;-.;.999DA@AFFFF..AE-.@BAFCF.
@M03896:38:000000000-B4D98:1:1101:22183:7329 1:N:0:261
TACGGAGGGTGCAAGCGTTAATCGGAATTACTGGGCGTAAAGCGCACGCAGGCGGTTTGTTAAGTCAGATGTGAACTCCCCGGGCTCAACCTGGGAACTGCATCTGATACTGGCAAGCTTGAGTCTCGTAGAGGGGGGTAGAATTCCAGGTGTAGCGGTGAAATGCGTAGAGATCTGGAGGAATACCGGTGGCGAAGGCGGCCCCCTGGACGAAGACTGACGCTCAGGTGCGAAAGCGTGGGGAGCAAACA
+
AAA?ABA@DA?ACFGA22AAFGCABEFGHF555B2BAAAEGGHGG?E?EG?0EEEE>FEHGGGHHH@33BGGFFHDEHHGEEFE>EEHHGHHFH/FCGHHFHHHHHGHHHFBGE2FFGHHGGHHHHGGGGGGHHC@?ABFEFFF;BFBBF/;;9;9-;99A9/FFFAD?AAB/BFFFB/AD.BFFFFDC9-DACDACFEA--@B;9BEEFFF--;:FFF9F.;;.:/9F/B@A==DFFDF=A;AADEB/A9
@M03896:38:000000000-B4D98:1:1101:22161:7332 1:N:0:261
TACGGAGGGTGCAAGCGTTAATCGGAATTACTGGGCGTAAAGCGCACGCAGGCGGTTTGTTAAGTCAGATGTGAAATCCCCGGGCTCAACCTGGGAACTGCATCTGATACTGGCAAGCTTGAGTCTCGTAGAGGGGGGTAGAATTCCAGGTGTAGCGGTGAAATGCGTAGAGATCTGGAGGAATACCGGTGGCGAAGGCGGCCCCCTGGACGAAGACTGACGCTCAGGTGCGAAAGCGGGGGGAGCAAACA
+
AAAAABBBBAAA4BGC222AAEGAAAFGHGDB5B2AAAAEHGHGGCEFGGGCGEG?FGGHFGHHGH@BFDFFFFGGHHHHGEGCEGHHGGHHGHGGHGGGHHHHHHGHGHFFHHGHGGGF?CGHHHGBF?FEGHG<@CCDEFFFFFFFBF/F;:;::;;@?FFFFF:;DAEFBFFFFFF.AFFFFFFFFAFBFBDFC.A@-DFBBDFEEFF>BBDFB/BFFFFFFFFBFF;:9@;.BD--;>;-BAABFF.
@M03896:38:000000000-B4D98:1:1101:17551:7340 1:N:0:261
TACGAAGGGGGCTAGCGTTGTTCGGATTTACTGGGCGTAAAGCGCACGTAGGCGGACTATTAAGTCAGGGGTGAAATCCCGGGGCTCAACCCCGGAACTGCCTTTGATACTGGTAGTCTTGAGTTCGAGAGAGGTGAGTGGAATTCCGAGTGTAGAGGTGAAATTCGTAGATATTCGGAGGAACACCAGTGGCGAAGGCGGCTCACTGGCTCGATACTGCCGCTGAGGTGCGAAAGCGTGGGGAGCAAACA
+
ABB@BBAAA2>>EGGC22EECAGEAEFGHHDBBBAAAAAEFGGEFAEEFGCEGEGE>>FGGGGHHHEBGGEEFEGFGHHHGECCCGHGHGHGGC?/>DGFGHFHHHEHHHF1GGDBFFFDDDGHHHEAGHGFA.CACCFGCBGHHHGCD?EEF9;;;99;CFGFGF;=FE?GGGGGB?CBFFFFFFDA.;BF;@@-DBA@;BADFF;;.E:F-9;.@BF/9BFFD?F.F?F;DF-.FFA.9BD?-AEF/A.
@M03896:38:000000000-B4D98:1:1101:22173:7347 1:N:0:261
TACGGAGGGTGCAAGCGTTAATCGGAATTACTGGGCGTAAAGCGCACGCAGGCGGTTTGTTAAGTCAGATGTGAAATCCCCGGGCTCAACCTGGGAACTGCATCTGATACTGGCAAGCTTGAGTCTCGTAGAGGGGGGTAGAATTCCAGGTGTAGCGGTGAAATGCGTAGAGATCTGGAGGAATACCGGTGGCGAAGGCGGCCCCCTGGACGAAGACTGACGCTCAGGTGCGAAAGCGTGGGGAGCAAACA
+
ABAABBBCBAAABFFA22EEFGHBEEGGHHBB53AAAAEEHHHGG?EEGGGCGEGCFGFHGHHHHH@BFGGFGGHHHHHHGGGGEEHHHHHHGHGFHGHGHFHGHGHHHHHFGHGGGGHGFGFHHHHHFGGGHHGGGFFFFFFFFFFFBB0FF;:;;;:@.BFFFFADFFFFFFFFFFFFFFFFFFFFFDFFFFFFFDAB-@DFFFFEEFF@::ADFFFFFFFDFFFFFFB9:@DAFFFDA@;EFAEFFFE
@M03896:38:000000000-B4D98:1:1101:21842:7400 1:N:0:261
TACGGAGGGTGCAAGCGTTAATCGGAATTACTGGGCGTAAAGCGCACGCAGGCGGTTTGTTAAGTCAGATGTGAAATCCCCGGGCTCAACCTGGGAACTGCATCTGATACTGGCAAGCTTGAGTCTCGTAGAGGGGGGTAGAATTCCAGGTGTAGCGGTGAAATGCGTAGAGATCTGGAGGAATACCGGTGGCGAAGGCGGCCCCCTGGACGAAGACTGACGCTCAGGTGCGAAAGCGTGGGGAGCAAACA
+
ABABBABB@AAAFGFA22EEAGHFEFGGHGBB5ABAAAEEHHHGG0EEEGGGGGGEGGGFGHHHGH4BBBFBFFHHHHHHGGG@EFHGGHHHFHGGGGHGHHHHHFHHHHF2GHGFGHHHBGFGHHHHGGGGDGGC?=BDEFFFFFFFB/0:;;;;;;;;AFFFFFAA?FFFFFFFFBBFFFFFFFFFA@FFFFFFFFEDFFFFFF;AEFFC:@DDFFFFFFFDFFFFFFF>DDFFFFAA9BBFFDEFFFF
@M03896:38:000000000-B4D98:1:1101:25266:7482 1:N:0:261
TACGGAGGGTGCAAGCGTTAATCGGAATTACTGGGCGTAAAGCGCACGCAGGCGGTTTGTTAAGTCAGATGTGAAATCCCCGGGCTCAACCTGGGAACTGCATCTGATACTGGCAAGCTTGAGTCTCGTAGAGGGGGGTAGAATTCCAGGTGTAGCGGTGAAATGCGTAGAGATCTGGAGGAATACCGGTGGCGAAGGCGGCCCCCTGGACGAAGACTGACGCTCAGGTGCGAAAGCGTGGGGAGCAAACA
+
3AAABBB?@AAACGGFA?2ACGHFAEFGHFDDBBFAEAEEGHGFF?EEGEG?EEE@EDEFHF4GGH4@FGFDGE4DGHGHGGGEEEGFGHHHHHFHFFFFGHHHFHEGHHFGBG2FEHHGHHFFHDFF?EEFE0C--=ADEFBBB9BBB//B9;;;;;9;A/BFFF;9.9.;/FFFFF/9D?F/FFF?>>B.AFFAFFFA;=D;=B-A.FFB@;D?//;/;AAA..//99B@A@>A/;:9@DDE=D?BBF.
@M03896:38:000000000-B4D98:1:1101:8769:7483 1:N:0:261
TACGGAGGGTGCAAGCGTTAATCGGAATTACTGGGCGTAAAGCGCACGCAGGCGGTTTGTTAAGTCAGATGTGAAATCCCCGGGCTCAACCTGGGAACTGCATCTGATACTGGCAAGCTTGAGTCTCGTAGAGGGTGGTAGAATTCCAGGTGTAGCGGTGAAATGCGTAGATATCTGGAGTAATACCGGTGGCGAATGCCGCCCCCTGGACGACGACTTCCGCTCAGGTCCTAAATCCTCGAGACCCCCA
+
>>A1>>1>>11>BE1A0000ADGA0BFGHGA221/B/A/ABGFEECEAEFA?E/>EEG/FGG21BBFB1B1BBBG1FGHHG>EEEGHH1FHH00/BB/G1FGGHG1D>GF>@FG0C/?FG0?CHHGF0?AFADH...-E==DGDDHHD=//<<<0;:-;::CC:C;:;.-.000=B;009/90;9FG.--9.:-9--/;/99;99@=9:-A-9@-;@B-;F-;9@-//;/://///9///;----9-9--
@M03896:38:000000000-B4D98:1:1101:25278:7503 1:N:0:261
TACGGAGGGTGCAAGCGTTAATCGGAATTACTGGGCGTAAAGCGCACGCAGGCGGTTTGTTAAGTCAGATGTGAAATCCCCGGGCTCAACCTGGGAACTGCATCTGATACTGGCAAGCTTGAGTCTCGTAGAGGGGGGTAGAATTCCAGGTGTAGCGGTGAAATGCGTAGAGATCTGGAGGAATACCGGTGGCGAAGGCGGCCCCCTGGACGAAGACTGACGCTCAGGTGCGAAAGCGTGGGGAGCAAACA
+
AAAAABCBB?A>CGG422AEAGHFEFGGHGBB5A2AAAEEGHGGG?EEGEEEGEECEFEFGHHHGH4BEFFBGGHHHHHHGGG?EFHHHHHHHHEHHGHGGHGHHFHFHHGFHHHEFGGGFGFGHHGGFGFGDFDC@CBDEFFFFFFFFF/B:;;;;;:;EFFFFF;ADFFFFFFFFFFFFFFFFFFFF@DFADFFFFFFAFCFFF@.AFFFFAFFFFFFFDD?DFF/;FB@AAFDFA.;BCCA:;AFFF.
@M03896:38:000000000-B4D98:1:1101:25258:7505 1:N:0:261
TACGGAGGGTGCAAGCGTTAATCGGAATTACTGGGCGTAAAGCGCACGCAGGCGGTTTGTTAAGTCAGATGTGAAATCCCCGGGCTCAACCTGGGAACTGCATCTGATACTGGCAAGCTTGAGTCTCGTAGAGGGTGGTAGAATTCCAGGTGTAGCGGGGAAATGCGTAGAGATCTGGAGGAATACCGGTGGCGAAGGCGGCCCCCTGGACGAAGACTGACGCTCAGGTGCGCAAGCGTGGGGAGCAAACA
+
ABB@AAA2DA2>4G4A2AAEFFG2BBFGHAA55B2AAAAEGEGEE?E0EEG0EEEEFEEGGHHH4G4BBBBF4FGFFGHHGEEE><FGHHHHHAC0BFGBFGGHGDGFHHD><GHHGG1?0?GHHHGFFE.CDG.<>-<===DGHEHFG//CD<0;----99.CF;;;;BGFFGGGFF/;?ABBFFFA@9-9;;@-;.;--;@DFF-..;FFFBDD;BFBF.AADDB9BB;--9;-AAA.--9:@DFFFA9
@M03896:38:000000000-B4D98:1:1101:18978:7545 1:N:0:261
TACGGAGGGTGCAAGCGTTAATCGGAATTACTGGGCGTAAAGCGCACGCAGGCGGTTTGTTAAGTCAGATGTGAACTCCCCGGGCTCAACCTGGGAACTGCATCTGATACTGGCAAGCTTGAGTCTCGTAGAGGGGGGTAGAATTCCAGGTGTAGCGGTGAAATGCGTAGAGATCTGGAGGAATACCGGTGGCGAAGGCGGCCCCCTGGACGAAGACTGACGCTCAGGTCCGAAAGCGTGGGGCGCAAACA
+
>1>AA?AAD1A>F1F0000AABFBAECFHFB221/BAAEECGGGG/E/EEEEG?>EEEEGH22FGF2BBF1BB221BFGFE>@@EEHGEFGFFG/0BFF1DGGGGFFGHHHFEE0<FGG1?<??GGH0>..F10.---;--9BBFFFFF/9BB99:;;-99B/BFF-;---///BFF/;-BABFFFBB>9-A9@??-AE-9@@-@@;--BA@-@B-/FF/9A---;//B//9A-99:9----@--999;FA
@M03896:38:000000000-B4D98:1:1101:16343:7556 1:N:0:261
GACGTAGGGCGCGAGCGTTGTCCGGATTTATTGGGCGTAAAGAGCTCGTAGGCGGCTTGTTGCGTCAGCTGTGAAAGCCCATGGCTTAACTGTGGGTTGGCAGCTGATATGGGCAGGCTAGAGTTCGGTAGGGGAGACTGGAATTCCTGGTGTAGCGGTGAAATGCGCAGATATCAGGAGGAACACCGGTGGCGAAGGCGGGTCTCTGGGCCGATACTGACGCTGAGGAGCGAAAGCGTGGGGAGCGAACA
+
AAAAABFA3B2>ECCAA2AAFGGEEEGGHCDFBBFBAAEEGGHHHAGAEFC1GEE@/>EGFHB>?E/?BBFFFB4BEFGHEFF?FFG2BDGGGHHDGFG/FBDEHHEHH1?<FGH/<>>>FF1>FFC?EHDAFG.@.CCG;:/CHFGGCG/CC99;;-;;.0FFGF9AD??FGGGGFFBEADFFFFD>B-@DAA-B-DFAFF@BFF////.;:-@@@FF9BDDD.:.;B?E@DFF9BA..@D;EAA=-@>-
@M03896:38:000000000-B4D98:1:1101:9801:7568 1:N:0:261
TACGTAGGTGGCAAGCGTTGTCCGGAATTATTGGGCGTAAAGCGCGCGCAGGCGGTTTCTTAAGTCTGATGTGAAAGCCCACGGCTCAACCGTGGAGGGTCATTGGAAACTGGGGAACTTGAGTGCAGAAGAGGAGAGTGGAATTCCACGTGTAGCGGTGAAATGCGTAGAGATGTGGAGGAACACCAGTGGCGAAGGCGACTCTCTGGTCTGTAACTGACGCTGAGGCGCGAAAGCGTGGGGAGCGAACA
+
ABA@AFFBFF?BBCFF22EAFGGEEEFGHFFF5BAAAAEG2GGFGCGEECEEGGF@EGHHHHHHGHFBFGGGGHHHHHHHHGGGGGGHGHHGGHGGHGCDHHHHHBGHHH?DGH@CECFGFGFFGHHHBHHHF..EEGFFEGHHHHGHH?CGC::;-:.;9FFGGFC;ADGFGFFCFFGGDFGGGGGFFFBBA@FFF:;;@>=DFFFFFF9FFBFFFFFFFFFFB?F.EFFBFFCFFBDDFFF?CA@@FF-
@M03896:38:000000000-B4D98:1:1101:16356:7571 1:N:0:261
GACGTAGGGCGCGAGCGTTGTCCGGATTTATTGGGCGTAAAGAGCTCGTAGGCGGCTTGTTGCGTCAGCTGTGAAAGCCCATGGCTTAACTGTGGGTTGGCAGCTGATATGGGCAGGCTAGAGTTCGGTAGGGGAGACTGGAATTCCTGGTGTAGCGGTGAAATGCGCAGATATCAGGAGGAACACCGGTGGCGAAGGCGGGTCTCTGGGCCGATACTGACGCTGAGGAGCGAAAGCGTGGGGAGCGAACA
+
>AAAAAFA3B2AE?EE22EAFGGEAEEGHBFD5BABAAEBGGHHH3GEEEE?GE@//>EGHGB>?E/?BBBBFFGHGGHHHHHHGFGHGFHHHHHGGFCBGHDEFGBGH1?FCGH/>>FFFGCFGF.=EGGFG?<-ACC0::/CHGHGGG/CG9;;-9;;C9FFFF;CFGGGGFFFFFFEFDFFFFFADDFFA@DFFFE=BC@BFFB;;.AED-@BBFF/F.AFFDFFFFE@BAFAFFDDAFFF=9;@DF-
@M03896:38:000000000-B4D98:1:1101:9820:7572 1:N:0:261
TACGTAGGTGGCAAGCGTTGTCCGGAATTATTGGGCGTAAAGCGCGCGCAGGCGGTTTCTTAAGTCTGATGTGAAAGCCCACGGCTCAACCGTGGAGGGTCATTGGAAACTGGGGAACTTGAGTGCAGAAGAGGAGAGTGGAATTCCACGTGTAGCGGTGAAATGCGTAGAGATGTGGAGGAACACCAGTGGCGAAGGCGACTCTCTGGTCTGTAACTGACGCTGAGGCGCGAAAGCGTGGGGAGCGAACA
+
ABAAAFFAFF@BCGCF22E?EGGEEEGGHFDF5BBBAAEFHHHGG?EEEGE@EEEEFGHHHHHHHH4BFGGGGGHHDGHHHGGEEEGGHGHGGHG?GFGGGHHHHGGHHHFBGG@AECFF>GFFGHHHHHHHFHGDHGFHEHHHHHGGH?CCC:<<:;;AEGGGFF;;CFGGBFGFGFFGGFGFFGGFFFFFEDFFFDEBBAFDFFB;BF/;:;BFFFFBFFDFAA?EFA@::CADFFFFFFFFFA:BAD=
@M03896:38:000000000-B4D98:1:1101:16334:7577 1:N:0:261
GACGTAGGGCGCGAGCGTTGTCCGGATTTATTGGGCGTAAAGAGCTCGTAGGCGGCTTGTTGCGTCAGCTGTGAAAGCCCATGGCTTAACTGTGGGTTGGCAGCTGATACGGGCAGGCTAGAGTTCGGTAGGGGAGACTGGAATTCCTGGTGTAGCGGTGAAATGCGCAGATATCAGGAGGAACACCGGTGGCGAAGGCGGGTCTCTGGGCCGATACTGACGCTGAGGAGCGAAAGCGTGGGGAGCGAACA
+
>AAAABCAAB2AE2EA22EEEGHEEEEGHBFD5B1BAAEECGFHGDGEEEE?GEEE?EEGHGB>?E/>BBBBBEGGFFGGHHHGGHG2BDFGGGFDDF@BGFDEHH1FDGAECFG.->GGFF0DGH.<CCAEEEA-:CCC:;CFHGHFBB/9;;9;9;9;AFGFBB;C@CFFFFFFFBBEFDFABFDDDDFDADDFFFA99DFFFFB;/..AD-@;@FFBFFFFF?..B.A-99B?FDDFFA-:@D=A-;9
@M03896:38:000000000-B4D98:1:1101:15385:7586 1:N:0:261
TACAGAGGGTGCGAGCGTTAATCGGATTTACTGGGCGTAAAGCGTGCGTAGGCGGCTTATTAAGTCGGATGTGAAATCCCCGAGCTTAACTTGGGAATTGCATTCGATACTGGTGAGCTAGAGTATGGGAGAGGATGGTAGAATTCCAGGTGTAGCGGTGAAATGCGTAGAGATCTGGAGGAATACCGATGGCGAAGGCAGCCATCTGGCCTAATACTGACGCTGAGGTACGAAAGCATGGGGAGCAAACA
+
BCABBFFCCAAAECFE22EEFGHFEEGGHGDB5BBBAAEEHHHEFEGGFFE?GEG@@EHHHHHGHH1>/EEGHGHHHHHHGGGGGGHGHFGHHHHGFFGHHHHHHHEHHG?BFDG2=GFFFGC?@GFHHHGGDAGHFGFGGHHHHHHEDG0CD<==<;=AEHHHFG:;CFEFFFGGGBFGGDFGGGF?CDGGFAFFFFEFDFF?BFFFBF?FF0BFFFFFFFFFFFFFFFB9EFFFFFFFFFFFDFFFFFF
@M03896:38:000000000-B4D98:1:1101:8626:7587 1:N:0:261
TACGGAGGGTGCAAGCGTTAATCGGAATTACTGGGCGTAAAGCGCACGCAGGCGGTTTGTTAAGTCAGATGTGAAATCCCCGGGCTCAACCTGGGAACTGCATCTGATACTGGCAAGCTTGAGTCTCGTAGAGGGGGGTAGAATTCCAGGTGTAGCGGTGAAATGCGTAGAGATCTGGAGGAATACCGGTGGCGAAGGCGGCCCCCTGGACGAAGACTGACGCTCAGGTGCGAAAGCGTGGGGAGCAAACA
+
AABBBBBDDA2>BGFE222EEGHFEEGGHFB5532BAAAEGHHGG0EEEAEEGEGGEEGHGHHHHH@BFFGBGGHGFHGHGGGGGGHGGHHHGHGHHGHGHHHHHHHHFHDGHHHFGGFGGHGGGHGGFGFEGHC>D;DDEFFFFFFBBF/FB;;9;;;;AFFBBFD;A>AF/BBBF/BFF?:/FFFFFDAAFBC@BFE>>BCCFFDFFFFFFAD9BFBBFAD.A?/9BFFFFFADFF.A>FFFFFEFFF.
@M03896:38:000000000-B4D98:1:1101:8613:7601 1:N:0:261
TACGGAGGGTGCAAGCGTTAATCGGAATTACTGGGCGTAAAGCGCACGCAGGCGGTTTGTTAAGTCAGATGTGAAATCCCCGGGCTCAACCTGGGAACTGCATCTGATACTGGCAAGCTTGAGTCTCGTAGAGGGGGGTAGAATTCCAGGTGTAGCGGTGAAATGCGTAGAGATCTGGAGGAATACCGGTGGCGAAGGCGGCCCCCTGGACGAAGACTGACGCTCAGGTGCGAAAGCGTGGGGAGCAAACA
+
AAAAAABBCAAACGFC?22AFFHFFGGGHF555AAAAAEEHHHGG0EEEEEEGECEGGGHHHHHFH@BDFFBGGHFHHHHGGGGFGHGHHHHHHGHCEBBGHGGHGHGHHGFHGHFGGGFFGFGGHHGFGGFFFGFGFBAAFFFFFFFFF0B;;;;;;;;AFFFFFD;ADEFFFFFFFFFFFFFFFFFF;@DFFFFFFFCFFFFFFCEEFFFFFDAFFFFFFFFFDFFFFFFFFC?FDDA@AAEDFEFFF?
@M03896:38:000000000-B4D98:1:1101:10270:7751 1:N:0:261
TACGGAGGGTGCAAGCGTTAATCGGAATTACTGGGCGTAAAGCGCACGCAGGCGGTTTGTTAAGTCAGATGTGAAATCCCCGGGCTCAACCTGGGAACTGCATCTGATACTGGCAAGCTTGAGTCTCGTAGAGGGGGGTAGAATTCCAGGTGTAGCGGTGAAATGCGTAGAGATCTGGAGGAATACCGGTGGCGAAGGCGGCCCCCTGGACGAAGACTGACGCTCAGGTGCGAAAGCGTGGGGAGCAAACA
+
ABAAAAABB?A>BGBF22EEFGHFEEGGHFBB53AAAAEEHHHGG?EEGEGGGFG@EFGHHHHHFH4BFFFFGGHHHHHHGGGGGGHGGHHHFFFGHGHGHHHHHHHFHHHHHHHBFF?F?F1FHHHHFGGGHHGFCCFFEFFFFFFFFF/B;;;;@;:@EBFF9FA;ADFFFFFFFFFFFDFFFFFFF@;AFDFFCDE@AFFFFFFFFFFFBDFFFFFBFDFFFFF9FFBCDFFAFFFFFFFFADEFFFE
@M03896:38:000000000-B4D98:1:1101:10292:7757 1:N:0:261
TACGGAGGGTGCAAGCGTTAATCGGAATTACTGGGCGTAAAGCGCACGCAGGCGGTTTGTTAAGTCAGATGTGAAATCCCCGGGCTCAACCTGGGAACTGCATCTGATACTGGCAAGCTTGAGTCTCGTAGAGGGGGGTAGAATTCCAGGTGTAGCGGTGAAATGCGTAGAGATCTGGAGGAATACCGGTGGCGAAGGCGGCCCCCTGGACGAAGACTGACGCTCAGGTGCGAAAGCGTGGGGAGCAAACA
+
ABAABBADB??>45GC22AAFGHFAEGGHGDB5ABAAAFFFHHGGAEEGFGCGEG@EFGHHHHHHH@BDDFEGGHGHHHHGGGGEGHFHHHHHHCFCFCFGHHHHHHHHHHHGHHFEGHHFFFGHGHB?EFFGGFGGFFA;BFFFFFFBFBFB;;;9;9;9FFFFF;;;BEFFFFFFBBFBFFFFFFFFAFFF-@=FFEF;FFFFF@9.FF-B>DDFFFBFDD..DFFFFBBDFFBFFADFF;EDAEFFF.
@M03896:38:000000000-B4D98:1:1101:18300:7766 1:N:0:261
TACGGAGGGAGCTAGCGTTGTTCGGAATTACTGGGCGTAAAGCGCGCGTAGGCGGCTTTGTAAGTTAGAGGTGAAAGCCCGGGGCTCAACTCCGGAACTGCCTTTAAGACTGCATCGCTTGAATCCAGGAGAGGTGAGTGGAATTCCGAGTGTAGAGGTGAAATTCGTAGATATTCGGAAGAACACCAGTGGCGAAGGCGGCTCACTGGACTGGTATTGACGCTGAGGTGCGAAAGCGTGGGGAGCAAACA
+
ABAAABBBBAAAGGGC22E?ECGBEEFGHGDBBBAAAAEEHHHGG?FGFFEDHEFE@EGHFHHHHHDF3FBBGGGHHHHHGBFDDGHE?CGHHDD?CDHGHHHHHHHHHHDGFHFF<ECCCGFHHHHHHHGHGG0GEHBGEHHHHHHEG?.A;;0;;;;;FGGGGB;;FFGGFGGGFADGDFFFFFFFFFFFADFFFFA=DFFFFFFFFFFFF?BFFFFFFFFFFFFFFFFFFFFDFFFFFFFFFFFFFFF
@M03896:38:000000000-B4D98:1:1101:15335:7772 1:N:0:261
TACGAAGGGGGCTAGCGTTGCTCGGAATCACTGGGCGTAAAGGGCGCGTAGGCGGCGTTTTAAGTCGGGGGTGAAAGCCTGTGGCTCAACCACAGAATGGCCTTCGATACTGGGACGCTTGAGTATGGTAGAGGTTGGTGGAACTGCGAGTGTAGAGGTGAAATTCGTAGATATTCGCAAGAACACCGGTGGCGAAGGCGGCCAACTGGACCATTACTGACGCTGAGGCGCGAAAGCGTGGGGAGCAAACA
+
ABAABBCCCBBAFGCC?2AEEBGBAFGGHBBBBBBAAAEFGHHGG?EFEEFFHEE?E>>EGHGHGH?>>CGFGEHHHHHHHFHGHHHFGHHGGAAFCGFGHHHHHHEHHGC0;CG::CCC;FBCFGEFGGGGGGBFEAAEDFFFFFFDCC;E;;;;BB;EFFFFFB;;FFFFFFFFFADD;FFFFFFFFFFFFDFFFDEF;FFAEEFFBFFFEFBFFFFFFFFFFFFFFFFBBFFDFFDFFFFFFFFFFFE
@M03896:38:000000000-B4D98:1:1101:8060:7786 1:N:0:261
TACAGAGGGTGCGAGCGTTAATCGGATTTACTGGGCGTAAAGCGTGCGTAGGCGGCTTATTAAGTCGGATGTGAAATCCCCGAGCTTAACTTGGGAATTGCATTCGATACTGGTGAGCTAGAGTATGGGAGAGGATGGTAGAATTCCAGGTGTAGCGGTGAAATGCGTAGAGATCTGGAGGAATACCGATGGCGAAGGCAGCCATCTGGCCTAATACTGACGCTGAGGTACGAAAGCATGGGGAGCAAACA
+
ABAABFFBBABAFFCA22EEFGHEEEGGHFDB5BBAAAEEGHFEEEFGFFEDHCFE/EHHFHHGGH1>>EEFHGHHHHHHGGGFGGHHHGBGHFHHFFHHHHHHHHEHGGFDGFH2GGGGFGC?FHFGHHGG??GFFFGHGFHHHHHHHH/CD===<;;;EHHHFHD;DGGGGGGGGBFGGDBFGGGGGGGGFAFAFFEFFFFFFFBBBB.FFFFFFFFBBDFFDF?.BFBDEFFDFFFFF.A.=?EFFE.
@M03896:38:000000000-B4D98:1:1101:18304:7786 1:N:0:261
TACGGAGGGAGCTAGCGTTGTTCGGAATTACTGGGCGTAAAGCGCGCGTAGGCGGCTTTGTAAGTTAGAGGTGAAAGCCCGGGGCTCAACTCCGGAACTGCCTTTAAGACTGCATCGCTTGAATCCAGGAGAGGTGAGTGGAATTCCGAGTGTAGAGGTGAAATTCGTAGATATTCGGAAGAACACCAGTGGCGAAGGCGGCTCACTGGACTGGTATTGACGCTGAGGTGCGAAAGCGTGGGGAGCAAACA
+
AAA3AAA2222>CGGC22A2A2F2ABFFHG55532BAAEEFFGEE0ECEFE1GEE//>GEEGGHHHB?GGF?G334DFGHGBGCDGEFCFHHH//<>ACFGHGHHF11>G1FGFGGADGCCHBDFHFGGHECAD/GHECC;GCHHGF/.;.9;;;;09/.0;BBF09;BAEFFFFGF.CEDA/B;FDF.;BF;-9;?.:--;=ABFFF.9:FEEBFBB/9:9AA?.;9B.9-.--.9...;@-.-.;BB.;
@M03896:38:000000000-B4D98:1:1101:9427:7788 1:N:0:261
TACGGAGGGTGCAAGCGTTAATCGGAATTACTGGGCGTAAAGCGCACGCAGGCGGTTTGTTAAGTCAGATGTGAAATCCCCGGGCTCAACCTGGGAACTGCATCTGATACTGGCAAGCTTGAGTCTCGTAGAGGGGGGTAGAATTCCAGGTGTAGCGGTGAAATGCGTAGAGATCTGGAGGAATACCGGGGGCGAAGGCGGCCCCCTGGACGAAGACTGACGCTCAGGTGCGAAAGCGTGGGGAGCAAACA
+
>AA?>A3AD2AAGGFE222AFGHFEFGGHHDB53BAAAAEHHHGG0E0FEAEGEEE?EEHGFF4BG4BFGGGGGDGGHHHGFGFEGHHHHHC0FFCFFHBGHHGGGBFGHGDGFFBFGFGGHCGGHF?<CC.FFGCD-9AAFFFFFFFBF/F;;;;-9.;;BFFFB;9AAEB/BFFFFFFDDFFFFFFF--99@BFDDA;-D@AFF-9AFF-9@DD/FF/BADADF/9//;-.;>AF?A.;99.-..:BF.
@M03896:38:000000000-B4D98:1:1101:9408:7795 1:N:0:261
TACGGAGGGTGCAAGCGTTAATCGGAATTACTGGGCGTAAAGCGCACGCAGGCGGTTTGTTAAGTCAGATGTGAAATCCCCGGGCTCAACCTGGGAACTGCATCTGATACTGGCAAGCTTGAGTCTCGTAGAGGGGGGTAGAATTCCAGGTGTAGCGGTGAAATGCGTAGAGATCTGGAGGAATACCGGTGGCGAAGGCGGCCCCCTGGACGACGACTGACGCCCAGGTGCGAAAGCGTGGGGAGCAAACA
+
>1A11AA@DA?AB1EA0AA0ABGAAEFGHA1DBAA/AAEFHFHFECCEEEEEEGCE?EGHHFBGFF2BFHGEGHD1GFFGGGGCE@GFFFFFFFEAGFH1G1?GBFDFFHDDFAFBAFFD?0FGDFG0F?F<10<@C--:99BBBFF//99/9;;/---;-:BF/BB9A@-/9/9BBB;---;;BF99=----9-;-99@--99@99--B?==-99>A-/;;A----;//;--9@-9999----;999FFA
@M03896:38:000000000-B4D98:1:1101:4690:7843 1:N:0:261
TACGGAGGGTGCAAGCGTTAATCGGAATTACTGGGCGTAAAGCGCACGCAGGCGGTTTGTTAAGTCAGATGTGAAATCCCCGGGCTCAACCTGGGAACTGCATCTGATACTGGCAAGCTTGAGTCTCGTAGAGGGGGGTAGAATTCCAGGTGTAGCGGTGAAATGCGTAGAGATCTGGAGGAATACCGGTGGCGAAGGCGGCCCCCTGGACGAAGACTGACGCTCAGGTGCGAAAGCGTGGGGAGCAAACA
+
BCAABBCCCCAAFFFF22EEAGHFAEFGHGBB5BAAEAEEHHHGG?EEGCEEGFGEGGGHHHHHHH4FFGHGHHHHHHHHGGGGEEHFBGHHHHGHFGHGHHHHHHHHHHFDGHGHGGHGGGHHHHHHFGGGBGGGGFFAAFFFFFFFFF/B;;;;;;;CFFFFFF;;AFFFFFFFFFFFFFFFFFFFF@BFABDFFFA@AABDFFFFEFFFD;?DBFFBFFFFFFFFFFF=ABFFFD9ADFFEDAEFFFE
@M03896:38:000000000-B4D98:1:1101:4708:7847 1:N:0:261
TACGGAGGGTGCAAGCGTTAATCGGAATTACTGGGCGTAAAGCGCACGCAGGCGGTTTGTTAAGTCAGATGTGAAATCCCCGGGCTCAACCTGGGAACTGCATCTGATACTGGCAAGCTTGAGTCTCGTAGAGGTGGGTAGAATTCCAGGTGTAGCGGTGAAATGCGTAGAGATCTGGAGGAATACCGGTGGCGAAGGCGGCCCCCTGGACGAAGACTGACGCTCAGGTGCGAAAGCGTGGGGAGCAAACA
+
AAAA3A?2@AA>CGG4A2EEFBGAB2FGFG5E53ABAAEEGHGFG?E0EE0EE0>E>AEBFG4B4B4B3BB4BF44FFGHF/>/><GHHHHB00/?FFG1F11FGFFFHHGFFHF1/?<??F1FFFF0?..<G0<..<AGEHH=DDDB<//<<<0=:-;:=CGHHC:.:AEB00CBCCF...;FFFFA;-;A9@?-9.;--9@=99;;.BF-9;AABFBBFFDDAAFFFF999;@./.D.--BA9AEBFA9
@M03896:38:000000000-B4D98:1:1101:4992:7858 1:N:0:261
TACGTAGGTGGCAAGCGTTGTCCGTAATTATTGGGCGTAAAGCGCGCGCAGGCGGTTTCTTAAGTCTGATGTGAAAGCCCACGGCTCAACCGTGGAGGGTCATTGGAAACTTGGGAACTTGAGTGCAGAAGAGGAGAGTGGAATTCCACGTGTAGCGGTGGAATGCGTAGAGATGTGGAGGAACACCAGTGGCGAAGGCGCCTCTCTGGTCTGTAACTGACGCTGAGGCGCGAAAGCGTGGGGAGCGAACA
+
AABAAFF3FF>>FG2F2AAAAGH2AFEGH5FD5A2B2A2BF5BBE0EAEEECGEE/>?BFFG4BBGFBFEBBB4E43BGG//E/</?FGHH/CG?FCD/??0GHHEF1FHH1F1//1FGF<11FDGE1FFGHHHCDHEHFAGBGGF<=DF<:;;0:--.::.<900;;.-CC9FB9000;9./CFBEA;FB9;-;--.9---.99B/9/9:////BBF;/F.A.9...;@9;;@9ABA?A---;-;@-9--
@M03896:38:000000000-B4D98:1:1101:4974:7864 1:N:0:261
TACGTAGGTGGCAAGCGTTGTCCGGAATTATTGGGCGTAAAGCGCGCGCAGGCGGTTTCTTAAGTCTGATGTGAAAGCCCACGGCTCAACCGTGGAGGGTCATTGGAAACTGGGGAACTTGAGTGCAGAAGAGGAGAGTGGAATTCCACGTGTAGCGGTGGAATGCGTAGAGATGTGGAGGAACACCAGTGGCGAAGGCGACTCTCTGGTCTGTAACTGACGCTGAGGCGCGAAAGCGTGGGGAGCGAACA
+
ABBBAFFBFF@BCFCC?2EAEGGEEEGGHFDG5B2BAAEEGHHGG?EEGGF?EEGCFGHHHHHHHH4BFGHHHGGHHHHHHGGFEGGGGGHGFHCGGGCGGHHHHHHHHH?BFFAEGFGGGGFGHHHHHHHHHHFFEFFFEHHHHHHGHDCC;;;;:;;;EFGGFF;;EGGGGCCCFGFGGGFFFGFFFFFFA@DFFFEFFFFFFFBB/B/BBB/FBBFBFFDFFFFAEFFFDF-AFFFFF;DF>99;>99
@M03896:38:000000000-B4D98:1:1101:4984:7880 1:N:0:261
TACGTAGGTGGCAAGCGTTGTCCGGAATTATTGGGCGTAAAGCGCGCGCAGGCGGTTTCTTAAGTCTGATGTGAAAGCCCACGGCTCAACCGTGGAGGGTCATTGGAAACTGGGGAACTTGAGTGCAGAAGAGGAGAGTGGAATTCCACGTGTAGCGGTGGAATGCGTAGAGATGTGGAGGAACACCAGTGGCGAAGGCGACTCTCTGGTCTGTAACTGACGCTGAGGCGCGAAAGCGTGGGGAGCGAACA
+
>AA3>CFAFF2BFGAA22AAAFFE2AEFH5FD53BBAAE2EFFBE0EAE@E0EFFEEEHHHGBHGHBBFBBFGGBBFFHH?FG<>EEG2GH<?/<C?<C??0GHFFGBGHF1FC/<E<F>1><FGHED=F11CG.EEDFF.DFGGHHCGAAC;/;<-;.;..;B09;.;AGEFF0;;0B.?CBFFGF?99//;-;@-9;@@DFFFB9;9B//;;9FBBFFFFA:....;B---9@./.;.9--.-9-;-;-
@M03896:38:000000000-B4D98:1:1101:24701:7904 1:N:0:261
TACGGAGGATCCAAGCGTTATCCGGATTTATTGGGTTTAAAGGGTGCGTAGGCGGCCTATTAAGTCAGGGGTGAAAGACGGTAGCTTAACTATCGCAGTGCCTTTGATACTGATGGGCTTGAATGCAGCTGAAGTGGGCGGAATGTGACAAGTAGCGGTGAAATGCATAGATATGTCACAGAACACCGATTGCGAAGGCAGCCCACTAAAGTGCGATTGACGCTGAGGCACGAAAGCGTGGGGATCAAACA
+
BCBBBAABBFFFFFFC22AAEFGEEEGGHGDF5BB2BEGFGHHGHFEGFGGDHEGCEFEGHHHHGH4B?FEEFGHHHFHGGGHGHGHHGFGHHG/E???BGHHHHGEHHHB?3DFCGGFGCGCFHGHFHHHHHH1D?==/@CCEFDFHH0=CD;;;=;=;CHBHCFBGHFFGGFFFFFGGGGGGGGGD?DDEFGGFFFFFDF.AFAABFFFBFFFDFFEFFFFFFFFEEEAA:;DFFDDFABDEFAFFFFF
@M03896:38:000000000-B4D98:1:1101:24682:7906 1:N:0:261
TACGGAGGATCCAAGCGTTATCCGGATTTATTGGGTTTAAAGGGTGCGTAGGCGGCCTATTAAGTCAGGGGTGAAAGACGGTAGCTTAACTATCGCAGTGCCTTTGATACTGATGGGCTTGAATGCAGCTGAAGTGGGCGGAATGTGACAAGTAGCGGTGAAATGCATAGATATGTCACAGAACACCGATTGCGAAGGCAGCTCACTAAAGTGCGATTGACGCTGAGGCACGAAAGCGTGGGGATCAAACA
+
AAABABABBFFFFFG2E2AECGHEEGGGHFDG5AA2BEHFHHHGHFEGFEAEHEEFEEHHHHHHGH4B?BEEEGGFFFHFGGHGHFHHGFFGHF?EC??FGHHHHGD3FHF3DDDBG@@FBGFHHHHFGHGGHH1D?F?@>A@EBDDDH0=<=<<<:;;:CGHH000CGGGGFFBCFBFF00;BFFGCGGGEFGCFFFEFDFFFFFBFFFF0BFFDAEEFFFFFFDF;AEFDDFFFFDADAFAA;AFFFFF
@M03896:38:000000000-B4D98:1:1101:7035:7922 1:N:0:261
TACGGAGGGTGCAAGCGTTAATCGGAATTACTGGGCGTAAAGCGCACGCAGGCGGTTTGTTAAGTCAGATGTGAAATCCCCGGGCTCAACCTGGGAACTGCATCTGATACTGGCAAGCTTGAGTCTCGTAGAGGGGGGTAGAATTCCAGGTGTAGCGGTGAAATGCGTAGAGATCTGGAGGAATACCGGTGGCGAAGGCGGCCCCCTGGACGAAGACTGACGCTCAGGTGCGAAAGCGTGGGGAGCAAAC
+
>AA3AABBCCAACBGA22EAFGGBAAFGHFDB5B2BAAEEHHHGECGEFGGCGFGEFGEHGGHHHH@BFGGGGFFFGHHHGGGEEGHHGGHHHHEGGFHGHHHHHFHHHHFFCH2CGGHHGGCGHHHFGGGGHBA-@-DDFFFFFFFFFFBFF;;;;;;@AFFFFB;;:CFFFFFFFFBFFFFFFFFDBCDFA@@AFFA:DFFFFFAEEFF;-@AABFFFF?DDF?/9FBF=A>FFFDF?DAFEA;.9/;
@M03896:38:000000000-B4D98:1:1101:21799:7926 1:N:0:261
TACGGAGGGTGCAAGCGTTAATCGGAATTACTGGGCGTAAAGCGCACGCAGGCGGTTTGTTAAGTCAGATGTGAAATCCCCGGGCTCAACCTGGGAACTGCATCTGATACTGGCAAGCTTGAGTCTCGTAGAGGGGGGTAGAATTCCAGGTGTAGCGGTGAAATGCGTAGAGATCTGGAGGAATACCGGTGGCGAAGGCGGCCCCCTGGACGAAGACTGACGCTCAGGTGCGAAAGCGTGGGGAGCAAACA
+
AAAAAABBB?A>CGCAA22AFGHFEEGGHG5B5BBBAAEFEHHGGCEEGGCFGEEEGGGHGHHHGH@BGFGBFFGHHHHHGGGGEGHHHGHGGAFCGGHGHHHGHFHGHHFBGHGFEGGG?GBGHHHHFGGGGF?@@BDAAFFFFFFFFF/B;;;;;;9;EFFFFFAADFFFFFFFFBFFFFFFFFFDFB-A:BCFFBE==DFFFB@AAFFF;BFFFFB/B..9A.BFBBB@DFFBFDDDA-99BDEFFF.
@M03896:38:000000000-B4D98:1:1101:7028:7942 1:N:0:261
TACGGAGGGTGCAAGCGTTAATCGGAATTACTGGGCGTAAAGCGCACGCAGGCGGTTTGTTAAGTCAGATGTGAAATCCCCGGGCTCAACCTGGGAACTGCATCTGATACTGGCAAGCTTGAGTCTCGTAGAGGGGGGTAGAATTCCAGGTGTAGCGGTGAAATGCGTAGAGATCTGGAGGAATACCGGTGGCGAAGGCGGCCCCCTGGACGAAGACTGACGCTCAGGTGCGAAAGCGTGGGGAGCAAACA
+
AAA3AAABCCAACDGA22AAFGHBEEFGHGD553BBAAEEGHHGG0EAEFEEFEFEGGGHGHFHGH4BBFGFFEGGHHGHGGGGEEGFGFHHHFGHGGHGGHHHHFHHHHDGHHHBGGGGGHFFHHHGFGGGEGGCCDFAAFFFFFFFFF/B;;;;:;;@EFFFFF;;AFFFBFFFFFBFBAFFFFFD=@BDABBFADECFFDFFB;99BFFAFDDFFFFFBDFFFE/FFB-.:@9BAAADAC?CDEFFF.
@M03896:38:000000000-B4D98:1:1101:21805:7943 1:N:0:261
TACGGAGGGTGCAAGCGTTAATCGGAATTACTGGGCGTAAAGCGCACGCAGGCGGTTTGTTAAGTCAGATGTGAAATCCCCGGGCTCAACCTGGGAACTGCATCTGATACTGGCAAGCTTGAGTCTCGTAGAGGGGGGTAGAATTCCAGGTGTAGCGGTGAAATGCGTAGAGATCTGGAGGAATACCGGTGGCGAAGGCGGCCCCCTGGACGAAGACTGACGCTCAGGTGCGAAAGCGTGGGGAGCAAAC
+
ABAAAABBBA2>BGCF2AAAAFGBAAFGHH5553ABAAEEEGGGG?EEEAE?EEGCEGGHHHHHHHFBGGFFGGGHHHHHGGGGEEHHHHHGCGEFGGHFGHHHHBFGHHGGHHFHGHHHGGHHHHHCFGGGHHGGFFFDAFFFFFFFFB9BF9;;;9;@EFFFFF;;DF?FBBFFBBFFDDFFFFF?@BFFAB=CBDE@-@FFFFFE.BF-;@DFFFFFFDD?DF9BFFF@DADAFFFFFFFFFAAFFF
@M03896:38:000000000-B4D98:1:1101:20926:8002 1:N:0:261
TACGGAGGGTGCAAGCGTTAATCGGAATTACTGGGCGTAAAGCGCACGCAGGCGGTTTGTTAAGTCAGATGTGAAATCCCCGGGCTCAACCTGGGAACTGCATCTGATACTGGCAAGCTTGAGTCTCGTAGAGGGGGGTAGAATTCCAGGTGTAGCGGTGAAATGCGTAGAGATCTGGAGGAATACCGGTGGCGAAGGCGGCCCCCTGGACGAAGACTGACGCTCAGGTGCGAAAGCGTGGGGAGCAAACA
+
ABAAABBBDAA>CGCF22EEFGHFEEGGHHDB53ABAAEEGHHGG?EEGGGCFFGCGGGHHHHHHH4BFFGFGFHHHHHHFGGGEGHHHHHHHHGGHGHGHHHHHHGHHHGFGHFHGGGG?GBGHHHCFGGFGHGGGFFDEFFFFFFFFF0FB;;;9;;;EFFFFF;;DFFFFFFFFFFFFFFFFFFFC;CFA;CFFBE@>DFFFFDA?FFF-BF;BFFFFFDFFFFFFFB@;CFA/A.ADFF.@;AFFF?
@M03896:38:000000000-B4D98:1:1101:20945:8002 1:N:0:261
TACGGAGGGTGCAAGCGTTAATCGGAATTACTGGGCGTAAAGCGCACGCAGGCGGTTTGTTAAGTCAGATGTGAAATCCCCGGGCTCAACCTGGGAACTGCATCTGATACTGGCAAGCTTGAGTCTCGTAGAGGGGGGTAGAATTCCAGGTGTAGCGGTGAAATGCGTAGAGATCTGGAGGAATACCGGTGGCGAAGGCGGCCCCCTGGACGAAGACTGACGCTCAGGTGCGAAAGCGGGGGGAGCAAACA
+
ABBABBABBAAACBGE22AAFGHFAEFFHFBB5BABAAEEGHFFE?E0FEECGEGEFGEGGHHHHH4B3FFFGGDEFHHHGCG?EFHHHHHHHGFFGGHGHFHGHHGFHHFDGHCCFGGGCFCGHHHGGGGAGFA-?;DDEFFBBFFFFFBFB;/:;-:;AFFFBF.;9@AFBFFFF//9.AFFFFFF@->?A;CFFFF-@CDDFD@99BAD;DFDFF/;B.;.A.9999:-.--9;9-;BF---;A9/.;
@M03896:38:000000000-B4D98:1:1101:24671:8015 1:N:0:261
TACGGAGGGTGCAAGCGTTAATCGGAATTACTGGGCGTAAAGCGCACGCAGGCGGTTTGTTAAGTCAGATGTGAAATCCCCGGGCTCAACCTGGGAACTGCATCTGATACTGGCAAGCTTGAGTCTCGTAGAGGGGGGTAGAATTCCAGGTGTAGCGGTGAAATGCGTAGAGATCTGGAGGAATACCGGTGGCGAAGGCGGCCCCCTGGACGAAGACTGACGCTCAGGTGCGAAAGCGTGGGGAGCAAACA
+
ABABABBBC?AAGGFE22EEAGHFFFGGHEB55BAAAAEEHHHGG0EEGGG?EEG@EGGHHHHHHHDFFGGFGGGHHHHHFGGGEFHGHGHHGHAGHGHGHHHHHHGHHHFFHHHGGHHHFGGHHFGFFGGGHHFFDF@DEFFFFFFFFFBFF;;;;9;@EFFFFFDADFFFBFFFFFFFDFFFFFFFA@FFABCCFFEDFFFFFFFFFFFFADDDFFFBFFFDDFFFFFFCDFFBFA:AFFFFFDFFFF?
@M03896:38:000000000-B4D98:1:1101:5673:8018 1:N:0:261
TGATACGGCGACCACCGAGATCTACACGTCAGATATATGGTAATTGTGTGCCAGAAACCCTTGTAGTCCGGCTGACTGACTGATCTACGATCTCGTATGCCGTCTTCTGCTTGAAAAAAAAAAAACATACAAAATTATCTAAGTAAGATAACTTGATTTTAATATAACATCTAGTGATATGACACACTCTAACAAATACACTTATTACAGTATAGACTAAGTCATCAACTAGTGTGTTTATATATGCAACA
+
BAAAAFAAABDDC2AAA22AAEBE5DFAFGEGFFHFDFDFDGHFHHHHHFFH5GGG3FGEEG2FGHDGGEEEG?1CBGFHFGFFHHHF1>?/FFFFEHCGHE/<GGHHFF4BFA23F0@@C@@--..111<10.</0<0=0000000000000;00000000000000000;:000000000;90/.//0000/0.000000000;0000;9;0///9//////9/9/9///////9/.///////////.
@M03896:38:000000000-B4D98:1:1101:14570:8025 1:N:0:261
TACGGAGGGTGCAAGCGTTAATCGGAATTACTGGGCGTAAAGCGCACGCAGGCGGTTTGTTAAGTCAGATGTGAAATCCCCGGGCTCAACCTGGGAACTGCATCTGATACTGGCAAGCTTGAGTCTCGTAGAGGGGGGTAGAATTCCAGGTGTAGCGGTGAAATGCGTAGAGATCTGGAGGAATACCGGTGGCGAAGGCGGCCCCCTGGACGAAGACTGACGCTCAGGTGCGAAAGCGTGGGGAGCAAACA
+
AAAAABBBBA2AFGDF22AAFFHFAEFFHEDB5BBAAAEEGGGGG?EAEEG?EEGGGGGHHHHHHHFFDGHFFGGHHHHHGGGCFGGFFFHHCFFCGFGGHHHHHHEHHHDDGHHBFHGHGGFGHHGBFDGFFGFC?DBDFFFFFFFFBEBBB9;;::;@EFFFBFAAFAFFEBFFFB;FDF.FFF;AF=DFA-:--;A;--@=A>;AEFFDB-AAFFFFFFFFFDBBFFFBD=CFBD..:@CFFFABFF9
@M03896:38:000000000-B4D98:1:1101:24671:8040 1:N:0:261
TACGGAGGGTGCAAGCGTTAATCGGAATTACTGGGCGTAAAGCGCACGCAGGCGGTTTGTTAAGTCAGATGTGACATCCCCGGGCTCAACCTGGGAACTGCATCTGATACTGGCAAGCTTGAGTCTCGTAGAGGGGGGTAGAATTCCAGGTGTAGCGGTGAAATGCGTAGAGATCTGGAGGAATACCGGTTGCGAAGGCGGCCCCCTGGACGAAGACTGACGCTCAGGTGCGAAAGCGTGGGGAGCAAACA
+
AAAA>A?DDA?>C54A2AAEAAGBAEFGHG5553ABAAAE1DFEE0E0EE0EE>@@EGGHHHHFHH4BFGFGFF4BGGGHGEEC>EGHGHHH?G/?FFFBFHGGHGGHFHH@FEGFGGGGC0FGHHHGFDGAGFA@??@A9BFFFFFF9BBFF99;9-;9;FFFFF.9.9ABFBFF/BBFDDFFFBF.--.;;;-;-AA-99@>BBB.9B99--.9/;BBFFDFF.B/BF9-9B-.9;DFB;;9=99BFF9
@M03896:38:000000000-B4D98:1:1101:14566:8042 1:N:0:261
TACGGAGGGTGCAAGCGTTAATCGGAATTACTGGGCGTAAAGCGCACGCAGGCGGTTTGTTAAGTCAGATGTGAAATCCCCGGGCTCAACCTGGGAACTGCATCTGATACTGGCAAGCTTGAGTCTCGTAGAGGGGGGTAGAATTCCAGGTGTAGCGGTGAAATGCGTAGAGATCTGGAGGAATACCGGTGGCGAAGGCGGCCCCCTGGACGAAGACTGACGCTCAGGTGCGAAAGCGTGGGGAGCAAACA
+
AAAAAABCCAAAFGCE22EEFGHFBEFGHGB55BBAAAEEHHHGG?EEGEFEGGGEGGGHHHGHHHDBEGGGHHHHHHHHGEGGEGHHHHHHHFGHHGHGHHHHHHHHHHGGHHHFFGGGFGFHHHGGGGEGHHGGGFFFFFFFFFFFBFBFB;;:-;;@EFFFFF;;AFFFFFFFFFFFFFFFFFFDF>FFFDFFFFE@DFFFFFAEEFFFABDDFFFFFDADFFFFFFB99@DDFFDFFFAE=AAFBF9
@M03896:38:000000000-B4D98:1:1101:14549:8049 1:N:0:261
TACGGAGGGTGCAAGCGTTAATCGGAATTACTGGGCGTAAAGCGCACGCAGGCGGTTTGTTAAGTCAGATGTGAAATCCCCGGGCTCAACCTGGGAACTGCATCTGATACTGGCAAGCTTGAGTCTCGTAGAGGGGGGTAGAATTCCAGGTGTAGCGGTGAAATGCGTAGAGATCTGGAGGAATACCGGTGGCGAAGGCGGCCCCCTGGACGAAGACTGACGCTCAGGTGCGAAAGCGTGGGGAGCAAACA
+
ABAAABBBBAAACGBC22EEFGGBAEFGHF5B5BBAAAEEHHHGG?AEFGGCGGGGGGGHHHFGGHGGGHHDGGFFHHHHGFGFEGHGHHHHFHGFGGHGGHHHGHGHHHGFHHHHGHHGHGFHHHGG/EFEGH.?-BFAEFFFFFFFFE/BB;:;;;:-A/FBFFA99-AB/FFFF/BFFFFEFFFFF-@.9;;BC.A@B>AAFF=E?BA@9-A.BBBBBAAAADFEFBBAAD-::A.;:@FFFDEFFF?
@M03896:38:000000000-B4D98:1:1101:23915:8131 1:N:0:261
TACAGAGGGTGCGAGCGTTAATCGGATTTACTGGGCGTAAAGCGTGCGCAGGCGGCTTATTAAGTCGGATGTGAAATCCCCGAGCTTAACTTGGGAATTGCATTCGATACTGGTGAGCTAGAGTATGGGAGAGGATGGTAGAATTCCAGGTGTAGCGGTGAAATGCGTAGAGATCTGGAGGAATACCGATGGCGAAGACAGCCATCTGGCCTAATACTGACGCTGAGGTACGAAAGCATGGGGAGCAAACA
+
AAAABFFBBAAAE?EE22EAAFGBEEFGHGDD5BBBAAEEGHGEEEGG0EECGFG?EEGHHGGFHH1>/?EGHFGHGHHHGGGCDGHFGDGHHHHGFFFFHFHHHHFHHGFDGBF1FGG???1?FGGGHHEGCEFCBEGHHGHHHHFD<C/CG<==-;;ACGHHHG:;AFFGECFGFFFFGFGGGGGDCDGGCBDFAFBF.AEFFFFFBFFF//BFFFFFFDFFFAAAFFBAAEFFFFFFFEAFFDFFFF9
@M03896:38:000000000-B4D98:1:1101:23904:8145 1:N:0:261
TACAGAGGGTGCGAGCGTTAATCGGATTTACTGGGCGTAAAGCGTGCGTAGGCGGCTTATTAAGTCGGATGTGAAATCCCCGAGCTTAACTTGGGAATTGCATTCGATACTGGTGAGCTAGAGTATGGGAGAGGATGGTAGAATTCCAGGTGTAGCGGTGAAATGCGTAGAGATCTGGAGGAATACCGATGGCGAAGACAGCCATCTGGCCTAATACTGACGCTGAGGTACGAAAGCATGGGGAGCAAACA
+
AAAAAFFABA?>E?EA22EAADGBBEFGHHA5532BAAAEAFFBBEE0AEA?GEE@@EGHHHHFHH1>/?EGHBHGHHHHFEGCEDGFDDFGHHEFFFBBGHHHH22FFF?2?FG2<?D?<?<<FGFGGHGGDAFHFFHFFGHHHHHHGG/CD<==<;;;CGHHEC:;CDEFFFGGF0FFDEFFFFF.CDFD;;BDFFFFFFFFFFFBBBFB/9BBFB/9F?ADADFAFFBAAADAB/FFFFAFB;AB/A.
@M03896:38:000000000-B4D98:1:1101:23923:8151 1:N:0:261
TACAGAGGGTGCGAGCGTTAATCGGATTTACTGGGCGTAAAGCGTGCGTAGGCGGCTTATTAAGTCGGATGTGAAATCCCCGAGCTTAACTTGGGAATTGCATTCGATACTGGTGAGCTAGAGTATGGGAGAGGATGGTAGAATTCCAGGTGTAGCGGTGAAATGCGTAGAGATCTGGAGGAATACCGATGGCGAAGACAGCCATCTGGCCTAATACTGACGCTGAGGTACGAAAGCATGGGGAGCAACC
+
AAAAAFFABAAAEAEA2AEAAGHBABFGHFBB5BBBAAEF1DFBEEE?FE?1FEE//>FHHFGHHH1>/?EGGF?FFGGHFGECEEHBFDGHHHA?BBFFGHHHHGBHGG?2?@G2<GG1??1?FGHGFGGGDF0FFFHFFHDGHHHGFG/CD0<=<:;;EGGGGC;;:AAFFCFGFCFFGDFF0CF.;BFD;B;DFFBFFFFFFFF99B.F//BBFFF/F.ADA?A.B/999;D.;/BBFF.9-;;/.;
@M03896:38:000000000-B4D98:1:1101:9481:8154 1:N:0:261
TACGGAGGGTGCAAGCGTTAATCGGAATTACTGGGCGTAAAGCGCACGCAGGCGGTTTGTTAAGTCAGATGTGAAATCCCCGGGCTCAACCTGGGAACTGCATCTGATACTGGCAAGCTTGAGTCTCGTAGAGGGGGGTAGAATTCCAGGTGTAGCGGTGAAATGCGTAGAGATCTGGAGGAATACCGGTGGCGAAGGCGGCCCCCTGGACGAAGACTGACGCTCAGGTGCGAAAGCGTGGGGAGCAAACA
+
AAA?ABADBAAAFFGE22EEFGHFEEGGHE555AAAAAEEHHHGGAEAEGGCGEE@EGGHHHHHHH4BBBBBFGDFHHHHGEGGEEHFFGHHHHGHHGHFHHHHHFFGHHGFHHHBFGCF?GGHHHHEFFAFHHF<@F@:;BFFFFFFBF/FB;;;;;:;AFFFFF;;AFFFFFFFFFFF.AFFFFFFC@ADAFFFFFED-9BFFFDEAFFFF-?DBBBFFDD?DFFFBB;;;>DABAADCFFFAAEFBF?
@M03896:38:000000000-B4D98:1:1101:19977:8157 1:N:0:261
TACGTAGGTGGCAAGCGTTGTCCGGAATTATTGGGCGTAAAGCGCGCGCAGGCGGTTTCTTAAGTCTGATGTGAAAGCCCACGGCTCAACCGTGGAGGGTCATTGGAAACTGGGGAACTTGAGTGCAGAAGAGGAGAGTGGAATTCCACGTGTAGCGGTGAAATGCGTAGAGATGTGGAGGAACACCAGTGGCGAAGGCGACTCTCTGGTCTGTAACTGACGCTGAGGCGCGAAAGCGTGGGGAGCGAACA
+
AAAAAFFBBFAB4EA4A2E?CGHEEEGGHFBF5AAAAAEEFHHGGCGGGECEFE@EEGHHHHHHHH4BEEGBEGGHHHHHGGGEFGGGHFHDDGD/FDDGHHHHG1FGHHGBGECCFCF>>F1>GFGHHHHHCGGACDFHEHHHFHHHH?:C;;;;;=;;CFGGFFC;:BEGFGG;C0FEDDFFGGGFFFFFEFFFFFFFFFFFFFBFFF/BBBFFFFFFFFFD???9?BFFACFFFD;AAFFFFDCCFF-
@M03896:38:000000000-B4D98:1:1101:19408:8158 1:N:0:261
TACGGAGGGTGCAAGCGTTAATCGGAATTACTGGGCGTAAAGCGCACGCAGGCGGTTTGTTAAGTCAGATGTGAAATCCCCGGGCTCAACCTGGGAACTGCATCTGATACTGGCAAGCTTGAGTCTCGTAGAGGGGGGTAGAATTCCAGGTGTAGCGGTGAAATGCGTAGAGATCTGGAGGAATACCGGTGGCGAAGGCGGCCCCCTTGACGCAGACTGACGCTCAGGTGCGAAAGCGTGGGGAGCAAAC
+
>AA3>AADBAA>FG4A2AE?FFGA2BAFHFDBB3BBAAEE1FGFECCEFGG0E>EEGGCFGGHFHGHB3FFFEF@GGGGHGEEEEEHHGGHHGAEFGGH2F2FGHDFFFGGGCGC<CFGG0?GHHHHBFFA<<F.-@;FAABFFFFFE;FB;B9:;--;;AF/FB;;;A-EB/FFF/BFFDF.BBFF99@-9.-9-;DA--@@@FF-..99A.;--A/B/B...A./;B/;-;;9.:.A?AF-.99;//;
@M03896:38:000000000-B4D98:1:1101:5322:8207 1:N:0:261
TACGGAGGGTGCAAGCGTTAATCGGAATTACTGGGCGTAAAGCGCACGCAGGCGGTTTGTTAAGTCAGATGTGAAATCCCCGGGCTCAACCTGGGAACTGAATCTGATACTGGCAAGCTTGAGTCTCGTAGAGGGGGGTAGAATTCCAGGTGTAGCGGTGAAATGCGTAGAGATCTGGAGGAATACCGGCGGCGAAGGCGGCCCCCTGGACGAAGACTGACGCTCAGGTGCGAAAGCGTGGGGAGCAAACA
+
ABABABCCCCAAFFGC22EAAGHFEFGGHG55BBAAAAEFHHHGG0EEGCEEGGGFEEEHGHHHHH4BDGGFGHGFHHHHFEFEEFHFFGHHCGGHHGHHDDGHHHHGHHFFGHHHGGGHGHFHFGHHFGGGHH?DCF:AEFFFFFFFFFBFB;;;@;;@EFFFFFAADCFFFFFFFFFFFFFFFFFDD-@F@DDFFFFCFFFAFDFFFFFF>-AD;FFFFFFFFFFFBFBBDFFFFFFFFFFFFDEFFF?
@M03896:38:000000000-B4D98:1:1101:5301:8215 1:N:0:261
TACGGAGGGTGCAAGCGTTAATCGGAATTACTGGGCGTAAAGCGCACGCAGGCGGTTTGTTAAGTCAGATGTGAAATCCCCGGGCTCAACCTGGGAACTGAATCTGATACTGGCAAGCTTGAGTCTCGTAGAGGGGGGTAGAATTCCAGGTGTAGCGGTGAAATGCGTAGAGATCTGGAGGAATACCGGCGGCGAAGGCGGCCCCCTGGACGAAGACTGACGCTCAGGTGCGAAAGCGTGGGGAGCAAACA
+
AAAAAAABBBAAFFGA22E2AFGFEFFGHFBD5B2BEAAA1FGGG0EEGCECGEGE/EDHHHHFBG4BDHHB4F4BFHGHFCEEEGHEFGGGHHFAGGEHHFHHHHFFFH?DGEC2<FGGB?FGFBBGFDFFGG.-<@-AEB/BBFFFF;/;;;;9;9;=ABBBFF9;.@9F/BFEFBBF9DBFFFFFF-9-@BABBFFA;----;@AABAFADDDFFFB:AFF.;/////;:--9/;.A=B=.-..9;A.
@M03896:38:000000000-B4D98:1:1101:5332:8221 1:N:0:261
TACGGAGGGTGCAAGCGTTAATCGGAATTACTGGGCGTAAAGCGCACGCAGGCGGTTTGTTAAGTCAGATGTGAAATCCCCGGGCTCAACCTGGGAACTGAATCTGATACTGGCAAGCTTGAGTCTCGTAGAGGGGGGTAGAATTCCAGGTGTAGCGGTGAAATGCGTAGAGATCTGGAGGAATACCGGTGGCGAAGGCGGCCCCCTGGACGAAGACTGACGCTCAGGTGCGAAAGCGTGGGGAGCAAACA
+
BBB@ABABBCBABGBA22EEFFHBBEFGHF5553AAAAEEHGHGG0EAECEEGFG?FEGHHHGEFH4BBFFGHHFHHHHHGGGGEGHHHHHHHHGHHGHHHHHGHHHFHHGGHHHFGHHH?GHHHHHF?ECEHFDCGFFDABFFFFFFFFBFF;;;;;.;AFFFFB;;ADFBFBFFFFF.:DBBFFF9@9@FA;@BBDA-;@@CFFDEEF?-@ADDBFB:FA;ADA/;9;;-9BDAF?D?->-9-;AFFFF
@M03896:38:000000000-B4D98:1:1101:18125:8226 1:N:0:261
TACGAAGGGGGCTAGCGTTGCTCGGAATCACTGGGCGTAAAGGGCGCGTAGGCGGCCTTGTAAGTTGGGGGTGAAAGCCCGTGGCTCAACCACGGAATTGCCTTCGATACTGCTTGGCTTGAGTGTGGTAGAGGTTGGTGGAACTGCGAGTGTAGAGGTGAAATTCGTAGATATTCGCAAGAACACCGGTGGCGAAGGCGGCCAACTGGACCATCACTGACGCTGAGGCGCGAAAGCGTGGGGAGCAAACA
+
ABAAABBABB?AEGFF22AAEBGEAEFGHBCBBBB1EEEEFFHGGAEGGE?AGEEGCGHHFHHHGH4BEEECDFB2DGHHGDGGGHHEFFGFFAC?CFGFHHHHHHEDECGFFFHBEGFGDFC;GCGE;CGFHHCCFA?ACEFGFGGFA-9A;9=;;;:;BFFGFFABFFFFFFFFFD??DFFFEFFAF9BFFFFFFFEB;DFAFAB;BFFFFFEFFBB;FDFFFDFFFFFFFFAFEFDFFFFF>AAFFFE
@M03896:38:000000000-B4D98:1:1101:18144:8227 1:N:0:261
TACGAAGGGGGCTAGCGTTGCTCGGAATCACTGGGCGTAAAGGGCGCGTAGGCGGCCTTGTAAGTTGGGGGTGAAAGCCCGTGGCTCAACCACGGAATTGCCTTCGATACTGCTTGGCTTGAGTGTGGTAGAGGTTGGTGGAACTGCGAGTGTAGAGGTGAAATTCGTAGATATTCGCAAGAACACCGGTGGCGAAGGCGGCCAACTGGACCATCACTGACGCTGAGGCGCGAAAGCGTGGGGAGCAAACA
+
ABA?AABB@B@>EGGE22EAECHBAEFGGBBBBBBAAAEEHHHGFCFCEEGDHEEEEEGHDGHHHH4BEEEFGGGHHGHHGCGDFHHFGFHGGCG?>FGGHHHHHHHGHGDGGFGECCGGCGCCGGCCGHFHHHCCB;9AAEGFFFFCA?-CC;0;0:;;BFGGFB;;B?FFFFFFBDDDCFFFFFFF@BFF;>@CAAA-@B@AFAFBFFFFEFFFFFF/FAAF.DFFFA@-@BFAFDFFFFFFDDAFFF.
@M03896:38:000000000-B4D98:1:1101:5314:8236 1:N:0:261
TACGGAGGGTGCAAGCGTTAATCGGAATTACTGGGCGTAAAGCGCACGCAGGCGGTTTGTTAAGTCAGATGTGAAATCCCCGGGCTCAACCTGGGAACTGAATCTGATACTGGCAAGCTTGAGTCTCGTAGAGGGTGGTAGAATTCCAGGTGTAGCGGTGAAATGCGTAGAGATCTGGAGGAATACCGGTGGCGAAGGCGGCCCCCTGGACGAAGACTGACGCTCAGGTGCGAAAGCGTGGGGAGCAAACA
+
AAAAAAAD@AAA4AG422A2AAFAA?BFHF55AB22AAEEAFFGC0EEEEEGGGG/EEFGFGFFFH4B3BF@GFGBGGBGF/ECEEHBBCGCGFA0B?1BF12FGGDGFF?21<@1?GGHH0F<FGGBF?..FG?.<<CGDBGHHBDB<C/<0<=;-;;::CGGBG:;:BG000CFFFF.;?/09BBD?AB?A;?-9DE?B<B=-;-9AFFB?-;.BF//;9A..99////9:>?.BDDD>-9A>99/;9:
@M03896:38:000000000-B4D98:1:1101:17379:8238 1:N:0:261
TACAGAGGGTGCAAGCGTTAATCGGAATTACTGGGCGTAAAGCGCGCGTAGGTGGTTTGTTAAGTTGAATGTGAAATCCCCGGGCTCAACCTGGGAACTGCATCCAAAACTGGCAAGCTAGAGTAGGGCAGAGGGTGGTGGAATTTCCTGTGTAGCGGTGAAATGCGTAGATATAGAAAGAAACACCAGAGGCGACGCCAACCACCTGGGCTCATACTGACACTTATGTGCGAAACCTTGGGGAGCAACCA
+
AAAABFFBBA2AEGFE22F2AGHFAAFGHFDB5BAAAAEFGHHGGCGCEECFFFGEEHEHGDGGHGB@4GFGHEEFGGGHGGG>>EGFFCGHFFFC3FFBGGHHHHGHGG?<FEFFEFC2@@@>DGF/FFFGEGG?.-<CCGFHHGD=GB<C=0<=-:;;CF0C0C.:.-:CFC0C0;;C/9;FGFF9..;.:-;-9-;.-;;.;E9;;99BABFFFF//;/99///://;.;;--:/99BECF-;;/.;.
@M03896:38:000000000-B4D98:1:1101:17359:8241 1:N:0:261
TACAGAGGGTGCAAGCGTTAATCGGAATTACTGGGCGTAAAGCGCGCGTAGGTGGTTTGTTAAGTTGAATGTGAAATCCCCGGGCTCAACCTGGGAACTGCATCCAAAACTGGCAAGCTAGAGTAGGGCAGAGGGTGGTGGAATTTCCTGTGTAGCGGTGAAATGCGTAGATATAGGAAGGAACACCAGTGGCGAAGGCGACCACCTGGGCTCATACTGACACTGAGGTGCGAAAGCGTGGGGAGCAAACA
+
BCBBCFFCBAAAFGBE22AEFGHFEEGGHGBB5BAAAAEGHHHGGEFGEEGFFGGEFHGHHHHHHH4BGHFGHFFFHHHHFGGGEEHEFFHHHHGAFFHFHHGHHFHHHHFDGHHCEGHGHHCFDGGCGGGGHGG?CCAEDHHHHGHHHB0C====-=;;CHGHFF;=CDGGGFGGFFCFGAFGGGGFFFGGEFGAFFE:CCF;EFFBFE.FFFFFFFF0FFFFFFFEFEFFFFFDFDFFFFFFFFFFFFF
@M03896:38:000000000-B4D98:1:1101:18133:8243 1:N:0:261
TACGAAGGGGGCTAGCGTTGCTCGGAATCACTGGGCGTAAAGGGCGCGTAGGCGGCCTTGTAAGTTGGGGGTGAAAGCCCGTGGCTCAACCACGGAATTGCCTTCGATACTGCTTGGCTTGAGTGTGGTAGAGGTTGGTGGAACTGCGAGTGTAGAGGTGAAATTCGTAGATATTCGCAAGAACACCGGTGGCGAAGGCGGCCAACTGGACCATCACTGACGCTGAGGCGCGAAAGCGTGGGGAGCAAACA
+
ABAAACCCCBAAEGAC22EAEBGBAEFGH53B5BAAAAEEGHHGGCGGEFEFHFGGGGHHFHHGHHBFEEFDFGHHGHHHGGGGGHHFGFHFGDCCEFGGHHHHHHEDCGDDDGGBCCFC@C::G;GCCGHHHFCG/@.ACEGFFFFEA@-:;;9;;;;;BFFFFB:BFFFFFFFFBD?AFFFFFFFFFFFFFFFFFFE-AFF;EEFFFF?FFEFFFFFFFBDFFDFFFADB@DFDFFFDFFAECFFFFF?
@M03896:38:000000000-B4D98:1:1101:17377:8257 1:N:0:261
TACAGAGGGTGCAAGCGTTAATCGGAATTACTGGGCGTAAAGCGCGCGTAGGTGGTTTGTTAAGTTGAATGTGAAATCCCCGGGCTCAACCTGGGAACTGCATCCAAAACTGGCAAGCTAGAGTAGGGCAGAGGGTGGTGGAATTTCCTGTGTAGCGGTGAAATGCGTAGATATAGGAAGGAACACCAGTGGCGAAGGCGACCACCTGGGCTCATACTGACACTGAGGTGCGAAAGCGTGGGGAGCAACCA
+
ABAABBCA?2AAF5GAE22EFGHAEEFGHH5B53AAAAEEFDF2E?EEEEGCBFCFCGEGGHBHGHBGDHFFFFFFHGHHFEGEEEHFHHHHF0/0B?CBFDFFGG?FGGB2?G22?FG@@G2@1GD/FFGEHED.C?.F?G1DGHGGGB00====A;:::GHH0CC;A@EGGFFF9BCADFFFFGEE9CFBEGG-=DA-;=B=EFA/9AE.9BFFFFFFFFFFFBFEF.9;ABADB9.9;BCA-9AF.99
@M03896:38:000000000-B4D98:1:1101:4469:8271 1:N:0:261
TACGGAGGGTGCAAGCGTTAATCGGAATTACTGGGCGTAAAGCGCACGCAGGCGGTTTGTTAAGTCAGGTGTGAAATCCCCGGGCTCAACCTGGGAACTGCATCTGATACTGGCAAGCTTGAGTCTCGTAGAGGGGGGTAGACTTCCAGGTGTAGCGGTGAAATGCGTAGAGATCTGGAGGAATCCCGGTGGCGAAGGCGGCCCCCTGGACGAAGACTGACGCTCAGGTGCGAAAGCGTGGGGAGCAAACA
+
>AAAAAADDBAAFBD4E22A2BGF2AAFGF555B22AAAAFGFAC0A0EEGGG?EEEEGGFFFFGH4F2BBGEG?4FGHHEEGGEGHGHHHHH0CGHGHHHHHGHFHGHHFGHGC1FGHHF<?FDFGHG?FG1<.<-99DEF/;FFFFF//;9;;;9;;-;;BB/BA;.BEF/;BFFBF?D.BF/;/A9;-A9==>=FE@D-@-;B=E...9--.99B://;DDFDFFBFF9.--9F.A.;-@.BA.BFF.
@M03896:38:000000000-B4D98:1:1101:4483:8286 1:N:0:261
TACGGAGGGTGCAAGCGTTAATCGGAATTACTGGGCGTAAAGCGCACGCAGGCGGTTTGTTAAGTCAGGTGTGAAATCCCCGGGCTCAACCTGGGAACTGCATCTGATACTGGCAAGCTTGAGTCTCGTAGAGGGGGGTAGAATTCCAGGTGTAGCGGTGAAATGCGTAGAGATCTGGAGGAATACCGGTGGCGAAGGCGGCCCCCTGGACGAAGACTGACGCTCAGGTGCGAAAGCGTGGGGAGCAAACA
+
ABAABCCCCCAABGFA222EAGGBEEGGHF555ABAAAEEGHHGG0EEEEFFGGGEEFGHGHHHGH4BFBGGGGHHHHHHGGGGEEGFFGHGGHFGCEFFGHHHHGHHHHFFGHHHGGHGGFBGHFGHFFGGHHGGFFDAEFFFFFFFFFBB:;;;;;;@EFFFFFA;DFFFFFFFFFFFFFFFFFFFBCFFFFFFFFFBFFFFFFFFEFFFBBDFFFFFFFFDDDFEFFB;AFFDFFFFFAFFFAEFFFF
@M03896:38:000000000-B4D98:1:1101:15462:8286 1:N:0:261
TACAGAGGGTGCGAGCGTTAATCGGATTTACTGGGCGTAAAGCGTGCGTAGGCGGCCAATTAAGTCAAATGTGAAATCCCCGAGCTTAACTTGGGAATTGCATTCGATACTGGTTGGCTAGAGTATGGGAGAGGATGGTAGAATTCCAGGTGTAGCGGTGAAATGCGTAGAGATCTGGAGGAATACCGATGGCGAAGGCAGCCATCTGGCCTAATACTGACGCTGAGGTACGAAAGCATGGGGAGCAAACA
+
ABABBFFCAAAAECFA?2AEEGHFEFGGHFB55BBAAAFEHHHFEEEGFEGDHGGG>EGGHHHHHH4B4BEFGFFHGHHHGGGGGGHFHFFHHHHGGFHHHHGHHHEHGGFBF>GDDGHGGHCFFHFHHHGGDDHHFFHHHHHHHHGFGF0C<<==<<<;EHHHEGC;EGGHFFGGGFGGGGFGGGFF9CDGFDGFFDEFFFFFFFFFBFFFFFFFFFFFFFFFFFFAFFBAEFDFFFFFFFFEADFFBFF
@M03896:38:000000000-B4D98:1:1101:21134:8295 1:N:0:261
TACGGAGGGTGCAAGCGTTAATCGGAATTACTGGGCGTAAAGCGCACGCAGGCGGTTTGTTAAGTCAGATGTGAAATCCCCGGGCTCAACCTGGGAACTGCATCTGATACTGGCAAGCTTGAGTCTCGTAGAGGGGGGTAGAATTCCAGGTGTAGCGGTGAAATGCGTAGAGATCTGGAGGAATACCGGTGGCGAAGGCGGCCCCCTGGACGAAGACTGACGCTCAGGTGCGAAAGCGTGGGGAGCAAACA
+
3AAAAAADBA2>EGGE?2AACGHFEEFGHGD55BBAEAEEEHHGG0EEGFC?FGGGFGEFGHHGHH4BDFG4FGFFHHHHGGGGFGHFHHHHHHGFFEFBGHHHHHFFGHHHHHHHGGGFFFFGHFHEFDFFHHGGGFFAAFFFFFFFFF/;9;;;@;.;ABFFBB;;ABEFBFFFFFFFDB.;FFFFF--DFFAFFBEBCFFCFF@;AF.@--;;FFF9BD?DDABFFFFFFFDDBAAD;D=9;9AFFF.
@M03896:38:000000000-B4D98:1:1101:21142:8311 1:N:0:261
TACGGAGGGTGCAAGCGTTAATCGGAATTACTGGGCGTAAAGCGCACGCAGGCGGTTTGTTAAGTCAGATGTGAAATCCCCGGGCTCAACCTGGGAACTGCATCTGATACTGGCAAGCTTGAGTCTCGTAGAGGGGGGTAGAATTCCAGGTGTAGCGGTGAAATGCGTAGAGATCTGGAGGAATACCGGTGGCGAAGGCGGCCCCCTGGACGAAGACTGACGCTCAGGTGCGAAAGCGTGGGGAGCAAACA
+
ABBAABABCAAAFGFF22AEFGHFEEFGHGDB5BBAAAEEGHHGG0EAFEFGGGGFGGGHHHHHHH4BFGGGHHHHHHHHGGGGGGHGHHHHGHFGGGHGHHHGHHGHHHGHHHHGGGGGFFHHHHHCFGGGHHGGGFAAAFFFFFFFFFBFB;;;;;9;EFFFFFA9:@EFFFFFFFFFDFFBBFFDB@DFADFFFFFCFAFFFF=AEFFF9BDDBFB9BAADD?BFFFB99@D9F?.ABFFE-9;BFF?
@M03896:38:000000000-B4D98:1:1101:4349:8316 1:N:0:261
TACGGAGGGTGCAAGCGTTAATCGGAATTACTGGGCGTAAAGCGCACGCAGGCGGTTTGTTAAGTCAGATGTGAAATCCCCGGGCTCAACCTGGGAACTGCATCTGATACTGGCAAGCTTGAGTCTCGTAGAGGGGGGTAGAATTCCAGGTGTAGCGGTGAAATGCGTAGAGATCTGGAGGAATACCGGTGGCGAAGGCGGCCCCCTGGACGAAGACTGACGCTCAGGTGCGAAAGCGTGGGGAGCAAACA
+
BBABA?ABBAAAGFBC?2EAAFGFEEAFHBA55BAAEEEFHHHGG0EAFECEFCG@@EGHGH4BGGFGFHHDGHGHGHHHGGGGEGHHHHHHGHFHFAGGGGGHHHHHHH?@GHHFFHHHHFGHHHGHFFG.>GDGCFFFFFFFFFFBFFBFF9;:;;9;?BFFBFD:DFFFFB:FFEFFFFFFFFFFFAAAFF@BFFEDF-=;:9BEFFFA--AAFFF:FDFFFDFFFFFC?DAD/AADFCAE;DFEF?.
@M03896:38:000000000-B4D98:1:1101:4365:8328 1:N:0:261
TACGGAGGGTGCAAGCGTTAATCGGAATTACTGGGCGTAAAGCGCACGCAGGCGGTTTGTTAAGTCAGATGTGAAATCCCCGGGCTCAACCTGGGAACTGCATCTGATACTGGCAAGCTTGAGTCTCGTAGAGGGGGGTAGAATTCCAGGTGTAGCGGTGAAATGCGTAGAGATCTGGAGGAATACCGGTGGCGAAGGCGGCCCCCTGGACGAAGACTGACGCTCAGGTGCGAAAGCGTGGGGAGCAAACA
+
AAA?AABBCCAACGFA22AEFGHFEEGGHGB55BAAAAEEHHGFF0EEECEEGEFEGGGHHHFHGH4BEFGFFGHHHHHHGEGEEEHFGGHHGGEFCEGBGFGHHHGHHHDFGHHHGGGFFGFFHHGC?DFGDGGFG;FAAFFFFFFFFF/FF;:;;;;;;FFFFF;;A-EFFFFFFFBFFFFFFFFF;;@D;@DCFAA9@;DCFDCA;FFFF-DDBBFFFDAAFF/:BFB@DFF:FDFDFF;9:;:F/AA
@M03896:38:000000000-B4D98:1:1101:20530:8330 1:N:0:261
TACGGAGGGTGCAAGCGTTAATCGGAATTACTGGGCGTAAAGCGCACGCAGGCGGTTTGTTAAGTCAGATGTGAAATCCCCGGGCTCAACCTGGGAACTGCATCTGATACTGGCAAGCTTGAGTCTCGTAGAGGGGGGTAGAATTCCAGGTGTAGCGGTGAAATGCGTAGAGATCTGGAGGAATACCGGTGGCGAAGGCGGCCCCCTGGACGAAGACTGACGCTCAGGTGCGAAAGCGTGGGGAGCAAACA
+
AAA?ABBDBAAAFFFC22EEFGHABEFGHFBBBBAAAAEEHHHGG0EEEEF@FGGCFGGHGHHHGH4BFFGFGHFHHHHHGGGGCFHGGFHHHEFFCEGFHHHHHHHHGHGFHFCCFGHFFFFHHHHHFGGEHHFGFFCAABFFFFFFFFBFF;;;;;:9AFFF/B;:9@EFBFFFFF9FDDFFFFFFF;DFFFFFFFFBFADCAB9AABAA9@DAFFFBFDFDFFFFFFFCFFC.BA.A>FFE-AAFFF.
@M03896:38:000000000-B4D98:1:1101:7237:8369 1:N:0:261
TACGGAGGGTGCAAGCGTTAATCGGAATTACTGGGCGTAAAGCGCACGCAGGCGGTTTGTTAAGTCAGATGTGAAATCCCCGTGCTCAACCTGGGAACTGCATCTGATACTGGCCAGCTTGAGTCTCGTAGAGGGGGGTAGAATTCCAGGTGTAGCGGGGACATGCGTAGCGATCTGGAGGACTCCCGGTGGCGCAGGCGGCCCCCTGGCCGACGCACTCCGCTCTGTTGCGACAGCGTGGGGAGCAACC
+
>3A3>3>2D2AAGDF422E22FG22AFDGHB5532B2AABAGFEE0AAEEE0E0EG@AABED4F4FFBGGBB44BEB?FGEG/>?FHHFFHF?GEFCEHGF1?DH1BBB1?2?/0@/FGGGCG<GHHGFFGGHE.--@;.;//;FFB;9//9//;;9;-9;-;;BBA..-:-9.9.//9AA..9/9A9-99.AB?>--.---;-9@-....9----;--/..;.-./:B/;--99@?-..---99A.9.;
@M03896:38:000000000-B4D98:1:1101:7255:8372 1:N:0:261
TACGGAGGGTGCAAGCGTTAATCGGAATTACTGGGCGTAAAGCGCACGCAGGCGGTTTGTTAAGTCAGATGTGAAATCCCCGGGCTCAACCTGGGAACTGCATCTGATACTGGCAAGCTTGAGTCTCGTAGAGGGGGGTAGAATTCCAGGTGTAGCGGTGAAATGCGTAGAGATCTGGAGGAATACCGGTGGCGAAGGCGGCCCCCTGGACGAAGACTGACGCTCAGGTGCGAAAGCGTGGGGAGCAAACA
+
ABAAABBDBCAACGFC?2EEFGHBEEGGHGDB5BAAAAEEGHHGG?EEFEE?EEFEGGGHHHHHHH4BEFGFGGHHHHHHGGGGFGHGGHHHHHGHGGHGHHHHHHHHHHGGHHHHGGGGFFFHHHHGFGGGHHGFGFFDEFFFFFFFFF/F;;;;;;;@EFFFFFDADFFFFFFFFFFFFFFFFFFFF>BFFAFFFBECAFFCFD@EFFFFFFFDFFFBBFFDFFFFFFFCDFFDFDDFFFFF-AEBFF.
@M03896:38:000000000-B4D98:1:1101:7267:8387 1:N:0:261
TACGGAGGGTGCAAGCGTTAATCGGAATTACTGGGCGTAAAGCGCACGCAGGCGGTTTGTTAAGTCAGATGTGAAATCCCCGGGCTCAACCTGGGAACTGCATCTGATACTGGCAAGCTTGAGTCTCGTAGAGGGGGGTAGAATTCCAGGTGTAGCGGTGAAATGCGTAGAGATCTGGAGGAATACCGGTGGCGAAGGCGGCCCCCTGGACGAAGACTGACGCTCAGGTGCGAAAGCGTGGGGAGCAAACA
+
AAAAAB@DDB?>BGFAA2EEEGHBBEFGHE555BBBAAEAGHHGG?EEGGGFGFFGCFGGGHGHGH4BBBBBFFGHGHHHGGGEEGHHHHHHHHAGGGHGHHHHHHHFHHHFHHHHGGGF?FFHHHGC?DFE10D@GFBAABFFFFFFF/9B;;999;;;.FFFFF9;:@EFFFFFFFFFBDFFFFFDFFFDFAFFDFA9@DFFFFBAEFFB--DDBFFBFAA.9AB/9;B@A=BDFFDFF;DFBDEFFA.
@M03896:38:000000000-B4D98:1:1101:9289:8388 1:N:0:261
TACGTAGGTGGCAAGCGTTGTTCGGAATTATTGGGCGTAAAGCGCGCGCAGGCGGTTTCTTAAGTCTGATGTGAAAGCCCACGGCTCAACCGTGGAGGGTCATTGGAAACTGGGGAACTTGAGTGCAGAAGAGGAGAGTGGAATTCCACGTGTAGCGGTGAAATGCGTAGAGATGTGGAGGAACACCAGTGGCGAAGGCGACTCTCTGGTCTGTAACTGACGCTGAGGCGCGAAAGCGTGGGGAGCGAACA
+
ABB@AFFAFF?BCCFA22E2CFGEEEDGHFDD5AABAAEFGHHGGEEEGEGCGEF//?FGGHHHGHEFGGGFGGHHHHHGEGGEFGGFGHHG/CDFF?<?FGHFFHFHHHFFF/A<CF>FFFHGGHHHFHGHHHHGFFFFEGF0GHHGFDCE;;;;;;;;AFGGFF9;ABEFGGFGGGFEDFGGGGA.FBFFEFDFFFFFFFFFEFFFFF/;BBFFFFFFFFFFFDFEE>@@DAF.F9DFFFFF9:99-C-
@M03896:38:000000000-B4D98:1:1101:9271:8388 1:N:0:261
TACGTAGGTGGCAAGCGTTGTTCGGAATTATTGGGCGTAAAGCGCGCGCAGGCGGTTTCTTAAGTCTGATGTGAAAGCCCACGGCTCAACCGTGGCGGGTCATTGGAACCTGGGCAACTTGAGTGCAGAAGAGGAGAGTGGAATTCCACGTGCAGCGGTGAAATGCGTAGAGATGTGGAGGAACACCAGTGGCGCAGGCGACTCTCTGGTCTGTAACTGACGCTGAGGCGCGAACGCGTGGGGAGCGAACA
+
>1>1>C11D1>BA1F1111A00FAE00FG1AGB10BAAAAABDAE/EEEEE@E?>E/>FFDHB1BB2B@FBBE2>1BBGGHGG/@EEFFHH/?<<//><ACFH<=11F1EC.<<.<C<<==00<CGFF0/:/.:;...;CA:0CCB;0CC.:.;99-999.0;B00;:99-BFBF9///9?BFFBB-;-;//9--;-9A--9-:/9//:;///9;BFFF/FF---:---@9-;@--;99-;--;9--9@@-
@M03896:38:000000000-B4D98:1:1101:5194:8400 1:N:0:261
TACGGAGGGTGCAAGCGTTAATCGGAATTACTGGGCGTAAAGCGCACGCAGGCGGTTTGTTAAGTCAGATGTGAAATCCCCGGGCTCAACCTGGGAACTGCATCTGATACTGGCAAGCTTGAGTCTCGTAGAGGGGGGTAGAATTCCAGGTGTAGCGGTGAAATGCGTAGAGATCTGGAGGAATACCGGTGGCGAAGGCGGCCCCCTGGACGAAGACTGACGCTCAGGTGCGAAAGCGTGGGGAGCAAACA
+
AAAAABCBBCBAFFCA22EEEGHFEEGGHG555ABBAAAEFHHGG0EAEEGFGEGEEEGHGHGFGH4B3BGGHGHFHHHHGECFEEHGGHHFCHGHHGHHHGHHHHHGHHFGHHHFGGHHGFFHHHHHFDGFHHGGGF@AAFFFFFFFFF0B;;;;;;:;AFFFFFA;DFFFFFFFFFFFFFFFFFFD-@DFF;=F-AA:@FFFFFFEEFFAD-AABFFFFDDDFFF;BBB-ADFFFFFFFFFFFF?FFF.
@M03896:38:000000000-B4D98:1:1101:5177:8409 1:N:0:261
TACGGAGGGTGCAAGCGTTAATCGGAATTACTGGGCGTAAAGCGCACGCAGGCGGTTTGTTAAGTCAGATGTGAAATCCCCGGGCTCAACCTGGGAACTGCATCTGATACTGGCAAGCTTGAGTCTCGTAGAGGGGGGTAGAATTCCAGGTGTAGCGGTGAAATGCGTAGAGATCTGGAGGAATACCGGTGGCGAAGGCGGCCCCCTGGACGAAGACTGACGCTCAGGTGCGAAAGCGTGGGGAGCAAACA
+
BCBBBBCCCCAAFFFC22EAAGHFEEFGHGD5BABBAAEEHHHGG?EFGGGGGGGFGGGHHHHHHH4BGGHGHHHHHHHHFGGGEGHGGHHHHHEFHGHHHHHHHHHHGHFFHHHHGGHHFF?FGGHHGGGGHHGGGFFFFFFFFFFFFF0B;;;;;@;CEFFFFFDFFFFFFFFFFFFEDBFFFFFDFBFFFDDACFEBBFFFFFFFFFFF>-AABFF;FFFDFFFF9FFCDFAFFFFFFCFEDDFFFF.
@M03896:38:000000000-B4D98:1:1101:5183:8426 1:N:0:261
TACGGAGGGTGCAAGCGTTAATCGGAATTACTGGGCGTAAAGCGCACGCAGGCGGTTTGTTAAGTCAGATGTGAAATCCCCGGGCTCAACCTGGGAACTGCATCTGATACTGGCAAGCTTGAGTCTCGTAGAGGGGGGTAGAATTCCAGGTGTAGCGGTGAAATGCGTAGAGATCTGGAGGAATACCGGTGGCGAAGGCGGCCCCCTGGACGAAGACTGACGCTCAGGTGCGAAAGCGTGGGGAGCAAACA
+
AAAAABBBBAA>4FDF222AFFHFBEFGHFA55ABBAAAEGHHGG?EEG?00FEG/EEEHGGHHFH4BFGGFGGG4FGGHGGGGEGHGHHHFGH/CFGGFGFDGFDHHHHGGGHHHFFGGCG?FGFGGFEFFFHGCCCDDABFFFFFEBF/;B;;;;:;:AFFFBF:9;@FFBFFFFFBAFDFFFFFF@BDB:@=@CAAB-:@FFFDEEFFFF=.AFFFFFFDFDD/B;//@D@@ABA:A;9BF-AAFFFF
@M03896:38:000000000-B4D98:1:1101:25778:8493 1:N:0:261
TACGTAGGTGGCAAGCGTTGTCCGGAATTATTGGGCGTAAAGCGCGCGCAGGCGGTTTCTTAAGTCTGATGTGAAAGCCCACGGCTCAACCGTGGAGGGTCATTGGAAACTGGGGAACTTGAGTGCAGAAGAGGAGAGTGGAATTCCACGTGTAGCGGTGAAATGCGTAGAGATGTGGAGGAACACCAGTGGCGAAGGCGACTCTCTGGTCTGTAACTGACGCTGAGGCGCGAAAGCGTGGGGAGCGAACA
+
ABBBAFFAFFAFBFF4E2A2FGGEGEEFHFGG5AAAEEEEGHHGG?EEFC?EEGG@EGHHHGEHGF@FFGHGGGFFHFHHHGGEGGGEFFHGDGDDGGD?GHGGHHFFGH?=GG@FGFHHHGGFHGGFGHFGGGGDHGBGGFFHGHFFHCCG;:<;;;;D?FFFBBEEDGGGGFGFGGEGDDFFBCFEFFFFFFDFCFFFFCFFFFFFFF09/:BF0BBBB?DF.99::>DFFCBDFFDFFAF.-:-9-9-
@M03896:38:000000000-B4D98:1:1101:20908:8496 1:N:0:261
TACAGAGGGTGCAAGCGTTAATCGGAATTACTGGGCGTAAAGCGCGCGTAGGTGGTTTGTTAAGTTGGATGTGAAATCCCCGGGCTCAACCTGGGAACTGCATTCAAAACTGACTGACTAGAGTATGGTAGAGGGTGGTGGAATTTCCTGTGTAGCGGTGAAATGCGTAGATATAGGAAGGAACACCAGTGGCGAAGGCGACCACCTGGACTAATACTGACACTGAGGTGCGAAAGCGTGGGGAGCAAACA
+
ABBBBFFBBAAAFEBCC2EECGHFEEGGHEBB53AAAAEFEGHGGCGGFFGGFHGEFHGHHHHHHH4BBBBFGFFFHHHHGGGGGGHBGFHHHHGGGFEGHHHHHBGGGHFFHFHBGFF@@DCFFGD=?FGHHHG?FCDGDHHHHGHGH100====<<<<CFFHFHA;A@EGFEHHCGCFDFBFFGGEGFFFECGGABFFFAF-EEFFFFFFBBBFFFFFFFFFFFFEFFFFDFADFFDDBCFFAFFFFFF
@M03896:38:000000000-B4D98:1:1101:20904:8514 1:N:0:261
TACAGAGGGTGCAAGCGTTAATCGGAATTACTGGGCGTAAAGCGCGCGTAGGTGGTTTGTTAAGTTGGATGTGAAATCCCCGGGCTCAACCTGGGAACTGCATTCAAAACTGACTGACTAGAGTATGGTAGAGGGTGGTGGAATTTCCTGTGTAGCGGTGAAATGCGTAGATATAGGAAGGAACACCAGTGGCGAAGGCGACCACCTGGACTAATACTGACACTGAGGTGCGAAAGCGTGGGGAGCAAACA
+
BCBAAFFCBAAABGGA22EEEGHFEEGGHFB55BAAAAEEHHHGG?FFEEEEFGGEGHGHHHHHGH43BBFFGGF4GGHHFGGGEGHEGFHGHHGFFGBGHHHHHEFHHHCFGBGBFFGDFD2@DFD=?FGHHHGDC@AFCHGHHHHHHFBF====<<<<CGGH0G::;EEHHHHH0CCCDFGGEFE?FBFFCBCFGAC9CBF;EE9B.FFFEBFFFBB;0BFFFFF9:AB>DF=AFFFFFFFFFFFFFFF
@M03896:38:000000000-B4D98:1:1101:25773:8514 1:N:0:261
TACGTAGGTGGCAAGCGTTGTCCGGAATTATTGGGCGTAAAGCGCGCGCAGGCGGTTTCTTAAGTCTGATGTGAAAGCCCACGGCTCAACCGTGGAGGGTCATTGGAAACTGGGGAACTTGAGTGCAGAAGAGGAGAGTGGAATTCCACGTGTAGCGGTGAAATGCGTAGAGATGTGGAGGAACACCAGTGGCGAAGGCGACTCTCTGGTCTGTAACTGACGCTGAGGCGCGAAAGCGTGGGGAGCGAACA
+
AAAAAFFBDFABCGAC22E2FGHEEECGHF5D53ABAAEEGHHEE?EEE@EEFEECGGHHGHFGGHFBGGGFFGHHGHHHHGGEEEFGHFHDDGCFGGBDFGHHGGDFHHFFGCCFECFF>GCFGHHHFHFHHHCDEFFFEHFFHHHEHDCCC;:<;=::AFGGFF;=CDEFFFFFFFFGGDFGFGGFFFFEA@CFFDEFDADFFFBFFF/BBBFFFFFBFFFFDDF.ABA@FFFFFF?DBCFFDD;CDF;
@M03896:38:000000000-B4D98:1:1101:4751:8542 1:N:0:261
TACGAAGGGGGCTAGCGTTGCTCGGAATCACTGGGCGTAAAGGGCGCGTAGGCGGCCTTGTAAGTTGGGGGTGAAAGCCCGTGGCTCAACCACGGAATTGCCTTCGATACTGCTTGGCTTGAGTGTGGTAGAGGTTGGTGGAACTGCGAGTGTAGAGGTGAAATTCGTAGATATTCGCAAGAACACCGGTGGCGAGGGCGGCCAACTGGACCATCACTGACGCTGAGGCGCGAAAGCGTGGGGAGCAAACA
+
>AAA>AAABBBDFGGA22AAEFGAAAFGH53BBAAAAAAAFGHGG?ECE@ECHEGGEEGGGGFHHFEG/EECGEFBFGGHGGGGGHHEFFHFFDFCFFHHHHHFHCGHHGDDDBG0<CGFDCGCHCGGGHHGGGCGCB?EEFFFFGG?;B?EC0000=;C0CFCFFABFFFFFFFFFAAA-B;FFFDFB@CDABC9--;@FACAFEFF/F.9AFFFFFFBFDDD?A9..@AFD;BDFFFFABF.9AAF/A9
@M03896:38:000000000-B4D98:1:1101:4739:8563 1:N:0:261
TACGAAGGGGGCTAGCGTTGCTCGGAATCACTGGGCGTAAAGGGCGCGTAGGCGGCCTTGTAAGTTGGGGGTGAAAGCCCGTGGCTCAACCACGGAATTGCCTTCGATACTGCTTGGCTTGAGTGTGGTAGAGGTTGGTGGAACTGCGAGTGTAGAGGTGAAATTCGTAGATATTCGCAAGAACACCGGTGGCGAGGGCGGCCAACTGGACCATCACTGACGCTGAGGCGCGAAAGCGTGGGGAGCAAACA
+
ABABAABBBBDAEGGC22AAA3GBAEFGHBCBBBAAEAEEGHHGGCGGFEGFHEFFEEGHFHHHGGFHEGGGGGHGHGHHGCGGGHHGGFHGFDCCEGHGHHHHHHEGGFDDFED0<CGCCGGCGCGCCGHHGCFG/?AEAEFFBBFDA@?E;;;;;;;;FGGGF/;;BEEFFFFFFDDDFFFFFFDA-;@DFDD9BBDFFFFAEABFBFFFFBBFFEFBFFDF?AFAEFDABCBDFFFFFFFFDFFFFFF
@M03896:38:000000000-B4D98:1:1101:4758:8567 1:N:0:261
TACGAAGGGGGCTAGCGTTGCTCGGAATCACTGGGCGTAAAGGGCGCGTAGGCGGCCTTGTAAGTTGGGGGTGAAAGCCCGTGGCTCAACCACGGAATTGCCTTCGATACTGCTTGGCTTGAGTGTGGTAGAGGTTGGTGGAACTGCGAGTGTAGAGGTGAAATTCGTAGATATTCGCAAGAACACCGGTGGCGAAGGCGGCCAACTGGACCATCACTGACGCTGAGGCGCGAAAGCGTGGGGAGCAAACA
+
ABBABBBAABD>EGGE22EAE3GBAEFGH5355ABAAAEEGHHFF0E@EFE?GEEEEEHGGFHHHH4F/<EDGFGHGGHHGGGDCGHEFFHGGDCDFGHFHHHHHHGHGGDFFFD0CCC<@:GCGCHEGHFHEGFCB99ACE0BFBF.;A-A;;;;;;;CFFGGFB;;B?EFF/BFBA??-BFFFFF;;;@D;@B@ADAB>AF;EA9:9B.BA/BBFFFFFBDDD?FAE;@9-9@ABDAABCAAFDEFFFF
@M03896:38:000000000-B4D98:1:1101:12595:8581 1:N:0:261
TACGGAGGGTGCAAGCGTTAATCGGAATTACTGGGCGTAAAGTGCACGCAGGCGGTTTGTTAAGTCAGATGTGAAATCCCCGGGCTCAACCTGGGAACTGCATCTGATACTGGCAAGCTTGAGTCTCGTAGAGGGGGGTAGAATTCCAGGTGTAGCGGTGAAATGCGTAGAGATCTGGAGGAATACCGGTGGCGAAGGCGGCCCCCTGGACGAAGACTGACGCTCAGGTGCGAAAGCGTGGGGGGCAAACA
+
AAAAAABDBAAABFFE22AEFGGFAEGGHGBBDAABAAEEDHHHHBGEGFGEGGGCGGGHHHHHHH4BFGGFGGHGHHHHGGGGFGHGHHHHHHGGHGGHHHHGHHHHHHGFHHBFFHHGGFHHHHHFFGGGHHGCGADAABFFFFFFBFBFF;;;;:;;EFFFFFA;ABEF/FFFFFFFDDFFFFFFF-;?ABCFBDEDFDDFFD9AAFA9-;D?BFFBFBD.9DFF/BB-9:BABA.ACFB--;-9.9.
@M03896:38:000000000-B4D98:1:1101:12609:8592 1:N:0:261
TACGGAGGGTGCAAGCGTTAATCGGAATTACTGGGCGTAAAGTGCACGCAGGCGGTTTGTTAAGTCAGATGTGAAATCCCCGGGCTCAACCTGGGAACTGCATCTGATACTGGCAAGCTTGAGTCTCGTAGAGGGGGGTAGAATTCCAGGTGTAGCGGTGAAATGCGTAGAGATCTGGAGGAATACCGGTGGCGAAGGCGGCCCCCTGGACGAAGACTGACGCTCAGGTGCGAAAGCGTGGGGAGCAAACA
+
ABAAABCCCAAAFGFF22FEFGHFEEGGHGDB5BAAAAEEHHHHH5FAEEFCGFGFGGGHHHFHHH4BDGGGHGHHHHHHGGGGEGHGHHHHHHGHHGHGHHHHHHHHHHGHHHHHGHHHGHHHHHHFFGGGGHGGGFC:;BFFFFFFFF0B;;;;;;;:9FFFFF:;ABEFFFFFFFFFFFFFFFFFFBFFFCFFFFFFFFFFFFCFFFFFFFFDFFFBFFDAFFFFFFFDDFAAFFFD;FFEFD?FFF.
@M03896:38:000000000-B4D98:1:1101:4843:8615 1:N:0:261
TACGGAGGGTGCAAGCGTTCATCGGAATTACTGGGCGTAACGCGCACGCAGGCGGTTTGTTAAGTCAGATGTGAAATCCCCGGGCTCAACCTGGGAACTGCATCTGATACTGGCAAGCTTGAGTCTCGTAGAGGGGGGTAGAATTCCAGGTGTAGCGGTGAAATGCGTAGAGATCTGGAGGAATACCGGTGGCGAAGGCGGCCCCCTGGACGAAGACTGACGCTCAGGTGCGAACGCGTGGGGAGCAAAC
+
AAAAAAADBA2>FGF4E2E2ABFFEEFFHF5F5BA2EEEE1EEGGGCGGFEGGGGGFGGFGE4FFGFGDGHG4F4BGFGGFE?EDGHFFFGHFGG0?FHGD2GGHHFFBG?<CF0?FEHHGFFHGEFG<DEFGHC?DC9AA/BFFFFE9//;;9;;9-;@EEBFFFAA?@AF/;BF99/AA.9BFF:A;-;.AD--9AE---99;9-;...9--..;9//;.99;9B///B@.---.;-9;--.-..//;
@M03896:38:000000000-B4D98:1:1101:4861:8620 1:N:0:261
TACGGAGGGTGCAAGCGTTAATCGGAATTACTGGGCGTAAAGCGCACGCAGGCGGTTTGTTAAGTCAGATGTGAAATCCCCGGGCTCAACCTGGGAACTGCATCTGATACTGGCAAGCTTGAGTCTCGTAGAGGGGGGTAGAATTCCAGGTGTAGCGGTGAAATGCGTAGAGATCTGGAGGAATACCGGTGGCGAAGGCGGCCCCCTGGACGAAGACTGACGCTCAGGTGCGAAAGCGTGGGGAGCAAACA
+
ABAAABBCBCAABGCA22AEFGHBBEGGHD555ABAAAEEHHHGG0EEGAE@EFEEFGGHHGHHHH4BFFFFGGFGHHHHGGGGEFHFGHHHGHGCFEGFGHHHHHHHHHFHGHHGGHHHGFFHHHHGFGGGGHGGGFFAAFFFFFFFFFBFB;;;;::@AFFFFF9;DFFFFFFFFFEFFDFFFFFFF=DDADFFFFEBA;BFFDCEEFFFFCFFFFFFFFFDFFFBFFFB?CFDFDFFFFFFDDFFFFF
@M03896:38:000000000-B4D98:1:1101:7789:8634 1:N:0:261
TACGTAGGGCGCAAGCGTTGTCCGGAATTATTGGGCGTAAAGAGCTCGTAGGCGGTTTGTCGCGTCTGGTGTGAAAACTCAAGGCTCAACCTTGAGCTTGCATCGGGTACGGGCAGACTAGAGTGTGGTAGGGGTGACTGGAATTCCTGGTGTAGCGGTGGAATGCGCAGATATCAGGAGGAACACCGATGGCGAAGGCAGGTCACTGGGCCACTACTGACGCTGAGGAGCGAAAGCATGGGGAGCGAACA
+
ABA@AFFAAB2D?AAF22EAFFGEAEEGHBFD5BABAAEEHGHHGEGAEEFCHFGEGGGHFBF>>E>?FFGHGGHFHFHHHHHFGHHGHFHHHHHFHBFFGHHHDA?GGHD?DGG?FFGGFGB>GGFAGGHGGG.AAGFFCCGHHGGFHB/GC;;;@;;;EEFGFFCEGGGGGGGGFGGGGDFFFFFDCFFFF;DFFFEFADABBFF9:.?;DEFFFFFFFFFFFFF.FAE=@C;?FFFF.A?FFD@DF=@
@M03896:38:000000000-B4D98:1:1101:4849:8634 1:N:0:261
TACGGAGGGTGCAAGCGTTAATCGGAATTACTGGGCGTAAAGCGCACGCAGGCGGTTTGTTAAGTCAGATGTGAAATCCCCGGGCTCAACCTGGGAACTGCATCTGATACTGGCAAGCTTGAGTCTCGTAGAGGGGGGTAGAATTCCAGGTGTAGCGGTGAAATGCGTAGAGATCTGGAGGAATACCGGTGGCGAAGGCGGCCCCCTGGACGAAGACTGACGCTCAGGTGCGAAAGCGTGGGGAGCAAACA
+
AAA?ABBBDBAABGGA2A2AAFGABAFFHGB553ABAAAAFEHGG?EEGEEEEEGEEEECGFHGEG4BBFFBGFGGHHHHEFGGEEHHGFHCHHGHGGBDGGHFHGHHHHB?2CG2FGFHECHGHFGFF?EFDFA-<@9AEFFFFFFFFF/F;9;9;-99ABFFBB.;;B.9/:BBBFF..A.BFFFDBDFFFCC-9;E@F-@AAA;E.9.99-.;;B9/9AD.DDEFFFFA.;-.B.9AAF-.-.9/9..
@M03896:38:000000000-B4D98:1:1101:5330:8641 1:N:0:261
TACGGAGGGTGCAAGCGTTAATCGGAATTACTGGGCGTAAAGCGCACGCAGGCGGTTTGTTAAGTCAGATGTGAAATCCCCGGGCTCAACCTGGGAACTGCATCTGATACTGGCAAGCTTGAGTCTCGTAGAGGGGGGTAGAATTCCAGGTGTAGCGGTGAAATGCGTAGAGATCTGGAGGAATACCGGTGGCGAAGGCGGCCCCCTGGACGAAGACTGACGCTCAGGTGCGAAAGCGTGGGGAGCAAACA
+
AAAAAABCBBAAGGFA?2EEFGHFEEFGHG555B2AAAEEGHHGG0EEEEAEGCCCEEFHGHHHGH4B3BFFGGFHHHHHGGGGEFHGHHHHHFAGGGHHHHHGHHHHHHD>GHGBFGGGFHGGGDGHGGGGHH?CDBFFFFFFFFFFFF/B;;;;;;;;EFFFFFD;ABEFFFFFFFFF?ABFFFFFFDFFFFC;-:A;@=FFFFCEEFFFF9DDFFFFFFFFFDBFFFF;?DD.FADFF=DA@D?FFF?
@M03896:38:000000000-B4D98:1:1101:6109:8650 1:N:0:261
TACAGAGGGTGCAAGCGTTAATCGGAATTACTGGGCGTAAAGCGCGCGTAGGTGGTTTGTTAAGTTGGATGTGAAATCCCCGGGCTCAACCTGGGAACTGCATTCAAAACTGACTGACTAGAGTATGGTAGAGGGTGGTGGAATTTCCTGTGTAGCGGTGAAATGCGTAGATATAGGAAGGAACACCAGTGGCGAAGGCGACCACCTGGACTAATACTGACACTGAGGTGCGAAAGCGTGGGGAGCAAACA
+
ABAABFFBBCAABDG422AEFGHFDEGGHG555AAAAAEEEHHGGAEFEEFGDFEEFHGGHHFHFH4B@@BBFFFGHHHHGGGGGGHBFFHHHGFAFFFFHGGHHFFHHHBFGBFBGFFDGGF@FGFG?GHHGFGDCC?CDEHFHHGHH10<====<<<<CGGHBGC:ACCCCFHHCGFFDFFFFGGEFFFGEFGAC.A>BAC=FFFEFFFFFFFBFFFFFBFFFFFEF?BBFA;ABA;DCFFFAFFFFFF
@M03896:38:000000000-B4D98:1:1101:5344:8654 1:N:0:261
TACGGAGGGTGCAAGCGTTAATCGGAATTACTGGGCGTAAAGCGCACGCAGGCGGTTTGTTAAGTCAGATGTGAACTCCCCGGGCTCAACCTGGGAACTGCATCTGATACTGGCAAGCTTGAGTCTCGTAGAGGGGGGTAGAATTCCAGGTGTAGCGGTGAAATGCGTAGAGATCTGGAGGAATACCGGTGGCGAAGGCGGCCCCCTGGACGAAGACTGACGCTCAGGGGCGAAAGCGTGGGGAGCAAACA
+
ABAAABB?DBA>45GA?2EAFGGABEFGHF555B2BAAAEGHHGG?EEGEGFGGG/>EEGGFGHGH4B3FFGHFD3FFGHGGGFEEHFHHHFCFAFGGHDGHHGGBHGFHGFFEHGGFGG?FCGHHHH>CFGBGF-C=BA;BFFFFFFFF/:;;;:--;9ABFFFF.;.9ABBFFFBFF.DAFFFFFDBBFFF=B;>AE@B-;>FFAE.BFF-@AAFFBFFFA.9AFF.-;;;@>?F.;:BFAE::;BBA:
@M03896:38:000000000-B4D98:1:1101:16877:8657 1:N:0:261
TACGGAGGGTGCAAGCGTTAATCGGAATTACTGGGCGTAAAGCGCACGCAGGCGGTTTGTTAAGTCAGATGTGAAATCCCCGGGCTCAACCTGGGAACTGCATCTGATACTGGCAAGCTTGAGTCTCGTAGAGGGGGGTAGAATTCCAGGTGTAGCGGTGAAATGCGTAGAGATCTGGAGGAATACCGGTGGCGAAGGCGGCCCCCTGGACGAAGACTGACGCTCAGGTGCGAAAGCGTGGGGAGCAAACA
+
BBAABBCBCAAABGFC22AEFGHFEEFGHE5B532BAAEEGHHGG0AAFFEGGGGGGGGHGFHHGH4BGGGBGGHFHHHHFFFGEGHFFHHHGHGAGFGGHHGHHHFFFHFFHHHHGHHHGFFGGHF0?EGFHHGC@F@9;BFFFFFFFFBF;;9;-;9;9FFFFFADFFFFFFFFFEFFFFFBFFFFC9@DFFFFAFA;CFFFFFBAEFFBDFFDFFF9BFD?A?/F:BB@D>-:/:9;=ACE@AEFFF.
@M03896:38:000000000-B4D98:1:1101:16899:8671 1:N:0:261
TACGGAGGGTGCAAGCGTTAATCGGAATTACTGGGCGTAAAGCGCACGCAGGCGGTTTGTTAAGTCAGATGTGAAATCCCCGGGCTCAACCTGGGAACTGCATCTGATACTGGCAAGCTTGAGTCTCGTAGAGGGGGGTAGAATTCCAGGTGTAGCGGTGAAATGCGTAGAGATCTGGAGGAATACCGGTGGCGAAGGCGGCCCCCTGGACGAAGACTGACGCTCAGGTGCGAAAGCGTGGGGAGCAAACA
+
ABAAAAADD2A>CGFAA2EAEFHFEEFGHG5G53AAAAEEGFFGG?EEEEAEF@@E@EAGGH4GGH@F3FGFGGHHHHHHFFGGEGHGHHHH0FC?FGHFGHDFHFG2FG?2GGFCCF?F<?GGGHGGGGFFHFGGGFFAEFFFFFFFFF/:;;;;;;;;AFF/FF99AA?FFFFF;//:?DFFFFFFF;-9;@C;-.A--;=D-;@;.BF@-@A?FBF/FDD.;.//B/;=9BA9/..;BAAA-.;BFFF
@M03896:38:000000000-B4D98:1:1101:3804:8681 1:N:0:261
TACGTAGGTGGCAAGCGTTGTCCGGAATTATTGGGCGTAAAGCGCGCGCAGGCGGTTTCTTAAGTCTGATGTGAAAGCCCACGGCTCAACCGTGGAGGGTCATTGGAAACTGGGGAACTTGAGTGCAGAAGAGGAGAGTGGAATTCCACGTGTAGCGGTGAAATGCGTAGAGATGTGGAGGAACACCAGTGGCGAAGGCGACTCTCTGGTCTGTAACTGACGCTGAGGCGCGAAAGCGTGGGGAGCGAACA
+
ABAAAFFBFF?BCGCC?2EAEFHEEEGGHF5D5B2BAAEEGHGFE0EEEEE?FEEEFGHHGHHHHHBBFFFFEGEFHHHHHGGEEEGFFGHFFHGGGG@C?GHHGFHHHHFBF/>FEEGF>G1=GHHHHGHHGEG?GGFFEHHHHGFFH.CC;;;<-;=;AFGGBF;;C@GFFGGFGGF?EFGGGGGEABFF;@DF=AA9-BFFFFBFFF/BBBFFFBFFFFFFFFFEFB@@DFA.B:DDAFFF-A-@BF;
@M03896:38:000000000-B4D98:1:1101:3786:8682 1:N:0:261
TACGTAGGTGGCAAGCGTTGTCCGGAATTATTGGGCGTAAAGCGCGCGCAGGCGGTTTCTTAAGTCTGATGTGAAAGCCCACGGCTCAACCGTGGAGGGTCATTGGAAACTGGGGAACTTGAGTGCAGAAGAGGAGAGTGGAATTCCACGTGTAGCGGTGAAATGCGTAGAGATGTGGAGGAACACCAGTGGCGAAGGCGACTCTCTGGTCTGTAACTGACGCTGAGGCGCGAAAGCGTGGGGAGCGAACA
+
ABBAAFFBFFBCBGCE22E?EGGEEEGGHFDD5BBBEEFGGHHGGEGGGGGEGEGEGGHHHHHHGFBBEGHGHHFFHHHHHGGFEEFGHGHGGGGGHGCCGFHHHHGHHHFDGGAFDCGGGFFGHHHHGGHHHHHCHGCFGGHHHHHGHECC;=;;:;;;EFFFFF;CDAGGFFGFFGGGGGFGGGGFFFFFEDFCDDFCFFFFFFFFFF0BFBFFFFFFFFFFFDFEFFFCCFFDFFAACFFF>.:-@@:
@M03896:38:000000000-B4D98:1:1101:15571:8684 1:N:0:261
TACGGAGGGTGCAAGCGTTAATCGGAATTACTGGGCGTAAAGCGCACGCAGGCGGTTTGTTAAGTCAGATGTGAAATCCCCGGGCTCAACCTGGGAACTGCATCTGATACTGGCAAGCTTGAGTCTCGTAGAGGGGGGTAGAATTCCAGGTGTAGCGGTGAAATGCGTAGAGATCTGGAGGAATACCGGTGGCGAAGGCGGCCCCCTGGACGAAGACTGACGCTCAGGTGCGAAAGCGTGGGGAGCAAACA
+
BCBAABADBAAAGGCC22EEFGHFAEFGHFBBBBAAAAFFGHHFG0EAFGGCGEGEFGGHHHHHHH@BFGGFEGHHHHHHGGGGFGGFGFHHHHGFHGHFGHHHHHHHHHGDGHHHFGGGFGHHHHGGFGGGHHGG-9>DEFFFFFFF/BBFB;;;-;;9:BFFFF;;AFEFFFFFFFFFFFFFFFFFFFFB9BCFAFE@CFFFFFFFEFFAFBD;FFFFFFFADDFFFFFB;BCDFFAA@AFFFF.9BF.
@M03896:38:000000000-B4D98:1:1101:21987:8691 1:N:0:261
TACGGAGGGTGCAAGCGTTAATCGGAATTACTGGGCGTAAAGCGCACGCAGGCGGTTTGTTAAGTCAGATGTGAAATCCCCGGGCTCAACCTGGGAACTGCATCTGATACTGGCAAGCTTGAGTCTCGTAGAGGGGGGTAGAATTCCAGGTGTAGCGGTGAAATGCGTAGAGATCTGGAGGAATACCGGTGGCGAAGGCGGCCCCCCGGACGAAGACTGACGCTCAGGTGCGAAAGCGTGGGGAGCAAACA
+
AAAA@AABBAAABGCA2AEEFGHFAEGGHGDB5BAAAAEEGHHGG0EEECC0EEGEGGGHGHHHGH4BFFGFGFGFHHHHGGGFEGHGHHHHGHGGHGHGHHHHHHFGGHG22/FGGGHFFFCGHHHHEGFFFHF?AD@:;BFFFFFFFF/B;;;;;;;@AFFFFB;;DFFFFFFFFFEFFDFFFFFD@DBFFBFFFAE>;;DCFF>FF@-B9;DDFFFFFFFFFFFBFFFDBDFFFFDDAAA.-A?FBF?
@M03896:38:000000000-B4D98:1:1101:22004:8698 1:N:0:261
TACGGAGGGTGCAAGCGTTAATCGGAATTACTGGGCGTAAAGCGCACGCAGGCGGTTTGTTAAGTCAGATGTGAAATCCCCGGGCTCAACCTGGGAACTGCATCTGATACTGGCAAGCTTGAGTCTCGTAGAGGGGGGTAGAATTCCAGGTGTAGCGGTGAAATGCGTAGAGATCTGGAGGAATACCGGTGGCGAAGGCGGCCCCCTGGACGAAGACTGACGCTCAGGTGCGAAAGCGTGGGGAGCAAACA
+
CCCBBCCBBAAAFGFCA2EAAGHFEEGGHHB55BBAAAEEFHHGG?EEGEGFGGGGGGGHHGHHHH4BEBFFGGHHHHHHGGGGEFHGHHHHHHGGFGHGHHHHHHHHGHGFHFFFGGHHGFGHHHHHFGGGHHGGGFCAEFFFFFFFFFBFB;;;;;:@EFFFFFDADFFFFFFFFFFFFDFFFFFDF=DFFFFFFFEF-ADCFD:AEFA>BFFFFFFFFFFDFDFFFFFFF;9AFFDA;DA.CDEFFF?
@M03896:38:000000000-B4D98:1:1101:3786:8701 1:N:0:261
TACGTAGGTGGCAAGCGTTGTCCGGAATTATTGGGCGTAAAGCGCGCGCAGGCGGTTTCTTAAGTCTGATGTGAAAGCCCACGGCTCAACCGTGGCGGGTCATTGGAAACTGGGGAACTTGAGTGCAGAAGAGGAGAGTGGAATTCCACGTGTAGCGGTGAAATGCGTAGAGATGTGGAGGAACACCAGTGGCGAAGGCGACTCTCTGGTCTGTCACTGACGCTGAGGCGCGAAAGCGGCGGGAGCGAACA
+
>AAA1C1>1DABB1FAE1AAEFHEA0EFHG2G110B/AAAAF1/A/EEEG/>E//>>>G2FG2BBG2@1BBBBD2FEFHEFFGGGGECFHHCC////>@@C0FDFC1G0<=0<.-<<<<==CC;GGB00///:;G?.:CBCF0;CFGBG..:;;;;9;;;A0BF00;-9--//BFFF//;-:;ABBA-;/;B9-9---;-->@AFBB999;BFB/;;BFBBFBB---99>-99;9-:---9-----;-9@;
@M03896:38:000000000-B4D98:1:1101:15561:8703 1:N:0:261
TACGGAGGGTGCAAGCGTTAATCGGAATTACTGGGCGTAAAGCGCACGCAGGCGGTTTGTTAAGTCAGATGTGAAATCCCCGGGCTCAACCTGGGAACTGCATCTGATACTGGCAAGCTTGAGTCTCGTAGAGGGGGGTAGAATTCCAGGTGTAGCGGTGAAATGCGTAGAGATCTGGAGGAATACCGGTGGCGAAGGCGGCCCCCTGGACGACGACTGACGCTCAGGTGCGAAAGCGTGGGGAGCAAACA
+
ABAAABADDAAACGGF22EEFGHBBEGGHGDB5B2BAAEEHHHGG0EAEGGGGGGFGGGHGHHHHHDB3FBFGFHGGHHHGGGGEGHHHHHHHHGHGGHDGHGHHHHGHHGHHHHFCGGG?FGHHHGFFGGGHH.-@=DDFFFFFFFFFB/FF;;:9;;;AFFFFF;:;=FFBFFFF9;A?DFFFFFDF>DDFAFFFAA:-@FFFFCEFFFAF-:9;DA:BDDFFFFFFFF:.B;9B:.;@>-.-:9FBF.
@M03896:38:000000000-B4D98:1:1101:8768:8712 1:N:0:261
TACGGAGGGTGCAAGCGTTAATCGGAATTACTGGGCGTAAAGCGCACGCAGGCGGTTTGTTAAGTCAGATGTGAAATCCCCGGGCTCAACCTGGGAACTGCATCTGATACTGGCAAGCTTGAGTCTCGTAGAGGGGGGTAGAATTCCAGGTGTAGCGGTGAAATGCGTAGAGATCTGGAGGAATACCGGTGGCGAAGGCGGCCCCCTGGACGACGACTGACGCTCAGGTGCGAAAGCGTGGGGAGCAAACA
+
ABA?ABBBB22AGBD422AAFGGBEEFGHGDB53AAAAAEGHHGGEGGGGGGGFG@EEGHHFHGHH@BDFFGGFDGHHHHGEE<EGFHFHHFCF/FGGHHHHGHHHEGHHHBFECFCCGHGF1?GGHGFGEED0>-<B=AAFFFFFBFBB/B;99;99;-.BFFBF9..;EBFBFFFFBAF.BFFFFD;@B?ADFA-AE@-@DFFFBEABAD>-;-BF.9FD?DA;//;B9;9-9./.;;9;9.-AEFB..
@M03896:38:000000000-B4D98:1:1101:26872:8713 1:N:0:261
TACGGAGGGTGCAAGCGTTAATCGGAATTACTGGGCGTAAAGCGCACGCAGGCGGTTTGTTAAGTCAGATGTGACATCCCCGGGCTCAACCTGGGAACTGCATCTGATACTGGCAAGCTTGAGTCTCGTAGAGTGGGGTAGAATTCCAGGTGTAGCGGTGAAATGCGTAGAGATCTGGAGGAATACCGGTGGCGAAGGCTGCCCCCTCGACGTAGACTGACGCTCCGGTGCGAAAGCGTGGGTAGCAAACA
+
AAAA?>>11>1A11B0A0A0FGFFC?B0GB1221B/AAEEEHHGGAEEEG//E/E@EEE0BD2BBGFBDFFG1G21BGFGFEE/>EHGHHHH0F/0BCFDGFHHHHGBDD12?/F?/?1??F1?1FFG<.FFG11..AE?.DGBDF=0D//<<=;0;:;;:0;CFB;EC9EF0F0;0BFFGGFCF0;.?99-:@@;--;/9---999-;9=--99-/9/BF-A--9--9--;-9-9BA-----;AF/;F-:
@M03896:38:000000000-B4D98:1:1101:26893:8729 1:N:0:261
TACGGAGGGTGCAAGCGTTAATCGGAATTACTGGGCGTAAAGCGCACGCAGGCGGTTTGTTAAGTCAGATGTGAAATCCCCGGGCTCAACCTGGGCACTGCATCTGATACTGGCAAGCTTGAGTCTCGTAGAGGGGGGTAGAATTCCAGGTGTAGCGGTGAAATGCGTAGAGATCTGGAGGAATACCGGTGGCGAAGGCGGCCCCCTGGACGAAGACTGACGCTCAGGTGCGAAAGCGTGGGGAGCAAACA
+
ABAAABBBBB?ACGFC22E2AFGABEFGHFBFBBAAAEEEHHHGGGEGGGGGGFEEEEEGGGHHHHGDFHFHHHFFGFGHGGGGFGHHFGHHHHG/BDHGFFHHHHFHFHFFCGFHGFHH?FCGHHHEFFGE<CD--B>DFFFFFFFBFFBFB:;;9;;-9BFFFF9;.@.:F;;BFFBFD?FFFFFDB>=?::@--FA9BAFFFB@.EF.9-;.;BFF;FFFFD?FFF/;::->AF?AD-@AEF9.9:..
@M03896:38:000000000-B4D98:1:1101:26864:8731 1:N:0:261
TACGGAGGGTGCAAGCGTTAATCGGAATTACTGGGCGTAAAGCGCACGCAGGCGGTTTGTTAAGTCAGATGTGAAATCCCCGGGCTCAACCTGGGAACTGCATCTGATACTGGCAAGCTTGAGTCTCGTAGAGGGGGGTAGAATTCCAGGTGTAGCGGTGAAATGCGTAGAGATCTGGAGGAATACCGGTGGCGAAGGCGGCCCCCTGGACGAAGACTGACGCTCAGGTGCGAAAGCGTGGGGAGCAAACA
+
>AA?AAAD?AA>CGFA22AEEGGABEFGHGB55BBAAAEEGGGGGCEEFAA>EEEEFGGHGFHHHHDFBBFFGBGGHHHHGECFEEHGHHHFFHEFGEFBFHGGFDHHHHHHHHGHGHHFGHFHHFHGFEEEHF.@?;>A;FFFFFFFBE/BB;;;;9;;AFFFBF;;DFFFBFFFF/BFFAFFFFFABBDA;9BB=BED;FFFFF;.AFA-;9AAFFFFFDFADFFB//;9ADFDFD9;@CBE@DEFEFA
@M03896:38:000000000-B4D98:1:1101:8777:8731 1:N:0:261
TACGGAGGGTGCAAGCGTTAATCGGAATTACTGGGCGTAAAGCGCACGCAGGCGGTTTGTTAAGTCAGATGTGAAATCCCCGGGCTCAACCTGGGAACTGCATCTGATACTGGCAAGCTTGAGTCTCGTAGAGGGGGGTAGAATTCCAGGTGTAGCGGTGAAATGCGTAGAGATCTGGAGGAATACCGGTGGCGAAGGCGGCCCCCTGGACGAAGACTGACGCTCAGGTGCGAAAGCGTGGGGAGCAAACA
+
AAAAABBDBAAAFGBA22AAFGHFAEFGHGBBBBBAAAEEGHHGG?EAEGGEGEE@FGGHGHHHGH@BFFFBGGHHHHHHFEG/<<CGEFGCCH/BGEC2FGFDGF2>2GHFFEHBFFGF??1??FG<FDFF1GGGFA>A:FBFFFFBBBBF9/;:;::-AFFFBB;;A@?9/BFFFBFADDBB/FFD;->AA>ADFDA>-;@DFF>EEFFFFDDFFB/;BAD.9AFFFF99A=D.BD.ADFA.::AFB..
@M03896:38:000000000-B4D98:1:1101:26880:8743 1:N:0:261
TACGGAGGGTGCAAGCGTTAATCGGAATTACTGGGCGTAAAGCGCACGCAGGCGGTTTGTTAAGTCAGATGTGAAATCCCCGGGCTCAACCTGGGAACTGCATCTGATACTGGCAAGCTTGAGTCTCGTAGAGGGGGGTAGAATTCCAGGTGTAGCGGTGAAATGCGTAGAGATCTGGAGGAATACCGGTGGCGAAGGCGGCCCCCTGGACGAAGACTGACGCTCAGGTGCGAAAGCGTGGGGAGCAAACA
+
ABA?ABB@DAAAEGFA22EEFFHBBEFGHGA553ABAAAEFHHGGCEEGFGGGEEEEFDHHHHHHHDBGHGGHGHHHHHHGEEFEFGFGHHFGGEGFGHFGHHHHGHHHHFGHHFGGGHH0CFHHGHGFGFGGHGGCD@A;FFFFFFEBFBFF;;;-9;;EFFFFF;;ADFBFBFFFFFE?DFFFFFDBDFB;9:;-AA:>DDCFF@;9B:BA9DDFFF/FFFFFFFFFBB@DFF.B;:.-@DFBD?FFF.
@M03896:38:000000000-B4D98:1:1101:12195:8769 1:N:0:261
TACGGAGGGTGCAAGCGTTAATCGGAATTACTGGGCGTAAAGCGCACGCAGGCGGTTTGTTAAGTCAGATGTGAAATCCCCGGGCTCAACCTGGGAACTGCATCTGATACTGGCAAGCTTGAGTCTCGTAGAGGGGGGTAGAATTCCAGGTGTAGCGGTGAAATGCGTAGAGATCTGGAGGAATACCGGTGGCGAAGGCGGCCCCCTGGACGAAGACTGACGCTCAGGTGCGAAAGCGTGGGGAGCAAAC
+
AAAAAABDBAAAGCFA22E2AGHBBBFFHFA55B2AAAEEEHGFG0EEEGFGGFGGGGGHHHEHHD@BFGFGFGHGGHHHGGGGEFHGFFHHGHAGHGHHHEHFHHGFFGFDFGCGGGHGFGBGHHHFGGEGBHG?DFFFFFFFFFF/;BBBB9;:-;:;;BFFFB;;.@.F/BFFFF/AD.FBFFFDA>FFABBFDDA>AA@CFFBAEFF--;A.;FF/;:ADF?BFB/;-99@AF?DDAFFA-A.9FF
@M03896:38:000000000-B4D98:1:1101:26619:8770 1:N:0:261
TACGTAGGGTGCAAGCGTTATCCGGAATTATTGGGCGTAAAGGGCTCGTAGGCGGTTCGTCGCGTCCGGTGTGAAAGTCCATCGCTTAACGGTGGATCCGCGCCGGGTACGGGCGGGCTTGAGTGCGGTAGGGGAGACTGGAATTCCCGGTGTAACGGTGGAATGTGTAGATATCGGGAAGAACACCAATGGCGAAGGCAGGTCTCTGGGCCGTTACTGACGCTGAGGAGCGAAAGCGTGGGGAGCGAACA
+
BBBBAFFBBBAAFFGA22EAGGGFEDGGHFFF5BAAEAEEHFHGGFHGGGFEHFGE@FFGEEEE>EEFFFGGGGFGGGGHHHHGGHHGHFDGDGGHHFHHGDCGGDGGGHADG?DC@DGGGF0BFGADCEEFFFFFFEFFEBFFFFFFFA=AA;::;;;;DEFFB:BBBFFFFFFAFFFAFFFFFFFFFFFFFFFFFFFFFFFFFF090FEFCFFFFFFFFFFFBAFFFAA>BCCFFFDDFAFEFFFACD=
@M03896:38:000000000-B4D98:1:1101:24353:8775 1:N:0:261
TACGGAGGATCCGAGCGTTATCCGGATTTATTGGGTTTAAAGGGAGCGTAGGCGGACGCTTAAGTCAGTTGTGAAAGTTTGCGGCTCAACCGTAAAATTGCAGTTGATACTGGGTGTCTTGAGTACAGTAGAGGCAGGCGGAATTCGTGGTGTAGCGGTGAAATGCTTAGATATCACGAAGAACTCCGATTGCGAAGGCAGCTTGCTGGAATGTAACTGACGCTGATGCTCGAAAGTGTGGGTATCAAACA
+
AAAAAAADA4BFF?EA22AAGGHBABEGHCBG5A2AFECGFDGGGEEEFEC1FE@>>>>?FEGGFG4@4@BBEBBDHHHHHHGEEEGHHFG<CEDCDGF?GHGHHBFGFF2>FGFD>?1<??FFHHHFHHFHB0>..-<-<<:;GHECE.CC.0:;9;9;.CCFG0=FFBFFFFBFFDD?.EF//;:;>9AEBAA-;:;9ADFFFFFB/.//9/;;/BFFBDAD.9B/9//.9.9./99/;D.//;;FFF;
@M03896:38:000000000-B4D98:1:1101:12204:8789 1:N:0:261
TACGGAGGGTGCAAGCGTTAATCGGAATTACTGGGCGTAAAGCGCACGCAGGCGGTTTGTTAAGTCAGATGTGAAATCCCCGGGCTCAACCTGGGAACTGCATCTGATACTGGCAAGCTTGAGTCTCGTAGAGGGGGGTAGAATTCCAGGTGTAGCGGTGAAATGCGTAGAGATCTGGAGGAATACCGGTGGCGAAGGCGGCCCCCTGGACGAAGACTGACGCTCAGGTGCGAAAGCGTGGGGAGCAAACA
+
ABAAABCCCAAAFFFC22EAFGHFEEGGHGDBBBBAAAEEGHHGG0EEFGGCGGGEGGGHHHHHHH@BFGGGFGHGHHHHGGGGEGHHHGHHGHFFGGHGHHHHHHHHHHGFHHHHGGGGFGHHHHHHGGGGHHGGGFFAAFFFFFFFFFBB;;:;:;:;EFFFFF;;ABFFFFFFFFFFFFFFFFFFF@FFADDFFFE:BFFFFFFFFFFAC;DAFFFFFFFFFF/:FFF@DCADFFFFFFFF-:AFFF.
@M03896:38:000000000-B4D98:1:1101:26623:8789 1:N:0:261
TACGTAGGGTGCAAGCGTTATCCGGAATTATTGGGCGTAAAGGGCTCGTAGGCGGTTCGTCGCGTCCGGTGTGAAAGTCCATCGCTTAACGGTGGATCCGCGCCGGGTACGGGCGGGCTTGAGTGCGGTAGGGGAGACTGGAATTCCCGGTGTAACGGTGGAATGTGTAGATATCGGGAAGAACACCAATGGCGAAGGCAGGTCTCTGGGCCGTTACTGACGCTGAGGAGCGAAAGCGTGGGGAGCGAACA
+
AAAA>FFBB4AAFGFA22EECFGBEAEFHBBG5BBBAAFGHFCGFAGEEEFCHAEEEGEEE>>>>EEECEGEGGBGHGHHGGHGGHHGHH?CBCFHF2FFCCBCCC->AGA.@CGC?AACBFBCFGACGGG..A.@.;BFABFFFFFFFF-9;9;;D-;99EFFBBFFFBFFFFF.9=ACBFFFFFFAFFFFB=DF-.;AD;FBFFF:/B.AA9AAEFFEF?ADD?A./;:;9;DDFFFF---9-;9;@FA
@M03896:38:000000000-B4D98:1:1101:23948:8808 1:N:0:261
TACGGAGGGTGCAAGCGTTAATCGGAATTACTGGGCGTAAAGCGCACGCAGGCGGTTTGTTAAGTCAGATGTGAAATCCCCGGGCTCAACCTGGGAACTGCATCTGATACTGGCAAGCTTGAGTCTCGTAGAGGGCGGTAGAATTCCAGGTGTAGCGGTGAAATGCGTAGAGATCTGGAGGAATACCGGTGGCGAAGGCGGCCCCCTGGACGAAGACTGACGCTCAGGTGCGAAAGCGTGGGGAGCAAACA
+
AAAAAAABBAA>4FDA22AA2FGBBEFFHGDB5BABAAAEFHGEE0EAEGE0EEE@EG1FGGGHHH@B3FGGDGGHHHHHGEEGEFHHGHHFBFEHHGHGH2GGHDHHHHG?GHG2FFGH001GHHHFFGEFHG?.-A@GGHCGHHHC;GCGC:;<;;;9CFGGFC;;.@.;B;CB;0FADFFFFFF9BD-D:@@--AA@-@DADBD.AFFF-9AAFFF9FDD9A.BFFFB;9@=AF.ADF;FFDA.BBF.
@M03896:38:000000000-B4D98:1:1101:7396:8813 1:N:0:261
TACGTATGGAGCAAGCGTTATCCGGATTTACTGGGTGTAAAGGGAGTGTAGGTGGCCAGGCAAGTCAGAAGTGAAAGCCCGGGGCTCAACCCCGGGACTGCTTTTGAAACTGCAGGGCTAGAGTGCAGGAGGGGCAAGTGGAATTCCTAGTGTAGCGGTGAAATGCGTAGATATTAGGAGGAACACCAGTGGCGAAGGCGGCTTGCTGGACTGTAACTGACACTGAGGCTCGAAAGCGTGGGGAGCAAACA
+
AAAAAFFFFFFCAEFC?2EAGGHEEFGGHGBB5BB3EEGHHHHGHEEHHGHGHHGHCHGFGGHGGH5D5FGFGFHHHGHHGGGGGGHGGFHGG?EEGGFHHHGHHHGHHHBGFHF0>CGGFGCFGHHHHGGGGGA?<FFFFGHHHHHFHD0D====<<<<EHHHFHC;EGGHHFHHHGGGGGGGFGGFFFFGEFGFGGFFFFFFFFFFFFFFFFFFFFFFFFFFFFFFFFFBBFFFFFFFFFFFFFFFFF.
@M03896:38:000000000-B4D98:1:1101:23938:8823 1:N:0:261
TACGGAGGGTGCAAGCGTTAATCGGAATTACTGGGCGTAAAGCGCACGCAGGCGGTTTGTTAAGTCAGATGTGAAATCCCCGGGCTCAACCTGGGAACTGCATCTGATACTGGCAAGCTTGAGTCTCGTAGAGGGGGGTAGAATTCCAGGTGTAGCGGTGAAATGCGTAGAGATCTGGAGGAATACCGGTGGCGAAGGCGGCCCCCTGGACGAAGACTGACGCTCAGGTGCGAAAGCGTGGGGAGCAAACA
+
AAAAAAADBAA>CBGA22EEAGGBAEFGHHDB5AABAAEEHHGEE?EEEE?0EEEEEGEHGHFHHH4BBGGGGFHHGHHHGEEE>EHGFGHHFGGHHFHFGHHHHFHHHHGFGHFFFGHG?FGHHHHGFGEGFFG?DFDFFFBFFFFB/F/BF::;;9;;AFFFFB;;ADEBB9FF;BF.DDFFFFFA@DF.;9BBCBA@-@CFFD@..BF>;-AAFFF/FFFFF.//;9;9.;BAB9AADFFFFD?BFF.
@M03896:38:000000000-B4D98:1:1101:7406:8892 1:N:0:261
TACGGAGGGTGCAAGCGTTAATCGGAATTACTGGGCGTAAAGCGCACGCAGGCGGTTTGTTAAGTCAGATGTGAAATCCCCGGGCTCAACCTGGGAACTGCATCTGATACTGGCAAGCTTGAGTCTCGTAGAGGGGGGTAGAATTCCAGGTGTAGCGGTGAAATGCGTAGAGATCTGGAGGAATACCGGTGGCGAAGGCGGCCCCCTGGACGAAGACTGACGCTCAGGTGCGAAAGCGTGGGGAGCACACA
+
ABAABCCDBCAAFGB422EEFGHFEEFGHGDB5BBBEEEGGHHGGCEAFGGCGFGFGGGHHFFHGH@BGGHFGGHHGHHHGFGGGGHHHHHHHHGHHGHHHHHHHHHHHHFHHHHHGGHHBFFGHHHHFGGGHHC@@FFDEFFFFFFFFF/FF;;:;;;@AFFFFFDADFEFB/BFBF:FDFFFFFFFF-BFFFFFFFEA-DFFFFDFFFFF=FFAFFFBFDFDDFFFFFFF.;@DFFFFFACE@9A.;F.
@M03896:38:000000000-B4D98:1:1101:7416:8910 1:N:0:261
TACGGAGGGTGCAAGCGTTAATCGGAATTACTGGGCGTAAAGCGCACGCAGGCGGTTTGTTAAGTCAGATGTGAAATCCCCGGGCTCAACCTGGGAACTGCATCTGATACTGGCAAGCTTGAGTCTCGTAGAGGGGGGTAGAATTCCAGGTGTAGCGGTGAAATGCGTAGAGATCTGGAGGAATACCGGTGGCGAAGGCGGCCCCCTGGACGAAGACTGACGCTCAGGTGCGAAAGCGTGGGGAGCAAACA
+
AAAAAABBBBA>45FA22E2AGHFBEFGHGD55BBBAAEEHHHGG0EEFGECFEGGGGGHHHBHHH4B3FFGHGFHHHHHFGGGEEHHHGHGGHGHHGGGHHGGHHGHHHHHHHH2FGHHCGFHHHG0?CFEDGG--B9AEFFFFFFFBB9B;;:;;;:::FFFFF9:;BFFFFFFFFFFFDFFFFFDC@DFFDD;DFFD=FADFFBEFFFFFFDDFFFFFDDAFFFFFFF@A@B.B.9AAFFF;DFFFF.
@M03896:38:000000000-B4D98:1:1101:13278:8923 1:N:0:261
TACGAAGGGTGCAAGCGTTAATCGGAATTACTGGGCGTAAAGCGCGCGTAGGTGGTTCAGCAAGTTGGATGTGAAATCCCCGGGCTCAACCTGGGAACTGCATCCAAAACTACTGAGCTAGAGTACGGTAGAGGGTGGTGGAATTTCCTGTGTAGCGGTGAAATGCGTAGATATAGGAAGGAACACCAGTGGCGAAGGCGACCACCTGGACTGATACTGACACTGAGGTGCGAAAGCGTGGGGAGCAAACA
+
ABAAAAABBFAAGG4F22EEFGHFBEFGHGD55B2AAAFFHHHGG0EFEEFDFGGEFHGGBBGFFG4BFBFFGFHHGHHHGGGGFGHFEFHHGHFHHGGHHHHHHHCGGH?DGG@B<GGGFF2F2GFEGHGHFHG?FC?FDHFFHHFGGB0<D===<<;;CGHFCGCCFCGHGFF0CBCFGFFGGGGGGFGGC??DFDE@;=FFFFFFFFFFFFEFFFFBFBFFB/B;FFB@DFFFFFFAD;FFAAA/BF.
@M03896:38:000000000-B4D98:1:1101:17639:8926 1:N:0:261
TACGGAGGGTGCAAGCGTTAATCGGAATTACTGGGCGTAAAGCGCACGCAGGCGGTTTGTTAAGTCAGATGTGAAATCCCCGGGCTCAACCTGGGAACTGCATCTGATACTGGCAAGCTTGAGTCTCGTAGAGGGGGGTAGAATTCCAGGTGTAGCGGTGAAATGCGTAGAGATCTGGAGGAATACCGGTGGCGAAGGCGGCCCCCTGGACGAAGACTGACGCTCAGGTGCGAAAGCGTGGGGAGCAAACA
+
>AA?AAADBAAACGFE22EEFGHB2EFGHGBB53AAAAEEHHHGG0EAFAFCGEFCEGFHGFGFGH4BBFDGFGEGGHFHGGGGGGHHHHHHCGFFGEGFFHGHHHFHEGFDGHHHEGHGFGFGHHHGFGGGHHGCCA>AAF/BFFBBBF/;;;;;9;;@AFFFFFDDFFFFFFFFFFFFFFFFFFFDDDFFFFFCBDE9@FFFFFB.AFFF@CFFFFFBF.A;AAFFB/B>9@B./;9A-9-:@AEFF?.
@M03896:38:000000000-B4D98:1:1101:17662:8931 1:N:0:261
TACGGAGGGTGCAAGCGTTAATCGGAATTACTGGGCGTAAAGCGCACGCAGGCGGTTTGTTAAGTCAGATGTGAAATCCCCGGGCTCAACCTGGGAACTGCATCTGTTACTGGCAAGCTTGAGTCTCGTAGAGGGGGGTAGAATTCCAGGTGTAGCGGTGAAATGCGTAGAGATCTGGAGGAATACCGGCGGCGAAGGCGGCCCCCTGGACGAAGACTGACGCTCAGGTGCGAAAGCGTGGGGAGCAAACA
+
>AAAAAADBAAACGBE22EEFGH2ABFGHHB55BBBAAEEFGGGGCFFGGG0EEGEGGEHHHHHGH@@BFGHHHGHHHHHCEG?EEHHHHHHFGGEGFFBGHHGHF2?@HF?FEGHGGHG0FHHHHGCFDFFB0.CC;BAAFFFFFFBFF/FB;:;;;;;AFBBFF.9.;9F/BFFFB/;DDBFFFFD@---;-:=D.A;B;DFFFA.EFA-:-A9;B//99.9.9FFB/9;.;:ABA9.;@CEF;:BBF?
@M03896:38:000000000-B4D98:1:1101:13262:8931 1:N:0:261
TACGAAGGGTGCAAGCGTTAATCGGAATTACTGGGCGTAAAGCGCGCGTAGGTGGTTCAGCAAGTTGGATGTGAAATCCCCGGGCTCAACCTGGGAACTGCATCCAAAACTACTGAGCTAGAGTACGGTAGAGGGTGGTGGAATTTCCTGTGTAGCGGTGAAATGCGTAGATATAGGAAGGAACACCAGTGGCGAAGGCGACCACCTGGACTGATACTGACACTGAGGTGCGAAAGCGTGGGGAGCAAACA
+
ABAAABCCBFAACFFAA2EEFGHFEEGGHFD55AAAEAEEGHHGGEGGEFCEFGGEAHHHFFFHGH4BBEFBFGHHHHHHGGGFEFHFHFHHHHGHHGGFHHHHHFGHHHFFFGFDGHHFGGFF@GFDGHGHBFE.CC.FEHHGHHHHH00<====-<;;EHHHFGECEFGGFBGFBBEFFFGGGGGEC;FFCFGGFFEBFFFAFFFFFFFFEFFFFFFFFBFFFFFEFFFFFFFFFFFFFFFFFDFFFFF
@M03896:38:000000000-B4D98:1:1101:17648:8942 1:N:0:261
TACGGAGGGTGCAAGCGTTAATCGGAATTACTGGGCGTAAAGCGCACGCAGGCGGTTTGTTAAGTCAGATGTGAAATCCCCGGGCTCAACCTGGGAACTGCATCTGATACTGGCAAGCTTGAGTCTCGTAGAGGGGGGTAGAATTCCAGGTGTAGCGGTGAAATGCGTAGAGATCTGGAGGAATACCGGTGGCGAAGGCGGCCCCCTGGACGAAGACTGACGCTCAGGTGCGAAAGCGTGGGGAGCAAACA
+
BCBBBCCCCAAAFGCE22FEFGHBEEGGHGBB5BBAAAEFHHHGGAEEGCE?EEEEGGGHHHHHHH4BDGGGHGHHHHHHGGGGEGHGHHHHGHGFHGHGHHHHHHHHHHFFGHHHGGHHGFFHHHHGFGFGHHGGGFFFFFFFFFFFFB0FB;;;;:9;EFFFFF;;DFEFEFFFFFFFFFFFFFFFC>DFFDFCFFE@=DFFFFFEEFFDFFFFFFFBFFFFFFBFFB;@AADDFFFDFFFFFFEFFF?
@M03896:38:000000000-B4D98:1:1101:17630:8945 1:N:0:261
TACGGAGGGTGCAAGCGTTAATCGGAATTACTGGGCGTAAAGCGCACGCAGGCGGTTTGTTAAGTCAGATGTGAAATCCCCGGGCTCAACCTGGGAACTGCATCTGATACTGGCAAGCTTGAGTCTCGTAGAGGGGGGTAGAATTCCAGGTGTAGCGGTGAAATGCGTAGAGATCTGGAGGAATACCGGTGGCGAAGGCGGCCCCCTGGACGAAGACTGACGCTCAGTTGCGAAAGCGTGGGGAGCAAACA
+
>AAA?AA@?22>EFGA222AAGGFAAFGHD555BBBAAAAAFGGGAEFGAEEFFGE/?EHBEGHGH4BBBEFGH4FGHHHFEEGFGHHFFHH0FCFGGBFGHFGHHGGGB?GGGHFFFCGGF1?GHHHFGCAGFF--;-9;:/;FFFFB/;999/;-@;@./;BFF;..@ABBFFBF9B....BFFFFF=-9F;9-;.A---@D;99A?FA--@F.FFFFF..ADDF///9@BF-.:.9;B-@.-DEFF.;
@M03896:38:000000000-B4D98:1:1101:11234:8945 1:N:0:261
TACGTAGGTTGCAAGCGTTATCCGGAATTATTGGGCGTAAAGCGCGCGTAGGCGGTTTTTTAAGTCTGATGTGAAAGCCCACGGCTCAACCGTGGAGGTGCATTGCAAACTGGAATACTTGAGTGCAGAAGAGGAAAGTGGAATTCCATGTGTAGCGGTGAAATGCGCAGAGATATGGAGGAACACCAGTGGCGAAGGCGACTTTCTGGTCTGCAACTGACGCTGATGTTCGAAAGCGTGGGGATCAAACA
+
>AAA1C1AB1BB1BFA11E?FGHEEEAFHDDG1BB0AAEFHHFGG?EEEEGCH/EE//?FEHHG22BF1BFFHGHH1BB///<EEEGFHHG/?/<C////?C22?11?GHFDG0111?FFGHHGBH11><1><F000<0=<FFFHH000<0D====-;;;EHHHBG:.AAG.CBB00;F/CCGGFFG..;09C@@@@FF--;@-/;;BB///;/;FFFFFFFFFFF/F9/;AAFBFBB9A@??FF;-BFF?
@M03896:38:000000000-B4D98:1:1101:15718:8960 1:N:0:261
TACGGAGGGTGCAAGCGTTAATCGGAATTACTGGGCGTAAAGCGCACGCAGGCGGTTTGTTAAGTCGGATGTGAAATCCCCGGGCTCAACCTGGGAACTGCATCTGATACTGGCAAGCTTGAGTCTCGTAGAGGGGGGTAGAATTCCAGGTGTAGCGGTGAAATGCGTAGAGATCTGGAGGAATACCGGTGGCGAAGGCGGCCCCCTGGACGAAGACTGACGCTCAGGTGCGAAAGCGTGGGGAGCAAACA
+
ABAAAACBBAAAFGFC?2EAFGHFBEFGHGDB5BAAAAEEHHHGG?EAFEFCGGGEEGGHHHHHHH1>>EEFGGHHHHHHGGGCEGHFFGHHHHGHGGC?GFHHHHGHHHFFHHHGGGHGCGGHGHGFFEFGHHCFCFDFEFEFFFFEBFFF9;::;@:@FFFFFF:;:@EFFFBFFFBFFFBFFFFFF-@FFDFFFFEC;AFFFFCEEFFFFFD9BFFBF9?.;.B/FBF@:CD?FFDFFFF.;AAFBF?
@M03896:38:000000000-B4D98:1:1101:20372:8969 1:N:0:261
TACGGAGGGTGCAAGCGTTAATCGGAATTACTGGGCGTAAAGCGCACGCAGGCGGTTTGTTAAGTCAGATGTGAAATCCCCGAGCTTAACTTGGGAACTGCATTTGAAACTGGCAAGCTAGAGTCTTGTAGAGGGGGGTAGAATTCCAGGTGTAGCGGTGAAATGCGTAGAGATCTGGAGGAATACCGGTGGCGAAGGCGGCCCCCTGGACAAAGACTGACGCTCAGGTGCGAAAGCGTGGGGAGCAAACA
+
>AA?AAABBAAAFFFC22EEAGGBEEFGHGBF5BBBAAAEGHHGG0EEEEGFGFGFGGDHFGHHGH@BFGFFGDGFGHHHGGGGGGHGHHHHDHHEHGHHHHHHHGFHHHHHHHHFFGHH@GBFHHHHHHGFFHGCGFFDEFBFFFFFBFBFF;;:;;;@EFFFFFD;ADFF/FFFFFBF.AFBFFFF9;B.;@DFFFE-;=FFFFFE./AF.;BBFFFBFFDDFFFFFBB;AAFDFD99@A;A>:;FFF.
@M03896:38:000000000-B4D98:1:1101:20379:8985 1:N:0:261
TACGGAGGGTGCAAGCGTTAATCGGAATTACTGGGCGTAAAGCGCACGCAGGCGGTTTGTTAAGTCAGATGTGAAATCCCCGAGCTTAACTTGGGAACTGCATTTGAAACTGGCAAGCTAGAGTCTTGTAGAGGGGGGTAGAATTCCAGGTGTAGCGGTGAAATGCGTAGAGATCTGGAGGAATACCGGTGGCGAAGGCGGCCCCCTGGACAAAGACTGACGCTCAGGTGCGAAAGCGTGGGGAGCAAACA
+
>AAA>AABDAA>EFFA2AEEFGHBAAFFHHBB5BBAAAEFHHHGG?EEGGG0EEFEGGGHGGHHHH@B3FFFGG4GGGGHGFGGGGHHHGGHGHHEHGHGHHHHHFGHHHF<FG2CCFGF@FGHHHHHHHHFGFCC-@FDAFFFFFFFBFBFB/;;;-;@EFFFFF9;9DEFEFFFFBBFFFFFFFFF@;@FA;>DABE=CFCFFF>9.F9BFBFBFFFFFFFF.;BB//;;;DCDFF.AAAFA-;://..
@M03896:38:000000000-B4D98:1:1101:4849:9023 1:N:0:261
TACGGAGGGTGCAAGCGTTAATCGGAATTACTGGGCGTAAAGCGCACGCAGGCGGTTTGTTAAGTCAGATGTGAAATCCCCGGGCTCAACCTGGGAACTGCATCTGATACTGGCAAGCTTGAGTCTCGTAGAGGGGGGTAGAATTCCAGGTGTAGCGGTGAAATGCGTAGAGATCTGGAGGAATACCGGTGGCGAAGGCGGCCCCCTGGACGAAGACTGACGCTCAGGTGCGAAAGCGTGGGGAGCAAACA
+
ABAAABCCCCAAFFFA22EEAGHFEEGGHHBBBBBBAAEEHHHGG0EEEECCGGGCFEGHGHHHHH4BDGHGHHHHHHHHFEEFEGHGGHHHHHGHFGHHHHGHHHHHHHFHHHHHGGHGFFGHHHGGGGGGHHGGGAFFFFFFFFFFFFBFF;:;;;9;AFFFFFA;AFFFFFFFFFFFFFFFFFFDBBFFADFFFFECFFFFAB@EEFFFDCAABFFBFFFDFFFFFFFDDFFFFFFFFFFFAAEFFFF
@M03896:38:000000000-B4D98:1:1101:21700:9027 1:N:0:261
TACGGAGGGTGCAAGCGTTAATCGGAATTACTGGGCGTAAAGCGCACGCAGGCGGTTTGTTAAGTCAGATGTGAAATCCCCGGGCTCGACCTGGGAACTGCATCTGATACTGGCAAGCTTGAGTCTCGTAGAGGGGGGTAGAATTCCAGGTGTAGCGGTGAAATGCGTAGAGATCTGGAGGAATACCGGTGGCGAAGGCGGCCCCCTGGACGAAGACTGACGCTCAGGTGCGAAAGCGTGGGTAGCAAAC
+
AAB3AB@DBA?ACGBG222AAEGF2AFFHFDB53BBAAAEGHHGGGGGGGGGGGC@EG?GFFGHGHHFGG3BGG4DGHHH?EEEEGHGCCCGBGFCGEHGH1FGHDDG<GGHHH01/??F0>1>FHFGA<..GH.@@?-9.B9BFBBB/B//;;;9-9.-.9FFFF;:ABEB/;;B/B/.99BF9BB.@9-A9--@@.;;--@9=B=AEF.9-9..;;//B9ADA?/BB//99B-;/99.--./;;//BA
@M03896:38:000000000-B4D98:1:1101:7637:9035 1:N:0:261
TACGGAGGGTGCAAGCGTTAATCGGAATTACTGGGCGTAAAGCGCACGCAGGCGGTTTGTTAAGTCAGATGTGAAATCCCCGGGCTCAACCTGGGAACTGCATCTGATACTGGCAAGCTTGAGTCTCGTAGAGGGGGGTAGAATTCCAGGTGTAGCGGTGAAATGCGTAGAGATCTGGAGGAATACCGGTGGCGAAGGCGGCCCCCTGGACGAAGACTGACGCTCAGGTGCGAAAGCGTGGGGAGCAAACA
+
AAAAAAADBAAAFDFCA22AAGGFEEFGHG555BBBAAEEGHGGG0EEEGCEGEEEFGDGGHGHGH4BBBFBFGGHHHHHGEGEEGHGHHHHHFGFHGHHHHHHHHHFHHFGHHFFFGGGGHGHHHHGFDFGDGD?CBDDAFFFFFFFFFBFB;;;;;;@EFFFFFAADFEFFFFFFEBFFFFFFFFFD@FBABFAFFE@FFFFFF;AFFFAFFFFFFFFFFFFFDFFFFB-ABFAFDAADFAEBDFFFF.
@M03896:38:000000000-B4D98:1:1101:5743:9043 1:N:0:261
TACGGAGGGTGCAAGCGTTAATCGGAATTACTGGGCGTAAAGCGCACGCAGGCGGTTTGTTAAGTCAGATGTGAAATCCCCGGGCTCAACCTGGGAACTGCATCTGATACTGGCAAGCTTGAGTCTCGTAGAGGGGGGTAGAATTCCAGGTGTAGCGGTGAAATGCGTAGAGCTCTGGAGGAATACCGGTGGCGAAGGCGGCCCCCTGGACGAAGACTGACGCTCAGGTGCGAAAGCGTGGGGAGCAAACA
+
AAA?ABBBDBAABGFA22AAFGHF2BFGHF555BBAAAEEGGHGG0EEGGGGGFGCEEEGGHHHHH4B@FGFGGFGHHHHGGGFEGHHHHHH?CC0GEHFGFHHHHHGBFFFFHHHGGHGFGGGHHGBFDGEFFDC-@F?EFFFFFFFFB99;;9;;9;@EF/FFFA..@AB//;B;/B.DFFFFFFD-;-D;;9>D.A@BFFFFFFE.B.-;-;:;BF/;.DDFAFBFFFFDF;99.ADA--A>;9F9FA
@M03896:38:000000000-B4D98:1:1101:5716:9050 1:N:0:261
TACGGAGGGTGCAAGCGTTAATCGGAATTACTGGGCGTAAAGCGCACGCAGGCGGTTTGTTAAGTCAGATGTGAAATCCCCGGGCTCAACCTGGGAACTGCATCTGAAACTGGCAAGCTTGAGTCTCGTAGAGGGGGGTAGAATTCCAGGTGTAGCGGTGAAATGCGTAGAGATCTGGAGGAATACCGGTGGCGAAGGCGGCCCCCTGGACGAAGACTGACGCTCAGGTGCGAAAGCGTGGGGAGCAAACA
+
ABAABBBBBBAAFGGCA2EEFGHFEEGGHDDFB3AAEEEEHHGGG0EEGFGGGCEEGEGHGHHHHH4BDGGFGHHEGHHHFGGGGGHGHHHGHGCCGFGGHHHGHHH2GHFHHHHGGHHHGGHHHGHHFFGFHFGGFD@AEFFFFFFFFFBFB;;;;:;@AFFFFFD;DBEBBBFFFFFF.ABBFFFFFCFFFAACADFBCABAFFCFFFE;-@DAFFFFFBDFBDFFBFB;?CFDFFFDDFFEDDEFFF?
@M03896:38:000000000-B4D98:1:1101:5731:9060 1:N:0:261
TACGGAGGGTGCAAGCGTTAATCGGAATTACTGGGCGTAAAGCGCACGCAGGCGGTTTGTTAAGTCAGATGTGAAATCCCCGGGCTCAACCTGGGAACTGCATCTGAAACTGGCAAGCTTGAGTCTCGTAGAGGGGGGTAGAATTCCAGGTGTAGCGGTGAAATGCGTAGAGATCTGGAGGAATACCGGTGGCGAAGGCGGCCCCCTGGACGAAGACTGACGCTCAGGTGCGAAAGCGTGGGGAGCAAACA
+
BBBABBBDBBAAEFBA22E2FDGAABFFHE55AA2BAAEEGGGGG0EEGFGGGGGCGGGHGHFGHH4BFBFFGEGFHHHHGGGGGGHHHHHGGHAGGGGHHHFHHHG2FFGDHHHFGHHFCCFHFFGGFDEFHHC-C;>:;BFFFFFBFF/B;;;:;9;9ABFEFF9;DA?BFFFFBFFAFFBBFFFFCB;DF-@BAFEBCFB@FF9AEFFFDBFDBFF9BDD.AABBFFB;ADB.BAFFAD-.;9.BBF.
@M03896:38:000000000-B4D98:1:1101:15727:9104 1:N:0:261
TACGGAGGGTGCAAGCGTTAATCGGAATTACTGGGCGTAAAGCGCACGCAGGCGGTTTGTTAAGTCAGATGTGAAATCCCCGGGCTCAACCTGGGAACTGCATCTGATACTGGCAAGCTTGAGTCTCGTAGAGGGGGGTAGAATTCCAGGTGTAGCGGTGAAATGCGTAGAGATCTGGAGGAATACCGGTGGCGAAGGCGGCCCCCTGGACGAAGACTGACGCTCAGGTGCGAAAGCGTGGGGAGCAAACA
+
ACAABBCCCAAAGGFC22EEFGHFEEGGHGB55BBAAAEEHHHGG?EEGGGCFEFEGGGHHHHHHH4B3FGGHFHGHHHHGGGGFGHGHGHHGHGGHGHGHHHHHHHHHHGFHHHHGGGGGHBGHHGHFGGGHH?CDDFFFFFFFFFFBBBFB;;;@;;@EFFFFFA;AFFFFFFFFFFFFFFFFFFFF>DFFFFFFFE=BFFFFFDFFFFAD9ADFFFFFFFFFFFFFFB@AFFDFFFFFFFFCDFFFF?
@M03896:38:000000000-B4D98:1:1101:15706:9104 1:N:0:261
TACGGAGGGTGCAAGCGTTAATCGGAATTACTGGGCGTAAAGCGCACGCAGGCGGTTTGTTAAGTCAGATGTGAAATCCCCGGGCTCAACCTGGGAACTGCATCTGATACTGGCAAGCTTGAGTCTCGTAGAGGGGGGTAGAATTCCAGGTGTAGCGGGGAAATGCGTAGAGATCTGGAGGAATACCGGGGGCGAAGGCGGCCCCCTGGACGAAGACTGACGCTCAGGTGCGAAAGCGTGGGGAGCAAACA
+
?AAAA?AA@2>ABGGF22EEFGHFEDFCGFB5532AAAAEEHHGG?EAEFG0EEEFGGGFHHGHHHBFFHH4EFGHEHHHGGGGGGGBGHHHGH/0BFBFHFGHHHHEFHHHFHHCFC?FFCBFFGGGCDFAGHGF@DFDFFFFFFF/BB/B:/:9;9-9@A?//;;..9E/BBFFF/B9.:.FFF9A--9-;;=DBDA@@=BAFC;?.B9-;9ADBFFBF?A.9AF/FFB-9@;./;:99-@?;..BFFF
@M03896:38:000000000-B4D98:1:1101:15722:9120 1:N:0:261
TACGGAGGGTGCAAGCGTTAATCGGAATTACTGGGCGTAAAGCGCACGCAGGCGGTTTGTTAAGTCAGATGTGAAATCCCCGGGCTCAACCTGGGAACTGCATCTGATACTGGCAAGCTTGAGTCTCGTAGAGGGGGGTAGAATTCCAGGTGTAGCGGTGAAATGCGTAGAGATCTGGAGGAATACCGGTGGCGAAGGCGGCCCCCTGGACGAAGACTGACGCTCAGGTGCGAAAGCGTGGGGAGCAAACA
+
AAA?AAA@DAAACGGA22EAFGHF2EFGHHBB53BAAAEEGHHGG0EAFA?0EEFEFGGHHHEHHH4BGHFFHHGFHHGHGCEGEEHFHHHHHGEF?FCBGHHGHHHHHHGDGHHFGGFFFFGGHHGFFGFEGH?C--@DFFFFFFFFBF/;;;:;;9;-.BFFFF;;ADFFFFFFFFFADFFFFFFDF;@DAB9BADE>-9BDFD-.AFFFBBFDFFBBF.D.DABFFFF>A9BDFDDFFFA?-9AFFFA
@M03896:38:000000000-B4D98:1:1101:11928:9160 1:N:0:261
TACGGAGGGTGCAAGCGTTAATCGGAATTACTGGGCGTAAAGCGCACGCAGGCGGTTTGTTAAGTCAGATGTGAAATCCCCGGGCTCAACCTGGGAACTGCATCTGATACTGGCAAGCTTGAGTCTCGTAGAGGGGGGTAGAATTCCAGGTGTAGCGGTGAAATGCGTAGAGATCTGGAGGAATACCGGTGGCGAAGGCGGCCCCCTGGACGAAGACTGACGCTCAGGTGCGAAAGCGTGGGGAGCAAACA
+
ABAAACCCBAAAFGBC222AFGHFEEGGHGD55B2AAAEEHHHGG0EEFFGFGGGGGGGHHHHHHH4BGFGFGGHHHHHHGGGGFGHGHFHHHHGFHGHGHHHHHHHHHHFFGHHFGHHHBGFHHHHHFGGGGHGGGFC;;BFFFFFFFFBFF;;:;;;;AFFFFFA;ACFFFFFFFFFFFFFFFFFFFFFFFFFFFFE@DFFFFFBEFFFFAFFDFFFFFFFFFFFFFFF@DFFFFFDDAFFEFDEFFFE
@M03896:38:000000000-B4D98:1:1101:11924:9177 1:N:0:261
TACGGAGGGTGCAAGCGTTAATCGGAATTACTGGGCGTAAAGCGCACGCAGGCGGTTTGTTAAGTCAGATGTGAAATCCCCGGGCTCAACCTGGGAACTGCATCTGATACTGGCAAGCTTGAGTCTCGTAGAGGGGGGTAGAATTCCAGGTGCAGCGGTGAAATGCGTAGAGATCTGGAGGAATACCGGTGGCGAAGGCGGCCCCCTGGACGAAGACTGACGCTCAGGTGCGAAAGCGTGGGGAGCAAACA
+
>>AA>A1111A>FFFAA0AAFGHAEAFGHHBD21/AAAEEGGDEE/E/EE/>E//E/?>0BGDEBG2B1B1BB22GGHHHFGCE<EHGGGHFFCA0GGGFFHGHF1D>FG?2FE0@F????<CGDGF0FACE<0<-<;-99;/;9BFF/F/;//;;9;--;9BF/BA;A=?BFFFFF/9-B-BFFFFF--;-99@@;?E-@=@@@@9;9BF?@-;9BFFBFFB--9//B//;-@>-F?-99;@A=A?FBA-
@M03896:38:000000000-B4D98:1:1101:26750:9183 1:N:0:261
TACGGAGGGTGCAAGCGTTAATCGGAATTACTGGGCGTAAAGCGCACGCAGGCGGTTTGTTAAGTCAGATGTGAAATCCCCGGGCTCAACCTGGGAACTGCATCTGATACTGGCAAGCTTGAGTCTCGTAGAGGGGGGTAGAATTCCAGGTGTAGCGGTGAAATGCGTAGAGATCTGGAGGAATACCGGTGGCGAAGGCGGCCCCCTGGACGAAGACTGACGCTCAGGTGCGAAAGCGTGGGGAGCAAACA
+
BCABBBBBB?AACGFA?2EEFGHFEFGGHFBB5BAAAAEEHHHGG?FFGEEEGGGCGGGHHHHHHHDFFFFFHFHGHHHHGGGGEGHFGHHHHHGGFGGGHHHHHHHHHHFDGHHGGHHHHGFGHFHHFGGGHGGCGFDAAFFFFFFFFFBFB;;;:;;;AFFFFFDADFFFFFFFFFFFFFFFFFFFF@DFFFFFFFFDFFFFFDCEFFFCBADFFFFFFFFFF?FFFFBADFFDFFDFFFFFFFEFFE?
@M03896:38:000000000-B4D98:1:1101:15663:9189 1:N:0:261
TACAGAGGGTGCGAGCGTTAATCGGATTTACTGGGCGTAAAGCGTGCGTAGGCGGCTTATTAAGTCGGATGTGAAATCCCCGAGCTTAACTTGGGAATTGCATTCGATACTGGTGAGCTAGAGTATGGGAGAGGATGGTAGAATTCCAGGTGTAGCGGTGAAATGCGTAGAGATCTGGAGGAATACCGATGGCGAAGGCAGCCATCTGGCCTAATACTGACGCTGAGGTACGAAAGCATGGGGAGCAAACA
+
BCBBCFFCDBAAECGE?2EAFGHBEEGGHGBBBBBAAAEFGHHEEEFGFEEDHFF@/EGHHHHHHH1>>EEGHGGHHHHHGGGCFGHGHFGHHHHGFHHHHHHHHHFHHGFBFDG2FGG?FF1?FGFHHHGGGGGHFGHHHHHHGHHEDH0CD<==-;;AEHHHGG;;CCGGGFGGGFFFGEFGGGGD:BGGCDFFFFEFFFFFFFB;0F?FB:FFFFFFFFFFFDFFFFBAEEFFFFFFFFFFCDEFFA;
@M03896:38:000000000-B4D98:1:1101:26737:9199 1:N:0:261
TACGGAGGGTGCAAGCGTTAATCGGAATTACTGGGCGTAAAGCGCACGCAGGCGGTTTGTTAAGTCAGATGTGACATCCCCGGGCTCAACCTGGGAACTGCATCTGATACTGGCAAGCTTGAGTCTCGTAGAGGGGGGTAGAATTCCAGGTGTAGCGTTGAAATGCGTAGAGATCTGGAGGAATACCGGTGGCGAAGTCGGCCCCCTGGACGAAGACTGACGCTCAGGTGCGAAAGCGTGGGGAGCAAACA
+
>>>1>>11@A1>1B1A00AA0DGA0BEFHGDB2A/B/AAAG2FEEAEAEGG/B>>EEE/GFD21BFF1FFBB1B21FGGHGE//>>GHFHGG00/FFACBGHGHHGHFDF12F/FC/???0F1?GGFFFGE.DF.---;:-;9B/;9:////;99;99;;9F//B;-;9-ABFFF/;9/-9AFFFFF-;9--;-9-;9;---;@9@>9-BA=>-;9;9;BFB:A-;////;-;---;9AB;@---9:9/--
@M03896:38:000000000-B4D98:1:1101:22894:9200 1:N:0:261
TACGAAGGGGGCTAGCGTTGTTCGGATTTACTGGGCGTAAAGCGCACGTAGGCGGACTATTAAGTCAGGGGTGAAATCCCGGGGCTCAACCCCGGAACTGCCTTTGATACTGGTAGTCTTGAGTTCGAGAGAGGTGAGTGGAATTCCGAGTGTAGAGGTGAAATTCGTAGATATTCGGAGGAACACCAGTGGCGAAGGCGGCTCACTGGCTCGATACTGACGCTGAGGTGCGAAAGCGTGGGGAGCAAAC
+
AB3AAAB@AD2AEGFE22AAEAGEFEGGHG555ABAAAEEHHHGGCFGFGH?GGGEEEGGHHGHGH4BBCEEEEFFHHHHF/C>BDHHHFHGGC@@@CFGHGHHHHGHGHFB>FD1FFFD=DCGGGEEHHGFG?CGFGCB::CHHHFHGA.A;;;;;;9ABFGGGBA9/.AFBFFGG.9@DA.;BFD../;9AF;=FDFFAFADFFF/BEBFD-9;BF//;ADFDDAAFEFBADFFFFFFFFFE-;./B.
@M03896:38:000000000-B4D98:1:1101:15660:9209 1:N:0:261
TACAGAGGGTGCGAGCGTTAATCGGATTTACTGGGCGTAAAGCGTGCGTAGGCGGCTTATTAAGTCGGATGTGAAATCCCCGAGCTTAACTTGGGAATTGCATTCGATACTGGTGAGCTAGAGTATGGGAGAGGATGGTAGAATTCCAGGTGTAGCGGTGAAATGCGTAGAGATCTGGAGGAATACCGATGGCGAAGGCAGCCATCTGGCCTAATACTGACGCTGAGGTACGAAAGCATGGGGAGCAAACA
+
AAAAA5CABA>>EECA22AA2AFBBB2FHFD553AAAAEEEGGEEEEEEEECHGG/?@GHFHGHHH1/>EEGHFGGHGGGGGGCE?GFFBFGGFE?10BGHHHHGFHHECFDHGG1FGB?F???FGGHGHGGDDGHHEHHHHFHHF=0DF/C<<==<;;:.CGGFGA;:CEB0CGFB0;..99FFFBA.BDDF?=-@D??AFF./B/:BFFF//9BFFFEFFFDDFFFFB9A;EDFFFBFFEFF-9ABFFF
@M03896:38:000000000-B4D98:1:1101:22876:9216 1:N:0:261
TACGAAGGGGGCTAGCGTTGTTCGGATTTACTGGGCGTAAAGCGCACGTAGGCGGACTATTAAGTCAGGGGTGAAATCCCGGGGCTCAACCCCGGAACTGCCTTTGATACTGGTAGTCTTGAGTTCGAGAGAGGTGAGTGGAATTCCGAGTGTAGAGGTGAAATTCGTAGATATTCGGAGGAACACCAGTGGCGAAGGCGGCTCACTGGCTCGATACTGACGCTGAGGTGCGAAAGCGTGGGGAGCAAACA
+
A@AAABAA22AACGGB22EAECGEEFGGHF5553AAAAAEFHHEG0E@FGFEHEEE>>FFGFHGGH4BFF@??F?DBGGHGEC?B@HFGFHGG//<ADEFFGBFGHBFFH=1FFB1<>F==0C=0G.CHHGG??/C0G0C.:CGFHFHD-.:=;;90;9;9BFFFF9;CEGGGGFG/.;B;AFFFFFEABBF;@DAA.A=-BDBFFF9.E9B;;B.@BFBFBFFFA.;F./-9B-;FD..@--.9:AFF9;
@M03896:38:000000000-B4D98:1:1101:22895:9218 1:N:0:261
TACGAAGGGGGCTAGCGTTGTTCGGATTTACTGGGCGTAAAGCGCACGTAGGCGGACTATTAAGTCAGGGGTGAAATCCCGGGGCTCAACCCCGGAACTGCCTTTGATACTGGTAGTCTTGAGTTCGAGAGAGGTGAGTGGAATTCCGAGTGTAGAGGTGAAATTCGTAGATATTCGGAGGAACACCAGTGGCGAAGGCGGCTCACTGGCTCGATACTGACGCTGAGGTGCGAAAGCGTGGGGAGCAAACA
+
ACBAABCCCD@AEGGC22A2CGHEEEGGHG5B5BBAAAEEHHHGG?EEGGF?HEFEE>GHHHGHGH4BBB>EGFGHHHHHGGGGFGHEGFHGG?CCDGGGHHHHHHHHHHFBGGDFGGGGDG0DGHEGHHGGGG0CCGBF;CGHHHHFE?.A;;;;;;=CFGGGG0;;FFGGGFFGFFDGCDFFFFFEFFFFECDFFFECFFFDFF9;/A;F@:BEFFFFFFFFFFFFFFFDFFFBFDFFFFFFAAEFFFF
@M03896:38:000000000-B4D98:1:1101:14117:9230 1:N:0:261
TACGGAGGGTGCAAGCGTTAATCGGAATTACTGGGCGTAAAGCGCACGCAGGCGGTTTGTTAAGTCAGATGTGAAATCCCCGGGCTCAACCTGGGAACTGCATCTGATACTGGCAAGCTTGAGTCTCGTAGAGGGGGGTAGAATTCCAGGTGTAGCGGTGAAATGCGTAGAGATCTGGAGGAATACCGGTGGCGAAGGCGGCCCCCTGGACGAAGACTGACGCTCAGGTGCGAAAGCGTGGGGAGCAAACA
+
AAAAABBBBAAABGBC?2EECGGFEGGGHFDBB3BAAAEEHHHGG0EEGCF?EEFGGGGHHHHHGH4B3BFBGHHHHHHHGEGGEGHEGHHHGHAFGFHHHHHHHHHHGH?BGHHFGGFFFFHHGHGGFGGEHHGG?ABDABFFFFFFBBBFB;::;:;9AFFEFFA9DBEFBFFFF0:9DFFFFFFFF9=DFA=D=DF>-@BFF@@EEFF-9BD.BFF09DFFFFFB9B9-:-9.;9ADBBF.:A9BFFF
@M03896:38:000000000-B4D98:1:1101:8896:9231 1:N:0:261
TACGGAGGGTGCAAGCGTTAATCGGAATTACTGGGCGTAAAGCGCACGCAGGCGGTTTGTTAAGTCAGATGTGAAATCCCCGGGCTCAACCTGGGAACTGCATCTGATACTGGCAAGCTTGAGTCTCGTAGAGGGGGGTAGAATTCCAGGTGTAGCGGTGAAATGCGTAGAGATCTGGAGGAATACCGGTGGCGAAGGCGGCCCCCTGGACGAAGACTGACGCTCAGGTGCGAAAGCGTGGGGTGCAAAA
+
>AAAAAB?D?2ACFFCE22AAFG2AEFGHGBB532AAAEEEGHGGCGGGEE0EEE@EEGHHHHHGH@BGFGGBG4BGHHHGGGGGGGFGFGHGH/FGGGHHHHHHHFGHGGBFGF2FEGHGABGHHHHFDCCHGD?@DDAEFBFFFFFB//B99:;;9;-.BFFEB;.:BEFBBBFFFB?DDFEFFFFF=@AFFF;-;E;-@BFA--;EFE-;DFDFFFFF..ADD////;9.-9./99.AA;.-;//;B
@M03896:38:000000000-B4D98:1:1101:13612:9231 1:N:0:261
TACGGAGGGTGCAAGCGTTAATCGGAATTACTGGGCGTAAAGCGCACGCAGGCGGTTTGTTAAGTCAGATGTGAAATCCCCGGGCTCAACCTGGGAACTGCATCTGATACTGGCAAGCTTGAGTCTCGTAGAGGGGGGTAGAATTCCAGGTGTAGCGGTGAAATGCGTAGAGATCTGGAGGAATACCGGTGGCGAAGGCGGCCCCTGGACGAAGACTGACGCTCAGGTGCGAAAGCGGGGGGAGCAAACAG
+
ABBBABBDBAAAFGFEA2EEFGHFEEGGHGBB532AAAEEGHHGG0EEGAE?EEFFGGGHHGHHHH@FGGGFGFFFHHHHGGGGGGHGHHHHHHGFFFHGHHHHHGGGFHFBFHHHGHHGFHFGGHGGFGGGGHEC@FBAABFFFFFFFF0B;;;;-;;;AFFFFF;AFFFFFFFFFFFFBDFFFFFFF>=FFFFFFFFFFFFFFFFEFFFFF?.:9BFF?D9;ABBBFFA;=>AFD-CFFC;B.ABBFF/
@M03896:38:000000000-B4D98:1:1101:13634:9233 1:N:0:261
TACGGAGGGTGCAAGCGTTAATCGGAATTACTGGGCGTAAAGCGCACGCAGGCGGTTTGTTAAGTCAGATGTGAAATCCCCGGGCTCAACCTGGGAACTGCATCTGATACTGGCAAGCTTGAGTCTCGTAGAGGGGGGTAGAATTCCAGGTGTAGCGGTGAAATGCGTAGAGATCTGGAGGAATCCCGTTGGCGAAGCCGGCCCCTGGACGAAGACTGACGCTCAGGCGCGAAAGCGTGGGGAGCAAACAG
+
AAAA3AADBAA>4FEA22E22AGB2EFFCF5D5BABAAAB1FGEE?EEFGGFFEEE/EEF2B4E@F4BFGGG4FG4FGHGFGGE>EGHCGHC00?C2FF2F2?FGG2?2?F2FC<2<?GG0<1?FGG0?CFAFGEFCFFDAF/;BFF/9BBB9//9@-9-9B/FB:.:9-AB/;BFFBFFF?.9/;9;..;.99@@C-9--;@BAFF?.A--9;.9/9BF.;DFDB//9;---;.;.9.;;BE-D.B/9..
@M03896:38:000000000-B4D98:1:1101:14133:9247 1:N:0:261
TACGGAGGGTGCAAGCGTTAATCGGAATTACTGGGCGTAAAGCGCACGCAGGCGGTTTGTTAAGTCAGATGTGAAATCCCCGGGCTCAACCTGGGAACTGCATCTGATACTGGCAAGCTTGAGTCTCGTAGAGGGGGGTAGAATTCCAGGTGTAGCGGTGAAATGCGTAGAGATCTGGAGGAATACCGGTGGCGAAGGCGGCCCCCTGGACGAAGACTGACGCTCAGGTGCGAAAGCGTGGGGAGCAAACA
+
BCBBBCCCCAAABDFC22AEFGHFAEFGHE5B5BAAAAEFHHHGG?EEFGGFGEGEFGGHHHHHHH4BDFGFGGHHFHHHGGGGEGHGHHHHFH/FGGGGHHHHHHHHGHHDHHGFGGGGFFBFGHGHEDFFHHGGGCDFFFFFFFFFBF0FB;;;;;;;EFFFFF;;DFFFFFFFFFFFFFFFFFFFFFFFFFFFDFFDAACFFFDFFFF=C-AAFFFFFFFFFFFFFFF>99@AFDA:=C=EBDEFFFF
@M03896:38:000000000-B4D98:1:1101:8903:9248 1:N:0:261
TACGGAGGGTGCAAGCGTTAATCGGAATTACTGGGCGTAAAGCGCACGCAGGCGGTTTGTTAAGTCAGATGTGAAATCCCCGGGCTCAACCTGGGAACTGCATCTGATACTGGCAAGCTTGAGTCTCGTAGAGGGGGGTAGAATTCCAGGTGTAGCGGTGAAATGCGTAGAGATCTGGAGGAATACCGGTGGCGAAGGCGGCCCCCTGGACGAAGACTGACGCTCAGGTGCGAAAGCGTGGGGAGCAAACA
+
ABAAABCCCAAACGFE22EAFGHFEEGGHGB55BBBAAFFHHHGG?EEFGGFGGGCGGGHHHHHHH@BDGGFGGHHHHHHGGGGEGHGHHHGGHGHGGGGHHHHHHGHHHGGHHHHGGHHFHEHHHHGGGGGHHGGGFFDEFFFFFFFFFBFB;;;;;;@EFFFFF:;AFFFFFFFFFFFFFFFFFFFF-@FFCFFFFFDAFFFFFDEFFFFFFFDFFFFFFFFFFFFFFFCDFFDFDDDFFFECDEFBF?
@M03896:38:000000000-B4D98:1:1101:14115:9249 1:N:0:261
TACGGAGGGTGCAAGCGTTAATCGGAATTACTGGGCGTAAAGCGCACGCAGGCGGTTTGTTAAGTCAGATGTGAAATCCCCGGGCTCAACCTGGGAACTGCATCTGATACTGGCAAGCTTGAGTCTCGTAGAGGGGGGTAGAATTCCAGGTGTAGCGGTGAAATGCGTAGAGATCTGGAGGAATACCGGTGGCGAAGGCGGCCCCCTGGACGAAGACTGACGCTCAGGTGCGAAAGCGTGGGGAGCAAACA
+
AAA?AAADBAAAFGFC22AAFGHFEEGGHFB553AAAAEFFHGGG?EEEFGCGGGEGGGHHHHHHH4B@FFBGGHHHHHHGGGGEFHEGGHHHHGHFFFFGHHHHHGHHHFFHHHGGGGGFGFHHHGF<EGGHHGC@DFFFFFFFFFFFF/FB;;;;;;@EFFFFF9;ADFFFFFFFEFAFFFFFFFFFDFFFFFF;DFDFFFFFF@EFFFFF=AABFFFFFFFFFFFFFF@DB;:FDAAB;DE=DEFFFE
@M03896:38:000000000-B4D98:1:1101:13047:9319 1:N:0:261
TACGGAGGGTGCAAGCGTTAATCGGAATTACTGGGCGTAAAGCGCACGCAGGCGGTTTGTTAAGTCAGATGTGAAATCCCCGGGCTCAACCTGGGAACTGCATCTGATACTGGCAAGCTTGAGTCTCGTAGAGGGGGGTAGAATTCCAGGTGTAGCGGTGAAATGCGTAGAGATCTGGAGGAATACCGGTGGCGAAGGCGGCCCCCTGGACGAAGACTGACGCTCAGGTGCGAAAGCGTGGGGAGCAAATA
+
AAAAABABD?AABFGE22EEFFHAAEGGHGDB5B2AAAEEEHHGG0EAEEEEGEGEFGGHHHHHHHEFGGHBBFFGHHHHGGGGEFHHHHHHHHGHHGHHHHHHHHHGHHFBBGGFGHHHGHHHHHHGFGEFHHFFFFFDEFF/FFFFFEFF;;;:;;;;9FFEBFA:9>EFFBFFFBFFFFFFFFFFF;@FA@DA@FFFFFFFFFFF.BFFBAFDFFFFFFDDA.9:/9;BDD;;9..A--9:BDEFFFF
@M03896:38:000000000-B4D98:1:1101:13043:9339 1:N:0:261
TACGGAGGGTGCAAGCGTTAATCGGAATTACTGGGCGTAAAGCGCACGCAGGCGGTTTGTTAAGTCAGATGTGAAATCCCCGGGCTCAACCTGGGAACTGCATCTGATACTGGCAAGCTTGAGTCTCGTAGAGGGGGGTAGAATTCCAGGTGTAGCGGTGAAATGCGTAGAGATCTGGAGGAATACCGGTGGCGAAGGCGGCCCCCTGGACGAAGACTGACGCTCAGGTGCGAAAGCGTGGGGAGCAAATA
+
ABAAAABBBAAAFGBC22EEFGHFBEGGHGA55BAAAAEEFHHGG0EAEGGFGGGFGGGHHHHHGH4B3FGBGGFFHHHHGGGGGGHHHHHHFHEHHGGGHHHHHHHHHHGFHGHHGGGGFFGHHHHHFDGGHHGGGFFDAFFFFFFFFB/B::;;9@:@AFFFFFA;ADFFEFFFFFFFFDFFFFFFFDFFFDDFBDEB;CDFFFBEFFFFF=A:BBFBFFFDFDFF9FBCDDFDFDDFFFF?9:;FFBF
@M03896:38:000000000-B4D98:1:1101:26117:9352 1:N:0:261
TACGGAGGGTGCAAGCGTTAATCGGAATTACTGGGCGTAAAGCGCACGCAGGCGGTTTGTTAAGTCAGATGTGAAATCCCCGAGCTTAACTTGGGAACTGCATTTGAAACTGGCAAGCTAGAGTCTTGTAGAGGGGGGTAGAATTCCAGGTGTAGCGGTGAAATGCGTAGAGATCTGGAGGAATACCGGTGGCGAAGGCGGCCCCCTGGACAAAGACTGACGCTCAGGTGCGAAAGCGTGGGGAGCAAACA
+
ABAAABABBAAABGB422AEFGHFEFGGHGB55AAAAAEEGHHGG?EEGCF?EGGCGGGHHGHHGH4BFGFFGGEFHHHHGGGGGGHHHHFHHHEHHGHHHHHHHHHHHGD2CGGFGHHFFGHFHHHHHHHHHHGF-;:AAFFFFFFFFF0BB;;;:;;@EFFFBFA;DFFFEFFFFFFFFFFFFFFFFCFFFFFAA?EFFFFFF@;A:FAF:BFFFFFEFFFADFF/9FFCBDFFFD.;>CFEFFEFFF.
@M03896:38:000000000-B4D98:1:1101:26107:9370 1:N:0:261
TACGGAGGGTGCAAGCGTTAATCGGAATTACTGGGCGTAAAGCGCACGCAGGCGGTTTGTTAAGTCAGATGTGAAATCCCCGAGCTTAACTTGGGAACTGCATTTGAAACTGGCAAGCTAGAGTCTTGTAGAGGGGGGTAGAATTCCAGGTGTAGCGGTGAAATGCGTAGAGATCTGGAGGAATACCGGTGGCGAAGGCGGCCCCCTGGACAAAGACTGACGCTCAGGTGCGAAAGCGTGGGGAGCAAACA
+
AAAAABBDBAAABGFA22AEFGGBAEFGHFA55BBAAAEEHHGGG?EEFCAEGEEEFEGHGFHHGH4BBFGBGFGHHHHHGGGGEEHHGHGHHHGHHGHGHHHHHHHHHHGHHFHEFHGG@FFGHHHHHHGHHHGCCFBAAFFFFFFFFF/FB;;;99:;AFFFFFA;DBEFFFFFFFFFFDFFFFFFF=@DA>AA@DE@;DFCCF>AEFFFFFFFFFFFFFFFF.BB:FB;9=D?FDDDAAF?=AEFEFF
@M03896:38:000000000-B4D98:1:1101:19862:9377 1:N:0:261
TACGGAGGGTGCAAGCGTTAATCGGAATTACTGGGCGTAAAGCGCACGCAGGCGGTTTGTTAAGTCAGATGTGAAATCCCCGGGCTCAACCTGGGAACTGCATCTGATACTGGCAAGCTTGAGTCTCGTAGAGGGGGGTAGAATTCCAGGTGTAGCGGTGAAATGCGTAGAGATCTGGAGGAATACCGGTGGCGAAGGCGGCCCCCTGGACGAAGACTGACGCTCAGGTGCGAAAGCGTGGGGAGCAAACA
+
ABAAABBCCAAAGFGF22EEFGHFBEFGHGDB5BBBAAEEHGHGG0EAEEE@EEGEGGDHGHHHHH4BFGGFFGHHHHHHGGGFEGHHHHHHHFGFHGHFGHHHHHFHHHHFHHFCFGGGGHFHHHHGFEGFHHDGCFFDEFFFFFFFFFBFB;;;;;;;EFFFFFA;ADEFFBFFFFFFFFFEFFFFFDFFFDFFAFE;=FBDFFFE?FAD=DFDFFF0FDDFDDFBF0B@DFFDFFADAFF?ADEFFF.
@M03896:38:000000000-B4D98:1:1101:20364:9398 1:N:0:261
TACGGAGGGTGCAAGCGTTAATCGGAATTACTGGGCGTAAAGCGCACGCAGGCGGTTTGTTAAGTCAGATGTGAAATCCCCGGGCTCAACCTGGGAACTGCATCTGATACTGGCAAGCTTGAGTCTCGTAGAGGGGGGTAGAATTCCAGGTGTAGCGGTGAAATGCGTAGAGATCTGGAGGAATACCGGTGGCGAAGGCGGCCCCCTGGACGAAGACTGACGCTCAGGTGCGAAAGCGTGGGGAGCAAACA
+
AAAAAABBBAAAFGCE?2EEFGHFEEFGHHBB5BAAAAFFGHHGG0EEGEFEGEGEEGGHHHHHHH4B@FGGGGHHHHHHGGGGEGHGHHHHHFGGHGHFGHHHHHGHHHGFHHHGGGHF?GGHHHHGFGGEHHGCGCFDAFFFFFFFFF0B;;;;;;;;EFFFFF:;ABEFFFFFFFFF?FFFFFFFDBFDFAFFFDE@BFFFFFBAEFFFACDDFFFFFFF.DFFFFFFFFFFAFDADFFFFDFFFFF.
@M03896:38:000000000-B4D98:1:1101:18545:9424 1:N:0:261
TACGGAGGGTGCAAGCGTTAATCGGAATTACTGGGCGTAAAGCGCACGCAGGCGGTTTGTTAAGTCAGATGTGAAATCCCCGGGCTCAACCTGGGAACTGCATCTGATACTGGCAAGCTTGAGTCTCGTAGAGGGGGGTAGAATTCCAGGTGTAGCGGTGAAATGCGTAGAGATCTGGAGGAATACCGGTGGCGAAGGCGGCCCCCTGGACGAAGACTGACGCTCAGGTGCGAAAGCGTGGGGAGCAAACA
+
ABAAAABCCAAAFFGE22EEFGHFEEGGHHBB5BAAAAEEHHHGG0EEEFCCGFGGFGGHHHHHHHEBFHHGHGFHHHHHGGGEEGHGGHHHFGGGHGHHHHHHHHHHHHFBGHFFFGGHGHCGGHHHGGGGHHGGGFFDEFFFFFFFFF/B;;;:@;;@EFFFFFA;ADFFFFFFFFFFFFFFFFFFF@BDFDFADFE=BCFFFFFFFFFAC9DDBFFFFDFFFFFFFBFDDDCDFDDDFFFFFDEFFF?
@M03896:38:000000000-B4D98:1:1101:18526:9426 1:N:0:261
TACGGAGGGTGCAAGCGTTAATCGGAATTACTGGGCGTAAAGCGCACGCAGGCGGTTTGTTAAGTCAGATGTGAAATCCCCGGGCTCAACCTGGGAACTGCATCTGATACTGGCAAGCTTGAGTCTCGTAGAGGGGGGTAGAATTCCAGGTGTAGCGGTGAAATGCGTAGAGATCTGGAGGAATACCGGTGGCGAAGGCGGCCCCCTGGACGAAGACTGACGCTCAGGTGCGAAAGCGTGGGGAGCAAACA
+
AAAABBBBBAAABFBC?2AECGHBEEFGHFB55AA2AEEEHHHGG?EFGGFCGGFGGGGHHHHHHH4BFGGFGGHHHHHHGGGGGGHFFHHGGHGEGGFFHFGHHHFHHHFDGHFFGGGFGFGGGHGFFGGFFFG@@DDAAFFFFFFFFFBFF:;;@:;;AFFFBB;;ACFF/9FFFFFFFFFFFFFFF-CFFFFFFDA:-DCFFF=9EFFC-;A;BFFFFDFFFFFBFFF@ACDDBA:ADFCEFFFFFFE
@M03896:38:000000000-B4D98:1:1101:3797:9430 1:N:0:261
TACGGAGGGTGCAAGCGTTAATCGGAATTACTGGGCGTAAAGCGCACGCAGGCGGTTTGTTAAGTCAGATGTGAAATCCCCGGGCTCAACCTGGGAACTGCATCTGATACTGGCAAGCTTGAGTCTCGTAGAGGGGGGTAGAATTCCAGGTGTAGCGGTGAAATGCGTAGAGATCTGGAGGAATACCGGTGGCGAAGGCGGCCCCCTGGACGACGACTGACGCTCAGGTGCGAAAGCGTGGGGAGCCAACA
+
>>A?A3>D?AAAE5GA22AAAGGBB2BFHH5B53AAAA2BFGGEE?EEEGGGGEGEEGGHGG4FGHFFHHHHFHB?FGGGGGCEEEHFGHHH0GFGHGHGHFGFGGHHHHD>CG0@??CGGHCFHGHGFAF.FFF?D<B?EFFFFFF9;B/BB;;;;;;@EF/BFBA;.>./B;BF99FFF.;FBFFD-@=?;B>BBAA@B-9>BBBE.FF;-9-;;DF/FFADDDF/;/;;.99.9;D?B=BE-9./.;.
@M03896:38:000000000-B4D98:1:1101:17600:9449 1:N:0:261
TACGGAGGGTGCAAGCGTTAATCGGAATTACTGGGCGTAAAGCGCACGCAGGCGGTTTGTTAAGTCAGATGTGAAATCCCCGGGCTCAACCTGGGAACTGCATCTGATACTGGCAAGCTTGAGTCTCGTAGAGGGGGGTAGAATTCCAGGTGTAGCGGTGAAATGCGTAGAGATCTGGAGGAATACCGGTGGCGAAGGCGGCCCCCTGGACGAAGACTGACGCTCAGGTGCGAAAGCGTGGGGAGCAAACA
+
ABAABBCCCAAACGFE22EEFGHFEEFGHFBDBBBAAAEFFHHGG0EEGFGEGGGGGGGHHHHHHH4BFGGGHGHFHHGHGGGGEGHGHHHHHHGGHFHGHHHHHHGGHHFDHHHHGGHHGHFGHHGHFGGGHHGGGFFAAFFFFFFFFFBFB;;;;;:;EFFFFFA;DFFFFFFFFFFFFFEFFFFFFCFFFFFCFDE@DFFFFFFFFFFFFAFDFFF;FFFFFFFFFFFFFAFDFFDDFCF.@AEFFFF
@M03896:38:000000000-B4D98:1:1101:21288:9469 1:N:0:261
TACGGAGGGTGCAAGCGTTAATCGGAATTACTGGGCGTAAAGCGCACGCAGGCGGTTTGTTAAGTCAGATGTGAAATCCCCGGGCTCAACCTGGGAACTGCATCTGATACTGGCAAGCTTGAGTCTCGTAGAGGGGGGTAGAATTCCAGGTGTAGCGGTGAAATGCGTCGAGATCTGGAGGAATACCGGTGGCGAAGGCGGCCCCCTGGACGAAGACTGACGCTCAGGTGCGAAAGCGTGGGGAGCCAACA
+
>>>AAAABDAAAEBGA22AAAGHBBEFGHGAB5BBAAAEEAFGGE?EEEGG?EEFEGGEFFGFFHHEBGHHFGHHFGHHHGGG?EEHHHFHHFGFAGGHGHHHHHFHHHHFDFHBC?GHH<F1FGHHGFGEFHHG?CCBAABFFFFFFFFBB;;;;;;;@A/FFFF.;-:-BFAFFB;B..A.FFFFA-:@.:;;BF.A;-9BCFAFA.9FD-BA.BF//;.A.DAB/B/;;A-9DF.AD;--A-;.;9;.
@M03896:38:000000000-B4D98:1:1101:22348:9490 1:N:0:261
TACGGAGGGTGCAAGCGTTAATCGGAATTACTGGGCGTAAAGCGCACGCAGGCGGTTTGTTAAGTCAGATGTGAAATCCCCGGGCTCAACCTGGGAACTGCATCTGATACTGGCAAGCTTGAGTCTCGTAGAGGGGGGTAGAATTCCAGGTGTAGCGGTGAAATGCGTAGAGATCTGGAGGAATACCGGTGGCGAAGGCGGCCCCCTGGACGAAGACTGACGCTCAGGTGCGAAAGCGTGGGGAGCAAACA
+
AAAAABBBBAAABGFE22EAFGHFEFGGHG555BABEAEEHHHGGCEEGGGGGFGEGGEHFFHGFH@B@BFBFGGFHHHHGGGCEFHHHHHHFHE?GFHHHHHGHHFGFFF2FHGHEGHD?CHHHHHH/EEEHC<<<CBA9BBBFFFB/FBF;;;;9;.:AFFFFFDADFEFFB9BF/;ADABBFFB.-9@DADC->;:9-;B;;;;AAFF@--A.BFF/BDDDD?/;/9;;.;@.FDDD;;-.@AA/BF.
@M03896:38:000000000-B4D98:1:1101:25616:9494 1:N:0:261
TACGGATGGTGCAAGCGTTAATCGGAATTACTGGGCGTAAAGCGCACGCAGGCGGTTTGTTAAGTCAGATGTGAAATCCCCGGGCTCAACCTGGGAACTCCATCTGATACTGGCAAGCTTGAGTCTCGTAGAGGGAGGTAGAATTCCAGTTGTAGCGGTGAAATCCGTAGAGATCTGGAGGAATCCCGGTGCCGAAGCCGGCCCCCCGGATGTAAACTGACCCCCAGCTCCCAAACCGTGGGGAGCAAAC
+
>AAA1>AA111B11EA1AAA03D0BE0FHF122B0BAAAEGEFBE/A/EE//EEE@?EEBGH21FG21B@1B1B2FGGGCF/EE>EGHGHH000?0BF11<BGDB1>2FGGH</01<<F1@01?F1?<<?CEHB...-.11>1F1=G0<00=00<=<-.-:<CB0;::::.00009;009.9/00;0:-99-9-9A@-;9;-;-;9-9---9////;B////----9-///-:BF----9-9>---;//-
@M03896:38:000000000-B4D98:1:1101:22371:9506 1:N:0:261
TACGGAGGGTGCAAGCGTTAATCGGAATTACTGGGCGTAACGCGCACGCAGGCGGTTTGTTAAGTCAGATGTGAAATCCCCGGGCTCAACCTGGGAACTGCATCTGATACTGGCAAGCTTGAGTCTCGTAGAGGGGGGTAGAATTCCAGGTGTAGCGGTGAAATGCGTAGAGATCTGGAGGAATACCGGTGGCGAAGGCGGCCCCCTGGACGAAGACTGACGCTCAGGTGCGAAAGCGTGGGGAGCAAACA
+
AAAAAABBBAAAGBFA22EAAGHFE2EGHHA55ABAAAEE1EEFGGGFGGGGGGGFGFEHG@4FGHFBEFGFFEHEHHHHFGG@BDFHFGHHCFEGFFHGHHHHHHFHHHF1CA01FGGHCGGHHHHFCDGGHHGG--@.ABFFFEFB9//BB9;;-;:;AFFFFBA:DAFB/;/;;/BA.;BFFFFD@FCD;B@BAF9;->B=DACA?FAD-;D99FB/BDDFD?F/FFFF.-;AFFDD=CA.@A://A.
@M03896:38:000000000-B4D98:1:1101:22353:9510 1:N:0:261
TACGGAGGGTGCAAGCGTTAATCGGAATTACTGGGCGTAAAGCGCACGCAGGCGGTTTGTTAAGTCAGATGTGAAATCCCCGGGCTCAACCTGGGAACTGCATCTGATACTGGCAAGCTTGAGTCTCGTAGAGGGGGGTAGAATTCCAGGTGTAGCGGTGAAATGCGTAGAGATCTGGAGGAATACCGGTGGCGAAGGCGGCCCCCTGGACGAAGACTGACGCTCAGGTGCGAAAGCGTGGGGAGCAAACA
+
ABAAABCCBAAAFGFF22AEAGHFBEFGHFBB5BBAAAEEGHHGG0EEFCEEGEGGGGGHGHHHGH4BFFGFGGDFHHHHGGGGEGHHHHHHFHGGGGHFGFHGHFGHHHGFHHFFGGHGCGFHHHHHFGGGHHGGGFADEFFFFFFFFE0B:;;;:;;:AFFFFF;;AFFFFFFFFFFEFFFFFFFFFBFFFBCCDFE@FFFFFFCEEFF@-CDDFFFFFFFFFFFFFFF@?DCAFFDFFFFEFDEFFF.
@M03896:38:000000000-B4D98:1:1101:4176:9560 1:N:0:261
TACGGAGGGTGCAAGCGTTAATCGGAATTACTGGGCGTAAAGCGCACGCAGGCGGTTTGTTAAGTCAGATGTGAAATCCCCGGGCTCAACCTGGGAACTGCATCTGATACTGGCAAGCTTGAGTCTCGTAGAGGGGGGTAGAATTCCAGGTGTAGCGGTGAAATGCGTAGAGATCTGGAGGAATACCGGTGGCGAAGGCGGCCCCCTGGACGAAGACTGACGCTCAGGTGCGAAAGCGTGGGGAGCAAACA
+
AAAAABBBBA?>45FA22AEAGHFAEGGHD5D5BAAEEEDEGHGGCFGGGFCGGGGGGGHHHHHHH4BEHHFBGHFGHFGFEEEECHGFGHHFFGHHGHHHHHHHHHHHH?D2FG2FFGHCF1??GHFFGGFH0AADF>AAF/FFFFBFFBBB;:;;;;9EFFFFF;;9@.B/BFFF/;FFFFFBBFFDFFFFCDA=DED-BFAFFFE.BA@--..:BF/BDDAF.9/BBB@;B=DFFDDFF;.;9ABFA.
@M03896:38:000000000-B4D98:1:1101:4512:9573 1:N:0:261
TACGGAGGGTGCAAGCGTTAATCGGAATTACTGGGCGTAAAGCGCACGCAGGCGGTTTGTTAAGTCAGATGTGAAATCCCCGGGCTCAACCTGGGAACTGCATCTGATACTGGCAAGCTTGAGTCTCGTAGAGGGGGGTAGAATTCCAGGTGTAGCGGTGAAATGCGTAGAGATCTGGAGGAATACCGGTGGCGAAGGCGGCCCCCTGGACGAAGACTGACGCTCAGGTGCGAAAGCGTGGGGAGCAAACA
+
BCBABBADBCA>4FFF22EEFGHFBEGGHF5D5BBAAAEEFHHGG0EEFEGEGGGEGGGHHHHHGH4BFFFBFGGGHHHHGGGGEGHFHHHHHFGHGGHFGHHHFHHFFHGGHHHGAGHGFHHHHHFFFEGGHHGGGFDAAFFFFFFFFF/B;;;;;;;;EFFFFF;;AFFFFBFFFFFFFFFFFFFFD=-AA@ACFBE;=FFFFFFFFFFAB:ADBFFFFFFAFDB//BBBA=FDFFDACFFF-;AFFFF
@M03896:38:000000000-B4D98:1:1101:9764:9573 1:N:0:261
TACGTAGGTGGCAAGCGTTGTCCGGAATTATTGGGCGTAAAGCGCGCGCAGGCGGTTTCTTAAGTCTGATGTGAAAGCCCACGGCTCAACCGTGGAGGGTCATTGGAAACTGGGGAACTTGAGTGCAGAAGAGGAGAGTGGAATTCCACGTGTAGCGGTGAAATGCGTAGAGATGTGGAGGAACACCAGTGGCGAAGGCGACTCTCTGGTCTGTAACTGACGCTGAGGCGCGAAAGCGTGGGGAGCGAACA
+
ABAAAFFCFF@BCBFA22E2FGHEEEEFHBDF5BBBAAEEGHHGG?EEGGFCEFF@EEFH4B4GGHFGFHHHHGHFFCGHHEEEEGGHHGHGGHG?CA<CFCF>GFBGHHFDGC//E<FGFGFGHHHF1GFGFHFDH<CGEHFHHHGHHAACC;;;:;;AEGGGFFCCFGGFGFFFGGGGGGGFGGGFFFFFABAFFFE@CFFFFFFBFF/;BFBFFFFFFDDFDDFFFA@@9@DFFFFFFFFFAA;BBD-
@M03896:38:000000000-B4D98:1:1101:4188:9573 1:N:0:261
TACGGAGGGTGCAAGCGTTAATCGGAATTACTGGGCGTAAAGCGCACGCAGGCGGTTTGTTAAGTCAGATGTGAAATCCCCGGGCTCAACCTGGGAACTGCATCTGATACTGGCAAGCTTGAGTCTCGTAGAGGGGGGTAGAATTCCAGGTGTAGCGGTGAAATGCGTAGAGATCTGGAGGAATACCGGTGGCGAAGGCGGCCCCCTGGACGAAGACTGACGCTCAGGTGCGAAAGCGTGGGGAGCAAACA
+
ABAABBADBCAAFGGE22EEFGHBEEGGHE5D5ABAAAEFHHHGG0EEFFGEGEFEGGGHHHFGGH4BFGGGHGHHHHHHGEGGEEHGHHHHHHEGFGFFGFGHHHHHHHGFGHHHGGHHGFHHHHHGFEFGHEDGGFFDAFFFFFFFBF9B;;;;;;;;AFFFFF:;AFFFBFFFFEF?DDFBFFFD>-:DACFFAFEDFFFFFFCEABA=-;ADFFFFFFDFFFFFFFB=DCDDFFFFFFFFFDFFFF?
@M03896:38:000000000-B4D98:1:1101:4495:9578 1:N:0:261
TACGGAGGGTGCAAGCGTTAATCGGAATTACTGGGCGTAAAGCGCACGCAGGCGGTTTGTTAAGTCAGATGTGAAATCCCCGGGCTCAACCTGGGAACTGCATCTGATACTGGCAAGCTTGAGTCTCGTAGAGGGGGGTAGAATTCCAGGTGTAGCGGTGAAATGCGTAGAGATCTGGAGGAATACCGGTGGCGAAGGCGGCCCCCTGGACGAAGACTGACGCTCAGGTGCGAAAGCGTGGGGAGCAAACA
+
ABAAABBBBBB>BGBE22EEAGFFEFGGHDDFBB2BEAEECFFGG0AEEEE0EEEEEEEGGHHHGH4BGGHGGGFHFHHHFGGGEFHFHGHHHHGHFFHGHFHHHHHHGH?DGHFFGGHGFFGHFHHHGGGGGHGGGFCDEFFFFFFFFFBFF;;;-99;AFFFFFAADFFFFFFFEFFFFDFFFFFBCB9AFFFFFFECAFFAFBBEFFFF@DDAFFFFFFFDDFFF9FBBABCFFF.;@DFEBA.BBA9
@M03896:38:000000000-B4D98:1:1101:4175:9585 1:N:0:261
TACGGAGGGTGCAAGCGTTAATCGGAATTACTGGGCGTAAAGCGCACGCAGGCGGTTTGTTAAGTCAGATGTGAAATCCCCGGGCTCAACCTGGGAACTGCATCTGATACTGGCAAGCTTGAGTCTCGTAGAGGGGGGTAGAATTCCAGGTGTAGCGGTGAAATGCGTAGAGATCTGGAGGAATACCGGTGGCGAAGGCGGCCCCCTGGACGACGACTGACGCTCAGGTGCGAAAGCGTGGGGAGCAAACA
+
AAAABB??AAAAB5FA222AAFGFEEEDHDD5DB22AAEECGGGG0AEFFEEGGGCEGFC?B4F4B@B3BFFFG4BFHFHFGGEEEGBFFHFHGE0FFHHFHGFFBDGGH?22FCBFGGGG0F??DFF/AFGHFD-CCBDEBFFFFFBFF/;;;;99-;9;:BBBFAA?AEEFFBFB/9ADD.:BFBD--9DFA;AB.A-@----;;9.9.-;-9-;A9;9;:..A9/;B9@.--./;99-9;999.//:9
@M03896:38:000000000-B4D98:1:1101:21178:9587 1:N:0:261
TACGGAGGGTGCAAGCGTTAATCGGAATTACTGGGCGTAAAGCGCACGCAGGCGGTTTGTTAAGTCAGATGTGAAATCCCCGGGCTCAACCTGGGAACTGCATCTGATACTGGCAAGCTTGAGTCTCGTAGAGGGGGGTAGAATTCCAGGTGTAGCGGTGAAATGCGTAGAGATCTGGAGGAATACCGGTGGCGAAGGCGGCCCCCTGGACGAAGACTGACGCTCAGGTGCGAAAGCGTGGGGAGCAAACA
+
ABA@ABBCCAAACFFA22AAEGHFAEFGHHDBBBBAAAEEHHHGG?EEFGGFGGGEGGGHHGHHHH4BFDGFGHHGHHHHGGGGEGHGGFHHHHGFGGGFGHHHHHHHHHGGHHGGGHHG<FFHHGHGFGGGGHGGGFFDAFFFFFFFFFFFF;;;;9;;EFFFFF:;ADFFFFFFFFFFFFFFFFFFFB;DFDFFFFECFFFFFF@AAF.B-=A.BFFFF.A...:B;FB@DDFDFD.;-@@A-9.FFF.
@M03896:38:000000000-B4D98:1:1101:9778:9588 1:N:0:261
TACGTAGGTGGCAAGCGTTGTCCGGAATTATTGGGCGTAAAGCGCGCGCAGGCGGTTTCTTAAGTCTGATGTGAAAGCCCACGGCTCAACCGTGGAGGGTCATTGGAAACTGGGGAACTTGAGTGCAGAAGAGGAGAGTGGAATTCCACGTGTAGCGGTGAAATGCGTAGAGATGTGGAGGAACACCAGTGGCGAAGGCGACTCTCTGGTCTGTAACTGACGCTGAGTCGCGAAAGCGTGGGGAGCGACCA
+
BBB@AFFBFF?B44F422EAFGHF2BEFHBGF5BABAAEFBFFFG?E0FG@EEEEEFGHHHFGHHH4B3BFGGBGGBFFGHGG/EFGG2FHBFGD??ACFFGHHHEFH1G?FFC/?D<<F<>1>GGHHHFHBCE.<G.CD.DFFGHGHHGEGF:<;:-;;.FFGGC;;;B.F09FFFF0E.;BFFFFFAFFE;@CCFDEBDADDFFFB/F/;/B/9FFBBB.A..../:-9--;@9B.D?;F-;-;;--9-
@M03896:38:000000000-B4D98:1:1101:15809:9602 1:N:0:261
TACAGAGGGTGCGAGCGTTAATCGGATTTACTGGGCGTAAAGCGTGCGTAGGCGGCTTTTTAAGTCGGATGTGAAATCCCTGAGCTTAACTTAGGAATTGCATTCGATACTGGGAAGCTAGAGTATGGGAGAGGATGGTAGAATTCCAGGTGTAGCGGTGAAATGCGTAGAGATCTGGAGGAATACCGATGGCGAAGGCAGCCATCTGGCCTAATACTGACGCTGAGGTACGAAAGCATGGGGAGCAAACA
+
ABABCFFCBAAAFCFA22EEFGHFEEGGHHBD5BBAAAEFFHHEFEECFEEDHEG@/EGHHHHHHH1>/EEGHFHHHHHHHHHFHGHGHFGHHFFFBCGGHHHHHHEHHGFBFFFCDFGFFGC?@GFHGHGGGGHHEFGHHGHHHHHB>G0CD<==-<<<EHHHCFA:EGGHHHHHHHFGDC;BFGGD9@EFFFGGFBEFFFFFFFFFBF?FF0BBFFFFFFDFFFFFFFBAEFFFEFFFFEDF;DEFFF?
@M03896:38:000000000-B4D98:1:1101:11561:9631 1:N:0:261
TACGTAGGGCGCAAGCGTTATCCGGAATTATTGGGCGTAAAGAGCTCGTAGGCGGTTTGTCGCGTCTGCCGTGAAAGTCCGGGGCTCAACTCCGGATCTGCGGTGGGTACGGGCAGACTAGAGTGATGTAGGGGAGACTGGAATTCCTGGTGTAGCGGTGAAATGCGCAGATATCAGGAGGAACACCGATGGCGAAGGCAGGTCTCTGGGCATTAACTGACGCTGAGGAGCGAAAGCATGGGGAGCGAACA
+
ABAAAFFB@C?ACGCF22EAEGHEEEEGHF5F5BBAEEFGHHGHH3GEEEG?GEFE/EEFBB?>>E1??B>?ECEFGFHHGGGGBDHFGF>GH?<DB?GGHC>ACG?<GG.CCFGAGCF<<D0=G0CGHHHFGG?@DEGFEFFGGGGGEG0CC;;;-;=AEFGGBF;:BFFFFFFFFFFFFFFFFFD;BFFFFCFFFFEEDCFFFBBFBFEFFF0BBFFFFFFFFFFE0AA@CBFFFEFFFEDFFF;D;DA
@M03896:38:000000000-B4D98:1:1101:25407:9639 1:N:0:261
TACGTAGGGCGCAAGCGTTGTCCGGAATTATTGGGCGTAAAGAGCTCGTAGGCGGTTTGTCGCGTCTGGTGTGAAAACTCAAGGCTCAACCTTGAGCTTGCATCGGGTACGGGCAGACTAGAGTGTGGTAGGGGTGACTGGAATTCCTGGTGTAGCGGTGGAATGCGCAGATATCAGGAGGAACACCGATGGCGAAGGCAGGTCACTGGGCCACTACTGACGCTGAGGAGCGAAAGCATGGGGAGCGAACA
+
ABBAAFFBAB2AEEFE22A2EGHEAEEGHBDDBG2AEAEFGHHFHDHAEEG?GFG?EEEHBEF>>>??3BBFEGD4FGGFFEH3FFGGHHHHHHEHHBFGGHFHGA/?CGDCCCCDFFGDFF>>G<GE<FFAFD.<.CGGCGFHHHHHGBBC;<;;:=:;CABFFF;ADGCBFBFFF0FFGGGFEFDCBDFFFFC;B;EFABAFFFFB.E.EDFFFFFBBFDD:A.A;BDEF--:DFFFFE?DEFFFC;B-
@M03896:38:000000000-B4D98:1:1101:25419:9652 1:N:0:261
TACGTAGGGCGCAAGCGTTGTCCGGAATTATTGGGCGTAAAGAGCTCGTAGGCGGTTTGTCGCGTCTGGTGTGAAAACTCAAGGCTCAACCTTGAGCTTGCATCGGGTACGGGCAGACTAGAGTGTGGTAGGGGTGACTGGAATTCCTGGTGTAGCGGTGGAATGCGCAGATATCAGGAGGAACACCGATGGCGAAGGCAGGTCACTGGGCCACTACTGACGCTGAGGAGCGAAAGCATGGGGAGCGAACA
+
ACBBBFFBBF@DEFCC22E?FGGEEE?FHDBD5BFBAAEEHHHHG3FA0EFDHEG>/EEHGACEEF1?3BFGGHHHBFGCH3GFFGHFGHHFHEBFB2?2??GFGC///???CC@C<CGDF<1FG1FE<FFFG?.-.CHF<CCGCCCCHGCG:<0;@;::.CFG0;;ECGAGGC09FBBEDA/ABFFF=AD.BDF;C.AF9:FFFFFF/A.9DEFBFFFBFDDFDFFEF?EBFFF.FBFFFFDE-;-;-:-
@M03896:38:000000000-B4D98:1:1101:25398:9655 1:N:0:261
TACGTAGGGCGCAAGCGTTGTCCGGAATTATTGGGCGTAAAGAGCTCGTAGGCGGTTTGTCGCGTCTGGTGTGAAAACTCAAGGCTCAACCTTGAGCTTGCATCGGGTACGGGCAGACTAGAGTGTGGTAGGGGTGACTGGAATTCCTGGTGTAGCGGTGGAATGCGCAGATATCAGGAGGAACACCGATGGCGAAGGCAGGTCACTGGGCCACTACTGACGCTGAGGAGCGAAAGCATGGGGAGCGAACA
+
>AAA>FFB?C2>AEEC22E2EGHEEGGGHF5D53FBAAEEGHHHH3GEEFECHEG@EGGHGAF>>EEF3BGHGGGHBFBGHGHFFHHGHHHHHHEHHEGGGHHHGDCFDH?CGGGAFCF?>FFFGGFEGGHGGG.@GFHFCGHHHHHHHGBF;=;<:;:;9CFGGF;AFGGFGFGGFFFGGEGFFFFB@DFFFFFFFFF?ADFFFF;;BE.;AEBBFFFFFFFFFFFEFFA@DDCDFBFFFEDA:;--CDA
@M03896:38:000000000-B4D98:1:1101:12924:9692 1:N:0:261
TACAGAGGGTGCGAGCGTTAATCGGATTTACTGGGCGTAAAGCGTGCGTAGGCGGCTTTTTAAGTCGGATGTGAAATCCCTGAGCTTAACTTAGGAATTGCATTCGATACTGGGAAGCTAGAGTATGGGAGAGGATGGTAGAATTCCAGGTGTAGCGGTGAAATGCGTAGAGATCTGGAGGAATACCGATGGCGAAGGCAGCCATCTGGCCTAATACTGACGCTGAGGTACGAAAGCATGGGGAGCAAACA
+
AAAAAFFCC@AAFCFA22EEFGHFEEGGHFDBBBBAAAEEGHHGGFGGFFGGHFG??EHHHHHHHHE>>EEGHGHHHHHHHHHFHHHGHFGHHFHGFGGGHHHHHHGHHGDB?GFGGHHGGG=?@GFGGHGGDEGHFFFFFGGHHHHGHF0C<<==<<<AEHGHBGC;EGGHCHHHHGGGGDFGGGC?EGFGF???FD?FDFF?FFBBBFFBBBFFFFFFFDDDFFFEFF0.AEDFFFFEF.AE=DFFFFA
@M03896:38:000000000-B4D98:1:1101:12581:9693 1:N:0:261
TACGGAGGGTGCAAGCGTTAATCGGAATTACTGGGCGTAAAGCGCACGCAGGCGGTTTGTTAAGTCAGATGTGAAATCCCCGGGCTCAACCTGGGAACTGCATCTGATACTGGCAAGCTTGAGTCTCGTAGAGGGGGGTAGAATTCCAGGTGTAGCGGTGAAATGCGTAGAGATCTGGAGGAATACCGGTGGCGAAGGCGGCCCCCTGGACGAAGACTGACGCTCAGGTGCGAAAGCGTGGGGAGCAAACA
+
>AAAAABBBAAAGGCE22EEFGHFEAFGHHD55ABAAAEEFHHGGCGEGG?@FFGFGGGHHHHHHH4BFFGFGHHGHHHHGGFGFGHGGHHHFFEGHEGFHHHHHHGHGHGGHHHFGGFFFG1<GGHFGGGFHHGG?DFDEFFFFFFFF/9;;9;;:;;;ABBFBB;;A;EB/;:FFFFFFFFFFFF?D@-AABAA;?FBAFFFAB-;AFFAFFF.BFFBFADFFFFFBFB@.BF.:.9:;DF.-.9/:..
@M03896:38:000000000-B4D98:1:1101:24241:9695 1:N:0:261
TACGGAGGGTGCAAGCGTTAATCGGAATTACTGGGCGTAAAGCGCACGCAGGCGGTTTGTTAAGTCAGATGTGAAATCCCCGGGCTCAACCTGGGAACTGCATCTGATACTGGCAAGCTTGAGTCTCGTAGAGGGGGGTAGAATTCCAGGTGTAGCGGTGAAATGCGTAGAGATCTGGAGGAATACCGGTGGCGAAGGCGGCCCCCTGGACGAAGACTGACGCTCCGGTGCGAAAGCGTGGGGAGCAAACA
+
BBBBBBB@DAAABFFA?2E2AFGFAEFGHFFBBBBBEAEEGHGDG?EEFGGCGGGFGGGHGH4FFGBEGHHGHE4FGHGHFEGEEEHEGHHHGHEHFGFFGFGHHHFHHH?2F?@CFHHHGCFFDGGHFGGFGFGF?=9AEFFFFBBBFB9BB/:;-;;-.;BFFFDDFAFFFFFFFFEF.ABFFBFDF>C9:B@;>.AB---:-:-.9BAD99D?FFB//.;A..9;9-:=A--:BD9.@-@.-..//:.
@M03896:38:000000000-B4D98:1:1101:13651:9699 1:N:0:261
TACGGAGGGTGCAAGCGTTAATCGGAATTACTGGGCGTAAAGCGCACGCAGGCGGTTTGTTAAGTCAGATGTGAAATCCCCGGGCTCAACCTGGGAACTGCATCTGATACTGGCAAGCTTGAGTCTCGTAGAGGGGGGTAGAATTCCAGGTGTAGCGGTGAAATGCGTAGAGATCTGGAGGAATACCGGTGGCGAAGGCGGCCCCCTGGACGAAGACTGACGCTCAGGTGCGAAAGCGTGGGGAGCAAACA
+
AAAAABBBCAAAFGFF22AAFGHF2EFGHHBB5BBBAAEEGHHGGCEEFGFEGGGGGGGHHHHHHH@BFGGGHHHFHHHGGGGGEEGFFGHHHHGHHGFGGHHGHHEHHHFDGHHGGHFGFGFHHHG0FEGFHHGGGFFA:BFFFFFFFFBFF;;;9:;;AFFFFFAADFEFFFFFFFFFFFFFFFFFFDFFFAFFFFA@9DFFFFFFFFFFF@D:BBB9FDDFFDFBFFF@DDDFFDFDAFFFFFFFFFF
@M03896:38:000000000-B4D98:1:1101:13633:9700 1:N:0:261
TACGGAGGGTGCAAGCGTTAATCGGAATTACTGGGCGTAAAGCGCACGCAGGCGGTTTGTTAAGTCAGATGTGAAATCCCCGGGCTCAACCTGGGAACTGCATCTGATACTGGCAAGCTTGAGTCTCGTAGAGGGGGGTAGAATTCCAGGTGTAGCGGTGAAATGCGTAGAGATCTGGAGGAATACCGGTGGCGAAGGCGGCCCCCTGGACGAAGACTGACGCTCAGGTGCGAAAGCGTGGGGAGCAAACA
+
AABAABBCC?AAEGCC22EAFGHFEEGGHFBBBBAAAAEEHHHGG?EEGGGGGGGGGGGHHHHGGHEFGHGFGGHHHHHHGGGGGGHGHHHHHHGHFGGGHHHGHHHHHHGFFHHGGHHHGHHHHHHGFGGGGHGFGFFDFFFFFFFFFF0FB;;;;;::AFFFFFA;ADEF0BFFFFFFFFEBFFFFFDDFFFFFAFF=CACFFFFFEFFFBFDFFFFFFFFFFFFFFFFFFFF.FDD?AFFFFDFFFFA
@M03896:38:000000000-B4D98:1:1101:12594:9709 1:N:0:261
TACGGAGGGTGCAAGCGTTAATCGGAATTACTGGGCGTAAAGCGCACGCAGGCGGTTTGTTAAGTCAGATGTGAAATCCCCGGGCTCAACCTGGGAACTGCATCTGATACTGGCAAGCTTGAGTCTCGTAGAGGGGGGTAGAATTCCAGGTGTAGCGGTGAAATGCGTAGAGATCTGGAGGAATACCGGTGGCGAAGGCGGCCCCCTGGACGAAGACTGACGCTCAGGTGCGAAAGCGTGGGGAGCAAACA
+
ABAAABCCCAAAFGFE22EAFGHFBEGGHHD55BBBAAEEEGGGG?EEFGGGGGGGGGGHHHHHHH4B3GFFGGHDGHHHGGGEEGHHGHHHGHGHHGHGHHHHHHHHHHGHHHHGGGHHFGFHHHGGFGGFGHCGGFFDEFFFFFFFFFBFB;;;@:;@EFFFFFA;ADEF0FFFFFFFFFBFFFFFFA>DF@DCCDE@FFFFFFFFFFF;C=DDBFF0FFFADDFFFFF@DFFDFFFFFFCEBDFFBF.
@M03896:38:000000000-B4D98:1:1101:24228:9710 1:N:0:261
TACGGAGGGTGCAAGCGTTAATCGGAATTACTGGGCGTAAAGCGCACGCAGGCGGTTTGTTAAGTCAGATGTGAAATCCCCGGGCTCAACCTGGGAACTGCATCTGATACTGGCAAGCTTGAGTCTCGTAGAGGGGGGTAGAATTCCAGGTGTAGCGGTGAAATGCGTAGAGATCTGGAGGAATACCGGTGGCGAAGGCGGCCCCCTGGACGAAGACTGACGCTCAGGTGCGAAAGCGTGGGGAGCAAACA
+
ABAAAAADBAAAFEBA22EEFGHFEEEGHF5B5B2AAAEFFHHGG?EEGGE?EEFCGGGHGHHHGH@BFGGGGGHFHHHHGGGFEGHHGHHHHHFHGGHGHHHHHHHHHHGHGHGHGHHFGFCGHHHGFFFGFFGFCAFDEFFFFFFFFEBB;;;;99;@EFFFFFAADFFFEFFFFFFFFFFFFFFFDBDFFDFAFBEDAFFFFFFEFFFF>9ADFFFBFFFFDDFBFFFAD@=9FDF9BDAEFFFBFF.
@M03896:38:000000000-B4D98:1:1101:10206:9750 1:N:0:261
TACGGAGGGTGCAAGCGTTAATCGGAATTACTGGGCGTAAAGCGCACGCAGGCGGTTTGTTAAGTCAGATGTGAAATCCCCGGGCTCAACCTGGGAACTGCATCTGATACTGGCAAGCTTGAGTCTCGTAGAGGGGGGTAGAATTCCAGGTGTAGCGGTGAAATGCGTAGAGATCTGGAGGAATACCGGTGGCGAAGGCGGCCCCCTGGACGAAGACTGACGCTCAGGTGCGAAAGCGTGGGGAGCAAACA
+
BBBBBBBBBA2AEBG4?2EEFFGBEEFGHHD55AAAAAEEGHHGGGGEGGGGGEGCGGGHHHGHHH4F3GGFGHGFGHHHGGGCEFHHHHHHFFGGHGHHHHHHHFHHHHGHHHCBFGGHGFFGHHHHFGEFGHGCGFBAEFFFFFFFBFBF::;;;;;@EFFFFFA;9>EFFBBFFFBFDDFFFFBD-9-AABAFBDA>=DBCFFFEFFF=CCDFFFB:FDFFFDFBFFFBDBA9FFD.B;FE@;EFFF.
@M03896:38:000000000-B4D98:1:1101:10194:9768 1:N:0:261
TACGGAGGGTGCAAGCGTTAATCGGAATTACTGGGCGTAAAGCGCACGCAGGCGGTTTGTTAAGTCAGATGTGAAATCCCCGGGCTCAACCTGGGAACTGCATCTGATACTGGCAAGCTTGAGTCTCGTAGAGGGGGGTAGAATTCCAGGTGTAGCGGTGAAATGCGTAGAGATCTGGAGGAATACCGGTGGCGAAGGCGGCCCCCTGGACGAAGACTGACGCTCAGGTGCGAAAGCGTGGGGAGCAAACA
+
ABBAABBDBAAABDFC22EAAGGFAEFGHGDBBBABAAEEHHHGGCGFGEFGGGGEGGGHHHHHHH4BFGGGHGHHHHHHGFG@EEHGGHHHHHEFFEGFHHHHHHEHHH?>GGFFEGHHGHBGHHHFGGGGGHGGGFF?AFBFFFFFB9/FB;;;;;;;AFFFFF;;ABFFFBFFFFBAFFFFFFFFFDFFABDDFFFCAFCFFF;;EFFFF-AABFFFFFDFFFF/9BB@DCFDFFA.-BAE9;AFFF.
@M03896:38:000000000-B4D98:1:1101:14475:9786 1:N:0:261
TACGGAGGGTGCAAGCGTTAATCGGAATTACTGGGCGTAAAGCGCACGCAGGCGGTTTGTTAAGTCAGATGTGAAATCCCCGGGCTCAACCTGGGAACTGCATCTGATACTGGCAAGCTTGAGTCTCGTAGAGGGGGGTAGAATTCCAGGTGTAGCGGTGAAATGCGTAGAGATCTGGAGGAATACCGGTGGCGAAGGCGGCCCCCTGGACGAAGACTGACGCTCAGGTGCGAAAGCGTGGGGAGCAAACA
+
ABAAABBBBAAAGGCE22EAFGHBBEFFHHDB5BBBAAEFGHHGG?EEGFEFGGGEFGGHHHHHHH4BBGHFGGHHHHHHGFGEEGHGHHHHHHGHGGHGHHHHHHGHHHGFHHHGGHHHFGGHHHHHFGGGHHGGGFFFFFFFFFFFFFBFB9::;:;@EFFFEB;;;BFFFFFFFFFFBDFFFFFFFBCFA>DFFFEDAFFFFF@EFFFFA-A.BFFBFFD.DDBBFF9;.@DAFA9ADFFE9AEFFF?
@M03896:38:000000000-B4D98:1:1101:17777:9831 1:N:0:261
TACGGAGGGTGCAAGCGTTAATCGGAATTACTGGGCGTAAAGCGCACGCAGGCGGTTTGTTAAGTCAGATGTGAAATCCCCGGGCTCAACCTGGGAACTGCATCTGATACTGGCAAGCTTGAGTCTCGTAGAGGGGGGTAGAATTCCAGGTGTAGCGGTGAAATGCGTAGAGATCTGGAGGAATACCGGTGGCGAAGGCGGCCCCCTGGACGAAGACTGACGCTCAGGTGCGAAAGCGTGGGGAGCAAACA
+
ABAABBCCCAAAGFGF22EEFGHFEEGGHGBB5BBBAAAEGHHGGCGEGCEEFEFEGGFHGHHHHH@BFGHGHGHHHHHHGGGGEGHHHHHH0GEGHGHGGHHGHGEHHHFFHHFCFFGHCGHHHHHHFGGGHHGGGFFDAFFFFFFFFFBFB;;;;;:@EFFFFF:;9BEFFFFFFFFFFFFFFFFF=;@DA;DFFBE-BFDFFF;AEFF-9:AAF000;.A9DDBFB0;9;=CDEDFFFFFFFFFFFF.
@M03896:38:000000000-B4D98:1:1101:17759:9835 1:N:0:261
TACGGAGGGTGCAAGCGTTAATCGGAATTACTGGGCGTAAAGCGCACGCAGGCGGTTTGTTAAGTCAGATGTGAAATCCCCGGGCTCAACCTGGGAACTGCATCTGATACTGGCAAGCTTGAGTCTCGTAGAGGGGGGTAGAATTCCAGGTGTAGCGGTGAAATGCGTAGAGATCTGGAGGAATACCGGTGGCGAAGGCGGCCCCCTGGACGAAGACTGACGCTCAGGTGCGAAAGCGTGGGGAGCAAACA
+
>AAAAAABCAA2EGBA22AEAFGBBEFGHF55BAAAAAFECGGGG0EAFGCCFEGEGGGHHHFHHH4BFFGFGGHGHHHHFGGGFGHGGHHHGHGGHGHGHHHHHHGHFHFGGHHHGGGGFFBGGHHGFFGGHHGCCABAAFBFFFFFFF/FF;;;;;;@EFFFFF;;DFFFFFFFFFFFFFFFFFFFFBFFFFFFFFE9>FFFFFCAEFFF=CFAFFFBBD..AD//:9;@9@=.FD.DBFFA@DEFFFF
@M03896:38:000000000-B4D98:1:1101:17772:9848 1:N:0:261
TACGGAGGGTGCAAGCGTTAATCGGAATTACTGGGCGTAAAGCGCACGCAGGCGGTTTGTTAAGTCAGATGTGAAATCCCCGGGCTCAACCTGGGAACTGCATCTGATACTGGCAAGCTTGAGTCTCGTAGAGGGGGGTAGAATTCCAGGTGTAGCGGTGAAATGCGTAGAGATCTGGAGGAATACCGGTGGCGAAGGCGGCCCCCTGGACGAAGACTGACACTCAGGTGCGAAAGCGTGGGGAGCAAACA
+
AAAAABBDDAA>BFFA22AAAGHF2BFGHFBD5BBBAAEEGHGGG?EEFEEEGGGFGGEHGHFHHHDBGGGGHFHHHHHHGGGGEGHGGHHHBGFCFEGGHHHHHHHHHHFFHGGHFGGHGGCGHHHGGGGGHHCCCFDDEFFFFFFFFF/BB;;;;;9@EFFFFFDDFFFFFFFFFFFFFFFFFFFFA9BFFDDAC?A9DFFFFFFEFFFF@CFFFFFFF/BBFFFFFFF>AFFDFD9DFFFE9AEFFF?
@M03896:38:000000000-B4D98:1:1101:9655:9872 1:N:0:261
TACGGAGGGTGCAAGCGTTAATCGGAATTACTGGGCGTAAAGCGCACGCAGGCGGTTTGTTAAGTCAGATGTGAAATCCCCGGGCTCAACCTGGGAACTGCATCTGATACTGGCAAGCTTGAGTCTCGTAGAGGGGGGTAGAATTCCAGGTGTAGCGGTGAAATGCGTAGAGATCTGGAGGAATGCCGGTGGCGAAGGCGGCCCCCTGTACGACGACTGACGCTCAGGTTCGAAAGCGTGGGGAGCAAACA
+
AAA?111ADAAAG1AA00E0AFGA000BGH122BAAAAAEFGFEECEEEEE?EEEEEGAHHFHFHH@@1GFGFEF1FGGGGEE@EEHF1FGHGF/FGGH1GHHGHF2FDGGGBGF1C?GH0<1FGHHCF?<.FCCC-;;A-99BFFFB/99;B999--;9-/BFF:9;;@-//;BB9//;-9BFBB/9-@--9--@--;--99>9@@-/;/--99-@BA/:-9BF-/;B/;---9-/-;-9-----://--
@M03896:38:000000000-B4D98:1:1101:9640:9883 1:N:0:261
TACGGAGGGTGCAAGCGTTAATCGGAATTACTGGGCGTAAAGCGCACGCAGGCGGTTTGTTAAGTCAGATGTGAAATCCCCGGGCTCAACCTGGGAACTGCATCTGATACTGGCAAGCTTGAGTCTCGTAGAGGGGGGTAGAATTCCAGGTGTAGCGGTGAAATGCGTAGAGATCTGGAGGAATGCCGGTGGCGAAGGCGGCCCCCTGGACGACGACTGACGCTCAGGTGCGAAAGCGTGGGGAGCAAACA
+
AAAAAAABBAA>EFBA22EAFGHABEFFHHBB5BBAAAEEGHGGGCEEEFG?EEEEFGGHHHHHHH@BDGGGFFHEGHGHGEE@EFHHHHHHAG/FGGHDGEHHHFBHFHFGGHFGCFHH<CCGHHHFFDFF1CD?CBDDEFFFFFFB9//BB;9:9-;@ABFFFB.;9@EB/BFFB;/9?.BFFFB>;DCB99->F?A--@9BFFF?.BAA---9@DF/BAAFFDBBF//9.9@.9.A:=;A?-9.BFF:
@M03896:38:000000000-B4D98:1:1101:24183:9891 1:N:0:261
TACGGAGGGTGCAAGCGTTAATCGGAATTACTGGGCGTAAAGCGCACGCAGGCGGTTTGTTAAGTCAGATGTGAAATCCCCGGGCTCAACCTGGGAACTGCATCTGATACTGGCAAGCTTGAGTCTCGTAGAGGGGGGTAGAATTCCAGGTGTAGCGGTGAAATGCGTAGAGATCTGGAGGAATACCGGTGGCGAAGGCGGCCCCCTGGACGAAGACTGACGCTCAGGTGCGAAAGCGTGGGGAGCAAACA
+
AAAAABBDD?AACGGA22AEAGHFEFGGHGB553BAAAEEHHHGG?EGGGGGGEE@EEFHGHHHHH4B3FGGHHFDGHHHGGGGGGHHHHHHHGGHHGHGHHHHHFE2GGFFFGHHGGHGFGFGHHHHFGEFGG?-@@@DEFFFFFFFF//B;:;;@;;@EFFF9FFADDFFFFFFBFBFFFFFFFFD;9@DF>ACFDA>DCD;DB-;EFFD@=DDFFFFFFB?DD/9FFFF.@;AFFD9@AFFAD?FFA.
@M03896:38:000000000-B4D98:1:1101:3240:9910 1:N:0:261
TACGGAGGGTGCAAGCGTTAATCGGAATTACTGGGCGTAAAGCGCACGCAGGCGGTTTGTTAAGTCAGATGTGAAATCCCCGGGCTCAACCTGGGAACTGCATCTGATACTGGCAAGCTTGAGTCTCGTAGAGGGGGGTAGAATTCCAGGTGTAGCGGTGAAATGCGTAGAGATCTGGAGGAATACCGGTGGCGAAGGCGGCCCCCTGGACGAAGACTGACGCTCAGGTGCGAAAGCGTGGGGAGCAAACA
+
BCBABBBBDBAABGBA22EEAGHBAEDGHEA55ABAAAEBGHHGGAEEFGGCGGGCEEEBGHHHGH@BFBBB@FGGHHHHGGGGFGHHHHHHGCF0CFHGHHHHHFFHGHDFGHGFFHHHFFCGHHHH<CFFDHE?@DB;;;FFF/B9B//B:;/;;::;9BFFFFA;DAEFFFBFFFFF?FFFFFFAF@FFFFF-;DEF:DDFFFFFEFADF;DFFFFFF?DFFFFFFFF@;:=ABDFFFFFEC;ABFFF
@M03896:38:000000000-B4D98:1:1101:16008:9985 1:N:0:261
TACGGAGGGTGCAAGCGTTAATCGGAATTACTGGGCGTAAAGCGCACGCAGGCGGTTTGTTAAGTCAGATGTGAAATCCCCGGCCTCAACCTGGGAACTGCATCTGATACTGGCAAGCTTGAGTCTCGTAGAGGGGGGTAGAATTCCAGGTGTAGCGGGGAAATGCGTAGAGATCTGGGGGAATACCGGGGCCGAAGGCGGCCCCCGGGACGAGGCCGAACGCCCAGGTGCGAAACGGGGGGGAGCAAACA
+
ABAAABBBB2A>CEFC22EEFGHFEEGGHFBDBBABAAEEEGHGG?EEFFFGGGGGGGGHHHHHGH4B@FGBGGH4FFGH/>E/<EFFBGG2GH/BFF2?2B?DDB2>FDFFGAHFF/F<<01<<1?0/?.<>GDCGA9..:/B/;;/BFFF/99/@=--@A.9//;..-.////:F//;-;.9BF/D--;---:-@..;@@DFFF-9-;--9-:-.-----.--...///-.:--.;.;@B;--.::/..
@M03896:38:000000000-B4D98:1:1101:16015:10003 1:N:0:261
TACGGAGGGTGCAAGCGTTAATCGGAATTACTGGGCGTAAAGCGCACGCAGGCGGTTTGTTAAGTCAGATGTGAAATCCCCGGGCTCAACCTGGGAACTGCATCTGATACTGGCAAGCTTGAGTCTCGTAGAGGGGGGTAGAATTCCAGGTGTAGCGGTGAAATGCGTAGAGATCTGGAGGAATACCGGTGGCGAAGGCGGCCCCCTGGACGAAGACTGACGCTCAGGTGCGAAAGCGTGGGGAGCAAACA
+
AAA?AABBCB?>FGBF22EAFGHBAAFFHFDB5B2BAAEFHHHGG0EEFGG0EEGEGGEGGHHHHH4B3BFGFFGHHHHHGEGGEGHHHHHHHHGFGFHGHHHHHHGHHHFFGHHFEFGFFG1FHHHGFDGGHHGGGFFFFFFFFFFFBF0FB;;;;;;@EFFFFF:;AFFFFFFFFFFFFFFFFFFDD;>FACCFFFA;CCCFFFCEFF.::@DFFFFFFFDFFFEFFBB@ADFDFF.DFFFEFD?FFF.
@M03896:38:000000000-B4D98:1:1101:17944:10004 1:N:0:261
TACGGAGGGTGCAAGCGTTAATCGGAATTACTGGGCGTAAAGCGCACGCAGGCGGTTTGTTAAGTCAGATGTGAAATCCCCGGGCTCAACCTGGGAACTGCATCTGATACTGGCAAGCTTGAGTCTCGTAGAGGGGGGTAGAATTCCAGGTGTAGCGGTGAAATGCGTAGAGATCTGGAGGAATACCGGTGGCGAAGGCGGCCCCCTGGACGAAGACTGACGCTCAGGTGCGAAAGCGTGGGGAGCAAACA
+
AAAAAABCCAAACGBF22EAFGHFEEGGHGBBBABAAAEEHHHGG0EEFGCCFFGFGGFHGHHFGH4BGGHGHHHHHHHHFGGGEGHHHGHHCFEGHGHGHHHHHHGHHHFFFGFHGFGHFFGHHHGGFGGFHHGG->>DEF9FFFFFFF0BB:;;;;;@EFFFFFAADFFFFFFFFFFFDFBFFFFDFB;DF@CFFFE@CFFFFFFEFFFFFAFFFFFFFFFBDDFFF0;9AFFAFDDAFFF.@;EFBF.
@M03896:38:000000000-B4D98:1:1101:5333:10005 1:N:0:261
TACGGAGGGTGCAAGCGTTAATCGGAATTACTGGGCGTAAAGCGCACGCAGGCGGTTTGTTAAGTCAGATGTGAAATCCCCGGGCTCAACCTGGGAACTGCATCTGATACTGGCAAGCTTGAGTCTCGTAGAGGGGGGTAGAATTCCAGGTGTAGCGGTGAAATGCGTAGAGATCTGGAGGAATACCGGTGGCGAAGGCGGCCCCCTGGACGAAGACTGACGCTCAGGTGCGAAAGCGTGGGGAGCAAACA
+
BCABABCCCCAACFFC22E22FHFFGGGHHB55AAAEEFGHHHGG0EEEFGGGGGCEEEGGHHHHH4B@BFFHHHHGHHGFGGGEGHGGGHGHHGFGFHHHHHHHHGFHH?DGHHFFGHHGGCGHHHHGGGGHHGFCF-AEFFFFFFFFF/B;;;;;;;;EFFFFFAADAE/FFBFFFFAFFFFFFFFFFFFFFFFFFFDAFCAFFFFFFFFF@DFFFFFFFFF?DFFFFFBABCDFDFFFFFFBAABFF?
@M03896:38:000000000-B4D98:1:1101:17929:10014 1:N:0:261
TACGGAGGGTGCAAGCGTTAATCGGAATTACTGGGCGTAAAGCGCACGCAGGCGGTTTGTTAAGTCAGATGTGAAATCCCCGGGCTCAACCTGGGAACTGCATCTGATACTGGCAAGCTTGAGTCTCGTAGAGGGGGGTAGAATTCCAGGTGTAGCGGTGAAATGCGTAGAGATCTGGAGGAATACCGGTGGCGAAGGCGGCCCCCTGGACGAAGACTGACGCTCAGGTGCGAAAGCGTGGGGAGCAAACA
+
AAAAAAABDAAABFF4A2EEEGHBEEFGHDBD5BAAAAEEGHHGG0AEEFGCGGGCEGGHHGHHGH4BBBFFGGHEHHHHGGGGGGHHHHHHFHGGFFGGHHGHHGFGFHGFHHHGGHHHHGFFGHHHFEFEHHGGGFAAABFFFFFFFF/B;;;;:;;;?FFFFFA;DDFFFFFFFFFFDDFBFFFFF>CFFFF=BFFFFFFFFF>EEFFF@BDDFFFBBFFFFFFFBFFA?>DFFDAD;;:;BDAFFF.
@M03896:38:000000000-B4D98:1:1101:4600:10023 1:N:0:261
TACGGAGGGTGCAAGCGTTAATCGGAATTACTGGGCGTAAAGCGCACGCAGGCGGTTTGTTAAGTCAGATGTGAAATCCCCGGGCTCAACCTGGGAACTGCATCTGATACTGGCATGCTTGAGTCTCGTAGAGGGGGGTAGAATTCCAGGTGTAGCGGTGAAATGCGTAGAGATCTGGAGGAATACCGGTGGCGAAGGCGGCCCCCTGGACGAAGACTGACGCTCAGGTGCGAAAGCGTGGGGAGCAAACA
+
AAAA3AADBBAAFFGA222A2BGFAAAFHGD5BBA2AAEEGHGGG0EEEGGGGGGGCEEGBGHHHH4BDGHHHEHHHHHHEEGGEGHHHHHCFFEAGEHGHFHGHHGFHH?GGH01?FGGHGGHFHHH/CF.>GDC?B9.EFFFFFF9BB9BB9;;@@;@EFBFFFDDABEBF;/9BBB?DFFBBFBD?BBFABBBB?A=BB-=@@BE?FF?--;A;FF9FFFF?AFE99B99BBAFFFFBB?F?9A9FF.
@M03896:38:000000000-B4D98:1:1101:26627:10029 1:N:0:261
TACGTAGGTGGCAAGCGTTGTCCGGAATTATTGGGCGTAAAGCGCGCGCAGGCGGTTTCTTAAGTCTGATGTGAAAGCCCACGGCTCAACCGTGGAGGGTCATTGGAAACTGGGGAACTTGAGTGCAGAAGAGGAGAGTGGAATTCCACGTGTAGCGGTGAAATGCGTAGAGATGTGGAGGAACACCAGTGGCGAAGGCGACTCTCTGGTCTGTAACTGACGCTGAGGCGCGAAAGCGTGGGGAGCGAACA
+
>AABAFFA54ACGGE4E2AAAGGEEEGGHF5F53ABAAEEAGFEEEFEEE@EE//EEEHGHF@GFGFFEGBB?F4GGFHFFFGFEEFFHHHC?CC??/<CFFH2GCBGHH?1?<</CFGF=GGFHFHH1<1F..C.<</D<DG0CFGFHG.C;;;;::;-;BFGBB=;A?ABFFFFF0C9DDFGFGGEAF9B:@F--AA-=DFFFF9;/9/;B;FFFFF/BFFD..999@9;;9>DFF.;9--ADFACC>9
@M03896:38:000000000-B4D98:1:1101:4620:10030 1:N:0:261
TACGGAGGGTGCAAGCGTTAATCGGAATTACTGGGCGTAAAGCGCACGCAGGCGGTTTGTTAAGTCAGATGTGAAATCCCCGGGCTCAACCTGGGAACTGCATCTGATACTGGCAAGCTTGAGTCTCGTAGAGGGGGGTAGAATTCCAGGTGTAGCGGTGAAATGCGTAGAGATCTGGAGGAATACCGGTGGCGAAGGCGGCCCCCTGGACGAAGACTGACGCTCAGGTGCGAAAGCGTGGGGAGCAACCA
+
AAA?AABBDBBAFFGA22EAFGHB2EFGHGDB5BABAAEEEGHDE0EEEFG0EEEEEFGHHHBGHH4BBGGGFGGEGHHHGEGCEGHGBGHHHHEFHGGGHFHHHHHGFHFFGHHGGGHHFF1FGHH<FEAFHHCCCFFA9BBFFFFBBF/B:9;;;:::AFFFF;:;:@AB/9BFBFFFBD.FFFFD=@BFA@BFFAEB-BBDFCDAEFFFA-?.;BB;BADA../:;FB@.=-AFF.ADFF.-;.B.;.
@M03896:38:000000000-B4D98:1:1101:4608:10047 1:N:0:261
TACGGAGGGTGCAAGCGTTAATCGGAATTACTGGGCGTAAAGCGCACGCAGGCGGTTTGTTAAGTCAGATGTGAAATCCCCGGGCTCAACCTGGGAACTGCATCTGATACTGGCAAGCTTGAGTCTCGTAGAGGGGGGTAGAATTCCAGGTGTAGCGGTGAAATGCGTAGAGATCTGGAGGAATACCGGTGGCGAAGGCGGCCCCCTGGACGAAGACTGACGCTCAGGTGCGAAAGCGTGGGGAGCAAACA
+
BCBBBAADBBAACFF422EEFGHBEEGGHG5B5BAAAAEEGHHGG0EEEEEEGEEEGFGGGHHHGH4B3BFBFGHHHHHHGGGEEFHFGHHGGGEHGGHGFHHHHHGGHHFDHHHFGHHHGHHHHHHGGGGGFF.<A>BDEFF/FFFFFF/B;;;;;;;;EFFFFBA:DFFFFFFFFFFFFFFFFFFDD:BFADFFFFFCACBFFFDEFFFFF;DDFFFFFFFAADBBFFFDDFADFD99@FAE@AEFFFF
@M03896:38:000000000-B4D98:1:1101:13133:10055 1:N:0:261
TACGGAGGGTGCAAGCGTTAATCGGAATTACTGGGCGTAAAGCGCACGCAGGCGGTTTGTTAAGTCAGATGTGAAATCCCCGGGCTCAACCTGGGAACTGCATCTGATACTGGCAAGCTTGAGTCTCGTAGAGGGGGGTAGAATTCCAGGTGTAGCGGTGAAATGCGTAGAGATCTGGAGGAATACCGGTAGCGAAGGCGGCCCCCTGGACGAAGACTGACGCTCAGGTGCGAAAGCGTGGGGAGCAAACA
+
ABAAABBBCAAAGGGF22EEFGHFEEGGHHD55BAAAAEFHHHGG0EAEGGFGEGEGGGHHHGHHH4BEFFFGGHHHHHHGGGGGGHHHHHHHGFGHGHGHHHHHHGHHHGGHHHHGHHHGGFHHHHHFGGGHGGGGFFDEFFFFFFFFFFFB;;;;;;;AFFFFF;;DFFFFFFFFFFFFFFFFFFFFF-DFDFFCFFCAFFCFFBFEFFFCFFDFFFFFFFFFFBF:B;;AFBDFFFFFA=A@DFF0A.
@M03896:38:000000000-B4D98:1:1101:2740:10089 1:N:0:261
TACGGAGGGTGCAAGCGTTAATCGGAATTACTGGGCGTAAAGCGCACGCAGGCGGTTTGTTAAGTCAGATGTGAAATCCCCGGGCTCAACCTGGGAACTGCATCTGATACTGGCAAGCTTGAGTCTCGTAGAGGGGGGTAGAATTCCAGGTGTAGCGGTGAAATGCGTAGAGATCTGGAGGAATACCGGTGGCGAAGGCGGCCCCCTGGACGAAGACTGACGCTCAGGTGCGCAAGCGTGGGGAGCAAACA
+
AAA?>A?2AAA>BBDE22EA2BEABBCFHH555B2AAAEEEHGGE0EEAEECEE@E/?E11FDGGG@B3B@BFGDDFHHGF?EGEEFHHHHC00/?BFGFBGFDG?D?FFF21/<GFGHH<<GHFFGF?<FC1GDC--9.9;;FFFF/9B/;;;;;9-9;;BFFFFDDF;EFEF/;//9AD.9/9FF9@@B?:@@B-DFBB-9-;@B..;.9--..BFFFF?ADAABF9/9---;>.;;A-@9.9;;/BA9
@M03896:38:000000000-B4D98:1:1101:25722:10097 1:N:0:261
TACGGAGGGTGCAAGCGTTAATCGGAATTACTGGGCGTAAAGCGCACGCAGGCGGTTTGTTAAGTCAGATGTGAAATCCCCGGGCTCAACCTGGGAACTGCATCTGATACTGGCAAGCTTGAGTCTCGTAGAGGGGGGTAGAATTCCAGGTGTAGCGGTGAAATGCGTAGAGATCTGGAGGAATACCGGTGGCGAAGGCGGCCCCCTGGACGAAGACTGACGCTCAGGTGCGAAAGCGTGGGGAGCAAACA
+
BBBBBBBD@?AABGFC22EEFGHFEEGGHGD55AAAAAEEGHHGG0EEEAE?EEGEFFGHHHGHHH4BFFFFGHHFHHHHGGGGGGGGHHHHHHGFFFGGHHHHHHHHFGGFHHGGGHGFFFFFGGGGFGGGHEGCFFF:ABFFFFFFFEFF;:;;;9::ABBFFFA;ADFFFFFFFFFFFABBFFFFF@BAADCFFFFCCFFDFFCFEFFB==?AFFFFFDFDFFFFFFF>DBAAFDADCFA?;AEFFFF
@M03896:38:000000000-B4D98:1:1101:25732:10114 1:N:0:261
TACGGAGGGTGCAAGCGTTAATCGGAATTACTGGGCGTAAAGCGCACGCAGGCGGTTTGTTAAGTCAGATGTGAAATCCCCGGGCTCAACCTGGGAACTGCATCTGATACTGGCAAGCTTGAGTCTCGTAGAGGGGGGTAGAATTCCAGGTGTAGCGGTGAAATGCGTAGAGATCTGGAGGAATACCGGTGGCGAAGGCGGCCCCCTGGACGAAGACTGACGCTCAGGTGCGAAAGCGTGGGGAGCAAACA
+
BBBABBBBBAAACGGA22EEFGHFEEGGHDBB5BAAAAEEFHHGG?EGGEGCGGGCFGGHHHHHHH4BFGGGHHHGHHHHGGGGFGHFGHHHHHGHHGGHHHHHHHHHGHGFHHHFGHHHHHHHHHHHFGGGHHGGGFCAEFFFFFFEFFFFB;;;;;:;AFFFFFD:DDFFFFFFFFFFFFFFFFFFF9@FFFFFFFFDFFFFFFDFFEAFF=DDFFFBFDFFFFFFFFFFFFFFFFADFFFEFAEFFF?
@M03896:38:000000000-B4D98:1:1101:17188:10131 1:N:0:261
TACGGAGGGTGCAAGCGTTAATCGGAATTACTGGGCGTAAAGCGCACGCAGGCGGTTTGTTAAGTCAGATGTGAAATCCCCGGGCTCAACCTGGGAACTGCATCTGATACTGGCAAGCTTGAGTCTCGTAGAGGGGGGTAGAATTCCAGGTGTAGCGGTGAAATGCGTAGAGATCTGGAGGAATACCGGGGGCGAAGGCGGCCCCCTGGACGAAGACTGACGCTCAGGTGCGAAAGCGTGGGGAGCAAACA
+
ABAAABBBCAAACGBC22EEFGHFEEGGHFB55BBAAAEEHHHGG0EEFGF0EEGGGGGHHHFHGH4BFFGFGGHHHHHHGGGFEGHGHGHHGHGFGGHGHHHHHHHHHHGDHHGGGHHHHFGHHHGHFFFGHHEACAC9;FFFFFFEFFFFB;::;-99;FFFBB;::-.B/;FFFEFFDD.9:FBF;-;>::@;DAEBAFFFFF-AEFA@BFFFBBFFF?.AFFFF99;@DC;9/;.:@DD.9AEFFFA
@M03896:38:000000000-B4D98:1:1101:17204:10136 1:N:0:261
TACGGAGGGTGCAAGCGTTAATCGGAATTACTGGGCGTAAAGCGCACGCAGGCGGTTTGTTAAGTCAGATGTGAAATCCCCGGGCTCAACCTGGGAACTGCATCTGATACTGGCAAGCTTGAGTCTCGTAGAGGGGGGTAGAATTCCAGGTGTAGCGGTGAAATGCGTAGAGATCTGGAGGAATACCGGTGGCGAAGGCGGCCCCCTGGACGAAGACTGACGCTCAGGTGCGAAAGCGTGGGGAGCAAACA
+
ABA?ABBBBAAAFGCE22EEFGHBAEFGHHBB5BBAAAEEHHHGG0EEEGGEGEGFGGGHHHHHHH4BEGGGHGGHHHHHGGGGEGHGHGHHGHFGGEGGHHHHHHGHHHFDGHHHGGGGGHFHGHHGFGGGHHGGGFFDAFFFFFFFFF/FB;;;:;:;AFFFFF;ADFFFFFFFFFFFFFFFFFFFD@BDADDFFDA9BFFFFFFEEFFFFFFDBFFFFFFFFFFFFEFABFAFFFDDFFFFAAEFFFE
@M03896:38:000000000-B4D98:1:1101:17189:10152 1:N:0:261
TACGGAGGGTGCAAGCGTTAATCGGAATTACTGGGCGTAAAGCGCACGCAGGCGGTTTGTTAAGTCAGATGTGAAATCCCCGGGCTCAACCTGGGAACTGCATCTGATACTGGCAAGCTTGAGTCTCGTAGAGGGGGGTAGAATTCCAGGTGTAGCGGTGAAATGCGTAGAGATCTGGAGGAATACCGGTGGCGAAGGCGGCCCCCTGGACGAAGACTGACGCTCAGGTGCGAAAGCGTGGGGAGCAAACA
+
ABAAABBBBA2ACGF42AAAFFHAEEGGHFB55BABAEEEHHHGGAEEGGG?EEEEGGGHHHHHHH@B@FGGFGHFHHHHGEGGFGGHHFHHGHGFHGHGHHHHHHFGFHGFGHHGGGCFFGGGFHHFFDFGHHCC?DFFFBFFFFFF/B/B;;;;;;;:EFFFFF;;.B.FB/BFFEFFFFFEFFFFFFFFFFFAFFE->DFD@DBAEF9B-@?DFFF/:DDFFB//:BFFFFC.BDDFCACEDDEFFF?
@M03896:38:000000000-B4D98:1:1101:13538:10156 1:N:0:261
TACGGAGGGTGCAAGCGTTAATCGGAATTACTGGGCGTAAAGCGCACGCAGGCGGTTTGTTAAGTCAGATGTGAAATCCCGGGGCTCAACCTGGGAACTGCATCTGATACTGGCAAGCTTGAGTCTCGTAGAGGGGGGTAGAATTCCAGGTGTAGCGGTGAAATGCGTAGAGATCTGGAGGAATACCGGTGGCGAAGGCGGCCCCCTGGACGAAGACTGACGCTCAGGTGCGAAAGCGTGGGGAGCAAACA
+
AAAA>ABBBAAA4FDF22EEAFHFEEFGHHD55BBBAAEEHHHGG0EAEGFCGEGE>FEHHHFHHH4BFFGFHHHHHHHHG/EEEEHHGHHHFFGFGGHDFDHHHGFFGHFGGEHHGHHHGECGHGHHGGGEGED?D;=99FFFFFBFFFBF/;/;@@99EFBF/;.:;@.//;/9FB/FDFFFBFFF;9@.9=DAF.9--@BAFF-AAF?F-BD.FFF/B..;A;B/;/9-;D=.9D.9@FA?-;EFB..
@M03896:38:000000000-B4D98:1:1101:28682:10167 1:N:0:261
TACGGAGGGTGCAAGCGTTAATCGGAATTACTGGGCGTAAAGCGCACGCAGGCGGTTTGTTAAGTCAGATGTGAAATCCCCGGGCTCAACCTGGGAACTGCATCTGATACTGGCAAGCTTGAGTCTCGTAGAGGGGGGTAGAATTCCAGGTGTAGCGGTGAAATGCGTAGAGATCTGGAGGAATACCGGTGGCGAAGGCGGCCCCCTGGACGAAGACTGACGCTCAGGTGCGAAAGCGTGGGGAGCAAACA
+
AAA?AAA@D2AAFD4A22EACGHBAEFGHGD553BAAAAECFGFG0AAA0A0EEEEEEGHHHHBFG4BFFEBFBGGHHGHGEEFEEHFHHHFGHECCECBGFGHHHHHGHFFHGHFEGG?FG1FGDGG?EFGHFG<@;B;AFFFFFFEBB/BF;;:-;;99BFFFF.99;EFB/BFBFFFD.BBFFF;=;-A;9@=B.;9;BACAB9.:;A;9@DFBB/9BDF..;/B;/B;.-@DF;ADA-@A-;9BBFA
@M03896:38:000000000-B4D98:1:1101:28701:10173 1:N:0:261
TACGGAGGGTGCAAGCGTTAATCGGAATTACTGGGCGTAAAGCGCACGCAGGCGGTTTGTTAAGTCAGATGTGAAATCCCCGGGCTCAACCTGGGAACTGCATCTGATACTGGCAAGCTTGAGTCTCGTAGAGGGGGGTAGAATTCCAGGTGTAGCGGTGAAATGCGTAGAGATCTGGAGGAATACCGGTGGCGAAGGCGGCCCCCTGGACGAAGACTGACGCTCAGGTGCGAAAGCGTGGGGAGCAAACA
+
CCCBBBCCBAAAFGFE22EAAGHFEGGGHEBB5BBAEEEFHHHGGCGFGEEEGGGCGGGHHHHHHH4BGGHFHHHGHHHHGGGGEGHFGHHHHHEFCEGGHHHHHHHHGHFFGHHFGHHHHGFHHHHHFGGGHHGGGABDEFFFFFFFFE0B;;;;;;;@AFFFFFDADFFFFFFFFFFFFFFFFFFFFFAFFFFFFFFDFACFFDFFFFFFADFDFFFFFDF?FFFFFFF@A=BFFFFFFFFEFDEF0F?
@M03896:38:000000000-B4D98:1:1101:13544:10175 1:N:0:261
TACGGAGGGTGCAAGCGTTAATCGGAATTACTGGGCGTAAAGCGCACGCAGGCGGTTTGTTAAGTCAGATGTGAAATCCCGGGGCTCACCCTGGGAACTGCATCTGATACTGGCAAGCTTGAGTCTCGTAGAGGGGGGTAGAATTCCAGGTGTAGCGGTGAACTGCGTAGAGATCTGGAGGAATACCGGTGGCGAAGGCGGCCCCCTGGACGAAGACTGACGCTCAGTTGCGAAAGCGTGGGGCGCAAACA
+
>3>3A?ABBAAAFBGA22E2AGHF2AFGHF555B2AAEAEFGHGE0EAEGC?EEEEFGGHHHDFFH4B3GGGFBGEFGGHGCG/>EHG2FGHGHEFHFHFGHHGHFGDBGFGHHHGF?FGFFGGFFGBFAF<=0AD@-@AAF/FBFFFBB/B;;;:99;;AF/99;;A.@AB//:BB/;ADD.F/BBD-9@.;BFFA.:;-9@B@@BE;9F;--;;BFB9BADADFB//9;--;9./.AA@-9.-;9@-;.
@M03896:38:000000000-B4D98:1:1101:28686:10187 1:N:0:261
TACGGAGGGTGCAAGCGTTAATCGGAATTACTGGGCGTAAAGCGCACGCAGGCGGTTTGTTAAGTCAGATGTGAAATCCCCGGGCTCAACCTGGGAACTGCATCTGATACTGGCAAGCTTGAGTCTCGTAGAGGGGGGTAGAATTCCAGGTGTAGCGGTGAAATGCGTAGAGATCTGGAGGAATACCGGTGGCGAAGGCGGCCCCCTGGACGAAGACTGACGCTCAGGTGCGAAAGCGTGGGGAGCAAACA
+
>AA3>AA@DAA>AEFA22AAAGGABEFGHEDD5BAA2AAEGFGEE?E0EEG?EEE>EFEHGFHFGH4BFBFBFFGBGHHHGEEE><FFBGHFBFFG?CBBFFGHHGHGHHFFCFGFFGFDFFHHHFHC?C<CBC.<<-@AAFBFFFFFB//9;;:;;;.;;BFBBB:.;@E/F/FFB9BA.AB/FFFD---A;9@D-AE@-@DFFF-9:FF--9DDFFFFF.:DFFF/BB9-A;>.FAD?>;;.-;A/BF.
@M03896:38:000000000-B4D98:1:1101:25585:10198 1:N:0:261
TACGGAGGGTGCAAGCGTTAATCGGAATTACTGGGCGTAAAGCGCACGCAGGCGGTTTGTTAAGTCAGATGTGAAATCCCCGGGCTCAACCTGGGAACTGCATCTGATACTGGCAAGCTTGAGTCTCGTAGAGGGGGGTAGAATTCCAGGTGTAGCGGTGAAATGCGTAGAGATCTGGAGGAATACCGGTGGCGAAGGCGGCCCCCTGGACGAAGACTGACGCTCAGGTGCGAAAGCGTGGGGAGCAAACA
+
>AAAAAA@DAA>CGBA22AEEGHFEEFGHD555B2AAAEEGHHGG0EEFAEEFFGCGGGHHFHHFH4BBBBBFFGBFHHHGGECFGHFHHHHGFGHCEFBGHGHHHHFFHGDHHHBFHHGGFHHHHGGFDEFHFDCC;@AAFFBBFFEFF/B;;:;;;.;9BFBBF;99@EFFFFFB9FADAF/FBFAA@D?FAAFFFE@CDDFFC@EEFFFCFFFEFFFFA.DDDBFFFF;?@D.F?9;@BF9;AABF?.
@M03896:38:000000000-B4D98:1:1101:6883:10214 1:N:0:261
TACGGAGGGTGCAAGCGTTAATCGGACTTACTGGGCGTAAAGCGCACGCAGGCGGTTTGTTAAGTCAGATGTGAAATCCCCGGGCTCAACCTGGGAACTGCATCTGATACTGGCAAGCTTGAGTCTCGTAGAGGGGGGTAGAATTCCAGGTGTAGCGGTGAAATGCGTAGAGATCTGGAGGAATACCGGTGGCGAAGGCGGCCCCCTGGACGAAGACTGACGCTCAGGTGCGAAAGCGTGGGGAGCAAACA
+
AAA?AABB@BAACBGC22EA2FGBAE2EGF5G532AAAABADGEF?FEGGGGGGG@EFGHHHFHGH@@FGGGFBFHHHHGFGGGGFHHHHHHHGG??FF<FFGFFHHHHFF@FGF1FGGGBCG1FGHHGGGFGBE?CA@DABFF/FFFFE/B;999-99-;/;FFFD;DFEB//9F;B/AFF.FFFFDA;-:AFFB=?E>DAFFFFDEEFF@-@.9BFFFFDD?DAF/:99;.9-.BA:;A=B.9.A//A.
@M03896:38:000000000-B4D98:1:1101:18032:10223 1:N:0:261
TACGGAGGGTGCAAGCGTTAATCGGAATTACTGGGCGTAAAGCGCACGCAGGCGGTTTGTTAAGTCAGATGTGAAATCCCCGGGCTCAACCTGGGAACTGCATCTGATACTGGCAAGCTTGAGTCTCGTAGAGGGGGGTAGAATTCCAGGTGTAGCGGTGAAATGCGTAGAGATCTGGAGGAATACCGGTGGCGAAGGCGGCCCCCTGGACGAAGACTGACGCTCAGGTGCGAAAGCGTGGGGAGCAAACA
+
ABAABBCCCAAACGCC22EEFGHFEEGGHGBB5BBAAAEEHHHGG0EEFCECGGGGGGGHHHHHHH4BEGHFHGHHHHHHGGGGEGHGHHHHCHGGGFGGHHHHHHHHGHFFGHHHGGGHGHHHHHHHFGGGHHGGGF-;AFFFFFFFFFBBB;;::;;;AFFFFFA;DFFFFFFFFFFFFFFFFFFFF@FFFFFAFFE@FFFFFFFEFFFFFAFFFFFFFFFDFFFFFFFCBFFFFFDDACFFFFFFFF?
@M03896:38:000000000-B4D98:1:1101:6893:10233 1:N:0:261
TACGGAGGGTGCAAGCGTTAATCGGAATTACTGGGCGTAAAGCGCACGCAGGCGGTTTGTCACGTCAGATGTGAAATCCCCTGGCTCAACCTGGGAACTGCATCTGATACTGGCAAGCTTGAGTCTCGTAGAGGGGGCTAGAATTCCCGGTGTAGCGGTGAAATGCGTAGAGATCTGGAGGAATACCGGTGGCGAAGGCGGCCCCCTGGACGAAGACTGACGCTCAGGTGCGAAAGCGTGGGGAGCAAACA
+
>AAA1AADDAAAFGFF00E00AFBEEGGHF1A2BBBAAEEHHFGE/AA/EE@FFEEE/BG221EFHGGHHHHHGHHHFHH/0/?BGCGHHC<<FFHFFHGG11B1BFGHH1FHF0@FFF1@F1F111?FEG/FH.>--<.=C<GHHH0CC:CC:0;;;;A.CFGF0CEGGG0CFG0CFG.AEG0CFG9-;@BA@@@@FF-@-9@-;;;ABA-9--;BFFFFFFF?BEB/:;;B@@FFFFF@@@F@F-BFF-
@M03896:38:000000000-B4D98:1:1101:15047:10245 1:N:0:261
TACGTAGGTGGCAAGCGTTGTCCGGAATTATTGGGCGTAAAGCGCGCGCAGGCGGTTTCTTAAGTCTGATGTGAAAGCCCACGGCTCAACCGTGGAGGGTCATTGGAAACTGGGGAACTTGAGTGCAGAAGAGGAGAGTGGAATTCCACGTGTAGCGGTGAAATGCGTAGAGATGTGGAGGAACACCAGTGGCGAAGGCGACTCTCTGGTCTGTAACTGACGCTGAGGCGCGAAAGCGTGGGGAGCGAACA
+
ABBBAF4AFFABCGCAA2E2FGHEEGCGHF5D5BA2EEEGHHGGGEGGGGGEEEG//>@@4BGHHH@BFBFFGFHHD3FG/?EEEEGGHHH???BDA//??0?GHHFHHHFB0//?/FC=>FC>FG<<1GGHHG..CEFFCGHHHHH0CDCGC;<<;;=AEGGGGFC;DGGBFFF0CFGGGGFGGGAEFBFFEBBBBFEBBBBF9BBBFB/BFFEFFFFBF9AFFF?EE=@BBB?FFFFFBBBEBF;B=B?
@M03896:38:000000000-B4D98:1:1101:12764:10255 1:N:0:261
TACGGAGGGTGCAAGCGTTAATCGGAATTACTGGGCGTAAAGCGCACGCAGGCGGTTTGTTAAGTCAGATGTGAAATCCCCGGGCTCAACCTGGGAACTGCATCTGATACTGGCAAGCTTGAGTCTCGTAGAGGGGGGTAGAATTCCAGGTGTAGCGGTGAAATGCGTAGAGATCTGGAGGAATACCGGTGGCGAAGGCGGCCCCCTGGACGAAGACTGACGCTCAGGTGCGAAAGCGTGGGGAGCAAACA
+
ABAAABCBBAAAFGGC?2EAFGHFEEGGHGA55BBAEAEFHHHGG0EEEECEGGGGGGGHHHHHHH4BGGGFHGHGHHHHGGGGGGHGHHHHHHGHFGHGHHHHHHHHGHGHHHHHGHHHGFCGHHHHFGGGFHGGGFFAABFFFFFFFF0B;;;;:;:;EFFFFF;;DFFFFFFFFFFFFFEFFFFFFFFFFAFFFFF@CFFFFFFFFFFFFFDABFFFFDFFFD/BFFFFFFFFFFADFAAE=AEFFF?
@M03896:38:000000000-B4D98:1:1101:17601:10261 1:N:0:261
TACGGAGGGTGCAAGCGTTAATCGGAATTACTGGGCGTAAAGCGCACGCAGGCGGTTTGTTAAGTCAGATGTGAAATCCCCGGGCTCAACCTGGGAACTGCATCTGATACTGGCAAGCTTGAGTCTCGTAGAGGGGGGTAGAATTCCAGGTGTAGCGGTGAAATGCGTAGAGATCTGGAGGAATACCGGTGGCGAAGGCGGCCCCCTGGACGAAGACTGACGCTCAGGTGCGAAAGCGTGGGGAGCAAACA
+
ABAABBBBBAAACGFE22EEFGHFEEGGHGBD5BAAAAEEGHHGG0EEFGGCGGGGGGGHHHHHGH4BFGHGGGHHHHHHGGGGEGHGHHHHGHFFGGHGHHHHHHHHHHFFHHHHGHHHHGBGGHHHGGGGHHGGGADAAFFFFFFFFF0B;;;;;;;;EFFFFFAADFFFFFFFFFFFFFFFFFFFF@FFFFFFFFECCFFFFFFEFFFFCBDFFFFFFFFFFFFFFFFDDFFFFFFFAFFFFFFFFFA
@M03896:38:000000000-B4D98:1:1101:17583:10269 1:N:0:261
TACGGAGGGTGCAAGCGTTAATCGGAATTACTGGGCGTAAAGCGCACGCAGGCGGTTTGTTAAGTCAGATGTGAAATCCCCGGGCTCAACCTGGGAACTGCATCTGATACTGGCAAGCTTGAGTCTCGTAGAGGGGGGTAGAATTCCAGGTGTAGCGGTGAAATGCGTAGAGATCTGGAGGAATACCGGTGGCGAAGGCGGCCCCCTGGACGAAGACTGACGCTCAGGTGCGAAAGCGTGGGGAGCAAACA
+
ABABBCBCCAAAFGCC22EAFGHFFEGGHG5B5BAAAAEEHHHGG0EEGCE?EEEEGEGHHHHHGHEGEGHFFGHHHHHHGGGGEEHGHHHHFHGGFEGFGHHHHHHHHHFGHHHHGHHHGHFGGHHHGGGGHHD?CFFAAFFFFFFFFFBFB:;;;@9;AFFFFFD;DFEFFFFFFFFFFFFFFFFFFBDFFFFFFDE>FFFCFFBEFFFFFFFDFFFFFFFFFFFFFFBCFFC.FDDDFFF?CDEFFFF
@M03896:38:000000000-B4D98:1:1101:12771:10280 1:N:0:261
TACGGAGGGTGCAAGCGTTAATCGGAATTACTGGGCGTAAAGCGCACGCAGGCGGTTTGTTAAGTCAGATGTGAAATCCCCGGGCTCAACCTGGGAACTGCATCTGATACTGGCACGCTTGAGTCTCGTAGAGGGGGGTAGAATTCCAGGTGTAGCGGTGCAATGCGTAGAGATCTGGAGGAATACCGGTGGCGAAGGCGGCCCCCTGGACGAAGCCTGCCGCTCAGGTGCGAAAGCGTGGGGAGCAAACA
+
>AAAAAAD?2A>GFGAA2AAFFHFEFEGHH5553AAAAE1GFGFG?E?EECEF0/EEEAFCGHFGH4BBF@BBBDGHGHHGECE/EGHHHHGCF/0BC?BF2>?FDFBFFFFF/<2/>/?/?1?F1F0F.<.=0.<->BAAFFF9FFFB//B;99;-;:;-;FFBF.9.-.9B/BFFF/ADDBFFFFDC99DA@;9-9A=-9;@FF;:ABAD-;A-;B?.;@--D./9B/;-;9B./:;?-->A@DAFFF?
@M03896:38:000000000-B4D98:1:1101:17212:10289 1:N:0:261
TACGGAGGGTGCAAGCGTTAATCGGAATTACTGGGCGTAAAGCGCACGCAGGCGGTTTGTTAAGTCAGATGTGAAATCCCCGGGCTCAACCTGGGAACTGCATCTGATACTGGCAAGCTTGAGTCTCGTAGAGGGGGGTAGAATTCCAGGTGTAGCGGTGAAATGCGTAGAGATCTGGAGGAATACCGGTGGCGAAGGCGGCCCCCTGGACGAAGACTGACGCTCAGGTGCGAAAGCGTGGGGAGCAAACA
+
ACAABCCCCAAACGBC22EEEGHFEEGGHFBFBBBAAAEEGHHGG0EEFEGGGGGGGGGHGHHHGH@BGGHFHGHHHHHHGGGGGGHGHHHHHHGGHGHGHHHHHHHHFHFFHHHHGHHHGFBFGHHHFGGGHGGFGFC:;BFFFFFFFF0B;;;;;;;;EFFFFFA;DFFFFFFFFFFFFFFFFFFFFDFFFFFFFDF-BFFFDDDEFFFFFFFFFFFBFFFFFFFFFFFFFFAAFFFFFFFFFFFFFFF
@M03896:38:000000000-B4D98:1:1101:17195:10290 1:N:0:261
TACGGAGGGTGCAAGCGTTAATCGGAATTACTGGGCGTAAAGCGCACGCAGGCGGTTTGTTAAGTCAGATGTGAAATCCCCGGGCTCAACCTGGGAACTGCATCTGATACTGGCAAGCTTGAGTCTCGTAGAGGGGGGTAGAATTCCAGGTGTAGCGGTGAAATGCGTAGAGATCTGGAGGAATACCGGTGGCGAAGGCGGCCCCCTGGACGAAGACTGACGCTCAGGTGCGAAAGCGTGGGGAGCAAACA
+
>AAAAAADB?A>CGGA22AAFFHFEFGGHH555BAAAAAEFHGFG?EEGCEEGEGGGGGHFFBGGH4FDFFBFEFGHHHHGGG?EEHFGGHHCGF0?CCBGGFHHHEDGH?DGHGHGGBGGHFFFGHHGGGGHHDD?=>AABFFFFFFFF/9;;;;9;;;AFFFFFDADFEFFBFFFFBFFFBBFFFD=-:DFFFFFFFF;ACFFC=AEF.@=CA.BFFFF?A.99F//;:@F--A/D:D;AFEFFFFB..
@M03896:38:000000000-B4D98:1:1101:26840:10320 1:N:0:261
TACAGAGGGTGCGAGCGTTAATCGGATTTACTGGGCGTAAAGCGTGCGTAGGCGGCTTATTAAGTCGGATGTGAAATCCCCGAGCTTAACTTGGGAATTGCATTCGATACTGGTGAGCTAGAGTATGGGAGAGGATGGTAGAATTCCAGGTGTAGCGGTGAAATGCGTAGAGATCTGGAGGAATACCGATGGCGAAGGCAGCCATCTGGCCTAATACTGACGCTGAGGTACGAAAGCATGGGGAGCAAACA
+
BBBBBFFCCAAAEFGA22AEFGHFEGGGHFDDBBBAAAEEFHHGFEEFFEGGHGG//>GHHHHHHH1>EEEGHGHFHHHHGGFGGGHHHFHHHHHGBGGGHHHHHHFHHG?2FDFBFGHFGGC?@GFHHHGGFGHHFGFGGGFHHHGEGF0C<<==<:;;CFHHCG:;CFEGGFGGGFGGGA;FFGGFGGGGCFFDFFEEFFFEFFFFBF?FFBFFFFFFFDFFFFFFFF::;ADDFBFFFFBEADFFFFF
@M03896:38:000000000-B4D98:1:1101:7281:10321 1:N:0:261
TACGGAGGGTGCAAGCGTTAATCGGAATTACTGGGCGTAAAGCGCACGCAGGCGGTTTGTTAAGTCAGATGTGAACTCCCCGGGCTCAACCTGGGAACTGCATCTGATACTGGCAAGCTTGAGTCTCGTAGAGGGGGGTAGAATTCCAGGTGTAGCGGTGAAATGCGTAGAGATCTGGAGGAATACCGGTGGCGAAGGCGGCCCCCTGGACGAAGACTGACGCTCAGGTGCGAAAGCGGGGGGAGCAACA
+
3AAAAAADBAAAF5EA22EA2BGBAE2FHCA553AAEEAEGFGGGACEGCE?EFEEGGGGHHDHGH@FDHHGFHH3BGHHGGGGEEHC3FHHHHFFCAGBGHHHHFFGFH?D1C@CFHHHB<FDHHHHGG.<FCC--9@.A9BBFFFFFB/;;9:;-;;9AFFF9F9;9@EFFFFBFFFFFFFF/BFFB9@AABB@=?EB;=-9;@-A?F.@;BA?BB/:;9DDDF9:999@DB?./.-;BB--9;.9..
@M03896:38:000000000-B4D98:1:1101:7298:10328 1:N:0:261
TACGGAGGGTGCAAGCGTTAATCGGAATTACTGGGCGTAAAGCGCACGCAGGCGGTTTGTTAAGTCAGATGTGAAATCCCCGGGCTCAACCTGGGAACTGCATCTGATACTGGCAAGCTTGAGTCTCGTAGAGGGGGGTAGAATTCCAGGTGTAGCGGTGAAATGCGTAGAGATCTGGAGGAATACCGGTGGCGAAGGCGGCCCCCTGGACGAAGACTGACGCTCAGGTGCGAAAGCGTGGGGAGCAAACA
+
BCB@ABCBBCAAFGFE?22EFGHFBEGGHGB55BBAAAEEHHHGG0EEFGGEGGGCGGGHHHHHHH4BEFGFGGHHHHHHGGGGFGHHGHHHHHGHGFGGHHHHHHHHHHGGHHHGGHHGGFBGHHHGFGGGEHGCFFFDEFFFFFFFFFBFB;;;;;;;AFFFFFD;DFFFFFFFFFFFFFFFFFFFFDFFFFFFFBEDFFFFFFCEFFFFFFFDFFFFFFFFFFFFFFFFFFCAFFFFFFFFFFFFFFE
@M03896:38:000000000-B4D98:1:1101:12853:10329 1:N:0:261
TACGGAGGGTGCAAGCGTTAATCGGAATTACTGGGCGTAAAGCGCACGCAGGCGGTTTGTTAAGTCAGATGTGAAATCCCCGGGCTCAACCTGGGAACTGCATCTGATACTGGCAAGCTTGAGTCTCGTAGAGGGGGGTAGAATTCCAGGTGTAGCGGTGAAATGCGTAGAGATCTGGAGGAATACCGGTGGCGAAGGCGGCCCCCTGGACGAAGACTGACGCTCAGGTGCGAAAGCGTGGGGAACAAACA
+
ABAAABBCCAAAFFGF22EEFGHFEEGGHHBD5BAAAAEEFHHGG0EEFEEFGFGEGGGHHHHHHH@BFGGFGGHGGHHHGGG@EGHGHHHHHHGHHGHHHHHHHHHHHHFFHHGFFGHGFGGHHHHGFGGGGHGGCD>;;BFFFFFFFF0B;;;;;;;@EFFFFFA;AFEFEBFFFEFFFFFFFFFF>C@FFCFFFDF@FADFF@@EEFF-@@DDBFBBFFFFFFF/;FBCD;@.FDFD-@AEAE/BAA.
@M03896:38:000000000-B4D98:1:1101:26824:10330 1:N:0:261
TACAGAGGGTGCGAGCGTTAATCGGATTTACTGGGCGTAAAGCGTGCGTAGGCGGCTTATTAAGTCGGATGTGAAATCCCCGAGCTTAACTTGGGAATTGCATTCGATACTGGTGAGCTAGAGTATGGGAGAGGATGGTAGAATTCCAGGTGTAGCGGTGAAATGCGTAGAGATCTGGAGGAATACCGATGGCGAAGGCAGCCATCTGGCCTAATACTGACGCTGAGGTACGAAAGCATGGTGAGCAAACA
+
AAAAAFF>AA1>1E1A00A0AFG00AEFHE2121BBAAEEGGFBBEE/FEA/FE/>/>FGHH2@BG//>?>FEFFDFGHHG@E@E?FFGGHHG1FFBFF1FHHHHFFHHGDDFBG10FF1?<1??GDBFGGG<CFGHGH>1>GHHHHGBB/<<<0=--.::;CH:;.;;-;0;BFGCBB?A9/;FGG..;..9-9;-A;-?BE-B/;/:;F/BBFFFEFBF-AA-:--BF9-9-B9B9F/-//9-;;BFFA
@M03896:38:000000000-B4D98:1:1101:27685:10345 1:N:0:261
TACGGAGGGTGCAAGCGTTAATCGGAATTACTGGGCGTAAAGCGCACGCAGGCGGTTTGTTAAGTCAGATGTGAAATCCCCGGGCTCAACCTGGGAACTGCATCTGATACTGGCAAGCTTGAGTCTCGTAGAGGGGGGTAGAATTCCAGGTGTAGCGGTGAAATGCGTAGAGATCTGGAGGAATACCGGTGGCGAAGGCGGCCCCCTGGACGAAGACTGACGCTCAGGTGCGAAAGCGTGGGGAGCAAACA
+
CCCCBBCCBAAABGF4A2EAAGHFEEGGHEBB5BA2EAEEGHHGGCEFGGGGGGGGGGGHHGHHHH4FFGHGHHFEHHHHGGGGGGHGGHHGHHGHFEGGHHHHHHGHHHFFHFGEFHHHHFFHHHHHFGGGHHGGFFFFFFFFFFFFFF0FB;;;@;;;AFFFBFAADFFFFFFFFFFFFFFFFFFFDFFFFFFFADFBAFFFFFFFFFFFA@DFFFFFFFFFFFFFFFB@ADFFFFADAFFEDDEFFFF
@M03896:38:000000000-B4D98:1:1101:12848:10349 1:N:0:261
TACGGAGGGTGCAAGCGTTAATCGGAATTACTGGGCGTAAAGCGCACGCAGGCGGTTTGTTAAGTCAGATGTGAAATCCCCGGGCTCAACCTGGGAACTGCATCTGATACTGGCAAGCTTGAGTCTCGTAGAGGGGGGTAGAATTCCAGGTGTAGCGGTGAAATGCGTAGAGATCTGGAGGAATACCGGTGGCGAAGGCGGCCCCCTGGACGAAGACTGACGCTCAGGTGCGAAAGCGTGGGGAACAAACA
+
BBBABBCBDAAAFFCE22EEFGHFEEGGHGA55BABAAEEGHHGG?EEGGFEGGGGGGGHGHHHHH4FFGGFGGHHHHHHGGGGEFHHGHHHHHGHHGGGHHHHHHHHHHGFHHHHGHHGFF1GHHGBFDGGHHGGGFDAAFFFFFFFFE9BB;;;;;;;AFFFFFA;DFFFFFFFFFFFFFFFFFFFFFADFCCFFFFAFFFFFFAEFFFFFCFABFFFFFFFFFFFFFFCD-@AFDDFCAC?DEFFAE.
@M03896:38:000000000-B4D98:1:1101:27668:10352 1:N:0:261
TACGGAGGGTGCAAGCGTTAATCGGAATTACTGGGCGTAAAGCGCACGCAGGCGGTTTGTTAAGTCAGATGTGAAATCCCCGGGCTCAACCTGGGAACTGCATCTGATACTGGCAAGCTTGAGTCTCGTAGAGGGGGGTAGAATTCCAGGTGTAGCGGTGAAATGCGTAGAGATCTGGAGGAATACCGGTGGCGAAGGCGGCCCCCTGGACGAAGACTGACGCTCAGGTGCGAAAGCGTGGGGAGCAAACA
+
AAAAAAABBAA>4FGA22AEFGHFEAFGHE555BABAAAEGGHGG0EEFEE?EEEEEGGHGFHGHH4BBBFBFBGFHHHHGFGGEEHFGHHHHHGH?FFFGHGGHBD@GGGGHHHGFGHGFFFGHGHHFGGGFF?<-=@A;BFFFFFFF//B;;;;;;;;AFFFFF;;ADFBBBFFFBBADFFBFFFD@==D;@DF=DE;DFFFFDCEEBA@@CFFEFFFFFDDDFFFFF;;ADFDFDA?DADE=;AFFFF
@M03896:38:000000000-B4D98:1:1101:7537:10359 1:N:0:261
TACGGAGGGTGCAAGCGTTAATCGGAATTACTGGGCGTAAAGCGCACGCAGGCGGTTTGTTAAGTCAGATGTGAAATCCCCGGGCTCAACCTGGGAACTGCATCTGATACTGGCAAGCTTGAGTCTCGTAGAGGGGGGTAGAATTCCAGGTGTAGCGGTGAAATGCGTAGAGATCTGGAGGAATACCGGTGGCGAAGGCGGCCCCCTGGACGAAGACTGACGCTCAGGTGCGAAAGCGTGGGGAGCAAACA
+
BBBBCCBBBCAAFGGE22EEFGGFEEGGHG555BBAAAEEHHHGG0EEGCE?FFFGGGGHFGHHHH4B3BFBFGHHGHHHGCGEEGHHHHHHHHGFHFHHHHHHHHHHFHFGHHHGFGGGGE1?FHHHFGGGHH<-<;BDFBFFF/:9B9/;;;;:9;:;AFFFFFD9.-:BF/BFFFFFDFFFFFFFFDFAFABFF?E-:=BFDFBFFFF->DDDFFF/:AD.AFB/9/;=A>BDEFAACFFE-.;//A.
@M03896:38:000000000-B4D98:1:1101:4009:10373 1:N:0:261
GACGTAGGGCGCGAGCGTTGTCCGGATTTATTGGGCGTAAAGAGCTCGTAGGCGGCTTGTTGCGTCAGCTGTGAAAGCCCATGGCTTAACTGTGGGTTGGCAGCTGATACGGGCAGGCTAGAGTTCGGTAGGGGAGACTGGAATTCCTGGTGTAGCGGTGAAATGCGCAGATATCAGGAGGAACACCGGTGGCGAAGGCGGGTCTCTGGGCCGATACTGACGCTGAGGAGCGAAAGCGTGGGGAGCGAACA
+
AAAAAA?ABF?DEGG?EAE?FGGEGEGGHFBF5ABBEEGGGHFHHDGDFGGGHGGCEEFHHHEEEE/?FFGGHH4DGHHFFHHHGEGHGFHHHHHGDFCCGHGDHHEHHH/<<DCDADFC0>CFHGG?CHGGGG?C.;CFC:CBFCHGGF/B;0;;A-;:CF0F90CDG?CF/B/BBFFF.AFFBFFF@BFFFADA-:ABC-9;FBFFFFEFA:D>:/B9B.DDFFF./;ADF;=A/DFDFFA?=D---;:
@M03896:38:000000000-B4D98:1:1101:5237:10378 1:N:0:261
TACGGAGGGTGCAAGCGTTAATCGGAATTACTGGGCGTAAAGCGCACGCAGGCGGTTTGTTAAGTCAGATGTGAAATCCCCGGGCTCAACCTGGGAACTGCATCTGATACTGGCAAGCTTGAGTCTCGTAGAGGGGGGTAGACTTCCAGGTGTAGCGGTGAAATGCGTAGAGATCTGGAGGAATACCGGTGGCGAAGGCGGCCCCCTGGACGAAGACTGACGCTCAGGTGCGAAAGCGTGGGGAGCAAACA
+
BBBABBBDBBAAAFB422EACGHBAEFGHH5B5BAAAAEEHHHGG0EAEEEEGGGGGGGHGGHHGH4B3FGGFGHHHHHHFGGGEEHGGHHHHHFHHGHHHFGHHHHHHH?DBFFGGHHHHGFGHHHHFDGG1<D@DFADEF/;FFFFFB/B;;:;99:@?/BFFFA9;=AFFFFFFFFFDDBFFFFD;@D.9@@@BDE>DAFAFFCE?FFF9-AABBF9;9DDFD9/;BBA9>@FFFA9;BA?BD.:BF.
@M03896:38:000000000-B4D98:1:1101:7539:10378 1:N:0:261
TACGGAGGGTGCAAGCGTTAATCGGAATTACTGGGCGTAAAGCGCACGCAGGCGGTTTGTTAAGTCAGATGTGAAATCCCCGGGCTCAACCTGGGAACTGCATCTGATACTGGCAAGCTTGAGTCTCGTAGAGGGGGGTAGAATTCCAGGTGTAGCGGTGAAATGCGTAGAGATCTGGAGGAATACCGGTGGCGAAGGCGGCCCCCTGGACGAAGACTGACGCTCAGGTGCGAAAGCGTGGGGAGCAAACA
+
ABAAABBBBBAACFFE22EEFGGBBFGGHGBB5BBBAAEEHHHGG?EAEFEFGGGCGGGHHHBGHH4B@FGFGGHHHHHHGGGFFGHGHHHHHHAGHGHHHHHHHHHHHHGDGFGGGGFF?GHHHHHFFGFGGHGGGFFFFFFFFFFFFFFFF;;;9;:@EFFFFFD;AFFFBFFFFFFFFFFFFFFFA:ADADF;BDA@=FFFFF;AEFFF;=DDFFFFFDAA9AFB9BB;AC-.BD.A;DFFFDEEFFA
@M03896:38:000000000-B4D98:1:1101:4026:10381 1:N:0:261
GACGTAGGGCGCGAGCGTTGTCCGGATTTATTGGGCGTAAAGAGCTCGTAGGCGGCTTGTTGCGTCAGCTGTGAAAGCCCATGGCTTAACTGTGGGTTGGCAGCTGATACGGGCAGGCTAGAGTTCGGTAGGGGAGACTGGAATTCCTGGTGTAGCGGTGAAATGCGCAGATATCAGGAGGAACACCGGTGGCGAAGGCGGGTCTCTGGGCCGATACTGACGCTGAGGAGCGAAAGCGTGGGGAGCGAACA
+
>>>3AAFA@C2DECEA22E2FGHEEEGGHCFD5BBBAAAEFGHHH3GEEEC?GEEECEEHHGB>?E/?BBBBFGHHHHHHGHHFFGHFHFGGHGFDDFDGGHGGHHGHHHAA?FGGCCGGFGCDGHGDEHGEGFC?DEHB;=GHHHHFFB/C;;;;--;;EFGGGF;CCAFFFFFFB/:9?DFFFFFA-;B?;@=DDDA;=FBCFFF:/:.A-9=DBFFFFBDDADFEF?ABBBCFFDD?DAFE9A;C-;-
@M03896:38:000000000-B4D98:1:1101:7521:10386 1:N:0:261
TACGGAGGGTGCAAGCGTTAATCGGAATTACTGGGCGTAAAGCGCACGCAGGCGGCTTGTTAAGTCAGATGTGAAATCCCCGGGCTCAACCTGGGAACTGCATCTGATACTGGCAAGCTTGAGTCTCGTAGAGGGGGGTAGAATTCCAGGTGTAGCGGTGAAATGCGTAGAGATCTGGAGGAATACCGGTGGCGAAGGCGGCCCCCTGGACGAAGACTGACGCTCAGGTGCGAAAGCGTGGGGAGCAAACA
+
AAA>AAAD1AAAG1GA00E00BFBEAEFFG122BBAAAAEGHGFCG?E?EGC?EG/>E/GHHHHHHFF12BF1FGHGHHHFGGGEGHHGFH00BFGHGFDG1?FFGHFHHF2?FFCGHHBFGCFF1FHGGGAGH.-<-9AEFFFF/F/BB9F/;9:;;;@?FFFFFA;A@EFFBFFF/B-BFFBFFF?--;AF@@@<BE?--9-9;@:EFA-;;ABFFFFF?BFFFF////99;@BFB-;@@@?=BEFBA-
@M03896:38:000000000-B4D98:1:1101:4012:10391 1:N:0:261
GACGTAGGGCGCGAGCGTTGTCCGGATTTATTGGGCGTAAAGAGCTCGTAGGCGGCTTGTTGCGTCAGCTGTGAAAGCCCATGGCTTAACTGTGGGTTGGCAGCTGATACGGGCAGGCTAGAGTTCGGTAGGGGAGACTGGAATTCCTGGTGTAGCGGTGAAATGCGCAGATATCAGGAGGAACACCGGTGGCGAAGGCGGGTCTCTGGGCCGATACTGACGCTGAGGAGCGAAAGCGTGGGGAGCGAACA
+
AAAAABFBBC?DGCCA?2E?EGGEEFGGHFFFBBABAAEEHHHHHBGFEEFEHFGE?>EHHGFEEE/?BBFFGGHHHHGHHHHHGFGHHGHHHHGGDFCDGHGGHHGHHHEDGGGDAEGGGHCDGHGGEHGGGGDCDCGECCCHHHHGGG0B;;;;9;;AEFGGFFCDFAFFFFFFFFFEFDFFFFFADDFFFFFFFFFDFF9@FFFFFF.ADBFFDFFBFFFFFFFEFFFDFFFFFFFFFFFEFDAACB>
@M03896:38:000000000-B4D98:1:1101:5245:10396 1:N:0:261
TACGGAGGGTGCAAGCGTTAATCGGAATTACTGGGCGTAAAGCGCACGCAGGCGGTTTGTTAAGTCAGATGTGAAATCCCCGGGCTCAACCTGGGAACTGCATCTGATACTGGCAAGCTTGAGTCTCGTAGAGGGGGGTAGAATTCCAGGTGTAGCGGTGAAATGCGTAGAGATCTGGAGGAATACCGGTGGCGAAGGCGGCCCCCTGGACGAAGACTGACGCTCAGGTGCGAAAGCGTGGGGAGCAAACA
+
CBBBBCCC@BAABFGCA2AEFGHFEEGGHGBB5BAAAAEFHHHGG0EEFCEEGGGCEEFHHHHHHH4BFFGGHHHHHHHHGGGGEGHGHHHHHHFCFEGGHHHHHHHHHHGFHHHHGHHHGFBGHGHHFGGGHHCCCFFDAFFFFFFFFFBFB;;;:;;;AFFFFFA;DAFFFFFFFFFFFFFFFFFFFBFFABFAFDECFFFFFFDEFFFFFAFFFFFFFFFDFFFFFFB@DDFD/DADFFF?-9:FFFF
@M03896:38:000000000-B4D98:1:1101:7783:10399 1:N:0:261
GACGGGGGGGGCAAGTGTTCTTCGGAATGACTGGGCGTAAAGGGCACGTAGGCGGTGAATCGGGTTGAAAGTGAAAGTCGCCAAAAAGTGGCGGAATGCTCTCGAAACCAATTCACTTGAGTGAGACAGAGGAGAGTGGAATTTCGTGTGTAGGGGTGAAATCCGTAGATCTACGAAGGAACGCCAAAAGCGAAGGCAGCTCTCTGGGTCCCTACCGACGCTGGGGTGCGAAAGCATGGGGAGCGAACAGG
+
ABAAADDDBBB9BBBB//BFBFF;ADFFFF9B/;.;;;@AAFFFE.ADAF.AF@D9@FFFBA9@EF-;BFFBFFFFFFFFFFBFFFF?BFEFFF=-9:FFFFFFFFFFFFAF//99BFFBBBBFFFFFFFFFFFEDFFEFFFFFFBA9AAFFF/9;9;;FFFFFBEFAEFFFFFFFFDDF/9DFFFFF?B;;DFCF;F9DFB9FFFBBFFEFFBFF>DD-;ADDF-.9.=9@BAFFFBAA..@99@;@-BA
@M03896:38:000000000-B4D98:1:1101:14535:10406 1:N:0:261
TACGGAGGGTGCAAGCGTTAATCGGAATTACTGGGCGTAAAGCGCACGCAGGCGGTTTGTTAAGTCAGATGTGAAATCCCCGGGCTCAACCTGGGAACTGCATCTGATACTGGCAAGCTTGAGTCTCGTAGAGGGGGGTAGAATTCCAGGTGTAGCGGTGAAATGCGTAGAGATCTGGAGGAATACCGGTGGCGAAGGCGGCCCCCTGGACGAAGACTGACGCTCAGGTGCGAAAGCGTGGGGAGCAAACA
+
AAAAABCDBAAAGGFE22EAFGHFEEFGHHFFBBABAAEEEHHGG0EAEFGCGEGEGGGHHGHHHH4B3BFB4EGHHGHHGGGGEGHHHHHHFGEFGGHGHFHGGGFGHHFFHHHGGFGG?FFGHHGGEDGFFF.ADDFFEFFFFFFFBBBF9;:9-;:;EFFBFB.;AFAFBBFFFBB?DDF/FFFDF=>A:@BF;?EDFFFFFF=AAFFFA=A.;FF9/...;::B/99;9@>9/9..:9D.;9AFF?.
@M03896:38:000000000-B4D98:1:1101:7767:10409 1:N:0:261
GACGGGGGGGGCAAGTGTTCTTCGGAATGACTGGGCGTAAAGGGCACGTAGGCGGTGAATCGGGTTGAAAGTGAAAGTCGCCAAAAAGTGGCGGAATGCTCTCGAAACCAATTCACTTGAGTGAGACAGAGGAGAGTGGAATTTCGTGTGTAGGGGTGAAATCCGTAGATCTACGAAGGAACGCCAAAAGCGAAGGCAGCTCTCTGGGTCCCTACCGACGCTGGGGTGCGAAAGCATGGGGAGCGAACAGG
+
BAAAABBBDB?:;BB///BFBFFA;ADFFF///;;:;;@DFFFFE.AA;FFFFFF>BFFFBADFEE-BFFFBFFFFFFFFFFBFFFFDBFFFFFAAEBFFFFFFFFFFFFEFFFFBBFFFFF9FFFFFFFFFFFFFFFFFFFFFFFFFF.AFBFEFA@EFFFFFFAFDFFFFFFEDEFAFFFFFFFFFFFFFFFFFA?9DFFFFFFFBFFFFFFFFFFF:@DDFBC.@DDBDBDFFFFFFDECDDFBFCBA
@M03896:38:000000000-B4D98:1:1101:21703:10411 1:N:0:261
GTCCTTGACGGTATAATAACCACCATCATGGCGACCATCCAAAGGATAAACATCATAGGCAGTCGGGAGGGTAGTCGGAACCGAAGAAGACTCAAAGCGAACCAAACAGGCAAAAAATTTAGTGTCGGCATCAAAAGCAATATCAGCACCAACAGAAACAACCTGATTAGCGGCGTTGACAGATGTATCCATCTGAATGCAATGAAGAAAACCACCATTACCAGCATTACCCGTCAAACTATCAAAATATA
+
BBBBBFFFFA2ACF6BF55ABFDFAGHDGF4BEE2AEFGFFFGGHHHFGFAGFGGAGDABFF3GEEAE>?0BBFFGE?EEGEE/>>E3GFHHHFGFG0/<E@@GF/?BCA?/0@<?BFFDGH11FG/<@CGHB1<<0>F0GHHHHBGDG<..<.<<</;G.GDHHEGHGFG-;:9;??.FBF/;;;FFFFFFFF;:BFBFFFFFFBFEB/9BA:EF./B/;;FFEBB9B/;F.;DDDFFFFFFBF9/9///
@M03896:38:000000000-B4D98:1:1101:5241:10414 1:N:0:261
TACGGAGGGTGCAAGCGTTAATCGGAATTACTGGGCGTAAAGCGCACGCAGGCGGTTTGTTAAGTCAGATGTGAAATCCCCGGGCTCAACCTGGGAACTGCATCTGATACTGGCAAGCTTGAGTCTCGTAGAGGGGGGTAGAATTCCAGGTGTAGCGGTGAAATGCGTAGATATCTGGAGGAATACCGGGGGCGAAGGCGGCCCCCTGGACGAAGACTGACGCCAAGGGGCGAAAGCGTGGTGAGCAAACA
+
>AA3AAAADA2A4G44E22A2BGBAA2FGFB55BA2AAEEDFFGG0EEEEGEFEE/>EEB2F@BBF4BFBBFB4FFGF?GFCFE?EGBFFG?BFFH2FCFGHFGEHBGHH>DGHF2F?G??F1F?FFGFD.FGGG---@DEBFFFFFFF//9/9;/999-.9/BBFDDDFE//BFF9//;D?F/BFFD--;-;@@-9AFCA;@9@BDE.;.>;-:.BF/B/.9-.9..99-9=-9.;A.9@9AFAFBFFFA
@M03896:38:000000000-B4D98:1:1101:14519:10414 1:N:0:261
TACGGAGGGTGCAAGCGTTAATCGGAATTACTGGGCGTAAAGCGCACGCAGGCGGTTTGTTAAGTCAGATGTGAAATCCCCGGGCTCAACCTGGGAACTGCATCTGATACTGGCAAGCTTGAGTCTCGTAGAGGGGGGTAGAATTCCAGGTGTAGCGGTGAAATGCGTAGAGATCTGGAGGAATACCGGTGGCGAAGGCGGCCCCCTGGACGAAGACTGACGCTCAGGTGCGAAAGCGTGGGGAGCAAACA
+
ABAAABBCCAAAFFFE?2EEFFHFEFGGHHBBBBAAEAEFHHHGG0EEFGG?FEEFEEEGGGHHGHBBDGGFGGHFGHHHGGGCEEHGHHHHHHGHHGHHHHHHHHGHFHDDHHHGGHHGGFFHHHGHFGGGHFGGFFFFFFFFFFFE;F/BB;;::;;;AFFFBFA;AFFFFFFFFFFFFFBFFFFFF>DFADAFFFFFFFCFFD@EFFFF>-AAFFFFFF.9DFFBFFFFDFFDBFDDCACEFFEFFF?
@M03896:38:000000000-B4D98:1:1101:9726:10441 1:N:0:261
TACGTAGGTGGCAAGCGTTGTCCGGAATTATTGGGCGTAAAGCGCGCGCAGGCGGTTTCTTAAGTCTGATGTGAAAGCCCACGGCTCAACCGTGGAGGGTCATTGGAAACTGGGGAACTTGAGTGCAGAAGAGGAGAGTGGAATTCCACGTGTAGCGGTGAAATGCGTAGAGATGTGGAGGAACACCAGTGGCGAAGGCGACTCTCTGGTCTGTAACTGACGCTGAGGCGCGAAAGCGTGGGGAGCGAACA
+
BBABAFFCFFBFGGC4?2E?EGGFEEGGHFFF53BBAAEFGHHGGCFEGGECGEF@FGHHHHHHHHBFFFGGHHHHHGHHHGGEFGGGHFHGGHGFHGGGHHHHHHFHHHFFGHCCDCFFFF1>GGHHGHHHGHGDHGFFEGHHHHHGH?CCC;;;;;;;EGGGFFC;EGGGGFGFGEGGGFGGGGDAFBFFADFFFFFFFFFFFFFFBF0BFFFFFFFFFFFFFFFAFFDCDFF.FDDFFFFFFDCFAD-
@M03896:38:000000000-B4D98:1:1101:18195:10494 1:N:0:261
TACGGAGGGTGCAAGCGTTAATCGGAATTACTGGGCGTAAAGCGCACGCAGGCGGTTTGTTAAGTCAGATGTGAAATCCCCGGGCTCAACCTGGGAACTGCATCTGATACTGGCAAGCTTGAGTCTCGTAGAGGGGGGTAGAATTCCAGGTGTAGCGGTGAAATGCGTAGAGATCTGGAGGAATACCGGTGGCGAAGGCGGCCCCCTGGACGAAGACTGACGCTCAGGTGCGAAAGCGTGGGGAGCAAACA
+
AAAAAAADBAA>FFFE22EEFGHBAEFFHGB55BAAAAEEEGGEF0EEEFGCGGGGGGEHHHHHHG4B@FGGHFHGGHGHFFGGEGHHHHHHGFEFHGGGHHHHHHGHHHFFGHHFGGGHFGGHHHHHFGGGHFE@DFAAABFFFFFBBF/F::;:;;;@ABFFFF;;.@?FEBFFFFFFFFFFFFFDA@DFFBDFFFE@DFFFFFAAEFF--@ADFFFFFFFFDFFFB/;9;9-;FDDFFFFFDAEFFF.
@M03896:38:000000000-B4D98:1:1101:5378:10574 1:N:0:261
TACGGAGGGTGCAAGCGTTAATCGGAATTACTGGGCGTAAAGCGCACGCAGGCGGTTTGTTAAGTCAGATGTGAAATCCCCGGGCTCAACCTGGGAACTGCATCTGATACTGGCAAGCTTGAGTCTCGTAGAGGGGGGTAGAATTCCAGGTGTAGCGGTGAAATGCGTAGAGATCTGGAGGAATACCGGTGGCGAAGGCGGCCCCCTGGACGAAGACTGACGCTCAGGTGCGAAAGCGTGGGGAGCAAACA
+
AAAAAABCDAAAFGGCA2EEAEGE2EFGHHBF5BAAAAEEGHHGG?EEFEFGGGGGFEGHHHHHGH@FDGHGHHHHGHHHGGGGFGHFGHHFHHGHHGHHHFHHHHHHGHGHHHHFGHHHHFCFGHHHGGGFHHGGGFCAAFFFFFFFFB/B;;;;@;;;EFFFFFAADAFFEFFFFFFFFFFFFFFFFFFFFDCFF?A@BCDFFFFFFFFF--9ABFFBFDFFFDFEFFF@?B=AFFADDFA.9.ABBF?
@M03896:38:000000000-B4D98:1:1101:7507:10584 1:N:0:261
TACGTAGGTGGCAAGCGTTGTCCGGAATTATTGGGCGTAAAGCGCGCGCAGGCGGTTTCTTAAGTCTGATGTGAAAGCCCACGGCTCAACCGTGGAGGGTCATTGGAAACTGGGGAACTTGAGTGCAGAAGAGGAGAGTGGAATTCCACGTGTAGCGGTGAAATGCGTAGAGATGTGGAGGAACACCAGTGGCGAAGGCGACTCTCTGGTCTGTAACTGACGCTGAGGCGCGAAAGCGTGGGGAGCGAACA
+
AAA?AFFBFF?BCGC422E2FGHECEEFHFEF532BAAAEGGGFG?F0EEEEGGGEEEHHHHHHHH@B?GGFGFHHHHHHHGGEGGGGHGHGGHGDHF@CGGHHHGHGGHFFHHC/?CFGDGCFGHHHGHHHEFFGEFFFEGHHGHHGHGEC;:;<-;:;EGGGFF;;CDGGGFGFGGGGBFFGFGGEFFFEA-BDFAE-@ADDFFBBFF/;9;FFFFFBF?D?FDFEEFFFA=AFFFDFFFFE=.---;-
@M03896:38:000000000-B4D98:1:1101:5359:10587 1:N:0:261
TACGGAGGGTGCAAGCGTTAATCGGAATTACTGGGCGTAAAGCGCACGCAGGCGGTTTGTTAAGTCAGATGTGAAATCCCCGGGCTCAACCTGGGAACTGCATCTGATACTGGCAAGCTTGAGTCTCGTAGAGGGGGGTAGACTTCCAGGTGTAGCGGTGAAATGCGTAGAGATCTGGAGGAATACCGGTGGCGAAGGCGGCCCCCTGGACGAAGACTGACGCTCAGGTGCGAAAGCGTGGGGAGCAAACA
+
BBBBBBBBCAAABGG4A2FEAGHFEFFGHGBBBAAAEAEEHHHGG0EEFFFGGGG?FFEHHHHHHH4BBGFFHHBFGHHHGGGGEGHHGHHHHGGHHGFGHFHHHHHHGH?FGGHHGHHHHFGHHHHHFGGFGHGGGAFDFF0:BFFFFB0B;;;;@;::AFFF9F;;ADFFFFFFFFFFFFFEFFFFCB;DFFFFFFE->-@DFFBEAFFA@;DDFFFBFFFFFFFFFFBBDAAD/A9D>BDE-AABFFF
@M03896:38:000000000-B4D98:1:1101:5382:10592 1:N:0:261
TACGGAGGGTGCAAGCGTTAATCGGAATTACTGGGCGTAAAGCGCACGCAGGCGGTTTGTTAAGTCAGATGTGAAATCCCCGGGCTCAACCTGGGAACTGCATCTGATACTGGCAAGCTTGAGTCTCGTAGAGGGGGGTAGAATTCCAGGTGTAGCGGTGAAATGCGTAGAGATCTGGAGGAATACCGGTGGCGAAGGCGGCCCCCTGGACGAAGACTGACGCTCAGGTGCGAAAGCGTGGGGAGCAAACA
+
ABA?ABBBBAAABDGE?2EECGHFAEFGHE5B5BAAAAEEGHHGG0E0EGGCFGGGGGGHGHGHGH4BFGGFFGFHHHHHGGGFEFHHHHHGGGGCGGHGHHHHHHFGGFGGHHGHFGGGGF1FGHGC?CFGHHDGCF9A9FFFFFFBF/BFB;;;9;;;AFBFBF.;9@EFBBFFF/9..A./BFF?-9@?;-@;=AA-;;BBF=@FAFA-@-AA;/9;/.AAAAB///:-:9-./;;A;A;.9AAFFF?
@M03896:38:000000000-B4D98:1:1101:7502:10601 1:N:0:261
TACGTAGGTGGCAAGCGTTGTCCGGAATTATTGGGCGTAAAGCGCGCGCAGGCGGTTTCTTAAGTCTGATGTGAAAGCCCACGGCTCAACCGTGGAGGGTCATTGGAAACTGGGGAACTTGAGTGCAGAAGAGGAGAGTGGAATTCCACGTGTAGCGGTGAAATGCGTAGAGATGTGGAGGAACACCAGTGGCGAAGGCGACTCTCTGGTCTGTAACTGACGCTGAGGCGCGAAAGCGTGGGGAGCGAACA
+
ABABAFFBFFBBFFEC22EAEGHEFFGGHFFG5BABAAEEHHHGGAEEGCEEEEEEGGHHHHGHFHDFEGGFGGHHHHHHHGGEEFGGHGHGFHG?GGDGHHHHHGFHHHFDGGC/ECGG>GBFGGHHHHHHHHGGGGFHCDGHHHHHHCCGC;;;;=;;EGGGGFC;EGGGFFGFFGGGGAFGGGGFFFFFEFFFFFFFFFFFFFBBFF0;9B0BFFFBFFFFFFFFFFDDDFFFFFDFFFFFFDDCFF-
@M03896:38:000000000-B4D98:1:1101:28155:10605 1:N:0:261
TACGGAGGGTGCAAGCGTTAATCGGAATTACTGGGCGTAAAGCGCACGCAGGCGGTTTGTTAAGTCAGATGTGAAATCCCCGGGCTCAACCTGGGAACTGCATCTGATACTGGCAAGCTTGAGTCTCGTAGAGGGGGGTAGAATTCCAGGTGTAGCGGTGAAATGCGTAGAGATCTGGAGGAATACCGGTGGCGAAGGCGGCCCCCTGGACGAAGACTGACGCTCAGGTGCGAAAGCGTGGGGAGCAAACA
+
ABAAABBCBAAABGCE22AEFGHFFGGGHFDBB3BAAAEEHHHGG?EEGFGCGGGCGGGHHFFHHHFGGGHHHGHFHHHHGGGGGGHGHHHHHHGACEGGHHHHHHFHHHFGHHHHGGHHHHGHHFHHGGGEHHFCCD>AEFFFFFFFFF0B;;;;@;;@EFFFBFAADFFFFFFFFFF.AAFFFFFFFADFFFFFFDFCFFFFFBDAFFFF--D.9FFFFFFFFFEBBBB@ABDFFFFFFFFFFFFFFF?
@M03896:38:000000000-B4D98:1:1101:5370:10605 1:N:0:261
TACGGAGGGTGCAAGCGTTAATCGGAATTACTGGGCGTAAAGCGCACGCAGGCGGTTTGTTAAGTCAGATGTGAAATCCCCGGGCTCAACCTGGGAACTGCATCTGATACTGGCAAGCTTGAGTCTCGTAGAGGGGGGTAGAATTCCAGGTGTAGCGGTGAAATGCGTAGAGATCTGGAGGAATACCGGTGGCGAAGGCGGCCCCCTGGACGAAGACTGACGCTCAGGTGCGAAAGCGTGGGGAGCAAACA
+
ABAAABADBABABDFFA22EEGHFEEGGHF5BBBCAAAEEHGHGG0EEGAE?EFGCGGGHHGHHHH4BDFGGHHHGHHGHGFGEEEHHGHHHHHGFHGHHHHGHHHHHFHFDGHGFFGHFFGFHHHGHFGGFHGDC?D>:;BFFFFFBBB9B;;;;;:;@EFFFFFAADFFFFFFFFFBFDDFFFFFFB>FF;@CFFBEBDAFFFBFE.BFF>>DDFFFBFADDDFFBFFFFABD.FDDDFFFAB?:B:A?
@M03896:38:000000000-B4D98:1:1101:18366:10610 1:N:0:261
TACGGAGGGTGCAAGCGTTAATCGGAATTACTGGGCGTAAAGCGCACGCAGGCGGTTTGTTAAGTCAGATGTGAAATCCCCGGGCTCAACCTGGGAACTGCATCTGATACTGGCAAGCTTGAGTCTCGTAGAGGGGGGTAGAATTCCAGGTGTAGCGGTGAAATGCGTAGAGATCTGGAGGAATACCGGTGGCGAAGGCGGCCCCCTGGACGAAGACTGACGCTCAGGTGCGAAAGCGTGGGGAGCAAAAA
+
AAA?A3>@?2AAGFBAA22AAFFAEEFCHHDG53AAAAE1GHGCG0EEEGEGG?@EEAFFGHHHFGBB3BBBDBGFFGFHFEG/EEHHHHHGFGF0GFFGFGGGGGB2GFF>FEC1?GGGCF?F1FFCFEGG10>--;9AAFBFFFFB/B9B9;;;-9;9:/FFBBA;.-;B/FF///9.9AF/BBB.9-@.:9@;=9A-@-;=@B@9;B.@B=ADFEB/;?DDD.//;9B-.@>.99..9;-A?.;9F..
@M03896:38:000000000-B4D98:1:1101:2945:10612 1:N:0:261
TACGTAGGTGGCAAGCGTTGTCCGGAATTATTGGGCGTAAAGCGCGCGCAGGCGGTTTCTTAAGTCTGATGTGAAAGCCCACGGCTCAACCGTGGAGTGTCATTGGAAACTGGGTAACTTGAGTGCAGAAGAGGAGAGTGGAATTCCACGTGTAGCGGTGAAATGCGTAGAGATGTGGAGGAACACCAGTGGCGAAGGCGACTCTCTGGTCTGTAACTGACGCTGAGGCGCGAAAGCGTGGGGAGCGAACA
+
>AAA>FFADFBBCFCF?2A2AFGA2FFGHBBG532BAAEEDGFFF?FCFE0>E/>EE?GHFHGHGH4@BB?4BFBDHHHHEFEEEGGHHHHD/?BDC2?FGFHFH2DHHH??F<<?FDFG?F1FHF1F1<FC0.>D<.CFCHHHHGHHGE.<<;<;;=;;CGFHGGECDGGGFGF9CBFEDGGGFGGEACFECBBFAFFA-9-DFBF;/B9BFF9BBFFBFBFF?DAEFFB;9>BDBDFFF-@EFA9BBF-
@M03896:38:000000000-B4D98:1:1101:2963:10614 1:N:0:261
TACGTAGGTGGCAAGCGTTGTCCGGAATTATTGGGCGTAAAGCGCGCGCAGGCGGTTTCTTAAGTCTGATGTGAAAGCCCACGGCTCAACCGTGGAGTGTCATTGGAAACTGGGTAACTTGAGTGCAGAAGAGGAGAGTGGAATTCCACGTGTAGCGGTGAAATGCGTAGAGATGTGGAGGAACACCAGTGGCGAAGGCGACTCTCTGGTCTGTAACTGACGCTGAGGCGCGAAAGCGTGGGGAGCGAACA
+
ABAAAFBAFF@B4EFA22E2AGHBAEEGHBFG53ABAAAEGGHGE0EAEGE0EEFEFGHHHHHHGGFFBBBB4F4DFGHHAFFEEEFHHHHC/FCGG2?F@GHHHFFGGHGF0F0??DFG1D1?GHEG1FCGHHF?GGFB.DGHHHFGHDEGC:;;;;=-:;GHHC;;.DEGGFBCFGGGG.9FFFGEC;BBC-;B;DEDCFDFFFFB:F/;B:/:BFFBFDFFFFFEEF@9-;@AFFDDCFFF-;--;@-
@M03896:38:000000000-B4D98:1:1101:28205:10616 1:N:0:261
TACGGAGGGTGCAAGCGTTAATCGGAATTACTGGGCGTAAAGCGCACGCAGGCGGTTTGTTAAGTCAGATGTGAAATCCCCGGGCTCAACCTGGGAACTGCATCTGATACTGGCAAGCTTGAGTCTCGTAGAGGGGGGTAGAATTCCAGGTGTAGCGGTGAAATGCGTAGAGATCTGGAGGAATACCGGTGGCGAAGGCGGCCCCCTGGACGAAGACTGACGCTCAGGTGCGAAAGCGTGGGGAGCAAACA
+
ABAAAABBBBAA4FFF22EAAFGBEEFGHGBB5BAAAAEFHHHGG0EEGFEGGGGGGFGHCGHHHHDFGHHGHGHHHHHHGGGGEEHHHHHCFFFFFFHFGHHHHHHHHHDGFHHGGGHHFHEHHEGHFDFGHHGCCF-9;BFFFFFFBFBFB;:;;;;;AFFFFF9;ABFFE/BBBFFFDFFFFFFD@@FFACBFADE9-;>BFBB:EFFDA-ADFFFFFDFA.AFFFFB;ADC:/:DFFFFFCDAFFF.
@M03896:38:000000000-B4D98:1:1101:2949:10632 1:N:0:261
TACGTAGGTGGCAAGCGTTGTCCGGAATTATTGGGCGTAAAGCGCGCGCAGGCGGTTTCTTAAGTCTGATGTGAAAGCCCCCGGCTCAACCGGGGAGTGTCATTGGAAACTGGGGAACTTGAGTGCAGAAGAGGAGAGTGGAATTCCACGTGTAGCGGTGAAATGCGTAGAGATGTGGAGGAACACCAGTGGCGAAGGCGACTCTCTGGTCTGTAACTGACGCTGAGGCGCGCAAGCGTGGGGAGCGAACA
+
AAAAAF?AFDABBFA4E2AAADGBE?EFGG5F53AAAAEA2GDEE?EEEE00EE@EE?BFGB4GGFBBFFFGFGFGFHHH/>E/BCDF1GH@/<BDD/FG?DDGHFGDGF=FG.-<><CDD0CDHD0D0<CC.C..CACFECHHHGHFHA.C;;0;9;;;ABFGFFFC.?EGFGEFBBFEF.9FFFD.9BFB:=-B-DEB??BFBBFF9B99/;//BFF/BDDDF?FE.B99-;--A..9B??ABD-->=-
@M03896:38:000000000-B4D98:1:1101:11117:10636 1:N:0:261
TACGTATGGAGCAAGCGTTATCCGGATTTACTGGGTGTAAAGGGAGTGTAGGTGGCCAGGCAAGTCAGAAGTGAAAGCCCGGGGCTCAACCCCGGGACTGCTTTTGAAACTGCAGGGCTAGAGTGCAGGAGGGGCAAGTGGAATTCCTAGTGTAGCGGTGAAATGCGTAGATATTAGGAGGAACACCAGTGGCGAAGGCGGCTTGCTGGACTGTAACTGACACTGAGGCTCGAAAGCGTGGGGAGCAAACA
+
ABAAAFFFFFFFGGFC?2EAFGGEGGGGHHDBBCB3EEGHGHHGGEEGGFFEFGGFCGGGFFGGGH5D5DFFGFFFHHHHGGGGGGHEGFHFG?ECGGGHHHHHHHGGHHDGFGBFBCCFGGFFFGFGHGGGGGDCFFBDFGGHHHHFHDDD====<<<<EHHHFGE;ECGHGFHHHFGGGGFFFGGFGFFGEGGGGFFF;CF;DFFFBFFF?BBBFFFBFFFFEFFFFF?@AFDDFFDDFCCEDFFFFFE
@M03896:38:000000000-B4D98:1:1101:5670:10649 1:N:0:261
TACGGAGGGTGCAAGCGTTAATCGGAATTACTGGGCGTAAAGCGCACGCAGGCGGTTTGTTAAGTCAGATGTGAAATCCCCGGGCTCAACCTGGGAACTGCATCTGATACTGGCAAGCTTGAGTCTCGTAGAGGGGGGTAGAATTCCAGGTGTAGCGGTGAAATGCGTAGAGATCTGGAGGAATACCGGTGGCGAAGGCGGCCCCCTGGACGAAGACTGACGCTCAGGTGCGAAAGCGTGGGGAGCAAACA
+
BBBAABADDAAAFGFA22EEFGHFAEFGHHBBB3ABAAEEGGHGG?EAFEGGGFEGGGGHGHHHHH4B@FFGGGHFHHHHGEGFFGHFGHHHHAFGHGFFGHHHHHEFGHFDGHHFGGHG?FGHHHHCFCFEFF.>A-BA;BFFFFFFFFBF;:;;;;;9AFFFFFA9ABEBFFFFFBBFDFFFFFFFF@DFA>BFFFF@DFFFFFAEEFFD;-AABFFFFDFFFBFFFFB;A@DFFFADAFFA>9AFFFF
@M03896:38:000000000-B4D98:1:1101:28180:10650 1:N:0:261
GACGGGGGGGGCAAGTGTTCTTCGGAATGACTGGGCGTAAAGGGCACGTAGGCGGTGAATCGGGTTGAAAGTGAAAGTCGCCAAAAAGTGGCGGAATGCTCTCGAAACCAATTCACTCGAGTGAGACAGAGGAGAGTGGAATTTCGTGTGTAGGGGTGAAATCCGTAGATCTACGAAGGAACGCCAAAAGCGAAGGCAGCTCTCTGGGTCCCTACCGACGCTGGGGTGCGAAAGCATGGGGAGCGAACAGG
+
>AAAA1DD/<@;9AB///99/;BABBBBFF/B/9--;;@BBBFFF-ABFFFBF-999A/;B-A@EE-;/9B99BFFBBFA@BB;B-EA//;-@=-@9BFFFFBBF-A@FFFFB/9///;99/;/B;F99/B9FB--B/-9B/BFBB;AA9-9/99-:@EBFFFFF-9AEFFFFEEFEA-;/;AB=B=BEFFB?>=-A--BBFFFF//;B-AFF/AF;-9-@-9-A9-;A@--@-BBFFFEBE@B@==9;/-
@M03896:38:000000000-B4D98:1:1101:11109:10652 1:N:0:261
TACGTATGGAGCAAGCGTTATCCGGATTTACTGGGTGTAAAGGGAGTGTAGGTGGCCAGGCAAGTCAGAAGTGAAAGCCCGGGGCTCAACCCCGGGACTGCTTTTGAAACTGCAGGGCTAGAGTGCAGGAGGGGCAAGTGGAATTCCTAGTGTAGCGGTGAAATGCGTAGATATTAGGAGGAACACCAGTGGCGAAGGCGGCTTGCTGGACTGTAACTGACACTGAGGCTCGAAAGCGTGGGGAGCAAACA
+
AAAAAFFFBFFFGFFF22E?EGHEFGGGHGDBBBB3EEHHHHHGGEEGGGHGGHGGAGFFFFGGGH5D5DFFGFFHHHHHGFGFGGHFGFHGGCEEFFGFHGHHHHGHHH?DFHFBBEGGGHC@FGHHHGGGGGGGGGBFGHHHHHHHHGBD====<<<AEHHHCFE;EGGHFHHHHGGGGGGGGGGGGCFFECDGGDEFFFFFFFFFFFFFFBFFFFFBFFFFFFFFFFFDCFFFFFADAFFFA?ABFF.
@M03896:38:000000000-B4D98:1:1101:5652:10655 1:N:0:261
TACGGAGGGTGCAAGCGTTAATCGGAATTACTGGGCGTAAAGCGCACGCAGGCGGTTTGTTAAGTCAGATGTGAAATCCCCGGGCTCAACCTGGGAACTGCATCTGATACTGGCAAGCTTGAGTCTCGTAGAGGGGGGTAGAATTCCAGGTGTAGCGGTGAAATGCGTAGAGATCTGGAGGAATACCGGTGGCGAAGGCGGCCCCCTGGACGACGACTGACGCTCAGGTGCGAAAGCGTGGGGAGCAAACA
+
ABAAABBBBAAAFBG4?2EAAFGFEEFGHHDBBA2AAAFEGHHGG0EEFECEGGGCEEEHGHEHHH4F3FGFGHGFGHHHFGGCEFHHGHHHGHGHGFHGHHHHHGHHHHFGHEGEEGHHG?FHHFHHGGGAGHGGGFCDEFFFFFF:BB/B;:;:99:-AFFFBB.;DFEF/BFFFFFFFFFFFFFFD@;DA>BCAFE>FFCFFFDEFFFFA-@-;D./;ADDFFFFFFF>.BFFFD?D@CFFFDAB/;.
@M03896:38:000000000-B4D98:1:1101:28162:10660 1:N:0:261
GACGGGGGGGGCAAGTGTTCTTCGGAATGACTGGGCGTAAAGGGCACGTAGGCGGTGAATCGGGTTGAAAGTGAAAGTCGCCAAAAAGTGGCGGAATGCTCTCGAAACCAATTCACTTGAGTGAGACAGAGGAGAGTGGAATTTCGTGTGTAGGGGTGAAATCCGTAGATCTACGAAGGAACGCCAAAAGCGAAGGCAGCTCTCTGGGTCCCTACCGACGCTGGGGTGCGAAAGCATGGGGAGCGAACAGG
+
>>A>>3ADD@?9-AB////BB;F;9ADFFB/B/:..;;@DDFFFA.AAAFFDF@@>@EFFF:9@EE-BFBFBF;BFFFFABFFABEFD9BFAFA@DEFFBFFFDFFDFFFFFFBF9;;;;F;;BFFFBBFFAFDAABB.BFFFFFFAAA.9B9/.99;AFF/BFF.;9EFB/BB;AAD.9;A:DFFFFE/A.DA@D;..AFFFFFBB.BBAFFFFFDDF-@?9-99.;A@DAC9FEBBAAFEFA-@BCCF9
@M03896:38:000000000-B4D98:1:1101:11128:10664 1:N:0:261
TACGTATGGAGCAAGCGTTATCCGGATTTACTGGGTGTAAAGGGAGTGTAGGTGGCCAGGCAAGTCAGAAGTGAAAGCCCGGGGCTCAACCCCGGGACTGCTTTTGAAACTGCAGTGCTAGAGTGCAGGAGGGGCAAGTGGAATTCCTAGTGTAGCGGTGAAATGCGTAGATATTAGTAGGAACACCAGTGGCGAAGGCGGCTTGCTGTACTGTAACTGACACTGAGTCTCGCAAGCGTGGTGAGCAAACA
+
ABBAAFFFBBFCGBGA22E?GFHEEEGGHD5553A3BAFFGHHGHEEGGGHBDFFG1GBFFFBFFH5D5DFFFFF55FFGGEFEEGHFGCGGGE@EEEAFHFEGFFAGBFDFBGF32BFFGHF@D22GGFGGCFCGCC<B1>1FGGGBGDDFF=0=<-.<CDGD0C;;.;EHHEHHH0CGBBBFFGGECFB/CAC??AEG--;==EBB/9BFBFFFFFF://9F/99/BFB/.9.999;.-.;9AF/BFF.
@M03896:38:000000000-B4D98:1:1101:25382:10684 1:N:0:261
TACGTATGGAGCAAGCGTTATCCGGATTTACTGGGTGTAAAGGGAGTGTAGGTGGCCAGGCAAGTCAGAAGTGAAAGCCCGGGGCTCAACCCCGGGACTGCTTTTGAAACTGCAGGGCTAGAGTGCAGGAGGGGCAAGTGGAATTCCTAGTGTAGCGGTGAAATGCGTAGATATTAGGAGGAACACCAGTGGCGAAGGCGGCTTGCTGGACTGTAACTGACACTGAGGCTCGAAAGCGTGGGGAGCAAACA
+
ABAAAFFFBFFFGBGAA2EAFGHEEAFGHGB55BA3AAGFGHHGHEAGFGFGBFFFAGHHGGCFFH5F5DFDGHHHHHHHGGGGEGHFFFGEFE>>>EGHHHHHHFC?FGBD2GFACEGFGG@>FFHHHGGACFGGFFBDDGGFHHHGH00===0=--<<CCHFCGECGCFGBGCBFFFGGGGGGGGEFFGFEGCAFDFAACFFFEBFBFFFE;FFBFF/BBFFFFFEFFFF=F.9FDFDFFFEAAAB/AF
@M03896:38:000000000-B4D98:1:1101:25365:10688 1:N:0:261
TACGTATGGAGCAAGCGTTATCCGGATTTACTGGGTGTAAAGGGAGTGTAGGTGGCCAGGCAAGTCAGAAGTGAAAGCCCGGGGCTCAACCCCGGGACTGCTTTTGAAACTGCAGGGCTAGAGTGCAGGAGGGGCAAGTGGAATTCCTAGTGTAGCGGTGAAATGCGTAGATATTAGGAGGAACACCAGTGGCGAAGGCGGCTTGCTGGACTGTAACTGACACTGAGGCTCGAAAGCGTGGGGAGCAAACA
+
ABAAAFFFFFFFCGFAA2AECGHEFFGGHFDBBBF3AAFFHHGGHEEFHGFFDFGHCHGGFFGEGH5D5DFDGGHGHHGHGGGFGGHFFFHGGCCGGFFFHHHHHHGHHHBFFHCCBCGFGH2@GGHHHGGGGGFGGGBFGGHHHHHHHG0D====<<<<CGHHCFC;CDGHFHGHHFFFDDFFFFGEFCFFEGGGGGFFFFAFFFFFFFAFFBFFFFFFFEFFFFFEFFFFABDDFFFDADFFFDEFFFF
@M03896:38:000000000-B4D98:1:1101:20479:10690 1:N:0:261
GACAGAGGATGCAAGAGTTATCCGGAATGATTGGGCGTAAAGCGTCTGTAGGTGGCTTTTCAAGTCCGCCGTCAAATCCCAGGGCTCAACCCTGGACAGGCGGTGGAAACTACCAAGCTGGAGTACGGTAGGGGCAGAGGGAATTTCCGGTGGAGCGGTGAAATGCATTGAGATCGGAACGAACACCAACGGCGAAAGCACTCTGCTGGGCCGACACTGCCACTGAGAGACGAAAGCTAGGGGAGCAAATG
+
>AAAAB4AF>CCFF4445FGGBGEE?2FGFFH5B2BAAEE2AD2EAAFAF53A31BGAAAAFAFEGFE0B>>EF14FFGFFGGEE1GCFGHGH110F????>//</?FHFFH??11??@10@@F0@</@</</?/<E.C.<E0F1FGHCC-@?.<=;::-.;C:0<<CG:BBEFEE99.-.AE@BGG..;.@@@B;-DFB9FBB/B///9.9-9@-99B/;/;////;F.B9=B..//;/...;9;;BF//
@M03896:38:000000000-B4D98:1:1101:25374:10706 1:N:0:261
TACGTATGGAGCAAGCGTTATCCGGATTTACTGGGTGTAAAGGGAGTGTAGGTGGCCAGGCAAGTCAGAAGTGAAAGCCCGGGGCTCAACCCCGGGACTGCTTTTGAAACTGCAGGGCTAGAGTGCAGGAGGGGCAAGTGGAATTCCTAGTGTAGCGGTGAAATGCGTAGATATTAGGAGGAACACCAGTGGCGAAGGCGGCTTGCTGGACTGTAACTGACACTGAGGCTCGAAAGCGTGGGGAGCAAACA
+
>AAA>FFFB@CCGGBF22AEGGHB2EEGHG5BBB23EEHHFHBEGEBGGFGHDFEFEFG1AGHEGH5D55ADE@GEGGHHGGGGEEHFBGGFE?E//EAFGHGGFGEFGH?FFHBFB?FCFGFGGFFHFEGDGFCC<F1D>FFHHGHHG0<D====-<<<CHHHFC:=AFGHHH;CB0;FGFGGFFGEACFGC;BFGDE@BFFFFFFBF.9/A;/BFFFFFBFFFFBEFFA--;.DEDAADCF?9.;B/A.
@M03896:38:000000000-B4D98:1:1101:20484:10707 1:N:0:261
GACAGAGGATGCAAGAGTTATCCGGAATGATTGGGCGTAAAGCGTCTGTAGGTGGCTTTTCAAGTCCGCCGTCAAATCCCAGGGCTCAACCCTGGACAGGCGGTGGAAACTACCAAGCTGGAGTACGGTAGGGGCAGAGGGAATTTCCGGTGGAGCGGTGAAATGCATTGAGATCGGAAAGAACACCAACGGCGAAAGCACTCTGCTGGGCCGACACTGACACTGAGAGACGAAAGCTAGGGGAGCAAATG
+
AAAAAFFCFFFFCFBCA5FDGGHEEEGGHGFH52BBAAEEGHHGGEEFGGGFGHEA1BGHFFGFGHHGAB>>EDEGHHHHGGGFEHHGGFGGHGAFGFF?F>><>EEHHHGHGCGHHFGGFFAFFDC<@GDGEDCGGEFADDFHFDGGFE@@E.<<;::;CFHFHG;CGGFF?FGGAEGA.FGGFGGGEGEGDFFFAFFFFFFFFF:09AAA-9C=CFFBFFFB0;0BF?B9@AF./9BFFEA.-:AFF00
@M03896:38:000000000-B4D98:1:1101:2630:10766 1:N:0:261
TACGTAGGTGGCAAGCGTTGTCCGGAATTATTGGGCGTAAAGCGCGCGCAGGCGGTTTCTTAAGTCTGATGTGAAAGCCCACGGCTCAACCGGGGAGGGTCATTGGAAACTGGGTAACTTGAGTGCAGAAGAGGAGAGTGGAATTCCACGTGTAGCGGTGAAATGCGTAGAGATGTGGAGGAACACCAGTGGCGAAGGCGACTCTCTGGTCTGTAACTGACGCTGAGGCGCGAAAGCGTGGGGAGCGAACA
+
AAAAAFFBFFACFGFC22E2AGGEE?EFHB5F5BABAAEEGHHGFCGCEGECEFGCE?BGHHFHHH@FFFGFGHBFEGHH/?EFGGGGHGHD/BDGFCC/FFHHHCFGHH>DG.0=<FGGFDGGHD0D0GFEGH.CEDCGEHHHHHGFGEEGG:;;9;;:CFFGGF;;A-9BGB009;BEDFBFFFF?ABFBA=@9-;AAFFFFFFFFFB/BFB/BBFF9FADFF..EEFD@9@DDFFFFFFF?FA9-;@;
@M03896:38:000000000-B4D98:1:1101:2645:10784 1:N:0:261
TACGTAGGTGGCAAGCGTTGTCCGGAATTATTGGGCGTAAAGCGCGCGCAGGCGGTTTCTTAAGTCTGATGTGAAAGCCCACGGCTCAACCGTGGAGGGTCATTGGAAACTGGGTAACTTGAGTGCAGAAGAGGAGAGTGGAATTCCACGTGTAGCGGTGAAATGCGTAGAGATGTGGAGGAACACCAGTGGCGAAGGCGACTCTCTGGTCTGTAACTGACGCTGAGGCGCGAAAGCGTGGGGAGCGAACA
+
ABAAAFFAFF2B4F2A22AAAFGE22EFHD5G5B2BAAAEGFGEE0EEEGF0EEE@>?FHHHGHHHGFF?BB?GF4FFGH/FFFEEEHFHH</?BFF/BD?FGHHFBGFHFD0?0<???F>>1FGHEGDGGHFHFDG?CDCGHGCHHFHAC:;;;<-;;-;GFGFC;;9?EFFGFFFFBEFGGGGGG?;;;BA>9>;;ABCFFFBBFBBF/;/;/B;BFBFDDFDFFA.D@;-999BADFF;BE;;-;@@9
@M03896:38:000000000-B4D98:1:1101:2626:10784 1:N:0:261
TACGTAGGTGGCAAGCGTTGTCCGGAATTATTGGGCGTAAAGCGCGCGCAGGCGGTTTCTTAAGTCTGATGTGAAAGCCCACGGCTCAACCGTGGAGTGTCATTGGAAACTGGGTAACTTGAGTGCAGAAGAGGAGAGTGGAATTCCACGTGTAGCGGTGAAATGCGTAGAGATGTGGAGGAACACCAGTGGCGAAGGCGACTCTCTGGTCTGTAACTGACGCTGAGGCGCGAAAGCGTGGGGAGCGAACA
+
ABAAAFFAFFBCBGCC22E2EGGGGGCGHGBG5BABAAEEHHHGGCGGGCC@EFGCEEFHHHHHHHBFFBFBFGHHHHHHFCEEEGGGHGHG<FDGH2?FGFFFHFGFHHFFFE0??DGHGHBGHHHHBFGFEHFDFFFFCFHHHHHGHDCCC;;<:;=;EFHHHGD;EGGGFGGCFGFGGGFGFGG?F;FFEFFADDFCFFFFFBFFBB:BBB/9FFFFFDDFDFEFEFD@-9@DBDFFFFFEFFCDAD:
@M03896:38:000000000-B4D98:1:1101:27373:10793 1:N:0:261
TACGTATGGTGCAAGCGTTATCCGGATTTACTGGGTGTAAAGGGAGCGCAGGCGGTGCGGCAAGTCTGATGTGAAAGCCCGGGGCTCAACCTCGGTACTGCATTGGAAACTGTCGTACTAGAGTGTCGGAGGGGTAAGCGGAATTCCTAGTGTAGCGGTGAAATGCGTAGATATTAGGAGGAACACCAGTGGCGAAGGCGGCTTACTGGACGATAACTGACGCTTAGGCTCGAAAGCGTGGGGAACAAACA
+
1>A1>CD1B3@B1DGA11AAFGG0AEE?DB212BB0BAAEF2GGCFGEEEE/EAEE/@EE>>@FFG21B2B2BB21@BFGGEEE<<F1BGH0BF<A/CD?FF1?DG11DGD1?1FFGHFD1D?1??@CAC@-A?<AGFF?;@CCHFHFGBC0;<;;-9.;:0B9B0;.;@A9B0;;09;/.-:ABBB?-9;/;@@;-AA-99--9;///;--9;99FFB9B-A--9/;9/;;;F?-/-99;----;99AA-
@M03896:38:000000000-B4D98:1:1101:27167:10799 1:N:0:261
TACGGAGGGTGCAAGCGTTAATCGGAATTACTGGGCGTAAAGCGCACGCAGGCGGTTTGTTAAGTCAGATGTGAAATCCCCGGGCTCAACCTGGGAACTGCATCTGATACTGGCAAGCTTGAGTCTCGTAGAGGGGGGTAGAATTCCAGGTGTAGCGGTGAAATGCGTAGAGATCTGGAGGAATACCGGTGGGGAAGGCGGCCCCCTGGACGAAGACTGACGCTCAGGTGCGAAAGCGTGGGGAGCAAACA
+
BBBBABABBAAACFGC22EACGHFEEGGHFBDBBAAAAEEDHHGG?EFGEFCGFGGGGGHHHHHHH4FDGGGGGHHHHHHGGGGFGHFGHHGHHGCCFHFGHHHHHHHHHFBGGFHGHHHHHGHHHHHFGGGHH?@FF>AEFFFFFFFFF0BB;;;;;;;EFFFBFAADFFFFFFFFFFFFFFFFFFFF@FFFFFDDFF>FFFFFFFFFFFFC@DFFFFFFFFDFFFFF0BBABFFFFFFFFFFCAAFFF.
@M03896:38:000000000-B4D98:1:1101:2630:10801 1:N:0:261
TACGTAGGTGGCAAGCGTTGTCCGGAATTATTGGGCGTAAAGCGCGCGCAGGCGGTTTCTTAAGTCTGATGTGAAAGCCCACGGCTCAACCGGGGAGTGTCATTGGAAACTGGGGAACTTGAGTGCAGAAGAGGAGAGTGGAATTCCACGTGTAGCGGTGAAATGCGTAGAGATGTGGAGGAACACCAGTGGCGAAGGCGACTCTCTGGTCTGTAACTGACGCTGAGGCGCGAAAGCGTGGGGAGCGAACA
+
BBBAAFFADD?BEF24A2EAEFHF2EEGHG5D5BCAAAEAAFGGG?EEFCEFGGGGEEFFHHEHGHBBB?FFFG44FGHH/FEGEEGGGFGD/>BCD/F?@<GGGFEGFH?F<.->ACF>><GDHBGGDFF/C.C.CA:CAGCHGHGGH?CC;;0=9-.9;CFGFFEEG?.FFFFCFFFEG?.FFFF.;BF/;9@@9.ADAFFFBFFBBF/;BB/9;/B9;DDDFFA?.@@99>-9/.;.=DFFD9-;@99
@M03896:38:000000000-B4D98:1:1101:11429:10806 1:N:0:261
TACGTAGGGCGCAAGCGTTGTCCGGAATTATTGGGCGTAAAGAGCTCGTAGGCGGCTTGTCACGTCGGATGTGAAAGCCCGGGGCTTAACCCCGGGTCTGCATTCGATACGGGCTAGCTAGAGTGTGGTAGGGGAGATCGGAATTCCTGGTGTAGCGGTGAAATGCGCAGATATCAGGAGGAACACCGGTGGCGAAGGCGGATCTCTGGGCCATTACTGACGCTGAGGAGCGAAAGCGTGGGGAGCGAACA
+
ABAAAFFAACDDGF?E2AEAFGGEFGGGHGBG5FBBAAEEFGHHH3GAEEEAHEF?EEEGFF4?BF>>@EEGGGFGHGHHGGGGDGHHGFHHGC<C?<GFHHGHHHGHHG..ADGFFHHDGBCDFDG.GGF...:@.GHA;CEEGGGGF/B9;;;;;;;AEFFGFF;AADFFFFFFF/:EDDFFFFFA=:@DFDDFFFFFFFFFFF9;FFEFFFFEFFFBF.DA..:AFDEBFFAAFFFDAFDA@A==-;>
@M03896:38:000000000-B4D98:1:1101:27152:10809 1:N:0:261
TACGGAGGGTGCAAGCGTTAATCGGAATTACTGGGCGTAAAGCGCACGCAGGCGGTTTGTTAAGTCAGATGTGAAATCCCCGGGCTCAACCTGGGAACTGCATCTGATACTGGCAAGCTTGAGTCTCGTAGAGGGGGGTAGAATTCCAGGTGTAGCGGTGAAATGCGTAGAGATCTGGAGGAATACCGGTGGGGAAGGCGGCCCCCTGGACGAAGACTGACGCTCAGGTGCGAAAGCGTGGGGAGCAAACA
+
AABAABBDDA?>4G4A22AEFFGBAEFFHA55532AAAAEGGGEF?EEFEE0E>EEEEEHHHHGFG4BFBBBFF4FFGHHG>E/>>GHHHHFB0?0BFFBFHFGB2G@GHH>FHHEAGGF?F1?F1??FEEGHF.>@B-;;BFEFFFF/F/B;;;;-;:;;FF/F;:;ABEBFBFFBBB9ADB9BFFA-;;ACFFA.AA--;;@F=@;;BA-;;ADBFFFEDADD.B/;/;9.;=.:9.:-9@A;:.;FFA
@M03896:38:000000000-B4D98:1:1101:14237:10818 1:N:0:261
TACGTAGGTGGCAAGCGTTGTCCGGAATTATTGGGCGTAAAGCGCGCGCAGGCGGTTTCTTAAGTCTGATGTGAAAGCCCACGGCTCAACCGTGGAGGGTCATTGGAAACTGGGGAACTTGAGTGCAGAAGAGGAGAGTGGAATTCCACGTGTAGCGGTGAAATGCGTAGAGATGTGGAGGAACACCAGTGGCGAAGGCGACTCTCTGGTCTGTAACTGACGCTGAGGCGCGAAAGCGTGGGGAGCGAACA
+
ABABAFFBFFACFGC4?2EAEGGFEEGGHCGF5BBBAAFEHHHGG?EEFGE?FFFEGGHHHHHHHHFBGHGGHHHGHHHHHGGEEGGFHHHGGHGDGDCDGHHHHGGGHHGDGFC/CCFFFGGHHHGFFHHHHHFGFGFHEGHHHHHGHDCE;:<<:;=;EGGGFFC;A@FGFGGGGGGGGGGGGGGEFFFEA=CFBFFFDFFFFFFBBF9BFFFFFFFFFFFFFFFFFFFFFBAAFFDF=>DFCDAAAF=
@M03896:38:000000000-B4D98:1:1101:24187:10875 1:N:0:261
GACGGAGGATGCAAGTGTTATCCGGAATCACTGGGCGTAAAGCGTCTGTAGGTGGTTCGAAAAGTCCACTGTTAAAAATTGAGGCTTAACCTCAAAGATGCCGTGGAAACTTTCAAACTAGAGTATGGTAGGGGTAGAGGGAATTTCCAGTGGAGCGGTGAAATGCGTAGATATTGGAAAGACCACCGATGGCGAAGGCACTCTACTGGGCCATTACTGACACTGAGAGACGAAAGCTAGGGGAGCAAATG
+
AAAAABB@AFBFF5GAD665FGGE2AAFHBCDGE2AAEEE2FGEGEEEGDGFDFAAADE1FEEFHHHHBDBDFBFG4FGHHFHEFHH3@BGHHBBFF3FEGHCEEG/BBFFFFBFGFBG3?FBFGHF0BGBFED///1F0<?0@FHGHFF1?01??>->ACFGGBGCCECEHFFHH0DFF.GCCBGC:-AECG@B@B.CFFFGGFFF99AEF.B0BFFFFFFFFF/9/B.9.-;;./BB/AE..-;EB/FF
@M03896:38:000000000-B4D98:1:1101:24774:10876 1:N:0:261
TACAGAGGGTGCGAGCGTTAATCGGATTTACTGGGCGTAAAGCGTGCGTAGGCGGCCAATTAAGTCAAATGTGAAATCCCCGAGCTTAACTTGGGAATTGCATTCGATACTGGTTGGCTAGAGTATGGGAGAGGATGGTAGAATTCCAGGTGTAGCGGTGAAATGCGTAGAGATCTGGAGGAATACCGATGGCGAAGGCAGCCATCTGGCCTAATACTGACGCTGAGGTACGAAAGCATGGGGAGCAAACA
+
ABAABFFAA?AAGCF??2EAFGHFEEGGHGDB5A2AAEEEHHHGGEEEEEEAHEGCEGGHHHHHHH4BBFFGHGGBGHHHGGFGGGHGHFGHHHHFFGFFHHHHHHEFGGFBG2G/>FGFGF??DHBGGHGGDFHHEEGFFFDHHHHGHE/C<<==<<<:CGHHCFC;CDEGFHGGGGGGGDFFGGGGGGGGFGGFFFFFFFFFFFFFFF?FFFFFFFFBFFFFF?FEFFFDEEBDFFFFFEFEFFFFFFF
@M03896:38:000000000-B4D98:1:1101:24169:10877 1:N:0:261
GACGGAGGATGCAAGTGTTATCCGGAATCACTGGGCGTAAAGCGTCTGTAGGTGGTTCGAAAAGTCCACTGTTAAAAATTGAGGCTTAACCTCAAAGATGCCGTGGAAACTTTCAAACTAGAGTATGGTAGGGGTAGAGGGAATTTCCAGTGGAGCGGTGAAATGCGTAGATATTGGAAAGACCACCGATGGCGAAGGCACTCTACTGGGCCATTACTGACACTGAGAGACGAAAGCTAGGGGAGCAAATG
+
>AAAABBBBFFFGFFB56FDGGHBAEGGH5A55BABAAEEGHHGGEEFFHHGFGGEFGEGFGGHHHGH@DBDFGHFGGHHHFHFFEGFGFHHHFFHH?FBGHGGGGDGGH3FG4GDG?GFFFEEHHFFHHHGGGAEABGGEGHHHEGGGGDC?1??/<>>FHHHFFC<EFGHGGGH<<=GAHC;CEEA@DDCCDGGGGEFFFGFFFB9CE.CEFFGFFFFFEFFFFFFFFFACBDFFFFFFEFFBAEFFFF
@M03896:38:000000000-B4D98:1:1101:9365:10888 1:N:0:261
TACGGAGGGTGCAAGCGTTAATCGGAATTACTGGGCGTAAAGCGCACGCAGGCGGTTTGTTAAGTCAGATGTGAAATCCCCGGGCTCAACCTGGGAACTGCATCTGATACTGGCAAGCTTGAGTCTCGTAGAGGGGGGTAGAATTCCAGGTGTAGCGGTGAAATGCGTAGAGATCTGGAGGAATACCGGTGGCGAAGGCGGCCCCCTGGACGAAGACTGACGCTCAGGTGCGAAAGCGTGGGGAGCAAACA
+
ABAAABCCCAAAGGFC22EAFGHFEEFGHG555BBAAAEEHHHGGAEEGFGCGFG@EGGHHHHHHHDFGGHGFHHHHHHHGGGGEFHGHHHHHHGHHGHGHHHHHHHHHHGGHHHGGHHHGFCGHHHHFDGGFHGGGAFDEFFFFFFFFF0FB:;;;;:;EFFFFF;;AFFEFFFFFFFFFFFFFFFFF=ADFFFFFFEA;A@BCD@AEFFFF-AAFFFBFDDFF?BBFFB:.@@AFFFFFFFFFDAFFF.
@M03896:38:000000000-B4D98:1:1101:24774:10899 1:N:0:261
TACAGAGGGTGCGAGCGTTAATCGGATTTACTGGGCGTAAAGCGTGCGTAGGCGGCCAATTAAGTCAAATGTGAAATCCCCGAGCTTAACTTGGGAATTGCATTCGATACTGGTTGGCTAGAGTATGGGAGAGGATGGTAGAATTCCAGGTGTAGCGGTGAAATGCGTAGAGATCTGGAGGAATACCGATGGCGAAGGCAGCCATCTGGCCTAATACTGACGCTGAGGTACGAAAGCATGGGGAGCAAACA
+
AAAAAFFBB2A>E?EA22EAAGHFAEGGHGBB53AAAAEFCHFEEEEEFFEGHEE/>FFGHHHHHH4BBFFFGFBGGGGHGGGFEFGFGFGHHEHCBFFFHHGHHHFGHGFDGDH/>@C???F?FHE?<CFGDEG<1FFGGGHHHGHFHH/C<<==-<<;EHHHGGCCEFGBCCFGFFGGGDFGFFGAEGGGCBBC=DEFDFEFFBB;:FFFFFEFFFFFFDDFF?FEFB/.;E.:FE/BFEA?-:AB/A.
@M03896:38:000000000-B4D98:1:1101:9356:10907 1:N:0:261
TACGGAGGGTGCAAGCGTTAATCGGAATTACTGGGCGTAAAGCGCACGCAGGCGGTTTGTTAAGTCAGATGTGAAATCCCCGGGCTCAACCTGGGAACTGCATCTGATACTGGCAAGCTTGAGTCTCGTAGAGGGGGGTAGAATTCCAGGTGTAGCGGTGAAATGCGTAGAGATCTGGAGGAATACCGGTGGCGAAGGCGGCCCCCTGGACGAAGACTGACGCTCAGGTGCGAAAGCGTGGGGAGCAAACA
+
ABBBABCCCAAABFGC22EEEGHFEEGGHEB55BAAAAEEHHHGG?EEGGGEGGG?FGGHHHHHHH4BFFG@FGHHHHHHFGGGGGHGHHHHHHGHGFGGHHHHHHHHHHDFHHGBFHGHHGCGHHHGGGGGHHGGGFFDEF0BFFFFFF0B;;;;-;;;EFFFBFDADFFFFFFFFFFFFFFFFFFFF>DFFFFFFFFFFFCFFFCFFFFF>=DFFFFFFFFFFFFBFFF=:BADFFADFFFFFDFFFFA
@M03896:38:000000000-B4D98:1:1101:9376:10912 1:N:0:261
TACGGAGGGTGCAAGCGTTAATCGGAATTACTGGGCGTAAAGCGCACGCAGGCGGTTTGTTAAGTCAGATGTGAAATCCCCGGGCTCAACCTGGGAACTGCATCTGATACTGGCAAGCTTGAGTCTCGTAGAGGGGGGTAGAATTCCAGGTGTAGCGGTGAAATGCGTAGAGATCTGGAGGAATACCGGTGGCGAAGGCGGCCCCCTGGACGAAGACTGACGCTCAGGTGCGAAAGCGTGGGGAGCAAACA
+
AAA3>AADDAAAAFEA22A2FGHBAACFHFA55B2BAAA1GFGEEAEAEGGCF>EEEGGHGHBBFGF@EG3FB4FGGHHHGEG/>>FFFHHHGHEHHGHFG11FGD2FFGDFGHGFAFGG001FFHHG<<.>1F.><BBFE/9/BFBB;FBBB9;:-;;;AFFFFB9AA-;BFBFFF/9.;AFFFFFFB--;9-9-;.;;==BBBB@E.:.99-.9/BF9FDDFFB/9;/9-;9@.B.;ABB?.-.;B/A.
@M03896:38:000000000-B4D98:1:1101:3701:10916 1:N:0:261
TACGGAGGGTGCAAGCGTTAATCGGAATTACTGGGCGTAAAGCGCACGCAGGCGGTTTGTTAAGTCAGATGTGAAATCCCCGGGCTCAACCTGGGAACTGCATCTGATACTGGCAAGCTTGAGTCTCGTAGAGGGGGGTAGAATTCCAGGTGTAGCGGTGAAATGCGTAGAGATCTGGAGGAATACCGGTGGCGAAGGCGGCCCCCTGGACGAAGACTGACGCTCAGGTGCGAAAGCGTGGGGAGCAAACA
+
CCBABABBBAAAGGB4A2EEAFGBEFGGHGDB5BBAAAEEFHHGG?EGGAEEGGGFFEGHHHDHHHDBFHHHHGFFHHHHFGGGEEHHHHHHFFGHFEGGHHHHHHHHHHFGHHHEGHHHFF1FGHGHF?FE1GGGCFFDFFFFFFFFFFBFB;;:;;;@?FFFFF:;AFFFFFFFFFFFFFFFFFFFDAFB;@AFFFE-BAADFFFF?FFF9CDDBFFBF?DDFFFEFFF>D->FFDDFFFFE-9ABFFA
@M03896:38:000000000-B4D98:1:1101:3727:10922 1:N:0:261
TACGGAGGGTGCAAGCGTTAATCGGAATTACTGGGCGTAAAGCGCACGCAGGCGGTTTGTTAAGTCAGATGTGAAATCCCCGGGCTCAACCTGGGAACTGCATCTGATACTGGCACGCTTGAGTCTCGTAGAGGTGGGTAGAATTCCAGGTGTAGCGGTGAAATGCGTAGAGATCTGGAGTAATACCGGTTGCGAAGGCGGCCCCCTGGACGAAGACTGACGCTCATGTGCGACAGCTTGGGGATCAAAC
+
3AAA>A3?DA2AFGAA222AAAGA2ABFHFA55AABAAAA1DBBE0EAEE0>E0>EEE1BBFG@4F4@3FFG4FBGGGGHF>/>>EGHFGHH00?BBCG1BGGG112@FGF?GEH1CCDF/01?G1>0<..<1<1<<C<D.<<<0DGD=/<<:<0<--;;:CBGH;.9.-;0;BFG90;;/;FFFFF.-9.9;-;--.;9--@@?=-..9.-;-9A;F/9;.::..//9/;.:--9;///9.-?.:9;//
@M03896:38:000000000-B4D98:1:1101:3713:10935 1:N:0:261
TACGGAGGGTGCAAGCGTTAATCGGAATTACTGGGCGTAAAGCGCACGCAGGCGGTTTGTTAAGTCAGATGTGAAATCCCCGGGCTCAACCTGGGAACTGCATCTGATACTGGCAAGCTTGAGTCTCGTAGAGGGGGGTAGAATTCCAGGTGTAGCGGTGAAATGCGTAGAGATCTGGAGGAATACCGGTGGCGAAGGCGGCCCCCTGGACGAAGACTGACGCTCAGGTGCGAAAGCGTGGGGAGCAAACA
+
ABAAAAABDAAACFGA22EEFGHFEEFGHGBB5AAAAAEEHHHGG0EAEEE0EEFCGGGHHHHHFH4B3BFFGGHHHHHHGGGGEGHGHHHHGFGFGGGGHHHHHHHHHHGDGHHHGGHHFGHHHHGFFEGGHH.@DFFDEFFFFFFFFF09;;;;9;;@EFFFFFAADFFFFFFFFFFFFFFFFFFFD@BD;CDFADEBFFFFFFBEFFFFD>FFFFFBFFDAFFFBFFFA?DADFFADBDFFBAAFFFF
@M03896:38:000000000-B4D98:1:1101:4515:10947 1:N:0:261
TACAGAGGGTGCGAGCGTTAATCGGATTTACTGGGCGTAAAGCGTGCGTAGGCGGCTTATTAAGTCGGATGTGAAATCCCCGAGCTTAACTTGGGAATTGCATTCGATACTGGTGAGCTAGAGTATGGGAGAGGATGGCAGAATTCCAGGTGTAGCGGTGAAATGCGTAGAGATCTGGAGGAATACCGATGGCGAAGGCAGCCATCTGGCCTAATACTGACGCTGAGGTACGAAAGCATGGGGAGCAAACA
+
BCAABFFCCAAAFCE?22EEAGHFEEGGHGBBBBAAAAEEGHHGEEFGGEEEHEGF?>FGGHFHHH?EEEGHHGHGGHHHGEEFEFHGHFGDGHHHCCCFHFFHGHFHHGDDGDFGHHHDGH=?@FGGGHGDDEGHBF<0C<GHHHHGHG0C<<==<=;AEHHHCFA;EAGFGGGGGFGGGABFFGGDDGGGFDFFFFFFFFFFFFFFBFFF/0BFFFFBFDFFFFFFBF9AFEDDFEFFFFFFFFEFBAF
@M03896:38:000000000-B4D98:1:1101:4495:10954 1:N:0:261
TACAGAGGGTGCGAGCGTTAATCGGATTTACTGGGCGTAAAGCGTGCGTAGGCGGCTTATTAAGTCGGATGTGAAATCCCCGAGCTTAACTTGGGAATTGCATTCGATACTGGTGAGCTAGAGTATGGGAGAGGATGGCAGAATTCCAGGTGTAGCGGTGAAATGCGTAGAGATCTGGAGGAATACCGATGGCGAAGGCAGCCATCTGGCCTAATACTGACGCTGAGGTACGAAAGCATGGGGAGCAAACA
+
AAA3>FFAAAAAEEEA22E22BGFEEFGHG5EBBBAAAEEFGFGE1EEFFGCHGGG/>@F@@@GGH?EEGGHHGH44FHHGG/EEDCGHF2?GHHE1GFGHB>FGHGHFD>2?1@FGFH1FC<???GFAHGDCEGHF.00CCHHHHGGHH/CG<==<;;AAFGHFFDCDB?BFCBFGGFFGDF0BFFDE@DGFBBBBFFFDAAAFBFF//.9/;;BFFF;BFDFFFFF//9:;9AFF/FFFEDFBD.BFFA
@M03896:38:000000000-B4D98:1:1101:8922:11051 1:N:0:261
TACGGAGGGTGCAAGCGTTAATCGGAATTACTGGGCGTAAAGCGCACGCAGGCGGTTTGTTAAGTCAGATGTGAAATCCCCGGGCTCAACCTGGGAACTGCATCTGATACTGGCAAGCTTGAGTCTCGTAGAGGGGGGTAGAATTCCAGGTGTAGCGGTGAAATGCGTAGAGATCTGGAGGAATACCGGTGGCGAAGGCGTCCCCCTGGACGACGACTGCCGCTCAGGTGCGAAAGCGTGGGGAGCAAAC
+
>>AA>332A2A>FBFC?2AE2AGAAA2FGF5D53ABAAEEGFDDGEGAEGEEE>>EEE1BFGEGGG4B@GEFFF4?FGHHGEG?EEHHHHHH??/?BFB1FBFF1?DDBGF2GE<<???F<FFGFFG0FA<FBG.@?-;DFF/BFFFF;B/;:9/;;9.9.:BBFB9..-.//BFB;//.ADBB/BF.-9@D99@--;A=.;9DED?.9BF=--9-@D?/B-=??A//9B;-;999BADDB?BF-99/99
@M03896:38:000000000-B4D98:1:1101:8905:11059 1:N:0:261
TACGGAGGGTGCAAGCGTTAATCGGAATTACTGGGCGTAAAGCGCACGCAGGCGGTTTGTTAAGTCAGATGTGAAATCCCCGGGCTCAACCTGGGAACTGCATCTGATACTGGCAAGCTTGAGTCTCGTAGAGGGGGGTAGAATTCCAGGTGTAGCGGTGAAATGCGTAGAGATCTGGAGGAATACCGGTGGCGAAGGCGGCCCCCTGGACGAAGACTGACGCTCAGGTGCGAAAGCGTGGGGAGCAAACA
+
ABAAABCCCAAAFFFA22E2AGHBEEFGHFDB5BBAAAEEHHHGGEGEGGGCGEGCEGGHHHHHHHEFFHHGHHHDFHHHGGGGEGHGHHHHHHGFFFGFHHHHHHGHHHFFHHHFGHHHFGFHHHHFFFGGGHGGGFFFEFFFFFFFFF0B;;;;9::;EFFFFFA;ADFFEFFFFFFFFFFFFFFFFFFFFDF->AA@AFFFFFCEEFFFD-DDFFFFFFFFFFFFFFB>ADFFFFDFFFFFFAEFFF.
@M03896:38:000000000-B4D98:1:1101:8915:11074 1:N:0:261
TACGGAGGGTGCAAGCGTTAATCGGAATTACTGGGCGTAAAGCGCACGCAGGCGGTTTGTTAAGTCAGATGTGAAATCCCCGGGCTCAACCTGGGAACTGCATCTGATACTGGCAAGCTTGAGTCTCGTAGAGGTGGGTAGAATTCCAGGTGTAGCGGTGAAATGCGTAGAGATCTGGAGGAATACCGGTGGCGAAGGCGGCCCCCTGGACGAAGACTGACGCTCCGGTGCGCAAGCGTGGGGAGCAAAC
+
AAAAAA@D?A?AG5GA?22AAFFBAEFFFGA55BAAAAE1FFFEEAEEFGG0EEE@FGGFHGDGFH@@3@BFFFH4GGHHGEE>EFGHFHHGGHGFGGHHHHHGB?GGFHD2?F22/?GGCG<GGFG0?CFFBF1..<<<<D0=DGFD0C/C<0==@;;-.:00:C:..-.000;BFFFGGBBF0FFD@;@.C;BCF?9---@9-9999.A;--AAF///;..9...99-;9-;--.;DDDD-.-AAB/.
@M03896:38:000000000-B4D98:1:1101:8894:11075 1:N:0:261
TACGGAGGGTGCAAGCGTTAATCGGAATTACTGGGCGTAAAGCGCACGCAGGCGGTTTGTTAAGTCAGATGTGAAATCCCCGGGCTCAACCTGGGAACTGCATCTGATACTGGCAAGCTTGAGTCTCGTAGAGGGGGGTAGAATTCCAGGTGTAGCGGTGAAATGCGTAGAGATCTGGAGGAATACCGGTGGCGAAGGCGGCCCCCTGGACGAAGACTGACGCTCAGTGGCGAAAGCGTCGGGAGCAAACA
+
ABBABBADD>AABFGF222AAEGF2EGGHD55532AAAEABFHDFFFEFGAEGGG@EEEGGHBGFF4B3FDFDF44?GGFGGGGGGGBBGHFC0?GGGFFF2?GBBHHHHHBGGGBEE1FBEHHH1FF<>.<D<.-<--;ABBFFFB/FF//99/;-;;@?9BF/;9.9;A/F/;BB//:999//F/DBAFAA;AB-9.@--;9-999..;9--:9FB9/B.;.:DF/;/;--9;9/9:.9-@-@D.BB?.
@M03896:38:000000000-B4D98:1:1101:26461:11096 1:N:0:261
TACGGAGGGTGCAAGCGTTAATCGGAATTACTGGGCGTAAAGCGCACGCAGGCGGTTTGTTAAGTCAGATGTGAAATCCCCGGGCTCAACCTGGGAACTGCATCTGATACTGGCAAGCTTGAGTCTCGTAGAGGGGGGTAGAATTCCAGGTGTAGCGGTGAAATGCGTAGAGATCTGGAGGAATACCGGTGGCGAAGGCGGCCCCCTGGACGAAGACTGACGCTCAGGTGCGAAAGCGTGGGGAGCAAACA
+
AAAAA?ADBAA>EFBA2AEEAGHF2BFFHHDFBBAAAAAAAGGFG?CEEGG0EEE?EGEHHHBGHHGGGHGGHFGHHHHHGGGEEEHHGHHHGHFFHGHGGHHHHHEGFHGGGHGFFGGG0FFHHGHHFGGAFHGGCFFFFFFFBFFFFFBFF99;;9;99BFFFF9;.@.B9;FFFFFFFFFFFFFD@@BFA@-BFDED;BFFFBDAEFFCBBDDFFFFFFDDF./BFFB999>FF?AD;CAFA;;/9F9
@M03896:38:000000000-B4D98:1:1101:23605:11123 1:N:0:261
TACGGAGGGTGCAAGCGTTAATCGGAATTACTGGGCGTAAAGCGCACGCAGGCGGTTTGTTAAGTCAGATGTGAAATCCCCGGGCTCAACCTGGGAACTGCATCTGATACTGGCAAGCTTGAGTCTCGTAGAGGGGGGTAGAATTCCAGGTGTAGCGGTGAAATGCGTAGAGATCTGGAGGAATACCGGTGGCGAAGGCGGCCCCCTGGACGAAGACTGACGCTCAGGTGCGAAAGCGTGGGGAGCAAACA
+
ABABACBBBAAABGF422EEFGHFEEGGHHDB5BAAAAEEGHHGG0EEEEFEGFGGGGGHGHFHGH4BFGHGHGHGHHHHGEGFEFHGHHHHHHFGGGGGHHHHHBDFFHHFHGHFEGGGGFHHHHHHFGGFGHGFGFFDEFFFFFFFFF0B;;;;;;;@EBBFFF;;ACEFFFFFFFFFFFFBBFFFB:CFFBAFFAEFA;BDDC9A?BF=;DFFBFF;BDFDFFFBFFFCDFABBFADBFF?@D?FFFE
@M03896:38:000000000-B4D98:1:1101:25189:11128 1:N:0:261
TACGGAGGGTGCAAGCGTTAATCGGAATTACTGGGCGTAAAGCGCACGCTGGCGGTTTGTTAAGTCAGATGTGAAATCCCCGGGCTCAACCTGGGAACTGCATCTGATACTGGCAAGCTTGAGTCTCGTAGAGGGGGGTAGAATTCCAGGTGTAGCGGTGAAATGCGTAGAGATCTGGAGGAATACCGGTGGCGAAGGCGGCCCCCTGGACGAAGACTGACGCTCAGGTGCGAAAGCGTGGGGAGCAAACA
+
ABBAABCBBAAAFGFA22AEEGHFEEGGHFB5BB2AAAEEEGHGG0EEGFG?EEECFGGHHHHHHH4B3FE@FGHHHHHHGGE>EEHHHHHHHHGHHGHGHHGHHFHFHHGFBHHFFGHGGHHFHFGHFDFFGGG@DF@9;BFFFFFEFFBB;;;::;;@EFFFFFD;A@FFBFFFFFFFFFFFFFFFF9B.;DFFCAFFFFCFFFDFFFFFF;DDFFFBFFFDFDF;/;;9AA-9/A9A9BA?@AEBFFF
@M03896:38:000000000-B4D98:1:1101:14817:11130 1:N:0:261
TACGGAGGGTGCAAGCGTTAATCGGAATTACTGGGCGTAAAGCGCACGCAGGCGGTTTGTTAAGTCAGATGTGAAATCCCCGGGCTCAACCTGGGAACTGCATCTGATACTGGCAAGCTTGAGTCTCGTAGAGGGGGGTAGAATTCCAGGTGTAGCGGTGAAATGCGTAGAGATCTGGAGGAATACCGGTGGCGAAGGCGGCCCCCTGGACGAAGACTGACGCTCAGGTGCGAAAGCGTGGGGAGCAAACA
+
AAAAABBBB?AABFGAE2EEFGHFEFGGHF555AAAAAEDGGHGG0EEECA0EEFFFFGGHFHHGH4BEFGBGGHGHHHHGGGGEFHFGHHGFGAFFFFGHHHHHHHHHHD>GHHBFHGGFGFGGHGGFEGEDG.-->:AEFFFFFFFFF/:;;:;;;:;AFFFBFA;:@F/FFFFFFF?DFFFFFFDDBCFFFFFFFFACFCFFB;AAFFF;9;;FFFFFFD?9?BFFBFB.@=ABA9.=BFF-:AFFFE
@M03896:38:000000000-B4D98:1:1101:25202:11142 1:N:0:261
TACGGAGGGTGCAAGCGTTAATCGGAATTACTGGGCGTAAAGCGCACGCAGGCGGTTTGTTAAGTCAGATGTGAAATCCCCGGGCTCAACCTGGGAACTGCATCTGATACTGGCAAGCTTGAGTCTCGTAGAGGGGGGTAGAATTCCAGGTGTAGCGGTGAAATGCGTAGAGATCTGGAGGAATACCGGTGGCGAAGGCGGCCCCCTGGACGAAGACTGACGCTCAGGTGCGAAAGCGTGGGGAGCAAACA
+
BCBBBBBBBAAAFGFE?2EEFGHFEEFGHEDB5BBAAAEEHHHGG0EEG0A0EEF@FGGHHHHHHH4BEGHGHGFFHHHHGGGGFGHHHHHHHHGHFEGGHHHHHHHHFHFFHHHFGHHHHGHGHHHHGGGGHHDGGFFAEFFFFFFFFF0FB;;;:;:;AFFFFFA;ADFFFFFFFFEFFFFFFFFFF;BFFDBFFFFFACCFFFFFFFFFFFFFEFFFFFFFFFFB;FBBABCFF?.A=DFAFD?BF?.
@M03896:38:000000000-B4D98:1:1101:14825:11146 1:N:0:261
TACGGAGGGTGCAAGCGTTAATCGGAATTACTGGGCGTAAAGCGCACGCAGGCGGTTTGTTAAGTCAGATGTGAAATCCCCGGGCTCAACCTGGGAACTGCATCTGATACTGGCAAGCTTGAGTCTCGTAGAGGGGGGTAGAATTCCAGGTGTAGCGGTGAAATGCGTAGAGATCTGGAGGAATACCGGTGGCGAAGGCGGCCCCCTGGACGACGACTGACGCTCAGGTGCGAAAGCGTGGGGAGCAAACA
+
ABA?AAAA?A?AGGFC2AEE2GGF2EFGHFD553BBAAEFHHHGG0EEGGF0EEEGGGCFGHHEGH4BFGGGHEFBFHHHGGGCGGHHGHHGHHGFHGHHHFHGHHEHHHFFHGHFGGFFFFCHHFFG/CFEFHD?-BFFFFFFFFFEFF/BB9;;@99@EFFFFFA;DFFFBFFFFBBFDFBFFFFDF->FFFAD-.E=AA=BFFFEAFFF--;;;AFFFBAFDD/9/BB>.;-./9ADCFFA>A.BF..
@M03896:38:000000000-B4D98:1:1101:21361:11182 1:N:0:261
TACGGAGGGTGCAAGCGTTAATCGGAATTACTGGGCGTAAAGCGCACGCAGGCGGTTTGTTAAGTCAGATGTGAAATCCCCGGGCTCAACCTGGGCACTGCATCTGATACTGGCAAGCTTGAGTCTCGTAGAGGGGGGTGGAATTCCAGGTGTAGCGGTGAAATGCGTAGAGATCTGGAGGAATACCGGTGGCGACGGCGGCCCCCTGGACGAAGACTGCCGCTCCGGTGCGAACACGTGGGGCGCAAAC
+
>1>1>AADDA1>AFAA00E0AGHB0ABFHF122A/BAAAA/DF/EEG?EGG?FEECGGAGBB@EGHDBBGFG12BFFGGHGEGEEEGFFGHHC<C/0?GFGBHHHDDGFGB?GHFHAFGH?FCGFGG0?C.<1CAC@-@@;EFBFFFBB/99B/9;-99--B/;/;99-;ABFBBFB//---9;/FF9--9-9-9--;;--;@@@@--99-9----;B9BF----;--9-9-;;--;-99-9---;----
@M03896:38:000000000-B4D98:1:1101:21344:11190 1:N:0:261
TACGGAGGGTGCAAGCGTTAATCGGAATTACTGGGCGTAAAGCGCACGCAGGCGGTTTGTTAAGTCAGATGTGAAATCCCCGGGCTCAACCTGGGAACTGCATCTGATACTGGCAAGCTTGAGTCTCGTAGAGGGGGGTGGAATTCCAGGTGTAGCGGTGAAATGCGTAGAGATCTGGAGGAATACCGGTGGCGAAGGCGGCCCCCTGGACGAAGACTGACGCTCAGGTGCGAAAGCGTGGGGAGCAAACA
+
AAAAAABCCAAAFFFA22EAAFGBBBFFHF555BBBAAAEGHGFFEGEEGC?EEFEGGGHGHHHHHEBEGGGFGFHHHHHGFGGEEHHHHHHFHGFHGHFGHHHHHFHHHFFGHHHGGGG?FCHHGHCFEFEFHGGGFFFFFFFFFFFBFFFF0;:-;;;AFFFFF:;A;AFEBFFFB:FFFFFFFFD@:BFA@ACFFE@@DCFFFFAEFFF=AD.BFF0BDFDFFFFF0:;:@AAFDFFFFFE=AAF9F.
@M03896:38:000000000-B4D98:1:1101:21344:11209 1:N:0:261
TACGGAGGGTGCAAGCGTTACTCGGAATTACTGGGCGTAAAGCGCACGCAGGCGGTTTGTTAAGTCAGATGTGAAATCCCCGGGCTCAACCTGGGAACTGCATCTGATACTGGCAAGCTTGAGTCTCGTAGAGGGGGGTGGAATTCCAGGTGTAGCGGTGAAATGCGTAGAGATCTGGAGGAATACCGGTGGCGAAGGCGGCCCCCTGGACGAAGACTGACGCTCAGGTGCGAAAGCGTGGGGAGCAAACA
+
AAA1A11ADAAAFGFF0A0A03GB0B0FGF1221ABAAAAADFFGGGEGGCCFEGGGGGHHHHHHH21BGGFGGG1EGHHGGGCEGHHHHHHFGG0<FGBG1?FGFDGHHG2CG<GGHHHGFGHHGHFGCEED>EC->@@@FFFFFFBB/9;B/;;-9;-;BFFFB99;@?9/;BFBFBF?BFFFFFF@-9-A=@?=BF-@@<?@@-;9BA@-=B-FF/:B-;AFFFFF/B---9-9---9--:@AEFFFA
@M03896:38:000000000-B4D98:1:1101:19479:11222 1:N:0:261
TACGTAGGGAGCAAGCGTTGTTCGGATTTACTGGGCGTAAAGAGCGCGTAGGCGGTTCGATGAGTCGGAGGTGAAATCCCTCGGCTTAACCGAGGACCCGCGTCCGATACTGTCGAACTTGAGTCCAGGAGAGGAGAGCGGAATTCCCAATGTAGCGGTGAAATGCGTAGATATTTGGAGGAACACCGGTGGCGAAGGCGGCTCTCTGGACTGACACTGACGCTGAGGTGCGAACGCTAGGGGAGCAAAC
+
>1>>1@1>AF1>A11A1AE00AFB0AAEGCD121ABAAA/A21GB/AE/AA/B//>///?G@1FFG>/>>>E?FGFHGGH10E/?F/FFFG/</B<F</<>@@A/A.E->GFDF.C<<<D=<0=000</GCGG..;AE.--9@EFGGB9/;9;;=;;-;-CFFGF;;;-@EBFF//9/9B-9--::A@-9;AA>>-;AA9@@-99;;;/9;/9/9/:B//;-AB---9BA:;-;->B-;9--9-;9-//9
@M03896:38:000000000-B4D98:1:1101:17285:11224 1:N:0:261
TACGGAGGGTGCAAGCGTTAATCGGAATTACTGGGCGTAAAGCGCACGCAGGCGGTTTGTTAAGTCAGATGTGAAATCCCCGGGCTCAACCTGGGAACTGCATCTGATACTGGCAAGCTTGAGTCTCGTAGAGGGGGGTAGAATTCCAGGTGTAGCGGTGAAATGCGTAGAGATCTGGAGGAATACCGGTGGCGAAGGCGGCCCCCTGGACGAAGACTGACGCTCAGGTGCGAAAGCGTGGGGAGCAAACA
+
ABAAAAADB?AAFFGC?2AAFGHFEFGGHGBB5AABEAEEHHHGG0EEFGGGGGGGGGGGGHGHGH4BFFF4FGFEGHHHFGGGGGHFGHHHGGGGGGHGHHGGGHHFFHFDGFHHGGGHHHGGGGHFFGGGFGGGGC@AEFFFFFFFBF/B;;:;@;;;EFFFFFA;DFFFFFFFFFFFDFFFFFFFB9;DF;DFFFF@F;DFFC;9AFF>BCDFFFFBFDFFDFFFFFFFFF=AB?.:=ACA=DFFFFF
@M03896:38:000000000-B4D98:1:1101:9468:11245 1:N:0:261
TACGGAGGGTGCAAGCGTTAATCGGAATTACTGGGCGTAAAGCGCACGCAGGCGGTTTGTTAAGTCAGATGTGAAATCCCCGGGCTCAACCTGGGAACTGCATCTGATACTGGCAAGCTTGAGTCTCGTAGAGGGGGGTAGAATTCCAGGTGTAGCGGTGAAATGCGTAGAGATCTGGAGGAATACCGGTGGCGAAGGCGGCCCCCTGGACGAAGACTGACGCTCAGGTGCGAAAGCGTGGGGAGCAAACA
+
BBB?ABBDBAAAFGFA?2EEFGHFEEFGHGD55BF2AAEGGHHGG0EEFEE?EEE@@EFHGHHHGHBBFGGFGGGHHHHHGFGGEGHHHHHHHHGHCCFFGFHHGHHHHHFFFEHHGHHHGHHHHHHHFGGGHHGCCAFDEFFFFFFFFFBFB;;;;;;;AFFFFF:;.@ABB9BFFF/..DFFFFFFF@FFFADCFFFF;-@DFFFFEFFFD-A.BBFFFDDDFFFF/9;;.@=ABDADFF;E=;ABFF.
@M03896:38:000000000-B4D98:1:1101:9488:11249 1:N:0:261
TACGGAGGGTGCAAGCGTTAATCGGAATTACTGGGCGTAAAGCGCACGCAGGCGGTTTGTTAAGTCAGATGTGAAATCCCCGGGCTCAACCTGGGAACTGCATCTGATACTGGCAAGCTTGAGTCTCGTAGAGGGGGGTAGAATTCCAGGTGTAGCGGTGAAATGCGTAGAGATCTGGAGGAATACCGGTGGCGAAGGCGGCCCCCTGGACGAAGACTGACACTCAGGTTCGAAAGCGTGGGGAGCAAACA
+
ABA?AAABDAB>4GFA22EEAFGBEEFGHGBBBBAAAAEEHHHGGGEAEGEGGGGGGGGHGGFHHHGFBGGGFGHHFHGGG?FGGGHHHFHH0?/?FCGFGHHHHHGHHHFFGHGBC?FGCG1FGGGFFCF<DH.<<B9:AFBFFFFF9FBFF//;9999AFFFFF.9.-A/;9BF//BF?DFFFFFF-9-;:@B;A?EBA;-9DFD.9B9-;-:ABB//;//;F//9//;-..9;B?9.---.9;.;/F.
@M03896:38:000000000-B4D98:1:1101:21045:11259 1:N:0:261
TACGGAGGGTGCAAGCGTTAATCGGAATTACTGGGCGTAAAGCGCACGCAGGCGGTTTGTTAAGTCAGATGTGAAATCCCCGGGCTCAACCTGGGAACTGCATCTGATACTGGCAAGCTTGAGTCTCGTAGAGGGGGGTAGAATTCCAGGTGTAGCGGTGAAATGCGTAGAGATCTGGAGGAATACCGGTGGCGAAGGCGGCCCCCTGGACGAAGACTGACGCTCAGGTGCGAAAGCGTGGGGAGCAAACA
+
ABAAAAADDAA>4GC4A2AA2GHFEEFGHFBF5BAAAAEEHHHGG?EEGEE0EEEEEGGHFHHHHH4BFFFFGFGHHHHHGGGEEGHFFFHGHHGFFFBBGHFGHHFHHHDDFHHBFGH??CGHHHGCFFFFHHD?-9@:;;FFFFFFFFBF:;:;;:;;EFFFFFD;.BEF/FFFFFFF?DFFFFFF@-;?ABAFFFFFFFFFFD@AEFFFA;DA/BFFFFF..;/;BB9@D@@?FA.;@->.BDEFFFA
@M03896:38:000000000-B4D98:1:1101:21070:11260 1:N:0:261
TACGGAGGGTGCAAGCGTTAATCGGAATTACTGGGCGTAAAGCGCACGCAGGCGGTTTGTTAAGTCAGATGTGAAATCCCCGGGCTCAACCTGGGAACTGCATCTGATACTGGCAAGCTTGAGTCTCGTAGAGGGGGGTAGAATTCCAGGTGTAGCGGTGAAATGCGTAGAGATCTGGAGGAATACCGGTGGCGAAGGCGGCCCCCTGGACGAAGACTGACGCTCAGGTGCGAAAGCGTGGGGAGCAAACA
+
BCBBBBBCCAAAFGFC2AEECGHFAEFGHGBBBABAAAEEHHHGG?EEGEGCGFGEGGGHHHFHGH4BEGGGHFHHHHHHGGGGGGHEGHHHHHGGGGGFGHHHHHHHHHDFFHHHGGHFFFHHHHFFFGGEHHGGGFFAAFFFFFFFFFBF;;;;;;;@FFFFFFDADFFFBFFFFFFFFDFFFFFFF@FFFFFFFFFFFFFFFD@EAFFF--DAFFFBFFFBDFFBFFFFFFFDFFADFFFFFFEFFFF
@M03896:38:000000000-B4D98:1:1101:22618:11340 1:N:0:261
TACGGAGGGTGCAAGCGTTAATCGGAATTACTGGGCGTAAAGCGCACGCAGGCGGTTTGTTAAGTCAGATGTGAAATCCCCGGGCTCAACCTGGGAACTGCATCTGATACTGGCAAGCTTGAGTCTCGTAGAGGGGGGTAGAATTCCAGGTGTAGCGGTGAAATGCGTAGAGATCTGGAGGAATACCGGTGGCGAAGGCGGCCCCCTGGACGAAGACTGACGCTCAGGTGCGAAAGCGTGGGGAGCAAACA
+
AAA?AAABCAAAC5FA22EEAGHBBEFGHFB55BBBAAEEGHHGGGGFGGECGEGGGGGHGGHHHHDFDGGHHHHHGHHHGGGGEGHHGHHHHHEGHGGGHHHHHHEHHHGHHHHGFGHG0FCHHHHFFGFGFH.<-;BDEFFFFFFFFFBFB;:;;:;@EFFFFFAADFFFFFFFFFFFFFFFFFFDB=DBA@ABADE9DFFF@@CE?FFFA-AAFFFFFFF?D.9BBFB@DAADFFFFAFFFFF?BFFF
@M03896:38:000000000-B4D98:1:1101:25001:11347 1:N:0:261
TACGGAGGGTGCAAGCGTTAATCGGAATTACTGGGCGTAAAGCGCACGCAGGCGGTTTGTTAAGTCAGATGTGAAATCCCCGGGCTCAACCTGGGAACTGCATCTGATACTGGCAAGCTTGAGTCTCGTAGAGGGGGGTAGAATTCCAGGTGTAGCGGTGAAATGCGTAGAGATCTGGAGGAATACCGGTGGCGAAGGCGGCCCCCTGGACGAAGACTGACGCTCAGGTTCGAAAGCGTGGGGAGCAAACA
+
AAAA>?3>A>2>FGFA22EE2AGAEEFFHGA55B2AAEFGHHGGG0A0EE?EEEEEGEEH1FHGHH4B3BBFFGHHHHHHFEGEEEHFGHHC?FECGGHFGHHFGHHDGHFFEHG1CGG??FCGGHGFFDFFBHA-@BBFEFFFFFFB9B/BB;9;;;;;AFFFFF;;ABFFFFBFFFFF?.F/FFFD?9-AA9BB>DE--@>=B@9:;FFBBBFFFFB:BDADA9BB//;;..A.BDD?>;@A9AAFEF.
@M03896:38:000000000-B4D98:1:1101:22596:11350 1:N:0:261
TACGGAGGGTGCAAGCGTTAATCGGAATTACTGGGCGTAAAGCGCACGCAGGCGGTTTGTTAAGTCAGATGTGAAATCCCCGGGCTCAACCTGGGAACTGCATCTGATACTGGCAAGCTTGAGTCTCGTAGAGGGGGGTAGAATTCCAGGTGTAGCGGTGAAATGCGTAGAGATCTGGAGGAATACCGGTGGCGAAGGCGGCCCCCTGGACGAAGACTGACGCTCAGGTGCGAAAGCGTGGGGAGCAAACA
+
ABA?AABBCAAABGFE22EEFGHBBEFGHGBB5BBBAAEFHHHGGCGEGGGCFFGEGGGHGHHHHHDFFHHGHGHHHHHHGGGGEGHHHHHHGHGFGGHGHHHHHHHHHHGHHGHGGFGFFGBGHHHHFGGGDG?DGFFDFFFFFFFFFF/FB;;;;;;;EFFFFFA;AFFFFFFFFFFFFFFFFFFFBBFFADCBFD;9@FFFFBBAAFFDB=DFFFFFFFFFFFB/BFB;ABF.FFFFFFFFD;.B/A.
@M03896:38:000000000-B4D98:1:1101:22612:11358 1:N:0:261
TACGGAGGGTGCAAGCGTTAATCGGAATTACTGGGCGTAAAGCGCACGCAGGCGGTTTGTTAAGTCAGATGTGAAATCCCCGGGCTCAACCTGGGAACTGCATCTGATACTGGCAAGCTTGAGTCTCGTAGAGGGGGGTAGAATTCCAGGTGTAGCGGTGAAATGCGTAGCGATCTGGAGGAATACCGGTGGCGAAGGCGGCCCCCTGGACGAAGCCTGACGCTCAGGTGCGAAATCGTGGGGAGCAAACA
+
ABBAA?A@D?A>CFBF22EEFGGAABFFHHBB5BBBAAAEAFFFECFAEFEFGEEGFGGHGFHGHHF@FGDFFDHBFGGHFGE?EEHHHHHHFGEFGGHFGEGGHFHHFHF2GFGBFGHHFGHHHGH?CAFCDGD?CFFD?FFFFFFB;B/;F9;;-9:99BFB/B.;A-.9-:EA/B/.9ABF/FF:--99;;9@-A9;@C=DDFC...;@-99-;FA9B.;.A.F/BF;-;-@.B:A.DDFE9:.9:A.
@M03896:38:000000000-B4D98:1:1101:18182:11431 1:N:0:261
TACAGAGGGTGCGAGCGTTAATCGGATTTACTGGGCGTAAAGCGTGCGTAGGCGGCTTATTAAGTCGGATGTGAAATCCCCGAGCTTAACTTGGGAATTGCATTCGATACTGGTGAGCTAGAGTATGGGAGAGGATGGTAGAATTCCAGGTGTAGCGGTGAAATGCGTAGAGATCTGGAGGAATACCGATGGCGAAGGCAGCCATCTGGCCTAATACTGACGCTGAGGTACGAAAGCATGGGGAGCAAACA
+
>AAAABFA@2>>EE?2E2AAFGHCEEEFHG5D5A2AAAE?AFFEGEEGCE0EG?0EE@CGFHBEBG1>>?>BE44FGHHGFFEGFGHGHGFGF2?FBGFGFFHFGFD?GGF2GB<2?FB??CFFBFDGAFFF.<GFFEF<1>FDGHFFDC/<<<==A:;::GGHBCCEDCAFFEFFBBBADA/FGGFD9BDDFCFCFFFFDDFFFFB/9BA/BFFFFFFBFDFDDA9AFE9AEAFDEFFFEFDF;DFFFFF
@M03896:38:000000000-B4D98:1:1101:5636:11434 1:N:0:261
TACGGAGGGTGCAAGCGTTAATCGGAATTACTGGGCGTAAAGCGCACGCAGGCGGTTTGTTAAGTCAGATGTGAAATCCCCGGGCTCAACCTGGGAACTGCATCTGATACTGGCAAGCTTGAGTCTCGTAGAGGGGGGTAGAATTCCAGGTGTAGCGGTGAAATGCGTAGAGATCTGGAGGAATACCGGTGGCGAAGGCGGCCCCCTGGACGAAGACTGACGCTCAGGTGCGAAAGCGTGGGGAGCAAACA
+
AAAAABBBB?2ACGFA22EEFGHBAEEFHGBB5BAAAAEEGHGGG0EAEEGCGGGGGGGHHHFHHH@BGGHFHGFHHHHHGGGGEGHHHHHHHHGCGGHGHHHHGGFFGHFFBHHFGHHH?FGHGHHHFDFFHHGGFFFFFFFFEFFFFFBBB;;;-;;;AFFFFFAADFFBFFFFFE9FFFFFFFFFFFFFFFFAAB9;-:BBD@@EA.AF9-AABFFBFFFFF./BF/;-9-:;BDFD;CFFFFFFFF:
@M03896:38:000000000-B4D98:1:1101:5651:11446 1:N:0:261
TACGGAGGGTGCAAGCGTTAATCGGAATTACTGGGCGTAAAGCGCACGCAGGCGGTTTGTTAAGTCAGATGTGAAATCCCCGGGCTCAACCTGGGAACTGCATCTGATACTGGCAAGCTTGAGTCTCGTAGAGGGGGGTAGAATTCCAGGTGTAGCGGTGAAATGCGTAGAGATCTGGAGGAATACCGGTGGCGAAGGCGGCCCCCTGGACGAAGACTGACGCTCAGGTGCGAAAGCGTGGGGAGCAAACA
+
BCBABBCCC@AAFFBF22EEFGHFEEFGHHB55BBBAAEEGHHGG0EEFGGCGGGEGGGHGHHHHH4BGHHGHHHHHHHHGGGGEFHHHHHHHHFHHGHGHHHHHHHHHHFGHHHHGGHGFGHHHHHHFGGEFGGGGFFFFFFFFFFFFFFFF;;;;:;@EFFFFFA;DFEFB:FFFFFFFFFFFFFFF@CFA@ADBFE>@DDFFFFEFFFFBDFFBFEFFFFFFDEFFFBBDFFFFBDDF@=.-:;FBF.
@M03896:38:000000000-B4D98:1:1101:5640:11462 1:N:0:261
TACGGAGGGTGCAAGCGTTAATCGGAATTACTGGGCGTAAAGCGCACGCAGGCGGTTTGTTAAGTCAGATGTGAAATCCCCGGGCTCAACCTGGGCACTGCATCTGATACTGGCAAGCTTGAGTCTCGTAGCGGGGGGTAGCATTCCAGGTGTAGCGGTGACATGCGTAGCGATCTGGAGGAATACCGGTGGCGACGGCGTCCCCCTGTACGAAGACTGACGCTCAGTGGCGAAAGCGTGGGGAGCAAACA
+
3AA?A3A?DAAA45GA2AE2AEGAAAAFFCB5D32BAAA1AFG?E0A0AE00E0EE>EEFFF4EGHBDBGFFDH44?BFF?>>/>EGHGFHF?GE/BCGGH2?GH2?G2G?DB/2</?GGGFCGGDGC<AG.<->-;9@..///:BB;9///9;99@-A-./;BFB.;9@.9-:9A/9999..;/FFABDF.9-----9@-;@9EA@;/;FE...9;/B;:ADD..;///.9-9-9/;AD-9-AFDE//9;
@M03896:38:000000000-B4D98:1:1101:14782:11475 1:N:0:261
TACGGAGGGTGCAAGCGTTAATCGGAATTACTGGGCGTAAAGCGCACGCAGGCGGTTTGTTAAGTCAGATGTGAAATCCCCGGGCTCAACCTGGGAACTGCATCTGATACTGGCAAGCTTGAGTCTCGTAGAGGGGGGTAGAATTCCAGGTGTAGCGGTGAAATGCGTAGAGATCTGGAGGAATACCGGTGGCGAAGGCGGCCCCCTGGACGAAGACTGACGCTCAGGTGCGAAAGCGTGGGGAGCAAACA
+
BCBBBCCCB@AACGFAA22EFGHFEEFGHDBB5BBAAAEEGHHGGAEEFGGCGGGCGGGHHHFFBG4BF4F@FFGFHHHHGGGGEGHGGFHGHHFCFEGFHHFHGHFHHHFDGHHBCGGFFFFGHHGHFGGFGHDDGF@9:;BFFFFFFF0B;;9;;;;;AFFFFFA;AAFFBFFFFFFFFFFFFFFFF@DFFFFFFDE@BDDFFFFEFFFFA@DDFFFFFFDADDFFFFFFFAA?FD;ABACFFF?BBF?
@M03896:38:000000000-B4D98:1:1101:14764:11476 1:N:0:261
TACGGAGGGTGCAAGCGTTAATCGGAATTACTGGGCGTAAAGCGCACGCAGGCGGTTTGTTAAGTCAGATGTGAAATCCCCGGGCTCAACCTGGGAACTGCATCTGATACTGGCAAGCTTGAGTCTCGTAGAGGGGGGTAGAATTCCAGGTGTAGCGGTGAAATGCGTAGAGATCTGGAGGAATACCGGTGGCGAAGGCGGCCCCCTGGACGAAGACTGACGCTCAGGTGCGAAAGCGTGGGGAGCAAAC
+
AAA?ABBB@AAAC5GEA2AAAGGFEEFGHEBB5BBBAAAEHGGEECE?FCAEFGG>>EFFCHFHGGHDFDFBFGBBGHGHFEGGEEGHHFFFGGAGGE2?FDFFHG2FFG>DFHGCGCF?F0GFGHGG/CCCGFA?--;A;B/FFFFFFFFE;;/;999;.;BF/B;;A@EFBFFFFFEF?D9/;BFF;@-?;;@-BDE--;@@A;-E.F9@F;ADBF9;B9A9D.//99BBF--.BD.A-;F.;..B/;
@M03896:38:000000000-B4D98:1:1101:29011:11498 1:N:0:261
TACGGAGGGTGCAAGCGTTAATCGGAATTACTGGGCGTAAAGCGCACGCAGGCGGTTTGTTAAGTCAGATGTGAAATCCCCGGGCTCAACCTGGGAACTGCATCTGATACTGGCAAGCTTGAGTCTCGTAGAGGGGGGTAGAATCAGAGTTGTAGCGGTGAAATGCGTAGAGATCTGGAGGAATACCGGTGGCGAAGGCGGCCCCCTGGACGAAGACTGACGCTCAGGTGCGAAAGCGTGGGGAGCAAACA
+
>3>>>AADBA?>4DBA22EAAFGBAEFGFGA55BBBAAEEGGHGE0EEEGACGFG/EEFHCHHHHHHH3FFGFGHGGGHHFEFG>EGFGFHG0FACHFHFFHGHHBHHFHFFGH2<CFGG??GDGDGGFFGAGFDGDFFDEFFF///////;;;9::-;9;FFFFF;;.@FFFFFFBFFFFFFFFFFF;@DFA@:B=FA;@BDCDFDA.FA@>-:ABFB:B.ADFFFBB/B@A>-AFDDDBAAFDA?B/A.
@M03896:38:000000000-B4D98:1:1101:29020:11518 1:N:0:261
TACGGAGGGTGCAAGCGTTAATCGGAATTACTGGGCGTAAAGCGCACGCAGGCGGTTTGTTAAGTCAGATGTGAAATCCCCGGGCTCAACCTGGGAACTGCATCTGATACTGGCAAGCTTGAGTCTCGTAGAGGTGTGTAGAATTCCTGGTGTAGCGGTGAAATGCGTAGAGCTCTGGAGGAATACCGGTGTCGAAGGCGGCCCCCTGGACGAAGACTGACGCTCCGGTGCTAAAGCGTGCGGATCAAACA
+
>3>>>A32DAAAB5GA2AA2ABG2AA2FFGDD5BAB2A2BA5EEE0E0E0EEGGG/@EGHH4BEGHF33B3BDBFDGHHHG?EGEEGH3FGCFCEAGFF1F1GGH1GH>G>@FE01</??0?1FHFFGGG<CFG1.<><G1FGHHHH00<//<<0=-;;-.;CCCC;.:-A00BFFBB09..;F0;B9?@-.;9AAAD.--9@9;--9..9-;-..99//B.AA..:BB=@///9/;..;.9----.;;B.
@M03896:38:000000000-B4D98:1:1101:25922:11526 1:N:0:261
TACGGAGGGTGCAAGCGTTAATCGGAATTACTGGGCGTAAAGCGCACGCAGGCGGTTTGTTAAGTCAGATGTGAAATCCCCGGGCTCAACCTGGGAACTGCATCTGATACTGGCAAGCTTGAGTCTCGTAGAGGGGGGTAGAATTCCAGGTGTAGCGGTGAAATGCGTAGAGATCTGGAGGAATACCGGTGGCGAAGGCGGCCCCCTGGACGAAGACTGACGCTCAGGTGCGAAAGCGTGGGGAGCAAAC
+
ABAAAAABDA?AFGC422E2AGHAEEGGHHBB5A2BAEEEGHHGG0EEGFG0EEEFGGGHHH4GGHGGDHGGFHHHHHHHGGGFEGHHGHHHHHGHHGHHHHHHHHHHHH?FFHHHGHHHFGGHHHHHGGGGFH?CDFFFFFFFFFFFB//;;;;;;;;CEFFFFF.DDFFFEFFFFFB?FBFF/FFDF@DFA-;9@DFBDDDCFFFFFF9@@-DAFFFFFDADDDFFFFF;ADADEA:A=AA.@AAF/:
@M03896:38:000000000-B4D98:1:1101:25904:11529 1:N:0:261
TACGGAGGGTGCAAGCGTTAATCGGAATTACTGGGCGTAAAGCGCACGCAGGCGGTTTGTTAAGTCAGATGTGAAATCCCCGGGCTCAACCTGGGAACTGCATCTGATACTGGCAAGCTTGAGTCTCGTAGAGGGGGGTAGAATTCCAGGTGTAGCGGTGAAATGCGTAGAGATCTGGAGGAATACCGGTGGCGAAGGCGGCCCCCTGGACGAAGACTGACGCTCAGGTGCGAAAGCGTGGGGAGCAAACA
+
ABBAABCCCAAAFGCC22EEFGHFBEFGHGB55BBBAAEFHHHGG0EAEEEEGEGCGGGHGHHHHH@BEGHHHHHHHHHHGGGGEGHGHHHHHHGGGGGFGHHHHHHHHHFFHHHFGHHGGFCGHHHHFGGGHHGDGFCDFFFFFFFFFF0FB;;;;;;@EFFFFFA;DFFFFFFFFFFFFFFFFFFFF@=FADFFFFECDFFFFF@AEFAD@DFDFFFBFFDFF?/BFFB:?BCAFA.;CFFEBDEFFF?
@M03896:38:000000000-B4D98:1:1101:25644:11529 1:N:0:261
TACAGAGGGTGCGAGCGTTAATCGGATTTACTGGGCGTAAAGCGTGCGTAGGCGGCTTATTAAGTCGGATGTGAAATCCCCGAGCTTAACTTGGGAATTGCATTCGATACTGGTGAGCTAGAGTATGGGAGAGGATGGTAGAATTCCAGGTGTAGCGGTGAAATGCGTAGAGATCTGGAGGAATACCGATGGCGAAGGCAGCCATCTGGCCTAATACTGACGCTGAGGTACGAAAGCATGGGGAGCAAACA
+
AAAABFFBB?AAFCFA?22ECGHFEFGGHHB55BAAAAEEFHHGGEGGFEEDHFGECEHHHHHHGH1>E>@FGFGHHHHHGGGGGGHHHFGHHHG?BBFFHHHHHHFGHGFDGBGFFFGFGGC?FGFHHHGGDDHFEFFGGGHHGHHEHG/C<<==<;=;EFFHFGA;A@EGFGGGGFFGGDFFGGFDCDDFFFFFFFFFFFFEFFFFFFFFFFFFFFFFFFFFFFFFFFFDEFDDFEFFFFFECFEFFFF
@M03896:38:000000000-B4D98:1:1101:28004:11549 1:N:0:261
TACGTAGGTGGCAAGCGTTGTCCGGAATTATTGGGCGTAAAGCGCGCGCAGGCGGTTTCTTAAGTCTGATGTGAAAGCCCACGGCTCAACCGTGGAGGGTCATTGGAAACTGGGGAACTTGAGTGCAGAAGAGGAGAGTGGAATTCCACGTGTAGCGGTGAAATGCGTAGAGATGTGGAGGAACACCAGTGGCGAAGGCGACTCTCTGGTCTGTAACTGACGCTGAGGCGCGAAAGCGTGGGGAGCGAACA
+
ACBCBFFCFBACBCFA22A2EGGEEACFHFDD5BABAAEFHHHGG?EEFEEEGGGCFGHHHHHHHHFFGHHGHGHHHGHHGGGGEGGEGFHGGG?AFGCCFGHGFGHGHHFDGGF/ECFFGGGFGHFGFHHHFH.AEDFFEGHHHHGEH?.CC;=;;;=AEFGGBFCCD?AFBFFFFFFFFGGGGGGEFFFFEFFFFDE@FDFFFFFFFF/BBBBFFFFFFFFFFFFEFFDFCFFDFFFFFFFEDDAAAD@
@M03896:38:000000000-B4D98:1:1101:27431:11568 1:N:0:261
TACGGAGGGTGCAAGCGTTAATCGGAATTACTGGGCGTAAAGCGCACGCAGGCGGTTTGTTAAGTCAGATGTGAAATCCCCGGGCTCAACCTGGGAACTGCATCTGATACTGGCAAGCTTGAGTCTCGTAGAGGGGGGTAGAATTCCAGGTGTAGCGGTGAAATGCGTAGAGATCTGGAGGAATACCGGTGGCGAAGGCGGCCCCCTGGACGAAGACTGACGCTCAGGTGCGAAAGCGTGGGGAGCAAACA
+
BBBBBBBDDAAABGFA?2F22FGFEEFGHF555BABAEEEGHHGG?EEGGGGGGGCEGGHGG@FGHHHHHFEDGHHHHGHAEEEEEHGHHHGHHAFHEFGHGHHHGFHHH?DGHFFGHHHF?FGFBG<FDEAFHC@DFBDFFFFFFFBFF/;B/;;-;;;9FFFFF:;AF?FFFFFFFFFFFFFFFFFF;DFFFFF;AABACBFFFFEFFFD--A9BFF9BADDFFFFFB9;;==DFDDADFFEFDEBBA.
@M03896:38:000000000-B4D98:1:1101:24777:11570 1:N:0:261
TACGTAGGTGGCAAGCGTTGTCCGGAATTATTGGGCGTAAAGCGCGCGCAGGCGGTTTCTTAAGTCTGATGTGAAAGCCCACGGCTCAACCGTGGAGGGTCATTGGAAACTGGGGAACTTGAGTGCAGAAGAGGAGAGTGGAATTCCACGTGTAGCGGTGAAATGCGTAGAGATGTGGAGGAACACCAGTGGCGAAGGCGACTCTCTGGTCTGTAACTGACGCTGAGGCGCGAAAGCGTGGGGAGCGAACA
+
ABABAFF@FFACFGCA?2E?EGHFEEEGHGFG5AABAAEEHHHGG?FFGEFFGGGGGGHHHHHHHHBBEFGFGGHHHHHHHGGGGGGEGHHBDGFDGGGDHHHHHHGFHHFDHH<FDEGGGFFFHHHHHHHHHHGDGGFF<DGHHHHGHDGEC;<;;;;AEFFGFGE;DGGGGFGFGGFGGGGGGGGFF:FFEFFFFFFFFFFFFFBFFFBFFFFFFFFFFFFFBDFFFFFFCFFFFF:DAFFF>AAADF-
@M03896:38:000000000-B4D98:1:1101:24784:11587 1:N:0:261
TACGTAGGTGGCAAGCGTTGTCCGGAATTATTGGGCGTAAAGCGCGCGCAGGCGGTTTCTTAAGTCTGATGTGAAAGCCCACGGCTCAACCGTGGAGGGTCATTGGAAACTGGGGAACTTGAGTGCAGAAGAGGAGAGTGGAATTCCACGTGTAGCGGTGAAATGCGTAGAGATGTGGAGGAACACCAGTGGCGAAGGCGACTCTCTGGTCTGTAACTGACGCTGAGGCGCGAAAGCGTGGGGAGCGAACA
+
AAAAAFF@DFBCBAEE22E2FGGE2AEFGCGHBB2BAAEEAFGEF0E0EGGCFFCEGGHHHGFHHH@4BGEBFFHGDFGHHGGGEEFFGHHBFHGDGGGFGGHHHF1DFH?1<?/FDCGH>>CF1GFDDFFHHGFGHGFGEGHHHHGCG.:;;/;:;-;-9FGGGF:C.??FGCFFBB9CDD/C9FGEFFBF;-@DADE=;ACFFFB/9B/;BBFFFFFFF.AD.A.;EC@-;@-.BAFDFA;?;9;9-@-
@M03896:38:000000000-B4D98:1:1101:15331:11627 1:N:0:261
TACGGAGGGTGCAAGCGTTAATCGGAATTACTGGGCGTAAAGCGCACGCAGGCGGTTTGTTAAGTCAGATGTGAAATCCCCGGGCTCAACCTGGGAACTGCATCTGATACTGGCAAGCTTGAGTCTCATAGAGGGGGGTAGAATTCCAGGTGTAGCGGTGAAATGCGTAGAGATCTGGAGGAATACCGGTGGCGAAGGCGGCCCCCTGGACGAAGACTGACGCTCAGGTGCGAAAGCGTGGGGAGCAAACA
+
AAAAAAADD?AA4GGA222ACGHBAEEFHHD55AABAAEEFGHGGAEAEEA?EEFEEFGGFFHHGH@F@BBBEFFHFHHHGGGGEFHB?CGHHGGFGEGGHHHHHHFGFG?2FHEFFGFFCG1?FFG1?FFBF0C--;@:;BBFFFFEFF/9B9;9;;.;;FFFBFFDF;EFFFFFFEB;ADBFFFEF;@B?A>--@?AD=F;9-;9AEB.-;@A./BFFFFFFFFFFFFFAD;=AFD.A;-;.=.;//A9
@M03896:38:000000000-B4D98:1:1101:15345:11639 1:N:0:261
TACGGAGGGTGCAAGCGTTAATCGGAATTACTGGGCGTAAAGCGCACGCAGGCGGTTTGTTAAGTCAGATGTGAAATCCCCGGGCTCAACCTGGGAACTGCATCTGATACTGGCAAGCTTGAGTCTCGTAGAGGGGGGTAGAATTCCAGGTGTAGCGGTGAAATGCGTAGAGATCTGGAGGAATACCGGTGGCGAAGGCGGCCCCCTGGACGAAGACTGACGCTCAGGTGCGAAAGCGTGGGGAGCAAACA
+
ABAABCBB@AAACGCC22EEFGHBEEFGHHD553AAAAEFFHHGFEEEGGFCGGGFGGGHHHHHGH@BDGHFGHHFHHHHGGGEEGHHGHHGHHGHHGHGHHHHHHHHHHDFGHFFCGHHFGHHHHH?FDFEFC<<<B>;;;FFFFFFFF0BB;:;;;;@EFFFFFA:ABFFFFFFFFFFFFFFFFFDD>DDA;BFFDE-DFFFFFFFFFFAC>DDFFFFFFFFFFE;BFF=A>ADFFDDCFFEFDEFFF.
@M03896:38:000000000-B4D98:1:1101:27663:11650 1:N:0:261
GACGGGGGGGGCAAGTGTTCTTCGGAATGACTGGGCGTAAAGGGCACGTAGGCGGTGAATCGGGTTGAAAGTGAAAGTCGCCAAAAAGTGGCGGAATGCTCTCGAAACCAATTCACTTGAGTGAGACAGAGGAGAGTGGAATTTCGTGTGTAGGGGTGAAATCCGTAGATCTACGAAGGAACGCCAAAAGCGAAGGCAGCTCTCTGGGTCCCTACCGACGCTGGGGTGCGAAAGCATGGGGAGCGAACAGG
+
AAAAADDDD-@9>BBB//;FB9F;ADFFFFBB/9.;9;@DFFFFF.AAAFADF>@9@EBFBADDEF-;BBF9BFFFBBFDAFFFFFFFBBFFFF;BEBFFFFFDFFFFFEEFFBF9;BBBBBBBFFFFFFFA.AAAFFFFFFFFFFAEE9AFBFED99EFFFFFFAAAEFFFFFEDED?FFFDFFFFFFFFFDFFFFFDFFFFFFBFFFF?AFFFFFBB-@DDCD=.;D@DFFBFFFFFFDEDFAFFCAFA
@M03896:38:000000000-B4D98:1:1101:27646:11652 1:N:0:261
GACGGGGGGGGCAAGTGTTCTTCGGAATGACTGGGCGTAAAGGGCACGTAGGCGGTGAATCGGGTTGAAAGTGAAAGTCGCCAAAAAGTGGCGGAATGCTCTCGAAACCAATTCACTTGAGTGAGACAGAGGAGAGTGGAATTTCGTGTGTAGGGGTGAAATCCGTAGATCTACGAAGGAACGCCAAAAGCGAAGGCAGCTCTCTGGGTCCCTACCGACGCTGGGGTGCGAAAGCATGGGGAGCGAACAGG
+
>AAABDDCCB?:=BA////F/:F;:ADFFB///:;;;;;AABFFE.AA;BFAF@D9@EFFF:;@EF-BFBFBFBBFFFFFFFFFFFF?;FFFFFDFFFFFFFFFFFFFFFFFFBFB;;::B99FFFFEFFFEAAEFBFEFFBFFFFFEAAAF;BA..;EFEFFFD.:AAFF/FFAAAF:FFA;DFFFFFFFFFFFBE?9AFFBFB9B/FF.AFFFF@A@-@DA;.-:@A;DCFAFFFFFEFEFA@DFFC/.
@M03896:38:000000000-B4D98:1:1101:15345:11657 1:N:0:261
TACGGAGGGTGCAAGCGTTAATCGGAATTACTGGGCGTAAAGCGCACGCAGGCGGTTTGTTAAGTCAGATGTGAAATCCCCGGGCTCAACCTGGGAACTGCATCTGATACTGGCAAGCTTGAGTCTCGTAGAGGGGGGTAGAATTCCAGGTGTAGCGGTGAAATGCGTAGAGATCTGGAGGAATACCGGTGGCGAAGGCGGCCCCCTGGACGAAGACTGACGCTCAGGTGCGAAAGCGTGGGGAGCAAACA
+
ABA?AABBBAAAFFFA22E2AFGBABFFHHAB5B2BAAEBGHHGGAEEFGGCGFGEFGGHHHHHHH4BBGGGGFHFFGGHGEGEEFHHGHHHHHFGHGHFGHHHHHGHHHFDGHHGGHHHCFFGHHHF?EFFHGFCCFDDEFFFFFFFFB/BB9;;9;;BEFFFFF9:D=FFEFFFFFFFFFFFBFFDF@CFFCFFFFEBDFBAFFBA?BA->9??BFFFF?AADDFFFFF;.9-9FAADFCFEFF.BFF;
@M03896:38:000000000-B4D98:1:1101:12984:11673 1:N:0:261
TACGGAGGGTGCAAGCGTTAATCGGAATTACTGGGCGTAAAGCGCACGCAGGCGGTTTGTTAAGTCAGATGTGAAATCCCCGGGCTCAACCTGGGAACTGCATCTGATACTGGCAAGCTTGAGTCTCGTAGAGGGGGGTAGAATTCCAGGTGTAGCGGTGAAATGCGTAGAGATCTGGAGGAATACCGGTGGCGAAGGCGGCCCCCTGGACGAAGACTGACGCTCAGGTGCGAAAGCGTGGGGAGCAAACA
+
ABAABCABBAAACFGA22EEFGHFEFGGHHDB5BBAAAEFHHHGG0EAFEECGFG@FEEHHHHHHH4BDFGBGGHHHHHHGGGGEGHGHHHHHHEGGGHGHHHHHHGHHHGGHHHFGGHGGGFHHHGGFGGGFHGFGFFAAFFFFFFFFFBFB;;;:;:;EFFFFFAADFEFFFFFFFFFFFFFFFFFF@FDFFFFFFFDFFFFFD@AEFFFC=DDFFFFFFFDFFFFFFF=ADFFFF;ACADECDFFEFF
@M03896:38:000000000-B4D98:1:1101:4662:11687 1:N:0:261
TACGGAGGGTGCAAGCGTTAATCGGAATTACTGGGCGTAAAGCGCACGCAGGCGGTTTGTTAAGTCAGATGTGAAATCCCCGGGCTCAACCTGGGAACTGCATCTGATACTGGCAAGCTTGAGTCTCGTAGAGGGGGGTAGAATTCCAGGTGTAGCGGTGAAATGCGTAGAGATCTGGAGGAATACCGGTGGCGAAGGCGGCCCCCTGGACGAAGACTGACACTCAGGTGCGAAAGCGTGGGGAGCAAAC
+
AAA?AAADDAAABGF422EAAGHFAEFGHHD55BBAAAEBAGGGG0EEEEF?EEFEGGGHGGDGHHHH3GHGHHHHGHHHFGGCEEHHHHHHHHGAFFHHHEHGHFHH2G?FGEFBFHHHHHHHHGHHGDGGF0>-<@FDEFBFFFFFB9/BB;;;;;9@AFFFFBA;AD.:F9BF//BFFFFFFFFF=;DD:@BBFFEFAB@AFCCEEB.>-@DFFFF/F/9BFB//;/;9;@FDBADFF-BECD?FFF
@M03896:38:000000000-B4D98:1:1101:4687:11702 1:N:0:261
TACGGAGGGTGCAAGCGTTAATCGGAATTACTGGGCGTAAAGCGCACGCAGGCGGTTTGTTAAGTCAGATGTGAAATCCCCGGGCTCAACCTGGGAACTGCATCTGATACTGGCAAGCTTGAGTCTCGTAGAGGGGGGTAGAATTCCAGGTGTAGCGGTGAAATGCGTAGAGATCTGGAGGAATACCGGTGGCGAAGGCGGCCCCCTGGACGAAGACTGACGCTCAGGTGCGAAAGCGTGGGGAGCAAACA
+
AAAAAAABBAAACFFF22EEFGHBAEFGHGA55ABAAAEEHHHGG?EEFEA@EEECEEEHGHHHHHGEGFG@GEGHHHHHGEF/>EHHHHHHGGAFFFHGGHHHFHFGHHFFHHHFGGGGGGHHHHHG?AFEFFGFCFBA;BFFFFFFBB9BB;;;;;;@EFFFFFA9AD?BBBFFFFFEFFFFFFFD9@DDA@DA=FA;B;FFFFBE.B.@DBDDFFFFFFFFFF9BF/;@DFF?F:DFFFFEB;AFFFA
@M03896:38:000000000-B4D98:1:1101:4667:11706 1:N:0:261
TACGGAGGGTGCAAGCGTTAATCGGAATTACTGGGCGTAAAGCGCACGCAGGCGGTTTGTTAAGTCAGATGTGAAATCCCCGGGCTCAACCTGGGAACTGCATCTGATACTGGCAAGCTTGAGTCTCGTAGAGGGGGGTAGAATTCCAGGTGTAGCGGTGAAATGCGTAGAGATCTGGAGGAATACCGGTGGCGAAGGCGGCCCCCTGGACGAAGACTGACACTCAGGTGCGAAAGCGTGGGGAGCAAACA
+
ABAAABCCCAAAGGFA22EEFGHFBEFGHGBB5BBBAAEFHHHGG?EEFFGCFEGEGGGHHHHHHHDBGGHGFHHHHHHHGGGGEGHFHHHHHHGHHGHHHHHHHHHHHHFGHHHHGGGGFGFHHHHHGGGGHHFGGFFDEFFFFFFFFFFFF;;:;;;@EFFFFFAADFFFFFFFFFFFFFFFFFFFF>DFFCFFFDECCFFFFFFFFFFFCCFFFFFFF0BBFFFBBFF@ABDDFFFFFFFFFDFFBF.
@M03896:38:000000000-B4D98:1:1101:10329:11725 1:N:0:261
TACGTAGGTGGCAAGCGTTGTCCGGAATTATTGGGCGTAAAGCGCGCGCAGGCGGTTTCTTAAGTCTGATGTGAAAGCCCACGGCTCAACCGTGGAGGGTCATTGGAAACTGGGGAACTTGAGTGCAGAAGAGGAGAGTGGAATTCCACGTGTAGCGGTGAAATGCGTAGAGATGTGGAGGAACACCAGTGGCGAAGGCGACTCTCTGGTCTGTCACTGACGCTGAGGCGCGAAAGCGTGGGGAGCTAACA
+
AAA3AFFBFB?BFECC222AEGHEAEEFH5FDB3ABAAEEDHGEE0EAFEE0EEEGEFHHHDFFFHBBBBDFGG4FFFGHFGGEEEFFGFF<?GC/?//DHAGGHFDF<F?FCFD/CCGF><1=FHHFHBFGFECACDGFEHHGHFHGH.:=:/<<;:;;AFGFGF9.CDGFFFB;F0=:.:BFGGG?.BF/;-;--;;9--;A/B/;/9;BB9/9;FB/;AADD.9?A-;--;-.9.A?C>AE-..;/9/
@M03896:38:000000000-B4D98:1:1101:25741:11727 1:N:0:261
TACGGAGGGTGCAAGCGTTAATCGGAATTACTGGGCGTAAAGCGCACGCAGGCGGTTTGTTAAGTCAGATGTGAAATCCCCGGGCTCAACCTGGGAACTGCATCTGATACTGGCAAGCTTGAGTCTCGTAGAGGGGGGTAGAATTCCAGGTGTAGCGGTGAAATGCGTAGAGATCTGGAGGAATACCGGTGGCGAAGGCGGCCCCCTGGACGAAGACTGACGCTCAGGTGCGAAAGCGTGGGGAGCAAACA
+
ABBAABCBCAAAFGFE22EACGHFBEGGHFB55BAAAAEEHHHGG0EAEEECGFGFGGGHGHHHHH4B@FGFHGGGHHHHGGGGEFHFHHHHHHGFHGHFGHHGHGHHHHGFHHHHGHHHFGEHHHHGFEGGHHGGGFFDEFFFFFFFFFFFF;;;;::;AFFFFF;;ADAFEFFFFFFFFFFFFFFFA@FFFFFFFFFBDFDFFF@EEFADFBFFFFFFFFFFFFFFFFF@DFA9FDDDFFFE>DFFFFF
@M03896:38:000000000-B4D98:1:1101:25756:11738 1:N:0:261
TACGGAGGGTGCAAGCGTTAATCGGAATTACTGGGCGTAAAGCGCACGCAGGCGGTTTGTTAAGTCAGATGTGAAATCCCCGGGCTCAACCTGGGAACTGCATCTGATACTGGCAAGCTTGAGTCTCGTAGAGGGGGGTAGAATTCCAGGTGTAGCGGTGAAATGCGTAGAGATCTGGAGGAATACCGGTGGCGAAGGCGGCCCCCTGGACGAAGACTGACGCTCAGGTGCGAAAGCGTGGGGAGCAACCA
+
AAA?A3A?DAAAFBGA22E2AFHFBEFFHHBB5A2BAAEE1GGGGEG?EGE0EEFEEGGHGHFHHHGE3B3FGH44BGGHGGGCEEGF3FGHHFGGHGCFGFHHHGBGGHG2GH0CFGHHG?FGHGGFFDCFGG.-?;BDFFFFFFF/BFBFF//:-;;@EBBFFB9;D;EFFFFFFFFFFF.F/BF.-99?A-;-@DAB-9@@=9-;AB9@=-:;BFFFFDAAD9B/;/9-;9-999AABBBF;AAF.;.
@M03896:38:000000000-B4D98:1:1101:10321:11744 1:N:0:261
TACGTAGGTGGCAAGCGTTGTCCGGAATTATTGGGCGTAAAGCGCGCGCAGGCGGTTTCTTAAGTCTGATGTGAAAGCCCACGGCTCAACCGTGGAGGGTCATTGGAAACTGGGGAACTTGAGTGCAGAAGAGGAGAGTGGAATTCCACGTGTAGCGGTGAAATGCGTAGAGATGTGGAGGAACACCAGTGGCGAAGGCGACTCTCTGGTCTGTAACTGACGCTGAGGCGCGAAAGCGTGGGGAGCGAACA
+
ABAAAFFBFFBB4GEC22E2FGHE2EEGHBEF5BABAAEFHHGGG?FEGGFFGGGEGGHHHHHHHHDB3FGGGGHHHHGHGGGEEGGGGHHCDECDGDGGGHHHHHGGHHFFHE/FGFGG>GFGGHHHHHHHHHA?HG/GCHFHHHGHHDAGC;<;;;;AAFGGFF9;CDGFGFFBCFGGGGGGGFGEAFFFABFFFFE->BFDFFFFFF/BF9;BFFFFFDFFF?FEFFFFFAFFFFFDAFFF=;9;@B-
@M03896:38:000000000-B4D98:1:1101:25736:11744 1:N:0:261
TACGGAGGGTGCAAGCGTTAATCGGAATTACTGGGCGTAAAGCGCACGCAGGCGGTTTGTTAAGTCAGATGTGAAATCCCCGGGCTCAACCTGGGAACTGCATCTGATACTGGCAAGCTTGAGTCTCGTAGAGGGGGGTAGAATTCCAGGTGTAGCGGTGAAATGCGTAGAGATCTGGAGGAATACCGGTGGCGAAGGCGGCCCCCTGGACGAAGACTGACGCTCAGGTGCGAAAGCGTGGGGAACAAAC
+
ABAAAAABBAAAEFFA22EEFFGBAEFGHEDB5BABAAAEHHHGG0EEEFA0EEEFGGGHHFF4BG@BBGG@BFGHHHHHGEEGEFHHHHHHFGEFHGHBGGGGHFFHHHFGHHGHGGGG?FFGHHHGFFFEHHCCDDFA9FFFFFFFBF9B;;:;;-;-;/FFF;9;;9AB/BFFBFFFFFFFFFFA@@FD:;@DDFE-=DFFFFF.;FFBBFF.BFFFFDF?FFF//B;-AF;AB.;ACDF..;.;.;
@M03896:38:000000000-B4D98:1:1101:14282:11769 1:N:0:261
TACGTAGGTGGCAAGCGTTATCCGGAATTATTGGGCGTAAAGCGCGCGTAGGCGGTTTTTTAAGTCTGATGTGAAAGCCCACGGCTCAACCGTGGAGGGTCATAGGAAACTGGAAAACTTGAGTGCAGAAGAGGAAAGTGGAATTCCATGTGTAGCGGTGAAATGCGCAGAGATATGGAGGAACACCAGTGGCGAAGGCGACTTTCTGGTCTGTAACTGACGCTGATGTGCGAAAGCGTGGGGATCAAACA
+
>>>A>FF@FF@FFGFE22AEGGHEAEGGHFGDDBEBAAEEGGHGG?EEAE0EGEGFGGGGGHHEGH?BFFGGHFFFHHHHHGGCEGGE2CGGDGBDHGGGHFHHHEFGFH<<F0CFHFBGGFFDGF1GHHHHHHHGHHFB<BGHFGGFGD0C<;;<-;;@AGBC:BC.@BGEGFFGC90FDEGFFFG?C0BBA;CFFDE;=D;AFFFFFB/B/;/BFFFBFDADDDFBBFF?DDFFFF;A-A-99;;B9FA
@M03896:38:000000000-B4D98:1:1101:14273:11784 1:N:0:261
TACGTAGGTGGCAAGCGTTATCCGGAATTATTGGGCGTAAAGCGCGCGTAGGCGGTTTTTTAAGTCTGATGTGAAAGCCCACGGCTCAACCGTGGAGGGTCATAGGAAACTGGAAAACTTGAGTGCAGAAGAGGAAAGTGGAATTCCATGTGTAGCGGTGAAATGCGCAGAGATATGGAGGAACACCAGTGGCGAAGGCGACTTTCTGGTCTGAAACTGACGCTGATGTGCGAAAGCGTGGGGATCAAACA
+
AAAAAFFBFF2BCFEA2AEAGGHEEEEGHFDGBBABAAFEHFGGGCGGEEG?GFGGGGGGGHFGGF?FEGHGFHHHHHHHHGGEEEFGFGHGCHGGHDCDHHFHFFHFHH?1FBF1?CFGFF1FFHFHHHHHC.GBBGFB<GFHHHHEHBFBC;;<;:;;.CFGGGDDGGGGGGGGGGGG?EFGFGG?90BFE;BDFDFFFFFFF9:;BB////;BBF//;DADFFFFFFFFFDFF/ADFFF-.;;;BFF.
@M03896:38:000000000-B4D98:1:1101:22748:11798 1:N:0:261
TACGGAGGGTGCAAGCGTTAATCGGAATTACTGGGCGTAAAGCGCACGCAGGCGGTTTGTTAAGTCAGATGTGAAATCCCCGGGCTCAACCTGGGAACTGCATCTGATACTGGCAAGCTTGAGTCTCGTAGAGGGGGGTAGAATTCCAGGTGTAGCGGTGAAATGCGTAGAGATCTGGAGGAATACCGGTGGCGAAGGCGGCCCCCTGGACGAAGACTGACGCTCAGGTGCGAAAGCGTGGGGAGCAAACA
+
>AA?AABBCAAABEFE22AEFGHAEEGGHH5DBBAAAAEEHHHGGFGGGCGCGFGFGGGHHHHHHHFGGGGFFHHGHHHHGGGEEGHGGHHHHHGBGEGGHHHHHHHHHHFBCHGBCGHGGHHHHHHHGGGGHH.--BFFFFFFFFFFFF/B:;;:@@:@AFFFFFDAABFFBFFFFEBFFDFFFFFDD-@DFFFFFDE;A;BB:@BFEB.:>:AAF/B9B.9A..:;9//:.@9.BA.;BCFA@A.B9A.
@M03896:38:000000000-B4D98:1:1101:22732:11806 1:N:0:261
TACGGAGGGTGCAAGCGTTAATCGGAATTACTGGGCGTAAAGCGCACGCAGGCGGTTTGTTAAGTCAGATGTGAAATCCCCGGGCTCAACCTGGGAACTGCATCTGATACTGGCAAGCTTGAGTCTCGTAGAGGGGGGTAGAATTCCAGGTGTAGCGGTGAAATGCGTAGAGATCTGGAGGAATACCGGTGGCGAAGGCGGCCCCCTGGACGAAGACTGACGCTCAGGTGCGAAAGCGTGGGGAGCAAACA
+
ABAAAAACCAA>BDB422EAFGHBAEFGHGDB5BBBAAAEHHGGF?EEEGGCGFGGFGGHGHHHHHE@GHGFGFGHHHHHGGGGEGHGGHHHHHGBFFGGHHHHHHFHFH?DGHHHGGGG?GFGHHGFFEFFHGGCCFFDEFFFFFFFBFBBB;;;;:;;EFFFFFAADFFFFFFFFFFFFDFFFFFFF@AD:>BDDDE-DAFCFF-;EFFDFDFDFFFFFFFFFFFB/FB@A@BDFBDFFFFE@AFFFFE
@M03896:38:000000000-B4D98:1:1101:27324:11813 1:N:0:261
TACGGAGGGTGCAAGCGTTAATCGGAATTACTGGGCGTAAAGCGCACGCAGGCGGTTTGTTAAGTCAGATGTGAAATCCCCGGGCTCAACCTGGGAACTGCATCTGATACTGGCAAGCTTGAGTCTCGTAGAGGGGGGTAGAATTCCAGGTGTAGCGGTGAAATGCGTAGAGATCTGGAGGAATACCGGTGGCGAAGGCGGCCCCCTGGACGAAGACTGACGCTCAGGTGCGAAAGCGTGGGGAGCAAACA
+
ABBABCCBBAAABEGC22EAAFHFEEFGHGDBBB2AAAEEFHHGG?EEGGGGGGGCEEGHHGHHGH@BGGFGHHHHHHHHGGGGEGHFFHHHHHGFFFFFH2?FHHHHHHGDHHGHGHGGGFFGHHHHFGGEFFGGGFFFFFFFFFFFFF/FB;;;;@:@EFEFFF;;.@AFBFBFFFF?D?FFFFFFF@=DFFFFFFF;BFFFFFFFFFFFAD?ABFFFFDFFD?99FFB=ABADFDADDCFE>DEFF..
@M03896:38:000000000-B4D98:1:1101:14179:11829 1:N:0:261
GACGTAGGGCGCGAGCGTTGTCCGGATTTATTGGGCGTAAAGAGCTCGTAGGCGGCTTGTTGCGTCAGCTGTGAAAGCCCATGGCTTAACTGTGGGTTGGCAGCTGATACGGGCAGGCTAGAGTTCGGTAGGGGAGACTGGAATTCCTGGTGTAGCGGTGAAATGCGCAGATATCAGGAGGAACACCGGTGGCGAAGGCGGGTCTCTGGGCCGATACTGACGCTGAGGAGCGAAAGCGTGGGGAGCGAACA
+
AAAAAAFABFDDFCCE2AEAFGHEEDEGHFDFBBBBAAEFHHFGFDGEEEFGHGGCGEFGHABE?E/?BBBBBGGHHHHGHGHGFCGFHFGHGGGADECGHFDEHFFFDGC/CGG?AEHGGG0DGGFFEGDGGGD-ACGFGCCFHHHGFGBFC;;;-:;;AFFGBFCDG?DFEBFEBFFFFFFFFFFD@BFFAFDAFFE-BCBFFFFFFE?A>>ABBFFFFFDFFBFFFFFDABCFFFFFFFB?B9>>>D-
@M03896:38:000000000-B4D98:1:1101:27311:11830 1:N:0:261
TACGGAGGGTGCAAGCGTTAATCGGAATTACTGGGCGTAAAGCGCACGCAGGCGGTTTGTTAAGTCAGATGTGAAATCCCCGGGCTCAACCTGGGAACTGCATCTGATACTGGCAAGCTTGAGTCTCGTAGAGGGGGGTAGAATTCCAGGTGTAGCGGTGAAATGCGTAGAGATCTGGAGGAATACCGGTGGCGAAGGCGGCCCCCTGGACGAAGACTGACGCTCAGGTGCGAAAGCGTGGGGAGCAAACA
+
>>A3>A?@?22>AGBA22EEFFHAEEFGHG55532BAAAACFGEE0EAEEEEE>E@EEFGGHHDBG4BBBBBFFGGHHHHGEFFEEHFGHHGFCFBFFFBGHFGFFDFGHHGHHHFCF???C1?GGGGFDFFFFCF?-@;;FFBFFFFBF/B;;9;9;;;AFFFFF9;9@EBBFFF9BFA.ABBFFFD;;@D;@AACAA;-@CFFFC9.;A@;BFFFFFFFBA.AA///9;;.>DAFAAD;>B9-;AFFFF
@M03896:38:000000000-B4D98:1:1101:23513:11860 1:N:0:261
TACGGAGGGTGCAAGCGTTAATCGGAATTACTGGGCGTAAAGCGCACGCAGGCGGTTTGTTAAGTCAGATGTGAAATCCCCGGGCTCAACCTGGGAACTGCATCTGATACTGGCAAGCTTGAGTCTCGTAGAGGGGGGTAGAATTCCAGGTGTAGCGGTGAAATGCGTAGAGATCTGGAGGAATACCGGTGGCGAAGGCGGCCCCCTGGACGAAGACTGACGCTCAGGTGCGAAAGCGTGGGGAGCAAACA
+
AAAAABABD?AABDGCA22EFGHFEAFGHH5B5BAAAAEEHHHGG?EEGFGEGE@EGGGHHHHHHHEFGGGFFGHHHHHHGGGGFGHHHGHHHHFCHGHGHHGGHGFHHHGDHHHEGGGGFHHHHHGF?DFGHG.??-BFEFFFFFFFFF/B;;;;9;;;AFFFFFA;AFFFBFFFFFFFFFFFFFFFD=BDADFFFFFFAFFFFFBAEFFAF-AAFFFBFDF.ADFFFFB@AFFDFFFD;CAF=DEFEF.
@M03896:38:000000000-B4D98:1:1101:9572:11865 1:N:0:261
TACGGAGGGTGCAAGCGTTAATCGGAATTACTGGGCGTAAAGCGCACGCAGGCGGTTTGTTAAGTCAGATGTGAAATCCCCGGGCTCAACCTGGGAACTGCATCTGATACTGGCAAGCTTGAGTCTCGTAGAGGGGGGTAGAATTCCAGGTGTAGCGGTGAAATGCGTAGAGATCTGGAGGAATACCGGTGGCGAAGGCGGCCCCCTGGACGAAGACTGACGCTCAGGTGCGAAAGCGTGGGGAGCAAACA
+
ACBAABCCCAAAFFBF22EEFGHBBEFGHGB55B2BAAEEGHHGG?EEFGGCGGGFGGGHHHHHHHFFGGHGHGHHHHHHGGGGEEHGHGHGGHEGHGHGGHHHHHHHHHGFHHHFFGHGFGBGHHHHFGGGHHGCCFFFFFFFFFFFFFBFF;;:-:;;EFFFFF:;AFFFFFFFFFFFFFFFFFFFFDFDA=DFFFA@BFFFFFBEAFFF-CFDFFFFFFF.DFFFFFF@DFFAFB9ABAFECDEFBF.
@M03896:38:000000000-B4D98:1:1101:17408:11880 1:N:0:261
TACGTAGGTGGCAAGCGTTATCCGGAATTATTGGGCGTAAAGCGCGCGTAGGCGGTTTTTTAAGTCTGATGTGAAAGCCCACGGCTCAACCGTGGAGGGTCATTGGAAACTGGAAAACTTGAGTGCAGAAGAGGAAAGTGGAATTCCATGTGTAGCGGTGAAATGCGCAGAGATATGGAGGAACACCAGTGGCGAAGGCGACTTTCTGGTCTGTAACTGACGCTAATGTGCGAAAGCGTGGGGATCAAACA
+
>AA?AFFBDF?BFGCC22A2GFHE2EFGHFFG5BABAAEEEHGEGCGGEFGCHGGGGGGGGHHFGH?BDGGGHFGHGHHHHGG?EGGHGFHGGHGDGGCDGHHGHHGGHH??GFCDFCGGFGHFHHHGFHHHGHGGHHHFGHHHHHFFFG0C<;<<;;;@EHHHGF;EB@GGFFFGFCBFDBBFGGGEFBFFA@FFCBEBAFAFFFF/BF/9BBFFFFFFFFFDDFFFFBB99BFAFDDDAD;.9AAFFFA
@M03896:38:000000000-B4D98:1:1101:25894:11888 1:N:0:261
TACGGAGGGTGCAAGCGTTAATCGGAATTACTGGGCGTAAAGCGCACGCAGGCGGTTTGTTAAGTCAGATGTGAAATCCCCGGGCTCAACCTGGGAACTGCATCTGATACTGGCAAGCTTGAGTCTCGTAGAGGGGGGTAGAATTCCAGGTGTAGCGGTGAAATGCGTAGAGATCTGGAGGAATACCGGTGGCGAAGGCGGCCCCCTGGACGAAGACTGACGCTCAGGTGCGAAAGCGTGGGGAGCAAACA
+
BCBAABCCCAAAFGGF22AAEGHBAEFGHHDB5AAAAAAEGHHGG0AAEEE?EEEEGGGHHHHHGH4BFGFFFFGHHHHHGGGGEGHGGHHHGHGCGGGFGBGGHHHHHHHBHHHHGHGH0FGGHFGGFGFEHHA-<D@AAFFFFFFEB//;B9;;;;;;AFFFFF.;:@AFBFFFFBB9.AFFFFFDC@AAA@CFFBE-@FCFFF9;AFFF>FFDFFFBFDFDFFFFFFF-;CFDF.A.>@DE@AAFFFA
@M03896:38:000000000-B4D98:1:1101:17393:11892 1:N:0:261
TACGTAGGTGGCAAGCGTTATCCGGAATTATTGGGCGTAAAGCGCGCGTAGGCGGTTTTTTAAGTCTGATGTGAAAGCCCACGGCTCAACCGTGGAGGGTCATTGGAAACTGGAAAACTTGAGTGCAGAAGAGGAAAGTGGAATTCCATGTGTAGCGGTGAAATGCGCAGAGATATGGAGGAACACCAGTGGCGAAGGCGACTTTCTGGTCTGTAACTGACGCTAATGTGCGAAAGCGTGGGGATCAAACA
+
ABAAAFFAFF?BFGAE22E2GGHEEEGGHFDF5BABAAEEHHHFG?FFEFEDHFGFGGGGGHHHHH?B3GGGHHHHHHHHHGGEEGGHGGHFDGC?FFGGGHHHHFHHHHFFFHGFHCFF>FCFGHHH1GHHHFAHHHFHFHHHHHHFHDCFC;;<:;;=EGHHFF;EDGGGGFGGF0CFGAFGGGGEGFFFA@DFFFA@DFFFFFFBBF0;;;BFFFFFFFFFFFFFFFFFFFADFFFFFFFFFEFFFFA
@M03896:38:000000000-B4D98:1:1101:12999:11894 1:N:0:261
TACGGAGGGTGCAAGCGTTAATCGGAATTACTGGGCGTAAAGCGCACGCAGGCGGTTTGTTAAGTCAGATGTGAAATCCCCGGGCTCAACCTGGGAACTGCATCTGATACTGGCAAGCTTGAGTCTCGTAGAGGGGGGTAGAATTCCAGGTGTAGCGGTGAAATGCGTAGAGATCTGGAGGAATACCGGTGGCGAAGGCGGCCCCCTGGACGAAGACTGACGCTCAGGTGCGAAAGCGTGGGGAGCAAACA
+
ABAAACCCCAAAFFFE22EEFGHFEEGGHHBFBBBBAAEEGHHGG0AAFEFEGGGCGGGHHFHHHH4BFGGFGGFHHHHHGGGGEGHHHHHHHHGHGEGFGHHGHHGFHHHFHHGFGHHHHGFGHGHGFGGGHHGCGADDEFFFFFFFFFBF;;;;;;;;EFFFFFA;DFFFFFFFFFFFFFFFFFFFFCCFFFFFFFEBAFDFFFFFEFAF-@DDFFFFFFFDFFFFFFFFFFCFFFDFFFFE@DEFFFE
@M03896:38:000000000-B4D98:1:1101:13010:11908 1:N:0:261
TACGGAGGGTGCAAGCGTTAATCGGAATTACTGGGCGTAAAGCGCACGCAGGCGGTTTGTTAAGTCAGATGTGAAATCCCCGGGCTCAACCTGGGAACTGCATCTGATACTGGCAAGCTTGAGTCTCGTAGAGGGGGGTAGAATTCCAGGTGTAGCGGTGAAATGCGTAGAGATCTGGAGGAATACCGGTGGCGAAGGCGGCCCCCTGGACGAAGACTGACGCTCAGGTGCGAAAGCGTGGGGAGCAAACA
+
ABAAABCCCAAAFGGE22EEFGHFEEFGHGDB5BBBAAEEHHHGG0AEEGGCGGGCFGGHHHHHGH4BFHHGHGFHHHHHGGGGGGHHHHHHHHGHHGHGHHHHHHGHHHGDFHFFGGHGFGHHHHHGFEGGHGG@?C>AAFFFFFFFFF0F;;;;;;:@EFFFFF;;ADFFFFFFFFFFFFFFFFFFF@FFF@FCAAE;DFFFFFFFFFFF-@DAFFB;FFFFDFFFFEB9A==AB9:ABCFF;AEFFF.
@M03896:38:000000000-B4D98:1:1101:15436:11947 1:N:0:261
TACGGAGGGTGCAAGCGTTAATCGGAATTACTGGGCGTAAAGCGCACGCAGGCGGTTTGTTAAGTCAGATGTGAAATCCCCGGGCTCAACCTGGGAACTGCATCTGATACTGGCAAGCTTGAGTCTCGTAGAGGGGGGTAGAATTCCAGGTGTAGCGGTGAAATGCGTAGAGATCTGGAGGAATACCGGTGGCGAAGGCGGCCCCCTGGACGAAGACTGACGCTCAGGTGCGAAAGCGTGGGGAGCAAACA
+
ABAAABBBCAAAFGCA22EAFGHBEEFGHHD55BBBAAEEGHHGGCEEGCEEGEGEGGGHHHHHHHEFFGGGHGHHHHHHGGGEEFHGGFHHHHEGFFGGHHHHHHHHHHGFHHHGFGHHFGCGHHHGFEGF1GE>CFDA;BFFFFFFFFBFF;;;;;:;AFFFFFAADFFFFFFFFFFFFFFFFFFFFCFFADFFFFE>BFFFFFDEEF?DD@FFFFFFFDADFFFB:BF=AFAFFFFFFFFFFA:BFF?
@M03896:38:000000000-B4D98:1:1101:15450:11960 1:N:0:261
TACGGAGGGTGCAAGCGTTAATCGGAATTACTGAGCGTAAAGCGCACGCAGGCGGTTTGTTAAGTCAGATGTGAAATCCCCGGGCTCAACCTGGGAACTGCATCTGCTACTGGCAAGCTTGAGTCTCGTAGAGGGGGGTAGAATTCCAGGTGTAGCGGTGAAATGCGTAGAGATCTGGAGGAATACCGGTGGCGAAGGCGGCCCCCTGGACGACGACTGCCGCTCAGGTGCGAAAGCGTGGGGAGCAAACA
+
>AAAA?AD11>>CGFF00EAFGFABAAFFF12221BABABFGF?E?E?EEEEE//>EE/BFF21BFFBEGG@FF2FFGHHGEE<>EGHHHHFGF/BFFHGFGGGHF1?>GF1<GG1??GG?FFHH1F<?CFG10<---;A;BBFFFFFBB/99;;;9-9;-BFFBB9;9@EFFFFF9/B----BFFFA-9--9;9@--A;--@@@@?-9-F---;9>BB/9@@@?-;/9/;-;-;A/;-9;-9999;//;-
@M03896:38:000000000-B4D98:1:1101:18482:11980 1:N:0:261
TACGTAGGGCGCAAGCGTTGTCCGGAATTATTGGGCGTAAAGAGCTCGTAGGCGGCTTGTCACGTCGGATGTGAAAGCCCGGGGCTTAACCCCGGGTCTGCATTCTATACGGGCTAGCTAGAGTGTGGTAGGGGAGATCGGAATTCCTGGTGTAGCGGTGAAATGCGCAGATATCAGGAGGAACACCGGTGGCGAAGGCGGATCTCTGGGCCATTACTGACGCTGAGGAGCGAAAGCGTGGGGAGCGAACA
+
AAAAAFFBBB2AEECC22EAFGHFFGGGHFBFBBEAAAEEGHHHHDHEEFF1GEEE/EFHFF@?BF/>>EEGHGHGHHHHGGG@BCGHHFHHG@>@D<CFHHHHHHGHHHA>CGFGFGF=DC<=DGFGHGHGGGACDHHECEFGGGGGFGBFE:;;;;;;EFGGFF;DADFFFFFFBBFFFDFFFFFF@:B?A=DCF?EBFFFCFF:BBFAEFFFFFFFFFFFFFFFEFFFFFFADFFADFAFEADADF@-
@M03896:38:000000000-B4D98:1:1101:9964:11985 1:N:0:261
TACGTAGGTGGCAAGCGTTGTCCGGAATTATTGGGCGTAAAGCGCGCGCAGGCGGTTTCTTAAGTCTGATGTGAAAGCCCACGGCTCAACCGTGGAGGGTCATTGGAAACTGGGGAACTTGAGTGCAGAAGAGGAGAGTGGTATTCCACGTGTAGCGGTGAAATGCGTAGAGATGTGGAGGAACACCAGTGGCGAAGGCGACTCTCTGGTCTGTAACTGACGCTGAGGCGCGAAAGCGTGGGGAGCGAACA
+
ABAAAFFBFF2BCGE42AA2FGGECAAFHD5D5BABAAEFFGHGEEGEGEGCEGFGGGHHHH4GHFBB3FGBF?44GFHHHGG/EEFBFFGFFGCGHGGGHHHHHHFHFHFFGGDCGCF>>FG>1GHHHHHGHHHGHGGGF0=FFFFBGDGEC;<;:;;;;BBFFGA99DEBBCFCFFFEFGFFBFGAFFFBEFAFF.ABFFFBFF/;;F//9/;BFFFFFDFDDDF..-9@=9@D/AAADF9E;A9;@9-
@M03896:38:000000000-B4D98:1:1101:9970:12002 1:N:0:261
TACGTAGGTGGCAAGCGTTGTCCGGAATTATTGGGCGTAAAGCGCGCGCAGGCGGTTTCTTAAGTCTGATGTGAAAGCCCACGGCTCAACCGTGGAGGGTCATTGGAAACTGGGGAACTTGAGTGCAGAAGAGGAGAGTGGTATTCCACGTGTAGCGGTGAAATGCGTAGAGATGTGGAGGAACACCAGTGGCGAAGGCGACTCTCTGGTCTGTAACTGACGCTGAGGCGCGAAAGCGTGGGGAGCGAACA
+
ABAAAFFAFFACFGCC?2E?EGHFFGGGHFFD5BABAAEEHHHGG?EEGGEEGGGGGGHHHHHHHHBBGGGFGGHHHHHHHGGGGGGHHHHCDGFDHGGGGHHHGFFHFHGFHHCCECG>>FBFGHHHHHHHHHGDHGFFEGGGHHGGHECC;;<;;;:;9FGGFFC=ABEGGFGCFGGGGGGGGGGGFBFFEDFFFFFDFFFFFFBFFFBFFFFFFFFFFFFFBDFEFFCCAFADFFADFFFFFFFDFF;
@M03896:38:000000000-B4D98:1:1101:22364:12105 1:N:0:261
TACGGAGGGTGCAAGCGTTAATCGGAATTACTGGGCGTAAAGCGCACGCAGGCGGTTTGTTAAGTCAGATGTGAAATCCCCGGGCTCAACCTGGGAACTGCATCTGATACTGGCAAGCTTGAGTCTCGTAGAGGGGGGTAGAATTCCAGGTGTAGCGGTGAAATGCGTAGAGATCTGGAGGAATACCGGTGGCGAAGGCGGCCCCCTGGACGAAGACTGACGCTCAGGTGCGAAAGCGTGGGGAGCAAACA
+
ACAAABBC?AAAFGFE?2EEFGHFEEGGHEDB5BAAAAEEHHHGG?EEGCE@FGGFGGGGGFHHHH4BFGHFGHFHHHHHGGGGGGHGHHHHHHGFFFGGHHHHHHHHGHFFHHHEFHHHHFFGHGGFFDFEHHGGGADFFFFFFFFFFFBB;;;;;;;;AFFFFFA;ADFFFFFFFFFFFFFFFFFFF-@DFFFF@DF>FAFFFF=EEFAD@@?AFFFFFDDAFFFFFFFCADAABD:A-@F?=DAFFF?
@M03896:38:000000000-B4D98:1:1101:11969:12139 1:N:0:261
TACGAAGGGGGCTAGCGTTGCTCGGAATCACTGGGCGTAAAGGGCGCGTAGGCGGCCTTGTAAGTTGGGGGTGAAAGCCCGTGGCTCAACCACGGAATTGCCTTCGATACTGCTTGGCTTGAGTGTGGTAGAGGTTGGTGGAACTGCGAGTGTAGAGGTGAAATTCGTAGATATTCGCAAGAACACCGGTGGCGAAGGCGGCCAACTGGACCATCACTGACGCTGAGGCGCGAAAGCGTGGGGAGCAAAC
+
ABABABA3?AD>EGFF22EEF3GA2BFEG5B5AABAAAFEGGCGF0EEE//1B//EE?GGG44GGH4BEE?BD/FBD?FGGCG<DHFEFFHEG/--.>GGGHHHHCGGHG<GDGGBCGGHC;CCGGFDHFFGFFC:/99A9?0C09C::99:90;;0/9.0;0;;/.;9E?F/;BB.ADA@F/9:BD=9;@.;9@=-9A9;DFFEEFFBF.FEBBFFE//;..A..;.9B@B--BAFDDB;@;.-9;;/;
@M03896:38:000000000-B4D98:1:1101:16374:12153 1:N:0:261
TACGGAGGGTGCAAGCGTTAATCGGAATTACTGGGCGTAAAGCGCACGCAGGCGGTTTGTTAAGTCAGATGTGAAATCCCCGGGCTCAACCTGGGAACTGCATCTGATACTGGCAAGCTTGAGTCTCGTAGAGGGGGGTAGAATTCCAGGTGTAGCGGTGAAATGCGTAGAGATCTGGAGGAATACCGGTGGCGAAGGCGGCCCCCTGGACGAAGACTGACGCTCAGGTGCGAAAGCGTGGGGAGCAAACA
+
ABAAABBCCA?>CFGC22EEFGHFBEFGHGDD5B2BAAEFHHHGGCEEFGE?EEFEGGGHHFHHGH@BGFGFFGHHHHHHGGGGEFHGHHHHHHFFGGHGHHHHHHHHHHF?GHHFGHGGFGEGHHHFFGGGHHCCCFFAAFFFFFFFFF/BB;;;;:;@EFFFFFA;DFFFFFFFFFFFFFFFFFFFFFFBFDFFAAA@BFFFFFFEEF?DF;DDFFFFFDFFFFEEFFFCFFADFFFFFFFE=AEFFFF
@M03896:38:000000000-B4D98:1:1101:27798:12155 1:N:0:261
TACGGAGGGTGCAAGCGTTAATCGGAATTACTGGGCGTAAAGCGCACGCAGGCGGTTTGTTAAGTCAGATGTGAAATCCCCGGGCTCAACCTGGGAACTGCATCTGATACTGGCAAGCTTGAGTCTCGTAGAGGGGGGTAGAATTCCAGGTGTAGCGGTGAAATGCGTAGAGATCTGGAGGAATACCGGTGGCGAAGGCGGCCCCCTGGACGAAGACTGACGCTCAGGTGCGACAGCGGGGGGAGCAAACA
+
AABAABBBBA>AEEFE2AA2AGHFEEFFHGBBB3AAAAEEEFHGGCEFGEG?GGGEEGGHHHFHGGFFGHHGGFHHHHHHEGGGEFHGHFHHHHGEFFHGHHHHHHHHGHGGGGFFFFFG?0<FGDGHFDF.>CC<@A=DFFBFFFFBFFFBF99;;;9-.;/9FF9AAAABE/FFFF/.ADFFFFFF;9-9A--@BD?=DDF;DF;9AF.;-;A.//BBFD.A;.BF9/9;?--999--@AA-9;.BB?.
@M03896:38:000000000-B4D98:1:1101:11956:12156 1:N:0:261
TACGAAGGGGGCTAGCGTTGCTCGGAATCACTGGGCGTAAAGGGCGCGTAGGCGGCCTTGTAAGTTGGGGGTGAAAGCCCGTGGCTCAACCACGGAATTGCCTTCGATACTGCTTGGCTTGAGTGTGGTAGAGGTTGGTGGAACTGCGAGTGTAGAGGTGAAATTCGTAGATATTCGCAAGAACACCGGTGGCGAAGGCGGCCAACTGGACCATCACTGACGCTGAGGCGCGAAAGCGTGGGGAGCAAACA
+
ABAABBCBBB@>EGGE22EEEBGEAEGGH5B55BBAEAEFHHHGG?FFEFE?HEGCEEGHFHHGHH4BEEGGGGGHHHHHGCGDGHHFGGHGGDCGGGHHHHHHHHEGGGFGFEGB<CC<ACC;CCC:CGHHHHFFBAAEEEGFEFFAAB?A;;;;;;;CFGGGFB:;BFFFFFFFFDDABFFFFFFCFDFFFFFFCFEBFFFAFEBBBF?FEFEFFFFFFFFFFFFFFFFFFFFFFFFFFFFEFFFFFFF
@M03896:38:000000000-B4D98:1:1101:27773:12167 1:N:0:261
TACGGAGGGTGCAAGCGTTAATCGGAATTACTGGGCGTAAAGCGCACGCAGGCGGTTTGTTAAGTCAGATGTGAAATCCCCGGGCTCAACCTGGGAACTGCATCTGATACTGGCAAGCTTGAGTCTCGTAGAGGGGGGTAGAATTCCAGGTGTAGCGGTGAAATGCGTAGAGATCTGGAGGAATACCGGTGGCGAAGGCGGCCCCCTGGACGAAGACTGACGCTCAGGTGCGAAAGCGTGGGGAGCAAACA
+
AAAAAA>1>1>>BFGA00AEF3FABEFFHG1221ABAAAAAFD/E/EAEEA>E//>>EEBBGFFBB2BBB@BBB2BGFHHFEEE>EGFHHHFB0/BFFFBDHFG1>F>DGF?GGHHF???<FBFH1FFFA.<1<CCC?=A9FF99FFF9;/9;;9;9--9;BF9/;;;99A/BFFFF/B?--BBFFF99-;-;@@@>;A--9@@@@@99BA9@?BB/BBFFAA-AB///;9-;@;-/-;:-9@A-;AFFF?
@M03896:38:000000000-B4D98:1:1101:16366:12172 1:N:0:261
TACGGAGGGTGCAAGCGTTAATCGGAATTACTGGGCGTAAAGCGCACGCAGGCGGTTTGTTAAGTCAGATGTGAAATCCCCGGGCTCAACCTGGGAACTGCATCTGATACTGGCAAGCTTGAGTCTCGTAGAGGGGGGTAGAATTCCAGGTGTAGCGGTGAAATGCGTAGAGATCTGGAGGAATACCGGTGGCGAAGGCGGCCCCCTGGACGAAGACTGACGCTCAGGTGCGAAAGCGTGGGGAGCAAACA
+
ABAAABBBC?AAFGCC22EEFGHBEEFGHFD55BAAAAEEHHHGGACEFCEEGFG?EEEGGHFHHH@FDFGFFGFBGHHHGFG<EEHFGFHHHHGFGEGGHHHHHHHHHHHGHHGGGGGFFFGHHHHHFGGFHHA-@ABAABFFFFFEB/BFB;;;;;;;AFFFFFA;9@EFBFFFFFFFFFEFFFFF;-;A:-;@CFA-B;FDFF-AAFFFFDFDFFF9FFDF?9F/909;ADD./.:ABFA?@DFFFF?
@M03896:38:000000000-B4D98:1:1101:27795:12174 1:N:0:261
TACGGAGGGTGCAAGCGTTAATCGGAATTACTGGGCGTAAAGCGCACGCAGGCGGTTTGTTAAGTCAGATGTGAAATCCCCGGGCTCAACCTGGGAACTGCATCTGATACTGGCAAGCTTGAGTCTCGTAGAGGGGGGTAGAATTCCAGGTGTAGCGGTGAAATGCGTAGAGATCTGGAGGAATACCGGTGGCGAAGGCGGCCCCCTGGACGAAGACTGACGCTCAGGTGCGAAAGCGTGGGGAGCAAACA
+
CCBCCBCBCAAAFFGC?2FAAGHFEEGGHGBB5BAAAAEFHHHGG?EEGGGGGGGCFGGHHHHHHH@BEGHGHHHHHHHHGGGGEGHEFGHHGHGFGGHHHHGHHHGHHH?GHHHHGHHHGFGHHHHHGGGGHHCCCFFFFFFFFFFFFFBFB;;:;;;@EFFFFFDAFFFFEFFFFFFFFFFFFFFFCBFFFFFFFFFFDFFFFFDE?FFCBDFFFFFBFDDAFFFFFFB>AACABAADFFF?DDEFFF.
@M03896:38:000000000-B4D98:1:1101:4150:12200 1:N:0:261
TACGGAGGGTGCAAGCGTTAATCGGAATTACTGGGCGTAAAGCGCACGCAGGCGGTTTGTTAAGTCAGATGTGAAATCCCCGGGCTCAACCTGGGAACTGCATCTGATACTGGCAAGCTTGAGTCTCGTAGAGGGGGGTAGAATTCCAGGTGTAGCGGTGAAATGCGTAGAGATCTGGAGGAATACCGGTGGCGAAGGCGGCCCCCTGGACGAAGACTGACGCTCAGGTGCGAAAGCGTGGGGAGCAAACA
+
ABAAABBBCAAAEGBA22EEFGHFAEGGHGB55ABAAAEEHHHGGCFEGF?EGEFEGGGHHHHHHHEBFGGFFGHHHHHHGEGGEEHHHHHHHHGHHGHGHHHHHFHHHHFGGHHFFHHHGHEGHHHHFGFGGHFGCF>;;BFFFFFFBF/B;;;;;:;;EFFFBFAADFFFFFFFFFFFFFFFFFFFFCDFACFFDFE;DFCFFFFEEFFFAFFFFFFFFFFDFFEBFFB@DFFAFDFFFFFFFFFFFFA
@M03896:38:000000000-B4D98:1:1101:8349:12215 1:N:0:261
TACGGAGGGTGCAAGCGTTAATCGGAATTACTGGGCGTAAAGCGCACGCAGGCGGTTTGTTAAGTCAGATGTGAAATCCCCGGGCTCAACCTGGGAACTGCATCTGATACTGGCAAGCTTGAGTCTCGTAGAGGGGGGTAGAATTCCAGGTGTAGCGGTGAAATGCGTAGAGATCTGGAGGAATACCGGTGGCGAAGGCGGCCCCCTGGACGAAGACTGACGCTCAGGTGCGAAAGCGTGGGGAGCAAACA
+
ABAA>ABBBBA>4EDA22EA2AFFEEAFHGBBBB2AAAFEHHGGG0AAAEECGEG/>??FGHHHHH4B3GGFHGHHHFHHGGGGEGHGHH0FGHG0CFHGHHHF11?>FHFBG<0F/?G1?GCG11<FFEGGHH.?-;BDFFFFFFF//;/B;;;;;;;@EFFFFFA;ABFFFF//BFF?FFF/FFF?B@BFFBBBBFEB-B-;-;@EEFF=--9ABFFFFFFD.AFF//;;ABBDFFFFBBBFBDEFFFF
@M03896:38:000000000-B4D98:1:1101:6604:12228 1:N:0:261
TACGTAGGTGACAAGCGTTGTCCGGATTTACTGGGTGTAAAGGGCGCGTAGGCGGACTGTCAAGTCAGTCGTGAAATACCGGGGCTTAACCCCGGGGCTGCGATTGAAACTGACAGCCTTGAGTATCGGAGAGGAAAGCGGAATTCCTAGTGTAGCGGTGAAATGCGTAGATATTAGGAGGAACACCAGTGGCGAAGGCGGCTTTCTGGACGACAACTGACGCTGAGGCGCGAAAGTGTGGGGAGCAAACA
+
>AA1>1B1DD@B3FGA1AAAFGHAAEEGHHDBBBB0BEF2A2DEA/EEEAEEGAE>>>BBBBF1FHDFBG???B/1B1FG?>@/><G1><<FC/<////?F<<GFEBFFGDGE1F<FGFGGG0D<GD.-.-AC..;/.:C;--CFGGG0F09;00;-;=;:FBFF;.;.9AFF/FFFBB/-;BF-FFE-B//:@=>@-;9-@@<FFB//9;;=@@@FEFBF-BB-9-9E-9-;;-99/FBB--9-;;B/:9
@M03896:38:000000000-B4D98:1:1101:14938:12228 1:N:0:261
TACGTAGGGTGCAAGCGTTATCCGGAATTATTGGGCGTAAAGGGCTCGTAGGCGGTTCGTCGCGTCCGGTGTGAAAGTCCATCGCTTAACGGTGGATCCGCGCCGGGTACGGGCGGGCTTGAGTGCGGTAGGGGAGACTGGAATTCCCGGTGTAACGGTGGAATGTGTAGATATCGGGAAGAACACCAATGGCGAAGGCAGGTCTCTGGGCCGTTACTGACGCTGAGGAGCGAAAGCGTGGGGAGCGAACA
+
>>AA>CCAAB2ACGCC2AFECGHEAECGHFHF53BBAAEE2BBEF1GCEEEDHGGFEFEF?>E>EEEEEEEGGGFFHHHHHHHGGHHFHD?CCFC/22FGFCCFGG@EGH?DGGC-;;BEFFFCFFFCCEGFFFDFBEFFEFFFFFFFFD:B;;;9;;;;AAFFF/FBFFFEFFF?B-=;.FFFFFAAAFFFBBA@;A;.D;ABBFFFFF9A9-AAEFF/FFFFF..ABDEA>>;ABDFFFFFE-:99@B-
@M03896:38:000000000-B4D98:1:1101:4155:12230 1:N:0:261
TACGGAGGGTGCAAGCGTTAATCGGAATTACTGGGCGTAAAGCGCACGCAGGCGGTTTGTTAAGTCAGATGTGAACTCCCCGGGCTCAACCTGGGAACTGCATCTGATACTGGCAAGCTTGAGTCTCGTAGAGGGGGGTAGAATTCCAGGTGTAGCGGTGAAATGCGTAGAGATCTGGAGGAATACCGGTGGCGAAGGCCGCCCCCTGGACGAAGACTGACGCTCAGGTGCGAAAGCGTGGGGAGCAAACA
+
>>>AAA1@?1>ABGF0E0AAFDGFA0AFHG1A21/BAAEC/ABEE/EAEE/>E//>@?>BFG2BB2FF1B121221BFHHECG?CGHHHHFCGF/FFFGFFFGGF1GFGH?2?/01?FFF<GCHGFGGF.FF1<.<A-;AAF/;F/;;///9;9:;@;;-;BBBBBABB9-///9F//99-9;FFFFB-;@B-9>;@?E--99;@9;9EF-9;-A?BFFBF?B---9/9//;--;-/;-;9--:;AEFFF-
@M03896:38:000000000-B4D98:1:1101:14941:12246 1:N:0:261
TACGTAGGGTGCAAGCGTTATCCGGAATTATTGGGCGTAAAGGGCTCGTAGGCGGTTCGTCGCGTCCGGTGTGAAAGTCCATCGCTTAACGGTGGATCCGCGCCGGGTACGGGCGGGCTTGAGTGCGGTAGGGGAGACTGGAATTCCCGGTGTAACGGTGGAATGTGTAGATATCGGGAAGAACACCAATGGCGAAGGCAGGTCTCTGGGCCGTTACTGACGCTGAGGAGCGAAAGCGTGGGGAGCGAACA
+
BBBBBFFCBBBABGFC22AEEGHEEEGGHFBF5BBBAAEEFGHGFAGEEFECHGGEEFFEEEE>>EEGEFGGGGHGHHHHHHHGGGHGHFDGGHGHGBGGFCBFGGCEGH?CDCG@DADEDFFCFGGGGGGFFFFFFEFEEFFFFFFFFF-B<<:<<<<BFFFFFBFFFFFFFFFADFFFFFFFFFFFFFFFFFFFFFFFFFFFFFFFFFEEDDFFFFFFFFFFFFFFBFFFFFFFFFFFFFFFFFBFFFC
@M03896:38:000000000-B4D98:1:1101:4165:12247 1:N:0:261
TACGGAGGGTGCAAGCGTTAATCGGAATTACTGGGCGTAAAGCGCACGCAGGCGGTTTGTTAAGTCAGATGTGAAATCCCCGGTCTCAACCTGGGAACTGCATCTGATACTGGCAAGCTTGAGTCTCGTAGAGGGGGGTAGAATTCCAGGTGTAGCGGTGAAATGCGTAGATATCTGGAGGAATACCGGTGGCGAAGGCGGCCCCCTGGACGAAGACTTACGCTCATGTGCGAAAGCGTTGGGCGCAACCA
+
AAA33A3>DAA>4EDA22AEFGGAB2BFHGDD5B2BAEEEHFG1AAE0EEE0E>EEEG1GGGHHHHFF3FDF4F4FGFGHFEE/>EHGHHGGF0/0FGHBG2FGHFFHHHG?<GGGAFGF<??GHFG0?E/FHE.-@DFA:/BB/BFE;BBFF99;--9-.9BFFB9;9-A/:9BF//9ADDFFFFFD---.;-9@>A;--@BFFFAE.BA==@D?;//9;.9;DF//9/:.:;@9B.A.-.-.-;;@-;;
@M03896:38:000000000-B4D98:1:1101:14925:12254 1:N:0:261
TACGTAGGGTGCAAGCGTTATCCGGAATTATTGGGCGTAAAGGGCTCGTAGGCGGTTCGTCGCGTCCGGTGTGAAAGTCCATCGCTTAACGGTGGATCCGCGCCGGGTACGGGCGGGCTTGAGTGCGGTAGGGGAGACTGGAATTCCCGGTGTAACGGTGGAATGTGTAGATATCGGGAAGAACACCAATGGCGAAGGCAGGTCTCTGGGCCGTTACTGACGCTGAGGAGCGAAAGCGTGGGGAGCGAACA
+
BCBBBFFBCFAAFGFF2AAEFGHFAEEGHFFGBBBBAAEEHGGGFCGCEEFEHGGE@FEEEE>>>EEEEEGGGFBBFGHHHHHGGHGGHFCDFHGGGBGHGCDGCD@EGH?CDCC@DADGGFFBFGGFCEFFFFDFBEFFEFFFFFFFFA-9;:::A;;ADEFFFBFFFFFFFFFE>DACDFFFFFFFEFFFFFFFFFAFD>ABFFFFBFAE;;DDEFFFFDDFFFFA0DFFDAFFFFFDFA-.;:9;@@-
@M03896:38:000000000-B4D98:1:1101:4147:12255 1:N:0:261
TACGGAGGGTGCAAGCGTTAATCGGAATTACTGGGCGTAAAGCGCACGCAGGCGGTTTGTTAAGTCAGATGTGAAATCCCCGGGCTCAACCTGGGAACTGCATCTGATACTGGCAAGCTTGAGTCTCGTAGAGGGGGGTAGAATTCCAGGTGTAGCGGTGAAATGCGTAGAGATCTGGAGGAATACCGGTGGCGAAGGCGGCCCCCTGGACGAAGACTGACGCTCAGGTGCGAAAGCGTGGGGAGCAAACA
+
AAAAAAADD2AACFFAA2EEFGGFEEGGHGB5532AAAEEFHHGG0EEFEEEFCEEEEGFGHGHGHDFFFFFGGFGGHHHFEGGEGHFGHHHGCCGGGHGFHHHHHGHHHFBFHHCFGGGFGFGGHGFFDFF1F?CGA@DEFFFFFFFBB/B;;9;;;99AFFFFFAADCEFFFFFFFFFDFFFFFFF=B@DABA-@DF>-BFFFF=9AF9B@@DDFF/BFFF.9:/BFFFBACFAFDADCACFCFEFFF?
@M03896:38:000000000-B4D98:1:1101:15789:12277 1:N:0:261
TACGTAGGGTGCAAGCGTTATCCGGAATTATTGGGCGTAAAGGGCTCGTAGGCGGTTCGTCGCGTCCGGTGTGAAAGTCCATCGCTTAACGGTGGATCCGCGCCGGGTACGGGCGGGCTTGAGTGCGGTAGGGGAGACTGGAATTCCCGGTGTAACGGTGGAATGTGTAGATATCGGGAAGAACACCAATGGCGAAGGCAGGTCTCTGGGCCGTTACTGACGCTGAGGAGCGAAAGCGTGGGGAGCGAACA
+
ABABAFFBBFAABDGC?2EEFGHEEFGGHFFF5BBBAAEEHGHGF1GEEECEHFGGEFGEEEE>EEGGGEGGEFGHFHHHHHHGGHHGHGDGGGDFFBGGGCCGGD@EGHDEGFG?DACEDCCCFGGGGGGFFFFC.;FFEFFFFFFFFF-=;;;;A;;;AEFF0:BBFFFFFFFADFFFDFFFFFFFFFFFFFFFFFFFDFABFFFFFFEEF@FFFFFFFFFFFBFEEDE99BFDFFFFFCFFCD@@=B=
@M03896:38:000000000-B4D98:1:1101:25310:12297 1:N:0:261
TACGTAGGGCGCAAGCGTTGTCCGGAATTATTGGGCGTAAAGAGCTCGTAGGCGGTTTGTCGCGTCTGGTGTGAAAACTCAAGGCTCAACCTTGAGCTTGCATCGGGTACGGGCAGACTAGAGTGTGGTAGGGGTGACTGGAATTCCTGGTGTAGCGGTGGAATGCGCAGATATCAGGAGGAACACCGATGGCGAAGGCAGGTCACTGGGCCACTACTGACGCTGAGGAGCGAAAGCATGGTGAGCGAACA
+
>AAAAFF33B2AEEFA22AA2FGBAEGGH5DBBFABAAAEDGHBG3F1EEEEGEGFEEEHBBB>>>>?3BBG/GBGGGHGHHGBGHHGHFHHHHFHHBFGGHFF/?/?BG///@D/FFHG>FGFH1FDFF=.F.E@<GGF.<<DGFGB;/:::<<;::;;.AFFBFCDADGGFBFGGBBEDDGFBFD;9;A.;BABC.AA?CFFFFF999AADF/9FF9/:.AA.9;.B..@==@FFBF/.//9.;--==-
@M03896:38:000000000-B4D98:1:1101:28894:12298 1:N:0:261
TACGTAGGTGGCAAGCGTTGTCCGGAATTATTGGGCGTAAAGCGCGCGCAGGCGGTTTCTTAAGTCTGATGTGAAAGCCCACGGCTCAACCGTGGAGGGTCATTGGAAACTGGGGAACTTGAGTGCAGAAGAGGAGAGTGGAATTCCACGTGTAGCGGTGAAATGCGTAGAGATATGGAGGAACACCAGTGGCGAAGGCGACTCTCTGGTCTGTAACTGACGCTGAGGCGCGAAAGCGTGGGGAGCGAACA
+
>3AA>CFAFFA>4FA422E2AGG22AAFHBGDAB2BAAEEHGFEGCGCGEECGEGEEGHHHHHHDF4BGFGGGF?BFGGHEFGEEEGFHFGF?GC/?DCCFAHGFCGFHG?1FAC//<F1>DC=FGGFFG<1<..<<.<<CF0<CGGCCAEG:;:;-;.;.0900B;..A.;BFFFF00/../9CFGE?//B9--99?.-=;-;///BBF/9BBFFF//;/AF..9AA.--99@>DFF9:-9-.-9-=-;9
@M03896:38:000000000-B4D98:1:1101:26337:12301 1:N:0:261
TACGGAGGGTGCAAGCGTTAATCGGAATTACTGGGCGTAAAGCGCACGCAGGCGGTTTGTTAAGTCAGATGTGAAATCCCCGGGCTCAACCTGGGAACTGCATCTGATACTGGCAAGCTTGAGTCTCGTAGAGGGGGGTAGAATTCCAGGTGTAGCGGTGAAATGCGTAGAGATCTGGAGGAATACCGGTGGCGAAGGCGGCCCCCTGGACGAAGACTGACGCTCAGGTGCGAAAGCGTGGGGAGCAAACA
+
>AA1>A>A1>1>FEGA00AEFGGBBEFGGF1221/BAAAAAFGEG/AAEEEFFEEEGGAGHGHHGG2BBBBBBBFFHHHHGEEGEEGFHHHGF0F<FGGBFG?FF1FFFHG21GHFCFG???GHHHG<FF<F10.<<;-9;9FFFFFB;//9;;;;@;;-;BFFFB;;A-EF/FFFF/BA-AFFFFFB;->9;-@9=A;;=-;@@@@9AB-@=9B-BFBBFBA;BB//;B;99@@BF-AA-@-9-:9;9FF
@M03896:38:000000000-B4D98:1:1101:25332:12308 1:N:0:261
TACGTAGGGCGCAAGCGTTGTCCGGAATTATTGGGCGTAAAGAGCTCGTAGGCGGTTTGTCGCGTCTGGTGTGAAAACTCAAGGCTCAACCTTGAGCTTGCATCGGGTACGGGCAGACTAGAGTGTGGTAGGGGTGACTGGAATTCCTGGTGTAGCGGTGGAATGCGCAGATATCAGGAGGAACACCGATGGCGAAGGCAGGTCACTGGGCCACTACTGACGCTGAGGAGCGAAAGCATGGGGAGCGAACA
+
ABAAAFFAAF?DCECAA2E?EGGEEECGHFBG5BBBAAEFHHGHHDHFEEGCHFGEFGGHFEFE>E>?BFGHGGFGGGHHHHHGGHHFGFHHHGFHHEGGHHHHG?DGFHDGGGG?FCGFFGCDGGHGGHHGGGACEHHGGHHHHHHHHHBGC<;;;;;=CEGGFGCFGGGGGGGGGGGGGGGFFFFF@CDFFFFFFFFFFFFFFFFFFFEEFFFFFFFFFFFFDFFFFFFF@=>DFFFFFFFFDFCCBDD
@M03896:38:000000000-B4D98:1:1101:19107:12312 1:N:0:261
TACGGAGGGTGCAAGCGTTAATCGGAATTACTGGGCGTAAAGCGCACGCAGGCGGTTTGTTAAGTCAGATGTGAAATCCCCGGGCTCAACCTGGGAACTGCATCTGATACTGGCAAGCTTGAGTCTCGTAGAGGGGGGTAGAATTCCAGGTGTAGCGGTGAAATGCGTAGAGATCTGGAGGAATACCGGTGGCGAAGGCGGCCCCCTGGACGAAGACTGACGCTCAGGTGCGAAAGCGTGGGGAGCAAACA
+
ABAAABBBBAAAFFFE22EEFGHFEEGGHGDB5BBAAAEEHHHGGAEEEEECGFGFGGGHHHHHHH@BFFFBGGHHHHHHGGGGFGHGHHHHHHGGHGGFHHHHHHHHHHFFHHHFGHHGGFFHHHHGFGGGFHGCGFC;;BFFFFFFFFBFB;;;;;;;EFFFFFAAFFEFFFFFFFFFFFFFFFFFFFFFFFFFCFEDFFFFFFDEFFFFF>DDFFFFFFFFFFEBFFB@ACFDFDFFFFFFFDFFEF?
@M03896:38:000000000-B4D98:1:1101:19125:12314 1:N:0:261
TACGGAGGGTGCAAGCGTTAATCGGAATTACTGGGCGTAAAGCGCACGCAGGCGGTTTGTTAAGTCAGATGTGAAATCCCCGGGCTCAACCTGGGAACTGCATCTGATACTGGCAAGCTTGAGTCTCGTAGAGGGGGGTAGAATTCCAGGTGTAGCGGTGAAATGCGTAGAGATCTGGAGGAATACCGGTGGCGAAGGCGGCCCCCTGGACGACGACTGACGCTCAGGTGCGAAAGCGTGGGGAGCAAACA
+
AAAAABA@DA2>FGFC22EAAGGA2ABFHHB5532AAEFGDHFEFEEAFGG?EEFEEGEHBGFEGHDB3FFGF4BFFGFHFEGCEFHHHFHHHHGCGEGGHHHHHHHHHHF>FHHFEGGG?F1GHHG0?AFFFHGGGFC;AFFFFFFFBF/FF9;;-9;99BFFBB;;;@EE9;BFBFFFFFFFFFFD=@;.;9@B@DA@-BFFFF>:.9A-@-9;;ADFF.DADD/BFFFBDFFDFDFB;=DF-;9BFF.
@M03896:38:000000000-B4D98:1:1101:19206:12317 1:N:0:261
TACAGAGGGTGCGAGCGTTAATCGGATTTACTGGGCGTAAAGCGTGCGTAGGCGGCTTATTAAGTCGGATGTGAAATCCCCGAGCTTAACTTGGGAATTGCATTCGATACTGGTGAGCTAGAGTATGGGAGAGGATGGTAGAATTCCAGGTGTAGCGGTGAAATGCGTAGAGATCTGGAGGAATACCGATGGCGAAGGCAGCCATCTGGCCTAATACTGACGCTGAGGTACGAAAGCATGGGGAGCAAACA
+
AAA?AFF?AAA>EEEE22AEFFGBAEFGHGBB5B2BAAEFHHGEABEEAEECHEE@/>BFHEHHHH1>/1>FFFGHHHGHGGGCEDGFGFFGFFH?BF?BFHHHGHEFGG>2?2F2??FFDC<1@GBGGHGGGAGCFF1=>>=G0DDFGH/<<<==--;-CGEH0C::;D.C0CFFF0CFBDFGGGGFFCGFB?@AF.AFA.:.BFB99BABB99BFFB/B?9.9DF.;FBA.AA.BFFFFED9=DEB/:;
@M03896:38:000000000-B4D98:1:1101:25315:12322 1:N:0:261
TACGTAGGGCGCAAGCGTTGTCCGGAATTATTGGGCGTAAAGAGCTCGTAGGCGGTTTGTCGCGTCTGGTGTGAAAACTCAAGGCTCAACCTTGAGCTTGCATCGGGTACGGGCAGACTAGAGTGTGGTAGGGGTGACTGGAATTCCTGGTGTAGCGGTGGAATGCGCAGATATCAGGAGGAACACCGATGGCGAAGGCAGGTCACTGGGCCACTACTGACGCTGAGGAGCGAAAGCATGGGGAGCGAACA
+
AAAAAFCAAC2AAE?C22A2FGHECEGGHGBF5B2BAAAEGFHHH3GAEEFCHEGEGGGHFB?>>EEFBBGHGFGFHGHHHHHFGHHEGFHHHHHFH2FFGHHGG?BGGH/EGGG?FFGFGFC>G=GDGHHGGG.@.GGFGGFFGHHGHBCF;=;<;;.;.AFGGFCDFGGGF0FFFFFEGAFFFFFD@=DABFFFFFFFFFFFFFFFFF?ADFFFFFFFFFFFFF..BAA>DA@DFFFFFEFE=D@ADD>
@M03896:38:000000000-B4D98:1:1101:19113:12332 1:N:0:261
TACGGAGGGTGCAAGCGTTAATCGGAATTACTGGGCGTAAAGCGCACGCAGGCGGTTTGTTAAGTCAGCTGTGAAATCCCCGGGCTCAACCTGGGAACTGCATCTGATACTGGCAAGCTTGAGTCTCGTAGAGGGGGGTAGAATTCCAGGTGTAGCGGTGAAATGCGTAGAGATCTGGAGGAATACCGGTGGCGAAGGCGGCCCCCTGGACGAAGACTGACGCTCAGGTGCGCAAGCGTGGGGAGCAAACA
+
>AA3>>3AD>2>AFAA22E2AEGB2BFEHHB55B2AAAEFHHHGE0EEEGGEEEEGEGAGHFHGGHH33B@B3B4?FHGHGEG/EEHHHGHHCFF0FFGFGDFFG1GGHHG@FG<FFFFG?F11FGG0FAC<FGC<--9;.9/FFFFB/;9BB/:;--99./FBF;;9;9.BBFFFF/9ADFFFFFFF--@.:--;-.9-;BB@B?=.AB.--9.ABF9/;;A:AD//;/;--;@>E..99B-9;:.:/99
@M03896:38:000000000-B4D98:1:1101:19214:12333 1:N:0:261
TACAGAGGGTGCGAGCGTTAATCGGATTTACTGGGCGTAAAGCGTGCGTAGGCGGCTTATTAAGTCGGATGTGAAATCCCCGAGCTTAACTTGGGAATTGCATTCGATACTGGTGAGCTAGAGTATGGGAGAGGATGGTAGAATTCCAGGTGTAGCGGTGAAATGCGTAGAGATCTGGAGGAATACCGATGGCGAAGGCAGCCATCTGGCCTAATACTGACGCTGAGGTACGAAAGCATGGGGAGCAAACA
+
BCABBFFCCAABFCFA22EEFGHFBEGGHGDBBBAAAEEFHHHGFEFGFEGCHGG??EGHHHHHHH?>EEEFGGHHHHGHGGGFGGGGHFHHHHH?BFBBGHGHHHFHHG?BGDGBGHHFFGC?GHEGGHGGGGHHEFGF=FGHHHGEFF0CD<==<<<<EHHHFHCCFGGGFGGGGFFGFFFGGGGDGGGGFFFFFFFFFFFFFFFBFF.FFBFFFFFFFFFFFFFFFFBDEEDDFFFFFFFFFFFFFFF
@M03896:38:000000000-B4D98:1:1101:2739:12364 1:N:0:261
TACGGAGGGTGCAAGCGTTAATCGAAATTACTGGGCGTAAAGCGCACGCAGGCGGTTTGTTAAGTCAGATGTGAAATCCCCGGGCTCAACCTGGGAACTGCATCTGATACTGGCAAGCTTGAGTCTCGTAGAGGGGGGTAGAATTCCAGGTGTAGCGGTGAAATGCGTAGAGATCTGGAGGAATACCGGTGGCGAAGGCGGCCCCCTGGACGAAGACTGACGCTCAGGTGCGAAAGCGTGGGGAGCAAACA
+
ABA?AAAD@AA>BG4A22AAFGHB2BEHHD5B5A2BAAEEEFGFG0EAEEE?FGG?FGGHHHHHGH4BBBBBFFGGHHHHGGEFEEGGHGHGGH/?CFGBGHGHHHHHGHHGEEH2<GGGFFFHHHHHFGGEHEGDGF-;;BFFFFFFFFBBF;;;;9;;.FFFFF;;DCFFFFFFFBFFFFFFFFFAB;BA;;AA;AA;-BFADDBAEFFA>D.AFFFFBADADFFFFFFBDFFDFFDD--9ABD?BBFA
@M03896:38:000000000-B4D98:1:1101:5992:12372 1:N:0:261
TCCGAAGGGTGCAAGCGTTACTCGGAATTACTGGGCGTAAAGCGTGCGTCGGCGGTTCGTTAAGTCCGATGTGAAAGCCCTGGGCTCAACCTGGGAACTGCATTGGAAACTGGCGGGCTGGAGTGCGGTAGAGGGTGGCGGAATTCCCGGTGTAGCAGTGCAATGCGTAGATATCGGGAGGAACACCCGGGGCGACGGCGGCCACCTGGACCAGCACTGACGCTGAGGCACGAAAGCGTGGGGAGCAACCA
+
A@A@AAD3>42>F5FA2A22CFFA2AAFHEAE5B2BAA2EC5FAEAEAA00EEEEE>?E1BEFGGHFEDGGFGDDHHGHHGHHGHHFF1F0CFC/B1?F<1GHFFGHHHHG1F/<@<--<ACHGGGCCAD?F0/A99-.-;B-ABBBF.---.//;/:://;//9:;.:-;;//F.;----.9:.BDA----------9-9@B?FF;B...;;9;.ABFBFFFD....AEFAAD..:...9--.-;;/.9.
@M03896:38:000000000-B4D98:1:1101:20693:12378 1:N:0:261
TACGGAGGGTGCAAGCGTTAATCGGAATTACTGGGCGTAAAGCGCACGCAGGCGGTTTGTTAAGTCAGATGTGAAATCCCCGGGCTCAACCTGGGAACTGCATCTGATACTGGCAAGCTTGAGTCTCGTAGAGGGGGGTAGAATTCCAGGTGTAGCGGTGAAATGCGTAGAGATCTGGAGGAATACCGGTGGCGAAGGCGGCCCCCTGGACGAAGACTGACGCTCAGGTGCGAAAGCGTGGGGAGCAAACA
+
>AAAABBBB2A>CGBA22EEFGHFBEFGHFDB5BBAAAEEHHHGF?EEFF?0EEFGGGFHGHHHGHFFFGGFGHGGHHHHGEGGEGHHHGHG0GEBGFGBGHHHHHHGHHFFGHHBFGGGCFBGHHHFFGFAGHFCCF;;;;FFFFFFFF/;;;;:;;;;EFFFFF;;AFEFFFFFFFFFFFFFFFFFFBCFA@@ACFA:BFFFFFD99FF-=-ADFFE9:.DFFFFBBFFCDFFAFF9A;AAEFF?FFF.
@M03896:38:000000000-B4D98:1:1101:20686:12399 1:N:0:261
TACGGAGGGTGCAAGCGTTAATCGGAATTACTGGGCGTAAAGCGCACGCAGGCGGTTTGTTAAGTCAGATGTGAAATCCCCGGGCTCAACCTGGGAACTGCATCTGATACTGGCAAGCTTGAGTCTCGTAGAGGGGGGTAGAATTCCAGGTGTAGCGGTGAAATGCGTAGAGATCTGGAGGAATACCGGTGGCGAAGGCGGCCCCCTGGACGAAGACTGACGCTCAGGTGCGAAAGCGTGGGGAGCAAACA
+
CCBBBCCCCAAACGFF22EAAFGBBEFGHHDB5BABAAEEGHHGFAEEFGGGGGGGGGGHHHGHHH@BFGGFGGHHHHHHGGGGEGHFGHHHHHGFFGGFGHFHHHHHHHGDGHFCFHHHFGHHHHHGFGGGHHGGGFFAABBFFFFFBF0FB09;;;;::BFFFFA;AFFFFFFFFFFFFFFFFFFFD;@?A:@FDFE;@FFFFD@AEFFFFFFDFFFFFFD?DFF/00;;ADDDFFDDDFCAADFFFFA
@M03896:38:000000000-B4D98:1:1101:7559:12401 1:N:0:261
TACGTAGGTGGCAAGCGTTATCCGGAATTATTGGGCGTAAAGCGCGCGTAGGCGGTTTTTTAAGTCTGATGTGAAAGCCCACGGCTCAACCGTGGAGGGTCATTGGAAACTGGAAAACTTGAGTGCAGAAGAGGAAAGTGGAATTCCATGTGTAGCGGTGAAATGCGCAGAGATATGGAGGAACACCAGTGGCGAAGGCGACTTTCTGGTCTGTAACTGACGCTGATGTGCGAAAGCGTGGGGATCAAACA
+
ABAAAFFBFF?CGBFC22E?CGHGEEEGHC5GBBABAAAEGHHFF0EAEEFDHGGEFEFGGHFHHH4B?FGBGGHEFFHGHGGGFGGEFFGCCG@DHGCFFHHHEHBGHH?1?C?1FFGF>GGGHHDFFGHGFHHHFFGHGHHHHGHEGBCC;;;<;:;=EFHHFFCDFGCEBCFGF0FFBGGGGGGGFCFFA->--A9;CFFFFFFFFFFFFFFFFFFFFFDFDFFFFBFADDFFFFF.BAA..;9B0B9
@M03896:38:000000000-B4D98:1:1101:7552:12421 1:N:0:261
TACGTAGGTGGCAAGCGTTATCCGGAATTATTGGGCGTAAAGCGCGCGTAGGCGGTTTTTTAAGTCTGATGTGAAAGCCCACGGCTCAACCGTGGAGGGTCATTGGAAACTGGAAAACTTGAGTGCAGAAGAGGAAAGTGGAATTCCATGTGTAGCGGTGAAATGCGCAGAGATATGGAGGAACACCAGTGGCGAAGGCGACTTTCTGGTCTGTAACTGACGCTGATGTGCGAAAGCGTGGGGATCAAACA
+
ABABAFFAFFCB4FCA22EAGGGEEEAFHFFF5ABAAEEEHGGGG?EEEEFCG@E/>EFGGHHHGHBB3FGGHFHF3GFGFGGGEGGGHFHGDGGGC/CDGHHHH1DGHH?DC0?1G<FF>GCGHHHF>GBGGA.C<G0DGHHHHHH0D00C<;;;;;;ACGHHGF:9A@@?B0BFBFFFDDFGBFG?9C//;:@D;AA=-BFDFFFF/BBFF:FFFFFFFFFFFABBF9BA?@@DFFADFFAEFEFFFB;
@M03896:38:000000000-B4D98:1:1101:2645:12428 1:N:0:261
TACGTAGGTGGCAAGCGTTGTCCGGAATTATTGGGCGTAAAGCGCGCGCAGGCGGTTTCTTAAGTCTGATGTGAAAGCCCACGGCTCAACCGTGGAGGGTCATTGGAAACTGGGGAACTTGAGTGCAGAAGAGGAGAGTGGAATTCCACGTGTAGCGGTGAAATGCGTAGAGATGTGGAGGAACACCAGTGGCGAAGGCGACTCTCTGGTCTGTAACTGACGCTGAGGCGCGAAAGCGTGGGGAGCGAACA
+
ABBAAFFAF42BEFF4E2E2AFHEEEGGHBEF53BBAAEEGGGEE0EEEC@@EEEEFFHHHHHGGH4FBFFFFG4FGGHHHGGCEEGGHFH<?F?D<C@D?GHFHHFHHHF1F<<<CCFF>FCGHHHHHHHHGEG.CEFFEHHHHHFFHGEEG;=<A;;-CFGGGC;;CDEBGCBFFGGGGDGGGGGEF;BFABFFADA>CFFD9BBF/;:;9;99FBFFFFDFDDFAEB@9>DFDFFDDAAAFDD;@D@9
@M03896:38:000000000-B4D98:1:1101:2626:12437 1:N:0:261
TACGTAGGTGGCAAGCGTTGTCCGGAATTATTGGGCGTAAAGCGCGCGCAGGCGGTTTCTTAAGTCTGATGTGAAAGCCCACGGCTCAACCGTGGAGGGTCATTGGAAACTGGGGAACTTGAGTGCAGAAGAGGAGAGTGGAATTCCACGTGTAGCGGTGAAATGCGTAGAGATGTGGAGGAACACCAGTGGCGAAGGCGACTCTCTGGTCTGTAACTGACGCTGAGGCGCGAAAGCGTGGGGAGCGAACA
+
AAAAAFFA@1ABFGCAE11A0BFEEE0BF12D110BAAEE/F1AEAEEEGECG//EE?GFFH21BF21>B>BB221BFGG>FEE@EEFFGHC<<////>C?0F221FFG<?1G?</?FFF<GFGH1<F10>FGGFAE.<0<<DD<DGHG..C:;;;;:;-;FFF09;9:A?FFFBFFB0.9C99CBA--/;/-@@@-9-@-9-A/B/;//BBFFFFFFFBFFFF---;-;99;9-:/AAB@??E@F;@9@-
@M03896:38:000000000-B4D98:1:1101:9824:12451 1:N:0:261
TACGGAGGGTGCAAGCGTTAATCGGAATTACTGGGCGTAAAGCGCACGCAGGCGGTCTGTCAAGTCGGATGTGAAATCCCCGGGCTCAACCTGGGAACTGCATCCGAAACTGGCAGGCTTGAGTCTTGTAGAGGGGGGTAGAATTCCAGGTGTAGCGGTGAAATGCGTAGAGATCTGGAGGAATACCGGTGGCGAAGGCGGCCCCCTGGACAAAGACTGACGCTCAGGTGCGAAAGCGTGGGGAGCAAACA
+
ABAAABBBCAAAFGFA22EEFGHFAFGGHGBDBBBAAAEEGHHGG?EEGEECGEE>@BBBFFGHGH1>>EEGHFHFGHHHGGGFEGHGFFHHGHFHHGHFHHHHHGGGGGFFGHH?@DHGAHBGGHHHHHHHHH?CGFCDFFFFFFFFFF/BB:;;;;;;EFFFFFA;DFFFFFFFFFFFFFFFFFFFF:CFFAFAAFA@DFFFFFBAEFFFFFFFFFFBFADAFFFF9B;;DFFFFDDAFFFFFDEFFF.
@M03896:38:000000000-B4D98:1:1101:13744:12485 1:N:0:261
TACGGAGGGTGCAAGCGTTAATCGGAATTACTGGGCGTAAAGCGCACGCAGGCGGTTTGTTAAGTCAGATGTGAAATCCCCGGGCTCAACCTGGGAACTGCATCTGATACTGGCAAGCTTGAGTCTCGTAGAGGGGGGTAGAATTCCAGGTGTAGCGGTGAAATGCGTAGAGATCTGGAGGAATACCGGTGGCGAAGGCGGCCCCCTGGACGAAGACTGACGCTCAGGTGCGAAAGCGTGGGGAGCAAACA
+
ABAAAABBCAAAGGCA22EEFGHBBBFFHH555BBAAAEEGHGGGEGEGGGCGEE@EFGHGHHHHHDFEGGFGHHHHHHHGGGGEGHGFFHHHFFGHGHFHHHHHFFHHHFDGHHHGGGHFGFHHHHGFGGGGGGCCCBDEFFFFFFFBF/BB9;;:;;@EFFFFF:;DFFFEFFFFFFFFFFFFFFDF@FFFBF=;DA9DFFFFFFFEFFF-;DAFFFBFFFFFFFB;BBBDDFFFFDFFFF?:AEF/A.
@M03896:38:000000000-B4D98:1:1101:5832:12523 1:N:0:261
TACGGAGGGTGCAAGCGTTAATCGGAATTACTGGGCGTAAAGCGCACGCAGGCGGTTTGTTAAGTCAGATGTGAAATCCCCGGGCTCAACCTGGGAACTGCATCTGATACTGGCAAGCTTGAGTCTCGTAGAGGGGGGTAGAATTCCAGGTGTAGCGGTGAAATGCGTAGAGATCTGGAGGAATACCGGTGGCGAAGGCGGCCCCCTGGACGAAGACTGACGCTCAGGTGCGAAAGCGTGGGGAGCAAACA
+
BBAAAABCBAAAFCGE22EEFGHFEEGGHHDB53BAAEEEHHHGGCEEGGGGGGGEGGGHGHHHHHEFFGHGHFHGHHHHGGGGEFHHFGHHHHGGHGHGHHHHHHHHHHF?GHHFGHHHCGFHHHHHFGGGHHCCGFCFEFFFFFFFFF0BB;;;@;;@AFFFFFAADFFFFFFFFFFFFFFFFF0ABBFFFF;FFFE@AFFFFFFFFFFFFFDDFFFFFFFDFFFFFFFBDFFBFDADDFCECDFFFF9
@M03896:38:000000000-B4D98:1:1101:5815:12525 1:N:0:261
TACGGAGGGTGCAAGCGTTAATCGGAATTACTGGGCGTAAAGCGCACGCAGGCGGTTTGTTAAGTCAGATGTGAAATCCCCGGGCTCAACCTGGGAACTGCATCTGATACTGGCAAGCTTGAGTCTCGTAGAGGGGGGTAGAATTCCAGGTGTAGCGGTGAAATGCGTAGAGATCTGGAGGAATACCGGTGGCGAAGGCGGCCCCCTGGACGAAGACTGACGCTCAGGTGCGAAAGCGTGGGGAGCAAACA
+
AAAAAABBC@AAGGFAA2F2FGHFBEFGHHDFBBAAAAEEGHHGG?EFGEF?EGGCEGGHGFGHGHFEFHFGHHHHHHHHGGGGEGHFGGHHHHGFFFHGHFHHHHHHFH?22FCCGHHHHH<FGHHHFGGEHHD-ACDDEFFFFFFFFF/FB;;;;:;;ABBFFFFFFFFFFBBFFFFFAFFFFFBDA:@DFDDAC?ED;;B@DBCEAFFC-9AAFFFBFFFFFFFFFFFFBF-:FDDFFFF.BF?F/;.
@M03896:38:000000000-B4D98:1:1101:5828:12544 1:N:0:261
TACGGAGGGTGCAAGCGTTAATCGGAATTACTGGGCGTAAAGCGCACGCAGGCGGTTTGTTAAGTCAGATGTGAAATCCCCGGGCTCAACCTGGGAACTGCATCTGATACTGGCAAGCTTGAGTCTCGTAGAGGGGGGTAGAATTCCAGGTGTAGCGGTGAAATGCGTAGAGATCTGGAGGAATACCGGTGGCGAAGGCGGCCCCCTGGACGAAGACTGACGCTCAGGTGCGAAAGCGTGGGGAGCAAACA
+
ABAAAAADDAAACGFC22AEFGHFDEGGHHD55BBBAAEEFDGGG?EEGEGCGFGEEFEGGHBFGHGF3GGGFFH4FGGHGEGGEEHHFHHHHH/?GFHGHHHHHGHGHHFDFHHHGGFF?FFFHGGCFCEEBGDCDFBDEFFFFFF/999B;;;;;;;@EFFFEBAAA>AF/BBFF/BFF?FFFF/AFFFFFAF=@DEDFFFFD@-;AFFA>>A?FFFBFDADDFFFFFFF.>BAFDFFFF-.;;9B/;.
@M03896:38:000000000-B4D98:1:1101:28823:12571 1:N:0:261
[truncated: 32,668,306 more chars]
