# Supplementary material for: Formalin-Fixed Paraffin-Embedded (FFPE) samples are not a beneficial replacement for frozen tissues in fetal membrane microbiota research
Source: PLoS One. 2022 Mar 17;17(3):e0265441. doi: 10.1371/journal.pone.0265441 (PMC8929612; doi:10.1371/journal.pone.0265441)
Supplement: S2 File — (ZIP) [file pone.0265441.s007.zip › Negatives/N-N-14-N-2-FF_S261_L001_R2_001.fastq.fastq]

@M03896:38:000000000-B4D98:1:1101:11936:2214 2:N:0:261
CCTGTTTGCTCCCCACGCTTTCGCACCTGAGCGTCAGTCTTCGTCCAGGGGGCCGCCTTCGCCACCGGTATTCCTCCAGATCTCTACGCATTTCACCGCTACACCTGGAATTCTACCCCCCTCTACGAGACTCAAGCTTGCCAGTATCAGATGCAGTTCCCAGGTTGAGCCCGGGGATTTCACATCTGACTTAACAAACCGCCTGCGTGCGCTTTACGCCCAGTACTTCCGATTAACGCCTGCACCCTCC
+
AAAAAFFFFFDFGGGGAEEFFGEEFGGHBFCBABEEEGGHBGFHEFGGG10EAEEEFEGG1EAEGHE/>EFHHHHHHFFGGHHHHHGFEEEEHGGHHB>B@@FGHGFG2FGFG@GFFHHGGFGGFHE<.<CGCCC<DG0<<GG0;CGCG::CGHFG;CCGCG0.:99/;FFA?A---EFGGFFFFFF/:BB/;BFFFFFFDB=DFF@A.A=@-;.;;.;@DD?/;//:FFD..../;.--...;BFDAEF
@M03896:38:000000000-B4D98:1:1101:14396:2229 2:N:0:261
CCTGTTTGCTCCCCACGCTTTCGCACCTGAGCGTCAGTCTTCGTCCAGGGGGCCGCCTTCGCCACCGGTATTCCTCCAGATCTCTACGCATTTCACCGCTACACCTGGAATTCTACCCCCCTCTACGAGACTCAAGCTTGCCAGTATCAGATGCAGTTCCCAGGTTGAGCCCGGGGATTTCACATCTGACTTAACAAACCGCCTGCGTGCGCTTTACGCCCAGTAATTCCGATTAACGCTTGCACCCTCC
+
AAAAAFFFFFFFGGFG?EE2FGEFGGGHGHHGEAEFGFHHHHHHEGGHHF0?EEFGGGGGAEEFGHEE>EFHHHHHGGHHHHHHHGHGGEFGHHGHHGDDGCFHHHBGEHFHGFGFHHHGGFGHHHG..<CHCG<<GC0<CGF:0;CCG:CCHHHHGFGHHHFC/09CFFGGAD-BGG/B9BFFFFFBFFFFFFFFFFFFFFFFFFF;DDFF>.:/BADFFD.9FBFFFFFD9A.BB.;.9;AB/FF.AD
@M03896:38:000000000-B4D98:1:1101:10684:2375 2:N:0:261
CCTGTTTGCTCCCCACGCTTTCGCACCTGAGCGTCAGTCTTCGTCCAGGGGGCCGCCTTCGCCACCGGTATTCCTCCAGATCTCTACGCATTTCACCGCTACACCTGGAATTCTACCCCCCTCTACGAGACTCAAGCTTGCCAGTATCAGATGCAGTTCCCAGGTTGAGCCCGGGGATTTCACATCTGACTTAACAAACCGCCTGCGTGCGCTTTACGCCCAGTCATTCCGATTAACGCTTGCACCCTCC
+
AABABFFFFFDFGGGGEEAAFGEEEGGHHHFGFGEEEHGHHHHHGEAFHC0EEEECGGEG1EAEEH?/>EFGHGHHFBGFHGHHHHHFEEFGEHHHHDBCCCGHHHF0CFGGFGHFHGHGFDFGFH<...<DCC<<<<0<<G=00;CC0:0;CGECG:GHHF0.:0;/CCFE-;--9.;FFFF09FF/9BF/BFB9/AE?=BFF9A-.;.;;9:.:B;9@AD.B/:B;9BF.9.;/B.=...;/FFFFAD
@M03896:38:000000000-B4D98:1:1101:17173:2442 2:N:0:261
CCTGTTTGCTCCCCACGCTTTCGCACCTGAGCGTCAGTCTCCGTCCAGGGGGCCGCCTTCGCCACCGGTATTCCTCCAGATCTCTACGCATTTCACCGCTACACCTGGAATTCTACCCCCCTCTACGAGACTCAAGCTTGCCAGTATCAGATGCAGTTCCCACGTTGAGCCCGGGGATTTCACATCTGACTTAACAACCCGCCTGCGCGCCCTTTACACCCAGTACTTCCGCATAACGCCCGCACCCTCC
+
>>AAAF3F1FBCFGFE1AAAAFEFCEEH0FFGEEEGEBDF11/FGEGHHG/EEEEEGGGHEFEFEHEE//FHGFHGEBGGHHHHHFHGGEEGHHHHHCCCCCFHHC0?CGHHG1@FGHFG-CGG1F.<.CCGCG<<D/0/<CCC:0::;00CCHGHCGCCCH.-;99CBFBE-?--:;BFFFFF/;///9B/BFFFB-;9@@@--;@9-;-;;/;BB/;BFE;99///;/9----;F-@-99@-;-A-;A
@M03896:38:000000000-B4D98:1:1101:17165:2458 2:N:0:261
CCTGTTTGCTCCCCACGCTTTCGCACCTGAGCGTCAGTCTTCGTCCAGGGGGCCGCCTTCGCCACCGGTATTCCTCCAGATCTCTACGCATTTCACCGCTACACCTGGAATTCTACCCCCCTCTACGAGACTCAAGCTTGCCAGCATCAGATGCAGTTCCCAGGTTGAGCCCGGGGATTTCACATCTGACTTAACAAACCGCCTGCGTGCGCTTTACGCCCAGTAATTCCGATTAACGCTTGCACCCTCCG
+
1>AA1DFFFFFFGGGG1E00ABBFGGGFFGFGCAEFEFGHFFGGEEFHHF/AEECEEAEGHFGGGHEE>>FHHFGGFFGFFGGGHHHGG?E?FFFHHGCCCCFHFC0FCFGHG>FGHHGGG->>FGFC.CEHHFC0D/0/=CFC./0;C0;<BGC:;=;C0::.=0/BCFFF@?--@.CFBBFF/B//;BFFFFFFFFFF9@-9EF@-:A-;;9-/;-A@@AEFB/9/;BB--;:B9-9---:;9BB;:9-
@M03896:38:000000000-B4D98:1:1101:10318:2569 2:N:0:261
CCTGTTCGCTCCCCACGCTTTCGCGCCTCAGCGTCAGTTACAGACCAGAGAGTCGCCTTCGCCACTGGTGTTCCTCCACATCTCTACGCATTTCACCGCTACACGTGGAATTCCACTCTCCTCTTCTGCACTCAAGTTCCCCAGTTTCCAATGACCCTCCACGGTTGAGCCGTGGGCTTTCACATCAGACTTAAGAAACCGCCTGCGCGCGCTCTACGCCCAATCATTCCGGACAACGCTCGCCCCCTCC
+
>AAAAFFBDBABGGGGEFEFFGEE2AEEGHGGEEEFGHGHFF3GGG2BAF2AGFAEEEGHAEEEGGB?B2?EGGHHF2FBGHHHHHHFGEEFHHHHH/E@EEGHECGF/?FCFGDGFGFGHHHHHHHGF>FGFC?1?1@GGH</??GGHHBD11<GGHHG0G.<<<<<<<C-.;-;EGCGCCH0CC:00;F0;0009/CFADGD?F-?9@>;-.9/9;;@C9.9//:BBFF-;99.;9;..--;.;B=.;
@M03896:38:000000000-B4D98:1:1101:10570:2582 2:N:0:261
CCTGTTTGCTCCCCACGCTTTCGCACCTGAGCGTCAGTCTTCGTCCAGGGGGCCGCCTTCGCCACCGGTATTCCTCCAGATCTCTACGCATTTCACCGCTACACCTGGAATTCTACCCCCCTCTACGAGACTCAAGCTTGCCAGTATCAGATGCAGTTCCCAGGTTGAGCCCGGGGATTTCACATCTGACTTAACAAACCGCCTGCGTGCGCTTTACGCCCAGTAATTCCGATTAACGCTTGCACCCTCC
+
AABBBFFFFFFFGGGGGFGGGGEFGGGHFHHHGGEGGHHHHHHHGFEHHDGGGEEGGGDHEGGGGHG?E@FHHHHHHFHHHHHHHFHFGEGGHHHHHGDC/BFHHHGHCFFGHHHHHHHGGGGHHGF..<<DHFC0DCD/<CD00;;GG00CGHGHGFHHHHBEC;:B/CFEDGB?GDFGFFGGFFF/:FFFF/;FB.EEBDFFFFCDFD-@-AE/BEAFCD.BBFFFFFE?DD.BFA>.:.:;BFD?EA
@M03896:38:000000000-B4D98:1:1101:11314:2586 2:N:0:261
CCTGTTTGCTCCCCATGCTTTCGTACCTCAGCGTCAGTATTAGGCCAGATGGCTGCCTTCGCCATCGGTATTCCTCCAGATCTCTACGCATTTCACCGCTACACCTGGAATTCTACCATCCTCTCCCATACTCTAGCTCACCAGTATCGAATGCAATTCCCACGTTAAGCTCGGGGATTTCACATCCGACTTAATAAGCCGCCTACGCACGCTTTACGCCCAGTACATCCGATTAACGCTCGCACCCTCT
+
>AAAAFFFFFFFGGF4BBBBGGEGHHGHHHGHGEEEFHHHFHFHGGHGFG5BFFAFFHHHHEEEFHE1AACGHHHHHFGHHHHHHHHFGGGGHHHHHGEEEEGHHHEGBGHFGFHGHGHHHHHHHHHH3GHGGDGHFGFFGHHF<@GF??GGHHHHEGHHDH0/?0???GHHC?@@<C<GHFHHHHF.;@@.;:C000CG@DDDDFEADA-A.9.9FADFFD?9B/9:FFDDA.;BB.;.;;:9BFFEFF
@M03896:38:000000000-B4D98:1:1101:10575:2599 2:N:0:261
CCTGTTTGCTCCCCACGCTTTCGCACCTGAGCGTCAGTCTTCGTCCAGGGCGCCGCCTTCGCCACCGGTATTCCTCCAGATCTCTACGCATTTCACCGCTACACCTGGAATTCTACCCCCCTCTACGAGACTCAAGCTTGCCAGTATCAGATGCAGTTCCCAGGTTGAGCCCGGGGATTTCACATCTGACTTAACAAACCGCCTGCGTGCGCTTTACGCCCAGTAATTCCGATTAACGCTTGCACCCTCC
+
>>AA>FF4DFFFGGGGEEEFFGEEGGGHFGGGEEEEEGGHHHHHGEEFF?1AAF>EEGGHEEDGGH?>>EFHHHHHGFHHHHHHHGHFEEEEHGFHHEB?C@GHHHC00GHFGG2@GHHGGGGHGH<..>CGFC<<<C0/<GG00=DGGD0CGFFGCGHFHHB.:::;CGFEA?-;?AFCFFGFGGF0;CFF/;B//;9E-9BFFA9..99B-9A/:AA>?.A9//9;BFBDDA.;:.9...;/;BDEEF
@M03896:38:000000000-B4D98:1:1101:9943:2605 2:N:0:261
CCTGTTTGCTCCCCACGCTTTCGCACCTGAGCGTCAGTCTTCGTCCAGGGCGCCGCCTTCGCCACCGGTATTCCTCCAGATCTCTACGCATTTCACCGCTACACCTGGAATTCTACCCCCCTCTACGAGACTCAAGCTTGCCAGCATCAGATGCAGTTCCCAGGTTGAGCCCGGGGATTTCACATCTCACTTAACAAACCGCCTGCGTGCGCTTTACGCCCAGTAATTCCGATTAACGCCTGCACCCTCC
+
AAAAAFFFDFFFGGGGEEEAFGEGEEGHGCFBAEEEFHGHFHGGEF1GH11AAEEEGGGHEEAEEHE/>>?GFHHHH2F3GFGGH4F?E?EDFFGHHEBDG@GFGHB02?FFGFGFFFHGGGDFDGC...><<G<<<C0<<G<0.<=C0::CBGBFFFHHHH0.:0://BFG-A--A.9FFGF;FGG00:BBF/B//AEFFFFDFF9.;.>B@.AFBAA>B.E/9///BBF..9.BBA@-9.9BFFDFFD
@M03896:38:000000000-B4D98:1:1101:9961:2612 2:N:0:261
CCTGTTTGCTCCCCACGCTTTCGCACCTGAGCGTCAGTCTTCGTCCAGGGGGCCGCCTTCGCCACCGGTATTCCTCCAGATCTCTACGCATTTCACCGCTACACCTGGAATTCTACCCCCCTCTACGACACTCAACCTTGCCAGTATCAGCTGCAGTTCCCAGCCTGAGCCCGGGTATTTCACATCTAACTTAACAAACCGCCTGCGCTCCCTTTACGCCCAGCACTTCCGATTAACGCTTCCACCCTCC
+
AAAAAFFFFDFFGGGFEEEAFGEEEGGFCGHGAEEEEDFHDHFFEEABGE0AAE>EEEEG1BEEFG?>EEEHHFGHGF33?FGHHFHEFEFE?GFGF?BC/<FGH2F02?FCF21?FGHGGGGGHG<<.<<CCF//<<00<C:00:0;;:0;/CG/:0;;GC0.././99BA9;-990C0;BFFB9;09//9BFBB/AEE99BDAF---..;B//FF9;@D...9./::B.;9.:/;.;...//;FDEEF
@M03896:38:000000000-B4D98:1:1101:17615:2744 2:N:0:261
CCTGTTTGATCCCCACACTTTCGCGCATCCGTGTCCGTTGCAGTCCAGTGAGCTGCCTTCGCACTCGGCGTTCTTCGTGCTATCTCCGCATTTCACCGCTACCCCACGAATTCCGCCTGCCTCTACTGTACTCAAGCCCCCCCGTATCACCTGCACTTTTACGATTTATCCGCACACTTTCACCACTGCCCTCCGCGTCCGCCTACGCTCCCTTTCCACCCAATACATCCCACCCCCTCTCGACTCCTCC
+
11A>>1B1B31DCFFE?EB11FE00E0AE0A0AFGFEHGEFG1BFF1B2111B11BGFFGAE//>>/>//EEFFHFEGE/F2GFH21>?/EEHG2GFGEG?EFHG/CC//?FG10?CC?@G1F?1FFF111FD1111F.CAC-<.-;C0:/0/;//:C00=GE.;..00;;.C--AF/CBB9CB099009-/--9----@;?BF-:9;-;AA-///9B/AB-;9/99;BB-/9-;9--:-9-/9-;//-9
@M03896:38:000000000-B4D98:1:1101:18475:2781 2:N:0:261
CCTGTTTGCTCCCCACACTTTCGCACCTGAGCGTCAGTCTTCGTCCAGGGGGCCGCCTTCGCCACCGGTATTCCTCCAGATCTCTACGCATTTCACCGCTACACCTGGAATTCTACCCCCCTCTACGCGACTCAAGCTTGCCAGCATCAGATGCCGTTCCCAGGTCGAGCCCGGGGATTTCACATCTGACTCAACAAACCGCCTGCGTGCGCCTTACGCCCATCAATTCCGATTAACGCCTCAACCCTCC
+
1>>111DFFFDF1AEE1ABA1BEFEGGBF0FFE?EGG2FB2DG0AAAGHG//AA>>EG?G/E?/EGF/>>/FBDBFF0FB1BBFH2G/<//<GG2BFC@B/<BF00<<0?1FG>DGBG?/@-<0<GF--AC@AHC0;/:/.;G:./;:0:CC0C099AFCB0;9;/9-;.:;-----;9/:9F/BB////FB/BB/--;:@?-BFF@--9;@-9-9BFF-9-9/:9/////-9--9;-9---/9-9--;-
@M03896:38:000000000-B4D98:1:1101:18459:2792 2:N:0:261
CCTGTTTGCTCCCCACGCTTTCGCACCTGAGCGTCAGTCTTCGTCCAGGGGGCCGCCTTCGCCACCGGTATTCCTCCAGATCTCTACGCATTTCACCGCTACACCTGGAATTCTACCCCCCTCTACGAGACTCAAGCTTGCCAGTATCAGATGCAGTTCCCAGGTTGAGCCCGGGGATTTCACATCTGACTCAACAAACCGCCTGCGTGCGCTTTACGCCCAGTACTTCCGATTAACGCCTGCACCCTCC
+
>>AAAFFFFFFFGGGGGFEAFGAEFGGHFHHGFEEFEFGFGHHHGGGHH?0EEFEFGGGHAEDEGHEE>EFHHHHHHGHHHGGHHGGGGEEEHGGHHGFGGCGHHHFE2GHHGFGFHHHGGGEFGHGA.<CGCGC0<<0/CGG00;;CG:CGFHGC;<CG:F0.:C/=;CFF?C-9B.FFFFGGFF;/:BFBFFFFFFFFBFFDEFD;9;-;;:.9B9DFFF.9;///;FDD..;9/.@-..99;BFAEF
@M03896:38:000000000-B4D98:1:1101:11884:2808 2:N:0:261
CCTGTTTGCTCCCCACGCTCTCGCACCTGAGCGTCAGTCTTCGTCCAGGGGGCCGCCTTCGCCACCGGTATTCCTCCAGATCTCTCCGCCTTTCCCCGCTCCACCTGGCATTCTACCCCCCTCTACGCGACTCACGCTTGCCACTATCAGATCCCGCTCCACGGCTGCGCCCCGCGATTTCACATCTGACTTAACACCCCGCCGCCTCGCGCCTTACTCCCATTCATTCCTTCTTCCGCGCGCACCCCCC
+
>>A11DDFFBFFGGFF1AA0AB0BAEGB0AFF0/A/A2DAD2/AEEFB0///>E/>>EEG/EA/?F/////BDGGFF01BBGFGH1B/?/?AFF1BF<@///1FG00?00?1F<1?D0?@<-<01=C@--;@.0/.:..;:;0099;;000;/:9.--;9/9.------99;-9---9--9///9/9//;/B/9;//-9;-@---;---9-----99/B/9B//////:9//////;-----;;--:-99
@M03896:38:000000000-B4D98:1:1101:11862:2814 2:N:0:261
CCTGTTTGCTCCCCACGCTTTCGCACCTGAGCGTCAGTCTTCGTCCAGGGGGCCGCCTTCGCCACCGGTATTCCTCCAGATCTCTACGCATTTCACCGCTACACCTGGAATTCTACCCCCCTCTACGAGACTCAAGCTTGCCAGTATCAGATGCAGTTCCCAGGTTGAGCCCGGGGATTTCACATCTGACTTAACAAACCGCCTGCGTGCGCTTTACGCCCAGTAATTCCGATTAACGCTTGCACCCTCCG
+
AAAAAFFFFFFFGGGEEEEFFGEFGGGHCGFHGEGGGFHHHHHHGGGHG10EEEEGGGGHFEDEGHE>EEFGHHHHFBFFHHHHHHHGGFG?HGHHGDGGC@?GHGECCGHHHHHDGHGGGGGFHGG<.<EHFGF0DFF<GHHB:;;CGH0GHHCGCCGF:GG./099BFFECB-?-:BFBFGFFFF/BFFFFFFFBF?ABDADEFFD.A;D-;E/BFFFCDEB9BB/BBB.;..9F?C..9ABFFF.::.
@M03896:38:000000000-B4D98:1:1101:11878:2829 2:N:0:261
CCTGTTTGCTCCCCACGCTTTCGCACCTGAGCGTCAGTCTTCGTCCAGGGGGCCGCCTTCGCCACCGGTATTCCTCCAGATCTCTACGCATTTCACCGCTACACCTGGAATTCTACCCCCCTCTACGAGACTCAAGCTTGCCAGTATCAGATGCAGTTCCCAGGTTGAGCCCGGGGATTTCACATCTGACTTAACAAACCGCCTGCGTGCGCTTTACGCCCAGTACTTCCGATTAACGCTCGCACCCTCC
+
>>AAAFFFFDFFGGGGEEAAFGEEEGGHFHHGEAEFBGGHDHGHFGGGEA0EEEEGGGGHGEEGGHEE>EFHFHGHHGFHHHHHHHHFFFFGHHHHHFBDFCFHHH20GGFFGFHDGHHGGGGGHHFA.<CHFF<<DGB<<GHC0;;GH0GCGHEG:CGHHH0.:0/;FFGF@C-99ABFFFGFFFB9FFF/FBBFBFEF=DF?.A@9ADCF-9.BF?DDFAE/9/;;FFFDD.9;BAD..99-@DFFFF
@M03896:38:000000000-B4D98:1:1101:11860:2834 2:N:0:261
CCTGTTTGCTCCCCACGCTTTCGCACCTGAGCGTCAGTCTTCGTCCAGGGGGCCGCCTTCGCCACCGGTATTCCTCCAGATCTCTACGCATTTCACCGCTACACCTGGAATTCTACCCCCCTCTACGAGACTCAAGCTTGCCAGCATCAGATGCAGTTCCCAGGTTGAGCCCGGGGCTTTCACATCTGACCTAACAAACCGCCTGCGTGCGCTTCACGCCCAGTCATTCCGTTTAACACCTGCACCCTCC
+
>AABAFFFFFFFGGGGEEEAEFAEEEGF3FFFAAEEA5FHCHDCEFGGB?0AAE>EGAEHGFEFGH?/>EFGHFFHHFGDGFGGHHHEGEGC2GDGH/BC/>?GGCG00?G<F>FFGHHGG?AG1>F.<<<DCC/0</</CGG0.:0:GCBC00;;0;CC000./99/;CCA-----;.CF/B:FB//9//9/9;/B.;E?@;;.9-;99-99..;9.;9@?./////;B//9/./;/;./99.:BD..9
@M03896:38:000000000-B4D98:1:1101:14217:2847 2:N:0:261
CCTGTTTGCTCCCCACGCTTTCGCACCTGAGCGTCAGTCTTCGTCCAGGGGGCCGCCTTCGCCACCGGTATTCCTCCAGATCTCTACGCATTTCACCGCTACACCTGGAATTCTACCCCCCTCTACGAGACTCAAGCTTGCCAGTATCAGATGCAGTTCCCAGGTTGAGCCCGGGGATTTCACATCTGACTTAACAAACCGCCTGCGTGCGCTTTACGCCCAGTAATTCCGATTAACGCTTGCACCCTCC
+
>>AAAFFFFFFFGGGGAEAAFGEEGGGHFHHGEEEFEGHHDHGGEFGHHG??EFEGGGGGHGFGGHEE>EFHHHHHHGHHHGHHHFHGGEFGHHHHHGDDGCHHHH2F2FGHF@GFHHHGGCEFFFED.CEHFFGDD<<<<GFB:CCCG:CGFHHHCGGHHG0.:0:FBFGGA???D?FFB0BFFFF/BFF9BBBBFFFFFFFFEFBADFFF-;.;:EFAFFE9BFBFFFBA.;./BAD.9A99BFF.AD
@M03896:38:000000000-B4D98:1:1101:15949:2871 2:N:0:261
CCTGTTTGCTCCCCACGCTTTCGCACCTGAGCGTCAGTCTTCGTCCAGGGGGCCGCCTTCGCCACCGGTATTCCTCCAGATCTCTACGCATTTCACCGCTACACCTGGAATTCTACCCCCCTCTACGAGACTCAAGCTTGCCAGTATCAGATGCAGTTCCCAGGTTGAGCCCGGGGATTTCACATCTGACTTAACAAACCGCCTGCGTGCGCTTTACGCCCAGTAATTCCGATTAACGCTTGCACCCTCC
+
3>AAABDFD5DFGGFG2EAA2FAEDEGC3FCFA2EEDDGHFFEHFGGHFE0EEECEGFEHAEGGGHFE>EFHHHHGHGHHHHHHHHHGGFGEHFHHHGGGCCFHHFB0CFGFH2<GHHHGGCECGHE..<EDCFG0DC0<<GH00;CGGCGB0CF<00CG0GC.:0CBCFFF??@BAEFFFGGGFF///BFFFFFFFFFFBAD.EFA.9;@B-..9B.;@CFF9///9;F/...9/;;B..AAF/9DFED
@M03896:38:000000000-B4D98:1:1101:15959:2886 2:N:0:261
CCTGTTTGCTCCCCACGCTTTCGCACCTGAGCGTCAGTCTTCGTCCAGGGGGCCGCCTTCGCCACCGGTATTCCTCCAGATCTCTACGCATTTCACCGCTACACCTGGAATTCTACCCCCCTCTACGAGACTCAAGCTTGCCAGTATCAGATGCAGTTCCCAGGTTGAGCCCGGGGATTTCACATCTGACTTAACAAACCGCCTGCGTGCGCCTTACGCCCAGTAATTCCGATTAACGCTTGCCACCTCCG
+
3>AAAFFFFFFFGGGGEEAACG2EDEGFBGFGF2AFE5AGAFFGFEEFGE00EE0EG?EGEEGGGHA>>>/?GGFGFFGFHHHFHFGFE?FGHGHHHFBBDCFGF?2FFGFHG@FGFHGGGGGHHHG>.ADGGFC0</=<<CG:00C;C0C00::;;CGG0C0.;0999CFE?A@ACDBFF0CFFF//9/9BFFFEFAEECD-D?FC:9;-B.A.;FEDCDB.///;/;;/..;DBBA=....//9999A.
@M03896:38:000000000-B4D98:1:1101:13799:2956 2:N:0:261
CCTGTTTGCTCCCCACGCTTTCGCACCTGAGCGTCAGTCTTCGTCCAGGGGGCCGCCTTCGCCACCGGTATTCCTCCAGATCTCTACGCATTTCACCGCTACACCTGGAATTCTACCCCCCTCTACGAGACTCAAGCTTGCCAGCATCAGATGCAGTTCCCAGGTTGAGCCCGGGGATTTCACATCTGACTTAACAAACCGCCTGCGTGCGCTTTACGCCCAGTATGTCCGATTAACGCTTGCACCCTCC
+
AAABAFFFFFFFGGGG2EAAAGEGGGGHHCGFEEEGEDGH5GEFEFFHGG00AEEEGGEGAEEEGHEC>/?GHHHHFGHGHHHHFFHGGFFGHHHHHFFGGCHHHHBF2?GHFFFFHHGGGCG0<FA<.<<DCF/0<<0<<GD0.:GCFF0;GFFHGGGGHHB./0;;/;/A-?--;A;0;FFFFF//9BB/;B9;B9AE;BF?AF-9.;-;-..9:..;>..;////;BDD..9/;;@....;9FF.AD
@M03896:38:000000000-B4D98:1:1101:10121:2960 2:N:0:261
CCTGTTTGCTCCCCATGCTTTCGTACCTCAGCGTCAGTATTAGGCCAGATCGCTGCCTTCGCCATCGCTATTCCTCCAGTTCTCTACGCATTTCACCGCTACACCTGTAATTCTACCATCCTCTCCCATACTCTAGCTCACCAGTATCGAATGCAATTCCCAAGTCAAGCTCCGGGATTTCACATCCCACTTAATACGCCGCCTACGCACTCTTTACGCCCAGTAAATCCGCTTAACGCTCACACCCTCT
+
>A1>>FF1BDDFF1A1BBF3BEEGFGFHDFAA0EE0EG2A2GH1BFG/0B1BAAE/GH1A//AAFF//0B/FDEEFC012DBBFBGH/EEEEHFHGD//EE?>B>G012>2FFEDDBC><E1<B0ECH1<GDD2>112B1BGB01@@@/?0@FE11FGHF1<0/?1@<DFCC1.<->.0<==DGDHF.0CCD<G000..;-:-EFG;A?@-;0099C;99?9.;;0B0BF----;99-;-A-99B-AEE-
@M03896:38:000000000-B4D98:1:1101:13784:2965 2:N:0:261
CCTGTTTGCTCCCCACGCTTTCGCACCTGAGCGTCAGTCTTCGTCCAGGGGGCCGCCTTCGCCACCGGTATTCCTCCAGATCTCTACGCATTTCACCGCTACACCTGGAATTCTACCCCCCTCTACGAGACTCAAGCTTGCCAGCATCAGATGCAGTTCCCAGGTTGAGCCCGGGGATTTCACATCTCACTTAACAAACCGCCTGCGTGCGCTTTACGCCCAGTACTTCCGATTAACGCTTGCACCCTCC
+
3>>3AFFFFFFFFEFGGEEAFGEGFGGHGF2EAEFGGFHFDGH2EFEFHF0AAEEEEGGF1EAEEHE//E?FFGHHGFHFHHGGFHHFGEEEHHHHHDDGG?FGCGBGEFHHF2<?GFHGGCFF1GE<.<DGCG<DD/0<<GFH.:C;0::GFCCFG0<GHHF.90;:BFGG--A9-9/9BFFF/B//;B/9B/B//;EFBBBBEF?;9A=B;:./;:A@B.A/////;/9A99AFF?B.;..;BFBFFD
@M03896:38:000000000-B4D98:1:1101:15877:3038 2:N:0:261
CCTGTTCGCTCCCCATGCTTTCGCTCCTCAGCGTCAGTAAATGCCCAGAGACCTGCCTTCGCCATCGGTGTTCCTCCTGATATCTGCGCATTTCACCGCTACACCAGGAATTCCAGTCTCCCCTACATCACTCTAGTCTGCCCGTACCCACCGCAGATCCGAGGTTGAGCCTCGGACTTTCACGGCAGACGCGACAAACCGCCTACGAGCTCTTTACGCCCAATAAATCCGGATAACGCCTGCCCCCTACG
+
>AAAAFFCBBABGGG4BBBBFGEFFHGHHHGHGGGGFHDFGFFGHHHHHHGFFGFGGFHGAEEEGHEE>1>EGHHHHGHHHHHHHBHEGFGGHHHHHGEGGCHHHECE/GHHHHGFFGHHHHGHEFFDHHHHH2GFHGB@FHHA/>?FGFGDDGGGCHHHHG?-</<<<GH/CA;:CGEGCGF:D---CF?B@AAA-BEFFFFFFFF?ABDF99:BFEDDFFF./B/:FF?-9:.BF?A-.9;..;BCFF.
@M03896:38:000000000-B4D98:1:1101:8762:3188 2:N:0:261
CCTGTTTGCTCCCCATGCTTTCGTACCTCAGCGTCAGTCTTAGGCCAGATGGCTGCCTTCGCCATCGGTATTCCTCCAGATCTCTACGCATTTCACCGCTACACCTGGAATTCTACCATCCTCTCCCATACTCTAGCTCACCAGTATCGAATGCAATTCCCAAGTTAAGCTCGGGGATTTCACATCCCACTTAATAAGCCGCCTACGCACGCTTTACTCCCAGTACATCCGATTAACGCTCTCACCCTCT
+
AAAAAFFFFFFFGGGGGFFGGGEGGHGHHHGHDGGGGH5DFGGHGFHGGHGHBGAFGHHHAEEEFGABEGGHHHHHH2FHHHHHHHHGGEFGHHHHHEEFGEGHHHFAHFHHFH4FGFHHHGHHHHHGFCGHGFGFFGGFGHG<<@DF?/<FHFHDDGHHHH0/<?FF1FHF<--<-CCDDDHGGGH.<CHDD0<0:0<GGC-::FCDFC-:.:C0F0;CE90:C0FFGGF...;BF.;9;.;;:AFFE.
@M03896:38:000000000-B4D98:1:1101:22316:3193 2:N:0:261
CCTGTTTGCTCCCCACGCTTTCGCACCTCAGTGTCAGTATTAGTCCAGGTGGTCGCCTTCGCCACTGGTGTTCCTTCCTATATCTACGCATTTCACCGCTACACAGGAAATTCCACCACCCTCTACCATACTCTAGTCAGTCAGTTTTGAATGCAGTTCCCAGGTTGAGCCCGGGGATTTCACATCCAACTTAACAAACCACCTACGCGCGCTTTACGCCCAGTCATTCCGATTCACGCTTGCACCCTCT
+
ABBBBFFFFFFFGGGGEFGGGGEEEFGHHHGHGFGHHHHHHFGHHF5GHGFEGFAEGGGHAEFEEF3?@FFFHHGHHHHHFHHHHGHGF1EFHHGHHGGGGCGHHFGHHFGEGGFFGEHGGFHHHFF2?FGFHHB2@FDFFGFDDFHFGE1<1DFGFFHHHH1?<?0>1FHFF--<A.<DH0GGHHF0;CGFEFFF0.;CEGGG9;EAGG-?-9AFF.A@BAEF/B//;BBA..//;AF.9::9;9D.EF
@M03896:38:000000000-B4D98:1:1101:18274:3200 2:N:0:261
CCTGTTTGCTCCCCACGCTTTCGCACCTGAGCGTCAGTCTTCGTCCAGGGGGCCGCCTTCGCCACCGGTATTCCTCCAGATCTCTACGCATTTCACCGCTACACCTGGAATTCTACCCCCCTCTACGAGACTCAAGCTTGCCAGTATCAGATGCAGTTCCCAGGTTGAGCCCGGGGATTTCACATCTGACTTAACAAACCGCCTGCGTGCGCTTTACGCCCAGCAATTCCGATTAACGCTTGCCACCTCCG
+
>>AAAFFFFFFFGCGGCEAACGAEFGGHCGGFCAEGGEFGFGHHGGGGHG?0FEEEGGGGEECEEGEEEEGHHHHHGEGEHHGHH4GGG?EGGGFHFC@//<GHHHEF2CGFFDGGHH/>@DEFGHGG?AEHHG/GGC<<GHH0:CHHF0:CCCGHFHGHHHFG/;B/90FECA?B?EBCFBFGFFBBB/B/BFFFF9A.9@-9EF@.ADCC-../;9A-;;..9./B/9BA.A9/;AF?:99//;;.AA.
@M03896:38:000000000-B4D98:1:1101:22298:3203 2:N:0:261
CCTGTTTGCTCCCCACGCTTTCGCACCTCAGTGTCAGTATTAGTCCAGGTGGTCGCCTTCGCCACTGGTGTTCCTTCCTATATCTACGCATTTCACCGCTACACAGGAAATTCCACCACCCTCTACCATACTCTAGTCAGTCAGTTTTGAATGCAGTTCCCAGGTTGAGCCCGGGGATTTCACATCCAACTTAACAAACCACCTACGCGCGCTTTACGCCCAGTACTTCCGATTAACGCTTGCACCCTCTT
+
>AAAAFFFDDFFGGGGEEEFFGEEEGGFHHHGHHGHHHHHHGHHFDG3GFCFGBAEFEGHAEEEEG@F5FGEGGFGGHFGHHHHHHH1EEFFHHHHHAE@>EEHFC?0GGHHGGHFGFGFGAFFGHHHGGHHGBF@GF2@@FF2@FHF0FFGGHHFGHHHHHGF<?0FCFHG@@-CGDHHGFGFGHHBCGHHHCCCC.;:.EGGFFCFFF-A;:AFFA:;C:.9//:BFF9.;..BFAA.:.;/9BDEF9/
@M03896:38:000000000-B4D98:1:1101:18291:3210 2:N:0:261
CCTGTTTGCTCCCCACGCTTTCGCACCTGAGCGTCAGTCTTCGTCCAGGGGGCCGCCTTCGCCACCGGTATTCCTCCAGATCTCTACGCATTTCACCGCTACACCTGGAATTCTACCCCCCTCTACGAGACTCAAGCTTGCCAGTATCAGATGCAGTTCCCAGGTTGAGCCCGGGGATTTCACATCTGACTTAACAAACCGCCTGCGTGCGCTTTACGCCCAGTAATTCCGATTAACGCTTGCACCCTCCG
+
3>AAAFFFFBDFGGFG?E2AFFAEFGGGFFFHGEEGFFHHHHGHGGGHHGCAEFEGGGGHAEFGGGE>>EFGHHFHHHHHHHHGHFHGGEEGHHHHHFGGGCGGGGFFHHHHHFHFHHHGGGDCGHGDACEHGHGFGGDCGHHF0:CGGGHHHHHHCGHGHHF.;99;BFFGAG99DDCFF0FFFF//9BFBFBFFFFEFFF>.EFFADFFD9;ABBFD-@D.9;/B9FFFDDADFFFF..9.;BFDEFF.
@M03896:38:000000000-B4D98:1:1101:18279:3224 2:N:0:261
CCTGTTTGCTCCCCACGCTTTCGCACCTGAGCGTCAGTCTTCGTCCAGGGGGCCGCCTTCGCCACCGGTATTCCTCCAGATCTCTACGCATTTCACCGCTACACCTGGAATTCTACCCCCCTCTACGAGACTCAAGCTTGCCAGTATCAGATGCAGTTCCCAGGTTGAGCCCGGGGATTTCACATCTGACTTAACAAACCGCCTGCGTGCGCTTTACGCCCAGTAATTCCGATTAACGCTTGCACCCTCC
+
>>AAAFFFFFFFGGFGEE2AFG2EEGGHEGFGCEEGEFGHHHHHGGGHHG?AEEEFGGGHAEEFGHE>>EFGHHHHHFGHHGGHHHHGGFFGHGHHHDDDGCHHHHBGFHHHGFHGHHHGGCFGGHG...EGGF<DD/0/<GGC0<CGFCF0CGHGCCCGHGBC/;99CCFGGA:?DABCCBFCFFFB9FFFFEBFFAEFFFFFFFF.:A=B999FFFDFFB9;/BB/BFBA:ADBFFF.9.ABFFFEED
@M03896:38:000000000-B4D98:1:1101:22309:3226 2:N:0:261
CCTGTTTGCTCCCCACGCTTTCGCACCTGAGCGTCAGTCTTCGTCCAGGGGGCCGCCTTCGCCACCGGTATTCCTCCAGATCTCTACGCATTTCACCGCTACACCTGGCATTCTACCCCCCTCTACGCGACTCAAGCTTGCCAGTATCAGATGCAGTTCCCAGGTTGAGCCCGGGGATTTCACATCTGACTTAACAAACCGCCTGCGTGCGCTTTACGCCCAGTACTTCCGATTCACGCTTGCCCCCTCC
+
ABBABFF4DFFFGGGGAEEEFGAEAEGH3BAFFFEEEHEGFGGHGEAAHCEGEEEEFGGHAED1EG1>>/?FFHHHHB?FGHBHH4FFGEGEGH2GGDCCBB?GHHGA0??FGF1FGHHGDGGHGHE-<-<<DF/0;:C/:C0::0;;CCCGCFBF9CFFG09.9;///C/AAA@?AAFFFFB/FFF//9BF/9;//:9A-;;DFF-A.;-@;.A/;.9@B..;99FFFB...9//;.9..;./;AB-A.
@M03896:38:000000000-B4D98:1:1101:22289:3228 2:N:0:261
CCTGTTTGCTCCCCACGCTTTCGCACCTCAGCGTCAGTCTTCGTCCAGGGGGCCGCCTTCGCCACCGGTATTCCTCCAGATCTCTACGCATTTCACCGCTACACCTGGAATTCTACCCCCCTCTACGAGACTCAAGCTTGCCAGTCTCAGATGCAGTTCCCAGGTTGAGCCCGGGGATTTCACATCTGACTTAACAAACCGCCTGCGCGCGCTTTACGCCCAGTACTTCCGCTTAACGCTTGCACCCTCCG
+
>AAAAFFCDFFFGGGGAEAFFGGEGGGF2BGFEGEGEFFHDFEEEEEGHE0A0>>>EBEGEE>EFFE/>/FFGHHFFFFGHHHHH4GEG/EEEFGGHDFGG@BHH?2?GHHHG2FFGGHGGGGHHGF..>CGCB<0DG0/.C00C0CCC0;G0;0G;CCGHC0::;/99:/CDD?DGABF;BFFBFB9BFB/9/;;/9AA;B-D..---;9;=../FEA;D.AFFFBBFFF..9./9.;.;A9;BFFA?A.
@M03896:38:000000000-B4D98:1:1101:22316:3246 2:N:0:261
CCTGTTTGCTCCCCACGCTTTCGCACCTGAGCGTCAGTCTTCGTCCAGGGGGCCGCCTTCGCCACCGGTATTCCTCCAGATCTCTACGCATTTCACCGCTACACCTGGAATTCTACCCCCCTCTACGAGACTCAAGCTTGCCAGTATCAGATGCAGTTCCCAGGTTGAGCCCGGGGATTTCACATCTCCCTTCTCACACCTCCTGCGTGCGCTTTACTCCCCGAACTTCCGATTAACGCTTCCACCCTCC
+
AAAAAFFFFFFFGFGGEEEEFGAEEEGFBFEFEAEABGHHGGGHEGEFF1EFEEEEEGGHEEGEGHA/>E?FFHBGG233BFFGH?E?E/EEGHHHHDCF/@GHHH2?<2FGFG1DFGHGGGFG1GF...<DCC<0<<</<G=0:0;;000<;CG0:;CGHF0./0//;99C9---;9;BFGB9/;9//;BF./;;//9A/;AF/F-..9-9;.;/9/;;A.---;./9;...../:.@.;.;9:ADEAA
@M03896:38:000000000-B4D98:1:1101:22294:3247 2:N:0:261
CCTGTTTGCTCCCCACGCTTTCGCACCTGAGCGTCAGTCTTCGTCCAGGGGGCCGCCTTCGCCACCGGTATTCCTCCAGATCTCTACGCATTTCACCGCTACACCTGGAATTCTACCCCCCTCTACGAGACTCAAGCTTGCCAGTATCAGATGCAGTTCCCAGGTTGAGCCCGGGGATTTCACATCTGACTTAACAAACCGCCTGCGTGCGCTTTACGCCCAGTACTTCCGATTAACGCTTGCCCCCTCC
+
AABBCFFFFFFFGGGGEEAFFGEEEGGF3FGFEEEEFGGHHHFHGEEFGF0EAEEEGGGHFGGEGHE/>>FHGHGHH2FGHGHHHHHFEEEEFGFGHDCDD@FGHHFCFBGFFGBGHHHGFFGHHHF..<CGFGC<DHD/<G000:CCC:CFGHFC;<CHHF0:/;/;BCFGBG-@?AFGFFFFFFF9/BFFBBFBFFEF=BFFFF-;ADBB>.AFFE?BFA.9;/;BFFAD9:.;BAD...9/;AD;DF
@M03896:38:000000000-B4D98:1:1101:14079:3266 2:N:0:261
CCTGTTTGCTCCCCACGCTTTCGCACCTCAGTGTCAGTATCAGTCCAGGTGGTCGCCTTCGCCACTGGTGTTCCTTCCTATATCTACGCATTTCACCGCTACACAGGAAATTCCACCACCCTCTACCGTACTCTAGCTCAGTAGTTTTGGATGCAGTTCCCAGGTTGAGCCCGGGGATTTCACATCCAACTTGCTGAACCACCTACGCGCGCTTTACGCCCAGTAATTCCGATTAACGCTTGCACCCTTC
+
3>A?AFFFFFFFGGCGCEAAAGEEGGGHHGCFDAGGHHDAGGGGGHHHHH3CFFEEEDFHAEFGGHFC52?1FHFHHFBFDFHHHHHFGEEEHHHHHGFFGEGFHH/A2FGHGGFHHHCGEAGFDGHC/?EHH>GBF@GG2@@DBGHBF?BGFHGHGFFHHHC.<1<>FBGFD@CCGG/0CCGGHH::CGHFFG0B09FFGGGEGGFGCGAD>D.99ADFF?FBFBB/B9F?AA?9;9@..99;9FF?/F
@M03896:38:000000000-B4D98:1:1101:12043:3289 2:N:0:261
CCTGTTTGCTCCCCACGCTTTCGCACCTGAGCGTCAGTCTTCGTCCAGGGGGCCGCCTTCGCCACCGGTATTCCTCCAGATCTCTACGCATTTCACCGCTACACCTGGAATTCTACCCCCCTCTACGAGACTCAAGCTTGCCAGTATCAGATGCAGTTCCCAGGTTGAGCCCGGGGATTTCACATCTGACTTAACAAACCGCCTGCGTGCGCTTTACGCCCAGTAATTCCGATTAACGCTTGCACCCTCC
+
AAAAAFFFFFFFGGGGGEEFFGEFGGGHFGFGGEEGGHHHHHHHGGGHHF0EEEFGGGGHEFDFGHEEEEFHHHHHGGHGHHHHHHHGGEFGHHHHHFBFGCFGHHGAGGHHGFGFGHHGGGGHGHG?.<EFFG<DDG0<CGG00CGGGCFGHHEFGHGHFF0:;0;9CFGGCF?9BDBFFFFFFFF/:FFFFFFF/FFFFCCFFFF.DDFF-:AFF.A>BD.:/;/:FFF.A99FF.@...9;FFF.AA
@M03896:38:000000000-B4D98:1:1101:12058:3299 2:N:0:261
CCTGTTTGCTCCCCACGCTTTCGCACCTGAGCGTCAGTCTTCGTCCAGGGGGCCGCCTTCGCCACCGGTATTCCTCCAGATCTCTACGCATTTCACCGCTACACCTGGAATTCTACCCCCCTCTACGAGACTCAAGCTTGCCAGTATCAGATGCAGTTCCCAGGTTGAGCCCGGGGATTTCACATCTGACTTAACAAACCGCCTGCGTGCGCTTTACGCCCAGCAATTCCAATTAACGCTTGCACCCTCCG
+
>AAAAFFFFFFFGGFGEEAAFGEGGGGHBGHGEEEGGGGHEHEGEEGFGE0EEEEFGGGHEEDFGHEE>EFGHHHHHGGFGGHHHHHGGEFGHGHHHGDCGDFHHGCF2FGHGDFGHHHGGGGHHGGG.<CDGGG<DCF/<GH::CGGFCC0:<GFGGGHHH0.:C/CFFGE-;?-9;/9CBF0FFF/9BFFFFFFBFFFAAFDEFF.AD>9-.9/F9DF=AA.:./9BB//:9/BB.9..9.//B..;..
@M03896:38:000000000-B4D98:1:1101:22049:3347 2:N:0:261
CCTGTTTGCTCCCCACGCTTTCGCACCTGAGCGTCAGTCTTCGTCCAGGGGGCCGCCTTCGCCACCGGTATTCCTCCAGATCTCTACGCATTTCACCGCTACACCTGGACTTCTACCCCCCTCTACGCGACTCAAGCTTGCCAGTATCAGATGCAGTTCCCAGGTTGAGCCCGGGGATTTCACATCTCACTTAACACACCGCCTGCGTGCGCTTTACGCCCACTCCTTCCGCTTCACCATTGCACCCTCC
+
>AA?AFFFBFFFGGGEEEEFFGBEEFGHGBGG?FEGEFGHFHCCEAEGHD?0AEEEEEEHEEE1EGEE>/?GFHHHHFGGGHHG4BGEG<EEHF2FGD</><FGHGFFB0?CFGBDGHHGCCFHHFGC--<<.CGCGHECGC00::CGCB0;009B;BFGF00.99/9;FGAA?---;BF9FFFFFF/9;FB//;//.9D@BAAEF-9;?=B-;./B..--:../.;9/;..9.9B;///;///9;9EED
@M03896:38:000000000-B4D98:1:1101:8683:3365 2:N:0:261
CCTGTTTGCTACCCACGCTTTCGAACCTCAGCGTCCGTTCCAGACCAGAGAGCCGCTTTCGCCACTGGTGTTCTTCCCTATATCTACGCATTTCACCGCTACACATGGAGTTCCCCTCTCCTCTTCTGCACTCAAGCCTTCCAGTTTCCAATGCACCACTCCGGTTAAGCCTAAGGCTTTCACATCACCCTTCAAAGCCCGCGTGCGTTCCCTTTACTCCCACTAATTCCGGCACACGCTGGCCACCTAC
+
1>1A>FF1B@DFGGFEGCEA0BA000A0BF11EEG/EGFCGBDDAAAEF/A//F/EECAGAGF/BC@010?>F2GGHFH1FFGGHBGEGFCEGGFHHCEE/>BB1<EFFCGGG2B0BC0FGDGHFG2DB2@F<0F11?1FFHB111?<<DGD1<GD0>.><0.<<A.=0D</<</<//<C00;00;00/.;:/0000/.;A@9;@F-..;9;9FBFB099;9-9////;//--;9-9-;A--;-/-:FBF
@M03896:38:000000000-B4D98:1:1101:16382:3395 2:N:0:261
CCTGTTTGCTCCCCACGCTTTCGCACCTGAGCGTCAGTCTTCGTCCAGGGGGCCGCCTTCGCCACCGGTATTCCTCCAGATCTCTACGCATTTCACCGCTACACCTGGAATTCTACCCCCCTCTACGAGACTCAAGCTTGCCAGTATCAGATGCAGTTCCCAGGTTGAGCCCGGGGATTTCACATCTGACTTAACAAACCGCCTGCGTGCGCTTTACGCCCAGTAATTCCGATTAACGCTTGCACCCTCC
+
>AABBFFFFFFFGGGGEEAFFGEEDGGHFHGHGEEGFFGHHHHHFGGHHGCEEEEEGFGHEFGGGHECEEGHHHHHHGHHGHHHHHHGGEFGHHHHHGFGGCEHHHEGFHHHHHHGHHHGGFGHHHGD.EEGCFGDGCD<GGF0CGHGHCFGFHHHGCGHHHF.::;CFFGGFC;-ADFGFFFGFF9/BFFFFFFFFFFFFFFFFFF;AAAD-9.BFEFFFFFBF/;9BBFD:.AFFFF.;::9BFFFFF
@M03896:38:000000000-B4D98:1:1101:16388:3413 2:N:0:261
CCTGTTTGCTCCCCACGCTTTCGCACCTGAGCGTCAGTCTTCGTCCAGGGGGCCGCCTTCGCCACCGGTATTCCTCCAGATCTCTACGCATTTCACCGCTACACCTGGAATTCTACCCCCCTCTACGAGACTCAAGCTTGCCAGTATCAGATGCAGTTCCCAGCTTGACCCCGGGGATTTCACATCTGACTTAACAAACCGCCTGCTGGCGCTTTACGCCCAGCAACTCCGATTACCGCCTGCACCCTCC
+
>>>>1DFCDFFFGGGG1AA0ABBBEEEBBBFFAEE?AEGGFGGEEEFGHE//AE>EEFGGEEEEGHA>>>FHHEBGFFFBGFGHHFHFG/EAGGDGH/BBGCFHH000C1GHG>F?FGHGGGGGFHF..<CDG<C0<C0/<GHB0;<<;::C0<G<0:;:GH0.0:/;0;9C@?9--999C0FBFF//:B//BBFFB-;E9>@A-99/;9-;--:9FAB?@?--;F-/;;-9--;/;-;--99;BFFEFB
@M03896:38:000000000-B4D98:1:1101:20430:3480 2:N:0:261
CCTGTTTGCTCCCCACGCTTTCGCACCTCAGTGTCAGTATTAGTCCCGGTGGTCGCCTTCGCCACTGGTGTTCCTTCCTATCTCTACGCATTTCACCGCTACACAGGAAATTCCACCACCCTCTACCATACTCTCGTCCGTCAGTTTTGAATGCAGTTCCCAGGTTGAGCCCGTGGATTTCACATCCCACTTAACAAACCACCTACGCGCGCTTTACGCCCAGTCATTCCGATTACCGCTTGCACCCTT
+
ABB@BFFFFFFFGGGGEAAFFGFEAEFHHBCGHHGBFHHHGG5GFB3AEE0EEFAEE?EGCED1?@B252BEFHFFHFB4F3BGHHHEE?EEGHFFFE@E>E3F3BFFH3FFGF4FECGGDEGFHFHF>GFFG22?FB/<<?C/1?FDGGF<<DGFGGHFFF1.>1<//<CEC-.;.:CFGFH0CG/.0;:C00000.9;.99ABF.---99-..//.:99..;////;:/.99;/99BA..;/9BD./
@M03896:38:000000000-B4D98:1:1101:17453:3480 2:N:0:261
CCTGTTTGCTCCCCACGCTTTCGCACCTGAGCGTCAGTCTTCGTCCAGGGGGCCGCCTTCGCCACCGGTATTCCTCCAGATCTCTACGCATTTCACCGCTACACCTGGAATTCTACCCCCCTCTACGAGACTCAAGCTTGCCAGTATCAGATGCAGTTCCCAGGTTGAGCCCGGGGATTTCACATCTGACTTAACAAACCGCCTGCGCGCGCTTTACGCCCAGTAATTCCGATTAACGCCTGCACCCTCCG
+
>AAAAFFFFFFFGGGGAE22AGEEFGGHFHGHCEFGFFHHHHGHGFGGHE?0AEEEEEFHAEEEGHEE>EFHHHHHHGHHGHHHHGHGGEGGHHHHHGGGGCHHHHFH2GHHGFGGGHHGGGGCBHG<.CEHFHCFGGF/GHG00=<CC0:CCGHF<CGGCHG./://9FGGA?99AFGGBBFGFFFBFFF/BBFBB9EFAAAFEFF--;-;;:.BFEDCFB./;/;/BFB.::DBFDA-..9./;A.ED.
@M03896:38:000000000-B4D98:1:1101:20391:3484 2:N:0:261
CCTGTTTGCTCCCCACGCTTTCGCACCTCAGTGTCAGTATTAGTCCAGGTGGTCGCCTTCGCCACTGGTGTTCCTTCCTATATCTACGCATTTCACCGCTACACAGGAAATTCCACCACCCTCTACCATACTCTAGTCCGTCAGTTTTGAATGCCGATCCCAGGTTGAGCCCGGGGATTTCACATCCAACTTAACAAACCACCTACGCGCGCTTTACGCCCAGTAATTCCGATTAACGCCTGCACCCTCT
+
AABBAFFFDFFFGGGGAAEAFGEEEEGGHFGGHFBDFGFHFHHHHFFHHF32BBAEG1EGFEEAAF3B5?FEGHGHFGBGDGHHHHHEEEEFHHHHHEE?>>BGFCFGFFHHGHBHFGAFEEHFBGHF3GGGHGG2@@2/?@AAFGFB0/1F1F1>/<>CHH<.1<<0<CCEF---AD/;CCGHHHG0CF/;9BB;0.;;9CEFBF9BDAAD-..::.9BF?.;////B//;...;;.;-9.9.;;AEE.
@M03896:38:000000000-B4D98:1:1101:20409:3489 2:N:0:261
CCTGTTTGCTCCCCACGCTTTCGCACCTCAGTGTCAGTATTAGTCCAGGTGGTCGCCTTCGCCACTGGTGTTCCTTCCTATATCTACGCATTTCACCGCTACACAGGAAATTCCACCACCCTCTACCATACTCTAGTCAGTCAGTTTTGAATGCAGTTCCCAGGTTGAGCCCGGGGATTTCACATCCAACTTAACAAACCACCTACGCGCGCTTTACGCCCAGTACTTCCGATTAACGCTTGCACCCTCT
+
AABBCFFFFFFFGGGGEEEFFGEEEGGHHHGGHHGHGHHHHHHHHFHGHGHGGBAEGGGH1EEEGHFFFGHEHHHHHHGHHHHHHHHFEEGGHHHHHFEFGEFGGAFFHHHHHHHHHHHGGEHHHHGHDFHHHHGGHF2@FGHG2FGFGEFHFFFFDFHHHHHC=?><FFHFEC<ECAGHHFHHHHH0CHHHFGGGFGHFGFFFFFDDDD@B>AABF.ADF?E0B0;BFBD..:DBF.@9..90FFFEEB
@M03896:38:000000000-B4D98:1:1101:14986:3491 2:N:0:261
CCTGTTTGATCCCCACGCTTTCGCACATCAGCGTCAGTTACAGACCAGAAAGTCGCCTTCGCCACTGGTGTTCCTCCATATCTCTGCGCATTTCACCGCTACACATGGAATTCCACTTTCCTCTTCTGCACTCAAGTTTTCCAGTTTCCAATGACCCTCCACGGTTGAGCCGTGGGCTTTCACATCAGACTTAAAAAACCGCCTACGCGCGCTTTACGCCCACTACTTCCGGATAACGCTTGCCACCTACG
+
>AABAFFFFFFFGGGGCEAFFGDFGGGHHHHHGGGGEEGGGABGHHHHGHHBDFAEFFGGAEFFGHFGFFGFHHHHHEEGHHHHHEHGGGGEHHHHHGGGGEGHHHEFBGHHHHHFGFGHHGHHHHFGFFHHFH@2@>FHHHHB>@GHHHHHF1FHHHHGHHACC<>CGGF@<@-<EHHHHFHHHHG::CGFHF0CG-CFGFG?.FDDDBAD;.9/F.DFFFAAB//:BF.-99;B;.;.9.9;/9F./9.
@M03896:38:000000000-B4D98:1:1101:17437:3496 2:N:0:261
CCTGTTTGCTCCCCACGCTTTCGCACCTGAGCGTCAGTCTTCGTCCAGGGGGCCGCCTTCGCCACCGGTATTCCTCCAGATCTCTACGCATTTCACCGCTACACCTGGAATTCTACCCCCCTCTACGAGACTCAAGCTTGCCAGTATCACATGCAGTTCCCAGGTTAAGCCCGGGGATTTCACATCTCACTTAACAAACCGCCTGCGTGCGCCTTACGCCCACTAACTCCGATTCACGCCTGCACCCTCCG
+
>AAA3DDFF5BCGGGG?A2AAB2EEGGEBAAGCAEGE5DG5F2BAEFFH?0AAFEEEEEFGECEFH?>>EFFGHHGGFHB3FGHE4BFEE?AFFDGHDC@C@FGH00C0F<GG>DFGGADGCCFFHCA.<C<GH/DG<</<<=00;;CG0;<;GGCC:<:CF0.:00;0;CC-@:99A:CFGGF0B//;B//BFFFF?E.>BB?.A=.;.9@...;BEFBB..9;///9;.B..///....:.99;D.;A.
@M03896:38:000000000-B4D98:1:1101:14964:3502 2:N:0:261
CCTGTTTGATCCCCACGCTTTCGCACATCAGCGTCAGTTACAGACCAGAAAGTCGCCTTCGCCACTGGTGTTCCTCCATATCTCTGCGCATTTCACCGCTACACATGGAATTCCACTTTCCTCTTCTGCACTCAAGTTTTCCAGCTTCCAATGACCCTCCACGGTTGAGCCGCGGGCTTTCACATCAGACTTAACAAACCGCCTACGCGCGCTTTACGCCCAATACTTCCGGATAACGCCTGCCACCTAC
+
>A>AAFFFFFFFGFCG?EAAFG2EEEEHHFFGDFGG?GHFFGFDGHFCHFFBDDAAEFEGCAEEGHHC5?1BFGEGFF@GHGDFF4F>EEFEHHHHHFEGGGHHEHEG3FGHHFGHHHHHFFGFHHBFGFHF0F1@@222FGBG0@<@<GFGFB???GHDHF/-<.<01>F--<--A-.;FFFFGGG0;BB0;00;FFFA@@B..B.;-9-;-.9BFAD?BBF.B///9;.-;;DFF.--..9;9BF9FF
@M03896:38:000000000-B4D98:1:1101:16614:3619 2:N:0:261
CCTGTTTGCTCCCCACGCTTTCGCACCTGAGCGTCAGTCTTCGTCCAGGGGGCCGCCTTCGCCACCGGTATTCCTCCAGATCTCTACGCATTTCACCGCTACACCTGGAATTCTACCCCCCTCTACGACACTCAAGCTTGCCAGTATCAGATGCAGTTCCCACGTTAAGCCCGGTGATTTCACATCTGACTTAACAAACCGCCTGCGTGCGCTTTACGCCCAGTCATTCCGATTAACGCTCGCACCCTCCG
+
>AAAAFFFDFFFGGGG1AA0AFAEEEGGBCCGCFEEABD12G/FEEEFF///AE>EGEGHCEEEGHC>EEFHHHGHHHHHGGBFF2FFEEEEGHGHHCGGCCFHHG0C0FGFHDGGFHHGCCECHFF..-<CGF/0D/0/<;G0:;CCG0;;0;G0;;CCFG.-99/;0;;C?A--99CBFFGGGGF0;FF/FF9FFFFF@@@FFE@--;-;---;B9A@>A-9/;;/BFF---;;B?@---999-;;-9-
@M03896:38:000000000-B4D98:1:1101:8952:3652 2:N:0:261
CCTGTTTGCTCCCCACGCTTTCGCACCTGAGCGTCAGTCTTCGTCCAGGGCGCCGCCTTCGCCACCGGTATTCCTCCAAATCTCTACGCATTTCACCGCTACACCTGGAATTCTACCCCCCTCTACGAGACTCAAGCTTGCCGGCATCAGATGCCGTTCCCAGGTTGAGCCCGGGGATTTCACATCTCACTTAACAAACCGCCTGCGTGTGCTTTACGCCCCGTCATTCCGATTCACCCTTCACCCCTCC
+
>AA11DFFFFFFGCFGGEEAFGEEEGGHHF0BAEEEEGHFFBGFGGFGG//EEA@EGGGFF??>EEE/>>CGHFGH0011BGBGFGHAEE/EFGHHDE<B@?<F0GFA0?GHG22@FGFCCCGFHHA..<<D1C/<<<0<<GC@-:;C0:0CCG0AEGFBFB99;099BFGF-A@-9A9BBBF/;BB/BFFF//;:/-;-@;?B?F@-9-9//9/9/9--@--9--99BB/9:;////9-;-//:----:
@M03896:38:000000000-B4D98:1:1101:13811:3655 2:N:0:261
CCTGTTTGCTCCCCACGCTTTCGCACCTGAGCGTCAGTCTTCGTCCAGGGCGCCGCCTTCGCCACCGGTATTCCTCCAGATCTCTACGCATTTCACCGCTACACCTGGAATTCTACCCCCCTCCACGACACTCAAGCTCGCCAGCATCAGATGCAGTTCCCAGGTCGAGCCCGGGCATTTCACATCTCACTTAACAAACCGCCTGCGTGCGCCTTACGCCCAGTCGTTCCGATTCACGCCTGCACCCTCCG
+
>>11>DF>D@DFG11E1AA0AAAE?EEHFF0FAGGAEFFG2FGABEA1F//A/EECEE/@////EF>//>/BF@2>C011B1BFGHHEEEA/FEFGG<<BGC<FCHBA0?<1F@2DDGH@@<<.0>.>-<<0/</00/<<<C?:./CG000<CGFFH0FF000.9/@?A?@E--9-;-/;FFFBFFB/BB9///;9BFEF?@@FEF?BB?>=-;-9/-;9@A9;/-;-;B--9-/9/-9---:;BBB-EF-
@M03896:38:000000000-B4D98:1:1101:8945:3675 2:N:0:261
CCTGTTTGCTCCCCACGCTTTCGCACCTGAGCGTCAGTCTTCGTCCAGGGGGCCGCCTTCGCCACCGGTATTCCTCCAAATCTCTACGCATTTCACCGCTACACCTGGAATTCTACCCCCCTCTACGACACTCAAGCTTGCCAGTATCAGATGCAGTTCCCAGGTTGAGCCCGGGGATTTCACATCTCACTTAACAAACCGCCTGCGTGCCCTTTACGCCCAGTAATTCCGATTAACGCCTGCACCCTCC
+
AAAAAFFFFFFFGGGGEEAAFGEEFGGFBFFFEEEEBGGHFHAGEEEFGEAEAE>EFGGHFEEEGHE/>@FHHHHHGFFGHHHHHHHFEEFEGHDHHCBFGCFHHH2FFGGFGGHGHHHGCGGGHFF<.<AHCCG<<C0/<CC00<:CCC0CGHFGCCCGFH0.999;/;BC-;--;.;BFFFFFF:/;BB/BF//;FEA@DFAEA;;A?.;9/B/;.9@>..9///;;BB?.A.9B.@-9.A.9BDEFF
@M03896:38:000000000-B4D98:1:1101:10434:3680 2:N:0:261
CCTGTTTGCTCCCCATGCTTTCGTACCTCAGCGTCAGTATTAGGCCAGATGGCTGCCTTCGCCATCGGTATTCCTCCAGATCTCTACGCATTTCACCGCTACACCTGGAATTCTACCATCCTCTCCCATACTCTAGCTCACCAGTATCGAATGCAATTCCCAAGTTAAGCTCGGGGATTTCACATCCGACTTAATAAGCCGCCTACGCACGCTTTACGCCCAGTAAATCCGATTAACGCTCGCACCCTCT
+
AABBBFFFFFFFGGGGGFGGGGEFGHGHHHHHGGEFGHFGGHGFHGHGHHGHGHAFHHHHGFGEFHEEEHGHHHHHGGHHHHHHHHHGGFGGHHGHHEEGGCEGHHFAFFHHHHHGGHHHHGHHHHHHFFHHHGHGGHFFHHH?2@FGDEGGHHHFFGHHHH0?FFFH?GFG?->@DDHFFBGDGHG<ADF.GGHCG0CG-:DGDG.BDG-;.CEFFFDAFFFFFFFFFF.DBDDBB.@.A-:--@DAFF
@M03896:38:000000000-B4D98:1:1101:10422:3696 2:N:0:261
CCTGTTTGCTCCCCATGCTTTCGTACCTCAGCGTCAGTCTTAGGCCAGATGGCTGCCTTCGCCATCGGTATTCCTCCAGATCTCTACGCATTTCACCGCTACACCTGGAATTCTACCATCCTCTCCCATACTCTAGCTCACCAGTATCGAATGCAATTCCCAAGTTAAGCTCGGGGATTTCACATCCCACTTAATAAGCCGCCTACGCACGCTTTACGCCCAGTAAATCCGCTTAACGCTCGCACCCC
+
AABBBFFFFFFFGGGFFFFBGGEGHHGFHHGHDEE2EG5ADGFBFFFGHG5GGHFFHHHHGEDEAGEEAEFHFHFHHGHGHHEGFHHAE?EGHHFHHE>>EEGFFHFFFHHHHGFHFFDGFHHHHHHGDFGHF3FFDGGGGGD<22@F?/<F@D2FBFHHGGHFF?F?1?1?.<-@DD<DGFFGHHH.<<CG0;;00:BC;-?C?F;@FG-A.9900.;9AA.;9/99BFB.99;B;.9.9--9@DF-
@M03896:38:000000000-B4D98:1:1101:13550:3698 2:N:0:261
CCTGTTTGCTCCCCACGCTTTCGTGCCTCAACGTCAGATATAGTTTGGTAAGCTGCCTTCGCAATCGGTGTTCTGTATGATCTCTAAGCATTTCACCGCTACACCATACATTCCGCCTACCGCAACTACTCTCTAGCTCAACAGTATTAGAGGCACGTTCAGGGTTGAGCCCCGCACTCTCACCTCTAACTTATCAAACCGCCTACGCACCCTTTAAACCCAATAAACCCGGATAACGCCTGAATCCACC
+
AAAAA1FFFFFFGE1EEEAAABA0AFGFHG1FE0A0AG2F222F2A1A/DB1BABFGHHG/AECEG//A?EEDE12DGEDGGFHFHHFGFEHEFFGHEEEEEFFCC>GFFGGFF>?EEFH<>//CCFFH1BFG1F1@FGHH0<BGGGBF@G10?CHCA0?F11>0>-<<<FEF--<-;/;;0C:0::CGHFCF000;09:=@A.AFE@GG@9.900099B9A--;///:;---9-::-@9:-://///;;
@M03896:38:000000000-B4D98:1:1101:10451:3701 2:N:0:261
CCTGTTTGCTCCCCACGCTTTCGCACCTGAGCGTCAGTCTTCGTCCAGGGGGCCGCCTTCGCCACCGGTATTCCTCCAGATCTCTACGCATTTCACCGCTACACCTGGAATTCTACCCCCCTCTACGAGACTCAAGCTTGCCAGTATCAGATGCAGTTCCCAGGTTGAGCCCGGGGATTTCACATCTGACTTAACAAACCGCCTGCGTGCGCTTTACGCCCAGTACTTCCGATTAACGCTTGCACCCTCCG
+
AABBBFFFFFFFGGGGEEEFGGGGEEGGBFHHFGEEGHHHHHFHGGGHH1EGEGGGGGGHFEFEFHEEEEGGHHGHGBGGHHHHHFGFGEGGHHGHHGGGG@DGHHGHHGHHGHGHGHHGDGGHDGEEEDAHHCGGDG0/<CG0<GHGHFGHGHFFGGHHHHGE/;/9BGGE?C@AADGGFFGFFFB;:BFFFF/:/:;ECFCFFFB.:A@;@AE/9ADFFDE/9B:;FFDDA..:B?=..9;:;FDEFB.
@M03896:38:000000000-B4D98:1:1101:10473:3703 2:N:0:261
CCTGTTTGCTCCCCACGCTTTCGCACCTGAGCGTCAGTCTTCGTCCAGGGGGCCGCCTTCGCCACCGGTATTCCTCCAGATCTCTACGCATTTCACCGCTACACCTGGAATTCTACCCCCCTCTACGAGACTCAAGCTTGCCCGTATCAGATGCAGTTCCCAGGTTGAGCCCGGGGATTTCACATCTGACTTAACAAACCGCCTGCTTGCCCCTTACGCCCAGTAATTCCGATTCACGCTTGCACCCTCC
+
AABBBFFFFFFFGGGGEEEFFGEEEGGHFHGGEGEEEGGHFHGGGEE3GF?EAE>EEGEG?EFEGHEEECFHHHHHH?HGHHHHH4GFEFGGHHFHHDDC/<FHHHGGFFHHHHHHHHGGGGGHHGEC<<CHGFC0DHG<CG0:-;;;C<0<:GFHHCGHHGG.:9/99CFGG--9@9BFBBF/FF//9FFFF/B//9EF@;D?AA//99/9..ABB.;>D?F9//B/FFB.9./:9.A.;.9//9AAED
@M03896:38:000000000-B4D98:1:1101:21944:3708 2:N:0:261
CCTGTTCGCTCCCCACGCTTTCGCGCCTCAGCGTCAGTTACAGACCAGAGAGTCGCCTTCGCCACTGGTGTTCCTCCACATCTCTACGCATTTCACCGCTACACGTGGAATTCCACTCTCCTCTTCTGCACTCAAGTTCCCCAGTTTCCAATGACCCTCCACGGTTGAGCCGTGGGCTTTCACATCAGACTTAAGAAACCGCCTGCGCGCGCTTTACGCCCAATAATTCCGGACACCGCTTGCCACCTAC
+
>AAAAFFABBABGGFGFFFFFGEEEFFEGHGHGGGGGHGHGHFFGHHHHHBAFFAEFFGGEEFEGGF?B??EGHHHGHHHHHHHHHHGGGGGHHHHHEEGGCFGECCFDGHHHHHFHHHHHHHHHHHFFGHHFF????FGGHHDBGHGFFFGFFHHHHHGHH?@<<<<CCH-::-AEGEHGEHGHHCBFFBBBBCFFFGGGGGGGE?DAAAD-99FFFDFFD9BF/BBFF/-9;;.;->-9:9B9FFFBF
@M03896:38:000000000-B4D98:1:1101:10459:3719 2:N:0:261
CCTGTTTGCTCCCCACGCTTTCGCACCTGAGCGTCAGTCTTCGTCCAGGGGGCCGCCTTCGCCACCGGTATTCCTCCAGATCTCTACGCATTTCACCGCTACACCTGGAATTCTACCCCCCTCTACGAGACTCAAGCTTGCCAGTATCAGATGCAGTTCCCAGGTTGAGCCCGGGGATTTCACATCTGACTTAACAAACCGCCTGCGTGCGCTTTACGCCCAGTACTTCCGCTTAACGCTTGCACCCTCC
+
>AAABFFFFFFFGGGGEEEFFGGEEGGHFHHGGGEGEHGHFHGHGGGFHEGGEEEFGGEG1EEGGHEEEEGHHHHHH?GFGGGHHHHFGEEGHHHHHDCDGCFHHHB?GFGFGHHFHHHGGGGHHGF>.<CGCF/<=GD<<GD::CCGH:0C0CGGGGGGHH0::B/;:BFFB--;BDFGFFGGFFF/BFFFFBBB/AEEDFFFFF-..9;@:.;/;A9BB.E/B/BBFFD.:AD:F.;:9.9:BFFAEA
@M03896:38:000000000-B4D98:1:1101:20021:3743 2:N:0:261
CCTGTTTGCTCCCCACGCTTTCGCACCTGAGCGTCAGTCTTCGTCCAGGGGGCCGCCTTCGCCACCGGTATTCCTCCAGATCTCTACGCATTTCACCGCTACACCTGGAATTCTACCCCCCTCTACGAGACTCAAGCTTGCCAGTATCAGATGCAGTTCCCAGGTTGAGCCCGGGGATTTCACATCTGACTTAACAAACCGCCTGCGTGCGCTTTACGCCCAGTAATTCCGATTAACGCTTGCACCCTCC
+
AABBBFFFFFFFGGGGEFEFFGFEGGGHHHHHGGGGGHHHHHHHGFDGHFFGEGFGGGGHHGFGGHEEEEGHHHHHHGHHHHHHHHHGGFGGHHHHHGDGGCFHHHFHHHHHHHHGHHHGGGGHGHFF.CEHFG<DGHFCGHGC::CG00CGHHGH0CGHHHBC::9CFFGGGG?@CGGGFBFFFFF/;FFFBFBFFFFEFFFFFF@;DDBD@D.BF;DCFDF/BBBFFFB.9ADFFFF..;.9BBD.:.
@M03896:38:000000000-B4D98:1:1101:20038:3753 2:N:0:261
CCTGTTTGCTCCCCACGCTTTCGCACCTGAGCGTCAGTCTTCGTCCAGGGGGCCGCCTTCGCCACCGGTATTCCTCCAGATCTCTACGCATTTCACCGCTACACCTGGAATTCTACCCCCCTCTCAGAAACTCACGCTTGCCAGTATCAAATGCATTTCCCCGGTTGAGCCCGGTGATTTCACATCTCACTTAACAAACCGCCTGCGTGCGCTTTCCGCCCAGTCATTCCGCTTCTCGCTTGCACCCTCC
+
>AA3ADDCDFFCFF4AEAA2AFBEBEGGFCGFEGAAAGFFDFFFED1G3100A>>EEGGG1EE1EFE/>>FGFHGFF03?FGDFFGHGG/EEFGGHF/>CC@FGF0000?1FFG1DDCGCCCD001>111<F0</<<<<..<D<00;<C00<00C0;;;C:/-99.9/9BFC;;;:.9;;C9;009;/;BB/B/:B/.9A-99...-;.;@@-.;;/.;.;.;;/;FFFB/..9.//9;.:.9/9/;.;D
@M03896:38:000000000-B4D98:1:1101:9943:3788 2:N:0:261
CCTGTTCGCTCCCCACGCTTTCGCGCCTCAGCGTCAGTTACAGACCAGAGAGTCGCCTTCGCCACTGGTGTTCCTCCACATCTCTACGCATTTCACCGCTACACGTGGAATTCCACTCTCCTCTTCTGCACTCAAGTTCCCCAGTTTCCAATGACCCTCCACGGTTGAGCCGTGGGCTTTCACATCAGACTTAAGAAACCGCCTGCGCGCGCTTTACGCCCACTAATTCCGTACAACGCTTGCCACCTAC
+
>AAAAFFADABBGGGFEEEFFGFGAEFEGHGGFEEEEGGHFFFGHHHGHE2AFBAEEFAGCEEEFG32B2BEHGHHHBGHHHHHHHHFG/EEHDHHHFGGGCHHEFC//DGHHGFFGHHHHHHHFHHDF@GHCB1<??@1FGG<CFGF<=1FC1>>GHHG0F.<<.-/<CG-.---C/:C;0C<0G:00;CFB0000:CFDGGGEF-:-@-;=.;/;.9@DF..//;FFFF/;AAFF-@...9;/;AF/9
@M03896:38:000000000-B4D98:1:1101:9927:3793 2:N:0:261
CCTGTTCGCTCCCCACGCTTTCGCGCCTCAGCGTCAGTTACAGACCAGAGAGTCGCCTTCGCCACTGGTGTTCCTCCACATCTCTACGCATTTCACCGCTACACGTGGAATTCCACTCTCCTCTTCTGCACTCAAGCTCCCCAGTTTCCAATGACCCTCCACGGTTGAGCCGTGGGCTTTCACATCAGACTTAAGCAACCGCCTGCGCGCGCTTTACGCCCAATAATTCCGGACAACGCCTGCCACCTAC
+
>>AAAFFADBABGGGGAEEFGGEEEEFEGHFGEEEFEHHHFGDGHHBFGFEEGBAEFGGHEGFEEGBFBFFEHHHHGBGEGHHHHHHFEEEFHGGHHFEEFEGHECGCFGGHGHHGGHDGHHHHHHHFFHHHCC<11??GFF?<?FGHFGDG1<>FGHHG/<.<<<-/<CC-.;ADGFAGFCGFGGF99CFB;B00;FFG?BGDGG9@-@-;-../BADDD.A:B/:BFF/-;::.AFF-:.;A/;A.BF
@M03896:38:000000000-B4D98:1:1101:9938:3808 2:N:0:261
CCTGTTCGCTCCCCACGCTTTCGCGCCTCAGCGTCAGTTACAGACCAGAGAGTCGCCTTCGCCACTGGTGTTCCTCCACATCTCTACGCATTTCACCGCTACACGTGGAATTCCACTCTCCTCTTCTGCACTCAAGTTCCCCAGTTTCCAATGACCCTCCACGGTTGAGCCGTGGGCTTTCACATCACACTTAAGCAACCGCCTGCGCGCGCTTTACGCCCACTAATTCCGGACAACGCTTGCCACCTAC
+
>>AABFFADAABGGGGEEEAFGAEAEEAFGBGEEEEAGGFGFFDGGHCG1BABBAEEGDG1EEEEG3B@BGEFGHGH2GHHHFHHHH?EFEEGHGHH/>/<<GH<?FFGHH2BGFGDHHHHHGFFHD2@FGHHHFB<<FGHHC?<DGFHHBG11>CGHHG0G<-<.-<<CC-:---CGGCCGGHHH009CFG00090:CF-ABDEG-A--;@9A9BF.;@D..9BFFEB;9-.--A9-9....9BFA.F/
@M03896:38:000000000-B4D98:1:1101:13328:3865 2:N:0:261
CCTGTTCGCTCCCCACGCTTTCGCGCCTCAGCGTCAGTTACAGACCAGAGAGTCGCCTTCGCCACTGGTGTTCCTCCACATCTCTACGCATTTCACCGCTACACGTGGAATTCCACTCTCCTCTTCTGCACTCAAGTTCCCCAGTTTCCAATGACCCTCCACGGTTGAGCCGTGGGCTTTCACATCAGACTTAAGAAACCGCCTGCGCGCGCTTTACGCCCACTAATTCCGGACAACGCTTGCCCCCTAC
+
>>AAAFFADBAAGGGGEEEFGGEEAFGGGHBGEEEEEGHHFDFGGHHGHGFAGFAEFGGH1EEEGGC2BFGFFGHGHGHHHHHHFFHFG/EEHGHHHEEEEEFH/B/F/FGFGHFHGGGHHGHHHHG2G2GF<F11??FFHH0/?1GFGG<F1FGHHGGGFH.<<.-</<G-.;-;EHEHC<GHFHF0;;9;00;09:FG:BG9?FAD@@-9-;A/9.DDFF.9BB/9FF/-.@@AE--.;.;//9;@.A
@M03896:38:000000000-B4D98:1:1101:13345:3874 2:N:0:261
CCTGTTCGCTCCCCACGCTTTCGCGCCTCAGCGTCAGTTACAGACCAGAGAGTCGCCTTCGCCACTGGTGTTCCTCCACATCTCTACGCATTTCACCGCTACACTTGGAATTCCACTCTCCTCTTCTGCACTCAAGTTCCCCAGCTTCCAATGACCCTCCACCATTGAGCCGCGGGCTTTCACATCTCACTTAAGAAACCGCCTGCTCGCGCTTTACGCCCAATCATTCCTGACAACGCCTGTCACCGAC
+
1>AA>FF1>1>AFGGG0EEAFG0EAEEEGH1GEEEA/2D2DA1AFGB0F/B/AB/AEEFG/EEEGFBB@F?EGGBG0BFGGHGHHFH/EEG?GFGHH////<1B1<B<1BGHGHEGGFDGFHF1FGF@FFHF0F<@11@?<G0?0???FFFFC1>GCGHGHG0.<0000<C<-;--::EFFFGF0900;CC0F090;FFF-9=B-A//-;---9-;/--9@---9///B;//9///-;@---///;/--9
@M03896:38:000000000-B4D98:1:1101:16924:3881 2:N:0:261
CCTGTTTGCTCCCCACGCTTTCGCACCTGAGCGTCAGTCTTCGTCCAGGGGGCCGCCTTCGCCACCGGTATTCCTCCAGATCTCTACGCATTTCACCGCTACACCTGGAATTCTACCCCCCTCTACGAGACTCAAGCTTGCCAGCATCAGATGCAGTTCCCAGGTTGAGCCCGGGGATTTCACATCTGACTTAACAAACCGCCTGCGTGCGCTTTACGCCCAGTAATTCCGATTAACGCTTGCACCCTCC
+
>>AABFFFFFFFGGGG?EEFFGEFDFGHFHGGEEEGEHHHHHHHGFGHHECEEGEGGGGHGGFFGHEE>EGHHHHHFGHHHHHHHFHGGFGGHHHHHGGGGCFGHHBCFFHHHGHHHHHGGGGHHHGF.AEHFGGGGCG/GHHC.;;CF0CCFHHHHHHHHHB.9;/;CFGGAAB-A.CFFFFFFF//BFF/9BFFFFFEFFFDFF@.AD=@-9.BFEFFFFF/B/:;FFBD..AFFDF....9BBD.AD
@M03896:38:000000000-B4D98:1:1101:16942:3892 2:N:0:261
CCTGTTTGCTCCCCACGCTTTCGCACCTGAGCGTCAGTCTTCGTCCAGGGGGCCGCCTTCGCCACCGGTATTCCTCCAGATCTCTACGCATTTCACCGCTACACCTGGAATTCTACCCCCCTCTACGAGACTCAAGCTTGCCAGTATCAGATGCAGTTCCCAGGTTGAGCCCGGGGATTTCACATCTGACTTAACAAACCGCCAGCGTGCGCTTTACGCCCAGTAATTCCGATTAACGCTTGCACCCTGCG
+
>>AAAFFFFFFFGGFG2EEA2FEEDGGFEFCGEEEGGDFHEHHGGGGHHF?EGGGGGGGF1EEEFHEE>>FGHHHHHHHHGHFHHFHGG/?EDFDFHDBDCCFHHF2G2GHFFHDDFHHGGGGFF<.D.<?DCGGDG/0/CCHB:0C;0;GC0CC00;;CCF0.:9/9BFGG??-9@DF0CBCFFF9/9B///;FBF?EFACF--.-..;-9-..9/;DAFF./////9;B..999B.;...9BFFDF.:-
@M03896:38:000000000-B4D98:1:1101:21044:3949 2:N:0:261
CCTGTTCGCTCCCCACGCTTTCGCGCCTCAGCGTCAGTTACAGACCAGAGAGTCGCCTTCGCCACTGGTGTTCCTCCACATCTCTACGCATTTCACCGCTACACGTGGAATTCCACTCTCCTCTTCTGCACTCAAGTTCCCCAGTTTCCAATGACCCTCCACGGTTGAGCCGTGGGCTTTCACATCACACTTAAGAAACCGCCTGCCCGCGCTTTACGCCCAATAATTCCTGCCACCCCTTTCCACCTAC
+
AABAAFFBBBBBGGGGGGFGGGEEEFGGGHHHGEGGGHHHGFGHHHHHHHHEGBAEFGGHFGDFFGBGEGGGFHHHGHHHGHHHFHHGGGGGHHHHHFEGGEHHFGFGGHHHHHFHHHHHHGHHFHHBGHHHGFC<<?F@GHHD1FFHHHHHFBGGFHHG0F<-<.-</<C-::;-ECCGGGH;GHE0:CFFF00;CBFF-BFGAF.9.;9--9.9;AA>F.9.9///;B/9/.B/9.;../9;9BFA/;
@M03896:38:000000000-B4D98:1:1101:14486:3951 2:N:0:261
CCTGTTTGCTCCCCACGCTTTCGCACCTCAGCGTCAATACCAGTCCAGTGAGCCGCCTTCGCCACTGGTGTTCTTCCGAATATCTACGAATTTCACCTCTACACTCGGAATTCCACTCACCTCTCCTGGATTCAAGCGATGCAGTCTTAAAGGCAGTTCCGGAGTTGAGCCCCGGGCTTTCACCTCTAACTTACAAAGCCGCCTACGCGCGCTTTACGCCCACGCATCCCGCACAACGCACGCTCCCTCC
+
3>AA3DDFFBFFGFGE2A22ABAEECEHHFGH2AEEDHBGHFGGGHHHFGBBFGEEEFGHEEE?EG@2B??EGHHHHEGGGFHFHEHAE1FCGGHHHBGBGHFHFFEG/FFGHHBGHHHF0FHEFGFFBGBFGHGBDE/<<EH<1??1FBFFFHFGC1FGACDCD/<=/<G.<C-@-:CCC0;0;C0990BFF0B00/=C-A@DGF.?-9-@9;.B/.9-9:.-.9.-/9.--99.A---9--.9.9.;;
@M03896:38:000000000-B4D98:1:1101:17910:3952 2:N:0:261
CCTGTTTGCTCCCCATGCTTTCGTACCTCAGCGTCAGTATTAGGCCAGATGGCTGCCTTCGCCATCGGTATTCCTCCAGATCTCTACGCATTTCACCGCTACACCTGGAATTCTACCATCCTCTCCCATACTCTGGCTCACCAGTATCGACTGCAATTCCCAAGTTAAGCTCGGGGATTTCACATCCGACTTAATAAGCCGCCTACGCACGCCTTACGCCCAGTAAATCCGATTAACGCTCACACCCTCC
+
3>A?3DFFDFFFCCF4BBFB5BEGGHGBGHCGG2EE2DEGEFFHHHHHFH5BF2ACGFFGEEEEFHGFEC1BGHFHF2GFHHBGHFGEG1EEBGEHHFGGE?FBGHEFHFB3FGGGFGFHHBGHHH3E?3GHHF11B0BCFHG01@F@/?//?0DGF1GF110/?<<111FFA---<.CGDGGGHH<..:-;000:00:::CB..:9A??-?.9.0CAC-9A./;B9BFFD.9.9//;>.9.;;;.:...
@M03896:38:000000000-B4D98:1:1101:17897:3963 2:N:0:261
CCTGTTTGCTCCCCACGCTTTCGTACCTCAGCGTCAGTATTAGGCCAGATGGCTGCCTTCGCCATCGGTATTCCTCCAGATCTCTACGCATTTCACCGCTACACCTGGAATTCTACCATCCTCTCCCATACTCTAGCTCACCAGTATCGAATGCAATTCCCAAGTTAAGCTCGGGGATTTCACATCCGACTTAATAAGCCGCCTACGCACGCTTTACGCCCAGTAAATCCGCTTAACGCTCGCACCCTCT
+
>>AAAFFFFFFFGGG11AAAAG0BAGGGHHFHGAEGGHDHAGBHFGHHHHBGGFFFGFHHEEFEEHEEEGGHHHHHGHHHHHHHHHHGGGGGHHHHHEEGGEEGHHBFGFHHGFHHFGHHHFHGGGHH1FHHG>FFG2FGHHHF1FGF?FGC1GHHFGHGFHBC<<FG<FDGCC@CCFHHGFHHFHH.CCC.CFFFH0:G@AG.BG?GGG@A99.9C.B@@F-;//;/FFB--9AFB-@-A=@-;-AAE-
@M03896:38:000000000-B4D98:1:1101:14481:3968 2:N:0:261
CCTGTTTGCTCCCCACGCTTTCGCACCTCAGCGTCAATACCAGTCCAGTGAGCCGCCTTCGCCACTGGTGTTCTTCCGAATATCTACGAATTTCACCTCTACACTCGGAATTCCACTCACCTCTCCTGGATTCAAGCGATGCAGTCTTAAAGGCAGTTCCGGAGTTGAGCCCCGGGCTTTCACCTCTAACTTACAAAGCCGCCTACGCGCGCTTTACGCCCAGTAATTCCGAACAACGCTAGCTCCCTCC
+
>AAABFFFFFFFGGGG?EAAFGEEEGGHHHHHFFEGCGDHHGGGGHHHGHGBFHEFGGGG1EEFGHCF@EEEGHHHHEFGGGGHHHHFGFGHHHHHHHGFHFFHGHGEFGGGGHHFHHHHHEHGHHGCCG2G<D@>FCEG?EHGHGFFHHFGGHGGFDGHGGAC<<=DHHHGGG@CGFEHGBGGHHFFFGGBFFGGG;FGCDG?DGDFGFFF=.AFFEFFFF.9/B;FFFFF?=DBEFF.;.;::;EBFF
@M03896:38:000000000-B4D98:1:1101:13649:3969 2:N:0:261
CCTGTTTGCTCCCCACGCTTTCGAGCCTCAGTGTCAGTAACAGACCAGAATGTCGCCTTCGCCACTGGTGTTCTTCCATATATCTACGCATTCCACCGCTACACATGGAGTTCCACATTCCTCTTCTGTACTCAAGTTTCCCAGTTTCCAATGACCCTCCACGGTTAAGCCGTGGGCTTTCACATCAGACTTAAGAAACCACCTGCGCTCCCTTTACGCCCACTACATCCGAACAACGCTTGCCACCTAC
+
>>AAAFFFFFFFGGGGGEEFFGEFEEEGHHHHGHHFGHADFFFGHHHHFGGFGFAFEFGHEEFFGGFFB?BEGGHHHHFFGHHHHHHFGGFGHHHHHEEEGCGHHBDBFFBGBGHGGFHHHFHHHHG4?BGGDGGDBB?FGHGEC2FGHHHHHEGHHFHGHHE/?</1?GH->><CFHHGHFGFDGG0DGFFFDCHFGFHHGFGGH?D?CEFBC0CF.:AGD.:C/C0C/E.;@DFFAB;.9.;9BFF/;
@M03896:38:000000000-B4D98:1:1101:14464:3977 2:N:0:261
CCTGTTTGCTCCCCACGCTTTCGCACCTCAGCGTCAATACCAGTCCAGTGAGCCGCCTTCGCCACTGGTGTTCTTCCGAATATCTACGAATTTCACCTCTACACTCGGAATTCCACTCACCTCTCCTGGATTCAAGCGATGCAGTCTTAAAGGCAGTTCCGGAGTTGAGCCCCGGGCTTTCACCTCTAACTTACAAAGCCGCCTACGCGCGCTTTACTCCCAGTAATTCCGAACAACGCTAGCTCCCTCC
+
>>A?3DFFFFFFGGGG?E2AAG2EDGGGHHGGEEEGDHGHHGGEGGHGDFBBFG0EEEGHAEEDGGBBBBGFHFHHHEEGGGHHHFGFEHHHHHHHHHHHGHFGFGEE/FFHFGFHGFHHHEHGHHB??2>FDD@>@?BFAAFDHFB<?1F?1?G/FDGFDGG?>C0=CGHGGG-AD-;CCCG00C:BFF0;0FBB9/9CGGGBGG.-9@-@-9./;9;:AFF/B/;;FFF.A--BA-;.9.;:;FE.FF
@M03896:38:000000000-B4D98:1:1101:14491:3986 2:N:0:261
CCTGTTTGCTCCCCACGCTTTCGCACCTCAGCGTCAATACCAGTCCAGTGAGCCGCCTTCGCCACTGGTGTTCTTCCGAATATCTACGAATTTCACCTCTACACTCGGCATTCCACTCACCTCTCCTGGATTCAAGCGATGCAGTCTTAAAGGCAGTTCCGGAGTTGAGCCCCGGGCTTTCACCTCTAACTTACAAAGCCGCCTACGCGCGCTTTACGCCCAGCACATCCGAACAACGCTAGCCCCCTCC
+
>>AA3DFFDFFFGGGG2AEAAF2EEGGFFHFGEEE2AFAFGFBBGFGGF3BBFGAAEE?G1EE1E@3?5B?BGHHHH?FEFGHHH44FEHHEDBFGHFHF3B4F?GEE/EEHFFFF?FBFF1BBBG?10@>@<D@21/??/?11?F1<?D111?FAFGGH.-.-</0</<CEGC-;@@.C:GHHBC009B0CFE0BF/;.9-;..;.;-;@@-../;99;@.:.;../9/9.999FE-@.9.;/99@;AA
@M03896:38:000000000-B4D98:1:1101:18322:4009 2:N:0:261
CCTGTTTGCTCCCCACGCTTTCGCACCTGAGCGTCAGTCTTCGCCCAGGGCGCCGCCTTCGCCACCGCTATTCCTCCAGATCTCTACGCATTTCACCGCTACACCTGGAATTCTACCCCCCTCTACGAGACTCAAGCTTGCCAGTATCAGATGCAGTTCCCAGGTTGAGCCCGGGGATTTCACATCTGACTTAACAAACCGCCTGCGGGCGCTTTACGCCCAGTAATTCCGATTAACGCCTGCACCCTCC
+
>>11>BF>D3DCFACEEAA0AFEA?EEFBA0A0BEEEDED2BE/BEF/A//AAAE?EE/F/>//EC///>/FDFF>F>CBGF2F2GH?EE/EGEGFF/@CC?FFFH000<F1?2@DDGHCC<CCFHF..>A0CGC0<=0/<CG00<DCC00;;CGGG0<GCHBA/:/;/9BE@A--@A90;0BFFFB0//9BBBFFB99A-@-;9A9-;;99-9-9FAA@@F-/;//9;F/A--;;9-9---9;/9A-AA
@M03896:38:000000000-B4D98:1:1101:17980:4113 2:N:0:261
CCTGTTTGCTCCCCACGCTTTCGCACCTGAGCGTCAGTCTTCGTCCAGGGGGCCGCCTTCGCCACCGGTATTCCTCCAGATCTCTACGCATTTCACCGCTACACCTGGAATTCTACCCCCCTCTACGAGACTCAAGCTTGCCAGTATCAGATGCAGTTCCCAGGTTGAGCCCGGGGATTTCACATCTGACTTAACAAACCGCCTGCGTGCGCTTTACGCCCAGTAATTCCGATTAACGCTTGCACCCTCC
+
>>AABFFFFFFFGGGGAEEFEGEFEGGGFHGGEEEGEFGGGHHHGFGHHG?EEGEEGCGHHGGGGHEE>EGHHHHHHHHHHHHHHHHGGEFGHHHHHGGCGFFHHHECFGHHHGHHHHHGGGGHHHGE.AEHHFCDGGFBGHGCGHHGHGHEGHHHFGHHGH0C::/=FFFGA?:?F?FGFFGGEF;/BFFBFFFFFFFFFFFFFFF9.A=@@.:BBEFFFFE:FFFFFFFA.9AFFFF...;;BFF.ED
@M03896:38:000000000-B4D98:1:1101:17485:4132 2:N:0:261
CCTGTTTGCTCCCCACGCTTTCGCACCTGAGCGTCAGTCTTCGTCCAGGGGGCCGCCTTCGCCACCGGTATTCCTCCAGATCTCTACGCATTTCACCGCTACACCTGGAATTCTACCCCCCTCTACGAGACTCAAGCTTGCCAGTATCAGATGCAGTTCCCAGGCTGAGCCCGGGGATTTCACATCTGACTTAACAAACCGCCTGCGTGCGCTTTACGCCCAGTAATTCCGATTAACGCCTGCACCCTCC
+
>>AAAFFFFDFFGGGG?EAAFGBEFGGF3GFFEBEEA5FFDGFGGFDFHE0AEE>EGGFG1EEGGHE>>EFHGGGGHGHHHHHGHFHGGEGFHHFHH/B>CBDGHGBGCFGHG@1@FGEGG?D<FGF.<CCHGG/<<<=/<GHB;G0;C0<0CGHC;0CCBF0..;;.9;FE-?---C/9CFFF/;///:FFFF9BF.EA-BDD.FA9.99@-..;9.9;BDA9BB/99B/..;AB;9D-9;;.BFD.;.
@M03896:38:000000000-B4D98:1:1101:22479:4133 2:N:0:261
CGCGGCGGCTGGCACACAATTACCATATATCTGACGTGTATATCTCGGGGTGCGCCCAATCATCCAAAAAATAAAATAAAAAACAAAACACATGCCTCATCACAACTTAAAGCACAAAAAGAAATCTATTAATCTCAACGCACACTTCACCATAATACCGATATACAACAGACTTACGCTGTCGTGATATACTCACCTTCTAGTTCATTACTACAGCCCTTACTGCTATCTACACCACCGTGTAACTATAT
+
BBBBBBBBBBDAECGGGGCGGGHHHHHGG5F555F?F1B25A555F11000/1//1/11?3B44333?/?/0B?33433333<<//000/0/?22222<222?22/2211111<00?00/.<0011111111111111<.----</00000000;0000..---0000/.//./000.9...0;:.:////9////://9/////9////9//////..;///9//////9/9/./....9.9.///////
@M03896:38:000000000-B4D98:1:1101:17502:4139 2:N:0:261
CCTGTTTGCTCCCCACGCTTTCGCACCTGAGCGTCAGTCTTCGTCCAGGGGGCCGCCTTCGCCACCGGTATTCCTCCAGATCTCTACGCATTTCACCGCTACACCTGGAATTCTACCCCCCTCTACGAGACTCAAGCTTGCCAGTATCAGATGCAGTTCCCAGGTTGAGCCCGGGGATTTCACATCTGACTTAACAAACCGCCTGCGTGCGCTTTACGCCCAGTAATTCCGATTAACGCTTGCACCCTCC
+
>>AAAFFFFFFFGGGG2EAAFG2EEGGF3FBFEEEFEFGHFHHGEEGFHE0EEGEEGGGH1EDEGHEE>EFHHHHHHGGHHGHHHHHGGGEEHGHHHFCDGCBGHFBFFFHHGFHGHHHGGGGHHGFD.CDHCGC<<<D<CGHCCHHGHFHHFHGHFEGHGH0.:;:;B;FE@?99B?CGCBFFFFF/BFF/FBFFFFFFBBBFFF?;AD?B9.9BFAA@BD.;/9B/;BFD..9;B.@9..9;B/A.;A
@M03896:38:000000000-B4D98:1:1101:22345:4211 2:N:0:261
CCTGTTTGCTCCCCACGCTTTCGCACCTGAGCGTCAGTCTTCGTCCAGGGGGCCGCCTTCGCCACCGGTATTCCTCCAGATCTCTACGCATTTCACCGCTACACCTGGAATTCTACCCCCCTCTACGAGACTCAAGCTTGCCAGTATCAGATGCAGTTCCCAGGTTGAGCCCGGGGATTTCACATCTGACTTAACAAACCGCCTGCGTGCGCTTTACGCCCAGTACTTCCGATTAACGCCTGCACCCTCC
+
AABBBFFFFFFFGGGGGEEEFGEEEGGHGGHGEGGGGHHGFHHHGGFFHGEGEE>EFGGHEEEEGHE>>EFHHHHHFFHFHHHHGHHGGFGGHHHHHF@BC@FHHHFGFGHGGGGGHHHGGGGHHHGD<CEG<G/<<GF/CGD:00;CCC0CGHHHHGHHHGC.CB/BBBFE@DA9AE/BFFFGFFF:BFFFBFFFBFFE@BFFFF-;AA-@=9.;F.A@BD?FB/BBFFAF?ADFFFF-:.;/;FD.EF
@M03896:38:000000000-B4D98:1:1101:22334:4225 2:N:0:261
CCTGGTTGCTCCCCACGCTTTCGCACCTGAGCGTCAGTCTTCGTCCAGGGGGCCGCCTTCGCCACCGGTATTCCTCCAGATCTCTACGCATTTCACCGCTACACCTGGAATTCCACCCCCCTCTACGAGACTCAAGCTTGCCACTATCACATGCAGTTCCCAGCTTCAGCCCGGGGATTTCACCTCTTACTTAACAAACCGCCTGCGTGCGCCTTACTCCCCGCACTTCCTATTAACGCCTGCACCCTCC
+
>>>A1BD1CDFFFGCF1AA0AF0EEEEG000FEEE?EFD12BAFEE/FE///>E>>EEGG?EEAEHA//>CFGEBGGFBFGFBGDGHFEA?CFFBGHC>/<<<FGH000<G1F1@?GFCCGGGHFHF..<CDFFC<</0/:CC0/:;;C0000::00;:CFB0.0;090;/;:9---.;0/9;/:;/99;/B//;B/-;E-9;A---:-99--9A/F/:B9---9--;:///////:-----;-;BBEAB
@M03896:38:000000000-B4D98:1:1101:13383:4236 2:N:0:261
CCTGTTTGCTCCCCACGCTTTCGCACCTGAGCGTCAGTCTTCGTCCAGGGGGCCGCCTTCGCCACCGGTATTCCTCCAGATCTCTACGCATTTCACCGCTACACCTGGAATTCTACCCCCCTCTACGAGACTCAAGCTTGCCAGTATCAGATGCAGTTCCCAGGTTGAGCCCGGGGATTTCACATCTGACTTAACAAACCGCCTGCGTGCGCTTTACGCCCAGTACTTCCGATCAACGCTTGCCCCCTCC
+
>AAABFFFFFFFGGGGGEEFGGGEGGGHFFHHGEGGGHHHHHHHGGGHGGCGEGEGGGGHEEFGGHFEEGGHHHHHHGHDHHHHHHHGGEGGHHHHHGDCGCGHHHFGHHHHHDGFGHHGGGGGHHG?.<CGFGCBGGH/GHGF0<CHHFCGCGFFGGGGCG0C/::9/BFG@G?@-EFFFFFFFFFBBFFFFFFFFFFFFAAFFF9;::-=-A./:;DAFDE/://;FF...-://:@.;;AB/:@-AD
@M03896:38:000000000-B4D98:1:1101:20012:4239 2:N:0:261
CCTGTTTGCTCCCCACGCTTTCGCACCTGAGCGTCAGTCTTCGTCCAGGGGGCCGCCTTCGCCACCGGTATTCCTCCAGATCTCTACGCATTTCACCGCTACACCTGGAATTCTACCCCCCTCTACGAGACTCAAGCTTGCCAGTATCAGATGCAGTTCCCAGGTTGAGCCCGGGGATTTCACATCTGACTTAACAAACCGCCTGCGTGCGCTTTACGCCCAGTAATTCCGATTAACGCTTGCACCCTCC
+
AABABFFFFFFFGGGGGFEFFGEEFGGHHHHGGFEGEHHHHHHHGGFHHCEEEEEEGFGHGEDFGHEEEGGHHHHHHHFHHHHHHHHGGFGGHHHHHFCG@CFHHHFG2GHHGHHGHHHGGGGHHHGG.CEHGH<DDG0/<GHC:CGHBCGC0CFHFHHHHGB.:9:CBFF9?B-@AAFGFGGGFFE/:FFFFFF:F.EFFFFFFF-:ADC@@:AFFEDCFB./;/9/:BFAA9ABB?BAA..9:;D?EF
@M03896:38:000000000-B4D98:1:1101:13394:4252 2:N:0:261
CCTGTTTGCTCCCCACGCTTTCGCACCTGAGCGTCAGTCTTCGTCCAGGGGGCCGCCTTCGCCACCGGTATTCCTCCAGATCTCTACGCATTTCACCGCTACACCTGGAATTCTACCCCCCTCTACGAGACTCAAGCTTGCCAGTATCAGATGCAGTTCCCAGGTTGAGCCCGGCGATTTCACATCGTACTTAACAAACCGCCTGCGTCCGCTTTCCTCCCAGTAATTCCGCTTACCGCTTGCACCCTCC
+
>AAAAFFFFFFFGGFGEFEEFGAEDGGHBFCFEEEGGFHHFHGHEEGGAB00EE>EFGGHAEGGGHE>EEGHHHHHGFBGHHHHHHGFGGGGHHHHHFBDGCFHHHF<GCHHF@FFDGFAG?CCDG<..<CHGF<0DC0/<GGB;CCG0;;CGGH;:;CG0C0;:9/9/;BE9A-9-9;AFBFB//.;.;A/9/999.A9-;-;9;9A---;..9/9/9:A.//:///;99.9.;/B.;-..99BF..99
@M03896:38:000000000-B4D98:1:1101:20001:4255 2:N:0:261
CCTGTTTGCTCCCCACGCTTTCGCACCTGAGCGTCAGTCTTCGTCCAGGGGGCCGCCTTCGCCACCGGTATTCCTCCAGATCTCTACGCATTTCACCGCTACACCTGGAATTCTACCCCCCTCTACGAGACTCAAGCTTGCCAGTATCAGATGCAGTTCCCAGGTTGAGCCCGGGGATTTCACATCTGACTTAACAAACCGCCTGCGTGCGCTTTACGCCCAGTACTTCCGATTAACGCTTTCACCCTCC
+
AABABFFFFFFFGGGGEEAFFGEEEGGHFFGFEEEGEHGHGHFHGEEGAEEGEE>EEEGHEE?EGHEEEFGHHHHHGGEHHHHHHHHFGFGEHHGHHCCDG@BGHH2FGHHHGGHFHHHGGGGHHHGA<?AGCC/<DC0<<CG0;GGCCC00CCGF;GHGHHC.:9/B/FFGFD9?DFGFBBFCFFF9BFBFBFF9F?EFFFFFFF>9:99@-:.BFEDFFFEBF/9/;:9A.AAFFFA...:9;FF.AD
@M03896:38:000000000-B4D98:1:1101:20101:4287 2:N:0:261
CCTGTTTGCTCCCCACGCTTTCGCACCTGAGCGTCAGTCTTCGTCCAGGGGGCCGCCTTCGCCACCGGTATTCCTCCAGATCTCTACGCATTTCACCGCTACACCTGGAATTCTACCCCCCTCTACGAGACTCAAGCTTGCCAGTATCAGATGCAGTTCCCAGGTTGAGCCCGGGGATTTCACATCTGACTTAACAAACCGCCTGCGTGCGCTTTACGCCCAGTAATTCCGATTAACGCTTGCACCCTCC
+
AABBBFFCFFFFGGGGEEEFGGEEGGGHGHHGEFEGGHHHHHHHGGGHHCAEEEEGGGGHEEDEGH?>EGGHHHHHHGFHHGHHHHHFGFGGHHGHHDCCFCFGHHF0CGHHHHHHHHHGGGGHHHGCADEHFF/<DGD<GHD0;CGG0;CCFHGFFHHHHEC.:;/9FFGGG9-9?EGFGEFFFFF/BFFFBBFBBFFFFFFFFF@:DD@D:AEFF.ABFD?/:/:BFF/.A?DBB.@9.EA/BFFEEF
@M03896:38:000000000-B4D98:1:1101:16228:4324 2:N:0:261
CCTGTTCGCTCCCCACGCTTTCGCGCCTCAGCGTCAGTTACAGACCAGAGAGTCGCCTTCGCCACTGGTGTTCCTCCACATCTCTACGCATTTCACCGCTACACGTGGAATTCCACTCTCCTCTTCTGCACTCAAGTTCCCCAGTTTCCAATGACCCTCCACGGTTGAGCCGTGGGCTTTCACATCAGACTTAAGAAACCGCCTGCGCGCGCTTTACGCCCAATAATTCCGCACCAAGCCTGCCACCTACG
+
3>AAADFB@BAAGGFG?EEFAGADEFGGGFGHG2EFGDGHGHGHHHHFAEGDFFEEGGGHEEEEEGFFD2?EGGGHFGHHGHHHHHHGGGFEGGFHHGGF@<FF??/E?F2FFGFFGHGGHHGFHH2>FHHHFGBB<1@FDFG??FDFFF1>1=F1F>FDGH?@<.<</<<-.:--:;C/GGFFHHE009/CFF090/9F@D-EGGA-99-9-../;A.9BAF;/////;B.9--A.9A./.99/9F.;B.
@M03896:38:000000000-B4D98:1:1101:16233:4342 2:N:0:261
CCTGTTCGCTCCCCACGCTTTCGCGCCTCAGCGTCAGTTACAGACCAGAGAGTCGCCTTCGCCACTGGTGTTCCTCCACATCTCTACGCATTTCACCGCTACACGTGGAATTCCACTCTCCTCTTCTGCACTCAAGTTCCCCAGTTTCCAATGACCCTCCACGGTTGAGCCGTGGGCTTTCACATCAGACTTAAGAAACCGCCTGCGCGCGCTTTACGCCCAATAATTCCGCACAACGCTTGCCACCTAC
+
3>AAAFFBDAABGGFG?EEAFGEFEFGEGHHHFEEGEGHHHHHGHHHHHHBABFAEGGGHCEGGGGCGBFEFGGHHHFHHHHHHHHHGGGEGHHHHHGEEGEHHEF/FGHHHGHGHHHHHHGHGGHFFGFHHCFFB<?FHHHHA1?GFGHHG1>GHHHHGHHC-<<-<CGC-.;:@FGEHCCGGGHB0CBF0BB0CCFFG@DGGFF-AAC>B9;9BFEFFFFAFFB/9FFB.9;>BDFF..9AFFFFEFF
@M03896:38:000000000-B4D98:1:1101:16246:4360 2:N:0:261
CCTGTTCGCTCCCCACGCTTTCGCGCCTCAGCGTCAGTTACAGACCAGAGAGTCGCCTTCGCCACTGGTGTTCCTCCACATCTCTACGCATTTCACCGCTACACGTGGAATTCCACTCTCCTCTTCTGCACTCAAGTTCCCCAGTTTCCAATGCCCCTCCACGCTTGAGCCGTGGGCCTTCACATCACACTTCACAAACCCCCTGCGCGCCCCTTACGCCCAATAATTCCCCACAACCCTTCACACCTAC
+
3>A335BADAAAGGGG2E2ACF2EAEEEEHFGEEE21FGHF5FGGHB1FBBABB0AEEEH1B?EEF323??EFGEFG1BGFGBGGFG1EEEEDBFHH?E?EEGH???/CGHHHGHGFGFGGBGGFH21@@GFB?1111@FFG0/1?1@FF1>1<1GFHGG0CC.....<<<-.---..::::CCHG9009;F0C0CB.9E.;BBAE;A---@-../;.9999..///;;//.99.9:99./.;:;BD//;
@M03896:38:000000000-B4D98:1:1101:12607:4436 2:N:0:261
CCTGTTTGCTCCCCACGCTTTCGCACCTGAGCGTCAGTCTTCGTCCAGGGGGCCGCCTTCGCCACCGGTATTCCTCCAGATCTCTACGCATTTCACCGCTACACCTGGAATTCTACCCCCCTCTACGAGACTCAAGCTTGCCAGTATCAGATGCAGTTCCCAGGTTGAGCCCGGGGATTTCACATCTGACTTAACAAACCGCCTGCGTGCGCTTTACGCCCAGTAATTCCGATTAACGCTTGCACCCTCC
+
>>AA>DFFFFFFGGFGEEFAFGGGGGGGFHGGEEGDEGHHFHHHFGGGHG0EEGFGEGGHFEDEGHFEEEFHHHFHFGHBGFHGHHHGGDEGFGHHHGDGGFHHHHEGBFFFGGHFFHHGGGGFDHGG.EGHCGF0GB0<CGF:0;CC00:CGBHFGCGGHHB.:0CFFFFGA-?9@DF0BFGFFFF/BFFFFBFFFFEAFFFFEFFDFF-;;.A9BADADD./://;BF/..;AB;.;...A:B/A?ED
@M03896:38:000000000-B4D98:1:1101:16400:4485 2:N:0:261
CCTGTTTGCTCCCCACGCTTTCGCACCTGAGCGTCAGTCTTCGTCCAGGGGGCCGCCTTCGCCACCGGTATTCCTCCAGATCTCTACGCATTTCACCGCTACACCTGGAATTCTACCCCCCTCTACGAGACTCAAGCTTGCCAGTATCAGATGCAGTTCCCAGGTTGAGCCCGGGGATTTCACATCTGACTTAACAAACCGCCTGCGTGCGCTTTACGCCCAGTAATTCCGATTAACGCTTGCACCCTCC
+
>AAAAFFFFFFFGGGGAEAAEGEEGGGHFHHHGGEGGHHHHHHHGGGHHG?EEEEGGFGHEGGGGHEEEEGHHHHHHGHHHHHHHHHGGGGGHHHHHGDGGFFHHHFFHHHHHHHHHHHGGCDFGHG?.AEHFFGDGGFBGHHF0CCCGCGFFHHH<CGGGHCA:9;9/CCFGG:?FAFGFBFGFFBBFFFEFFFFFFFFFFFFEFF9ADB@-A?BFFFFFDAFFB//BFF.;9ABB9D.:9:/:BDEFF
@M03896:38:000000000-B4D98:1:1101:16204:4540 2:N:0:261
CCTGTTTGCTCCCCACGCTTTCGCACCTGAGCGTCAGTCTTTGTCCAGGGGGCCGCCTTCGCCACCGGTATTCCTCCAGATCTCTACGCATTTCACCGCTACACCTGGAATTCTACCCCCCTCTACAAGACTCAAGCCTGCCAGTTTCGGATGCAGTTCCCAGGTTGAGCCCGGGGATTTCACATCCGACTTGACAGACCGCCTGCGAGCGCCTCACGCCCAGCACTTCCGCTTAACGCTCGCACCCTCCG
+
>AAAAFFFFFFFCGFG?EA22FEGGGGHFHHHF2FGGFFHFFBGHHGHHG0EEFEFCEEGHGGGGHE@>EFGHHHHH2GHFHHHHFFGF/EFHHHHHDGGCDGHHHBFCHHHGGFHHHHGGCGHHHFG1GHH<FGDGGC.<FF0<<=D.-:ADHFH:CGHHGC.:099CGGGA-9-A.BB;BF0CFF.;=9.;;9///;ACFFD?F@-9B-9-9./:.9;@D..;.;//9A...9BB.;..99;-9..:..
@M03896:38:000000000-B4D98:1:1101:16227:4542 2:N:0:261
CCTGTTTGCTCCCCACGCTTTCGCACCTGAGCGTCAGTCTTTGTCCAGGGGGCCGCCTTCGCCACCGGTATTCCTCCAGATCTCTACGCATTTCACCGCTACACCTGGAATTCTACCCCCCTCTACAAGACTCAAGCCTGCCAGTTTCGGATGCAGTTCCCAGCTTGAGCCCGGGGATTTCACATCCCACTTGACAGACCGCCTGCGTGCGCTCTACGCCCCGTAATTCCGCTTAACGCTCGCCCCCTCC
+
1AAA?BFFF3FFCEFE1AAA0F0EEEG00BGGEEGG?2FFGDFHHHFHHF/FEGCEEEGH/EEEGHE>>>FFHHGFH0>FGHHHHHHGG?EEFFFHFGC?/<GHHFEGFFHFHDDGGH/@C?CGGHFH1FGFCHG1<E/.CHG00=D<.-:CCGHHGFGF00B.:0:;0CGG@--9-./:;FFFGGB-;AABBEFF//9A9;9-AF--99=@9-9/:A@@@;@A>--9FFF----99-;----9-9--9A
@M03896:38:000000000-B4D98:1:1101:16212:4556 2:N:0:261
CCTGTTTGCTCCCCACGCTTTCGCACCTGAGCGTCAGTCTTTGTCCAGGGGGCCGCCTTCGCCACCGGTATTCCTCCAGATCTCTACGCATTTCACCGCTACACCTGGAATTCTACCCCCCTCTACAAGACTCAAGCCTGCCAGTTTCGGATGCAGTTCCCAGGTTGAGCCCGGGGATTTCACATCCGACTTGACAGACCGCCTGCGTGCGCTTTACGCCCAGTAATTCCGATTAACGCTTGCACCCTCCG
+
>>AAAFFFFFFFGGGGEEEFFGEEDGGGFFFGCEEGEGHHFFGHHHGHHG?EEGEFGGGHGGGGGHECEEFHHHHHFGGGHHHHHHHGGGGGHHHHHFGCFCFHHGBCGHHHHHGHHHHGGFGGFHHG1FHFGCF>GFFAGHGB0=GD<@E?CHGGGGGHHHCA/:9;CFGGCA?AGDFFFBFFBFF.AAAA//BF//FE=DFFFFF.;DFD-.ABF?DFFFF99F9;FFFD9.9FFD@9;.;/BFF.AD.
@M03896:38:000000000-B4D98:1:1101:11534:4604 2:N:0:261
CCTGTTCGCTCCCCACGCTTTCGCGCCTCAGCGTCAGTTACAGACCAGAGAGTCGCCTTCGCCACTGGTGTTCCTCCACATCTCTACGCATTTCACCGCTACACGTGGAATTCCACTCTCCTCTTCTGCACTCAAGTTCCCCAGTTTCCAATGACCCTCCACGGTTGAGCCGTGGGCTTTCACATCAGACTTAAGAAACCGCCTGCGCGCGCTTTACGCCCAATAATTCCGGACAACGCTTGCCACCTCC
+
>AAAAFFABBBBGGGGGEEFGGEGEFGEEGFHGEEGFHHHFFGHHHHHHEGAFFEEGCFHEEGEGHFCFGGGHHFHHFCHCGHHHFHEGGGFFGHHHFEEGFHH?BC?ABFGHHGH3FHHGBGFDHFDGFHFFHHB<<FGHHC?1<?FFFGF1>GHHGHDGHD<<<@CGGG-.---;:./;:C00;:0;CF090;00/9CBDCDGG-@BF-@-9AFF.;9;.9BF///;:B-;--.:@>..:AB/BF..9
@M03896:38:000000000-B4D98:1:1101:11544:4619 2:N:0:261
CCTGTTCGCTCCCCACGCTTTCGCGCCTCAGCGTCAGTTACAGACCAGAGAGTCGCCTTCGCCACTGGTGTTCCTCCACATCTCTACGCATTTCACCGCTACACGTGGAATTCCACTCTCCTCTTCTGCACTCAAGTTCCCCAGTTTCCAATGACCCTCCACGGTTGAGCCGTGGGCTTTCACATCAGACTTAAGAAACCGCCTGCGCGCGCTTTACGCCCAATACTTCCGGACAACGCTTGCCACCTAC
+
>AAAAFFADBABGGGGEFEFFGEEEGGGGHFHGEEEEGFHHHHFHHHGHGBAFFAEGEGG1EEEGGFGBFGDGHHHHGHFHHHHHHHGGGGGHHHHHEEEGEHH?FCCGFGGHHGHFHHHHHHHHHHDGHHHFGFF<FFGHHGDFGGDFGFGF1<FGBGDHHD@<C<<<CH-.;:CFHEHGHHFGHG0CFF;CF0;FFGGACGBAA-9:B-9-.;/FAD@DFA.BF/:BB.=.:-;A-B;.AAF/BFF/F
@M03896:38:000000000-B4D98:1:1101:24171:4674 2:N:0:261
CCTGTTTGCTCCCCACGCTTTCGCACCTGAGCGTCAGTCTTCGTCCAGGGGGCCGCCTTCGCCACCGGTATTCCTCCAGATCTCTACGCATTTCACCGCTACACCTGGAATTCTACCCCCCTCTACGAGACTCAAGCTTGCCAGTATCAGATGCAGTTCCCAGGTTGAGCCCGGGGATTTCACATCTGACTTAACAAACCGCCTGCGTGCGCTTTACGCCCAGTAATTCCGATTACCGCTTGCACCCTCC
+
AABAAFFFFFFFGGGG2EEFFGGGGGGHHHHHGGGGGHHHHHHHGGGGHGCGEGEGGGGHAEEEGHEEEGGHGHGGG?GBGHHHHHHGGFEGHFGHHGDGG@DGHHFFCGHFHHHFGFCDFGGHFHG?<EEFCGCDGGD<CGFC:;CC;;0;GHHFGHGFHGB:/9/;/:FEB;?9?AFFBBFFFFF//BFF//BF:9EFFFFFEFF9ADAF-../;EDCCF.9B/BFFFB.9D.//;>-:.;9;BD.ED
@M03896:38:000000000-B4D98:1:1101:24153:4678 2:N:0:261
CCTGTTTGCTCCCCACGCTTTCGCACCTGAGCGTCAGTCTTCGTCCAGGTGGCCGCCTTCGCCACCGGTATTCCTCCCGATCTCTACGCATTTCACCGCTACACCTGGAATTCTACCCCCCTCTACGACACTCCAGCTTGCCAGTATCAGATGCAGTTCCCAGCTTGAGCCCGGGCATTTCACATCTCCCTTAACAAACCGCCTGCGTGCGCCTTCCTCCCAGTAATCCCGCTTAACGCTTCCACCCTCCG
+
>AA11BD1B3DCCEGFEEE0FGAEAFGHGGFB0/AAB2FFFHFFAEA10A1ABGEEGGGE/?AEFH//>>FGFGHGF///EEFHHHHEE/EEEHFGH?<EC@FFHGCC0<1?GH>@FHHGCCCF<DFA.->G<01<<GD<CC<0<0=DD=DFD:0G:;CGCG0.00/.::/:----:/;0B0C09C0009;B/0;00.9---999-99B--@-;-/////;;F/////9;-9--:99-----;/;;A----
@M03896:38:000000000-B4D98:1:1101:24180:4692 2:N:0:261
CCTGTTTGCTCCCCACGCTTTCGCACCTGAGCGTCAGTCTTCGTCCAGGGGGCCGCCTTCGCCACCGGTATTCCTCCAGATCTCTACGCATTTCACCGCTACACCTGGAATTCTACCCCCCTCTACGAGACTCAAGCTTGCCAGTATCCGATGCAGTTCCCAGCTTTAGCCCGGGGATTTCACATCTCACTTCACAAACCGCCTGCGTGCGCTTTACGCCCAGTCATTCCGATTAACGCCTTCACCCTCC
+
AABAAFFFFFFFGGGG2AAAFGEEEFEHFHHHGGEEEHHHFHEFGEEFH1AEEE>EEFGHGEEEGH?>E/FGGFGHHB??FGGHHGHFGEEGDGFHHCBCFDGGG??0CFGFGH1FGHHGC<<><FF?..<GFG<0<GF/<GG0:0;CC..:;?G0:<CGFFB.90009;FF-@--ADFFFFF/9B//9;9B//;B/.AE;;FD..9A9A-9-9./9;A>=A.///99:9/...;/:.@-..9;/;.99.
@M03896:38:000000000-B4D98:1:1101:24161:4694 2:N:0:261
CCTGTTTGCTCCCCACGCTTTCGCACCTGAGCGTCAGTCTTCGTCCAGGGGGCCGCCTTCGCCACCGGTATTCCTCCAGATCTCTACGCATTTCACCGCTACACCTGGAATTCTACCCCCCTCTACGAGACTCAAGCTTGCCAGTATCAGATGCAGTTCCCAGGTTGAGCCCGGGGATTTCACATCTGACTTAACAAACCGCCTGCGTGCGCTTTACGCCCAGTAATTCCGCTTAACGCTTGCACCCTCC
+
AABAAFFFFFFFGGGGEEEFFGEEEGGHGFFFAAEFEGGHHHCGEEEGG100AE>EGGGGEEDGGH?>>EFHHHHHGCGGHGGGGEGFE/EEHGGHHFBBDCFHHHE0GGHFGHFGHHHGDAGHGGFA.CCGFFC<DG</<GH0;CCC:;CCBFGCCGGHHH0.:9///CFG99-9AD/CCBFFFFF99BFFFFFB/AEACFFFFFF9.A-@99./B.9;9A./;//;BF/..:;;FD;...:9B;AE?A
@M03896:38:000000000-B4D98:1:1101:22036:4723 2:N:0:261
CCTGTTTGCTCCCCACGCTTTCGCACCTGAGCGTCAGTCTTCGTCCAGGGGGCCGCCTTCGCCACCGGTATTCCTCCAGATCTCTACGCATTTCACCGCTACACCTGGAATTCTACCCCCCTCTACGAGACTCAAGCTTGCCAGTATCAGATGCAGTTCCCAGGTTGAGCCCGGGGATTTCACATCTGACTTAACAAACCGCCTGCTTGCGCCTTCCGCCCACTAATTCCGATTAACGCTTCCACCCTCC
+
>ABAAFFFFFFFGGGGEEEFFGEEFGGGFGFGEFGGGHHHHHHHGGGHHEFGEEEFFGGGCEEEGHE@EEGHHHHHHFGHHHHHHHHFG?FGHHHHHGCCCCFHHHEFFHGHHHHGHHHGGGGHGHG.><CGFF<0DGF/GHF00CGGFG0CHHEH0GGHHFC.:0/99;FE?B---;BFC;CFFFB//;F9/99;:.A.-;DB?F///;-9.9;/9.;;@...//;/BBB.9A./;9;...//;.DE9;
@M03896:38:000000000-B4D98:1:1101:12446:4740 2:N:0:261
CCTGTTTGCTCCCCACGCTTTCGCACCTGAGCGTCAGTCTTCGTCCAGGGGGCCGCCTTCGCCACCGGTATTCCTCCAGATCTCTACGCATTTCACCGCTACACCTGGAATTCTACCCCCCTCTACGAGACTCAAGCTTGCCAGTATCAGATGCAGTTCCCAGGTTGAGCCCGGGGATTTCACATCTGACTTAACAAACCGCCTGCGTGCGCTTTACGCCCAGTAATTCCGATTAACGCTTGCACCCTCC
+
>>AABFFFFFFFGGGGGFEFFGEEDGGHFGFFEFEGEHHHHHHHGEEGH1AEEEEFGGGHAEDEGHEEEGGHHHHHGFGDHGHHHHHGGFGFHGGHHDCCCCGHHFCFFFHGFGGFHHHGGGGFHHGGAAEHHHHGGG0<GHH0CCGHFCHHHHGHCCCHGB:C:://CFGGBGFGGDGGGFGGFF9/:FFFFBFFFFEEAFFDFF-:DA-@-99BFED>DAA/:;/;BBBA.AA9FD;.AEEFFFFFFD
@M03896:38:000000000-B4D98:1:1101:8643:4905 2:N:0:261
CCTGTTTGCTCCCCACGCTTTCGCACCTCAGTGTCAGTATTAGTCCAGGTGGTCGCCTTCGCCACTGGTGTTCCTTCCTATATCTACGCATTTCACCGCTACACAGGAAATTCCACCACCCTCTACCATACTCTAGTCAGTCAGTTTTGAATGCAGTTCCCAGGTTGAGCCCGGGGATTTCACATCCAACTTAACAAACCACCTACGCGCGCTTTACGCCCAGTAAGTCAGATTCACGCTTGCTCCCT
+
>AAAAFFFFFFFGGGGFGFFGGGG?EGHHHHHHHHHGHFGGHHHHGBGHFGFGGEGG?EGAEEEEGF2BE??GB5FGHBHFFHHHHHGGGGGHHGFHG@EGCFG???G2BFHGBEFGGEGGEHHFFBBDGHBF3F22@2@FGHH2@>FFGFGFHFH11FF?1C/<<FF1CFFA?--?E/0=00;0C:;:CFHGCCC<.CCGGG?FF???BAF;9A9F.;@D::;9B/9;//////;/.....9//9;9
@M03896:38:000000000-B4D98:1:1101:17107:4918 2:N:0:261
CCTGTTCGCTCCCCACGCTTTCGCGCCTCAGCGTCAGTTACAGACCAGAGAGTCGCCTTCGCCACTGGTGTTCCTCCACATCTCTACGCATTTCACCGCTACACGTGGAATTCCACTCTCCTCTTCTGCACTCAAGTTCCCCAGTTTCCAATGACCCTCCACGGTTGAGCCGTGGGCTTTCACATCAGACTTAAGAAACCGCCTGCGCGCGCTTTACGCCCAATAATTCCGGACAACGCTTGCCACCTAC
+
>>AAAFFBBAABGGGGEEEFFGEEEFGEFHGHGEEGFGHHGHHFHHHHHEFEBFAEEEGHEGEEGHFFBCFEGHHHGHHHGHHHHHHGGGGGHGHHHGGGGEFHECCFGHHHHHHHHHHHHFHHHHGFHHHHFFGD?FFHHHHD1FGGHHHHBFGHHGHGHHA-<C-C<GC-::;:EHGHGFGHHHF0CFF0FF0;9:FF?CGDFGAGFCCF-9AFFAFFFFA/FFFFFFBBDB=9:-@:.:;FBFFEFF
@M03896:38:000000000-B4D98:1:1101:8632:4923 2:N:0:261
CCTGTTTGCTCCCCACGCTTTCGCACCTCAGTGTCAGTATTAGTCCAGGTGGTCGCCTTCGCCACTGGTGTTCCTTCCTATATCTACGCATTTCACCGCTACACAGGAAATTCCACCACCCTCTACCATACTCTAGTCAGTCAGTTTTGAATGCAGTTCCCAGGTTGAGCCCGGGGATTTCACATCCAACTTAACAAACCACCTACGCGCGCTTTACGCCCAGTAATTCCGCTTAACGCTTGCACCCT
+
AABCCFFFFFFFGGGGEFEFGGGGEFGHHHHFGHFHHH5FFHHHHFFHHGFEEBAEGEGHAEGFGFFFEGGEGHHFGG3GGHFHHHHGGGGGHHHHHEEGFEEGF0?GEGHHHGGFGCGGGHHHHGGG3FHHHHFFHG2@@FHD>FGF0FHHHHFG<1FHFHFEF100>FFC<D--AAGHHBH:GGHFHFHFFHBCGGGEGGEFBCAC-;:@9A.FF;ABFA./;/;/BFF.9.;BB.:.:.:9BFDE
@M03896:38:000000000-B4D98:1:1101:17108:4936 2:N:0:261
CCTGTTCGCTCCCCACGCTTTCGCGCCTCAGCGTCAGTTACAGACCAGAGAGCCGCCTTCGCCACCGGTGTTCCTCCACATCTCTACGCATTTCACCGCTACACGTGGAATTCCACTCTCCTCTTCTGCACTCAAGTCCCCCAGTTTCCAATGCCCCTCCACCGTTGAGCCCAGGGCTTTCACATCAGACTTAAGAAACCGCCTGCGCGCGCTTTACGCCCACTAATTCCGCACAACGCTTGCCCCCTAC
+
>>AAADFAD@AAGGGG?EAAFGEEEEEEEEBGE?EF1555BD3DFGHH1FGE1B0EEEFHEEFEE1?>>@EEFFGGHHHHHHHFHFGCE/?EHGHHH?></<FGEB/FDHHHFFGD2G2@GDF?FG<1?FGHCGG111<><CDA<1>>F1D<C/C/..<C/C.:;..C/:GE..::?AA9BFG00;90;CBFF00;CCFF9@G.AF---9-;-;9/9999@A..//9;;BB.-9B99;9...;//:;-..
@M03896:38:000000000-B4D98:1:1101:11103:5020 2:N:0:261
CCTGTTTGCTCCCCACGCTTTCGCACCTCAGTGTCAGTATGAGCCCAGGTGGTCGCCTTCGCCACTGGTGTTCCTTCCTATATCTACGCATTTCACCGCTACACAGGAAATTCCACCACCCTCTGCCCTACTCTAGCTTGCCAGTTTTGGATGCAGTTCCCAGGTTGAGCCCGGGGATTTCACCTTCAACTTAACCAACCACCTACGCGCGCTCTACGCCCAGTAATTCCGATTACCGCTTGCACCCTCT
+
>AAAAFFFFFFFGGGGGEAFCGFGGGGHGFGBFGHHFG5GF5GFHGHHGHFFEFAEGGGHGEEEGG32@G1EDGFGFHFFHHGHHFFFF1EEHHHHGFE//EFHFF?ACHHHHHFEGFFF/CGFFFFHBFHGG22BG222FFG2?DFB0AFFHHFG1?GHHH1.<1<0<FCFDC@-;::GGHH0<0GCFGBGB0000::C.;.::F9--;@B@.;/9AABBDFF/B/9BFFD?.;/99--.../99;A9.
@M03896:38:000000000-B4D98:1:1101:11105:5043 2:N:0:261
CCTGTTTGCTCCCCACGCTTTCGCACCTCAGTGTCAGTATGAGCCCAGGTGGTCGCCTTCGCCACTGGTGTTCCTTCCTATATCTACGCATTTCACCGCTACACAGGAAATTCCACCACCCTCTGCCCTACTCTAGCTTGCCAGTTTTGGATGCAGTTCCCAGGTTGAGCCCGGGGATTTCACATTCAACTTAACAAACCACCTACGCGCGCTTTACGCCCAGTACTTCCGATTACCGCTTGCACCCTCT
+
>AABBFFFFFFFGGGGFAAAFGEEEGGHHFGFGHGD5D5FBFHHHGHEG331ABAEEEGHHEFGGCF2BF?EGG@DGHFFGHHHHHHFGGGGHGGHHGE/EEDFG0??GHFFGHFGFFGCGAHE2BGHFGHBC2>2@FF2GGF2GDGGA/FDHHGF11FGGFFF1<00<GCF@D@?:AGCHHHHHHHHGHF0CGC0;AEE.EE?//.--9-9-99BB.D;@D./9//9BBADD.;/;.@;.9./9;AAE.
@M03896:38:000000000-B4D98:1:1101:17984:5045 2:N:0:261
CCTGTTTGCTCCCCACGCTTTCGCACCTGAGCGTCAGTCTTCGTCCAGGGGGCCGCCTTCGCCACCGGTATTCCTCCAGATCTCTACGCATTTCACCGCTACACCTGGAATTCTACCCCCCTCTACGAGACTCAAGCTTGCCAGTATCAGATGCAGTTCCCAGGTTGAGCCCGGGGATTTCACATCTGACTTAACAAACCGCCGGCGGGCGCTTTACGCCCAGTACTTCCGAATAACGCCTGCACCCTCC
+
3>AA3DFCFFFFGGGG2AEAAFEEGGGFGFFFEEEGGBFFGHHGEEGHHD?ECEEEGGGHFGEEGHGE>>FHHHHHFBFGGGHFHHHGG?EGHHFHHGG?DCDHHHFFFHHHG21GGHGG@<DFDHG..<EB<C<DG<DBGHHC0CGCF00CBCGH;CCGHHF.:9//FFGGG?-?A.CFBBCFFF///F//9BBB9?EA@-=--9@-99-;9../;A.9;AF9B//;;/...;A/9DB-.;F9B/A...
@M03896:38:000000000-B4D98:1:1101:17057:5058 2:N:0:261
CCTGTTTGCTCCCCACGCTATCGCACCTGAGCGTCAGTCTTCGTCCAGGGCGCCGCCTTCGCCACCGCAACTCCTCCAGATCTCTACGCATTTCACCGCTACACCTGGAATTCAACCCCCCTCCAAGACAATCAATCACGCCAGTATCAGTTGAAGTTCCCAGATCGAGCCAGGGCATCTCACAGCTCACTTAACAAACAGCCAGCGTGCGCTTACCGCCCAGTAAGTCCGATCAACGCAGGCACCCTCCG
+
>>1111@113BBFA111AA0AAEE0AAB000A0BAAE21122A0B/A1A//A/A@@EA/E/>//>0///>/F1>10B0B1112B2BG/EE//B222B/</B/1B0?00<1<?11210//<--..>1100001/000<0/<<E.<00<;000;:0;0<0:0000.<:..;.-/..=..//;00900.;/0:00;0;B9A--9---9999-------/;A@-@;:///:999-;--99/-9---99-A-----
@M03896:38:000000000-B4D98:1:1101:17996:5065 2:N:0:261
CCTGTTTGCTCCCCACGCTTTCGCACCTGAGCGTCAGTCTTCGTCCAGGGGGCCGCCTTCGCCACCGGTATTCCTCCAGATCTCTACGCATTTCACCGCTACACCTGGAATTCTACCCCCCTCTACGAGACTCAAGCTTGCCAGTATCAGATGCAGTTCCCAGGTTGAGCCCGGGGATTTCACATCTGACTTAACAAACCGCCTGCGTGCGCTCTACGCCCAGTAATTCCGATTAACGCTAGCACCCTCC
+
3>>A>DFFFFFFGGGG2EEFFGAEDGGHEFGGEEEGEDGFGHDHGGGHHC0?EE>EE1EGAEEEGH?>EEFHHHHHHFGHHHHHHBGEEEEFHFGGHDDG?BGHHHBCBGHHG>GGHHHGGCGFHHF..CEGCFCDGC0/<CB:0CC;G:CCBGGGCGGGFB0.:9//BFCE@B??B.:CCBFFFF;/BFFFFFB;B..9@BB.AFB.9;-;-.99BABBBF.//B/9BFB..;.99.BA..9//;9..D
@M03896:38:000000000-B4D98:1:1101:17039:5068 2:N:0:261
CCTGTTTGCTCCCCACGCTTTCGCACCTGAGCGTCAGTCTTCGTCCAGGGGGCCGCCTTCGCCACCGGTATTCCTCCAGATCTCTACGCATTTCACCGCTACACCTGGAATTCTACCCCCCTCTACGACACTCAAGCTTGCCAGTATCAGATGCAGTTCCCACATTGAGCCCGGGGATTTCACATCTGACTTAACAAACCGCCTGCGTGCGCTTTACGCCCAGTACTTCCGATTCACGCCTGCCCCCTCC
+
3>33>DFFFFFFFGGEAE2FABBE?EGE3BCG?2AFAFBB5FCGGGG3GE0AAE>>EA?GGEEEFHEE>EC4BGGHHHFFFFGHH4B/EE/EFFFGHDCDB>DGG?CFCCGGG21<FGFCCAC01D<<.-@GGFH0<<</.;0;:BC;;;0:;GH;;0;;FH..000;90;;-----9/9;0B///B/9///99B/9.AE-;9..:9...-;-.9//..9BD./9//:B/:.../9;.....9;AABB?.
@M03896:38:000000000-B4D98:1:1101:6279:5072 2:N:0:261
CCTGTTTGCTCCCCACGCTTTCGCACCTGAGCGTCAGTCTTCGTCCAGGGGGCCGCCTTCGCCACCGGTATTCCTCCAGATCTCTACGCATTTCACCGCTACACCTGGAATTCTACCCCCCTCTACGAGACTCAAGCTTGCCAGTATCAGATGCAGTTCCCAGGTTGAGCCCGGGGATTTCACATCTGACTTAACAAACCGCCTGCGTGCGCTTTACGCCCAGTAATTCCGATTAACTCTTGCACCCTCC
+
AABABFFFFFFFGGGGEEEFFGGGFGGHGFGFEEEEEHGHHHHHFEECHD0EEEEGGGGHFEEEGHEE>EFHGHHHGFFGHGGGHHGFGEGGFHEGH<CGC@<GFHECCGFCGGFGHHHGGGGFFHGD.AEHFHH0DGD<CGD:;CGFGC0CBCHHHCHHHHF.:09=CCFGBD??CDFGFFF9FFF/FFBBFBFFFFEE=AADFFFFDFBB-A9:BAADDDE9BF//BBFD?.9BB/;/B/B/;FDEED
@M03896:38:000000000-B4D98:1:1101:23148:5097 2:N:0:261
CCTGTTTGCTCCCCACGCTTTCGCACCTGAGCGTCAGTCTTCGTCCAGGGGGCCGCCTTCGCCACCGGTATTCCTCCAGATCTCTACGCATTTCACCGCTACACCTGGAATTCTACCCCCCTCTACGAGACTCAAGCTTGCCAGTATCAGATGCAGTTCCCAGGTTGAGCCCGGGGATTTCACATCTGACTTAACAAACCGCCTGCGTGCGCTTTACGCCCAGTAATTCCGATTAACGCCTGCACCCTCC
+
>AAAAFFFFFFFGGGGEEEGGGEEFGGHEGHHGGEGFHGHHHHHGDEGHGG?EE?EEGGHEEEEEHEEGGGHHHHHGGGFHHHHHHHGGEGGHHHHHGCFC@DGHHFFB2DGHHGFHHHGGGGHHHG...EHBH<<DGB<CHH0G0CCCGCFHGHFCGGHHHBC/;:;/BFFGGBG-9:FFFG0FFF;BB/BB/FBFAEFCCFFFFCADDABB::9F:ADC..9;B/BF9B.A:.BFFC-9A.//;DEFF
@M03896:38:000000000-B4D98:1:1101:17625:5101 2:N:0:261
CCTGTTTGCTCCCCACGCTTTCGTGCCTCAGCGTCAGTTACAGTCCAGAGAGCCGCCTTCGCTACTGGTGTTCCTCCTAATATCTACGCATTTCACCGCTACACTAGGAATTCCACTCTCCTCTCCTGCACTCAAGTCCTACAGCTCCAAAAGCTTACTACGGCTGAACCGTAGCCTTTCACTTCTGGCTTGAAAGACCGCCTACGCACCCTTTACGCCCAGTAACTCCGGATAACCCTAGCCCCCGACG
+
1>>>11DCFFFFGGGE1A0AAB00BFFFFFCFA0A/AFFHB1BDFFHCF/B/FG/A/EEBCEA?EFF@B>F/GF2FFGFHFFGHFGHEG//EFG@FFEEGC@DGBF1F1BGGHH21>BBGGFCBGG1CFGFFGF<<@GGDBGH111@<FFHHEF11???FF..---01>><..<.D<<<<0DBCFB00</:-.0:0/;C-;9A./.9.-;../0;;..;@B-;/://;::99--/;/;9;-/;FB@-99-
@M03896:38:000000000-B4D98:1:1101:23130:5103 2:N:0:261
CCTGTTTGCTCCCCACGCTTTCGCACCTGAGCGTCAGTCTTCGTCCAGGGGGCCGCCTTCGCCACCGTTATTCCTCCAGATCTCTCCGCATTTCACCGCTACACCTGGAATTCTACCCCCCTCTACGACACTCAAGCTTGCCACTATCAGAATCATTTCCCATGCTCAGCCCGGGGACTTCACATCTGACTTAACAAACCGCCTGCGTTCGCTCTACGACCAGTACCTCCGATTCACGCCTACACCCGCA
+
1>1>A131B3BCFGGG1AEFFFEEE?EF000BA/BE/2D1AGGBEE/A0A//AE>FEFABFECEEH/0/?/BFGHHHBCDEHFHH1FAEEF<EBFFH?BC/<BGHF00?F11?@>FGHHGG@A<11><.-<C<CC<<<0<<CB0/;CFG0000<000;;CG00//000/;CE---;--.CC0BF9///99///9:/F-A-9;9A-9---;:;---/:---;--:9///;:---;/99---;--/::----
@M03896:38:000000000-B4D98:1:1101:12809:5189 2:N:0:261
CCCATTTGCTCCCCTAGCTTTCGTCTCTCAGTGTCAGTAATGGCCCAGTAGAGTGCCTTCGCCATCGGTGGTCTTTCCAATATCTACGCATTTCACCGCTCCACTGGAAATTCCCTCTACCCCTACCATACTCTAGTTTGAAAGTTTCCACGGCATCTTTGAGGTTAAGCCTCAATTTTTAACAGTGGACTTTTCGAACCACCTACAGACGCTTTACGCCCAGTGATTCCGGATAACACTTGCATCCTCC
+
>AABBFFFFFFFGGGGGFGGGGGGGHHHHHHFHHHHHHFDFGDGHHGHFHBHFDGGHHHHCEGGFHGEEEGGGHHHHHHHHHHHHHHGGFGGHHHHHEE?EGEGHFGHHHHHHHHHHHHHHHHGGHHHGHHHHGHBBFD3DFGGDFHGGFHCCGGGGGFFEGCGF0?DGHHFHH1FHHHHHHHH1FG>BGGGGHH<C.C<GFGHHHF<GGDFDAEFGAABFAEFF09CFGGGDFGFFFGE00B;:9FFFF
@M03896:38:000000000-B4D98:1:1101:16804:5190 2:N:0:261
CCTGTTTGCTCCCCACGCTTTCGCACCTGAGCGTCAGTCTTCGTCCAGGGGGCCGCCTTCGCCACCGGTATTCCTCCAGATCTCTACGCATTTCACCGCTACACCTGGAATTCTACCCCCCTCTACGAGACTCAAGCTTGCCAGTATCAGATGCAGTTCCCAGGTTGAGCCCGGGGATTTCACATCTGACTTAACAAACCGCCTGCGCGCGCTTTACGCCCAGTAATTCCGATTAACGCTTGCAACCTCCG
+
3>AAADFFFFFFGGGG?EAFFGDEDFGGBEFHCEFGEFGFFHHHFGGHHG?AEGGGGGGHEGGGGHE?EEFHHHHHHHHHGHHFHHHGGDGGHGHHHGGGGGFGHH0FGGGHGFGHHHHGGGGHHHGC.E?GGGF0DGGBCGG0:CCCCCB;GFFHCCGF0CC.:9;B9FGGG@9-9ACFCBFGFF//BBFFFBFFFFEF?B??EFB-;@?B-9:/9;D@BDABBF:BBBF.A.9//:-...9//;99B..
@M03896:38:000000000-B4D98:1:1101:15630:5194 2:N:0:261
CCTGTTTGCTCCCCACGCTTTCGCACCTGAGCGTCAGTCTTCGTCCAGGGGGCCGCCTTCGCCACCGGTATTCCTCCAGATCTCTACGCATTTCACCGCTACACCTGGAATTCTACCCCCCTCTACGAGACTCAAGCTTGCCAGTATCAGATGCAGTTCCCAGGTTGAGCCCGGGGATTTCACATCTGACTTAACAAACCGCCTGCGTGCGCTCTACGCCCAGTAATTCCGATTAACGCTCGCACCCTCC
+
>>AA3DFFFFFFGGFGEEEFFGEG?FGFBFFHGDEGF5DDFHHFGGGHHG?AEEEEEEGHHEGGGHD>/>FHGHHHFCHFFFHHHFGGGGGGHGFHHGC@CCFHHFCFFGHHGFDGGHHGDFGHHHG??DDGCGCDD/0<CGFF0<GCGFHHFGGHGGHHFHBC/;//BFFEDA99-DFGFEFFFFFBBFFFFBBB9AAA-@F?EF=.9A=B;..//9-9;AA:F9/9B//.9.9/;.@..--9B=AE?A
@M03896:38:000000000-B4D98:1:1101:15647:5195 2:N:0:261
CCTGTTTGCTCCCCACGCTTTCGCACCTGAGCGTCAGTCTTCGTCCAGGGGGCCGCCTTCGCCACCGGTATTCCTCCAGATCTCTACGCATTTCACCGCTACACCTGGAATTCTACCCCCCTCTACGAGACTCAAGCTTGCCAGCATCAGATGCAGTTCCCAGGTTGAGCCCGGGGATTTCACATCTGACTTAACAAACCGCCTGCGTGCGCTTTACGCCCAGTAATTCCGATTAACGCCTGCCCCCTCC
+
>AAAAFFFFFFFGGGG?EAAFGEFDGGHHGHHGEGGFFGHFHHHFFGHHG0EEFEGGGGHGEFDGHE>>EFHHHHHGGHHHHGHHHHGGEEFHHGHHGC@C@FHHHBFBGHGGFHHGHHGGFGGFGGA.CEFCF<DGGD/CGH:.:<CGFCCGGFHGBGHHHFA909;CBCE??A9@E/CFBFFFFB9/BBBBFFFFAEEFFFFEF@.9;BB99;;FFFFFF.;/9:BFFFD..9//.;-....:.@@AD
@M03896:38:000000000-B4D98:1:1101:10206:5198 2:N:0:261
CCTGTTTGCTCCCCACGCTTTCGCACCTGAGCGTCAGTCTTCGTCCAGGGGGCCGCCTTCGCCACCGGTATTCCTCCAGATCTCTACGCATTTCACCGCTACACCTGGAATTCTACCCCCCTCTACGAGACTCAAGCTTGCCAGTATCAGATGCAGTTCCCAGGTTGAGCCCGGGGATTTCACATCTGACTTAACAAACCGCCTGCGTGCGCTTTACGCCCAGTAATTCCGATTAACGCTTGCACCCTCC
+
AAAAAFFFFFFFGGBEEFECFGFGGGGHCGHHGGEEFHHHGHHCEEEGHE0EEEEGGGGHEEDEGFEE>EFHHHHHHFBFGHFHHHHGGEFGHHHHG?BDGCGGFHFGBGHHHFFGFFGDGGGHEH<<.<CHCG/DGCB/<CDC0;<GB0<CGFGHCGGHGH0.:9/9;FFE;?--BD/CFFGFFFF/;BFFBF9BF?EE@9BD..-;..-;9../99AAD?.9//99;9/..;A/B.>9.;;/;BD?EA
@M03896:38:000000000-B4D98:1:1101:17235:5207 2:N:0:261
CCTGTTTGCTCCCCACGCTTTCGCACCTGAGCGTCAGTCTTCGTCCAGGGGGCCGCCTTCGCCACCGGTATTCCTCCAGATCTCTACGCATTTCACCGCTACACCTGGAATTCTACCCCCCTCTACGAGACTCAAGCTTGCCAGTATCAGATGCAGTTCCCAGGTTGAGCCCGGGGATTTCACATCTGACTTAACAAACCGCCTGCGTGCGCTTTACGCCCAGTAATTCCGCTTAACGCTTGCACCCTCCG
+
AABBBFFFFFFFGGGG?EAFFGEEEGGHGHHHGGGGGFHHGHDHGGGFHECFEFEEGGGHEEDEGHECEEGHHHGHHGHHHHHHHGHFGDEGHGHHHFFGCDHHHHFGHHHHGFHGHHHGGGGHHHG?.DFHFHCFGCD/CGHB0;CCF0;CGHHF;GGHHH0A/9:;CFFFA@9--;/CFFGF/F//9BFBF;FFFFFF9BFFFF@;AA-;-9.:FFFFFDAB/B/BFFF...;BF.:..99/:BA9?A.
@M03896:38:000000000-B4D98:1:1101:20331:5207 2:N:0:261
CCTGTTTGCTCCCCACGCTTTCGCACCTGAGCGTCAGTCTTCGTCCAGGGGGCCGCCTTCGCCACCGGTATTCCTCCAGATCTCTACGCATTTCACCGCTACACCTGGAATTCTACCCCCCTCTACGAGACTCAAGCTTGCCAGTATCAGATGCAGTTCCCAGGTTGAGCCCGGGGATTTCACATCTGACTTAACAAACCGCCTGCGTGCGCTTTACGCCCAGTAATTCCGATTAACGCTTGCACCCTCC
+
>AAAAFFFFFFFGGGGEEAFFGEEEFGGCGHHFEEEFHGHFHGHGEEGHFEGEEEGGEEGEGFGGHEE>EFHHHHHGHFEHHHHHHHGG?FGHGHHHDBBC@DFHHFCFGFGGHHFHHHGGGGHHFG..<CFGF<<DGD<GHFF;:CGCCCFHHGH;CGHHFCE/99CCFFGGG-@DECFGFFGFFF9BFFBFFBBFFFFFCFFEFF9ADAF;DAFFEDACF?/;/BFFFFD.9A9F.@.9.;;BFFEED
@M03896:38:000000000-B4D98:1:1101:16816:5208 2:N:0:261
CCTGTTTGCTCCCCACGCTTTCGCACCTGAGCGTCAGTCTTCGTCCAGGGGGCCGCCTTCGCCACCGGTATTCCTCCAGATCTCTACGCATTTCACCGCTACACCTGGAATTCTACCCCCCTCTACGAGACTCAAGCTTGCCAGTATCAGATGCAGTTCCCAGGTTGAGCCCGGGGATTTCACATCTGACTTAACAAACCGCCTGCGTGCGCTTTACGCCCAGTAATGCCGATTCACGCTAGCAACCTCC
+
3>3>35BCFFFFGGFG2E2AEF2EEGGG3GFFEEFEDDGFHHGFGGFEFC00AEEEEEEHAEDDFGE?>>FFGHHHHGHGHHHGHHHGGCEDHGGHGDCCCCFGHFBFCGFHHHHHHGHGGGDGFHGC.AAGCB<BG/=BGHF000:;C00<;CFH:CGGCGFE/999:C:;9---?.CB;0CB/;://9;BBFFFEFFF-@-A9;9...-;-.;/;..99..9;/;/:9--;./;/.....;//:.:/.
@M03896:38:000000000-B4D98:1:1101:12074:5216 2:N:0:261
CCTGTTTGCTCCCCACGCTTTCGCACCTGAGCGTCAGTCTTCGTCCAGGGGGCCGCCTTCGCCACCGGTATTCCTCCAGATCTCTACGCATTTCACCGCTACACCTGGAATTCTACCCCCCTCTACGAGACTCAAGCTTGCCAGTATCAGATGCAGTTCCCAGGTTCAGCCCGGGGATTTCACATCTGACTTAACAAACCGCCTGCGTGCGCTTTACGCCCAGTAATTCCGATTAACGCTTGCACCCTCC
+
AAABBFFFFFFFGGGGGEAFFGEEGGGHCGHGEEGGGHHHFHGHGGGGGD?EEEEFGGGHEGGGGHEEEGGHHHHHHHHHHHHHHHHGGEFGFHHHHGGGGCFHHHFCGGFHGBGFHHHGGGGGGHFD.CCFHG<DDCF/CG<:0<;CC;CFHH0CC;GGGH0::90;0;FG-9-A-;9BFFFCGF//;BFFB/FFFFFFDCFFFF>:.A9@;.;:B;;@BAEB/B/;BBF..9A;F.@.9AA:FFFAE?
@M03896:38:000000000-B4D98:1:1101:17221:5219 2:N:0:261
CCTGTTTGCTCCCCACGCTTTCGCACCTGAGCGTCAGTCTTCGTCCAGGGGGCCGCCTTCGCCACCGGTATTCCTCCAGATCTCTACGCATTTCACCGCTACACCTGGAATTCTACCCCCCTCTACGAGACTCAAGCTTGCCAGTATCAGATGCAGTTCCCAGGTTGAGCCCGGGGATTTCACATCTGACTTAACAAACCGCCTGCGTGCGCTTTACGCCCAGTACTTCCGATTAACGCTTGCACCCTCC
+
>>AAAFFFFFFFGGBE2EEAAGEEEGGHFFGGEEEGGFHHGHHHGGGHHG?EEGFGGGGHAEDFGHEEEEFHHHHHHHHHGHHGHHHGGGGGHGHHHGFGGCFGHHBCGHHHHGFFGHHGGGGHHHGG.AEGFFCFGCF/CGHCCFHGHFGFFHHHCCCFGHE.:9:CFFFGFF??FGGFCFGGFF//;BFBFFFFFFFA9=D..;@.9A-@@.9/B;:;BFE9B/9;BFF..:.9B?@.;.;B9BD.E?
@M03896:38:000000000-B4D98:1:1101:20317:5223 2:N:0:261
CCTGTTTGCTCCCCACGCTTTCGCACCTGAGCGTCAGTCTTCGTCCAGGGGGCCGCCTTCGCCACCGGTATTCCTCCAGATCTCTACGCATTTCACCGCTACACCTGGAATTCTACCCCCCTCTACGAGACTCAAGCTTGCCAGTATCAGATGCAGTTCCCAGGTTGAGCCCGGGGATTTCACATCTGACTTAACAAACCGCCTGCGTGCGCTTTACGCCCAGTAATTCCGATTAACGCTTGCACCCTCC
+
>AAAAFFFFFFFGGFEEEEFFGEEEGGHFGHGEEEEEHHHHHHHGFGFHEE?AE>EFGGG1FDEGHE>EEGHHHHHFGFFHGGHHHHGGFGGHHHHHGB@BBBGHHCFHFGHFFHHHHHGGGGHFFFD.<EGFFCDGHF/<GF:C0GGGHHHBFFHGHHHHCC./;:;:CGEGG-?DGGGF0CCBFF::FFFFFF:BAFEFFFFFF>9DF-;:9ABFEBDF?F/9FFBBFFDAA?BF.;.9A:9BFDEEF
@M03896:38:000000000-B4D98:1:1101:12059:5228 2:N:0:261
CCTGTTTGCTCCCCACGCTTTCGCACCTGAGCGTCAGTCTTCGTCCAGGGGGCCGCCTTCGCCACCGGTATTCCTCCAGATCTCTACGCATTTCACCGCTACACCTGGAATTCTACCCCCCTCTACGACACTCAAGCTTGCCAGTATCAGATGCAGTTCCCAGGTTGAGCCCGGGGATTTCACATCTGACTTAACAAACCGCCTGCGTGCGCTTTACGCCCAGTACTTCCGATTCACGCTGCCACCCTCCG
+
3>A>3DFFFFFCFEGF?EEFFGEFDGGH3BFHEAEGEFGH5DGBEEEGFA0AAE>EGEGHFGEEGHA@>EFFGFHHHGGBGGHHHFHGGFFEBFGHHDCDGCBGFFCCFFHHG2@DGHHGGGGC1FF>.<AHCFG0D<0/<GF0:00;;0:<CFH0<CCCHE09;0///;BE?--A?AFFC/FB/////B/BFBB:BFA.9-@.9A@99A;?=DE/9.;--.9//;//;99.;./9:AF..../:AD.9;.
@M03896:38:000000000-B4D98:1:1101:20381:5244 2:N:0:261
CCTGTTCGCTCCCCACGCTTTCGCGCCTCAGCGTCAGTTACAGACCAGAGAGTCGCCTTCGCCACTGGTGTTCCTCCACATCTCTACGCATTTCACCGCTACACGTGGAATTCCACTCTCCTCTTCTGCACTCAAGCTCCCCAGTTTCCAATGCCCCTCCCCGGTTGAGCCGTGGGCTTTCACATCAGACTTCACAAACCGCCTGCGCGCGCTTTACGCCCACTAATTCCGCACCACGCCTGCCCCCTCC
+
AABBBFFBDBABGGGGEFEFFGEE2EEEEHHHEEEGGHGFADF5GFHHEFFDBBAEFEGHGEFEE3B2FFHGFHHHHEHHHHHHHHHGGEEGHHHHHEEE@EGH/BFEDHHHGGFG3F<GHHHFFH2@FGGHGGG11FFGGGG?HEFGH1<D11>GGFDG.<---<:/=:C-.;:CFFABFGF;;F90BFBB0;009.CC-AGGFF-;@@->-;.;BADBDB..//;;FB9.9--.9AA.;.;A.;>B.9
@M03896:38:000000000-B4D98:1:1101:6847:5306 2:N:0:261
CCTGTTTGCTCCCCACGCTTTCGCACCTGAGCGTCAGTCTTCGTCCAGGGGGCCGCCTTCGCCACCGGTATTCCTCCAGATCTCTACGCATTTCACCGCTACACCTGGAATTCTACCCCCCTCTACGAGACTCAAGCTTGCCAGTATCAGATGCAGTTCCCAGGTTGAGCCCGGGGATTTCACATCTGACTTAACAAACCGCCTGCGTGCGCTTTACGCCCAGTAATTCCGATTAACGCTTGCACCCTCC
+
BCCBBFFFFFFFGGGGEEEFGGEGGGGHEGFGEFGFFHHHHHHHGGGHHDA?EECFGGGHGGGGGHFEEFGHHHHHGFGHHHHHHHHGGGGGHHHHHCCFDCHHHGFGHHHHHHHHHHHGGGGHHGGGFGGHHHHGGH</<GGB0<CF0GGHFFCH;GHHHHG.:CCFGGGGGAC?BFGFGEFGFFFFFFFFFFFFFFFFAD@D?F-;DDCF-AAFF.A@C?.;/:BFFF/...9:/.;.;9;;BFFFED
@M03896:38:000000000-B4D98:1:1101:6864:5311 2:N:0:261
CCTGTTTGCTCCCCACGCTTTCGCACCTGAGCGTCAGTCTTCGTCCAGGGGGCCGCCTTCGCCACCGGTATTCCTCCAGATCTCTACGCATTTCACCGCTACACCTGGAATTCTACCCCCCTCTACGAGACTCAAGCTTGCCAGTATCAGATGCAGTTCCCACGTTGAGCCCGGGGATTTCACATCTGACTTAACAAACCGCCTGCGTGCGCTTTACGCCCAGTAATTCCGATTAACGCTTGCACCCTCC
+
AABABFFFFFFFGGGGAEEAFGEEGGGHGHHGEEEFEHGEFHGHEEGFGE0EAE0EEEGGCEEGGHEE>EFHHHHHGGGGHHHHHHHFEEEFHGHHHDCDGCFGHHE0GHHHGGHFHHHGGGFGHHF..CEHCC<<<CG/<GG0:CHCC0CCGHHHGHHHHH.-:9;CFFFGBA?-@EGGBFFFFFF//BFFFFBB:FEFAFAAEFA;DD;@-;.9;A?AF9.9/B/BFFFD..ABBD=..:9;/:A..:
@M03896:38:000000000-B4D98:1:1101:9239:5320 2:N:0:261
CCTGTTTGCTCCCCACGCTTTCGCACCTGAGCGTCAGTCTTCGTCCAGGGGGCCGCCTTCGCCACCGGTATTCCTCCAGATCTCTACGCATTTCACCGCTACACCTGGAATTCTACCCCCCTCTACGAGACTCAAGCTTGCCAGTATCAGATGCAGTTCCCAGGTTGAGCCCGGGGATTTCACATCTGACTTAACAAACCGCCTGCGTGCGCTTTACGCCCAGTAATTCCGATCAACGCCTGCACCCTCC
+
ABAABFFCFFFFGGBEEEFCFGGGCGGHHHGHFGGFGHHH5FEGGGFHHF0EEEFGGGDGEEDDEGG?>EEGGHHHGCGFHFFHHHGFE?EAGFHHHGDCF?FGGHEFCFFGHGBFGFGFGGGH1DF<.<CG0GC0D/0<CFFC0:;CCC:GCGGFCGFGHCC.:09/FFFGBF--;;CFBFFFFFF/BF/99/B//9AECCAFEFFAAA@9-..BFFF@ADFFFB//999.9-;//.;-..;;/9D.EA
@M03896:38:000000000-B4D98:1:1101:15307:5322 2:N:0:261
CCTGTTTGCTCCCCACGCTTTCGCACCTGAGCGTCAGTCTTCGTCCAGGGGGCCGCCTTCGCCACCGGTATTCCTCCAGATCTCTACGCATTTCACCGCTACACCTGGAATTCTACCCCCCTCTACGAGACTCAAGCTTGCCAGTATCAGATGCAGTTCCCAGGTTGAGCCCGGGGATTTCACATCTGACTTAACAAACCGCCTGCGTGCGCTTTACGCCCAGTAATTCCGATTAACGCTTGCACCCTCCG
+
>>AAAFBBFFFFGGGE2A2AAFAEDGGGBGHHE2AABDFHBGCGEEDHHE?EEE>EEEGGHGFGGHGGEEGGHHGHGGHHFGGHHBHGGEEEHGDGHDCDDB1GGG<FCHHGHFGFHHHGGGGHGFE>.<CGFB<<D/<<CGH0;G0CFBGHFHCC:;CGHHB.:9/:/;FA@?--BFGGFFGGFF//;FF/BFFFFFFF??BDFF-..;;;9;.9BEFBBB./;B/;BF9?A?DFFDB...9;//;.;A.
@M03896:38:000000000-B4D98:1:1101:19783:5323 2:N:0:261
CCTGTTTGCTCCCCACGCTTTCGCACCTGAGCGTCAGTCTTCGTCCAGGGGGCCGCCTTCGCCACCGGTATTCCTCCAGATCTCTACGCATTTCACCGCTACACCTGGAATTCTACCCCCCTCTACGAGACTCAAGCTTGCCAGCATCAGATGCAGTTCCCAGGTTGAGCCCGGGGATTTCACATCTGACTTAACAAACCGCCTGCGTGCGCTTTACGCCCAGCACTTCCGATCAACGCTTGCACCCTCC
+
AABABFFFFFFFGGGGEEA2AGFFGGGHCHHHGGGGGFHHDHHHGGGHGGFGEEEFGEGGCEDEGHE/>EFHHHHHGGHHHHHHHGHGGEE?HHHHHA@BCCBGHFBFFGHHHGFDGHHGGGGHDHGD.<CH<C/<DC<<CGD0./;;C0<GFHH0;;CHHF0.90999BFCCB?-AGBFGBFFBFB:/B/BFFBBFAE?DFFDEFAADA9BF../;9A>BD..../9;B99;-;/9.@.999;B/A.;.
@M03896:38:000000000-B4D98:1:1101:15317:5337 2:N:0:261
CCTGTTTGCTCCCCACGCTTTCGCACCTGAGCGTCAGTCTTCGTCCAGGGGGCCGCCTTCGCCACCGGTATTCCTCCAGATCTCTACGCATTTCACCGCTACACCTGGAATTCTACCCCCCTCTACGAGACTCAAGCTTGCCAGTATCAGATGCAGTTCCCAGGTTGAGCCCGGGGATTTCACATCTGACTTAACAAACCGCCTGCGTGCGCTTTACGCCCAGTAATTCCGATTAACGCTTGCACCCTCC
+
>>ABBFFFFFFFGGGGEEEFFGGGCFGHFHGHGEEFEGHHHGHHGGGHHGGGGGEGGGGHGGGGGHGCEEGHHHHHHHHGHHHHHHHGGGGGHGFHHGDGFFEGHHBFHHHHHF<GHHHGGGGHDGF<.AGHHFHGHGHBGHFB0:;;C:<;GHCGC0GHGHCE/CCFFGGGGFA?FDFGF0BFFFFFFFFFFEFFF?EAFFFFEFD:DDD;9;9BBADDFF9BBF/9;BF..;.B:.@99.9//;A.AF
@M03896:38:000000000-B4D98:1:1101:19794:5340 2:N:0:261
CCTGTTTGCTCCCCACGCTTTCGCACCTGAGCGTCAGTCTTCGTCCAGGGGGCCGCCTTCGCCACCGGTATTCCTCCAGATCTCTACGCATTTCACCGCTACACCTGGAATTCTACCCCCCTCTACGAGACTCAAGCTTGCCAGTATCAGATGCAGTTCCCAGGTTGAGCCCGGGGATTTCACATCTGACTTAACAAACCGCCTGCGTGCGCTTTACGCCCAGCAATTCCGATTAACGCTTGCACCCTCC
+
AABBBFFFFFFFGGGGEEEFFGEEEGGHFHFGFGGGGHHHHHHHGEEGHDEFEEEFGGGGAEDEGHE>EEGHHHHHGGHHHHHHHHHGGFGGHHHHHFBDD@FGHHGCCGHHHHHFHHHGGGGHHHGD.AEHFF0<<C0/CGF00<<C0;GCGHHFFGGFHHFC00;/9FGEA-9AB.BFFGGGFFF0BFFFBFFFF.A.@9@DFF9ADDC>99.:B:A>CFE.;B09FFF.;9.BF.;..:AFFFFFF?
@M03896:38:000000000-B4D98:1:1101:23533:5376 2:N:0:261
CCTGTTTGCTCCCCACGCTTTCGCACCTGAGTGTCAGTCTTCGTCCAGGGGGCCGCCTTCGCCACCGGTATTCCTCCAGATCTCTACGCATTTCACCGCTACACCTGGAATTCTACCCCCCTCTACGAGACTCAAGCTTGCCAGTATCAGATGCAGTTCCCAGGTTGAGCCCGGGGATTTCACATCTGACTTAACACACCGCCTGCGTGCGCTTTACGCCCAGTACTTCCGATTAACGCTTGCACCCTCC
+
AAAABFFFFFFFGGFGFFECFGFEDGGHGHGHGHHHHHHHGHHHGGGFHE0EEEGGGGGHEE?EEGE/>EFHHGHHFEGGHHHHHHHGGFGGHGHHHEDGG?FGHHEFCFGHGGHFHHHGFGGGFHG?.AEF1F/<DG0<CHF0<=GG0FDGHGFHGGHGHG0.::;;BCFE?:A9B.:FFFFGGGG9BFGFFB9B/.9;BACDFFD:DDFC9.:FFFDBDDF/B/:BFBD.:.;BF?;..EA/BFF?E?
@M03896:38:000000000-B4D98:1:1101:23535:5395 2:N:0:261
CCTGTTTGCTCCCCACGCTTTCGCACCTGAGTGTCAGTCTTCGTCCAGGGTGCCGCCTTCGCCACCGGTATTCCTCCAGATCTCTACGCATTTCACCGCTACACCTGGAATTCTACCCCCCTCTACGAGACTCAAGCTTGCCAGTATCAGATGCAGTTCCCAGGTTGAGCCCGGGGATTTCACATCTGCCTTAACAAACCACCTGCGTGCGCTTTACGCCCAGTACTTCCGATTAACGCTTGCACCCTCC
+
AAAAAFFCFFFFGGGGEEEFFG2EAGGHFFHGHHFFFGGHGHGGEEAGFE2BBGAEGGFG1E?EGH?>EEFGHHHHGFGHHHHHHEGFGEFEGHHHHFEGGFFHHFFGEHHHFGHGHHHGGGGHHHGD/AEHFF<1>F1<>>G11<>FF=<F<<DB<=GHFHB./<//<<GCAA-:BDGGCBFFFFF;09C9FF9;B.CE.;CA/A;9.99@B.AFF;.;9A./:///;9.;A..//.9.99;/;FDEE;
@M03896:38:000000000-B4D98:1:1101:19370:5432 2:N:0:261
CCTGTTTGCTCCCCATGCTTTCGTACCTCAGCGTCAGTATTAGGCCAGATGGCTGCCTTCGCCATCGGTATTCCTCCAGATCTCTACGCATTTCACCGCTACACCTGGAATTCTACCATCCTCTCCCATACTCTAGCTCACCAGTATCGAATGCACTTCCCAAGTTAAGCTCGGGGATTTCACATCCGACTTAATAAGCCGCCTACGCACGCTTTACGCCCAGTACATCCGATTAACGCTCGCACCCTCT
+
AAAABFFFFFFFGGGGGBBFGGEGHHGHHHHHGGEAFGGHFHGBGGHGHHHHGHBEGHHH1EDEFGEEEGGHGHHHGGHBDGHHHHHGGGGGHHHHHEEE?EDGHGGGBFHHHHHFFHHHHHHGGGHEB?GFGHHGHHGBGHG0<2FF?/@<@FB22@GDHHC/11?1?FGB.---<A/DHGHDHHF.<CAFB0G0C0<C-ACGDF.-:;BD9.CFB?.ADA.:///;BFDD.;99B;B..-9:-;A.;9
@M03896:38:000000000-B4D98:1:1101:9223:5436 2:N:0:261
CCTGTTTGCTCCCCACGCTTTCGCACCTCAGTGTCAGTATGAGCCCAGGTGGTCGCCTTCGCCACTGGTGTTCCTTCCTATATCTACGCATTTCACCGCTACACAGGAAATTCCACCACCCTCTGCCCTACTCTAGCTTGCCAGTTTTGGATGCAGTTCCCAGGTTGAGCCCGGGGATTTCACATTCAACTTAACAAACCACCTACGCGCGCTTTACGCCCAGTAATTCCGATTAACGCTTGCACCCTCT
+
>AAAAFFFFFFFGGGGGEEAFGFGGGGHHGGGHHGHHHCGFHHHHGHFGHEFGBAEEGGH1EDEEGF2FFGEFHGHHFFHHHHHHHHFFFGGHFGHHGFGG@DGF0?AGHGHHHGFFFHGGHHHHHHHGHHHHHHHGGDGGHFF1?FF0<F?GHHEDGGHGHFAF<001GGFD-<<-CGFHEFGFFH00GHHB0C<BFEEFGEGGGG?DF?DB..;::A:@.E9B/9FFFF9..9/:.;.9.::9FFEEB
@M03896:38:000000000-B4D98:1:1101:9200:5438 2:N:0:261
CCTGTTTGCTCCCCACGCTTTCGCACCTCAGTGTCAGTATGAGCCCAGGTGGTCGCCTTCGCCACTGGTGTTCCTTCCTATATCTACGCATTTCACCGCTACACAGGAAATTCCACCACCCTCTGCCCTACTCTAGCTTGCCAGTTTTGGATGCAGTTCCCAGGTTGAGCCCGGGGATTTCACATTCCACTTAACAAACCACCTACGCGCGCTTTACGCCCAGTAATTCCGATTAACGCTTGCACCCT
+
>AAABFFFFFFFGGCFEFEFGGFGGGGHGHHHFHHFHHHHBGFHHGHHGHAFEFAEEDAGFEDEGHGG5B?EGGFHFHGHHFHHHHHGGGGGHHGHHGGGGCHHECG0?CGHHHFFHFHGGHHB2FFH2GHHHFFFGGBFGH2<<?GDCC1GGHFGG?GGHFHC<DF01FFFC?CFCDFFFFHHHCG0;GCC;:;0;:EFGGGGGG.--;-@>?.9F.A-9A.B9//BBFBAA.D/BA;.;.999BFF
@M03896:38:000000000-B4D98:1:1101:19381:5451 2:N:0:261
CCTGTTTGCTCCCCATGCTTTCGTACCTCAGCGTCAGTATTAGGCCAGATGGCTGCCTTCGCCATCGGTATTCCTCCAGATCTCTACGCATTTCACCGCTACACCTGGAATTCTACCATCCTCTCCCATACTCTAGCTCACCAGTATCGAATGCAATTCCCAAGTTAAGCTCGGGGATTTCACATCCGACTTAATAAGCCGCCTACGCACGCTTTACGCCCAGTAACTCCGATTAACGCTCGCACCCTCTT
+
ABBAAFFFFFFFGGGGGBGFGGEGGGGGHHHHEGFGGHGHGHFHHHFFHHBFFGAFGHHG1EDEFHA1AGFHHHHHGFGHHHHHHHHGGFGGGHHHHGEGGEFGHHGGGGHHGGHHGGHHHGHHHHGHDFHHHHHGGHFBFGGF2@FGDE<GGHH2><FHHH0?11@<?FGFD--<@D<DGEHHFHF..A?ECFHHF0<CCCD.AF9BDC-@9C.BFEE9ADF/;:/9FF.;;..BBDD.9--;-@DAEB/
@M03896:38:000000000-B4D98:1:1101:19361:5453 2:N:0:261
CCTGTTTGCTCCCCATGCTTTCGTACCTCAGCGTCAGTATTAGGCCAGATGGCTGCCTTCGCCATCGGTATTCCTCCAGATCTCTACGCATTTCACCGCTACACCTGGAATTCTACCATCCTCTCCCATACTCTAGCTCACCAGTATCGAATGCAATTCCCAAGTTAAGCTCGGGGATTTCACATCCGACTTAATAAGCCGCCTACGCACGCTTTACGCCCAGTAACTCCGATTAACGCTCGCACCCTCT
+
AABBBFFFFFFFGGGFGBFFGGBFFHGHHHGHGFEGGGGHHFDGGGGFGHBGFFFFHHHHCEEEFHBEEGGHHHHHHGHHHHHHHGHGGEGGHHGHHFEEEEFHHHFGHHHHHGGGHHHHHGHHHHHBFGGHH?BFFGDBGHHC@FGG<FFFHHH2@GFGHHHADFGBFGHHDC--@DHHGEHDHHG.CCFDF0CCG0=CCCFDDF.-.;AA.E9FFFFGGDA9BF//BF.9:AA/;:@.99@9DFFAFB
@M03896:38:000000000-B4D98:1:1101:11730:5458 2:N:0:261
CCTGTTTGCTCCCCACGCTTTCGCACCTCAGTGTCAGTATGAGCCCAGGTGGTCGCCTTCGCCACTGGTGTTCCTTCCTATATCTACGCATTTCACCGCTACACAGGAAATTCCACCACCCTCTGCCCTACTCTAGCTTGCCAGTTTTGGATGCAGTTCCCAGGTTGAGCCCGGGGATTTCACATCCAACTTAACAAACCACCTACGCGCGCTTTATGCCCATTAATTCCGATAAACGCTTGCACCCT
+
AAA3>DFBDDFFGGBEECEFGGDGDCGGHHCFGGHFGGEHCFDGHGHHAF3AEBEEEDEHEEA?ECB?BB1BGFFHGHDEGGHHHHHE@EEEHBFFHFEEGCFGG0/00BFFFGBEFA/?EGFF1BHHEB0@F2>@@@20?GDF1FHGF/FF1F1DFGGHDBFFG<<F1<CF---<:C:GHGFCGH::0::0:0FB0.;.9ACABB?B-?BB@DE///9/////;//99BB..-./;.9....;9;:.
@M03896:38:000000000-B4D98:1:1101:11732:5477 2:N:0:261
CCTGTTTGCTCCCCACGCTTTCGCACCTCAGTGTCAGTATGAGCCCAGGTGGTCGCCTTCGCCACTGGTGTTCCTTCCTATATCTACGCATTTCACCGCTACACAGGAAATTCCACCACCCTCTGCCCTACTCTAGCTTGCCAGCTTTGGATGCAGTTCCCAGGTTGAGCCCGGGGATTTCACATCCAACTTAACAAACCACCTACGCGCGCTTTACGCCCAGTAATTCCGATTCACGCTTGCACCCTCT
+
>AAAAFFFFFFFGGGGGFEAFGEFGGGHHHGGFHGGHGDG5GFGHGHEFH3CFGEEGGGH1EEEEFF?@C1?FFBFGFGHHGHHHHHFFFGGHGHHHFEGGCGGGHGAFFHHGHFFFEGGFHHHBGHHFHHHHGHFFF2<FGFF/?F110FGGHHFGHHHFHFEG1F0<CGF?<?<:A/<FCFGHHGFFHH0BCF9FFEGGGGGFGGGGGGFA.AEF;D=FAAFFFBBFFFA../:;AF.9..BFFF.;;
@M03896:38:000000000-B4D98:1:1101:11731:5499 2:N:0:261
CCTGTTTGCTCCCCACGCTTTCGCACCTCAGTGTCAGTATGAGCCCAGGTGGTCGCCTTCGCCACTGGTGTTCCTTCCTATATCTCCGCATTTCACCGCTACACAGGAAATTCCACCACCCTCTGCCCTACTCAAGCTTGCCAGTCTTGGATCCAGTTCCCAGGTTCAGCCCGGGGATTTCACATCCAACTTAACAAACCACCTACGCCCGCATTACCCCCAGCACATCCTATTTAACCTCGCACCCCCCG
+
3>AAAFDCFFFFGGGGFFAAAGEFDFEBGHCFAFDHHDBF5GCFHEA22B3AABAEG1EGHAEEG@3BB???G@54BG3BF@GHH4FFE?EEGGFHHDEE?E32EA/FG3EHFHBH0F/?BFGH2F?F2<F2<2@2@@22<@F1<1?11?1D1?FG1<1F>F<.>111=<FA-<<<-:::G0C;GGF:0GHHF000;.;.9;A.//.--:-;-.;/;/9;-99..../BB/////;;////.--99;----
@M03896:38:000000000-B4D98:1:1101:13585:5561 2:N:0:261
CCTGTTTGCTCCCCACGCTTTCGCACCTGAGCGTCAGTCTTCGTCCAGGGGGCCGCCTTCGCCACCGGTATTCCTCCAGATCTCTACGCATTTCACCGCTACACCTGGAATTCTACCCCCCTCTACGAGACTCAAGCTTGCCAGTATCAGATGCAGTTCCCAGGTTCAGCCCGGGGCTTTCACATCTGACTTAACAAACCGCCTGCGTGCGCTTTACGCCCACTCACTCCGATTAACGCTCACACCCTCC
+
3>>A3DFCFFFFCGFGEEEAFGEEFGGHCGFHEEEEEGBHGFHGFFFGHGCGEECGGEGGFFGGGHDE>EFHHHHHHHHHHHHHHEHFGGGGHHFHHDDBCBFHHHEGHHHHHFFGGHHGGFGFFHGF.CDHCG/<D<</<GG0;CGHHC:0GHBBCCGHHH0.:C00;;FD:B?--?CC0CFB/B99/B9FFFFBBFEE-@FF.A;.AD@9-;.9B::@BB../9//9:.-;;;/;.;...99:.;.99
@M03896:38:000000000-B4D98:1:1101:17806:5564 2:N:0:261
CCTGTTTGCTCCCCACGCTTTCGTACCTCAGCGTCAGTATTAGGCCAGATGGCTGCCTTCGCCATCGGTATTCCTCCAGATCTCTACGCATTTCACCGCTACACCTGGAATTCTACCATCCTCTCCCATACTCTAGCTCACCAGTATCGAATGCAATTCCCAAGTTAAGCTCGGGGATTTCACATCCGACTTAATAAGCCGCCTACGCACGCTTTACGCCCAGTAAATCCGATTAACGCTCGCACCCT
+
>>A?>FFFFFFFGGC2AAAAFGEG4GGGHHFHFFFEGG5DDGFFHHHHHH5FGFFEHHHHEEADFHE1?FFHGHHHGFHFFHHHHHHGGGGGHHFHHGGGFCFGFHBGCBGHHGFFHEFHHEHHHHHG3FHGGBGGHHHHHHFC2@DGCGBFFGFFDGHGGGG/?<<F1FGHDC><C?GFG0DHFHG.DGG.CG0:GCGGFGGBGGGGDGDG;..9CEDFFB.99B;BFE.D..9B;DB.;;@;-;DF
@M03896:38:000000000-B4D98:1:1101:13567:5564 2:N:0:261
CCTGTTTGCTCCCCACGCTTTCGCACCTGAGCGTCAGTCTTCGTCCAGGGGGCCGCCTTCGCCACCGGTATTCCTCCAGATCTCTACGCATTTCACCGCTACACCTGGAATTCTACCCCCCTCTACGAGACTCAAGCTTGCCAGTATCAGATGCAGTTCCCAGGTTGAGCCCGGGGATTTCACATCTGACTTAACAAACCGCCTGCGTGCGCTTTACGCCCAGTAATTCCGATTAACGCTTGCACCCTCC
+
>AABBFFFFFFFGGGGGEEFFGEGGGGHFHHGGEGFEGHHHHHHGGGHHGFFEGEGGGGHEEFGGHFEEGGHHHHHHGHHHHHHHHHGGGFGHGFHHFCFGCFHHHFF2GGHHHFGHHHGGGGHHHGC.DEHGGGGGGGBGHGF:CCCGCCCGHHFCCHHCGGACBBBFGGGGGAAGGGGGEFFFFFFFFFFFFFFFFFFFFFDFFFDFFFF:.;FFFFFFD.0;0;9BFBA9AAFFFF?.AEFFFFFFD
@M03896:38:000000000-B4D98:1:1101:13570:5583 2:N:0:261
CCTGTTTGCTCCCCACGCTTTCGCACCTGAGCGTCAGTCTTCGTCCAGGGGGCCGCCTTCGCCACCGGTATTCCTCCAGATCTCTACGCATTTCACCGCTACACCTGGAATTCTACCCCCCTCTACGAGACTCAAGCTTGCCAGTATCAGATGCAGTTCCCAGGTTGAGCCCGGGGATTTCACATCTGACTTAACAAACCGCCTGCGTGCGCTTTACGCCCAGTCATTCCGACTAACTCTTGCACCCTCC
+
>>AAAFFFFFFFGGFGGEEFGGEE?FGGBEFGAEEFEHHHHHHHGGGHFA00EFEEGGGHAEFGGHEE>EFHGGHHGGHGHHHHHHGFGGDEHGFHHGBDDCGGHGECFGHHG@GGHHHGGGGHHGFC><CHFHF<G/D/GHHC0;0;:;CFFHHH:GGFG00C/0;/;FFGGF??::BFFFGFFFF//BFFFFF:FAFFFFF?EF@;AD-@-../;9.BFDFF/B/:FFF.9;;:B/:/://;;BD9AD
@M03896:38:000000000-B4D98:1:1101:15473:5588 2:N:0:261
CCTGTTTGCTCCCCACGCTTTCGCACCTGAGCGTCAGTCTTCGTCCAGGGGGCCGCCTTCGCCACCGGTATTCCTCCAGATCTCTACGCATTTCACCGCTACACCTGGAATTCTACCCCCCTCTACGAGACTCAAGCTTGCCAGTATCAGATGCAGTTCCCAGGTTGAGCCCGGGGATTTCACATCTGACTTAACAAACCGCCTGCGTGCGCCTTACGCCCAGTAATTCCGATTAACGCTTGCACCCTCC
+
3>AAAFFFFFFFGGCEAFFAFGEFDGGHHHHHFGGGGFHHFHHHGGGHGEAAEEEEGGGHEEEEGHE>>E?GHHHFHEHGHHHGHGFFGAE?HGGGHFGGCCFHHHFFFGGFGHFHHHHGGCGHHHGD?<CGFH/0DB0/CGGC:GCCGGHFHHFG;:GFCFB.:0/FBFFGGG--A9FFGGGGFFB/;;F/9BFFFFFF9B9A.F-;99>B...999.;@../;//;FBFD..A//.9..9./:BDFFF
@M03896:38:000000000-B4D98:1:1101:15495:5596 2:N:0:261
CCTGTTTGCTCCCCACGCTTTCGCACCTGAGCGTCAGTCTTCGTCCAGGGGGCCGCCTTCGCCACCGGTATTCCTCCAGATCTCTACGCATTTCACCGCTACACCTGGAATTCTACCCCCCTCTACGAGACTCAAGCTTGCCAGTATCAGATGCAGTTCCCAGGTTGAGCCCGGGGATTTCACATCTGACTTAACAAACCGCCTGCGTGCGCTTTACGCCCAGTAATTCCGATTAACGCTTGCACCCTCCG
+
3>AAAFFFFFFFGGGG?E2FFGEGDGGHHFFHGGFGGFHHFHHGGGGHHGFGFGGGGGGHAEFGGHGE>EFGFHHHHFHGFHHHHFHGGFGGHHFHHGCGF@FGHHFFEGHHHFDFHHHGGGFFBGGE.DE0<C<<GGBCGHHF0:;;;:GHEGGH:CGHHH0.:0;CBFGGGA??GD/BFBBC/FBB9BBBFFFFFEFFFF-AEFAAAAAF@..99EFC@A9/;B;/BBF.;.;B9.-...99/;9.:A.
@M03896:38:000000000-B4D98:1:1101:14754:5668 2:N:0:261
CCTGTTTGCTCCCCACGCTTTCGCACCTGAGCGTCAGTCTTCGTCCAGGGGGCCGCCTTCGCCACCGGTATTCCTCCAGATCTCTACGCATTTCACCGCTACACCTGGAATTCTACCCCCCTCTACGAGACTCAAGCTTGCCAGTATCAGATGCAGTTCCCAGGTTGAGCCCGGGGATTTCACATCTGACTTAACAAACCGCCTGCGTGCGCTTTACGCCCAGTAATTCCGATTAACGCTTGCACCCTCC
+
>>AAAFFFFFFFGGFGCEEAFGGGDGGHFHHGEEEGEDGHHHHHGGGHHGCEEFFGGGGHFFEGGHG@>EFHHHHHHGHHHHHHHHHGGGGGHHHHHGFGGFFHHHEGFHHHHFDFHHHGGGGGFHGA.EGHFF<DGCF/GHGF:;<CGCGHHGHHGHHHHFC.:;CFFGGGGG:@DDGGFBFFFFF/FFFFFFFFFFFFFFAFFF;9ADBB:.;FFEFCFFFF/9;:FF/.99./B.;..:9;;FD.;D
@M03896:38:000000000-B4D98:1:1101:12895:5675 2:N:0:261
CCTGTTTGCTCCCCACGCTTTCGCACCTGAGCGTCAGTCTTCGTCCAGGGGGCCGCCTTCGCCACCGGTATTCCTCCAGATCTCTACGCATTTCACCGCTACACCTGGAATTCTACCCCCCTCTACGAGACTCAAGCTTGCCAGTATCAGATGCAGTTCCCAGGTTGAGCCCGGGGATTTCACATCTGACTTAACAAACCGCCTGCGTGCGCTTTACGCCCAGTAATTCCGATTAACGCTTGCACCCTCC
+
>AAAAFFFFFFFGGCGEFFFFGEGGGGG3FHGGFGGGFHHHHHHGGGHH?CGEGEEGGGHGFFEFHE@EEGHHHHHHHHHHHHHHHHGGEEGHGFHHGDGCCGHHHGH2FGHGFHFHHHGGFFHHHGG<DCGFHC<DHFBGHHF:;CCGFCCGHHHCCHHFBCA:0CFFGFED-?D-CFGGEGGFFFBBF/BFFFFEFFF;BF.EEDDFFAB@A./9.ABFDE/99;9BFF9;.9B9AF.:?ABBFFFFF
@M03896:38:000000000-B4D98:1:1101:22833:5679 2:N:0:261
CCTGTTTTCTCCCCACGCTTTCGCACCTGCGCGTCAGTCTTCGTCCATGTCGCCGCCTTCTCCACCGCTACTCCTCCAGATCTCTACGCATTTCACCGCTACCCCTGTAATTCTACCCCCCTCCACGAAACTCATTCTCGCCAGCATCAGTTGCCGTTCCCACATCGAGCCCGCGCATCTCACATCTCACTTATCAAACCGCCTGCGTGCGCTTTACTCCCAGCACTTCCTATTAACGCTTGCACCCTCC
+
>>>1>BD1B@BBG11EEEE0AAEA0EEF0000/AE/EGB12DG0BE?2122F/EE?EE>B1B11B0///>/B@1@00011B1>B2FG/>E<<GDHFD//EC?00?F/12>>222@2<C//////0?.<..<11>11110<<C.<./=C000;;B0-;.:/:0..:0;/;.-9----9:-/9;///B///;////;/9F/----:9--:A9;>9A-;;/;/9-/---//;9//9/999--9--9/;BFEE;
@M03896:38:000000000-B4D98:1:1101:12910:5688 2:N:0:261
CCTGTTTGCTCCCCACGCTTTCGCACCTGAGCGTCAGTCTTCGTCCAGGGGGCCGCCTTCGCCACCGGTATTCCTCCAGATCTCTACGCATTTCACCGCTACACCTGGAATTCTACCCCCCTCTACGAGACTCAAGCTTGCCAGTATCAGATGCAGTTCCCAGGTTGAGCCCGGGGATTTCACATCTGACTTAACAAACCGCCTGCGTGCGCTTTACGCCCAGTAATTCCGATTAACGCTTGCACCCTCC
+
>ABBBFFFFFFFGGGGGFEFFGGGDGGHFHHHGFFGFHHHHHHHGGGHHGCFEGEGGGGHGGGGGHEEEEGHHHHHGHHHHHHHHHHGGFGGHHHHHGGGGCFHHHGFFHHHHHHHHHHGGGGHHHGGADGHFFGDGHFCGHHCGHHGHGGHFHHHGGHHHHFEC0;FFGGGGGAABGGGFFGFFFFBFFFFFFFFFFFFFFFDEFCADFDFAA.:FAD>FF.:BB0BFFFD:9.9;:>?A:?0BFF.9;
@M03896:38:000000000-B4D98:1:1101:12890:5692 2:N:0:261
CCTGTTTGCTCCCCACGCTTTCGCACCTGAGCGTCAGTCTTCGTCCAGGGGGCCGCCTTCGCCACCGGTATTCCTCCAGATCTCTACGCATTTCACCGCTACACCTGGAATTCTACCCCCCTCTACGAGACTCAAGCTTGCCAGTATCAGATGCAGTTCCCAGGTTGAGCCCGGGGATTTCACATCTGACTTAACAAACCGCCTGCGTGCGCTTTACGCCCACTACTTCCGATTAACGCTTGCACCCTCC
+
>>A?AFFFDBDFGGGGGFEFFGEEEGGFEFHHGEEGFHFHFHGFEEDGFAAEEEEEGGGHFE?EGG?@EFGHHGFGFFGGHHHHHHHFGGGGHGFHHDB/B@FGHFFFGFGHGFGHHHHGGGGHHGGC.AEHGFGDDG0<CFHH0;0;CC;CCCCCCGGFHHFE:BBFFFFGGGGGADFBFEFFFFB9/BBFF9BBFFEECFFDFFA9DD;=9..B/..-;A..///;;:.9ADD/B?F.A..:9BD.E?
@M03896:38:000000000-B4D98:1:1101:24523:5694 2:N:0:261
CCTGTTCGCTCCCCACGCTTTCGCGCCTCAGCGTCAGTTACAGACCAGAGAGTCGCCTTCGCCACTGGTGTTCCTCCACATCTCTACGCATTTCACCGCTACACGTGGAATTCCACTCTCCTCTTCTGCACTCAAGTTCCCCAGCTTCCAATGACCCTCCAAGGTTGAGCCGTGGGCTTTCACATCAGACTTAAGAAACCGCCTGCGCGCGCCTTACGCCCAATACTTCCGGACAACGCTTGCCACCTAC
+
AAA@AFFADBABGGGGCEECFFDEEGGGGHGHDEFEFHHFHHHHHHHHGE2AGFEEGGGHH?AEEHGFD?GEDHHGFEGFHFFGHHHGGGFEHHHGFDGFFCHCEFAFDDGHHGFGHHFFHHHBFHF>FDGF2F1???F1FG0C0<GGFB1=11FCFFA<F/0.<0///0C-.---.C.;GFBGGGF00C/090;0CFBCA-;EEF-@B;DA-A?:BFDA=DEFFBFFF/9;.-99:-9....//9A./;
@M03896:38:000000000-B4D98:1:1101:20957:5711 2:N:0:261
CCTGTTTGCTCCCCACGCTTTCGAGCCTCAGTGTCAGTTACAGTCCAGTGAGCCGCCTTCGCCTCCGGTGTTCCTCCTAATATCAACGCATTTCACCGCTACACTAGGAATTCCGCTCACCCCTCCTGCACTCTAGCATGACAGTTCCAAAAGCAATCCCGCGGTTGAGCCCCGGGTTTTCACTTCTGGCTTGCCTTGCCACATACGCTCCCTCTACCACCAGCAACACCGCATAACGCTTGCACCATACG
+
AAAAABFFFFDF2EFGEEAFFGFGFFGGHFCDDHHHBFHDGGHGHHBGDF5FGF0EEGGG1BEEEF1E00BEGGFHHGFDGHGHF4F1/>?EFGHHHCEECEFB?FC33F3FFF3??CDF0F<FGGGFHH11<1<111111G1111?<D1<.<0>0>FGCAC-@D@-;CG/:::A-9;..00CBCF0000/.9./90//C0;.009.A.99A..9////;9...9.;.99--9../;.;.;../:B.//;9
@M03896:38:000000000-B4D98:1:1101:24889:5728 2:N:0:261
CCTGTTCGCTCCCCATGCTTTCGCACCCCAGCGTCGGTCGGGACCCAGAGAGCTGCCTTCGCTTTTGGCGTTCCTTCGTAGATCTACGGATTTCACCCCTACACACGAAATTCCACTCTCCTCTGTCTCACTCAAGTGAATTGGATTCGAGAGCATTCCGCCACTTTTTGGCGACTTTCACTTTCAACCCGATTCACCGCCTACGTGCCCTTTACGCCCACTCATTCCGAAGACCACTTGCCCCCCCCGT
+
>AA1>DF1A>AAFEG1AFG3BFAEFGGGGEEGEEEE/A/E//AEECHHGE0?BFFCHHHHGGGEFBG/B>EEGH>GG?B0?/FGHGHF?EFGFFGHHHCGGFFGGFG?EEGFHGHGFHHHFBGHGFHHHHHHFGG1<1==<=111>FGCG/.A<GFGHH/EGCGHEFCF-;:@?A-EFBFGFBF0;0CFFA-;AFFFF-;@BABFFB-EB9B/99--99;--;9999B/-;--/-9-9//9/;A@@?=--
@M03896:38:000000000-B4D98:1:1101:9619:5728 2:N:0:261
CCTGTTCGCTCCCCACGCTTTCGCTCCTCAGCGTCAGTAACGGCCCAGAGACCTGCCTTCGCCATTGGTGTTCTTCCCGATATCTACACATTCCACCGTTACACCGGGAATTCCAGTCTCCCCTACCGCACTCAAGCCCGCCCGTACCCGGCGCGGATCCACCGTTAAGCGATGGACTTTCACACCGCACGCGACGAACCGCCTACGAGCCCTTTACGCCCAATCATTCCGGATAACGCCTGCACCCTAC
+
>>AAAFFADABBGGGGEEEFFGFEGHGHHHFGFEEGGHFFFE?EEGGHHHGHGHBGHGHHHGFEFDFCFFGEHHHHHHGFGGGHHHHHHHHFHHHHHEGEFEEHH?>BCFHHHHGG@FHHHFGHGHHDFGGGFHF>>FF-<AF--<CEH.;;-@:?B?BF0FF9..;.9;9..9.;FE/9BFFBFF@-9@-@9-9-9;DA-BFDDF;A.;BF9/;/B9ADFFE.///;BF/-.../:.@-..9.9FDA9A
@M03896:38:000000000-B4D98:1:1101:9636:5735 2:N:0:261
CCTGTTCGCTCCCCACGCTTTCGCTCCTCAGCGTCAGTAACGGCCCAGAGACCTGCCTTCGCCATTGGTGTTCTTCCCGATATCTACACATTCCACCGTTACACCGGGAATTCCACTCTCCCCTACCGCACTCAAGCCCGCCCGTACCCGGCGCGGATCCACCGTTAAGCGATGGACTTTCACACCGCACCCCCCCCACCGCCTACGCGCCCTTTACGCCCACTACTCCCGGATCCCTCCCCCACCCTCC
+
>>AAAFFADBBBGGGE2EAAFGEEFHGGHHHHFGGGGH55DA0EEE1AGFFFFHFGHHHGEEGBF34@31FEG@GHHFGGFGGGHHHFHFEFGHFGH?BE?EGHHE</@DFHGFF22@<FGFDFGHC><@DGCF<1>FH><@G--<<CG:---;-;-;AF0;9.9.9./9-..;./;//;:9F/;D--9>-;--9--9AD.-99.B.9-;;@-//9;.99@...;///;;.-;.-../:....99AD;.9
@M03896:38:000000000-B4D98:1:1101:19741:5740 2:N:0:261
CCTGTTTGCTCCCCACGCCTTCGCACCTGAGCGTCAGTCTTCGTCCAGGGGGCCGCCTTCGCCACCGGTATTCCTCCAGATCTCTACGCATTGCACCGCTACACCTGGAATTCTACCCCCCTCTACGAGACTCAAGCTTGCCACTATCAGATGCAGTCCCCACTATGAGCCCGGGGATTTCTCATCTGCCTTAACAAACCGCGTGCGTGCGCTTTCCGCCCAGCACTACCGTTTAACACATGCACCCTC
+
AAA1A131BFFC1ECEEE0B010AAEGGB0010/A/A21D22BF/?A1GC/EAE@EGCGBF//?EG/>>EE2FGHHF>F11B2B2BDEECEF1B><G/?/<>1FF0<00?FCFDFFFAAC-CG01F...<<<00C0=C0/<<C0//;;C00;00CG0/::GG../0;9;BFEA--;-./0;/;;/9F////9////;-;9-@--9-;-;A@?---/;-----9---///:--9/-////-9/9/9;--;
@M03896:38:000000000-B4D98:1:1101:19723:5743 2:N:0:261
CCTGTTTGCTCCCCACTCTTTCACACCTGAGCGTCAGTCTTCTTCCATGGCGCCGCCTTCTCCACCCCTATTCCTCCAGCTCTCTCCGCCTTTCACCTCTACACCCGGCCTTCTCCCCCCCTCTACGACACTCACCCTCTCCAGTATCAGCTGCAGCTCCCAGTCTGCCCCCCGCGATTTCACCTCTCCCTTACCACACCACCTCCGTGCCCTCTCCTCCCCTTCCCTCCGATCCACGCCTGCACCCTCC
+
>A1111B1B3BC1AFF1BBABG3BDGFFFF0B0B0EADFB2D2D2D12100/AE/AEA/F1BD1BF////1B@GDGG010BBBBE1B/?/>E1@B@G1B11>BBF/////<BG<1B<CACC/E01?////><<010>>.0<>1/00=<<<<0/<////<<./0/00000;:-------.9;;B00;09/:-/9////-;------;--;9-;/--;:/:;A---9/-9:--9---//----;--/;---;
@M03896:38:000000000-B4D98:1:1101:24890:5746 2:N:0:261
CCTGTTCGCTCCCCATGCTTTCGCACCCCAGCGTCGGTAGCGACCCAGAGAGCTGCCTTCGCTTTTGGCGTTCCTTCGTAGATCTACGGATTTCACCCCTACACACGAAATTCCACTCTCCTCTGTCTCACTCAAGTGAATTGGTTTCGAGAGCATTCCGCCACTTTTTTTCTACTTTCACTTTCAACCCGATTCACCCCCTACGTGCCCTTTACTCCCACTCATTCCCAACATCACTTCCCACCCCCCT
+
AABBBFFABBABGGGGGBF5BGEEGGGGGGEGAEE2AE1A30AAEFEFAG?EFGFFHHHHHEE??E3/B>?>FH4GH/2BF/FFFGG??EEEFGGHHHDAF??FDD/@BAGGGGBFGHGHH1GD??FFHGGG<B>1=>>D111<<.FF<./<-<<DDHHC.CCA::;CC--;00=0B;;FBBFFG00;AD-9-.CCBF.9@-.9.9.;.B//;9F/:F?B.;;;9;/F//9../9/;99/:9/99;;---
@M03896:38:000000000-B4D98:1:1101:10913:5760 2:N:0:261
CCTGTTTGCTCCCCACGCTTTCGCACCTGAGCGTCAGTCTTCGTCCAGGGGGCCGCCTTCGCCACCGGTATTCCTCCAGATCTCTACGCATTTCACCGCTACACCTGGAATTCTACCCCCCTCTACGAGACTCAAGCTTGCCAGTATCAGATGCAGTTCCCAGGTTGAGCCCGGGGATTTCACATCTGACTTAACAAACCGCCTGCGTGCGCTTTACGCCCAGTAATTCCGATTAACGCTTGCACCCTCC
+
AABBBFFFFFFFGGGGEFEFFGGFGGGHFHHGFGFGEHHHHHGHGGGHHGGGEFEGGGGGAEEGGHEEEEGHHHHHHFGHHHHHHHHFEEFGHHHHHDCFGGGHHHEFFHHHGHHHHHHGGGGHHGE?.ACGFF<<<GD/<GG00;GCGHGHFHEHCGHHHHBC:9///CFGAG-9BGGFB0B;:F/;/BBFFFFBFFFFFF;AEFDD.9-;-9.BFE?DFFF//F/FFF/9.:.B/AD....9/;AFFF
@M03896:38:000000000-B4D98:1:1101:19732:5760 2:N:0:261
CCTGTTTGCTCCCCACGCTTTCGCACCTGAGCGTCAGTCTTCGTCCAGGGCGCCGCCCTCGCCACCCGTATTCCTCCAGATCTCTACGCATTTCACCGCTACACCTGGAATTCTACCCCCCTCTACGCGACTCAAGCCTCCCACCATCAGATCCAGGTCCCCGGCTCAACCCGGGGCTTTCCCAGCTCACTTCACAATCCGCCACCGAGCGCTTTGCGACCACCACTTCCGATTCACACCTCCACCCTCC
+
>AA?11B1@FFFCEBE?AA00F0EEEEH0AA1A/BA/D1F2E/BE//10///AA/EE/>F/>@/?G//?EC1BG21BB1B>B2>>GGE/??/BBB>G?B//>?FF0?0<<GFGB2FGHEGG-<>11.--<<@.</00.//.:/...0:000;/00:///;F.---;.00;CE----9-9/B////9///;/99B//9//9-9---------9-;-/9-9-;-9--A//;/----9///;-;---9A-;:9
@M03896:38:000000000-B4D98:1:1101:10907:5777 2:N:0:261
CCTGTTTGCTCCCCACGCTTTCGCACCTGAGCGTCAGTCTTCGTCCAGGGGGCCGCCTTCGCCACCGGTATTCCTCCAGATCTCTACGCATTTCACCGCTACACCTGGAATTCTACCCCCCTCTACGAGACTCAAGCTTGCCAGTATCAGATGCAGTTCCCAGGTTGAGCCCGGGGATTTCACATCTGACTTAACAAACCGCCTGCGTGCGCTTTACGCCCAGTAATTCCGATTAACGCTTGCACCCTCC
+
AABABFFFFFFFGGGGEEEFFGFEFGGGEGHGFGEFGHHHHHHHGGEHHGCFEEEEGGGHAEEEGHEEEGGHHHHHHFGHHHHHGHHFGEGGHHGHHDCFF@<GHHFGHGGFHHHFHHHGGGGHHHFG<DDHFFFGGGFCGHHC;GGHHHBGHHHHGGGHHHB.:;;9CFFGABD?GDFGFFGGFFF;BFFFFFFBBAEFFFFFFFB9AACC@A.FF.9>DF.9//;BFFBA;.:BF.@..9.;9/A?ED
@M03896:38:000000000-B4D98:1:1101:10924:5783 2:N:0:261
CCTGTTTGCTCCCCACGCTTTCGCACCTGAGCGTCAGTCTTCGTCCAGGGGGCCGCCTTCGCCACCGGTATTCCTCCAGATCTCTACGCATTTCACCGCTACACCTGGAATTCTACCCCCCTCTACGAGACTCAAGCTTGCCAGTATCAGATGCAGTTCCCAGGTTGCGCCCGGGGATTTCACATCTGACTTAACAAACCGCCTGCGTGCGCTTTACGCCCAGTAATTCCGATTAACGCTTGCACCCTCCG
+
>>AAAFFCDDFFGGFFEEEFFGDEDGGGFHHG?FEFEDGHGHHHGFEAGEEGFEEGEFFH1EDEGGA/EFEGHHHHHGHHHHHHHHHGFEAEHHGHHDCDGFFHHHGGGFGHGHHHFHHGGCGHHHG?>ECHCC<<DGF/CGFBCCGHHFCHHGGGCCGHHHB:C0C.;@DA@G??AFFFB///BFB/BFFFFFFFFFFFFFFFFFF..;;>-.9FFEDCFD.;//;/B//.9.A/;.-....9;;;AED.
@M03896:38:000000000-B4D98:1:1101:19818:5803 2:N:0:261
CCTGTTTGCTCCCCACGCTTTCGCACCTGAGCGTCAGTCTTCGTCCAGGGGGCCGCCTTCGCCACCGGTATTCCTCCAGATCTCTACGCATTTCACCGCTACACCTGGAATTCTACCCCCCTCTACGAGACTCAAGCTTGCCAGTATCAGATGCAGTTCCCAGGTTGAGCCCGGGGATTTCACATCTGACTTAACAAACCGCCTGCGTGCGCTTTACGCCCAGTAATTCCGATTAACGCTTGCCCCCTCC
+
AABAAFFFFFFFGGFFEEEAFGEEDGGHGHFHEFEEGHHH5GHHGGFGCA0EEEFEEGEGAEAEEH?/>EEGFHHHGFFFHEFHHHHGGEGGHHHHHDCGG@GGHHB0CGHHGGHFFHHGGGGHFHE...CDCG/0<<0/<GD00:;C:00CGBH0;CGGGH0.:09/;9FA---9AABGGGGGFFF//B/:B/;99AAEB?BDFF?DDABB=9.9B.A=BD.9B/B/:B/...ABB.=...9/;:BBDF
@M03896:38:000000000-B4D98:1:1101:9052:5808 2:N:0:261
CCTGTTTGCTCCCCACGCTTTCGCACCTCAGTGTCAGTATTAGTCCAGGTGGTCGCCTTCGCCACTGGTGTTCCTTCCTATATCTACGCATTTCACCGCTACACAGGAAATTCCACCACCCTCTACCATACTCTAGTCAGTCAGTTTTGAATGCAGTTCCCAGGTTGAGCCCGGGGATTTCACATCCAACTCAACCAACCACCTACTCGCCCTTTACGCCCAGTACTTCCGCTTAACGCTTGCACCCTCT
+
BBBBAFFFFFFFFFGEAFG2AFEE2EGHHHHDHHGFGHEFGBDGGB5CHFGEEFAEGDEH1EEAEF3?B?F1FGFGHFFEGFHHFHHEEEGGHHGHB?EGE@FFGGEGFBFDFB4B0?GGEEHFGG11BBFGHF?D@@2@GGBG>DGDFFFGGFBHGFGFHHB/?F0>1>0<<--<-<<DG0C:CGHC0CC0:/:...;.9;;A/C0;CB-9@BBFF.ABGA9/B/BFFF.....;9.@9..:/::AAE.
@M03896:38:000000000-B4D98:1:1101:9074:5809 2:N:0:261
CCTGTTTGCTCCCCACGCTTTCGCACCTCAGTGTCAGTATTAGTCCAGGTGGTCGCCTTCGCCACTGGTGTTCCTTCCTATATCTACGCATTTCACCGCTACACAGGAAATTCCACCACCCTCTACCATACTCTAGTCAGTCAGTTTTGAATGCAGTTCCCAGGTTGAGCCCGGGGATTTCACATCCAACTTAACAAACCACCTACGCGCGCTTTACGCCCAGTAATTCCGATTAACGCTTGCACCCT
+
AABBBFFFFFFFGGGGEFFFGGEGEGGHHHHHHHHHHHBFFGGHHFFHHHFGGBAEGEGH1EFDEGF2DFGEHHHHHHGHHHHHHHHEEEFGHHGHHFEFGCBGFAGAFGHHHHHHHGHGGHHHHHFFFFHHHHHFHHHDFGHH2GHFAEGHHHFGFGHHHHB/<<>><FGFAD?DGAGHG0CCHHGBCHHGHHFCCCGGGGGGGGDGAC@;-.:BF?D9CBFBF//BFFEAA;DFF.;.:..;BBDE
@M03896:38:000000000-B4D98:1:1101:19134:5815 2:N:0:261
CCTGTTTGCTCCCCACGCTTTCGCACCTGAGCGTCAGTCTTCGTCCAGGGGGCCGCCTTCGCCACCGGTATTCCTCCAGATCTCTACGCATTTCACCGCTACACCTGGAATTCTACCCCCCTCTACGAGACTCAAGCTTGCCAGTATCAGATGCAGTTCCCAGGTTGAGCCCGGGGATTTCACATCTGACTTAACAAACCGCCTGCGTGCGCTTTACGCCCAGTACTTCCGATTAACGCTTGCACCCTCC
+
>AAACFFFFFFFGGGGFFEFFGEEGGGHGHHHGGEEEHHHGHHHGFGHHFFGEEEFGGGHEFDGGHFEEGGHHHHHHHHHHHHHGHHGGEGGHHHHHFFGFCFGHHFGHHHHHHHHHHHGGGGHHHGF.CEHHHCGDGD<GHFG0<GCCCCCGHHHGGHHHGF.;9/CCFGGG?A@@DFEFFFFFFF9;F/BBB999AEEFFFFFF;9ADFF>A.BFEDAFFF/B/:BFBD.:9AB/DA.:9.:;BDEE9
@M03896:38:000000000-B4D98:1:1101:7467:5819 2:N:0:261
CCTGTTTGCTCCCCACGCTTTCGCACCTGAGCGTCAGTCTTCGTCCAGGGGGCCGCCTTCGCCACCGGTATTCCTCCAGATCTCTACGCATTTCACCGCTACACCTGGAATTCTACCCCCCTCTACGAGACTCAAGCTTGCCAGTATCAGATGCAGTTCCCAGGTTGAGCCCGGGGATTTCACATCTGACTTAACAAACCGCCTGCGTGCGCTTTACGCCCAGTAATTCCGATTAACGCTTGCACCCTCCG
+
AABAAFFFFFFFGGGGGEEEFGEEEGGHFFHHGGGGGFGHHHHHGGGHHGEGEEEGGGGHFEFGGHEEEEFHHHHHGHGBGGHGHEGF@EEFFGGGHBCGCBFGHHFFBFFHHHHHHHHGGGGHHHG?<DFHFHG0GHF<<GHB:<GGCCGCFFGCCGGGGC::CB/;BBFGDD-@ADFFF0CFFFF/9FBFFFFFFFFFFFFFFFC;?D;D-A.9BEFAB9./9;FFFFFD.;AFF.9;9FEBFBDEED.
@M03896:38:000000000-B4D98:1:1101:9067:5826 2:N:0:261
CCTGTTTGCTCCCCACGCTTTCGCACCTCAGTGTCAGTATTAGTCCAGGTGGTCGCCTTCGCCACTGGTGTTCCTTCCTATATCTACGCATTTCACCGCTACACAGGAAATTCCACCACCCTCTACCATACTCTAGTCAGTCAGTTTTGAATGCAGTTCCCAGGTTGAGCCCGGGGATTTCACATCCAACTTAACAAACCACCTACGCGCGCTTTACGCCCAGTAATTCCGATTAACGCTTGCACCCTCTT
+
AABAAFFFFFFFGGGGEEEFGGGGFGGHHGGHGHFHHHDGHFHHHGFHHGHGGFEFGGGHAEEEEG@FFGHEHHEHHHFHHHHHHHHFFFGGHHHHHEEEGEFHH0?GHHHHGHHHHHHGGGHHGHGHFFHHHEF@FFG@FGGFDFFF<CGHHGFHHHHFHHBFF?0>FGHGA-<@GDHHFFHHHH/<FGHHHFCCCCHGGGGGGGDDDFGG=?AFFEFFFF.;F/BBFFED9ADBF.9...;99FD.A9/
@M03896:38:000000000-B4D98:1:1101:17839:5831 2:N:0:261
CCTGTTTGCTCCCCACGCTTTCGCACCTGAGCGTCAGTCTTCGTCCAGGGGGCCGCCTTCGCCACCGGTATTCCTCCAGATCTCTACGCATTTCACCGCTACACCTGGAATTCTACCCCCCTCTACGAGACTCAAGCTTGCCAGTATCAGATGCAGTTCCCAGGTTGAGCCCGGGGATTTCACATCTGACTTAACAAACCGCCTGCGTGCGCTTTACGCCCAGTAATTCCGATTAACGCTTGCACCCTCC
+
>>AAAFFFFFFFGGFGFEEEFGEFFGGHGGHHGEEFEFHHHHHHGGGHHGCEFEEGGGGHGGGFGHFEEFGHHHHHHHHHGHHHHHHGGFGGHHGHHGGGGCBGHHEFFHHHHHHGHHHGGGGHHHGD.DEHFFFDGGGCGHHF:GGGGBGFFHHHGHHHHHB./;CFGGGGAG9?D?FGFBFGFF//BFF/BFFBFAEEFFFFFFC:DF>F-..9BEFFFFFBFFBFFFFDA9AFFDF.;:9;BFFEFF
@M03896:38:000000000-B4D98:1:1101:19130:5833 2:N:0:261
CCTGTTTGCTCCCCACGCTTTCGCACCTGAGCGTCAGTCTTCGTCCAGGGGGCCGCCTTCGCCACCGGTATTCCTCCAGATCTCTACGCATTTCACCGCTACACCTGGAATTCTACCCCCCTCTACGACACTCAAGCTTGCCAGTATCAGATGCAGTTCCCAGGTTGAGCCCGGCGATTTCACATCTCACTTAACAAACCGCCTGCGTGCGCTTCACTCCCATTAACTCCGATGCACGCTTCCACCCTCC
+
AABBBFFFFFFFGGGC2AA2AFEEEGGH3B2FEGEGEDFFGH2FEAAFC1A0AE>EEEDHAEEEGH1E/EFHGHFHHFCGHHHHFHHFE?EEFHFGGCBBCCDGHH0AFHHHGBGGHHHGGGGHHFF..<<CFC<<<C=<CGBC:0CFH0<GFFCC::<;:0:.;0;9/;CEB@-9?-A99/FFFFF/;FF/;FB/9.AE=@9.EA-99A-;-9.99/;.:.///;/9:;A-...:/9@.9.;/9:DEED
@M03896:38:000000000-B4D98:1:1101:8633:5846 2:N:0:261
CCTGTTTGCTCCCCACGCTTTCGCACCTGAGCGTCAGTCTTCGTCCAGGGGGCCGCCTTCGCCACCGGTATTCCTCCAGATCTCTACGCATTTCACCGCTACACCTGGAATTCTACCCCCCTCTACGAGACTCAAGCTTGCCAGTATCAGATGCAGTTCCCAGGTTGAGCCCGGGGATTTCACATCTGACTTAACAAACCGCCTGCGTGCGCTTTACGCCCAGTACTTCCGATTACCGCATGCACCCTCC
+
>AAAADFFFFFFGGGGGGCAFGEG?EEFGFFHE22AE5GFEGGHGDA3GE0EEEEEGGGHEG?EGHDE>EFHHHGHE0FBDGHHGHFGEE//FG2FGCBCC<1FGHB?FGHFHF1?FGEGCGFFGFFAA.CGG0<0DG0/<CG0:;CCC000;CCC0<CBB:0.:0;:/;;;-?@-9:B0BFB9/B9;;BBFF//;/:AEBB-9A.-:..-9-.99/..;@..9;BB/;9A999A//A?-../;;:9.AD
@M03896:38:000000000-B4D98:1:1101:9271:5848 2:N:0:261
CCTGTTCGCTCCCCACGCTTTCGCGCCTCAGCGTCAGTTACAGACCAGAGAGTCGCCTTCGCCACTGGTGTTCCTCCACATCTCTACGCATTTCACCGCTACACGTGGAATTCCACTCTCCTCTTCTGCACTCAAGTTCCCCAGTTTCCAATGACCCTCCCAGGTTGAGCCGTGCGCTTTCGCATCCGCCTTACGAAACCGCCTGCGCGCGCTTTACGCCCAATCATTCCGGACAACGCTTGCCCCCTCCG
+
AAA1AFFADAAAGGGGEEGCAGGG0FGGGGHGCFGGAGGGFFBBGHGHFGGAFBAEFAFGEEG?EH10@0G?GHHHFFGBGHFHHHHCEECEFGHHGFGGGGHHFHHCAFHGHGGFGHHEGDGHFHFDF2FGG?1??<F?FGGC?GHGG1<111>>FGHG.00.<<<</CG<E@.ACCAEC..:99/.9EAAB/9...@;-@@-9A-9-;;@>A-BB---;--9///9B//--99-9-;----:/------
@M03896:38:000000000-B4D98:1:1101:9288:5852 2:N:0:261
CCTGTTCGCTCCCCACGCTTTCGCGCCTCAGCGTCAGTTACAGACCAGAGAGTCGCCTTCGCCACTGGTGTTCCTCCACATCTCTACGCATTTCACCGCTACACGTGGAATTCCACTCTCCTCTTCTGCACTCAAGTTCCCCAGTTTCCAATGACCCTCCACGGTTGAGCCGTGGGCTTTCACATCAGACTTAAGAAACCGCCTGCGCGCGCTTTACGCCCACTAATTCCGGACAACGCTTGCCACCTCC
+
AABABFFBDBABGGGGGEEFGGEEEEGGGGGGEFFEFHGHGHFHHHHFHFFEGFAEFGGHGEG>EGBFGCHEHGGHH2GGFHGHHHHFFFGGHHFHHAEG<EGHGFGFDGGCFHDGHHGGHHHFGGHEHHHHFF????FHHHG/?F1GGGBFF1>GGFHG0GE@<C</0CG<;:-?CGHFHHHBFHF0;CGGFB90;:CF?CGFGG-A-;9@-;.9B;DCDF.:B0FFFFF-.@-.EBD.9.9;0BF:.;
@M03896:38:000000000-B4D98:1:1101:8625:5862 2:N:0:261
CCTGTTTGCTCCCCACGCTTTCGCACCTGAGCGTCAGTCTTCGTCCAGGGGGCCGCCTTCGCCACCGGTATTCCTCCAGATCTCTACGCATTTCACCGCTACACCTGGAATTCTACCCCCCTCTACGAGACTCAAGCTTGCCAGTATCAGATGCAGTTCCCAGGTTGAGCCCGGGGATTTCACATCTGACTTAACAAACCGCCTGCGTGCGCTTTACGCCCAGCAATTCCGATTAACGCTTGCACCCTCC
+
AAAAAFFFFFFFGGFGEFEFFGEGGGGHGHCGEEEFGHHHHHHHGFFGHC?EEEEGGGGHEEFGGHEEEFGHHHHHGGHGHGHHHHHGGGEGHHFHHFDGFCFHHHGFFHHHHHHFHHHGGGGHHHGD>EEHCHFDDGD<CFDC0CGGFGCFGHHHCCGGHHGC:B/;BFGG-?-ADAFGFBFGBFF9BFF/B9FFFFFFFFFFFFDADF-:;9.BFEDCFB..9/BBFFBA;.:BB.;..9A/BFFFED
@M03896:38:000000000-B4D98:1:1101:9304:5862 2:N:0:261
CCTGTTCGCTCCCCACGCTTTCGCGCCTCAGCGTCAGTTACAGACCAGAGAGTCGCCTTCGCCACTGGTGTTCCTCCACATCTCTACGCATTTCACCGCTACACGTGGAATTCCACTCTCCTCTTCTGCACTCAAGTTCCCCAGTTTCCAATGACCCTCCACGGTTGAGCCGTGGGCTTTCACATCAGACTTAAGAAACCGCCTGCGCGCGCTTTACGCCCAATACTTCCGGACACCCCTTGCCACCTAC
+
AABBBFF@DAABGGFGEFEFFGEFEEFEFHHGFGEGAGFHGFFFHHHHHHCAFBAEFGGH1EEEEG@?FGFEHHHHHGHHHHHHHHHFEEFGHHHHHEEFGEGHEFCFCGHHHHHHHHHHHHHHHHHGFHHHFF1???GFGHG?FDGGHHFDG1FHHHHG0>.<<<-/CGH-.A;@EGEGGFGHFHC:;CFFB090;BFFCGGGEGBG;@-@-9./BFDDCDA.FFFFFB.-:;9.;.;;.9:BBBFFB:
@M03896:38:000000000-B4D98:1:1101:9279:5866 2:N:0:261
CCTGTTCGCTCCCCACGCTTTCGCGCCTCAGCGTCAGTTACAGACCAGAGAGTCGCCTTCGCCACTGGTGTTCCTCCACATCTCTACGCATTTCACCGCTACACGTGGAATTCCACTCTCCTCTTCTGCACTCAAGTTCCCCAGTTTCCAATGACCCTCCACGGTTGAGCCGTGGGCTTTCACATCAGACTTAAGAAACCGCCTGCGCGCGCTTTACGCCCAATAATTCCGGACACCGCTTGCCCCCTAC
+
AABBCFFBDBBCGGGGFFEFGGFGFGGEEHGGEGGGGHHHEGFFHHFGHHGDGFAEFGGHEGFEGGFFBFGEHHHHHCHHHHHHHHHFGFGGHHHHHFEFGCGHFCGCDHHHHHFHHHHHHGHHHHHHHHHHCFGF?FGHHHFA<GHGFHHHFFGHGHHGHHD?.C-<GFGA:A?CGHHHGFHHHHF0BFFFF000CBFA-BGDEG;BB==@@.AFFADCFDEBFFFFFFB;F9A.:-;-9:.B/;B-.A
@M03896:38:000000000-B4D98:1:1101:24649:5890 2:N:0:261
CCTGTTTGCTCCCCACGCTTTCGCACCTGAGCGTCAGTCTTCGTCCAGGGGGCCGCCTTCGCCACCGGTATTCCTCCAGATCTCTACGCATTTCACCGCTACACCTGGAATTCTACCCCCCTCTACGAGACTCAAGCTTGCCAGTATCAGATGCAGTTCCCAGGTTGAGCCCGGGGATTTCACATCTGACTTAACAAACCGCCTGCGTTCGCTTTACGCCCAGTAATTCCGATTAACGCTTGCACCCTCCG
+
AABBBFFFFFFFGGGGEEEAFGEGFGGHFHHHFGGGGHHHFHHGGGEHHC?EEFGGGGEHHDEEGHECEEFHHHHHGGHFHHHHHFGGEEEGFHHHHGCGFCGGHH2?<FGGGHHFGHEGGGGGFGG?><CHFGGFGGD<CHHC00<C;;0;0CFGBGHHHGF.:0/;/:FC?-@--;BBFBFGFFF/;BF//99B/.A9@;BFFFA;..;A..AFF?A-@A.;9/:BFF/9A9./:.@..;AF/BA.AD.
@M03896:38:000000000-B4D98:1:1101:8157:5917 2:N:0:261
CCTGTTTGCTCCCCACGCTTTCGCACCTGAGCGTCAGTCTTCGTCCAGGGGGCCGCCTTCGCCACCGGTATTCCTCCAGATCTCTACGCATTTCCCCGCTACACCTGGAATTCTACCCCCCTCTACGAGACTCAAGCTTGCCAGTCTCCGATGCAGTTCCCAGGTTGAGCCCGGGGATTTCCCATCTGACTTAACAAACCGCCTGCGTGCGCTTTACGCCCAGTCATTCCGCTTCACGCTTGCACCCTCCG
+
>AAABFFFFFFFFGGGAEEFGGEEEEEGFGHGEEEEEGGHGHAHDEEHHD00EEEEGGGHHGFEFHA/>/?GHFFGFBBFGFFHHFGFG/EEBG2DG/BC<<<FGHFA22?<FFBFFHHCC-EG1G<..<<DF0/0<C0/:;00::GF0.-::AG;;;BBC90.;;///;FE-A-999/FF//9:;/;9:;FB9///...-@9.9.@9.99-9.E/B.999..9////BF/.9;.9BEF9A..99/AF?..
@M03896:38:000000000-B4D98:1:1101:8164:5933 2:N:0:261
CCTGTTTGCTCCCCACGCTTTCGCACCTGAGCGTCAGTCTTCGTCCAGGGGGCCGCCTTCGCCACCGGTATTCCTCCAGATCTCTACGCATTTCACCGCTACACCTGGAATTCTACCCCCCTCTACGAGACTCAAGCTTGCCAGTATCAGATGCAGTTCCCAGGTTGAGCCCGGGGATTTCACATCTGACTTAACAAACCGCCTGCGTGCGCTTTACGCCCAGTAATTCCGATTAACGCCTTCACCCTCC
+
>AAABFFFFFFFGGGGEEEFFGEFEGGHGHFGEEEFEHGHHHHHGEEFHE0EAEEEGGGHEEDEGHEEEEGHHHHHGBGGHHHHHHHGGFEGFHHHHGDGGCFHHHFFBGFHGHGDHHHGGGFGFHFC.CCHFG<DDGF/<GH0;CGGG0C:;GFH0<GFHHB./9/;/:FF-@B9C::F;0B;BFB/;BF/B/BB/FEFAFFDFF;A.A-;::.;B;A@ADAB/B9/BBBDA.DFF.9-..:/;FF9AA
@M03896:38:000000000-B4D98:1:1101:6262:5980 2:N:0:261
CCTGTTTGCTCCCCACGCTTTCGCGCCTCAGCGTCAGTGATGGTCCAGTTGACCGCCTTCGCCACCGGTGTTCTTGCGAATATCTACGAATTTCACCTCTACACTCGCAGTTCCACCAACCTCTACCACACTCAAGCCAAGCAGTATCGAAGGCAACTCCGTGCTTGAGCCACGGGCTTTCACCCCCAACTTACAAGGCCGCCTACGCGCCCTTTACGCCCAGTCATCCCACGCAACGCTCGCCCCCTCC
+
AAAAAFF1BDDFFG1EEEEFFGEEAEE0EFCGEEEEAGHG2FFFFGBFFG1FGG/EEEAHC>E?EFAE//EEGH111>EEE/2BF2BCE/FF>GFFHCFHFGGFGGECG/EDFF2BCGEGGHHFHHGFFFGHCFF1<F0?.>F0=FGF<<0<.=CH./DG..<..<0;0;G/C;:-9?C/;00CFAA-.;990;0;B.;A-99A---9-;@@?//:B-9;@?-//;//;-/-9;;@@=@A----;@@--9
@M03896:38:000000000-B4D98:1:1101:6279:5986 2:N:0:261
CCTGTTTGCTCCCCACGCTTTCGCGCCTCAGCGTCAGTGATGGTCCAGTTGACCGCCTTCGCCACCGGTGTTCTTGCGAATATCTACGAATTTCACCTCTACACTCGCAGTTCCACCAACCTCTACCACACTCAAGCCCAGCAGTATCGAAGGCAATTCCGTGGTTGAGCCACGGGCTTTCACCCCCAACTTACAACGCCGCCTACGCGCCCTCTACGCCCAGTCACTCCGAGCAACGCTAGCCCCCTTC
+
>AA1>DF1BDDFGCCGGEE0AFEEGEGGGFFFCGGCFH2BFDGFFGG1GH1FFHEEEGEG/E/EAF///>/BDGBGE/>EE/>FGHH>/?GGHGHGHHHHHEGGHHC@/CAFGHDDC/ECGFFGDGHHH/EGCF11<F/?.><>1>>>.>0.<CCGCDGH/<.-<.;/::GHF--;:?.;BFFBGGG-CC/090C0/-9;;9@-AFA;9@@@;--;F-@>@B-9/;/;BF--999B9-;-9-/;9A@=9;
@M03896:38:000000000-B4D98:1:1101:11208:6036 2:N:0:261
CCTGTTTGCTCCCCACGCTTTCGCACCTGAGCGTCAGTCTTCGTCCAGGGGGCCGCCTTCGCCACCGGTATTCCTCCAGATCTCTACGCATTTCACCGCTACACCTGGAATTCCACCCCCCTCTACGACACTCAAGCCTGCCACTCTCAGATGCAGCTCCCAGGTCGAGCCCGGGGATTTCACATCTCACTTAACAAACCGCCTGCGTGCGCTTCACGCCCACTAATTCCGATTAAAGACCGCACCCTCC
+
>AAAAFF1FFFFEA1EAEE0AFEFGGGFFFAF0AAEEDGB2FABEEAGF//AAE>EE>?GFEEEEHE/>E/2GGF10BFBFGBE2GHFGEEEFD>FFC@C@C1FHBC00???>1?FGE/A@CF0<F.<.<A0/<<0<./;;CC0:/<;C0;;0000/://:C0.9;---9;9-;---A/BBFFBBBF/99//9/9/;-;-@@@--9--9A-@-9-9;:9-;A-;BF//9//--:9////----;--:-:9
@M03896:38:000000000-B4D98:1:1101:11225:6039 2:N:0:261
CCTGTTTGCTCCCCACGCTTTCGCACCTGAGCGTCAGTCTTCGTCCAGGGGGCCGCCTTCGCCACCGGTATTCCTCCAGATCTCTACGCATTTCACCGCTACACCTGGAATTCTACCCCCCTCTACGAGACTCAAGCTTGCCAGTATCAGATGCAGTTCCCAGGTTGAGCCCGGGGATTTCACATCTGACTTAACAAACCGCCTGCGTGCGCTTTACGCCCAGTAATTCCGATTACCGCTTCCACCCTCC
+
>AAAAFFFFFFFGGGGGFEFFGGFEGGHGHBBEEFGGHGHHHHHGGGHHG0AEFFGFGGHAFDFGFE/>EFHGFHHHFHGHHGHHHHFFFEFHGGHHDCDGCFHHHECGGFHFFGFGHHGCCEGGHED.DDGF0=DDCF/GHFB0<CGHBCGFHHGGHGHHF0.:9;;BFBE?C---;9FFGGGFF//;F/:/BF/FAE?ACCDEF9:AD99-.://.;@BDE//BFBFB/A.;A/;.;-..::;.AAEA
@M03896:38:000000000-B4D98:1:1101:5633:6053 2:N:0:261
CCTGTTTGCTCCCCACGCTTTCGCACCTGAGCGTCAGTCTTCGTCCAGGGGGCCGCCTTCGCCACCGGTATTCCTCCAGATCTCTACGCATTTCACCGCTACACCTGGAATTCTACCCCCCTCTACGAGACTCAAGCTTGCCAGTATCAGATGCAGTTCCCAGGTTGAGCCCGGGGATTTCACATCTGACTTAACAAACCGCCTGCGTGCGCTTTACGCCCAGTACTTCCGATTAACGCTTGCACCCTCC
+
BBB@BFFFFFFFGGGGEEEFFGDGGGGGFGGGCFEGDGHHFHGHGGFHGCCCAEEEGGGHAEEEGHD//EFHHHHHGFHFHHHHHHGGEEEGFHGHHDCCGCFHHHECFFFFFGFHHHHGCGGHHHG?.DDF<C<<</</<G000;C;CC0FBGFH0CGFHHB./099BFGG?AACADFFBBFFBFF//FBFFFFFBFFF-@FDEE=AAD>;-:EEF.9-:..9F/;B/9A.:.AFB.:...;:;/:.:A
@M03896:38:000000000-B4D98:1:1101:11223:6057 2:N:0:261
CCTGTTTGCTCCCCACGCTTTCGCACCTGAGCGTCAGTCTTCGTCCAGGGGGCCGCCTTCGCCACCGGTATTCCTCCAGATCTCTACGCATTTCACCGCTACACCTGGAATTCTACCCCCCTCTACGCGACTCAAGCTTGCCAGTATCAGATGCAGTTCCCAGGTTGAGCCCGGGGATTTCACATCTGACTTAACAAACCGCCTGCGTGCGCTTTACGCCCAGTAATTCCGATTAACGCTTGCACCCTCCG
+
>>ABAFFFFFFFGGGGFFE2FGAEEGGGFFGHG2AEEFGF5GFGGEEFGGEFEE>EFGGHGFFGGHDE/>FGGHEHFFGHHGFHBGHGG/EEHGDHHDD>BBDGHG<0?GHGG2?FGGGGGGGHHFF---<CACGBGBC/;GF0:CCCGE:0GFBG9;;FFGB./;99CFGEDG-?9AFFB/FFFFF/B//9BFFBFFFF;->DFEB.DDAF-..BFEDFFFE9;//99F/999A/BFA...;999D?EF.
@M03896:38:000000000-B4D98:1:1101:5650:6063 2:N:0:261
CCTGTTTGCTCCCCACGCTTTCGCACCTGAGCGTCAGTCTTCGTCCAGGGGGCCGCCTTCGCCACCGGTATTCCTCCAGATCTCTACGCATTTCACCGCTACACCTGGAATTCTACCCCCCTCTACGAGACTCAAGCTTGCCAGTATCAGATGCAGTTCCCAGGTTGAGCCCGGGGATTTCACATCTGACTTAACAAACCGCCTGCGTGCGCTTTACGCCCAGTAATTCCGATTAACGCTTGCACCCTCC
+
AAAABFFFFFFFGGGGEEEAFGEEEGGGBGGGEFFGEFGHFHHHFEEEC1EFEE>EGGGG1EDEGH1>>EFHHHHHFFFGHGGGHHHFEEFGGHGHHBBCC@FHHHE0CGFFFGHFGHHGGGGHHGFD.<CGCG<0<CD/CGG00;CC0;0CFHFG:CCHHG0.:0//;CFG;::--9CGFFFBFFF//;BBFEFFFFFE@@C?AFD?DA:@;..FB.;@DF./9:/BFF/9::AFFDA..99/;FDAED
@M03896:38:000000000-B4D98:1:1101:8911:6070 2:N:0:261
CCTGTTTTCTCCCCATGCTTTCGTACCTCAGCGTCAGTTTTAGCCCAGATCGCTGCCTTCGCCATCGCTATTCCTCCAGATCTCTACGCATTTCACCGCTACACCTGGAATTCTACCATCCTCTCCCATACTCTAGCCAACCAGCTTCCAATGCAATTCCCAAGTTAAGCTCCGGGATTTCACATCTCACTTTATTCGCCGCCTACGCACGCTTTACGCCCCGTAAATCCGATTAACGCTCCAACCCTCT
+
AAA11DD1BFFFG111FBB3BDEGBFFGE1110EF0EA2B2GH1BC/A/B1AEFE?GH1A///AFF//0A/D@22@0011B12BBEG/>BBEGBGG@?EEE?100BB001>B>BB>DFDF0<<10B0B1FF><2111B1B?E///1@F1@2@GF11?1<D<1F/?1<111F11.--<./<=D000000<DDF00000;:A--:CBF.A;A@@?.A0C;.@9-9-9-9//B9----/9---9-//9-AFFF
@M03896:38:000000000-B4D98:1:1101:12672:6107 2:N:0:261
CCTGTTTGCTCCCCACGCTTTCGCACCTGAGCGTCAGTCTTCGTCCAGGGCGCCGCCTTCGCCACCGGTATTCCTCCAGATCTCTACGCATTTCACCGCTACACCTGGAATTCTACCCCCCTCTACGCGACTCAAGCTTGCCAGTATCAGATGCAGTTCCCAGGTTGAGCCCGGGGATTTCACATCTGACTTAACAAACCGCCTTCGTGCTCTTTACGCCCAGTAATTCCGCTTAACGCCTGCAACCTCC
+
AABBBFFFFFFFGGGG2EEFFGAEFGGHAGHFEEEFEGFGDGEFEGG33E10AA>EEEGHAEDGGH?EEEGHHHHHHFHGHHGHHGGFE?EEHHFHH/>/<BFGHHGG0?GHGFFHH@GGCCFEDGG--<ACGHHFGGF/:GB0C0CC:00;CG0:CFGF9BFGFFBFFGFEB9---AB/B/B;B/9//9FB/BFB/FEEBBBD.;.;.;9;9BF//.A?BD?B//99FF/...:/;9--;9../;;/9A
@M03896:38:000000000-B4D98:1:1101:12655:6115 2:N:0:261
CCTGTTTGCTCCCCACGCTTTCGCACCTGAGCGTCAGTCTTCGTCCAGGGGGCCGCCTTCGCCACCGGTATTCCTCCAGATCTCTACGCATTTCACCGCTACACCTGGAATTCTACCCCCCTCTACGAGACTCAAGCTTGCCAGTATCAGATGCAGTTCCCAGGTTGAGCCCGGGGATTTCACATCTGACTTAACAAACCGCCTGCGTGCGCTTTACGCCCAGTAATTCCGATTAACGCTTGCACCCTCCG
+
AABBBFFFFFFFGGGGEEEGFGEFGGGHFHHGFGGGGHHHHHHHGGGHH?CGEEEGGGGHAEEEGHF?>EFHHHHHGFGGHHHHHHHFGEGGHHHHHGCF@BDHHHFGGHHFGDGFHHHGGFGHHHGGDGGHHFC<DCF/CHHFCHHGHHHHHHGHCCGFGHGEC9CFFFFGDDGCGDGGGGG0FFFBBFBFFFFFFFEEBDFBEF=;DFAB=:9BF9ADD.AFB/9;FFFF..9BFFFBA../9;DEFF.
@M03896:38:000000000-B4D98:1:1101:14964:6127 2:N:0:261
CCTGTTTGCTCCCCACGCTTTCGCACCTGAGCGTCAGTCTTCGTCCAGGGGGCCGCCTTCGCCACCGGTATTCCTCCAGATCTCTACGCATTTCACCGCTACACCTGGAATTCTACCCCCCTCTACGAGACTCAAGCTTGCCAGTATCAGATGCAGTTCCCAGGTTGAGCCCGGGGATTTCACATCTGACTTAACAAACCGCCTGCGTGCGCTTTACGCCCAGTAATTCCGATTAACGCGTGCACCCTCCG
+
>>AAAFFFFFFFGGFG?EAAFGEFGGGHHFHHGGGGEGHHHHHHGGGHHGCFGGEGGGGHGGGGGHGFEEGHHGHHHGHHHHHHHGHGGGGGHHGHHGGGDCFGHHEGHFHHHFHGHHHGGGGHFGG?.CDHGFFBHCD/CHFE:GHGFFFHFHFHCFHHHFFA:B/B/FGGGF?A@EGGFFFGFFFF/FFFFFFFFFFFCFCDFFF;ADAFB..BF?DFB.A://BFFFF...9B;AD-9:A:/;AE.A.
@M03896:38:000000000-B4D98:1:1101:14959:6143 2:N:0:261
CCTGTTTGCTCCCCACGCTTTCGCACCTGAGCGTCAGTCTTCGTCCAGGGGGCCGCCTTCGCCACCGGTATTCCTCCAGATCTCTACGCATTTCACCGCTACACCTGGAATTCTACCCCCCTCTACGAGACTCAAGCTTGCCAGTATCAGATGCAGTTCCCAGGTTGAGCCCGGGGATTTCACATCTGACTTAACAAACCGCCTGCGTGCGCTTTACGCCCAGTACTTCCGATTAACGCTTGCACCCTCCG
+
3>AAAFFFFFFFGGFGCEEFFGFGFGGHFHHHGGGGGHHHHHHHGGGHHGCGEGFGGGGHFEFGGHEE>EFHHHHHGFHHHHHHHGHGGGGGHHHHHGFGGCFHHHEF2FHHHGFGHHHGGGGHFHGD?DGHFF<<GCDBGHFF0;CCFBCCGFHHHHHF0G:.:9BFGGGGFA@?AEFGGFGFFFFBFFFFFFFFFFFFFFFFFFFADFAB;A.9BEFAFD.:B//;9B9.9DDFFAD.;EEBFFF?FF.
@M03896:38:000000000-B4D98:1:1101:8911:6148 2:N:0:261
CCTGTTTGCTCCCCACGCTTTCGCACCTGAGCGTCAGTCTTCGTCCAGGGGGCCGCCTTCGCCACCGGTATTCCTCCAGATCTCTACGCATTTCACCGCTACACCTGGAATTCTACCCCCCTCTACGCGACTCAAGCTTGCCAGTATCAGATGCAGTTCCCAGGTTGAGCCCGGGGATTTCACATCTCACTTAACAAACCGCCTGCGTGCACTTTACGCCCCGTCATTCCGCTTAACGCTTGCCCCCTCC
+
AAAABFFFFFFFGGGFEEEFFGEEEGGHGHHHGGEFAFGGHHEGEE?GFDCGEE>EFFEHEECEGHE>EEFHHHFHFBFFGHHHHEFFG?EFHHHHGDGCC<?FHHFG22FCGH1DGFHGGGGHBGA--<<CD0;:CCB:CGC0:;;C0::;CBFB;;FBGGB./;9/;BFE?C--9;/;FFF/FFF/9BFBB9F9/.AE;;FFFFAD?A.9;;/:B9A>@--9..AFFFF.:..:F?D...;/;.--.9
@M03896:38:000000000-B4D98:1:1101:8904:6165 2:N:0:261
CCTGTTTGCTCCCCACGCTTTCGCACCTGAGCGTCAGTCTTCGTCCAGGGGGCCGCCTTCGCCACCGGTATTCCTCCAGATCTCTACGCATTTCACCGCTACACCTGGAATTCTACCCCCCTCTACGAGACTCAAGCTTGCCAGTATCAGATGCAGTTCCCAGGTTGAGCCCGGGGATTTCACATCTGACTTAACAAACCGCCTGCGTGCGCTTTACGCCCAGTAATTCCGATTAACGCTTGCACCCTCC
+
>>A>AFF4DFFFGGGGEEEFGGEFFGGHHHHHGGGGGHHHHHHHGDEEHEEEEEEEGGGHAECEGHE@EGGHHHHHH?GFHGHHHHHGG?EEHHHHHACGGCFGHFFACGHHGHGFGHHGGGGHGG<..<<GCC<<<G0<CGG0:CCGGCCGFH0GGCGHFH0.:9/;/BFFB?-@?A/FFFFGFFF/9BB;BF9//;;E@BBAFFB9AA@@@.9/9.?@B:.9B//;FFFF?ADFF.;9...//:9EAD
@M03896:38:000000000-B4D98:1:1101:8926:6168 2:N:0:261
CCTGTTTTCTCCCCACGCTTTCGCACCTGAGCGTCAGTCTTCGTCCAGGTCGCCGCCTTCGCCACCGGTACTCCTCCTGATCTCTACGCATTTCACCTCTACACCTGGAATTCTACCCCCCTCTACGCCACTCATTCTTGCCAGCATCAGTTGCAGTTCCCAGGTCGCGCCCCGGCATTTCACATCTTACTTAACCCACCGCCTGCGTTCGCTTTTCGCCCATTACTTCACATTCACTCCTACACCCTCC
+
>>>1>BD1BDDBGC1E1AE0A1A?AE0G00010BE/EGEA2GEBEE/1011E/EEEEG/E////?0//>>/B11FGC011F1BFFHH/E?><GFHBF1<GF1F0BC000<<1>22210</<//0<?////<10011111<>F>C./=G000=0DB0=DD=D<0.:/-----------:099F0009000=00//;/-;-9;-@9-----;-;-;-/;--A--///;//9///9///;/:9////9/;-;-
@M03896:38:000000000-B4D98:1:1101:11017:6179 2:N:0:261
CCTGTTCGCTCCCCATGCTTTCGCTCCTCAGCGTCAGTAGTGGCCCAGTGACCTGCCTTCGCCATCGGTGTTCCTCCTGATATCTGCGCATTCCACCGCTACACCAGGAATTCCAGTCACCCCTACCACACTCTAGTCTGCCCGTACCCGATGCAAGCTCAAGGTTGAGCCTTGAGTTTTCACACCAGACGCGACAAACCGCCTACGAGCTCTTTACGCCCAATAATTCCGGACAACGCCTGCGCCCTAC
+
>AAAAFFADBABGGGGGGGGGGGFEHGHHFHGFGGGGHGHHHCFHHGGGHEGHHFHHHGHEFG?FHEEEDBEGHHHHGHHHHHHHHHGGGGGHHHHHGGG?EFGHFHEGFHHHHBFHHBGHGGGEFFFGFGFG<GBFGHDGHH?@FGFHGG-AFFHFGFHEGF<<<CGGHGGGGHGGFHGGBFHHFH..ECD::ABGGGGGG9.DFA?AD.BB/:BFEFFFFE.BB/BFB/>DB=AE-B-..9:;AD;.:
@M03896:38:000000000-B4D98:1:1101:9579:6222 2:N:0:261
CCTGTTTGCTCCCCACGCTTTCGCACCTGAGCGTCAGTCTTCGTCCAGGGGGCCGCCTTCGCCACCGGTATTCCTCCAGATCTCTACGCATTTCACCGCTACACCTGGAATTCTACCCCCCTCTACGAGACTCAAGCTTGCCAGTATCAGATGTAGTTCCCAGGTTCAGCCCGGGGATTTCACATCTCACTTAACAAACCGCCTGCGTGCGCTTTACGCCCACTAATTCCGATTGCCGCTTGCACCCTCC
+
AAAAAFF>DFFFGGGGAAEFFGEEEGGH3FFBAEEEEGGHHHGHGGA3C10EEE>EGGGH?EEEEH?/>>FHGHHHGB?FGHHHHHFFEEEEHHFHHC>@/<FGHHC??2FFFG1FGHHGGGGHHF<..<<GGG/0<CF/<G00:0:C000;0:0C;CGFGC0./:00;;FF;---;.;CB9F;BFF//;B99BF/;AAE>BFFEF-;99;@B.A/B.:>@;..////9;/9.;./;-9-.99/;BD?EF
@M03896:38:000000000-B4D98:1:1101:18584:6263 2:N:0:261
CCTGTTTGCTCCCCACGCTTTCGCACCTGAGCGTCAGTCTTCGTCCAGGGGGCCGCCTTCGCCACCGGTATTCCTCCAGATCTCTACGCATTTCACCGCTACACCTGGAATTCTACCCCCCTCTACGAGACTCAAGCTTGCCAGTATCAGATGCAGTTCCCAGGTTGAGCCCGGGGATTTCACATCTGACTTAACAAACCGCCTGCGTGCGCTTTACGCCCAGTACTTCCGATTAACGCTTGCACCCTCC
+
>>AAAFFFFFFFGGGG?EEFFGAEGGGHBFFFEEEEEHHHHHHHGGEGHDEEEEFEGGGH1EEEFH?>>EFHHHHHHB3FGGHHHHHEFEGGHHHHHACGC@FHHHE?2FGHGGHGHHHGGGGHHHFA.<CHGCCDDGBCGHG0CGHG::0GCHHHGGHGHH0;:;//;CFG?;A-99FGFFF0BFF/;FFFF/BFFEFF;CFF9F-9.:-;99EFFADFF?A99/BFFF.999.9;9;..:9/;FFFFF
@M03896:38:000000000-B4D98:1:1101:13316:6270 2:N:0:261
CCTGTTCGCTCCCCACGCTTTCGCGCCTCAGCGTCAGTTACAGACCAGAGAGTCGCCTTCGCCACTGGTGTTCCTCCACATCTCTACGCATTTCACCGCTACACGTGGCATTCCACTCTCCTCTTCTGCACTCAAGTTCCCCAGTTTCCAATGACCCTCCACGCTTGAGCCGTGGGCTTTCACATCACACTTAAGAAACCGCCTGCGCGCGCTTTACGCCCAATACTTCCGGACAACGCTTGCCACCTAC
+
>>AAAFFAAAAAGGGGEEEFFGEEAEFEGGFGEEEEEGGHGGGHHGGGEA2AFFAEEGGH1EEBEHB?@2?BGHHHHGHFGHHHHFG?EEEGHHGHH/EEEEFHFCGE/BGGHHDGFHHHHHHGHHH2F@GHFG1111@GGHC<??GGFHFF11FFHHHGFF<.<...0<G<:--;CG.CCFFCHH000=B0;000C/BFB?AAEF-@FAAFFAABB.;=AA;.//;:FB.-:99.A-@..9.9;;AFBF
@M03896:38:000000000-B4D98:1:1101:18578:6281 2:N:0:261
CCTGTTTGCTCCCCACGCTTTCGCACCTGAGCGTCAGTCTTCGTCCAGGGGGCCGCCTTCGCCACCGGTATTCCTCCAGATCTCTACGCATTTCACCGCTACACCTGGAATTCTACCCCCCTCTACGAGACTCAAGCTTGCCAGTATCAGATGCAGTTCCCAGGTTGAGCCCGGGGATTTCACATCTGACTTAACAAACCGCCTGCGCGCGCTTTCCGCCCAGTCATTCCGATTAACTCTTGCACCCTCC
+
>>AAAFFFDDFFGGGGEEECFGEEEGGGAFGFEEEGAAFHGHDHGEFGG100AE>EEEGHCEGGGH?>>EFHHHHHHEC?GGFHHEHGFAEFHGFHHCBB/BFHHHE?GCGFGDGGHHHGGCE0FG<..<CGCC<<<CD/CG00;;CC0<000C00;:;CFH0:/9;9/;BE9;--:AFFFFGGFFB/;BFF/9B9/.AA;@FF.;---;-;-9A/B.9A=D?9/;;9BB/;.9.BF/B///9;;BA.E9
@M03896:38:000000000-B4D98:1:1101:17619:6300 2:N:0:261
CCTGTTTGCTCCCCACGCTTTCGCACCTGAGCGTCAGTCTTCGTCCAGGGGGCCGCCTTCGCCACCGGTATTCCTCCAGATCTCTACGCATTTCACCGCTACACCTGGAATTCTACCCCCCTCTACGAGACTCACGCTTGCCAGTATCAGATGCCGTTCCCAGGTTGAGCCCGGGGATTTCACATCTGACTTCACAAACCGCCTGCGTGCACTTTACGCCCAGTAATTCCGATTAACGCTTGCCCCCTCC
+
3>AABFFCFFFFGGGG?EEFEG2EEGGGB3FBAEEAEEGHHH2GEEEFH?00AE>EEEEHAEEEFHEEE/FHHHHHHBE3FFGHHHHEFEFGHHGHHDCF?@2FGHCF2??GFFDFHHHGGGGHHGA<.<CGFC/.<<C.<GC0C0CC000:;G0-:;GGGB0./9:/9;CEA---@9/BF/B//;///999/:;9B?EA-@BDEF-.99.9/://;.9;B../:/:BFF/9..;99.9..../;E@-AD
@M03896:38:000000000-B4D98:1:1101:17127:6302 2:N:0:261
CCTGTTTGCTCCCCATGCTTTCGTACCTCAGCGTCAGTATTAGGCCAGATGGCTGCCTTCGCCATCGGTATTCCTCCAGATCTCTACGCATTTCACCGCTACACCTGGAATTCTACCATCCTCTCCCATACTCTAGCTTCCCAGTATCGAATGCAATTCCTAAGTTAAGCTCAGGGATTTCACATCCGACTTAAAAAGCCGCCTACGCACGCTTTACGCCCAGTAAATCCGATTAACGCTCCCACCCTCT
+
>>AAAFFFFFFFGGG44BABGGEGFHGFHBGHGGEEGHHHFFHHHHHHHFB3FGCFHFHHEFGEFHEEAGGHHHHHGFGHHHHHHFHGGGGGHHHHHGGGCEFHHH3C0FGHHGHHHHHHHGHGHHGGDGHHH?G?BGFHHHBBFHHF?/FGCHFFDFGHHHB0?FGFBGGHFHFGGHHFFBFFGHF<ADCDFDFHFDCG-;@DGGDGGG?BAAEGG9EBGFE9B;9BFF...:://.9.9.;.;A..A.
@M03896:38:000000000-B4D98:1:1101:17608:6314 2:N:0:261
CCTGTTTGCTCCCCACGCTTTCGCACCTGAGCGTCAGTCTTCGTCCAGGGGGCCGCCTTCGCCACCGGTATTCCTCCAGATCTCTACGCATTTCACCGCTACACCTGGAATTCTACCCCCCTCTACGACACTCAAGCTTGCCAGTATCAGATGCAGTTCCCAGGTTGAGCCCGGCGATTTCACATCTCACTTAACAAACCGCCTGCGTGCGCTTTACGCCCAGTCATTCCGATCAACGCTTGCACCCTCC
+
>>AAAFFCFFFFGGFG2AAFFGEEEGGH3FEFAEEEEFHFFHHGFGGC3100AEEEGGGH1?EEGH?>>EFHHHHHFGBEGHHHHGHCEEFGHHGHG/BFGCFGHHF02?GHFFFDGHHGGGGHFHF..<AGC</0<<<<<G00:;GGF0:CGG0;;0;CCG0.99/;/BCF-;-:@?EFBFF/FF;/;BB9BFB;BFEE;AFDEFB.D?>@-9./B?A=DDE////9BF/;9-:;;.9....;;;AEFF
@M03896:38:000000000-B4D98:1:1101:15440:6317 2:N:0:261
CCTGTTTGCTCCCCATGCTTTCGTACCTCAGCGTCAGTATTAGGCCAGATGGCTGCCTTCGCCATCGGTATTCCTCCAGATCTCTACGCATTTCACCGCTACACCTGGAATTCTACCATCCTCTCCCATACTCTAGCTCACCAGTATCGAATGCAATTCCCACGTTAAGCTCGGGGCTTTCACATCCCACTTAATAAGCCGCCTACGCACGCTTTACGCCCATTCAATCCGATCAACGCTCGCACCCTCT
+
>AAAAFFCFFFFGGG1ABBAGGEE0FFGHHGGCEE?EGHHBF2BBGHG0F11BBBFGGHH/EEEFG//ABFHHGHHFBGBGHHHHHHEGEGGHHHHH/EEG@BGGHB001FGHGHFGGHHHHHGHHHHDCGFHB1BBBF1BG<011@@?<0@FGH12@FDGGF><?0?1<GG.-->-<./=0D<GHC.:CGFC000:0:;ACGGGG.9.;:;9.;;;.;;;-9////;:B--;-;/;-9-9-9;9;?-AF
@M03896:38:000000000-B4D98:1:1101:15417:6325 2:N:0:261
CCTGTTTGCTCCCCACGCTTTCGTACCTCAGCGTCAGTATTAGGCCAGATGGCTGCCTTCGCCATCGGTATTCCTCCAGATCTCTACGCATTTCACCGCTACACCTGGAATTCTCCCATCCTCTCCCATACTCTAGCTCACCAGTATCGAATGCAATTCCCAAGTTAAGCTCGGGGATTTCACATCCGACTTAATACGCCGCCTACGCACGCTTTACGCCCAGTACATCCGATTAACGCTCGCACCCT
+
AAAAAFFFFFFFFGF2AAEAFGEFGGFFHHHGEGGDE5GHHHGGGHHHHH53FGFFHHHG1EEDFHEEAEFHGHFHGFG3FHHHGBGEGGGGHGFHH?EEEEHHFHFCHBG3FF4BGHHHF3GGHHBGHHHB?2B?B@@CGHD@<@FF/<<FFB<D<1GHHFF/<1>1=<GGD--<DFGDD0DFHHH.:@:EC0CF0.CD-A@DAF.;E?9B.;./;;A>BDEFFFFFF/.A...BB.9.A-;9;@F.
@M03896:38:000000000-B4D98:1:1101:17123:6326 2:N:0:261
CCTGTTTGCTCCCCATGCTTTCGTACCTCAGCGTCAGTATTAGGCCAGATGGCTGCCTTCGCCATCGGTATTCCTCCAGATCTCTACGCATTTCACCGCTACACCTGGAATTCTACCATCCTCTCCCATACTCTAGCTTCCCAGTATCGAATGCAATTCCTAAGTTAAGCTCAGGGATTTCACATCCGACTTAAAAAGCCGCCTACGCACGCTTTACGCCCAGTAAATCCGATTAACGCTCGCACCCTCT
+
>>AABFFFFFFFGGG4BBBFGGEGFHGHHHHHFFEEGHHHHHGHHFHGHHBGFFEFHHHH1EEFFHEEAGGHHHHHHGHHHHHHHHHFGGGGHHFHHEEGGCFGHHEFBGHHHHHGHHGHHEGFHHHH3GHHHFG3FDHHHHHC<FGF??FGFHHHFBGHFHHFDGHBDGHHE0<CFFHHFFHGFHG.<CFDHFHHG.CHGGGGGH.@DDBD.AEFGADDGGAFFBFGGFFA.;.FF.;.99@;@BDEF.
@M03896:38:000000000-B4D98:1:1101:15436:6334 2:N:0:261
CCTGTTTGCTCCCCATGCTTTCGTACCTCAGCGTCAGTATTAGGCCAGATGGCTGCCTTCGCCATCGGTATTCCTCCAGATCTCTACGCATTTCACCGCTACACCTGGAATTCTACCATCCTCTCCCATACTCTAGCTCACCAGTATCGAATGCAATTCCCAAGTTAAGCTCGGGGATTTCACATCCCACTTAATAAGCCGCCTACGCACGCTTTACGCCCAGTAAATCCGATTAACGCCCGCACCCTCC
+
>>AAAFFFFFFFGGG4BBBBFGEGHGGHHGGGEFEEFHFGHHGHGGHCGHB3BBAFGHHH1EEEFHB1AAFHHHHHHGFFGHHHHGHCEEGGHHHHH1EEEEFGFHFAB3FGGFFFGGHHHGHHHHHFDGHHHDG?BBFBGHF0@2FF</<FCGH2>2FGHF0C<<FB<FHH?->--CCGHGHDHHG.<CHG00;:C:CC@@FGGF9BEF-A:A.;F9C@F?.;9///;F..99;BF9;-;9-9;@D?E.
@M03896:38:000000000-B4D98:1:1101:18832:6336 2:N:0:261
CCTGTTTGCTCCCCACGCTTTCGCACCTGAGCGTCAGTCTTCGTCCAGGGGGCCGCCTTCGCCACCGGTATTCCTCCAGATCTCTACGCATTTCACCGCTACACCTGGAATTCTACCCCCCTCTACGACACTCAAGCTTGCCAGTATCACATGCAGTTCCCAGCTTCAGCCCGGGGATTTCACATCTCACTTAACAAACCGCCTGCGTGCGCTTTACTCCCAGTAATTCCGATTAACTCTTGCACCCTCC
+
AAAABFFFFFFFGGGG2EEFFGEEEGGHBE2FAEEA2FGGAGAGED1B3100A>>EEFEH1EEAEF>/>E?GGFEFGC3FGGFHFBGFE<EFGG?FF?BD@@?GGH2<22FFGGFGFFHGGGGGGG...<<CFCC0</0/<C:0:0CCC00;:C00;;GCGF0.090009:A---9-9/BFFB/BFB/9BB9//B/B.;E99DD.;;9AA-;-;9/9/99:B///;F/;B/.9.;/B/F/9/;/;BDAFF
@M03896:38:000000000-B4D98:1:1101:20129:6385 2:N:0:261
CCTGTTTGCTCCCCACGCTTTCGCACCTCAGTGTCAGTATCAGTCCAGGTGGTCGCCTTCGCCACTGGTGTTCCTTCCTATATCTACGCATTTCACCGCTACACAGGAAATTCCACCACCCTCTACCGTACTCTAGCTCAGTAGTTTTGGATGCAGTTCCCAGGTTGAGCCCGGGGATTTCACATCCAACTTGCTGAACCACCTACGCGCGCTTTACGCCCAGTAATTCCGATTAACGCTTGCACCCTTCG
+
AABBBFFFFFFFGEGGGEEFFGEEFGGFHHFFGGHHGHGHGFFFGFHGHHFFGHGGGGGHHGGEGHFF@2?BGHDGHHFFHHHHHHGFEAEAFHHHHGE?EEDGBG?AFGFHHHFFHEHGG/G22FHGCHFGHHHHGHHFF>>22@FDG/FFFHHHGBGFHHHA>FGCGGHFCG-<AACGHBGHHGHHHFCC0CG:B0FFGG;CGFDB-;9A>F./9A.@DA9:F/;9FFF:..;//.-9...:9BDFBB.
@M03896:38:000000000-B4D98:1:1101:20146:6395 2:N:0:261
CCTGTTTGCTCCCCACGCTTTCGCACCTCAGTGTCAGTATCAGTCCAGGTGGTCGCCTTCGCCACTGGTGTTCCTTCCTATATCTACGCATTTCACCGCTACACAGGAAATTCCACCACCCTCTACCGTACTCTAGCTCAGTAGTTTTGGATGCAGTTCCCAGGTTGAGCCCGGGGATTTCACATCCAACTTGCTGAACCACCTACGCGCGCTCTACGCCCAGTAATTCCGATTAACGCTTGCACCCTTC
+
BBBBBFFFFFFFGGGG2EEFFGGGGGGHHHGGHGFHHGHHHHHHGFHHGGGGGFEEGAGH1EEEGGCF@FEEHHFGHFEGFHHHHFHFEEEGHHHHHFGGGEHHFA?FGFHHHHGGHGHGEHHHHHHG/FEHHHFFGHH<@FGG2@DG0/<GFHDGD<GGGHF.1<0<1GFE@--A:ECGH0CGHHFCFHHGCGHGFFFEGGG?FBCBDCBB=.9BF:@-9A.99///9;/.;.ABBAA..../:99./.
@M03896:38:000000000-B4D98:1:1101:13434:6433 2:N:0:261
CCTGTTTGCTCCCCACGCTTTCGAGCCTCAGTGTCAGTTACAGTCCAGCAAGCCGCCTTCGCCACTGGTGTTCCTCCTAATATCTACGCATTTCACCGCTACACTAGGAATTCCACTTGCCCCTCCTGCACTCTAGCCCTGCAGTTTCAAAAGCAGTCCCGGGGTTGAGCCCCGGGCTCTCACTTCTGACTTGCCTGGCCACCTACACTCCCTTTACACCCAGTACATCCGGATCACGCCTGCTCCATAC
+
AAB@BFF4DFFFGGGE2EEFFGEFBEEHHGFHFHGGGGFHGAFFGHHBHHBEGF0EEDFG1BEEFHBF@2BBGFFHHHHFGHHHHFG1EEEEHHHHH>>EGGBGG3FFBGGHGHGHFHFGFBFHGGGFGFHBGFD1@FGG<CG11@F@@?11GG1?F?FHD->>@--//<GEFC-:D?./:0CCFGG00;BF0BFB0.;;BAFGFF/BFFBE990;B09/;..;;F/BFF.-:.-.;.;...;;B////;
@M03896:38:000000000-B4D98:1:1101:19622:6443 2:N:0:261
CCTGTTCGCTCCCCACGCTTTCGCGCCTCAGCGTCAGTTACAGACCAGAGAGTCGCCTTCGCCACTGGTGTTCCTCCACATCTCTACGCATTTCACCGCTACACGTGGAATTCCACTCTCCTCTTCTGCACTCAAGCTCCCCAGTTTCCAATGACCCTCCACGGTTGAGCCCTGGGCTTTCACATCAGACTTAAGAAACCGCCTGCGCGCGCTTTACGCCCAATACTTCCGCACAACGCTTGCCACCTAC
+
AABBBFFBDBABGGGGEEEFFGEGEEGEGHFGEFEGFHHHFGFBGFGFHFEEFBAEEGGH1EFEFGF2BFGEHHHHHGHHHHHHHHHFGEEGHHGHHEEFGEGH??F/DGGGHHGHFHHHHHHHFHH2FFGHFF<111?HGGB<<FGFGGHDG1FHHFHGHHD-<<-</CG.:=.CGHHBGFH0GHF:;CFBF0009;CF9@FGEFAC@DB@-9.BFADCDFA/B/BFFFA.;;=FD-@..9.9/BF./B
@M03896:38:000000000-B4D98:1:1101:13420:6444 2:N:0:261
CCTGTTTGCTCCCCACGCTTTCGAGCCTCAGTGTCAGTTACAGTCCAGCAAGCCGCCTTCGCCACTGGTGTTCCTCCTAATATCTACGCATTTCACCGCTACACTAGGAATTCCACTTGCCCCTCCTGCACTCTAGCCCTGCAGTTTCAAAAGCAGTCCCGGGGTTGAGCCCCGGGCTTTCACTTCTGACTTGCCTGGCCACCTACACTCCCTTTACACCCAGTAAATCCGGATAACGCTTGCTCCATAC
+
ABBBBFFFFFFFGGGFAEEEFGEGGEGHHHHHHHGHHHHHFFFGHFHFHHHFGFEEGGGHEEGGGHFG52FEGHHHHHHHHHHHHHHGGFFGHHHHHGFGGCFHHHBGGHHHHHHGHFGHHHGHGGHGGHHHHGHFHFHG@GG<DGHGGHHFHHHHHHHHD@<-<<-<GGHEGGACCC.CCFHHHGF09CF09BF0;.CFGGGFFGFGGGGG/009FBFBDF.:F/9BFFD=.AAFFFF.99;/;:9//B
@M03896:38:000000000-B4D98:1:1101:9761:6453 2:N:0:261
CCTGTTTGCTCCCCACGCTTTCGCACCTGAGCGTCAGTCTTCGTCCAGGGTGCCGCCTTCGCCACCGGTATTCCTCCAGATCTCTACGCATTTCACCGCTACACCTGGAATTCTACCCCCCTCTACGAGACTCAAGCTTGCCAGTCTCAGCTGCAGCTCCCAGGTTCAGCCCGGGGATTTCACATCTCACTTAACAAACCGCCTGCGTGCGCTTTCCGCCCAATACTTCCGATTACCTCCTGCCCCCTCC
+
>AAAAFFFFFFFGGGGEEEAFGEEEEGG33FFEEE2AFFHFHAGAE1BF1AFBBAEFGGH1EDEFHE//>?FGFHHFB33BFGHH4GFE?/EHF?GHEGF@E?GHHF02?FGGGDGFAHGGGGGFF/?/<>GCF<<FGD0<F1<<0<=<=/</CF</<CGEG0.:0000;;;---;-.;CB;C0;:90;C9BF0;00.9E--@AAA-.9;-9-../;9.AB9.;/;/:/F?..:.///;..9/.9.@-A?
@M03896:38:000000000-B4D98:1:1101:9776:6464 2:N:0:261
CCTGTTTGCTCCCCACGCTTTCGCACCTGAGCGTCAGTCTTCGTCCAGGGGGCCGCCTTCGCCACCGGTATTCCTCCAGATCTCTACGCATTTCACCGCTACACCTGGAATTCTACCCCCCTCTACGAGACTCAAGCTTGCCAGTATCAGATGCAGTTCCCAGGTTGAGCCCGGGGATTTCACATCTGACTTAACAAACCGCCTGCGTGCGCTTTACGCCCAGTAATTCCGATTAACGCTTGCACCCTCC
+
AABABFFFFFFFGGGGEAAAFGEEFGGHFGHFEFEGEHHHHHHHGDEFHGFGEEEEGGGHEEGGGHE>EEGHHHHHHFGGHGHHHHHFEEFGHHHHHABGCCFHHGFCFFGGGHHFHHHGGGGHHHFD>CEHFHC<DGF/CGG0CCGGH0CFHHEHCGGGHGGA:9;9CFGGD?9AGDGGBFGFFFF/:FFBFFFFFFFEFFFDFFBAFDBB99.FFADAFFEB//FFFFF?.A.BF.@.9.9;;BF.EF
@M03896:38:000000000-B4D98:1:1101:12295:6486 2:N:0:261
CCTGTTTGCTCCCCACGCTTTCGCACCTCAGTGTCAGTATTAGTCCAGGTGGTCGCCTTCTCCACTGGTGCTCCTTCCTATATCTACGCATTTCACCGCTACACAGGAAATTCCACCACCCTCTACCATCCTCTAGTCAGCCAGTTTTGAATGCAGTTCCCACGTTGAGCCCCCGGATCTCACATCCAACTTATCAAACCACCTACGCGCGCTTTACTCCCAGTACTTCCGATTAACGCTTGCACCCTCTT
+
AAAAAFFCFFFFGCBEAEE2FGEECCGGHGFHFHFFDGFH5ADFDA5AAF3AEBAEEEEH3BA5ADB2523BDF3EB3F5FEGF5@G1>>BEHHHFB1>EE/3030?00BFHHHF?????A??03B1121?11111BF211@<@1@F2@<1@@G11?GGFB10/?0<.<1>F.-<--<-<=D0:CCC00;/000;000:;..:://.9-;-AA9EFF/9/:9/BFB//;/;.99./;.9...9//;;9A.9
@M03896:38:000000000-B4D98:1:1101:12275:6486 2:N:0:261
CCTGTTTGCTCCCCACGCTTTCGCACCTCAGTGTCAGTATTAGTCCAGGTGGTCGCCTTCGCCACTGGTGTTCCTTCCTATATCTACGCATTTCACCGCTACACAGGAAATTCCACCACCCTCTACCATACTCTAGTCAGTCAGTTTTGAATGCAGTTCCCAGGTTGAGCCCGGGGATTTCACATCCAACTTAACAAACCACCTACGCGCGCTTTACGCCCAGTAATTCCGATTAACGCTTGCACCCTCT
+
AAAAAFFFFFFFGGGFAEEAFGFGEGGHHHHHHHGHHHFHHHHHGFFEHHBFGFAEGGGHCEEEGGFB5?BBGHFHHFGHHHGHHHHFGEGGHHHHHGEGGCGGGF/FGGHHHHHFHHFFGHHHFFHHDGGGHFHDGGG2@FG22FGHGCGHHHHGGGHHGH1/?<<<CFHF<@CCC<CGFFFFHHG0CHFGFCGGCFGCGGGGFF9-@B?D;.AFFEDBF?.;;/BBFFF..9A/9.99.A.9/9D?EB
@M03896:38:000000000-B4D98:1:1101:7474:6514 2:N:0:261
CCTGTTTGCTCCCCACGCTTTCGCACCTGAGCGTCAGTCTTCGTCCAGGGGGCCGCCTTCGCCACCGGTATTCCTCCAGATCTCTACGCATTTCACCGCTACACCTGGAATTCTACCCCCCTCTACGAGACTCAAGCTTGCCAGTATCAGATGCAGTTCCCAGGTTGAGCCCGGGGATTTCACATCTGACTTAACAAACCGCCTGCGTGCGCTTTACGCCCAGTAATTCCGATTAACGCTTGCACCCTCC
+
BBCBCFFFFFFFGGGGCEEFFGEEGGGHGHHGEGGGGHHHHHHHGFFGHEEFEEEEGGGHAEEGGHEEEFGHHHHHHGHHHHHHHHHGGFFGHHHHHDCFFCGHHHGFBGHHGHHHHHHGGGGHHGFD<ACGFG<<DGD/<G=:;CHCGC:GFGHC;CGHHHB.:9:9FFGGD:9??DFGFBFFFFF/BFFFFFBBFFFF;DFFFF=;DDBD>..BFADBCFF/B9:/BFBAAADFFFD.9EA//BDEEF
@M03896:38:000000000-B4D98:1:1101:7456:6518 2:N:0:261
CCTGTTTGCTCCCCACGCTTTCGCACCTGAGCGTCAGTCTTCGTCCAGGGGGCCGCCTTCGCCACCGGTATTCCTCCAGATCTCTACGCATTTCACCGCTACACCTGGAATTCTACCCCCCTCTACGAGACTCAAGCTTGCCTGTATCAGATGCAGTTCCCAGGTTGAGCCCGGGGATTTCACATCTGACTTAACAAACCGCCTGCGTGCGCTTTACGCCCAGTAATTCCGATTAACGCTTGCACCCTCC
+
>AAAAFFCFFFFGGGGAEEEFG?EFGGHGFHHFGEGGHHHHHCHGFEGHD0EAF@EGGEHEEDEGHEEEGFHHHHHGHHGHGEGFFHFEAFGHHGHHDBFFCBFGHEAGFFHHHHHFHHGGGGHGHGG.ACGHHC<<GF<<G00::GCGGC:000C<CGGHH0:::/9FFGED?B-DF/:B0FCFFF/BFF9BBFFFAEEFFFFFEFADF;B-AABF.999AA:/9BBFF/A.;./B.@.;.;///9.;.
@M03896:38:000000000-B4D98:1:1101:7471:6533 2:N:0:261
CCTGTTTGCTCCCCACGCTTTCGCACCTGAGCGTCAGTCTTCGTCCAGGGGGCCGCCTTCGCCACCGGTATTCCTCCAGATCTCTACGCATTTCACCGCTACACCTGGAATTCTACCCCCCTCTACGCGACTCAAGCTTGCCAGTATCAGATGCAGTTCCCACGTTGAGCCCGGGGATTTCACATCTCACTTAACAAACCGCCTGCGTGCGCTTTACGCCCAGTCCTTCCGCTTAACGCTTGCACCCTCC
+
>AAAAFFCDFFFGGGGGEA2AGEEEFGHFGBFEEAEBFGGFH2FEEABC10EAE0FEEFG1?EEGH1/>EFGHHHHFE3EGGGFGFH?E?EFGH2FG<BFCC2GGH2?22FFFFGDFGHGGCGGHGF--<<<C0;0<CC/;;:000;;000;09B;0=9BFG.-.9.9/;BE;A->=ABFFBFFFFF/9BF/;B:99A9A=DAFFF999;-9-../9.9999A///;/;/..9:9/;.9....9//;AAA
@M03896:38:000000000-B4D98:1:1101:6321:6566 2:N:0:261
CCTGTTCGCTCCCCACGCTTTCGCGCCTCAGCGTCAGTTACAGACCAGAGCGTCGCCTTCGCCACTGGTGTTCCTCCACATCTCTACGCATTTCACCGCTACCCGTGGAATTCCACTCTCCTCTTCTGCACTCAAGTTCCCCCGTTTCCAATCACCCTCCACGGTTGAGCCGTGGGCTTTCCCATCCCACTTAAGAAACCGCCTGCGCGCTCTTTACGCCCAACAACTCCGGACAACCCTTGCCACCTCC
+
>>A>AFFABBBBGGFG?FEACGEE2AEEG3FGEEEA1GHHHFFEFGF11A3AAB>EFGGGFEA?EF3?B?1?FFFHF2FCGGDGFGHFE/EEGGHGHEEF@?2B/?/</?GFFF2@@GGHHHHHHHF1F1?FCG1?@1@DGH.<.>FFD=0=/<<CGCCA/G.-..-/:0C-;-9;CBABB000CF..0:.B00099CBA?AFFFF9-BA-9.///B.A-;...9../;B.-.99.:.;.;;///:A..:
@M03896:38:000000000-B4D98:1:1101:11311:6585 2:N:0:261
CCCATTTGCTCCCCTAGCTTTCGTCTCTCAGTGTCAGTGTCGGCCCAGCAGAGTGCTTTCGCCGTTGGTGTTCTTTCCGATCTCAATGCATTTCACCGCTCCACCGGAAATTCCCTCTGCCCCTACCGTACTCCAGCTTGGTAGTTTCCACCGCCTGTCCAGGGTTGAGCCCTGGGATTTGACGGCGGACTTGAAAAGCCACCTACAGACGCTTTACGCCCAATCATTCCGGATAACGCTTGCATCCTCTT
+
ABBBBFFFFFFFGGGGGFGFGGFGFHHHHHHHFHGHHHHHGEAEGFEFHF2GA5FFFGHH?FEEAEEHEGHEHHHHHGFEFEHFFFHHHHHHHHGHHGGGGGFHHGCEGGHHHGFHHGCFGHGHGGHGCGGHHHGFFG1???FF1FHGFGHG?CG.>FGFGFB<<<</CFHGHFC.;/CGFBHA-@D9:AABB00;;/;AFFFFFFEBFF-9.9A/BAD>CDAFFB/BFF/-.:;BFDA...9;/9F/F;/
@M03896:38:000000000-B4D98:1:1101:11333:6587 2:N:0:261
CCCATTTGCTCCCCTAGCTTTCGTCTCTCAGTGTCAGTGTCGGCCCAGCAGAGTGCTTTCGCCGTTGGTGTTCTTTCCGATCTCAATGCATTTCACCGCTCCACCGGAAATTCCCTCTGCCCCTACCGTACTCCAGCTTGGTAGTTTCCACCGCCTGTCCAGGGTTGAGCCCTGGGATTTGACGGCGGACTTGCAAAGCCACCTACAGACGCTTTACGCCCAATCATTCCGGATAACGCTTGCATCCTCT
+
AABCCFFFFFFFGGGGGFFBGGEHGHHHHHHHHHGHHGHHGGEEFGGFHHAGCEGGGGHHCEGFEFE1?FHEHHHHHGGGGGHGHHHHGHHHHHHHHEEGGGHHHGEGGGHHHGHHHHGHGHGHGHHFFGFHHHGFGGF?CFG<1FGGHHHHDGG<<FGFFF><<<-/CGHGHHA.CCGCGFFE?CD-?ACFB0;;0;BFFFFFBFFBFF;C..AFF.:>DD9FBB//;FF-9..BF.;:..:/;;BFFB
@M03896:38:000000000-B4D98:1:1101:25259:6600 2:N:0:261
CCTGTTTGCTCCCCACGCTTTCGCACCTGAGCGTCAGTCTTCGTCCAGGGGGCCGCCTTCGCCACCGGTATTCCTCCAGATCTCTACGCATTTCACCGCTACACCTGGAATTCTACCCCCCTCTACGAGACTCAAGCTTGCCAGTATCAGATGCAGTTCCCAGGTTGAGCCCGGGGATTTCACATCTGACTTAACAAACCGCCTGCGTGCGCTTTACGCCCAGTAATTCCGCTTAACGCTTGCCCCCCGC
+
>AAB?FFBDFFFGGFFEEEAFGGGGGGHHG2BEEA2AGGFFHGFFCEHHGCEEEEEEDEF1EAEGFEEEEFFHFFHGGHFHEFFFEGGGEEF2FHHHGBC/@D?GBCG0CFGGGDFFGGCCCGHGHG..<EHF0CD<<B<CGHF0;;CFBCFGFFGCCGHGH0./9;9/9FEB--9BAFFBBFCFFB9;;BBBB9/9.AE?BBDFFBD?D>BB.A/9AA=-9A:9BB/B/F..9;/:.-.;..//9---;
@M03896:38:000000000-B4D98:1:1101:11322:6604 2:N:0:261
CCCATTTGCTCCCCTAGCTTTCGTCTCTCAGTGTCAGTGTCGGCCCAGCAGAGTGCTTTCGCCGTTGGTGTTCTTTCCGATCTCAATGCATTTCACCGCTCCACCGGAAATTCCCTCTGCCCCTACCGTACTCCAGCTTGGTAGTTTCCACCGCCTGTCCAGGGTTGAGCCCTGGGATTTGACGGCGGACTTGAAAAGCCACCTACAGACGCTTTACGCCCACTCATTCCGCATAACGCTTACATCCT
+
>>AABFFFFFFFGGGGFGFBGGAFEHGFHHFFGHGHGGFHFEEEGGGGHHAGEAAFFGGG?EGEAEEHAAHGEHFHHGGGGEHGHHHHGGHGHHHHHEEFGGGHHGFFGGHHGHGHGGCFHEFHGHHCFGDGFHF@FGD?/1?<?FGGGHHH?CD<.>FGFFB.<<-/<CGCGA.:.:CG0CFDD??--;9900909BAFFF..BFFF/:;;.;:/BEDACD.99//9;9B.-.;;F.D...9//;B/
@M03896:38:000000000-B4D98:1:1101:14468:6615 2:N:0:261
CCTGTTTGCTCCCCATGCTTTCGTACCTCAGCGTCAGTATTAGGCCAGATGGCTGCCTTCGCCATCGGTATTCCTCCAGATCTCTACGCATTTCACCGCTACACCTGGAATTCTACCATCCTCTCCCATACTCTAGCTTCCCACCATCGAATGCAATTCCTAAGTTAAGCTCAGGGATTTCCCATCCCACTTAAAAAGCCGCCTACGCCCCCTCTCCTCCCAGTACATCCGATTAACCCCCCCACCCTCC
+
>>AAAFFCFFFFGGGGCFGFGGEGGGGDGFGHGGEGEHGGFHBGGEGFFGE3BBBFGHHHAEFFFHE1AFFGHHHHGFHHHHHHHHHCEEEFHFGHHEEGEEGGHFFB2EGHHFDFGHHHHHHHHHHHBCGFGBG?FG3FHHF0/<<@?F2FGGF21<DGBG1<?F1111GGC00>.<<1>1F11>>.0<C<00<0<.<C-;@..:.--;-;-.:/90//./0:000;;/.9..9///..----.;A.;.
@M03896:38:000000000-B4D98:1:1101:12578:6631 2:N:0:261
CCTGTTTGCTCCCCACGCTTTCGCACCTGAGCGTCAGTCTTCGTCCAGGGGGCCGCCTTCGCCACCGGTATTCCTCCAGATCTCTACGCATTTCACCGCTACACCTGGAATTCTACCCCCCTCTACGAGACTCAAGCTTGCCAGTATCAGATGCAGTTCCCACGTTGAGCCCGGGGATTTCACATCTGACTTAACAAACCGCCTGCGTGCGCTTTACGCCCAGTAATTCCGCTTAACGCTTGCACCCTCC
+
AABAAFFFFFFFGGGG?EEAFGEEGGGH3GHHEGEEEDGHHHHHGAEGHEEGEEEFGGGG1EDEGHEE>EGHHHHHHHHHHGHHHHHFGEGGHHHHHACGGCFGHHFFFGGHHHHHHHHGGGGHFFF..<AGFC/<<C0<CGG0;CHHFGHGBBBFG0CCHH.-....9BFE?---AE/B;/F/BFF/BFFF//;BFFAF-@-..:DADA-@-;9BBABFAA.////;BF/..:./;.;9;.:/9/;.;;
@M03896:38:000000000-B4D98:1:1101:14450:6632 2:N:0:261
CCTGTTTGCTCCCCATGCTTTCGTACCTCAGCGTCAGTATTAGGCCAGATGGCTGCCTTCGCCATCGGTATTCCTCCAGATCTCTACGCATTTCACCGCTACACCTGGAATTCTACCATCCTCTCCCATACTCTAGCTTCCCAGTATCGAATGCAATTCCTAAGTTAAGCTCAGGGATTTCACATCCGACTTAAAAAGCCGCCTACGCACGCTTTACGCCCAGTAAATCCGATTAACGCTCGCACCCT
+
AAAABFFFFFFFGGGGCFFFGGEHHHGCHHEHGEEFGHHHFHCFFGHGHH5GFGEEGHHGCEEGFHFEAFFHHHHHGGHHHHHHHHHGGGGGHHHHHEEEGCFGHGGFFHGHGGHHHHHHHHHHHHHBGHHHHHHDFHHHHHF?<@@F?FGHHEE22@GHFFBGD<<11FGGHB<0FFHHFBGHHHH.<CGEH<DHB.CGCFGGGF.ADA?DD.CFBAEAGG?FFFFFGG?.;.9BF.@.;99-;@A.
@M03896:38:000000000-B4D98:1:1101:14468:6634 2:N:0:261
CCTGTTTGCTCCCCATGCTTTCGTACCTCAGCGTCAGTATTAGGCCAGATGGCTGCCTTCGCCATCGGTATTCCTCCAGATCTCTACGCATTTCACCGCTACACCTGGAATTCTACCATCCTCTCCCATACTCTAGCTTCCCAGTATCGAATGCAATTCCTAAGTTAAGCTCAGGGATTTCACATCCGACTTAAAAAGCCGCCTACGCACGCTTTACGCCCAGTAACTCCGATTAACGCTCGCACCCTCT
+
AABAAFFFFFFFGGGGGFFBGGEFHHGHHGFGEEEEEGHFGFGHGGHBGH5GFGFFGHHH1EEFGHB1AFFHHHHHGGHHHHHHHHHFG>EFHHHHHEEEGEHHHHHFHFHHGHHHHHHHHHHHHHHHGHHHHFFFGGHHHHFC@DGF?<<GHGH22GHHHGE0<?1FFGHHFH00<0FFGBGGHHH.<=CAD<B00<<C?CC?AGDFGG-A9;;BFE?FGA.;C090CBF>99ABBD;AD-999@FFFB
@M03896:38:000000000-B4D98:1:1101:12557:6636 2:N:0:261
CCTGTTTGCTCCCCACGCTTTCGCACCTGAGCGTCAGTCTTCGTCCAGGGGGCCGCCTTCGCCACCGGTATTCCTCCAGATCTCTACGCATTTCACCGCTACACCTGGAATTCTACCCCCCTCTACGAGACTCAAGCTTGCCAGTATCAGATGCAGTTCCCAGGTTGAGCCCGGGGATTTCACATCTCACTTAACAAACCGCCTGCGTGCGCTTTACGCCCAGTACTTCCGATTAACGCTTGCACCCTCC
+
AABAAFFFFFFFGGGFAEAFFGEEEGGH3FGFEGEEEHHHFHFHEEEFGE0EAEEFGGGH1EEEGHE/>EGHHFHHHEGFGGHHHGHFEEEGFHHHH?BDDCGHHG20<FGFGHHHHHHGGGGHHH<>.<<D<C/<DC0/<G=0:0:C00:CGFECCCGHFG0;:9//;CFG-;--999FFFFGFFF/;BFBB/BBBAEEABFFEF>9AA-@-..BF.:@CA./;/:/BBADD.A/F.@.9..;:FFFFF
@M03896:38:000000000-B4D98:1:1101:15981:6697 2:N:0:261
CCTGTTTGCTCCCCACGCTTTCGCACCTGAGCGTCAGTCTTCGTCCAGGGGGCCGCCTTCGCCACCGGTATTCCTCCAGATCTCTACGCATTTCACCGCTACACCTGGAATTCTACCCCCCTCTACGACACTCAAGCTTCCCAGTATCAGATGCAGTTCCCAGGTTCAGCCCGGGGATTTCACATCTGACTTAACCAACCGCCTGCGTGCGCCTTACGCCCAGTACTTCCGATTAACCCTTTCCCCCTTC
+
AAAAAFFCFFFFGGGGEEEFFGGFAEEHHHFFE2AEE5FGFGGGEABFCEE0AE>EEAEGFEDEGH1>>EFFHHGHGGGBGGGHGBGFFEGFFHFHH/BDFCGGHHH0?GHFHDDHHFHGDCDFGHG?.<AGF/<0G/=0<<00/00;:0000CC00;CCF0:./9000;99-A??A.9:F0B/FFB9/;BFBF///.;.--@..9-ADA-;.../;..-;../;///999...9/9/9.;////99-.;
@M03896:38:000000000-B4D98:1:1101:15984:6714 2:N:0:261
CCTGTTTGCTCCCCACGCTTTCGCACCTGAGCGTCAGTCTTCGTCCAGGGGGCCGCCTTCGCCACCGGTATTCCTCCAGATCTCTACGCATTTCACCGCTACACCTGGAATTCTACCCCCCTCTACGAGACTCAAGCTTGCCAGTATCAGATGCAGTTCCCACGTTGAGCCCGGGGATTTCACATCTGACTTAACAAACCGCCTGCGTGCGCTTTACGCCCAGTAATTCCGATTAACGCTTGCACCCTCC
+
AAAABFFFFFFFGGGGEEEFFGEEGGGHHHHHGGEFGHHHHHHHEEEGHFAFEEEEGGGHFFGGGHEEEGGHHHHHGGGHHHHHHHHFGEEGFGHHHGDFGCGHHHFFFFHGGHHHHHHGGGGHGFF..<<GHGGBDGF/<GD0:CGGHCCFFHGFCCHHGH.:99../CFE?D---AFFFFFFFFF/9FFBBFB;/:EFDFFD.A;:ADBD-;.:F.A=DAF/B/;BFF;..:9/F.C.9::9;BDAEF
@M03896:38:000000000-B4D98:1:1101:8410:6758 2:N:0:261
CCTGTTTGCTCCCCACGCTTTCGCACCTGAGCGTCAGTCTTCGTCCAGGGGGCCGCCTTCGCCACCGGTATTCCTCCAGATCTCTACGCATTTCACCGCTACACCTGGAATTCTACCCCCCTCTACGAGACTCAAGCTTGCCAGTATCAGATGCAGTTCCCAGGTTGAGCCCGGGGATTTCACATCTCACTTAACAAACCGCCTGCGTGCGCTTTACGCCCAGTAATTCCGCTTAACGCTTGCACCCTCC
+
AABABFFFDFFFGGGGEEEFGGEEGGGGGCGGEFEGGHHHHHHHGDEFHE0EEFEGGGGHAEFFGHE>>EFHHHHHGBFBGGHHHGGFFFGGFHHHHDBDC@GHHHEG2FGHGGGDGHHGGCFHHGFD.<<DGC<0=GF<<GD0:0CCCC0;;CBFFCHHHHB:C9;/:CFGG?---CFFFFFFFFF//BBB/9;9BAEFFFFFFFB:DD;@-:ABBEADFDE/BBFBFFB.;AABF.;.9.;/:;DEFF
@M03896:38:000000000-B4D98:1:1101:8409:6776 2:N:0:261
CCTGTTTGCTCCCCACGCTTTCGCACCTGAGCGTCAGTCTTCGTCCAGGGGGCCGCCTTCGCCACCGGTATTCCTCCAGATCTCTACGCATTTCACCGCTACACCTGGAATTCTACCCCCCTCTACGAGACTCAAGCTTGCCAGCATCAGATGCAGTTCCCACGTTGAGCCCGGGGATTTCACATCTCACTTCACCAACCGCCTGCGTGCGCTTTACTCCCCGTACTTCCGATTAACGCCTCCACCCTCC
+
AAAAAFFFFFFFGGGE2AA2AGEE?EGGFGHHGGGCFHHHFHHGEA13GA0AEE>EEEEH1EAEEG1//>/FFFHHG0FDGHHHFHGFEEE/FDGHHD<@/<FCFH000?GHGBFFFFGGGGDFHF<...<0<</0<<0<<CDC.:;C000<GB0C;0CF:0.-9...;B/;-:;--9/9;BB;BFB/BFB//;B//9:D==?F?.-.9.-;-9./9/;;A.-:@;.BFB.;A.;/9;--..99BAA.:A
@M03896:38:000000000-B4D98:1:1101:16533:6789 2:N:0:261
CCTGTTTGCTCCCCACGCTTTCGCACCTGAGCGTCAGTCTTCGTCCAGGGGGCCGCCTTCGCCACCGGTATTCCTCCAGATCTCTACGCATTTCACCGCTACACCTGGAATTCTACCCCCCTCTACGAGACTCAAGCTTGCCAGTATCAGATGCAGTTCCCAGGTTGAGCCCGGGGATTTCACATCTGACTTAACAAACCGCCTGCGTGCGCTTTACGCCCAGTCATTCCGATTAACGCTTGCACCCTCC
+
AABBBFFFFFFFGGGGEEEFGGEEFGGH3BGFEFEEEHHHHHGHEEEFG?EFEEEGGGGHEEFGGHEEEFGHHHHHHGHHHGHHHHHGGEFGHHGHHFDGGCGHHHGG2FGFGHHGHHHGGGGHHGF<<<CGCC/<<CF/<GD0CGHGG0:GFFFB;;CGHH0;/;/:9CFG@?-;@9/CFFFFFFF/:;FBBBBF/FFFFFFAAF-.;AAD=9EFF.A=@..;//BFFFBA9999FDC.:.;:BFFFFD
@M03896:38:000000000-B4D98:1:1101:22112:6807 2:N:0:261
CCTGTTTGCTCCCCACGCTTTCGTGCATGAGCGTCAGTGCAGGCCCAGGGGATTGCCTTCGCCATCGGTGTTCCTCCGCATATCTACGCATTTCACTGCTACACGCGGAATTCCATCCCCCTCTGCCGCACTCCAGCCTTGCAGTCACAAAGGCAGTTCCCAGGTTGAGCCCGGGGATTTCACCTCTGTCTTACAAAACCGCCTGCGCACGCTTTACGCCCAGTCATTCCGCTTAACGCATGCACCCTAC
+
AABBAFFFFFFFGGGGEFECGGGGFFCGGHCGEEEFAFAEGH2EFEEGGG?EEFBFGHHHAEEEGHBEEEGGHHHHH>E/EFFHHGHFFEFGHHHHDGGHFDFG/EE<CBFHHHF2GHHGGGGGGGFCGGGCFHF10F0><FG<=G<D00</<CC.<;GFHH0:::/;/CHE@--9-99CFFGGGGG9CBBFFFFFGFFD-;-AAA>BFF;-.9.;BAA9-..///9/;B/.9AA/:.--..9;;FF.9A
@M03896:38:000000000-B4D98:1:1101:22096:6819 2:N:0:261
CCTGTTTGCTCCCCACGCTTTCGTGCATGAGCGTCAGTGCAGGCCCAGGGGATTGCCTTCGCCATCGGTGTTCCTCCGCATATCTACGCATTTCACTGCTACACGCGGAATTCCATCCCCCTCTGCCGCACTCCAGCCTTGCAGTCACAACGGCAGTTCCCAGGTTGAGCCCGGGGATTTCACCTCTCTCTTACAAAACCGCCTGCGCACGCCTTACGCCCACTAATTCCGATTCACGCTTGCACCCTAC
+
AAA?AFFFFFFFGGGGEEEAFGGFFBFGFGFFAEEEAG5BFG2EFEEGGGCAEBBBGHHH1EFFGHB>BBEEGHHHHBEF?E4GGHHFEEEGHFGHFBFHHFGH?>>><BFHGHHFGHHGGGGH1?G>@AFGHHG1>FGD1<<0=C0D0D.--;@:C0CGF00./0/:/;CF-::--;/9;BFGBF//;;/F/;9FBFFF;;BD.A-@=BBA...9/.:>BF.9;/;BFF/9.9//;.9....:B;A..;
@M03896:38:000000000-B4D98:1:1101:25740:6822 2:N:0:261
CCTGTTTGCTCCCCACGCTTTCGCACCTGAGCGTCAGTCTTCGTCCAGGGGGCCGCCTTCGCCACCGGTATTCCTCCAGATCTCTACGCATTTCACCGCTACACCTGGAATTCTACCCCCCTCTACGAGACTCAAGCTTGCCAGTATCAGATGCAGTTCCCAGGTTGAGCCCGGGGATTTCACATCTGACTTAACAAACCGCCTGCGTGCGCTTTACGCCCAGTAATTCCGATTAACGCTTGCACCCTCC
+
AAAABFFFFFFFGGFGEEEAFGGGDGGHHGFGGGGGGHHHHHHHFGGHHG0EEFGGGGGHEEDFGHF?>EEGHHHHHGHHHHHHHGHFGFEEHHHHHGCGGCFGHHECGFHHHHHGHHHGGGGHGHFD>CEHFFCDGGDCGGHF0:;CGGCGHHHHGGHHHHB.;0;9/BFF?;-9B.FGFBFGFFE/BFF/9BFFFFFFFFFFEFFAADFF-D9/BEDBF?E/B/BFFFB.A.ABB.B..9.9;FDEFF
@M03896:38:000000000-B4D98:1:1101:22581:6825 2:N:0:261
CCTGTTTGCTCCCCACGCTTTCGCACCTGAGCGTCAGTCTTCGTCCAGGGGGCCGCCTTCGCCACCGGTATTCCTCCAGATCTCTACGCATTTCACCGCTACACCTGGAATTCTACCCCCCTCTACGAGACTCAAGCTTGCCACTATCAGATGCAGTTCCCAGGTTGAGCCCGGGGATTTCACATCTGACTTAACAAACCGCCTGCGTGCCCTTTACGCCCAGTCATTCCGATTAACGCTTGCCACCTCC
+
AABBAFFFFFFFGGGGEEAFFGEEGGGF3GGHGGEGEHGHGHHHEDAFFEGGCE0EEFGHEED1EF1>>CGHHHHHHGH3FFHGHGHGGEGDGFFHHGGGGC?GHBFCC<GHHHHFGHCDGDFHGH<..<ADCGBDGEB<CGB0/::;;;:C:CGC0;CGF0:.::/;;BBA??--;C90FFFFFFF///BBFFFFB.A;9BB?AA-:AD.;//://:.:@?EB/9//9//..9.//.;.9;A//:A.:;
@M03896:38:000000000-B4D98:1:1101:22113:6827 2:N:0:261
CCTGTTTGCTCCCCACGCTTTCGTGCATGAGCGTCAGTGCAGGCCCAGGGGATTGCCTTCGCCATCGGTGTTCCTCCGCATATCTACGCATTTCACTGCTACACGCGGAATTCCATCCCCCTCTGCCGCACTCCAGCCTTGCAGTCACAAAGGCAGTTCCCCGGTTCAGCCCGGGGATTTCACCTCTGTCTTACAAAACCGCCTGCGCACGCTTTACGCCCAGTACTTCCGATTAACTCTCGCACCCTAC
+
>AAABFFFFFFFGGGFAAAAFGEEFFFHFFHGEEEGEHFEGHFEGEECFGG?EBBBGHHHAEG1FGBEEEEEGFFHH?FEGGHHHGHFGFDFHHFHFGFGHFGGEE<<@CFHGHFFHHHGGGFC1FFCCFGGEHH1>FFD1FDCGG0<D0F//<C.<CGG:/=--;.00;FD-----:C0BFGGGGC/;BF//BFFFAFA-@;..AB@==-;.;.;F..@B?.9;/9;FF.;..;;FFFB/..99BF;..
@M03896:38:000000000-B4D98:1:1101:25758:6831 2:N:0:261
CCTGTTTGCTCCCCACGCTTTCGCACCTGAGCGTCAGTCTTCGTCCAGGGGGCCGCCTTCGCCACCGGTATTCCTCCAGATCTCTACGCATTTCACCGCTACACCTGGAATTCTACCCCCCTCTACGAGACTCAAGCTTGCCAGTATCAGATGCAGTTCCCAGGTTGAGCCCGGGGATTTCACATCTGACTTAACAAACCGCCTGCGTGCGCCTTACGCCCAGTAATTCCGCTTCACGCTTGCCCCCTCC
+
ABBBBFFFFFFFGGGGEEEFFGEEGGGHHHHGGGGGGHHHHHGHGGEHHGGGEGEGGGGHHGGGGHEE>EEGGHHHHGFHHHHHHHHGFEEEHHGGHFCGGCEGHHBFBFG<GHHFGHHGGCEF1FF..<<FG<CGDGG<CGG0GGHGGFHHHGFGHECHHGH.;99/:;FEBG?B-AFGF0FGFFF/:/:/:B://?EFCFFFF?::DD@=.:.99A9-DA.//B//;9/.9;./;.;:.:./9;9:;A
@M03896:38:000000000-B4D98:1:1101:25736:6840 2:N:0:261
CCTGTTTGCTCCCCACGCTTTCGCACCTGAGCGTCAGTCTTCGTCCAGGGGGCCGCCTTCGCCACCGGTATTCCTCCAGATCTCTACGCATTTCACCGCTACACCTGGAATTCTACCCCCCTCTACGAGACTCAAGCTTGCCAGTATCAGATGCAGTTCCCAGGTTGAGCCCGGGGATTTCACATCTGACTTAACAAACCGCCTGCGTGCGCTTTACGCCCAGTACTTCCGATTAACGCCTGCACCCTCC
+
AABBCFFFFFFFGGGGEEEFFGEGGGGHGHHHGGGGFHHHHHHHGGGHHEEGEEEEGGGHHGGGGHEEEFGHHHHHHGHHHHHHHHHGGFGGFHHHHDCBCCFGHGEABFHHGDHHHHHGGDFGHHFD.AEHHHC<DCF/CGG;C:CCF:0C;:CGHCGHGG0./9/:9FFG?B@?CGGGFGFGFF/9;BFFFFFFFFFFDDFDFA;9AA9B;../;EDFF.EBB///;F9.:..9B.--..;//BDFEA
@M03896:38:000000000-B4D98:1:1101:22564:6841 2:N:0:261
CCTGTTTGCTCCCCACGCTTTCGCACCTGAGCGTCAGTCTTCGTCCAGGGGGCCGCCTTCGCCACCGGTATTCCTCCAGATCTCTACGCATTTCACCGCTACACCTGGAATTCTACCCCCCTCTACGAGACTCAAGCTTGCCAGTATCAGATGCAGTTCCCAGGTTGAGCCCGGGGATTTCACATCTGACTTAACAAACCGCCTGCGTGCGCTTTACGCCCAGTAATTCCGATTAACGCTTGCACCCTCC
+
>ABBBFFFFFFFGGGGEE2FFGEEGGGGEGHGGGEGEHHHHHHHGEDFCEAEEEEGGGGHHGGGGHEEEFGHHHHHGGGHHHHHHGHGGFGGHHGHHGCDCCFHHGFHEHHHHHHGHHGDGCFHGF<.<CEHGECDDGF/CGG0:GHGFCGGBGFHCGHGHHFA:B//BFGEDGAGCGGG9BFFFFF9BF/BFEBBB?EFABFFFFF..ADA=.;BFEDDFF.BF/BFFFFDDD.BF.9.9EABFFDAEF
@M03896:38:000000000-B4D98:1:1101:5504:6841 2:N:0:261
CCTGTTTGCTCCCCACGCTTTCGCACCTGAGCGTCAGTCTTCGTCCAGGGGGCCGCCTTCGCCACCGGTATTCCTCCAGATCTCTACGCATTTCACCGCTACACCTGGAATTCTACCCCCCTCTACGAGACTCAAGCTTGCCAGTATCAGATGCAGTTCCCACGTTGAGCCCGGGGATTTCACATCCGACTTAACAAACCGCCTGCGTGCGCTTTACGCCCAGTCATTCCTATTCACGCTTGCACCCTCC
+
AABAAFFFDFFFGGGG2AAAFGEEEGGHBEGHGGEEAEGFFHHHEEE3FE0AEEEEGEGHCFEEEG>>>>FHHHHHHGFGHGHFH?FFEEFGHGGHHDCFBBFGGFC02?GGGGFHFGHGGGGHHHFA.<<DCCC0DCD<CHD0;0;0C00:CCG0;CGGHH.:...;99FE?D-9-./;C/B9///9.9-.9/BBBFFE@=F..;9;.;@B-;9/BAD>DD./////99//99//;:;...;/BFDFFF
@M03896:38:000000000-B4D98:1:1101:22582:6849 2:N:0:261
CCTGTTTGCTCCCCACGCTTTCGCACCTGAGCGTCAGTCTTCGTCCAGGGGGCCGCCTTCGCCACCGGTATTCCTCCAGATCTCTACGCATTTCACCGCTACACCTGGAATTCTACCCCCCTCTACGAGACTCAAGCTTGCCAGTATCAGATGCAGTTCCCAGGTTGAGCCCGGGGATTTCACATCTGACTTAACAAACCGCCTGCGTGCGCTTTACGCCCAGTAATTCCGATTAACGCTTCCACCCTCC
+
AAAABFFFFFFFGGGGEEEFFGEEFGGGBGHGEEEEEHGHHHHHFGGHHGFGEEEEGGGHEFGGGHE>>EFHHGHHGFGGHGHHHHHGFEEGHFGHHDCDG@FGHHCFBFGHHHHFHHHGGGGHHHGD<AEHCHGDGG</CGGC:;CCC00:FHGC;CGHHG0./:9;CFFE@C@A-:CFGFFFFFF/9FFF/9BFBFEFFFFD?FD;AA9;;..:BEDA@A?//:;BFFB.::./:.:.9.:;:FD9.;
@M03896:38:000000000-B4D98:1:1101:5490:6853 2:N:0:261
CCTGTTTGCTCCCCACGCTTTCGCACCTGAGCGTCAGTCTTCGTCCAGGGGGCCGCCTTCGCCACCGGTATTCCTCCAGATCTCTACGCATTTCACCGCTACACCTGGAATTCTACCCCCCTCTACGAGACTCAAGCTTGCCAGTATCAGATGCAGTTCCCAGGTTGAGCCCGGGGATTTCACATCTGACTTAACAAACCGCCTGCGTGCGCTTTACGCCCAGCACTTCCGATTAACGCTTGCACCCTCC
+
>AAAAFFFFFFFGGGGEFEEFGDFGGGFGHGGGGEGAGGHFHHHEGEFF?0AAEEEGGGHEEEEGH?/>EEGFHHHGEHHHHHHHGHFGFDGFHHHHFDGGCGHHHFABGHHHFHHHHHGCGGHHHFA.<CGCC<<<C0/<GG00;;C0;0;GHHC;CGHHHFC/09/;BFF@B---9BBFFGFFFF/BFFF/:BB/AAFAFFFEF99;A-;9.;/BE?BDD9.;.99BF?A.:.FFD@.9999;FFFFF
@M03896:38:000000000-B4D98:1:1101:8975:6863 2:N:0:261
CCCATTTGCTCCCCTAGCTTTCGTCTCTCAGTGTCAGTGTCGGCCCAGCAGAGTGCTTTCGCCGTTGGTGTTCTTTCCGATCTCAATGCATTTCACCGCTCCACCGGAAATTCCCTCTGCCCCTACCGTACTCCAGCTTGGTAGTTTCCACCGCCTGTCCAGGGTTGAGCCCTGGGATTTGACGGCGGACTTGCAAAGCCACCTACAGACGCCTTACGCCCACTCATTCCGGATAACGCTTGCACCCTCTT
+
>>AAAFFBFFDFGGGCGFFFGGAFEHGFG4DGGGFDGHDFGEAEEG2BFF2BEDFFGGHF1EEEAEA1>FGFGHGGFDA11EGGF4FEFGBGHHHHHE>EEFCGFGE?E@GGHFFHHGHHFGFFGFFB?/?GGHF2FH10/1?11<FFD1?</@@..<>G=F0./<<//<GEFF;.;/CG00C.:A?-9A?900C0CF.FFFFFFF/9/A@A-A./B9DDAF.9B/BBFB/-.;.9;A;...;9/;;.;;/
@M03896:38:000000000-B4D98:1:1101:8994:6865 2:N:0:261
CCCATTTGCTCCCCTAGCTTTCGTCTCTCAGTGTCAGTGTCGGCCCAGCAGAGTGCTTTCGCCGTTGGTGTTCTTTCCGATCTCAATGCATTTCACCGCTCCACCGGAAATTCCCTCTGCCCCTACCGTACTCCAGCTTGGTAGTTTCCACCGCCTGTCCAGGGTTGAGCCCTGGGATTTGACGGCGCACTTGCAAAGCCACCTACAGACGCTTTACGCCCAATCATTCCGGATAACGCTTGCATCCTCT
+
AABBBFFFFFFFGGGGFFFFGGEFEGHGGFGHHHFFGFFFFEAEEGEAG22BEAGGGFHGAEGCAE1BEAGEGHHHHGGEEEGGGGHGFFFHHHHHHEEGGGGHHGEFC@GHGFFHHF2GFGFHGHH??FEHFHGCFF10/?<11<FFGHHH?CD.<>FFGC0.<<-/<<CEGG.C.::CCFF.::--;;BF00;0BFBFFGGGBF/:BA@>.9ABB.A>B...;B99FF/9.AA/;9;..;;;;BF/BF
@M03896:38:000000000-B4D98:1:1101:25463:6887 2:N:0:261
CCTGTTCGCTCCCCACGCTTTCGCGCCTCAGCGTCAGTTACAGACCAGAGAGTCGCCTTCGCCACTGGTGTTCCTCCACATCTCTACGCATTCCACCGCTACACGTGGAATTCCACTCTCCTCTTCTGCACTCAAGTTCCCCAGTTTCCAATGACCCTCCACGGTTGAGCCGTGGGCTTTCACATCAGACTTAAGAAACCGCCTGCGCGCGCTTTACGCCCAATAATTCCGGACAACGCTTGCCACCTAC
+
>AAAAFFADBBBGGGGEEEFFGEEAEGGGHHGEFGGGHFHHHHCGHHHHHEAFFAEGGGHAEFEGCE2B2BEGHHHHHHHHHFHHHHFGFFGHHHHHFEGGEFH/B/C?GGFGFGF?GDGHHHHHHH@DFGHFCF11??GHHFD1<FGGFBDC1GHGFHDHH??<.-//<G:::-;EGECCFCGHGB99C/C0000;BFFGGGFFF-9-9-B9.ABF.;BFA99//99BB/;.9-.;-;....:;FF./B
@M03896:38:000000000-B4D98:1:1101:25434:6891 2:N:0:261
CCTGTTCGCTCCCCACGCTTTCGCGCCTCAGCGTCAGTTACAGACCAGAGAGTCGCCTTCGCCACTGGTGTTCCTCCACATCTCTACGCATTCCACCGCTACACCTGGAATTCCACTCTCCTCTTCTGCACTCAAGCTCCCCAGTTTCCAATGACCCTCCACCGTTTAGCCCTGGGCTTTCACATCACCCTTAAGAAACCGCCTGCGCGCGCTTTACGCCCAATCATTCCGGACCACGCACGCCACCTAC
+
>AAAAFFADAABGGGGEEAAFGDEAEEEFHFGEFEAEDEFFAFDHGHGFGFABBAEEEEG1EAEE3@B32?EFGDGHGGFHGGGFHHFFEEEDG4GGEE>ECHH3?BB2CGGBF3F3F?FHDF@@F@@@FGGCF<11GFHFGG/?1>FGFGG1><<<CGGHB.<<./.=DG//<:;G/:/;<GHHH00/;:;C00;;;CG@ABDEFA-DD@B-;;BFEDDDF.::;/;BB9-;--9...----A.;F.;B
@M03896:38:000000000-B4D98:1:1101:10630:6897 2:N:0:261
CCTGTTCGCTCCCCATGCTTTCGCACCCCAGCGTCGGTAGGGACCCAGAGAGCTGCCTTCGCTTTTGGCGTTCCTTCGTAGATCTACGGATTTCACCCCTACACACGAAATTCCACTCTCCTCTGTCTCACTCAAGTGAATTGGTTTCGAGAGCATTCCGCCACTTTTTGGCGACTTTCACTTTCAACCCGATTCACCGCCTACGTGCCCTTTACGCCCACTCATTCCGAAGACCACTTCCCCCCCCCCT
+
>AAABFFADBABGGGGGBFFFGEEGGGGGGGHEGGEEFFFFGFFGGHGFGFEGHFGHHHHEFGHGHE/B>EEFHFHHFBFFGHHHHHGFGGGHHHHHHEEGFFHGFFG/EHHHHHHHHHHHHHHFGHHHHHHGGF?F1?1??<>1FGGEFGHFHHFFHG<EGGEGDCGB-@CAGG-EFFGGGGGGGGGGGFFDGFBFF;AGAABD9/AEBF9F/BADDCA.9;:;BFF9..-./;:A://;BFD;BFD--
@M03896:38:000000000-B4D98:1:1101:8252:6904 2:N:0:261
CCTGTTTGCTCCCCACGCTTTCGCACCTGAGCGTCAGTCTTCGTCCAGGGGGCCGCCTTCGCCACCGGTATTCTTCCAGATCTCTACGCATTTCACCGCTACACCTGGAATTCTACCCCCCTCTACGAGACTCAAGCTTGCCAGTATCAGATGCAGTTCCCAGGTTGAGCCCGGGGATTTCACATCTGACTTAACAAACCGCCTGCGTGCGCTTTACGCCCAGTACTTCCGATTAACGCTTGCACCCTCC
+
>AAAAFFFFFFFGGGG?EAFFGEEGGGHFFHGEFFGGHGHHHHHGGFGHFGGFEEGGFGHAEDGGH?/>EFHHHHHHGHHHHHHHHGFGFGGHHHHHFCGCCHHHHFHFGHHHHHHHHHGGGGHHGGD<<CGFHG<DGF/CGDCCCGCCGGHHHFBCGGHHH0:::/;BCFEA9A?DAFGGGGFGFF9;FFFFBFFF.EFFFFFFFADFFCF-AEBFEABFDABF/FFFFF...:9;;@.A.;:BFD.ED
@M03896:38:000000000-B4D98:1:1101:8234:6909 2:N:0:261
CCTGTTTGCTCCCCACGCTTTCGCACCTGAGCGTCAGTCTTCGTCCAGGGGGCCGCCTTCGCCACCGGTATTCTTCCAGATCTCTACGCATTTCACCGCTACACCTGGAATTCTACCCCCCTCTACGAGACTCAAGCTTGCCAGTATCAGATGCAGTTCCCAGGTTGAGCCCGGGGATTTCACATCTCACTTAACAAACAGCCTGCGTGCGCTTCACGCCCAGTAATTCCGATTAACACCTGCACCCTCC
+
AAABAFFFFFFFGGFGGEFFFG2EDEGHCGHHGEEFEHHGGHAFEGGHHG0EEE0EFGGHEFDEGG??EEFHHHFHFBFFHGFHHHHFEEFFHHFHHGFG?@BFGHFFH2GGGDGGFHHGC@.0<FFE.DEFHE<<DC0<CFF0::;CCCCFC0:G;:;00C0.:0/;:B/.-;:?-:9FFBFBCF//9//://BBF.:...;.;?=...--9;./9AA.9..:;/B/::/.9.AB:/;.//..//.:..
@M03896:38:000000000-B4D98:1:1101:11799:6928 2:N:0:261
CCTGTTTGCTCCCCATGCTTTCGTACCTCAGCGTCAGTATTAGGCCAGATGGCTGCCTTCGCCATCGGTATTCCTCCAGATCTCTACGCATTTCACCGCTACACCTGGAATTCTACCATCCTCTCCCATACTCTAGCTCACCAGTATCGAATGCAATTCCCAAGTTAAGCTCGGGGATTTCACATCCGACTTAATAAGCCGCCTACGCACGCTTTACGCCCAGCAAATCCGATTAACGCACGCACCCT
+
AABBAFFFFFDCFG4B4FEBGGFF4GFEHFFFFAEADDFHHFFFHHEFGGHHFGFFHHHHAEEDAGEDEAFGHHGHHBGFDGEHG5FEECFFHHGHHGGGCGEGFGFEFFGHGFFHHE?FAFHBGB3?B3GGHFHHGFDBGHFC<FGHGEFF22>F22FG1?0/??1DD??</A-?CC/DB0=D<C/..<-;CFCFF0</:@:.;/A-:AAAD.CFFEA9-.A./99;//9...9:9.9-9;-:9-;.
@M03896:38:000000000-B4D98:1:1101:20814:6947 2:N:0:261
CCTGTTTGCTCCCCACGCTTTCGCACCTGAGCGTCAGTCTTCGTCCAGGGGGCCGCCTTCGCCACCGGTATTCCTCCAGATCTCTACGCATTTCACCGCTACACCTGGAATTCTACCCCCCTCTACGAGACTCAAGCTTGCCAGCATCAGATGCAGTTCCCAGGTTGAGCCCGGGGATTTCACATCTGACTTAACAAACCGCCTGCGTGCGCTTTACGCCCAGTAATTCCGATCAACCCCTGCCCCCTCC
+
AAAABFFFFFFFGGGG?EAFFGEEEGGHGHHGAFEEEGHHHHGHGG?FGCAEEE>EEGGH1EDEGHE>>EGGHHHHGFHEGHHHHHHFGEFGFHHHHFGFGCGHHGGFBGFGHGGGHHHGGGGFHH.C.<C0<</<<CG/<CGC.;;;C::;:GBG0GHHHG;.90/99CCE?--?-:CFBFFBFFF9/BBFBF99BFFFFFFF?F;99D-@;9./9.;-@AE/B/;/B::.;-.;9.9.9...;EF@F.
@M03896:38:000000000-B4D98:1:1101:11797:6948 2:N:0:261
CCTGTTTGCTCCCCATGCTTTCGTACCTCAGCGTCAGTATTAGGCCAGATGGCTGCCTTCGCCATCGGTATTCCTCCAGATCTCTACGCATTTCACCGCTACACCTGGAATTCTACCATCCTCTCCCATACTCTAGCTCACCAGTATCGAATGCAATTCCCAAGTTAAGATCGGGGATCTCACATCCGACTTAAAAAGCCGCCTACGCACGCTTTACGCCCAGTACATCCGATCAACGCACGCACCCACCG
+
AABAAFFFFFFFGGFB4BDBFEDB4FEFFFFGDBBEEEGF5DGBFGGGGHBGFGAFGHHH1EEEFCEAAFFHHHFGHHHHGH5FBDGFGCEFFGFHFAEE/EBF3FEAHGGHFHGFHHGEHHHEHHECBCGGHHG3FGGFGGGB2>@@?FGB222@>2?<1<F/??DFF111/.<-C>.<000<00<..-;.0;0:;..;:--.;;;@CC-?.;.09.:-9.99//;//:.;.-.//:--;-9-@9D.;..
@M03896:38:000000000-B4D98:1:1101:20827:6966 2:N:0:261
CCTGTTTGCTCCCCACGCTTTCGCACCTGAGCGTCAGTCTTCGTCCAGGGGGCCGCCTTCGCCACCGGTATTCCTCCAGATCTCTACGCATTTCACCGCTACACCTGGAATTCTACCCCCCTCTACGAGACTCAAGCTTGCCAGTATCAGATGCAGTTCCCAGGTTGAGCCCGGGGATTTCACATCTGACTTAACAAACCGCCTGCGTGCGCTTTACGCCCAGTACTTCCGATTAACGCTCGCACCCTCC
+
AABABFFCFFFFGGGGEEEFFGEEGGGHGHHGEFFGFHHHHHHHEEEGF?EGAEEFGGGHEFDEGHEEEEFGHHHHGFGHHHHHHHHGEEFGHHHHHCDGGCGHHHEGBHHFHHGHHHHGGGGHFGFD<ECGHF/<<CD<CGG0CGFGFCGFBGE0;;GHHF0;/9/9BFFGD---;DBFGBFGFFF/BBFBBBFF/;EFDDFFFF=;.:9B>99/:;:BDA./9/;/B/...;.;:.@..-99-@DA;:
@M03896:38:000000000-B4D98:1:1101:20808:6968 2:N:0:261
CCTGTTTGCTCCCCACGCTTTCGCACCTGAGCGTCAGTCTTCGTCCAGGGGGCCGCCTTCGCCACCGGTATTCCTCCAGATCTCTACGCATTTCACCGCTACACCTGGAATTCTACCCCCCTCTACGAGACTCAAGCTTGCCAGTATCAGATGCAGTTCCCAGGTTGAGCCCGGGGATTTCACATCTGACTTAACAAACCGCCTGCGTGCGCCTTCCGCCCAGTAATTCCGATTAACGCTTCCACCCTCC
+
AAAAAFFFFFFFGGGGEFEAFGEEFGGHEGHHEGEFEHHHHHDGFEEFG10EAEEEGGFGAEDEGHE/>EFHHHHHHGFGHGEGGHGFGEFGHHHHHFBBB<DGHHGCBGHHGHHHHHHGGGGHGHF<<CEHHHGDGHFCCHH0:CHCC0:CGHFCG0GHHH0.:;;99CFC:@-@-ACBFFFFFFF//BFFFFFFFFEFAFADEFD..9@@.;D/;9:ADF.:9///;99..9.9;.;...;/;9A.;9
@M03896:38:000000000-B4D98:1:1101:12380:6992 2:N:0:261
CCTGTTTGCTCCCCACGCTTTCGCACCTGAGCGTCAGTCTTCGTCCAGGGGGCCGCCTTCGCCACCGGTATTCCTCCAGATCTCTACGCATTTCACCGCTACACCTGGAATTCTACCCCCCTCTACGAGACTCAAGCTTGCCAGTATCAGATGCAGTTCCCAGGTTGAGCCCGGGGATTTCACATCTCACTTAACAAACCGCCTGCGTGCGCTTTACGCCCAGTACTTCCGATTAACGCTTGCACCCTCC
+
AAAAAFFCFFFFGGGGEEEEFGEEGGGHBFGGEGEEEGHHDHHHEEE3A10AEEEEFGGHAEDEGGE/EEGHGHGHHBEGHFHHHHHFEEFDGGGHH/BCGCGGFHE02?FGHHHGFHHGGGGHGHF?..<D<<<D<G0<<GD0:;CC:;0:CG0;:CGGFHC.:0://9BE?-A-A99FFCFBFFF/;BFFBB:9;?AE;-DF?F;DDD-BA?EFF.:@A?A/;/;BFFD.AAABF.B...9;;BDAFF
@M03896:38:000000000-B4D98:1:1101:19741:7009 2:N:0:261
CCTGTTCGCTCCCCACGCTTTCGCGCCTCAGCGTCAGTTACAGACCAGAGAGTCGCCTTCGCCACTGGTGTTCCTCCACATCTCTACGCATTTCACCGCTACACGTGGAATTCCACTCTCCTCTTCTGCACTCAAGTTCCCCAGCTTCCAATGACCCTCCACGGTCGAGCCGCGGGCTTTCACATCACACTTAAGAAACCGCCTGCGCGCGCTTTACTCCCAATAATTCCGGACAACGCCTGCCACCTCC
+
>AAAAFFADBBBGGFGEEE2FGFFFGGGFEAGAGEEEHHGGGFGHHFBGF2BFFAEEF?EFAAEEH32321BFG4GFGFHHG4FG4G?E/EEHHHHH/EFCEHHGF?C/FGHHHFFHHHHHGHFHHH2G2@@2F1<F<F?FG?/0??FFGGG11<GGHGGBG.-<.---;;:-:--9@9C00;CBFC00;/9;///;BFF>;BDAA-;@==;-99/B/;:AFF.;;//BF/-.;-9;-;-..;;/;:A.:
@M03896:38:000000000-B4D98:1:1101:10412:7009 2:N:0:261
CCTGTTTGCTCCCCACGCTTTCGCACCTGAGCGTCAGTCTTCGTCCAGGGGGCCGCCTTCGCCACCGGTATTCCTCCAGATCTCTACGCATTTCACCGCTACACCTGGAATTCTACCCCCCTCTACGAGACTCAAGCTTGCCAGTATCAGATGCAGTTCCCAGGTTGAGCCCGGGGATTTCACATCTCACTTAACAAACCGCCTGCGTGCGCTTTACGCCCACTAATTCCGATCAACTCTTGCACCCTCC
+
AABABFFBFFFBFEGFEEEFFGEFGGGGCGGGFFEEEFGH5GGGEEEFFAACEEEGGGGHEEDGGHE>>EFHHHGHGFFDGFGHGEGFFEEGHHHHGBCD/BGHHH2?FGHBFGGFHHHGGGGHGHFA.AEGCC<0<<0<<GG00::CG:0CBGB::CGFGH0.:C//;;FA-;--;.:FFBFGFFF/;BFFFFF9BFEE9@CFFFBA?A;B-.;BFA9@D?../;/;BB/9A-./B9B//;/9;BDEFF
@M03896:38:000000000-B4D98:1:1101:20071:7045 2:N:0:261
CCTGTTTGATCCCCACGCTTTCGCACATCAGCGTCAGTTACAGACCAGAAAGTCGCCTTCGCCACTGGTGTTCCTCCATATCTCTGCGCATTTCACCGCTACACATGGAATTCCACTTTCCTCTTCTGCACTCAAGTTTTCCCGTTTCCAATGACCCTCCACGGTTGAGCCGTGGGCTTTCACATCAGCCTTAAAACACCGCCTACGCGCGCTTTACGCCCAATACTTCCTGATAACGCTTACCACCTACG
+
AAB3ADFFFFFFFGFFEEAFFGAEEEGGHFFHEEAE2AFFDDB5FECFHFB3DD1AEFGH1EDAEHF2B2BEEGFGHFGGHHHHF4G@E@EEHHBGG/EG/>BFGBDFCDEGGHFDDFHHBFHFHHHFHEHHFG@2@>@FGG2/?<C@11<FCBFFGHFGBGA?<C->1>0-<<--AGECH0GBGB0<0;GGFG0:0.;99?GGGF.:9B?DFF./F99-;.9.//;;9B/9////;.;...9/:;../9.
@M03896:38:000000000-B4D98:1:1101:20050:7047 2:N:0:261
CCTGTTTGATCCCCACGCTTTCGCACATCAGCGTCAGTTACAGACCAGAAAGTCGCCTTCGCCACTGGTGTTCCTCCATATCTCTGCGCATTTCACCGCTACACATGGAATTCCACTTTCCTCTTCTGCACTCAAGTTTTCCAGTTTCCAATGACCCTCCACGGTTGAGCCGTGGGCTTTCACATCAGACTTAAAAAACCGCCTACGCGCGCTTTACGCCCAATAATTCCGGATAACGCCTGCCACCTAC
+
>>AAAFFFFFFFGGGGFEAAFGEFFGGFHHHHEFGGEGGFFGGFHHHGGHHFGFBEFGGH1EEEGHBFDGGEHHHHGFGHHHHHHGGEEGFGHHHHHGEGGCFHGHFFFHHHHHHHHHHHHFHHGHHHHHHHGFF2>D>HHHF22FHGHHHHH1GHHHHGHHD-<<-0<CG<<A-ACGEHHHGFHHF00CGG0000G@DGFD-AEGDC?D@:-:ABF.:>DDFF/;:FFFFF..DB/.@-...;;BFFFB
@M03896:38:000000000-B4D98:1:1101:21855:7053 2:N:0:261
CCTGTTTGCTCCCCACGCTTTCGCACCTGAGCGTCAGTCTTTGTCCAGGGGGCCGCCTTCGCCACCGGTATTCCTCCAGATCTCTACGCATTTCACCGCTACACCTGGAATTCTACCCCCCTCTACAAGACTCAAGCCTGCCAGTTTCAAATGCAGTTCCCAGGTTAAGCCCGGGGATTTCACATCTGACTTAACAGACCGCCTGCGTGCGCTTTACGCCCAGTAATTCCGATTAACGCTTGCACCCTCC
+
AABBCFFFFFFFGGGGEEEFFGFGGGGHFHHHGGGGGFHHFHHHHFGGHGFGEEEFGGGHEEGGGHGE>EGHHHHHHFFDHHHHHFHGGFGGHHHHHFGGCBDGHHHGBGGHGHGGHHHGGGGHFGF<1<>GFFG1DEC<GHHB<DGGD0GDGHHBCGHHH0<./00;:CGE9???-;CBFBF0FGF;9FFFGFB///;.@AFBAF>AADFFBD.;FE?CF.E//;9;FF/..AD/:AC.9.9/;BAAE?
@M03896:38:000000000-B4D98:1:1101:20037:7060 2:N:0:261
CCTGTTTGATCCCCACGCTTTCGCACATCAGCGTCAGTTACAGACCAGAAAGTCGCCTTCGCCACTGGTGTTCCTCCATATCTCTGCGCATTTCACCGCTACACATGGAATTCCACTTTCCTCTTCTGCACTCAAGTTTTCCAGTTTCCAATGACCCTCCACGGTTGAGCCGTGGGCTTTCACATCAGACTTAAAAAACCGCCTACGCGCGCTTTACGCCCAATAATTCCTGATAACCCTCCCCCCCTAC
+
AAAAAFFFFFFFGGFG?EEFFGEEFGGFHFFGDEEEAGGDDG3FGGFFGFFBFFBEGGGHGEDAFH3F@2BBGGHHHHGHHGHHF4EEFGDFHHHHHEEGGFFGHFBFHHFHGHGHHGFHGGGHHHF?FFHHGFF22@>FDGF22@GGHHHFGBGFFCF?CH<-<.-<<FH-.<-@.GGCGBGFHHF0:CGG0CGGG?D.-A99CB.-;99@9:EFF..9@DA.;///9B///;////;...;A.-;-..
@M03896:38:000000000-B4D98:1:1101:20055:7064 2:N:0:261
CCTGTTTGATCCCCACGCTTTCGCACATCAGCGTCAGTTACAGACCAGAAAGTCGCCTTCGCCACTGGTGTTCCTCCATATCTCTGCGCATTTCACCGCTACACATGGAATTCCACTTTCCTCTTCTGCACTCAAGTTTTCCAGTTTCCAATGACCCTCCACGGTTGAGCCGTGGGCTTTCACATCAGACTTAAAAAACCGCCTACGCGCGCTTTACGCCCACTAATTCCGGATAACGCCTGCCCCCTAC
+
AABBCFFFFFFFGGGGGEEFFGEEEGGHHGGGEEFGFGGHFFFGGHHFGGFFGDBEEFGHCEFEFHEFBFHEGHHHHFFGHHHHHFGEFGFGHHHHHEEGGFHHHHFFFHHFHHHHGGHHHHHHHHHGHDGHHG2@@FGHHHHD2FFGHHHHF1FHHHHGFH?-<>-<><G-<<-<ECGHGGHCHHG:0;GCGG00;CDGFGGGGF;B?B=DDA9FF:ABDF.AFFF0BF/-.:ABB?--9..;.:@;EF
@M03896:38:000000000-B4D98:1:1101:23255:7064 2:N:0:261
CCTGTTTGCTCCCCATGCTTTCGTACCTCAGCGTCAGTATTAGGCCAGATGGCTGCCTTCGCCATCGGTATTCCTCCAGATCTCTACGCATTTCACCGCTACACCTGGAATTCTACCATCCTCTCCCATACTCTAGCTCACCAGTATCGAATGCAATTCCCAAGTTAAGCTCGGGGATTTCACATCCGACTTAATAAGCCGCCTACGCACGCTTTACGCCCAGTAAATCCGATTAACGCTCGCACCCTCT
+
AABBCFFFFFFFGGGGGBFGGGEGHHGHHHGGGEEEEGFFHHGFHGHGHHGHFHFFHGHHCFGGGHEEEHGHHHHHHFGHHHHHHHHGGGGGHHHHHFEGGFHHHHHGFHHGHHHHGHHHHHHHHHHHHHGHHGHFFHGGHGGFDGHG?/GGHFGHGHHHFG0C?FFGFGHHD-ADCAGGHHHHHHG<ACG?G0CC00CGADGGGGDG.B-AAA.BFAA;CD9/B99FFF:DD?DBBAF.D-:;:@DEF/
@M03896:38:000000000-B4D98:1:1101:13348:7070 2:N:0:261
CCTGTTTGCTCCCCACGCTTTCGCACCTGAGCGTCCGTCTTCGTCCAGGGGACCGCCTTCGCCACCGGTATTCCTCCAGATCTCTACGCATTTCACCGCTACACCTGGACTTCTACCCCCCTCTACGCGCCTCAAGCTTGCCACTATCAGATGCAGTTCCCAGGTTGAGCCCGGGGATTTCACATCTTACTTAACACACCGCCTGCGTGCGCTTTCCGCCCAGTATTTCCGCTCAACCCTCTCCCCCTCC
+
AAA>ADFCDDFFGGGE1EAFFGABAEFE00BB0BA//BBBFGFGFGF1C//AEE/>EGGF/EE?EH>//>FFFHFHG0>1BBGFH2F/E//EFG2>G/>//>BGGG00<0<<?F2FGHHGGCGB1D<---<<C<0<<<D/<CD0G/0C0000:CC:0;CGHF;./;///:9A:AA--;CFFFFFFFF99:/;/9;//9;A@@--99-9-;-;9--/:99A@-AB////9B--;9-;F9;--;B/B-9-;;
@M03896:38:000000000-B4D98:1:1101:21840:7070 2:N:0:261
CCTGTTTGCTCCCCACGCTTTCGCACCTGAGCGTCAGTCTTTGTCCAGGGGGCCGCCTTCGCCACCGGTATTCCTCCAGATCTCTACGCATTTCACCGCTACACCTGGAATTCTACCCCCCTCTACAAGACTCAAGCCTGCCAGTTTCAAATGCAGTTCCCAGGTTAAGCCCGGGGATTTCACATCTGACTTAACAGACCGCCTGCGTGCGCCTTACGCCCAGTAATTCCGATTAACGCTTGCACCCTCC
+
>AAAAFFFFFFFGGGGGFAFFG?EEGGFAGHHEFEGEHGHHHGHHHHFGEEGEE>EFEGHAEEGGHEE>EFHHHHHGBGDHHHHHHHGGEFEGHGHHFBCCCFHHGG0G2GFGGGFHHHGGGEHGGFG1FGHFHG1DEH.GHC00=GDDDFH0;GCCCGHCB0::;CG0CGHA?9D-99FFFGGFF099CBFF0BF:BFFBFFFEF-AA?-;.:99BAAAF.A///;:BF/.9;.//9;...:999AEEF
@M03896:38:000000000-B4D98:1:1101:5212:7104 2:N:0:261
CCTGTTTGCTCCCCACGCTTTCGAGCCTCAGCGTCAGTTACAGACCAGAGAGCCGCTTTCGCCACCGGTGTTCCTCCATATATCTACGCATTTCACCGCTACACATGGAATTCCACTCTCCCCTTCTGCACTCAAGTTAAACAGTTTCCAAAGCGTACTATGGTTAAGCCACAGCCTTTAACTTCAGACTTATCTAACCTCCTGCGCTCGCTTTACGCCCAATAACTCCAGCAAACCCTCGTGACCTACGT
+
1>>>>1BCDFDFGGFG?AEAAFE0FEE0FECFCBE/EHHHGGFGGHF0F/0ABGCEG/FG/ECEFH//>/B/FEFHEGBFFFBHHHHFEEEGHFHHHAEE<EDGGHB<1BGFHHFHHHHHHHGHFHB@BFFGHGGG2@?FDGE0FGFFG1FFFFC<C>C111<FG1=0DGF<.GHFHBBD00;0C000:/00CCG0CGH0/;//:9-99--A.C00;C--.;-///;B//;/--/--;---9-/;9BFF--
@M03896:38:000000000-B4D98:1:1101:26170:7114 2:N:0:261
CCTGTTCGCTCCCCACGCTTTCGCTCCTCAGCGTCAGTATCGGCCCAGAGACCCGCCTTCGCCACCGGTGTTCCTCCTGATATCTGCGCATTTCACCGCTACACCAGGAATTCCAGTCTCCCCTACCGAACTCTAGCCTGCCCGTATCAGCTGCCAACCCACAGTTAAGCCATGGGCTTTCACAGCTGACGCAACAACCCGCCTACGAGCTCTCTACGCCCACTAAATCCGGACAACCCCCGCGCCCTAC
+
BBBBBFFADBABGGFGAEE2FFEEGHGHHHHHGFEFEHGFGEAEEGGGHFEGGHGGGGGHHFGGGHEE>>EEGHFFFBFGGHBGHFHCGCG?BFGHHEECFDFHHHC/<FGFHHB22@FHHHGFEHHF/@DFG1D1DCF0>GGC<A.GH0CF<CGHHGFGGF?C0<0;:GC:9F/9FB:FF9F0;AB/CFD.ADF.E.;A9@=?DF.A9B.;9/:/F.@DFF..;:/:/B9-.BBFA...;-;;-;BBFF
@M03896:38:000000000-B4D98:1:1101:12965:7116 2:N:0:261
CCTGTTCGCTCCCCACGCTTTCGCGCCTCAGCGTCAGTTACAGACCAGAGAGTCGCCTTCGCCACTGGTGTTCCTCCACATCTCTACGCATTTCACCGCTACACGTGGAATTCCACTCTCCTCTTCTGCACTCAAGTTCCCCAGTTTCCAATGACCCTCCACGGTTGAGCCGTGGGCTTTCACATCAGACTTAAGAAACCGCCTGCGCGCGCTTTACGCCCAATACTTCCGGACAACGCTTGCCACCTAC
+
>AAABFFCBCBCGGGGFFFFFGEGEEGGGHGHFGFEFHHHGGBFGHHGGGCEHGEEGGGHEFGEGHE2BGHEGHHHHCHHHHHHHHHFFFFGHHHHHEEEGEGHGFGFGHHHHHHFHHHHHHHHHHHGGDHHFHFF?DFGHHF?CFHGHGDG1FGHHHHFHHD<C.-<GGGA.A:CGHHHHFGHHHF09CBBBB00CBFG?DGDEFAGFFFF;AAFF?DDFF./;/:;FF.-9::AE-;;..AFBFFFFF
@M03896:38:000000000-B4D98:1:1101:24934:7126 2:N:0:261
CCTGTTTGCTCCCCACGCTTTCGCACCTGAGCGTCAGTCTTCGTCCAGGGGGCCGCCTTCGCCACCGGTATTCCTCCAGATCTCTACGCATTTCACCGCTACACCTGGAATTCTACCCCCCTCTACGAGACTCAAGCCTGCCAGTATCAGATGCAGTTCCCAGGTTGAGCCCGGGGATTTCACATCTGACTTAACAAACCGCCTGCGTGCGCTTTACGCCCAGTAATTCCGATTAACGCTTGCACCCTCC
+
AAAAAFFFFFFFGGGGGFEFGGGGGGGHGHFHFGFGEHHHGHHHFGGHGFEFEEEGGGGHCEEDFHE>>EFHHHHHFGGGHHHHHHHFGFEGHHHHHDBGGCEGHGBFBFFGGGFFHHHGGGGHGHFD.CEFFGG<DCB<CGG00;=C0:CCGHBF:CGHHHF.9099BFFGCA-9ADFFFFGFFFF//;BBBFFFFFFFFFFDFFC:AD-B-.;BFEDBFF.:;//;BF/AAA.B;DFD..:9;BDEEF
@M03896:38:000000000-B4D98:1:1101:24257:7149 2:N:0:261
CCTGTTTGATCCCCACGCTTTCGCACATCAGCGTCAGTTACAGACCAGAAAGTCGCCTTCGCCACTGGTGTTCCTCCATATCTCTGCGCATTTCACCGCTACACATGGAATTCCACTTTCCTCTTCTGCACTCAAGTTTTCCAGTTTCCAATGACCCTCCACGGTTGAGCCGTGGGCTTTCACATCAGACTTAAAAAACCGCCTACGCGCGCTTTACGCCCAATACTTCCGGATAACGCTCGCCACCTAC
+
3AAAAFFFFFFFGGGGGFECFGGGEGFHHHHHEGG?EHHDFDBGHHHHGHABGFAEEGGHEFDEEHFG5BGEFFGGFFGHHHHHGEBEG?EFFHFEGGEGFFHGHFBF?GGFFGFGHFHHHHHHHHHHHHHHFHCD@B>GHHGFHHFGHHHHFGGFHGHGHHG-<.-<>CC@AC@CAG<CD0D;GCB0:CCCCGGF0@A;-;-CABE@?DCFFF.9;..-;9.;/;9B//.-:;.//.-..9-99;A9BF
@M03896:38:000000000-B4D98:1:1101:22205:7155 2:N:0:261
CCTGTTTGCTCCCCACGCTTTCGCACCTGAGCGTCAGTCTTCGTCCAGGGGGCCGCCTTCGCCACCGGTATTCCTCCAGATCTCTACGCATTTCACCGCTACACCTGGAATTCTACCCCCCTCTACGAGACTCAAGCTTGCCAGTATCAGATGCAGTTCCCAGGTTGAGCCCGGGGATTTCACATCTGACTTAACAAACCGCCTGCGTGCGCTTTACGCCCAGTACTTCCGATTAACGCTTGCACCCTCC
+
AABBBFFFFFFFGGGGEEEFFGEEEGGGFGGGEGGGEGGHHHHHGDEFHC0EEEEEGEGHGEFGGHA>>EFHHHHHHGGFGGHHHHGFEEEEHHHHH/CCGCFHHGFFFCGGGHHGHHHGGGGHHGF..<CHFG<<<G0<<CD::<CCG0;CFHFGGHHHHH0./9//;BFGB----;FFGGFBFFF;/BFFFBBB/9AE;D>DAF:9A.-:99./BAA-B?EB///BFF.;..A/B.-.;:9/;BA.ED
@M03896:38:000000000-B4D98:1:1101:24238:7161 2:N:0:261
CCTGTTTGATCCCCACGCTTTCGCACATCAGCGTCAGTTACAGACCAGAAAGTCGCCTTCGCCACTGGTGTTCCTCCATATCTCTGCGCATTTCACCGCTACACATGGAATTCCACTTTCCTCTTCTGCACTCAAGTTTTCCAGTTTCCAATGACCCTCCACGGTTGAGCCGTGGGCTTTCACATCAGACTTAAAAAACCGCCTACGCGCGCTTTACCCCCACTAATTCCGGATAACGCCTTACACCTAC
+
>AAAAFFFFFFFGGCFEFEAFGEGFGGHHFFHGFGGGHFHDGGFHHHFHHG3FF1EEEEHAFDEFHFFD2GEHHHHHGGHHHHHH@FEEGGGHHHHGEEEGEFH3FBF3DGFHHFGFGFHHGHFHHHHFHHHFH2@@GGHHHHB>@FGGHHDFBFFGHHGFHD-<<<01<F<<C<@EFHHFDFHGHF0;CHEGCGHHGFGFF?EGG.A-?-@9;AFF//.9-..9/9/BF/-.;;F/.9-../::;FBBB
@M03896:38:000000000-B4D98:1:1101:15067:7173 2:N:0:261
CCTGTTTGCTCCCCACGCTTTCGCACCTGAGCGTCAGTCTTCGTCCAGGGGGCCGCCTTCGCCACCGGTATTCCTCCAGATCTCTACGCATTTCACCGCTACACCTGGAATTCTACCCCCCTCTACGAGACTCAAGCTTGCCAGTATCAGATGCAGTTCCCAGGTTGAGCCCGGGGATTTCACATCTGACTTAACAAACCGCCTGCGTGCGCTTTACGCCCAGTACTTCCGATTAACGCTTGCACCCTCC
+
AABABFFFFFFFGGGGFEEFFGEEGGGHGHHGEFFGFHHHHHHHGGFGGD0EEEEGGGGHHGGGGHEEEFGHHHHHHHHHHHHHHHHGGEFGHHHHHFDGGCGHHHFGBGGGGHHHHHHGGGGHFHGC<<CDFGCDGHFCGHFF::GGHBGHFHHHC:GGHHBE:9/9FFFFDGGGGGBFFBFFFFF/BFBFFFBF:AFFCFFFFFBDDAAB@.;BF.;>DD.:BBB/BFFFDA.FFFFBE.;:BFFEFD
@M03896:38:000000000-B4D98:1:1101:24249:7174 2:N:0:261
CCTGTTTGATCCCCACGCTTTCGCACATCAGCGTCAGTTACAGACCAGAAAGTCGCCTTCGCCACTGGTGTTCCTCCATATCTCTGCGCATTTCACCGCTACACATGGAATTCCACTTTCCTCTTCTGCACTCAAGTTTTCCAGTTTCCAATGACCCTCCACGGTTGAGCCGTGGGCTTTCACATCAGACTTAAAAAACCGCCTACGCGCGCTTTACGCCCAATAATTCCGGATAACGCTTGCCACCTAC
+
AABBBFFFFFFFGGGGEFEFFGAEEGGHHGGHEFGGGHHHGGBHHHGCHHFAFFBEFGFGAEDGGHFF@EGEGHHHHFGGHHGHHDGEEGEEHHHHHEEFGEBGFGB23FHHGHHHHGHHHHHHHHFDFDGHFGFF@D2GGGGF2FGGHHGGGFGHHGHGGH/-<<><><F><<@CEFCGGFHGHHH0:C/0CGGGHFGG-BF?EFAD-;@@-AAFFADAFFF.BF;BFF:-9:ABF.;...;BBBAFFF
@M03896:38:000000000-B4D98:1:1101:4600:7180 2:N:0:261
CCTGTTTGCTCCCCACGCTTTCGCACCTGAGCGTCAGTCTTCGTCCAGGGGGCCGCCTTCGCCACCGGTATTCCTCCAGATCTCTACGCATTTCACCGCTACACCTGGAATTCTACCCCCCTCTACGAGACTCAAGCTTGCCAGTATCAGATGCAGTTCCCAGGTTGAGCCCGGGGATTTCACATCTGACTTAACAAACCGCCTGCGTGCGCTTTACGCCCAGTAATTCCGATTAACGCTTGCACCCTCC
+
BBBBBFFFFFFFGGFGEEAAFGEEEGGHBFGFEFGGFHHFHHHHGGGB3A0EAEEEGGAHHGGGGG??>EFFHHHHGFGEHHHHHHGFGEGGFGHHHDCC@@GHHHBFGGHFFDHFHHHGDFGCDFFD.<CGCFCDDGF/<GF0:CCGGCFFBFFFCGGGG0C.:9//BFFE?D@B9.FBC0CFFF//9BF/;/BB:AEF-;-DEFFDDF-@9..9B;ABDB./;/9/FF9DA.DB:.;..9.;/;AAEF
@M03896:38:000000000-B4D98:1:1101:23331:7180 2:N:0:261
CCTGTTTGCTCCCCACGCTTTCGCACCTGAGCGTCAGTCTTCGTCCAGGGGGCCGCCTTCGCCACCGGTATTCCTCCAGATCTCTACGCATTTCACCGCTACACCTGGAATTCTACCCCCCTCTACGACACTCAAGCTTGCCAGTATCAGATGCAGTTCCCAGGTTCAGCCCGGGGATTTCACATCTGACTTACCAAACCGCCTGCGTGCGCTTTACTCCCAGTAATTCCGCTTACCGCTCGCACCCTCC
+
AABAAFFFFFFFGGGGAFE2AGAEEEGHBFGFEEGGGHFHFHCGGAEGGGCGAEEGGGEG1AEEGGE>>>FFGHHHHCBFFFGHHHHEG?EEBGHGH<CD/BDGHFBGHE1G?@FBGHCCD-C01F...<@GFG/<<CD/CGC000<;C0CC0:0C0:CGHB:./0090;BC---;:;BCB0:;9FF//;9/9/;:9.AA-;BD.;-...-99;./:/9/;.///9/9/:/.:.:/9.-----99;AEA?
@M03896:38:000000000-B4D98:1:1101:8797:7181 2:N:0:261
CCTGTTTGCTCCCCACGCTTTCGCGCCTCAGCGTCAGTAATGGTCCAGTTGGCCGCCTTCGCCACCGGTGTTCTTGCGAATATCTACGAATTTCACCTCTACACTCGCAGTTCCACCAACCTCTACCATACTCAAGCGTCCCAGTATCGAAGGCCATTCTGTGGTTGAGCCACAGGCTTTCACCCCCCACTTAAAACGCCGCCTACGCGCCCTTTACGCCCAGTGCTTCCGAGCAACTCTCTCCCCCTCC
+
AABBAFFFFFFFGGGEEFECFGAEEEGGGHHHGEEEFGDDEGHHGFGGFGDBBFEEGGGHAEGGGH?>>>BEGHFFGEEEGGHHHHHGGEHHGHGHHHHHHGHHHHFDC<?GGGHFHHEFGHHHGGHGGHGHFH1<D/AEGGF1>FGG>CC<DCGH/DG0=0</<<.:CGGCGC:.::CHCGFFGGG-;CF0CFF0C99BDFFD?F;B@BCF-:BFF.A-BD.///9;BFD.;;;BF/;///9;FFF-.;
@M03896:38:000000000-B4D98:1:1101:17954:7184 2:N:0:261
CCTGTTTGCTCCCCACGCTTTCGAGCCTCAGTGTCAGTTACAGTCCAGCAAGCCGCCTTCGCCACTGGTGTTCCTCCTAATATCTACGCATTTCACCGCTACACTAGGAATTCCACTTGCCCCTCCTGCACTCTAGCCCTGCAGTTTCAAAAGCAGTCCCGGGGTTGAGCCCCGGGCTTTCACTTCTGACTTGCCTGGCCACCTACACTCCCTTTACACCCAGTAAATCCGGATAACGCTTGCTCCATAC
+
BBBBBFFFFFFFGGGG2EEFFGEGGFGHHHHHHHHHHHHHGG3FGFGGHGFGHFAEGGGHHGGGGHFGBEEEGHHHHHHHHHHHHHHGGGGGHHGHHGEGGEGHHGFFFHHHHHGHFFDGFHGHGGHGFHHHHFFDGHHG@FF<@FHHHHFHHHHGHGHGGF-<<<-</<GEGC:AGCGCHHHHHGG;CFGB9BFF0.CFFFGGGGFGFGFG/;FBFB99DAA/;/BFFFD-D.A;;DF?.9;;BFB/;B
@M03896:38:000000000-B4D98:1:1101:23347:7188 2:N:0:261
CCTGTTTGCTCCCCACGCTTTCGCACCTGAGCGTCAGTCTTCGTCCAGGGGGCCGCCTTCGCCACCGGTATTCCTCCAGATCTCTACGCATTTCACCGCTACACCTGGAATTCTACCCCCCTCTACGAGACTCAAGCTTGCCAGTATCAGATGCAGTTCCCAGGTTGAGCCCGGGGATTTCACATCTGACTTAACAAACCGCCTGCGCGCGCTTTACGCCCAGTACTTCCGATTAACGCTTGCACCCTCC
+
AABAAFFFFFFFGGGGEEEAFGEEFGGHFGHGEEEFFHHHGHEHGEEGFE0EEEEEGGGHEEEFGHE/>EFHHHHHH?F?GGHHHHHGGEGGHHGHHBCDCCGHHFFGFHHHGGHGHHHGGCFHFHF..<EGFHFDGGF/CG000:<CCCGCGHHGCCHHHH0./://:CFE;----9BFFBFBFFF/BFFF9BBBFFEE9@FFFF--:;@:-..;;:.@F.EBB/BBFF...;99B.;.;..9/BDFFF
@M03896:38:000000000-B4D98:1:1101:17971:7195 2:N:0:261
CCTGTTTGCTCCCCACGCTTTCGAGCCTCAGTGTCAGTTACAGTCCAGCAAGCCGCCTTCGCCACTGGTGTTCCTCCTAATATCTACGCATTTCACCGCTACACTAGGAATTCCACTTGCCCCTCCTGCACTCTAGCCCTGCAGTTTCAAAAGCAGTCCCGGGGTTGAGCCCCGGGCTTTCACTTCTGACTTGCCTGGCCACCTACACTCCCTTTACACCCAGTAAATCCTGATAACGCTTGCTCCCTAC
+
BBBBBFF>DFFFGGGGEFFFGGGGHGGGHHFHFHFGHGHHGEDAFGBFHEFFFFEEGEFH1EAEEHC2@GGEGHHHHH@EGEGHFEHFEEEGFHHHHEEFGEFHH3BGFHHFGHHHGF3BFEFGGCGGGHHHG3G@FFGG@FG<2@DFFG11CGGFFBGG@@---<-<<CGGDC::DCCC:CHGGGG000C990;00.;9;;C?FFCCFFF?;00CFGBFDEA9///9/9/FF/9/;.99..;/9;.;/.
@M03896:38:000000000-B4D98:1:1101:17951:7202 2:N:0:261
CCTGTTTGCTCCCCACGCTTTCGAGCCTCAGTGTCAGTTACAGTCCAGCAAGCCGCCTTCGCCACTGGTGTTCCTCCTAATATCTACGCATTTCACCGCTACACTAGGAATTCCACTTGCCCCTCCTGCACTCTAGCCCTGCAGTTTCAAAAGCAGTCCCGGGGTTGAGCCCCGGGCTTTCACTTCTGACTTGCCTGGCCACCTACACTCCCTTTACACCCAGTAAATCCGGCTAACGCTCGCTCCCTCC
+
AAAAAFFFFFFFGGGGEEEAFGAFGFGHHHGFGHFGHHHHGFFHGFFBFFGBFFEEEEGHAEFEGHCBB?FEGHHHHHDHHFHHHHH1>?EEGGFHHEEFGGHHHHHGHFFHGHBFHFBFFHFEGGF2FGGGHH2FGFFF@FGC<>FFD1FGFHHFF?FG@>-<-<-/<CFCD---ACHFFFFCFGF00;FB0;CF;.;AC.AFFF/CFGGE/9B0B0;9AA.9/B//9B.@-;.BF.;..999:A9F.;
@M03896:38:000000000-B4D98:1:1101:11550:7206 2:N:0:261
CCTGTTTGCTCCCCACGCTTTCGCACCTGAGCGTCAGTCTTCGTCCAGGGGGCCGCCTTCGCCACCGGTATTCCTCCAGATCTCTACGCATTTCACCGCTACACCTGGAATTCTACCCCCCTCTACGAGACTCAAGCTTGCCAGTATCAGATGCAGTTCCCAGGTTGAGCCCGGGGATTTCACATCTGACTTAACAAACCGCCTGCGTGCGCTTTACGCCCAGTAATTCCGATTAACGCTTGCACCCTCC
+
AABABFFFFFFFGGGGEFEFFGEFGGGHFHHGEGEFGHHHHHHHFGFGHAEGEEEEGGGHFGFGGHE>EEGHHHHHHFGHHHHHHHHFEEFGHHGHHDCGGCFHHHGGBGHHHHHHHHHGGGGHFG>A.<<GCGG<DGF<CGG0:;GGC0:GGHFB;CHHGH0.::/;CBGG-D?-@AFFGFFFFFF/BFFFFFF/FFFFFFFFFFFD?DDD-:EFFADCDD./;9BFFFF.9:DFFDF?EEA/9BDEFA
@M03896:38:000000000-B4D98:1:1101:15514:7208 2:N:0:261
CCTGTTTGCTCCCCACGCTTTCGCACCTGAGCGTCAGTCTTCGTCCAGGGGGCCGCCTTCGCCACCGGTATTCCTCCAGATCTCTACGCATTTCACCGCTACACCTGGAATTCTACCCCCCTCTACGAGACTCAAGCTTGCCAGTATCAGATGCAGTTCCCAGGTTGAGCCCGGGGATTTCACATCTGACTTAACAAACCGCCTGCGTGCGCTTTACGCCCAGTACTTCCGATTAACGCTTGCACCCTCC
+
AAAAAFFFFFFFGGGGEEEFFGFGGGGHBGGFEEEGGHHGHHHHGFFGFA?EEEEEGGGHEEGGGHEEEEGHHHHHHGHGHHHHHFGFEEGGFHHHHFFFGCGHHHHC2FGGHHHHHHHGGGGHHHG..<CGFCGDDHF/CGD::0CCCCCHGHHGFCGHHH0.:9//CFFEACAA-:FGGFGGFFF;:BFFBBFBBAFFFFDFFFAFFFAF-9.FFAD=@D.;////BBFD9.A;FAC...9:;BD.AD
@M03896:38:000000000-B4D98:1:1101:15502:7221 2:N:0:261
CCTGTTTGCTCCCCACGCTTTCGCACCTGAGCGTCAGTCTTCGTCCAGGGGGCCGCCTTCGCCACCGGTATTCCTCCAGATCTCTACGCATTTCACCGCTACACCTGGAATTCTACCCCCCTCTACGACACTCAAGCCTGCCACTATCAGATGCAGTTCCCAGCTTGAGCCCGGGGCTTTCACATCTCACTTCACACACCGCCTGCGTGCGCTACACGCCCCGTAATTCTGATTAACGCCTGCACCCGCC
+
>AAAAFFCFFFFGGFA1EAAFGEE0EEF0BEFEAAEA2AEBGA0AAAE0EA/AE/EE?/E/BEEGH/>/>F2GGHHF>GFGBFG2FFEC/EE>GFFGCBC/>????C0C1<FGF1GHHHGGCCFFH...<<CF//0=.<<.CC0/CC0C0000:000;;GFH9.00/.9BBEA@----99B/9BBFF/;BBF//99/:AB-@?-::---9--9--/9;9?;-9----;9/;/9;/99-@;9---;:A---
@M03896:38:000000000-B4D98:1:1101:11553:7224 2:N:0:261
CCTGTTTGCTCCCCACGCTTTCGCACCTGAGCGTCAGTCTTCGTCCAGGGGGCCGCCTTCGCCACCGGTATTCCTCCAGATCTCTACGCATTTCACCGCTACACCTGGAATTCTACCCCCCTCTACGAGACTCAAGCTTGCCAGTATCAGATGCAGTTCCCAGGTTGCGCCCGGGGATTTCACATCTCACTTACCAAACCGCCTTCGTGCGCTTTACGCCCAGTATTTCTGATTAACCCTTGCATCCTC
+
AAA3AFFFFFFFGGGG?EEFFG2EEEGF3FGF2EEFGHHHBGGHEE?FHC0AAE>EEEAG1B>EEG?>/>FHFHHHGCB3GFHGHHF?EEEEHHFHH/<</BBGHGB001FGGHGFFHGGGGGH1>....<D<</<<<</<GF000;;00;CCCC00;;C;G0.:9/.-9.@----9;/;9F/FFFF/99:9//;/;.9:;@BD.;.9..-9-.99B9.-9..///;BF///;9//9/;.999//;;BF
@M03896:38:000000000-B4D98:1:1101:22080:7237 2:N:0:261
CCTGTTTGCTCCCCACGCTTTCGCACCTGAGCGTCAGTCTTCGTCCAGGGGGCCGCCTTCGCCACCGGTATTCCTCCAGATCTCTACGCATTTCACCGCTACACCTGGAATTCTACCCCCCTCTACGACACTCAAGCTTGCCAGTATCAGATGCAGTTCCCAGGTTGAGCCCCGGGATTTCACATCTGACTTAACAAACCGCCTGCGTGCGCTTTACGCCCAGTAATTCCGATTAACGCTTGCACCCTCC
+
>AA?AFFFFFFFGGGGFEEFFG2EEGGG33BFEGEEAGGHHHHHGFEC3100AE>EFFFG1EEEGG?EE@FHHHHHH2BBGGHHHGG/EEEEHGGHH/>D?CFHG2CGE2FGGFDGFGHGGGGHHH<C.-<FG/<0<G</<CG0:0CC00<CHHFCGCGHHGG./C//;CGG.--9-9;FFBFBFFB/9BBFEBB;/.;A@DFDEF9..;-;9.:/;.;@BD.99F//B/9..9A/;A@.9../9;A.;;
@M03896:38:000000000-B4D98:1:1101:19022:7261 2:N:0:261
CCTGTTTGCTCCCCACGCTTTCGCACCTGAGCGTCAGTCTTCGTCCAGGGGGCCGCCTTCGCCACCGGTATTCCTCCAGATCTCTACGCATTTCACCGCTACACCTGGAATTCTACCCCCCTCTACGAGACTCAAGCTTGCCAGTATCAGATGCAGTTCCCAGGTTGAGCCCGGGGATTTCACATCTGACTTAACAAACCGCCTGCGTGCGCTTTACGCCCAGTAATTCCGATTAACGCTTGCACCCTCCG
+
AABAAFFFFFFFGGGGEEEAFGEEEGGHHHHHGGAEDEGHHHGHGGDFFE?GEEEGGGGHEGDGGHGEEFGHGHHHHGHHHHHHHHHGFEGGHHGHHGGCDCFFHHFCCGGHHHHHFHEDGGGHGG.C<DGHHHGEDG<<.CD0CCGHHFGFHGGHCCGHHGBEG0;FFFGGGA-;-CFGF0CFBBF//BF//;FEFE9ABFA..;B;DD-99A?FF.;>9A.;//;FFB/...A//.-...9;;:.9...
@M03896:38:000000000-B4D98:1:1101:13615:7272 2:N:0:261
CCTGTTCGCTCCCCATGCTTTCGCACCCCAGCGTCGGTAGGGACCCAGAGAGCTGCCTTCGCTTTTGGCGTTCCTTCGTAGATCTACGGATTTCACCCCTACACACGAAATTCCACTCTCCTCTGTCTCACTCAAGTGAATTGGCTTCGAGAGCATTCCCCCACTTTTTGGCGACTTTCACTTTCAACCCGATTCACCGCCTACGTGCCCTTTACGCCCACTCATTCCGAACAACACTTTCCCCCCCCCT
+
AABBBFFBDBBBGGGGGFFFGGEFGGGGGGGHGGGEGG1EEDFGFGHFCGFFGHGHHHHHEGGFFDF>FEEFGHFGHGBFFFHHHHH?EEFGHHHHHHGFGFGGGDGCGDHGGGFFGHFHHHHHB<FGHHHHFHG1?F?@<<<>0><F<<<FCHHDDDD0<ECDFGFGF--::;:-;;FBCFFFB0BFADD??AF0FF.:@A..;9..9:BBB:9.;BB...9/;/FF/..--.;.:9//;/9;A@FB--
@M03896:38:000000000-B4D98:1:1101:13606:7287 2:N:0:261
CCTGTTCGCTCCCCATGCTTTCGCACCCCAGCGTCGGTAGGGACCCAGAGAGCTGCCTTCGCTTTTGGCGTTCCTTCGTAGATCTACGGATTTCACCCCTACACACGAAATTCCACTCTCCTCTGTCTCACTCAAGTGAATTGGTTTCGAGAGCATTCCGCCACTTTTTGGCGACCTTCACTTTCAACCCGATTCACCGCCTACGTGCCCTTTACGCCCATTCATTCCGCAGAACACTTTCCCCCCCCGT
+
AAAAAFFABAAAGGCFFFGBBGEEDEGGGGGHGGGEGGCGAFCFFE1FF1AEGGGHGHHHAEFHGHF/B>?>FH4GHEFGGGHFGHGFEEFDHGFHHHGGGFFF?BB@ADGFGHHHFFHGCGGHCDGDFGHB<FF1?1@?F<FB1>FGE.<<-GFDGHF/<ADCC0:::--;:-;-=;9FFFFG00;CFD??ADB;BF.;D.A9AA.../999B;..-;./9;9/9;B/.---/9/9B//;/:B.@=-;9
@M03896:38:000000000-B4D98:1:1101:22183:7329 2:N:0:261
CCTGTTTGCTCCCCACGCTTTCGCACCTAAGCGTCAGTCTTCGTCCAGGGGGCCGCCTTCGCCACCGGTATTCCTCCAGATCTCTACGCATTTCACCGCTACACCTGGAATTCTACCCCCCTCTACGAGACTCAAGCTTGCCAGTATCCGATGCAGTTCCCACCTTGAGCCCGGGGATTTCACATCTGACTTAACAAACCGCCTGCGTCCGCCTTACGCCCAGTAATTCCGATTAACCCTTGCACCCAT
+
>AA33DFCBFFFFGFG?AAAFGEEEGGG3BGGEEAEEDGFHHHHGEEGHGCGG>>EEEGGAFGEEH1>EEFGFHHHGFFGFHHEH4GEE/EEHGFDGDCC@<F?GHHA0?DCGH2FFGGGGCDCFHF<..CD<0C00<=/<C00:0;G0..:.D0C;BGFCC...909;F/;-;--@A//FBF/BFF/:;;/99B//.;.-9;99A-.-;9-9../;..;>9AF/BB/;9/.9..///;9/./9:;:./
@M03896:38:000000000-B4D98:1:1101:22161:7332 2:N:0:261
CCTGTTTGCTCCCCACGCTTTCGCACCTGAGCGTCAGTCTTCGTCCAGGGGGCCGCCTTCGCCACCGGTATTCCTCCAGATCTCTACGCATTTCACCGCTACACCTGGAATTCTACCCCCCTCTACGAGACTCAAGCTTGCCAGTATCAGATGCAGTTCCCAGGTTGAGCCCGGGGATTTCACATCTGACTTAACAAACCGCCTGCGTGCGCTTTACGCCCACTAATTCCGATTAACGCTTGCACCCTCC
+
AABBBFFFFFFFGGGGEEEFFGEEEGGHFFGHGEEGEFFHHHGGGDEFH?A0EEEEGEGHEGGGGHAEEFFHHHHHHGGHHGHHGHHGGE/EFGGHHDCG?@DGHHHFHHGCGGHHHHHGGGGHHHFD.ACGFGG<<GF/CGHB::;CG:G0CGHG0;GGG0:C/;9BFFFEB;;BAAFGFGGGFFF/BFFBBFFBF.AEDFFFEA-..A9@-;A/B..9@D.;B/;/BFBA.:.BB.=.9.;/BBAAFD
@M03896:38:000000000-B4D98:1:1101:17551:7340 2:N:0:261
CCTGTTTGCTCCCCACGCTTTCGCACCTCAGCGTCAGTATCGAGCCAGTGAGCCGCCTTCGCCACTGGTGTTCCTCCGAATATCTACGAATTTCACCTCTACACTCGGAATTCCACTCACCTCTCTCGAACTCAAGACTACCAGTATCAAAGGCAGTTCCGGGGTTCAGCCCCGCGATTTCACCCCTCACTTAATATTCCGCCTACGTGCGCCTTACGCCCCGCACATCCGAACAACTCTACACCCCATC
+
BBBBBFFBFFFFGGGGCEEFFGEEGGGHHHHHGGEDEHGGHG2FEGFGFG5BBG0EEEFHEEGGGHBBF?GEGGHHHG>1?FFFHDHFEHHHFHHHHHHFGHHHGHGE/?FGFGGHFHHHHHHHHHHDFHGC<FFFG?GFGH1?F1FFFF11>FC<FGGH<>---<.00=CED:--;9CAFFFFFAA.;9B0;C0;099;/9DDDF.;.:-;.9./B..9>---;9-/;9...;-BE/;////:9A=.BF
@M03896:38:000000000-B4D98:1:1101:22173:7347 2:N:0:261
CCTGTTTGCTCCCCACGCTTTCGCACCTGAGCGTCAGTCTTCGTCCAGGGGGCCGCCTTCGCCACCGGTATTCCTCCAGATCTCTACGCATTTCACCGCTACACCTGGAATTCTACCCCCCTCTACGAGACTCAAGCTTGCCAGTATCAGATGCAGTTCCCACGTTGAGCCCGGGGATTTCACATCTGACTTAACACACCGCCTGCGTGCGCTTTACGCCCAGTAATTCCCATTAACGCTCTCACCCTCC
+
ABBAAFFFFFFFGGGGEEEFFGEEFGGHBGHGEFEGFHHHGHFHEEEGFE0EAFEGGGGHEEFEGGE>>EFHHHHHHGHGHHHHHHHFEEEGHHHGHCBCDCGHHHF0<GHHHHHGHHHGGGGHHHE?.<CDFFF<DG0<<C00;0;;C0:C0CB0;<GFCG.;99../9FF-A;--9CBFEFBFFF/9FFBBBBB/:AF-@@AEA9.9.@@-;9BF99BFD.://9;BF/;//9/9.;A..;99AFAFD
@M03896:38:000000000-B4D98:1:1101:21842:7400 2:N:0:261
CCTGTTTGCTCCCCACGCTTTCGCACCTGAGCGTCAGTCTTCGTCCAGGGGGCCGCCTTCGCCACCGGTATTCCTCCAGATCTCTACGCATTTCACCGCTACACCTGGAATTCTACCCCCCTCTACGAGACTCAAGCTTGCCAGTATCAGATGCAGTTCCCACGTTGAGCCCGGGGATTTCACATCTGACTTAACAAACCGCCTGCGTGCGCTTTACGCCCAGTAATTCCGATTAACGCTTGCACCCTCC
+
>AAAAFFFFFFFGGFE2AAAFGAEEGGHGHHGEGEEBGHHHHHHGFFFHE0FEE>EEGFHHEEEGHE>>EFGHHFHHGHEHGBHHHGFEEFEHHHHHDCGCCFHHHFCFHHHHHHHHHHGGGGHBGF<.<CGCGC0GG<<<GD:0;<CC0;GCGHBCCGFHH.;:9..;FGFB@B@FDFGFFFFFFF/BFF/BBFF/FEEFCFFFF>;.9@@>AEFFEDDFD.;/BFFFFFD..A/B;B...;;;FFEFF
@M03896:38:000000000-B4D98:1:1101:25266:7482 2:N:0:261
CCTGTTTGCTCCCCACGCTTTCGCACCTGAGCGTCAGTCTTCGTCCAGGGGGCCGCCTTCGCCACCGGTATTCCTCCAGATCTCTACGCATTTCACCGCTACACCTGGAATTCTACCCCCCTCTACGAGACTCAAGCTTGCCAGTATCAGATGCAGTTCCCAGGATGAGCCCGGGGATTTCACATCTGACTTAACAAACCGCCTGCGTGCGCTTTACGCCCAGTAATTCCGATTAACGCTTGCACCCTACG
+
>AAAAFFFFFDFGGGGAEAEFGEFDGGFBFFHG2AEAEGHFGFFEGEGHGG0AEEEFEEGAEADEHA//>FFGGGGHHFHFGGHHHHGGFG?DF2FHDD@CBBFGFF<C2GHHFFGHHHGC-EFBGGD<CEFCCC<G<=/<CG00C0;F0:0CFFF;:C0GH0:.;/;0;/;-9--;CFFF0FFBFFBBFFFFFB9BAEE;;ABAFFDDBF@-.99FE.;>DEBFF;BBFBD?ADF/A-....99BDE.9.
@M03896:38:000000000-B4D98:1:1101:8769:7483 2:N:0:261
CCTGTTTGCTCCCCACGCTTTCGCACCTGCGCGTCAGTCTTCGTCCAGGGTGCCGCCTTCGCCACCGGTATTCCTCCAGATCTCTACTCATTTCACCTCTACACCTGTACTTCTACCCCCCTCTACGAGACTCAAGCTTGCCAGTATCAGATGCAATTCCCAGGTTGAGCCCGGGGATTTCACATCTTACTTAACAAACCGCCTGCGTGCGCTTTACGCCCAGTACGTCCGATTAACGCTTGCACCCGCC
+
>>A>AFF1BDFFGGGG1AAAAFBE0EEF0AAAAFEBEFGH2FAGEEE10/0ABB/>E?EF/BEBEG>/>>FEGHGGF01>FGFGH2F2B1BBBEGHH1BG1F>FFC0B22BFFG2FFHHGC?EGHF?/?CCGF<11<F1<>C=11>>><10<0D00=<DGHB0.<0//:GHG:C--99B0;0C;CFF0;;;00C9=9.CE??@--99;AA-99--;;-9;;--/;9-;AE;?---9;-----99;9A-;9
@M03896:38:000000000-B4D98:1:1101:25278:7503 2:N:0:261
CCTGTTTGCTCCCCACGCTTTCGCACCTGAGCGTCAGTCTTCGTCCAGGGGGCCGCCTTCGCCACCGGTATTCCTCCAGATCTCTACGCATTTCACCGCTACACCTGGAATTCTACCCCCCTCTACGAGACTCAAGCTCGCCAGTATCAGATGCAGTTCCCAGGTTGAGCCCGGGGATTTCACATCTCACTTAACAAACCGCCTGCGTGCGCTTTACGCCCAGTACTTCCGATTAACGCCTGCACCCTCC
+
AAAAAFFFFFFFGGGGGEEAFGGGGGGGGGFGEEEFGHHHGHHFEGDGF?0AEFECEGGHEEDFGHE/>E?GHHHHG2GFHHHHHHHFGEGDHHHHHFDGG@FGFHBC2FFHGFGDGHHGGCD01GE...=<<0/<DB0<;AC-0;;C;00;:CCCCHGGGFB.:0/9/CFG----;.9B;9B9BB;/;B/;FFFB/FEFFFFFFF@;AA-;-:./;ED>BDF/////;BD.99.;B;;-..;:;FFFFF
@M03896:38:000000000-B4D98:1:1101:25258:7505 2:N:0:261
CCTGTTTGCTCCCCACGCTTTCGCACCTGAGCGTCAGTCTTCGTCCAGGGGGCCGCCTTCGCCACCGGTATTCCTCCAGATCTCTACGCATTTCACCGCTACACCTGGAATTCTACCCCCCTCTACGAGACTCAAGCTTGCCACTATCACATGCAGTTCCCAGCTTGAGCCCGGGGATTTCACATCTGACTTAACAAACCGCCTGCGTGCGCTTTACGCCCACTAATTCCGATTAACCCACCCACCCTCC
+
>>>>3@D>DFDFGGBE2AAAAF2AEEGGFC2FAABEBFFBEGFFEGGCFE00AE>EGEEGEE?EGH?/>>?GFGGHFEEFFFBGGGGFEAE<GBDGH?>C?<DGG?00FGGHFGFGHHHGGGGHHH.<..CGFHG<D/=/<C00/:0<:0;;:CG00;CC0G0.00/.0;FF----;./B;0C0/;///B//9BFFBFEF?BB9.9-..;@B9;.9B..-@..9///;BF/9;..B//....;9;DF.;;
@M03896:38:000000000-B4D98:1:1101:18978:7545 2:N:0:261
CCTGTTTGCTCCCCACGCTTTCGCACCTGAGCGTCAGTCTTCGTCCAGGGCGCCGCCTTCGCCACCGGTATTCCTCCAGATCTCTACGCATTTCACCGCTACACCTGGTATTCTACCCCCCTCCTCGACCCCTCATCTCGCCAGCATCAGATGCAGTTCCCAGGTCGAGCCCCGGGATTTCACATCTCACCTAACAAACCCCCTGCGTGCGCTTTACGCCCAGTACGTCCGATTCACGCTTGCTCCCTTC
+
>>>1>FFCBFFFGCBE1EE0ADEECEGH00AC?FG/EGHEBGF0AE/B0//A/A>/EG/B///??B////?FDDDGB011B>FE22B/E/?/FGGFF//BCCHF<C00112FDDBDFFA@?@<.0>.>--<....0<00<<A.-./;;000;0;00;CGBC00.;/--9.9C.----;/;://;/;:9;B-///;//-AE-;@--:-;A?@---;/:-9-@?-///--;---99//:-----9/99A-/-
@M03896:38:000000000-B4D98:1:1101:16343:7556 2:N:0:261
CCTGTTCGCTCCCCACGCTTTCGCTCCTCAGCGTCAGTATCGGCCCAGAGACCCGCCTTCGCCACCGGTGTTCCTCCTGATATCTGCGCATTTCACCGCTACACCAGGAATTCCAGTCTCCCCTACCGAACTCTAGCCTCCCCATATCAGCTGCCCCCCCACAGTTCAGCCATGGGCTTTCACAGCTCACCCAACACGCCGCCCACGCGCCCTTTACGCCCCATACACCCGGCCAACGCCCGCACCCTCC
+
>AAABFF>AAABGGGGEEE2AGEEFHGHHDGGEEEEEGHHG1AEEEAB11BFFFAEEGGH1EEEEG1/>>EEGHHHHGG3GGHGHGH/E<EE4F4GH<ED?BFHHGFF/FFGGH2>@FHHHHGHGHF//>CHHF11>G10>FD/C/<=<=<0/<<..;;@:A..90000;C.00/;C/.CF0;C090/9;..9;A...;E9>B-:E-.-9---9//9.9@@-;.9.;/9;-;-;-.AAB=@---;;D?.;
@M03896:38:000000000-B4D98:1:1101:9801:7568 2:N:0:261
CCTGTTCGCTCCCCACGCTTTCGCGCCTCAGCGTCAGTTACAGACCAGAGAGTCGCCTTCGCCACTGGTGTTCCTCCACATCTCTACGCATTTCACCGCTACACGTGGAATTCCACTCTCCTCTTCTGCACTCAAGTTCCCCAGTTTCCAATGACCCTCCACGGTTGAGCCGTGGGCTTTCACATCAGACTTAACAAACCGCCTGCGCGCGCTTCACGCCCAACACTTCCGTACACCGCCTGCCCCCTAC
+
AAAABFFADBBBGGGGEEEAFGEEEGGGGGGGGGEGFHHHGFGHHHHFEFEAGFAEEFGGCEFEEH@FEGHGFHHHHEGHHHGHHHHFGEEGHHHHHEEFGCGHECACDHGHGHHFFHFHGHHGFHH2@@FGHGC1@@GGHH0/??GGFGFFHBDCGGHD0GC@EE-/<CC<:--:CFGGCCG0GHE0;9BB9B000;AA-@?DAF-9-9-9-9./;99ADA....9:;B./:;./9;@-...A.;B9.9
@M03896:38:000000000-B4D98:1:1101:16356:7571 2:N:0:261
CCTGTTCGCTCCCCACGCTTTCGCTCCTCAGCGTCAGTATCGGCCCAGAGACCCGCCTTCGCCACCGGTGTTCCTCCTGATATCTGCGCATTTCACCGCTACACCAGGAATTCCAGTCTCCCCTACCGAACTCTAGCCTGCCCATATCAGCTGCCAACCCACAGTTCAGCCATGGGCTTTCACAGCTTACGCAACAAGCCGCCTACGAGCTCTTTACGCCCAATAAATCCGTACAACGCCCGCCCCCTAC
+
AABBBFFADBBBGGGGAEEFFGEEGHGHHHGHEEEGGHHHHGAEGEEGGGBGGHEFGGGHHFGGGHA/>EEEGGHHHHHHHGHHHFHEEEGGFHHHHFECGCGHHHFFEGHHGHH2@FHHHHDGGHH//>AGGHE1>GH0>GH0</=GG=CDGHHGHEDGCF..0;00:CG.;C/.CBAGGFFB09;00;.:C9A.:/;E=AFF?FA.9@9B//FBFA.BCD?.//999B...;.;B=@-;-;-9;B=EF
@M03896:38:000000000-B4D98:1:1101:9820:7572 2:N:0:261
CCTGTTCGCTCCCCACGCTTTCGCGCCTCAGCGTCAGTTACAGACCAGAGAGTCGCCTTCGCCACTGGTGTTCCTCCACATCTCTACGCATTTCACCGCTACACGTGGAATTCCACTCTCCTCTTCTGCACTCAAGTTCCCCAGTTTCCAATGACCCTCCACGGTTGAGCCGTGGGCTTTCACATCACACTTAAGAAACCGCCTGCGCGCGCTTTACGCCCAATAATTCCGGACAACCCTTGCCACCTAC
+
AAAABFFADBBCGGGGEFFFGGEEAEGGGHGGEGGGGHHHGGFHHHHGGGEAGFAEGGGHEFFFGHBBFEGEGHHHGGHHHHHHHHHFEFEGHHHHHFEGGCGHECCF?GHHHHGGHHFHHFHFHHHDGHHHFG1<<FGHHHFC1?FFFGDFC1FGHHHFGH<<C<</CCF<:@-AECCHF0GCHHF0;CFBFG00CBFG-BGGEGAGFFFF-;:BF:ABFF.:BF:BFFF-;@-.A.;.///9BFFF/B
@M03896:38:000000000-B4D98:1:1101:16334:7577 2:N:0:261
CCTGTTCGCTCCCCACGCTTTCGCTCCTCAGCGTCAGTATCGGCCCAGAGACCCGCCTTCGCCACCGGTGTTCCTCCTGATATCTGCGCATTTCACCGCTACACCAGGAATTCCAGTCTCCCCTACCGAACTCTAGCCTGCCCGCATCAGCTGCCCACCCACAGTCAAGCCATGGGCTTTCACACCTCACGCAACAACCCGCCTCCGAGCTCTTTACGCCCACTACATCCGGACAACCCTCGCGCCCTAC
+
>>AAAFFADAABGGGFEEFEFGDEFHGFG3EGFGGDGHHHG1AEEE1AA1BEFGAEEGDG1EDEEH>//>?EGFHHGHC3BBBFF4F>EEEEGHDGF/EDDC2GFF0//?G?GH@>@@FD2FA0??F<//><=FF1=F<0>F<.-<.<<0<D/:C.::AAEFD.:0000;C/99/;CBEFB0;0/;/.9;.9-;9...:D-9BA.;A--9;F9///;.;9>D?9///;BB9-.99;A.9.;-9-9;>-.A
@M03896:38:000000000-B4D98:1:1101:15385:7586 2:N:0:261
CCTGTTTGCTCCCCATGCTTTCGTACCTCAGCGTCAGTATTAGGCCAGATGGCTGCCTTCGCCATCGGTATTCCTCCAGATCTCTACGCATTTCACCGCTACACCTGGAATTCTACCATCCTCTCCCATACTCTAGCTCACCAGTATCGAATGCAATTCCCAAGTTAAGCTCGGGGATTTCACATCCGACTTAATAAGCCGCCTACGCACGCTTTACGCCCAGTAAATCCGATTAACGCTCGCACCCTCT
+
AABBBFFFFFFFGGGGGFGFGGEGHHGHHHGHGGEGGHHHHHGHHHHGHHFHGHFFGHHHAEEEGHEEEGGHHHHHHHHHHHHHHHHGGGGGHHHHHFEGGEHHGHHGFHHHHHHHHHHHHHHHHHHHFFHHHHHDGHGGHHG0@GHF?CCGFHH22GHHHHFH1?FHFGHFCD@D@E<DGHHHHHH.<CGDGEG:00CGCFCGGGDGGG-A;CEFGAABDD?FBF/;FFDFD.ABFDB.AB9;9DFFFE
@M03896:38:000000000-B4D98:1:1101:8626:7587 2:N:0:261
CCTGTTTGCTCCCCACGCTTTCGCACCTGAGCGTCAGTCTTCGTCCAGGGGGCCGCCTTCGCCACCGGTATTCCTCCAGATCTCTACGCATTTCACCGCTACACCTGGAATTCTACCCCCCTCTACGAGACTCAAGCTTGCCAGTATCAGATGCAGTTCCCAGGTTGAGCCCGGGGATTTCACATCTGACTTAACAAACCGCCTGCGTGCGCTTTACGCCCAGCACGTCCGATTACCGCTTGCACCCTCC
+
AABAADFFFFFFGGGGCEEEFGDEFFGHFGHHEEAEEDGHHHHHGGGFH?EGEE@EGEEHHEFFGH1E>EFGFGHHGFHGHHHHHHHCEEFEGGFHHC<>@DFGHHG0FGFFHGHFGGHGGGGHHGF..DDFCBCDDCD/<CDBCBGCFFG<0CCG:CGHHHG.:0/9BFBE???9-.;0;0FBFFF;/FFFF//FB9A.@BAFEFC9.9@A-..//;;9;.;.;.-;;?A...9/9.9-.../;;DFFD
@M03896:38:000000000-B4D98:1:1101:8613:7601 2:N:0:261
CCTGTTTGCTCCCCACGCTTTCGCACCTGAGCGTCAGTCTTCGTCCAGGGGGCCGCCTTCGCCACCGGTATTCCTCCAGATCTCTACGCATTTCACCGCTACACCTGGAATTCTACCCCCCTCTACGAGACTCAAGCTTGCCAGTATCAGATGCAGTTCCCAGGTTGAGCCCGGGGATTTCACATCTGACTTAACAAACCGCCTGCGTGCGCTTTACGCCCAGTAATTCCGATTAACGCTTGCACCCTCC
+
AAABBFFFFFFFGGGGEEFFFGFGGGGHGHHHFFGGGGHHFHHGEEEGHGGGEGFGGGGHEEEGGFE>>EFHHHHHGGHFHHGGFHHGFFEEGGFHHDCGGCHHHHCFFFHFHHFFGHHGGGGHFFF?.CEGCCGGGHBCGHFC::CCCCFGFHHB;GGHHHB:;0CCGGGFC---A.;BCBB0FFF/9FF/BFFFFFFEFFADAFDADFFF-;.9BAABFF./;/;/BF/A..;BB.;9.:.;;BD.EF
@M03896:38:000000000-B4D98:1:1101:10270:7751 2:N:0:261
CCTGTTTGCTCCCCACGCTTTCGCACCTGAGCGTCAGTCTTCGTCCAGGGGGCCGCCTTCGCCACCGGTATTCCTCCAGATCTCTACGCATTTCACCGCTACACCTGGAATTCTACCCCCCTCTACGAGACTCAAGCTTGCCAGTATCAGATGCAGTTCCCAGGTTGAGCCCGGGGATTTCACATCTCACTTAACAAACCGCCTGCGTGCGCCTTACGCCCAGTAATTCCGATCAACCCCTGCACCCTCC
+
AAAABFFFFFFFGGGGEEAAFGEEFGGHHHHHEGEGEHHDFHHGEEGBCE00AFEFGGGHEEEFGHG?EEFGFGGHG?GGHHHHHHHFGDFEHHHHHFGGGCHHHHFGFGGHHFHHHHHGGGGGHHE?<DEFFHC<D/<<CGGC:<CGF0<CGFHG0CGFCC0.:9/9CFGG-??9ADFFF0FBFFF/;;F/99BFFFFF;FFFEFC.A.9@.9.9BEDDFF.BF/9BFFBAA-;/9.99....;9DFFF
@M03896:38:000000000-B4D98:1:1101:10292:7757 2:N:0:261
CCTGTTTGCTCCCCACGCTTTCGCACCTGAGCGTCAGTCTTCGTCCAGGGGGCCGCCTTCGCCACCGGTATTCCTCCAGATCTCTACGCATTTCACCGCTACACCTGGAATTCTACCCCCCTCTACGAGACTCAAGCTTGCCAGTATCAGATGCAGTTCCCAGGTTGAGCCCGGGGATTTCACATCTGACTTAACAAACCGCCTGCGTGCGCTTTACGCCCAGTAATTCCGATTAACGCTTGCACCCTCC
+
AABABFFCFFFFGGGGEFECFGEEFGGHGFHGEGEFEFGHFHHGEEECGE0EEEEEGGGHEEEEGH1>EEGHHHHHGGHGHGHHHHGFEEEFHHHHHDBDDCGHHHFFGFGHGDGFHHHGGGGCGHF?.<EGGH/<DF0<CGHCCG0;G::CFHEHFCHHHH0./:;9BFGEAF99D.FGFFGGFFF/;BFFFFFEBFEE-BDFFFAD?DAD9..FFEF-BA?9FF/9FFF.99.:B.@;..;/9FDEEF
@M03896:38:000000000-B4D98:1:1101:18300:7766 2:N:0:261
CCTGTTTGCTCCCCACGCTTTCGCACCTCAGCGTCAATACCAGTCCAGTGAGCCGCCTTCGCCACTGGTGTTCTTCCGAATATCTACGAATTTCACCTCTACACTCGGAATTCCACTCACCTCTCCTGGATTCAAGCGATGCAGTCTTAAAGGCAGTTCCGGAGTTGAGCCCCGGGCTTTCACCTCTAACTTACAAAGCCGCCTACGCGCGCTTTACGCCCAGTAATTCCGAACAACGCTAGCTCCCTCC
+
AABBCFFFFFFFGGGGEFEFGGFGGGGGHHGHGGEGGHGHHHHHHHHGFGBGGHEGGGGHEEGFGHBFBFFEGHHHHFGEFGHHHHHGGHHHHHHHHHHHHFGHHHFE?FGHHHFFHHHHHHHHHHHF2FGGDGFFGEGHDD<D?GDGGGFFFHAECGHHGGCC<<00<FHGG-:@CCHHFFGHHHH0BFGFFGGGF/;ABFGGGGBGGFFC-:.BF.ACC.A/:B;FFF/.D=-:E-@..:;;;FFFFF
@M03896:38:000000000-B4D98:1:1101:15335:7772 2:N:0:261
CCTGTTTGCTCCCCACGCTTTCGCGCCTCAGCGTCAGTAATGGTCCAGTTGGCCGCCTTCGCCACCGGTGTTCTTGCGAATATCTACGAATTTCACCTCTACACTCGCAGTTCCACCAACCTCTACCATACTCAAGCGTCCCAGTATCGAAGGCCATTCTGTGGTTGAGCCACAGGCTTTCACCCCCCACTTAAAACGCCGCCTACGCGCCCTTTACGCCCAGTCATTCCGAGCAACGCTAGCCCCCTTC
+
AAAABFFFFFFFGGGGGEEAFGFGGGGGGHFHGFEEGHHFHHHHGHFFHHEGGHEGGGGHEEEGGHE?>>?EGHFGHFGGGGHHHHFFFGHHHHHHHHHHHGHGHHF@B/?GHHHGFEHGGBGHGHHHGHHHHGF1FDDGGGG1CFFG<.<<.GGC<DG0G0</<..:CCH/CH.:EF/CFHHFGDD-;CFB0;B0;-;@BBADDF.@CFBF-;9FBADADD.////9;FBA-;BBA-B.;DFFFBFD.;
@M03896:38:000000000-B4D98:1:1101:8060:7786 2:N:0:261
CCTGTTTGCTCCCCATGCTTTCGTACCTCAGCGTCAGTATTAGGCCAGATGGCTGCCTTCGCCATCGGTATTCCTCCAGATCTCTACGCATTTCACCGCTACACCTGGAATTCTACCATCCTCTCCCATACTCTAGCTCACCAGTATCGAATGCAATTCCCAAGTTAAGCTCGGGGATTTCACATCCCACTTAATAAGCCGCCTACGCACGCTTTACGCCCAGTACATCCGATTAACGCTCGCACCCTCTT
+
>AAAAFFFFFFFGGFGFFG5FGEFGHGHHHHHGGGEGHHHFFFHGFHGHHGHHHFEGHHHAFDEFHEEEGFGHFHHHFHFHHHHHHHGGFGGHHGHHGEGGCHGGHEHBCGHHHHHGFHHHHHHHHFGHEHHHGGFGHFFGHFC<2FGCCGHHHGDDGHFGHGAD1@<?DFGC@CCG?CGGGFHHHF.<GHHGHHFEFFGGGGGGGC?DG?B..CFFAD?@DFCB/FFFFDD?D.BF.;9A-99-;AEF9/
@M03896:38:000000000-B4D98:1:1101:18304:7786 2:N:0:261
CCTGTTTGCTCCCCACGCTTTCGCACCTCAGCGTCAATACCAGTCCAGTGAGCCGCCTTCGCCACTGGTGTTCTTCCGAATATCTACGAATTTCACCTCTACACTCGGAATTCCACTCACCTCTCCTGGCTTCAAGCGATGCAGTCTTAAAGGCAGTTCCGGAGTTGAGCCCCGGGCTTTCACCTCTAACTTACAAATCCGCCTACGCGCGCTTTACGCCCAGTCATTCCGTACAACGCTAGCCCCCTCC
+
>AA>AFFCFFFFGGFG1AAAFG?EEEGGHFFGEEEAEGGGH11BFF1BD11BFG/AEEGH/BABEG10@0?BFGHHH/EEC/FGHFHFGCGFHHFGHHGHGFDG1F??EFEHHHFFGGGHHHHGHHH100@FFBF@@?CGCEBF?G1?@GE11F0<FFGD.>.-.<00/0<<E---:-.GGFCGHHG00B0CB090F0CF..CFGFB--;-9-:9:F--;@A-////:B///-9-;;-;-9-;//;@@BB
@M03896:38:000000000-B4D98:1:1101:9427:7788 2:N:0:261
CCTGTTTGCTCCCCACGCTTTCGCACCTGAGCGTCAGTCTTCGTCCAGGGGGCCGCCTTCGCCACCGGTATTCCTCCAGATCTCTACGCATTTCACCGCTACACCTGGAATTCTACCCCCCTCTACGAGACTCAAGCTTGCCAGTATCAGATGCAGTTCCCAGGTTGAGCCCGGGGATTTCACATCTGACTTAACAAACCGCCTGCGTGCGCTTTACGCCCAGTACTTCCGATTCACGCTTGCACCCTCC
+
>AAAAFFFFFFFGGGFAEEAFGEEEGGHHHHGEFEGEHHHGHHHFFEFG?0EEEEEFGGH1EDEGH?>>>FGHHHHGGFHHHHHHHHFEEFFGHHHH<BFFCHHGHEF2?GGHFHFHHHGGGGGGHF<.<CGFCF<<C0<<GG:;:C;C0:CHFHHCCGHHH0.:0//;CFE@9---C9FFFFFFFF/;B/:BF9/:AEFFFFFFF>:9ABB-9.BB;:@DFE9B//BFFDD??/99.;...9/;;D?ED
@M03896:38:000000000-B4D98:1:1101:9408:7795 2:N:0:261
CCTGTTTGCTCCCCACGCTTTCGCACCTGAGCGTCAGTCTTCGTCCAGGGGGCCGCCTTCGCCACCGGTATTCCTCCAGATCTCTACGCATTTCACCGCTACACCTGGAATTCTACCCCCCTCTACGAGACTCAAGCTTGCCACTATCAGATGCAGTTCCCAGGTTGAGCCCGGGGATTTCACATCTGACTTAACAAACCGCCTGCGTGCGCTTTACGCCCAGTAATTCCGCTTCACGCTTGCACCCTCC
+
AABABFFFFFFFGGGEEEAFFGEEGGGHFHHHGGDEEGHHGHHHFDGGHEFGEE>EGGGHAEEEGHD/>EGHGHHHHGHHHHHHGHHGGEEFHGGGHF><>@DGGGCCCHHFGHHFHHHGGGGBGFF.<=CHHFG<DGF<CGH0/:CCC00;0CCCCCGHHH0.:0//9;FE;A-:BEFB;BFFFFF/;BFFBF/BBFFE-B@DEF-.9;=D-9./B..@@DFB/;//;:B.99.:F.;.;.:/::DEED
@M03896:38:000000000-B4D98:1:1101:4690:7843 2:N:0:261
CCTGTTTGCTCCCCACGCTTTCGCACCTGAGCGTCAGTCTTCGTCCAGGGGGCCGCCTTCGCCACCGGTATTCCTCCAGATCTCTACGCATTTCACCGCTACACCTGGAATTCTACCCCCCTCTACGAGACTCAAGCTTGCCAGTATCAGATGCAGTTCCCAGGTTGAGCCCGGGGATTTCACATCTGACTTAACAAACCGCCTGCGTGCGCTTTACGCCCAGTAATTCCGATTAACGCTTGCACCCTCC
+
AAAABFFFFFFFGGGGGEEEFGGGFGGHB3GGEGEFEHHHHHHHGGGHH?0EAEFGGGGHEEFEGGE/>EGHGHHHHBGFHHHHHHHGGEEEHHDHHFDG?@FGFHFABGGHGHFFHHHGGGGGFFA..<CDFGBDDCD/GHG00<CGC0;GHGFG0;GHGHFAC0//FBGGGB-9-CBFB0FFFFB/9BF/;/B;BFEFFFFFE?-AADCB>A./9AA9@9.9;9BFFFFAD..;;.@...;/;BA9;9
@M03896:38:000000000-B4D98:1:1101:4708:7847 2:N:0:261
CCTGTTTTCTCCCCACGCTTTCGCACCTGAGCGTCAGTCTTCGTCCAGGGGGCCGCCTTCGCCACCGGTATTCCTCCAGATCTCTACGCATTTCACCGCTACACCTGGAATTCTACCCCCCTCTACGAAACTCAAGCTTGCCCGTATCAGATGCATTTCCCAGCTTGAGCCCCGGGCTTTCACATCTGACTTAACAAACCGCCTGCGGGCGCTTTACTCCCAGTACTTCCGATTAACGCTTGCACCCTCC
+
>>A>1DF1DDDFGE1EEEE0AFCEEEGF00ABEEGCGHGFFHHHEE/10//AA>EEGGGHCEA?EF?/>>/FDFGFF>E1FEFGEHH/EE/EHFGHH?<<B/1<FGF001<1?2><FGC@@-AGDG.<..<00<<0<C0/<C0.-::;000;00:0:0;C:C0.09/.0;BA.;9--;9/BBBB/;;9;;/9//;FF-AE@;--99---99@-;-/;/9BEB///9//9B--;-;9BA@B--9/99AEEA
@M03896:38:000000000-B4D98:1:1101:4992:7858 2:N:0:261
CCTGTTCGCTCCCCACGCTTTCGCGCCTCAGCGTCAGTTACAGACCAGAGAGTCGCCTTCTCCACTCGTGTTCCTCCACATCTCTACGCATTCCACCGCTACACTTGGAATTCCACTCTCCTCTTCTGCACTCAAGTTCCCCAGCTTCCAATGACCCTCCCCCGTTTATCCGCGGGCTTTCACATCAGACTTAAGAAACTCCCTGCGCGCTCTTTACGCCCAATTATTCCGTACAACGCTTGCCACCTAC
+
1>A>>FF1AAAAFGGGAAAAFG0E0AEEGBFEEAA/AFFGG11DGFBEE/0/BF/AEEEH1F1DGF0/0?/B@B@GF>G1FG1GHHH>E?EEHGHHE/>E/<1F1B11BBGFFG2FBFFF01F1GHF1F2@1F@11@@FDFG0?0<1?<?1??11<<FGA.>.<<</.0<=..-:-;@9F;;909CF00=;CF00;99900;9/B----9--9/9/::--;---//9BF9//---/;-;-:9;//;99/9
@M03896:38:000000000-B4D98:1:1101:4974:7864 2:N:0:261
CCTGTTCGCTCCCCACGCTTTCGCGCCTCAGCGTCAGTTACAGACCAGAGAGTCGCCTTCGCCACTGGTGTTCCTCCACATCTCTACGCATTCCACCGCTACACGTGGAATTCCACTCTCCTCTTCTGCACTCAAGTTCCCCAGTTTCCAATGACCCTCCACGGTTGAGCCGTGGGCTTTCACATCAGACTTAACAAACCGCCTGCGCGCGCTTTACGCCCAATAATTCCGGCCAACGCTCGCCACCTAC
+
AABBBFFADBBBGGGGFEEFFF2EAFEEGGGGEFEEEHGHFG3GGGGGFGEEGGAEEEGGCEGEEF3EFGCEGHHHG2GHHHHHHFHFEEEEGHHHHEEGGCGHE?C//2FGGHFHHHGHHHHGHHFDDGHHGF??1?FGHH</<?FGFD1G11<GHBGDFHD-<.-/<<G-.;-AEHGGFFHBGGF00;F00;0;;FEF?FGA;9:B-;-99.;/;.9BC..9://9BF;--9-:;DC9.-9;.;AA/9
@M03896:38:000000000-B4D98:1:1101:4984:7880 2:N:0:261
CCTGTTCGCTCCCCACGCTTTCGCGCCTCAGCGTCAGTTACAGACCAGAGAGTCGCCTTCGCCACTGGTGTTCCTCCACATCTCTACGCATTCCACCGCTACACGTGTAATTCCACTCTCCTCTTCTGCACTCAACTTCCCCACTTTCCAATGACCCTCCACGGCTGAGCCCTGCGCTTTCACATCACACTTCACAAACCGCCTGCTCGCGCTTTCCGCCCAATAATTCCGTACCACCCCTGCCACCTCC
+
>AA>AFD>AAAAGGGGAEE2FGBEEEFGGHCFAEEFEHFHHF3AGCGFF1B1ABAEEGEG1EAEEF32@2BEFGGGF2FGGGHGHHH?EEEEFHGGH/<</<GH/0/2BF?FFG3D?FFGHHHGHH22@FG@F@F01??FCG0/?DFFFF<F11>1>0FA<F.--<-<.;G./..;ACDCC:CBBBB00;9F000;0.;.;;-..;/C.9-;-;.;99..@...;9/9;B//;..:B.A9;.;9/;:..;
@M03896:38:000000000-B4D98:1:1101:24701:7904 2:N:0:261
CCTGTTTGATCCCCACGCTTTCGTGCCTCAGCGTCAATCGCACTTTAGTGAGCTGCCTTCGCAATCGGTGTTCTGTGACATATCTATGCATTTCACCGCTACTTGTCACATTCCGCCCACTTCAGCTGCATTCAAGCCCATCAGTATCAAAGGCACTGCGATAGTTAAGCTACCGTCTTTCACCCCTGACTTAATAGGCCGCCTACGCACCCTTTACACCCAATAAATCCGGATAACGCTTGGATCCTCC
+
AABABFFFFFFFGGGGEEEEFGEFFGHHHHGHGGGGGHHGGFFGGHFHGF53BGEEHHHHHFG1EGFEE1?EGFDDFDHHFHGHHGFHHGHHHHGHHGGGGEFF3EGFFEGFHHFAEGCGHHHHFFGGFGDGBGFFFGHG2F2F>@FFF2F2?FFH00G/<ED.==><1GF<F0<>E.CFHFGGHGG<CHG0CGCGCFGCFGGGGFDBDD-:.90B0CBFAG.;0;B9FF.9.A.BB.;..9A//B9/;/
@M03896:38:000000000-B4D98:1:1101:24682:7906 2:N:0:261
CCTGTTTGATCCCCACGCTTTCGTGCCTCAGCGTCAATCGCACTTTAGTGAGCTGCCTTCGCAATCGGTGTTCTGTGACATATCTATGCATTTCACCGCTACTTGTCACATTCCGCCCACTTCAGCTGCATTCAAGCCCATCAGTATCAAAGGCACTGCGATAGTTAAGCTACCGTCTTTCACCCCTCACTTAATACGCCGCCTACGCACCCTTTAAACCCAATAAATCCGGATAACGCTTGGATCCTCC
+
AAAABFFFFFFFGGFFEEE2AGEGEFGHHHFHEGGGGFHGGGGEFEGGG5BBFGFGHHHGCA?AEHF1>1BBFHBFGEHHFFFHHHFHFHHHHHGHGEEGGG?FFGGBEDFGGHEEEEGGHFHGDGHFFHHHBFD??FG?<GF222FGDFDF0GHHB0?/<F?.F1<F=D1>GG?<AC<DDFGFFCC..;C0:C0C0.:@CAGBDF;;DCFA.;0;0;CFG?;.:BBFFF.-..;9;99...9B/BFBBF
@M03896:38:000000000-B4D98:1:1101:7035:7922 2:N:0:261
CCTGTTTGCTCCCCACGCTTTCGCACCTGAGCGTCAGTCTTCGTCCAGGGGGCCGCCTTCGCCACCGGTATTCCTCCAGATCTCTACGCATTTCACCGCTACACCTGGAATTCTACCCCCCTCTACGAGACTCAAGCTTGCCACTATCAGATGCAGTTCCCAGGTTGAGCCCGGGGATTTCACATCTGACTTAACAAACCGCCTGCGTGCGCTTTACGCCCAGTAATTCCGATTAACTCTTGCACCCTCC
+
>AA3AFFFFFFFGGGEAEEAFGEEEGGGFGHGEEEGEHFHHHFHGEAGHA0EAE>EEGGHHFFEGHE>>EFGHHHHH?GBGGHHHGFFE?EFGHHHHACG?@FHHHCGFCGGGGFHHHHGGGFHBGFC<A<<G0<<<<0/<G=0/;CCC0::CF0:;CGFHF0.;0//::BE@---9;FBFFGFFFF/9;FFFBB;/.AE-@FD.9-;A9-;-9./B9.@=9.9//;/BB;.:.;/9/:/:B;/;BAEAD
@M03896:38:000000000-B4D98:1:1101:21799:7926 2:N:0:261
CCTGTTTGCTCCCCACGCTTTCGCACCTGAGCGTCAGTCTTCGTCCAGGGGGCCGCCTTCGCCACCGGTATTCCTCCAGATCTCTACGCATTTCACCGCTACACCTGGAATTCTACCCCCCTCTACGAGACTCAAGCTTGCCAGTATCAGATGCAGTTCCCAGGTTGAGCCCGGGGATTTCACATCTGACTTAACAAACCGCCTGCGTGCGCTTTACTCCCAGTCATTCCGATTAACGCTTGCACCCTCC
+
>AAAAFFFFFFFGGFE2EAAFGEEEGEGFGFGEFEFEHHHGHHHGFEGG?0EAEEGGGGGEEADEF?/>EEGHHFHGFHBGGHGFHHGEEEFHHHHHGDGGCGGGH2?2FHFHHHHFGFGGGGGEHF?.<CGFG/0DC0/<GD::;;C:0:CGGFCCCGGHF0.;0;/9BFEA?--9;9BCFFFFFF/;BF9B/B99AEE=>DF.99AADDFF.9/B/;;;./:/9F/;BF.;.;:/.-...9:;BD?AD
@M03896:38:000000000-B4D98:1:1101:7028:7942 2:N:0:261
CCTGTTTGCTCCCCACGCTTTCGCACCTGAGCGTCAGTCTTCGTCCAGGGGGCCGCCTTCGCCACCGGTATTCCTCCAGATCTCTACGCATTTCACCGCTACACCTGGAATTCTACCCCCCTCTACGAGACTCAAGCTTGCCAGTCTCAGATGCAGTTCCCAGCTTGAGCCCGGGGATTTCACATCTGACTTAACAAACCGCCTGCGTGCGCTTTACGCCCCGTCATTCCGCTTAACGCTTGCACCCTCC
+
AAAAAFFFFFFFGGGGEFEFFGEEEGGHFGHGEEEEEHHHGHHHEEEFHA0EAEEEGGGHAEEEGH1>>EFGHHHHFFCGHGFGHFGFEEEFDGHHH?BBB@FHHHCC2CFHHHHFHHHGGFGHHFF...<GCC<<<C0<<CG0:0CG0CGGGFCC:GCCGC0.:0/.0;FE----@./;;;BFFFF9/;B/9BFBFFFEACFDFF-..;;@@.99B.99;-BD...FFFB.99;9B.;.;A./:99.9;
@M03896:38:000000000-B4D98:1:1101:21805:7943 2:N:0:261
CCTGTTTGCTCCCCACGCTTTCGCACCTGAGCGTCAGTCTTCGTCCAGGGGGCCGCCTTCGCCACCGGTATTCCTCCAGATCTCTACGCATTTCACCGCTACACCTGGAATTCTACCCCCCTCTACGAGACTCAAGCTTGCCAGTATCAGATGCAGTTCCCAGGTTGAGCCCGGGGATTTCACATCTGACTTAACAAACCGCCTGCGTGCGCTTTACGCCCAGTAATTCCGATTAACGCTTGCACCCTCC
+
>AAAAFFFFFFFGGGGAEEAFGAEFGGHGGHGEFAFEHHHHHHHGEEFFE0AEE>EGEGG1EEEGH?EEEGHHHHHGGGHHHHHHFFFFEEGHHHHHCCCG@DGHGGC2FFGGHHFHHHGGGGHHG<.<<CGCC<0<CD/<C=0CCGCCCC:GGHG:<CHHF:./0/;/;FG??--9CFFB0FCFFF/:B/BBFB;9FEF-@FFEF@A.;;BB..9FADCB.EBBFF/BB/.999BF.;....;BFFEFF
@M03896:38:000000000-B4D98:1:1101:20926:8002 2:N:0:261
CCTGTTTGCTCCCCACACTTTCGCACCTGAGCGTCAGTCTTCGTCCAGGGGGCCGCCTTCGCCACCGGTATTCCTCCAGATCTCTACGCATTTCACCGCTACACCTGGAATTCTACCCCCCTCTACGAGACTCAAGCTTGCCAGTATCAGATGCAGTTCCCAGGTTGAGCCCGGGGATTTCACATCTGACTTAACAAACCGCCTGCGTGCGCTTTACGCCCAGTAATTCCGATTAACGCTTGCACCCTCC
+
AABAAFFFFFFFGGGG2AFBFGEEFGGHGGHGEFEFFHHHHHHHGFEGH?EGEE>EGGGHAEDFGH?/EEFHHHHHHGGHHGHHHHHGFEFGHHHHHDCGGCGHHHFFBFGHGHEGHHHGGGGHHG>..>CGFG/0<CF<<G<<CGGGG0;GHHEGCCHHHH0:/:/:;CGE;-:A@E/9CBFBGGF;9BB/BFFFFFFFAFFF.ABDDD;CAD.9B.9@DD.//;BFFFFFDDAFFFF.9..;/:DFFF
@M03896:38:000000000-B4D98:1:1101:20945:8002 2:N:0:261
CCTGTTTGCTCCCCACGCTTTCGCACCTGAGCGTCAGTCTTCGTCCAGGGGGCCGCCTTCGCCACCGGTATTCCTCCAGATCTCTACGCATTTCACCGCTACACCTGGAATTCTACCCCCCTCTACGAGACTCAAGCTTGCCAGTATCAGATGCAGTTCCCAGGTTGAGCCCGGGGATTTCACATCTGACTTAACAAACCGCCTGCGTGCGCCTTACGCCCAGTAATTCCGATTAACGCTTGCACCCTCC
+
AABBBFFFFFFFGGFECEEFFGGGDGGHHHHHEGFGGHGHHHHFEEEHHG0EEEEGEEGHAEEEGHEEEEGHHHHHHFGHHHHHHHHFEEFGHHHHHFCFFCFGHHGF2GHGGGHHHHHGGGGHHHE.<ACHFC/DDGF/CHH0;CHGG0:CCHHCCCCHHGC.:;/;9CGG-;AA-9BBF0C0BF//;B//BBFFB.AF-BBFFFF;DDA>.9;;F.9@@A.;/;/9BBF.9:D//.B.9..///9.9;
@M03896:38:000000000-B4D98:1:1101:24671:8015 2:N:0:261
CCTGTTTGCTCCCCACGCTTTCGCACCTGAGCGTCAGTCTTCGTCCAGGGGGCCGCCTTCGCCACCGGTATTCCTCCAGATCTCTACGCATTTCACCGCTACACCTGGAATTCTACCCCCCTCTACGAGACTCAAGCTTGCCAGTATCAGATGCAGTTCCCAGGTTGAGCCCGGGGATTTCACATCTGACTTAACAAACCGCCTGCGTGCGCTTTACGCCCAGTAATTCCGATTAACGCTTCCACCCTCC
+
AABAAFFFFFFFGGGGEFEAFGFGGGGHCHHHGGFGGHHHGHHHEEGFGEEGEGGGGGGHEFGGGHE?EEGHHHHHGFGGHHHHHHHGGFFGHHHHHGBCC@GGHHF0GGHGHFGGHHHGGGGHHHFA.AEHFHGFGHF/CGG0:<GGC0:CGHCCCGHHHHECCFBFFFGGBGFABDGGFFGBFFFB9FFFFFFFFFFFADFFFFAA.A-@-9AFE.9@CD.;/;BFFF/..9A9FA@...//;ADAFD
@M03896:38:000000000-B4D98:1:1101:5673:8018 2:N:0:261
AAAAGCAAAACAACAAAAATATAAACCCAAAATCAGTACAAACTCATAACACCATCTCAAACAATCTAATATACGCAAACACAATGACCATAAACTATACATATTAGGACATAAACCAACAATCTATCATACTACCACTCTATTAACAAAATGAAAAGACAGCAAACATATACCCATTTTATGTCGAACTTGTACTAACTCTCAGAGTGGGACATAAATTTGCGATTGGGTGATAAGATATATCACCTATA
+
11111111111111111111133D310AA0001111221211011111D111//111122110/111212222A0/A//000//1111111111BB122122B222211101111B0////>>112222221>21011101122221B100111111</000/00<00112>22110111?1111///0.11>11==11111<111000.....0000=<000;-.....;..;000000900000/0/99
@M03896:38:000000000-B4D98:1:1101:14570:8025 2:N:0:261
CCTGTTTGCTCCCCACGCTTTCGCACCTGAGCGTCAGTCTTCGTCCAGGGGGCCGCCTTCGCCACCGGTATTCCTCCAGATCTCTACGCATTTCACCGCTACACCTGGAATTCTACCCCCCTCTACGAGACTCAAGCTTGCCCGTATCAGATGCAGTTCCCACGTTGAGCCCGGGGATTTCACATCTGACTTAACAAACCGCCTGCGTGCGCCTTACGCCCACAAATTCCGATTAACGCTTGCACCCTCCG
+
AABAAFFCFFFFGGGEEFEFGGEG?GGFGHGHGGEEEFGHHHHHED1FCE00AE>FEGGHEFEEGHA/>>FHHHHHHBG?GGGHHHGFCEEGDGFGHDCC/<<FGHF<G1FFGHHFHHGGGGGHHGGD.<CHHFCDGGF/<G0.::CGCCCCGFGG0<GHHF.-99.;BCFF?B-9A9BFF/9BFFF////B9/;FB.AA-;BAAFBF.A9>.;;/B.;9BA...;9;B//..9;//.9...9;;FFFFF.
@M03896:38:000000000-B4D98:1:1101:24671:8040 2:N:0:261
CCTGTTTGCTCCCCACGCTTTCGCACCTGAGCGTCAGTCTTCGTCCAGGGGGCCGCCTTCGCCACCGGTATTCCTCCAGATCTCTACGCATTTCACCGCTACACCTGGACTTCTACCCCCCTCTACGAGACTCAAGCTTGCCAGTATCAGATGCAGTTCCCACGTTGAGCCCGGCGATTTCACATCTGACTTAACAAACCGCCTGCGTGCGCTTTACGCCCAGTAATTCCGATTAACGCTTGCACCCTCC
+
AABAAFFCFFFFGGGGAAAAAGAEFGGH3BCFEEEEAGGHFGAFEEAG310AAE>>EEFF?EDEFF?/>/FGGHFHHBEFHHHHHFH?E?EEGFFGHABCC@?GHG2?20?FGFBFGHHGGGDFGGFD.A<GFHF0<CD/<G0;:0<C:0::CFEC;CGHHH.-..../;CE---9-9.AB/B/BFF9/;B/FF/;BFEF-BFFFF;;.9-;99.99ADFFFAB/BBFFFBA.9.9BDF....:B9D.ED
@M03896:38:000000000-B4D98:1:1101:14566:8042 2:N:0:261
CCTGTTTGCTCCCCACGCTTTCGCACCTGAGCGTCAGTCTTCGTCCAGGGGGCCGCCTTCGCCACCGGTATTCCTCCAGATCTCTACGCATTTCACCGCTACACCTGGAATTCTACCCCCCTCTACGAGACTCAAGCTTGCCAGTATCAGATGCAGTTCCCAGGTTGAGCCCGGGGATTTCACATCTGACTTAACAAACCGCCTGCGTGCGCTTTACGCCCAGTAATTCCGATTAACGCTTGCACCCTCC
+
AABABFFFFFFFGGGGEEEFGGEEGGGHGHHGFEEFEHHHHHHHGEEGGF?EEEEEGGGHHEGFGHEEEGGHHHHHHGGFHGHHHFHGGFGGHHHHHDCFGFFHHHHF=FGFHHHHHHHGGGGHHFF...<DF<<<DGF/CGG0C0CCCC:GFHGHHCHHFC0.:;/:;CGFA?-99;CCFFGFFFF0;FFFB0BB0AEECDFFFFFDDD@DC.:;FEDFC9.9B0BFFFB9D..;B.9..9A0BFFFFF
@M03896:38:000000000-B4D98:1:1101:14549:8049 2:N:0:261
CCTGTTTGCTCCCCACGCTTTCGCACCTGAGCGTCAGTCTTCGTCCAGGGGGCCGCCTTCGCCACCGGTATTCCTCCAGATCTCTACGCATTTCACCGCTACACCTGGAATTCTACCCCCCTCTACGAGACTCAAGCTTGCCAGTATCAGATGCAGTTCCCACGCTGAGCCCGGGGATTTCACATCTGACTTAACAAACCGCCTGCGTGCGCTTTACGCCCAGTAATTCCGATTAACGCTCGCACCCTCC
+
BBB@BFFBFFFFGGGEEEEAFFEEEFGFFGHHGEFGGHFHDGGHFGEFFE0EAE0FEEGHHGFGGH1/>EGHHHHHHFFHHGHGGHHGFEEFFHGHHDCC/BFFHHHC2FH2GGFHHHHGGGGE1FF..<CGFGF00<=/<G000<:CF0;C0:CC0;CGHH.:.;...9CAC-9?9.BFF/FBFFF//9BBF/:9/:EA-=@D..@.:A9=-99/;99-;A.//BFFFFF?.9./;.9..99--9;.9.
@M03896:38:000000000-B4D98:1:1101:23915:8131 2:N:0:261
CCTGTTTGCTCCCCATGCTTTCGTACCTCAGCGTCAGTATTAGGCCAGATGGCTGTCTTCGCCATCGGTATTCCTCCAGATCTCTACGCATTTCACCGCTACACCTGGAATTCTACCATCCTCTCCCATACTCTAGCTCACCACTATCGAATGCAATTCCCAACTTACTCTCGTGGTTTTCACATCCCACTTACTAATCCGCCTACTCACGCTTTACTCCCCCTAATTCCGTTTAACGCTCGCACCCTCT
+
AABABFFBFFFFGGCGGFGDGGE4FGFFHFGHGGGAEHFGGDF5ABG2FFABBG1FGFFHEEFAFG11A11FFHHHFB33FFGHHBHFEEGFHFBGH1>EE@DGHHF0B3F3FEFEFFGGHHHHGHBBD3BFHG11FGD1GG1/B0@@?/0<1@112@GFFD0/0<?11?<F..>..<<<F1F<10/.<<C0000000<0.:;D.C0<0;.=.;.;C0;9;..9;C00;C/00/.0;;?.9-9--9..9.
@M03896:38:000000000-B4D98:1:1101:23904:8145 2:N:0:261
CCTGTTTGCTCCCCATGCTTTCGTACCTCAGCGTCAGTATTAGGCCAGATGGCTGTCTTCGCCATCGGTATTCCTCCAGATCTCTACGCATTTCACCGCTACACCTGGAATTCTCCCATCCTCTCCCATACTCTAGCTCACCACTATCGAATGCAATTCCCAAGTTAAGCTCGGGGATTTCACATCCGACTTAATAAGCCGCCTACTCACGCTTTACGCCCAGTCAATCCGATTAACGCCCGCACCCTCC
+
>AAAAFFBFFFFGGGGGBF3BGEAFGFGHEFFAEEAEGD2DFB1FEG/BAA1BFAFGHHHF/EEFFAAAA/FGGHHF>@GFGHHHFHFEEGGHHFHH/>EEEDFHHF0F1>BBG2BGCFGGHHHHHC010BGGBB1B2BFGF1/@0@F//0<1@D12@FGFG0/11?11<GF.---A./<=<D0=<G<<AC.:0:000</-;CBBG099999..9;C.9:A..;0;9;B--;9--/B->-9-9999A-9-
@M03896:38:000000000-B4D98:1:1101:23923:8151 2:N:0:261
CCTGTTTGCTCCCCATGCTTTCGTACCTCAGCGTCAGTATTAGGCCATATGGCTGTCTTCGCCATCGGTCTTCCTCCAGATCTCTACGCATTTCACCGCTCCACCTGGCATTCTCCCATCCTCTCCCATACTCTCCCTCACCCCTCTCGTATTCACTTCCCACGTTAATCTCTCTCCTTTCACATCCCCCTTCATACGCCGCCTACGCACCCTCTACTCCCCCTCCATCCTATCACCCCCCTCACCCTCT
+
>AA>>FF>BDFFFGFF1BBFGGAB0BFGHG1BABB0BFAADF21ABG01221BB/BBFHF/AA/AF//A/ADAGGFF0B1BFHHH2F/>/??FG2B@/>@/>1FFG0000BBFF2BBBGGHHHHHHH010BFGD10B0BBGH0/F/GF///01@1111?GG10-.00.1==F1111010<=0D0<CC..AC</0000;::-;AEBB.;.;-;..:0;0;9C..----;;F99B///9---9-;-;9FFF-
@M03896:38:000000000-B4D98:1:1101:9481:8154 2:N:0:261
CCTGTTTGCTCCCCACGCTTTCGCACCTGAGCGTCAGTCTTCGTCCAGGGGGCCGCCTTCGCCACCGGTATTCCTCCAGATCTCTACGCATTTCACCGCTACACCTGGAATTCTACCCCCCTCTACGAGACTCAAGCTTGCCAGTATCAGATGCAGTTCCCAGGTTGAGCCCGGGGATTTCACATCTGACTTAACAAACCGCCTGCGTGCGCTTTACGCCCAGTAATTCCGATTAACGCTTGCACCCTCC
+
AABABFFFFFFFGGGGEEEAFGEFGGGFCGBFEEEFEGHHHHGHGGGFFCEFEEFGGFGHFEEGGHEEE>FHHHFHFHFHHGFHHHHFGGFGHGFHHFBDFCEGHHCFBGHHGHHGHHHGGGGHHGF?.CEHFG/<<CD/CGHB0<CCGCCCHGEHFFGHHH0:/9/9CFGG@@B9DGFFFFFFFFF9/FFBFFFFFFFF;DCDEF;ADA@B:.:;BADBAD.9;;/BFF/9.;.;/AD.:9AB9BDEFA
@M03896:38:000000000-B4D98:1:1101:19977:8157 2:N:0:261
CCTGTTCGCTCCCCACGCTTTCGCGCCTCAGCGTCAGTTACAGACCAGAGAGTCGCCTTCGCCACTGGTGTTCCTCCACATCTCTACGCATTTCACCGCTACACGTGGAATTCCACTCTCCTCTTCTGCACTCAAGTTCCCCAGCTTCCAATGACCCTCCACGGTTGAGCCGCGGGCTTTCACATCACACTTAAGAAACCGCCTGCGCGCGCTTTACGCCCACTAATTCCGGACAACACTTGCCACCTAC
+
ABAABFFBBBBBGGCEEEEAFGEFEGGGGHFHFGGGGHHFHHHHHGHGHGEAHFAEEGGHHFDEGHE?B??BGFDHFFGFHHGHHHHFFFEGHHHHGFGGGCHHEFAC/FHGHHGHHHHHHHHFHHF>FDG2<??<F1FHGHG?0?FGGFGFFFGCFFHDFH?-<.<<<CF--:--@@.9C;CFGFG0=CF0;B00BFFF>DBFEF9@BC-;-.99B.ADBF.AFFFBFF/-99-AA.9///;B/:A./:
@M03896:38:000000000-B4D98:1:1101:19408:8158 2:N:0:261
CCTGTTTGCTCCCCACGCTTTCGCACCTGAGCGTCAGTCTTCGTCCAGGGGGCCGCCTTCGCCACCGGTCTTCCTCCAGATCTCTACGCATTTCACCGCTACACCTGGAATTCTACCCCCCTCTACGACACTCACGCTTGCCACTATCATATGCAGTTCCCATGCTGCGCCCGGGGACTTCACATCTGACTTCACAAACCGCCTGCGTGCGCCTTCCCCCCAGTAATTCCGACTCACCCTTGCCCCCTCC
+
BBBBBFF>DFFFGGGEAE2FFGAEFGGF3FFBAAAAADDGFHECEEDCF1E0A>>EGGGG1BE1EH1/>/?FFGFHHFC3FFHHHHFFE??DHG2DG<></>2FGFC0?2<2FF?FDHHGGGGFGF...<<0<=/<<CC.:CG0C/0;00:00:000;CFG00//;00-:CD----;-;/9BF/FFB//;B//;:;/.;A-9-..9-9.;-;...//.;;@=.//9/BF//.--.;9;F./.;/;.@-;9
@M03896:38:000000000-B4D98:1:1101:5322:8207 2:N:0:261
CCTGTTTGCTCCCCACGCTTTCGCACCTGAGCGTCAGTCTTCGTCCAGGGGGCCGCCTTCGCCACCGGTATTCCTCCAGATCTCTACGCATTTCACCGCTACACCTGGAATTCTACCCCCCTCTACGAGACTCAAGCTTGCCAGTATCAGATTCAGTTCCCAGGTTGAGCCCGGGGATTTCACATCTGACTTAACAAACCGCCTGCGTGCGCTTTACGCCCAGTAATTCCGATTAACGCCTGCCCCCTCC
+
AABABFFFFFFFGGGGEEEFGGEEEFGH3FGFEEEEEGHHFFHGEEEF3A0AAE>EFGGHAEG1?EEEEEGHHFHHHGCGHHHHHHHFEEFFHHHHHD>@<BGHGHFGFHHHHGGHGHHGFGGHFHC..<CGFGG<DG0=<GG0:0<CC00CGFF0<;GFGH0:/:/:FGGE9B9?-CFGFFGGGFF/FFFFBFFFFFAFBCFFAA-9;:@@-;AFFAA>BD.;B/:FFF/.9:A/BD>-9.:.;:DFFF
@M03896:38:000000000-B4D98:1:1101:5301:8215 2:N:0:261
CCTGTTTGCTCCCCACGCTTTCGCACCTGAGCGTCAGTCTTCGTCCAGGGGGCCGCCTTCGCCACCGGTATTCCTCCAGATCTCTACGCATTTCACCGCTACACCTGGAATTCTACCCCCCTCTACGAGACTCAAGCTTGCCAGCATCAGATTCAGTTCCCAGGTTGAGCCCGGGGCTTTCACATCTGACTTAACACACCGCCTGCGGGCGCTTTACGCCCAGGACTTCCGCTTAACGCTTGCACCCTCC
+
BBBBAFF4DFFFGEGEEEEFAGEGEGGGGHHFGGGGCGFFFHHHGG?FFDAAAFEGEEGHEGG1?E>>EEFGFGHHG?GHFHHHHHHGGCEEGGGHHGCG@@BFHHHGFGFGFGFHFFHGGCFHBHEC.<EGCG/<<CB/GG00.;;CFF::CCF;::<CGB0;99//;BFA:-9?--9CF/BF/9;///:/9/9;/.AABBB.AA@-;@-@9..//..99.9...;/;FA....BFA999.9/;BD.;A
@M03896:38:000000000-B4D98:1:1101:5332:8221 2:N:0:261
CCTGTTTGCTCCCCACGCTTTCGCACCTGAGCGTCAGTCTTCGTCCAGGGGGCCGCCTTCGCCACCGGTATTCCTCCAGATCTCTACGCATTTCACCGCTACACCTGGAATTCTACCCCCCTCTACGAGACTCAAGCTTGCCAGTATCAGATTCAGTTCCCAGGTTGAGCCCGGCGATTTCACATCTGACTTAACAAACCGCCTGCGTGCGCTTTACGCCCACTAATTCCGATTAACGCTTGCACCCTCC
+
AAAAAFFFDFFFGGGGEEEAFGGEEGGFBF2FEEEFEGHHHHHHGGE3AAEEAE>EEAFHAEEEGHE/>EFHHHHHHHHBHGHHGHHFEECGFHFHGCB@C@DGHHFABFGEFDGGHHGGGGGFHH<C<AEG<C<<</</<C00:<C<;<CGHHHFCGGHHH0;/:;//C9E@D-9-9CEBBFFFFF:/B/9BFBFFFFA-9AD.A-:A9;;@.;/B.9@BD.9:B//BFF..;./:9@.9.;/BBAEE9
@M03896:38:000000000-B4D98:1:1101:18125:8226 2:N:0:261
CCTGTTTGCTCCCCACGCTTTCGCGCCTCAGCGTCAGTGATGGTCCAGTTGGCCGCCTTCGCCACCGGTGTTCTTGCGAATATCTACGAATTTCACCTCTACACTCGCAGTTCCACCAACCTCTACCACACTCAAGCCAAGCAGTATCGAAGGCAATTCCGTGGTTGAGCCACGGGCTTTCACCCCCAACTTACAAGGCCGCCTACGCGCCCTTTACGCCCAGTGATTCCGAGCAACGCTAGCCCCCTTC
+
BBBBBFFFFFFFGGFFEEEFFGDGEGGFGHHHGGDGGGGFFHFHHFFFFHFHGGAFGGGHHGGEGHEE>EEEHHFGG@EEGGHHHGHGGEHHHHHHHHHHGGHHFGGGGBFFFGGFHHHFGHHBGHFHHEDCGHBDGF0F<FG<1=FG<GHE.C<GBDGHH0<<.;.::CGHF?-:BAABFGFFFGG-DDFGGGFG0;CECFFFAFAD>DFF@/;BFEFFFDE/////;B/.-99;.;@..ABBBDF-.;
@M03896:38:000000000-B4D98:1:1101:18144:8227 2:N:0:261
CCTGTTTGCTCCCCACGCTTTCGCGCCTCAGCGTCAGTGATGGTCCAGTTGGCCGCCTTCGCCACCGGTGTTCTTGCGAATATCTACGAATTTCACCTCTACACTCGCAGTTCCACCAACCTCTACCACACTCAAGCCAAGCAGTATCGAAGGCAATTCCGTGGTTGAGCCACGGGCTTTCACCCCCCACTTACAAGGCCGCCTACGCGCCCTTTACGCCCAGTGATTCCGACCAACGCTAGCCCCCTTC
+
AAAABFFFFFFFGGGGEEEFFGEGAEGGGHGGEGEGFHFCHFFHGFGFFFDGFGAEGGGH1EEFGG>E>/EEHFFFGEEEGGHHHHHG/FGHHHGFHHGHHFGHHHFDC?CGGHHFFGHGGHHGGFHGHHGHFFF?GFHF<FG0>>1F>.0<<CGFC0GHC0.-.:.//;C:C:-;ADGGFFGFGGG--CFF99FB/.;A@AFFFFAD=@FF-9;:F9ADF?./;/99;F;.-;;.;.9..;FFBDC;.;
@M03896:38:000000000-B4D98:1:1101:5314:8236 2:N:0:261
CCTGTTTGCTCCCCACGCTTTCGCACCTGAGCGTCAGTCTTCGTCCAGGGGGCCGCCTTCGCCACCGGTATTCCTCCAGATCTCTACGCATTTCACCGCTACACCTGGAATTCTACCCCCCTCTACGAGACTCAAGCTTGCCAGTATCAGATTCAGTTCCCACGTTGAGCCCAGGGATTTCACATCTGACTTAACAAACCGCCTGCGTGCGCTTTACGCCCAGTACTTCCGATTAACACTTGCACCCTCCG
+
AAB?AFFFFFFFGGGGEE2FFGDFEGGGAAGGEEGEEHHB5GAFEE?BGECCE0>EEEGGCFGGGHE>>E?GGFFFFBF3GHBGEB?EE//E2BD?GD<>B<BGHHFC0?F1?GGDGFHGC?FBGGFC..<0CC/<</=<CGFBC:00:00:000:;;CB0C.-99../;CA.;..A//;;0;BBF0009CB0C0909AA-9B..9-.;.-;99A//9.9-.99B///;9..;.9/9/////B//;...;.
@M03896:38:000000000-B4D98:1:1101:17379:8238 2:N:0:261
CCTGTTTGCTCCCCACGCTTTCGCACCTCAGTGTCAGTATGAGCCCAGGTGGTCGCCTTCGCCACTGGTGTTCCTTCCTATATCTACGCATTTCACCGCTACCCAGGAAATTCCACCACCCTCTGCCCTACTCTCGCTTGCCAGTTTTGGATGCAGTTCCCAGGTTGAGCCCGGGGATTTCACATTCAACTTAACAACCCACCTACGCGCTCTTTACGCCCAGTACTTCCGATTACCTCTTCCCCCCT
+
BBBBBFFFFFFFGGGF2AAFFGEEAEGGHHHFHHGHHHHHFBEFGEFFFG3FFBAAEGGHAEG1BGB?BF?BGHBGGHGHHHHHFHHFE??EEH4FG1>E/E2GFFEGB3BBGHBFGCGGGFHHFHHHGCFGHF2<FGH/?F?1<??F0/?F1FDFD<GHFD1.>>00<<CE-<AC-;CCHGH0GCF;CCGFBCFBB.;D.CDFFF.=-:-;;:/9;..@BAE9B/9BFFF.;.A////////..;B-
@M03896:38:000000000-B4D98:1:1101:17359:8241 2:N:0:261
CCTGTTTGCTCCCCACGCTTTCGCACCTCAGTGTCAGTATGAGCCCAGGTGGTCGCCTTCGCCACTGGTGTTCCTTCCTATATCTACGCATTTCACCGCTACACAGGAAATTCCACCACCCTCTGCCCTACTCTAGCTTGCCAGTTTTGGATGCAGTTCCCAGGTTGAGCCCGGGGATTTCACATTCAACTTAACAAACCACCTACGCGCGCTTTACGCCCAGTAATTCCGATTAACGCCTGCACCCTCT
+
AAABBFFFFFFFGGGGEFFFFGEEDGGHHHGHFHGHHHFFCGHHHGHFGGHEGBAEGGGHAEFDGHFGDGGEHHGHHHHHHHHHHHHGGGGGHHHHHGFGGFFHG0?GGHHGHHFHHHHGGHHHGHHHFHHHHGHDGHFFFHG21?FGF<1GHHHHDFGHGHHCF<0<<<GE@@<CCFHHHGHGHFGCCGHCFFCFFFGGGEGGGGDA?A-B99.9B.ADFFEF9B9BFFFDDDFFFD@-9;;BBFFFFB
@M03896:38:000000000-B4D98:1:1101:18133:8243 2:N:0:261
CCTGTTTGCTCCCCACGCTTTCGCGCCTCAGCGTCAGTGATGGTCCAGTTGGCCGCCTTCGCCACCGGTGTTCTTGCGAATATCTACGAATTTCACCTCTACACTCGCAGTTCCACCAACCTCTACCACACTCAAGCCAAGCAGTATCGAAGGCAATTCCGTGGTTGAGCCACGCGCTTTCACCCCCAACTTACAACGCCGCCTACGCGCCCTTTACGCCCAGTCATTCCGACCAACTCCCGCCCCCTTC
+
AAABCFFFFFFFGGGGEEEAFGEEEEGEGHHHGGFGEHHBFHFHGFGFGGFFGGAEGGGH1EEEGHEE>>BEGHFGHEEGGGGHHHHGGGHHHGFGHHGFFFFHGHFGG<CFHFGHGHHGGHHHHGHFGGGHGHCFGCCF.FG0=>DF>.GC.CGHEFHFC0.<.:./:;GBC:.:A?EEFFGGGGG-9EB0:FFF/-;@DFFFFFDFFFF@-/:/B9A9B.A//;/;FF/.-;9.;/;/.;@@BBFA.B
@M03896:38:000000000-B4D98:1:1101:17377:8257 2:N:0:261
CCTGTTTGCTCCCCACGCTTTCGCACCTCAGTGTCAGTATGAGCCCAGGTGGTCGCCTTCGCCACTGCTGCTCCCTCCTATATCTACGCATTTCACCGCTACACAGGAAATTCCACCACCCTCTGCCCTCCTCTAGCTTGCCAGTTTTGGATGCAGTTCCCAGGTTGAGCCCGGCGATTTCCCATTCCACTTAACCAACCACCTACGCGCGCTTTACGCCCAGTAATCCCTCTTAACGCTTGCCCCCCCTT
+
>>>>AFFBFFFFGGCEEAE2FFEEEEEHHCCGBGG5DFGG5GGGFGABCH3AEFAAEGFF1AAAEG33533B@E1BGEH3G3GFFGHFEEGGHGHFF1>EECEE?B/C?3BGHHBEGEGCDF/01BGF1/?0@111@@2@<F?111?1?/1?FG11>>GGGD1.<100>>FC-----:.:C0::C0<00;;000;00.AE.;CFBF9----9-9ABB.A-=../9/9//:/..;//9.9...;/9A@-9-.
@M03896:38:000000000-B4D98:1:1101:4469:8271 2:N:0:261
CCTGTTTGCTCCCCACGCTTTCGCACCTGAGCGTCAGTCTTCGTCCAGGGGGCCGCCTTCGCCACCGGTATTCCTCCAGATCTCTACGCCTTTCACCGCTACACCTGGAATTCTACCCCCCTCTACGAGCCTCAAGCTTGCCAGTATCAGATGCAGTTCCCAGGTTGAGCCCGGGGATTTCACACCTGACTTAACAAACCGCCTGCTTGCGCCTTACGCCCAGTACTTCCGCTTAACGCCTTCACCCTCC
+
3>A>AFFBFFFFGEFGGEE2AFBEEEGF3AFCEFF2AGEFDHH2EE13B10AAEE?EGEHH11?EC?/>>/FFFGHFE3BGCGGH4FFE<B/GFHFD<BDCCGG0GC00??GGDFFDFHGGCDCFF><.-<CC<0<<C0/CG<0::;;C0:GBHBBCFG:GC;.909/90/.-----9/;B/9/B9B/9B/9BBB/;.EE-;@.9.//:.9-.;./F.;-9.;BFBBFBF....;;/.@-..//:BAEEA
@M03896:38:000000000-B4D98:1:1101:4483:8286 2:N:0:261
CCTGTTTGCTCCCCACGCTTTCGCACCTGAGCGTCAGTCTTCGTCCAGGGGGCCGCCTTCGCCACCGGTATTCCTCCAGATCTCTACGCATTTCACCGCTACACCTGGAATTCTACCCCCCTCTACGAGACTCAAGCTTGCCAGTATCAGATGCAGTTCCCAGGTTGAGCCCGGGGATTTCACACCTGACTTAACAAACCGCCTGCGTGCGCTTTACGCCCAGTAATTCCGATTAACGCTTGCACCCTCC
+
AABBBFFFFFFFGGGGAEEFFGEEFGGH3FGGEGEGEHHHGHHHGEEGFAEFEE>EGGGHEEGGGHEEEEGHHHHHH?GHHHHHHHHFGFGGGGGHHDBCD@FHHHFCGHHHHHHHHHHGGGGHGHCE<CCHFGCDDGF/<GF0CGGGHG0GFGGGCGHHHHEC::;9/CFG;?9@-;CFFFGGFFF/;FFFFFFF/FEECCFF.ACAAA=D=.AFFADBFDF99B/BFFBA...FF.;9.99/BFA.99
@M03896:38:000000000-B4D98:1:1101:15462:8286 2:N:0:261
CCTGTTTGCTCCCCATGCTTTCGTACCTCAGCGTCAGTATTAGGCCAGATGGCTGCCTTCGCCATCGGTATTCCTCCAGATCTCTACGCATTTCACCGCTACACCTGGAATTCTACCATCCTCTCCCATACTCTAGCCAACCAGTATCGAATGCAATTCCCAAGTTAAGCTCGGGGATTTCACATTTGACTTAATTGGCCGCCTACGCACGCTTTACGCCCAGTAAATCCGATTAACGCTCGCACCCTCT
+
AABBBFFFFFFFGGGGFFGBGGGHHHGHHHFHGGEGGHHHHHGFGEGBGHFGGHFFHHHHEGFEGHEEEGGHHHHHGGHHHHHHHHHGGFGGHHHHHGFGGCGHHHFCHHHGHHHHHHHHHHHHHHHHHHHHHHHBGFFBFFFC@GHGAGCGGHHHFGHHHHGGD111GGHF>C--@DCGHHHHGHF0<GHBGHHH0/BGGFGGGGG?FFBDAA.9BEDBBEEBF/;BBFDDADDFFDC.;@B-BFFEFF
@M03896:38:000000000-B4D98:1:1101:21134:8295 2:N:0:261
CCTGTTTGCTCCCCACGCTTTCGCACCTGAGCGTCAGTCTTCGTCCAGGGGGCCGCCTTCGCCACCGGTATTCCTCCAGATCTCTACGCATTTCACCGCTACACCTGGAATTCTACCCCCCTCTACGAGACTCAAGCTTGCCAGTATCAGATGCAGTTCCCAGGTTGAGCCCGGGGATTTCACATCTGACTTAACAAACCGCCTGCGTGCGCTTTACGCCCAGCAATTCCGATTAACGCCTGCACCCTCC
+
BBBBBFFFFFFFGGCEAEEFFGEGDGGHGHHFGEFGGHGHHHHHGEDHHGGCEE>EEFGHAFDFGH1/>EFFHHHHGFGHHHGHHHHGGEGGEHHHFGGGGCBHHHGAFGHHHGHFHHHGGGGHHGAC<ECGBHC<DGG/GHHFCGGCC<CGGHHGCGHHCF0:/99CFFGEAD-AD.B0;0CFFFB/;BFFFFFFF.AE=DADEF;9.;=F-99/BE?-;A..;.;/B/9.;:A/:;--....9;:.AF
@M03896:38:000000000-B4D98:1:1101:21142:8311 2:N:0:261
CCTGTTTGCTCCCCACGCTTTCGCACCTGAGCGTCAGTCTTCGTCCAGGGGGCCGCCTTCGCCACCGGTATTCCTCCAGATCTCTACGCATTTCACCGCTACACCTGGAATTCTACCCCCCTCTACGAGACTCAAGCTTGCCAGTATCAGATGCAGTTCCCAGGTTGAGCCCGGGGATTTCACATCTGACTTAACAAACCGCCTGCGTGCGCTTTACGCCCAGTAATTCCGATTAACGCTTGCACCCTCCG
+
>AABBFFFFFFFGGGGEEEFFGEEGGGHGHHHGGEGFHHHHHFHEEEGG1AEEEEEGGGHCEEFGH>EEGGGHHHHGFGHHHHHHHHGFEFGHHHHHFGGFCDGHHFGBGGHHHHHHHHGGGGHHH.<.CEHHHGGDGF/<GG00<CCCC0;GHHHGHHHHHEA:09FFGGGCGAG-CFFFBFFFFF;FFFFFFFFFFFE>DDD.:>DDA@D-;AFF.ADCDFF/BB/:F/.:.ABF.;.;;;/;BD?FF.
@M03896:38:000000000-B4D98:1:1101:4349:8316 2:N:0:261
CCTGTTTGCTCCCCACGCTTTCGCACCTGAGCGTCAGTCTTCGTCCAGGGGGCCGCCTTCGCCACCGGTATTCCTCCAGATCTCTACGCATTTCACCGCTACACCTGGAATTCTACCCCCCTCTACGAGACTCAAGCTTGCCAGTATCAGATGCAGTTCCCAGGCTGAGCCCGGGGATTTCACATCTGACTTAACAAACCGCCTGCGTGCGCTTTACGCCCAGTAATTCCGATTAACGCTTGCACCCCCC
+
>AAA3DFFFFFFGGGGGEEFGGEGGGGGGFCGFGGGGHHHHHHHGFGHFEGGEFGGGGGHHCDFGHA>ECFHHHFHGGGGHHHHHHFGGGGFHHHHHGGGGCBFHHCGHGHHHHDGHFHGDGGHHGFA.ADHFE<DD/0/CC=000C;;00C:CFH<;CGHGFA.9;9AFBA?B-@9EFGFBBF/9F9/BBFFF9//.;;@DDAA;BD?A999..//AD-@.9/9B9/;9/D.A.B/AD.9A.;//;-;-
@M03896:38:000000000-B4D98:1:1101:4365:8328 2:N:0:261
CCTGTTTGCTCCCCACGCTTTCGCACCTGAGCGTCAGTCTTCGTCCAGGGGGCCGCCTTCGCCACCGGTATTCCTCCAGATCTCTACGCATTTCACCGCTACACCTGGAATTCTACCCCCCTCTACGACACTCAAGCTTGCCAGTATCAGATGCAGTTCCCAGGTTGAGCCCGGGGATTTCACATCTGACTTAACAAACCGCCTGCGTGCGCTCTACGCCCAGTACTTCCACTTAACGCCTGCCCCCTCC
+
AABBBFFFFFFFGGGGFEEFFGBEFGGHFGHGEGFGEHGH5GBGEEGGFECGAE>EFGGG1EEEGHE>>EFHHHHHGGFFHHHHGHHFEEFGFGGHHCBCCCFGHHC?GFHFGGFFGHHGCDGHHFF..<AGCC<<<<D/CGG0:CFCC;0GGGFC;CGFGH0./:::/;FE;B-9-.:BCFFBFF99;BFFFFFFFFEE>AC..:-;9:-:@.:/B;9=@A./;/9:FF////:;F:@-999.;AC-.A
@M03896:38:000000000-B4D98:1:1101:20530:8330 2:N:0:261
CCTGTTTGCTCCCCACGCTTTCGCACCTGAGCGTCAGTCTTCGTCCAGGGGGCCGCCTTCGCCACCGGTATTCCTCCAGATCTCTACGCATTTCACCGCTACACCTGGAATTCTACCCCCCTCTACGAGACTCAAGCTTGCCAGTATCAGATGCAGTTCCCAGGTTGAGCCCGGGGATTTCACATCTGACTTAACAAACCGCCTGCGTGCGCTTTACGCCCAGTAATTCCGATTAACGCTTACACCCTCC
+
BBCCCFFFFFFFGGGEEFEFFGFGGGGHEHHGEEAFEGHHHHHHGAEFEEEGEEEGGG?HEFGGGHEEEFGHHHFHGHHFHGHHHGHGGEEGHGFHHGDGFCBHHHFCCGGFGHHGHHHGGGGHHGA.<AAGHFCDDHF/CGH0CHHHHHHHHGFGGCHHHH0./::CFGGEACA@GGGFFBFFFFF9BFF/BFBFFFEFA=CFEFCADFFFA../B:ADFD.:/FFBFBB..:9BFA=.../;:BDAEB
@M03896:38:000000000-B4D98:1:1101:7237:8369 2:N:0:261
CCTGTTTGCTCCCCACGCTTTCGCACCTGAGCGTCAGTCTTCGTCCAGGGTGCCGCCTTCGCCACCGGTATTCCTCCCGATCTCTCCGCATTTCACCGCTACACCTGGCATTCTACCCCCCTCTCCGCGACTCACGCTTGCCAGTCTCAGATGCAGTTCCCAGGTTGAGCCCGGGGATTTCACATCTGCCTCAACCAACCGCCTGCTTGCGCTTTACGCCCAGTAATTCCGATTAACGCTTGCACTCTC
+
>AAABBF4FFFFGGGGEA22FGEEEGGHHAGGEAEGEGGFFDGEEEFFF?A1AFEAEEFHG1EAEH?EE/FFGHHGF1EE?EAFG3F/>EF?GHFHH/EC/<BFGH0B0FFH?F2@B@CB<>C00?E.---<C0/<<EE:CGG0<0CG0:0CFC0CG:0:B009909//0/:9-;A-:9/B/9/9////;F///;...A?B;-AEF//BA-9-9.//.9-;..///;//;/...;/;.;.9../:/;;B
@M03896:38:000000000-B4D98:1:1101:7255:8372 2:N:0:261
CCTGTTTGCTCCCCACGCTTTCGCACCTGAGCGTCAGTCTTCGTCCAGGGGGCCGCCTTCGCCACCGGTATTCCTCCAGATCTCTACGCATTTCACCGCTACACCTGGAATTCTACCCCCCTCTACGAGACTCAAGCTTGCCAGTATCAGATGCAGTTCCCAGGTTGAGCCCGGGGATTTCACATCTGACTTAACAAACCGCCTGCGTGCGCTTTACGCCCAGTAATTCCGATTAACGCTTGCACCCTCC
+
BBCBCFFFFFFFGGGGCEEFFGEEEGGHGHHHGGGGGGHHGHHHGEEGHGCEEGFGGGGHEFGGGHEEEFGHHHHHHGHHHHHHHHHGGFEGHHGHHGCCGCFHHHFGFHHHHHHHHHHGGGGEHGG?<DEHFHGGDGF/GHFC::CGHHGHHHGHGGHHHHFC::/BBFGGF????AGGGGGGFFF9FFFFFFBFFFFF;DCFFFBDDFFD-9ABFEDCCD.99/FFFFFD.;DFB.B.;E9/::D.:A
@M03896:38:000000000-B4D98:1:1101:7267:8387 2:N:0:261
CCTGTTTGCTCCCCACGCTTTCGCACCTGAGCGTCAGTCTTCGTCCAGGGGGCCGCCTTCGCCACCGGTATTCCTCCAGATCTCTACGCATTTCACCGCTACACCTGGAATTCTACCCCCCTCTACGAGACTCAAGCTTGCCAGTATCAGATGCAGTTCCCACGTCTAGCCCGGGGATTTCACATCTGACTTAACAAACCGCCTGCGTGCGCTTCACTCCCAGTACTTCCTATTAACCCCTTCCCCCTCC
+
AAAA?FFCFFFFGGGF2EEFFGGGDGGGGHHHC?EEEHGFGHHHGEEGH10EEE>EGGGHAEAEFHE/>EFHHHHHHBGHHHHHHFGFEEEEFHHHHFDCGCGHHHEACGGHHHHFHHHGGGGGFHG?.CCDCC<<DGFBEGG0:CGGFGFF00GC;GGHB0.-9./:;BBF-99-:99C0CBBFFF/9BBF//;//.::@BB..9;;9?-;-;./;//999F///;/9B////;///;..../9:A-..
@M03896:38:000000000-B4D98:1:1101:9289:8388 2:N:0:261
CCTGTTCGCTCCCCACGCTTTCGCGCCTCAGCGTCAGTTACAGACCAGAGAGTCGCCTTCGCCACTGGTGTTCCTCCACATCTCTACGCATTTCACCGCTACACGTGGAATTCCACTCTCCTCTTCTGCACTCAAGCTCCCCAGTTTCCAATGACCCTCCACGGTTGAGCCGTGGGCTTTCACATCAGACTTAACAAACCGCCTGCGCGCGCCTTACGCCCAATAACTCCGAACAACGCTCGCCACCTAC
+
>>AAAFFBDBBBGGGCEEEAFGEFEEGEGHGHEEAEEG5EADFDHFHGHEFABBAEEFGHGFGEG3@FF?GGHFFGHGGFHHHHHHHGGFEFFHGHHFEGGEGH/B?CDGHGHHHHHHGGHHHHHHHFBGGHFHC11<FGGGG/<<FFFFDGG1FGCFHACH.-<<-<<CG-.:;@EFHHCCHFGGF90;BB0000;AEFACGDEF99-9;@-.9/BADFFB.99F/;FFF-.@;.9-9..9-;9;FFBB
@M03896:38:000000000-B4D98:1:1101:9271:8388 2:N:0:261
CCTGTTCGCTCCCCACGCTTTCGCGCCTCAGCGTCAGTTACAGACCAGAGAGTCGCCTTCGCCACTGCCCCTCCTCCTCATCTCTACGCATTTCACCGCTACACGTCGAATTCCACTCTCCTCCTCTGCACTCAAGTTCCCCAGTTTCCAATGACCCTCCACGGTTGAGCCGCGGGCTTTCCCATCACACTTAACAAACCGCCTGCGCGCGCTTCACGCCCACTACTTCCAAACTACGCCCGCCACCTAC
+
>>>>>F3>DAA?F?AEEEF0AFEFGGGGE1BBAEGCCFGHHFGBGHBBA/0BBB/AEE>F/>/?>F@10//B?EFFG0>FGHBFFGH/E/?EGFHGGE@ECE1B<F/</?CAFG21GGBGC100@FF1?1?1<011?D@@FGF.11=>DD1=G1<FGBGC<C.-<.-:/:G-----9;.:;09BBFB0BB//;9//;9AE9-@BEF;@-=-@9;-/9-;9;??9BB//://:;;///-9---9--;9-:;
@M03896:38:000000000-B4D98:1:1101:5194:8400 2:N:0:261
CCTGTTTGCTCCCCACGCTTTCGCACCTGAGCGTCAGTCTTCGTCCAGGGGGCCGCCTTCGCCACCGGTATTCCTCCAGATCTCTACGCATTTCACCGCTACACCTGGAATTCTACCCCCCTCTACGAGACTCAAGCTTGCCAGTATCAGATGCAGTTCCCAGGTTGAGCCCGGGGATTTCACATCTGACTTAACAAACCGCCTGCGTGCGCTTTACGCCCAGTAATTCCGCTTAACGCTTGCACCCTCC
+
>AAAAFFFFFFFGGGGEEEFFGEEEGGHAGHFEEFGEHHHHHHHEGGHG?0EEEEFGGGHHGGGGHEEEEGHHHHHHGGHHGHHHHHFGGFGFHHHH?BDDCFHHHFGBCGFGHGGHHHGGGGHHGF?.AEHFC<DDGF/<GD::CFFB;0:GFFHHCHFHH0C:9;:CBFE??9C-9:FCFGFFFF9/FF/BBFBBFE?FFFFFFFADA@@-;E/F.ADF:E/:/;:FF/..;99BAC9AEAFFFFFFF
@M03896:38:000000000-B4D98:1:1101:5177:8409 2:N:0:261
CCTGTTTGCTCCCCACGCTTTCGCACCTGAGCGTCAGTCTTCGTCCAGGGGGCCGCCTTCGCCACCGGTATTCCTCCAGATCTCTACGCATTTCACCGCTACACCTGGAATTCTACCCCCCTCTACGAGACTCAAGCTTGCCAGTATCAGATGCAGTTCCCAGGTTGAGCCCGGGGATTTCACATCTGACTTAACAAACCGCCTGCGTGCGCTTTACGCCCAGTAATTCCGATTAACGCCTGCACCCTCC
+
AABBAFFFFFFFGGGGGFEFGG2EEGGHFGHGGEEEGHGHBHHHGGGHHGEGEGEGGGGHEEFEFHGEE?FHHHHHGFHHHHHHHHHGGFGGFHHHHGGC/CFHHHHGGGGHGHHHHHHGGGGHHHGACDFHHFG0DGFBGFGFGHHGGHGFHHHHCCGGHFGE/C;;BFGGGGGG-;FFF9;9BFFF/BFFFFF9FFFFFFFFFFFF?A;@@AA//.;;B;ABF/B/FFFDAAAFFDF-9.;9/;DEED
@M03896:38:000000000-B4D98:1:1101:5183:8426 2:N:0:261
CCTGTTTGCTCCCCACGCTTTCACACCTGAGCGTCAGTCTTCGTCCAGGGGGCCGCCTTCGCCACCGGTATTCCTCCAGATCTCTACGCATTTCACCGCTACACCTGGAATTCTACCCCCCTCTACGAGACTCAAGCTTGCCAGTATCAGATGCAGTTCCCAGGTTGAGCCCGGGGATTTCACATCTGACTTAACAAACCGCCTGCGTGCGCTTTACGCCCAGTAATTCCGATTAACGCTTGCACCCTCC
+
>>AAAFFCDFFFGGGGEEAFFG5DDGGHBGFBAEEEEGHHGHHHEEEGGFEEAEEEGGGH1EEEGHE>EEGHHHHHGFFGHHHHHHHGEEEFGHHHHEBDGCFHHHG02FHHGGFFHHHGC?DFFH<<>DGHFC<<D/=<GGFF<GHGG0GC0GHC;CGGHHB.CF:/CCFGB?D9@.99;0FFGFC;BFBBFFFFFFEFF;BDE?@ADD;D-../B.AADD.9BF/BFF9.9.AFFDC.AFE/BFF?AA
@M03896:38:000000000-B4D98:1:1101:25778:8493 2:N:0:261
CCTGTTCGCTCCCCACGCTTTCGCGCCTCAGCGTCAGTTACAGACCAGAGAGTCGCCTTCGCCACTGGTGTTCCTCCACATCTCTACGCATTTCACCGCTACACGTGGAATTCCACTCTCCTCTTCTGCACTCACGTTCCCCAGCTTCCAATGACCCTCCACGCTTGCGCCCTGCGCTTTCTCATCAGACTTAAGAAACCGCCTGCGCGCGCTTTACGCCCACTACTCCCGGACTACGCTTGCCACCTACG
+
>ABBBFF?DBBBGGGFEEEAFGEEFGGGGHFGGFGGGGGGEA3DGEGAFGC1FFAEEGGHEEE1EG32B?1>FG@@FFGFHHHHHBGGGGGGGGGHHGGG/EDG/FFFE1??GF2??F<FH1FFGG2FF2CFCFF/?00FFG0/0>FGF11>11>G<0<CGGD.<...--:-:C.:?@DEF0;0;B000;900;000CCA-9;;A.9-;-9@9..;B.9@>.AFB/9//;.-99-//.@..9AB/9:A/;.
@M03896:38:000000000-B4D98:1:1101:20908:8496 2:N:0:261
CCTGTTTGCTCCCCACGCTTTCGCACCTCAGTGTCAGTATTAGTCCAGGTGGTCGCCTTCGCCACTGGTGTTCCTTCCTATATCTACGCATTTCACCGCTACACAGGAAATTCCACCACCCTCTACCATACTCTAGTCAGTCAGTTTTGAATGCAGTTCCCAGGTTGAGCCCGGGGATTTCACATCCAACTTAACAAACCACCTACGCGCGCTTTACGCCCAGTAATTCAGATTAACGCATGCACCCTCT
+
BBBBBFFFFFFFGGGGGEEFFGGGGGGHHGHGHFFGHHHHHHHHHFGHHHFFEBAEEGGHAEEEGHFF@FGBGHFHHHGHHHHHHFHFEFGGHHHHHGFGG?BFFGFEGHHGHFHFHHFGGFHHHGGGFHHFHHHFFFG@DGE>2GFHFFGHHHFF?FGGGHFFBD<CGHHGCGCCCFHHHHHHHHHFFFFHHHHFHAGEGGE.CC9BAB?DB.;BFFFFA??FFFBBF/999;FFB9--9.;//;;.;B
@M03896:38:000000000-B4D98:1:1101:20904:8514 2:N:0:261
CCTGTTTGCTCCCCACGCTTTCGCACCTCAGTGTCAGTATTAGTCCAGGTGGTCGCCTTCGCCACTGGTGTTCCTTCCTATATCTACGCATTTCACCGCTACACAGGAAATTCCACCACCCTCTACCATACTCTAGTCAGTCAGTTTTGAATGCAGTTCCCAGGTTGAGCCCGGGGATTTCACATCCAACTTAACAAACCACCTACGCGCGCTTTACGCCCAGTAATTCCGATTAACGCTTCCACCCACT
+
AABBBFFFFFFFGGGGEEEFFGGEGGGHHGHHGHHHHHHHHHHHHFHGHHFEGGEGGCGH1EFCGGFFDFB1FGGHHHGGHHHHHHHFEEFGHHFHHGGGGEFHFCEHHGHHHHFGHEHGGGHHGGFHFGHHHHHFHFG2@GF2FFHDCCFHDHHHF1FGHHFC<?>FHHHGDGD@FGHGH0CGFHHFBGBCGB0CCCGGGGGFFF.;BF-->A./FED-@DE/;BB//:/A99.B9.@.;.9::FD.9.
@M03896:38:000000000-B4D98:1:1101:25773:8514 2:N:0:261
CCTGTTCGCTCCCCACGCTTTCGCGCCTCAGCGTCAGTTACAGACCAGAGAGTCGCCTTCGCCACTGGTGTTCCTCCACATCTCTACGCATTTCACCGCTACACGTGGAATTCCACTCTCCTCTTCTGCACTCAAGTTCCCCAGTTTCCAATGACCCTCCACGGTTGAGCCGTGGGCTTTCACATCAGACTTAACAAACCGCCTGCGCGCGCTTTACGCCCAATAATTCCGGACAACGCCTGCCACCCAC
+
AABABFFBDBBBGGFGEFEAFGEEAEFEFGEGEEEGEGHHFGAGGHFFFEFAFFAEEEAGEEDFGEBB@2BEFGBHFCGHGHHHHHHEEEFGGHHHH/EFGCFF?B//?GHHHHEHGHHHHHHHHHDFDGGHFFC??<@GGHF/1?FFF=F<C1GHHFHGBHA-<.-//C<<.:--CF.;CBG;CG900;/0;C0;B9EA?AGG?;-;999@-9.;:;A@@D../9/;BB/-.;;.:-;-9;9;/B..99
@M03896:38:000000000-B4D98:1:1101:4751:8542 2:N:0:261
CCTGTTTGCTCCCCACGCTTTCGCGCCTCAGCGTCAGTGATGGTCCAGTTGGCCGCCCTCGCCACCGGTGTTCTTGCGAATATCTACGAATTTCACCTCTACACTCGCAGTTCCACCAACCTCTACCACACTCAAGCCAAGCAGTATCGAAGGCAATTCCGTGGTTGAGCCACGGGCTTTCACCCCCAACTTACAAGGCCGCCTACGCGCCCTTTACGCCCAGTGATTCCGAGCAACGCTCGCCCCCTTC
+
AABBBFFFFFFFGGGGEEEGFGCGEEEEE3BFEFFGGHG5GHHHFHHHGGFHHHEEG0EG?EF1EG1/EEAEFHFFGEEGGFHHGHGFFHEGGHHHHHHH2DGGFH/C/<CFGHFFFEHGEFHFHFFGGHGHFEG1FF0G.>F01><F<.<..CGCCGHH;:::C.:/CFHGHG---:AFB0;CGGA-.9/;9FFF/.;9-@FFFF.-;9@D-9:FFAADCD?///;/9BB.9;-9:-;;.-9;9@-9.:
@M03896:38:000000000-B4D98:1:1101:4739:8563 2:N:0:261
CCTGTTTGCTCCCCACGCTTTCGCGCCTCAGCGTCAGTGATGGTCCAGTTGGCCGCCCTCGCCACCGGTGTTCTTGCGAATATCTACGAATTTCACCTCTACACTCGCAGTTCCACCAACCTCTACCACACTCAAGCCAAGCAGTATCGAAGGCAATTCCGTGGTTGAGCCACGGGCTTTCACCCCCAACTTACAAGGCCGCCTACGCGCCCTTTACGCCCAGTGATTCCGAGCACCGCCAGCCCCCTTC
+
AAB@AFFFFFFFGGGGGEEFGGEGEEGGGFGGEEEGGHHHFHGHHHHHHHGHHHFGGEGHFGGGGHFEEEFGFHHGHFFGGFHHHHHGDGHHHHHHHHHFHDBGGHEGCABHGHGFHHHGGHHHFFGGGGGHFGGGFFFF.FGG>FFGAC<<EHHHCDGGF:C-;:;:;CHFF@ABGAEFGFGGGGA-.;F9FF0FB.;AFFFDDFABBBBB-9//;AA@DDFBB/99BFF.-;-.;@D---;::AD;9B
@M03896:38:000000000-B4D98:1:1101:4758:8567 2:N:0:261
CCTGTTTGCTCCCCACGCTTTCGCGCCTCAGCGTCAGTGATGGTCCAGTTGGCCGCCTTCGCCACCGGTGTTCTTGCGAATATCTACGAATTTCACCTCTACACTCGCAGTTCCACCAACCTCTACCACACTCAAGCCAAGCAGTATCGAAGGCAATTCCGTGGTTGAGCCACGGGCTTTCACCCCCAACTTACAAGGCCGCCTACGCGCCCCTTACGCCCAGTGATTCCGACCAACGCTCGCCCCCTTC
+
AABAAFFFFFFFGGGGEEEFFGAEAEGEEGGHEGEGGF5BEHHHFGHGGHFGFHEEG1FG1EEEGH?/>>EEGHGGFEEFEGHHHHHFGHHHHHFHHHGFGDGGGH?BB/?FGHGFHHGGGBGFFFHHHGGHFF11?FGH>FHF1><F><F<<GGFBGHH<0.<C.://<GBG@-:@@EFFBF;FGG-CEBBFGFF0;:EACFFFF.B;BAB-9./BE?@@A.9//99BF/9-;-AD.@..-;BDFFA.;
@M03896:38:000000000-B4D98:1:1101:12595:8581 2:N:0:261
CCTGTTTGCTCCCCACGCTTTCGCACCTGAGCGTCAGTCTTCGTCCAGGGGGCCGCCTTCGCCACCGGTATTCCTCCAGATCTCTACGCATTTCACCGCTACACCTGGAATTCTACCCCCCTCTACGAGACTCAAGCTTGCCAGTATCAGATGCAGTTCCCAGGTTGAGCCCGGGGATTTCACATCTGACTTAACCAACCGCCTGCGTGCACTTTACGCCCAGCACTTCCGATTAACGCTTGCACCCTCC
+
>>AAAFFFFFFFGGGGFEEFFGEFGGGGFGHHEEEAEHHHHHHHEEEFF?0EAEEEGDGHFEDEGHE/EFEGFGGHGFGGGGHHHFGFGEFGHHBGFDDG@CGHHHFF2FDFGHGGHHHGGGGHDGFD.CDGCC<DGHB<CHH000;CCC:GHHGHHHHFGHB./9//9CFE@-A?BDBFBFGFFFF//BFFE/F/9EDFFFF.AF;:A.AF9FBFF.;@A?..9.9/;;9..9A/B.;.9:EBFFFF.A
@M03896:38:000000000-B4D98:1:1101:12609:8592 2:N:0:261
CCTGTTTGCTCCCCACGCTTTCGCACCTGAGCGTCAGTCTTCGTCCAGGGGGCCGCCTTCGCCACCGGTATTCCTCCAGATCTCTACGCATTTCACCGCTACACCTGGAATTCTACCCCCCTCTACGAGACTCAAGCTTGCCAGTATCAGATGCAGTTCCCACGTTGAGCCCGGGGATTTCACATCTCACTTAACAAACCGCCTGCGTGCACTTTACGCCCAGTAATTCCGATTAACGCTTGCACCCTCC
+
>AAAAFFFFFFFGGGGCFEFFGEEFGGHFGGFEGEEEHGHGHHHFEEGH?EEEEEGGGGHAEEFGHE>>EGHHHHHH2GDGGHHHHHGGFFGHHFGHDCGGCGHHHFGFCGGGHFGHHHGGGGHHH>..<<GFHG<<C0<CGD00;<C:<0CGHEF;CGHHG.-;..;/CGG??A--9BFFFFFFFF/;BFFBBB/:FEA-;BA.;-;ADAFF/9/F.;BCAAB/99/9/B.:.A/B.@..9:;:FFFFF
@M03896:38:000000000-B4D98:1:1101:4843:8615 2:N:0:261
CCTGTTTGCTCCCCACGCTTTCGCACCTGAGCGTCAGTCTTCGTCCAGGGGGCCGCCTTCGCCACCGGTATTCCTCCCGATCTCTACGCATTTCACCGCTACACCTGGAATTCTACCCCCCTCTACGAGACTCAAGCTTGCCAGTATCAGATGCAGTTCCCAGGTTGAGCCCGGGGATTTCACATCTGACTTAACAAACCGCCTGCGTTCGCTTTACGCCCAGTACTTCCGATTACCCCTTGCACCCTC
+
AABBAFF4FFFFGGGEEEGGFG2EEGGEGGCG?EEEEFHHHHHHEE1FCEEEAE0EEGEHGEDEGHE>E>FHHHHGH/EEGGGHGGHGC<DDGGGHHC@CCCBGGGFFHHHHHH1?GHHG@CEHFHF.<.CDFBCDFHB:CCC0::;GG0;CGHGCGGGF00:.;0/:/;/9A@-A-9/9;BFF/BB9//B9/;BB/.AE-@-.AF-.99.;:9;//..@99.9BB/9/;.9.9.///.9.B//9/9.:
@M03896:38:000000000-B4D98:1:1101:4861:8620 2:N:0:261
CCTGTTTGCTCCCCACGCTTTCGCACCTGAGCGTCAGTCTTCGTCCAGGGGGCCGCCTTCGCCACCGGTATTCCTCCAGATCTCTACGCATTTCACCGCTACACCTGGAATTCTACCCCCCTCTACGAGACTCAAGCTTGCCAGTATCAGATGCAGTTCCCAGGTTGAGCCCGGGGATTTCACATCTGACTTAACAAACCGCCTGCGTGCGCCTTACGCCCAGTAATTCCGATTAACGCTTGCACCCTCC
+
AAAAAFFFFFFFGGGGEFFFGGEEGGGGGHHGFGEGEHHHHHHHGEGGHCEGEEEFGGGHEEDGGHEEEFGHHHHHGFGFHHHHHHHGGGGGHGGHHDCFGCEHHHF0=GGHGHHHHHHGGGGHHHF..CEHCG<<DHG<CGGC0;FG0GFGHHEHGGGFHHC.C0;:CFFGBF?D-;BBFFGGFFF:BFBFFFFFFFFFFDCF?F-;9;-@...FF.ADFDF9B00BFF/.:;ABFFF....0;;A?E9
@M03896:38:000000000-B4D98:1:1101:7789:8634 2:N:0:261
CCTGTTCGCTCCCCATGCTTTCGCTCCTCAGCGTCAGTAGTGGCCCAGTGACCTGCCTTCGCCATCGGTGTTCCTCCTGATATCTGCGCATTCCACCGCTACACCAGGAATTCCAGTCACCCCTACCACACTCTAGTCTGCCCGTACCCGATGCAAGCTCAAGCTTGAGCCTTGAGTTTTCACACCAGACGCGACAAACCGCCTACGAGCTCTTTACGCCCACTAATTCCGGCCAACGCTTGCCCCCTAC
+
>AA>>DF>DAAAGGGG1BFFFGEEEHGHHGHHEECGEHHHGG0BGHCCEGBFHFBGHHHHEEFGGHE?EEFEGHGHHHHHHGFHHGH@EEEGHHHHHEEGGEHHHFFF/FGHGFFFFHHHGFCGGFHHHAEHHGG1GFG1FGHCCCGGHGGGGGHGEFFGHFG0<</.<<C<GFD<G0G0GHHGH?C:CE-A;-AAGGGGGG@BFF-AA@-B/B/BBAB=@FE-/BFFF//--;9-9-;-9--//:@-AF
@M03896:38:000000000-B4D98:1:1101:4849:8634 2:N:0:261
CCTGTTTGCTCCCCACGCTTTCGCACCTGAGCGTCAGTCTTCGTCCAGGGGGCCGCCTTCGCCACCGGTATTCCTCCAGATCTCTACGCATTTCACCGCTACACCTGGAATTCTACCCCCCTCTACGAGACTCAAGCTTGCCAGTATCAGATGCAGTTCCCACGTTGAGCCCGGGGCTTTCACATCTGACTTAACAAACCGCCTGCGTGCGCTTTACGCCCAGTAATTCCGTTTAACGCTGACACCCTCC
+
>AA3>FFFFFFFGEGG2AAFFGAEFEGGFGHBEAE2EGF5DGCFEE?GFF?CAEEGGDEH1EDEGHE/>ECFFFHHGFFHHHHGFGHFEDDE2GGFHCBCD@BFG??<BCGC?2FGGHACDCGHHHFD>EFHCC/<D<0/<GG0:;CC::<0:CBFCGG0CG.;9;../;FE-??@-9.;;BFFFFB//BBF/9B;/AEEBBB..A-99D-999A//.9@B.A/////;B////;;/.;..../;9.9:.
@M03896:38:000000000-B4D98:1:1101:5330:8641 2:N:0:261
CCTGTTTGCTCCCCACGCTTTCGCACCTGAGCGTCAGTCTTCGTCCAGGGCGCCGCCTTCGCCACCGGTATTCCTCCAGATCTCTACGCATTTCACCGCTACACCTGGAATTCTACCCCCCTCTACGAGACTCAAGCTTGCCAGTATCAGATGCAGTTCCCAGGTTGAGCCCGGGGATTTCACATCTGACTTAACAAACCGCCTGCGTGCGCTTTACGCCCAGTAATTCCTATTCACGCTTCCTCCCTCC
+
>AAAAFFFFFFFGGBEGEECFGFEDGGHFGFFEEEGGHHHFHHHEFEEA11AAEECFGGHEED?EF?/>E?GFFHFF?GFGFFHHHH/EEAEFHGGHA@DFCHFCGC02FGFFFDDFGECCGDH1G.>..CD1C/<<<0<CGD<0==D==0;GHHFGHGGGFGA:0:/CFGG---9-;/9BB9;9C;00CFF//BFFFAEDFDA;AFAA?=B@D.9B;A=DDA//;BFBB//;99B/.9.9.;/;;ABF?
@M03896:38:000000000-B4D98:1:1101:6109:8650 2:N:0:261
CCTGTTTGCTCCCCACGCTTTCGCACCTCAGTGTCAGTATTAGTCCAGGTGGTCGCCTTCGCCACTGGTGTTCCTTCCTATATCTACGCATTTCACCGCTACACAGGAAATTCCACCACCCTCTACCATACTCTAGTCAGTCAGTTTTGAATGCAGTTCCCAGGTTGAGCCCGGGGATTTCACATCCAACTTAACAAACCACCTACGCGCGCTTTACGCCCAGTAATTCCGATTAACGCTTGCACCCT
+
AAAABFFFFFFFGGGFEFEFFGEEEGGHHHGGFGGGHGHHHHHHGFHHHGHEFBEEGGGGEGGDGGBCBEFEHHFFGHGHHHHGHGHGEFAEFHGHHEEFGCGHHFEECFGGGHGGHHHGEHHHGGHHHFHHHHEFHGHD@GHF>FGFFEHHEGGH?GHHHGFA?<FFBGHGFC?DGGHHG0CGGHFG0CHHGEFFHEGGGGGFFGDCGGFG-AEBFEDAFDF/B/9/BFBA.;9BBAA.9E:9:BDF
@M03896:38:000000000-B4D98:1:1101:5344:8654 2:N:0:261
CCTGTTTGCTCCCCACGCTTTCGCACCTGAGCGTCAGTCTTCGTCCAGGGGGCCGCCTTCGCCACCGGTATTCCTCCAGATCTCTACGCATTTCACCGCTACACCTGGAATTCTACCCCCCTCTACGAGACTCACGCTTCCCACTATCAGATGCAGTTCCCAGGTTGAGCCCGGGGATTTCACATCTGACTTCACAAACCGCCTGCGTGCGCTTTACGCCCACTCATTCCGATTAACGCTCACACCCTCC
+
AABABFFFFFFFGGGG?EAAFGBEEEGFBFGFEEEFEHHHFHEGEEECC10AAE>EEFGH1EEEGHE/>>?GHFHHGFGFGFHHH4FFFE?EFFGHHABDC@FGGHC022?FGHHHHHHGGGGHHFF..<DH<</.<<<.=CC.::FGB<0:GHBB0;<:CF0.99/9/;CE-----;/B;BF/9BB//;BF/99;F?EE9@DFAA>..99;-9.;BADAFF..///:BF/..;9/;A=9..///:AEFD
@M03896:38:000000000-B4D98:1:1101:16877:8657 2:N:0:261
CCTGTTTGCTCCCCACGCTTTCGCACCTGAGCGTCAGTCTTCGTCCAGGGGGCCGCCTTCGCCACCGGTATTCCTCCAGATCTCTACGCATTTCACCGCTACACCTGGAATTCTACCCCCCTCTACGAGACTCAAGCTTGCCAGTATCAGATGCAGTTCCCAGGTTGAGCCCGGGGATTTCACATCTGACTTAACAAACCGCCTGCGTGCGCTTTACGCCCAGTACTTCCGATTAACGCTTCCACCCTCC
+
ABBABFFFFFFFGGFGEFEFFGGGGGGHFGHGGGGGGFHHHHHHGEEGHG0EEFFGGGGHEEGFGHEEEGFHHHHHGGHHHHHHHHHGEEEFHHHHHGCFGCGHHHGHFGHFFGHHHHHGGGGFHGGD.DEHFGGDGHF/CGG0GB:GC:CGHGHHHFHGHH0./9/:;FFG???BGDB0C0FGFFF/BBFBBFFFF?EEBF;AAABDFD@D@DEEFEDBBFF:9:BBFF..;.:/;.;.:.///;.;A.
@M03896:38:000000000-B4D98:1:1101:16899:8671 2:N:0:261
CCTGTTTGCTCCCCACGCTTTCGCACCTGAGCGTCAGTCTTCGTCCAGGGGGCCGCCTTCGCCACCGGTATTCCTCCAGATCTCTACGCATTTCACCGCTACACCTGGAATTCTACCCCCCTCTACGAGACTCAAGCTTGCCAGTATCAGATGCAGTTCCCAGGTCGAGCCCGGGGATTTCACATCTGACTTAACAAACCGCCTGCGTGCGCTTTACGCCCAGTAATCCCGATTAACCCTTGCAACCTCC
+
AA>>>FF>FFFFGCBEEAE0AFEEEEEH0BCGGGG?FHHHDGHGEGCHF//AAEEEEGEFEAAEEGA/EE/FFBDFFCFBGGFGFHHFEEE?FGGHH/BCC???GG000?GGH2F<FFHCGCCCFF...<C00</0<<</CC=<00<GC00:CEFHHGHGCF:.C/:-ABGE?-9-9-/BFFB//;//:B/;//BBBAEF@-@B---;;A@@-A-9B-A>@9AF//B/9/-;99A/9/--/9B9/;AFFF
@M03896:38:000000000-B4D98:1:1101:3804:8681 2:N:0:261
CCTGTTCGCTCCCCACGCTTTCGCGCCTCAGCGTCAGTTACAGACCAGAGAGTCGCCTTCGCCACTGGTGTTCCTCCACATCTCTACGCATTTCACCGCTACACGTGGAATTCCACTCTCCTCTTCTGCACTCAAGTTCCCCAGTTTCCAATGACCCTCCACGGTTGAGCCGTGGGCTTTCACATCAGACTTAACAAACCGCCTGCGCGCGCTTTACGCCCAATCATTCCGGACAACGCCTGCCACCTAC
+
AABABFFAAAABGGGGEEAFFGEE2EEEGHGGEFEGGHHHGG3FGGHFHFEAFFAEFGGG1EGEGH3B3B?EGHHHGGHHHHHHHHHFGFEGGHHHHEEE@EGH?FFADHHHGHHHHHHHHHHHHHHGFGHHFF<11@FHHHF/<FH@GH1F1=>GHGHGCG.<..</<<C<:;--;C:GCCGFGHF0;FF0FF0;9AEEGGFAA?-B>>;@9..;F.;BFF.;/9//;B;@.@B.;-;-9..;:;AA/B
@M03896:38:000000000-B4D98:1:1101:3786:8682 2:N:0:261
CCTGTTCGCTCCCCACGCTTTCGCGCCTCAGCGTCAGTTACAGACCAGAGAGTCGCCTTCGCCACTGGTGTTCCTCCACATCTCTACGCATTTCACCGCTACACGTGGAATTCCACTCTCCTCTTCTGCACTCAAGTTCCCCAGTTTCCAATGACCCTCCACGGTTGAGCCGTGGGCTTTCACATCAGACTTAAGAAACCGCCTGCGCGCGCTTTACGCCCAATACTTCCGGACAACGCTTGCCACCTAC
+
AABBCFFBCCBCGGGGEGGGFGEFEGGFFHHHGGFGGHHHFGFHHHHFHEFAGGEEGGGHHGGEEGEFGCEEHHHHGFHHHHHHHHHGGGFGHHHHHFEGGEGHE0GEF?GHGHHHHHHHHHHHHHHFHGHHHH11@DGHHHHD<?FFHGFFB<GHHHHGFHC@CC<CCCG<.A:@FHHGHFFFHHE0BFFGBF09=CFGGGGGGGCGFFAB9.ABFEDCDFE9F///BF.9?9-AA-;.9.99;BF.;B
@M03896:38:000000000-B4D98:1:1101:15571:8684 2:N:0:261
CCTGTTTGCTCCCCACGCTTTCGCACCTGAGCGTCAGTCTTCGTCCAGGGGGCCGCCTTCGCCACCGGTATTCCTCCAGATCTCTACGCATTTCACCGCTACACCTGGAATTCTACCCCCCTCTACGAGACTCAAGCTTGCCACTATCAGATGCAGTTCCCACGTTGAGCCCGGGGATTTCACATCTGACTTAACAAACCGCCTGCGTGCGCTTTACGCCCAGTACTTCCGATTAACCCTTGCACCCTCCG
+
AABBBFFBFFFFGGGGEEFFEGEEEGGGHEHGEEEE2GGHHHCGEEEGFD0EEE>EGGGHAEDEGH?/EEGFHHHHHGGFHFGHHGGEF?EFGGBGFABFF@2FGGGCC22FGHFGGHHGGGGHHHGD.<CGC<C<GHE/.C<0:CCGH00GGHHB:;CGHH.-:9=ABFGGA?-B-:9CBBFB/;B/9B9F9FF/9.AA>A=A.99;AD@B-../;;ADD?EBBB/9BB.AA..///;././;:9AA;A.
@M03896:38:000000000-B4D98:1:1101:21987:8691 2:N:0:261
CCTGTTTGCTCCCCACGCTTTCGCACCTGAGCGTCAGTCTTCGTCCGGGGGGCCGCCTTCGCCACCGGTATTCCTCCAGATCTCTACGCATTTCACCGCTACACCTGGAATTCTACCCCCCTCTACGAGACTCAAGCTTGCCAGTATCAGATGCAGTTCCCAGGTTGAGCCCGGGGATTTCACATCTGACTTAACAAACCGCCTGCGTGCGCTTTACGCCCAGTCATTCCGATTAACGCTTGCACCCTCCG
+
>AAABFFFFFFFGGGGEEEFFGEGGGGGGHHHGGGGGFHHHHHHGGEEGGC@ADCGGFDGAACCDHDD@CEHFHHHGBFFHHHHHHGGGDFGBGFGGDADGGFGGEBCFFGFFFFFFFFFFFFFFFA..ADFFF99BB//AFF//9;BB/;BFFFFFFFFFF/;/9./BF/A@@B;=D/BF/BB////BFBBFFFFF?FEFFFF.9-9AA--9.;BFADA>?.//;9/;:B..;99;.B.9.9/9BA.A..
@M03896:38:000000000-B4D98:1:1101:22004:8698 2:N:0:261
CCTGTTTGCTCCCCACGCTTTCGCACCTGAGCGTCAGTCTTCGTCCAGGGGGCCGCCTTCGCCACCGGTATTCCTCCAGATCTCTACGCATTTCACCGCTACACCTGGAATTCTACCCCCCTCTACGAGACTCAAGCTTGCCAGTATCAGATGCAGTTCCCAGGTTGAGCCCGGGGATTTCACATCTGACTTAACAAACCGCCTGCGTGCGCTTTACGCCCAGTAATTCCGCTTAACGCTTGCACCCTCC
+
>AABBFFFFFFFGGGGEEAFFGEFGGGHHHHHGGGGGHHHHHHHGGEHHGGGFEEFGGGHHGGGGHF@EEGHHHHHHHHHHHHHHHHGGGGGHHHHHGGGGCFGHHGHHHHHHHGFHHHGGGFFGHGD<DGHHHGFHHGCGHHG0;CGCCFG:BGHGGHHHEFCCB9;FFFEDAAGCGGGGGGGFFF9BFFFFFBFFFFE;DFF?FD9DFCDA.A/9.;>DDF/BBFFFF/.;ADFF.;.;A9;BBDFFD
@M03896:38:000000000-B4D98:1:1101:3786:8701 2:N:0:261
CCTGTTCGCTCCCCACGCTTTCGCGCCTCAGCGTCAGTTACAGACCAGATAGTCGCCTTCTCCACTGGTCTTCCTCCTCATCTCTACGCATTTCACCGCTACACTTGGAATTCCACTCTCCTCTTCTGCACTCATGTTCCCCAGCTTCCAATGACCCTCCACGGTCGTGCCGCGGCCTCTCACATCACCCTTTAGCAACCGCCTGCGCGCGCTTTACTCCCAGTAATTCCGGTCAACGCTCGCCACCTAC
+
AAA1ADD1A?AAFC1EEEE0AAEAAEAEEBBAAEGAFGH2F1B1FG0B011BFD/AEEEG1@1D0110B12B@1FF00B@B@FGF2F?EE/?GGBFG/>>>/101BB11<1BEGB11<DCB1<1FGB1F2F10@1@@2>>@C@?<FGH111?11??<0G<0<.->.<-..<---:--=.9/90;FF00/;./0000009;9-@F?--------;-;//;/--/9////::/--;9/B-;----;-;;-;9
@M03896:38:000000000-B4D98:1:1101:15561:8703 2:N:0:261
CCTGTTTGCTCCCCACGCTTTCGCACCTGAGCGTCAGTCTTCGTCCAGGGGGCCGCCTTCGCCACCGGTATTCCTCCAGATCTCTACGCATTTCACCGCTACACCTGGAATTCTACCCCCCTCTACGAGACTCAAGCTTGCCAGTATCAGATGCAGTTCCCAGGTTCAGCCCGGGGATTTCACATCTGACTTAACAAACCGCCTGCGTGCGCTTTACGCCCAGTAATTCCGATTAACGCTTGCACCCTCC
+
AAAABFFFFFFFGGGGEEEFFGEGFGGHGHHGEFEEEHHHGHHHFEEBF1E0AEEEGGGHFFGGGGEEEEGHHHHHGFGGHGGGHHHFFEFGFHHHHCCFFCFHFH2<??FGGFFHHHHGGGGHHFF..C<GHB<<DGH<<GGC0:;CC0:C0GCGCCGHFFB.:B0;BCFEBF--A.FFFBFFGFF9/BFFFF99/.EFFFFFFFBA.A-@@.AFF:.@BA./;/;/BB/:.9./9.;....;;FF.:;
@M03896:38:000000000-B4D98:1:1101:8768:8712 2:N:0:261
CCTGTTTGCTCCCCACGCTTTCGCACCTGAGCGTCAGTCTTCGTCCAGGGGGCCGCCTTCGCCACCGGTATTCCTCCAGATCTCTACGCATTTCACCGCTACACCTGGAATTCTACCCCCCTCTACGAGACTCAAGCTTGCCAGTATCAGATGCAGTTCCCAGGTTGAGCCCGGGGATTTCCCATCTGACTTAACAAACCGCCTGCGTGCGCTTCACGCCCAGTCATTCCGATTACCGCTTGCACCCTCT
+
>>AAAFFFFFFFGGFGAEECEGEFGGGHFE2F2EAAAGFGFHGGEE1BG10?AE>EE>EGFEEEFHE@>>FGHFGHHFBFGFFHHFHCFEFGFHGHHDCGCCHHHHGG2CFFHD1FGGEGGCGGHHFD..<<BF/0<C0/<C000:;;;00<:B00;CCGC00.:09;/CFG@C??BF99FFFF/BF//BB9BBF9/F?E9>FDEF-9.99--9.9B.99@A.//9BFFBB.9:D//9--..:/;/AEA.
@M03896:38:000000000-B4D98:1:1101:26872:8713 2:N:0:261
CCTGTTTGCTCCCCACGCTTTCGCACCTGAGCGTCAGTCTTCGTCCAGGGGGCCGCCTTCGCCACCGGTATTCCTCCAGATCTCTACGCATTTCACCGCTACACCTGGAATTCTACCCCCCTCTACGAGACTCAAGCTTGCCAGTATCAGATGCAGTTCCCAGGTTGAGCCCGGGGATTTCACATCTGACTTAACAAACCGCCTGCGTGCGCCTTACGACCAGTACATCCGATTCACGCTTGCACCCGCC
+
>>AABFFFFFFFFFFF?EEFGGAEDEGHC3GGA2EEE5FB5DA2EE1FH100A0>EEE?FFAEEFHD?>//??GGEGFH333FG4EGEE?/<B??FGDDC@CFHEFGF2BGHF2DGFGEC@ADHBGGD..<D0<C0</0/<C0;C000C00;00;0;0:CBC0.:0/9/;99-?--A.9090;09/://99///;/B.A.;9=9..-...9-.9.//..99-;/9////9..9.//;.;....999.---
@M03896:38:000000000-B4D98:1:1101:26893:8729 2:N:0:261
CCTGTTTGCTCCCCACGCTTTCGCACCTGAGCGTCAGTCTTCGTCCAGGGGGCCGCCTTCGCCACCGGTATTCCTCCAGATCTCTACGCATTTCACCGCTACACCTGGAATTCTACCCCCCTCTACGAGACTCAAGCTTGCCAGTCTCAGATGCAGTTCCCCGCTTGAGCCCGGGGATTTCACATCTGACTTAACAACCCGCCTGCGTGCGCTTTACGCCCAGTACTTCCGCTTACCCCTTGCACCCTCC
+
>AAAAFFFFFFFGGGG?EE2FG2EEGGHBFHGEGGGDEGFFFCGEGGHHE?CAEEEEGGHE???EHE/EEFHGHGHG03FGFHHFGGGG?EEGGBDG/BG/@<GGFCC0CFHFF1??FFCGCFF1F.<<CEGFG/0<CD/<GB0C00C00:CHE00;CGFHB--99..;BFE--:-9;:BFFFFFFF//;B/9/999.;9-9-9AA-;:.---;9/9..;;A.;//9/9/....;B//:..99/;BA.;9
@M03896:38:000000000-B4D98:1:1101:26864:8731 2:N:0:261
CCTGTTTGCTCCCCACGCTTTCGCACCTGAGCGTCAGTCTTCGTCCAGGGGGCCGCCTTCGCCACCGGTATTCCTCCAGATCTCTACGCATTTCACCGCTACACCTGGAATTCTACCCCCCTCTACGAGACTCAAGCTTGCCAGTATCAGATGCAGTTCCCACGTTGAGCCCGGGGATTTCACATCTGACTTAACAAACCGCCTGCGTGCGCTCTACGCCCAGTAACTCCGAATAACACATGCACCCTCC
+
>AAAAFFCDFFFGGGGEEEAFGEEEGGHBFCF2EEEEHGBDFFHEEDF310AE>>EFEEF1BEEFH?/>EFFFGGGFFBGHFGHGHHFEEEEFGHGH?CDGCEGHGB<G<GGGG1?FGHGGGGHHHFA.<CHCGC0==0<<CD0:;CCC:0CCBC::;CHFH.:..9./;FF-:---./0;/BFFFB/9FF/;/;9/:AE9@;9.;-9A9-@;.99F.99B?.////;;B.-.999B/;.9;;/;BDFED
@M03896:38:000000000-B4D98:1:1101:8777:8731 2:N:0:261
CCTGTTTGCTCCCCACGCTTTCGCACCTGAGCGTCAGTCTTCGTCCAGGGGGCCGCCTTCGCCACCGGTATTCCTCCAGATCTCTACGCATTTCACCGCTACACCTGGAATTCTACCCCCCTCTACGAGACTCAAGCTTGCCAGTATCAGATGCAGTTCCCAGGTTGAGCCCGGGGATTTCCCTTCTCCCTTAACAAACCGCCTGCGCCCGCCTTACCCCCGTTACTCCCGATAACCCCTCCCCCCCTCC
+
ABBBBFFFFFFFGGGEEEAAFGEEEGGHGHHGEGEFFHHHHHAGEEEAF?0EEE>EEGGHEEEGGH?/>EFGHHHHGGFGGHHHHHH/E?FEGGGHHDCGGCDHHHFCBGHFGHFGHHHGGGGHHF...<<DFF<<<CF/<GD0;CCCG0:CFFHHCGGGFE0.:0//BFGE9;---;C0;0C09:;//;.///;/9..A9@-;.A--.--;-../;/::;-....9/;:;.--./;.:...;.:;--9.
@M03896:38:000000000-B4D98:1:1101:26880:8743 2:N:0:261
CCTGTTTGCTCCCCACGCTTTCGCACCTGAGCGTCAGTCTTCGTCCAGGGGGCCGCCTTCGCCACCGGTATTCCTCCAGATCTCTACGCATTTCACCGCTACACCTGGAATTCTACCCCCCTCTACGAGACTCAAGCTTGCCAGTATCAGATGCAGTTCCCACGTTGAGCCCGGGGATTTCACATCTGACTTAACAAACCGCCTTCGTGCGCTTTACGCCCAGTCATTCCGATTAACGCTTGCACCCTCC
+
>AAAAFFFFFFFGGGG2EAAFGEEEFGHAFGGEFGGFDGHHHHHEGFFGD?EAFEEGEGH1EEEGHE/EEGHHHHHHF33GGGHFFHFGEEFHFFGH?BDD@2GFF?<2BGHFFGGHHHGGGGFGHF>.<<GCG/0<<0/<CG0:0;CCB0CFFC;;:CCHE.-..99/;FE-9-;-;CFCFF//;//;BBFFFB99FFFBBFA.;...;-9-:.;F..@DDF//;/9BB/9.;.FF.@.A.:/:9AEEA
@M03896:38:000000000-B4D98:1:1101:12195:8769 2:N:0:261
CCTGTTTGCTCCCCACGCTTTCGCACCTGAGCGTCAGTCTTCGTCCAGGGGGCCGCCTTCGCCACCGGTATTCCTCCAGATCTCTACGCATTTCACCGCTACACCTGGAATTCTACCCCCCTCTACGAGACTCAAGCTTGCCAGTATCACATGCAGTTCCCAGGTTGAGCCCGGGGATTTCACATCTCACTTAACAAACCGCCTGCGTGCGCTTTACGCCCAGTACTTCCGATTAACGCTTGCCCCCTCC
+
AABAAFFFDFFFGGGG?EFEFG2EEFGG3B2FEGEEEHGHHHAGEA1FG?EGEE>EGGGG1EEEGCE/EEFGHHGFG?BEGGHHHGHFE?EGFHHHHDDGDCFGGHFF2FGGHF1FGGGGGGGHBF.<.<<GG0<<D/0/.<00:0;C00:;CFB0::CHHG0.:0;//;FEB---;9CFFFG0FFF//;FBF9B/;AAE9@DDEA-9AD-;-.9/99A=DD.9BBFFFFF..9./9DB..9A/;ABBFD
@M03896:38:000000000-B4D98:1:1101:26619:8770 2:N:0:261
CCTGTTCGCTCCCCACGCTTTCGCTCCTCAGCGTCAGTAACGGCCCAGAGACCTGCCTTCGCCATTGGTGTTCTTCCCGATATCTACACATTCCACCGTTACACCGGGAATTCCAGTCTCCCCTACCGCACTCAAGCCCGCCCGTACCCGGCGCGGATCCACCGTTCAGCGATGGACTTTCACACCGGACGCGACGAACCGCCTACGCGCCCTTTACGCCCAATCATTCCGGATAACGCCTGCACCCTAC
+
>AAAAFFADBABGGGFEEEFFGEFGHGHHHHHGGFGGHHFFEEFGGGGHH2FFHFGHHHHHGGEFD4FBFGEHHHHGHGDFEFHHGHFHHHGHHGHHEG<EE4FGE/C@DHHHHF2FGHHFFAFEHHFD@DCCGC1GEH->CG-<@EGHA:@CF-9;@@F:FF.;9/;;B:-.DA9F/9/BBFBFD--;;-;--;-:CBFFF-.9;.--:>B;/;BF9:BB?EF/:/;FF/-;.ABF.9-9AABBB:./;
@M03896:38:000000000-B4D98:1:1101:24353:8775 2:N:0:261
CCTGTTTGATACCCACACTTTCGAGCATCAGCGTCAGTTACAGTCCAGCAAGCTGCCTTCGCAATCGGAGTTCTTCGTGATATCTAAGCATTTCACCGCTACACCACGAATTCCTCCTGCCTCTACTGTACTCAAGACACCCAGTATCAACTGCAATTTTACTGTTTAGCCGCAAACTTTCACAACTTACTACAACCTCCGCCTACGCTCCCATTAACCCCAATACATCCAGATAACTCCCGAAACCTCC
+
1>A1AFFBFFFFGGFEEAB1FGEACEEHHHDFAAB00DF2DDAABGF1B0A0A1ABF1DB/E/EFH////BBFGHHAGFHFFFGFBFGFGGF2FGHG?EEEEBGGHH/>/?EFF2BFF1B0FFFHH2D22FG>1111BGHFGE/1@D@FFGH0F<GB11FDH11<1111?F.<A-CGD<<D0D0<A/00<000/0<./:..;..:/.;EC../000000;99./:9000;00000000/;:A---;;9B-
@M03896:38:000000000-B4D98:1:1101:12204:8789 2:N:0:261
CCTGTTTGCTCCCCACGCTTTCGCACCTGAGCGTCAGTCTTCGTCCAGGGGGCCGCCTTCGCCACCGGTATTCCTCCAGATCTCTACGCATTTCACCGCTACACCTGGAATTCTACCCCCCTCTACGAGACTCAAGCTTGCCAGTATCAGATGCAGTTCCCAGGTTGAGCCCGGGGATTTCACATCTGACTTAACAAACCGCCTGCGTGCGCTTTACGCCCAGTAATTCCGATTAACGCTTGCACCCTCC
+
AABBBFFFFFFFGGGGEEEFFGEEGGGHGHHHGGEGFHHHHHHHGFEGHG0?EEEEGGGHEEEFGHEEEFGHHHHHHGGFHGHHHHHFFEFFHHHHHGCGCCFHHHFCFFHHHHDGHHHGGGGHHHFA<CCGFCCDGFF/CGGC:;CGC:GCGHFHGGHFGH0.:99/BFGGBA-99EFFGFFFFFF9BFFFBBBFB.EEFFFFFF;ADDDD@A.BFFFFFF.9F//;BFFFD.A9F.B..;.9BFFFFF
@M03896:38:000000000-B4D98:1:1101:26623:8789 2:N:0:261
CCTGTTCGCTCCCCACGCTTTCGCTCCTCAGCGTCAGTAACGGCCCAGAGACCTGCCTTCGCCATTGGTGCTCTTCCCGATATCTACACATTCCACCGTTACACCGGGAATTCCAGTCTCCCCTACCGCACTCAAGCCCGCCCGTACCCGGCGCGGCTCCACCGTTAAGCGATGGACTTTCACACCGCCCGCGCCCCACCGCCTACGAGCCCTTTACGCCCACTACTTCCGGATAACGCCTGCACCCTAC
+
>AA3>DF3DBBBGGFGGAEAFFEFGHGHEFFG?EGFGHFDFA0EEG111ABBFFACGHBC1>EBFF43@13B@GFGFF?EE/>GGGH?FBFFGFGHF??EDCEDF/////BFFG2F@GGDDFAC/0F<@/A?CC111>G-<@C---<CF.--:;---;AC9FG?9...9B-..:9999/9;9:FBD---;-;-----99ADBBFDFA.;@BA.;//;.;;@..9BB/BFF9-9..:B.@-.9..9;A..;
@M03896:38:000000000-B4D98:1:1101:23948:8808 2:N:0:261
CCTGTTTGCTCCCCACGCTTTCGCACCTGAGCGTCAGTCTTCGTCCAGGGGGCCGCCTTCGCCACCGGTATTCCTCCAGATCTCTACGCATTTCACCGCTACACCTGGAATTCTACCCCCCTCTACGAGACTCAAGCTTGCCAGTATCAGATGCAGTTCCCAGGTTGAGCCCGGGGCTTTCACATCTGACTTAACAAACCGCCTGCGTGCGCTTTACGCCCAGTAATTCCTATTAACTCTTTCACCCTCC
+
AAAAAFFFFFFFGGGGEEEFFGEEEGGH3BFFEGEEEHHHFHHHGGA3310EAEEEGGGH1EE>EHA/>EFHHHHHG?BDGHHHHHHGG<FFGHFGH?BF@@GHHGBF2CFGGFFDGHHGGGGHGGF..<CGBC/<<C0<CGG0C0<GG00GGHGCFFHHHH0.:9//9BFA-;??-:CFFFFFFFF;;FFFB/BFF.AE-BFFFF@9AA-@-;.;FEA@D.E9/99BFF///://B/;//:;/BFFEFF
@M03896:38:000000000-B4D98:1:1101:7396:8813 2:N:0:261
CCTGTTTGCTCCCCACGCTTTCGAGCCTCAGTGTCAGTTACAGTCCAGCAAGCCGCCTTCGCCACTGGTGTTCCTCCTAATATCTACGCATTTCACCGCTACACTAGGAATTCCACTTGCCCCTCCTGCACTCTAGCCCTGCAGTTTCAAAAGCAGTCCCGGGGTTGAGCCCCGGGCTTTCACTTCTGACTTGCCTGGCCACCTACACTCCCTTTACACCCAGTACATCCGGATAACGCCTGCTCCATAC
+
AABABFFFFFFFGGGGEEEFFGEEHFGHHHHFHHHHHHHHHHHHHFHFHHFFFFEEFGGHEFFGGHFB@FGFHHHHHHFHGHHHHHHEEFAEFGHHHFEGGEFHHHEHBGHHHHGHFHFGEHGHGGHFGGGFHGF@FGHGGEG22FHFGGGFHHGCGHHHD<-<<--//CGED@:ADCCCGGHHHGG09FFF;BFC0;9FFGGGGGFGFGGG/00;B09BDE./;/9;FF.-9.;/BDF-..;9/;/B/;
@M03896:38:000000000-B4D98:1:1101:23938:8823 2:N:0:261
CCTGTTTGCTCCCCACGCTTTCGCACCTGAGCGTCAGTCTTCGTCCAGGGGGCCGCCTTCGCCACCGGTATTCCTCCAGATCTCTACGCATTTCACCGCTACACCTGGAATTCTACCCCCCTCTACGAGACTCAAGCTTGCCAGTATCAGATGCAGTTCCCAGGTTGAGCCCGGGGATTTCACATCTGACTTAACAAACCGCCTGCGTGCGCTTTACGCCCAGTAATTCCGATTAACGCCTGCACCCTCC
+
AAAABFF>DFFFGGGGEEEAFGAEEGGHBFGFEFGGEHHHFHFHFFEGHE0EAEEEGGGH1EEEGG?>>EFHFHHHGFB?FGHHH?GFEEFGHHGGH<BDCBDGHHC?2FGGGGGFHHHGGGGHHH>..<CGFG<<<GD<CG=000;C0C0CFGFCCCGHHF0::9//:9CE;-9?-;9BFFG;FFF//BFFFFF9/9AEBDFF.A@;.AB@@A.BFAACCDEB/9BFFF9..;.9;AC-9.;BFFDEFF
@M03896:38:000000000-B4D98:1:1101:7406:8892 2:N:0:261
CCTGTTTGCTCCCCACGCTTTCGCACCTGAGCGTCAGTCTTCGTCCAGGGGGCCGCCTTCGCCACCGGTATTCCTCCAGATCTCTACGCATTTCACCGCTACACCTGGAATTCTACCCCCCTCTACGAGACTCAAGCTTGCCAGTATCAGATGCAGTTCCCAGGTTGAGCCCGGGGATTTCACATCTCACTTAACAAACCGCCTGCGTGCGCTCTACGCCCACTACTTCCAATTAACGCATGCACCCTCC
+
BBBBAFFFFFFFGGGFEFGFFGEEGGGHGHFGEEEGFFGFGGAAEEEGH?0EEEEGGGGHAED>EHF/>EFHHHHHHFGBGGHGHHHGGEEG2GFGH?BF@CDGGFFAB2?GGG?DGGGGCCGGHHFG><AGFGGFGFF/<CG000;<;:0CC0C0::GHHF0./0;/FGGGG--9-;C0CFB9BFB//BF/BB;BB.EF>B-..:;..9-;9.99BA=-@...;/9/F//9;/;B;.999A9:;;.999
@M03896:38:000000000-B4D98:1:1101:7416:8910 2:N:0:261
CCTGTTTGCTCCCCACGCTTTCGCACCTGAGCGTCAGTCTTCGTCCAGGGGGCCGCCTTCGCCACCGGTATTCCTCCAGATCTCTACGCATTTCACCGCTACACCTGGAATTCTACCCCCCTCTACGAGACTCAAGCTTGCCAGTATCAGATGCAGCTCCCACCTTGAGCCCGGGGATTTCCCATCTCACTTAACAAACCGCCTGCGTGCGCTTTACGCCCAGACATTCCGCTTAACGCTCGCCCCCTCC
+
AABABFFFFFFFGGGEAEEFFGEFGGGHBGGGEEEGFHHHBFGGEEEGH1AAAEEEGGGHAEDEFH>>EEGHHHHHH??GHGGHHHHFGEFGHHHHHACGG@DGHGF02FGHGGGFFHHGGGGFFF<<.<CGCC/<<FB/<C<0;0;C:<00;FB;/;CGFF..;9009;;;----99/CF0B/BF9//;/9B/9/9FEE--@9.;;.;:;;-.;//.999...:;9;BF/.;.;//;@..;--9;B-;A
@M03896:38:000000000-B4D98:1:1101:13278:8923 2:N:0:261
CCTGTTTGCTCCCCACGCTTTCGCACCTCAGTGTCAGTATCAGTCCAGGTGGTCGCCTTCGCCACTGGTGTTCCTTCCTATATCTACGCATTTCACCGCTACACAGGAAATTCCACCACCCTCTACCGTACTCTAGCTCAGTAGTTTTGGATGCAGTTCCCAGGTTGAGCCCGGGGATTTCACATCCAACTTGCTGAACCACCTACGCGCGCTTTACGCCCAGTAATTCCGATTAACGCTTGCACCCTTC
+
AABBBFFFFFFFGGGG?EEAFGEEFGGHHGGEGGEFFGHHFDDFFBAFHHB1FB0AEEEHAFG1EFFF5FGEGGDGHFHHFHFGFDGFE?EEFH4FGEFFG@BGGH/FGCFHGHFGFCEGGHHHGFF/?/?FFFFFF2F222@2@FDG0<1FGGHFFFHFHH1.<1001>B<-<-<-:/CG0C:GHHBCG/C0C0000:C9E.CBB9A-?-@-9;/:.9@DF./;//9B99DD..:BA@...9/;9DEBF
@M03896:38:000000000-B4D98:1:1101:17639:8926 2:N:0:261
CCTGTTTGCTCCCCACGCTTTCGCACCTGAGCGTCAGTCTTCGTCCAGGGGGCCGCCTTCGCCACCGGTATTCCTCCAGATCTCTACGCATTTCACCGCTACACCTGGAATTCTACCCCCCTCTACGAGACTCAAGCTTGCCAGTATCAGATGCAGTTCCCAGGTTGAGCCCGGGGATTTCACATCTGACTTAACAAACCGCCTGCGTGCGCTTTACGCCCAGTACTTCCGATTCACGCTCGCACCCTCC
+
AABBAFFFFFFFGGGGEEEFFGEEGGGHFGHFEEFGEHHGHHFHGEEGFEFGEEEFGGGH1EFGGHEE@EFHHHHHHHGGHHHHHHHGGEFGHHHHHFCCFCFHHHGFFFGHHGHHGHHGGGGHHGFA.CEGCCG0<CF/CGGCGFCC0;:GHHFHCGHHGFB.:B///CFGFG-;?9FFFFFGFFF9;FFFFFBB/AAEC;>DAF;9;:-@@.;FFA9-@..99BB/:B.9:.9/;AAD.---;@D?FF
@M03896:38:000000000-B4D98:1:1101:17662:8931 2:N:0:261
CCTGTTTGCTCCCCACGCTTTCGCACCTGAGCGTCAGTCTTCGTCCAGGGGGCCGCCTTCGCCACCGGTATTCCTCCAGATCTCTACGCATTTCACCGCTACACCTGGAATTCTACCCCCCTCTACGAGACTCAAGCTTGCCAGTATCAGATGCAGCTCCCAGGTTTAGCCCGGGGATTTCACATCTGCCTTAACAAACCGCCTGCGTGCGCTTTCCGCCCAGAAATCCCGATTAACTCTTGCATCCTCC
+
>AB3AFFFFFFFGGFGEEEFFGEEEGGHBEHFAEEEEHHHGHFHEGEGG??FEE>EGGGHFEG1EGEEEEFHHHHHHGF3FGHHHGHGGEGGHHFHHFGCC@FHGHCC2?GGGFHHHHGD@DEFGHGA.CCGCGG<GCD/<C00<00:<:0;:CCC/;GHGH0./00/0;;;-----9CFF00/;;///;/9B9B/:..?--;9.9-;.A-;9A9/:99ADF../://9/;99;A/;9B/9/9:/;B//;
@M03896:38:000000000-B4D98:1:1101:13262:8931 2:N:0:261
CCTGTTTGCTCCCCACGCTTTCGCACCTCAGTGTCAGTATCAGTCCAGGTGGTCGCCTTCGCCACTGGTGTTCCTTCCTATATCTACGCATTTCACCGCTACACAGGAAATTCCACCACCCTCTACCGTACTCTAGCTCAGTAGTTTTGGATGCAGTTCCCAGGTTGAGCCCGGGGATTTCACATCCAACTTGCTGAACCACCTACGCGCGCTTTACGCCCAGTACTTCCGATTAACTCTTGCACCCTTC
+
>AAABFFFFFFFGGGGGFE2FGGGGGGHHGHGFGFHHHBGGGGHHCDGHGFGGBAEEGGH1FEEFHBB5BBEGH5GHGDHHHHHGHHFFEEGHHGHHDGGGEGHHFFGEHFHGHFHHHGGGHHHHFGC??BGGFF2FFG@@@FG22GHE/GHFHHHGGFHHG1.<<0<FFHF@CCCGD/GGFHGHHH0GHFFFCFCF0BEGGGGFFDGGBFF-;A/9:.;@D.9F/BBFFD9A.A/B/:/9//:;BAA/B
@M03896:38:000000000-B4D98:1:1101:17648:8942 2:N:0:261
CCTGTTTGCTCCCCACGCTTTCGCACCTGAGCGTCAGTCTTCGTCCAGGGGGCCGCCTTCGCCACCGGTATTCCTCCAGATCTCTACGCATTTCACCGCTACACCTGGAATTCTACCCCCCTCTACGAGACTCAAGCTTGCCAGTATCAGATGCAGTTCCCAGGTTGAGCCCGGGGATTTCACATCTGACTTAACAAACCGCCTGCGTGCGCTTTACGCCCAGTAATTCCGATTAACGCTTGCACCCTCC
+
AACCCFFFFFFFGGGG?EEFFGEEEGGHBGHGEGEEEHHHGHHHGGEGHGFGEE>EGGGHEEEEGHEEEEFHHHHHGGFGHHHHHHHFEFGGHHHHHDBCDCGHHHHHBGHHGHHFHHHGGGGHHGC..<CHFGCDDGF/<GD::;CCGCCHHHHFGGHHHHB.::/;CFFGB@?@@DFGFFGFFFF/BFFFFFFBF?FFFF;AAF9;ADFD-AAFFEDAFD?F9FFFFFFDDA?FFDD.;::/:BDEEA
@M03896:38:000000000-B4D98:1:1101:17630:8945 2:N:0:261
CCTGTTTGCTCCCCACGCTTTCGCACCTGAGCGTCAGTCTTCGTCCAGGGGGCCGCCTTCGCCACCGGTATTCCTCCAGATCTCTACGCATTTCACCGCTACACCTGGAATTCTACCCCCCTCTACGAGACTCAAGCTTGCCAGCATCAGATGCAGTTCCCAGGCTGAGCCCGGGGATTTCACATCTGCCTCAACACACCGCCTGCGTGCGCTTCACGCCCAGTCATTCCGATTAACGCTTGCACCCTCCG
+
>>A>AFFCFFFFGGGGCEEAFGEEEGGG3AFFEEE?EGGH5GFHGEFGC10EAE0EE?EG1E1EGHD/>>FFHHHGHFGHHHHHHEEFCEEGFGFHHDCC/<1?GGB00<FGFF?GDGFDDCFFHF<...<<GF<0<C</<CD0.:;<<;0;0C0GHFG0CC0;..9.999?-B---99B;/BFFFF//;//99;B..A;@?-AE.-.9A@-@../;AA.BBE//9//;//.;..9B.@....99;AE...
@M03896:38:000000000-B4D98:1:1101:11234:8945 2:N:0:261
CCTGTTTGATCCCCACGCTTTCGCACATCAGCGTCAGTTACACACCAGAAAGTCGCCTTCGCCACTGGTGTTCCTCCATATCTCTGCGCATTTCACCGCTACACATGGAATTCCACTTTCCTCTTCTGCACTCAAGTTTTCCAGTTTCCAATGCCCCTCCACTGTTGAGCCGTGGGCTTTCACATCACACTTAAAAACCCGCCTACGCGCGCTTTACGCCCAATACTTCCGGATAACGCTTGCCCCCTAC
+
AAAAAFFFFFFFGGCE1AEFFGEGCE0FHHHGEFEFEGF2D11BBEFFBEAF1DBEEGGHCEEFCBB0@0GBGDGHF0BFHFHHH1DEEEGGHHHGHEEE@EGH1C1B1FGGGFBF11<FGH11BB>1>DFGCF<@>22@FH>G2@2F>@1FG1<FFGFGFG11=<<1FFC-<---.C.<GGHHGGD:0;::C0000.:CACGFBBB@99;;---;;;9@@?FFFF//;B9@9-99B-@---;:/9;--;
@M03896:38:000000000-B4D98:1:1101:15718:8960 2:N:0:261
CCTGTTTGCTCCCCACGCTTTCGCACCTGAGCGTCAGTCTTCGTCCAGGGGGCCGCCTTCGCCACCGGTATTCCTCCAGATCTCTACGCATTTCACCGCTACACCTGGAATTCTACCCCCCTCTACGAGACTCAAGCTTGCCAGTATCAGATGCAGTTCCCAGGTTGAGCCCGGGGATTTCACATCTGACTTAACAAACCGCCTGCGTGCGCTTTACGCCCAGTAATTCCGATCAACGCTTGCACCCTCC
+
BBCBCFFFFFFFGGGGEEEFFGEEFGGHGHHGEGGGGHHHHHHHGDEFGG0EAEEGGGGHGEEFGHE>EEFHHHHHGFHHHFHHHBGFEEFFFHGHHDCFGCGGHHGFFFGGHHHHHHHGGGGHHGG.><<GFCCDGHFCGHGB:;GGCC:GHGGCCGGHHH0.:9/:CFFF9B-A9ABBFFGFFF/;/;BFF/BF/FFE9BFD.A@F.9@D-.;BF.A=BD.;////;B/9:-9:B.;.9../;FD.AA
@M03896:38:000000000-B4D98:1:1101:20372:8969 2:N:0:261
CCTGTTTGCTCCCCACGCTTTCGCACCTGAGCGTCAGTCTTTGTCCAGGGGGCCGCCTTCGCCACCGGTATTCCTCCAGATCTCTACGCATTTCACCGCTACACCTGGAATTCTACCCCCCTCTACAAGACTCTAGCTTGCCAGTTTCAAATGCAGTTCCCAAGTTAAGCTCGGGGATTTCACATCTGACTTAACAAACCGCCTGCGTGCGCTTTACGCCCAGTCATTCCTATTAACGCTTGCACCCTCC
+
AABABFFFFFFFGGGGEAEFFGAEGGGHFCFFEEEEEGHHFHHHHFDBF?CAEE>EFGGHFGGFGH1>EEFGHHHHGFFGGGHFHHFFE<EEHFFHH/<B/<FHHHC?2?FFFGHFHHFGGGGHHHG110>FGG11==0/<C000<DGDD0=GDC0;;CHHG/:00000CHHC---9CCFBBFBFFF09BBBFGBBC.EG>;F?EF-A.9-B;D.FF..@>..9/9/:BF///;B/F.99..;/;/9.::
@M03896:38:000000000-B4D98:1:1101:20379:8985 2:N:0:261
CCTGTTTGCTCCCCACGCTTTCGCACCTGAGCGTCAGTCTTTGTCCAGGGGGCCGCCTTCGCCACCGGTATTCCTCCAGATCTCTACGCATTTCACCGCTACACCTGGAATTCTACCCCCCTCTACAACACTCTAGCTTGCCAGTTTCAAATGCAGTTCCCAAGTTAAGCTCGGCGATTTCACATCTGACTTAACAAACCGCCTGCGTGCGCTTTACTCCCAGTAATTCCGATTACCGCCCTCACCCTCC
+
AABABFFFFFFFGGGFAAAAFGEEEGGHCGHHGFEEEHHHHHHHHF5FC1AGEEEFGGGHAECEGHA>E>FGHGHHFGHHHHHHHFHGGEFEHHFHHGGGC@FHHHF<2?FGGFHHFHHGGGGHHG1<1<>GHHFDDGD<GHD00==GGF0FDGF0;CGG:G/::0;:0:GHA?.9-:9.9CBBFGF09;FFFBB0/.A?;DFFFFCADDBDDD./;/;:E.;://9/;:/;.99//.----..:;AEFD
@M03896:38:000000000-B4D98:1:1101:4849:9023 2:N:0:261
CCTGTTTGCTCCCCACGCTTTCGCACCTGAGCGTCAGTCTTCGTCCAGGGGGCCGCCTTCGCCACCGGTATTCCTCCAGATCTCTACGCATTTCACCGCTACACCTGGAATTCTACCCCCCTCTACGAGACTCAAGCTTGCCAGTATCAGATGCAGTTCCCAGGTTGAGCCCGGGGCTTTCACATCTGACTTAACAAACCGCCTGCGTGCGCTTTACGCCCAGTACTTCCGACTAACGCCTGCACCCTCC
+
AABBBFFFFFFFGGGGEEEFFGFEFGGHBGHGFEEGEHHHFHHHGGGHG?AEEEEEGGGHGFEFFGE>EEGHHHHHG?F3GGHHHFHFGF?EDGGHHDCFFCFHHHFACFGCFGDFHHGGG?DGHF<<..CHCC<<DC0<<GD0:;CC0;0:0:C;0;CGHF0./0//:CFG?B-9-;C9BFFF9F///;9//B99/:AE@BFDEF-.::9;-.99FEDCFA./9//9BF..-9-9F?=-9.;.;:DEFD
@M03896:38:000000000-B4D98:1:1101:21700:9027 2:N:0:261
CCTGTTTGCTCCCCACGCTTTCGCACCTGAGCGTCAGTCTTCGTCCAGGGGGCCGCCTTCGCCACCGGTATTCCTCCCGATCTCTACGCATTTCACCGCTACACCTGGACTTCTACCCCCCTCTACGAGACTCAAGCTTGCCAGTATCAGCTGCAGTTCCCAGGTCTAGCCCGGGGCTTTCACATCTTACTTAACAACCCGCCTTCGTGCCCTTCACGCCCAGTACTTCCGATTAACGCACTCCACCTCC
+
>A>11BD1FFFCFFGEAEECFFCE0EEH00AF0EAE/DFDGGCGEG?FFEAAA>>?EEEG/B//?F//>/?FDFGFF/E/>EEGH2B?B<CCGH2GG<CGCCGHC0?CB0?FFF1@FG/ACCEF10....<DCC/<<CC/;:00::;CG00:/;CC:;CFGE9.:;900;B/-@;----;9/9//:9/9::B/;BB/-:--;-;AF---:-///-/;-;-@9-/9/9;F/-:---/;-----;-/:-9-9
@M03896:38:000000000-B4D98:1:1101:7637:9035 2:N:0:261
CCTGTTTGCTCCCCACGCTTTCGCACCTGCGCGTCAGTCTTCGCCCCTGTCGCCGCCTTCGCCACCGCTACTCCTCCTGTTCTCTACGCATTTCACCGCTACCCCTGGAATTCTACCCCCCTCCTCGACACTCCAGCTCGCCAGCATCAGTTGCCGTTCCCACGTCTAGCCCCCGGATCTCCCATCTCACTTAACCAACCGCCTGCGTGCGCTCTCCTCCCAGTACTTCCTATTAACCCCTTCACCCTCC
+
>A11>DF1D31CF?1E1AA0AAEEAAEG000AAEE//FA12FF/AE//A11B/EE@EGEF///??>///>/B1B1>0011B>FF>GF/<<//EF2FD//<<?0?/<//0?1?D111<CC<<<..0>..<.<0/////0/.:;:-./;<000;;C0-9.9BF0.-;./:0;;9.------9/;9;FF//;;/9///9/;-A-9@9--;----9---/;/:/9;//99;/;B////:9;/;---://9A9AB
@M03896:38:000000000-B4D98:1:1101:5743:9043 2:N:0:261
CCTGTTTGCTCCCCACGCTTTCGCACCTGAGCGTCAGTCTTCGTCCAGGGGGCCGCCTTCGCCACCGGTATTCCTCCAGATCTCTACGCATTTCACCGCTACACCTGGAATTCTACCCCCCTCTACGAGACTCAAGCTTGCCAGTATCAGATGCAGTTCCCAGGTTGAGCCCGGGGATTTCACATCTGACTTAACAAACCGCCTGCGTGCGCTTTACGCCCAGCAATTCCGATTAACGCTTGCACCCTCC
+
BBBABFFFFFFFGGGG?EEFFGEEDGGHAFGF2BAEEGGHFHFHEEEGC?AEAE>EEGFG1EDEGH1>EEFEHHFHFFHFHHHHHHHGGGGDFGFHH/BC/BGHHH2?CGHHGGHHHH/DCCGHHHEGADGHCFH0<<0<CGD0:;:CG00;CFF0:;GHHH0::99/;CFFA?9-9;FF;9CFFFF//B9BFFFBFFFEFF-A.:@DDD;;-;./9AA-;A..9.9;BF/.:99FB.=.;A9;:F?9A;
@M03896:38:000000000-B4D98:1:1101:5716:9050 2:N:0:261
CCTGTTTGCTCCCCACGCTTTCGCACCTGAGCGTCAGTCTTCGTCCAGGGGGCCGCCTTCGCCACCGGTATTCCTCCAGATCTCTACGCATTTCACCGCTACACCTGGAATTCTACCCCCCTCTACGAGACTCAAGCTTGCCAGTTTCAGATGCAGTTCCCAGGTTGAGCCCGGGGATTTCACATCTGACTTAACAAACCGCCTGCGTGCGCTTTACGCCCAGTAATTCCGATTAACGCTTGCACCCTCC
+
AABAAFFFFFFFGGBGGFFFFGGGFGGH3FGEEFGGGHHHGHHFEFGGF10AEFGGGGGHAEAEGHGEEGEHHGHHF?GFHHHHHFHFGGGGHHHHHGCFG?GGFHEFCGHHHHGFHHGGFGGHHEFD>.<D<B<0<GB/<GDCC0;G0CCGHEGC;CGFHHGC:;9:/BFGAC-@-;F0;0CFBFF/BFEBF/BFBFFAFFFFFF;;.;@D-9AFFEDFFAE/B//;FFBD.:.9;.;9999/BBDEFF
@M03896:38:000000000-B4D98:1:1101:5731:9060 2:N:0:261
CCTGTTTGCTCCCCACGCTTTCGCACCTGAGCGTCAGTCTTCGTCCAGGGGGCCGCCTTCGCCACCGGTATTCCTCCAGATCTCTACGCATTTCACCGCTACACCTGGAATTCTACCCCCCTCTACGAGACTCAAGCTTGCCAGTTTCAGATGCAGTTCCCAGGTTGAGCCCGGGGATTTCACATCTGACTTAACAAACCGCCTGCGTGCGCTTTACGCCCAGTAATTCCGATTAACGCTTGCACCCTCC
+
>>AA3DFFFFFFGGGGEFEFGGEEEGGHAGCFEEEFEGGFFHHGEEEG31AEEEEEGEEH1E?EGG?>>EFHFFHHFBC3FFGHHHGFEFEGHHHHF<>//<DGHHF0<?GHFFGDHHHGGGGHHG.<.ACFCC<<<CD/CGD:0:;;;0:;CFH:;CGHFF0::0/;9BFGBB??CAFFCBBFFF//9B9B/99;9.AE=AFFFF;ADA=99AEBFA.BA.A/////;/9ADA.//AF.:..;9BFFFF
@M03896:38:000000000-B4D98:1:1101:15727:9104 2:N:0:261
CCTGTTTGCTCCCCACGCTTTCGCACCTGAGCGTCAGTCTTCGTCCAGGGGGCCGCCTTCGCCACCGGTATTCCTCCAGATCTCTACGCATTTCACCGCTACACCTGGAATTCTACCCCCCTCTACGAGACTCAAGCTTGCCAGTATCAGATGCAGTTCCCAGGTTGAGCCCGGGGATTTCACATCTGACTTAACAAACCGCCTGCGTGCGCTTTACGCCCAGTAATTCCGATTAACGCTTGCACCCTCC
+
AABBBFFFFFFFGGGGFEFFFGGGGGGHHHHHGGEGEHHHHHHHFGFGGGAEEEEGGGGHHFGGGHEEEEFHHHHHHGHHHHHHHHHFEEGGFHGHHDDGGFGHHHFGFHHHHFGGHHHGGGGHGHGG.CEHFHGDHHECGHGC:CFCGCCCGHFH:CGHGGG.C9/;;CGGFGAD9CFFFGGGFFF/9BFFBFF/FFFF>D@DFE@:.9-B>.A/BAA@BF.;F//:BFBAA..BB?9.:A.9/;AEFF
@M03896:38:000000000-B4D98:1:1101:15706:9104 2:N:0:261
CCTGTTTGCTCCCCACGCTTTCGCACCTGAGCGTCAGTCTTCGTCCAGGGGGCCGCCTTCGCCACCGGTATTCCTCCAGATCTCTACGCATTTCACCGCTACACCTGGAATTCTACCCCCCTCTACGAGACTCAAGCTTGCCAGTATCAGATGCAGTTCCCAGGTTGAGCCCGGGGATTTCACATCTGACTTAACAAACCGCCTGCGTGCGCTTTACGCCCAGTAATTCCGATTAACGCTTGCACCCTCCG
+
>>AAAFFFFFFFGGGEAEEAFGEEEGGHGGFFEEEFEHGHEHHHFGEGGE0EEEEGEGGHGGGFGH1@>EFGHHHGF2FFFGGHGHHFEEEFHHGHHGGGGDGHHHFCFFGFDHHHHHEGGGGHHHGC>CDGFBC0<CD/CGG0CCCHG0C:0<BHC:CGGG0./0;9;FBCA99@D?/CFFGBBFF//B9FF/BFBFEE=BAD.A99..9@-.9;9E.B999F/9//;B9?AADF/.;99.9/9;9EFF.
@M03896:38:000000000-B4D98:1:1101:15722:9120 2:N:0:261
CCTGTTTGCTCCCCACGCTTTCGCACCTGAGCGTCAGTCTTCGTCCAGGGGGCCGCCTTCGCCACCGGTATTCCTCCAGATCTCTACGCATTTCACCGCTACACCTGGAATTCTACCCCCCTCTACGAGACTCAAGCTTGCCAGTATCAGATGCAGTTCCCAGCTTGAGCCCGGGGATTTCACATCTGACTTAACAAACCGCCTGCGTGCGCTTTACGCCCAGTACTTCCGATTAACGCTTGCACCCTCC
+
BBBBBFFFFFFFGGGGEFEFGGEGGGGHGGHHGGGGEFHHHHHHEEAFB?0EEEFGGGGHHFFGGHEEEGGHHHHHFCGDHHHHHHHGGFEFDHHHHGFCCCGHHHFFEGHHGHFFHHHGGGGGFHG..<CGFC<<DF0<CGG0GCGGGBGGBGGC;CGHHH0.0:/90CFE-AA?-:FFFBFFGFF9/BFBB;BF/;AEAACFAFA;.;9@D.A/B9?;B.;BB///;F..9.9/;.9....9;9AEF?
@M03896:38:000000000-B4D98:1:1101:11928:9160 2:N:0:261
CCTGTTTGCTCCCCACGCTTTCGCACCTGAGCGTCAGTCTTCGTCCAGGGGGCCGCCTTCGCCACCGGTATTCCTCCAGATCTCTACGCATTTCACCGCTACACCTGGAATTCTACCCCCCTCTACGAGACTCAAGCTTGCCAGTATCAGATGCAGTTCCCAGGTTGAGCCCGGGGATTTCACATCTGACTTAACAAACCGCCTGCGTGCGCTTTACGCCCAGTAATTCCGATTAACGCTTGCACCCTCC
+
AABABFFFFFFFGGGGEFFFFGFFGGGHFGFGEGEFEHHHHHGHGAEFGEEGEEEFGGDHEEGFGHFE/EFHHHHHGGHHHHHHFGHGGEGGHHHHHGDGGCFGHHCAGHHHHHHHHHHGGGGHHF<..<CGFFC<DGF/CHF::CGGFBCFHGHHGFHHGFB::9/;;FBA;?-??AFGGFGGFFF:BF9/BFFFFFFFDFFFFFF..;;@-.9BFADAFFFFFFFFFFFFADDFFDD..9A/;FDEFF
@M03896:38:000000000-B4D98:1:1101:11924:9177 2:N:0:261
CCTGTTTGCTCCCCACGCTTTCGCACCTGAGCGTCAGTCTTCGCCCCGGTCGCCGCCTTCGCCACCGGTATTCCTCCTGATCTCTACGCATTTCACCGCTACACCTGTAATTCTACCCCCCTCCACGAACCTCAATCTCGCCAGCTTCAGTTGCATTTCCCAGCTCGAGCCCCGGGATCTCCCATCTCCCTTAACCAACCGCCTGCGTGCGCTTTACGCCCAGTACTTCCGATTCACGCTTGCACCCTCC
+
>A11>DF1BDFCF11EEAE0AAAE?EEHA00A0EEAEHDF2FA/BE//A//>/EE/EF?@/>/>>>?//>/B>DBGC0<1B>FFBGG<EECCGGHGB/<B@/1<<F0122?FGEDDDAG/@@..0><<.-<///00<00;;A:-.0<;000;CC00;0CB000.;/;-;.-;.---9;-;B//;BF///;-B//;//;-;--@9-999;-;9--;/B--;@AE//://99-;--//;-;----/;/;-;-
@M03896:38:000000000-B4D98:1:1101:26750:9183 2:N:0:261
CCTGTTTGCTCCCCACGCTTTCGCACCTGAGCGTCAGTCTTCGTCCAGGGGGCCGCCTTCGCCACCGGTATTCCTCCAGATCTCTACGCATTTCACCGCTACACCTGGAATTCTACCCCCCTCTACGAGACTCAAGCTTGCCAGTATCAGATGCAGTTCCCAGGTTGAGCCCGGGGATTTCACATCTGACTTAACAAACCGCCTGCGTGCGCTTTACGCCCAGTAATTCCGATTAACGCTTGCACCCTCC
+
AABAAFFFFFFFGGGGFFEFFGEGGGGHFGGGGGFGGHHHHHHHGGEGHGCGEEEFGGGGFEGGGHEEEFGHHHHHHFFGHGHHHHHGGFGGHHFHHGGCCCBGHGHCBGGHGHHFHHHGGGGHHHFG<ADHFFGFGHF/GGHC:;;CGGHHHHFH;GHHHGEAC0/:FGGG?A?F-;CBB0CFBFF/9BFFFEFBFAEFFFFFFFF:AD-@-;AFFA?@DD.;/9/;BF9AADFFFDF.A?:;FFFFFF
@M03896:38:000000000-B4D98:1:1101:15663:9189 2:N:0:261
CCTGTTTGCTCCCCATGCTTTCGTACCTCAGCGTCAGTATTAGGCCAGATGGCTGCCTTCGCCATCGGTATTCCTCCAGATCTCTACGCATTTCACCGCTACACCTGGAATTCTACCATCCTCTCCCATACTCTAGCTCACCAGTATCGAATGCAATTCCCAAGTTAAGCTCGGGGATTTCACATCCGACTTAATAAGCCGCCTACGCACGCTTTACGCCCAGTAAATCCGATTAACGCCCGCACCCTCT
+
ABBBCFFFFFFFGGGGFFFGGGEGHHGGHHHGGGEGGHHHHGGHFEGFGHDGFGFFGHHHAEFGGHBEAFGHHHHHHGGEHHHHHHHFGFFGHHHHHFEGGEFHHHHCBGHHGHHHHHHHHHHHHGHGFHGHHFHGHGHFHHFF<>@GB/CGFHH22<GHHGB/<FDDFFGF?@-?@<CDGHHBHHH<CADGFGGFB0;G?DGDGGEFAB-B..;BFEDADD./;/B/FFD...DBFAD-;9--;@FEFB
@M03896:38:000000000-B4D98:1:1101:26737:9199 2:N:0:261
CCTGTTTGCTCCCCACGCTTTCGCACCTGAGCGTCAGTCTTCGTCCAGGGGGCCGCCTTCGCCACCGGTATTCCTCCAGATCTCTACGCATTTCACCGCTACACCTGGAATTCTACCCCCCTCTACGATACTCAAGCTTGCCCGTATCAGATGCACTTCCCACGTCGAGCCCGGCGATTTCACATCTGACTTAACAAACCGCCTGCGCGCGCTTTACTCCCAGTACTTCCGATTAACGCCTGCACCCTCC
+
>>AAADFFDFFFGGGGAA2AABAEEEGC3BABAAEE2AD5AFAGAEA3B100A>>EEEEF?EAEFH1>/>?GFE4?E?3BGFGHFFF?EEAEGFDGH/></@DGFC0<CCGFF@GGFFGC@-C01F<<..<0<0<<<<</<<0.:-.;C0;C0:C0;/:GFF.-..-9-9AE;---@9E.9/;F9B//;BF/BFFFF?EE--9..:---99;-../;/99AB//99//;B;..;.9;.9-.;..;/AEED
@M03896:38:000000000-B4D98:1:1101:22894:9200 2:N:0:261
CCTGTTTGCTCCCCACGCTTTCGCACCTCAGCGTCAGTATCGAGCCAGTGAGCCGCCTTCGCCACTGGTGTTCCTCCGAATATCTACGAATTTCACCTCTACACTCGGAATTCCACTCACCTCTCTCGAACTCAAGACTACCAGTATCAAAGGCAGTTCCGGGGTTGAGCCCCGGGATTTCACCCCTGACTTAATAGTCCGCCTACGTGCGCTTTACGCCCAGTAAATCCGAACAACGCTAGCCCCCTTC
+
AABAAFFFFFFFGGGFEEEEFGAEEGGFHFGHGFEGEHFFHGGAEEGHGHFFGHEGFGGHAEEFEH32B2FAGFGHHGGGEGFHFGHGGGHHHHHHHHHFGDGBGHFEEEGHGGGFFGBGHFCGHFGDGFHEGFG2<CGHHFFB??DGFFFFGHAEGFFFGCDF---C/CCEEGD@FEFGFEFCF@E.9FB;BFFFBFFFGA?DFF.9:9-99.:/9A.-9../;99;B:.9.;@.:;-.99/B/AD-.;
@M03896:38:000000000-B4D98:1:1101:15660:9209 2:N:0:261
CCTGTTTGCTCCCCATGCTTTCGTACCTCAGCGTCAGTATTAGGCCAGATGGCTGCCTTCGCCATCGGTATTCCTCCAGATCTCTACGCATTTCACCGCTACACCTGGAATTCTACCATCCTCTCCCATACTCTAGCTCACCAGTATCGAATGCACTTCCCAAGTTCAGCTCGGGGATTTCACATCCGACTTAATAAGCCGCCTACGCACGCTTTACGCCCAGTAAATCCGATTAACGCTCGCACCCT
+
BCBBCFFFFFFFGGGGGGGGGGGGHHGGHFHGEGEEEGFFDHBGGCFFHHFGFHFGHHHHHGGFGHBEAGGHHGHHHFFDHGHHHHHGGGGGHHGGHCEFEEBGHHHEH3GFGHHHHHHHHFFHHHGFEFGFGGG3GFGFGHF0@2FG/?2F<<B22@GFHF0/<@1?1?<<<C-@<<<0=DGBHHB<<A-AGHHHF0GHGGGDDB.D.@?B;AE0CEFGD?EFF//;FF.99.9;;.B.A>=:;-A.
@M03896:38:000000000-B4D98:1:1101:22876:9216 2:N:0:261
CCTGTTTGCTCCCCACGCTTTCGCACCTCAGCGTCAGTATCGAGCCAGTGAGCCGCCTTCGCCACTGGTGTTCCTCCGAATATCTACGAATTTCACCTCTACACTCGGCATTCCACTCACCTCTCTCGAACTCAAGACTACCAGTATCAAAGGCAGTTCCGGCGCTGAGCCCCGGGATTTCACCCTTGACTTAATAGTCCGCCTACATGCGCCTTACGCCCAGTAAATCCGAACAACGCTAACCCCCTCC
+
>AAABFFCFFFFGGGGEEAAAGDEEGGHHH3GEGGGGHDHHFAEAEEFBE5FGGEFGGGG1EEBEG3B@?1BGGHGHFG1FFHHHGF1EAFGGGFHHHHHHFDGGGFE/<CHGHBGGHHFHBGHHFHDFCGEFFC2?F1GFHHC?FD@1?F<CFHG0<DGAC-A---..C/:CG--B9/:B0F::.//:C00000;9;CB.;9.A.///:99.;./9..-;AABB/B/BF..9;;.;-9...;9..999A
@M03896:38:000000000-B4D98:1:1101:22895:9218 2:N:0:261
CCTGTTTGCTCCCCACGCTTTCGCACCTCAGCGTCAGTATCGAGCCAGTGAGCCGCCTTCGCCACTGGTGTTCCTCCGAATATCTACGAATTTCACCTCTACACTCGGAATTCCACTCACCTCTCTCGAACTCAAGACTACCAGTATCAAAGGCAGTTCCGGGGTTGAGCCCCGGGATTTCACCCCTGACTTAATAGTCCGCCTACGTGCGCTTTACGCCCAGTAAATCCGAACAACGCCAGCCCCCTTC
+
AABABFFFFFFFGGGGFFEFFGEFGGGHHHHHGGGGGHEHHGFFGEHGGGEGGHEEGGGHAEEFGHGGEGHEHHHHHEGGGGHHHHHFFHHHHHHHHHHHHFFHGHFEDFGHHHHFHHHHHHHHHHHDFFHHHGG2FFGHHHH<GGHFFGFGGGHDGFGHGC@C<A-</CGGGG@C-A:FFGGGGGG9;FGFGFFFBFFFFGGGFFA;BA@D@A?FFEADFF./;9/9FFAA.@@FE9B-.-:.;DFF?F
@M03896:38:000000000-B4D98:1:1101:14117:9230 2:N:0:261
CCTGTTTGCTCCCCACGCTTTCGCACCTGAGCGTCAGTCTTCGTCCAGGGGGCCGCCTTCGCCACCGGTATTCCTCCAGATCTCTACGCATTTCACCGCTACACCTGGAATTCTACCCCCCTCTACGAGACTCAAGCTTGCCAGTATCAGATGCAGTTCCCAGGTTGAGCCCGGGGATTTCACATCTGACTTAACAAACCGCCTGCGTGCGCTTTACGCCCAGTAATTCCGATAAACGCTTGCACCCTCC
+
BBBBBFFFFFFFGGFGEEEFFGEGGGGHGHFGEGGGGHHHGHHHGEEHHGAEEEEEEGGHGGGGGHF/EEFFHHHGFGHHHHHHHHHGGGGGHHHHHDCGGGHHHHGGEHHGHHHHHGEGFGGHGHGG<CCGFFC<DFB<EGH00<CGHFBG:00C;CHHHH0:/0CBBFFEC?-BDGGGGBFCFFB/;FFBBBBFFFFF@AC..;-:.:-@-.;BFADDF?./;/B/;//A.-.;:.@..9./BFF??D
@M03896:38:000000000-B4D98:1:1101:8896:9231 2:N:0:261
CCTGTTTGCTCCCCACGCTTTCGCACCTGAGCGTCAGTCTTCGTCCAGGGGGCCGCCTTCGCCACCGGTATTCCTCCAGATCTCTACGCATTTCACCGCTACACCTGGAATTCTACCCCCCTCTACGAGACTCAAGCTTGCCAGTATCAGATGCAGTTCCCAGGTTGAGCCCGGGGATTTCACATCTGACTTAACAAACCGCCTGCGTGCGCTTTACGCCCACTCATTCCGATTAACTCTTACACCCTCCG
+
AAA?A@FCFFFFGGGGGEFFFG2EEGGGAFGGEEEGCGFHGHHHGDEHGG0AAEEEEEFGEE>?EH1/EEGHFGHHGFHHHGEFGBGFGEDGDGFGHDCC/<DHHCFH01FGGF?DGH?DCCECGGGGCACGGEC<DB0/CGD0:;CCCCCCCGHCCCGFHHHG/9FGBFFE-??G@GGGGGGGEEF;9FFFFFFBFFFFB;BDFF;:DD-;;9.9B;D-;...///9/;/99;./9/9/9/9//9:9...
@M03896:38:000000000-B4D98:1:1101:13612:9231 2:N:0:261
CCTGTTTGCTCCCCACGCTTTCGCACCTGAGCGTCAGTCTTCGTCCAGGGGCCGCCTTCGCCACCGGTATTCCTCCAGATCTCTACGCATTTCACCGCTACACCTGGAATTCTACCCCCCTCTACGAGACTCAAGCTTGCCAGTATCAGATGCAGTTCCCAGGTTGAGCCCGGGGATTTCACATCTGACTTAACAAACCCCCTGCCTGCGCTTTACGCCCAGTATTTCCGCTTAACCCTTCCACCCCCCGT
+
BBBBBFFCFFFFGEGGGEEFFGGGGGGHFGHGGEEEEFHHGHFHGAAFHECEEGGGFGHAEEDFHF@>EFHHGHHHHHFHHHHHHHGGFGGEGFHHEECCCEHHHECCGHFHHHHGFHGGGEGGHF.<CCFC1>1><D/C<=<0DDDHD0D<<<0:;CCG;:.:0/:/;GE-:---:9C90C0CCB00;000;CF/..;..@-9E.B/:-;-.9BB..9@.;9//;//BD...9BF/../.99/:.--9-;
@M03896:38:000000000-B4D98:1:1101:13634:9233 2:N:0:261
CCTGTTTGCTCCCCACGCTTTCGCACCTGAGCGTCAGTCTTCGTCCAGGGGCCGCCTTCGCCACCGGTATTCCTCCAGATCTCTACGCATTTCACCGCTACACCTGGAATTCTACCCCCCTCTACCAGACTCAAGCTTGCCAGTATCAGATGCAGTTCCCAGGTTGAGCCCCGGGATTTCACATCTGCCCTACCAAACCCCCTGCGTGCGCTTTACGCCCCTCACTTCCCATTCACCCTTCCCCCCCCCGT
+
AABABF54FFFFGGGGEEEFFGEGCGGH3AEFFEEEEGGG5DFGEE?F310EEEEE1EFFEEEGHE>>EFHHHDGH?33BBDF?FF/@/?FGGBGH/>/>>?FH2?BBBGHD2@FGHHGGGC?1F11<0><<111>110>C00<0=DDDDDB<0000==C;C.::///=CG.----;9FB0;0CB0;9C./9.9B09;A..9-..-9.A99;.9/9.9@D;;.../:;;./////;/;./.;.;.@-;-9.
@M03896:38:000000000-B4D98:1:1101:14133:9247 2:N:0:261
CCTGTTTGCTCCCCACGCTTTCGCACCTGAGCGTCAGTCTTCGTCCAGGGGGCCGCCTTCGCCACCGGTATTCCTCCAGATCTCTACGCATTTCACCGCTACACCTGGAATTCTACCCCCCTCTACGAGACTCAAGCTTGCCAGTATCAGATGCAGTTCCCAGGTTGAGCCCGGGGATTTCACATCTGACTTAACAAACCGCCTGCGTGCGCTTTACGCCCAGTAATTCCGATTAACGCTTGCACCCTCC
+
AABBBFFFFFFFGGGGEEEFGGGGGGGHGHHHGGGGEGHHHHHHFEFFAE0EEEEGGGGHEEGGGHEEEGGHHHHHHGHHHHHHHGGFEEEFHGGHHFCGG@GGHHFCCGHGHHHGHHHGGGGHHGGF<EDHHHC<GGF<CG00:0CCF0<;:CFBCGFHHHBC:CCBFFFEA???G?FBFFGGFFB9/FFFFFBFFFFEFFFDEF>D?DD99.A/BEFCFD.;9//:B;/A.9.BB?B?...9/BAAAA
@M03896:38:000000000-B4D98:1:1101:8903:9248 2:N:0:261
CCTGTTTGCTCCCCACGCTTTCGCACCTGAGCGTCAGTCTTCGTCCAGGGGGCCGCCTTCGCCACCGGTATTCCTCCAGATCTCTACGCATTTCACCGCTACACCTGGAATTCTACCCCCCTCTACGAGACTCAAGCTTGCCAGTATCAGATGCAGTTCCCAGGTTGAGCCCGGGGATTTCACATCTGACTTAACAAACCGCCTGCGTGCGCTTTACGCCCAGTAATTCCGATTAACGCTTGCACCCTCC
+
AABABFFFFFFFGGGGEEEFFGEFGGGHFHHFEEEGGGHHHHHHGGGGHGFGEEEGGGGHEFGGGHEE>EFHHHHHHEGGHGHHHHHFEDFGHHHHHGCCFCFHHHFCCGDGGHHFHHHGGGGHGHFD.CCHHHC<DGF/<GG0CCGGHGGFCGFH:CGHHH0./0/9CFGFDB-@B.CFFFFBFFF//BB/FBFFBFEFFFFFFF>:DD@@=.A/;EDFF.A///;FFFF.;9.BBD@..;E/BFDFEF
@M03896:38:000000000-B4D98:1:1101:14115:9249 2:N:0:261
CCTGTTTGCTCCCCACGCTTTCGCACCTGAGCGTCAGTCTTCGTCCAGGGGGCCGCCTTCGCCACCGGTATTCCTCCAGATCTCTACGCATTTCACCGCTACACCTGGAATTCTACCCCCCTCTACGAGACTCAAGCTTGCCAGTATCAGATGCAGTTCCCAGGTTGAGCCCGGGGATTTCACATCTGACTTAACAAACCGCCTGCGTGCGCTTTACGCCCAGTAATTCCGATTAACGCTTGCACCCTCC
+
>AAAAFFFFFFFGGGGEEEAFGEEFGGHGHCFFGEGGHHHHHHHGGEHHEEEEEGGGGGH1EEGGHEEEGGHHHHHHGHGHGHGHHHFGFGGHHGHHGFGGCFHHFFFGGHHHHHGHHHGGGGHFHGD.<EHFCCDGGF/CGFC0<CCGCGHHHHHCCGHHHB::B/9CFGEA@?FADBFGGGGFFFBBFFFFFFF/AEFFFFFFFFDDFFF-;.BFFB;@D.//B/BFFB.;9AFF.;.;99/;BD.:A
@M03896:38:000000000-B4D98:1:1101:13047:9319 2:N:0:261
CCTATTTGCTCCCCACGCTTTCGCACCTGAGCGTCAGTCTTCGTCCAGGGGGCCGCCTTCGCCACCGGTATTCCTCCAGATCTCTACGCATTTCACCGCTACACCTGGAATTCTACCCCCCTCTACGAGACTCAAGCTTGCCAGTATCAGATGCAGTTCCCAGGTTGAGCCCGGGGATTTCACATCTGACTTAACAAACCGCCTGCGTGCGCTTTACGCCCAGTAATTCCGATTAACGCTTGCACCCTCC
+
AABBBFFFFFFFGGGGFEFFFGGEGGGHGGHHEGGGGBHHHHHGEEEGHD?FEFEFGGGHEEDEGHEEEGGHHHHHFFGHHHGHHHHGGFFGHHGHHDDGGCFHHHF<2FGHFHHGHHHGGGGHFHFD.<CFCG<<DG0/CHGB:;GGGFHHHHFGFHHHHHCA::99/BFG-BC-AEBFBBFFGFFBBFFFBF9;9.AA-@@AEFA;DD;@;:./;ADFAFA/;FFFFF/A9AAB/DF?.E.:9FF.;D
@M03896:38:000000000-B4D98:1:1101:13043:9339 2:N:0:261
CCTATTTGCTCCCCACGCTTTCGCACCTGAGCGTCAGTCTTCGTCCAGGGGGCCGCCTTCGCCACCGGTATTCCTCCAGATCTCTACGCATTTCACCGCTACACCTGGAATTCTACCCCCCTCTACGAGACTCAAGCTTGCCAGTATCAGATGCAGTTCCCAGGTTGAGCCCGGGGATTTCACATCTGACTTAACAAACCGCCTGCGTGCGCTTTACGCCCAGTAATTCCGATTAACGCTTGCACCCTCC
+
ABCCCFFFFFFFGGGGEEEAFGEGDGGHFGHHGGGGGHGFFHHHEEEFGECGEFEFGGGH1EAEGHE@>EGHHHHHHGHHHHHHFHF/EEFGHHHHHDBGFCGHHHFCHFHHHHHDHHHGFGGHHFFD<ECGFGC<DG0<CGDC:;CG::CCGHEC;CGHG0<.::/CFGGEDC---:FGGGGBFFF::BFFB/;BFFFFDFFFFFFFFFAD-99/FEABC.EF//;;FB/:.:;/;.@9:.;//BA.AD
@M03896:38:000000000-B4D98:1:1101:26117:9352 2:N:0:261
CCTGTTTGCTCCCCACGCTTTCGCACCTGAGCGTCAGTCTTTGTCCAGGGGGCCGCCTTCGCCACCGGTATTCCTCCAGATCTCTACGCATTTCACCGCTACACCTGGAATTCTACCCCCCTCTACAAGACTCTAGCTTGCCAGTTTCAAATGCAGTTCCCAAGTTAAGCTCGGGGATTTCACATCTGACTTAACAAACCGCCTGCGTGCGCTTTACGCCCAGCAATTCCGATTAACGCTTGCACCCTCCG
+
AABBBFFCFFFFGGGGGFEFGGEGGGGHGHHGEGGGGHHHHHHHHFFHFFCGEEEGGGGHEFGEGHGEEGGHGHHHHGHHHHHHHHGGGGGGHHHHHGGGGGHHHHF<FFHFHHHHHHHGGGGHHHHH1GHHHDGFGHE/<GGF0DDDGGGDHHFGHHHHHHFACGBB0CGHAF-@FGGGF0FFECF;BF0;BBFBBCEEFFFFFF-:9A>D@../;AADFDA.9.:;BFE.;99/:.-:.:A/9/DEED.
@M03896:38:000000000-B4D98:1:1101:26107:9370 2:N:0:261
CCTGTTTGCTCCCCACGCTTTCGCACCTGAGCGTCAGTCTTTGTCCAGGGGGCCGCCTTCGCCACCGGTATTCCTCCAGATCTCTACGCATTTCACCGCTACACCTGGAATTCTACCCCCCTCTACAAGACTCTAGCTTGCCAGTTTCAAATGCAGTTCCCAAGTTAAGCTCGGGGATTTCACATCTGCCTTAACAAACCGCCTGCGTGCGCCTTACGCCCAGTAATTCCGATTAACGCTTGCACCCTCC
+
AABAAFFFFFFFGGFGEAAAFGEEEGGGAGGGFGEGEDGHFGHFGFHFCE0EEEEEFAGHAEDGGHE>>EFHHHGHFGGHHHHHGHHGG?/EHGGFHD>@B@FGHFCCBGHHFFGGHHHGGDEGHHGG1FGHH1GFD==<<GHB0=GG0DFFHHH;;;CHHHB.;0:0CGHGE?B?G.BFGFFFGGG00:900;CFGFGFDF=DEF-.::BA.;.;B99@DD?9B/;BBF/.9..9/9;.9AA/BBD.;A
@M03896:38:000000000-B4D98:1:1101:19862:9377 2:N:0:261
CCTGTTTGCTCCCCACGCTTTCGCACCTGAGCGTCAGTCTTCGTCCAGGGGGCCGCCTTCGCCACCGGTATTCCTCCAGATCTCTACGCATTTCACCGCTACACCTGGAATTCTACCCCCCTCTACGAGACTCAAGCTTGCCAGTATCAGATGCAGTTCCCAGGTTGAGCCCGGGGATTTCACATCTGACTTAACAAACCGCCTGCGTGCGCGTTACGCCCAGTAATTCCGATTAACGCTTGCACCCTCC
+
AAAAAFFFFFFFGGGGEEEFFGEEGGGHFHHGFGEFEHHHHHGHGEEFHE?FEEEEGGGHAEEFGHEEEFGHHHHHGGHHHHHHHHHGFEEGHHGHHCBCFCFHHHGA<FGHHHHGHHHGGGGHHGF.>AEHH<GD<GB<CGG::;CGC0GCHHHG;CGGHHB./99;/CGGGG??:DFGFFGGFFF9BFFFBFFFF?EEBFFFEFDADABD-;:AE:9>DF./BBFFFFFA.;A/B.:..9;/B9A.9A
@M03896:38:000000000-B4D98:1:1101:20364:9398 2:N:0:261
CCTGTTTGCTCCCCACGCTTTCGCACCTGAGCGTCAGTCTTCGTCCAGGGGGCCGCCTTCGCCACCGGTATTCCTCCAGATCTCTACGCATTTCACCGCTACACCTGGAATTCTACCCCCCTCTACGAGACTCAAGCTTGCCAGTATCAGATGCAGTTCCCAGGTTGAGCCCGGGGATTTCACATCTGACTTAACAAACCGCCTGCGTGCGCTTTACGCCCAGTAATTCCGATTAACGCTTGCACCCTCC
+
AABBBFFFFFFFGGGGGEEFFGEEEGGHGHHGEGEGGHHHHHHHGGDGHGFGEEEGGGGHAEFGGHE>EFFHHHHHHGHGHHHHHHHFEFGGHHHHHGCFGCEHHHFGBGGHHHHGHHHGGGGHHHF<.<CGGGGGDHF/CGD:0;CGGCGHFFBGGGHHHHB.;9//FFGG?C?BBAFGGFGFFFB:BFF/BFBBFFFFFFFFFFBADFFF-.ABBEDFFF.9BF/BFFFFAADFF.;..;999BDEFF
@M03896:38:000000000-B4D98:1:1101:18545:9424 2:N:0:261
CCTGTTTGCTCCCCACGCTTTCGCACCTGAGCGTCAGTCTTCGTCCAGGGGGCCGCCTTCGCCACCGGTATTCCTCCAGATCTCTACGCATTTCACCGCTACACCTGGAATTCTACCCCCCTCTACGAGACTCAAGCTTGCCAGTATCAGATGCAGTTCCCAGGTTGAGCCCGGGGATTTCACATCTGACTTAACAAACCGCCTGCGTGCGCTTTACGCCCAGTAATTCCGATTAACTCTTGCACCCTCC
+
AAB?AFFFFFFFGGGG?EEAFGEEFGGHFGGHGGFGGFHHHHHHGEEHHGEGEEEEGGGHAEFEGHAEEGGHHHHHGHHHHHHHHHHGGFFGHHHHHDCGC@FHHHFGEHFHHGHGHHHGGGGHHHFA<<EGCG<<<FF<CGG0:;<CGCBGFFBG0;GFHHB./9/9/;CEA@--BDFFFFGFFFF/BFFFFFF9BAEFBBBFEF@9DD-==D.BF..BBF.BBBFFFFFFF.9BF/B///;:;;DFFF
@M03896:38:000000000-B4D98:1:1101:18526:9426 2:N:0:261
CCTGTTTGCTCCCCACGCTTTCGCACCTGAGCGTCAGTCTTCGTCCAGGGGGCCGCCTTCGCCACCGGTATTCCTCCAGATCTCTACGCATTTCACCGCTACACCTGGAATTCTACCCCCCTCTACGAGACTCAAGCTTGCCAGTATCAGATGCAGTTCCCAGGTTGAGCCCGGGGATTTCACATCTGACTTAACAAACCGCCTGCGTGCGCTTTACGCCCAGTACTTCCGATTAACGCTTGCACCCTCC
+
BBB@AFFFFFFFGGFEEFEFFGDGGGGHAGFGEFFGGGHHHHGHFEAGF?AEEEEFGFGHAFFGGHE>E@FHFGHHFBGEGGHHHHHGGEAFFGHHHFCFFC<FGHBF2?FGGGHGHHHGGGGHEGF...<<CCFDGHF/<C00;GCGH00CCBHGCCGHGF0:/9/9/C9C--99-9;FF0FGFFF/:B//B/B;/.EFFACDFF=ADA=B-.;/;EBA=..9;/;BFFFFF.9/:AC..../9:9.EF
@M03896:38:000000000-B4D98:1:1101:3797:9430 2:N:0:261
CCTGTTTGCTCCCCACGCTTTCGCACCTGCGCGTCAGTCTTCGTCCAGGGGGCCGCCTTCGCCACCGGTATTCCTCCAGATCTCTACGCATTTCACCGCTACACCTGGACTTCTACCCCCCTCTACGCGACTCAATCTTGCCAGTATCAGCTGCAGTTCCCAGGTTGAGCCCTGGGCTTTCACATCTGACTTAACACACCGCCTGCGTGCGCTTTACGCCCAGTACTACCGATTAACGCTTGCCCCCTCC
+
>>AAAFF1DFFFGG1EAEE0FGEEBEEH00AEEEA//GGDEGEGGEEA0/A?>E>EG?EHGEE/EF//>>CHHHHHF0BBFGGHH2FFG/BCFHHHH/<BB<<?FG0<00?F?F<FGHHGCCGG0D.-<-;CA</0;;;0;C::90;C000;/9//;9CBF00;:09//;;A/99;.--B99B;/////9//;;B//-;9@?@-9A-;9A-9--9/9--9@--;//9/9B--9-;9B-9-:--/99@@FF
@M03896:38:000000000-B4D98:1:1101:17600:9449 2:N:0:261
CCTGTTTGCTCCCCACGCTTTCGCACCTGAGCGTCAGTCTTCGTCCAGGGGGCCGCCTTCGCCACCGGTATTCCTCCAGATCTCTACGCATTTCACCGCTACACCTGGAATTCTACCCCCCTCTACGAGACTCAAGCTTGCCAGTATCAGATGCAGTTCCCAGGTTGAGCCCGGGGATTTCACATCTGACTTAACAAACCGCCTGCGTGCGCTTTACGCCCAGTAATTCCGATTAACGCCTGCACCCTCC
+
AABBCFFFFFFFGGGGEFEFGGEEGGGHFGHGEFFGFHHHHHHHFEFGHFGGEEEGGGGHGEGGGHEEEGGHHHHHHHHHHHHHHHHFGFGGHHHHHGDGGCFHHHGGFHHHHHHHHHHGGGGHHGEA<AEGFGGDGHHCGHGG:CGCGCCGHHHHHHHHHH0:::/;BFGGD?-AADFGGEFGFFF/BFFBFEBBBAFFFFFFFFFADF=@:A.BFFFFFFFBFBFFFFFFDAFFFDF-:9.;;FFFFF
@M03896:38:000000000-B4D98:1:1101:21288:9469 2:N:0:261
CCTGTTTGCTCCCCACGCTTTCGCACCTGAGCGTCAGTCTTCGTCCAGGGGGCCGCCTTCGCCACCGGTATTCCTCCAGATCTCTCCGCATTTCACCGCTACACCTGGAATTCTACCCCCCTCTACGAGACTCAAGCTTGCCAGTATCAGATGCAGTTCCCACGTTGAGCCCGGGGATTTCACATCTGCCTTAACAAACCGCCTCCGTGCGCTTTACTCCCAGTACTTCCGCTTCACGCTCGCACCCTCC
+
>AAABFFFFFFFGGGGEEAFFGEEEGGFFGBGEGEEAGGHDGAFEA1BFAECA>>>EEGHEEDEGH1>>EFHHHFHHGGGGHHHG3FED/EFHHFGHCDF/<?GHGFCFGGHGGHFHHHGGCDGHFC..<<GHFB0D/F/<GG0:<;GBC:G0:0;;0CCHH.9.9.:/BFE@---9CFFB/FFFBB9/:B//;/;B9AE9@=..9.;AA9=-..;BFF9EF//9/BBFFD.:..//AF?.-;-::AAEA
@M03896:38:000000000-B4D98:1:1101:22348:9490 2:N:0:261
CCTGTTTGCTCCCCACGCTTTCGCACCTGAGCGTCAGTCTTCGTCCAGGGGGCCGCCTTCGCCACCGGTATTCCTCCAGATCTCTACGCATTTCACCGCTACACCTGGAATTCTACCCCCCTCTACGCGACTCAAGCTTGCCAGTACCAGATGCAGTTCCCAGGTTCCGCCCGGGGATTTCCCATCTGACTTAACAAACCGCCTGCGGGCTCTTTACGCCCAGTACTCCCAATTAACGCCTGCACCCCCC
+
>AAAAFFFFFFFGGFGEEEEFGEFFGGHGHHGEEEEEHHHGHFHFEDGFDEEAEEGGEGHFEGGGHAEEEGHHHGHGHHHHFHHHHHFGEDGHFHHHGB?/<GGHHHFFHHGHHGGHHHGGGGEFHG-<C@CFF/:CGF/CFF::;0;;0.C0000;0;B099./00/.;CB?G?--AF9FBB///99/;BBFFFBF.EF-@@..9-----9;/9/BAABD../////;.././9/;.--...;BF;-9-
@M03896:38:000000000-B4D98:1:1101:25616:9494 2:N:0:261
CCTGTTTGCTCCCCACGCTTTCGCACCTCAGCGTCAGTCTCCGTCCAGGGAGCCGCCTTCGCCACCGGTATTCCTCCAGATCTCTACGCATTTCACCGCTACACCTGGAATTCCACCCCCCTCTACGACACTCAAGCTTGCCAGTATCAGATGCAGTTCCCAGTTTGACCCCAGCGATTTCACTTCTCACTTAACAAACAGCCTGCGTCCCCTTAACTCCCAGTAATTCCGACTAACTCCTGCACCATCC
+
>>A>>D5>DFFFGGGG?EAAFGAEEEEH2BCFEEE2BGAF53E1BEEG3A1BAFAEE>EG1EEEGH>>>EFHGHHGHG3BGFHHG?FFE?EE4FGHG?EEE@GHHGEF0BGFF1BG<E@CD/?C1F/<.CGHFF11<>=/<G<00<==0000=DD000:0::0;:0000</C.;.--99.=FF00;099;;0909CBA;./9./..-9-99..9////;9;BB//;F/BB9A---9;/:B/9;BFF./;9
@M03896:38:000000000-B4D98:1:1101:22371:9506 2:N:0:261
CCTGTTTGCTCCCCACGCTTTCGCACCTGAGCGTCAGTCTTCGTCCAGGGGGCCGCCTTCGCCACCGGTATTCCTCCAGATCTCTACGCATTTCACCGCTACACCTGGAATTCTACCCCCCTCTACGAGACTCAAGCTTGCCAGTATCAGATGCAGTTCCCAGGTTGAGCCCGGGGATTTCACATCTGACTTAACAAACCGCCTGCGTGCGCTTTACGCCCAGTAATTCCAATTAACGCCTGCACCCTCC
+
AAAABDFFFFFFFEGGFFEFGGBEEGGGCFBFEEEAEHHHHGEHEDEHHEEGEEEFGGGHEGDEEHEEGGGGHHHGHGHGHGHHHHFEGEGGFHFHHGDG/CGHHGFF22FGFG1FGGEG@CFGFFAA.AAD<<<<</0<<CD0C;CGHBCFEHHH:CGHGFF./;/9BFGGGA-@?AFFGBFFFFF//BFBFF99/9A.9=AA.9;;.9-;@?.BB.:9;A.;:9//B//9//;/9;D-9...//;EA.
@M03896:38:000000000-B4D98:1:1101:22353:9510 2:N:0:261
CCTGTTTGCTCCCCACGCTTTCGCACCTGAGCGTCAGTCTTCGTCCAGGGGGCCGCCTTCGCCACCGGTATTCCTCCAGATCTCTACGCATTTCACCGCTACACCTGGAATTCTACCCCCCTCTACGAGACTCAAGCTTGCCAGTATCAGATGCAGTTCCCAGGTTGAGCCCGGGGATTTCACATCTGACTTAACAAACCGCCTGCGTGCGCTTTACGCCCAGTAATTCCGATTAACGCTTGCACCCTCC
+
AABBCFFFFFFFGGGEEEEFFGEEEGGHFGHGGFEGEHHHHHHHGDEFGEAEEE>EGGGHEEGGGHE>EEGHHHHHHFGHHHHHHFHFEEGGGHGHHCBFG@?GHHFCHFGHHHHFHHHGGGGHHFF...CGFG/<DGD/CGG0CCGGCCGFHHGHGGHHHH0./9/;BFFGBA-??.CFFEGFFFF//BF/BBBF/AFFCFFBFFFADFCB=9./BFDAFD.B/9BBFF/A.ADBBAC?..:/;/AEED
@M03896:38:000000000-B4D98:1:1101:4176:9560 2:N:0:261
CCTGTTTGCTCCCCACGCTTTCGCACCTGAGCGTCAGTCTTCGTCCAGGGGGCCGCCTTCGCCACCGGTATTCCTCCAGATCTCTACGCATTTCACCGCTACACCTGGAATTCTACCCCCCTCTACGAGACTCAAGCTTGCCAGTATCAGATGCAGTTCCCAGGTTGAGCCCGGGGATTTCACATCTGACTTAACAAACCGCCTGCGTGCGCTTTACGCCCAGTACTTCCGATTAACGCTTGCACCCTCC
+
AABAAFFFFFFFGFGGEEEFFGFFFGGF3GHGFGGGGHHHHHHHGGGHHGGGEFGGGGGHGGFEFHE>EFGHHHHHHEGFGGGHHHHGGEGEHGFHHGGGG@FGGHHH2FGFGHGHHHHGGGGHGHED.CEHFHBDGHD/CGGC0;;CCC;0CGFGCGGGCHCC/0;::FFGA--A-9CFFEFBFFF;;FF/BBFFF.:AB>AFFF;;AA@@-AFB/EF>DD.;BBB/:F.9.:.;B.:.9AA/BBDAAD
@M03896:38:000000000-B4D98:1:1101:4512:9573 2:N:0:261
CCTGTTTGCTCCCCACGCTTTCGCACCTGAGCGTCAGTCTTCGTCCAGGGGGCCGCCTTCGCCACCGGTATTCCTCCAGATCTCTACGCATTTCACCGCTACACCTGGAATTCTACCCCCCTCTACGAGACTCAAGCTTGCCAGTATCAGATGCAGTTCCCAGGTTGAGCCCGGGGATTTCACATCTGACTTAACAAACCGCCTGCGTGCGCTTTACGCCCAGTAATTCCGATTAACGCTTGCACCCTCC
+
AABABFFCFFFFGGGGGEEFFGEEFGGHFGFFEGGGEHHHHHHHEEEECEAEEE@EGGGHAE1EFHEEEGGHHHHHHGHHHHHHHHGFEEEFFGHHHBDGGFGHHHB0GGHHGHHGHHHGGGGHHHA.<ACHCFC<DCB<CGH0:;CCF0CGGHGHGGGHCGF.:09;FGGGBG--@.CFBBFGFFF9/F//BFBFFFFFCFFD?FFADDCD9.AFF::;BA.;:B/BFF/AD.9/;DCB.EEFBFDEFF
@M03896:38:000000000-B4D98:1:1101:9764:9573 2:N:0:261
CCTGTTCGCTCCCCACGCTTTCGCGCCTCAGCGTCAGTTACAGACCAGAGAGTCGCCTTCGCCACTGGTGTTCCTCCACATCTCTACGCATTTCACCGCTACACGTGGAATTCCACTCTCCTCTTCTGCACTCAAGTTCCCCAGTTTCCAATGCCCCTCCACCGTTGAGCCGTGGGCTTTCACATCAGACTTAAGAAACCGCCTGCGCGCGCTTTACGCCCAATAATTCCGGACAACGCTTGCCACCTCC
+
>AAAAFFADBABGGGFGEFFGGFE2EEGGCGGEGFFEHHGFDFDFFEBA1A1BBAEEGGHCEEEEHF2BFHFFGHHG2BGHHHHHHHFEEEEEGGHHAEGEEGH/BCCAFGHGGGFFGHHHHHHFHH>G2@GHF1<11??FG0/<<1@G=<1>1<><GDD0C..<<..<<C-:--AEGHGG;GCCCB00;C90000;9BFBGGGEA;-@>;9-..BB.;9@..;//:BFF/9.-:.;-@9.:://:AF.9
@M03896:38:000000000-B4D98:1:1101:4188:9573 2:N:0:261
CCTGTTTGCTCCCCACGCTTTCGCACCTGAGCGTCAGTCTTCGTCCAGGGGGCCGCCTTCGCCACCGGTATTCCTCCAGATCTCTACGCATTTCACCGCTACACCTGGAATTCTACCCCCCTCTACGAGACTCAAGCTTGCCAGTATCAGATGCAGTTCCCAGGTTGAGCCCGGGGATTTCACATCTGACTTAACAAACCGCCTGCGTGCGCTTTACGCCCAGTAATTCCGATTAACGCTTGCACCCTCC
+
AABABFFFFFFFGGGGEEEFFGEEEGGHFGHFEFGGFHHHHHHGEEEFF1EGEEEGGFGHEEFGGHEEEEGHHHHHGFHGGGHHHHHGGEFGHHHHHDCDG@GHHHHHFHHHHHHHHHHGGGGHHHCE<AEHFHCDDGF<CGDC:<CG00;GHHCFCGHHHHF./9;99FFGADBF-:BFFFFGFFF:FFFFFFFFFFFFFFFFFF@ADF;@9.AFF.ABDD.9::BBFFF.9:ABF.;.9AABFFFFFF
@M03896:38:000000000-B4D98:1:1101:4495:9578 2:N:0:261
CCTGTTTGCTCCCCACGCTTTCGCACCTGAGCGTCAGTCTTCGTCCAGGGGGCCGCCTTCGCCACCGGTATTCCTCCAGATCTCTACGCATTTCACCGCTACACCTGGAATTCTACCCCCCTCTACGAGACTCAAGCTTGCCAGTATCAGATGCAGTTCCCAGGTTGAGCCCGGGGATTTCACATCTGACTTAACAAACCGCCTGCGTGCGCTTTACGCCCAGTAATTCCGATTAACGCTTGCACCCTCC
+
ABB@BFFFFFFFGGGGFEAFFG2EEGGHFCGFEFEGGHHHHHHHGGGHH?0AEEEEEFGHEE1EEHEEEEGHHHHHHBGHHHGHHHHGGEEGHHFGHCBCBBFGHHHFFGHFHHHFHHHGFGGGHGCD.AEFGHCDDCF/CCDCFCGGHB0CFHGFGFGHGH0:;9BFFBFE-BA@B?FGGFGFFFFBFFFF/FBFFAE.BFFFEF9:ADCB9AEBFAD>@:A/9/;;BF/999.FB.;...9/;9:.;A
@M03896:38:000000000-B4D98:1:1101:4175:9585 2:N:0:261
CCTGTTTGCTCCCCACGCTTTCGCACCTGAGCGTCAGTCTTCGTCCAGGGGGCCGCCTTCGCCACCGGTATTCCTCCAGATCTCTACGCATTTCACCGCTACACCTGGTATTCTACCCCCCTCTACGAGACTCACGCTTGCCAGTATCAGATGCAGTTCCCAGGTTGAGCCCGGGGATTTCACATCTTACTTAACAAACCGCCTGCGTGCGCCTTACGCCCAGCACTGCCGATTAACGCCTGCACCCTCCG
+
>>A>ADF4D5DCFAGEEE2AAFEEEEEGFFHGGGGFA5DGAGEBEA1BEC0AA0EEGGGHGEE1?FE/>>FGDGFHH0BBFFHHHGFGGE?E22?BG/><><??FFFF1??DGFF>?FGCG?DGDG<C.<AG0C/<<.C.CGGFH0CG0;GCHH0:;;CCCH0:;9;//9B.;-9@-9/00;FBFFB/9:/99/9//..;B-;AE.@999-B.../;:.99.A..AB/:/-9-.9/;A<-;.A.9/;;...
@M03896:38:000000000-B4D98:1:1101:21178:9587 2:N:0:261
CCTGTTTGCTCCCCACGCTTTCGCACCTGAGCGTCAGTCTTCGTCCAGGGGGCCGCCTTCGCCACCGGTATTCCTCCAGATCTCTACGCATTTCACCGCTACACCTGGAATTCTACCCCCCTCTACGAGACTCAAGCTTGCCAGTATCAGATGCAGTTCCCAGGTTGAGCCCGGCGATTTCACATCTGACTTAACAAACCGCCTGCGTGCGCTTTACGCCCAGTAATTCCGATTAACGCTTGCACCCTCC
+
AABBCFFFFFFFGGGGEEEFFGEEFGGHGFGGEEEEEHHHHHGHFEFFHGCEEE>EGGGH1EEEGHEE>EFHHHHHHGHGHGHHHHHGG/EFHHHHHGCGGCFHHHFFFFFCGHHHHHHGGGGHHG.><.<GFFCDDGF<CGG:0CCGGCC00CFGCGGHHH0:/9;;/FGFDG-:B?FEFFFFFFF/;FF/BFFFF?EFFFFFFFCADFFC@.ABFEDFFD.:::FBFFF9.AABB9;.:999FFFEED
@M03896:38:000000000-B4D98:1:1101:9778:9588 2:N:0:261
CCTGTTCGCTCCCCACGCTTTCGCGCCTCAGCGTCAGTTACAGACCAGAGAGTCGCCTTCGCCACTGGTGTTCCTCCACATCTCTACGCATTTCACCGCTACACGTGGAATTCCACTCTCCTCTTCTGCACTCAAGTTCCCCAGTTTCCAATGACCCTCCACGCTTGAGCCGTGGGCTTTCACATCATACTTAACAAACCGCCTGCTCGCGCTTTACGCCCAATAATTCCGGACAACCCTTGCCACCTCC
+
AABAAFFBDAABGGGEEEEAFGEEEEFGGHHGEFEE?GG5DD3DFF21F1F1GFAEEGGH1EE1EG3BB2FEFHHHGFGCGGHHHHHFEEEFHH4GG/<EECFG?F?//2BFGHBBDGFGFHGGHHG>G2@GB011??FHHH0/??GFFF1D11>CFHHG<G..<<..0<<-:--::G.;:0;0;C00;;B009000.9C@?BDFF/;.:;9-9999:;9@...9//;BBB-.;;.;.9././:/9;A.9
@M03896:38:000000000-B4D98:1:1101:15809:9602 2:N:0:261
CCTGTTTGCTCCCCATGCTTTCGTACCTCAGCGTCAGTATTAGGCCAGATGGCTGCCTTCGCCATCGGTATTCCTCCAGATCTCTACGCATTTCACCGCTACACCTGGAATTCTACCATCCTCTCCCATACTCTAGCTTCCCAGTATCGAATGCAATTCCTAAGTTAAGCTCAGGGATTTCACATCCGACTTAAAAAGCCGCCTACGCACGCTTTACGCCCAGTAAATCCGATTAACGCCCGCACCCTCC
+
AABABFFFFFFFGGGGFBFFGGEHHHGHHHHHGGFGGHHHGHHHHFHFGHBFFGAFGHHHEEGFGHFEEGGHHHHHGHHHHHHHHHHFGFGGHHFHHFEGGFGHHHHF?GGHHHHHGHGHHGHHHHHFFFHHHHGDGHHHHHFC<FGF?FGHFHG2DFHHHGBFF<1D1DFGFBF0FFHHHFHGHHH.<CCFFH0DB<CG@CCFDH.@EG?A.A.9F.;-@DG/CB9CFGF?AA.BFDF-@>-;;DF.A.
@M03896:38:000000000-B4D98:1:1101:11561:9631 2:N:0:261
CCTGTTCGCTCCCCATGCTTTCGCTCCTCAGCGTCAGTTAATGCCCAGAGACCTGCCTTCGCCATCGGTGTTCCTCCTGATATCTGCGCATTTCACCGCTACACCAGGAATTCCACTCTCCCCTACATCACTCTAGTCTGCCCGTACCCACCGCAGATCCGGAGTTGAGCCCCGGACTTTCACGGCAGACGCGACCAACCGCCTACGAGCTCTTTACGCCCAATACTTCCGGATAACGCTTGCGCCCTAC
+
>AAAAF3ADAAAGGGBFBFFGGEFEHGHHHFHGGFFGHHH2FFFGHFFFABFF1BGHFHHCECE/GEA/EEEHHHHHHGHHFHHH2GEEEGGGHGGHEEGGCGHFGFFAFGHHHF1B<FGHFFH<G1BGGHHHHH1@GG1@GGC</<FGHGCGGG@-FGGH@.<<<00CGHGG@::@CCCFFG..;9-.;--9-9--;:B@-@BBFB-9@-B9//BB-9@@A--;//;BBA@-A-9B-@-9-999A@@-A
@M03896:38:000000000-B4D98:1:1101:25407:9639 2:N:0:261
CCTGTTCGCTCCCCATGCTTTCGCTCCTCAGCGTCAGTAGTGGCCCAGTGACCTGCCTTCGCCATCGGTGTTCCTCCTGATATCTGCGCATTCCACCGCTACACCAGGCATTCCAGTCACCCCTACCACACTCTAGTCTGCCCGCACCCGATGCAAGCTCAAGGTTGCGCCTCGCGTTTTCACACCACACGCGACAAACCGCCTACCAGCTCCTTCCGCCCAATACCTCCGACCCCCGCCTACCCCCTAA
+
>AA?AFFADBAAGGGGGBFBEG?EEHGHHGHHEGGGGHHGFFBFGH1GGHBFGHFFGHHHEEDEFHE1BEEGHHHHGHHGH4@GG@GEEEEEGHGHHGFCE@BFFGA?//BFGHB4?BGHGHGFGFGFHCDFH@G2@@@2@FE?//<CA-<->C1=F.<GCG0/<0/.<AC:.C-:;-99;9B0CEA..C----@-BFF9-;-..;.;/;/9/;9/9..9@...9//999.----.;-;-.9...;@-E.
@M03896:38:000000000-B4D98:1:1101:25419:9652 2:N:0:261
CCTGTTCGCTCCCCATGCTTTCGCTCCTCAGCGTCAGTAGTGGCCCAGTGACCTGCCTTCGCCATCGGTGTTCCTCCTGATATCTGCGCATTCCACCGCTACACCAGGAATTCCAGTCACCCCTACCACACTCTAGTCTGCCCGTACCCGATGCAAGCTCAAGCTTGAGCCTTGCGTTTTCCCACCCCACGCGACAACCCGCCTACGAGCTCTTTACGCCCAATCATTCCAGACAACACTTCCCCCCTAC
+
AAAAAFDADAAAGGG1FFFFGGFFEHFHHHHHFGGGGHHF2FFEGFFHACFGHBEGGHHHAEEE/FEEA?EGHHHHHHFHHHHHH2GEEEGGFGHHHEEEGCFGCHHFGGHHHHF1BBDGFFCGEFCBGHGHH1@1>@D1>GC/<</?C/CCCFFD<FGH1<00<0<<<<FG0//-C:C:F0C0C..-.;-9-AAA-.;:-@>---;9---BB9//B99;=B--/;B/BB///-BBE-9//9;-;A@;-;
@M03896:38:000000000-B4D98:1:1101:25398:9655 2:N:0:261
CCTGTTCGCTCCCCATGCTTTCGCTCCTCAGCGTCAGTAGTGGCCCAGTGACCTGCCTTCGCCATCGGTGTTCCTCCTGATATCTGCGCATTCCACCGCTACACCAGGAATTCCAGTCACCCCTACCACACTCTAGTCTGCCCGTACCCGATGCAAGCTCAAGCTTGAGCCTTGAGTTTTCACACCACACGCCACAAACCGCCTACGAGCTCTTTACGCCCAATAATTCCGCACAACGCTCGCCCCCTAC
+
AABABFFADBABGGGEFBFFGGEEEHGHHHHHGGGGEHHB5FFEGEGEBFAFHHFGGGHHEEEEFGE11BEEFGHHHGHHHHGHHDGEGFGFHHGHHEE@@@FGHFFFEBFGGHG4BFGHGGGGGFHHHHGHHDB@>@G2@GH?</?FG/-<ACGH>>1GGH00<0/<0CC/<<000:CHCCGCGGG.:C:@..;CEFGGBCFFGGA9CA9BB//;B.A9@DAB/;//FFB.@@=FD-;..;9-.;@-9;
@M03896:38:000000000-B4D98:1:1101:12924:9692 2:N:0:261
CCTGTTTGCTCCCCATGCTTTCGTACCTCAGCGTCAGTATTAGGCCAGATGGCTGCCTTCGCCATCGGTATTCCTCCAGATCTCTACGCATTTCACCGCTACACCTGGAATTCTACCATCCTCTCCCATACTCTAGCTTCCCAGTATCGAATGCAATTCCTAAGTTAAGCTCAGGGATTTCACATCCGACTTAAAAAGCCGCCTACGCACGCTTTACGCCCAGTACATCCGATTAACGCTCGCACCCTCT
+
AABABFFFFFFFGGGGGFGGGGEGHHGHHHHHFGFFGGGGFHHGGGHGHHFGFHFFHHHHEGDFGHEEEGGHHHHHHFHHFHHHHHHGGGGGHHGHHGFGGGFHHHHHHHHHGHHFHHHHHHHHGHHHBGHFGGGDFGFHHHH2F2GGBEGFFHHFBGHHDFGFFDFBFFHHGFBCFGGHHHHHHHF<<ACAD=BD0.<GFGCFGHC?EC-AA.;BF.ABDG./C90;CFD.;.;FF.B.D;@9@FFFFB
@M03896:38:000000000-B4D98:1:1101:12581:9693 2:N:0:261
CCTGTTTGCTCCCCACGCTTTCGCACCTGAGCGTCAGTCTTCGTCCAGGGGGCCGCCTTCGCCACCGGTATTCCTCCAGATCTCTACGCATTTCACCGCTACACCTGGAATTCTACCCCCCTCTACGAGACTCAAGCTTGCCAGTATCAGATGCAGTTCCCAGGTTGAGCCCGGGGATTTCACATCTGACTTAACAAACCGCCTGCGTGCGCTTTACGCCCAGTAATTCCGATTAACGCTTGCACCCTCC
+
AABBBFFFFFFFGGGG?FEFGGEFDGGHFHHHGGEFFHHHHHHHEDEGHGGGEEEEGGGHAEDEGHE?EFGHHHHHG?GHHHHHHHHFFEEFHHFHHFDGGCGHHHFCGGHHHHHGHHHGGGGFHFFG.DEHGHHGGF0CGHG0:<GGGBCGFHGGCCGG;;:./9/;:FGGCG-B9CFGFFGFFFF/:FFFFBFFFAEFFFFFFEFFFFAB>.;9F..@>A.9:/;BFFF....;;9@.:AA;;;;E?A
@M03896:38:000000000-B4D98:1:1101:24241:9695 2:N:0:261
CCTGTTTGCTCCCCACGCTTTCGCACCTGAGCGTCAGTCTTCGTCCAGGGGGCCGCCTTCGCCACCGGTATTCCTCCAGATCTCTACGCATTTCACCGCTACACCTGGAATTCTACCCCCCTCTACGAGACTCAAGCTTGCCAGTATCAGATGCAGTCCCCACGTTGAGCCCGGGGATTTCACATCTGACTTAACAAACCGCCTGCGTTCGCTTTACGCCCAGTACTTCCGATCAACTCTAGCCCCCTC
+
>AAAAFFFFFFFFEFGEEE2FGEEEGGFHGHGEEAEEFHHGHHHGAEGHC0EEEEGGEGHAEEEEGE?EEFHHFFHFBGF3FGHHHGEG?/EFDBGHGGGG@FGFGFGBFGFGHHFGHHGGGGFDGCA.C<DCG<<GB0<<C=0;:CCG0:G000;G/;G.C.9.;.99BFE--?B?A://9:/BBF/:B//;9:/9.9;9-=..9-....-...9;9.;;..///:/;B..:9./;//9/9;//.;-;
@M03896:38:000000000-B4D98:1:1101:13651:9699 2:N:0:261
CCTGTTTGCTCCCCACGCTTTCGCACCTGAGCGTCAGTCTTCGTCCAGGGGGCCGCCTTCGCCACCGGTATTCCTCCAGATCTCTACGCATTTCACCGCTACACCTGGAATTCTACCCCCCTCTACGAGACTCAAGCTTGCCAGTATCAGATGCAGTTCCCAGGTTGAGCCCGGGGATTTCACATCTGACTTAACAAACCGCCTTCGTGCGCCTTACTCCCAGTAATTCCGATTAACTCCTGCACCCTCC
+
AAABBFFFFFFFGGGGEEEFFGEEGGGHFGEGEGEEEGGHHHHHEFEHHDGGEEEGGGGHCEEEGH1/>EFHHHHHGGFGHGHHHHFFCEAFBGHHHGCFCCGGGFC0F2FHHHGHHHHGGGGHHH<.<<<DCG<0<GD<CGG000<;;;:GGGGC;GGHFC:::9///BFF?B-AGDBFFFGFFFE/:B/://;B/AEF;@F../;;9;-;.;9/B/;:EB/;;//B:BB9...;B//////;9BAEFF
@M03896:38:000000000-B4D98:1:1101:13633:9700 2:N:0:261
CCTGTTTGCTCCCCACGCTTTCGCACCTGAGCGTCAGTCTTCGTCCAGGGGGCCGCCTTCGCCACCGGTATTCCTCCAGATCTCTACGCATTTCACCGCTACACCTGGAATTCTACCCCCCTCTACGAGACTCAAGCTTGCCAGTATCAGATGCAGTTCCCAGGTTGAGCCCGGGGATTTCACATCTGACTTAACAAACCGCCTGCGTGCGCTTTACGCCCAGTAATTCCGATTAACGCTTGCACCCTCC
+
ABBBBFFFFFFFGGGGEEEFFGGGGGGHGHHGFFFGGFHHFHHHGGEFHEFEEFEGGGGHEEDGGHEEEEGHHHHHHGFGHGHHHHHGGFGEHHGHGDDGGCGHHHGFFGGFGHHGHHHGGGGHHH.C.<<GGC<<DG<<CGG0:<CCG0;CGHHH0CHHHH0.:;/:BFGF?C?-@DFFBBBCFFF;BBBFFFBBFFEEDFFDEF;A.:BF-.A/:9A@DF./B/FFFB/;:.;BB9B....9:9A?ED
@M03896:38:000000000-B4D98:1:1101:12594:9709 2:N:0:261
CCTGTTTGCTCCCCACGCTTTCGCACCTGAGCGTCAGTCTTCGTCCAGGGGGCCGCCTTCGCCACCGGTATTCCTCCAGATCTCTACGCATTTCACCGCTACACCTGGAATTCTACCCCCCTCTACGAGACTCAAGCTTGCCAGTATCAGATGCAGTTCCCAGGTTGCGCCCGGGGATTTCACATCTCACTTAACAAACCGCCTGCGTGCGCTTTACGCCCAGTAATTCCGCTTACCCCTTGCCCCCTCC
+
AABBCFFCFFFFGGGGEEAFFGEFGGGHFHHGEGGGEHGHGHHHEFEEH?EGEEEEGGGHAEEGGHE>EEGHHHHHGFHGGGHGHGHFEEEGHHGHHDBGCCFHHHFFGGGHGHGFHHHGGGGHHFF<>CCGFG/<DGD/CGF000;G0<;CGHEG0CGHGF0.:9;.;AFG?A-;-;9BFBFFFFB/;BFF//;;BFEEDFFD?ABAFD;D-9.::.:@F;.://;/BB/.:.A/:/;../B/:ADFFF
@M03896:38:000000000-B4D98:1:1101:24228:9710 2:N:0:261
CCTGTTTGCTCCCCACGCTTTCGCACCTGAGCGTCAGTCTTCGTCCAGGGGGCCGCCTTCGCCACCGGTATTCCTCCAGATCTCTACGCATTTCACCGCTACACCTGGAATTCTACCCCCCTCTACGAGACTCAAGCTTGCCAGTATCAGATGCAGTTCCCAGGTTGAGCCCGGGGATTTCACATCTGACTTAACAAACCGCCTGCGTGCGCTTTACGCCCAGTAATTCCGATTAACGCCTGCACCCTCC
+
AABCCFFFFFFFGGGGEEEEFGEFGGGHCGHHGFEEEFGHFHHHGGEFG1AFEEEFGGGHHGDEGHEEEGGHHHEHHFHFHHEHHHHFFEFFFGGHHFBDCCBGHGEFHFFFHHHGHHGGGGGHHHG..CEGFBC0GGF/CHFC:;;;C0GCCFC;;;GGHH0;::/;BFGGCAAC-AFFC0CFFFF/:FFFFFB/;AEEFFFFEFA.DD@@-;.BFFD-@D?/;//;FFF?.A.:B.;-9A;9;FD.9A
@M03896:38:000000000-B4D98:1:1101:10206:9750 2:N:0:261
CCTGTTTGCTCCCCACGCTTTCGCACCTGAGCGTCAGTCTTCGTCCAGGGGGCCGCCTTCGCCACCGGTATTCCTCCAGATCTCTACGCATTTCACCGCTACACCTGGAATTCTACCCCCCTCTACGAGACTCAAGCTTGCCAGTATCAGATGCAGTTCCCAGGTTGAGCCCGGGGATTTCACATCTGACTTAACAAACCGCCTGCCTGCGCTTTACGCCCAGTAATTCCGATTAACGCTCGCACCCTCCG
+
>AAABFFFFFFFGGGGEEEFFGEEEGGHCFHGFGEEEGHHHHAGEEEBFEAEEEEEGGGHHEEAFH?>>EFHFHHHGBCGGGHHHHHGGEGGHHHHHDBCCDHHHHHFBGHHHHHHHHHGGGGHFHFCDAEHCG/<DGD<<GH0:CGGBCCFFHBGCCGGH0:.::C;CFFECCA?FABFFFG0BFB:;FF/BFBB;:EFAFFAE9.;9;@C9.;/B.9B>9.:;B/;;B/9..9/B9@A.-9;;-DEF?.
@M03896:38:000000000-B4D98:1:1101:10194:9768 2:N:0:261
CCTGTTTGCTCCCCACGCTTTCGCACCTGAGCGTCAGTCTTCGTCCAGGGGGCCGCCTTCGCCACCGGTATTCCTCCAGATCTCTACGCATTTCACCGCTACACCTGGAATTCTACCCCCCTCTACGAGACTCAAGCTTGCCAGTATCAGATGCAGTTCCCAGGTTGAGCCCGGGGATTTCACATCTGACTTAACAAACCGCCTGCGTGCGCTTTACGCCCAGTACTTCCGATTAACGCTTGCCCCCTCC
+
BBBBBFFCFFFFGGGGFEAFFGDGGGGGFCHGEEEEEHHHHHHHGGDGHEEGAFEGGGGHEFGEEHEEEFGHHHHHHGF3GGHHHHHFEEEFHHHHHDBBD@FHHHBFGGGHGHHFHHHGGGGHHHEF.ACGFGCDGG<<CHG0CGHGFC0;CGFG;GGFGCC.:0//;FFGC?-BDFGFFFFGFFB//B/BFBB;9AFFAFFFFFBD99;A-;A/;9AADDE/BFFBFFFAA..9B.9...9//;;@DD
@M03896:38:000000000-B4D98:1:1101:14475:9786 2:N:0:261
CCTGTTTGCTCCCCACGCTTTCGCACCTGAGCGTCAGTCTTCGTCCAGGGGGCCGCCTTCGCCACCGGTATTCCTCCAGATCTCTACGCATTTCACCGCTACACCTGGAATTCTACCCCCCTCTACGAGACTCAAGCTTGCCAGTATCAGATGCAGTTCCCAGGTTGAGCCCGGGGATTTCACATCTGACTTAACAAACCGCCTGCGTGCGCTTTACGCCCAGTACTTCCGATTCACGCTTGCACCCTCC
+
>AAACFFFFFFFGGGGGGGGGGFGGGGHHHHGFGEGGHGHHHHHEFDGGEFFEEEEGGGHEEDGGHE@>EGHHHHHHFGGHHHHHHHFGEGGHHHHHADGGCGHHHFFFHFGHHEGHHHGGGGHHFG.<=<DG0CDGHF<CHG0:;GGHFCG0CCCGGHFGB0.::///;FA-A;--9/CFBFFFBF//:/BFFBB/AEF;@AAEAFADFA=-9A//.;;:..//BBFFEF.;.//;.9..99;BFAEFD
@M03896:38:000000000-B4D98:1:1101:17777:9831 2:N:0:261
CCTGTTTGCTCCCCACGCTTTCGCACCTGAGCGTCAGTCTTCGTCCAGGGGGCCGCCTTCGCCACCGGTATTCCTCCAGATCTCTACGCATTTCACCGCTACACCTGGAATTCTACCCCCCTCTACGAGACTCAAGCTTGCCAGTATCAGATGCAGTTCCCAGGTTGAGCCCGGGGATTTCACATCTGACTTAACAAACCGCCTGCGTGCGCTTTACGCCCAGTAATTCCGATTAACGCTTGCACCCTCC
+
AAAABFFFFFFFGGGGFFFFFGEEFGGHBFGGFGEEEHHHHHGHFEEGHEEGEE>EFGGHEFGGGHE/EFGHHHHHGFFGHGHHHHHGGEEGHHHHHDBDFCGHHHFGFGGHGHHFHHHGGGGHHHF<.CCHHHCDGGF/<GD0:CGGGCCGHHBG:CGHHH0:/:/9/FFED?--AAFGGGFGFFF/BFF/BFFFBAEFFFFFFFB9.ABC=.EFFED@DDEB//;BFFFD.ADBFFF.9A:/;BDFFD
@M03896:38:000000000-B4D98:1:1101:17759:9835 2:N:0:261
CCTGTTTGCTCCCCACGCTTTCGCACCTGAGCGTCAGTCTTCGTCCAGGGGGCCGCCTTCGCCACCGGTATTCCTCCAGATCTCTACGCATTTCACCGCTACACCTGGAATTCTACCCCCCTCTACGAGACTCAAGCTTGCCAGTATCAGATGCAGTTCCCAGGTTGAGCCCGGGGATTTCACATCTGACTTAACAAACCGCCTGCGTGCGCTTTACGCCCAGTAATTCCGCTTAACGCTTGCACCCTCC
+
AAABBFFFFFFFGGGGEE2AFGFGGGGHBFGGFGFFFHHHHHHHEEAFFEEEEEEFGGGHAEGGGHEEEGGHHHHHHFHEHGHHHHHFEFFGHHHHHGGGGCFHHHHGFHHHHHHHGHHGGGGHHHFA.<CHHFC0<CF<GGG0C0C;C;CHFFHHHHGHHH0;::///;FG??-?DDFGGFFFFFF99BFFFBFF9FEFAFFFFFFA?A@DB.;BBEDCF?FFB//9BB/.;.;/;.;...:;9FFEEF
@M03896:38:000000000-B4D98:1:1101:17772:9848 2:N:0:261
CCTGTTTGCTCCCCACGCTTTCGCACCTGAGCGTCAGTCTTCGTCCAGGGGGCCGCCTTCGCCACCGGTATTCCTCCAGATCTCTACGCATTTCACCGCTACACCTGGAATTCTACCCCCCTCTACGAGACTCAAGCTTGCCAGTATCAGATGCAGTTCCCAGGTTGAGCCCGGGGATTTCACATCTGACTTAACAAACCGCCTGCGTGCGCTTTACGCCCAGTACTTCCGATTAACGCTTGCACCCTCC
+
AACCCFFFFFFFGGGGFEEAFGEFGGGHFGH3EGEGGHHHHHHHFGGGGECGEEEGGGGHEFGGGHEEEEGHHHHHHGHDHHHHHFGFEEGGHHFHHCCGGCGHHHGH2?FCGHHHHHHGGGGHHHE?.<CGGG0<<GF<CG00:;GCC0:;0F0C;CCGHH0.0://0:FA;--:@AFBF0FFFFF0:;FFFFFB0AFFDFCFEF9.999--.A0BAADBAFBF0:BFFF?D..BF?B?..900BD.;D
@M03896:38:000000000-B4D98:1:1101:9655:9872 2:N:0:261
CCTGTTTGCTCCCCACGCTTTCGCACCTGAGCGTCAGTCTTCGTCCAGGGGGCCGCCTTCGCCACCGGCATTCCTCCAGATCTCTACGCATTTCACCGCTACACCTGGAATTCTACCCCCCTCTACGCCACTCATTCTTGCCAGTCTCAGATGCAGTTCCCAGTTTGCGCCCGGTGATTTCACATCTCACTTAACTAACCGCCTGCGTGCTCTTTACTCCCTCTCATTCCGCTTCACGCTTGCTCCCTC
+
>AA1AFF1DFFFGEBEAAAAFGAE0EEGBBB1AFA//FFFDG/GE/A10/A/A>>>EFFH/?/??F//>/>FDGGGF01BBBFDF2B/</CCHHGFF/<CB<1?CGC001??FF1<FCF@@GGH1<.--.<C//00==00<:00:0=;000;:000;;C::00/9;00--.9--9-.99;9900;9F0/::B///////---;9A--;---;9/F/9/9/---9//;/99/--;-//-9-9--///9--
@M03896:38:000000000-B4D98:1:1101:9640:9883 2:N:0:261
CCTGTTTGCTCCCCACGCTTTCGCACCTGAGCGTCAGTCTTCGTCCAGGGGGCCGCCTTCGCCACCGGCATTCCTCCAGATCTCTACGCATTTCACCGCTACACCTGGAATTCTACCCCCCTCTACGAGACTCAAGCTTGCCAGTCTCAGATGCAGTTCCCAGGTTGAGCCCGGGGATTTCACATCTCACTTAACAAACCGCCTGCGTGCGCTTTACTCCCAGTAATTCCGATTAACCCCTGCTCCCTCC
+
AABAAFFFFFFFGGFGAEEEFGEEEEGGFGHFEFAA2GGHFHGHEA133100A>>EEGGH1E?EFH1/>>EGHGHHF?33FGGHHGF?E?CDGFFGF?BDFCGGGF?022?FGHDDFGHGGGGHBD<...<DC</0<<</::;0:0;;000;0:00;;CCC00.99///0;9-----;9B999/BFF//9BB//9//..;-9@DE?-9..-9-;999/9/9./9//;99//..;9/9/9.9..///9B99
@M03896:38:000000000-B4D98:1:1101:24183:9891 2:N:0:261
CCTGTTTGCTCCCCACGCTTTCGCACCTGAGCGTCAGTCTTCGTCCAGGGGGCCGCCTTCGCCACCGGTATTCCTCCAGATCTCTACGCATTTCACCGCTACACCTGGAATTCTACCCCCCTCTACGAGACTCAAGCTTGCCAGTATCAGATGCAGTTCCCAGGTTGAGCCCGGGGATTTCACATCTGACTTAACAAACCGCCTGCGTGCGCTTTACGCCCAGTAATTCCGATTAACGCTTGCACCCTCC
+
>AAABFFFFFFFGGGGEFGFFGEEGGGHFHGHGGEEEGHHFHGFEGFHHGFGEE>EGGEH1ED?FHEE>EFHHHHHGGHHHHHHHHFFGEFEHHFHHGGGFCEGHHEAFFGHHHFHHHGGGGGFFHFA.<<GFCG0GGD<CGF::;CGFCCGFFFC;GGHFE0.:;C//CF9:@9-A.CFCBBFFF;/;;:BBBBBFAF.B;FFFE9.:A>A;..BFEDACA.:9;BBB9/D.:ABF.A.:.;9/;DFEA
@M03896:38:000000000-B4D98:1:1101:3240:9910 2:N:0:261
CCTGTTTGCTCCCCACGCTTTCGCACCTGAGCGTCAGTCTTCGTCCAGGGGGCCGCCTTCGCCACCGGTATTCCTCCAGATCTCTACGCATTTCACCGCTACACCTGGAATTCTACCCCCCTCTACGAGACTCAAGCTTGCCAGTATCAGATGCAGTTCCCACGTTGAGCCCGGGGATTTCACATCTGACTTAACAAACCGCCTGCGTGCGCTTTACGCCCAGTACTTCCGATTAACGCTTGCACCCTCC
+
AABAAFFFFFFFGGGGEEEFFGEGEGGHCFHGEGDGEGDGGGGHGGGHHEGGEE@EGFGH1EEEGHA>EFGHGHHHFHHFFGGHHBGFFEEGHGGHHFDGC@FGHHH0<GGFGHHFHHHGGGGGHHGF.CAGCCC0DCF/<GG0G0:CF0CGFHHHCGCF;C.::9;.:CCEDC-9@AGFF/FFFFF/BFFBF9BFF9AEFFFFFFFAAA-@9.9FFED@DFFFE/:BFFAAADFBBFF?A.99/;DAFF
@M03896:38:000000000-B4D98:1:1101:16008:9985 2:N:0:261
CCTGTTTGCTCCCCACGCTTTCGCACCTGAGCGTCAGTCTTCGTCCAGGGGGCCGCCTTCGCCACCGGTATTCCTCCAGATCTCTACGCATTTCACCGCTACACCTGGAATTCTACCCCCCTCTACGAGACTCAAGCTTGCCAGTATCAGATGCAGTTCCCAGGTTGAGCCCGGGGATTTCACTCCTAACTTAACAAACCCCCGCCTTCGCCTTTCCGCCCACTATTCCCAATTACCCCTCGTCCCCCCC
+
AABBBFFFFFFFGGGGEFFFFGEGEGGH3GHHFGFGGHHHFHHHGFEGGEAEEFEGGGGHGEGGGHEEEFGHHHHHHFFFGHHHHHGFEEFGFHGHHDBFGCGHHHF02<GGGDGGGHHGGGDHFHG?..<GC<C<GHB/<C00:0CGH0:CFHBF00CG:C0:/99/;;9E-A---9F0;0;0/9///.9////99.;9.;----../.9..;///.999...9/9BF///./;/;/;9.-..;A?.9-
@M03896:38:000000000-B4D98:1:1101:16015:10003 2:N:0:261
CCTGTTTGCTCCCCACGCTTTCGCACCTGAGCGTCAGTCTTCGTCCAGGGGGCCGCCTTCGCCACCGGTATTCCTCCAGATCTCTACGCATTTCACCGCTACACCTGGAATTCTACCCCCCTCTACGAGACTCAAGCTTGCCAGTATCAGATGCAGTTCCCACGTTGAGCCCGGGGATTTCACATCTGACTTAACAAACCGCCTGCGTGCGCTTTACGCCCAGTAATTCCGATCAACGCCTGCACCCTCC
+
AABABFFFFFFFGGGGEEEAFGEFEGGHFHFFEEEE?GGHHHGGEEEFFA0EA@>EEGGH1EEEEHEEEGGHHHHHHF?FGGHHHDGFFEFGHHHHHDBFFCFHGHGACFFFGHGGHHHGGGGH<F<...<DG<C<<<D/<C0::0;C0;0C0CH0;:<GHH.:9;.9/;FF?B---:;0FFF;BF//;BFBF/;;BAEE-@DF.A@..9>B@..;B;9@D.A/B9/:BFFDF-:/;.9-..:.9BDEFF
@M03896:38:000000000-B4D98:1:1101:17944:10004 2:N:0:261
CCTGTTTGCTCCCCACGCTTTCGCACCTGAGCGTCAGTCTTCGTCCAGGGGGCCGCCTTCGCCACCGGTATTCCTCCAGATCTCTACGCATTTCACCGCTACACCTGGAATTCTACCCCCCTCTACGACACTCAAGCTTCCCAGTATCAGATGCAGTTCCCAGGTTGAGCCCGGCGATTTCACATCTCACTTAACAAACCGCCTGCGTGCGCTTTACGCCCAGTACTTCCGATTAACGCTTGCACCCTCC
+
BBBBBFFFFFFFGGGEAEEFFGEEGGGH3FEFEEEG2GGH5FAFEEEGFE0EAE>EEGFHGEGFGHD?//F?GGDGHBFFGHGFH4FCE<EE2BBFG<BD/B?GFF2?F2F2?F1GGHHGG?EGFB.>.-<0CC/<<GH0<CC0/;0;;;0:0;C0:0<G0C0./09;/;BEAA---99ABFF/BFF//;F/BFFFFAEE=DAF.A-.:A-@9AE/BA9@@../;9B9FFA.9.;/;.>...;/;FAEFD
@M03896:38:000000000-B4D98:1:1101:5333:10005 2:N:0:261
CCTGTTTGCTCCCCACGCTTTCGCACCTGAGCGTCAGTCTTCGTCCAGGGGGCCGCCTTCGCCACCGGTATTCCTCCAGATCTCTACGCATTTCACCGCTACACCTGGAATTCTACCCCCCTCTACGAGACTCAAGCTTGCCAGTATCAGATGCAGTTCCCACGTTGAGCCCGGGGATTTCACATCTGACTTAACAAACCGCCTGCGTGCGCTTTACGCCCAGTAATTCCGATTCACGCCTGCACCCTCC
+
AABABFFFFFFFGGGGEEEFFGEEFGGH3FFFEEEGEHG5AGHHGFFHHE0AEEEFGGGHFEFGGH1>/>FHHHHHGFGHGHHHHHHGGEEGHHHHHFDGF@FGFHFFBGHHHGHHGHHGGGGHGGFD<ADHFFCGD<0/<<D:0:CG00:CGG0CCCHH0:.-9:.;9BGE9B-9-;9CF/FFFFF/BFFBFFFBB.AEDFFFFFA.DDBD-AE/B99;BDE/://;BF/9../9:.;.....;;AEED
@M03896:38:000000000-B4D98:1:1101:17929:10014 2:N:0:261
CCTGTTTGCTCCCCACGCTTTCGCACCTGAGCGTCAGTCTTCGTCCAGGGGGCCGCCTTCGCCACCGGTATTCCTCCAGATCTCTACGCATTTCACCGCTACACCTGGAATTCTACCCCCCTCTACGACACTCAAGCTTCCCAGTATCAGATGCAGTTCCCAGGTTGAGCCCGGGGATTTCACATCTGACTTAACAAACCGCCTGCGTGCGCTTTACGCCCAGTAATTCCGATTAACGCTCGCACCCTCC
+
AABBBFFFFFFFGGGG2EECEB2EEGGF3FBGEEEFEGGHEHABEEDFHEECEE0EEGEHGEEGGHE>>EFHGG4GHGFHDGFFH4GCE?EGDHHHH?DDCBGHGFF0FCFB?2FGFHHGG-C<FDF>.=<<CF/0<C00=GF0:C0CGCCF0;:C;:GGGH0.99/:9CBEBB-B@DF0FFFFFFF;BBFBFBFFBAEF??BFFFBA?D9;-.ABF.ABBFE/9/F9BFB.;../;.9..99;@BF9A;
@M03896:38:000000000-B4D98:1:1101:4600:10023 2:N:0:261
CCTGTTTGCTCCCCACGCTTTCGCACCTCAGCGTCAGTCTTCGTCCAGGGCGCCGCCTTCGCCACCGGTATTCCTCCAGATCTCTACGCATTTCACCGCTACACCTGGAATTCTACCCCCCTCTACGACACTCAAGCTTGCCAGTATCAGATGCAGTTCCCAGGTTGAGCCCGGCGATTTCACATCTGACTTAACAAACCGCCTGCGTGCGCTTTACGCCCAGTACTTCCGACTAACGCTTGCCCCCTCC
+
BBBBBFFFFFFFGGGGEEEFFG?EEEGG2BGGEEEGEHFFFHEHFDEHG11AEE>EFGGHEEFGGFE/>/FGHHHHG2B3BGHHH4FFEAFDFHGHHEBC/@GHFFGHBGFHG>@FDC<CC@GH<GC..>ACFC/<DC0<.C=<<=DD0<0;CFF0;CCHHF0::0//=9FE-B-;-9;ABBFCCFFB/FF/;B99/.:EFFFFFF-.9;-;9;.9B9A9@:.;////9:..-;-/;.-..;9//:@BFD
@M03896:38:000000000-B4D98:1:1101:26627:10029 2:N:0:261
CCTGTTCGCTCCCCACGCTTTCGCGCCTCAGCGTCAGTTACAGACCAGATAGTCGCCTTCGCCACTGCTGCTCCTCCACATCTCTACGCATTTCACCTCTACACGTGTAATTCCACTCTCCTCCTCTGCCCTCCATTTCCCCAGCTTCCAATGACCCTCCACCGTCGAGCCGCCGGCTCTCACATCACACTTAACCAACCCCCTGCGCGCGCTTTCCGCCCAATAACTCCTGACACCGCCTGCCCCCTAC
+
>>11>D31>AAAF11AAEE0AAE0E?EE/A11/EE/EGGFGGD1BG00011BDFA/EG/1////>F11111BF1CC00>1B11B2FG/>?EEGFHG11>FGBE0/B/002BG2GBDDG110100BB1111?1//01@2@@@F0?CFGH111?11?10>CCF00.>.---.<-------.909990:099;/00000099...;-9--;---9--;//-AA-;--/;9BFF///;//;-;----9-;99:A
@M03896:38:000000000-B4D98:1:1101:4620:10030 2:N:0:261
CCTGTTTGCTCCCCACGCTTTCGCACCTGAGCGTCAGTCTTCGTCCAGGGGGCCGCCTTCGCCACCGGTATTCCTCCAGATCTCTACGCATTTCACCGCTACACCTGGAATTCTACCCCCCTCTACGAGACTCAAGCTTGCCAGTATCAGATGCAGTTCCCAGGTTGAGCCCGGGGATTTCACATCTGACTTAACAAACCGCCTGCGTGCGCTTTACGCCCAGTAATTCCGATTAACGCTTGCACCCTCC
+
>>AAAFFCFFFFGGGGEEEFFGEEEGGGBFGFEEEEEGFHHHHHEG1FG?AEAEEEGGGG1EEEEH>/EFFFHHHHF2BBGHHHFGGFE/?EDGFGH?>B>BFGGGFC22?FFHGFHHHGCCDGGF>..<<GCCC0<GF/CG=00;::0;0:000;;;CCGC0:/9///9CE-9---9BCF0F0BFB/:BF//;FF/.AE-;CD?9-;;.=>;;ABF.ADCD.9/:B/;F/D...9B.9...;/;B.EA.
@M03896:38:000000000-B4D98:1:1101:4608:10047 2:N:0:261
CCTGTTTGCTCCCCACGCTTTCGCACCTGAGCGTCAGTCTTCGTCCAGGGGGCCGCCTTCGCCACCGGTATTCCTCCAGATCTCTACGCATTTCACCGCTACACCTGGAATTCTACCCCCCTCTACGACACTCAAGCTTGCCAGTATCAGATGCAGTTCCCAGGTTGAGCCCGGGGATTTCACATCTGACTTAACAAACCGCCTGCGTGCGCTTTACGCCCAGTACTTCCGATTAACGCTTGCCCCCTCC
+
AAAAAFF4FFFFGGBFEEEAFGEFDGGHBGHGEGGEFHHHFHHHGGEG31AFEEEEGGGHHEDEEHE>>ECGFFHHGFGFHHHHHHHFGEEEGGGHHDBDGCGHFHF0GGHHHHHGGHHCGGGHFH.<.<AGFGCDDCB<GGCC:;CG0;0C0GC0CCGFGF:.90/9FBFE???B-C/0CFB/FFB/;BB///B/BFEFBBBDEA=;A?@B-;.BFEDBBF?/FBFBFFD.9A.FB.9.9../9:B-;D
@M03896:38:000000000-B4D98:1:1101:13133:10055 2:N:0:261
CCTGTTTGCTCCCCACGCTTTCGCACCTGAGCGTCAGTCTTCGTCCAGGGGGCCGCCTTCGCTACCGGTATTCCTCCAGATCTCTACGCATTTCACCGCTACACCTGGAATTCTACCCCCCTCTACGAGACTCAAGCTTGCCAGTATCAGATGCAGTTCCCAGGTTGAGCCCGGGGATTTCACATCTGACTTAACAAACCGCCTGCGTGCGCTTTACGCCCAGTAATTCCGATTAACGCTTGCACCCTCC
+
AAAABFFBFFFFGGGG?EEAFGEFFGGHGHHHGGGGGHHHFHHHFEEGF?0EEEEEGGGHEE1?EH/EEEGFHHHHHGFEHGHHHHHFGEGGFHHHH<BFCCDGHHGAGGHHHHHGHHHGGGGGHGFA>DEHGHFGGG0<CGFCG:GC0;0GHHHF:CHHHHB.:0/;CFGGGG--BDBFFBFFGFF/BFFFF/BFFAEEFFFFFFAFFF-@;9./B..-@??//B/BFFFFA.A/B.@.:..;;BDE?D
@M03896:38:000000000-B4D98:1:1101:2740:10089 2:N:0:261
CCTGTTTGCTCCCCACGCTTTCGAACCTGAGCGTCAGTCTTCGTCCAGGGGGCCGCCTTCGCCACCGGTATTCCTCCAGATCTCTACGCATTTCACCGCTACACCTGGAATTCTACCCCCCTCTACGACACTCAAGCTCGCCAGCATCAGATGCAGTTCCCAGGTTGAGCCCGGGGATTTCACATCTCACTTAACAAACCGCCTGCGTGCGCTTTCCGCCCAGTACTTCCGATTAACGCCTGCACCCTCC
+
>AA11DFCDFFFGCBEEEEAFFE0BFEF0FCF?FGGGHDEBGHFEEEFG///A/EEEFGG/>/?E0>/>E/FDGHFF0BBFFHGHHHEEE<EFHHFH/>C??<G0??001<FD222F0GCC?CF1G.A.<CG/</<</0.:;::./=;00:<0C0;;CBF900.:0//;9BE----9;:FFFF/BF//9;B99///99AE@@--;9-999-@--;/;;9A@--:9//;BB9-9-;/;A@-9---9:B-A;
@M03896:38:000000000-B4D98:1:1101:25722:10097 2:N:0:261
CCTGTTTGCTCCCCACGCTTTCGCACCTGAGCGTCAGTCTTCGTCCAGGGGGCCGCCTTCGCCACCGGTATTCCTCCAGATCTCTACGCATTTCACCGCTACACCTGGAATTCTACCCCCCTCTACGAGACTCAAGCTTGCCAGTATCAGATGCAGTTCCCAGGTTGAGCCCGGGGATTTCACATCTGACTTAACAAACCGCCTGCGTGCGCTTTACGCCCAGTAATTCCGATTAACGCCTGCACCCTCC
+
AABBAFFFFFFFGGGGEFEAFGEEDGGFFFHHGGGGGFHHHHHHGGFGHFEGEEEGGGGG1EDFGHEEEFGHHHHHGFHHHHHHHHHGGEEEFHHHHDBCFCFHHGFGHHHHGHGFHHHGGGGFGHAD.DGF<CC0<CD/CHHF0<;CGGF0GFFF0CGHHG0:;0;;FGGGCCAG?AFFFFGGFFFBBFFFFFB;BA.:DCCFFFFAADC@;../;EDCFF.;B/;BFF/A.;.BBFF-;AFF/:9AEF
@M03896:38:000000000-B4D98:1:1101:25732:10114 2:N:0:261
CCTGTTTGCTCCCCACGCTTTCGCACCTGAGCGTCAGTCTTCGTCCAGGGGGCCGCCTTCGCCACCGGTATTCCTCCAGATCTCTACGCATTTCACCGCTACACCTGGAATTCTACCCCCCTCTACGAGACTCAAGCTTGCCAGTATCAGATGCAGTTCCCAGGTTGAGCCCGGGGATTTCACATCTGACTTAACAAACCGCCTGCGTGCGCTTTACGCCCAGTAATTCCGATTAACGCTTGCACCCTCCG
+
AABBBFFFFFFFGGFGEFEFGGGEGGGHHHHHGGGGGHHHHHHHGGGHHDFGGFEGGGGHGGGGGHEEEGGHHHHHGFHHHHHHHHHGGGGGFHGHHGDGFCFHHGFGFHHHHHHGHHHGGGGHHHGF>EGHFHH0GH0<CGH0:;CGFFFHFFGC;CGHGHBC/CF/FGGGFGAFBDFFFFGGEFF/9BFFFFFFFAEF=CAFFFF.DF-;-9:/FEADFFFFBF/FFFB.99.::9-..9;/;FDFFD.
@M03896:38:000000000-B4D98:1:1101:17188:10131 2:N:0:261
CCTGTTTGCTCCCCACGCTTTCGCACCTGAGCGTCAGTCTTCGTCCAGGGGGCCGCCTTCGCCACCGGTATTCCTCCAGATCTCTACGCATTTCACCGCTACACCTGGAATTCTACCCCCCTCTACGAGACTCAAGCTTGCCAGTATCAGATGCAGTTCCCAGGTTGAGCCCGGGGATTTCACATCTGACTTAACAAACCGCCTGCGTGCGCTTTACGCCCAGTAATTCCGATTAACGCTTGCACCCTCC
+
AABABFFFFFFFGGGGAEEFFGGGGGGHFGHGEGGGGHHHGHHHFFGHHCEEEEEEGGGHAEEEGHEEEGGHHHHHHGGHHHHHHBGFEEFGHHGHHDDGGCHHHHCGBGHGHHHGHHGGGGGHHFFC.<CGFGC0GHG/<GF0:CCCC:CG0CGCCGHHGH:.;9/::CFGGAD9FABCFGGFFFF9FFFFFBBBBFFFAFFFFFF9:D-@BDEFF..9-DFF/;BFFF/.;9DB:AD.;9:/;FDFFD
@M03896:38:000000000-B4D98:1:1101:17204:10136 2:N:0:261
CCTGTTTGCTCCCCACGCTTTCGCACCTGAGCGTCAGTCTTCGTCCAGGGGGCCGCCTTCGCCACCGGTATTCCTCCAGATCTCTACGCATTTCACCGCTACACCTGGAATTCTACCCCCCTCTACGAGACTCAAGCTTGCCAGTATCAGATGCAGTTCCCAGGTTGAGCCCGGGGATTTCACATCTGACTTAACAAACCGCCTGCGTGCGCTTTACGCCCAGTAATTCCGATTAACGCTTGCACCCTCC
+
BBBBBFFFFFFFGGGGCEEFFGEEGGGH3GHFEGGGGHHHHHHHEGFGFCEGEEEFGGGHFEGGGHE@EFGHHHHHHGHHHHHHHFHFFFGGHHHHHGCGCCGHHGGFHHHFHHHHHHHGGGGHHGG<.CCDCGC<DGF/CGG0;CCCFF0CFHHGGCGFHH0=/9/;BFGGBF-@BAFFGBFFFFF/;BB/BFFFFFFF;CFFFFD9AA@B-:.FF;9;BA.:///9BFFAAA.;FFDD.A9:;BDFFF
@M03896:38:000000000-B4D98:1:1101:17189:10152 2:N:0:261
CCTGTTTGCTCCCCACGCTTTCGCACCTGAGCGTCAGTCTTCGTCCAGGGGGCCGCCTTCGCCACCGGTATTCCTCCAGATCTCTACGCATTTCACCGCTACACCTGGAATTCTACCCCCCTCTACGAGACTCAAGCTTGCCAGTATCAGATGCAGTTCCCAGGTTGAGCCCGTGGATTTCACATCTGACTTAACAAACCGCCTGCGTGCGCTTTACGCCCAGTAATTCCGATTACCGCCTGCACCCTCCG
+
AABAAFFCFFFFGGGGEEEFGGEEFGGHGFGGGGGGGFHHGHHHGD?BGEAFEEEGGGGHAEFGGGEEEFGHFGFHHFHFHGHHHHHGGEEGGHHHHDBFCCFHHHEF2GHHGGHHGHHGGGGGDGFC.AEHFG<<<CG/CHHF:C0:;0:;GFHFGGHHBH0:/9;9FGCE;-.-C0FFG0FFGFF0CBFFFGBCF?EF>BFFAFFDA:-@-.AB/9A;;:9;//BBFBB..../;.9-;:F.BBD.AD.
@M03896:38:000000000-B4D98:1:1101:13538:10156 2:N:0:261
CCTGTTTGCTCCCCACGCTTTCGCACCTGAGCGTCAGTCTTCGTCCAGGGGGCCGCCTTCGCCACCGGTATTCCTCCAGATCTCTACGCATTTCACCGCTACACCTGGAATTCTACCCCCCTCTACGAGACTCAAGCTTGCCAGTATCAGATGCAGTTCCCAGGTTGAGCCCCGGGATTTCACATCTCACTTAACAAACCGCCTGCGTGCGCTTTACCCCCAGTAATTCCGATTAACGCCTGCACCCTCC
+
AABBCFFFFFFFGGGGEEEFFGEEGGGHEGHHCFEFEHHHBHHFEEEFHD?EEEEEGGGHAE?EGF?>>EFGHHHHHFCFGGHHHGGFEEEFHHHHHFDGC@FGFFGFFHHHHDGDFHEGGGGHHGC<.<<GCC/<DG0/CGG0:0CCC:CFGGBF0:CHHH0.:99:/;CEEC--9;C0;B00;9=//;99;BFBB.AF@BC?.;-9.;-;-;./B/:.@@F////9BFF.A9:BF.;-:.9/;BDEED
@M03896:38:000000000-B4D98:1:1101:28682:10167 2:N:0:261
CCTGTTTGCTCCCCACGCTTTCGCACCTGAGCGTCAGTCTTCGTCCAGGGGGCCGCCTTCGCCACCGGTATTCCTCCAGATCTCTACGCATTTCACCGCTACACCTGGAATTCTACCCCCCTCTACGAGACTCAAGCTTGCCAGTATCAGATGCAGTTCCCAGGTTGAGCCCGGGGATTTCACATCTGACCTAACAAACCGCCTGCGTGCGCTCTACGCCCAGCAAATCCGCTTAACGCTTGCACCCTCC
+
AAABAFFFDFFFGGGG?FAAAFBEEGGEBGHFEEEE2FGG5GFFAEEGFE?EAE>EEEDF1EEDFH>>/>FGFGHHHHC3FG4GBGHEEEAAFFGHH?<BC@DGHCCCHBFGGDDGHHHG@-EFDF><.<CHGFF0D<=/<CG00:;;C;CC:C:;0<CGCH0.:0;;/9;A-@-;-99BC0CFFFFBBB/;FBFFB.;E@@BD.F-9.;-9-../;:@99...;.//;/9..;.::.9.:AABFB9.A?
@M03896:38:000000000-B4D98:1:1101:28701:10173 2:N:0:261
CCTGTTTGCTCCCCACGCTTTCGCACCTGAGCGTCAGTCTTCGTCCAGGGGGCCGCCTTCGCCACCGGTATTCCTCCAGATCTCTACGCATTTCACCGCTACACCTGGAATTCTACCCCCCTCTACGAGACTCAAGCTTGCCAGTATCAGATGCAGTTCCCAGGTTGAGCCCGGGGATTTCACATCTGACTTAACAAACCGCCTGCGTGCGCTTTACGCCCAGTAATTCCGATTAACGCTTGCACCCTCC
+
AABBBFFFFFFFGGGGFFEFGGFGGGGGFGHGEFFGGHGHFHHHGGGHHGGGEFEGGGGHEEEFGHEEEGGHHHHHHGFGHHHHHHHGGGGGHHGHHGFGGCFGHHEFBGHHGHHHHHHGGGGGFFEG.CEFFFGDDGF<GHHCHFFGHC0GBGHFGFGHGGFAC99/:FGGGGCACGFGGBGFFFFBFFFFFFFFBFFFAFFFFFFAAA@D=D.BFEDCFFEBFE:FFFFD.A?FF?B.;AE/FFFFFF
@M03896:38:000000000-B4D98:1:1101:13544:10175 2:N:0:261
CCTGTTTGCTCCCCACGCTTTCGCACCTGAGCGTCAGTCTTCGTCCAGGGGGCCGCCTTCGCCACCGGTATTCCTCCAGATCTCTACGCATTTCACCGCTACACCTGGAATTCTACCCCCCTCTACGAGACTCAAGCTTGCCAGTATCAGATGCAGTTCCCCGGTTGAGCCCCGCGATTTCACATCTGACTTCACAAACCGCCTGCGTGCGCTTTACGCCCAGTACTTCCGATTACCGCTCGCCCCCTCC
+
>AABBFFCFFFFGGGGEEEAFGEEEGGHGGHGFGGEFHGHHHHHGD1FH1EFEE>EGEEHFEDEGH>//>FHHGHHHFFGFGGHFHGFF/EEGG2FGCBG/BGHHFFF2?FCGHHFFFHGGGGBDG.<<<<DF0/0<<D/<CD0:00;000C0:00;CGC;/---9-/9;FEDB--999EFFFBFFF//:9B/9:/:.99@DA?.A-;AAB@-..B9;A=@9.////;BFB.9.;/;9@-----;9BFFF
@M03896:38:000000000-B4D98:1:1101:28686:10187 2:N:0:261
CCTGTTTGCTCCCCACGCTTTCGCACCTGAGCGTCAGTCTTCGTCCAGGGGGCCGCCTTCGCCACCGGTATTCCTCCAGATCTCTACGCATTTCACCGCTACACCTGGAATTCTACCCCCCTCTACGAGACTCAAGCTTGCCAGTATCAGATGCAGTTCCCAGGTTGAGCCCGGGGATTTCACATCTCACTTAACAAACCGCCTGCGTGCGCTTTACGCCCACTAATTCCGTATAACACTTCCACCCTCC
+
AAAAAFFFDFFFGGGGEEEAFFAEFEGF3BBFEEEDEHHGFHFHGGGFG?AEAEEEGGGGGADEGH>/>EFHHHHHHGGBFFGGHHHFFGDEFFFHF?B<DCBHHFC<2?FGF2GGGHFGD-C0<G.A.<CGCC<<<CD/<CD0:CCHH<0;0;C:;;CFBB0.:9/99FBE-?9@-./;;0CF/BF/;F/BBBFFFFFEABC...-..99@-.;;B:.@FD.9;B;BFBF/.9/;B/;///;9/FA.AF
@M03896:38:000000000-B4D98:1:1101:25585:10198 2:N:0:261
CCTGTTTGCTCCCCACGCTTTCGCACCTGAGCGTCAGTCTTCGTCCAGGGGGCCGCCTTCGCCACCGGTATTCCTCCAGATCTCTACGCATTTCACCGCTACACCTGGAATTCTACCCCCCTCTACGAGACTCAAGCTTGCCAGTATCAGATGCAGTTCCCAGGTTGAGCCCGGGGATTTCACATCTGACTTAACAAACCGCCTGCGTGCGCTTTACGCCCAGTACTTCCGATTAACGCTTGCACCCTCCG
+
ABBBBFFFFFFFGGCFEEECFGGGGGGHFHHHGGEGFHHHFHHGGFFGHGCEEGEGGGFGEEECFHEE>EFHHHHGHHHGHHHHHHHGGFEGFHHHHGDGGGEHHHBFGHHHHHHHHHHGGGGHFGFD.CEHCGEGHFF/CGFF:CCCGCGFFHFGCGHHHG0./0=BFFFGGGB?BGFGFBFGFFB9/BFFFFFBFFFEBB?FFFBADFBB-..9;AD@@DF/;//;FF....99/9@..AA;/;D.AD.
@M03896:38:000000000-B4D98:1:1101:6883:10214 2:N:0:261
CCTGTTTGCTCCCCACGCTTTCGCACCTGAGCGTCAGTCTTCGTCCAGGGGGCCGCCTTCGCCACCGGTATTCCTCCAGATCTCTACGCATTTCACCGCTACACCTGGAATTCTACCCCCCTCTACGAGCCTCAAGCTTGCCAGTATCAGATGCAGCTCCCAGGTTGAGCCCGGGGATTTCACATCTGACTTAACAAACCGCCTGCGTGCGCTTTACGCCCAGTACTTCCGACTAACCCTTTCACCCTAC
+
AAAAAFFCFFFFGGGFEFEEFGDEGGGGF3FGEGEAAFFGFHAHEAEAGD0AEGGGGGGHAE?EEHE/EEGHFDGHFBFDGHHHHHHGG/EA2FFHGABDD@?GHHHHGHHFFG1DGHFGGGDCGGFD<-<CHB<=DGF/<GC0:C0<;C0C0::C/;CFCH0ACB/B:FBE???-?./0BBF/;:B//9FFBFFBBFFF-=-9E?-;9D-@9AA/;..;9.:99/9/;9..-;-9/.;.//9//9AE.9
@M03896:38:000000000-B4D98:1:1101:18032:10223 2:N:0:261
CCTGTTTGCTCCCCACGCTTTCGCACCTGAGCGTCAGTCTTCGTCCAGGGGGCCGCCTTCGCCACCGGTATTCCTCCAGATCTCTACGCATTTCACCGCTACACCTGGAATTCTACCCCCCTCTACGAGACTCAAGCTTGCCAGTATCAGATGCAGTTCCCAGGTTGAGCCCGGGGATTTCACATCTGACTTAACAAACCGCCTGCGTGCGCTCTACGCCCAGTAATTCCGATTAACGCTTGCACCCTCC
+
AAABBFFFFFFFGGGGEFFFFGEGGGGHFHHGFGEGEHHHGHHHGGGHHGCGEEEFGGGHEEGGGHE>EFGHHHHHGGGHHHHHHHHGGGGGHHHHHGDGGCFHHHFCFGHHHHHGHHHGGGGHHGF..<CHCC<DDGF/CGG0:CGCGBGCGHGCCGHHHH0:/9//CFGGC?-?BFGGFBFCFFF/BFF9BBFBFFFFAFFFFFFA.ADF=.;;B9>DD.A/9/BFFFF..:9/;.@..9:/:;DEFF
@M03896:38:000000000-B4D98:1:1101:6893:10233 2:N:0:261
CCTGTTTGCTCCCCACGCTTTCGCACCTCAGCGTCAGTCTTCGCCCAGGGACCCGCCTTCGCCACCGGTATTCCTCCCGATCTCTACGCATTCCACCGCTACACCTGGAATTCTACCCCCCCCTACGACACTCCAGCTCGCCCGTATCCGATGCAGTTCCCACGTTGAGCCCGGGGCTTTCACATCTCACTTAACAAACCGCCTGCGAGCCCCTTACGCCCACTCATTCCGCTCAACGCCTGCACCCTCC
+
>AAAAF3CDFFFGGGGEEEAFGEE0EEH0BGGEFFGGHFD22A/AEEG/A//B/AEEGGHAEEE/0?>EEFGH2GHH/EEEEHHHHH/>EEF2FGHHECGG@GHHFC0CGHHHBGB<G/BC->CGH..<<<CG/C;;0/::A:-;-.;09;.:CF00;CFB0.-9...9;/A-9---99:B9F9/;///;9//;;/9:EE@@@BAA;--;-;-:-9B9;>@BA9//;9BF99---9F-@--A--;BBFAB
@M03896:38:000000000-B4D98:1:1101:15047:10245 2:N:0:261
CCTGTTCGCTCCCCACGCTTTCGCGCCTCAGCGTCAGTTACAGACCAGAGAGTCGCCTTCGCCACTGGTGTTCCTCCACATCTCTACGCATTTCACCGCTACACGTGGAATTCCACTCTCCTCTTCTGCACTCAAGCTCCCCAGTTTCCAATGACCCTCCACGGTTGAGCCGCGGGCTTTCACATCAGACTTAACAAACCGCCTGCGCGCGCTTTACGCCCACTAACTCCGGACAACGCTTGCCACCTACG
+
AABBBFDADBABGGGGFFFFGGFDEGGGGHHCEGEEGGHGGGGBGFHGF1AEABEEGGGHGGGGGHFFFGGFHHHHH2BGHHHHHHHGGGGGHHHHHGEGGCFG?0?FDHHHHHGHHF2GHHHHDGGGFHHHF<FD1F1?FEHDCFGGHHH1G1FCGGHGBGA@C<<<<GH--;:--AEGFFGBFGF0BFGFBB09/.AA-@=DEFD@@B-B-9AFF.ABFF.AFF//BF?@D-;FEFF.99;;/BFFFF.
@M03896:38:000000000-B4D98:1:1101:12764:10255 2:N:0:261
CCTGTTTGCTCCCCACGCTTTCGCACCTGAGCGTCAGTCTTCGTCCAGGGGGCCGCCTTCGCCACCGGTATTCCTCCAGATCTCTACGCATTTCACCGCTACACCTGGAATTCTACCCCCCTCTACGAGACTCAAGCTTGCCAGTATCAGATGCAGTTCCCAGGTTGAGCCCGGGGATTTCACATCTGACTTAACAAACCGCCTGCGTGCGCTTTACGCCCAGTAATTCCGATTAACGCTTGCACCCTCCG
+
AACCCFFFFFFFGGGGEEFFGGFEFGGHFGHHGFEGFFGHHHHHGDEGHECEEEEEGGGHGEDFGHEEECFHHHHHHCGGHHHHHHHGGEEGHHFHHDCFG@GHHHGFGHHHGHHHHHHGGGGHHGFA>EEHGGHFDG0<CGGF00CC00CFFGHGCCHF:G0.:9/9:CFGAG--?.FFGGGFFFF:;FF9/BBF/AEF=BFFFFC.9A;@-;:/BEFFFF./9:/;FFFDAA?/9.;9;:A/9;AAED.
@M03896:38:000000000-B4D98:1:1101:17601:10261 2:N:0:261
CCTGTTTGCTCCCCACGCTTTCGCACCTGAGCGTCAGTCTTCGTCCAGGGGGCCGCCTTCGCCACCGGTATTCCTCCAGATCTCTACGCATTTCACCGCTACACCTGGAATTCTACCCCCCTCTACGAGACTCAAGCTTGCCAGTATCAGATGCAGTTCCCAGGTTGAGCCCGGGGATTTCACATCTGACTTAACAAACCGCCTGCGTGCGCTTTACGCCCAGTAATTCCGATTAACGCTTGCACCCTCC
+
BBCBCFFFFFFFGGGGEFEFFGGGGGGHFHHGFGFGGHHHHHHHGGFHHGFGEEEGGGGHFFGGGHE>EGGHHHHHGGHHHHHHHHHFFFEGHHHHHGCFCCFHHHFGEHHHHHHHHHHGGGGHHGGD>AEHCGC<DHF/GHHG:CGGGCGFFHGHCCHFHHBC:C9:FFFGD??AFDBFFGGGFFF;FFFFFFFFFFFFFFFFFFFADFFFC.;FFEADFFFBBFFFFF9..:A9B.@9.E9:9BD.AD
@M03896:38:000000000-B4D98:1:1101:17583:10269 2:N:0:261
CCTGTTTGCTCCCCACGCTTTCGCACCTGAGCGTCAGTCTTCGTCCAGGGGGCCGCCTTCGCCACCGGTATTCCTCCAGATCTCTACGCATTTCACCGCTACACCTGGAATTCTACCCCCCTCTACGAGACTCAAGCTTGCCAGTATCAGATGCAGTTCCCAGGTTGAGCCCGGGGATTTCACATCTGACTTAACAAACCGCCTGCGTGCGCCTTACGCCCAGTAATTCCGATTAACGCTTGCACCCTCC
+
AABBBFFFFFFFGGGGFEFFFGGFEGGHFHHHEGEEGHHHGHHHGGGHHGCEEEEGGGGHEEGGGHEEEGGHFHHHHHHHHHHHHHHGGGGGHHHHHGFGGCGHHHHGFGHHHHHHHGHGGGGHHHFC<DEHFF<<DGG<CGGC;CGGGGHHHHHGGCHHHHBC:;;;BFFGDG?BFDGGGFGGFFF/BFFBFFFFEFFFFFAFFFFAFFFF.;.:BEDCFFE9BFFFFFF.:9AFB.@.;..9;FDEED
@M03896:38:000000000-B4D98:1:1101:12771:10280 2:N:0:261
CCTGTTTGCTCCCCACGCTTTCGCACCTGAGCGTCAGTCTTCGTCCAGGTGGCCGCCTTCGCCACCGGTATTCCTCCTGATCTCTACGCATTTCACCGCTACCCCTGGAATTCTACCCCCCTCTACGACACTCCAGCTTGCCAGCATCAGATGCAGTTCCCACGTTGAGCCCCGGGATCTCCCATCTCACTTAACAAACCGCCTTCGTGCGCTTTACGCCCAGTACTACCGCTTCACCCCTCCCACCTCC
+
AAA3>DFCFFFFGG4E?EE2FDEE?EEFA32CAEE2EGGHDGH2AE13333BAFFEGGGHA>1>EC>/>>1BDBFGB133BBEFDGG?E?E/FFFFH/EEEC0F?FA/0B1FGHEFFFEC@/A01?///<A1<011011<<G<<.<=C0<0=0<<<00::00.-:...:CFE.---9;.;B09/;;000;9;;0;//;.E--;9.9.;.A---99BB;.9-../BB//;;9--9.;//9-..9;.;9;AE
@M03896:38:000000000-B4D98:1:1101:17212:10289 2:N:0:261
CCTGTTTGCTCCCCACGCTTTCGCACCTGAGCGTCAGTCTTCGTCCAGGGGGCCGCCTTCGCCACCGGTATTCCTCCAGATCTCTACGCATTTCACCGCTACACCTGGAATTCTACCCCCCTCTACGAGACTCAAGCTTGCCAGTATCAGATGCAGTTCCCAGGTTGAGCCCGGGGATTTCACATCTGACTTAACAAACCGCCTGCGTGCGCTTTACGCCCAGTAATTCCGATTAACGCTTGCACCCTCC
+
AABBCFFFFFFFGGGGEEEFGGFGGGGHGFHHGGGGGHHHHHHHGGGHHGFGGFGGGGGHHFGGGHEEEEGHHHHHGGHHHHHHHHGGGGGGHHHHHGGGGCEGHHFFFHHHHHHHHHHGGGGFHGGD>DEHHHGDDGH/CGFF0=CGGGHHFHHHHHHHHH0C0::;FGGGG-:;DGGGGBFGFFFFFFFFFFFFFEFF;DCFFFF:DFFF=.EFFFDFFFFBFFFBFE/A9ADFB.@::EAB;BDEFF
@M03896:38:000000000-B4D98:1:1101:17195:10290 2:N:0:261
CCTGTTTGCTCCCCACGCTTTCGCACCTGAGCGTCAGTCTTCGTCCAGGGGGCCGCCTTCGCCACCGGTATTCCTCCAGATCTCTACGCATTTCACCGCTACACCTGGAATTCTACCCCCCTCTACGAGACTCAAGCTTGCCAGTATCAGATGCAGTTCCCAGGTTGAGCCCGGGGATTTCACATCTGACTTAACAAACCGCCTGCGTGCGCTTTACGCCCAGTAATTCCGATTAACGCTTGCACCCTCCG
+
AABBBFFFFFFFGGCF?EEAFGFEGGGHFHFHGGEGGHHHHHHHGGGHHGGGFFEGGGCGEEFGGHDEEEFGHHHHGHHHFFFHHGHGGFEGHHHHHGFGFCGHHHEHFHHHHHHFHHHGGGGHFHGD<AEHFE<<D/0/CGF0:CGCGFGFFFGHGHHHEG0;/CFGGGFADA?CGGFFGBFEFFF;9B/99FFFB.AEADFFFFFDDDAF-9.FFEF=@..9/;/BFF/9..99;DDA..9;BFF?ED.
@M03896:38:000000000-B4D98:1:1101:26840:10320 2:N:0:261
CCTGTTTGCTCCCCATGCTTTCGTACCTCAGCGTCAGTATTAGGCCAGATGGCTGCCTTCGCCATCGGTATTCCTCCAGATCTCTACGCATTTCACCGCTACACCTGGAATTCTACCATCCTCTCCCATACTCTAGCTCACCAGTATCGAATGCAATTCCCAAGTTAAGCTCGGGGATTTCACATCCGACTTAATAAGCCGCCTACGCACGCTTTACGCCCAGTAAATCCGCTTAACGCTCGCACCCTCT
+
AABBBFFFFFFFGGGGFFFGGGEGHHGHHFGHGGGGGHHHGHFBGFEAGGFHFGBFHHHHEGGGFGEEAGGHHHHHGHHGHHHHHHHGGGGGHHGHHEEGCCBGHHGFHFHHGGHGFHHHHHHHHHHHFFHHHFHFFGGGHHG0@FFGCGFFHHGHGGHHHH0?<F1@?GHG?A?FCAGFD0GDGHG<<A:ECGHGFCCGFGGGGGDDDGAB.9AFF.;BDFFFF/:FFF?..99BBAB.A=9;;BDEEB
@M03896:38:000000000-B4D98:1:1101:7281:10321 2:N:0:261
CCTGTTTGCTCCCCACGCTTTCGCACCTGAGCGTCAGTCTTCGTCCAGGGGGCCGCCTTCGCCACCGGTATTCCTCCAGATCTCTACGCATTTCACCGCTACACCTGGAATTCTACCCCCCTCTACGAGACTCAAGCTTGCCAGTATCAGATGCAGTTCCCAGGTTGAGCCCGGGGATTTCACATCTGACTTAACAAACCGCCTGCGTGCGCTTTACGCCCAGTAATTCCGATTCACGCTTGCACACTCC
+
AAA1AFFFFFFFAEGGCFEC0FABAFEFCCGHGEAEEGDEGHHFEE/GFE/EEE@EGGGHHGFEGHEEEGEHGHGHGBGBGFGFHHGGE?GGHGGHHG@C/CFBGFFGFHHHFHHGHHHGGGFGHHG.<.<DFHHGGHB/CGF00;G;C:0CB0CG;0;GHGC.:0/;CFEA@?-9-:/9C0FBFBF9:B/9BF99B-:E?@@-AA@BBB-@-;-/99--;;-:9////;9-9;//;---99;///;9:B
@M03896:38:000000000-B4D98:1:1101:7298:10328 2:N:0:261
CCTGTTTGCTCCCCACGCTTTCGCACCTGAGCGTCAGTCTTCGTCCAGGGGGCCGCCTTCGCCACCGGTATTCCTCCAGATCTCTACGCATTTCACCGCTACACCTGGAATTCTACCCCCCTCTACGAGACTCAAGCTTGCCAGTATCAGATGCAGTTCCCAGGTTGAGCCCGGGGATTTCACATCTGACTTAACAAACCGCCTGCGTGCGCTTTACGCCCAGTAATTCCGATTAACGCTTGCACCCTCC
+
AABBBFFFFFFFGGGGEEEFFGFFGGGHFHHHFGEGFHHHHHHHGEFFHEGGEEEFGGGHHGGGGHEEEFGHHHHHHGHHHHHHHHFFFEFGHHHHHGCDDCFHHHB=GGGHHHHFHHHGGGGHHGG?<DDGFGGGDGF/CHGF:;CCGCGGGHFGGCHHHH0:00;CFGGGC-:?CAFGFFGGFFF0BFFFFFBFFAFEBDFFFFDDDDBF-:9FF.A>BD?9B0;0FFB.;;AFBFF.99.9;BF?EF
@M03896:38:000000000-B4D98:1:1101:12853:10329 2:N:0:261
CCTGTTTGTTCCCCACGCTTTCGCACCTGAGCGTCAGTCTTCGTCCAGGGGGCCGCCTTCGCCACCGGTATTCCTCCAGATCTCTACGCATTTCACCGCTACACCTGGAATTCTACCCCCCTCTACGAGACTCAAGCTTGCCAGTATCAGATGCAGTTCCCAGGTTGAGCCCGGGGATTTCACATCTGACTTAACAAACCGCCTGCGTGCGCTTTACGCCCAGTCATTCCGCTTAACGCTTGCACCCTCC
+
AAAABFFFFFFFGGGGGEEFFGGFGGGHGHHGFGEGEGHHHHHHGGFHH?EEAEEFGGEHEEEEGGE>EEGGHHHHGGHGGHHHHHHFGFGGHHHHHGGFGCFHHHECBFGFHHHFHHHGGGGGGGFE.CCGCCC<<CD/CGF0::<G;;GHFH0;0;GHHHCCC0/:;CFEBGA?-CBFBBF;FFB/;BBF/BFFBFFFBAFD.;;;..-:;:.BFE?=DD?F/B//:BB....9;.:;.:ABFBD.;A
@M03896:38:000000000-B4D98:1:1101:26824:10330 2:N:0:261
CCTGTTTGCTCCCCATGCTTTCGTACCTCAGCGTCAGTATTAGGCCAGATGGCTGCCTTCGCCATCGGCATTCCTCCAGATCTCTACGCATTTCACCGCTACACCTGGAATTCTACCATCCTCTCCCATACTCTAGCTCACCACTATCGAATGCAACTCCCAACTTAAGCTCGGGGATTTCACATCCGACTTACTAAACCGCCTACACACACCTTACGCCCCTCAAATCCGCTTAACTCCCACACCCTCT
+
>>AA>BDBBFFFGGG11BBBEGCFGGGBFFGGEEEGEDAFBG2FFACA0F1BBB/AGFHG/BEEAFBA/A>GGFGHFGFDFGHHHHHGGEF/@FGHG/E>E>1FGBB001FGBB2BFGFGGFG1FFGF1<FFGGF1BBFFGGH/<<1@/?FC1@<F10??GF0/0?111111.----<<GD0DG0<<.:ACCH0:000;:-;9.;;/;CB.;./909.9@A----//9BF-99;-///;/--9:9;----
@M03896:38:000000000-B4D98:1:1101:27685:10345 2:N:0:261
CCTGTTTGCTCCCCACGCTTTCGCACCTGAGCGTCAGTCTTCGTCCAGGGGGCCGCCTTCGCCACCGGTATTCCTCCAGATCTCTACGCATTTCACCGCTACACCTGGAATTCTACCCCCCTCTACGAGACTCAAGCTTGCCAGTATCAGATGCAGTTCCCAGGTTGAGCCCGGGGATTTCACATCTGACTTAACAAACCGCCTGCGTGCGCTTTACGCCCAGTAATTCCGATTAACGCTTGCACCCTCC
+
AABBBFFFFFFFGGFGEEEFGGGGGGGHGFHGEGEGEHHHHHHHGGFFHE?FEEEEGGGHGGDGGHEEEEGHGHHHGFFFHHHHHHHGGGGGHHHHHDDGGCHHHHGHFHHHHHHFHHHGGFGHHHEC<ADHFG/<<GF/CGHC0<;GHFFGHHFG;CGHCFGE:::/CFFEACBA-DFGGEFFFFF/9FFFFFFBFFEFFFCF?FD.AA-;>.AFFEFFFD?:///;FF/.;A.BFD=...9;BFFEFF
@M03896:38:000000000-B4D98:1:1101:12848:10349 2:N:0:261
CCTGTTTGTTCCCCACGCTTTCGCACCTGAGCGTCAGTCTTCGTCCAGGGGGCCGCCTTCGCCACCGGTATTCCTCCAGATCTCTACGCATTTCACCGCTACACCTGGAATTCTACCCCCCTCTACGAGACTCAAGCTTGCCAGTATCAGATGCAGTTCCCAGGTTGAGCCCGGGGATTTCACATCTGACTTAACAAACCGCCTGCGTGCGCTTTACGCCCAGTAATTCCGATTAACGCTTCCACCCTCC
+
AABBBFFFFFFFGGGG?EEFFGGGFGGHFHCGGFEGGGHHHHHHGGGHH?EGEFGGGGGH1EDGGHEEEFGHHHHHGBGGHHHHHHHGGGGGHHHHGFCGGCFHHHGGHHFHGHHFHHHGGGGHHHEE<EDHHGGGGHF/GGGBGFHGCGFFHHGHHHHGCHC:::/=FFGED?-;?DFGGGGG0FB9BFFFBBFBBAEFFFFF?F;:DD=A-;A/B.A9DAF/;/B/BBB9;9.//.;.:.;/;AFFFD
@M03896:38:000000000-B4D98:1:1101:27668:10352 2:N:0:261
CCTGTTTGCTCCCCACGCTTTCGCACCTGAGCGTCAGTCTTCGTCCAGGGGGCCGCCTTCGCCACCGGTATTCCTCCAGATCTCTACGCATTTCACCGCTACACCTGGAATTCTACCCCCCTCTACGAGACTCAAGCTTGCCAGTATCAGATGCAGTTCCCAGGTTGAGCCCGGGGATTTCACATCTGACTTAACAAACCGCCTGCGTGCCCTTTACGCCCACTAATTCCGATTAACGCTTGCACCCTCC
+
>AAABFFFDDDFGGGGEEEAFFBEEGGHBFGFAEEEEGGHHHDFEGDAF1EEAEEEGEEHAEEFGH?>EEFHHHGGHF?FGFGHHHHFGGGGGFGHH<BBCCEHHGCFFHHHGFGGHHHGGCGGGHCC<ADHCFC<D<D/<GG0:00CG<:GFFGCGGCGHE::/9/:CBBA----?A/BB0FBFFF/9FF/BFF/BAFFFFFFFF=;AA.;/99BF:A>@D.;9B;BFFB...:BF.@..9.;:BD.9A
@M03896:38:000000000-B4D98:1:1101:7537:10359 2:N:0:261
CCTGTTTGCTCCCCACGCTTTCGCACCTGAGCGTCAGTCTTCGTCCAGGGGGCCGCCTTCGCCACCGGTATTCCTCCAGATCTCTACGCATTTCACCGCTACACCTGGAATTCTACCCCCCTCTACGAGACTCAACCTTGCCAGTATCAGATGCAGTTCCCAGGTTGCGCCCGGGGATTTCACATCTGACTTAACAAACCGCCTGCGTGCGCTTTACGCCCAACAATTCCGATTAACGCTTGCACCCTCC
+
AABBBFFFFFFFGGCGEE2AEGEEEGGFHHCHGEGEDHHFHHGHEGEHHA0EEE>EEEAHCEEGGHEEEEGHHHGHFFHHFGHHHGGAE?EGGHHHHFBDGGHFCGF02FGHHHHHHHHGCGGHB1F.<.=DCGG/<<D0CGD00;;;;CCFHG0CCFHHF0:./CB.9-.AB-:-:.F/9/BBB9///;/BFBB9F9AEAFFDEF-..;9@-..//9:-@...;.:/;B/.:.9;B.;.999;/;9.9:
@M03896:38:000000000-B4D98:1:1101:4009:10373 2:N:0:261
CCTGTTCGCTCCCCACGCTTTCGCTCCTCAGCGTCAGTATCGGCCCAGAGACCCGCCTTCGCCACCGGTGTTCCTCCTGATATCTGCGCATTTCACCGCTACACCAGGAATTCCAGTCTCCCCTACCGAACTCTAGCCTGCCCGTATCAGCTGCCAACCCACAGTTAAGCCATGGGCTTTCACAGCTGACGCAACAAGCCGCCTACGAGCTCTTTACGCCCAATACATCCGGACCACGCCCGCACCCCAC
+
>>AABFF?DBBBGGGGEFEFGGEGGHGGHGHG?EEDEHHHHGGGFGGHHEEGFFAEFGFHFEEEGH?>>>EEHGHHGGHFHHHHHFHGFEGGDHFBF<EFFCFHHEFAHFHHHHBDF<GHGHFHGGFCFCGHHHHFGHF00FFA@@GCD=CFGGGB0CDD.EAC0:0C0GH/CB;9F/E9FBFFF?0/;/:99@DF?.;E=C;.AF.;9;AB/99/:.A=DF..;/BBB9.-.9-9;.9.9-9-9;9-.9
@M03896:38:000000000-B4D98:1:1101:5237:10378 2:N:0:261
CCTGTTTGCTCCCCACGCTTTCGCACCTGAGCGTCAGTCTTCGTCCAGGGGGCCGCCTTCGCCACCGGTATTCCTCCAGATCTCTACGCATTTCACCGCTACACCTGGAATTCTACCCCCCTCTACGAGACTCAAGCTTGCCAGTATCAGCTGCAGTTCCCAGGTTGAGCCCGGGGATTTCACATCTGACTTAACAAACCGCCTGCGTGCGCTTTACGCCCAGTCATTCCGCTTAACGCTTGCACCCTCC
+
>AAABFFFFFFFGGGGFEEFFGFEEGGGFFFGCFFEGHHGHHHHEGEBHEEEEEEFGGGHHGGGGHE/EEFHHHHHHBGBGGHHHDGGF<EGHFGHHDCGGGFHHHGG2?GCGF1DFHHGGGGHFF<.>CEHHGFHDCF/GHGG0<000:00:GHHH;FGG0C:/9///;FE--@?-;/CFGG/FFF/;BFFFFBB/:;EAAFFFF;;.A@=;.A/:E.BDAAF/;B9BF9.;.DFFD@D..9;9;AAAA
@M03896:38:000000000-B4D98:1:1101:7539:10378 2:N:0:261
CCTGTTTGCTCCCCACGCTTTCGCACCTGAGCGTCAGTCTTCGTCCAGGGGGCCGCCTTCGCCACCGGTATTCCTCCAGATCTCTACGCATTTCACCGCTACACCTGGAATTCTACCCCCCTCTACGAGACTCAAGCTTGCCAGTATCAGATGCAGTTCCCAGGTTGAGCCCGGGGATTTCACATCTGACTTAACAAACCGCCTGCGTGCGCTTTACGCCCAGTACTTCCGATTAACCCTTGCACCCTCC
+
AAAABFFFFFFFGGGGCEEFFGEEGGGHBGHGAEEGGHHHGHHHGFFGHFGGEEEGGGGHAEEEGHE>EFGHHHHHGFGHHHHHHHHFEEFGGHHHHDCGGCGHHHFCCFGHHHHGHHHGGGFHGGFE>DDGCCC<<GF/<GGC0;CCCC0;GHGGGGHHHHG.:9/CBFFG@@BBDAFBFFFFFFF//BFFFFFBF?FFFFFFFF@;DD;D-.;BFADFFD.;///9;B9..9;F;/;././//;AEED
@M03896:38:000000000-B4D98:1:1101:4026:10381 2:N:0:261
CCTGTTCGCTCCCCACGCTTTCGCTCCTCAGCGTCAGTATCGGCCCAGAGACCCGCCTTCGCCACCGGTGTTCCTCCTGATATCTGCGCATTTCACCGCTACACCAGGAATTCCAGTCTCCCCTACCGAACTCTAGCCTGCCCGTATCAGCTGCCAACCCACAGTTAAGCCATGGGCTTTCACAGCTGACGCAACAAGCCGCCTACGAGCTCTTTACGCCCAATACATCCGGACAACGCCCTCCCCCCAC
+
>AAABFFADBBBGGGGEFEFGGEEEHGHHHHGEEEGGGEDGE0AEEEAGGFGFHAEGGGHAEGGGH1/>>EEGHEGHHHHHHFGH?FEEEEEHHGHHEEDDCGHHE0/FCHCGHB@@GHHGHGHGFHA/<AGGFD1>FD0>FG.<AFGD0<D<CC:GEDG.;..::::<CGB9;9;CF.CCFFB090/9;.:-A?9C.;E9BDA.B...-;B///BF.9>D?..://;;F.@DD-FEBA-;-;.:DD-;A
@M03896:38:000000000-B4D98:1:1101:7521:10386 2:N:0:261
CCTGTTTGCTCCCCACGCTTTCGCACCTGAGCGTCAGTCTTCGTCCAGGGGGCCGCCTTCGCCACCGGTATTCCTCCAGATCTCTACGCATTTCACCGCTCCACCTGGAATTCTACCCCCCTCTACGAGACTCAAGCTTGCCAGTATCAGATGCCGTTCCCAGGTTGAGCCCGGGGATTTCACATCTGACTTAACAAACCGCCTGCGTGCGCTTTACGCCCAGTCCTTCCGATTAACGCTTGCACCCTCC
+
AA11AFFFFFFFGG1E?EEFFGEC0AEF0BGCGGEAEHFH22BABAEG0/A//>EFCEGGAEG?E>?EE/FGG2GGG0FFGGGHHHHGGEGGEHHHHFCC/BFHHH00CGGHGD11?<CCG-CGGD...<<<G<C<DGD<<CG0:;:<;;00;C0-.:;CF90./9//;BBA-;-;-;9BBFF//;/;9;9/;BFFB-AE;@@F-9-;:;-;9A-;F-A=@BEF//:9FFFBBA-BF-9-;:9/9;AEFB
@M03896:38:000000000-B4D98:1:1101:4012:10391 2:N:0:261
CCTGTTCGCTCCCCACGCTTTCGCTCCTCAGCGTCAGTATCGGCCCAGAGACCCGCCTTCGCCACCGGTGTTCCTCCTGATATCTGCGCATTTCACCGCTACACCAGGAATTCCAGTCTCCCCTACCGAACTCTAGCCTGCCCGTATCAGCTGCCAACCCACAGTTAAGCCATGGGCTTTCACAGCTGACGCAACAAGCCGCCTACGAGCTCTTTACGCCCAATAAATCCGGACAACGCCCGCGCCCTAC
+
>AAAAFFADBBBGGGGEEEFFGEFEHGGHHHHGGGGGHFGHEEEGGGGHHFGGHEGGGGHEGGGGHE>>EEEHHHHHGHHFHHHHFFFGEGGGHHHHFEFGCFHHHFEAGHHFGH2>FHHGHGHGGHD/DDHHGFFFGH0FGH<-ACCG=C<CGHBGGDG:EFC0;0::GHB0;9CFBFGFFGB;CF/FG.;AD?AC.;E=DFDDFDADB.B/;BBF.:@DF?.//;BFF9-;@DFE@9-;-;-;@F=;A
@M03896:38:000000000-B4D98:1:1101:5245:10396 2:N:0:261
CCTGTTTGCTCCCCACGCTTTCGCACCTGAGCGTCAGTCTTCGTCCAGGGGGCCGCCTTCGCCACCGGTATTCCTCCAGATCTCTACGCATTTCACCGCTACACCTGGAATTCTACCCCCCTCTACGAGACTCAAGCTTGCCAGTATCAGATGCAGTTCCCAGGTTGAGCCCGGGGATTTCACATCTGACTTAACAAACCGCCTGCGTGCGCTTTACGCCCAGTACTTCCGATTAACGCTTGCACCCTCC
+
AABBBFFCFFFFGGGGFFFFFGEEGGGHFHHGEGGGGHHHHHHHGGGHHFAEEEFFGGGHEEFGGHEEEEGHHHHHGGHHHHHHHHHGGEFGHHHHHGCGGFFHHHHGHHHHGHHHHHHGGGGHHGGG.AEHHFCFGHF<CHHF0;CGHEHHGHHFCGGFFHFC:99:BGGEBG-A-CFFFBFFFFF:BFFFFEFBFFFFFFFDFFAADF-@-9.BF.ABFF?//://;B9A.99:B.9.9.9:9BAEEF
@M03896:38:000000000-B4D98:1:1101:7783:10399 2:N:0:261
CCTGTTCGCTCCCCATGCTTTCGCACCCCAGCGTCGGTAGGGACCCAGAGAGCTGCCTTCGCTTTTGGCGTTCCTTCGTAGATCTACGGATTTCACCCCTACACACGAAATTCCACTCTCCTCTGTCTCACTCAAGTGAATTGGTTTCGAGAGCATTCCGCCACTTTTTGGCGACTTTCACTTTCAACCCGATTCACCGCCTACGTGCCCTTTACGCCCAGTCATTCCGAAGAACACTTGCCTCCCCCGT
+
>>AA>DF1AAAAGGGGGFGBGGFEEGGGGEGGEGEEEEFGFFFFGG/AGG0EFGFEGHHGFFGHGH1/B>?EFHFHHGBGEGHGHGHFEEEGHHHHHHGFGFFGFCBCAAGHHHFGHFHHHHHHFFHFHGGHGB11@1?11@<>1<FF..>.@GFGGGDCCCGAC<:CF-:::-:-A0C0BBFFFB0BAE@-AEG0B0.:AAFFFA;-ABFF/9B-9@@;-9B/BFFF;-;-99-/;B//9//;9ABF-9
@M03896:38:000000000-B4D98:1:1101:14535:10406 2:N:0:261
CCTGTTTGCTCCCCACGCTTTCGCACCTGAGCGTCAGTCTTCGTCCAGGGGGCCGCCTTCGCCACCGGTATTCCTCCAGATCTCTACGCATTTCACCGCTACACCTGGAATTCTACCCCCCTCTACGAGACTCAAGCTTGCCAGTATCAGATGCAGTTCCCAGGTTGAGCCCGGGGATTTCACATCTGACTTAACAAACCGCCTGCGTGCGCTTTACGCCCAGTAATTCCGATTAACGCTTGCACCCTCC
+
AACBCFFFFFFFGGGGEEEFFGGGGGGHHHHHGGFGGHHHHHHHGGEGHG0EEEEGGGGHEFDGGHE?EEGHHHHHHGHHHHFHHHHGFFGGHHHHHFCGGCGHHHGCBGHHHHHHHHHGGGGFHHGD.C<GFGCGGHG/CGDC:CGCGCCGGHFHCCGHHFGE:;;9BFGGFGFAFDFFGGGGFFF;FFFFFFBFBAFFFFFFFFFDDDBF-..9BADDFFFF/BFFFFFDA9AF:.@...;:;FDFFD
@M03896:38:000000000-B4D98:1:1101:7767:10409 2:N:0:261
CCTGTTCGCTCCCCATGCTTTCGCACCCCAGCGTCGGTAGGGACCCAGAGAGCTGCCTTCGCTTTTGGCGTTCCTTCGTAGATCTACGGATTTCACCCCTACACACGAAATTCCACTCTCCTCTGTCTCACTCAAGTGAATTGGTTTCGAGAGCATTCCGCCACTTTTTGGCGACTTTCACTTTCAACCCGATTCACCGCCTACGTGCCCTTTACGCCCACTCATTCCGAAGAACACTTGCTCCCCCCGT
+
AABAAFFBBBBBGGGGGFFBFGEEEGGGGGGHEFFEFEAEFFFFGGFFHHBEGHFHHHHHGGGFFGF>FEEEFHGHHGBGEEHHHHHGGFGGHHHHHHGGGFEHFDFGDDGHHHFFHHHHHFHHFGHHHHHHFH<??D?@??>F1FCFCCGADHHFHGFFFDDEGDCCG-:C@DD-EFFFFFGGGGGGFDGDCDGGGF;9DDFFFFBAEFF9FFB.ABBD..;9/;FF/99-./9;BFB/B/;FFAFF-.
@M03896:38:000000000-B4D98:1:1101:21703:10411 2:N:0:261
TTAGGAGTTTAATCATGTTTCAGACTTTTATTTCTCGCCATAATTCAAACTTTTTTTCTGATAAGCTGGTTCTCACTTCTGTTACTCCAGCTTCTTCGGCACCTGTTTTACAGACACCTAAAGCTACATCGTCAACGTTATATTTTGATAGTTTGACGGTTAATGCTGGTAATGGTGGTTTTCTTCATTGCATTCAGATGGATACATCTGTCAACGCCGCTAATCAGGTTGTTTCTGTTGGTGCTGATATT
+
ABBAAFFBBD5DFGGGGFGGGGFDGHGGHHHHHHHH2FEEFGBGGHHHDHFFGDGGCFHFHFF5B3ACFGGFGHFFFHHHGHHHFHHHHEFGGHHHGG1EEEFG33BGFHHHHEGFHGFEG3GEHHGHHHGHHAEGEEHHHDGFHFHGHHFFGFB@GF/?A/GFGGG??FBFGH1?1/CFGFFFGGBFG1D1<GH1DFHECGDDB=GDD0DFFFDD?C-@-999B0;9;;/.:;B00;C9.990C0;BFFC
@M03896:38:000000000-B4D98:1:1101:5241:10414 2:N:0:261
CCTGTTTGCTCCCCACGCTTTCGCACCTGAGCGTCAGTCTTCGTCCAGGGGGCCGCCTTCGCCACCGGTATTCCTCCAGATCTCTACGCATTTCACCGCTACACCTGGAATTCTACCCCCCTCTACGCCACTCAAGCTTGCCAGTATCAGATGCAGTTCCCAGGTTGAGCCCGGGGATTTCACATCTGCCTTAACAAACCGCCTGCGTGCGCTGCACGCCCATTCATTCCGATTAACGCTTGCACCCTCCG
+
ABBAAFFFFFFFGG4EEEEFFGDF?EGFAECGEEEEEGHHFGGFEEAFC10AAEEEFGGH1?EDEFA/>E?GFGHGF2FFHHHHHHHGGCDE2FFGG/CCCCBGHHE0CFGFFGHFDGA<--A0<G<--<<<<<<0</0<GGF000:;C:CCGFFGFGGCHH0.90///9FFGAGGGG/CB0;9F/B////;9/9;/AEFFCCFE?B.9.-9--./9.-;-://;//:;B/...9//.-.9;./:/.99..
@M03896:38:000000000-B4D98:1:1101:14519:10414 2:N:0:261
CCTGTTTGCTCCCCACGCTTTCGCACCTGAGCGTCAGTCTTCGTCCAGGGGGCCGCCTTCGCCACCGGTATTCCTCCAGATCTCTACGCATTTCACCGCTACACCTGGAATTCTACCCCCCTCTACGAGACTCAAGCTTGCCAGTATCAGATGCAGTTCCCAGGTTGAGCCCGGGGATTTCACATCTGACTTAACAAACCGCCTGCGTGCGCTTTACGCCCAGTAATTCCGATTAACGCTTGCACCCTCC
+
ABCCCFFFFFFFGGGGGFEFFGGGGGGHGHHHGGGGGHHHHHHHGGGHGGCEEGGGGGGHHGGGGHEEEGGHHHHHGHHHHHHHHHHGGFGGHHHHHGDCCCFGHHGGHHHHHHHHHHHGGGGHHHG.<AEHFHFDGHFGGHH0CCGGHGGHHHEHGCHHHHEACFBFBCFGFGBCGGGGFFGGBB:0:B0;:FBBFEEE@@FDEF;A.A9@-.;9;EDFF..99909BFFD.9AB;.-.9AE90FFAAA
@M03896:38:000000000-B4D98:1:1101:9726:10441 2:N:0:261
CCTGTTCGCTCCCCACGCTTTCGCGCCTCAGCGTCAGTTACAGACCAGAGAGTCGCCTTCGCCACTGGTGTTCCTCCACATCTCTACGCATTTCACCGCTACACGTGGAATTCCACTCTCCTCTTCTGCACTCAAGTTCCCCAGTTTCCAATGACCCTCCACGGTTGAGCCGTGGGCTTTCACATCAGACTTAAGAAACCGCCTGCGCGCGCTTTACGCCCACTAATTCCGGACAACGCTTGCCACCTAC
+
AABABFFABBBBGGGGEFFFFGEEEEGEEGGGFFEEEHHGFFDGHEGFFGCAGFAEFGGHGGGEGHCFBFGEHHHHGGHGHHHHHHHFGGGGHHHHHEEEGEGHECGF?GGGHHGGFHHHHHHHHGHBGGFHFF?<?<FHHHG/?<GGHHFDG1FHGGHGGHC-<<-<<CG-CCCDGHHHHHHHFHF09FF0C00;CFFFCGGGGG?CFCDFBD.FF.;@DF.;/9//BB/-ADDFF-@...99/BFF/B
@M03896:38:000000000-B4D98:1:1101:18195:10494 2:N:0:261
CCTGTTTGCTCCCCACGCTTTCGCACCTGAGCGTCAGTCTTCGTCCAGGGGGCCGCCTTCGCCACCGGTATTCCTCCAGATCTCTACGCATTTCACCGCTACACCTGGAATTCTACCCCCCTCTACGATACTCAAGCTTGCCAGTATCAGATGCAGTTCCCAGGTTGAGCCCGGGGATTTCACATCTGACTTAACAAACCGCCTGCGTGCGCTTTACGCCCAGTAATTCCGATCAACGCTTGCACCCTCC
+
AABABFFFFFFFGGGGEEEFFGEEGGGHBFHGEFEEEHHHGHHHEEEGH10FEE>EEEGG1EEEGHEEEGGHHHHHHFGHHHHHHFHGCEGGHHHHHBCDGCGHHFGFBGHHGDGHHHHGGGGHHHFC.<<GD0<<</</<C0<00;CGB0CCGBC0;CGGC0.;:/:9:CA?;---:FFCBFFGF///;BFFFB/9AEA->CFFF@;AA@D-AEFF9A@DDFF/B/:BF/9:-99;.;..9A;;BFFFD
@M03896:38:000000000-B4D98:1:1101:5378:10574 2:N:0:261
CCTGTTTGCTCCCCACGCTTTCGCACCTGAGCGTCAGTCTTCGTCCAGGGGGCCGCCTTCGCCACCGGTATTCCTCCAGATCTCTACGCATTTCACCGCTACACCTGGAATTCTACCCCCCTCTACGAGACTCAAGCTTGCCAGTATCAGATGCAGTTCCCAGGTTGAGCCCGGGGATTTCACATCTGACTTAACAAACCGCCTGCGTGCGCTTTACGCCCAGAAATTCCGATTCACGCTTGCACCCTCC
+
>AAAAFFFFFFFGGGGGFEFGGAEFGGHFGHHGGGGEGHHGHHHEFFHHE??EFEFGGGHAEDEFHEEEEGHHHHHG?GHHHHHHHHGGGEGHGGHHDCGGCFGHHGHB2GGGGHFHHHGGGGHGHGD.?DFFGFDGG0<CGD00:CCCC0GCGGBCFGFHFC::;/;FFGGFG?G-EFBFFFFBFF9FFFFBBFE/.AECFF..:-9:A--@AA/;.;-BD..9///;;/.:9/9;.;.9.9;/9..:9
@M03896:38:000000000-B4D98:1:1101:7507:10584 2:N:0:261
CCTGTTCGCTCCCCACGCTTTCGCGCCTCAGCGTCAGTTACAGACCAGAGAGTCGCCTTCGCCACTGGTGTTCCTCCACATCTCTACGCATTTCACCGCTACACGTGGAATTCCACTCTCCTCTTCTGCACTCAAGTTCCCCAGTTTCCAATGACCCTCCACGGTTGAGCCGTGGGCTTTCACATCAGACTTACGAAACCGCCTGCGCGCGCTTTACGCCCAATAATTCCGGACAACCCTTGCCACCTAC
+
>AA?AFF@DBABGGGGCEFEFGAEAEEEFHHHGGFGEGGHHHFHEGCFFG2EFFAEGGFHEGG1?EB?FGEEGGHHGBGHHHHHHGHAEEEEHHHHHEG?E@FGECGECGGHHFFGHHGHHGHHHHG1FDGHGG1FFFGHHH0/?<GFHGHF1F<GHHHGHHD-<.-<<CG<::-CGGGFHFH0;CC9:CFGG0.9CC@F;@GBFE-=@B-@-9A/;A.@BB.;//B/BBB-9@-9A.9.:.:;//AFBF
@M03896:38:000000000-B4D98:1:1101:5359:10587 2:N:0:261
CCTGTTTGCTCCCCACGCTTTCGCACCTGAGCGTCAGTCTTCGTCCAGGGGGCCGCCTTCGCCACCGGTATTCCTCCAGATCTCTACGCATTTCACCGCTACACCTGGAATTCTACCCCCCTCTACGAGACTCAAGCTTGCCAGTATCAGATGCAGTTCCCAGGTTGAGCCCGGGGATTTCACATCTGACTTAACAAACCGCCTGCGTGCGCTTTACGCCCAGTAATTCCGATTAACGCTTGCACCCTCC
+
>AAAAFFFFFFFGGGGEFEFGG2EEGGHFFGGEAEGAGGHHHHFGGGHHGECEEEEGGGHFGGGGHFEEGGHHHHHHGHGHHGHHHHEFFGGHHHHHGGGGCFHHHFGHHHHGGHHGFFCFGGHHGEA.CDHHHCDGFF<CGHCHHGHBG:CCGGG:GGHHBG.CB9//CGGGG?D-CFFCFFBFBFFBFFFFFF;BFEEFFFFE.-;DD---;;BFED>DF?F///;FF/.;9;FF?DAE.99;BD.A9
@M03896:38:000000000-B4D98:1:1101:5382:10592 2:N:0:261
CCTGTTTGCTCCCCACGCTTTCGCACCTGAGCGTCAGTCTTCGTCCAGGGGGCCGCCTTCGCCACCGGTATTCCTCCAGATCTCTACGCATTTCACCGCTACACCTGGAATTCTACCCCCCTCTACGAGACTCAAGCTTGCCAGTATCAGATGCAGTTCCCAGGTTGAGCCCGGGGATTTCACATCTAACTTAACAAACCGCCTGCGTGCGCTTTACGCCCAGTAATTCCGATTAACGCTTGCACCCTCC
+
>ABAAFFFFFFFGGGGEFEFGGEGGGGHBFGGEFEGEGGHGHHHEEGHH?ECAEEEGGGHEEGGGH>>EFGHHHHHGGFGHHHHHHHFGFEGHHHHHFGG/BFHHHFFFHHHGHHGHHHGGGGHHG.<.<CGFHC<DGH/<GGC:0;CC0CG0GHCGGGGG0C.:;;9;CBEDFD-BAFFFFGBFFB//;//BFBFB;EE@DDFFF-9:;9:;.AFFED>DDF/:BB/BF/.A.DFFDF...9BFFD.AF
@M03896:38:000000000-B4D98:1:1101:7502:10601 2:N:0:261
CCTGTTCGCTCCCCACGCTTTCGCGCCTCAGCGTCAGTTACAGACCAGAGAGTCGCCTTCGCCACTGGTGTTCCTCCACATCTCTACGCATTTCACCGCTACACGTGGAATTCCACTCTCCTCTTCTGCACTCACGTTCCCCAGTTTCCAATGACCCTCCACCGTTGAGCCGTGGGCTTTCACATCACACTTAAGAAACCGCCTGCGCGCGCTTTACGCCCCATCATTCCCGACAACGCTTTCCACCTCC
+
AABAAFFADAABGGGGAAAAFGEEEEGGGHGGEEEGEGHHGGDGHHCBGH21FBAEEFEG1?EEEG32@B?EGFGHF2GFGHDGGDGFEEEGHHHHH?EEE@EGEFFAAHHFGHFFHHFFHFHDGHB2FDFGBF1?????FG</1>GGH1DDC1FGGGGD/<..<.../<C-.;--CCCGG0CCGFC00:90;0000/9FAGGGEF;;->@B-.9/999@B-99//;;BF/..;-9;;;...;9/:A..;
@M03896:38:000000000-B4D98:1:1101:28155:10605 2:N:0:261
CCTGTTTGCTCCCCACGCTTTCGCACCTGAGCGTCAGTCTTCGTCCAGGGGGCCGCCTTCGCCACCGGTATTCCTCCAGATCTCTACGCATTTCACCGCTACACCTGGAATTCTACCCCCCTCTACGAGACTCAAGCTTGCCAGTATCAGATGCAGTTCCCAGGTTGAGCCCGGGGATTTCACATCTGACTTAACAAACCGCCTGCGTGCGCTTTACGCCCAGTAATTCCGATTCACGCTTGCACCCTCC
+
>AABBFFFFFFFGFGGGFEFFGGEFGGF3GHHFFEGEHHHGHGHGEDGFEEEEFEFGGGHHGGGGHEEEEGHHHHHHGHHHHHHHHHGGEGGFGHHHFGFF@2FFGECGGHFGGGDGHHGCCGHHHGDCFGHGHF0<GD/CGHF0;:GFGGHHHFHCFHHFG0:;;//:FFA?F?D-;FG;9FGFFFB;;BFFFFBBFEFFFFF.FF9ADAD-.;BFE?BFFFF/:/BFFB.:A/:BFF.;.;/9;AFED
@M03896:38:000000000-B4D98:1:1101:5370:10605 2:N:0:261
CCTGTTTGCTCCCCACGCTTTCGCACCTGAGCGTCAGTCTTCGTCCAGGGGGCCGCCTTCGCCACCGGTATTCCTCCAGATCTCTACGCATTTCACCGCTACACCTGGAATTCTACCCCCCTCTACGAGACTCAAGCTTGCCAGTATCAGATGCAGTTCCCAGGTTGAGCCCGGGGATTTCACATCTGACTTAACAAACCGCCTGCGTGCGCTTTACGCCCAGTAATTCCGATTAACGCCTGCACCCTCC
+
AABBBFFFFFFFGGGGEFEFGGGGGGGHBGHFEFEGGFHHHHHHGEDGFAEGEFEFGDGH1EDEGHE>>EFHHHHHGGHHHHHHHHHGGEFGHHGHHFDGGCFGHGFF2FGFGHHFHHHGGGGHGGFA.ACHCF<<DCD/CGHB0<<CC::GFFHFGFHHHH0C:0/9:BFGBFAAAAFBC0FCFFF9/FFFFFFFFFFFFFFFFFC;DDFF-;.;;AABFFE9/;//BBF..;:BF?--9:9BFFFEFF
@M03896:38:000000000-B4D98:1:1101:18366:10610 2:N:0:261
CCTGTTTGCTCCCCACGCTTTCGCACCTGCGCGTCAGTCTTCGTCCAGGTGGCCGCCTTCGCCACCGCTATTCCTCCAGATCTCTACGCATTTCACCGCTACACCTGGAATTCTACCCCCCTCTACGACCCTCAAGCTCGCCAGCATCAGATGCAGTTCCCACGTCGAGCCCCGGGATTTCACATCTCACTCAACAAACCGCCTCCGTGCGCTTTACGCCCAGTACGTCCTATCATCGCCTGCACTCTCCG
+
>A>1AFF1DBDBF?1EEEE0ADEEBEEG000A/EE/BGG12FABEEA1011A0FE@EE?1?/?/?F>/>>/FBBDFB0B1F1BGFFG/E<<EHGHHH//B//1BBF0B0?GH>2DB10/<<//01>...->0.<000/0<<@.;.:;<000<C000;C;::0.-9.:-:;@..--9-;/:/99/;99/9:////;/--:-@;-B---9--@-;AE/9A?--A-///--;--/9/9///------//9/9;:
@M03896:38:000000000-B4D98:1:1101:2945:10612 2:N:0:261
CCTGTTCGCTCCCCACGCTTTCGCGCCTCAGCGTCAGTTACAGACCAGAGAGTCGCCTTCGCCACTGGTGTTCCTCCACATCTCTACGCATTTCACCGCTACACGTGGAATTCCACTCTCCTCTTCTGCACTCAAGTTCCCCAGTTTCCAATGACCCTCCACGGTTGAGCCGTGGGCTTTCACATCACACTTAAGAAACCGCCTGCGCGCGCTTTACGCCCAATAATTCCGGACAACGCTTGCCACCTAC
+
>AA1>DD>AAAAGE1EAEF0FEECEEEEE1AA/FGCEHFGHFBEFF00B/0BFFECEGAG//>/?1@01B/BDEDE00FCGF1FFGG/EEAAHGHFHEEEGC1B/B?//1BFFHFFHG1@@1@1FGGFG2FB0?1<@1FGHH0<1<FGDD1GB1F>FHHC00.-<.-/<0C-.:--:C.CG0;0CGF09C/9;000;/CFGG?.9.9-@=@@=?ABBAA9@--B/9/9BBF-;;@AA@;---:9/FFFFF
@M03896:38:000000000-B4D98:1:1101:2963:10614 2:N:0:261
CCTGTTCGCTCCCCACGCTTTCGCGCCTCAGCGTCAGTTACAGACCAGAGAGTCGCCTTCGCCACTGGTGTTCCTCCACATCTCTACGCATTTCACCGCTACACGTGGAATTCCACTCTCCTCTTCTGCACTCAAGTTCCCCAGTTTCCAATGACCCTCCACGGTTGAGCCGTGGGCTTTCACATCAGACTTAAGAAACCGCCTGCGCGCGCTTTACGCCCACTAATTCCGGACAACGCTTGCCCCCTAC
+
AABABFFBDAAAGGGGEEEFFGEFAEEFGHGGEEEEEG5FGGBGGEHFHGF?GBAEGGGG1EEEEFBBBFGGHGGHFHHHHHHHHEHFEEEGHGGHHEEEEEBG/B??DGFGFGGFGHDGGHHHHHB@FHHHHH1111FHHHF/F1@FGGHF11>GGGHDFG.-<<</<CC-:;-::GCGHHGGGH00;:C0;000;9FF-ADFAA-;-:>@;.;//;:@DD.:/9:FFF;;.:=.E-:.9..;/;@A:A
@M03896:38:000000000-B4D98:1:1101:28205:10616 2:N:0:261
CCTGTTTGCTCCCCACGCTTTCGCACCTGAGCGTCAGTCTTCGTCCAGGGGGCCGCCTTCGCCACCGGTATTCCTCCAGATCTCTACGCATTTCACCGCTACACCTGGAATTCTACCCCCCTCTACGACACTCAAGCTTGCCACTATCAGATGCAGTTCCCAGGTTGAGCCCGGGGATTTCACATCTCACTTAACAAACCGCCTGCGCGCGCTTTACGCCCAGTACTTCCGATTAACGCTTGCACCCTCC
+
AABBBFFFFFFFGGGGEFEFFGEEAEGH3FFGEFEGEGGHDGHHEEEG3B00AEEEFFGHEEFGGGEE>EFHHHHHGB?FHHHHHFGFFFFGHHGHHDDFG@FGGCB<BGGGG@GFGGGGGGFHHHF>.@AGFFGDGC0/<CG0/:;CC:0;0CGC0;GGHF:./;//;:FE;@99A.9FBBFFFFF/;FB9B/B/BFFEBAFF.A@--;-;-..BFEDFFA.;9//;BF....;FFAD?.../;;D.ED
@M03896:38:000000000-B4D98:1:1101:2949:10632 2:N:0:261
CCTGTTCGCTCCCCACGCTTTCGCGCCTCAGCGTCAGTTACAGACCAGAGAGTCGCCTTCGCCACTGGTGTTCCTCCACATCTCTACGCATTTCACCGCTACACGTGGAATTCCACTCTCCTCTTCTGCACTCAAGTTCCCCAGTTTCCAATGACCCTCCACGGTTGAGCCGTGGGCTTTCACATCAGACTTAACAAACCGCCTGCGCGCGCTTTACGCCCAATCATTCCGGTCAACGCTTACCACCTCC
+
>>A>AFD1>AAAGE1ECEE0FDE?EEEEEGBFEGGCEH2FGAEEGGB0B/0AGFEEFGGG/?>BEG@B@0?EDFGG00B@F@DGGHHAE?E?GG2BE/<EE?1</B?//1FFGFB1FG1CCGFGHHH1FDHHC<11<@FBHHB/<1@F1>1F11><0<<A>>.-<<</<0/-.-;-.;.;0CCC0G000//;000;0.9E;?@BA.A@-;@??-;/B---;---///9;B/--;-99;@---9/9;AA-;
@M03896:38:000000000-B4D98:1:1101:11117:10636 2:N:0:261
CCTGTTTGCTCCCCACGCTTTCGAGCCTCAGTGTCAGTTACAGTCCAGCAAGCCGCCTTCGCCACTGGTGTTCCTCCTAATATCTACGCATTTCACCGCTACACTAGGAATTCCACTTGCCCCTCCTGCACTCTAGCCCTGCAGTTTCAAAAGCAGTCCCGGGGTTGAGCCCCGGGCTTTCACTTCTCACTTGCCTGGCCACCTACACTCCCTTTACACCCAGTAAATCCGGCTAACGCTTGCTCCATAC
+
AABBBFFFFFFFGGGGGEEAFGGGHGGHHHHGHFHHHHHHHHHGFHHGHFGGGGEGGGGHAEEEGHFHFGHEHHHHHHHHHHHHHHHGEFFGHHHHHEEGGCGHHHHHHGHHHGGGDGHHHHGHGGHHHHHHHHHFFGGFCGGE2@HHGFHGFFHHHHHHCC<<<@?BCFHFG-C?CDEGGBCCGGG00;9BBFGFFAFFGGGGGGGGGGGG/0;0;0;9DEF9/9FFFB.--999BDB.9.99/;/99;
@M03896:38:000000000-B4D98:1:1101:5670:10649 2:N:0:261
CCTGTTTGCTCCCCACGCTTTCGCACCTGAGCGTCAGTCTTCGTCCAGGGGGCCGCCTTCGCCACCGGTATTCCTCCAGATCTCTACGCATTTCACCGCTACACCTGGAATTCTACCCCCCTCTACGAGACTCAAGCTTGCCAGTATCAGATGCAGTTCCCAGGTTGAGCCCGGGGATTTCACATCTGACTTAACAAACCGCCTGCGTTCGCTTTACGCCCAGTAATTCCGATTAACGCTTGCACCCTCC
+
>AAAAFFFFFFFGGGGGFEFFGEEFGGH3GFGEGGGGHHHGHCHEGFFFA0AEEEGGGGG1EDEGGE/>EFHGHHHGEHHHGHGHHGAEEFGHGGHHABDCCFHGHFFBGHHHHHHGHHGGGGHFF>C<CCGCG/0<CF/CG0:0<;G0CCFHHEHCGGHGB:.:0/:;FFEAA--B?FBFGGGFFF/;FFF/BFFFFFE:=;D.:-:.:A@.:.99;.BF?AF/:;/BFBFDFFFB9B.:../;BDEEF
@M03896:38:000000000-B4D98:1:1101:28180:10650 2:N:0:261
CCTGTTCGCTCCCCATGCTTTCGCACCCCAGCGTCGGTAGGGACCCAGAGAGCTGCCTTCGCTTTTGCCGTTCCTTCGTAGATCTACGCATTTCACCCCTACACACGAAATTCCACTCTCCTCTGTCTCACTCAAGTGAACCGGCTTCGAGAGCATTCCGCCACTTTTTGGCCACCTTCACTTTCCACCCGATTCACCGCCTACGTGCCCTTTACGCCCACTCATTCCGCAGACCACTTGCCCCCCCCGC
+
>A1>>FD1>AAAFAC1FBF3BEFEAECAAE0A/EEAEG////0AE/A///0AA@FCFH1EEE/BBBB1@//BC02DD/G>>E2B2FFF/EEEHGHHG0EGGEBB1?///<?GFH2<1@DGC1F1@2@2F>G11?1?@1??1/><-<>F<</.<C/0DDF/..;AH00;F--/0/;.9CC0FB0CF09C.;-A?BF0;B.-A-BFF-FE;9//9/9---;---;99/99/9----;999//;/;-99=@--
@M03896:38:000000000-B4D98:1:1101:11109:10652 2:N:0:261
CCTGTTTGCTCCCCACGCTTTCGAGCCTCAGTGTCAGTTACAGTCCAGCAAGCCGCCTTCGCCACTGGTGTTCCTCCTAATATCTACGCATTTCACCGCTACACTAGGAATTCCACTTGCCCCTCCTGCACTCTAGCCCTGCAGTTTCAAAAGCAGTCCCGGCGTTGAGCCCCGGGCTTTCACTTCTCACTTGCCTGGCCACCTACACTCCCTTTACACCCAGTAAATCCGGATAACGCTTGCTCCCTAC
+
AABAAFFFFFFFGGGGEFFFFGEGHEGHHHHGFHGHHHFHGFGHHFFFHHFGGGEEGGGHAFGGGHCBFGHEGHHHHHGHHHHHHFGFGEEFHHHHHGGGGCGHHHFHHHHHHGHGFHFGFHGHGGF2FFGHHHGDGHHFCGG2@DHGGDGHHHHGGGHHGG-><<-.<GFEGC;:DC::GBFGEFG00;900CFF0;:CFEAF/CFFGGGE;0:0B//;A.A9/9/:;FA-9A./;.;:..;/9B.B/A
@M03896:38:000000000-B4D98:1:1101:5652:10655 2:N:0:261
CCTGTTTGCTCCCCACGCTTTCGCACCTGAGCGTCAGTCTTCGTCCAGGGGGCCGCCTTCGCCACCGGTATTCCTCCAGATCTCTACGCATTTCACCGCTACACCTGGAATTCTACCCCCCTCTACGAGACTCAAGCTTGCCAGTATCAGATGCAGTTCCCAGGTTGAGCCCGGGGATTTCACATCTGACTTAACACACCGCCTGCGTGCGCTTTCCGCCCAGTAATTCCGATTAACGCTTGCACCCTCC
+
AABBBFFFFFFFGGGGGEEEFGGGGGGHB3BFEEEE2GHH5HHGGG1GG10EEEEEGGGHAEEEFF?>E/FGHHHHG2GGGGHHHEGGE?E?FGHHHGCDF@FGFH2?2GGGHHFFGHHGGGGHHHF..<=GCC/<DCB<CGGG0;CC0;<:0::;;CHCHF0./9//999C;9--9990;09BBFB//;B9;B99/ADDCAFD..=ADB@@-.A/9AAABA:BB/BFFBF.99;BBAFD.99/9:AEF9
@M03896:38:000000000-B4D98:1:1101:28162:10660 2:N:0:261
CCTGTTCGCTCCCCATGCTTTCGCACCCCAGCGTCGGTAGGGACCCAGAGAGCTGCCTTCGCTTTTGGCGTTCCTTCGTAGATCTACGGATTTCACCCCTACACACGAAATTCCACTCTCCTCTGTCTCACTCAAGTGAATTGGTTTCGAGAGCATTCCGCCACTTTTTGGCGACTTTCACTTTCAACCCGATTCACCCCCTACGTGCCCTTCACGCCCACTCATTCCCAAGAACACTCACCCCCCCCGT
+
>AAAAF3>AAAAGGG1BBBBGGEE?EGFGGEHCEE/AEAE/A0AEEHAABAAFGFCGHGF/?BF?@@/B/>>EGD2F>BFFGHFHHHF/EFGHHGHHGEFECBGBB@B?EGDFFFFGHHHFDGFF1GFGGGGDG1111<?11>11<>F.>0.-<G0=GG/ECGAC00;:-::--;-9BCBCF9FFB0CFB?99AF09F.9@?EA;99:-99/-/:-9-9;--;B//99/9/--/:;B///;:99@@@>--
@M03896:38:000000000-B4D98:1:1101:11128:10664 2:N:0:261
CCTGTTTGCTCCCCACGCTTTCGAGCCTCAGTGTCAGTTACAGTCCAGCAAGCCGCCTTCGCCACTGGTGTTCCTCCTAATATCTACGCATTTCACCGCTACACTAGGAATTCCACTTGCCCCTCCTGCACTCTAGCCCTGCAGTTTCAAAAGCAGTCCCGGGCTTGAGCCCCGGGCTTTCACTTCTAACTTGCCTGGCCCCCTCCACTCCCTTTACACCCAGTCACTCCTGTCACCGCTTGCTTCACAC
+
3>A>>D5B@DFFGGGEEEEFAFAFBEEGHHHGGFE55DAGGFE5BF5FBF2GFF0AEEGH1BEEEB3B@BFEFHHHHG3FGHHGHBGGGDEEFFGHHEEC@EEHB3EF3BFGFGGFFGHHF3?/CEB1GFGHHG11@0GFFHH111@>FGFD<GF?<1??<---><><0<CCD---C-.;C0G;GGH0;:009;;0099F.-;-..//0;/9/0;0C099.9ABBFF//9///////.--..A//99//;
@M03896:38:000000000-B4D98:1:1101:25382:10684 2:N:0:261
CCTGTTTGCTCCCCACGCTTTCGAGCCTCAGTGTCAGTTACAGTCCAGCAAGCCGCCTTCGCCACTGGTGTTCCTCCTAATATCTACGCATTTCACCGCTACACTAGGAATTCCACTTGCCCCTCCTGCACTCTAGCCCTGCAGTTTCAAAAGCAGTCCCGGGGTTGAGCCCCGGGCTTTCACTTCTGACTTGCCTGGCCACCTACACTCCCTTTACACCCAGTACATCCGGACAACGCTTGCTCCCTAC
+
BBBBBFFFFFFFGGGGGEEAFGEDGGGHGHFFGHHHHHHFFDFGHFFGHHGGHFEEGGGHGGG?EFFG521?EHBFFHHHFGHHHHHGGEDEHHHHHGGGCEFG3GGHFGEHHGFFFH3FEFFHGFGFGEHHFB2@DGHHCGGH2FGGD1F10?1GHG1FA?--<<<//<<EDG?DGCEFCBGHHGE0CFC00BFF0.;;FEFGGFFFGFGG/;BBFFB;A?.//B/;BF.-9--.:;9;..A;BB..;?
@M03896:38:000000000-B4D98:1:1101:25365:10688 2:N:0:261
CCTGTTTGCTCCCCACGCTTTCGAGCCTCAGTGTCAGTTACAGTCCAGCAAGCCGCCTTCGCCACTGGTGTTCCTCCTAATATCTACGCATTTCACCGCTACACTAGGAATTCCACTTGCCCCTCCTGCACTCTAGCCCTGCAGTTTCAAAAGCAGTCCCGGGGTTGAGCCCCGGGCTTTCACTTCTGACTTGCCTGGCCACCTACACTCCCTTTACACCCAGTAAATCCGGATAACCCTTGCTCCCTAC
+
AABBBFFFFFFFGGGFEFEAFGEGGFGHHGGGHHFFGHHHGGHHHFFGHHH2FFEFGGDHGEFFGHBG@?BFFHHHHHHHHHHHGHHGGGFGHHGHHEEGGEHHHHBGGHHHGHHGFH3FGGGHGGG2GHHHH?GGGFGGFGH<2FHHFDF1CGHFGHHGGG--<--</<GED@ACGG.CGHHHHGB9CF099;F9;.9C/;FFEFFFFFEE/0;0;0;9D.EBB//;BF.-;99;;/;./.;/;:../;
@M03896:38:000000000-B4D98:1:1101:20479:10690 2:N:0:261
CCCATTTTCTCCCCTAGCTATCGTCTCTCCGTGTCAGTGTCGGCCCAGCAGAGTGCCTTCGCCGTTGGTGCTCTTTCCGATCTCAATGCATTTCACCGCTCCACCGGTTATTCCCTCTGCCCCTACCGTACTCCAGCTTGGCAGCTTCCACCGCCTGTCCAGGGTTGAGCCCTGGCATCTGCCGGCGCACTTGTACAGCCACCTACAGACGCCTTACGCCCAATCATTCCGGATAACTCTTGCCTTCTCTT
+
>AAAAFF3BFFDG1FFGBF3BAEGCHFHD00FAGHFHH22D0EEEG//000BA1BF1D1B/A/AE?/0//1B1@1121?/B>>BGH12BB2FHEGD@/>EE/>00////<<EDGBGHHHBBG///B0///?/1@110110/0?C/?FH1G10ACA..>100<<<<.-/<0/;/::./;/;:00;C?=-:A-/0000000:./FFBB///-9--9-/;9-;-9--B///;//-;-;//BF/9/B///;//9/
@M03896:38:000000000-B4D98:1:1101:25374:10706 2:N:0:261
CCTGTTTGCTCCCCACGCTTTCGAGCCTCAGTGTCAGTTACAGTCCAGCAAGCCGCCTTCGCCACTGGTGTTCCTCCTAATATCTACGCATTTCACCGCTACACTAGGAATTCCACTTGCCCCTCCTGCACTCTAGCCCTGCAGTTTCAAAAGCAGTCCCGGCGTTGAGCCCCGGGCTTTCACTTCTCACTTGCCTGGCCACCTACACTCCCTTTACACCCACTAAATCCGGACAACGCTTTCCCCATAC
+
AABAAFFFDFFFGGGGEAEAFGEDGEEGHGCGDGGGGHFHFGBDFE5BE2E2AAAAEGEF1EEEEFB25B?BFEHHGGB@FFHFGGHFEEEGHFFGG1>EE@FF3F3?3BBGGHDFDFDGFFFHDGHFGBGFH3>22@G<0?@22>FF11110010??GH/>-<<<-.<<GFD?-;CC.GFGGBCBC0;CBB9BB;0.;CFEG./9/;;;/E/;09BBBFDE.;/F/BFF9-.-9;9-;...;//:;.:;
@M03896:38:000000000-B4D98:1:1101:20484:10707 2:N:0:261
CCCATTTGCTCCCCTAGCTTTCGTCTCTCAGTGTCAGTGTCGGCCCAGCAGAGTGCTTTCGCCGTTGGTGTTCTTTCCGATCTCAATGCATTTCACCGCTCCACCGGAAATTCCCTCTGCCCCTACCGTACTCCAGCTTGGTAGTTTCCACCGCCTGTCCAGGGTTGAGCCCTGGGATTTGACGGCGGACTTGAAAAGCCACCTACAGACGCTTTACGCCCAATCATTCCGGCTAACTCTTGCATCCTCTT
+
>ABBCFFFFFFFGGGGGFFEGGEHGHHHHHHGHHEGGHFFGGEEGGGGHHFHEFGGHHHHGGGEAEAFEFGEHHHHHGGFGFHHGHHHHGHHHHHHHDEEGGFHHGGGEGHHHGGHHHFGHHGHGGFDCGGHHHGFGHFCA?GF<FGGHGHH?CDA<GGHFF0.<C-<CGGGHH.EHHHHGFH?CCD??B9:;00CFFFFFFFFFFF9FFFF.AAFFFFFFD.BFEBFFFF--;.B/BF/:BB/;BB/BB/
@M03896:38:000000000-B4D98:1:1101:2630:10766 2:N:0:261
CCTGTTCGCTCCCCACGCTTTCGCGCCTCAGCGTCAGTTACAGACCAGAGAGTCGCCTTCGCCACTGGTGTTCCTCCACATCTCTACGCATTTCACCGCTACACGTGGAATTCCACTCTCCTCTTCTGCACTCAAGTTCCCCAGTTTCCCATGCCCCTCCACGGTTGCGCCGTGGGCTTTCACATCAGACTTAAGAAACCGCCTGCGCGCGCTTTACGCCCAATCATTCCGTACAACGCTTGCCACCTAC
+
AABABFFBBBBBGGGGGEEFFGEG2AEEGGCGEEEGGHFFGGFBGH2F1AFEGFAEFEEHAEEEEGB2BFGEHGFHF2FGHGGHHHHFGEFEHGGHH/EEE@FG/0?/BDHGGGGFDH2@GHHHDHGFFHHGFFC11?FGFGC/F<FDF11F01>FFHDGCG.-<<-.<AC--;-:AFFGFFFFGGB09:CF;009;/CF@A-AEF-;-99;;.99F:A>D.9B//;;B/B/.99/;-;.9.;9/:FA/9
@M03896:38:000000000-B4D98:1:1101:2645:10784 2:N:0:261
CCTGTTCGCTCCCCACGCTTTCGCGCCTCAGCGTCAGTTACAGACCAGAGAGTCGCCTTCGCCACTGGTGTTCCTCCACATCTCTACGCATTTCACCGCTACACGTGGAATTCCACTCTCCTCTTCTGCACTCAACTTCCCCAGTTTCCAATGACCCTCCACGGTTGAGCCGTGCGCTTTCACATCAGACTTAAGAAACCGCCTGCGCGCGCTTTACGCCCAATCATTCCGGACAACGCTTGCCACCTAC
+
>AAAAFF>AAABGGGG?EAFFGEE2EFEFGBF2EEGEGEEGGBDGEBBGAAAGBAEEEGH1EEEGG@?@FHEGGGHGFHFGFFGHFHFE>?EFGGHH?EEEEFH/B?EAGHFGHGHGH<FGGHGFHG>F2@FC??01<<GHHG/?1@FD<DF11>FGGHGGH.-.<-/<C<-;;.:CCAC;CFGFFB0;;CFB00;;/CFBDBACF-@-@>@;../B99@DA.;B///BBB-.;-.;-@...9:/;AABB
@M03896:38:000000000-B4D98:1:1101:2626:10784 2:N:0:261
CCTGTTCGCTCCCCACGCTTTCGCGCCTCAGCGTCAGTTACAGACCAGAGAGTCGCCTTCGCCACTGGTGTTCCTCCACATCTCTACGCATTTCACCGCTACACGTGGAATTCCACTCTCCTCTTCTGCACTCAAGCTCCCCAGTTTCCAATGACCCTCCACGGTTGAGCCGTGGGCTTTCACATCAGACTTAAGAAACCGCCTGCGCGCGCTTTACGCCCAATAATTCCGAACAACGCTTGCCACCTAC
+
AABAAFF@BBABGGCFAFFGGGFG2EEEGHHHGGGGFHFFFFEFHHHHFECEGGAEGEEHEEGEEFB2@F?FFGHHFFGGGHHHHHHGGGGGFHHHHFEEGEGH/FCA/BGCFFGHGH2GGDGGFHHFHHHHHH111?FHGGB<G1=GHGHH1>FBFHHGHH.A.<<<<CC-.;:;CGHFHHHEGGF90BF0F0;F99C;-A?DEF-B9=9@-.AFFEDDFDFF//BFFF/..--9;>A.;.999BAF/9
@M03896:38:000000000-B4D98:1:1101:27373:10793 2:N:0:261
CCTGTTTGCTCCCCACGCTTTCGAGCCTCAGCGTCAGTTATCGTCCAGTAAGCCGCCTTCGCCACTGGTGTTCCTCCTAATATCTACGCATTTCACCGCTACACTAGGAATTCCGCTTACCCCTCCGACACTCTAGTACGACAGTTTCCAATGCAGTACCGAGGTTGAGCCCCGGGCTTTCACATCAGACATGCCCCACCGCCTGTGCTCCCTTTACACCCACGACATCCCGATAAAGCTTGCACCATAC
+
>>A11B3CBDFFCGGE1AAA0B000EEAFFAFEAE?ADGFGGAGGECBBD2DGGAEEGEG/B>AEB10BB/?BFBFGB1FGHHHFHHA>A??DFFHH/>EEC1FGF10<>B<FFBC//?1FGEGCB//>@CGHGH11@@??CA-11>>FBGFCC11=0=D.<--<//:/<C.;:--;-./;9FG0900;F/99C0/9;EG.@-A-//;9BBA9/;B9BBFBE--9---99---99-/;;///-/:;A//9
@M03896:38:000000000-B4D98:1:1101:27167:10799 2:N:0:261
CCTGTTTGCTCCCCACGCTTTCGCACCTGAGCGTCAGTCTTCGTCCAGGGGGCCGCCTTCCCCACCGGTATTCCTCCAGATCTCTACGCATTTCACCGCTACACCTGGAATTCTACCCCCCTCTACGAGACTCAAGCTTGCCAGTATCAGATGCAGTTCCCAGGTTGAGCCCGGGGATTTCACATCTGACTTAACAAACCGCCTGCGTGCGCTTTACGCCCAGTAATTCCGATTCACGCTTGCACCCTCC
+
AABBCFFFFFFFGGGGFFFFGGEGGGGHCFHGEEGGGHGHGHHHGGDFGE?FEFEFGGGHBFGHGGEEEGGHHHHHHFFGHGHHHHHGGFGGFGFHHDDCDCFHHHFCGHHHHHHFGGHGGGGHGHEA.<EHCC<<<<D/CGGC<CGCCGHHHHHHGGGHHHFE/::;CBFG?F?9D.FGFBFGGGFB:BBF:FFBFEA:FFFFFFD9.A;B-AAFBADFFF.;BB/9BF;..://;.F.:.9//;DFFF
@M03896:38:000000000-B4D98:1:1101:2630:10801 2:N:0:261
CCTGTTCGCTCCCCACGCTTTCGCGCCTCAGCGTCAGTTACAGACCAGAGAGTCGCCTTCGCCACTGGTGTTCCTCCACATCTCTACGCATTTCACCGCTACACGTGGAATTCCACTCTCCTCTTCTGCACTCAAGTTCCCCAGTTTCCAATGACCCTCCACGGTTGAGCCGTGGGCTTTCACATCAGACTTAACAAACCGCCTGCGCGCGCTTTACGCCCCATAATTCCGGACAACGCTTGCCACCTAC
+
AAA1ADFADAAAGGGG0EEFFGA?EEEEFFFGGEAEEGDHFDFFFFG0GEGEGBAEEFGH/EEEEG10BGFEFGHHGEHFGHHHHEHGGGCEHGBGH>>EEEFH?F?</FHHFFGFDG1FFBGH1GB1@DGHF?11?1<FFFH/?1<DHBGH1<>CGGFC>F<<.<-<<<C-;-;CCGH/CFG0CG000CFBB00;;.CE;@-9A?9@9=-@@9EFFEB@;---/9/99//---;---;-9--9;;FFB9
@M03896:38:000000000-B4D98:1:1101:11429:10806 2:N:0:261
CCTGTTCGCTCCCCACGCTTTCGCTCCTCAGCGTCAGTAATGGCCCAGAGATCCGCCTTCGCCACCGGTGTTCCTCCTGATATCTGCGCATTTCACCGCTACACCAGGAATTCCGATCTCCCCTACCACACTCTAGCTAGCCCGTATCGAATGCAGACCCGGCGTTAAGCCCCGGGCTTTCACATCCCACGTGCCAAGCCGCCTACGCGCTCTTTACGCCCAATAATTCCGCACAACGCCTGCGCCCTAC
+
>AAAAFFADAAAGGGG?EE0FGCFGHGFHGHHGEAFGE2BGHGHHGGEFEHGHFBFGGGHEECFEH>/>/EEGGFGHGHHHHHGDDGEGEAAGHHHHEGGCEHHHEGAAGFFHHF?CCHHFFCFGFHHHCGFFFHGF111<FG--<><.C<GFF0<<C<GGC--;:;ACFGGG?--9A.9;9FBFGF-/;-9--;/99AF=@?A-B--9@@A-/9/B9-@@BAF/B//BF/-;;-;B@@---9-9A=--;
@M03896:38:000000000-B4D98:1:1101:27152:10809 2:N:0:261
CCTGTTTGCTCCCCACGCTTTCGCACCTGAGCGTCAGTCTTCGTCCAGGGGGCCGCCTTCCCCACCGGTATTCCTCCAGATCTCTACGCATTTCACCGCTACACCTGGAATTCTACCCCCCTCTACGAGACTCAAGCTTGCCAGTATCAGATGCAGTTCCCAGGTTGAGCCCGGGGATTTCACATCTGACTTAACAAACCGCCTACGTGCGCTTTACGCCCAGGAATTCCGATCAACGCTTGCACCCTCC
+
>AA?AFFBBDFFFGGFEEAAFGDE?FGGACFFABEFC5DGBFCGEEDF310EAE>EFAEGGGFFGG?>>EFGGHGHHGEFGFFHHHHFEEEEFFBGH/BCD@DGHHB0?GDGF@FGGHGDDCEF1GFD.<CGCC<<</0<<GH00;;CG;::BB:;0;CGHF0::0///CF?-9--9;BCCBF0BFB/:FB/BFFEF.EE-@D..;.:.;-9-:./;;;@AD....//;;/..-.9;9@...;9BB..AD
@M03896:38:000000000-B4D98:1:1101:14237:10818 2:N:0:261
CCTGTTCGCTCCCCACGCTTTCGCGCCTCAGCGTCAGTTACAGACCAGAGAGTCGCCTTCGCCACTGGTGTTCCTCCACATCTCTACGCATTTCACCGCTACACGTGGAATTCCACTCTCCTCTTCTGCACTCAAGTTCCCCAGTTTCCAATGACCCTCCACGGTTGAGCCGTGGGCTTTCACATCAGACTTAAGAAACCGCCTGCGCGCGCTTTACGCCCAATAATTCCGGACAACGCTTGCCACCTACG
+
AAAABFFABBBBGGGGGEEFGGGEEGGGGF3GFGEDEHHHHHFHHGHFFG21GGEFGGGHAEFEGHFBFGCBGHHHGGHHHHHHHHHFGGEGHHHHHFEGGFGHECECAFGHHHFHHHHHHHHHHHH>GFHHF?CDFGFHHHFD1?GGHHFHC<<FGHHGCG.<<<-<<CH@.:::EG.CCFHFHHG09FFG0C0009CF@BCD?F?B-99B-9.BB;9>CF.;///9BFF-.9;AE-@.9:.9;FFFFF.
@M03896:38:000000000-B4D98:1:1101:24187:10875 2:N:0:261
CCCATTTGCTCCCCTCGCTTTCGTCTCTCAGTGTCAGTAATGGCCCAGTAGAGTGCCTTCGCCATCGGTGGTCTTTCCAATATCTACGCATTTCACCGCTCCACTGGAAATTCCCTCTACCCCTACCATACTCTAGTTTGAAAGCTTCCACGGCATCTTTGAGGTTAAGCCTCAATTTTTAACAGTGCACTTTTCCACCCCCCTACATACGCTTTACGCCCAGTGTTTCCGGATAACCCTTGCCTCCTTC
+
>AA>AFFFFFFFGGG11AA0AGABEGHFHBGHFHG21FBGDFAFGF?GFG12B11DFGGH/ECAFG///BEEFHGHHB2FG1FGF2D?EFGGHHHHHEEGGGCGHBEFB1BFGHGGHH1E1FFFFFF1>1BBGBF>F221111B0@1@FFD?BC//GFF1?1/?F<111>FGG11<=<FG.GH00==00<D/DDD00<..-::CF.9009.;;.;C0:.--9./009:90.;--A;//9-/-9/9BA:/;
@M03896:38:000000000-B4D98:1:1101:24774:10876 2:N:0:261
CCTGTTTGCTCCCCATGCTTTCGTACCTCAGCGTCAGTATTAGGCCAGATGGCTGCCTTCGCCATCGGTATTCCTCCAGATCTCTACGCATTTCACCGCTACACCTGGAATTCTACCATCCTCTCCCATACTCTAGCCAACCAGTATCGAATGCAATTCCCAAGTTAAGCTCGGGGATTTCACATTTGACTTAATTGGCCGCCTACGCACGCTTTACGCCCAGTACATCCGATTAACGCTCGCACCCT
+
BBCCCFFFFFFFGGGGGFFAFGGGFHGHHGHHGGGGGHHHFHHHHFFGHH5GFGFFHHHHHGDEGHEEAGGHHHHHFFHGHHHHGHHGGFGGHHHHHGEGGCFGFHFFFHHHHHHHHHHHHHHHHHHHHHHHHFFFFHHHGGGE<FHGCGHGHHFHFHHHGHHF<?1FFFHHGGCCFDCGGHHHHHFDFGHFDFHGEBCHGGGGGGAFGF?A.AAFEFG-AAG/;/9BFFDA99A/;9@.A-@:;BF?
@M03896:38:000000000-B4D98:1:1101:24169:10877 2:N:0:261
CCCATTTGCTCCCCTAGCTTTCGTCTCTCAGTGTCAGTAATGGCCCAGTAGAGTGCCTTCGCCATCGGTGGTCTTTCCAATATCTACGCATTTCACCGCTCCACTGGAAATTCCCTCTACCCCTACCATACTCTAGTTTGAAAGTTTCCACGGCATCTTTGAGGTTAAGCCTCACTTTTTAACAGTGGACTTTTCGAACCACCTACAGACGCTTTACGCCCAGTGATTCCGGATAACACTTGCATCCTCC
+
>AABBFFFFFFFGGGGGFGGGGGHGHHHHHGHHHHHHHGDGHHHHHGHHHBDGDFGHHHHHGDEFHEEAEEGHHGFHHHHHHHHHHHFGGGGHHGHHEEEEGHHHFGF3GHHHHHHHHHHHHHGGHHHGGHHHHHFDGF3?33F3BFFFHG?/>CCGHH2?G/F<FF11FHHHH.=GGGHG1GHFDGFFGGGFHHA..<<GEEHFFG:CG@FAECFG.C-@9C9;CBFGGG-.9?BF0CB0/:9;;FBFF
@M03896:38:000000000-B4D98:1:1101:9365:10888 2:N:0:261
CCTGTTTGCTCCCCACGCTTTCGCACCTGAGCGTCAGTCTTCGTCCAGGGGGCCGCCTTCGCCACCGGTATTCCTCCAGATCTCTACGCATTTCACCGCTACACCTGGAATTCTACCCCCCTCTACGAGACTCAAGCTTGCCAGTATCAGATGCAGTTCCCAGGTTGAGCCCGGGGATTTCACATCTGACTTAACAAACCGCCTGCGTGCGCCTTACGCCCAGTCATTCCGATTAACGCTTGCACCCCCC
+
BBBABFFFFFFFGGGGEEEFFGEEEGGHGHHGEFEGGHHHGHHHGGEGHEEEEEEEGGGHFGGFGHA>>EGHHHHHHHFGFGHHHHHGGEGGHHGHHFBCFCFHHHFHGFHHGGHFHHHGGGGGHHF.<CDHFGG<DFF/GHG0;0;CGCCFHGHHHHHHH0:C/;//;FGGABCFBDGGFFGFFFF9BFFFBBFFFEEFFFFFAF;9AD-9.9;/B.9BCDF//9:9BB/:..9BFDD?9../9BA-;9
@M03896:38:000000000-B4D98:1:1101:24774:10899 2:N:0:261
CCTGTTTGCTCCCCATGCTTTCGTACCTCAGCGTCAGTATTAGGCCAGATGGCTGCCTTCGCCATCGGTATTCCTCCAGATCTCTACGCATTTCACCGCTACACCTGGAATTCTACCATCCTCTCCCATACTCTAGCCAACCAGTATCGAATGCAATTCCCAAGTTAAGCTCGGGGATTTCACATTTGACTTAATTGGCCGCCTACGCACGCTTTACGCCCAGCACATCCGATTAACGCTCGCACCCT
+
AABBBFFFFFFFGGGCCBFBGGGGHHGHHHFGEEEFGHHHFFGHFGHGFHBFBEFFHHHHEEEEFHEE11AGGHHHGFGFHHHHHHHFEEEGFGHHHEEEGCFGGHEFFHHHHGHFFHFHHHHHHHHG3GGHFBGBDGFFFGFA1>@G?GGGEHBHFFHF?FBC1FGBFFFHC-A@-CGHGFFG0<=<=DD0DFF=0/:;-@GGDFDBDBGG.CEFFAD@BG..;9BFFF.DAAAFF.;99;9;@BFE
@M03896:38:000000000-B4D98:1:1101:9356:10907 2:N:0:261
CCTGTTTGCTCCCCACGCTTTCGCACCTGAGCGTCAGTCTTCGTCCAGGGGGCCGCCTTCGCCACCGGTATTCCTCCAGATCTCTACGCATTTCACCGCTACACCTGGAATTCTACCCCCCTCTACGAGACTCAAGCTTGCCAGTATCAGATGCAGTTCCCAGGTTGAGCCCGGGGATTTCACATCTGACTTAACAAACCGCCTGCGTGCGCTTTACGCCCACTAATTCCGATCAACTCTTGCACCCTCC
+
ABBBAFFFFFFFGGGGGEEFFGEGGGGHHHFGEFEGGHHHHHFGEEEFHD?EEEEGGGGHEEDEGHEEEFGHHHHHGGHGHHHHHHHFGFGCFGFHHFDGGFFGHHHF2FGHGHHFHHHGGGGGFHED<CEHFGCDGHBCGHGCCCCGCCCGCFHG;CGHHHB:/999/;BAAB?DGDFGFFFFFFF9BFB/BBBBBFFFFAAAEFFAAA=D-../F?A9BD..;/9:FF/..-.:;/;////;/BAEEF
@M03896:38:000000000-B4D98:1:1101:9376:10912 2:N:0:261
CCTGTTTGCTCCCCACGCTTTCGCACCTGAGCGTCAGTCTTCGTCCAGGGGGCCGCCTTCGCCACCGGTATTCCTCCAGATCTCTACGCATTTCACCGCTACACCTGGAATTCTACCCCCCTCTACGAGACTCAACCTTGCCAGTATCAGATGCAGTTCCCAGGTTGAGCCCGGGGATTTCACATCTCACTTAACAAACCGCCTGCTTGCTCTTTCCGCCCATCAATTCCGAATCACGCTTCCCACCTCC
+
AAA>AFFCFFFFGGFG?EE0FG0EEEGHAFFFGEEEAAFHFHGHFA?GH??EEE@EGCGH/ECEGH//>>FFHHGHFGBFGHHHGHHGG/EEGHFFH/<B@C1GFFGA01FGFGFDGHHGGGGHBF>C..AGF0</<CG0<C0:0:::0:CGCF000;GGBG0.;9F/9BGE9---99/CCCC09FF/BFBF/BFFBAA?-;@--9/9/9/9//9/9-9A--//;/9/9//--;-//-9---/-/99-AF
@M03896:38:000000000-B4D98:1:1101:3701:10916 2:N:0:261
CCTGTTTGCTCCCCACGCTTTCGCACCTGAGCGTCAGTCTTCGTCCAGGGGGCCGCCTTCGCCACCGGTATTCCTCCAGATCTCTACGCATTTCACCGCTACACCTGGAATTCTACCCCCCTCTACGAGACTCAAGCTTGCCAGTATCAGATGCAGTTCCCAGGTTGAGCCCGGGGATTTCACATCTGACTTAACAAACCGCCTGCGTGCGCTTTACGCCCAGCAATTCCGATTAACGCCTGCACCCTCC
+
ABBBAFFFFFFFGGGGEEEFFGEEFGGGBGHFEEGGFHHHCHGHGGDGGE0AAEEFGGGHAEEFGG1>E?FHHGGHHGHHHHHHHHHFGEFGBGFHHGDCGCGHHHBCFCHHFGDDGHGGCFGHFHF..<AGGC/0<<D/<CD0:CGC0:0;CGGH0:GHHHC.:9;/9CGG-?-;9CC0C0FGFFB//BFFFF9B/.AA;BFF?F-;99-99.;/B;:>AA9.;.9:BFFF?.9/9.9-;.;./FA9A9
@M03896:38:000000000-B4D98:1:1101:3727:10922 2:N:0:261
CCTGTTTCCTCCCCACGCTTTCGCACCTGAGCGTCAGTCTTCGTCCAGGTGGCCGCCTTCGCCACCGGTATTCCTCCAGATCTCTCCTCCTTTCACCGCTCCACCTGGAATTCTCCCCCCCTCTACGACCCTCAAGCTTGCCACTATCAGATGCAGTTCCCACTCTGAGCCCGGGGCTTTCACATCTCCCTTAACAAACCGCCTGCTGTCGCTTTACGCCCATCAATTCCCATAACCGCTTGCACCCGCG
+
AAA>>DF3BDFFGGGGAAEFFGEEAEEC00BB0BAE/FGHCHAAEEBB011/BB/AEEEG>?EEEH//>//2BF2BE011BBBGD1B1B0>F2BFGG/<E@EFHH00001BBF>2BFBCCCCCGBF?/.-<0.>>1>/0/<<=0//0=0=000000;0;:F0.;/0000;:C-A---9;9CCB;;FB00;9;///:/9;A9-=B;-///;-9---//9-9@-/9///:B///////;-;----//:----
@M03896:38:000000000-B4D98:1:1101:3713:10935 2:N:0:261
CCTGTTTGCTCCCCACGCTTTCGCACCTGAGCGTCAGTCTTCGTCCAGGGGGCCGCCTTCGCCACCGGTATTCCTCCAGATCTCTACGCATTTCACCGCTACACCTGGAATTCTACCCCCCTCTACGAGACTCAAGCTTGCCAGTATCAGATGCAGTTCCCAGGTTGAGCCCGGGGATTTCACATCTGACTTAACAAACCGCCTGCGTGCGCTTTACGCCCAGTAATTCCGATTAACCCTTGCACCCTCC
+
BBBBBFFFFFFFGGGGEEEFFGEGGGGH3FGGGFEGEFHHGHDHEGEGB?0EAE>EEGGHFEEGGH?>EEGHHHHHGGGHHHHHHHHGFFEEGHDGGDBCDCFHHHBFBGFCGHHFHHHGGCGHHGFC.<<GGG/0<CD/<GD00<;;<0:<;CGC;:CGGG0.:9:9FCFA9B;@-:;B;BFFFFF;BFFFFFFBFFFEFFFD.A-;.AD@-..;BAA@FFF9F//;BBFF?.:/9/;./;B9BFD.;A
@M03896:38:000000000-B4D98:1:1101:4515:10947 2:N:0:261
CCTGTTTGCTCCCCATGCTTTCGTACCTCAGCGTCAGTATTAGGCCAGATGGCTGCCTTCGCCATCGGTATTCCTCCAGATCTCTACGCATTTCACCGCTACACCTGGAATTCTGCCATCCTCTCCCATACTCTAGCTCACCAGTATCGAATGCAATTCCCAAGTTAAGCTCGGGGATTTCACATCCGACTTAATAAGCCGCCTACGCACGCTTTACGCCCAGTAAATCCGATTAACGCCCGCCCCCTCTT
+
AABABFFFFFFFGGGFFFGGGGFAEGFHHHHHGGFEGHFHFHFHGGHGHHGFFGFFHHHHGEGFGHEEEHGHHHHHHFHHHHHHHHHGGFGGFHHHHFEGGEFHHGGHEGHGHHFGFGHHHHHHHHHHFHHHHGG3BFGFGHFB2@DF/?CFHHHHFHHHHECCF?1?1FHH.@---AGHGFHBDGG<.AD.;G0;G0;C:CGGGGDFDG@B.:AFF?DDGA.;B//:BF.D.ADB/.;-99;--;@DF./
@M03896:38:000000000-B4D98:1:1101:4495:10954 2:N:0:261
CCTGTTTGCTCCCCATGCTTTCGTACCTCAGCGTCAGTATTAGGCCAGATGGCTGCCTTCGCCATCGGTATTCCTCCAGATCTCTACGCATTTCACCGCTACACCTGGAATTCTGCCATCCTCTCCCATACTCTAGCTCACCAGTATCCAATGCAATTCCCAAGTTAAGCTCGGGGATTTCACATCCGACTTAATAAGCCGCCTACGCACGCTTTACGCCCAGTAACTCCGCTTAACGCTCGCACCCTCC
+
AAAAAFFFFFFFGGG1GBBFGGE00FFFHHGHGGGGFHHH2221BEGHGH1BBGFFHHHHHEG/FGE/A/FGHFHHG>BGHHHHHHHEEEGGFHGHHGEGGEFGGHBE0BGHHG2>F1BGHHHFGGGF1BFGHDGFGFG<FG1<11>F22<11@>1@FGFG10?<??<FGGH/C---</<DDD==GC.<<CAC00;C0<C??CCGFEGGGAA.:.00CB;@B-/9//;;F-9;9B/B--9A@9-@@B-9-
@M03896:38:000000000-B4D98:1:1101:8922:11051 2:N:0:261
CCTGTTTGCTCCCCACGCTTTCGCACCTGAGCGTCAGTCTTCGTCCAGGTCGCCGCCTTCGCCACCGGTATTCCTCCAGATCTCTACGCATTTCACCGCTACACCTGGAATTCTACCCCCCTCTACGAGACTCAAGCTTGCCAGTATCAGATGCAGTTCCCAGGTTGAGCCCCGGGATTTCACATCTCACTTAACAAACCGCCTGCGTGCGCCTTCCGCCCAGCCATTCCGATTAACGCTCTCACCCTCC
+
>AA>AFF4DDFFGGFGGEE2FGEEEGGHF3BBAFE?DHCEFHHGEE13333A0EAEEEEH1EAEEF>/>E?FDFFGF133FFGHFHH/EEEDHFGHF/>EE@1B?G?00BBFGHGFEGHGCCFF1F?A..>F<111<11><G0000==000=<D00<<CGFB0./0///:GE.:--9;/;90;00:;0;;0;00;90C.9--9D.;9A9.-@.9ABF.D.9...../9;999..;/B.-...;/;AF.AD
@M03896:38:000000000-B4D98:1:1101:8905:11059 2:N:0:261
CCTGTTTGCTCCCCACGCTTTCGCACCTGAGCGTCAGTCTTCGTCCAGGGGGCCGCCTTCGCCACCGGTATTCCTCCAGATCTCTACGCATTTCACCGCTACACCTGGAATTCTACCCCCCTCTACGAGACTCAAGCTTGCCAGTATCAGATGCAGTTCCCAGGTTGAGCCCGGGGATTTCACATCTGACTTAACAAACCGCCTGCGTGCGCTTTACGCCCAGTAATTCCGATTAACGCTTGCACCCTCC
+
AABBBFFFFFFFGGGGGEEFFGEEGGGHFHGFEFEEFHHHHHHHGGAGHGGGEEEEGGGHEEFGGHEE>EGHHHHHHGHHHGHHHHHFGFGGHHHHHFCFGCGHHHFGECGHHHHHHHHGGGGHHHG?>CCHFH/<DGFCGHHB:CFCGC:GHHGHGGHHHHB.C99:CFGGFFAA?EGFGGFFFFF/;FFFFFFFFFFFFFFFFFAADFFFBAAFF:DCF?.;BF/BFFFDD..;B?D.9E.;;FF.EF
@M03896:38:000000000-B4D98:1:1101:8915:11074 2:N:0:261
CCTGTTTGCTCCCCACGCTTTCGCACCTGAGCGTCAGTCTTCGTCCAGGGGGCCGCCTTCGCCACCGGTATTCCTCCAGATCTCTACGCATTTCACCGCTACACCTGGAATTCTACCCCCCTCTACGCGACTCAAGCTTGCCAGTATCAGATGCAGTTCCCAGGTTGAGCCCGGGGATTTCACATCTCACTTAACCAACCGCCTGCGTGCGCTTTACGCCCAGTAATTCCGATTAACGCCTGCACCCTCA
+
AAAABFFFFFFFGGGGEEFFGGEEEGGHGHHHGGEAEGHFDGGGEEEHH?ECF>>EEGDGCE?EEHEEEEGGGHHHGBGFFGHHHHHEE/?EGHGHHGDG?CFGHHFH2FFGGHHFHHFFGGGH<GG--<ADDFC0:CC/:GG0;0CCCC0CCFBFFFFGFB0AB9C/;BGG?FDF-.BBF/B/9B:/;BFFBFF/9ADF--9A.?;ADF-@=.;:B9.;B.A/////;//.9.9:/.--..99/9;EA.
@M03896:38:000000000-B4D98:1:1101:8894:11075 2:N:0:261
CCTGTTTGCTCCCCACGCTTTCGCACCTGAGCGTCAGTCTTCGTCCAGGGGGCCGCCTTCGCCACCGGTATTCCTCCAGATCTCTACGCATTTCACCGCTACACCTGGAATTCTACCCCCCTCTACGAGACTCAAGCTTGCCAGTATCAGATGCAGTTCCCAGGTTGCGCCCGGGGATTTCACATCTGACTTAACAAACCGCCTGCGTGCCCTTTACGCCCACTCATCCCTATTAACCCCTGCACCCTCC
+
>>AA3DF4DFFFGGGEEFEFGGEEEEEF3A2FEEGGF5GGFHHFEA1GF10AAE>EEEFHHEEFGH1//>FGGHGFCCBBGFFGHGGEEEEEGG2FHDB<><?GHFHA01FCFFFFGGFGGGDFGHG...<DFC/<DFF/CGD0::GFB0C:G00:0CGHHC0;:CB.--;A;?-?BEFF/9//9BF//;F;//B//:A.9@@..99;ADE//;/;B..-;9.;9/9/;;///9:/9/..99..;B?9.;
@M03896:38:000000000-B4D98:1:1101:26461:11096 2:N:0:261
CCTGTTTGCTCCCCACGCTTTCGCACCTGAGCGTCAGTCTTCGTCCAGGGGGCCGCCTTCGCCACCGGTATTCCTCCAGATCTCTACGCATTTCACCGCTACACCTGGAATTCTACCCCCCTCTACGAGACTCAAGCTTCCCAGTATCAGATGCAGTTCCCAGGTTGCGCCCGGGGATTTCACATCTGACTTAACAAACCGCCTGCGTGCGCTTTACGCCCACTAATTCCGCTTAACGCTTGCCCCCTCC
+
>AA3AFFCDFFFGGGEAEAFFGBEEEGGBGFBAEE2AGFHHHGHGEEFEA0EEE0>EGFHAEEEGHE/E@FHHHGHGGG3FFGHHHHFE?EEHGGGHCB<BBBGHFFA22FFFGFGGCHGGGGHBF<..<CFFG/<DGH0<C0<=0;CC0:CCGBCC;GHHC0./:9.9;ECB?-;99BFB/F9BFF//;/9//9;BAEE@BFFEFAADA9;-:./;..@D..99///;B/.9.;;FDD.9../;AAFFF
@M03896:38:000000000-B4D98:1:1101:23605:11123 2:N:0:261
CCTGTTTGCTCCCCACGCTTTCGCACCTGAGCGTCAGTCTTCGTCCAGGGGGCCGCCTTCGCCACCGGTATTCCTCCAGATCTCTACGCATTTCACCGCTACACCTGGAATTCTACCCCCCTCTACGAGACTCAAGCTTGCCAGTATCAGATGCAGTTCCCAGGTTGAGCCCGGGGATTTCACATCTGACTTAACAAACCGCCTGCGTGCGCTTTACGCCCAGTAATTCCGATTAACGCATGCACCCTCC
+
AABAAFFFFFFFGGGG2AAAFGEEFGGHBFFGEEEFGHHHGHHHGGGGHDCEEEEGGGGHEEEDGHEEEGGHHHHHHGFHHHFHHHHGGFGGHHHGHDDGGCDGHHFGFGHHGGHGHHHGGGGHGGED<CEHGGGHGGFCGHHF::CCGCGFFHCC;CGHHFH.:99BCFFGGG9B@FFFFFGGFFF/BFFFFFFFFAAEBBBDFFB9AD=@9;.9B9.@BFFF///:B/F.;;DF/:=-..:9:BDEEA
@M03896:38:000000000-B4D98:1:1101:25189:11128 2:N:0:261
CCTGTTTGCTCCCCACGCTTTCGCACCTGAGCGTCAGTCTTCGTCCAGGGGGCCGCCTTCGCCACCGGTATTCCTCCAGATCTCTACGCATTTCACCGCTACACCTGGAATTCTACCCCCCTCTACGAGACTCAAGCTTGCCAGTATCAGATGCAGTTCCCAGGTTGAGCCCGGGGATTTCACATCTGACTTAACAAACCGCCAGCGTGCGCTTTACGCCCATTAATTCCGATTAACGCTTGCACCCTCCG
+
BBB@AFFFFFFFGGGGFEEGGGEEEGGHFGFFEEGGGFHHFHHFEGFHGG?CEEEGGGGHCEDEGHEEEEGHGHHHGFHGHHHHHHHGGFFGGGGHHFGGGDFHHHFGCGHHGDFFHHHGGGGHFHFD.<<GCF<DDGD/CHHB0;=GHBGCGHHHCHGHHHB::9//CFFGAC--A.BFBBFGFFF/BFFBBFBBF?EEFFFFFE;;..@CA.:BB.A;BD//9/99BF/A..:9BDC.;A9/BBDEED.
@M03896:38:000000000-B4D98:1:1101:14817:11130 2:N:0:261
CCTGTTTGCTCCCCACGCTTTCGCACCTGAGCGTCAGTCTTCGTCCAGGGGGCCGCCTTCGCCACCGGTATTCCTCCAGATCTCTACGCATTTCACCGCTACACCTGGAATTCTACCCCCCTCTACGAGACTCAAGCTTGCCAGTATCAGATGCAGTTCCCACGTTGAGCCCGGGGATTTCACATCTCACTTAACAAACCGCCTGCGTGCGCCTTACGCCCAGTAATTCCGATTAACGCCTGCACCCTCC
+
>AAAAFFCFFFFGGGGGFFFFGEEEGGHHHHHGGEFEHGHFHHBEEEGF10AEEEGEGGHFDDGGG>/EE?GFHFHGFHFHGGHHHHFEEEGHGHHHGBFGCGGHHCG2FGHGGHGHHGGGGGCBGE..<EFFBFDHF0/<GD:00:CC00G0CGHH;GHHH.-;..99CFE?-9?A?FFFFFFFFE/;FBBFBFFFFAE@BFD?F;;ADFD.9:BBEDB9DF;/:9/:BBDAD?BB.--..9:;/9.;9
@M03896:38:000000000-B4D98:1:1101:25202:11142 2:N:0:261
CCTGTTTGCTCCCCACGCTTTCGCACCTGAGCGTCAGTCTTCGTCCAGGGGGCCGCCTTCGCCACCGGTATTCCTCCAGATCTCTACGCATTTCACCGCTACACCTGGAATTCTACCCCCCTCTACGAGACTCAAGCTTGCCAGTATCAGATGCAGTTCCCAGGTTGAGCCCGGGGATTTCACATCTGACTTAACAAACCGCCTGCGTGCGCTTTACGCCCAGTAATTCCGATTAACGCTTGCACCCTCC
+
AABBBFFFFFFFGGGGFEEEFGEFGGGHGHHGFGGGGHHHGHGHGGDGHGAEEEEGGGGHGFDGGHGE>EFFHHHHHHHHHHHHHHHGGGGGHHHHHGDCGCFHHHFEFGHFHHHHHHHGGGGHHHED.AEGFEC<DGDCGHHF0;<CGCGHFHHGCGHFHH0.:CBFFGGGFGA--CFFGEGGFFF/BFFBFFFFFFEFFFF.AFA:.A@B@AABB9A;@A.:BB//;9F.9AD/9DF..;./9;A.;.
@M03896:38:000000000-B4D98:1:1101:14825:11146 2:N:0:261
CCTGTTTGCTCCCCACGCTTTCGCACCTGAGCGTCAGTCTTCGTCCAGGGGGCCGCCTTCGCCACCGGTATTCCTCCAGATCTCTACGCATTTCACCGCTACACCTGGAATTCTACCCCCCTCTACGAGACTCAAGCTTGCCAGTATCAGATGCAGTTCCCAGGTTGAGCCCGGGGATTTCACATCTGACTTAACAAACCGCCTGCGTGCGCTTTACGCCCAGTAATTCCGATTAACGCTTGCCCCCTCC
+
AABAAFFFFFFFGGGGEEEFGGGFGGGHFGHHGGAFAFGHHHHGGAEHGECGEE>EGEGHAEEEGHEEEEEHHHHHHGHHHHHFHGHFG/FGEGGHHDCDCCGHHHFHHFGGGHGGHHHGGGGFHHGE<<CGFGHDDGFCGGGC0;C<C;<GHHHHF:GGHG0;C9;/9:FGBA-;9ACFFGGGFFF/9F/;FFFB/9AE;FFDEF99DDCC-.;BFA.>B.99;///;B/..ADFB.-.9A9//;@=DA
@M03896:38:000000000-B4D98:1:1101:21361:11182 2:N:0:261
CCTGTTTGCTCCCCACGCTTTCGCACCTGAGCGTCAGTCTTCGTCCAGGGGGCCGCCTTCGCCACCGGTATTCCTCCAGATCTCTACGCATTTCACCGCTACACCTGGAATTCCACCCCCCTCTACTAGACTCAAGCTTGCCAGTATCAGATGCAGTTCCCAGGTTGAGCCCGGGGATTTCACATCTTACTTAACAAACCGCCTGCTTGCGCTTTACGCCCAGTAATTCCGATTACCGCTTGCACCCCCC
+
AABABFFFFFFFGGGGCFEFGGAEEGGHFECB2EE22DFGGG2GEFECC1ECAE>EFGFH1ECEEH1>EFGHHHHHGGHBGGHHHHG?E<EEFHGHHDDG/>?GHHG02<FGHHEFFGFFGGGHHH1<<>>GFG/<=GF/<CD0<0=<C0<;CH0;0<GHHF0./;;/:BFF?A--9AC0;0;00;C0;BBFFFFBFFFF-@BD:;/;;;@@-9.BB.ACF?.//99;BF/.99D/9.-9..9//99-9-
@M03896:38:000000000-B4D98:1:1101:21344:11190 2:N:0:261
CCTGTTTGCTCCCCACGCTTTCGCACCTGAGCGTCAGTCTTCGTCCAGGGGGCCGCCTTCGCCACCGGTATTCCTCCAGATCTCTACGCATTTCACCGCTACACCTGGAATTCCACCCCCCTCTACGAGACTCAAGCTTGCCAGTATCAGATGCAGTTCCCAGGTTGAGCCCGGGGATTTCACATCTGACTTAACAAACCGCCTGCGTGCGCTTTACGCCCAGTCATTCCGCTTAACGCTTGCCCCCTCC
+
AABACFFCFFFFGGGGGFEFFGEEEGGHGHFFEFEEEHGHFHGHGGGGG?EGAEEEGGGHAEEEGHE/EEGHHHHHGGFGHGGHHHHFEEFFHHGHHDCGG@?FGGC?2?GHHHHGHGGGGGGHHHF?<CCGHC<<<GF/CG0::<CGC0:;;GB;;=GGHB099;//:;FF-A---;:FBFFBFFF/BBFFB/BBFEFF@CFF.;9.DD-@-.9/B.;>DD.;/9/::F/.9..;;AD.9.;/;A@9AA
@M03896:38:000000000-B4D98:1:1101:21344:11209 2:N:0:261
CCTGTTTGCTCCCCACGCTTTCGCACCTGAGCGTCAGTCTTCGTCCAGGGGGCCGCCTTCGCCACCGGTATTCCTCCAGATCTCTACGCATTTCACCGCTACACCTGGAATTCCACCCCCCTCTACGAGACTCAAGCTTGCCAGTATCAGATGCAGTTCCCAGGTTGAGCCCGGGGATTTCACATCTTACTTAACAAACCGCCTGCGTGCGCTCTACGCCCAGTACTTCCACTTCACCCTTGCACCCTCC
+
>AA>AFFFFFDFGGGEAEEFFGGEEGGHGGHFAGE22GGFDHFHFGE33A0EEEEFGGEF1EDEFH?/>EEFHHHHHFH3GFFEHHHGGEEEHHHHHCCCC@DGHFF0GBGHGGGDGDGGGGGGDF.<<<CGFC<0<C0/CC:00<CCG::C0CGC;;CCFHF;/;/99FFE9-:@A?FFF9B/9;B/;FBB/;9//A9ABFF?..9:;D>B-../B.9==.99//:/BF////////;./.9;;;9...
@M03896:38:000000000-B4D98:1:1101:19479:11222 2:N:0:261
CCCGTTTGCTCCCCTAGCTTTCGCACCTCAGCGTCAGTGACAGTCCAGAGAGCCGCCTTCGCCACCGGTGTTCCTCCCAATATCTACGCATTTCACCGCTACACCGGGAATTCCCCTCTCCTCTCCTGCACTCAACCTCGCCACTATCGCACGCGGTTCCTCGGTTAAGCCCCGGGATTTCACCTCCGACTCCTCAAACCGCCTACTCGCTCTTTACGCCCCGTAAATCCGACCAACGCTTCCTCCCCAC
+
AA1AAFFAFFFFGG11BBBAFGBE0FGFHGGG0EABAD21ADBAFGGFHBCEGF/AEGGH/EEEGHE/>/B?GHFHHGFG01BGFGGFEEAAGG>FG/>EEEB00//<//<CB11<0C0@BFGFHHB1?<FGFHF000?.-><.<0=>..<<-A--:;;C0;...;;C0:C.;?-;-./0;0BFBA?--;@?//;/:9;A;@@-;B/9-;-:9/;//9:@@---9--/;9;-----;-9---9/;B9--9
@M03896:38:000000000-B4D98:1:1101:17285:11224 2:N:0:261
CCTGTTTGCTCCCCACGCTTTCGCACCTTCGCGTCAGTCTTCGTCCAGGGCGCCGCCTTCGCCACCGCTACTCCTCCAGATCTCTACGCATTTCACCGCTACACCTGGAATTCTACCCCCCTCTACGAACCTCAAGCTTGCCAGCATCAGATGCCGTTCCCAGGTTGAGCCCGGGGATCTCACATCCGCCTTAACAAACCGACTGCGTGCGCTTTACGCCCAGTAATTCCGATTAACGCATGCACCCTCCG
+
>A11>BF1@DFFFAAEGEE0FAEEEEEH110AAEE/EHDF2FG0EE/10//A/EE?EG/F////>0///>/B11>00011B12B2FH?EE/EHFHFF/BCC?1<0G0001<1>@11<C/<--.<1><<.--///000/0<<C;:./;C000;GC0-::9/900.:0;/;09E--99---;///:///---9;/9//;-9:=----/-;-;-@=-9/F-;;=AE//;//:B/-;;9;9-9-:-;;9;A--;-
@M03896:38:000000000-B4D98:1:1101:9468:11245 2:N:0:261
CCTGTTTGCTCCCCACGCTTTCGCACCTGAGCGTCAGTCTTCGTCCAGGGGGCCGCCTTCGCCACCGGTATTCCTCCAGATCTCTACGCATTTCACCGCTACACCTGGAATTCTACCCCCCTCTACGAGACTCAAGCTTGCCAGTATCAGATGCAGTTCCCAGGTTGAGCCCGGGGATTTCACATCTGACTTAACAAACCGCCTGCGTGCGCTCTCCGCCCAGTAATTCCGATTAACGCATGCACCCTCC
+
AABABFFBDFFFGGGGEFEFFGEEGGGHFGHGEEEGGHHHHHFHGEEEHD0EAFEGGGGHEEFGGHGEEEGHHGHHHHHHHHHHFGGGEEEGFHGHHBBD@CDGHGGAGHHHHFHHHFHGGGGHHHG?<CEGHGFBDC0/CGG::<:;B0;0=G0:0:CHHH0::9//BFFE?A?-?ABBFEFFFFF/;B9BBFFF/.;E;DCFEF=..;@B9..//9..;..;;/9BBBF.9../;.9-.:/9/BFEED
@M03896:38:000000000-B4D98:1:1101:9488:11249 2:N:0:261
CCTGTTTGCTCCCCACGCTTTCGCACCTGAGCGTCAGTCTTCGTCCAGGGGGCCGCCTTCGCCACCGGTATTCCTCCAGATCTCTACGCATTTCACCGCTACACCTGGAATTCTACCCCCCTCTACGAGACTCAAGCTTGCCAGTATCAGATGCAGTTCCCAGGTTGAGCCCGGGGCTTTCACATCTGACTTAACAAACCGCCTGCGTGCGCCTTACGCCCAGTAACTCCGATTAACGCCTGCACCCTCC
+
>AAAAFFCFFFFGGGGAAAAFG2EEEGH3AAEEGEEEFGH5DFFE1BG310AAE0EEGGH1EEEEHEE>EFGGFHHE?FFHHHHHHHEG/EGHHHHHBBGCCFGFB0?C<FGGD<FGCGGCGG0GGC>.<<GFH/0D/=/<GD0:0;<C00CCG0:;CCGG0:.:0///CFG-----99CBFFBFFF/;BBBBFF/9.AA--@DAFB..;9@.9?FB9;=B?;9/;/:BF.;.:./;.@-...9/BAAEF
@M03896:38:000000000-B4D98:1:1101:21045:11259 2:N:0:261
CCTGTTTGCTCCCCACGCTTTCGCACCTGAGCGTCAGTCTTCGTCCAGGGGGCCGCCTTCGCCACCGGTATTCCTCCAGATCTCTACGCATTTCACCGCTACACCTGGAATTCTACCCCCCTCTACGAGACTCAAGCTTGCCAGTATCAGATGCAGTTCCCAGGTTGAGCCCGGGGATTTCACATCTGACTTAACAAACCGCCTGCGTGCGCTCTACGCCCAGTAATTCTGCTAAACGCCTGCACCCTCC
+
AABBAFFFFFFFGGGGEEEFFGEFGGGHHGHFEEGGGGHHGHHHEGEGF??FEEEGGGGHHGEDGHEEEFGHHHHHHHHHHHHHHGHGGEFFHHHGHGGGC?FGHHEACGGFGHFFHHHGGCEHGHFF..CGCF/<DCG/CGGC:GHHHGGGFFHBCGGFFH0.:9/9/CFGCG?@DF/00;CGFFF9BFFFFFFF/9AFAAFFFFC...-99.9//.-@@../:9BBF////////.9-..9./9A..9
@M03896:38:000000000-B4D98:1:1101:21070:11260 2:N:0:261
CCTGTTTGCTCCCCACGCTTTCGCACCTGAGCGTCAGTCTTCGTCCAGGGGGCCGCCTTCGCCACCGGTATTCCTCCAGATCTCTACGCATTTCACCGCTACACCTGGAATTCTACCCCCCTCTACGAGACTCAAGCTTGCCAGTATCAGATGCAGTTCCCAGGTTGAGCCCGGGGATTTCACATCTGACTTAACAAACCGCCTGCGTGCGCTTTACGCCCAGTAATTCCGATTAACGCTTGCACCCTCCG
+
AABCCFFFFFFFGGGGEEEFGGFGGGGHHHHHEGFGGHHHHHHHGGGHHFFGGEFGGGGHEEDEGHEEEGGHHHHHGHHHHHHHHHHGGFGGHHFHHGFGGFFHHHGGGHHHHHHGHHHGGGGHGHEDADGHFHGHGHF/GHGB:GHGFBGGHHCGCGHHHH0ACFBFGGGGFGAGGDFGF0BFFFE;BFFFFBBFFEFFFFFDFFDDFFFF@.;FFFFFBDABF9:BFFFD.:AFB.@.9AABFFDFAD.
@M03896:38:000000000-B4D98:1:1101:22618:11340 2:N:0:261
CCTGTTTGCTCCCCACGCTTTCGCACCTGAGCGTCAGTCTTCGTCCAGGGGGCCGCCTTCGCCACCGGTATTCCTCCAGATCTCTACGCATTTCACCGCTACACCTGGAATTCTACCCCCCTCTACGAGACTCAAGCTTGCCAGTATCAGATGCAGTTCCCAGGTTGAGCCCGGGGATTTCACATCTGACTTAACAAACCGCCTGCGTGCGCTTTACGCCCAGTAATTCCGATTAACGCTTGCACCCTCC
+
AAAAAFFFFFFFGGGGAAAFFGEEEGGHGHHGEFFGFHHHFFGHGEEGHDCEEEEEGGGH1EEEGHE>EEFHHHHHHFFGHHHHHGHFGEFGHHHHHFCGG@FGHHHFBFGFHHHGHHHGGGGHHHEA<CEHFF/DDGF/CGFG:CCGGCCFHHEHCGHHHHEEC:;:BFFE;D-@-:;CFFGBFFF9:FBF/:B//9EECF;DAA99A.BB9;E/F.:9@A.;;FFFFFB9.9?:;.@...:/;;AEED
@M03896:38:000000000-B4D98:1:1101:25001:11347 2:N:0:261
CCTGTTTGCTCCCCACGCTTTCGCACCTCAGCGTCAGTCTTCGTCCAGTTCGCCGCCTTCTCCACCGCTATTCCTCCTGATCTCTACGCATTTCACCGCTACACTTGTTATTCTACCCCCCTCTTCGACCCCCATGCACGCCAGCTTCAGCTGCATTTCCCACGTTGTGCCCCCGCATCTCACATCTCACTTATCACACCGCCTCCGTGCGCTTTACGCCCAGTCATTCCGATTACCGCTTGCACCCTCC
+
>A11>DF1DFFFG11EEEE0AFEC0EEH01AA0BE/EH112DGBEE?1A12F/E/AEG/F1B1@B0///>/B2BDE>011B1BB@GG/E??/FGHFD/<EE/1B1BB112>F>2B210<B///01?///<//--00111>>F.-.0DG000=<<<0;0:C00.-;:;.;0:C.----9-09090090;9C0B;0;09:9A@@@F-9999--;-;9FF-9->--///9/;;/9-9-//-9----/;9--;-
@M03896:38:000000000-B4D98:1:1101:22596:11350 2:N:0:261
CCTGTTTGCTCCCCACGCTTTCGCACCTGAGCGTCAGTCTTCGTCCAGGGGGCCGCCTTCGCCACCGGTATTCCTCCAGATCTCTACGCATTTCACCGCTACACCTGGAATTCTACCCCCCTCTACGAGACTCAAGCTTGCCAGTATCAGATGCAGTTCCCAGGTTGAGCCCGGGGATTTCACATCTGACTTAACAAACCGCCTGCGTGCGCTTTACGCCCAGTAATTCCGCTTACCGCTTGCACCCTCC
+
AABBBFFFFFFFGGGGEFEEFGFEFGGHFGHGEGEGGHHHHHHHGEEGFE0EAEEFGGGHAEEFGHEEEEGHHHHHHFGGHGHHHHHEFEGGHHGHHDBFD@FGHFGCCCGHGHDGHHHGGGGHHHGC<AEHHGC<<CF/CG00;0C;0;:::FGC<CGHHB0C:9//CFGGBG9?-CFBFGFFFFF//BBF9BB;9AFF>DFDEF-9D9-9;;.;B:.@AD./;//;BF/...9/;A@9...9/;AAE.
@M03896:38:000000000-B4D98:1:1101:22612:11358 2:N:0:261
CCTGTTTGCTCCCCACGCTTTCGCACCTGAGCGTCAGTCTTCGTCCAGGGTGCCGCCTTCGCCACCGGTATTCCTCCAGATCTCTACGCATTTCACCGCTACACCTGGAATTCTACCCCCCTCTACGAGACTCAAGCTTGCCAGTATCAGCTGCAGTTCCCAGCTTGAGCCCGGGGATTTCACATCTGACTTAACAAACCGCCTGCGTTCGCTTTACGCCCAGTAATTCCGATTCACGCTTGCACCCTCC
+
>AAABFFCFFFFGGGGEEEEFGEEEGGGB3FFAEE2BFGHGHEHGG?AA121BFEEFGGG1EEEEH>/EEGGHHHHGF33FFGHH@FFE?EFHHGHHEEECEFGHH2B22FGFG3GHHHGGGGHFF////>FGF<1>CG0>F11>BBD0=0=/<C<==GHHH0.::/.CCGG:--;-9:BF0FBGFF0;CF0B0C;C9AE-=@DFFA:.;;;.A./B.9@BFE/;/;BFF/9../;B.9...99;/AEEA
@M03896:38:000000000-B4D98:1:1101:18182:11431 2:N:0:261
CCTGTTTGCTCCCCATGCTTTCGTACCTCAGCGTCAGTATTAGGCCAGATCGCTGCCTTCGCCATCGGTATTCCTCCAGATCTCTACGCATTTCACCGCTACACCTGGAATTCTACCATCCTCTCCCATACTCTATCTCACCAGCATCGAATGCAATTCCCAAGTTAAGCTCGGTGATTTCACATCCCACTTAATAAGCCGCCTACGCACGCTTTACGCCCAGTAAATCCGATTAACGCTCGCATCCACT
+
>A>1>DF1FFFFFE1BCFG3GFFGBFGHDFBFCGE?EHCFBHH1BGHA0G1AAAFAFHFF////FFC//A/FFFFHC0GBB@GFDGHFEEGGHHHHHCEGG?G>>FBACGHHHGGFDCF1FGD1EGHH1BF11212B1BBBGB0/0@F?<@GFFFHGFDF110?<11?11FF.C..<F1<<DDBGHH.<G.0==00000:CCCGGH.AA?:A...9;9:@@..9CB00;C--;--;:-9-;-;;-;;/;9
@M03896:38:000000000-B4D98:1:1101:5636:11434 2:N:0:261
CCTGTTTGCTCCCCACGCTTTCGCACCTGAGCGTCAGTCTTCGTCCAGGGGGCCGCCTTCGCCACCGGTATTCCTCCAGATCTCTACGCATTTCACCGCTACACCTGGAATTCTACCCCCCTCTACGAGACTCAAGCTTGCCAGTATCAGATGCAGTTCCCAGGTTGAGCCCGGGGATTTCACATCTGACTTAACAAACCGCCTGCGTGCGCTTTACGCCCAGTAATTCCGATTAACGCTTGCACCCTCCG
+
>AAAAFFFFFFFGGGG?EEFFGFEFGGHFF2B2EEAFHHHHHHHGGDEH?EEEEEEGGGHAEDEGH?EEEGHHHHHGEGEGHHHHGHGGFFGHHGHHGCGDCGHHFFG2?FGHHHFHGHGGGGHHGGD.CCGFGG<GHF/CGD:::GHGC0CHEHCCGHHCG0;C99/9CGGAG??CDFFFFFFFF//9B/B//:FBFEF-@DDFF-;.A@@@AEFF.DDC..BF/BBFFF..;.9F.;.9A9/99A.AD.
@M03896:38:000000000-B4D98:1:1101:5651:11446 2:N:0:261
CCTGTTTGCTCCCCACGCTTTCGCACCTGAGCGTCAGTCTTCGTCCAGGGGGCCGCCTTCGCCACCGGTATTCCTCCAGATCTCTACGCATTTCACCGCTACACCTGGAATTCTACCCCCCTCTACGAGACTCAAGCTTGCCAGTATCAGATGCAGTTCCCAGGTTGAGCCCGGGGATTTCACATCTGACTTAACAAACCGCCTGCGTGCGCTTTACGCCCAGTCATTCCGCTTAACGCTTGCACCCTCC
+
>AAABFFFFFFFGGGGEEEFFGEEFGGHFGFFEEFEGHHHGHHHGGAGG?0EEEEEGGGH1EEEGH?>EEGHHHHHGCFGHHHHHFHFEEGGHHGHHCCGD@DHHHG0<FHCGHHHHHGGGGFHGHFA.CCHFCC<DGD<CGD0:;CCG00CFHHFC:GHHF0.:9//CFFG-9-@-.FFGFGFFFB:;FFF/BFBBFEF=@CDEF=;ADBF-A.:BA.DFF.9/;FFFFF.:.:/;.@.9AE:9FD.AD
@M03896:38:000000000-B4D98:1:1101:5640:11462 2:N:0:261
CCTGTTTGCTCCCCACGCTTTCGCACCTGAGCGTCAGTCTTCGTCCAGGGGGCCGCCTTCGCCACCGGTATTCCTCCAGCTCTCTACGCATTTCACCGCTACACCTGGAATTCTACCCCCCTCTACGAGCCTCCTGCTTGCCAGTATCAGCTGCAGTTCCCAGGTTGAGCCCGGGGATTTCACATCTGACTTAACAAACCTCCTGCGTGCGCTGTACGCCCAGTACTTCCGCTTAACGCCTGCCCCCTTC
+
AAAAAFB1DDFFFEBEEEE0FGEGAEGHCGHGEFFEGDFHHHEHEE/B0AA/EEEEGFEH/EEEEHE>E@EGBGHHGFB0FHHGH2FFC<ECGF2FD<<@><1FFGF<01?<?F?<FFA@CCGG1FE..-<G<.//<CG<.C0000<:000;/:/:;CC;G0B;9;///:C.-=-9-9/;B/;/BFB;//::;/:/9:--/;-B9B@9---;@-;9/;-9---:/;//:B--;--/99--;-----9@-9
@M03896:38:000000000-B4D98:1:1101:14782:11475 2:N:0:261
CCTGTTTGCTCCCCACGCTTTCGCACCTGAGCGTCAGTCTTCGTCCAGGGGGCCGCCTTCGCCACCGGTATTCCTCCAGATCTCTACGCATTTCACCGCTACACCTGGAATTCTACCCCCCTCTACGAGACTCAAGCTTGCCAGTATCAGATGCAGTTCCCAGGTTGAGCCCGGGGATTTCACATCTCACTTAACAAACCGCCTGCGTGCGCTTTACGCCCAGTAATTCCGATTAACGCTTCCACCCTCC
+
AABBBFFFFFFFGGGGAEEFFGEEFGGHFHFGEGEFEGGHFHGHEDEFHEGCEEEEGGGHHGGGGHAEEEGHHHHHGGHGHHHHFGHGG?EFHHHHHGFGGCFHHGFGFHHFGHHHHHHGGGGHHFF.<CCGFHHFHBD<<GF00:;GGC0CGGFHGGGHHH0.:0/;;CFFBC;-@DFGB0FFFFB//;F/BFBFF?EFBDFFFFA;AD-9-9.:FEDBBB.//;FFFFF.;9./9.9...99;FFFED
@M03896:38:000000000-B4D98:1:1101:14764:11476 2:N:0:261
CCTGTTTGCTCCCCACGCTTTCGCACCTGAGCGTCAGTCTTCGTCCAGGGGGCCGCCTTCGCCACCGGTATTCCTCCAGATCTCTACGCATTTCACCGCTACACCTGGAATTCTACCCCCCTCTACGAGACTCAAGCTTGCCAGTATCAGATGCAGTTCCCAGGTTCAGCCCGGGGATTTCACATCTGACTTAACAAACCGCCTGCGTGCGCTTTACGCCCAGTACTTCCGATTAACGCTCGCACCCTCC
+
AABBBFFBFFFFGGGGEEEFFGAEGGGHGHHGEEEGEHHCGHHHGEEGH1?CEE@FFFGHCEDGGHEEGGGHHHHHGGHFHHHHGHHGGGGGHGBGHGGGGCFHHHGF2G2?FDFGGGHGGGGHHGAA<.CFFB/0DHB<<GF:CGFCB<0:CF:C0CGCFF0.:B0;;F/9?A-9-?FBC0;0FFB/BFFFF/9BB.E;-@DD?A;;A9-;@..BFAD-@D./9;/BFBD.99;FB.;9.--;;;AFF.
@M03896:38:000000000-B4D98:1:1101:29011:11498 2:N:0:261
ACTGTTTGCTCCCCACGCTTTCGCACCTGAGCGTCAGTCTTCGTCCAGGGGGCCGCCTTCGCCACCGGTATTCCTCCAGCTCTCTACGCATTTCACCGCTACACCTGGAATTCTACCCCCCTCTACGAGACTCAACCTTGCCACTATCAGCTGCAGTTCCCAGCTTGAGCCCGGGGCTTTCACATCTGACTTAACAAACCGCCTGCGTGCGCTTTACGCCCAGTAATTCCGATTAACGCCTGCACCCTCC
+
3>>>AFFCDFFFGGGGEEEAFGEEEEGG3BFFEGE?EFGHGHGHFDAB3100AE>EEE1FCEE>EH1/>>/FFHFHF0B3BGGHHFGFE/?EGGFFG?BCC@1FGC0?01?<FD<FGGHDGDGFGHF...<<C0//</00<C00/;;G000;/C/C;;CFCC0.00/.09FE-9----9CFBBBFFF//;9B/;9;/9AE;B@.;A-..:;@-.9/;.9@BA9///9;BFF.A.A/B.@-.99.;;A.9A
@M03896:38:000000000-B4D98:1:1101:29020:11518 2:N:0:261
ACTGTTTGCTCCCCACGCTTTCGCACCTGAGCGTCAGTCTTCGTCCAGGGTGCCGCCTTCGCCCCCGGTATTCCTCCCGCTCTCTCCGCATTTCACCGCTACACCTGGACTTCTACCCCCCTCTACGAGCCTCACGCTTGCCCGCATCAGCTTCAGCTCCCACCTTCAGCCCCGGGCTTTCACATCTCACTTCCCACACCGCCTTCGTGCGCTTTCCTCCCCGTCATGCCTATTCACTCCTGCACCCTC
+
1>A>AFFBFFFFGGGGEEEFFG0B0EEFAB0B0EEEEEHH2G/BE//10/0BAFEEECF@BE>/>E//>>FFEF@EF/?/EEFFH1B/E>E?GG2>G<>C/<1FF0<?001??F1?DFGCCCA01>...-<<C<.<<<..:;0:--;:C0090C0009;BE/...0/90CB9.A---9A/B9//:BB/;:FB//B/--B--;@--;-9;--9---///9/A--9;A-//9////9/:/:-//9-;9--;
@M03896:38:000000000-B4D98:1:1101:25922:11526 2:N:0:261
CCTGTTTGCTCCCCACGCTTTCGCACCTGAGCGTCAGTCTTCGTCCAGGGGGCCGCCTTCGCCACCGGTATTCCTCCAGATCTCTACGCATTTCACCGCTACACCTGGAATTCTACCCCCCTCTACGAGACTCAAGCTTGCCAGTATCAGCTGCAGTTCCCAGGTTGAGCCCGGGGATTTCACATCTGACTTAACACACCGCCTGCGTGCGCTTTACGCCCAGTAATTCCGATTAACGCTTGCACCCTCC
+
AABABFFFFFFFGGGGEFECFGEEGGGGGHGHGAEFDHHHGHGHDEEGHG0EEEEGGGGHFGGFGH?/>/FGFHHHGGH3FGHHGDGFEEEGFHDGHDCG/<?GH2FGC2FGHHDGHHHGCGGHGHFDD.<G<C/<<G0<<G0:0;;<CH0CGFBHFHGHHHFA999;/;BE----9ACFFGGFFBB;;F//:/B//;:D>FF?.:@9AD-BB.A//AA9@9A/9/;;B//..;./;.-.9.:/99A.A;
@M03896:38:000000000-B4D98:1:1101:25904:11529 2:N:0:261
CCTGTTTGCTCCCCACGCTTTCGCACCTGAGCGTCAGTCTTCGTCCAGGGGGCCGCCTTCGCCACCGGTATTCCTCCAGATCTCTACGCATTTCACCGCTACACCTGGAATTCTACCCCCCTCTACGAGACTCAAGCTTGCCAGTATCAGATGCAGTTCCCAGGTTGAGCCCGGGGATTTCACATCTGACTTAACAAACCGCCTGCGTGCGCTTTACGCCCAGTAATTCCGCTTAACGCTTGCACCCTCC
+
AABABFFFFFFFGGGGEEEAFGEEGGGGEHHGEEEFEHHHHHHHGGGGHFFGEEEFGGGHEEEFGHEE>EFFHHHHHGGHHGHHHHHFEEFGHHHHHFBDFCGHHHFCBGGFHHHGHHHGGGGHHHG?<DDHHGCDDGF<GHHF:GHGH0CCHHFG:CGHFH0.:9//BCGGF---AAFFFFFFFFF:FFFFBBBFFFFEDB@AEF;.;A=DC?EFFADDFA?/;FFFFF/..9.//.;.:../BFDEFD
@M03896:38:000000000-B4D98:1:1101:25644:11529 2:N:0:261
CCTGTTTGCTCCCCATGCTTTCGTACCTCAGCGTCAGTATTAGGCCAGATGGCTGCCTTCGCCATCGGTATTCCTCCAGATCTCTACGCATTTCACCGCTACACCTGGAATTCTACCATCCTCTCCCATACTCTAGCTCACCAGTATCGAATGCAATTCCCAAGTTAAGCTCGGGGATTTCACATCCGACTTAATAAGCCGCCTACGCACGCTTTACGCCCAGTAAATCCGATTAACGCTCGCAACCTCT
+
AAAABFFFFFFFGGGGFFFBFGFGFHGHHHHHGEEGGHHFFHHHHGHHHHDHGGFFHHHHGEDEFHEEEGFHHHHHHFHHHHHHHGFFGEGGHHFHHGEGGCFHHHGGEHHHHHGFHHGHHHHHHHHHBGHHHFHHHHGHHHHA2@@G/FFFHHHGFFHHHHB/?<<1FFGHD@--ADCHHHGHHHH.<ACDFHCGF0CG:@:DFG;ADGAG9.CFGADGADF/;B/9BB.;.../9AD.:-9-.;AFF/
@M03896:38:000000000-B4D98:1:1101:28004:11549 2:N:0:261
CCTGTTCACTACCCACGCTTCCACGCCCCAGCGTCAGTTACAGTCCAGACACCCGCCTTCTCCACTCTTGTCCCCCCTCACCTCTCCGCACTTCACCGCTACACCTCGAATTCCACCCCCCCCTTCTCCCCTCAACCTCCCCACTCTCCACTGCCCCCCCCCCGTCCCCCCCTCCCCTTCCCCCCCATCCCCTCCATACCACCCTCGCTCCCCTTCCCCCCAACCCACCCCCTCCCCCCTCCACCCCTAC
+
>1>>1@B3BB3BFG111AAC0B11A0B0A00A/////222B112B1111/00BA//A/AF1@F1B1011111D1/B>//0/0@FB0B//>//1BB1B///><1B000?/0</>1210///>-<-0>10=/./..0/.//C.;/../00;0/0:0/.9--99-----99-9@;----9---9--;-9--/--9----/;:///9-9A-9-99-----;-;99-;----------;--9-;-9---;:@---
@M03896:38:000000000-B4D98:1:1101:27431:11568 2:N:0:261
CCTGTTTGCTCCCCACGCTTTCGCACCTGAGCGTCAGTCTTCGTCCAGGGGGCCGCCTTCGCCACCGGTATTCCTCCAGATCTCTACGCATTTCACCGCTACACCTGGAATTCTACCCCCCTCTACGAGACTCAAGCTTGCCAGTATCAGATGCAGTTCCCAGGTTGAGCCCGGCGATTTCACATCTGACTTAACAAACCGCCTGCGTGCGCTTTACGCCCAGTAATTCCGATTAACGCTTGCACCCTCC
+
AABAAFFFFFFFGGFGEEEFGGEEEGGG33BBEEGGGHHHGHFGGEEHHCAFA>EEGGGH1EDEEFE/>EFHHHHHGCF3GFGHHHHGGEEGGHGHFADGG@FGFHBF2?DGGGFGHHHGCGGFGHG?.<EHFHFD</</CGG:00;C;C:CFFHHHGGGHF0.:9:BFGFE?F-9;-9EFFFBBFF/9FFFF/;BFFA.@;FFEF>..A@D-.EBFA.9@?A/;/BBFF/.;.;/;DB....;9:;AAA
@M03896:38:000000000-B4D98:1:1101:24777:11570 2:N:0:261
CCTGTTCGCTCCCCACGCTTTCGCGCCTCAGCGTCAGTTACAGACCAGAGAGTCGCCTTCGCCACTGGTGTTCCTCCACATCTCTACGCATTTCACCGCTACACGTGGAATTCCACTCTCCTCTTCTGCACTCAAGTTCCCCAGTTTCCAATGACCCTCCACGGTTGAGCCGTGGGCTTTCACATCAGACTTAACAAACCGCCTGCGCGCGCTTTACGCCCACTAATTCCGGACAACGCTTGCCACCTAC
+
AABABFFADBABGGGGFEEFGGFGEGGGGHHHGGGGEGGHGHGHGHHHHHFEGBAEGGGHEEFEGGEBFGGBGHHHHGHHHHHHHHHFGGGGHHHHHEEGG@GG?BGC?GHHHHFGHHHHHHHHHHHBGFHHBF?1?FF?GGFA1FHGHH1GC1DGHHHFGHD-<<-<<CH-.A:@GHHFHHHHHHB:CFF9CB0;9CEEAFGDAF-;DFCBB../B:D>FF.;/9/:BF/-.@-.;--..99BBFFFFF
@M03896:38:000000000-B4D98:1:1101:24784:11587 2:N:0:261
CCTGTTCGCTCCCCACGCTTTCGCGCCTCAGCGTCAGTTACAGACCAGAGAGTCGCCTTCGCCACTGGTGTTCCTCCACATCTCTACGCATTTCACCGCTACACGTGGAATTCCACTCTCCTCTTCTGCACTCAAGTTCCCCAGTTTCCACTGACCCTCCCCACTTTAGCCCTGCGCTTTCTCATCAGACTTAAGAAACCGCCTGCGCGCGCTTTACGCCCAATACTTCCGTACAACACTCGCCCCCTCC
+
>AAAAFFADAABGGGGAEAFFGEEAEEFGGHG?EEEEGHHEHFFHHFHHH2EGF0EG?EGFED?EF3BB?GBGGFGHFHGFHHHH4FFEEEFHGGHHEEE/EBH?B?/CGHHGH3BFH2FGFHHEDF2@2FGH011??F1GG0/1<<FGG1<<1>FF0FD.</..=00==G//..;D:.EC0<;0C00;CC0000;BCFF9?B9..9;-9-@>..9;.:-@..9//;/999/.999B.://.-;A-99.9
@M03896:38:000000000-B4D98:1:1101:15331:11627 2:N:0:261
CCTGTTTGCTCCCCACGCTTTCGCACCTGAGCGTCAGTCTTCGTCCAGGGGGCCGCCTTCGCCACCGGTATTCCTCCAGATCTCTACGCATTTCACCGCTACACCTGGAATTCTACCCCCCTCTACGAGACTCAAGCTTGCCAGTATCAGATGCAGTTCCCAGGTTGAGCCCGGGGATTTCACATCTGACTTAACAAACCGCCTGCGTGCGCTTTACGCCCAGTACTTCCGATTAACGCTTGCACCCTCC
+
AABAAFFBFFFFGGFE2EEAFGEEFEFFBEGG2BEGGHFHFHEHFFAGH???EE@EEGCGEFEGGGEFGGGHHHHHGHGFHHHHHHHGGEEGHHHHHDBFC@DGHGCGEHHHFGHHHAHGFGGHH1FD<?EHHHGHFHD<GHH:0;0CF0C0CG:GCCGG0C0;/9:/BFGG-D--B.CFGFGGFFFBBFFFFFFFB?EE-B-D?F-.:A=F-9.9/ED;;9.;//:/B/.9.AAFB.-99A;9BFF.A9
@M03896:38:000000000-B4D98:1:1101:15345:11639 2:N:0:261
CCTGTTTGCTCCCCACGCTTTCGCACCTGAGCGTCAGTCTTCGTCCAGGGGGCCGCCTTCGCCACCGGTATTCCTCCAGATCTCTACGCATTTCACCGCTACACCTGGAATTCTACCCCCCTCTACGAGACTCAAGCTTGCCAGTATCAGATGCAGTTCCCAGGTTGAGCCCGGGGATTTCACATCTGACTTAACAAACCGCCTGCGTGCGCTTTACGCCCAGTAATTCCGATTAACGCTTGCCCCCTCC
+
>AAABFFCFFFFGGGG2EEFGGEEEGGHCHGGEEEGEEFHHHHHGDEGHEEEEE0EEEGHEGFGGHA>>EGHHHHHGGHHHHHHHHHGGEEGFHHHHDBCCCFHHHFGFFHFGHFFGHHGGGGHB<F...<GHGC<<CD<<GFC0=;GGGHFFHGHCCGHHGCE:;9;9FCEGG:?CAFBFGGBFFF/;BFFBFFFFFFE-@@FEF-9.;-9-9.9FEDDFAAF/9/;FB/9.:A9B.;:.E9//:@@FD
@M03896:38:000000000-B4D98:1:1101:27663:11650 2:N:0:261
CCTGTTCGCTCCCCATGCTTTCGCACCCCAGCGTCGGTAGGGACCCAGAGAGCTGCCTTCGCTTTTGGCGTTCCTTCGTAGATCTACGGATTTCACCCCTACACACGAAATTCCACTCTCCTCTGTCTCACTCAAGTGAATTGGCTTCGAGAGCATTCCGCCACTTTTTGGCGACTTTCACTTTCAACCCGATTCACCGCCTACGTGCCCTTTACGCCCAGTCATTCCCAAGAACACTTCCCCCCCCCGT
+
AAA>AFFADBABGFGFGFFAGGEFEGGGGGAFCGGEGGDG1FBFFGC1EA2BFFBCFGGHEEGHGH3/B>?EFHDHF?BBCCFGGHHE/?EEDGHHGFGGFFFGGDC//EGHGHDGHHHFGHH2@DHFGHHH1G??F1<?11>10<GG>CFA-C/DDGHCF?CEG0CCC--:;-:-CB9CF9BGFC0BFG-A-DF0BB;?FA.BA9..:9B/;/9.9-@../;/;BFF/9/../;/.///;.:;BAC=-.
@M03896:38:000000000-B4D98:1:1101:27646:11652 2:N:0:261
CCTGTTCGCTCCCCATGCTTTCGCACCCCAGCGTCGGTAGGGACCCAGAGAGCTGCCTTCGCTTTTGGCGTTCCTTCGTAGATCTACGGATTTCACCCCTACACACGAAATTCCACTCTCCTCTGTCTCACTCAAGTGAATTGGTTTCGAGAGCATTCCGCCACTTTTTGGCGACCTTCACTTTCAACCCGATTCACCCCCTACGTGCCCTTTACGCCCACTCATTCCCAAGAACACTTCCACCCCCCCC
+
AAAAAFFADAABGGGGFFFAFGAEEGGGGFFGEFF2EEGG1FBFGGHGHFFAFGBFGHHHAFEF?FD/B>1>FG4FG1BBFFHGGHHEA/EGHGFGHHGGGFCGDDBBFDHHHHHFHHHHGDHF<DGGHHHFBCC1?1<1<1111<F>>F<FDGF<DHH<DGGFG<:C0;-;--;-9CCFFFBBBB0;AE?@-9FFEF.AC9.;.9:;AB99/9B99BCD..;//9FF/B/.9/::B///;/9:;>@>--
@M03896:38:000000000-B4D98:1:1101:15345:11657 2:N:0:261
CCTGTTTGCTCCCCACGCTTTCGCACCTGAGCGTCAGTCTTCGTCCAGGGGGCCGCCTTCGCCACCGGTATTCCTCCAGATCTCTACGCATTTCACCGCTACACCTGGAATTCTACCCCCCTCTACGAGACTCAAGCTTGCCAGTATCAGATGCAGTTCCCACGTTCAGCCCGGGGATTTCACATCTTACTTAACAAACCGCCTGCGTGCCCTTTACGCCCAGTATTTCCGCTTAACCCTTGCCCCCTCC
+
AAAAAFFFFFFFGGGGEEAAFGEEFGGHCFGFFEEGEGGHFHGHGD?FHA?AEEEEGGGHGGGGGHE/EEGHGHHHHFGDGGHHHGGFEFEGHHGHHFCDCBFHHHF0CFFFGFHGHHHGGGGHHHG..CCG<<<<<C</<G00:;CCC0::CGEFGHCHHF.-.9/90;FD?--A-./9;0;/:BB/;B/:/;9BB?EFDFFFFF;:.;.;/99/B..@>..;///;BF....99;/:././99EDFFF
@M03896:38:000000000-B4D98:1:1101:12984:11673 2:N:0:261
CCTGTTTGCTCCCCACGCTTTCGCACCTGAGCGTCAGTCTTCGTCCAGGGGGCCGCCTTCGCCACCGGTATTCCTCCAGATCTCTACGCATTTCACCGCTACACCTGGAATTCTACCCCCCTCTACGAGACTCAAGCTTGCCAGTATCAGATGCAGTTCCCAGGTTGAGCCCGGGGATTTCACATCTGACTTAACAAACCGCCTGCGTGCGCTTTACGCCCAGTAATTCCGATTAACGCTTGCACCCTCC
+
AABABFFFFFFFGGGGEFEFFGFEGGGHFFHHGGEEEHHHHHHHFEGFHFAFEEEGGGGHHGGGGHAE>EFHHHHHHGGFHFGHHHHFFFGGHHHHHGCGFCGGHHGGFHHHGHHGHHHGGGGHFHC>.<C0CCF<DG<<<GG:0;;CC;0GBH0GCGHHHGG./0/;;BFE;B?-;.CBFFGGFB;/:BFB//B:BFFFCFFFEF9;.?CC9.9:F;9>AA?B///9BF/9.:.:9A;..9./;BA..A
@M03896:38:000000000-B4D98:1:1101:4662:11687 2:N:0:261
CCTGTTTGCTCCCCACGCTTTCGCACCTGAGCGTCAGTCTTCGTCCAGGGGGCCGCCTTCGCCACCGGTATTCCTCCAGATCTCTACGCATTTCACCGCTACACCTGGAATTCTACCCCCCTCTACGAGACTCAAGCTTGCCAGTATCAGATGCAGTTCCCAGGTTGAGCCCGGGGATTTCACATCTGACTTAACAAACCGCCTGCGTGCGCTTTCCGCCCAGTAATTCCGATTAACGCTTGCACCCTCC
+
3>A?AFFCDFFFGGFG?EEEFGEE?EGG3CGF?EEEEGHGFHHHEE?CG10AAE>EFGGHAEEAEHE//>FGHHHHHFE?BGHHHHHEGEEGDGHHHABCG@FGHFH0CGHB?FFGFHHGFGGCDGC..<CB<C<0<GB<CCD:;:FHG00;CC0CCCC0GG::;9///CFE?A-?-;BFF0FFFFB//9/;/9B//9AABBFFE.@..99=9:9/999.9AA//9F/9:/...99;D-.9.99//:AA.
@M03896:38:000000000-B4D98:1:1101:4687:11702 2:N:0:261
CCTGTTTGCTCCCCACGCTTTCGCACCTGAGCGTCAGTCTTCGTCCAGGGGGCCGCCTTCGCCACCGGTATTCCTCCAGATCTCTACGCATTTCACCGCTACACCTGGAATTCTACCCCCCTCTACGAGACTCAAGCTTGCCAGTATCAGATGCAGTTCCCAGGTTGAGCCCGGGGATTTCACATCTGACTTAACAAACCGCCTGCGTGCGCTTTACGCCCAGTAATTCCGATTAACGCTTGCACCCTCC
+
AABABFF4DFFFGGGGEFEAFGEEFGGF3FGFEEEEEGHHGHGGEEEBE1AEAEEEEFFHEEDEGHE/>EFHHHHHGFFGGHHHHHHFGGGGFHGHH/CGGCFGFGC?CFGFG@FDGGHGDCGCFHFE.<<D<C<0<<=<<G=00<;CG0;CCF0CCGGHHF0;:0//CBGF?@?--9/C;FFBFFF/9;B/FB;::AEFBBBFFFBDAD;B>.:BB;A9BAE/////;9/AD../;.;..../;9A.:9
@M03896:38:000000000-B4D98:1:1101:4667:11706 2:N:0:261
CCTGTTTGCTCCCCACGCTTTCGCACCTGAGTGTCAGTCTTCGTCCAGGGGGCCGCCTTCGCCACCGGTATTCCTCCAGATCTCTACGCATTTCACCGCTACACCTGGAATTCTACCCCCCTCTACGAGACTCAAGCTTGCCAGTATCAGATGCAGTTCCCAGGTTGAGCCCGGGGATTTCACATCTGACTTAACAAACCGCCTGCGTGCGCTTTACGCCCAGTACTTCCGATTAACGCTTGCACCCGCCG
+
AAAAAFFFFFFFGGGG?EEFFGEEEGGHCGH5BGGHFHHHGHHHGGGHHGGGEEEEGGGHAEEEGHEEEGGHHHHHHGFGHHHHHHHFFEEGHHHHHFBFGCGHHHGCBFGHHHHHHGGGGGEHHHG..<CHFG/0<C0<CC=<<<DGGDDCGFB0C;GGGH0.:0;/:CCE9-9-@CFFFFGGGGF0;FFFBBFBFFEF-@DD..99.;-;99:/;9A=D..99/:BFF.999A9;.@..../;B?----
@M03896:38:000000000-B4D98:1:1101:10329:11725 2:N:0:261
CCTGTTCGCTCCCCACGCTTTCGCGCCTCAGCGTCAGTTACAGACCAGAGAGTCGCCTTCGCCACTGGTGTTCCTCCACATCTCTACGCATTTCACCGCTACACGTGGAATTCCACTCTCCTCTTCTGCACTCAAGTTCCCCAGTTTCCAATGACCCTCCACGGTTGCGCCGTGGGCTTTCACATCAGACTTCAGAAACCGCCTGCGCGCGCTCTACGCCCAATAATTCCGGACAACGCTTGCCACCTAC
+
AABAAFFADBBBGGGEEEEFFG2B2AEEGFGGAE2EEFGGEDAFFCABGF21FFAEEEFH1EE1EF3?32BEFGEGH1FGHHHHGFG?EEEFHHHHHEEEEEFGAGCE/FGHHH2GGHGHHFHEGGG1DFFGF?11?<?GFHCC1?FGHBGFF1>FHGHGFG.<.<-.-;C-:C-@FBE9B0;0BFB0;:FF0;0;;/BF?B?EGF--9B>@;../B99@BF.9//BBF//-9--999;...99BBFF/B
@M03896:38:000000000-B4D98:1:1101:25741:11727 2:N:0:261
CCTGTTTGCTCCCCACGCTTTCGCACCTGAGCGTCAGTCTTCGTCCAGGGGGCCGCCTTCGCCACCGGTATTCCTCCAGATCTCTACGCATTTCACCGCTACACCTGGAATTCTACCCCCCTCTACGAGACTCAAGCTTGCCAGTATCAGATGCAGTTCCCAGGTTGAGCCCGGGGATTTCACATCTGACTTAACAAACCGCCTGCGTGCGCTTTACGCCCAGTACTTCCGATTAACGCTTGCACCCTCC
+
AABABFFFFFFFGGGGEEEFFGEEGGGHFHHGEGEGEHHHHHHHGGGGGDEGEEEEGGGHEEFGGHEEEFGHHHHHGGHGHGHHHHHFGFGGHHGHHDBCGCFHHHFCFHGGHHHGHHHGGGGHHHG..<CHFC<<DGFCGHG00<<C<;:CGHFHGGHHHG0./9/99CGFB---9DFFBFFFFFF/;FFFFFBFBFFEDFAAAF@9DA:--9::F.ABCF?F//;BFFA..:.9BAC...;:BBD.:;
@M03896:38:000000000-B4D98:1:1101:25756:11738 2:N:0:261
CCTGTTTGCTCCCCACGCTTTCGCACCTGAGCGTCAGTCTTCGTCCAGGGGGCCGCCTTCGCCACCGGTATTCCTCCAGATCTCTACGCATTTCACCGCTACACCTGGAATTCTACCCCCCTCTACGAGACTCAAGCTTGCCAGTATCAGATGCAGCTCCCAGGTTGAGCCCGGGGATTTCACATCTCACTTAACAAACCGCCTGCGTGCGCTTTACGCCCAGTACTTCCGACTAACGCCCGCCCCCTCC
+
AABAAFFFFFFFGGGG2EEAFGEEEGGGFGHHGGFGEHGHHHFHGEAGHGEEAEEEGGEHAEDEFH?/>@FHHHFHHFHGHGHHHHHFEDDEHHGHHABCC@?GGGEF0?FGHFHGHHHGGGEFGFF.<<CDFGC<GHB<CG00;0GGG0:CGFBH/;CHGF0./9///9FEB9---9CFB09BFFF/9BBB//;B/.AA;B;AEEB.9A-;@A./9..;@.99/9/;9/?.---9:.@-------9-;9
@M03896:38:000000000-B4D98:1:1101:10321:11744 2:N:0:261
CCTGTTCGCTCCCCACGCTTTCGCGCCTCAGCGTCAGTTACAGACCAGAGAGTCGCCTTCGCCACTGGTGTTCCTCCACATCTCTACGCATTTCACCGCTACACGTGGAATTCCACTCTCCTCTTCTGCACTCAAGTTCCCCAGTTTCCAATGACCCTCCACGGTTGAGCCGTGGGCTTTCACATCACACTTAAGAAACCGCCTGCGCGCGCTTTACGCCCAATACTTCCGGACAACGCTTGCCACCTACG
+
>AAABFFADBBBGGGGEEEFFGEGFGGGGFGGFGEEGHHHHGHFGHFGHH2EFFAEGGGH1EFEE@FGBF1BGFHHGBGGHGHHHHHFEEEGHHHHHEEFGCGHE???/FGGHHFFFHHHHHHFHHHFF2GFFGF<1?F@GGFA1?GGG1<DC1>FGFGF0GAAC.</CCG<.-:-CGGGFGHGGHB0;;CFF000;FFF?BGGAA;B-;-@B9.9B.99BF..;//9;B.-9;@AE;B...;:/BF.BF.
@M03896:38:000000000-B4D98:1:1101:25736:11744 2:N:0:261
CCTGTTTGCTCCCCACGCTTTCGCACCTGAGCGTCAGTCTTCGTCCAGGGGGCCGCCTTCGCCACCGGTATTCCTCCAGATCTCTACGCATTTCACCGCTACACCTGGAATTCTACCCCCCTCTACGAGACTCAAGCTTGCCAGTATCAGATGCAGTTCCCAGGTTGAGCCCGGGGATTTCACATCTGACTTAACAAACCGCCTGCGTGCGCTTTACGCCCAGTAATTCCGATTAACGCTTGCCCCCTCC
+
AAAAAFFFFFFFGGGGEEEFFGAEEGGGFGGBAEEEEGHHGHGHEEAFF?0EA>>EFGGHAEEEGH?>>EFHHHHHHFE3GGGHHDGFEEFGHGGHHGDDF<DGHHEFBGGGGFHFFHHGGGGGFHFA>?CHCC<<DG0<<GG00;<;:;0CGGHFGFGHGH0./;///9BA---:A9FBFBF0BF//;;B/BFFBFFEF;@DDFF-..;9@-9.;BEFB@AA//99/BF/..;9/;;-99:A/;EDAFF
@M03896:38:000000000-B4D98:1:1101:14282:11769 2:N:0:261
CCTGTTTGATCCCCACGCTTTCGCACATCAGCGTCAGTTACAGACCAGAAAGTCGCCTTCGCCACTGGTGTTCCTCCATATCTCTGCGCATTTCACCGCTACACATGGAATTCCACTTTCCTCTTCTGCACTCAAGTTTTCCAGTTTCCTATGACCCTCCACGGTTTAGCCGTGGGCTTTCACATCAGACTTAAAAAACCGCCTACGCGCGCTTTACGCCCAATAATTCCGGATAACGCTTGCCACCTAC
+
AACCCFFFFFFFGGGGFFFFFGEEEGGHHHHGEEEGFHHHGFADGGFGHGGBGFBEEFGHHGGEGHF2@GFFHHHHGGFGHHHHHBGGFGGGGHHHHEEEFCFHHED?3FGHGHHHHGHHHHHHGFHDGGHHFF@<>@GGHHHB@DHGHHEHH1?FGHHGBHD-<>.>1>G.>CCFFHHHHFHHHHB::;GGGF0;:DDEBCGGGF.A-9;@:DFFFFFDFFA9/B//;BBFF9ABBA@.9.AB/BF9/:
@M03896:38:000000000-B4D98:1:1101:14273:11784 2:N:0:261
CCTGTTTGATCCCCACGCTTTCGCACATCAGCGTCAGTTACAGACCAGAAAGTCGCCTTCGCCACTGGTGTTCCTCCATATCTCTGCGCATTTCACCGCTACACATGGAATTCCACTTTCCTCTTCTGCACTCAAGTTTTCCAGTTTCCTATGACCCTCCACGGTTGAGCCGTGGGCTTTCACATCAGACTTAAAAAACCGCCTACGCGCGCTTTACGCCCACTAATTCCGGATAACGCTTGCCACCTAC
+
AABBCFFFFFFFGGGGFEEFGGEEGGGHHHGGEFGGGHHHHGFHGHHHHGCBGFBEGGGHHFGGGHFGFGHGHHHHHHEGHHHHHGHFEEFGGHHHHFEFGGHHGEGCFGGHHHHGHHHHHHHHGHHBGFGHGF@D>@GHFHHFFHHHHHHHH1GHHHHGHHGCFF->FFH-<A?DGHHHFHHHHHE<:CGGGG0GHCGFCGGGGG9@-=-;-AAFF?ABDF.;B/;BFFF-AADFFABDEA9B;BFFFF
@M03896:38:000000000-B4D98:1:1101:22748:11798 2:N:0:261
CCTGTTTGCTCCCCACGCTTTCGCACCTGAGCGTCAGTCTTCGTCCAGGGGGCCGCCTTCGCCACCGGTATTCCTCCAGATCTCTACGCATTTCACCGCTACACCTGGAATTCTACCCCCCTCTACGAGACTCAAGCTTGCCAGTATCAGATGCAGTTCCCAGGTTGAGCCCGGGGATTTCACATCTCACTTAACAAACCGCCTGCGTGCGCTTTACGCCCAGCCATTCCGCTTAACGCTTGCACCCTCC
+
>AAABFFFFFFFGGGGEEEEFGEEGGGHFHHHGGGDEFGFHHHHGGFHGCGCEEEEFGGHHGGGGHEE>EFHHHHHHGHHHHFHHHHGGEFGHHGHHGBBCCGGHHG0F<FGHHHFHHHGGGGHHHG.<AEHFGCDDGD/CGHG:CGHFGCHGEFHHHGFFF0;/C99;BFC;B?A9EBFBBF;FFF/:BBF/B/9;9EFFFFF?A@9.9-;9..9/;.9=D....//;::.;../;.9:;../;/.E.:
@M03896:38:000000000-B4D98:1:1101:22732:11806 2:N:0:261
CCTGTTTGCTCCCCACGCTTTCGCACCTGAGCGTCAGTCTTCGTCCAGGGGGCCGCCTTCGCCACCGGTATTCCTCCAGATCTCTACGCATTTCACCGCTACACCTGGAATTCTACCCCCCTCTACGAGACTCAAGCTTGCCAGTATCAGATGCAGTTCCCAGGTTGAGCCCGGGGATTTCACATCTGACTTAACAAACCGCCTGCGTGCGCTTTACGCCCAGTAATTCCGATTAACGCTTGCACCCTCC
+
AABBBFFFFFFFGGGGEEFFFGEFGGGHGHHGEGEGEHHHHHHHGFEGG?EEEEEFGGGH1EEGGGE/EEGHHGHHHFGHHGHHHHHFGFGGHHHHHFCFGCFHHHHFHFHHGHHHHHHGGGGHHFGD.<<GGGG0GGD<CGG0CCCGCGHFFHHF:CHHHH0:/://:FGGAB-9?AFFF0FGFFF9BFFFFBB:FFFFCFFFFF@A.;@FC:ABFADFFD?B//:FFF/:.;./:A@....9::AEFF
@M03896:38:000000000-B4D98:1:1101:27324:11813 2:N:0:261
CCTGTTTGCTCCCCACGCTTTCGCACCTGAGCGTCAGTCTTCGTCCAGGGGGCCGCCTTCGCCACCGGTATTCCTCCAGATCTCTACGCATTTCACCGCTACACCTGGAATTCTACCCCCCTCTACGAGACTCAAGCTTGCCAGTATCAGATGCAGTTCCCAGGTTGAGCCCGGGGATTTCACATCTGACTTAACAAACCGCCTGCGTGCGCTTTCCGCCCAGTAATTCCGTTTCACACTTGCACCCTCC
+
>>AABFFFFFFFGGFF?EFFFGGGDGGHFFHHGGGGGFHHFHHHGEEFHGFGEEEGGGGHAEAEGH?EEEGHHHHHGGHFHHHFFFHGGEEEGHFHHDCGFCDGHFFGBGGHHHFFFGHGGGGHGHGD.<EHEF<<<CF/GGHC0;;GG:;0CGHFHFHHFG0::0=9C0FE@A??@ECCFFBFBFF//BFF//99/.;9@AFFFF-:DFFF-:;/99.99A.;/B/;BB//9///:/;//99/99;EED
@M03896:38:000000000-B4D98:1:1101:14179:11829 2:N:0:261
CCTGTTCGCTCCCCACGCTTTCGCTCCTCAGCGTCAGTATCGGCCCAGAGACCCGCCTTCGCCACCGGTGTTCCTCCTGATATCTGCGCATTTCACCGCTACACCAGGAATTCCAGTCTCCCCTACCGAACTCTAGCCTGCCCGTATCAGCTGCCAACCCACAGTTAAGCCATGGGCTTTCACAGCTGACGCAACAAGCCGCCTACGAGCTCTTTACGCCCAATAAATCCGCACAACGCTCGCCCCCTAC
+
AABBCFFADBBCGGGGEEEFGGFEEHGHHHGGEEEGFHGFHGEEFFGEGEAGGHEEGGGHEFGGGHEE>EEFHHHHHHHHHHHHH4GEFEGGFHDHHEEGGCFHHHGCEHHGGHF2GHHHHGGHGGH/<AAHHHHFGHG0>GH<<<GGG=CDGGFCHEGGGG?C:;0C0CG/;B/;FGEFFGGGFAF9;CEDBGCFGBEF>BFFFFA.A@AFF:9BFEFFFFE9BBFFFF?.;9-BA-@.A=@-;CFF.;
@M03896:38:000000000-B4D98:1:1101:27311:11830 2:N:0:261
CCTGTTTGCTCCCCACGCTTTCGCACCTGAGCGTCAGTCTTCGTCCAGGGGGCCGCCTTCGCCACCGGTATTCCTCCAGATCTCTACGCATTTCACCGCTACACCTGGAATTCTACCCCCCTCTACGACACTCAATCTCGCCAGCATCAGTTGCAGTTCCCACGTCGAGCCCGGGCATTTCACATCTCACTTAACAAACCGCCTGCGTGCGCTTGACGCCCAGTACTTCCGATCAACGCTTGCACCCTCC
+
>AA1>FF1DBFFF1CFEEE0AFEFCEGG0BCFAEEEBGFH2FGABEEB0//AAEEEGEEG/?>AEF?/>>>GGFFGCB11FGGGGGHFEEEEFGGHH/>/C@FGGH000?FFFFF<GGHCC@C01F<..<AC<G/0=00.<;.-.;;C000;:0F0;0;B00.-9.:-9:AG--;---/;:BBFFFB/BB/B//;;9AEF@@?B?A-;-9-9----9;9>-A-/////;9--9--;9-@---;;9BB-AF
@M03896:38:000000000-B4D98:1:1101:23513:11860 2:N:0:261
CCTGTTTGCTCCCCACGCTTTCGCACCTGAGCGTCAGTCTTCGTCCAGGGGGCCGCCTTCGCCACCGGTATTCCTCCAGATCTCTACGCATTTCACCGCTACACCTGGAATTCTACCCCCCTCTACGAGACTCAAGCTTGCCAGTATCAGATGCAGTTCCCAGGTTGAGCCCGGGGATTTCACATCTGACTTAACAAACCGCCTGCGTGCGCTTTACGCCCAGTAATTCCGATTAACGCTTGCACCCTCC
+
>AAAAFFFFFFFGGGGFFEFFGEGGGGHHHHHFGGGGHHHGHHHGEDFG10AEEEEEGGH1EEFGHA/>EEHHHHHHFHHHHHHHHHGGFGGGHHHHGCFGCGGHHFCFFGHHHHFGHHGGGGHEHFD.<CDCGCBGGB<CGD:0;<C0;:CFHBGGGHHHHEAC0/:/BFC--;--;9CFGGFFFB/9;FFFFB;/99ACFFFFFF9AD;D-9.:BAADADEB/B9FFFB.9A./BAB.;;.9;BD.AD
@M03896:38:000000000-B4D98:1:1101:9572:11865 2:N:0:261
CCTGTTTGCTCCCCACGCTTTCGCACCTGAGCGTCAGTCTTCGTCCAGGGGGCCGCCTTCGCCACCGGTATTCCTCCAGATCTCTACGCATTTCACCGCTACACCTGGAATTCTACCCCCCTCTACGAGACTCAAGCTTGCCAGTATCAGATGCAGTTCCCAGGTTGAGCCCGGGGATTTCACATCTGACTTAACAAACCGCCTGCGTGCGCTTTACGCCCAGTACTTCCGATTAACGCCTGCACCCTCC
+
>ABABFFFFFFFGGGGEFECFGEEGGGHGBGFEGEGEHHHHHHHGEEGHECGEE>EGGGH1EFGGHEEEEGHHHGHHGHFHGHHHHGFGFGGHHHHHFCGFCGHHHFGCGGHHHHGHHHGGGGHHGFA>DCHFGGGGGF<CG00::GGGCGE0G0GCGGHHHB.:9/;CBFE@A??FGGGFBGGFFF/;FBBBFBBFFFF-DF?AF-99AB@-.;/BAADFFF9B/B/BFA.AAAFF.;-;...;FD.AD
@M03896:38:000000000-B4D98:1:1101:17408:11880 2:N:0:261
CCTGTTTGATCCCCACGCTTTCGCACATTAGCGTCAGTTACAGACCAGAAAGTCGCCTTCGCCACTGGTGTTCCTCCATATCTCTGCGCATTTCACCGCTACACATGGAATTCCACTTTCCTCTTCTGCACTCAAGTTTTCCAGTTTCCAATGACCCTCCACGGTTGAGCCGTGGGCTTTCACATCAGACTTAAAAAACCGCCTACGCGCGCTTTACGCCCAATAATTCCGGATAACGCTTGCCACCTACG
+
>AAAAFFFFFDFGGGGCEECFGEEEGGHHGDFAEEAEGHFFDBFGFFEG3FFFD1AEEEG1EAEGHC2BGHEHFHHFFFHHGHHHBGEECGGGHGHH?EEECFGGHFF3FGGFGGFDGHHHHHHHHH3?BFGGFF2@2DHFHGGDGHHHB2@11F<G0FEHH?-<.-0>GG-A-<AEFH/DDGCCGF;;:C0C0000AD?DGC.CB;?DG-9-D.;FAA-;..9;/9:BF/-.:./9.9...9B//:9/9.
@M03896:38:000000000-B4D98:1:1101:25894:11888 2:N:0:261
CCTGTTTGCTCCCCACGCTTTCGCACCTGAGCGTCAGTCTTCGTCCAGGGCGCCGCCTTCGCCACCGGTATTCCTCCAGATCTCTACGCATTTCACCGCTACACCTGGAATTCTACCCCCCTCTACGCGACTCAAGCTTGCCAGCATCAGATGCAGTTCCCAGGTTCAGCCCCGGCATTTCCCCTCTGACTTAACAAACCGCCTGCGCGCCCCTTACGCCCCGCACCTCCAATTAACGCCTTCCCCCTCC
+
>A1>AFFCFFFFGGGGEEE0FGEEFGGGEEFFAFEEEHHHGHGAEE?10//AAA>EEGFHHECCEHE//>/GHHHHHGHFGGFHHHHEE/?EFGGHHEBCGCGHHH00?FHFGFFDGCGGGCG0<GF--<A@CCC0</0/;G;0./;;:000CCH0CBF0FF09900;0;FG.---9-0;B/9-;A-/9B/BBBB:;AEF;>?--A---;-@---;;-;@=-9-9--9;A-//9/;BB@---9/-9A9A?
@M03896:38:000000000-B4D98:1:1101:17393:11892 2:N:0:261
CCTGTTTGATCCCCACGCTTTCGCACATTAGCGTCAGTTACAGACCAGAAAGTCGCCTTCGCCACTGGTGTTCCTCCATATCTCTGCGCATTTCACCGCTACACATGGAATTCCACTTTCCTCTTCTGCACTCAAGTTTTCCAGTTTCCAATGACCCTCCACGGTTGAGCCGTGGGCTTTCACATCAGACTTAAAAAACCGCCTACGCGCGCTTTACGCCCACTAATTCCTGATAACGCTTGCCACCTAC
+
AABABFFFFFFFGGGGEFEFGGEEEGGHGHHGEFEGEHHHHGFHGEFFHHFFHDBEEGGHAEEBEGFBFGHEHHHHHGFHHHHHHGHEEEEGHHHHHEEGGEGHGHHFFHHHGHHHFFHHHHHHHHHGFFHHFFF<DD@HHHGFDDHHHHDGC1FHHHHG0G/<<.-0<<F-<-<-EFHHFDH0GF0:0;CGC0::C@DG?@AFGG.:-;-@-:.9B9ABF?.;/;/;BF///;//;DA..9.;/BF./:
@M03896:38:000000000-B4D98:1:1101:12999:11894 2:N:0:261
CCTGTTTGCTCCCCACGCTTTCGCACCTGAGCGTCAGTCTTCGTCCAGGGGGCCGCCTTCGCCACCGGTATTCCTCCAGATCTCTACGCATTTCACCGCTACACCTGGAATTCTACCCCCCTCTACGAGACTCAAGCTTGCCAGTATCAGATGCAGTTCCCAGGTTGAGCCCGGGGATTTCACATCTGACTTAACAAACCGCCTGCGTGCGCTTTACGCCCAGTAATTCCGATTAACGCTTGCACCCTCC
+
>AAABFFFFFFFGGGGEEEFFGEEFGGHFHHGEFEFEHHHHHHHFFFGHEEGEEEEGGGH1EEGGHEEEEGHHHHHHGHGHHHHHHHFEFGGHHHHHFDGGGGHHHFGHHHHHHHHHHHGGGGFFGFE<AEHGGF<DG</<GD0CCGC:;0CFHEGGCHHHH0::9C/BFGGA?-:AEBFFFGFFFF9/BFFF;BFBFFFCFFFEFADFF;@@A.FFADFFDFBFBB/BF/...9:B.;...9:FFFFFD
@M03896:38:000000000-B4D98:1:1101:13010:11908 2:N:0:261
CCTGTTTGCTCCCCACGCTTTCGCACCTGAGCGTCAGTCTTCGTCCAGGGGGCCGCCTTCGCCACCGGTATTCCTCCAGATCTCTACGCATTTCACCGCTACACCTGGAATTCTACCCCCCTCTACGAGACTCAAGCTTGCCAGTATCAGATGCAGTTCCCAGGTTGAGCCCGGGGATTTCACATCTGACTTAACAAACCGCCTGCGTGCGCTTTACGCCCAGTAATTCCGATTAACGCTTGCACCCTCC
+
AABBCFFFFFFFGGGGGEEFFGEEGGGHFGHGEGEGGHHHHHHHGGFGHDFGEEFGGGGHAEFEGHEEEGGHHHHHHGHHHHHHHHGFFFEGHHHHHFBDGCHHHHFFGHHGGHHGHHHGGGGHHHEA<CCGCF<<GHD<CHG0:CGGC0;GFGHHFHHHHHG:CB/BFGGGDB???DC;FFGGFFF99FFFBF:B/AFFFFFFFF;;.A@C-:9BB;A=CD?BB//;BFFA.AABFAD.;.:BFFFEED
@M03896:38:000000000-B4D98:1:1101:15436:11947 2:N:0:261
CCTGTTTGCTCCCCACGCTTTCGCACCTGAGCGTCAGTCTTCGTCCAGGGGGCCGCCTTCGCCACCGGTATTCCTCCAGATCTCTACGCATTTCACCGCTACACCTGGAATTCTACCCCCCTCTACGAGACTCAAGCTTGCCAGTATCAGATGCAGTTCCCAGGTTGAGCCCGGGGATTTCACATCTGACTTAACAAACCGCCTGCGTGCGCTTTACGCCCAGTACTTCCGATTAACGCTTGCACCCTCCG
+
AABABFFFFFFFGGGGEEEFFGFEGGGHFHHGEGEGGHHHHHHHFFEFH?EFEEEEGGGHEEGGGHEEEFGHHHHHHGGGHGHHHFHGG<EEGHHHHFBDDDFHHHHC2FFCGHHGHHHGGGDGDGG<.C<GCG/0<GH/<G<0:C0CCCC:CGBH0CGGHHB./;:9CCGGA?-9:9FGFCFBFFB::;FFFFFFFAEFFFFFFFDAFF>@-.:/BAA9B.EFFFFFFFDDDAFBFDB.9.:9;BDEAA.
@M03896:38:000000000-B4D98:1:1101:15450:11960 2:N:0:261
CCTGTTTTCTCCCCACGCTATCGCACCTGCGCGTCAGTCTTCGTCCCTGTCGCCGCCTTCGCCACCGCTATTCCTCCAGATCTCTACGCATTTCACCGCTACACCTGGAATTCTACCCCCCTCTACGAAACTCATGCTCGCCAGTATCAGTTGCCGTTCCCAAGTTGAGCCCCGGCATTTCCCATCTCACTTAACCCACCGCCTCCGTGCGCCTACCGCCCAGTACTTCCAATTCACGCATTCACCCTCC
+
>A>1>BF1B1BDGCFE1AA0AABA0EAG000A/AA/EH1A22/AA//1B11A/AE?EF/F/////0>//>/F@@21>011BBBB2BF/>?</B>G2F/<BC?1CCG000<11?>2@10F///?011.<..<=<110=00<<A.-00<;000::00-;:;:00/;;0009B9..-;--;0;C0990;99/B////9/:99-:-9--999-9@=-9----;9=--99///;//////9/-9-99//9/;-AB
@M03896:38:000000000-B4D98:1:1101:18482:11980 2:N:0:261
CCTGTTCGCTCCCCACGCTTTCGCTCCTCAGCGTCAGTAATGGCCCAGAGATCCGCCTTCGCCACCGGTGTTCCTCCTGATATCTGCGCATTTCACCGCTACACCAGGAATTCCGATCTCCCCTACCACACTCTAGCTAGCCCGTATAGAATGCAGACCCGGGGTTAAGCCCCGGGCTTTCACATCCGACGTGACAAGCCGCCTACGAGCTCTTTACGCCCAATAATTCCGCACAACCCTTGCGCCCTAC
+
AAAABFFADBACGGGGEFFFFGEEEHGHHHHHGGEGGHHGGF5FGFGHGGGHHHBFFEGHEGGFGHE>>EFGHHHHHHHHHHHHHGGEFEGGHHHHHGEGGEGHHHAFHHHHHHG/ECHHHHGGGGHGHHGHHHFFGFG<FGH?A-CGGBHHHHHHHHHHGG-A:C.<:CGEGG:CGGEFGGGFGGG.;DD@AEABF.AEDCFFFFA;DDFF/BBFFFDDFF.BBBB:FF/.-;@BD.;.9/:-:ADFFF
@M03896:38:000000000-B4D98:1:1101:9964:11985 2:N:0:261
CCTGTTCGCTCCCCACGCTTTCGCGCCTCAGCGTCAGTTACAGACCAGAGAGTCGCCTTCGCCACTGGTGTTCCTCCACATCTCTACGCATTTCACCGCTACACGTGGAATACCACTCTCCTCTTCTGCACTCAAGCTCCCCAGTTTCCAATGACCCTCCACGGTTGAGCCGTGGGCTTTCACATCAGACTTAAGAAACCGCCTGCGCGCGCTTTACGCCCAATAATTCCGGACAACGCTTGCCACCTACG
+
ABBBAFFADBBBGGCG2EE2FFAEAEGAEFHHEEEEGHHFHH3EGEGGFG2EGFAEEEGHEEE?EGGFFGHGFHHHHFHHFHHHHGHGGGGGHHHHHEEGGGHHGHFAEHHCGGGFGHHHHHHEFHFFFHFGFG111?FHECFA<>GGHFGBG<<GHGHGHH?CCA-</CF?AD-:EHCCGFGGFFF0;FBFF90C0/BF-AB.EF@B?BBB-.A/;E?BBF.B//99B9/9D->A:@B.;.AB9BFFEB.
@M03896:38:000000000-B4D98:1:1101:9970:12002 2:N:0:261
CCTGTTCGCTCCCCACGCTTTCGCGCCTCAGCGTCAGTTACAGACCAGAGAGTCGCCTTCGCCACTGGTGTTCCTCCACATCTCTACGCATTTCACCGCTACACGTGGAATACCACTCTCCTCTTCTGCACTCAAGTTCCCCAGTTTCCAATGACCCTCCACGGTTGAGCCGTGGGCTTTCACATCAGACTTAAGAAACCGCCTGCGCGCGCTTTACGCCCAATAATTCCGGACAACGCTTGCCACCTAC
+
AAAABFFABBBCGGGFEEEFFGGGEEGGGHHHGGEFGHHHFGBGGGHGHGEAGFAEGGGHGGGGGHFEB?FEHHHHHGHHHHHHHHHGGFGFHHHHHEEFEEHHGFEFDHHHFHHHHHHHHHHHHHHHHHHGFGFF1?GGHHGA1FGGHHGFCFGHHHHGHHD-C<-<CHGA:-;@FHEHFFHHHGG0BFBBFB9FGGGGGGGGGFADFFFDBD.BFFFFFFFBBF9BFFB-A@;;;-@.9.EFBFFFFF
@M03896:38:000000000-B4D98:1:1101:22364:12105 2:N:0:261
CCTGTTTGCTCCCCACGCTTTCGCACCTGAGCGTCAGTCTTCGTCCAGGGGGCCGCCTTCGCCACCGGTATTCCTCCAGATCTCTACGCATTTCACCGCTACACCTGGAATTCTACCCCCCTCTACGAGACTCAAGCTTGCCAGTATCAGATGCAGTTCCCAGGTTGAGCCCGGGGATTTCACATCTGACTTAACAAACCGCCTGCGTGCGCTTTACGCCCAGCAATTCCGATTAACGCTTGCACCCTCCG
+
AABAAFFFFFFFGGGGEEEEFGEGGGGGFFHGEEEGEDGHDEFGEEEGEEAEEFEEEFFHGGGGGHE@>EEFHGHHHEHHGHHHFGHFC/EEHHHHH?BCCCFHHF2?GGHHHHHHHHCDGGGHHHG<.<CGHEC0GCG/CGD00;CCF0;BGHHHGCHGHG0./999BFFGAD@BDDBFCBFFFFF//9//;B9;/9AAAFFFEFA9::=B-;.BF.9@FF....:/:FB.9:.B9.@..../;BDEAA.
@M03896:38:000000000-B4D98:1:1101:11969:12139 2:N:0:261
CCTGTTTGCTCCCCACGCTTTCGCGCCTCAGCGTCAGTGATGGTCCAGTTGGCCGCCTTCGCCACCGGTCTTCTTGCGAATATCTACGAATTTCACCTCTACACTCGCAGTTCCACCAACCTCTACCACACTCAAGCCAAGCAGTATCGAAGGCAATTCCGTGGTTGAGCCACGGGCTTTCACCCCCAACTTACAAGGCCGCCTACGCGCCCTTTACGCCCAGCGACTCCGACCAACGCTCGCCCCCACC
+
AAAAAFFCFFFFGFGFEEA2AGEEEEGGGFGGEEA2EA5A5AAABC3BDF5ABFAEEEGH1EE?EH1///BBFH@FGEE/ECGFHHHG//FFHF?GHHHFFFEGBG/B>/CFGGDDGCGDFGHGFHHHHGEHHBHBGF0<.>F0>1FF..0<<<C./0DF/0<-.;:;/;::C::-=@AFGFGGGGGBDEB0CFFB9.;C;??FB.A;BBBB-//9B..9B.9.-;-9ABD<---.;.;9.-9>DB=-.;
@M03896:38:000000000-B4D98:1:1101:16374:12153 2:N:0:261
CCTGTTTGCTCCCCACGCTTTCGCACCTGAGCGTCAGTCTTCGTCCAGGGGGCCGCCTTCGCCACCGGTATTCCTCCAGATCTCTACGCATTTCACCGCTACACCTGGAATTCTACCCCCCTCTACGAGACTCAAGCTTGCCAGTATCAGATGCAGTTCCCAGGTTGAGCCCGGGGATTTCACATCTGACTTAACAAACCGCCTGCGTGCGCTTTACGCCCAGTAATTCCGCTTAACTCTTGCACCCTCC
+
AABABFFFFFFFGGGGAAAFFGEEGGGHHHHGFGEGGHHHHHHHGEEGGE?FEEEGGGGHAEDFGHEEEFGHHHHHHHHHHHHHHGHGEEEGFHHHHDDGGCGHHHGFBGHFGHHFHHHGGGGHFHGCADFFFFC<<CD<CGD::CGGGGGCGHHHGGHHHH0./9/::CFFABC?B9FGFBFBFFF//BFFBFFFFFFF=BFFEF-;AD;B-.A/B.9BFAEFF/BBFFB..99BB///////;FFEFF
@M03896:38:000000000-B4D98:1:1101:27798:12155 2:N:0:261
CCTGTTTGCTCCCCACGCTTTCGCACCTGAGCGTCAGTCTTCGTCCAGGGGGCCGCCTTCGCCACCGGTATTCCTCCAGATCTCTACGCATTTCACCGCTACACCTGGAATTCTACCCCCCTCTACGACACTCAAGCTTCCCAGTATCAGATGCAGTTCCCAGGTTGAGCCCGGGGACTTCACATCTCACTTCACAAACCGCCTGCCTGCCCCTTACGCCCAGTACTTCCGCTTAACTCTTGCCCCCTCC
+
AABBBFFFFFFFGGFEAA2AFGEEGFGFCHFHGEGGGDGFGHGHGDEHHG?EEEEGEGGFEEEEEHC/EECGHHHHHGHEBEHFFHGGGAFGHHFGHDGGG@?FHHFHFHGGHH1?GHHGCGGHHHG..=AGGCGBGHD0<C:0:0;:CCGFGFH000CCHF0.99/:/;FE--9;?-9;B/FBFFB//B///9B;9.AA---....;/..;.../9..9@../;///;/..:9A///9/:////9;-.;
@M03896:38:000000000-B4D98:1:1101:11956:12156 2:N:0:261
CCTGTTTGCTCCCCACGCTTTCGCGCCTCAGCGTCAGTGATGGTCCAGTTGGCCGCCTTCGCCACCGGTGTTCTTGCGAATATCTACGAATTTCACCTCTACACTCGCAGTTCCACCAACCTCTACCACACTCAAGCCAAGCAGTATCGAAGGCAATTCCGTGGTTGAGCCACGGGCTTTCACCCCCAACTTACAAGGCCGCCTACGCGCCCTTTACGCCCAGCGCTTCCGAGCAACGCTAGACCCCTTC
+
AAAABFFFFFFFGGGGGFEFFGFGEFGGGHHHEFEGGGHHHBBBFFGHHHFFFHEGGGGHFGGFGHEE>EEEGHFFHEGGGGHHHHHFGGHHHHGHHHHHFH?GHGFDD?EGGHGFHGHGGEHHGHHHHHGHFHC1FF0F>FG<>GGF>.GCEHFHBDGHH0<<::.;:GGFGC-;DAEFFFGGGGG-ADGFFFFC0..;;B@F.:A@BFCF-///;.;DFD..;-9;AF..-:@9:-:..:/9BEF.9:
@M03896:38:000000000-B4D98:1:1101:27773:12167 2:N:0:261
CCTGTTTTCTCCCCACGCTTTCGCACCTGAGCGTCAGTCTTCGTCCAGGGCGCCGCCTTCGCCACCGCTACTCCTCCAGATCTCTACGCATTTCACCGCTACACCTGGAATTCTACCCCCCTCCACGAGACTCAAGCTTGCCAGCATCACATGCATTTCCCAGGTCGAGCCCCGGGACTTCACATCTGCCTTAACAAACCGCCTGCGTTCGCTTTACGCCCAGTACTTCCGACTAACTCTCTCACCCTCC
+
>>11>DF1@1BBGAAEEAE0AABAEEEG0B0A0EE?EHB12DGABA/10/AE/EE?EG/B/>///B///>/BEC1BB011B1BB>BF/>E?EGFFFD?/BC?FC<G0001?FD2DDFFE@@?..0><>-<C000/00/0/<<0<./;C000;C0C0<CCB0:0.:/9-9.?E.-----;9;/;;/;///;/;/99;:-;--;9-;9@--:-9--;9/--99;AFB9/;B/;----/;/:///9/;;--AB
@M03896:38:000000000-B4D98:1:1101:16366:12172 2:N:0:261
CCTGTTTGCTCCCCACGCTTTCGCACCTGAGCGTCAGTCTTCGTCCAGGGGGCCGCCTTCGCCACCGGTATTCCTCCAGATCTCTACGCATTTCACCGCTACACCTGGAATTCTACCCCCCTCTACGAGACTCAAGCTTGCCAGTATCAGATGCAGTTCCCAGGTTGAGCCCGGGGATTTCACATCTGACTTAACAAACCGCCTGCGTGCGCTTTACGCCCAGTAATTCCGACTAACGCTTGCACCCTCC
+
AACCCFFFFFFFGGGGEEEFFGEGGGGGFHHHGEEFFGGHHHHHG??FH1AEEEEFGFGHHGFGGHA/EEFHHHHHHHGHHGHHHHHGGEFGHHHHHFCBCCFHHHBAFHHFGHHGGHHGGGGFGHG?.ACGGGG<GG0/CGG0:;;CC0FCGHF;::CGHF0C::/;:CGGFG?D-EFFFBF0::9/;FFFBFFFFFFFFFFFFF@;9.>@-:.BF.AA;AFB/;/;B//;-:-/9.;:9.://;AE?A
@M03896:38:000000000-B4D98:1:1101:27795:12174 2:N:0:261
CCTGTTTGCTCCCCACGCTTTCGCACCTGAGCGTCAGTCTTCGTCCAGGGGGCCGCCTTCGCCACCGGTATTCCTCCAGATCTCTACGCATTTCACCGCTACACCTGGAATTCTACCCCCCTCTACGAGACTCAAGCTTGCCAGTATCAGATGCAGTTCCCAGGTTGAGCCCGGGGATTTCACATCTGACTTAACAAACCGCCTGCGTGCGCTTTACGCCCAGTAATTCCGATTAACGCTTGCACCCTCC
+
AAABBFFFFFFFGGGGGEEFFGEEGGGHFGHHGGGGEGHHGHHHGEEHHGEGEFEGGGGHEEEGGHEEEGGHHHHHHGHFHHHHHHHGGEFGHHHHHGBC@@EGHHGFGHHHHHHGHHHGGGGF1GF.>DDGFGFGHFH<CGHF:CGGB:CGHHE0CCGHGC0;:9/;CFFE-?-?9CFFGGGBFF//9BB/9BFFB.EFFFFFFF;.;A@BB../9EDFF?A;/9BFFFF.9.;/;.@9.A9;BFDEFA
@M03896:38:000000000-B4D98:1:1101:4150:12200 2:N:0:261
CCTGTTTGCTCCCCACGCTTTCGCACCTGAGCGTCAGTCTTCGTCCAGGGGGCCGCCTTCGCCACCGGTATTCCTCCAGATCTCTACGCATTTCACCGCTACACCTGGAATTCTACCCCCCTCTACGAGACTCAAGCTTGCCAGTATCAGATGCAGTTCCCAGGTTGAGCCCGGGGATTTCACATCTGACTTAACAAACCGCCTGCGTGCGCTTTACGCCCAGTAATTCCGATTAACTCTTGCACCCTCC
+
AAAAAFFFFFFFGGGGFEEFFGEEGGGHCGHGEGGGGHHHHHHHFGFGG10EEEEGGGGHAEDFGHE/>EFHHHHHGGGFHHHHHHHFGFFGHHHHHFCGGCFGGHEACGHHHHHFHHHGGGGHHFFD.CCGFGGDDGD<CGF::;GGFCCGGFHHHHHGHH0.:9;BFFGGB9??FFFFFGGFFFF/9BFF/BFFFFFE@DFFFF=ADDA@;.ABFFFFFFE/BBFFFFF.A.A/;/;/9/9/;BA.AD
@M03896:38:000000000-B4D98:1:1101:8349:12215 2:N:0:261
CCTGTTTGCTCCCCACGCTTTCGCACCTGAGCGTCAGTCTTCGTCCAGGGCGCCGCCTTCGCCACCGGTATTCCTCCTGATCTCTACGCATTTCACCGCTACACCTGGAATTCTACCCCCCTCTACGACACTCAAGCTTCCCAGTATCAGATGCAGTTCCCACGTTGAGCCCGGGGATTTCACATCTCACTTAACAAACCGCCTGCGTGCCCTTTACGCCCAGTACTTCCGATTAACGCTCGCACCCTCC
+
AAAABFFFFFFFGGGGEEEFFGEGEFGH3FHGEGEEEHDB5FGHGFAGGC1E0EEEGGGHAEDEGC>>EEFGH4?GH2??FGFHHHFFE/EEHHHHH/BFF@GGFBG02FFGH2FG2G?CGGGH1G<..->FC/<0DG00<CD0/0=DD0<;GFEG00;CH0.;:...;BGF?@?-DA/CBFGBFG//;BFF//9//.:EFFFF.A9..;.99/;BF.9BBA.;9//;BFF..9.9BAB..--;;;AFFF
@M03896:38:000000000-B4D98:1:1101:6604:12228 2:N:0:261
CCTGTTTGCTCCCCACACCCCCCCCCCTCCGCGTCCGTTCTCGTCCAGACAGCCGCCTTCGCCACTGGTGTTCCTCCTAATATCTACGCATTTCACCGCTACACTAGGAATTCCGCTTTCCTCTCCGCTACTCAATGCTGTCAGTTTCAATCGCAGCCCCGGGGCTCAGCCCCGGTATTTCACGACTGACTTGACCGTCCGCCTACGCGCCCTTCACTCCCAGTACATCCGTCCAACGCCCGTCACCTAC
+
AAAAAFF1DDFFGGCEA1100A0A/AE/A//A//////@0/B/???>11/0B?F>EEFGH/?E<EB1B10?CFFBFGG<BGG2FG2G/B?AAFGGHG?C@CC1??C<FFFHFGG<A.AEHFHHGFHC.<-;CCC/:;;C0<C0;0;:CCCFCAE.:999C9----9-//:BAA@-9>-;9//99-9;-/;:B//;/;;:A@@F--B-9-9@@-9-/;/:9AB/9////9/---;-:/--------;BB//
@M03896:38:000000000-B4D98:1:1101:14938:12228 2:N:0:261
CCTGTTCGCTCCCCACGCTTTCGCTCCTCAGCGTCAGTAACGGCCCAGAGACCTGCCTTCGCCATTGGTGTTCTTCCCGATATCTACACATTCCACCGTTACACCGGGAATTCCAGTCTCCCCTACCGCACTCAAGCCCGCCCGTACCCGGCGCCGATCCACCGTTAAGCGATGGACTTTCACACCGCCCGCGACGAACCGCCTACGCGCCCCTCACGCCCAATAATTCCCGCTAACGCCTGTCCCCTCC
+
>AAAAFF?AABBGGGG?EEFFGAEEHGEGFFGGFEG?BABDE0AECDEFEAGGHBGGGHGEEEECD43@?1?FFHHGHGG/?@G?GHHHGFFHHHHHF?E/FBGHEC?CDHGHDD2>FHHHFFH/GG@FGGFFF<1FGG-@C@-<AEE0.-;-9-;?9BGGGG.9;C.;9-..99:BFF/BFFFFDB--9@---;9--@B=BDA.9.--;@B-..;;..9B.../;/;9;/.---.;:9;9./9/9;9..
@M03896:38:000000000-B4D98:1:1101:4155:12230 2:N:0:261
CCTGTTTGCTCCCCACGCTTTCGCACCTGCGCGTCTGTCTTCGTCCCGGTCGCCGCCTTCGCCACCGCTATTCCTCCTGTTCTCTACGCATTTCACCGCTACCCCTGGTATTCTACCCCCCTCCTCGCGACCCAAGCTCGCCAGCATCTGTTGCAGTTCCCTGGTCGTGCCCGGGGATTTCCCATCTCACTTAACCAACCGCCTGCGTGCGCTTCACGCCCAGTACTTCCGCTTCACGCTTCACCCCTCC
+
>>11>DD1@DDCF11EEAE0AAEE?ECA00A0AEE/AA222EG0AE/////>/BE/EECC///?/>///>/B22DD0011B>BG2GF/>?//BFGHD//>B/<0/F//11<FD1@1?FF/-<..0>.---:--..:./0.;;.9./;C000;CF00;0;0000;;0;-;--/--9--;//////:B9//;/;//;/B--99@@B-9-;9-9-99-/9---9-:///:/:B--;;-/9-A-;-///9;-AB
@M03896:38:000000000-B4D98:1:1101:14941:12246 2:N:0:261
CCTGTTCGCTCCCCACGCTTTCGCTCCTCAGCGTCAGTAACGGCCCAGAGACCTGCCTTCGCCATTGGTGTTCTTCCCGATATCTACACATTCCACCGTTACACCGGGAATTCCAGTCTCCCCTACCGCACTCAAGCCCGCCCGTACCCGGCGCGGATCCACCGTTCAGCGATGGACTTTCACACCGGACGCGCCGAACCGCCTACGCGCCCTTTCCGCCCACTACTTCCGGATAACGCTCGCACCCTAC
+
>AAABFFADABBGGGG?EEFFGEEEHGHHHHGEEGGGHFFFEEEFFGHHGFGGHBGHGHGCEG>F@@3BFGEGHHHHHGGFEGGHGGGHGHGGHHHHEE<EEGGHE/<BGGHGGH2FHHHHHGHGHH<ACGGGHG1FFF-<DG-<<EEH.::;A99ABAFBFG..9/9/B.-9;.;FB/BBBFFFF--;@@B--99--BC9BF??B9-9;BF-/9/;;AAD...;//;BB.-;.9/;A>..-9-;BFF.A
@M03896:38:000000000-B4D98:1:1101:4165:12247 2:N:0:261
CCTGTTTGCTCCCCACGCTTTCGCACCTGAGCGTCAGTCTTCGTCCAGGGGGCCGCCTTCGCCACCGGTATTCCTCCAGATCTCTACGCATTTCACCTCTACACCTGGAATTCTACCCCCCTCTACGAGACTCAAGCTTGCCAGTATCAGATGCAGTTCCCAGGTTGAGCCCGGGGATTTCACATCTGACTTAACAAACCGCCTGCGTGCGCTTTACGCCCACTAATTCCGATTACCTCTTGCACCCTCC
+
AAAAAFF1DFDFGGGG1AAAFFBEEGGH0FFF0EEEAGGF2GFGGCEF0A/EAE?EEGGH/?EEGH/>>ECGHHHHHC>FFHGHHBF/E?AEFHHHH1BFBDBGHHGAFFHHGGFGFHHGGGEGFF<<>.>F1F/0</<<CCD<CDGGHFGCCFH0CGGHHE0.::///::E--;--9;FBBFFBFC;;;CB//;/;AEF@@@FFF@FFB-@;-9FB9-;=;--///;:9/--;-///;///9;/9AEFB
@M03896:38:000000000-B4D98:1:1101:14925:12254 2:N:0:261
CCTGTTCGCTCCCCACGCTTTCGCTCCTCAGCGTCAGTAACGGCCCAGAGACCTGCCTTCGCCATTGGTGTTCTTCCCGATATCTACACATTCCACCGTTACACCGGGAATTCCAGTCTCCCCTACCGCACTCAAGCCCGCCCGTACCCGGCGCGGATCCACCGTTAAGCGATGGACTTTCACACCGCACGCGACGAACCGCCTACGAGCCCTCTACGCCCACTAATTCCGGTTAACGCCTGCACCCTCC
+
AABBBFFADBBBGGFG?EAFFGFEEHGHHHCGFEEEAGFAFE?EEGGHE1AFFHAFHFHGEEEEFDF3@FFEGHHHGFGGEGEGHHFHGGGFGHHHHDFEEEGHHCB<CCGGGDF>FGHHHHGHGHH/CCDGFGF<FFH-<CG-<<DEHA-:@BA99@BGFFGB.9A.BF-..9./B/:B;FFBFD9-;@-9--;--9;@-@@;AFD.;@@F...;BE-;@AA./9//;99--;.;/.9-..9.9:9...
@M03896:38:000000000-B4D98:1:1101:4147:12255 2:N:0:261
CCTGTTTGCTCCCCACGCTTTCGCACCTGAGCGTCAGTCTTCGTCCAGGGGGCCGCCTTCGCCACCGGTATTCCTCCAGATCTCTACGCATTTCACCGCTACACCTGGAATTCTACCCCCCTCTACGAGACTCAAGCTTGCCAGCATCAGATGCAGTTCCCAGGTTGAGCCCGGGGATTTCACATCTCACTTAACAAACCGCCTGCGTGCGCTTTACGCCCAGTAATTCCGATTAACGCTTGCACCCTCCG
+
>AA3>FFCFFFFGGBEEEE2FGFFEGGHBGFEEGGCGHHHFHHFEEEFB10A0EEEEGDG1EAEEFE/>E/GFFGHFFF3FGGGGHHAEEGGHGHHHDBFGCGGFHFC2FGFGFHFFGHGGGGC<FF?<.C00</0DG0<<G=C.:;;:0:CHG0;;GGFC00.:0/9CBFE-?--;A/;BFFBFFB/9BBB99B:BAAEA;FFFFDAAB>>-;9:99A-B.E9B/99FFF...;9B.B?.AA/FFFFFF.
@M03896:38:000000000-B4D98:1:1101:15789:12277 2:N:0:261
CCTGTTCGCTCCCCACGCTTTCGCTCCTCAGCGTCAGTAACGGCCCAGAGACCTGCCTTCGCCATTGGTGTTCTTCCCGATATCTACACATTCCACCGTTACACCGGGAATTCCAGTCTCCCCTACCGCACTCAAGCCCGCCCGTACCCGGCGCGGATCCACCGTTAAGCGATGGACTTTCACACCGCACGCGACGAACCGCCTACGAGCCCCTTACGCCCAATACTTCCGCACAACGCTTGCACCCTAC
+
AAAABFFABBBCGGGGEEEFFGEEEHGHHHHGEFGGGHFHHEEGGGEGHFFGGHFGHHHHFFGEFGF3@??EFHHHHHGFEGGHHHHGHGGGHHHHHEGGGCGHHECDCCFGGGH22@GHHHGHGFG/CDGGFGF>FGG<<CG<<AFGH.-A-?9-ADAFBFFA9.;.;BD..AABFF/FFFFFFFB-;C9@-;>-:;CF>@FD.F9.9;=E..9;B.9@D.A/////;B:.:-;/;-:...:/;FD?99
@M03896:38:000000000-B4D98:1:1101:25310:12297 2:N:0:261
CCTGTTCGCTCCCCATGCTTTCGCTCCTCAGCGTCAGTAGTGGCCCAGTGACCTGCCTTCGCCATCGGTGTTCCTCCTGATATCTGCGCATTCCACCGCTACACCAGGAATTCCAGTCACCCCTACCACACTCTAGTCTGCCCGTACCCGATGCAAGCTCAAGGTTGAGCCTTGAGTTTTCACACCAGACACCACAAACCGCCTACGAGCTCTTTACGCCCAATAATTCCAGCACACGCTTGCGCCCTAC
+
>>A>>FFADAAAFGCCEFGFGFEEAGGGHHHHAEEE2DF5A3BFFGEHEGGHGDBCGHHHAEEGFG??EEGGGHHGHGHGHHHGH4FEECEEGHGHHE>/@EBGGHFFEEFFFHF4BGHH2FGGEFFCHHGHG@GFHHGBBGH?///?F<CDGGHHEF<F1<0/<0/<<GC<DGFCD0;CCFFGFDE.CE/;..;;.99A??FGGFD?A?AC09BFFA.@=DEB//9;BF///.999-;...;--:@-9F
@M03896:38:000000000-B4D98:1:1101:28894:12298 2:N:0:261
CCTGTTCGCTCCCCACGCTTTCGCGCCTCAGCGTCAGTTACAGACCAGAGAGTCGCCTTCGCCACTGGTGTTCCTCCATATCTCTACGCATTTCACCGCTACACGTGGAATTCCACTCTCCTCTTCTGCACTCAAGTTCCCCAGTTTCCAATGACCCTCCACGGTTGAGCCGTGGGCTTTCACATCAGACTTAAGAAACCGCCTGCGCGCGCTTTACGCCCAATACTTCCGGACAACGCTTGCCACCTAC
+
>ABABFFADBBBGGGGEFEFFGEEAFEEEFGGEEEGGHHHGFFCHEHGHGFEGGAEEGGHCEFEGHF?FEGFHHHHHF@GHHHHHHHGGGGGHHHHHFEGGEFHEEFEDHHHHHHFGHFHHHHHHHHGHFHHFF?<1??GFGF/?FFGGGDG1=GHHGGDGH?@<<-<<CG<::-AFHGHFHFHHHH00CFFFBBB9BFGABGF?F-;-;-;-;E/B9ABD?E.BFF/BF.-9@;9;-@..9;B/;F.//
@M03896:38:000000000-B4D98:1:1101:26337:12301 2:N:0:261
CCTGTTTGCTCCCCACGCTTTCGCACCTGAGCGTCAGTCTTCGTCCAGGGGGCCGCCTTCGCCACCGGTATTCCTCCAGATCTCTACGCATTTCACCGCTACACCTGGAATTCTACCCCCCTCTACGACACTCAAGCTTGCCAGTATCAGATGCAGTTCCCAGGTTGAGCCCGGGGATTTCACATCTCACTTAACAAACCGCCTGCGTGCGCTTTACGCCCAGTAATTCCGTTTAACGCTTGCACCCTCC
+
>AA>AFFFFFFFGFFGAEEAFGBEEEEF332BAEEEEGHFDHAFEAAB310AAE0>EGGB1BAEEG?/>>?FFFBFFBC3FGGFGHG?EE?EDGGGH<C?/@FHHFB001FGGFG?FGGDC?E01F<>.<CGCC/<<<</<CC0:0;;;00;CGC;;GCGHG0.90/9;FFG-;--9E/CB9FFFF//9;BBF/99BAE.@;;:..-9A9-@-..;B.9>BD.99/:9B/////.:/.@...;9;BA..9
@M03896:38:000000000-B4D98:1:1101:25332:12308 2:N:0:261
CCTGTTCGCTCCCCATGCTTTCGCTCCTCAGCGTCAGTAGTGGCCCAGTGACCTGCCTTCGCCATCGGTGTTCCTCCTGATATCTGCGCATTCCACCGCTACACCAGGAATTCCAGTCACCCCTACCACACTCTAGTCTGCCCGTACCCGATGCAAGCTCAAGGTTGAGCCTTGAGTTTTCACACCAGACGCGACAAACCGCCTACGAGCTCTTTACGCCCAATAATTCCGGACAACGCTTGCGCCCTAC
+
AABBCFFBBCABGGGGFGGGGGGFEHGHHHHHGGGGGHHHFHHFHHGHGHBGHHGFHHHHAEFGGHEEEEFFHHHHHHHHGHGHHGHGGGGGHHHHHGFGG@GHGHHEGHHHHHHDGHHHHHGGGHHHHHGHHFFFGGF>GHHDCFGGHGD@DGHHHG1FGHB/<</</CGGGCFEG:CHHGHFHGH.CECC@C@?@FEGGGGGFFFFFFFFFBBBFEDFFFA/:/9;FF9-;;@.A=C..:;-;ABCBF
@M03896:38:000000000-B4D98:1:1101:19107:12312 2:N:0:261
CCTGTTTGCTCCCCACGCTTTCGCACCTGAGCGTCAGTCTTCGTCCAGGGGGCCGCCTTCGCCACCGGTATTCCTCCAGATCTCTACGCATTTCACCGCTACACCTGGAATTCTACCCCCCTCTACGAGACTCAAGCTTGCCAGTATCAGATGCAGTTCCCAGGTTGAGCCCGGGGATTTCACATCTGACTTAACAAACCGCCTGCGTGCGCTTTACGCCCAGTAATTCCGATTAACGCTTGCACCCTCC
+
AABBBFFFFFFFGGGGCEAAFGEEGGGHHHHGEGFGGHHHHHHHGGFGHF0EAEEGGGGHEEGGGHEEEEGHHHHHHHHHHHHHHHHGGFGGHHHHHFCCGCHHHHHFCGHHGHHHHHHGGGGHGHFDAEEHHHHDDHHCCHG::GGCG:::CGHBCCGHHH0;/;;BFGGEFA?BGFFFFEGFFFF:FFFFFFFFFFFF;DFFFF@;AABF;99FF.:@CD?BF9FBFF/A.9.;;:@.:.;/:BD.AD
@M03896:38:000000000-B4D98:1:1101:19125:12314 2:N:0:261
CCTGTTTGCTCCCCACGCTTTCGCACCTGAGCGTCAGTCTTCGTCCAGGGGGCCGCCTTCGCCACCGGTATTCCTCCAGATCTCTACGCATTTCACCGCTACACCTGGAATTCTACCCCCCTCTACGAGACTCAAGCTTGCCAGTATCAGATGCAGTTCCCAGGTTGCGCCCGGGGATTTCACATCTGACTTAACAAACCGCCTGCGTGCGCTTTCCGCCCAGTACTTCCGACTAACGCCTGCACCCTCC
+
BBBBAFFFFFFFGGGGCEEAFGEFDGGGFFGGEGFGEGHHHHFHEEEFGECGEE>EFFGHGFFGGH>>>EFFHHBGFFFGHHHHHGHFED/EFHFHHGBCD/FGHH2?2FGHHHHGHHHGGGGEBHC.>?<GFCC<DCD<<CG0:;CCC:0CCFBG;GHHHH0./:/.-;DGB--A-99B9FFFFFF/9BFF/B9BBAEFFCAAE?D.AA-=-.://.:;BD./;/;/BFD.99-//.-9.99./;A..A
@M03896:38:000000000-B4D98:1:1101:19206:12317 2:N:0:261
CCTGTTTGCTCCCCATGCTTTCGCACCTCAGCGTCAGTATTAGGCCAGATGGCTGCCTTCGCCATCGGTATTCCTCCAGATCTCTACGCATTTCACCGCTACACCTGGAATTCTACCATCCTCTCCCATACTCTAGCTCACCAGTATCGAATGCAACTCCCAAGTTAAGCTCGGCGATTTCACATCCCACTTAATAACCCGCCTACGCACGCTTTACGCCCAGTAAATCCGCTTAACGCTCACACCCTCT
+
>A3ABFFFDFFFGGFCGBFFGGE22EEHHFGGFGG2EFFGH5F5BFGFGB5BG2ABGHHG1EEE1FA1A1FGFDHHG2@3GFFGHHHGGFDEHHHHHEEEECGHF3FGFEGCH4FGFEHHHEGFHHBB?GGHHGF?GHGBDGGA<1@F/?011@FG10?GCF0/11111>FG.<.---<<DFFG00C.0:.0000<00/:-:;..9.;.-99...0F9C>@..///9/;BD..../;.-.9.99;9DEF9
@M03896:38:000000000-B4D98:1:1101:25315:12322 2:N:0:261
CCTGTTCGCTCCCCATGCTTTCGCTCCTCAGCGTCAGTAGTGGCCCAGTGACCTGCCTTCGCCATCGGTGTTCCTCCTGATATCTGCGCATTCCACCGCTACACCAGGAATTCCAGTCACCCCTACCACACTCTAGTCTGCCCGTACCCGATGCAAGCTCAAGGTTGAGCCTTGAGTTTTCACACCAGACGCGACAAACCGCCTACGAGCCCTTTACGCCCAATAATTCCGCACCACGCCTCCGCCCTAC
+
AAAAAFFADBABGGGGFGGGGGEEFHGFHHFHEEEGFHGFFGAFGHGHGGAFHH2GHHHGCEEFFHEB>B1BGHHHHGGGHHHHGFGEFGGGHHHHHEEECCFGHHGFECGHHHFDFGHHHHGGEFFGHHGHHGH2@GFDFHHA/<CFHC<@DGFHBG1GGCB<<<<<CGGCDGGB=00CCGFCGFE.;E-@-9;9AFGG?BA.AF.ADD-;.;;//:A@@DF.9B//;B/.--9;E.;...;..;>;BA
@M03896:38:000000000-B4D98:1:1101:19113:12332 2:N:0:261
CCTGTTTGCTCCCCACGCTTTCGCACCTGAGCGTCAGTCTTCGTCCAGGGGGCCGCCTTCGCCACCGGTATTCCTCCAGATCTCTACGCATTTCACCGCTACACCTGGAATTCTACCCCCCTCTACGCGACTCAAGCTTGCCAGTATCAGATGCAGTTCCCAGGTTGAGCCCGGGGCTTTCACATCTGACTTAACAAACCGCCTGCGTGCGCTTTACGCCCAGTCATTCCGCTTAACGCTCGCACCCTCC
+
AAAABFFCFFFFGGGG?EEEFGEEEGGHHHFHEGEGEGHGFHGHEEEFH1AEEE0EEEGHCEEEGH?/>EEHHHHHFFFFGGFGHHHFFEEGHGFGHABDD@?GGGC0C2GFHHHFHHGFCGGF<F.-<-<@:;::CF::;GG0CC0CCCGFCBBB;0;FFB09/0/9/;FE---9-;.FBFFFFFF/9BBF/B9//9AF=AFFEF-9;AB>-.;/B..>@.AB/9/;B/9.9.9/;.99.-99-;DEE?
@M03896:38:000000000-B4D98:1:1101:19214:12333 2:N:0:261
CCTGTTTGCTCCCCATGCTTTCGTACCTCAGCGTCAGTATTAGGCCAGATGGCTGCCTTCGCCATCGGTATTCCTCCAGATCTCTACGCATTTCACCGCTACACCTGGAATTCTACCATCCTCTCCCATACTCTAGCTCACCAGTATCGAATGCAATTCCCAAGTTAAGCTCGGGGATTTCACATCCGACTTAATAAGCCGCCTACGCACGCTTTACGCCCAGTAAATCCGATTAACGCTCTCACCCTCT
+
AABCCFFFFFFFGGGGGFFFGGEGHHGHHHGHGEAFEGGFFHGHHFGGGGFHBGBFHHHHCFGFFHAEEGGHHHHHHGHHHHHHHHHGGFGGHHGHHFEEEEFHHHFGHHHHHHHGHHHHHHHGHHHGDFHHHHGGGHFGHHG0FGHGBEGHFGFHFFFHHHBC<F1F?GHH<D-C?<CGDBGGHHG<<ACAGH0;C;CH-ADGGGDGGGAGD..CC?ACDF./BFBBFFF.;9:/;9B.A.;;;FFAAB
@M03896:38:000000000-B4D98:1:1101:2739:12364 2:N:0:261
CCTGTTTGCTCCCCACGCTTTCGCACCTGAGCGTCAGTCTTCGTCCAGGGGGCCGCCTTCGCCACCGGTATTCCTCCAGATCTCTACGCATTTCACCGCTACACCTGGAATTCTACCCCCCTCTACGACACTCAAGCTTGCCAGTATCAGATGCAGTTCCCACGTTGAGCCCGGGGATTTCACATCTGACTTAACAAACCGCCTGCGTGCGCTTTACGCCCAGTACTTCCGATTAACTCTTGCACCCTCC
+
>>AAAFFBBBDFGGGFAEAFFGEEEGGFGHHGEFEGEEGGHHFHFEDFG?0AAE>EFGGHAEEFGH1>>EFHHHHGH?F?FFHHHHHGGEAFGDGHH/BBC<2FGGC02FGFFFFFDHEGGFGGGGFC.<AGHH/<<<0<CGG0:;CGF<0C00G;;GCFH0.-99..CFBA9D---DFFB/FBBF///B9/BB9B/.AEBFFFFFA9;A-;-;./BAA;@FF/;/B/BFF..99BF/;////;/;AEFD
@M03896:38:000000000-B4D98:1:1101:5992:12372 2:N:0:261
CCTGTTTGCTCCCCACGCTTTCGTTCCTCAGCGTCATTGCTGGTCCCGGTCGCCGCCTTCGCCACGGGTGTTCCTCCCGATATCTACGCATTTCACTGCTACACCGGGAATTCCGCCACCCTCTACCGCACTCCAGCCCCCCACTTTCCCATGCAGTTCCCCGGTTCCGCCCCGCGCTTTCACATCGGCCTTCACGAACCCCCTACGCACGCTTTCCGCCCAGTCTTTCCGACTAACGCTTGCACCCTTC
+
AAA1>DDCFF1BAEBE1AA0AF0B0BF3F1BFAE000A2BDBB0AF0/AA//AE/AE//FBB?/E>EE//>?FF2FGGGEE/EBE2B<E/?EGGGHE>1B11<FFC<//<0CGFBCA@CGA.CF>GH-C-@CGHG//<C.;C-..00<C09C/;09;9CF9/---..9..C@----9@--;/9/;;;--9A///B9--9--9-99---9@-9-9-/99-->--9////;B---9-/99;---;;//9A/9
@M03896:38:000000000-B4D98:1:1101:20693:12378 2:N:0:261
CCTGTTTGCTCCCCACGCTTTCGCACCTGAGCGTCAGTCTTCGTCCAGGGGGCCGCCTTCGCCACCGGTATTCCTCCAGATCTCTACGCATTTCACCGCTACACCTGGAATTCTACCCCCCTCTACGACACTCAAGCTTGCCAGTATCAGATGCAGTTCCCACCTTGAGCCCGGGGATTTCACATCTCACTTCACAAACCGCCTGCGTGCGCTTTACGCCCAGTAATTCCGCTTAACGCTCGCACCCTCC
+
AABABFF>FFFFGGGGEEAAFGEEEGGHFGHFEEEFAFGEGHGGGDEFH10FEE>EEGGHEGGGGHE//>FGHHHHGFFGHGHHHHFFGEEFHHHHHGC?<@FGHHBG2CFGHHHFGGHGG?GHFFF?.-<CCG/<DC0/<CC00<<G;00;;CFCCC;GHH...0009;FE9A---.9;F/BBFFF/BBFF//99;.EF;BFA.;-9;D-9-..;BFBDCD.99/:/;99.9.A//9@..-;-;@D.AA
@M03896:38:000000000-B4D98:1:1101:20686:12399 2:N:0:261
CCTGTTTGCTCCCCACGCTTTCGCACCTGAGCGTCAGTCTTCGTCCAGGGGGCCGCCTTCGCCACCGGTATTCCTCCAGATCTCTACGCATTTCACCGCTACACCTGGAATTCTACCCCCCTCTACGAGACTCAAGCTTGCCAGTATCAGATGCAGTTCCCAGGTTGAGCCCGGGGATTTCACATCTGACTTAACAAACCGCCTGCGTGCGCTTTCCGCCCAGTACTTCCGCTTAACGCTTGCACCCTCC
+
AABAAFFFFFFFGGGGEFEFFGEEGGGHFHCGEEEFFHGHHHHHGGDFGAECEEEFGGGHEEEEGH?>EEGHHHHHGGHGHGHHHHHFCEEGHHFFHFCCCCDGHHFFFFGFFHHHHHHGGGGHEHFA<DDHHHG0<GD/<CD0;0GGFF0::CHEGHHHHH0;/9;/CFFEA??A?ABCFFFCFFB/9BBF/9B/BFEF@DFFEF9;:;;@-9A/9;AAFF.;9/9/BFA..;./9.@..EA9/BD.AF
@M03896:38:000000000-B4D98:1:1101:7559:12401 2:N:0:261
CCTGTTTGATCCCCACGCTTTCGCACATCAGCGTCAGTTACAGACCAGAAAGTCGCCTTCGCCACTGGTGTTCCTCCATATCTCTGCGCATTTCACCGCTACACATGGAATTCCACTTTCCTCTTCTGCACTCAAGTTTTCCAGTTTCCAATGACCCTCCACGGTTGAGCCGTGGGCTTTCACATCAGACTTAAAAAACCGCCTACGCGCGCTTTACGCCCAATAATTCCGGATAACGCTTGCCACCTAC
+
AABBBFFFFFFFGGGGGFGFGGEEEFEHHAFGGGFGGHGHGGFCGHHHGFFFHGEEGGGH1EDBEHFF@BGEGHHHGFGHHHHHHFGEGCFGHHHHHDEEGEGHGFFEBGGGHHHFFFFHHFHHHHHBDDHHFF@F2@FHHHFFDFHHFFFGGEF??GHAHFA<FE-<FFG-<ACGGHHHHGGCHHE0::CCGCCFG-CE?BG..99@-?DFBDEBFF.=DF.;//99BFF-;A./;.9.99://;;A/;
@M03896:38:000000000-B4D98:1:1101:7552:12421 2:N:0:261
CCTGTTTGATCCCCACGCTTTCGCACATCAGCGTCAGTTACAGACCAGAAAGTCGCCTTCGCCACTGGTGTTCCTCCATATCTCTGCGCATTTCACCGCTACACATGGAATTCCACTTTCCTCTTCTGCACTCAAGTTTTCCAGTTTCCAATGCCCCTCCACGGTTGAGCCGTGGGCTTTCACATCAGACTTAAAAAACCGCCTACGCGCGCTTTACGCCCACTAATTCCTGATAACGCTTGCCACCTAC
+
AABABFFFFFFFGGCFEE2FFGEGEEGHHHGGEFEGGHDGGH35EGGGHHFGAEEEEGGHEEGFE3FG5?GEHFHHH2BFGHHHHBGEEFGGHHHHHAEGE@GHHEFCFGHHHHFGDGHHFGFFGGHEGFHFFG<F>2>FGHFH2F>GGFHGC1?CCFEDCC<<<<-0>GF-<-<-<CGGFFFGHHB0;;GHF0;0:-9;?BGGGG.?-B;D@AEFFAABC?.99/:BFF/;/BBBB.9..A.B/BAF/;
@M03896:38:000000000-B4D98:1:1101:2645:12428 2:N:0:261
CCTGTTCGCTCCCCACGCTTTCGCGCCTCAGCGTCAGTTACAGACCAGAGAGTCGCCTTCGCCACTGGTGTTCCTCCACATCTCTACGCATTTCACCGCTACACGTGGAATTCCACTCTCCTCTTCTGCACTCAAGTTCCCCAGCTTCCAATGACCCTCCACGGTTGAGCCGTGGGCTTTCACATCAGACTTAACAAACCGCCTGCGCGCGCTTTACGCCCACTAATTCCGGACAACGCCTGCCACCTAC
+
>AAAAFFADAAAGGGGFEEFFGEEAEEEEGGGEEFEGHDGFGBFGHHFGABAFBAEEGFG1EEEE3@2BB?BEGGHFBGEHGGHHHHFEEEGHHHHH?>EGCGH/B///GHHFGFFDG<FF2F@FHG2GBGFFF1?<D@GHHG/0?FFF=GF11>GFGHA<<<-<.-/<<G-:;-;EH:CGBG:FF909;/C0000;.CEBDFDEF-9@=-@9.99B;A>DD.;//;BFF/-.;9.A@D-..;99BFFBB
@M03896:38:000000000-B4D98:1:1101:2626:12437 2:N:0:261
CCTGGTCGCTCCCCACGCTTTCGCGCCTCAGCGTCAGTTACAGACCCGAGAGTCGCCTTCGCCGCTGGTGCTCCTCCACATCTCTACGCATTTCACCGCTACACTTGGTATTCCACTCTCCTCTTCTGCACTCATGTTCCCCAGCTTCCAATGACCCTCCTCGGTCGTGCCCTGGGCTCTCACATCACACTTATGAAACCGCCTGCGCGCGCTTTACGCCCAGTAATTCCGCACAACGCTTTCCACCTAC
+
>>>11B11>>>>F11FGEE0FBEAEAAE?1BAAEF/EHHHGHHBGH/////ABEE?EG?E////////>01B1110>001B11FBGH/>E/?F>GB<//BC?<01?1111@222211<110<<1?1?1F1?<0011>1<1>F<<0<FG1>1=G0G//<..//..;.:-=.://.:.99.;0;0009;00;/900000;9.-;=A-;@-@;@>=9E/;-;9>--/;//;FB/-----9@@-9A9:/;--:B
@M03896:38:000000000-B4D98:1:1101:9824:12451 2:N:0:261
CCTGTTTGCTCCCCACGCTTTCGCACCTGAGCGTCAGTCTTTGTCCAGGGGGCCGCCTTCGCCACCGGTATTCCTCCAGATCTCTACGCATTTCACCGCTACACCTGGAATTCTACCCCCCTCTACAAGACTCAAGCCTGCCAGTTTCGGATGCAGTTCCCAGGTTGAGCCCGGGGATTTCACATCCCACTTGACAGACCGCCTGCGTGCGCTTTACGCCCAGTACTTCCGATCAACGCTTGCACCCTCC
+
>AAAAFFFFFFFGGGGEEFAFGEEEGGGBGGGEFEEEHHHHHFHGFGBFE0EEEEGGGGHEEGGGHE/>EFHHHHHG?GGHHHHHHHFGEFEHHHHHDCFC@FGHHF02FGFGGGHHHHGGGGHGGFB<<FHCGF>DGC.CGG0<DGG.-:ACHBB:CGGHH0::://;CFGB--:999FGBF0CFF.:;FF//;9/;AEDFF?EA@.AD@B-.9BF.AAF.A;//;;BF??A-;;BDB.9..9;;DFFF
@M03896:38:000000000-B4D98:1:1101:13744:12485 2:N:0:261
CCTGTTTGCTCCCCACGCTTTCGCACCTGAGCGTCAGTCTTCGTCCAGGGGGCCGCCTTCGCCACCGGTATTCCTCCAGATCTCTACGCATTTCACCGCTACACCTGGAATTCTACCCCCCTCTACGAGACTCAAGCTTGCCAGTATCAGATGCAGTTCCCAGGTTGAGCCCGGGGATTTCACATCTCACTTAACAAACCGCCTGCGTGCGCTTTACGCCCAGTAATTCCGATTCACGCTTGCACCCTCC
+
AABABFFFFFFFGGGGEEEAFGAEEGGHFFGGEFEGEGHHFHGHFGDGHE0EEE>EEGGH1EEEGHE/EEFHHHHHHEGBGGHHHHHFGFGGHHHHHDCGFCGHHHBF2CFFHHHHHHHGGGGHHGF..<CGFGCDGH0/<G0:::CCC00;GGBCCCHHHH0.:9;9BFGG?;@--CBCFGG9FFF/;BFFF/BBBFEF>BFFFFC9ADB999ABF9ADF?.B/B/;FF/9.;/;B.;.9.9/;BD.AD
@M03896:38:000000000-B4D98:1:1101:5832:12523 2:N:0:261
CCTGTTTGCTCCCCACGCTTTCGCACCTGAGCGTCAGTCTTCGTCCAGGGGGCCGCCTTCGCCACCAGTATTCCTCCAGATCTCTACGCATTTCACCGCTACACCTGGAATTCTACCCCCCTCTACGAGACTCAAGCTTGCCAGTATCAGATGCAGTTCCCAGGTTGAGCCCGGGGATTTCACATCTGACTTAACAAACCGCCTGCGTGCGCTTTACGCCCAGTAATTCCGATTAACGCCTGCACCCTCC
+
AABABFFFFFFFGGGGEFEFFGEEFGGGBGHGFGEGGHHHFHHHGFEEGECGAEEEGGGHHFGEFH1?@FGGHHHHHFGGHHHHHHHFGEEGHHGHHFBC?@GHHHFCGFHHHHHHHHHGGGGHHHF?.<>GFG/<GHB<CGGG0=DGG0DGFHFFHGGHHF0C::/::GHEF??9;EFFFFFFGGG9BFGBFBFBBAEE-BFFFFDADDBF-AEFFEDFFDF/BF//BF/.:..9;.--9.;.:FAEAA
@M03896:38:000000000-B4D98:1:1101:5815:12525 2:N:0:261
CCTGTTTGCTCCCCACGCTTTCGCACCTGAGCGTCAGTCTTCGTCCAGGGGGCCGCCTTCGCCACCGGTATTCCTCCAGATCTCTACGCATTTCACCGCTACACCTGGAATTCTACCCCCCTCTACGAGACTCAAGCTTGCCAGTATCAGATGCAGTTCCCAGGTTGAGCCCGGGGATTTCACATCTGACTTAACAAACCGCCTGCGTGCGCTTTACGCCCAGTACTTCCGATTAACGCTTGCACCCTCC
+
>ABBBFFFFFFFGGGGEFEEFGAEFGGHFGHGCGGGGHHHHHHHGGEHGGGGEFEGGGGHAEDEGH1/>EFGHHHHHBGDGHHHH4FFFDFGFGFHHGGCGCFGHHGFBCGHHGHFHHHGGGGGHG.C.<CGFFC0DHD/GHG0C0CGHGCGFHFHFHHHHFB.:9BBFGGGC?@?AEFGGGGGFFF//BB99BBBBFEFF;F..ADD.A-;9.ABF;A=BF?BF///;B.DD.9BF.;A;..:;;DE.D
@M03896:38:000000000-B4D98:1:1101:5828:12544 2:N:0:261
CCTGTTTGCTCCCCACGCTTTCGCACCTGAGCGTCAGTCTTCGTCCAGGGGGCCGCCTTCGCCACCGGTATTCCTCCAGATCTCTACGCATTTCACCGCTACACCTGGAATTCTACCCCCCTCTACGACACTCAAGCTTGCCAGTATCAGATGCAGTTCCCAGGTTGCGCCCGGGGCTTTCACATCTGACTTAACAAACCGCCTGCGTGCGCTTTACGCCCAGTAATTCCGCTTAACGCTCGCACCCTCC
+
AABBBFFFFFFFGGFEEEEFGGEGFGGHFGFFEEGGGHGG5GGFAE1GGEFAEE@EGGFG1EEEEG1/>EFFGHHGGBFFGHHFFFHEFEFFFHFHHDCGCFHHHHFF22FGGGHGGHFGGCGHHHF..<<GFB<<<<0<CC;000:;GC0C00::GCGFGG0;:0/.;;DD-;@B-9AFF/F;BFF//:BB9/;/9AAE;B;D?F-9.9-@-;A/9A9-D..;//;/BBF...9/;.;..--9@@FEEB
@M03896:38:000000000-B4D98:1:1101:28823:12571 2:N:0:261
CCTGTTTGCTCCCCACGCTTTCGCACCTGAGCGTCAGTCTTCGTCCAGGGGGCCGCCTTCGCCACCGGTATTCCTCCAGATCTCTACGCATTTCACCGCTACACCTGGAATTCTACCCCCCTCTACGAGACTCAAGCTTGCCAGTATCAGATGCAGTTCCCAGGTTGAGCCCGGGGATTTCACATCTGACTTAACAAACCGCCTGCGTGCGCTTTCCGCCCAGTAATTCCGATTAACGCTTGCACCCTCC
+
AABABFFFDFFFGGGGEEFFFGEEFGGGCGHGEGGGFHGHGHGHGFFBF?EEAEEEGFEHEEEGGHE/>EFHHGGHHHHFHGGHFHHFFEEGGHGHHGCGGCHHHHB02FGCGHHFGHHGGGGHHHG..<CDFGHGHFF/<GF:0;;GBCBGHFHGFGGHHH0.:0//=BFEA---:CBFB0BCBFF9BFF/;BBFBAEFFAFF?.-999-@@.9/;.;AB??////:BF/...;/;.;9.;.9B:A.9A
@M03896:38:000000000-B4D98:1:1101:18519:12575 2:N:0:261
CCTGTTTGCTCCCCACGCTTTCGCACCTGAGCGTCAGTCTTTGTCCAGGGGGCCGCCTTCGCCACCGGTATTCCTCCAGATCTCTACGCATTTCACCGCTACACCTGGAATTCTACCCCCCTCTACAAGACTCTAGCTTGCCAGTTTCAAATGCAGTTCCCAAGTTAAGCTCGGGGATTTCACATCTGACTTAACAAACCGCCTGCGTGCGCTTTACGCCCAGTAATTCCGATTAACGCTTGCACCCTCCG
+
AAB@BFFFFFFFGGGGEEEFFGEEGGGHGGHHGGEGGHHHHHHHGFFGHCAEEEEGFFGHEFGEGHE>>EFHHHHHGFHGHHHHHHHFCEFGHHFHHDCGGCDFHHHAGHFGGHHFHHHGGGGHHHF1<GGHHHHFDG<<GHGC0DDDD0=FFGF0<CHHHHFGF0;CGGFGC---?AFFGEGFFBB0;FFGBFBBFFEGFF;999-.9A@D;..9FAD>BD.9BFFBFF/.;..9/.;..9.//BDEAD.
@M03896:38:000000000-B4D98:1:1101:3277:12580 2:N:0:261
[truncated: 32,569,477 more chars]
