# Supplementary material for: Formalin-Fixed Paraffin-Embedded (FFPE) samples are not a beneficial replacement for frozen tissues in fetal membrane microbiota research
Source: PLoS One. 2022 Mar 17;17(3):e0265441. doi: 10.1371/journal.pone.0265441 (PMC8929612; doi:10.1371/journal.pone.0265441)
Supplement: S2 File — (ZIP) [file pone.0265441.s007.zip › Negatives/N-N-14-N-3-FF_S165_L001_R1_001.fastq.fastq]

@M03896:38:000000000-B4D98:1:1101:13065:3237 1:N:0:165
AACGTAGGGTGCAAGCGTTGTCCGGAATTACTGGGTGTAAAGGGAGCGCAGGCGGGAAGACAAGTTGGAAGTGAAAACCCTGGGCTCAACCCATGAATTGCTTTCAAAACTGTTTTTCTTGAGTAGTGCAGAGGTAGATGGAATTCCCGGTGTAGCGGTGGAATGCGTAGATATCGGGAGGAACACCAGTGGCGAAGGCGGTCTACTGGGCACCAACTGACGCTGAGGCTCGAAAGCATGGGTAGCAAACA
+
>AAA>CFABBA>C5FAA2AAAGHE2E2FHG555B2AEEFHFHHGHGE0EEAEEEE/EE?GEFHCBBGGBBFBFGG?GGG/BFGFGHHGGHHG/GF1FGGGDHHFHHHHHGGF2@>FFFGF1FGGGH<CGHHGGAFGHHHHGFH1FHHHA--AE0==<;.-=CHHF;;;:9ABFFGFA-B@B9BFGGEG;;9BA@BB-.A;B@BDFF9;BEAFFFFFDFFFFFDDAD.AEEF?>FF?FFF/;AF9:;FFBF?
@M03896:38:000000000-B4D98:1:1101:13623:3312 1:N:0:165
TACGTATGGTGCAAGCGTTATCCGGATTTACTGGGTGTAAAGGGAGCGCAGGCGGTACGGCAAGTCTGATGTGAAATCCCGGGGCTCAACCCCGGTACTGCATTGGAAACTGTCGGACTAGAGTGTCGGAGGGGTAAGTGGAATTCCTAGTGTAGCGGTGAAATGCGTAGATATTAGGAGGAACACCAGTGGCGAAGGCGGCTTACTGGACGGTAACTGACGTTGAGGCTCGAAAGCGTGGGGAGCAAACA
+
AABBAFFFFBFDFBGC?AAEGGHGEGGGHGDBBAB3EEGHHHGGHFGGGEE?FEFEABEE@EEGGH@BEFEBGGGFHHHHGGGGEFHFFFHGF@C@DDHHHHHHGHHHHHFB?FF/A@CFGGF=GGGFFFGCGGDGGGFFFHGHHHHFHC0C<;<<:;;;EFGGBFC;EGGGGFFFGGGGGGFGFFF?FBFFFFFABAFFFFFCFFFFFFFA@:EFFBFFFDAEFFFFFF.@;BAABD9;>FFFFFFF/FA
@M03896:38:000000000-B4D98:1:1101:13636:3327 1:N:0:165
TACGTATGGTGCAAGCGTTATCCGGATTTACTGGGTGTAAAGGGAGCGCAGGCGGTACGGCAAGTCTGATGTGAAATCCCGGGGCTCAACCCCGGTACTGCATTGGAAACTGTCGGACTAGAGTGTCGGAGGGGTAAGTGGAATTCCTAGTGTAGCGGTGAAATGCGTAGATATTAGGAGTAACACCAGTGGCGAAGGCGGCTTACTGGACGGTAACTGACGTTGAGGCTCGAAAGCGTGGGGAGCAAACA
+
ABBBAFFBBB5BAGFA22A?GGHEAEEGHHEB53A3BAGHHFFGHCEAEEE0FAEE?BB?>EEFFG44B4BBBFFFGHHHDEEC>/FGGFGGECB@DDGFGGGHGCFGBFFBFFF/A<>?<<<=FGGA@CCCCCAAG0:C:::CGGH;;CCB;00;:-.=:FBBG;.;;9AB0C0CCFFF/;CFFFFFF;BF;@D=-;A@-;--;B///BA-;9AE:;;FF..;.;9..A;:-.9:F;9AAFAE9;A/BA.
@M03896:38:000000000-B4D98:1:1101:19120:3711 1:N:0:165
TACGTAGGGTGCGAGCGTTGTCCGGATTTATTGGGCGTAAAGGGCTCGTAGGTGGTTGATCGCGTCGGAAGTGTAATCTTGGGGCTTAACCCTGAGCGTGCTTTCGATACGGGTTGACTTGAGGAAGGTAGGGGAGAATGGAATTCCTGGTGGAGCGGTGGAATGCGCAGATATCAGGAGGAACACCAGTGGCGAAGGCGGTTCTCTGGGCCTTTCCTGACGCTTAGGAGCGAAAGCGTGGGGAGCGAACA
+
>3AA>4CAAFBBGGECFAEEFGHAAAAEFGHHCGGGCAAEDAFEAEFGE1FE5BFGF1BDFCAEEEEGGGG?EGGHFHFHHGHGGGHGGHHHHHFHGGDFFGHHD/C@/CF?A@FGFGHHF1FF100D1FFFEDDC?FHHHEDGGEGGGHBGD..:=;99A.CBFFD?BGG009;0;FBEFBFFFFFFF/BFEB<-@D.9;9@?BBFBFFAEFFFFBFEBFBD..;99BBEB-@-:/;.;9@;.-.----9
@M03896:38:000000000-B4D98:1:1101:9978:3719 1:N:0:165
TACGGAGGGTGCAAGCGTTAATCGGAATTACTGGGCGCAAAGCGCACGCAGGCGGTTTGTTAAGTCAGATGTGAAATCCCCGGGCTCAACCTGGGAACTGCATCTGATACTGGCAAGCTTGAGTCTCGTAGAGGGGGGTAGAATTCCAGGTGTAGCGGTGAAATGCGTAGAGATCTGGAGGAATACCGGTGGCGAAGGCGGCCCCCTGGACGAAGACTGACGCTCAGGTGCGAAAGCGTGGGGAGCAAACA
+
AAABAABBBAAAEFGF2A2AFGHFEEGGHHD553BAAAEEFHHGGCFEGFG?EEG?FEGHGHHHHH@F3GGGHBGEGHHHGGGF>EGFGHHHHGEHGGFGHGGHHHFHHHHBGHHCFGGFFGCGHHHFFDFFFFECAA:;;;FFFFFEBF/B;:;;@;;@EFFFFFDA.-:BFFFFFFFFB.:BFFFFA:9AABCACDA-=FFACFCEFFFFF-DDFFFBFFFBDFFFFB;@DAADFDFDFCFFBA?F/A.
@M03896:38:000000000-B4D98:1:1101:9958:3721 1:N:0:165
TACGGAGGGTGCAAGCGTTAATCGGAATTACTGGGCGTAAAGCGCACGCAGGCGGTTTGTTAAGTCAGATGTGAAATCCCCGGGCTCAACCTGGGAACTGCATCTGATACTGGCAAGCTTGAGTCTCGTAGAGGGGGGTAGAATTCCAGGTGTAGCGGTGAAATGCGTAGAGATCTGGAGGAATACCGGTGGCGAAGGCGGCCCCCTGGACGAAGACTGACGCTCAGGTGCGAAAGCGTGGGGAGCAAACA
+
AAABBBCCCAAAGGF422E2FGHFEEFGHFDD53BAEAEEAHHGGGGGGGGCGFGEGGGHHHHHHHGGFHHGF4F4BGHHGGGFFGGBFFHHHGFACFHGHHHHHHHGGH?@GH2<FGHHFFCGHHHHGGG.FGC<-@BAEBBFFFFBB//;;99;9;;::F/BFBAAAF9F//BFFFBA?.;:/BFFFDFFF@->AFAA;=F>BFFFEB.B9-;9FFE/FFFDDDF/FBFC9B:.FDAD@-=9BA.:/9.
@M03896:38:000000000-B4D98:1:1101:19133:3727 1:N:0:165
TACGTAGGGTGCGAGCGTTGTCCGGATTTATTGGGCGTAAAGGGCTCGTAGGTGGTTGATCGCGTCGGAAGTGTAATCTTGGGGCTTAACCCTGAGCGTGCTTTCGATACGGGTTGACTTGAGGAAGGTAGGGGAGAATGGAATTCCTGGTGGAGCGGTGGAATGCGCAGATATCAGGAGGAACACCAGTGGCGAAGGCGGTTCTCTGGGCCTTTCCTGACGCTGAGGAGCGAAAGCGGGGGGAGCGAACA
+
AAAAAF1AAC?A?EGEGEEAAFG0EE0EGHHHHFHFAAAEGDFFCHHGFEFG1@FGF/BDF?B>>E/>EFE>GHHGBGBGHFHEGGHHHHHHHHHGHGGGCGHHH?C2CCE?CCGCHGGH<11F1FFC<><CEC.@?CGFFEHHHHHH:GGHG.;;;:99A:F0F9;9-A@GGGFBF0BEG?FFFFFAA99FE@-@?FE@@=9AFFF/BB-AEFFFFFFBFBBBB-AEFFF?-9;99A-99@?--:99@;9
@M03896:38:000000000-B4D98:1:1101:19115:3733 1:N:0:165
TACGTAGGGTGCGAGCGTTGTCCGGATTTATTGGGCGTAAAGGGCTCGTAGGTGGTTGATCGCGTCGGAAGTGTAATCTTGGGGCTTAACCCTGAGCGTGCTTTCGATACGGGTTGACTTGAGGAAGGTAGGGGAGAATGGAATTCCTGGTGGAGCGGTGGAATGCGCAGATATCAGGAGGAACACCAGTGGCGAAGGCGGTTCTCTGGGCCTTTCCTGACGCTGAGGAGCGAAAGCGTGGGGAGCGAACA
+
>AAB3C>ABC?AFFEEEEGEFGHEE?AFHHHHFHHFAAAEEDGGEHHGGGGDDBFGF1BFFCEE>EEEGGGBGGFFFHBGHHHGGGHHHHHHHHHHHGGGGGHHHGEGFGFFGFGGHHGHFDGH<GHG1FGFGGFGGHHHHFGHHHHHHFCGG:;;;A9=DAFFGGAAGGCFGGFGFEFEFDFFFFFFFBBFFFAFFFFFF=BEFFFFBB9AEFFFFFFBFFDD.AFFBDEA;@BAFF.;BFF?;9-9@C-
@M03896:38:000000000-B4D98:1:1101:19243:6256 1:N:0:165
TACGGAGGGTGCAAGCGTTAATCGGAATTACTGGGCGTAAAGCGCACGCAGGCGGTTTGTTAAGTCAGATGTGAAATCCCCGGGCTCAACCTGGGAACTGCATCTGATACTGGCAAGCTTGAGTCTCGTAGAGGGGGGTAGAATTCCAGGTGTAGCGGTGAAATGCGTAGAGATCTGGAGGAATACCGGTGGCGAAGGCGGCCCCCTGGACGAAGACTGACGCTCAGGTGCGAAAGCGTGGGGAGCAAACA
+
>AA33>ADDA?>BEEA2AE22BGAA2AFGFDB5B2AAAAAFGGFEFGEEG?0EEEEFG>GHG4FGHDBFGFGBGEDFGHHGEE<>EHH?FGH00FCGFHBGBGGHDGHFHFFCG<GEFGH0?1FHHHCFAFFG0E@CFFDABFFFFFBBBBBF/;;;-;9ABFFFF.;9-9BBBFF9/;.D?FFBFFD-@9.;9;9B?;-;BCFFFF..BFA@DD.;FF:BADFFAFBF/;;;--AF.D?--=EA;999A.
@M03896:38:000000000-B4D98:1:1101:22269:7042 1:N:0:165
TACGGAAGGTCCGGGCGTTATCCGGATTTATTGGGTTTAAAGGGAGCGTAGGCCGGAGATTAAGCGTGTTGTGAAATGTAGACGCTCAACGTCTGCACTGCAGCGCGAACTGGTTTCCTTGAGTACGCACAAAGTGGGCGGAATTCGTGGTGTAGCGGTGAAATGCTTAGATATCACGAAGAACTCCGATTGCGAAGGCAGCTCACTGGAGCGCAACTGACGCTGAAGCTCGAAAGTGCGGGTATCGAACA
+
AAAAABBCBFFFCEEA22EAFGHEEEGGHBFD5BB1FFHGGHHGHGGFGEECGHEF/>EGHHHHHG?E1FEFEGGHGFFHHHH?FFGDGFEFHFFFBGFCHHHG?C?BDGF1FFGHGHGHFGCFGHDFGGGHHH<DDG<CADCFGGGFED9.;;;;;;=;EFGGEBCFFFFFFFFFFBDFDDFFFFFDCFFFFFAF=?AF.DFFFFFB.BAF-B>;@FFBFDFFFBFFFEFA:B?ABBFF-BB=FF::BF-
@M03896:38:000000000-B4D98:1:1101:22282:7057 1:N:0:165
TACGGAAGGTCCGGGCGTTATCCGGATTTATTGGGTTTAAAGGGAGCGTAGGCCGGAGATTAAGCGTGTTGTGAAATGTAGACGCTCAACGTCTGCACTGCAGCGCGAACTGGTTTCCTTGAGTACGCACAAAGTGGGCGGAATTCGTGGTGTAGCGGTGAAATGCTTAGATATCACGAAGAACTCCGATTGCGAAGGCAGCTCACTGGAGCGCAACTGACGCTGAAGCTCGAAAGTGCGGGTATCGAACA
+
ABABABBBBFFFCAEA2AAAGGGBEEFGHBF55BB1FFFGGHHGHGFEEEE1GHEEEEEHHHFHHG?E>FGGGFGHGFGHHGH/EEFEGF?FHBAFBFDFGHHG?D/>AD?1FFGHHHHHGHBGHHCFGGGHHFFGG.<-;;CEFFFB;E.CC0;;-;;;EFGGFFFGGFFFFFFFFBDD.DFFFFF?@DFEFDD-BAAFDFFFBFFF:B:B@DA-@FB/B.AD:AFFFFB;@BA.B9FFFFF=FB.;:F@
@M03896:38:000000000-B4D98:1:1101:9859:7159 1:N:0:165
TACGTATGGAGCAAGCGTTATCCGGATTTACTGGGTGTAAAGGGTGCGTAGGTGGCAGTGCAAGTCAGATGTGAAAGGCCGGGGCTCAACCCCGGAGCTGCATTTGAAACTGCTCGGCTAGAGTACAGGAGAGGCAGGCGGAATTCCTAGTGTAGCAGTGAAATGCGTAGATATTAGGAGGAACACCAGTGGCGAAGGCGGCCTTCTGGACTGTTACTGACACTTAGGCACGAAAACGTGGGGAACAAACA
+
>AAAAFFFFFFFGFGA22AAFGGEEFGGHGDB53B3AAGHHHHGHFECFE0EFFFFFEFCBBABDG5DAFFDGFFF51BGFCGEEEGFHFHGG?/<><FBFHHHHHGEHH3BFFH?>F<?@FFF2FHFFHGE?DAE/->>><ACGHD=0=00==0;0;;/0:GBB<.:.;EFG9FB90FBGDGGGGGF.009;-9--::9--:9/;;;99A9./;BBF/;B//9/9//B/;..9A-99.99@;A.://.;.
@M03896:38:000000000-B4D98:1:1101:4435:7682 1:N:0:165
TACGGAGGGTGCAAGCGTTAATCGGAATTACTGGGCGTAAAGCGCACGCAGGCGGTTTGTTAAGTCAGATGTGAAATCCCCGGGCTCAACCTGGGAACTGCATCTGATACTGGCAAGCTTGAGTCTCGTAGAGGGGGGTAGAATTCCAGGTGTAGCGGTGAAATGCGTAGAGATCTGGAGGAATACCGGTGGCGAAGGCGGCCCCCTGGACGAAGACTGACGCTCAGGTGCGAAAGCGTGGGGAGCAAACA
+
ABAAABBCCCAABGBE22EEFGFBEEGGHGBB5BBBAAEEGHHGGCFGGFGFGGGEGGGHHHHHHH4BGGHGGHHHHHHHFGGGEEHHGHHHHHGHHGHHHHHHHHHHHHFDFHHHGHHHHHBGHHHFFGGGFGGGGFFFFFFFFFFFFF0B;;;;9;;;EFFEFF;;AFFFFFFFFFFFFFFFFFFFFCBDFFF-@DEBFFBDFFFEFF9B@-:ABFFFFDD?DFFBFFB@;>CFEDDDFFFFFFFEFF9
@M03896:38:000000000-B4D98:1:1101:4455:7688 1:N:0:165
TACGGAGGGTGCAAGCGTTAATCGGAATTACTGGGCGTAAAGCGCACGCAGGCGGTTTGTTAAGTCAGATGTGAAATCCCCGGGCTCAACCTGGGAACTGCATCTGATACTGGCAAGCTTGAGTCTCGTAGAGGGGGGTAGAATTCCAGGTGTAGCGGTGAAATGCGTAGAGATCTGGAGGAATACCGGTGGCGAAGGCGGCCCCCTGGACGAAGACTGACGCTCAGGTGCGAAAGCGTGGGGAGCAAACA
+
>AAAAAADBCAAGGFA22EEFGHFBEFGHB555BBAAAAEGGHEE0EAECAEEEEEEEEGFGHFFH4B3BDFHGHHHHHHGEG<>EGFEGHHFGGGHGHGGHGG?GHGHHFGHHHHGFGG0FGHHHHGFGGGHHDDCA@;;BFFFFFFFFBB;;;::9999FFFFF:;:@EFBFFFBBB;DDFFFFFD@@AF;;B;-;A;;DDFFFFFEFFBA9DDBF/BFADA?DFEFFB;?BBAFFF?=DFF-:AFFFF
@M03896:38:000000000-B4D98:1:1101:20678:7692 1:N:0:165
TACGTAGGGGGCTAGCGTTATCCGGAATTACTGGGCGTAAAGGGTGCGTAGGTGGTTTCTTAAGTCAGAGGTGAAAGGCTACGGCTCAACCGTAGTAAGCCTTTGAAACTGGGAAACTTGAGTGCAGGAGAGGAGAGTGGAATTCCTAGTGTAGCGGTGAAATGCGTAGATATTAGGAGGAACACCAGTTGCGAAGGCGGCTCTCTGGACTGTAACTGACACTGAGGCACGAAAGCGTGGGGAGCAAACAG
+
AAAAAFFB??DAEGFC?22ECGHEEEGGHFB55BAAAAEEGGHGGFEEFFCDFGFEGHHHHHHGGH4B@31B?FFHFHHHHFG1>EFEGFHEEG?EGHBGHHGHDFGGHH32FCB/CGGBF2>FFFF0FFFF?GA/DCF<GFDGGHGFG11<D<>><<<CGGHGD?<CCGHHFFHH<GGDFF.BFE?FFGGFAADACCA;@AFFFFF/BFBABF;BFFFFFBFBFF.A.F?ADDDFA;DF;BFFFFFFFFF
@M03896:38:000000000-B4D98:1:1101:4441:7702 1:N:0:165
TACGGAGGGTGCAAGCGTTAATCGGAATTACTGGGCGTAAAGCGCACGCAGGCGGTTTGTTAAGTCAGATGTGAAATCCCCGGGCTCAACCTGGGAACTGCATCTGATACTGGCAAGCTTGAGTCTCGTAGAGGGGGGTAGAATTCCAGGTGTAGCGGTGAAATGCGTAGAGATCTGGAGGAATACCGGTGGCGAAGGCGGCCCCCTGGACGAAGACTGACGCTCAGGTGCGAAAGCGTGGGGAGCAAACA
+
AAAAABCCCBAAFFFC22AEFGGBBEFGHFA55BBAAAEFGHHGG0EEEEECGEGCFEGGGHHHHH4BBFGFGGHHHHHHGGGEEGGGHGHHHHGFGGHGGHGHHHGHHHFGHHGHGHHF?GFGHHHHFGGFFG.@CFFAAFFFFFFFFB9FB;;;;;;:AFFFFF;;DAABFFFFFEFFFFFFFFFDB@>FACFFFFA;BFFFFFFFFFF=;-DDFFFFFFDDFBFFFFB=DFCABAAAD=@.;;AFFFF
@M03896:38:000000000-B4D98:1:1101:7122:7919 1:N:0:165
TACGTATGGAGCAAGCGTTATCCGGATTTACTGGGTGTAAAGGGTGCGTAGGTGGCAGTGCAAGTCAGATGTGAAAGGCCGGGGCTCAACCCCGGAGCTGCATTTGAAACTGCTCGGCTAGAGTACAGGAGAGGCAGGCGGAATTCCTAGTGTAGCGGTGAAATGCGTAGATATTAGGAGGAACACCAGTGGCGAAGGCGGCCTGCTGGACTGTTACTGACACTGAGGCACGAAAGCGTGGGGAGCAAACA
+
AAAAAFFFFF4BCFGA2AEAAGHEGGGGGFB55B23AAFFFGDGHEEGFEEEGHFB2ABBBF5BFG5DFDFFDFGGFFGHGGGGFGHFGFGGGECE/<EFGFHHHGFHHHFFFFH//FFAFFHGFHDHHHGHGGFFG@A<-@CCGGDDDDDD==:;:;::.CGHHC;.9AEFFFGGFE0BDGGGGGGEACBB9;---AE---@DFFFFFF./.;;;BFFBFFFFF//9..;A;9DFFDD.@=D?=DEFFF?
@M03896:38:000000000-B4D98:1:1101:11492:7924 1:N:0:165
TACGGAGGGTGCAAGCGTTAATCGGAATTACTGGGCGTAAAGCGCACGCAGGCGGTTTGTTAAGTCAGATGTGAAATCCCCGGGCTCAACCTGGGAACTGCATCTGATACTGGCAAGCTTGAGTCTCGTAGAGGGGGGTAGAATTCCAGGTGTAGCGGTGAAATGCGTAGAGATCTGGAGGAATACCGGTGGCGAAGGCGGCCCCCTGGACGAAGACTGACGCTCAGGTGCGAAAGCGTGGGGAGCAAACA
+
AAAAAABCCAA>EFFA22EEFGHBBEFGHHDB5AABAAEFHHHGG?EEGGGGGGGFGGGHHHHHHH4BFGGGGGHHHHHHGGGFEGHHGHHHHHGHHGHHHHHHHHGHHHGHGHHHGGGG<GFHHHHFFGGGFHGGGFFDAFFFFFFFFFBFB;;;;;;@EFFFFF;;ADFFEFFFFFFFFFFFFFFFFFFDADFFFDEBAFFFFFFEFFFAC>DDBFFFFFFFFFFFFFF@AFFAFFFFFFFFFDFFFF?
@M03896:38:000000000-B4D98:1:1101:11472:7926 1:N:0:165
TACGGAGGGTGCAAGCGTTAATCGGAATTACTGGGCGTAAAGCGCACGCAGGCGGTTTGTTAAGTCAGATGTGAAATCCCCGGGCTCAACCCGGGAACTGCATCTGATACTGGCAAGCTTGAGTCTCGTAGAGGGGGGTAGAATTCCAGGTGTAGCGGTGAAATGCGTAGAGATCTGGAGGAATACCGGTGGCGAAGGCGGCCCCCTGGACGAAGACTGACGCTCAGGTGCGAAAGCGTGGGGAGCAAACA
+
AAAAAABBBAAABFFG22EEFGHFDEFGHGDBBBBBAAEEGHHGG0A0EAEEGGGCEGGHHHHHFH@BFGHFFGHHHHHHGGGGFGHHHHH/>DCCGGHHGHHHHHEGGHFFHHHGGHHHHHCFHHHHFDFFHHDAD=@DFF/FFFFFBB/B/;;9-;9;.B9B/B;;.>EF//FFFEFFFFFBFFFD;-9AFADCCBE>F=@DFF>EEFF-@-..;FB//.:ADBB:/9F;.@>.;:..9@-.-..;FF.
@M03896:38:000000000-B4D98:1:1101:21126:8137 1:N:0:165
TACGGAGGGTGCAAGCGTTAATCGGAATTACTGGGCGTAAAGCGCACGCAGGCGGTTTGTTAAGTCAGATGTGAAATCCCCGGGCTCAACCTGGGAACTGCATCTGATACTGGCAAGCTTGAGTCTCGTAGAGGGGGGTAGAATTCCAGGTGTAGCGGTGAAATGCGTAGAGATCTGGAGGAATACCGGTGGCGAAGGCGGCCCCCTGGACGAAGACTGACGCTCAGGTGCGAAAGCGTGGGGAGCAAACA
+
A@ABABCCBBAAGFBE222EFGHFAEFGHFA55BABAAEEFGHGG0EEGCECEFFGGGGHHGHHHHFGFGHHHGGHGHGHGGGGEGHGFFHHHHGFHGGGHFHHHHHHHHH2GHGHGHH10?FFGHHCFFGGFHCCCDFAAFFFFFFFF/9FF;:;:;;@EFFFFFA::-AF/BFEBFFFFFFFFFFFA-@.A@F--AE=-@@@FBBE?FFD99DABFFBFFF?DF/:FFFBD->AFDAAA=;.9AABFF.
@M03896:38:000000000-B4D98:1:1101:21130:8158 1:N:0:165
TACGGAGGGTGCAAGCGTTAATCGGAATTACTGGGCGTAAAGCGCACGCAGGCGGTTTGTTAAGTCAGATGTGAAATCCCCGGGCTCAACCTGGGAACTGCATCTGATACTGGCAAGCTTGAGTCTCGTAGAGGGGGGTAGAATTCCAGGTGTAGCGGTGAAATGCGTAGAGATCTGGAGGAATACCGGTGGCGAAGGCGGCCCCCTGGACGAAGACTGACGCTCAGGTGCGAAAGCGTGGGGAGCAAACA
+
AAAAABBBDAA>FFFA22EEFGHBBACFHHB553ABAAEEHGGGG0EEFFFEGEGGGGFHHFHHGH4BFEFB@FFFGHHHGEGGEGHHHFHHFGGFHGHGHHHHHHEHHHGGHHFCFGGF?FFHHHHGGGFEGFD-CCFDAFFFFFFFBFFFF;::;-:;AFFFFF;;:@EFFBFBBFBFFFFB9FFF@;@DA9@DFFE@FFFFFFB:EFFF-@FDFFFFFFFFDDFFFB:;ABBDFFDDFB;9@9AFFF.
@M03896:38:000000000-B4D98:1:1101:11271:8208 1:N:0:165
GATACCCTGGTAGTCCGTCTGACTGACTACTCACTCATATCGTATGCCGTCTTCTGCTTGAAAAAATAAAGTGACATTCCTGCTTTCAAGGTGGGCATTGCTTTGGATCCTGGTGGGCTGGAGTGCCGTAGAGGACAGCGGACTTACCGGTGTAGCGGTGCAATGCGTCGCGATCGGTCGGACCACCCGTGGCGACGGCGGCTTTCTGGACTGACACTGCCGCTGCGGCGCGACCGCGTGGGGAGCCCCC
+
>>11>BFFFAFBG1AB111AABGBDFGH3GHH11110D12BFA00BF1A/A0/2A1DD110BB10/011D1DDD1122DGBDFB1FFF2B1FFEC/0BFBFHG1101B1BB@01>//?B??00B011/<//F10B<</?</</>G1?F//</?11=-->-<>1DFC.<---:-:E-.9.9@--9.:C.;CB@;9-;--;99@@-9;;///-B-/9/;BF/;;@9----9@999-9;@@@-@@---;9-;@
@M03896:38:000000000-B4D98:1:1101:4708:8359 1:N:0:165
AACGTAGGTCACAAGCGTTGTCCGGAATTACTGGGTGTAAAGGGAGCGCAGGCGGGAAGACAAGTTGGAAGTGAAATCTATGGGCTCAACCCATAAACTGCTTTCAAAACTGTTTTTCTTGAGTAGTGCAGAGGTAGGCGGAATTCCCGGTGTAGCGGTGGAATGCGTAGATATCGGGAGGAACACCAGTGGCGAAGGCGGCCTACTGGGCACCAACTGACGCTGAGGCTCGAAAGTGTGGGTAGCAAACA
+
AAAAAFFBFFBCBGFCA2E2FGHEEEGGHFBDBBA3EEGHHHGGHGGGGAEEFEGGGGGHGGFGFGGGBGHGHFFGHHGFHHHHHHHGHHHGGHGBGHHHHHHHHGGHHHGFFGGFGGHHHFGGFHHHHHGGEGFHHFGCCDGGHHHHGC-EC;;;;;;;AAGFFFC;EGGGFGGEFGA?FGFGFFFEA:BFEFFFFFFBFFFFFFFFFEEFFFFFFFFFFFFFFFFFFFFCAFFDFFFFFD.9.BFFFFF
@M03896:38:000000000-B4D98:1:1101:3861:8400 1:N:0:165
AACGTAGGTCACAAGCGTTGTCCGGAATTACTGGGTGTAAAGGGAGCGCAGGCGGGAAGACAAGTTGGAAGTGAAATCTATGGGCTCAACCCATAAACTGCTTTCAAAACTGTTTTTCTTGAGTAGTGCAGAGGTAGGCGGAATTCCCGGTGTAGCGGTGGAATGCGTAGATATCGGGAGGAACACCAGTGGCGAAGGCGGCCTACTGGGCACCAACTGACGCTGAGGCTCGAAAGTGTGGGTAGCAAACA
+
AAABAFFBFFBFFGGC?2E?EGGEFGGGHFB5BFF3EEGHHHHGHGGGGEECGGGGGGGHFFHHGHHHFFGFHHFGHHHGHHHHGHHGGHHGGHFFGHHHHHHHHHFHHH?DDFGGGFHHBDFGGHHHHHHHHGHHHGHGDC<CHHHHGC@CC<<;:;;;EEGFBF;;CFGGFGFEGGFG?DGGFFFFFFEFECFCFDFDCFFFFFFFBEFBDFEFFFF9;DFFDDFFEAA->FFF00;BAFFBABFBB.9
@M03896:38:000000000-B4D98:1:1101:3863:8420 1:N:0:165
AACGTAGGTCACAAGCGTTGTCCGGAATTACTGGGTGTAAAGGGAGCGCAGGCGGGAAGACAAGTTGGAAGTGAAATCTATGGGCTCAACCCATAAACTGCTTTCAAAACTGTTTTTCTTGAGTAGTGCAGAGGTAGGCGGAATTCCCGGTGTAGCGGTGGAATGCGTAGATATCGGGAGGAACACCAGTGGCGAAGGCGGCCTACTGGGCACCAACTGACGCTGAGGCTCGAAAGTGTGGGTAGCAAACA
+
>AAA>CFA5BCCDGGC?2AAEEFEEFAEFFAB5AAAEAGFGHF?FEFCEEAEFA>//>?FGG2BBBEC3BBBBF4FGG44BFGGFFGFHHHGGFHBHHHHFBFGHHGHHFFD?@2FFFF@@GGGDGGFFDGH/CFHFC<D@CFEHHHHDG-:;<<=;::::GHFBBC;AAEGGGG9@DGA?ABFFFFFA;BF9=BF=DF;AFFFF9:;BEEEDFFEFFFFFFFA999AE.:;-BDD:BBBDDDF.;BFFFF
@M03896:38:000000000-B4D98:1:1101:12654:8971 1:N:0:165
TACGGAGGGTGCAAGCGTTAATCGGAATTACTGGGCGTAAAGCGCACGCAGGCGGTTTGTTAAGTCAGATGTGAAATCCCCGGGCTCAACCTGGGAACTGCATCTGATACTGGCAAGCTTGAGTCTCGTAGAGGGGGGTAGAATTCCAGGTGTAGCGGTGAAATGCGTAGAGATCTGGAGGAATACCGGTGGCGAAGGCGGCCCCCTGGACGAAGACTGACGCTCAGGTGCGAAAGCGTGGGGAGCAAACA
+
AAAAAABBB?AABGCF22EAAGGFBEGGHH555BBBAAFFGHHGG0AEEEEEEGG/EFFHHHDHHHBF3BFGHGHHHHHHGCFCEFHHHHHHFHGGHGHHHHHHHHGHHHGFGHGEFGGHGGGHGDGGGGGFHHGGF>FAEFFFFFFEBFBFB;;:;;:;AFFFFF;.;B.FFFFFFFFFFFFFFFFFF@FFAB>D=FEBFFFFFDBEEFFB@BDDBFFBF?DFFFFFBB;;:@DDFDFDFFFFFD.FBA.
@M03896:38:000000000-B4D98:1:1101:25792:8989 1:N:0:165
TACGGAGGGTGCAAGCGTTAATCGGAATTACTGGGCGTAAAGCGCACGCAGGCGGTTTGTTAAGTCAGATGTGAAATCCCCGGGCTCAACCTGGGAACTGCATCTGATACTGGCAAGCTTGAGTCTCGTAGAGGGGGGTAGAATTCCAGGTGTAGCGGTGAAATGCGTAGAGATCTGGAGGAATACCGGTGGCGAAGGCGGCCCCCTGGACGAAGACTGACGCTCAGGTGCGAAAGCGTGGGGAGCAAACA
+
ABABABBBBAAA4FFE22EE2FGFEEFGHG5D5BA2AAEFHHHGG0EEEEE?FCEEEGGHHHHHDG4BFGGGHHHHHHFGFGGGEFHGGHGHHGG0FFHGHGHHHDBDHH?DFGF2?GGHFGFHHFHGFFEFHHGFGF-.;BFFFFFBFFBFB;;;;;;;AFFFFF:ADFFFFFFFFFFFDFFBBFFFFFFFFDFAFBA>BF>DFB@EEFE---:;BFFFFFFFDDBB/9:;;@FFFF.9@ADEFDFFFF?
@M03896:38:000000000-B4D98:1:1101:25775:9002 1:N:0:165
TACGGAGGGTGCAAGCGTTAATCGGAATTACTGGGCGTAAAGCGCACGCAGGCGGTTTGTTAAGTCAGATGTGAAATCCCCGGGCTCAACCTGGGAACTGCATCTGATACTGGCAAGCTTGAGTCTCGTAGAGGGGGGTAGAATTCCAGGTGTAGCGGTGAAATGCGTAGAGATCTGGAGGAATACCGGTGGCGAAGGCGGCCCCCTGGACGAAGACTGACGCTCAGGTGCGAAAGCGTGGGGAGCAAACA
+
>AAA?AA222>>FGFF?2AEFBGABEFFGF55532BAAAECGFEE0E0EA0>E0/>E>E1BGGBBF4B34@4@BFFFGHHFEG/<<FHHHHGC0CFGGBBDDFFD?GDHGG2FHHGGGFF<FGGG1F??.>F10<---999FFFFFFFB//;;;/;-;9;9BF/9BA;9>?FFFFF/BB.9ABFFFFD-9;.;-@9-DE--BB?BB9..BFB;>?ABFF/BDD.;.B/B/9;.@B.B..9;99E-9ABFF.
@M03896:38:000000000-B4D98:1:1101:15037:9488 1:N:0:165
TACGTAGGGGGCAAGCGTTATCCGGATTTACTGGGTGTAAAGGGAGCGTAGACGGTGTGGCAAGTCTGATGTGAAAGGCATGGGCTCAACCTGTGGACTGCATTGGAAACTGTCATACTTGAGTGCCGGAGGGGTAAGCGGAATTCCTAGTGTAGCGGTGAAATGCGTAGATATTAGGAGGAACACCAGTGGCGAAGGCGGCTTGCTGGACGATGACTGACGTTGAGGCTCGAAAGCGTGGGGAGCAAACA
+
>>>A>CFBBB@AEFE4A2A2CGGEAEGGHDDB5BB3EAGHHGGGGGEEEE?1D>E>CB>BBBBFFG@B34FBFFGFHHHGHHHGGFGBBCGGHHCFFGGEHFHHHHEEGFD3FFD3?DBBBD2BF3FCDF?G<AAGFEGC@<@EHHHFGG0D==0<<;;;:CGH:B;;C@EFGFGGF0BB?ABFFFDE?BFBAB?9DAA=-@;@DEFF/:.9@E?/;9F/:..;A.BBFF?-;9A9B.;.-@B.:;.9BA;
@M03896:38:000000000-B4D98:1:1101:15049:9501 1:N:0:165
TACGTAGGGGGCAAGCGTTATCCGGATTTACTGGGTGTAAAGGGAGCGTAGACGGTGTGGCAAGTCTGATGTGAAAGGCATGGGCTCAACCTGTGGACTGCATTGGAAACTGTCATACTTGAGTGCCGGAGGGGTAAGCGGAATTCCTAGTGTAGCGGTGAAATGCGTAGATATTAGGAGGAACACCAGTGGCGAAGGCGGCTTGCTGGACGATGACTGACGTTGAGGCTCGAAAGCGTGGGGAGCAAACA
+
ABABAFFBBABDCFCC?2AECGGEEFGGHGBBBBB3EEGHHHHGGGGGEEC1FEEEABEEFEGGGH4BDFFFGGFGFHHGHHHHHHHEFFHHHFCHHHFGHGHHHHHGHHF3GDFBDBFDDFCFGGHGGGGGGGDGGHGC@CFGHHHHH00D====<;;;CGHHBC;;EGGGGBFFFFFFGFGGFGEFGGGGEGGGADEFDFFFFFFFFFFFFFFFFFFFF?EEFFBFFFFDDFDFFFFFFFFFFFFFFFF
@M03896:38:000000000-B4D98:1:1101:27195:10615 1:N:0:165
TACGGAGGGTGCAAGCGTTAATCGGAATTACTGGGCGTAAAGCGCACGCAGGCGGTTTGTTAAGTCAGATGTGAAATCCCCGGGCTCAACCTGGGAACTGCATCTGATACTGGCAAGCTTGAGTCTCGTAGAGGGGGGTAGAATTCCAGGTGTAGCGGTGAAATGCGTAGAGATCTGGAGGAATACCGGTGGCGAAGGCGGCCCCCTGGACGAAGACTGACGCTCAGGTGCGAAAGCGTGGGGAGCAAACA
+
AAABAAAB@AAAC5GCA2EECGHFAEFGHFBD53AAEEEGHHHGGCGEGEGFGFGEGGDHGGHHHHDFHHHFFG4FHHGHGGGGEGHGGHHHGFGHHGHGHHHHHFHHGH?2FGGGGGHHGGHHHHHHGDGFFHD-@F9DEFFFFFF9FB/;;;;;9;;@EFFFBFAAADFFB9BFF//ADFFFFFFFBFCFFDFF=DE=;ADFC@BAEFFA;-DDBFFBF?DDD.B/FF:;.-9A/9..;>FF;;AFFFA
@M03896:38:000000000-B4D98:1:1101:27174:10615 1:N:0:165
TACGGAGGGTGCAAGCGTTAATCGGAATTACTGGGCGTAAAGCGCACGCAGGCGGTTTGTTAAGTCAGATGTGAAATCCCCGGGCTCAACCTGGGAACTGCATCTGATACTGGCAAGCTTGAGTCTCGTAGAGGGGGGTAGAATTCCAGGTGTAGCGGTGAAATGCGTAGAGATCTGGAGGAATACCGGTGGCGAAGGCGGCCCCCTGGACGAAGACTGACGCTCAGGTGCGAAAGCGTGGGGAGCAAACA
+
>AABAAADBAA>CFFAA22EFGGBEEGGHA5553AAAAEEGGHGGCGEGAE@E@CEEEGHHHHHFGFFGGGFGFGHHHHHGEGGEEGFGHHFGHEFCFGFFHGGGGF@GHGDGHHFCFF?FGFHHHHF/DFFHH.CFC@AAFFFFFFFBF/;;;;;;-;9:FFF/B;;A=EFFFFFFFFFFDFEFFFD99=D;@BFDFE;AFF>DCD9AFF--@DDFFFFFFFFFFFFBF;99BFDFFA.B=DA-;.BFF.
@M03896:38:000000000-B4D98:1:1101:10912:10938 1:N:0:165
CACCGGCAGCTCTAGTGGTAGCAGTTTTTATTGTGCCTAAAGCGTCCGTAGCCGGTTTAATACGTCTCTGGTGAAATCCTGTCGCTTAACTGTGGGAATTGCTAGAGATACTATTAGACTTGAGATCGGGAGAGTTTAGAGGTACTCCCAGGGTAGAGGTGACATTCTGTAATCCTGGGCGGCCCGCCTGTTGCGCAGCCGTCTGACTGGACCGATTCTGCCGTTGAGGGACGAAAGCTAGGGGCGCGAA
+
>3>>3>AD?AF4FEF6FABEGGD45DFGGG5F555BDDDFFHGAE2AEF1BFGEAAEDG5FFFHFH2F5B3B?5ED5BBGHF3?FEH1B@4BF41>?@BFE44BFCCFHGB44DB44BFGHF3B/BG/////<<1@>F1<10@F>1@@?01/<00?1?0<?G1F11DFHF1111FGFB..<--::-;?9CFC0C-----9ADBFF/FBF.;AB?-9./9///-.9;.9.:.;>--9.9:/9...---@B?
@M03896:38:000000000-B4D98:1:1101:8998:11858 1:N:0:165
TACGTAGGTGGCAAGCGTTATCCGGAATTATTGGGCGTAAAGCGCGCGTAGGCGGTTTTTTAAGTCTGCTGTGAAAGCCCCCGGCTCAACCGTGGAGGGTCATTGGAAACTGGAAAACTTGAGTGCAGAAGAGGAAAGTGGAATTCCATGTGTAGCGGTGAAATGCGCAGAGATATGTAGGAACACCAGTGGCGAAGGCGACTTTCTGGTCTGTAACTGCCGCTGATGTGCGAAAGCGTGGGGATCAAACA
+
AAAAAFCAFB1B1B11111AFGFA0AEFHHFD11CAAAEE/GHFE/E/EEG?GEEEEEGGC/GHHHGF1BFB0>GFGFHH/<E/BCCGGHGBCGGFH/<?F0FHFBF11FGDFBFGB<<F1FFFFHFHBGGHHAC/<.<DB00<CGFGGC0;;;;;;-.;.0CFBF;.-@-9FFGFF00CFEFGGGG9-9B/9@?-9BA@--@BFF9BFF/;B9BBBF9;B@@?@-F/BBB:A--::-BF=---:;A/BB-
@M03896:38:000000000-B4D98:1:1101:6601:11945 1:N:0:165
TACGGAAGGTCCGGGCGTTATCCGGATTTATTGGGTTTAAAGGGAGCGTAGGCCGGAGATTAAGCGTGTTGTGAAATGTAGACGCTCAACGTCTGCACTGCAGCGCGAACTGGTTTCCTTGAGTACGCACAAAGTGGGCGGAATTCGTGGTGTAGCGGTGAAATGCTTAGATATCACGAAGAACTCCGATTGCGAAGGCAGCTCACTGGAGCGCAACTGACGCTGAAGCTCGAAAGTGCGGGTATCGAACA
+
AAAAAABCBFFFF2EA22A2GGHEEEFGHGFGBBF1BFGHHHGGHEGGGFC?GHGG/>FFFH4GHGEF1?GGEHHHF??4BGG/EEEDBCEFGHAGFGF?GHGGGG?CAF?B<FGGFHGHHHCG1F?ECCGFFH0DFE<@ACGEFFEBEB.AC;;;-;;;AFFFFF;;F/FFFFFFFAAADDBFFFFF@DFFFD>CCDFFDDFFFFBBFF.B9C-@FFFFFFFFDD//:BBAABADBFFFFF>@BFDEFA-
@M03896:38:000000000-B4D98:1:1101:6616:11956 1:N:0:165
TACGGAAGGTCCGGGCGTTATCCGGATTTATTGGGTTTAAAGGGAGCGTAGGCCGTAGATTAAGCGTGTTGTGAAATGTCGACGCTCAACGTCTGCACTGCAGCGCGAACTGGTTTCCTTGAGTACGCACAAAGTGGGCGGAATTCGTGGTGTAGCGGTGAAATGCTTAGATATCACGAAGAACTCCGATTGCGAAGGCAGCTCACTGGAGCGCAACTGACGCTGAAGCTCGAAAGTGCGGGTATCGAACA
+
>AABAABABFFF2AAA22A2GGHBEEFGHBFGBDB1FFHHHHHGHGGAEEE?GH>0?B?GHHEHHEEE>BFFEFHHHBB4?GG?EFGDGF??GFEFFGFFGHHG?D/>ADFBFDGHHHGHGHFGFHGDCDCHCHD=<C<-;;:EGFA9;E.AC9;;9;;;AFGGF;;BFFFFFFFFF?DDFFFFFFFD@DFFFDFC;DAFFFFFFFFBBF.B-@-@@FF9FDDFFBFFFFFDDF..;;FDFF@9:B9AFF@
@M03896:38:000000000-B4D98:1:1101:6597:11963 1:N:0:165
TACGGAAGGTCCGGGCGTTATCCGGATTTATTGGGTTTAAAGGGAGCGTAGGCCGGAGATTAAGCGTGTTGTGAAATGTAGACGCTCAACGTCTGCACTGCAGCGCGAACTGGTTTCCTTGAGTACGCACAAAGTGGGCGGAATTCGTGGTGTAGCGGTGAAATGCTTAGATATCACGAAGAACTCCGATTGCGAAGGCAGCTCACTGGAGCGCAACTGACGCTGAAGCTCGAAAGTGCGGGTATCGAACA
+
ABAAAABBBFFF2E2A2AEAEFGEEEGGHFDD5D21BFHGHHGGHGEEEE0?GHG0EEEHHHHHHGAE1FEFEHFHHFF4BFH?EEE?BC<FHCAFDGFFGHHHGG/BDGFBFDGHFHFFGHCGFGGGGGGHHH0DDGEG@FCGGF?BEB.A;;;;:;;;EFGGBBCFGFFFFFFFFDDFFFBFFFFD-ADEFFAF-?AFFFFFFFFFFFFF-BDFFFFFFBDFDFBFEFFDBBDFFFFFFAB@BF:EFF;
@M03896:38:000000000-B4D98:1:1101:6611:11974 1:N:0:165
TACGGAAGGTCCGGGCGTTATCCGGATTTATTGGGTTTAAAGGGAGCGTAGGCCGGAGATTAAGCGTGTTGTGAAATGTAGACGCTCAACGTCTGCACTGCAGCGCGAACTGGTTTCCTTGAGTACGCACAAAGTGGGCGGAATTCGTGGTGTAGCGGTGAAATGCTTAGATATCACGAAGAACTCCGATTGCGAAGGCAGCTCACTGGAGCGCAACTGACGCTGAAGCTCGAAAGTGCGGGTATCGAACA
+
AAABABBBB4DFCA2A2AEECFGEAEFGHCGD5BAABEHHHGHG1ABAEE>1GHE0>EEHGFBGHEEE1BEGEBFGGEF4BGG?EGFDGF/?GFCFFGGFHHFH?C/>>C/<C<GHFHGGFF1>FG?C>DFHHHDD<G<@:A@EGGEFE?.AC0;;;;;;;CFFBBCF9FFFFFFFFBD:ADFFFFFD-AFEFDFFFFAADDFFBF;;9F?F-B@=DFFBFF.DDDB/BFFD@FFF;BF;B;9-9;;;FF9
@M03896:38:000000000-B4D98:1:1101:11602:12049 1:N:0:165
TACGGAAGGTCCGGGCGTTATCCGGATTTATTGGGTTTAAAGGGAGCGTAGGCCGGAGATTAAGCGTGTTGTGAAATGTAGACGCTCAACGTCTGCACTGCAGCGCGAACTGGTTTCCTTGAGTACGCACAAAGTGGGCGGAATTCGTGGTGTAGCGGTGAAATGCTTAGATATCACGAAGAACTCCGATTGCGAAGGCAGCTCACTGGAGCGCAACTGACGCTGAAGCTCGAAAGTGCGGGTATCGAACA
+
>AAAABBBBFFFGG2A222EFGHEAEGGHFGG53A1FEFFFHHGGFECEFE?GHF?/EEGHHHGHG1E>BFBEFFHHGFGGFGDGFGCGGEHHFCFBFFBGFGHCGCCCG?1F<FCFHGGHHFGFGFFDGGHGGBD<A<@;CCEGFEBCD.AC=;;9;;AE0CF00CFFFFFFFFEF.ADFFFFFFFFFFFEFFFFFFEF?DFFFFFFFFAFFFACAFF;B.DFFDBFFFFF-BDAFFF=@BDBFB;EFFF
@M03896:38:000000000-B4D98:1:1101:11602:12068 1:N:0:165
TACGGAAGGTCCGGGCGTTATCCGGATTTATTGGGTTTAAAGGGAGCGTAGGCCGGAGATTAAGCGTGTTGTGAAATGTAGACGCTCAACGTCTGCACTGCAGCGCGAACTGGTTTCCTTGAGTACGCACAAAGTGGGCGGAATTCGTGGTGTAGCGGTGAAATGCTTAGATATCACGAAGAACTCCGATTGCGAAGGCAGCTCACTGGAGCGCAACTGACGCTGAAGCTCGAAAGTGCGGGTATCGAACA
+
AAAAABBCCFFFGF2A22AECGHFEEGGHCFGBBF1FFHHHHHGGGGEGE@?GHE0>EEHHHHGHG?E>FFGFFHHHGGGGGH?EFGCFFEFHFCFFGFFGHHG?D?BCGFBG<FFHHHHHHCFGHGGGGGHHGDD0C<-;ACFGF?;CE.AC;;;:;=;EGGGB0CCFFFFFFFFFFFFFFFFFFFADFFFFDDFFFEF?DFFFFFFFFFFDF;@DFFBFDDFDFFFFFFDDFFFF/FFFFF@FF9EFF@
@M03896:38:000000000-B4D98:1:1101:27359:12119 1:N:0:165
TACGTAGGTGACAAGCGTTGTCCGGATTTACTGGGTGTAAAGGGCGCGTAGGCGGACTGTCAAGTCAGTCGTGAAATACCGGGGCTTAACCCCGGGGCTGCGATTGAAACTGACAGCCTTGAGTATCGGAGAGGAAAGCGGAATTCCTAGTGTAGCGGTGAAATGCGTAGATATTAGGAGGAACACCAGTGGCGAAGGCGGCTTTCTGGACGACAACTGACGCTGAGGCGCGAAAGTGTGGGGAGCAAACA
+
>AAA>@BADFFCBGGA?AAAFGFE2AFGHE555AB3AAFFHFDAF0EEEEEDHEG>>>BBB@F@BG4B@FA?EBFFGGGHGEFEE?FGGFHHF??///>CF?DH/FFFFGDFG111>GBFCF0=DDDEFGDGGGCC/CC?-=9EGGGFGF0B;;;;-;:9.C0F00A99=AFBFFEBBBB?AFFFFFEFB99AACF;?E;AF--9;/;BFFA;BF=EBF//DD?DF?;ABCB;9BFFBBB.;=9-9:FBFF
@M03896:38:000000000-B4D98:1:1101:27376:12132 1:N:0:165
TACGTAGGTGACAAGCGTTGTCCGGATTTACTGGGTGTAAAGGGCGCGTAGGCGGACTGTCAAGTCAGTCGTGAAATACCGGGGCTTAACCCCGGGGCTGCGATTGAAACTGACAGCCTTGAGTATCGGAGAGGAAAGCGGAATTCCTAGTGTAGCGGTGAAATGCGTAGATATTAGGAGGAACACCAGTGGCGAAGGCGGCTTTCTGGACGACAACTGACGCTGAGGCGCGAAAGTGTGGGGAGCAAACA
+
ABABAFFAFDBCBFFE?2E?EGGEEEGGHGBFBBA3EAGHHHGGGCFGGGGGHFG>EEFFGGHGGH4B4FEFEF?FFHHHGEGGEEGHGFHGGGC<@/<AF@<FGFHHHH=DF1FF<GGHHH0=DGGGGFGGGGAGHHGF@ADGGGGFCFBFC;;;:;;AAFGGGGDCDFFFFFFFFFFFFFFFFFFEFFFFFFFFFFFFFFFFFFFFFFF;DFFFFFFBFFFFFFFFFFFFDCADBFFFFFFFFFFFFFF
@M03896:38:000000000-B4D98:1:1101:27358:12147 1:N:0:165
TACGTAGGTGACAAGCGTTGTCCGGATTTACTGGGTGTAAAGGGCGCGTAGGCGGACTGTCAAGTCAGTCGTGAAATACCGGGGCTTAACCCCGGGGCTGCGATTGAAACTGACAGCCTTGAGTATCGGAGAGGAACGCGGAATTCCTAGTGTAGCGGTGAAATGCGTAGATATTAGGAGGAACACCAGTGGCGAAGGCGGCTTTCTGGACGACAACTGACGCTGAGGCGCGAAAGTGTGGGGAGCAAACA
+
>AA3AFFADFBB55GA22AAFGGB2AAEHF555B232EEGGGFGF?E?EEEFHG0>>>BBBDF3BG4@BF1?EB?BDDGH/>>E>/FG?FGGG////</?F?CHGGHGFG11FBDGEGBFCG0DHHHAAGCGDGHBG.C-:9BFFFFBC0BC;;;;9-9:C0BFFF.;;BEFFFFFB/:B.AFABFFEAB//A-@>;.A-@D-@FF///9A;FFAFEBBFF.ADFF.AE;@-;;@.;/B/.AD.-;ABFFE
@M03896:38:000000000-B4D98:1:1101:5660:12254 1:N:0:165
TACGGAGGGTGCAAGCGTTAATCGGAATTACTGGGCGTAAAGCGCACGCAGGCGGTTTGTTAAGTCAGATGTGAAATCCCCGGGCTCAACCTGGGAACTGCATCTGATACTGGCAAGCTTGAGTCTCGTAGAGGGGGGTAGAATTCCAGGTGTAGCGGTGAAATGCGTAGAGATCTGGAGGAATACCGGTGGCGAAGGCGGCCCCCTGGACGAAGACTGACGCTCAGGTGCGAAAGCGTGGGGAGCAAACA
+
ABACBBBBBAAACGFF22EEFGHFAEGGHGBB5BBAAAEEEHHGG?EEGGGGGGGEGGGHHHHHHHEFFGHGHGHFHHHHGGGEEGHFGGHHHHGFHGHHHHHHHHHHHHFFGHHFFHHHCFBGHHHGFFGGHHCGGFFDEFFFFFFEFFBFB;;;:;;@EFFFFFDDFFFFFFFFFFFFFFFFFFFFF-CDFBCAFFFFFFFFFFFFFFFFFFFDFFFBFDFDDFFFFFFFFFAAFADDFFFFFFEFBF.
@M03896:38:000000000-B4D98:1:1101:5645:12268 1:N:0:165
TACGGAGGGTGCAAGCGTTAATCGGAATTACTGGGCGTAAAGCGCACGCAGGCGGTTTGTTAAGTCAGATGTGAAATCCCCGGGCTCAACCTGGGAACTGCATCTGATACTGGCAAGCTTGAGTCTCGTAGAGGGGGGTAGAATTCCAGGTGTAGCGGTGAAATGCGTAGAGATCTGGAGGAATACCGGTGGCGAAGGCGGCCCCCTGGACGAAGACTGACGCTCAGGTGCGAAAGCGTGGGGAGCAAACA
+
AABBBBBBBAAABGF4A2EEAGHFEEGGHFDFBBBAAAAEGHHGGCGGGFG?FFG?FGGGGFHHHHDFGFGGHHGHHHHHGGGGGGHFHHHHHHGHHGHHHHHHHHHHHH?DGFF2FGGFGFFFGGHHFFFGHGGFGFFBAFFFFFFFFF/B/;;:99;@.BFFFFD;.=?FBFFFFF:9ADFFFFFFF9@DFAA->AFFAFFFFB>EEFFFAB9DFFF/FDFFFABBFFF;9--AFF.ADFA.9.;FB..
@M03896:38:000000000-B4D98:1:1101:16764:12413 1:N:0:165
AACGTAGGTCACAAGCGTTGTCCGGAATTACTGGGTGTAAAGGGAGCGCAGGCGGGAAGACAAGTTGGAAGTGAAATCTATGGGCTCAACCCATAAACTGCTTTCAAAACTGTTTTTCTTGAGTAGTGCAGAGGTAGGCGGAATTCCCGGTGTAGCGGTGGAATGCGTAGATATCGGGAGGAACACCAGTGGCGAAGGCGGCCTACTGGGCACCAACTGACGCTGAGGCTCGAAAGTGTGGGTAGCAAACA
+
BBBCAFFBFFBCFGGE22EAEGHEEGGGHFBBBBB3EEHHHHHGGFGEFEEAGEFGGGEHFGFGBGBBFGHFGHHHHHHEGHHHHHHHHHHGGHFHHHHHHHHHHHHHHHGFFFHHGGGHFFGGBHHHHHHHHGGHHFGCCDGGHHHHGG?EC<<;;;;=EHHGGFC;AFGGFGGGGGGGGGGGFFFEF9FFFFFFCFE@FFFFFFB;BEEFFFFFFFFFFFDFFFFE?AA@9BDA:B0;AFDFABFFFF?
@M03896:38:000000000-B4D98:1:1101:11553:13080 1:N:0:165
TACGGAGGGTGCAAGCGTTAATCGGAATTACTGGGCGTAAAGCGCACGCAGGCGGTTTGTTAAGTCAGATGTGAAATCCCCGGGCTCAACCTGGGAACTGCATCTGATACTGGCAAGCTTGAGTCTCGTAGAGGGGGGTAGAATTCCAGGTGTAGCGGTGAAATGCGTAGAGATCTGGAGGAATACCGGTGGCGAAGGCGGCCCCCTGGACGAAGACTGACGCTCAGGTGCGAAAGCGTGGGGAGCAAACA
+
AAAAABBCCAAAFFBE22AEAGHFEEGGHGDBBBBAAAEFGHHGG0EEEGCEGGG?FGGHHHGHHHDFGGGFHGHHHHHHGGGGEFHFGGHHFHGHGGGFHHFGHHFHHHHHHHHFGHHGGHCGHGHGFGGGHHDFCAFD9BFFFFFFFFFFF;;;;:9;AFFFFFFDFFFFFFFFFFFFFFFFFFFFFBFFFFFFFFFFFFFFFD@EEFFF@CFDFFFFFFFDFFFF0BFDFCFFFFFDFFFECFEFFF?
@M03896:38:000000000-B4D98:1:1101:11573:13085 1:N:0:165
TACGGAGGGTGCAAGCGTTAATCGGAATTACTGGGCGTAAAGCGCACGCAGGCGGTTTGTTAAGTCAGATGTGAAATCCCCGGGCTCAACCTGGGAACTGCATCTGATACTGGCAAGCTTGAGTCTCGTAGAGGGGGGTAGAATTCCAGGTGTAGCGGTGAAATGCGTAGAGATCTGGAGGAATACCGGTGGCGAAGGCGGCCCCCTGGACGAAGACTGACGCTCAGGTGCGAAAGCGTGGGGAGCAAACA
+
ABAAABBCBAAAGGFF22AEFFGBBBFGHGDB5BAAAAEFHHHGG0EAEGGGGGGEGGGHHHHHHHDBGGGFGBHFHHHHGEGGEGHHHHHHHHGHHGHGHHHGHGHHHHGBGHGFFGHH?GFHHHG?FDFGHHG-@BDAAFBFFFFFBFBFB;;;9:;@AFFFFF9;ADFF9:BFFFFFFBFFFFFDF:BFFBCFADA9DAFFFFFFFFFC>-9::FF;FDDFFFFFFFFDA;CDFFADB;CE>AEB/A.
@M03896:38:000000000-B4D98:1:1101:29484:13160 1:N:0:165
TACGTAGGTGACAAGCGTTGTCCGGATTTACTGGGTGTAAAGGGCGCGTAGGCGGACTGTCAAGTCAGTCGTGAAATACCGGGGCTTAACCCCGGGGCTGCGATTGAAACTGACAGCCTTGAGTATCGGAGAGGAAAGCGGAATTCCTAGTGTAGCGGTGAAATGCGTAGATATTAGGAGGAACACCAGTGGCGAAGGCGGCTTTCTGGACGACAACTGACGCTGAGGCGCGAAAGTGTGGGGAGCAAACA
+
ABBBAFCAFFFCBEC4AE22FGHEEEFGHG5DBBB32AGHHGBEFEGGEE?EGEEE@EBFFGHFGG4B4FEFEBFGBFHFG?EC>@FHGHHGF/>/</<?FCCEHGFBFGFGFBFF.<FGFF<DGFGGGGGGD.CCGHCD::BGFFGFFFB0;;;;:;;;AFGGGGE;ABEFF/FFF/FBFFBFFFFEABBFE@;BBFF=-BBBFFBB9FF;BB<-ABFBFDFFFFF.EBBB@BBF9BFFFFBE-AFFFFF
@M03896:38:000000000-B4D98:1:1101:29474:13176 1:N:0:165
TACGTAGGTGACAAGCGTTGTCCGGATTTACTGGGTGTAAAGGGCGCGTAGGCGGACTGTCAAGTCAGTCGTGAAATACCGGGGCTTAACCCCGGCGCTGCGATTGAAACTGACAGCCTTGAGTATCGGAGACGAAAGCGGAATTCCTAGTGTAGCGGTGAAATGCGTAGATATTAGGAGGAACACCAGTGGCGAAGGCGGCTTTCTGGACGACAACTGACGCTGAGGCGCGAAAGTGTGGGGAGCAAACA
+
ABBBAFBAFBD@5BAA22E2FGHEEEGGHG5553ABBEHHHHH?FEFAEEFEG0>>>/?BBFEF4B43BBEF1B?GFFHHG?/>></FFGGEF////<<>C/<<F.>FHHFFGF1F.CGGCFFDDBD<C.-A.;:-A?;.;;@.CCFFCB999;;;;-;-:CFGFB.;;BFFFEBB9///.DFFFFFA.9/B;-9B-9A-99@?BB://B.--;B9EFFFFDADAA..A9;;;BBA/9;/.D<E-;.BFFA
@M03896:38:000000000-B4D98:1:1101:20594:13884 1:N:0:165
TACGGAGGGTGCAAGCGTTAATCGGAATTACTGGGCGTAAAGCGCACGCAGGCGGTTTGTTAAGTCAGATGTGAAATCCCCGGGCTCAACCTGGGAACTGCATCTGATACTGGCAAGCTTGAGTCTCGTAGAGGGGGGTAGAATTCCAGGTGTAGCGGTGAAATGCGTAGAGATCTGGAGGAATACCGGTGGCGAAGGCGGCCCCCTGGACGAAGACTGACGCTCAGGTGCGAAAGCGTGGGGAGCAAACA
+
AAABAABBBABAGGFA22EEFGHBBEFGHHA55BAAAAEEGHHGG0AEFFGCGEGGGGGHHHFHGHFGFDFFGGHGGHHHGGGGEFHGHFHHHHGCGGHGHHHHFFHFFHGGHHHBFGGGFGHHHHHGFEGGGGGCADB;ABFFFFFFBFBB;;;:-;;@?FFFFF:;ABAFFFFFFFFFFFFFFFFFF@CFFDFFFFFFFFF@DFFEFFFFFFDDFFFFFFF.AA/9FFFA?=;DFADDDAFFFFEFFF?
@M03896:38:000000000-B4D98:1:1101:20626:13891 1:N:0:165
TACGGAGGGTGCAAGCGTTAATCGGAATTACTGGGCGTAAAGCGCACGCAGGCGGTTTGTTAAGTCAGATGTGAAATCCCCGGGCTCAACCTGGGAACTGCATCTGATACTGGCAAGCTTGAGTCTCGTAGAGGGGGGTAGACTTCCAGGTGTAGCGGTGAAATGCGTAGAGATCTGGAGGAATACCGGTGGCGAAGGCGGCCCCCTGGACGAAGACTGACGCTCAGGTGCGAAAGCGTGGGGAGCAAACA
+
AAAAABBBBA?AFFDF22EAAEGBBEFGHGAB5BBAAAEEGHHGGFGEGGCEFEGGGGEHHHHGHHHHDGHGFFFGGHHHGEG@EEHHHHHHGFGGHGHGH2FDGFHHHHGHHEHBFGGGGGBGHHGFF?FEHFDCFFFAEF/BFBFFBFBBF9/99;;BEFFFFF9.ADFFFFFFF/BFFFFFFFFFABFB;BDC=BA@;FDC>B>9.BF;=9DDFEFBFFFFDFFE9/;@DC;:BDFF;->.;;.FFF;
@M03896:38:000000000-B4D98:1:1101:20609:13894 1:N:0:165
TACGGAGGGTGCAAGCGTTAATCGGAATTACTGGGCGTAAAGCGCACGCAGGCGGTTTGTTAAGTCAGATGTGAAATCCCCGGGCTCAACCTGGGAACTGCATCTGATACTGGCAAGCTTGAGTCTCGTAGAGGGGGGTAGAATTCCAGGTGTAGCGGTGAAATGCGTAGAGATCTGGAGGAATACCGGTGGCGAAGGCGGCCCCCTGGACGAAGACTGACGCTCAGGTGCGAAAGCGTGGGGAGCAAACA
+
ABAAABCCBAAABGFC222EFGHFBEFGHHDB5BBAAAEFHHHGGCFEGFGCGGGGGGGHHHHHHH4B@GGGHHHHHHHHGGGGGGHGHHHHHHGCGGHGHHHHHHHHGHGFHGHGGGGGFFCGHHHFFGGGHHGFCCFAABFFFFFFFFBFF;;;;;;;AFFFFF;;ADFFFBFFFFFFFFFFFFFDC@AFFFFFFFE=BFFCDD@AEFFCF-AABFFBFAA.DFFFFFF@.@BAFFFFFFFFFFFFEF.
@M03896:38:000000000-B4D98:1:1101:25093:13982 1:N:0:165
TACGGAGGGTGCAAGCGTTAATCGGAATTACTGGGCGTAAAGCGCACGCAGGCGGTTTGTTAAGTCAGATGTGAAATCCCCGGGCTCAACCTGGGAACTGCATCTGATACTGGCAAGCTTGAGTCTCGTAGAGGGGGGTAGAATTCCAGGTGTAGCGGTGAAATGCGTAGAGATCTGGAGGAATACCGGTGGCGAAGGCGGCCCCCTGGACGAAGACTGACGCTCAGGTGCGAAAGCGTGGGGAGCAAACA
+
AAAAAABBBAAABDFE22EECGHFEEGGHHDBBBBBAAEDGHHGG0AEEEECGEGEEGGHHGHHGH@BFBFFGGFHHHHHGGGGEEHGHHHHHHGFFGHHHHHHHHHHGHFGGHHGGHHGFGCGGHHHFFFGHHGFGFFDFFFFFFFFFFBF;9;:;;;@EFFFFFD.:=EFFFFFFFEFFFFFFFFDD@FFF@;=FFE@AFFFBD@EEFFFFDFDBFFBFFDFFFBBFFF>DCF.FDFFCFFE9AEFFFF
@M03896:38:000000000-B4D98:1:1101:25089:14000 1:N:0:165
TACGGAGGGTGCAAGCGTTAATCGGAATTACTGGGCGTAAAGCGCACGCAGGCGGTTTGTTAAGTCAGATGTGAAATCCCCGGGCTCAACCTGGGAACTGCATCTGATACTGGCAAGCTTGAGTCTCGTAGAGGGGGGTAGAATTCCAGGTGTAGCGGTGAAATGCGTAGAGATCTGGAGGAATACCGGTGGCGAAGGCGGCCCCCTGGACGAAGACTGACGCTCAGGTGCGAAAGCGTGGGGAGCAAACA
+
ABABBCCBCAAABGFC?2AEFGGAAEFGHFDB5BAAAAEEHHHGG0EEEFGCGGGCGGGHGHHHHH4BEFGFGGHHHHHHGGGGEGHHHHHHHHGFHGHGHHHHHHHHHHGGHHHBFGGHFFCHHGGGFDFFHHGCDFBDEFFFFFFFFF/FB;;;;;9;AFFFFF;;ACEFE9BFFFFFFFFFFFFFF;BFFCAFADFDAFFFFFDEEFFFAFFAFFF:9AFFFB/9FBFA?DCFFFDFFAFE@AEFFF.
@M03896:38:000000000-B4D98:1:1101:26947:14623 1:N:0:165
TACGTAGGGGGCAAGCGTTATCCGGATTTACTGGGTGTAAAGGGAGCGTAGACGGTGTGGCAAGTCTGATGTGAAAGGCATGGGCTCAACCTGTGGACTGCATTGGAAACTGTCATACTTGAGTGCCGGAGGGGTAAGCGGAATTCCTAGTGTAGCGGTGAAATGCGTAGATATTAGGAGGAACACCAGTGGCGAAGGCGGCTTACTGGTCGGTAACTGACGTTGAGGCTCGAAAGCGTGGGGAGCAAACA
+
ABABAFFBBA@>22FC22EAGGFBEEGGHGDBBB23EAGHHHGGHEGGGGCEGEF>ABEEBBFFGHBBFFGGGGHFGHHFHHHGHHHEFFHHHFBFFGFHHHHHHHHHHHB3FFFBFFGFFFCFGGHGGGGGCGDGFHGCACFGHHHHHGDDD===-;;=CFHHFG:;ACEGGGGGGGGGGGGGGGGEACFFEGGFFAA;AFAFFFFF/F:=CFFFFFFFFDEFFFFFEFA@@FDDF?ADFFFFFFFFFFF
@M03896:38:000000000-B4D98:1:1101:21608:15368 1:N:0:165
TACGTATGGTGCAAGCGTTATCCGGATTTACTGGGTGTAAAGGGAGCGCAGGCGGTACGGCAAGTCTGATGTGAAATCCCGGGGCTCAACCCCGGTACTGCATTGGAAACTGTCGGACTAGAGTGTCGGAGGGGTAAGTGGAATTCCTAGTGTAGCGGTGAAATGCGTAGATATTAGGAGGAACACCAGTGGCGAAGGCGGCTTACTGGACGGTAACTGACGTTGAGGCTCGAAAGCGTGGGGAGCAAACA
+
AABBAFFFFFFFCGFC22AECGGEEEGGHGDBDBB3EEGHHHHGHEGGGEECFEEEEEEEE>EGGH@BGGGFHGGFHHHHGGGFEEHGGFGGGCDCGGFFHHHHGGHHGHFBFGADG@@??>FDGGGEFGGGCGAEFHFFFHHHHHHGGC:C<;;;;;:9:BFGFGE;C?EGFGGFFGGGBDFFFFF?A;BFEDFFFBA-@CAFFFFF/BFFADFFFFFFF?AAEEFFFEF:-;A.FD.9>DFA@9ABFF.
@M03896:38:000000000-B4D98:1:1101:21610:15388 1:N:0:165
TACGTATGGTGCAAGCGTTATCCGGATTTACTGGGTGTAAAGGGAGCGCAGGCGGTACGGCAAGTCTGATGTGAAATCCCGGGGCTCAACCCCGGTACTGCATTGGAAACTGTCGGACTAGAGTGTCGGAGGGGTAAGTGGAATTCCTAGTGTAGCGGTGAAATGCGTAGATATTAGGAGGAACACCAGTGGCGAAGGCGGCTTACTGGACGGTAACTGACGTTGAGGCTCGAAAGCGTGGGGAGCAAACA
+
AAAAAFFFFFBBCDGA22AEAGGEEEEGHFDF5AA3BEGFHHHGHDEFGEGFGFEEEEEEE>EFFH@F34BBGFFFGHHHGEGEEFHHGFHGGCC@BDFFHHHHHGGHHHDBFFAC@@CFFFGFGHGDDFGGGGDGGHCFCGHHGHHHHFBC;;<;:;=;AFGGFFC;EGGGGGGEFFFGGGGGFFFFFBFFADFFFFEAFFCFFBBBBFA;;DFFFFFFFDAEE?FF.AA@BBAAFFFFFFF.@DEBBFA
@M03896:38:000000000-B4D98:1:1101:22147:15628 1:N:0:165
TACGGAGGGTGCAAGCGTTAATCGGAATTACTGGGCGTAAAGCGCACGCAGGCGGTTTGTTAAGTCAGATGTGAAATCCCCGGGCTCAACCTGGGAACTGCATCTGATACTGGCAAGCTTGAGTCTCGTAGATGGGGGTAGAATTCCAGGTGTAGCGGTGAAATGCGTAGAGATCTGGAGGAATACCGGTGGCGAAGGCGGCCCCCTGGACGAAGACTGACGCTCAGGTGCGAAAGCGTGGGGAGCAAACA
+
ABAAAABBBAAAFGCE?2EEFGHFAEFGHGA55BBBAAEEGHHGGCGEGGGCGGGFGGGHHHHHHHGGFHHFGGHHHHHHGFGFEGHHHHHHGHGFHGHHHHHHHHHHHHGHHHHHGGFG?FGGHGHHFFGGGHGHGGGEEHHHHHHHGGCHG<;;;:;;CFGGFF9;CGGGFFGGFGGFGGGGGGGDF>DFA@FFFBA@DFFDFFFEEFFFA@DDFFFFFFDFFDFFFFF-ABA?FFFFFFAA@AAFFFA
@M03896:38:000000000-B4D98:1:1101:22166:15630 1:N:0:165
TACGGAGGGTGCAAGCGTTAATCGGAATTACTGGGCGTAAAGCGCACGCAGGCGGTTTGTTAAGTCAGATGTGAAATCCCCGGGCTCAACCTGGGAACTGCATCTGATACTGGCAAGCTTGAGTCTCGTAGATGGGGGTAGAATTCCAGGTGTAGCGGTGAAATGCGTAGAGATCTGGAGGAATACCGGTGGCGAAGGCGGCCCCCTGGACGAAGACTGACGCTCAGGTGCGAAAGCGTGGGGAGCAAACA
+
>AAAAABBBAAAFBGA22EAAFGB22AFHF5D532BAAEAFGHGGGGGGGG?EEEEGGGHGHFHHHGG3BBFHFG4BFGFFEE/EEGHGGHHHHFGGFHGHFHHHGFHHHFDGHH1FGGF?C1GD?G?FEFFGGBEDGGDCG0=DHHCCB/GG<;;--::CF0CFF.9.A.CBFGGB0BF.99FGGGD?;-;A-@B-AA@-9@B@@@;.BA>B-999FB/FDDDB.B/99;-.99.9.A.--9.;A;FFF.
@M03896:38:000000000-B4D98:1:1101:12516:15641 1:N:0:165
TACGTAGGGTGCAAGCGTTATCCGGAATTATTGGGCGTAAAGGGCTCGTAGGCGGTTCGTCGCGTCCGGTGTGAAAGTCCATCGCTTAACGGTGGATCCGCGCCGGGTACGGGCGGGCTTGAGTGCGGTAGGGGAGACTGGAATTCCCGGTGTAACGGTGGAATGTGTAGATATCGGGAAGAACACCAATGGCGAAGGCAGGTCTCTGGGCCGTTACTGACGCTGAGGAGCGAAAGCGTGGGGAGCGAACA
+
AAAAAFFCCBAACFFG22EAFGHEEEGGHFFG5BABAAEEHHHGFCHEEGGGHGGEEFFFB>E>>EGGGGGGGGHHHHHHHHHGGHHGHGDGGHGHHBGFFBDGCDACDHD>DCGCDADEDFFCFGGDGGGFFFD;DEFFAFFFFFFFFF9>;::BD@;ADFFFBFFBFFFFFFFFFFFFFFFFFFFFFFFFFFFFFFEFDFFFFFBB9F.;BDFFFFFFFFFFFFFFFFE@CDFFFFFFFFFEADBBD@-
@M03896:38:000000000-B4D98:1:1101:12532:15652 1:N:0:165
TACGTAGGGTGCAAGCGTTATCCGGAATTATTGGGCGTAAAGGGCTCGTAGGCGGTTCGTCGCGTCCGGTGTGAAAGTCCATCGCTTAACGGTGGATCCGCGCCGGGTACGGGCGGGCTTGAGTGCGGTAGGGGAGACTGGACTTCCCGGTGTAACGGTGGAATGTGTAGATATCGGGAAGAACACCAATGGCGACGGCAGGTCTCTGGGCCGTTACTGACGCTGAGGAGCGAAAGCGTGGGGAGCGAACA
+
A?AAAFFBBF2>CFFE2AEAFGHEEEFGHFFGBFFBAAEEGGHGFAGAEEGCGFEEEFEFE>>/>EEEEEGGGF4?GGHHHHHGGGHGHFC/CHFCG2F<FCDF@A@CDGD.CDGFG;AC9C9;CFG-;EGFFF?B.AFFAB.BFFFFFF==A//::-;;DAFFBFBFFFFFFFFFFFFFFFBFFFFF.BFF9@9---@@;D.BFBBBBBAADFFDEFF/B9ADDF.AB.;-@BD.BADFFF;.-9-;-@-
@M03896:38:000000000-B4D98:1:1101:8985:16422 1:N:0:165
TACGTAGGGGGCTAGCGTTATCCGGAATTACTGGGCGTAAAGGGTGCGTAGGTGGTTTCTTAAGTCAGAGGTGAAAGGCTACGGCTCAACCGTAGTAAGCCTTTGAAACTGGGAAACTTGAGTGCAGGAGAGGAGAGTGGAATTCCTAGTGTAGCGGTGAAATGCGTAGATATTAGGAGGAACACCAGTTGCGAAGGCGGCTCTCTGGACTGTAACTGACACTGAGGCACGAAAGCGTGGGGAGCAAACAG
+
ABABAFFBCB2>EGGE22EAGGGEEEGGHGB5BBBAAAAEFGHGH1EEFEGFHHGEGGHHHHHHHHFG3FFFGFHHHHHHHGGEEEGFGFHEFGFGHHEHHHGHHGFHHH3?FFFEFFGDFH2FHHGGGGHGGGAGDBFFGHGFFHHFG1<1F1><-<<CGGHHD.<;@EFHFHHH0BFDGH::F;EFGGGCDF@-;C-=9>DFEFF0BFBAFB:BFFFFFFFFFF?EEF.;AADFF;DAFAFDFAF0FFB
@M03896:38:000000000-B4D98:1:1101:8977:16438 1:N:0:165
TACGTAGGGGGCTAGCGTTATCCGGAATTACTGGGCGTAAAGGGTGCGTAGGTGGTTTCTTAAGTCAGAGGTGAAAGGCTACGGCTCAACCGTAGTAAGCCTTTGAAACTGGGAAACTTGAGTGCAGGAGAGGAGAGTGGAATTCCTAGTGTAGCGGTGAAATGCGTAGATATTAGGAGGAACACCAGTTGCGAAGGCGGCTCTCTGGACTGTAACTGACACTGAGGCACGAAAGCGTGGGGAGCAAACAG
+
AAAAAFFBAAAAFGGC22EECGFEAAEGHE555BAAAAAEFGGGGFEGGGCEGHGEFHHHHHHHGH4BFFFBGGFHGAGGFHGFECFBFFHGGGGGHHHHHGFGGHHHGHFEHAFEFF@DGG2DGHBC/FEEDFAG?1FCGFFGFHF1F1D<>>>--<<CGHHFD.<;;.CFGCF00;GAFHFGFCAAFFFC?C-9.C?:@CFFFFF//A9;;;99B99FF/BBBBAE?F.99AAFD;.@DCEFF.BBFFF
@M03896:38:000000000-B4D98:1:1101:9110:16500 1:N:0:165
AACGTAGGTCACAAGCGTTGTCCGGAATTACTGGGTGTAAAGGGAGCGCAGGCGGGAAGACAAGTTGGAAGTGAAATCTATGGGCTCAACCCATAAACTGCTTTCAAAACTGTTTTTCTTGAGTAGTGCAGAGGTAGGCGGAATTCCCGGTGTAGCGGTGGAATGCGTAGATATCGGGAGGAACACCAGTGGCGAAGGCGGCCTACTGGGCACCAACTGACGCTGAGGCTCGAAAGTGTGGGTAGCAAACA
+
>>>A>CFAFDBCFBFF22AAFGHEEFGGHHDDBB23EEGFGHHGH2EEEGF?EEE?EGEF?BGGGHFH3FGBGFGHHGG4FBHABGHHFGHGGBG2BGHGHHHGHGHDGH?FF@GHGGHHDGGFFHHEHHHBGFGGFFG-<>DGHHHH.<<:;;;;;;;;.:CFFC:;.:EFGFF9@-BBFDFGFFF.;:FB;@DB@DA:-BBA/BFF/A9BDFAEDFFBFDDF.9....;;-.;:9/F/DA:/.:/9:A.
@M03896:38:000000000-B4D98:1:1101:9093:16509 1:N:0:165
AACGTAGGTCACAAGCGTTGTCCGGAATTACTGGGTGTAAAGGGAGCGCAGGCGGGAAGACAAGTTGGAAGTGAAATCTATGGGCTCAACCCATAAACTGCTTTCAAAACTGTTTTTCTTGAGTAGTGCAGAGGTAGGCGGAATTCCCGGTGTAGCGGTGGAATGCGTAGATATCGGGAGGAACACCAGTGGCGAAGGCGGCCTACTGGGCACCAACTGACGCTGAGGCTCGAAAGTGTGGGTAGCAAACA
+
AAAAAFFBFFBCDGGC22E?EGHEEGGGHHFBBBB3EEGHHHHGHGGGGFGCGGGGGGGHFGGHGHFG3FGFGGHHHHH4FHHHHHHHGHHGGGG2GHHHHHHHHHHHHHGFFHHHGGHHGFFGGHHGHHHHHGGHFFGCCFFGHHHHEF@EE<;;;;;AEFFGGFC;DFGGGGGADDGGGGFGFFFFFFFFEBFFFFEDFFFFFFFFFFEFFFFFFFFFF?ADDDFAFAA@@FFF:B:BDFABAFFFFF?
@M03896:38:000000000-B4D98:1:1101:7085:17032 1:N:0:165
TACGGAGGGTGCAAGCGTTAATCGGAATTACTGGGCGTAAAGCGCACGCAGGGGGTTTGTTAAGTCAGATGTGAAATCCCCGGGCTCAACCTGGGAACTGCATCTGATACTGGCAAGCTTGAGTCTCGTAGAGGGGGGTAGAATTCCAGGTGTAGCGGTGAAATGCGTAGAGATCTGGAGGAATACCGGTGGCGAAGGCGGCCCCCTGGACGAAGACTGACGCTCAGGTGCGAAAGCGTGGGGAGCAAACA
+
ABBBBCCCCAAAFGBE22EEFGHFBEGGHFDDBBABAAEEGHHGG0EEFEGE0>E@FGGHHHHHHH4FDGGGHFHGGHHHGGGGEGHFGGHHHHGHHGHGHHHHHHFHHH?DGHGHGHHGGHCGHHHFFGGGFHGGGFDDAFFFFFFFFF0BB;;;:;;;EFFFFFAADFFFFFFFFFFFFFFFFFFFF>FFFFFFFFFFFFFFFCFFFFFFFFFDFFFFFFFDFFFFFFFFDFCFFFFDFFFFFFFFFF.
@M03896:38:000000000-B4D98:1:1101:7067:17039 1:N:0:165
TACGGAGGGTGCAAGCGTTAATCGGAATTACTGGGCGTAAAGCGCACGCAGGCGGTTTGTTACGTCAGATGTGAAATCCCCGGGCTCAACCTGGGAACTGCATCTGATACTGGCAAGCTTGAGTCTCGTAGAGGGGGGTAGAATTCCAGGTGTAGCGGTGAAATGCGGAGAGATCTGGAGGAATACCGGTGGCGAAGGCGGCCCCCTGGACGAAGACTTACGCTCAGTGGCGAAAGCGTGGGGGGCAAAAA
+
>>A?3A>AD2>>CDBF22EAAGHA2EFGHEB55B2BAAEEGHHGG0AAEEAEFGG?EEEGFF4FBG??GFD4FGGFHHHHFGGCEEFHGHFHCGEGHGGGFFFGHHGGGGG2<FGFFE1F<C1?FGGGFE<.DGA-@=-;;BBFFFF9:FFF/;;9;99@?BBBBFD-;--9.//;/BBF.ABFBBFA-9@DA;-@=9A@;=;@@--.;..-;-..://99.;.9A//9;;-9;-./.A.B@--;;9.;..
@M03896:38:000000000-B4D98:1:1101:24843:17308 1:N:0:165
TACGGAGGGTGCAAGCGTTAATCGGAATTACTGGGCGTAAAGCGCACGCAGGCGGTTTGTTAAGTCAGATGTGAAATCCCCGGGCTCAACCTGGGAACTGCATCTGATACTGGCAAGCTTGAGTCTCGTAGAGGGGGGTAGAATTCCAGGTGTAGCGGTGAAATGCGTAGAGATCTGGAGGAATACCGGTGGCGAAGGCGGCCCCCTGGACGAAGACTGACGCTCAGGTGCGAAAGCGTGGGGAGCAAACA
+
ABABBABBCAAABFFE22AEFGHBEEFGHFDB5ABAAAEEFHHGG0EEGFGCGGGEEFGHHHFHHH@@GHGGHEGGHHHHGGGGEGHFHHHHHHGHFGHHHHHHHHGFFHFFHHHFGHHHGGGHHHHHFDGAFGCACF-9;:BFFFFFFF0FF;;;;;9@AFFFFF;;ADEF0FFFFFFFFFFEFFFFFDFF?FFFFFFFF;DFFFFFFFFFFFFDFFFFFFD9DFFFFFFAACFDFD.DCFA?FFFFFF.
@M03896:38:000000000-B4D98:1:1101:13624:17331 1:N:0:165
TACGTAGGGGGCTAGCGTTATCCGGAATTACTGGGCGTAAAGGGTGCGTAGGTGGTTTCTTAAGTCAGAGGTGAAAGGCTACGGCTCAACCGTAGTAAGCCTTTGAAACTGGGAAACTTGAGTGCAGGAGAGGAGAGTGGAATTCCTAGTGTAGCGGTGAAATGCGTAGATATTAGGAGGAACACCAGTTGCGAAGGCGGCTCTCTGGACTGTAACTGACACTGAGGCACGAAAGCGTGGGGAGCAAACAG
+
BCABBFFCCC?>EGCC22EEEGHEFGGGHHBB5BBAAEEGHHHGHFEGFEGGHHGEFHHHHHHGHH4B3FFFGFHHHAGHHGGEEGGFFFGGGH?FGHFHHFHHHHHHHH3BGFBFFDGDGHDGHHHGFGHGFEC/DFFFHHFGHHHHG<D=F1><-=<CGGHFD.<;AEHGHHHF0CGDGHFFFGFCGGGF?BBGGGAAAFFFFFF0BF;;;:BFFFFFFBFFFFFFFF?DDFFFFDFFFFFFFFFFFFB
@M03896:38:000000000-B4D98:1:1101:13619:17348 1:N:0:165
TACGTAGGGGGCTAGCGTTATCCGGAATTACTGGGCGTAAAGGGTGCGTAGGTGGTTTCTTAAGTCAGAGGTGAAAGGCTACGGCTCAACCGTAGTAAGCCTTTGAAACTGGGAAACTTGAGTGCAGGAGAGGAGAGTGGAATTCCTAGTGTAGCGGTGAAATGCGTAGATATTAGGAGGAACACCAGTTGCGAAGGCGGCTCTCTGGACTGTAACTGACACTGAGGCACGAAAGCGTGGGGAGCAAACAG
+
AAAAAFFB@A2AEGAE22E?CFFE2EEGHHFCBBAAAAEEDHHGGFEEFEGDFFFEGHHHHHHGHH4B3B1BFEFGF1FGGFGEEGGEFFHGFHDGHHHHHHGHHHBHFHB2GA2?C2FFGFDGHHHHFFGGGG/FDGFFGEGFFHGGG1DDG=F><<<CGFHH0.<;DFFCGFHHCGHDGG::BEAAFGGFAGDAGA?-BCFFFFF9BA;AFFBBFFFFFBFBFFAAEFFD9;AFF.ABDFEDFAFFFFB
@M03896:38:000000000-B4D98:1:1101:10760:17688 1:N:0:165
TACAGAGGGTGCAAGCGTTAATCGGAATTACTGGGCGTAAAGCGCGCGTAGGTGGTTTGTTAAGTTGGATGTGAAATCCCCGGGCTCAACCTGGGAACTGCATTCAAAACTGACTGACTAGAGTATGGTAGAGGGTGGTGGAATTTCCTGTGTAGCGGTGAAATGCGTAGATATAGGAAGGAACACCAGTGGCGAAGGCGACCACCTGGACTAATACTGACACTGAGGTGCGAAAGCGTGGGGAGCAAACA
+
AAA@AFFBB2>>CDGF22EAAGFFEECFHFDB53BAAAEEGHHGG0EA0E?DDFFGFHGGEGHHHHBB3BFFHGHHHHHHFGGGGGHFGGHHGFGHHFFGHFHHHHHHHHFGHEHHHFF@@G2FGGHGGHHFFGG?FC?FEHHGHHHHHB0<=0==-<=AEHHGBFC;DDGHFGGCCGCFGGGFGGGEGGGGC?BFGBEA=>F-AE9;AFFBB/FFFFFBFFFFFF/AF.;9;>@DFDFFFFFEDFFFFFF
@M03896:38:000000000-B4D98:1:1101:10775:17700 1:N:0:165
TACAGAGGGTGCAAGCGTTAATCGGAATTACTGGGCGTAAAGCGCGCGTAGGTGGTTTGTTAAGTTGGATGTGAAATCCCCGGGCTCAACCTGGGAACTGCATTCAAAACTGACTGACTAGAGTATGGTAGAGGGTGGTGGAATTTCCTGTGTAGCGGTGAAATGCGTAGATATAGGAAGGAACACCAGTGGCGAAGGCGACCACCTGGACTAATACTGACACTGAGGTGCGAAAGCGTGGGGAGCAAACA
+
AAAABFFBBAAAEGBF22EAAGFBEEEFHFDB5BBAAEEEGHGGG?EEEFGGDGGDFGGHHHHHHH4B3BFGHGFHHHHHGGGEECHEFFHHHHGHHGHHHHHHHHGHHHFGGBGFGFD>@@FFHHFFGHHEHHGDCCAFEHHHHHHHHB0C====-<<<EGHHFGA;EGGHFFF;:CCCDFGGFGEEGGGGECGGGGE->=;-EEFFFFFFFBFFFFFFFFBBFBFEFFFFFFCFBDFFFFFA;DFFFFF
@M03896:38:000000000-B4D98:1:1101:11219:17782 1:N:0:165
TACGTAGGGTGCGAGCGTTGTCCGGATTTATTGGGCGTAAAGGGCTCGTAGGTGGTTGATCGCGTCGGAAGTGTAATCTTGGGGCTTAACCCTGAGCGTGCTTTCGATACGGGTTGACTTGAGGAAGGTAGGGGAGAATGGAATTCCTGGTGGAGCGGTGGAATGCGCAGATATCAGGAGGAACACCAGTGGCGAAGGCGGTTCTCTGGGCCTTTCCTGACGCTGAGGAGCGAAAGCGGGGGGAGCGAACA
+
AAA>>B>AACAA1EEEGGGEFGG0EAAEGFFHHCFFAAAACAFFAGEEAEEADBCEEEG2D?EE>EEEECE>FHFFHHFHHHHGGGHGGHHHGHFHFCBAAFGHHGEGECFCC>FCHFGGHBFHB>0E>DFFFECGGHHHHEFHFHHGGBCGE.;;-;.;C.9F:FAA@GGFFFFFBFFEGGFFFFFFF9BFF@;@;BF>?;@EFFB/FF-AFBFFFBFBFFBB-A-A/AE9-@?9/A-;@=@-@B@-@--
@M03896:38:000000000-B4D98:1:1101:11237:17786 1:N:0:165
TACGTAGGGTGCGAGCGTTGTCCGGATTTATTGGGCGTAAAGGGCTCGTAGGTGGTTGATCGCGTCGGAAGTGTAATCTTGGGGCTTAACCCTGAGCGTGCTTTCGATACGGGTTGACTTGAGGAAGGTAGGGGAGAATGGAATTCCTGGTGGAGCGGTGGAATGCGCAGATATCAGGAGGAACACCAGTGGCGAAGGCGGTTCTCTGGGCCTTTCCTGACGCTGAGGAGCGAAAGCGTGGGGAGCGAACA
+
AABB?F?ABC2>AEGECFF2AFG2EA2FHHFHFHCFAAAEG5FGCFFEEEG?FFFEF?F5F?EE>EGG/FEBGHHHHH?GHHHCEGHHHHHHFHFHHD?CAFHHFGGBFCFGD/FCFGFHF1>FCFCE>GG.<DFGGHHHHEHEGHHHCCBGF.::;=.;E?BFBF;9BB@BBFBFB0B.A.;..;DE.9FFEB<B<DF>=>=EFB9:/FAEFFFFFFFFFFFDDD.EFBA--;@DBD.DBBB?-.9-;@-
@M03896:38:000000000-B4D98:1:1101:11227:17807 1:N:0:165
TACGTAGGGTGCGAGCGTTGTCCGGATTTATTGGGCGTAAAGGGCTCGTAGGTGGTTGATCGCGTCGGAAGTGTAATCTTGGGGCTTAACCCTGAGCGTGCTTTCGATACGGGTTGACTTGAGGAAGGTAGGGGAGAATGGAATTCCTGGTGGAGCGGGGGAATGCGCAGATATCAGGAGGAACACCAGGGGCGAAGGCGGTTCTCTGGGCCTTTCCTGACGCTGAGGAGCGGAAGCGTGGGGGGCGAAAA
+
>AABAF4AA42AEAAEEECAAFGEEAAEHHHFCFHGAAEEHDGEEGGCAEF?DFFEFEG5D?EE>EEEEEFBFGEGHHFGHHHGFGGGHHHHHHFFFGDDDGHHHGGEEGADC>FDHHHHFBGHB>0>>FG.<CEGFHHHHGHDCGFHCC/CC..;:A-:@-AF/B;9-9;///9BFFBFA.BFFFFEF.99-===BF99=@B.FB//BFFAE/:/99//9AD....9/;A=-@@9EB.9@=;-;-99---
@M03896:38:000000000-B4D98:1:1101:7996:18649 1:N:0:165
TACGTAGGTGGCAAGCGTTGTCCGGAATTATTGGGCGTAAAGCGCGCGCAGGCGGTTTCTTAAGTCTGATGTGAAAGCCCACGGCTCAACCGTGGAGGGTCATTGGAAACTGGGGAACTTGAGTGCAGAAGAGGAGAGTGGAATTCCACGTGTAGCGGTGAAATGCGTAGAGATGTGGAGGAACACCAGTGGCGAAGGCGACTCTCTGGTCTGTAACTGACGCTGAGGCGCGAAAGCGTGGGGAGCGAACA
+
ABAABFFCFF@CFFCF2AE?EGHFEEEGHFFF5BBBAAEEHHHGG0EEGGGGGGGEGGHHHHHHHH@BFGGGHHHHHHHHHGGGGGGGHGHGFHCGHGDDHHHHHHFHHHFFGGCFDCFFFFGHHHHHHHHGHHHGHGGGGGHHHHGHHACE=;;;;;;AFFGGFGC;EGGGGFGCFFGGGGGGGGGAFFFFEFFFFFA>DAFFFFFFFF0BFFFFFFFFFFFFFFFFFFFBDFFFFFFFFFFFCDB-;@-
@M03896:38:000000000-B4D98:1:1101:7996:18667 1:N:0:165
TACGTAGGTGGCAAGCGTTGTCCGGAATTATTGGGCGTAAAGCGCGCGCAGGCGGTTTCTTAAGTCTGATGTGAAAGCCCACGGCTCAACCGTGGAGGGTCATTGGAAACTGGGGAACTTGAGTGCAGAAGAGGAGAGTGGACTTCCACGTGTAGCGGTGCAATGCGTAGAGATGTGGAGGAACACCAGTGGCGAAGGCGACTCTCTGGTCTGTAACTGACGCTGAGGCGCGAAAGCGTGGGGAGCGAACA
+
1>AAAFCA@@A>ECF1E11EAFG0EE0CG1AD110BAAAA/2A/A/EAEE?EE//EE/GEGH2FFE@B1>B>12BDGGHGC/E?@EEFHHHCC<//</@CCF2?GFGHHG?<G/</?C>11>>FG11<1<FG..<CAACD<D/0<DGHH..:;;;;@;=:-;F00/;;9?.FBFFGFB0..;BFGGF-9:;BA@@@-?E-@?@AB/B9/9BFFB/:9FF;FFBA--A--@>-;->-F-AB-=9-9A@=-@-
@M03896:38:000000000-B4D98:1:1101:9569:19485 1:N:0:165
AACGTAGGTCACAAGCGTTGTCCGGAATTACTGGGTGTAAAGGGAGCGCAGGCGGGAAGACAAGTTGGAAGTGAAATCTATGGGCTCAACCCATAAACTGCTTTCAAAACTGTTTTTCTTGAGTAGTGCAGAGGTAGGCGGAATTCCCGGTGTAGCGGTGGAATGCGTAGATATCGGGCGGAACACCAGTGGCGCAGGCGGCCTACTGGGCCCCACCTGACGCTGAGGCTCGAAAGTGTGGGTAGCAAACA
+
AABBBFFBFD4CB4FEA222AEGE?EEFFFA5A323BEGHGFGC2EE0EGGCGGGCFFEFBB?GBFHF@BFG3FGGHH?4FHH0FGGHFFHG?FC2FGDGDGDGHHHFFH?<?FG<?GHGFGCG2FGGHGE1FECGFF?----.CGD<<@--:<=;::;;:GHG0C999@.BB0;.;--;B-9=.F...;//;-.;--:-9-9././9/:..;9..;9F/B..;.9A9..9--...;/9;AFD/A//B/A.
@M03896:38:000000000-B4D98:1:1101:9569:19507 1:N:0:165
AACGTAGGTCACAAGCGTTGTCCGGAATTACTGGGTGTAAAGGGAGCGCAGGCGGGAAGACAAGTTGGAAGTGAAATCTATGGGCTCAACCCATAAACTGCTTTCAAAACTGTTTTTCTTGAGTAGTGCAGAGGTAGGCGGAATTCCCGGTGTAGCGGTGGAATGCGTAGATATCGGGAGGAACACCAGTGGCGAAGGCGGCCTACTGGGCACCAACTGACGCTGAGGCTCGAAAGTGTGGGTAGCAAACA
+
AAAAAFFCFFBCFGFE22AAEGHEFGGGHGBD5BA3EEGHHHHGHGGGGGCCGEFECGGHFGHHGHFGCGGFGFGHHHG4FHHHGHHGHHHGFHHDFGHGGHHHHHHHHHFDDGGHGGGGFFGGFHGHHHHGHGHHHGG@CDGGHHHHDC@@;<=;;;:AEHHGFF;;EGGGGFGCDGFGGGFGFFFFFFFFADCFFBA@DFFFFFFFFFEFFFFFFFFFFDADDFFFFFFB@FFDBBFFFFAFABFFFF.
@M03896:38:000000000-B4D98:1:1101:22192:19725 1:N:0:165
TACGGAGGGTGCAAGCGTTAATCGGAATTACTGGGCGTAAAGCGCACGCAGGCGGTTTGTTAAGTCAGATGTGAAATCCCCGGGCTCAACCTGGGAACTGCATCTGATACTGGCAAGCTTGAGTCTCGTAGAGGGGGGTAGAATTCCAGGTGTAGCGGTGAAATGCGTAGAGATCTGGAGGAATACCGGTGGCGAAGGCGGCCCCCTGGACGAAGACTGACGCTCAGGTGCGAAAGCGTGGGGAGCAAACA
+
ABABABCCBAAABGFEA2EAFGHFEEGGHGA55BBBAAEEGHHGG0EEFEGCFGGEGGGHHHHHGH4BFFFBGGHGHHHHGGGGFGHFFHHHHHGFGFFGHHHHHHGHHHFFHHHFGHHHGHFGHHHFFGGGHGGGGFFAABFFFFFFFF0F;;:;;;;@EFFFFFAADFFFBFBFFF;ADFFFFFFFF@BDFCFFAFFFFFFFFFFFFFFFDFF?FFF;BADDDBFFFFF@?@>DFD.;>DA?CDEFFF?
@M03896:38:000000000-B4D98:1:1101:22207:19742 1:N:0:165
TACGGAGGGTGCAAGCGTTAATCGGAATTACTGGGCGTAAAGCGCACGCAGGCGGTTTGTTAAGTCAGATGTGAAATCCCCGGGCTCAACCTGGGAACTGCATCTGATACTGGCAAGCTTGAGTCTCGTAGAGGGGGGTAGAATTCCAGGTGTAGCGGTGAAATGCGTAGAGATCTGGAGGAATACCGGTGGCGAAGGCGGCCCCCTGGACGAAGACTGACGCTCAGGTGCGAAAGCGTGGGGAGCAAACA
+
AAAAABBBBAAAGEFC?2EAEGHFBEGGHF555BAAAAEEFGHGG0E0EFCFGCCEEGGHHHFHHH4BFGHGHHEHGHHHFEE@EEGFGHHHHFF0GFFFGFHGHFFHHHDFHEH2FGHHGGBGFFGFF?FFHF?D?;99;9BFFFFFBF/BB:9;@;;;.9FFFB;;:@FFEFFFFFFFFFFFFFFFB@DFFF;=FFEC-@CCFFBA.B.@=@;.9F9;BDADFFBB:BB-.--ABA.A9-@.9:;B9F9
@M03896:38:000000000-B4D98:1:1101:22523:20017 1:N:0:165
TACGGAGGGTGCAAGCGTTAATCGGAATTACTGGGCGTAAAGCGCACGCAGGCGGTTTGTTAAGTCAGATGTGAAATCCCCGGGCTCAACCTGGGAACTGCATCTGATACTGGCAAGCTTGAGTCTCGTAGAGGGGGGTAGAATTCCAGGTGTAGCGGTGAAATGCGTAGAGATCTGGAGGAATACCGGTGGCGAAGGCGGCCCCCTGGACGAAGACTGACGCTCAGGTGCGAAAGCGTGGGGAGCAAACA
+
AAAABABCB?AAFGFC?2EECGHFEEFGHFDB5BBBAAFEHHHGG0EAEFGCFEGCFGGHHHHHHH4BEFFBGFHHHHHHGGGEEFHGHHHHHHGGHGHHHHHHHHHHHHGGHHHGGHFHGFFFGHGHFGGGHHEDFFCDEFFFFFFFFFBBB::;;-;;AFFFFFA;DFFFFFFFFFFFFFFFFFFFF;DFFFFFFFEDFFFFDFCEEFFF;-A:/FFFF.DDFFFFFFFD.@F./.DFFFFE-;AFFF9
@M03896:38:000000000-B4D98:1:1101:22505:20018 1:N:0:165
TACGGAGGGTGCAAGCGTTAATCGGAATTACTGGGCGTAAAGCGCACGCAGGCGGTTTGTTAAGTCAGATGTGAAATCCCCGGGCTCAACCTGGGAACTGCATCTGATACTGGCAAGCTTGAGTCTCGTAGAGGGGGGTAGAATTCCAGGTGTAGCGGTGAAATGCGTAGAGATCTGGAGGAATACCGGTGGCGAAGGCGGCCCCCTGGACGAAGACTGACGCTCAGGTGCGAAAGCGTGGGGAGCAAACA
+
ABABBBCCDAAABGFC22EEFGHFEFGGHE555AABAAEEEGHGG0EAFEECGFGCGGGHHHHHHH4BFFGFGGHHGHHHGGGGFGHFHHHHHHGECFGGHHHGHHHHGHGFHHHHGHHHGHHHHHHFFEGGHHGCGFFA;BFFFFFFFF0B;;;;9;;;AFFFFFD;DFFFFFFFFFFFFFFFFFFFF@FFFFFFFFFFFFFFFD@EEFFF@FFAFFFFFFFFFFFFFFFDBCCDFFFFFFFEFFFFFFF
@M03896:38:000000000-B4D98:1:1101:28379:20542 1:N:0:165
TACGGAGGGTGCAAGCGTTAATCGGAATTACTGGGCGTAAAGCGCACGCAGGCGGTTTGTTAAGTCAGATGTGAAATCCCCGGGCTCAACCTGGGAACTGCATCTGATACTGGCAAGCTTGAGTCTCGTAGAGGGGGGTAGAATTCCAGGTGTAGCGGTGAAATGCGTAGAGATCTGGAGGAATACCGGTGGCGAAGGCGGCCCCCTGGACGAAGACTGACGCTCAGGTGCGAAAGCGTGGGGAGCAAACA
+
>>AAAAAD@AA>4FFA22AECGHB2?FFHB555ABAAAAEDFGEF0A0A0A0EEFGGGGCBFHHGH4BBBBBFFGEGHHHGFGGEEHFGHHHGGGBCEBBFHGF2FGGFH2>?GGEFHGGFCCFG<GC?EGFHHGFCCF;;BFFFFFFFB/;9;:;-9:;9FFFFF;9ABEFF/;BB/9ADDBFFFFF@;-DA@CF@;:-9BFFFB@?.BA@DFFFFF9BFDD9DDFBBF:-:B;9F;..-;@.;9EBFFF
@M03896:38:000000000-B4D98:1:1101:28393:20553 1:N:0:165
TACGGAGGGTGCAAGCGTTAATCGGAATTACTGGGCGTAAAGCGCACGCAGGCGGTTTGTTAAGTCAGATGTGAAATCCCCGGGCTCAACCTGGGAACTGCATCTGATACTGGCAAGCTTGAGTCTCGTAGAGGGGGGTAGAATTCCAGGTGTAGCGGTGAAATGCGTAGAGATCTGGAGGAATACCGGTGGCGAAGGCGGCCCCCTGGACGAAGACTGACGCTCAGGTGCGAAAGCGTGGGGAGCAAACA
+
BABCBBCBD?AACGFA22EEEGHFEEGGHD5553AAAAAAFGHGG0EEE?EEGGGEFFGHHHFHFH4BEGFBGGHHHHHHGGGGEFHGHHHHHHECCFFGHHHHHHHHHHGFFAGFGHGHHHHHHHHHFGGGGE.CCAFDEFFFFFFFFF0FB;;;;;;@EFFFFFD;AFEFFFFFFFEFDDFFFFFFFBFDFFFFFFFFFFFAFDFEFFFFFDDDFFFFFDFFFFFBFFFFDCFFBAADCCF.@FEFFF.
@M03896:38:000000000-B4D98:1:1101:14262:21220 1:N:0:165
TACGGAGGGTGCAAGCGTTAATCGGAATTACTGGGCGTAAAGCGCACGCAGGCGGTTTGTTAAGTCAGATGTGAAATCCCCGGGCTCAACCTGGGAACTGCATCTGATACTGGCAAGCTTGAGTCTCGTAGAGGGGGGTAGAATTCCAGGTGTAGCGGTGAAATGCGTAGAGATCTGGAGGAATACCGGTGGCGAAGGCGGCCCCCTGGACGAAGACTGACGCTCAGGTGCGAAAGCGTGGGGAGCAAACA
+
ABABAACCCBAAFGBF22E2FGHBBEFGHHDBBBAAAAEEHHHGGEEEGGG?FFGEGGGHHHBGGH4BGDG@FGFFHHHHGGGGEGHGHFGFGHGGHGGBGHHHHHFHFGDGGHHGGGGGFGFHHHHGFGFEFHGGGFDA:BFFFFFFBF:BB:;::-;;AFFFFF;;A=EF0FFFFFFFFFFFFFFDFBFFFDFFFFEADFFFFD>;EFFFCADAFFFFFFA:DDFFFFFADDFDFFDDAC-9;9AFFF.
@M03896:38:000000000-B4D98:1:1101:9076:21504 1:N:0:165
AACGTAGGTCACAAGCGTTGTCCGGAATTACTGGGTGTAAAGGGAGCGCAGGCGGGAAGACAAGTTGGAAGTGAAATCTATGGGCTCAACCCATAAACTGCTTTCAAAACTGTTTTTCTTGAGTAGTGCAGAGGTAGGCGGAATTCCCGGTGTAGCGGTGGAATGCGTAGATATCGGGAGGAACACCAGTGGCGAAGGCGGCCTACTGGGCACCAACTGACGCTGAGGCTCGAAAGTGTGGGTAGCAAACA
+
AAA?>CFBFBFFGGAF2AEE2GDEAEGGHH55BB2EEEGHHHHGGEFEEAEAEEEFGGEFGGHHGHDBBF?BFGHFHGB4FGHEGHHHGHHEFHCF??GFGHHHHHHGHHFFGGHHGCHHDFFDGGGCHHHFHFFHGFF->CCEHHHGEC@@C;:<;;;;CGFGGF;;EGGGFFF.;9?BGGGGFFFEA;FBEBFFFFA-@FFFFFFFFFAFFFFEDFFFFAFFFDAEFEF99FDBFBBBDFAB.;;FFF?
@M03896:38:000000000-B4D98:1:1101:13850:22399 1:N:0:165
TACAGAGGGTGCAAGCGTTAATCGGAATTACTGGGCGTAAAGCGCGCGTAGGTGGTTTGTTAAGTTGGATGTGAAATCCCCGGGCTCAACCTGGGAACTGCATTCAAAACTGACTGACTAGAGTATGGTAGAGGGTGGTGGAATTTCCTGTGTAGCGGTGAAATGCGTAGATATAGGAAGGAACACCAGTGGCGAAGGCGACCACCTGGACTAATACTGACACTGAGGTGCGAAAGCGTGGGGAGCAAACA
+
AAA?AFFAAAAAB1G1110AAFDBEEFGHFD2210BAAAEAGHGGAFEEEGGDBFAFGFGHGDHGH1@BBEBGFF1BFGGGEGEEEGFFFHHHHGABFEGHGHHHBG2GHB1?CD1FFFDFFFF@FHHGFHHEFF/CCAA<<1FGHHHHB0<===<<-<<CGCG0G:CCGGHEGFC::0C.9/99FGE?;;/C;A?A?E;-;;=FEAFFB-/9BFFFB9;//9B///-/;B@-=?BFAA->?@F??FFFFA
@M03896:38:000000000-B4D98:1:1101:13865:22410 1:N:0:165
TACAGAGGGTGCAAGCGTTAATCGGAATTACTGGGCGTAAAGCGCGCGTAGGTGGTTTGTTAAGTTGGATGTGAAATCCCCGGGCTCAACCTGGGAACTGCATTCAAAACTGACTGACTAGAGTATGGTAGAGGGTGGTGGAATTTCCTGTGTAGCGGTGAAATGCGTAGATATAGGAAGGAACACCAGTGGCGAAGGCGACCACCTGGACTAATACTGACACTGAGGTGCGAAAGCGTGGGGAGCAAACA
+
ABAABFFCCAAAFGFF22EEFGHFEEGGHHDB5BBAAAEFGHHGG?FGEFGGFGGEGHGHGHHHHH4F@FFGHFHHHHHHGGGEGGHEFFHHHHGAGFHHHHHHHGHHHHFFGFHEGFG@FFFF@GHHHHHHGHGDEF?ECGHHHHHHHB0C====<<<<EHGHGHDCEGGHHGHHCGGGGGGGGGGEFFFFEGGCGGFFAFFAFFFFFFFFFFFFFFFFFFFFFFFFFFFFFFFFFFFFFFFFFFEFFFF
@M03896:38:000000000-B4D98:1:1101:13849:22421 1:N:0:165
TACAGAGGGTGCAAGCGTTAATCGGAATTACTGGGCGTAAAGCGCGCGTAGGTGGTTTGTTAAGTTGGATGTGAAATCCCCGGGCTCAACCTGGGAACTGCATTCAAAACTGACTGACTAGAGTATGGTAGAGGGTGGTGGAATTTCCTGTGTAGCGGTGAAATGCGTAGATATAGGAAGGAACACCAGTGGCGAAGGCGACCACCTGGACTAATACTGACACTGAGGTGCGAAAGCGGGGGGAGCAAACA
+
AAA?AFFAAAAAGGF42AAAAGFF2AFFHEBDDA2AAAAEGHHGF0E?E0@ADGEEFHGHGDGHFGB33BFGFFF4EGGGFEEEGGHBCFHFHHGACFBFHFHHHEGFFH?FGCFFHCFFFFG@2FFGGGFGHHA<?-.F<CGHHGHHED0C=<==<<<<<CFHC;;;:AEFGHHF0:09C.BFBF9:F;BBC?A-BDEFAAF;EE?BFFFF//;BFFF;;/9/;BF.BA/@A@-./;-999@>@AAFFA9
@M03896:38:000000000-B4D98:1:1101:5371:22562 1:N:0:165
TACGTATGGTGCAAGCGTTATCCGGATTTACTGGGTGTAAAGGGAGCGCAGGCGGTACGGCAAGTCTGATGTGAAATCCCGGGGCTCAACCCCGGTACTGCATTGGAAACTGTCGGACTAGAGTGTCGGAGGGGTAAGTGGAATTCCTAGTGTAGCGGTGAAATGCGTAGATATTAGGAGGAACACCAGTGGCGAAGGCGGCTTACTGGACGGTAACTGACGTTGAGTCTCGAAAGCGTGGGGCGCCACCA
+
A?AAA1DFFD1DF1BA11EAFGGEE0EEHF21B1B0EEGB2FHGGEEAEGE/EEGE?AEE/>/FGHFFDEGGGF2EFGGHG?EEE?GF1BFEG?>BBCHGG<GGHB1?1F?1?G//@@C??1><GGHGGCCCGGC.CHCFGHFGHHGFGC:;<0<;;;;AAF09BB9;.9AF0;C;C099:.CABFFAFFFF;@@@@?;@@@?@FFFFF/A--A--;BF:B-:E?-//:B:9;-9;FFBB@;@-??-;-;-
@M03896:38:000000000-B4D98:1:1101:5390:22565 1:N:0:165
TACGTATGGTGCAAGCGTTATCCGGATTTACTGGGTGTAAAGGGAGCGCAGGCGGTACGGCAAGTCTGATGTGAAATCCCGGGGCTCAACCCCGGTACTGCATTGGAAACTGTCGGACTAGAGTGTCGGAGGGGTAAGTGGAATTCCTAGTGTAGCGGTGAAATGCGTAGATATTAGGAGGAACACCAGTGGCGAAGGCGGCTTACTGGACGGTAACTGACGTTGAGGCTCGAAAGCGTGGGGAGCAAACA
+
ABABAFFFFFFDFFFE22AAGGHGEEGGHFBDBBB3EEGGHHHGHGGGGGGCGFGEEEEFEEEGGH4BFFGFGGHHHHHHGGGGEGGFFFGGG?BCDGGHHHHHGGFHGHGBGB/@G@CFFGCDGGHGGGGGGGDFGGFFGFHHHHHGHFBFC::<;:=;EFGGEFE=CDGGGFGGGFFGGFGGFFFEFFFFEDFFFFFFFFAFFFFFFFFFFFFFBFFFF?AFFEFFFFFFFFDDFDFFFFFFFFFFFFF
@M03896:38:000000000-B4D98:1:1101:6437:23083 1:N:0:165
TACGGAGGGTGCAAGCGTTAATCGGAATTACTGGGCGTAAAGCGCACGCAGGCGGTTTGTTAAGTCAGATGTGAAATCCCCGGGCTCAACCTGGGAACTGCATCTGATACTGGCAAGCTTGAGTCTCGTAGAGGGGGGTAGAATTCCAGGTGTAGCGGTGAAATGCGTAGAGATCTGGAGGAATACCGGTGGCGAAGGCGGCCCCCTGGACGAAGACTGACGCTCAGGTGCGAAAGCGTGGGGAGCAAACA
+
ABAAABBCCAAAFFGE22EEFGHFAEFGHGB55BBAAAEFGHGGGAEEGGGCGGGCFGGHHHHHHH4BDGGGHFHHHHHHGGGGEGHHHHHHHHGFHGHHHHHHHHGHHHFFHHGB/GGGFGHHHHHHFGGGHHGCCFFFFFFFFFFFFFBFB;:;;;;@EFFFFFA;DFFFEFFFFBFFFFFFFFFFF@AFFDFFFFE@AFFFFFFFEFFFD9AAFFFFFFFBFFFFFFFDDBCDFDFFFFFFFAEFFF.
@M03896:38:000000000-B4D98:1:1101:6424:23097 1:N:0:165
TACGGAGGGTGCAAGCGTTAATCGGAATTACTGGGCGTAAAGCGCACGCAGGCGGTTTGTTAAGTCAGATGTGAAATCCCCGGGCTCAACCTGGGAACTGCATCTGATACTGGCAAGCTTGAGTCTCGTAGAGGGGGGTAGAATTCCAGGTGTAGCGGTGAAATGCGTAGAGATCTGGAGGAATACCGGTGGCGAAGGCGGCCCCCTGGACGAAGACTGACGCTCAGGTGCGAAAGCGTGGGGGGCAAACA
+
AAAAAABBBAAAFFFF22EAFGGABEFGHGBB5BAAAAFFHHHGGAEEGGGGGGG?FGGHHHHHFH4BGGHGHFFGFHFGFEGGGGHGGHHHHHGHHGGHHHHHHH2GHHGHGHHBCGGGFFFHHHHHFGFGGGDC?FFFFFFFFFFFFFFFF;;;B:;;EFFFFF;;AAFFFFFFFFFFFFFFFFFFF-BFABBFFFE@BFFFFCDFFFFF>@D?FFFFFDF?DFFFFFFFA:=DFD9;BDB-;--AFA:
@M03896:38:000000000-B4D98:1:1101:6442:23105 1:N:0:165
TACGGAGGGTGCAAGCGTTAATCGGAATTACTGGGCGTAAAGCGCACGCAGGCGGTTTGTTAAGTCAGATGTGAAATCCCCGGGCTCAACCTGGGAACTGCATCTGATACTGGCAAGCTTGAGTCTCGTAGAGGGGGGTAGAATTCCAGGTGTAGCGGTGAAATGCGTAGAGATCTGGAGGAATACCGGTGGCGAAGGCGGCCCCCTGGACGAAGACTGACGCTCAGGTGCGAAAGCGTGGGGAGCAAACA
+
AAAAAACCCAAAFFFE?2EAFGHFEEFGHF5B5BBBAAEEGHHGG0EEEFG?EEFEGGGHHHHHHH4B3FGGFFHHGHHHGGG?EEGHHHHHHHGHHGHHHHHHHFHHHHF2GHHFFHHHFGHHHHHGFGGGGHGGGFFFFFFFFFFFFFBFF;;;;;;@EFFFFFA;ADFFFBFFFFFFDFFFFFFF@@BFFAFFFFFFFFFFFFAEEFFFBCFDFFFBFFFFFFFFFFFB?AAAF?FFFFC?BDEFFF?
@M03896:38:000000000-B4D98:1:1101:12987:23131 1:N:0:165
TACGGAGGGTGCAAGCGTTAATCGGAATTACTGGGCGTAAAGCGCACGCAGGCGGTTTGTTAAGTCAGATGTGAAATCCCCGGGCTCAACCTGGGAACTGCATCTGATACTGGCAAGCTTGAGTCTCGTAGAGGGGGGTAGAATTCCAGGTGTAGCGGTGAAATGCGTAGAGATCTGGAGGAATACCGGTGGCGAAGGCGGCCCCCTGGACGAAGACTGCCGCTCAGGTGCGAAAGCGTGGGGAGCAAACA
+
ABABBCCCCAAAGFFE22EACGHBEEFGHGDB5BBBAAEEHHHGG0EEFGGGGGGEEGGHHHHHHH4BFGGFDGHHHHHHFGGFEGHHGHHHHHG0GFHHHHHHHGGHHHFFHHHEGFGGFFCHGFGGFGGAHH?<@F=AAF/:FFFB://B;;;:@;;;AFFFFF;;.>AFFFFFFFBFFFB/;BFFA@DFABC;-AABFFFFFBCA?FFFA@AAFFF/;=BBFDFF/9;;::-ABA.ADFFEFF.;/:.
@M03896:38:000000000-B4D98:1:1101:11469:23376 1:N:0:165
TACGGAAGGTCCAGGCGTTATCCGGATTTATTGGGTTTAAAGGGAGCGTAGGCTGGATATTAAGTGTGTTGTGAAATGTAGACGCTCAACGTCTGACTTGCAGCGCATACTGGTTTCCTTGAGTACGCACAACGTTGGCGGAATTCGTCGTGTAGCGGTGAAATGCTTAGATATGACGAAGAACTCCGATTGCGAAGGCAGCTGACGGGAGCGCAACTGACGCTTAAGCTCGAAGGTGCGGGTATCAAACA
+
AAAAABBCCFFFG4FA22AEGGGEEEGGHFFGBBF2FFHHHHHGGGGGEEGFHHHGHHHHHHHHHHBG1BFFFGFGGFGHHHH?EGGCFF?FHFEHGEGFGHFGGGCEEHFBGFGGFHGHGHBGGHDGDGGHA@CFA<F/>ACGHGAFE--<<<<=-<;=EHHHBCCGHHGHGGGGH?EAFFBFGGGF@FGEGGFFGFAEDFFFFF?;@DCD-BA@BFEBFDDFFFFFFFEA>FFDFFFFFFF=FFFFFFF
@M03896:38:000000000-B4D98:1:1101:11482:23389 1:N:0:165
TACGGAAGGTCCAGGCGTTATCCGGATTTATTGGGTTTAAAGGGAGCGTAGGCTGGATATTAAGTGTGTTGTGAACTGTAGACGCTCAACGTCTGACTTGCAGCGCATACTGGTTTCCTTGAGTACGCACAACGTTGGCGGAATTCGTCGTGTAGCGGTGCAATGCTTAGATATGACGCCGCACTCCGCTTGCGACGGCAGCTGACGGGAGCGCAACTGACGCTTACGCTCGACGGTGCGGGTATCAACCA
+
>3AAAA@AAFBDG4AA2AE2FFFAA2EEH5AGBB2ABFCAEDF?EFG?A1AEGCBA1DAFHHFHG5F5BB1FEDF3B3F4FGH1EEGGHHEGHGG3G3B3BGFB/E??EHB4F?FF1FHB1F1G2FFE/BDFC/?C?0?//--FFHGHG?-CC/==--;;-;CHFCGH0:CGFGH0;E.----;BFFC.=EEE-;-9-;B-AFFFFD--ABA-@@-;FF/FF9DE9/;AAA9B-;9D.>BB;--BBFF/;.
@M03896:38:000000000-B4D98:1:1101:6949:23478 1:N:0:165
TACGGAGGGTGCAAGCGTTAATCGGAATTACTGGGCGTAAAGCGCACGCAGGCGGTTTGTTAAGTCAGATGTGAAATCCCCGGGCTCAACCTGGGAACTGCATCTGATACTGGCAAGCTTGAGTCTCGTAGAGGGGGGTAGAATTCCAGGTGTAGCGGTGAAATGCGTAGAGATCTGGAGGAATACCGGTGGCGAAGGCGGCCCCCTGGACGAAGACTGACGCTCAGGTGCGAAAGCGTGGGGAGCAAACA
+
BBBCBCCCBAAAFGFE22EEFGHFEFGGHGBD5BBBAAEEHHHGG0AAFEECGGG?EGGHHHHHGH4BFGGFHGHHHHHHGGGGEGHFGHHHHHGHHGHGHHHHHHHHHHF?GHHFGHHHGHHHHHHHGGGGHHGGGCBDEFFFFFFEFFBF;;;;;;::EFFFFFDDFFEFFFFFFFFFFFFFFFFFF-BFFFFDADEDFFFFFFFEEFFF=-DDFFFFFFFDFF/:FFFDA=@AFF;D@DAEBDFFFFA
@M03896:38:000000000-B4D98:1:1101:19225:25419 1:N:0:165
TACGGAGGGTGCAAGCGTTAATCGGAATTACTGGGCGTAAAGCGCACGCAGGCGGTTTGTTAAGTCAGATGTGAAATCCCCGGGCTCAACCTGGGAACTGCATCTGATACTGGCAAGCTTGAGTCTCGTAGAGGGGGGTAGAATTCCAGGTGTAGCGGTGAAATGCGTAGAGATCTGGAGGAATACCGGTGGCGAAGGCGGCCCCCTGGACGAAGACTGACGCTCAGGTGCGAAAGCGTGGGGAGCAAACA
+
ABAAACCCBAAAFGFA22AEFGHBEEGGHGBB5BBBAAEEGHGGGEGEGGECFEFCGGGHGHHHGH4BEFGFGGFHHHHHGGGGEEHGHHHHHHGHHGHGGHHGHGHHHHGDGHHHGHHGFGGHHHHFFGGGHHGGGFFDEFFFFFFFFFBFF;;;;;;:AFFFFF;;DAFFFFFFFFFFFDFFFFFFF;BFA@DFFFEDAFFFFB@::FFCFFFDFFFFFFDDFD//FFF@;BAABADFFFFFFDEFFF.
@M03896:38:000000000-B4D98:1:1101:19245:25425 1:N:0:165
TACGGAGGGTGCAAGCGTTAATCGGAATTACTGGGCGTAAAGCGCACGCAGGCGGTTTGTTAAGTCAGATGTGAAATCCCCGGGCTCAACCTGGGAACTGCATCTGATACTGGCAAGCTTGAGTCTCGTAGAGGGGGGTAGAATTCCAGGTGTAGCGGTGAAATGCGTAGAGATCTGGAGGAATACCGGTGGCGAAGGCGGCCCCCTGGACGAAGACTGACGCTCAGGTGCGAAAGCGTGGGGAGCAAACA
+
AAAAAAABBAA>C5AA22EEFGHBAAFFHF555BBBAAEECGGEEAEEEGE?EEEEGGGHHHEHHHGFFGGGDBG4FGHHGEEEEEGH3FGFF?FGHGHGHFHGHGBGGHFFHGGCFFFF?C1FGHF0FAFFFHGC-=FDEF/BFFFFFEFFF9;:;;9;AFFFFF;;.@EFFFFFF/B?.AF/BFF.-;BD;@9>B.A-9=@BFFFFEFFA;-ADBBFBF.ADFFF/FBFFFFFAF?FFAD;EC;:B99.
@M03896:38:000000000-B4D98:1:1101:19229:25438 1:N:0:165
TACGGAGGGTGCAAGCGTTAATCGGAATTACTGGGCGTAAAGCGCACGCAGGCGGTTTGTTAAGTCAGATGTGAAATCCCCGGGCTCAACCTGGGAACTGCATCTGATACTGGCAAGCTTGAGTCTCGTAGAGGTGTGTAGAATTCCAGGTGTAGCGGTGAAATGCGTAGAGCTCTGGAGGAATACCGGTGGCGAAGGCGGCCCCCTGGACGAAGACTGACGCTCAGGTGCGAAAGCGTGGGGAGCAAACA
+
>>>A>AA?D1A>CFFF00EE0BG0AAFFHEA22AAAAAEEHFGGGCE/EEE@EEEEEGCHBGHGGH21BFFBGB21FHHHGGCCEGHGFGHHHHGHHEFFGFHHHFFHFH1DHHHGGC1<?F1?GGF0?.<.1C<F1>G<FGGFHHHFHG/<<<==<-:;.0CGF<::.A.009;FFFFGGG/C0CC9@--;C@?@-BF@-9;@@@-AEFA-;-9-;BB/;-ABB-//9/;9-9=-/;9-@>@?-9-//;-
@M03896:38:000000000-B4D98:1:1101:23797:26046 1:N:0:165
TACGGAGGGTGCAAGCGTTAATCGGAATTACTGGGCGTAAAGCGCACGCAGGCGGTTTGTTAAGTCAGATGTGAAATCCCCGGGCTCAACCTGGGAACTGCATCTGATACTGGCAAGCTTGAGTCTCGTAGAGGGGGGTAGAATTCCAGGTGTAGCGGTGAAATGCGTAGAGATCTGGAGGAATACCGGTGGCGAAGGCGGCCCCCTGGACGAAGACTGACGCTCAGGTGCGAAAGCGTGGGGAGCAAACA
+
AAABBBBDBAAAFGFF?22EAGHF2EFGHHB55B2BAAEEGHHGG?EEGFGCGEEEGGGHHHHHHHEGFFGBGGGFHHHHGFGEEFHHHFHHFHFGHGHGHHHHHHHHHHFGHHHFGGHFFFGHHHHHFGGGEHGGCFFFFFFFFFFFFE/FF;9;;;:@EFFFFFAADCEFFFFFFFFFFFFFFFFFFDADABDFFFEBDFFFFD=AEFFFCDFFFFFFFFFDFFFFFEFFFBAABDDFCCFFFDFFFFF
@M03896:38:000000000-B4D98:1:1101:10689:26188 1:N:0:165
CCCGGCTGACTGACTACTCACTGATCTCGTATGCCGTCTTCTGCTTGAAAAAAAAAAAAAAACACACATTTAATGACCCTAAGTGTTTATCATAGTCAAATAAAAATAGATTAGAGTAGTAAGTGTCAATACTAAGTCGTAAAATATAAGCAGTAGATTGTATATATAATACATACGATACTATTATTTTATTATGTGTGTGATTACTCAAATCTTCTATACACTATGATGAACATCACAACACGTAATAA
+
A@ABA?@D?CFB4FBFC5F5BBDA55DFCFDHCFFEBABA5AA5EFG2GF52AAF00>>///?10///34B44B44330300344440444B222222212111110?11221111@2122@1>22111111?111?1/<00.1111111110111>110<00000<000000000..::-00000000:00000000:.:.000000099000;0000;00000;000;00000000000........//
@M03896:38:000000000-B4D98:1:1101:16306:28415 1:N:0:165
TACGTAGGGTGCAAGCGTTACTCGGAATTACTGGGCGTAAAGCGTGCGCAGGCGGTTTTGTAAGTCAGATGTGAAATCCCCGGGCTCAACCTGGGAATTGCATTTGAGACTGCACGGCTAGAGTGTGTCAGAGGGGGGTAGAATTCCACGTGTCGCAGTGAAATGCGTAGATATGTGGAGGAATAACGATGGCGAAGGCAGCCCCCTGGTATAACCCTGACGCTCAGTCACGAAAGCATGCGTAGCACACA
+
11>A>B>>?11>1FC111E?031AAAFAGHA22B00AAAA/2FAB/B/A///BEE/E//0BFF@BG2DGGH@@BG1B1EFFCCEEEEB1BF<00/0FCG111BB22>?<1B1FF@F/>><01<1?1?F1F1<1.>->---;//////;BA-A/--9---//9/B//99;@-BF//;B/99-9B///99----9---;AAA---9;@?-E9/9;///-9BFFAB-A-/9//;---99//;//---9-9/9--
@M03896:38:000000000-B4D98:1:1102:16039:2700 1:N:0:165
TACGGAGGGTGCAAGCGTTACTCGGAATTACTGGGCGTAAAGCGCACGCAGGCGGTTTGTTAAGTCAGATGTGAAATCCCCGGGCTCAACCTGGGAACTGCATCTGATACTGGCAAGCTTGAGTCTCGTAGAGGGGGGTAGAATTCCAGGTGTAGCGGTGAAATGCGTAGAGATCTGGAGGAATACCGGTGGCGAAGGCGGCCCCCTGGACGAAGACTGACGCTCAGGTGCGAAAGCGTGGGGAGCAAACA
+
>>AAAABB@?AAFGGC22EA2BDBAEFGHGHHEFHHEEEEGHHEFCEFGGGGGGGEFEGBBE4BBG4FGHG@GGBFGHFGGFGGGGHG3GHFHFFFHGGGHHFHGHEHHH?2??@1?FGGFCBGH1FG?EFFHF.@-=@DF/FFFFBBFFFF;;9;-;9@ABBFFB;;9B.BBFFEFBBAFFFFBBBD9;BDFA=FCDFAFFFF;9@AEFF@--99/BFB/D..;.;B;BFCF;BDFD.;@DB.@?.B9A.
@M03896:38:000000000-B4D98:1:1102:16028:2717 1:N:0:165
TACGGAGGGTGCAAGCGTTAATCGGAATTACTGGGCGTAAAGCGCACGCAGGCGGTTTGTTAAGTCAGATGTGAAATCCCCGGGCTCAACCTGGGAACTGCATCTGATACTGGCAAGCTTGAGTCTCGTAGAGGGGGGTAGAATTCCAGGTGTAGCGGTGAAATGCGTAGAGATCTGGAGGAATACCGGTGGCGAAGGCGGCCCCCTGGACGAAGACTGACGCTCAGGTGCGAAAGCGTGGGGAGCAAACA
+
AAAAAAAD@?AABEG4A2E2ABDFABEFHFHFFGDFCEEBGFHGG?EEFEEEEEFEFFG?FGBBBB@BEGFBFHFBFGHHGGGGGGGEGFGCGHGHGGHGHHHHHHHHGF?2??@FFHGFGF??F?FG?CEFFGD?D;=DEFFFFEF/FFBB;;BB>@.;.:FF9FD.AFFFBFF/FBFFFFF/FFFDA->DFFFFFFF:B>@@DFFFFFFF-@DA/BFFFFDADDBFBFF;.@ADFFDFFFF.DFABFF.
@M03896:38:000000000-B4D98:1:1102:13930:3209 1:N:0:165
TCCGGCTGACTGACTACTCACTGATATCGTATGCCGTCTTCTGCTTGAAAAAAAAGAAAAGATCAAGAAGACGGTGTGATTGGTTAACCAAGATAGAAAAGAAATAACAGAGTGATGAAACACAGGAGGGTTGGACTATGTAACAGATTAAAAGTGCGTGACAAGTAGATAAGATGTGAGTCAGTAGTTAAGGGGTACGCTATAACAGTTAACATTCGCGAATGAGGTGAGTGTATGAACGTATGCTAAGA
+
>3AAAA@@44B54AAA4BG5AB5B5D6AFBB3EDDE22B2D5D5AD3A35B2A0A1113231353B33333311>1114443131434B311134333403/03?433333343344433330/0/0////@//11101?11<11101111111111-....11>1=11000000000<0=000000000000.-../..:..00000000000;000.----900//././/://////...////////
@M03896:38:000000000-B4D98:1:1102:13288:3468 1:N:0:165
TACGGAGGGTGCAAGCGTTAATCGGAATTACTGGGCGTAAAGCGCACGCAGGCGGTTTGTTAAGTCAGATGTGAAATCCCCGGGCTCAACCTGGGAACTGCATCTGATACTGGAAGGCTTGATTCTCGTAGGGGGGGTAAGAATTCCGGGTGTACCGGTGAAATGCGTAGAGTTTGGGGGGAATCCCGGTGGCGAAGGCGGCCCCCTGGACGAAGCCTGCCCCCCGGGGCCGAAAGCGTGGGGAGAAAACA
+
AAABBBBDD?AAFGFC22E2ABDBBBFGHGHHFGHGFFGGGHHGG?EEGGGEGGGEGGGHGFHHGH4BFGHFGHHGHHHHGGGGEEHFGHHFGHFHH/22B2222>2>?>2>22@2?/F<<01?111/<...>C@@;-9//;/;/B//;-.--://;---;F////9..9./////;.-;-;./9B/:--;..-;-@..;-;C@---;./9-@-.-./.....----------:9./9..-:-.-.;B/B.
@M03896:38:000000000-B4D98:1:1102:19826:5048 1:N:0:165
TACGTAGGGTGCAAGCGTTATCCGGAATTATTGGGCGTAAAGGGCTCGTAGGCGGTTCGTCGCGTCCGGTGTGAAAGTCCATCGCTTAACGGTGGATCCGCGCCGGGTACGGGCGGGCTTGAGTGCGGTAGGGGAGACTGGAATTCCCGGTGTAACGGTGGAATGTGTAGATATCGGGAAGAACACCAATGGCGAAGGCAGGTCTCTGGGCCGTTACTGACGCTGAGGAGCGAAAGCGTGGGGAGCGAACA
+
AAAAAFFBB4AAB5FC22A2ABFBABAFHFHHHHHHFEEEFHHGGGHCEEFCHGGGEEEEDE>/>>>ECEEEEGGFGHHHHHGGGGHFHFGGGGGHHBFFFCBADFGGGH<.><@??BGEDFFCFF?FCDFFFFDCFEFFEBFFFFFFFF=DA/BBDDAEF9BFBBB;FFFFFFFFFAFFFFFFFFFEFFFFFFACDFFFDDFFFFFFFF?ECFD?EFF/BDDFDAAAB.ADA;=DFD.ADFAEFD-9@D-
@M03896:38:000000000-B4D98:1:1102:19844:5054 1:N:0:165
TACGTAGGGTGCAAGCGTTATCCGGAATTATTGGGCGTAAAGGGCTCGTAGGCGGTTCGTCGCGTCCGGTGTGAAAGTCCATCGCTTAACGGTGGATCCGCGCCGGGTACGGGCGGGCTTGAGTGCGGTAGGGGAGACTGGAATTCCCGGTGTAACGGTGGAATGTGTAGATATCGGGAAGAACACCAATGGCGAAGGCAGGTCTCTGGGCCGTTACTGACGCTGAGGAGCGAAAGCGTGGGGAGCGAACA
+
ABAAAFFCCBAABFGC?2E2ABDBABEGHCHHHHHHGGGEHHHGGFGGGGFFHGGGFGGEEE>>>>EEEEEEGHHFHHHHHHHFGHHGHGGGGHGHHBGFF@DDGCCCDH>.><<-AFGGGC:;FFGFGGGFFFDAFEFFABBFFFFFDFAFD0BBF@;AFEFFFFFFFFFFFEFFFFFFFFFFFFFFAFFFFFF@FFFFFF?FFFFBFF?EFFFFFFFFFFFFFDFFED:>;B=AFF?DDFF.@9=CC;-
@M03896:38:000000000-B4D98:1:1102:19829:5072 1:N:0:165
TACGTAGGGTGCAAGCGTTATCCGGAATTATTGGGCGTAAAGGGCTCGTAGGCGGTTCGTCGCGTCCGGTGTGAAAGTCCATCGCTTAACGGTGGATCCGCGCCGGGTACGGGCGGGCTTGAGTGCGGTAGGGGAGACTGGAATTCCCGGTGTAACGGTGGAATGTGTAGATATCGGGAAGAACACCAATGGCGAAGGCAGGTCTCTGGGCCGTTACTGACGCTGAGGAGCGAAAGCGTGGGGAGCGAACA
+
AAAAAFFCCFAABFGF22E2ABDBAAEFHHHHHHHFFEEEGGGGFFGEEEF?HGGGEFEEE>>>>>EEEFEEEFHFGHHHHHHGGGFDHFCGFHGGFFGFFCFGGG-EDG..<<<@DCCGFF0;CFAGEEFFFFFFFEFEEBFFFFFFD>DDD:;:A;9ADEFFFBBFFFFFFFFEFFFFFFFFFFFFEFFFFBCFCFEFDF;;FFF;F/.;;@AAEFFBFFD?D..AF.;;B@;AFFFFFFFEFA@;DD-
@M03896:38:000000000-B4D98:1:1102:25576:5709 1:N:0:165
TACGGAGGGTGCAAGCGTTAATCGGAATTACTGGGCGTAAAGCGCACGCAGGCGGTTTGTTAAGTCAGATGTGAAATCCCCGGGCTCAACCTGGGAACTGCATCTGATACTGGCAAGCTTGAGTCTCGTAGAGGGGGGTAGAATTCCAGGTGTAGCGGTGAAATGCGTAGAGATCTGGAGGAATACCGGTGGCGAAGGCGGCCCCCTGGACGAAGACTGACGCTCAGGTGCGAAAGCGTGGGGAGCAAACA
+
ABABBAABBAAABFG422E2ABGFBEFGHFHHHHHHGFGEHHHGGCEGGEGGGGGGGGGGGGFB@BFGHHFFGHHEGHGGGGGGGGHEGGHHHHGHGGHHHHHHHHHHGH?2??@FFHHHHGFGGHHHFGGFHHGGGFFFFFFFFFFBFFBFF;BBDCADFFFFFFDADCFFFFFFFFFFFFFFFFFFCDFFFFFADFFFFFF;F@FEFFFFBFFDFFFFFFFAFFFFFFFC;=DFFFFFFFFEDAEFFF?
@M03896:38:000000000-B4D98:1:1102:10896:6677 1:N:0:165
TACAGAGGGTGCAAGCGTTAATCGGAATTACTGGGCGTAAAGCGCGCGTAGGTGGTTTGTTAAGTTGGATGTGAAATCCCCGGGCTCAACCTGGGAACTGCATTCAAAACTGACTGACTAGAGTATGGTAGAGGGTGGTGGAATTTCCTGTGTAGCGGTGAAATGCGTAGATATAGGAAGGAACACCAGTGGCGAAGGCGACCACCTGGACTAATACTGACACTGAGGTGCGAAAGCGTGGGGAGCAAACA
+
A3>?AFFAAAAAFFBA22E2ABFBABFGHHGHGCAEFEEGCGFEE0E?A>0EDBFGGHGGGH@4FG@BFBFGFGFFGHHGGEGEEEHHHCF?B0CF?FBBGHGBGFFGHHBD?@2<FCF>@F2@@GHFFFBGHGC/<><FAFGBGHGHHEGC==0D@<<AACGCBC::CDGFHEGGGG;9..B.FFGACFFG;;;B-CA9-BCFFFA;.BFFBFBFFBF9FFFFF/FABEF@D-9AF?FF-9>A-;EF/;.
@M03896:38:000000000-B4D98:1:1102:10911:6688 1:N:0:165
TACAGAGGGTGCAAGCGTTAATCGGAATTACTGGGCGTAAAGCGCGCGTAGGTGGTTTGTTAAGTTGGATGTGAAATCCCCGGGCTCAACCTGGGAACTGCATTCAAAACTGACTGACTAGAGTATGGTAGAGGGTGGTGGAATTTCCTGTGTAGCGGTGAAATGCGTAGATATAGGAAGGAACACCAGTGGCGAAGGCGACCACCTGGACTAATACTGACACTGAGGTGCGAAAGCGTGGGGAGCAAACA
+
>1>1AFF111AAEFDG?1A0ABFB00BFHFGHFAEGCEEFHHGE?/EAAEEED@FE>BE>BFDGEG@B1FHFG2B1BFGHFEGEGGHFFHHC00/E1FCDHFGHFGD2BGB1?@@FFGF@F@@@@@FFFDHDGGC/?-A...>GHHD>F==C=0=GG<<<EFFH0GC;CCFHFHHHCCFF?C/CFGC..;:9;-;A@.;--;@=EFFF?FAFFFFFFFB:FBFF;B9-99;;A@@AFFAA@<@A@AEF9FF
@M03896:38:000000000-B4D98:1:1102:10894:6697 1:N:0:165
TACAGAGGGTGCAAGCGTTAATCGGAATTACTGGGCGTAAAGCGCGCGTAGGTGGTTTGTTAAGTTGGATGTGAAATCCCCGGGCTCAACCTGGGAACTGCATTCAAAACTGACTGACTAGAGTATGGTAGAGGGTGGTGGAATTTCCTGTGTAGCGGTGAAATGCGTAGATATAGGAAGGAACACCAGTGGCGAAGGCGACCACCTGGACTAATACTGACACTGAGGTGCGAAAGCGTGGGGAGCAAACA
+
ABAABDFBBAAAB5GC22A2ABGBBEFGHHHHHGHHGFFEGHGFGFGGGGCGDGGGGHGHHGGGGH4BBFFFGHHBGHHGGGGGGGHBFFHHHHGGHFFHHHHHHFGFGHB??=@2FFHFGF@DDFFGGHHHHH</F@AECHHHHHF>GBBC==DD?<<EGHHHFGE:EGGHEGGGGFHGGFGGFGGGGFGFEFGGGGEAFADAFFFFFFFFFFFFFFFFFFFFFFFFFFFFDFFFFFFFFFFFFFFFFFF
@M03896:38:000000000-B4D98:1:1102:14993:6856 1:N:0:165
TACGTAGGTGGCAAGCGTTATCCGGAATTATTGGGCGTAAAGCGCGCGTAGGCGGTTTCTTAAGTCTGATGTGAAAGCCCACGGCTCAACCGTGGAGGGTCATTGGAAACTGGGAAACTTGAGTGCAGAAGAGGAAAGTGGAATTCCATGTGTAGCGGTGAAATGCGCAGAGATATGGAGGAACACCAGTGGCGAAAGCGACTTTCTGGTCTGTAACTGACGCTGATGTGCGAAAGCGTGGGGATCAAACA
+
AAAAAFFBFF@CCGEF22E2ABDBEBEGHFHHGGHGGGGGHHHFG?EEGGG?GFGGGGHHHHHFGH4BBFFBFFHGGGHHHGGEGGFFGFH<DHG/FFGFHHHHGFFFGH?1<<0??CFGGGCFHHHHFHHGHG0FFFDGGHHGHHHFHFDGD===AA;CGHHHFGCEFGGGGGFGGCFG?CFFFGGGGFGGCDFFFFFAFDADFBF;:F/BFFEFBFFBFDDFDAFFFFFDD@DFFFFFFFFFFEFF/B.
@M03896:38:000000000-B4D98:1:1102:15009:6867 1:N:0:165
TACGTAGGTGGCAAGCGTTATCCGGAATTATTGGGCGTAAAGCGCGCGTAGGCGGTTTCTTAAGTCTGATGTGAAAGCCCACGGCTCAACCGTGGAGGGTCATTGGAAACTGGGAAACTTGAGTGCAGAAGAGGAAAGTGGAATTCCATGTGTAGCGGTGAAATGCGCAGAGATATGGAGGAACACCAGTGGCGAAAGCGACTTTCTGGTCTGTAACTGACGCTGATGTGCGAAAGCGTGGGGATCAAACA
+
AAABACFBFF?CB4FC22E2ABDBA2AFHCHHHGHHGGEEGGHGGGGCEECFHEGGGGHHHHGGGH@BBFFFGFG43FGHHGGGGGGCGHH<FHG/FDBDHGHHHHFFFH?1??<1?FGGHG1?GHHHGGHFFHG0<FDBDGHHGHHDG0DD=<DGCA;CECGGBG:DCCGGBFGGG0BFDBGGGGGEFFFG;9BDFFFD?>DDFBBB:F/BFFFFFFFFFBFFF?B:FFFFABFDFFFFFA-EF;?;/F.
@M03896:38:000000000-B4D98:1:1102:14985:6879 1:N:0:165
TACGTAGGTGGCAAGCGTTATCCGGAATTATTGGGCGTAAAGCGCGCGTAGGCGGTTTCTTAAGTCTGATGTGAAAGCCCACGGCTCAACCGTGGAGGGTCATTGGAAACTGGGAAACTTGAGTGCAGAAGAGGAAAGTGGAATTCCATGTGTAGCGGTGAAATGCGCAGAGATATGGAGGAACACCAGTGGCGAAAGCGACTTTCTGGTCTGTAACTGACGCTGATGTGCGAAAGCGTGGGGATCAAACA
+
AAAAAFFCFF@CCBFE22E2ABFBABEFHBGHHGHGEFGGHHHFGCEEEFCAHEGGGGHHHHGHHH@BBGFFGFHGHHHHHGGGGGFEBGH>DGC?GGDGGHHHHHD?FH?1<?01FCGFGFCFGHHHGHHGHGHFGHFFFHHHGHHFHB0DD=DGC;;AEHHHEFCDCGFGBGGGGFGGGGFGGGGGGGGGCACFFFFDA=BFFFFBFF/BFFFFFFFFFFFFBDFFFFFAACCDFFFFFFFEDEFFFFF
@M03896:38:000000000-B4D98:1:1102:19882:7738 1:N:0:165
TACGTAGGGTGCGAGCGTTGTCCGGATTTACTGGGCGTAAAGAGCTCGTAGGTGGCTTGTCGCGTCGTCTGTGAAAGTCTGGGGCTTAACTCCGGGTGTGCAGGCGATACGGGCTGGCTTGAGTGCTGTAGGGGAGACTGGAATTCCTGGTGTAGCGGTGGAATGCGCAGATATCAGGAGGAACACCGATGGCGAAGGCAGGTCTCTGGGCAGCCACTGACGCTGAGGAGCGAGAGCATGGGTAGCGAACA
+
>AAA3CFBBF?A22EAE2E2ABFBEAEEHHHHGGHHGGGEHHGHHEHGGGGGHHGHFGFHFE?>>>/>FCEFFGFB3BEBHHHFGGGGHGHHHC/@CBBDGHFHACBBCD/?<<//<><<>F<=>FBFGHHHEDACDEHFGGHHHHHHHHFGG:0<B-9=AC:FFF;AAFGGBBFFCCFEFFFFFFFFFADFFFFFFBEFFFFFEFB:/9AF.AAAFFFFF.ADD:.9/AADDBFFFBBFFFFF?B-;>BC
@M03896:38:000000000-B4D98:1:1102:19912:7741 1:N:0:165
TACGTAGGGTGCGAGCGTTGTCCGGATTTACTGGGCGTAAAGAGCTCGTAGGTGGCTTGTCGCGTCGTCTGTGAAAGTCTGGGGCTTAACTCCGGGTGTGCAGGCGATACGGGCTGGCTTGAGTGCTGTAGGGGAGACTGGAATTCCTGGTGTAGCGGTGGAATGCGCAGATATCAGGAGGAACACCGATGGCGAAGGCAGGTCTCTGGGCAGCCACTGACGCTGAGGAGCGAGAGCATGGGTAGCGAACA
+
AAAAAFFBBFA>E?EE2AE2ABDBABEGHHHFFGHHGGG1FGHHHBGDEEFGHHGGEHGHFE1>>E/>?CEBGFHGFGH4GFH/EEGHFEHHHG/<?CCFHHHHCD/BBD/</>C/>CFGC<1>>DGGGHHHEGA@?EFG:CGGHFGFHFBGC0;;?9.;D.9FFFCDGGGGGGGGGGGFFFFFFFFDCFFBB;9>DFFFFFFFFFFF9B.FDFEA;BFBFDFFFFFEE.;-;@>9EFFFF?BFEF--@B>
@M03896:38:000000000-B4D98:1:1102:19893:7757 1:N:0:165
TACGTAGGGTGCGAGCGTTGTCCGGATTTACTGGGCGTAAAGAGCTCGTAGGTGGCTTGTCGCGTCGTCTGTGAAAGTCTGGGGCTTAACTCCGGGTGTGCAGGCGATACGGGCTGGCTTGAGTGCTGTAGGGGAGACTGGAATTCCTGGTGTAGCGGTGGAATGCGCAGATATCAGGAGGAACACCGATGGCGAAGGCAGGTCTCTGGGCAGCCACTGACGCTGAGGAGCGAGAGCATGGGTAGCGAACA
+
ABAAAFFCCFAAECFE22E2ABFBABEGHFHGGAGFEEGEHHHHHGHFFFFDHHGFFHEHFE?>>>/>FECBGGHGHHHEHGHGFGHHHGHHHDEGDCDGHHHHD@@DEG/?><CACEHHGG1>>GGHGHHHGGACCEHECGCHHHHHGHBGG:CGC;;CGGFGGFCFGGGGGGGGGFGFFBFFFFFC@DFDB@DDFFEFF@ABFFFFFF:F.D9AFFFFFFFFFF?;FDA@@CFFFFFFFFFF?FCFFCB
@M03896:38:000000000-B4D98:1:1102:17496:10544 1:N:0:165
TACGTAGGGGGCAAGCGTTATCCGGATTTACTGGGTGTAAAGGGAGCGTAGACGGCAAGGCAAGTCTGATGTGAAAACCCAGGGCTTAACCCTGGGACTGCATTGGAAACTGTCTGGCTCGAGTGCCGGAGAGGTAAGCGGAATTCCTAGTGTAGCGGTGAAATGCGTAGATATTAGGAGGAACACCAGTGGCGAAGGCGGCTTACTGGACGGTAACTGACGTTGAGGCTCGAAAGCGTGGGGAGCAAACA
+
>3AA>CF@AA?>AAFE22E2ABDBABFGHHHHHHHHGGGGFHGGHGEEEEGGHGGGFGGGEGCFGH4BBBEBF4FFHCEFGHGFEFGFGFHGHHFFGHHHHHHHHHFBGH33BBB3BFFG<B/@FFG?C@DAEGFH1<>-<<-EGHDF=GFGG0CF-;;@EFFGCG:;C?EFGBFGGGGGDGGGGGGCFCFEC-@AFD;@FFFFFFFF/FFADFEFFF/FF.;AE?BF?EF@@BA?FDFFFFAEAAEFBF.
@M03896:38:000000000-B4D98:1:1102:17514:10548 1:N:0:165
TACGTAGGGGGCAAGCGTTATCCGGATTTACTGGGTGTAAAGGGAGCGTAGACGGCAAGGCAAGTCTGATGTGAAAACCCAGGGCTTAACCCTGGGACTGCATTGGAAACTGTCTGGCTCGAGTGCCGGAGAGGTAAGCGGAATTCCTAGTGTAGCGGTGAAATGCGTAGATATTAGGAGGAACACCAGTGGCGAAGGCGGCTTACTGGACGGTAACTGACGTTGAGGCTCGAAAGCGTGGGGAGCAAACA
+
AAAAACFCCBDA2AF422E2ABDBEBEGHFHHHHGGFGHGHHHGHEEEGGGEHEGGGGGGEBGFGH@BBFFBFGHFFCE?FEFFFFHEHFHGHHFFFGHHHHHHGHFBDGB3DBB3BCGGGC?@FFGGGDF@DGGHGHF?=<@EHHGFGDBD=;CGFACDGGHHFFECEFGGEFGFFGGGGGGGGGGGGGGGFFFFFFEFFFFFFFFBFFFA=DFEFFFFFFFFF.FBFFA9;;DAFFFFFFFFFFFFFFF
@M03896:38:000000000-B4D98:1:1102:12304:10763 1:N:0:165
TACGGAGGGTGCAAGCGTTAATCGGAATTACTGGGCGTAAAGCGCACGCAGGCGGTTTGTTAAGTCAGATGTGAAATCCCCGGGCTCAACCTGGGAACTGCATCTGATACTGGCAAGCTTGAGTCTCGTAGAGGGGGGTAGAATTCCAGGTGTAGCGGTGAAATGCGTAGAGATCTGGAGGAATACCGGTGGCGAAGGCGGCCCCCTGGACGAAGACTGACGCTCAGGTGCGAAAGCGTGGGGAGCAAACA
+
BBABBABCCAAABDFC?2E2ABFBBBFGHHHHHGHGEFGGHHHGGCFEGGGFGGGGGGGHHHFHGH@BFGHGGHHGGHHHGGGGGGHFGHHGHHGHHGHHHHHHHHHHHHDFFFCFFHHHGF=FHHGFFEGGGHGCFFFFFFFFFFFBFFFFF;FFFFADFFFFFFDDFFFFFFFFFFFFFFFFFFFFFDFFFFFFFFECFFBBFFFFFFFFC;D?BFFFFFFDFFFFFFF@ABDDFFFFFFFFFDFFFF.
@M03896:38:000000000-B4D98:1:1102:18006:11514 1:N:0:165
TACGGAGGGTGCAAGCGTTAATCGGAATTACTGGGCGTAAAGCGCACGCAGGCGGTTTGTTAAGTCAGATGTGAAATCCACGGGCTCAACCTGGGAACTGCATCTGATACTGGCATGCTTGAGTCTCGTAGAGGTGGGCAGAATTCCAGGTGTAGCGGTGAAATGCGTAGAGATCTGGAGGAATACCGGTGGCGAAGGCGGCCCCCTGGACGAAGACTGACGCTCAGGTGCGAAAGCGTGGGGAGCAAACA
+
AAAAAABBBBA>4FEA22E22ADBBEAFHHHHGGHDGGGGHHHGG0EE0FC0BEEG/FGB2BFGGH4BBGHFGGFHFFGF3EGGEEGFHGHHH0FFGFHGHHHFHHGBGH?2??@20@FF?F1F?1???EA/FG1.><.<CGGHHHH00<CGG==D@:;;EHHHHG;;CGG0;C00CFFGGGG0FFF9:;BFCA9BFDA9DF---;@;AFFF-9ADBFFFFF.DFFEF//;;:@@DFFDDDACFADEFFFF
@M03896:38:000000000-B4D98:1:1102:26812:11628 1:N:0:165
TACGTAGGGTGCGAGCGTTGTCCGGAATTACTGGGCGTAAAGAGCTCGTAGGCGGTTTGTCGCGTCGTCCGTGAAAACTCGGAGCTTAACTCCGAGCTTGCGGGCGATACGGGCAGACTTGAGTACTACAGGGGAGACTGGAATTCCTGGTGTAGCGGTGAAATGCGCAGATATCAGGAGGAACACCGGTGGCGAAGGCGGGTCTCTGGGTAGTAACTGACGCTGAGGAGCGAAAGCATGGGTAGCGAACA
+
AAABAFFA?4AAE2E?E2E22BDAABEFHFHHFFGHFEGEHHHHH3GE0EGGHFGFGGGHFEB>>>>>?/EFFEFB?FFCGGGFGHHGHHFDGG@C/DGFHCA/->@@EG<.<<C;;GHGGG:<0<<0<GHFEG.B.CFB;CFGGFFFFE/B;CFCA;;@EFFFBFADFFFFFFFBFFFEFFFFFFFFDBFFFFFFFFFFFFFDFFFFFFBBEFBFBFFFFFFDF?FEBFEFBCFFFFFFFFBFFFAAAB;
@M03896:38:000000000-B4D98:1:1102:10292:11816 1:N:0:165
TACGGAGGGTGCAAGCGTTAATCGGAATTACTGGGCGTAAAGCGCACGCAGGCGGTTTGTTAAGTCAGATGTGAAATCCCCGGGCTCAACCTGGGAACTGCATCTGATACTGGCAAGCTTGAGTCTCGTAGAGGGGGGTAGAATTCCAGGTGTAGCGGTGAAATGCGTAGAGATCTGGAGGAATACCGGTGGCGAAGGCGGCCCCCTGGACGAAGACTGACGCTCAGGTGCGAAAGCGTGGGGAGCAAACA
+
ABACAAABDAAACFF4E2E2ABFBBEFGHHHHGGHHGGGEHHHGGCEEGGGGGGGEGGGHFHHHGH4BBFGBFHGFGHHGFEGGEGHGHHHHHHGGHGHHHHHHHHHGHHD2F?@2?GHHHHCGGHGGFGGFGHDDGAFFFFFFFFFBFFBFFBFFCC:@EFFFFFDADDFFFFFFFFFFFFFFFFFFFDFFFFDFFFEFFFFFFFFAEFFFFFFDFFFFFFFFFFFFFFFDAFFDFDFFFFFFFFEFFF?
@M03896:38:000000000-B4D98:1:1102:2116:12034 1:N:0:165
TACGGAGGGTGCAAGCGTTAATCGGAATTACTGGGCGTAAAGCGCACGCAGGCGGTTTGTTAAGTCAGATGTGAAATCCCCGGGCTCAACCTGGGAACTGCATCTGATACTGGCAAGCTTGAGTCTCGTAGAGGGGGGTAGAATTCCAGGTGTAGCGGTGAAATGCGTAGAGATCTGGAGGAATACCGGTGGCGAAGGCGGCCCCCTGGACGAAGACTGACGCTCAGGTGCGAAAGCGTGGGGAGCAAACA
+
AAA1A>ADDAA>1BFA00E0ABFB0BFFHHHHDBGFEFEEHHHGGAEEGGGCGGGGEGGHHH2GGH@BBFGBGGF>BGHHGGGGEEHFHHHHHGFFGGHGHHHHHHFHFH??F?GHFHHHGF1GGHHF?CFFHHECG@>999FFFFF;;FBFFBBF@=;@EFFFFFA9A@FFFFFFFFFFFFFFFFFF@@@FF@@@@BA@@@@@@@@EEFF@@@FFBFB/FBBFFBFFFFF@;@@BFBFF@@@E@BFFFFF
@M03896:38:000000000-B4D98:1:1102:2750:12308 1:N:0:165
TACGGAAGGTCCGGGCGTTATCCGGATTTATTGGGTTTAAAGGGAGCGTAGGCCGGAGATTAAGCGTGTTGTGAAATGTAGACGCTCAACGTCTGCACTGCAGCGCGAACTGGTTTCCTTGAGTACGCACAAAGTGGGCGGAATTCGTGGTGTAGCGGTGAAATGCTTAGATATCACGAAGAACTCCGATTGCGAAGGCAGCTCACTGGAGCGCAACTGACGCTGAAGCTCGAAAGTGCGGGTATCGAACA
+
AAAAAAABBFFFCECA22E2ABDBAAEGHBHHHHHGGGHHHHGGHGEEFFEDHHGGEFGHHHGGHG1?EGABEGHFGFBFHHHGGGGCGFEGHGCDDGFFHHHHGG?>@F?1????FGGHHG<>GHFGDGGGCF0=DG<@=ACGGG.CEG?EE:BCDA;AEFFGFBCFGFFFFFFFFFFDFFFFFFFF@DFEFFFDFDEFFFFFFFFFFFFF=DFD@FFFFFDDDFFBFFBA@FFFFFFFFFB9B9.::F-
@M03896:38:000000000-B4D98:1:1102:14075:12603 1:N:0:165
AACGTAGGTCACAAGCGTTGTCCGGAATTACTGGGTGTAAAGGGAGCGCAGGCGGGAAGACAAGTTGGAAGTGAAATCTATGGGCTCAACCCATACACTGCTTTCAAAACTGTTTTTCTTGAGTAGTGCAGAGGTAGGCGGAATTCCCGGTGTAGCGGTGGAATGCGTAGATATCGGGAGGAACACCAGTGGCGAAGGCGGCCTACTGGGCCCCAACTGACGCTGAGGCTCGGAAGTGTGGGTAGCAAACA
+
>>>AA4BAFFFFD4FC22A2ABDBABEFHFHHHGHEEFF5DGHCAAEEGE?EEEFG//?1F3BBBF4B@3BBGHB4BFFGHHHHHHGCGGHEFHE2BBFGHHHHHFFBBG?2?@@@FGHE2>@@1GHHHGDBCGHFHFDC->@FHGD=<A@@;CBGGC.ADCFFGFCAD?AFFGGGGGGGGGFFFFF.A/BFEACBCFECFFBFBF//:E..;@AADFF9FFDD.;A.;EA9-.;.;;FBDFFF9B9BFF9
@M03896:38:000000000-B4D98:1:1102:14054:12607 1:N:0:165
AACGTAGGTCACAAGCGTTGTCCGGAATTACTGGGTGTAAAGGGAGCGCAGGCGGGAAGACAAGTTGGAAGTGAAATCTATGGGCTCAACCCATAAACTGCTTTCAAAACTGTTTTTCTTGAGTAGTGCAGAGGTAGGCGGAATTCCCGGTGTAGCGGTGGAATGCGTAGATATCGGGAGGAACACCAGTGGCGAAGGCGGCCTACTGGGCACCAACTGACGCTGAGGCTCGAAAGTGTGGGTAGCAAACA
+
ABABAFFCFF4C54F4A2E2ABDBABEGHHHHHHGHGGHFHHHGHGFGGECEEGGGCGGHFFFFBG4BBFHGHHGBGHHFGHHHHHHFHHHEFFF?BFGHHHHHHF?DDF?2DDD@FHHHHFFFFHHHHHHHHGHHGGG-A@GGHHHHGGCEECGFCECFGCFGGGDDDGGGGGGGGFGGGGGGFFFEFFFFEDFFCFFFFABDFFFFFFEFFFEEFFFFFFDFA?.AFFA;9FDDBF0BDF.0:BFFFFF
@M03896:38:000000000-B4D98:1:1102:26150:12645 1:N:0:165
TACGTAGGTGACAAGCGTTGTCCGGATTTACTGGGTGTAAAGGGCGCGTAGGCGGACTGTCAAGTCAGTCGTGAAATACCGGGGCTTAACCCCGGGGCTGCGATTGAAACTGACAGCCTTGAGTATCGGAGAGGAAAGCGGAATTCCTAGTGTAGCGGTGAAATGCGTAGATATTAGGAGGAACACCAGTGGCGAAGGCGGCTTTCTGGACGACAACTGACGCTGAGGCGCGAAAGTGTGGGGAGCAAACA
+
AAAAAFFA@DFC5GF4E2E2ABDBAAEEHHHHGHGFAEGFGHHGGGECAEGGHCGGEFHGFGGFGHGFFFGFFFFBGGHHGEGGGGHHHHHGGGGC@<CDGGGHHGF>FH>1<>>1<FHHHH0=DHGDCFGGDAGGFHG?AAAEGGGGGFBFC9BFD;;AEGGGEFECEFFFFFFFFFFFFFFFFFFFFFFFEFFFFFECDFFFFFFFFFFABFFFFFFFFFFFFFFFFFDC;@CFFFFFFFFFFFFFFFA
@M03896:38:000000000-B4D98:1:1102:26135:12656 1:N:0:165
TACGTAGGTGACAAGCGTTGTCCGGATTTACTGGGTGTAAAGGGCGCGTAGGCGGACTGTCAAGTCAGTCGTGAAATACCGGGGCTTAACCCCGGGGCTGCGATTGAAACTGACAGCCTTGAGTATCGGAGAGGAAAGCGGAATTCCTAGTGTAGCGGTGAAATGCGTAGATATTAGGAGGAACACCAGTGGCGAAGGCGGCTTTCTGGACGACAACTGACGCTGAGGCGCGAAAGTGTGGGGAGCAAACA
+
AAAAAFBAB11BA1BA1AE0ABF0A0AEHHHHB10BEEFF221AFEE?EAEEGECEEGGF@D2FFGEBFG/?EFFF21FBE/EE>@<FBGHHG/<//<<<??CHE<<DFH=<<<11>FGG/<0=DFDC-<@C?CC/:CC.;:?AFFGFFB;CC009--:-.CFFGF.;;@E/BBBFFBBF-;-ABFBA-;//;9;@@-;-;@=-/;B//B;-;@=?FF:9B9;-;AA-:-9-9--A/9/9--?--;ABFF9
@M03896:38:000000000-B4D98:1:1102:15027:13497 1:N:0:165
TACGTATGGAGCAAGCGTTATCCGGATTTACTGGGTGTAAAGGGTGCGTAGGTGGCAGTGCAAGTCAGATGTGAAAGGCCGGGGCTCAACCCCGGAGCTGCATTTGAAACTGCTCGGCTAGAGTACAGGAGAGGCAGGCGGAATTCCTAGTGTAGCGGTGAAATGCGTAGATATTAGGAGGAACACCAGTGGCGAAGGCGGCCTGCTGGACTGTTACTGACACTGAGGCACGAAAGCGTGGGGAGCAAACA
+
ABABAFFFFFFFAEEC22E2ABDBEEEGHHHHHHHGEEHGHHHGHFEGFFGCGGGHFEGHDFGGGH5DBFFDFGHGFAGFEFGGGGHEGFHFGCEEE/FGHHHHHHHFFHBB2BD/>FFCGH2DGHHHFGGHGGCFD<C<@@DEHFD=DGHHDDGFEG:ACFHHHHE9CDGFFFGFFGFFGGGGGGG?F0CFEDCF;DA@FFFFFFFFFF?FEFFEFFFFFFFF0:0;EFF;:AD.BDADFFF?BF.::..
@M03896:38:000000000-B4D98:1:1102:15037:13513 1:N:0:165
TACGTATGGAGCAAGCGTTATCCGGATTTACTGGGTGTAAAGGGTGCGTAGGTGGCAGTGCAAGTCAGATGTGAAAGGCCGGGGCTCAACCCCGGAGCTGCATTTGAAACTGCTCGGCTAGAGTACAGGAGAGGCAGGCGGAATTCCTAGTGTAGCGGTGAAATGCGTAGATATTAGGAGGAACACCAGTGGCGAAGGCGGCCTGCTGGACTGTTACTGACACTGAGGCACGAAAGCGTGGGGAGCAAAC
+
>AA?AFFFFFFCAEFC?2E2ABDBABFGHHHHHHHHDEHHHHGGHFEFF1EEGBFHHDHHEFHGGH5DBGHFGFGHFAGHGEGEEGHHHGHGG?EEE/?FGGHHHHFHHH?BBBB/>FFBFGC@GHFHFGEGGF?F?-><<<DEHHD=DH=D==;C-=;:.CHFHHACDG?CFBFFF0CF?DFGBGFACCGCAA>B-DA;;=@DAFF/BFA/EFFBBFFBFFFFFBB.EEFDFBF?E..9=@AA;;.BFA
@M03896:38:000000000-B4D98:1:1102:17783:13601 1:N:0:165
TACGGAGGGTGCAAGCGTTAATCGGAATTACTGGGCGTAAAGCGCACGCAGGCGGTTTGTTAAGTCAGATGTGAAATCCCCGGGCTCAACCTGGGAACTGCATCTGATACTGGCAAGCTTGAGTCTCGTAGAGGGGGGTAGAATTCCAGGTGTAGCGGTGAAATGCGTAGAGATCTGGAGGAATACCGGTGGCGAAGGCGGCCCCCTGGACGAAGACTGACGCTCAGGTGCGAAAGCGTGGGGAGCAAACA
+
AAABAAABCAAA4FG4?2F2ABGBBBFGHGHHGGHHGGEEHHHGGCEEGFGFGGGGGGGHGGGFGH@BBGGFGFGFGHHHGGGGGGHFHFHGHHGEHGHGHHHHHHHHFH?DF?FFEHHHHHFGHGGGFEGFGH?CFFCDFFFFFFFBFFBFF;FFDFDFFFFFFFDDFFFFFFFFFFFFFBFFFFFFF=DFFFFFAFA@FFFFFDFEFFFC-CD.BFFBFDFFF./BFFBDDDFFEFFFFFFF;AEBFF.
@M03896:38:000000000-B4D98:1:1102:11936:14225 1:N:0:165
TACGGAAGGTCCGGGCGTTATCCGGATTTATTGGGTTTAAAGGGAGCGTAGGCCGGAGATTAAGCGTGTTGTGAACTGTAGACGCTCAACGTCTGCACTGCAGCGCGAACTGGTTTCCTTGAGTACGCACAAAGTGGGCGGAATTCGTGGTGTAGCGGTGAAATGCTTAGATATCACGAAGAACTCCGATTGCGAAGGCAGCTCACTGGAGCGCAACTGACGCTGAAGCTCGAAAGTGCGGGTATCGAACA
+
AAA?AAAABFFFCCEA2AE2ABDBABEEHBGHHHHGGGHAGHGGGGECEE0AFGGG?GGHHHEEFG1?EGEFEBH3BEF4GHHCGGGEBCA?FB/D?CFFHFHHGG//<>?1<??FGGFGGF<>DGEDEFG<<<0=DEC?;@-CBB.;ECAEC0;BB9;:EBFFBCFFGFFFFFFFF.;ADFFFFFFFFFFFFDFBFFAFDDFFFFFFFFFF-B;@AFFBFFD?A./;FFB;BFFDFEFAF-;-;:.9;A-
@M03896:38:000000000-B4D98:1:1102:11953:14230 1:N:0:165
TACGGAAGGTCCGGGCGTTATCCGGATTTATTGGGTTTAAAGGGAGCGTAGGCCGGAGATTAAGCGTGTTGTGAAATGTAGACGCTCAACGTCTGCACTGCAGCGCGAACTGGTTTCCTTGAGTACGCACAAAGTGGGCGGAATTCGTGGTGTAGCGGTGAAATGCTTAGATATCACGAAGAACTCCGATTGCGAAGGCAGCTCACTGGAGCGCAACTGACGCTGAAGCTCGAAAGTGCGGGTATCGAACA
+
ABAAAAABBFFFCEE222E2ABFBEBFGHFHHHHHGGGHGHHHGGGEGGFFGHHGGCEGHHHGHHG1?EGEFEHHGHFHGHHHCGGGCGFA?GF?FBFGFHHHHGGCBCG<1???FGHHGHH1>GGGGGGGHHH<=<C<?:CDGGGGGGGEEE99C?9;AEFFGFBFGGFFFFFFFF?FDFFFFFFFDFFFFFBFFFFEFFFFFFFFBBF.FCFA9@FFFFFDFDFFBBFBA@FDFFFFFFFDBFFDFFF-
@M03896:38:000000000-B4D98:1:1102:11945:14248 1:N:0:165
TACGGAAGGTCCGGGCGTTATCCGGATTTATTGGGTTTAAAGGGAGCGTAGGCCGGAGATTAAGCGTGTTGTGAAATGTAGACGCTCAACGTCTGCACTGCAGCGCGAACTGGTTTCCTTGAGTACGCACAAAGTGGGCGGAATTCGTGGTGTAGCGGTGAAATGCTTAGATATCACGAAGAACTCCGATTGCGAAGGCAGCTCACTGGAGCGCAACTGACGCTGAAGCTCGAAAGTGCGGGTATCGAACA
+
A?AAAABBBFFFGF?A22A2ABFBAEFGHHHHHHHGFGHHHGHGHGGGGFEEHHGGEEFGHH4GHG1?EGEBEFFFHHHEHHG?EGGCFGE?GECB?FFFHHHHCG?CDG?1??<FGHGHGF<>DFFGGGGFHH0=<<C@;C-CFFEFFG?CC;;CBA;BEFGGBBCFGFFFFFFFFFFFFFFFFFFD>FFEBDDD@DEFADFFFFBBBFFFBFFCCFFFFFDFFF/FFFFDAFDA/BFC;AB@FFDE/A=
@M03896:38:000000000-B4D98:1:1102:10369:14463 1:N:0:165
TACGTAGGGGGCAAGCGTTATCCGGATTTACTGGGTGTAAAGGGAGCGTAGACGGCAAGGCAAGTCTGATGTGAAAACCCAGGGCTTAACCCTGGGACTGCATTGGAAACTGTCTGGCTCGAGTGCCGGAGAGGTAAGCGGAATTCCTAGTGTAGCGGTGAAATGCGTAGATATTAGGAGGAACACCAGTGGCGAAGGCGGCTTACTGGACGGTAACTGACGTTGAGGCTCGAAAGCGTGGGGAGCAAACA
+
>3>AAF4AAA2>A2FA22E2ABDBAAEFHCHHHHHHGGFFGHF?GFE0EE0AF?1>0EFC?BFFFHBB3GFFGGHHH3EEF?FE?EGHGFHHHHHFFGAFGGHHBG2BBG33BBB?BF@GC?BFGHHG/CCGG?<GFGF-<<-EHGHFGHB=D00;-;;AAFGHBGACDDEGGBFGC0CFGDFGGG?EFFFBC@A;BDA9-9>D/BFB/99=-A.A9/BBF?E?EF/9.A?--BDDFAFFAF-.-9AF/A.
@M03896:38:000000000-B4D98:1:1102:10367:14483 1:N:0:165
TACGTAGGGGGCAAGCGTTATCCGGATTTACTGGGTGTAAAGGGAGCGTAGACGGCAAGGCAAGTCTGATGTGAAAACCCAGGGCTTAACCCTGGGACTGCATTGGAAACTGTCTGGCTCGAGTGCCGGAGAGGTAAGCGGAATTCCTAGTGTAGCGGTGAAATGCGTAGATATTAGGAGGAACACCAGTGGCGAAGGCGGCTTACTGGACGGTAACTGACGTTGAGGCTCGAAAGCGTGGGGAGCAAACA
+
ABABBFFCBADAEFEE22E2ABFBABEGHHHHHHHHGGHGHHHGHFEEEFGGHGGE?FFGEBGFGH4BBFFBFFHBGBEFGGGGEFHFGFHGHHHGHHFHHHHHGHFFGHB3DD?3BFGGFDAFFGGGCGGGFGFGDGF-<<CFHHHGFFFHD;CGFA;AFHGHFGECEGGGGGGGGFFGGGGGGGEEGGGGC=DFFDE@FFFFFFFFFFFCCFFEFFFFFFFFFFFFFFAB@FFDFFFFFFFEADFFFF?
@M03896:38:000000000-B4D98:1:1102:23154:14850 1:N:0:165
TACGGAGGGTGCAAGCGTTAATCGGAATTACTGGGCGTAAAGCGCACGCAGGCGGTTTGTTAAGTCAGATGTGAAATCCCCGGGCTCAACCTGGGAACTGCATCTGATACTGGCAAGCTTGAGTCTCGTAGAGGGGGGTAGAATTCCAGGTGTAGCGGTGAAATGCGTAGAGATCTGGAGGAATACCGGTGGCGAAGGCGGCCCCCTGGACGAAGACTGACGCTCAGGTGCGAAAGCGTGGGGAGCAAACA
+
ABABAAABBAAA4FGCA2F2ABFBEBFGHHHHGGHGGGGEHHHGGCEEGGGGGGGGGGGGGFFGGHFBGHHGGHGBGHHGGGGGGGHFHHHHHHGGHAGGHHHHHHHHHHD>??@FFHHHGFFGGHGGFEGFHHFDGFFFFFFFFFB:;FBFFBFFFFADFFFFFFAADFFFFFFFFFFFFFFFFFFFFFFFFFFFFFE@BCBFFFA.AFA--CDABFFBFDFFFA/BFFB;;@DDBDFFFFF.@;AFFF.
@M03896:38:000000000-B4D98:1:1102:23141:14867 1:N:0:165
TACGGAGGGTGCAAGCGTTAATCGGAATTACTGGGCGTAAAGCGCACGCAGGCGGTTTGTTAAGTCAGATGTGAAATCCCCGGGCTCAACCTGGGAACTGCATCTGATACTGGCAAGCTTGAGTCTCGTAGAGGGGGGTAGAATTCCAGGTGTAGCGGTGAAATGCGTAGAGATCTGGAGGAATACCGGTGGCGAAGGCGGCCCCCTGGACGAAGACTGACGCTCAGGTGCGAAAGCGTGGGGAGCAAACA
+
>AAA>AB?AAAAFFFA22A2ABFBABFFHGGHGFGBEEEGGHHGE?C0ECEFGGGE@EGCGHHHGGGFHEF@FBGHHHHHGEEE>EHFBGH2FHGFF/BBFFFGFGHGHH>><FF2?FC??F1?GFGHFFGGHE?--@9;.;BFFFFEBB/;;:/:--9;.FB/F;9;:@.FFFFFFFFFFFFFFFB;@@DDA-@BCFA-;@DFFFFFFFE-AF??FFFBFFFFFFF//;;999-;B9.;;-;?9;.B/A9
@M03896:38:000000000-B4D98:1:1102:29548:15675 1:N:0:165
TACGGAGGGTGCAAGCGTTAATCGGAATTACTGGGCGTAAAGCGCACGCAGGCGGTTTGTTAAGTCAGATGTGAAATCCCCGGGCTCAACCTGGGAACTGCATCTGATACTGGCAAGCTTGAGTCTCGTAGAGGGGGGTAGAATTCCAGGTGTAGCGGTGAAATGCGTAGAGATCTGGAGGAATACCGGTGGCGAAGGCGGCCCCCTGGACGAAGACTGACGCTCAGGTGCGAAAGCGTGGGGAGCAAACA
+
AAABAAA@B2>A45F4A2E2ABFAAAFGHGHHC3GGEEEEHHHGG?EEGEGGGGGEEEFGHHBBBBFBEGFBFDGBGFGGGGGGEGHGGHGHHFEFHCFGHHHHHHGGGH?DF?F2?FHHGC1?GHGGFDACGHD?@D=DFFFBFFFFFFBFB;BFFD:BEFFFFFAADC?B/FFFFFEFDDFFFFFFD-;DABACFBEDBFFFFFFFFFADAFDDFFFFFDADBDBBFFB9;@-9/;ADC>-9@AEFFFA
@M03896:38:000000000-B4D98:1:1102:29558:15691 1:N:0:165
TACGGAGGGTGCAAGCGTTAATCGGAATTACTGGGCGTAAAGCGCACGCAGGCGGTTTGTTAAGTCAGATGTGAAATCCCCGGGCTCAACCTGGGAACTGCATCTGATACTGGCAAGCTTGAGTCTCGTAGAGGGGGGTAGAATTCCAGGTGTAGCGGTGAAATGCGTAGAGATCTGGAGGAATACCGGTGGCGAAGGCGGCCCCCTGGACGAAGACTGACGCTCAGGTGCGAAAGCGTGGGGAGCAAACA
+
ABBBAAADB?AA4FBA22A2ABFBBBFGHHHHFEGFEFEEGGGEG?EEEFFGGFG>>>EEGE@BBFFBFGFFFGGGGHHHFEGGEFHFGHHFFHFFHCFFGHGHHFFHHH>2??@FFGHGGGFGGHHH/CFGHHCC@-DFFFFFFFF9BFBFB;::-@;@EFFFFFA;DDFFFFFFFFFFAAFFFFFFFBFFA@BFCDA@DFFDBF=AEFA9@BFFBFFFFDDDDFFFFFB;AACAFD.A-BFFBAEFFF.
@M03896:38:000000000-B4D98:1:1102:24178:16031 1:N:0:165
TACGGAGGGTGCAAGCGTTAATCGGAATTACTGGGCGTAAAGCGCACGCAGGCGGTTTGTTAAGTCAGATGTGAAATCCCCGGGCTCAACCTGGGAACTGCATCTGATACTGGCAAGCTTGAGTCTCGTAGAGGGGGGTAGAATTCCAGGTGTAGCGGTGAAATGCGTAGAGATCTGGAGGAATACCGGTGGCGAAGGCGGCCCCCTGGACGAAGACTGACGCTCAGGTGCGAAAGCGTGGGGAGCAAACA
+
AABBBABCCAAABAGA22E2ABDBABFGHFHHFGHGGGGFHHHGG?EEGGGGGGGFEEGHGHHGGHFFFHFFGHGEGHHHG@EGGGHFFGHGGGGGHAFGHHHHHHHHFHD>??FGFHHHHGGHHHGGFGGFHHGCFFFFFFFFFFFBFFBFF9BFF@;@EFFFFFA;DFFFFFFFFFFFFFFFFFFFFBFFFDFFFFEFFFFFFFFFFFFFCFFFFFFFFFFFFFFB00;9ABCDFD9ABCA.99AFFF;
@M03896:38:000000000-B4D98:1:1102:24187:16046 1:N:0:165
TACGGAGGGTGCAAGCGTTAATCGGAATTACTGGGCGTAAAGCGCACGCAGGCGGTTTGTTAAGTCAGATGTGAAATCCCCGGGCTCAACCTGGGAACTGCATCTGATACTGGCAAGCTTGAGTCTCGTAGAGGGGGGTAGAATTCCAGGTGTAGCGGTGAAATGCGTAGAGATCTGGAGGAATACCGGTGGCGAAGGCGGCCCCCTGGACGAAGACTGACGCTCAGGTGCGAAAGCGTGGGGAGCAAACA
+
ABABAAABCAAA45FC?2E2ABGBEEFGHHHHHGHHGGGEDHHGGCEGGEGGGGGGGGGHHGGGGHFFHHGFGHHFGHHGG/EEGGHEGHHHHHGHGAFGHHHHHHBFFGD2??@GGHHHHFFGHHHHGGGGFHDADFFFFFFFFFFFFFBFF;BBDCAFEFFFFFFDFFFFFFFFFFFFFFFFFFFFFFFFFFFFFFFFFFFFFFFEFFFFB@DABFFFFFFFFFFFFFFD:=DDFFFFFFF?;DEFFF9
@M03896:38:000000000-B4D98:1:1102:9701:16147 1:N:0:165
TACGGAGGGTGCAAGCGTTAATCGGAATTACTGGGCGTAAAGCGCACGCAGGCGGTTTGTTAAGTCAGATGTGAAATCCCCGGGCTCAACCTGGGAACTGCATCTGATACTGGCAAGCTTGAGTCTCGTAGAGGTGGGTAGAATTCCAGGTGTAGCGGTGAAATGCGTAGAGATCTGGAGGAATACCGGTGGCGAAGGCGGCCCCCTGGACGAAGACTGACGCTCAGGTGCGAAAGCGTGGGGAGCAAACA
+
AAAAAABBBBAABFFE22E2ABFBBEEGHFHHGGHGGGFEHHHGG?EAEFFEFFGEGGGGGFGHHH4BBGFFFGHGHHH?EEGEEGHFGHHFFHGFHGHHHHHGHHGFGH?>??<2?FGHGGFGFGFF?EFEHH1<FC.DEHGHHHG0DGCGD<DGGC;CFHHHGHACCGGGGGFFGGGFGGGGGGGEG9@DFCFFFFFDFFFAFBBAEFFCA-;9;FFFFFFFF?9/BFFFFFFAFFFFFF=.@AAFFF.
@M03896:38:000000000-B4D98:1:1102:9697:16167 1:N:0:165
TACGGAGGGTGCAAGCGTTAATCGGAATTACTGGGCGTAAAGCGCACGCAGGCGGTTTGTTAAGTCAGATGTGAAATCCCCGGGCTCAACCTGGGAACTGCATCTGATACTGGCAAGCTTGAGTCTCGTAGAGGTGGGTAGAATTCCAGGTGTAGCGGTGAAATGCGTAGAGATCTGGAGGAATACCGGTGGCGAAGGCGGCCCCCTGGACGAAGACTGACGCTCAGGTGCGAAAGCGTGGGGAGCAAACA
+
AAAA3AABB?A>CDFC?2E2ABFABBFGHFHHGGHGGFGGHHHGGCEGGFE0EEFEGEFF?GGHHH4B@GGBFFFFHFHFGGGGGGHFFGHGGHGHHGHFHHHGEHG2FG?2??@2?FGHGH1?F?FFFDFFHH1<CDAGGG00DGH=DGCGD<GGFCEGGGHHGHDCEGF9CFGFGGFFDDFFGGFFGG?EACFFFBEDA;;DFFFFFFA-;;A?FFFFFFFFFD//9;B-.@FDFF9DDFFE@?AFF??
@M03896:38:000000000-B4D98:1:1102:6491:16349 1:N:0:165
TACGTAGGGTGCGAGCGTTGTCCGGATTTACTGGGCGTAAAGAGCTCGTAGGTGGCTTGTCGCGTCGTCTGTGAAAGTCTGGGGCTTAACTCCGGGTGTGCAGGCGATACGGGCTGGCTTGAGTGCTGTAGGGGAGACTGGAATTCCTGGTGTAGCGGTGGAATGCGCAGATATCAGGAGGAACACCGATGGCGAAGGCAGGTCTCTGGGCAGCCACTGACGCTGAGGAGCGAGAGCATGGGTAGCGAACA
+
AAAAAFFCCFA>E?EE22E2ABDBABFGHFGHHGHGGGGEHFHHHFGFEFEDGGGACEFGFE?>>>/>FCEBFFHFFGGBGFGEFEHEGFGHHCECDGGGHHHHDG?BEG/?>@C?CEHHDG1FGHFHGHHGEGAF?CHF:CGFGHHFGGCHG:;CD;:ACEFGGGCDFGGGGGGFFFGEFFFFFFF:CFFFFFFFFFEFFFAFFFB;BF99.DAFFFFFFDDFFDF9BDABDFFAFFFFFFFF.;-@=D-
@M03896:38:000000000-B4D98:1:1102:6478:16363 1:N:0:165
TACGTAGGGTGCGAGCGTTGTCCGGATTTACTGGGCGTAAAGAGCTCGTAGGTGGCTTGTCGCGTCGTCTGTGAAAGTCTGGGGCTTAACTCCGGGTGTGCAGGCGATACGGGCTGGCTTGAGTGCTGTAGGGGAGACTGGAATTCCTGGTGTAGCGGTGGAATGCGCAGATATCAGGAGGAACACCGATGGCGAAGGCAGGTCTCTGGGCAGCCACTGACGCTGAGGAGCGAGAGCATGGGTAGCGAACA
+
AAABAFFABFAAG?EAA2E2ABDBEEEGHHHHHGEGGEEEHHHHHFHGEEEFHHGFFGGGFE?>>>/>FGEFGFFGFGHEF3GEFCHFHFGHHDEB?CCFHHHHDG?BCF/?>>C/>EGGFF>>GGFHFHHHEGDF?CCFCCHHHHHHHH/C;;GGCA;AGGFGFGDFFADGGGGFFGGFFFFFFFFFFFFFFFF=FFEFDF:FFBFFBFAFDFEFFFF9FDDDFFFAB?A@BFFFFFFFFFBFEFABFF-
@M03896:38:000000000-B4D98:1:1102:21149:16399 1:N:0:165
TACGGAAGGTCCAGGCGTTATCCGGATTTATTGGGTTTAAAGGGAGCGTAGGCTGGATATTAAGTGTGTTGTGAAATGTAGACGCTCAACGTCTGACTTGCAGCGCATACTGGTTTCCTTGAGTACGCACAACGTTGGCGGAATTCGTCGTGTAGCGGTGAAATGCTTAGATATGACGAAGAACTCCGATTGCGAAGGCAGCTGACGGGAGCGCAACTGACGCTTAAGCTCGAAGGTGCGGGTATCAAACA
+
AAAAAABBCFFFGGGA22E2ABDBEBFGHCHHHHHEFGHGFHHGHGGGEEGCHHHGHHHHHHHHFH@DFHEFEFFFGFBGHHHCGGGFHFDGHHEFGEGGHHHHGG?EEGB4BDBFGHHHHG2DFGDGDGGG?CCFAGG?<ACGHHGFEC?ACCGGG@=EAGGHFGGHHHHHHHHGH?A-9AFGGGGF-EEEGDDGGGEFFFFFFBD-:A@D;CA;CFFFFFDAEDFFFFF?-;E?FFFDFF;CBBFF0FA
@M03896:38:000000000-B4D98:1:1102:21148:16418 1:N:0:165
TACGGAAGGTCCAGGCGTTATCCGGATTTATTGGGTTTAAAGGGAGCGTAGGCTGGATATTAAGTGTGTTGTGAAATGTAGACGCTCAACGTCTGACTTGCAGCGCATACTGGTTTCCTTGAGTACGCACAACGTTGGCGGAATTCGTCGTGTAGCGGTGAAATGCTTAGATATGACGAAGAACTCCGATTGCGAAGGCAGCTGACGGGAGCGCAACTGACGCTTAAGCTCGAAGGTGCGGGTATCAAACA
+
AAAAAAABCFFFGCFA22E2ABFBABEGHCHHHHHGFGHGHHHGGGECEECDHHHGHHHHHHHHGH5DFGEFEFFFFDBFGHH?FGGCFFFGHHCGFBGFGHHHCG?EEGB4BDBBGGGHGH2FGGFFEGGC?CEFE0F/>A-FHGE>D?@EC<GHFC;EFHHHFGGGGHGHHHHHHDGBDFFGGGGF@EGGFBBCG?AFDFFFFFA@-DDD-@CC@BFBFFDFFF0:BFB:;B?DFFFFFFDFFBFFFFA
@M03896:38:000000000-B4D98:1:1102:3787:16439 1:N:0:165
TACGGAGGGTGCAAGCGTTAATCGGAATTACTGGGCGTAAAGCGCACGCAGGCGGTTTGTTAAGTCAGATGTGACATCCCCGGGCTCAACCTGGGAACTGCATCTGATACTGGCAAGCTTGAGTCTCGTAGCGGGGGGTAGAATTCCAGGTGTAGCGGTGAAATGCGTAGAGATCTTGGGGAATACCGGTGGCGAAGGCGGCCCCCTGGACGAAGACTGACGCTCAGGTGCGAAAGCGTGGGGAGCAAAC
+
A?AAAAADD2>A4EB422E22BFABB2FHBABB3BBAA2B1DBEE?E0EA00E>EEGGGHGG4FFG43FGH44E4FGGBGF>//EEGFFGH2GGGCGGGFGFHHHF2?DH?2??21<?<FF0?FG1F0?.<.<->-:-;.;99BFFF9FB/B;;/;-9;-.BFBB;;;:>.///:9///.-..9;BBA99@A999--..9-@@>DFA..9;--99.B///;A....//;BF@.-;D/;.;---.-;.//9
@M03896:38:000000000-B4D98:1:1102:3791:16457 1:N:0:165
TACGGAGGGTGCAAGCGTTAATCGGAATTACTGGGCGTAAAGCGCACGCAGGCGGTTTGTTAAGTCAGATGTGAAATCCCCGGGCTCAACCTGGGAACTGCATCTGATACTGGCAAGCTTGAGTCTCGTAGAGGGGGGTAGAATTCCAGGTGTAGCGGTGAAATGCGTAGAGATCTGGAGGAATACCGGTGGCGAAGGCGGCCCCCTGGACGAAGACTGACGCTCAGGTGCGAAAGCGTGGGGAGCAAACA
+
ABABBABCBAAAB5FE22E2ABGBBBFGHFHHGGHGGEEEHHHGGGEEGGFCGGGGGGGGGHHHFH@BBGHBFGHFHHHHGEGGGGHEGGHGHHGHHGHGHHHHHHGGFHD>??FFGHHHGFGHHHGGFGGGHHFACFFFFFFFFFFBBFFFB;BBBC;CFFFFFFAADFFF/FFFFFFFFFFFFFFFB;=FFFFFFFFCFFFFFCCEFFFFFDDDFFFBFDDADDFFBBB@ABFDFFFFFFFFFFEFBF.
@M03896:38:000000000-B4D98:1:1102:3810:16464 1:N:0:165
TACGGAGGGTGCAAGCGTTAATCGGAATTACTGGGCGTAAAGCGCACGCAGGCGGTTTGTTAAGTCAGATGTGAAATCCCCGGGCTCAACCTGGGAACTGCATCTGATACTGGCAAGCTTGAGTCTCGTAGAGGGGGGTAGAATTCCAGGTGTAGCGGTGAAATGCGTAGAGATCTGGAGGAATACCGGTGGCGAAGGCGGCCCCCTGGACGAAGACTGACGCTCAGGTGCGAAAGCGTGGGGAGCAAACA
+
AAABA>ADBAAA4FGF22E2ABFB2BFFHGGGEAFFEFEEHHGEGFFEGGGGGGGEGGGGGGGGGH@BBGFFGHFBEHHGGEGEEGHGFHGFBGFCGGHHHHHHHHDHGH?>??FCFHHHFF?FGHFG?.<FGF?CCFDDEFFFFFF/;BBFF99B=-;@FEFFFF;;AAFFEFFFFFFFFFBFFFFFDDDDA;@FBF;:=@;@DFDEEFF;--DDFFFFFFFFFD/BFBB:;;9AFAADA-;.>:AFFF9
@M03896:38:000000000-B4D98:1:1102:3795:16478 1:N:0:165
TACGGAGGGTGCAAGCGTTAATCGGAATTACTGGGCGTAAAGCGCACGCAGGCGGTTTGTTAAGTCAGATGTGAAATCCCCGGGCTCAACCTGGGAACTGCATCTGATACTGGCAAGCTTGAGTCTCGTAGAGGGGGGTAGAATTCCAGGTGTAGCGGTGAAATGCGTAGAGATCTGGAGGAATACCGGTGGCGAAGGCGGCCCCCTGGACGAAGACTGACGCTCAGGTGCGAAAGCGTGGGGAGCAAACA
+
AAAAAABCCAAABBGA22E2AFGBBEFGHGHHFFGFEEFGHHGGGGGGGFGCGEFEEFGFBG4BBGBBGHHGGFFBFHHHGGGGGGHHFHHGGGEHHGHHHHHHHHEHHH?>F?FGGHHHGGCGHHGHFGFFFGGDGFFDFFBFFFFFFF/FF;FFDDADFFFFFF;;ADEF/BFFF/:FFBFBBFFFA@DDF@FFCBE@FFFFFFCEFFA---ADFFEBFADFDFFFFFF>ABFDFFFFFFFFFAAFFF?
@M03896:38:000000000-B4D98:1:1102:1984:17041 1:N:0:165
TACGTAGGTGACAAGCGTTGTCCGGATTTACTGGGTGTAAAGGGCGCGTAGGCGGACTGTCAAGTCAGTCGTGAAATACCGGGGCTTAACCCCGGGGCTGCGATTGAAACTGACAGCCTTGAGTATCGGAGAGGAAAGCGGAATTCCTAGTGTAGCGGTGAAATGCGTAGATATTAGGAGGAACACCAGTGGCGAAGGCGGCTTTCTGGACGACAACTGACGCTGAGGCGCGAAAGTGTGGGGAGCAAACA
+
AAAAAFFBFDBC5EAA?2E2ABDAAAEFHEHHHHGFEFHHFGGEGEFGEFCEHEGEEEHHGHDGFH4B@FEFEB?EGFGHGEGGEEHGHFHHGGG/>/ADGCDFGFG<FG=<>><>.>FFGD<=DDHGDGGFCCC;CHC.;ACGGGGGGFBB;;0;?;;@EFFGBFC;EFEFFF;BFFFFAAFFFFFEFFFFEA=CFAEDFBC;FFFFFFF;DFA=E/BB;DFFFDFAEABFA@AFBFFFBFFFFFEFFFA
@M03896:38:000000000-B4D98:1:1102:1972:17064 1:N:0:165
TACGTAGGTGACAAGCGTTGTCCGGATTTACTGGGTGTAAAGGGCGCGTAGGCGGACTGTCAAGTCAGTCGTGACATACCGGGGCTTAACCCCGGGGCTGCGATTGAAACTGACAGCCTTGAGTATCGGAGAGGAAAGCGGAATTCCTAGTGTAGCGGTGAAATGCGTAGCTATTAGGAGGAACACCAGTGGCGAAGGCGGCTTTCTGGATGACAACTGACGCTGAGGCGCGACAGTGTGGGGAGCAAACA
+
>1>1A1CAFDB1311F11E0ABDAAAAEHHCHGFGFAEBF2G1EGEGGG/EEG?@/EEHFF2FHFF21BGE/EG/B@@BFFGG?GEHFBF1?AB/<B<CA?>/F/FDBFD><>>1><>GGF00==DGCCGGGA..:/:/.:-9.9C0FF00CC;00;;;;E0CFBGCE?@-BFB:;;B//--;9-9--;BF/E@--;?F@;?;-//BFBB/;9/999BF:/:--A9-99;-----9BBFF-B<-9A-//--
@M03896:38:000000000-B4D98:1:1102:4427:17088 1:N:0:165
AGAAACCCGGGTAGTCCGGCTGACTGACTACTCACTGATCTCGTATGCCGTCTTCTGCTTGAAAAAAAAAAAACAACCTAAATACGAAACCAATGCACTGCAACACACATGTGTTAACTAGATACCACCCCAAGTAGACTCTCTCCGCAGCAAACAATAGTCAATCTTACATAGTACACCTCTCTTCACGTACTACTACGACGTGCACACGATCCACGTACAAATACGCGTTCAGTTATTTTATGTGTT
+
A?AAA4C>>DA>AABF5EECF2ABB53BA53A35BAA355D5AA1F35A0AA1A5F55AFG1BABFE>>/>>//////333?443/////?//1?B?11011110?///1<22>01111111111?11/.-...11111111000/<.---.//...00:00000000000000;0000//.0/00000.;/..00000.99--...//.--..9/;.;;..////;..---.////;//////////9
@M03896:38:000000000-B4D98:1:1102:8785:17276 1:N:0:165
TACGGAGGGTGCAAGCGTTAATCGGAATTACTGGGCGTAAAGCGCACGCAGGCGGTTTGTTAAGTCAGATGTGAAATCCCCGGGCTCAACCTGGGAACTGCATCTGATACTGGCAAGCTTGAGTCTCGTAGAGGGGGGTAGAATTCCAGGTGTAGCGGTGAAATGCGTAGAGATCTGGAGGAATACCGGTGGCGAAGGCGGCCCCCTGGACGAAGACTGACGCTCAGGTGCGAAAGCGTGGGGAGCAAAC
+
ABAAAABBBAAA4FGC22E2ABGBBBFGHHHHGFHGGGGEFHHGGGFCGGGGGGGGGGGHGGGGGHF@FGHGHHHBFHHHGGGEEGGFGFHHHFEHHGHHHFHHHFHHHH?2??FGEHHHGGCGHHHF?EFFGHC<CFFDEFFFFFFBBFFFFBFFC@ADFFFFFFAADAFFEFFFFFEFFFFFFFFFFFFFFDDFFFE@DABCFFAAAF.;CDDAFFFFFDA9D.FBFFB;:BCDFDFFFFFFFAEF0F
@M03896:38:000000000-B4D98:1:1102:5579:17283 1:N:0:165
TACGGAGGGTGCAAGCGTTAATCGGAATTACTGGGCGTAAAGCGCACGCAGGCGGTTTGTTAAGTCAGATGTGAAATCCCCGGGCTCAACCTGGGAACTGCATCTGATACTGGCAAGCTTGAGTCTCGTAGAGGGGGGTAGAATTCCAGGTGTAGCGGTGAAATGCGTAGAGATCTGGAGGAATACCGGTGGCGAAGGCGGCCCCCTGGACGAAGACTGACGCTCAGGTGCGAAAGCGTGGGGAGCAAACA
+
ABABB>ABD?AA4FFC?2E2ABFBBBFGHHHHFFGHGGGEHHHGGGEGGGGGGGGGEFGHGGGFGG@BFFFFGHHFGHHGGGGGGGHGHHHGHHGCGGHHHHHHHHEHGHD2??@GFHHHHGFGHHHHGGGFGHFC@ADFFFFFFFFBFFBFBBBBF@;BFFFFFFFDFFFFEFFFFFFFFFFFFFFFFFFDFFFFFFFFFFFFFFFEEFFD>BDDFFFBFFDFFFFFFFFB;@CDFFFFFFFFAFFFFFE
@M03896:38:000000000-B4D98:1:1102:8778:17299 1:N:0:165
TACGGAGGGTGCAAGCGTTAATCGGAATTACTGGGCGTAAAGCGCACGCAGGCGGTTTGTTAAGTCAGATGTGAAATCCCCGGGCTCAACCTGGGAACTGCATCTGATACTGGCAAGCTTGAGTCTCGTAGAGGGGGGTAGAATTCCAGGTGTAGCGGTGAAATGCGTAGAGATCTGGAGGAATACCGGTGGCGAAGGCGGCCCCCTGGACGAAGACTGACGCTCAGGTGCGAAAGCGTGGGGAGCAAACA
+
AAAAABBBBAAAGGFE22E2ABFBABFGHGHHFFEBEEFFHHHGGGGGGCF0EEEEGGGHHH@GHH4BBFGFFFFHHHHHGGGEEGHHEGHHHHFHGFHGHHHHHHFHHH>???@GFHHHGGFGHHHHFDGGHHA>@CFA::/FFFFFFFFFF:BF@@DFFFFF:FAADFFFEFFFFFFFFFBFFFFFAAADA@DC>D9;>BDFFF=E.BADB@?.FFFFF.9.;://:BF@.>-AFDDDACAA=D.BBFA
@M03896:38:000000000-B4D98:1:1102:17479:18062 1:N:0:165
TACGTAGGTCCCGAGCGTTGTCCGGATTTATTGGGCGTAAAGCGAGCGCAGGCGGTTAGATAAGTCTGAAGTTAAAGGCTGTGGCTTAACCATAGTACGCTTTGGAAACTGTTTAACTTGAGTGCAAGAGGGGAGAGTGGAATTCCATGTGTAGCGGTGAAATGCGTAGATATATGGAGGAACACCGGTGGCGAAAGCGGCTCTCTGGCTTGTAACTGACGCTGAGGCTCGAAAGCGTGGGGAGCAAACAG
+
AAABAFFCFFFFGGG?22E2ABDBAEEGHFHHHHHGGGFFGHHGGGGEGCFGGGGGGGHHFGGFFGFBFGHGHHHHHHGHHHGFGHHHHHHGHHHHHHFFFFGHHG3FHF<>?@HFHHHB@GDFGGHD?GE?FG@DDGGGHFGHHHFG0GDGFDGCC<::CCCGGF::@EHHHHGBFGGGGGGGGGGG-;CCCGFF?B:>FFDFFFE/;B;;;BBFFFFF9DF?DAEEFFFFFFFFF?FFFFEFFFFF.A/
@M03896:38:000000000-B4D98:1:1102:6389:18643 1:N:0:165
TACGTAGGTCCCGAGCGTTGTCCGGATTTATTGGGCGTAAAGCGAGCGCAGGCGGTTAGATAAGTCTGAAGTTAAAGGCTGTGGCTTAACCATAGTACGCTTTGGAAACTGTTTAACTTGAGTGCAAGAGGGGAGAGTGGAATTCCATGTGTAGCGGTGAAATTCGTAGATATATGGAGGAACACCGGTGGCGAAAGCGGCTCTCTGGCTTGTAACTGACGCTGAGGCTCGAAAGCGGGGGGAGCAAACAG
+
AAAAAFCAFDFFEF?A2AE2ABFA2BEEHFHHGHHGEEFGGHHGGGGAFGGGGGC>>EEF4BEFGFDBFHHHHHBFF3??BFGF?FGHGHHEGFH?GHAD/FG22BFGHB??>@FFB>G22@@@GFFBFFHFG?-C.<=FFFGBDHDGDD0=D=<<<.-.;CC0;;;:.CGFHHHHBGBEGGFEFF?-9;D9;ABFA9:-@ADFFFB/B.;9:;/;BFBF:;....;.AA;-;99/.--9@;--AABF?..
@M03896:38:000000000-B4D98:1:1102:6381:18665 1:N:0:165
TACGTAGGTCCCGAGCGTTGTCCGGATTTATTGGGCGTAAAGCGAGCGCAGGCGGTTAGATAAGTCTGAAGTTAAAGGCTGTGGCTTAACCATAGTACGCTTTGGAAACTGTTTAACTTGAGTGCAAGAGGGGAGAGTGGAATTCCATGTGTAGCGGTGAAATGCGTAGATATATGGAGGAACACCGGTGGCGAAAGCGGCTCTCTGGCTTGTAACTGACGCTGAGGCTCGAAAGCGTGGGGAGCAAACAG
+
ABAAAFFCFFFFGCG??2E2ABDBEAFGHHHHHHHHGGGGHHHGGGFGGGGCGGGGGGFFGGFFBEBBBGHFHHHGGHHGHHHHHHHGHHHGHHFFFFDGGGGHHFFGGF2>D@DDFHHFDG>GGHHHGHHFGD>>CFGEFHGHHGHHGGFGBDGAC<:.FFHHHG;AFGHGHHGGGGGGFGFGGGFG@BGFGDFFFFFCFFFFFFFFFF;:ABFFFFFFAADAFEFEFFA;FFDFD.ADFF?DDEFFFF/
@M03896:38:000000000-B4D98:1:1102:13332:19010 1:N:0:165
TACGGAGGGTGCAAGCGTTAATCGGAATTACTGGGCGTAAAGCGCACGCAGGCGGTTTGTTAAGTCAGATGTGAAATCCCCGGGCTCAACCTGGGAACTGCATCTGATACTGGCAAGCTTGAGTCTCGTAGAGGGGGGTAGAATTCCAGGTGTAGCGGTGAAATGCGTAGAGATCTGGAGGAATACCGGTGGCGAAGGCGGCCCCCTGGACGAAGACTGACGCTCAGGTGCGAAAGCGTGGGGAGCAAACA
+
ABAAABBBDAAA4BGA22A2ABDBBECFHHHHHHHEGGEEHHHGE?AEEEEEG0EE/EFHGHHH4B4B@BGBGFFFGFF3F/>EEGHGHHHHHHGHHGHHHHFHH22>FG?2??<2<GHGGH1??<GB?.>FBFDCGF9AEFFFFFFBFFFFF;9BB@;@EFFFBF9;DFFFFFFFBFF?DFFFFFFFABDDFFFFFFE@@FDF=BDEEFF-99DDFFFFFFFFFFFB9BB=DDCDFAADAFFFAFEFFFF
@M03896:38:000000000-B4D98:1:1102:21825:19346 1:N:0:165
TACGTAGGGTCCAAGCGTTAATCGGAATTACTGGGCGTAAAGCGTGCGCAGGCGGTTGTGCAAGACCGATGTGAAATCCCCGAGCTTAACTTGGGAATTGCATTGGTGACTGCACGGCTAGAGTGTGTCAGAGGGGGGTAGAATTCCACGTGTAGCAGTGAAATGCGTAGAGATGTGGAGGAATACCGATGGCGAAGGCAGCCCCCTGGGATAACACTGACGCTCATGCACGAAAGCGTGGGGAGCAAACA
+
ABABACFABFFAFBFAE2E2ABGBBBFFHHHHFHHGGFEEGHHGEEFEGGGGGGGGEEEEHHFG?BB>>ED0FFFBFFHHGGGGGGHGHHDHFHHHHGHHFFHHFHHGEF?2?@FFCGCAF1??F?FGFHHDCG<>@C>DEFFFFFFBFDEEFFFBBF9BBFFFFFAAAFEFBF09BF0EFFFBFFFD.:.DF@AFAFEFF?;DFF-;AEFFBFFFFFFBFDDFFBFFFBB.ADFDB.;D@FFEFDFFFE.
@M03896:38:000000000-B4D98:1:1102:2616:19812 1:N:0:165
TACGGAGGGTGCAAGCGTTAATCGGAATTACTGGGCGTAAAGCGCACGCAGGCGGTTTGTTAAGTCAGATGTGAAATCCCCGGGCTCAACCTGGGAACTGCATCTGATACTGGCAAGCTTGAGTCTCGTAGAGGGGGGTAGAATTCCAGGTGTAGCGGTGAAATGCGTAGAGATCTGGAGGAATACCGGTGGCGAAGGCGGCCCCCTGGACGAAGACTGACGCTCAGGTGCGAAAGCGTGGGGAGCAAACA
+
AAAAAAAB@AAAB5F4A2E2ABDB2BFGHGHHF3GHFGGEEGFGG?EEGGGGGGGGGGGHHGGHHH4BBBEBEFH4BDGGGGGGGGGBBBGHHHEHHGHHGHHGHEGHFH?2??@2FEHHHG?F??FFFDFCGH.<<@BFFFEFFBF9FFBFB/B;BCDFAFFFBBA:DFEFFFFFFFFFF?BFFFFFFDFFFDFFFFED;D=;FDFEFFF;-;A?BBF;B?A.DDFFFFB@A@-A9ADDFFAEFFEEFFF
@M03896:38:000000000-B4D98:1:1102:2633:19820 1:N:0:165
TACGGAGGGTGCAAGCGTTAATCGGAATTACTGGGCGTAAAGCGCACGCAGGCGGTTTGTTAAGTCAGATGTGAAATCCCCGGGCTCAACCTGGGAACTGCATCTGATACTGGCAAGCTTGAGTCTCGTAGAGGGGGGTAGAATTCCAGGTGTAGCGGTGAAATGCGTAGAGATCTGGAGGAATACCGGTGGCGAAGGCGGCCCCCTGGACGAAGACTGACGCTCAGGTGCGAAAGCGTGGGGAGCAAACA
+
AAAAA>ABDAAABFGA22E2ABFBABFGHHHHGFHHGGGEHHHGGCEEGEGGGGGGGGGHHHBBBB4BBFFFGGGEGHHHGGGGGGHFHGHHHHFFHGHHHHHHHHFHGH?2??FGFHHHHF??FGGGFFFEFFDGGFFFFFFFFFFBBF/FB;BFB@;BFFFFFFA;DFFFFFFFFFFFFFBFFFFFD@DDA@DCDFFDAFFFFFFFFFF==@DDFFFBFFFFFFBBBFB@AADAFDDD;DFEFFFFFF?
@M03896:38:000000000-B4D98:1:1102:17355:20016 1:N:0:165
TACGGAGGGTGCAAGCGTTAATCGGAATTACTGGGCGTAAAGCGCACGCAGGCGGTCTGTTAAGTCAGATGTGAAATCCCCGGGCTCAACCTGGGAACTGCATCTGATACTGGCAAGCTTGAGTCTCGTAGAGGGGGGTAGAATTCCAGGTGTAGCGGTGAAATGCGTAGAGATCTGGAGGAATACCGGTGGCGAAGGCGGCCCCCTGGACGAAGACTGACGCTCAGGTGCGAAAGCGTGGGGAGCAAACA
+
BBBBBBBB2AAA4FDF22E22ADBBBFGHHGHGGHDGGGFHHHGG?EAEEGGGEF//?BFGHFGHH4B3BGFFGGHHGHFG?FEEFHHHHHGC0CGHEHGHHHHHGGGGH>2??@<??FGFG1FF1GGFGGGGFG-DF@FFFFFFFFBBFBBF;BFDBADFFFFFF9;DFAFFFFFBBB?DFFFFFFD@99DA@BC;.A--BABFFFF?B.;-@AAFFF/9.ADFFF/FFB@DFFA:AADFFFE9.AF/9.
@M03896:38:000000000-B4D98:1:1102:13215:20074 1:N:0:165
TACGGAGGGTGCAAGCGTTAATCGGAATTACTGGGCGTAAAGCGCACGCAGGCGGTTTGTTAAGTCAGATGTGAAATCCCCGGGCTCAACCTGGGAACTGCATCTGATACTGGCAAGCTTGAGTCTCGTAGAGGGGGGTAGAATTCCAGGTGTAGCGGTGAAATGCGTAGAGATCTGGAGGAATACCGGTGGCGAAGGCGGCCCCCTGGACGAAGACTGACGCTCAGGTGCGAAAGCGTGGGGAGCAAACA
+
AAABBAABBAAABDG4A2E2ABGFEEFGHHHHHFHHGGFEGHHGGCEFGGGGGGGGGGGHHHGGFG4BBGFBGHGBFGHGGGGGGGHFHHHHHHGHHGHHHHHHHHHHGHD2??FFGHHHHFCFGHGGFEFFGHGGGFFFFFFFFFFBFFFFFBFFFFADFFFFFFDDFFFFFFFFFFFFFFBBFFFFFDFFFFFFFFFFFFFFFFAFFFFFF@D?FFFEFFFDFFFFFFFFFFFFFFDFFFFFFFFFFFF
@M03896:38:000000000-B4D98:1:1102:25959:20202 1:N:0:165
TACGTAGGGGGCAAGCGTTATCCGGATTTACTGGGTGTAAAGGGAGCGTAGACGGTGTGGCAAGTCTGATGTGAACGGCATGGGCTCAACCTGTGGACTGCATTGGAAACTGTCATACTTGAGTGCCGGAGGGGTAAGCGGAATTCCTAGTGTAGCGGTGAAATGCGTAGATATTAGGAGGAACACCAGTGGCGAAGGCGGCTTGCTGGACGATGACTGACGTTGAGGCTCGAAAGCGTGGGGAGCAAACA
+
AAAA>FC111>>AAFAE0E0ABDAAA/EHBFGFECEAEGDGHHGGGE/EECFH/EE>/E//FGFEGB@1GBFEEH1>A>/>>B>GHGEFGGFG1FB1BFFGHHFB1<FGHB1B<B>FFFF1FFHHHHG@CC?/@ECC1>-<<@EHFG0=GDGD0=CC;::.GHHGG?;C@GGGGGGF0B/.AFFGGGG?C09;-@@@?E@-9=-;;;9BAA--AEFFFFBFBEE--/9EE;9;F?-9-A--->A;9AFB--
@M03896:38:000000000-B4D98:1:1102:25985:20206 1:N:0:165
TACGTAGGGGGCAAGCGTTATCCGGATTTACTGGGTGTAAAGGGAGCGTAGACGGTGTGGCAAGTCTGATGTGAAAGGCATGGGCTCAACCTGTGGACTGCATTGGAAACTGTCATACTTGAGTGCCGGAGGGGTAAGCGGAATTCCTAGTGTAGCGGTGAAATGCGTAGATATTAGGAGGAACACCAGTGGCGAAGGCGGCTTGCTGGACGATGACTGACGTTGAGGCTCGAAAGCGTGGGGAGCAAACA
+
AAAAAFFBA?@>22FC22E2AADBA2EEHFGHFFFEEEHGBGHGGEEEEEEGHFGEEEEFEBFFFGBB3GFFFHHBGFG1FHHHHHHBFFHHHFFHDGHGHHHHHH3BFGB3BBBB3FGGGGBBGFGGCDGGGGCCFFG?<>@EHHGGFG0DD=0=-;;CEHHHGHDCDGEGBFFFGGFFAGFFFGGEFFGGEGGGFFE=-@=BDEFFFFFFFEF:BFFBF?AFEEEFFFAB>BDDFDFFFFFFCDFFFF9
@M03896:38:000000000-B4D98:1:1102:25970:20216 1:N:0:165
TACGTAGGGGGCAAGCGTTATCCGGATTTACTGGGTGTAAAGGGAGCGTAGACGGTGTGGCAAGTCTGATGTGAAAGGCATGGGCTCAACCTGTGGACTGCATTGGAAACTGTCATACTTGAGTGCCGGAGGGGTAAGCGGAATTCCTAGTGTAGCGGTGAAATGCGTAGATATTAGGAGGAACACCAGTGGCGAAGGCGGCTTGCTGGACGATGACTGACGTTGAGGCTCGAAAGCGTGGGGAGCAAACA
+
ABABACFAAAA>22F422E2ABDB2BEFHGHHHHHHGGGGHHHGHFEAEEFFHFGFEEFEFECFGHEFGFFFGHHFGC?1BFGGGHFBGFHHHGFHHHHHHHHHGFDBFHB3BBB?DDGGGFFFHGHCBCGGGGADFGF@->CGHHGDDHBD=<DGG:CCEGHHFFEEGGGGGGFGGFFGGDGGGGGEFFGGCDFGFFEBCFAFFEFFFF9;@EEFFFFBFDEFF.BBEA;;@FDDFFFFFFFFFDFFFF.
@M03896:38:000000000-B4D98:1:1102:28325:20977 1:N:0:165
TACGGAGGGTGCAAGCGTTAATCGGAATTACTGGGCGTAAAGCGCACGCAGGCGGTTTGTTAAGTCAGATGTGAAATCCCCGGGCTCAACCTGGGAACTGCATCTGATACTGGCAAGCTTGAGTCTCGTAGAGGGGGGTAGAATTCCAGGTGTAGCGGTGAAATGCGTAGAGATCTGGAGGAATACCGGTGGCGAAGGCGGCCCCCTGGACGAAGACTGACGCTCAGGTGCGAAAGCGTGGGGAGCAAACA
+
ABBBBAADD2AABDFAA2E2ABFBABFFHGHHHFEHGGGFHHHGGCEEGEGGGFGGGGGHHHHHGHBBFHDBFHGBFHGGGGGGGGHGHHHHHHGEGEGGHHHHHGFHGH?2F?@BFHHHHGFGFHFHFDFA<FE?A;BDFFFFFFFFFF/B;;B;B@;@EFFFFFADFDEF/FFFFBFFFFBFFFFFFBFFADFFADECFACFFCBE.B9@-;AAFFFBFFDA.ABBFFFA.@-.9A.A9BAADFAFFFA
@M03896:38:000000000-B4D98:1:1102:26383:22530 1:N:0:165
GAAACCCCAGTAGTCCGGCTGACTGACTACTCACTGATCTCGTATGCCGTCTTCTGCTTGAAAAAAAAAAAAAAAATGACAGGTCACACTATAACTTGTCAGTATGATCAACAAACTAATAAGAGACGTAGTCGTTGAAATAATTCATAAAGGATATAAAAAATAGAAATATACACATGAAAGATAATGAAATAATGCATAAGATAGACGTGGACCTTACAATAGTACAATCAAAGTATAACAAAGAGGTA
+
>>AABBA>>AFFGGF522A2AABB5AFG5FGHCGHHFHBDFGBAGCGBEEE1FDFAEFHHACABBA>0>>//>/</033333/222222222222222222222222222222/0/11111111100...0.1.<.0.000000==000000</00<000;0::0000000000000000000/9000000000000000000000000...../.;///////////////////9///////./:..//
@M03896:38:000000000-B4D98:1:1102:24528:22920 1:N:0:165
TACGGAGGATCCGAGCGTTATCCGGATTTATTGGGTTTAAAGGGAGCGTAGATGGATGTTTAAGTCAGTTGTGACAGTTTGCGGCTCAACCGTACAATTGCAGTTGATACTGGATGTCTTGAGTGCAGTTGAGGCAGGCGGAATTCGTGGTGTAGCGTGGAAATTCTTAGATATCACGAAGACCTCCGCTTGCGCAGGCAGCCTGCTAAGCTGCACCTGACATTGAGGCTCGCAAGTGTGGGTCTCAACCA
+
1>>11>ADAFFFF1A0A00A0BD0ABEEHFEGE1FEFEGG1FGGHGEEC/AEEDFBFBFGGG2BFHFD@G1B/FFB1EGBGHC/>EGFHFF>E/E/1FGFFG1BFF2FFGB2B0B1BBFFBD1BFGGBGG1D10<?<BE?<-<FFG.<...<<00<-..-.0;00;<GCCBGHHHFGA..CC/:CGE..:C.;--9-;9ABBFF9AF////BBFB/;99;F/:;/;/--;;----9B9F/;-ABFFEBBA9
@M03896:38:000000000-B4D98:1:1102:4413:23206 1:N:0:165
TACGGAGGGTGCAAGCGTTAATCGGAATTACTGGGCGTAAAGCGCACGCAGGCGGTTTGTTAAGTCAGATGTGAAATCCCCGGGCTCAACCTGGGAACTGCATCTGATACTGGCAAGCTTGAGTCTCGTAGAGGGGGGTAGAATTCCAGGTGTAGCGGTGAAATGCGTAGAGATCTGGAGGAATACCGGTGGCGAAGGCGGCCCCCTGGACGAAGACTGACGCTCAGGTGCGAAAGCGTGGGGAGCAAACA
+
ABAAA>ABB@AA45BAA2E2AFGBEEFGHGHHHGHHGGGDHHHGGGECGEF?EGGGGGGHHHHGHHFBBGFFGHGFFGGFGGGGGGHFGHHHHHGHHGHHHHHHHGFHFH?>??FFFHHHCGFFGHGCFDF<GHG@@>DFFF/FFFFFFFFFB;FF=DABEFFFFF;9;@FF/BFFFFFFFFFFFFFFF9BFF@BF=FF-BAFAABFEFFFC;BDDFFFBFFD?FABFFFF-:B=AFFFFFFFFFDEFFFA
@M03896:38:000000000-B4D98:1:1102:17787:23339 1:N:0:165
TACGGAGGGTGCAAGCGTTAATCGGAATTACTGGGCGTAAAGCGCACGCAGGCGGTTTGTTAAGTCAGATGTGAAATCCCCGGGCTCAACCTGGGAACTGCATCTGATACTGGCAAGCTTGAGTCTCGTAGAGGGGGGTAGAATTCCAGGTGTAGCGGTGAAATGCGTAGAGATCTGGAGGAATACCGGTGGCGAAGGCGGCCCCCTGGACGAAGACTGACGCTCAGGTGCGAAAGCGTGGGGAGCAAACA
+
ABBBA>ABBAAA4BGAA2E2ABGFAAFGHGHHGHHHGGEBFGHGGCGGGFGGGGGGGGGHGGFGBF4BBFFFGFHBGGHHGGGGGGHFHGHHHHGHHGHHHHHHHHFHFGD2??FC=FGHGF?GGHGGGGGEHHGGDFFFFFFFFFFBFFBFF:FBBC;@EFBFFFD;DFEFFFFFFFFFFFFFFFFFF@DFFFFFFFFFFFFFFFFFFFFFFFFDFFFBFFFFD9BFBFFCDBAABDDFFFFFFFFFFF.
@M03896:38:000000000-B4D98:1:1102:15493:24380 1:N:0:165
TACGTAGGTGGCAAGCGTTGTCCGGAATTATTGGGCGTAAAGCGCGCGCAGGCGGTTTCTTAAGTCTGATGTGAAAGCCCACGGCTCAACCGTGGAGGGTCATTGGAAACTGGGGAACTTGAGTGCAGAAGAGGAGAGTGGAATTCCACGTGTAGCGGTGAAATGCGTAGAGATGTGGAGGAACACCAGTGGCGAAGGCGACTCTCTGGTCTGTAACTGACGCTGAGGCGCGAAAGCGTGGGGAGCGAACA
+
ABABAFFCFF@B4BFC?AE2ABDBEBEFHBHHGBGGGGGEHHGGGCEAFFFCFGGGGGHHHGFDFGBBBFGFGHGFDGHFHGGEGGGFHFH@FHGGHGGGHHHHHHEDFG?1??>/?CGHFFFFGGGHHHHHGHC?GDHHGGHHHHC0CDEGGCGHG@:AEGFGGGD;EFFGFFGGGEGGGGGGBFG:FFFEEBFFFFA;@BFFFFFFFF0B;BBFFFFFFDADD..9EF@;@==;FFFFFFAE@::@BF-
@M03896:38:000000000-B4D98:1:1102:15481:24394 1:N:0:165
TACGTAGGTGGCAAGCGTTGTCCGGAATTATTGGGCGTAAAGCGCGCGCAGGCGGTTTCTTAAGTCTGATGTGAAAGCCCACGGCTCAACCGTGGAGGGTCATTGGAAACTGGGGAACTTGAGTGCAGAAGAGGAGAGTGGAATTCCACGTGTAGCGGTGAAATGCGTAGAGATGTGGAGGAACACCAGTGGCGAAGGCGACTCTCTGGTCTGTAACTGACGCTGAGGCGCGAAAGCGTGGGGAGCGAACA
+
>AAAAFFBFF@BCF2C22A2ABDBAEEGHFGHH3GFFFGGHHHDGCGFGC@?EEFGGGHHHHGHHH4BBFFFGGFHHHHGHGGEGGGHHGH@FHGGHGGGGHHHHEGFGH?1??</?<CFFD1>FFHGHHHHHEAFHGFFAFHEHHFHHDGC;;CCD::9AFFFFGDEGGEGFGGGGGEEBFGGGGGEFBF/9;>BDDEBFCFFFFBFBF9B/;9BFFFBFFFD?AA.EBA=A->.BAAADAAFFA=;BA;
@M03896:38:000000000-B4D98:1:1102:7787:24532 1:N:0:165
TACGTAGGTCCCGAGCGTTGTCCGGATTTATTGGGCGTAAAGCGAGCGCAGGCGGTTAGATAAGTCTGAAGTTAAAGGCTGTGGCTTAACCATAGTACGCTTTGGAAACTGTTTAACTTGAGTGCAAGAGGGGAGAGTGGAATTCCATGTGTAGCGGTGAAATGCGTAGATATATGGAGGAACACCGGTGGCGAAAGCGGCTCTCTGTCTTGTCACTGACGCTTAGGCTCGACAGCGTGGTGAGCAAACCG
+
>>>3>4C>DFFFF2EE2AA2ABFEAEEGHCHHGFGGFFEEHHGAEGE0E000EFGFE>13B@4BBGBBBFGFGFG4F3EFFBFGFHH3EGH3B?FG4FAD/?FB2?BBC2?F2FHEHHH>2@@2F<11?<FD?/>?EFBCFDGGFFHHGGBGD0=<<<:.0GF0<.;.;.:;<GGB00/..9CCFG--;9AC-;-@DBAACFDFFFF/BBBFF/BFF;/B.;;..//BFF==9A-A@D.9.;B.B/;BF.-
@M03896:38:000000000-B4D98:1:1102:7769:24541 1:N:0:165
TACGTAGGTCCCGAGCGTTGTCCGGATTTATTGGGCGTAAAGCGAGCGCAGGCGGTTAGATAAGTCTGAAGTTAAAGGCTGTGGCTTAACCATAGTACGCTTTGGAAACTGTTTAACTTGAGTGCAAGAGGGGAGAGTGGAATTCCATGTGTAGCGGTGAAATGCGTAGATATATGGAGGAACACCGGTGGCGAAAGCGGCTCTCTGGCTTGTAACTGACGCTGAGGCTCGAAAGCGTGGGGAGCAAACAG
+
ABAAAFFBFFFFG2EAA2E2ABFEABFGH5GHGHHHGGEEHHHGEGGGGGGEEGGGEEGFGFBBBFBBFGFFGGGBGFFHHGFFHHHGHHHGGFEGEGDDGGGHG2DDFF2?DFHHGGHF>F>FGHDGGHHGGGCEDFHGGHHHHGHHHHFGDDGAC<::GHCCGDCADFCFGFFFGEFGGGGFGGFGDGGFGGFFFFADFFFFFFFBFFACFFFFFFBF9AF?DA?EEFFCFD?BA9DDFF.C.AFF?F/
@M03896:38:000000000-B4D98:1:1102:12221:25453 1:N:0:165
TACGGAGGGTGCAAGCGTTAATCGGAATTACTGGGCGTAAAGCGCACGCAGGCGGTTTGTTAAGTCAGATGTGAAATCCCCGGGCTCAACCTGGGAACTGCATCTGATACTGGCAAGCTTGAGTCTCGTAGAGGGGGGTAGAATTCCAGGTGTAGCGGTGAAATGCGTAGAGATCTGGAGGAATACCGGTGGCGAAGGCGGCCCCCTGGACGAAGACTGACGCTCAGGTGCGAAAGCGTGGGGAGCAAACA
+
AAAAAABCCAAABEFC?2E2ABGFBEFGHFHHFGHGGEGEGHHGGCEEGFEFGGGGGGGHGHHHGH4BBFFBFGFBGHHHGGGGFGHFGGHHHHGFHEGGHHHHHHHHHHDDF?@CFHHHHFCGHHGHFGGFHH.<@FFDFFFFFFF;BFBFB;BB>C:@EFFFFFAAADFFFFFFFFFFFFFFFFFFD>FFFDFFFFFDFFFFFFAEFFFFFFFFFFFFFFFDFFFFBFB@AB;.BADFCFAEDDFFFF?
@M03896:38:000000000-B4D98:1:1102:12213:25471 1:N:0:165
TACGGAGGGTGCAAGCGTTAATCGGAATTACTGGGCGTAAAGCGCACGCAGGCGGTTTGTTAAGTCAGATGTGAAATCCCCGGGCTCAACCTGGGAACTGCATCTGATACTGGCAAGCTTGAGTCTCGTAGAGGGGGGTAGAATTCCAGGTGTAGCGGTGAAATGCGTAGAGATCTGGAGGAATACCGGTGGCGAAGGCGGCCCCCTGGACGAAGACTGACGCTCAGGTGCGAAAGCGTGGGGAGCAAACA
+
AAABAABBB?AABEFE?2E2ABGBABFGHFHHHGHGGGGFHHHGG?EEGEEEGGGGGGGHGHHHGH4BBFFBGFEEHHHHGGGGGGHGGFHGHHGACEGGHHHHHHFGHHD>F?FBCGFHHHCFHGGG?DFGHHGGGFCDAFFFFFFFFFBFF;;BD;;;EFFFFFDAFFFFEFFFFFFFFFFFFFFFFFFFFFFFFFFFFFFFFFFFFFFFC-AAFFFFFFF?DDFBFFFBDCFFFF?FCCFFFFFFFFF
@M03896:38:000000000-B4D98:1:1102:16835:25974 1:N:0:165
TACGTATGGTGCAAGCGTTATCCGGATTTACTGGGTGTAAAGGGAGCGCAGGCGGTACGGCAAGTCTGATGTGAAATCCCGGGGCTCAACCCCGGTACTGCATTGGAAACTGTCGGACTAGAGTGTCGGAGGGGTAAGTGGAATTCCTAGTGTAGCGGTGAAATGCGTAGATATTAGGAGGAACACCAGTGGCGAAGGCGGCTTACTGGACGGTAACTGACGTTGAGGCTCGAAAGCGTGGGGAGCAAACA
+
ABABBFFFFFFDB5GE22E2ABDBAAFGHHHHHHHFEEFGHHHGHGEAEGEEGGGFFGFF>EEFGH4BBGFFFGHHHHHHGEEEEGGEFGHGGGGGGGGGHHHHHGFGHH>2D?/>A@D??F1>GGGD>ADGGGDDGHFFCGHHHHHGHFFGC<CGC;;AEGGGGC.;CDGGGGGGGFFGGGGGFFFFFFFFA-CFFFA-AFFBFBF:0BFFAFFFFFFFFBFFFFEFFFA;;FDDFDDFAFFECDFFFFF
@M03896:38:000000000-B4D98:1:1102:16835:25992 1:N:0:165
TACGTATGGTGCAAGCGTTATCCGGATTTACTGGGTGTAAAGGGAGCGCAGGCGGTACGGCAAGTCTGATGTGAAATCCCGGGGCTCAACCCCGGTACTGCATTGGAAACTGTCGGACTAGAGTGTCGGAGGGGTAAGTGGAATTCCTAGTGTAGCGGTGAAATGCGTAGATATTAGGAGGAACACCAGTGGCGAAGGCGGCTTACTGGACGGTAACTGACGTTGAGGCTCGAAAGCGTGGGGAGCAAACA
+
>AABAFF>45BDEBG4E2A2FFFAE2AEHBGHGGAGAFFEFFFDHEFCEE0AEA0EEGD1>E/FBF4@BGFBB@4@FGHFFEEEEGHEGHHEDGG/>CFGFHHFB1<FGH?1???/><AFCGCFHGGE<<CC@@CE<:CF:GCGHGGCGC0C;<GGG999EGGGFFACCBFGEGFGGCBF.CFGFFFEFFFBABBB?FE??BBBFFBBFFFB>AAEBFFFFBE.A.FB?EF@=BD?F9ADB;-ABDEFBF.
@M03896:38:000000000-B4D98:1:1102:13878:26080 1:N:0:165
TACGGAGGGTGCAAGCGTTAATCGGAATTACTGGGCGTAAAGCGCACGCAGGCGGTTTGTTAAGTCAGATGTGAAATCCCCGGGCTCAACCTGGGAACTGCATCTGATACTGGCAAGCTTGAGTCTCGTAGAGGGGGGTAGAATTCCAGGTGTAGCGGTGAAATGCGTAGAGATCTGGAGGAATACCGGTGGCGAAGGCGGCCCCCTGGACGAAGACTGACGCTCAGGTGCGAAAGCGTGGGGAGCAAACA
+
AAAAA>ABBAA>4FGC22A2ABGBEEFGHGHHGCGHGGFFHHHGGFEEGGFFGGGGGGGHHHHHGH@BBFFFFGGGFHHHGEGEGGHFHGHHHHGCGEGFHHHHHHHGHHD2??@CFGHHFFFHHHG0?EFFGHG?GFFDFFFFFFF9BBBFF:;B;9;CFFFFFF9;DCFFFFFFFEFFFFFFFFFD=:@FA@DA@DE@-@BF@DFEFFFF-BFAFFFFFFAADDEFFFB-.->:BDFFFFFF-;AFFF.
@M03896:38:000000000-B4D98:1:1102:13898:26080 1:N:0:165
TACGGAGGGTGCAAGCGTTAATCGGAATTACTGGGCGTAAAGCGCACGCAGGCGGTTTGTTAAGTCAGATGTGAAATCCCCGGGCTCAACCTGGGACCTGCATCTGATACTGGCAAGCTTGAGTCTCGTAGAGGGGGGTAGAATTCCAGGTGTAGCGGTGACATGCGTAGAGATCTGGCGGAATCCCGGTGGCGAAGGCGGCCCCCTGGACGAAGCCTGACGCTCAGGTGCGAAAGCGTGGGGAGCAAACA
+
>>AAA>ADD>>>45B422E2ABFAA22FHFGHD3FAEEE11DFEE?E0EEE0EEEEEEEGG4B@BB@BBFEB@GFBGHHBFEE/EEGEGEGGAGA00?FGGHHGE?FD?F???/0??FGH0?<?<DF<<>..>GCD-@9DAFFFF/B/9BFF;99:99;=EB/;//.;:9ABBBFBB//9@=-A/B/A-;-.9-;--9;-@?@BB?;9.:;---9-;B.;;DBD..9/9;B-.99.9.9DB--.-.9/:A.
@M03896:38:000000000-B4D98:1:1102:13883:26099 1:N:0:165
TACGGAGGGTGCAAGCGTTAATCGGAATTACTGGGCGTAAAGCGCACGCAGGCGGTTTGTTACGTCAGATGTGAAATCCCCGGGCTCACCCTGGGAACTGCATCTGATACTGGCAAGCTTGAGTCTCGTAGAGGGGGGTAGACTTCAAGGTGTAGCGGTGAAATGCGTAGAGATCTGGAGGAATACCGGTGACGAAGGCGGCCCCCTGGACGAAGACTGACGCTCAGGTGCGAACGCGTGGGGAGCAAAC
+
A3>AAAAADA?ACGEA2222ABFB2BAFGGHHF32BAAEE15FEEEEEE0A0EE/EEEGGHFBFGG1>FDEBG44FGHHHE>EEEEFC2FGG2G/0BC<??2FGGFDD2G221<01/?FF??11?FG0>C..10AC<@B..;/B/;/999B/://99;.-9BBFBFA.AFEF/;FBF/9A.:.BFB/;---.;.9-..9;->B@>=A.;.;>C-;.:/B9FD?.../9999-;=-9.9-999;.=9;/;.
@M03896:38:000000000-B4D98:1:1102:11543:27205 1:N:0:165
TACGGAGGGTGCAAGCGTTAATCGGAATTACTGGGCGTAAAGCGCACGCAGGCGGTTTGTTAAGTCAGATGTGAAATCCCCGGGCTCAACCTGGGAACTGCATCTGATACTGGCAAGCTTGAGTCTCGTAGAGGGGGGTAGAATTCCAGGTGTAGCGGTGAAATGCGTAGAGATCTGGAGGAATACCGGTGGCGAAGGCGGCCCCCTGGACGAAGACTGACGCTCAGGTGCGAAAGCGTGGGGAGCAAACA
+
AAAAA>ADBAAA4FFC22E2ABFBBEFFHGGGEFEGFEGEGHGGGCEAEFEEGFGGGGGHHGGGGH4BBGFGGHBFFHHHEEEFEEHFGFHHHHGHHFHFGHHHHGFHGH?2??@FFGHHGG?GHGGCFEG<GHA@-@DD9:;FFFF9:B/B;BBB-;:9;BBFFFA99CEFBFFFBBF?DDFFFFFD=;@?A-@-@AA9-;@BFFFAEFA;-9A.;FF;FDAFFDF/;FF-.;BDF.DDAAF?@DEFFF.
@M03896:38:000000000-B4D98:1:1102:11525:27207 1:N:0:165
TACGGAGGGTGCAAGCGTTAATCGGAATTACTGGGCGTAAAGCGCACGCAGGCGGTTTGTTAAGTCAGATGTGAAATCCCCGGGCTCAACCTGGGAACTGCATCTGATACTGGCAAGCTTGAGTCTCGTAGAGGGGGGTAGAATTCCAGGTGTAGCGGTGAAATGCGTAGAGATCTGGAGGAATACCGGTGGCGAAGGCGGCCCCCTGGACGAAGACTGACGCTCAGGTGCGAAAGCGTGGGGAGCAAACA
+
BCBBAAABCAAA4DGE22E2ABFBBBFGHGHHGFGGGGGEHHHGGGFEGGGGGGGGGGGHHHGFFGBBBFFFGFGFGHHHGGGGGGHFFHHHHHGHHGHHHHHHHHHHHGD?F?GCCGHHGHFHHHGFFEFFHHFFCCFDEFFFFFF9BFBBB;FFABABFFFFFFA;DFFFBFFFFFFFFFFFFFFD>:CFFCFFFBEDBFCCFFFFFFFFFFFAFFFFFFFFFFFFFFF-;@A;FDDDFFFFAAEFFF.
@M03896:38:000000000-B4D98:1:1102:11541:27223 1:N:0:165
TACGGAGGGTGCAAGCGTTAATCGGAATTACTGGGCGTAAAGCGCACGCAGGCGGTTTGTTAAGTCAGATGTGAACTCCCCGGGCTCAACCTGGGAACTGCATCTGATACTGGCAAGCTTGAGTCTCGTAGAGGGGGGTAGAATTCCCGGTGTAGCGGTGCAATGCGTAGAGATCTGGAGGAATACCGGTGGCGAAGGCGTCCCCCTGGACGACGACTGCCGCTCAGGTGCGACATCGTGGTGAGCCAAC
+
>>AA>AA?>>AAFBGA2222ABFABA2FGBGGD3ABEE21A5BBECCAEAA0E>//>E1?BF44BF4BBFFFEDG3BFGGG@EEE/GHEFGCGC/0BCGGHFFGF?2@FG?21?@FFFF??011FFHFF?CEG0<---9;;/;FBFF/.-9;;;/:-9;--//;9B99.-;B/:BF9//..9;F/BFD-;-;;--9-.;-.;9AEFBE.9A9@-9-;AA/;=?@=A/:;FB;A--./99;.99/.//9.;
@M03896:38:000000000-B4D98:1:1102:16580:27782 1:N:0:165
TACGGAGGGTGCAAGCGTTAATCGGAATTACTGGGCGTAAAGCGCACGCAGGCGGTTTGTTAAGTCAGATGTGAAATCCCCGGGCTCAACCTGGGAACTGCATCTGATACTGGCAAGCTTGAGTCTCGTAGAGGTGGGTAGAATTCCAGGTGTAGCGGTGAAATGCGTAGAGATCTGGAGGAATACCGGTGGCGAAGGCGGCCCCCTGGACGAAGACTGACGCTCAGGTGCGAAAGCGTGGGGAGCAAACA
+
AAAAAAAD?2A>4FFCA2E2ABFBAACFHHHHHFDGFGFAGHHGGGAEEEGGGGGGEEAFGHEGGH4B3FGFGFGFGGFGGGGEGGGEFGGCBCF0GGHGHGHHHBF2>G?2<?2<FGHHGG1?F?GGFGFFGF<.FCAGGHHHHHHFHHBF=<GG@A;CEHHHFGACECEFFFFGGGFGGGFFGGGA@;BEFBDFFBE9=;BFCDFF9FF@B@ADBFF/B.D.DDFFFFB>D-@DBA9.-=FFFAA/BF.
@M03896:38:000000000-B4D98:1:1103:15632:4074 1:N:0:165
TACGTATGGAGCAAGCGTTATCCGGATTTACTGGGTGTAAAGGGTGCGTAGGGGGCAGTGCAAGTCAGATGTGAAAGGCCGGGGCTCAACCCCGGAGCTGCATTTGAAACTGCTCGGCTAGAGTACAGGAGAGGCAGGCGGAATTCCTAGTGTAGCGGTGAAATGCGTAGATATTAGGAGGAACACCAGTGGCGAAGGCGGCCTGGTGGACTGTTACTGACACTGATGCACGAAAGCGTGGGGAGCAAACA
+
>3AA>4DCFDFFGGGGCEEGGGHE2EEGHBFBDFE3EAEFBFFEBAEEFFCA1B0AEEBFBDDFGFFGHGGFGFFD3BGGCG?EE/EFHFFGG/>C@/BBFFGHHHHDDGFFH2F//?F/FGHHGHHHEGAFD??GGCC-<-:.C0CCG0;<00::;;9-:;BFFF;9.;9;0000;;9CE99CF.999;BFA-9@;.9-99-.../.;9;/AF//B/FFFF/9///9//;?9A.9FD..9>@;BF.:B..
@M03896:38:000000000-B4D98:1:1103:15614:4078 1:N:0:165
TACGTATGGAGCAAGCGTTATCCGGATTTACTGGGTGTAAAGGGTGCGTAGGTGGCAGTGCAAGTCAGATGTGAAAGGCCGGGGCTCAACCCCGGAGCTGCATTTGAAACTGCTCGGCTAGAGTACAGGAGAGGCAGGCGGAATTCCTAGTGTAGCGGTGAAATGCGTAGATATTAGGAGGAACACCAGTGGCGAAGGCGGCCTGCTGGACTGTTACTGACACTGAGGCACGAAAGCGTGGGGAGCAAAC
+
>>AA>CFBFFFFFCGGCAAEEGHECF?EHEFHB323AADGFGGGBFEGFEEEDBAGHE3BFFHFDG5FBD5DDGHFEEFHGGEEEEGHHGFFF@>///BEGHHHGHFHHHDBDBGA/FFBC<FF2FBDEHFH?D?FDCGGC-@<<<==G=0<=<;::;::::CGHCC9CDEFF00;;099AEB.BFG??CBF.-9-9AEBABBD.9/9/;./:/:/B;B/B/;B//B9.9:A9.;.;.9;>DFEF..//.
@M03896:38:000000000-B4D98:1:1103:15626:4095 1:N:0:165
TACGTATGGAGCAAGCGTTATCCGGATTTACTGGGTGTAAAGGGTGCGTAGGTGGCAGTGCAAGTCAGATGTGAAAGGCCGGGGCTCAACCCCGGAGCTGCATTTGAAACTGCTCGGCTAGAGTACAGGAGAGGCAGGCGGAATTCCTAGTGTAGCGGTGAAATGCGTAGATATTAGGAGGAACACCAGTGGCGAAGGCGGCCTGCTGGACTGTTACTGACACTGAGGCACGAAAGCGTGGGGAGCAAACA
+
AAABAFFFFFFFGGGEEFFGEGDBEFGGHGFFCGGBEFHHHHHGGFFGGEEEABFGFEBGFGDGFHEHFGFGHGGFFGHHGGEGGGHGHHGGG@EGC/BBGHHHHGHHGGDFDFGDBF?/@FGGFHGHGHGHGFGGGCEDCDDGHHGGG=GD==<;:;:=:CGHHHC;9?AFGFCBFGFFGGGGGGGF9;0BE=@DFFE=FAFFEAB:FFFFEBFFFFFEFFFB0BBFE.AADD.:/A9A@FF.::AFFE?
@M03896:38:000000000-B4D98:1:1103:21069:5406 1:N:0:165
TACGGAGGGTGCAAGCGTTAATCGGAATTACTGGGCGTAAAGCGCACGCAGGCGGTTTGTTAAGTCAGATGTGAAATCCCCGGGCTCAACCTGGGAACTGCATCTGATACTGGCAAGCTTGAGTCTCGTAGAGGGGGGTAGAATTCCAGGTGTAGCGGTGAAATGCGTAGAGATCTGGAGGAATACCGGTGGCGAAGGCGGCCCCCTGGACGAAGACTGACGCTCAGGTGCGAAAGCGTGGGGAGCAAACA
+
AAAAAABCCACBGGGGCEGGGGHFGGGGHEDDBBFFEEAEHHHGG?EEEEFCFGGGGGGHHHHHHGEHGHHFHGHGGHHHGEEFEEHGGHHHHHGHHGGHHHHHHHEHHFFGHGFFGGGHGGHHHHGG?CFEHHDDGD@;;:FFFFFFFF/;;;;:9;:;ABEFFFDAD;EFFFBFFFFFFDFFFFFFFAFFFCFFFDFFAFCCFFFFFFFA;BFFFFFFFFFFFFFFFFFFFCCFFFFFFFFA-:;BBFF
@M03896:38:000000000-B4D98:1:1103:21087:5409 1:N:0:165
TACGGAGGGTGCAAGCGTTAATCGGAATTACTGGGCGTAAAGCGCACGCAGGCGGTTTGTTAAGTCAGATGTGAAATCCCCGGGCTCAACCTGGGAACTGCATCTGATACTGGCAAGCTTGAGTCTCGTAGAGGGGGGTAGACTTCCAGGTGTAGCGGTGAACTGCGTAGAGATCTGGAGGAATACCGGTGGCGAAGGCGGCCCCCTGGACGAAGACTGACGCTCAGGTGCGACAGCGTGGGGAGCAAACA
+
A1AAAAADDAAAGGFGGCGE0BDB0BAFHCFHFACFEEA/GHHGGGGGGG//EEEEEG?HFGGGFGGHFGHHHF21BFBGFGEEEEH1CFHHHHGHGFGFFHFHFFDGDGHBGG01??FG?CGHHHHHFCEEG0CGG@@BF//;BFF/9//9;/;;-;;9AB99BB-A---;B;:B9F/;A-999BFB@?@-9@>9@B-9=-@@@@@A--9>-@B-BFF/B-ABBFFFFBF---9-9-99=>--;A9/BF-
@M03896:38:000000000-B4D98:1:1103:21069:5424 1:N:0:165
TACGGAGGGTGCAAGCGTTAATCGGAATTACTGGGCGTAAAGCGCACGCAGGCGGTTTGTTAAGTCAGATGTGAAATCCCCGGGCTCAACCTGGGAACTGCATCTGATACTGGCAAGCTTGAGTCTCGTAGAGGGGGGTAGAATTCCAGGTGTAGCGGTGAAATGCGTAGAGATCTGGAGGAATACCGGTGGCGAAGGCGGCCCCCTGGACGAAGACTGACGCTCAGGTGCGAAAGCGTGGGGAGCAAACA
+
ABABABCBCBCCGGGFFEGEFFGFEGFGHGFFFGGEEEGGHHHGGAEEGEA?EFGFGGGHHGFGGHGHHHHGHFFGFHFGFGGGGGHHHHHHHHGHGFFFHGFHHHHHHHHHHHGGGFFGFFHHHHHHGGGFHGGGGFFFFFFFFFFEFF0;;;;;;;;;AFFFFFAADDEFFFBFFFEFFFFFFFFFFFFFFDAFFFFDFFFFFFFEFFFF@DFDFFFFFFFFFFFFFFFDFCBDFDDFFFFFFDEFFF.
@M03896:38:000000000-B4D98:1:1103:13558:5513 1:N:0:165
TACGGAGGGTGCAAGCGTTAATCGGAATTACTGGGCGTAAAGCGCACGCAGGCGGTTTGTTAAGTCAGATGTGAAATCCCCGGGCTCAACCTGGGAACTGCATCTGATACTGGCAAGCTTGAGTCTCGTAGAGGGGGGTAGAATTCCAGGTGTAGCGGTGAAATGCGTAGAGATCTGGAGGAATACCGGTGGCGAAGGCGGCCCCCTGGACGAAGACTGACGCTCAGGTGCGAAAGCGTGGGGAGCAAACA
+
BBABBBBBBBBBGGFFEEGAEBFFEFFFHHFFFFGFEEGEGHHGGAEEGEF?EEG@EGFHGHFGGHFHHGHGHHFFFGFGGGFGGGHHHHGHHHGHHFGGHHGHHHFHFGGGHHHGFFGHGGHHHHHHGGG.GGA>CFBFFFFFFFFFFF/;;:;;;;;;9FFFFF;;.@9BBFFFFFFFFFFFFFFFFBFFFFDFFFFFCFFDFF@AEFFF:BFDBFFFFFFFFFFFFFFCABDFFFFBFFFEFAAFBF.
@M03896:38:000000000-B4D98:1:1103:13578:5518 1:N:0:165
TACGGAGGGTGCAAGCGTTAATCGGAATTACTGGGCGTAAAGCGCACGCAGGCGGTTTGTTAAGTCAGATGTGAAATCCCCGGGCTCAACCTGGGAACTGCATCTGATACTGGCAAGCTTGAGTCTCGTAGAGGGGGGTAGAATTCCAGGTGTAGCGGTGAAATGCGTAGAGATCTGGAGGAATACCGGTGGCGAAGGCGGCCCCCTGGACGAAGACTGACGCTCAGGTGCGAAAGCGTGGGGAGCAAACA
+
AAABBAB@DABBGGGGGCFFFGHGGGGGHEBDDBFFEEFFHHHGG?EEGEE0EEGEGGGHHHFGGGHHHHGFHFFGGHGGGGEGGGHHHHGHHHGGHEGGHHFHHHHHHHHHHHHFFHHHHHHHHHHFFFGFGFGFGFCAAFBFFFFEFB0;;;;;;;;;;FFFFFDADDAB0BFFFFFFFDFFFFFF;@BDFFFFFFFF;DFFFFFFEFFCFAFDFFFFBFDDFFFFFFFFFA-ABDADFFA?DAEFFF.
@M03896:38:000000000-B4D98:1:1103:21720:7284 1:N:0:165
TACGGAGGGTGCAAGCGTTAATCGGAATTACTGGGCGTAAAGCGCACGCAGGCGGTTTGTTAAGTCAGATGTGAAATCCCCGGGCTCAACCTGGGAACTGCATCTGATACTGGCAAGCTTGAGTCTCGTAGAGGGGGGTAGAATTCCAGGTGTAGCGGTGAAATGCGTAGAGATCTGGAGGAATACCGGTGGCGAAGGCGGCCCCCTGGACGAAGACTGACGCTCAGGTGCGAAAGCGTGGGGAGCAAACA
+
>AA?AAADDAABGGFFCEEECGHFEGGGHBDFBFGFEFFGHHHGGAEEGEE?FFGGGGEFFF4FFHGHGHHFHGHFGGHGGGEFGGHGHHHHHEGFHGGGHGFGHHGHHGHHHHHGGF?FFGHHHHHHFFEFHHGFGFFDFFFFFFFFB/9;;;;:-;;;:FFFFF;:AB?/BFBFFFFFDFFBFFFFF@-DFAAFFFE->BFFFD@9EFFFAFFDFFB99ADFFFFF//;=DCA.;;;ADF-.-AAFF?;
@M03896:38:000000000-B4D98:1:1103:6893:7332 1:N:0:165
TACGTAGGGGGCAAGCGTTATCCGGATTTACTGGGTGTAAAGGGAGCGTAGACGGCAAGGCAAGTCTGATGTGAAAACCCAGGGCTTAACCCTGGGACTGCATTGGAAACTGTCTGGCTCGAGTGCCGGAGAGGTAAGCGGAATTCCTAGTGTAGCGGTGAAATGCGTAGATATTAGGAGGAACACCAGTGGCGAAGGCGGCTTACTGGACGGTAACTGACGTTGAGGCTCGAAAGCGTGGGGAGCAAACA
+
ACBBAFFABBCCGFCCECGEGGDBEEGGHGCHFGGCEFHGHHHGHEFGGE?AGEEE?EFEFHFFFHGHGHFGHFFFFEEFGGFEEGGHHHGHHFGEGBBEGHHHHHEGGGDFHHBDF@@@BDDGHHHGAGGFEEHHFHF-<AAEHGGHH=<==<<;:;;;CGFHFHGGGGGGGFFFGGGGGEFGGGGGFFGGEFFFFFFFCDFFFF9;BFFFFFFFFFFFFBEFEEEFFFFFFFFFFFFFFFFFFAAFFF?
@M03896:38:000000000-B4D98:1:1103:6876:7334 1:N:0:165
TACGTAGGGGGCAAGCGTTATCCGGATTTACTGGGTGTAAAGGGAGCGTAGACGGCAAGGCAAGTCTGATGTGAAAACCCAGGGCTTAACCCTGGGACTGCATTGGAAACTGTCTGGCTCGAGTGCCGGAGAGGTAAGCGGAATTCCTAGTGTAGCGGTGAAATGCGTAGATATTAGGAGGAACACCAGTGGCGAAGGCGGCTTACTGGACGGTAACTGACGTTGAGGCTCGAAAGCGTGGGGCGCAAACA
+
AAAAAF?AAADDAFFGGFEAFGBBEEGGHGCHFHGAEEFGBGHGGAEGGAECGEFE?EF?FF>?BGHHHGHHGGDB1BEEA/?EEHHFFFFFGF?/<<B?GGFHHHEBFFFDFFGDF@@@B/EHHH1A?CC?CCG1<FFC<A-<GHHHG=0==0;;;;=;CGGGFH?;AAEFB;;0B9BFBABFFGG?FFFGE@@9@-A@@@??FBBBBFA-99--;FFBFBAEE-/99A;-9B9-FBFF@@@-@@9@-A;
@M03896:38:000000000-B4D98:1:1103:19541:9015 1:N:0:165
TACGTATGGAGCAAGCGTTATCCGGATTTACTGGGTGTAAAGGGTGCGTAGGTGGCAGTGCAAGTCAGATGTGAAAGGCCGGGGCTCAACCCCGGAGCTGCATTTGAAACTGCTCGGCTAGAGTACAGGAGAGGCAGGCGGAATTCCTAGTGTAGCGGTGAAATGCGTAGATATTAGGAGGAACACCCGTGGCGAAGGCGGCCTGCTGGACTGTTACTGACACTGAGGCACGAAAGCGTGGGGAGCAAACA
+
AAAAAFFFBFFFGGGGFEGCFGGEEEFGHHFHFEF3EFHFHHHGGFEGFEC?DFEGBABGBFDDGHEF5FFGGGGGBGEHGGGGEGHGHFHEE/>EF/BBFGFHGHHHHHFD2BG/>?F/<FHHGHFEHHGHC?EGG->C@CDEHHFGGGFBG0;:;;:;;CGHFF.;C-EFGFFC;09B.AFGGFG.;9C;@C:9BDE--BFF.;9B/A./9;BBFFFFFFFFFB/AA.9..;;.BAADFFA.>A.FFF.
@M03896:38:000000000-B4D98:1:1103:19519:9017 1:N:0:165
TACGTATGGAGCAAGCGTTATCCGGATTTACTGGGTGTAAAGGGTGCGTAGGTGGCAGTGCAAGTCAGATGTGAAAGGCCGGGGCTCAACCCCGGAGCTGCATTTGAAACTGCTCGGCTAGAGTACAGGAGAGGCAGGCGGAATTCCTAGTGTAGCGGTGAAATGCGTAGATATTAGGAGGAACACCAGTGGCGAAGGCGGCCTGCTGGACTGTTACTGACACTGAGGCACGAAAGCGTGGGGAGCAAACA
+
AAAAAFFFFFFCCEGCEEGEFGDBEEGGHEBFCGGFGFHGGHHGHFEGGEEDDFFHCEBGEFFDDGBGFHFFHGFFGHEHEEFGGCHGHGGEF>EEE/BBFGHHHHHHHGDFDFH?B??<@CCFGHBHHHFGGGGCD-C@CCFGHHHHGGGGD=<;;;::.:CCHC::A@ABFFFFGGBFGGFFFFG?A;CBEF=FAFFBFFFAEF/:BA.FA9BB9FF9FFFF/FFEE.ADFFDA/99A-@DE-;;FF..
@M03896:38:000000000-B4D98:1:1103:24368:9913 1:N:0:165
TACGGAGGGTGCAAGCGTTAATCGGAATTACTGGGCGTAAAGCGCACGCAGGCGGTTTGTTAAGTCAGATGTGAAATCCCCGGGCTCAACCTGGGAACTGCATCTGATACTGGCAAGCTTGAGTCTCGTAGAGGGGGGTAGAATTCCAGGTGTAGCGGTGAAATGCGTAGAGATCTGGAGGAATACCGGTGGCGAAGGCGGCCCCCTGGACGAAGACTGACGCTCAGGTGCGAAAGCGTGGGGAGCAAACA
+
BCBBBBCCCBCCGGGECEG2CFFFEEEGHGFFBBGGGFEGFGHGGAEEGAA0EFGCEGGHGHBGGHHHHHHFGGGFFHGHGGGGGGHHHHHHHHGHHFFGHHHHHHHHHHGHFHHFGGHGFFHHHHHHFGGFHHGGGFFFFFFFFFFFFB/:;;;;;;;;;BBFFFA;ADEFF;;FFFBFFFFFFFFFFFFFFFFFFFFFFFFFFBDEEFFFA;DFFFFBBDFFFFFFFFFFFFFFFFFFFFF?CAAFFF.
@M03896:38:000000000-B4D98:1:1103:24347:9918 1:N:0:165
TACGGAGGGTGCAAGCGTTAATCGGAATTACTGGGCGTAAAGCGCACGCAGGCGGTTTGTTAAGTCAGATGTGAAATCCCCGGGCTCAACCTGGGAACTGCATCTGATACTGGCAAGCTTGAGTCTCGTAGAGGGGGGTAGAATTCCAGGTGTAGCGGTGAAATGCGTAGAGATCTGGAGGAATACCGGTGGCGAAGGCGGCCCCCTGGACGAAGACTGACGCTCAGGTGCGAAAGCGTGGGGAGCAAACA
+
AAA@AABD@AAAFGFFEEEGFFHFEEFGHABEABFBAAEEGHHGGAEEEEAEFEEFGFCGGHGFGHFHGFHFGFBDGHGHGFGCEEFHHGGGHHAHF?BBFGDGGGBGHHGGHHHGG????GHGHHGGFEFFHHGCGFD;.BFFFFFFB/9:;;9;9;;9.BFFFF;;.DEFBFFFFBFFFDFFFFFFC;>?;DBABDA==BFCFF;9AFFDACDFBFFBFFFFFFF/BFB=.9;DFDFD-BC9;AA/FA.
@M03896:38:000000000-B4D98:1:1103:9428:10007 1:N:0:165
AACGTAGGGTGCAAGCGTTGTCCGGAATTACTGGGTGTAAAGGGAGCGCAGGCGGGAAGACAAGTTGGAAGTGAAAACCATGGGCTCAACCCATGAATTGCTTTCAAAACTGTTTTTCTTGAGTAGTGCAGAGGTAGATGGAATTCCCGGTGTAGCGGTGGAATGCGTAGATATCGGGAGGAACACCAGTGGCGAAGGCGGTCTACTGGGCACCAACTGACGCTGAGGCTCGAAAGCATGGGTAGCAAACA
+
ABABAFFABFABGGGAEEEFCGDBEEAFGGBGCGFCEFGFGGHGGEEGGA0EEEECEEEBFG?GGGHHBFFGHF4FGFEFHHBHHHHHHHHGGFHDDBF?BBBGGHF2GGGHGHHHGFFG?<GGDGGGFHHEHGHHFGHGHE1FGGGH.A-<====<<;;AEGHHG:::CAFFC9AAFAGGDFFEFDEFGGGFFA=@?FAFFFFFFF/B..;DFAADFFFFFDD.AFE...9-BD?B/B9AEF/9;;FBF9
@M03896:38:000000000-B4D98:1:1103:14499:10380 1:N:0:165
TACGTAGGGTGCAAGCGTTATCCGGAATTATTGGGCGTAAAGGGCTCGTAGGCGGTTCGTCGCGTCCGGTGTGAAAGTCCATCGCTTAACGGTGGATCCGCGCCGGGTACGGGCGGGCTTGAGTGCGGTAGGGGAGACTGGAATTCCCGGTGTAACGGTGGAATGTGTAGATATCGGGAAGAACACCAATGGCGAAGGCAGGTCTCTGGGCCGTTACTGACGCTGAGGAGCGAAAGCGTGGGGAGCGAACA
+
BBBBAFF?AFBCGFGGFCEEEFBBA?EFHFFFFDEFEAEEFHHGGFHGGECEHGGGCGG?EEGCEEEGGFEEEBGDGHHHHHH/EFHDHFGG?FDHH2?FF>>ADFGCCFD.CCFGG;;EDFE0CF??;EDEFDFFFAFFAB:BFFBFF9-;;0;9:;.;AEBB9BFFFFFFFFBA;-;-DF/BBF?AAFF0B--@DBE?DD.BFF0;9:.;:D9.:F099..;.AA.0.99@DA9FD.;@>-A-.:>=B-
@M03896:38:000000000-B4D98:1:1103:14517:10384 1:N:0:165
TACGTAGGGTGCAAGCGTTATCCGGAATTATTGGGCGTAAAGGGCTCGTAGGCGGTTCGTCGCGTCCGGTGTGAAAGTCCATCGCTTAACGGTGGATCCGCGCCGGGTACGGGCGGGCTTGAGTGCGGTAGGGGAGACTGGAATTCCCGGTGTAACGGTGGAATGTGTAGATATCGGGAAGAACACCAATGGCGAAGGCAGGTCTCTGGGCCGTTACTGACGCTGAGGAGCGAAAGCGTGGGGAGCGAACA
+
BCBBBFFBBFBCGGGCCEGFGFDBEFEGHDGDBGGFEFFEGHHGGFGGEFF?GEEE@FEEEFGGGGEGGGGGGG?BGGGHHHHGGGHDHFFGFGGHH2??FB>AGCGEGHDDGGGGG;;CAFFFFGFDEGGFFFFDBAFFAF;FFFFFFF9;;;::;;;;AEFFFFFFFFFFFFFFFFFCFFFFFFFFEFFFFFDCFFEFFFAFFFFFBFFFFFFDEFFFFFFFFDFFFFF@BCFFFFFFFFFFFFFFFC9
@M03896:38:000000000-B4D98:1:1103:27572:10675 1:N:0:165
TACGGAGGGTGCAAGCGTTAATCGGAATTACTGGGCGTAAAGCGCACGCAGGCGGTTTGTTAAGTCAGATGTGAAATCCCCGGGCTCAACCTGGGAACTGCATCTGATACTGGCAAGCTTGAGTCTCGTAGAGGGGGGTAGAATTCCAGGTGTAGCGGTGAAATGCGTAGAGATCTGGAGGAATACCGGTGGCGAAGGCGGCCCCCTGGACGAAGACTGACGCTCAGGTGCGAAAGCGTGGGGAGCAAACA
+
ABBBBBBDBABBGGGFGFGEFBDBEGFFHFDFBBFEEEFEEHHGG0AEEAEEGGCEEGEFFHBGFHHHHHGGHHHFFGGGFGGGGGGHHHGHHGGHHFHHHHHHHHGHHHGFHHHHFGHHFFHHHHHHGGGFGHGCCFFFFFFFFFFFB:/;;;;;;;;;;BFFFFA;ABEFFB;FFFBFDDFFFFFFC@FFFFBCFFECFFFFFFBFFFFFFFFDFFFBFFFFFBFFFFFFFFFFFD9ADFF?BDEFFF.
@M03896:38:000000000-B4D98:1:1103:27553:10684 1:N:0:165
TACGGAGGGTGCAAGCGTTAATCGGAATTACTGGGCGTAAAGCGCACGCAGGCGGTTTGTTAAGTCAGATGTGAAATCCCCGGGCTCAACCTGGGAACTGCATCTGATACTGGCAAGCTTGAGTCTCGTAGAGGGGGGTAGAATTCCAGGTGTAGCGGTGAAATGCGTAGAGATCTGGAGGAATACCGGTGGCGAAGGCGGCCCCCTGGACGAAGACTGACGCTCAGGTGCGAAAGCGTGGGGAGCAAACA
+
AAABABBDDAABGGGEFEEEFEGF2EFFHEBD5BABEEGDGHHGG0AAEAAEEEE/EGGCFDBGGHHHHHGFBBBBFHGHFGGGEGHGHHHGGHECHGHHHHFHHHGGFHHFFHGBFGFGGFFHHHHHFEFFHHG-<DFAAFFFFFFFFF/;;;;;;;;;AFFFFFD:DCEFFFFFF/:AA9BFFFFDB;B?FFFABDECDFFFFB9AEFFFBAFBBBFBBFFFFDB/;FFDFFDDFD..>=FFF?EBFF.
@M03896:38:000000000-B4D98:1:1103:13834:10974 1:N:0:165
TACGGAGGGTGCAAGCGTTAATCGGAATTACTGGGCGTAAAGCGCACGCAGGCGGTTTGTTAAGTCAGATGTGAAATCCCCGGGCTCAACCTGGGAACTGCATCTGATACTGGCAAGCTTGAGTCTCGTAGAGGGGGGTAGAATTCCAGGTGTAGCGGTGAAATGCGTAGAGATCTGGAGGAATACCGGTGGCGAAGGCGGCCCCCTGGACGAAGACTGACGCTCAGGTGCGAAAGCGTGGGGAGCAAACA
+
BCBBBCCCCCCCGGGFEEGEFFFFFGFGHFBFBFGGFFGGHHHGG0AEEAE0EEEFGGGGGHBGFHEGHHHGHG@EGHGGFGGGGFHHHGGGHHGHFFGGHHFHHHGHHHGGHHHFFGFGFGHHHHHHGGGEHHGGGFFFFF:FFFFFFF0;;;:;:;;;;BFFFFDADFFFFFFFFFFFFFFFFFFF=@DFFFDFFFFFFFFFFB;;EFFFFFFFFFFFFDFFFFFFFFFFFCADFFDFFDFFFFFFFFF
@M03896:38:000000000-B4D98:1:1103:13846:10988 1:N:0:165
TACGGAGGGTGCAAGCGTTAATCGGAATTACTGGGCGTAAAGCGCACGCAGGCGGTTTGTTAAGTCAGATGTGAAATCCCCGGGCTCAACCTGGGAACTGCATCTGATACTGGCAAGCTTGAGTCTCGTAGAGGGGGGTAGAATTCCAGGTGTAGCGGTGAAATGCGTAGAGATCTGGAGGAATACCGGTGGCGAAGGCGGCCCCCTGGACGAAGACTGACGCTCAGGTGCGAAAGCGTGGGGAGCAAACA
+
AAABBBBBBBBBGFCFEEEEEGGFEGGGHGCFFEGFEEGGAHHGG0EEFEGFGGGGGGGFGFGHFHGHGHHFHFHHHGFHGGECEEHGHHHFGHGHHEFGHFHHFHFHHHFHHHFBFGGHGGHHHHGGFFGGHHDC?CFFFFFFFFFFFF/B;;;;;;.;;BFFFFA;ABAFF;FFFFBAADFFFFFF;9@DFFBBFFE>DFFFFF;;9FFF=DF.BBF/FDFFFF//BFFDB>A.:ADFFAC?BA.BFF.
@M03896:38:000000000-B4D98:1:1103:28586:11167 1:N:0:165
TACGGAGGGTGCAAGCGTTAATCGGAATTACTGGGCGTAAAGCGCACGCAGGCGGTTTGTTAAGTCAGATGTGAAATCCCCGGGCTCAACCTGGGAACTGCATCTGATACTGGCAAGCTTGAGTCTCGTAGAGGGGGGTAGAATTCCAGGTGTAGCGGTGAAATGCGTAGAGATCTGGAGGAATACCGGTGGCGAAGGCGGCCCCCTGGACGAAGACTGACGCTCAGGTGCGAAAGCGTGGGGAGCAAACA
+
ABBBBBCBDABCGGGEEEGEEBFFEFGGHGFFCBFFEEFGGHHGG0EEEEFEGGGEEGFFGHGGFHHHHHHGHGFGFHFGFGEGGGHHGHFHHHGHHFGGHHHHHHFHFHHHHHHGFGHHHGHHHHHHGGGFGHG@@F@AAFFFFFFFFF/;:;;;;;;;;BFFFFAAADEFEBFFFFBFFFFFFFFFF@DFFFDAFDFFFFFFFCDEFFFFBFFA/BFBBDDDFFFFFFFFFFFFFFFDFFFFFFEFFF.
@M03896:38:000000000-B4D98:1:1103:19947:11897 1:N:0:165
TACGGAGGGTGCAAGCGTTAATCGGAATTACTGGGCGTAAAGCGCACGCAGGCGGTTTGTTAAGTCAGATGTGAAATCCCCGGGCTCAACCTGGGAACTGCATCTGATACTGGCAAGCTTGAGTCTCGTAGAGGGGGGTAGAATTCCAGGTGTAGCGGTGAAATGCGTAGAGATCTGGAGGAATACCGGTGGCGAAGGCGGCCCCCTGGACGAAGACTGACGCTCAGGTGCGAAAGCGTGGGGAGCAAACA
+
ABAAABBCCACCGGGG?EGGGFHFEFGGHGFFD3ABEEEFHHHGG0EAEEE0FFGGFGGHHHHHHHGHHHHGFFGDGGGHGF/EEFHHHHHHHHGHFFFFHHFGGHHHHHHHHHHHGGFGFGHHHHGGFGGGHH.@C-@DEFFFFFFFFF/;;;;;;;:;.BFFFF;;DFFFFFFFFFFFFFFFFFFFBBFFA>AF-DEAFFFFFC>AEFF;-;DDFBFFFFFDDFBFFFB@D:=AFDAD;BDE;AAFFF.
@M03896:38:000000000-B4D98:1:1103:19948:11915 1:N:0:165
TACGGAGGGTGCAAGCGTTAATCGGAATTACTGGGCGTAAAGCGCACGCAGGCGGTTTGTTAAGTCAGATGTGAAATCCCCGGGCTCAACCTGGGAACTGCATCTGATACTGGCAAGCTTGAGTCTCGTAGAGGGGGGTAGAATTCCAGGTGTAGCGGTGAAATGCGTAGAGATCTGGAGGAATACCGGTGGCGAAGGCGGCCCCCTGGACGAAGACTGACGCTCAGGTGCGAAAGCGTGGGGAGCAAACA
+
ABAAABCCCBCCGGGGEEGEFGHFFGFGHHFFCBGFEFGGHHHGG0EEEE??EEGGGGGHHHGHGHFHHHHGHGGGGHGHGGEGEGHHHGHHHHGHHFGFGGGHHHHHHHHHHHHHGFFGFGHHHGHHGGGGHHGGGFFFFFFFFFFEFB0BB;;;;;;;AFFFFFADFFFFFBFFFFFFFFFFFFFFFFFFFFFFFFFBFFDDF@;AAFFF;CFDFFFFFFFFFFFFFFFFFFFFFFDFFFFFFAAFFF.
@M03896:38:000000000-B4D98:1:1103:28991:12016 1:N:0:165
TACGGAGGGTGCAAGCGTTAATCGGAATTACTGGGCGTAAAGCGCACGCAGGCGGCTTGTTAAGTCAGATGTGAAATCCCCGGGCTCAACCTGGGCACTGCATCTGATACTGGCAAGCTTGAGTCTCGTAGAGGGGGGTAGAATTCTAGGTGTAGCGGTGAAATGCGTAGAGATCTGGAGGACTCCCGGTGGCGAAGCCGGCCCCCTGGACGCAGCCTGACGCTCAGGTCCGAAAGCGTGGGGAGCACAC
+
>>AA11A@?AAA1EEF0AEA0BDB0AAFG11FFB/BEE/A/FGEEGE?EEG/B>E/>E/BBB2BGH2B1B1FFF2BBFFGFEGEECGGCF<C0<//??FGF1GGHFBG2?GGFG<?/?FGFF1FD1GFFCC.>>E<?@@FFB/;F;/;9;/9:///;-;;AF/B/F9A9@-;/;;BB//:BA-B/;A-9@@-A=9-@-;---9-@@@EA-;--9@-:B--;-----99;/;-A--9/-B-@=---;----
@M03896:38:000000000-B4D98:1:1103:2976:12120 1:N:0:165
TACGTAGGTGGCAAGCGTTGTCCGGAATTATTGGGCGTAAAGCGCGCGCAGGCGGTTTCTTAAGTCTGATGTGAAAGCCCACGGCTCAACCGTGGAGGGTCATTGGAAACTGGGGAACTTGCGTGCCGATGAGGAGAGTGGAATTCCACGTGTAGCGGTGAAATGCGTAGAGATGTGGAGGAACACCAGTGTCGACGGCGACTCTCTGGTCTGTAACTGACGCTTAGGCGCGACAGCGTGGGGGGCGAAC
+
AAA?1B1>11>BA1FF11AAAGH0AAEFG1DGA1ABAEEE/ADEEEG/EEC/E@EE>EGFF@21FHGF1FFF1E2FGGHF>?</<EEF1GG/??//?/@CC0GFHB1F?GF?FG@<EFGGG1>EE..-<-<D0/<...;CCCGHCHGGF..;;/;;-9:9.9CFF;C;AA.F0B0;CBFEA?9A-BA-;/;/9-A-9-@--9-9/9/9//;BBF/9BFF/;A-A--9;F-9----;A-A9@-;----9-@
@M03896:38:000000000-B4D98:1:1103:2983:12141 1:N:0:165
TACGTAGGTGGCAAGCGTTGTCCGGAATTATTGGGCGTAAAGCGCGCGCAGGCGGTTTCTTAAGTCTGATGTGAAAGCCCACGGCTCAACCGTGGAGGGTCATTGGAAACTGGGGAACTTGAGTGCAGAAGAGGAGAGTGGAATTCCACGTGTAGCGGTGAAATGCGTAGAGATGTGGAGGAACACCAGTGGCGAAGGCGACTCTCTGGTCTGTAACTGACGCTGAGGCGCGAAAGCGTGGGGAGCGAACA
+
ABBBAFFAFFAFGGGCGFGEFFDEEFEGHDDGBBFGEFGGGHFGGEGGG>00EEEEEGHHHH@FFHFGBGFFGG4FGGHGFFGEGGGHHHH@C?B/FAFFHGHHGHFGHH?DGG<FEFFGFGHHHGHH1GHHFHGGGDCFCGGHHHHGH;.;;=<;;=;;CFFGGFE:EGEGFFFBFFBFGEFFGGGFFFFFEFFFFFFFFFFDFFFBFFFFFFFFFFFFFBFFFFFFFFDFFFFFFFFFFFDFFD-@BD-
@M03896:38:000000000-B4D98:1:1103:2968:12153 1:N:0:165
TACGTAGGTGGCAAGCGTTGTCCGGAATTATTGGGCGTAAAGCGCGCGCAGGCGGTTTCTTAAGTCTGATGTGAAAGCCCACGGCTCAACCGTGGAGGGTCATTGGAAACTGGGGAACTTGAGTGCAGAAGAGGAGAGTGGAATTCCACGTGTAGCGGTGAAATGCGTAGAGATGTGGAGGAACACCAGTGGCGAAGGCGACTCTCTGGTCTGTAACTGACGCTGAGGCGCGAAAGCGTGGGGAGCGAACA
+
A@ABAFFAFFBFGFEFCEFEEFFEEAEFH5DGBAFBEFFEHHGGGGGGGGGEGGGFGGHHGHHFFGHHHGGGGHHEDFGH/?EGFGGHFGHGDGC/F/@CGHHHHHFGFHFGGA@FGCGHHGHHHHHHFHH1GHHDHGFFEDDDHGHHH:::=/:;:-;;AFFFFFE;EFAFFGFFGGBEFGFGFFGEFBFFAFF;FFFFFFFDFFFF//BFFFBFEFFEFFADDDFFFFFF9@;DBADDBAF.D?=;BA-
@M03896:38:000000000-B4D98:1:1103:2425:13323 1:N:0:165
TACGGAGGGTGCAAGCGTTAATCGGAATTACTGGGCGTAAAGCGCACGCAGGCGGTTTGTTAAGTCAGATGTGAAATCCCCGGGCTCAACCTGGGAACTGCATCTGATACTGGCAAGCTTGAGTCTCGTAGAGGGGGGTAGAATTCCAGGTGTAGCGGTGAAATGCGTAGAGATCTGGAGGAATACCGGTGGCGAAGGCGGCCCCCTGGACGAAGACTGACGCTCAGGTGCGAAAGCGTGGGGAGCAAACA
+
>AAA>AA2DAABGGFG2EFAFBGF2BBFHFBFDBBBEF21AGGGGGGEFE?0EEEEEGGHFHGBFHEGFGGGEF4BGFGGFEECEFHG3FGG0GFAGFF2BF?GHH2?FGGG2GFC/??F?FGHHHHFFAFAGH.<-=;AEFFFFFFBF//:;9/;9;;9:FFFFB;;A=.B/9FF///.;DBF/BFD>BFF;@@DBDED-@DFF@;;.9.9-99ABFFFFFDAFFEFBBFDDACAFADDFAD?BAEF/AA
@M03896:38:000000000-B4D98:1:1103:29214:13596 1:N:0:165
TACGGAAGGTCCGGGCGTTATCCGGATTTATTGGGTTTAAAGGGAGCGTAGGCCGGAGATTAAGCGTGTTGTGAAATGTCGACGCTCAACGTCTGCACTGCAGCGCGAACTGGTTTCCTTGAGTACGCACAAAGTGGGCGGAATTCGTGGTGTAGCGGTGAAATGCTTAGATATCACGAAGAACTCCGATTGCGAAGGCAGCTCACTGGAGCGCAACTGACGCTGAAGCTCGAAAGTGCGGGTATCGAACA
+
BBBBBBAABFFFECFEEEFEFGDEEGGGHCFHCGF1FGGFGGHGFEGGFGCFHHG0///FGGGDF/1EEHEGGHB4BBBBFHGCGGGDGF/???FHFFHGGFGH/BC/@@GFG=FHBGHHGGHH1FDEEFCG.<0=<CC@;A?CFF.;;A.;;99;;;:;;CFFBFFFFFFFFB;;9A9;DDBFFFFF9AFFFF>BF.AFDDFF;BFFFFEFBA;>;FFBFBFFDFBFBBFDDF.AFFFCBCD>FFAFFF-
@M03896:38:000000000-B4D98:1:1103:29189:13599 1:N:0:165
TACGGAAGGTCCGGGCGTTATCCGGATTTATTGGGTTTAAAGGGAGCGTAGGCCGTAGATTAAGCGTGTTGTGAAATGTCGACGCTCAACGTCTGCACTGCAGCGCGAACTGGTTTCCTTGAGTACGCACAAAGTGGGCGGAATTCGTGGTGTAGCGGTGAAATGCTTAGATATCACGAAGAACTCCGATTGCGAAGGCAGCTCACTGGAGCGCAACTGACGCTGAAGCTCGAAAGTGCGGGTATCGAACA
+
AAAAAAAABFFFEAEEAEG?GFDAAEFGHDFGBFFAFGFGHHHGEFGGGE01FGE0B1?FGGFFH/>EFHEGGGFFF3B4??ECFGGCFF/?F2FGBFBBFG?G/>/>>AEFFGGAGGF=FGFHDH?ECCCFHFFFD.<-;;@EG;.;;..;;;9;--;9.BFFFC;CFFFFBFBFFDBAD9BFBFFDBFFFB?@C=DFFFFFFFFB:BFFB-@>DBBFFFFDFDA;9FFF;BFFDFBF>ACC>FB9;BF=
@M03896:38:000000000-B4D98:1:1103:17095:13675 1:N:0:165
TACGGAGGGTGCAAGCGTTAATCGGAATTACTGGGCGTAAAGCGCACGCAGGCGGTTTGTTAAGTCAGATGTGAAATCCCCGGGCTCAACCTGGGAACTGCATCTGATACTGGCAAGCTTGAGTCTCGTAGAGGGGGGTAGAATTCCAGGTGTAGCGGTGAAATGCGTAGAGATCTGGAGGAATACCGGTGGCGAAGGCGGCCCCCTGGACGAAGACTGACGCTCAGGTGCGAAAGCGTGGGGAGCAAACA
+
BCBBBCCBCBBCGGGFGGGEFFDBEGFFHEDGCBFFEEFGHHHGGAEEGEEEGGGEGGGHHHGDFHFHHHGFGGBFGGGHGGGGGGHGHHHHHHGHHFGHHHGHHHGHHHHGHHHHGFFFFGHHHHHHFGGGHFFCGFFFFFFFFFFFFB/;;;;;;;;;;FFFFFA;DFFFFBFFFFBFFFFFFFFFD@DFFBCFFFFDFFFFFD;:AFFFBFFDFFB/9?DFFFFFFFF>DFF?BA;AFACA=DEFFF.
@M03896:38:000000000-B4D98:1:1103:26286:13871 1:N:0:165
TACGTAGGGGGCAAGCGTTATCCGGATTTACTGGGTGTAAAGGGAGCGTAGACGGCAAGGCAAGTCTGATGTGAAAACCCAGGGCTTAACCCTGGGACTGCATTGGAAACTGTCTGGCTCGAGTGCCGGAGAGGTAAGCGGAATTCCTAGTGTAGCGGTGAAATGCGTAGATATTAGGAGGAACACCAGTGGCGAAGGCGGCTTACTGGACGGTAACTGACGTTGAGGCTCGAAAGCGTGGGGAGCAAACA
+
AAABAFFBC@AD?FFCEEG?FGDBAEGGHGCHCGGCEFGGHHGGFEEFGE?1FEEG?FFF1EBBBGFFFHFFGF@@@B?EFHGGGHHHGGFFHCFFFBFEGHFHGHFFFGFDHHFEFF@@BCDGHHGFGGGDEEHHGFGD@C@EHGGFG=0==<<;;;;;.CCGFG:;ADEGGFBFGBBFGDFGFGE.FFFGGFFFFDFFFACFFFFFFFA>=DFEFFFFBDAEFFFFEEADDFBAFFDFFFFEDDEFFFF
@M03896:38:000000000-B4D98:1:1103:17881:13996 1:N:0:165
TACGTAGGTCCCGAGCGTTGTCCGGATTTATTGGGCGTAAAGCGAGCGCAGGCGGTTAGATAAGTCTGAAGTTAAAGGCTGTGGCTTAACCATAGTATGCTTTGGAAACTGTTTAACTTGAGTGCAAGAGGGGAGAGTGGAATTCCATGTGTAGCGGTGAAATGCGTAGATATATGGAGGAACACCGGTGGCGAAAGCGGCTCTCTGTCTTGTAACTGACGCTGAGGCTCGAAAGCGTTGGGAGCAAACAG
+
AAA3AFCAFFFFEECE?AEAFFGE2EEGHFHGC3BBAAEEHHHEGEFEEEEEGEE@EABGHHHFFGFFGGFHHHHFFGHFHGGHGHHHHHHHFBGHHGFGHHHHH2BFGFBFFGHGHFH@2F@GB2F2FHHCG?CDDCGCGFFFHFGHB<1==0=<=.<.D0;;;A::@.GFBHH:00:9:BACFD99A?DCD-A=?B.9;@FEFFB/;F;:B;;FB/9F.;D....;AF@-...;;9.;.BA..:BFFF9
@M03896:38:000000000-B4D98:1:1103:20646:14160 1:N:0:165
TACGGAGGGTGCAAGCGTTAATCGGAATTACTGGGCGTAAAGCGCACGCAGGCGGTTTGTTAAGTCAGATGTGAAATCCCCGGGCTCAACCTGGGAACTGCATCTGATACTGGCAAGCTTGAGTCTCGTAGAGGGGGGTAGAATTCCAGGTGTAGCGGTGAAATGCGTAGAGATCTGGAGGAATACCGGTGGCGAAGGCGGCCCCCTGGACGAAGACTGACGCTCAGGTGCGAAAGCGTGGGGAGCAAACA
+
BBABBBBDBBBBGFFAEEGEFGGFFGFGHEBFBFCCEEGGHHHGG0AEEAAEGGGEEFGGGFFGFHFHHHFFGFBBFHHGGGEGGGGHHHGHHHGHHFGGHGFHHHHHGHHFHHHGFGGGGFGHHHHHFGGFHHGGGFFFFFFFFFFFFF/;;;;:;;;;;FFFFFAAABEFFFFFFFFFFFFFFFFFFBFDFFFFFFFFFFFFFC@EFFFF-BFDFFFFFFFFFFFFFFFFFFADFDADFFFFDDEFFFF
@M03896:38:000000000-B4D98:1:1103:13734:14382 1:N:0:165
TACGGAGGGTGCAAGCGTTAATCGGAATTACTGGGCGTAAAGCGCACGCAGGCGGTTTGTTAAGTCAGATGTGAAATCCCCGGGCTCAACCTGGGAACTGCATCTGATACTGGCAAGCTTGAGTCTCGTAGAGGGGGGTAGAATTCCAGGTGTAGCGGTGAAATGCGTAGAGATCTGGAGGAATACCGGTGGCGAAGGCGGCCCCCTGGACGAAGACTGACGCTCAGGTGCGAAAGCGTGGGGAGCAAACA
+
AAAAABBBBABAGGGG?EFGGFHB2EFGHGFBABFBEEEGGHHGG0EAEEC0EEEEGGGHHHHHHHFHGHHFFFHHHHHHGEE/>EHHHHHGGFECGFBBGHHHHHHHHHHHHHHHEGFG?FHHHHGF?EGEFHF@CFA;ABFFFFFFFF/;;;;;;;9;AFFFFB:;ADAFBBFBBFFFDFFFFFFFD:BFFBDFAFEBCFFFFF@EFFFFFDF.BFFBF.ADDDFBFFB@DDFDFFDDFFFE=AEFFF.
@M03896:38:000000000-B4D98:1:1103:13736:14401 1:N:0:165
TACGGAGGGTGCAAGCGTTAATCGGAATTACTGGGCGTAAAGCGCACGCAGGCGGTTTGTTAAGTCAGATGTGAAATCCCCGGGCTCAACCTGGGAACTGCATCTGATACTGGCAAGCTTGAGTCTCGTAGAGGGGGGTAGAATTCCAGGTGTAGCGGTGAAATGCGTAGAGATCTGGAGGAATACCGGTGGCGAAGGCGGCCCCCTGGACGAAGACTGACGCTCAGGTGCGAAAGCGTGGGGAGCAAACA
+
BCBBBBCBCABCGGFEEEGEFBDBBEFFHGFFCFEFEFGEFGHGGAAEEE?EGGGGGGGHHHGHHHEGBGFGGGFGGHGGGGGGEGHHHHFHHHGHHFGGHHHHHHGHHHFGHHGHGGGF?GHHHHHFFGEEHHGCGAFDFFFFFFFBFBBBF;;;:;;;AFFFFF;;9=EFEBFFFFFF?DFFFFFFD;DF:CBC=FFAAFFFFF;A:BAFFADDFFFFFFFFFFEEFFFD?==.BDAFFFFE;;EFFF.
@M03896:38:000000000-B4D98:1:1103:13719:14403 1:N:0:165
TACGGAGGGTGCAAGCGTTAATCGGAATTACTGGGCGTAAAGCGCACGCAGGCGGTTTGTTAAGTCAGATGTGAAATCCCCGGGCTCAACCTGGGAACTGCATCTGATACTGGCAAGCTTGAGTCTCGTAGAGGGGGGTAGAATTCCAGGTGTAGCGGTGAAATGCGTAGAGATCTGGAGGAATACCGGTGGCGAAGGCGGCCCCCTGGACGAAGACTGACGCTCAGGTGCGAAAGCGTGGGGAGCAAACA
+
AAABBBBBBABBGFDECEGEFFGBEFEFHEFFDGGFEEFGHHHGGAAEFEFEGGGGGGGHHHFGDGFFHHGGHHHFFGGHGGGGGGHHHHFHHGFAGFFGHHHHHHFHHHHGHHGBECFGGFHHHHHHGGGGHHGCGFDAAFBFFFFBFF/;9;;;;99;9BFFFFDAA=.9/BBFFFFFFFFFFFFFA9BFFFFDFFE@AFFFF;;AAFFC-9D9BBBBFFFFFFFFFFFFDFCFFBFFFFAADAABFFA
@M03896:38:000000000-B4D98:1:1103:16645:14554 1:N:0:165
TACGGAGGGTGCAAGCGTTAATCGGAATTACTGGGCGTAAAGCGCACGCAGGCGGTTTGTTAAGTCAGATGTGAAATCCCCGGGCTCAACCTGGGAACTGCATCTGATACTGGCAAGCTTGAGTCTCGTAGAGGGGGGTAGAATTCCAGGTGTAGCGGTGAAATGCGTAGAGATCTGGAGGAATACCGGTGGCGAAGGCGGCCCCCTGGACGAAGACTGACGCTCAGGTGCGAAAGCGTGGGGAGCAAACA
+
BCBAACCCCBCCGGGGGFGAFBDFEFFFHGFFCBGFEGEEHHHGGEEEGEGCGGGCGGGHHHBGGHFHHHHGHGFGGHGHGGEGFGHHHHHHHHGHHFGGHFGHHHHHHHHHHHHHGFGGFGHHHHHHFGGFHHGGGFFFFFFFFFFBFFBFB;;:;;;;;FFFFB;;AFFFFFBFFFBFFFFFFFFFF@FFA@CDADADFFFCFFAEEFFFFFF9FFFBFDDFFFFFFFFFFFAFFDDFFFFEFAAFFF.
@M03896:38:000000000-B4D98:1:1103:2480:14613 1:N:0:165
TACGGAAGGTCCGGGCGTTATCCGGATTTATTGGGTTTAAAGGGAGCGTAGGCCGGAGATTAAGCGTGTTGTGAAATGTAGACGCTCAACGTCTGCACTGCAGCGCGAACTGGTTTCCTTGAGTACGCACAAAGTGGGCGGAATTCGTGGTGTAGCGGTGAAATGCTTAGATATCACGAAGAACTCCGATTGCGAAGGCAGCTCACTGGAGCGCAACTGACGCTGAAGCTCGAAAGTGCGGGTATCGAACA
+
ABBBBCCBBFFFGGGEEEGCFGDBEFGGHFFGFDG?FGHHHHHGGFGGGE@?GHF0/E>GHHBFGGGGDHEGFGFFFFB4FFDAFGGCFG?FGFEHFGFFHH2FCC/>>CFFGGGGFGHGGHEGGHGGGGGHHHFFDH<?AC;CFFABED.;;;;;;:=;;CFGFFFFGFFFFFFFF?DDFDFFFFF?@DFEFFCFFFFFFFFFFFFBBFFF-CCBBFFFFDFFDFBFFFBADFDDFBFCCFF@F;.;;F-
@M03896:38:000000000-B4D98:1:1103:2479:14632 1:N:0:165
TACGGAAGGTCCGGGCGTTATCCGGATTTATTGGGTTTAAAGGGAGCGTAGGCCGGAGATTAAGCGTGTTGTGAAATGTAGACGCTCAACGTCTGCACTGCATCGCGAACTGGTTTCCTTGAGTACGCACAAGGTGGGCGGAATTCGTGGTGTAGCGGTGAAATGCTTAGATATCACGAAGAACTCCGATTGCGAAGGCAGCTCACTGGAGCGCAACTGACGCTGAAGCTCGAAAGTGCGGGGATCGAACA
+
AAAB>AABBFFFGEGAEEEEGGGEEGGGHF5FBGG11BGGFHHGHGGGEFCDHFG0/>/BFHGHFF>E1FEGGFHFG3B4BF4EFGGGHG/F?2CF2BFFHH2B/C/>BF?BG<?0?FGFGHHH1F.<>@-G.<0C.-.<;ACEGF;C.C.9;;;;;==;CFGGFF0CFGF/FFBF/DDDDDFF/BF.9DAEFFFFFFF.D.BB/;;BBF.9=BCDDFFBFBDFFB/FFFFFFFDF9B/@;B-;9;.;BF@
@M03896:38:000000000-B4D98:1:1103:6019:14939 1:N:0:165
TACGGAGGGTGCAAGCGTTAATCGGAATTACTGGGCGTAAAGCGCACGCAGGCGGTTTGTTAAGTCAGATGTGAAATCCCCGGGCTCAACCTGGGAACTGCATCTGATACTGGCAAGCTTGAGTCTCGTAGAGGGGGGTAGAATTCCAGGTGTAGCGGTGAAATGCGTAGAGATCTGGAGGAATACCGGTGGCGAAGGCGGCCCCCTGGACGAAGACTGACGCTCAGGTGCGAAAGCGTGGGGAGCAAACA
+
ABBBBBB@BAABGFGCEEEEFGFEEGFFHFBFBB2ECEEEDGHGG0AEEAAEEE?EEFE2BFBGBGBFFFBBEFFGGHHHGGGGGGFFHHHGFGFCHFGFFGFGFHFBHHGFHHHGFGGFCFGHHHHHFGGGFGGFFA=DEFFFFFFFB9/;;;;9;;;9;BFFBFD;ADEFFFBBFFFFBDFFFFFFF9BBFFFFFFFAFFFFC;99AFFFDFFDFFFBFDF?FFBF9BFFBFBDFFD9;CAABA9BFF.
@M03896:38:000000000-B4D98:1:1103:23826:15337 1:N:0:165
TACGGAGGGTGCAAGCGTTAATCGGAATTACTGGGCGTAAAGCGCACGCAGGCGGTTTGTTAAGTCAGATGTGAAATCCCCGGGCTCAACCTGGGAACTGCATCTGATACTGGCAAGCTTGAGTCTCGTAGAGGGGGGTAGAATTCCAGGTGTAGCGGTGAAATGCGTAGAGATCTGGAGGAATACCGGTGGCGAAGGCGGCCCCCTGGACGAAGACTGACGCTCAGGTGCGAAAGCGTGGGGAGCAAACA
+
BCBBABCBCBBCFGGFCFGEABDBBEFFHGFFFFAGGGEEHHHGGEEGGEE0EEGGGGGHHGBFFHHHHHHHHGFFBGBFFGGGGGHHHGFHGFFHGFFGGGGHHHGHFGGHHHHFGGGHGFHHHHHHGGGEHHGGGFAFFFFFFFFBFB9;;:;;;;9;:BBFFFDAADEFF:BFFFBFFA;BFFFFFDFDFFAAFFFFFFFFFC@AEFFFFFFDFFFBBDFFFFFFFFFFFCADFF9ADFFFFDEFFFF
@M03896:38:000000000-B4D98:1:1103:1752:15359 1:N:0:165
TACGGAGGGTGCAAGCGTTAATCGGAATTACTGGGCGTAAAGCGCACGCAGGCGGTTTGTTAAGTCAGATGTGAAATCCCCGGGCTCAACCTGGGAACTGCATCTGATACTGGCAAGCTTGAGTCTCGTAGAGGGGGGTAGAATTCCAGGTGTAGCGGTGAAATGCGTAGAGATCTGGAGGAATACCGGTGGCGAAGGCGGCCCCCTGGACGAAGACTGACGCTCAGGTGCGAAAGCGTGGGGAGCAAACA
+
AABBBBBBBABBGGGEEEGEFGGFEEFGHFFFFBBBEFFFDHGGG?EEEE00EEEEEGEGGHFHHHBGDGHGFG44GHGHGGCFEFHHHGGHHHGEHFGFFGDGHHBFDGFHHEHEAFGH?CHHHHHGFDFFHFFGGFCAABFFFFFFFB/;;;;;99;;9BFFFFA;AFFFB:BFBFFF?AFFFFFF-9B?9@=CAFEBBFCBFFFE.FA@=>D?BFFBFFFFFFFFFEFFBC>:F?FDFFF?FAAF/FF
@M03896:38:000000000-B4D98:1:1103:1734:15370 1:N:0:165
TACGGAGGGTGCAAGCGTTAATCGGAATTACTGGGCGTAAAGCGCACGCAGGCGGTTTGTTAAGTCAGATGTGAAATCCCCGGGCTCAACCTGGGAACTGCATCTGATACTGGCAAGCTTGAGTCTCGTAGAGGGGGGTAGAATTCCAGGTGTAGCGGTGAAATGCGTAGAGATCTGGAGGAATACCGGTGGCGAAGGCGGCCCCCTGGACGAAGACTGACGCTCAGGTGCGAAAGCGTGGGGAGCAAACA
+
BBBBA@A??AAACD4AEAEAEFDAAA2FHGCHFGHDFGEEEFBFF?AEEE0EEEG@EGEHGF4BGGBGBGHHHE44FHFFFEG?EEFFEFFHHHE02FGHBFGGHH2G?FF?GE<FFEHH<A1GGHHGG?F.GHGCGA9A9/BFFFFBFF/;;;99;;9-./;BFFAA.B.FBB9FFF/AF?.FBFFFCFFF.@--BD.BA-99@@FAEFA-;-9.BBFBBD.DDAFFFFB>A;-.9.DFFAA?BDFF/F9
@M03896:38:000000000-B4D98:1:1103:1749:15381 1:N:0:165
TACGGAGGGTGCAAGCGTTAATCGGAATTACTGGGCGTAAAGCGCACGCAGGCGGTTTGTTAAGTCAGATGTGAAATCCCCGGGCTCAACCTGGGAACTGCATCTGATACTGGCAAGCTTGAGTCTCGTAGAGGGGGGTAGAATTCCAGGTGTAGCGGTGAAATGCGTAGAGATCTGGAGGAATACCGGTGGCGAAGGCGGCCCCCTGGACGAAGACTGACGCTCAGGTGCGAAAGCGTGGGGAGCAAACA
+
AAAAA?A@DABBFFGG?EFFCGHA2FFGHEDFDAFBEEEEGHFEG0EEEC0@EGGEGGEHHGFHHGHFFGHGHFEFGHGHFGGEEEHHHHHHHEGHGFGGFHFHHFBGBGFFGEHFGGHH0FCHHHHFFDFADBDFGFBAABBFFFFFFF/;;:;;;9:999BFFB:;AAEF//BF/B/AD..FFFFDB>DFA>=--;A--B>FABBA.F.99-9.BFFFFB.9A.;/://;.B9./9A.=;>.;9AF/AA
@M03896:38:000000000-B4D98:1:1103:7649:15778 1:N:0:165
TACGGAGGGTGCAAGCGTTAATCGGAATTACTGGGCGTAAAGCGCACGCAGGCGGTTTGTTAAGTCAGATGTGAAATCCCCGGGCTCAACCTGGGAACTGCATCTGATACTGGCAAGCTTGAGTCTCGTAGAGGGGGGTAGAATTCCAGGTGTAGCGGTGAAATGCGTAGAGATCTGGAGGAATACCGGTGGCGAAGGCGGCCCCCTGGACGAAGACTGACGCTCAGGTGCGAAAGCGTGGGGAGCAAACA
+
AAABAABBB?ABGFFCFCGEEFGFGGFGHGFFBBEFEFGGHHGGG0EEGA0EEEEEGEGGGFFHGGBGDGFFGFDGHGGGFEGGFGHHHHHHHGEHHFFGFGFGD?GGHHGGHEGBF????GHHHEGHFGGGHG.-<=>DFFFFFFFFFF/;;;;;;;99;FFFFFA;?@ABFFBFFFFFFDFFFFFFD-@FFFFF=DFFFFDDFFBEFFFF;BFFFFFFFFFFFAFFFFBBDADDBA;AADFFFAEFFFF
@M03896:38:000000000-B4D98:1:1103:16772:16240 1:N:0:165
TACGGAGGGTGCAAGCGTTAATCGGAATTACTGGGCGTAAAGCGCACGCAGGCGGTTTGTTAAGTCAGATGTGAAATCCCCGGGCTCAACCTGGGAACTGCATCTGATACTGGCAAGCTTGAGTCTCGTAGAGGGGGGTAGAATTCCAGGTGTAGCGGTGAAATGCGTAGAGATCTGGAGGAATACCGGTGGCGAAGGCGGCCCCCTGGACGAAGACTGACGCTCAGGTGCGAAAGCGTGGGGAGCAAACA
+
ABABABBCCBBBFEFEEFGACBDBEGBFHGBGC3FGGFGFGGHGGAAEEAEEFGGGGGGHHHBGFHEHHGFFGGFBFHBFFGGGGGHGHGFHHGFHGFFGFGFGHHFHFGFFHGFGFFGDFFFHHHHHFDFCGFGGGCBFFFBFFFBBFB0;;;;:;;;;:9:BFFDD;@9FB0BFFFBFFFFFFFFFF9@DFFBCFFFFFAADF@@EEFFF9DFD/FF;BDD.DDFFFFFFFADFFFADFCFE9DAFFFA
@M03896:38:000000000-B4D98:1:1103:8738:17426 1:N:0:165
TACGGAGGGTGCAAGCGTTAATCGGAATTACTGGGCGTAAAGCGCACGCAGGCGGTCTGTTAAGTCAGATGTGAAATCCCCGGGCTCAACCTGGGAACTGCATCTGATACTGGCAAGCTTGAGTCTCGTAGAGGGTGGTAGAATTCCAGGTGTAGCTGTGAAATGCGTAGAGATCTGGAGGAATACCGGTGGCGAAGGCGTCCCCCTGGACGAAGCCTGACGCTCAGGTTCGACACCGTGGGGAGCAAACA
+
>>>A333>2AA>EEDAE2FEGGHAAAFDHGA553AB2AAEGFGFG0EEEGG0EEEE/>BFFG4GGHF3G43B4F4DHGFGFEEEEEGG3GHFCFCF1?B?B?FGGHBHGFG2FGBFFFGHF0FHGF???<<.FHD.<-<=0=D00DGF0/</<<0000;/0:CFG;.;.:.:0;0CB00.;DBFFGF.;--9C----.9-.9;..;-..9;---9-.;9.F.9.:.99B/;9.;.-9-..9--.99;BBA.
@M03896:38:000000000-B4D98:1:1103:8758:17439 1:N:0:165
TACGGAGGGTGCAAGCGTTAATCGGAATTACTGGGCGTAAAGCGCACGCAGGCGGTTTGTTAAGTCAGATGTGAAATCCCCGGGCTCAACCTGGGAGCTGCATCTGATACTGGCAAGCTTGAGTCTCGTAGAGGGGGGTAGAATTCCAGGTGTAGCGGTGAAATGCGTAGAGATCTGGAGGAATACCGGTGGCGAAGGCGGCCCCCTGGACGAAGACTGACGCTCAGGTGCGAAAGCGTGGGGAGCAAACA
+
AAAAABCBCABBGGGGCEGEFBFFEEFFHGFHFFGFEFEFAHHGGGGEGGG0EEGFGGFHGHFGGHFHHHHHFFFGGGGGGG?EEGHHHGHHCHGG//B<FGGHHHFHGGGFHHC1EFFF?GFHHHHFFEFFGHGGGFFFFFFFFFFFFF/;;:;;;;:;AFFFFB;;AFFFBBFFFFFFDFFFFFFF-;CDACDDAFAABCFFFB@;.B?@B-DAFFFBF?DDFFBBFEB;ABCFFFFFFFAEFAAFBA.
@M03896:38:000000000-B4D98:1:1103:8740:17447 1:N:0:165
TACGGAGGGTGCAAGCGTTAATCGGAATTACTGGGCGTAAAGCGCACGCAGGCGGTTTGTTAAGTCAGATGTGAAATCCCCGGGCTCAACCTGGGAGCTGCATCTGATACTGGCAAGCTTGAGTCTCGTAGAGGGGGGTAGAATTCCAGGTGTAGCGGTGAAATGCGTAGAGATCTGGAGGAATACCGGTGGCGAAGGCGGCCCCCTGGACGAAGACTGACGCTCAGGTGCGAAAGCGTGGGGAGCAAACA
+
AAAAABCBBABBGGGCGEGEFFFFEGFFHGFFCAABEEEEGGHGGCEEGA00EEEFGGFGFHBFGHGHHGHHHGFEFGGGFGGEEGHHHHHHHHGHE/B?FGGHHHHHHHHHHHHHFFFGFGFHHHHHGGGGHHDCCFFDFFFFFFFBFF/;;:;;;;;;ABFFFFA;:@AF/;FFFFFFFFFFFFFFFBCFFFCDFFFFFAFFFF@AEFFCC=DAFFF:BDFFFFFF9FFFFDADFDADCCFECFFFFFF
@M03896:38:000000000-B4D98:1:1103:26213:17566 1:N:0:165
TACGGAGGGTGCAAGCGTTAATCGGAATTACTGGGCGTAAAGCGCACGCAGGCGGTTTGTTAAGTCAGATGTGAAATCCCCGGGCTCAACCTGGGAACTGCATCTGATACTGGCAAGCTTGAGTCTCGTAGAGGGGGGTAGAATTCCAGGTGTAGCGGTGAAATGCGTAGAGATCTGGAGGAATACCGGTGGCGAAGGCGGCCCCCTGGACGAAGACTGACGCTCAGGTGCGAAAGCGTGGGGAGCAAACA
+
BBBAAABB@>AAFFDF?EFGGGHFGGGGHDFFFFEBEAEAGGFGG0EAEEEEFFGEGG?HFGHHGHHHHGHFGFHFFGGHGEGGEGHGGHHHFFEHHFBBGF?GGGHFGHGHHHHEEHHHGFHHGGGGFGGFGEDDG;BAEFFFFFFBB9/;9;;99;;;AFBFBB;;AAEF//BFFFFFFAFFFFFFFDFDFFFFADA=;@DDFCBEEFFFF-.:;BBBFDADFDF9BBB-.-9AFDDFCFFE>AF/BF.
@M03896:38:000000000-B4D98:1:1103:11245:17861 1:N:0:165
TACGGAAGGTCCGGGCGTTATCCGGATTTATTGGGTTTAAAGGGAGCGTGGGCCGGAGATTAAGCGTGTTGTGAAATGTAGACGCTCAACGTCTGCACTGCAGCGCGAACTGGTTTCCTTGAGTACGCACAAAGTGGGCGGAATTCGTGGTGTAGCGGTGAAATGCTTAGATATCACGAAGAACTCCGATTGCGAAGGCAGCTCACTGGAGCGCAACTGACGCTGAAGCTCGAAAGTGCGGGTATCGAACA
+
ABABABCCCFFFGGGCEEGEGGDEEGGGHFFHCGGDGGHHHHHGHEGGGA>@FHGG?FEHHHGGGGDFEHFGGGFFGFGBFGFEGGGGGHGHHGFHFGGFHHGHGG?ACFHFHGHHGHHHHGFGDGFGDGGHGGFFGHCCCFCFGFGFGB.:;;;;;;;;:BFFFFFFFFFFFFFFFAA:DDFFFFFF@DFEFFFFFFFFFFFFFFFFFFFF@FCFFFFFBFFFFFFFFFFDFFFFBFFFFF@:BB;AFF@
@M03896:38:000000000-B4D98:1:1103:10005:18631 1:N:0:165
TACGGAGGGTGCAAGCGTTAATCGGAATTACTGGGCGTAAAGCGCACGCAGGCGGTTTGTTAAGTCAGATGTGAAATCCCCGGGCTCAACCTGGGAACTGCATCTGATACTGGCAAGCTTGAGTCTCGTAGAGGGGGGTAGAATTCCAGGTGTAGCGGTGAAATGCGTAGAGATCTGGAGGAATACCGGTGGCGAAGGCGGCCCCCTGGACGAAGACTGACGCTCAGGTGCGAAAGCGTGGGGAGCAAACA
+
ABAAABCCBBCBGFGGGGG2EBFFFFFGHGFFFBFFFFFGHHHGGCEEGAE0EEGGGGGHGHGHHHFHHGHGDGG4BGGGGGGCEFHHHGHHGGGHHFFFGGHHHHEHHHGGFHHHGF?F?FGHHHGGFGGFEFDGGFFDAFFFFFFBF//;;/;;;;;-;BFFFFA;AD./B//BFFBFFFFBBFFFF:@DFF>FFBECADFFFD@AEFF;:DFDFFFFBFFFFFFFFBBDDFFDFFDDFFFFFFFFFF.
@M03896:38:000000000-B4D98:1:1103:9986:18636 1:N:0:165
TACGGAGGGTGCAAGCGTTAATCGGAATTACTGGGCGTAAAGCGCACGCAGGCGGTTTGTTAAGTCAGATGAGAAATCCCCGGGCTCAACCTGGGAACTGCATCTGATACTGGCAAGCTTGAGTCTCGTAGAGGGGGGTAGAATTCCAGGTGTAGCGGTGAAATGCGTAGAGATCTGGAGGAATACCGGTGGCGAAGGCGGCCCCCTGGACGAAGACTGACGCTCAGGTGCGAAAGCGTGGGGAGCAAACA
+
AAABBBBB@AABGGFCECEE2BFFEFFFHGCHF3GEFEEEFGHGG0AEFE?EGEFFGGGGFGBBBGFHFGH4BFBFFGFFFGGGEEHH3FCHHHGHH?GGGGGHHHGHFGHHHHG1CFFFFGHHHHHHGGGFGHGFCFFFFFBFFFFBF//;;;/;;;:;9FFFFFADDA.FF:BBBB/;DDBFFFFFFFFFFFBFFFEBAFFAB@;:AFFF=-A;BBF;B.9ADFFB/;B@DF9.:.AD-=@;@AAFFF.
@M03896:38:000000000-B4D98:1:1103:10002:18649 1:N:0:165
TACGGAGGGTGCAAGCGTTAATCGGAATTACTGGGCGTAAAGCGCACGCAGGCGGTTTGTTAAGTCAGATGTGAAATCCCCGGGCTCAACCTGGGAACTGCATCTGATACTGGCAAGCTTGAGTCTCGTAGAGGGGGGTAGAATTCCAGGTGTAGCGGTGAAATGCGTAGAGATCTGGAGGAATACCGGTGGCGAAGGCGGCCCCCTGGACGAAGACTGACGCTCAGGTGCGAAAGCGTGGGGAGCAAACA
+
ABABABBCCBCCGGGFFFGEGFGFFGEFHFFFBBFFEFGGHHHGGAEEGEECGGGGGGGHGHBGFHGHHHHGFGGHFGGHGG?EEGHHHHHHHHGHHFGFGGGHHGHHHHGHHGGFGGHGGGFGHHHGFGGFHHGGGADDFFFFFFFFF//;:;;:99:9;FFFFFDDACEFF:BFBB:FDFFFFFFFD:>DFCBF=DED;@DFFF-.AFFFB-A.BFF/BDDDFFFFFFFCFFCAFDFFFFFFFFFFFFF
@M03896:38:000000000-B4D98:1:1103:26294:19017 1:N:0:165
TACGGAGGGTGCAAGCGTTAATCGGAATTACTGGGCGTAAAGCGCACGCAGGCGGTTTGTTAAGTCAGATGTGAAATCCCCGGGCTCAACCTGGGAACTGCATCTGATACTGGCAAGCTTGAGTCTCGTAGAGGGGGGTAGAATTCCAGGTGTAGCGGTGAAATGCGTAGAGATCTGGAGGAATACCGGTGGCGAAGGCGGCCCCCTGGACGAAGACTGACGCTCAGGTGCGAAAGCGTGGGGAGCAAACA
+
AAAAAABDDAAAGGGAAEEEFFGDEEAFHABF5FAAEEFEHGHGG0AEEEEFGGGCEFA?FFFBBFGHHGFBGGGGGGGHGGGGGGHHHHGHFGEHFFFDGG?GGHGHHHHFHHHHGGGGFHHHHHHH?EGEDGGC?ADDEFFFFFFBFF/;;;:;;9:9;BFFFFAA9>AFFBBFFFFFDFFFFFFFF>D?AA>AAAFACFFFFD@AEFFFFFFFFFFBFDFFFFEFFFFFFFFFFB.;@>AABDFBFF.
@M03896:38:000000000-B4D98:1:1103:3753:20250 1:N:0:165
TACGGAGGGTGCAAGCGTTAATCGGAATTACTGGGCGTAAAGCGCACGCAGGCGGTTTGTTAAGTCAGATGTGAAATCCCCGGGCTCAACCTGGGAACTGCATCTGATACTGGCAAGCTTGAGTCTCGTAGAGGGGGGTAGAATTCCAGGTGTAGCGGTGAAATGCGTAGAGATCTGGAGGAATACCGGTGGCGAAGGCGGCCCCCTGGACGAAGACTGACGCTCAGGTGCGAAAGCGTGGGGAGCAAACA
+
AAAAABCCCAABGGGCEEGECBDBEEFGHFFGBGEFEFEFCHHGGGGGGGC@EGGGGGGHGHFGGHEHHHHGHHE4BGGHGGGGGGHHHGGHHHEGFFFFFHHHHHFHGHHFGGGFFFGGGGHHHHHHFGGFFGFCGFFDFFFFFFFFFF/;;;;;;;;;:FFFFFAADBAFFFFFFF9AFFFFFFFFFCFFFAFFFFFFFFFFF;:.AFFF-@DDFFFBFDFFFFFBFFFCDFCDFF:DFFCAADEFFF.
@M03896:38:000000000-B4D98:1:1103:3761:20270 1:N:0:165
TACGGAGGGTGCAAGCGTTAATCGGAATTACTGGGCGTAAAGCGCACGCAGGCGGTTTGTTAAGTCAGATGTGAAATCCCCGGGCTCAACCTGGGAACTGCATCTGATACTGGCAAGCTTGAGTCTCGTAGAGGGGGGTAGAATTCCAGGTGTAGCGGTGAAATGCGTAGAGATCTGGAGGAATACCGGTGGCGAAGGCGGCCCCCTGGACGAAGACTGACGCTCAGGTGCGAAAGCGTGGGGAGCAAACA
+
AAA?AAA@BAAAGGGFEEEGFGGFAAFFHHFF53BBAEFFHHHGGGEEEEG0EFFFEFEHFGHHFGDGGHHHHFHHHHHHGGGEEFHHHGHFGHGHHAFFGHHHHGGHHHHGGHHHEGHHHHGHGHGGF.FFDFG?C;DDFF/BFFFFFF/;;9;;;9;9A:BFFFA;ABAFFFFFFFFFA?BFBFFACBFFAF@DFFEBAADFFDBE?FA;--;;BBBBFFFDFD9BBFB=A-9DFFFFAAD.@AABBA9
@M03896:38:000000000-B4D98:1:1103:5087:20768 1:N:0:165
TACGGAGGGTGCAAGCGTTAATCGGAATTACTGGGCGTAAAGCGCACGCAGGCGGTTTGTTAAGTCAGATGTGAAATCCCCGGGCTCAACCTGGGAACTGCATCTGATACTGGCAAGCTTGAGTCTCGTAGAGGGGGGTAGAATTCCAGGTGTAGCGGTGAAATGCGTAGAGATCTGGAGGAATACCGGTGGCGAAGGCGGCCCCCTGGACGAAGACTGACGCTCAGGTGCGAAAGCGTGGGGAGCAAACA
+
BBBBBBCBBBCCGGGGGEGGGFGFEGFGHGFFBBGEEFGGGHHGGEFEGECCFGFFEGGHHHGFGHFHHHHGHGGGGHHHGGGGEGHHHHHHHHGHHFFFGHGHHHHHHHHHHHHHGFGGFGHHHHHHFGGFHHGGGFFFFFFFFFFFFF0;;;;;;;;;AFFFFF;;;DFFF;BFFFFFFFFFFFFFFDFFADDFFFFFFFFFF@@:AFFFBFFFFFFFFFFFFFFFFFFCFFFFFD.ADFFEFAAFFF.
@M03896:38:000000000-B4D98:1:1103:22840:21279 1:N:0:165
TACGGAGGGTGCAAGCGTTAATCGGAATTACTGGGCGTAAAGCGCACGCAGGCGGTTTGTTAAGTCAGATGTGAAATCCCCGGGCTCAACCTGGGAACTGCATCTGATACTGGCAAGCTTGAGTCTCGTAGAGGGGGGTAGAATTCCAGGTGTAGCGGTGAAATGCGTAGAGATCTGGAGGAATACCGGTGGCGAAGGCGGCCCCCTGGACGAAGACTGACGCTCAGGTGCGAAAGCGTGGGGAGCAAACA
+
AAAAABCCCABCGGGEEEGEFFGFEGGGHGFFBFGFEEGGHHHGGAEEGEC?EEGFGGFHFGBGGHFHHHHGHFFGGGGHGGGFEGHGGHGHHHGHHFFFHGHHHHGHHHHHHHHHGFFGFGFHHHHHFGGGHHGCGFFFFFFFFFFFFF0;;;:;;;;;:FFFFFA;AFFFFFFFFFBFFFFFFFFFFFFFAFFFFFEFFFFFFFBAEFFFACBDFFFFFFDDFFFBFFFBFFFFFFFFFFFFFDEFFF.
@M03896:38:000000000-B4D98:1:1103:22846:21297 1:N:0:165
TACGGAGGGTGCAAGCGTTAATCGGAATTACTGGGCGTAAAGCGCACGCAGGCGGTTTGTTAAGTCAGATGTGCAATCCCCGGGCTCAACCTGGGAACTGCATCTGATACTGGCAAGCTTGAGTCTCGTAGAGGGGGGTAGAATTCCAGGTGTAGCGGTGAAATGCGTAGAGATCTGGAGGAACACCGGTGGCTAAGGCGGCCCCCTGGACGAAGACTGACGCTCATGTGCGCAAGCGTGGGGAGCAAACA
+
A?A?>AADBAA>GGFFAAF?FFGA2BFFHHFD5BABAAEFGHGEEEFEF??0B>E@EFEHGDG4BBFFGFGH44B?GFHHG?</>EHHHGHF0B/?B/BBF22?F2FGGHHBHHHG/FGF001??GF<?<.>10C--;D9.//;BBFB/;/;;99;;-;-.//;BF9.A-9//;FF//9...99BBD;-;-.;.;9//;--;@AFFF;...-;;9.;///B.:ADF/99/;;--9-A99.--9A99;B/:.
@M03896:38:000000000-B4D98:1:1103:27190:21439 1:N:0:165
GATACCCTAGTAGTCCGGCTGACTGACTACTCACTGATATCGTATGCCGTCTTCTGCTTGAAAAAAAAAAAAACGCACCCAATATATAAAAAACTCCAAATAACATCAAAAATACAACGAAAAAGCCTATACCCTAACTAATACCACAAGATCTAAACCCCCAACTTTATAAACATACCCCTGTAATCCCACTCACTGACAACACAACATTCTCAACTGACTGCTTCTGCTGACCTTACAAACCAATAAAA
+
ABBBBFFFFFBB6FF5AEEE24AB5EBF5BA35F55BD5DFFGAFADBEE?GFHF5GGFAEG5BBE>00>/>>?//>>E//?234444443BCG2GF?22?2?2222??22?022211/<<?/0<<>1111111100>=000<=00<..</000==0//..-;:C/00000000;0;0;;9..900;00009.//:009;00.....;A9//////.///:///9/9////9/.///////;..:.//9//
@M03896:38:000000000-B4D98:1:1103:9210:21611 1:N:0:165
TACGTAGGGGGCAAGCGTTATCCGGATTTACTGGGTGTAAAGGGAGCGTAGACGGTGTGGCAAGTCTGATGTGAAAGGCATGGGCTCAACCTGTGGACTGCATTGGAAACTGTCATACTTGAGTGCCGGAGGGGTAAGCGGAATTCCTAGTGTAGCGGTGAAATGCGTAGATATTAGGAGGAACACCAGTGGCGAAGGCGGCTTGCTGGACGATGACTGACGTTGAGGCTCGAAAGCGTGGGGAGCAAACA
+
>AAAAFFABABBGGGEECEFEGGFGGGGHBDGBEG3AAGGHHFGHEGGEBE1FEEAABEEFFGFBGFFHFFBFFFFHFHHFFGEHGHEFHHFFBECGGFFHFDGFGGFGHG3BFDDDFFFFGGBGFHFFGGGG@EEFGFC?@CEHGGFH=0=====<;;:;CGH0BC;A@C0FB;BFEFFBDFGFGFEFBFF?D@?DFFFFAAFCE9BFFFFFEEFFBBBB.AEEABB?EAABFDDFF9A@AAEDFEFFFF
@M03896:38:000000000-B4D98:1:1103:23081:21661 1:N:0:165
TACGTAGGGTGCGAGCGTTGTCCGGAATTACTGGGCGTAAAGGGCTCGTAGGTGGTTTGTCGCGTCGTCTGTGAAATTCCGGGGCTTAACTCCGGGCGTGCAGGCGATACGGGCATAACTTGAGTACTGTAGGGGTAACTGGAATTCCTGGTGTAGCGGTGAAATGCGCAGATATCAGGAGGAACACCGATGGCGCAGGCAGGTTACTGGGCAGTTACTGACGCTGAGGAGCGAAAGCATGGGTAGCGAA
+
>AAAAFC?AFAAGCGA2AEAADGE22EFHHFCB32BAAEEGGGGFHHGABF?DFFFGGGHBBF@>>/EFAFBEBDFBDGHHGEFECFFFFGHHFGCC<>>??FCCDCDEF.>CCD/C<CGHFFHHHC0;CGHFE:CEBCCC/;/B0FFG09;;.:;;;;;::0BCBCC9-9;BBBBB/9/..;BFBFDA@DD?.9.99-.:D-9BFFBBB?ABDBFBFBB//ADDDDF./9AA;>=?FFFFF./BAB-;-
@M03896:38:000000000-B4D98:1:1103:23071:21681 1:N:0:165
TACGTAGGGTGCGAGCGTTGTCCGGAATTACTGGGCGTAAAGGGCTCGTAGGTGGTTTGTCGCGTCGTCTGTGAAATTCCGGGGCTTAACTCCGGGCGTGCAGGCGATACGGGCATAACTTGAGTACTGTAGGGGTAACTGGAATTCCTGGTGTAGCGGTGAAATGCGCAGATATCAGGAGGAACACCGATGGCGAAGGCAGGTTACTGGGCAGTTACTGACGCTGAGGAGCGAAAGCATGGGTAGCGAA
+
AAAB>FFBBFBBGGGEEEGE2BGFEEEGHHFGCGFFEFGGHHHGGFGGGECEDGG>1BBGHFAEEG/E?FFGHGFGFDGHFEGEEG/FGF?B1?</<<>ADH10/ACGED.>CC-<G0/DGFBC00BCGGCCGGG.:/:FFBG/CFF9C09;;.9;;;;;9EG0;00;9-@-BFFF/B/BE.D.A9B9B-BF.B-;-B.99.9;9/9:FF.;99B9B9//9;99A.DF./.99BB@.;BFFFF/B./9@B
@M03896:38:000000000-B4D98:1:1103:25680:22187 1:N:0:165
TACGTAGGGGGCAAGCGTTATCCGGATTTACTGGGTGTAAAGGGAGCGTAGACGGTGTGGCAAGTCTGATGTGAAAGGCATGGGCTCAACCTGTGGACTGCATTGGAAACTGTCATACTTGAGTGCCGGAGGGGTAAGCGGAATTCCTAGTGTAGCGGTGAAATGCGTAGATATTAGGAGGAACACCAGTGGCGAAGGCGGCTTGCTGGACGATGACTGACGTTGAGGCTCGAAAGCGTGGGGAGCAAACA
+
AABBAFFABBBBGFEEEEGFGGDAEEEGHADDBFFCEEHFHHHGGGGGGE01F?AEEEGG?CF1BFGFHGGFGFGEG?GFHHHEGHHHHFFHHBC2FB3?GFGHHHHEFGDFHHFHEFFFFFFGHFHGFGCGGGGFGGFCACCGHFGFHD0===<=<;;;CFFHFCC:;ACFFFBGGEBFFEFGGGA?CCFBCDBABDECAAF-@AFFBFFAFEEBF9B9B.:;?AFFEEFFFBADFFF?-@=EFFEFFFF
@M03896:38:000000000-B4D98:1:1103:8082:22728 1:N:0:165
TACGGAGGGTGCAAGCGTTAATCGGAATTACTGGGCGTAAAGCGCACGCAGGCGGTTTGTTAAGTCAGATGTGAAATCCCCGGGCTCAACCTGGGAACTGCATCTGATACTGGCAAGCTTGAGTCTCGTAGAGGGGGGTAGAATTCCAGGTGTAGCGGTGAAATGCGTAGAGATCTGGAGGAATACCGGTGGCGAAGGCGGCCCCCTGGACGAAGACTGACGCTCAGGTGCGAAAGCGTGGGGAGCAAACA
+
ABAAABBCCABCGGFEEEGEFFGFGGCFHHFGFFHGGFGGGHHGGCEGGEC?EFGGGGGHGHGHGHEHHHHGHFFGGHHHGGGGGGHGGHGHHHGHHFGGHHGHHHFHHHGHHHHHGGFGFGHHHHHHGGGGHGGGGFCFFFFFFFFFFF0;;;;;;;;;AFFFFFA;ABEFFBBFFFFFFFFFFFFFFBFFFFFFAFF@DFFFFFCEFFFF;DDDFFFFFFFFFFEFFBBDFFFFFB:DBFFEFDFFFFF
@M03896:38:000000000-B4D98:1:1103:8065:22732 1:N:0:165
TACGGAGGGTGCAAGCGTTAATCGGAATTACTGGGCGTAAAGCGCACGCAGGCGGTTTGTTAAGTCAGATGTGAAATCCCCGGGCTCAACCTGGGAACTGCATCTGATACTGGCAAGCTTGAGTCTCGTAGAGGGGGGTAGAATTCCAGGTGTAGCGGTGAAATGCGTAGAGATCTGGAGGAATACCGGTGGCGAAGGCGGCCCCCTGGACGAAGACTGACGCTCAGGTGCGAAAGCGTGGGGAGCAAACA
+
AAABABCCCABCGGGGFCGAFGGFGGFGHHFHCFGFFFEFHHHGGCCGGEGCGGGGGGGHHHBGGHGHHHHGHHHGGHFGGGGGGGFHHHGHHHGHHFGGHGGHHHFHFHHHHHGFGFGGGFHHHHHHGGGFGHGGGFFFFFFFFFFBF:0;;;:;;;;;;FFFFFA;ACEF0FFFFFBFFFFFFFFFF=DFFFFFFFFFFACFF@DEFFFF-@DDFFFFBDFFDFFFFFFFFFA?FDDFFFFFFDEFFF.
@M03896:38:000000000-B4D98:1:1103:19267:22783 1:N:0:165
TACGGAGGGTGCAAGCGTTAATCGGAATTACTGGGCGTAAAGCGCACGCAGGCGGTTTGTTAAGTCAGATGTGAAATCCCCGGGCTCAACCTGGGAACTGCATCTGATACTGGCAAGCTTGAGTCTCGTAGAGGGGGGTAGAATTCCAGGTGTAGCGGTGAAATGCGTAGAGATCTGGAGGAATACCGGTGGCGAAGGCGGCCCCCTGGACGAAGACTGACGCTCAGGTGCGAAAGCGTGGGGAGCAAACA
+
BBBBABCCCBCCGGGGGCGEFGGFEGFGHHFFCFGFEF?EFGHGGEEEGEE?FEGGGGGHGHFGGHEHHHHGGFGFGHGGGGGGGGHHHHFHHHEHHFHHHHHHHHGHGHHHHHHCFFFGFFHHHHHHGGGGHHFCG;FFFFFFFFFFFF0;;;;;;;;;:FFFFFA;AFFFF0FFFEFFFDFFFFFFFAFFFFFCFFFFFFFFFDBEEFFF9BFDFFFFFFFFFFFFFFFBDFBFFFFFFDCEADAFFF.
@M03896:38:000000000-B4D98:1:1103:19281:22794 1:N:0:165
TACGGAGGGTGCAAGCGTTAATCGGAATTACTGGGCGTAAAGCGCACGCAGGCGGTTTGTTAAGTCAGATGTGAAATCCCCGGGCTCAACCTGGGAACTGCATCTGATACTGGCAAGCTTGAGTCTCGTAGAGGGGGGTAGAATTCCAGGTGTAGCGGTGAAATGCGTAGAGATCTGGAGGAATACCGGTGGCGAAGGCGGCCCCCTGGACGAAGACTGACGCTCAGGTGCGAAAGCGTGGGGAGCAAACA
+
AAABBBCCCABCGGGGGEGEFFGFGGGGHGFHCFGGFGEGGHHGGEEGGEG0EEEFEGGHHHBFFHFHHHHHHGGGGHGGGGFGGGHHHGCHHHGHHFGHHGHHHHHHHHHHHHHFGGGFGGHHHHHHGGGGHHGGGFFFFFFFFFFFFF0;;;;;;;;;;FFFFFDDDFFFFFFFFFFFFDFFFFFFD@DFFFF>DFFFFFFDF@::AFFF-BFDFBBFFFFFFFFFFFFAF;=DFDADFDFEFDEF0A.
@M03896:38:000000000-B4D98:1:1103:23307:22956 1:N:0:165
TACGTAGGGGGCTAGCGTTATCCGGAATTACTGGGCGTAAAGGGTGCGTAGGTGGTTTCTTAAGTCAGAGGTGAAAGGCTACGGCTCAACCGTAGTAAGCCTTTGAAACTGGGAAACTTGAGTGCAGGAGAGGAGAGTGGAATTCCTAGTGTAGCGGTGAAATGCGTAGATATTAGGAGGAACACCAGTTGCGAAGGCGGCTCTCTGGACTGTAACTGACACTGAGGCACGAAAGCGTGGGGAGCAAACAG
+
ABBBAFFABADDEGGFGFGGGGFEEEEGHGFF5F2FEEFGHHGGFEECAB01DFCEFGHHHHFEBGBFDGEFEBGDGHHHHFDEEEGFFGHGEEEFHE?GHFFFFHHHHHFFHHHHGHHDGHFHHHFGFGHACGDEDFFFGFFFFHHFH11=>>>><<<CGGGEDE<ACEHHHCHHC0GDFHGHGGEGFGGC?DB??C?@BDFFFFF9FFFEFF/BFFFFFBFFFFFF?FD9DDFFA9D;=;EFFEFFFFB
@M03896:38:000000000-B4D98:1:1103:8627:23346 1:N:0:165
TACGGAGGGTGCAAGCGTTAATCGGAATTACTGGGCGTAAAGCGCACGCAGGCGGTTTGTTAAGTCAGATGTGAAATCCCCGGGCTCAACCTGGGAACTGCATCTGATACTGGCAAGCTTGAGTCTCGTAGAGGGGGGTAGAATTCCAGGTGTAGCGGTGAAATGCGTAGAGATCTGGAGGAATACCGGTGGCGAAGGCGGCCCCCTGGACGAAGACTGACGCTCAGGTGCGAAAGCGTGGGGAGCAAACA
+
BCCCBCCBBABCGGFCEEGEFFGFEGFGHGFFBFFEEFFGCFHGGGGGGEE0EEGEEGGHHHFHGHGHHHGFGFFGHHHHGGFGGGHGHHHHHHGHHFGGHHGHHHHHHHHGHHHHFGGHHGHHHHHHFEGEGHFFCD@.AFFFFFFFFF0B;9;;:;:;ABFFFFD9AFFFFBFFFFFFFFFFFFFFF-CFFCDCFFEDA;DDFF=EFFFFFFFFFFFB0ADDFDBF9BB@AD=A/A9A=DFEDDFFFF.
@M03896:38:000000000-B4D98:1:1103:8621:23364 1:N:0:165
TACGGAGGGTGCAAGCGTTAATCGGAATTACTGGGCGTAAAGCGCACGCAGGCGGTTTGTTAAGTCAGATGTGAAATCCCCGGGCTCAACCTGGGAACTGCATCTGATACTGGCAAGCTTGAGTCTCGTAGAGGGGGGTAGAATTCCAGGTGTAGCGGTGAAATGCGTAGAGATCTGGAGGAATACCGGTGGCGAAGGCGGCCCCCTGGACGAAGACTGACGCTCAGGTGCGAAAGCGTGGGGAGCAAACA
+
ABABBBCCCAAAGGGGCEEGGGHFEEGGHGEBBBFBEAEFHHHGGGGFGCEEFGGEEFGGGHHHGHGHHGFFGGHHHHHHGGEGEEHGHHHHHHEFGABBGHHHHHGHHHHHHHHFFHGHHGHHHHGG?CFGHGGFCFFAEFFFFFFEFF0BB9;:;:;@EFBFFFD;AFFFFFFFFFFFFFFFFFFFC9@DFFFACFE@;=@CFF@EEBADFADDFB099DAAFFFF;0:-::@D/A.;9DD?-A.BBF.
@M03896:38:000000000-B4D98:1:1103:5942:24190 1:N:0:165
TACGGAGGGTGCAAGCGTTAATCGGAATTACTGGGCGTAAAGCGCACGCAGGCGGTTTGTTAAGTCAGATGTGAAATCCCCGGGCTCAACCTGGGAACTGCATCTGATACTGGCAAGCTTGAGTCTCGTAGAGGGGGGTAGAATTCCAGGTGTAGCGGTGAAATGCGTAGAGATCTGGAGGAATACCGGTGGCGAAGGCGGCCCCCTGGACGAAGACTGACGCTCAGGTGCGAAAGCGTGGGGAGCAAAC
+
AABBA3ADDAABGFGG?AEEEGHGGGGGHADGBAAAEEEDAAFGG0AEEEG?EFGEEAFHGHGGHHBGHHFFEFGFFHFGGEGGEGHGFHGHFF/0CCGFGHHHHG2GHHGGGHF2CGHHGHHHHHGHFDGFHFGCGF=AEFFFFFFFFB/9999;9;999BFFFB;99@9F/;9BBBBFDDFFFFF?@@-AFFCFCFFFFFCCFFFFAF.=A9DFBBFBF.DDFFF/BFB=?;@.F?ADBD=?=AEF/F
@M03896:38:000000000-B4D98:1:1103:5955:24205 1:N:0:165
TACGGAGGGTGCAAGCGTTAATCGGAATTACTGGGCGTAAAGCGCACGCAGGCGGTTTGTTAAGTCAGATGTGAAATCCCCGGGCTCAACCTGGGAACTGCATCTGATACTGGCAAGCTTGAGTCTCGTAGAGGGGGGTAGAATTCCAGGTGTAGCGGTGAAATGCGTAGAGATCTGGAGGAATACCGGTGGCGAAGGCGGCCCCCTGGACGAAGACTGACGCTCAGGTGCGAAAGCGTGGGGAGCAAACA
+
AAABAABBBABBGFFCEEGEEGGGGGGGHFBFBFDCEEEEFHHGG0AEFAAEECFEEEEBFFDGBF4GFHFBFGBFGHGHGGGGGGHGGHGHHHGHHFGGHHHHHHHHHHGGHHGFGFFGFFGGHHGHFDGEFCD?@;>DEFFFFFFFFF0;;;;;;;9;.BFFFFAADFEFFBBFFFFFFFFFFFFFFAFFFDCFAFFFFFFFFFFFEFFBFBFFFFFFFFFFFFFFFFFCDABDFFFFFFFFFFFF0.9
@M03896:38:000000000-B4D98:1:1103:5960:24222 1:N:0:165
TACGGAGGGTGCAAGCGTTAATCGGAATTACTGGGCGTAAAGCGCACGCAGGCGGTTTGTTAAGTCAGATGTGAAATCCCCGGGCTCAACCTGGGAACTGCATCTGATACTGGCAAGCTTGAGTCTCGTAGAGGGGGGTAGAATTCCAGGTGTAGCGGTGAAATGCGTAGAGATCTGGAGGAATACCGGTGGCGAAGGCGGCCCCCTGGACGACGACTGACGCTCAGGTGCGAAAGCGTGGGGAGCAAACA
+
>>AA>AABBABBGFGCEEEEGFHFGGGGHFD5B3BGEFEGHHHGG0EEEEE@EEFEGGGHHGGFBGDFFHGBFGFBGHHHGGFFGGHFGHGHHHAGCAB2FGHGHHHFBGGFHHHBCHHGFGFGFHFHFEFC<>A@@ABDEFFFFFFBFF/;9;9:-;;99/BFBFD;AD?FB9BFFBBFFDFFBF9AFFA.AB@DF.ECBDFCDDCFEFF=A---9DDBFDFFFDFEBBBBD;-./;ADFFFFADE/;.9
@M03896:38:000000000-B4D98:1:1103:15028:24826 1:N:0:165
TACGGAGGGTGCAAGCGTTAATCGGAATTACTGGGCGTAAAGCGCACGCAGGCGGTTTGTTAAGTCAGATGTGAAATCCCCGGGCTCAACCTGGGAACTGCATCTGATACTGGCAAGCTTGAGTCTCGTAGAGGGGGGTAGAATTCCAGGTGTAGCGGTGAAATGCGTAGAGATCTGGAGGAATACCGGTGGCGAAGGCGGCCCCCTGGACGACGACTGACGCTCAGGTGCGAAAGCGTGGGGAGCAAACA
+
AAABAAB@BAAAGGGEGFGEGGHFEFCFHFFFBBABEEEGCHHGGGGGGEE0FEEEFGFHGHGHGHFHHHHHHGGFGHHHGGEEGGHHHGGF0FFCFFGBGHGHHHBGHHFFFGFHF?FF<CGHHHG<?CFEFF.<@FCFEFFFFFFFFF/;;;;;;9;9;FFFFB;;AD?FFFFFFFFFFFFFFFFF@>BDF=>;BDAB--@DFD9;99FAF-@BBDFFFDAAFFBFFF:;A@DAFD..;;DFFDEFFF.
@M03896:38:000000000-B4D98:1:1103:15012:24835 1:N:0:165
TACGGAGGGTGCAAGCGTTAATCGGAATTACTGGGCGTAAAGCGCACGCAGGCGGTTTGTTAAGTCAGATGTGAAATCCCCGGGCTCAACCTGGGAACTGCATCTGATACTGGCAAGCTTGAGTCTCGTAGAGGGGGGTAGAATTCCAGGTGTAGCGGTGAAATGCGTAGAGATCTGGAGGAATACCGGTGGCGAAGGCGGCCCCCTGGACGAAGACTGACGCTCAGGTGCGAAAGCGTGGGGAGCAAACA
+
ABABABCCCBCCGGGGGFGEEFGFFGGGHGFFBBFFEFGGHHHGGGGGGEA0EEFFGGGHGHFGGHGHHHHHHFFGGHGGGGEGEGHHHHHHGHGHHFFFGHHHHHGHHHHFHHHHGFFFFGFHHHHHGGGGHHCGGCFFFFFFFFFFFF0;;;;;-;;;;FFFFFA;DFFFEBFFFFBFFFFFFFFFF@DFFFFFFFFFFFFFFC@AEFFAD9DABFFFFFFFFFFFFFFDFFFDFFFFFFFFFDEFFF.
@M03896:38:000000000-B4D98:1:1103:15032:24845 1:N:0:165
TACGGAGGGTGCAAGCGTTAATCGGAATTACTGGGCGTAAAGCGCACGCAGGCGGTTTGTTAAGTCAGATGTGAAATCCCCGGGCTCAACCTGGGAACTGCATCTGATACTGGCAAGCTTGAGTCTCGTAGAGGGGGGTAGAATTCCAGGTGTAGCGGTGAAATGCGTAGAGATCTGGAGGAATACCGGTGGCGAAGGCGGCCCCCTGGACGAAGACTGACGCTCAGGTGCGAAAGCGTGGGGAGCAACCA
+
AAAAABBBCABBGGGGCEGFFFGFEGDFHGFFFBFFEEGEHHHGGGGGGEG0EEFEEGEHGHHHHHGGHHHGH4FGHHHHFGFCEGHFFHGHGGGHHFGGHBGHHHHHFGFGHHHGGFGG?0CGHHHHFDFFDC.-@CFFFFFFFFFFF//;9//;;;;9AFFFF;;.;CEF/BFFFFFFFFFFBFFFADFFA:@-@AEDFFBBFF;AFF?---;.BFFFF.A;D?FFFBB-.;-;FFDFFF;E;A.B.:9
@M03896:38:000000000-B4D98:1:1103:15008:24854 1:N:0:165
TACGGAGGGTGCAAGCGTTAATCGGAATTACTGGGCGTAAAGCGCACGCAGGCGGTTTGTTAAGTCAGATGTGAAATCCCCGGGCTCAACCTGGGAACTGCATCTGATACTGGCAAGCTTGAGTCTCGTAGAGGGGGGTAGAATTCCAGGTGTAGCGGTGAAATGCGTAGAGATCTGAAGGAATACCGGTGGCGAATGCGGCCCCCTGGACGACGACTGACGCTCAGCTGCGCAAGCGTGGGGAGCAACC
+
>AAAAAA2AAA>FGFA2AEACGHABABFHGEFB32BAAAAFFFAEEF0A000?0>FEF?EFGGHFGGEG4BF@BFGHHHGGE>>>/FFFFHFB0FBG/B2BF??22FGBGHB2?GF/???0?<FDH?0?><CH0.>--@;;/;BFFBB;B999//;-9;-;/9B/;;;A-;BBFFFB/9//.B//;B.9-9.;-@@-;;9-;@BDF;AA..-@9@@;;A/B...?.//;//-----..;.9-;A-.;9.9
@M03896:38:000000000-B4D98:1:1103:17685:25026 1:N:0:165
TACGTAGGTCCCGAGCGTTGTCCGGATTTATTGGGCGTAAAGCGAGCGCAGGCGGTTAGATAAGTCTGAAGTTAAAGGCTGTGGCTTAACCATAGTACGCTTTGGAAACTGTTTAACTTGAGTGCAAGAGGGGAGAGTGGAATTCCATGTGTAGCGGTGAAATGCGTAGATATATGGAGGAACACCGGTGGCGAAAGCGGCTCTCTGGCTTGTAACTGACGCTGAGGCTCGAAAGCGTTGGGAGCAAACAG
+
>AA?>CFAFFFFGGGEAEFAFFDBAEEGHFBGCBGFEFEGCFHGGEGGGGE@EFGEEE13BF43BFFGG@3BFG4BG3CGHHF?FGGHHHHHH?3B44??FFFD22BFHGHHDG2>DGHF22FGHGBF0F//@/DG.<GFGHHHGG0DD<=<<==<<<;::0CGGGE.-CGHHFB09;9;EFGBFF?-9;.9:A>>.;99DFFFFFF/:B;9AF/99//9.....;.;9A--9A.9;..9ADEEF.9BF..
@M03896:38:000000000-B4D98:1:1103:17708:25032 1:N:0:165
TACGTAGGTCCCGAGCGTTGTCCGGATTTATTGGGCGTAAAGCGAGCGCAGGCGGTTAGATAAGTCTGAAGTTAAAGGCTGTGGCTTAACCATAGTACGCTTTGGAAACTGTTTAACTTGAGTGCAAGAGGGGAGAGTGGAATTCCATGTGTAGCGGTGAAATGCGTAGATATATGGAGGAACACCGGTGGCGAAAGCGGCTCTCTGGCTTGTAACTGACGCTGAGGCTCGAAAGCGTGGGGAGCAAACAG
+
AAAAAFFBFFDFEGGEGEGEEFFEEEEFHEFFDGGBEEFGAHHGDEFEFEGCFEEEEE13BEGHDGGGBGGFHHHFFFF3FGFHGHFHHHHGG3GGF??<FFEFFFFHF2GHFHHHHGHD@<@GHFDGBGEAGCCGGGHGGGHHHD==0D<=<<=-<<:::G0;GGD?CE0;;CC0;CB.9:F/CE--9;D:AAFFDFAC--A/FFB//;A;A9BFBBFF.9;;;A.A;A9-/.:;.;.;@B.;?EBF?F/
@M03896:38:000000000-B4D98:1:1103:20908:25637 1:N:0:165
TACGTAGGGTGCGAGCGTTGTCCGGATTTACTGGGCGTAAAGAGCTCGTAGGTGGCTTGTCGCGTCGTCTGTGAAAGTCTGGGGCTTAACTCCGGGTGTGCAGGCGATACGGGCTGGCTTGAGTGCTGTAGGGGAGACTGGAATTCCTGGTGTAGCGGTGGAATGCGCAGATATCAGGAGGAACACCGATGGCGAAGGCAGGTCTCTGGGCAGCCACTGACGCTGAGGAGCGAGAGCATGGGTAGCGAACA
+
>AA?>CFAAFABGGGEAEGGEGDECFGGHFBFFAABEEEEDHHHHGHFEB1BDFFAFGEHFEEGEECFGEFGHFB4BFGHHGHGGCHHFFGHBEECF<>?GHHFAC?DGGAEDCC?C><>>FBFGHFHHHHHEDDC.<CF;:/<<CGFGE/;C;;;;-.;;E0BFC;A9@DFGFFFG0:EDABFFFDFBFFDF>C@>DEF?BFFFFBF/BEFBDFFFFFFFDDFFB../.A@DFADFFFFFFF/9:9;9@-
@M03896:38:000000000-B4D98:1:1103:20881:25643 1:N:0:165
TACGTAGGGTGCGAGCGTTGTCCGGATTTACTGGGCGTAAAGAGCTCGTAGGTGGCTTGTCGCGTCGTCTGTGAAAGTCTGGGGCTTAACTCCGGGTGTGCAGGCGATACGGGCTGGCTTGAGTGCTGTAGGGGAGACTGGAATTCCTGGTGTAGCGGTGGAATGCGCAGATATCAGGAGGAACACCGATGGCGAAGGCAGGTCTCTGGGCAGCCACTGACGCTGAGGAGCGAGAGCATGGGTAGCGAACA
+
AAABAFFBBFBBGCFCAEEGEGDBEGGGHDDFDFGFEEEEGHCHHGGGGE1?DFFHAGEFFEEEFGCFGGEFGFBBGGHHHFHFFGHGGFHHFE<BC>>CGGGFDGCGFGGGGGGGFCFFACFFGHEGHHGHGGGGGCFFCF;GGGHFHB/;;<;;;;:;CEFGBFCDBD?FGC9;FFFFFDBFEFF;@=FFFFFFFFFFDFFFFFBFBFEF?FEFFFB:F?DFFFF9FFFFFFFFFFFFFEB/::99-@;
@M03896:38:000000000-B4D98:1:1103:20900:25659 1:N:0:165
TACGTAGGGTGCGAGCGTTGTCCGGATTTACTGGGCGTAAAGAGCTCGTAGGTGGCTTGTCGCGTCGTCTGTGAAAGTCTGGGGCTTAACTCCGGGTGTGCAGGCGATACGGGCTGGCTTGCGTGCTGTAGGGGAGACTGGAATTCCTGGTGTAGCGGTGGAATGCGCAGATATCAGGAGGAACACCGATGGCGAAGGCAGGTCTCTGGGCAGCCACTGACGCTGAGGAGCGAGAGCATGGGTAGCGAACA
+
A3AAAF?AACAAGE?E2EAECGGE?EGGHFDBDFFBEEEGHGHGGBHGEEGGGGG11FEGFEH/>EGEFAFFGFBFGFHHHCFEE/FHHFGEF/<<C<>?FFFFDGGGDDEGGCCA<CFF-.<CEF.DG0GBE.A;ACFF:CCGHHFB0//;;;;;;;;ADCBGGFAD@?@GGGFFFB/9.:FFFFFBBBFFBB@=BBEADB;FBB;:/BEFADE.BFB9BFDFF.AEFDEB-BBBF///.:BBE/99=99
@M03896:38:000000000-B4D98:1:1103:11673:26433 1:N:0:165
TACGTAGGGGGCTAGCGTTATCCGGAATTACTGGGCGTAAAGGGTGCGTAGGTGGTTTCTTAAGTCAGAGGTGAAAGGCTACGGCTCAACCGTAGTAAGCCTTTGAAACTGGGAAACTTGAGTGCAGGAGAGGAGAGTGGAATTCCTAGTGTAGCGGTGAAATGCGTAGATATTAGGAGGAACACCAGTTGCGAAGGCGGCTCTCTGGACTGTAACTGACACTGAGGCACGAAAGCGTGGGGAGCAAACAG
+
ABABAFF?AADDFGGFGGGGGGDBAEEFHGFHBGACEFEGHHHGHFGGFE@1DFEEFHHHHHGGGHEHEGFGGFFFGCGGHF?EEGGGHFGEEGEFGFFGHGFGFHBGHHFFHH2?CBFBFGDGHHEF?FGEFFDHCFHFHHHHHGHDG11<><>><<<CGGHHG?<ACEFHBHHGCGGFGGFGGGEFFGGFCG@@AEB@DFFFFFFBFFBAFFBFFBBFFBFBBB?AEF.;DDAFAAFCFFF;DABBFF9
@M03896:38:000000000-B4D98:1:1103:11819:26572 1:N:0:165
TACGGAGGGTGCAAGCGTTAATCGGAATTACTGGGCGTAAAGCGCACGCAGGCGGTTTGTTAAGTCAGATGTGAAATCCCCGGGCTCAACCTGGGAACTGCATCTGATACTGGCAAGCTTGAGTCTCGTAGAGGGGGGTAGAATTCCAGGTGTAGCGGTGAAATGCGTAGAGATCTGGAGGAATACCGGTGGCGAAGGCGGCCCCCTGGACGAAGACTGACGCTCAGGTGCGAAAGCGTGGGGAGCAAACA
+
AAAAAAABDABBBEFG2EGEFBDBEEAFHGBFBBGFEEEGHHHFGEEEGE0EEGGEEEEHGHBGGHFHHGHFGFGFFGGGGG?/EGHGGHGFGHEHHFBBFGGHHHEHHHGFGHGHG???0?GHHFHBFGECGEG@-;@DAFFFBFF9BB9;//;9-;;;9BFFFB;9.@.///;BFE/9DFFFFFFAF@-AAB;--..;--;BB>9;9BFC9>DDBFF/;ADDD.;/;FF9:@;9FAA.@;DFAA?/BF.
@M03896:38:000000000-B4D98:1:1103:11842:26583 1:N:0:165
TACGGAGGGTGCCAGCGTTAATCGGAATTACTGGGCGTAAAGCGCACGCAGGCGGTTTGTTAAGTCAGATGTGAAATCCCCGGGCTCAACCTGGGAACTGCATCTGATACTGGCAAGCTTGAGTCTCGTAGAGGGGGGTAGAATTCCAGGTGTAGCGGTGAAATGCGTAGAGATCTGGAGGAATACCGGTGGCGAAGGCGGCCCCCTGGACGAAGACTGACGCTCAGGTGCGAAAGCGTGGGGAGCAAACA
+
>AABAAA?DAAB4ABCAEEEEBFE?EAFHFFBBBCFEEAEGHHEGEEEFEEEGGGFECEFGGEEBFBGBGFBFDF?FGHHGE<@EGACCGHHGHA0B?FGHH2FHHHHHHHFGHHFE?FF?FGHGGG?<>FFGFD?-;@DEFFFFFFBFB/B;;;;9;.;;FFFE;99;@AFBFBFFBBFDA.;BFFFFFFFFFFD=.:9@=;9@B;.;BFFD;DDB9B/BDDAD./9;BB@AA-;/..;9;=EFAABFF?
@M03896:38:000000000-B4D98:1:1103:14868:28135 1:N:0:165
TACGGAGGGTGCAAGCGTTAATCGGAATTACTGGGCGTAAAGCGCACGCAGGCGGTTTGTTAAGTCAGATGTGAAATCCCCGGGCTCAACCTGGGAACTGCATCTGATACTGGCAAGCTTGAGTCTCGTAGAGGGGGGTAGAATTCCAGGTGTAGCGGTGAAATGCGTAGAGATCTGGAGGAATACCGGTGGCGAAGGCGGCCCCCTGGACGAAGACTGACGCTCAGGTGCGAAAGCGTGGGGAGCAAACA
+
ABBCABCCCBCCGGGCE?EEFGGFFGFFHGFFCCGGGGGGHHHGGAAEEEECFGGGGGGHGH@FFGFHHHHGHGGGGHGHGGGGGGHGGHGHHHGHHFGHHHGHHHHHHHGFHHHFFGGHGHHHHHHHGGGEHHGFGFCFFFFFFFFFFF0;;;;;;;9;AFFFFFDDFFEFFFFFFFFFFFFFFFFFFFFFFFFFFFFFFFFFFC@EFFFBACDDFFFFFFFFFFFFFFFFFFAFFFFFFFFFFFEFFF?
@M03896:38:000000000-B4D98:1:1104:13021:2415 1:N:0:165
TCCGGCTGACTGAGATACCCTTGTAGTCCGGCTGACTGACTACTCACTGATCTCGTATGCCGTCTTCTGCTTGAAAAAAAAAAAATAAAACCAACTACTGCGCAGTTCGCTCACTATATTGAAGTACGACTAAGCATACTCTCTGCACGGTTATGCAAATAACGACAAAGAAGTGATAATGAACTAAGTATATATAATCAGTTCTTATGCTAATCAGCATGAGAAGACTAGACCACTTATGTGCAACGACA
+
ABCBABCCCFFFGGGFE5BF4B4BDDDFFEAA2ACEFFFHFGHHHEFHHHG5AGHFEBBFFAEEGFFGDHFGGAHFHFEEGGE//033333/?//3?3322/////32/////2222211111111=////-110111<1111111=0.-...0000000000..---///./000000000000000;0;0000000;00000090000000000000000000/0/000000/.00000000000-.--
@M03896:38:000000000-B4D98:1:1104:18392:3648 1:N:0:165
TACGGAGGGTGCAAGCGTTAATCGGAATTACTGGGCGTAAAGCGCACGCAGGCGGTTTGTTAAGTCAGATGTGAAATCCCCGGGCTCAACCTGGGAACTGCATCTGATACTGGCAAGCTTGAGTCTCGTAGAGGGGGGTAGAATTCCAGGTGTAGCGGTGAAATGCGTAGAGATCTGGAGGAATACCGGTGGCGAAGGCGGCCCCCTGGACGAAGACTGACGCTCAGGTGCGAAAGCGTGGGGAGCAAACA
+
AAABBACCBAABCGGGGCGFGGHGGFGGHHFFBBFAEEEFHHHGGGGGGGGGGGGFGGGHGHHHHHFHHGFBFHHGHHHHGGGGEEHGHHHHHHGHHGHHHHHHHHHHHHGGHHHFGHHHHHHHHHGHFGGFHHGGGFBDEFFFFFFFFFBFB;;BDC:@EFFFFFDDDFFFFFFFFFFFFFFFFFFFF@DFFDFFFFFFFFFFFFFFFFFFFFFFBFFFBDDFFFFFFFFAFFFFBAADFFFAFFFFFF?
@M03896:38:000000000-B4D98:1:1104:18398:3665 1:N:0:165
TACGGAGGGTGCAAGCGTTAATCGGAATTACTGGGCGTAAAGCGCACGCAGGCGGTTTGTTAAGTCAGATGTGAAATCCCCGGGCTCAACCTGGGAACTGCATCTGATACTGGCAAGCTTGAGTCTCGTAGAGGGGGGTAGAATTCCAGGTGTAGCGGTGAAATGCGTAGAGATCTGGAGGAATACCGGTGGCGAAGGCGGCCCCCTGGACGAAGACTGACGCTCAGGTGCGAAAGCGTGGGGAGCAAACA
+
>AAAAABBBBAABFGGAEEFGGHFEFGGHFD55BFBAAEEGGHGGCFEEGGCEFGEFGGHHHHHHH4BGFHBFHHFHHHHGGGGEEHGHHHGCFFFGGFGGHHHHHHHHHDBGHHFGHHHHHBGHHHHFGGGFG.<CC-AAFFFFFFFFFFFF;BFB:;9AFFFFFAAFFFFFFFFFFBAFFFFFFFFF@DFFFFADDE>AFFFFFDEFFFAFFDFFFFFFFDAFFFFFFF>DCADFFDFFFFEFFFFFF?
@M03896:38:000000000-B4D98:1:1104:14052:3839 1:N:0:165
TACGGAGGGTGCAAGCGTTAATCGGAATTACTGGGCGTAAAGCGCACGCAGGCGGTTTGTTAAGTCAGATGTGAAATCCCCGGGCTCAACCTGGGAACTGCATCTGATACTGGCAAGCTTGAGTCTCGTAGAGGGGGGTAGAATTCCAGGTGTAGCGGTGAAATGCGTAGAGATCTGGAGGAATACCGGTGGCGAAGGCGGCCCCCTGGACGAAGACTGACGCTCAGGTGCGAAAGCGTGGGGAGCAAACA
+
>AAAAABBBAAAFFGGGCFFGGHGGGGGHGFDBABAEEEEHHHGGCGGGGGGGGGEEEGHGFHHDG4FFDFBBGHFHHHHGGGGEGHHHHHHHHGHBCFGHHHHHGHHHHFFHHHFGHHHGGHHHHGHFGGGHHGCDABAABFFFFFFFFFFF;;;BC;@9BFFFFDAABEFFFFFFFFFDFFFFFFFF;BDFFFFFFFFFAFFFC@EFFFFFFFFFFFBFFFFFFFFFFFCDFFFFF.AACCFFD?BB..
@M03896:38:000000000-B4D98:1:1104:14037:3850 1:N:0:165
TACGGAGGGTGCAAGCGTTAATCGGAATTACTGGGCGTAAAGCGCACGCAGGCGGTTTGTTAAGTCAGATGTGAAATCCCCGGGCTCAACCTGGGAACTGCATCTGATACTGGCAAGCTTGAGTCTCGTAGAGGGGGGTAGAATTCCAGGTGTAGCGGTGAAATGCGTAGAGATCTGGAGGAATACCGGTGGCGAAGGCGGCCCCCTGGACGAAGACTGACGCTCAGGTGCGAAAGCGTGGGGAGCAAACA
+
AAABAAADDAAAFGFGECGEFGHFFFFGHFFFBBABEEEEGHHGGCGGGFGFGGGFGGGHGGHHFH4FFFFBBGHHGHHHGGGGEEHHHHHHHHGHFEGFHHHHHHHHHHGFHGHFGHHHHCGHHGHHFGGGGFA?CA@AAFFFFFFFFFFFB;:;@@;@EFFFFFDDDFFFFFFFFFFFFFFFFFFFF;CFFCC=BFFFFFFFFF@EEFFFFFFFBBFFFFFDFFFFFFFFDCCDBD:AAFA?DDEFFF.
@M03896:38:000000000-B4D98:1:1104:14051:3861 1:N:0:165
TACGGAGGGTGCAAGCGTTAATCGGAATTACTGGGCGTAAAGCGCACGCAGGCGGTTTGTTAAGTCAGATGTGAAATCCCCGGGCTCAACCTGGGAACTGCATCTGATACTGGCAAGCTTGAGTCTCGTAGAGGGGGGTAGAATTCCAGGTGTAGCGGTGAAATGCGTAGAGATCTGGAGGAATACCGGTGGCGAAGGCGGCCCCCTGGACGAAGACTGACGCTCAGGTGCGAAAGCGTGGGGAGCAAACA
+
AAAAAABB@AAAFGGGAAFEGGHFEFGGHFDB53AAAAEEFHHGG?EEFGEEGGGGGDGGGHFG@G4B@43BBFGGGHHHGEGGEEHFHGHGGHFFGGHHHHGGGHFDHHGFHGFFGHHHHHFGHHGF?EFFGGGCFA9:;BBFFFFFFF/FB;9;@;;:EFBFFFDADFFFFFFFFFFFFFFBFFFFC9CA;@DF-DA-BBFDFD@A?FFFCCFDFFFFFFFADDFF/FFAD;;AFD99@DFFFAEFFF.
@M03896:38:000000000-B4D98:1:1104:11223:4206 1:N:0:165
TACGGAGGGTGCAAGCGTTAATCGGAATTACTGGGCGTAAAGCGCACGCAGGCGGTTTGTTAAGTCAGATGTGAAATCCCCGGGCTCAACCTGGGAACTGCATCTGATACTGGCAAGCTTGAGTCTCGTAGAGGGGGGTAGAATTCCAGGTGTAGCGGTGAAATGCGTAGAGATCTGGAGGAATACCGGTGGCGAAGGCGGCCCCCTGGACGAAGACTGACGCTCAGGTGCGAAAGCGTGGGGAGCAAACA
+
BBBBBABBCBBACGGFCEGGFGHFGGFGHHFFBBFEEEEEHHHGGGGGGCGGGGGFGGGHGHHHGHFHHHFBFGHHHHHHGGGGFGHHHHHHHHGHHGHHHHHHHHHHHHFGHHHFGHHHHFHHHHHHFGGGGHGGGFFFFFFFFFFEFFFFB;BFBC;@EFFFFFDADFFFFFFFFFFFFFFFFFFFF@DFFCA=>DFFFFFFFFFFEFFF;@DABFFFFFFFFFFFFB:@DD=ABDAD=FFEDF?FFF?
@M03896:38:000000000-B4D98:1:1104:11221:4236 1:N:0:165
TACGGAGGGTGCAAGCGTTAATCGGAATTACTGGGCGTAAAGCGCACGCAGGCGGTTTGTTAAGTCAGATGTGAAATCCCCGGGCTCAACCTGGGAACTGCATCTGATACTGGCAAGCTTGAGTCTCGTAGAGGGGGGTAGAATTCCAGGTGTAGCGGTGAAATGCGTAGAGATCTGGAGGAATACCGGTGGCGAAGGCGGCCCCCTGGACGAAGACTGACGCTCAGGTGCGAAAGCGTGGGGAGCAAACA
+
A3AAAA3>2>A>CGGG2AAEFGG2BEFFFAD5532BAAAEFGGEFGG0EGE?EGCE?EFHFFF4BD4BGHHBBFBDFHHHG/EEEFHGGHHBBGC0BCBDGF2F22?2?F2FHGH2FF???C1?GGF?FEFA<0>><B@;;B/FBFFFFB/FB;;;--:;AFFFFBA:.BAFBFFFF/BFFAF/9FFA==>D?DFF-AE;9BFFC@-99;F;A-;AB9BFFFFFFFFBFFF;AFF.B9D.@B-9-9:;BF.
@M03896:38:000000000-B4D98:1:1104:16030:4772 1:N:0:165
TACGGAGGGTGCAAGCGTTAATCGGAATTACTGGGCGTAAAGCGCACGCAGGCGGTTTGTTAAGTCAGATGTGAAATCCCCGGGCTCAACCTGGGAACTGCATCTGATACTGGCAAGCTTGAGTCTCGTAGAGGGGGGTAGAATTCCAGGTGTAGCGGTGAAATGCGTAGAGATCTGGAGGAATACCGGTGGCGAAGGCGGCCCCCTGGACGAAGACTGACGCTCAGGTGCGAAAGCGTGGGGAGCAAAAA
+
A3AAAAAB@AAAFGGGEAEEGGHGGGGGHDDBBBEAEEEEHHHGGCEFGGGFGGGGGGGHHHGFBG4FGFBBBFHFFHGHGGGGEFHHHGHHHHGHCCFFGHGHHHFHHHGFHFFFGHHHHHGGHHHHGGGEGHD?CABDEBBFFFFEFBBFB;BB9:;;AFFFFFD;DFEFEFFFFFBFFFFFFFFFF@FFFFFFFDEFFAFFFFAEEFFAFFFFF0B0BFDD?DFFFFFCBCDDFF?DFFF.9A.9F/.
@M03896:38:000000000-B4D98:1:1104:14901:4880 1:N:0:165
TACGGAGGGTGCAAGCGTTAATCGGAATTACTGGGCGTAAAGCGCACGCAGGCGGTTTGTTAAGTCAGATGTGAAATCCCCGGGCTCAACCTGGGAACTGCATCTGATACTGGCAAGCTTGAGTCTCGTAGAGGGGGGTAGAATTCCAGGTGTAGCGGTGAAATGCGTAGAGATCTGGAGGAATACCGGTGGCGAAGGCGGCCCCCTGGACGAAGACTGACGCTCAGGTGCGAAAGCGTGGGGAGCAAACA
+
>>AAAAA?D2>ABFGFEEFGFBBFGFDFHFFB5BBBAEEDGGHGGGGGGGGCGGGGGFC1FFHGGHDFFGFBGFHFHHHHGEEGEEHHFHHHHHGAFFHHHGFHHFFHHFFDGEGCFHHHHAFFHHGGFGGEGHDCDB9;EFFFFFFFF//B;;BFB@;@EBBF9BA;DBFFEFFFFFFFFFFBFFFD?;9AA>@B;.A@=B?BB;BEAFFB=@ADFFFBFADDFFFBFFFBDB-./;;ABB?EBD.FBF?
@M03896:38:000000000-B4D98:1:1104:14920:4885 1:N:0:165
TACGGAGGGTGCAAGCGTTAATCGGAATTACTGGGCGTAAAGCGCACGCAGGCGGTTTGTTAAGTCAGATGTGAAATCCCCGGGCTCAACCTGGGAACTGCATCTGATACTGGCAAGCTTGAGTCTCGTAGAGGGGGGTAGAATTCCAGGTGTAGCGGTGAAATGCGTAGAGATCTGGAGGAATACCGGTGGCGAAGGCGGCCCCCTGGACGAAGACTGACGCTCAGGTGCGAAAGCGTGGGGAGCAAACA
+
AAAAAAADDAABFGGGECGFGGHGGGGGHFDBBBAAEEEEHHHGGCEGGGGCGGGEEEGHFGGHFGDGGFFBBGHGGHHHGGGGEEHGHHHHHHGHHGHHHHHHHHHHHHGFHGGFGHHHHGFGHHHHFFGFGHDCFABDEBFFFFFFFFFFF;BBAC;@EFFFFFDADFFFFFFFFFFFFFFFFFFFF:CDFFFF;DEAFDFFFFFFFFFFCBFABFFFFFFDFDFFFFFFFCCDFF:DFCCEDDEFFF?
@M03896:38:000000000-B4D98:1:1104:14908:4900 1:N:0:165
TACGGAGGGTGCAAGCGTTAATCGGAATTACTGGGCGTAAAGCGCACGCAGGCGGTTTGTTAAGTCAGATGTGAAATCCCCGGGCTCAACCTGGGAACTGCATCTGATACTGGCAAGCTTGAGTCTCGTAGAGGGGGGTAGAATTCCAGGTGTAGCGGTGAAATGCGTAGAGATCTGGAGGAATACCGGTGGCGAAGGCGGCCCCCTGGACGAAGACTGACGCTCAGGTGCGAAAGCGTGGGGAGCAAACA
+
AAABAABBDAAACGFGCAEFGGHGGEGGHGDFBAFCEEEEHHHGG?EFGCFGGGGFGFGHGHGHFH4FGFFBBGG?FHHHGGGGEEHHHHHHFHGGGGHHHHHHHHHHHGFFHHHFGHHHHFHHHHHHFGECGGGCGA@AEBFFFFFFFFEFB;;;=@;;AFFFFFFADFFFFFFFFFFFDFFFFFFFF@BFFCFCBFFFFFFFFFCEFFFFFADAFFFFFFFFFFFFFFFFFCDDFD.D;CAACDEFFF.
@M03896:38:000000000-B4D98:1:1104:14929:4905 1:N:0:165
TACGGAGGGTGCAAGCGTTAATCGGAATTACTGGGCGTAAAGCGCACGCAGGCGGTTTGTTAAGTCAGATGTGAAATCCCCGGGCTCAACCTGGGAACTGCATCTGATACTGGCAAGCTTGAGTCTCGTAGAGGGGGGTAGAATTCCAGGTGTAGCGGTGAAATGCGTAGAGATCTGGAGGAATACCGGTGGCGAAGGCGGCCCCCTGGACGAAGACTGCCGCTCAGGTGCGAAAGCGTGGGGAGCAAACA
+
AAABBBBBBAAABFGCFEGCEGHF?EFGHDA55AABAA?EAFFEE?EEFGECGGGFEGGGHHGH4FDFGHB@BFBFFHHHGFEEEEECBGHGHHFGHGHDFBGHGHHHBFFGGEE2?GHF??FGGDF0?CC.F0>?@B-;A9FFFFFB9FFF99;B@999.9BFFFF99=ABFFFFFFBA.AB/FFF.>@FDFF-99.A>-@9>;=-.9B.---.;:9//9---9;/BBFF;?B-./..99>@.-.;:/;.
@M03896:38:000000000-B4D98:1:1104:20300:5505 1:N:0:165
TACGTAGGGGGCAAGCGTTACCCGGATTTACTGGGTGTAAAGGGAGCGTAGACGGCAAGGCAAGTCTGATGTGAACACCCAGGGCTTAACCCTGGGACTGCATTGGAAACTGTCTGGCTCGAGTGCCGGAGAGGTAAGCGGAATTCCTAGTGTAGCGGTGAAATGCGTAGATATTAGGAGGAACACCAGTGGCGAAGGCGGCTTACTGGACGGTAACTGACGTTGAGGCTCGAAAGCGTGGGGAGCAAACA
+
AAAAAFFAAAD>000AAEFC01BA0AFGH1DBD1/0EAFF2DGECEAEBEEGHCEE?FEBFFFEGFHEHFF21@E1BBEE/??E?GFGGHHHHH/FFGFAHHGGFHFGFGD1F1@1FG0GCCCFHFH?CCC<CEGF>FH-<A-CGDGH0CCGC;;<-;:;CCGEFGG;9AE0CFBBB0BBBCGGFFF?FFBBE<@--A:@@-@@FF/BFB-9@99A9/99/;AEFFFFFFF@<FBFFFF--9=A@?A//;;
@M03896:38:000000000-B4D98:1:1104:20290:5529 1:N:0:165
TACGTAGGGGGCAAGCGTTATCCGGATTTACTGGGTGTAAAGGGAGCGTAGACGGCAAGGCAAGTCTGATGTGAAAACCCAGGGCTTAACCCTGGGACTGCATTGGAAACTGTCTGGCTCGAGTGCCGGAGAGGTAAGCGGAATTCCTAGTGTAGCGGTGAAATGCGTAGATATTAGGAGGAACACCAGTGGCGAAGGCGGCTTACTGGACGGTAACTGACGTTGAGGCTCGAAAGCGTGGGGAGCAAACA
+
BBBBAFFCCBBD?FGCECGGAGHGGEGGHGFFCFF3EEHGHHHGHGGGGGGGHFGG@>FFBBBFFHEFGEBBFGHFDBEE1FFG?GGFHGHGHHGGHHHHHHHHHHFHHHFDH3DBGGFHGCDGHHHGGGGGDGHHHHG?CCCGHHHGHHFFD;:;C;;AEFGHHHDCDCEGGFGGGGGGGFFGGGFEFFFGCFFFFFFFFFFFFFBBFFFC@AEFFFFFFBAEFFFFFFFFFFFFFFDFFFFFFFFFFFF
@M03896:38:000000000-B4D98:1:1104:8190:5698 1:N:0:165
GAAACCCGAGTAGTCCGGCTGACTGACTACTCACTGATCTCGTATGCCGTCTTCTGCTTGAAAAAAAAAATTAACTGCAATAATACCAACAGGCTAAACCTTGATACTACCTTAAATAATTTAGATAGACATCTAACGACTTCTGCTAAAGTCAACTTAATCTATCGTCACGCGGATAATTATAAATCTGGGTTGCATTAGTATTAGCTGTGATGACTTATCACACATTGTTTATACGACTATGTAAATTA
+
AAABBCBBBCCFGGFGEAEEACFG5BBFFFGFB355BD5DAFFEGFGHGGFAFFG5FDEGACDDCE?E@/13343443334B3444333//2//03?33?333344444422333333?333332332<22222222//>//11111?111111111111>111>1.0.....----.0000000000000//.-.000000;0000/000/00000009;0000/./9/9://///..99-//:////;/
@M03896:38:000000000-B4D98:1:1104:8174:5707 1:N:0:165
GAAACCCGAGTAGTCCGGCTGACTGACTACTCACTGATCTCGTATGCCGTCTTCTGCTTGAAAAAAAAAACAACTCCCATACATGCGTTAATGTATTGGAAAACTGTCTTAATAGCAATGATACTATCATGCGTTCTCTACTGTTTCATCACTGATATTCTGCGATCGTACCAATGTTGATTGTATGACCTTAATCTGATAGTATAGTTATAACTTAGTATAATACATTATATTGTATATTTACGATTGTG
+
AA?AA>AD?DA4BFBFEEEG2ABF5BBF5EF3A3F5BDDEFBF2F35BAEEGE5FHDGGHHBB5BE00>>?1?1333113?03443/////B4444?43333?33321B22BF221B1111221@2212211////<111<111<1<1111111111111111--<.-/..<00</=000000000000/00;000000000000000000;0;0900;00000000000000;000000000;..;..//
@M03896:38:000000000-B4D98:1:1104:17676:6343 1:N:0:165
TACGGAGGGTGCAAGCGTTAATCGGAATTACTGGGCGTAAAGCGCACGCAGGCGGTTTGTTAAGTCAGATGTGAAATCCCCGGGCTCAACCTGGGAACTGCATCTGATACTGGCAAGCTTGAGTCTCGTAGAGGGGGGTAGAATTCCAGGTGTAGCGGTGAAATGCGTAGAGATCTGGAGGAATACCGGTGGCGAAGGCGGCCCCCTGGACGAAGACTGACGCTCAGGTGCGAAAGCGTGGGGAGCAAACA
+
AAAAAABCCBAAFGFGGCFEFGHFGEGGHHFFBBGAEEEFHHHGGCEGGCGCGEGGGGGHGGHHHHFGGFFBBGHHGHGHGGGGEGHGHHHHHHGHFFFHHHHHHHFHHHGFHHHHGHHHHFGHHHHHFGGGHHGGGFFDEFFFFFFFFFBFFBBFD@;@EFFFFFDDFFFFFFFFFFFFFDFFFFFFFCFFFFFFFFFFFFFFFFFFFFFFFFFFFFFFFFFFFFFFFFFFFFFFFFDADFFEFFFFFF?
@M03896:38:000000000-B4D98:1:1104:17655:6348 1:N:0:165
TACGGAGGGTGCAAGCGTTCATCGGAATTACTGGGCGTAAAGCGCACGCAGGCGGTTTGTTAAGTCAGATGTGAAATCCCCGGGCTCAACCTGGGAACTGCATCTGATACTGGCAAGCTTGAGTCTCGTAGAGGGGGGTAGAATTCCAGGTGTAGCGGTGAAATGCGTAGAGATCTGGAGGAATACCGGTGGCGAAGGCGGCCCCCTGGACGAAGACTGACGCTCAGGTGCGAAAGCGTGGGGAGCAAACA
+
AAABA>>DDABBGGGGCCC2BFFGFEFFHFAEBABBEEEBGHHGF?EEFCGCGGGEEGGFBBGHHHFHB4EBBFDGBFGFFEEGEFHFFFHHHHGHGEHGHHHGHHFHGHGGHHGHGGHHGFBFGHHH?AF>FHDCCA>AABFFFFFBBFBB99B;>B:BFFFFFFFAABEFBFFFFFFFFFFFFFFFFB;FFFFC;?A@FFFADA;;AB99BBDDEFF:BDFBF?BBFFFDDADFFFDDA=DA=DEFFFA
@M03896:38:000000000-B4D98:1:1104:8916:6759 1:N:0:165
TACGGAGGGTGCAAGCGTTAATCGGAATTACTGGGCGTAAAGCGCACGCAGGCGGTTTGTTAAGTCAGATGTGAAATCCCCGGGCTCAACCTGGGAACTGCATCTGATACTGGCAAGCTTGAGTCTCGTAGAGGGGGGTAGAATTCCAGGTGTAGCGGTGAAATGCGTAGAGATCTGGAGGAATACCGGTGGCGAAGGCGGCCCCCTGGACGAAGACTGACGCTCAGGTGCGAAAGCGTGGGGAGCAAACA
+
ABBBB3ABDAAAGGGCFEFEFGGFEEFFHFFFBBFBEEEEGHHGGEGGECECEEGGGGGHGHGHHHFHFFFBFBGFGGGHGFGGEEHGHHHHHHGEBCGGHHHHHGBHHHGGHHCCFHHHHFFHHHHBFEFFGF.@CFCAEFFFFFFFFFFFBBFFFFADFFFFFFDDFFFFFFFFFEBFBDFFFFFFC;@DA=@FFFEFFFFCFCCAAEFF=BFDFFFFFFFDDDFFFFBBDCFFFDFFFFFF-;ABFF.
@M03896:38:000000000-B4D98:1:1104:16928:7591 1:N:0:165
TACGGAGGGTGCAAGCGTTAATCGGAATTACTGGGCGTAAAGCGCATGCAGGCGGTTTGTTAAGTCAGATGTGAAATCCCCGGGCTCAACCTGGGAACTGCATCTGATACTGGCAAGCTTGAGTCTCGTAGAGGGGGGTAGAATTCCAGGTGTAGCGGTGAAATGCGTAGAGATCTGGAGGAATACCGGTGGCGAAGGCGGCCCCCTGGACGAAGACTGACGCTCAGGTGCGAAAGCGTGGGGAGCAAACA
+
AAAAAAABBAAAFGGCG2EEFGFFEAAFGFDBBAAAEEEEEGHGGCGFHHHGGE@EGGGEFGGHFHFHGHE@BB4DFHHGGGGGFGHHHHHHHHGHFGFHHFHFHFFGGGFGHHHHGHHHHFFHHHHHCDEEGGDACFBDEBFFFFF9BBBBBBFFC@ADFFFFFFFADF?FFFBFFFFFDFFFFFFDFB>DFB=BFFEA-@FDFFFEEF.9=;ADFFFBBDDDD.BFFFFCFFDDFD;D=B=.@DEFFF?
@M03896:38:000000000-B4D98:1:1104:16910:7594 1:N:0:165
TACGGAGGGTGCAAGCGTTAATCGGAATTACTGGGCGTAAAGCGCATGCAGGCGGTTTGTTAAGTCAGATGTGAAATCCCCGGGCTCAACCTGGGAACTGCATCTGATACTGGCAAGCTTGAGTCTCGTAGAGGGGGGTAGAATTCCAGGTGTAGCGGTGAAATGCGTAGAGATCTGGAGGAATACCGGTGGCGAAGGCGGCCCCCTGGACGAAGACTGACGCTCAGGTGCGAAAGCGTGGGGAGCAAACA
+
ABABBABBBAAABGGGE?EEEGGFGEFGHHFFCBFCEEEEGHHGGCGFHFFFGGGEGGGEFGFHGHBGFFFBBGHGFGHHGFGGEGHGHHHHHHGGCFHHHHHHHHHHGHGGHHHHGHHHHFCFGHHHFDGFFGD>@ABDEFFFFFFFFFFFFBFFFF;DAFFFFFDDDFFBBFFFFFFFFFFFFFFFFBCFFFFFFFFFFFFFFFFFFFFFFFFFFFFFFFFFFFFFFFFFFFFFFFDFFFFFFFFFFF?
@M03896:38:000000000-B4D98:1:1104:23100:7692 1:N:0:165
TACGGAAGGTCCGGGCGTTATCCGGATTTATTGGGTTTAAAGGGAGCGTAGGCCGGAGATTAAGCGTGTTGTGAAATGTAGACGCTCAACGTCTGCACTGCAGCGCGAACTGGTTTCCTTGAGTACGCACAAAGTGGGCGGAATTCGTGGTGTAGCGGTGAAATGCTTAGATATCACGAAGAACTCCGATTGCGAAGGCAGCTCACTGGAGCGCAACTGACGCTGAAGCTCGAAAGTGCGGGTATCGAACA
+
ABAAAAABCFFFCECE?AFEGGHFGEGGHGFHBBFAFGHFGHHGGGGGGGGCGHGE@EEHHHHFHGDEAGEBEFHHGFGBGHHCFEGGHGGHHFFGFHGGHHHHCDCCDGFDGFHGHHHHHHBGHHCGEGGHHHFDGH<@;ADGGGGBAE?EE;;CA=;AEGGGBBFFGFFFFFFFFFDDADFFFFFDFFFFFFDFFFFFDFFFFFFFFFFFDFCADFEBFDDFFFFFFFFFDFFFFFFAFF;@FFAEFFD
@M03896:38:000000000-B4D98:1:1104:23081:7706 1:N:0:165
TACGGAAGGTCCGGGCGTTATCCGGATTTATTGGGTTTAAAGGGAGCGTAGGCCGGAGATTAAGCGTGTTGTGAAATGTAGACGCTCAACGTCTGCACTGCAGCGCGAACTGGTTTCCTTGAGTACGCACAAAGTGGGCGGAATTCGTGGTGTAGCGGTGAAATGCTTAGATATCACGAAGAACTCCGATTGCGAAGGCAGCTCACTGGAGCGCAACTGACGCTGACGCTCGCAAGTGCGGGTATCGAACA
+
>AAAAAAAA4DFEAAE?AEEFGHEEAFEHBEHCBGAFFHFFFHGHGE0EE0EGHEG@>FGHFFFFEAEAF1B?GF?FBB44GGDEEGG3G??FBCFDGGFGHGH<CC/>DF1FDGFHHGHGH1FGHDECCCHGFHDGH<-;@DEGC.;;A..;9;F;9;AEGGGFB;CF/BFFFFEF?.A.ABFFFFABFFEB9-9-AAFFFBFBFFBFF?;-@-9@;BFF?DDAD.;ADD--9.9/9;B@-;;/B9EFA;
@M03896:38:000000000-B4D98:1:1104:23102:7711 1:N:0:165
TACGGAAGGTCCGGGCGTTATCCGGATTTATTGGGTTTAAAGGGAGCGTAGGCCGGAGATTAAGCGTGTTGTGAAATGTAGACGCTCAACGTCTGCACTGCAGCGCGAACTGGTTTCCTTGAGTACGCACAAAGTGGGCGGAATTCGTGGTGTAGCGGTGAAATGCTTAGATATCACGAAGAACTCCGATTGCGAAGGCAGCTCACTGGAGCGCAACTGACGCTGAAGCTCGAAAGTGCGGGTATCGAACA
+
AAAAAABBCFFFGGGAEAFEGGHGCEFGHCGHCBEAFFHHHHHGHGEFGGGCGHEG@EGHHHGGHGDFAHABEGGDFBBBGHHCEFGGHGFHHGEGGGHGGHHHGGCDGGFBGFHHGHGHHHFGDGDGEGGHHHDFDGC?;CGFGFG:;A.AC;BF-;=AEGGGBBFFGFFFFFFFFFFFDFFFFFF?DFFFFDD@DFEFDFFFFFB;;FFFBFBDBFFFF?DFDDFEFFFAFFDFFFFFFFF=FFDFFF>
@M03896:38:000000000-B4D98:1:1104:16411:8065 1:N:0:165
TACGGAGGGTGCAAGCGTTAATCGGAATTACTGGGCGTAAAGCGCACGCAGGCGGTTTGTTAAGTCAGATGTGAAATCCCCGGGCTCAACCTGGGAACTGCATCTGATACTGGCAAGCTTGAGTCTCGTAGAGGGGGGTAGAATTCCAGGTGTAGCGGTGAAATGCGTAGAGATCTGGAGGAATACCGGTGGCGAAGGCGGCCCCCTGGACGAAGACTGACGCTCAGGTGCGAAAGCGTGGGGAGCAAACA
+
ABABAABCBBAAFGGFGCGEFGHFEEGGHHDFBAFAEEFFHHHGGCEEEEFFGGGGGGGHFHHGHHBGGHEBFGHHFGHHGGGGEGHGHHHHHHGHGGHHHHHHHHGHHHGFHHHHGHHHHHHHHHHGFGGGFFF@DFBAEFFFFFFFFFBFBBBFFC:@EFFFFFFFFFFFFFFFFFFFFFFFFFFFFCFFFFFFFFFFFFFFFFFFFFFFFFFFFFFFFFFFFFFFFFFDFFFDFDFFCFFFFFFFFF.
@M03896:38:000000000-B4D98:1:1104:24893:8842 1:N:0:165
TACGGAGGGTGCAAGCGTTAATCGGAATTACTGGGCGTAAAGCGCGCGTAGGTGGCTTGATAAGCCGGTTGTAAAAGCCCCGGGCTCAACCTGGGAACGGCATCCGGAACTGTCAGGCTAGAGTGCAGGAGAGGAAGGTAGAATTCCCGGTGTAGCGGTGAAATGCGTAGAGATCGGGAGGAATACCAGTGGCGAAGGCGGCCTTCTGGACTGACACTGACACTGAGGTGCGAAAGCGTGGGTAGCAAACA
+
AAABA?A2D?AAFGGCG?ECFGFAEAFGHFCG53ABEEGEFFEEFEGFEGE1F3?FGF@GBGDGHG/>>E/?FFGFHGHHGGGEB@GGHHHFGFCAGFFGCCGHHF>DGGF1FFGFFGHFGGHGHGHHGEEHDDHGFDGCGGFGHHHHF--AC;CFFA;-EGGGBF9:CDEGEGGFD@DFFDFFFFFFFFFFA@DFFFEAFFFFFBBB/FFFEFFFFFF/FFFFFEF:FEF-ADFDB;9;@;9BA;FFFFA
@M03896:38:000000000-B4D98:1:1104:20393:9032 1:N:0:165
TACGTAGGTGGCAAGCGTTGTCCGGAATTATTGGGCGTAAAGCGCGCGCAGGCGGTTTCTTAAGTCTGATGTGAAAGCCCACGGCTCAACCGTGTAGGGTCATTGGAAACTGGGGAACTTGAGTGCAGAAGAGGAGAGTGGAATTCCACGTGTAGCGGTGAAATGCGTAGAGATGTGGAGGAACACCAGTGGCGAAGGCGACTCTCTGGTCTGTAACTGACGCTGAGGCGCGAAAGCGTGGGGAGCGAACA
+
>>AA>CF@FF@BC4AF2AEEFGHAEFGGHFBF5BABAAEEADBEEGGAFEE?EEEEE?GDFHHFHHBBDGHHFHHGHGHFGEE/EEGHHHHBDE0FF1FGFFHHF?1FDG1B0?//CEHFDGB>FFHBGGHHGCCDGFGFFH0<GHHHHDCEC;CCC@CCGFHHGC.;.A.;0BB;FB0C?99CFFGE.;0/9@B;>.:BBBBFFFFFBB//9;/9B://;AAFDF.99-@--9-9F.:A;-@ABF--9B-
@M03896:38:000000000-B4D98:1:1104:10553:9162 1:N:0:165
TACGTATGGAGCAAGCGTTATCCGGATTTACTGGGTGTAAAGGGTGCGTAGGTGGCAGTGCAAGTCAGATGTGAAAGGCCGGGGCTCAACCCCGGAGCTGCATTTGAAACTGCTCGGCTAGAGTACAGGAGAGGCAGGCGGAATTCCTAGTGTAGCGGTGAAATGCGTAGATATTAGGAGGAACACCAGGGGCGAAGGCGGCCTGCTGGACTGTTACTGACACTGAGGCACGAAAGCGTGGGGAGCAAACA
+
AAABAFFFFFFFGGGGFCGGCDFFGEEGHFFDBBFCEEHHHHHGHFGCFGGEGHGHGEBGBDAFFH5GDDFDFFHHHHHHGEFFEGHEHGHGGG/<E/BFGHHHHHHHHHFFFEH?BFFAFFC@@GHHHHGHDAEGG<><@ACFGHHHHE00=<:C:C:@CBBCHGD99@:FFGF00CFFDGGGGGGEA.::>C@CFFF=;-@DFF:/BAF/9;FF/FFBFFFF/BBFF.;A:DF.B.99@CA.-AEFFF?
@M03896:38:000000000-B4D98:1:1104:10530:9172 1:N:0:165
TACGTATGGAGCAAGCGTTATCCGGATTTACTGGGTGTAAAGGGTGCGTAGGTGGCAGTGCAAGTCAGATGTGAAAGGCCGGGGCTCAACCCCGGAGCTGCATTTGAAACTGCTCGGCTAGAGTACAGGAGAGGCAGGCGGAATTCCTAGTGTAGCGGTGAAATGCGTAGATATTAGGAGGAACACCAGTGGCGAAGGCGGCCTGCTGGACTGTTACTGACACTGAGGCCCGAAAGCGTGGGGGACAAACA
+
AAAAACFFFFFFEGFFEAFCFFFE?ABEHBGEBC23EEBDGHHGHGGGGGG?GGGFGEGGFD5BFG5GFFBDDFDBDGHHEFGFFGHFHGHFG?/EE?CGHEHHHHFGHHBDBBFDCFGDF@FFDGHHGHGHCA/?EADGC?C.CGGGFB=D<=CCCC.ACFB;CCDADFFFGB00;99CD?FFGG;.C0;/;@@ABF?>=>BFEE/BBAA9EFFF/FF/:BFFFB/;...-99-9/..;9=B--;.9.A.
@M03896:38:000000000-B4D98:1:1104:10551:9181 1:N:0:165
TACGTATGGAGCAAGCGTTATCCGGATTTACTGGGTGTAAAGGGTGCGTAGGTGGCAGTGCAAGTCAGATGTGAAAGGCCGGGGCTCAACCCCGGAGCTGCATTTGAAACTGCTCGGCTAGAGTACAGGAGAGGCAGGCGGAATTCCTAGTGTAGCGGTGAAATGCGTAGATATTAGGAGGAACACCAGTGGCGAAGGCGGCCTGCTGGACTTTTACTGACACTGAGGCACGAAAGCGTGGGGAGCAAACA
+
AAAAAFFFFFFFCGGGFCGGFGHG?EGGHHFFCFF3EEHHHHHGHGGGFGGDGGGGC1BFADDFFHBGFFBDDGHFFHHHGGGEEEGFHHHGGCFGE/FGGHHHHGFFGH?DBFH/>FFACG2@GHFHGHGHECGECADFCCDGHHHGDGDGDDCGGC:CEGHHHHD;DDGGGGGGFGFFFFFFGGG.90CBADCFADEFF-CFFA;99.AB//;BFFFBFFFF//:.A:A9..:.BADDFB;.::AFFA.
@M03896:38:000000000-B4D98:1:1104:20016:9701 1:N:0:165
TACGTATGGAGCAAGCGTTATCCGGATTTACTGGGTGTAAAGGGTGCGTAGGTGGCAGTGCAAGTCAGATGTGAAAGGCCGGGGCTCAACCCCGGAGCTGCATTTGAAACTGCTCGGCTAGAGTACAGGAGAGGCAGGCGGAATTCCTAGTGTAGCGGTGAAATGCGTAGATATTAGGAGGAACACCAGTGGCGAAGGCGGCCTGCTGGACTGTTACTGACACTGAGGCACGAAAGCGTGGGGAGCAAACA
+
ABAAAFFFFFFFFGGFCEGECBFEEEEGHHFFFAF3EEHGHHHGHGFGGFGGHHGHHGHHBDDBFH5DEBBDFGHGEAGHGEGGEGHFHGHGGCEFG/GGHHHHHHHHHHDGFFH/>FFDFCCGGHHHHHGHDGGGGCGGGCGGGGHHHHHGFDGFGGACEHHCHHE;CG?FGGFCFFBFA.BFBFGFG9F/;@;B-AA@AAFFEFFBFFFFEFFFBFE/;BFF/BBEA.AAAADDFFDDFFFEBDEFF?.
@M03896:38:000000000-B4D98:1:1104:5070:9730 1:N:0:165
TACGGAGGGTGCAAGCGTTAATCGGAATTACTGGGCGTAAAGCGCACGCAGGCGGTTTGTTAAGTCAGATGTGAAATCCCCGGGCTCAACCTGGGAACTGCATCTGATACTGGCAAGCTTGAGTCTCGTAGAGGGGGGTAGAATTCCAGGTGTAGCGGTGAAATGCGTAGAGATCTGGAGGAATACCGGTGGCGAAGGCGGCCCCCTGGACGAAGACTGACGCTCAGGTGCGAAAGCGTGGGGAGCAAACA
+
ABABAAADBBAAGGFGGCGEFGHFFFFFHGDBB3ABEFEEGGFEEAEEEEEEEEEFEEDGFG44FFGHDHFB4@B4BGHHGEEE>EHHHHHHHFG0BFHFGBFGHFBFHHF>GF@FFGFGFGGHHHHCFDFFEH.@DF@DEFBFBFFFFF/B:BBBD@;@?FFFFFA;DFEFFF9FFFBF?.BFFFF;9-9A;@B=BFEBAFAFFF;A.B.--9ADBFF/BDFDFDB/BF99;9@ABADD--;AA;.9FF9
@M03896:38:000000000-B4D98:1:1104:5055:9741 1:N:0:165
TACGGAGGGTGCAAGCGTTAATCGGAATTACTGGGCGTAAAGCGCACGCAGGCGGTTTGTTAAGTCAGATGTGAAATCCCCGGGCTCAACCTGGGAACTGCATCTGATACTGGCCAGCTTGAGTCTCGTAGAGGGGGGTAGAATTCCAGGTGTAGCGGTGAAATGCGTAGAGATCTGGAGGTATACCGGTGGCGAAGGCGGCCCCCTGGACGAAGACTGACGCTCCGGTGCGAAAGCGTGGGGAGCAAACA
+
AA?AAAA?DAABGCGG?EE22AEA22ABFF5BD32A2AEEAGFEEEAEGFE0EEC@E11B2D4BF@@DFG3BB@4?4GFF/>@/CGEEFFHHHEF0CFHHHGGGEHBFGHGGH/02?F1FC?FG111??A<.FF.-<9BDABF//B9;FB/B;;FFF-;;A/;B//9;9>EFFF/;/99A..9;9FBDF@BFABBCC.A=--9-9-9AEEF--9;9;9B9B.9A...-;--;.;-AFFFDFFFE-.AF/;.
@M03896:38:000000000-B4D98:1:1104:7038:9847 1:N:0:165
TACGGAGGGTGCAAGCGTTAATCGGAATTACTGGGCGTAAAGCGCACGCAGGCGGTTTGTTAAGTCAGATGTGAAATCCCCGGGCTCAACCTGGGAACTGCATCTGATACTGGCAAGCTTGAGTCTCGTAGAGGGGGGTAGAATTCCAGGTGTAGCGGTGAAATGCGTAGAGATCTGGAGGAATACCGGTGGCGAAGGCGGCCCCCTGGACGAAGACTGACGCTCAGGTGCGAAAGCGTGGGGAGCAAACA
+
AAAAAAABCBAACFFGCEGEGGHFEEFGHHDDBAABEEEEHHHGGEEEECG?EEGGGFEHFGHHHHGHFHFBFFGFBGGHGEEG>EGHHHHHHGEHHGHHHFHHHGFHHHDFGHFGGHHHFGGHHHGBFEFC1FDCGFFDEBFFFFFBFFBFFBFFA=ADAFFFFFADD-AFBFFFFFEFDDFFFFFFC@DFFABDFFFF;FFFFF@F.BFF::A;FFF/BDFFFDFFB9;-.@-:/AAD>DB9-:;BBF.
@M03896:38:000000000-B4D98:1:1104:7023:9856 1:N:0:165
TACGGAGGGTGCAAGCGTTAATCGGAATTACTGGGCGTAAAGCGCACGCAGGCGGTTTGTTAAGTCAGATGTGAAATCCCCGGGCTCAACCTGGGAACTGCATCTGATACTGGCAAGCTTGAGTCTCGTAGAGGGGGGTAGAATTCCAGGTGTAGCGGTGAAATGCGTAGAGATCTGGAGGAATACCGGTGGCGAAGGCGGCCCCCTGGACGAAGACTGACGCTCAGGTGCGAAAGCGTGGGGAGCAAACA
+
AAAAAAABBCAAFFGGCCFEFGHFFFFGHFFFBAFFEEFEHHHGGGGGGFGGGGGFGGGHGGGHHHEHBHFBFHHGFGGHGGEGEGHHHHHHHHGGHGHHHHHHHHEHHHGHHGHHGHHHHGGGHHHHGGGCFHDFCFFDFFFFFFFBFFFFFBFFFFADFFFFFFDADFFFFBFFFFFFFFFFFFFF;@=DFFBFFFEBAFFFFFFFFFFFB-ADFFF9FFFFFFFFFFFFFCFFFFDFFFFEFDFFFF.
@M03896:38:000000000-B4D98:1:1104:7048:9864 1:N:0:165
TACGGAGGGTGCAAGCGTTAATCGGAATTACTGGGCGTAAAGCGCACGCAGGCGGTTTGTTAAGTCAGATGTGAAATCCCCGGGCTCAACCTGGGAACTGCATCTGATACTGGCAAGCTTGAGTCTCGTAGAGGGCGGTAGAATTCCAGGTGTAGCGGTGAAATGCGTAGAGATCTGGAGGAATACCGGTGGCGAAGGCGGCCCCCTGGACGAAGACTGACGCTCAGGTGCGAAAGCGTGGGGAGCAAACA
+
AAAA>>ADBBAAFGGGFCGEGGHFG2AFGFDFDAFAAEEEEFGGFCGEFEC?EEE/EEEHFGBBGHBGDGFBFDDGFHHHGE/@>EHHHHHHHHAGFFHGGGHHHHHHHHFGBGGBFGHGGFCGHHHHFFFF<<..>@CDEHFHHHHCHFCGG=CG-;;AE0FFBFC;CD.F9;FFFB9FDDFFFFFD:DCAA-:>=DA=DFFFFFB.AFFB;-DD;FFBFDDAFD//FBBBDFF.B.ADFFFEFDFFFFE
@M03896:38:000000000-B4D98:1:1104:24447:9903 1:N:0:165
TACGGAGGGTGCAAGCGTTAATCGGAATTACTGGGCGTAAAGCGCACGCAGGCGGTTTGTTAAGTCAGATGTGAAATCCCCGGGCTCAACCTGGGAACTGCATCTGATACTGGCAAGCTTGAGTCTCGTAGAGGGGGGTAGAATTCCAGGTGTAGCGGTGAAATGCGTAGAGATCTGGAGGAATACCGGTGGCGAAGGCGGCCCCCTGGACGAAGACTGACGCTCAGGTGCGAAAGCGTGGGGAGCAAACA
+
BBBBBAABBABBGGGGCAEEFGHF2EFFHFDF5BABAAEEHHHGG?EEFFCGGGGGGGGHGHHHHHGFHFGFGHH4FGGHFGGGEEHGHHHHHHGAGEHHHHHHHHHHHHGFHHHBFHHHGGGHHHHHFGGEHHFGCCDDEFFFFFFFBFFFF;:BD@;BEFFFFF9;AD.BBFFFFFFFFFFFFFFFFFFFFBDFFFFFABBDF@;;EFFF@CF.FFFBFFDFFFFBBFFBDFA.:;:;@DF.9;EFFF.
@M03896:38:000000000-B4D98:1:1104:24433:9918 1:N:0:165
TACGGAGGGTGCAAGCGTTAATCGGAATTACTGGGCGTAAAGCGCACGCAGGCGGTTTGTTAAGTCAGATGTGAAATCCCCGGGCTCAACCTGGGAACTGCATCTGATACTGGCAAGCTTGAGTCTCGTAGAGGGGGGTAGAATTCCAGGTGTAGCGGTGAAATGCGTAGAGATCTGGAGGAATACCGGTGGCGAAGGCGGCCCCCTGGACGAAGACTGACGCTCAGGTGCGAAAGCGTGGGGAGCAAACA
+
AAABB3ADDAAABGGCFCGEFGGFEEGGHHFGCBAAEEEEHHHGGCFGGEGEGGGFGGGHHHHHHHFHGHFBFGHFFGFHGGGGFGHGHHHHHFGHCFGFHHHHHHHHFHGHGCGCFHHHHFGGHHHGFEGAGHGG@D-:ABFFFFFBFFFFF:BBB@:BEFFFFFA;DFFFBFFFFFFFDDFFFFFFFDDDADCAC?EBDFFFFFFFFFFFF=DAFFF/BFFDDFFFFFFFFF=?FF9ADFBA-AABFFA
@M03896:38:000000000-B4D98:1:1104:24450:9925 1:N:0:165
TACGGAGGGTGCAAGCGTTAATCGGAATTACTGGGCGTAAAGCGCACGCAGGCGGTTTGTTAAGTCAGATGTGAAATCCCCGGGCTCAACCTGGGAACTGCATCTGATACTGGCAAGCTTGAGTCTCGTAGAGGGGGGTAGAATTCCAGGTGTAGCGGTGAAATGCGTAGAGATCTGGAGGAATACCGGTGGCGAAGGCGGCCCCCTGGACGAAGACTGACGCTCAGGTGCGAAAGCGTGGGGAGCAAACA
+
ABABAABBBBBBCFGGCEGECGHFEEGGHHFFB3BBAEEEGHHGGCECEGGCGGGGGGGHHHBHGHFFGGFBFGHHGHHHGGGGEGHHHHHHHHGHHGHHHHHHHHHHHHGFHHHGGHHHHCGHHHHHGGGFHHGGGA9:9BFFFFFBFF/FF;BFFF9BEFFFFFDADCAFFFFFFFFFFFFFFFFF@;@DFD-=DDEFFFFFFFFEFFFFFDFFFFF/B.DDFDFFFFFDD;@DFFDFFFFFFDAFFF.
@M03896:38:000000000-B4D98:1:1104:12996:9927 1:N:0:165
AACGTAGGTCACAAGCGTTGTCCGGAATTACTGGGTGTAAAGGGAGCGCAGGCGGGAAGACAAGTTGGAAGTGAAATCTATGGGCTCAACCCATAAACTGCTTTCAAAACTGTTTTTCTTGAGTAGTGCAGAGGTAGGCGGAATTCCCGGTGTAGCGGTGGAATGCGTAGATATCGGGAGGAACACCAGTGGCGAAGGCGGCCTACTGGGCACCAACTGACGCTGAGGCTCGAAAGTGCGGGTAGCAAACA
+
AAABAFFAFFBFFGGFE?E?CGGEF2EFHHFHCCF3EEFGGHHGHGGGEEFGGGE?C/?G??BGFGBGHFGBFGHBFGGFHHHHGHHGHHHGGFH2GHHGHHHHGHHHHHFDGHHHGHHHHFG@GHFFHHHFFFHHHFG-@@DEGHHHGGCCCCCGCC;@FGHGFGECDGGGFGGGGGACGGGFFFFEFBFFFFF;9;:>ADDFFFBFF?.BDFFFFFFFFFAADDFAEFAABFDDBFF=@=99:FFFFF?
@M03896:38:000000000-B4D98:1:1104:13013:9927 1:N:0:165
AACGTAGGTCACAAGCGTTGTCCGGAATTACTGGGTGTAAAGGGAGCGCAGGCGGGAAGACAAGTTGGAAGTGAAATCTATGGGCTCAACCCATAAACTGCTTTCAAAACTGTTTTTCTTGAGTAGTGCAGAGGTAGGCGGAATTCCCGGTGTAGCGGTGGAATGCGTAGATATCGGGAGGAACACCAGTGGCGAAGGCGGCCTACTGGGCACCAACTGACGCTGAGGCTCGAAAGTGCGGGTAGCAAACA
+
ABABAFFCFFBCFGFGFCFCCGGFGGGGHGFFCBF3EEHGHHHGHGGGGFGGGGGGGE1FBBBGFFBFHHHBFHHHGHHEGGHHHHHHHHHGGHHBGHHHHHHHHHHHHHGGGHHHGHHHHDGFGHHHHHHFGGHHHGGGGCGGHHHHGGCECCCFFA;@ECCFGGDCEGGGFGGGGGFGGGGGFFFFFFFFEDDFFFFFFFFFFFFFFFEFFFFFDBFFFFFF?DFFFFF-@FFFFFFBFF9>ABFFFFF
@M03896:38:000000000-B4D98:1:1104:9439:11042 1:N:0:165
TACGGAGGGTGCAAGCGTTAATCGGAATTACTGGGCGTAAAGCGCACGCAGGCGGTTTGTTAAGTCAGATGTGAAATCCCCGGGCTCAACCTGGGAACTGCATCTGATACTGGCAAGCTTGAGTCTCGTAGAGGGGGGTAGAATTCCAGGTGTAGCGGTGAAATGCGTAGAGATCTGGAGGAATACCGGTGGCGAAGGCGGCCCCCTGGACGAAGACTGACGCTCAGGTGCGAAAGCGTGGGGAGCAAACA
+
BCBCBBCCCBAAFGGGGCFEFGHGGGGGHHFFBBFAEEEEHHHGGGGGGFGGGGGGGGGHHHHHHHFGHFFBFHHHGHHHGGFGEFHGHHHHHHGGGFGGHHHHHHHHHHFFGHHHGHHHHGFGHHHHGGGGGHGGGFFFFFFFFFFFFFFFFBFFFC;@EFFFFFFDDFFFFFFFFFFFFFFFFFFFF:CDADDFCFFFFFFFFFFFFFFFDFFDFFFFFFFFFFFFFFFFFA;AFFADFFFEFDFFFF?
@M03896:38:000000000-B4D98:1:1104:26641:11176 1:N:0:165
TACGGAGGGTGCAAGCGTTAATCGGAATTACTGGGCGTAAAGCGCACGCAGGCGGTTTGTTAAGTCAGATGTGAAATCCCCGGGCTCAACCTGGGAACTGCATCTGATACTGGCAAGCTTGAGTCTCGTAGAGGGGGGTAGAATTCCAGGTGTAGCGGTGAAATGCGTAGAGATCTGGAGGAATACCGGTGGCGAAGGCGGCCCCCTGGACGAAGACTGACGCTCAGGTGCGAAAGCGTGGGGAGCAAACA
+
ABBCAABCBAAAFGGFFCGEFGHGGFGGHFFFBBFAEEEEHHHGGCFGGGGGGGGEGGGHGHHHGHGHHHFB4FHGGHHHGGGGEGHHHHHHGHGA?FFGHHHHHHGHGHHHHGHHGHHHFFGHHHHHGGGGHHDCFCFFFFFFFFFFFFFFFBBFFC;DEFFFFFA;DFFFFFFFFFEFFFFFFFFFF@DDFDCFFFFFFFFFFFAFFFFF>DDDFFFFFFFDFFFFFFF@A@@ABA.:@BFECAEFFF?
@M03896:38:000000000-B4D98:1:1104:26627:11187 1:N:0:165
TACGGAGGGTGCAAGCGTTAATCGGAATTACTGGGCGTAAAGCGCACGCAGGCGGTTTGTTAAGTCAGATGTGAAATCCCCGGGCTCAACCTGGGAACTGCATCTGATACTGGCAAGCTTGAGTCTCGTAGAGGGGGGTAGAATTCCAGGTGTAGCGGTGAAATGCGTAGAGATCTGGAGGAATACCGGTGGCGAAGGCGTCCCCCTGGACGAAGACTGACGCTCAGGTGCGAAAGCGTGGGGAGCAAACA
+
A?AAAAABBBAACFDF2AEEFGGBEEGGHHDD5BABAAAEGGGFEEEEEFE?FEGEFGEHFFHFGHHGHFGBFGBDGHHHGEEE>EHGHHHG?GEFGGHFFGGGHHHHHHH2FGFHFGGHGFFGHGGFFDF.F0DFGFFDFFFFFFFBBFBFF;9B@9;@9FBFFB.;D@E/9/F9:;/:.;B/BFF;@DDFA-@C>DA;.;@DFA-.;BF-;>DFBB/FFDDFFFBFFF;-:-99B.DD-BB?9;;FFF9
@M03896:38:000000000-B4D98:1:1104:10796:11214 1:N:0:165
TACGGAGGGTGCAAGCGTTAATCGGAATTACTGGGCGTAAAGCGCACGCAGGCGGTTTGTTAAGTCAGATGTGAAATCCCCGGGCTCAACCTGGGAACTGCATCTGATACTGGCAAGCTTGAGTCTCGTAGAGGGGGGTAGAATTCCAGGTGTAGCGGTGAAATGCGTAGAGATCTGGAGGAATACCGGTGGCGAAGGCGACCCCCTGGACGAAGACTGACGCTCAGGTGCGAAAGCGTGGGGAGCAAACA
+
BCBCBBCCCAAAGGGGCEGAEGHFFEFGHFFFBBAAEFFFHHHGGFGGGGGFGFGGGGGHGHHHGHFHHGFBFHHHFHGHGGFGEGHHHHHHHHGHHGHHHHHHHHFHHHGHHHGHGHHHHHFGHHHHGGGGGH.@@DFFFFFFFFFFFFFFFBFFFDACFFFFFFFDDF?FFFFFFFFFFFFFFFFFF@AFFFFFFFFFFFFFFFFFFFFFA-9;BFFBFFFFFDF;BFFDFFA?FDADFFF.;AEFFF.
@M03896:38:000000000-B4D98:1:1104:28885:11225 1:N:0:165
TACGTATGGAGCAAGCGTTATCCGGATTTACTGGGTGTAAAGGGTGCGTAGGTGGCAGTGCAAGTCAGATGTGAATGGCCGGGCTCAACCCCGGAGCTGCATTTGACACTGCTCGGCTAGAGTACAGGAGAGGCAGGCGGAATTCCTAGTGTAGCGGTGAAATGCGTAGATATTAGGAGGAACACCAGTGGCGAAGGCGGCCTGCTGGACTGTTACTGACACTGAGGCACGAAAGCGTGGGGAGCAAACAG
+
>AAA>CFFBD>BA1BF?1AEEGH?E0EEHHFBB100AEFFHHFEGFEEGEA/B1ABG/0BBDAADDDAGF1DDBGFDCHH?E/E/GEGEFEFE/>/E0<GEFBBBF1BFF<F1<?/?FGGHG>FGG2@G/FCACC</?>>@CFBDG==D0DDG0=<A;:.C0CF;A:;@EGHGGGB0;B?F:FFGGGACCB;A-@?BE-;-@A-AF9/9AB-;BBBF;/B/BB/BF-AEFFBFFB/?-;--99>AEF/FF-
@M03896:38:000000000-B4D98:1:1104:10804:11232 1:N:0:165
TACGGAGGGTGCAAGCGTTAATCGGAATTACTGGGCGTAAAGCGCACGCAGGCGGTTTGTTAAGTCAGATGTGAAATCCCCGGGCTCAACCTGGGAACTGCATCTGATACTGGCAAGCTTGAGTCTCGTAGAGGGGGGTAGACTTCCAGGTGTAGCGGTGAAATGCGTAGAGATCTGGAGGAATACCGGGGGCGAAGGCGACCCCCTGGACGACGACTGACGCTCAGGTGCGAAAGCGAGGGGAGCAAACA
+
1AAAAAA?11A>FFGG?0EEFGGBEEEFHBDF21/BAAEECA1AECGEEEEEE>/E>>/BBG2EBB2D1B1@@FDFGGHHE/>/EEHHHHHFC0F0<?F1<FGFF>F2F>?2G/01??F?0FFHGDF?FC.>1>C-<-@AAF/99FFFB//99;;B=9:9-;FB/BBA-@-/;BFB;/9-9-BFFFFB--;>>-@@-AA--;9@A@@?EFF=--;-@AA9F-9999F9/9;9?@@-/;-9-9-9@F?FFF?
@M03896:38:000000000-B4D98:1:1104:28903:11236 1:N:0:165
TACGCACGGAGCAAGCGTGATCCGGATTTACTGGGTGTAAAGGGTGCGTAGGTGGCAGTGCAAGTCAGATGTGAATGGCCGGGCCTAAACCCCGAACTTCCTTTTGAAACTGCTCGCTTGGGGTACAGGAGGGCAAGCCGGAATTCCTAGGGTACCGGTGAAATCCGTAGTTTTAGGGAGGAACCCCAGTGCCGAAGCCGGCCTGCTGGATTGTTACTGACCCTGAGGACCGAAACCGTGGGGAGCAAACA
+
>AAA3>322>2AACCCEC2ABFGGCEEGHHFFCBA3EEHGHHHGGGGGGGGGFGGHGEFH@DDGGH5FDGEDFGFGFHHHGEG//13B3BGG/E////44B3BG33?G32332?3//////////?1@00//>...>.<A-@-<0D0000/.///0::-::C000/.9...00;0/;./9-:/..;.../;009B->-.@-;-.../;9./9.999//999/9/..;./..-9@--:;.9@C>.-;AF9F.
@M03896:38:000000000-B4D98:1:1104:28207:13194 1:N:0:165
AACGTAGGTCACAAGCGTTGTCCGGAATTACTGGGTGTAAAGGGAGCGCAGGCGGGCAGACAAGTTGGAAGTGAAATCTATGGGCTCAACCCATAAACTGCTTTCAAAACTGTTTTTCTTGAGTAGTGCAGAGGTAGGCGGAATTCCCGGTGTAGCGGTGGAATGCGTAGATATCGGGAGGAACACCAGTGGCGAAGGCGGCCTACTGGGCACCAACTGACGCTGAGGCTCGAAAGTGTGGGTAGCAAACA
+
AAAAAFFBFFFFB4BCECFCFGFEGEEFGFFFB3B3EEFGFGHGHFGGGGGCFEGG/EEEBB?BBGDC3?FFGFFFBFGBGHHHHHHGHHHGGGBBGHHGHHHHHF@GHG?2?2@FGGHHF<??FHHHHHHGFFHEGFHGG@FEFFGHGFCGG:CCDC;CFECFGGDEGGEFGFFGGGA??DFFBFFEFFFF?BBFFFFA-;BFFFF/FFAFFFFFAFF/BDDD?AFFFFFC9F.9FBFFFFAF9B/BFF.
@M03896:38:000000000-B4D98:1:1104:28190:13203 1:N:0:165
AACGTAGGTCACAAGCGTTGTCCGGAATTACTGGGTGTAAAGGGAGCGCAGGCGGGAAGACAAGTTGGAAGTGAAATCTATGGGCTCAACCCATAAACTGCTTTCAAAACTGTTTTTCTTGAGTAGTGCAGAGGTAGGCGGAATTCCCGGTGTAGCGGTGGAATGCGTAGATATCGGGAGGAACACCAGTGGCGAAGGCGGCCTACTGGGCACCAACTGACGCTGAGGCTCGAAAGTGTGGGTAGCAAACA
+
ABABAFFCFFBCBFFCECECEGGEGECGHFFFCFF3EEGFGHHGEGGGFCEAEEFFEGEHFEBGFGFGHFHBGFHBGHGFHHHGHHHGHHHGGGHEFHHHHHHHHEGHHHGDFGGFGHHHHFGGFHHFHHHGGGHGHGGCCC@EHHHHGGCFA;<;CA;ADECFFGE:ACGGFGGGGGACGDFGFFFFFBFFEFFFFFFFFFFFFFBFFEEFFFEFFFFFFFFFFFFFF?AAAFFFBFFFDFABEFFFFFA
@M03896:38:000000000-B4D98:1:1104:3978:13433 1:N:0:165
TACGTAGGGTGCGAGCGTTGTCCGGAATTACTGGGCGTAAAGGGCTCGTAGGTGGTTTGTCGCGTCGTCTGTGAAATTCCGGGGCTTAACTCCGGGCGTGCAGGCGATACGGGCATAACTTGAGTACTGTAGGGGTAACTGGAATTCCTGGTGTAGCGGTGAAATGCGCAGATATCAGGAGGAACACCGATGGCGAAGGCAGGTTACTGGGCAGTTACTGACGCTGAGGAGCGAAAGCATGGGTAGCGAA
+
ABAAAFFBBF2>EEGFCCFEFGHEGGGFHHFFFBFAAEEEGGHGFHHGGGGGGHGGGHGHB?F/>E?E?EABBE4DFGGHHFEE>@FGHGHHHCD?BCCDDHHHACCFGG.C@DDCFDGHHGFGHHFHHHHEFGGAEBCCC;CFFGGGGE9:C:B9;;;;=AFGCBFEDCCAFFFFFFBB?:AFFFFFFFFFFF=;BFFAFD-:FFFFFFFABDFFFFFBB9.DDAD?EBAEDFFF?FFFFFFFBAFB@F
@M03896:38:000000000-B4D98:1:1104:3987:13449 1:N:0:165
TACGTAGGGTGCGAGCGTTGTCCGGAATTACTGGGCGTAAAGGGCTCGTAGGTGGTTTGTCGCGTCGTCTGTGAAATTCCGGGGCTTAACTCCGGGCGTGCAGGCGATACGGGCATAACTTGAGTACTGTAGGGGTAACTGGAATTCCTGGTGTAGCGGTGAAATGCGCAGATATCAGGAGGAACACCGATGGCGAAGGCAGGTTACTGGGCAGTTACTGACGCTGAGGAGCGAAAGCATGGGTAGCGAA
+
AAAAAFFBBCA>EC2E2EEEFGGB2A2FHG555AABAAEFADFGFFGFEEGDFFFFFHGHB??>>E?EECABB4G?GFFHH>EE>@FGGFGHH?C/CCAA?GFGA/ACGG.<<A?/C=CHDDD<=DCFCGF0BAAED/C0;/:FFGGGGFGGF9C;;;;;;9CBC0B9C-9@BFBFBFFFEFDFFFBA;-BA?B-=-BA;.AAFFFFFFBE;;9;;/;/9/99AFD.:?B.:9;>-;BFFFFEF;9B-;>
@M03896:38:000000000-B4D98:1:1104:10732:13928 1:N:0:165
TACGGAGGGTGCAAGCGTTAATCGGAATTACTGGGCGTAAAGCGCACGCAGGCGGTTTGTTAAGTCAGATGTGAACTCCCCGGGCTCAACCTGGGCACTGCATCTGATACTGGCAAGCTTGAGTCTCGTAGAGGGGGGTAGAATTCCAGGTGTAGCGGTGAAATGCGTAGAGATCTGGAGGAATACCGGTGGCGAAGGCGGCCCCCTGGACGAAGACTGACGCTCAGGTGCGAAAGCGTGGGGAGCAAACA
+
AABBA>>DBAABFGEGECGA2FGFEA2BGHDE5BBBAEAABFGGE?EEEEECE>EEGGEHGGGHHHEHHGEF4BF3BFFHGCGGEEH?GFHGGHE/BDG0FFFHHHHHHHFFGHFFFGFHCF?FHGGCG...>F.@D>BDEF/BFFFBFFBFFBFFB@;@EBFFFFDDF?FBFFFFFFBFF?FFFFFF=-B?;9;-;.E;--@BBBB.EFF;B-AD/F9/;...A.B/;BB=A=B9FADF?BBE?A./BF.
@M03896:38:000000000-B4D98:1:1104:10713:13933 1:N:0:165
TACGGAGGGTGCAAGCGTTAATCGGAATTACTGGGCGTAAAGCGCACGCAGGCGGTTTGTTAAGTCAGATGTGAAATCCCCGGGCTCAACCTGGGAACTGCATCTGATACTGGCAAGCTTGAGTCTCGTAGAGGGGGGTAGAATTCCAGGTGTAGCGGTGAAATGCGTAGAGATCTGGAGGAATACCGGTGGCGAAGGCGGCCCCCTGGACGAAGACTGACGCTCAGGTGCGAAAGCGTGGGGAGCAAACA
+
ABABAAADBAAAFFGFFCGAFGHFGFFFHHFFCBFFEEFFHHHGGCFGFEF?EEEFGGGHHHHHHHFHHHGFGHHHGHHHGGEGEEHHHHHHHHGHHGHHHHHHHHGHHHGFHHGFGHHHHHFHHHGGFGGFGH.DCFFFFFFFFFFFFFFFFBFFF@;BFFFFFFA;ADEFFFFFFFFFFFFFFFFFFDFFFDDFFFFFFFFFFFFFFFFF;-AABFFFFFF?FFFFFFFDDF@DFFFFFFFF;AEFFF.
@M03896:38:000000000-B4D98:1:1104:15454:13985 1:N:0:165
TACGGAGGGTGCAAGCGTTAATCGGAATTACTGGGCGTAAAGCGCACGCAGGCGGTTTGTTAAGTCAGATGTGAAATCCCCGGGCTCAACCTGGGAACTGCATCTGATACTGGCAAGCTTGAGTCTCGTAGAGGGGGGTAGAATTCCAGGTGTAGCGGTGAAATGCGTAGAGATCTGGAGGAATACCGGTGGCGAAGGCGGCCCCCTGGACGAAGACTGACGCTCAGGTGCGAAAGCGTGGGGAGCAAACA
+
AAA@AAABB2AAFFGGFCEEFGHFEEGGHHFCBABBAEEEGHHGFGGGFGG?FEEEEFGGGGHGGHHHHHFFFGG4FGGHGEEEEEHHHHGGHHEHGGHHHHHHHFBGHHGGHHHFGHHHGGFHHHGFFGGFGHA-<>BAAFFFFFFFFBBFFBBFAD;BEFFFFFAADFFFBFFFFFFFFFFFFFFF;-;.ABCDFAEF;D@FFFA?AFF;-=?9///9;.9:DDB/9FF@.9=9B.9ABFFEFFFFFF.
@M03896:38:000000000-B4D98:1:1104:15461:14004 1:N:0:165
TACGGAGGGTGCAAGCGTTAATCGGAATTACTGGGCGTAAAGCGCACGCAGGCGGTTTGTTAAGTCAGATGTGAAATCCCCGGGCTCAACCTGGGAACTGCATCTGATACTGGCAAGCTTGAGTCTCGTAGAGGGGGGTAGAATTCCAGGTGTAGCGGTGAAATGCGTAGAGATCTGGAGGAATACCGGTGGCGAAGGCGGCCCCCTGGACGAAGACTGACGCTCAGGTGCGAAAGCGTGGGGAGCAAAC
+
AAABAAADDABAGGCFECFEEGHF2EEFHGDFBBBBAAAEGHHGGGGGGGGCGFGGGGGHGH@GHHGHHGGBBGGGBGHHGEEEEEHGHHHHHHGHGGHHHFHGHGHHHHDGHHHGGHHHFFGHHHGHFDFEGGDCCC=A9;BFFFFFFFBFB;BFF@9;EFFFFF;;:BEFFFFFFFFFF?FFFFFFF>CFFBBDFFEB;>BDFF=A?FAB9@D;BFFFFDAFFFFFFFF;.=9DFADDFAF.-.;BBF
@M03896:38:000000000-B4D98:1:1104:11821:14911 1:N:0:165
TACGGAGGGTGCAAGCGTTAATCGGAATTACTGGGCGTAAAGCGCACGCAGGCGGTTTGTTAAGTCAGATGTGAAATCCCCGGGCTCAACCTGGGAACTGCATCTGATACTGGCAAGCTTGAGTCTCGTAGAGGGGGGTAGAATTCCAGGTGTAGCGGTGAAATGCGTAGAGATCTGGAGGAATACCGGTGGCGAAGGCGGCCCCCTGGACGAAGACTGACGCTCAGGTGCGAAAGCGTGGGGAGCAAACA
+
>>AAAAADDAA>GGGEGCF?FFHFEEFGHHBG5AABAAEEEFDFGCEGEGCFE@@EE1BFFGFHGH4FDGFBBGHHHGH?F/EEEEHHHHHGH0?FGGHHFHHHGFFBGHF2GF@1FGGGFH1FGFGFF?FE1<?@C-@DEFF9FFFFBFBF/;;BB;.9AFFFBBDADB?FFFFFFBF.ADFFFFFA>@B99@BBBFF--=BBBB?AEFF?-9ADBFFBFFFFD?//;F99ABBAFBDDBBBEBDAFFF?
@M03896:38:000000000-B4D98:1:1104:14910:15267 1:N:0:165
TACAGAGGGTGCAAGCGTTAATCGGAATTACTGGGCGTAAAGCGCGCGTAGGTGGTTTGTTAAGTTGGATGTGAAATCCCCGGGCTCAACCTGGGAACTGCATTCAAAACTGACTGACTAGAGTATGGTAGAGGGTGGTGGAATTTCCTGTGTAGCGGTGAAATGCGTAGATATAGGAAGGAACACCAGTGGCGAAGGCGACCACCTGGACTAATACTGACACTGAGGTGCGAAAGCGTGGGGAGCAAACA
+
ABBAADFBB?AACGFCE?FAFGHFGE2FHHFFB3ABEEEEGHHGGGGGGGGFGHCEGHGGGHGGGH4BFFBBFFGDFFHHGGFGEGHFHHHGHHGGHGHHHHHHHGGHHHFFF2FBGFH>GGFFGHB??GHHDFD?EC?ECGHHHHGGHB0C=DGGGC<@FHHH0CCCDFFHGFHHCGGFGFFFGGFGGFFGEGGGGGGFFFFAFFFFFFFFFFFFFFFBFBFFFFBEFFFDFFFDFFFFFFFFFFFFFFF
@M03896:38:000000000-B4D98:1:1104:2285:15501 1:N:0:165
TACGTAGGGGGCAAGCGTTATCCGGATTTACTGGGTGTAAAGGGAGCGTAGACGGCAAGGCAAGTCTGATGTGAAAACCCAGGGCTTAACCCTGGGACTGCATTGGAAACTGTCTGGCTCGAGTGCCGGAGAGGTAAGCGGAATTCCTAGTGTAGCGGTGAAATGCGTAGATATTAGGAGGAACACCAGTGGCGAAGGCGGCTTACTGGACGGTAACTGACGTTGAGGCTCGAAAGCGTGGGGAGCAAACA
+
ABABAFFB@?DACFFF2EEGCGHEEEGGFEAB5F23EEHHFHBFGDA0EEEFHEFE0>?BBBCABG4BBGFFFGFH3EEGGH/??FFHGHHGHGG/?FHEFFHHH2FFHHFBFG33?FFGCC/@FFGC@DGCADGHDFF?<ADFHHHHFHGFD:<C@;;A:GFHHFGDGAGG0FFBF09FFDFFFFG?FFFBCD-@-9A=DAF-FFFFEF:B;AEEB:B/;;A;..;B.EF=-.AA/99.-9@.-AEFFF.
@M03896:38:000000000-B4D98:1:1104:20443:15579 1:N:0:165
TACGTAGGGTGCGAGCGTTGTCCGGATTTATTGGGCGTAAAGGGCTCGTAGGTGGTTGATCGCGTCGGAAGTGTAATCTTGGGGCTTAACCCTGAGCGTGCTTTCGATACGGGTTGACTTGAGGAAGGTAGGGGAGAATGGAATTCCTGGTGGAGCGGTGGAATGCGCAGATATCAGGAGGAACACCAGTGGCGAAGGCGGTTCTCTGGGCCTTTCCTGACGCTGAGGAGCGAAAGAGTGGGGAGCGAACA
+
A1AA>11AAC?AGC?ECGGEGGHC000EFFGBG1EGAEEFF21A/FFCEFGAF1F/B/B2D?EE>EC?GFE1BGF>2FGGHHAEAEHBDGGHEHGFHGCCCGHHHCGFECC/CGFCHF1D1<1F1>GA1=GFECC-C<DDGBGHHFHHHHHHG.CB-;.-C.BF0B.;AAGBB0B0C0/AEBEFFFB--;B/;@;9=?A@<9@EFFB//-AAEFFFFBF9BABBFBAA/A?-=>=A/-//:A--@?-=9@-
@M03896:38:000000000-B4D98:1:1104:7122:15696 1:N:0:165
TACGGAGGGTGCAAGCGTTAATCGGAATTACTGGGCGTAAAGCGCACGCAGGCGGTTTGTTAAGTCAGATGTGAAATCCCCGGGCTCAACCTGGGAACTGCATCTGATACTGGCAAGCTTGAGTCTCGTAGAGGGGGGTAGAATTCCAGGTGTAGCGGTGAAATGCGTAGAGATCTGGAGGAATACCGGTGGCGAAGGCGGCCCCCTGGACGAAGACTGACGCTCAGGTGCGAAAGCGTGGGGAGCAAACA
+
AAAAAB?DDAAABFGFCEGGGGHFEEGGHHFFBB2BAEEFGHHGGGGGGCEEGFGEFGGHGHHHHHBFHHF@BGHFFGGHGFFFEEHGHHHHHHGHHGHHGGHHHHHHHHFFFHHFFHHHGHFGHHHFCGGFFGG@CFFDFFFFFFFFFF/FB/9FA@;;AFFFFFAADFEFEFFFFFFFDDFFFFFFF@AFFDCAFFFFFFFFFF=.EFADBBDDBB99BDFBDDFFFF/-99>ABADDFFF.BDEFFF.
@M03896:38:000000000-B4D98:1:1104:7139:15705 1:N:0:165
TACGGAGGGTGCAAGCGTTAATCGGAATTACTGGGCGTAAAGCGCACGCAGGCGGTTTGTTAAGTCAGATGTGAAATCCCCGGGCTCAACCTGGGAACTGCATCTGATACTGGCAAGCTTGAGTCTCGTAGAGGGGGGTAGAATTCCAGGTGTAGCGGTGAAATGCGTAGAGATCTGGAGGAATACCGGTGGCGAAGGCGGCCCCCTGGACGAAGACTGACGCTCAGGTGCGAAAGCGTGGGGAGCAAACA
+
AAAAAAABCBBAFFGGCEGEFGHBEEAFHGDFBBFBEEFEGHHGGFEAEEECGGGGGGGHGHFHHHFGHHFFFGHHGHHHGEEF>EHHHHHHHHAGGGHHHFFHHHHHHHGGFHHHGHHHHHFHHHGGFDGGGBD??DCDEFFFFFFFBBFFF;BFC@;>EFFFFFDDFFFFEFFFFBBF?DFFFFFF-:@D:9@B=DAD-B@DFF-:AFF;D:..;B//;:ADFFBFFEB@ADA.BDAA=ACF;AAFFFA
@M03896:38:000000000-B4D98:1:1104:26097:15714 1:N:0:165
AACGTAGGTCACAAGCGTTGTCCGGAATTACTGGGTGTAAATGGAGCGCAGGCGGGAAGACAAGTTGGAAGTGAAATCTATGGGCTCAACCCATAAACTGCTTTCAAAACTGTTTTTCTTGAGTAGTGCAGAGGTAGGCGGAATTCCCGGTGTAGCGGTGGAATGCGTAGATATCGGGAGGAACACCAGTGGCGAAGGCGGCCTACTGGGCACCAACTGACGCTGAGGCTCGCAAGTGTGGGTAGCAAACA
+
>A>AAFFCFDBCFDGGEEGCEGGEEEGGHHFHCAA3EEHHHHHHHHHGGGCCGGFC?G?GBBBGFHF3GGF@FGF4BFFGHHHFGHHHHHHGAGFFHHHHHHHHHHHHGHGBHBFGGHHHGFCGGFHHGHHGHGHFHEF/->@E<GHH<CCCECGFFA:AECHHGGA;DCFGGGFEG-AD?FGGGGFEFFFFA99=ADACFA>ABBBB/A.;DE?EFFFFFDDDDDFFFFF:-;.9://9;DAFEFFFFF.
@M03896:38:000000000-B4D98:1:1104:26081:15722 1:N:0:165
AACGTAGGTCACAAGCGTTGTCCGGAATTACTGGGTGTAAATGGAGCGCAGGCGGGAAGACAAGTTGGAAGTGAAATCTATGGGCTCAACCCATAAACTGCTTTCAAAACTGTTTTTCTTGAGTAGTGCAGAGGTAGGCGGAATTCCCGGTGTAGCGGTGGAATGCGTAGATATCGGGAGGAACACCAGTGGCGAAGGCGGCCTACTGGGCACCAACTGACGCTGAGGCTCGAAAGTGTGGGTAGCAAACA
+
ABBBAFFBFFBFFGGCF?ECEGGEGFFGHHFFBBBCDEGFGHHHHHHGFFGCGEEEEFEHBB?FFGHGF@GBFHHHHHGFHHHHGHHHHHHGGGHDGHHHHHHHHGHHHHFDGHHHGHHHHFGGHHHHHHHHHGHHHGGGGGGGHHHHA-@EE;CGFECEGGHHHGCCFGGGGGGEGGFGGGGGGGFFFFFFECFFFFFCFFFFFFFBFFEFFFFFFFFFFFFFADFFFEF=>FFFBF0BAD:B.;BFFF?
@M03896:38:000000000-B4D98:1:1104:26098:15733 1:N:0:165
AACGTAGGTCACAAGCGTTGTCCGGAATTACTGGGTGTAAATGGAGCGCAGGCGGGAAGACAAGTTGGAAGTGAAATCTATGGGCTCAACCCATAAACTGCTTTCAAAACTGTTTTTCTTGAGTAGTGCAGAGGTAGGCGGAATTCCCGGTGTAGCGGTGGAATGCGTAGATATCGGGAGGAACACCAGTGGCGAAGGCGGCCTACTGGGCACCAACTGACGCTGAGGCTCGAAAGTGTGGGTAGCAAACA
+
AAAAAFFAFFBFFGFGCCEEEGHGGEGGHHDFBBF3EEGHHHHGHHHGGGGGGGEEEE?GFBBGFHHHHHHBFHHFHHFFHHHHGGHHHHHGGHHFHGHHHHHHHFGHHHGHFGHHGHHHF@FGHHHHHHHFHGHHHGG@DCCGHHGH?D@CG:0CCA:AGCCGGGC;EFGGGGFAFGCFBBFGGGFEFFFFEFDFCFEDFFFFEF::BEEFFEFA:FFB0.AD:A.:AEF-9F9D0BFFDF.9.;BFFF9
@M03896:38:000000000-B4D98:1:1104:18066:15874 1:N:0:165
TACGGAGGGTGCAAGCGTTAATCGGAATTACTGGGCGTAAAGCGCACGCAGGCGGTTTGTTAAGTCAGATGTGAAATCCCCGGGCTCAACCTGGGAACTGCATCTGATACTGGCAAGCTTGAGTCTCGTAGAGGGGGGTAGAATTCCAGGTGTAGCGGTGAAATGCGTAGAGATCTGGAGGAATACCGGTGGCGAAGGCGGCCCCCTGGACGAAGACTGACGCTCAGGTGCGAAAGCGTGGGGAGCAAACA
+
BCBBBABCCABAFGGGGCEEGGHGGFGGHHFFBBAAEEEEHHHGGCFGGFGCGGGGGGGHHHHHHHFHFFFBBGHHGHHHGGGGFGHGHHHHHHGH?CGGHHHHHHHHHHGFHHHHGHHHHGGHHHHHFGGGFHGFGFFFFFFFFFFFFFFFFBBFFDADEFFFFFFDFFFFFFFFFFFFFFFFFFFFFDFFFDCFFFFFFFFFFFFFFFFFFDFDFFFFFFFFFFFFFFFFFFFFFFFFFFFFFFEFFFA
@M03896:38:000000000-B4D98:1:1104:20382:16610 1:N:0:165
TACGTAGGGTGCGAGCGTTTTCCGGATTTATTGGGCGTAAAGGGCTCGTAGGTGGTTGATCGCGTCGGAAGTGTAATCTTGGGGCTTAACCCTGAGCGTGCTTTCGATACGGGTTGACTTGAGGAAGGTAGGGGAGAATGGAATTCCTGGTGGAGCGGTGGAATGCGCAGATATCAGGAGGAACACCAGTGGCGAAGGCGGTTCTCTGGGCCTTTCCTGACGCTTAGGAGCGAAAGCGTGGGGAACGAACA
+
AAAAABCA?CAAECCEEEG0ADGAE0AFGADFGFFF/AAEF2FEEHEEECFEEFG?F>0FD>?>>?EGGGG>>2FGGHHHHGHGGGHEFHHHFFF0<CCAAFFHG?/GECFGA<FCGHHH11FG1<FF1DBFFGCCFEGHF<DGGHFHBFGHGA:CCG:AG.9BFF?9@@?FFF9C0F/9CBF--FBFA/9FF?@@-BA@>9@AFF//;--;A;B/FBF/B9-B--9//9---;=?FFAB@<=---;--@9
@M03896:38:000000000-B4D98:1:1104:5302:16855 1:N:0:165
TACGGAAGGTCCAGGCGTTATCCGGATTTATTGGGTTTAAAGGGAGCGTAGGCTGGATATTAAGTGTGTTGTGAAATGTAGACGCTCAACGTCTGACTTGCAGCGCATACTGGTTTCCTTGAGTACGCACAACGTTGGCGGAATTCGTCGTGTAGCGGTGAAATGCTTAGATATGACGAAGAACTCCGATTGCGAAGGCAGCTGACGGGAGCGCAACTGACGCTTAAGCTCGAAGGTGCGGGTATCAAACA
+
ABBBAAAAAFFFFGGEC?ECGGGEFEGGHFGGFFA2FFHGGHHGHGGGGGGDGHHGHHBGHHFGFFFGFGCBEFBBFBBFGHGCGGGGFFEGHHCGHBFGHFFHFG?EFHB4F3FGFGFHHHGFFGDG<DCH<BGHE0G?DGDGHHGFGCCECCGF-<;;;GBGB:;<FHHHFFGGFD?AED;9FFGDBFGEGGGAGDE.AFBB9BDFCFDFA;=BABF/BADDFDBBBFBAA;A?BFFCDFFCE/BFFFA
@M03896:38:000000000-B4D98:1:1104:5309:16877 1:N:0:165
TACGGAAGGTCCAGGCGTTATCCGGATTTATTGGGTTTAAAGGGAGCGTAGGCTGGATATTAAGTGTGTTGTGAAATGTAGACGCTCAACGTCTGACTTGCAGCGCATACTGGTTTCCTTGAGTACGCACAACGTTGGCGGAATTCGTCGTGTAGCGGTGAAATGCTTAGATATGACGAAGAACTCCGATTGCGAAGGCAGCTGACGGGAGCGCAACTGACGCTTAAGCTCGAAGGTGCGGGTATCAAACA
+
ABABA>AABFFFF4FEECEFEGGGGEGGHFFHBEG?FGHGHHHGGGGGGGGGHHHGHHGHHHGGGGFHAF1BEFFGFFBFGHFDGGGGHFEHHEEFHBGHHFFHEG?EFHBBGDGHGHHHHG2BFF?FBDCH?BCFAFCC@DGGHHGFG<@ACCGDFC;CEFFHCCGGHHHHGHHFG.C;DDFFGGFFGGGEFECAFGFFFFEFEFFDFFCFFFFFFFFFFDFFFFFFFFFFFFFFFFFFDF;-BBFFFFF
@M03896:38:000000000-B4D98:1:1104:12431:16997 1:N:0:165
TACGGAGGGTGCAAGCGTTAATCGGAATTACTGGGCGTAAAGCGCACGCAGGCGGTTTGTTAAGTCAGATGTGAAATCCCCGGGCTCAACCTGGGAACTGCATCTGATACTGGCAAGCTTGAGTCTCGTAGAGGGGGGTAGAATTCCAGGTGTAGCGGTGAAATGCGTAGAGATCTGGAGGAATACCGGTGGCGAAGGCGGCCCCCTGGACGAAGACTGACGCTCAGGTGCGAAAGCGTGGGGAGCAAACA
+
ABABBBBCB?AAFGGECAFEGGHFEGDFHHFHBBFBEEEEHHHGGGGGGGGGGGGFGGGHGHHHGHFGHGFBFGHFFGGGGGEEEFHHHHHHHHGHHGHHHHHHHHEHHHFFHFFCFHHHHHFGGFGGFGGGGFDCDAFFFFFFFFFFFFBF:;;B@CA;EFFFFFDADDFFFFFFFFFFFFFFFFFFFDFFFFFFCFFCCFDFFFCEFFFF@9ADFFFFFFFFFDFFFFF=:-BDFDADAB>EFDEBFFA
@M03896:38:000000000-B4D98:1:1104:4531:17496 1:N:0:165
TACGGAGGGTGCAAGCGTTAATCGGAATTACTGGGCGTAAAGCGCACGCAGGCGGTTTGTTAAGTCAGATGTGAAATCCCCGGGCTCAACCTGGGAACTGCATCTGATACTGGCAAGCTTGAGTCTCGTAGAGGGGGGTAGAATTCCAGGTGTAGCGGGGAAATGCGTAGAGATCTGGAGGTATACCGGGGGCGAAGGCGGGCCCCTGGACGAAGACTGACGCTCACGGGCGAAAGAGTGGGGAGCAAACA
+
11AAA1>DA1A1GGGFEGE0FGHFF0FEG1GHHHGHC//BF2BEEAECE///>EE/>E/FF2@@2B@@1FH212DGGDHHGC/<EEF1GGH0<GG0B<1FGBDBB>GDBF?FFA0</FFGH0GFFHGF/<F.<0.<<@@BEBFFBBF//BFFF;9B-;---999//-9-;-B/BBBFF/A--99;BF?@--9>--9--;9--99@@-----999-9B99/:AA-9-/---999=@9/9//-;@---9/BF-
@M03896:38:000000000-B4D98:1:1104:25974:17791 1:N:0:165
TACGTAGGTCCCGAGCGTTGTCCGGATTTATTGGGCGTAAAGCGAGCGCAGGCGGTTAGATAAGTCTGAAGTTAAAGGCTGTGGCTTAACCATAGTAGGCTTTGGAAACTGTTTAACTTGAGTGCAAGAGGGGAGAGTGGAATTCCATGTGTAGCGGTGAAATGCGTAGATATATGGAGGAACACCGGTGGCGAAAGCGGCTCTCTGGCTTGTAACTGACGCTGAGGCTCGAAAGCGTGGGGAGCAAACAG
+
ABABBFFCFFFFGCGFCCFEFGHGGEGGHFFGCFGBEEFGHHHGGGGGGGGGGGGFFEGGFFHHHHGGHFHGHHHGGGHHGFGGHHHHHHHEGHHHGFHHHHHHGCGHHFDBFDFGHHHGDGFGHH2@FGHGGGCADHHGHGHHHHGHGFFGFGHEG<<CFFGGGE;:EEHHFHHBGCFDGFGFGGGGGGGFF?CFFFDFFFFFFFEFFFA=FFFFFFFFDFFFFFFFFFF=FFDFD;DFFF.>AEFFFFB
@M03896:38:000000000-B4D98:1:1104:7725:18150 1:N:0:165
TACGGAGGGTGCAAGCGTTAATCGGAATTACTGGGCGTAAAGCGCACGCAGGCGGTTTGTTAAGTCAGATGTGAAATCCCCGGGCTCAACCTGGGAACTGCATCTGATACTGGCAAGCTTGAGTCTCGTAGAGGGGGGTAGAATTCCAGGTGTAGCGGTGAAATGCGTAGAGATCTGGAGGAATACCGGTGGCGAAGGCGGCCCCCTGGACGAAGACTGACGCTCAGGTGCGAAAGCGTGGGGAGCAAACA
+
AAABA3ADBAAACGFGEEE?AGGBAEFGHDDDBBBBEEFEHHHGGGFEGGGEGGGEEGGHGHFGGHEFHHFBFHHHHHHHFGCCEEHGHHHHHHEFHGHHHHHHHHEHHH?>GHCFGGHHHGHHHHGFFGGFGFFFFFFDEFFFFFFBFFFFF;/B-;9;AFFFFFDDDFFFFFFFFFEFFFBFFFFFF;BBFCFCFDEBFAAFFFFFFFFAD-;AFFFBFDFFFBF9BBBBDFCDE.9AFFF?-9EFFFA
@M03896:38:000000000-B4D98:1:1104:7738:18169 1:N:0:165
TACGGAGGGTGCAAGCGTTAATCGGAATTACTGGGCGTAAAGCGCACGCAGGCGGTTTGTTAAGTCAGATGTGAAATCCCCGGGCTCAACCTGGGAACTGCATCTGATACTGGCAAGCTTGAGTCTCGTAGAGGGGGGTAGAATTCCAGGTGTAGCGGTGAAATGCGTAGAGATCTGGAGGAATACCGGTGGCGAAGGCGGCCCCCTGGACGAAGACTGACGCTCAGGTGCGAAAGCGTGGGGAGCAAACA
+
AAABAAACBBBAGGGGCCGEFGGFEAFFGHFFBBFAEEFEHHHGGGGGGGGCEEFGGGFHFGGHHHFHHGFBBEGGFFGHGGEGEEHGHGHHHHGHGFHHHHHHHHBHHHGFHH<GFHHHFGGGHHHHGGEEHFGGGFFFFFFFFFFBFFBFFBFFA:;@FFFFFFDA.;EFFFBFFFFFFFFFFFF?DFFF9@@C;DECFFAFFFAEABFF=-A:;FF;BDFFFFBBFFFFFFFFF?DFFFCA@AEFFF?
@M03896:38:000000000-B4D98:1:1104:7719:18169 1:N:0:165
TACGGAGGGTGCAAGCGTTAATCGGAATTACTGGGCGTAAAGCGCACGCAGGCGGTTTGTTAAGTCAGATGTGAAATCCCCGGGCTCAACCTGGGAACTGCATCTGATACTGGCAAGCTTGAGTCTCGTAGAGGGGGGTAGAATTCCAGGTGTAGCGGTGAAATGCGTAGAGATCTGGAGGAATACCGGTGGCGAAGGCGGCCCCCTGGACGAAGACTGACGCTCAGGTGCGAAAGCGTGGGGAGCAAACA
+
ABBBAABCCBAAGGGGFCGEFGHGFEGFHHFFBBAFEEEFHHHGGGGGGCGCGFGGGGGHGHGHHHHHHGFBFGH4BFFGGEEFEEHGHHHHHHGABFGGGHHHHHGHHHGGHHCGFHHHHHHHHHHHEGGEFHGGGFCFFFFFFFFFFFFFF:BFBDAFFFFFFFDDFFFFFFFFFFFFFFFFFFFFFFFFFFFFFFEDFFFFFFAEFFFF-DDDFFFBFFFFFFFFFFFBDFF?FFFFFFFFFAAFFF.
@M03896:38:000000000-B4D98:1:1104:12580:19202 1:N:0:165
TACGTAGGGTGCAAGCGTTAATCGGAATTACTGGGCGTAAAGCGTGCGCAGGCGGTTCGGAAAGAAAGATGTGAAATCCCAGAGCTTAACTTTGGAACTGCATTTTTAACTACCGAGCTAGAGTGTGTCAGAGGGAGGTGGAATTCCGCGTGTAGCAGTGAAATGCGTAGATATGCGGAGGAACACCGATGGCGAAGGCAGCCTCCTGGGATAACACTGACGCTCATGCACGAAAGCGTGGGGAGCAAACA
+
ABABAFFCCFBAGGGGFCGAFGHFFECFHHFFBBFBEEEFHHHGGGGGEGFCEEFGGGFGEFEHHHHHGHGFGHGHGHHHHGHHGHHFHHHHHHHHHHHHGHHHHHHHHHGFFF>BFGGGGGFHHFGHHHHHHG?EGGDHGHHHHHHGGFFGGCDGH<<CGHHHHGCCEGGHHHHGGDFGGGGGGGGF:?DFBDFFFDFFFFFFFFFFFEABFFFFFFFFFFFFFFFEFFFAADFFFDFFFFFFFDFFFFF
@M03896:38:000000000-B4D98:1:1104:12578:19220 1:N:0:165
TACGTAGGGTGCAAGCGTTAATCGGAATTACTGGGCGTAAAGCGTGCGCAGGCGGTTCGGAAAGAAAGATGTGAAATCCCAGAGCTTAACTTTGGAACTGCATTTTTAACTACCGAGCTAGAGTGTGTCAGAGGGAGGTGGAATTCCGCGTGTAGCATTGAAATGCGTAGATATGCGGAGGAACACCGATGGCGAAGGCAGCCTCCTGGGATAACACTGACGCTCATGCACGAAAGCGAGGGGAGCAAACA
+
3>>?>CCAAFBABAAA2AEEAGFBABFFHFA5AABAAAEABFFEBEE0EEAAEEEE>FEE??EFFFGGFHEB@FDBGGHHGBECGGCF?GGFHGEFHHHFFF4BFGHHHHGG2F/C<C?@2F2@F@BGHHEGFEDE/-<CCGFHFFF0>-<<<<<DG0;;0;CHH<;:CFEHHHFB99A:@?CF/:C9-;ADFCFFFD9;DD9FFA.;/.9/./B/BFBBFBA9ADFBFBB;AA..;9.-;9-A-9.BFF9
@M03896:38:000000000-B4D98:1:1104:20753:19229 1:N:0:165
TACGGAGGGTGCAAGCGTTAATCGGAATTACTGGGCGTAAAGCGCACGCAGGCGGTTTGTTAAGTCAGATGTGAAATCCCCGGGCTCAACCTGGGAACTGCATCTGATACTGGCAAGCTTGAGTCTCGTAGAGGGGGGTAGAATTCCAGGTGTAGCGGTGAAATGCGTAGAGATCTGGAGGAATACCGGTGGCGAAGGCGGCCCCCTGGACGAAGACTGACGCTCAGGTGCGAAAGCGTGGGGAGCAAACA
+
AAABA>>DDAAAGFGGGCGACGHFEEFFGHBFBBFAEEEEFHHGGGGGFEGCGGGGGGGHHG4FGHHGHGFBBG4?BGFGGGGGEGHGHGHHHHGFGGHGHHHHHGFHHHGHHHHFGHHHHHGHGHFC<EFFF<.>CFFDFFBFFFFEFFFFB;BFA@;@A/BFB9;:A=EFEFFFFFEFFBFFFFFBB@DDFFFA>DFBD;BADBDFEF.-;;ADFBF9;DDFFDFFFBBBDFCFFF?A@BF.-.AFF.9
@M03896:38:000000000-B4D98:1:1104:20765:19243 1:N:0:165
TACGGAGGGTGCAAGCGTTAATCGGAATTACTGGGCGTAAAGCGCACGCAGGCGGTTTGTTAAGTCAGATGTGAAATCCCCGGGCTCAACCTGGGAACTGCATCTGATACTGGCAAGCTTGAGTCTCGTAGAGGGGGGTAGAATTCCAGGTGTAGCGGTGAAATGCGTAGAGATCTGGAGGAATACCGGTGGCGAAGGCGGCCCCCTGGACGAAGACTGACGCTCAGGTGCGAAAGCGTGGGGAGCAAACA
+
ABABBABCCAAAFGGFFEGEGGHFEEGGHHDFBBBBEEEFHHHGGFGEEGGCFGGGGGGHGHHHHHFHHHFBFGFHGHHHGGGGEEHGHHHHHHGHHGHHHHHHHHHHHHGFHHHHGHHHHHFGHHHHFGGGFHGGGFFFFFFFFFFFFFFFF:;FCCADFFFFFF;;DFFFEFFFFFBFFFFFFFFFC@FBADFFFFA@DFFFFFDAFFFFB-AABFFFFFDDFFFFFFF@DFFDFFFFFFAEFAAFFFF
@M03896:38:000000000-B4D98:1:1104:18252:19587 1:N:0:165
TACGGAGGGTGCAAGCGTTAATCGGAATTACTGGGCGTAAAGCGCACGCAGGCGGTTTGTTAAGTCAGATGTGAAATCCCCGGGCTCAACCTGGGAACTGCATCTGATACTGGCAAGCTTGAGTCTCGTAGAGGGGGGTAGAATTCCAGGTGTAGCGGTGAAATGCGTAGAGATCTGGAGGAATACCGGTGGCGAAGGCGGCCCCCTGGACGAAGACTGACGCTCAGGTGCGAAAGCGTGGGGAGCAAACA
+
ABAAAABCBBBAFGFGCEGEFGHFFEFGHHFFBAFAEEEGHHHGGGGGGFGCGGGGGGGHHHHHHHEHHFFFFGHFGHGHGGGGEGHGHGHHHHGHFEGHHHHHHHGHHHGFHHCBFHHHFGFGHHHHGGGGFHGGGFFFFFFFFFFFFFFFF9BFD@ADFFFFFFDADFFFFFFFFFFFFFFFFFFFFDFFACDFFFFDFFFFFFFFFFFFFFFDFFFFFFFDFFFFFFFCFBFFFFFFFFFFFFFFFFE
@M03896:38:000000000-B4D98:1:1104:8585:19587 1:N:0:165
TACGTAGGGTGCAAGCGTTATCCGGAATTATTGGGCGTAAAGGGCTCGTAGGCGGTTCGTCGCGTCCGGTGTGAAAGTCCATCGCTTAACGGTGGATCCGCGCCGGGTACGGGCGGGCTTGAGTGCGGTAGGGGAGACTGGAATTCCCGGTGTAACGGTGGAATGTGTAGATATCGGGAAGAATACCAATGGCGAAGGCAGGTCTCTGGGCCGTTACTGACGCTGAGGAGCGAAAGCGTGGGGAGCGAACA
+
>3AAAFFAACAABGGG2E2AFGHEFECFFFE55BAAEAED2F32FFGGGEFEHGGG?FFEBEEE>EEF//E?EBGDHFHHEGG?F0GGEFDB?CBGHFHHGCGGGC-<<FA?C-<C-B?CDFFCFG?DFGG?EFD=DEFEAB9FFFFFF>>A;BBBD@9A9.;FF9BFFF/F9BF?B9->D.BFFBBFFBFFFFA=;.AAA9;/B9BBBB..9;;AEFFBFFFDFD..BD.=--99FFDA--;A-;@=;A-
@M03896:38:000000000-B4D98:1:1104:8604:19606 1:N:0:165
TACGTAGGGTGCAAGCGTTATCCGGAATTATTGGGCGTAAAGGGCTCGTAGGCGGTTCGTCGCGTCCGGTGTGAAAGTCCATCGCTTAACGGTGGATCCGCGCCGGGTACGGGCGGGCTTGAGTGCGGTAGGGGAGACTGGAATTCCCGGTGTAACGGTGGAATGTGTAGATATCGGGAAGAATACCAATGGCGAAGGCAGGTCTCTGGGCCGTTACTGACGCTGAGGAGCGAAAGCGTGGGGAGCGAACA
+
AAABAFFBCBAAFGGF2AFCGGHEGEGGHBFGFCGAFEEAFGHGFFHGGGEDGEEFCGGEB>E/>EGGG@/??FF4GGHHHHHDGHHGHGA>DHGHGCGFF@BDGG->->.<<<-ABA@CBFFCFFGGDGGEFFD;DAFFEFBFFFFFFF=CA/BFF;;ADEFF/BF:BFFFFFFEDFFAFFFFFFFF9/BFFFFDFFEFDC;FBFFBFFEEFFFFEFFFFFFFADAABDA@D--:BADDFFAEAA>;9@-
@M03896:38:000000000-B4D98:1:1104:8582:19607 1:N:0:165
TACGTAGGGTGCAAGCGTTATCCGGAATTATTGGGCGTAAAGGGCTCGTAGGCGGTTCGTCGCGTCCGGTGTGAAAGTCCATCGCTTAACGGTGGATCCGCGCCGGGTACGGGCGGGCTTGAGTGCGGTAGGGGAGACTGGAATTCCCGGTGTAACGGTGGAATGTGTAGATATCGGGAAGAATACCAATGGCGAAGGCAGGTCTCTGGGCCGTTACTGACGCTGAGGAGCGAAAGCGTGGGGAGCGAACA
+
ACBBAFFCBFAAFGGGCEFFEGGEEEGGHHFGBFGBEEGGHHGGGHHGGGGGHGGGGGGGB>E@EEFEG?@?EGHHHGHHHHHFGHGGHHGCDGGGGFHHG@BDGFDCDH?DFC@CCDGEGGF;FFGGDEGFFFF=DEFFEBFFFFFFF;>BA;BF.;;ADEFFFFFBFFFFBBFADCFFDFFFBFFFFFFFFDFCFDEFDFFFEFFB0B?ECCADEFF0FADFFFF.FFECBFDFFFFFFFFFFDC9@D-
@M03896:38:000000000-B4D98:1:1104:8599:19625 1:N:0:165
TACGTAGGGTGCAAGCGTTATCCGGAATTATTGGGCGTAAAGGGCTCGTAGGCGGTTCGTCGCGTCCGGTGTGAAAGTCCATCGCTTAACGGTGGATCCGCGCCGGGTACGGGCGGGCTTGAGTGCGGTAGGGGAGACTGGAATTCCCGGTGTAACGGTGGAATGTGTAGATATCGGGAAGAATACCAATGGCGAAGGCAGGTCTCTGGGCCGTTACTGACGCTGAGGAGCGAAAGCGTGGGGAGCGAACA
+
>AAA>CCBACBAGGGGGCGCGGGEEEEFHFFHBD2BAAEDDGF?FHHGEFFGGEEEFGEEB>>E>EEGG?>?>GBFGHHHHHHCEAFFHHC<BF/CC<GGFBBFGA-<AG.CCCCCFABEAFGFGFAAEDDEE?ACFAFF9B//BFFF.9->;BFFD;.;9;B//;B9BFBFFFF.>>;=DFFFFFFF/BFFB-9@DFFF9;9FFFBB/BAEFCDDAFFBFFFFFFE./AA=9BBAFDAD-;@.>D;@BFA
@M03896:38:000000000-B4D98:1:1104:8580:19626 1:N:0:165
TACGTAGGGTGCAAGCGTTATCCGGAATTATTGGGCGTAAAGGGCTCGTAGGCGGTTCGTCGCGTCCGGTGTGAAAGTCCATCGCTTAACGGTGGATCCGCGCCGGGTACGGGCGGGCTTGAGTGCGGTAGGGGAGACTGGAATTCCCGGTGTAACGGTGGAATGTGTAGATATCGGGAAGAATACCAATGGCGAAGGCAGGTCTCTGGGCCGTTACTGACGCTGAGGAGCGAAAGCGTGGGGAGCGAACA
+
AAABAFFBBCAACGGFCAEGEFGFFEGGHFGHBDG2EEEGHHHGGGGGEGGDHGGGCFGEBEEEEEGGC?@?EGHFHHHHHHHGGFGGGFDGGGGHHGHGGC>CDGD>CGGDGFD@ADGGGF;;FFGG9ADFEFDDFFFFEBFFFFFFFA;@;;BBD@;ADABF9:FFFFFFFFFEFACCAFBFFFFEBFFFFFFFFFFFFAAFFF0BFFAFF-DDEBFFFFFFFFFFFFFFBF;DFDADFFFEFDAC>F-
@M03896:38:000000000-B4D98:1:1104:24676:19833 1:N:0:165
TACGTAGGGGGCAAGCGTTATCCGGATTTACTGGGTGTAAAGGGAGCGTAGACGGTGTGGCAAGTCTGATGTGAAAGGCATGGGCTCAACCTGTGGACTGCATTGGAAACTGTCATACTTGAGTGCCGGAGGGGTAAGCGGAATTCCTAGTGTAGCGGTGAAATGCGTAGATATTAGGAGGAACACCAGTGGCGAAGGCGGCTTGCTGGACGATGACTGACGTTGAGGCTCGAAAGCGTGGGGAGCAAACA
+
AABBACFBBADAEFGCEAFFEGHEGEEGHGFGCBF3EEGGHGHGFGGGGGGFHGGEE?EEBBBFBGBBGFBBBFGGBGHHHHHHHHHHHHHHH33BGHHFHHGHHH3FHHFBHBDBGFGGHFFGG3GGGGGGGGGGFHGCCCGGHHHHHD0DDDGGGCCDEGHHCCE;EGFGFGFFGGGGGGFGGGGGGGGGEGDGFFFFFFAFFFFFFFFFFEFFFFFFFDEEFFFFFFFCCFFFFFFFFFFFFFFFFF?
@M03896:38:000000000-B4D98:1:1104:12828:20107 1:N:0:165
TACGTAGGTCCCGAGCGTTGTCCGGATTTATTGGGCGTAAAGCGAGCGCAGGCGGTTAGATAAGTCTGAAGTTAAAGGCTGTGGCTTAACCATAGTACGCTTTGGAAACTGTTTCACTTGAGTGCAAGAGGGGAGAGTGGAATTCCATGTGTAGCGGTGAAATGCGTAGATATATGGAGGAACACCGGTGGCGAAAGCGGCTCTCTGGCTTGTAACTGACGCTGAGGCTCGAAAGCGTGGGGAGCAAACAG
+
ABABAFFCFFFFGGFFECFEFGGEGEEGHBFGB3EEEEEAFGHFGGGGFC?EGGGGGEFEBBGHFHGGFHHFGFHFHBCGEGFHGHHGGGHBFGHDFFDDFFGFF23BFDFHDG22FHH2<@FGGH11?FED@ACAEHHGHGG1GHDFHHHHFDHCC<;.:CG;CED??CHBCGFFFB/EAFFFFDCF-@FADA=B?B.;@=AFBFFBBF;@FB;99/;B.:DAAF.;AFA9B../.;.:@F.9.;//...
@M03896:38:000000000-B4D98:1:1104:12852:20108 1:N:0:165
TACGTAGGTCCCGAGCGTTGTCCGGATTTATTGGGCGTAAAGCGAGCGCAGGCGGTTAGATAAGTCTGAAGTTAAAGGCTGTGGCTTAACCATAGTACGCTTTGGAAACTGTTTAACTTGAGTGCAAGAGGGGAGAGTGGAATTCCATGTGTAGCGGTGAAATGCGTAGATATATGGAGGAACACCGGTGGCGAAAGCGGCTCTCTGGCTTGTAACTGACGCTGAGGCTCGAAAGCGTGGGGAGCAAACAG
+
ABBBAFFBFFFFGEGGCAEFFGGFGBFGHCGGFGHFEEEEHHHGGGGGFGGGGGGFFEFEFFGHGHHHHGHFHHHHFHHHHHHHEGHHHHHFGGHGGHDDFFGGFBDGHDGH?DFHHHHGFGGFFH1?FGHCCADDFFFGHHHHHHGHGHHHFGG@G<;CCFHC<.;:CCGFFHGFFFGDDBFGGFFF:CGCFGFFFF?A->ABBFFFFFABFFFFFFFF.ADA...:EFFBFBDFF:DFFF?@DFFF.AB
@M03896:38:000000000-B4D98:1:1104:23891:20275 1:N:0:165
TACGTATGGAGCAAGCGTTATCCGGATTTACTGGGTGTAAAGGGTGCGTAGGTGGCAGTGCAAGTCAGATGTGAACGGCCGGAGCTCAACCCCGGAGCTGCATTTGAAACTGCTCGGCTAGAGTACCGGAGAGGCAGGCGGAATTCCTAGTGTAGCGGTGAAATGCGTAGATATTAGGAGGAACACCCGTGGCGAAGCCGACCTGCTGGACTGTTACTGCCACCGAGGCACGACACCGTGGGGAGCAAACA
+
AAAAA1B>C1CBF1GCA1EEGGF000AEG1FGB1B0AA12DFBCGEE?FEEAA1/BF/01BD1BFGHFAF1BB2D10?EEGCCEEGHGHHHCE/////BBGCH>G2DBFGF1D1F/<?F/@F1DDD1A@//<AAAF?->A-<@CGHGC0;FC;00;--;-90FFF;.;9;.;BCGGB00/9.9A/;E.-;9=99----:9-@@BBAB/9;9/-;;/BFB/;//-----9:A-;-@-9-A9-9-A-;-/BA-
@M03896:38:000000000-B4D98:1:1104:22126:20704 1:N:0:165
TACGGAGGGTGCAAGCGTTAATCGGAATTACTGGGCGTAAAGCGCATGCAGGCGGTTTGTTAAGTCAGATGTGAAATCCCCGGGCTCAACCTGGGAACTGCATCTGATACTGGCAAGCTTGAGTCTCGTAGAGGGGGGTAGAATTCCAGGTGTAGCGGTGAAATGCGTAGAGATCTGGAGGAATACCGGTGGCGAAGGCGGCCCCCTGGACGAAGACTGACGCTCAGGTGCGAAAGCGTGGGGAGCAAACA
+
A?AAA3>DB?AAGGGGE?F2FGHFGA2FGHGGBBAAEEE1BEHGFCGFHGFCEECEEEEHFFFHGHHHHHFBBFGFFHFGGGGGEGHHHGHHHHGHBFGGGHHHHHFHHHHHHHHHEHHHHFGHHHHGFDGFGFA-@CADEBBFFFFBFFBFFB9FC;;9.BFFFFA9ADEFFFFFFFBFFFFFFFFFF-DDFDB=BFE=BCFFFC-AEFF9-BD;9FB/BDDFFFBFFFFDDDFDFFFFCF=EC9:9BF.
@M03896:38:000000000-B4D98:1:1104:22140:20717 1:N:0:165
TACGGAGGGTGCAAGCGTTAATCGGAATTACTGGGCGTAAAGCGCATGCAGGCGGTTTGTTAAGTCAGATGTGAAATCCCCGGGCTCAACCTGGGAACTGCATCTGATACTGGCAAGCTTGAGTCTCGTAGAGGGGGGTAGAATTCCAGGTGTAGCGGTGAAATGCGTAGAGATCTGGAGGAATACCGGTGGCGAAGGCGGCCCCCTGGACGAAGACTGACGCTCAGGTGCGAAAGCGTGGGGAGCAAACA
+
ABAAABCCCAA>EGGF?EFGGGHFEFGGHHDBBBBBAEFGHHHGGG?EGFBEEEFFGGGHHHHHHHEFHHFFFGHHHHHHGFGFEGHHHHHHHHGHGGHGHHGGHHHHGHHHHHHFGGGGGHBGHHGFFGGGGHGGGF=;:;FFFFFFFFBFB;;BDB:@EFFFFF;;ADFFFFFFFFFFFFFFFFFFBDCFFDFFFFE@BFFFFFBAAFFF9BADFFFFFFFFFFFBFFF@;BCAFDADCFCEDDEFFF.
@M03896:38:000000000-B4D98:1:1104:7968:21450 1:N:0:165
TACGGAGGGTGCAAGCGTTAATCGGAATTACTGGGCGTAAAGCGCACGCAGGCGGTTTGTTAAGTCAGATGTGAAATCCCCGGGCTCAACCTGGGAACTGCATCTGATACTGGCAAGCTTGAGTCTCGTAGAGGGGGGTAGAATTCCAGGTGTAGCGGTGAAATGCGTAGAGATCTGGAGGAATACCGGTGGCGAAGGCGGCCCCCTGGACGAAGACTGACGCTCAGGTGCGAAAGCGTGGGGAGCAAACA
+
ABAAAABBCAAAGGGFCEGEGGHFEEFFHHFFBEFAEEFEHHHGGGGGGGGGGGGFGGGHGHHHHHFHFHFBBFGGFGGHGGGGEFHHHHHHHHGFGEGHHHHHHHGHHHFFHHGHGHHHHGFGHHHHFGGFFHGGAFFDEFFFFFFFFFFFF;FFFF9@EFFFFFAAFFFFFFFFFFFFDDFFFFFFF@>DA@@FFFECFFFFFFAFFFFFF;DDFFF0FADFFFF;BFB@DFCDFFDFFFF?FDEFEF.
@M03896:38:000000000-B4D98:1:1104:21054:22797 1:N:0:165
TACGGAGGGTGCAAGCGTTAATCGGAATTACTGGGCGTAAAGCGCACGCAGGCGGTTTGTTAAGTCAGATGTGAAATCCCCGGGCTCAACCTGGGAACTGCATCTGATACTGGCAAGCTTGAGTCTCGTAGAGGGGGGTAGAATTCCAGGTGTAGCGGTGAAATGCGTAGAGATCTGGAGGAATACCGGTGGCGAAGGCGGCCCCCTGGACGAAGACTGACGCTCAGGTGCGAAAGCGTGGGGAGCAAACA
+
ABABA>ABCAAAFGGGCEGEGGHFGEFFHHDFBBFBAEEFHHHGEFGEFEGGGGGGGGGHGHBHHHHHHGFBBGHDFGHHGEGGEGHGHHHHHHFFGGHHHHHHHHHHGHGDGEFCFHHHGGGGHHGHFDGFGF.@FFFAABFFFFFFFF/B;BFFFDABFFFFFFADDFEFFFFFFFBFFFFFFFFFFFFBFFCBAFF@CFFFFFFFFFEFBDFDBFFFFFDFFFFFFFF;DDFDFFFDFFFFFFFFFFA
@M03896:38:000000000-B4D98:1:1104:21072:22804 1:N:0:165
TACGGAGGGTGCAAGCGTTAATCGGAATTACTGGGCGTAAAGCGCACGCAGGCGGTTTGTTAAGTCAGATGTGAAATCCCCGGGCTCAACCTGGGAACTGCATCTGATACTGGCAAGCTTGAGTCTCGTAGAGGGGGGTAGAATTCCAGGTGTAGCGGTGAAATGCGTAGAGATCTGGAGGAATACCGGTGGCGAAGGCGGCCCCCTGGACGAAGACTGACGCTCAGGTGCGAAAGCGTGGGGAGCAAACA
+
BBABBABCCBAAGGGECAEEFGHFAEAFGHFFC3FAEEEEGHHGGGGGGGGGGGG/EGEHFGEHGHBGHHFBFGHHHHGHGGGGEFHHHHHHHGGHGEHHHHHHHHGHHHGGHHCFGHHGHHFHHGHHFFGGFHGGGFFDFFFFFFFFFFFFF:BFA;;@EFFFFFDAACFFFFFFFEFFDDFFFFFFF>CFFFFFFFF@FFCDFFFFEFFFCFFFFFFBFFFFFFFFFFFDFC-;BDADFAA?BDFEFF.
@M03896:38:000000000-B4D98:1:1104:26719:23224 1:N:0:165
TACAGAGGGTGCAAGCGTTAATCGGAATTACTGGGCGTAAAGCGCGCGTAGGTGGTTTGTTAAGTTGGATGTGAAATCCCCGGGCTCAACCTGGGAACTGCATTCAAAACTGACTGACTAGAGTATGGTAGAGGGTGGTGGAATTTCCTGTGTAGCGGTGAAATGCGTAGATATAGGAAGGAACACCAGTGGCGAAGGCGACCACCTGGACTAATACTGACACTGAGGTGCGAAAGCGTGGGGAGCAAACA
+
ABA@AFFBAAABGGGCEAFEGGGFFEFGHFDD5BBAEEEEHHGGGGGGGGGGFGGGFHGHHHGFGGGFCFBBFGGFFFFGFGGEEGHFHHHHFBFCFFHGHHHHHEGGHHBBD2F2FFGFG@FFGHGGFGGHFFA/A@AFDFHHHHGHH1<C===DCA<CFHGHHHECDCGGHHHHCFBFGAFGGGG?ACFGCA@CFGFFFFF;EFFFFFFFFBFFFFBBFBFFFFFFFFFFFCDFFFFFFFFFFFFFFFE
@M03896:38:000000000-B4D98:1:1104:26724:23242 1:N:0:165
TACAGAGGGTGCAAGCGTTAATCGGAATTACTGGGCGTAACGCGCGCGTAGGTGGTTTGTTAAGTTGGATGTGAAATCCCCGGGCTCAACCTGGGAACTGCATTCAAAACTGACTGACTAGAGTATGGTAGAGGGTGGCGGAATTTCCTGTGTAGCGGTGAAATGCGTAGATATAGGAAGGAACACCAGTGGCGAAGGCGACCACCTGGACTCATACTGACACTGAGGTGCGAAAGCGTGGGGAGCAAACA
+
A>A?3@F?ABAAF5BAEEECCGFC2EEGHFD5A32B2AEE2EEEGGGGE@0?BBFGGHGGFGHGGHHCGF3BBF4BFFFFG?E/EGHF3FHHGC?C1?CFGFFFBDF2FG<F1@D11@?111?<FGFFGFGHHHDFE-><-<CEFGF<C0;<;00<A::-;00CBF;C??.BBF0B0;0.A.9;9CE?9CF/;9-9-.9-@BBBFFFB?.AF//99FBB/;/FB/B/9F.B-;9@./..9;B-.-9://;.
@M03896:38:000000000-B4D98:1:1104:12727:23444 1:N:0:165
TACAGAGGGTGCAAGCGTTAATCGGAATTACTGGGCGTAAAGCGCGCGTAGGTGGTTTGTTAAGTTGGATGTGAAATCCCCGGGCTCAACCTGGGAACTGCATTCAAAACTGACTGACTAGAGTATGGTAGAGGGTGGTGGAATTTCCTGTGTAGCGGTGAAATGCGTAGATATAGGAAGGAACACCAGTGGCGAAGGCGACCACCTGGACTAATACTGACACTGAGGTGCGAAAGCGTGGGGAGCAAACA
+
ABABBFFBCAABGGGGECGEFGHGGEFFHHFHFBFFEEEEGGHGGGGGGGGGFGGFGHGHGGGFGHFGFGBBFFHGFFFGGGGGFGHGHGHHHHGGHGHHHHHHHFHHHHFGF2FFHGH>GFFFFHFFFGHHFHGCFFDFGHHHHHHHHFDGGDGGCC<DGHHHHHDEFGGHGGHCCGGFGFFGGGGFFGGGEFGGGGEAFFFAFEFFFFFFF0BFFFFFFFFFFFFFFFB@DFFFFFFFFFFFFDFFFFE
@M03896:38:000000000-B4D98:1:1104:25221:23653 1:N:0:165
TACGGAGGGTGCAAGCGTTAATCGGAATTACTGGGCGTAAAGCGCACGCAGGCGGTTTGTTAAGTCAGATGTGAAATCCCCGGGCTCAACCTGGGAACTGCATCTGATACTGGCAAGCTTGAGTCTCGTAGAGGGGGGTAGAATTCCAGGTGTAGCGGTGAAATGCGTAGAGATCTGGAGGAATACCGGTGGCGAAGGCGGCCCCCTGGACGAAGACTGACGCTCAGGTGCGAAAGCGTGGGGAGCAAACA
+
ABBBBAADD?AAFGGAE?EEFGHFGAFFHHDFB3AAEEEEGHHGGCGGGEGGGFFEGGGFFGGHGHHHHHFBFGHFFGGHGGGGEGHGHGHHHGGGCFGHHHHHHHHHHHFDHEGGGHHHHGGHHHHHGFGFGFGFCCFFFFFFFFFFFFBFBBFFFF9DFFFFBFFFFFEFFFFFFFFFFFFFFFFFF@DFFDFFFFEAACFFFFFFFFEFFDFDFFFFFFFFFFFFFFFFFADDFF?D>DF?BDFFFF?
@M03896:38:000000000-B4D98:1:1104:24819:23930 1:N:0:165
TACGTATGGAGCAAGCGTTATCCGGATTTACTGGGTGTAAAGGGTGCGTAGGTGGCAGTGCAAGTCAGATGTGAAAGGCCGGGGCTCAACCCCGGAGCTGCATTTGAAACTGCTCGGCTAGAGTACAGGAGAGGCAGGCGGAATTCCTAGTGTAGCGGTGAAATGCGTAGATATTAGGAGGAACACCAGTGGCGAAGGCGGCCTGCTGGACTGTTACTGACACTGAGGCACGAAAGCGTGGGGAGCAAACA
+
AAABAFFFFFFFCGFCFCEFEGGFGEFGHFFFBFF3EEGFHHFGHGGGGGCDGGGFEABFB5DFFGFHGFBDFGHHGHHHGGGGEEHEFFHGGFGGE?FFHGHHHHFGHHFDBBG/BFFEHF@@GGHHGHGHDDFED@ECFCFGHHHHHHHHF=CF@C:AEFGFGHFEDFFFFFGFFGEGFDBCFGGGE;0CEC;C>FFAF9CDEFFBFFF/A9FB/FFBFFFBBBBE.AFDADF.9.:.:DF.-;AFF99
@M03896:38:000000000-B4D98:1:1104:9014:25548 1:N:0:165
TACGGAGGGTGCAAGCGTTAATCGGAATTACTGGGCGTAAAGCGCACGCAGGCGGTTTGTTAAGTCAGATGTGAAATCCCCGGGCTCAACCTGGGAACTGCATCTGATACTGGCAAGCTTGAGTCTCGTAGAGGGGGGTAGAATTCCAGGTGTAGCGGTGAAATGCGTAGAGATCTGGAGGAATACCGGTGGCGAAGGCGTCCCCCTGGACGAAGACTGACGCTCAGGTGCGAAAGCGTGGGGAGCAAACA
+
>AAA?AADDAAABFBGEEEGCGHBBEFGHFFFBBAAEEEFGGHGGGEFGGCEGGF?EECBBGHHGG4BF4D@@FGFGHGHAEEEEFHHHFG2G0?GFFGFHHHHEGHHBGGBGHBCEHHD0FCGHEGGCEF.F0A--9@A.9BBFFFEBF/B9;9B--99;FFFFFAAAD?F/FF9B/;F.DFFFFFFA;@D;;99-A:9.-@AEA9.AFF;@=AAFB/:FD9AA.F9//;;.@=.99:A9-@?ADEFFF.
@M03896:38:000000000-B4D98:1:1104:11686:25788 1:N:0:165
AACGTAGGTCACAAGCGTTGTCCGGAATTACTGGGTGTAAAGGGAGCGCAGGCGGGAAGACAAGTTGGAAGTGAAATCTATGGGCTCAACCCATAAACTGCTTTCAAAACTGTTTTTCTTGAGTAGTGCAGAGGTAGGCGGAATTCCCGGTGTAGCGGTGGAATGCGTAGATATCGGGAGGAACACCAGTGGCGAAGGCGGCCTACTGGGCACCAACTGACGCTGAGGCTCGAAAGTGTGGGTAACAAACA
+
ABBBAFFBFFFFGFFCFFGEFGHGGGFFGFFGFFF3EEHGFHHGCEFEFEF?EAE/>E?HBBBBBGHHGHFFFHHHFGBBGHHHFGHGHHHFGFHBGHHHGHFHGFHHHHGFFFFFFGGHBBGHGHHHHHEHHGHHFEG?ACGGHHHHGCCGEC:G-:;CDEHGGFACDFGGGGGE?BC-@DGGFFFE.BFB;;=B-.::;>>DFFB;BEAFFFFFDFF9BADB??..EEA9@9AAFB//.ADF/;/BFE9
@M03896:38:000000000-B4D98:1:1104:12871:26424 1:N:0:165
TACGGAGGGTGCAAGCGTTAATCGTAATTACTGGGCGTAAAGCGCACGCAGGCGGTTTGTTAAGTCAGATGTGAAATCCCCGGGCTCAACCTGGGAACTGCATCTGATACTGGCAAGCTTGAGTCTCGTAGAGGGGGGTAGAATTCCAGGTGTAGCGGTGAAATGCGTAGAGATCTGGAGGAATACCGGTGGCGAAGGCGGCCCCCTGGACGAAGACTGACGCTCAGGTGCGAAAGCGTGGGGAGCAAACA
+
AAA?>>>D2>2>EG4GAECEGGHF2BEFHFDB53BBAAAEGHHGGGGGF?G0EE@ECGGHBHFHHHFFGHGB4GFFGHHGGGGCEGHHFHHGCHA0BF1BFFGHFFGHFHGGHHHGEGHFFGBFGHF0?CFFGF.<-9@D9BFFFFFB///9;//99;;@?9FFEB;9:@./BBFFBF/.AFBFFFFDBBB?;;BB-AE;@?BB?@=EEF?=?-.9;BB9;.9.AAFBBFF-.;=?FA.9;--9-:9BFF.
@M03896:38:000000000-B4D98:1:1104:12890:26434 1:N:0:165
TACGGAGGGTGCAAGCGTTAATCGGAATTACTGGGCGTAAAGCGCACGCAGGCGGTTTGTTAAGTCAGATGTGAAATCCCCGGGCTCAACCTGGGAACTGCATCTGATACTGGCAAGCTTGAGTCTCGTAGAGGGGGGTAGAATTCCAGGTGTAGCGGTGAAATGCGTAGAGATCTGGAGGAATACCGGTGGCGAAGGCGGCCCCCTGGACCACGACTGACGCTCAGGTGCGAAAGCGTGGGGAGCAAACA
+
ABAAAAADBAAACFFG?AFEADGFEEEFHHBGCBF2AEEEHHGGGCEAEGG?E0>ECE1GGHHH4B4FFFFFBGHHGDFC?//>>EHHGHGH00F0BFGFGHGHF2DDGHGFGHC2/FGHGHFHHDG0?.<FGH.@DF9AEFFFFFF;FFFFF;BFA@ABFFFFFF.;AFF9BFFF/9B.;DFFBFF99;-;;9@B;FA-->ADCDFE.F9...AA;DDFFFFFFFFFF/;;9@DD/;;ACFFF=;9FFF.
@M03896:38:000000000-B4D98:1:1104:12873:26447 1:N:0:165
TACGGAGGGTGCAAGCGTTAATCGGAATTACTGGGCGTAAAGCGCACGCAGGCGGTTTGTTAAGTCAGATGTGAAATCCCCGGGCTCAACCTGGGAACTGCATCTGATACTGGCAAGCTTGAGTCTCGTAGAGGGGGGTAGAATTCCAGGTGTAGCGGTGAAATGCGTAGAGATCTGGAGGACTACCGGTGGCGAAGGCGGCCCCCTGGACGAAGACTGACGCTCAGGTCCCAAAGCGTGGGGAGCAAACA
+
AAAA>AA@BAA>4BGFCEGEGGGB2EFFHHB5AFBBAAEEGEGGFGCEGEF?EEGG?E?HHGEGHHBG3@DBDGHGHHHHFEF/EEHHEGH2BFFGFFF2BDGHGH2DGG2FCCCGFGHHFFGGHFG??EC.1>A-AFFD?FFFFFFBFFFFF;/9-99-9B/FFB9..;.//;FFF/;;AA.//;BDBBBD9-;--..-;B=BDC-;.B.9;-9./99/B..;A.//B//./9./9..;@=;.-9EFBF.
@M03896:38:000000000-B4D98:1:1104:9267:26681 1:N:0:165
TACGGAGGGTGCAAGCGTTAATCGGAATTACTGGGCGTAAAGCGCACGCAGGCGGTTTGTTAAGTCAGATGTGAAATCCCCGGGCTCAACCTGGGAACTGCATCTGATACTGGCAAGCTTGAGTCTCGTAGAGGTGGGTAGAATTCCAGGTGTAGCGGTGAAATGCGTAGAGATCTGGAGGAATACCGGTGGCGAAGGCGGCCCCCTGGACGAAGACTGACGCTCAGGTGCGAAAGCGTGGGGAGCAAACA
+
>?AAAABBDAAA4EBF?EAE2GFFBECFE5AA5BBBAAEDGFHGGGFEGFECFGFFGEFFBDGHBG4BBEDB4BFBBGHH/E@EEEHFGHHFCGFCGFGFFFFGFGFGHH2DG/C@?GB?GC1?F<FF?EFEGG1.<@<==DDGHHHFFGCFD<<=D?;-CGHHCG.;99A;CFFBB0BFGAB09B;A9:ADABAFDDA-=BBBDF-;.;9B@B.AF;FFBFDADFFF;B;@ABA.FA.;---A-AEFFF9
@M03896:38:000000000-B4D98:1:1104:9253:26695 1:N:0:165
TACGGAGGGTGCAAGCGTTAATCGGAATTACTGGGCGTAAAGCGCACGCAGGCGGTTTGTTAAGTCAGATGTGAACTCCCCGGGCTCAACCTGGGAACTGCATCTGATACTGGCAAGCTTGAGTCTCGTAGAGGGGGGTAGAATTCCAGGTGTAGCGGTGAAATGCGTAGAGATCTGGAGGAATACCGGTGGCGAAGGCGGCCCCCTGGACGAAGACTGACGCTCAGGTGCGAAAGCGTGGGGAGCAAACA
+
>>AA@>AD@2>A45G4A2A2EGG2EE22GF5F532AAEEAAGFEG0EEEFE@EGC>E>EBBGBEBB4FGH34BB43?BBG?EFEG/GBGCAGHFGEF?FFHF2FGFFFF2F2?/@?FHGDFA???1??.><CBG.---@..BF//BFFFF/B;;9;@;:99BFFFFD.A=.B/9;BFFFFDDB/BB;9B9;??D@FFF.-BCCFFFAE?BFF;-;9BFFBFF.A.A/;;F/=.@BD9AA?-;-;DDEBFFF
@M03896:38:000000000-B4D98:1:1104:9273:26700 1:N:0:165
TACGGAGGGTGCAAGCGTTAATCGGAATTACTGGGCGTAAAGCGCACGCAGGCGGTTTGTTAAGTCAGATGTGAAATCCCCGGGCTCAACCTGGGAACTGCATCTGATACTGGCAAGCTTGAGTCTCGTAGAGGGGGGTAGAATTCCAGGTGTAGCGGTGAAATGCGTAGAGATCTGGAGGAATACCGGTGGCGAAGGCGGCCCCCTGGACGAAGACTGACGCTCAGGTGCGAAAGCGTGGGGAGCAAACA
+
AABAAABBDAAA4DGCEAEEAFGFGFFGHFFFBAECEECDEGHFGCGGG?EEFGGEGGGGHFHHFH4BFGFBBDFGGHHHGGGGGGHBFGHGHGFA?CBDHHHHHHHHFHGFHHFFGHHHGEFFGFGHFFFADFCC?A@DEFFFFFFEFFBB::;;@>;:AFFF9FD;9BEFBFFFFFFFBDFBFFFDB-;AACFFFFFF-@@BFFFEEFFFFFFDFFFFBFFFFFFFFFFFFACDFD:DACFFFFFFFFA
@M03896:38:000000000-B4D98:1:1104:19264:26964 1:N:0:165
TACGGAGGGTGCAAGCGTTAATCGGAATTACTGGGCGTAAAGCGCACGCAGGCGGTTTGTTAAGTCAGATGTGAAATCCCCGGGCTCAACCTGGGAACTGCATCTGATACTGGCAAGCTTGAGTCTCGTAGAGGGGGGTAGAATTCCAGGTGTAGCGGTGAAATGCGTAGAGATCTGGAGGAATACCGGTGGCGAAGGCGGCCCCCTGGACGAAGACTGACGCTCAGGTGCGAAAGCGTGGGGAGCAAACA
+
AAAAAAABCBAAFGFECCG2FGHFEEFFHHFFC32BAEEEGHHGGEEGEEFCFGGGGGEHFBBFGHBFGGFFFG@FFGHHGGGGEEHGHHHH0GEHGFHGH2GHHHGHHHFHHGFGGHHHGABHFBGHGFGFDHFCFAFDEBFFFFFBBBFFF/;9CB:=AFFFFFADFFFFBFFFFFEFF.FF/FFD>-@DA@@9AFEB-;BCFFAEEFF---;.;B/:FDDFFDFF/9B@DF=9F.9.->C.-;.FFF.
@M03896:38:000000000-B4D98:1:1104:19456:27219 1:N:0:165
AACGTAGGTCACAAGCGTTGTCCGGAATTACTGGGTGTAAAGGGAGCGCAGGCGGGAAGACAAGTTGGAAGTGAAATCTATGGGCTCAACCCATAAACTGCTTTCAAAACTGTTTTTCTTGAGTAGTGCAGAGGTAGGCGGAATTCCCGGTGTAGCGGTGGAATGCGTAGATATCGGGAGGAACACCAGTGGCGAAGGCGGCCTACTGGGCACCAACTGACGCTGAGGCTCGAAAGGTTGGGTAGCAAACA
+
AAA?AFCAFFBCBFFGCEFCCGGE2BEFHFBFFFBAEGHHHHHGHGGCFEF0EEE/>E?GBBBCGHHHF3BFGHHHHHHHGFHHGHHGHHHGGHGB2FGHGHHHHGHHHHHFHHFGGHHHFFFGGHHHHHGDHFGGBCFC>@DFHHHH<@@AEC0C?;C?EEHGFF.;C-CFFFFGF-9B?EFFFFFFAFFFABDCFDA->DCFFFB9/AABDFF?DFFFF?ADB:AEEEA9;FFD./9;BFAFABFFFFF
@M03896:38:000000000-B4D98:1:1104:12080:27952 1:N:0:165
TACGGAGGGTGCAAGCGTTAATCGGAATTACTGGGCGTAAAGCGCACGCAGGCGGTTTGTTAAGTCAGATGTGAAATCCCCGGGCTCAACCTGGGAACTGCATCTGATACTGGCAAGCTTGAGTCTCGTAGAGGGGGGTAGAATTCCAGGTGTAGCGGTGAAATGCGTAGAGATCTGGAGGAATACCGGTGGCGAAGGCGGCCCCCTGGACGAAGACTGACGCTCAGGTGTGAAAGCGTGGGGAGCAAACA
+
BCBBBBCBBABBFGGGGCGFGGHFGEGGHHFHCFGAEEEEEGHGGGGGGGGGGGGEEEGHGGHHGHFHHGHBFHHEGHHHGGGGEFHHHHHHHHGAFFHHHHHHHHHHHHDDFCFFGHHHHHGHHHHHGFGFGGGCCAFDFFFFFFFFFFFFFBFFFFAAFFFFFFDADAEFFFFFFFFFFFFFFFFFFFFFFFFACFEDFAADFFBEFFFAC>DDFFFBFFFFFFFBFFBFFFFFFFFFFFC?FFFFFF?
@M03896:38:000000000-B4D98:1:1104:12202:28702 1:N:0:165
TACGTAGGGTGCAAGCGTTATCCGGAATTATTGGGCGTAAAGGGCTCGTAGGCGGTTCGTCGCGTCCGGTGTGAAAGTCCATCGCTTAACGGTGGATCCGCGCCGGGTACGGGCGGGCTTGAGTGCGGTAGGGGAGACTGGAATTCCCGGTGTAACGGTGGAATGTGTAGATATCGGGAAGAACACCAATGGCGAAGGCAGGTCTCTGGGCCGTTACTGACGCTGAGGAGCGAAAGCGTGGGGAGCGAACA
+
AAAAAFFCCF@AB5FAEEECGGGFEEEGHFGHBBBBEEEEGHFGFHHGGGGGHFGE>BEEB>EEEGGGG@EEEFGGFGFFHHHGGHHGHGGCDG?GHBFHFCDFC@CDGHAAD?@-ADGGGCBFGGA?AEGFFFBCFEFFFFFF9FFFFFFFF9::A@;AD::FB;BFFFBFFBFEDFA@A?9FFFFFFFBFFFBFFFFFD;9BFFFFFF.ABBFDEFFBFFFFFFF?FDAAA--ABA:A>@AEFA-;@A=
@M03896:38:000000000-B4D98:1:1104:12219:28708 1:N:0:165
TACGTAGGGTGCAAGCGTTATCCGGAATTATTGGGCGTAAAGGGCTCGTAGGCGGTTCGTCGCGTCCGGTGTGAAAGTCCATCGCTTAACGGTGGATCCGCGCCGGGTACGGGCGGGCTTGAGTGCGGTAGGGGAGACTGGAATTCCCGGTGTAACGGTGGAATGTGTAGATATCGGGAAGAACACCAATGGCGAAGGCAGGTCTCTGGGCCGTTACTGACGCTGAGGAGCGAAAGCGTGGGGAGCGAACA
+
BCBCAFFCCFABFGGG?AEGEGHEEEFGHBFHFGHFEEEEEGGGGGHGGEGGHGGGGGGGEEE?>EGGGEGEEHHHGGGFHHHGGHHGHFDFGHFHHFGHFCDDGCC>CHDEFCF-ACDEGFBCFGGGEFGFFFFFFAFFFBFFFFFFFFFFD0:B.@;ADEFFF:FFFFFFFFFFAAACAABFFFFEAFFF;@BDFFFFFBABFFBFFBAEBBDDAFF0BFDFFDF?FFABDD-.FDAADFF?B.:>BF;
@M03896:38:000000000-B4D98:1:1105:10177:2732 1:N:0:165
TACGTCGGGGGCTAGCGTTATCCGGAATTACTGGGCGTAAAGGGTGCGTAGGTGGTTTCTTAAGTCAGAGGTGAAAGGCTACGGCTCAACCGTAGTAAGCCTTTGAAACTGGGAAACTTGAGTGCAGGAGAGGAGAGTGGAATTCCTAGTGTAGCGGTGAAATGCGTAGATATTAGGAGGAACACCAGTTGCGAAGGCGGCTCTCTGGACTGTAACTGACACTGAGGCACGAAAGCGTGGGGTGCAAACAG
+
AAAAAB@DB@DDGGGE?E2ECGGEFE0BFDFFD31AEE>11FGCEFEEFG/ADFF?FHHHHB@4FG4FDBAGG3BFF0FGFEF/EEGG2?CDGHGGGHHHHFGHG2?22F2?C01?<??<??<DDG1CCG.>.0..<CF.<<<<GGHFBDDD=0=;:;-.<CCFG?CAD.CF0CBCF0CEDEABB9;AFGGB?-99.A=->BDFFFFB/.;;FB/9BB/;9/:9:B.AEF..9.99AA.;-B.9DB;;FFE
@M03896:38:000000000-B4D98:1:1105:10194:2742 1:N:0:165
TACGTAGGGGGCTAGCGTTATCCGGAATTACTGGGCGTAAAGGGTGCGTAGGTGGTTTCTTAAGTCAGAGGTGAAAGGCTACGGCTCAACCGTAGTAAGCCTTTGAAACTGGGAAACTTGAGTGCAGGAGAGGAGAGTGGAATTCCTAGTGTAGCGGTGAAATGCGTAGATATTAGGAGGAACACCAGTTGCGAAGGCGGCTCTCTGGACTGTAACTGACACTGAGGCACGAAAGCGTGGGGAGCAAACAG
+
ABABBFFCBADAEGGF?AEECGHEFGGGHFBFBBBAAAEEFGHGHFECFGGGDFFAFGHHHHHGGH4FFHGHHHHHH1FGHGGFEGGFHHHGGHGGGGGHGHHHFFFFFHFGGHHFBGGFDGDGHHGFGGHFFHAGDCFFGDFGHHHHHDF<F1F><<AEDGHHD.<=CEHHHHHHGFHGGHFFFEFAGGGGFAFGGGADFFFFFFFFBF;;FF9FFFFFFBFFFFFEFFFFFADFDAFFFFFFFEFFFFF
@M03896:38:000000000-B4D98:1:1105:10176:2755 1:N:0:165
TACGTAGGGGGCTAGCGTTATCCGGAATTACTGGGCGTAAAGGGTGCGTAGGTGGTTTCTTAAGTCAGAGGTGAAAGGCTACGGCTCAACCGTAGTAAGCCTTTGAAACTGGGAAACTTGAGTGCAGGAGAGGAGAGTGGAATTCCTAGTGTAGCGGTGAAATGCGTAGATATTAGGAGGAACACCAGTTGCGAAGGCGGCTCTCTGGACTGTAACTGCCACTGAGGCACGAAAGCGTGGGGAGCAAACAG
+
1>>A>CFA11>>AFGBCEFGFGH?00EFBDDBDBEAAA?EGBGCGABEFEGGFGGEF>GFGH2BBG2B1FAGG1FFG0FGHFFEE/EBBFGGEGCFGFGHFHHGG>BFDG10G0FFFGFHFHGGGF1@CA<C/0?C/<FFD><FGGF1<D1<>1>-<<<C0DDF0.<:-:CFHBHF0C/AACC/B9.;;FBF@@?@.A?-@@FFFFF/B?;;FB9BBB/;B/BB/9-;-F?AB--9-;9-;;-@BEBBF9B
@M03896:38:000000000-B4D98:1:1105:10198:2760 1:N:0:165
TACGTAGGGGGCTAGCGTTATCCGGAATTACTGGGCGTAAAGGGTGCGTAGGTGGTTTCTTAAGTCAGAGGTGAAAGGCTACGGCTCAACCGTAGTAAGCCTTTGAAACTGGGAAACTTGAGTGCAGGAGAGGAGAGTGGAATTCCTAGTGTAGCGGTGAAATGCGTAGATATTAGGAGGACCACCAGTTGCGAAGGCGGCTCTCTGGACTGTAACTGACACTGAGGCACGAAAGCGTGGGGAGCAAACAG
+
>>>A>C4>AA2>AFGF22AEFGGAAE2FHFDFB32BAAEEFFF1ABB0AB0>@BFE1GGHHHGFFG4BB3?BBBE4B1?GHB1>>EFCGHH/?FGGHFGHHEGHHFHGHHFHAFG/FBF>DCDGGH20FAGD/G/?/???FFHHHHGH1<FDG1F<<<-.D<D0=.<:-CCGHGH:0;CAA.;EEFE;;0BC-?--.9;;-=DFFB/9FAB9FBBBFB/B;/F;F/9:.A;.;A.:.;;>--.;99;B;A9
@M03896:38:000000000-B4D98:1:1105:15792:3397 1:N:0:165
TACGGAGGGTGCAAGCGTTAATCGGAATTACTGGGCGTAAAGCGCACGCAGGCGGTTTGTTAAGTCAGATGTGAAATCCCCGGGCTCAACCTGGGAACTGCATCTGATACTGGCAAGCTTGAGTCTCGTAGAGGGGGGTAGAATTCCAGGTGTAGCGGTGAAATGCGTAGAGATCTGGAGGAATACCGGTGGCGAAGGCGGCCCCCTGGACGAAGACTGACGCTCAGGTGCGAAAGCGTGGGGAGCAAACA
+
AAAAAABBBAAAFGGF22EE2FGFFFGGHGDBBBCAEAEEHHHGG?EFGGGGEEC@EFGHHHHHFG@FHHGBGHHHHHHHGGFFFGHGGHHHHHGHGFBFGHHHHHHHHHFFHGHCFHHHHGHHHHGHCEGGHHA-AA;:ABFFFFFFFFFFB;;;@>;@EFFFFFD:DFFFFFFFFFFFFFFFFFFFF;CFFFFFFFFFFFFFF@@AEFFFFFFFFFFFFFFADFFFBFFADDCDFFDDFAF.@A?F/F.
@M03896:38:000000000-B4D98:1:1105:15782:3415 1:N:0:165
TACGGAGGGTGCAAGCGTTAATCGGAATTACTGGGCGTAAAGCGCACGCAGGCGGTTTGTTAAGTCAGATGTGAAATCCCCGGGCTCAACCTGGGAACTGCATCTGATACTGGCAAGCTTGAGTCTCGTAGAGGGGGGTAGAATTCCAGGTGTAGCGGTGAAATGCGTAGAGATCTGGAGGAATACCGGTGGCGAAGGCGGCCCCCTGGACGAAGACTGACGCTCAGGTGCGAAAGCGTGGGGAGCAAACA
+
AAABAAAD@?>ABGGCE?EEABGEFGFGHGBB5BCAAAEDFGHGG0EEGCFGDEC?FEGGHHHFFG4BEEFFGEGFHHHHGGGGGGHFGHHHHHGGHGGFHHHHFHHHHHGGHHHCFHFGGGGGGHHH?CFFHHFCGFB9;;BFBFFFFFFFB;;;@@:@EFFFFFDADFFFFFFFFFFFFDFFFFFFD9@AFDFAADFFFFFFFF@A?FFFFAFFFFBBFFFFFFFEFFFCDBFD/A.;A;CEB.9BFFA
@M03896:38:000000000-B4D98:1:1105:12337:3422 1:N:0:165
TACGGAGGGTGCAAGCGTTAATCGGAATTACTGGGCGTAAAGCGCATGCAGGCGGTTTGTTAAGTCAGATGTGAAATCCCCGGGCTCAACCTGGGAACTGCATCTGATACTGGCAAGCTTGAGTCTCGTAGAGGGGGGTAGAATTCCAGGTGTAGCGGTGAAATGCGTAGAGATCTGGAGGAATACCGGTGGCGAAGGCGGCCCCCTGGACGAAGACTGACGCTCAGGTGCGAAAGCGTGGGGAGCAAACA
+
AAAAAABBCAAABFFEC?EFAGHFEFGGHHFFBBABAAEEFHHGGCEEHFGHEEE@EGGHHHHHGHDFFHGGHHHHHHHHGGGGGGHHHHHHHHGHGFGHHHHHHHBGHHFGHGH@?GHHHGGGGHHHFGGGHGFGGFBAEFFFFFFFFFBFB;;B@@;@AFFFFFA:DDEFFFFFFFFFFFFFFFFDF;BDABDF;AE@FFFFFF@EEFFFCFFFFFFFFFFDFFFFFFF;DDFDFFFDFFFFFFFFFFE
@M03896:38:000000000-B4D98:1:1105:12348:3440 1:N:0:165
TACGGAGGGTGCAAGCGTTAATCGGAATTACTGGGCGTAAAGCGCATGCAGGCGGTTTGTTAAGTCAGATGTGAAATCCCCGGGCTCAACCTGGGAACTGCATCTGATACTGGCAAGCTTGAGTCTCGTAGAGGGGGGTAGAATTCCAGGTGTAGCGGTGAAATGCGTAGAGATCTGGAGGAATACCGGTGGCGAAGGCGGCCCCCTGGACGAAGACTGACGCTCAGTTGCGAAAGCGTGGGGAGCAAACA
+
AAA3>ABBBAAAFFCF2AEACGGBAEFGHGDF5A2BAAEFHGHGECABGGHHE?>0EEAGGFFFHGDBBDFFDFGGHHHHGEE?EEHHHHHHEGGGHCBBFGBGHHFEHHGFFGHC<?FG@FFHGHG<?EFAGF?GG=9;;:BFFFFFBFBFB:;9;-;@EFFFFF.;DAEFBBFFFBBFB.BFFBB9-;9.;-;>9;A@DFBFFF-9.9A-@-9.BB/BF;:DFB/9/:;-;==.;.ADAA-A@;AFFF:
@M03896:38:000000000-B4D98:1:1105:16165:4108 1:N:0:165
TACGGAGGGTGCAAGCGTTAATCGGAATTACTGGGCGTAAAGCGCACGCAGGCGGTTTGTTAAGTCAGATGTGAAATCCCCGGGCTCAACCTGGGAACTGCATCTGATACTGGCAAGCTTGAGTCTCGTAGAGGGGGGTAGAATTCCAGGTGTAGCGGTGAAATGCGTAGAGATCTGGAGGAATACCGGTGGCGAAGGCGGCCCCCTGGACGAAGACTGACGCTCAGGTGCGAAAGCGTGGGGAGCAAACA
+
AAABAABC@AAABGGCA?FFAFGFEGGGHHDFBAFAAAEEHHHGGCFGGFGGEFFCGGGHHHHHGH@FGHHGHHHHHHHHGGGGEGHFGHHHHGGHHGGHHHHHHHHHHHGFHFH@?GHHHGGGHHHHFFGGHHC@FA@;ABFFFFFFFFFFF:;;@;:@EFFFFFDADFFF/FFFFEFFFFFFFFFFF9BDFFFFFFEDDFFFFFCFEFFFFFFFFFFBFAFDFFFFFFFFFFFBFFDDDFFEDFEFBFA
@M03896:38:000000000-B4D98:1:1105:16149:4114 1:N:0:165
TACGGAGGGTGCAAGCGTTAATCGGAATTACTGGGCGTAAAGCGCACGCAGGCGGTTTGTTAAGTCAGATGTGAAATCCCCGGGCTCAACCTGGGAACTGCATCTGATACTGGCAAGCTTGAGTCTCGTAGAGGGGGGTAGAATTCCAGGTGTACCGGGGAAATCCGTAGAGATCGGAGGGAAACCCGGGGCCGAAGCCGCCCCCCTGAAGAAGAACTGACGCCAAGGGGCGAAAGCGGGGGGAGAAAACG
+
AABBBABB@AAACGGG?AFFAGGGFFGGHHFCB3FBAAEEFGHGGCFGGGFFEEE>EFGHHHGFBG4BFDFFGHHHHHHHGGGGGGHGGHHFHHGFHFFGHHHGFFGHHHGBHHGFFHHHHGFFGHGH?CFFHFDCCF9:;;BFFF00;/9;0000;:--9A.0009....0000.:.-9-9../;.:;-;---:-;-.;-;@@B--./00:9/0//0090;9-.-9..-9--;-./:--;=---.;:9/-
@M03896:38:000000000-B4D98:1:1105:8977:4246 1:N:0:165
TACGGAGGGTGCAAGCGTTAATCGGAATTACTGGGCGTAAAGCGCACGCAGGCGGTTTGTTAAGTCAGATGTGAAATCCCCGGGCTCAACCTGGGAACTGCATCTGATACTGGCAAGCTTGAGTCTCGTAGAGGGGGGTAGAATTCCAGGTGTAGCGGTGAAATGCGTAGAGATCTGGAGGAATACCGGTGGCGAAGGCGGCCCCCTGGACGAAGACTGACGCTCAGGTGCGAAAGCGTGGGGAGCAAACA
+
ABABABBDBAAACGCG2AEFAGHFAEFFHHFCBAFAEAEEHHHGGGGGGGGGE@E@EEEHHHHHGH4EFHHHHGHHHHHHGGGGFGHHHHHHGHGHHFGFGHHHHHGGHHDFHGHGFHHHHHGHHHGCFEFFHHC@?CDDEFFFFFFFFFFFF/9;999@EBFFFFD9ADEFBFFFFFFF?DFFFFFF;-BFF;@@-DA@BFFFFC;;EB.>@-ADFFFBFFD?D./;FFB@DBFFFFA.9=;ECAAFEA9
@M03896:38:000000000-B4D98:1:1105:8966:4261 1:N:0:165
TACGGAGGGTGCAAGCGTTAATCGGAATTACTGGGCGTAAAGCGCACGCAGGCGGTTTGTTAAGTCAGATGTGAAATCCCCGGGCTCAACCTGGGAACTGCATCTGATACTGGCAAGCTTGAGTCTCGTAGAGGGGGGTAGAATTCCAGGTGTAGCGGTGAAATGCGTAGAGATCTGGAGGAATACCGGTGGCGAAGGCGGCCCCCTGGACGAAGACTGACGCTCAGGTGCGAAAGCGTGGGGAGCAAACA
+
AAAAAABBCAAACGFFAAEG2FHFEFFFHHFF5BBBEEEGHHHGGCFFGGGGEEE@FGEHHGHGGHEFHHHFGFHHHHHHGGGGEGHHFHHHHHGHHFFFHHHGFGFGGHGHHHHFFHHHHHFHHHHHGGGGHHGGGFDDEFFFFFFFFFBFF;:;@;;@EFFFFF;;DFFFFFFFFFFFFFFFFFFDC:BDA:BFFFFBDFDFFF@EEFFFDADDFFFFFFDDDDFBBB;:9@DDFFFFFFFA@DFFFF.
@M03896:38:000000000-B4D98:1:1105:8955:4276 1:N:0:165
TACGGAGGGTGCAAGCGTTAATCGGAATTACTGGGCGTAAAGCGCACGCAGGCGGTTTGTTAAGTCAGATGTGAAATCCCCGGGCTCAACCTGGGAACTGCATCTGATACTGGCAAGCTTGAGTCTCGTAGAGGGGGGTAGAATTCCAGGTGTAGCGGTGAAATGCGTCGAGATCTGGAGTAATACCGGTGGCGAAGGCGGCCCCCTGGACGCAGACTGACGCTCAGGTGCGAAAGAGTGGGGAGCAAACA
+
1>AA1AA1@1>ACB1F0A0AFBGBE?AFHF1221//AAAAAFFEE/EAEAA/B@>>>?E0F@FBFG21BFFFG2BFGGHHG?E/><FGHHH00B/GGCB<FF?FFG>2GHBFHHF1????00??F????>>.>0C@<;-;-9/BFFF///////9;-9---/9//;;A-9-9--:////-///99F/9;---;9--9-99--9;-9;;AF-@----;//:/-;-AABB//99A-9-9-/;------9;9A-
@M03896:38:000000000-B4D98:1:1105:18355:4899 1:N:0:165
TACGGAGGGTGCAAGCGTTACTCGGAATTACTGGGCGTAAAGCGCACGCAGGCGGTTTGTTAAGTCAGATGTGAAATCCCCGGGCTCAACCTGGGAACTGCATCTGATACTGGCAAGCTTGAGTCTCGTAGAGGGGGTAGAATTCCAGGTGTAGCGGTGAAATGCGTAGAGATCTGGAGGAATACCGGTGGCGAAGGCGGCCCCCTGGACGAAGGCTGACGCTCTGGTGCGAAAGCGGGGGGGGCAAACAG
+
AAAAAAADDAAAEGGG?AFF2BGEEEFFHBEB5B2AEA2EFGHGGGGGGGEEGGGCEEGGG4FFFG4FFHFBFHGHGHHHEFFEECFHHHHHHGFHGFGGGDGGHGHH2F?DG?C1<FHHHCFGBGFFFGGAGHGCGGGC0;;<:;;;FFC:000-=;;.BCFFBD;AA9C0;B0CFFFDDGG0BFDF-;D?-;@BDA-@@@F9;-:A9.9--..9/;.;.9A?.//;;/-.-9./.--;DA-9-;A..9.
@M03896:38:000000000-B4D98:1:1105:18321:4903 1:N:0:165
TACGGAGGGTGCAAGCGTTAATCGGAATTACTGGGCGTAAAGCGCACGCAGGCGGTTTGTTAAGTCAGATGTGAAATCCCCGGGCTCAACCTGGGAACTGCATCTGATACTGGCAAGCTTGAGTCTCGTAGAGGGGGGTAGAATTCCAGGTGTAGCGGTGAAATGCGTAGAGATCTGGAGGAATACCGGTGGCGAAGGCGGCCCCCTGGACGCAGACTGACGCTCAGGTGCGAAAGCGTGGGGAGCAACCA
+
>1>>>>>D111>BEFA000AAB30EAFEGCGF21AB/AAAAFGGGCEEE///E@?E/BEFGFBBB@2FGHFFGHGFHHHHGGC/<EGHFGGFGHF0F?1DGHFHHFFH??>?<?C</FGGG0?GGDGH?CFCFB.-<@9AA;FFFFFFFF/B;;9;>;;9-FFFB/9AB@EBFBBFF//9AABBFFFA@@@-9@>-99A9=-@@@@@EAF-9-9@@?FFFFFFBA?/;;BF;--99F?A--;=-@B-/-;9
@M03896:38:000000000-B4D98:1:1105:18338:4905 1:N:0:165
TACGGAGGGTGCAAGCGTTAATCGGAATTACTGGGCGTAAAGCGCACGCAGGCGGTTTGTTAAGTCAGATGTGAAATCCCCGGGCTCAACCTGGGAACTGCATCTGATACTGGCAAGCTTGAGTCTCGTAGAGGGGGGTAGAATTCCAGGTGTAGCGGTGAAATGCGTAGAGATCTGGAGGAATACCGGTGGCGAAGGCGGCCCCCTGGACGAAGACTGACGCTCAGGTGCGAAAGCGTGGGGAGCAAACA
+
AABBBABCBAAABBGEA?EEAFGFGGGGHFDFBBAAAAEEEHHGGCEGGGGGEGECFGGHHGHGGG@FGHGFHHGHHHHHGGGGGGHGGGGHHHGHGFGGGHHHHHBGFGFFHFG=?FHHHFFHHHGHFFGEHGGFGF>:;BFFFFFFFFFFF;:;@@:@AFFFFFDADFFFFFFFFFFFFDFBFFFFF@D?FFFFFFEFFFFFFFDFEFFFDFFFFFFFFDFDFFBBBB;:;B>.9DDFACFEFFFFFF.
@M03896:38:000000000-B4D98:1:1105:18352:4919 1:N:0:165
TACGGAGGGTGCAAGCGTTAATCGGAATTACTGGGCGTAAAGCGCACGCAGGCGGTTTGTTAAGTCAGATGTGAAATCCCCGGGCTCAACCTGGGAACTGCATCTGATACTGGCAAGCTTGAGTCTCGTAGAGGGGGGTAGAATTCCAGGTGTAGCGGTGAAATGCGTAGAGATCTGGAGGAATACCGGTGGCGAAGCCGGCCCCCTGGACGAAGACTGACCCTCAGGTCCGACAGCGTGGGGAGCAAAC
+
>>A3>3ADDA2>4FFF22EECFGA2BEEHGDB5BAAAA2EHFFEE0EEEEE0E@>EEFFBBDDB4FEBFGFFGGHFFGHHG>/>>EFGFHHCBGC0FF22BGHHFDGGHHFGCHF2/??F0FGGF?F0?C<CGHG?---999FF/B//9//;9;/;9999AB:F/;.;9-./9BB;;//.AA.9/;9.9;-..-;9--.99-9-9B@9.BFFF-..;9:F//;9.9999//;.-9;.-;.;--.99;B/.
@M03896:38:000000000-B4D98:1:1105:18092:5076 1:N:0:165
TACGTAGGGGGCGAGCGTTGTCCGGAATTATTGGGCGTAAAGGGCTCGTAGGAGGTTGATCGCGTCGGAAGTGTAATCCTGGGGCTTAACCCTGAGAGTGCTTTCGATCCGGGATGACTTGAGGCAGGGAGGGGAGAATGGAATTCCTGGTGGAGCGGGGGAATGCGCAGATATCAGGAGGAACACCAGTGGCGAAGGCGGGTCTCTGGGGCTTTCCTGACGCTGAGGAGCGAAAGCGTGGGGAGCGAAAA
+
AAAA1BCAA110A00E/AA/FGHAEA/BGF2DDBCGC/>>?2GE/CCE>EFE1BE>F002B//>>E/EE/B1B2B2FG2BGFFGGG/CGHHGF0<?1<?<?FGH1/FG0<>>@-.</0=DB0<C<CE@;:.@CCC?.:9F/00CFF00;B;FG9./9A-@---9FBA?@>=/9/BFF9/:A?F-BFBEF9BBA;;-9--99-;--//;/--;9A/FF/B//--;A?--/-9---9-/-;A??9-----9--
@M03896:38:000000000-B4D98:1:1105:9168:5200 1:N:0:165
TACGTAGGGGGCAAGCGTTATCCGGATTTACTGGGTGTAAAGGGAGCGTAGACGGTGTGGCAAGTCTGATGTGAAAGGCATGGGCTCAACCTGTGGACTGCATTGGAAACTGTCATACTTGAGTGCCGGAGGGGTAAGCGGAATTCCTAGTGTAGCGGTGAAATGCGTAGATATTAGGAGGAACACCAGTGGCGAAGGCGGCTTGCTGGACGATGACTGACGTTGAGGCTCGAAAGCGTGGGGAGCAAACA
+
>AABAFFB@2A>AFGGC?EECFGE?2AFHHCFB32AAAGFFHHGFGGGFG01GEE>1>?BCGBF@3BBEGEFFGFHH?FAEFHHHGGCFH?E?3BG3B3FGHHH3?FBB3BDF3?3FFFFDGCFFGHCBCGCDCC<<1>@?CGGHHHGGB0D====<;:;EGFFBFA;DFGGGEBBCBFFDDFGFGGECCFFFGGGFFFFFFFAFE/BBFFAFFFFF/9BF.;AAEB.?FFB=FFDFDADCA=A-;EFFFA
@M03896:38:000000000-B4D98:1:1105:20359:5836 1:N:0:165
TACAGAGGTCTCAAGCGTTGTTCGGAATCACTGGGCGTAAAGCGTGCGTAGGCTGTTTCGTAAGTCGTGTGTGAAAGGCGCGGGCTCAACCCGCGGACGGCACATGATACTGCGAGACTAGAGTAATGGAGGGGGAACCGGAATTCTCGGTGTAGCAGTGAAATGCGTAGATATCGAGAGGAACACTCGTGGCGAAGGCGGGTTCCTGGACATTAACTGACGCTGAGGCACGAAGGCCAGGGGAGCGAAAG
+
BBB@A@CAFFDFAFGE2AE?FGFEEEGFH5AFFBFAAAEEFFHGEAEGFFGCFGFFFGHGHG1BFG??AFEFGH4@31BEGGGGFFHEGGFGGDG?>/>@CGGHGHBHFG=G<A-<<AHGCD<=D0=CCGHDGGBG?9A-DACFGBFGGGDD;/;;BBBFFFFFFFAADFFFFFFEEEA=DFFFBBFFFFF.@FFAD.A--@BEFBFFBBFFFF/FFFFFFAAF;A?.AF:;;:A..;EEFDADB.9:;=A
@M03896:38:000000000-B4D98:1:1105:13104:6614 1:N:0:165
AACGTAGGGTGCAAGCGTTGTCCGGAATTACTGGGTGTAAAGGGAGCGCAGGCGGGAAGACAAGTTGGAAGTGAAAACCATGGGCTCAACCCATGAATTGCTTTCAAAACTGTTTTTCTTGAGTAGTGCAGAGGTAGATGGAATTCCCGGTGTAGCGGTGGAATGCGTAGATATCGGGAGGAACACCAGTGGCGAAGGCGGTCTACTGGGCACCAACTGACGCTGAGGCTCGAAAGCATGGGTAGCAAACA
+
AAAB>FFBBFAABFGE??ECFGHGGGGGHFCFBBF3EEFGFHHGHFGGGGGGECE/>EFHHGGFFG4BFFH?GGHDFGG/GHHHHHHHHHGGFHHHD?GGFHHHHHGFD??DDFGGFHHHHBFFDHHHHHHFHGHGGGGHGEHHHHHHGGCEC<==<A:ADECCGGC:.EEFFFGGGGAAGDFGGGGGFCFFEFFFDDFFFFFFFFFFBEEFDFFFFFFFFFFFFFFEAEAB=FD./BFFFF/0.;0FFAF
@M03896:38:000000000-B4D98:1:1105:24159:6955 1:N:0:165
TACGGAGGGTGCAAGCGTTAATCGGAATTACTGGGCGTAAAGCGCACGCAGGCGGTTTGTTAAGTCAGATGTGAAATCCCCGGGCTCAACCTGGGAACTGCATCTGATACTGGCAAGCTTGAGTCTCGTAGAGGGGGGTAGACTTCCAGGTGTAGCGGTGAAATGCGTAGAGATCTGGAGGAATACCGGTGGCGAAGGCGGCCCCCTGTACGAAGACTGACGCTCAGGTGCGAAAGCGTGGGGAGCAAACA
+
11>A?AAD@11>C1AE00E0ABGBEGGGHHDB21A/EEEEGHHCE?EEEGECE>E>>??BBBDHHH2BFEG212B1BGFFEEC/>EGCFGHH<0?0F/BBFGGG1>GFBGHHHAH1FFGG001???FF<..F<0C-<-9-AB/FFFFBB/B99;/:9;;--9/FFF-:A@EFFB//BB;FFBB//9/9--99A@@==9A?-@=;@9@A///-;-;-9/B/;A9BFFFF9/B@B---/99B----9:-//;-
@M03896:38:000000000-B4D98:1:1105:24142:6966 1:N:0:165
TACGGAGGGTGCAAGCGTTAATCGGAATTACTGGGCGTAAAGCGCACGCAGGCGGTTTGTTAAGTCAGATGTGAAATCCCCGGGCTCAACCTGGGAACTGCATCTGATACTGGCAAGCTTGAGTCTCGTAGAGGGGGGTAGAATTCCAGGTGTAGCGGTGAAATGCGTAGAGATCTGGAGGAATACCGGTGGCGAAGGCGGCCCCCTGGACGAAGACTGACGCTCAGGTGCGAAAGCGTGGGGAGCAAACA
+
BBAAAABBBAAA45GF22EFABGFEFGGHGDFBABBAAAEFGHGGGGCGGFCEGFEEGEHHGHHHHHHHHHHHGGHHHHHGGGGEFHFBFFHCFGCGFHGHGHGHHFGFGGGHGGFFHHHG?GGHHHHGGGFHHGGGFF:;;FFFFFEFFBFB;;B>@ADEFFFFFAD.BEFEBFFFFFF?DFFBFFB>;=DADFAFFFBCAFBDFFFFFF==;A?BFB/BDFFFFFFFFB@;;-.BFFFACFFFDFFFF.
@M03896:38:000000000-B4D98:1:1105:24149:6984 1:N:0:165
TACGGAGGGTGCAAGCGTTAATCGGAATTACTGGGCGTAAAGCGCACGCAGGCGGTTTGTTAAGTCAGATGTGAAATCCCCGGGCTCAACCTGGGAACTGCATCTGATACTGGCAAGCTTGAGTCTCGTAGAGGGGGGTAGAATTCCAGGTGTAGCGGTGAAATGCGTAGAGATCTGGAGGAATACCGGTGGCGAAGGCGGCCCCCTGGACGAAGACTGACGCTCAGGTGCGAAAGCGTGGGGAGCAAACA
+
AAAABABBCAAAFGFF?2EEFGHFEGGGHHBF5BABAAEFGHHGGCFEGCEEEEEEGGGHHHHHHH4BFHHGHHGHHHHHFGGGEFHHHHHHGHGHHFFFGHHGGGGHHHFFGHHCCGHHGHHHHHHHFGGGHGGGGFF;;;FFFFFFFFBF;;;B@;;@EFFFFFAADFFFFFFFFFFFBA;FFFFF;@FFFFFFFFEC-CDBFFFFEFA=>FFFFFFFFFFFFFFFFFF=ADCDFFFDAFFFFFFFFF9
@M03896:38:000000000-B4D98:1:1105:12790:7156 1:N:0:165
TACGTAGGGGGCAAGCGTTATCCGGATTTACTGGGTGTAAAGGGAGCGTAGACGGCAAGGCAAGTCTGATGTGAAAACCCAGGGCTTAACCCTGGGACTGCATTGGAAACTGTCTGGCTCGAGTGCCGGAGAGGTAAGCGGAATTCCTAGTGTAGCGGTGAAATGCGTAGATATTAGGAGGAACACCAGTGGCGAAGGCGGCTTACTGGACGGTAACTGACGTTGAGGCTCGAAAGCGTGGGGAGCAAACA
+
ABABAFFCBA@>AFFF2AFCEGHGGGGGHFDFCBB3EFHGFHHGHFGGGGGGGEEE?>FEGGHFGH@FGHHGHFHHHFGGGEFFEGHGHHHHHGHGHBFGHHGHHHGHHHFBFFFDFGGGDCDGHHHGFGGGGGHHFGHGGGGGHHHGHHFFD<<<A;;;CFHHFGC;DCGGGFFFFFFGGGGGGGGGFFGGEFFFFFFFFFFFFFFFBFFFFFFFFFFFFBFFFFFFFFF@=FFDFDFFFFFE:AEFFF?
@M03896:38:000000000-B4D98:1:1105:20055:7245 1:N:0:165
TACGTAGGGGGCTAGCGTTATCCGGAATTACTGGGCGTAAAGGGTGCGTAGGCGGTCTTTCAAGCCAGAAGTGAAAGGCTACGGCTCAACCGTAGTAAGCTTTTGGAACTGTAGGACTTGAGTGCAGGAGAGGAGAGTGGAATTCCTAGTGTAGCGGTGAAATGCGTAGATATTAGGAGGAACACCAGTAGCGAAGGCGGCTCTCTGGACTGTAACTGACGCTGAGGCACGAAAGCGTGGGGAGCAAACAG
+
>AAA>FFB@2DAEFGF22AEGGHEEEFGHFDD5BABAAEAGFHGHFECCFEDBE>EEBBFGF4BFFBFGGEBEBFHGHGGEGEEEEFBFGHG?C?FGFFHH2?BFBCFHHFFHHG@FBFFGGFHFFBGFGHGGF?EDBDFHHBBGHFGFBD0D=G--;:CGHHG;.;:@EFFF;CB0;9CAC9/BCECFFBF?BAD.A--9@DEFFB/;F;;BFBFFBFF9AA.AF.9AF?ADBAF.::--;.@FAFBFFF
@M03896:38:000000000-B4D98:1:1105:22877:7752 1:N:0:165
TACGGAGGGTGCAAGCGTTAATCGGAATTACTGGGCGTAAAGCGCACGCAGGCGGTTTGTTAAGTCAGATGTGAAATCCCCGGGCTCAACCTGGGAACTGCATCTGATACTGGCAAGCTTGAGTCTCGTAGAGGGGGGTAGAATTCCAGGTGTAGCGGTGAAATGCGTAGAGATCTGGAGGAATACCGGTGGCGAAGGCGGCCCCCTGGACGAAGACTGACGCTCAGGTGCGAAAGCGTGGGGAGCAAACA
+
AAAAAABDBBBACGFEA2AEAFGFEEFGHHDB5BABAAEEHHHGGCEEFGGGE0EEEGGHHHHHFG@B3GHGHGGFHHGHGGGGEEHHHHHHHHGHFFFBGHGHHHFHHHGHHGG<??FGGFGFGHHHFDGGFF<-<B@;:9FFFFFFF9:BB;;;@;:@?FFFFFD9DFFFFFFFFFEFDDBBFFFFD9@AFFFFFFFFFFFFFD@EAFAD-:DFFFFFFDDAFFFFFFF>AD;D/A:9=B@EFFFFFF.
@M03896:38:000000000-B4D98:1:1105:22897:7755 1:N:0:165
TACGGAGGGTGCAAGCGTTAATCGGAATTACTGGGCGTAAAGCGCACGCAGGCGGTTTGTTAAGTCAGATGTGAAATCCCCGGGCTCAACCTGGGAACTGCATCTGATACTGGCAAGCTTGAGTCTCGTAGAGGGGGGTAGAATTCCAGGTGTAGCGGTGAAATGCGTAGAGATCTGGAGGAATACCGGTGGCGAAGGCGGCCCCCTGGACGAAGACTGACGCTCAGGTGCGAAAGCGTGGGGAGCAAACA
+
AAABBABBCAAAFDGF22EE2BEFEEFGHHDFBBFAEAAAAFHGGGGGGFGF?EE@EGGHHBGGFGFGHHHHFHHHBGHHGGGGGGHHGHHHHGGHGFFGGHHHHHEH?F?FHGHFFHHHHFGHHHHHGGGGHHG<CD@;;;BFFFFFFFFFF;;B:@;C?FFFFFFFFFFFFFFFFFFFFFFFFFFF;:9DFFA@BDF@DAFFFD@AEFFD;BFFBFFFFF?DFDBB;FFD?=DFBDDDFFFEBD.BFF.
@M03896:38:000000000-B4D98:1:1105:7166:7980 1:N:0:165
TACGGAAGGTCCGGGCGTTATCCGGATTTATTGGGTTTAAAGGGAGCGTAGGCCGGAGATTAAGCGTGTTGTGAAATGTAGACGCTCAACGTCTGCACTGCAGCGCGAACTGGTTTCCTTGAGTACGCACAAAGTGGGCGGAATTCGTGGTGTAGCGGTGAAATGCTTAGATATCACGAAGAACTCCGATTGCGAAGGCAGCTCACTGGAGCGCAACTGACGCTGAAGCTCGAACGTGCGGGTATCGAACA
+
>AAB?AAAAFFFC?EE2AA2FGGEEEGEHCFHBB2AFEGGHHHGGEFGGDGCHGEE?>EHHGFGHG1??FEGGFGFFBFFHHGDFGGCBGEHHFGGFFGGHHHGGG?/>CFDFFGGDGFHH1FGHHFGGGGHEFFGFAE@AD-CFGGFGF.A;90;:;;9EF0CFFFFGFFFFFFBBDD;D9;BFFFDFFFEFFC-BF?FA.99/BFF.FFF-D;DFFFFFFFFFBFBFBB;;B.@A9EC->-9/;A.9A9
@M03896:38:000000000-B4D98:1:1105:7177:7995 1:N:0:165
TACGGAAGGTCCGGGCGTTATCCGGATTTATTGGGTTTAAAGGGAGCGTAGGCCGGAGATTAAGCGTGTTGTGAAATGTAGACGCTCAACGTCTGCACTGCAGCGCGAACTGGTTTCCTTGAGTACGCACAAAGTGGGCGGAATTCGTGGTGTAGCGGTGAAATGCTTAGATATCACGAAGAACTCCGATTGCGAAGGCAGCTCACTGGAGCGCAACTGACGCTGAAGCTCGAAAGTGCGGGTATCGAACA
+
ABAAAAABBFFFGFEAAAEEGGHGGFGGHGFHCBFAFGHHHHHGHGGGFGGGHHEFC>FHHHHHHG1??GFGGFHHHBFDHHH?EEGDGHEGHHFGGGFFGHHGCG?DCGFDGGHGHHHHHHFGHHDFGGGHHGDFGAECCGFEGGGFEG.AE:0;;;;AEGGGFBFFGFFFFFFFF?D:DFFFFFFFFFFFFDFAFDEFFFFFFFFFFFFF>DFFFFFFFFFFFFFFFFFDCFDDFFFFFFF@FFAEFF=
@M03896:38:000000000-B4D98:1:1105:7186:8013 1:N:0:165
TACGGAAGGTCCGGGCGTTATCCGGATTTATTGGGTTTAAAGGGAGCGTAGGCCGGAGATTAAGCGTGTTGTGAAATGTAGACGCTCAACGTCTGCACTGCAGCGCGAACTGGTTTCCTTGAGTACGCACAAAGTGGGCGGAATTCGTGGTGTAGCGGTGAAATGCTTAGATATCACGAAGAACTCCGATTGCGAAGGCAGCTCACTGGAGCGCAACTGACGCTGAAGCTCGAAAGTGCGGGTATCGAACA
+
AAAAAABBBFDFF2AA2AE?GGHGGGGGHBFFDFFEFGHGGHHGGGFEEEE1FGEG?>EHHHHHHG1EEGFGGGGFHBGDHHFEGEG?FG?FHECFBFFBGHHGCD?CCGCDHFHHHHHGGFGGHHGGGGGHHHFDDGFCCCGGGGGFEB?EE:9;-9;;EFFGFB;CF/FFFFFFF.:AAFFFFFFAFFFEFFFFFFEF.AFFFFFFFFFF-BDADFF/BADFDFF/FFBD;FAAB/FDACF9;B9AFFA
@M03896:38:000000000-B4D98:1:1105:7170:8021 1:N:0:165
TACGGAAGGTCCGGGCGTTATCCGGATTTATTGGGTTTAAAGGGAGCGTAGGCCGGAGATTAAGCGTGTTGTGAAATGTAGACGCTCAACGTCTGCACTGCAGCGCGAACTGGTTTCCTTGAGTACGCACAAAGTGGGCGGAATTCGTGGTGTAGCGGTGAAATGCTTAGATATCACGACGAACTCCGATTGCGAAGGCAGCTCACTGGAGCGCAACTGACGCTGAAGCTCGAAAGTGCGGGTATCGACCA
+
>AA?>AAAA4DFGEE2EA?2GEGE2ECEFD5D53BA1EG55GDEEEEEEEE?FH>@?>ECGHFHHG1??EABEGFFGDB4GFGEGGGCGGEGGGCGGFB2FF2F/C/<CCGFH?FCGHHHGHF=GBDEGGGFCGHHB.<@-CDE0;C;9.9A:=;C9;9;.CBFFCCFFFFFFFFBBDD-@DCFFFFDADD.BDD;DAAA..FBB9/;BFFF=F;BDBBBF.;9AD//B;;.-:.A;/B@--;@F/..-9@
@M03896:38:000000000-B4D98:1:1105:8174:8956 1:N:0:165
TACGTAGGGTGCAAGCGTTATCCGGAATTATTGGGCGTAAAGGGCTCGTAGGCGGTTCGTCGCGTCCGGTGTGAAAGTCCATCGCTTAACGGTGGATCCGCGCCGGGTACGGGCGGGCTTGAGTGCGGTAGGGGAGACTGGAATTCCCGGTGTAACGGTGGAATGTGTAGATATCGGGAAGAACACCAATGGCGAAGGCAGGTCTCTGGGCCGTTACTGACGCTGAGGAGCGAAAGCGTGGGGAGCGAACA
+
AAAAAFFBB4A>AFGCEAEEGFGEEEEFHFFG5B2AEEEDFHFEGFHGEECEFE0EFFEEEG@EEEEFF@EEE4?GFGHHHHGGGGHGHHGGDEDHH2??C<BCC<<C@GEDGGC?AABEDCFFGFGBGGGFEFD>9AFFEBBBFFFFDA-B:BBFD=9999FF/BF//FFFEFFEB-@-AFFFFFFE.FFBBFF->FEA.@AFFFB9;BEACFD?EFFFFFFD..A9B.A@--@?FA;A;>DFADBBFF;
@M03896:38:000000000-B4D98:1:1105:8159:8968 1:N:0:165
TACGTAGGGTGCAAGCGTTATCCGGAATTATTGGGCGTAAAGGGCTCGTAGGCGGTTCGTCGCGTCCGGTGTGAAAGTCCATCGCTTAACGGTGGATCCGCGCCGGGTACGGGCGGGCTTGAGTGCGGTAGGGGAGACTGGAATTCCCGGTGTAACGGTGGAATGTGTAGATATCGGGAAGAACACCAATGGCGAAGGCAGGTCTCTGGGCCGTTACTGACGCTGAGGAGCGAAAGCGTGGGGAGCGAACA
+
AAABAFCBA>AAFFGCE2EEGGFEEE2FG5FG5A2BAAAEBGFGGCGGEGFGFEEEGGGEEE?EE/EEG@@EADFHFHHHGHGGGHHGHHDC??CFC1??FB<A@<<CDFACCC-:-AAE?FFFGBB@FGGFFFFBDEFFAF/FFBFFA?=B;;BFF@;AAEFF/FFBFFBFFFFF;;B-AFFFFFFFFFFBFBBB?DEF?BAFFF/;BFEEBBFFFFFFFFFDFF9AF.AB@?BDFFFA>BBFBFB?-B=
@M03896:38:000000000-B4D98:1:1105:8157:9382 1:N:0:165
AACGTAGGGTGCAAGCGTTGTCCGGAATTACTGGGTGTAAAGGGAGCGCAGGCGGGAAGACAAGTTGGAAGTGAAAACCATGGGCTCAACCCATGAATTGCTTTCAAAACTGTTTTTCTTGAGTAGTGCAGAGGTAGATGGAATTCCCGGTGTAGCGGTGGAATGCGTAGATATCGGGAGGAACACCAGTGGCGAAGGCGGTCTACTGGGCACCAACTGACGCTGAGGCTCGAAAGCATGGGTAGCAAACA
+
AAABAFFBABAAFDGEG?ECCGGFGGCGHFDGBBAEEEHHGHFGHFGGGGCGEE>ECE>AGHEGBEBB3FGFDGFDGHGHHHHFHHHHHHHGG2GD?BFFFHFGDFGHHFFF?@>GFGGHGHHGHHDGHEGHFFGGGFHHHHFHHHHHDC@DC<==A<;-:CGHHCA;DGGFGGFEBB?@AAFGGGGAF0CFEAFFFFE;-@@FFF;;BF.FAFFEFFFFFFDA.;..99;99BDDFFFFEFFF9FFFFFF
@M03896:38:000000000-B4D98:1:1105:8153:9399 1:N:0:165
AACGTAGGGTGCAAGCGTTGTCCGGAATTACTGGGTGTAAAGGGAGCGCAGGCGGGAAGACAAGTTGGAAGTGAAAACCATGGGCTCAACCCATGAATTGCTTTCAAAACTGTTTTTCTTGAGTAGTGCAGAGGTAGATGGAATTCCCGGTGTAGCGGTGGAATGCGTAGATATCGGGAGGAACACCAGTGGCGAAGGCGGTCTACTGGGCACCAACTGACGCTGAGGCTCGAAAGCATGGGTAGCAAACA
+
AAABAFFCBFAABGFCAAECEGHGGGGGHGFFBFB3EEHGGHHGHGGGGCGGDFEGGGGHFFGHGHBBFGFEGHGFHHGEGGHHHHHGHHHGFHFHFFGFFHGGHHGHHHGFFFGHGHHHGFF?GHHGHHGGHGHHHHHHHHHHHHHHDGCDD==DAA;CFHGHHHECDGGGGGGGGGAGGGGGGGGEFCFFFFFFFFFFFFFFFFFBFFFFFFFFFFFFFFFFFFFEEFAB;FFDFFFFFEFF.BFFFF?
@M03896:38:000000000-B4D98:1:1105:20208:9559 1:N:0:165
TACGGAGGGTGCAAGCGTTAATCGGACTTACTGGGCGTAAAGCGCACGCAGGCGGTTTGTTAAGTCAGATGTGAAATCCCCGGGCTCAACCTGGGAACTGCATCTGATACTGGCAAGCTTGAGTCTCGTAGAGGGGGGTAGAATTCCAGGTGTAGCGGTGAAATGCGTAGAGATCTGGAGGAATACCGGTGGCGAAGGCGGCCCCCTGGACGAAGACTGACGCTCAGGTGCGAAAGCGTGGGGAGCAAACA
+
>AABAABB?AA>FGGCF?E?2DGFEE2EGFDD53ABAAEEGHHGG0EEGGGEEEEEE1>FCHHH@F@BGHFB4?DGBGHHF@EEEFHHFHHF0F/CGFGGGFHF?2>GGHGGHHHFFF?F0CCGGHFGGDEGFFGG?;-9;;BFFFFFB/9BB;;;9999;FFFBB;AABFF/;BFFBF?.DFBFFFA;@CAF;C-;DE@DAFFD@;AAFFF;-AAFFBBFFDA9A//9B;@9@BD/A.;-;DEBA?B/F.
@M03896:38:000000000-B4D98:1:1105:15783:10332 1:N:0:165
TACAGAGGGTGCAAGCGTTAATCGGAATTACTGGGCGTAAAGCGCGCGTAGGTGGTTTGTTAAGTTGGATGTGAAATCCCCGGGCTCAACCTGGGACCTGCATTCAAAACTGACTGACTAGAGTATGGTAGAGGGTGGTGGAATTTCCTGTGTAGCGGTGAAATGCGTAGATATAGGAAGGAACACCAGTGGCGAAGGCGACCACCTGGACTAATACTGACACTGAGGTGCGAAAGCGTGGGGAGCAAACA
+
ABA@ABFA?AAAC5FEE2EEAGHF?AFGHHDF532AAAAEAFGGGAEEEEEG53FAFBEGCF@B4B4BEGBFGFHDGGHHGEEGGGGFFGFG00?E0?FFCG?FB?DDG0?DF@G1@@@@<@C@@F1???FFGFGD/<>.<>GFFHFHFFFF===GG@<<CGEHFHD;C@ABGGFFCF0FCA;CFFG..;BFEGGGGEE@B;9-EE.BAFFFEFFFFBBB9BFFBFFFBAF??;@DBD.A=@BE?D?B:..
@M03896:38:000000000-B4D98:1:1105:15803:10332 1:N:0:165
TACAGAGGGTGCAAGCGTTAATCGGAATTACTGGGCGTAAAGCGCGCGTAGGTGGTTTGTTAAGTTGGATGTGAAATCCCCGGGCTCAACCTGGGAACTGCATTCAAAACTGACTGACTAGAGTATGGTAGAGGGTGGTGGAATTTCCTGTGTAGCGGTGAAATGCGTAGATATAGGAAGGAACACCAGTGGCGAAGGCGACCACCTGGACTAATACTGACACTGAGGTGCGAAAGCGTGGGGAGCAAACA
+
BCBABFFCBABACGGF?AFEAGHFEFGGHHFFBBBAEAEGHHHGGFGGFGGGBFFEGHGHHHHFFG4BEFFGHFGFHHHHGGGGGGHGFHGHHHGFGFGGHHHHHGHHHHBDF@F22@DFFFF@DGFF?GHHHHD?CC>FDGGHHHHHHBDGD===@<<AEGHHFGCCFGGHHGHHGFFFGFGGFGGEFCFGEDGGGGE-CADAFFFFFFFFEFFBFFFFFFFFFFFEFFB@ADADFFFFFFFFFFFFFFF
@M03896:38:000000000-B4D98:1:1105:26717:10711 1:N:0:165
TACGTAGGTGGCAAGCGTTGTCCGGAATTATTGGGCGTAAAGCGCGCGCAGGCGGTTTCTTAAGTCTGATGTGAAAGCCCACGGCTCAACCGTGGAGGGTCATTGGAAACTGGGGAACTTGAGTGCAGAAGAGGAGAGTGGAATTCCACGTGTAGCGGTGAAATGCGTAGAGATGTGGAGGAACACCAGTGGCGAAGGCGACTCTCTGGTCTGTAACTGACGCTGAGGCGCGAAAGCGTGGGGAGTGAACA
+
ABBBAFFCFFAFBCFG?2E?CFFFFEFFHFGFBBFBAAEEFHGGGCGGGCFFEEEEGFHHHHHGGHGGHHHHHHHHHHHHFGGGGGGHHHHGDGCBFDBDHHHGHHFFFH?GHGD?CFHHHGHHHHHHHHHHHHHGHGCFEGFHHHHGHFEHC;<CAA;AEFGGGGEAEGGGFGGGGGGGGDFGFFGFFBFFEDFFDFFFFFFFFFFFFF0BFFFFFFFFBFFFFFFFFFFFADFAFDFFFFFFD.:BFFF
@M03896:38:000000000-B4D98:1:1105:4218:10756 1:N:0:165
TACGGAGGGTGCAAGCGTTAATCGGAATTACTGGGCGTAAAGCGCACGCAGGCGGTTTGTTAAGTCAGATGTGAAATCCCCGGGCTCAACCTGGGAACTGCATCTGATACTGGCAAGCTTGAGTCTCGTAGAGGGGGGTAGAATTCCAGGTGTAGCGGTGAAATGCGTAGAGATCTGGAGGAATACCGGTGGCGAAGGCGGCCCCCTGGACGAAGACTGACGCTCAGGTGCGAAAGCGTGGGGAGCAAACA
+
BCBBAABCCBAABFGG?AE?AGHFGEFFHHFFBBBBEEEEFHHGGCFFGFGGEFECFGGHHGFGGH4BGHHHHHHHHHHHGGGGFGHHHHHHHHGHGFGGHHHHHHFHFHGHHHHCGHHHHFGHHHHHFGGGHHGGGFDDFBFFFFFFFFFFF;:;;;;=AFFFFFAAFFFFFFFFFEFFFFFFFFFFFCFFF@BCFFFCFFFFFFFFFFFF@=DAFFFFFFFFDFFFFFFFDCADFFDFDFFF;D?FFF.
@M03896:38:000000000-B4D98:1:1105:4219:10780 1:N:0:165
TACGGAGGGTGCAAGCGTTAATCGGAATTACTGGGCGTAAAGCGCACGCAGGCGGTTTGTTAAGTCAGATGTGAAATCCCCGGGCTCAACCTGGGAACTGCATCTGATACTGGCAAGCTTGAGTCTCGTAGAGGGGGGTAGAATTCCAGGTGTAGCGGTGAAATGCGTAGAGATCTGGAGGAATACCGGTGGCGAAGGCGGCCCCCTGGACGAAGACTGACGCTCAGGTGCGAAAGCGTGGGGAGCAAACA
+
>AAAAABBBAAAFGGG?AECFFHFAEFFHGAB532BAAEEGHHGG0EEGGGE?EEEE11B2FGEGH4BEGGGHHH4DGHHGGGGFEGFHHHHCGGHGCFFHHHHHHHHHHFH2FCCFFGHHHGGHGFH?EEFHHGG?F-AEFFFFFFBBBBFB:;B;@9BAFFFFFAADFFFFFFFFFFFFDFFFFFA=@BDADFFF.:;DFFFFA>EEFFFA-DDFBFBFADFFFFFFFFFFFFFFDAD;BA?@D?FFF.
@M03896:38:000000000-B4D98:1:1105:23149:10853 1:N:0:165
TACGTAGGGGGCAAGCGTTATCCGGATTTACTGGGTGTAAAGGGAGCGTAGACGGTGTGGCAAGTCTGATGTGAAAGGCATGGGCTCAACCTGTGGACTGCATTGGAAACTGTCATACTTGAGTGCCGGAGGGGTAAGCGGAATTCCTAGTGTAGCGGTGAAATGCGTAGATATTAGGAGGAACACCAGTGGCGAAGGCGGCTTGCTGGACGATGACTGACGTTGAGGCTCGAAAGCGTGGGGAGCAAACA
+
AAABACFB?AB>2FFG?2E?GGGGFEAFHFBFBBA3EEFGGGHGHFGGFGCCGEEA1??BGFGFF@BFBGFFGF4FHHHEFHHHHHHFGG?GF3?BBBFGGGHHFFEHHFB3F?BBBFGHGFGGHFHGGCG?CGDE><GDDDCCGFHHHGBGD==DC:=CCGHHFGA;DGFGFFFGGFFGGFFGGGGEAFGGGGGGFAEAAFFFFFFFFFAFFFFFFFFFFBFFFFFFEFA@:BDDFADFCFF?BFEFFF9
@M03896:38:000000000-B4D98:1:1105:28298:10861 1:N:0:165
TACGGAGGGTGCAAGCGTTAATCGGAATTACTGGGCGTAAAGCGCACGCAGGCGGTTTGTTAAGTCAGATGTGAAATCCCCGGGCTCAACCTGGGAACTGCATCTGATACTGGCAAGCTTGAGTCTCGTAGAGGGGGGTAGAATTCCAGGTGTAGCGGTGAAATGCGTAGAGATCTGGAGGAATACCGGTGGCGAAGGCGGCCCCCTGGACGAAGACTGACGCTCAGGTGCGAAAGCGTGGGGAGCAAACA
+
BAABBABBBAABCFFGC?EEFFFFEEFGHFDFB32AAAEFGHHGG?EEGGCGECE@EFEHHHDGGHHFHGHEHGFGGHHHGGGGEFHGFHFHGFGHHEFGHFHGFG2F?GF>FGHCAHHHB?GHFHHGFGGFFGGGGF;;AFFFFFFFFFBFB;;;-@;DEFFFFFFDDFFFEFFFFBBADFFFFFFFDBFFFCFFF.AB;DBDFDFFEFFD-@DABFF/BDFFFDFBF//;9;;AFF9A;-;.DF?FFF.
@M03896:38:000000000-B4D98:1:1105:28295:10880 1:N:0:165
TACGGAGGGTGCAAGCGTTAATCGGAATTACTGGGCGTAAAGCGCACGCAGGCGGTTTGTTAAGTCAGATGTGAAATCCCCGGGCTCAACCTGGGAACTGCATCTGATACTGGCAAGCTTGAGTCTCGTAGAGGGGGGTAGAATTCCAGGTGTAGCGGTGAAATGCGTAGAGATCTGGAGGAATACCGGTGGCGAAGGCGGCCCCCTGGACGAAGACTGACGCTCAGGTGCGAAAGCGTGGGGAGCAAACA
+
AABBAAAB2>AAFGGFE2EAFGHFEEEFHHBF5B2BAAAEFHHGGCGGGGEEEECE>B?GCGHH4@@FBGFHHGGHHHHHGGGGGGHHHHGH00?BFFHHHHHGDFGHGDFGHFC2?GHGFGGHGHGFFFFGFGGCC=;AAFFFFFFFBFBFF:9BB>;9AFFFFFDDDFFFFFFFFBBFFDBFFFFFF;BFADFFFFFFBABFFFCAEFFACFFFFFFBBADAA9BBF/BDDFFFFD;ABAA.>DFFFF.
@M03896:38:000000000-B4D98:1:1105:19685:11328 1:N:0:165
TACGGAGGGTGCAAGCGTTAATCGGAATTACTGGGCGTAAAGCGCACGCAGGCGGTTTGTTAAGTCAGATGTGAAATCCCCGGGCTCAACCTGGGAACTGCATCTGATACTGGCAAGCTTGAGTCTCGTAGAGGGGGGTAGAATTCCAGGTGTAGCGGTGAAATGCGTAGAGATCTGGAGGAATACCGGTGGCGAAGGCGGCCCCCTGGACGAAGACTGACGCTCAGGTGCGAAAGCGTGGGGAGCAAACA
+
AAAAAABCCAAACFGF2AEGAGHFEEFFHHDB5BABAAAEGHHGGCEEGGGCE@ECEFFHHGGHHHDFHHHFGFHFHHHHFGGGEGHHHHHHHHGHHFGBGHHGGFBHGHFGHFFGGHHHFFGHHHGGFEGFFHFADFCDFFFFFFFFFFFFF;:;@@ABEBFFFB;;ADFFFFFFFFFFFFFFFFFFFC=DF-99-:A:-@DFFFBE.FFF=BADFFF;FDF?DD//BBB9;-@AFDFFF;-A-;A/FF.
@M03896:38:000000000-B4D98:1:1105:19699:11340 1:N:0:165
TACGGAGGGTGCAAGCGTTAATCGGAATTACTGGGCGTAAAGCGCACGCAGGCGGTTTGTTAAGTCAGATGTGAAATCCCCGGGCTCAACCTGGGAACTGCATCTGATACTGGCAAGCTTGAGTCTCGTAGAGGGGGGTAGAATTCCAGGTGTAGCGGTGAAATGCGTAGAGATCTGGAGGAATACCGGTGGCGAAGGCGGCCCCCTGGACGAAGACTGACGCTCAGGTGCGAAAGCGTGGGGAGCAAACA
+
ABAAAAACCAAACGGF?AFGFGHFEEFFHHBDBBBBAAEEGHHGGCGGGGGGECEEGGEHHHHHHH4FFHHGHHHHHHHHGEGGEGHHHHHHHHGHHFGFHHHHHHFHGHGFHHHGFHHHGGFHHHHGFGGGHHGGGFFDEFFFFFFFFFFFF;;B>;;@EFFFFFAADFFFFFFFFFFFFFFFFFFFFFFFF@CFDFE@AFFFFFDE?FFFFFFDFFFFFFFFFFFBBFBC.@FFFDFFFFFFFDFFFF?
@M03896:38:000000000-B4D98:1:1105:8845:11388 1:N:0:165
TACGGAAGGTCCGGGCGTTATCCGGATTTATTGGGTTTAAAGGGAGCGTAGGCCGGAGATTAAGCGTGTTGTGAAATGTAGACGCTCAACGTCTGCACTGCAGCGCGAACTGGTTTCCTTGAGTACGCACAAAGTGGGCGGAATTCGTGGTGTAGCGGTGAAATGCTTAGATATCACGAAGAACTCCGATTGCGAAGGCAGCTCACTGGAGCGCAACTGACGCTGAAGCTCGAAAGTGCGGGTATCGAACA
+
AAAAA>ABBFFF2ECA2AFCGFGFGEGGHBFGBFFAFGFHGHHGHGGGGGGCGHFG/>>FHGFGHG1EEGFGGFGGHHHHHHHDGGGCBE?GGGFFBFGFHHHG@DFG>C?DGGHGFFFHHGBGGH.CEGGHHF0DDAGGGGGFGGGFFGEEG9;;;;;BEFGFFBFFGFFFFFFFF?ADDFFFFFFDFFFFFFDFFFEFFFFFFFFFBFFF-;;BDFFFFFFFFFFEFFB.;BDFFFFFFFFDFF9EFF@
@M03896:38:000000000-B4D98:1:1105:17718:11685 1:N:0:165
TACGTAGGGTGCGAGCGTTGTCCGGAATTACTGGGCGTAAAGAGCTCGTAGGCGGTTTGTCGCGTCGTCCGTGAAAACTCGGAGCTTAACTCCGAGCTTGCGGGCGATACGGGCAGACTTGAGTACTACAGGGGAGACTGGAATTCCTGGTGTAGCGGTGAAATGCGCAGATATCAGGAGGAACACCGGTGGCGAAGGCGGGTCTCTGGGTAGTAACTGACGCTGAGGAGCGAAAGCATGGGTAGCGACCA
+
AAAAAFFBBFA>AECE22E?FGHEEAEFHHDBA3ABAAEEGDGFFFHAEEFDB>>EFGGHFEG?>E@EFE/??EEFBFFGGGGGDFHGHHHHHGGCF/??F?>/A@-CEFE.ADG.EF;<:CFGGHHHHHFHEGE?D;09;;9BFFFGFGBFE;;;99;@EFFFFF;AB@FFFFFFF/BE?9FFFFFDDFFF9-@DFF;-@D-@FFB99BBB.;FFFFFFFBFFF.FEBFE-;99DBFFFFFFE.BBF-9-
@M03896:38:000000000-B4D98:1:1105:17719:11703 1:N:0:165
TACGTAGGGTGCGAGCGTTGTCCGGAATTACTGGGCGTAAAGAGCTCGTAGGCGGTTTGTCGCGTCGTCCGTGAAAACTCGGAGCTTAACTCCGAGCTTGCGGGCGATACGGGCAGACTTGAGTACTACAGGGGAGACTGGAATTCCTGGTGTAGCGGTGAAATGCGCAGATATCAGGAGGAACACCGGTGGCGAAGGCGGGTCTCTGGGTAGTAACTGACGCTGAGGAGCGAAAGCATGGGTAGCGAACA
+
AAABAFFCCFAAECGE?AECFGHGGGGGHHFFBBFAAAAEGHHHHFHDEFGGFEEEGGGHHGGEEE?EFG?FFEFGHFGHGGGGGHHHHHHHHCCCG/FFG@><CG?DEGEDGGGCEFGGGGCGFHFGHHHHGGDG?CFFECFGGGGGGGFFE;;C9;;@EFFFFFADCFFFFFFFFFFFFFFFFFFFFCFFFCFFFDAB-CB@FFBBBFFFA;FFFFFFFDDFFFFFFFE:@@FFFFFFFFFFAB@CFF;
@M03896:38:000000000-B4D98:1:1105:28486:11800 1:N:0:165
TACGGAGGGTGCAAGCGTTAATCGGAATTACTGGGCGTAAAGCGCACGCAGGCGGTTTGTTAAGTCAGATGTGAAATCCCCGGGCTCAACCTGGGAACTGCATCTGATACTGGCAAGCTTGAGTCTCGTAGAGGGGGGTAGAATTCCAGGTGTAGCGGTGAAATGCGTAGAGATCTGGAGGAATACCGGTGGCGAAGGCGGCCCCCTGGACGAAGACTGACGCTCAGGTGCGAAAGCGTGGGGAGCAAACA
+
ABABAABC@AAABDGEE2EECGGGGEFGHFBFB3AAEAEEFGHGGGGGGCEGDGFEGFGHHHHGFFGHHHGGHHHFHHHHFGGGGGHFGGHHHHGCFFGHHHHHHHEHGHFFH?G<FGHHHGGGGHHGFGGFHHGGCA;AEBFFFFFFFF/F;;BBDD:@EFFFFFFDFFFFFFFFFFEFFFFFFFFFFCFFFFFADFFFFFFFFFAFFFFFFCFFFFFFFDFFFFFFFFFA?D;.FF:ABCF?BDFFFFF
@M03896:38:000000000-B4D98:1:1105:23078:11850 1:N:0:165
AACGTAGGTCACAAGCGTTGTCCGGAATTACTGGGTGTAAAGGGAGCGCAGGCGGGAAGACAAGTTGGAAGTGAAATCTATGGGCTCAACCCATAAACTGCTTTCAAAACTGTTTTTCTTGAGTAGTGCAGAGGTAGGCGGAATTCCCGGTGTAGCGGTGGAATGCGTAGATATCGGGAGGAACACCAGTGGCGAAGGCGGCCTACTGGGCACCAACTGACGCTGAGGCTCGAAAGTGTGGGTAGCAAACA
+
AAAAAFFBFDBCAFGEAAE?EGHGGGGGHHFFBBFBEEGHGHHGHGGGGGGGEEEG?EFHHHHHFH4BFGHGHHHFHHGGHHHHHHHHHHHGFFHHFFGGHHHGHHHHGHFFDDGHGHHHHDGGGHHHHHHHHGHHGGHCGCDGHHHG<@@EE<<CEACFGAHGGFCCDGGGGGGGGGGGGGGGFFFEFFFFEFFFFFE@CFFFFFBBFFFFBFFFDFFFFFDDF?FE?.A=;BD.BFFFFFDB9BFFFF.
@M03896:38:000000000-B4D98:1:1105:8931:11997 1:N:0:165
TACGGAGGGTGCAAGCGTTAATCGGAATTACTGGGCGTAAAGCGCACGCAGGCGGTTTGTTAAGTCAGATGTGAAATCCCCGGGCTCAACCTGGGAACTGCATCTGATACTGGCAAGCTTGAGTCTCGTAGAGGGGGGTAGAATTCCAGGTGTAGCGGTGAAATGCGTAGAGATCTGGAGGAATACCGGTGGCGAAGGCGGCCCCCTGGACGAAGACTGACGCTCAGGTGCGAAAGCGTGGGGAGCAAACA
+
ABABAABCBAAAFDGEA?FEFGHFEEFFHHDBBBBBAEEGGHHGGCGEGGGGAEE@FFGHHGFHGHGGHHHHHGHHHHHHGGGGGGHFGHHHHHGGHGHHHHHGGHHHDHFHHGFFFHHHHGGHHHHHGGGGHHGFGF@AEBFFFFFFFFFFF;;B>;:@AFFFFFA;DCFFFFFFFFFFDFFFFFFFFFFDFFFFFFE;DFFFFD@AEFFFF=DDFFFBFFFFFDFFFB:=;>DDBD9DCCDE-;;B9FA
@M03896:38:000000000-B4D98:1:1105:8946:12009 1:N:0:165
TACGGAGGGTGCAAGCGTTAATCGGAATTACTGGGCGTAAAGCGCACGCAGGCGGTTTGTTAAGTCAGATGTGAAATCCCCGGGCTCAACCTGGGAACTGCATCTGATACTGGCAAGCTTGAGTCTCGTAGAGGGGGGTAGAATTCCAGGTGTAGCGGTGAAATGCGTAGAGATCTGGAGGAATACCGGTGGCGAAGGCGGCCCCCTGGACGAAGACTGACGCTCAGGTGCGAAAGCGTGGGGAGCAAACA
+
ABAAAABCBABAC5GF??EGEGHFGEFFHHFF5BBAEAEEGHHGGCEEGGGGE@EEEGGHHHBGGGFGHHHGHGGGHHHHGGEGEFHGGHHHGHFGHFHGHHHGHHDHGHFDHGHGEHHHHFGHHGHHGGGGHH.<CFB;ABFFFFFFFFBFB;:;@@;>EFFFFFA;AFFFFFFFFFFFFFFFFFFDD:>DFDFFFFFFAAFFFF;EAFFF;DFFFFFFFFFFFFFFFB;;.:@AFFADFFFFAA.BBFA
@M03896:38:000000000-B4D98:1:1105:12349:12198 1:N:0:165
TACGTAGGTCCCGAGCGTTGTCCGGATTTATTGGGCGTAAAGCGAGCGCAGGCGGTTAGATAAGTCTGAAGTTAAAGTCTGTGGCTTAACCATAGTACGCTTTGGAAACTGTTTAACTTGAGTGCACGAGGGGAGAGTGGAATTCCATGTGTAGCGGTGAAATGCGTAGCTATATGGAGGCACACCGGTGGCGACAGCGGCTCTCTGGCTTGTAACTGACGCTGAGGCTCGAAAGCGTTGGTAGCAAACAG
+
>1>AACFAFDFC111A0AAAFEGFEFCEG1GHFB/B/AAEGHHGAEGCE/EGE/>@EEFGDBGFBGBG1B1GGFGDF2>FHFDFGHHHHHHHH1FF22?CFCFFFBGGGB122@D@@GG1@F@@GGH//>//<.>C.<>.<0<<DD<DG<GG0=D-:.-.0;;GG.;.;.=CB0F00FF.?EC/;CA@@-.9--9;-:9-@;BFFF//;-;;A//99:9B9A9AA99-AF@;---;-9-9;-;//FB/F?9
@M03896:38:000000000-B4D98:1:1105:9715:13212 1:N:0:165
TACGGAGGGTGCAAGCGTTAATCGGAATTACTGGGCGTAAAGCGCACGCAGGCGGTTTGTTAAGTCAGATGTGAAATCCCCGGGCTCAACCTGGGAACTGCATCTGATACTGGCAAGCTTGAGTCTCGTAGAGGGGGGTAGAATTCCAGGTGTAGCGGTGAAATGCGTAGAGATCTGGAGGAATACCGGTGGCGAAGGCGGCCCCCTGGACGAAGACTGACGCTCAGGTGCGAAAGCGTGGGGAGCAAACA
+
ABBBAAABBAAAFFGFEAEGFGFFEEFFHHFF53AAEEEFGHHGG?EGGGGGEFEEEEEHGGGHDEFFBHHGHFHGHHHHFEGGFGHHFHFHFCEGFFGGHHHGGGFHHHFGHC2@FGHHFGFGGHGGFDGGHH.@CF>AEFFFFFFFFFFFF;;;@BABEFFFFFA9ABEFFFFFFFFFFFEFFFFFD9BFFFFFFFFFFFFFFFDEFFFFBDDDFFFFFFFFFFFFFFBB?@BDFFDD=BCFFDFFFFF
@M03896:38:000000000-B4D98:1:1105:17850:13436 1:N:0:165
TACGTAGGTGACAAGCGTTGTCCGGATTTACTGGGTGTAAAGGGCGCGTAGGCGGACTGTCAAGTCAGTCGTGAAATACCGGGGCTTAACCCCGGGGCTGCGATTGAAACTGACAGCCTTGAGTATCGGAGAGGAAAGCGGAATTCCTAGTGTAGCGGTGAAATGCGTAGATATTAGGAGGAACACCAGTGGCGAAGGCGGCTTTCTGGACGACAACTGACGCTGAGGCGCGAAAGTGTGGGGAGCAAACA
+
AAABAFFBFFFCGGFG?AE?FGGEEAEEHFDBB3B3EEFFFFF?F0EEEEE?B0>EE>BBBFFFFH4BBG???B?4EGHHDEEC>EHHHHHHGC//</>?F/DEGFBDHHFGHHGFHHGFGHHDGF=<<<ACDGA//CG?CC?EGFG0FGBF;;;;-;;9EFFGG;;;A-ABBFFFF/BBD?BFBFAAABFFA;=>DAA-BC;BFB;;;B9-9BCFEFFBF.ADA.FF.9-9-9@DFFFF..-;A.9//A.
@M03896:38:000000000-B4D98:1:1105:17854:13458 1:N:0:165
TACGTAGGTGACAAGCGTTGTCCGGATTTACTGGGTGTAAAGGGCGCGTAGGCGGACTGTCAAGTCAGTCGTGAAATACCGGGGCTTAACCCCGGGGCTGCGATTGAAACTGACAGCCTTGAGTATCGGAGAGGAAAGCGGAATTCCTAGTGTAGCGGTGAAATGCGTAGATATTAGGAGGAACACCAGTGGCGAAGGCGGCTTTCTGGACGACAACTGACGCTGAGGCGCGAAAGTGTGGGGAGCAAACA
+
ABABAFFCFFFCDFGEAAECFGHGGGGGHFDFBBF3EEHHHHHGFCFGEFGGFCEEEEFFGGHHGH4BFG??EF?FFGHHGGGGEEHHGHHHGCBCF/>?F@CGGGEHGHGFHGHGAGHGHHGGGHGD@EGGGGHHGHHDFGGGGGGGGFBFC;:;9;=AEGGGFFC;EFFFFFFFFFFFFFFFFFFFFFFFEDFFFFEDFFAFFFBBBFFAFFAFFFFFFFFFFDFAEFFFFFFFFFFFFFFFFFFFBF?
@M03896:38:000000000-B4D98:1:1105:10581:14214 1:N:0:165
TACGTAGGGTGCGAGCGTTGTCCGGATTTACTGGGCGTAAAGAGCTCGTAGGTGGCTTGTCGCGTCGTCTGTGAAAGTCTGGGGCTTAACTCCGGGTGTGCAGGCGATACGGGCTGGCTTGAGTGCTGTAGGGGAGACTGGAATTCCTGGTGTAGCGGTGGAATGCGCAGATATCAGGAGGAACACCGATGGCGAAGGCAGGTCTCTGGGCAGCCACTGACGCTGAGGAGCGAGAGCATGGGTAGCGAACA
+
ABABAFFCCFAAAEFE?AE?FGHGFGGGHHFFBBBBEAFGGHHHHFHGFGGGFFGFABEGGGFGFE@EFGFGHHGHHHHHHHHGFGHGHHHHHAEDG<>?GHHFGGCFDGADGGG?>EHHGGFFHGFGHHHHGGDFDEGFHGFGHHHHHGCFG;<CA;;AFGGGGGEFGGGGGGGFFFFFFDFFFFFFCFFFFFFFFFFFFFFFFFFFFFEB.DEFFFFFFFDFFFFFFDEFFFFFFFFFFFBBAF@CD>-
@M03896:38:000000000-B4D98:1:1105:13755:14655 1:N:0:165
TACGTAGGGGGCAAGCGTTATCCGGATTTACTGGGTGTAAAGGGAGCGTAGACGGCAAGGCAAGTCTGATGTGAAAACCCAGGGCTTAACCCTGGGACTGCATTGGAAACTGTCTGGCTCGAGTGCCGGAGAGGTAAGCGGAATTCCTAGTGTAGCGGTGAAATGCGTAGATATTAGGAGGAACACCAGTGGCGAAGGCGGCTTACTGGACGGTAACTGACGTTGAGGCTCGAAAGCGTGGGGAGCAAACA
+
ABBBAFFCCAA>AFFF2AECGGGFEEFGHHFFBBB3EEGHFHHGHEGGGGGGHFEE?EFGHGFFGHBBDFFGHFFGHFEFGEFEEHHHHHGHHGHGBBEFGHHHFHGHGHBDFFF?FGGHCCEGHHHGGGGGGGHH<FGGGGGGHHHGHFFGG;=C@;;AEHHHFGE;EFEGFFGGGFGGGGGGGGGEGGGGEFFFFFFFFFFFFB;BBFFF=D.AFFFFF.AFEFFFFFA--;AAFDFFFFFFCFEFFFF
@M03896:38:000000000-B4D98:1:1105:13737:14655 1:N:0:165
TACGTAGGGGGCAAGCGTTATCCGGATTTACTGGGTGTAAAGGGAGCGTAGACGGCAAGGCAAGTCTGATGTGAAAACCCAGGGCTTAACCCTGGGACTGCATTGGAAACTGTCTGGCTCGAGTGCCGGAGAGGTAAGCGGAATTCCTAGTGTAGCGGTGAAATGCGTAGATATTAGGAGGAACACCAGTGGCGAAGGCGGCTTACTGGACGGTAACTGACGTTGAGGCTCGAAAGCGTGGGGAGCAAACA
+
>AAA>BCA11>>A0FAF0EEGFGFGAEEHB2E2BA0AEFGBGFEHEGGCE?FGE>>@E>?C>0F@BB@1GBBBF21GHGFECF/EFHGGHGHG0<<0B0?GFHFBFBGGCFDFF2B0@@F@CEFHGHG@@CC<>FF><FC@GCGGGHFFH0D<;<=@;;:.GHH00C=.AEGGFFFFFF999:FFGB.CFFBE@@@@BF@-=@@FF99BFA@-;AEFFFFFFFFEEFFE9A@;9ABFABB@;>A@BFFFFF
@M03896:38:000000000-B4D98:1:1105:13446:14787 1:N:0:165
TACGGAGGGTGCAAGCGTTAATCGGAATTACTGGGCGTAAAGCGCACGCAGGCGGTTTGTTAAGTCAGATGTGAAATCCCCGGGCTCAACCTGGGAACTGCATCTGATACTGGCAAGCTTGAGTCTCGTAGAGGGGGGTAGAATTCCAGGTGTAGCGGTGAAATGCGTAGAGATCTGGAGGAATACCCGTGGCGAAGGCGGCCCCCTGGACGAAGACTGACGCTCAGGTGCGAAAGCGTGGGGAGCAAACA
+
ABABAABCCABABDGF?AEGFGHFFEGGHHFFBBBBEAEFGHHGGCFEGGGGECE@EGGHHHHHGH@FFHGGHHHHHHHHGGEGGGHHHHHHHHGGHFGGHHHHHHFHGHGGHGHFFHHHHGGGHHHHFGGGHHGGGFFAEFFFFFFFFFFFF;;B@@;CEFFFFFAAFFFFEFFFFFFFFFFFFFF0AADFBDFFFFEDFFFFFFCEEF?DACFDFFFFFFFFFFFFFFFAA=CDFFFFFFCAFFFFFFA
@M03896:38:000000000-B4D98:1:1105:6703:14802 1:N:0:165
TACGTAGGGGGCAAGCGTTATCCGGATTTACTGGGTGTAAAGGGAGCGTAGACGGTGTGGCAAGTCTGATGTGAAAGGCATGGGCTCAACCTGTGGACTGCATTGGAAACTGTCATACTTGAGTGCCGGAGGGGTAAGCGGAATTCCTAGTGTAGCGGTGAAATGCGTAGATATTAGGAGGAACACCAGTGGCGAAGGCGGCTTGCTGGACGATGACTGACGTTGAGGCTCGAAAGCGTGGGGAGCAAACA
+
>AABAFFBAAB>AFGCE?EEGFFEGEEGHHCGBBAAEEGFDGHGGFGGEG0AGFA>1???CFBFBDB@EGEBFFBFG?FCGHGHGGHBFGFGF3FFBFDFGFHHFHEFFFB3B?FBFFGFFGGGGFGGGCGGGFDD>FFCCDGGHFHHHD0D=<==@;;@CFHFBFECDDEGGGCFGFFG?AFFFGGGFGFFAFGGFFFFFAFFFEFBFFFFFEAFFFFFFBFFFF/BFFFD;FA.FDDFCCFFFFFFFFF
@M03896:38:000000000-B4D98:1:1105:19428:16437 1:N:0:165
TACGGAGGGTGCAAGCGTTAATCGGAATTACTGGGCGTAAAGCGCACGCAGGCGGTTTGTTAAGTCAGATGTGAAATCCCCGGGCTCAACCTGGGAACTGCATCTGATACTGGCAAGCTTGAGTCTCGTAGAGGGGGGTAGAATTCCAGGTGTAGCGGTGAAATGCGTAGAGATCTGGAGGAATACCGGTGGCGAAGGCGGCCCCCTGGACGAAGACTGACGCTCAGGTGCGAAAGCGTGGGGAGCAAACA
+
ACBBAABBCAAAFGGC?AEGFGHF2FFGHHDFBBAAAAEEGHHGG0EEGGGFE?EEGGGHHHHHHHBFFHGFGFGHHHHHGGGFGGHHHHHHHHGFGFFBGHHGHHEHHHFFHGH</GHFFFGHHHHGFGGGHHGCGFAAEFBFFFFFFFFFB:;B=@;CEFFFFFD;DB.FBFFFFFFFDF:BFFFDB@DFAFFFAFEBFFFFFDCAEF?DA-DDBFFFFFFFDDFFFFFBDDADFFFFFFFEFFFF/;.
@M03896:38:000000000-B4D98:1:1105:8093:16441 1:N:0:165
TACGGAGGGTGCAAGCGTTAATCGGAATTACTGGGCGTAAAGCGCACGCAGGCGGTTTGTTAAGTCAGATGTGAAATCCCCGGGCTCAACCTGGGAACTGCATCTGATACTGGCAAGCTTGAGTCTCGTAGAGGGGGGTAGAATTCCAGGTGTAGCGGTGAAATGCGTAGAGATCTGGAGGAATACCGGTGGCGAAGGCGGCCCCCTGGACGAAGACTGACGCTCAGGTGCGAAAGCGTGGGGAGCAAACA
+
AAAAAABCCAAAC5FA2AEFFGHGEFGGHGDFBBFAEEEEGHHGGGGGGEGGDFFGGGGHHHHHFH@FGGFBGGGHHHHHFGGCEGHGHHGHHHGHHGGGHHGHHHBDFHFFGGHBFGFHHGFGHHHHFFGGHHGDGFBDFFBFFFFFFFFFF;9;@B;=AFFFFB;ADFFFFFFFFFFFFFFFFFFFD:=AFCFFFFFFFFFFFFBFFFFFF-ADFFFBFFFFFFFBBBFC?;;DEDDDFFFEFFFFFF.
@M03896:38:000000000-B4D98:1:1105:8115:16445 1:N:0:165
TACGGAGGGTGCAAGCGTTACTCGGAATTACTGGGCGTAAAGCGCACGCAGGCGGTTTGTTAAGTCAGATGTGACATCCCCGGGCTCAACCTGGGAACTGCATCTGATACTGGCAAGCTTGAGTCTCGTAGAGGGGGGTAGAATTCCAGGTGTAGCGGTGAAATGCGTAGAGATCTGGAGGAATACCGGTTGCGAAGGCGGCCCCCTGGACGCAGACTGACGCTCCGGTGCGAAAGCGTGGGGGGCAAACA
+
AAAAAAA?1>AAF1FE?0EE0BGB00ABGHFFFCCBAAAAAFFGEEE?EGG??@>EEGGHHF21GF2FGHHFBF2FGHFHGC@?EEHHHHGHFGGHBFHFHFHHGGGH2??GFGB??GHHGFFFGHGBFCGADG?-<@;;A;/BFFEFBFFBB/99;----;9//B;999-BB9FFFFFF-9-9/;BB?@-@A@;@--;---9-9-;9;-9------;F//-:-A---;-9-9---B-BA=;-9--;9---
@M03896:38:000000000-B4D98:1:1105:8097:16459 1:N:0:165
TACGGAGGGTGCAAGCGTTAATCGGAATTACTGGGCGTAAAGCGCACGCAGGCGGTTTGTTAAGTCAGATGTGAAATCCCCGGGCTCAACCTGGGAACTGCATCTGATACTGGCAAGCTTGAGTCTCGTAGAGGGGGGTAGAATTCCAGGTGTAGCGGTGAAATGCGTAGAGATCTGGAGGAATACCGGTGGCGAAGGCGGCCCCCTGGACGAAGACTGACGCTCAGGTGCGAAAGCGTGGGGAGCAAACA
+
ABBCCBCCBAAAFGGCC?EEAGHFGEEFHHDFBBFBEAEEFHHGGGGGGGGCEFEEGEGGGHGGFFEGHHHFHHHHHHHHGGGGGGHGHHHHHFGHHGHHHHHFFGBGGGFGHFG2?FGFGGGGGHGHFGGGHH?CGFAAEFFFFFFFFFBFF;;;=@;@EFFFFFDADCEFBFFFFFFFFFFEFFFFF>CFFFFFFFFFFFFFFFDFFFFFBFFFFFFFFFFFFB/FFFFFAAFFFFDDFCFEAFFB9..
@M03896:38:000000000-B4D98:1:1105:11989:16499 1:N:0:165
TACGTAGGTGGCAAGCGTTATCCGGAATTATTGGGCGTAAAGCGCGCGTAGGCGGTTTCTTAAGTCTGATGTGAAAGCCCACGGCTCAACCGTGGAGGGTCATTGGAAACTGGGAAACTTGAGTGCAGAAGAGGAAAGTGGAATTCCATGTGTAGCGGTGAAATGCGCAGAGATATGACGGAACACCAGTGGCGAAAGCGACTTTCTGGTCTGTAACTGACGCTGATGTGCGAAAGCGTGGGGATCAAACA
+
>3>AACFBFFAB4AFF2AA2GGHEAE?FHBFHB3BBAAAACGFFE?ECE0F1BEEEGGHHHH4BGHFBGFGGFEBG3BGHAF/EEEGBBFFGFHG/?C/?GHFHH2G2FGFFFF0?CCGGDDFFGGB1D<FCGE0F<<>DFGDGHHHFH0DGD==DAA.;:CCGFC:E@A-A/BBBF00.-;CBFGGEGFBEE=>BFDFF.@CFFFFBBF/:9;BFFFFFFFFFDDFBF/;..9-.;AAA@CAED;FFFFA
@M03896:38:000000000-B4D98:1:1105:11973:16511 1:N:0:165
TACGTAGGTGGCAAGCGTTATCCGGAATTATTGGGCGTAAAGCGCGCGTAGGCGGTTTCTTAAGTCTGATGTGAAAGCCCACGGCTCAACCGTGGAGGGTCATTGGAAACTGGGAAACTTGAGTGCAGAAGAGGAAAGTGGAATTCCATGTGTAGCGGTGAAATGCGCAGAGATATGGAGGAACACCAGTGGCGAAAGCGACTTTCTGGTCTGTAACTGACGCTGATGTGCGAAAGCGTGGGGATCAAACA
+
ABBBAFFCFF@CBFFF?2EECGGGFEGGHFFHBBFBAAEGGHHGGCGGGGGGFEEEGFHHHHGGGH4FFHHGHHHHHHHHHGGGGGGGGHGDDHGGHGGGHHHHHHFHGHFFGFGHHCGHHGGGHHGHHHHHHHGH<FFFGGHHHHHFHFFGG==DEA;EEHHHFHEFFGGGGFGGGBFFGEFGGGGGGFGGCGFFFFFDFFFFFFFFFF0BFBFFFFFFFFFFFFFFFFFFDFAAFFFFFFFFDEFFFFA
@M03896:38:000000000-B4D98:1:1105:21620:17385 1:N:0:165
TACGGAGGGTGCAAGCGTTAATCGGAATTACTGGGCGTAAAGCGCACGCAGGCGGTTTGTTAAGTCAGATGTGAAATCCCCGGGCTCAACCTGGGAACTGCATCTGATACTGGCAAGCTTGAGTCTCGTAGAGGGGGGTAGAATTCCAGGTGTAGCGGTGAAATGCGTAGAGATCTGGAGGAATACCGGTGGCGAAGGCGGCCCCCTGGACGAAGACTGACGCTCAGGTGCGAAAGCGTGGGGAGCAAACA
+
BCBCBABCCBBABGGF?AEFFGHFGFGGHHFFBBFBAEEEGHHGGCGGGGGGEEFCGGGHHHHHGHEGHHHGHHGHHHHHGGGGGGHHHHHHHHGHGFGGHHHGHHBHFHFFHGHFFHHHHGGHHHHHGGGGHHGGGFDDFFFFFFFFFFBFF;;B>@ADEFFFFFDAFFFFFFFFFFFFFFFFFFFFFFFFFFFFFFFFFFFFFFDFFFFF-BDDFFFFFFFFFFFFFFB@A:@.FDFFFFFFFDFFFF?
@M03896:38:000000000-B4D98:1:1105:13162:17394 1:N:0:165
TACGGAAGGTCCGGGCGTTATCCGGATTTATTGGGTTTAAAGGGAGCGTAGGCCGGAGATTAAGCGTGTTGTGAAATGTAGACGCTCAACGTCTGCACTGCAGCGCGAACTGGTTTCCTTGAGTACGCACAAAGTGGGCGGAATTCGTGGTGTAGCGGTGAAATGCTTAGATATCACGAAGAACTCCGATTGCGAAGGCAGCTCACTGGAGCGCAACTGACGCTGAAGCTCGAAAGTGCGGGTATCGAACA
+
ABAAAABBBFFFGAEA22EAFGHFEEGGHFFGBFF1FGHGGHHGGEEGGGGCGHEG/EEHHHEFGG>E?GFGGHHFHFGFHHGDGFGDFFEEFHCDBFGFHHHGFGCFADFFHFGCGHHHHFGGFHGGGGGHCG0GB.EFCDGEFGGFGGEGG;;;?;;CEGGGB0CFGFFFFFFFFDDDDDFFFFF?>DFFFFFAF9AFDDFFFFFFBFFFCFA;CFBBFDDD?FFFFFFDAFDDFBFFCDC@BF.A9F-
@M03896:38:000000000-B4D98:1:1105:13173:17412 1:N:0:165
TACGGAAGGTCCGGGCGTTATCCGGATTTATTGGGTTTAAAGGGAGCGTAGGCCGGAGATTAAGCGTGTTGTGAAATGTAGACGCTCAACGTCTGCACTGCAGCGCGAACTGGTTTCCTTGAGTACGCACAAAGTGGGCGGAATTCGTGGTGTAGCGGTGAAATGCTTAGATATCACGAAGAACTCCGATTGCGAAGGCAGCTCACTGGAGCGCAACTGACGCTGAAGCTCGAAAGTGCGGGTATCGAACA
+
AAA?AABBBFFF2AAA2AE?GGHEEAGGHF5F5BAAFGFHFHHGHGECFGE1FGEE/>EGEHHHG@>EAGFGGGHGFBFGHHGDGGGFHHEGGHEFBGGFHHHFFG/BAFFFF?FFHHHHHHFG1GGGGGGHHGDD<GECDGGGGGGFCD.AE9;;@;;AEFGGB9CFFFFFFFFFFBDFBDFFFFFDBFFFFFFFFFAF?FFFFFFBBFFF-DBDDFE/F?AFFDBFFFBABFFFFFFFFFDDFF9ABF@
@M03896:38:000000000-B4D98:1:1105:18168:18326 1:N:0:165
TACGTAGGGTGCGAGCGTTGTCCGGAATTACTGGGCGTAAAGGGCTCGTAGGTGGTTTGTCGCGTCGTCTGTGAAATTCCGGGGCTTAACTCCGGGCGTGCAGGCGATACGGGCATAACTTGAGTACTGTAGGGGTAACTGGAATTCCTGGTGTAGCGGTGAAATGCGCAGATATCAGGAGGAACACCGATGGCGAAGGCAGGTTACTGGGCAGTTACTGACGCTGAGGAGCGAAAGCATGGGTAGCGAA
+
>AAAACCA34>>A2EAE2AECBGEEE2FHHDG5B2BAAAEGA31BFGC0EF1531BE11BF>?>>E>>FC?B?444FBFHH?FEEDHEGHGHGD/BC@>>AFGG?C-@GGF.C?F<<<<DF0GCHF;CCGFHF:.;EHBFC:/;CFGGFB/CB9;;;9;9:CFG90CCEA;BFBFFF//B..;FFFFF-9@?.B@--;.;..;9FFFF:B.;.9BFFFF9;9.ADA?.9B.AB-@DDFFFFF9FB99;9@
@M03896:38:000000000-B4D98:1:1105:6329:18568 1:N:0:165
TACGGAGGGTGCAAGCGTTAATCGGAATCACTGGGCGTAAAGCGCACGCAGGCGGTTTGTTAAGTCAGATGTGAAATCCCCGGGCTCAACCTGGGAACTGCATCTGATACTGGCAAGCTTGAGTCTCGTAGAGGGGGGTAGAATTCCAGGTGTAGCGGTGAAATGCGTAGAGATCTGGAGGAATACCGGTGGCGAAGGCGGCCCCCTGGACGAAGACTGACGCTCAGGTGCGAAAGCGTGGGGAGCAAACA
+
BBBBAABCCAAAB5GE?AEGAGHFFEGGD5CEBBABAAEEHHHGGCFFGGGCE@E/EEEHHHHHHH@FGHHGHHHFHHHHGGEEEGHGGHGHGHGGGFFFHHHHGHEHGHGFHHH??GGGGFHHHHHGGGGGHHCCGFD;ABFFFFFFFFFFF;;B-;:@EFFFFB;;A>EFFFFFFFF?DDFFFFFDDDAFFD@D=DEBFFFFFFDEEFFF-ADDFFFFFFD9ADFFFFB@A=C.BDFFFFFEBDEFFF.
@M03896:38:000000000-B4D98:1:1105:6310:18570 1:N:0:165
TACGGAGGGTGCAAGCGTTAATCGGAATCACTGGGCGTAAAGCGCACGCAGGCGGTTTGTTAAGTCAGATGTGAAATCCCCGGGCTCAACCTGGGAACTGCATCTGATACTGGCAAGCTTGAGTCTCGTAGAGGGGGGTAGAATTCCAGGTGTAGCGGTGAAATGCGTAGAGATCTGGAGGAATACCGGTGGCGAAGGCGGCCCCCTGGACGAAGACTGACGCTCAGGTGCGAAAGCGTGGGGAGCAAACA
+
AABBAABBCAAABFBEAAEE2BFFEEFGDDADB2BBAAAAADGGGCGGGCG?ECEEGGGHHGDFFFFFHHGFHGHHHHHHGGFGEGHGGHHHHHGHHFGDGHHHHHFFDH?DGFG1<FGHHFFGGHHHFGGGHHGCFFB:A;FFFFFFFFFFF;;B@B;@9BFFFFFDFFFFBFFFFFFFDFFFFFFFF;CDFCCFFDFFFFFFFB@EFF.DDFFDFFFEF?FFFFFEFFF@A=@DFFA.@;@EDFFFBF9
@M03896:38:000000000-B4D98:1:1105:6320:18588 1:N:0:165
TACGGAGGGTGCAAGCGTTAATCGGAATCACTGGGCGTAAAGCGCACGCAGGCGGTTTGTTAAGTCAGATGTGAAATCCCCGGGCTCAACCTGGGAACTGCATCTGATACTGGCAAGCTTGAGTCTCGTAGAGGGGGGTAGAATTCCAGGTGTAGCGGTGAAATGCGTAGAGATCTGGAGGAATACCGGTGGCGAAGGCGGCCCCCTGGACGAAGACTGACGCTCAGGTGCGACAGCGTGGGGAGCAAACA
+
ABABBBBCCAAAFGFECCEFFGHAABFGHBC55BABEAED1FGGG?EEEEG0BE>>EEGGGHHGGHDFHHHGGHHHHHHHGGFFEFHGGHHH0GGHHFFFGHFGDFHHGHGGHHHFFGGHBGHHHHGC?>FFHGC-<-=DEFFFFFFEBBBFF:;;>:::EFFFFB;;AFFFFFFFFFFFBFFFFFFFDCFAAAABD.;B>===DFAFEFFFC-A?BBF/BDDFFFFB//:;A-9-ECDFC-9A@DEB/AA
@M03896:38:000000000-B4D98:1:1105:17784:19444 1:N:0:165
AACGTAGGTCACAAGCGTTGTCCGGAATTACTGGGTGTAAAGGGAGCGCAGGCGGGAAGACAAGTTGGAAGTGAAATCTATGGGCTCAACCCATAAACTGCTTTCAAAACTGTTTTTCTTGAGTAGTGCAGAGGTAGGCGGAATTCCCGGTGTAGCGGTGGAATGCGTAGATATCGGGAGGAACACCAGTGGCGAAGGCGGCCTACTGGGCACCAACTGACGCTGAGGCTCGAAAGTGTGGGTAGCAAACA
+
ABABAFFBFD4CDDGE??E?EGHEGGGGHHFFCFA3EEGHHHGGHGGGGGGCEAEECGGHGGHH@G4BBGHFGHHHHHHHHHHHHHHHHHHG?GGHFFHGHHHHGHHHGHFFDFGHGGHHHFGGFHHHHHHGHGHHGGHGGGGGHHHHCCCGF<=CAA:@EEHFGFE:AFGGGGGGGGFGGGGGFFFFFFFFEFFFFFFCFFFFFFFFFEFFFFFFFFFFFFFFBDFF?AFB:BDDBFFFFFFFEFFFFFF
@M03896:38:000000000-B4D98:1:1105:5841:19579 1:N:0:165
TACGTATGGTGCAAGCGTTATCCGGATTTACTGGGTGTAAAGGGAGCGCAGGCGGTACGGCAAGTCTGATGTGAAATCCCGGGGCTCAACCCCGGTACTGCATTGGAAACTGTCGGACTAGAGTGTCGGAGGGGTAAGTGGAATTCCTAGTGTAGCGGTGAAATGCGTAGATATTAGGAGGAACACCAGTGGCGAAGGCGGCTTACTGGACGGTAACTGACGTTGAGGCTCGAAAGCGTGGGGAGCAAACA
+
ABABAFFFFFFFBFGF22FCFGHGGFGGHGDFBFA3EEHHHHHGHGGGGGGGEAEEEAE1EFGFFGBF3GHGHFHHHHHHGG/>EGHHHFFGFCCCGAGFHFHHH2GFGHBFFF/@C@D?GGCFHGFGDFGCDGFGCGCGGHHHHHHHHFFHG::;A;;@EGGGBFEEGGGGGFFFGGGGGDFGFFFE.:FFEBFFFFFAAFFFFFFFFFFFAF?EFFFFFBEFFEFF?FF@BFFFFDFFFFFE-AEFFF?
@M03896:38:000000000-B4D98:1:1105:8102:19932 1:N:0:165
TACGGAGGGTGCAAGCGTTAATCGGAATTACTGGGCGTAAAGCGCACGCAGGCGGTTTGTTAAGTCAGATGTGAAATCCCCGGGCTCAACCTGGGAACTGCATCTGATACTGGCAAGCTTGAGTCTCGTAGAGGGGGGTAGAATTCCAGGTGTAGCGGTGAAATGCGTAGAGATCTGGAGGAATACCGGTGGCGAAGGCGGCCCCCTGGACGAAGACTGACGCTCAGGTGCGAAAGCGTGGGGAGCAAACA
+
CCCCCABCCAAABGGCA?EEAGHFEEGFHHBBBBFBAAEFFHHGGCFFGGGCE?EEGGGHHHHHHH@FGHHGHHHFHHHHGGEGEGHGGHGHFHGHGFGGHHHGHHFGGHDDGFGF=GHHFFFHHHHHGGGGHG?CGFAAABFFFFFFFFFFF;:;@;;CEFFFFFAADFFFFFFFFEB?FABFFFFFFDCFADFFFFFF;FFDFFFFEFFF-@DFFFFFFFDDFFFFFFBCDAADFFDDFFFEFFFFFFF
@M03896:38:000000000-B4D98:1:1105:17330:20828 1:N:0:165
TACGTAGGTGACAAGCGTTGTCCGGATTTACTGGGTGTAAAGGGCGCGTAGGCGGACTGTCAAGTCAGTCGTGAAATACCGGGGCTTAACCCCGGGGCTGCGATTGAAACTGACAGCCTTGAGTATCGGAGAGGAAAGCGGAATTCCTAGTGTAGCGGTGAAATGCGTAGATATTAGGAGGAACACCAGTGGCGAAGGCGGCTTTCTGGACGACAACTGACGCTGAGGCGCGAAAGTGTGGGGAGCAAACA
+
ABAAAFFBFFFCBFGEAAE?EGHFEGGGHHFFBBBAEEHHHHHGG?EGEEEDGEEEE>?BFGFHFH4BFGEFEF?GFHHHGE>EEEHHGHHHGGCCC/>?F@CHGEHHHHGFHGHGCGHGHHFDGHGDCGGGGGGHHHHGCGGGGFGGGGFFF;;;;;=@EFGGEFC;EDFFFFFFFFFFFFFFFFFFFFFFABBCFAEFDFFFFF9BFFFFADCCFFFFFFFFDFFEFFFF@CFFFFFFFFF?=DEFFFF
@M03896:38:000000000-B4D98:1:1105:11602:20835 1:N:0:165
TACGGAGGGTGCAAGCGTTAATCGGAATTACTGGGCGTAAAGCGCACGCAGGCGGTTTGTTAAGTCAGATGTGAAATCCCCGGGCTCAACCTGGGAACTGCATCTGATACTGGCAAGCTTGAGTCTCGTAGAGGGGGGTAGAATTCCAGGTGTAGCGGTGAAATGCGTAGAGATCTGGAGGAATACCGGTGGCGAAGGCGGCCCCCTGGACGAAGACTGACGCTCAGGTGCGAAAGCGTGGGGAGCAAACA
+
CCBBCABBDAAACGGF?2FEAGHFEEFFHHFFBABBAAAEFGHGGCFGGFFGEEGCFFGHHHHGFF4BFHGGHFHHHHHHGGGGFGHGGHGHHHGFGFGGGHHGGHFHHHFFHGHFFHHHHHHHGHHHGGGGHHFGGFCDFFFFFFFFFFFFF::;@;;@EFFFFF;;DFFFFFFFFFFFFDFFFFFFF=BFFFFFFDFFFFFFFF@EAFFFF;DDFFFFFFFFFFFFFFFBA@FFFFDFFFFF;DEFFFA
@M03896:38:000000000-B4D98:1:1105:17320:20843 1:N:0:165
TACGTAGGTGACAAGCGTTGTCCGGATTTACTGGGTGTAAAGGGCGCGTAGGCGGACTGTCAAGTCAGTCGTGAAATACCGGGGCTTAACCCCGGGGCTGCGATTGAAACTGACAGCCTTGAGTATCGGAGAGGAAAGCGGAATTCCTAGTGTAGCGGTGAAATGCGTAGATATTAGGAGGAACACCAGTGGCGAAGGCGGCTTTCTGGACGACAACTGACGCTGAGGCGCGAAAGTGTGGGGAGCAAACA
+
AAAAAFFBFFFCDGFG2AE?FGHGGEGGHHFFCBB3EEHHHHHGGCGCEEGFGEEFE>BBGFGFGH4FGGDFEF?FFHHHGEEE>EHHFGHHGCBCG/>?F@@GGFHHGHFFGFG><FGGHGC=GHHGDGDGGGHF:GHDCDFEGGGGGEBFC;0;9;;AFGGGGFC;EFFFFFFFFEFFBDFFFFFEABFFEFFFFFF;DFAFFFFBFFA=-DFBFBFBFDDDADFAFFDB::B?FFFF?D@ADDEFBF.
@M03896:38:000000000-B4D98:1:1105:26121:21132 1:N:0:165
TACGTAGGGTGCGAGCGTTGTCCGGAATTACTGGGCGTAAAGAGCTCGTAGGCGGTTTGTCACGTCGTCTGTGAAATCCTAGGGCTTAACCCTGGACGTGCAGGCGATACGGGCTGACTTGAGTACTACAGGGGAGACTGGAATTTCTGGTGTAGCGGTGGAATGCACAGATATCAGGAAGAACACCGATGGCGAAGGCAGGTCTCTGGGTAGTAACTGACGCTGAGGAGCGAAAGCATGGGTAGCGAACA
+
>AAAAFFA@1AAE1E0E000AFFEFGGGHGDF21/BAAEEFHHHHBGFAEAEFE/EEEABFHFG>EE>FCCB2FGHFHHHHHHHHHHHHHHHHFEGHE??FGFHCCCCFGG?GGG/FFF?1FFFFHHHHHFGA@AC.CGB<GFH0<GHFE0C::;;:;;:.;FF0BBFGGGGGGGGF0;F.FFGGGGG??BFB@@-@FEFB>9BBF/B/B;F-;BFFFB/BBFBFB?9BAA@;@@FBFEF?EBBEF?@@@-
@M03896:38:000000000-B4D98:1:1105:3159:21418 1:N:0:165
TACGTAGGTGGCAAGCGTTATCCGGAATTATTGGGCGTAAAGCGCGCGTAGGCGGTTTCTTAAGTCTGATGTGAAAGCCCACGGCTCAACCGTGGAGGGTCATTGGAAACTGGGAAACTTGAGTGCAGAAGAGGAAAGTGGAATTCCATGTGTAGCGGTGAAATGCGCAGAGATATGGAGGAACACCAGTGGCGAAAGCGACTTTCTGGTCTGTAACTGACGCTGATGTGCGAAAGCGTGGGGATCAAACA
+
AAAA>C?AFFBB4BFA2EEEEGHE2EEGHFFGBBABAAABGFGFE?ECEEC1BE>>EGHHHHEFHHBBBGFGFGHHDFGHHGGEEEGEBGGF?GCDCDCGGFHHHHGHGH?1?/FFGFHG?D1?GHFGGHFHHFHH00>D<GBDGGHGHHFGG===-;;AEGHHFF;EC?FGFFGGF0CF.:;FFFGE.=FF;;@DFFF.AADFFBBB/B/;;;/BFFFFF?AFADB/FFF:.9=AFDFFA;;E?;ABFFA
@M03896:38:000000000-B4D98:1:1105:3159:21438 1:N:0:165
TACGTAGGTGGCAAGCGTTATCCGGAATTATTGGTCGTAAAGCGCGCGTAGGCTGTTTCTTAAGTCTGATGTGAAAGCCCACGGCTCAACCGTGGAGGGTCATTGGAAACTGGGAAACTTGAGTGCAGAAGAGGAAAGTGGAATTCCATGTGTAGCGGTGAAATGCGCAGAGATATGGAGGAACACCAGTGGCGAAAGCGACTTTCTGGTCTGTAACTGACGCTGATGTGCGAAAGCGTGGGGATCAAACA
+
AAABBFFBFFABAGFA2AA2GGHE2AEFHGED535BAABFGHGEF0AEEFG1BBBBFHHHHGEFGHBB3FFGGD4F3BGHHGGEEGGGCGHGEEFDGF/EFGHHGBGFGHFFG/02GCFFFFGFGHHHFHHFGGGC0GDFDFGHEGHFHBGFF1>>A-<<<GHFFGCE@:CEFCGHG0;C.AFFGGGE909/;:DG-DC.A=-DFBFBBF/B9BFBFFF/F?DDDB/:FFB:A;DFF.DFFAFFDEFFEFA
@M03896:38:000000000-B4D98:1:1105:16010:21455 1:N:0:165
TACGGAGGGTGCAAGCGTTAATCGGAATTACTGGGCGTAAAGCGCACGCAGGCGGTTTGTTAAGTCAGATGTGAAATCCCCGGGCTCAACCTGGGAACTGCATCTGATACTGGCAAGCTTGAGTCTCGTAGAGGGGGGTAGAATTCCAGGTGTAGCGGTGAAATGCGTAGAGATCTGGAGGAATACCGGTGGCGAAGGCGGCCCCCTGGACGAAGACTGACGCTCAGGTGCGAAAGCGTGGGGAGCAAACA
+
ABABAACCCABACFGF?AEEAGHFFFGGHGFFBBAAEAEFGHHGG?EEGFGFDFGCFEGHHHHHGH4FGHHGHHHHHHHHGGFGEGHHHHHHHHGHGFGHHHHGHHFHHHFGHGHGCHHHHFGHHHHHFGGGHH<<<@;DFFFFFFFFFFFFF;;B;;;@EFFFFFDDFFFFFFFFFFFFFFFFFFFDD@ADFFFFFFECFFCFFF>;EFFF@AADFFFFFFFFFFFFFFBCADCDFFFFFFF.@A.FFF.
@M03896:38:000000000-B4D98:1:1105:15992:21462 1:N:0:165
TACGGAGGGTGCAAGCGTTAATCGGAATTACTGGGCGTAAAGCGCACGCAGGCGGTTTGTTCAGTCAGATGTGACATCCCCGGGCTCAACCTGGGAACTGCATCTGATACTGGCAAGCTTGAGTCTCGTAGAGGGGGGTAGAATTCCAGGTGTAGCGGTGAAATGCGTAGAGATCTGGAGGAATACCGGTGGCGAAGGCGGCCCCCTGGACGACGACTGACGCTCCGGTGCGGAAGCGTGGGGAGCAAACA
+
>1A1>>>A1AAA111A00AE0ADFAAAFHFBB21C/AA/BBFFEAAAEGGGC?EE?//>0G12B@B1@FBGFHE21BFFFCEGCEEHH<B<FGCF<B?1B1DGF1F222??FF/<???G1F0GF1DFC<CFAGFEC@;@FEBBFFFB/BB/;;9;;;9;-;9/;FFAAB@-9//9BFB/A9?-BBB9B-;-AF@?@-9A-9999@9-----;----;ABBBA------9-;--9--;9-;=-9--AA//A-
@M03896:38:000000000-B4D98:1:1105:7392:22435 1:N:0:165
TACGGAGGGTGCAAGCGTTAATCGGAATTACTGGGCGTAAAGCGCACGCAGGCGGTTTGTTAAGTCAGATGTGAAATCCCCGGGCTCAACCTGGGAACTGCATCTGATACTGGCAAGCTTGAGTCTCGTAGAGGGGGGTAGAATTCCAGGTGTAGCGGTGAAATGCGTAGAGATCTGGAGGAATACCGGTGGCGAAGGCGGCCCCCTGGACGAAGACTGACGCTCAGGTGCGAAAGCGTGGGGAGCAAACA
+
BCBCBABCCAAABDGE2AFGEGHFFEGGHHDDBBEBAAAEGHHGG0EEGCFGEGE?EFGHHHHHGH@FGHHGHHHHHHHHGGGGEGHGFHHHHHGHHFGGHHHHHHEGFFGHHGH2?FGHGFGHHHHHGGGGHHD?CFB:;;FFFFFFFFFFF;;;@C;DEFFFFFDADFEFBBFFFFFFFFFFFFFFFFFFFFFFFFFFFFFFFFFFFFAFBCFFFFF;BFFFFFFFFFFFBAFFFFDFFFFFFFFFBF?
@M03896:38:000000000-B4D98:1:1105:23954:23129 1:N:0:165
TACGGAGGGTGCAAGCGTTAATCGGAATTACTGGGCGTAAAGCGCACGCAGGCGGTTTGTTAAGTCAGATGTGAAATCCCCGGGCTCAACCTGGGAACTGCATCTGATACTGGCAAGCTTGAGTCTCGTAGAGGGGGGTAGAATTCCAGGTGTAGCGGTGAAATGCGTAGAGATCTGGAGGAATACCGGTGGCGAAGGCGGCCCCCTGGACGAAGACTGACGCTCAGGTGCGAAAGCGTGGGGAGCAAAC
+
AAAAAA>DBAA>45BA2AEAAFGB2ABFHGDF5ABBAAAA1BFFECEEEGC0B@>EEGEHHF4FGHHH3GGGDDGHFHHHGEEEEGHHGHHHCFAGC?FBGDHFGF>G2GGFGHH1FGHH??FGHHHFF?FGFFGGGBBA9BBBFFFFFFBBB9;B@9;9EFFFFF;;9=EFFFFFF::FD.BFBFFA9@@FA@->BFE@B?BBBBBA.BFB-@DDBFFBFDDAD./9FFB-.;-;F.DDB<BFB;.//;
@M03896:38:000000000-B4D98:1:1105:24750:23492 1:N:0:165
TACGGAGGGTGCAAGCGTTAATCGGAATTACTGGGCGTAAAGCGCACGCAGGCGGTTTGTTAAGTCAGATGTGAAATCCCCGGGCTCAACCTGGGAACTGCATCTGATACTGGCAAGCTTGAGTCTCGTAGAGGGGGGTAGAATTCCAGGTGTAGCGGTGAAATGCGTAGAGATCTGGAGGAATACCGGTGGCGAAGGCGGCCCCCTGGACGAAGACTGACGCTCAGGTGCGAAAGCGTGGGGAGCAAACA
+
BBABB?ADDAAAB5FF2AAE2GFFEEDGHGFHDBAAAAEFAHFGG?EEGGGGECEEGGGFGFFGGH4BFGH@BFBFHHHHGFGCE@GFBFFGFGEAFFHHHGHFFGGHFHDGGGHFFGHHECGHHHHHGFGG1GD@CFB:;9BFFFFFFFBFB;;;;@:@EFFFFFD;DFFFFFFBFFBF?DFBFFFDF-;DA@---;A=A;BDF>;AEBFF=DFDFFFFFDB.ADF:/9;99B;.BA..9-@.9;9BFF.
@M03896:38:000000000-B4D98:1:1105:24736:23505 1:N:0:165
TACGGAGGGTGCAAGCGTTAATCGGAATTACTGGGCGTAAAGCGCACGCAGGCGGTTTGTTAAGTCAGATGTGAAATCCCCGGGCTCAACCTGGGAACTGCATCTGATACTGGCAAGCTTGAGTCTCGTAGAGGGGGGTAGAATTCCAGGTGTAGCGGTGAAATGCGTAGAGATCTGGAGGAATACCGGTGGCGAAGGCGGCCCCCTGGACGAAGACTGACGCTCAGGTGCGAAAGCGTGGGGAGCAAACA
+
ABAAAABCCBAABGFF?AFEAGHGEFFGHFDBBBBBEEEEGHHGG0EEGCGCEEE@EEGHGGHHGH4FGFHFGFHHHHHHGGGGGGHHGHHHHHGFFFGGHHHHHHGHFH?FHFG@FGHHHGGGGHHHFGGGHHFCCC@AEFFFFFFFFFFFF;;BB@;CAFFFFFD;DDEFFFFFFFFFFFFFFFFFF@DFFFFA=DECAFFCFDCEEFFFFCFFBFFFFFD.FFFFFFFDDD=DFFDDFF;.;AEFFFF
@M03896:38:000000000-B4D98:1:1105:22444:23791 1:N:0:165
TACGTAGGGTGCAAGCGTTATCCGGAATTATTGGGCGTAAAGGGCTCGTAGGCGGTTCGTCGCGTCCGGTGTGAAAGTCCATCGCTTAACGGTGGATCCGCGCCGGGTACGGGCGGGCTTGAGTGCGGTAGGGGAGACTGGAATTCCCGGTGTAACGGTGGAATGTGTAGATATCGGGAAGAACACCAATGGCGAAGGCAGGTCTCTGGGCCGTTACTGACGCTGAGGAGCGAAAGCGTGGGGAGCGAACA
+
ABBBAFFBBFAAEFFF2AE?GGGE2EEFHCFHBBFBAAAE2FFGGFHGEGGGEEEEGFFGGGFGFGEEEFGFGGHHHHHG?EGFGHHGGHG?FGGEG2?FFBBDCA?CCHD?DGFFGBFGFACFGGG@CEGFFFFFAAFFEBFFFFFFDA;BA9;;D@;AFFFFFFFFFFFFFFFEDFF=?FFFFFFFFFFFFFB>DDEFFFAFFFFB/BEABFFFFFFFFBFFFFFFFFA@;@DFFDFFFFFF;ABCFF;
@M03896:38:000000000-B4D98:1:1105:12512:24036 1:N:0:165
TACGGAGGGTGCAAGCGTTAATCGGAATTACTGGGCGTAAAGCGCACGCAGGCGGTTTGTTAAGTCAGATGTGAAATCCCCGGGCTCAACCTGGGAACTGCATCTGATACTGGCAAGCTTGAGTCTCGTAGAGGGGGGTAGAATTCCAGGTGTAGCGGTGAAATGCGTAGAGATCTGGAGGAATACCGGTGGCGAAGGCGGCCCCCTGGACGAAGACTGACGCTCAGGTGCGAAAGCGTGGGGAGCAAACA
+
ABAAA>ABBAAA45FF2AEG2FHFEEFFHHFFBBFAAAAFFGHGGGGGGGGGEEECFGGHHEDFGHGFFHHHGHHGHHHHGGGGEGHHGHFHFGFGGFGGHHHGGG2??GFHHFF@FGHHF?FGHHHGGGGGHHCCGFFDEBFFFFFFFFFFF;;BB@;@:FFFFF;;9@AFFBFFFFFFFDFFFFFFFDFFFFFFFFECFFFFFFBEEFF@DADDFFFFFFDDDA/9;F;;9@D.FDFFFFFFFF.FFF?
@M03896:38:000000000-B4D98:1:1105:12531:24040 1:N:0:165
TACGGAGGGTGCAAGCGTTAATCGGAATTACTGGGCGTAAAGCGCACGCAGGCGGTTTGTTAAGTCAGATGTGAAATCCCCGGGCTCAACCTGGGAACTGCATCTGATACTGGCAAGCTTGAGTCTCGTAGAGGGGGGTAGAATTCCAGGTGTAGCGGTGAAATGCGTAGAGATCTGGAGGAATACCGGTGGCGAAGGCGGCCCCCTGGACGAAGACTGACGCTCAGGTGCGAAAGCGTGGGGAGCAAACA
+
ABBAA>ABBBAAEGGE2AEEAGHF?AFFHGDGBA2BAAAEGHHGG?EFGGG?EEE@FEEHHBEGGG4FFHHHHBDGGHHHGCEFEGHHGHGHCFGCFFFGHHHGHGBGFHFFHGF@?FGHGCGHGHHFGGGGHH.>@DAAEBFFFFFFFFBFF:;;@-;@EFFFFFADFFFFFFFFFBBFBAFFFFFFFFFF:9@@BFA:@FDFFFFE.BFDA;DFBFBFFDADB9B///;:;;B.FDDFFFFF=AABFF.
@M03896:38:000000000-B4D98:1:1105:13309:24084 1:N:0:165
AACGTAGGGTGCAAGCGTTGTCCGGAATTACTGGGTGTAAAGGGAGCGCAGGCGGGAAGACAAGTTGGAAGTGAAAACCATGGGCTCAACCCATGAATTGCTTTCAAAACTGTTTTTCTTGAGTAGTGCAGAGGTAGATGGAATTCCCGGTGTAGCGGTGGAATGCGTAGATATCGGGAGGAACACCAGTGGCGAAGGCGGTCTACTGGGCACCAACTGACGCTGAGGCTCGAAAGCATGGGTAGCAAACA
+
AAAAAFFCCFAACAGF?AECFGHGGDEFHHFFCBF3EEHHHHHGGGGGGGGGEEE/EGFHGHHHGH4BFGHHHHHHHGGHHHHHHHHHHHHGGHGHFFFBDHHHGHHHGHFFFHHGGHHHFDGGGHHGHHHHHGHHHHHHHHHGHHHHFGCEE<=DAACEGHHHHHEEFGGGGGGGG?ADGGGGGGGEFFGGGFFFFFFFFFFFFFFBFEFFFFFFFFFFFFDFADFFF?A@@FFFFFFFFFFF.;BFFF?
@M03896:38:000000000-B4D98:1:1105:13323:24098 1:N:0:165
AACGTAGGGTGCAAGCGTTGTCCGGAATTACTGGGTGTAAAGGGAGCGCAGGCGGGAAGACAAGTTGGAAGTGAAAACCATGGGCTCAACCCATGAATTGCTTTCAAAACTGTTTTTCTTGAGTAGTGCAGAGGTAGATGGAATTCCCGGTGTAGCGGTGGAATGCGTAGATATCGGGAGGAACACCAGTGGCGAAGGCGGTCTACTGGGCACCAACTGACGCTGAGGCTCGAAAGCATGGGTAGCAAACA
+
11>1A11AAFA>E1FA1AEEFGGE00EFHFDGBF0BEEFD2DGGHEFCEGGGE/>/EE>BGGHHGH1B1BEGDF2FGHGCEGHHHHHHHHHG/FHFGBB<FHGGHFDFFH?D?@FFFHHHF?FGGHHHHHHHHFHEFHHHHHGGHFHHECCCE0<=<<;@CEH:GFACFGGGGGGGGGGGGA9FFFGFFF0B:@@;-AA-@@@FFFB9/E-FF;-;AFFFFFBA---9-AF9--AAB9FEFE/BAF/BFF-
@M03896:38:000000000-B4D98:1:1105:14321:24285 1:N:0:165
TACGGAGGGTGCAAGCGTTAATCGGAATTACTGGGCGTAAAGCGCACGCAGGCGGTTTGTTAAGTCAGATGTGAAATCCCCGGGCTCAACCTGGGAACTGCATCTGATACTGGCAAGCTTGAGTCTCGTAGAGGGGGGTAGAATTCCAGGTGTAGCGGTGAAATGCGTAGAGATCTGGAGGAATACCGGTGGCGAAGGCGGCCCCCTGGACGAAGACTGACGCTCAGGTGCGAAAGCGTGGGGAGCAAACA
+
BCBBBACCCCAACGFF2AFCAFGFFAGGHHBFBBFBAAEEFHHGG?EGGGGCE@E@EEEHHHGHFG@FFHHGEGHGHHHHFGGGEGHHHHHHFGEGHFFFFGGGDGBHDHFFFHG2/?FGG?GHHHHHGGGGHHD@DFBAABFFFFFFFF0FB;:BC@;@EFFF9BDAAB?F0FFFFFFFAFFFFFFFFBDFFAFFF.A@FFFFFFBEEFFFBDDDFFFFFFFDFFF/:FFBDFFAFAADA;FEADFFFFF
@M03896:38:000000000-B4D98:1:1105:7065:25167 1:N:0:165
TACGGAGGGTGCAAGCGTTAATCGGAATTACTGGGCGTAAAGCGCACGCAGGCGGTTTGTTAAGTCAGATGTGAAATCCCCGGGCTCAACCTGGGAACTGCATCTGATACTGGCAAGCTTGAGTCTCGTAGAGGGGGGTAGAATTCCAGGTGTAGCGGTGAAATGCGTAGAGATCTGGAGGAATACCGGTGGCGAAGGCGGCCCCCTGGACGAAGACTGACGCTCAGGTGCGAAAGCGTGGGGAGCAAAC
+
AAAAAABDBAA>CFGEA?E?2GHF2AFFHFFF5B2BAAAE1DBEEECEFGGEE0E/>EEHHG4GHHDGFHHFEGHHGHHHGEEFEFHFFGHHGHGHHFH2GHHFF?FG2F?22?FF?FFG??GGHHHCFG.FHGGG-@>;:;9FFFFF9BBFB;9;;;:@EFFFFF;;ABEFFFFFB/BF?D.F/FF9BDFD9@-@=.ADFFFFFF99;BF--@DDFFFBF?AF?DFFFF;;9@@AFDD?BCCA=;9B/9
@M03896:38:000000000-B4D98:1:1105:7049:25175 1:N:0:165
TACGGAGGGTGCAAGCGTTAATCGGAATTACTGGGCGTAAAGCGCACGCAGGCGGTTTGTTAAGTCAGATGTGAAATCCCCGGGCTCAACCTGGGAACTGCATCTGATACTGGCAAGCTTGAGTCTCGTAGAGGGGGGTAGAATTCCAGGTGTAGCGGTGAAATGCGTAGAGATCTGGAGGAATACCGGTGGCGAAGGCGGCCCCCTGGACGAAGACTGACGCTCAGGTGCGAAAGCGTGGGGAGCAAACA
+
ABAABABBCAAACDGE?AEEFGHFEEGFHHDBBBBBAAEEFHGGG?EEFFGCE@E/FGGHHGHHHHEDFHHHHHHHHHHHGGGEEGHHGHHHFHGHHFGGHGHGHGDGDGFGHHHCFGHHG?GHHHHHGGGGHHGGGFD;;;FFFFFFFFFFF;;;;;;@EFFFFFAADFFFFBFFFFFFFFFFFFFDFDFFABCFFDA@CFFFFFDEEFFFCFFFFFEFFFFFFFFFFFB:;9=AFFDFFFFFCDEFFF.
@M03896:38:000000000-B4D98:1:1105:7717:25990 1:N:0:165
AACGTAGGTCACAAGCGTTGTCCGGAATTACTGGGTGTAAAGGGAGCGCAGGCGGTAAGACAAGTTGGCAGTGAAATCTATGGGCTCAACCCATAAACTGCTTTCAAAACTGTTTTTCTTGAGTAGTGCAGAGGTAGGCGGAATTCCCGGTGTAGCGGTGGAATGCGTAGATATCGGGAGGAACACCAGTGGCGAAGGCGGCCTACTGGGCACCACCTGACGCTGAGGCTCTAAAGTGTGGGTAGCAAAAA
+
AAAA>F4ADFF4EBGE2AAEFGGA2BEGGAE55323BEGFDFBAEAE0EE00B0>0BBBFGHFAGGFF3B133B4@GGD4B43EBGFBFGHGGFG3??G?BGBBG4FEFHHFBFGGGFBF3B2BBGHBFFDDGE2@@/@</<AGHGHH.><AA<0=-<<<.;GC0<.:CAE0G;G.;9?--CFGGGG.;;09CA;B;;;--9@DFB//;:;.A9A.9://B.;A9A.:..;//;F9//;;9.;B.//B/99
@M03896:38:000000000-B4D98:1:1105:7713:26013 1:N:0:165
AACGTAGGTCACAAGCGTTGTCCGGAATTACTGGGTGTAAAGGGAGCGCAGGCGGGAAGACAAGTTGGAAGTGAAATCTATGGGCTCAACCCATAAACTGCTTTCAAAACTGTTTTTCTTGAGTAGTGCAGAGGTAGGCGGAATTCCCGGTGTAGCGGTGGAATGCGTAGATATCGGGAGGAACACCAGTGGCGAAGGCGGCCTACTGGGCACCAACTGACGCTGAGGCTCGAAAGTGTGGGTAGCAAACA
+
ABABAFFCFFBFDEFE?2ECEGGEFGGGHHDFBFF3EEGHHHHGHFGGGFGFEEE/>EFHGFFGGHHGHHHGHHGHHHHFHHHFGHHHHHHGFGHFFFGFFHHHHHHHFGFGDGHFGHHHD@GGHHHHHHHHHGHGFFHGGGGGHHHHAECCE<<<A;;EGGHFGFC;CGGGGGGGGGGGGDGGFFFAFFFFADDFFFE;BCCDBFBBFFFFFFFFFFFFFFDF?DFFF?A9-:AAFFFFFFDF.;;FBF.
@M03896:38:000000000-B4D98:1:1105:21014:26396 1:N:0:165
TACGGAGGGTGCAAGCGTTAATCGGAATTACTGGGCGTAAAGCGCACGCAGGCGGTTTGTTAAGTCAGATGTGAAATCCCCGGGCTCAACCTGGGAACTGCATCTGATACTGGCAAGCTTGAGTCTCGTAGAGGGGGGTAGAATTCCAGGTGTAGCGGTGAAATGCGTAGAGATCTGGAGGAATACCGGTGGCGAAGGCGGCCCCCTGGACGAAGACTGACGCTCAGGTGCGAAAGCGTGGGGAGCAAACA
+
BCBBABCCCAAAFGFF2AEFFGHFEGGGHHDFBBBBAAEFHHHGG?EECFGG1EE/EGGHHHHH4G4B3FGGHHHHHHHHGGGGEGHHHHHHHHGGFFBBFHHG>FF>FHG2C=F=FGHFGHGGD?=F=CFGHHD@DD@;ABFFFFFFFFBF;;;;:;;@EFFFFFDADFFFFFFFFFFFFFFFFFFDF@FFFFFFFFA;ADFCFD@;EFF=-CDDFFFFFDDFFFFFFFF>;DFDFFFFFFAFFDFFFFE
@M03896:38:000000000-B4D98:1:1105:21024:26411 1:N:0:165
TACGGAGGGTGCAAGCGTTAATCGGAATTACTGGGCGTAAAGCGCACGCAGGCGGTTTGTTAAGTCAGATGTGAAATCCCCGGGCTCAACCTGGGAACTGCATCTGATACTGGCAAGCTTGAGTCTCGTAGAGGGGGGTAGAATTCCAGGTGTAGCGGTGAAATGCGTAGAGATCTGGAGGAATACCGGTGGCGAAGGCGGCCCCCTGGACGAAGACTGACGCTCAGGTGCGAAAGCGTGGGGAGCAAACA
+
AAAAABBBBAAABAFF2AE2FGGFAEAFHHD55BAAAAEEHHHEG?EEFGGEE@EEFEEHHHHHGHBGHHG@GFGFGHHHGGGGEGHGGHHHHHGEHEGGHGHHFGHHHHGFHGHBCGGHGHHHHHGGFFGGHGG??F;AEFBFFFFFBFBFF;;;;@;@EFFFFFA;ABFFFFFFFFFFFFFFEFFFFCDFF9@9DFFD=BDFFFA:EFF>;BF.BFB/;AA::;F//9;;.9@ABADFDFA.-:./9A.
@M03896:38:000000000-B4D98:1:1106:18829:3422 1:N:0:165
TACGTAGGGGGCTAGCGTTATCCGGAATTACTGGGCGTAAAGGGTGCGTAGGTGGTTTCTTAAGTCAGAGGTGAAAGGCTACGGCTCAACCGTAGTAAGCCTTTGAAACTGGGAAACTTGAGTGCAGGAGAGGAGAGTGGAATTCCTAGTGTAGCGGTGAAATGCGTAGATATTAGGAGGAACACCAGTTGCGAAGGCGGCTCTCTGGACTGTAACTGACACTGAGGCACGAAAGCGTGGGGAGCAAACAG
+
AAAAAFFAB2>>ECGB2AEEGFGEE?EFHH555BAAAAAEAGDGA1BEAEGG@FFGGHHHHHHHHH4B3@FFGFDF31FCEFGFEGFFGHHEFGEFHBFGHHHGGDGGHFDFG0GHBGHGFFFGFD><FGHGG0?<?CG/FGGHHHHHHFHFFFF><<<CGHHHDA<::CGGHGFF;CHDGHCCFGEGGGGFG-?-DCBDFFFFFFF9FF;:FFBFFFFFFBFBFBAEEFFDDDDF9;A=-@ECFFFBF..
@M03896:38:000000000-B4D98:1:1106:12706:3538 1:N:0:165
TACGTATGGAGCAAGCGTTATCCGGATTTACTGGGTGTAAAGGGTGCGTAGGTGGCAGTGCAAGTCAGATGTGAAAGGCCGGGGCTCAACCCCGGAGCTGCATTTGAAACTGCTCGGCTAGAGTACAGGAGAGGCAGGCGGAATTCCTAGTGTAGCGGTGAAATGCGTAGATATTAGGAGGAACACCAGTGGCGAAGGCGGCCTGCTGGACTGTTACTGACACTGAGGCACGAAAGCGTGGGGAGCAAACA
+
AAAAAFFFFFFFA4G422EAFFHEEEFGHFAB5B23AEGGHHHGGFEEFGGGGHGGCEFHFFGHGH5DBFBDDEGHFHHHGFGGEFGBFFHFGCE@E/FGHHHHHHGGGG?BFDF?>FFC@F2DFGGHGHGHFGCFD<C@><AEHHGD=DHHD=CFAECEEHHHFGC:CDGGGGGGGGGFGGFFFGGCF;BFEBFF=9;@->BFFFB:BFAFEFFFFFFFFFFFFBFEFEAAFFDDFFDDFFFFFDEFEF?
@M03896:38:000000000-B4D98:1:1106:15509:4705 1:N:0:165
TACGGAGGGTGCAAGCGTTAATCGGAATTACTGGGCGTAAAGCGCACGCAGGCGGTTTGTTAAGTCAGATGTGAAATCCCCGGGCTCAACCTGGGAACTGCATCTGATACTGGCAAGCTTGAGTCTCGTAGAGGGGGGTAGAATTCCAGGTGTAGCGGTGAAATGCGTAGAGATCTGGAGGAATACCGGTGGCGAAGGCGGCCCCCTGGACGAAGACTGACGCTCAGGTGCAAAAGCGTGGGGAGCAAACA
+
AAABBABBB?AACGG4E?EEAGGFEEGGHHA55AA2EAEEEHHGG?EEGFGEGGGGGGGHHHGHGG@BGFFBFGGGHHHHGGGGGGHEGGHHHHGHHGHHHHHHHHHHHHD>F?GFGHHHHHCGGGGGFEGFHGGGGF@9;:FFFFFFFFFFB;;BC@;@EFFFFFDDFFFFFFFFFFFFFFFFFFFFF9-AFDFFFFFAFFFFFDDFFFFFFFFDFFFF:DD?FFFFFFF0;BFFFFADFFFEFFFFFFF
@M03896:38:000000000-B4D98:1:1106:15519:4723 1:N:0:165
TACGGAGGGTGCAAGCGTTAATCGGAATTACTGGGCGTAAAGCGCACGCAGGCGGTTTGTTAAGTCAGATGTGAAATCCCCGGGCTCAACCTGGGAACTGCATCTGATACTGGCAAGCTTGAGTCTCGTAGAGGGGGGTAGAATTCCAGGTGTAGCGGTGAAATGCGTAGAGATCTGGAGGAATACCGGTGGCGAAGGCGGCCCCCTGGACGAAGACTGACGCTCAGGTGCCAAAGCGTGGGGAGCAAACA
+
>AAAAABD@AAA4BG4A2EEAGGBEEFGHFBF5AABAAAEFGHGF0EAECEEEEGE@DGGHHFH@G43BGF4BGGFHHHHGGEFEEGFGHHHFGAFGGHHHBBFGGHHGHDDHGHHGGH1?GFGGFFG?DFCGC.>@FC;9BFFBFFBBB/B;;;;@;.;9BFF:F;;AFFFFFFFFFB.?.9/BFFDD-9AA=;DFAA>;;9=@B@AEFA;;D.;F/:9BDAAD./;;B9//9BBBA.9;B-.-9A/B..
@M03896:38:000000000-B4D98:1:1106:8175:4922 1:N:0:165
TACGGAGGGTGCAAGCGTTAATCGGAATTACTGGGCGTAAAGCGCACGCAGGCGGTTTGTTAAGTCAGATGTGAAATCCCCGGGCTCAACCTGGGAACTGCATCTGATACTGGCAAGCTTGAGTCTCGTAGAGGGGGGTAGAATTCCAGGTGTAGCGGTGAAATGCGTAGAGATCTGGAGGAATACCGGTGGCGAAGGCGGCCCCCTGGACGAAGACTGACGCTCAGGTGCGAAAGCGTGGGGAGCAAACA
+
BCBABABCBCAAC5GE22EAAGGFAEFGHHA55BBAAAEEGHFFGCFEGFGGGGGGGGGHHHHHHH@B@GFBFHHGHHHHGGGGEGHFGHHHHHGHHGHHHHHHHHGHHHDDGGHGGHHHHF=FGHGFFGFFHH<<<@FFFFFFFFFEFFFF:;BFD@ADFFFFFFA;DFFFBFFFFFFFFFFFFFFFF@DFFFFFFFA@FFDFFFFEFFADCFF.BFFFFFFFFFFB;9;:ACFDFAFFFFFEFDFFFFF
@M03896:38:000000000-B4D98:1:1106:7364:5520 1:N:0:165
TACGTAGGTCCCGAGCGTTGTCCGGATTTATTGGGCGTAAAGCGAGCGCAGGCGGTTAGATAAGTCTGAAGTTAAAGGCTGTGGCTTAACCATAGTACGCTTTGGAAACTGTTTAACTTGAGTGCAAGAGGGGAGAGTGGAATTCCATGTGTAGCGGTGAAATGCGTAGATATATGGAGGAACACCGGTGGCGAAAGCGGCTCTCTGGCTTGTAACTGACGCTGAGGCTCGAAAGCGGGGGGAGCAAACAG
+
AAAAAFFBFFFFGGGE?2EAAGHFCEGGHF5F5BBBAAEEGGGEDGGCGGGEGGGEEEGGFFGGBGFFGGGBFGGFGFGHHBFFGGHHHHHHFHGGGHGGGGGHGEFGFF2?FFGHHHHHFHDGFG11CGFGGD>>>>GEFFFHFFF=D<D0DDD<@<:.GGBCCD.;;CCBGHGGGBBEEGGGGGGGBDDFGA>ADFDCF;DFFFFFBFA@FFFFBFBF;AA.A;EEFFA@FDAFF--;@A;9::/BAFB
@M03896:38:000000000-B4D98:1:1106:9226:6210 1:N:0:165
TTCGTAGGTGACAAGCGTTGTCCGGATTTACTGGGTGTAAAGGGCGCGTAGGCGGACTGTCAAGTCAGTCGTGAACTACCGGGGCTTAACCCCGGGGCTGCGATTGAAACTGACAGCCTTGAGTATCGGAGAGGAAAGCGGAATTCCTAGTGTAGCGGTGAAATGCGTAGATATTAGGAGGAACACCAGTGGCGAAGGCGGCTTTCTGGACGACAACTGACGCTGAGGCGCGAAAGTGTGGGGAGCAAACA
+
A>AAAFBBFFFBAAFF22EAFGGEAEEGHG55ABB3BEGFGHGGGCEEGGGGHFFE>EFGGFHHGH4BFFAF?FF3FGHFGFGCEEHBGGHHG/</><ACFCGHHGHDGH><>>>1GGHG<<CD0DDD-A@@EEC:;G::;=BGGFFF;0BFC9;CA9;AEFGGBB9;:DAF/;BFFFFFF?BFFFFEAFFFE=BACDEDFFFFFFF;9BA==DFFEBF/BDDFD..9A;@-;;=AFFFF?.=EC9EFFAA
@M03896:38:000000000-B4D98:1:1106:23020:8082 1:N:0:165
TACGGAGGGTGCAAGCGTTAATCGGAATTACTGGGCGTAAAGCGCACGCAGGCGGTTTGTTAAGTCAGATGTGAAATCCCCGGGCTCAACCTGGGAACTGCATCTGATACTGGCAAGCTTGAGTCTCGTAGAGGGGGGTAGAATTCCAGGTGTAGCGGTGAAATGCGTAGAGATCTGGAGGAATACCGGTGGCGAAGGCGGCCCCCTGGACGAAGACTGACGCTCAGGTGCGAAAGCGTGGGGAGCAAACA
+
AAAAAAABBAAAFBGC?2EAAFGFAAFFHFA55BAAAAEEFHGGGGGGGGE0EEGGGGGHHGHHGHBBGHFBB4G4BGHHGGGGFGHGHHHHHHEGHGHHHHHHHHHHHHF2GFG<FGGGHGGGGHHFFGGFGHEADFAFFFFFFFFBFFFFB:;B>@ADFFFFFFDDDDFFFFFFFF9FFFFFFFFFFDFFFBFF@DEDFFDDBF;EFFFACDDAFFFBFF?9D;;/;;FDDA-9BDADAFF?BAEFFF.
@M03896:38:000000000-B4D98:1:1106:23003:8088 1:N:0:165
TACGGAGGGTGCAAGCGTTAATCGGAATTACTGGGCGTAAAGCGCACGCAGGCGGTTTGTTAAGTCAGATGTGAAATCCCCGGGCTCAACCTGGGAACTGCATCTGATACTGGCAAGCTTGAGTCTCGTAGAGGGGGGTAGAATTCCAGGTGTAGCGGTGAAATGCGTAGAGATCTGGAGGAATACCGGTGGCGAAGGCGGCCCCCTGGACGAAGACTGACGCTCAGGTGCGAAAGCGTGGGGAGCAAACA
+
AAABAABCCAAABFFC?2EAFGHFEEGGHFA55BBAAAEEGHHGGCFEGCEFGGGGGGGHHHHHGH4BFGFFFGHGHHHHGGGGGGHGHHHHHHGFFFGFHHHHHHGHHHD?G?FFFGGHGHGGHGGGFGFEHHDACDDDEF9BBFFBBFBF;;;B@@:@EFFFFFA;DFFFBFFFFFFFFFFFFFFFF-CFFDCF=DEA-DFFFFFFFF?CDDFFFFFFFFFDFFFFFFF@?FFDBAADDCFA@DEBFF?
@M03896:38:000000000-B4D98:1:1106:13361:8559 1:N:0:165
AACGTAGGGTGCAAGCGTTGTCCGGAATTACTGGGTGTAAAGGGAGCGCAGGCGGGAAGACAAGTTGGAAGTGAAAACCATGGGCTCAACCCATGAATTGCTTTCAAAACTGTTTTTCTTGAGTGGTGCAGAGGTAGATGGAATTCCCGGTGTAGCGGTGGAATGCGTAGATATCGGGAGGAACACCAGTGGCGAAGGCGGTCTACTGGGCACCAACTGACGCTGAGGCTCGAAAGCATGGGTAGCAAACA
+
>AAAAFFBBBAACBGA22AAAGGEEEFGHFBDBAA3BEFHHHGGHEEGGGGEGGG@FGEHFGHHGHDFFHFBBGHHGHGABFGGGHHHHHHGCGHHHHHGHFHHHHFHHH?2?@@FFHHHHHFF1FHFHGHFHGFF<FGFBFGFHHHGDDCD<=0=<;:CGEFHHG;;:?EFGGGGGGDGGDGGGGGG.99CE@=A@AA@F-9ABFF:BE.FFFFEDFFFFFFFDDF?AAA@@FDA9BFFFE//.BFFFFF
@M03896:38:000000000-B4D98:1:1106:13358:8577 1:N:0:165
AACGTAGGGTGCAAGCGTTGTCCGGAATTACTGGGTGTAAAGGGAGCGCAGGCGGGAAGACAAGTTGGAAGTGAAAACCATGGGCTCAACCCATGAATTGCTTTCAAAACTGTTTTTCTTGAGTAGTGCAGAGGTAGATGGAATTCCCGGTGTAGCGGTGGAATGCGTAGATATCGGGAGGAACACCAGTGGCGAAGGCGGTCTACTGGGCACCAACTGACGCTGAGGCTCGAAAGCATGGGTAGCAAACA
+
AAAA>FFAB4AAFBE4E2EACGHEFEGGHH5DBA23AAGFFHHGHGGCGGCEGEGCECDHFF?FBFDFBGGBFGDFGHG/BFHGHHHHHHHGGFGGGHHHHHHHHHHHHH?2?@@GGGGGGGF?FGHHHHHHHEGHHHGHGHHHHHHHACCDC=DGDC::DGHHFG:;ACEGGGGGGGGGGGGGGGGGFFGFEFFFFFEAFDFFFFBBFE.FFFFFFFFFFFFDDFFFEAAB-FDAB;BFFF;/9FFFFFF
@M03896:38:000000000-B4D98:1:1106:26658:9715 1:N:0:165
TACGTAGGGTGCGAGCGTTGTCCGGAATTACTGGGCGTAAAGAGCTCGTAGGCGGTTTGTCGCGTCGTCCGTGAAAACTCGGAGCTTAACTCCGAGCTTGCGGGCGATACGGGCAGACTTGAGTACTACAGGGGAGACTGGAATTCCTGGTGTAGCGGTGAAATGCGCAGATATCAGGAGGAACACCGGTGGCGAAGGCGGGTCTCTGGGTAGTAACTGACGCTGAGGAGCGAAAGCATGGGTAGCGAACA
+
ABABAFFBBFAAE2EE22E2ABGE?EGGHGADB3BAAAEEGHGHHFHEEFGGHGGGGGGHHEF>>E?EEEEFFFGHHFGFGFDGDHHHGFHHHD?DDGHGHGCGGGCGEG..<A@::CGGCC0<CCGGGHHGEDD?.AFE;;BFGGGGGFBF;;;C@;;;AFFF/F9ABADFFFFBFFFFFDFFFFFFDFFFAF;9BFFFFF@>FFFFFFFB?:BFFFFBFDDF.9FEB.EFA=DDFBFFFEFF.;-;BB-
@M03896:38:000000000-B4D98:1:1106:21925:9716 1:N:0:165
TACGGAGGGTGCAAGCGTTAATCGGATTACTGGGCGTAAAGCGCACGCAGGCGGTTTGTTAAGTCAGATGTGAAATCCCCGGGCTCAACCTGGGAACTGCATCTGATACTGGCAAGCTTGAGTCTCGTAGAGGGGGGTAGAATTCCAGGTGTAGCGGTGAAATGCGTAGAGATCTGGAGGAATACCGGTGGCGAAGGCGGCCCCCTGGACGAAGACTGACGCTCAGGTGCGAAAGCGTGGGGAGCAAACAG
+
ABABBABCBAAABBGCA2FEFGHFEEEG3BAECGBAAAEGGG1EAEEFECFG@E/>E1BGFHHGFD3@BGHH4FGHFHHGEGGGGHHHHHC0CGF2?FFFHHHDD>F?F2D?FFGFFHHF?1FF=?=FDCFGFCAA@=9ABFFFFFFFFFFF9;B9>:9.BFFBBD:9-AF0::BFFFFF?FF0FF.B:;AF-9@@AE@DFFBFFFEEFE9;@AAF0FBF.AA?D/F;BB-.DA?B...;9@.9.:BFFA/
@M03896:38:000000000-B4D98:1:1106:25086:9963 1:N:0:165
TACGTAGGGGGCAAGCGTTATCCGGATTTACTGGGTGTAAAGGGAGCGTAGACGGCAAGGCAAGTCTGATGTGAAAACCCAGGGCTTAACCCTGGGACTGCATTGGAAACTGTCTGGCTCGAGTGCCGGAGAGGTAAGCGGAATTCCTAGTGTAGCGGTGAAATGCGTAGATATTAGGAGGAACACCAGTGGCGAAGGCGGCTTACTGGACGTTAACTGACGTTGAGGCTCGAAAGCGTGGGGAGCAAACA
+
>AAA>CFA@1>>0FAGC0EEGG1BEEEGHGBF2AA0AAFGDEBEFFG/EEAFHAB/EEEECF0FFG2BBGBBBGBFGBEEFFF??>FGHHHGHEE/BB<?<GHFFFFHHHB1BB2B0F0F<BCGHHHCCCGC..>1>11C@CGGHHHHHB0D<;;;-;;-.CCC0;;;.?EGGGFGGBFFB9/;CFEFF9F/9>@;@AE@;-@@BBB/9B--9-BAFFFFF?A-9ABF-;99-;9-BAAB;---9-AFB?9
@M03896:38:000000000-B4D98:1:1106:25069:9974 1:N:0:165
TACGTAGGGGGCAAGCGTTATCCGGATTTACTGGGTGTAAAGGGAGCGTAGACGGCAAGGCAAGTCTGATGTGAAAACCCAGGGCTTAACCCTGGGACTGCATTGGAAACTGTCTGGCTCGAGTGCCGGAGAGGTAAGCGGAATTCCTAGTGTAGCGGTGAAATGCGTAGATATTAGGAGGAACACCAGTGGCGAAGGCGGCTTACTGGACGGTAACTGACGTTGAGGCTCGAAAGCGTGGGGAGCAAACA
+
>AA?AFFA?A?>AAFFA2E2GGGFFAFGHEAB53B3EEGHHHFGHEE0EFFEHEFEEEFFEFGFFH4B3FBBBFGFHFGGGAFE?0GFFGHGHFFGHB?CGFHHHHBGGH?3BB3DFF2GBB<FEFGCA@@CEGFGBHF@@@@GGHDDGFDD=<<G@@:@EHBF0C;;9DFGGFFFC09FADFGGGGE;;BFCA@=BDEB-CFFFFF//9A-9;AEFFFFF?AEE.FBE.AB;;..9:D.-B-.-AAFFFF
@M03896:38:000000000-B4D98:1:1106:25087:9981 1:N:0:165
TACGTAGGGGGCAAGCGTTATCCGGATTTACTGGGTGTAAAGGGAGCGTAGACGGCAAGGCAAGTCTGATGTGAAAACCCAGGGCTTAACCCTGGGACTGCATTGGAAACTGTCTGGCTCGAGTGCCGGAGAGGTAAGCGGAATTCCTAGTGTAGCGGTGAAATGCGTAGATATTAGGAGGAACACCAGTGGCGAAGGCGGCTTACTGGACGGTAACTGACGTTGAGGCTCGAAAGCGTGGGGAGCAAACA
+
ABABAFFBAA@A?EFA22EAEFHEEEGGHHA5BBB3AEGHHHHGHGEEFGGGHGGGCGGGFCGFGH@BFFFBFFHGFFGGGGGGEGHHHGHHHGFFFEGGHHHHHHGGGHD3DDB3FFFGCCBFHHHGGGGGGGFHGHF@<ADGHHHFHHFFD;GGCACFGHHHFHC;EGGGGFGGGGGGGGGGGGGGFFGGEFFFFFA@CFFFFFFFFFA;9;AEFFFFFDEFFFFFEFFFCFFDF?FFAAFF;AEFFF?
@M03896:38:000000000-B4D98:1:1106:22000:10010 1:N:0:165
TACGTAGGTGACAAGCGTTGTCCGGATTTACTGGGTGTAAAGGGCGCGTAGGCGGACTGTCAAGTCAGTCGTGAACTACCGGGGCTTAACCCCGGGGCTGCGATTGAAACTGACAGCCTTGAGTATCGGAGAGGAAAGCGGAATTCCTAGTGTAGCGGTGAAATGCGTAGATATTAGGAGGAACACCAGTGGCGAAGGCGGCTTTCTGGACGACAACTGACGCTGAGGCGCGAAAGTGTGGGGAGCAAACA
+
AAAAAFFBFFFCBE4C2AAAEFHEFFGGHGBB5B23AAGGHHGGFEGGGEEAGEE>>EFGFBGGGH4BBB1??FC3BGFGGEF?ECGFHFFHFC//>//<FA@GHFGFGH1FD<DGEHFGHHG=DGGDDEDCE.:CFEG?@D?FGFGGGGBF;;0;A-=9AFFFBF=:C>EFFBFFF//BFD.;BFDE9BBF;@BBADAD>CF9FFB;9FF;DFAFFFEFF.ADD?A.AAF>=9-9BFBFBF-9-9AFBA.
@M03896:38:000000000-B4D98:1:1106:21987:10027 1:N:0:165
TACGTAGGTGACAAGCGTTGTCCGGATTTACTGGGTGTAAAGGGCGCGTAGGCGGACTGTCAAGTCAGTCGTGAAATACCGGGGCTTAACCCCGGGGCTGCGATTGAAACTGACAGCCTTGAGTATCGGAGAGGAAAGCGGAATTCCTAGTGTAGCGGTGAAATGCGTAGATATTAGGAGGAACACCAGTGGCGAAGGCGGCTTTCTGGACGACAACTGACGCTGAGGCGCGAAAGTGTGGGGAGCAAACA
+
ABAAAFFCFFFCB5GF22EAFGHFFGGGHHBBBBA3AAGHHHFGGEEFEGGGHFGGEEHHHHHHHH4B@FD?EF?FGHHFGEGGEEHGGFHGF/B/>/<CFCCCGFFGGH=DF>DFCGHHHH0==GGDAGGGGGCFHHGAACGEGGGFFFFFC;;C?;;AGGGGFFCCEFFFFFFFFFFFFFFFFFFEFBFFADFFFFEBFFACFFFBBFFCDFAFFFFFFDFFFFFEEFFFFFAFFFFFFFFFFDFFFFA
@M03896:38:000000000-B4D98:1:1106:4849:11038 1:N:0:165
TACGGAGGGTGCAAGCGTTAATCGGAATTACTGGGCGTAAAGCGCACGCAGGCGGTTTGTTAAGTCAGATGTGAAATCCCCGGGCTCAACCTGGGAACTGCATCTGATACTGGCAAGCTTGAGTCTCGTAGAGGGGGGTAGAATTCCAGGTGTAGCGGTGAAATGCGTAGAGATCTGGAGGAATACCGGTGGCGAAGGCGGCCCCCTGGACGAAGACTGACGCTCAGGTGCGAAAGCGTGGGGAGCAAACA
+
ABABBBCCBCAAFFGE?2EEEGHFEEGGHF555BBAAAEEHHHGGGGGGGGGGGGFGGGHHHHHHHFFGGFFFGHHHHHHGGGGGGHEFHHHHHGHGGHHHHHHHHHHGH?DG?GGGHHHGGCGGHHGFFGFGHECDFDAAFBFFFFFFFFFF;BFD@;CEFFFFFA:;CEFFFFFFFFFFFFFFFFFF@FDFFFFFFFFFFFFFFFFFFFFFFFFFFFFFFFFFFFFFFFFFADDFFFFFFFEFFFFFFF
@M03896:38:000000000-B4D98:1:1106:28760:11266 1:N:0:165
TACGTAGGTCCCGAGCGTTGTCCGGATTTATTGGGCGTAAAGCGAGCGCAGGCGGTTAGATAAGTCTGAAGTTAAAGGCTGTGGCTTAACCATAGTAGGCTTTGGAAACTGATTAACTTGAGTGCAAGAGGGGAGAGTGGAATTCCATGTGTAGCGGTGAAATGCGTAGATATATGGCGGAACACCGGTGGCGAAAGCGGCTCTCTGGCTTGTAACTGACGCTGAGGCTCGAAAGCGGGGGGAGCAAACAG
+
>AAAAFF@FDFFGCGAE2EAAFGEEEEGHCAD53BAAAEEEHHGGGEEFGGCG?EEE1BFGHFDBFB@B@E@BGGGGDGGH?GHHHHHHHHHBBFF?FGGFHHGH2FGH3B2?@F2GFH@F2@FDF>G20GD<A<ED1GGFHGHHHHGF<==00=<<.<<0C00;:::::CCCGGFG.;9-BFGGGDC@-AAD99@AFA=F;AFFFF9FF;-.;BFF//;.9AADFEEEFF9FFDB;-999=-9;.:B99.
@M03896:38:000000000-B4D98:1:1106:22190:11453 1:N:0:165
TACGGAGGGTGCAAGCGTTAATCGGAATTACTGGGCGTAAAGCGCACGCAGGCGGTTTGTTAAGTCAGATGTGAAATCCCCGGGCTCAACCTGGGAACTGCATCTGATACTGGCAAGCTTGAGTCTCGTAGAGGGGGGTAGAATTCCAGGTGTAGCGGTGAAATGCGTAGAGATCTGGAGGAATACCGGTGGCGAAGGCGGCCCCCTGGACGAAGACTGACGCTCAGGTGCGAAAGCGTGGGGAGCAAACA
+
AAAAA>ABDAAAB5GAE2FAAFGFBEFGHHA55BBAAAFEGHGGGFEEGGGGGGGGGGGHHHHHHH@BGGHFGHGBFGHFFGGFFGHFGHHHHHGHHGHHHHHHHHHHHHD2F?F@FFGGG?FGHHGCFEGFGHGGGFFFFFFFFFFBFFFFF0BFACADEFFFFF;;;BFFFFFFFFFFFFFFFFFFFDFFFFFFFFABACDAFFFFFFFFD@DDFFFFFFF?FDFFFFFDDDFDFFDFAFFFFFFFFFF
@M03896:38:000000000-B4D98:1:1106:16721:11527 1:N:0:165
TACAGAGGGTGCAAGCGTTAATCGGAATTACTGGGCGTAAAGCGCGCGTAGGTGGTTTGTTAAGTTGGATGTGAAATCCCCGGGCTCAACCTGGGAACTGCATTCAAAACTGACTGACTAGAGTATGGTAGAGGGTGGTGGAATTTCCTGTGTAGCGGTGAAATGCGTAGATATAGGAAGGAACACCAGTGGCGAAGGCGACCACCTGGACTAATACTGACACTGAGGTGCGAAAGCGTGGGGAGCAAACA
+
ABAAAFFCBAAACFFCA2EAAGHFEEGGHHA55B2AAAFFGHHGGGGGEGGGDGGGGHGHHHHHHH4B3ECFGFHGGHHHGGGGGGHFGFHHHHGHHFHHHHGHHHHHHHBDD=>BGFG>FF2@DGFGGHHHHHG?CAAFCGHHHHGGGEGFD=<DEA<EGHHHFGC;EGGHHHHCCGGGGFFGFGGEFFGGECGGGDA9DFFAFFAFAF.BBBFFFFFBFFFFFFFFFFFCDFFDFFFFFFFFADFFFFA
@M03896:38:000000000-B4D98:1:1106:15635:11695 1:N:0:165
TACGGAGGGTGCAAGCGTTAATCGGAATTACTGGGCGTAAAGCGCACGCAGGCGGTTTGTTAAGTCAGATGTGAAATCCCCGGGCTCAACCTGGGAACTGCATCTGATACTGGCAAGCTTGAGTCTCGTAGAGGGGGGTAGAATTCCAGGTGTAGCGGTGAAATGCGTAGAGATCTGGAGGAATACCGGTGGCGAAGGCGGCCCCCTGGACGAAGACTGACGCTCAGGTGCGAAAGCGTGGGGAGCAAACA
+
AAAAAAABCAAACBGE22EAFGHFBEFGHHAB5BBAAAEEGHGGGGGEGGGFGGGGGGGHHHHHHH4BFGFFFGHHHHHHGEGFEGHHHHHHHHGHHGHHHHHHHHGHHHD?GFGGGGGHGGFGHHGF?AFFHHD@DFFFFFFFFFFBBFFFF;;FC@AFEFFFFFAADFFFFFFFFFFFFBFFFFFFD@DDA@BDFFA-@FDFFFDE.FFD@DDAFFFFFFDFFFFFFFB=ADFFFDFDFFFFFAAFFF.
@M03896:38:000000000-B4D98:1:1106:15633:11713 1:N:0:165
TACGGAGGGTGCAAGCGTTAATCGGAATTACTGGGCGTAAAGCGCACGCAGGCGGTTTGTTAAGTCAGATGTGAAATCCCCGGGCTCAACCTGGGAACTGCATCTGATACTGGCAAGCTTGAGTCTCGTAGAGGGGGGTAGAATTCCAGGTGTAGCGGTGAAATGCGTAGAGATCTGGAGGAATACCGGTGGCGAAGGCGGCCCCCTGGACGAAGACTGACGCTCAGGTGCGAAAGCGTGGGGAGCAAACA
+
AAAAAABB2A?AFFDFA2EAEGHBBEFGHFA55B2BAAEEFGHGGFEAEGGGGEGGGGGHHH4FFFFFFGGB4GDGHHHHGECCEGGHHHHHGAFFHGHHHHHHHGFHHH?>F<GGGFGGGH1FGHGGFEGGHFGGDFBDEFFFFFFFBBBFB;BF-@;=;FFFFF.;AD?B/FFFF//AFAFFFFFDDBFDABBCFF9;;DFFF@;;99.-;;DDB:/;BDADFDFBFFB=9BD:FF.;-:9.@DEFFF?
@M03896:38:000000000-B4D98:1:1106:13466:12167 1:N:0:165
TACGTAGGGGGCAAGCGTTATCCGGATTTACTGGGTGTAAAGGGAGCGTAGACGGCAAGGCAAGTCTGATGTGAAAACCCAGGGCTTAACCCTGGGACTGCATTGGAAACTGTCTGGCTCGAGTGCCGGAGAGGTAAGCGGAATTCCTAGTGTAGCGGTGAAATGCGTAGATATTAGGAGGAACACCAGTGGCGAAGGCGGCTTACTGGACGGTAACTGACGTTGAGGCTCGAAAGCGTGGGGAGCAAACA
+
>?AAAFFBB2>AECFF?AEEFGHGE2FGHHDDBBB3AAGGDHHGGGFCEGGGHFGEFGGGGGHGGH4BDGDBFBDEHFGFGHGGEFHHHGHHHHHGHHHHHHHHHHFFGHB3BBBBCC@GDGB@GHHGGGGGDEGH=GGCCFGGHGHHHGFH=;;CC;;CGGGHFGECDDGGGGGGG0BFGGFGGFGEFFFFEAFA@DEDFFFDFB/;/FA=-.;:BF9BF?EF.EF....@BFA.FDADAFF?-.AFFFE
@M03896:38:000000000-B4D98:1:1106:13491:12175 1:N:0:165
TACGTAGGGTGCAAGCGTTATCCGGATTTACTGGGTGTAAAGGGAGCGTAGACGGCAAGGCAAGTCTGATGTGAAAACCCAGGGCTTAACCCTGGGACTGCATTGGAAACTGTCTGGCTCGAGTGCCGGAGAGGTACGCGGAATTCCTAGTGTAGCGGTGAAATGCGTAGATATTAGGAGGAACACCAGTGGCGAAGGCGGCTTACTGGACGGTAACTGACGTTGAGGCTCGAAAGCGTGGGGAGCAAACA
+
AAAAAFCAB4>AAAFA22E2FFGEEAEGHHAB5BB3EEGFGHHGHEEAEGGGHFGGEEGGFFGEGH5D5EDBB4E4BBFEFEGEEGGGHFHGHHFFFGHHHHHHHFEBFG?3BB?DFFGGC<CFGHGCBDG@DFFG1<?-<<@FHHHHGGFH=00D@:;@CGHHCG;;.?EGFFGGFEFGGGFFFFGECFFFC?BCFF;;;BDFEFFFBBAD@DFFFBBFFDEF?.BBFFFDA.AAF.;;@;A.B;;9/AA
@M03896:38:000000000-B4D98:1:1106:13475:12182 1:N:0:165
TACGTAGGGGGCAAGCGTTATCCGGATTTACTGGGTGTAAAGGGAGCGTAGACGGCAAGGCAAGTCTGATGTGAAAACCCAGGGCTTAACCCTGGGACTGCATTGGAAACTGTCTGGCTCGAGTGCCGGAGAGGTAAGCGGAATTCCTAGTGTAGCGGTGAAATGCGTAGATATTAGGAGGAACACCAGTGGCGAAGGCGGCTTACTGGACGGTAACTGACGTTGAGGCTCGAAAGCGTGGGGAGCAAACA
+
ABBBAFFCC22>AFEC22EEEGHEEEGGHHADBBA3EEGHHHHGHGECEGGGHGGECGGGFGGGGH4BFDBBBFHHGFGGGHGGEGHHHGHHHGGGHGFGHHHHHHFFGHB3DDFDFFFGCF/@GGHFDGGGGGGHFGG?@CGGHHHHHGFHD;;CC;=AEHHHFGCCEGGGGGGGGGGGGGGGGGGGFFGGCBF=FFEDFFFFFFFBFFFA@A?EBFFFFBEFEEFEEFFCAFFDFDFFFFFFFDFFFF?
@M03896:38:000000000-B4D98:1:1106:13468:12199 1:N:0:165
TACGTAGGGTGCAAGCGTTATCCGGATTTACTGGGTGTAAAGGGAGCGTAGACGGCAAGGCAAGTCTGATGTGAAAACCCAGGGCTTAACCCTGTGACTGCATTGGCAACTGTCTGGCTCGAGTGCCGGAGAGGTACGCGGAATTCCTAGTGTAGCGGTGAAATGCGTAGATATTAGAAGGAACACCAGTGGCGCAGGCGGCTTACTGGACGGTAACTGCCGTTGAGGTTCGCACGCGTGGGGAGCCAACA
+
>AAAAFBAA42>BFEA2A2AFGHEA2EEHFB5AA23BAFDHHBEAFAAEEGEHBEAEEFFFF11BF5DDGHGGB44@BEGE?C??1FBDFGHGF3BFFEFGHHHH33BFG33BB4?BBCG<BB?GBHG///<A?FF1</@->CFHHHEB0DGD=0=;-;;.00C0;.::-.C0;9FB00;CCFFFBC.;;0/;-.--9:--@-@/9/99BAB99.AB///;-;.;EF./;9;-.--;-;=>->.-9.9B;9
@M03896:38:000000000-B4D98:1:1106:27814:12226 1:N:0:165
TACGTAGGGTGCGAGCGTTGTCCGGAATTACTGGGCGTAAAGAGTTCGTAGGCGGTTTGTCGCGTCGTTTGTGAAAACCCGGGGCTCAACTTCGGGCTTGCAGGCGATACGGGCAGACTTGAGTGTTTCAGGGGAGACTGGAATTCCTGGTGTAGCGGTGAAATGCGCAGATATCAGGAGGAACACCGGTGGCGAAGGCGGGTCTCTGGGAAACAACTGACGCTGAGGAACGAAAGCGTGGGTAGCAAACA
+
AAAAAFFAAFAAGCGA?2E2FGGEEGGGHHBB532AAAEEGFHFGGGGEHGGHGGGGGGFBEFE>E/>/F/BFGHBGFEFGGGCGGHEFGHHHAADC/?CHHHHGGGGGG<>A<@CCFFHGF0;;=G=GFHHGGDF?EFEA;BFFGFFGFFFA:;;-;::.BBF/B;ACFAFFFFFFFEEFABFFFFFB9@DFF@=BDEFFFBDFFFFFFFFEFFEFFFFFFFDFFFEFF.:9A.9BD.ABFABEFEF/9.
@M03896:38:000000000-B4D98:1:1106:27794:12238 1:N:0:165
TACGTAGGGTGCGAGCGTTGTCCGGAATTACTGGGCGTAAAGAGTTCGTAGGCGGTTTGTCGCGTCGTTTGTGAAAACCCGGGGCTCAACTTCGGGCTTGCAGGCGATACGGGCAGACTTGAGTGTTTCAGGGGAGACTGGAATTCCTGGTGTAGCGGTGAAATGCGCAGATATCAGGAGGAACACCGGTGGCGAAGGCGGGTCTCTGGGAAACAACTGACGCTGAGGAACGAAAGCGTGGGTAGCAAACA
+
>AAAACC?342>AAEA22EAAGHEAAAFGEA55AAAAAAEEDF25DDEEGFEHGGGGGGHF1B/>>/>EF?FGEGEBFEAE@E/BCFBGFFFG/??>/FDGHGGA-A@DG..<<@.EC<=<C0;;<CGHHGHGG.@DEFB.;9F;FGGG/BBE;;C-;;@?BFFBB;;@-DFFFFFB/BEDAFFBFFB;;@DADCFFDE;@=B;BFBBFF.BAB/9A:BFF?ADDB..BF:.;AA9FAFFFFA;.;BFBA.
@M03896:38:000000000-B4D98:1:1106:23763:12531 1:N:0:165
TACGTATGGAGCAAGCGTTATCCGGATTTACTGGGTGTAAAGGGTGCGTAGGTGGCAGTGCAAGTCAGATGTGAAAGGCCGGGGCTCAACCCCGGAGCTGCATTTGAAACTGCTCGGCTAGAGTACAGGAGAGGCAGGCGGAATTCCTAGTGTAGCGGTGAAATGCGTAGATATTAGGAGGAACACCAGTGGCGAAGGCGGCCTGCTGGACTGTTACTGACACTGAGGCACGAAAGCGTGGGGAGCAACCA
+
ABCBAFFFFFFCAGGC2AEEEGHEEEFGHGABBB23AEFFHHHGFFECGGGFGHGBCABGBD5FFGDFFEFDDF5FDHHHGGGGFGGFFFHGGC@/><BFGHHHHHHHGHBBFDF/>FFBFG2DFHHHHHFGEDCFD<CCA@CGHHHGFDDFD=0;;;:AEFHH0C;:.;CFGGGFBB0FDFGGGGGG.;BBEBDF-AA@D;@FEFB00A.B.FFFFFFFFFFFBBF?AE::AAA.BADF--=.-:;B...
@M03896:38:000000000-B4D98:1:1106:13768:13207 1:N:0:165
TACGTAGGTGACAAGCGTTGTCCGGATTTACTGGGTGTAAAGGGCGCGTAGGCGGACTGTCAAGTCAGTCGTGAAATACCGGGGCTTAACCCCGGGGCTGCGATTGAAACTGACAGCCTTGAGTATCGGAGAGGAAAGCGGAATTCCTAGTGTAGCGGTGAAATGCGTAGATATTAGGAGGAACACCAGTGGCGAAGGCGGCTTTCTGGACGACAACTGACGCTGAGGCGCGAAAGTGTGGGGAGCAAACA
+
AAA?AFFBFF@@DGGF?2EAFGHEEEFGHHDBBBB3EEHGGHHGFCEEEFCEHFGEEEGGFFHHGH4BFGA??F?FGHHHGEGGEFHGHGHHG?BBD/<AFCCHHGFGGH>DG>FCGHGHHH0==GDA<CCGGGFHGHC.;AAGGGGFGGFFC;9CB;=BGGGGFF;;EFEFFFFFFBBFFFFFFFFFFFFFEFFFFFEFFFFFFFFBBFFFFFFFFFFFFFDFF?FAFCCCCBFFFFFFFFFFFFFFFFE
@M03896:38:000000000-B4D98:1:1106:13746:13209 1:N:0:165
TACGTAGGTGACAAGCGTTGTCCGGATTTACTGGGTGTAAAGGGCGCGTAGGCGGACTGTCAAGTCAGTCGTGAAATACCGGGGCTTAACCCCGGGGCTGCGATTGAAACTGACAGCCTTGAGTATCGGAGAGGAAAGCGGAATTCCTAGTGTAGCGGTGAAATGCGTAGATATTAGGAGGAACACCAGTGGCGAAGGCGGCTTTCTGGACGACAACTGACGCTGCGGCGCGAAAGTGTGGGGAGCAAACA
+
>>A?>CCAFDDBA1B1AAEAAFFE00BEHFB12BB0AEFAFGFGFEE?AEECGEGG>/FG1EGHGH2BBGE?EGG1BGHBEEEEEGEB>GG?C/<B</ACGACGFGFDFG=FF><G.>GFCD0=0=DAAC@@CCC//:;.-AAGGFGBBFFF;0;B?;;@9BBFBF9;9@FFBB/:9//B?FFFFFBAFFF/E?@@@F?@-@;@FB/9//F@@@?@F//BF-AB----;@@@---ABBBB?-9--A9/B?F
@M03896:38:000000000-B4D98:1:1106:13779:13221 1:N:0:165
TACGTAGGTGACAAGCGTTGTCCGGATTTACTGGGTGTAAAGGGCGCGTAGGCGGACTGTCAAGTCAGTCGTGAAATACCGGGGCTTAACCCCGGGGCTGCGATTGAAACTGACAGCCTTGAGTATCGGAGAGGAAAGCGGAATTCCTAGTGTAGCGGTGAAATGCGTAGATATTAGGAGGAACACCAGTGGCGAAGGCGGCTTTCTGGACGACAACTGACGCTGAGGCGCGAAAGTGTGGGGAGCAAACA
+
AAABAFFAFFD4D5FAA?EAFGHEEEGGHHA5BBB3BEGGHHHGG?EEEEGGHGGEEEGHFBGEFH4BFF???FFGHHHGGEGGEGHHHFHGGC?BD/@DGCCHHGGFGH=FG>>FFHGHHH0==GDA<CDFGGGHGHC.;@AFGGGGGFFFF0CFD;CBEGGGFF;;CFFFEFFFFBFFFFFFFFFEFFFEADFBF?EDFFFFFF/;/B.>@DFFE/FFF?DFF?F.EFFFFFFFFFBFFFFFFFFFBFF
@M03896:38:000000000-B4D98:1:1106:5969:13349 1:N:0:165
TACGGAGGGTGCAAGCGTTAATCGGAATTACTGGGCGTAAAGCGCACGCAGGCGGTTTGTTAAGTCAGATGTGAAATCCCCGGGCTCAACCTGGGAACTGCATCTGATACTGGCAAGCTTGAGTCTCGTAGAGGGGGGTAGAATTCCAGGTGTAGCGGTGAAATGCGTAGAGATCTGGAGGAATACCGGTGGCGAAGGCGGCCCCCTGGACGAAGACTGACGCTCAGGTGCGAAAGCGTGGGGAGCAAACA
+
AAABBAABDAAACBG4E2EAAGHFEEGGHHA553A2AAEEFHHGG?EEGGGFGGGCEEGGHHDGBF4BBGFBFGGFHHHHGGEEGGHFHHHHHGGHHGHGHHHHHHHHHH?2F?G@FGFFGFFFGGGHFGGFFHDCFFDDEFFFFFFBFFBF;;BBDB;@AFFFBFD;DDEFFFFFFFFFFFFFFFFFF;@DFFFFFDFAFFCCFD@EFFACF@DDFFFBBDFDDFBB;FFFDFFD/A99==@ADFEFF.A
@M03896:38:000000000-B4D98:1:1106:5958:13364 1:N:0:165
TACGGAGGGTGCAAGCGTTAATCGGAATTACTGGGCGTAAAGCGCACGCAGGCGGTTTGTTAAGTCAGATGTGAAATCCCCGGGCTCAACCTGGGAACTGCATCTGATACTGGCAAGCTTGAGTCTCGTAGAGGGGGGTAGAATTCCAGGTGTAGCGGTGAAATGCGTAGAGATCTGGAGGAATACCGGTGGCGAAGGCGGCCCCCTGGACGAAGACTGACGCTCAGGAGCGAAAGCGTGGGGAGCAAACA
+
AAABBBBB@AAAFFG422AA2FGFAFFGHHA55322AAEECGHDFGGGGCEGGFGC?EFGHHHFFGBF3G3BBFGBFHHHFGGGGGFFFHHHHGA0GEFFHHHHHGHHHH2?GFF2FGHGHF11GHHF?EEFGG.><ABAEBB/BFFFFB/B;;BF9=9@?FBBBFD;9DFF/BFFF//A.?FFFFFFAB=.ACA=-.9>-DFFB@;.EF.@--A;FB9B/AFF??///;A=>;=./A99@B;.-;ABB..
@M03896:38:000000000-B4D98:1:1106:17710:13409 1:N:0:165
TACGTAGGGGGCTAGCGTTATCCGGAATTACTGGGCGTAAAGGGTGCGTAGGTGGTTTCTTAAGTCAGAGGTGAAAGGCTACGGCTCAACCGTAGTAAGCCTTTGAAACTGGGAAACTTGAGTGCAGGAGAGGAGAGTGGAATTCCTAGTGTAGCGGTGAAATGCGTAGATATTAGGAGGAACACCAGTTGCGAAGGCGGCTCTCTGGACTGTAACTGACACTGAGGCACGAAAGCGTGGGGAGCAAACAG
+
AAAAAFFBAAAA2GGE?2AAFGHEEEGGHFA55BA2AAEEHHHGHFEEFGGGGHGGGHHHHHHHHH4B3FFFHEFBGHHFHFGFFGGEGGHGFHDGGHFHHHHHHHHGHH32?G?ACDGFGH2FGGFGFGHGGH?CDBFFGFFGHHHFHBDDF1>><<<CGFHFD?<ACGGHFGHCCGFFDCCGFFEFFGGFA?@BFFA?CFFFFFF;FF;9BBBFFFBFFBFBFFEEEF?AAADFD9DFFFFFFEFFFFF
@M03896:38:000000000-B4D98:1:1106:27943:13603 1:N:0:165
TACGGAGGGTGCAAGCGTTAATCGGAATTACTGGGCGTAAAGCGCACGCAGGCGGTTTGTTAAGTCAGATGTGAAATCCCCGGGCTCAACCTGGGAACTGCATCTGATACTGGCAAGCTTGAGTCTCGTAGAGGGGGGTAGAATTCCAGGTGTAGCGGTGAAATGCGTAGAGATCTGGAGGAATACCGGTGGCGAAGGCGGCCCCCTGGACGCAGACTGACGCTCAGGTGCGAACGCGTGGGGAGCAAACA
+
AAA@AAA@AAAAGFCF2AAAAFFA2EFFGG55D3BB2AAAGGGGG?EFGC00B>EEEGGHGGDGGFDFFGGGDH4?FFBFFF/E>EEFGHHHHAAFHGHHHHHHH22FDG?2??@@FHHHGG1?GHFGFA..FCD-@@DAAB/BFFF9BBBFB;9:-;;-.:/;BF.;ADEFFBFBB/F.ADBFFF/.-@9.99-9@AAFFF=AA>-.9.9--;-9;B///;DF?.//9B/@A>--;-;---;.-:9//;9
@M03896:38:000000000-B4D98:1:1106:27939:13627 1:N:0:165
TACGGAGGGTGCAAGCGTTAATCGGAATTACTGGGCGTAAAGCGCACGCAGGCGGTTTGTTAAGTCAGATGTGAAATCCCCGGGCTCAACCTGGGAACTGCATCTGATACTGGCAAGCTTGAGTCTCGTAGAGGGGGGTAGAATTCCAGGTGTAGCGGTGAAATGCGTAGAGATCTGGAGGAATACCGGTGGCGAAGGCGGCCCCCTGGACGAAGACTGACGCTCAGGTGCGAAAGCGTGGGGAGCAAAC
+
AAAAAACCCCAABDDC?2EEAGGFEEFFHGAB5B2BAAEEGHHGGCEFGGGGGGGGGGGHGFGHHHFGFGGFFHH4FHHHGGGGEGHGGHHHHHGHHGHGGHHHHHHHHH?>F?GFGGGHG?CGHHHHGGGEGFGFGCDFFFFFFFFBFFFFF;FFCDDFEBFFFFA;AFEF/:FFFFFFF.BFBFFFB9BF:CBFAFEDCFDBFFFFEFFF-@DD;BBFFFFDD.9/FBFDD--AF?DA--;EFDFFEF
@M03896:38:000000000-B4D98:1:1106:3032:13891 1:N:0:165
TACGTAGGTGACAAGCGTTGTCCGGATTTACTGGGTGTAAAGGGCGCGTAGGCGGACTGTCAAGTCAGTCGTGAAATACCGGGGCTTAACCCCGGGGTTGCGATTGAAACTGACAGCCTTGAGTATCGGAGAGGAAAGCGGAATTCCTAGTGTAGCGGTGAAATGCGTAGATATTAGGAGGAACACCAGTGGCGAAGGCGGCTTTCTGGACGACAACTGACGCTGAGGCGCGAAAGTGTGGGGAGCAAACA
+
ABABAFFBFFFCEFGE?2E2FGHFEEFGHHDDBBB3AAGFGHHGGFEFEGGGHGGEEEGGFFGFFH4BEGGFEHGHFHHHGGGGEEHFGFHHGCCFG/>CG@CGHGHFFH>FD>DCFHHHHG<=DHHGDGGGGFGG;GCA;;CFGGGGGFFFC;9BB:;CFGGGBBC;EAEFEBFFFFFFFDFFFFFEFFFFADBFFFABDFFFFFFFFFA=BFFFFFFFFFFFFFFEFFFFCF;FFFFFFFFEFDFFBF.
@M03896:38:000000000-B4D98:1:1106:23514:14310 1:N:0:165
TACGGAGGGTGCAAGCGTTAATCGGAATTACTGGGCGTAAAGCGCACGCAGGCGGTTTGTTAAGTCAGATGTGAAATCCCCGGGCTCAACCTGGGAACTGCATCTGATACTGGCAAGCTTGAGTCTCGTAGAGGGGGGTAGAATTCCAGGTGTAGCGGTGAAATGCGTAGAGATCTGGAGGAATACCGGTGGCGAAGGCGTCCCCCTGGACGAAGACTGACGCTCAGGTGCGAAAGCGTGGGGAGCAAACA
+
AAAAAABBBBAABDGC?2EAFGHFDEFGHHA553BBAAAEGHHGG?EEGGGFGGGGGGGGFHHFGH4BGHGFDDHGHHHHGGGGEGHGGHHHFGFGHGHGGBGGHHGHHH?>FFFGEGCG??GGHGGFFDEC1F.@CCFFFFFFFFFBBF9B;;9;@9;@ABFFFF;9.9AFFFFFFEFF.DBBFFFFF@CFADCA=AE@.-;AEF;AAFFFFAF.BBFFF.9AF./BFFF=?F;A/.;ABCCE>DEFFE.
@M03896:38:000000000-B4D98:1:1106:23491:14321 1:N:0:165
TACGGAGGGTGCAAGCGTTAATCGGAATTACTGGGCGTAAAGCGCACGCAGGCGGTTTGTTAAGTCAGATGTGAAATCCCCGGGCTCAACCTGGGAACTGCATCTGATACTGGCAAGCTTGAGTCTCGTAGAGGGGGGTAGAATTCCAGGTGTAGCGGTGAAATGCGTAGAGATCTGGAGGAATACCGGTGGCGAAGGCGGCCCCCTGGACGAAGACTGACGCTCAGGTGCGAAAGCGGGGGGAGCAAAC
+
>AAAAAABDBA>4B4C?2FAAGGBEEFGHFA553BBAAABFGGGGFE0EFEEGGGEGGGHHH4GGHEFFGFBFGHGHHHGG/ECEEHHFGHHFF/?BCFFGHDGHHHHGHFDGGHFF?FF?0?GHGGGFDGFGHCGGFFBEFFFFFFFB/FFF;;B@@ADFFFFFFA;DCFFFFFFB9BFD.9BFFFD=;DBA=AFF.;@-@BAFF;.A9F;AADFFBFFF.ADF?BB9/;-ADADF.--9:99@;AFFF
@M03896:38:000000000-B4D98:1:1106:24000:14564 1:N:0:165
TACGGAGGGTGCAAGCGTTAATCGGAATTACTGGGCGTAAAGCGCACGCAGGCGGTTTGTTAAGTCAGATGTGAAATCCCCGGGCTCAACCTGGGAACTGCATCTGATACTGGCACGCTTGAGTCTCGTAGAGGGGGGTAGAATTCCAGGTGTAGCGGTGAAATGCGTAGAGATCTGGAGGAATACCGGTGGCGAAGGCGGCCCCCTGGACGAAGACTGACGCTCAGGTGCGAAAGCGTGGGGAGCAAAC
+
AAAAA>ABDAAABEGF22E22BFBB2AFHHA55B2AAAEA1FGFGGEAFEGGGGGEGGFHHFFFHHGF3BGFBGG?FGHHGEEEEGHHGHGH?FF?GFHGGGHHHFFHFH?D?FH2?>EG?0FGHHHGFAF<FG.AFFF.AFFFFFF:;BFFF/:B@9A=AFFFFB.;99AF/BBFBFFFFABF/BF99;9D;-;;BD9;@D@BFFD.AFFD@@DD;FF/F9AFF.FBB/;99;-DF.DDFFFE-;.BBF
@M03896:38:000000000-B4D98:1:1106:5999:16139 1:N:0:165
TACGGAGGGTGCAAGCGTTAATCGGAATTACTGGGCGTAAAGCGCACGCAGGCGGTTTGTTAAGTCAGATGTGAAATCCCCGGGCTCAACCTGGGAACTGCATCTGATACTGGCAAGCTTGAGTCTCGTAGAGGGGGGTAGAATTCCAGGTGTAGCGGTGAAATGCGTAGAGATCTGGAGGAATACCGGTGGCGAAGGCGGCCCCCTGGACGAAGACTGACGCTCAGGTGCGAAAGCGTGGGGAGCAAACA
+
>AABAABBDB>ABEGG?2EEFGHFEEFFHGA55AAAAAAEFHHGG?EGGCGGGGGE>?EGHFHHFFBBGHFFFEGDGHHGFGGGGGGFBGHFFHF0GFCGHHHHHHHFHH?2??@FGHGGHH??FFGG?EEADGF@DA-AABFFFFBBFF0B;;BB@>;BEF0F9BA;A@AFFFBFFE0AD?/BBFFA:-;AABAF;.A-9DFFFAD??FAA@FF.B9BBBFDADA:/BFFFFA;./AFDAAAEFFEFBFF
@M03896:38:000000000-B4D98:1:1106:5976:16155 1:N:0:165
TACGGAGGGTGCAAGCGTTAATCGGAATTACTGGGCGTAAAGCGCACGCAGGCGGTTTGTTAAGTCAGATGTGAAATCCCCGGGCTCAACCTGGGAACTGCATCTGATACTGGCAAGCTTGAGTCTCGTAGAGGGGGGTAGAATTCCAGGTGTAGCGGTGAAATGCGTAGAGATCTGGAGGAATACCGGTGGCGAAGGCGGCCCCCTGGACGAAGACTGACGCTCAGGTGCGAAAGCGTGGGGAGCAAACA
+
AAAA?1>>1A1AB1BFA0AAABFF00AFF1122B///AAEADDEA/FEGG/EE/EE/BEBFG@@2@@@EFB2@BFBFHHHGGGGGGHHGHHHHHGFGGGFHHHHHHGHFH?FG<FCFEGGGGGGHGHHFEGFFHACC@>BEFFFFFFFFFBF;;FF@@9@AFFFBFA9A@EFFFFFFFFFFFFFFFFF?9@BF??@@AA?;?@@@@?FFFF@@@FAFBFFFFFABFF;9BF@F@=9/;9-@>>9@BFFFF?
@M03896:38:000000000-B4D98:1:1106:5969:16233 1:N:0:165
TACGGAGGGTGCAAGCGTTAATCGGAATTACTGGGCGTAAAGCGCACGCAGGCGGTTTGTTAAGTCAGATGTGAAATCCCCGGGCTCAACCTGGGAACTGCATCTGATACTGGCAAGCTTGAGTCTCGTAGAGGGGGGTAGAATTCCAGGTGTAGCGGTGAAATGCGTAGAGATCTGGAGGAATACCGGTGGCGAAGGCGCCCCCCTGGACGAAGACTGACGCTCAGGTGCGAAAGCGTGGGGAGCAAACA
+
BBAABBBBCCAAFGGCA2EEAGHFEFGGHFA55BBAAAEEGHHGGCEGGGGFGGGCEGGGHGGHFGBFGGFBBGFFGHHHGGGGGGHEGHHHHHGHHGGHHHGHHHHHHH?2G?G@FGCGGF=?GGHHCFGGHHDCFFDFFFFFFFFEFFBF<<FFC@<@EFFFBFD<DCEFFFFFFFFFFFFFFFFFF9BDFFFDFFEBF;DAFFDFFFFFFFFDFFFFFDDADFFFBF<@A@DFEF.<@;=.@AEFFFA
@M03896:38:000000000-B4D98:1:1106:16538:16485 1:N:0:165
TACGGAGGGTGCAAGCGTTAATCGGAATTACTGGGCGTAAAGCGCACGCAGGCGGTTTGTTAAGTCAGATGTGAAATCCCCGGGCTCAACCTGGGAACTGCATCTGATACTGGCAAGCTTGAGTCTCGTAGAGGGGGGTAGAATTCCAGGTGTAGCGGTGAAATGCGTAGAGATCTGGAGGAATACCGGTGGCGAAGGCGGCCCCCTAGACGAAGACTGACGCTCAGGTGCGAAAGCGTGGGGAGCAAACA
+
AAABBAABBAAAF5FCA2EA2FGBBAFFHH555BBBAAEEFHHGGCECGGGGGGGGGGGHHGHHHHFFGGFFFDG?FHHGGFGGGGHGHHHHHGEFHFHHHHHHHGHHHH?DGFCFGHHHGFCGFHGFFCFFHHDFFFFFFFBFFFFFFFFFB;BFDDADEFFFFF9;:>AF/BFFFFFFFBFFFFFFFFFFA@BBFFA@CFFBFFCF.BBDDDF;FFFFFFFDFDFBFBBBD-@;/AADC>FADDEFFF?
@M03896:38:000000000-B4D98:1:1106:27811:16749 1:N:0:165
TACGTATGTCGCAAGCGTTATCCGTATTTATAGGGCGTAACTCGCTTCTAGGCGGTTTGATAAGTCTTATGTGAAAATGCGGGGCTCAACTCCGTATTGCTTTGGAAACTGTCAAACTAGAGTACTGGAGAGGTGTGCGTAACTACAAGTGTAGAGCTGAAATTCTTAGATATTTGTAGGAATGCCGATGGAGAAGTCATCTCACTTGACAGATACTTACGCTAAAGCGCGAAAGCGTTGTTAGCAAACAG
+
>>>11@BCFF1A11AA1AAAEGH00BBFHHG2210B/AAB/2BAA/AEGG21BA/>>B>FGF21DG22BE1B@FDBGH1BB/>>>>G11BBGG/F00FBB21B10BGFFF<2?G@1FGH@@1?1?G<1001?/F/1<>..>.<=GFB<0==000=000<<<G0=<0:;0;0FHHCGGF00<CF0;C-9A..;/:.;FBB0BFGFGE00;BF0;0;FF0;F;---AF/;-@--@?AB-;-9--;/B/FFFF;
@M03896:38:000000000-B4D98:1:1106:14004:17875 1:N:0:165
TACGGAGGGTGCAAGCGTTAATCGGAATTACTGGGCGTAAAGCGCACGCAGGCGGTTTGTTAAGTCAGATGTGAAATCCCCGGGCTCAACCTGGGAACTGCATCTGATACTGGCAAGCTTGAGTCTCGTAGAGGGGGGTAGAATTCCAGGTGTAGCGGTGAAATGCGTAGAGATCTGGAGGAATACCGGTGGCGAAGGCGGCCCCCTGGACGAAGACTGACGCTCAGGTGCGAAAGCGTGGGGAGCAAACA
+
AAABAACCCAAABFGC?2EEFGHFEEFGHGBD5BBAAAEEGHHGGGGGGGGGGGGGGGGHHHHHHH4BGHEBFGFFGHHHGGGGGGHGHHHHFGGHFGHGHHHHHHHHGHFFG?FFFFGFFFGGHHHGFDGGHHGGGFFFFFFFFFFEBFFF;;;B@@;@EFFFFF;;9@EFFFFFFFEFDFEFFFFFF-@:FCCCA?EF=BB@DF@EFFFDD-;:FFFB/AD.9;B//:;CDAA./A..@A;AFFFFFFA
@M03896:38:000000000-B4D98:1:1106:21515:18066 1:N:0:165
CCCGATTAACCCAAGTCAATAGAAGCCGGCGTAAAGAGTGTTTTAGATCACCCCCTCCCCAATAAAGCTAAAACTCACCTGAGTTGTAAAAAACTCCAGTTGACACAAAATAGACTACGAAAGTGGCTTTTACCTATCTTAACACACAATAGCTAAGACCCCAACTGGGATTAGAAACCCTGGTAGTCCCGCTGCCTTACTTTCCATGAATCTCGTATGCCGTCTTCTGCTTGTAAAAAACACCAACATC
+
A1A>A>AADDFAFFABFG3FE1AE1CG0EA0AEGH210A11DCG201ADCHHGGGGFGGGH?0@BG1FBFGHHGHHFFHH0FFGGDFDHBFHGGGHHH1BBBGGHEHGFHFBGGFFHH<?GAF>1BF0GH1FG1FGH1F2@D@FFHFGGBD1?111111>G<EC><00<</<<0=00<<A</./000<C/-;--;.000CF000000000;0CFGE.//0;-;;C.;0/;///-//9//--:A---9-9;
@M03896:38:000000000-B4D98:1:1106:25908:18602 1:N:0:165
AACGTAGGGTGCAAGCGTTGTCCGGAATTACTGGGTGTAAAGGGAGCGCAGGCGGGAAGACAAGTTGGAAGTGAAAACCATGGGCTCAACCCATGAATTGCTTTCAAAACTGTTTTTCTTGAGTAGTGCAGAGGTAGATGGAATTCCCGGTGTAGCGGTGGAATGCGTAGATATCGGGAGGAACACCAGTGGCGAAGGCGGTCTACTGGGCACCAACTGACGCTGAGGCTCGAAAGCATGGGTAGCAAACA
+
>AAAAFFCCFAAFGFC22EAAGHEEFGGHFAB5BB3AAFGFHHGGGECGCGGGGG/EEEHEGFGFFGFHHHFGFHHFHGGCFHHGHHGHHHGGHFHGHHHHHHGHFHGHH?F?@F<F@FF?DGFFHHHHHGGHGHGHHHHHGHHHHHHEG@D<<=D<<;@DEGHFGCCEGGFFGGGGAACGDFGGGGFA9FE;;BD:.;;@FBDFFFB:?:FFFFFFBFFFDAA:AFEE?;-;FD9FFFFFEB9.;BFFFF
@M03896:38:000000000-B4D98:1:1106:25923:18616 1:N:0:165
AACGTAGGGTGCAAGCGTTGTCCGGAATTACTGGGTGTAAAGGGAGCGCAGGCGGGAAGACAAGTTGGAAGTGAAAACCATGGGCTCAACCCATGAATTGCTTTCAAAACTGTTTTTCTTGAGTAGTGCAGAGGTAGATGGAATTCCCGGTGTAGCGGTGGAATGCGTAGATATCGGGAGGAACACCAGTGGCGAAGGCGGTCTACTGGGCACCAACTGACGCTGAGGCTCGAAAGCATGGGTAGCAAACA
+
AAABAFFCCFAAC5GC?2E2FFHEGGGGHG555AA3AAEGGHHGHGEEGCFFGGG/EFDHFGHHGHHHHBGFGHGEGGGFGHHHHHHGHHHGFHGHGGHGHHHHHHHHHH?DDDF@FFHHHF??FGHHHHGGHGHHGHHHHFHHHHHHFGEGC<DGEECFGCGHHHECFGGFGGGGGGGGGGGGGGGGGGGFEAFA@?A@FFFFFFFFFFEFFFFEDFFFFFDD9DFFFFF=@FFFF9FFFF/BAFFFFFF
@M03896:38:000000000-B4D98:1:1106:22031:18637 1:N:0:165
TACGGAGGGTGCAAGCGTTAATCGGAATTACTGGGCGTAAAGCGCACGCAGGCGGTTTGTTAAGTCAGATGTGAAATCCCCGGGCTCAACCTGGGAACTGCATCTGATACTGGCAAGCTTGAGTCTCGTAGAGGGGGGTAGAATTCCAGGTGTAGCGGTGAAATGCGTAGAGATCTGGAGGAATACCGGTGGCGAAGGCGGCCCCCTGGACGAAGACTGACGCTCAGGTGCGAAAGCGTGGGGAGCAAACA
+
ABABAABCCAAACBGA?2EAAFGFEEGGHHA55BBAAAEEGHHGGGGGGGGGGGGGGGGHHHHFGH4BFGFFFGHFHHHHGGGGGGHGHHHHHHGHHGHGHGHHHHGHHHDDG?GBFHHHFCCGHHGFFGGFHGGDDCFFFFFFFFFBFFFFB;BFDDADFFFFFFAADFFFBFFFFFFFFFFFFFFFF9@FFFFFFF:@FFFFFFFFFFFC@BDAFFFFFFDDFABFFFFCDDAABD9ACFFADDEFFF.
@M03896:38:000000000-B4D98:1:1106:25968:18930 1:N:0:165
TACGGAGGGTGCAAGCGTTAATCGGAATTACTGGGCGTAAAGCGCACGCAGGCGGTTTGTTAAGTCAGATGTGAAATCCCCGGGCTCAACCTGGGAACTGCATCTGATACTGGCAAGCTTGAGTCTCGTAGAGGGGGGTAGAATTCCAGGTGTAGCGGTGAAATGCGTAGAGATCTGGAGGAATACCGGTGGCGAAGGCGGCCCCCTGGACGAAGTCTGACGCTCAGGTGCGAAAGCGTGGGGAGCAAACA
+
AAAAAAADDAAABDGCA2EEAGGFEEFGHH5553AAAAEEEGGGGCEEEEEFGEGCEEFGHHFHHH@E3GHBEEGBGHHGFEEEEGHFCGHFFG/CGFHGHHHHHFFGDH?2??FFFFGFFG1FHGGGFGFGFGEDC=DDEFFFFFFFBFBF;;;B=9;9AFBFFF;;AAFFBBFFFBFFFFFFFFFFDBFFFBBB-A99-@DFFFFAFF?@FFDABFFFF?DDFDFFF/;@DCCAB.:ABCCEADFFFFF
@M03896:38:000000000-B4D98:1:1106:23957:19120 1:N:0:165
TACGGAGGGTGCAAGCGTTAATCGGAATTACTGGGCGTAAAGCGCACGCAGGCGGTTTGTTAAGTCAGATGTGAAATCCCCGGGCTCAACCTGGGAACTGCATCTGATACTGGCAAGCTTGAGTCTCGTAGAGGGGGGTAGAATTCCAGGTGTAGCGGTGAAATGCGTAGAGATCTGGAGGAATACCGGTGGCGAAGGCGGCCCCCTGGACGAAGACTGACGCTCAGGTGCGAAAGCGTGGGGAGCAAACA
+
AAAAAAABBBAACFFF2AF2AFGB2BFFHGA553BBAAEABGFEGEEEEEGCGEGGGGGHHGGHHHFBFGHGDF4FFHHHGFGGEGGGFGHHCFEGGGHGGFHHHFHHHH?@FFCGFGHG<?FGHHHFFGFFFFC-<@FDFFFFFFFB;FBFF/;B9@ADEFFFFF;;ADFFFFFFFFFFFFFF/FFD-@FBABDF=D;;@DFFFFF.AFF=9@A.;FFBFDADF./9BFB;9-;;FDFFFFFA@;.B/A.
@M03896:38:000000000-B4D98:1:1106:28247:19601 1:N:0:165
TACGGAGGGTGCAAGCGTTAATCGGAATTACTGGGCGTAAAGCGCACGCAGGCGGTTTGTTAAGTCAGATGTGAAATCCCCGGGCTCAACCTGGGAACTGCATCTGATACTGGCAAGCTTGAGTCTCGTAGAGGGGGGTAGAATTCCAGGTGTAGCGGTGAAATGCGTAGAGATCTGGAGGAATACCGGTGGCGAAGGCGGCCCCCTGGACGAAGACTGACGCTCAGGTGCGAAAGCGTGGGGAGCAAACA
+
ABABBAABBBAAC5GAA2EAAGHFEEDFHDA553A2AAEEEHHGGGGGGFGGGGGFGGGHHFHHGG@FDGFBFGHEHHHHGGGGGGHGHHHHHHGFFFHHHHHHHHHHHHD>G?GGFHHHHFGGHGGH?CFFGHGDC;BFFFFFFFFEFEBF;;B;>;;@AFFFBFD:AAEFFFFFFFFFFDBBFFFFFBFFFFFFFFFFA-@;CFFFFFFF=A.9BBFBFDDDDFBBBFFFFF;?F.:A@-BEBFEFFFE
@M03896:38:000000000-B4D98:1:1106:11251:20108 1:N:0:165
TACGTAGGGTGCAAGCGTTAATCGGAATTACTGGGCGTAAAGCGTGCGCAGGCGGTTCGGAAAGAAAGATGTGAAATCCCAGAGCTTAACTTTGGAACTGCATTTTTAACTACCGAGCTAGAGTGTGTCAGAGGGAGGTGGAATTCCGCGTGTAGCAGTGAAATGCGTAGATATGCGGAGGAACACCGATGGCGAAGGCAGCCTCCTGGGATAACACTGACGCTCATGCACGAAAGCGTGGGGAGCAAACA
+
ABAAAFFCCFAAFDGA22EAAFGFEEGGHFAB5BB2AAEEFGHGFFEEGGFCGFGGCFGGGFEHFHGFHHFBFGFFGHHH3GHHHHHHHGHHHHHHHHHHHHHHHHHGHHDDBB>DFCFFGFFFGDGGHHHHHGDDFGFGGGFHHHHFGGFGC<=GGC;CGHHHFG:CDGGHHHGGG;?DGGFGGGGA9CDFBCCC;DEAADFFFFFFFFFF/;FFFFFFFFFFFFEFFFBADDA:FFFFA>BEDFFFBFA
@M03896:38:000000000-B4D98:1:1106:11271:20113 1:N:0:165
TACGTAGGGTGCAAGCGTTAATCGGAATTACTGGGCGTAAAGCGTGCGCAGGCGGTTCGGAAAGAAAGATGTGAAATCCCAGAGCTTAACTTTGGAACTGCATTTTTAACTACCGAGCTAGAGTGTGTCAGAGGGAGGTGGAATTCCGCGTGTAGCAGTGAAATGCGTAGATATGCGGAGGAACACCGATGGCGAAGGCAGCCTCCTGGGATAACACTGACGCTCATGCACGAAAGCGTGGGGAGCAAACA
+
ABAAAFFCCFAACFGCC?EEAGHFEEFGHHA55BBAEEEFGHHGGGFEGFEEGGGGEGFGDGGHHHHHGGEBFFGGHHHGGFHGHHHEHFHHHHHHHHGHHGHHFHHH2GD3?B>?BBDFFGCFGFGGHHHHHG/CACDHGHDGHHHHGCCCC<DGFCCGGHGHGGC;EGGHGHHGF?DGAGFGGGGB:?DFFFFFFDEFDFFFFFFFBEA0;BFFFFFFFFDFFFFFFFFEFFFDFDFFFFFFFDFFFFF
@M03896:38:000000000-B4D98:1:1106:20254:20589 1:N:0:165
TACGTAGGGGGCTAGCGTTATCCGGAATTACTGGGCGTAAAGGGTGCGTAGGTGGTTTCTTAAGTCAGAGGTGAAAGGCTACGGCTCAACCGTAGTAAGCCTTTGAAACTGGGAAACTTGAGTGCAGGAGAGGAGAGTGGAATTCCTAGTGTAGCGGTGAAATGCGTAGATATTAGGAGGAACACCAGTTGCGAAGGCGGCTCTCTGGACTGTAACTGACACTGAGGCACGAAAGCGTGGGGAGCAAACAG
+
ABAAAFFBAA@>EGFFA2EEGGHFEGGGHFBD5BAAAAEEGHHGGFEEFGGGGHGFGHHHHHHHHHHHFFGFGFFHF1F3GFGEEEGEGHHGFHEEGHHHHGHHGFHGHG3??G2/CFGFGH>@FHGFFGHGGH/CDCFFGFFHHHHFGBFDF1><<<<CGFHFD.<;DEHHGHHHGFHGGGFFGGGGGGGFGFGFFEADDFFEFFFBFF;.;B/BFFFFFBFFFFFEEFFDDBDFFADFFFFFF.BBFFF
@M03896:38:000000000-B4D98:1:1106:20261:20607 1:N:0:165
TACGTAGGGGGCTAGCGTTATCCGGAATTACTGGGCGTAAAGGGTGCGTAGGTGGTTTCTTAAGTCAGAGGTGAAAGGCTACGGCTCAACCGTAGTAAGCCTTTGAAACTGGGAAACTTGAGTGCAGGAGAGGAGAGTGGAATTCCTAGTGTAGCGGTGAAATGCGTAGATATTAGGAGGAACACCAGTTGCGAAGGCGGCTCTCTGGACTGTAACTGACACTGAGGCACGAAAGCGTGGGGAGCAAACAG
+
ABBBAFFBCADAEGGF?2EEFGHGGGGGHH555BBAAAEEGHHGHFEGFGGGGHGFGHHHHHHHHHFG3GFFHFHHHCGCGFGFGGGBFFHGFHDFGHHHHHHHHHFHHH3BFF?/CDGFFH2DFHG@FGHGGH?CACFFHHFFGHHGG1<FFDDA@<AEFGGHD.<;EEHHGHHHCFHGGFCCFEEFFGGFGGCCGEACCFFFFFF:FF;9;BBFFFFFFBFFFFFEEFBDDDFFD;ABFCFFF?F9AFF
@M03896:38:000000000-B4D98:1:1106:22394:21023 1:N:0:165
TACGTAGGTGACAAGCGTTGTCCGGATTTACTGGGTGTAAAGGGCGCGTAGGCGGACTGTCAAGTCAGTCGTGAAATACCGGGGCTTAACCCCGGGGCTGCGATTGAAACTGACAGCCTTGAGTATCGGAGAGGAAAGCGGAATTCCTAGTGTAGCGGTGAAATGCGTAGATATTAGGAGGAACACCAGTGGCGAAGGCGGCTTTCTGGACGACAACTGACGCTGAGGCGCGAAAGTGTGGGGAGCAAACA
+
AAAA>FFBDFD@5GAC?AE?CGHEAEEGHHAB5B23BAGGHHGFBEEFEEGEHEEEEEGFFBGGFHGFFFD??BE4FGHFGEEGEGGEGFHGG?B?B/>?FCGHHFHFHH=FD>FCEHHHHH0==GD.<CDDDACG;GCA:@AGGGGFGEFF;;;CBA=BEGGGGF;;EFEFFFFFFFFFFFFFEFFEFFBB;-BCFFE=AAA>FFFBFFF->BAFFFB99DDDFAA..@BDD;-A:BFF?FA.-;9FBFF
@M03896:38:000000000-B4D98:1:1106:22393:21041 1:N:0:165
TACGTAGGTGACAAGCGTTGTCCGGATTTACTGGGTGTAAAGGGCGCGTAGGCGGACTGTCAAGTCAGTCGTGAAATACCGGGGCTTAACCCCGGGGCTGCGATTGAAACTGACAGCCTTGAGTATCGGAGAGGAAAGCGGAATTCCTAGTGTAGCGGTGAAATGCGTAGATATTAGGAGGAACACCAGTGGCGAAGGCGGCTTTCTGGACGACAACTGACGCTGAGGCGCGAAAGTGTGGGGAGCAAACA
+
AAAAAFFBFFFCDEFE22E?AFGFEEGGHH5553A3AAGGHHHGGEGGFGGFHFGGEFHHFGGHGHFGFGEFEFFFFGHGFEEGEFHGHFHHGGDGG/<DFCDHHFFGHH>DD>>BCGFHHH0==DGDDGGGGGHHHHG.:ADGGGGFGGFF;;CF?A=AFGGGBC;;ADFFFFFFFFFFFFFFFFFFFFFFEFFDFFFFFFAFFFFFFFFDFFAFFFF9:DFFFFFEEFFF=DDFFFFFFFFFFFFFFFF
@M03896:38:000000000-B4D98:1:1106:25714:21290 1:N:0:165
TACGGAGGGTGCAAGCGTTAATCGGAATTACTGGGCGTAAAGCGCACGCAGGCGGTTTGTTAAGTCAGATGTGAAATCCCCGGGCTCAACCTGGGAACTGCATCTGATACTGGCAAGCTTGAGTCTCGTAGAGGGGGGTAGAATTCCAGGTGTAGCGGTGAAATGCGTAGAGATCTGGAGGAATACCGGTGGCGAAGGCGGCCCCCTGGACGAAGACTGACGCTCAGGTGCGAAAGCGTGGGGAGCAAACA
+
AAAAAAADDAAAE5B4E2EAADGFEEGGHFA55BEAEAEEFHHGGFEGGGGGGGGGGGGHHHGGFGGHHHHFGFFFHHHHGFGGGGHFGHHGGHGHHAFFGHHHHHHHHH?DG?FFGHHHGF<FFDFF?EFEDFCC-@DDEFBFFFFBB/BF;;FFDC9-9B9:FFDADFFFFFBFFFEFFBFFFFFF;:@DFBDBDBEAAFFAFFA.EFFBBAFDBFBBFDDAD./B:/;9?9=9B...;@DADD?FFFF
@M03896:38:000000000-B4D98:1:1106:5947:21527 1:N:0:165
TACGGAGGGTGCAAGCGTTAATCGGAATTACTGGGCGTAAAGCGCACGCAGGCGGTTTGTTAAGTCAGATGTGAAATCCCCGGGCTCAACCTGGGAACTGCATCTGATACTGGCAAGCTTGAGTCTCGTAGAGGGGGGTAGAATTCCAGGTGTAGCGGTGAAATGCGTAGAGATCTGGAGGAATACCGGTGGCGAAGGCGGCCCCCTGGACGAAGACTGACGCTCAGGTGCGAAAGCGTGGGGAGCAAACA
+
>AAAAAAD@AAABFGAA2AECFGFEDDFHAA55322AAAAFFHFG0EEG0ECEEFEGEGFGBHHBFBFFGFBBFGFHHHGGGGGGGHBCGHHHHGACFHGHHHHHHHHFH?FH?FGGGGGGGFFFFFG<AFFHHG?CA:9A99;:;;0:B0B0;:;;;.;.BFFBBA;.@?FF0FFFFEFFBFBBFFFA9CDFF=D=DFCF;DFFFFFFFFFAFA?FBFBFDD?DDFFFFFB?;@.FD;DBA=ABA?BFFF
@M03896:38:000000000-B4D98:1:1106:5930:21532 1:N:0:165
TACGGAGGGTGCAAGCGTTAATCGGAATTACTGGGCGTAAAGCGCACGCAGGCGGTTTGTTAAGTCAGATGTGAAATCCCCGGGCTCAACCTGGGAACTGCATCTGATACTGGCAAGCTTGAGTCTCGTAGAGGGGGGTAGAATTCCAGGTGTAGCGGTGAAATGCGTAGAGATCTGGAGGAATACCGGTGGCGAAGGCGGCCCCCTGGACGAAGACTGACGCTCAGGTGCGAAAGCGTGGGGAGCAAACA
+
>AAA@AABB?>A4AFA22EAAGFFE?EFHFDFBB2AEEEEFHHGG?EGGCE?EFGGGDGFGGFGGGGGFGHBGHFDGHHHGGGGGGHGHHHHHGGGFGHHHHHHHHFGHH?2??F@FGGGGF?FGGHHFFEAFGD@-9@DFF90:FFFFE0B;;;;9@;CEF0BBF;;ABEFFFFFFFEFFFFFFFFFF>=DFFFFADE;-:@AFFFEEFF--:DAFFFBFFFFDFFFBFFCD->DFAA.-==.9AA/9:.
@M03896:38:000000000-B4D98:1:1106:5952:21544 1:N:0:165
TACGGAGGGTGCAAGCGTTAATCGGAATTACTGGGCGTAAAGCGCACGCAGGCGGTTTGTTAAGTCAGATGTGAAATCCCCGGGCTCAACCTGGGAACTGCATCTGATACTGGCAAGCTTGAGTCTCGTAGAGGGGGGTAGAATTCCAGGTGTAGCGGTGAAATGCGTAGAGATCTGGAGGAATACCGGTGGCGAAGGCGGCCCCCTGGACGAAGACTGACGCTCAGGTGCGAAAGCGTGGGGAGCAAACA
+
AAAAAAAD@AAABFGAA2EEFGHFFEEGHDA55AA2EAEEAFHGG?EFGFGEGGGE@EEEGDGHFGEFHGBBBEGFHHHHGGGGGGHGGHHFFHGFFFGHHGHHHGHHHH?2G?FFFHH?GA??FFGGFFECFFGFGACAEFFBFFFFFFBB;;BBBA;>AFBFFFA;:BEFBFFFFFFFB?BBFFFFFFFFFFFFA?FFFF@@C@@FEFFABBDDFFFEBFBDDDFFFFBDAADDFFFFFFFECDFFFFF
@M03896:38:000000000-B4D98:1:1106:17149:21556 1:N:0:165
TACGGAGGGTGCAAGCGTTAATCGGAATTACTGGGCGTAAAGCGCACGCAGGCGGTTTGTTAAGTCAGATGTGAAATCCCCGGGCTCAACCTGGGAACTGCATCTGATACTGGCAAGCTTGAGTCTCGTAGAGGGGGGTAGAATTCCAGGTGTAGCGGTGAAATGCGTAGAGATCTGGAGGAATACCGGTGGCGAAGGCGGCCCCCTGGACGAAGACTGACGCTCAGGTGCGAAAGCGTGGGGAGCAAACA
+
ABAAAAABBAAABDF4E2EAAGHFDFGGHFA553B2EAEEFHHGGGGGGGGGGGGGGGGFGHGHBBFEDGFBBGFGHHHHGGGGGGHGGHHHHGGFFGHGHHHHHHFFFG?2F?FBFHHGHFFFFGFG?DFEGFE@CACFFFFFFFFEFFFF:;BBAB:;9BFFBFF;DCEFBFFFFFFFDFFEFFFFF:@DFFFFFFFAC=BCFFAFEFFFFAD:BBBBBDFD?DBBBFFD?;=?/A9AAAA?BDEFFE.
@M03896:38:000000000-B4D98:1:1106:20555:21560 1:N:0:165
TACGGAGGGTGCAAGCGTTAATCGGAATTACTGGGCGTAAAGCGCACGCAGGCGGTTTGTTAAGTCAGATGTGAAATCCCCGGGCTCAACCTGGGAACTGCATCTGATACTGGCAAGCTTGAGTCTCGTAGAGGGGGGTAGAATTCCAGGTGTAGCGGTGAAATGCGTAGAGATCTGGAGGAATACCGGTGGCGAAGGCGGCCCCCTGGACGAAGACTGACGCTCAGGTGCGAAAGCGTGGGGAGCAAACA
+
>>AAA>AADAAAFAF422AAAFGFE?FGHHD55BAAEAEEEGHGGCEGFFGGGCGGF?EGGFHHFGGHHHH@GFGBDGHHFGGGGGHFGGFHHHGGGFHHHHHHHHGFFG?2??@2?GHGHC?FDFGHFGGADCE@@CBDEFFFFFF/FB9B;BBBBB9=EF/BBFDADFAF/BFFFFBF.DFFFFFFA-@FFFAAFDA-9@A9@B=EFFFB--;AB//;/.A..AB/;FFFBDFF/ADADF=;DFAFFFA
@M03896:38:000000000-B4D98:1:1106:20538:21569 1:N:0:165
TACGGAGGGTGCAAGCGTTAATCGGAATTACTGGGCGTAAAGCGCACGCAGGCGGTTTGTTAAGTCAGATGTGAAATCCCCGGGCTCAACCTGGGAACTGCATCTGATACTGGCAAGCTTGAGTCTCGTAGAGGGGGGTAGAATTCCAGGTGTAGCGGTGAAATGCGTAGAGATCTGGAGGAATACCGGTGGCGAAGGCGGCCCCCTGGACGAAGACTGACGCTCAGGTGCGAAAGCGTGGGGAGCAAACA
+
AAAAAAAD@?AABDG4E2AAAGGDEEDFHFA55322AAEECFHGG?EGGFGGGGFCEEEGHHHHFGBFGDDBBFFEGHHHFEGGGGHEGHHGFHFBFFGFHHHHHED@FG?DG?FCFGHGFFF??FGHCDEE<CECCACDFFFFBFFBFEBF::FFDA:9AFFF9FA;ABFFFFFFFFBFFDBBBFFFF;BAFFACADFFFFFFFFCFFFFA>BFAFFFFFFDDDFBFFFFFBDADFD;:;AAEFDEFFFF
@M03896:38:000000000-B4D98:1:1106:6081:21602 1:N:0:165
TACGGAAGGTCCGGGCGTTATCCGGATTTATTGGGTTTAAAGGGAGCGTAGGCCGGAGATTAAGCGTGTTGTGAAATGTAGACGCTCAACGTCTGCACTGCAGCGCGAACTGGTTTCCTTGAGTACGCACAAAGTGGGCGGAATTCGTGGTGTAGCGGTGAAATGCTTAGATATCACGAAGAACTCCGATTGCGAAGGCAGCTCACTGGAGCGCAACTGACGCTGAAGCTCGAAAGTGCGGGGATCGAACA
+
>AAA@AAA@CFFE?A2A2AAFGHFCEFGHFF553B1BBAAFFFCFEGGEEEDFHG?/EEFBGBGGE1?>?1B>BED4?B4FGGEEFE?FFDGGH/??FDBGFHHGGB>><?1C??0<FDFDF>>F>ADDF@FAC000<CGCC-9CFA:A?.9;;;0;?;-;9B000;;BBB9BFFFFDD.;ABF;BFFAFF.BDD@A?A.9./:BF/BBFAFAA-@@B9;99DDDDBB/9:99.;A99B9@D--..9.;9-
@M03896:38:000000000-B4D98:1:1106:6100:21605 1:N:0:165
TACGGAAGGTCCGAGCGTTATCCGGATTTATTGGGTTTAAAGGGAGCGTAGGCCGGAGATTAAGCGTGTTGTGAAATGTAGACGCTCAACGTCTGCACTGCAGCGCGAACTGGTTTCCTTGAGTACGCACAAAGTGGGCGGAATTCGTGGTGTAGCGGTGAAATGCTTAGATATCACGAAGAACTCCGATTGCGAAGGCAGCTCACTGGAGCGCAACTGACGCTGAAGCTCGAAAGTGCGGGTATCGAACA
+
>AAAA@BB?CFF22A2A22EGDGAEEEEHFFG5AA2BECDBGHGGGGEAAAAGH?EE@FGBF4BGEEEAG1B>@4FGBB@FGGAEEE?GG<?FGEFFHDCHHGGCGCCGGF1F<??DHHGFF???FEGGGGHHG10<.C?-CGG0CE:AD?.;;;C?9:-CFGF00;;CFFGGFGGFDDFFDFF/BFABAAA;A>BBFEF?ABBBFFFFFFF-BBBBFFFFDFFF?/;BFBDB.AA;//>=;@9;/;AFF?
@M03896:38:000000000-B4D98:1:1106:10194:22319 1:N:0:165
TACGTAGGTGGCAAGCGTTGTCCGGAATTATTGGGCGTAAAGCGCGCGCAGGCGGTTTCTTAAGTCTGATGTGAAAGCCCACGGCTCAACCGTGGAGGGTCATTGGAAACTGGGGAACTTGAGTGCAGAAGCGGAGAGTGGCATTCCACGTGTAGCGGTGAAATGCGTAGAGATGTGGAGGAACACCAGTTGCGAAGGCGACTCTCTGGTCTGTAACTGACGCTGAGGCGCGAAAGCGTGGGGAGCGAACA
+
BBAAAFFBFF?B44FC22EAFGGE2BEFHCFD5BABAAEEGGGEEFGGGGGCEFGEEEGHHHHGHH@BFFBBBFDGHHHHHGGEEGGF2BFDAGGGHGGGGEHHHHFFGH?1F<</CFGHFF1>GHHHHGG1@CCCCFHFC.;FHFHHHGHH:/0;-;;?AFFFGFC9EGGF0FFFGFEGFFFFBFFFFB/;;@@DFDEFFCFFBFFB9F/;/;9FFFFFB9ADD?FEFFFD>FADFFDDDAFF;A@=D@9
@M03896:38:000000000-B4D98:1:1106:10188:22337 1:N:0:165
TACGTAGGTGGCAAGCGTTGTCCGGAATTATTGGGCGTAAAGCGCGCGCAGGCGGTTTCTTAAGTCTGATGTGAAAGCCCACGGCTCAACCGTGGAGGGTCATTGGAAACTGGGGAACTTGAGTGCAGAAGAGGAGAGTGGAATTCCACGTGTAGCGGTGAAATGCGTAGAGATGTGGAGGAACACCAGTGGCGAAGGCGACTCTCTGGTCTGTAACTGACGCTGAGGCGCGAAAGCGTGGGGAGCGAACA
+
ABBBAFFCFFBFFFFC?2EAFGHGEEFFHCFD5BABEEFEFHHGGGGGGGGGGGGGGGHHHHHHHHBBGGFBFDHHHHHHHGGGGGGEGHHGGHGGHGFGHHHHHHGFGH?1??>/DEGHGFGGHGHHHHHGGGFDHGFHGFHHHHHFHDEHC;CGEA:AAFFGFFCCEGGGGGGFGGGGGGGGGGGFFFFFEFFFFFEDFFFFFFFFFF0FFFFFFFFFFFFFFDFFFFFFBCFFFFFFFFFFFDDAAF;
@M03896:38:000000000-B4D98:1:1106:14605:22406 1:N:0:165
AACGTAGGGTGCAAGCGTTGTCCGGAATTACTGGGTGTAAAGGGAGCGCAGGCGGGAAGACAAGTTGGAAGTGAAAACCATGGGCTCAACCCATGAATTGCTTTCAAAACTGTTTTTCTTGAGTAGTGCAGAGGTAGATGGAATTCCCGGTGTAGCGGTGGAATGCGTAGATATCGGGAGGAACACCAGTGGCGAAGGCGGTCTACTGGGCACCAACTGACGCTGAGGCTCGAAAGCATGGGTAGCAAACA
+
ABABAFFCCFAACFFE?2EEEGHGGGGGHHDDBBA3EEHHHHHGHGGGGFGCGGG?>EFHFGFHGHFGHHHFHFHHGFGAFHHHHHHGGHHGGHFHGHHHHHHHHHDHHH?DDDDGGGHHGB??@GHHHHHGHGHHHHHHHGHHHHHHDGCGE<=DEACFFEFHHHEEFGGGGGGGDDAGGGFGGGGGFFGGFFFFFFFFFFFFFFFBBF.FFFFFFFFFFFFFDDFFEFFFFFFDFFFFFFFF.BFFFFF
@M03896:38:000000000-B4D98:1:1106:20514:22743 1:N:0:165
TACGGAGGGTGCAAGCGTTAATCGGAATTACTGGGCGTAAAGCGCACGCAGGCGGTTTGTTAAGTCAGATGTGAAATCCCCGGGCTCAACCTGGGAACTGCATCTGATACTGGCAAGCTTGAGTCTCGTAGAGGGGGGTAGAATTCCAGGTGTAGCGGTGAAATGCGTAGAGATCTGGAGGAATACCGGTGGCGAAGGCGGCCCCCTGGACGAAGACTGACGCTCAGGTGCGAAAGCGTGGGGAGCAAACA
+
AAAAAAABBAAAF5F4E2AAAGGFBBFGHEB55BAAAAEEGGGGG?EEFGGEGGGGGGGHHHHHGHFFGFFBFFHFGHHHGGGGGGHFFGHGGHFFGGHHHHHHHHGHHH?2F?GFFGGHGCFGHHGHFGGFGFCA@ADFFFFFFFFBFFBF9;;B@;;@EFFFFFAAABEFEBFFFFFFDFFFFFFFFDFFACDFFFEDFFFFFFFEEFED->FFBFFFFFFBFFFBFFFFDADFFFDFFFAEFFEFFFF
@M03896:38:000000000-B4D98:1:1106:20531:22750 1:N:0:165
TACGGAGGGTGCAAGCGTTAATCGGAATTACTGGGCGTAAAGCGCACGCAGGCGGTTTGTTAAGTCAGATGTGAAATCCCCGGGCTCAACCTGGGAACTGCATCTGATACTGGCAAGCTTGAGTCTCGTAGAGGGGGGTAGAATTCCAGGTGTAGCGGTGAAATGCGTAGAGATCTGGAGGAATACCGGTGGCGAAGGCGGCCCCCTGGACGAAGACTGACGCTCAGGTGCGAAAGCGTGGGGAGCAAACA
+
ABABAABCCAAAFFGC22FAAGHFEFGGHFA55BBAEAEEGHHGGCFFGFGGGGGGGGGHHGGGFHFGGGFBFGHGGHHHGGGGGGHGHHHHHHGFGGHHHHHHHHHHGH?DG?G=FGHHHFGGHHHHGGGFHHGDGFFFFFFFFFFBFFFFB;FFDFADEFFFFFFADFFFFFFFFFFFFBFFFFFFF;DFFFDFFFFFFFFDB@CEFFF==BFAFFFFFFDFFFFFFFFFFFFFEDDD=@CEDFEFFF.
@M03896:38:000000000-B4D98:1:1106:21924:22831 1:N:0:165
TACGTAGGGTGCAAGCGTTATCCGGAATTATTGGGCGTAAAGGGCTCGTAGGCGGTTCGTCGCGTCCGGTGTGAAAGTCCATCGCTTAACGGTGGATCCGCGCCGGGTACGGGCGGGCTTGAGTGCGGTAGGGGAGACTGGAATTCCCGGTGTAACGGTGGAATGTGTAGATATCGGGAAGAACACCAATGGCGAAGGCAGGTCTCTGGGCCGTTACTGACGCTGAGGAGCGAAAGCGTGGGGAGCGAACA
+
ABABAFFCACAABDFCA2EEGFGEEEAFHFED5BB2EAEEGHHGGHHGFGGGHGGFGGGFEE>>>>EEC?E?EGHGHHHHHHHGGHHGGGGGFGFGG2GGGCDFGGDDGHC.CADCGCGGGF:;FCDFEGGFFFAD?EFFFBFFFFFFFFAFA9BFFD;EDEFF0BFBFFFFFFFFFFFFFFFFFFFEFFFFFFFFFFFFFFFFFFFFFFAEAFFFEFFFFFFFFDFEFFFFCCFFFFFFFFFFFFFFFF;
@M03896:38:000000000-B4D98:1:1106:5641:24561 1:N:0:165
TACGGAGGGTGCAAGCGTTAATCGGAATTACTGGGCGTAAAGCGCACGCAGGCGGTTTGTTAAGTCAGATGTGAAATCCCCGGGCTCAACCTGGGAACTGCATCTGATACTGGCAAGCTTGAGTCTCGTAGAGGGGGGTAGAATTCCAGGTGTAGCGGTGAAATGCGTAGAGATCTGGAGGAATACCGGTGGCGAAGGCGGCCCCCTGGACGAAGACTGACGCTCAGGTGCGAAAGCGTGGGGAGCAAACA
+
ABBBB3ADDAAAFFGC22EAAFHF2BFFHDAD5ABAAAEEEBFEG0EEFGGCFEGCGGGHHHHHHHGBGHFF4FDEGHHHGGGGEFGBBFGFGHAAFEGFGGHHGGHHHH?2??F@FFCGCCFFGFFFFDGEG0><-99DAFFFFFFF9FBF;;BFD;;BEFFFFFDDFAEFFFFFBFFFFDFFFFFFD@BFFDFF;DE@DADFFCFEFFA=-;AABFFBFDDDFDF/;:;@DA;DEFFF-9@EFDFF/..
@M03896:38:000000000-B4D98:1:1106:5665:24562 1:N:0:165
TACGGAGGGTGCAAGCGTTAATCGGAATTACTGGGCGTAAAGCGCACGCAGGCGGTTTGTTAAGTCAGATGTGAAATCCCCGGGCTCAACCTGGGAACTGCATCTGATACTGGCAAGCTTGAGTCTCGTAGAGGGGGGTAGAATTCCAGGTGTAGCGGTGAAATGCGTAGAGATCTGGAGGAATACCGGTGGCGAAGGCGGCCCCCTGGACGAAGACTGACGCTCAGGTGCGAAAGCGTGGGGAGCAAACA
+
AABBAAADDAAAFGFG2A2EEGGBEEGGHFA55B2BAAEEFFFEG?EAECE0EEEEGGGHHHHHGHHFGDFBBFFBGHHHGFGCEEGGEFHGFHEGHFGGGHDGHHHHHHFB2?FCFGGGGAGGFHG0?CF.FHC-<BD::BBFFFFF;F/BB//B@9;@EFFFFFD;.-AF/BFFFFFFFFB:FFFF;-99:-:-:DE;@FFB@CBAEFF:B-AABFFFFFFFFDFB/BB>DB=9FDDDB;=.@AAFFFF
@M03896:38:000000000-B4D98:1:1106:5655:24576 1:N:0:165
TACGGAGGGTGCAAGCGTTAATCGGAATTACTGGGCGTAAAGCGCACGCAGGCGGTTTGTTAAGTCAGATGTGAAATCCCCGGGCTCAACCTGGGAACTGCATCTGATACTGGCAAGCTTGAGTCTCGTAGAGGGGGGTAGAATTCCAGGTGTAGCGGTGAAATGCGTAGAGATCTGGAGGAATACCGGTGGCGAAGGCGGCCCCCTGGACGAAGACTGACGCTCAGGTGCGAAAGCGTGGGGAGCAAACA
+
AAABAABBBAAAFGGE22EA2FGFEEGGHHA55BB2AAEEEHHGG?EEGGGEGGGFGGGHHGHHHHHGHHFBGHHGGHHHGGGGEEGFFGHHHHGHHGHHHHHHHHHHGH?2??F@FGGGGFFHHHGFFFGEHHGFDFFFFFFFFFFBBFBF;;BFB@ADEFFFBFA;AFFFFFFFFFFFFFFFFFFFFBDDFFFFFFEFFFBDFFFFFFF>-@DDBFFBFFFFFDFFFFFFBFFFFF:AAFCFFFFFFF?
@M03896:38:000000000-B4D98:1:1106:22589:24883 1:N:0:165
TACGTATGGGGCAAGCGTTATCCGGATTTACTGGGTGTAAAGGGTGCGTAGGTGGCAGTGCAAGTCAGATGTGAAAGGCCGGGGCTCAACCCCGGAGCTGCATTTGAAACTGCTCGGCTAGAGTACAGGAGAGGCAGGCGGAATTCCTAGTGTAGCGGTGAAATGCGTAGATATTAGGAGGAACACCAGTGGCGAAGGCGGCCTGCTGGACTGTTACTGACACTGAGGCACGAAAACGTGGGGAGCAAACA
+
AAAAAFFFFFA>22FA22EEGGHEEEFGHH555BB3AAGFGHHGHFEEFGGGHHGFCABGABFGGHFBFGBDDDGGHHHGGGGGEFHFFFHGGGGE><?FHHGHHHFFGH?3?BBABFFCFG2@?FGHHHGFG??C.->>@<@CGHD==DGH<::C;A.:CHHFFB;9;-ABFGGGBBBB?EFGBFGG.;0BC9@C;DE@FFDA.A/9:A./9;B/B;B/;FBFFBBE9.;;;A.-9-..99D.-9AFFF.
@M03896:38:000000000-B4D98:1:1106:22573:24902 1:N:0:165
TACGTATGGGGCAAGCGTTATCCGGATTTACTGGGTGTAAAGGGTGCGTAGGTGGCAGTGCAAGTCAGATGTGAAAGGCCGGGGCTCAACCCCGGAGCTGCATTTGAAACTGCTCGGCTAGAGTACAGGAGAGGCAGGCGGAATTCCTAGTGTAGCGGTGAAATGCGTAGATATTAGGAGGAACACCAGTGGCGAAGGCGGCCTGCTGGACTGTTACTGACACTGAGGCACGAAAGCGTGGGGAGCAAACA
+
AAAA>FFFF?>AACFE22EEEGGFEEGGHHA55A23BAGHHHGGGFECFEGGHFGFEEGHFE5FFGFGBGBDFEFFFGHHGEGGFGHGGGHGG?EE</BCGHHHHHGDFGBBBDFB>FFCFGFD1FGHHHGHGEEFF-C@CA@CHFHFGHFG;<;CEECECHFGGFD;ADGFGFGGGGEGGGBFBFCAA;CFEFFBF?:A;DFFFAFBFFFFEFFBFFEBBFFB09FAEEFDFF?9:DDFFFFE-AEFF?.
@M03896:38:000000000-B4D98:1:1106:22590:24907 1:N:0:165
TACGTATGGGGCAAGCGTTATCCGGATTTACTGGGTGTAAAGGGTGCGTAGGTGGCAGTGCAAGTCAGATGTGAAAGGCCGGGGCTCAACCCCGGAGCTGCATTTGAAACTGCTCGGCTAGAGTACAGGAGAGGCAGGCGGAATTCCTAGTGTCGCGGTGAAATGCGTAGATATTAGGAGGAACACCAGTGGCGAAGGCGGCCTGCTGGACTGTTACTGACACTGAGGCCCGACAGCGTTGGGAGCAAACA
+
AAABAFFFFF2>2FCF?AEEGGHEAEFGHCA55BA3AAEGHHGGHGGCGE?DGFGGFEFHFD5GGHHFHGBDD5FFGEHHGFG?EEHFFFGFG?@/>/BBGHHHHFFFFH3BBBFDDEFD0F2@FGHHBGGFDEEFGDGC?@-CCGGGDGFHG0;;;A;?EFFFFGC..;.BFFGBBF;B.9CFFGEGF/BFED@A-.A;=-@FFFFBB.AF?FFBBFFBFBBFB9BEE.:@A-B9A9..-;=AA9.BFFA
@M03896:38:000000000-B4D98:1:1106:22494:25829 1:N:0:165
CACCGGCGGCCCGAGTGGTAACCGCTATTATTGGGTCTAAAGGGTCTGTAGCCGGCCAGGTAAGTCCCTTGGGAAATCTGGCAGCTCAACTGTCAGGCTGCTAGGGGATACTGTTTGGCTTGGGACCGGGAGAGGTGAGAGGTACCTTGGGGGTAGGGGTGAAATCTTGTGATCCTCGAGGGACCACCAGTGGCGAAGGCGTCTCACCAGAACGGGTCCGACGGTACGGGACGAAAGCTAGGGGCACGAA
+
BBBAAA>A?ADBG2EC225BAAGE?EAEF5AG531ABFHGDGHCGGBGEGHHH1/>>/??3FDGFGGHFF2??/F/BF44GFGDAHHGHHHFFF2222BB?FH3</<CDH<?F@>?0/?FC/EGGC>@<@C@.AC/C0<DGD/CFCCC0CCD?-;;;:99-;CFBFCFFFGFGFFFFA.99BDFDFFF.AF/;A=->=?EFDFFFFFAFF.BFFFADFFC9-@9DE.AD=.=DFFFDFFFF.ED;BFFFF
@M03896:38:000000000-B4D98:1:1106:11835:26121 1:N:0:165
TACGGAGGGTGCAAGCGTTAATCGGAATTACTGTGCGTAAAGCGCACGCAGGCGGTTTGTTAAGTCAGATGTGACATCCCCGGTCTCAACCTGGGAACTGCATCTGATACTGGCAAGCTTGAGTCTCGTAGAGGGGGGTAGACTTCCAGGTGTAGCGGTGAAATGCGTAGAGATCTGGAGGAATACCGGTGGCGAAGGCGGCCCCCTGGACGAAGACTGACGCTCCTGTGCGAAAGCGTGTGGCGCAACC
+
>>>>>AA2>>>AFFFE?AEFCFFB2BCFEAB5555D2BBA2ABAEAE0AEE?E>0EGC1GHHH4BG4@BDD@BFBFFFFGF@E/>?BE?BGG00FGGFHFG1?BG1F?GGFDGH0@FFGF00<1??F<?A/F<0.---99;B/;;B9;9/:BB;BB-;.-.//99;.9;-A//BBB///:A.9FFFF.9;B.;9BBBDA--;@BBB;....9--..:///9.9;D./99:99.;-:B....9..-;;--.
@M03896:38:000000000-B4D98:1:1106:11834:26139 1:N:0:165
TACGGAGGGTGCAAGCGTTAATCGGAATTACTGGGCGTAAAGCGCACGCAGGCGGTTTGTTAAGTCAGATGTGAAATCCCCGGGCTCAACCTGGGAACTGCATCTGATACTGGCAAGCTTGAGTCTCGTAGAGGGGGGTAGAATTCCAGGTGTAGCGGTGAAATGCGTAGAGATCTGGAGGAATACCGGGGGCGAAGGCGGCCCCCTGGACGAAGACTGACGCTCAGGTGCGAAAGCGTGGGGAGCAAACA
+
ABAAAAABBABAFFGE22EEFGHFBEFGHHA55BBAAAEEGGGGGCGEGGGCGGGGGGGHHHHHHH4BBEFBBGHHHHHHGGGGGGGFGHHHHHAHHGHGHHHHHHFHHH?22?@GFGFGFF1GHHGFFGGGHHC>AFDDFFFFFFFB;BBFF;9B:@9@EFFFFB;;;CEFBFFFFFFFFFFFFFFDA--@@>DFADA:;CDCFFCAEF.@99DABFFBFFFFFDFF/FB@.@=AFDADFFC.9;EF/AA
@M03896:38:000000000-B4D98:1:1106:23858:26147 1:N:0:165
TACGGAGGGTGCAAGCGTTAATCGGAATTACTGGGCGTAAAGCGCACGCAGGCGGTTTGTTAAGTCAGATGTGAAATCCCCGGGCTCAACCTGGGAACTGCATCTGATACTGGCAAGCTTGAGTCTCGTAGAGGGGGGTAGAATTCCAGGTGTAGCGGTGAAATGCGTAGAGATCTGGAGGAATACCGGTGGCGAAGGCGGCCCCCTGGACGAAGACTGACGCTCAGGTGCGACAGCGTGGGGAGCAAACA
+
ABAAA3ABBAAA45FA22E2AFFBB2FFHHA55B2AAAEE1FFEFEEAEFECGEGGGGGHHDGGHHGFGGFFBGG?FGHHGEEGEGHGGHHHGHGFH/BBFHHHHHHHHH?DG?GFGHHH0FGHHHHHGGGEHHGGCFFFFFFFFFFBBFFFF/;F@9ABEFFFFFD;DFFFBFFFFFFFFFFFFFFFF@CDABFFFFE@CDDFFFDEEFAB;>DAFFFFFFDDFFFFFEB;.-99A@DFFFFE@DFFFFA
@M03896:38:000000000-B4D98:1:1106:7479:26314 1:N:0:165
TACGGAGGGTGCAAGCGTTAATCGGAATTACTGGGCGTAAAGCGCACGCAGGCGGTTTGTTAAGTCAGATGTGAAATCCCCGGGCTCAACCTGGGAACTGCATCTGATACTGGCAAGCTTGAGTCTCGTAGAGGGGGGTAGAATTCCAGGTGTAGCGGTGAAATGCGTAGAGATCTGGAGGAATACCGGTGGCGAAGGCGGCCCCCTGGACGAAGACTGACGCTCAGGTGCGAAAGCGTGGGGAGCAAACA
+
AAAAAABBBAAABGFC22EEFGHFEEGGHG555BAAAAEEGHGGGCEEGGG?FGGFGGGHHHGGGHGGFHGBBGBBGHHHGFGGEEGEGHHHHHFHGGGFGHHHHGGGHH?DGFGGFGGGGGCFHHGHFEGGFHECDFFAEFBFFFFBBBFFF;BB@@AFFFFFFFDADFFFFFFFFFFFFFFFFFFFD@DFACFFFFFFAFFFFFC;EFFFFFFFFFFFFFFDFFBBFFB:ABFDFAADDBFA=DFFFFF
@M03896:38:000000000-B4D98:1:1106:7473:26334 1:N:0:165
TACGGAGGGTGCAAGCGTTAATCGGAATTACTGGGCGTAAAGCGCACGCAGGCGGTTTGTTAAGTCAGATGTGAAATCCCCGGGCTCAACCTGGGAACTGCATCTGATACTGGCAAGCTTGAGTCTCGTAGAGGGGGGTAGAATTCCAGGTGTAGCGGTGAAATGCGTAGAGATCTGGAGGAATACCGGTGGCGAAGGCGGCCCCCTGGACGAAGACTGACGCTCAGGTGCGAAAGCGTGGGGAGCAAACA
+
ABAAABBBDAAABFFEC2EEFGHFEEGGHG555BAAAAEEGHHGGGGEGGGGGGGCGGGHFG4GHHHHHGFBBFDGHHHHGEGGGGHGHHHHFGGGHGGGHHHHHHHHHHF?GFGFFHHHGGFGHHHGFGGFGFE<@CDFFFFFFFFFFFBFB;BFFC;BAFFFFFDDFFEFFFFFFFFFFFFFFFFFFDFFFFDFFFA@CFFFFFFFEFFF=CDAFFFFFFFFD?;;FBFAD@CDFFADFFAECFFFFF?
@M03896:38:000000000-B4D98:1:1106:19413:27696 1:N:0:165
TACGTAGGGTGCGAGCGTTGTCCGGATTTATTGGGCGTAAAGGGCTCGTAGGTGGTTGATCGCGTCGGAAGTGTAATCTTGGGGCTTAACCCTGAGCGTGCTTTCGATACGGGTTGACTTGAGGAAGGTAGGGGAGAATGGAATTCCTGGTGGAGCGGTGGAATGCGCAGATATCAGGAGGAACACCAGTGGCGAAGGCGGTTCTCTGGGCCTTTCCTGACGCTGAGGAGCGAACGCGTGGGGAGCGAACA
+
AABB>BCAAC2AE22A2EAAAFGAAA2FHBF5BEABAAABGBGGEHFEEEFDD3EGF1BDD1B>>>>>>?EF34B4BGBGHHGGFGHH3BGHAFH0F/CDDGHHHGFF<@/?CAF@GHHHH<FFBGHF1FHGGFE?DFGGFC<<CFHHCCCF.;:CC@CBD.FFFC9;AB@BFFFGGGFEDDFFFFFFFF/BAB?B;?A-@9@E;BF//9E;E/BFBFB;BDDDAAA?FD.9;=--9--;->B.-.9--B-
@M03896:38:000000000-B4D98:1:1106:19434:27700 1:N:0:165
TACGTAGGGTGCGAGCGTTGTCCGGATTTATTGGGCGTAAAGGGCTCGTAGGTGGTTGATCGCGTCGGAAGTGTAATCTTGGGGCTTAACCCTGAGCGTGCTTTCGATACGGGTTGACTTGAGGAAGGTAGGGGAGAATGGAATTCCTGGTGGAGCGGTGGAATGCGCAGATATCAGGAGGAACACCAGTGGCGAAGGCGGTTCTCTGGGCCTTTCCTGACGCTGAGGAGCGAAAGCGTGGGGGGCGAACA
+
AAAAAF1AAFAAG?FCGCEEFFGAE00EHHF2BAFFEAEEFFHGEHHGGGGG1GFGF/FEGFE>>>>>>>E1BGE2GHFHHGHGGGHFGHHHFHHHGGGGGGHHHGGHECFFG<FCFHHHH1>>1><E1>1FCGCCEHHGHCGDGGGHCGFFC.;;:;.;A.0BFFEB-?@0BFFGBGFGGBFFFFFEFFFBA@@?@FF@@@@FFFF:B-:AEFFEBFBB/:AB??--/AA@>@9-/-BB@<@-9=@>?@@
@M03896:38:000000000-B4D98:1:1106:19421:27714 1:N:0:165
TACGTAGGGTGCGAGCGTTGTCCGGATTTATTGGGCGTAAAGGGCTCGTAGGTGGTTGATCGCGTCGGAAGTGTAATCTTGGGGCTTAACCCTGAGCGTGCTTTCGATACGGGTTGACTTGAGGAAGGTAGGGGAGAATGGAATTCCTGGTGGAGCGGTGGAATGCGCAGATATCAGGAGGAACACCAGTGGCGAAGGCGGTTCTCTGGGCCTTTCCTGACGCTGAGGAGCGAAAGCGTGGGGAGCGAACA
+
>3ABAFFABB2>AEEEEECEFGH2EEEGHHBHCFFGEEFGHHHGGABEAEGG5FF1?>BDD?E>>/>>EFGFGFGHDGFFGHEGEEFFGHHHHHFCFC?DDGHHHGE2CD/CC>FC0GHHFB>CB0>E1>FFGGDDEHFHEFDGHHHHFFFHA:=CC@;BG?FFGFD??BGGGGBBFFBAEFBFFFFFFBBFABB?BFFB-9@?FFFBBFEFFBFFFFF9BFADD9.E/A;@@B;A/A..=BB.@.-9@--
@M03896:38:000000000-B4D98:1:1106:11515:28226 1:N:0:165
TACGGAGGGTGCAAGCGTTAATCGGAATTACTGGGCGTAAAGCGCACGCAGGCGGTTTGTTAAGTCAGATGTGAAATCCCCGGGCTCAACCTGGGAACTGCATCTGATACTGGCAAGCTTGAGTCTCGTAGAGGGGGGTAGAATTCCAGGTGTAGCGGTGAAATGCGTAGAGATCTGGAGGAATACCGGTGGCGAAGGCGGCCCCCTGGACGAAGACTGACGCTCAGGTGCGAAAGCGTGGGGAGCAAACA
+
AAAAAAADDA2>4ADA22EEAGHBAEFGHG555BABAAAEFGGEGEF0EEFFGEFEGGGHFFHHGG4B3GBBFGHHHHHHGEEEEEHHHGHGGF/?GGHFHGGGHFHHHH>@GGFCCGGGFGF?GFFF?E.FHHC@DFADEFFFFFFFBFBFF:;9;;;9E/FF/B.;ABAF//;BB9FFFD.;9BFF@-9A;@9B=AE>FFFFFFD9.BFBDAD?BFFFF.AADDFB;BB;DDADFFFD;FFF;AAFBFA
@M03896:38:000000000-B4D98:1:1106:11531:28242 1:N:0:165
TACGGAGGGTGCAAGCGTTAATCGGAATTACTGGGCGTAAAGCGCACGCAGGCGGTTTGTTAAGTCAGATGTGAAATCCCCGGGCTCAACCTGGTAACTGCATCTGATACTGGCAAGCTTGAGTCTCGTAGAGGGGGGTAGAATTCCAGGTGTAGCGGTGAAATGCGTAGAGATCTGGAGGAATACCGGTGGCGAAGGCGGCCCCCTGGACGAAGACTGACGCTCAGGTGCGAAAGCGTGGGGAGCAAACA
+
>AAA>3A@B2>>4EF42AEEAFGAAB2BGDA55B2BAAAABFEEEEEEEEG@EE?EEGFHHHHFBG@BBGFBBFD4FGHHFE?>EEFFBFGFFF11BFGBG1GGGFFGHHFGHHGHCF?F?G1?G<F?FFF.DC?-<@=AAFFFFF;/9//;B9/B999-AFFFFB;;A>.///:FFF/..;.BBFF.-;=D;;@>-.;;@BB?BBBA;BA-9;DABFFFF?AFFF//9;9;:-;ABA9A;B9.@;9/9A9
@M03896:38:000000000-B4D98:1:1106:11511:28249 1:N:0:165
TACGGAGGGTGCAAGCGTTAATCGGAATTACTGGGCGTAAAGCGCACGCAGGCGGTTTGTTAAGTCAGATGTGAAATCCCCGGGCTCAACCTGGGAACTGCATCTGATACTGGCAAGCTTGAGTCTCGTAGAGGGGGGTAGAATTCCAGGTGTAGCGGTGAAATGCGTAGAGATCTGGAGGAATACCGGTGGCGAAGGCGGCCCCCTGGACGAAGACTGACGCTCAGGTGCGAAAGCGTGGGGAGCAAACA
+
ABAAAABDBAAAB5GE22AAAFGBEEFGHHA55BBBAAEEGHGGGGGFGGGGGGGGGGGHHHHHGHDBEGFFGFHGHHHHGGGGEGHHHHHHHHGHHGHHHHHHHHHHHH?2G?GBFHHHFG<FFHGFFFGFHHDGGFFFFFFFFFFBFFFFF;9;@9;@EFFFFF;;DAEFBFFFFFFFFFFFFFFF9;DFAFD=BFEBFFFFFFFEFFFFFBFFFFFFFFFAFFF/FFFBDDFFFFDDFFFFFDFFFF.
@M03896:38:000000000-B4D98:1:1106:11606:28329 1:N:0:165
TACGGAGGGTGCAAGCGTTAATCGGAATTACTGGGCGTAAAGCGCACGCAGGCGGTTTGTTAAGTCAGATGTGAAATCCCCGGGCTCAACCTGGGAACTGCATCTGATACTGGCAAGCTTGAGTCTCGTAGAGGGGGGTAGAATTCCAGGTGTAGCGGTGAAATGCGTAGAGATCTGGAGGAATACCGGTGGCGAAGGCGGCCCCCTGGACGAAGACTGACGCTCAGGTGCGAAAGCGTGGGGAGCAAACA
+
ABAAAAADDAAACEFFA2EAAFGBBEFGHHA55A2AAAEEGHHGGGGEGEGFGGGGGGGHHHGDBG4BFGFBFGGFGHHHGGGFEGHGGGHHHGGGHGHHHHHHHHHHGH?>GFGFEGHHGGFFFHHGFFGGFHGGGFFFFFFFFFFBFFFFF;BFB@;@EBFFFF;AFFFFFFFFFFFFFFBFFFFFD;@FACDFFFECFFFFFFFEEFFFFCFDFFFFFFDDFFFFFFFDDFFDFFAADA:.:;AFFF?
@M03896:38:000000000-B4D98:1:1107:13674:2312 1:N:0:165
TACGTAGGTCCCGAGCGTTGTCCGGATTTATTGGGCGTAAAGCGAGCGCAGGCGGTTAGATAAGTCTGAAGTTAAAGGCTGTGGCTTAACCATAGTACGCTTTGGAAACCGTTTAACTTGAGTGCCAGAGGGGAGAGTGGAATTCCATGTGTAGCGGTGAAATGCGTAGATATATGGAGGAACACCGGTGGCGAAAGCGGCTCTCTGGCTTGTAACTGACGACGAGGCTCGAAAGCGGGGGGAGCAAACAG
+
AAAB>CF@@DFFGGGEEAE2FGHFGGGGHCFG5FA2EEEGHGHGGGGGGFGFGGG/>?F3FGHHGH4GEFG@BGGHHHEFGBGFGG0GHHHFGHB4B??</?FHF?FG2<///<F2>>F211?F11FF0/?<C<CEA<1<<D0<DGDGHHHD00<-;.:.:C0;CA:.-.0000909B/..9C9FD-?-;..--;@DB.-9-9/////9;9B9BFF/BBF..-----9AF=-BD./D-@@BD-9..;9...
@M03896:38:000000000-B4D98:1:1107:13692:2321 1:N:0:165
TACGTAGGTCCCGAGCGTTGTCCGGATTTATTGGGCGTAAAGCGAGCGCAGGCGGTTAGATAAGTCTGAAGTTAAAGGCTGTGGCTTAACCATAGTACGCTTTGGAAACTGTTTAACTTGAGTGCAAGAGGGGAGAGTGGAATTCCATGTGTAGCGGTGAAATGCGTAGATATATGGAGGAACACCGGTGGCGAAAGCGGCTCTCTGGCTTGTAACTGACGCTGAGGCTCGAAAGCGGGGGGAGCAAACAG
+
>AAA>FFBFFFFGFGAA2E2FGHEEGGGHFBFBBCBAAEEFGGEFEGFGGGCFFFF/EGGHHHHGHFFGFGBFGFFGGHBGFGFHHHHHHHGHFHFFDBDFGGFFFHHG2DG>>>>FGH2@2GHH1?<FCEDGGFFGG<CFG1FGGG===<DDDD<@.-:CH0:<..;ACHFH0;;=BBD.CFBFA:?;:.:A@DFFF.-9;:;F:/:/BF-.B/B:/:B.9....;:9F--;D.:9--9;B--9.//.:/
@M03896:38:000000000-B4D98:1:1107:13673:2332 1:N:0:165
TACGTAGGTCCCGAGCGTTGTCCGGATTTATTGGGCGTAAAGCGAGCGCAGGCGGTTAGATAAGTCTGAAGTTAAAGGCTGTGGCTTAACCATAGTACGCTTTGGAAACTGTTTAACTTGAGTGCAAGAGGGGAGAGTGGAATTCCATGTGTAGCGGTGAAATGCGTAGATATATGGAGGAACACCGGTGGCGAAAGCGGCTCTCTGGCTTGTAACTGACGCTGAGGCTCGAAAGCGTGGGGAGCAAACAG
+
>>AA>CFADFFFGFGAE2E?FGHECGGGHF5F53ABAAEEDFGFGGGFGCEEGCFEEEEGFFB@BFGGFHF@BFFHHGG?G?FGGGHHHHHHHHGBGHFFFGGHGFHHH2??>FG2@@G222GBD<GDB?GDFGCD.>FFFF1FHGFDGDFDD=D<@.::CF0;<A=.:CGBGGCFFFFDG9FFGG?C9;DFAACCFF?-BDDFFB;/FF;@FFFFBB9B.:;;D.AEEF;-BD9B..;;BA.-9;FFF..
@M03896:38:000000000-B4D98:1:1107:18256:4051 1:N:0:165
TACGGAGGGTGCAAGCGTTAATCGGAATTACTGGGCGTAAAGCGCACGCAGGCGGTTTGTTAAGTCAGATGTGAAATCCCCGGGCTCAACCTGGGAACTGCATCTGATACTGGCAAGCTTGAGTCTCGTAGAGGGGGGTAGAATTCCAGGTGTAGCGGTGAAATGCGTAGAGATCTGGAGGAATACCGGTGGCGAAGGCGGCCCCCTGGACGAAGACTGACGCTCAGGTGCGAAAGCGGGGGGAGCAAACA
+
>3AAAACCBAAACFGCEAAEFGHGEGGGHGFB5BBAEAEEEHHGG0EEFGCEGGGCEGGGGHGHFGEFFGBBBGFHHHHHGGGGEGHGGHHHHHGHFGGHHHHHHHHHGHGHHHH2FHHGG0GGHHHHFGEAFGGGGF9:;BFFEFFBFFBFB;;::;;;9BFFBFA;AF?FFFBFFB:ADFBFFFFFC;@DFBBCFFFFFFFFFF@FFEADA-A?BFFBFFFDDFFFFFFFDD;A/;-;:CB>FDFB/9.
@M03896:38:000000000-B4D98:1:1107:20452:5505 1:N:0:165
TGATTATCTTGCTGCTGCATTTCCTGAGCTTAATGCTTGGGAGCGTGCTGGTGCTGCTGCTTCCTCTGCTGGTATGGTTGACGCCGGATTTGAGAATCAAACAGAGCTTACTAAAATGCAACTGGACAATCAGAAAGAGATTGCCGAGATGCACAATGAGACTCAAAAAGAGATTGCTGGCATTCAGTCGGCGACTTCACTCCAGAATACTAAAGACCAGGTATATGCACACACTGAGATCCTTGCTTAT
+
AAABBBFFFFBFGFF4AB4BBAFFD5FBF5GBG55EDDBABAEB2AEEGDFC2FGF3BBGFFDFBGE3B53BBDGF2DFE3E??EE/>EGH3F114F3FGF3FHH3BBBBBFGBB?FDGFGFBB3BBBBFHG223F22B2FGDFG//<@<<FFF?????1?FGHBF<1..><<1G<D1=/<CH0D=0<D.<<-;@?AG090;B//9CFFG000;;B:FB.:/CF000C0;0.;.;///9:/;BF//BF/B
@M03896:38:000000000-B4D98:1:1107:19755:5601 1:N:0:165
TACGGAGGGTGCAAGCGTTAATCGGAATTACTGGGCGTAAAGCGCACGCAGGCGGTTTGTTAAGTCAGATGTGACATCCCCGGGCTCAACCTGGGAACTGCATCTGATACTGGCAAGCTTGAGTCTCGTAGAGGGGGGTAGAATTCCAGGTGTAGCGGTGAAATGCGTAGAGATCTGGAGGAATACCGGTGGCGAAGGCGGCCCCCTGGACGAAGACTGACGCTCAGGTGCGAAAGCGTGGGGAGCAAACA
+
BAABBBBBBABBFGFG2AEEFGHF2BFFHEDB5BAAAE2E1DFEFECEGGC?EEF>EEGHFFHHHHFFE4G4@F4BGHHHGGGGEGHEGHHHHHGHHAGGHFHHHE2HFH?DGGHGFHGHGGFHHHHHF?FFDBA-DA@AEFFFFFFFFFBBB/;;;9;9AF/9FFFDFCFFFFFFFFFFFBFFFFFFF9BDFFC-@AAF;;;BFFF.EFAB>B?AFFFFFDDFDFFFBFF;;BAAF?AD-B-.-.9//..
@M03896:38:000000000-B4D98:1:1107:19742:5615 1:N:0:165
TACGGAGGGTGCAAGCGTTAATCGGAATTACTGGGCGTAAAGCGCACGCAGGCGGTTTGTTAAGTCAGATGTGAAATCCCCGGGCTCAACCTGGGAACTGCATCTGATACTGGCAAGCTTGAGTCTCGTAGAGGGTGGTAGAATTCCAGGTGTAGCGGTGAAATGCGTAGAGATCTGGAGGAATACCGGTGGCGAAGGCGGCCCCCTGGACGAAGACTGACGCTCAGGTGCGAAAGCGTGGGGAGCAAAC
+
>AAA>AADDAA>BFBF2AAEFGHBAAFGHGD55B2BAAEEHHHEE?EAEGC?EEEEGGGH2FGFGH4BEGBB@FGHHHHHG?EE>EHHGHHC?FFGGEGGGGGHFEHHHHHHHHFBFFGG<?GHHFG</>F.FHF..-CD==DHHHG0=/<CD<;;-:;-.CGHH<::;;.09;F090CA.;FFFFFE@AC?;-;;-.;:BCCDADD;AFF-C@DA;BFFFFD?..B;FFB:;-@.B.9A;A-E;:9FFF
@M03896:38:000000000-B4D98:1:1107:7530:5728 1:N:0:165
GATACCCGAGTAGTCCGGCTGACTGACTACTCACTGATCTCGTATGCCGTCTTCTGCTTGAAAAAAAAAACAATACAAACAATACATAAAAAAAGTCGTAGAATACATTACAGAAGAACAAAAATACTTTAATATACTAAGTAATACTATCACATAGAAAAAAATGCCTAGATATTATATAGTGATAATTGATAGAACATGAACTATATAATTAAGATTACAATGGTTGATCAATGACATAAACAGAAAAA
+
>>>>AFFADAACFGGG22AAAAFBDFHHFGFHCF5EBDAEFBBEGFHHEEEFFHBFFDFGGHHHGGGGCFB?133B333?1F3333443433//?34//?//23?223333B2222222220</011<111111?111111111>1<1111111<1<1110.--.00000/000000000000000000000000000/0/090000000000009000000000/;0./;00///9//9////:.///..
@M03896:38:000000000-B4D98:1:1107:8880:7562 1:N:0:165
TACGTAGGTGACAAGCGTTGTCCGGATTTACTGGGTGTAAAGGGCGCGTAGGCGGACTGTCAAGTCAGTCGTGAAATACCGGGGCTTAACCCCGGGGCTGCGATTGAAACTGACAGCCTTGAGTATCGGAGAGGAAAGCGGAATTCCTAGTGTAGCGGTGAAATGCGTAGATATTAGGAGGAACACCAGTGGCGAAGGCGGCTTTCTGGACGACAACTGACGCTGAGGCGCGAAAGTGTGGGGAGCAAACA
+
AAAAAFFBFFDCEGFF22E?FGGEEGGGHHDBBBBBEEHHHHHGFCGGFFEEHFFE>>BFFFGGGH4B@F???B?BFGHHGEEE>EGHHHHHG/>B</>?F>AGGFHGHHGFHGHBGHHHHHBDGHHGGGFGDEHHHHGA;ADGGFGGGGBB;;=;:;;;CFGGFC:;CBFFFFFFFFFFFFFFFFFFFBFFABDFFDEFFFFFFFFBFF?ADDFCFEBBF.ADDFF?E;DD-@@FFFFFFFCFFAEFFFA
@M03896:38:000000000-B4D98:1:1107:18993:7761 1:N:0:165
TACAGAGGGTGCAAGCGTTAATCGGAATTACTGGGCGTAAAGCGCGCGTAGGTGGTTTGTTAAGTTGGATGTGAAATCCCCGGGCTCAACCTGGGAACTGCATTCAAAACTGACTGACTAGAGTATGGTAGAGGGTGGTGGAATTTCCTGTGTAGCGGTGAAATGCGTAGATATAGGAAGGAACACCAGTGGCGAAGGCGACCACCTGGACTAATACTGACACTGAGGTGCGAAAGCGTGGGGAGCAAACA
+
ABA@AFFCB?AAGGGG??EGGGHFEFGGHGBBBBABEAAEGHGFG?FGEEGGGHGEFHGHHHHGHHD@@B3BFEFFGHHHGGGGGGHEGGHHHHFFHFFGHHHHHGFGGHFGHFFDHFG2@DCFFGF?FGHHFHG/F@DEDGHFHHHHH10<=<==<<<<EHHH0C:;:EGHGGFHCC;FFFFGGGGGFFGGCABGFDEACAF;EFABFFFFFFBBFFE:BFFFFBFEFFFAABFFFFFFAFF?ADFFFF9
@M03896:38:000000000-B4D98:1:1107:23123:7884 1:N:0:165
AACGTAGGGTGCAAGCGTTGTCCGGAATTACTGGGTGTAAAGGGAGCGCAGGCGGGAAGACAAGTTGGAAGTGAAAACCATGGGCTCAACCCATGAATTGCTTTCAAAACTGTTTTTCTTGAGTAGTGCAGAGGTAGATGGAATTCCCGGTGTAGCGGTGGAATGCGTAGATATCGGGAGGAACACCAGTGGCGAAGGCGGTCTACTGGGCACCAACTGACGCTGAGGCTCGAAAGCATGGGTAGCAAACA
+
>AAAAFFCCFBAFGGF?2E?FGHFEGGGHGDBBBB3EEHHHHHGHGGGGEE?EEFGGGGHFGGHGHHHBHEBFGHHHHGHHHHGHHHHHHHGFHHHHHHGHHHHHHHHHHCDGGHHGGGGFFFGFHHHHHHHHGHFHFHHHHHHHHHHAC?AC<==<<:;;CGHHG:;:EEGGFFGGGAGGGGGGGGGCBFFCBCFFFFFFFFFFFFBFEEFFFFFFFFFFDAAAAFEEAA=@FD.BBFBFFFB.BFFFF.
@M03896:38:000000000-B4D98:1:1107:23104:7887 1:N:0:165
AACGTAGGGTGCAAGCGTTGTCCGGAATTACTGGGTGTAAAGGGAGCGCAGGCGGGAAGACAAGTTGGAAGTGAAAACCATGGGCTCAACCCATGAATTGCTTTCAAAACTGTTTTTCTTGAGTAGTGCAGAGGTAGATGGAATTCCCGGTGTAGCGGTGGAATGCGTAGATATCGGGAGGAACACCAGTGGCGAAGGCGGTCTACTGGGCACCAACTGACGCTGAGGCTCGAAAGCATGGGTAACAAACA
+
AAA?>CFBAFAABDG422EAAGGEEFGGHFBFF3BCEEFFDGHGHGGCG?0AEEE//EEGFGFGFDGBFDE3BFBBGGFHGHHGFHHHHHHGFCCHB2BFGGB3GHE2GCGFGGB@F@2@?<GGGGGFHEFGFGHGFHHE1CGHHHFHA@@-<<==-<.:;:C0CCACEDEGFFF.9@???.;./FG?CBFFED@=-?AA-9;.B:/9/.9BDE.AAB/;/AAD.DFEE.ABAFFDFB/;..9//;/BFFF
@M03896:38:000000000-B4D98:1:1107:22764:8457 1:N:0:165
TACGTAGGGTGCGAGCGTTGTCCGGATTTATTGGGCGTAAAGGGCTCGTAGGTGGTTGATCGCGTCGGAAGTGTAATCTTGGGGCTTAACCCTGAGCGTGCTTTCGATACGGGTTGACTTGAGGAAGGTAGGGGAGAATGGAATTCCTGGTGGAGCGGTGGAATGCGCAGATATCAGGAGGAACACCAGTGGCGAAGGCGGTTCTCTGGGCCTTTCCTGACGCTGAGGAGCGAAAGCGTGGGGAGCGAACA
+
>AAB>F4AA4>AAEECGEEEAFGEE?EFHFHFHFGFC0EEH5EDCGECFAEF5BFGFEFFE1EE/>>EEFD?BBFDHHHHHHHGGGHHGHHHFFHBFDCDAFHHHGGHGDF<A<F/?FHHE1>G>GGD1>FFFF.ACFGFFFDFGGGFF::CC::/-;.;C.9FFBCDBB@00BFFFGBED?9.9FFEABFFF?;=;9ABB@BA/B99BE?9EFFFFFBBFADDFFFEFFF?9BBFB9.99BB.9.--@@-
@M03896:38:000000000-B4D98:1:1107:22775:8474 1:N:0:165
TACGTAGGGTGCGAGCGTTGTCCGGATTTATTGGGCGTAAAGGGCTCGTAGGTGGTTGATCGCGTCGGAAGTGTAATCTTGGGGCTTAACCCTGAGCGTGCTTTCGATACGGGTTGACTTGAGGAAGGTAGGGGAGAATGGAATTCCTGGTGGAGCGGTGGAATGCGCAGATATCAGGAGGAACACCAGTGGCGAAGGCGGTTCTCTGGGCCTTTCCTGACGCTGAGGAGCGAAAGCGGGGGGAGCGAACA
+
AAAB>CFBBF2>A?EEEGGEGGH2E2EEHHHFFHGGAAEEHFFGFFFEEFFG5BFEB1?DF1B>>>@EEFF?EHHFHFGGHHH@EEHGHHHEAGFCFCDG??GHHGEGFCEAC<F<FDGG111>1<GD<FFFGF<-<<GFHEBGFFHB:::/:.:;:@9A..;FF0.9B?@0BBFECFBEGA:AFFFEA:B/:@=BBFA@B9;EFB;/9..;AFFFFFB:BAA...9ABDF----9/.-9;-@-;.999=-
@M03896:38:000000000-B4D98:1:1107:3951:8867 1:N:0:165
TACGGAGGGTGCAAGCGTTAATCGGAATTACTGAGCGTAAAGCGCACGCAGGCGGTTTGTTAAGTCAGATGTGAACTCCCCGGGCTCAACCTGGGAACTGCATCTGATACTGGCAAGCTTGAGTCTCGTAGAGGTGGGTAGACTTCCAGGTGTAGCGGTGAAATGCGTAGATATCTGGAGGAATACCGGTGGCGACGGCGGCCCCCTGGACGACGACTGACGCTCAGGTGCGAAAGCGTGGGGAGCAAACA
+
1>AAA?1111>>B1G0E0AAEGHA0E0FGG1D221BABEEFFF/E/E?EEEEE//>>>>B>G@E@@BB1F1@12@1BFGGE>E?<EGHHGHF00/<1FGF1<>FD1DDGHF2C?01/???0?GHHHG?F/.F1<1..-<F.G0=<GHHDG/<<<<=--::.:CC00;;.?A00;;C90;..CBFGGGG-AA.9;@-9@@--==@@@@9-B9@@-;-@BB9FBFA9-//;/99:-@-BBA---;E@BEFFF?
@M03896:38:000000000-B4D98:1:1107:3949:8894 1:N:0:165
TACGGAGGGTGCAAGCGTTAATCGGAATTACTGGGCGTAAAGCGCACGCAGGCGGTTTGTTAAGTCAGATGTGAAATCCCCGGGCTCAACCTGGGAACTGCATCTGATACTGGCAAGCTTGAGTCTCGTAGAGGGGGGTAGAATTCCAGGTGTAGCGGTGAAATGCGTAGAGATCTGTAGGAATACCGGTGGCGAAGGCGGCCCCCTGGACGAAGACTGACGCTCAGGTGCGAAAGCGTGGGGAGCAAACA
+
ABAAAAABBB@AGGFF22AE2FGBBAFGHDD5A3BBEEEAFGHGF?EAEAAEEEEEGGGHHHHGHGDFDFFB@FGHHGHHGEGG>EGFFHHGGF/CCEHFHGHGHBGGHHGB2FGFE???0?BGHHGF?EFGHED<A;CD?B/:FFFF;FBBB;;;;;.;EBBFFF;ADF?/BBFFF/;/9:FFFFFD9-:.;DDFFDA@;DFFFFCAAFF;ADFDFFFFF?ADFDB/;;;-:@=?FFFDBAB9;;:BFFF
@M03896:38:000000000-B4D98:1:1107:14499:9327 1:N:0:165
GATACCCCAGTAGTCCGGCTGACTGACTACTCACTGATCTCGTATGCCGTCTTCTGCTTGAAAAAAAAAAGAAATATAACAAATAACATAAAATACAGAATGACATACAAAGAATAACGACATCGCTATGAATCTGTGTAAAAATGATATCAACAATAAGAACAGAATTAAGACAAAATATTATAAAAAATCTATGTAATAGTCAGAATAATATAATATAGGTAGAAGAGAGAATACTAGTATAATGATAG
+
>AAABFFAAAFFGGGGCAAE?FFFBCGHFFBFBCBBBDADFGFFHFGHGGEGGHHBGFGFAFBDFGCEGG1?13444444331@433343343B33334343333D3333333?3432///</2//=/?222222211111111011=1111101<111111000011100000/</.<0=00=<0000-.00000;0:00000000009000000000000;;00000./..000000000000900000
@M03896:38:000000000-B4D98:1:1107:24268:9409 1:N:0:165
TACGGAGGGTGCAAGCGTTACTCGGAATTACTGGGCGTAAAGCGCACGCAGGCGGTTTGTTAAGTCAGATGTGAAATCCCCGGGCTCACCCTGGGAACTGCATCTGATACTGGCAAGCTTGAGTCTCGTAGAGGGGGGTAGAATTCCAGGTGTAGCGGTGAACTGCGTAGAGATCTGGAGGACTACCGGTGGCGAAGGCGGCCCCCTGGACGAAGCCTGCCGCTCAGGTGCGAAAGCGTGGGGAGCAAACA
+
A?AAA1ADDAAAF1GEEAE00BABA00BFBBFDB/AAAA/AGGGGCGGGE?/EECEEGFHHG2@BGBH@21B@E2BFGHHGCEC>EHG1BGHB/A0FFGGF1?GHH2FFGF2GFCCEFGHGF1GBGHBF?.<>C.-@-;-9/9;BFF/BB/BF;;9-9;--//;9B-;A-9;B9:B9F/A-B?BFFF<;@-AA==-;-9@-99-99----A>>--9;BA-;-9@@-FBF9:----;/-A-@;@-;9AF/;-
@M03896:38:000000000-B4D98:1:1107:24253:9418 1:N:0:165
TACGGAGGGTGCAAGCGTTAATCGGAATTACTGGGCGTAAAGCGCACGCAGGCGGTTTGTTAAGTCAGATGTGAAATCCCCGGGCTCAACCTGGGAACTGCATCTGATACTGGCAAGCTTGAGTCTCGTAGAGGGGGGTAGAATTCCAGGTGTAGCGGTGAAATGCGTAGAGATCTGGAGGAATACCGGTGGCGAAGGCGGCCCCCTGGACGAAGACTGACGCTCAGGTGCGAAAGCGTGGGGAGCAAACA
+
ABABABCCCAAAFGFEA?EEFGHFFFGGHFDB5ABAEEFFHHHGG?EEGGGCGGGEFGGHHHHHGH@FGFBBBFGGGHHHGGGGFGHGHHHHHHGHGGHHHHHHHHHHHHGFGGHHGHHHHHHHHHHHFGGGFHGG?FCDEFFFFFFFFFBF;;;;;;;;AFFFFFAADFFFFFFFFFFFFFFFFFFFFDFFFDCFFFEDFFFFFFFFFFFFFCFFFFFFFFFFFFFFFFFFFFFFFDADAFFFFFFFFF.
@M03896:38:000000000-B4D98:1:1107:18948:10702 1:N:0:165
TACGGAGGGTGCAAGCGTTAATCGGAATTACTGGGCGTAAAGCGCACGCAGGCGGTTTGTTAAGTCAGATGTGAAATCCCCGGGCTCAACCTGGGAACTGCATCTGATACTGGCAAGCTTGAGTCTCGTAGAGGGGGGTAGAATTCCAGGTGTAGCGGTGAAATGCGTAGAGATCTGGAGGAATACCGGTGGCGAAGGCGGCCCCCTGGACGAAGACTGACGCTCAGGTGCGAAAGCGTGGGGCGCAAACA
+
>AAAAABBDAAAGFBCAAECFGHFBFFGHGD5532BAAABFGGEFEGEECECEEFGGGAHHHHHGHFGFGBB@FGHHHHHGEG@EFHFEHHHHH/0FFHHHHHHHHHHGHFBCG2<FGGHGGHHHHHGFGGGFHD--@BAA:FFEFF9B;BFB;;;-;.9.;FFFB9::@EFFBBFFB9FFFFFFFFDF@;D;;@B>FF@A;BCFFFFEFFF99A:9FF/B.DFFDFEFFF>ADF.FDFFFFA.-:9@-A.
@M03896:38:000000000-B4D98:1:1107:18940:10719 1:N:0:165
TACGGAGGGTGCAAGCGTTAATCGGAATTACTGGGCGTAAAGCGCACGCAGGCGGTTTGTTAAGTCAGATGTGAAATCCCCGGGCTCAACCTGGGAACTGCATCTGATACTGGCAAGCTTGAGTCTCGTAGAGGGGGGTAGAATTCCAGGTGTAGCGGTGAAATGCGTAGAGATCTGGAGGAATACCGGTGGCGAAGGCGGCCCCCTGGACGAAGACTGACGCTCAGGTGCGAAAGCGTGGGGAGCAAACA
+
AAAAAABCCAAAFGFF?AEGGGHFEEGGHHDFBBBBEAFFHHHGG?EEGGGFGGGGGGGHHHHHHHDFHGFBFGFHHHHHGGGGEGHHHHHHHHGHHGHHHHHGHGHHHHGFHGHHGGFGFGFHHHHGFGGGHHGGGFFDEFFFFFFFFFBFB;;;;;;;AFFFFF;;DFFFFFFFFFFFFFFFFFFFF@FFAFBCFDEDFFFFFFDEFFFF-BFDFFFFFFFAFFFFFFFDDFFDFFDFFFC.;AAFFF.
@M03896:38:000000000-B4D98:1:1107:12200:10771 1:N:0:165
TACGGAGGGTGCAAGCGTTAATCGGAATTACTGGGCGTAAAGCGCACGCAGGCGGTTTGTTAAGTCAGATGTGAAATCCCCGGGCTCAACCTGGGAACTGCATCTGATACTGGCAAGCTTGAGTCTCGTAGAGGGGGGTAGAATTCCAGGTGTAGCGGTGAAATGCGTAGAGATCTGGAGGAATACCGGTGGCGAAGGCGGCCCCCTGGACGAAGACTGACGCTCAGGTGCGAAAGCGTGGGGAGCAAACA
+
AAABABBCCAAAFGGCEAFEFGHFEEGGHGBB5BAAEEEFHHHGG0EEGFEGGGGGGGGHHHHHHH4BDGEBBGHHHHHHGGGGFGHGHHHHHHGHHGGHHHHHHHHHHHGFHGHFGHHGGHHHHHHHFGGGHHGGGCFDFFFFFFFFFE0B;;;;;;;;AFFFFFA;ADFFFFFFFFFFFFFFFFFFF@DFFFFC;DFCFFFFFFDFFFFFFFFDFFFFFFFFFFFEFFFFFFADFFDDFFFEFDEFFF.
@M03896:38:000000000-B4D98:1:1107:12220:10777 1:N:0:165
TACGGAGGGTGCAAGCGTTAATCGGAATTACTGGGCGTAAAGCGCACGCAGGCGGTTTGTTAAGTCAGATGTGAAATCCCCGGGCTCAACCTGGGAACTGCATCTGATACTGGCAAGCTTGAGTCTCGTAGAGGGGGGTAGAATTCCAGGTGTAGCGGTGAAATGCGTAGAGATCTGGAGGAATACCGGTGGCGAAGGCGGCCCCCTGGACGAAGACTGACGCTCAGGTGCGAAAGCGTGGGGAGCAAACA
+
BBBBABCCCAAACGFE2AEEFFHFE2BFHGFFBBBBAAEEHHHGG?EEGGFCGGGGGGFHHHHHHHDFFGFBFFHHGHHHGGGGEGHHHHHHHHGHHGHGHHHHHHGHHHFGHGHFGGGGFGFHHHHGGGGGHHGGGFFFFFFFFFFFFF0F;;;;;;;;AFFFFFAADFFFFFFFFFFFDDFFFFFFF;DFFFCFFFFAFFFFFFFFFFFFFFFFFFFBFFFFFDBBFFFFF>DFFFFFFFFFFFEFFF9
@M03896:38:000000000-B4D98:1:1107:12206:10790 1:N:0:165
TACGGAGGGTGCAAGCGTTAATCGGGATTACTGGGCGTAAAGCGCACGCAGGCGGTTTGTTAAGTCAGATGTGAAATCCCCGGGCTCAACCTGGGAACTGCATCTGATACTGGCAAGCTTGAGTCTCGTAGAGGGGGGTAGAATTCCAGGTGTAGCGGTGAAATGCGTAGAGATCTGGAGGAATACCGGTGGCGAAGGCGGCCCCCTGGACGAAGACTGACGCTCAGGTGCGAAAGCGTGGGGAGCAAACA
+
ABAAAABCC@AAGFFE2AFEEGHFE2AFHGDFBBBBAAEEGHHGG0EAFFG?EFGFGGGHHHHHHHDFBGFBFGHFGHHHGGGGEEHHHHHHHHGHHGHDGHGGGHBHFHGHHHHFGGGGCGHHHHHHFFFFHFGGCFFDFFFFFFFFFF/FB;;::;;:EFFFFF:;9BEFBFFFFFFFFFFFFFFFB@DFA@C-BDE@FFFFFC;AEFF--:DDFFF;FD9ADDFB9FB:.@:AFDFFAFC9@A?F/A.
@M03896:38:000000000-B4D98:1:1107:12474:10940 1:N:0:165
TACGTAGGGTGCGAGCGTTGTCCGGAATTACTGGGCGTAAAGGGCTCGTAGGTGGTTTGTCGCGTCGTCTGTGAAATTCCGGGGCTTAACTCCGGGCGTGCAGGCGATACGGGCATAACTTGAGTACTGTAGGGGTAACTGGAATTCCTGGTGTAGCGGTGAAATGCGCAGATATCAGGAGGAACACCGATGGCGAAGGCAGGTTACTGGGCAGTTACTGACGCTGAGGAGCGAAAGCATGGGTAGCGAA
+
AAAAAFFCCFBAGCGE?AEAFGHFGGCGHGDBBBCAAA0EFGHGFAGEEEGGGHGGGHGHFEF/>E/>?1/BB?FGGHHHHFGGECHHHFHGH/>/B@>ADHHFGGCGGG.>ADG<CDFGHFFGHHHGHHHHBEAEDFCC;:CBFGGGGFBBC9=;;;;;;EFGC0B;A?;-FFFFFB:/:ADBFFFFDDFF?B-@BFAA?D;AFFFFFF.;9.BBFFF9//ADDA.FEF.ADCFFFFFFFFEF;.B:>B
@M03896:38:000000000-B4D98:1:1107:12458:10949 1:N:0:165
TACGTAGGGTGCGAGCGTTGTCCGGAATTACTGGGCGTAAAGGGCTCGTAGGTGGTTTGTCGCGTCGTCTGTGAAATTCCGGGGCTTAACTCCGGGCGTGCAGGCGATACGGGCATAACTTGAGTACTGTAGGGGTAACTGGAATTCCTGGTGTAGCGGTGAAATGCGCAGATATCAGGAGGAACACCGATGGCGAAGGCAGGTTACTGGGCAGTTACTGACGCTGAGGAGCGAAAGCATGGGTAGCGAA
+
ABAAAFFBCFAAGGGE?AEAAGGEEGGGHHFFBBBAEAEFGHGGFAGEEEGGGHGEFHGHFEFEEECE?EABBEFGHHHHHEGEECHHHGHHHABBCCADGHHHGGFGGG.EGGG<CDFGHHFFDGGFHHHHHGDAEHFFFCFGFFGGGBBBF.;;;;;;AEGGF0CEDAABFBBFBF;BEAABFFFFAAFDDF:-BF.EFD@AFFFFFF.;BAFFFFFFBBFFFFFEFF?ECBCFDFFFFFEF;:B:BF
@M03896:38:000000000-B4D98:1:1107:25824:11306 1:N:0:165
TACGTAGGGTGCGAGCGTTGTCCGGATTTACTGGGCGTAAAGAGCTCGTAGGTGGCTTGTCGCGTCGTCTGTGAAAGTCTGGGGCTTAACTCCGGGTGTGCAGGCGATACGGGCTGGCTTGAGTGCTGTGGGGGAGACTGGAATTCCTGGTGTAGCGGTGGAATGCGCAGATATCAGGAGGAACACCGATGGCGAAGGCAGGTCTCTGGGCAGCCACTGCCGCTGAGGAGCGAGAGCATGGGTAGCGAAC
+
AAAAAFFAACAAGFEA2AE?FFHAAEFGHHFB5BBBAAAECHHGFDGEEEGGDFFBCFEGFEF/>F@>?11BB44FGHHHHHHE?EGHHGHHHDEG?>BDGHHHDGCGGFAA@CF?>CGGAFBFHHHHHHGDCGGC.:CF.=;CCCCBF/9CA00;;9;;?EFB0;.C9=;FFBFBF//A?ABFBBA--;AA;-99B.A9.;99BFBFB9.:.;A9B/B/:9;@9;F.B.:;-99-:/;BF.;9.:;--;
@M03896:38:000000000-B4D98:1:1107:28338:11358 1:N:0:165
TACGGAGGGTGCAAGCGTTAATCGGAATTACTGGGCGTAAAGCGCACGCAGGCGGTTTGTTAAGTCAGATGTGAAATCCCCGGGCTCAACCTGGGAACTGCATCTGATACTGGCAAGCTTGAGTCTCGTAGAGGGGGGTAGAATTCCAGGTGTAGCGGTGAAATGCGTAGAGATCTGGAGGAATACCGGTGGCGAAGGCGGCCCCCTGGACGAAGACTGACGCTCAGGTGCGAAAGCGTGGGGAGCAAACA
+
AAABBBBBBAAABFGFA2EF2BGBEEFGHAA55BAAAAEEFHHGG0EEECEEGGGFFGGHHHHHHHHHHHFBFFHHHHHHGGGGEEHFGHHHHHGFHGHHHHGHHHHHHHGFFHHHGGGGGFGHHHHHFGFGGHGGGFFDEFFFFFFFFFFF:;9;;;:;?FFFFF;;ADFFFFFFFFFFFFFFFFFFFBFFFFFFFFFFFFFFFF@AEFFFFFFFFFFFFFFFFFFBFFFCDFADFF.ACDFE=AAFFFE
@M03896:38:000000000-B4D98:1:1107:28359:11358 1:N:0:165
TACGGAGGGTGCAAGCGTTAATCGGAATTACTGGGCGTAAAGCGCACGCAGGCGGTTTGTTAAGTCAGATGTGAAATCCCCGGGCTCAACCTGGGAACTGCATCTGATACTGGCAAGCTTGAGTCTCGTAGAGGGGGGTAGAATTCCAGGTGTAGCGGTGAAATGCGTAGAGATCTGGAGGAATACCGGTGGCGAAGGCGGCCCCCTGGACGAAGACTGACGCTCAGGTGCGAAAGCGTGGGGAGCAAACA
+
BBABBCCBBAAABFGCC?EEFFGFEFGGHFDDBBBAEEEEFHHGG?EEGCEGGGGGGGGHHGHHHHHHGHFBFGHGHHHHGGGGEGHHHHHHHHGHGGHHHGHHHHHHGHFGHFGFGHHHHFHHHHHHFGGGHFGGGFFFFFFFFFFFFFBF;;;::;;;:BFFFFA;DFFFBFFFFFEFFDFFFFFFFDFDFFAAFFFF;CFFFFAFFFFFFFF?FFFFFDFD?DFFFFFFDBCFBD.D>FFEFDFFFF?
@M03896:38:000000000-B4D98:1:1107:7519:11502 1:N:0:165
TACGGAGGGTGCAAGCGTTAATCGGAATTACTGGGCGTAAAGCGCACGCAGGCGGTTTGTTAAGTCAGATGTGAAATCCCCGGGCTCAACCTGGGAACTGCATCTGATACTGGCAAGCTTGAGTCTCGTAGAGGGGGGTAGAATTCCAGGTGTAGCGGTGAAATGCGTAGAGATCTGGAGGAATACCGGTGGCGAAGGCGGCCCCCTGGACGAAGACTGACGCTCAGGTGCGAAAGCGTGGGGAGCAAACA
+
ABAAABABCAAACFFAC?EEEGHFEEGGHEBBBBBBEAEEHHGGG0AAEEEFGGGFGGGHHHHHHH@FGHFBBFGHHHHHGGGGEGHGGHHHHHGHHGGGHHHHHHHHHHHHHHHBFGGGFGBGGHHFGGFGGHGGGFFAAFFFFFFFFFBFB:;;;;;;EFFFFF9;DFFFFFFFFFFFFFFFFFFFF@DDFFFFFFEADFFFFFFEFFFFDFFDFFFFFFFDFFFFFFF>ABD.FADFFFD?ADFFFFF
@M03896:38:000000000-B4D98:1:1107:7500:11506 1:N:0:165
TACGGAGGGTGCAAGCGTTAATCGGAATTACTGGGCGTAAAGCGCACGCAGGCGGTTTGTTAAGTCAGATGTGAAATCCCCGGGCTCAACCTGGGAACTGCATCTGATACTGGCAAGCTTGAGTCTCGTAGAGGGGGGTAGAATTCCAGGTGTAGCGGTGAAATGCGTAGAGATCTGGAGGAATACCGGTGGCGAAGGCGGCCCCCTGGACGAAGACTGACGCTCAGGTGCGAAAGCGTGGGGAGCAAACA
+
AAAAABBCCAAABGFG?2FEFGHFEEGGHGBDBBABAAFEGHHGG0AAEEECGGGCEGGHHHHHHHBFGHEFFDDFHHHHGGGGEGHGHHHHHHFFGGGGHHGGHHFHGHGFHGHFGGFFFGHHHHHHGGGGHHGGGABDFFFFFFFFFFBF;;;;;;;;AFFFFF:;ABEFFFFFFFFFFFFFFFFFFD;AFFD=9?EDFFFFFFBFFFFFAADDFFFFFDDDFFFFFFFBDC:9BA9A>DFA:AEFEFA
@M03896:38:000000000-B4D98:1:1107:13682:11560 1:N:0:165
TACGTATGGAGCAAGCGTTATCCGGATTTACTGGGTGTAAAGGGTGCGTAGGTGGCAGTGCAAGTCAGATGTGAAAGGCCGGGGCTCAACCCCGGAGCTGCATTTGAAACTGCTCGGCTAGAGTACAGGAGAGGCAGGCGGAATTCCTAGTGTAGCGGTGAAATGCGAAGATATTAGGAGGAACACCAGTGGCGAAGGCGGCCTGCTGGACTGTTACTGACACTGAGGCCCGAAAGCGGGGGGAGCAAACA
+
>>>?>FFF1DCFFGFEC1E?EGFA0EEEHGDFFB0BAAAGFHGGFFFGFE/ADDFBEABABBGHFH2DFD1DDFGB@0FGGEEEEEEFFGHGG?/></<BFGFHGFBGFH1<BBG//?//@G1@2F2GCHFFCA?C<<C<><<CGHHHDGD===;<;;;;CFHC0G=.9-9FBFFG00BFCBFGGGG9.C0CE??--9A-9@@-AFFFBF-/9;;;FF/;;/:;/;/9--9-----/99--9-;--9//9-
@M03896:38:000000000-B4D98:1:1107:13695:11573 1:N:0:165
TACGTATGGAGCAAGCGTTATCCGGATTTACTGGGTGTAAAGGGTGCGTAGGTGGCAGTGCAAGTCAGATGTGAAAGGCCGGGGCTCAACCCCGGAGCTGCATTTGAAACTGCTCGGCTAGAGTACAGGAGAGGCAGGCGGAATTCCTAGTGTAGCGGTGAAATGCGTAGATATTAGGAGGAACACCAGTGGCGAAGGCGGCCTGCTGGACTGTTACTGACACTGAGGCACGAAAGCGTGGGGAGCAAACA
+
ABABAFFFFFFFGGGE?2FCGGGEEEGGHHDFBBB3EEHHHHHGHFEGFEFEGHGFEEFFFFFFGH5DEGBDDEGGFHHHGEGEEEHFGHHGG?>EE/0BGHHHHHGHHHDFFGH/>FF<@GFGHHFHGHGHDEEGFAEC@CGEHHHHHHFHD=<;;;;;CGHHHGC.CBEGGGGGFFFFGGGGGGGAF0BFF-BFCFFAFAFFFFFFFFFFEFFFFFFFFFFF0BFFE.A;.DD:F?ADAFF.9AEFF?A
@M03896:38:000000000-B4D98:1:1107:12285:11657 1:N:0:165
TACGTAGGGTGCGAGCGTTGTCCGGATTTATTGGGCGTAAAGGGCTCGTAGGTGGTTGATCGCGTCGGAAGTGTAATCTTGGGGCTTAACCCTGAGCGTGCTTTCGATACGGGTTGACTTGAGGAAGGTAGGGGAGAATGGAATTCCTGGTGGAGCGGTGGAATGCGCAGATATCAGGAGGAACACCAGTGGCGAAGGCGGTTCTCTGGGCCTTTCCTGACGCTGAGGAGCGAAAGCGTGGGGAGCGAACA
+
AAAAAFFBCFAAEEGE?AECEGHFEGGGHHBFBFGBAAEGHHFGFCHEEEGGGHGEFEBGFFEE>EE>/FEBFFFGGHFGHGHEEFGHGFHFHHFFFGFDGGGHHGEHHCA?>>F/FDFF?DBF1FGDHHHGFGE@?GHFCGGHHHHGFE/GC.;;;;;ACFGGFF;EFGGGGGGFFFFGGDFFFFFFFFFFA;@FADA-BB-:FFB;BBAEFFFFFEFFFFFFFFFEFFF;C;DFFFFFFFFFFA:BBD=
@M03896:38:000000000-B4D98:1:1107:12302:11663 1:N:0:165
TACGTAGGGTGCGAGCGTTGTCCGGATTTATTGGGCGTAAAGGGCTCGTAGGTGGTTGATCGCGTCGGAAGTGTAATCTTGGGGCTTAACCCTGAGCGTGCTTTCGATACGGGTTGACTTGAGGAAGGTAGGGGAGAATGGAATTCCTGGTGGAGCGGTGGAATGCGCAGATATCAGGAGGAACACCAGTGGCGAAGGCGGTTCTCTGGGCCTTTCCTGACGCTGAGGAGCGAAAGCGTGGGGAGCGAACA
+
AAAA>FFBBFAAECFE?AECEGHEEGGGHFFHCFEBAAEEHHFGFEHGEFEDGHGEFE?GFFE>>E/>@FABBFGFGGBGHHHFEGHGHFHHHFEBGC??DGHHHGEHGGA?AAFCHDFGF=GGBGFDGGHEGGA?D.DD<CDGHHHFCF:C;..;::;;;EFGFC;CDBAGEFGGFFFGGDFFFFFEABFEADFAAAEFAF;EFFFFF:AEFFFFFFF0BFFFFBFAFFABDCFFF?ADDFAEB9;@DB-
@M03896:38:000000000-B4D98:1:1107:12294:11679 1:N:0:165
TACGTAGGGTGCGAGCGTTGTCCGGATTTATTGGGCGTAAAGGGCTCGTAGGTGGTTGCTCGCGTCGGAAGTGTAATCTTGGGGCTTAACCCTGAGCGTGCTTTCGATACGGGTTGACTTGAGGAAGGTAGGGGAGAATGGAATTCCTGGTGGAGCGGTGGAATGCGCAGATATCAGGCGGAACACCAGTGGCGAAGGCGGTTCTCTGGGCCTTTCCTGACGCTGAGGAGCGAAAGCGTGGGGAGCGAAC
+
AABBAFF@A4A>2AEE?2EAFGHF?EEFH5FFB3ABAAAECD3AFAG0EAFEFGABFB1BB1>>>E/>/?EB3?F4BGBFHHH<EEHG3FHGHFF2F/?BDEGFGBEHCF//>>FCHF1F1>GC10F?HFHEA.CC?FDD/<0:;GHHB//:.;:;-;;-9AFBBC;CA-?FFB00;0/;-=D@FFF;AFFFA-;>-9;@;>-;BF;;;.9;EFFFFFFFF?DDDDA9/:A-9@=AFDDADF-.-9-9;@
@M03896:38:000000000-B4D98:1:1107:25988:12059 1:N:0:165
TACGTAGGGGGCAAGCGTTATCCGGATTTACTGGGTGTAAAGGGAGCGTAGACGGCAAGGCAAGTCTGATGTGAAAACCCAGGGCTTAACCCTGGGACTGCATTGGAAACTGTCTGGCTCGAGTGCCGGAGAGGTAAGCGGAATTCCTAGTGTAGCGGTGAAATGCGTAGATATTAGGAGGAACACCAGTGGCGAAGGCGGCTTACTGGACGGTAACTGACGTTGAGGCTCGAAAGCGTGGGGAGCAAACA
+
ABABAFFBCB?>AFFE?AEEEGGEEGGGHFDFBBAAEEGHFHGGGFGGGE0CGEEE0EBFFFGFGHGFFFBBBGGGFFFGGFFA?GGHHGHHHFFFFGFFHHHHGHHGFHF3FFF3BFFGDFCFGHHGGGGGFGGHFFGDACGGHHHHHH0D=<0<::;;CCGHFGC;ABFGGFGGGGGGGDGGGGGFFCFFEFFFFFEAFFFFFFFFBFFA=AEFFFFBF.AEFFEFEFA@AFF?FDADFCFFFFFFFFF
@M03896:38:000000000-B4D98:1:1107:25975:12077 1:N:0:165
TACGTAGGGGGCAAGCGTTATCCGGATTTACTGGGTGTAAAGGGAGCGTAGACGGCAAGGCAAGTCTGATGTGAAAACCCAGGGCTTAACCCTGGGACTGCATTGGAAACTGTCTGGCTCGAGTGCCGGAGAGGTAAGCGGAATTCCTAGTGTAGCGGTGAAATGCGTAGATATTAGGAGGAACACCAGTGGCGAAGGCGGCTTACTGGACGGTAACTGACGTTGAGGCTCGAAAGCGTGGGGAGCAAACA
+
ABBCAFFBBAD>ACFE22E?GFHEAEFGHF5DBBB3EEGHFHHCFFGGGECEHEEE0EBFFFGGGHHHHFBBBFGFFCEGGEFE??GGHGHHHHC/GFGFHHHHHHHGHHB3FFDBBFCGBCDGHHHGFGFGFGGFFHF-<<CFHGGFHBDD=;;<:;;:;CFGFG.;DFGGGEFFF0BFGDFGGGGEFBFGC=DFAAEC@BC>BB/9;BFDFFFFFFFFFBFFEFFFFFFDAFDDFDAD;C-9:;EFFFF
@M03896:38:000000000-B4D98:1:1107:19502:12161 1:N:0:165
TACGGAGGGTGCAAGCGTTAATCGGAATTACTGGGCGTAAAGCGCACGCAGGCGGTTTGTTAAGTCAGATGTGAAATCCCCGGGCTCAACCTGGGAACTGCATCTGATACTGGCAAGCTTGAGTCTCGTAGAGGGGGGTAGAATTCCAGGTGTAGCGGTGAAATGCGTAGAGATCTGGAGGAATACCGGTGGCGAAGGCGGCCCCCTGGACGAAGACTGACGCTCAGGTGCGAAAGCGTGGGGAGCAAACA
+
AAABAABCBABABGGF?2EEFG5FFGGGHGBBBBBAAAEEHHHGG0EAEEEFGGGGGGGHHHHHGH4B@GBBBFGFHHHHGGGGGGHGHHHHHHGFCFFFGHHHHHHHHHGFHGGGGGGGGGHHHHHGFGFGHHG?CFFDEFFFFFFFFFBFB;:;-;9;;BFFFFA:DBFFEFFFFFFFFFFFFFFFF-@FFFFA@DEF-DFFFF@AAFFDA-ADFFF//9?.DD/BBB::9@:9:..:@D-.-.;;/9.
@M03896:38:000000000-B4D98:1:1107:19521:12167 1:N:0:165
TACGGAGGGTGCAAGCGTTAATCGGAATTACTGGGCGTAAAGCGCACGCAGGCGGTTTGTTAAGTCAGATGTGAAATCCCCGGGCTCAACCTGGGAACTGCATCTGATACTGGCAAGCTTGAGTCTCGTAGAGGGGGGTAGAATTCCAGGTGTAGCGGTGAAATGCGTAGAGATCTGGAGGAATACCGGTGGCGAAGGCGGCCCCCTGGACGAAGACTGACGCTCAGGTGCGAAAGCGTGGGGAGCAAACA
+
ABAAABCCCAAAFGGE?AEEEGHFEGGGHGDBBBBAEEEGHHHGG0EEFGGCFGGGGGGHHHHHHHDFGFEBBGGHHHHHGGGGEGHHHHHHHHAGFGHHHHHHHHHHHHGGGHHFGHHHGFGHHHHGFGGFHHG@DFFDEFFFFFFFFFBFB;;;;:;@EFFFFFA;DFFBFFFFFFFFFFFFFFFFF@DFFDDFFFFFBDFFFFFFFFFFF=DDFFFBFDDFFFFFFFFFFFFFFFFFFFFFFFFFFF?
@M03896:38:000000000-B4D98:1:1107:19508:12180 1:N:0:165
TACGGAGGGTGCAAGCGTTAATCGGAATTACTGGGCGTAAAGCGCACGCAGGCGGTTTGTTAAGTCAGATGTGAAATCCCCGGGCTCAACCTGGGAACTGCATCTGATACTGGCAAGCTTGAGTCTCGTAGAGGGGGGTAGAATTCCAGGTGTAGCGGTGAAATGCGTAGAGATCTGGAGGAATACCGGTGGCGAAGGCGGCCCCCTGGACGAAGACTGACGCTCAGGTGCGAAAGCGTGGGGAGCAAACA
+
ABB@ABBBBAAAFFFCE?EGGGHFEGGGHGDB5BBBAAEEHHHGG0EEEGFCGGGGGGGHHHHHHHF3GHGBFFH4BGHHGGGGEEHFGHHHGFEGHGHDGHHGHHHHHHFHHFEHGGGFFGFHHGF?FEFAFGGDGFFDEFFFFFFFFFBB9;;:9;;;AFFFFF;..@E/9BFFBFB?DDFFFFFFF;-DFC-@DDE;BFFFFF@.ABFF>FFFFFFBFDAAFD/BFFB@A=DDFD.:9;@?DA.9;F.
@M03896:38:000000000-B4D98:1:1107:12522:13187 1:N:0:165
TACGGAAGGTCCGGGCGTTATCCGGATTTATTGGGTTTAAAGGGAGCGTAGGCCGGAGATTAAGCGTGTTGTGAAATGTAGACGCTCAACGTCTGCACTGCAGCGCGAACTGGTTTCCTTGAGTATGCACAAAGTGGGCGGAATTCGTGGTGTAGCGGTGAAATGCTTAGATATCACGAAGAACTCCGATTGCGACGGCAGCTCACTGGAGCGCAACTGACGCTGAAGCTCGAAAGTGCGGGTATCGAACA
+
AAABBBBBBFFFEE2A2AEECGHEEEGGHFDF53B1FEHHHHHGHGEGFFGGHHGG?E>GHHHEGFDFAG1B?FGGFDB4FGGCGGGDEFAFHHEGGFGGHHFHCD?BAFFDFFGGGHHHGH1FGGGGGHHHHH0B<.C@ACDFHGECCD.9;;;;-;;;CFFGGFFFFGFFGGGGGFDDFFFFFFFBBFFEFFF-@FBADFEFFFBB.FFF-B;@DFFFFDDFFFFEBBBDFFFDF9FFBF;9;B;AFFF
@M03896:38:000000000-B4D98:1:1107:12521:13209 1:N:0:165
TACGGAAGGTCCGGGCGTTATCCGGATTTATTGGGTTTAAAGGGAGCGTAGGCCGGAGATTAAGCGTGTTGTGAAATGTAGACGCTCAACGTCTGCACTGCAGCGCGAACTGGTTTCCTTGAGTACGCACAAAGTGGGCGGAATTCGTGGTGTAGCGGTGAAATGCTTAGATATCACGAAGAACTCCGATTGCGAAGGCAGCTCACTGGAGCGCAACTGACGCTGAAGCTCGAAAGTGCGGGTATCGAACA
+
ABAAAAABBFFF2EEA2AEEFGHEGGGGHFFHCGF1FGHHHHHGHGEGFFGDHHEF?E>GHHHHHGAEAGABEDFFGFB4BGGEEGGDGF?GHFFGFHFFGHGHCF?BCGGHHFHHHHHHGHFHFGCEGGGHHHDD<CCCCGGGGF?;CA.CC9;;:;;;CFGGFBCFFFFFFFFFF?DFFFFFFFFFFFFFFFCFFFFFDFFFFFFFFFFF@DADDFFFFFFFFDFBFFF?:FFFF/B>DFA@FB;ABF@
@M03896:38:000000000-B4D98:1:1107:21965:13332 1:N:0:165
AACGTAGGGTGCAAGCGTTGTCCGGAATTACTGGGTGTAAAGGGAGCGCAGGCGGGAAGACAAGTTGGAAGTGAAAACCATGGGCTCAACCCATGAATTGCTTTCAAAACTGTTTTTCTTGAGTAGTGCAGAGGTAGATGGAATTCCCGGTGTAGCGGTGGAATGCGTAGATATCGGGAGGAACACCAGTGGCGAAGACGGTCTACTGGGCACCAACTGACGCTGAGGCTCGAAAGCATGGGTAGCAAACA
+
AAABAFFCBFAAFGGEC?ECFGHEEGGGHGBFBFF3EEHHHHGGHGGGGGGCFGGGEGEHFHHHGHFGFFBBBFGHFHGHHHHFFGHHHHHGGHHHFGHGHHHHHGGHHHGBFDDGGGGGGGHGHHHGHHHHHGFHEHHHGHHHGHHHGG?E<<==<<;;ECGHHGCCEGGGGGGEGGGGGGGGGGGEFCBFEDDFF.;ADFFFFFBB9EFFFFFFFFFFFFFFFFFEEFFCCFFDFFFFFFFFEFFFFF?
@M03896:38:000000000-B4D98:1:1107:6641:13378 1:N:0:165
TACGGAGGGTGCAAGCGTTAATCGGAATTACTGGGCGTAAAGCGCACGCAGGCGGTTTGTTAAGTCAGATGTGAAATCCCCGGGCTCAACCTGGGAACTGCATCTGATACTGGCAAGCTTGAGTCTCGTAGAGGGGGGTAGAATTCCAGGTGTAGCGGTGAAATGCGTAGAGATCTGGAGGAATACCGGTGGCGAAGGCGGCCCCCTGGACGAAGACTGACGCTCAGGTGCGAAAGCGTGGGGAGCAAACA
+
ABAAAACCCAAAFFGG2AEEEGHBEEGGHGBB5ABAAAEEGHGEG0EAEGF?FFGEGGGHHHHFGHDFFGBBBGBGFGHHGFGEEEHGHHHHHHEHHGHFHHGGHGHHHHHHGHF2FGGGFGEHHHHCFDE.GFGGGA::;BFFFFFFFF0B;::;;:;:AFFFFF;ADFFFFFFFFB0.DFFFFFFFA@FDA>@BF?EBFFFFFC@AEFF;-@AAFFFFFDDDFFFFBFB@AFFDFFDFFF-EFA;F0F.
@M03896:38:000000000-B4D98:1:1107:6622:13380 1:N:0:165
TACGGAGGGTGCAAGCGTTAATCGGAATTACTGGGCGTAAAGCGCACGCAGGCGGTTTGTTAAGTCAGATGTGAAATCCCCGGGCTCAACCTGGGAACTGCATCTGATACTGGCAAGCTTGAGTCTCGTAGAGGGGGGTAGAATTCCAGGTGTAGCGGTGAAATGCGTAGAGATCTGGAGGAATACCGGTGGCGAAGGCGGCCCCCTGGACGAAGACTGACGCTCAGGTGCGAAAGCGTGGGGAGCAAACA
+
AAAAAABBBAAABGGF2AEAFGHBEAAFHHFB53BBAAEECGHGF0A0EAE0E@EEGDGHGFEHGHFGFGF@BFGFHHHHGGGGEGHGHHHHHHGHFF?BGHHHHGGHHHGFHFHHGGBFGFFGHHHHADFGHF.>@=9AEFFFFFFFBB/B;;:;:;:;ABBFBF:;9-9BFFFFFEBA:AFFFFFFFFFFABB;-9A--@;BD@;AAFF---9AFFFFF.D?FFFFFFBBDC@./9.:@DFFC?AB/AA
@M03896:38:000000000-B4D98:1:1107:9061:13823 1:N:0:165
TACAGAGGGTGCGAGCGTTAATCGGATTTACTGGGCGTAAAGCGTGCGTAGGCGGCTTTTTAAGTCGGATGTGAAATCCCTGAGCTTAACTTAGGAATTGCATTCGATACTGGGAAGCTAGAGTATGGGAGAGGATGGTAGAATTCCAGGTGTAGCGGTGAAATGCGTAGAGATATGGAGGAATACCGATGGCGAAGGCAGCCATCTGGCCTAATACTGACGCTGAGGTACGAAAGCATGGGGAGCAAACA
+
AAAA?FFBAAA>ECFA?AECEGHFEEGGHHDBBBABAAEEFGHFGEEEFEEDHFFE?EHHHHHGFG1>///BBE4FGHHHHHFFHHHGHFGHHFDGFFFFHHGHHGBGGD>2??0C/FGFFFCFFGGGCFGDFGFHFFGGDDGFGGHFDG/<<<<=-<<<<GH0:CCAFCGFFCCHG;BFDD/:0CFA:AD.;9ABFBA?FFFFFFFBBF.BF/;FBFF/B.DFFDFEFF/:EAD.//;F?EDE;.AF/;;
@M03896:38:000000000-B4D98:1:1107:9043:13832 1:N:0:165
TACAGAGGGTGCGAGCGTTAATCGGATTTACTGGGCGTAAAGCGTGCGTAGGCGGCTTTTTAAGTCGGATGTGAAATCCCTGAGCTTAACTTAGGAATTGCATTCGATACTGGGAAGCTAGAGTATGGGAGAGGATGGTAGAATTCCAGGTGTAGCGGTGAAATGCGTAGAGATATGGAGGAATGCCGATGGCGAAGGCAGCCATCTGGCCTAATACTGACGCTGAGGTACGAAAGCATGGGGAGCAAACA
+
ABAABFFBCAAAGEGE?AE?FGHFEEFGHGBBBAFAAAEEFHHGFEGGGEEDHGGCCFHHHHHHGH1>EE?BBGGGHHHHHHHGHHHHGFGHHFGHDGBGHHHHHHFHHGFDG?CCDFG@FGFFGHGBGGFGFGFHFFFGGHHHHHHEH0<C<<==<<<<CFBCFG::CDEHBFHHHFFGGGFFBFGGCDGGCFF?BDFFFFFFFFFBBF?FB0BFFEB:BADFBAFEFB09EADFFBFFFFFFFFFFFF:
@M03896:38:000000000-B4D98:1:1107:9061:13842 1:N:0:165
TACAGAGGGTGCGAGCGTTAATCGGATTTACTGGGCGTAAAGCGTGCGTAGGCGGCTTTTTAAGTCGGATGTGAAATCCCTGAGCTTAACTTAGGAATTGCATTCGATACTGGGAAGCTAGAGTATGGGAGAGGATGGTAGAATTCCAGGTGTAGCGGTGAAATGCGTAGAGATATGGAGGAATACCGATGGCGAAGGCAGCCATCTGGCCTAATACTGACGCTGAGGTACGAAAGCATGGGGAGCAAACA
+
AAAAAFFCCAAAFCFE??EAFGHFEGGGHEDBBBBBAEFGGHHFEEG?FEEEHEG?@EGHHHHHHH1EEE?BBFGGGHHHHHHGHHHHHGHHHEBGDFBFHHHHHHFHHGFBF?CCDFGFFGGFHHFHGHGGFDGHFFFGGHHHHHGGHG0C<<==<==<EHHHCG:=DGGHFFHHHGFGGEFGGGGGFGGGCDDGGFEFFFFFFFFFBFFFFFFFFFFFFFFFFFFFFFFDFFFFFFFFFFD.=DFFFFF
@M03896:38:000000000-B4D98:1:1107:7933:13844 1:N:0:165
TACGGAGGGTGCAAGCGTTAATCGGAATTACTGGGCGTAAAGCGCACGCAGGCGGTTTGTTAAGTCAGATGTGAAATCCCCGGGCTCAACCTGGGAACTGCATCTGATACTGGCAAGCTTGAGTCTCGTAGAGGGGGGTAGAATTCCAGGTGTAGCGGTGAAATGCGTAGAGATCTGGAGGAATACCGGTGGCGAAGGCGGCCCCCTGGACGAAGACTGACGCTCAGGTGCGAAAGCGTGGGGAGCAAACA
+
ABA?ABCCBAAAGFGF2AFECGHFAEGGHHDB5BBAAAEFGHGFG0EAEGGGGGGEGEGHHHHGHH4FGGFBBFGGHHHHGGGGEFHHFGHHHHGHHGHGHHHHEGHDHHFFFG2FFFG??FFGHHGGFDGGHHD-<DDDFFFFFEF////;;;;;;;;;AFFFFB;;AC.BBFBFF//FDFFFFFFDF=DFFDCFFFA@--@=FF>AEFFC;@??FFFBFDDF?.BFFFFFACDDFFFFFFFEFDEFFF.
@M03896:38:000000000-B4D98:1:1107:7945:13863 1:N:0:165
TACGGAGGGTGCAAGCGTTAATCGGAATTACTGGGCGTAAAGCGCACGCAGGCGGTTTGTTAAGTCAGATGTGAAATCCCCGGGCTCAACCTGGGAACTGCATCTGATACTGGCAAGCTTGAGTCTCGTAGAGGGGGGTAGAATTCCAGGTGTAGCGGTGAAATGCGTAGAGATCTGGAGGAATACCGGTGGCGAAGGCGGCCCCCTGGACGAAGACTGACGCTCAGGTGCGAAAGCGTGGGGAGCAAAC
+
ABBBBBABBA@AFFGF?2FAFGHFEEFFHHDFBBABAAEAGHGEE?EEFGFCGGGCGGGHGHHHHHGFGHFFFGHHHHHHGGGGEEHHHHHHGHAGHGHGHBGGHHFHGHFGHHHFGGGFFCGGFHHHGGGGGFGGGFFDFF/;FFFFFFBFB9;;9;;@EFFFFF.;AD?FFBFFF/:ADFFFFFFFFFFBF-BDFFEDFAFFFFFFEBF;DDD?BFFBB.A;9A//9BB9ADFDFDFFFFFF=DFFFF
@M03896:38:000000000-B4D98:1:1107:7927:13871 1:N:0:165
TACGGAGGGTGCAAGCGTTAATCGGAATTACTGGGCGTAAAGCGCACGCAGGCGGTTTGTTAAGTCAGATGTGAAATCCCCGGGCTCAACCTGGGAACCGCATCTGATACTGGCAAGCTTGAGTCTCGTAGAGGGGGGTAGAATTCCAGGTGTAGCGGTGAAATGCGTAGAGATCTGGAGGAATACCGGTGGCGAAGGCGGCCCCCTGGACGAAGACTGACGCTCAGGTGCGAAAGCGTGGGGAGCAAACA
+
AAABBAABBAAAFFGF?2EGCGHFEEGGHHD553FAAAEEHHGGG0AEEGGGGGGGGGGHHHHHHHDGHHFBBFHHHHHHGGGGGGHHHHHHHHGHHGADGGGCGHHHHHFDHFGHGHGHHFFHFHHHFEEEHHGGGFFFEFFFFFFFFBBB;;;;;;;@?FFFFFDADDFFBFFFFFBF?FFFFFFFF-BFACD--AA@CBBDFFBEFFFFDFFAFFFFFFF.DFFFFFFFBC-ABD9.:BBEFF?FFF.
@M03896:38:000000000-B4D98:1:1107:7167:13927 1:N:0:165
AACGTAGGTCACAAGCGTTGTCCGGAATTACTGGGTGTAAAGGGAGCGCAGGCGGGAAGACAAGTTGGAAGTGAAATCTATGGGCTCAACCCATAAACTGCTTTCAAAACTGTTTTCTTGAGTAGTGCAGAGGTAGGCGGAATTCCCGGTGTAGCGGTGGAATGCGTAGATATCGGGAGGAACACCAGTGGCGAAGGCGGCCTACTGGGCACCAACTGACGCTGAGGCTCGAAAGTGTGGGTAGCAAACAG
+
ABABAFFCFFFCFGGG??EAFGHEGGGGHHBFBAA3EEHFHHHGHGGFGGEFGEE?GFEHGGHHGHDFGFHBGGFGHGG4FGHHHHHGHHHGGFH2FFGGHHGHHHHHHHGBGGGHHHHGGHHHFGCHHHGHGGFGCF-CFGEHHHHGG@?AF0;;;;;;CGHHC?;9BEGGFGEF;C@BDGFGGFFFFFF;@CBFDA;@@AFFFFFFEEFDFF.;FFFF?ADADFEAAFCCFFD:B0FFFFFEFFFFFF/
@M03896:38:000000000-B4D98:1:1107:24376:14020 1:N:0:165
TACGGAGGGTGCAAGCGTTAATCGGAATTACTGGGCGTAAAGCGCACGCAGGCGGTTTGTTAAGTCAGATGTGAAATCCCCGGGCTCAACCTGGGAACTGCATCTGATACTGGCAAGCTTGAGTCTCGTAGAGGGGGGTAGAATTCCAGGTGTAGCGGTGAAATGCGTAGAGATCTGGAGGAATACCGGGGGCGAAGGCGGCCCCCTGGACGAAGACTGACGCTCAGGTGCGAAAGCGTGGGGAGCAAACA
+
AABBABCCBAABFGGECAEEFGHGEEFGHHBFBBBAEEEEHHHGGCGGGGGFGGGCEFGHHFGHGHFHHHEBFBGFHHHHGGGGFGHGHHHHHHGHHGHHHHHHHHGHHHFGHFFGGFFGFFHHHHHGGGGEGHGCDFFFFFFFFFFFFF/B;;;;:;;@EFFFFFA;DFFFFFFFFFBFFFFBFFFFF-@BFFAFFFFFDFFFFFDEFFFAD-D.FFF;99?.DFF//:;@AD=A/ADDBFFAF.ABFF.
@M03896:38:000000000-B4D98:1:1107:24350:14027 1:N:0:165
TACGGAGGGTGCAAGCGTTAATCGGAATTACTGGGCGTAAAGCGCACGCAGGCGGTTTGTTAAGTCAGATGTGAAATCCCCGGGCTCAACCTGGGAACTGCATCTGATACTGGCAAGCTTGAGTCTCGTAGAGGGGGGTAGAATTCCAGGTGTAGCGGTGAAATGCGTAGAGATCTGGAGGAATACCGGTGGCGAAGGCGGCCCCCTGGACGAAGACTGACGCTCAGGTGCGAAAGCGTGGGGAGCAAACA
+
ABABABCCCBAABGFFCAFFGGHFEGGGHHFCBBBBEAEFHHHGGFGGGGGFGGGGGGGHHGHHHHHHFHFBFGHHHHHHGGGGEGHFGHHHGHGHFFGGHHGHHHHGHHGFHHHGEGFGFHHHHGGFGGGGHHGGGFFFFFFFFFFFFF/B;;;;;;;;AFFFFFAADFFFBFFFFFFFFFBFFFFFB@DFFFFCDDEFCFAAFF@EFFFF-DDFFFFFFFFDFD/BFBB@DFADFFADFFFFFFFFFAA
@M03896:38:000000000-B4D98:1:1107:16946:14041 1:N:0:165
TACGGAAGGTCCAGGCGTTATCCGGATTTATTGGGTTTAAAGGGAGCGTAGGCTGGATATTAAGTGTGTTGTGAAATGTAGACGCTCAACGTCTGACTTGCAGCGCATACTGGTTTCCTTGAGTACGCACAACGTTGGCGGAATTCGTCGTGTAGCGGTGAAATGCTTAGATATGACGAAGAACTCCGATTGCGAAGGCAGCTGACGGGAGCGCAACTGACGCTTAAGCTCGAAGGTGCGGGTATCAAACA
+
AAABAABBAFFFGBAAE?EEGGHEGGGGHGFG5BBAFEHHFHHGEDGFEEGGHHHCHHHGHHHGGH@FCGABBFDFFDBFGGHCGFGDFFFGGGEHGEFGHFFGCE?EEHFBGBFGHHHHHHFGHHDDGGGHACEFA<?@<ACGHGAFG--<<<==<<:;CGHH00<CGHHHHHHHGFEDGDFGGGGDFGGGFGFGCFEEDFFF/BD@=DCDBFADFFFFFFFFFFFFFFFDAFA./9FFCF@>/FFFFFF
@M03896:38:000000000-B4D98:1:1107:6738:14281 1:N:0:165
TACGGAGGGTGCAAGCGTTAATCGGAATTACTGGGCGTAAAGCGCACGCAGGCGGTTTGTTAAGTCAGATGTGAAATCCCCGGGCTCAACCTGGGAACTGCATCTGATACTGGCAAGCTTGAGTCTCGTAGAGGGGGGTAGAATTCCAGGTGTAGCGGTGAAATGCGTAGAGATCTGGAGGAATACCGGTGGCGAAGGCGGCCCCCTGGACGAAGACTGACGCTCAGGTGCGAAAGCGTGGGGAGCAAACA
+
AAAAAABBBAAAGGGFA?FAFGHFEEEGHFBD5BABEAEFHHGEG0AAEEE?EEECEGGHGHHHHH4BDGFBFGEHHHHHFEGFEGHHHHHHHGECHGGGHHHHHHFHHHGFFGHFGGGGGGFGGHGGFFFGHHGGC;DDAFFFFFFFFF/FB;9;;;;;EFFFFF;;ADFFFFFFFFBF?DFFFFFDFDFDADDFFFEBFFFFFF@E:B.@-BDDFFFFFFFDFFFFFBB;ACBAFD:A@A-EFDFFF?.
@M03896:38:000000000-B4D98:1:1107:24032:14302 1:N:0:165
TACGGAGGGTGCAAGCGTTAATCGGAATTACTGGGCGTAAAGCGCACGCAGGCGGTTTGTTAAGTCAGATGTGAAATCCCCGGGCTCAACCTGGGAACTGCATCTGATACTGGCAAGCTTGAGTCTCGTAGAGGGGGGTAGAATTCCAGGTGTAGCGGTGAAATGCGTAGAGATCTGGAGGAATACCGGTGGCGAAGGCGGCCCCCTGGACGAAGACTGACGCTCAGGTGCGAAAGCGTGGGGAGCAAACA
+
ABABABCCCAAAFGGF??EEFGHFEGGGHHDB5BBAAAEEHHHGGCGEGGGCGGGGGGGHHHHHHHHHGHEBFGHHHHHHGGGGEGHHHHHHHHGHHGH2GHHHHHGHHHGHGHHHGFGHFGFHHHHGGGGGHFE-@BDDEFFFFFFFBFBFF;;;;;;@EFFFFFAADFFFFFFFFFFEADFFFFFF@BFFF-BFFFE@CFFFFFC:EFF;B>DDFFF:FFFFFFFFFBB@ADFFFFFFFFFFDDEFFF.
@M03896:38:000000000-B4D98:1:1107:24025:14322 1:N:0:165
TACGGAGGGTGCAAGCGTTAATCGGAATTACTGGGCGTAAAGCGCACGCAGGCGGTTTGTTAAGTCAGATGTGAAATCCCCGGGCTCAACCTGGGAACTGCATCTGATACTGGCAAGCTTGAGTCTCGTAGAGGGGGGTAGAATTCCAGGTGTAGCGGTGAAATGCGTAGAGATCTGGAGGAATACCGGTGGCGAAGGCGGCCCCCTGGACGAAGACTGACGCTCAGGTGCGAAAGCGTGGGGAGCAAACA
+
A3>AA3ABBABAGFG4AAFE2EGBE2FFHCDB5BABAAEEHHHGE?EEEEECFEGEEFEGGHHHHHHHHHHFBBEGHHHHGGGGEEHHFHHGGGGGHGHGGHHGHHEHHHGGFGHCFFGF0<GHHHHCFD.FHF.-@BBD.FFFFFFFF/99:;;;9-;9AFFFF;;9;@9B/FFFBBFFFABBBFFDBBBDAB-@@.;9-9B?B?9...ABB-.;;B9;B.9DF.///99;.;-.B.99B?;9-9./;A.
@M03896:38:000000000-B4D98:1:1107:19316:14460 1:N:0:165
TACGGAGGGTGCAAGCGTTAATCGGAATTACTGGGCGTAAAGCGCATGCAGGCGGTTTGTTAAGTCAGATGTGAAATCCCCGGGCTCAACCTGGGAACTGCATCTGATACTGGCAAGCTTGAGTCTCGTAGAGGGGGGTAGAATTCCAGGTGTAGCGGTGAAATGCGTAGAGATCTGGAGGAATACCGGTGGCGAAGGCGGCCCCCTGGACGAAGACTGACGCTCAGGTGCGAAAGCGTGGGGAGCAAACA
+
BCBBBBCDCBBABGCF??EEFGHFEFFGHHDBBBBBAEEEHHHGGAEEHHFEEFGGEGGHHHHHHHDFGGFBBGHHHHHHGGGGEGHHHHHHHHAGHGHGHHHHHHHHHHGFHHGHGGGGGGFHHHHHGGGFHHG?CFFDEFFFFFFFFFFFF;;:;;;;;FFFFFA;AFFFFFFFFFFFFFFFFFFFFBBDFFDFFFEFFFFFFFBE?FFFC;DAFFFBFFF.ADFFFFFFFFFFFBDFFFFFFFEFFF?
@M03896:38:000000000-B4D98:1:1107:19299:14469 1:N:0:165
TACGGAGGGTGCAAGCGTTAATCGGAATTACTGGGCGTAAAGCGCATGCAGGCGGTTTGTTAAGTCAGATGTGAAATCCCCGGGCTCAACCTGGGAACTGCATCTGATACTGGCAAGCTTGAGTCTCGTAGAGGGGGGTAGAATTCCAGGTGTAGCGGTGAAATGCGTAGAGATCTGGAGGAATCCCGGTGGCGAAGGCGGCCCCCTGGACGAAGACTGACGCTCAGGTGCGAAAGCGTGGGGAGCAAACA
+
AAAAABBD?AA>CGGFE?EEFGHBAEFFHHBDBBABAAEEGHGEFEEEHHHGGGGGGEEHFFHHHG4BBGFBBF4BGGHHGGGEEEHGFGGGHEFFHGGFGGHGFHB3FGGGGHGFFGHGBCHHHGF0?A//1F/-@A9AABFFFFF/BF/B;::;;@:@./FFFF9;.@.//;FFFFBF..FB/B/AAB-A9BB=AFFFFFFFFB9:.B.=-@DFFFBBB.A?FFFF9BFDAD;9B;:99BDEBA.9BF.
@M03896:38:000000000-B4D98:1:1107:17621:14724 1:N:0:165
TACGGAAGGTCCGGGCGTTATCCGGATTTATTGGGTTTAAAGGGAGCGTAGGCCGGAGATTAAGCGTGTTGTGAAATGTAGACGCTCAACGTCTGCACTGCAGCGCGAACTGGTTTCCTTGAGTACGCACAAAGTGGGCGGAATTCGTGGTGTAGCGGTGAAATGCTTAGATATCACGAAGAACTCCGATTGCGAAGGCAGCTCACTGGAGCGCAACTGACGCTGAAGCTCGAAAGTGCGGGTATCGAACA
+
AAAAAABBCFFFFGGA22ECGGGEEGGGHFFHBFBAFGHHHHHGHGGGGEEDHHE0/EEHHHHHHG?EAG1BEDGHGDFGHHH/EEGFGHEGHCEFBGGFHHHHFGCBCGFBG?FGFHGGGHBGGHDEGGGHFH0<=GC@ADCFGFACED.A;9;;9;;;CFGGFBCFGFFFFFFFFDFDFFFFFFFDFFFFFFDFFDEFDFFFFFFFFFFFBFFFFFFFFFFFBDFFFFFDDFFFFFFFFFF;FFDFFF@
@M03896:38:000000000-B4D98:1:1107:14359:15454 1:N:0:165
TACGGAGGGTGCAAGCGTTAATCGGAATTACTGGGCGTAAAGCGCATGCAGGCGGTTTGTTAAGTCAGATGTGAAATCCCCGGGCTCAACCTGGGAACTGCATCTGATACTGGCAAGCTTGAGTCTCGTAGAGGGGGGTAGAATTCCAGGTGTAGCGGTGAAATGCGTAGAGATCTGGAGGAATACCGGGGGCGAAGGCGGCCCCCTGGACGAAGACTGACGCTCAGGTGCGAAAGCGTGGGGAGCAAACA
+
BBAAABCCCAAACGGFCAFFFGHFEEGGHGDBB3BBAAEEHHHGGAFEHHHAFFGGGGGHHHFHGHDGHHEBBGHFGHHHGGGGGGHHHHHHHHGHHGHHHHHHHHHHHHGFHFGHGGHHHHFHHHHHFEGGHGGGGFFFFFFFFFFFFFBF:;;;;;;@?FFFFF;AACFFFFFFFE:ADDF0:FFFF-@BADFFFAEFAACDFF-AABA;:;ADFFFFFBF.A.FFBFB@DAA.BA9;A@;.-.AF0F.
@M03896:38:000000000-B4D98:1:1107:14367:15471 1:N:0:165
TACGGAGGGTGCAAGCGTTAATCGGAATTACTGGGCGTAAAGCGCATGCAGGCGGTTTGTTAAGTCAGATGTGAAATCCCCGGGCTCAACCTGGGAACTGCATCTGATACTGGCAAGCTTGAGTCTCGTAGAGGGGGGTAGAATTCCAGGTGTAGCGGTGAAATGCGTAGAGATCTGGAGGAATACCGGTGGCGAAGGCGGCCCCCTGGACGAAGACTGACGCTCAGGTGCGAAAGCGTGGGGAGCAAACA
+
AAAAAAABBABAFGCF?AE2AFGBBEFFHHDDDAABAAAEEHHFFCEEHHGAEFGGGGGHHHHHHHFEFHHFFGHFGHHHFFGEEEHHFHHHGHFHGFHFGFHHHHHHGHGGFGFBFFGG2FBGHHHGFDFGHFGFGBDFFFFFFFFFFFBFF99999;9AFFFFB;;ADFFFBFFFFFFFFFFFFFABDFFF>@DFFE=CBF@FFAEAFFC;-DA;FFBFD9AFABBBB;>9BFDFD?DFFFFFA.FBF.
@M03896:38:000000000-B4D98:1:1107:23193:15698 1:N:0:165
TACGGAGGGTGCAAGCGTTAATCGGAATTACTGGGCGTAAAGCGCACGCAGGCGGTTTGTTAAGTCAGATGTGAAATCCCCGGGCTCAACCTGGGAACTGCATCTGATACTGGCAAGCTTGAGTCTCGTAGAGGGGGGTAGAATTCCAGGTGTAGCGGTGAAATGCGTAGAGATCTGGAGGAATACCGGTGGCGAAGGCGGCCCCCTGGACGAAGACTGACGCTCAGGTGCGAAAGCGTGGGGAGCAAACA
+
ABBBABBCCBAAFGGE??EEFGHFEEGGHHDFBBBAEAFGHHHGGCFFGGGGGGGEGGGHHHHHHHHHHHFBFGHHHHHHGGGGEGHFGHHHHHGGHFHGHHHHHHHHHHGFFHHGGGGHGHFHHHHHFEGGHHGGGFBDFFFFFFFFFB0B;;;:;;;;AFFFFF;ADAFFFFFFFFFFFFFFFFFFFFFFABDFAFE@CFFFFDCAEFFAFDFFFFFFFFFFFFFFFFFBDFFFFFFFFAAEBDEFFF.
@M03896:38:000000000-B4D98:1:1107:27349:16346 1:N:0:165
TACGTAGGTGACAAGCGTTGTCCGGATTTACTGGGTGTAAAGGGCGCGTAGGCGGACTGTCAAGTCAGTCGTGAAATACCGGGGCTTAACCCCGGGGCTGCGATTGAAACTGACAGCCTTGAGTATCGGAGAGGAAAGCGGAATTCCTAGTGTAGCGGTGAAATGCGTAGATATTAGGAGGAACACCAGTGGCGAAGGCGGCTTTCTGGACGACAACTGACGCTGAGGCGCGAAAGTGTGGGGAGCAAACA
+
ABABAFFBBF5C5GGG?AE2FGGEEFGGHGBFBBAAEEHHHHHGF0EEEEEEHGGFEEFGGHHHGHGHEGD??B?BFFGHGEEGEEFHHHHHFC?<B/>AFCDGHGHFHHFDDFDBCGFHHHFGHHGDDFGGGGHHGHGD;@FGGFGFGF0B;;;;9;;;AFGGFC:;EFFFFFBFFFFFFFFFFFFEFFFFADFFCDEAFFFFFBFBFFFDFFFFFFFFFFFFFDF:EFFFF@DFFFFFFDFFFFFFFFF
@M03896:38:000000000-B4D98:1:1107:11676:16455 1:N:0:165
TACGTAGGTGACAAGCGTTGTCCGGATTTACTGGGTGTAAAGGGCGCGTAGGCGGACTGTCAAGTCAGTCGTGAAATACCGGGGCTTAACCCCGGGGCTGCGATTGAAACTGACAGCCTTGAGTATCGGAGAGGAACGCGGAATTCCTAGTGTAGCGGTGAAATGCGTAGATATTAGGAGGAACACCAGTGGCGAAGGCGGCTTTCTGGACGACAACTGACGCTGAGGCGCGAAAGTGTGGGGCGCAAACA
+
>3>A>CCAFFFFBGGFCAEEFG5AE?EEFHAB5F23AADFBBGFGEGCEEE1AEE0>>?3B@4FFF4BBF1?>B?@FDHHGG@EEGHGBDGGC/</>//<?<>F/C1>GHGFHH1GFGF1/0C=0DDE?ED@GD.CCDE??@GGF0;;0009;00;;:;9:CBFBB...;.//:;/:B;/9..A;:.A.;B/.-9--..99--9F:/;;B.---;-9BB;B.ADD9...9->-BBD///BBD-.--9@-..
@M03896:38:000000000-B4D98:1:1107:11691:16465 1:N:0:165
TACGTAGGTGACAAGCGTTGTCCGGATTTACTGGGTGTAAAGGGCGCGTAGGCGGACTGTCAAGTCAGTCGTGACATACCGGGGCTTAACCCCGGGGCTGCGATTGAAACTGACAGCCTTGAGTATCGGAGAGGAAAGCGGAATTCCTAGTGTAGCGGTGAAATGCGTAGATATTAGGAGGAACACCAGTGGCGAAGGCGGCTTTCTGGACGACAACTGACGCTGAGGCGCGAAAGTGTGGGGAGCAAACA
+
AAAAAFFBFFFCGBFE?AECFGGECEGGHHFFBF23AEGHHHHGFEFGEEADGEFE>>BBFGGFGH4BFF1??B1BFGHHGEEEEEGGGHHHGC@CG/ADF><FGFFGHHGHFGGGGHHHHHHHHHGFGGGFEGHHHEHDCGGFFFGGFC0C;;;;;;;;EGGGFFCCEFFFFFFFFFFFFBFFFFFEF;/B;@@;=FF;DFFFFFBFBBA-@B;@EBFFFFFFFF.AFFFA@BD9:BFFBFFEBD?F/A.
@M03896:38:000000000-B4D98:1:1107:21794:16479 1:N:0:165
TACGGAGGGTGCAAGCGTTAATCGGAATTACTGGGCGTAAAGCGCACGCAGGCGGTTTGTTAAGTCAGATGTGAAATCCCCGGGCTCAACCTGGGAACTGCATCTGATACTGGCAAGCTTGAGTCTCGTAGAGGGGGGTAGAATTCCAGGTGTAGCGGTGAAATGCGTAGAGATCTGGAGGAATACCGGTGGCGAAGGCGGCCCCCTGGACGAAGACTGACGCTCAGGTGCGAAAGCGTGGGGAGCAAACA
+
AAAAAABBBAAAGGFG?AE?FGHFEEFGHFDB53BAEAEEHHHGG0EEGGFGGGGGGGGHHHHHHH4FFGFBBGHGHHHHGGGGEEHGGHHHHHEHGGHGHHHHHHHHHHGFHHHHFFGGFGBGHHG<FEFGHEG?CFCDEFFFFFFFFB/B;;:;:;:;AFFFFF;;ABFFFFFFFBBFFDFFFFFFC@FDFFFAFAE@CFFFFDDEEFF;@-AABFFBFFFF?.BBFBB@FAA.FA:;:B9EDDEFFF.
@M03896:38:000000000-B4D98:1:1107:21798:16497 1:N:0:165
TACGGAGGGTGCAAGCGTTAATCGGAATTACTGGGCGTAAAGCGCACGCAGGCGGTTTGTTAAGTCAGATGTGAAATCCCCGGGCTCAACCTGGGAACTGCATCTGATACTGGCAAGCTTGAGTCTCGTAGAGGGGGGTAGAATTCCAGGTGTAGCGGTGAAATGCGTAGAGATCTGGAGGAATACCGGTGGCGAAGGCGGCCCCCTGGACGAAGACTGACGCTCAGGTGCGAAAGCGTGGGGAGCAAACA
+
ABAABBCCCBAACGGCAAEEFGHFEEGGHHDB5BBBEAEEHHHGGCEEGGGCGGGGGGGHHHHHHHFGHGFBBGFFHHHHGGGGEGHGHHHHHHGHFFGGHHHHHHHHHHGGHHGFCGGGGGFHHHHHFGGGHHGGGFFDFFFFFFFFFFBF9;;;;;;@EFFFFF;;DFFFFFFFFFFFFFFFFFFFF@DDFFDFFFFD=FFFFD@EFFFFFADDFFFFFFFFFFFFFFFDDFFFFFDFFFFFFFFFEF.
@M03896:38:000000000-B4D98:1:1107:8742:16621 1:N:0:165
TACGTAGGTCCCGAGCGTTGTCCGGATTTATTGGGCGTAAAGCGAGCGCAGGCGGTTAGATAAGTCTGAAGTTAAAGGCTGTGGCTTAACCATAGTACGCTTTGGAAACTGTTTAACTTGAGTGCAAGAGGGGAGAGTGGAATTCCATGTGTAGCGGTGAAATGCGTAGATATATGGAGGAACACCGGTGGCGAAAGCGGCTCTCTGGCTTGTAACTGACGCTGAGGCTCGAAAGCGGGGGGAGCAAACAG
+
ABABAFFCFFFFGGGE?AEEFGGEFGGGHHCHBFBBEEGGHHHGGGGGGGGFGGGCEEGHHHHHHHHHHHHFHHHHH3FFGHHHGHHHHHHHHHHHHFDDGGGHFFFHHFHHFHFGGHHFDGGHFHDBFGH?AEDGCGFFFFHHHHHHHFHGF=D<@<;:GFGGC.;.EFHHHHG;FFFGGGGGGGDG:DGCFGFBDF;AFFFFFFFFFFF@FFFFFFFF.9D.A?EFFFB@FF.BA-:@@D9=.AFFFF/
@M03896:38:000000000-B4D98:1:1107:13575:17117 1:N:0:165
TACGGAGGGTGCAAGCGTTAATCGGAATTACTGGGCGTAAAGCGCACGCAGGCGGTTTGTTAAGTCAGATGTGAAATCCCCGGGCTCAACCTGGGAACTGCATCTGATACTGGCAAGCTTGAGTCTCGTAGAGGGGGGTAGAATTCCAGGTGTAGCGGTGAAATGCGTAGAGATCTGGAGGAATACCGGTGGCGAAGGCGGCCCCCTGGACGAAGACTGACGCTCAGGTGCGAAAGCGTGGGGAGCAAACA
+
BCBBBBBBBAAABGFG??FEFGHFEEEFHHDBBBBAAEEAGHHGGCEFGGGGGGGFGGGHHHHHGHDFGGBBBFHHHHHHGGGGEEHHHHHHHHFHHGHGGHHHHHGHHHFFHGGHGGGGGHFHHHGHFGGGHHGGGFFFFFFFFFFFFF0F;;;;:;;@AFFFBF:;DFFFFFFFFFFFBFFFFFFFD@=DFBCFFFFFFFFFFFFFEFFFF-ADBFFBFFDDDAFF;FFDFFFDFFDFFFFFFFFFFF?
@M03896:38:000000000-B4D98:1:1107:5138:18053 1:N:0:165
TACGTAGGGGGCTAGCGTTATCCGGAATTACTGGGCGTAAAGGGTGCGTAGGTGGTTTCTTAAGTCAGAGGTGAAAGGCTACGGCTCAACCGTAGTAAGCCTTTGAAACTGGGAAACTTGAGTGCAGGAGAGGAGAGTGGAATTCCTAGTGTAGCGGTGAAATGCGTAGATATTAGGAGGAACACCAGTTGCGAAGGCGGCTCTCTGGACTGTAACTGACACTGAGGCACGAAAGCGTGGGGAGCAAACAG
+
AAAAAFFA11A>AEGF??F?GGHEEEEFHGBDBBBBAAEEGHFGFFEGCFEG@GGEFHGHHHHHHH2B11BFFFGF@GGHGFGFEEGEGGH/EFEGGHFHFGHHGHHHGHG0FGGGFDGFGGDHHGB@FFGCGHAFCFFFHFHGHHGGH1D<F1><<<<CDGHH=.<;ACHFGGHHGGHGGHFGFCAFGGGF@G@@GE9;@@FFFFFFFFB;FF9BFFFFF/FFFFFEEF--AABBB;A@@@F@FEFFFFB
@M03896:38:000000000-B4D98:1:1107:5119:18054 1:N:0:165
TACGTAGGGGGCTAGCGTTATCCGGAATTACTGGGCGTAAAGGGTGCGTAGGTGGTTTCTTAAGTCAGAGGTGAAAGGCTACGGCTCAACCGTAGTAAGCCTTTGAAACTGGGAAACTTGAGTGCAGGAGAGGAGAGTGGAATTCCTAGTGTAGCGGTGAAATGCGTAGATATTAGGAGGAACACCAGTTGCGAAGGCGGCTCTCTGGACTGTAACTGACACTGAGGCACGAAAGCGTGGGGAGCAAACAG
+
BCBBAFFC@??AFGGFCAFGGGHEEEGGHFBDBBBAEAEFHHHGHFEFFGGGGHGGGHHHHHHHHH4F3E?BFFGFEGHHGHGGECFEGHH@FGEFGHHHHGHHHHFGGHEHHHHGFGFDGGDFHHHHFFHDDHDAEFFFHHFHGHGFH1D1>1>><<<CGHHG=.<;@EFGHHGHCGFGDHFGGGGGGGGFAGACEF?A=FDFFFFFFF;AFF;BFFFFF/FBFFFEFF.;DDDFFFFFFFFCFFFFFFF
@M03896:38:000000000-B4D98:1:1107:5138:18075 1:N:0:165
TACGTAGGGGGCTAGCGTTATCCGTAATTACTGGGCGTAAAGGGTGCGTAGGTGGTTTCTTAAGTCAGAGGTGAAAGGCTACGGCTCAACCGTAGTAAGCCTTTGAAACTGGGAAACTTGAGTGCAGGAGAGGAGAGTGGAATTCCTAGTGTAGCGGTGAAATGCGTAGATATTAGGAGGAACACCAGTTGCGAAGGCGGCTCTCTGGACTGTAACTGACACTGAGGCACGAAAGCGTGGGGAGCAAACAG
+
>AA?AFFA?2DAEGGG22AECFGE2BEGFF555B2AEEEEEHGGABEEFGA?FDGEEGHHGHHFBB4BB3FBEEGFBFHHHHF1E@EB3FG/>?/FFGHHHEHGGGDHGGB0FCGAGGHF@<@@FF1FFFHC?GA/E<G/???GGHFGDDD1=1>--=<<<DG0=.<<:CGGBGGC;GHGGFCCGD.:CBFF-A@?A9A-;@DFFBF9FF;;;//9BFFF//BBF/.AAF.:9.;BDDDB;B?-9AFFA.B
@M03896:38:000000000-B4D98:1:1107:16794:18157 1:N:0:165
AACGTAGGTCACAAGCGTTGTCCGGAATTACTGGGTGTAAAGGGAGCGCAGGCGGGCGATCAAGTTGGCAGTGAAATCCCTGGGCTCAACCCATGAACTGCTTTCAAAACTGATTGTCTTGAGTAGTGCAGCGGTAGGCGGAATTCCCGTTGTAGCGGTGGAATGCGTAGATATCTGGCGGAACACCAGTTGCGAAGGCATCCTACTGTGCGCCAACTTCCGCTGAGGCTCGAAAGGTTGGGTATCAACCA
+
1>>1>1B1@B1B11FFC1A0FGHB0E?FHF1EBB0A0ADGBGGFEEEEEGECGEEE>//>?EFFGG11B1/B<1FGGDH11F//?FGGCHFF/0?FH1FFFG>FG>G2FFFFB1FD1@<1??FH11FCGFG1-->.AADC<A@G0;0CC:.CA90;-;;9:AFGGC.;.-CFFG9000/-;-9@FFF--;/;;-@@-AA-/;//9B/9/;/--9-9-///;AAB9:-99-9;@-9-;//9---//;///:A
@M03896:38:000000000-B4D98:1:1107:28806:19110 1:N:0:165
TACGGAGGGTGCAAGCGTTAATCGGAATTACTGGGCGTAAAGCGCACGCAGGCGGTTTGTTAAGTCAGATGTGAAATCCCCGGGCTCAACCTGGGAACTGCATCTGATACTGGCAAGCTTGAGTCTCGTAGAGGGGGGTAGAATTCCAGGTGCAGCGGTGAAATGCGTAGAGATCTGGAGGAATACCGGTGGCGAAGGCGTCCCCCTGGACGAAGACTGACGCTCAGGGGCGAAAGCGTGGGGAGCAAACA
+
1AAA??1>11>>FGCGC0EEFEGA0AFFHGA221/AAAECAGDEE?E/EEE>E>>E@EEFFH@BBFGDEGD2BBDGHHHHGEG/<EGHHHHHG0CGGGHFFFFGGFHHHHF2GGFGGHGG?GFHHHF?<.>>=0C-<9@A-BFF/BFF9//9/9:;9;99:9F9B;;:9-AF//FF9BFAB-;;FFF-99@?A-9@--A--9@BFF@?9B9@=-99;F//;B9:BBBB--9;99@?F9-A@-----9BBF-
@M03896:38:000000000-B4D98:1:1107:28826:19118 1:N:0:165
TACGGAGGGTGCAAGCGTTAATCGGAATTACTGGGCGTAAAGCGCACGCAGGCGGTTTGTTACGTCAGATGTGACCTCCCCGGGCTCACCCTGGGCACTGCCTCTGCTACTGGCACGCTTGAGTCTCGTAGCGTGGGGTAGACTTCCAGGTGTAGCGGTGAACTGCGTAGCGATCTGGAGGCATACCGGTTGCTCAGGCGGCCCCCTGTCTGAAGACTGACGCCCAGGTGCCAACGCGTGGGGAGCCACC
+
>>>33>A2@A2AG5GCEAE22BFB22AAFDDD532AAA2115F1EECCGGG?AEGC>B1BFF41?GEEFG3B4F43BFGCG/?/><F11BBGFA?/?CGHH0FGHB1>?FF1?C01?<AFF<1>DFHFFACF<.<---..;000CCG0;::/;00;9-.9.;0;CB;.:-.9:;;;0//;.../;;FD;9.-9/9////--;>-9@>.////99//9B//;D?-9.99;B////9.9BB@=;@9999/..
@M03896:38:000000000-B4D98:1:1107:28810:19129 1:N:0:165
TACGGAGGGTGCAAGCGTTAATCGGAATTACTGGGCGTAAAGCGCACGCAGGCGGTTTGTTAAGTCAGATGTGAAATCCCCGGGCTCAACCTGGGAACTGCATCTGATACTGGCAAGCTTGAGTCTCGTAGAGGGGGGTAGAATTCCAGGTGTAGCGGTGAAATGCGTAGAGATCTGGAGGAATACCGGTGGCGAAGGCGGCCCCCTGGACGAAGACTGACGCTCAGGTGCGAAAGCGTGGGGAGCAAACA
+
ABABABBBD?AABFGCA?EEFGHFEGGGHHDB532AEAEEHHHGG?EEGGGGGGGEEFGHHHHHHHHHGHFBFFHHHHGHFGGGGGHHGHHHHHGHHGHHHHHHHHGHGHGFGGGFFFGHFFCGHHHHGGGF<FD<@D@DFFFFFFFFFFBF;;;;;;;:AFFFFFAADDEFFFFFFFFFFBFFFFFFFFFFFFDFCFFFFFFFFFFFFFFF>AFFFFFFFFF.DDFE9FFADFAFFADFFFFFFDEF/F.
@M03896:38:000000000-B4D98:1:1107:2913:19976 1:N:0:165
TACGTAGGTGGCAAGCGTTGTCCGTAATTATTGGGCGTAAAGCGCGCGCAGGCGGTTTCTTAAGTCTGATGTGAAAGCTCACGGCTCACCCGTGGAGGGTCATTGGAAACTGGGGAACTTGAGTGCAGAAGAGGAGAGTGGAATTCCACGTGTAGCTGTGCAATGCGTAGAGATGTGGAGGAACACCAGTGGCGAAGGCGACTCTCTGGTCTGTAACTGACGCTGAGGCGCGAAAGCGTGGGGAGCGAACA
+
1>AAAFB?D@>CC11F1110ABDE0ABFGFA211AAAAE//BFEG?E/E/ECFGGGCGHGHH2BBG@1BFDBBBFB>FFG1BG/EEEF1BG/??/C//C<G0FFGH1??G??G?/FACGH111?1<1=1<C1<FFF.CGFEG<<CF<DG.<<;/;;0:;:0;0<:C;;EG.C0;CFFFF..EFA/BBACCF/;99--;A9-9@B/;F/;F/;BB/9BFFBF?AAB-?-:-;9-;--:9--9---;99@-;-
@M03896:38:000000000-B4D98:1:1107:19473:21280 1:N:0:165
TACGGAGGGTGCAAGCGTTAATCGGAATTACTGGGCGTAAAGCGCACGCAGGCGGTTTGTTAAGTCAGATGTGAAATCCCCGGGCTCAACCTGGGAACTGCATCTGATACTGGCAAGCTTGAGTCTCGTAGAGGGGGGTAGAATTCCAGGTGTAGCGGTGAAATGCGTAGAGATCTGGAGGAATACCGGTGGCGAAGGCGGCCCCCTGGACGAAGACTGACGCTCAGGTGCGAAAGCGTGGGGAGCAAACA
+
AAAAAABCCBAAFGCG?AEEFGHFEEGGHHDBBBABAAEFHHHFF0EAEEE?EFGCGGGHHHHHHHFHHFFBBGHHHHHHGGGEEFHHHHHHHHGHHGGGHHHHHHHHHHGHHHHGGGGFFGFHHHHHGGGGHEGGGFF;;;FFFFFFFFBFB;:;:;;;AFFFFF;;ACFFFFFFFFFFFDFFFFFFFDFFFDBAFDEFFFFDFFBEEFFF;BFFFFFFFFDDDFFFFFFBAC>DFDDFFFFFFFFFBFF
@M03896:38:000000000-B4D98:1:1107:17269:22371 1:N:0:165
ATACCCCAGTAGTCCGGCTGACTGACTACTCACTGATCTCGTATGCCGTCTTCTGGTTGAAAAAAAAAAAAAAACAAAAAGATTAAACAAATGTGTTGTAGTCCACAAGAACAACTGTAATATTGTGAGTAACATACACAACAGCAATTAAAATGTGAACTATAGTAATATTAAAAGCAGCACAATAGAATACGTCACTAAACATTAAATAATACTACAAGTGTAAAATGTGGCGACATAGAACAAACATG
+
AA1AAFA11CD@BBFEEEGE0FFA1FA10DBEGHHF21D2BA/A0BB//A0B2211ABAA2FAFEGGG/>/>/////<0//?11>B111/0112220/B12222111/000000/10<1<1111111111<11111<111...00//00000000<000000000;00000000000.///..//00000009.0..900/0/000;00;00;0;;00/099///////;///------/////:-;--//
@M03896:38:000000000-B4D98:1:1107:25200:22482 1:N:0:165
TACGGAAGGTCCGGGCGTTATCCGGATTTATTGGGTTTAAAGGGAGCGTAGGCCGGAGATTAAGCGTGTTGTGAAATGTAGACGCTCAACGTCTGCACTGCAGCGCGAACTGGTTTCCTTGAGTACGCACAAAGTGGGCGGAATTCGTGGTGTAGCGGTGAAATGCTTAGATATCACGAAGAACTCCGATTGCGAAGGCAGCTCACTGGAGCGCAACTGACGCTGAAGCTCGAAAGTGCGGGTATCGAACA
+
>AAAAABB@FFF22AA2AEEEGHEEEGGHFDGBFA1FGHFHHGGHFFGGGEDHHEC?EFHHHHHHG1?1F1B?FFFHFHFHHHCEEGCFG?FGGEGDGFFGH?GCDCDFGGBGFGFHGFHHHEGGHGGGGGFHHFGBC<-;AFGGF?CC?.:;;;;;;;;;BFGGFFGGEFFFFFFFFDDDDFFBFFFFFFEBA@D>AEF.A/BFFFB.BFB9DA-@FFBBDAFFFFFFFFABFDF9BFDAC99B;;AFF@
@M03896:38:000000000-B4D98:1:1107:8947:23057 1:N:0:165
TACGTAGGTCCCGAGCGTTGTCCGGATTTATTGGGCGTAAAGCGAGCGCAGGCGGTTAGATAAGTCTGAAGTTAAAGGCTGTGGCTTAACCATAGTAGGCTTTGGAAACTGTTTAACTTGAGTGCAAGAGGGGAGAGTGGAATTCCATGTGTAGCGGTGAAATGCGTAGATATATGGAGGAACACCGGTGGCGAAAGCGGCTCTCTGGCTTGTAACTGACGCTGAGGCTCGAAAGCGTGGGGAGCAACCAG
+
>AAAAFFCFFFFGGCE?AECEGHEEGGGHFDFDFGBAAEFHHGEEFGEFGG0EEECEE1FGHHHGFFBGFHFHHHBGHGGHHGGGHGHHHHGGHHFBFHFHGH2GBFHHFHHHHHHHHH22@FGGF2@@CCFGGC.EHHGDFHGHFFD<<<GD0=<<<<.CGGFC.:;CFHGHHHFBFFDGGGFGGFD@DB:@BCF.;;@@=DFBF:BFFFFFB/BB//F;ADA...;EFDBFB.B..:@DC.9AEB..9.
@M03896:38:000000000-B4D98:1:1107:8963:23066 1:N:0:165
TACGTAGGTCCCGAGCGTTGTCCGGATTTATTGGGCGTAAAGCGAGCGCAGGCGGTTAGATAAGTCTGAAGTTAAAGGCTGTGGCTTAACCATAGTAGGCTTTGGAAACTGTTTAACTTGAGTGCACGAGGGGAGAGTGGAATTCCATGTGTAGCGGTGAAATGCGTAGATATATGGAGGAACACCGGTGGCGAAAGCGGCTCTCTGGCTTGTAACTGACGCTGAGGCTCGAAAGCGTGGGGAGCAAACAG
+
AAAAAFFBFFFFGGFE?AECFGHFEGGGHCFGBFABAAFFGHGEEGGGGGGCGFGCEEFEGGHHHHGFGHHFGGGFFHHHHHHHGHHHHHH3GGHHGGGFHHHDGFFHHGHHHHHFHHHB>2FHHH2?<CCGGGFGGHHGGHF0GFGGDDGGE==<<;:;CGFGC?;C?EGGGGGFBFFFDFGFFGADGGFCC@FFFF;@:DFFFFBBFFFBFF:FFFFF.:AAAAFFFF;9FFDF...:@CE-.EFFFF/
@M03896:38:000000000-B4D98:1:1107:8957:23085 1:N:0:165
TACGTAGGTCCCGAGCGTTGTCCGGATTTATTGGGCGTAAAGCGAGCGCAGGCGGTTAGATAAGTCTGAAGTTAAAGGCTGTGGCTTAACCATAGTAGGCTTTGGAAACTGTTTAACTTGAGTGCAAGAGGGGAGAGTGGAATTCCATGTGTAGCGGTGAAATGCGTAGATATATGGAGGAACACCGGTGGCGAAAGCGGCTCTCTGGCTTGTAACTGACGCTGAGGCTCGAAAGCGTGGGGAGCAAACAG
+
BBBBBFFBFFFFC?FE22E?EGFEAAEGHHFG5BFBEAEEGHHGGGGEFGG?FGGCGGHHHGGHGFGDHFDBFGHGHGFFHHGFFGHHHHHDHGHBGGEFGGHFG2?FHGGB3G>HHHHD<FGHHHBF2FHGCAAADCGFHEGFGDGHGGDD===-<<<.;CGCCA;ADCGHGFHGFFGGF/CCFGAGBGGGGGAFFFDFFFFFFFFBBB;9;;9BFFFF..;9A?.AEFA-BAAB;.9BAA.99AB:.;9
@M03896:38:000000000-B4D98:1:1107:24494:23329 1:N:0:165
TACGGAGGGTGCAAGCGTTAATCGGAATTACTGGGCGTAAAGCGCACGCAGGCGGTTTGTTAAGTCAGATGTGAAATCCCCGGGCTCAACCTGGGAACTGCATCTGATACTGGCAAGCTTGAGTCTCGTAGAGGGGGGTAGAATTCCAGGTGTAGCGGTGAAATGCGTAGAGATCTGGAGGAATACCGGTGGCGAAGGCGGCCCCCTGGACGAAGACTGACGCTCAGGTGCGAAAGCGTGGGGAGCAAACA
+
AAAAABBBBBAABGFCE?EEFGHFEFGGHFBB5BBBAAEEHHHGG?EEGAEEGGGCGGGHHGHHGHHHGFEBBFFFHHHHGGGGFGHGHHHHHHGHFGGGHHHHHHGHHHGGHHHFGHHHGHHHHHHHGGGEHHGGFFFDEFFFFFFFFFBF:;;;;;;;AFFFFFDADFEFFFFFFFFFFFFFFFFFF@BFACCFFFFFFFFFFFDEFFFFFFFDFFFFFFDFFFFFFFF@DFFDFFFFFFFFFFFFFFF
@M03896:38:000000000-B4D98:1:1107:24501:23345 1:N:0:165
TACGGAGGGTGCAAGCGTTAATCGGAATTACTGGGCGTAAAGCGCACGCAGGCGGTTTGTTAAGTCAGATGTGAAATCCCCGGGCTCAACCTGGGAACTGCATCTGATACTGGCAAGCTTGAGTCTCGTAGAGGGGGGTAGAATTCCAGGTGTAGCGGTGAAATGCGTAGAGATCTGGAGGAATACCGGTGGCGAAGGCGGCCCCCTGGACGAAGACTGACGCTCAGGTGCGAAAGCGTGGGGAGCAAACA
+
BBBBABBBBAAAFBGCCAEEEFGBEEFGHHFFBBABAAEEEHHGECFEGFECGGGFGGGHHHHHHHHHGHFBFHFFGHHHGGGGEGHGGHHHAHGGGGHGHHHGGGHHHHHHGHHHGGGHCFGHHHHHGGGGGHGC@@DDFFFFFFFFFFBBB9:;;;;@EFFFBF;;ABABFFFFFFFFFABFFFFF-9@DFFFFFFFFFFFFFDBEFFFFA-AAFFFBF?DAAFFFFFFFFBCFFFFFFFA.@AAFFF9
@M03896:38:000000000-B4D98:1:1107:13201:23584 1:N:0:165
TACGGAGGGTGCAAGCGTTAATCGGAATTACTGGGCGTAAAGCGCACGCAGGCGGTTTGTTACGTCAGATGTGAAATCCCCGGGCTCAACCTGGGAACTGCATCTGATACTGGCAAGCTTGAGTCTCGTAGAGGGGGGTAGAATTCCAGGTGTAGCGGTGAAATGCGTAGAGATCTGGAGGAATACCGGTGGCGAAGGCGGCCCCCTGGACGAAGACTGACGCTCAGGTGCGCAAGCGTGGGGGGCAACCA
+
AAAB?>ABBAA>CGGA22EAFBGFBECFHFDD5BABAAAB1FGGF?E?ECE?EEGCGG1BGF4?EG1E3BDB??EFGHHHG/EEEGHGFHHHAG/GHFHHHHHHHGHHHHFGFGGCFF?FGCFGGHHHGDGEHH.-@BDFEFFFFF99;9/B9:;;99;9AFFFFFFADA.B/FFFFBBADFFFFFFFF-=.9-BCB.EADA=9@@@9.BACF-..BFB/BFFFDDFFBBB--9;9AD.9-;9--;;AE..
@M03896:38:000000000-B4D98:1:1107:13223:23585 1:N:0:165
TACGGAGGGTGCAAGCGTTAATCGGAATTACTGGGCGTAAAGCGCACGCAGGCGGTTTGTTAAGTCAGATGTGAAATCCCCGGGCTCAACCTGGGAACTGCATCTGATACTGGCAAGCTTGAGTCTCGTAGAGGGGGGTAGAATTCCAGGTGTAGCGGTGAAATGCGTAGAGATCTGGAGGAATACCGGTGGCGAAGGCGGCCCCCTGGACGAAGACTGACGCTCAGGTGCGAAAGCGTGGGGAGCAAACA
+
BBBBBCCCCAAACGFE??EEFGHFEEGGHGBBBBBAAAEEHHHGG0EEFFGGGGGCGGGHHHHHHH@BGGBBBFGHHHHHGGGGEGHFGHHHHHGHHGFHHHHHHHGHHHFDHGGBFGGGGGHHHHHHGGGGFHGGGFFAEFFFFFFFFFBF;;;;;;;@EFFFFFDAFFFFFFFFFFFFFFFFFFFFF=DDADDFFFFFAFFFFFFFFFFFC-DDFFFFFDFFFFFFFFFDFFFFFFFFFFF.DDFFBFF
@M03896:38:000000000-B4D98:1:1107:26492:23948 1:N:0:165
TACAGAGGGTGCAAGCGTTAATCGGAGTTACTGGGCGTAAAGCGCGCGTAGGTGGTTTGTTAAGTTGGATGTGACATCCCCGGGCTCAACCTGGGAACTGCATTCAAAACTGACTGACTAGAGTATGGTAGAGGGTGGTGGAATTTCCTGTGTAGCGGTGAAATGCGTAGATATAGGAAGGAACACCAGTGGCGAAGGCGACCACCTGGACTAATACTGACACTGAGGTGCGAAAGCGTGGGGAGCAAACA
+
AAA?ADFBBBAAGFGF2AF2ABFBBB2BBDDFDBBBAA2AGGFEFCFEGEEFFGFFBGEHHB4FHHFB3BCFFHDGFGGHGGFGEEHHFEGHCFF?FFGGHFFHHFGGFG?GB@D22@F2@@<F2FGHHHHHFCDAAA<FDHBFGHHHH0<<=0<=<-<<EGFGFG.;:@.G0<:G;0;;.FB;BBCC.FFB;--;A.ED-=@9EFFFFBAF/;FFFFF/;9BFF//.BEBBD-;.B.;.;-@EFD99F9.
@M03896:38:000000000-B4D98:1:1107:26464:23950 1:N:0:165
TACAGAGGGTGCAAGCGTTAATCGGAGTTACTGGGCGTAAAGCGCGCGTAGGTGGTTTGTTAAGTTGGATGTGAAATCCCCGGGCTCAACCTGGGAACTGCATTCAAAACTGACTGACTAGAGTATGGTAGAGGGTGGTGGAATTTCCTGTGTAGCGGTGAAATGCGTAGATATAGGAAGGACCACCAGTGGCGAAGGCGACCACCTGGACTAATACTGACACTGAGGTGCGCAAGCGTGGGGAGCAAACA
+
>AA1>1CAAAAACGBA11E0ABGA00ABFFA2AB0BAAAEAFBAE?EEEE/EDFFEFGEHGHFHHGB@1BCFBEFFFHHHG?EE>EGCBFHH0FEFFFCBFFHHHBBFGG<GFFF1<FG@1@1@2@DFGFDGBBCAF-AACGHHHFGHHFDC==<=--<<;CHHHC.;.-CGHGGC009:AC.;CAFA9CF/;-;A-CA@@?@@FFF9-99//;F/B/:BFEBF///-;-;--;-;E-BB@=-A-;;//;-
@M03896:38:000000000-B4D98:1:1107:26476:23965 1:N:0:165
TACAGAGGGTGCAAGCGTTAATCGGAATTACTGGGCGTAAAGCGCGCGTAGGTGGTTTGTTAAGTTGGATGTGACATCCCCGGGCTCAACCTGGGAACTGCATTCAAAACTGACTGACTAGAGTATGGTAGAGGGTGGTGGAATTTCCTGTGTAGCGGTGAAATGCGTAGATATAGGAAGGAACACCAGTGGCGAAGGCGACCACCTGGACTAATACTGACACTGAGGTGCGAAAGCGTGGGGAGCAAACA
+
BBA@AFFBBABABFFC?AE2AFGBEB2BGGA55BABAAEAGHGEFCGGGGCFFHG1BFEHGF4EGHBB3FBBFE4DGHHHGGGEEEHF3FGHGHFFGFFHHHHHHEGHHH?FDCF22@G2@<CF2FFFGGHGFHG?CAACEEHHHGHHH10<=<==<<<AEHHHFG;;CCEHFGGGCBBFDFGFFFGEAFFE;@@AAEEFFFFAFEFFFFAFF9FFFFF:BBBFFBBAFFF@.9@.FDDBFACEADFFBA.
@M03896:38:000000000-B4D98:1:1107:5558:24610 1:N:0:165
TACGTAGGGGGCAAGCGTTATCCGGATTTACTGGGTGTAAAGGGAGCGTAGACGGCAAGGCAAGTCTGATGTGAAAACCCAGGGCTTAACCCTGGGACTGCATTGGAAACTGTCTGGCTCGAGTGCCGGAGAGGTAAGCGGAATTCCTAGTGTAGCGGTGAAATGCGTAGATATTAGGAGGAACACCAGTGGCGAAGGCGGCTTACTGGACGGTAACTGACGTTGAGGCTCGAAAGCGTGGGGAGCAAACA
+
BBBBAFFBAB?>AFGE?AFEGFGEEEGGHFDD5BBAEAGHHHHGEFEEEECFHEFE?EFFFGCFFHGFGFBBBFFEFCFGGGFF?EFGEGHGHE?FGGHFHHHHHHHGHHFBGGBBFFFF>C/@GFHFGGGGGGFHGGF-<<@EFGHFH<00=;<<::;;CGHHCF;:EGGGFGFGFBFGGEFFFGGGFFFE;@BCFDE;@FFFFBBBBFFF9AE?FBB/F?AEEAFBFEFBCFF?FDFD;-BAFDFFFFF
@M03896:38:000000000-B4D98:1:1107:21773:24790 1:N:0:165
CTGGCACAATTAGAAACCCCGGTAGTCCGGCTGACTGACTACTCACTGATCTCGTATGCCGTCTTCTGCTTGAAAAAAAAAAAACTACCCCAACACCGTACCACTGATCCCCCTGAGCTCTCTCTACAGTTCGTGAGACTGCCTACCTCGCATACCGTTCATCTTCTTATCTATCCTACCGACCACGCTTTGCACATACCGCCTACCATCCACGATCCTCCGCTTATTCACATACGCTTTCCGACCAATCA
+
AAAAAFFFFFFD1EFGFGCGGC00E12DAEEEGFGHF1A1FB1BAF1D121DD0ABCBBDE/ECFGD@DFG10BFGACEEEG/<?111<B?E/<////0/??211112?10////00?<1111111>11<1=...0.1100//00/<<0.--..0/;../:00000000;00900;000.-.;--..9...09//9//:9-9--9--//:;//--;;-///---9-//99/9//9-----//-----9/;;
@M03896:38:000000000-B4D98:1:1107:21398:25468 1:N:0:165
TACAGAGGGTGCAAGCGTTAATCGGAATTACTGGGCGTAAAGCGCGCGTAGGTGGTTTGTTAAGTTGGATGTGAAATCCCCGGGCTCAACCTGGGAACTGCATTCAAAACTGACTGACTAGAGTATGGTAGAGGGTGGTGGAATTTCCTGTGTAGCGGTGAAATGCGTAGATATAGGAAGGAACACCAGTGGCGAAGGCGACCACCTGGACTAATACTGACACTGAGGTGCGAAAGCGTGGGGAGCAAACA
+
AAA?AFFBBAAAFGFF?AEC2FGBBEFGHHDB53BAAAEAEFBBEAEEEGFFGHGEFHGHHHHGHFGF3FBBFFHHGHHHFGGGEEHF3FGHGHGFGFHGHGHHHGHGGHFDFCGDCCG>@@BD@GFGHHHHFHGDACAFGHHHHHHHHB0CD<0=<-=<<GHHFC:;ECEHHCCC:CCAGAFFFFGFCFGG;ABDGEC-@B=DFFFBFBAFBFBFFFFFFFBFFFFEBA;>?DDDFDFFAFFFFAFF/A:
@M03896:38:000000000-B4D98:1:1107:15919:26404 1:N:0:165
AACGTAGGTCACAAGCGTTGTCCGGAATTACTGGGTGTAAAGGGAGCGCAGGCGGGAAGACAAGTTGGAAGTGAAATCTATGGGCTCAACCCATAAACTGCTTTCAAAACTGTTTTTCTTGAGTAGTGCAGAGGTAGGCGGAATTCCCGGTGTAGCGGTGGAATGCGTAGATATCGGGAGGAACACCAGTGGCGAAGGCGGCCTACTGGGCACCAACTGACGCTGAGGCTCGAAAGTGTGGGTAGCAAACA
+
ABAAAFFBFD4CBGFGCAECEGHEEGGGHGDBBBB3BEGHHHHGHGGCFEFAEEECCFEHFHHHFHBFFGFBFGHHHHHEGHHHHHHGHHHGGHHGHHHHHHHHHGHHHHGDFFGHGGHHGFFGHHHHHHEHHGHFFFHCADGGHHHHDCCF;<<;;;:;CECFGF:;CGEFFGFEGGAGGGGGFFFAFBFFEFDCBDEBFFFFFFEBFFEFFFFFFFFFFFFFFFFEFFFA=FDDBF0;AFABEFFFFFF
@M03896:38:000000000-B4D98:1:1107:13472:26666 1:N:0:165
TACGTAGGGTGCGAGCGTTGTCCGGATTTACTGGGCGTAAAGAGCTCGTAGGTGGCTTGTCGCGTCGTCTGTGAAAGTCTGGGGCTTAACTCCGGGTGTGCAGGCGATACGGGCTGGCTTGAGTGCTGTAGGGGAGACTGGAATTCCTGGTGTAGCGGTGGAATGCGCAGATATCAGGAGGAACACCGATGGCGAAGGCAGGTCTCTGGGCAGCCACTGACGCTGAGGAGCGAGAGCATGGGTAGCGAACA
+
>>AA>CF??>AAEEG?E2A2AFHGCFEEHAD55B2AAAA1FFGHHEHGEEF?AAAFA1EBFEEE>EE>?11B@FFFDBGFDGHGGGEEDF4FGE?//<><GFGADFF/BGADFC?/<AGFCFGFD>DF>DFFEDA@<ECBAFFCCGHCGBBC:;:;;;.9.AB09B;C-@?0BBF0B0BE?D.FFFFAA9ABFFFAFFF.9-:;9B9/BB..:D:9BBBBBDDADDFEFFFCDABCFFBFFE/:;:-=BB=
@M03896:38:000000000-B4D98:1:1107:14596:27534 1:N:0:165
TACGGAGGGTGCAAGCGTTAATCGGAATTACTGGGCGTAAAGCGCACGCAGGCGGTTTGTTAAGTCAGATGTGAAATCCCCGGGCTCAACCTGGGAACTGCATCTGATACTGGCAAGCTTGAGTCTCGTAGAGGGGGGTAGAATTCCAGGTGTAGCGGTGAAATGCGTAGAGATCTGGAGGAATACCGGTGGCGAAGGCGGCCCCCTGGACGTAGACTGACGCTCAGGTGCGAAAGCGTGGGGAGCAAACA
+
AAABAABCCAAACBGF??EEFGHFAEGGHGDB5BABAAEEHHGEG0EEEGC?EEFEGFFGGHHHGHGGHGHFGFHHHHHHGGGEEEHHHHHGFGEHHGHHHFHFHHHHHHHHHEC<FFG???GHHGGFGGEFHHG?A;DDFFFFFFF/;BBFB;;;9;;;AFFFFFADDD?FFFFFFFFFFFFFFFFDB@ADAD@FFBE=;9:@CD@E?FF=.9;;:FFBFDDDFDFFF/BBA=FFFDAAFFF?CD./9A.
@M03896:38:000000000-B4D98:1:1107:16109:27671 1:N:0:165
TACGTAGGGGGCAAGCGTTATCCGGATTTACTGGGTGTAAAGGGAGCGTAGACGGTGTGGCAAGTCTGATGTGAAAGGCATGGGCTCAACCTGTGGACTGCATTGGAAACTGTCATACTTGAGTGCCGGAGGGGTAAGCGGAATTCCTAGTGTAGCGGTGAAATGCGTAGATATTAGGAGGAACACCAGTGGCGAAGGCGGCTTGCTGGACGATGACTGACGTTGAGGCTCGAAAGCGTGGGGAGCAAACA
+
ABABAFFBBAD>EFGFCAEGAGHFFEEGHHBBBAB3AAGHHHHGHFGGEECCGEEAEBEFEF@FGHFDEBBBBF4GGBF?FGHGGHHFGFHHGF3?BFDFHHHHHHGGHHF3FFGBGDGBBBGGGDHGGFGCCCEDFBF@>ACEHHHEGD0D====-;=;CGHHBGCCFFGGGGCGGGGGGGGGGGG?C;CFEFDGAFFFCFFAAEFFFFAD=9ABFFFFFFAEFFFFFEA@BFFFFFFFFFFABDFFFF?
@M03896:38:000000000-B4D98:1:1107:16119:27686 1:N:0:165
TACGTAGGGGGCAAGCGTTATCCGGATTTACTGGGTGTAAAGGGAGCGTAGACGGTGTGGCAAGTCTGATGTGAAAGGCATGGGCTCAACCTGTGGACTGCATTGGAAACTGTCATACTTGAGTGCCGGAGGGGTAAGCGGAATTCCTAGTGTAGCGGTGAAATGCGTAGATATTAGGAGGAACACCAGTGGCGAAGGCGGCTTGCTGGACGATGACTGACGTTGAGGCTCGAAAGCGTGGGGAGCAAACA
+
>AAA>FFB@2D>EFGFEAECGGHDE?EGHC5B5323AAFFGFHGHEGCAE?FHA?EC>?>BB@FFHDD344BB44FFFG1FFHEFFGFGFHBF3B0BBFGHFHGGFFHGHGBFFGFDDFB1FBDGDHGGC@@CCAA01>-<A-<<FHBH00D0===-;::.CGH0CC;ECGGG0;BF;;B.;/:CFFEFCF/A?B??DFBB?BB?EBB;A?--.;/;/9/;.A.9AB.9.;;9BA9/;DD>9BABDEFFF.
@M03896:38:000000000-B4D98:1:1107:20003:27853 1:N:0:165
TACGGAGGGTGCAAGCGTTAATCGGAATTACTGGGCGTAAAGCGCACGCAGGCGGTTTGTTAAGTCAGATGTGAAATCCCCGGGCTCAACCTGGGAACTGCATCTGATACTGGCAAGCTTGAGTCTCGTAGAGGGGGGTAGAATTCCAGGTGTAGCGGTGAAATGCGTAGAGATCTGGAGGAATACCGGTGGCGAAGGCGGCCCCCTGGACGAAGACTGACGCTCAGGTGCGAAAGCGTGGGGAGCAAACA
+
ABAAAAABCABAFGFG?AECFFFBBEFGHHBB5BBBAAEEFHHGEAEEEGGGGEFEGGGHHHHHHHHFGGFBBGFHGHHHGGGEEEHHHHHHHFGHHGHGGGHHHHHHFHFGHHHHGFGGFFGHHHHGFDFFGHGGGFCFFFFFFFFFFF/BF9;;;;;@AFFFFFAADFFFFFFFFFFF?DBFFFFFCDBBADCAC?A@DFFFFDDAAFFFC=ADBFFFFDADDAFFFFFBDAAFFFAA=FDFFA9B/A.
@M03896:38:000000000-B4D98:1:1107:16558:28704 1:N:0:165
TACGTAGGTCCCGAGCGTTGTCCGGATTTATTGGGCGTAAAGCGAGCGCAGGCGGTTAGATAAGTCTGAAGTTAAAGGCTGTGGCTTAACCATAGTACGCTTTGGAAACTGTTTAACTTGAGTGCAAGAGGGGAGAGTGGAATTCCATGTGTAGCGGTGAAATGCGTAGATATATGGAGGAACACCGGTGGCGAAAGCGGCTCTCTGGCTTGTAACTGACGCTGAGGCTCGAAAGCGGTGGGAGCAAACCG
+
AAAA>FFBFDFFGCGE2AEAFGGE2EFGH5GGBBFBAAEEHDFFGGGGGGGCGGGG?E1FDGHGGHGFHHHFGHGHGDF3GHHCGGHHDGHGFHFGFFCDFFGHHGFHHBFFFH>DHHH2@FGFHBBGGHFCCG@EGHHFHFHFHHGGGDBD=0=<<<;;CHHC;.;.:CHCFGGFFFG.CFFFGG??:ADCB-BAD:;-;9AFFFB/:FF::/;FB/;F99A;AAA9AF=:B.:9.-.:;B..AAFFF.-
@M03896:38:000000000-B4D98:1:1107:16544:28716 1:N:0:165
TACGTAGGTCCCGAGCGTTGTCCGGATTTATTGGGCGTAAAGCGAGCGCAGGCGGTTAGATAAGTCTGAAGTTAAAGGCTGTGGCTTAACCATAGTACGCTTTGGAAACTGTTTAACTTGAGTGCAAGAGGGGAGAGTGGAATTCCATGTGTAGCGGTGAAATGCGTAGATATATGGAGGAACACCGGTGGCGAAAGCGGCTCTCTGGCTTGTAACTGACGCTGAGGCTCGAAAGCGTGGGGAGCAAACAG
+
ABABAFFBFFFFGCGE?2EAFGHFFGGGHFDF5BBBEAEFHHHGGGGGGFCCGGG@>E?FHHHHGHGGHHGBGHHHHFFGHHHHGGHHHHHHHHFHGHDDGFGHHEHHHFDGFHHGHHHDDGFHHH1FGHHGGG?EFFHGHGHHHHHGGDFD=<=<@<;CFFGHC?;.@EHHHHGFFFGB?BFFGGCGCGA:AAFADFD;BBDFFFFBBFA;AFBFFFFF?9:;AFFAAF-;BD.::..;@D9@DAFFEF/
@M03896:38:000000000-B4D98:1:1108:10823:2650 1:N:0:165
TACGTAGGGGGCAAGCGTTATCCGGATTTACTGGGTGTAAAGGGAGCGTAGACGGTGTGGCAAGTCTGATGTGAAAGGCATGGGCTCAACCTGTGGACTGCATTGGAAACTGTCATACTTGAGTGCCGGAGGGGTAAGCGGAATTCCTAGTGTAGCGGTGAAATGCGTAGATATTAGGAGGAACACCAGTGGCGAAGGCGGCTTACTGGACGTTAACTGACGTTGAGGCTCGAAAGCGTGGGGAGCAAACA
+
AAAAAFFAAAD>EEGA2AAAGGHE2EGGHHDDF3BAEEGGHHCGGEEEEEEFHEEE1B?>BBB?FGBBFE4BBBFF3FFGHHFGFGHGGFHGHGH0FFFGGGHHHFGHHHB1GFFDFFDF?BFGHHG?BGD?@CCEHGG->ADGHHHGHGDDD=0=<:;;CFCHHC:;C-CFFFFFF0;BFDGFGGGGGFGF9B?B;.AB-@BBFBB;;/F;.;.A9B9/B.EE.:/.;EF9@FAA/.:A??<EBA.F/A.
@M03896:38:000000000-B4D98:1:1108:13641:2930 1:N:0:165
TACGGAGGGTGCAAGCGTTAATCGGAATTACTGGGCGTAAAGCGCACGCAGGCGGTTTGTTAAGTCAGATGTGAAATCCCCGGGCTCAACCTGGGAACTGCATCTGATACTGGCAAGCTTGAGTCTCGTAGAGGGGGGTAGAATTCCAGGTGTAGCGGTGAAATGCGTAGAGATCTGGAGGAATACCGGTGGCGAAGGCGGCCCCCTGGACGAAGACTGACGCTCAGGTGCGAAAGCGTGGGGAGCAAACA
+
AAAAABCCCAAAFGFF22EEFGHFEFGGHHA55BBBAAEEGHHGGCEEGGGGGGGGGGGHGHHHGHGGGFEBBFGHHHHHGEGGEEHFHHHHHHGGHGHHHHHHGHHHHHGGHHHHGHHGGGHHHHHH<CFEGFDCF=@DEFFFFFFFFF/FB;;;;;.;AFFFFF;;ADFFFFFFFFFFFFFFFFFD@:@DFFFFDFECACFFFD@EEFFFFFF?BFFBBDFFFFFB;FB=AFFBBD:ACFF?CAAB/..
@M03896:38:000000000-B4D98:1:1108:13659:2940 1:N:0:165
TACGGAGGGTGCAAGCGTTAATCGGAATTACTGGGCGTAAAGCGCACGCAGGCGGTTTGGTAAGTCAGATGTGAAATCCCCGGGCTCAACCTGGGAACTGCATCTGATACTGGCAAGCTTGAGTCTCGTAGAGGGGGGTAGAATTCCAGGTGTAGCGGTGAAATGCGTAGAGATCTGGAGGAACACCGGTGGCGAAGGCGGCCCCCTGGACGAAGACTGACGCTCAGGTGCGAAAGCGGGGGGAGCAAACA
+
3>AA>ABBBAAACGFF22E22ADBEEGGHG555BA2AAEEHHHGG0EEFGGCGEF/>1E11BFGGH4BGHFBBGHHHGFFFGGGEEHHGHH2B0/BGFGFFFGG2FGDGG?2??21<FFGHGGHH1GH>EFEGH.<<B@9EFFFFFF/BBBFB;;;;;;@9FFFFF;;ADE/BFF/BFFFFFF.BFF=FBADFFCFFFE@=@FFF@@;E.;--;99:9FBFFFF9.BB//;=DFFDFB-;@FAFB99FFE.
@M03896:38:000000000-B4D98:1:1108:10038:3410 1:N:0:165
TACGTAGGGTGCAAGCGTTATCCGGAATTATTGGGCGTAAAGGGCTCGTAGGCGGTTCGTCGCGTCCGGTGTGAAAGTCCATCGCTTAACGGTGGATCCGCGCCGGGTACGGGCGTGCTTGAGTGCGGTAGGGGAGACTGGAATTCCCGGTGTAACGGTGGAATGTGTAGATATCGGGAAGAACACCAATGGCGAAGGCAGGTCTCTGGGCCGTTACTGACGCTGAGGAGCGAAAGCGTGGGGAGCGAACA
+
ACBBAFFCCFAAFGGF2AFCGGHEEEGGHGCGBFFBAAEFHHHGFFHGFFFDHGGGCGGFE>EE>EGG/>@?EGHHHHHHHHHGGHHGHGCFFHGEGCGGGDFGGC@EGH.EGCF-<<ECCGHHHHGGFGGEFGFGGGGGCFGGGGGGGGCFD0;;A;;AAEFFFFFFFFFFFFFADAFFFFFFFFFFFFFFBDDFFFE?DCAFFFFBBB:ACFFFEFFFFFFFFFFAFFACFFFDFFFFFFFFFD:CAC9
@M03896:38:000000000-B4D98:1:1108:10054:3420 1:N:0:165
TACGTAGGGTGCAAGCGTTATCCGGAATTATTGGGCGTAAAGGGCTCGTAGGCGGTTCGTCGCGTCCGATGTGAAAGTCCATCGCTTAACGGTGGATCCGCGCCGGGTACGGGCGTGCTTGAGTGCGGTAGGGGAGACTGGAATTCCCGGTGTAACGGTGGAATGTGTAGATATCGGGAAGAACACCAATGGCGAAGGCAGGTCTCTGGGCCGTTACTGACGCTGAGGAGCGAAAGCGTGGGGAGCGAACA
+
AAABAFFAABA>FFFF22EEEGHEAEGGHHCGBBABAAEDEGGGFFHEEEE1FEEE@FFEB/>>>EEG//>BBFBFDGHHHHHGGHHGGH?<?F/?B2B?FDFGCA@A@H.ADCC-<=CD<C0;CGC?DDE.CFGGDEFFCFFFGGFGEG?BE;;:;9;;A?FFBFFB9FFFBFF.;-9@DFFFFFFFFFBFFBDFDDEFD-.;/B/9:.9A@D?AEF9;FDFF?AFEBDABD;-.;.;A;D-AAD--;=9
@M03896:38:000000000-B4D98:1:1108:10037:3428 1:N:0:165
TACGTAGGGTGCAAGCGTTATCCGGAATTATTGGGCGTAAAGGGCTCGTAGGCGGTTCGTCGCGTCCGGTGTGAAAGTCCATCGCTTAACGGTGGATCCGCGCCGGGTACGGGCGGGCTTGAGTGCGGTAGGGGAGACTGGAATTCCCGGTGTAACGGTGGAATGTGTAGATATCGGGAAGAACACCAATGGCGAAGGCAGGTCTCTGGGCCGTTACTGACGCTGAGGAGCGAAAGCGTGGGGAGCGAACA
+
>>>A>C?A?4A>FG4A2AEE4FGB2AAFHFFGB3BBAAEAGFGEFFGEEEE?GEEEFGGFB>>>>EEE/>/??FGGFFGGHGHGFFGDGF?>BFDC?FG?F@FGCC-CDG.<CDC-9;@EAFF;FFGGDC.AA.A-DEFFFFFFFFFFD->A;;::;;9;../BBBBBBFFBFBFAB-99.ABFFFFEABF/9@;9;AA?DDFFFFFB/B;A;=AAAFFF99;DD.9.9.;;9@99/;A?9;@EFA--@D-
@M03896:38:000000000-B4D98:1:1108:8219:5539 1:N:0:165
AACGTAGGGTGCAAGCGTTGTCCGGAATTACTGGGTGTAAAGGGAGCGCAGGCGGGAAGACAAGTTGGAAGTGAAAACCATGGGCTCAACCCATGAATTGCTTTCAAAACTGTTTTTCTTGAGTAGTGCAGAGGTAGATGGAATTCCCGGTGTAGCGGTGGAATGCGTAGATATCGGGAGGAACACCAGTGGCGAAGGCGGTCTACTGGGCACCAACTGACGCTGAGGCTCGAAAGCATGGGTAGCAAACA
+
AAABAFFCCFAAFGGE22E2FGHEFGGGHHDFBBF3EEGFHHHGGEGGGFGEGFEE?EEHFFGHFGFHCGHBFGHHFFGEGGHHHHHHHHHGGGHHHHHHHHHHHHHGHHFBGHFGGGGHHFHGHHHHHHHHHGHHHHGHHGGHHHHHGGCEE<==<<;AEGCGHG;;CEFFGFGFGFCA?EFGGGGAA;FFEFFFFFFFFFFFFFFFFFFFFFEEFFFFFFFFFFFFFEF@=FFDFFFFFFB9;BBFFFF
@M03896:38:000000000-B4D98:1:1108:7701:5849 1:N:0:165
TACGTAGGTGGCAAGCGTTATCCGGAATTATTGGGCGTAAAGCGCGCGTAGGCGGTTTCTTAAGTCTGATGTGAAAGCCCACGGCTCAACCGTGGAGGGTCATTGGAAACTGGGAAACTTGAGTGCAGAAGAGGAAAGTGGAATTCCATGTGTAGCGGTGAAATGCGCAGAGATATGGAGGAACACCAGTGGCGAAAGCGACTTTCTGGTCTGTAACTGACGCTGATGTGCGAAAGCGTGGGGATCAAACA
+
AAABAFFCFFCCBFFF2AECFGHEEEEGHFFD5BABAAEFHHHGG?EEFEEAHEGGEEHHHHFHGHEBEBBBBFGGHHHHHGGEEGGGHFHCDGG?GGFGGGGHHHGHHHFBCFGGFCFFFGFGGHFFHHHHEEGFGHDDGHHHHHHBGBDD====<;;AEHHHFG;CCG?FEFFGFFFGGGFFFGGA=;FGCDFB>FF?DDFFFFFB/F9BFBFFFFFFFFFFFDFFFFFDF;@DFFDFFFFEDEFFFFA
@M03896:38:000000000-B4D98:1:1108:6649:6145 1:N:0:165
TACGGAAGGTCCAGGCGTTATCCGGATTTATTGGGTTTAAAGGGAGCGTAGGCTGGATATTAAGTGTGTTGTGAAATGTAGACGCTCAACGTCTGACTTGCAGCGCATACTGGTTTCCTTGAGTACGCACAACGTTGGCGGAATTCGTCGTGTAGCGGTGAAATGCTTAGATATGACGAAGAACTCCGATTGCGAAGGCAGCTGACGGGAGCGCAACTGACGCTTAAGCTCGAAGGTGCGGGTATCAAACA
+
[truncated: 1,338,657 more chars]
