# Supplementary material for: Formalin-Fixed Paraffin-Embedded (FFPE) samples are not a beneficial replacement for frozen tissues in fetal membrane microbiota research
Source: PLoS One. 2022 Mar 17;17(3):e0265441. doi: 10.1371/journal.pone.0265441 (PMC8929612; doi:10.1371/journal.pone.0265441)
Supplement: S2 File — (ZIP) [file pone.0265441.s007.zip › Negatives/N-N-14-N-3-FF_S165_L001_R2_001.fastq.fastq]

@M03896:38:000000000-B4D98:1:1101:13065:3237 2:N:0:165
CCTGTTTGCTACCCATGCTTTCGAGCCTCAGCGTCAGTTGGTGCCCAGTAGACCGCCTTCGCCACTGGTGTTCCTCCCGATATCTACGCATTCCACCGCTACACCGGGAATTCCATCTACCTCTGCACTACTCAAGAAAAACAGCTTTGAAAGCAATTCATGGGTTGAGCCCATGGTTTTCACTTCCAACTTGTCTTCCCGCCTGCGCTCCCTTTACACCCAGTACTTCCGGACAACGCTTGCACCCTACG
+
>>>>>DFFFFFFGGB1BBB3BGEGGGEGGFFFEFG?EHFF1AABGGEAFB1AFGEEEGEGAAAEEFF0@B>BFGHGFEECEGGHHFG/EEEEFHHHH/EEC@GGF///<>GGHHE2@@DGF1FF1FGGBGHBCFC110<<FEEC0>F1111=GFFFGFHDGH0.<.A/<CCEG/C/:;:CGFHHHHF0GHFF;FB9BBBFG@GGE?AG?CAG/9B/B/BFFA-9;/9BFF-@B9;-9-@9--9/;BFEB;-
@M03896:38:000000000-B4D98:1:1101:13623:3312 2:N:0:165
CCTGTTTGCTCCCCACGCTTTCGAGCCTCAACGTCAGTTACCGTCCAGTAAGCCGCCTTCGCCACTGGTGTTCCTCCTAATATCTACGCATTTCACCGCTACACTAGGAATTCCACTTACCCCTCCGACACTCTAGTCCGACAGTTTCCAATGCAGTACCGGGGTTGAGCCCCGGGATCTCACATCAGACTTGCCGTACCGCCTGCGCTCCCTTTACACCCAGTACATCCGGATAACGCCTGCACCATAC
+
3>ABAFFFFFFFGGFEEEEFFGEGHGGHHHHHFEGGGGGHGHEGGGGHHHFFHH?EGGGHEFFEGHFBBCBEGHHHHHHHHHHHHHHGGFDFHGHHHGGGCEFHGHHGFHHHHHHHFGHFGHHGGGGGGGGHH1F1??G?CGGCDFHGHGHHFHHB=1FD<C--:::;CCGFGG-9;C.;CFGFFFF0CB/09;F?9;DEDFFFFFFF=DFF.;/BBBFFFF.9BB//B;.-.9.BF?F-.:A:BF.B/;
@M03896:38:000000000-B4D98:1:1101:13636:3327 2:N:0:165
CCTGTTTGCTCCCCACGCTTTCGAGCCTCAACGTCAGTTACCGTCCAGTAAGCCGCCTTCGCCACTGGCGTTCCTCCTAATATCTACGCATTTCACCGCTACACTAGGAATTCCACTTACCCCTCCGACACTCTCGTCCGACAGTTTCCAATGCACTACCGGCCCTGAGCCCCGCCATTTCACATCACACTTGCCCCACCGCCTGCGCCCCCCTTACACCCACTACATCCTCACAACTCCTCCCCCCACC
+
1>>AABFFD3DFGEFEAE00ABAF0EEFGCHGA0BAAD2BDFBBEEEGBFF1BG/AEBEBCEEEGF@>//>>?FGGHFGHGB2FGBG>EEEEFFGHH/E@?>1FBG1FFGCGFFGGG1FGFBH?BC<BCCCGG11??CE<>CC-1<<==00</<D000<G-----.:;/;CEF;--;.0;00;00;9;;B/909:0.9;99>@-;9-@-;@@-9-9B/9/A9-;/:;9B9//;-;;A////-9-9A@--;
@M03896:38:000000000-B4D98:1:1101:19120:3711 2:N:0:165
CCTGTTCGCTCCCCACGCTTTCGCTACTCAGCGACATGAAAGGCCCAGAGAACCGCCCTCGCCCCTCGCGCTCCTCCTGAAATCTGCGCATTCCACCGCCCCACCAGGACTTCCACTCTCCTCCACCTCCCTCAACTCCACCCCTAGCCAAAGCACTCTCCGCCTCCCTCCCCACACTTACACCTCTCACCAGCACCACCCCCTGTCAGCCCTTTGCGCACACTCACTCCGATCACCACTCGCACCCACC
+
>111113>111>F11AA?00010B00A1B1AA/////1B11A0//A/AE/ACFE/>@/>/>>//>////////?10001B112F221>////>F2<0////>/?A/0?//?<FF111<FBC1>000<....<<.0/0<C/::.-../:/0//////0;0;;...9.../:9;C9..9/0/;99//;/://-/---:-9-9--99-//;/:;9-////---;--//;//;:-----9-9-/:9-;9;9-;:
@M03896:38:000000000-B4D98:1:1101:9978:3719 2:N:0:165
CCTGTTTGCTCCCCACGCTTTCGCACCTGAGCGTCAGTCTTCGTCCAGGGGGCCGCCTTCGCCACCGGTATTCCTCCAGATCTCTACGCATTTCACCGCTACACCTGGAATTCTACCCCCCTCTACGAGACTCAAGCTTGCCAGTATCAGATGCAGTTCCCAGGTTGAGCCCGGGGATTTCACATCTGACTTAACAAACCGCCTGCGTGCGCTTTACGCCCAGTAATTCCGATTAACGCTTGCACCCTCC
+
AABBBFFFFFFFGGGE2AAEFG2EEEEFGGFGEEEDEHFGGHCGEE1BH1A0EE>EEGGHAEDEGH1>>EFFHHHHG0BFHHHHFFHFC?EEFGGHH?BBB<FGHGCF0<FCFGFGGHHGGGGFGHE?.CCD<G/<<CD/<GG00<;CGGC0GGCGCCHFHB:.:99/9CGG-A--99BFFGFBFFF/;B/9/;B/B.;EB?;D?A-AAD-;-.;/;.99;9A///9/FB/..;./9.9.9.;/BBDA.;
@M03896:38:000000000-B4D98:1:1101:9958:3721 2:N:0:165
CCTGTTTGCTCCCCACGCTTTCGCACCTGAGCGTCAGTCTTCGTCCAGGGGGCCGCCTTCGCCACCGGTATTCCTCCAGATCTCTACGCATTTCACCGCTACACCTGGAATTCTACCCCCCTCTACGAGACTCAAGCTTGCCAGTATCAGATGCAGTTCCCAGGTTGAGCCCGGGGATTTCACATCTCACTTAACACACCGCCTGCGTGCGCTTTCCGCCCAGTACTTCCGATTCACGCTTGCACCCTCC
+
ABBBBFFFFDFFGGGGCEEFGGEFGGGGGHFHFEEGFGGHHHDHEFEHHC0EEEEFGEEHGEDEGH>/EEGHHHHHG2FDGHGHHDGFEEEDFHHHHDFCBB?GGGHG2FGFFGFHGHHGGGGHFGF.<.<DCCC<<CD<CGD000;<C0:;CC0GC:CHHG0./9///CCE9A-;99;FBCFGBBF/BFFFFFF//.;A-9@D.A9:;:-99.A/;DDDDF./;//9;99:AA//:.;.9;:/9BA.A?
@M03896:38:000000000-B4D98:1:1101:19133:3727 2:N:0:165
CCTGGTCGCTCCCCACGCCTTCACTCCTCAGCGACCTGACAGGCCCAGATCACCGCCTTCTCCCCCCCCCTCCCTCCTGAAATCCGCGCACTCCACCCCTCCCCCCGGAATTCCCCCCTCCCCTCCCTTCCTCCACCCCACCCCCCTCCCATCCACCCTCCCCCACCACCCCCACCACTCCCCTTCCCACCCCCACACCCACCTACCAGCCCCCTCCCTCCACTCACCCCGCCCCCCCCCCCCCCCACCC
+
>>>1111>>AAAFE1AA000AB1B2AF1F11FA///A0A0B1//A////1A1BE/AE//@1B1F/////>//?<0FE011112B1///><//??1?F/>//?/?C-----<0<=0/.::...:/.9./0;:999//.;-.:;A;9--9---//;/9-;-9----------;-@----9//9A-9--/999---;-;9-9A--9A99-;/9-;-------:A--/;9/---99---9-----9@@;;-A-;
@M03896:38:000000000-B4D98:1:1101:19115:3733 2:N:0:165
CCTGTTCGCTCCCCACGCTTTCGCTCCTCAGCGTCAGGAAAGGCCCAGAGAACCGCCCTCGCCCCCCGCCTTCCTCCTGATATCTGCGCATACCACCGCCCCCCCAGGAATTCCACTCTCCCCTACCTCCCTCACCCCCACCCCCATCGAAACCACACTCCCCGCCCATCCCCACGATCACACCTCCCCCGCGACCCACCACCTACGAGCCCCCAACGCCCACCAACTCCCAACACCCCCCCCCCCCTCC
+
>>>1>13>1A>AFACEAE00A10BB0E1FFBCA/AABAA0B00AAAAG/B01BG/AE/>B>EC/>///////>B1BF01B122B22B<@///B<1FF<</<>/>C<<<.<00=G000<0C/<</.;G00;CC:....;9-9CE---/;.9/.-;.A.;/;--9-----9;A-9------9;/;-/;;-9B-----9--;AAEE-//----;A----;--9@9A---A/BF-9/---9-;@--9--9@--;
@M03896:38:000000000-B4D98:1:1101:19243:6256 2:N:0:165
CCTGTTTGCTCCCCACGCTTTCGCACCTGAGCGTCAGTCTTCGTCCAGGGGGCCGCCTTCGCCACCGGTATTCCTCCAGATCTCTACGCATTTCACCGCTACACCTGGAATTCTACCCCCCTCTACGAGACTCAAGCTTGCCAGTATCAGATGCAGTTCCCAGGTTCAGCCCGGGGATTTCACATCTCACTTAACAAACCGCCTGCGTGCCCTTTACGCCCAGTACTTCCTCTTCACGCTTGCACCCTCC
+
AABAAFFFFFFFGGGF2AAFFG2BEFGHABFFAEEEAFGHGH2GFEABAA0EAE>>EEFH1EE>EH?/>>FHHHFHHFBFGGFHHBGFE/EEHG?FGCCD<>?GHF0?01??GF1FGHHGGGGHHF....<DG</<<CD/<G00<;CGF0:;<:C;0;CGH00./900;;CD99-:-:CFFFF0CFF/:::9/9;;B.AE-;BF?FBA.;.;/:B/B99>B..////;BF/99B//B.A.9.:/;BD.AD
@M03896:38:000000000-B4D98:1:1101:22269:7042 2:N:0:165
CCTGTTCGATACCCGCACTTTCGAGCTTCAGCGTCAGTTGCGCTCCAGTGAGCTGCCTTCGCAATCGGAGTTCTTCGTGATATCTAAGCATTTCACCGCTACACCACGAATTCCGCCCACTTTGTGCGTACTCAAGGAAACCAGTTCGCGCTGCAGTGCAGACGTTGAGCGTCTACATTTCACAACACGCTTAATCTCCGGCCTACGCTCCCTTTAAACCCACTAAATCCGGATACCGCCCGGACCCTCC
+
AAAABFFABFBBGGCEEAAAFGEEGFEGGGHHGGFGGHHHGEFEEG3FFFBBFGFGHHHH1E1BBG1?1EFGHHHHHGGHHHHGGGDDFGHHHHHHHEEFG?GHHGEECEGHHH?CDCFGFBH2F@GD?ECGFGG<FF0FGHG<1>FFC-CDGGEH0CG0D:;@EC.::CCDCDFGBFFGFFGGGGGGDBDFDGFGGGG9AFFFFFFFEFFEBB/;;FBFDE.;F9B;FF.-9AF/BAC;DF-=BC.BEF
@M03896:38:000000000-B4D98:1:1101:22282:7057 2:N:0:165
CCTGTTCGATACCCGCACTTTCGAGCTTCAGCGTCAGTTGCGCTCCAGTGAGCTGCCTTCGCAATCGGAGTTCTTCGTGATATCTAAGCATTTCACCGCTACACCACGAATTCCGCCCACTTTGTGCGTACTCAAGGAAACCAGTTCGCGCTGCAGTGCAGACGTTGAGCGTCTACATTTCACAACACGCTTAATCTCCGGCCTACGCTCCCTTTAAACCCACTAAATCCGGATAACGCCCGGACCTTCC
+
AABBBFFAAFBDGGEEGAABBGEACFEHGGGHGEFDGHGHGFGGGEFFDFBBFGFGHGHHAE11BFF>1EEGGHHHFBFFFHGGHEFHGGHHHHGHHEEEEEFGHFE?EEHHHG2CDGGGGFGFFGGFFDCHHFE<1G0FGHHGFHGAD@DG?EG/GCD0DGCCEGC.:CCC;FGFGGGGGGGGGGGG?BGFFFBFGGGAABFDFFFFEDFFFBFBFFFFFE.;B9F/9B.-:.9//:9BA--9@DBFFF
@M03896:38:000000000-B4D98:1:1101:9859:7159 2:N:0:165
CCTGTTTGCTCCCCACGCTTTCGTGCCTCAGTGTCAGTAACAGTCCAGCAGGCCGCCTTCTCCACTGGTGTTCCTCCTAATATCTACGCATTTCACCGCTACACTAGGAATTCCGCCTGCCTCTCCTGTACTCTAGCCGAGCAGTTTCAAATGCAGCTCCGGGGTTGAGCCCCGGCCTCTCACATCTCACTTGCACCGCCACCTACGCACCCCTTACACCCAGTCAATCCGTATAACGCTTGCTCCCTAC
+
AA>>AFF1DDFFGCFFEAE0FFEGFFFFHB1BEGGFHHBEGFGFGH11BA0BAFAEEG?G1BABEGB0BB/BEDFGFHEDG2FBBFG/>BBEGGHHG/>EEC1BFB101BGHHHFAEFCGGFG10FF112BB>2B1>F/</><01?FG1GDGGH11<0FC>->-<--/<<CEC;-:;:./;0C;0;;0BC9000;0/-9A-=FF999@B@;B-9-;9/99;A-9/F/;BFA-;-///99---:/;;-9/9
@M03896:38:000000000-B4D98:1:1101:4435:7682 2:N:0:165
CCTGTTTGCTCCCCACGCTTTCGCACCTGAGCGTCAGTCTTCGTCCAGGGGGCCGCCTTCGCCACCGGTATTCCTCCAGATCTCTACGCATTTCACCGCTACACCTGGAATTCTACCCCCCTCTACGACACTCAAGCTTGCCAGTATCAGATGCAGTTCCCAGGTTGAGCCCGGGGCTTTCACATCTGACTTAACAAACCGCCTGCGTGCGCTTTACGCCCAGTACTTCCGATTAACGCTCGCACCCTCC
+
BBBBBFFFFFFFGGGGEEEFGGFFFGGGBGHGFGEEEGGHGHEFFE?GG??EEEEEFEGHAEDEFHE/>EFFHHHHHFGBGGGHH4GFEEAFDGGHHD@CB<?FGHE02?GCGHDFHHHGGCGHEHGC.<AGGG/0<GD/<C:00=CCG000;CGC;;CGGF0./0//:;FE------:CBFF//;9::BB9:BBBB.;A;AF?.A=;AA-:::.BFE?>@A.///;;BF.AA../:.;..:9;>BD.E9
@M03896:38:000000000-B4D98:1:1101:4455:7688 2:N:0:165
CCTGTTTGCTCCCCACGCTTTCGCACCTGAGCGTCAGTCTTCGTCCAGGGCGCCGCCTTCGCCACCGGTATTCCTCCAGATCTCTACGCATTTCACCGCTACACCTGGAATTCTACCCCCCTCTACGACACTCAAGCTTGCCAGTATCAGATGCAGTTCCCACGTTGAGCCCGGGGATTTCACATCTCACTTAACAAACCGCCTGCGTGCGCTTTACGCCCACTAACTCCGATTCACCCTTGCACCCTCC
+
AAAAAFF4DFFFGGGGEFE2FGAEEGGG3E2GAEE?BGFF5GFGEEAFF?1AAE>EEEEF1EEEFG1/>>FGFGHHG?FBGGHHF4G?EEE?EGHHH?BDGCFGHG20?FFGG@DDGFHGGGGGGF>..<>CG/C<<<0<CGD000==C0:::GG0:0<CGH.;..9.:;FG-----.;9;0F;0;;//;/BF/99/.AEFFFFE.-9.;;@;.AFF99=AA.;/9//:B99.9/99/;./.9/;;D.A9
@M03896:38:000000000-B4D98:1:1101:20678:7692 2:N:0:165
CCTGTTTGCTCCCCACGCTTTCGTGCCTCAGTGTCAGTTACAGTCCAGAGAGCCGCCTTCGCAACTGGTGTTCCTCCTAATATCTACGCATTTCACCGCTACACTAGGAATTCCACTCTCCTCTCCTGCACTCAAGTTTCCCAGTTTCAAAGGCTTACTACGCTTGAGCCGTAGCCTTTCACCTCTGACTTAAGAAACCACCTACGCACCCTTTACGCCCAGTAATTCCGGATAACCCTACCCCCCTACGT
+
ABBABFFFFFFFGGCE2EE2AGEFCFGFHHFGEGDGGHHHFFFGGCFGGGFAFFAEEGDG1E1AEGF3B21BFGBHHHHHGHFHHHHFGEEGHHHHHEEGGEFHHHBGBGHHHHFFHHHHHHHHGHHFFFGHFGFDD2GHHHF22@FGFFF2<?GCCFFDFE//?.0<1>@..DAGHHGGFGDGHH00D00=00:0:C:GGGHHHCGDGFGE99FB.9BCD.;B0CFFGF-99ABF/;...;.;@F-AF..
@M03896:38:000000000-B4D98:1:1101:4441:7702 2:N:0:165
CCTGTTTGCTCCCCACGCTTTCGCACCTGAGCGTCAGTCTTCGTCCAGGGGGCCGCCTTCGCCACCGGTATTCCTCCAGATCTCTACGCATTTCACCGCTACACCTGGAATTCTACCCCCCTCTACGAGACTCAAGCTTGCCAGCATCAGATGCAGTTCCCACGTTGAGCCCGGGGATTTCACATCTCACTTAACAAACCGCCTGCGTGCGCTTTACGCCCAGTAATTCCGCTTAACGCTTGCACCCTCC
+
AB@AAFFFFFFFGGGGEEEAAFEEEGGFBFGFEEEGEGFFBHHHEEDG310AAE>EFEGG?EAEGH1/>EFHGHHHH2FGGGHHHGHCFEEDFHDGH/>BC@?GGFCC2?GFFDFGHHHGGCGH1F...<CHCC<0<C0/<CD0.:<:00:CCGHCC:CHHF.-9.9.99:C-?-:-9F/99F;BFF/BFBFFEBFBAEF99BFFF-.;:-;-9./:9.-@A.;///;FF/..;9/B.>...;999A9AA
@M03896:38:000000000-B4D98:1:1101:7122:7919 2:N:0:165
CCTGTTTGCTCCCCACGCTTTCGTGCCTCAGTGTCAGTAACAGTCCAGCAGGCCGCCTTCGCCACTGGTGTTCCTCCTAATATCTACGCATTTCACCGCTACACTAGGAATTCCGCCTGCCTCTCCTGTACTCTAGCCGAGCAGTTTCAAATGCAGCTCCGGGGTTGAGCCCCGGCCTTTCACATCTGACTTGCACTGCCACCTACGCACCCTTTACACCCAGTAAATCCGGATAACGCTTGCTCCCTAC
+
>AA>AFFFFFFFGGGGCFA0AGAAAAFGGGG1FHGGFHGGFFEGHH1FHC0AEFAEEGGH/ECAEGG0BBGEGHFHHHHHHEHGHHFEEEFEGFFGH?EGGCEHFGHGEGHHHGBEEECGHFHCGHF<FFHHHHH1FG///ACC1?G??GGHFFHBG0FHFC-?-<-<<GHGG:-:CAFFFBFFGGG00CFF000BBBFFFGG?BFEGB@@F-9FFFF/;BE?/;/BFFF--99-9;-9--99;9/9BFF
@M03896:38:000000000-B4D98:1:1101:11492:7924 2:N:0:165
CCTGTTTGCTCCCCACGCTTTCGCACCTGAGCGTCAGTCTTCGTCCAGGGGGCCGCCTTCGCCACCGGTATTCCTCCAGATCTCTACGCATTTCACCGCTACACCTGGAATTCTACCCCCCTCTACGAGACTCAAGCTTGCCAGTATCAGATGCAGTTCCCAGGTTGAGCCCGGGGATTTCACATCTCACTTAACAAACCGCCTGCGTGCGCTTTACGCCCACTAATTCCGATTAACGCTTGCACCCTCC
+
ABBABFFFFFFFGGGGEAEAFGFEEGGHBFGFEGEGEGHHFHHHGEDFC10AAEEFGGGHAEEEGH?>EEGHHHHHHFFGHGHHHHHFEEEEHHGHHACGD@FGHHFF2FGGGHHFHHHGGGGHHF.>.<CGFC<0<C0/<GD:0;<;:;:;CFFC;CGHHE0.:0//9FGG?@A?-C9FFGFFFFF/9FFBFFF9/:EFBDFFFF-9AD@@9.9BF.9>BD../;99BB/.;99BFFB.;.::;FFEEF
@M03896:38:000000000-B4D98:1:1101:11472:7926 2:N:0:165
CCTGTTTGCTCCCCACGCTTTCGCACCTGAGCGTCAGTCTTCGTCCAGGGGGCCGCCTTCGCCACCGGTATTCCTCCAGATCTCTACGCATTTCACCGCTACACCTGGAATTCTACCCCCCTCTACGACACTCAAGCTTGCCAGTATCAGATGCAGTTCCCAGGTTGAGCCCGGGGATTTCACATCTGACTTAACACACCGCCTGCGTGCGCTTTACGCCCAGTAATTCCGATTAACGCTTACTCCCTCC
+
AAAA?FFFFDFFGGGFEEEFFGAEEEEGGGFGEEAAEDGHDHEHEE?GHAAEEE>EGGGHAEDEGHE?EEEGHHHHGBC?GHGHHGHGCEDGHHGHH?C?@@FHHHG02GHFGGHHHHHGGCE<DGFD.-AC<<<<DG<<CHB:0=CGH0:CBCFF:;CHH00.909/;FGGA?--9.;C;BF/FFB99;99BBBF/9;.9@DD.ACAFD9@-;A/9.D;=..9;/;BFFBDA.99F.-99.;/;9..BD
@M03896:38:000000000-B4D98:1:1101:21126:8137 2:N:0:165
CCTGTTTGCTCCCCACGCTTTCGCACCTGAGCGTCAGTCTTCGTCCAGGGGGCCGCCTTCGCCACCGGTATTCCTCCAGATCTCTACGCATTTCACCGCTACACCTGGAATTCTACCCCCCTCTACGAGACTCAAGCTTGCCAGTATCAGATGCAGTTCCCACGTTCAGCCCGGGGATTTCACATCTGACTTAACAAACCGCCTGCGTTCGCTTTCCTCCCAGCAATTCCGCTTAACGCCTGCACCCTCC
+
BBABBFFFFFFFGGGG?EEAFG?EEGGF3AFGEEAEEGFH5GFHGDFGEAECE>>EFGEH1EEEGHE/>EFHHHHHHGHGHGHGHGHGGEFFGGGGHCDC@@FGHGFGFGFHHHGGHHHGGGGFGH<..<<GF0<0=<</<GFB::GCCCCFBGF00;CGHH.-9./;0;CD-:99-:;FCFF/;BF99BBFFFFFF.EEAF;...@9.9.;99./;//;AFF.../9BBB.;.9BF.DA.E:;99D99:
@M03896:38:000000000-B4D98:1:1101:21130:8158 2:N:0:165
CCTGTTTGCTCCCCACGCTTTCGCACCTGAGCGTCAGTCTTCGTCCAGGGGGCCGCCTTCGCCACCGGTATTCCTCCAGATCTCTACGCATTTCACCGCTACACCTGGAATTCTACCCCCCTCTACGAGACTCAAGCTTGCCAGTATCAGATGCAGTTCCCAGGTTGAGCCCGGGGATTTCACATCTGACTTAACAAACCGCCTGCGTGCGCTTTACGCCCAGTAATTCCGATTAACGCTTGCACCCTCC
+
AABABFFFFFFFGGGEAEEFFGEEEGGHFHHGEFEEEHHHHHGHEEAFG1AEEE>EGEGH1EDEFH>>>EGHHHGHGGHHHFGHHHHFEEFFHHBHH?CGCCGHHFFF2?GGHHHGHHHGGGGGGGC..<CGFFG<<C0/<C000<C;C0:;CFFF:;CGHHB./9;/9;FCA;-9?ABFFBF9FFF//;BFBFBFFFFF-DFFEF;;AA-B-9.BB.:@BF.///:/9F/;.9;BF.;...9/:;AEEF
@M03896:38:000000000-B4D98:1:1101:11271:8208 2:N:0:165
CCTGTTTGCTCCCCACGCTTTCGCGCCTCCGCGTCCGTTTCCGTCCAGGACGCCGCCTTCTCCCCTGGTCTTCCTACCGATCTCTACGCCTTTCCCCGCTCCCCCGGTAATTCTGCTTTCCTCTCCTTCCCTCCATCCCCCCCTTCTCCACCACCCTTCCCACCTTTCACTCCGCACTTTCACTCCCCACTTCGCCCGCCCCCTACCCGCCCCTTCCGCCCCATCCTTCCGTCTCCCGCTCTACCCCTCC
+
>AA>A@D11FFFFE1A1AAAFGAE0AEEE0/B/AA//B1BB2A1BEA10///>E>EE/?G1FF0E>//@12BFGG2BE>/EEHHH2F/>/BCHHFGH/>C/C/CE///-.=FF11=11>FFGHHHG000/<=<C/0=.<:;A:-:9FCF9/..;9.99CFGF.EAB0;000;;9----/9B/;/9B9--;;B/-9;---;-;@9-;---;-;-9--;--;9-9-9-//9F-/--;9B---;9//;-;-;9
@M03896:38:000000000-B4D98:1:1101:4708:8359 2:N:0:165
CCTGTTTGCTACCCACACTTTCGAGCCTCAGCGTCAGTTGGTGCCCAGTAGGCCGCCTTCGCCACTGGTGTTCCTCCCGATATCTACGCATTCCACCGCTACACCGGGAATTCCGCCTACCTCTGCACTACTCAAGAAAAACAGTTTTGAAAGCAGTTTATGGGTTGAGCCCATAGATTTCACTTCCAACTTGTCTTCCCGCCTGCGCTCCCTTTACACCCAGTAATTCCGGACAACGCCTGTGACCTAC
+
BBBBBFFFFFDFGGCFEEFBFGEFGFFFHHHHGGGGGHFG3EGGHFHHGGHFGHEFGGGHGGGGGHEG@CGEGHHHHGGGGGGHHHHFFEEGHHHHHGFGGCFGHE?CCGHHHH2CEAEHHFHHHHGHFHHHHHHGDFHCHGHB1FGHAFFHEHHH<GFFBDCAGC;CGHGGEFHFHGFGGFHHHGFFGGGBCBFF090FDCDFGE-AFGFF.FFFFFBBFE9BBF/BFF/@.@BFEDF-;.///BFBFF
@M03896:38:000000000-B4D98:1:1101:3861:8400 2:N:0:165
CCTGTTTGCTACCCACACTTTCGAGCCTCAGCGTCAGTTGGTGCCCAGTAGGCCGCCTTCGCCACTGGTGTTCCTCCCGATATCTACGCATTCCACCGCTACACCGGGAATTCCGCCTACCTCTGCACTACTCAAGAAAAACAGTTTTGAAAGCAGTTTATGGGTTGAGCCCATAGATTTCACTTCCAACTTGTCTTCCCGCCTGCGCTCCCTTTACACCCAGTAATTCCGGACAACGCTTGTGACCTAC
+
AABBBFFFFFFFGGGGEEGFEGEFHGEFHHGGGEEGGGFFBEAFGFEGFGDFFGEEGGGH1EDEGHB2@FGFGHHHHGGEGGGHHHHGGGGGHHHHHGEGGEFHHFBBDGHHHG@CDADHHHHHHHDFDGHGGFG1?<FFGEHC1>1>CFFFHHHE<<<G0GCA<<;/:CGEHHHCFFFFHGHHHGGFF/FB0;CFF;;C.?A?..FBGGFF;B/BF9B/A.ABFF//:B9-;99.9-;.;9.//;9/;B
@M03896:38:000000000-B4D98:1:1101:3863:8420 2:N:0:165
CCTGTTTGCTACCCACACTTTCGAGCCTCAGCGTCAGTTGGTGCCCAGTACGCCGCCTTCGCCACTGGTGCTCCTCCCGATATCTACGCATTCCACCGCTACACCTGTAATTCCGCCTACCTCTTCACTACTCAAGTAAAACAGCTTTGAAAGCAGTTTATGGGTTGAGCCCATACATTTCACTTCCAACTTGTCTTCCCGCCTGCGCTCCCTTTACACCCAGTAATTCCGGACCACGCTTGCGACCTAC
+
>A>>1DF1B@3@GC1E1AF1BDEAGEEGFG1AABE0EHF11ABFFGC/F11BAEGCGGAF//>>?B10101B11@BB/>/E/EF@FG>EE?>EFHFF/<EE?BBB001222BFHHCA/<F011<1@>F22FG1<111?11??/?0>D11111>GFC=GG1F1/.<.</<C/C.<//000;;GF00<:0;G:00<000009A?GG.9-A-9CE90;0C0:B;--BF//9BF/-99-;;-B?-----;99;B
@M03896:38:000000000-B4D98:1:1101:12654:8971 2:N:0:165
CCTGTTTGCTCCCCACGCTTTCGCACCTGAGCGTCAGTCTTCGTCCAGGGGGCCGCCTTCGCCACCGGTATTCCTCCAGATCTCTACGCATTTCACCGCTACACCTGGAATTCTACCCCCCTCTACGAGACTCAAGCTTGCCAGTATCAGATGCAGTTCCCAGGTTGAGCCCGGGGATTTCACATCTGACTTAACAAACCGCCTGCGTGCGCTTTACGCCCAGTAATTCCGCTTAACCCTTGCACCCTCC
+
AAAABFFFFFFFGGGGEAAEFGEEEGGH3FGGEGEEEHHGDHHGEEEGG??EAEEEFGGHAEEFGHEEEGGHHHHHG2FEGHHHHHGEEEEG2DGHHBCGCCFHGHFC<<GGGFGFHHHGGGGHFG.<.<<GC<CDDCB/CG00C0CC;00;;GHFFGGHHF0./9//;FGF;?---;/CBCFBFFF/;BB/;/;//;AE>BFFEF-:AA9D9..BF.::C..;B/:BFF/.:.:/;/;./;;/;BDEFF
@M03896:38:000000000-B4D98:1:1101:25792:8989 2:N:0:165
CCTGTTTGCTCCCCACGCTTTCGCACCTGAGCGTCAGTCTTCGTCCAGGGGGCCGCCTTCGCCACCGGCATTCCTCCAGATCTCTACGCATTTCACCGCTACACCTGGAATTCTACCCCCCTCTACGAGACTCAAGCTTGCCAGTATCAGATGCAGTTCCCACGTTGAGCCCGGGGATTTCACATCTGACTTAACAAACCGCCTGCGTGCGCTTTACGCCCAGTACTTCCGATTAACCCCCTCACCCTCC
+
AAAAAFFF1DFFGGCF1AAFFGAECGGH0FGGGEEGEGHH2EEBEEEF0A//EEEEFGGHAEGGEH///>>GGFHHF>FHHHHHHGHGEECCHHBFGFCCC@FHHC0<<1?GGD1?FGFGGGGHHGEC.<EHFGC0D/=/;CC0;;0<::C0CG0;;;GH<0.-99.9:C/9-9--:-BFBFFB/B9///9/BF/9BFEA-;@BFF9:9A@;9;-BF-A@>-;/;//9;B-----9;/------;-:AFF
@M03896:38:000000000-B4D98:1:1101:25775:9002 2:N:0:165
CCTGTTTTCTCCCCACGCTTTCGCACCTGCGCGTCAGTCTTCGTCCAGGGCGCCGCCTTCTCCACCGCTACTCCTCCAGATCTCTACGCATTTCACCTCTACACCTGTAATTCTACCCCCCTCTACGAAACTCATTCATGCCAGCATCAGATGCCGTTCCCAGGTCGCGCCCGGGGATCTCACATCTCACTTAACAAACCGCCTGCGTGCGCTTTACGCCCAGTAATTCCGATTAACGCTTGCACCCTCC
+
>A111BD1B1@BG11EEEA0ABEAAEEF000A/AE/EG1A22F0AAA10//A/>E/EG>E1111>>///>/B1>10>011B>2B2FF/E?//B>FD<1<1B1B0<F0122>2?222@<<<<<<011....-<1<111100=C00.<=C000=D00:;A:CC:0.;/----9A-------;99/9/B//;F/B9/;//AE---;B-A@;B?>@---;BAB;@-99//9;;BBA-9AFF-9--9;/9:--;A
@M03896:38:000000000-B4D98:1:1101:15037:9488 2:N:0:165
CCTGTTTGCTCCCCACGCTTTCGAGCCTCAACGTCAGTCATCGTCCAGCAAGCCGCCTTCGCCACTGGCGTTCCTCCTAATATCTACGCATTTCCCCGCTACACTAGGAATTCCGCTTACCCCTCCGGCACTCAAGTATGACAGTTTCCAATGCAGTCCACAGGTTGACCCCATGCCTTTCACATCAGACTTGCCACACCGTCTACGCTCCCTTTACACCCACTAAATCCGGATAACTCCTGCCCCCTAC
+
AAAAAFBFFFFFGEBEAEE0AFEG0EEFHFFFGC0FEGHBGGGHG?/BGGCCGE/AEEGHHGFFFG10/>/>FG2FGHHHH2BG22BFEEAE2F>GH@EEEEFGFC1B1BGFHF<C<CFH<GGGCCF/CC@GFG1111>1<DF111>1F1DFCCGHFG00CB..00:/0:CA./:CHFHGHFHHGB000CF0CCBFFFGG?9.;AFA?.EBE-;F/;BB/9?-9/BB/BBA;---9B/B//9/--99--9
@M03896:38:000000000-B4D98:1:1101:15049:9501 2:N:0:165
CCTGTTTGCTCCCCACGCTTTCGAGCCTCAACGTCAGTCATCGTCCAGCAAGCCGCCTTCGCCACTGGTGTTCCTCCTAATATCTACGCATTTCACCGCTACACTAGGAATTCCGCTTACCCCTCCGGCACTCAAGTATGACAGTTTCCAATGCAGTCCACAGGTTGAGCCCATGCCTTTCACATCAGACTTGCCACACCGTCTACGCTCCCTTTACACCCAGTAAATCCGGATAACGCCTGCCCCCTAC
+
AABABFFFFFFFGGGEAEEAFGFGHGGHHHHHGHGGGHHFDHGHFEEGHHFGHFAEFGGHEGGGGHBG5BFEGHFHHHHHHHHHHHHFFGDGFHHHHEEGGGHHHHEGHHHHHGFDGFGHHHHGGGG/CFGHFHHF<GFDFGHEFGHGHGGHFGHHG>FGHH.<0<<GBCHGHGCGHHGFHFHGHHH0CCCC0CG:FFGGC.DGGGEGGGGGFBBGG0FFDF.9BBFFFF?-..DFF?B-9;9;EFFF.F
@M03896:38:000000000-B4D98:1:1101:27195:10615 2:N:0:165
CCTGTTTGCTCCCCACGCTTTCGCACCTGAGCGTCAGTCTTCGTCCAGGGGGCCGCCTTCGCCACCGGTATTCCTCCAGATCTCTACGCATTTCACCGCTACACCTGGAATTCTACCCCCCTCTACGAGACTCAAGCTTGCCAGTATCAGATGCAGTTCCCAGGTTGAGCCCGGGGATTTCACATCTGACTTAACAAACCGCCTGCGTGCGCTTTACGCCCAGTCATTCCGCTTAACGCTTGCACCCTCC
+
>AAAAFFFFFFFGGGGGEECFGEFEGGHGHHGEGGGGHHHHHGGEEECF10EAEEEGGGHEEEEGH?>>@FGHHHGGGFGHHHHHFHGGEEGHGFHH?CDC@GGFGB0CGHHHFGHFFGGGGGGBGA<.<EGCCGDDC0/<CGC:0;CC;:GFFHGGCGCGBCE/9=:BFGG?D-;-CFFGGGGFFF/BFF/;9B/;.AEFFAAEFD.AD-@-AAFFFFAFB.;/;;/9FF.9;DB/AD....9BFDA..
@M03896:38:000000000-B4D98:1:1101:27174:10615 2:N:0:165
CCTGTTTGCTCCCCACGCTTTCGCACCTGAGCGTCAGTCTTCGTCCAGGGGGCCGCCTTCGCCACCGGTATTCCTCCAGATCTCTACGCATTTCACCGCTACACCTGGAATTCTACCCCCCTCTACGAGACTCAAGCTTGCCAGTATCAGATGCAGTTCCCAGGTTGAGCCCGGGGATTTCACATCTGACTTAACAAACCGCCTGCGTGCGCTTTACGCCCAGTAACTCCGATTAACGCCTGCACCCTCC
+
AAAABFFFFFFFGGFEEFECFGEFEGGFGHGGCEEFEHHFDHHFEFGHGA0AAFEEGGGHAEEEGHE/>>FGHFGHGGBDHGHHHHHGGFFEGHFHHDDGGCGHHGBGBFFHGFFFHHHGC?DFFGCE.AED<CCGD<0<CGG00;;CC;:CGHFCCGGGCGC::0/;CFFG??99?D/C;0FBFFB/9FF/;FBBBFEFFFFFAF@.A;9B@..9F9DBFF.9/9/:;FF-A.9BF.>-99;FFFF.AD
@M03896:38:000000000-B4D98:1:1101:10912:10938 2:N:0:165
GCGGTTCGCGCCCCTAGCTTTCGTCCCTCACCGTCAGAATCGTTCCAGTCAGACGCCTTCGCAACAGGCGGTCCTCCCAGGACTACAGAATTTCACCTCTACCCTGGGAGTACCTCTAACCTCTCCCCACCTCAAGTCTACTAGTATCTCCAGCCATTCTCACATCTAAGCTACATGACTTCACCATAGACCTATTAAACCTGCTACGGACGCTTTAGGCCCAATAAAAACTGCTTCCACTAGAACTGCA
+
1>>AADA?1>1AEEG0AFG2AA00BEEGHFEECGFAAFEGB0/AABFB2BF1AB//AB/@/>>/>F>/B//>>EGG0?01///0<<111111FFEBDGHH1FDG10??0//<F1G1FGHF@BFFCHH/0/?00<<11><1111111<>1>11>/EHDGF00<<C00=000<CCF000:/00:;::C0:;0<0000C000;/;.;/00.9;--9..;////;9---/;/9:-B/9////;;;B//////;/
@M03896:38:000000000-B4D98:1:1101:8998:11858 2:N:0:165
CCTGTTTGATCCCCACGCTTTCGCACATCAGCGTCAGTTACAGACCAGAACGTCGCCTTCGCCACTGGTGTTCCTCCATATCTCTGCGCATTTCACCGCTACACATGGAATTCCACTTTCCTCTTCTGCACTCAAGTTTTCCACTTTCCAATGACCCTCCACGGTTGAGCCGCGGGCTTTCACCTCAGACTTCAAAAACCGCCTACGCGCCCTTTACCCCCAACCATTCCTGATACCCCCTGCCACCCCC
+
>111A1BBBFFFGCBE1A1A0BAEAAEDFGGGEBEEEHH2DFBFGHFGFH0/BB/AEBEFAEA/EFF010?/FG2GF01BBBBGFGG/EEGEGFFFH?EGGGGHHBE0GGBEF>2GF1BFGHH1BGHGFGHFFFF12@2F2GD11@F?F11<F1?<?FGGHH.-<.-010<-----;-CFG0000;//0//;09090.CA-@-9-9--;;;;-/;B///-;-9--9/;B//;//////99@---9;-9-@
@M03896:38:000000000-B4D98:1:1101:6601:11945 2:N:0:165
CCTGTTCGATACCCGCACTTTCGCGCTTCAGCGTCAGTTCCGCTCCCGTGAGCTGCCTTCGCAATCGGAGTTCTTCGTGATCTCTAAGCATTTCACCGCTACACCACGAATTCCCCCCACTTTGTGCGTACTCACGCAAACCACATCCCGCTCCAGCGCCGACGTTCAGCGCCTCCCTTTCACAACACGCTTCATCTCCGGCCTACGCTCCCTTCCCACCCACTAAACCCTCATCACTCCCCTACCCTCC
+
AAAA1FD11BA>1B1AAA01B3000A00AAEFAEE//2B2D////A/AA/B/B1BBFFGH//>//B///>?>@21B>>?002BF2B120BG2FDGGF/<E/>DGF??/</?/F11@<//?0111101</.<C1>1.0---<<...0</<.---;///--9----9./;0;.-9--9-99/9/9//;-:-;---://BBF--;@?/-A>E9---/-/-/:-9;--/9/99;---///;/99A---;--/A-
@M03896:38:000000000-B4D98:1:1101:6616:11956 2:N:0:165
CCTGTTCGATACCCGCACTTTCGAGCTTCAGCGTCAGTTCCGCTCCAGTTAGCTGCCTTCGCAATCTCAGTTCTTCGTGATCTCTACGCATTTCACCTCTACACCACGAATTCCGCCCACTTTCTCCGTACTCATTTAAACCACCTCGCGCTGCCGTGCCGACCTCGTGCGTCTACATCTCACAACACGCTTCATCTCCGACCTACGCTCCCTTCACACCCAATACATCCTCATACCACCCCAACCCTCT
+
>A>1>DD1>3AAGF1A0AE11AA0BAA1FBADEFF/ADD2D/B/AE11D122BB1BFGEBB/B?>C11@D1DEFDF/FC0F2BB@@1/>?EE2B2F@1BG1F1CC/F//?FC>F0/E/?<0<B1>2B//0??11122221@??//0?/<-<-<A0-.-<.----;0..::-.9:.;CB00;0990;.;.;...009;CC9-;;9//---9-;-9-99/9-;-9-//;/;;F/9/;/9/;;9---;;--;-
@M03896:38:000000000-B4D98:1:1101:6597:11963 2:N:0:165
CCTGTTCGATACCCGCACTTTCGAGCTTCAGCGTCAATTCCGCTCCAGTGCGCTCCCTTCGCACTCGCAGTTCTTCGTGATCTCTACGCATTTCACCGCTACACCACGAATTCCCCCCACTTTGTGCGATCTCACCGCAACCCGTCCACGCTGCCCCGCCGTCTTTGAGCGCCTCCAAACCACCACACGCTTAATCTCTGGCCTCCGCACCCTGTCATCCCAATATATCCTAATCACTCCCCGACCCTCC
+
>A>111B113>>1BAEFA0113000B01A11FEEEE/2A1D0AE/AB1D11/AA/EEHHB//E//B//>>/B@2@B/B/0022@22B/>?//BF2FE/</<>1<FFF//<F/11@@/B/?0?11101?/..<1>10.---<.<-....0........-:99-;.:000999-;.-9-//-:-9--;-9-99--;/;9B///;-/9----;----////9/-//-////:;///;//;/;-999->@-/;9
@M03896:38:000000000-B4D98:1:1101:6611:11974 2:N:0:165
CCTGTACGATACCCGCACTTTCGAGCTTCAGCGTCAGTTCCTCTCCAGTGACCTGCCTTCGCAACCGCAGTTCTTCGTGATCTCTAAGCATTTCACCGCTCCACCACGAATTCCCCCCACTTTGTGCCTACTCACCGCAACCACATCACCTTCCCGCACCTCCTCTCTACGCCTCCATATCACTACACCCTTCATCTCCGACCTTCGTCCCCTACATACCCAATCACTCCCGATCACGACCGTCACCTCA
+
>>11133>1AADGF1A00A1BB000E01BBDECEE//2D2D2BDCCD1F111B10BBFFB/AE?/>////>B2B1G/BFB022B2BBFCGHDGF2BF/>//?GGHECE/EG/1110<<CCFGD1>01111<?11?0///->0<..1<1<000/<<.-<<-/;;//0/00;.-;..99000;9B00;/:/;9//00;0;0:---9//-9---9-;-9///9//:-///9:---;---/--99-9---9/9/
@M03896:38:000000000-B4D98:1:1101:11602:12049 2:N:0:165
CCTGTTCGATACCCGCACTTTCGAGCTTCAGCGTCAGTTGCGCTCCAGTGAGCTGCCTTCGCAATCGGAGTTCTTCGTGATATCTAAGCATTTCACCGCTACACCACGAATTCCTCCCACTTTGTGCGTACTCAAGGAAACCAGTTCGCGCTGCAGTGCAGACGTTGAGCGTCTACATTTCACAACCCGCTTAATCTCCGGCCTACGCTCCCTTTAAACCCAATAAATCCGGATAACGCCCGCACCCTCC
+
>A>AABFAABAAGGGEAAABFGEAGEEHHHGHD2EEAGFFGEEEEEGGGB53FGFHHHFH1E1BEG?1E>EFEGHHHFFFHHFFGBGGHGGHBHGHH?EGGEHHFHE</EGHHH2BBFCGC1G1GCGFAEDFFGF<1F0??GC?1?@.A->@@FF<<GDGFHG<:A..CGCGEGHFCGGBCBFGGD.C-:?.;;CBFFG.B?@?/;.>ADAE.BBBB/B/DEEB/B/BBF.-;9;BFD;BB--9-@..9.
@M03896:38:000000000-B4D98:1:1101:11602:12068 2:N:0:165
CCTGTTCGATACCCGCACTTTCGAGCTTCAGCGTCAGTTGCGCTCCAGTGAGCTGCCTTCGCAATCGGAGTTCTTCGTGATATCTAAGCATTTCACCGCTACACCACGAATTCCGCCCACTTTGTGCGTACTCAAGGACACCAGTTCGCGCTGCAGTGCAGACGTTGAGCGTCTACATTTCACAACACGCTTAATCTCCGGCCTACGCTCCCTTTAAACCCAATAAATCCGGATAACGCCCGGACCTTCC
+
AABABFFAAFBBGGGEEAABFGEFGFGHHGGHGGEEEGFFGCFEFGFBFCAFFGGGHHHHCE?EEHF>EEGGGHHHHGGHHHFGFEGGFGHHHHHHHEEFGFHHHHGFFEHHHH?CDGGGHFH2F@FD?EGHFGG<1G0GHGG<1DFFGACCFGGH<CDDGFGCEE.;CGCDEE?FFFBBFFFGFGEE9BDACBBFFFF;FFFFFFFFFFFF.9/9/FFFFF..B9/BFF?-A;.BB.;@B-;9BF.BFF
@M03896:38:000000000-B4D98:1:1101:27359:12119 2:N:0:165
CCTGTTTGCTCCCCACACTTTCGCGCCTCAGCGTCAGTTGTCGTCCAGAAAGCCGCCTTCGCCACTGGTGTTCCTCCTAATATCTACGCATTTCACCGCTACACTAGGAATTCCGCTTTCCTCTCCGATACTCAAGGCTGTCAGTTTCAATCGCAGCCCCGGGGTTAAGCCCCGGTATTTCACGACTGACTTGACACTCCGCCTACGCGCCCTTTACACCCAACAAATCCGGACAACGCATGTCACCTAC
+
BB@BBFFFFFFFGFFGGEF5GGAEEFGGGFHG?EEGDHADAGEFFE?FHFHBFG0EGGGF1EEEGH3B@?1BFFFHBFHFHHBGG4GFEEEEGFFHHEEGCEBGFHHFFBGHHHBEDGGHFBGHHH?/ACGFFGF11?C00?GD=FFGFHHHGGGDFCDECA--:-::0</.CD-;9AFBB0BEDB..;BFF909//9;FFFFF.9.-@DCFA///;///;E..9../;F.-.;999-;-9.//;;;/;/
@M03896:38:000000000-B4D98:1:1101:27376:12132 2:N:0:165
CCTGTTTGCTCCCCACACTTTCGCGCCTCAGCGTCAGTTGTCGTCCAGAAAGCCGCCTTCGCCACTGGTGTTCCTCCTAATATCTACGCATTTCACCGCTACACTAGGAATTCCGCTTTCCTCTCCGATACTCAAGGCTGTCAGTTTCAATCGCAGCCCCGGGGTTAAGCCCCGGTATTTCACGACTGACTTGACAGTCCGCCTACGCGCCCTTTACACCCAGTAAATCCGGACAACGCTTGTCACCTAC
+
CCCCCFFFFFFFGGGGGEGFGGEGEGGGGHHHGGGGGHGHFHGGGGGHHHGAFHEEGGGHEFGEEHE2FGHFHGHHHHGHHHHHHHHGGGGGHHHHHEEGGGGHGHHHBGHHHHFFDGGHHHHHHHGDDFGHFGG<<?C0??FGDFGHHHGFFGGFGCDDFC-::-;CGGFEDC@9?;FGFGGEC?D:BFGF;;B;0:BFDFFFFF.BCFFF-/9BB0::DE?B0B0;FF;-9;;.A@F...:BBFFE0B
@M03896:38:000000000-B4D98:1:1101:27358:12147 2:N:0:165
CCTGTTTGCTCCCCACACTTTCGCGCCTCAGCGTCAGTTGTCGTCCAGAAAGCCGCCTTCGCCACTGGTGTTCCTCCTAATATCTACGCATTTCACCGCTACACTAGGAATTCCGCTTTCCTCTCCGATACTCAACCCTGTCAGTTTCAATCGCAGCCCCGGCGTTAAGCCCCGGTATTTCACGACTGACTTGACAGTCCGCCTACACTCCCTTTACACCCAGTCAATCCGGACAACACTCGTCACCTAC
+
AAB?>5FFF5FFGGGGGEFAAFAEAEEEGFFGEGF22DFH5FEGEEAFHHFBFGEEEGGG1BE?E@323BF?FGHHHHHFHHGGHHHFGGDGFGGGG>EE?EBF3F3?3GHHFG?D<CCGHFGGHH/><@DHHEF00?????F<FDG=GGHFAEAADADD=@-::-.:0;FED?--;ABB9C0;.;C.9/FB//;;/;:99>D.DF/;/;BA./;/B/9/;..;///9BF.-9;-;A.;//.9..99//9
@M03896:38:000000000-B4D98:1:1101:5660:12254 2:N:0:165
CCTGTTTGCTCCCCACGCTTTCGCACCTGAGCGTCAGTCTTCGTCCAGGGGGCCGCCTTCGCCACCGGTATTCCTCCAGATCTCTACGCATTTCACCGCTACACCTGGAATTCTACCCCCCTCTACGAGACTCAAGCTTGCCAGTATCAGATGCAGTTCCCACGTTGAGCCCGGGGATTTCACATCTGACTTAACAAACCGCCTGCGTGCGCTTTACGCCCAGTAATTCCGATTAACGCTTGCACCCTCC
+
ABBBBFFFFFFFGGFG?EECFGFGGGGHBGFHGGGGGHHH5GGHFEEGH10EAEEEGGGHEEAEGGE/EEFHHGGHGGCFHHHHHHHEEEFGHGHHHDDGFCFGHHB02FGHHHHHGHEGGGGGDHAA.CEH0CFDDC0<CGGB0;<CFCCGHGFHHHGHGF.-9.99BFGF-?A-DF/FFFFFFFF/9FFFFFFF/.AEA;FFFFF.9A-@-9.9BE?9>D?9B/BFFFF.;AFFBDAA9E;/BFDEAD
@M03896:38:000000000-B4D98:1:1101:5645:12268 2:N:0:165
CCTGTTTGCTCCCCACGCTTTCGCACCTGAGCGTCAGTCTTCGTCCAGGGGGCCGCCTTCGCCACCGGTATTCCTCCAGATCTCTACGCATTTCACCGCTACACCTGGAATTCTACCCCCCTCTACGAGACTCAAGCTTGCCAGTCTCAGATGCAGTTCCCAGGTTGAGCCCGGGGATTTCACATCTGACTTAACAAACCGCCTGCGTGCGCTTTCCGCCCAGTAATTCCGATTAACGCCTCCTCCCTCC
+
AAAABFFBFFFFFF4E2EEEFGAEEFGHFGGHGEEEGDGGDHHFEEFHF10EAECEGAEH1E?1EG>/>EFFGFGHGBGGGFFFF4FFF/EFFGFGHD@C/B?GGHEFCGHHHFFGFCGGGCEFFG<..<CGCFC<GH0/<CD000;<FC0;B00G:CGF0:0.:0/;/CFA9-;99E/BFBC9FF//99BFFF9B/.9A@B@...9:DD;>-.A//9.9@9./B/;/BBBAD.:9/.@-....;/;.9;
@M03896:38:000000000-B4D98:1:1101:16764:12413 2:N:0:165
CCTGTTTGCTACCCACACTTTCGAGCCTCAGCGTCAGTTGGTGCCCAGTAGGCCGCCTTCGCCACTGGTGTTCCTCCCGATATCTACGCATTCCACCGCTACACCGGGAATTCCGCCTACCTCTGCACTACTCAAGAAAAACAGTTTTGAAAGCAGTTTATGGGTTGAGCCCATAGATTTCACTTCCAACTTGTCTTCCCGCCTGCGCTCCCTTTACACCCAGTAATTCCGGACAACGCTTGCGACCTAC
+
AAAABFFFFFFFGGGGGAGBFGEFGEFGHHGGFEEEGHFDAEFGFFFGFHEHGGEEGGGHAEEEGGCBBBGEHHHHHGGGGGGHHHHFEFFGHHHHHEEFGCFGHEB@CDHHHHCEGDEHHHHHGHHHFHHHFH<11F0GHGHB1>FGGFGHHHGHDGFHHH/<<<;:CCGEEHH0GCCCHFHHHGGFFGGF;BCFFFFFBAGGGFBDGGFFB/BFFBBBAA.99B//BF/-.@-.A-;....--;=./:
@M03896:38:000000000-B4D98:1:1101:11553:13080 2:N:0:165
CCTGTTTGCTCCCCACGCTTTCGCACCTGAGCGTCAGTCTTCGTCCAGGGGGCCGCCTTCGCCACCGGTATTCCTCCAGATCTCTACGCATTTCACCGCTACACCTGGAATTCTACCCCCCTCTACGAGACTCAAGCTTGCCAGTATCAGATGCAGTTCCCAGGTTGAGCCCGGGGATTTCACATCTGACTTAACAAACCGCCTGCGTGCGCTTTACGCCCAGTAATTCCGATTAACGCTTGCACCCTCC
+
AABBBFFFFFFFGGGGEFEAFGEGGGGGCFGGEGEFEGGHHHGGEDEGHFCGEEEEGGGHEEFGGHEE/EGHHHGHGGHGHGFHFHHGGFGGHHHHHFGGFCGHHHCFGGHGHHHFHHHGGGGHGFFA.<CHGGCDGBGCGHH00CGGH0CGGHHHCGGHGH0.:C/;CFFEBD9B?DFGGGGGFFF9FFF/BFFFFFFFFF=FAFA9ADBB-;AFFEDFFF.;BF//BF9.A..BF.@....:B:DFFF
@M03896:38:000000000-B4D98:1:1101:11573:13085 2:N:0:165
CCTGTTTGCTCCCCACGCTTTCGCACCTGAGCGTCAGTCTTCGTCCAGGGGGCCGCCTTCGCCACCGGTATTCCTCCAGATCTCTACGCATTTCACCGCTACACCTGGAATTCTACCCCCCTCTACGAGACTCAAGCTTGCCAGTATCAGATGCAGTTCCCAGGTTGAGCCCGGGGATTTCACATCTGACTTAACAAACCGCCTGCGTGCGCTTTACGCCCAGTAATTCCGATTAACGCTTGCACCCTCC
+
ABBBAFFFFFFFGGGGGFEFFGEEDGGFBGHFEFEEEHHHFGDHEEE3GA?EEEEEFGGHGEDEGHE?EEGHHHHHHGGGHGHHHFGFFEFDHHHHH?CG?CGHHHGF2GHHHGHFHHHGGGGHFHGG<ACGFGG<DG0<<GG0:CGC<CGHFHFHGGHHHE0.:0:/:FFGD?@9ACFFFFGCFFF9BFFFFFFFF?EF@DFFEF;9AA-@99ABF.A@B??9F/F9BF/ADDDBB.@.;../;BD.AD
@M03896:38:000000000-B4D98:1:1101:29484:13160 2:N:0:165
CCTGTTTGCTCCCCACACTTTCGCGCCTCAGCGTCAGTTGTCGTCCAGAAAGCCGCCTTCGCCACTGGTGTTCCTCCTAATATCTACGCATTTCACCGCTACACTAGGAATTCCGCTTTCCTCTCCGATACTCAAGGCTGTCAGTTTCAATCGCAGCCCCGGGGTTAAGCCCCGGTATTTCACGACTGACTTGACACTCCGCCTACGCGCCCTTTACACCCAGTAAATCCGGACAACGCTTGTCACCTAC
+
AABBBFFFFFFFGGFG2ABFGGEEAEEEEH3AEEFGEGF5AGGFFECGFFG3BFEEEGFHGEDEEGF2B2?EGHFHFFFFGGGFFHHFEEEGFGHHHGEGGEFBGH3?EFHEFB0?AEGHFDGGHHE/?@CGGDG11/?0<?FG<<1FHF1=FGG<@GDD-<--;:.:0:GCFG-9B.;CB0FED@G.CF0B0;/;/9BBAFADFF?>BB?BBBBFFFFFD99;BB/BFF.-;9>.ABB..;.9;BBF/9
@M03896:38:000000000-B4D98:1:1101:29474:13176 2:N:0:165
CCTGTTTGCTCCCCACACTTTCGCGCCTCAGCGTCAGTTGCCGTCCAGCAAGCCGCCTTCGCCACTGGTGTTCCTCCTAATATCTACGCATTTCACCGCTACACTAGGAATTCCGCTTTCCTCTCCGATACTCAAGGCTGTCAGTTTCAATCGCAGCCCCGGCGTTAAGCCCCGGCATTTCACGACTCACTTCACACTCCGCCTACGCGCCCTTTACACCCAGTACATCCGGACCACGCTCGGCACCTAC
+
AAAAAFFFFFFFGGCEAAF5BGEEEGEFGHHFEGGDGHH55B2BAE1A32BBFEEEEGDF1?AE?3B2@B1BFBEGFHBFGDFGFHHFEFEGGGHHHEEGCCFGGF?31?F1FHBD/A/F11@10</</>CH1FB11?1?<FDF111==FD1FEGA?.ED<--:::..;9/ED-9-;A0CFEF?EB..:BFF//:///;BDFDDFF?@-;BB-9FFFFBBD9./9/9;FF.-9--;A.;..-9.99E//;
@M03896:38:000000000-B4D98:1:1101:20594:13884 2:N:0:165
CCTGTTTGCTCCCCACGCTTTCGCACCTGAGCGTCAGTCTTCGTCCAGGGGGCCGCCTTCGCCACCGGTATTCCTCCAGATCTCTACGCATTTCACCGCTACACCTGGAATTCTACCCCCCTCTACGAGACTCAAGCTTGCCAGTATCAGATGCAGTTCCCAGGTTGAGCCCGGGGATTTCACATCTGACTTAACAAACCGCCTGCGTGCGCTTTACGCCCAGTAATTCCGCTTCACGCTTTCACCCTCC
+
AABBBFFFFFFFGGGGEEE2AFEGEGGHHFHFEGGDEHHHBHFGEEEFH?0AEEEFFGFGCEEFGHA@EEFGGHFHGGHHHHGHHHHGGEGGHHHHHGDCDCFHHHCF2GHHHHEGHHHGGDFCFHF?.<CGCC<0DG<<CCD000<CGCFGFHGF::GGHF0:/0/;:CBA;?;ABDFFFCFBFF//;;9/:;BBFFFF@=B.AF;;.;-@9.;9F..9@D./////;FB.;9.99AF.:.;/9;9.99
@M03896:38:000000000-B4D98:1:1101:20626:13891 2:N:0:165
CCTGTTTGCTCCCCACGCTTTCGCACCTGAGCGTCAGTCTTCGTCCAGGGGGCCGCCTTCGCCACCGGTATTCCTCCAGATCTCTACGCATTTCACCGCTACACCTGGAATTCTACCCCCCTCTACGAGACTCAAGCTTGCCAGTATCAGATGCAGTTCCCAGGTTGAGCCCGGGGATTTCACATCTGACTTAACAAACCGCCTGCGTGCGCTTTACGCCCAGTACTTCCGATTAACGCTTGCACCCTCC
+
AABBBFFCFFFFGGGGEEAAFGEFGGGHFFHHFGDEEGFGHHHHGDEHHE0EAEEFGFGHGGEGGHEEEFGHHHHHFGGGHHHHHHHGGEEEFHFHHDDDGCGHHHGHBGHHGHHFHHHGGGGHHHGFGGDHEGCDGHF/CHGFC0GGF0CGHHHF0;GHHHHGC0/;BFGGGG??-;FFGEGGFFF//:9B//BFBFFFFFFDFFFADD@=@.9/B.9-9AA9/9/:;;AAA..999D...9;/BD?E9
@M03896:38:000000000-B4D98:1:1101:20609:13894 2:N:0:165
CCTGTTTGCTCCCCACGCTTTCGCACCTGAGCGTCAGTCTTCGTCCAGGGGGCCGCCTTCGCCACCGGTATTCCTCCAGATCTCTACGCATTTCACCGCTACACCTGGAATTCTACCCCCCTCTACGAGACTCAAGCTTGCCAGTATCAGATGCAGTTCCCAGGTTGAGCCCGGGGATTTCACATCTGACTTAACAAACCGCCTGCGTGCGCTTTACGCCCAGTAATTCCGATTAACGCTTGCACCCTCC
+
AABABFFFFFFFGGGGEEEFGGEFGGGHFHFGEGEGEHGHHHHHEEEFHAEEEEEEGGGHAEEFGHEEEFGHHHHHGHHGHHHGHFGFEEFGHHHHHFCCDCGHHHGHEFHHGHHHHHHGGGGHHHF?CDEHGH/DDGD<<GG0:;GCG0CGHHFHGGHHHG0:/;9;FGGGBGCGGFGFFFGBFFF;BFBFFFFFFFFEAC@FEFBADFFB-;.BFF?DFF.9//;BFFF?.D?BFAC....;;BD.EF
@M03896:38:000000000-B4D98:1:1101:25093:13982 2:N:0:165
CCTGTTTGCTCCCCACGCTTTCGCACCTGAGCGTCAGTCTTCGTCCAGGGGGCCGCCTTCGCCACCGGTATTCCTCCAGATCTCTACGCATTTCACCGCTACACCTGGAATTCTACCCCCCTCTACGAGACTCAAGCTTGCCAGTATCAGATGCAGTTCCCAGGTTGAGCCCGGGGATTTCACATCTGACTTAACAAACCGCCTGCGTGCGCTTTACGCCCAGCACTTCCGATTAACGCTTGCACCCTCC
+
ABBBBFFFFFFFGGFF?EE2FGEEFGGFHHHHGGEFEGHHGHHHGDEGBE0EAEEEGGGHAE?EEHE/>EFHHHHHGCCGHGHHHHHGGECGHHFHHGDGDCGHHFFC0FGGFFFFHHGGGGGHGHGDADEHFGFGGFB<CGHF0<;CFFGHFFHH;CGHHG0::0/=CFGG@BB-B?FFFBFFFFF/BFF/9BFBF.AEB<?DE?B9DFBB-A./;AA->D..:./;B/..:9.;BA?...;9B/99AF
@M03896:38:000000000-B4D98:1:1101:25089:14000 2:N:0:165
CCTGTTTGCTCCCCACGCTTTCGCACCTGAGCGTCAGTCTTCGTCCAGGGGGCCGCCTTCGCCACCGGTATTCCTCCAGATCTCTACGCATTTCACCGCTACACCTGGAATTCTACCCCCCTCTACGAGACTCAAGCTTGCCAGTATCAGATGCAGTTCCCAGGTTGAGCCCGGGGATTTCACATCTGACTTAACAAACCGCCTGCGTGCGCTTTACGCCCAGTAATTCCGATTAACCCCTGCACCCTCC
+
AAAAAFFFFFFFFGFF2EEFFGAFDGGGBGGFEAEFEGHHFHFHGEDFEEAEAE>EFGGHFEEEGH?>>EFGGHHHGFGGHGHHHHHGEEEEGGGHHCBD@BFGHFFACHFHHGFFGGHGGGGHGHGG.<CGFFC<DG0/CGG0:0C<0;00:CG:;:GGFBC.:099;;FE9---9.FGFFG0BFF/9BBFF/;BFFFFFCFFEF@;.;-;-..//.;-@9./9/;/BB/....:9/;...;.9F?AED
@M03896:38:000000000-B4D98:1:1101:26947:14623 2:N:0:165
CCTGTTTGCTCCCCACGCTTTCGAGCCTCAACGTCAGTTACCGACCAGTAAGCCGCCTTCGCCACTGGTGTTCCTCCTAATATCTACGCATTTCACCGCTACACTAGGAATTCCGCTTACCCCTCCGGCACTCAAGTATGACAGTTTCCAATGCAGTCCACAGGCTTCGCCCATGCCTTTCACATCACACTTGCCACACCGTCTACGCTCCCTTCACACCCCCTAAATCCGGCTAACGCCTGCCCCCTCC
+
AAAAAFFBFFFFGGGE1EEEAG0F0BECGAFGFHG/E2FAD1E/AAE0FFEDBB/AEEGHEFFEE1@0@>>EGFBGHGEF1FGH2BGFEEEC2F2FH>><EEDGFB<0FDF1BD0?AAEGHHHGGGFBC?CHFGG11<>1<><11FGFHDFB1>11=/<0C/...<//<;.CA://GGC0;0CFCC000CBF0CBBC.9C-..9.9.;9CBF-/-///9;A----9//;/-9---/9-9-----;E@@--
@M03896:38:000000000-B4D98:1:1101:21608:15368 2:N:0:165
CCTGTTTGCTCCCCACGCTTTCGAGCCTCAACGTCAGTTACCGTCCAGTAAGCCGCCTTCGCCACTGGTGTTCCTCCTAATATCTACGCATTTCACCGCTACACTAGGAATTCCACTTACCCCTCCGACACTCTAGTCCGACAGTTTCCAATGCAGTACCGGGGTTGAGCCCCGGGATTTCACATCAGACTTGCCGTACCGCCTGCGCTCCCTTTACACCCAGTAAATCCGGATAACGCCTGCACCATAC
+
>AAABFFFFFFFGGCFEEECFGEFFEGGHHHHGHHGGGHHGGFFGAEGFDFGGG0EFGFG1EEEEG@B5FGEHHHHGHHHHGHHHFHFEFAEGHHHHFEGGFFHHHFGEGHHHHHGHFFHHHFGDDCDGGGHHFH<FFG?CCDCFFGGHHHFCFHHHHGEE@---;-:;GGGFD??-:;FFFFGFGG099F90BF9CFFFFF>AAA@C;DDE.//BFBB9AAE/;BFFFFA-9..9;.--9.;9BB.9;.
@M03896:38:000000000-B4D98:1:1101:21610:15388 2:N:0:165
CCTGTTTGCTCCCCACGCTTTCGAGCCTCAACGTCAGTTACCGTCCAGTAAGCCGCCTTCGCCACTGGTGTTCCTCCTAATATCTACGCATTTCACCGCTACACTAGGAATTCCACTTACCCCTCCGACACTCTAGTCCGACAGTTTCCAATGCAGTACCGGCGTTGAGCCCCGGGATTTCACATCAGCCTTGCCGTACCGCCTGCGCTCCCTTTACACCCAGTCAATCCGGCTAACGCTTGCACCCTAC
+
AAAAAFFFFFFFGGGE1EE0FGEAGEFEHHHGEBEAEGHHHHAFEE?FA1DDBGAEEGGHEGFEFH1>BFFEGHFHHHEFG2GHHFHFECE/@GGGHEEEGEDGGHFBEFFGGH2GDGHHCHHGGGGCCGGHHFH1??F<CCC->1>FGE1<1FHH<FGHCC-@-:-.:GHFGG-?-9B0CFFFFFC;0/999CF=--;;B@@B?F@@@BFF-://B9//AA-///:/9B;----:;-9--AEB9B---;
@M03896:38:000000000-B4D98:1:1101:22147:15628 2:N:0:165
CCTGTTTGCTCCCCACGCTTTCGCACCTGAGCGTCAGTCTTCGTCCAGGGGGCCGCCTTCGCCACCGGTATTCCTCCAGATCTCTACGCATTTCACCGCTACACCTGGAATTCTACCCCCATCTACGAGACTCAAGCTTGCCAGTATCAGATGCAGTTCCCAGGTTGAGCCCGGGGATTTCACATCTGACTTAACAAACCGCCTGCGTGCGCTTTACGCCCAGTAATTCCGATTATCGCTTGCACCCTCC
+
AABACFFFFFFFGGGG?EEFGGEEFGGHBGHGFGEFFHGHFHGHGEEBF10AAEEEGGGHEEFEGHE@EFGHHHHHFGGFGHHHHGGFEEEGFHDGG?BDDCGHHFC?2FGFGG1FGGHGGHHHDFF..<CHFC1<=GD<CGD0<0=DDD0DDDFFFFHHF00::0/::GGE:9:9:AFFFBGFGGG09CFF09::/9AA=@;AEAD..;-;-9.9;A.9=D.9:;//;//.:../;.;..9:/;;A.A9
@M03896:38:000000000-B4D98:1:1101:22166:15630 2:N:0:165
CCTGTTTGCTCCCCACGCTTTCGCACCTGAGCGTCAGTCTTCGTCCAGGGGGCCGCCTTCGCCACCGGTATTCCTCCAGATCTCTACGCATTTCACCGCTACACCTGGAATTCTACCCCCATCTACGCGACTCAAGCTTGCCAGTATCAGATGCAGTTCCCAGGTTCAGCCCCGGGATTTCACATCTGACTTAACAAACCGCCTGCGTGCGCTTTACGCCCAGTCATTCCGACTTACGCCTGCACCCTCC
+
AAAABFFFBFFFGGCEEFEFFG2EEGGH3FGHGGEEEGGHHHFFEEEGE1EEEE>EFGGHEEFEGHD/>EFHGGFHGGGGHGHHHHHAE?EEGGFGH?CGF@FGHHFCFHGGGHGFHHGGGFHGGGF->-<@A</0D<0/CGG00;;;:00C0::0;CGHCF0./900;;FG.----;C0FGG0FFF:9FFF/B99:A?EBB-9AADDAA-BD.;:B.9-@A.///;BFF/9-9.//.;-.9.;;;D.9A
@M03896:38:000000000-B4D98:1:1101:12516:15641 2:N:0:165
CCTGTTCGCTCCCCACGCTTTCGCTCCTCAGCGTCAGTAACGGCCCAGAGACCTGCCTTCGCCATTGGTGTTCTTCCCGATATCTACACATTCCACCGTTACACCGGGAATTCCAGTCTCCCCTACCGCACTCAAGCCCGCCCGTACCCGGCGCGGATCCACCGTTCAGCGATGCACTTTCACACCGCACGCGCCGAACCGCCTACGAGCCCTTTCCGCCCACTCATCCCGGCTCACGCCCCCACCCCAC
+
>AAABFFADAABGGGGEEEFFGEEGHGHHHHGGGGGGHFGFEAEEFGGGFEFFHGHHHHHAEGEFHBFBFFEGHHHHGGGEGGGHHHGHGHFGHHHHEHEGFGHHG@CCDGHGHG2DGHHHHGHGHH@DDGFHH<1>FG->DG<@-CEH:-;:B-C9-AFFGG.:9/9/;.-9:.;F9/;BBFFFFC;-@>@;-;--;@B9@FA.B..;C@9/9//;..:@...////;A.---./;.:9-:--;ADADD
@M03896:38:000000000-B4D98:1:1101:12532:15652 2:N:0:165
CCTGTTCGCTCCCCACGCTTTCGCTCCTCAGCGTCAGTAACGGCCCAGAGACCTGCCTTCGCCATTGGTGTTCTTCCCGATATCTACACATTCCACCGTTACACCGGGAATTCCAGTCTCCCCTACCGCACTCAAGCCCGCCCGTACCCGGCGCGGATCCACCGTTCAGCGATGGACTTTCACACCGCACGCGACGAACCGCCTACGCCCCCCCTACGCCCAATACTTCCGGCTACCCCCTCCACCCTCC
+
AABAAFFABBABGGGFEEEFFGEEGHFFHGHHGEEFGHHCGE0EECA1AAGGFHBFGFHHAED?FF@@3??BFGHHGHEEECGGHHHFHFGFHHFHH?F/E?BGH@/B/BGFGH2>@GHHHHGFFGH@CCFGGFC1<FH-ADG?-<<<G:-A?A;G-9BFCFF..;/9/;.-.9./;/B9BFFFFF;--;-;-;;--9@D=BF?FF.--9;@---9A9;@B.A.////;9.-9-..;.99-..9BFD:9;
@M03896:38:000000000-B4D98:1:1101:8985:16422 2:N:0:165
CCTGTTTGCTCCCCACGCTTTCGTGCCTCAGTGTCAGTTACAGTCCAGAGAGCCGCCTTCGCAACTGGTGTTCCTCCTAATATCTACGCATTTCACCGCTACACTAGGAATTCCACTCTCCTCTCCTGCACTCAAGTTTCCCAGTTTCAAAGGCTTACTACGGTTGAGCCGTAGCCTTTCACCTCTGCCTTCAGAAACCACCTACGCACCCTTTACGCCCCGCAATTCCGGCTCACCCTACCTCCCTACG
+
BBBBBFFFFFFFGGGGEFEFFFEBFFHFHGFFHHHDEGHHGG3FGFDFHCFAFG0EEGGHAEEEGHEG@B?BGFHHHHHHHFHHHHHFFEFGBGFHHEEEFEGHGEG33GHGFGBFGGHHGFHHHHHFGFHHCFF23@@GHHF2@FGHHHEFHCG01?FFHA/<?-0>>F?ADAEGGDD<=DH0GHC0<000:000;F:EGFAGG.A9BBD.909F.CBC---;-:/9;/---9//.9.9.A/;EF./;.
@M03896:38:000000000-B4D98:1:1101:8977:16438 2:N:0:165
CCTGTTTGCTCCCCACGCTTTCGTGCCTCAGTGTCAGTTACAGTCCAGAGAGCCGCCTTCGCAACTGGTGTTCCTCCTAATATCTACGCATTTCACCGCTACACTAGGAATTCCACTCTCCTCTCCTGCACTCAAGTTTCCCACTTTCAAAGGCTTACTACGGTTGAGCCGTAGCCTTTCACCTCTGACTTAACAAACCACCTACGCACCCTTTACGCCCCGTAATTCCGTATAACACCACCCACCCACG
+
>AABBFFFFFFFGGFE?EECAEEBFFHFHHHDFGFGFHHHGGBFFGBGBGCAGHAEGGGHGGDEFH3?5B?EGHHHHHDGFHHHDBGEEEEEGG4GH1>>EEDF33FFF3FGGH?FDGHHHHHHHHHGFGFFGGGBBF2@GHB00<FFD>22?C101?<DGA/<<<01>F->.C<<DDFF==GBCG<0=DFCH00CGGEEGAA/C.BF??.9/9;F.9:B--.-9.;BB//;99/:/9.;.;;.;;.:A9
@M03896:38:000000000-B4D98:1:1101:9110:16500 2:N:0:165
CCTGTTTGCTACCCACACTTTCGAGCCTCAGCGTCAGTTGGTGCCCAGTAGGCCGCCTTCGCCACTGGTGTTCCTCCCGATATCTACGCATTCCACCGCTACACCGGGCATTCCGCCTACCTCTGCACTACTCAAGAAAAACAGCTTTGAAAGCAGTTTATGGGTTGAGCCCATAGATTTCACTTCCAACTTGTCTTCCCGCCTGCGCTCCCTTTACACCCAGTACTTCCGCACAACGCTTGTCACCTAC
+
AABBAFFFFFFFGGGEGEGFFG?EAEFGHFHGEEAAAGE53BFFGFG2A55GFGEGGGGHGEGFGHEE@?GEGHHGFFEEE@EGHBHGCEEEGHGHH/EGCEFHH//>/>BGHH@EGDGHHHHDGE1?DCGHFD?1?00FFEEB0<><F110DGBG0DF0<DG.<.:/:CCCE/::CFFCGFHFBCFBFFB090=C;BCB.@AFEA9?DFFF.;BFFF//AA.;;//9;F..-99.9-;..9.//9BFB9
@M03896:38:000000000-B4D98:1:1101:9093:16509 2:N:0:165
CCTGTTTGCTACCCACACTTTCGAGCCTCAGCGTCAGTTGGTGCCCAGTAGGCCGCCTTCGCCACTGGTGTTCCTCCCGATATCTACGCATTCCACCGCTACACCGGGAATTCCGCCTACCTCTGCACTACTCAAGAAAAACAGTTTTGAAAGCAGTTTATGGGTTGAGCCCATAGATTTCACTTCCAACTTGTCTTCCCGCCTGCGCTCCCTTTACACCCAGTAATTCCGGACAACGCTTGTGACCTAC
+
AABBCFFFFFFFGGGGGEGFGGEFGFGHHHFGFGGGGHGHGGGGHFCGGGHHHHEGGGGHAEEGGHFF@FGGHHHHHGGGGGGGHHHFEFGGHHHHHEEGGEGHHEB@DGHHGHCDFEGHGFHHGHGHFGHHFGG1G0<GHGHE1><FFGHEHHGGDDF0=GF.C.-;/CGFCHB:GHFHHHHHHGBBFFGE;FFFFFFGDAGB.C@?9:AFBBBFF/;FDFEBFFBBFFB-.:9.:9-.9..//BF/9F
@M03896:38:000000000-B4D98:1:1101:7085:17032 2:N:0:165
CCTGTTTGCTCCCCACGCTTTCGCACCTGAGCGTCAGTCTTCGTCCAGGGGGCCGCCTTCGCCACCGGTATTCCTCCAGATCTCTACGCATTTCACCGCTACACCTGGAATTCTACCCCCCTCTACGAGACTCAAGCTTGCCAGTATCAGATGCAGTTCCCAGGTTGAGCCCGGGGATTTCACATCTGACTTAACAAACCCCCTGCGTGCGCTTTACGCCCAGTAATTCCGATTACCGCCTGCACCCTCC
+
AAAAAFFFFFFFGGGG?EEFFGEEEGGGFGHGEEEEEHHHHHGGEEEHHDEFEEEFGGGHEEEEGHE>EEGHHFHHGECEGGHHHHHGGEDFGHFHHFCGC@FHHHF0FGGGGHHFFHHGGGGHGHG?<CCHBCC0DG0<<GG::<CGGC0GBFHB:GGHHB0./0/99;FGG-99-:BFFBGGFFF//BFFFFF:F9EF;AFFFED9DDCD-9./B;9@CF.;/;/9BFF.;.A/9A;-9;:.9FFFFF
@M03896:38:000000000-B4D98:1:1101:7067:17039 2:N:0:165
CCTGTTTGCTCCCCACGCTTTCGCACCTGAGCGTCAGTCTTCGTCCAGGGGGCCGCCTTCGCCACCGGTATTCCTCCAGATCTCTACGCATTTCACCGCTACACCTGGAATTCTACCCCCCTCTACGAGACTCAACCTCGCCAGTATCAGCTGCAGTTCCCACGCTGAGCCCGGGGATTTCCCATCTGACTTACCAAACCGCCTGCGTGCGCCATCCGCCCAGACCTACCGCCACACACCTTCACCCACC
+
AAAAAB3BDFDFFGBE1EAA0E0E?EGF0FEGE/EE?AFF2GAGC/?GB//AAE/EEEGH?E/EEHE/>EAGHFHHGEB1FEBGHBFEE?EE2BFFGBCBCB1?CF0?CFHHFF1<<FGG@<<<DGG...<0C<B/<C/<<;.-:;GCC00;/CG/0:CFG0.-..99CF/.-9-9-9BBB/9/9;/////999BB9AE----;;A--AB@@---/----9-----///------9;-:-//9/9:--:-
@M03896:38:000000000-B4D98:1:1101:24843:17308 2:N:0:165
CCTGTTTGCTCCCCACGCTTTCGCACCTGAGCGTCAGTCTTCGTCCAGGGGGCCGCCTTCGCCACCGGTATTCCTCCAGATCTCTACGCATTTCACCGCTACACCTGGAATTCTACCCCCCTCTACGAGACTCAAGCTTGCCAGTATCAGATGCAGTTCCCACGTTGAGCCCGGGGATTTCACATCTGACTTAACAAACCGCCTGCGTGCGCTTTACGCCCAGTAATTCCGATTAACGCTTGCACCCTCCG
+
AABBBFFFFFFFGGFGCFEFGGGFGGGFCGHHGGFGGFGHGHGHGGFGFEEEFEEFGGGH1BEEGHG@EEGHHHHHGFHHHHHHHHHGGGGGHHHHHGGGGCFGHHHFHHHHHHHHHHHGGGGHHHG?<CEHHHGGDGG<CGH0;GCGC:CCCGCHGFHHHH.;.;.;9CFGGGFBCGGGGFFFFFF/BFFFFFFFFFFFFFFFFFF?DFCFFDFFF?D;@A.;;F//FBFD.AD/;.@.;A9;BFFFFF.
@M03896:38:000000000-B4D98:1:1101:13624:17331 2:N:0:165
CCTGTTTGCTCCCCACGCTTTCGTGCCTCAGTGTCAGTTACAGTCCAGAGAGCCGCCTTCGCAACTGGTGTTCCTCCTAATATCTACGCATTTCACCGCTACACTAGGAATTCCACTCTCCTCTCCTGCACTCAAGTTTCCCAGTTTCAAAGGCTTACTACGGTTGAGCCGTAGCCTTTCACCTCTGACTTAAGAAACCACCTACGCACCCTTTACTCCCAGTAATTCCGGATAACGCTACCCCCCTACG
+
AABABFFFFFFFGGGGEFEFGGEFFFGGHHHHHHFGGHHHFGGHHFGHHFBEGGAEGGGHHEABEGBB@BGEHHHHHHHHGHHHHHHFGEGEGHHHHFEGEEGHFFCBGHHGHHFFGHHHHHHHHHHHHCGHHF?2?@FHHHF2<@GGGBG@BGHC1FGHGG/F/<0<FGC<AGEFHHHHBDGCGHC0=D<=C0:0;;CGFEHEFA@CDGGGBF0C0;BA/0/0;;9;9/-.99;F.-.;-9;99@9?F.
@M03896:38:000000000-B4D98:1:1101:13619:17348 2:N:0:165
CCTGTTTGCTCCCCACGCTTTCGTGCCTCAGTGTCAGTTACAGTCCAGAGAGCCGCCTTCGCCACTGGTGTTCCTCCTAATATCTACGCATTTCACCGCTACACCAGGAATTCCACTCTCCTCTCCTGCACTCAAGCTTCCCAGTTTCAAAGGCTTACTACGCTTGAGCCGTAGCCTTTCACCTCTGACTTCAGAAACCACCTACGCACCCTTTACGCCCACTAATCCCGGATCACGCTAGCCCCCTAC
+
AAAAAFFFFFFFGGGECFACFFFAABGDFFFGG5AFFGGHEDBFGB5FF22ABFAEEEGHAE11EG325BBBEGHHHGDDFHHGHFGFG?EE4FBFH1EEEEGH3?BFFFHHHF4GDCHHGHFHGHGBGGGHBF??1@@FFHF1<>FGHH2?CFGBCFFDHG/.<.0<<G@AEDFGGFGF0DHFCG0=DBG0C0BF/CF.;;./GABDBGE?/9CF.;9-...9:;0;:.-99-9;...;9;/;9@9EF
@M03896:38:000000000-B4D98:1:1101:10760:17688 2:N:0:165
CCTGTTTGCTCCCCACGCTTTCGCACCTCAGTGTCAGTATTAGTCCAGGTGGTCGCCTTCGCCACTGGTGTTCCTTCCTATATCTACGCATTTCACCGCTACACAGGAAATTCCACCACCCTCTACCATACTCTAGTCAGTCAGTTTTGAATGCAGTTCCCAGGTTGAGCCCGGGGATTTCACATCCAACTTAACAAACCACCTACGCGCGCTTTACTCCCAGTAATTCCGATTAACGCTTGCACCCTCTT
+
BBBBCFFFFFFFGGGGEEEFFGEGEGGHHGHFGHGHHHHHHHHFFDDFHFFEEBAEGGGH1EEEFHBF@BGEHHFFGHGHHHHHHHHFFFGGDGHHHFEFGCFHG0FGGHHHHHDGEFGFGFHHEHHHFGHHHDG2>F22@FGFDFFFCGFHHHEGGGHHGH1FC?00>FHG<-<-AA/GDCG=GHF0CGFG0::00:CEEGGGGFCD?BABA9AFF9BBEFFFFB/;BF/;A..;B.@.99.;BBDFF//
@M03896:38:000000000-B4D98:1:1101:10775:17700 2:N:0:165
CCTGTTTGCTCCCCACGCTTTCGCACCTCAGTGTCAGTATTAGTCCAGGTGGTCGCCTTCGCCACTGGTGTTCCTTCCTATATCTACGCATTTCACCGCTACACAGGAAATTCCACCACCCTCTACCATACTCTAGTCAGTCAGTTTTGAATGCAGTTCCCAGGTTGAGCCCGGGGATTTCACATCCAACTTAACAAACCACCTACGCGCGCTTTACGCCCAGTAATTCCGATTAACGCTTGCACCCTCT
+
AABBBFFFFFFFGGGGEFFGGGGGFGGHHHHHHHHHGHHHHHHHFFGGHGGGGFEFGGGH1EEEEG3BBFGEHHGHHFGHHHHHHHGFEEFGHHBGFAEGEEGHHB?FHHGHHHGFHEGGGGGFHFH?DFHHHH3DFFHFGHHHBFGHFFFHHHFGGGHHHGF/1?0<1FHGACC?C.CFDFFGHHH0CGCH0CCCGGEGGFGGFGAA9A-C>AA/F9?BBDF/;F9BFFF;9:.9BDFD.:::BBD.A/
@M03896:38:000000000-B4D98:1:1101:11219:17782 2:N:0:165
CCTGTTGGCTCCCCACACTCTCACTCCCCAGCGACAGGAAAGGCCCAGAGAACCACCCTCGCCACTGGCGTCCCTCCTGAAATCTGCGCATTCCACCGCTCCACCAGGAATTCCACTCTCCCCTACCTTCCTCAACTCCACCCCTACCGACAGCCCCCTCAGCCACCAGCCCCACCACTACCCTTCCCACCCGCTCAACCACCCACAAGCCCCACCAGCACAAGATCACACCACACACCCACCCCCCCAC
+
>>11>11>@11A11BE1A101B1DDFG00AAF000AA/BB0A0///AB/A01BB0B///B/>//?110////>?1>?01B112BB21/////BFFGH?EEECB0FG</?0BCGFD11@FGHFGCA0??1<?GG1F01?1FGHG?..0>-.--<<...;-:;///./;..:9.C...9./9//A0////0...---;;/;A-A--99-9--9-A----9--;B---///;//-999---99;9-:;9@-9-
@M03896:38:000000000-B4D98:1:1101:11237:17786 2:N:0:165
CCTGTTGGCTCCCCACGCTTTCGCTCCCCAGCGTCCGGAACGGCCCCGAGAACCGCCCTCGCCCCCCGCCTTCCCCCTGAAATCTCCGCATTCCACCCCTCCCCCAGCAATTCCCTCCTCCCCTACCTCCCTCCACCCCCCCCCCATCGAAAACCCCCTCCCCCCCACTCCCCACCACTACCCCTCCCCCCCCCTCCCCCCACGCCGACCCCCCCACCCCCAACACCTCCCAGCGACACACCCACCCCCC
+
>>111111B1@>1A1A1A00AB0BE0E000A0A////AEA///AA///////BF/>E/EG/E//>///////1<0B?//?1?2?21?<C///?GDBF/-.<C.EF-<.</0<DD00/</</C./:.C00;:CC./;.;A-:AA@---;-//--;-9-9-:--9--9---:BAB-99--///;99-:AA9A--9=-;---;-;A-9-;--;-A=-9-A--99-A----/:;--/---;-9-;-;9-;A--9
@M03896:38:000000000-B4D98:1:1101:11227:17807 2:N:0:165
CCTGGTGGCTCCCCACGCCTTCGCTCCCCAGCGACAGGAACGGCCCAGACCCCCGCCCTCTCCACTCCCATTCCCCCGGAAATCCGCGCAATCCACCGCTCCACCAGGAGTTCCTCCCGCCCCTACCTCCCTCAACTCCACCCCCAGCAAAAGCACGCTCAGCGTCCATCCCCAACACCACACCTCCCACACGATCAACAACCAACGAGCCCCCACAGCCCACTAACTACGCACACCGCCCGCAACCTCC
+
>>11111>11@>111A1000010BA0B0A000A/////AA0A////AEF///?E/E//EG0GB1B100/0112>10///>//1B1/?/////?C1FG/</<C1GF.<...<<GG110..<--<...;00;./:.:/00:/;;;?-;.;/;/;/9CF--9B.//-----/;A-;------9A-9-;A---;------;/9/9A:-9:A--9=A-9-----9;A--//9///-9-9-A----9-9--;-//-
@M03896:38:000000000-B4D98:1:1101:7996:18649 2:N:0:165
CCTGTTCGCTCCCCACGCTTTCGCGCCTCAGCGTCAGTTACAGACCAGAGAGTCGCCTTCGCCACTGGTGTTCCTCCACATCTCTACGCATTTCACCGCTACACGTGGAATTCCACTCTCCTCTTCTGCACTCAAGTTCCCCAGTTTCCAATGACCCTCCACGGTTGAGCCGTGGGCTTTCACATCAGACTTAAGAAACCGCCTGCGCGCGCTTTACGCCCAATACTTCCGGACAACGCTTGCCCCCTAC
+
>AAABFFABCACGGGGEFEFGGEEAEGEGGHHFGFGEHHHEFADGEFFHHB?GBAEEGGHEEGEFGCF@FHGGHHHHGHEHHHHHHHGGGGGHHHHHEEGGCFHDCCFDGHHHHHHHHHHHHHHHHHFGFHHGGF1?1FGGH?A<FGGHGFF1>FHHHHFFG.<..-/<<C-;::?FFHHHHFFGHC:0=FB900BFGFGGGGGGG?DAD:@-;AFFADFF?A.B/9BFFD-;:@FE-@.;.AF/:>=EA
@M03896:38:000000000-B4D98:1:1101:7996:18667 2:N:0:165
CCTGGTCGCTCCCCACGCTTTCGCGCCTCAGCGTCAGTTACAGACCATAGAGTCGCCTTCGCCACTGGTGCTCCTCCACATCTCTACGCATTTCACCGCTACACGTGGAATTCCACTCTCCTCTTCTGCCCTCCTGTTCCCCAGCTTCCAATGACCCTCCACGGTTGTGCCGCCGCCTCTCCCATCACACTTAAGACACCGCCTGCGCGCGCTTTACGCCCAATCACTCCGTACACCGCTTGCCACCTAC
+
>A>>1B@1>>>>F11AEEE0F1EAEAEE?111/EF/BGGGHHH1FG01B11BFEEAEE/E////?B10101B1@B>00>1B11BBFG/>?/>FFHFF>EEE?10/F?//11BBGD11F1101<1@>F1@1?1//01?1F1?F0<0FHG1F1>F1FF<0.?/<.-<.<.<0C---;--..:////;CC0CF/000900;99-;9-----;-@=---//--9=A;;99//;:9--;-/9-;----///9;B/
@M03896:38:000000000-B4D98:1:1101:9569:19485 2:N:0:165
CCTGTTTGCTACCCACACTTTCGAGCCTCAGCGTCCGTTTTTGCCCAGTAGGCCGCCTTCGCCACTCTTGTTCCTCCCGATATCTACGCATTCCACCGCTACACCCGGAATTCCCCCTACCTCTGCACTACTCAAGACAAACAGTTTTGACAGCAGCTTCTCGCTTGATCCCATAGATTTCACTTCCAACTTGTCTTCCCGCCATCGCTCACTTTACTCCCCGTACTTCCCGACAACGCTTCTGACCTCC
+
>>A1>DFCFFFFGGGF11AFGG000BE0GGFB0AB0EAAF//AGFCBG1B11B1AEE/EGAE/EEF01BB@BFGFFCFG//EEDFHH/?/EGFG2BG///E/<FG/>//>?FG11<?@FGFGB1<11??1<FC?1?F0<00.0011=10<1>0<<C/<00=0..<C..0<<:0C/0;;GGHH:G;CG09/9000909;0/.-:-9/.9AE.90BFFF/;/?------:B/--9-9-:-;---///99//-
@M03896:38:000000000-B4D98:1:1101:9569:19507 2:N:0:165
CCTGTTTGCTACCCACACTTTCGAGCCTCAGCGTCAGTTGGTGCCCAGTAGGCCGCCTTCGCCACTGGTGTTCCTCCCGATATCTACGCATTCCACCGCTACACCGGGAATTCCGCCTACCTCTGCACTACTCAAGAACAACAGTTTTGAAAGCAGTTTATGGGTTGAGCCCATAGATTTCACTTCCAACTTGTCTTCCCGCCTGCGCTCCCTTTACACCCAGTAATTCCGCACAACGCTTGTGACCTAC
+
AABBBFFFFFFFGGFEGEGBGGECGEGGGHGGEEFGGHFD3EFFGFGEFFFHFGEFGGGHFEGFGGFG@FGEHHHHHGGCGGGHHHHGFGGGHHHHHEEGGEGGH<><CDHGHHFEGDGHHHHHFHHHDGHHFGG11F0FHHHC1<FDFAGDDHHHDDF0=G<CC<-/CGHGHHEGHGGHHHHHGHB00FFE0CBFGGFFFCGGFFCFADFEB:FFFFBBD?.;;F9BFF/.99;:99D.A..;9;BFFF
@M03896:38:000000000-B4D98:1:1101:22192:19725 2:N:0:165
CCTGTTTGCTCCCCACGCTTTCGCACCTGAGCGTCAGTCTTCGTCCAGGGGGCCGCCTTCGCCACCGGTATTCCTCCAGATCTCTACGCATTTCACCGCTACACCTGGAATTCTACCCCCCTCTACGAGACTCAAGCTTGCCAGTATCAGATGCAGTTCCCAGGTTGAGCCCGGGGATTTCACATCTGACTTAACAAACCGCCTGCGTGCGCTTTACGCCCAGTAATTCCGATTAACGCTTGCACCCTCCG
+
BBBBBFFFFFFFGGCGGFEFFGEEFGGHGHHHGGGGGFGHGHHHFGFHHCEGEEEGGGGHGFCEGHE@EEGFHHHHHGHHHHHHHHGFFEEEFHGHHGGGGCFGHHFFGHHHHHHFGHHGGGGHGHGD.<EHCFGDDGB<CGG00<CCGCCGHHHH:CGHHFC./09/CFGGGAA9AA90BCFGFFF/9B:BBBBB/.;9@D-...@;DFCA@.9/;EDAAA./99//;:F..;9B:.;.:.9//BDF?..
@M03896:38:000000000-B4D98:1:1101:22207:19742 2:N:0:165
CCTGTTTGCTCCCCACGCTTTCGCACCTGAGCGTCAGTCTTCGTCCAGGGGGCCGCCTTCGCCACCGCTATTCCTCCAGATCTCTACGCATTTCACCGCTACACCTGGAATTCTACCCCCCTCTACGACACTCAACCTTGCCAGCATCAGATGCAGTTCCCACGTTGAGCCCCGGCATTTCACCTCTCACTTCACCAACCGCCTTCGTGCCCTTTACGCCCCGTCATTCCGATTAACGCCTGCACCCTCC
+
AAA3AFF4DFFFGGFEAEEAFFEGEGGHBFFE2EAEAGFG5G2FEAEBA10AAE0EEFGHAE??>F1//>EEFDGHF0F3FGGGHBG?@/<EEGGFH/BC?<1?FG000<?FG2>?GH?@<CA01F<..-<<////</0=<C00./0:000;CF00:CGFH0.-9.../;FA.9----:BB/B//AB//;/B//BB/.99-->..:.;AA.:////B.;-9-;..9./;BB..;A//.;-.99.;:A.;A
@M03896:38:000000000-B4D98:1:1101:22523:20017 2:N:0:165
CCTGTTTGCTCCCCACGCTTTCGCACCTGAGCGTCAGTCTTCGTCCAGGGGGCCGCCTTCGCCACCGGTATTCCTCCAGATCTCTACGCATTTCACCGCTACACCTGGAATTCTACCCCCCTCTACGAGACTCAAGCTTGCCCGTATCAGATGCAGTTCCCAGGTTGAGCCCGGGGATTTCACATCTCACTTAACAAACCGCCTGCGTGCGCCTTACGCCCACACATTCCGATTACCACTTGCACCCCCC
+
AAABBFFBFFFFGGFGAFEAFGEEFGGFFGFGEEEEEGGHGHFGEEEFH?0EAF>EEEGHAEDEGH1/>EFGHHFHFFHEGEGHH4FAE?A?FF2FF/BCB@2FFCC0GGGGGHFFGHHGG?EHEHG?..CDCGF<<C0<<G0.-:;CC00;;C0;0<CHC00.90:/;CFEA-;-9;FFB/BF/9:/9BFFFBBF/.9A=B>:E.9;:A-9.;./B..>D.....//9/9.;.;///;/::;/9;.-9-
@M03896:38:000000000-B4D98:1:1101:22505:20018 2:N:0:165
CCTGTTTGCTCCCCACGCTTTCGCACCTGAGCGTCAGTCTTCGTCCAGGGGGCCGCCTTCGCCACCGGTATTCCTCCAGATCTCTACGCATTTCACCGCTACACCTGGAATTCTACCCCCCTCTACGAGACTCAAGCTTGCCAGCATCAGATGCAGTTCCCAGGTTGAGCCCGGGGATTTCACATCTGACTTAACAAACCGCCTGCGTGCGCTTTACGCCCAGTAATTCCGATTAACGCTTGCACCCTCC
+
AABBBFFFFFFFGGGGEFFAFG2EAEEFCHHHGEEGGHGFGHHHEGFHHCAEEEEEGGEFCEDEGHE>>EFHGHGHHFHHHHHHHHHFGEDEHHGHH?CGCC?FGGFCCHHHHHGHGHHGGGGHEHF..CEGCGG0<C<<<GG0.::CCC0;GHBG;GGFHF0./9/;FGGG@?B@-A/9B0;/;BF/9FFFFBFBBFEEBBBFFF-:ADBB;..9BAA>B9A:/9BBBF9DA;DF/.;..99/;BDAAD
@M03896:38:000000000-B4D98:1:1101:28379:20542 2:N:0:165
CCTGTTTGCTCCCCACGCTTTCGCACCTGAGCGTCAGTCTTCGTCCAGGGGGCCGCCTTCGCCACCGGTATTCCTCCAGATCTCTACGCATTTCACCGCTACACCTGGAATTCTACCCCCCTCTACGAGACTCAAGCTTGCCAGTATCAGATGCAGTTCCCAGGTTGAGCCCGGGGATTTCACATCTGACTTAACAAACCGCCTGCGTGCGCTTTACGCCCAGTAATTCCTATTAACGCTTGCACCCTCCG
+
BBBBABFFDFFFGGFFEEEAAG2AEGGFBFEFAEGGF5DGFHGGGE1BBA0AAE>EEEAF1EADEH1>>>FGGHGGHFCGHFFFHHHFEEFDHFFHHDBBC@BFGF<0?FGGGGHHHFHGGGGGHH<A.AEFFFG0<<D/<CF00<GGH:000CGC;CGHHB0./09//CBA-?99@AFFCBFFFFF9BFF/BFBBBAEF=BBA.9-;.;B@-9;FF.ABBF.99//9;B//9//9B.;.9.;/9FAEEF.
@M03896:38:000000000-B4D98:1:1101:28393:20553 2:N:0:165
CCTGTTTGCTCCCCACGCTTTCGCACCTGAGCGTCAGTCTTCGTCCAGGGGGCCGCCTTCGCCACCGGTATTCCTCCAGATCTCTACGCATTTCACCGCTACACCTGGAATTCTACCCCCCTCTACGAGACTCAAGCTTGCCAGCATCAGATGCAGTTCCCAGGTTGAGCCCGGGGATTTCACATCTGACTTAACAAACCGCCTGCGTGCGCTTTACGCCCAGTAATTCCGATTAACGCTTGCACCCTCC
+
BBBBBFFFFFFFGGBEEFEFFGEEGGGGFHHHGGGGEGHHHHHHGGFGHG?EEFEFGGGH1EEEGHE/>EFHHHHHHEGFHHHHHHHGGGGGHGFHHDDGG@DGHHFGHHHHGHHHFFHGGGDGFHFDADGHCCFFGGFCGHGC.;;CCCCGFHCCCGGHHF0:99/;/BFFAG??DDFFFBFBFFF9BFFFFBFFFFFFFFFFFF=;DDCF-A.BFEB=9DE/B///;;/DD.99;.;.9999;;D?EF
@M03896:38:000000000-B4D98:1:1101:14262:21220 2:N:0:165
CCTGTTTGCTCCCCACGCTTTCGCACCTGAGCGTCAGTCTTCGTCCAGGGGGCCGCCTTCGCCACCGGTATTCCTCCAGATCTCTACGCATTTCACCGCTACACCTGGAATTCTACCCCCCTCTACGAGACTCAAGCTTGCCAGTATCAGATGCAGTTCCCACGTTGAGCCCGGGGATTTCACATCTGACTTAACAAACCGCCTGCGTGCGCTTTACGCCCAGTAATTCCGATTCACGCTTGCACCCTCC
+
AAAABFFFFFFFFFGE2AEFFGAEEGGHBFHGEEAEBF5FDHFFEAEFH10AEE>EFGDHEFDEGH1>>/FGGHBGHGFGGGEG4FGEF<?EGHHHHDDGC@FGHFF0F2DFGHBGHHHGGCGGHFF<.CAFHB/0<CG/<CH0;:CGH0::CCGC0:CGHH.-....;;B99----9CFGFFFFFF/;BFBB/;F9.EE=CFD??@.AD;D-..:B9.9@D.//;9:FF/.9./9B.9....99;AEED
@M03896:38:000000000-B4D98:1:1101:9076:21504 2:N:0:165
CCTGTTTGCTACCCACACTTTCGAGCCTCAGCGTCAGTTGGTGCCCAGTAGGCCGCCTTCGCCACTGGTGTTCCTCCCGATATCTACGCATTCCACCGCTACACCGGGAATTCCGCCTACCTCTGCACTACTCAAGAAAAACAGTTTTGAAAGCAGTTTATGGGTTGAGCCCATAGATTTCACTTCCAACTTGTCTTCCCGCCTGCGCTCCCTTTCCACCCAGTAATTCCGTACAACGCTTGTGACCTCC
+
AAABAFFFFFFFGGGGGCGBFGFFGFEFGGGGEEEEEHGFFGGGGFEFCFGFFGEEGGGH1EEGGHFBBBFBGHHHHGGGGGGHHHHFGEEFGHHHH/>//EGHH/@@CDHGHHFDFDGHHHHH1GGHFGHHFGG<?FCHHGGB1<DDGGHGEHCHGGF0DDCACC-;GHCEGHFBHHFGHHHHHGGFGGGF9;;CCBFGDGGGEFCGGGFF.BF///;9DEF9BBFFFF//:;./;-;99.9//9://;
@M03896:38:000000000-B4D98:1:1101:13850:22399 2:N:0:165
CCTGTTTGCTCCCCACGCTTTCGCACCTCAGTGTCAGTATTAGTCCAGGTGGTCGCCTTCGCCACTGGTGTTCCTTCCTATATCTACGCATTTCACCGCTACACAGGAAATTCCACCACCCTCTACCATACTCTAGTCAGTCAGTTTTGAATGCAGTTCCCAGGTTGAGCCCGGGGATTTCACATCCAACTTACCAAACCACCTACGCGCGCTTTACGCCCAGTACTTCCTATTAACACTTGCACCCT
+
ABBA?FFFFFFFGGFG2AAEFGEEEGGHHGHHHHFFHHHHH5DGH5DFFGFEEFEEGGGHEEE?EF3BDBGEHHHFHH3FGFHHHHH1EAFAHFFHHFECFEGHH0/ECBGHHDHFFGGA?CGG2G32?BGFHHFFFGF@FGFE2FFDFE1?GGHHHHGFHG1?F<001>GF-<-<-./<DFGFFHF::CCCC0;0:.;CEEGE//9ABC-;@;9FB.99=..;;/99BB/;//BBF/;9/B9/;;9.
@M03896:38:000000000-B4D98:1:1101:13865:22410 2:N:0:165
CCTGTTTGCTCCCCACGCTTTCGCACCTCAGTGTCAGTATTAGTCCAGGTGGTCGCCTTCGCCACTGGTGTTCCTTCCTATATCTACGCATTTCACCGCTACACAGGAAATTCCACCACCCTCTACCATACTCTAGTCAGTCAGTTTTGAATGCAGTTCCCAGGTTGAGCCCGGGGATTTCACATCCAACTTAACAAACCACCTACGCGCGCTTTACGCCCAGTAATTCCGATTAACGCTTGCACCCTCT
+
ABBABFFFFFFFGGGG?EEFFGEEEGGHHHHHHHHHHHHHHHHHHFHHHHHGGFAEGGGHAEEEEGCGDFHEHHHHHHFHHHHHHHHFEFGGHHHHHGFGGFHHHAGHHHHHHHHFHHHGGHHHHHHHFHHHHGFGGFF>GHHFDGGHFGHGHHHGGHHHHHB/??0>CGGG@C@@FDFHDFHHHHHFCHFFFFCC0FGCGGGEGGEF?BFG;AAFFFFFFFFBFFBFFFFDD.AFBADA??999FF?E.
@M03896:38:000000000-B4D98:1:1101:13849:22421 2:N:0:165
CCTGTTTGCTCCCCACGCTTTCGCACCTCAGTGTCAGTATTAGTCCAGGTGGTCGCCTTCTCCACTGGTGTTCCTTCCTATATCTACGCATTTCACCGCTACACAGGAAATTCCACCCCCCTCTACCATACTCTAGTCAGTCAGTTTTGAATGCAGTTCCCAGGTTGAGCCCGGGGATCTCACATCCAACTTAACAAACCACCTACGCGCGCTTTACGCCCAGTACTTCCGATTAACGCTTGCACCCTCTT
+
>AABAFFFFFFFGGGG?EEFFGAEEGGHGGHFGHFHFFGHHHGFD5FGHHBAEFEEG1EG3BFD2A3A5B?>DEFGHF5BFGHHHHHGCEFGHHFGHEGG?EBG3F/?CFGHHHFBE/>E<CDF1GFCDFGHGGH1GHGDFGHH1<G10/<11F<B1?DGHG1>F1<C1>0.<-<<-:.:;CHHGH/:0;/;;0B;09ACEE..99.;?B??BA.9;A?>B?.;//;9/B..;..BBD<...99;;AE.B/
@M03896:38:000000000-B4D98:1:1101:5371:22562 2:N:0:165
CCTGTTTGCTCCCCACGCTTTCGAGCCTCAACGTCAGTTACCGTCCAGTAAGCCGCCTTCGCCACTGGTGTTCCTCCTAATATCTACGCATTTCACCGCTACACTAGGACTTCCACTTACCCCTCCGACACTCTAGTCCGACAGTTTCCAATGCACTACCGGGGTTGAGCCCCGGGCTTTCCCATCAGACTTGCCGTACCGCCTGCGCTCCCTTTACCCCCCGTCACTCCGCATCACGCTTGCACCCTCC
+
AABAAFFFFFFFGGFE2EAFFGE2FEEHHEGGDGD2BFG5GHGCA11AFEBBGFAEEGGHEED>EC32BBFEFFGHHHHHF4GHHHHFEAEDFG4FG?>EE@BG3B33?3BGGG3F3G3GCFFFGG?@C@CGHDDF??G//>>-11FGG11<FGG1<1CGD--:--://;/CAG9---./C0;0CF900;;C00C-99;AA>FFEA9@-9AE9B//9//99--9.9.:BFA.-9-9;DA..:E/;BDE;9
@M03896:38:000000000-B4D98:1:1101:5390:22565 2:N:0:165
CCTGTTTGCTCCCCACGCTTTCGAGCCTCAACGTCAGTTACCGTCCAGTAAGCCGCCTTCGCCACTGGTGTTCCTCCTAATATCTACGCATTTCACCGCTACACTAGGAATTCCACTTACCCCTCCGACACTCTAGTCCGACAGTTTCCAATGCAGTACCGGGGTTGAGCCCCGGGATTTCACATCAGACTTGCCGTACCGCCTGCGCTCCCTTTACACCCAGTAAATCCGGATAACGCTTGCACCATAC
+
>AABAFFFFFFFGGGGEEFFFGFGHEGHHHFHGHGGGHHHFHFGGGGHGGFGGHEGGGGHCFFFFGEGBGHGGHHHHHHHHHHHGHHFCFEEHHHHHFGGGEFGHHEHBGHHGHFGGHHHHHHFGGGGG@FHHFF1@?F?AFD-DDHFGFDGHHH1>DGHGF@<:-;::CCEGD--;.9CFFGFGGG0:B9B9BF-CDFFDFFFFFFFFFFF./BBFFFFF.A/:BBFFFBF.9ABFBB..A9;;B:/;;
@M03896:38:000000000-B4D98:1:1101:6437:23083 2:N:0:165
CCTGTTTGCTCCCCACGCTTTCGCACCTGAGCGTCAGTCTTCGTCCAGGGGGCCGCCTTCGCCACCGGTATTCCTCCAGATCTCTACGCATTTCACCGCTACACCTGGAATTCTACCCCCCTCTACGAGACTCAAGCTTGCCAGTATCAGATGCAGTTCCCAGCTTGAGCCCGGGGATTTCACATCTGACTTAACAAACCGCCTGCGTGCGCTTTACGCCCAGTAATTCCGATTAACGCCTGCACCCTCC
+
AABBBFFFFFFFGGGGEEEEFGEEEGGGBFGFEEEEFHHHFHHHFFDCF1?EEE>EFGGHAEEEEH?>>EFHHHHHGGF3GGHHHGHGGEEEGGGHHDCFFCFHHHEF2?FHGGFFHHHGGGGHHFF?..<GFGC<<C0/<GD00<;CG00CGGG0:CGHHH0.009.0;CE999-:.BBFFFFFFF/;FF9BBBB/AE?FFAD.A-:AD-@-A.;:AADDD.:;/9;BBBA.A.BBAA-...;;B9EEF
@M03896:38:000000000-B4D98:1:1101:6424:23097 2:N:0:165
CCTGTTTGCTCCCCACGCTTTCGCACCTGAGCGTCAGTCTTCGTCCAGGGGGCCGCCTTCGCCACCGGTATTCCTCCAGATCTCTACGCATTTCACCGCTACACCTGGAATTCTACCCCCCTCTACGAGACTCAAGCTTGCCAGTATCAGATGCAGTTCCCAGGTTGAGCCCGGGGATTTCACATCTGACTTAACAAACCGCCTGCGTGCGCTTTACGCCCAGTAATTCCGATTAACGCTTGCACCCTCC
+
AAAAAFFFFFFFGGGG2EEEGGEGFGGHC3FFEEGGFHHHGHGHGE1FF10AEE>EGGEG1EE1EHE>>EFHHGHHGFEFGHFFHHHGGEEFDGGGHDD?CC<?FGCG2FGHGGDFFHHGGCGHHHCA.<CG0<<0DF0/<GD00;<GG0;GGFF::CGHFF0:C0//;FGE-A-A-CBFBFGBFFF/9B9BBFB99AEE;;DFFFFDFF;D=../;;A;=D.:B//9/;/:.9.;/.-...;9/;DFEA
@M03896:38:000000000-B4D98:1:1101:6442:23105 2:N:0:165
CCTGTTTGCTCCCCACGCTTTCGCACCTGAGCGTCAGTCTTCGTCCAGGGGGCCGCCTTCGCCACCGGTATTCCTCCAGATCTCTACGCATTTCACCGCTACACCTGGAATTCTACCCCCCTCTACGAGACTCAAGCTTGCCAGTATCAGATGCAGTTCCCAGGTTGAGCCCGGGGATTTCACATCTGACTTAACAAACCGCCTGCGTGCGCTTTACGCCCATCAATTCCGATTAACTCCTCCACCCTCC
+
AABABFFFFFFFGGGGEFFEFGEFGGGGBEHGFEEFEHHHGHGHGGEGGGEFAE>EEFGHEEEFGHE>>EFGHHHHHECGHHHHH4GFEEAFHGFHHCCGC@FGHHCF2FFFHGGGHHHGGGGHHHG?.CCHFFG<<GF/CHG00;<CC0:GBGFC;:GHHH0./09/;:FEBA?-9CFFFFGGFFF/9FFFFFFFF?EF-;DDAAB..A-;-;;//9A>FF//:/B/;BF?;.A/;/;/9.;.;AA.AA
@M03896:38:000000000-B4D98:1:1101:12987:23131 2:N:0:165
CCTGTTTGCTCCCCACGCTTTCGCACCTGAGCGTCAGTCTTCGTCCAGGGGGCCGCCTTCGCCACCGGTATTCCTCCAGATCTCTACGCATTTCACCGCTACACCTGGAATTCTACCCCCCTCTACGAGACTCAAGCTTGCCAGTATCAGATGCAGTTCCCAGGTTGAGCCCGGGGATTTCACATCTGACTTAACAAACCGCCTGCGTGCGCTTTACGCCCAGTAATTCCGACTCACGCTTGCACCCTCC
+
AABABFFFFFFFGGGGEEEFFGEEFGGHCBGFEGGFGHHHHHEHFEDCHC0EEEEFGGGHCEDEFHE/>EGGHHHHGGGFGHHHHHHFEEFEGGGHHFDGGCFHHFFG2FDGGGFGFHHGGGGHHHG<.<CGF0<<DG</CG=::;CC:;:CFHBGHCHHHH0C/999BFGG-A-?-;FGFFF9FFF//;FF9BF//9AEDFFFFFF.ADAD@9EFF.;>DF.9//9BFFFA-;.;9AA.9.9/;BDEFF
@M03896:38:000000000-B4D98:1:1101:11469:23376 2:N:0:165
CCTGTTTGATACCCGCACCTTCGAGCTTAAGCGTCAGTTGCGCTCCCGTCAGCTGCCTTCGCAATCGGAGTTCTTCGTCATATCTAAGCATTTCACCGCTACACGACGAATTCCGCCAACGTTGTGCGTACTCAAGGACACCAGTATGCGCTGCAAGTCAGACGTTGAGCGTCTACATTTCACAACACACTTAATATCCAGCCTACGCTCCCTTTAAACCCAATAAATCCGGATAACGCCTGGACCTTCC
+
ABBBBFFFFFFFGGEEEAFGFGFHGEFHHHHHGGEAEHGHHEEFFFGAFEEEFGGGHHFH1E??EG?11EGGGHHHHGGHFGGHHFBGEBGGFHGHHEEEE@GH?/EBCDHHHG2CDBCGGCF/??GG?EDHFGF>FF0FGGHFDDFFH<CDCGBH0:GFHHF@CE.::C-9EGGGFFFFGFGEFGFGEGGGBBBFCBFGGGGFFFFFEFDF./F/9/9BDE.:F/BBFF.9;9.BB.@BF..:;B.BFF
@M03896:38:000000000-B4D98:1:1101:11482:23389 2:N:0:165
CCTGTTTGATACCCGCACCTTCGAGCTTAAGCGTCAGTTGCGCTCCCGTCAGCTGCCTTCGCAATCTGAGTTCTTCGTCATATCTACGCATTTCACCGCTACACGCCGAATTCCGCCAACGTTGTCCGTACTCAATTACACCAGTATGCGCTGCCAGTCAGACGTTGAGCGTCTACATTTCACAACACACTTATTCTCCAGCCTCCGCTCCCTTTAAACCCAATAAATCCGCATAACGCCTGTCCCCTCC
+
AA1>>DF1@@DBGF1EEAECGFFHCEAGG11B0AE?FHFFF/AAEEF/G/AAGFHEHFAE/>/BBF12D1BB@FHGHHEFB2@BFGB>>?/EGFFFG/>EEC1B//?<//FGFH<?/</FA?F/?1?CC0?C11111=1>FGFF11<1<..@@E.<0<D00<;;C.;.;B-;:;.CB00;F09;FEEG.CB000009BF0/:A//;;-B@FF9B//;9/9B-9-/9//B;--9-;;F-;9--//;/-9AB
@M03896:38:000000000-B4D98:1:1101:6949:23478 2:N:0:165
CCTGTTTGCTCCCCACGCTTTCGCACCTGAGCGTCAGTCTTCGTCCAGGGGGCCGCCTTCGCCACCGGTATTCCTCCAGATCTCTACGCATTTCACCGCTACACCTGGAATTCTACCCCCCTCTACGAGACTCAAGCTTGCCAGTATCAGATGCAGTTCCCAGGTTGAGCCCGGGGATTTCACATCTGACTTAACAAACCGCCTGCGTGCGCTTTACGCCCAGTAATTCCGATTAACGCTTGCACCCTCC
+
>AABBFFFFFFFGGFF?EEFFGEEEFGFFHHGEGGGGHHHGHHHGGGCGC?EEGEGFGGHEEDEGHE/EEFHHHHHGGGHHHHHHHHGEFFDHGGHHDDGG@DGHHF0CGHHGGHFHHHGGCGGFHGF.CEHFHC<GH0<CGH::GHGHHHHHHG:;CGHHH0.:9:;FFGGGA-9ADFFC0FFFFF/BFBBFFFFFFFFFFDDEF=:DDFD;9EBB?A@DFFBBBF/FFB.A:.B;.B9:.9;;BD.AD
@M03896:38:000000000-B4D98:1:1101:19225:25419 2:N:0:165
CCTGTTTGCTCCCCACGCTTTCGCACCTGAGCGTCAGTCTTCGTCCAGGGGGCCGCCTTCGCCACCGGTATTCCTCCAGATCTCTACGCATTTCACCGCTACACCTGGAATTCTACCCCCCTCTACGAGACTCACGCTTGCCAGTATCAGATGCAGTTCCCAGGTTGAGCCCGGGGATTTCACATCTGACTTAACAAACCGCCTGCGTGCGCTTTACGCCCAGTCATTCCGATTAACGCCTGCACCCTCC
+
AAAAAFFFFFFFGGGE2EEEFGEEEGGHFGHF2EEEEGHHHHGHEEEFE1EEAE>EFFGH1EEEGH?/>EFGFHHHHEF3GGGHFGGFGEEFHGDGHCCFGCGHHHB0<2FGGH1FGHHGGGGHGHE?.<CGFC/.=<C.<C:0:0<;G0:C0CFC:;CHHH0./9//;FFE;?-99;BFGFFFFFF/;B9BF/F/B.AF>BFD.A-9;:-9-../B99BF.AF//99FFB..9:/B.@-..99;BDEFF
@M03896:38:000000000-B4D98:1:1101:19245:25425 2:N:0:165
CCTGTTTGCTCCCCACGCTTTCGCACCTGAGCGTCAGTCTTCGTCCAGGGGGCCGCCTTCGCCACCGGTATTCCTCCAGATCTCTACGCATTTCACCGCTACACCTGGAATTCTACCCCCCTCTACGAGACTCAAGCTTGCCAGTATCAGATGCAGTTCCCAGGTTGAGCCCGGGGATTTCACATCTCACTTAACAAACCGCCTGCGTGCGCTTTACGCCCAGTCATTCCTCTTAACGCCAGCACCCTCC
+
BBBABFFBDFFFGGGG?EAAFGEEEGGHBGGGEEAEAFGHFHCHEEEFG100AE>EGGGHAEA>EH1>/>FGHHHHGCCEGFGHFDGFEEEEDGGHH?BBBCGHHHC?BFGGGGBGHGHGGGGHHFF..<<GFCG0<C0/<GD00;;C00C:0C00;;;CHH0./0//;CFF?----;FFFFF0BFB//;/BBB9:9A;A->BFA?;9AD-;-.9//;:9;;.9/;/;FF//////;.9-.;..;;9;;.
@M03896:38:000000000-B4D98:1:1101:19229:25438 2:N:0:165
CCTGTTTGCTCCCCACGCTTTCGCACCTGAGCGTCAGTCTTCGTCCAGGGGGCCGCCTTCGCCACCGGTATTCCTCCAGATCTCTACGCATTTCACCGCTACCCCTGGAATTCTACCCCCCTCTACGAGACTCAAGCTTGCCCGTATCAATTGCAGTTCCCCGCTTGAGCCCGGGGATTTCACATCTGACTTAACAAACCGCCTGCGCGCGCTTTACGCCCAGCACTTCCGATTCACGCCTGCACCCTCCG
+
AAA1>1DCFFDFFFFG1EEFFF0EEEGH0A0BA/AEAG1GDHGGEA/FE//?AE>EEEEG/B/?EG//>>/2B2FGGEG1FFGGHBGFEC/EGGFGHCGG?B0???F/0?GGGF1?GFECCCEC1G.A.<<<00<0<<0<<C0.--::000;0::00;CHF/---..;0CBA:----9B;/////;B//B/99/9//9-;--@-99--999@9-;BB-999---9;;/:B---9/9;AA---;-//;-AA-
@M03896:38:000000000-B4D98:1:1101:23797:26046 2:N:0:165
CCTGTTTGCTCCCCACGCTTTCGCACCTGAGCGTCAGTCTTCGTCCAGGGGGCCGCCTTCGCCACCGGTATTCCTCCAGATCTCTACGCATTTCACCGCTACACCTGGAATTCTACCCCCCTCTACGAGACTCAAGCTTGCCAGTATCAGATGCAGTTCCCAGGTTGAGCCCGGGGATTTCACATCTGACTTAACAAACCGCCTGCGTGCGCTTTACGCCCAGTAATTCCGATTAACGCTTGCACCCTCC
+
AAB?BFFFFFFFGGGG2AA2AFBEDGGHACGHGGEEEGGHHHGHGDAFGEA?AE>EEFGH1EDEGHE>EEFHHHFHGFHHHGHHFHFFEEEGFHHHHDCGGCFHHGC0CHHHHHBGHHHGGGGHFFF..<CGFGCDDGD<CGF0:<CCC0:CGFFGCGHHHH0./9:99CFF-9-ABDFGFFFGFFF/9BFFFBBF9.AE9@BFFFB;DABBBA.BF.9@BD?//9;BFFB.;:AFBDB...9;BFFFFF
@M03896:38:000000000-B4D98:1:1101:10689:26188 2:N:0:165
TTAAAGATAATAAGCTACACGGACGACCACTGCAGCTAGCACCCCAATACACAAACAACACTGAGGTAAAATTAACGGCCTACCCAGCCTAAATTACATACTAAACATACTAACACAACTGCGCTGTATAATAACGAAAAACATATTCTATATGGTGCAGAACATAATAGCATGTAAAACAGATGTAAGAAATCTAGTCATACTGAAGTGCAAACAGACTATACATGTATTAACAGGACAACAAGAGACTT
+
1111111111333111111B11000A00001AA11101111B////A011111/0/0////1111/0121221111////?00001/0/0111221112211221>1111122111//<101//<//1222@221/////0//1?1111@11<11111111<0011111111000<0<00.//00<000<0/0000000000000000000000../;.90009000000000000..9/....//./;//
@M03896:38:000000000-B4D98:1:1101:16306:28415 2:N:0:165
CCTGTTTGCTCCCCACGCTTTCGCGCATGAGCGTCCGTCTTATCCCAGGTGGCTGCCTTCGCCATCGGTATTCCTCCACATATCTACGCATTTCACTGCTACACGTGGAATTCTCCCCCCCTCTGACACACTCTAGCCTGGCAGTCTCAAATGCAATCCCCAGGTTGAACCCGGGGAAATCACATCCGACTTACACAACCGCCTACTCCGTCCTCACGCCCAGTATTTCCACTTCAAGCCTCCCCCATAC
+
11>1A1B1B3BCFFCA1AA0AF0000AEBD1AAEE//A00/D2GHHF1/B1/A0/BBB1B/>?B/C/>?//BEEGGB00B1EF222B>EEE/BBFG21B11DGF?0/<E1FCFB2B<C?<C/<F1DH11CAFF1<1<F10><F<<<D<<1<D0D0DD0<<.<.</0//0;CE?--9-..0;9B0;0/.9;9.;;0999AA-9>---/;/--999//;9-9---;;//;;//9/9/////-/-:--;--/;
@M03896:38:000000000-B4D98:1:1102:16039:2700 2:N:0:165
CCTGTTTGCTCCCCACGCTTTCGCACCTGAGCGTCAGTCTTCGTCCAGGGGGCCGCCTTCGCCACCGGTATTCCTCCAGATCTCTACGCATTTCACCGCTACACCTGGAATTCTACCCCCCTCTACGAGACTCCAGCTTGCCAGTATCAGATGCAGTTCCCAGGTTGAGCCCGGGGATTTCACATCTGACTTAACAAACCGCCTGCGCGCGCTTTACGCCCACTACTTCCGACTCACGCCTGCACCCTCC
+
AA>AA1FBFDFCFAFE1AEAFG0EEEGHBCBGEEFF/D1FBFGGEGGGHC/EEECGEGGHFEC/EG?//>FFGFHHHBGEGHHHF2GFE/EEHHHHHCC/@CGHF<CCFCHFGDFFFF/C@CEGHGF...<<0<</C<0<CGF0:;;<000:0<::;0CFHHG::0;C/9:E?@A--CFFFFFGFBB/;/BF//:99-;E@@9-9;@-;>@@;--/9--9@---///99B-;-;9FFAF-9--;:FB--;
@M03896:38:000000000-B4D98:1:1102:16028:2717 2:N:0:165
CCTGTTTGCTCCCCACGCTTTCGCACCTGAGCGTCAGTCTTCGTCCAGGGGGCCGCCTTCGCCACCGGTATTCCTCCAGATCTCTACGCATTTCACCGCTACACCTGGAATTCTACCCCCCTCTACGAGACTCAAGCTTGCCAGTATCAGATGCAGTTCCCAGGTTGAGCCCGGGGATTTCACATCTGACTTAACAAACCGCCTGCGTGCGCTTTACGCCCAGTAATTCCGATTAACGCTTGCACCCTCC
+
BBABBBFFFFFFGEBEAE22AFEEDGGF3AEGEDFGG5DG5GHGGGEFGF?EEE@EGGGHEEDEGHDEEEFFGHFHGFGDHG4GHBHGG??EHBBGHDCC/@FHHG2CGFFFG@FDGHHGGGGHHHF..CCGF<G<G/0<GHHB:00:C;GHHHC0;GCGHH0.:C/;/CBE??-@?AFBFFFBFF//B/FBB/BFB.;.@AB...>.9;-@-..9B.A9>A.;//9BFF9A;.;B/;-..99:9BDFED
@M03896:38:000000000-B4D98:1:1102:13930:3209 2:N:0:165
AAGAGAGTAATCAGTAAGACGGGTAAAATGCGAGCTGGCGGAGAAAAAGAATACACCTCCGGTGTATAGACCGGAGACGGTCGCAAAGACAAAAACAAAAAGTAGACATAAAGAGCAGTAGATAACATAAAATGATAACACAAAGTAAGGAGAGAAAGGGTACAATACAATCAGGGTAGAGTACAACTAGTAGTCAAATAAGAGATTAATATTGATATAGGTGAGCAGCAGCGTACACAACCAAAGAACAG
+
1>111111313331333131110A00133110000A10/A////0100//01A1B1B00//////1222211///////////////0000000?///00//<22211111111001011111111111111111111111..001000/0....<//..://0000/00;/000.:/.0000000//;000090000;000;0/0000000000000000///-///---------//------//--//
@M03896:38:000000000-B4D98:1:1102:13288:3468 2:N:0:165
CCTGTTTGCTCCCCACGCTTTCGCACCTGAGCGTCAGTCTTCGTCCAGGGGGCCGCCTTCGCCACCGGTATTCCTCCAGATCTCTACGCATTTCACCGCTACACCTGGAATTCTACCCCCCTCTACGAGACTCAAGCTTGCCAGTATCAGATGCAGTTCCCAGTCTGAGCCCGGGGATTTCCCATCTACCTTACCAACCCGCCTGCGGCCCCTTTCGGCCCACAACTTCCGCTAAACGCTCGCACCCTCC
+
ABABABFFFFFFEEFE2EECFGGGFGGCFFHGEFFGGHHHFHHGEEEGHDAFEFEFFGGHHGGGGHFCEEGHHHHHHEFGHGFHHHHGGAEDGGFHHDBCC@?FHCECF2GGH21DGHHGGGGGFHG.<<CHC0C<GGBCGHG0:CGGHH0GC:0<:0CH000:00000;;9??:--.:00;0009///;9/F//;F.;.---;..9---99..9/.-9:9...99/9;9;..-;/;.;A.--;@C..;.
@M03896:38:000000000-B4D98:1:1102:19826:5048 2:N:0:165
CCTGTTCGCTCCCCACGCTTTCGCTCCTCAGCGTCAGTAACGGCCCAGAGACCTGCCTTCGCCATTGGTGTTCTTCCCGATATCTACACATTCCACCGTTACACCGGGAATTCCAGTCTCCCCTACCGCACTCAAGCCCGCCCGTACCCGGCGCGGATCCACCGTTAAGCGATGGACTTTCACACCGGACGCGACGAACCGCCTACGAGCCCCTTACGCCCAATACTTCCGCATAACGCCTGCACCCTAC
+
ABBBAFFBDABBGGFG?EAFFG?EFHGGGHGHGGGGGHBGGA0EEEGHGHHGGHFGH3GHAED?BG4BBFFEEGHHHHGGCGGGFGHHHGHGHHFFH?FAEFGHH?C?C@FHHH2FGFHHGHGHFHHCDCGGH0F<FEF>>CD-<@EEHA;@G?;?-9AFFGGFA..;/B?..A./FF/BFFFFBD=--;B?--;;99@BBBB....ADBBF.;.FF.ABBF9BBBB/FFD.-99/BAB-;A::;9AABF
@M03896:38:000000000-B4D98:1:1102:19844:5054 2:N:0:165
CCTGTTCGCTCCCCACGCTTTCGCTCCTCAGCGTCAGTAACGGCCCAGAGACCTGCCTTCGCCATTGGTGTTCTTCCCGATATCTACACATTCCACCGTTACACCGGGAATTCCAGTCTCCCCTACCGCACTCAAGCCCGCCCGCACCCGGCGCGGATCCACCGTTAAGCGATGGACTTTCACACCGCACGCCACGAACCGCCTACGAGCCCTTTACGCCCACTAACTCCGGCTAACGCCTGCACCCTAC
+
BBBBBFFABBABGFGFEEEFGGEEEHGHHHHHGGGGGHHFGAEFGGGHHGFGGHFGHHHHEEEEFGD@BFGEHHHHGHGGEFGHHHHGHHHFGHGHHDFDGFHHH?CCCGHHGFHBHHHHHHGHFHHDDFGGF0F<FFF->DG--<;@G:;::A--:@AF:FF.:.../;>..D9/FB/BFBFFFFF-:@@B..;9;ADF;CFBDF..;@BE.9/;BADBF..:///;BFA--;9FFDC-:9.;/:AEBF
@M03896:38:000000000-B4D98:1:1102:19829:5072 2:N:0:165
CCTGTTCGCTCCCCACGCTTTCGCTCCTCAGCGTCAGTAACGGCCCAGAGACCTGCCTTCGCCATTGGTGTTCTTCCCGATATCTACACATTCCACCGTTACACCGGGAATTCCAGTCTCCCCTACCGCACTCAAGCCCGCCCGTACCCGGCGCGGATCCACCCTTAAGCGCTGGACTTTCACACCGCACGCGACGAACCGCCTACGAGCCCTTTACGCCCACTACTTCCGGCTCACGCCTGCACCCTCC
+
BBBBBFFABBBBGGGGAEEAFGAEEHGHHFHHGGEEEHHGFAAEEEGHHH2FFGBGHHHHHGGEFD43BFFEGHHHHHGGCFFHHHHGHDGFHHHHHAFEFEGGH<BC/BGGHHFBFGFHHHGHGHH<C/CGG<F1>FG->AG-<AEFH:-:-9-;--;FCFF.;////;--;-9.A/9/BBFFFF--9@B9-;99;@@FFFDAAF.ADDFF./;9B.9@FF..B/99BFD;--./;.;..;;;FFF?.A
@M03896:38:000000000-B4D98:1:1102:25576:5709 2:N:0:165
CCTGTTTGCTCCCCACGCTTTCGCACCTGAGCGTCAGTCTTCGTCCAGGGGGCCGCCTTCGCCACCGGTATTCCTCCAGATCTCTACGCATTTCACCGCTACACCTGGAATTCTACCCCCCTCTACGAGACTCAAGCTTGCCAGTATCAGATGCAGTTCCCAGGTTGAGCCCGGGGATTTCACATCTGACTTAACAAACCGCCTGCGTGCGCTTTACGCCCAGTAATTCCGATTAACGCTTGCACCCTCCG
+
BBBBBFFFFFFFGGGG?EECFGEEEGGGBFGGGGGGGHHHGHHHGGGFHFGGEEEFGGGHAEEEGHA>>EGHHHHHHGHEHHHHHHHGGEGGHGHHHFCCCCGHHHFFEGHHHHHFHH/>DFEGGGFA.DGHCG/<GHG<CHH0:CGGHCHFHCG<;;GFHHB;:0;;9BBAAC-DFGGGGEGGFFF9/BFFBFFBF.AE;CAD.FB9ADDFADAFFEDFFFFBFFFFFFB.AADFF.@9..9;;BDFFF.
@M03896:38:000000000-B4D98:1:1102:10896:6677 2:N:0:165
CCTGTTTGCTCCCCACGCTTTCGCACCTCAGTGTCAGTATTAGTCCAGGTGGTCGCCTTCGCCACTGGTGTTCCTTCCTATATCTACGCATTTCACCGCTACACAGGAAATTCCACCACCCTCTACCATACTCTAGTCAGTCAGTTTTGAATGCAGTTCCCAGGTTGAGCCCGGGGATTTCACATCCCACTTAACAAACCACCTACGCGCGCTTTACTCCCAGTACTTCCGATTAACGCCTGCACCCTCC
+
AAA?AFFFFFFFGGGCAEE2FGEF?EGFGBGEGFGHHHFFDGAFFE5AGHF2EB0AEEAE1BA1BA3?@21BFG5BEGGGFHBGBFFBE?EGHGEGHEEEEEFGHA?02FFGGE?3??FFGHHCDGHG??GBB?3@FG2@>F2222@2@FGBB?1?1?FGGG1/?1<01>FE-<--CA/<DGFGHGH.0CGG0::;0;:..;9CBFDF-A??-99BB/;BEF/:9///;B..99AFF?B-..;;9B..;.
@M03896:38:000000000-B4D98:1:1102:10911:6688 2:N:0:165
CCTGTTTGCTCCCCACGCTTTCGCACCTCAGTGTCAGTATTAGTCCAGGTGGTCGCCTTCGCCACTGGTGTTCCCTCCTATATCTACGCATTTCACCGCTACACAGGAAATTCCACCACCCTCTACCATACTCTAGTCAGTCAGTTTTGAATGCAGTTCCCAGGTTCATCCCCGGCATTTCACATCCAACTTAACACACCACCTCCGCGCGCTTTACGCCCAGTCATTCCGTTTCCACCCTGCACCCTCTT
+
AABAAFFFFFFFGGGGEEE2AE2BAEFGH3BFFEDFFGGHB5DDFE5FEHFAFBAAEEEH1BAAEF325BB?FE3BFEFGGDHHFHHEE1EEHGFGG1>E/>3BG0/FGEHDGF4BE/GEDCG2GHHH3BGGH2@2@@22FGFB2@F2</?F?<F1<?GF11</111>1=FG.<----<=000=DG/0:C/;<C00/::ACGE.....-;-;-990C.;-;..9//9/9B///:/://9...../;..9./
@M03896:38:000000000-B4D98:1:1102:10894:6697 2:N:0:165
CCTGTTTGCTCCCCACGCTTTCGCACCTCAGTGTCAGTATTAGTCCAGGTGGTCGCCTTCGCCACTGGTGTTCCTTCCTATATCTACGCATTTCACCGCTACACAGGAAATTCCACCACCCTCTACCATACTCTAGTCAGTCAGTTTTGAATGCAGTTCCCAGGTTGAGCCCGGGGATTTCACATCCAACTTAACAAACCACCTACGCGCGCTTTACGCCCAGTAATTCCGATTAACGCTTGCACCCTC
+
ABBABFFFFFFFGGGFAEEFFGEEEGGHHHHHHHGHHHGHFHHHHFHHHHHFGFEEGGGHFEFEGHBBBFGFHH5GHHHHHHGHHHHFFGGGHHHHHEEGGGHHHGHHHHHHHHHFGHHGGHHHHHHHHBFGGD3@@FGFFGGD2FHHHEHFHFGF?FGHHHBCF<00>FGFA?-<CDGHHFHGHHH0CGHHF0CGF.CEEGGGGG;@BFDB=.ABF.:;@D./B/:BFFFFFF.BB9;.9:9;9FFEF
@M03896:38:000000000-B4D98:1:1102:14993:6856 2:N:0:165
CCTGTTTGATCCCCACGCTTTCGCACATCAGCGTCAGTTACAGACCAGAAAGTCGCTTTCGCCACTGGTGTTCCTCCATATCTCTGCGCATTTCACCGCTACACATGGAATTCCACTTTCCTCTTCTGCACTCCAGTTTCCCAGTTTCCAATGACCCTCCACGGTTGAGCCGTGGGCTTTCACATCACACTTAACAAACCGCCTACGCGCGCTTTACGCCCAATAATTCCGGATAACGCTTGCCACCTAC
+
ABBABFFFFFFFGGGEAEFFFGEEEGEHHBGGFGFEEFGGFF3EFGBGHHBEGFAEEFGHEFG1FHF2BGHGHHHHH2FGHHHHHFHEFGEGHHHHH?EEEEHHDGGE3GGHHHGHHFHHHHHHHGHGGDFGF2?<>FGHHHH22@FFBGBFFBDGHHEE0GC-<F-01>>-.<-<EFGGGDGCGHG00;:;;G000.;C?DGF?B:?-@BB>D.9BA9@DD../;BBFB9-...;F.;.9..9/:FFFF
@M03896:38:000000000-B4D98:1:1102:15009:6867 2:N:0:165
CCTGTTTGATCCCCACGCTTTCGCACATCAGCGTCAGTTACAGACCAGAAAGTCGCTTTCGCCACTGGTGTTCCTCCATATCTCTGCGCATTTCACCGCTACACATGGAATTCCACTTTCCTCTTCTGCACTCAAGTTTCCCAGTTTCCAATGACCCTCCACGGTTGAGCCGTGGGCTTTCACATCAGACTTAAGAAACCGCCTACGCGCGCTTTACGCCCACTAATTCCGGATAACGCTTGCCACCTAC
+
BBBBBFFFFFFFGGGFAEEFFGAEEGEFHGHHGGEEFHGHHG3AGGEFHHC3DDAEEEFHFEEFGGBFFCGEHHHHHBGHHHHHHHFGGGGGHHHHHEEGGEFGGCDGFGHHHHFFEEGHHHHHHHHHFGHHF2222@FHHHH2<FGGHHHHEFGHHHHGHHD-F.-0<F><<<-<EFHFHGGGHGF0:;CG0G00C/CG?DFFGF.@@F-@-;?FF.9@BD.A/BBFFFB-A9D9/;@A..;B/BF./;
@M03896:38:000000000-B4D98:1:1102:14985:6879 2:N:0:165
CCTGTTTGATCCCCACGCTTTCGCACATCAGCGTCAGTTACAGACCAGAAAGTCGCTTTCGCCACTGGTGTTCCTCCATATCTCTGCGCATTTCACCGCTACACATGGAATTCCACTTTCCTCTTCTGCACTCAAGTTTCCCAGTTTCCAATGACCCTCCACGGTTGAGCCGTGGGCTTTCACATCACACTTAAGAAACCGCCTACGCGCGCTTTACGCCCAATAATTCCGTATAACGCTTGCCACCTAC
+
BBBBBFFFFFFFGGGEEEEFFGEEEGGHHHFHEGEEFHHHHHCFGGFGHHBFGDAEEFFHDEE1FGBGBFHEHHHHHEFGHHHHHFGGGGFGHHHHH?>EEEGHGFGF3FGHHHGHFHHHGHHHHHHGGFHHFC2<@>FHHHHF2GHGHHFHFHGHHHHGFHD-><->1>>-<=--EGHHHHGGHHG0:CCG;000CBCG:BGGGF;ADD-B>D?FFADBF.AB///9BFF/;.;/;.;.9:AB/BF./;
@M03896:38:000000000-B4D98:1:1102:19882:7738 2:N:0:165
CCTGTTCGCTACCCATGCTCTCGCTCCTCAGCGTCAGTGGCTGCCCAGAGACCTGCCTTCGCCATCGGTGTTCCTCCTGATATCTGCGCATTCCACCGCTACACCAGGAATTCCAGTCTCCCCTACAGCACTCCAGCCAGCCCGTATCGCCTGCACACCCGGAGTTAAGCCCCAGACTTTCACAGACCACGCGGCAACCCACCTACGACCTCTTTACCCCCAGTAACTCCCCACACCACTCGCACCCCAC
+
ABBABFFADBADGGGB4BDGFGEFFGGHHFFGGGGGGF53BFDC21FHHA2BFGBEGHHG1EEFGG>1??EEFFGHHHHFF4GGHEGGCEDFHHHHHEEGGCGHHHGFHFHHGHF1?BGHFHDCFC1@F0@GC0F1<F00??C//>?<.AEGCFCCFCEGC-<@A;GG0GGGGE.CCGCBF0C0=/;.;E..--9-9.;A.DF?//99.;.;///9///99-.9/9//:9...;9.;.:/9.-9;@D-;A
@M03896:38:000000000-B4D98:1:1102:19912:7741 2:N:0:165
CCTGTTCGCTACCCATGCTCTCGCTCCTCAGCGTCAGTGGCTGCCCAGAGACCTGCCTTCGCCATCGGTGTTCCTCCTGATATCTGCGCATTCCACCGCTACACCAGGAATTCCAGTCTCCCCTACAGCACTCAAGCCAGCCCGTATCGCCTGCACACCCGGCGTTAAGCCCCAGACTTTCACAGACGACGCGCCAAGCCACCTACGAGCTCCTTACGCCCAGTAAATCCGCACAACGCTCGCCCCCTAC
+
AAAAAFF@BBADGGGF4FGGBGEFGHGHHGHHGGEEEF53BGEEFG3FHHBGGHECGHHHAEEEFHD1?>>BFFEHHHHEFDFFG@GEGEGGGGHHHFEEEEEHHE0FGEGCGH333BFGFHDGFC22F<CGF@F@FFFCFGG//<?><?GCHFFFGFAA@--;::?CCGBCGG.CEF0BFBF00/9-9:-9;@BF-.EEFB../9.9.9.;/;//;.;-;D9//;B//9?.-;;.A@@.;-;-;;B-.;
@M03896:38:000000000-B4D98:1:1102:19893:7757 2:N:0:165
CCTGTTCGCTACCCATGCTCTCGCTCCTCAGCGTCAGTGGCTGCCCAGAGACCTGCCTTCGCCATCGGTGTTCCTCCTGATATCTGCGCATTCCACCGCTACACCAGGAATTCCAGTCTCCCCTACAGCACTCAAGCCAGCCCGTATCGCCTGCACACCCGGAGTTAAGCCCCAGACTTTCACAGCCCACGCGACAAGCCACCTACGCGCTCCTTACGCCCAGTAAATCCGCACAACGCTCCCCCCCTAC
+
ABBAAFFADBBBGGGGBFGGGGEFFHGHHGHHGGEEFHFHBGFFHHHFHEGGGHFGHHHHEEEEFHEE>AEEGHHHHHHHHGHHH4FEFEFEGGGHHEEFEEGHHC0FGBGHGHHFBFHHHHGHCG22@FGHF<2@FFE0?FG//>FG<CEDACGHDGFGF--<::;<;CHHGG.CECCCCBF0;.:..;-.--99-;AFFFEABF9--9-A.//BF9;;B..//;/:BF..;;9.:-;.;.;.;BC-.;
@M03896:38:000000000-B4D98:1:1102:17496:10544 2:N:0:165
CCTGTTTGCTCCCCACGCTTTCGAGCCTCAACGTCAGTTACCGTCCAGTAAGCCGCCTTCGCCACTGGTGTTCCTCCTAATATCTACGCATTTCACCGCTACACTAGGAATTCCGCTTACCTCTCCGGCACTCGAGCCAGACAGTTTCCAATGCAGTCCCAGGGTTAAGCCCTGGGTTTTCACATCAGACTTGCCTTGCCGTCTACGCTCCCTTTACACCCAGTAAATCCGGATAACGCTTGCCCCCTAC
+
BBBBBFFFFFFFGGFEEGEFGGGFHGGHHGFHGHFEEGGHFGEGGGDHHBFGFGEEGGGHAFFDEG3BB2BEGHHHHHHFGHHHHHHGGGGGFGGHHFEGGGHFFHHHFHHHGHBDBGGHFHHHGGGBBCGHG?C?DCFCGGGFDFGGHH1FCCGGGGHHEF../=CGGGFGHHCECCAEHFFHHHG0;CFFBFFFB9CBD;A?AF;?EDACCB/::/;BDAEFFF/BFFD-.:./99:.:.:BFFFF9F
@M03896:38:000000000-B4D98:1:1102:17514:10548 2:N:0:165
CCTGTTTGCTCCCCACGCTTTCGAGCCTCAACGTCAGTTACCGTCCAGTAAGCCGCCTTCGCCACTGGTGTTCCTCCTAATATCTACGCATTTCACCGCTACACTAGGAATTCCGCTTACCTCTCCGGCACTCGAGCCAGACAGTTTCCAATGCAGTCCCAGGGTTAAGCCCTGGGTTTTCACATCAGACTTGCCTTGCCGTCTACGCTCCCTTTACACCCAGTAAATCCGGATAACGCTTGCCCCCTAC
+
BCCBCFFFFFFFGGGGEFEFFGGGHGGHHHHHGHGAEGGFFFEGFEFHGHFGGHEGGGGHGGGGGHEFBGGGHHHHHHHHHGHHHHHFGEEGHHHHHFEEGEGHHHEFHHHHHHGFDFGHHHHHHHGCCCDHH/F?CDH<CFGBGFHHHHFHH<DGDHHHHH.<<<C==DGHHHCEGEGFHFHHHHH9CFFBBFFFGFFGGCFGGGEGGGGGFF09FBBBDFEFF0;FFF.@AAAFB.@.;.99;EFC?A
@M03896:38:000000000-B4D98:1:1102:12304:10763 2:N:0:165
CCTGTTTGCTCCCCACGCTTTCGCACCTGAGCGTCAGTCTTCGTCCAGGGGGCCGCCTTCGCCACCGGTATTCCTCCAGATCTCTACGCATTTCACCGCTACACCTGGAATTCTACCCCCCTCTACGAGACTCAAGCTTGCCAGTATCAGATGCAGTTCCCAGGTTGAGCCCGGGGATTTCACATCTGACTTAACAAACCGCCTGCGTGCGCTTTACGCCCAGTAATTCCGATTAACGCTTGCACCCTCC
+
BCCBCFFFFFFFGGGGEFEFFGFEGGGGGGHHGGEEFHHHHHHHGGFHHGGGEE>FGGGHAEFEGHA>>EGHHHHHHGGGHHHHHGHGGEFGHHHHHACDDBFHHHFFC2GHHHHGHHHGGGGHHGF.<<CHF0/<DGF/CGD0;CGHHHFFF:G;:CGHHGHA:C/9CCFG?D-?CDGGGGGFFFF;BFFFBFBFFFFFFDFFEFBDDDDDB.A:9AABFFFB//:FFFFDDDAFFDD.:.9;:FDFFF
@M03896:38:000000000-B4D98:1:1102:18006:11514 2:N:0:165
CCTGTTTGCTCCCCACGCTTTCGCACCTGAGCGTCAGTCTTCGTCCAGGGGGCCGCCTTCGCCACCGGTATTCCTCCAGATCTCTACGCATTTCACCGCTACACCTGGAATTCTACCCCCCTCTACGACACTCAAGCTTGCCAGTATCAGATGCAGTTCCCAGGTTGAGCCCGTGGATTTCACATCTGACTTAACAAACCGCCTGCGTGCGCTTTACGCCCAGTAACTCCGATTAACGCTTGCACCCTCC
+
ABBAAFFFFFFFGGGGEFEFFGEGGGGH3B2BEFEEEGFE5FGGEGCF3A00AE>EEGGHAEEEGF?>>EFHHHHHH23FGHHHHFGFEFEGHHGHHBCFGCGHF2FCBGGHH>?F<<FFC<EH1GF<.AAHF/<<D<=<CGG0:0;;;:;:C:<<C0G0GH0./9//9;FE9-.-.;;FFBFFGGF00;FG0/;9/;AEDFFF?A;..;-;;../B999BD.9B//;BF.-..9/B9;..;;/BBD.AD
@M03896:38:000000000-B4D98:1:1102:26812:11628 2:N:0:165
CCTGTTCGCTACCCATGCTTTCGCTCCTCAGCGTCAGTTACTACCCAGAGACCCGCCTTCGCCACCGGTGTTCCTCCTGATATCTGCGCATTTCACCGCTACACCAGGAATTCCAGTCTCCCCTGTAGTACTCAAGTCTGCCCGTATCGCCCGCAAGCTCGGCGTTAAGCTCCGAGTTTTCACGGACGACGCGACAAACCGCCTACGAGCTCTTTACGCCCAGTAATTCCGGACAACGCTCGCACCCTAC
+
BBBBBFFBBBABGGGCCFFDFGEFEHGHHGHHEFGAEHEFDGDFGGHHFGAFFHEEGGFHGGFEGHE@>?FGHHHHHHHHHHHHH4GFGEGGFHGHHFEGGCFGHG0CAFGHHFF3?FGHFGEHA@DF@GHHF2F<@G??FGFA//?F<>EDFCG<-C/<<A.:;-:;0;GHGGGAEEFGGGGADA?-9@-B99;9;FEECDD.AFDD?FDB9;/;99A9DFF//B/;BFF-9;-9;D@:A99-;@DA.A
@M03896:38:000000000-B4D98:1:1102:10292:11816 2:N:0:165
CCTGTTTGCTCCCCACGCTTTCGCACCTGAGCGTCAGTCTTCGTCCAGGGGGCCGCCTTCGCCACCGGTATTCCTCCAGATCTCTACGCATTTCACCGCTACACCTGGAATTCTACCCCCCTCTACGAGACTCAAGCTTGCCAGTATCAGATGCAGTTCCCAGGTTGAGCCCGGGGATTTCACATCTGACTTAACAAACCGCCTGCGTGCGCTTTACGCCCAGTACTTCCGATTAACGCTTGCACCCTCC
+
BBBBBFFFFFFFGGGGEFFCFGEEEGGGCBGGGGEGFHGHGHHHEGGHFCEAEEEFGGGHFEFGGHEEEEFHHHHHHFGFHGHHHHHGGEEGFHHHHFCDD@FHHHFGGHHHHHHGFHHGGGGHHHEA<<CGC0/<DG0<CGG00CCGH0CGGCG:;CGGHHE.:9:9;FGEBG?CCABFGFGFFFF9BFBBBFB;BFEFFFFFFF=9.A-@-.:BF..@DD?9B/9BFFFFD??FFFF.9.AFFFFFFF
@M03896:38:000000000-B4D98:1:1102:2116:12034 2:N:0:165
CCTGTTTGCTCCCCACGCTTTCGCACCTGAGCGTCAGTCTTCGTCCAGGGGGCCGCCTTCGCCACCGGTATTCCTCCAGATCTCTACGCATTTCACCGCTACACCTGGAATTCTACCCCCCTCTACGAGACTCAAGCTTGCCAGTATCAGATGCAGTTCCCACGTTGAGCCCGGGGATTTCACATCTGACTTAACAAACCGCCTGCGTGCGCTTTACGCCCAGTCATTCCGATTCACGCTTGCACCCTCC
+
BBBBAFFFFFFFGGFGEEE2AF2EEFGFGGHG2EE2EGGHHHHHGGDGH?0AAFEEGGGHCEDEGF?/>EFGHGFHHFE3GFGHHHG/E?EGBGGHHDBDCCDGGHE022FGGHHGGHGGGGGHHGGD.<<D<0/0<C0<CCD00<:GF0:CGCC:;GGHGH.-;...;FFEB@--?.FFBBFFFFF/9BFBBF9;B9AEFFADEA;;A?-@-9.BB;9>FDA//9/;B//9.:/99AA;.;:;;BDFFF
@M03896:38:000000000-B4D98:1:1102:2750:12308 2:N:0:165
CCTGTTCGATACCCGCACTTTCGAGCTTCAGCGTCAGTTGCGCTCCAGTGAGCTGCCTTCGCAATCGGAGTTCTTCGTGATATCTAAGCATTTCACCGCTACACCACGAATTCCGCCCACTTTGTGCGTACTCAAGGAAACCAGTTCGCGCTGCAGTGCAGACGTTGAGCGTCTACATTTCACAACACGCTTAATCTCCGGCCTACGCTCCCTTTAAACCCAATAAATCCGGATAACGCCCGGACCTTCC
+
ABBABFFBBF>AGGAFEEECFGAFFEEHHHFHDEEEGHFEDEFGGGHFBCBBFGGHHHHHEEBEEGFEBEEGGHHHHHGFGFFGHFFHHGHHHHHHHEEEEEFHHHFEEEGHHD2CDCGGHHHFD2G?FDFHFFFF10??FHHF1BGAC@DFFDBG0CDD0GC@CC;:;C?CAAAFGGFBCFGGGGEGFFDEFGFGGGG9BCFBFFADFFFFFFB//9BFAE.;BB/FFFD-9ADBFDACB--;;@.:FF
@M03896:38:000000000-B4D98:1:1102:14075:12603 2:N:0:165
CCTGTTTGCTACCCACACTTTCGAGCCTCAGCGTCAGTTGGTGCCCAGTAGGCCGCCTTCGCCACTGGTGTTCCTCCCGATATCTACGCATTCCACCGCTACACCGGGAATTCCGCCTACCTCTGCACTACTCAAGAAAAACAGTTTTGAAAGCAGCTTATGGGTTGAGCCCATAGATTTCACTTCCAACTTGTCTTCCCGCCTGCGCTCCCTTTACACCCTGTAATTCCTGACAACCCCTGCTCCCTAC
+
ABAAAFFBFFFFGGGFFEF5BFEFGFGHH4FGEAE22DAD3E2BFABFBFGFBGAEFGGHAAEEEF3?@2F?GHGHFGG1EEEFHFHFC?FFHHGHHEEE/EFGGEC??/FFFF0BDEGHFFHDCFBFGHHHC111?000>CH0<><<C.0DDCCF/<D0=G/<<:-/:;CE.C/CGBCCHHHCFGGBFFBB;;;FFFF/A?BDEF?--;;:./9;B///A.9;///:;F///9//;.9.9..//;9./;
@M03896:38:000000000-B4D98:1:1102:14054:12607 2:N:0:165
CCTGTTTGCTACCCACACTTTCGAGCCTCAGCGTCAGTTGGTGCCCAGTAGGCCGCCTTCGCCACTGGTGTTCCTCCCGATATCTACGCATTCCACCGCTACACCGGGAATTCCGCCTACCTCTGCACTACTCAAGAAAAACAGTTTTGAAAGCAGTTTATGGGTTGAGCCCATAGATTTCACTTCCAACTTGTCTTCCCGCCTGCGCTCCCTTTACACCCAGTAATTCCGGACAACGCTTGTGACCTAC
+
ABBABFFFFFFFGGFEGEGGGGFGGEEHHHHHGGEEGHFGFFGGGHGHGGHGGGEEGGGHHGGGGHFFECGEHHHHHGGGGGGHHHHFGGGGHHHHHFEFECHHHEB@CDHHHHFEGDGHHFHGCGHGDGGHF1F11<>0>CG01F1GFGHHHCCG=<0G0DFHGE@:CGGE.GG:HHFHHHHGHGG0BFGGECCFFFFGGAGGGFDC9CAFB9B/BBB/;E.://BBBF/9A--.A9@..9.//;F//B
@M03896:38:000000000-B4D98:1:1102:26150:12645 2:N:0:165
CCTGTTTGCTCCCCACACTTTCGCGCCTCAGCGTCAGTTGTCGTCCAGAAAGCCGCCTTCGCCACTGGTGTTCCTCCTAATATCTACGCATTTCACCGCTACACTAGGAATTCCGCTTTCCTCTCCGATACTCAAGGCTGTCAGTTTCAATCGCAGCCCCGGGGTTAAGCCCCGGTATTTCACGACTCACTTGACACTCCGCCTACGCGCCCTTTACACCCAGTACATCCGGACAACGCTTGTCACCTAC
+
BCCBCFFFFFFFGGGECEFAFGEEEFGGG3GHGGGEGHFG5GEFFEEGHHHFGHAEEGGHFEFFGHB2@?FEGHHHHHHHHHHHHHHFGEEGGGFHHGEGFEHHHHFCEFGHHHGFDGGHHHHHHHGG/CFHF1F1??10?GD<DDHGFGFDCEFDCCAD@-A-:-;:0:GHGG?@F9CBFEF;.9:.;;FF90;9/;;FADFFFF.=BBFC=/;BF/;BDE.:B/;BFFA-;:@FE;B.:.;9/;FFFF
@M03896:38:000000000-B4D98:1:1102:26135:12656 2:N:0:165
CCTGTTTGCTCCCCACACTTTCGCGCCTCAGCGTCAGTTGTCGTCCAGAAAGCCGCCTTCGCCACTGGCGTTCCTCCTAATATCTACGCATTTCACCGCTACACTAGGAATTCCGCTTTCCTCTCCGCTACTCAAGCCTGTCAGTTTCAATCTCAGCCCCGGGGCTACGCCCCGGTATTTCACGACTGACTTGACAGTCCGCCTACGCGCCCTTTACACCCACTAAATCCGTACAACGCTTGTCACCTAC
+
AA@1>13BBDDFAEGEFCB1BBAEAEEEFFGFE/AA/D2DAFEEFEA1GGABBEAAEECG/EE/E110//?>BGHHHGGHGF2F22FCEGCG2GGGG/><<EBG1F1BBBGHFF0?/?/FGGFHGH//?/>GF1C11?101><1><<=GBFH1>D=<CAC---:-;:/.;;99---;.9;F0C9:99-;;FB/B;B/;;9-9;-:B-;-;@@-//BBBF9BE-9///9;9--99-/;-;-;--:/;B//B
@M03896:38:000000000-B4D98:1:1102:15027:13497 2:N:0:165
CCTGTTTGCTCCCCACGCTTTCGTGCCTCAGTGTCAGTAACAGTCCAGCAGGCCGCCTTCGCCACTGGTGTTCCTCCTAATATCTACGCATTTCACCGCTACACTAGGAATTCCGCCTGCCTCTCCTGTACTCTAGCCGAGCAGTTTCAAATGCAGCTCCGGGGTTGAGCCCCGGCCTTTCACATCTGACTTGCACTGCCACCTACGCACCCTTTACACCCAGTAAATCCGGATAACGCTTGCTCCCTAC
+
ABBABFFFFFFFGGGGEFEFFGEGFFGHHGHHHHGGHHBGBFGGHHFFHHFHEFAEFGGHEFGEGHCEGGGEHHHHHHHGHHGHHHHGGFGGFHHHHEEEEEBHGF3?FGFHHGBEFFGHHHHFHHHG?GFFGGH@FGAC@CCG?<GGGHHGF1F>FGHHGGCC<<-<<GCEGG@CGGHGFBFFGGB90FFFCFGGF/FFGF?FFFGGDFAF.;B/B9BBDF.9/B9FFF9-..;BF?C.;.;;9B..;A
@M03896:38:000000000-B4D98:1:1102:15037:13513 2:N:0:165
CCTGTTTGCTCCCCACGCTTTCGTGCCTCAGTGTCAGTAACAGTCCAGCAGGCCGCCTTCGCCACTGGTGTTCCTCCTAATATCTACGCATTTCACCGCTACACTAGGAATTCCGCCTGCCTCTCCTGTACTCTAGCCGAGCAGTTTCAAATGCAGCTCCGGGGTTTAGCCCCGGCCTTTCACATCTCACTTGCACTGCCACCTACGCACCCTTTACACCCAGTACATCCGGATAACGCCTGCTCCATAC
+
ABAAABFFFFFFGGGFEEEAFGEB2FGHHHHHFHH5FHFHGH3FGCEGHF22BFAEEFGHEEEAEG32@?FEGHHHHHHHGGHGFHHFE?EE4FBGG?EEE@FGGCHFBGHHGH3?EEFGHHHHHHHFFGFHHFG1@G/<>><0FDGDFGGHHF?1>FGH>@@-<<.<=<CCDC:@D./:C0CFGGF0;FB99009B/9CFFG.CFGB.A99.9/;;;9/DE.999BFFF.-9../:.;-.AAFFF9/;;
@M03896:38:000000000-B4D98:1:1102:17783:13601 2:N:0:165
CCTGTTTGCTCCCCACGCTTTCGCACCTGAGCGTCAGTCTTCGTCCAGGGGGCCGCCTTCGCCACCGGTATTCCTCCAGATCTCTACGCATTTCACCGCTACACCTGGAATTCTACCCCCCTCTACGAGACTCAAGCTTGCCAGTATCAGATGCAGTTCCCAGGTTGAGCCCGGGGATTTCACATCTGACTTAACAAACCGCCTGCGTGCGCTTTACGCCCAGTAATTCCGATTAACGCTTGCACCCTCC
+
AAAAAFFFFFFFGFFFAFEFGGGEGGGGGFHHGGEEEGHHHHHHGGDHHC0AEE>EFGGHEEEGGHE>EGGHHGHHGFHBGGHHHFHFGEFDHGFHHDCGCCHHHHHG2FGHHHHGGHHGGGGHFHEA.<CGC0<<<GD<CGF0:<CCGC:GF0:;:CGHHH0.:9/;CFFEBF-:F?FGFBFBFFF/;:BFBFB/:9AE;=DD.A9;AD=@;.9/B9A;@DFBBFBBFFF?D?.F:.;..AABFFFEED
@M03896:38:000000000-B4D98:1:1102:11936:14225 2:N:0:165
CCTGTTCGATACCCGCACTTTCGAGCTTCAGCGTCAGTTGCGCTCCAGTGAGCTGCCTTCGCAATCGGAGTTCTTCGTGATATCTAAGCATTTCACCGCTACACCACGAATTCCGCCCACTTTGTGCGTACTCAAGGAAACCAGTTCGCGCTGCAGTGCAGACGTTGAGCGTCTACATTTCACAACACGCTTAATCTCCGGCCTACGCTCCCTTTAAACCCAATAAATCCGGACAACGCCCGGACCTCCC
+
BBBBBFFABFADGGGFFCEFFFEFEE2GHGHHGEEEFEDAFEEEEE3FDFBBFGGHHHHHHEDEEHFF1EEHFHHHH?FCGFDGH4FGHFFHHHHHHEE>E@EGGHGEGEGHGF2?CCGGGDGFDHFGFDDHFBFG<GCHHHH.>FG.CACA@C/C<<DDHHHFEF.:CG-;EDGGGGBFGFGGGGGF9A..CFFFGGG.?DFDFFF;ADDE9BB9;BBFAE.9//BBFBDFD--9:9;BCF=--;:/AE
@M03896:38:000000000-B4D98:1:1102:11953:14230 2:N:0:165
CCTGTTCGATACCCGCACTTTCGAGCTTCAGCGTCAGTTGCGCTCCAGTGAGCTGCCTTCGCAATCGGAGTTCTTCGTGATATCTAAGCATTTCACCGCTACACCACGAATTCCGCCCACTTTGTGCGTACTCAAGGAAACCAGTTCGCGCTGCAGTGCAGACGTTGAGCGTCTACATTTCACAACACGCTTAATCTCCGGCCTACGCTCCCTTTAAACCCAATAAATCCGGATAACCCCCGGACCTTCC
+
ACBACFFBCFADGGGGGEEBFGEGHGGHHHHHGGGEGHFFHFEFGGFHFGBFFGGHHHHHEE?EEHFEEEEFGHHHHGGHGHHHHGHHFHHHFHHHHFGGGEHGGHEEEEHHHH2CDDGGHGHFGGHGGGGHF1F?<FGHHHHG<FGFF<DFFAGC=/=GGHHCGGACFFGGCEEFGGGGGGGGGG.E.CDAEFFFGGGEFFFFFF:CFFDF/BF/BFBFFF.BFBFBFF.;A.AB:/;AD-9-:@F;;B
@M03896:38:000000000-B4D98:1:1102:11945:14248 2:N:0:165
CCTGTTCGATACCCGCACTTTCGAGCTTCAGCGTCAGTTGCGCTCCAGTGAGCTGCCTTCGCAATCGGAGTTCTTCGTGATATCTAAGCATTTCACCGCTACACCACGAATTCCGCCCACTTTGTGCGTACTCAAGGAAACCAGTTCGCGCTGCAGTGCAGACGTTGAGCGTCTACATTTCACAACACGCTTAATCTCCGGCCTACGCTCCCTTTAAACCCAATAAATCCGGATAACGCCCGTACCTTCC
+
ABBABFFBBFADGGGGCCEABGEGHGFHHGHHGEEEGGFDGFGGGGFGDGEEGHGHHHHHHF?BEHFEDFEGHHHHHGGHHHFGHBGFFHHHHHHHHEEFGGGHHGGFGEHHHGBBDGGGHHHFFFG?FDGHFFGD1GCFHHHADGHFG-ACFDGC<<DHD0GCEE../C@CADEFFFFFF0FFGGCE.9D9.FBFFFG.BFFFFEA>9ADF.///9FFFDF?.BBFBBF.9D../9.@BF;--;EB/:B
@M03896:38:000000000-B4D98:1:1102:10369:14463 2:N:0:165
CCTGTTTGCTCCCCACGCTTTCGAGCCTCAACGTCAGTTACCGTCCAGTAAGCCGCCTTCGCCACTGGCGTTCCTCCTAATATCTACGCATTTCACCGCTACACTAGGAATTCCGCTTACCTCTCCGGCACTCCAGCCAGCCACTTTCCAATGCAGTCCCAGGGTTAAGCCCTGGGTTTTCACATCACACTTGCCTTGCCGTCTACGCTCCCTTCACACCCACTACATCCACATAACTCTTTCCCCCTCC
+
AAA1>FFFDFFFFFGE1AAAAFA00EEHHHHHGHFCGHHHFEEFFA?AFG2AFB/EEEEG/?BBEF@0//B>FGHHFHHEHEBBD2B?>EEEFHGGHEEEGEGH1GH0CGGFF10CAECHCFGDCG//</<C<011?F0>.><01=<D1G1>/<=00<<GD<../.:;::CC/;..;CCACGG0CFB00;/09;FC9/9B-.9A.C.99A9A-B-/B99-9---9B/BFB////999/;;9/;//:A=-9
@M03896:38:000000000-B4D98:1:1102:10367:14483 2:N:0:165
CCTGTTTGCTCCCCACGCTTTCGAGCCTCAACGTCAGTTACCGTCCAGTAAGCCGCCTTCGCCACTGGTGTTCCTCCTAATATCTACGCATTTCACCGCTACACTAGGAATTCCGCTTACCTCTCCGGCACTCCAGCCAGACAGTTTCCAATGCAGTCCCAGGGTTAAGCCCTGGGTTTTCACATCAGACTTGCCTTGCCGTCTACGCTCCCTCTACACCCAGTAAATCCGGATACCGCTTGCCCCCTAC
+
BBBBBFFFFFFFGGGEAFEFFGFFGFGHHFFHGHEAEGGHGGFFEEDGGGGFGGAEFGGHAEDEGH@CBFGEGHHHHHHHHGGGFGHFGFDFFHGHHEEEFEGHFHBBGHHHGHCDDDGHGGHFHHGGFCDFH0<<?F00?F>0<DGGGFHHH>FFFGGHGBE?<.G0DGHHCFAC/::EGFHGHHH00;BBBFFBFFFF?:BGGFEGECGGF/;BB/9BDE./B/F/;B.-.;A/;.;;..;BFFC-.A
@M03896:38:000000000-B4D98:1:1102:23154:14850 2:N:0:165
CCTGTTTGCTCCCCACGCTTTCGCACCTGAGCGTCAGTCTTCGTCCAGGGGGCCGCCTTCGCCACCGGTATTCCTCCAGATCTCTACGCATTTCACCGCTACACCTGGAATTCTACCCCCCTCTACGAGACTCAAGCTTGCCAGTATCAGATGCAGTTCCCAGGTTGAGCCCGGGGATTTCACATCTGACTTAACAAACCGCCTGCGTGCGCTTTACGCCCAGTAATTCCGATTAACGCTTGCACCCTCC
+
ABBAAFFFFFFFFEFFAEEFFGEEFGGHHFHHGGEEEHGHHHGHEEEGHCGGEE>EGGGHAEEEGHA>>EGHHHHHGGGGHGHHHHHGGEFGHHHHHGDGFCGHHHFFBFFHHHHFFHHGGGGHHHE..<<GF0<0<GB<<GG0;0;CGCCGHC0;;CGHHHECC9/;;FFGA@-B-;BFGFGFFFF/9FF/BBB9B?EF@DDFFFB9ADDF;9.9BEFA@DEF/9BFFFF.;;./;A@..::;BFFEAD
@M03896:38:000000000-B4D98:1:1102:23141:14867 2:N:0:165
CCTGTTTGCTCCCCACGCTCTCGCACCTGAGCGTCAGTCTTCGTCCAGGGGGCCGCCTTCGCCACCGGTATTCCTCCAGATCTCTACGCATTTCACCGCTACACCTGGAATTCTACCCCCCTCTACGCGACTCAAGCTTGCCAGCATCACATGCAGTTCCCAGGTTGAGCCCGGGGATTTCACATCTGCCTTAACAAACCGCCTGCGTGCGCCTTACGCCCACTCATTCCGATTCACGCCTCCACCCTCC
+
AAAAAFFFFFFFGEGE1AE0AF0BEEEHGFHG0AAE/DFF2F/AAAABGE//>>>>EE/G/EAEEHE@/>FHHH2FCF>FGHEHF2FFC?EC2F>FH/>//<?FG?0FG1FCFFFFGCGCGGCHFF<--<<AA0:0</0:;C00./;;C09;;0;09;CFFG0./0:9/;;9-A-;-9;FBFF/BFF//;:BB/B99-AE-;99AA--;A-@-9-;9:-;@B-;/;///B/-;-/;/-;-9-9-9;9--:
@M03896:38:000000000-B4D98:1:1102:29548:15675 2:N:0:165
CCTGTTTGCTCCCCACGCTTTCGCACCTGAGCGTCAGTCTTCGTCCAGGGGGCCGCCTTCGCCACCGGTATTCCTCCAGATCTCTACGCATTTCACCGCTACACCTGGAATTCTACCCCCCTCTACGATACTCAAGCTTGCCAGTATCAGATGCAGTTCCCAGGTTGAGCCCGGGGATTTCACATCTGACTTAACAAACCGCCTGCGCGCGCTTTACGCCCAGTACTTCCGATTAACGCTTGCACCCTCCG
+
BBBBBFFFFFFFGGBE2EA2AFAEEGGFABFFEFEEEFFGFGFAEEAFB10EAE>EEGEF1EAEGH?/>EFGFGHHEFEFGGGGHHHGGEEGHHHHHDB@BBDGHG0<F?DHGGFGHHHGGGGFEHF>.>AD<0<<<CD<<CD00<;CG:GC0:C;;;GHHHB./:;/9FFE?@?B-AFF;0FFBFB//;BBBFFBF?EA-;@?EF>--99B9..BB9A@B?./;/;:FF....9FF.;.;..9;;9.;:.
@M03896:38:000000000-B4D98:1:1102:29558:15691 2:N:0:165
CCTGTTTGCTCCCCACGCTTTCGCACCTGAGCGTCAGTCTTCGTCCAGGGGGCCGCCTTCGCCACCGGTATTCCTCCAGATCTCTACGCATTTCACCGCTACACCTGGAATTCTACCCCCCTCTACGACACTCAAGCTTGCCAGTATCAGATGCAGTTCCCAGGTTGAGCCCGGGGATTTCACATCTCACTTAACAAACCGCCTGCGTGCGCTTTACGCCCAGTAATTCCGATCAACGCTCGCACCCTCCG
+
AABBBFF4FFFFGGGGEEEAFGEFGGGGABGHGGG?EEGFEHHHEEDGFE0AAE>EGGGHAEDEGFE@EEGHGHHHG2FGHHHHHHGFEGGGHHGHH<BCC@FHFCB0F2GFGBFDFGHGGGGHEG.>.<<GF//=DF0<.;C00<;CGCFHF;CCCGHCGGF?90/;;BBE?B---ABGFBFBFFF/;BBFBB://.;E-9DFEF;9.A9@B9.BF.99@D.9B//BFF/..-;BFDC?.;@-;@D?EF.
@M03896:38:000000000-B4D98:1:1102:24178:16031 2:N:0:165
CCTGTTTGCTCCCCACGCTTTCGCACCTGAGCGTCAGTCTTCGTCCAGGGGGCCGCCTTCGCCACCGGTATTCCTCCAGATCTCTACGCATTTCACCGCTACACCTGGAATTCTACCCCCCTCTACGAGACTCAAGCTTGCCAGTATCAGATGCAGTTCCCAGGTTGAGCCCGGGGATTTCACATCTGACTTAACAAACCGCCTGCGTGCGCTTTACGCCCAGTAATTCCGCTTAACGCTTGCACCCTCCG
+
AAAABFFFFFFFGGGG2EEFFGAEEGGFFCFGFEEFEHHHGHDHEA?FFE0AAE>EEEEHEEDFGH1>>EGHFHGHGGGHHHFHHGHGGEGGBFFHHFFF@<FGHCFCBFGHGGHFHEHGGGGHHHG<<ADGFCBDDG0/<GG0:<GCC0CG::GC0CCGHHB./0:/CFFAB?-A-9BFFFGFFFF//F/BFFFFF.AEFFAFFFF.DFFFB.;BF?D9B?.:;//BFF/.;9.;B.@.9EA9;9AAAD.
@M03896:38:000000000-B4D98:1:1102:24187:16046 2:N:0:165
CCTGTTTGCTCCCCACGCTTTCGCACCTGAGCGTCAGTCTTCGTCCAGGGGGCCGCCTTCGCCACCGGTATTCCTCCAGATCTCTACGCATTTCACCGCTACACCTGGAATTCTACCCCCCTCTACGAGACTCAAGCTTGCCAGTATCAGATGCAGTTCCCAGGTTGAGCCCGGGGATTTCACATCTGACTTAACAAACCGCCTGCGTGCGCTTTACGCCCAGTAATTCCGATTAACGCTTGCACCCTCC
+
ABBAAFFFFFFFGGGF2EEFFGEEEGGGGCHHGDEEFHHHFHHHGDAGG?EGAEEEGFGHAEEEGHA/>EFHGGHHHGHHHGHHHGGGGEEGFHGHHGDDC@FGHFFFFCGHHGHFHHGGGGGHHHG<.<CGC0<0DG0/<CD:0;:CGGBHF0C<;;GHGGF./9;/;CC.9B-?-:CFFBFCFFF/BFFFFBB/9.AEFFFFFFDADD@@B.9FF.9-;A.;//;BFF/.99DFF?B.;?:/;;D?FD
@M03896:38:000000000-B4D98:1:1102:9701:16147 2:N:0:165
CCTGTTTGCTCCCCACGCTTTCGCACCTGAGCGTCAGTCTTCGTCCAGGGGGCCGCCTTCGCCACCGGTATTCCTCCAGATCTCTACGCATTTCACCGCTACACCTGGAATTCTACCCCCCTCTACGACACTCAAGCTTGCCAGTATCAGATGCAGTTCCCAGGTTGAGCCCGGGGATTTCACATCTGACTTAACAAACCGCCTGCGTGCGCTTTACGCCCAGTAATTCCGATTAACGCTTGCACCCTCC
+
ABBBBFFFFFFFGEGF?EEFFGEGEGGGAF2FEFEEFHFG5GHHGE?G3A0AAEEEGGGHGEDEGC>>EEFHGHHHH23FGHHHHHHGGAEGHHGHHDBDDCHHF<?F2FGGH21F<<FFGGGHFHG>.<AHF/<<D/<CEGC:::CGHCCCF::;<:CGCGH.999CFFFG--;-9CFGGFFFFFB;BBFF9/:/9.;AA-BD.A@..9-;-9.BF.9>BD?FF///;FB..A.;B.;.9;A;BFFE?D
@M03896:38:000000000-B4D98:1:1102:9697:16167 2:N:0:165
CCTGTTTGCTCCCCACGCTTTCGCACCTGAGCGTCAGTCTTCGTCCAGGGGGCCGCCTTCGCCACCGGTATTCCTCCAGATCTCTACGCATTTCACCGCTACACCTGGAATTCTACCCCCCTCTACGACACTCAAGCTTGCCAGTATCAGATGCAGTTCCCAGGTTGAGCCCGGGGCTTTCACATCTCACTTCACAAACCGCCTGCGTGCGCTTTACGCCCAGTAATTCCGATTACCGCTTGCCCCCTCC
+
AAAAAFFFFFFFGGGGEEEAFGFGFGGF3BEEFEEEGFHC5GCGEFGF3A0AE>>EFGGG1EDEGFE/EECGGHHHH2?FGHHHHHHGGEFFGFFGHBBGFCFHHHF02GFHG2@DD?/AFGGHHFG..<@GF//0D/=CCGFF:;CC:0:CG:C;;CGHCGGE99/;BFFE--9--;;CFFF/FF//9BFF//;/BAAE-999..-9AA>BBDEFF..;9.A9B/9;F9/..9A/99@9.99/;9@9.;
@M03896:38:000000000-B4D98:1:1102:6491:16349 2:N:0:165
CCTGTTCGCTACCCATGCTCTCGCTCCTCAGCGTCAGTGTCTGCCCAGAGACCTGCCTTCGCCATCGGTGTTCCTCCTGATATCTGCGCATTCCACCGCTACACCAGGAATTCCAGTCTCCCCTACAGCACTCAAGCCAGCCCGTATCGCCTGCACACCCGGAGTTAAGCCCCAGACTTTCACAGACGACGCGACAAGCCACCTACGAGCTCTTTACGCCCAGTAAATCCGCACAACGCTCGCACCCTCC
+
BBBBBFFBBBADGGGFBFGGFGAFFHGGHGHHGGEE2FB5DD5FGF3FH1AFFGBGHHHHHGGEFGAB?>EEGFHHHHHFGDFGHFFEGEEDGHHHHFEFEEFGHC0E/FFHHHH4FGHHHHGHGFGCCCGHF@G@FEH@FFG//<?F?CE<C<F>1FEGD?--./<;<CGHGA:EFFBGGBCC</C-;A-;;99;-.;AFFE?FFA..;AB/9/9;AD=D?.99//BFF..-;@9A@;.;9;9;;D9.:
@M03896:38:000000000-B4D98:1:1102:6478:16363 2:N:0:165
CCTGTTCGCTACCCATGCTCTCGCTCCTCAGCGTCAGTGGCTGCCCAGAGACCTGCCTTCGCCATCGGTGTTCCTCCTGATATCTGCGCATTCCACCGCTACACCAGGAATTCCAGTCTCCCCTACAGCACTCAAGCCAGCCCGTATCGCCTGCACACCCGGAGTTAAGCCCCAGACTTTCACAGACCACGCGACACGCCACCTACGAGCTCTTTACGCCCAGTACATCCGGACAACGCTCGCACCCTAC
+
ABAAAFFABBADGGGGFFFGGGEFFHGHHHGHGGG?EHFHFCEFHGBFGEFGGHGFHHHHHGGEGHA1?EEEGFHHHHHGFGHGF@GEG@EEGHGHHFEFFEGHHHHA/FGHGH?GGGHHFHGHGHCGH2FFC2F<@FHFFGG//>CG<EGGHCFGGHGGG?C-A/::CGHGGGACGC0CFFFFF/;.;C.C@-;9-:@EAAFA/BD..9.B//;9F9;@DD.9F//:BF.-.;;FF;@.D=999;D..;
@M03896:38:000000000-B4D98:1:1102:21149:16399 2:N:0:165
CCTGTTTGATACCCGCACCTTCGAGCTTAAGCGTCAGTTGCGCTCCCGTCAGCTGCCTTCGCAATCGGAGTTCTTCGTCATATCTAAGCATTTCACCGCTACACGACGAATTCCGCCAACGTTGTGCGTACTCAAGGAAACCAGTATGCGCTGCAAGTCAGACGTTGAGCGTCTACATTTCACAACACACTTAATATCCAGCCTACGCTCCCTTTAAACCCACTACATCCGTATAACGCCTGGACCTTCC
+
BBBBBFFFFFFFGGGEC?FGGGGEHFEFHGHHEEE2EGGFGGFEGGGEGEEBGGFHHHHHFE?EEGF1EEEGHHHHHFGGHEHHHHHHGGFGGGFHHEEEFFFHEFFFGCHHHHHDF/CGGCG/CAGDFDDHH1C11GFGHHHAHHGEFCCACACG0CHHHHG@:E.C/G@DFGGGGGGGGGGGFFGGGGFBF0CBFGGGGFGFFF.@EFDFFFB/9BFFFE.FF/BFFFA.:F/::.;B;...AF./BB
@M03896:38:000000000-B4D98:1:1102:21148:16418 2:N:0:165
CCTGTTTGATACCCGCACCTTCGAGCTTAAGCGTCAGTTGCGCTCCCGTCAGCTGCCTTCGCAATCGGAGTTCTTCGTCATATCTAAGCATTTCACCGCTACACGACGAATTCCGCCAACGTTGTGCGTACTCAAGGAAACCAGTATGCGCTGCAAGTCAGACGTTGAGCGTCTACATTTCACAACACACTTAATATCCAGCCTACGCTCCCTTTAAACCCAATAAATCCGGATAACGCCTGGACCTTCC
+
ABBABFFFFFFFGGGECCGGFGFGGEFFHGHHGGGEEGGFGFEEFFFBBEEEGGGGHFHHEE?EEHBBEEGHHHHHHGGFGFHGHGGHHGHHHHHHHGFGGCHHAFE<DDHHHHFEGDGGGGHEEDHEFFCEFF1>1FGHHHHCG0D=G.CDGACGCGHHHHHCCE.CGGCFDGFFGGFFFBGGGGGGGGGFFBFFGGGGGGGGFFFFEFFFBBFB/FFFFF.;B/9BFF.BDDAFFBA@;.:9.;9/BB
@M03896:38:000000000-B4D98:1:1102:3787:16439 2:N:0:165
CCTGTTTGCTCCCCACGCTTTCGCACCTGAGCGTCAGTCTTCGTCCAGGGGGCCGCCTTCGCCACCGGTATTCCTCCAGATCTCTACGCATTTCACCGCTACACCTGGAATTCTACCCCCCTCTACGAGACTCAAGCTTGCCACTATCAGATGCAGTTCCCACGTTGAGCCCGGGGCTTTCACATCTGACTTAACAAACCGCCTGCGTGCTCGTTAAGCCCAGTACTTCCGATTAACGCTTGCACCCTCC
+
>11>AFF1D3FFCCFG1A0AFF0B00EH0C0F0BAEEFAGBH/BEE/1CC/AE>/>E/EF/E//?G/>/>EGGF2BFB11FFBFFEHFE?/?DB2FG?@C/<1?GFFGH1GF?F1?FHGGC-EC1F.<<<<G<0<0<C0<<CD0:/:F000;000;::;C<C.:..;./;99-----;:B9/9;FFF//B/;//;//-9A>@-9;A@;-;-;-9;--///9--999FFFF--;9-//----;9///9AA-
@M03896:38:000000000-B4D98:1:1102:3791:16457 2:N:0:165
CCTGTTTGCTCCCCACGCTTTCGCACCTGAGCGTCAGTCTTCGTCCAGGGGGCCGCCTTCGCCACCGGTATTCCTCCAGATCTCTACGCATTTCACCGCTACACCTGGAATTCTACCCCCCTCTACGAGACTCAAGCTTGCCAGTATCAGATGCAGTTCCCAGGTTGAGCCCGGGGATTTCACATCTCACTTAACAAACCGCCTGCGTGCGCTTTACGCCCAGTACTTCCGATTAACGCTTGCACCCTCCG
+
ABBBAFFCFFFFGGFG2EAAFGEEEGGHCGHGGEEAEEGGFHHHGEDGFE0EEEEEGGGHEEDEGH>>EEFHGGHHGGGBHHHHHHHGGEEEHGGHHDCBC@GGHHFF0FGHHHHFHHHGGCDGFHFC.<CHF<B0DGB<CGH00=CCG00CG:C<;CGHHH0./9:/CFFG@99A@D9FBBFBBFF/;B/9B/BBB.;EBB?FFAB.DDBB;.9;FEDBB??9B/9FFFDFADDFFDB9.;::;FFEFF.
@M03896:38:000000000-B4D98:1:1102:3810:16464 2:N:0:165
CCTGTTTGCTCCCCACGCTTTCGCACCTGAGCGTCAGTCTTCGTCCAGGGGGCCGCCTTCGCCACCGGTATTCCTCCAGATCTCTCCGCATTTCACCGCTACACCTGGAATTCTACCCCCCTCTACGAGACTCAAGCTTGCCACTATCAGATGCAGTTCCCAGGTCGAGCCCGGGGATTTCACATCTCACTTAACAAACCGCCTGCGTGCGCTTTACGCCCAGTCATTCCGATTCCCGCTTGCACCCTCC
+
>A>3>@F4FFFFGGGG?EE2FFEEEGGHBEGFEGG?EGGHFHEFAE?GGD00AE0EEEFHAEEEGH1//>FEGFGGF03FGGHHH3FED>ED2FBFG?B/@@1FFFC0F1D<FGDDFHHGC@DC1=....<D00/<<=0<<C00::0;0<0C00;0;<GGH00.//--9;@E-;9B-.BBF/;;FFF/BFFFFF;/:9;A;@@..99..9-;9.;/B.9-9A.//99/BF/9.99/99@-.../9BDEFF
@M03896:38:000000000-B4D98:1:1102:3795:16478 2:N:0:165
CCTGTTTGCTCCCCACGCTTTCGCACCTGAGCGTCAGTCTTCGTCCAGGGGGCCGCCTTCGCCACCGGTATTCCTCCAGATCTCTACGCATTTCACCGCTACACCTGGAATTCTACCCCCCTCTACGAGACTCAAGCTTGCCAGCATCAGATGCAGTTCCCAGGTTGAGCCCGGGGCTTTCACATCTGACTTAACAAACCGCCTGCGTGCGCTTTACGCCCAGTAATTCCGATCAACGCTTGCACCCTCC
+
AAAAAFFBBFFFGGFG2EEFFFEEGGGHFGHHFFE2EHGHHHDHGEECGA0?AE0EFEGHAEDEGH?>>EGHGGHHG2FFGGHHHHHGGGGGHHDHHDBDC@FGHHF0CGHHGGHGHHHGGDEGGH.<.<CGF0/0<C0<<CD0.::;G00CC0C:0=CFGF0./0/;9FGF?--;-;CFFFFFFFF///BFFFB;F.EEBB@.AA=9.;;@-99/B.9-@?E9//BFFF/.9-:99:@.9.;/;FFAED
@M03896:38:000000000-B4D98:1:1102:1984:17041 2:N:0:165
CCTGTTTGCTCCCCACACTTTCGCGCCTCAGCGTCAGTTGTCGTCCAGAAAGCCGCCTTCGCCACTGGTGTTCCTCCTAATATCTACGCATTTCACCGCTACACTAGGAATTCCGCTTTCCTCTCCGATACTCAAGGCTGTCAGTTTCAATCGCAGCCCCGGGGTTAAGCCCCGGTATTTCACGACTGACTTGACAGTCCGCCTACGCGCCCTTTACACCCAGTAAATCCGGACAACGCTTGTCACCTACG
+
BBBBBFFFFFFFGGFFCEFBBGEFEFGEGGHHGGECFHFGFGGGGGGFHGGGGFAEGGGHEEDDEG3F@EGGHHHHHHHGHHFHHHHGGGGGHGFHHFEECCEHGHGBGFGHHGHDDDFHHHHHHHGBDGFHF<F<1?C<?GFGFFGHHFHHAFEAC=CEDD--::CB0CCCDGB-AEGGFFGEGFD.B/9F;BB//BFFFFFFDFAD;=DFBB/BFFFF?E.;B/;FFF.>D9=AA-;9.99B/FFFFF.
@M03896:38:000000000-B4D98:1:1102:1972:17064 2:N:0:165
CCTGTTTGCTCCCCACACTTTCGCGCCTCAGCGTCAGTTGTCGTCCAGAAAGCCGCCTTCGCCACTGGTGTTCCTCCTAATATCTACGCATTTCACCGCTCCACTAGGAATTCCGCTTTCCTCTCCGATACTCAAGGCTGTCAGTTTCAATCGCCGCCCCGGGGTTTAGCTCCGGTATTTCTCGACTCACTTGACAGTCCGCCTACGCGCCCTTTACACTCAGTACTTCCGTCTAACGCTACTCACCTACG
+
A>AAAFFFFFFFA11ECAG1AA0AE0FEABFFEECAFHFHFHGGG?EGH0GHEFEGEEEGA/?//B10@BFEFHHHFHHFF2GGH2FFGCCCHFEEFEE@/?1EGCF0B1FGG>0BBCCGHFD10FA/<//?11111?1<??1F>1<D<=1<.F.<-@?@GC-@A-./9000;A999EFBB00CF-;.9/;;9/////;/-;-:;BB-;-@--/;;//:////////;;BF/A-;//-----99//9F/;-
@M03896:38:000000000-B4D98:1:1102:4427:17088 2:N:0:165
CAACGAATAGTCCGTCAGCTTCCATACCCCGCTCTCTCTACATCGCCGGCTGGCGCCCAATTACCAATCACACCTCGCGATGATTCCTGACGGCGCGGTCCTCTCTAAAAAACCACTGACTATGTTACTATGCAATCTTACCAAATTCAACAACTGTTAACCTCATGCCGCACTACCATACACCAGTACATCAAATTCACTCAAACGCACACAGTTAATACACTGTCACTTACATCCGTCCAGTCACAGAT
+
1>1111111@@@311A11111111330BBA000001B1A2A112////A//A///>>///01111B110@11B/00//>///122222110////////</11101<1111/....1111111111<10000000=000==/00<0000000.;;/0000000//0000-----0//;00/00/..90009000//:////;////--------///////9////9/////9//9/-----/////////
@M03896:38:000000000-B4D98:1:1102:8785:17276 2:N:0:165
CCTGTTTGCTCCCCACGCTTTCGCACCTGAGCGTCAGTCTTCGTCCAGGGGGCCGCCTTCGCCACCGGTATTCCTCCAGATCTCTACGCATTTCACCGCTACACCTGGAATTCTACCCCCCTCTACGAGACTCAAGCTTGCCAGTATCAGATGCAGTTCCCAGGTTGAGCCCGGGGATTTCACATCTGACTTAACAAACCGCCTGCGTGCGCTTTACGCCCAGTACTTCCGATTAACGCTTGCACCCTCC
+
BBBABFFFFFFFGGGFAEEFFGEEGGGFBGHGEGEEEHGHHHAFEEEHHDEGEE>EGGGHAEFEGHE>EGGHHHHHGGF3GGHHHFHFGFGGHHDGHFCFGCFHHHFAGFFFHHFGGHHGGGGHHFF..<AGH0<<<GF/<GD0:;CGFC0GH;CC;;CHHHGE/;/;;CCEB-9-BEGGGEFFFFF//;BFBB;:;AEE-@DFEF=;?A>@AA.BFADBFD.9;/BFFFDDDD?/B.;.9;99BFFFFF
@M03896:38:000000000-B4D98:1:1102:5579:17283 2:N:0:165
CCTGTTTGCTCCCCACGCTTTCGCACCTGAGCGTCAGTCTTCGTCCAGGGGGCCGCCTTCGCCACCGGTATTCCTCCAGATCTCTACGCATTTCACCGCTACACCTGGAATTCTACCCCCCTCTACGAGACTCAAGCTTGCCAGTATCAGATGCAGTTCCCAGGTTGAGCCCGGGGATTTCACATCTGACTTAACAAACCGCCTGCGTGCGCTTTACGCCCAGTAATTCCGCTTAACGCTTGCACCCTCC
+
BBBBBFFFFFFFGGFEEFECFGFGGGGHGBGGGGE2EHHHFHHHEGCCHDFGEEEFGGGHEEEEGHE>EEFHHHHHGBEFGHHHHHHEEEFGHHHHHGDGGCHHHHFF2CGHHGHGHHHGCCFGDHFD.CCH00<0<G0=CGD00<CGG0:CF:CC;CGHHC0;C9//;BFE?BA?;CFGGFFFFFF/BBFBFBF/FFEFFFFFFFDADDAF;A?FFA9@DF?F//9FFFF.;9D/9DF...:;;BDEFD
@M03896:38:000000000-B4D98:1:1102:8778:17299 2:N:0:165
CCTGTTTGCTCCCCACGCTTTCGCACCTGAGCGTCAGTCTTCGTCCAGGGGGCCGCCTTCGCCACCGGTATTCCTCCAGATCTCTACGCATTTCACCGCTACACCTGGAATTCTACCCCCCTCTACGAGACTCAAGCTTGCCAGTATCAGATGCAGTTCCCAGGTTGAGCCCGGGGATTTCACATCTGACTTAACAAACCGCCTGCGTGCGCTTTACGCCCAGTAATTCCGATTAACGCTTGCACCCTCC
+
ABAABFFFFFFFGGGG2EFFFG2EEGGFBFGGEFEEEGGHBHGHEEEGHA??AE>EGGGH1EEEEH?>EEGHGHHHHEF?FGHHH4GFEEEGFGFGHDDC?BDHHHEC2?FFGG1?GHHGGGGHHHG..<CGF0<<<FD/CG=000;<;0CCF:;;:CCHHHE./;/;;;FGBB?A-;CFFEFFFFF9BFFF/9::9.AFFFF9.A-..;-@@.A/B.9@D?.9B/9BBF/;..:9FD@.9:;:;BFFFF
@M03896:38:000000000-B4D98:1:1102:17479:18062 2:N:0:165
CCTGTTTGCTCCCCACGCTTTCGAGCCTCAGCGTCAGTTACAAGCCAGAGAGCCGCTTTCGCCACCGGTGTTCCTCCATATATCTACGCATTTCACCGCTACACATGGAATTCCACTCTCCCCTCTTGCACTCCAGTTAAACAGTTTCCAAAGCGTACTATGCTTAAGCCACAGCCTTTAACTTCAGACTTATCTAACCGCCTGCGCTCGCTTTACGCCCAATAAATCCGGACAACCCTCGGGACCTACGT
+
AAA>AFFFFFFFGGGGEEEAFGEGGEGHHGHHGFE2EGHHEGFFFE2FFECAFGEEGDGH?EEEGH?@/>EFHHHHGHGHHHGHFHHGG?DGGHHHHAEGGEFGHFD2FFGHGHGHHHHH?GDHGHB<FFFGF2<<<1FHBF1C1?GFHDF1C><.>>C=F111<=G<<CCCCCEGHGHHFCC;C<C0;/0CFHHHBGG:?BG.99??G-;A.CFB.;999.9;/;FFF.-99-;A.;.;-.--;D.9;..
@M03896:38:000000000-B4D98:1:1102:6389:18643 2:N:0:165
CCTGTTTGCTCCCCACGCTTTCGAGCCTCAGCGTCAGTTACAAGCCAGAGAGCCGCTTTCGCCACCGGTGTTCCTCCATATATCTACGCATTTCACCGCTACACATGGAATTCCACTCTCCCCTCTTGCACTCAAGTTAAACAGTTTCCAAAGCGTACTATGGTTAAGCCACAGCCTTTAACTTCAGCCTTATCTAACCGCCTGCGCTCGCTTTACGCCCAATAAATCCGGACACCCCTCGGGACCTACGT
+
AAAAAFFCFFFFGGGC1AAAFGAABEEHH11BEFC/EGGHGA1FFFGEHGB/FGEEAEFF/EEEEH/>>>EEFHHHHBBDDGHHHHHEEEEEGFGHHEEEEEGHHGFFGFHFGHFH1GHHGFGHFF@1<@GHF0@1<<FH1FD0<<FGHDDB0><<<>CD<1<=<=00<CFGGHGEFDGFHGCCGC00;/GBGHHGFHH-@AGA.;9-A;A99CBF.B@@F?-;99FFF--99-----9;----;BF/F--
@M03896:38:000000000-B4D98:1:1102:6381:18665 2:N:0:165
CCTGTTTGCTCCCCACGCTTTCGAGCCTCAGCGTCAGTTACAAGCCAGAGAGCCGCTTTCGCCACCGGTGTTCCTCCATATATCTACGCATTTCACCGCTACACATGGAATTCCACTCTCCCCTCTTGCACTCAAGTTAAACAGTTTCCAAAGCGTACTATGGTTAAGCCACAGCCTTTAACTTCAGACTTATCTAACCGCCTGCGCTCGCCTTACGCCCAATAAATCCGGACAACCCTCGGGACCTAC
+
ABBABFFFFFFFGGGFAFFFFGFFGGGHHFHHGGGFGHHHHHGGHFHHHHFEGHEFEEGHDFFGGH?>>EEEHHHHGFHHHHHHHHHFGFGGHHHHHEEGECGHHHFFHGHHHHGHHHHHHHGHGHD2GGHHG2@@1@GDGHHB1@GGGHGHFF><>AGHBGC=FF<<<GCFGGEHHHFFHGCGHF00;:CGGHGHGHHA?BE??-?-A-A-:EFFA.;@D.FF/9BFF.-9;@FF...:-.--;;.FF
@M03896:38:000000000-B4D98:1:1102:13332:19010 2:N:0:165
CCTGTTTGCTCCCCACGCTTTCGCACCTGAGCGTCAGTCTTCGTCCAGGGGGCCGCCTTCGCCACCGGTATTCCTCCAGATCTCTACGCATTTCACCGCTACACCTGGAATTCTACCCCCCTCTACGAGACTCCAGCTTGCCAGTATCAGATGCAGTTCCCAGGTTGAGCCCGGCGATTTCACATCTGACTTAACAAACCGCCTGCGTGCGCTTTACGCCCAGTAATTCCGATTAACGCCTGCACCCTCC
+
ABBAAFFFBFFFGGBE2EECFGEGGGGG3FHHGGEEEGHC5D2FEEEFGDEEE@EEEGGHFEEFEHEE/>FHHBEHF?GGHGFHGHHFEEEGHFDHHDCGGCHHHCCCCGHFH2DGHHHGCGGGFF...<<DC/C/C00/<GD:0<0;C0CCB:C;:CG0GHEE/9/;9FGE?B--@9AFFFFFFFF/;;B9FFBBBFFFBBBFFFB9DFBB-.:BFAD?BFE9B//BFFF.AADFF.@-99;;;9DFFF
@M03896:38:000000000-B4D98:1:1102:21825:19346 2:N:0:165
CCTGTTTGCTCCCCACGCTTTCGTGCATGAGCGTCAGTGTTATCCCAGGGGGCTGCCTTCGCCATCGGTATTCCTCCACATCTCTACGCATTTCACTGCTACACGTGGAATTCTACCCCCCTCTGACACACTCTAGCCGTGCAGTCACCAATGCAATTCCCAAGTTAAGCTCGGCGATTTCACATCGGTCTTGCACAACCGCCTGCGCACGCTTTACGCCCAGTAATTCCGATTAACGCTTGGACCCTAC
+
ABBBBFFFFFFFGGGEEEEEFGFFFFGHFGHHGGEEEGFFFHHHHHHGF?EFAEEFHHHHGEDEFHE1BGGHHHFHGGHHHHHHHHHGGEGGHHHHFHGHGFHGC0?F?GGHHHHGHHHGGGGHEFGDGFDFGDG1?G?D@DG1=FFDGGFFG/G0<DHHHH/<=0D=0GGH?C.-:-CEFEGFGGC..;:9;BBFFFDGGADFFFACFFAFA9./F:A9@DA9BF//BFE..;AFF?D..9.;:FDFFF
@M03896:38:000000000-B4D98:1:1102:2616:19812 2:N:0:165
CCTGTTTGCTCCCCACGCTTTCGCACCTGAGCGTCAGTCTTCGTCCAGGGGGCCGCCTTCGCCACCGGTATTCCTCCAGATCTCTACGCATTTCACCGCTACACCTGGAATTCTACCCCCCTCTACGAGACTCAAGCTTGCCAGTATCAGATGCAGTTCCCAGGTTGAGCCCGGGGATTTCACATCTGACTTAACAAACCGCCTGCGTGCGCTTTACGCCCAGTACTTCCGCTTAACGCTTGCACCCTCCG
+
AAA?A@F1DFFFFCCE1EEFFG?EEGGFEBBGGFGGGHHHGHGGEAEHH?/EEE/>EEGF/EAEEG>//>FHGDGHFBFFGGHHHHHGGCGCHHFHHCBC@/FGHGFCFGGGHHHFFHHGC@CFBFF..<AG0<C0DGB/CHD0:;<C0C0CF0C<;CGCHHFE:0//:C/AA@;?-C9090C;/FF/9B///BBB/-;9-;@BE-@-BF?@-9-BFFB9;A-9;/9BBF--9:BB/-;9AEF/;B??EB-
@M03896:38:000000000-B4D98:1:1102:2633:19820 2:N:0:165
CCTGTTTGCTCCCCACGCTTTCGCACCTGAGCGTCAGTCTTCGTCCAGGGGGCCGCCTTCGCCACCGGTATTCCTCCAGATCTCTACGCATTTCACCGCTACACCTGGAATTCTACCCCCCTCTACGAGACTCAAGCTTGCCAGTATCAGATGCAGTTCCCAGGTTGAGCCCGGGGATTTCACATCTGACTTAACAAACCGCCTGCGTGCGCTTTACGCCCAGTAATTCCGATTAACGCTTGCACCCTCC
+
ABBBBFFFFFFFFEFGEEEFFGAEFGGFBFGGFGEEEEFHHHHHGGFHH1AEAE>EEEGHAEEEGF?>>EFHFFGHHFGGHGFHHHHFGEGGHFGHHCBCC@GGHHF<GHHHGGHHHHHGGGGHFGF.<<<GF0C0<CB/<CG00;;GHCEHFCG:;CGGHH0;:9//;BFF?A-?B9BFGBFBBFF9BFF/FFBBFFFFF=CDFFF.DD@D-9A/F;:BCF.;9/9/BF/9.9AFF.9..;;/BB.EFF
@M03896:38:000000000-B4D98:1:1102:17355:20016 2:N:0:165
CCTGTTTGCTCCCCACGCTTTCGCACCTGAGCGTCAGTCTTCGTCCAGCGGGCCGCCTTCGCCACCGGTATTCCTCCAGATCTCTACGCATTCCACCGCTCCACCTGGAATTCTACCCCCCTCTACGAGACTCAAGCTTGCCAGTATCACATCCAGTTCCCAGGTTGAGCCCGGGCATTTCACATCTCACTTAACAAACCGCCTGCGTGCGCTTTACGCCCAGTAATTCCGATCACCGCCTGCCCCCTCC
+
AAA?AFFF1BDFGGGG1EAFFGEFAEGH0BGGEEEEFGHD2AAFEEEF0AAA>E/>EEAGGEE?EH?>>EF2BF>GFBF1EGEG2BF/EECG2F>GHAB//?GHH0F0?1FCGG1?FHHGC@FG1DF...<<C0/0<C0/;CC0:0CCG0:;0:;;;;GHFG0:/9/;BCFF-@---9C0F0FG0BB/9BFFFBBB/-AA;@-9-F=--999-:-;B-9-;;-9//9:FF/-:-9/9---9-;--;?-9;
@M03896:38:000000000-B4D98:1:1102:13215:20074 2:N:0:165
CCTGTTTGCTCCCCACGCTTTCGCACCTGAGCGTCAGTCTTCGTCCAGGGGGCCGCCTTCGCCACCGGTATTCCTCCAGATCTCTACGCATTTCACCGCTACACCTGGAATTCTACCCCCCTCTACGAGACTCAAGCTTGCCAGTATCAGATGCAGTTCCCAGGTTGAGCCCGGGGATTTCACATCTGACTTAACAAACCGCCTGCGTGCGCTTTACGCCCAGTAATTCCGATTAACGCTTGCACCCTCC
+
ABBABFFFFFFFGGGEAEEFFGEEGGGHHFHGGGEEFHHHHHHHGGGHHGCFEEEGGGGHGGGGGHEEEEGHHHHHGFHHHHHHHHHGGFGGHHHHHDDGGCFGHHFGGGHHHHGGHHHGGGGHGHG?CGDHF0G<GHD<GHHF:CGGGFHHHCGG;GHHHHFE;9/99FFGGDAFGDFFGFGGFFFBBBFFFFBBFAEFFCFFFFFFFFFFBA./BEDBDDEBFFFFFFFDD?DBBDB.;EA;/BFFFF
@M03896:38:000000000-B4D98:1:1102:25959:20202 2:N:0:165
CCTGTTTGCTCCCCACGCTTTCGCGCCTCCACGTCAGTCATCGTCCAGCAAGCCGCCTTCGCCACTGCTGTTCCTCCTAATATCTACGCATTTCACCGCTACACTAGGAATTCCGCTTACCCCTCCGCCACTCAAGTATGCCAGTTTCCAATGCAGTCCACACGTCTAGCCCATGCCTTTCACATCACACTTGCCACACCGTCTACGCTCCCTTTCCACCCAGTACATCCGGACAACGCCTGCTCCCTCC
+
>AA1>DFBF3BBAAAE1EE0AFA0AEECF0BC/BB/ADD1221AB//BA000BF/EEFEF/BA/?@11111BFG2GHHBFGFFB@@E?>/??2B2FH/><?EFG1B10FGHFHHBC/CAGBCG//C?/CCA1?FF11?111?>111F>>F111<>>>CGDGC.-../.0=CG.C/;0:0CCFCCGGC;:C/00;/0:AF.-.;.9;;-.C;C/0F0;0/;A--//;;:;/----;9;-;---;/;/AB-A
@M03896:38:000000000-B4D98:1:1102:25985:20206 2:N:0:165
CCTGTTTGCTCCCCACGCTTTCGAGCCTCAACGTCAGTCATCGTCCAGCAAGCCGCCTTCGCCACTGGTGTTCCTCCTAATATCTACGCATTTCACCGCTACACTAGGAATTCCGCTTACCCCTCCGGCACTCAAGTATGACAGTTTCCAATGCAGTCCACAGGTTGAGCCCATGCCTTTCACATCAGACTTGCCACACCGTCTACGCTCCCTTTACACCCAGTAAATCCGTATAACGCTTGCCCCCTAC
+
ABBABFFFFFDFGGGGEEE2FGECFEEGFBEGEGAAFDGFGHHFFGEHHHBFFFEEGGGHAEEEGHF2BFFEHFDGGG3@BGGHHHHFEEEEFHFGHEEEEEGHDGFFHEGHHHFEFGGHCFGGGGD/BDGHF<1<?1<?FGGFBGHHFHDFFG1>FGGFGC..<0</<CGGAG/:HHFGGFHGGHG:CGHF:GGCC?CD-CEF.CAGFGDF/9F0C0;BD;E99//9BBA9.99BF.@.AF.BFEB?9F
@M03896:38:000000000-B4D98:1:1102:25970:20216 2:N:0:165
CCTGTTTGCTCCCCACGCTTTCGAGCCTCAACGTCAGTCATCGTCCAGCAAGCCGCCTTCGCCACTGGTGTTCCTCCTAATATCTACGCATTTCACCGCTACACTAGGAATTCCGCTTACCCCTCCGGCACTCAAGTATGACAGTTTCCAATGCAGTCCACAGGTTGAGCCCATGCCTTTCACATCAGACTTGCCACACCGTCTACGCTCCCTTTACACCCAGTACATCCGGATAACGCTTGCCCCCTAC
+
ABBAAFFFFFFFGGGF?FEFFGEEBFEGHFFHGEGFEEF3BGFGHEEGHFFFFFEEFEGH1FDEGG3B@BFFHHFHHHFHHFHGGHHFFEEEGGFGHEEEEEFHFHFFBGFHGF?CDFGHGHHGGGE<BCGHF0F1?F<1<FD1F1>FGHHGH<F1>FGGGC.<00<<<CFECHCFGFHHGBGGFHE:0=CF:CCCBAEFG;CFEFADACCEBC0;F999AA.;://;FB:-;..;;.;..AABBEFFEF
@M03896:38:000000000-B4D98:1:1102:28325:20977 2:N:0:165
CCTGTTTGCTCCCCACGCTTTCGCACCTGAGCGTCAGTCTTCGTCCAGGGGGCCGCCTTCGCCACCGGTATTCCTCCAGATCTCTACGCATTTCACCGCTACACCTGGAATTCTACCCCCCTCTACGAGACTCAAGCTTGCCAGTATCAGATGCAGTTCCCACGTTGCGCCCGGGGATTTCACATCTGACTTAACAAACCGCCTGCGTGCGCTTTACGCCCAGTAATTCCGATTAACGCTTGCACCCTCCG
+
AABAAFFFFFFFGGFEEFECFGAEEGGF3FFGFGGCGDGHBHGHEEEHEA0AEE>EEEEHCEDEGH1/>EFGFFHHFEF3FGFHFGGGGEFFFH?FFABB/<FGGG2FC<GHGFFFHHHGCGGFBGC..<CGF0<0<CB/<C<00<CF0C0GF:G:;GGHHF.:9.;.;@D@??999ABFFFFBFFF/9FB/;/BBB9EFCB;.EF-.;9-99.;/:9D;DAEB//9;FBFFD..:B.;:;..9;FDEFD.
@M03896:38:000000000-B4D98:1:1102:26383:22530 2:N:0:165
CACTGGGGGGTAGGACACAAGCACACATGAAGTTCCTTAAGGCTGTTGCCGGGCCCCCTCGCCCATATAAAAAAAGAAGATAACAAAGTGGGTTCCAGCGTCATAAAAAAAAAAAAAAAAGTAAAGATAAAAAATAGAGAACAGATAGGTAAGTCGAACTGATAATATAAGAAAGGTTATAAATTAGGTACCAGTAAGTGGAGTAACAAGATGTGTACAATTGGAAAACACTATAAATCACACTAGATGAT
+
>>1111111/////1@000/0/0000/1111121>2F2>111010B1B11/>/////>////>/<0<11111<--...//=00000.<<00..../00/:....0;009-----9-9-;--////////////--//////////9/////////-----/9/////////////-///////////////////;//////-;9////-://////9///://9//-/--9////////////////://
@M03896:38:000000000-B4D98:1:1102:24528:22920 2:N:0:165
CCTGTTTGATACCCCCACTTTCTCTCCTCAATGTCCTTTCCCTCCTAGCAGGCTTCCTCCTCAATCGTCCTTCTTCGTGATCTCTACGCATTTCACCGCTCCACCACGAATTCCGCCTGCCTCAACTTCACTCCAGCCCTCCACTATCAACTGCACCTCTCCCTTTGACCCCCACCCTTTCACAACTCACTTAACCATCCCTCTACCCTCCCTTTAACCCCACTCCATCCGTCTACCCCTCGCATCCTCC
+
>>>1>13BDF@DGF1EEEC11B3A3BF1FGGH3AD222D1111B00111B1/BA0BBA1B0B1ADF/////DBGFH/B/0F22DD21/>/>/@FB@G>>>/?FGH/////?/BB0?E?/B0BE1BB21BBDFD0110//</?B01@1>2@@@0<@1000?<F0011111>>.>-..../<=0=0<./00<000<0:00:..0;C000.;::C/090;09:9?..///0;;C..9.00.;-B----9;/;;
@M03896:38:000000000-B4D98:1:1102:4413:23206 2:N:0:165
CCTGTTTGCTCCCCACGCTTTCGCACCTGAGCGTCAGTCTTCGTCCAGGGGGCCGCCTTCGCCACCGGTATTCCTCCAGATCTCTACGCATTTCACCGCTACACCTGGAATTCTACCCCCCTCTACGAGACTCAAGCTTGCCAGTATCAGATGCAGTTCCCAGGTTGAGCCCGGGGATTTCACATCTGACTTAACAAACCGCCTGCGTGCGCTTTACGCCCAGTAATTCCGATTAACGCTTGCACCCTCC
+
ABBBBFFFFFFFGEBE2EEFFGEEGGGFFFGHGGGGGHHHHHHHGGFGHEAEEEEEGGGHFEAEFH1>>EFHHGHHGGFFGGHHHHHFGEGDHHHHHDCFCCGHHHHACGHHGHHGHHHGGGGHHHGG?EEHF0C<DGB/.GD:0<CGHHHFFFFHGHHHHGG.:0;:FFFE?D:?GDBFFFFFFFF/;B/BBBBBFFEE--;..;;;AD-@-DEFF.:@BDF/B/;/;B/...;B;9999AA/;BD.AD
@M03896:38:000000000-B4D98:1:1102:17787:23339 2:N:0:165
CCTGTTTGCTCCCCACGCTTTCGCACCTGAGCGTCAGTCTTCGTCCAGGGGGCCGCCTTCGCCACCGGTATTCCTCCAGATCTCTACGCATTTCACCGCTACACCTGGAATTCTACCCCCCTCTACGAGACTCAAGCTTGCCAGTATCAGATGCAGTTCCCAGGTTGAGCCCGGGGATTTCACATCTGACTTAACAAACCGCCTGCGTGCGCTTTACGCCCAGTAATTCCGATTAACGCTTGCACCCTCC
+
ABBBBFFFFFFFGEFEAFEFFGEEDGGFFBGHGGGEGHHHHHHHGGEHHFEGEEEEGGGHGEFGGHEEEEGHHHHHGFGFHHHHHHHGGFGGHHGHHFDGFCHHHHGGEGHHHHHGGHHGGGGHGHGDDDEHF0C<GHFCGHGF0<CGFGFHHCFG;GHGHH0CC9::CFFECAABGGGGGGGGFFFBFFFFFFFBB.EEFFF?EFFDDD-@@?EFFFFFFFABB/BBBFFFA.9FF.;.9;ABFFDEFF
@M03896:38:000000000-B4D98:1:1102:15493:24380 2:N:0:165
CCTGTTCGCTCCCCACGCTTTCGCGCCTCAGCGTCAGTTACAGACCAGAGAGTCGCCTTCGCCACTGGTGTTCCTCCACATCTCTACGCATTTCACCGCTACACGTGGAATTCCACTCTCCTCTTCTGCACTCAAGTTCCCCAGTTTCCAATGACCCTCCACGGTTGAGCCGTGGGCTTTCACATCAGACTTAAGAAACCGCCTGCGCGCGCTTTACGCCCACTACTTCCGGACCACGCCTGCCACCTAC
+
ABAAAFFADBABGGGGEAAAFGEEEEGFGGHHEGGEFHHFGGBGGHEFFA2ABBAEEGEHEEDEEG3?@?GEGHHHH2GGGGHHHHH?E?EEGGHHHEEGF@FG<??/BDFHGHDGHHFGHHHHHHF2@DFGC0??<FFGHHB??<GGHFFF1<FFGGHGGH.-C.-/<<C<:C@DGHCCFCGGHHG0;FB;C0;00CFFACAGGG9?@CA@=.99FAD;@?.99/;BFF9-.;-;A.;.9.9.9;F.9F
@M03896:38:000000000-B4D98:1:1102:15481:24394 2:N:0:165
CCTGTTCGCTCCCCACGCTTTCGCGCCTCAGCGTCAGTTACAGACCAGAGAGTCGCCTTCGCCACTGGTGTTCCTCCACATCTCTACGCATTTCACCGCTACACGTGGAATTCCACTCTCCTCTTCTGCACTCCAGTTCCCCAGTTTCCAATGACCCTCCACGGTTCAGCCGTGGGCTTTCACATCACACTTAACAAACCGCCTGCGCGCCCTTTACGCCCACTAATTCCGTACAACGCCTTCCACCTCC
+
ABAAAFFBBBBBGGGE2AEAFGFEEEEEGHHHGGDFGGGHFF3FGFHGGEAAGFAFFEGHGGGAEG@B3BFEFFEHFEGFFGGGFHHFGDAEHHFHH/EEEEGHECFF/BGHHHFDGHHHGHH2GHB2@2@GF0F<1?FGHHG/11@?>1DG1FGHHFHGGB.-C..<00<<.:=:EGEFF0GGCCG09;FFBG0009;C-:BG.9;----99B/9:;99@DEF//99BFB/.;./B---:.99/;;..A
@M03896:38:000000000-B4D98:1:1102:7787:24532 2:N:0:165
CCTGTTTGCTCCCCACGCTTTCGAGCCTCAGCGTCAGTTACAAGCCAGAGAGCCGCTTTCGCCACCGGTGTTCCTCCATATATCTACGCATTTCACCGCTACACATGGAATTCCACTCTCCCCTCTTGCACTCCAGTTAAACAGTTTCCAAAGCGTACTATGGTTAAGCCACATCCTTTAACTTCATCCTTATCTAACCCCCTGCGCTCGCTTTACGCCCACTACATCCGGACAACCCTCCGGACCTACG
+
>AA3>FFFFFFFFECFAAAFFGAAFEFGF3BBEEED?GGHFGGAFEFFH12EFGEFEEGG?FCEGHE//>EBFFHHHFGHGHGHHHGEEAEEFFGHG/EF?EGGFGGF3DGHGHFF3FHHFGDFEF@2@DFG22@<1<111?<011@GGG1<<><..>F11=1><00=<GHH.0=CDDGDH=;;;000<00;0;C0CC..;B9.C;9@?-:;..0F..9;..;9/BFFF99.9-:E9;.9..-99@.B;.
@M03896:38:000000000-B4D98:1:1102:7769:24541 2:N:0:165
CCTGTTTGCTCCCCACGCTTTCGAGCCTCAGCGTCAGTTACAAGCCAGAGAGCCGCTTTCGCCACCGGTGTTCCTCCATATATCTACGCATTTCACCGCTACACATGGAATTCCACTCTCCCCTCTTGCACTCCAGTTAAACAGTTTCCAAAGCGTACTATGGTTAAGCCACAGCCTTTAACTTCAGCCTTATCTAACCGCCTGCGCTCGCTTTACGCCCAATAAATCCGGACAACCCTCGCGACCTACGT
+
AAAAAFFFFFFFGGGE?EEAFGEFGFFHHGHHGGG2EGGHFGFGGGEGHHCEGGEFFEFH?EDEGHEE>>EEGHHHGGGHHHHHHHHFGEFGHHHHHEEEECHHHGFHBFGHHHHGGHHHGHFHGHFFGGGHG2F@<F1FFGGB1FGHHGHBFC..>AGHFF1=F0G=GHHFGHHHHHHGHCCGHGC0C/CGFHHHHHH-A9C.F;A@E?A9.EFG.?@-D.;/9BFFFF-.9@.;9;.E;--9;@AFF..
@M03896:38:000000000-B4D98:1:1102:12221:25453 2:N:0:165
CCTGTTTGCTCCCCACGCTTTCGCACCTGAGCGTCAGTCTTCGTCCAGGGGGCCGCCTTCGCCACCGGTATTCCTCCAGATCTCTACGCATTTCACCGCTACACCTGGAATTCTACCCCCCTCTACGAGACTCAAGCTTGCCAGTATCAGATGCAGTTCCCACGTTGAGCCCGGGGATTTCACATCTGACTTAACAAACCGCCTGCGTGCGCTTTACGCCCAGTAATTCCGATTAACGCCTGCCCCCTCC
+
ABAAAFFFFFFFGGGF2EEFFGEEEGGFBFGHFGEGEFGHFHHHGEEGHDAEEE>EGGGHAEEGGHEE>EGHHHHHHFGFGGHGFHHFFEFFHGHHHCCDD@GGHGCGFFFGHHGHHHHGGGGHHGF>.<<G<<F<DGD<CGG00;;C0;0;C:CG;GGHHH.-9.9;;FFG?DB??DFGFBFFBFB/:BF:F9BF9AEECFCD?F9A.::@-.:BF.A@BFE9F/BBFF/DAADFF.@-;:A..;@-AD
@M03896:38:000000000-B4D98:1:1102:12213:25471 2:N:0:165
CCTGTTTGCTCCCCACGCTTTCGCACCTGAGCGTCAGTCTTCGTCCAGGGGGCCGCCTTCGCCACCGGTATTCCTCCAGATCTCTACGCATTTCACCGCTACACCTGGAATTCTACCCCCCTCTACGAGACTCCAGCTTGCCAGTATCAGATGCAGTTCCCAGGTTGAGCCCGGGGATTTCACATCTGACTTAACAAACCGCCTGCGTGCGCTTTACGCCCAGTAATTCCGATTAACTCTTGCACCCTCC
+
ABAABFFFFFFFGGCE2EAAFGEFGGGGFGHHGGEFFDGHHHHHGGFHHD0FEE>EGGGHEEEFGH>>EEGGHGHHHGHHHHHHFHHGGFGGHHHHHFDGCCHHHHCFGGFHHDGHGHHGGGGHGHGD.CCGG/<<CFB<CHFB:<CGFCGGFCGCGFHHHH0::9/;FGGG?A@-BFFGFGGGFFF/FFFFFFBFF.EFFFFFFF;9AA9@;..BFAAB=D./;9/9BFB?..AFF/;/;//;FFF.AA
@M03896:38:000000000-B4D98:1:1102:16835:25974 2:N:0:165
CCTGTTTGCTCCCCACGCTTTCGAGCCTCAACGTCAGTTACCGTCCAGTAAGCCGCCTTCGCCACTGGTGTTCCTCCTAATATCTACGCATTTCACCGCTACACTAGGAATTCCACTTACCCCTCCGACACTCTAGTCCGACAGTTTCCAATGCAGTACCGGGGTTGAGCCCCGGGATTTCACATCACACTTGCCGTACCGCCTGCGCTCCCTTTACACCCACTAACTCCGGCTAACGCTTGCACCATAC
+
ABBABFFFFFFFGGGGEEEFFGEFGEGHHHGHGHHFEHHHFHEFGGGGGHFDFGAEGGGH1EEEGHE2BFGEGHHHHHFHHHHHHHHFEEGGHHHHHFEGGEHHHHEFGHHHGHHFGGHHGHHGGGD?CDCGGFG<??G??C@@DFHGGFGG<>F==FGH<@--:::C/CHGG@;-B.CFGGGFGGB00;FB9;F-CDDFABFF?FBCBDFFB/9FF/;BFE.9;//;BF.--9.9FFD?..9;;B;/;F
@M03896:38:000000000-B4D98:1:1102:16835:25992 2:N:0:165
CCTGTTTGCTCCCCACGCTTTCGAGCCTCAACGTCAGTTACCGTCCAGTAAGCCGCCTTCGCCACTGCTGCTCCTCCTAATATCTACGCATTTCACCGCTACACTAGGAATTCCACTTACCCCCCCGACCCCCCAGTCCGACAGCTTCCAATGCAGTACCGGGGTCGAGCCCCGGCATTTCACATCACACTTTCCGCACCGCCTGCGCTCCCTTTACACCCAGTACATCCGCATAACGCTTGCACCATAC
+
>A1>>DF1BDFFFE1EEEF0AAECGEEHF1FC0GH/EHGHHFFAA//AF12D1GEAEG/B///>>F11111B@C1BEGD@F22B2BF/>EEEGHHHH/>EE?1<FEB01BBFGF2EGFFD0<///<</@/-.<--.<DC<.<-A.<GGBG0GHGB;CGCF9---;.9-A.9.C99-;9/;F//:FFF/FF////9--;9@@;@FEF=@@BBF-B9/B/9BB?F/99;BFF--;-:9B-@-9-99;:-:/;
@M03896:38:000000000-B4D98:1:1102:13878:26080 2:N:0:165
CCTGTTTGCTCCCCACGCTTTCGCACCTGAGCGTCAGTCTTCGTCCAGGGGGCCGCCTTCGCCACCGGTATTCCTCCAGATCTCTACGCATTTCACCGCTACACCTGGAATTCTACCCCCCTCTACGAGACTCAAGCTTGCCAGTATCAGATGCAGTTCCCAGGTTGAGCCCGGGGATTTCACATCTCACTTAACAAACCGCCTGCGTGCGCTTTACGCCCAGTATTTCCGATTAACGCTTGCACCCTCC
+
AAA>AFF4FFFFGGGGEEEFFGEEEGGFGGGGEGEEEHGFEHGHGGCAF1??AFEEGGGH1EEEGH>>>EFHHHHHH2GGHGHHHHHFGEGGHHHHHFDGGCGHHHCCBGHHGHDHHHHGGGGGHHFD<AAGC0/0<CD/CGD00<CGHCFHGGHGCCGGHHH./C9/9;9EBDDFADFFF0FFFFF//;BFFBBFFFEEFFCD.F-;.9-@-9:9B.;9;A.;//9/;/.99.;/:.;.9.;;FFFEED
@M03896:38:000000000-B4D98:1:1102:13898:26080 2:N:0:165
CCTGTTTGCTCCCCACGCTTTCGCACCTGAGCGTCAGTCTTCGTCCAGGGGGCCGCCTTCGCCACCGGTATTCCTCCAGATCTCTACGCATTTCACCGCTACACCTGGAATTCTACCCCCCTCTACGAGACTCAAGCTTGCCAGTATCAGATGCAGTTCCCAGGTTGAGCCCGGGGATTTCACATCTGACTTAACAAACCGCCTGCGTGCGCTTTACGCCCAGTACTTCCGATTAACGCTTGCACCCTCC
+
AAA>ADF4FFFFCEFE2AAAFGEEAGGCEAFFEGE2AGFHFH2GEAEEH10EEE0EEGGH1EAEGH>/>EFHHGFHHBC3GFFHH4F?EA?EGBDGH?BD@<FGGFC0GGGHHHHFGHHGGGGHHHA.<<CD<0<0<<0/<G<::;CGG;:C0<0;;:CH;0:::9/9;9:E--;--;BBF0C;9B;/;B/9BBB:/9AAB?@DAF-;.;99@.;/;99;9A.9;B/;FF...../;.-...9;;:D?E;
@M03896:38:000000000-B4D98:1:1102:13883:26099 2:N:0:165
CCTGTTTGCTCCCCACGCTTTCGCACCTGAGCGTCAGTCTTCGTCCAGGGGGCCGCCTTCGCCACCGGTATTCCTCCAGATCTCTACGCATTTCACCGCTCCACCTGGAATTCTACCCCCCTCTACGAGACTCCAGCTTGCCAGCATCAGATGCAGTTCCCAGGTTGAGCCCGGGGATTTCACATCTGACTTAACCAACCGCCTGCTTGCTCTTTACGCCCAGCATTTCCGATTACCGCTTCCACCCCCC
+
AAAA3FBCFFFFGGCGCEEEGGAEDGGBGHFGGEE?2GGHFHGFEEAAGEGGAE>EFFGH1EA>EHE/>EFGHFFGH2F3EFGHH4EFEAEGFGGHHF@C/?2FGHGCCCHFGDFFGFFFGGDC<F.C.AAGH/</<<D/<C0:.;:C;0;;:C00;;CGHG0:/0/9BFFF-;---CB9;BB/;9//;;9B9:;/;.:A>;AF..//9;/;9//99..9@9..9/99B/:.9.9//.--..9/9A9-99
@M03896:38:000000000-B4D98:1:1102:11543:27205 2:N:0:165
CCTGTTTGCTCCCCACGCTTTCGCACCTGAGCGTCAGTCTTCGTCCAGGGGGCCGCCTTCGCCACCGGTATTCCTCCAGATCTCTACGCATTTCACCGCTACACCTGGAATTCTACCCCCCTCTACGAGACTCAATCTTGCCAGTATCAGATGCAGTTCCCACGTTGCGCCCGGGGATTTCACATCTCACTTAACAAACCGCCTGCGTGCGCTTTACGCCCAGTACTTCCGATTACCGCTTGCCCCCTCC
+
AAAABFF>FFFFGGFGAEEFFGEEDGGH3AFFAEEG2FFGGHAGEDAGF1AEEECGGGEG1E?EEH>/>/FGHFGHGFCFGFGHHGHFE?EEDF2BGBBB<B<GHGB022?FHHEDGHHGFCCF1F...<<D00<0=D0<=CD00;;C0:C0;:C00:CGH0.-;.9.;-9B-99--ABF9BB/FFF//999:/;;B.;A9@@A.9-;.;;@-;;/9E.-9.9///9FFFA.9A9//.;;:.;/;ADFFF
@M03896:38:000000000-B4D98:1:1102:11525:27207 2:N:0:165
CCTGTTTGCTCCCCACGCTTTCGCACCTGAGCGTCAGTCTTCGTCCAGGGCGCCGCCTTCGCCACCGGTATTCCTCCAGATCTCTACGCATTTCACCGCTACACCTGGAATTCTACCCCCCTCTACGAGACTCAAGCTTGCCAGTATCAGATGCAGTTCCCAGGTTGAGCCCGGGGATTTCACATCTCACTTAACAAACCGCCTGCGTGCGCTTTACGCCCAGTAATTCCGATTAACGCTTGCACCCTCC
+
ABBABFFFFFFFGGGE2EAFFGEEEGGHFFHHEGEEGHGHGHHHEEG3A?1AAE>EGGGH1EAEGH1/>EEGGHHHGFB3FGHHHGHEFEEGHHGGH/BD?@GHGGB02FFGFGFDFGHGGGGHGHEA>.>FC0<<<C0/<GG000===<0:CCC0;CGGHH0./0//;CFE9B;-9CFG;BFFFFF0;FFB/9;;/.AEAFBDFEA.DDAD-;./;..-@DF/;9/BFF/A?../;.;...;9;BD.AD
@M03896:38:000000000-B4D98:1:1102:11541:27223 2:N:0:165
CCTGTTTGCTCCCCACGCTTTCGCACCTGAGCGTCAGTCTTCGTCCCGGGTGCCGCCTTCGCCACCGGTATTCCTCCAGATCTCTACGCATGTCACCGCTACACCTGGAATTCTACCCCCCTCTACGAGCCTCCATCTCGCCAGTATCAGATGCAGTTCCCACGTTGAGCCCTGGGATTTCACATCTCACTTACCCAACCGCCTGCGCGCGCTCTACTCTCAGTCCTTCCGCTTAACACTTGCCCCCTCC
+
AAAA1DFBFFFFGGGE1AE0FG0EEEEF000A0A//AFF12DABEA//////BBA>E??1CEA/EF//>>F2GFGFF011FGHHDBB?E///BB2FG/>EC@1BFG00011??F@DGHCCCCCF1?/.<-><<<C<D=0..<.<0===<00<0;00;0;GHB.-:.../9/:/..../9FB0B00CF0BCFB00:/99.A--9---9--;;9---;99B//9/;999//9-999-/9/;/////99@@BB
@M03896:38:000000000-B4D98:1:1102:16580:27782 2:N:0:165
CCTGTTTGCTCCCCACGCTTTCGCACCTGAGCGTCAGTCTTCGTCCAGGGGGCCGCCTTCGCCACCGGTATTCCTCCAGATCTCTACGCATTTCACCGCTACACCTGGAATTCTACCCCCCTCTACGACACTCCAGCTTGCCAGTATCAGATGCAGTTCCCAGGTTGAGCCCGGGGATTTCACATCTGACTTAACCAACCGCCTGCGTGCCCTTTCCGCCCAGCAATTCCGATTAACGCTTCCACCCTCC
+
AAAAAFFFBFFFGFCF1EE0FGEEEGGGBEGHGGEEGGHFEGFEEFEG0/A/A>>EEFGHEEAEFH>/>EGHHFHHH0F1FGGHFGGFGEEEGHHHH<BGC<FGHHFC?CGHG@<DGHHGGGGH1F.<.<<CC/C<CCD/CGH000;CG0CHECC:CG;CH00.;0//;BFE;@??-9CCBBFFFFB/:;BF9/;/9-AB9-;A-99;BA-B//B/B-A------;9;F:BBF--BF-9-9-;;;AFEEF
@M03896:38:000000000-B4D98:1:1103:15632:4074 2:N:0:165
CCTGTTTGCTCCCCACGCTTTCGTGCCTCAGTGTCAGTAACAGTCCAGCAGGCCGCCTTCGCCACTGGTGTTCCTCCTAATATCTACGCATTTCACCGCTACACTATGAATTCCGCCTGCCTCTCCTGTACTCTAGCCGAGCACTTTCAAATGCAGCTCCGGCGCTGAGCCCCGGCCTTTCACATCTGACTTGCACTGCCACCTACGCACCCTCTACACCCAGTACATCCTGATAACGCTTGCTCCCTAC
+
AAA?A1D1B3BFGFFGEA00AB0BBFGFGCFFHHFHFFFEGFGHHHHEHG0AEFAAEEGF/AA/EE1C1BGEFFD1FEHFHHGHGFHGECEEGF2FH?EEE@>GG012>>FGGG0EEF?GG1BBF0FG1BGGGHE1GC/B/>/011??11?11DBFFCGHCC-<---.;:/;C-;-AA/CBBFCFB000=009B0BFBF//9A.9B9?B@<BA-9//:-9;-E9//9BFF//9/::BA?---::;;-;/A
@M03896:38:000000000-B4D98:1:1103:15614:4078 2:N:0:165
CCTGTTTGCTCCCCACGCTTTCGTGCCTCAGTGTCAGTAACAGTCCAGCAGGCCGCCTTCGCCACTGGTGTTCCTCCTAATATCTACGCATTTCACCGCTACACTAGGAATTCCTCCTGCCTCTCCTGTACTCTAGCCGAGCAGTTTCAAATGCAGCTCCGGCGTTGAGCCCCGGCCTTTCACATCTGACTTGCACTGCCACCTACGCACCCTTTCCCCCCAGTAAATCCGCATAACGCCTGCTCCATAC
+
BBBBBFFFFFFFGGGGEEEAFGFFFGHHHHCGGFFFHHFGF53DGHFHHE2BEFAEFEGHGEDEEGF2@?BEFGHFFHHHHHHHHHHFG?EGFHGHGEGGCEBHGC3FFGGHHH4BGH3FCGH2?FB2B?FGHGHBGC/>/B@FGGHGFFDGFHHDGGFFGG-<<-<./<<<;D;@-.:CBFFGGGGC0BCB0BCFFFFGBFGEGG.;9BAD.99/9/;;@-AFBFFFFB9.;../9:B-.A;99;//;F
@M03896:38:000000000-B4D98:1:1103:15626:4095 2:N:0:165
CCTGTTTGCTCCCCACGCTTTCGTGCCTCAGTGTCAGTAACAGTCCAGCAGGCCGCCTTCGCCACTGGTGTTCCTCCTAATATCTACGCATTTCACCGCTACACTAGGAATTCCGCCTGCCTCTCCTGTACTCTAGCCGAGCAGTTTCAAATGCAGCTCCGGGGTTGAGCCCCGGCCTTTCACATCTGACTTGCACTGCCACCTACGCACCCTTTACACCCAGTACATCCGGATAACGCCTGCTCCATAC
+
ACCBBFFFFFFFGGGGEFEFFGEFFFHHHHHHHHFHHHHHBGGHHFHHHHFFEFEFGGGHEFFEGGFFBFGGHGHHHHHHHHHHHHHGGGGGHHGHHFGGGEEGGFFFHHHHHHFEGGAGGFHGHHG?BGHHF2G2FF<B<ADBBGHGGD?FGHHFGHHHGGC-<<<<CGFFFGDCGFHFGFGGGFB0;BBB0;CFFFFFGGGGGGGGGGFFE//BF/BFF..:B/;BFF?-;.;/FAD9AFF;FF/:BF
@M03896:38:000000000-B4D98:1:1103:21069:5406 2:N:0:165
CCTGTTTGCTCCCCACGCTTTCGCACCTGAGCGTCAGTCTTCGTCCAGGGGGCCGCCTTCGCCACCGGTATTCCTCCAGATCTCTACGCATTTCACCGCTACACCTGGAATTCTACCCCCCTCTACGAGACTCAAGCTTGCCAGTATCAGATGCAGTTCCCAGGTTGAGCCCGGGGATTTCACATCTGACTTAACAAACCGCCTGCGTGCGCTTTACGCCCAGTAATTCCGATTCACGCTCGCACCCTCC
+
ABBAAFFFFFFFGGGGEEEFFGEFFGGFEHHHEGGGGFGHHHHHGFAGH?0EEEEFGGGHAECEGH>>>EGHHGHHFCGGGGGHHHHGGGGGHHFHHFDGCC?GHFF0FGGHHHGHHHHGGCGGGHED?DFHGFF=DGB/CGHB::GC:::CFFGC:;GHHH0./0=/9CFEAB@?AEFGGBFBFFF9BFFFFFFFB.AAB=DFFF;ADB-B>DF//A?B@D.;9/BFFF/9.9/;;.;..-999>9EED
@M03896:38:000000000-B4D98:1:1103:21087:5409 2:N:0:165
CCTGTTTGCTCCCCACGCTTTCGCACCTGAGCGTCAGTCTTCGTCCAGGGGGCCGCCTTCGCCACCGGTATTCCTCCAGCTCTCTACGCATTTCACCGCTACACCTGGCATTCTACCCCCCTCTACGAGACTCAAGCTTGCCAGTATCAGATGCAGTTCCCAGGTTGAGCCCGGGGATTTCACATCTGACTTCACACACCGCCTGCGTGCGCTTTACGCCCAGTCATTCCGATTAACGCCTGCACCCTCCG
+
ABBBBFFFFFFFGGGGGFEEFGFEFGGGF3GHGGGDGFHGHHAHGDEFFFGGEEEEG?EGAEDEGH?EE?FHGHHHFFF3BFGHHHHFC/AFFFFFGAG?C@DGGFFG0?GGGH1FFFGGGGGHGF..<<CHE0/<DGFCHGH0::CG0C0CGF0GCCG:CF0.:9/9/9;EDG-9-;BFGFFB/;B//FFF/////.:9DFFFFFF.99@DC..:BFF-9A.;/9/BFB/A9DA/99--:..9;9:9AD.
@M03896:38:000000000-B4D98:1:1103:21069:5424 2:N:0:165
CCTGTTTGCTCCCCACGCTTTCGCACCTGAGCGTCAGTCTTCGTCCAGGGGGCCGCCTTCGCCACCGGTATTCCTCCAGATCTCTACGCATTTCACCGCTACACCTGGAATTCTACCCCCCTCTACGAGACTCAAGCTTGCCAGTATCAGATGCAGTTCCCAGGTTGAGCCCGGGGATTTCACATCTGACTTAACAAACCGCCTGCGTGCGCTTTACGCCCAGTAATTCCGATTAACGCCTGCACCCTCC
+
ABBABFFFFFFFGGFGEFFFFGEEFGGHFHHHGGGGGGHHGHGHFEAGGEEGAE>EGGGHAEDEGHE/EEGHGHHHGGFFGGHHHHHGGGGGHHHHHDFGG@DGHGFGBGHHHHHFHHHGGGGHGHFC.CEHB0C<DCD/<GD0:<CGHFBHHHHBC;GHHFC.:09:=FGFGD?DAAFGGGGFFFF/BFFFFBFFFFFFADBFEFD;DA@F;..FFFDAFFE/B///BFB.:..FFFA-;:.;;FFEEF
@M03896:38:000000000-B4D98:1:1103:13558:5513 2:N:0:165
CCTGTTTGCTCCCCACGCTTTCGCACCTGAGCGTCAGTCTTCGTCCAGGGGGCCGCCTTCGCCACCGGTATTCCTCCAGATCTCTACGCATTTCACCGCTACACCTGGAATTCTACCCCCCTCTACGAGACTCAAGCTTGCCAGTATCAGATGCAGTTCCCAGGTTGAGCCCGGGGATTTCACATCTGACTTAACAAACCGCCTGCGTGCGCTTTACGCCCAGTACTTCCGATTAACGCTTGCACCCTCCG
+
BBBBBFFFFFFFGGFGFFEFFGFGGGGHGHHHGGGGGFHHFHHHGEEHHEEGEEEEGGGHAEDEGHE?EGGHHHHHGHHFGGHHHHHGGFGGHHFGHGGGGC?GHHEACGHHHHHGHHHGGGGHHHF.<CDHG0<DGHB<GGG0::CHGFCGFFGGHHHHHHB.;9:/FFGGGGAF?DBFFGGGFFFBBFFFFBBBFEEF;DAFFFF;DDBF-:.BF?DFFF.;//;BFFFADDDFF?BA.A9;9:D.:A.
@M03896:38:000000000-B4D98:1:1103:13578:5518 2:N:0:165
CCTGTTTGCTCCCCACGCTTTCGCACCTGAGCGTCAGTCTTCGTCCAGGGGGCCGCCTTCGCCACCGGTATTCCTCCAGATCTCTACGCATTTCACCGCTACACCTGGAATTCTACCCCCCTCTACGAGACTCAAGCTTGCCAGTATCAGATGCAGTTCCCAGGTTGAGCCCGGGGATTTCACATCTGACTTAACAAACCGCCTGCGTGCGCTTTACGCCCAGTAATTCCGATTAACGCTTGCACCCTCCG
+
BBBBBFFFFFFFGGFG?EEAFGEF?EFHGHHHEGGGGHHHHHFGGEEHHGCGEGGGGGGHEECEFHE@>EGHHHHHGGHFHHHHHFGGGGGGHHHHHGDFDCBGHGEGHGHHHHGHHHHGDGGHGHFD?EGHFFC<DCF/GHG00:;CC:0CGHHHCGHHHH0;:0BFFGGGGGAFGGGGFFGFFFFBFFFFFFFFFFFEFFFFFFAADDCFFD9/9EDAFBA9BBFFFFF.;AAB9AC.A9ABFFF.AD;
@M03896:38:000000000-B4D98:1:1103:21720:7284 2:N:0:165
CCTGTTTGCTCCCCACGCTTTCGCACCTGAGCGTCAGTCTTCGTCCAGGGGGCCGCCTTCGCCACCGGTATTCCTCCAGATCTCTACGCATTTCACCGCTACACCTGGAATTCTACCCCCCTCTACGAGACTCAAGCTTGCCAGTATCAGATGCAGTTCCCACGTTGAGCCCGGGGATTTCACATCTGACTTAACAAACCGCCTGCGTGCGCTTTACGCCCACTAATTCCGATTAACGCTTGCACCCTCC
+
ABBAAFFFFFFFGGCG2EAAFGEEEEGGFGHHGEEEEDGHFHFHFEAGB1AEAE0EEEGH1EDEGHEE>EGHHHHHH2?GFGGGGFHGGFGFFGFHHDDC@@DGHHFC2GGHGGGFHHHGGGGGHHFE.CEHC0<<DFB/CGF0;CGGF0:GBFGC;GHHHH.:..9./FFA;--??EFGGFFFFFF/9BB/F/BF/FFFDAAAEE@;A;-@-.9BF;.-@?.;9;/BFFBA9A.B;AA.;.9/BBFEEF
@M03896:38:000000000-B4D98:1:1103:6893:7332 2:N:0:165
CCTGTTTGCTCCCCACGCTTTCGAGCCTCAACGTCAGTTACCGTCCAGTAAGCCGCCTTCGCCACTGGTGTTCCTCCTAATATCTACGCATTTCACCGCTACACTAGGAATTCCGCTTACCTCTCCGGCACTCGAGCCAGACAGTTTCCAATGCAGTCCCAGGGTTAAGCCCTGGGTTTTCACATCAGACTTGCCTTGCCGTCTACGCTCCCTTTACACCCAGTACATCCGGATAACGCTTGCCCCCTAC
+
ABAABFFFFFFFGGFGEFEFFGEFGFGHHHHHFHFFGHHHFFEFGEAGHHGFFHAEGGGHEEEGGHFF5BFEHGHHHHHHHHHHGHHFEFGGHGGHHEGGGEFGGHHHEHHHHHFFGGGHHFHHHHDCBCGHH/C?CCB<0FG0<DHHHHHGFHHBGCGHH0<.<<CGGGHGHHAE::AEHHHHHHB0;;CF0CFGG/FFAACGGGAAGGGGFE/FBFBFFE?/;/:BFF.-9.;BBDD9:.ABFFFC.A
@M03896:38:000000000-B4D98:1:1103:6876:7334 2:N:0:165
CCTGTTTGCTCCCCACGCTTTCGAGCCTCAACGTCAGTTACCGTCCAGTAAGCCGCCTTCGCCACTGGTGTTCCTCCTAATATCTACGCATTTCACCGCTACACTAGGAATTCCGCTTACCTCTCCGGCACTCGAGCCAGACAGTTTCCAATGCAGTCCCAGGGTTAAGCCCTGGGTTTTCACATCAGACTTGCCTTGCCGTCTACGCTCCCTTTACACCCAGTAAATCCGGATCACGCCTGCCCCCTAC
+
AAAABFFFFFFFGEFE?EFFFGE2FEGHHHHHEHFGGHGDFEFFEEAGFFDGHFAEFGGHEEEEFHE?BCGEHHHHFHBGD4GGHHHGGGGGGHHHHEGGFEEGEEFFBGHHHGHGGGGHFDHHHHD/CDGHHEECDF00>FG0<<FGHD<FGHHEHGGG00C?<.<=DGHHHF.A/;.:GFCGHHG09=CFBF9FBFFG?DGGEF?DAEGA9BB/9//;AAE///;/BF9-9.-9BAF.....;E;D.;
@M03896:38:000000000-B4D98:1:1103:19541:9015 2:N:0:165
CCTGTTTGCTCCCCACGCTTTCGTGCCTCAGTGTCAGTAACAGTCCAGCAGGCCGCCTTCGCCACTGGTGTTCCTCCTAATATCTACGCATTTCACCGCTACACTAGGAATTCCGCCTGCCTCTCCTGTACTCTAGCCGAGCAGTTTCAAATGCAGCTCCGGCGTTGAGCCCCGGCCTTTCACATCTGACTTGCACTGCCACCTACGCACCCTCTACACCCAGCACATCCGGATAACGCTTGCTCCATCC
+
ABAAAFFFFFFFGGGEEEEFFGE42FGGHHHGHHGFHH5DDFGHFE5BGF2BEFAEEGGH1EEEEGFGDFGEFHHHCGDGFGHFFGHGEGDGHHGHH1EEEE3GGHC3GDGGHH?EEF/FFGHFGHBF?FFHH2F@FC?//>/<?DGHGHGFGHHFHGHH<C-----</<GFG?-:ADBBFFGFGFC9;CFG9CFF0/BFFGGGBBAB.;@DA.99F9BBDEA..9;FFF9-..;BF.;...:9;B/;/;
@M03896:38:000000000-B4D98:1:1103:19519:9017 2:N:0:165
CCTGTTTGCTCCCCACGCTTTCGTGCCTCAGTGTCAGTAACAGTCCAGCAGGCCGCCTTCGCCACTGGTGTTCCTCCTAATATCTACGCATTTCACCGCTACACTAGGAATTCCGCCTGCCTCTCCTGTACTCTAGCCGAGCAGTTTCAAATGCAGCTCCGGGGTTGAGCCCCGGCCTTTCACATCTGACTTGCACTGCCACCTACGCACCCTTTACACCCAGTAAATCCGGATAACGCTTGCTCCATAC
+
BBBBBFFFFFFFGGCFEEEFFGEFFFHHHGGGFHFFHHEDFGGGFFEGHF2FEFEFGGGH1EEEEHFGGHHFHHGGHHFFHHHHHHHGGGGGHHHHHGGGGEBGGHFEFHHHHHFEFGGHHFHGHHHFGDHHHDF@FFCB>AF0FDF?FF?FGHHDGHHHDC-<<<-<CGHGD?:@FA/BFFGGGCF00CFG0FFBBBFFFBFFFFGGFAAF./9/99BFDFEF/99FFF.DDDFFFDF9AEA9;BB/9;
@M03896:38:000000000-B4D98:1:1103:24368:9913 2:N:0:165
CCTGTTTGCTCCCCACGCTTTCGCACCTGAGCGTCAGTCTTCGTCCAGGGGGCCGCCTTCGCCACCGGTATTCCTCCAGATCTCTACGCATTTCACCGCTACACCTGGAATTCTACCCCCCTCTACGAGACTCAAGCTTGCCAGTATCAGATGCAGTTCCCAGGTTGAGCCCGGGGATTTCACATCTGACTTAACAAACCGCCTGCGTGCGCTTTACGCCCAGTAATTCCGATTCACGCTTGCACCCTCC
+
ABBBAFFFFFFFGGFGEEEFFGEEDGFHHHHHGGGGGHHHFHHHGE?GHC0EEE>EFGGHEECEGH1>>EFHHHHHGGHFGGHHHHHGGGFGHHHHHGGGC@DGHHGFBGHHHHHFFHHGGGGHEHG.<CEHFCB<GGD/CGF0:CGFC0<GHFFHGCHHHH0;;9/9CCFGGADA-CFGFGGGFFF9BFFFFB/BB9EEADFFFED9DDDFDA?BFEDBFD?BB//9BFFFDF/;;EF9A9EBBFF.EF
@M03896:38:000000000-B4D98:1:1103:24347:9918 2:N:0:165
CCTGTTTGCTCCCCACGCTTTCGCACCTGAGCGTCAGTCTTCGTCCAGGGGGCCGCCTTCGCCACCCGTATTCCTCCAGATCTCTACGCATTTCACCGCTACACCTGGAATTCTACCCCCCTCTACGAGACTCTAGCTTGCCAGTATCAGATGCAGTTCCCAGTTTGCGCCCGGGGATTTCACATCTGACTTAACAAACCGCCTGCGTGCGCTTTACGCCCACTAATTCCTATTAACGCTTGCCCCCTCC
+
ABAAAFF4DFFCFEFG2EAAFGEEDEGFGGFGEGDGEHGFDG2BEEAAB1A0AE0EE1EF1?E?EF1>1>FHFHGHF0F3GFGHGHG/EEGGFFFFH/</B<<?FF?00G1GGDHFHHHD?@GC1F<<..<GH0=0=<0<<C<00=;CG00:<CHFCCGGHHB/00;0-9;@:9---;/CFBF;BF/;/;9/;/;9/AEF;9BF.A-.9;-;-../;.A-@..9;F//;://9//9B:-...://9@-AA
@M03896:38:000000000-B4D98:1:1103:9428:10007 2:N:0:165
CCTGTTTGCTACCCATGCTTTCGAGCCTCAGCGTCAGTTGGTGCCCAGTAGACCGCCTTCGCCACTGGTGTTCCTCCCGATATCTACGCATTCCACCGCTACACCGGGAATTCCATCTACCTCTGCACTACTCAAGTACAACAGTTTTGAAAGCAATTCATGGGTTGAGCCCATGGTTTTCACTTCCAACTTGTCTTCCCGCCTGCGCTCCCTTTACACCCAGTAATTCCGGACAACGCTTGCACCCTAC
+
AAAAAFFCFFFFGGFCFFGDGGEGEEEHHHHHGGG?EHFG3EFFEC32BA55GFAAEGFHAEEEEHF2@??EDEGGFFGEEEEGHGFFEEEGHHGGF?EEECFFF>////FFGF2@FGHFGGGGCF@GBFFFE1111?1?1?/0<?F10C111<10<<FG1=0.<.<//<<<.C/:CC.EGHCHHHF0::CF0:;BFFB/.-9EA?--AA.CBBF90///9..;//;BBB/-.99..--9A.:/999E.9
@M03896:38:000000000-B4D98:1:1103:14499:10380 2:N:0:165
CCTGTTCGCTCCCCACGCTTTCGCTCCTCAGCGTCAGTAACGGCCCAGAGACCTGCCTTCGCCATTGGTGTTCTTCCCGATATCTACACATTCCACCGTTACACCGGGAATTCCAGTCTCCCCTACCGCACTCAAGCCCGCCCGTACCCGGCGCGGATCCACCGTTAAGCGATGGACTTTCACACCGGACGCGCCGAACCGCCTACGAGCCCTTTACGCCCAATAATTCCGGATACCGCTTGCACCCTAC
+
ABAAAFFABBBAGEFEAEEFFGAEEHGHHHHHGGGEFHHFDE0EEA1EHHGGGHBGGHHHFFFEF@4BB1FEHHHHGGGG?EEHHDHGHHHGHHHHHGFE?FFGHGCGGGHHHG>1@GHHFGGHGHGACGGGGCF<GEH@CGG-<<CEHC-@@B@GB??GGFG.9..;/B99AD9BF/;BFFFFFF=-;;>BB-99@=BB@BBF?B.ADB<?9//:BAA9@DE./:/9FF/>.99/9A@-.;A99BDFBF
@M03896:38:000000000-B4D98:1:1103:14517:10384 2:N:0:165
CCTGTTCGCTCCCCACGCTTTCGCTCCTCAGCGTCAGTAACGGCCCAGAGACCTGCCTTCGCCATTGGTGTTCTTCCCGATATCTACACATTCCACCGTTACACCGGGAATTCCAGTCTCCCCTACCGCACTCAAGCCCGCCCGTACCCGGCGCGGATCCACCGTTAAGCGATGGACTTTCACACCGGACGCGACGAACCGCCTACGAGCCCTTTACGCCCAATCATTCCGGATCACGCCTGCACCCTAC
+
ABBAAFFBBBBBGGGGEEAFFGEFGHGHHHHHGGFGGHHGDEAEEEAGGGFGFHBGHHGHAEF?FEFB@?GEGHHHHHFGEGGHHHHHHHHHHHGHHAGEGEFGHGC@GGHHHHFBFHHHHFDGEHH@DDGGF<C>>FG-<CF-<<CEHD@@:9;@-:AGFBF.9..;/;9.:D.BFBBFF/BBFD;--;9@--;99DCFFFFBFF.;A@BF./BBFAACF99.//9BFFF-..-;B.A.999.;FFEFF
@M03896:38:000000000-B4D98:1:1103:27572:10675 2:N:0:165
CCTGTTTGCTCCCCACGCTTTCGCACCTGAGCGTCAGTCTTCGTCCAGGGGGCCGCCTTCGCCACCGGTATTCCTCCAGATCTCTACGCATTTCACCGCTACACCTGGAATTCTACCCCCCTCTACGAGACTCAAGCTTGCCAGCATCAGATGCAGTTCCCAGGTTGAGCCCGGGGATTTCACATCTGACTTAACAAACCGCCTGCGTGCGCTTTACGCCCAGTACTTCCGATTCACGCTTGCACCCTCC
+
BBBBBFFFFFFFGGFGEEE2FGEFGGGGEGFGCGGFEGHFFHFFFE1FH??EEEEEGGGHFEDEGHE/>E?GHHGHGHHHHGHHHHHGEEFGHHGHHGFGGCFGHFFACGHFHHHFHHGGGGGFHFE..ADFB0CDDG0<CGD:.;<CCCCCGHBCGCGGHH0.999/;BBE-A--;;/;BFFFFFB/;BF9;/BFFFFF=;DFFFD;.;DFBDEFFEFFFF?;B/9;FFD?9D/99;A...A/9FFEFD
@M03896:38:000000000-B4D98:1:1103:27553:10684 2:N:0:165
CCTGTTTGCTCCCCACGCTTTCGCACCTGAGCGTCAGTCTTCGTCCAGGGGGCCGCCTTCGCCACCGGTATTCCTCCAGATCTCTACGCATTTCACCGCTACACCTGGAATTCTACCCCCCTCTACGAGACTCAAGCTTGCCAGCATCAGATGCAGTTCCCACGTTGAGCCCGGGGATTTCACATCTGACTTAACAAACCGCCTGCGTGCGCTTTACGCCCAGTAATTCCGATTAACGCTTGCACCCTCC
+
ABBBAFFFFFFFGFGGEEAAFF2EEEGF3GHGEEE2EGHHGHFFEEE3F1EEEE>EGGGHHEAEGH?>>ECEFGGHHHGFGFFHFHHFEEDEGFFGHBDCCBDGGC<C2FGHGFHFHGGGGGGHFF><.<CHF0<DDCB/CGH0.==CC0<;CGHG0;CHHH.-...99FGGBG-9@DGFFBFF9B//:FBBF/B9BAFEFFFD?F=;DA-A-A.;BEB@DFA9B/9;FFF9:ADF/9@..:;;/:9AFF
@M03896:38:000000000-B4D98:1:1103:13834:10974 2:N:0:165
CCTGTTTGCTCCCCACGCTTTCGCACCTGAGCGTCAGTCTTCGTCCAGGGGGCCGCCTTCGCCACCGGTATTCCTCCAGATCTCTACGCATTTCACCGCTACACCTGGAATTCTACCCCCCTCTACGAGACTCAAGCTTGCCAGTATCAGATGCAGTTCCCAGGTTGAGCCCGGGGATTTCACATCTGACTTAACAAACCGCCTGCGTGCGCTTTACGCCCAGTAATTCCGATTAACGCTTGCACCCTCCG
+
ABBABFFFFFFFGFFGEFEFFGEFGGGHFGHHGGFEGHHHHHHHGEEGHCEEEE>EFGGHGEEEGHEEEFGHHHHHGHHGHHHHHHHGGGGGHHHHHGFGGCGHHHFHHHHHHHGHHHHGGGGHGHGD<AEHF<FGGHD<GGFB:CGGGFCFHHHFFGHGHHB.C9CCFFGFGFFFCGGGGGGGFFF/FFFFBFFBBFFFDDDFFFFDFDFF-.::FFD=DFFBF/;FFFFD.999;.@.;.:;BBDFFF.
@M03896:38:000000000-B4D98:1:1103:13846:10988 2:N:0:165
CCTGTTTGCTCCCCACGCTTTCGCACCTGAGCGTCAGTCTTCGTCCAGGGGGCCGCCTTCGCCACCGGTATTCCTCCAGATCTCTACGCATTTCACCGCTACACCTGGAATTCTACCCCCCTCTACGCGACTCCAGCTTGCCAGTATCAGATGCAGTTCCCAGGTTGAGCCCGGGGATTTCACATCTGACTTAACAAACCGCCTGCGTGCGCTTTACGCCCAGTACTTCCGATTAACGCCTGCCCCCTCC
+
AAAABFFFFFFFGGFFAEEFFGEEEGGHFGHHGGCEGFHHFGFFEA1FHEEFEE>EEGGHAEAEEHEE>EGGFHHHFFCBEGHHFFHGFFGGFHBGHDFGC@FGHH2FFHHHHHHGHHHGGGGHHHG-=A@FD/::CGH/CGF:0;;CGFCCHGGGGBFGGGF.;F///;CE?@@GAFFFFFF/;B/;/:/BFB99B.AE-@=A??@;.999@.;;9A.9BAABF/;FFFDDD9.//.9-:.A..;;=DD
@M03896:38:000000000-B4D98:1:1103:28586:11167 2:N:0:165
CCTGTTTGCTCCCCACGCTTTCGCACCTGAGCGTCAGTCTTCGTCCAGGGGGCCGCCTTCGCCACCGGTATTCCTCCAGATCTCTACGCATTTCACCGCTACACCTGGAATTCTACCCCCCTCTACGAGACTCAAGCTTGCCAGCATCAGATGCAGTTCCCAGGTTGAGCCCGGGGATTTCACATCTGACTTAACAAACCGCCTGCGTGCGCTTTACGCCCACTACTTCCGCTTAACGCTTGCACCCTCC
+
AABAAFFFFFFFGGBEEEA2FGEEEGGHFFFGEEA2AEGHGHHHEEEFF?AEAE>EGEGG1E?EEH1>>EFHHFGHHB33FFHHFGGFFDEFGGFFHACGB@?GGGFG2GHHGFFFHHHGGGGHGHFD.EEHF0<<</=<CGB0.;;CC0:C0CF:;:GGHH0./0/;9;FE-B--9CFGFGFFFFF/;BBFFB999AEEFFB..;@ADD-9;9;BBA.9@D..;/;;BF?AD..BFA@.9.9/;FDFFF
@M03896:38:000000000-B4D98:1:1103:19947:11897 2:N:0:165
CCTGTTTGCTCCCCACGCTTTCGCACCTGAGCGTCAGTCTTCGTCCAGGGGGCCGCCTTCGCCACCGGTATTCCTCCAGATCTCTACGCATTTCACCGCTACACCTGGAATTCTACCCCCCTCTACGAGACTCAAGCTTGCCAGTATCAGATGCAGTTCCCAGGTTGAGCCCGGGGATTTCACATCTCACTTAACAAACCGCCTGCGTGCGCTTTACGCCCAGTAATTCCGAGTAACGCTCGCACCCTCC
+
>A>>AFFFFFFFGGGG2EEFFGEEEGGHCHHGEGEFEGHHEGGGFAEGF10AA>>EEGGH1EEEGH?>>EFHHHHHGGGGGGHHHHHFFGGEGHFHHGDGG@FGHGFCBCGFFGGGHHHGGGGHHHED.<CGF0<0DC0/CGD0:;;CCC0C0CGC;;GHHHHC:9;/CFFGDGAA?DBFGGGGFFF/9F9F/BBB/.AFFFFD?FB;AD=D-9;/B9.9BDF9BFFFFFF.-99:B.;..;-99@D.;A
@M03896:38:000000000-B4D98:1:1103:19948:11915 2:N:0:165
CCTGTTTGCTCCCCACGCTTTCGCACCTGAGCGTCAGTCTTCGTCCAGGGGGCCGCCTTCGCCACCGGTATTCCTCCAGATCTCTACGCATTTCACCGCTACACCTGGAATTCTACCCCCCTCTACGAGACTCAAGCTTGCCAGTATCAGATGCAGTTCCCAGGTTGAGCCCGGGGATTTCACATCTGACTTAACAAACCGCCTGCGTGCGCTTTACGCCCAGTACTTCCGATTAACGCTTCCACCCTCC
+
ABBABFFFFFFFGGGGEEEFFGEFGGGHFHHHGGF?FHHHGHEHGE?FGE?EAEEEGGGHEEEEGHE/EFGHHHHHGGHHHGHHHHHFGFGGFHHHHACGDBFGHHFGFFHHHFHFHHHGGGGHHHF><ACGFCF<DGF<CGD0:<CCCC0CGHHFG:GHGHFFC9;/;CFFG?9BAAFGGFGGFFF/BBFFFFB;BAEFFFFFFFB;DDAFB..:FE?CFF.:B/;FFFA.A.;/B.@.;.9:FAFFFD
@M03896:38:000000000-B4D98:1:1103:28991:12016 2:N:0:165
CCTGTTTGCTCCCCACGCTTTCGCACCTGAGCGTCAGTCTTCGTCCAGGGGGCCGCCTTCGCCACCGGTATTCCTCCCGATCTCTACGCATTTCACCGCTACACCTGGAATTCTACCCCCCTCTACGAGACTCCAGCTTGCCAGTCTCCGTTGCAGTTCCCAGGTTGCGCCCGGGCATTTCACATCTCCCTTCCCAAACCGCCTGCGTGCGCTTTCCCCCCACCAATTCCTACTCACGCTTTCACCCTCC
+
AAAAAFFFFFFFGEFE1AEEFGAE0AEF0FABAEE/EGHHFHCHGG/1B////>>EEGGH/EE/EG?/>>?FGFGHG/?/EEHHH2F/C/CCHHBGHCCCB@<GCC<0C1?FFFFFFFGCCGGH1F...<<GF//<<CF/;C00;0<C0..0::0;09;FF00.90/.-;C@@---9-;;B//9BFF//9;B-/;9/-:;-9;AA-9999-;9--///99@@--9-;BB:///://:-9-;-9/:BFAEB
@M03896:38:000000000-B4D98:1:1103:2976:12120 2:N:0:165
CCTGTTCGCTCCCTACGCTTTCGCGCCTCCGCGTCAGTTACAGACCATATAGTCGCCTTCTCCACTGGTGTTCCTCCTCATCTCTACTCATTTCACCGCTACACGTGGTATTCCACTCTCCTCTTCTGCCCCCCAGTTCCCCAGCTTCTCATGACCCTCCCCGCTCTTGCCCTCGCCTTTCCCATCACACTCTTGACACCGCCTGCGCGCCCTGTACGCCCACTACTTCCTGTCAACCCTTGCCACCTAC
+
>A1>1B3111>>F11BEEF0A1BAE0AEA/B//AE/BGG2DADFGG01122DDFA?EGC@111B011010/B22210001B1BBFGH2BB1BGBG2>//>//10/B<//2222B211011C101BGB1@1</////<1<1??</0>GG111>11>100.<..--<-.000:0/.:--..900:009000;;/0000=90A--9..9-;---9--:/:---9---9999F//////9/-;9/-///999BB
@M03896:38:000000000-B4D98:1:1103:2983:12141 2:N:0:165
CCTGTTCGCTCCCCACGCTTTCGCGCCTCAGCGTCAGTTACAGACCAGAGAGTCGCCTTCGCCACTGGTGTTCCTCCACATCTCTACGCATTTCACCGCTACACGTGGAATTCCACTCTCCTCTTCTGCACTCAAGTTCCCCAGTTTCCAATGACCCTCCCCGGTTGAGCCGTGGGCTTTCACATCAGACTTAAGCAACCGCCTGCGCGCGCTTTACGCCCAATACTTCCGGTCAACGCTTGCCACCTAC
+
AABA>FB>AAAAGG4EEFECFGEEEEGGGHFGGEGFGHGHHHCFGHFAGABEGGEEFGGH1EAEEGC2BC?EFFHHEBFFGHHHGHHFGGGGHHHHHEEGGEFF/F//?1GHGHGDHHGGFFFGHHGFGGHF00111?FFGH0/1?FGGH1G11FGFHHG.<<-<.-/::C;.:-;EG.CBBF0;9;0:CBFBB90;CAG-@BFGGBB?B=B@AEBFAD-B.A.F99BFF?B-;./B.@..9AB/;AFFF
@M03896:38:000000000-B4D98:1:1103:2968:12153 2:N:0:165
CCTGTTCGCTCCCCACGCTTTCGCGCCTCAGCGTCAGTTACAGACCCGAGAGTCGCCTTCGCCACTGGTGTTCCTCCACATCTCTACGCATTTCACCGCTACACGTGGAATTCCACTCTCCTCTTCTGCACTCAAGCTCCCCAGTTTCCAATGACCCTCCCCGGTTTCGCCGTGGGCTTTCACATCAGACTTAAGAAACCGCCTGCGCGCGCTTTACGCCCAATACTTCCGTACAACGCTTGCCACCTAC
+
ABBBAFFADBBBGGCGGFEAFFEEEGGGGHHFEGGCEGFHGH3EFC1AEE00FFEEEGGHAEEEEF32@BGEFGFHGGFEGHHGGHHGGEGGHHEGH?EEECGF/?A/<B2FGF2@FFDGHFGFHHFGGHHD0?111??1FEG.F1FFDGFH1>FGFHEGAA@@C..0.;;-:A9?EFG/00;;;C009;B9000;0:CFBCC.A?-;;--BB.A/B9A-@...///;999/;..9:-9...;;/99./;
@M03896:38:000000000-B4D98:1:1103:2425:13323 2:N:0:165
CCTGTTTGCTCCCCACGCTTTCTCCCCTGAGCTTCAGTCTTCGTTCCTGCCCCCGCCTTCGCCACCGGTCTTCCTCCAGCTCTCTACGCATCTCACCTCTCCACCTGGCTTTCTCCCCCCCCCTCCCCCTCTCCCGCTTCCCCTTCTCTCATACACTACCCACCTTCACCCCCGCGCCTCCACATCCCACTTAACACCCCGCCTGCGCTCGCTCTCTGCCCATCACCTCCGCTCGACCCCTCCTCCCTCC
+
>>>111D11@1B1A1E1AA0AB3A100B000111111DE1DD/B0002110/BE/AAEEG////?>//>//F@11@EB10B1@F@2@?@///1>2101010B1B<0000000<22<B?AC///-.<...-<<<//.<-.</://./0000000;0;0/:/;0.9;0/00:9-------9-;--/;9/-;9-//;///-:--9--A----;--9-;9///;;///9/-/-9--------9-----9/---;
@M03896:38:000000000-B4D98:1:1103:29214:13596 2:N:0:165
CCTGTTCGATACCCGCACTTTCGAGCTTCAGCGTCAGTTGCGCTCCAGTGAGCTGCCTTCGCCATCGGAGTTCTTCGTGATATCTAAGCATTTCACCGCTACACCACGAATTCCGCCCACTTTGTGCGTACTCAAGGACACCAGTTCGCGCTGCAGTGCCGACGTTGAGCGTCTCCATTTCACACCACGCTTACTCTCCGGCCTACGCTCCCTTTAAACCCAACACATCCGCATAACCCCCGGCCCCTCC
+
AAAAAFDA1B>AGG1AAAEFGGB00BAFFFFHGGGGGHFADEEAAEBE2FBAFGFGHGBF/E/?BFEE/>EGFFHHAFFFBDFGH21BFGHHHHGHHEEGEEDGG/EE?EFGHF0?AC<FHFH1@01<?ECGBDG1100??FG0<1=.>@CCCC/C</=<A@A:AC../;-;:./:FBBCF0CB9C.A.;9E.0;;BFF-@@@A/BB@?A-ABBB;9/;9----;--/;BB-;;AFB/9:->--;;-:;;
@M03896:38:000000000-B4D98:1:1103:29189:13599 2:N:0:165
CCTGTTCGATACCCGCACTTTCGAGCTTCAGCGTCAGTTGCGCTCCAGTGAGCTGCCTTCGCAATCGGAGTTCTTCGTGACATCTAAGCATTTCACCGCTACACCACGAATTCCGCCCACTTTGTGCGTACTCAAGGAAACCAGTTCGCGCTGCAGTGCAGACGTTGAGCGTCTACATTTCACAACACGCTTAATCTCCGGCCTACGCTCCCTTTAAACCCAATAAATCCGGATAACGCCCGCACCTTCC
+
AAA3AFFBADABGG2AAAABAFECFEAFFFFFEEEEEH55DAEEFEF35BABBFBGHHFGAE1BBF??1@EGFGHHHHFF1BDGHF4FFGHHHGGGHAEGCE3FGEFECAHHHGBBDCEGH@<1F0@E<ADHFFG11??GHHHA=1>F?-C<<CGGG/<0;CF:;C..:CCACGEGGFGFG0CFBECE.ACCACCFBFF9@@B.BBDBFFDE;/://;;B.;..;;;/BF.-;99BB.B-9---9;///;
@M03896:38:000000000-B4D98:1:1103:17095:13675 2:N:0:165
CCTGTTTGCTCCCCACGCTTTCGCACCTGAGCGTCAGTCTTCGTCCAGGGGGCCGCCTTCGCCACCGGTATTCCTCCAGATCTCTACGCATTTCACCGCTACACCTGGAATTCTACCCCCCTCTACGAGACTCAAGCTTGCCAGTATCAGATGCAGTTCCCAGGTTGAGCCCGGGGATTTCACATCTGACTTAACAAACCGCCTGCGTGCGCTTTACGCCCACTAATTCCGATTAACGCCTGCCCCCTCC
+
ABBABFFFFFFFGGGGEEEFFGEEGGGGFHHHGGEEEHHHFHGHEFDGHE0EAEEEGGGHFEDEGHE/>EEGHHHHGHHHHHHHH4GFEFDFHHFGHFFGGCFGHHFFFGGFHHBGHHHGGGGHHGFA.CEHF0C<DGD<CGD0;;GC;;:CHFBC;CGHGFHC:9//;CFG?A99-:CCFGGFFFF//BFFF/;;/AEE@@ADFF99;9:@-9.FFAABD?.://;BFFF.;AAFF.:-;.A.;;@>DF
@M03896:38:000000000-B4D98:1:1103:26286:13871 2:N:0:165
CCTGTTTGCTCCCCACGCTTTCGAGCCTCAACGTCAGTTACCGTCCAGTAAGCCGCCTTCGCCACTGGTGTTCCTCCTAATATCTACGCATTTCACCGCTACACTAGGAATTCCGCTTACCTCTCCGGCACTCGAGCCAGACAGTTTCCAATGCAGTCCCAGGGTTAAGCCCTGGGTTTTCACATCAGACTTGCCTTGCCGTCTACGCTCCCTTTACACCCAGTAAATCCGGATAACGCTTGCCCCCTAC
+
BBBBBFFFFFFFGEFFEEEAFGEGGGGHHHGHGHGGGHHHGGGGGEEGGEGFGHEGGGGHHFGGGGFGFGGGHHHHHHHHFHHHHHHGGGGGHHGHHGGGGEFGGHHFHGGHHHGGGGGHHBHHHHGGGGGHH/FCDDF0<FHBDDGFHHGHHHFHHHHHGFADC<CGHHHHHHGE;CEGH0CGHH0;BCFFFCCFFGGGG:?AAFGGEEFGF/BBBFFFFE.:;F/BFFFFFAAFBAFDA.ABFFFFFF
@M03896:38:000000000-B4D98:1:1103:17881:13996 2:N:0:165
CCTGTTTGCTCCCCACGCTTTCGAGCCTCAGCGTCAGTTACAAGCCAGAGCGCCGCTTTCGCCACCGGTGTTCCTCCATATATCTACGCCTTTCACCGCTACACATGGAATTCCACTCTCCCCTCTTGCACTCAAGTTAAACAGTTTCCAAAGCATACTATGGTTAAGCCACAGCCTTTAACTTCAGACTTATCTAACCGCCTTCTCTCGCTTTACGCCCACTCACTCCGACCAACCCTCGCTACCTACG
+
>AA11BFCFFFFCGGE1AAAFGA00AAFG11BAEE/ADBGHHHFGGG0G/0/AE/EA?FF/ECEEH>/>>??2FGHHBDGF@GHBDGFE/BEFGHHHEEEGEFHGC1<1FFGHHBGHHHHHCCFEG@@?1?DG011?G1F?GGFBDGHH11>CGG1DFD1<=00=DD0<GFG.CEAGF00CC0CGB0<CCCGFHF0:G.--9;.;0;9F9;=..CB.;-;AA-9/9BBB-----99-;-A----99/9F-
@M03896:38:000000000-B4D98:1:1103:20646:14160 2:N:0:165
CCTGTTTGCTCCCCACGCTTTCGCACCTGAGCGTCAGTCTTCGTCCAGGGGGCCGCCTTCGCCACCGGTATTCCTCCAGATCTCTACGCATTTCCCCGCTACACCTGGAATTCTACCCCCCTCTACGCGACTCAAGCTTGCCACTATCAGATGCCGTTCCCAGGCTGAGCCCGGGGATTTCACATCCGACTTCACAAACCGCCTGCGGGCGCTTTACGCCCAGTAATTCCGATCAACTCTCGCACCCTCC
+
AAAAAFDF1D1BC?AEEEAAAF0EGGGFFBFFEGEAAAEF2BCFAAEAGA//AE/>EEEHEFGGGHEE///22B2FFBF1DFGH2BEFGEE/>G2BFBC</<FGHF<0G1F1GD1?1GCCC-EHGF>--<<AC0/0;/;/;C00::0=F0900909..;FC90..;.:.=/C999--9//;9BB/9/---9A/BB/9:EA-@@BEF---;-;;-://-99--://///BB9;---B;/B//---;9:;AB
@M03896:38:000000000-B4D98:1:1103:13734:14382 2:N:0:165
CCTGTTTGCTCCCCACGCTTTCGCACCTGAGCGTCAGTCTTCGTCCAGGGGGCCGCCTTCGCCACCGGTATTCCTCCAGATCTCTACGCATTTCACCGCTACACCTGGAATTCTACCCCCCTCTACGAGACTCAAGCTTGCCAGTATCAGATGCAGTTCCCACGTTGAGCCCGGGGATTTCACATCTGACTTAACAAACCGCCTGCGTGCGCTTTACGCCCAGTAATTCCGATTCACGCCTGCACCCTCC
+
ABB>AFFFFFFFGGGGEEEFFGFECEGGBGHGEGEFEEGFEHGHDEEFH10AEE>EEGGHAEEEEH1/EEFHHHHHGF?3GFGHHHHFEEDEDGFGHGCDC@FHHHFG0FGGHHDDGHHGGGGHHHF..CCGF0/0<G0<CGH00:CCG:0;GHHGC;GGHH.;.99.;:FE@B9-?AFGFFFFFFF/;BFFFFBBB.A9BBBFEFB..ABB-..999ABBDA////;FF/.9A//;.A.9.9.;;AEED
@M03896:38:000000000-B4D98:1:1103:13736:14401 2:N:0:165
CCTGTTTGCTCCCCACGCTTTCGCACCTGAGCGTCAGTCTTCGTCCAGGGGGCCGCCTTCGCCACCGGTATTCCTCCAGATCTCTACGCATTTCACCGCTACACCTGGAATTCTACCCCCCTCTACGAGACTCAAGCTTGCCAGTATCAGATGCAGTTCCCAGGTTGAGCCCGGGGATTTCACATCTGACTTAACAAACCGCCTGCGTGCGCTTTACGCCCAGTACTTCCGATTAACGCTTGCACCCTCC
+
ABBBAFFFFFFFGGGFEFEFFGEEEGGHFFFGEFEEGGHHFHHGFE1BGC00AE>EGGGHFEEEGH?>>EEFHHHHFHFGHHHHHEHGFEFGHGGHH/CG@B?FGFF0F2FGHHHHGHHGGCGHHHE><.<GC0/<DF0<<CD0:::CHB:GCCGGC:GHFH0.:9/:;FFEG?@?-:CFFFGFFFF9:;BF/BB/9.;A@@BFAA=FDDDB;.A/F.A=BD./:9BBFFAAA.;;;.@.9.9/99A.9;
@M03896:38:000000000-B4D98:1:1103:13719:14403 2:N:0:165
CCTGTTTGCTCCCCACGCTTTCGCACCTGAGCGTCAGTCTTCGTCCAGGGGGCCGCCTTCGCCACCGGTATTCCTCCAGATCTCTACGCATTTCACCGCTACACCTGGAATTCTACCCCCCTCTACGAGACTCAAGCTTGCCAGTATCAGATGCAGTTCCCAGGTTGAGCCCGGGGATTTCACATCTGACTTAACAAACCGCCTGCGTGCGCTTTACGCCCAGTAATTCCGATTAACGCTTGCACCCGCC
+
ABBAAFFFFFFFGGGF?EEFFGEE?EGHFHHHGGFEEAGHHHAFEEECHD0AAEEEGGGHAEEEGHE/EEGFGGGHFF?BFGHFHHGGGADGHHFHHGCGCB?FGHHECGGHHGFFFHHGGCGGFHFC.<CGFCFDDFD/CCD0;0CGHF:CCCFHGCGHHF0::C//9CFEG@-BBDFGGGGGBFF/;BFFFBB//FEFBBBFEA=;AD;@@D./FA99;;A/:/9/FF/.;9A9/9@.A.;/9B.-9;
@M03896:38:000000000-B4D98:1:1103:16645:14554 2:N:0:165
CCTGTTTGCTCCCCACGCTTTCGCACCTGAGCGTCAGTCTTCGTCCAGGGGGCCGCCTTCGCCACCGGTATTCCTCCAGATCTCTACGCATTTCACCGCTACACCTGGAATTCTACCCCCCTCTACGAGACTCAAGCTTGCCAGTATCAGATGCAGTTCCCAGGTTGAGCCCGGGGATTTCACATCTGACTTACCAAACCGCCTGCGTGCGCTTTACGCCCAGTAATTCCGATTAACGCTTGCACCCTCC
+
ABBBBFFFFFFFGGGGEEEFFGEEEGGHCGHHGGGGGHHHHHGHGEEGHEFGEE>EGGGHEEEEGHA>>EFHHHHHGHFGHHHHHFGGGGGGHHHHHGGGGCDGHHC0GGGGHHFHHHHGGGGHHGF..CCHG0CDDHF/CGF0::CGCC0;GFEG:CGHHHF.0:/;;CGG@D?B-:FFFFGGFFF0;;BFF09::AEFDBCFEF:;DDCFF.;0;ADAFFE0B0BFFFF?.AAFF?B.;AE0BFAAFF
@M03896:38:000000000-B4D98:1:1103:2480:14613 2:N:0:165
CCTGTTCGATACCCGCACTTTCGAGCTTCAGCGTCAGTTGCGCTCCAGTGAGCTGCCTTCGCAATCGGAGTTCTTCGTGATATCTAAGCATTTCACCGCTACACCACGAATTCCGCCCACTTTGTGCGTACTCAAGGACACCAGTTCGCGCTGCAGTGCAGACGTTGAGCGTCTACATTTCACAACACGCTTAATCTCCGGCCTACGCTCCCTTTAAACCCAATAAATCCGGATAACGCCCGCACCTTCC
+
ABBABFFBBFBDGGCEEEECFGEECEEHFHHFEGGGGHGGFEEFEEFFDEAFFFGHHHHH1EEFFHF11>EGFHHHHGGHCGDGHFGFEFHHHHFHHEEEE@DGHGHFGEHHHF?CD@CFHFG<@@GD?EFHF<G11?0?FFH0<1F.A<CCDGG/=CD0=C:-CE..CGGDCEABFGFFFBFFFE9E.;C9D0FFFGF.DFFFFFDFEDFFFBB/;FB9DA9.B/;9FF.@?9DBFD@@FA-9;@/9;B
@M03896:38:000000000-B4D98:1:1103:2479:14632 2:N:0:165
CCTGTTCGCTCCCCGCACTTTCGAGCTTCAGCGTCAGTTGCGCTCCAGTGAGCTGCCTTCGCAATCGGAGTTCTTCGTGATATCTAAGCATTTCACCGCTACACCACGAATTCCGCCCACTTTGTCCGCACTCAAGGAAACCAGTTCGCGCTGCAGTGCCCACGTTGAGCGTCTACATTTCACAACACCCTTAATCTCCGGCCTACGCTCCCTTTACACCCAATAAATCCGGATAACGCCCGCCCCCTCC
+
AAAAAFFA1A1>FG1A0AABFGE0FE0BEGHGGGGCGHG1DAEAEEFG2BB1B1FGHHHHAEBB/BBE/>EHFHHH/FFEG2BGHF1GGGHHHHGGHEEEEEFHC<FECGHFGF0/<B<FFH1122@C/>CCF0111000>FGC<1<F?<ACGGHB0/<0/;E@GC..9C-9;C.0CBFGFFGFBA.C.;E/F00;BFB-@@@FFFB@EFBF-BFB//;9BE--:/;BFFF?-9ABBB@-@--9-;-9-A
@M03896:38:000000000-B4D98:1:1103:6019:14939 2:N:0:165
CCTGTTTGCTCCCCACGCTTTCGCACCTGAGCGTCAGTCTTCGTCCAGGGGGCCGCCTTCGCCACCGGTATTCCTCCAGATCTCTACGCATTTCACCGCTACACCTGGAATTCTACCCCCCTCTACGAGACTCAAGCTTGCCAGTATCAGATGCAGTTCCCAGGTTGAGCCCGGGGATTTCACATCTGACTTAACAAACCGCCTGCGTGCGCTTTACGCCCAGTACTTCCGATTAACGCCTGCACCCTCCG
+
ABBABFFFFFFFFGFGEEE2FGGGFGGHHHCGCGGGGHHFFHHEEE?GHGGGEEEEGGGHGFGGGHG@EECHHHHHGFHHHHHHHHHGGEEGHGFHHGGGGCFFGHFCHFHHHHHGHHADFGGFFGFD.EF000/DGH0/GHHF0<CCC::FHHEHHFHHHG0.;999BGFG9@@999FGFFFBFFB/;BBFFFFFFFEFFFFFFFC9DFFF-;EFFFFFFD.;:/99FFFB:AABBDC-;99;;;DEFF.
@M03896:38:000000000-B4D98:1:1103:23826:15337 2:N:0:165
CCTGTTTGCTCCCCACGCTTTCGCACCTGAGCGTCAGTCTTCGTCCAGGGGGCCGCCTTCGCCACCGGTATTCCTCCAGATCTCTACGCATTTCACCGCTACACCTGGAATTCTACCCCCCTCTACGAGACTCAAGCTTGCCAGTATCAGATGCAGTTCCCAGGTTGAGCCCGGGGATTTCACATCTGACTTAACAAACCGCCTGCGTGCGCTTTACGCCCAGTAATTCCGATTAACGCTTGCACCCTCCG
+
BBBBBFFFFFFFGEGEEFFFFGEGGGGHHHGGGGFGGHHHHHHHGEEGFC0EAEEEGGGHAE??EHE/>EFHGHHHGHHGGGHHHHHGGGGGHHGHHCGGGC2GHHEFGGHHHHHGHHGGGGGHHHF?<EGHFCBDGHH/<CD:::CGFC<GFHHHGGGGHHC.:99CFFGGGG?DGFGGFBFFFFF9BFFBBFBBFFFFFFFFFFFFFFCFFDA/;9A@BFE99FFFFFFD99DFF.;.;E9/FBFFFF.
@M03896:38:000000000-B4D98:1:1103:1752:15359 2:N:0:165
CCTGTTTGCTCCCCACGCTTTCGCACCTGAGCGTCAGTCTTCGTCCAGGGGGCCGCCTTCGCCACCGGTATTCCTCCAGATCTCTACGCATTTCACCGCTACACCTGGAATTCTACCCCCCTCTACGAGACTCAAGCTTGCCAGTATCAGATGCAGTTCCCAGGTTGAGCCCGGGGATTTCACATCTCACTTAACAAACCGCCTGCGTGCGCTTTACGCCCAGTACTTCCGATTAACTCCTGCACCCTCC
+
AAAAAFF4@FDFGEEEAEAFFGEE2EFHFFHFEFDFFGHHGHFGDEEGF?EFEGEEEEFH1EAEEF?/>EGHHEGHFE33FFEGHHGAEEGEHGHHH/BGC<?FGH2F2?GHFGFFFGGGFGGHFGF.<<EH0<C<<<0<GGH00;;CBC0;GC0<CGGFGG0.;0///:CA9--9-C9B;FBBBFF/9BFFB/;//.9;-9-AFF@AADBD=9AFFF.9=AA:F/FFFF9DAAA/B/9///9.;;DAFD
@M03896:38:000000000-B4D98:1:1103:1734:15370 2:N:0:165
CCTGTTTGCTCCCCACGCTTTCGCACCTGAGCGTCAGTCTTCGTCCAGGGGGCCGCCTTCGCCACCGGTATTCCTCCAGATCTCTACGCATTTCACCGCTACACCTGGAATTCTACCCCCCTCTACGAGACTCAAGCTTGCCAGTATCAGATGCAGTTCCCAGGTTGAGCCCGGGGATTTCACATCTGACTTAACAAACCGCCTGCGTGCGCTTTACGCCCAGTAATTCCGATTAACGCTTGCACCCTC
+
A3AAAFFFBF5BF24AAEFCFFEAAE2F33GCEEEEEGHHFHGHEE1FF?E0AEEEEEEHAE?AEG1/>EFHFFHB3?C3GFGHHGDFCFGGHHGHHFCGC@10FHFA0?GHHHBDGA/@CCAG1G..<ADG00<DDGF/CGFF0;:GCG0CGBC0;C:CC:0;C9///0/:?-9@-CBFEB0099B//;BFB//:B.99-->?A.9A?9=?-A?/9.9--;.;9//;B//.99./:9=?AE.//:A..
@M03896:38:000000000-B4D98:1:1103:1749:15381 2:N:0:165
CCTGTTTGCTCCCCACGCTTTCGCACCTGAGCGTCAGTCTTCGTCCAGGGGGCCGCCTTCGCCACCGGTATTCCTCCAGATCTCTACGCATTTCACCGCTACACCTGGAATTCTACCCCCCTCTACGAGACTCAAGCTTGCCAGTATCAGATGCAGTTCCCAGGTTGAGCCCGGGGATTTCACATCTTACTTAACAAACCGCCTGCGTGCGCTTTACGCCCACTAATTCCGATTAACGCTTGCACCCTCC
+
AABABFF4DFFCFE4EAAAAFFEEDEGGBFGCEFAEAGFFFHGGDEEFHCEEAECEEGGHEE?EEF?/>EFHFFHHFFB3GFGGHGGFEFDEHDFHH/BDC@BFGHFF0FGFFGFFFGHC@-<FDD...ADGCC/0DGF<<GH0:<CGCCBCGBH0;G:GCG0.:0///9999---9:9FFBFFFFF/9BFF/B9:B.9;9-=DF?99AA;=9.A9/E?=B?.;9;BFFB/.:.9/9.9..E./:9A9;A
@M03896:38:000000000-B4D98:1:1103:7649:15778 2:N:0:165
CCTGTTTGCTCCCCACGCTTTCGCACCTGAGCGTCAGTCTTCGTCCAGGGCGCCGCCTTCGCCACCGGTATTCCTCCAGATCTCTACGCATTTCACCGCTACACCTGGAATTCTACCCCCCTCTACGAGACTCCAGCTTGCCAGCATCAGATGCAGTTCCCAGGTTGAGCCCGGGGATTTCACATCTGACTTAACAAACCGCCTGCGTGCGCTTTACGCCCAGTAATTCCGATTAACGCTTGCACCCTCCG
+
AAA>AFFFFFFFGCBFEEEAFFEECEGHBFGCAEGGGHHHBGHGEEDF311EAEEEGG?G1>1EEF?/>E1FDFGHF03?GGGGGHHAEGFEFHGHHABGG??BFGFABGGHFBDDFHECCCGB1F>A><E11/</<<0<CC=0./=C:00;CGHECCFG:00.:0:/CFFE?-;--;99B0;0CFF0;BFFB/;:/9AEBBBFFF=A.A-@-.;9;.9-BDA/9/9BFFFFF.DBB.>.:9E/99;AFF.
@M03896:38:000000000-B4D98:1:1103:16772:16240 2:N:0:165
CCTGTTTGCTCCCCACGCTTTCGCACCTGAGCGTCAGTCTTCGTCCAGGGGGCCGCCTTCGCCACCGGTATTCCTCCAGATCTCTACGCATTTCACCGCTACACCTGGAATTCTACCCCCCTCTACGAGACTCAAGCTTGCCAGTATCAGATGCAGTTCCCAGGTTGAGCCCGGGGATTTCACATCTGACTTAACAAACCGCCTGCGTGCGCTTTACGCCCAGTAATTCCGATTAACGCTTGCACCCTCC
+
BBBBBFFFFFFFGGBEAFEFEGAEEGGHGGHHGGGGGHHGFHHHGAAFHE0EEEEFEEEHEECEGHDCEEGHFHHHGFFDGGHHFHGGGDGGHGFHHGGG?<?FGGFCGHHHHHGFFHHGGGGHHHGDAEGHE0CDGHFCEHFB::CG;::CHGHEGCGHHHHEC0:/;FCEGAAC-;CFGGGBFFF/9BFBB/BBF.EFCFFFEFC9DDFFA.A/BED;DDEFFBFFFFFFADFFBDF.;.A/BBAAED
@M03896:38:000000000-B4D98:1:1103:8738:17426 2:N:0:165
CCTGTTTGCTCCCCACGCTTTCGCACCTGAGCGTCAGTCTTCGTCCAGGGCGCCGCCTTCGCCACCGGTATTCCTCCAGATCTCTACGCATTTCACCGCTACACCTGGACTTCTACCCCCCTCTACGAGACTCCCGCTTCCCAGTCTCAGCTTCAGCTCCCACCTTGCGCCCGGCGATTTCACATCTGACTTAACACACCCCCTGCGTGCGCTTTCCGCCCCGTAATTCCGATTAACGCTCGCCCCCTCC
+
AAAAADFCFFFFGG4E2AAFFG?EEGEH3BGFEEEE?FFH5GGG111B3E1AAA>EEFGG1EA1EG1/>>1FEE4GC?B3FBEGFBB?E<E?FBBGHE></<BGC0?<C0FFGGDDFFGG@<AF<D<...>FC/..<C..<<<C/0;;00/::;:00<=GG/...0=/-;A@;;---;A;F/9/;FF9/;9/9/9BB.A9.;--A.9..9-;-9./;9.9---.;../;9/:.../:.;..-9-:;9-9.
@M03896:38:000000000-B4D98:1:1103:8758:17439 2:N:0:165
CCTGTTTGCTCCCCACGCTTTCGCACCTGAGCGTCAGTCTTCGTCCAGGGGGCCGCCTTCGCCACCGGTATTCCTCCAGATCTCTACGCATTTCACCGCTACACCTGGAATTCTACCCCCCTCTACGAGACTCAAGCTTGCCAGTATCAGATGCAGCTCCCAGGTTGAGCCCGGGGATTTCACATCTGACTTAACACACCGCCTGCGTGCGCTTTACGCCCAGTAATTCCGATTAACGCTTGCACCCTCC
+
AAB>AFFFFFFFGGGG?EEFFGEEEGGHFBGGEFEEEGHHHHHGEE?FGDCGEE>EFGGH1EDEGH1>EEFHGHHHGGHFGGHHHFGFEEFGHHHHHFDGFC?GHHCGBGHHHHHFHHHGGGGHHHFA.<EHF0<0DGD<CG000:GGH0CGHG0C/CGHGH0.99///;BEBD??CDGFG0BFFFF/;;B9/9B//AAF-BFFFF-:.ABD9;.;B9A;DD?B/FBFFF99.AD9/AB.9../;BD.AD
@M03896:38:000000000-B4D98:1:1103:8740:17447 2:N:0:165
CCTGTTTGCTCCCCACGCTTTCGCACCTGAGCGTCAGTCTTCGTCCAGGGGGCCGCCTTCGCCACCGGTATTCCTCCAGATCTCTACGCATTTCACCGCTACACCTGGAATTCTACCCCCCTCTACGAGACTCCAGCTTGCCAGCATCAGATGCAGCTCCCAGGTTGAGCCCGGGGATTTCACATCTGACTTAACAAACCGCCTGCGTGCGCTTTACGCCCAGCAATTCCGATTAACGCCTGCACCCTCC
+
ABBABFFFFFFFGGFE2EAAFGEEFGGHGHHHGGGEGHHHHHHHGE1FG10EEEEFGGGHEEDEGHEEEEGHHHFHGHF3FGHGHGHGGFGGHHGHHDFGD@?FHHFGCGHFHHHHHHHGGFGGGH<<.<<<C//<CG<<CGD0.;;CGG:C0CHGH/GHGH0.90/99FFGFBB-D.FFF/BBFBF9;BFF//B;9.EE;=FFFE=;AA@>@.ABFA.@AF?...;BFB9..;AFF?@-..::BFD?AD
@M03896:38:000000000-B4D98:1:1103:26213:17566 2:N:0:165
CCTGTTTGCTCCCCACGCTTTCGCACCTGAGCGTCAGTCTTCGTCCAGGGGGCCGCCTTCGCCACCGGTATTCCTCCAGATCTCTACGCATTTCACCGCTACACCTGGAATTCTACCCCCCTCTACGAGACTCCAGCTTGCCAGTATCAGATGCAGTTCCCAGGTTGAGCCCGGGGATTTCACATCTGACTTACCAAACCGCCTGCGTGCGCGTTACGCCCAGATATTCCTATTCACGCTTGCACCCTCC
+
AAAAAFFFFFDFFEBEAEEEEGDEDGGHGCGEEGE2EGGHHHFFEEAFGA0AAFEEGFDF1E??EHD/>EGGHGBHFFGGHFFGGGGFGEAAFFFHH?BCC@DGHHCF0FGHGGGGHFHGGGGHEHF<<<<GF/=<<C0<<GF0<0:CG0;C0CGH;CGHGH0./0;9BCFG??-B-;CBFBBCFFF/BFFFF/;F9.AA-;;...9.:9@B-;-9..;-@D..//:/99//////;.;.;.9/9F..;A
@M03896:38:000000000-B4D98:1:1103:11245:17861 2:N:0:165
CCTGTTCGATACCCGCACTTTCGAGCTTCAGCGTCAGTTGCGCTCCAGTGAGCTGCCTTCGCAATCGGAGTTCTTCGTGATATCTAAGCATTTCACCGCTACACCACGAATTCCGCCCACTTTGTGCGTACTCAAGGAAACCAGTTCGCGCTGCAGTGCAGACGTTGAGCGTCTACATTTCACAACACGCTTAATCTCCGGCCCACGCTCCCTTTCAACCCACTACATCCGGATAACGCCCGGACCTTCC
+
ABBBBFFBBFABGGGGGCEGGGEGHGGHHHHHGEFGGHFGHGGGGEGGDFBBFGGGHHHHHFEGGHFE1EGFHHHHHGFHHHHGHHGHFFHHBHFHHGGGGFFHHHGFGGHHHGBCDGGGHGH2FFHDFBGHFFHD1FFHHHHEDFHGGCGGFGHHD<DH<GFCEGECFGFGGBEGGG0CFGFGGGGGBDGAAFGFGGGDGFFADEADFFFE.FF/;/;:DEDAB/BBBF?-;.:BBDAAF--;:;9:BF
@M03896:38:000000000-B4D98:1:1103:10005:18631 2:N:0:165
CCTGTTTGCTCCCCACGCTTTCGCACCTGAGCGTCAGTCTTCGTCCAGGGGGCCGCCTTCGCCACCGGTATTCCTCCAGATCTCTACGCATTTCACCGCTACACCTGGAATTCTACCCCCCTCTACGAGACTCCAGCTTGCCAGTATCAGATGCAGTTCCCAGGTTGAGCCCGGGGATTTCACATCTGACTTAACAAACCGCCTGCGTGCGCTTTACGCCCAGTAATTCCGATTACCGCTTACCCCCTCC
+
ABBAAFFCFFFFGFGE2EEFFGFGGGGGAGFGEGEEEHFHFHGHDAAEGEECEE0EGGGHAECEGHE/>>EHHHHHGHGFGGHHHHHGFFGGHGGHH?BF@B?GHHHGHHHHHHHGHGHGGGGHHFF.<<CGF/<<CGF/<CGC00CCC;=GCFFHGCGCGB0::99/9CFE-9;BGAFGGFFGFFB/9BFF9F9;/9EA>ABDFFFFFFAF-;./F..;@.A/////BBF.;../9.--..:/;9@-99
@M03896:38:000000000-B4D98:1:1103:9986:18636 2:N:0:165
CCTGTTTGCTCCCCACGCTTTCGCACCTGAGCGTCAGTCTTCGTCCAGGGCGCCGCCTTCGCCACCGGTATTCCTCCAGATCTCTACGCATTTCACCGCTACACCTGGAATTCTACCCCCCTCTACGAGACTCCAGCTTGCCAGTATCAGATGCAGTTCCCACGTTGAGCCCGGGGATTTCTCATCTGACTTACCAAACCGCCTGCGTGCGCTTTACGCCCAGTACTTCCGATTAACGCTTGCACCCTCCG
+
ABB?AFFBDFFFGGFEEEEAFGEE?EGHFHHHGGGCEFGGBHHHFE1FG11AAE>EEGFFAE1BEF>E>ECGFE?GBBFDGEGGGHHEEFGGHHHHH?@DGC?BCG000FGFFHFDGHGDCCAC1FCA.<A<1/<<C<</<C=<0==D=00;GFCHHCGGCC.-;...:BBA=---;99FG0;BFGB0;;:///;//9:9-;9A9.-::9@9-9;;F?D-9A?9B/;9BFA:...:/.>...A/;;AAE..
@M03896:38:000000000-B4D98:1:1103:10002:18649 2:N:0:165
CCTGTTTGCTCCCCACGCTTTCGCACCTGAGCGTCAGTCTTCGTCCAGGGGGCCGCCTTCGCCACCGGTATTCCTCCAGATCTCTACGCATTTCACCGCTACACCTGGAATTCTACCCCCCTCTACGAGACTCAAGCTTGCCAGTATCAGATGCAGTTCCCAGGTTGAGCCCGGGGATTTCACATCTGACTTAACAAACCGCCTGCGTGCGCTTTACGCCCAGTACTTCCGATTCACGCTTGCACCCTCCG
+
AAAAAFFFFFFFGGBEAEEFFGFGGGGGBGHHGGDEFHHHDHHHDEAFHAAEAEEGGGGHEEEAEH?EEEGHHHHHHHHHHGHHHHHGGFFGHGFHHGGGGCFGHHHCCHHHHHHFHHHGGGGHHHF..CEHF0GDGHG/<GGC0;<CGF;CFFHHHGHHHH0::9C;CFFEGG-B?DFGGFGGFFF//BFFF/FFFAEFCFCFEF@AFF9@B.ABFFB;DF.9;/9;FF9A.9/:;.A.A999BBD.AD.
@M03896:38:000000000-B4D98:1:1103:26294:19017 2:N:0:165
CCTGTTTGCTCCCCACGCTTTCGCACCTGAGCGTCAGTCTTCGTCCAGGGGGCCGCCTTCGCCACCGGTATTCCTCCAGATCTCTACGCATTTCACCGCTACACCTGGAATTCTACCCCCCTCTACGAGACTCAAGCTTGCCAGTATCAGATGCAGTTCCCAGGTTGAGCCCGGGGATTTCACATCTGACTTAACAAACCGCCTGCGTGCGCTTTACGCCCAGTAATTCCGATTAACGCTTGCACCCTCC
+
ABBBBFFFFFFFGGFF2EEEFGEEAEFHFHHHGEGGGEGH5GFFEEAFGE0EEE>EEEGHGEDEFHEEEEEHHHGHFFHGHHFHFHHGGGGGHHGHHGGGCB2GHHB<CGGHHFHFFHHGCCFFHHEE<DEHF0CGF/D<CGH00;;CCCCCGFHHFCHFHHC.;09:BFBE-@B??DFF9BFFFFF/BFBFFFBBFFFF;AFFFFFDDDCF=AABFFFAF..9///9BFF?D.DF;DD.A..;;FFFFF
@M03896:38:000000000-B4D98:1:1103:3753:20250 2:N:0:165
CCTGTTTGCTCCCCACGCTTTCGCACCTGAGCGTCAGTCTTCGTCCAGGGGGCCGCCTTCGCCACCGGTATTCCTCCAGATCTCTACGCATTTCACCGCTACACCTGGAATTCTACCCCCCTCTACGAGACTCAAGCTTGCCAGTATCAGATGCAGTTCCCAGGTTGAGCCCGGGGATTTCACATCTGACTTAACACACCGCCTGCGTGCGCTTTACGCCCAGTAATTCCGATTAACGCCTGCACCCTCCG
+
ABAAAFFFFFFFGGGF2EAAFGEEEGGGFHFG2EEFDGHHHHGHGEEHH?0EAE>EEGGHAEDEGHE>EEFHHGGHHFHHGHHHHEGFGGGFHHGHHACFCC<FGFF0?G2GHHFFGHHGGGGHHHFGAEGFF0<0<CD<CHF00;;C00;<0CGBC:GHHHFC:9/99CFEAB;--9CFFGGBFFF/BB/9;/BB/.AD9@>D.;-;AD=@@.E/B.;-@..;//BBFF/9?9./;.;-;..99B9AAF.
@M03896:38:000000000-B4D98:1:1103:3761:20270 2:N:0:165
CCTGTTTGCTCCCCACGCTTTCGCACCTGCGCGTCAGTCTTCGTCCAGGGGGCCGCCTTCGCCACCGGTATTCCTCCAGATCTCTACGCATTTCACCGCTACACCTGGAATTCTACCCCCCTCTACGAGACTCCAGCTTGCCAGTATCAGATGCAGTTCCCAGGTTGAGCCCGGGGATTTCACATCTCACTTACCAAACCGCCTGCGTGCGCTTTACGCCCAGTATTTCCGACTAACGCCTGCACCCTCC
+
AAAAAFF1DFFFGGFG1EE0FG?EBEEFB0AEEEE/EAGHHHHHEEE10//E>E/>EECG/?A?EF>/>>AGHHHHFB<1FGHHHGHGGCCFDFBGH?CC/<FGHHFFB1FGGGFDGGECGCGHHFC..<<GC//;;C0:;CG0CCCGB0CCFFH0;C;;B0BA90/9;FCEA@-@-;99F9B;FFF/;BFFB/9;/-:A@@@AE-@9A?-@@--/9---@A-/:/9;FF---9@FF?@-;9;-;BA-EF
@M03896:38:000000000-B4D98:1:1103:5087:20768 2:N:0:165
CCTGTTTGCTCCCCACGCTTTCGCACCTGAGCGTCAGTCTTCGTCCAGGGGGCCGCCTTCGCCACCGGTATTCCTCCAGATCTCTACGCATTTCACCGCTACACCTGGAATTCTACCCCCCTCTACGAGACTCAAGCTTGCCAGTATCAGATGCAGTTCCCAGGTTGAGCCCGGGGATTTCACATCTGACTTAACAAACCGCCTGCGTGCGCTTTACGCCCAGTAATTCCGATTAACTCTTGCACCCTCC
+
ABBABFFFFFFFGGGG?EEAFGEEFGGHHHHHGGGGGFHHHHGHGEEGHFGGEEEEGGGHEEEGGHEEEEGHHHHHHGHHHGHHHHHGGGGGHHFHHFGGGCGHHHFCBFHHHHHGHHHGGGGHGHF..CEHFCF<GHD/=GG::;GHHBCGFHHE0:GGGHH.;0/;/;FEGGBA?DGGGGGFFFF9BFFFBFFFFFFF;DFFEFFAFDBC-9AFF.ABFFF/B/FFFFFFDDDFB/;/;F99BFFFFF
@M03896:38:000000000-B4D98:1:1103:22840:21279 2:N:0:165
CCTGTTTGCTCCCCACGCTTTCGCACCTGAGCGTCAGTCTTCGTCCAGGGGGCCGCCTTCGCCACCGGTATTCCTCCAGATCTCTACGCATTTCACCGCTACACCTGGAATTCTACCCCCCTCTACGAGACTCAAGCTTGCCAGTATCAGATGCAGTTCCCAGGTTGAGCCCGGGGATTTCACATCTGACTTACCAAACCGCCTGCGTGCGCTCTACGCCCAGTAATTCCGATTACCGCTTGCACCCTCC
+
AAAAAFFFFFFFGGGEEEEAFGEEEGGFAGGHFGE2FGFHDHFGGEAAF10AAE>EEGGH1EDEEH?/>EFHHHHHGGGBGFGFHFGFEFGEFGGHH/DGCB?GHHC0CBGGHHGHHHHGGGFHBG.<.<CHC<<0<C0/<C00:0<C:<0;CCFC:CGHHBF./09/;CFF-B?--:FGFGGGFFF/;BFFF/B;/AFFAACD99-.9;9;-.;/BA==DFE9B//9B99.9.;/;.;-.;;;:FDEFF
@M03896:38:000000000-B4D98:1:1103:22846:21297 2:N:0:165
CCTGTTTGCTCCCCACGCTTTCGCACCTGAGCGTCAGTCTTCGTCCAGGGCGCCGCCTTCTCCACCCGTATTCCTCCAGATCTCTACGCATTTCACCGCTACCCCTGGAATTCTACCCCCCTCTACGCGACTCCAGCTTGCCACCATCAGATGCAGTTCCCCGGTTCAGCCCGGGGATTTCACATCTGACTTAACAAACCGCCTGCGTGCGCTTTACGCCCAGTAATTCCGATTCTCGCTTGCACCCTCC
+
>AA1A1D1B3DFGEGF1AAAAF0BBEEB0B0BAAE/ADEF2DAFA//1A///AA/>EE?F1B11BG//?/BEFDFGF>B@FFHHH2D/>/??2F2BG/<</<0BFE/?<1?FF@2@FGEGGCCG1G.---<@A///<<0<.C;0.::;;00<0:G0;:CGF/---;.;;;FC------/;F/:99BF//99B//9;/-;:;9-AA---;--;;A-/9-:-99-;//9:BF/-99//;-;---;/;/:-;9
@M03896:38:000000000-B4D98:1:1103:27190:21439 2:N:0:165
CCCAGATTAGGTCTTCGCTATTACTAATCCATAGATTTCAAGGCCACTTTCTCATCCAATTTTGTTTCACCAACAGTTTTTAACACCTCAGTCGAGTTATATCTTTATTAGTCACTGAATAATCAAAAACACACTTTACTCCCTCTTCAATTGCCATCTATCAATCGTATTACCTCATCTGCTGTCACACAATAACCATTATTACACACACCACATATCTTCTACGACTGATTCAGTACCACTCAAACGTA
+
>A111113111B3113111AA333D333B31331132DA2221BA0AF1A122D21B1BBA22200BDAA11//B01222B/11D1>0B11D1///@?2222B22B@222222212111@212B11B1>?/F/?011211B1/0B0BB212B1><111B1>22B11/?0@1>>11<11121>11?1?<11?/<11??1111=111111.......<<00000<0<...../00000000000:::/00...
@M03896:38:000000000-B4D98:1:1103:9210:21611 2:N:0:165
CCTGTTTGCTCCCCACGCTTTCGAGCCTCAACGTCAGTCATCGTCCAGCAAGCCGCCTTCGCCACTGGTGTTCCTCCTAATATCTACGCATTTCACCGCTACACTAGGAATTCCGCTTACCCCTCCGGCACTCAAGTATGACAGTTTCCAATGCAGTCCACAGGTTGAGCCCATGCCTTTCACATCAGACTTGCCACACCGTCTACGCTCCCTTTACACCCAGTACATCCGGATAACGCTTGCCCCCTAC
+
ABBBBFFFFFFFGGGGAEEFFGEGGGGHHHGHGGFFGHHFHHHGEEEHGHHHHFEEGGGHEGGFGHFBGBFEHHHHHHHGHHHHGHHGGGEFHGGHHGEFGFHHFHFECFGHGHHGDFGHGHHGGGGCCGGHFCBB<DD1FGHB1=FFGHHFFGHHGGHFHHF.00<<<GHGEFBGFGCGHGHHHHG0CFFB:;CGFFGD?.E?9BECEGGG/;0;FGFBDFE9B/B/FFD;.;ABFADB...;BEFAEF
@M03896:38:000000000-B4D98:1:1103:23081:21661 2:N:0:165
CCTGTTCGCTACCCATGCTTTCGCTCCTCAGCGTCAGTAACTGCCCAGTAACCTGCCTTCTCCATCGGTGTTCCTCCTGATATCTGCGCATTTCACCGCTACACCAGGAATTCCAGTTACCCCTACAGTACTCAAGCTCTGCCCGTATCGCCTCCACGCCCGCAGTTAAGCCCCGGAATTTCACAGACGACGCGACAACCCACCTACTAGCCCCTTCCGCCCAGTCATTCCGTACCACACCCGCACCCTA
+
BBB@BB@3AAABFFBEBFGFDFEEGHGHFFHHE2AEFGE5DGHFFE3FFDBFGHAEBEHH3FDEGHE1AA>E5GFGFHEFFF5FF4@>@C>E4BFFH1EE?EBF?C0FA?FFGHD44B?B?F?FCAC1?2DB11??1B1@1@FG/</FH//<//<?G/<F?--><.00=0<<G<<::-;::;0C:;/;-9-:@?BB?-.;A.;9F/F99;/;/..../...;..////9:/F9.9.;/.;..-;--;9.9
@M03896:38:000000000-B4D98:1:1103:23071:21681 2:N:0:165
CCTGTTCGCTACCCATGCTTTCGCTCCTCAGCGTCAGTAACTGCCCAGTAACCTGCCTTCGCCATCGGTGTTCCTCCTGATATCTGCGCATTTCACCGCTACACCAGGAATTCCACTTACCCCTACAGTACTCAAGTTATGCCCGTATCGCCTCCACGCCCGGAGTTAACCCCCGGAATTTCCCACACGACGCGCCAACCCCCCTACCACCCCTTTCCGCCCAGTAATTCCGGCCAACCCCCGCCCCCTA
+
AAAAAFBADAAAGGG1FBFFGGFGFHGHHHHCGGEGGHFGGGGBGFGHGH2DF1AFGHHHAEEEAGEEAEFGHFHHHH1FFHHHH2FGGGGGHHHHH>EGGEFGC/><FFGHGHF11BGGGCGGCF1BFGGHFGG<2@@D1FGHC//0?/A<C/FGB.AGCCC--./=00<<A;;@?-:C0B0=0..9--999---99-:--;@---:F/AB@--///-9;@A-/9/9/;;9;-9--9-;-@-@-@@@?-
@M03896:38:000000000-B4D98:1:1103:25680:22187 2:N:0:165
CCTGTTTGCTCCCCACGCTTTCGAGCCTCAACGTCAGTCATCGTCCAGCAAGCCGCCTTCGCCACTGGTGTTCCTCCTAATATCTACGCATTTCACCGCTACACTAGGAATTCCGCTTACCCCTCCGGCACTCAAGTATGACAGTTTCCAATGCAGTCCACAGGTTGAGCCCATGCCTTTCACATCAGACTTGCCACACCGTCTACGCTCCCTTTACACCCAGTACATCCGGATAACGCTTGCCCCCTAC
+
AAAAAFFFFFFFGGFG1EEFFGE0BEEGGFGFEHHAEHGB2GGHHEAGHHGGGGEEGEEG/EAEEFBB@0FEGHHHHHHHHHHHHHHFGGGCGGFHHEGGGEBGEHHFBGFHGHFC?EGHFHHGGGG?CCGHFFB1<FG1DGH1GDFGHGGFBHHFHHHGGBGG<0//<CCECGCGFGHHHFGEGH000;CF;;:;BFBG@.9AEG.A;EGGFBFGF0;/AA-9;///;BA--9ABF-----;;9A?-9-
@M03896:38:000000000-B4D98:1:1103:8082:22728 2:N:0:165
CCTGTTTGCTCCCCACGCTTTCGCACCTGAGCGTCAGTCTTCGTCCAGGGGGCCGCCTTCGCCACCGGTATTCCTCCAGATCTCTACGCATTTCACCGCTACACCTGGAATTCTACCCCCCTCTACGAGACTCAAGCTTGCCAGTATCAGATGCAGTTCCCAGGTTGAGCCCGGGGATTTCACATCTGACTTAACAAACCGCCTGCGTGCGCTTTACGCCCAGTAATTCCGATTAACGCTTGCACCCTCC
+
ACBBBFFFFFFFGGGGGEEFGGGGGGGGFHHHGGGGGHHHHHHHGDEGGGEGEFFFGGGHEEDEGHEE>EFHHHHHHHHDGGHHHHHGGGGGHHHHHGFGDC?GHHEGCGHHGHHFHHHGGGGHGHF>><CGCCGDGFFCGHG0:;CHGHFGHHHFHFHHHHF.;0;9CFFGGG??BDFGFGFFFFF:BBFFF/BFFAEFADFFFFAADACC@.9/BEACFF.;;:FFFFF.A.DBBFF.;EE/BFF.AD
@M03896:38:000000000-B4D98:1:1103:8065:22732 2:N:0:165
CCTGTTTGCTCCCCACGCTTTCGCACCTGAGCGTCAGTCTTCGTCCAGGGGGCCGCCTTCGCCACCGGTATTCCTCCAGATCTCTACGCATTTCACCGCTACACCTGGAATTCTACCCCCCTCTACGAGACTCAAGCTTGCCAGTATCAGATGCAGTTCCCAGGTTGAGCCCGGGGATTTCACATCTGACTTAACAAACCGCCTGCGTGCGCTTTACGCCCAGTAATTCCGATTAACGCCTGCACCCTCC
+
BBBBBFFFFFFFGGGF?EEFFGEEEGGHFGHHGGGGFHHHGHHHGGEHG?EGEEEGGGGHEEDEEH?>EEGHGHHHGGHGHHHHHHHGGGGGGHHHHFGGG@FGHHFGBGHHHGHHHHHGGGGHHHGD.EEHFFC<GHE/GHDB:;;C:0<CGHEHG;GHHFHEC0C9FFGEAD??DDFGGGGFFFF/;BF/9/B:/AEEAFFDFAD.AFFF-;9BFAD-B?.9BBFFFFF.;9.;B.B-AE9;/;AAEF
@M03896:38:000000000-B4D98:1:1103:19267:22783 2:N:0:165
CCTGTTTGCTCCCCACGCTTTCGCACCTGAGCGTCAGTCTTCGTCCAGGGGGCCGCCTTCGCCACCGGTATTCCTCCAGATCTCTACGCATTTCACCGCTACACCTGGAATTCTACCCCCCTCTACGAGACTCAAGCTTGCCAGTATCAGATGCAGTTCCCAGGTTGAGCCCGGGGATTTCACATCTGACTTAACAAACCGCCTGCGTGCGCTTTACGCCCAGTACTTCCGATTAACGCTTGCACCCTCC
+
ABAABFFFFFFFGGGE2EEFFG?EDGGHGHHGEGGGGHHHGHHHFEAGHE0FEEEGGGGHEEFEGHDEEFGHHHHHHGGDHGHHHHHGGGFGHHFHHDGFGCFGGFGC2GHHHHGGGHHGGGGHHHG.<DDHFCF0DGD<CGGF0<GGG00;FHHHFGHHHGHEC99;FFGGGGGGGDGGGEFFFFF9FBF///B;FAEFFFFFFFFDDFAF-;ABFE?@FDF/B/BFFFD.AADFFAD.A.9/;BAEEF
@M03896:38:000000000-B4D98:1:1103:19281:22794 2:N:0:165
CCTGTTTGCTCCCCACGCTTTCGCACCTGAGCGTCAGTCTTCGTCCAGGGGGCCGCCTTCGCCACCGGTATTCCTCCAGATCTCTACGCATTTCACCGCTACACCTGGAATTCTACCCCCCTCTACGAGACTCAAGCTTGCCAGTATCAGATGCAGTTCCCAGGTTGAGCCCGGGGATTTCACATCTGACTTAACAAACCGCCTGCGTGCGCTTTACGCCCAGTAATTCCGATTCACGCTTGCACCCTCC
+
ABBAAFFFFFFFGGGE?FFFFGDEGGGHHHHHGGFEFHGHHHHHGEDFHCEFEEEGGGGHEEDGGHEC>EFHHHHHGHHHHHHHHHHGFEGGFHGHHFCGFFFHHHHFFGHHHHFGHHHGGGGHGHF<<CDHFGHDHHFCGHG0CCGCGCCGFHHHHFHHGHCA:09BFGGGFG?BDCFGGGGGFFF9FFFFFFFFFAFFFDADFFB;DDACAD.BFFD;DFFFFBFFFF/.A?BB9.;.:;A/;BA?EF
@M03896:38:000000000-B4D98:1:1103:23307:22956 2:N:0:165
CCTGTTTGCTCCCCACGCTTTCGTGCCTCAGTGTCAGTTACAGTCCAGAGAGCCGCCTTCGCAACTGGTGTTCCTCCTAATATCTACGCATTTCACCGCTACACTAGGAATTCCACTCTCCTCTCCTGCACTCAAGTTTCCCAGCTTCAAAGGCTTACTACTGTTCAGCCGTCGCCTTTCACCTCTACCTTAAGAAACCACCTACGCACCCTTTACGCCCACTACTTCCGTATAACCCTACCCCCCTACC
+
AAA>AFFBFFDFGEFEEFE0FGEFFFGHFCAFFHGBGHHFHHGEFG1FBG0BAGAEEGECGE/BEH0010/BEFFHGHHFHHFHHHGEEEEEHHFGHCEGEEFFGHFB1BGHHHFHFFGGFDG1BGDFGB<1<01B>22@GHF<0@GFB12@??1F1?F@?11<?11?>F<<-ACEEC0<==<CF000=000;0;0:C.CEE.GG:A?@@GEB9BB9.-;..;B/;99B99;-9BB/9-:--;;@@-9F-
@M03896:38:000000000-B4D98:1:1103:8627:23346 2:N:0:165
CCTGTTTGCTCCCCACGCTTTCGCACCTGAGCGTCAGTCTTCGTCCAGGGGGCCGCCTTCGCCACCGGTATTCCTCCAGATCTCTACGCATTTCACCGCTACACCTGGAATTCTACCCCCCTCTACGAGACTCAAGCTTGCCAGTATCAGATGCAGTTCCCAGGTTGAGCCCGGGGATTTCACATCTGACTTAACAAACCGCCTGCGTGCGCTTTACGCCCAGTAATTCCGATTAACGCTTGCACCCTCCG
+
ABBBAFFFFFFFFFFGEEEFFGGGGGGHFHHHGGGGGHHFHHHHGDAGGDCFEEEEGGGHEEEEGHDEEEGHHHHHGHHGHHHHHHHGGFGGHHFHHGGGFCFGHHBFHHHHHHHGHHHGGGGHHHGA<ECHFCCDGHF/CGHBCCGGCGGGFHHH;CHHHH0C:;/;FFFFGGCBCGFFFFGFFFFBFFFF/BBFFFFFFFFFFFF;AA;B9.ABFFFFFF?;F/:/BFFDADFFF.B.99999BF.AD.
@M03896:38:000000000-B4D98:1:1103:8621:23364 2:N:0:165
CCTGTTTGCTCCCCACGCTTTCGCACCTGAGCGTCAGTCTTCGTCCAGGGGGCCGCCTTCGCCACCGGTATTCCTCCAGATCTCTACGCATTTCACCGCTACACCTGGAATTCTACCCCCCTCTACGAGACTCAAGCTTGCCAGTATCAGATGCAGTTCCCAGGTTGAGCCCGGGGATTTCACATCTGACTTAACAAACCGCCTGCGTGCGCTTTACGCCCAGTAATTCCGATTAACGCTTGCACCCTCC
+
BBBBAFFFFFFFGGFGEFEFFGEEEGGFEGHGEEEGFHGHGHHHFGGHGGEEEEEGGEGHEGGFGHDEEEFHHHHHHFFGHHHHHGGFGFFGHFFHHDBCCCFHHHGFCGGHGHHHHGHGGFGHHHAA>EEHF<CDDCF/CGGB0;CCGC0;:CCF0CCHGHFA:0:9FFFECA-@-ABBFFFGFFF/BFFFFFBFBFFFFFF.;AC:DFFA=9AFFFFFFFE/;/;FFFEAADFBF.;.:A9:BFFEFF
@M03896:38:000000000-B4D98:1:1103:5942:24190 2:N:0:165
CCTGTTTGCTCCCCACGCTTTCGCACCTGAGCGTCAGTCTTCGTCCAGGGCGCCGCCTTCGCCACCGGTATTCCTCCAGATCTCTACGCATTTCACCGCTACACCTGGAATTCTACCCCCCTCTACGAGACTCAAGCTTGCCAGTATCAGATGCAGTTCCCAGGTTGAGCCCGGGGCTTTCACATCTGACTTAACAAACCGCCTGCGTGCGCTTTACGCCCACTACTTCCGATCACCTCTTGCACCCTCC
+
AABAAFFFFFFFEFGE?EE2FGEE?EGHEGHFEFEGGHHHHFGCEDEGGD1AAE@EGGGHEEEEEH1>>EGHHFBGFE3BEBFHHGHFFFG/FFGHHCGGC<BFGHEGHEHGHFGFGFHGGGGHBG<..ADHF0CDD<DCGGE00=DDGGGFFGFCCCGGHFF.:0:::CBEA--A-;9CFFGGGGF00B9FB/;B/.EEDCFF?F-:.A-B9../B..;@?..;/:;BFD..-./;/;/9/9/;/AAED
@M03896:38:000000000-B4D98:1:1103:5955:24205 2:N:0:165
CCTGTTTGCTCCCCACGCTTTCGCACCTGAGCGTCAGTCTTCGTCCAGGGGGCCGCCTTCGCCACCGGTATTCCTCCAGATCTCTACGCATTTCACCGCTACACCTGGAATTCTACCCCCCTCTACGAGACTCAAGCTTGCCAGTATCAGATGCAGTTCCCAGGTTGAGCCCGGGGATTTCACATCTGACTTAACAAACCGCCTGCGTGCGCTTTACGCCCAGTACTTCCGATTAACGCTTGCACCCTCCG
+
ABABAFFFFFFFGG4EEFEAFGFGGGGHGGHHGGGGGFHHHHHHGEEHHGCFEG@EGGEGHEEDGHEEEEFHHHHHGGHHHHHHHHHGGGGFHGFHHGGGGCFGHHGFHHHHGGFFHHHGGGGHEHA><CEHFBGGGBGBGGFC0;;CFHGHHHFGGGGGHBGCC9::/CFEBGFG?EFFFBFFFFF9BFFFFFFFFAEEFAA.EAC;DA-B9:A/FEDCFFE/9/;BFFDF?.;/;.@AF.AFFFFEEF.
@M03896:38:000000000-B4D98:1:1103:5960:24222 2:N:0:165
CCTGTTTGCTCCCCACGCTTTCGCACCTGAGCGTCAGTCTTCGTCCAGGGGGCCGCCTTCGCCACCGGTATTCCTCCAGATCTCTACGCATTTCACCGCTACACCTGGAATTCTACCCCCCTCTACGAGACTCAAGCTTGCCAGTATCAGATGCAGTTCCCAGGTTGAGCCCGGGGATTTCACATCTGACTTAACAAACCGCCTGCGTGCGCTTTACGCCCAGTAATTCCGCTTAACGCCTGCACCCTCCG
+
AABA3DFFFFFFGG4E2EEAAFEFFGGHFFHHGGGEEHHGFHHHGGEHHG0EEECGGGGHEE?EFFEEEEFHHHHHGEHEHHHHHHHGGGEGHHHHHDDGGCBFFGFGFFHHGHHFHHEGG?ECFGGGFGGHFFFDGFFBGHF00:0<CB:GFFHH;CCGHFHFHF/BFB;E??AA-.;FF0BBFFB;B//B//;9B?EE--99;;-99A>@@../;AD>>DA;B//9;B/...99;.--.AFB/B99:;.
@M03896:38:000000000-B4D98:1:1103:15028:24826 2:N:0:165
CCTGTTTGCTCCCCACGCTTTCGCACCTGAGCGTCAGTCTTCGTCCAGGGGGCCGCCTTCGCCACCGGTATTCCTCCAGATCTCTACGCATTTCACCGCTACACCTGGAATTCTACCCCCCTCTACGAGACTCAAGCTTCCCAGTATCAGATGCAGTTCCCACGTTGAGCCCGGGGATTTCACATCTCACTTAACAAACCGCCTGCGTGCGCTTTACGCCCAGTAATTCCGCTTAACGCTTGCACCCTCC
+
ABAAAFFFFFFFGGGE2AEAFGEE2FGFBFGGEEEAEEGHDH2GEE?BA10EAE>EGGGH1EAEGH?/>ECGHGHHFGEFGGGHHFGFEE?EGGFGH/BDCCFHHH0?CCFFHDDFGHHGGGGGHG...<<GH0<0<C00<CG0::C;;;;;:GCC:;CGHH.-..:.9;FF-A-9-;9FCBFBFF//;;BF//B/BAEF9@@A.9;9;A9@;.9/;9.@BB.9B//9BFF.9.9/B9B..9.;BFFEEA
@M03896:38:000000000-B4D98:1:1103:15012:24835 2:N:0:165
CCTGTTTGCTCCCCACGCTTTCGCACCTGAGCGTCAGTCTTCGTCCAGGGGGCCGCCTTCGCCACCGGTATTCCTCCAGATCTCTACGCATTTCACCGCTACACCTGGAATTCTACCCCCCTCTACGAGACTCAAGCTTGCCAGTATCAGATGCAGTTCCCAGGTTGAGCCCGGGGATTTCACATCTCACTTAACAAACCGCCTGCGTGCGCTTTACGCCCAGTAATTCCGATTAACGCTTGCACCCTCC
+
ABBAAFFFFFFFGGGGAEEFFGEEEFGFB3FFEFGCEHHHFHFHEEEFF10EAE>EGGGHEEEEFHE/>EFHHHFHGHFHHGHHHHHGGGGGFGHHHCCFC@?GHGFFFFHHHFGGHHHGGGGHHH<<.<CGC0<<DG0<CGG00;CCC;CCGFHGC;GHHF0.:0/;BFGE;;?-BDFGGGGGFFF/;BFBB/BF/.EE>BBDEFFADD9@-9.FB.9>BD?BBBFFFFBA9A.BF.@...9/;;A.AA
@M03896:38:000000000-B4D98:1:1103:15032:24845 2:N:0:165
CCTGTTTGCTCCCCACGCTTTCGCACCTGAGCGTCAGTCTTCGTCCAGGGGGCCGCCTTCGCCACCGGTATTCCTCCAGATCTCTACGCATTTCACCGCTACACCTGGAATTCTACCCCCCTCTACGAGACTCAAGCTTGCCAGTATCAGATGCAGTTCCCCGGTTGAGCCCTGGGATTTCACATCTGACTTAACAAACCGCCTGCGTGCGCTTTACGCCCCGTAATTCCGCTTCAACCCTGCACCCTCC
+
AAA1>FFBFFFFGEBFAAA0AF0EBFGGB0EFEEEC?FGHFHHHGEAC0B/AAE>EEGGHAECFGH?>>EEHHHHHG0FGGHHFHGFFE<EEFGGHH<BCC><FHHE?01?FGD1?FGGGCCFF<G....<DG0C0<C0/CG0000<;C0::CGB:;;CC:/-9:9;9/BCE/999.;9BBFF0;CB00;//:/;/99E9@;--EA@9AA@@=-9BF--@@--;---9BF/--;-///;9;-:-;9;A:A
@M03896:38:000000000-B4D98:1:1103:15008:24854 2:N:0:165
CCTGTTTGCTCCCCACGCTTTCGCACCTGAGCGTCAGTCTTCGTCCAGGTCGCCGCCTTCGCCACCGGTATTCCTCCAGATCTCTCCGCATTTCACCGCTACACCTGGAATTCTACCCCCCTCTACGAGACTCCAACTTGCCAGTCTCAGATGCAGCTCCCACGTTGAGCCCCGGGCTTTCACATCTCACTTCACATACCCCCTGCGTGCCCCTTCCTCCCCGCAATTCCTGTCCACGCTTCCTCCCTCC
+
AAAAABFBDFDFGECE1AA0AFEEEEE0B00BAAAA/BDGGHHHAE?F011/AA/AE/EG/B??EG/>/>/FFGFHH0F1BFEGH1GEEEA<BG2GF?E<@@BGF00F0B?FF2@FHCECCCF01?/<.<>GC1>1><0==C0000==<00<0<00/:;GCC.-..:.;CGE.-----99;0CBBF009;BF9CB//;:;/-;-99---9-9-9--9/;9A--99--//;/////9/-9-9-9/:9AF-A
@M03896:38:000000000-B4D98:1:1103:17685:25026 2:N:0:165
CCTGTTTGCTCCCCACGCTTTCGAGCCTCAGCGTCAGTTACAAGCCAGAGAGCCGCTTTCGCCACCGGTGTTCCTCCATATATCTACGCATTTCACCGCTACACATGGAATTCCACTCTCCCCTCTTGCACTCAAGTTCAACAGATTCCAAAGCGTACTATGGTTAAGCCACAGCCTTTAACTTCAGACTTATCTAACCGCCTGCGCTCGCTTTACGCCCACTAAATCCAGACAACACTCCGCACCTAC
+
AAAAADFFFBFFGGFEAEAAAGDCFEGFHGHHGGGGGGGGDFBGEF2FFGBEGGAEEAFGCEEEGH>E//?EFGGHFFDDEGFFHHHFGGGGHGHHHFGGCEBGFF?FGFHHHHGHGFGHFFGHEF1@FHHHG0111?1?1?F00??FHF1?0FA<A>G<111DDD<<<CGHFAHHFFFFBC;<0;00;/0CC;<0:G:-99;..;9-9-;9;.FC.;99D.AF/9//;//;.B.A.;/9.:.-;@/BF
@M03896:38:000000000-B4D98:1:1103:17708:25032 2:N:0:165
CCTGTTTGCTCCCCACGCTTTCGAGCCTCAGCGTCAGTTACAAGCCAGAGAGCCGCTTTCGCCACCGGTGTTCCTCCATATATCTACGCATTTCACCGCTACACATGGAATTCCACTCTCCCCTCTTGCACTCAAGTTCAACAGTTTCCAAAGCGCACTATGGTTAAGCCACAGCCTTTAACTTCAGCCTTATCTCACCGCCCTCGCTCGCTTTACCCCCACTAAATCCGAACAACCCTCGCGACCTACG
+
AAA>AFBFFFFFGGFG?EAAFGEF4EEFHHHHGGGEGHGHFH5BEF2FHH2BGGAE0A1F1EEFGH1/>>EEFHFHHHFGFHGHFFHFGEFGHGHHHEEEEEFGF3FFB1FFHHDHHHHHHFGHGHDFFGHHF0@11@1?1?F01?FFGH1<<GA--<<110<<=<0=<C/C<CGH/CGFF;0=C000=/CFFHH0CGA9BB--=:-.9-;..9BB//9;B.9//:9BF9.9--.;;9.;-;--;9.9B.
@M03896:38:000000000-B4D98:1:1103:20908:25637 2:N:0:165
CCTGTTCGCTACCCATGCTCTCGCTCCTCAGCGTCAGTGGCTGCCCAGAGACCTGCCTTCGCCATCGGTGTTCCTCCTGATATCTGCGCATTCCCCCGCTACCCCAGGAATTCCAGTCTCCCCTACAGCACTCAAGCCAGCCCGCATCGCCTGCACACCCGGCGTTAAGCCCCACACTTTCCCAGACCACTCCACCCCCCACCTACCAGCTCTCTACGCCCACTAAACCCTGCCAACCCCCGCCCCCTAC
+
>AA3A@DADAADGGGFABBFGG?FFHGHHHHHGGEG2F53BFAFFH3BF1BFFG2FGHHH1BAEFG?1>1?EFGDGHHHFFGBFF@F>ECFAFG3FE>EEEE0BFA/?/BFFGHF1?FFF1FAG/F11<0@G<0<?<F<??FD---><><ED<C/C<CAA@--::-.:00;E99.9C/00;0C00:A./;/;.;;..;;@-.A.9/99;9/9///:/.-99...////;9.999//..9.@---;@=-AA
@M03896:38:000000000-B4D98:1:1103:20881:25643 2:N:0:165
CCTGTTCGCTACCCATGCTCTCGCTCCTCAGCGTCAGTGGCTGCCCAGAGACCTGCCTTCGCCATCGGTGTTCCTCCTGATATCTGCGCATTCCACCGCTACACCAGGAATTCCAGTCTCCCCTACAGCACTCAAGCCAGCCCGTATCGCCTGCACACCCGGAGTTAAGCCCCAGACTTTCACAGACGACGCGCCAAGCCACCTACGAGCTCCCTACGCCCAGTCAATCCGGACAACGCCCGCACCCTAC
+
AAAAAFFBBB?DGGFGBBFGFGEFFHGHHGHHEGDEFHFHFG2CGFEGHG2BFGBGHHHHEFFEFHEEEAEEGGGHHHHHEHHHHGHGGEGEGHHHHGGGFEBFGEGF/FGHGHF3BFFHFHDHEGB2FGHHF2<@FFFFFGG@/>?GD?DCGHHFFGGGCC-<:/0;0;CCFD.;E/;GFBGF0/9--;;9--;.-.;E.BF.BB.9.=.//.9/A.-@DA.9/;/:FF;-;;9AA->-@-;--;DA.;
@M03896:38:000000000-B4D98:1:1103:20900:25659 2:N:0:165
CCTGTTCGCTACCCATGCTCTCGCTCCTCAGCGTCAGTGGCTGCCCAGAGACCTGCCTTCGCCATCGGTGTTCCTCCTGATATCTGCGCATTCCACCGCTACACCAGGAATTCCAGTCTCCCCTACAGCACTCAAGCCAGCCCCTATCGCCTGCACACCCGGAGTTAACCCCCAGACTTTCCCAGACGACGCGCCCAGCCACCTACGAGCTCTTTACGCCCAGTCAAGCCGGCAACCGCCCGCACCCTAC
+
AABB3FFADB2AFFCGBBBFBF2FFHGHHHHHGGAEAFAFFFCFHEGGHG2FFHFGGHBF1EAAFG1?11??BGHHHGHGE@BFEFGEGFEEHGGHHDEEC@BGGE0/?CGFBG3B3B3FGFDHGF2FG2@FFCC<FFC0CFE/F/<?/CCACF0GDFDGCG--</=<0=CADG.;EH0FH0;F0.;--;-9;-;-;.99FB?./9.9.;.;/9//;..-@D.://///;-----.;-;-9-;--;A..;
@M03896:38:000000000-B4D98:1:1103:11673:26433 2:N:0:165
CCTGTTTGCTCCCCACGCTTTCGTGCCTCAGTGTCAGTTACAGTCCAGAGAGCCGCCTTCGCAACTGGTGTTCCTCCTAATATCTACGCATTTCACCGCTACACTAGGAATTCCACTCTCCTCTCCTGCACTCAAGTTTCCCAGTTTCAAAGGCTTACTACGGTTGAGCCGTAGCCTTTCACCTCTGCCTTAAGAAACCACCTACGCACCCTTTACGCCCAGTAATTCCGGATAACCCTAGCCCCCTACC
+
AAAAAFFFFFFFGGGEAEAAFGEFEFHHHHHGHHHHHHHHGGFAGF5FEGEEFGAEFGGHCEAEEH?3@?BFHHHHHHHHHHHHHHHFEFGFHHHHHEEGGEGHHHBCGHHHHHFGFHHHGHHHHGFGGGHHGBG?3@FHHHHB<DGFFGG@@?<<1FFFHDACC-01<F-<.EGHHFHFDGHHHHF0<<=:C000CGCHEEHHH:@DGGGE9:BF99@BD.90C0;CF/-A.ABF/;999;;FFF;EF.
@M03896:38:000000000-B4D98:1:1103:11819:26572 2:N:0:165
CCTGTTTGCTCCCCACGCTTTCGCACCTGAGCGTCAGTCTTCGTCCAGGGCGCCGCCTTCGCCACCGGTATTCCTCCAGATCTCTACGCATTTCACCGCTACACCTGGAATTCTACCCCCCTCTACGAGACTCAAGCTTGCCAGTATCAGATGCAGTTCCCAGGTTGAGCCCGGGGATTTCACATCTGACTTAACAAACCGCCTGCGTGCGCTCTACGCCCAGCAAGTCCGCTTCACGCTTGCACCCTCCG
+
ABAAAFFFFFFFGGFFEFEAFGDGGGGGFHHFEGDEGHHHGHGGGE1BG11AAEEGGAEHAED>EHFE>EFHHHGFFFHFGGHFHHGEFEFEHGGHHECFGC2BFF2??<FGGGFFFFHGGGGHHGF...>GF0/<GGF<CGGC0===D=<GGGFHFCCGHHH.;0:/;GBE??9A-./;FFGGBCC0;;9F;/;;/FEA@BDF?A>;999@-.;/BFFCCFF..../;B.-.9./9.;..;:/;BD.ED.
@M03896:38:000000000-B4D98:1:1103:11842:26583 2:N:0:165
CCTGTTTGCTCCCCACGCTTTCGCACCTGAGCGTCAGTCTTCGTCCAGGGGGCCGCCTTCGCCACCGGTATTCCTCCAGATCTCTACGCATTTCACCGCTACACCTGGAATTCTACCCCCCTCTACGAGACTCAAGCTTGCCAGTATCAGATGCAGTTCCCAGGTTGAGCCCGGGGATTTCACATCTGACTTAACAAACCGCCTGCGTGCGCTTTACGCCCAGTAATTCCGATTAACGCTTGCACCCTCCG
+
AAAAAFFFBBFFGE1EAEAAAFAECEEF0CCGCEFGGFHHDFFFEEA1F///AEEEEFGHEEAEGHCE>EAGHGFHHBHFHGFH2GGEG/?EDFGHH/>@@BFFGCCA0FGGFGGHHHEGG-EG1FF..<<GCC/<D/0/CGG00;<::B0CCFHE0:CGGEF.:0:;BFGGG-9--:CBFGG0FFF/9BFF9BFFF-EF@@@FA--9-;9@9-;FBE--@A-9;/BBBBB---;/:-;-;99/;BBEEF-
@M03896:38:000000000-B4D98:1:1103:14868:28135 2:N:0:165
CCTGTTTGCTCCCCACGCTTTCGCACCTGAGCGTCAGTCTTCGTCCAGGGGGCCGCCTTCGCCACCGGTATTCCTCCAGATCTCTACGCATTTCACCGCTACACCTGGAATTCTACCCCCCTCTACGAGACTCAAGCTTGCCAGTATCAGATGCAGTTCCCAGGTTGAGCCCGGGGATTTCACATCTGACTTAACAAACCGCCTGCGTGCGCTTTACGCCCAGTAATTCCGATTAACGCTTGCACCCTCC
+
AAABAFFFFFFFGGGGFFEFFGGGGGGHGHHHGGGGGHHHHHHHGEEGGDEGEEEGGGGHAEDEGHD/EEGHHHHHGGHHHGHHHHHGGGGGGHHHHFGGG@DGHHFFFHFHHGGHHHHGGGGHHHGD?EFHFCCDHHD/CGGG:0GGGCCGFHHHHFHHHHB.;0BBFFGGGGG-B.CGFGGGFFF9FFFFF/BBFFEFFFFFEFB:DFFC>A./FAA>DF.:9/9;FFBAAAAFFDF.;..9;BDFFF
@M03896:38:000000000-B4D98:1:1104:13021:2415 2:N:0:165
CAGCAAGAAATGAGTCAGGCGGACTACAAAAAGAGAAACGTCAGCCGGATTAACGCAACCGTTGACAACAAATCACAAAACACTACCAATCGAACACGCACGCGGAGAAGACTCACACAGAAAAAACATCTAAACAATCAACAAAGTTGTCACGAAAAAAATGCACAATAAATACGACATAAGTACGCTAGACACATGCAAAGCTAGATAAATGCACATAATCGTAATGATACAAAACCACAGCAATCTGA
+
>1111111111111311111100A0001110///A01B0/B/FE1B/////111/>///0/////1@1/??0111@1B0>F/010B01110/000/<////////<//00101<1111<01<<0>-..0<0000/<.0/00<0../0;00000....-.--.0000;/000;000.9.--//////-----//9--///:///-/////////////9;///9-----/////9//----------/////
@M03896:38:000000000-B4D98:1:1104:18392:3648 2:N:0:165
CCTGTTTGCTCCCCACGCTTTCGCACCTGAGCGTCAGTCTTCGTCCAGGGGGCCGCCTTCGCCACCGGTATTCCTCCAGATCTCTACGCATTTCACCGCTACACCTGGAATTCTACCCCCCTCTACGAGACTCAAGCTTGCCAGTATCAGATGCAGTTCCCAGGTTGAGCCCGGGGATTTCACATCTGACTTACCAAACCGCCTGCGTGCGCTTTACGCCCACTCATTCCGATTAACGCTTGCACCCTCC
+
ABBBBFFFFFFFGGGGEEFFFGEEFGGHGHHHGEEGGFHHFHHHFGGHHE?EEGEGGGGHAEDEGHEEEEGHHHHHHHHGHGHHHHHGGEGGHHHHHFDGGCDGHHBGFGHHF@GGHHHGGGGHHHGA.CDGF<G<<C0<CGD::CGHH0CGFCHFCFGHGGFE/0;FFFGGFB??9EBFGFGGFFF//BF/B/;BFEFF-BFDEFD.ADB@-;ABFAAADF.;/;;BFFF..9./BAB..:A::BFEEF
@M03896:38:000000000-B4D98:1:1104:18398:3665 2:N:0:165
CCTGTTTGCTCCCCACGCTTTCGCACCTGAGCGTCAGTCTTCGTCCAGGGGGCCGCCTTCGCCACCGGTATTCCTCCAGATCTCTACGCATTTCACCGCTACACCTGGAATTCTACCCCCCTCTACGAGACTCAAGCTTGCCAGTATCAGATGCAGTTCCCAGGTTGAGCCCGGGGATTTCACATCTGACTTAACAAACCGCCTGCGTGCGCTTTACGCCCAGTAATTCCGATTAACGCCTGCCCCCTCC
+
ABBAADFFFFFFGGGG2AA2AFAEEGGGGGGGEAEEE5GGFGFCEFEFFE0EEE>EEEDGEEEEGHE>>EEHHHFHFFGHGGHHHHHFE?/EGGDHHACBB<DFG?0FFHHFH2FFGHHGGCEFGHF>.<CGF0C0</0<CHH:0;;CC0GFH:CC:;CHHFH./0://CFF?@-9:DFFFFGGFFB;FFBFFBBFF.EE?B@DE?-9AA-B@A.BF?A;>.9;B/9BFFFD.:9/;A=-:9A.:ABBFF
@M03896:38:000000000-B4D98:1:1104:14052:3839 2:N:0:165
CCTGTTTGCTCCCCACGCTTTCGCACCTGAGCGTCAGTCTTCGTCCAGGGGGCCGCCTTCGCCACCGGTATTCCTCCAGATCTCTACGCATTTCACCGCTACACCTGGAATTCTACCCCCCTCTACGAGACTCAAGCTTGCCAGCATCAGATGCAGTTCCCAGGTTGAGCCCGGGGATTTCACATCTGACTTAACAAACCGCCTGCGTGCGCTTTACGCCCAGTACTTCCGATGAACGCTTGCACCCTCCG
+
ABABAFFFFFFFGFFGEEAAAG?EEGGGCCCGGEEGGBGHFHDGEGGHHG0EEEEEFGGHAEEEGHF/>EEHGHHHGFHGHHHHHGHGGFEFHGGHHGFGFFFGGGBFCGHHGFGHHHHGCAGCBGGD.CEGF0CDGG0<<GF:.:<;CCCGCGHHFHGHHG0./0;FFGFG?B--:AF0;FFFFFB//99///;BBAFE=;D9AF>9.A-;;9.BFFD;@A.;:/9BFFFFD./9;.9.9;;9/BD?ED.
@M03896:38:000000000-B4D98:1:1104:14037:3850 2:N:0:165
CCTGTTTGCTCCCCACGCTTTCGCACCTGAGCGTCAGTCTTCGTCCAGGGGGCCGCCTTCGCCACCGGTATTCCTCCAGATCTCTACGCATTTCACCGCTACACCTGGAATTCTACCCCCCTCTACGAGACTCAAGCTTGCCAGTATCAGATGCAGTTCCCAGGTTGAGCCCGGGGATTTCACATCTGACTTAACAAACCGCCTGCGTGCGCTTTACGCCCAGTAATTCCGATTAACGCTTGCACCCTCC
+
ABBBAFFFFFFFGGFEAEECEGEEEGGGFFFGEEEGGFHGBGHGEGGHHG0AEEEEFEGHEEEEGHEE>EFHHHHHHFGHHHHHHBGFEEEEHGGHHFGGGCFGHHBFCGHHHFGGHHHGGGGHHHGA.CEHF<C<DC0/<GF00;CCGC;GFCGGCGHHHH0./0;BFFFFAA9?CGGGFGGFFFF/;FB9BFBBFFEECFFFEFB;AA-@;.A/FEFFFFA/:/:BFFFD.;DFF?F.9A9;BFFFFF
@M03896:38:000000000-B4D98:1:1104:14051:3861 2:N:0:165
CCTGTTTGCTCCCCACGCTTTCGCACCTGAGCGTCAGTCTTCGTCCAGGGGGCCGCCTTCGCCACCGGTATTCCTCCAGATCTCTACGCATTTCACCGCTACACCTGGAATTCTACCCCCCTCTACGAGACTCAAGCTCGCCAGCATCAGATGCAGTTCCCAGGTTGAGCCCGGGGATTTCACATCTGACTTAACAAACCGCCTGCGTGCGCTTTACGCCCAGCAATTCCGATTAACGCTTGCACCCTCCG
+
AAAA11DFFBFFGGCF1A00AFAECEGFB0FGEAEG?2FHDGAFEFGHHG/AEE/EEEEH/EAEEHE@>EFHHHFGHFGFHGGHHHHGGEEEHFGHH?CG?<DFGF0GFGHHGFFGHHHGGCCHFHE>.<CHC0<<<<0.;AC-.;<CFCCGFCFG;FCGGG0.9099CFFG@@99@-BFFFFFFFF/;/B/9FBBBFFF=-@BE?@9-A9@;;-9;EB9@A9-;-9/BF/9;;-/B-;-99;;/FBFF--
@M03896:38:000000000-B4D98:1:1104:11223:4206 2:N:0:165
CCTGTTTGCTCCCCACGCTTTCGCACCTGAGCGTCAGTCTTCGTCCAGGGGGCCGCCTTCGCCACCGGTATTCCTCCAGATCTCTACGCATTTCACCGCTACACCTGGAATTCTACCCCCCTCTACGAGACTCAAGCTTGCCAGCATCAGATGCAGTTCCCAGGTTGAGCCCGGGGATTTCACATCTGACTTAACAAACCGCCTGCGTGCGCTTTACGCCCAGTAATTCCGATTAACGCTTGCACCCTCCG
+
ABBBBFFFFFFFGGFGEEEFFGFGGGGHGGHGEGGGGFHHGHHHGGFHHD?EEGEGGGGHHGCFGHGEEGGHHHHHGFFFHHFHHHHGGFGGHHGHHGGGGGHHHHEGGGHHHFHFGHHGGGGHHHECADEHF0C<D/0/CGD0.;<<GCCHBCCGCGHHHH0C/99/BFFEGGA@AGGGFFFFFFFBBFFFF/FFFAEEFFAFFFFAFF-B-..9;AB=DFE9:BFFFFF?A;DFBDDD.EABFFFFED.
@M03896:38:000000000-B4D98:1:1104:11221:4236 2:N:0:165
CCTGTTTGCTCCCCACGCTTTCGCACCTGAGCGTCAGTCTTCGTCCAGGGGGCCGCCTTCGCCACCGGTATTCCTCCAGATCTCTACGCATTTCACCGCTACACCTGGAATTCTACCCCCCTCTACGACACTCAAGCTCGCCAGTATCAGATGCAGTTCCCACGTTGAGCCCGGGGATTTCACATCTGACTTAACAAACCGCCTGCGTGCGCTTGACGCCCAGCAATTCCGATTAACTCATGCACCCTC
+
AAAA>13BD3BC1ACG?EECFG?ECEGH0BFBEFEGGEGFEG/BEECFB//AEE/EEEEH/?EEEH//>>FFEFFFFEB>GGHHHDGFGCEGHHBHH?BCC@<FGF00<FFHH2FGGAHGC@EC1F.<.<CF</C0</0.:A:;:;CCCCFHFGG009CFBF.9..9.CFFG-;99@BBFFBFFFF9/9B//9B/BB-EE--9-9A@9AB-9-9-9/-99@?----/99BBB--AFF/9/9////;;AE
@M03896:38:000000000-B4D98:1:1104:16030:4772 2:N:0:165
CCTGTTTGCTCCCCACGCTTTCGCACCTGAGCGTCAGTCTTCGTCCAGGGGGCCGCCTTCGCCACCGGTATTCCTCCAGATCTCTACGCATTTCACCGCTACACCTGGAATTCTACCCCCCTCTACGAGACTCAAGCTTGCCAGTATCAGATGCAGTTCCCAGGTTGAGCCCGGGGATTTCACATCTGACTTAACAAACCGCCTGCGTGCGCTTTACGCCCAGCAATTCCGATTAACGCTTGCACCCTCCG
+
ABBBAFFFFFFFGG4EAE2AAF2EAEEG3FGHFEEGFFBFDGHFEGGHHGC0EE>EEEGHHGGGGHDF>EGHHHHHHGHHHHHHGHHGGFGEFGGHHGGGCCBGHFCGHFHHHGHFHHHGCCGGFFG..<EFC<G<D<D/CGGC0CC;C0;;0CCF:CGHGHHA:0;CBFGGGAAAGDGGGBFGFFB/FFF/BBB/9.EEFFFFEFF.ADAFF.:9FAD=FDF.99:/BFF.99.//.-9.;A;BF:AED.
@M03896:38:000000000-B4D98:1:1104:14901:4880 2:N:0:165
CCTGTTTGCTCCCCACGCTTTCGCACCTGAGCGTCAGTCTTCGTCCAGGGGGCCGCCTTCGCCACCGGTATTCCTCCAGATCTCTACGCATTTCACCGCTACACCTGGAATTCTACCCCCCTCTACGAGACTCAAGCTTGCCAGCATCAGATGCAGTTCCCAGGTTGAGCCCGGGGATTTCACATCTCACTTAACAAACCGCCTGCGTGCGCTTTACGCCCAGTAATTCCGACTAACGCTTGCACCCTCCG
+
BBBBBFFBFFDFGGBE2EEAAGAEEGGHGFHFEEEEE55F5FAGEFGHHG0AAE0EEEGHAEDEGH?>/EFHHGFHHGEGHGFHH4GFGEFFHHFDHDDGC@?GHGBF2FHHH21?FHHGG?D01GE..<EDC0/DDC0/<CH0.;<:G:0CC:CCCGCGCG0.90/;FGGGA?-?-9;FFFFFBF9//B//B/9FB?EFBA;DEF=DDF-@9..:9;9@DD?9///:BFF.-9-99.9..../;BAAAF.
@M03896:38:000000000-B4D98:1:1104:14920:4885 2:N:0:165
CCTGTTTGCTCCCCACGCTTTCGCACCTGAGCGTCAGTCTTCGTCCAGGGGGCCGCCTTCGCCACCGGTATTCCTCCAGATCTCTACGCATTTCACCGCTACACCTGGAATTCTACCCCCCTCTACGAGACTCAAGCTTGCCAGCATCAGATGCAGTTCCCAGGTTGAGCCCGGGGATTTCACATCTGACTTAACAAACCGCCTGCGTGCGCTTTACGCCCAGTAATTCCGATTAACGCTTGCACCCTCC
+
BBBBBFFFFFFFFGFF2EEEFGAEEGGHGCFHGGGGGGHGHHHGEGGHHG0EEEEFEEGHEEDEGHEEEEFHHHHHGFHHFHHHFHHGGEEEHGFHHGGGG@GGHGBGFFHHGFGFHHHGGGGHFHG..<CGC<C<GG</CHGF.;CCCCCGFFHH;GGHHHFAB0;CFFCE?BA?DDFGGGFFFFF/FEFFFF9BF.AFFCFFFFF;DFFF-;.9BAD-@..9/9BBFFFDA9;BBAC...9;;B?EFF
@M03896:38:000000000-B4D98:1:1104:14908:4900 2:N:0:165
CCTGTTTGCTCCCCACGCTTTCGCACCTGAGCGTCAGTCTTCGTCCAGGGGGCCGCCTTCGCCACCGGTATTCCTCCAGATCTCTACGCATTTCACCGCTACACCTGGAATTCTACCCCCCTCTACGAGACTCAAGCTTGCCAGCATCAGATGCAGTTCCCAGGTTGAGCCCGGGGATTTCACATCTGACTTAACAAACCGCCTGCGTGCGCTTTACGCCCAGTACTTCCGATTAACGCTTGCAACCTCC
+
BBBBAFFFFFFFGGFGEEEAAGEEDEGHFFFHGGGGGFHHFHFHGGGHHG0EEEEEEEGHAEDEGHDEE?FHHHHHHFHHHHHHHHHGGEFFHGGHHGGGCCEGHGBFFHHHHHHGHHHGGGGHBGF<.CCH0<C<DC0<CHHE.::;GCCGH:CG;GHHGH0C909B9CBC?A??DGGGFGFFFFB/B/B//9;BFFFFFCAFFEA9;A-B-.A/FAA;BFE/9/99FFA...9FBAF.;;9;/;:/FA
@M03896:38:000000000-B4D98:1:1104:14929:4905 2:N:0:165
CCTGTTTGCTCCCCACGCTTTCGCACCTGAGCGTCAGTCTTCGTCCAGGGGGCCGCCTTCGCCACCGGTATTCCTCCAGATCTCTACGCATTTCACCGCTACACCTGGAATTCTACCCCCCTCTACGAGACTCAAGCTTGCCAGTATCAGATGCAGTTCCCAGGTTGAGCCCGGGGATTTCACCTCTGACTTAACAAACCGCCTGCGTGCGCTTTACGCCCAGTAATTCCGCTTAACGCTTGCACCCTCCG
+
AAA>113CF3BFFAGE1A00AG0BAAEGHFHFEEEEE2GH2G/FEGCHGC//EE>EEAEG/?B?EHE/>E/2FGFHGFFFHHHHH2GCE?E/GHFHHCCCC/?FFGFGCGHFG>?GHHECG->01GFC.CCHFCH0</0/<GH0;:C:C00:::GG;;GHFG0.:99BBFFE9?99@CFB;CF0;F///9FFFB/;BAEF;@@BEF@-;;=@-;-/99--;9-//;9;BFB-9;-:BA?----;;:99AB-
@M03896:38:000000000-B4D98:1:1104:20300:5505 2:N:0:165
CCTGTTTGCTCCCCACGCTTTCGAGCCTCAACGTCAGTTACCGTCCAGTAAGCCGCCTTCGCCACTGGTGTTCCTCCTAATATCTACGCATTTCACCGCTACACTAGGAATTCCGCTTACCTCTCCGGCACTCGAGCCAGACAGTTTCCAATGCAGTCCCAGGGTTCAGCCCTGGGTTTTCACATCAGACTTGCCTTGCCGTCTACGCTCCCTTCACACCCAGTAACTCCGAGTAACGCCTGACCCCCTC
+
>>3AAFFFBFFCFECE?EECFF2F4E?GHFHHGFA22BADDF2AEEAGFDFFHH0FEGCHAEDAEHBE5B?EFGFEGHHGHHFH4FFAE?>EFFGHGEEEEEGEFFBFFHCGGGC?<AFGGFHGGCD/?<@GHAECDCB0<>G0>===>F111><0=<0<00../..<DDBACH.:;.:;G0;00:090;/999BFFBFF@;-;CB.9.CDEBB.///;;9..9////;;.--;./:.@-...9/;9--;
@M03896:38:000000000-B4D98:1:1104:20290:5529 2:N:0:165
CCTGTTTGCTCCCCACGCTTTCGAGCCTCAACGTCAGTTACCGTCCAGTAAGCCGCCTTCGCCACTGGTGTTCCTCCTAATATCTACGCATTTCACCGCTACACTAGGAATTCCGCTTACCTCTCCGGCACTCGAGCCAGACAGTTTCCAATGCAGTCCCAGGGTTAAGCCCTGGGTTTTCACATCAGACTTGCCTTGCCGTCTACGCTCCCTTTACACCCAGTAAATCCGGATAACGCTTGCCCCCTAC
+
BCCBBFFFFFFFGGGEEFFFFGEGHGGHHGFHGHGFGHHHFGEFGGGHHHFHHHEGFFGHHGGFGHFFBFGEGHHHGGHHHHHHHHHFEFGGHHHHHFEGGCFGGHFFGHHHHFHGGGGHGBHHHHG>CFGHH/FADGHCGGGFFFHHHGHHFCDGDHHHGHGGCC<DFHHGGHAE;CDGHEHHHHG:BFGGBFFGGBBFD:DGGGGGGGGGFBFBF;BFFFFFFFFFFFD-9:.9:DDD.AABFEFFFF
@M03896:38:000000000-B4D98:1:1104:8190:5698 2:N:0:165
CATCGGGTAGTAGTGCAACAAGACTACTAAGGATCACTTCCGCACGGTGCGGCAGCCAATTCACATACACTCAAAGAAGACAAATCACACGGCGTCGTGAGTCTAAAAAAAGATATCAAAGTAAAACAATATACACTAATAATTCAACGTATGTGTATAAATAGTTAACTAGTATCAGATCTAACGCTATCGAGATGCTAAAAACAATGTGTCGCGATAGTATTACAGAATATGAACTCAAACCAAACAAA
+
>11111111113331331110BA01A0133101B00011110////A///AE/////>011D@1221@@11B01110001000>1B1@11////></</0/>1B2>111<<//1>212111111111//1111?1<101111111111...=/00000000000=0<0<0000:000000/<000.-.../.....0:;00000...009000..--9--///////////////////////-------9
@M03896:38:000000000-B4D98:1:1104:8174:5707 2:N:0:165
CAATGAGTAGTGGTGTCACCCAACAATGTCTGACCCACTCTCTAGCCGTTCTCACGAGGTATCTTATTACTCATCAAGCTGGATGTACTCGCTTGCGTACGTCGATCATAATGAAGAATATCTCACTTACCGGTCATCGTTAGCATGATTTCATCTTAATCATCTCATCTGCTGATGTACATCGCCTACGAAGCACTAATATATATGTACTATAGAGGTATATCTGCATTATACTCTTCGTAATTTATGTA
+
1111>11@3B@111111331111000113331D100000BB112110//B0/221////A121D22222221D112111110011B2221/>/////?///00///>/122222111>1122222111110/////221?///1>21122222222211?1111@<1@<111111111>1111...<./....-//00/00000C00<00000000</:000000000;0000090000.;/..090000;
@M03896:38:000000000-B4D98:1:1104:17676:6343 2:N:0:165
CCTGTTTGCTCCCCACGCTTTCGCACCTGAGCGTCAGTCTTCGTCCAGGGGGCCGCCTTCGCCACCGGTATTCCTCCAGATCTCTACGCATTTCACCGCTACACCTGGAATTCTACCCCCCTCTACGAGACTCAAGCTTGCCAGTATCAGATGCAGTTCCCAGGTTGAGCCCGGGGATTTCACATCTGACTTAACAAACCGCCTGCGTGCGCTTTACGCCCAGTACTTCCGATTAACGCTTGCACCCTCC
+
ABBABFFFFFFFGGFFAFEFFGEEDFGFGGHHGGGEGHHHHHHHGGDHHEEEEEEGGGGHFEDEGHEEEEGHHGHHFFGGHGHHHHHGGFGGHHHHHGDGGCFHHHGABGHHHHHHHHHGGGGHHGG.<DGHFCB0DGB/CGHB0<<GHHHGGCGF:CGHHHHF/:/BBFGGGGBCDDGGCBFGFFF/BFFFFFFFF.EFFFFFFFD9DD=F-:ABFEDAFD.9:/;/FFBFAD.FBDBA..9/BBDFFF
@M03896:38:000000000-B4D98:1:1104:17655:6348 2:N:0:165
CCTGTTTGCTCCCCACGCTTTCGCACCTGAGCGTCAGTCTTCGTCCAGGGGGCCGCCTTCGCCACCGGTATTCCTCCAGATCTCTACGCATTTCACCGCTCCACCTGGAATTCTACCCCCCTCTACGAGACTCCAGCTTCCCACTATCACATGCAGCTCCCAGGTTGAGCCCGGGGATTTCACATCTGACTTAACAAACCGCCTGCGTGCCCTTTACGCCCAGTCATTCCGATTCACGCTTTCACCCTCC
+
AAAAAFF4BDFFF?GE2A222F2E?EGBB3GGEGCEGBFGDGAGFD13FE?AEE0EEDEG1EA?EH>>>@FDFFHFHGE?GFFHHGBFE//?2B2FGCCB/?FG?<000??GF>1GF<GGGGG01GF..<<DCFF<=C00<<D..;;C000000;:/:;GGH0./0///;CA?9--9;CF:BF/:BF//;//:/;99.;.--@DFFB..9.9//;9B..-;;.//;9BFF/A..//B.:...9//99.99
@M03896:38:000000000-B4D98:1:1104:8916:6759 2:N:0:165
CCTGTTTGCTCCCCACGCTTTCGCACCTGAGCGTCAGTCTTCGTCCAGGGGGCCGCCTTCGCCACCGGTATTCCTCCAGATCTCTACGCATTTCACCGCTACACCTGGAATTCTACCCCCCTCTACGAGACTCAAGCTTGCCAGTATCAGATGCAGTTCCCAGGTTGAGCCCGGGGATTTCACATCTGACTTAACAAACCGCCTGCGTGCGCTTTACGCCCAGTAATTCCGATTAACGCTTGCACCCTCC
+
ABBAAFFBFFFFFGGEEFEFFGFEDGGFGGHHGGGFGHHHFHHHEEEGHCFGEEEEGGGHEFDEGH?>EEGHHHHHHGGHHGGGHHHGGEGGHHHHHFFFGCFGHHGGFBGHFGGHHHHGDCFHHHFA.CCGF0<<DCF<GHG0:0C;C00CF::C;GGHHHC.:9;/9FFF?D-??DFGGGGEFFF/BFFFFFB;99EFFFFFEFBAFF-@-.AFFADCFFEFF/;/BB99D.A9FDD..A;:;9D.ED
@M03896:38:000000000-B4D98:1:1104:16928:7591 2:N:0:165
CCTGTTTGCTCCCCACGCTTTCGCACCTGAGCGTCAGTCTTCGTCCAGGGGGCCGCCTTCGCCACCGGTATTCCTCCAGATCTCTCCGCATTTCACCGCTACACCTGGAATTCTACCCCCCTCTACGAGACTCAAGCTTGCCAGTATCAGATGCAGTTCCCAGGTTGATCCCGGGGATTTCACATCTGACTTAACAAACCGCCTGCATGCGCTTTACGCCCACTACTTCCGATTAACGCTTGCTCCCTCC
+
ABAAAFFFFFFFGGFE2AA2AGAEFGEFH3FGGEEEGEFG5FFGEE1GH1EEEE>EGGEHFGDEGHA/>EFHHHFHFCGFGFGGH3GEGEEGBGFHH?DC?@1?FCGA0?FFGD<FGHHGCDDFGGF..<<GF<C<DFF/<<:00;0<C0;;::C0;;CGHHFA/0;/0;CFD--9;:/BFFG909B/:B/FFF9BFAEE;BBFFF./9;.;-.A/F.A-@A..;/BBFF.9A9.;/.-...;/99A.9;
@M03896:38:000000000-B4D98:1:1104:16910:7594 2:N:0:165
CCTGTTTGCTCCCCACGCTTTCGCACCTGAGCGTCAGTCTTCGTCCAGGGGGCCGCCTTCGCCACCGGTATTCCTCCAGATCTCTACGCATTTCACCGCTACACCTGGAATTCTACCCCCCTCTACGAGACTCAAGCTTGCCAGTATCAGATGCAGTTCCCAGGTTGAGCCCGGGGATTTCACATCTGCCTTAACAAACCGCCTGCATGCGCCTTACGCCCAGTAATTCCGATTAACGCTTGCACCCTCC
+
ABAAAFFFFFFFGGFEAEEAFG?EDEEFHFGHGGGGGGHHFHGHFGCGHEC?EE>EEEGH1EDEGHE/>EFHHHGHFCBGHHHHHHHGGEEGHHGHHGGGGGHHGGFC2FGHGGHFHGHGGGGHHHGA<DGHG0CBDGB/CGF000C;C:<CC:;;0;GGHHF.:0/9/BFEAB;;DD/9BBFFFFF//;99;/FFF?FFACCDEF./BFAD.9./BE.9@AF9BBBFFF/....;9DB.9E99;FFEFD
@M03896:38:000000000-B4D98:1:1104:23100:7692 2:N:0:165
CCTGTTCGATACCCGCACTTTCGAGCTTCAGCGTCAGTTGCGCTCCAGTGAGCTGCCTTCGCAATCGGAGTTCTTCGTGATATCTAAGCATTTCACCGCTACACCACGAATTCCGCCCACTTTGTGCGTACTCAAGGAAACCAGTTCGCGCTGCAGTGCAGACGTTGAGCGTCTACATTTCACAACACGCTTAATCTCCGGCCTACGCTCCCTTTAAACCCAATACATCCGGATAACGCCCGGACCTTCC
+
ABBABFFBAF4AGGCEGEEAFGEFFFEGHGHHGGGGGHFFHGGEEFFGGGBBGHFHHHHHEE?EEGB>1EEFGHHHHHGHHFGGHGFHHGHHHHHHHEEGGCFGHHGE<EGHHF2?BCGGHHH2F@GGGGGHF?C?1C?GHHHE1FGFGCGGCC<C=CDH<C;@CC.;/GCFEGGGGGG0C0FFFD;CABE?CFFGGGGDGFFFFFFFFFFFFBFB//BFDE..;/FFFFB-ADFFF?D=B-9-@FFFFF
@M03896:38:000000000-B4D98:1:1104:23081:7706 2:N:0:165
CCTGTTCGATACCCGCACTTTCGAGCTTCAGCGTCAGTTGCGCTCCAGTGAGCTGCCTTCGCAATCGGCGTTCTTCGTGATATCTCAGCATTTCACCGCTACACCACGAATTCCTCCCACTTTGTGCGCACTCAAGGAAACCAGTTCGCGCTGCAGTGCAGACGTTGAGCGTCTACATTTCACAACACGCTTAATCTCCGGCCTACGCTCCCTTTCAACCCAATAAATCCGGATAACGCCCCGCCCTTCC
+
ABAAAFFAAD4>GG2EEAAABGAFFEEGHFBGEFE?EE5DDEA0EE3AD3B3BFBFHGHHA?1?BF?>/>>EFFFHFFFHFHBFB4FGGFGGFGFHH?EECEFGHHE?CCGHHG3@C<FHHF<2@@FA/>AFC0?11>CGHHF<1>><A-AC-::::/=C00;;:;.;/<-;CEEGGGEBFBGFCA;C:::9.CFFFFF.9@DF/BADEDDF.BF//:99AE.BF/BBFF.@A..BBADFF-;-;B-:BF
@M03896:38:000000000-B4D98:1:1104:23102:7711 2:N:0:165
CCTGTTCGATACCCGCACTTTCGAGCTTCAGCGTCAGTTGCGCTCCAGTGAGCTGCCTTCGCAATCGGAGTTCTTCGTGATATCTAAGCATTTCACCGCTACACCACGAATTCCGCCCACTTTGTGCGTACTCAAGGAAACCAGTTCGCGCTGCAGTGCAGACGTTGAGCGTCTACATTTCACAACACGCTTAATCTCCGGCCTACGCTCCCTTTAAACCCAATAAATCCGGATAACGCCCGGACCTTCC
+
ABBABFFBAF4>FGEFGEFBFGEFEEEHHFGHGGEAEGEBFEEEFEFGDGBFFGGGHHHHEE?EEGF11>EGGHFHHGGGHHHHFDGHFGHHHHGHHEEGGEHHHHEEGFHHHG??DCGGHGHFFGGDFDDHF1F1?0FCGHE<<=FFC@DFG<<C=<D==GCCCE:./GCFE?AFGGB0CFGGFFEFCDAEDFFGFGG.-BFDFFFFEDDF.B/BB/BFF??B/FFFFFD-;.;BB.-@F--9;B;FFF
@M03896:38:000000000-B4D98:1:1104:16411:8065 2:N:0:165
CCTGTTTGCTCCCCACGCTTTCGCACCTGAGCGTCAGTCTTCGTCCAGGGGGCCGCCTTCGCCACCGGTATTCCTCCAGATCTCTACGCATTTCACCGCTACACCTGGAATTCTACCCCCCTCTACGAGACTCAAGCTTGCCAGTATCAGATGCAGTTCCCAGGTTGAGCCCGGGGATTTCACATCTCACTTAACAAACCGCCTGCGTGCGCTTTACGCCCAGTAATTCCGATTAACGCTTGCACCCTCC
+
ABAAAFFFFFFFGGFGEEEAFGEE?EGGFGGHEGEDEGHHGHHHGGDEH10EEE>EEGGHEEDEEHE/E@FHHHGHF?CFGGHHH4FFE?EFHGGHHDDGC@FGGHB00CGHGGDFFHHGGGGHGHE..<CGC0<<<C0<<GG000<;CC0;G:C::CHHHHHC/9/9;FGE?-;-=ABFBBFFFFF/;BFBBBBBFFEFBBBFFFBAFA;@-.AFFED?BFE9//;;FFF...;;BDB.9../;BDFFF
@M03896:38:000000000-B4D98:1:1104:24893:8842 2:N:0:165
CCCGTTTTCGACCCACGCTATCGCACCTCAATGTCTGTTACAGCCCCGATCGCCGCCTACTCCACTTCCACTCCCCCCGTTCTCTACTCATTTCACCTCTACCCCTACTATTCTCCCTTCCTCTCCCGCCCTCCAGCCCGCCAGCTCCTATTGCCTTTCCCTCATCCTCCCCCCCGCCCTTCCAACCCCCTCTTCCCCTCCCCTCCCCGCCCTTCCCGCCCCGTACTTCCGCTCACCCCCCACCCCCTCC
+
>>111>B1B111A11A0AA0A0A0A0AA011D2D22DG22DG11A/////////>/>E/01111>11@111B00/>?///B0/B2BG2FG12>B22F1<BF1<0///011>??2>1F01<F111000///>-..010..--<--.0/<<00:00;00:00:0;:00000/.;.9--;---9-B/;9AA-;---9/9---;-:;--:-;9----/-/:-9---;--9-/;:--A;-/--9-----;;;-;B
@M03896:38:000000000-B4D98:1:1104:20393:9032 2:N:0:165
CCTGTTCGCTCCCCACGCTTTCGCGCCTCAGCGTCAGTTACAGACCAGAGAGTCGCCTTCGCCACTCGTGTTCCTCCACATCTCTACGCATTTCACCGCTACACGTGGCATTCCACTCTCCTCTTCTGCACTCAAGTTCCCCAGCTCCCAATGACCCTCCACGGTTGAGCCGTGCGCTTTCACATCAGACTTCCGAAACCGCCTGCGCGCGCTTTACGCCCACCACTTCCGCACATACCTTGCCACCCAC
+
>>>>11B>A>AAFGGGEEEAAGEEAEGGGHCBAEAEEGHHHGHFGHG0EB0/BBAEEEEH/EAEEC0B0/?BGHGF0BGFCFFGFHHCEA/?EHGHF/><<EFG/0?//<BFHHFGDHFGF1FGDHD1FDG1<0111<FGFH0/0?1>FGHH1<F<GFGG/<<-<<-//:B::-.-;@.9C0F0FGF90;CB00;..-9C-;;9A---9--@9--/:9A-9---99/9;BB--;9////////;/;9--9
@M03896:38:000000000-B4D98:1:1104:10553:9162 2:N:0:165
CCTGTTTGCTCCCCACGCTTTCGTGCCTCAGTGTCAGTAACAGTCCAGCAGGCCGCCTTCGCCACTGGTGTTCCTCCTAATATCTACGCATTTCACCGCTACACTAGGAATTCCGCCTGCCTCTCCTGTACTCTAGCCGAGCAGTTTCAAATGCAGCTCCGGGGTTGAGCCCCGGCCTTTCACATCTGACTTGCACTGCCACCTACGCACCCTTTCCACCCACTACATCCGCATAACGCTTGCTCCATAC
+
ABBAAFFFFFFFGGGGEFEFEGEFGGHHHGHHHHHHHHGGFFGGFGBGHBCGEFEFGGGHEEEDFHGFDGFEHHHHHHHHHHHHHHHGGGEGHHHHH?EGGCGHHGHBHFHHHGFEFFGHHHHHHHHHFHHHH2D2FGC/BAC01?FF?G<GFGG1FGHFG?-@<<-CHFHGG?;@DDCFFFGFGGF;BFFFC9BFBBFFGGFGFFADGADF9BB/BBBADF.::/;;FFD.;.:/:9-...9;FFFFFF
@M03896:38:000000000-B4D98:1:1104:10530:9172 2:N:0:165
CCTGTTTGCTCCCCACGCTTTCGTGCCTCAGTGTCAGTAACAGTCCAGCAGGCCGCCTTCGCCACTGGTGTTCCTCCTAATATCTACGCATTTCACCGCTACACTAGGAATTCCGCCTGCCTCTCCTGTACTCTAGCCGAGCAGTTTCAAATGCAGCTCCGGGGTTGAGCCCCGGCCTTTCACATCTGACTTGCACTGCCACCTACGCACCCTTTACACCCAGTACATCCGGATAACGCTTGCTCCATAC
+
AAAAAFFFFFFFGFGFEEA2AGEGGGHGHFFGHHDGHHHBD5FGGFDGHF2FAFEEGFDHHGFDEGGHEGFFHHHHGGHHFHEHHHHEGFEFHHEHHDGCCEFGHHHGHFHHHHCEEGEHGBHFHHHHDGHHHFHFHGGC@DFFFDFFGFFGFFFFGHHHGG?@@-<C<C<CEC@CD:/CFFGFBFF00;FFBBBB0;BGFFGFFFG?9ABD.BF/B//9DE./////9:.-:.9:9A=.:.;;;BB/BB
@M03896:38:000000000-B4D98:1:1104:10551:9181 2:N:0:165
CCTGTTTGCTCCCCACGCTTTCGTGCCTCAGTGTCAGTAACAGTCCAGCAGGCCGCCTTCGCCACTGGTGTTCCTCCTAATATCTACGCATTTCACCGCTACACTAGGAATTCCGCCTGCCTCTCCTGTACTCTAGCCGAGCAGTTTCAAATGCAGCTCCGGGGTTGAGCCCCGGCCTTTCACATCTGACTTGCACTGCCACCTACGCACCCTTTACACCCAGTAAATCCGTACAACGCCTGCTCCATAC
+
AAAAAFFFFFFFGGGEEFEAFGEFFFHHHGHGHHGHHHHFFGHHGFFHHGFHGFAEFGGHEEEEEHE2B2?BGFHHHHHHHGHHHHHFEEEFHGFGHEEGGCFGH3GCFHHHGHGEGGCGFFHHGHHGFGHHHFF>@G/@BDGE1GHGGFFGFF<FGHHHGG--<<-<CFCEGGCCGG/FBFFBFGE00;090CFGB/:BFFG?BFEGDBBF.//BF/;/AA.9//;BFFB9:.9/;-@-.9./:///99
@M03896:38:000000000-B4D98:1:1104:20016:9701 2:N:0:165
CCTGTTTGCTCCCCACGCTTTCGTGCCTCAGTGTCAGTAACAGTCCAGCAGGCCGCCTTCGCCACTGGTGTTCCTCCTAATATCTACGCATTTCACCGCTACACTAGGAATTCCGCCTGCCTCTCCTGTACTCTAGCCGAGCAGTTTCAAATGCAGCTCCGGGGTTGAGCCCCGGCCTTTCACATCTGACTTGCACTGCCACCTACGCACCCCTTACACCCAGTACATCCGTATAACGCTTGCTCCATAC
+
ABAAAFFFFFFFGGGEAEEFFGEFCFHHHGHHHHFHHHFBFGGHHFBEGGFFEFAEEEGHEEEAEG325?BEGFHHGHHHHFHHHHHGGFGFFGHHHEEEECFGHEFFHGHHHF?EEE?GFGHHHHG2BGFFHBF@@F/<BC@C1DGFGHHFFF?>>FHHDG-@-<-<<CGEF@A?GDGFGFFFGG00;BGBFFBFFFFGGFFG/B.BDAFF-.9/9//9D?./9//;BBD.;.;;F?B9.99;;B;/;B
@M03896:38:000000000-B4D98:1:1104:5070:9730 2:N:0:165
CCTGTTTTCTCCCCACGCTTTCGCACCTGAGCGTCAGTCTTCGTCCAGGTCGCCGCCTTCTCCACCGCTATTCCTCCAGATCTCTACGCATTTCACCGCTACACCTGTAATTCTACCCCCCTCTACGAACCTCCAGCTTGCCAGCATCAGATGCAGTTCCCTGGTTGAGCCCCGGCATTTCACATCTCACTTAACAAACCGCCTGCGTGCGCTTTACTCCCAGCACTTCCTATTAACGCCTGCCCCCTCC
+
>AA>1BF1BDDDFA1FEEE0FDEE0EEFC0010EE/AGGHBGFFEE/1011A/EE?EE/F1@11BB///>/FD2DEE011B@@FFHH/>?>?GFGFF/<EE/1B<G0122>BFDF>GF/<@@<01?////>00<<10<1<>G<<.<=G0<0<0000==DDD00./0./;:BC.-----0;;0900CC09CBB00=00.9:?@@FE-;AFB@?>--/B/:/9-/-9;9BFF/9//9/:--;A--9-E@?BF
@M03896:38:000000000-B4D98:1:1104:5055:9741 2:N:0:165
CCTGTTTGCTCCCCACGCTTTCGCACCCGAGCGTCCGTCTTCGTCCAGGGCGCCGCCTTCGCCACCGGCCTTCCTCCAGATCTCTACGCATCTCACCGCTACACCTGGAATTCTACCCCCCTCTACGACACTCAAGCTTCCCAGTTTCAGATGCAATTCCCTGGTTGAGCCCGGGGCTTTCACATCTGACTTGACAATCCGCCTGCGTGCGCTTCACGCCCAGTCCTTCCGAATCACGCTTGCTCCCTCCA
+
AAAAAF3CFFFFGGF1AAAAFDE0AEGAE00E//AAAFGH/BE0AA/FG?/>>E?EE?EH/??EEA>>//?BFGFD<0B1BFGFGB1F@?B/1>BFG/>B/<<?00<001?FFGGFHGACCCGC0DE..-<CF//:C;C0:CB0:00000:::BF0;9;B000./0./;:9.;--9-;9;/;B/9:B;///B///////9B--:-----;99-;-//------/://;9F-;---/;-;----/9/-:--9
@M03896:38:000000000-B4D98:1:1104:7038:9847 2:N:0:165
CCTGTTTGCTCCCCACGCTTTCGCACCTGAGCGTCAGTCTTCGTCCAGGGGGCCGCCTTCGCCACCGGTATTCCTCCAGATCTCTACGCATTTCACCGCTACACCTGGAATTCTACCCCCCTCTACGACACTCCAGCTTGCCAGCATCCGATGCAGTTCCCACGTTGAGCCCGGGGATTTCACATCTCACTTAACCAACCGCCTGCGTGCGCTTTACTCCCAGTAATTCCTATTAACGCCTGCACCCTCC
+
ABAAAFF4DFFFGGGEAEEFFGEF?EGGABGG2EEAAFGHFHHGEE?GF10AAEEEEGGHCEAEEH1/>EGHFHFHH0FFGGHHGHHFEEEGFH?GG/BDC??GGGF0G<FFHF1FGGHGGGGHDG.>.<<GC//<<C0<CGC0.::</..;..;09;CFGF.-9.../CFE-9---:99F/B/;BB/;BFB//;//;AD-@BA.A-;AA-;9:AFF/9BAFFBBBF/BF//;//9:;B-.99;;BDE.A
@M03896:38:000000000-B4D98:1:1104:7023:9856 2:N:0:165
CCTGTTTGCTCCCCACGCTTTCGCACCTGAGCGTCAGTCTTCGTCCAGGGGGCCGCCTTCGCCACCGGTATTCCTCCAGATCTCTACGCATTTCACCGCTACACCTGGAATTCTACCCCCCTCTACGACACTCAAGCTTGCCAGTATCAGATGCAGTTCCCAGGTTGAGCCCGGGGATTTCACATCTGACTTAACAAACCGCCTGCGTGCGCTTTACGCCCAGTAATTCCGATTAACGCTTGCACCCTCCG
+
ABBAAFFFFFFFGGGGEEEFFG2EEGGFBFHGAEEEEHHHGHEGFF?GGD0EAEEEGGGHFEDFGH?>EEGGHHHHHBB?GGGHHFHGGFFGHHHHHFDGDGFHHHGC2CGGGHFGHHHGGGGHHHFD.<CHF/<<<CD<CGC0:;CCG:0:;:C;;:CHHB0.90;//CFGCA---9CFBFF/FFF/;FFFB/9;/9EEBFFFFFCDDDABB../;.99@D.;///;B//AA.ABF.=.9.9:;BDFFF.
@M03896:38:000000000-B4D98:1:1104:7048:9864 2:N:0:165
CCTGTTTGCTCCCCACGCTTTCGCACCTGAGCGTCAGTCTTCGTCCAGGGGGCCGCCTTCGCCACCGGTATTCCTCCAGATCTCTACGCATTTCACCGCTACACCTGGAATTCTACCCCCCTCTACGCCACTCAAGCTTGCCAGTATCAGATGCAGTTCCCACGTTGAGCCCGGGGCTTTCACATCTGACTTACCACACCCACTGCGTGCGCTTTCCTCCCAGCACTTCCTATTAACACTTCCACCCTCC
+
AAA3AFFFFFFFGGGEAAAAFGEE2EGH3BFFEEEEEFGHBGGGEEEGA100AE>EEEEH?ED1EG1>>EFGHHHGFB?BBFEHHEHGE<E/BFGHH/BC/<GHHFF<01F?FG1@FGHGC@EFGHC--<<GG<B0<<D/<C;0000;000;00;0;:CHHG.-.9.;/C/A9----:;/F/B/;BB/;BFF//:;/.AD..;.//....-;-9;/9/;9A./...9BFF/999//B/;/9/;/:9DEEF
@M03896:38:000000000-B4D98:1:1104:24447:9903 2:N:0:165
CCTGTTTGCTCCCCACGCTTTCGCACCTGAGCGTCAGTCTTCGTCCAGGGGGCCGCCTTCGCCACCGGTATTCCTCCAGATCTCTACGCATTTCACCGCTACACCTGGAATTCTACCCCCCTCTACGAGACTCAAGCTTGCCAGTATCAGATGCAGTTCCCAGGTTGAGCCCGGGGATTTCACATCTGACTTAACAAACCGCCTGCGCGCGCTCTACGCCCAGTAATTCCGATTAACGCTTGCACCCTCCG
+
BBBBBFFFFFFFGEFGEFEFFGEEEFGGFGFFEGEEEFGDDGGCEEEHHG?EEE>EEAFHFEAEFFE/>EGGGHFHFFGFHGHHHHHGGFDEDHDGHDBCC@FHHGHF2GHHGDGDGHHGGFFHFHF.>ACGF0/<<C</CGD0:<;GFB::CCCF;CGHH0:./9:;BFFGAG??9A9BCBFFFFB//;FFF/;BFFFFBFF.EFF-@=-;9.;/B.9BFD.;/;9FFFB.;:9BF?@...:9;BDF:A.
@M03896:38:000000000-B4D98:1:1104:24433:9918 2:N:0:165
CCTGTTTGCTCCCCACGCTTTCGCACCTGAGCGTCAGTCTTCGTCCAGGGGGCCGCCTTCGCCACCGGTATTCCTCCAGATCTCTACGCATTTCACCGCTACACCTGGAATTCTACCCCCCTCTACGAGACTCAAGCTTGCCAGTATCAGATGCAGTTCCCAGGTTGAGCCCGGGGATTTCACATCTGACTTAACAAACCGCCTGCGTGCGCTTTACGCCCAGTAATTCCGATTAACGCTTGCACCCTCCG
+
ABBBBFFFFFFFGGGGEEAFFGEEGGGFFFGGEFDEGHGHFHHGEF?GHE?EEEEEEGGH1EAEGHEEEEGHGGHHGFGDGGHHHHHGGEEEDGGHHDDGGC2GHGFGFCHHGHHGFGHGGCEGHHFD..EHHFH0DC</CHH0:GCGHF:CC:GC<CGGGF0;/;BFBGGF?CBA?DFFFFGFFFF/BFFFFFBBF.EEDFA9AA-:ADFF-.9BB9A=DD.9/;/;BFBF.ADFF?A?..;/BFAAED.
@M03896:38:000000000-B4D98:1:1104:24450:9925 2:N:0:165
CCTGTTTGCTCCCCACGCTTTCGCACCTGAGCGTCAGTCTTCGTCCAGGGGGCCGCCTTCGCCACCGGTATTCCTCCAGATCTCTACGCATTTCACCGCTACACCTGGAATTCTACCCCCCTCTACGAGACTCAAGCTTGCCAGTATCAGATGCAGCTCCCAGGTTGAGCCCGGGGATTTCACATCTGACTTAACAAACCGCCTGCGTGCGCTTTACGCCCAGTCATTCCGATTCACGCTTGCACCCTCC
+
ABBAAFFFFFFFGGGEEEEEFGEEDEGFFGHGEFE?EGHHFHFGEGDGH?EGEEEEGGGG1EAEGH1>>EEFGHHHGFHGHGHHHBGGGEGFBGDHHAD?@@FGGFC<0FGHHHBFHHHGGCGFFGF<.<CHC0/0DHG/<GG000<CGF0;0:0;/;;CE/0./9;/;FFA-;-:-ACBBFFFFF/;BFBF/;:BBAEFBBBFEFBAD9;B9A?/BADBBFE;///BFFF?9A/;9.A...;9;FF.AD
@M03896:38:000000000-B4D98:1:1104:12996:9927 2:N:0:165
CCTGTTTGCTACCCGCACTTTCGAGCCTCAGCGTCAGTTGGTGCCCAGTAGGCCGCCTTCGCCACTGGTGTTCCTCCCGATATCTACGCATTCCACCGCTACACCGGGAATTCCGCCTACCTCTGCACTACTCAAGAAAAACAGTTTTGAAAGCAGTTTATGGGTTGAGCCCATAGATTTCACTTCCAACTTGTCTTCCCGCCTGCGCTCCCTTTACACCCAGTAATTCCGGACAACGCTTGTGACCTAC
+
BBBBBFFFFFFFGGGEF?EABFBFGEGHHGHGGGFEFHFF3BBFFFBGBGHGGHEGGGGHEFGEGFFF@?FEHHHHHGGGCGCHHHHGGEEGGHGHHGGGGCGHHF?C?BGHHHFDFEEHHEHHGH?F1FGHH1F1F00FFGGB0=DDAEFHH<CG0=0G0C/=::;GCGCEHHHGFFFBFFGGGGGGGGFFBBCB0BBFDGGGGGGFFFFFBB/9BFB/AE.99//BFFF-A>;FADF?A../;;BFFF
@M03896:38:000000000-B4D98:1:1104:13013:9927 2:N:0:165
CCTGTTTGCTACCCGCACTTTCGAGCCTCAGCGTCAGTTGGTGCCCAGTAGGCCGCCTTCGCCACTGGTGTTCCTCCCGATATCTACGCATTCCACCGCTACACCGGGAATTCCGCCTACCTCTGCACTACTCAAGAAAAACAGTTTTGAAAGCAGTTTATGGGTTGAGCCCATAGATTTCACTTCCAACTTGTCTTCCCGCCTGCGCTCCCTTTACACCCAGTAATTCCGGACAACGCTTGTGACCTACG
+
ABBABFFFFFFFGGGFGEEFGGEGHGGHHGHHGGFEEHFFBEFHFGFGGHHHGHEFGGGHEEEFGHEFB?GEGHFHHGG?EGGHHHHGGGGGHHHHHFEGGEGHHFCCGGHHHH<CFDCHGHHHEFFFDGHHH1F1<F0GHGHE0GFHHEHFE<<C0=<GBH/.C:;/CGFEHHHBHGGGGGGGGGFBFGGEBFGFGGGEGGGGGGAFFFFFBBFFFBBFFEF:BF/BFF/-A9;9:CC9A../9;BFFF.
@M03896:38:000000000-B4D98:1:1104:9439:11042 2:N:0:165
CCTGTTTGCTCCCCACGCTTTCGCACCTGAGCGTCAGTCTTCGTCCAGGGGGCCGCCTTCGCCACCGGTATTCCTCCAGATCTCTACGCATTTCACCGCTACACCTGGAATTCTACCCCCCTCTACGAGACTCAAGCTTGCCAGTATCAGATGCAGTTCCCAGGTTGAGCCCGGGGATTTCACATCTGACTTAACAAACCGCCTGCGTGCGCTTTACGCCCAGTAATTCCGATTAACGCTTGCACCCTCC
+
ABBCAFFFFFFFGGGGEFEFGGEEGGGGFGHHGGEFFHHHHHHHGEEHHFEEEEEFGGGHGFGGGHEEEEGHHHHHHGHHHHHHHGHGGEGGHGGHHGFGGCDGHHCCFGHHHHFGHHHGGGGHHHGD.CDHF0G<DGF/CGHF0;;GFGGGFCGG:CHHHH0.:09CFGGGDG?D-CFFGFGGFFF/FFBBFBBBBFFFAFFDFF>ADD-;-9.BFAD=BD.;F/;FFFB.A.DFF?B.:.9/9:DEED
@M03896:38:000000000-B4D98:1:1104:26641:11176 2:N:0:165
CCTGTTTGCTCCCCACGCTTTCGCACCTGAGCGTCAGTCTTCGTCCAGGGGGCCGCCTTCGCCACCGGTATTCCTCCAGATCTCTACGCATTTCACCGCTACACCTGGAATTCTACCCCCCTCTACGAGACTCAAGCTTGCCAGTATCAGATGCAGTTCCCAGGTTGAGCCCGGGGATTTCACATCTGACTTAACAAACCGCCTGCGTGCGCTTTACGCCCAGTAATTCCGATTAACGCTTGCACCCTCC
+
BBBBBFFFFFFFGGGGEEEFGGEEEGGFEFGFEGEGGHHHGHFFEEEHHG?EEE>EGGFGEEDFGHEE/EFHHHHHHFGFHHHHHHHGGFGGGGHHHFCDGCFGGGC0G<GHHGHFHHHGGGGGFGF<.<CHF<C<DFD/<GGB;;GGFC;CF:CC;CGGHH0.:9/;BFFCAAB9DDFGGFGFFFF//FFBF9FBBFFFFFFFEF=AFD>@-..BFEDBBDF/B/:BFFF...AFFBF.:AA/;BDFFF
@M03896:38:000000000-B4D98:1:1104:26627:11187 2:N:0:165
CCTGTTTGCTCCCCACGCTTTCGCACCTGAGCGTCAGTCTTCGTCCAGGGCGCCGCCTTCGCCACCGGTATTCCTCCAGATCTCTACGCATTTCACCGCTACACCTGGAATTCTACCCCCCTCTACGACACTCCAGCTTGCCACTATCAGATGCAGTTCCCAGCTTGAGCCCCGGGATTTCACATCTGACTTACCAAACCGCCTGCGTCCGCTTTACGCCCAGTAATTCCGACTAACCCTCTCACCCTCC
+
AAAAAFFFDFFFGGGGEEE2AFEEEEEFBB2BEEEEAFFGFGFFEFFC3A1EAE>EEEGH1BAEEH>//>FHFGFGGG??GGGHFFG?E?<E4F4BG/BB<<BGGF?02FGHF2@DGHHGFCGHFH...->CC//<<00/<CG0/<DC000:;:<0;<CGHB0.00/.9;FG.9--9A/FF0;9;FF0;FFFB/99B.EA-=;D.A-9-;-;:.;BF.;9BA;B//9/;9/.-;9:B;;...9//;...;
@M03896:38:000000000-B4D98:1:1104:10796:11214 2:N:0:165
CCTGTTTGCTCCCCACGCTTTCGCACCTGAGCGTCAGTCTTCGTCCAGGGGGTCGCCTTCGCCACCGGTATTCCTCCAGATCTCTACGCATTTCACCGCTACACCTGGAATTCTACCCCCCTCTACGAGACTCAAGCTTGCCAGTATCAGATGCAGTTCCCAGGTTGAGCCCGGGGATTTCACATCTGACTTAACAAACCGCCTGCGTGCGCTTTACGCCCAGTAATTCCGCTTAACGCTTGCACCCTCCG
+
ABBAAFFFFFFFGGGEEEEFFGEEEGGHFFHGGGEEGFHHFHHHGEEGH??EEE>EFGGHEEDEGHEEEGGHHGHHGFGHHHHHHHHGGEGGHHFHHGFGGCFGHHFFBGGHGHFFHHHGGGGHHHGDEGFHF0C<DGB/CGHF0==DGC;CF:CGCGHHHH0;:0:CFFGGCDCC?AFGFFGFGGG0BFFFFFBBBFFFFFFFFFFDDFFFF?AFF.D=BD.;;//;FF/.;.ABFA=.9AEBF9A.AF.
@M03896:38:000000000-B4D98:1:1104:28885:11225 2:N:0:165
CCTGTTTGCTCCCCACGCTCTCGTGCCTCAGTGTCAGTAACAGTCCAGCACGCCGCCCTCGCCACTGCTGCTCCTCCTAATATCTACGCATTTCACCGCTACACTAGGAATTCCGCCTGCCTCTCCTGTACTCTAGCCGAGCAGTTTCAAATGCAGCTCCGGCGTTTAGCCCGGCCATTCACATCTGCCTTGCACTGCCACCTACTCACCCTCTACACCCAGCACATCCGCATAACCCTTCCTCCCTAC
+
AAA1>DFCDFDCFGEE1AA0AB0AAAFEG1F1B2D2BFFEDGB1BE11FA0AAFAEE/AA//>/?F11111BFF1CGBBFHGBGHFG>E>E/>FDGG?EG//1F1B<<11<FFG0?CC/BB1G1@G<@<FFHH2@1@@</></?11>>111=<=1<FGHH.@--;--:;;GG;-:A9/0;BB99BB00=009:BC;/9B/CFF/C00/9AA---:/;9BB----;-9BF--9-99B/9-/-;/:;--9A
@M03896:38:000000000-B4D98:1:1104:10804:11232 2:N:0:165
CCTGTTTTCTCCCCACGCTTTCGCCCCTTCGCGTCAGTCTTCGTCCAGGTCGTCGCCTTCTCCACCGCTACTCCTCCTGTTCTCTACGCATTTCACCTCTACACCTGGAATTCTACCCCCCTCTACGACCCTCCATCTCGCCAGCATCAGATGCCGTTCCCAAGTCGTGCCCGCGCATCTCCCATCTCACTTATCCCACCGCCTGCGTGCGCTTTACGCCCAGTAATTCCGATCAACGCTTGCACCCTCC
+
>A1>>DF1D1BFG?1E1AE0A1EE0AEGA00A/AE/AGA122F0AA/101AAEFE?EGAE1B1@>0///>/B111>0011B2BBFGG?EE?/GFHEF1BFGB100F000<1<BFB21CE///<01?/?//>0..01111>>@.<./=C000=<00-;./:00/.;0;.;.AB.-;--.-;00//0;099B////;//:-;-----9-9B?@;9-9/;-:---E///9/;;/-;-;:/-9--9-///-9;-
@M03896:38:000000000-B4D98:1:1104:28903:11236 2:N:0:165
CCTGTTTGCTCCCCACGCTTTCGTGCCTCAGTGTCAGTAACAGTCCAGCAGGAAGAGAGAGCCACTGGTGTTCCTCCTAATATCTACGCATGCAACCGCTACACTAGGAATTCCGCCTGCCTCTCCTGTACTCTAGCCGAGCAGCTTCAAATGCAGCTCCGGGGTTGAGCCCCGCCCTTCCCCTCCTCCCTTCCACTCCCACCTACCCCCCCACTCCACCCGTTAATTCCGCTACCCCCTCCTCCCTTCC
+
BBBBBFFFFFFFGGFGEEEFFGAEBFGGGEGFHGEFHHHHFFFGGFD3GF222A111211ABABFGFC5FFEHGHHHHHHHGHHHHHFEEG1333BB>EFECFGHHFCGGHHGFBEFG?GHHHHHHHH3FGHHFG3FC/B/>/22<?FH1FGF???FGHHAC--<<-=/CGE.<----C//C//..///.90//000/;;/:..//...;;@-.9/./9;:-...://;/9D.@-...-;....;;./9/
@M03896:38:000000000-B4D98:1:1104:28207:13194 2:N:0:165
CCTGTTTGCTACCCACACTTTCGAGCCTCAGCGTCAGTTGGTGCCCAGTAGGCCGCCTTCGCCACTGGTGTTCCTCCCGATATCTACGCATTCCACCGCTACACCGGGAATTCCGCCTACCTCTGCACTACTCAAGAAAAACAGTTTTGAAAGCAGTTTATGGGTTGAGCCCATAGATTTCACTTCCAACTTGTCTTCCCGCCTGCGCTCCCTTTACACCCAGTAATTCCGGACAACGCTTGTGACCTACG
+
AABAAFFFFFFFGGFEEABEBGEAFEFHHBGGFGGFGHDGGFCFFFGHFFHHHFAEGGGG1EDFGH@EDBGAHHHHGGG1EEEHFHGGGEEGHGGHHGGGEEFGHG@CC<GGHFGBGGGHHFHHFB1FDGHHG?B1<<<>GGHCDGGHC.<0=<<CD0G0DHBF<<;/:CHEHHHGHEFFHHHBFFF0;CCBCBFFFFFFGAGGFGGAAE.9;;FFF/99;9.;B9BFFFF-9-9.;9BFE..//;9F/F.
@M03896:38:000000000-B4D98:1:1104:28190:13203 2:N:0:165
CCTGTTTGCTACCCACACTTTCGAGCCTCAGCGTCAGTTGGTGCCCAGTAGGCCGCCTTCGCCACTGGTGTTCCTCCCGATATCTACGCATTCCACCGCTACACCGGGAATTCCGCCTACCTCTGCACTACTCAAGAAAAACAGTTTTGAAAGCAGTTTATGGGTTGAGCCCATAGATTTCACTTCCAACTTGTCTTCCCGCCTGCGCTCCCTTTACACCCAGTAATTCCGGACAACGCTTGTGACCTAC
+
ABBBAFFFFFFFGGCEFEFBFGEGFEGGGFGHGGGGGHH53EFHHHHHEEGHFHEEGGGHEEAAFGFB5BFEGHHHHGGGGFGHHHHFEDEEGHGHHEEGGCBFGEB@CDHHHGCDGDDHHFHHFGFHDFHHC?F?FFFHGGHF1>FFCFFGHCFG=DDGGHEACC@CCGHGFHHCHHGHG0GGHGEFBFFEBBFFFFGGGGGGGGFGGGFFFFFFFFFFD?./9B//BF/-99=FE;B.9../9;FFFF
@M03896:38:000000000-B4D98:1:1104:3978:13433 2:N:0:165
CCTGTTCGCTACCCATGCTTTCGCTCCTCAGCGTCAGTAACTGCCCAGTAACCTGCCTTCGCCATCGGTGTTCCTCCTGATATCTGCGCATTTCACCGCTACACCAGGAATTCCAGTTACCCCTACAGTACTCAAGTTATGCCCGTATCGCCTGCACGCCCGGAGTTAAGCCCCGGAATTTCACAGACGACGCGACAAACCACCTACGAGCCCTTTACGCCCAGTAATTCCGGACACCGCCCGCACCCTC
+
ABBAAFFADBBDGGGGFBFFGGEEEHGHHGGGEFEEEHHHFHDGGHBGGFAGHH1FGHHHAEEEGGAA>BFGGHHHHHHHFHHHH4GEE@EEFHGGHEEEECFHHC?/FFGHGHF4BBGHFGHGGGCCFGGHF322>FFG@FHGD//FG?CDDGFFGFCGG?---.<0<0<GGD-A--CGHF0G09/C-9:;;9-;--.;EAFFF/F...;BF.//BF.ADDF./;/B/BFB-.99.99;-;-9;BFF..
@M03896:38:000000000-B4D98:1:1104:3987:13449 2:N:0:165
CCTGTTCGCTACCCATGCTTTCGCTCCTCAGCGTCAGTAACTGCCCAGTAACCTGCCTTCGCCATCGGTGTTCCTCCTGATATCTGCGCATTTCACCGCTACACCAGGAATTCCCGCTACCCCTACAGTACTCAAGTTATGCCCGTATCGCCTGCACGCCCCGCGTTAACCCCCGGAATTTCACAGACCACGCGACAACCCCCCTCCCAGCCCCTGACGCCCACTAATTCCGCACACCCCTCGCCCCCCA
+
AAA3AFD3D?AAGGGB4BBBGGAEEHGFGFFG?AAAEGHFFG5FFE3ABDDFGGAEGHHG1AE1FG1A>1??FGFGHHE33FHFH4@EEE1>BBFGH?EEE>BBFG?/?2BEGH3A//<BCGGEFFF22@GHD@2<2@2F2?GH?/<0?<.CDFFCFFCGG----::.;0;;EG9-:-.;;F0;00/;./;.9--;9-.;A.BF-.9.:/999...99.9@9...99///:9.--;.A.;.;-;-99;-9
@M03896:38:000000000-B4D98:1:1104:10732:13928 2:N:0:165
CCTGTTTGCTCCCCACGCTTTCGCACCTGAGCGTCAGTCTTCGTCCAGGGGGCCGCCTTCGCCACCGGTATTCCTCCAGATCTCTACGCATTTCACCGCTACACCTGGAATTCTACCCCCCTCTACGAGACTCAAGCTTGCCAGTATCAGATGCAGTTCCCAGGTTGAGCCCGGGGATTTCACATCTGACTTAACAAACCGCCTGCGTGCGCTTTACGCCCAGTAATTCCGATTAACGCTTGCACCCTCCG
+
AAAAAFFFFFFFFFCE2AEFFF?EGGGFBBFGEGGDGHHFFHDFEE1FF10AAEEEEGGH1EEEGHE@EGGHHFFHG2FFGGHHHBGGEEAGGHHHHACGCC<GHGEHB?GGGGGFFGFGFGGHHHCC.<CGC<<<<CD/<GF0:;;CF00C0:CBCGHGGH0.:09/BFGGAGCF-9BFFBGFFFF/BFBFF/B;BFFF-@D?EFF9ADFF-.;9F..@B?.9/;9BFFF.;:AFF.;.AAA9B9.9ED.
@M03896:38:000000000-B4D98:1:1104:10713:13933 2:N:0:165
CCTGTTTGCTCCCCACGCTTTCGCACCTGAGCGTCAGTCTTCGTCCAGGGGGCCGCCTTCGCCACCGGTATTCCTCCAGATCTCTACGCATTTCACCGCTACACCTGGAATTCTACCCCCCTCTACGAGACTCAAGCTTGCCAGTATCAGATGCAGTTCCCAGGTTGAGCCCGGGGATTTCACATCTGACTTAACAAACCGCCTGCGTGCGCTTTACGCCCAGTAATTCCGATTAACGCTTGCACCCTCCG
+
ABBAAFFCFFFFGGGGAEEFFGGGEGGGFBGFEGGEGHHHHHHHEGFFBE0EEEEGGGGH1EDEGHE>EGGHHHHHHBFFGGHHHHHGGEFGHHHHHGDGGFFGHHFACFHHGHGGHGHGGGGHHHGD.CCGF0<<GHD<GHGCC0GCC0;CFCBGGGHHHHHC:9CBFGFG-AB?-C/FFFFFFFF/:BFFF;9;;FEFFFFFFFAAADFF-;.BF9ABFDE/BFFFFFF.9.;BF?D?A?.::9.EFF.
@M03896:38:000000000-B4D98:1:1104:15454:13985 2:N:0:165
CCTGTTTGCTCCCCACGCTTTCGCACCTGAGCGTCAGTCTTCGTCCAGGGGGCCGCCTTCGCCACCGGTATTCCTCCAGATCTCTACGCATTTCACCGCTACACCTGGAATTCTACCCCCCTCTACGAGACTCAAGCTTGCCAGCATCAGATGCAGTTCCCAGGTTGAGCCCGGGGATTTCACATCTGACTTAACAAACCGCCTGCGTGCGCTTTACGCCCACTAATTCCGATTAACGCTTGCCCCCTCCG
+
ABAABFFFFFFFGGGGEEEFFGEEEGGFFFGGEGFDEDFHHHHHGGDGHF0EEE>FEEGH1EEEGHE>>/FGHHGHHGGFHGFGFHFFEEEGFHHHHGDGGCGHHHF<FBGGGFFGHHHGGGGCGFF.<CEGFCCD<C</<GG0.;;CFC0<C::<::GHHHB.99:/FFFECB-BG?BFFGFFFFF/BFFF//:/BAEFFFCD?.9;.ADF-AAFFFDDFB.9/;BBFFF.A.AFF.9.9EF/BEA-9;.
@M03896:38:000000000-B4D98:1:1104:15461:14004 2:N:0:165
CCTGTTTGCTCCCCACGCTTTCGCACCTGAGCGTCAGTCTTCGTCCAGGGGGCCGCCTTCGCCACCGGTATTCCTCCAGATCTCTACGCATTTCACCGCTACACCTGGAATTCTACCCCCCTCTACGAGACTCAAGCTTGCCAGTATCAGATGCAGTTCCCAGGTTGAGCCCGGGGATTTCACATCTGACTTAACAAACCGCCTGCGTGCGCTTTACGCCCAGTACTTCCGATTCACGCTTGCACCCTCCG
+
AAAAAFFFFFFFGGGGEEEFFGEEGGGFHAGGEGEEEHGHBHCHEF?GHC0EEE>EFGGHAEDEGHE/>EFGHFGHGGHDGHHGH4FFEEEGHGGHHCDCGCFGHGF0C2GHHHGFHHHGGGGHHGF>.<CHF0<0<C<<<GD0:;CCFC0CC:0:;GGHHH0./9/;CBGG?-;??CFECBFBFFF/BBF/F/9BB.AEFFFFFF=ADDBD>9ABBEA-@D9/;/9;FFDFDD/;B.;..A;/9BD.EF.
@M03896:38:000000000-B4D98:1:1104:11821:14911 2:N:0:165
CCTGTTTGCTCCCCACGCTTTCGCACCTGAGCGTCAGTCTTCGTCCAGGGCGCCGCCTTCGCCACCGGTATTCCTCCAGATCTCTACGCATTTCACCGCTACACCTGGAATTCTACCCCCCTCTACGACACTCAAGCTTGCCAGCATCAGATGCAGTTCCCACGTTGAGCCCGGGGATTTCACATCTCACTTAACACACCGCCTGCGTGCGCTTTACGCCCAGTAATTCCGATCAACGCTTGCACCCTCC
+
ABA>AFFCFFFFGCBEEEE2FFFECEEH33EFEGEEEHGH5GHFAE1BC11A0E>EEGEF1?1EEF1/>>1BDD?GF033BBFGF4B?EEEEFHFHH//BD?FFCG000?FGGBFDDGF<CDD<1F>>.<><//<0<<0<<CD<.<<C:0;;CCG0;CHCGE.-:...9BFE----;;/;BB0BFF9//BFBB/;9/9ADB?BFEA>.DDBB=9./:99=?D./;9F/;F/;.-99:A=.9;.9:BDEED
@M03896:38:000000000-B4D98:1:1104:14910:15267 2:N:0:165
CCTGTTTGCTCCCCACGCTTTCGCACCTCAGTGTCAGTATTAGTCCAGGTGGTCGCCTTCGCCACTGGTGTTCCTTCCTATATCTACGCATTTCACCGCTACACAGGAAATTCCACCACCCTCTACCATACTCTAGTCAGTCAGTTTTGAATGCAGTTCCCAGGTTGAGCCCGGGGATTTCACATCCAACTTAACAAACCACCTACGCGCGCTTTACGCCCAGTAATTCCGATTAACGCTTGCACCCT
+
ABBABFFFFFFFFEBEEEEAFGFEDGGHHCFHFHHHHFFHFHGGFGBGHHBFGFAEEEGHEEEEFHE?5??EGHGHHGGHHHHHHHHFEEFGHHHHHFGGGCGGHFCCGGHHHHFHHFGFEEHFBGHHFHHHH3F@GG2@FGHH2FHFHGDGHFGGGFGHHGFEF<0FFGHFCCC<AACHHHHHHHG0CGFFHCGGGGHGGGGGGGAFDGFD=AEFFEFCFFFBBBBBFFB?A.DF;AD....//;DE
@M03896:38:000000000-B4D98:1:1104:2285:15501 2:N:0:165
CCTGTTTGCTCCCCACGCTTTCGAGCCTCAACGTCAGTTACCGTCCAGTAAGCCGCCTTCGCCACTGGTGTTCCTCCTAATATCTACGCATTTCACCGCTACACTAGGAATTCCGCTTACCTCTCCGGCACTCGAGCCCGACAGTTTCCAATGCAGTCCCATCGTTACGCCCTGGGTTTTCACATCAGACTTTCCTTGCCGTCTACTCTCCCTTTACACCCAGTAAATCCGGTCAACTCCTGCCCCCTACG
+
AA?3AFFFFFFFGCGGEEFAABEE4BEEGGGHGHGG?ABGFHEAEEEFFEF5BF0AEEEF1E?>EF3B52??BGFHFGGGHEHGHBG1>?1?FFFHH/E/EEGGGHEFCFGGBB3?/?AGCFHFHFF/><ABC///?A/-->--1=D=G0=D//=G=<0G<0/......:;A@G..9.9EF0CB;9000;9;0;;B009B-:AF.B/:/BFB:/999;BBD..;//9;BFD---./9/;/;//..;@;9A.
@M03896:38:000000000-B4D98:1:1104:20443:15579 2:N:0:165
CCTGTTCGATCCACACGATTTCACTCCTCAGCGTCCTGAAAGTCCCCGAGAACCGCCCTCGCCCCCCTCGTCCCTCCGGAAATCTGCGCGTACCACCGCCCCCCCAGGCATTCCTCCCTCCCCTACCCCCCTCCACCCTACCCCCCACAACCCCACCCTCCGCTCTCCCCCCCACGCCTACACTTCCCCCGCCCCCACCCACCGCCCAGCCCCCCGCCTCCACTCACACCGCTCCCCGCCCCCCCCCGTC
+
>1>1113>13>>11BA11000B3DB1F1A1A1000A0111A11211//////BA/A//A>>E?>E////>?/EA10?/////1B22B<////>?2?F//</@/C@-....<<GD00/./<.:A/..C..--=C.//;../;;.;----------;A9A-;----9-:9/;B-9-----;-9;;///9----99@-9-;;9--;----9-;;A-----9----9//;B/99-99-----9--9--;-@---
@M03896:38:000000000-B4D98:1:1104:7122:15696 2:N:0:165
CCTGTTTGCTCCCCACGCTTTCGCACCTGAGCGTCAGTCTTCGTCCAGGGGGCCGCCTTCGCCACCGGTATTCCTCCAGCTCTCTACGCATTTCACCGCTACACCTGGAATTCTACCCCCCTCTACGAGACTCAAGCTTGCCAGTATCAGATGCAGTTCCCAGCTTGAGCCCGGGGATTTCACATCTGACTTAACAAACCGCCTGCGTGCGCTTTACGCCCAGCAATTCCGACTAACCCTAGCACCCTCCG
+
AAAABFFFFFFFFGCEAEAFFGEEFGGFHGHEEEEAEFFHFH2FEEECHGCAEE>EEEEH1EEEEHE/>EFGHFGHHGF3GGFFHHHGGDEGDGFGHF@CC@1FGGECFGGGGFGFFFHGGGGHGFE<.<<D<0C0</D/<CG0:CCGH::C0:CC0:GG000.00/;CFFE---9BEGFGGGGFFF/BBBFF/BFBAEF-B9...;;:9;9-.://9.;9...9.:BFF/:-9999.9...;/9:9.9;.
@M03896:38:000000000-B4D98:1:1104:7139:15705 2:N:0:165
CCTGTTTGCTCCCCACGCTTTCGCACCTGAGCGTCAGTCTTCGTCCAGGGGGCCGCCTTCGCCACCGGTATTCCTCCAGATCTCTACGCATTTCACCGCTACACCTGGAATTCTACCCCCCTCTACGAGACTCAAGCTTGCCAGTATCAGATGCAGTTCCCAGGTTGAGCCCGGGGATTTCACATCTGACTTAACAAACCGCCTGCGTGCGCTTTACGCCCAGTAATTCCGATTAACGCTTGCACCCTCC
+
AAAAAFFFFFFFGGGGAEEEFGEEEGGFGFHGEEEEFHHHFHGGEEDGHDECEE>EEGGHGEEEGF1>>EGHHHFHFEFFGGHFGFHFE?EEDGFHHBDGDC?GHGB<GFGFGD1FGFHGGDGFHHF..CCDF0<<<C0<CGF00;:;G0CC:0C0:;GHHE0./0/C/FFFBA??-9CFFBFBFFF/;FFF//:;B.AA@DFFEF=;99-@-.ABFE.=BB.://;/;BB...;/F9;...;;9FD.;A
@M03896:38:000000000-B4D98:1:1104:26097:15714 2:N:0:165
CCTGTTTGCTACCCACACTTTCGAGCCTCAGCGTCAGTTGGTGCCCAGTAGGCCGCCTTCGCCACTGGTGTTCCTCCCGATATCTACGCATTCCACCGCTACACCGGGAATTCCGCCTACCTCTGCACTACTCAAGACAAACAGTTTTGAAAGCAGTTTATGGGTTGAGCCCATAGATTTCACTTCCAACTTGTCTTCCCGCCTGCGCTCCATTTACACCCAGTAATTCCGGACAACGCTTGTGACCTAC
+
ABAABFFFFFFFGGGGGCFABGBFGEFHG4FGGEEEEGEF3E2BEG3GFG5EBF0EEEEGAEEDGF3252BFGHFGFFGDGGEHH4FFGGGGGGFGHEEG?EBFG>/><BGGGF2AEBEHHHHHCG1GDFGHH<F1?0<CCHF01<>10FF0D<<C0=0D0=/./<-:/<GE.GFB:CCGG0GHHHFBBGBB00:B0CF/.@BGGG-9BGA;B9F/FFB;9A.99/F/FFB-;-9.;>B?A.9/;9BB/9
@M03896:38:000000000-B4D98:1:1104:26081:15722 2:N:0:165
CCTGTTTGCTACCCACACTTTCGAGCCTCAGCGTCAGTTGGTGCCCAGTAGGCCGCCTTCGCCACTGGTGTTCCTCCCGATATCTACGCATTCCACCGCTACACCGGGAATTCCGCCTACCTCTGCACTACTCAAGAAAAACAGTTTTGAAAGCAGTTTATGCGTTGAGCCCATAGATTTCACTTCCAACTTGTCTTCCCGCCTGCGCTCCATTTACACCCAGTACTTCCGGACAACGCTTGTCACCTAC
+
ABAABFFFFFFFGGFEGEBABGEFGEFHHCCHFEE?EGFB3AFGHHFCGDGFBGEEGGGHHEDEGHF2@2BEFGFHHGGFGECGGHHFEEEGHHGHH?EFCG3BG<</@DFGGH@BEAEHHHHF?FGH1GGHF1?1100GCEGC1<>=FE00D<<C==<G0G0<<.=.CCHEGHH0GCGHHHHGFGF0FGFB;9CCFFFGGGGGGFAFAFA//;:/B;9BDEEBF/;BFF.-.9@.ABB.;../;9BFFF
@M03896:38:000000000-B4D98:1:1104:26098:15733 2:N:0:165
CCTGTTTGCTACCCACACTTTCGAGCCTCAGCGTCAGTTGGTGCCCAGTAGGCCGCCTTCGCCACTGGTGTTCCTCCCGATATCTACGCATTCCACCGCTACACCGGGAATTCCGCCTACCTCTGCACTACTCAAGACAAACAGCTTTGAAAGCAGTTTATGGGTTGAGCCCATAGATTTCACTTCCAACTTGTCTTCCCGCCTGCTCTCCATTTACACCCAGTAATTCCGGACAACGCTTGTGACCTAC
+
AAAAAFFFFFFFGGFEEABBBGEFFEEGGFFGGEFGGHFHCECHHFEGFFFEBGAEEGGHHGFEEE3B52FEFHFHHGGGGGGHHGHGFGGGHHHGHEEGGCGHH</BCCHHGF2?E/AGHHHGHG1GBGGHH1C1<0FHCGHB0<><G11G<<<G<DDD0=/.<.;/;GGEAGF0C:CGHHHCGFF0BFFB09CBFBBG.9AEEF/;FFC;0;0C00/:DA9;/////B/-99-.;@999../9::FFF
@M03896:38:000000000-B4D98:1:1104:18066:15874 2:N:0:165
CCTGTTTGCTCCCCACGCTTTCGCACCTGAGCGTCAGTCTTCGTCCAGGGGGCCGCCTTCGCCACCGGTATTCCTCCAGATCTCTACGCATTTCACCGCTACACCTGGAATTCTACCCCCCTCTACGAGACTCAAGCTTGCCAGTATCAGATGCAGTTCCCAGGTTGAGCCCGGGGATTTCACATCTGACTTAACAAACCGCCTGCGTGCGCTTTACGCCCAGTAATTCCGATTAACGCTTGCACCCTCC
+
ABBABFFFFFFFGGGEAEEFFGAEEGGGFFHHGGGGGHGHFHFGEEFGFEEEEE>EFGGHHEFEGHD/>EFHHHHHHGGHHHHHHHHFEEEGHGGHHGGGGCHHHHHFFFFFHHGHHGHGGGGHHGG.<<CHH0C<<C=<<GD00;CGFFGGG:<C;0GGHHF.:9/;CFFGGGBBB9FGFGGGFFF/9BF9BB:FBAFFFDBDFFD;ADFF-.AFFED>DA.9F/;BFFF.9;.;FFF..../;FFFAD
@M03896:38:000000000-B4D98:1:1104:20382:16610 2:N:0:165
CCTGTTCGCGACCCACACCCTCGCTCCTCAGCGTCATGAAAGGCCCCGACACCCGCCCTCGCCCCCCTCATCCCCCCTGAAATCCCCGCATTCCCCCGCCCCCCCAGGAATTCCACCCTCCCCCACCTCCCTCCACCCCACCCCCACCACACCCACCCTCACCCTCACCCCCCAACACTACCCTTCCCACCCCCTCCCCCCCCTACCAGCCCCCTCCCCCCAATCAACCCCCTCCACACCCACCCCCTAC
+
>>>11@31111>0A0A0A00A00A//EFH1B1////01A1110////A//>/B?/>E/>//>>?>////011B///<//?112?11//<///@G1?>----<-@C-::./<0CF;0...;.;..-.9...9/C;/9---;;AB;---9--9--;;--;-A---------;@-9---;-//;-A9/99;/9-----;9-BF-------//;;:A-------;-9-////;;---;--;/9;;---:;--;F
@M03896:38:000000000-B4D98:1:1104:5302:16855 2:N:0:165
CCTGTTTGATACCCGCACCTTCGAGCTTAAGCGTCAGTTGCGCTCCCGTCAGCTGCCTTCGCCATCGGAGTTCTTCGTCATATCTACGCATTTCACCGCTACACGACGAATTCCGCCAACGTTGTGCGTACTCAAGGAAACCAGTATGCGCTGCAAGTCCGACGTTGAGCGTCTACATTTCACAACACACTTAATATCCAGCCTACGATCCCTTTAAACCCAAAAAATCCGGATCACGCCTGGAACTACCG
+
BBBAAFFFFBFFGF?EEAEFGGFDHEEGFHHHGEEGGHDADAEAAECEGAEEGHGHHFFH1EBEFHEAE@EFGHGHHHGGHEGHHH4?E/?E?FGGHFC@ECGGECDGGGHHHEGBDCBFGCG/F/DE<.CH11<<100<FGE.<DBBF.ECCACG:;C0;A@@B9..CFACC.CBBCFFF0FFF?EEFDBFF/BFFFFFFBF.FFD.:A.:99/BFFBBAA...:-.;;.9D?-.9;;.;.9.9://;B-
@M03896:38:000000000-B4D98:1:1104:5309:16877 2:N:0:165
CCTGTTTGATACCCGCACCTTCGAGCTTAAGCGTCAGTTGCGCTCCCGTCAGCTGCCTTCGCAATCGGAGTTCTTCGTCATATCTAAGCATTTCACCGCTACACGACGAATTCCGCCAACGTTGTGCGTACTCAAGGAAACCAGTATGCGCTGCAAGTCAGACGTTGAGCGTCTACATTTCACAACACACTTAATATCCAGCCTACGCTCCCTTTAAACCCAATAAATCCGGATAACGCCTGGACCTTCC
+
BBBBBFFFFFFFGG?EEEFGGGGHHGGHHGGHGGGGGHG5FEFGGGFEGFEAFGFHHHHHGF1EEG?1EEEGHHHHHHGHHHHHHHFHFHHHHHGHHEGGGFFHECEGGGHHHFGDFCGGG?FAC?GGEFGHGDF<1CHGHHHE=GFHH.EGGA<GBGGHHGHGFEC.CGGGEGEBFFFGGFGFBDE?EGFGGGGG0FGGGGGBFFFAFDFFFFFFFFFFDEEBFFFFFFADDDDF9D;C....;FBFFF
@M03896:38:000000000-B4D98:1:1104:12431:16997 2:N:0:165
CCTGTTTGCTCCCCACGCTTTCGCACCTGAGCGTCAGTCTTCGTCCAGGGGGCCGCCTTCGCCACCGGTATTCCTCCAGATCTCTACGCATTTCACCGCTACACCTGGAATTCTACCCCCCTCTACGAGACTCAAGCTTGCCAGTATCAGATGCAGTTCCCAGGTTGAGCCCGGGGATTTCACATCTGACTTACCAAACCGCCTGCGTGCGCTTTACGCCCAGTAATTCCGCTTAACGCTTGCACCCTCC
+
ABBBAFFFFFFFGGGGEEEFFGEGGGGHGEHGGGFGGHHHHHHHGGGHHGEGEEEGGGGHGGFGGHE?EEFHHHHHHFHHHGGHHHHFFEDGFHHHHGGGC@GHHHFCFCGHGGHFHFHGGGGHGHG.<CCHF0<<DGD/CGG:0<CGH0;FG:0;;CHFHF0.:0/;/FGG--9?BFFFBFFFFFF/:BBBF/F/FAFFCFFFFFA;9A@D-9.//.:@DAEFE//BFF/.9.99F.;.;.9/;BDFFF
@M03896:38:000000000-B4D98:1:1104:4531:17496 2:N:0:165
CCTGTTTGCTCCCCACGCTTTCGCACCTGAGCGTCAGTCTTCGTCCAGGGGGCCGCCTTCGCCACCGGTATTCCTCCAGATCTCTACGCATTTCACCGCTACACCTGGAATTCTACCCCCCTCTACGAGACTCAAGCTTGCCAGTATCAGATGCAGTTCCCAGGTTGAGCCCGGGGATTTCACATCTGACTTAACAAACCGCCTGCGTGCGCTTTACGCCCAGTAATTCCGATTAACGCTTGCACCCTCC
+
ABBAAFFFFFFFGGFGEEEFFGFEGGGGFFGHFGGGFFGHFHHHGGDHE?AEAEEGGGGHEEDEGH?>EGGHHHHHHGCHHHHHHHHGGEFFBGGGHGDGGCGGHHFGBGGHHHFFHHHGGGGHHHFE.<CHC0<<DG0/<GD00;<CG0;GC0CC;CHHHEC./9/9CFGG-A-9-:FFFGGGFFF//BFFF/B/BAEEFFFFFFCDFDBF-;.;F:ABDF9;BB//FE/99A.BF?D.:..;;FFFFF
@M03896:38:000000000-B4D98:1:1104:25974:17791 2:N:0:165
CCTGTTTGCTCCCCACGCTTTCGAGCCTCAGCGTCAGTTACAAGCCAGAGAGCCGCTTTCGCCACCGGTGTTCCTCCATATATCTACGCATTTCACCGCTACACATGGAATTCCACTCTCCCCTCTTGCACTCAAGTTAAACAGTTTCCAAAGCCTACTATGGTTAAGCCACAGCCTTTAACTTCAGACTTATCTAACCGCCTGCGCTCGCTTTACGCCCAATAAATCCGGACAACCCTCCGGACCTAC
+
ABBAAFFFFFFFGGGGEEEFFGFGGFGHHGHHGGEEGHHHGGFGFFHFHHFEGHEGEEFHDEDEGHEE>EEEGHFHHGGHHHHHHHHGGGGFHHHHHEEFGEFGFCDFHGGHHHHFHHHHHHGHGG2FGGHHF<C2<1FGHHG01<GGHHFGHFGCGGF1==1=<GH1>GHHHFHHHGHFGG=DHF00;:0CFGFGHHH-:AE?F9@-E?:.99FB.;:BD.;:BBFFFA-.;-;A;:9A.::ABF9BF
@M03896:38:000000000-B4D98:1:1104:7725:18150 2:N:0:165
CCTGTTTGCTCCCCACGCTTTCGCACCTGAGCGTCAGTCTTCGTCCAGGGGGCCGCCTTCGCCACCGTTATTCCTCCAGATCTCTCCGCATTTCACCGCTACACCTGGAATTCTACCCCCCTCTACGAGACTCAAGCTTGCCACCATCAGATGCAGCTCCCCCGTTGAGCCCGGGGATTTCACATCTGACTTACCACACCGCCTGCGTGCCCTTTCCGCCCCGACCTTCCTATTAACCCTTGCACCCTCC
+
ABBABFFFFFFFGGGE2FEGGG?EEGGHCBGGEEEEFGHHGHGFEEGFGCEEEEEEEEEG1EE1EGE1>?G?FDFHHC33FBB4F3FAE>EEDG2GH//<<BBGFFFCF1?<FG2@FGHGCCDG1FC>.<<<C0G0<C0/<CD0..0;C00;000;/:;G...-..:./;B.;--99;B/BFF/;9/;9;:9;/;B/.;A-=;..A-..9./////:..99----9:/BB////////..:.;/9FAFFF
@M03896:38:000000000-B4D98:1:1104:7738:18169 2:N:0:165
CCTGTTTGCTCCCCACGCTTTCGCACCTGAGCGTCAGTCTTCGTCCAGGGGGCCGCCTTCGCCACCGGTATTCCTCCAGATCTCTACGCATTTCACCGCTACACCTGGAATTCTACCCCCCTCTACGAGACTCAAGCTTGCCAGTATCAGATGCAGTTCCCAGGTTGAGCCCGGGGATTTCACATCTGACTTAACAAACCGCCTGCGTGCGCTTTACGCCCAGCACTTCCGATTAACGCTTGCACCCTCC
+
ABBABFFFFFFFFGGFAEEFFFAEGGGGC3GG?EEFGGGHGHHHFEECGD0EAE>EFFGHEEAEEHEEEEFHGFHHHBGFGGHHHHHGEAFGBGFHHDDG/?FHHCF0<FGFHHDFGHHGGGGFFFF<.CAGC0<0<GF/CGG000;CGC0C00:00;CGB:0./;//;CFG-A-:-;FGBFFFFFF//BFFBB99/AAE-;BAAFB:DF-;;..BB;ADFD..9.BFFF.DB.;/;A-..../;BDAFA
@M03896:38:000000000-B4D98:1:1104:7719:18169 2:N:0:165
CCTGTTTGCTCCCCACGCTTTCGCACCTGAGCGTCAGTCTTCGTCCAGGGGGCCGCCTTCGCCACCGGTATTCCTCCAGATCTCTACGCATTTCACCGCTACACCTGGAATTCTACCCCCCTCTACGAGACTCAAGCTTGCCAGTATCAGATGCAGTTCCCAGGTTGAGCCCGGGGATTTCACATCTGACTTAACAAACCGCCTGCGTGCGCTTTACGCCCAGTAACTCCGATTCACGCTTGCACCCTCC
+
ABB?>FFFFFFFGGGGEEAFFGEEEGGFCCHGFEDEFHHHGHHHGGDHH?0EAFEFGGGHGEDEGH?/>EFHHHFHGFHGHGGHHHHFGEEGHGFHHDDDDC2FGGBFFGHHGGFFGHHGGGGHHHGC?.EF00<0<C0/<C<0:;;CG0;;00:;0;GHHBG./9/=9CFE-A-9ADFGFFGFFFF;BFF9F9;:BFEA>A=9EF@?DF-B-.;9F;A@BD.9///;B9.9.9/BF.;...;:/:A.9;
@M03896:38:000000000-B4D98:1:1104:12580:19202 2:N:0:165
CCTGTTTGCTCCCCACGCTTTCGTGCATGAGCGTCAGTGTTATCCCAGGAGGCTGCCTTCGCCATCGGTGTTCCTCCGCATATCTACGCATTTCACTGCTACACGCGGAATTCCACCTCCCTCTGACACACTCTAGCTCGGTAGTTAAAAATGCAGTTCCAAAGTTAAGCTCTGGGATTTCACATCTTTCTTTCCGAACCGCCTGCGCACGCTTTACGCCCAGTAATTCCGCTTAACGCTTGCACCCTAC
+
ABBAAFFFFFFFGGGGEEAFFGGGFFHFFGHGEGEEEHHHHHHHHGHFFHAEBGBFHHHH1EEFGH?1BEEFHHHHHEGGGGHHHHHFGEFFHHHHFGGHHFGHEEEED@FHHGHFHHHHGHHHHBHHGFEHHFF?GGF?-<><<FFGHFHGF=<===GHHG0/<=D<DGFGHH0/.;/GGFHHHHHGHHFFHHF9ADD?DCAFGF-;BF;BD;EBF.9999E/9FBBBFB.;9.;B.;.9.A/;FFEFF
@M03896:38:000000000-B4D98:1:1104:12578:19220 2:N:0:165
CCTGTTTGCTCCCCACGCTTTCGTGCATGAGCGTCAGTGTTATCCCAGGATGCTCCCTTCGCCATCGGTGTTCCTCCGCATATCTACGCATTTCCCTGCTCCACGCGGAATTCCACCTCCCTCTGACACACTCTAGCTCGCTCGCTCAAAATCCAGTTCCACCGTCACACTCTGGCATCTCACATCTTTCTTTCCTCACCACCTGCGCACGCCTTACTCCCCTTCTATCCTATTCACCCCTGCACCCTAC
+
>A1A>DB1BDFBAECE1AAACG0B0BC2AFGG?FCE/A2D22FG1E11AA11BA1BFBBB/AAAAG/>E/EFFF2DE/E>//B22BF?E?/AEFFGH1?>111B/><///<<B>2BF<GHAGGH@>@1@0CC?1<1?1G//..--..<1<0<<C0<<==G0<.....;0::CF000/0/000;99090;F000;0009EF0;9;/.;--------/////-;-9-///:9BF/;:/9/;-9--9;;A--;
@M03896:38:000000000-B4D98:1:1104:20753:19229 2:N:0:165
CCTGTTTGCTCCCCACGCTTTCGCACCTGAGCGTCAGTCTTCGTCCAGGGGGCCGCCTTCGCCACCGGTATTCCTCCAGATCTCTACGCATTTCACCGCTACACCTGGAATTCTACCCCCCTCTACGAGACTCAAGCTTGCCAGTATCAGATGCAGTTCCCAGGCTGAGCCCGGGGATTTCTCATCTGACTTAACAAACCGCCCGCGTGCGCTTTCTGCCCAGTAATTCCGATTACCGCTTGCACCCTAC
+
BBBBBFFFFFFFFFBE2EEAFGEFEGGHHCHHGGGGGFHHHHHFGG?GGEAEEEEEGEGHGEEEGHF/>EFHHHHGFEG3FFGHHHHGGEAEGHEHHADCGCFHHFCC0?GHHF1DGFFDGGGHHGG..<CHCC/DD/0<<GD:0<0CHC0:::C::0CGGF:C.9.;9/9A-?9--;/BF0C9BFF/BFFFB/9;B.AE-B--9@99BD--9.;//9/::/9//9B/F//..9./9.;-..9/;;AA.A
@M03896:38:000000000-B4D98:1:1104:20765:19243 2:N:0:165
CCTGTTTGCTCCCCACGCTTTCGCACCTGAGCGTCAGTCTTCGTCCAGGGGGCCGCCTTCGCCACCGGTATTCCTCCAGATCTCTACGCATTTCACCGCTACACCTGGAATTCTACCCCCCTCTACGAGACTCAAGCTTGCCAGTATCAGATGCAGTTCCCAGGTTGAGCCCGGGGATTTCACATCTGACTTAACAAACCGCCTGCGTGCGCTTTACGCCCAGTAATTCCGATTAACGCTTGCACCCTCC
+
ABBAAFFFFFFFGGGGEEEFFGEEGGGGHHHHGGEFEHHHHHHHGGGFGFAEEEEGGGGHEEGGGHE?EEGHHHHHHFGFHGHHHHHGGEGGHGFHHFDGCCHHHHHACGHGGHHGHHHGGGGHHGG.<CCGF<CDGHD/CGG0:CGGHBC:G:;C;CHHHHHAC99/CFGGGB?B@:CFFFFFFFF/;FFBFBBBBAEEFFFFFF@DDFFD@D?FFEDDD.E9/BFFFFF?DAFFFDB.9.A/;FFFED
@M03896:38:000000000-B4D98:1:1104:18252:19587 2:N:0:165
CCTGTTTGCTCCCCACGCTTTCGCACCTGAGCGTCAGTCTTCGTCCAGGGGGCCGCCTTCGCCACCGGTATTCCTCCAGATCTCTACGCATTTCACCGCTACACCTGGAATTCTACCCCCCTCTACGACACTCAAGCTTGCCAGTATCAGATGCAGTTCCCAGGTTGAGCCCGGGGATTTCACATCTGACTTAACAAACCGCCTGCGTGCGCTTTACGCCCAGTAATTCCGATTAACGCTTGCACCCTCC
+
AAAABFFFFFFFGGGEAEEAFGAEEGGG3FGGFEEEAAFGGHFGEAEFFAECAE>EEEGHGEFGGHAE>EFHHHBHGBFEHGHHHGHGE?EEGGFHHDDCC@FGHHFF<CGFGFDFHFHGGGGHHG.<.<<GF</<<C0/<GC0;;;CC;:;C:<::0CGHHB./9/99CFE;9-?@AFFFFFFFFF/;BF/9:99BAEE=FFFFFDA.;-;9..BFEDDFF.;/9:9FB:.;ADFFFF?.../;FFEFF
@M03896:38:000000000-B4D98:1:1104:8585:19587 2:N:0:165
CCTGTTCGCTCCCCACGCTTTCGCTCCTCAGCGTCAGTAACGGCCCAGAGACCTGCCTTCGCCATTGGTATTCTTCCCGATATCTACACATTCCACCGTTACACCGGGAATTCCAGTCTCCCCTACCGCACTCAAGCCCGCCCGTACCCGGCGCGGATCCACCGTCAAGCGACGGACTTTCACACCGCACGCGCCGAACCGCCTACGAGCCCTTTACGCCCACTCACTCCGCATAACGCTTGCACCCTAC
+
AB?ABFFBBBBBGGFE2EAACGEGGGGHGHHHGEEGGFE5GEEEAE?GCFGFFHFGHFFG1EE1FG4F3B4@GHHHFGFGCEEGHHHGHGFFGGGHHFF/?/BFF/@?/<FGGFGFDG1FB0EGEHHCGGGGH0><<FH-ADD--<<CGA:AD;---;;BFFGD9...9BA9-9-;B-/999B/9D---9-;--9-9-@B@BB..9;.DB;FB//;99.9;AF.////;...9.9/;9>..;;9;BD..F
@M03896:38:000000000-B4D98:1:1104:8604:19606 2:N:0:165
CCTGTTCGCTCCCCACGCTTTCGCTCCTCAGCGTCAGTAACGGCCCAGAGACCTGCCTTCGCCATTGGTATTCTTCCCGATATCTACACATTCCACCGTTACACCGGGAATTCCAGTCTCCCCTACCGCACTCCAGCCCGCCCGTACCCGGCGCGGATCCACCGTTAAGCGATGGACTTTCACACCGCACGCGACGAACCGCCTACGAGCCCCTTACGCCCAATAATTCCGCCTCACTCTTGCCACCGAC
+
ABAAAFFADBBBGGCE2AAAFGEEEHGHHFHHGEAEEHHHFAEEEC?EAFFGFGBGHFHHEED?F@D33BBFGGFHHGGG?EEFGGHGHGF4GHFHHFF?ECBFF//<>CHHHGD1FGFHHEDHEHF<A@DCF0G>FFG<CGG-<AEGH.;AD;;9-9@GFGG.9...9B-..99BFFEF99B:9A---9-9-99-;9@BBB@..;9:99=E..;/B.;9@...///;;FB..:./9/////9//;9.-;
@M03896:38:000000000-B4D98:1:1104:8582:19607 2:N:0:165
CCTGTTCGCTCCCCACGCTTTCGCTCCTCAGCGTCAGTAACGGCCCAGAGACCTGCCTTCGCCATTGGTATTCTTCCCGATATCTACACATTCCACCGTTACACCGGGAATTCCAGTCTCCCCTACCGCACTCAAGCCCGCCCGTACCCGGCGCGGATCCACCGTTAAGCGATGGACTTTCACACCGCACGCGCCGCACCGCCTACGCGCCCTTTCCGCCCAATAATTCCGCATAACGCTCGCACCCTAC
+
ABBBBFFABBBBGGGGFEECFGEEFHGGHGHHGGFGGHHHFEEEGG?G1FGGFHCHHGHHFGG>F@@3@FGGGHHHGH?EEEGGGHHHHFGFGFGHHEG/EEGHG?<@CGHHHHG2FFFGHHGHGHHDFGGGF0F<>FG-AFG-<<DGH.:@CA9;9;AGEGG?.9..;;-....BFF/B;BFFFF;--@CBC-9--;BDFFFF.F?-@@BF-9//;;9;B.99///;BFB.;..;B.9..-9;;;AABF
@M03896:38:000000000-B4D98:1:1104:8599:19625 2:N:0:165
CCTGTTCGCTCCCCACGCTTTCGCTCCTCAGCGTCAGTAACGGCCCAGAGACCTGCCTTCGCCATTGGTATTCTTCCCGATATCTACACATTCCACCGTTACACCGGGTATTCCAGTCTCCCCTACCGCACTCCAGCCCGCCCGTACCCGGCGCGGATCCACCGTCAAGCGACGGACTTTCACACCGCACGCGACGCACCGCCTACGAGCCCTTTACGCCCAATACTTCCGGATAACGCTTGCACCCTACG
+
>A111BD1A1>AF?1EEEE0AEEFEHGHF1AFEGG?GHFDGECEEE////0BFCFGGH1GF>//BF111F2@BDDFG0/AE>/BBGFBGFB>BFGGF>F<EA1B0/>///B>FG21B@1@DGA0/0C/A/A<<0110FCA@C----<<0.:-:--;99ABBFF::...0;9A--99;-//;/9//;--9@-@--;--9-@@@@?AFBB-@?F-B//;;9;@---;B//;B-;--;BB9@--;;;B/BEFF-
@M03896:38:000000000-B4D98:1:1104:8580:19626 2:N:0:165
CCTGTTCGCTCCCCACGCTTTCGCTCCTCAGCGTCAGTAACGGCCCAGAGACCTGCCTTCGCCATTGGTATTCTTCCCGATATCTACACATTCCACCGTTACACCGGGAATTCCAGTCTCCCCTACCGCACTCAAGCCCGCCCGTACCCGGCGCGGATCCACCGTTAAGCGATGGACTTTCACACCGGACGCGACGAACCGCCTACGAGCCCTTTACGCCCACTCATTCCGGATAACGCCTGCCCCCTAC
+
ABBBAFFBBAABGFGE2AAAFBAEEHGFCAFB2EEFEFFDAEAEEAEE1FGGGHEGHGGG1BE?F3433BGEFHBHHF1E?E?GGHHHHEG4FFFHHGF?/FBGFGGCGCH1FGB12@FGGHGHFH0<<CDGH0F1>FG-ADG--<CEH?-@-:-?;9AGBFF?;..9/B-..;./FBF/;/;FFD--9--9-99->BBB=BB..;.:.@BF.B9BFADBBFE.//;/;B/-.../;.;-.....;9-.A
@M03896:38:000000000-B4D98:1:1104:24676:19833 2:N:0:165
CCTGTTTGCTCCCCACGCTTTCGAGCCTCAACGTCAGTCATCGTCCAGCAAGCCGCCTTCGCCACTGGTGTTCCTCCTAATATCTACGCATTTCACCGCTACACTAGGAATTCCGCTTACCCCTCCGGCACTCAAGTATGACAGTTTCCAATGCAGTCCACAGGTTGAGCCCATGCCTTTCACATCAGACTTGCCACACCGTCTACGCTCCCTTTACACCCAGTAAATCCGGATAACGCTTGCCCCCTAC
+
ABBBBFFFFFFFGGGGEEEFFGEFHGGHHHHHGHHGGFHFHHHGFFGFHGGFGFEEGGGHFEGFGHFGFFGEGHHHHH@GHHHHHHHGGEGGHHHHHGFGGFEHHHFGHHHHHGGGGFGHHFHGGGG>BCFHFCG11FF1FGGF1FHEGFFBFCGGGHHHGHEA<<</CGHGHHBFHHHHHFHHHHF:CHGFCGCHFFGGGAEGGGGFEEGGB9FGGBFFFE.9:/99FF.-;.;BFDA.9.;BBEFAFF
@M03896:38:000000000-B4D98:1:1104:12828:20107 2:N:0:165
CCTGTTTGCTCCCCACGCTTTCGAGCCTCAGCGTCAGTTACAAGCCAGAGAGCCGCTTTCGCCACCGGTGTTCCTCCATATATCTACGCATTTCACCGCTACACATGGAATTCCACTCTCCCCTCTTGCACTCAAGTTAAACAGTTTCCAAAGCGTACTATGGTTAAGCCACAGCCTTTAACTTCAGACTTATCTAACCGCCTGCGCTCGCTTTACGCCCAATAAATCCGGACAACGCTCGCGACCTACGT
+
ABAAAFFFFFFFFFGEEEEEFGFGHFGHHGHHGGGEGHHHGGFHHGFHGHFEGHEGAEFHCEDDFHEEEEEEHFHHHBGHHHHHHHHGGEGGHHHHHEEGGGGHFCFGFFHFGGBGFHHHHHFGGH2FGFGHF222<F11DFF01FGGHHDFHGC<.>FG1FFF<G0=DHHFHGHHHHHGFGCHG0:0;/0CCHHGHHG-9?A..--;E-;:;EBF.;@9DA.9;FFFFD-9@@.E--.;---;BF.BB.;
@M03896:38:000000000-B4D98:1:1104:12852:20108 2:N:0:165
CCTGTTTGCTCCCCACGCTTTCGAGCCTCAGCGTCAGTTACAAGCCAGAGAGCCGCTTTCGCCACCGGTGTTCCTCCATATATCTACGCATTTCACCGCTACACATGGAATTCCACTCTCCCCTCTTGCACTCCAGTTAAACAGTTTCCAAAGCGTACTATGGTTAAGCCACAGCCTTTAACTTCAGACTTATCTAACCGCCTGCCCTCCCTTTACGCCCAATAACTCCGGACAACCCTCGGGACCTAC
+
ABBABFFFFFFFGGGEAFEEFGGGGGGHHFHHGGGEGHGHGGBFHGFHFHCEGHEEE1FHGFFGGH?EEEEEGHFHGGGHFHHHHHHGGEGGHHHHHGGGGEFGHBEEFFGHGHFFFHHHHHGHGG2@<FGGF2<2<?1@1FFF1?GGHBDGC<<<<AG1F<1>1DD=<GBCH.CGCDDD:C0GH0;0:/:GFCGCCGF@CDGAE.:/A.=99BFB.;9-CA.9;:FFF.9.9-.;.9.A-.---9:9B
@M03896:38:000000000-B4D98:1:1104:23891:20275 2:N:0:165
CCTGTTTGCTCCCCTCGCTTTCGTGCCTCCGTGTCAGTAACAGCCCCGCAGGTCGCCTTCGCCACTGCCGTTCCTCCTAATATCTACTCCTTTCACCGCTACCCTAGGAATTCCGCCTGCCTCTCCTGTACTCTAGCCCACCAGTTTCAATTTCAGCTCCCGCCTTGCCCTCCGGCCTCTCACATCTCACTTGCACTGCCACCTACTCACCCTTTCCCCCCCGTAACTCCTCTTCACGCCTCCTCCCTCC
+
>A1>>DF1BDFCFA1A1AA0A1AB00FEB0AFEFG21D22DA10BB//A///BBAEE/?1/>?>/F110//B>FEGHH1@B22F2BF2B1BDFFEFG//>//0<B00011BFDG0?CB/B<<G1GC11<2@FG2>@<?0//?/0?1@F?11=1>11=1<<..--<.<//</.<.-:;:.:C0C:;C000;000;9C0999/0.C/90;;/99./;090/:9-9----;BB/-////9-:--9A--B-B-9
@M03896:38:000000000-B4D98:1:1104:22126:20704 2:N:0:165
CCTGTTTGCTCCCCACGCTTTCGCACCTGAGCGTCAGTCTTCGTCCAGGGGGCCGCCTTCGCCACCGGTATTCCTCCAGATCTCTACGCATTTCACCGCTACACCTGGAATTCTACCCCCCTCTACGAGACTCAAGCTTGCCAGTATCAGATGCAGTTCCCACGTTGAGCCCGGGGATTTCACATCTGACTTAACAAACCGCCTGCATGCGCTTTACGCCCAGTAATTCCGATTAACGCTTGCACCCTC
+
AAABBFFBFFFFGGGEEEEEFGDFGGFFFBFFEGG?EHHGGGAGEEFGHE0EEE>EEFGHAEEEFHE/>EGFHGGHHEG?FGGHHFHGGEEGFHGHHBDGGCFGGGGF2FHHGHGHHGHGDDGHGHG?<CDHF</<<<D/<GG00<CGHGCCG:<C:CHHHG.-9.;.CFBABA-A-ABFF9FFFFF/;FFF//;9F9EEAFADAA.;BFDD@D9/9..9@A./9/B/;BF.9.9999=?9A;/BF;EE
@M03896:38:000000000-B4D98:1:1104:22140:20717 2:N:0:165
CCTGTTTGCTCCCCACGCTTTCGCACCTGAGCGTCAGTCTTCGTCCAGGGGGCCGCCTTCGCCACCGGTATTCCTCCAGATCTCTACGCATTTCACCGCTACACCTGGAATTCTACCCCCCTCTACGAGACTCCAGCTTGCCAGTATCAGATGCAGTTCCCAGGTTGAGCCCGGGGATTTCACATCTCACTTAACAAACCGCCTGCATGCGCTTTACGCCCACTAATTCCGATTAACGCCTGCACCCTCC
+
AAAAAFFFFFFFGGGGEFEFFGAEEGGFFHHGFGEEEHHHHHGHFGDFH10EEE>EGGGHEEEFGHE>>EFHHHFHGGGFHGHHHHHFGEGGFGFHHCBB/@FGHHC0CFGCFGGGGHHGGGGGHHG?<CEHC/<<<CD/<C<0:CGGGC;CG:C<;CGFCH0.:0/;;CFEB--;-9BFB9FGFFF/9BFF/;;BF?EEABFFFF:;FBAD-..BFAD;BD../999FF/A99DFBD@-.99;;FDAED
@M03896:38:000000000-B4D98:1:1104:7968:21450 2:N:0:165
CCTGTTTGCTCCCCACGCTTTCGCACCTGAGCGTCAGTCTTCGTCCAGGGGGCCGCCTTCGCCACCGGTATTCCTCCAGATCTCTACGCATTTCACCGCTACACCTGGAATTCTACCCCCCTCTACGAGACTCAAGCTTGCCAGTATCAGATGCAGTTCCCAGGTTGAGCCCGGGGATTTCACATCTGACTTAACAAACCGCCTGCGTGCGCTTTACGCCCAGTAATTCCGATTAACGCTTGCACCCTCC
+
ABBABFFFFFFFGGGG2EAFFGAEEGGFFFHGEFEEEHHHGHGGEEECE?EEAE>EFFGHGEFFGHEEEGGHHHHHFFFGHGGHHGGFFEEFHGGHHDCDFCGHHFCCBFGGGGGGHHHGGGGHHHGD<DCGF0/<<GB/<GG00;<CG;CCH0GC:CGHHHHE/9/9CGFE?B-9AAFGFFGFFFF/BFFFF9B;BAFFFFFFFFFDFFAB99./BADAFF.:;//;FFF.99.BF.D.9.9;;FDEFD
@M03896:38:000000000-B4D98:1:1104:21054:22797 2:N:0:165
CCTGTTTGCTCCCCACGCTTTCGCACCTGAGCGTCAGTCTTCGTCCAGGGGGCCGCCTTCGCCACCGGTATTCCTCCAGATCTCTACGCATTTCACCGCTACACCTGGAATTCTACCCCCCTCTACGAGACTCAAGCTTGCCAGTATCAGATGCAGTTCCCAGGTTGAGCCCGGGGATTTCACATCTGACTTAACAAACCGCCTGCGTGCGCTTTACGCCCAGTAATTCCGATTAACGCTTGCACCCTCC
+
ABBAAFFFFFFFGGGGEFEFFGEEEGGFHGHGFGEEEGGHFHGHEEDGH1A?AE>EFGGHEEDEFHE/>EFHFHFHHFGGHHHHHHHGG??FGGGGHDCFFCGHHHGGHHHHHHFFHHHGGGGHHHG..<AGC0C0=C0/<GG0:0CGGF;:C:CC;CCFHF0./9/9;CFE@FC?-CFFFGGGFFF/99/BF/;9B.EFDFFB9AB9ADCD9.A/F9A9BF.B/BBBFFFDAA.BBAB.9E;/BFAAED
@M03896:38:000000000-B4D98:1:1104:21072:22804 2:N:0:165
CCTGTTTGCTCCCCACGCTTTCGCACCTGAGCGTCAGTCTTCGTCCAGGGGGCCGCCTTCGCCACCGGTATTCCTCCAGATCTCTACGCATTTCACCGCTACACCTGGAATTCTACCCCCCTCTACGAGACTCAAGCTTGCCAGTATCAGATGCAGTTCCCAGGTTGAGCCCGGGGATTTCACATCTGACTTAACAAACCGCCTGCGTGCGCTTTACGCCCAGTAATTCCGATTAACGCTTGCACCCTCC
+
AABAAFFFFFFFGGGEEEEFFGEEFGGGGFHHGGGEGHGHHHEGEEDGHF0EEEEFGGGHEFDEGHEEEFGHHHHHGFHHHGHHHHHGGFFGHHHHHGDGGCFHHHCFFGHHHHHHHHHGGGGHGGGD.<CHF</<<CF/CGG0;0CGGCGFHCCG;CHHHF0::B///CCEBA-;:CFFGFFFFFF/BFF/BBBBF?EFDFFFFFCA.;=@9.AFFFD9@D./;/;BFFFFDDAFBFC?A..:9;AFED
@M03896:38:000000000-B4D98:1:1104:26719:23224 2:N:0:165
CCTGTTTGCTCCCCACGCTTTCGCACCTCAGTGTCAGTATTAGTCCAGGTGGTCGCCTTCGCCACTGGTGTTCCTTCCTATATCTACGCATTTCACCGCTACACAGGAAATTCCACCACCCTCTACCATACTCTAGTCAGTCAGTTTTGAATGCAGTTCCCAGGTTGAGCCCGGGGATTTCACATCCAACTTAACAAACCACCTACGCGCGCTTTACGCCCAGTAATTCCGATTAACGCTTGCACCCTCT
+
ABBAAFFFFFFFGGGGEFEEFGEE?EEHHFFFGHHGHHHHHHHHGGHGGFCBFFAEGGGHCEEEFGFF5CFEHHFFGHFGGHHHHHHFEEGGHHHHHFEEFCFGFFGFHHHHHHHFGFHGGHHHEFHHHHHHHHEDGGF2@FGG2FFFHGHHHFDF<GHDFG1<?1>>>FFCC--A-ECHHFGFHHHFGHHHHEGGFFGGGGGGGGAC-A@BBA9/FED@DFEFFBBBFFF.9:.:;.@;..ABFFD.A.
@M03896:38:000000000-B4D98:1:1104:26724:23242 2:N:0:165
CCTGTTTGCTCCCCACGCTTTCGCACCTCAGTGTCAGTATTAGTCCAGGTGGTCGCCTTCGCCACTGGTGTTCCTTCCTATATCTACGCATTTCACCGCTACACAGGAAATTCCACCACCCTCTACCATACTCTAGTCAGTCAGTTTTGACTGCAGTTCCCAGGTTGAGCCCGTGGATTTCCCATCCAACTTAACCAACCACCTACGCGCGCTTTACGCCCCGCACTTCCGATTACCGCTTGCCCCAT
+
AAAAAFFFFFFFGGGGEEEFFFEEGGGHHFGHGHGBFHFHF5DDF55FGGC2EFAAEFGGAEAEEF325B??FGFGGF@FBFGHGGGFE?EDHH4DG?>>/>BFB?FA23FFGHBFE/?FE?GGFHF2GHHGFFE2@@F2@F<@22@@0?1?GG1F?DDFGB1/?100<FFGC-.-.<<D=0D<BG<00<;C00<0::CC.CEFG/;A---9-.90;..>------;/;:.AA.9/;9--...//9..
@M03896:38:000000000-B4D98:1:1104:12727:23444 2:N:0:165
CCTGTTTGCTCCCCACGCTTTCGCACCTCAGTGTCAGTATTAGTCCAGGTGGTCGCCTTCGCCACTGGTGTTCCTTCCTATATCTACGCATTTCACCGCTACACAGGAAATTCCACCACCCTCTACCATACTCTAGTCAGTCAGTTTTGAATGCAGTTCCCAGGTTGAGCCCGGGGATTTCACATCCAACTTAACAAACCACCTACGCGCGCTTTACGCCCAGTAATTCCGATTAACGCTTGCACCCT
+
ABBBBFFFFFFFGGFFAEECFGEFFGGHHCGGDGFGHHCGGFHHHFFHHHEEGBAEEGGH1EEEGHBC@BGEHHHHHHFHGHHHFHHGEEFGGHHHHGGGGEEHHA/GHGHHHHGFGFEGGHHHHGHFFHGHGGEDGGGFGHHDDFGHAAGGFDGF?FGGHHFC1?<CFGFFA<<CCAGHHGHGHHH0GFHCC00;G.CEEEGGFF;BAB?D=AFFFAADFFF9F//9BFB..:AFFFF9.:A/BFDE
@M03896:38:000000000-B4D98:1:1104:25221:23653 2:N:0:165
CCTGTTTGCTCCCCACGCTTTCGCACCTGAGCGTCAGTCTTCGTCCAGGGCGCCGCCTTCGCCACCGGTATTCCTCCAGATCTCTACGCATTTCACCGCTACACCTGGAATTCTACCCCCCTCTACGAGACTCAAGCTTGCCAGCATCAGATGCAGTTCCCAGGTTGAGCCCGGGGATTTCACATCTCACTTAACAAACCGCCTGCGTGCGCTTTACGCCCAGTACTTCCGATTAACGCTTGCACCCTCCG
+
ABABBFFFFFFFFECFEEE2FGEEEFGHH3BEEGGEEHHHGHHFEEDB311AAFECEEEFAEAEEF?/>E?GFFFHFBB3GEGGGGHFEEEEGHHHH?@DG?BFFG2C<?GGHFFDFGHG@CA<<GF.<CEFC0/<<<0/<CFC.<=C0:0;C:0CCGHGGC0.:0:/;BFE-:A@?D/FFBFGGGG09FFBB/:9BAA;D;CFAFDAFD@F@.:/B.A;BD.;;//:BFFD.AD/BAFBA.ABFFFEFF.
@M03896:38:000000000-B4D98:1:1104:24819:23930 2:N:0:165
CCTGTTTGCTCCCCACGCTTTCGTGCCTCAGTGTCAGTAACAGTCCAGCAGGCCGCCTTCGCCACTGGTGTTCCTCCTAATATCTACGCATTTCACCGCTACACTAGGAATTCCGCCTGCCTCTCCTGTACTCTAGCCGAGCAGTTTCAAATGCAGCTCCGGGGTTGAGCCCCGGCCTTTCACATCTGACTTGCACTGCCACCTACGCACCCTTTACACCCAGTAAATCCGGCTAACGCTTGCTCCATAC
+
BBBBBFFFFFFFGGFFEEFEFGEFCFHHHFHFGGHHHHHFFFHHHFDGHHFGEGEEGGGHHEDDEGGB5B?EGHFHHHHHGHHHHHHGEEEEFGGHHEGGGCGGFHEEBBGGGHFEEEGHHFHFHGHHDFGHH2F@@@?BBCGF1??FGF<GFF?FGHHHDG-<-<-C/CCEDGC?DFHGF0FFGFG0BF0;9FFB0;BFBBAFGG?BF@BD.BFFFF/BDE./9/;BFFD<-;DBF.;.;.E/BB/9BF
@M03896:38:000000000-B4D98:1:1104:9014:25548 2:N:0:165
CCTGTTTGCTCCCCACGCTTTCGCACCTGAGCGTCAGTCTTCGTCCAGGGCGCCGCCTTCGCCACCGCTATTCCTCCAGATCTCTACGCATTTCACCGCTACACCTGGAATTCTACCCCCCTCTACGACACTCCAGCTTGCCAGTCTCACATGCAGTTCCCAGGTTGAGCCCGGGGATTTCACATCTGCCTTAACAAACCGCCTGCGTGCGCTTTACGCCCAGTATTTCCGATTAACGCCTGCACCCTCC
+
AAA1AFFCFFFFFE1EAEA0AEEEEEGGF0BFEFEEAGHG2FBBBA/EG//AEE>EEEEF>?/EEGE//>>FFF2FG0B1FCGGDEB>E?/<EGEGGEGGGCFFGE000<FGFD@@F<GCCGGB1F<..<>C////<00<<C=<<0<;000;C:000<CFCC0./0:/:C/9;:--;A/CFFFFBFB//;9///;;BFAE@@@FEF--BB;@@B-99-9@9--9;//9BBB-;-9/;-@-----9;B-:B
@M03896:38:000000000-B4D98:1:1104:11686:25788 2:N:0:165
CCTGTTTGCTACCCACACTTTCGAGCCTCAGCGTCAGTTGGTGCCCAGTAGGCCGCCTTCGCCACTGGTGTTCCTCCCGATATCTACGCATTCCACCGCTACACCGGGAATTCCGCCTACCTCTGCACTACTCAAGAAAAACAGTTTTGAAAGCAGTTTATGGGTTGAGCCCATAGATTTCACTTCCAACTTGTCTTCCCGCCTGCGCTCCCTTTACACCCAGTCATTCCGTACAACGCTTGTGACCTCC
+
AAA>AFFFDFFFGGGFGEBBGGEFFEGHHBFGFGF2EGGF3FCFFGFFGF5GBGEEFGGHHEEFGHBBBFGEGHHHHEE1EEGGHHHFEFFGHHHHHEEGGEFGH</>/>FGGG@BEDGHHBGHFG?GFGGHF1?1?>0HHGH01FGF0CDBG<<<=DGFDGB<CCCCGGHGHHHCGGHHHFHHHGG0FGFF0;CFGFBFDGGGGG-@BGDF.FBFBBBBDA.B/;/9BB//;.;/B-999../999//;
@M03896:38:000000000-B4D98:1:1104:12871:26424 2:N:0:165
CCTGTTTGCTCCCCACGCTTTCGCACCTGAGCGTCAGTCTTCGTCCAGGGGGCCGCCTTCGCCACCGGTATTCCTCCAGCTCTCTACGCATTTCACCGCTACCCCTGGAATTCTACCCCCCTCTACGACACTCAAGCTTGCCAGCATCAGATGCAGTTCCCAGGTTGAGCCCGGGGATTTCACATCTCACTTAACAAACCGCCTGCGTGCGCTTTACGCCCAGTACTTCCGATCACACCTTGCCCCCTCC
+
>AA3>5D4DDDFGGGGCEE2FGAEEGGH3B2B2BB2EGGHCGFCAE1AF10AEE>EEEGH?EEEGH1/>EG4GH4DGBB3FGGFHEHFG?/E2BBGH/<B/B0FGFE/01?FF?GDGGFGGCDFDG...<<CG/<0</0/;;<0./<CC0:0:0:000<CFF0./0//9FFF--;--.9/;/;/BFF/BB/B//;//.AE-B?F.A@.;A-9-../9;.9>A./9/9//9..9-;///.///9/:AB;AD
@M03896:38:000000000-B4D98:1:1104:12890:26434 2:N:0:165
CCTGTTTGCTCCCCACGCTTTCGCACCTCAGCGTCAGTCTTCGTCCAGGGGGCCGCCTTCGCCACCGGTATTCCTCCAGATCTCTACGCATTTCACCGCTACACCTGGAATTCTACCCCCCTCTACGAGACTCAAGCTTGCCAGTCTCCGCTGCAGTTCCCACGTTGCGCCCCGGCATTTCACATCTCACTTACCCAACCGCCTGCGTGCGCTTTACGCCCAGTCATTCCGATTAACGCTCGCACCCTCC
+
AAAAAFFFFFFFGGGG2AEAFGEGEFGH2BFFEEEEEHGH5F2GEEEF310AA>>EEFGHEEEEEG>//>FGHFHHF?GGHHHHHFHFEEEEGHGHHCBDGC?GHB0?0?FFF>@FGGHGCGFBFG...<<DC0/0<<0/<G<0C00;0:.;::/;;GGHGG.;999.:AA@--9-9;BBF9FF/;;/BFBBB/B//9A.-;BD.9-..;-;-.:9B.9;@D.9//;9BF;..A9/;.;..9--;BDAEF
@M03896:38:000000000-B4D98:1:1104:12873:26447 2:N:0:165
CCTGTTTGCTCCCCACGCTTTCGCACCTGAGCGTCAGTCTTCGTCCAGGGGGCCGCCTTCGCCACCGGTATTCCTCCCGATCTCTACGCATTTCACCGCTACACCTGGAATTCTCCCCCCCTCTACGACACTCAAGCTTGCCAGTATCAGATGCAGTTCCCAGCTCGACCCCGGGGCTTTCCCATCTCACTTAACACACCGCCTGCGTGCGCCTTACGCCCAGTACTTCCGATCACCCCTTCACCCCTCC
+
AA3AAFFFFBFCFGGEEEAEEEEEAEEH3BBBABAA2BFGBGEGAE1FA1A0A>>EEEGG1E>1EF>/>EFGFFBFF///>EFGFGHCC<?A2FFGH/BB/BGHHFGF0FGGG11?<CFCGGE<<D<<.<AGC:/0C/;;:C0:00:;9000;:09;0;BCF0.9/.--;;D;----9;9B/;9/;///:BF/FB//;A?-@-A..9:9;99.;./9..9@../;/;BFF.99-:/..-...;/9A?.AA
@M03896:38:000000000-B4D98:1:1104:9267:26681 2:N:0:165
CCTGTTTGCTCCCCACGCTTTCGCACCTGAGCGTCAGTCTTCGTCCAGGGGGCCGCCTTCGCCACCGGTATTCCTCCAGATCTCTACGCATTTCACCGCTACACCTGGAATTCTACCCCCCTCTACGAGACTCAAGCTTGCCACTATCAGATGCAGTTCCCACGCTGAGCCCGGGGATTTCACATCTGACTTAACAAACCGCCTGCGTGCGCCTTACGCCCAGCAATTCCGATTAACGATTACACCCTCC
+
AAAA11DBDFDFFE1E1AA0ABAECGGFFBFHGGEEC2FD2GF0AE?BB/AEEE>EE//EGEECEHCE/>/FHHFEF0GBGHFFGHFEG??AFGFHH/CCC@1FG0<<F11??2DGG0?C<<CFGH.C.<CGFFF0D<0/CGB0/::;C0C;C0GC;0CFGF.;..;9:/;E9@?@@-;BFBFF/B9/////9BF/B-AA;;>B--9;AB;?--9/;--;@FE--9//9:BBB-9//-----/:9/:AAB
@M03896:38:000000000-B4D98:1:1104:9253:26695 2:N:0:165
CCTGTTTGCTCCCCACGCTTTCGCACCTGCGCGTCAGTCTTCGTCCAGGGGGCCGCCTTCGCCACCGGTATTCCTCCAGATCTCTACGCATTTCACCGCTACACCTGGAATTCTACCCCCCTCTACGAGACTCCAGCTTGCCAGCATCAGATGCAGTTCCCAGGTCGAGCCCGGGGATCTCACATCTGACTTAACCAACCGCCTGCGTGCGCGTTACGCCCCGTCCTTCCGATTAACGCATACACCCTCCG
+
AAAA1FFCF3B@FC1EEEA0AGEGAEEFG0AEEGGCEEHFDDGBEEEHFG/@EFGEEEEHEE?EEF??>E/FFB>1<0B1GFHHFFEFGCA?FFFGGGGC?/1?FFC001?FGGFDG</A->E/<=EC?C<00//:G00/;GFC./;:0000CFBFFBC0;B0.//999;-;-9-;9;-9:BF/BFB/;F////;//99B9--9;A@9AB;@-9-:9---9------/;BA-9--:/-----//;B-A99-
@M03896:38:000000000-B4D98:1:1104:9273:26700 2:N:0:165
CCTGTTTGCTCCCCACGCTTTCGCACCTGAGCGTCAGTCTTCGTCCAGGGGGCCGCCTTCGCCACCGGTATTCCTCCAGATCTCTACGCATTTCACCGCTACACCTGGAATTCTACCCCCCTCTACGAGACTCAAGCTTGCCAGTATCAGATGCAGTTCCCAGGTTGAGCCCGGGGATTTCACATCTGACTTAACAAACCGCCTGCGTGCGCTTTACGCCCAGTACTTCCGATTAACGCTTGCACCCTCCG
+
BBBBBFFFFDFFGG4EEFEAFFEFGGGGHFGHFFGEGFGBFHHGEEAHHGCGFGCGFGDGEEDGGHDF>EFHGHHHHHHFHHGHHHHGGGEEGHFHHGGGCCFGHGFFHFGHHHFFHHEGGGGHFHGGADGHGGFDDGB/GHGB0;;CFBCG0CGH;CGHFHFA:9BBFFGGAAA?F?CFFBFGFFF/BFBFFFFFF?EEFFB?AFC9AD;B@.;BBEFAFDA:B//9;BA...;/9.;;...;:BDE.D.
@M03896:38:000000000-B4D98:1:1104:19264:26964 2:N:0:165
CCTGTTTGCTCCCCACGCTTTCGCACCTGAGCGTCAGTCTTCGTCCAGGGGGCCGCCTTCGCCACCGGTATTCCTCCAGATCTCTACGCATTTCACCGCTACACCTGGAATTCTACCCCCCTCTACGAGACTCAAGCTTGCCAGTATCAGATGCAGTTCCCAGGTTGAGCCCGGGGATTTCACATCTGACTTAACAAACCGCCTGCGTGCGCTTTACGCCCAGTAATTCCGATTAACGCTTGCACCCTCC
+
ABBABFFFFFFFGGGGEEEFFGEE2EFF3BGGGGEEEHGHFHFHFGEGEE0EAE>EEGGHEEEEGH?>>EFGGHHHHFGBGGHHHFGFE?EFBGGHHDBFGCGHHFFCBCGGG@1FGGHGDGGHHH.>.ACGF0<<<CF/<C0:::CG0:::C:C:;CGFFF0;:://;FBEB;-9-;CFFFFFFFF99FFBF/99/9AEDCAFEF9ADA-;@9A/BAABC..;/;FFFFF.99A/;A@?99A;9FD.AD
@M03896:38:000000000-B4D98:1:1104:19456:27219 2:N:0:165
CCTGTTTGCTACCCACACTTTCGAGCCTCAGCGTCAGTTGGTGCCCAGTAGGCCGCCTTCGCCACTGGTGTTCCTCCCGATATCTACGCATTCCACCGCTACACCGGGAATTCCGCCTACCTCTGCACTACTCAAGAAAAACAGTTTTGAAAGCAGTTTATGGGTTGAGCCCATAGATTTCACTTCCAACTTGTCTTCCCGCCTGCGCTCCCTTTACACCCAGTAATTCCGGACAACGCTTCTTACCTAC
+
ABBAAFFFDFFFGGCEEEBFGGAF4EECFAAFEGGAEGFG3E2EGHFEB55ABFAEFEGH1EEEEGC25BGEGHHHHGEFGGGHHHHGFEGFHHGGHEFGGEFHHEB@?BGHHG2CDEEHGBGH<GFCFGHHGFG1<>GHAEG01FDG0FD0G<C/=0D=DF/C<<:;:CGEGHBC0CGHGHHGHGGBFF/0;9CFGGGFGGGG?FGGGGDFFFFFFFBFFFE/BFFFFF/;.9@AE;@.;.//9;B9FF
@M03896:38:000000000-B4D98:1:1104:12080:27952 2:N:0:165
CCTGTTTGCTCCCCACGCTTTCACACCTGAGCGTCAGTCTTCGTCCAGGGGGCCGCCTTCGCCACCGGTATTCCTCCAGATCTCTACGCATTTCACCGCTACACCTGGAATTCTACCCCCCTCTACGAGACTCCAGCTTGCCAGTATCAGATGCAGTTCCCAGGTTGAGCCCGGGGATTTCACATCTGACTTAACAAACCGCCTGCGTGCGCTTTACGCCCAGTAATTCCGATTAACGCTTGCACCCTCC
+
BBBBBFFFFFFFGGGGEEEFFGHHHHGGHFGGEGFGEHHHDHHHGGDHHGGGAEEEFGGHEEEFGHD?EEGHHHHHFFFDGGGHHHHGGFFGHHHHHGCCCC2GHHEGHBGHGHHFHHHGFGGHHGGD.ECGF/<<<CF/CGD0<=DGFD::FCGF;GHHGHB.:::/:GBEC@@99CCFFFGGFGG0FFFBF9BFFFFFFF>DEFF:?ACFCAEFFED>FD.9//FFFFF?.9ABFFDA9;9;;BDFFF
@M03896:38:000000000-B4D98:1:1104:12202:28702 2:N:0:165
CCTGTTCGCTCCCCACGCTTTCGCTCCTCAGCGTCAGTAACGGCCCAGAGACCTGCCTTCGCCATTGGTGTTCTTCCCGATATCTACACATTCCACCGTTACACCGGGAATTCCAGTCTCCCCTACCGCACTCAAGCCCGCCCGTACCCGGCGCGGATCCACCGTTAAGCGATGGACTTTCACACCGGACGCCCCGAACCGCCTACGAGCCCTCTACGCCCAATCATTCCGCATAACGCTTGCACCCTACG
+
ABBAADFADABAFECFEFEFFGEFGHGHHGGHGEEDGFAAFEAEFGCFHAGGGHCGHHHGCED1?@4@@?GEGHHHHHEGEEGHHHHFHGFFGHGHHEGAFCFGGEC//BGHFGG2@FFHFHDHGHF@CFGGH0<<<>F-<AD--<<<C:;:::99-:@BFFG.;9../;-;.;99B9//;BFBBD---@@@--;99-@B;;-..;...9-A..;9FEB=D.EF///9BFF.;../:.9...9/;/;E.A.
@M03896:38:000000000-B4D98:1:1104:12219:28708 2:N:0:165
CCTGTTCGCTCCCCACGCTTTCGCTCCTCAGCGTCAGTAACGGCCCAGAGACCTGCCTTCGCCATTGGTGTTCTTCCCGATATCTACACATTCCACCGCTACACCGGGCATTCCAGTCTCCCCTACCGCACTCACGCCCGCCCGTACCCGGCGCGGATCCCCCGTTACGCGATGGACTCTCACACCGCACGCCACGAACCGCCTACGAGCCCCTTACGCCCACTACTTCCGCCTCACGCTCGCACCCTAC
+
AAAAAFF3AA>AGGFEAAEFAGAEEHGBGGGG?EE2BAA5DA?CEAAAE1ABFH2BF@FG?EE1B34331F>F4@GFH>>/>/GHFGBF3B?FG4FHE//<>BGF/////?DF>21>@1FDFAGEFF/>ACGG01.>>@-<CD---=:G:;:A;--9-;C/;;-...9.;9-9..9B//;;/B/;A---;@B..:--9@B@BBDFF;..;9A..9/;..;@DF.B/;9FFA..:.;A.9..9--9;A.;A
@M03896:38:000000000-B4D98:1:1105:10177:2732 2:N:0:165
CCTGTTTGCTCCCCACGCTTTCGTGCCTCAGTGTCAGTTACAGTCCAGAGAGCCGCCTTCGCAACTGGTGTTCCTCCTAATATCTACGCCTTTCACCGCTACACTAGGAATTCCACTCTCCTCTCCTGCACTCCAGTTTCCCAGTTTCAAAGGCTTACTACGGTTGAGCCGTAGCCTTTCACCTCTGACTTAAGAAACCACCTACGCACCCTTTACGCCCCGTAATTCCGGCTAACCCCAGCCCCCTAC
+
ABBABFFFFFFFGEGGGEA2AGEFFGGGHFGHHFFBHHHGDABAAC53BA2EFGEEFGGH1E1BAG3E@?1BEDGHHHGGEDGGG4FFE/FEGHGHGEEGE>BGGFF333BGHH4BBEHFFFFFBFGGH2FFB2?2>@@@2@22<@FF@2220<?01?GB1A/0?<011<A<<DAGHFFD0<<GHHB0=0<00000::.C.:GB/.:.9@EE/0;0.9-9-;.-99;B/;--99//.9..;;...9-.9
@M03896:38:000000000-B4D98:1:1105:10194:2742 2:N:0:165
CCTGTTTGCTCCCCACGCTTTCGTGCCTCAGTGTCAGTTACAGTCCAGAGAGCCGCCTTCGCAACTGGTGTTCCTCCTAATATCTACGCATTTCACCGCTACACTAGGAATTCCACTCTCCTCTCCTGCACTCAAGTTTCCCAGTTTCAAAGGCTTACTACGGTTGAGCCGTAGCCTTTCACCTCTGACTTAAGAAACCACCTACGCACCCTTTACGCCCAGTAATTCCGCATAACCCTAGCCCCCTACGT
+
ABBBBFFFFFFFGGGGEEEFFGEFFFHGHFHHHHFFHHHHFHGGHFFHGG2EFGAEEEGHAEBAEGB3521BFG5FGHHHHHHHHGHGGEFGHGGHHEEGCEGHFHHHEGHHGHFFGHHHHGHHGHHGFFGHF2?2?@FGHGF2<@FFFF2@FFFBCFGGF//0?-0<<G<<CAEGHHHHFFHHHHC0=<DGG000:GFHGGEHH.@.BADE/CFF.99A../909=CB9.9:9BF/..;9;9BDC-;A..
@M03896:38:000000000-B4D98:1:1105:10176:2755 2:N:0:165
CCTGTTTGCTCCCCACGCTTTCGTGCCTCAGTGTCAGTTACAGTCCCGATAGCCGCCTTCGCAACTGGTGTTCCTCCTAATATCTACGCATTTCACCTCTACACTAGGAATTCCACTCTCCTCTCCTGCACTCCAGTTTCCCAGTTTCAAAGGCTTACTACGGTTCAGCCGTCTCCTTTCACCTCTGCCTTATGATACCACCTACGCACCCTTTACTCCCAGTTATTCCGGATAACCCCACCCCCCTACGT
+
>A3>3BDBFBDFGEBEEEEAFFEEFFHFF3B55FBGC5AFGGGGAC3E?2A1EA1AEE?F1B11>G335B1B44BFEHGFHHEHF4F1>>?1FFFGF3?3FFFF33F333BFB?4BBFFFFGF4?FFCG0?F?011212@@F11@>>G@>210?101<?FD//?//111>-.-00<==DG00<<C000<00<0000;<0:CC.C::-.;9.9900;0;/./0/00;009/-.9;0B99.....-;9-.9..
@M03896:38:000000000-B4D98:1:1105:10198:2760 2:N:0:165
CCTGTTTGCTCCCCACGCTTTCGTGCCTCAGTGTCAGTTACAGTCCAGAGAGCCGCCTTCGCAACTGGTGTTCCTCCTAATATCTACGCATTTCACCGCTACACTAGGAATTCCACTCTCCTCTCCTGCACTCCAGTTTCCCAGTTTCAAATGCTTACTACGCTTGAGCCGTCGCCTTTCACCTCTGACTTAAGAAACCACCTACGCACCCTTTACTCCCCCTACTTCCGACTCACCACACCCCCCTACC
+
AAA1>BFFDFFFGGCE1AEAFF0B0BFFGGGFGHEFGHGFGF1ABCEFGC0/BG/EEEEF/A/BAB>01BBBFEFGFGFBFFHGGFGFEEEEDGGHH?EEEEGHDG1B1>GFGH>E1EGHHFGGGHFGFFHGB0<1212@@FF1<1@@>F221@?11?<FD///?/01<>-<->@<<AGG0DDCGG00;;0:0;00/;::FFGF:.-.;@;A/9090;/C..-..0;FB9----9/-/-9--A?@@-AF9
@M03896:38:000000000-B4D98:1:1105:15792:3397 2:N:0:165
CCTGTTTGCTCCCCACGCTTTCGCACCTGAGCGTCAGTCTTCGTCCAGGGGGCCGCCTTCGCCACCGGTATTCCTCCAGATCTCTACGCATTTCACCGCTACACCTGGAATTCTACCCCCCTCTACGAGACTCAAGCTTGCCAGTATCAGATGCAGTTCCCAGGTTGAGCCCGGGGATTTCACATCTGACTTAACAAACCGCCTGCGTGCGCTTTACGCCCAGTAATTCCGCTTCACGCCTGCACCCTCC
+
BBBBBBFFFFFFGGGG2AAAFGAEEGGHGHHGEAEGGGHHHHHHGGGHHG0EEFEGGGGG1EDEGHE?>EFGHHHHHGHFHHHHHGHGGEEGHHFHHGGGG@FHHHEGFHHHG@GGHHHGGGGHHHG..EEHF<GFG<</CGHE0CCCCCCGBGGHCFCHHH0.:0:CFGGGAC-9@EGGFFFFFFF/;99BFFBFFFFF=FAA9F>;ADB@-..BFFFDF?9/;B/9FFF..9.;BAF.9AA.;BDFF.
@M03896:38:000000000-B4D98:1:1105:15782:3415 2:N:0:165
CCTGTTTGCTCCCCACGCTTTCGCACCTGAGCGTCAGTCTTCGTCCAGGGGGCCGCCTTCGCCACCGGTATTCCTCCAGATCTCTACGCATTTCACCGCTACACCTGGAATTCTACCCCCCTCTACGAGACTCAAGCTTGCCAGTATCAGATGCAGTTCCCAGGTTGAGCCCGGGGATTTCACATCTGACTTAACAAACCGCCTGCGCGCGCTTTACGCCCAGTAATTCCGATTAACGCTTCCACCCTCC
+
ABABABFFFFFFCEFE2EAAEG?EDGGGFGFHGAEGG5GG5FEGEGDHHG0AAE@EEEFG1EEEGHEE>EFHGHGHHCGHGHGHHGHGGDD?GFGHHGCGC@DGHC0CFFGHG2DFHHHGGGG01FFC.<EHH0C0DC0/GGG:0;;;CBCCCHGHCGGGCF0.:0;FFGFG??;--;9FFFGGFFB/BBFFFFFFFFFF?BBAEF?-9@-B9..:B9A?BFFBBFBFFFF.;9AFFAB...;/;AD.A?
@M03896:38:000000000-B4D98:1:1105:12337:3422 2:N:0:165
CCTGTTTGCTCCCCACGCTTTCGCACCTGAGCGTCAGTCTTCGTCCAGGGGGCCGCCTTCGCCACCGGTATTCCTCCAGATCTCTACGCATTTCACCGCTACACCTGGAATTCTACCCCCCTCTACGAGACTCAAGCTTGCCAGCATCAGATGCAGTTCCCAGGTTGAGCCCGGGGATTTCACATCTGACTTAACAAACCGCCTGCATGCGCTTTACGCCCAGTAATTCCGATTAACGCTTGCCCCCTCC
+
ABBAAFFFFFFFGGGGAEECFFEGGGGFFHHGEEGGGHHHFHHHGGEHHC0AAE>EEGGH1EDEGHE/>EFHHHHHHBGHHGHHHHHFEEFGGHFHHGGGG@GHHHBGGGGHGGGGHHHGGGGGFHCA.<<<C0<0<C0/<CD0.:<<::CCCFHGGFGHHH0.90//;FFE?-;-99BBFGFFFFF/9;BFB/;FFFEF@BCFFFFFFFAD;AEEB99=BA./B/9/BBB...9BFDA?..A/;ED-AD
@M03896:38:000000000-B4D98:1:1105:12348:3440 2:N:0:165
CCTGTTTGCTCCCCACGCTTTCGCACCTGAGCGTCAGTCTTCGTCCAGGGGGCCGCCTTCGCCACCGGTATTCCTCCAGATCTCTACGCATTTCACCGCTACACCTGGAATTCTACCCCCCTCTACGAGACTCAAGCTCGCCAGTATCAGATGCAGTTCCCAGGTCCAGCCCGCGGATTTCACATCTCACTTAACAAACCGCCTGCATGCGCTTCACGCCCAGTACTTCCGCTTAACGCTTGCACCCTCC
+
AAA>ADFBDDDFFGGG1AA0AB0EEGGA0BGGABAE/FGHBG/BAEEFF///A>>>EE?F/B>EFH//>>FHHGHHH01>FFEGBDGEE?/E>FBGHACBBBGHHF000FFFG>FGHHHGG-EFFF<..<CGF0G0<<0<;AC-:0;C0;::0::;00CFFF0.//0=/;AB?--9-;-FB/FFBBB/;BBF/B9BBAFF-@@F-;BFBB-;9--/;;9A@B-///9/;F--9-AFF-9---9/;9-EFB
@M03896:38:000000000-B4D98:1:1105:16165:4108 2:N:0:165
CCTGTTTGCTCCCCACGCTTTCGCACCTGAGCGTCAGTCTTCGTCCAGGGGGCCGCCTTCGCCACCGGTATTCCTCCAGATCTCTACGCATTTCACCGCTACACCTGGAATTCTACCCCCCTCTACGAGACTCAAGCTTGCCAGTATCAGATGCAGTTCCCAGGTTGAGCCCGGGGATTTCACATCTGACTTAACAAACCGCCTGCGTGCGCTTTACGCCCAGTACTTCCGATTAACGCTTGCACCCTCC
+
BCCCCFFFFFFFGGFGEEEFFGEEGGGHFGHGEEEGGHGHFHGHGGGHHGCFEE>EGGGG1EEEFHD>>EGHHHHHHGHHHHHHHFHGGEGGHHGHHDDGCCGHHHFFGHHGGDGGHHHGGGGHHHFA.CEHF0C0GFB<CGG00;;CGB0GCGHHHHHHHHC.:9;F/FGGAG--@DFGGFGFFFF/BFFBBB:FFFEFBFFFFFF;DD@@>..BFEDFDF?/B/;BFFD.9.AFF?B..:./;BD?FF
@M03896:38:000000000-B4D98:1:1105:16149:4114 2:N:0:165
CCTGTTTGCTCCCCACGCTTTCGCACCTGAGCGTCAGTCTTCGTCCAGGGGGCCGCCTTCGCCACCGGTATTCCTCCAGATCTCTACGCATTTCACCGCTACACCTGAATTTCACCCCCCTCCACCGGGCCCCAACCTTCCCAGATTCAATTCAAGTTCCAAGGTCAACCCCGGGGATTCCCAATCTACCTTACCAAACCGCCGACGGGCCCTTACCGCCCAGACATCCCGTTTAACCCTTCACCCCTCCG
+
BBBBBFFFFFFFFGBE2AAAAGEEEGGHEFHGEEEGEGHFFHEHEGGHHD0EEE>EEEGG1EAEEHEE@EFHGHGHFFHHHHHHFHHGGFFGHGGHHDDC/BDGHHE222?2222@?@AG-..00<.------.;.:;0/;C00.00000000000=0;C000.90/00=9A--?-99B//://.;///;9/9//99.;.-;9---9--9-9AB//:A@>-.....//;...:/;///A?99/:9A@.9..
@M03896:38:000000000-B4D98:1:1105:8977:4246 2:N:0:165
CCTGTTTGCTCCCCACGCTTTCGCACCTGAGCGTCAGTCTTCGTCCAGGGCGCCGCCTTCGCCACCGGTATTCCTCCAGATCTCTACGCATTTCACCGCTACACCTGGAATTCTACCCCCCTCTACGAGACTCAAGCTTGCCAGTATCAGATGCAGTTCCCAGGTTGAGCCCGGGGATTTCACATCTGACTTACCAAACCGCCTGCGTGCGCTTTACGCCCAGTACTTCCGATTAACACTTGCACCCTCC
+
ABBA3DFFFFFFGGFG?EEAFGAEAEECFGFGEFEFEFGG5GCGED13F11AAE0EEEFHEEDEFG>/>EFFHHGGH0EBGGHHHHHGGE?EGGFGHEGGC@1BGFCG0?FGHFFDFGGGGGGHGGC?.CAGF0<<D<</.CDC0===<<:;;0CFCGHHH<0.:0;:;GFEB----;:0;;BBBF;0000F//;;/9AA9B?FF?B9DD;B-9./;;999D./;///9BDA.../;/9/9:/;;:A?AD
@M03896:38:000000000-B4D98:1:1105:8966:4261 2:N:0:165
CCTGTTTGCTCCCCACGCTTTCGCACCTGAGCGTCAGTCTTCGTCCAGGGGGCCGCCTTCGCCACCGGTATTCCTCCAGATCTCTACGCATTTCACCGCTACACCTGGCATTCTACCCCCCTCTACGACACTCAACCTTGCCACCATCACCTGCAGCTCCCAGCCTGCGCCCGGGCCTTTCACATCTCACTTACCCCACCGCCTGCGCGCGCCCTACGCCCAGTCACTCCGACTCACGCCTGCACCCTCC
+
AAA>AFFFFFFFGGGGFFEFFGEEEGGHA3EFEEEEEHHHFHEBEEEC3100AE>EEEFGCE??EH>/>>?BGGFGH2B3BBFGDFGCEE//BB2FHBCDC@<FHG200<2<@>1FFHHGGCGF1G...-<<</</<<00<C;0..:;00/0;;/://;FF/0../..;;DB-----./;:/;/:BB//;//9/;/.9;A.;B.AA;-;;;@--9.;:9@C../////;B.---./;:A9....;BD.AA
@M03896:38:000000000-B4D98:1:1105:8955:4276 2:N:0:165
CCTGTTTGCTCCCCACGCTTTCGCACCTGAGCGTCAGTCTCCGTCCAGGGGCCCGCCTTCGCCACCGGTATTCCTCCAGATCTCTCCGCATTTCACCGCTCCACCTGGAATTCTACCCCCCTCTACCACACTCCAGCTTGCCACCCCCACATGCAGATCCCACCTCGAGCCCCGCGCTTTCCCATCACACTTACCACACCGCCTCCTCGCGCCCATCGCCCAGCCATTCCCCTTCACACCCCCACCCCCC
+
>A1111BFDBFCFEFE1AAAFFEEBFGF00BB0AB/B2DF1BAABE/10A//AE/>E//B/B/BEH////?FFDBFG0B>BBBBB1F/E<E/2>2FGEEC/?<FHF000111?22@DF/BC>CCFG1<1.>0<<11>11/<<<0..-<A..000:000;CF0.......;;9.------;9/://;//9;////;9/ABF--9B-9---;-;---//9;-B-----//;/9--;9:;/:-----9:--;;
@M03896:38:000000000-B4D98:1:1105:18355:4899 2:N:0:165
CCTGTTTGCTCCCCACGCTTTCGCACCTGAGCGTCAGTCTTCGTCCAGGGGGCCGCCTTCGCCACCGGTATTCCTCCAGATCTCTACGCATTTCACCGCTACACCTGGAATTCTACCCCCTCTACGAGACTCACGCCTGCCAGTATCAGATGCAGTTCCCAGGTTGAGCCCGGGGACTTCACATCTGACCTAACAAACCGCCTGCGTGCCCCTTTCGTCCAGTACTTCCGATTAACCCTTGCACCCTACGT
+
BBBBBBFFFFFFGGFF22EAFF2EFGGHFFHGGDDGGFHHFHDHGGFHHD?EEEEEGGGGCEAEEHEEEEFHHHHHFBFFGGGHH4GFGEEEGG2GGDGCC@FGHHGF0?GHHGEGHHHGGD<DD..>..11<1.<.<..C/0000000<00:00;;0<G0::::///0CC-??---;C00;0;B90;0/B/;9/9:EE-999A?-;D..;.;9/;..9;.:///:/9;...9.///;.;.//9BD..9..
@M03896:38:000000000-B4D98:1:1105:18321:4903 2:N:0:165
CCTGTTTGCTCCCCACGCTTTCGCACCTGAGCGTCAGTCTTCGTCCAGGGGGCCGCCTTCGCCACCGGTATTCCTCCAGATCTCTACGCATTTCACCGCTACACCTGGAATTCTACCCCCCTCTACGAGACTCAAGCTCGCCAGTATCAGATGCAGTTCCCAGGTTGAGCCCGGGGATTTCACATCTCACTTAACAAACCGCCTGCGGGCGCCTTACGCCCACTAATTCCGATTACCGCTTGCACCCTCC
+
AA@A1131B3DFCEBE11A0AF0BEEG0FF0BAEEG/2F12DAFEEFHH?/EAE@EGG/B/EAEEGE/>E/BFGHHF0F1GHGHHBGEG/?EFF2FGGGCCCFHH?0CGFGHHF1?F0GC@<A0FFE.<<AD00/<</0<:AC-0:;C0;CFBC:GHHFFBFB./9C/FBFG@@-A-9F9FBB9BB///99BB/BFF-;A@?>F--9-99-9---;;-:@@A--//;//;/---99/-;9:;-;/;AE9-
@M03896:38:000000000-B4D98:1:1105:18338:4905 2:N:0:165
CCTGTTTGCTCCCCACGCTTTCGCACCTGAGCGTCAGTCTTCGTCCAGGGGGCCGCCTTCGCCACCGGTATTCCTCCAGATCTCTACGCATTTCACCGCTACACCTGGAATTCTACCCCCCTCTACGAGACTCAAGCTTGCCAGTATCAGATGCAGTTCCCAGGTTGAGCCCGGGGATTTCACATCTGACTTAACAAACCGCCTGCGTGCGCTTTACGCCCAGTAATTCCGATTAACGCTTGCACCCTCCG
+
BCCCBFFFFFFFGGFGAEEFFGEFGGGHFHHGEEGGGFHHHHHHGGGHHG0EAE>EFGGG1EEEGHEEEEGHHHHHHFHHHHHHHHHGGGGGHHHHHDGGGCFHHHEFBGHHHFGGHHHGGGGGFHGD?EGHFGGDGGF/CHHC0;;<0:;CFHFHGFGHGH0;C0;BBFGFCAB-AFGGGGGBFFFBBFFFFB:BB;EFFFFFFFFDDD==-A.FFEFCFD.9BFFFFFF.:.:BFDC.AA.BFFFFFF.
@M03896:38:000000000-B4D98:1:1105:18352:4919 2:N:0:165
CCTGTTTGCTCCCCACGCTTTCGCACCTGAGCGTCAGTCTTCGTCCAGGGGGCCGCCTTCGCCACCGGTATTCCTCCAGATCTCTCCGCATTTCACCGCTACACCTGGAATTCTACCCCCCTCTACGCGCCTCAAGCTCCCCAGCATCAGATCCACTTCCCACGTTAACCCCGGTGATTCCACACCTGACTAACCAAACCGCCTCCTTGCCCTTTCCTCCCATAATTTCCGATACACCCCTTCACCCCCCA
+
AAA>1DF1BDDFGGFG1EAAAFAE0EEAB0G10BEEAFGG2EABEEGHG///A>/>EEEF/B/EEH?/>/?FFG2GGBB1FBBGH1B?E//CGGBFH/>@C@1FG?<F0FGGH<GDDGFCCCEFDD.---<<.<00</0/.;C:./;;0000/90/;9;9B0.;.9/.0;CC9---;/9///;B-;;//;9///-BA-:A-9@--;-9/BBB///B///;--/////;;/--9--/:/9----;BB--@--
@M03896:38:000000000-B4D98:1:1105:18092:5076 2:N:0:165
CCTGTTCGCTCCCCACGCTTTCGCTCCTCAGCGTCAGGAACGGCCCAGAGCACCGCCTTCGCCACTGGCGTTCCTCCCGATATCTGCGCCTTCCACCGCACCACCACGAATTCCATTCTCCCCTACCTCCCTCAAGTCAACCCGTATCGCAAGCACGCCCCGGGTTAACCCCCACGACTACACTCCCCCCGCGACAACCCCCCCACGAGCCCTTTACGCCCAACAAATCCAGCCAACGCCTCTCCCCTAC
+
>A>>>1@AAAAAEAFE0AA0A10B0FE1FAFHEEAA/0100A/AEEAFC/01BF/>//>FBFE/E11B//?>?B@GG//?>//122B/E/</BB1BF/</<>CGFH//>EEEGH111@?GGF.<>C011.><CA000=0DGHG-.:.:..;A-C/;-9.9----9..00;CB;=---9:-BBB9/---99-9---999A---;-9--;--9A-/9/;-9-----9--/99///---;-;9--///;9--;
@M03896:38:000000000-B4D98:1:1105:9168:5200 2:N:0:165
CCTGTTTGCTCCCCACGCTTTCGAGCCTCAACGTCAGTCATCGTCCAGCAAGCCGCCTTCGCCACTGGTGTTCCTCCTAATATCTACGCATTTCACCGCTACACTAGGAATTCCGCTTACCCCTCCGGCACTCAAGTATGACAGTTTCCAATGCAGTCCACAGGTTGAGCCCATGCCTTTCACATCAGACTTGCCACACCGTCTACGCTCCCTTTACACCCAGTAAATCCGGATAACGCTTGCCCCCTAC
+
BBBBBFFFFFFFGGFFEEEAFGEGGGGHHBFGEGHGGHHFEHHGGEEHHECFGFEEGGFG1E?EEGFC5EBEFHHHHHHHGHHHFHHGFEEFHHHHH/EGFFGHGFEFBFHHHHFDDGGHGFFGFDC/BCFH0<?<1F1<DGFFBGHFFGFHHHHHHCCGHFFC<0<GFGHECHGGCCCGHHHGFHF0CGFFGH/GFGGGGADFEFEGEDDEBBFGG0:;AA.9;9BBFFD;D.;/:.;.:A:F9.;D.F
@M03896:38:000000000-B4D98:1:1105:20359:5836 2:N:0:165
CCATTTCCATGCACTGGCCTTCTTGCCTCTGTGTTAGTTATTGTCCCCGCACCCTCCTTCCCCACGACTCCTTCTATCGACACCCACCTACTTCACTGCTACACCGCGCTCTCCTGTTCCCCCCCCTTTAATCCCTTCTCGCCCTATCTTGTGCCGCCCTCCTCTCGTTCCCCCGCCTCTCATCTCGCACACTTCATACGCCCGGCTACTGCTCTCCCACCCTCGCCTCGCACCCACCCTCTTCCTCACT
+
11111333B33B1AFB1FFF1B1111AFG11B33033A2A221A21100//AAAA/A0FF0B00AA////1B1112B2??///?//?/01011B2B21111>1B0///<///1<B1B<G21<///</0111111111>1<..<.-/0<000=<0<--;--.://0/..../0/.---..:/0000;..-9--//9/;/9---9--9-9-/9/9/;BB/-;---;---------;--:-9---////:/-/
@M03896:38:000000000-B4D98:1:1105:13104:6614 2:N:0:165
CCTGTTTGCTACCCATGCTTTCGAGCCTCAGCGTCAGTTGGTGCCCAGTAGACCGCCTTCGCCACTGGTGTTCCTCCCGATATCTACGCATTCCACCGCTACACCGGGAATTCCATCTACCTCTGCACTACTCAAGAAAAACAGTTTTGAAAGCAATTCATGGGTTGAGCCCATGGTTTTCACTTCCAACTTGTCTTCCCGCCTGCGCTCCCTTTACACCCAGTAATTCCGGACAACGCTTGCACCCTACG
+
AAAABFFFFFFFGGCGFGGFGGEGFGGHHHHHGGGGGHHCCFGFFGFHGE5GHHEGGGGHAEDEGHCFDEGEHGHHGFGGGGGHHHHGGGGGHHGHHGGGGGHHHF@DC<GHHHEFGFGHHFHHHHHHDHHHH1?<1<0FGDFE1=GFGGHFBGFFHHHFBGCAGC@HBGHGEHGFGGGGHGHBFHGGBGGB;CFBFBFFDGDFGFG??EFGFBBFFFFFDE.;B/:FFFFAD=FF:=D.;.9BBFDFFA.
@M03896:38:000000000-B4D98:1:1105:24159:6955 2:N:0:165
CCTGTTTGCTCCCCACGCTTTCGCACCTGAGCGTCAGTCTTCGTCCAGGGGGCCGCCTTCGCCACCGGTATTCCTCCAGATCTCTACGCATTTCACCGCTACACCTGGAATTCTACCCCCCTCTACGCGACTCAAGCTTGCCAGCATCAGATGCAGTTCCCAGGTTGCGCCCGGGGATTTCACATCTGACTTACCCAACCGCCTGCGTGCGCTTTCCGCCCAGTCATTCCGCTTAACACTAGCACCCTCCG
+
AAA1>DFFFBFFGEGG1A0F0B0BBEEGFFFFGEEE?2DF2FAFEG?GF///AE/EEEGG/E//>>?/>>?GBGFGEBEBGGHFG2BF</EE2F2FG?<>/<?FCF00CFFGD2?DGFECCCC0<F>--<@-.:/0:/0/;;:0.;C:0=;F0FBF99C;909./;9.:@EA@--99::/BFF/9BB/;9:B;///9-;A99@----9-9-;---//-:-@9-9//;;B/:---;/;/////;//;;-99-
@M03896:38:000000000-B4D98:1:1105:24142:6966 2:N:0:165
CCTGTTTGCTCCCCACGCTTTCGCACCTGAGCGTCAGTCTTCGTCCAGGGGGCCGCCTTCGCCACCGTTATTCCTCCAGATCTCTACGCATTTCACCGCTACACCTGGAATTCTACCCCCCTCTACGCGACTCAAGCTTGCCAGCATCAGATGCAGTTCCCAGCTTGAGCCCGGGGATTTCACATCTGACTTAACAAACCGCCTGCGTGCGCTTTACGCCCAGTACTTCCGATTAACGCTTGCACCCTCC
+
AAAAAFFFFFDFGGCE2AEAFGAEEGGGHEGGEEEAFHCFAGGHGGDCH?ECAE>EEEFG1EBEEF111???FFDFG??EHEFG4FGFF<E?GFFGH/CGGBBBFCB02?FGHHFFGHHGGGGFDH.-<ACDA<<0<;0/:CC0.:<;<:0::CG09CFCBBB.009.=CFC:9:9-AB99/B/BFF//BBBF/;FFAAE=BFFEF-;AA@@-.;/:..;9..9////:;.9.../;.;:.:9/9BA.;A
@M03896:38:000000000-B4D98:1:1105:24149:6984 2:N:0:165
CCTGTTTGCTCCCCACGCTTTCGCACCTGAGCGTCAGTCTTCGTCCAGGGGGCCGCCTTCGCCACCGGTATTCCTCCAGATCTCTACGCATTTCACCGCTACACCTGGAATTCTACCCCCCTCTACGAGACTCAAGCTTGCCAGTATCAGATGCAGTTCCCAGGTTGAGCCCGGGGATTTCACATCTGACTTAACAAACCGCCTGCGTGCGCTTTACGCCCAGTAATTCCGATTAACGCCTGCACCCTCC
+
ABAAAFFFFFFFGGGGEEAAFGAEDGGCFGHFABEEEGGHEHFGGGGHHE0AAE>EFEFG1EEEFG?>>EFHHHGHHBFEFFFGHHHGGEDEDGGHGCCF/BFHHHEC2GGHGFHFGHGGGGGFFHC<.<CHH0CDD<0/<GD0;CCGBC:GFGHG:CCGHH0.:0/9BFFG-B---;F0F9FFFF;/9BB99/;B/9EF-@BDEF-::A9@-.;BF;D=DD.://;BFFB..9;B:?D-:A.9FFF.AD
@M03896:38:000000000-B4D98:1:1105:12790:7156 2:N:0:165
CCTGTTTGCTCCCCACGCTTTCGAGCCTCAACGTCAGTTACCGTCCAGTAAGCCGCCTTCGCCACTGGTGTTCCTCCTAATATCTACGCATTTCACCGCTACACTAGGAATTCCGCTTACCTCTCCGGCACTCGAGCCAGACAGTTTCCAATGCAGTCCCAGGGTTAAGCCCTGGGTTTTCACATCAGACTTGCCTTGCCGTCTACGCTCCCTTTACACCCAGTAAATCCGGATAACGCTTGCCCCCTAC
+
ABBABFFFFFFFGGGGEFEFFGGFGFGHHHFGEHDGGHHHGHFGGGEHHHFGGHEFGGGG1EEEGHC2BFGEHHHHHHHHHHHHHHHGGFGGHHHHHEFFGGGHHHHGHHHHHGGFDGGHHFHHHHACDCGHG/G?CDFF<FF0FFHGHH1GGHGFHHHF<<..<<CGFHHGCHCE:CDCHHGHHHE0;BBF9CFFGCBBB:AFGFADEEGFFBF9FBBBDEAB//99BF.-..9/B.B..;9:FFFF.;
@M03896:38:000000000-B4D98:1:1105:20055:7245 2:N:0:165
CCTGTTTGCTCCCCACGCTCTCGTGCCTCCGCGTCAGTTACAGTCCAGAGAGCCGCCTTCGCTACTGTCGCTCCTCCTAATATCTACGCATTTCACCGCTACACTAGGAATTCCACTCTCCTCTCCTGCACTCAAGTCCTCCCGTTCCAAAAGCTTACTACGGTTGAGCCGTAGCCTTTCACTTCTGGCTTGAACGACCGCCCACGCTCCCTTTACGCCCACAAATTCCTCATAACCCTAGCCCCCTACG
+
>1>11B3FDF1BFEEE1AA0AF0AACG1F0AE0EEGAEE2FDBDBB11F/0/AF/AEGAFFECEEGF21//BBEFGHFHHBGGH2BGF@E>A2FFDF><<<EDGGG10BDFFGHFH>F1FHBF1FGD1@FG1C01<??DG1G//<<G0<1F.FA11=FDGGA./<-//0<-<<AEH;00:;C;G0000:/.-.00;:;;----.;;---:A-/9BF-9-;----;///;///B//9/----/9;:9--;-
@M03896:38:000000000-B4D98:1:1105:22877:7752 2:N:0:165
CCTGTTTGCTCCCCACGCTTTCGCACCTGAGCGTCAGTCTTCGTCCAGGGGGCCGCCTTCGCCACCGGTATTCCTCCAGATCTCTACGCATTTCACCGCTACACCTGGAATTCTACCCCCCTCTACGAGACTCAAGCTTGCCAGTATCAGATGCAGTTCCCAGGTTGAGCCCGGGGATTTCACATCTGACTTAACAAACCGCCTGCGTGCGCTTTACGCCCAGTAATTCCGATTAACGCCTGCACCCTCC
+
ABBBBFFFFFFFGGGGEEEAAGAEEFGHFGFGEEAFEHHHFHHHFGDHH1ECEE>EFEGGAEDEGHE>>EFGHHHHH2FGHHHHHHHGGGGDGHHHH?FGG@FGHGB<FGHHHHHFHGHGGGGHHHF?AEEHC<C<DF</<GF00;=;00:;GHFFCFGHHH0.:9/BFFGAC-99@.FBFGFGFFFB/BFFF/9B/9:A9@FDEFA;9A-;9.9BFADCBDF/B/;/BFFDADAB9.B-9..;BFD9;A
@M03896:38:000000000-B4D98:1:1105:22897:7755 2:N:0:165
CCTGTTTGCTCCCCACGCTTTCGCACCTGAGCGTCAGTCTTCGTCCAGGGGGCCGCCTTCGCCACCGGTATTCCTCCAGATCTCTACGCATTTCACCGCTACACCTGGAATTCTACCCCCCTCTACGAGACTCAAGCTTGCCAGTATCAGATGCAGTTCCCAGGTTGAGCCCGGGGGTTTCACATCTGACTTAACAAACCGCCTGCGTGCGCTTTACGCCCAGTAATTCCGATTAACGCTTGCACCCTCC
+
ABBAAFFFFFFFGGGFEEFEFGEFGGGHFGHHEFGCGHHGFHGHFDEHHFCEEEEEGGGG1E?EEH?/>EFHHHHHGBEBGGGGHFHGGEDFHFGHHDGGC@FHHHFGB?FHGHHGHHHGGGF01FC..ACH00/<<CB/CGH0C0=C:C;G00GHCGGGHF0:;:/F/CFE?-99-99DFBFFFFF//FFBBFBF;AEFFFADFFADDDDD-../B9A>DF.99//;9BF...99/.9.;A.//;D.;A
@M03896:38:000000000-B4D98:1:1105:7166:7980 2:N:0:165
CCTGTTCGATACCCGCACTTTCGAGCTTCAGCGTCAGTTGCGCTCCAGTGAGCTGCCTTCGCAATCGGAGTTCTTCGTGATATCTAAGCATTTCACCGCTACACCACGAATTCCGCCCACTTTGTGCGTACTCAAGGAAACCAGTTCGCGCTGCAGTGCAGACGTTGAGCGTCTACATTTCACAACACGCTTAATCTCCGGCCTACGCTCCCTTTAAACCCACTAAATCCGGATAACACCCCGCCCCTCC
+
ABAAAFFAABAAFFGEEEEFGFAAAEEHHGGFEFAEF5BGHGGGFF3FDAB3FGGGHHHGAEABFHF1EEAFFHHHHHGBG4GHEHHGFFFHGGEHGGGGE>FG?EEGGEGHGGGDDDCFH@F1FFFDFDDGF1C?FA<FGF..=>FCC-@ACGHHHCBF00C-;EHEBF-DDGABBFCBCFFBBD?E??9C;;;FFFF9BB?D/BD;FFAE.///;//9AED.//9F;BA?..:/;//;.---9--.;A
@M03896:38:000000000-B4D98:1:1105:7177:7995 2:N:0:165
CCTGTTCGATACCCGCACTTTCGAGCTTCAGCGTCAGTTGCGCTCCAGTGAGCTGCCTTCGCAATCGGAGTTCTTCGTGATATCTAAGCATTTCACCGCTACACCACGAATTCCGCCCACTTTGTGCGTACTCAAGGAAACCAGTTCGCGCTGCAGTGCAGACGTTGAGCGTCTACATTTCACAACACGCTTAATCTCCGGCCTACGCTCCCTTTAAACCCAATACATCCGGATAACGCCCGGACCTTCC
+
ABBAAFFCCFADGGGGGEFBGGEGHGGHHFGGEGFFGHHHHEGGGGFHHFAFFGGHHHHH1EAEFHCBEEEFGHHHHHGHHHHGHHFHFGHHHHGHHEGGGEGHHHHEFEHHHH??DFFGHFH2FFGGFGGHG1F11FGHHHHEDFGAF-CFGGGHHHHHBHHCEGHAGHGGAAAFCFGGGEGGGGGGDDFEAFFFFGGCBFFFFF?DFFFE9FFBBFFFDE.:B/;BFFA;.ADBF.@BF--9@@/9BF
@M03896:38:000000000-B4D98:1:1105:7186:8013 2:N:0:165
CCTGTTCGATACCCGCACTTTCGAGCTTCAGCGTCAGTTGCGCTCCAGTGAGCTGCCTTCGCAATCGGAGTTCTTCGTGATATCTAAGCATTTCACCGCTACACCACGAATTCCGCCCACTTTGTGCGTACTCAAGGAAACCAGTTCGCGCTGCAGTGCAGACGTTGAGCGTCTACATTTCACAACACGCTTAATCTCCGGCCTACGCTCCCTTTAAACCCACTAAATCCGCATAACGCCCGTACCTTCC
+
ABAAAFFBBFADGG2EEEEFGGFGGFFGHHHHFGGGGGFHGEGGFFFFDGBBGGFFGHHG1E1BEGB??EEGFHHHHGGGGHHHFHHGHGHHHHHHHGGG?@FGHHHECEGHHF2?ECDGH<F<F@GDFDGHGFB11GHHHHF.<DGCD-CGGGHHFGGD0CC@CE:C/CCDGD.BF09FFFGGGD?ED;CE:0;CFGG9BFFFFFA=EFDFBF:BBFFBDF.;F//9BB..;9A/;9-BF---;AB/;B
@M03896:38:000000000-B4D98:1:1105:7170:8021 2:N:0:165
CCTGTTCGATACCCGCACTTTCGAGCTTCAGCGTCAGTTGCGCTCCAGTGAGCTGCCTTCGCAATCGGAGTTCTTCGTGATATCTAAGCATTTCACCGCTACACCACGAATTCCGCCCACTTTGTGCGTACTCCAGGAAACCAGTTCGCGCTGCAGTGCAGACGTTGAGCGTCTACATCTCACAACACGCTTAATCTCCGGCCTACGCTCGCTTTAAACCCACTAAATCCGGACAACACCCGGACCTTCC
+
>AA?35DAAB4>GGAEAAABBFEFHGDFFFFHGFGE?F5FFEEAEEFGA35BGFFHGFFGFE11BGF1?EE3FHHGGGGCCGHFGGFFBFFGFHGHHEEECCFFGFEEEA/GGF?CDCDGHHE2FCFGFD@<?1<?0/0?GHAC1FGEC-CDCGGH</DD=C::;.;CGFC:CDGBF00090C;CD9A.9..;9BB0;F.-9>./9.@.;-;...9/;/BDE.9/9//;B.-9-;.;.;:;----9./;;
@M03896:38:000000000-B4D98:1:1105:8174:8956 2:N:0:165
CCTGTTCGCTCCCCACGCTTTCGCTCCTCAGCGTCAGTAACGGCCCCGAGACCTGCCTTCGCCATTGCTACTCTTCCCGATATCTACACATTCCACCGTTACCCCGGGAATTCCAGTCTCTCCTACCGCCCTCCAGCCCGCCCGCACCCGTCGCGGTTCCACCCTTACGCGACGGCCTCTCACACCGCACGCGCCCAACCGCCTACGAGCCCTTTACGCCCAATACTTCCGACTAACCCTTCCACCCTACG
+
>A>1>D31>AA>F11EEEA0ABEFFEFGF1BFEEGCGH2GHECEEE/////BFC0CFGFF///?FD11221B1@GF10E?E?EBFGH>GFGFHHHHGAHEEE1<?/<//<<FFFBFHDGF1?011?0/<->-..0<0.<<<A<:--:;.-.:-A--.-9C09;.:/9/:9@-----99-;:F///:--9;9@--;--9;-;@@FAF-;99-;-/9/B;A-@---9///;/----;/:-9-/-:9/-;-:A-
@M03896:38:000000000-B4D98:1:1105:8159:8968 2:N:0:165
CCTGTTCGCTCCCCACGCTTTCGCTCCTCAGCGTCAGTAACGGCCCCGAGACCTGCCTTCGCCATTGGTGTTCTTCCCGATATCTACACATTCCACCGTTACACCGGGAATTCCAGTCTCCCCTACCGCCCTCCAGCCCGCCCGCACCCGGCGCGGATCCACCCTCAAGCGACGGCCTCTCACACCGCACGCGCCCCACCGCCTACCAGCCCTTTACGCCCACTAACTCCGCATAACGCTTGCACCCTAC
+
>AA>AFD>AAAAFEFGEEE2FGFGGHGHH33F2EEDGHFFGGGEEC0A000?FFGFGHFG1>A?FG4331??BGHHHBEFEEEFFGGFGGFGGGHHHCG?EC1FC<///<CGFHFBGFGGFF/0/<FAC---<.0//.<<@DD?-;-;:--9AB-@-;BF/:A.;.9/;BA.----@A./9/:/::--9@-;--9--;AFDBBDFF.;9AED.///;;99@.../;//;B..-:.:B.@...;/;FF...
@M03896:38:000000000-B4D98:1:1105:8157:9382 2:N:0:165
CCTGTTTGCTACCCATGCTTTCGAGCCTCAGCGTCAGTTGGTGCCCAGTAGACCGCCTTCGCCACTGGTGTTCCTCCCGATATCTACGCATTCCACCGCTACACCGGGAATTCCATCTACCTCTGCACTACTCCAGAAAAACAGCTTTGAAAGCAATTCATGGGTTGAGCCCATGGTTTTCACTTCCAACTTGTCTTCCCGCCTGCGCTCCCTTTACACCCAGTACTTCCGGACAACGCTTGCACCCTAC
+
ABAAAFF4FFBDGGCEGFGBGFFCGGGHHB4FEEGGGHGH3AFGGHBEHE5FGHEAEGFGAEADEGC252?BEFHHGAE?EEGGHHHFEEEEGGHHHAEEGCGGF<///>B1GFDGGHFFF1FF1DGHB1?FC1111?1?FCFC0><<FD11=G1<FHHHEH0CC.-//CHE.:C:CG.CF0:CHHF0:G/00;90BFBF.9BGFFB@?DGG/F/9B///;AE/B/;/BB.-.9-.9-;..;9;BFF?9A
@M03896:38:000000000-B4D98:1:1105:8153:9399 2:N:0:165
CCTGTTTGCTACCCATGCTTTCGAGCCTCAGCGTCAGTTGGTGCCCAGTAGACCGCCTTCGCCACTGGTGTTCCTCCCGATATCTACGCATTCCACCGCTACACCGGGAATTCCATCTACCTCTGCACTACTCAAGAAAAACAGTTTTGAAAGCAATTCATGGGTTGAGCCCATGGTTTTCACTTCCAACTTGTCTTCCCGCCTGCGCTCCCTTTACACCCAGTACTTCCGGACAACGCTTGCACCCTAC
+
ABBBBFFFFFDFGGGFFGGFGGEGHGFHHHHHGGDGGHFH3BFFHFHHGGGFHHEEGGGGEEDEGHGF@FHEHHFHHGGGGGCGFGHGGFGGHHHHHGGGGGHHH/<BCCFGHHDDGGHHHHHHHHHF@FHHG1F1<?GHHGFB1FGGGEGGGHHHFGHH0D0<<<</<GFECHFC;;GEFFHHHHHHHHHBFFFFFFFFDGGGGFGGGGGGFFBFFFBBA?.:F//;BF.-;99.;-;9.:./9BAE.9
@M03896:38:000000000-B4D98:1:1105:20208:9559 2:N:0:165
CCTGTTTGCTCCCCACGCTTTCGCACCTGAGCGTCAGTCTTCGTCCAGGGGGCCGCCTTCGCCACCGGTATTCCTCCAGATCTCTACGCATTTCACCGCTACACCTGGAATTCTACCCCCCTCTACGAGACTCAAGCTTGCCAGTATCAGATGCAGTTCCCAGGTTGAGCCCGGGGCTTTCACATCTGACTTAACAATCCGCCTGCGTGCGCTTTCCGCCCAGTAATTCCGATCAACCCTTGCACCCTCC
+
ABAAAFFCFFFFGGCGEEEAFGGEGGGHB3BFAFGCEHHGBDGGEE1AA10AAEECEGFG1EAEEF?//>?FFFFFF2FDGCDGDGHFGFDGHGHGFC@FC/<FFHB02<?FFDFDGHFGC-AC<FFG..<0<0/0</0<CG<0;:CC;:0;CC00;0CC:;0.:0=9BFFG--9;-;./;0BB/9;//;99:B;BB/;99.;9.:-...-;-A.9/A9.@.;9//:9BBF.;-9BB.;99.;9;:AAED
@M03896:38:000000000-B4D98:1:1105:15783:10332 2:N:0:165
CCTGTTTGCTCCCCACGCTTTCGCACCTCAGTGTCAGTATTAGTCCCGGTGGTCGCCTTCGCCACTGGTGTTCCTTCCTATATCTACGCATTTCACCGCTACACAGGAAATTCCACCACCCTCTACCATACTCTAGTCAGTCAGTTTTGAATGCAGTTCCCAGGTTGAGCCCGGGGATTTCACATCCAACTTAACAAACCACCTACGCGCGCTTTACGCCCAGTAATTCCGATTAACGCTAGCACCCTCT
+
BBBBBFFFFFFFGG4E2AAAAGEEEGGHHBCG5DFGGHFFBFGDG53EEEECEBAEEEEGEEE?EGB25F?EGHGBGE@FDFFHHHHGFDEFHHEGHGGGEEHHHHEFHFGGHGDDGH/FGHHHGHHFEGHHH2FBGG2@@FFF1@FFGFBGHHBHFHF?<F<F<10<1<FFC-@@@ECGC;C0CC/;0GCGG0;0C.C.EEFFFB.9;A?@BA.::.A@-:.//:BBFFF.9.;B/.@A.;;;/...;9
@M03896:38:000000000-B4D98:1:1105:15803:10332 2:N:0:165
CCTGTTTGCTCCCCACGCTTTCGCACCTCAGTGTCAGTATTAGTCCAGGTGGTCGCCTTCGCCACTGGTGTTCCTTCCTATATCTACGCATTTCACCGCTACACAGGAAATTCCACCACCCTCTACCATACTCTAGTCAGTCAGTTTTGAATGCAGTTCCCAGGTTGAGCCCGGGGATTTCACATCCAACTTAACAAACCACCTACGCGCGCTTTACGCCCAGTAATTCCGATTAACGCTTGCACCCTCT
+
BBBBBFFFFFFFGGGGEEAFFGEEGGGHHGGHHGFHGGEGEGGHGGEHHGEAEBAEEEGH1EEEFG3F@FGEHHFFHHEGHHGHHHHGGEFGHHHHHFEGGEFHFGGHHGHGGHFGGFFGGGHHHHHFFHHHHHEBFFF>FHHFFHGGCFHDHHHHFFFHHFC/<?<F<GHGF-<AFDHFGBGGGHGGHHHHHHGECAGEGGG?FF.-;BBA>.AFFFDFCFFBFBFBFFFF?DFFF.BD?E9B9BD.;;
@M03896:38:000000000-B4D98:1:1105:26717:10711 2:N:0:165
CCTGTTCACTCCCCACGCTTTCGCGCCTCAGCGTCAGTTACAGACCAGAGAGTCGCCTTCGCCACTGGTGTTCCTCCACATCTCTACGCATTTCACCGCTACACGTGGAATTCCACTCTCCTCTTCTGCACTCAAGTTCCCCAGTTTCCAATGACCCTCCACGGTTGAGCCGTGGGCTTTCACATCAGACTTAAGCAACCGCCTGCGCGCGCTTTACGCCCAATACTTCCGGACAACGCTTGCCACCTAC
+
ABBBBFFFFFFFGGGGFEEAFGEEAEGGGHHHGEGGGHHHFHDGHHHHHEFAFBAEFEGG1EDEEF@B@?GEFHHHFGHHHHHHHHHGGGDGHHHHHAEEEEGH??FCAFHHHHHFDGFGHHHHHHHBGHHHFFC2>@GHHHF??<FFGGGFCBFGHFFG0C.-<.-//CG-<--;EH.GCCGGHHG00;CB090009FFABGGGGFGFF>BA9EBBADCFFA.9/9;FF.-9@99.@@.9.;;/9AFBB
@M03896:38:000000000-B4D98:1:1105:4218:10756 2:N:0:165
CCTGTTTGCTCCCCACGCTTTCGCACCTGAGCGTCAGTCTTCGTCCAGGGGGCCGCCTTCGCCACCGGTATTCCTCCAGATCTCTACGCATTTCACCGCTACACCTGGAATTCTACCCCCCTCTACGAGACTCAAGCTTGCCAGCATCAGATGCAGTTCCCAGGTTGAGCCCGGGGATTTCACATCTGACTTAACAAACCGCCTGCGTGCGCTTTACGCCCAGTAATTCCGATTAACGCTTGCACCCTCC
+
AAAAAFFFFFFFGGGG?EEFFGEEGGGGCGHGEGGGGHHHHHHHGFAHHEEGEE>FFEGG1E?EEHE/>EFFGHHHGBFGHGHHHHHGGEGGGGGHHDDGF@FHHHFFFFGHHHGHHHHGGGGHHHGG.CCGF0<<<G<<CGD0.;=<<<:CGHHFCCGHFFH.;0/9:FFEDGFA-CFGGEFFFFF/;FFF9/BBBFFFAFFFFF;ADD;@@.EB/..;9A.;//;;FFE9.../;.9.99.9;9AFFF
@M03896:38:000000000-B4D98:1:1105:4219:10780 2:N:0:165
CCTGTTTGCTCCCCACGCTTTCGCACCTGAGCGTCAGTCTTCGTCCAGGGGGCCGCCTTCGCCACCGGTATTCCTCCAGATCTCTACGCATTTCACCGCTACACCTGGAATTCTACCCCCCTCTACGACACTCCAGCTCGCCAGTATCAGATGCAGTTCCCAGGTTGAGCCCGGGGATTTCACATCTGACTTAACAAACCGCCTGCGTGCGCTTTACGCCCAGTAATTCCGACTCACGCTTGCACCCTCC
+
AABAAFFFFFFFGGFEEFEFFGFGFGGG3FCGEFEGFFGH5GAGEEEHHE0AEEEEFEGGEEDEEF>/>EFHHHHHH23FGHHHHHHFG/E?BFFGHCCFG@?GFG202FHGG@1<?FACFFDGGGF?.<AGF/<<C0/.:AD-000;C:;C00CCFFFGFFB./0/9BFGA-----9/;9BFFFFB9FFFF//BFFEEFFAFDFFF9DA;D-../:99-;../:;9/B/9A--.:9;F.;.9/;9AAAF
@M03896:38:000000000-B4D98:1:1105:23149:10853 2:N:0:165
CCTGTTTGCTCCCCACGCTTTCGAGCCTCAACGTCAGTCATCGTCCAGCAAGCCGCCTTCGCCACTGGTGTTCCTCCTAATATCTACGCATTTCACCGCTACACTAGGAATTCCGCTTACCCCTCCGGCACTCAAGTATGACAGTTTCCAATGCAGTCCACAGGTTGAGCCCATGCCTTTCACATCAGACTTGCCACACCGTCTACGCTCCCTTTACACCCAGCAAATCCGGATAACGCTTGCCCCCTAC
+
ABBAAFFFFFFFGGFGEEEAFGGAFFGFHCGGAGFDGHGHFGHHFF1FHFCFHFEFGGDGAAAAEGF252?BFGGGGHHHHFHGHHHEGEFGHHGHHFCEEC?GHHHF3?GHHHEEDGGHCGG?BDD/B@DHC0?1@G1@1DFC1<GF1FFFFFFFHHHHFHFC<0<<GHHE<<:CCGCGHFFHHHB0<C:0:0CHFGGGG.EFGFAAFGGFBF0CB;BF9AE.:9FBFF.-;..;F.B.:A.BFEFB:A
@M03896:38:000000000-B4D98:1:1105:28298:10861 2:N:0:165
CCTGTTTGCTCCCCACGCTTTCGCACCTGAGCGTCAGTCTTCGTCCAGGGGGCCGCCTTCGCCACCGGTATTCCTCCAGATCTCTACGCATTTCACCGCTACACCTGGAATTCTACCCCCCTCTACGCGACTCAAGCTTGCCAGCATCAGATGCAGTTCCCAGGTTGAGCCCGGGGATTTCACATCTGACTTAACAAACCGCCTGCGTGCGCTTTACGCCCAGCACTTCCGATTACCGCTTGCACCCTCC
+
AABAAFFFFFFFGGFEEEECFG2EE?EF3AFGFEEEEEFGFHFGEEEHGCFGEE>EFGGH1E?>EG>/>EGGGFFHGFGGHGHGBBGGFFFEFGFHHD@C@@?FFCCGBCGHHGFGHHHGGGGHHHF--<DGD0/<CG0/CGGC.;<;CCCBBFFB;;FFFFB.90;//9FE?--9-ABFFFFFFFFFFB///9BB/.:EAFFF.A-9;A-999;9F9;-;A?.:A9/;9.A..AB99--...//9A.9:
@M03896:38:000000000-B4D98:1:1105:28295:10880 2:N:0:165
CCTGTTTGCTCCCCACGCTTTCGCACCTGAGCGTCAGTCTTCGTCCAGGGGGCCGCCTTCGCCACCGGTATTCCTCCAGATCTCTACGCATTTCACCGCTACACCTGGAATTCTACCCCCCTCTACGAGACTCAAGCTTGCCAGTATCAGATGCAGTTCCCAGCTCGAGCCCGCGGATTTCCCATCTGACTTACCAAACCGCCTGCGTGCGCTTTACGCCCCGTAATTCCGATCAACGCTTGCACCCTCC
+
AAAAAFFFFFFFGGFFAEEAFEEEEEEFFC2BAEEGEHHHBGFFEA1B310AAEE@EG?F1EDAEG1>/E/FFGFHFB33FG4GFGHAEEGGFDGFGDCGGG1FFG0<0FHGHFFDDGHGGGGC1=<<..<<<0/<<<0<<CD00:;C0000;0CCCFGHFC0.0/:-;ABE---:--.;:/9FFFF/;B//9/;;/9AEB;-.AA;AFD-9-.9;:.9;@--9;A.9BB9..-;/;.9....9;;DFF?
@M03896:38:000000000-B4D98:1:1105:19685:11328 2:N:0:165
CCTGTTTGCTCCCCACGCTTTCGCACCTGAGCGTCAGTCTTCGTCCAGGGGGCCGCCTTCGCCACCGGTATTCCTCCAGATCTCTACGCATTTCACCGCTACACCTGGAATTCTACCCCCCTCTACGAGACTCAAGCTTGCCAGTATCAGATGCAGTTCCCAGTTTGAGCCCGGGGATTTCACATCTGACTTAACAAACCGCCTGCGTGCGCTTTACGCCCAGTAATTCCGATTAACGCCTGCACCCTCCG
+
ABBBBFFFFFFFGGGGFEEAFGAEEGGGGFGFEEGFFHHHFHHHGGDGH1EEAE>EFEGCAB>>EHEEEGGHHFHHG?FGHHHHHHHGFEG/FFFHHCDGGCGHHHFGBCGHHHHFHHGGGGGHGHFD.<CHF0<<DHB<GCDC0:=;;;<;GFH0;CGHHF:/0:;;CFGFAA-BAAFGGFGFGFF/BFFFB/;9B.EE@BBDFFFDDD;B>A.FFFDFFF.B/9BFFF/..;.9:DB-;:../;;9AD.
@M03896:38:000000000-B4D98:1:1105:19699:11340 2:N:0:165
CCTGTTTGCTCCCCACGCTTTCGCACCTGAGCGTCAGTCTTCGTCCAGGGGGCCGCCTTCGCCACCGGTATTCCTCCAGATCTCTACGCATTTCACCGCTACACCTGGAATTCTACCCCCCTCTACGAGACTCAAGCTTGCCAGTATCAGATGCAGTTCCCAGGTTGAGCCCGGGGATTTCACATCTGACTTAACAAACCGCCTGCGTGCGCTTTACGCCCAGTACTTCCGATTAACGCTTGCACCCTCC
+
ABBAAFFFFFFFGGGGEEEFGGEEFGGHGHHFEEGGGHHHHHHHGGGHHECGAEEEGGGG1EAEEH?/>EFHGHHHGFEGGGHHHHHGGEEEHGGHHACGGCFHHHFC2<GGGHFFGHHGGGGHHHC..CCHF0/<DGD<CGD0:0<;C00;GHBG;CGHHHE./9//CFGEA9??-;FGFFGFFFF/;BFFB9:;/9EA-@FFEF=AFF9@9AA/F.A>B..99/:BFF...A.BF.;...9/BFFEEF
@M03896:38:000000000-B4D98:1:1105:8845:11388 2:N:0:165
CCTGTTCGATACCCGCACTTTCGAGCTTCAGCGTCAGTTGCGCTCCAGTGAGCTGCCTTCGCAATCGGAGTTCTTCGTGATATCTAAGCATTTCACCGCTACACCACGAATTCCGCCCACTTTGTGCGTACTCAAGGAAACCAGTTCGCGCTGCAGTGCAGACGTTGAGCGTCTACATTTCACAACACGCTTACTCTCCGGCCTACGCTCCCTTTAAACCCACTAAATCCGGATAACGCCCGGACCTTCC
+
ACCBBFFBBFBDGGGGGEABBGEGGFGHHHHGAFGEGHHHHGGGGGHHGFAFFGFGHHHHAE?BEGF>>EFGHHHHHGFGHHGHHDGHHHHHHHGHHFGGGCGGH/EEEEGHHG?CDGGGHHHEGFHGFGGHF?C<1FHCGHHGFDGFGCFGGGHBDHG0=C::EE.;CGCDDG.FFFGGGGGGFF.C.@AE90;FFGGECFFFFFDCADDFBFFFFFFBAFDFBB/BFFF-;:A/BDCFD-@;DCFBFB
@M03896:38:000000000-B4D98:1:1105:17718:11685 2:N:0:165
CCTGTTCGCTACCCATGCTTTCGCTCCTCAGCGTCAGTTACTACCCAGAGACCCGCCTTCGCCACCGGTGTTCCTCCTGATATCTGCGCATTTCACCGCTACACCAGGAATTCCAGTCTCCCCTGTAGTACTCAAGTCTGCCCGTATCGCCCGCAAGCTCGGAGTTAAGCTCCGAGTTTTCACGGACCACGCGCCAAACCGCCTACGAGCTCCTTACGCCCAGTAATTCCGGACAACTCCCCCCCCCTAC
+
ABBABFFADBBBGGGGCBB5BG?EEHGFGHFFEEE2EFGHEFGFGF3AF1AGFH0EEEEGAE?EAGE0/>?BFHHHHHHHF4FFFGFEE>EEHHBGH/>EEE3FFFB?C0FCGH?FBGHHHHGHGHGFFGGFD1@@FFGFGHE/</?F<EAC->--<<<CC?.-.:<<0CFCFC--CCF;C09..---.;;;9-;A=BEEBBB.9B;9A;.B//9/;;.-;..9/;/9FF/-.;9;E/;/;..-;@-9.;
@M03896:38:000000000-B4D98:1:1105:17719:11703 2:N:0:165
CCTGTTCGCTACCCATGCTTTCGCTCCTCAGCGTCAGTTACTACCCAGAGACCCGCCTTCGCCACCGGTGTTCCTCCTGATATCTGCGCATTTCACCGCTACACCAGGAATTCCAGTCTCCCCTGTAGTACTCAAGTCTGCCCGTATCGCCCGCAAGCTCGGAGTTAAGCTCCGAGTTTTCACGGACCACGCGCCACACCGCCTACGAGCTCTTTACGCCCAGTAATTCCGGACAACGCTCGCACCCTAC
+
ABBAAFFABBBDGGGGGFFFGGEEFHGHHHHGEEFGFHHGFHHHHHFGHGFGGHEEGGGG1EDEFHA0/>E?GHHHHHHHHHHGHGGEGEGEHHGHHEEEFEGHHGF//FGHGHHDBGHHHHGHEGDF2FGHF2<@GGF<GGH</>FF>ADGFGC-<<<G<@.:;/;:;GBCGG?-E.CFFFFA.-9-.;.;--;..9AA-9B?AF.;.9AF/9/BB.99BAA//;9BFF/-9;-9;-;.;-9;9@DEFF
@M03896:38:000000000-B4D98:1:1105:28486:11800 2:N:0:165
CCTGTTTGCTCCCCACGCTTTCGCACCTGAGCGTCAGTCTTCGTCCAGGGGGCCGCCTTCGCCACCGGTATTCCTCCAGATCTCTACGCATTTCACCGCTACACCTGGAATTCTACCCCCCTCTACGAGACTCAAGCTTGCCAGTATCAGATGCAGTTCCCAGGTTGAGCCCGGGGATTTCACATCTGACTTAACAAACCGCCTGCGTGCGCTTTACGCCCAGTAATTCCGATTAACGCTTGCACCCTCCG
+
BBBBBFFFFFFFGGGGEEAFFGGGGGGHFHGFEGGGFHHHFHHHGGCHHGGGEEEFGGDGAEDEGHE>>EFHGHHHFBGFHHHHFGGGGEEGHHGHHGGGGCFHHHFGFFHHHHHHHHHGGGGGGHFA?EEGC0<<DC<<CGG0::GCCB0<GEGHHHHHHHB.:0;9BFGEC-;9AA9FFBFFFFF/BFFFF/BFBFEFFFFDEF@9DFDF;A.BF9A9@?.;;/BFFFFAA9:9BDF?EFF/BFDFFF.
@M03896:38:000000000-B4D98:1:1105:23078:11850 2:N:0:165
CCTGTTTGCTACCCACACTTTCGAGCCTCAGCGTCAGTTGGTGCCCAGTAGGCCGCCTTCGCCACTGGTGTTCCTCCCGATATCTACGCATTCCACCGCTACACCGGGAATTCCGCCTACCTCTGCACTACTCAAGAAAAACAGTTTTGAAAGCAGTTTATGGGTTGAGCCCATCGATTTCACTTCCAACTTGTCTTCCCGCCTGCGCTCCCTTTACACCCAGTAATTCCGCACAACGCTTGTTACCTAC
+
ABBABFFFFFFFGGGEGAFFFGBFBEEFHGGGEEEEGHHGFEGEGGBHHHHHFGAEGEEG1EEEGG@B@BFEHHHHHGGGGGFHHEGGGFGGHHDGHEEFFEDHHE@@?BGGHG2?EFDHHHHHGGHFFGHHGFG1?0<C0>G01>FGFGGBGHHH0DFD0G/.<<://CGEGF/;GC0CGBF0FGFFFGFF;0;FB9FFAFGGEFADFDAAB/BBF/BFDE9F/B//BF/.999.;-9..../;;;999
@M03896:38:000000000-B4D98:1:1105:8931:11997 2:N:0:165
CCTGTTTGCTCCCCACGCTTTCGCACCTGAGCGTCAGTCTTCGTCCAGGGGGCCGCCTTCGCCACCGGTATTCCTCCAGATCTCTACGCATTTCACCGCTACACCTGGAATTCTACCCCCCTCTACGAGACTCAAGCTTGCCAGTATCAGATGCAGTTCCCAGGTTGAGCCCGGGGATTTCACATCTGACTTAACAAACCGCCTGCGTGCGCTTTACGCCCAGTAATTCCGATTAACGCTTGCACCCTCCG
+
BBBBBFFFFFFFGGGGEEEFFGEFGGGHFGHGEGFGGHHHHHHHGGFHHC0AAEEGGGGHEEFFGHE/EFGHHHHHHFGGHGHHHHHGGEGGHHGHHFGGGCGHHHH<C?GGHHHHHHHGGGGHHHGG.DDFF0C<DGDCEGHBC0GCGC:CHFHHHHHHHHBC:9/BFGGG?-AB9AFFGGGGFFF9/FFFF9BFF.EFAFADFF=9DDDD-;./BAA=BF.9B//9BBF?:A.9BAF.9..99FFAEA.
@M03896:38:000000000-B4D98:1:1105:8946:12009 2:N:0:165
CCTGTTTGCTCCCCACGCTTTCGCACCTGAGCGTCAGTCTTCGTCCAGGGGGCCGCCTTCGCCACCGGTATTCCTCCAGATCTCTACGCATTTCACCGCTACACCTGGAATTCTACCCCCCTCTACGAGACTCAAGCTTGCCAGTATCAGATGCAGTTCCCAGGTTGAGCCCGGGGATTTCACATCTGACTTAACAAACCGCCTGCGTGCGCTTTACGCCCAGTAATTCCGATTAACGCCTGCACCCTCC
+
ABAABFFFFFFFGGGGGFEFFGGGGGGHEFHGFGGGGGHHHHHHGG?GHE0EAEEEGGGH1EAEGHEE@EGHHHHHHFGHHHHHHHHGGGGGHHHHHGGGF@FGHHFGFCGHHHHFGHHGGGGHHHG?CDGGG0<DDCFBGHHG:CHCCGCGCFFHGHHGGFFACB/FFGGGCGGG-AFGGFGGFFFF/FFFFFBF/AFFFFFDFF=ADD;B-.AFFA?DB?.BBB:/BFF99;ABF.@-;..:FFFFED
@M03896:38:000000000-B4D98:1:1105:12349:12198 2:N:0:165
CCTGTTTGCTCCCCACGCTCTCGCGCCTCAGCGTCAGTTCCAAGCCACACCACACCCTTCCCAACCTGTGCTCCTCCATATATCTACGCATTTCACCTCTACACCTGGACTTCCACTCTCCTCTCTTGCTCTCAACGTCACCCCTTTCCAACGCATCCTCCCTTTCCCCCACAGCCTTTACCCTCATCCTCCTCTACCCTCCTTACATCCCTTCACCCTCATTTAATCTCGACCACCCTCTCGCCCCAA
+
>1>1>1311DBC111A1100AB000AA00AFHCEC/AFD2FDD1//A0B///A////A000>1B?E00111@BBBB>0@2B2BB22B///?/2B2>11B11>B0EEB00011B11B1011<1B1GBF1<1B1112@///??1F/<<11GG11/</.-0110.011111/<-<<.<<<00;;C/:;.00000///::C0;09;/00/;00/=0;/;009...000900;00.099---;99-/-9-:---
@M03896:38:000000000-B4D98:1:1105:9715:13212 2:N:0:165
CCTGTTTGCTCCCCACGCTTTCGCACCTGAGCGTCAGTCTTCGTCCAGGGCGCCGCCTTCGCCACCGGTATTCCTCCAGATCTCTACGCATTTCACCGCTACACCTGGAATTCTACCCCCCTCTACGAGCCTCCAGCTTGCCAGTATCAGATGCAGTTCCCAGGTTGAGCCCGGGGATTTCACATCTCACTTAACAAACCGCCTGCGTGCGCTTTACGCCCAGTAATTCCGATTAACGCTTGCACCCTCC
+
AAA>AFFFFFFFGGGGGEEAFGGFDGGHF32BAFFFGHHHCBGGEE1BFA1EEEEFGGGHEE?EEGA/>EEGGFHHFBCGGGHGHHHFEEEEFHHHHFGGGFGHHHFFBFGFHFHGHHHGGCGFDGGG?->0/.</<C0<CGD<0==C;00;GFF;CGHHG00::0;/;BBE-9@-;.::B0BBBBF0;BBBB/;//9EA@A@DEAAD.AD;;9./B.9@@D.B/9FFFFB9D.9FFDF.9?9;9BD?ED
@M03896:38:000000000-B4D98:1:1105:17850:13436 2:N:0:165
CCTGTTTGCTCCCCACACTTTCGCGCCTCAGCGTCAGTTGTCGTCCAGAAAGCCGCCTTCGCCACTGGTGTTCCTCCTAATATCTACGCATTTCACCGCTACACTAGGAATTCCGCTTTCCTCTCCGACACTCAATGCTGTCAGTTTCAATCGCAGCCCCGGGGCTAAGCCCCGGCATTTCACGCCTCACTTGACAGTCCGCCTACCCGCCCTTTCCACCCACTCAATCCGTCCAACGCTCGCCACCTCC
+
ABAAAFFFFFDFGGCE2ABBBB2EAEG2EFGGGAEAAFDBEGEGFDEE3BFAFGAEEEGH1EE1E3B232??BGGHFGGFBGFD@GG1EEEEFHHHG/>EEEDG33???FGGHFFD<CFHFDGGFG/</>AHF0111??<1?F1<<FDFFFG.FF.<<AA-----:;00;FED-;-;-9BF0C9.9A.;9FB/;;//:BB;@A?.B.;.;@D-//9//;.:A..///;;FAE.ADFBDD..---;;A..:
@M03896:38:000000000-B4D98:1:1105:17854:13458 2:N:0:165
CCTGTTTGCTCCCCACACTTTCGCGCCTCAGCGTCAGTTGTCGTCCAGAAAGCCGCCTTCGCCACTGGTGTTCCTCCTAATATCTACGCATTTCACCGCTACACTAGGAATTCCGCTTTCCTCTCCGATACTCAAGGCTGTCAGTTTCAATCGCAGCCCCGGGGTTAAGCCCCGGTATTTCACGACTGACTTGACAGTCCGCCTACGCGCCCTTTACACCCAGTAAATCCGGACAACGCTTGTCACCTAC
+
ABBBBFFFFFFFGGGF?AFBFGAEEFGGGHHHGEGGGHFHFHGGFEEFHHEGGHEEGGGG1EDEEHC2@BFEGHHHHHHHHFHHHHHGGGGGHHHHHEFGGEGGGCGHFFHHHGGFDGGHHHHGGHBBDGCHF1F???<<?GGGFFHFFFGHEGGDCEDFGCF-:-:CCHHHGGA@DABFGGGEDAD./CFB;0BF/BFFFFFDDBABADFF-/;/B/:FDE.;/;9BFFA-A9B;A;B....99BFFBF
@M03896:38:000000000-B4D98:1:1105:10581:14214 2:N:0:165
CCTGTTCGCTACCCATGCTCTCGCTCCTCAGCGTCAGTGGCTGCCCAGAGACCTGCCTTCGCCATCGGTGTTCCTCCTGATATCTGCGCATTCCACCGCTACACCAGGAATTCCAGTCTCCCCTACAGCACTCAAGCCAGCCCGTATCGCCTGCACACCCGGAGTTAAGCCCCAGACTTTCACAGACCACGCGCCAAGCCACCTACGCGCTCTTTACGCCCAGTAAATCCGGACAACGCCCGCACCCTCC
+
AABAAFFADBBBGGGGBFGGFGEFFHGGHHHHGEEGEFFHFHGGFCBGCGBGGHBFHHHF1EEEFGE11?BEHHHHHHHFHFHHHBHGGEGGHHHHHEEGGEFGHHA/G2GGGH33?FGHFHDHFFFFFGHHG2<<FEHFFFG/>/<F<EGD.GHFFHDF<<--::0;:CCGGD.CEB0CFFFC9/9./;.9-9;.-.;A.;F./9.-9;-;./9/;9;9B.9/9//9;F.-.;9?ACF-@---;BD..;
@M03896:38:000000000-B4D98:1:1105:13755:14655 2:N:0:165
CCTGTTTGCTCCCCACGCTTTCGAGCCTCAACGTCAGTTACCGTCCAGTAAGCCGCCTTCGCCACTGGTGTTCCTCCTAATATCTACGCATTTCACCGCTACACTAGGAATTCCGCTTACCTCTCCGGCACTCGAGCCAGACAGTTTCCAATGCAGTCCCAGGGTTAAGCCCTGGGTTTTCACATCAGACTTGCCTTGCCGTCTACGCTCCCTTTACACCCAGTACATCCGACTAACGCCTGCCCCCTAC
+
AAAAAFFFFFFFGGGGCEFFFGGCFFGHHHHHAGHGGHHHHGGGEF?HHHFGGEAEEGGGEGGFGHFB5B?EGHHHHHGHHHHHHHHFEFEEHHHHHFGGGEGHHEBFF3GGFHHBFGFHHHHHHHG?DCDHHAHADG000>G<1>GGHHBDFH1GHHHHFHA.<..=DGHGH.;C;:CEHHHHHHH0CFFB:FGFFFGFC9DGEFEGGGGGB//BB9BBAAE9B/9FFFA.--9;BAF-.:.A9A@-9A
@M03896:38:000000000-B4D98:1:1105:13737:14655 2:N:0:165
CCTGTTTGCTCCCCACGCTTTCGAGCCTCAACGTCAGTTACCGTCCCGTAAGCCGCCTTCGCCACTGGTGCTCCTCCTAATATCTACGCATTTCACCGCTACACTAGGAATTCCGCTTACCTCTCCGGCACTCGAGCCCGCCAGCTTCCAATGCAGTCCCAGGGTTCAGCCCTGGGTTTTCACATCACACTTGCCTTGCCGTCTACGCTCCCTTTACACCCAGTAAATCCTGATACCGCCTGCCCCCTAC
+
AA1AAFFFFBFFFEBEEFE0FGG0GFGHH1FGEHHFCHHHGDFCE?/AE//FDGEEEGCGAEEEEGF0101BBC1FFGBGHEDFFGHFEEEEFHHHHEGEGCEGHFFFFBHHGHBECGGHFFF1<@?/B/A00//</>.>-AA@.<GGCF<DFHHHHFFC0C..:..::0:C/:;.;...;09CGFB09C/909B00/;9-.9.;/;---99-9/;B/9BAE-9;///B9////9//;--;--9-99--9
@M03896:38:000000000-B4D98:1:1105:13446:14787 2:N:0:165
CCTGTTTGCTCCCCACGCTTTCGCACCTGAGCGTCAGTCTTCGTCCAGGGGGCCGCCTTCGCCACCGGTATTCCTCCAGATCTCTACGCATTTCACCGCTACACCTGGAATTCTACCCCCCTCTACGAGACTCAAGCTTGCCAGTATCAGATGCAGTTCCCAGGTTGAGCCCGGGGATTTCACATCTGACTTAACAAACCGCCTGCGTGCGCTTTACGCCCAGTAATTCCGATTAACGCTTGCACCCTCC
+
ABAABFFFFFFFGGGGEEEFFGEEGGGHGGHGEGEGEHHHHHHHGGDGHGEGEEEGGGGHAEEEG1?/EEGGHHHHH?GGHGHHHHHGGFFGHHHHHDGGFCGHGHFFCFGFGHHHHHHGGGGHHHG?AEEHF<CDDGF/GGG::<CC;<;;GHHHFGHHHHE.::/BBFFED;9::CFFFEFGFFF9BBFBB::B0.EEFFFFFFAAFFAF;:EBFFF>CF?:F0BFFFF:AAAFFDF?AFEBFFFFFF
@M03896:38:000000000-B4D98:1:1105:6703:14802 2:N:0:165
CCTGTTTGCTCCCCACGCTTTCGAGCCTCAACGTCAGTCATCGTCCAGCAAGCCGCCTTCGCCACTGGTGTTCCTCCTAATATCTACGCATTTCACCGCTACACTAGGAATTCCGCTTACCCCTCCGGCACTCAAGTATGACAGTTTCCAATGCAGTCCACAGGTTGAGCCCCTGCCTTTCACATCACACTTGCCACACCGTCTACGCTCCCTTTACACCCACTAACTCCGGACAACGCCTGCCCCCTAC
+
AA>>>FFFFFFCFFBEEEF2FFGFHGGHF3CFAGDCEHF3A5EFGE?GC2ABGFEEGGFG1E?AEHF25?1?BFGHHHGGHFHGGGHFEEGGHHGHHEGEEEFHHHHEFFFHGHHGGGGFBG//<<</B<@000??<1111?D<1=F>>F1FGHF1FFGFGHF.<0<//CGE.;.C:C0CGGHFHH00<CC:;;FFBFDG-AD.CBE?CGDGB;BFFBBBD..:99/9;FFBF--:;>B-9..;EFB-A:
@M03896:38:000000000-B4D98:1:1105:19428:16437 2:N:0:165
CCTGTTTGCTCCCCACGCTTTCGCACCTGAGCGTCAGTCTTCGTCCAGGGGGCCGCCTTCGCCACCGGTATTCCTCCAGATCTCTACGCATTTCACCGCTACACCTGGAATTCTACCCCCCTCTACGACACTCAAGCTTGCCAGTATCAGATGCAGTTCCCAGGTTGAGCCCGGGGATTTCACATCTGACTTACCACACCGCCTGCGTGCGCTTTACGCCCAGCACTTCCGATTAACTCTTGCCCCCTCC
+
AAAAAFFFFFDFFGFGEEAAAGEEEEGH3BGFAEEGCDGHDGFFEA1FGAEEEE?EGDGF1E1?EH1/>EFBDHFHGCFDGGGGHHHGFEFEHGFHH/@CB@FGGF2<2<GGHHB?G<GFGGGHGF<..<A<//<0<<0/<C;000;;;0::0:C0;CGHHB0.90/99;FA-A;--:99F/:9FFB/9B/;B/9BB.ADAAFFFF;ADD-@-../;E.9>DE.9A;BFF.9.9D///;/////;;--A;
@M03896:38:000000000-B4D98:1:1105:8093:16441 2:N:0:165
CCTGTTTGCTCCCCACGCTTTCGCACCTGAGCGTCAGTCTTCGTCCAGGGGGCCGCCTTCGCCACCGGTATTCCTCCAGATCTCTACGCATTTCACCGCTACACCTGGAATTCTACCCCCCTCTACGAGACTCAAGCTTGCCAGTATCAGATGCAGTTCCCAGGTTGAGCCCGGGGATTTCACATCTCACTTAACAAACCGCCTGCGTGCGCTTTACGCCCAGTAATTCCGATTAACGCTTGCACCCTCC
+
ABBAAFFFFFFFGGGG2FFEFGEFGGGGFGHGFEFGGHHHFHFGEDEGH1ECEE>FEGGHAE?EFH>>EFFHFHHHGFGHHHHHHFHGGEDEHGFHHFDGC<?GGHHAGGGHGHHGHHHGGGGHGHFD.CEGF0CDDGD/GGG00;C;C0:;CCHFFGFHHHBA/99/9FF:;9-;-;FGFBFFFFF/9BBFB99B/.AE-BDFFFFAADD@@.9BFA9=BF.;B//:BBBDF.A/9.9.;:E/BFAEF9
@M03896:38:000000000-B4D98:1:1105:8115:16445 2:N:0:165
CCTGTTTGCTCCCCACGCTTTCGCACCTGAGCTTCAGTCTTCTTCCAGGGTCCCCCCTTCGCCACCGCTATTCCTCCAGATCTCTCCGCCTTTCCCCGCTCCACCTGGACTTCTCCCCCCCTCTCCGCGACTCAAGCTCGCCACTATCCGATGCAGTTCCCAGGTCAAGCCCGGCGATTCACCATTTGCCTTACCAAACCGCCTGCGTGCGCTTCACGCCCAGCACTTCCGACTCACGCTTCCCCCCTCC
+
AAA1AFFFFFFFGFG?1AAF0A0AEEEB00BA11111B1D2A21AA1D0/00B0/BAECBAA?/BCE////2BB2BFB@11B2@B1>/E/?E1>>FF//</?1FFB0000B<>21BFFAC//<0?GE.--<<A0/0<<0.-;C.//0;:..:99FB00=FGB0.9//009;A9?----9/;/9//////;B9BB///;AA-;----9-9------99-99-----9;//B---9-;9-;---/--9-;;A
@M03896:38:000000000-B4D98:1:1105:8097:16459 2:N:0:165
CCTGTTTGCTCCCCACGCTTTCGCACCTGAGCGTCAGTCTTCGTCCAGGGGGCCGCCTTCGCCACCGGTATTCCTCCAGATCTCTACGCATTTCACCGCTACACCTGGAATTCTACCCCCCTCTACGAGACTCAAGCTTGCCAGTATCAGATGCAGTTCCCAGGTTGAGCCCGGGGATTTCACATCTGACTTAACAAACCGCCTGCGTGCGCTTTACGCCCAGTAATTCCGATTAACGCTTGCACCCTCC
+
ABAAAFFFFFFFGGGEAEEFFGFGGGGGEFHGFFGGGHGGDHHHGGCHHC0EEEEFGEGHFEDEFHE>>EGGHHGHHBBFGHHHHFHGGFGGHHGHHFGG?@FHHHFGFGGGHFGFHHGGFGGFDGGA.<EGF0<DGHD/<CD000;CC:CCGFBC;GGHHHGE:0;:9FFEAD9@-CBFBFGFFFF/;BF9B/BFFFFFBDFFEFB;.:B@-.A/BED>BD.;;B/BFFFFD?DFF?C.;9A/:BFFFF
@M03896:38:000000000-B4D98:1:1105:11989:16499 2:N:0:165
CCTGTTTGATCCCCACGCTTTCGCACATCAGCGTCAGTTACAGACCAGAAAGTCGCTTTCGCCACTGGTGTTCCTCCATATCTCTGCGCATTTCACCGCTACACATGGAATTCCACTTTCCTCTTCTGCACTCCAGTTTCCCCGCTTCCAATGACCCTCCACGGTTGAGCCGTGGGCTTTCACATCAGACTTAACAAACCGCCTACTCGCGCTTTACGTCCCACAACACCTGATAACGCCTGCCACCTAC
+
ABAABFF4DFFFGGCG?EEFFGEEEEEFH3FG22E22FGHGHHHFF2FHEF3BDAEACFG?EDAEG@2@?FEGFFDF2BEGG4FF@FCE?EEHHFHH1E>>E?GFGFB3DGGHG4FEDHHGGH1GFG1B2CGF0112@@GGH0>/<EA111?1??FGFEA0>.-<.-//</-<-<@EGAGC0C0CG000;::0;000.:;-?B.9C09.;-:-.A/B..;../..9..:9/9/9;/9.9-A.;.9B..9;
@M03896:38:000000000-B4D98:1:1105:11973:16511 2:N:0:165
CCTGTTTGATCCCCACGCTTTCGCACATCAGCGTCAGTTACAGACCAGAAAGTCGCTTTCGCCACTGGTGTTCCTCCATATCTCTGCGCATTTCACCGCTACACATGGAATTCCACTTTCCTCTTCTGCACTCAAGTTTCCCAGTTTCCAATGACCCTCCACGGTTGAGCCGTGGGCTTTCACATCAGACTTAAGAAACCGCCTACGCGCGCTTTACGCCCACTACTTCCGGATAACGCTTGCCACCTAC
+
BBBBBFFFFFFFGGGGEFEFFGEFFGGHHHFGEEEGGHHHFHHHHFGHHGBCGFAEEAFG?EEEGHFFDCHEGHHHGFFHHHHHGGFGGGGGHHHHHEGGGCGHGHHBFGHHHHHGGHHHHHHHHHHGFHHHG2CF2@GHHHG22@HHHHDGF1FHHHHGGH?-F<-<1FF-<@-AGGHHFGHHHHF00;GHG0C0CGHHDCGFGGCD?D?:;.;/;.::BD..;//;FFD-.9A/:DD...;;/BFABF
@M03896:38:000000000-B4D98:1:1105:21620:17385 2:N:0:165
CCTGTTTGCTCCCCACGCTTTCGCACCTGAGCGTCAGTCTTCGTCCAGGGGGCCGCCTTCGCCACCGGTATTCCTCCAGATCTCTACGCATTTCACCGCTACACCTGGAATTCTACCCCCCTCTACGAGACTCCAGCTTGCCAGTATCAGATGCAGTTCCCAGGTTGAGCCCGGGGATTTCACATCTGACTTAACAAACCGCCTGCGTGCGCTTTACGCCCAGCAATTCCGATTCACGCTTGCACCCTCC
+
ABBAAFFFFFFFGGFG2EEAFGEGGGGHHHHFEEFGFHHHHHHHGFEFGFCEEEEEGGGHAEDEFHE>>EGHHHHHGBGGHGHHHHHGGEEGEGGHHDGGG@FGHHFFBFGHHHHHHHHGGGGHGGCA.<CGF/<<CGD/<CG0:0C;;0;CFFFBCGGHGFF.:99/CFFEBB?D-;FFGGGGFFF/:FFFBB:BBAEEBCDFAFAADD;@9..;F;.@ADA.9.9BBF/;?./99;F.A..;BFAAEF
@M03896:38:000000000-B4D98:1:1105:13162:17394 2:N:0:165
CCTGTTCGATACCCGCACTTTCGAGCTTCAGCGTCAGTTGCGCTCCAGTGAGCTGCCTTCGCAATCGGCGTTCTTCGTGATATCTAAGCATTTCACCGCTACACCACGAATTCCTCCCACTTTGTGCGTACTCAAGGAAACCAGTTCGCGCTGCAGTGCAGACGTTGAGCGTCTCCATTTCACAACACGCTTAATCTCCGGCCTACGCTCCCTTTAAACCCACTAAATCCGGATAACGCCCGCACCTTCC
+
BBBABFFBAFBDGGGEFEEBGGEFGEDGGFHHGEEEEGDFGEEGGGFGDEBABFFFHFHGEE?1BF??/>EEFGEHEBFFHH4FB4?FGFFHDFFHHGGGGEFHHHECFCEGHG3@@F2@CDF2D2FE/?@HF1G110>GHHH.>1G<?AGGCDGH:/000C:::..;;G-.;:/;;CCBCBFF0CCE.A..:;0;9BF.;>DDFFABFDDA99BBFFFBAF.:BB9/BB.-;;A:B?-@D--;;=//:;
@M03896:38:000000000-B4D98:1:1105:13173:17412 2:N:0:165
CCTGTTCGATACCCGCACTTTCGAGCTTCAGCGTCAGTTGCGCTCCAGTGAGCTGCCTTCGCAATCGGAGTTCTTCGTGATATCTAAGCATTTCACCGCTACACCACGAATTCCGCCCACTTTGTGCGTACTCAAGGAAACCAGTTCGCGCTGCAGTGCAGACGTTGAGCGTCTACATTTCACAACACGCTTACTCTCCGGCCTACGCTCCCTTTAAACCCAATACATCCGGATAACGCCCGCACCCTCC
+
ABBBBFFBBFBDGGGGFEEEFGECHGEHHHGGGGFEGHFBGEFGEFBGGCB3BDBGHHHHAE?E?GFBEGEFGHHHHGFGGGFGGEBHFGHHHHHHHGEGGEFHBCEEC/FGHG2?ACGGHGDFF2FGCEDHG11?10?GGHHE1=FG?@DGGGEH</D0=GGGCF.::GCDFGGGFFFBFFFGGFAE9;;.;0;FFFG.BFFDFFABEFFF./B/BB:;DFA9B/9BFF:-AAD/;;BDF---;@.:EF
@M03896:38:000000000-B4D98:1:1105:18168:18326 2:N:0:165
CCTGTTCGCTACCCATGCTTTCGCTCCTCAGCGTCAGTAACTGCCCAGTAACCTGCCTTCGCCATCGGTGCTCCTCCTGATATCTGCGCATTTCACCTCTACACCAGTAATTCCAGTTACCCCTACAGTACTCCAGTTATCCCCGTATCGCCTGCACGCCCGGAGTTAAGCCCCGGAACTTCACAGACGACGCGACAAACCACCTACGAGCCCCTTACCCCCAGTCACTCCGCACCACCCCCGCACCCTA
+
>A>>>DD1>>AAGF1FFFG3BFFGGHEHH1BEAFG0EHDHHFFGFC1/B1BFGDBAFH1F///AFF/////B@1FFFHFBGBFB22B/>EEAFGHHH1BFHB>E0FB112BFFH2BGGFG1B/?/BG12><>111BF1222BBF/?>@C//?E/??FFCF-@C--./=D=DC<E@--;-;C;0;00:;--;-?-;:-99;EA-9AFF-;;@@A-9-9;/99@@?9/;//;B--9@-9--9---9-9-;--
@M03896:38:000000000-B4D98:1:1105:6329:18568 2:N:0:165
CCTGTTTGCTCCCCACGCTTTCGCACCTGAGCGTCAGTCTTCGTCCAGGGGGCCGCCTTCGCCACCGGTATTCCTCCAGATCTCTACGCATTTCACCGCTACACCTGGAATTCTACCCCCCTCTACGAGACTCAAGCTTGCCAGTATCAGATGCAGTTCCCAGGTTGAGCCCGGGGATTTCACATCTGACTTAACAAACCGCCTGCGTGCGCTTTACGCCCAGCGATTCCGATTAACGCCTGCACCCTCC
+
AABAAFFFFFFFGGGGAEEEFGEEEGGFFHHGEEEGEHHHHHGGEFEHHEEEAE>EGEGG1EEEGH>/>EFHHHHHHFGHHGGHHHHGGEGGHGGHHCBGFCFHGFB?2FGHHHHFHHHGGGGHHHCD<DEGF0C<DGD<CGD00:CCG0;:GGFGCCGHHHBA:99/;FGEAA9B?AFFGGGGFFF;BBBB9/9FB.EE9BDDEF-9AD-;-9;/B;A@@D?.--;AFFE.9..;99>-;.9;FFAEFD
@M03896:38:000000000-B4D98:1:1105:6310:18570 2:N:0:165
CCTGTTTGCTCCCCACGCTTTCGCACCTGAGCGTCAGTCTTCGTCCAGGGGGCCGCCTTCGCCACCGGTATTCCTCCAGATCTCTACGCATTTCACCGCTACACCTGGAATTCTACCCCCCTCTACGAGACTCAAGCTTGCCAGTATCAGATGCAGTTCCCAGGTTGAGCCCGGGGATTTCACATCTGACTTAACAAACCGCCTGCGTGCGCTTTACGCCCAGTGATTCCGATTAACTCTTGCACCCTCCG
+
ABBBBBFFFFFFFFFGEEEAFGEGGGGFGFHHGFGGGFBFEHAFEAEHHE0AAEEFGEGHAEEEFHA/EEGHHHHHHBGHHHHHHFHGGDCG2FDGHDGC@@GHHHHFHGHHHHHHHHHGGGGGGHGG.<EBC0<DBHF/GHHE0<<C;CCCCCGHGHHHHHF.:0;CFGGGFGA@@DFGGGGGFFF/FB/FFBFFBAEFC;@?9.=.AA@;;AA9FEFFFD.9/;9BFF/.9.;F//;///9;::DAFD.
@M03896:38:000000000-B4D98:1:1105:6320:18588 2:N:0:165
CCTGTTTGCTCCCCACGCTTTCGCACCTGAGCGTCAGTCTTCGTCCAGGGGGCCGCCTTCGCCACCGGTATTCCTCCAGATCTCTACGCATTTCACCGCTACACCTGGAATTCTACCCCCCTCTACGAGACTCAAGCTTGCCAGTATCAGATGCAGTTCCCAGGTTGAGCCCGGGGATTTCACATCTGACTTAACAAACCGCCTGCGTGCGCTTTACGCCCAGTGATTCCGATTAACGCTTGCCACCTCC
+
AAAAAFFFFFFFGGFEAEEFFGAFGGGFFCGGEEEEFHHHFHCCAEAFGC0FAE>FEEEG1EEEEHEEE@FHHFHGG2BFGGHFFDGFE<AEGG?FHGGC?@DHFHGGE2GFGFHDGHHGCFGGGHED.<CG<0<<DC0/<C00::CCFCGGBGHGBFGHHH0A/0:9:FCE;A-A-9FBC0CBFFFB/B/FFFFBF.EF-99..9B9.A9@-DE/BFD-B.A;/9B/:;/...:/;.B...;//;;9..
@M03896:38:000000000-B4D98:1:1105:17784:19444 2:N:0:165
CCTGTTTGCTACCCACACTTTCGAGCCTCAGCGTCAGTTGGTGCCCAGTAGGCCGCCTTCGCCACTGGTGTTCCTCCCGATATCTACGCATTCCACCGCTACACCGGGAATTCCGCCTACCTCTGCACTACTCAAGAACAACAGTTTTGAAAGCAGTTTATGGGTTGAGCCCATAGATTTCACTTCCAACTTGTCTTCCCGCCTGCGCTCCCTTCACACCCAGTAATTCCGGACAACGCTTCTTACCTAC
+
ABAAAFFFFFFFGGGGGEFBFGEFGFGHHHHGGFFGGHFHFEFHHHBEGGHHFHEEGGGHEEDEGHCB@FHEHHHHHGGGGGGHHHHFGFFGHHGHHEEGGEHHHEB/CCHHGHFCD?EHHHHHHHHC1?GGF1<110<GHHHB1FDFF.GFHHFH<=DDDFCG<<:/CGHGCHFFHHHCGHHHHHFBBFFB0;=FGGF/ADGFEGCGGGFFBF.99B9AD.E9/9BBFBB-.99.;-;.9.//;;B9BF
@M03896:38:000000000-B4D98:1:1105:5841:19579 2:N:0:165
CCTGTTTGCTCCCCACGCTTTCGAGCCTCAACGTCAGTTACCGTCCAGTAAGCCGCCTTCGCCACTGGTGTTCCTCCTAATATCTACGCATTTCACCGCTACACTAGGAATTCCACTTACCCCTCCGACACTCTAGTCCGACAGTTTCCAATGCAGTACCGGGGTTGAGCCCCGGGATTTCACATCAGACTTGCCGTACCGCCTGCGCTCCCTTTACACCCAGTAAATCCGGATAACGCTTGCACCCTAC
+
ABBBAFFFFFFFGGGGEEEEFGEEFFEGHGFGFHHGGHHHFFFFEEGHGG5DFGEEGGGHAEEEFGC25BBBGHHHHFGFGGFHFHHGEEEGHHHHHFGGGEGGFFFHBFGGHHHGGHHHFHHGDG//CDGHHFF1?FG?/><<<1FFHGDDGHGFHBGG.----:-/:<GEGC?A?.9FFFGGFFF00=CF0;F;.:AEFFFDFF-@BADF.//;B;BFDFFBF///;BDC.9.;F.@..:./:B.A9A
@M03896:38:000000000-B4D98:1:1105:8102:19932 2:N:0:165
CCTGTTTGCTCCCCACGCTTTCGCACCTGAGCGTCAGTCTTCGTCCAGGGGGCCGCCTTCGCCACCGGTATTCCTCCAGATCTCTACGCATTTCACCGCTACACCTGGAATTCTACCCCCCTCTACGAGACTCAAGCTTGCCAGTATCAGATGCAGTTCCCAGGTTGAGCCCGGGGATTTCACATCTGACTTAACAAACCGCCTGCGTGCGCTTTACGCCCAGTAATTCCGATTAACGCTTGCACCCTCC
+
ABBAAFFFFFFFGGGGEFEEFGEGGGGHFGHGEEAEEHHHHHHHFE?EF?0EAE>EGGGHEEEEGHEE@EGHHHHHGC3FHGHHHHHFFEFEHHHHHGDGGCBHHHG0F?GFGGHHHHHGGGGHFHGC.CCGC0/<DGF<GGG:0;CGCCCBGHHHHHHHHHH.;9;/FFGGADAC?DFFFFFGFFF9BFFF/;BFB.EEFFFFFFA9.99B@DEFF;AFFFFBBBFFFBFFFADB/?B.AEA99B:AE.
@M03896:38:000000000-B4D98:1:1105:17330:20828 2:N:0:165
CCTGTTTGCTCCCCACACTTTCGCGCCTCAGCGTCAGTTGTCGTCCAGAAAGCCGCCTTCGCCACTGGTGTTCCTCCTAATATCTACGCATTTCACCGCTACACTAGGAATTCCGCTTTCCTCTCCGATACTCAAGGCTGTCAGTTTCAATCGCAGCCCCGGGGTTAACCCCCGGTATTTCACGACTCACTTGACAGTCCGCCTACGCGCCCTTTACACCCAGTACATCCCGACAACCCCTGTCACCCAC
+
ABBABFFFFFFFGGGEFEBBBGEFAFGEGHGHGEEEFGDG5GEFFEGHHHHFGGAEGEEGEEFEFFB23BFEHHGHHHHHHHFHFHGFGGFEFGGHHEEEEEBFFGF3GGHGHH2E?DGHHGHHHFC//BCHG1<11?1??GF1=FGFFHGHAFFDDCDD@C--:-:;0::ACD;-AAFFFEGGGFF.0FF9//;B:/;BAFFADF.@-@A@-/;/;/;/A.F:BF/;BF..;@B;E...../9:BF.;A
@M03896:38:000000000-B4D98:1:1105:11602:20835 2:N:0:165
CCTGTTTGCTCCCCACGCTTTCGCACCTGAGCGTCAGTCTTCGTCCAGGGGGCCGCCTTCGCCACCGGTATTCCTCCAGATCTCTACGCATTTCACCGCTACACCTGGAATTCTACCCCCCTCTACGAGACTCAAGCTTGCCAGTATCAGATGCAGTTCCCAGGTTGAGCCCGGGGATTTCACATCTGACTTAACAAACCGCCTGCGTGCGCTTTACGCCCAGTAATTCCGATTAACGCTCGCACCCTCC
+
ABBBBFFFFFFFGGGGEEEFFGEEGGGHFFHFEEGGGHHHGHHHGGFFHG?GEEEEGGGG1EEEGHE/>EFHHHHHHFGGHGHHHFHGGEFGHHHHHFGGGCGHHHFGGFGGHHGGHHHGGGGHHHGCA.CGH0<DGHB<CHH0:<GCC;=GGFFHCGHHHHH.:0/;CFGA:@9-ADBFFGFGFFF/;FFFF/:F:AEE@DFFAF@9ADFB9.AFFFFFFFFFBFFFFFFFFADFF9A..--9;@;.99
@M03896:38:000000000-B4D98:1:1105:17320:20843 2:N:0:165
CCTGTTTGCTCCCCACACTTTCGCGCCTCAGCGTCAGTTGTCGTCCAGAAAGCCGCCTTCGCCACTGGCGTTCCTCCTAATATCTACGCATTTCACCGCTACACTAGGAATTCCGCTTTCCTCTCCGATACTCCAGCCTGTCACTTTCAATCGCAGCCCCGGGCTTAAGCCCCGGTATTTCACGACTGACTTGACACTCCGCCTACGCGCCCCTTACACCCAGCAACTCCGGACAACGCTTGTCACCTAC
+
AAA>AFFFFFFFGGGEGCGABG2EAEEEEFGGE2EEEGAFEGEFEAABDBBBBGAEFAEG1EA1EF321>B>?FGHHGHHHDGF@@B?EEDE?BBGH?EE/<BG3?1011FGGF0?//FGDDGDGHE/<@CHF1110><01>F1<1FFGHHG.CE<<<CC<----.;0;;GAF--;B.9CB0FC??D./;B0/9;9/BFFADDDFFD<>@BB-..9;;9/AA...9.;BF.-.;-.;-@.9.;:9BF9F9
@M03896:38:000000000-B4D98:1:1105:26121:21132 2:N:0:165
CCTGTTCGCTACCCATGCTTTCGCTCCTCAGCGTCAGTTACTACCCCGAGACCTGCCTTCGCCATCGGTGTTCTTCCTGATATCTGTGCATTCCACCGCTACACCAGAAATTCCAGTCTCCCCTGTAGTACTCAAGTCCGCCCGCATCGCCTGCACGTCCAGACTCAAGCCCTAGGATTTCCCAGCCCACCTTACAAACCGCCTACGAGCTCCTTCCGCCCAGTCACTCCGTACAACGCCCGCACCCTCC
+
>A>1>FF>DAADGCB1FBF3GGEEEGGFF11FEEGGCHHHHGBGHF//AAAEF10BFGBF/AABFH?///>BFGFHHHDDF22B@22@FGGGDDGFG?EEGCEC0><001EFGH21FGHFF0/0?1BB2222>1<@@F1?/C@</<?A/..>CF0GFFGG./0.<0<<0<CE/::/0;0;C0:<C.;::C..0;9;0;9E-:A.;99.9;9B/9//;-9;;-99B9/9:----9-//;9-;--;9@----
@M03896:38:000000000-B4D98:1:1105:3159:21418 2:N:0:165
CCTGTTTTCTCCCCACGCTTTCGCACATCAGCGTCAGTTACAGACCAGAAAGTCGCTTTCGCCACTGGTGTTCCTCCATATCTCTGCGCATTTCACCGCTACACATGGAATTCCACTTTCCTCTTCTGCACTCAAGTTTCCCAGCTTCCAATGACCCTCCACGGTTGAGCCGTGGGCTTTCACATCACACTTAACAAACCGCCTACGCGCGCTTTACGCCCAATACTTCCTGATAACGCCTGCCCCCTCC
+
AAAAAFFCDFFFGGFEEEAAFGEEEGEGGGFGEFEADGFFGG3DGGBFB3AADDAEBAFF1BAAEFB2B2FEGFGHHBGHHHHHH4G@EGGGHHGGH/EEGEGGFF32BFGHGHBG?BGHHHHGHHDFGFHGF?B@2@FGGGF20@<@FF?F1?FHFFHGFH>-><-01<<-<A--CB<GG0GHHHC00;C0000=0;:C-9BDFF.;-;-;;.9/;9.9BDABFBBBFB//;BBFBAD-:.9..:==.;
@M03896:38:000000000-B4D98:1:1105:3159:21438 2:N:0:165
CCTTTTTTCTCCCCACGCTTTCGCACATCAGCGTCAGTTACAGACCAGAAAGTCGCTTTCGCCACTGGTGTTCCTCCATATCTCTGCGCATTTCACCGCTACACATGGAATTCCACTTTCCTCTTCTGCACTCAAGTTTCCCAGTTTCCAATGACCCTCCACGGTTGAGCCGTGGGCTTTCACATCAGACTTAAGAAACCGCCTACGCGCCCTTTACGCCCAATAATTCCGGATAACCCTTGCCACCTCC
+
AAA>AFDACFFFFGBEAEEFFGBEGG2EBGBBEEEFCGFDGH3DGEEGG3A3DDBE1AFG1EABEF@2@BFEGGFHF2@GGHHHF4DEGGECFFGHHEEEEEBGGHF2?EGFFGFGGDHHGGHHHHGGHFGHF2222@FHHHB22?GGGGFF11<GGFHD<G>-FC<0<G<-<--<<GH/;CGHBG00:::C;G0C0:BF?FGDDF.ABG-@>BFFF.A>BA9:9/9;BF/;..;/;/;././;9BF...
@M03896:38:000000000-B4D98:1:1105:16010:21455 2:N:0:165
CCTGTTTGCTCCCCACGCTTTCGCACCTGAGCGTCAGTCTTCGTCCAGGGGGCCGCCTTCGCCACCGGTATTCCTCCAGATCTCTACGCATTTCACCGCTACACCTGGAATTCTACCCCCCTCTACGAGACTCAAGCTTGCCAGTATCAGATGCAGTTCCCAGGTTGAGCCCGGGGATTTCACATCTGACTTAACAAACCGCCTGCGTGCGCTTTACGCCCAGTAATTCCGATTAACGCTTGCACCCTCC
+
BBBBBFFFFFFFGGFFEEEAFGEEFGGHFHHHGGDGEHHHHHGHGFEHHECFEEEEGEGGEEEEGHE/>EGHHHHHHFGHHHHHFGHGGEEFHHGHHGGGGCGHHHCGHHFHHHHFHHGGGGGHHFG..CCGF0C<DCG/CGH0:<CCC0;CGHHHCGHHGH0.::/;9FFAAB@BCFGBFBFGFFF/BFFF:B9BBAEADFFFFFFA.;-@-A.FFADABFE/B/9;FFB.:ADFFAD...::BFFEF?
@M03896:38:000000000-B4D98:1:1105:15992:21462 2:N:0:165
CCTGTTTGCTCCACACGCTTTCGCACCTGAGCGTCAGTCTTCGTCCAGGGGGCCGCCTTCGCCACCGGTATTCCTCCAGATCTCTACGCATTTCACCGCTACACCTGGAATTCTACCCCCCTCTACGAGACTCCAGCTTGCCAGTATCAGATGCAGTTCCCAGCTTGAGCCCGGGGATTTCACATCTGACTTGACAAACCGCCTGCGTGCGCTGTACGCCCACTAATTCCGCGCACAGCGTGCACCCACCG
+
AA11ABFFFFFF1BAEECEE0FAECFGHFAGGEEC?EBHFAGC0/A/AGAEEEGC/EEEGHE/?EHC@>//>DFGGC0FFFF2F2>FA?//?2B>FG/@/<<?<F0?A0?FFGGFFGGACCCCFBGG?<.<0C<C/<<0/<<D<000;00::00C0:0;CG:G.::CFBB/99-9A-9CBF0;0;BF/9BBB//;;/B?;@--;-999-9@9-9-9/--;@---9////;/---;-;9A-----//9----
@M03896:38:000000000-B4D98:1:1105:7392:22435 2:N:0:165
CCTGTTTGCTCCCCACGCTTTCGCACCTGAGCGTCAGTCTTCGTCCAGGGGGCCGCCTTCGCCACCGGTATTCCTCCAGATCTCTACGCATTTCACCGCTACACCTGGAATTCTACCCCCCTCTACGAGACTCAAGCTTGCCAGTATCAGATGCAGTTCCCAGGTTGAGCCCGGGGATTTCACATCTGACTTAACAAACCGCCTGCGTGCGCCTTACGCCCAGTACTTCCGATTAACGCTTTCACCCTCC
+
ABBBAFFFFFFFGGGGFEEFFGEEEGGHGGHGFGGGGHHHFHHHGFEGHC0EEE>EGGGGEECEGHE>>EGHGHHHGFGGHFHHHHHGGECDHGGHHFGGFCFHHGFGBCGFGHHHHHHGGGGFFHGD.CCHC<C<<CBCEHD00;CCFC0<GFEGGCGHHF0::0/9FFGE-B??-9CFFFG0FFF/BFFFFFFFFEFF;=DFFFD;DDDF.;.BFFF=BF.;B/;/:BA..99/;.;...9;/BFAEF
@M03896:38:000000000-B4D98:1:1105:23954:23129 2:N:0:165
CCTGTTTGCTCCCCACGCTTTCGCACCTGAGCGTCAGTCTTCGTCCAGGGGGCCGCCTTCGCCACCGGTATTCCTCCAGATCTCTACGCATTTCACCGCTACACCTGGACTTCTACCCCCCTCTACGAGACTCACGCTTGCCAGTATCAGCTGCAGTTCCCAGGTTGAGCCCGGGGATTTCACATCTGACTTACCAAACCGCCTGCGTGCGCTTTACGCCCAGTCCTTCCGATTCACTCTTGCACCCTCC
+
AAA>AFFFFFFFGGBEAEEEGGBA0EEFBBFBAEE//FGHHHFGFG?1F///AE/>EGGH/BA>EG//>>FHHHHHG011BBGHHFHFE<EEGG>FG?BC/@1GGF<000??FF1FGHHGGGGHGFF...<DF0/.<CC.;C:0:0;;0:0;/:C/;CCGHB0.90//9:CE?----;CFFFB/BFB//:9B/9B//:;E9@@FEF@A-A-@9-;/:;9>@;A9//;BFF-;-;//;/;///9/;BBEFF
@M03896:38:000000000-B4D98:1:1105:24750:23492 2:N:0:165
CCTGTTTGCTCCCCACGCTTTCGCACCTGAGCGTCAGTCTTCGTCCAGGGGGCCGCCTTCGCCACCGGTATTCCTCCAGATCTCTACGCATTTCACCGCTACACCTGGAATTCTACCCCCCTCTACGAGACTCCAGCTTGCCAGTATCAGATGCAGTTCCCAGGTTGAGCCCGGGGATTTCACATCTGCCTTAACAAACCGCCTGCGTGCGCTTTACGCCCAGTACTTCCGCTTAACTCTTGCACCCTCC
+
BBBAAFFBFDFFGGFGEEEEFGEEFEFHBFFGGGCGEDHHGHGHEE1FH?A0AE>EEGGF1E?EEH1>EEGFFGHHHFCDGHHHFFFGCEEGGHFHHB@D?@FGHGF0F2FGGHHHHHHGGGGHGHGE.ADHB/<<C<G<CC000<0;C00;0CC;0;CCGF0CG09FFFBEAA::9EFFFFGGFFE//;9///9FBAEEFFFDF?-;.A-9-:A/9AA=BDABB///:B..9.99B/;/;BF/BF;.9A
@M03896:38:000000000-B4D98:1:1105:24736:23505 2:N:0:165
CCTGTTTGCTCCCCACGCTTTCGCACCTGAGCGTCAGTCTTCGTCCAGGGGGCCGCCTTCGCCACCGGTATTCCTCCAGATCTCTACGCATTTCACCGCTACACCTGGAATTCTACCCCCCTCTACGAGACTCAAGCTTGCCAGTATCAGATGCAGTTCCCAGGTTGAGCCCGGGGATTTCACATCTGACTTAACAAACCGCCTGCGTGCGCTTTACGCCCAGTAATTCCGATTAACGCTTGCACCCTCC
+
ABBABFFFFFFFGGFGEEEFFGEEEGGHGGHHGGEGEHHHHHHHGG?GH?EGEEEEGGGHAEDEGH>>EEFHGHHHHFFHHGHHHHHGGEFGHHFHHFGGF@BGHHHFGHHHGHFFHHHGGGGHGHGD.DDHF0CGGGF<GHHB0<CCF:CGHHFH;GGGHFFC:09BFFGFB--??EFGFBFGFFFFFFFFFFFFEEFFFFFFFF=A::-:9..BBAD=D?./;/9FFF/AD.ABB.@.;AA/:BFEFF
@M03896:38:000000000-B4D98:1:1105:22444:23791 2:N:0:165
CCTGTTCGCTCCCCACGCTTTCGCTCCTCAGCGTCAGTAACGGCCCAGAGACCTGCCTTCGCCATTGGTGTTCTTCCCGATATCTACACATTCCACCGTTACACCGGGAATTCCAGTCTCCCCTACCGCACTCCAGCCCGCCCGTACCCGGCGCGGATCCACCGTTAAGCGATGGACTTTCACACCGGACGCGACGAACCGCCTACGAGCCCTTCACGCCCACTACTTCCGGATAACGCCTGCACCCTAC
+
AAA>AFFADBBBGGGG2EEAFG?EEHGHHHFFEF?EAGHBDA0AAE1BFFFFFHAFGGHG1EE?FGB3FAGEFHHHGGGG?GGGHHGHGFHFHHFHH<FEEFGHHE>CC/FGHFGDGFHHGHGHGHH<CCGGH0C>>FA>CDG-<DGGHA-;-A99-9AC0CF.;99.;B-.9A.BFFE/F/;FFF---;9;9-;--9>BBBB?.;.9:@BE.;.;B:A9BD..//:;FFA-...;BD?-.;:9;BDAFA
@M03896:38:000000000-B4D98:1:1105:12512:24036 2:N:0:165
CCTGTTTGCTCCCCACGCTTTCGCACCTGAGCGTCAGTCTTCGTCCAGGGGGCCGCCTTCGCCACCGGTATTCCTCCAGATCTCTACGCATTTCACCGCTACACCTGGAATTCTACCCCCCTCTACGAGACTCAAGCTTGCCAGTATCAGATGCAGTTCCCAGGTTGAGCCCGGGGATTTCACATCTGACTTAACAAACCGCCTGCGTGCGCTTTACGCCCAGTAATTCCGATTAACGCTTGCACCCTCC
+
AAAAAFFCFFFFGGGGEEEFFGFEGGGHFGGFAFFGGHHHHHHHGGDHBD0EAE>EFGGH1EAEGHE/>EFGFHHHGB?EGGHHHHFGGEEGHHHHHFGFGCGHHHHFBFGGHHHFHHHGGGGHHH<A.CCFH0<<<GF/CCG::0CC;::;GHBGHHHHGHF.:9///FFC-B-?-C/FFFFFFFF/99FFF/BF/;EEFFFF??-A?DC@9:./B;ABFF.;B/9FFFF.9A.FF?@.9..;BFFFFF
@M03896:38:000000000-B4D98:1:1105:12531:24040 2:N:0:165
CCTGTTTGCTCCCCACGCTTTCGCACCTGAGCGTCAGTCTTCGTCCAGGGGGCCGCCTTCGCCACCGGTATTCCTCCAGATCTCTACGCATTTCACCGCTACACCTGGAATTCTACCCCCCTCTACGAGACTCCAGCTTGCCAGTATCAGATGCAGTTCCCAGGTTGAGCCCGGGGATTTCACATCTGACTTAACAACCCGCCTGCGTGCGCTTTACGCCCAGTAATTCCGATTCACGCTTGCACCCTCC
+
ABAABFFFFFFFGGGGEEAAFGEEEGGGFABFEGEEEGHHDHEHAE1BF10AAE>EFGGG1BAEEH>/>EFHGHHHGBGBGGHHFHHFFAFDFHHHH?DFDC?FGGC0CFFFHHGHDHHGGGGGHF.<..<GC/</<GF<GGD0:0:<;00;;G0C:;GFG00.:0;BCFFE-9-:?9CFF0FFFFF/9BFB;/;B/.;A;BCF.F9;A99>-:E//;.-99.;/BFFFFF?99/9;.A..../99A:99
@M03896:38:000000000-B4D98:1:1105:13309:24084 2:N:0:165
CCTGTTTGCTACCCATGCTTTCGAGCCTCAGCGTCAGTTGGTGCCCAGTAGACCGCCTTCGCCACTGGTGTTCCTCCCGATATCTACGCATTCCACCGCTACACCGGGAATTCCATCTACCTCTGCACTACTCAAGCAAAACAGTTTTGAAAGCAATTCATGGGTTGAGCCCATGGTTTTCACTTCCAACTTGTCTTCCCGCCTGCGCTCCCTTTACACCCAGTAATTCCGTACAACGCTTGCACCCTAC
+
ABBAAFFFFFFFGGGGFFFFGGEEFFGHHHHGFGGGGHHFGFGGFGFHHFBGHHEFGGGHAEAEGHE?5BGEHHHHHGGGGGGGHHHFFEGGHHHHHEEGGEGHHEECC>GGGHGDGGHHHGHHGHHGDGGHH1F?1?FGFG<<1=FFFEDFHHHHFHHHGHEGG<<CGHHE.GCGCBFCHHHHHHFFGHHB;;CFFBFF.BBEGEACGGGG/BFFFBBFDE.BBB9BFFF/;99/B:@.A.9;BFDFFF
@M03896:38:000000000-B4D98:1:1105:13323:24098 2:N:0:165
CCTGTTTGCTACCCATGCTTTCGAGCCTCAGCGTCAGTTGGTGCCCAGTAGACCGCCTTCGCCACTGGTGTTCCTCCCGATATCTACGCATTCCACCGCTACACCGGGAATTCCATCTACCTCTGCACTACTCAAGCAAAACAGCTTTGAAAGCAATTCATGGGTTGAGCCCATGGTTTTCACTTCCAACTTGTCTTCCCGCCTGCGCTCCCTTTCCACCCAGTACTTCCGGCCAACGCTCGCACCCTACG
+
AAAAAFF1FFFFGGCFABBBBGE0AEGHHFHFEFFACHGDCFGDGFFAG1FFGHE?EEFG/E?EFHE01BGEGFHHFEGA?EEGHHHFCFGGHHGHH/EEGCBFG//</>FGGH2FHHHHHFHF1GGF1FGHH1?11?FCBGA<0<FF1F1FFHEGFGHGHHHAC.<C/CGCGHFBCFGGHFHHHGEGFFFC0;0;FBFFB@GF??@@GGG9/90/;/:9BEEFB/99::----9-;9>B--9;99BE9A9
@M03896:38:000000000-B4D98:1:1105:14321:24285 2:N:0:165
CCTGTTTGCTCCCCACGCTTTCGCACCTGAGCGTCAGTCTTCGTCCAGGGGGCCGCCTTCGCCACCGGTATTCCTCCAGATCTCTACGCATTTCACCGCTACACCTGGAATTCTACCCCCCTCTACGAGACTCAAGCTTGCCAGTATCAGATGCAGTTCCCAGGTTGAGCCCGGGGATTTCACATCTGACTTAACAAACCGCCTGCGTGCGCTTTACGCCCAGTAATTCCGATTCACGCTTGCACCCTCC
+
ABBAAFFFFFFFGGGGAEEFFGEFGGGGHHHGEGFGEFGH5GFGEEEHHF0EEE>EGGGGAEDEGHEE>EGHHHHHGGHGHGHHHFHGFEFGFHHHHFGGFCGHHHGFFFDFHHHHHHHGGGGGHFE?.<CGC<G<DHF/<GG::CGGGF0CHGBHCCGFCGB.:0/;CFGEA-;99AFFGFGGFFF/BFB/9/9;BAAE-BBFFF-:ADCF-A.;BADDFFF/BB//BFF.:9/::AA.:AA/:FDEFF
@M03896:38:000000000-B4D98:1:1105:7065:25167 2:N:0:165
CCTGTTTGCTCCCCACGCTTTCGCACCTGAGCGTCAGTCTTCGTCCAGGGGGCCGCCTTCGCCACCGGTATTCCTCCAGATCTCTACGCATTTCCCCGCTACACCTGGAATTCTACCCCCCTCTACGAGACTCAAGCTTGCCACCATCAGATGCAGTTCCCACGTTGAGCCCGGCGATTTCACATCTCACTTAACAAACCGCCTGCGCGCCCTCTACGCCCAGTACTTCCGATTAACTCCTCCACCCTCC
+
ABBAAFFBDFFFGGGGEEAAFG2EAGG3BBFBAAEABAFHHH2FED1AG10EEE0>EEFG1EA?EH1/>>/BFFEGG?BFGGDHHHHFEEAEBB2BG>BCC@<FFFCA01?FFFDGFHHGCCA<<D>...<GC0/0</0/.CG0.:0:;:0;::GFGFGHFG.-..;.;CF9;--;--;AFFFFFF//9BF9;B9BFAEF=B-.99---;-99../;.-99..//;;/BB.A...BF/B/;.;.;AAE?.
@M03896:38:000000000-B4D98:1:1105:7049:25175 2:N:0:165
CCTGTTTGCTCCCCACGCTTTCGCACCTGAGCGTCAGTCTTCGTCCAGGGGGCCGCCTTCGCCACCGGTATTCCTCCAGATCTCTACGCATTTCACCGCTACACCTGGAATTCTACCCCCCTCTACGAGACTCAAGCTTGCCAGTATCAGATGCAGTTCCCAGGTTGAGCCCGGGGATTTCACATCTGACTTAACAAACCGCCTGCGTGCGCTTTACGCCCAGTAATTCCGATTAACGCTTGCACCCTCC
+
ABAAAFFFFFFFGGGG2EAAFGEEGGGFFGFF2BEGEHHHGHGHFGEGFE0EAE>EEGGH1EEEGH1/>EFHHHHHHFFFGGHHHGHGGGGGHHHHHDCDDB?GHHF0CFFGFGFFGHHGGGGHGHGC.<<GC0/<<C0/<GD0:;CGG00;00CC;CGHGG0.:9//9FBE-;--:ABFFBFGFFF/9BFFB/9B/9EFB?BFFF>9DD-@9;.;F9A?BF.///:BFFFD..:BF.;.99./BFD9EF
@M03896:38:000000000-B4D98:1:1105:7717:25990 2:N:0:165
CCTTTTTGCTACCCACACTTTCGAGCCTCAGCGTCAGTTGCTGCCCAGTAGGCCGCCTTCTCCACTCGCGTTCCTCCCGATATCTACGCATTCCACCGCTACACCGGGAATTCCGCCTACCTCTGCCCTACTCCACAAAAACAACTTTTCAAGCAGTTTCTTCTCTGCGCCCATACATTTCACATCCACCTTATCTTCCCGCCTGCGCTCCCATTACTCCCAGTACTTCCGGCCAACGCTTTCTACCCAC
+
>>11>@F1@FFFGGCFGABFGGA000AAF1ABBBA0BB2111BBFFGB1D11BF/EEA/B1B1DGG0//>>/BC2FFEEE/>?F2FHEEE/?FFFHG/EE@EFGF///<<GHGF<?CA/?<11??11<10<FF1<01.0>.C..<<0<00000<C/000000000000::;:.::/900;;FB0;CBB/.99000000;9.;9E:99;@BB9-/9:B/;/-;/;////B/---9--9-9-9-9/99/-/9
@M03896:38:000000000-B4D98:1:1105:7713:26013 2:N:0:165
CCTGTTTGCTACCCACACTTTCGAGCCTCAGCGTCAGTTGGTGCCCAGTAGGCCGCCTTCGCCACTGGTGTTCCTCCCGATATCTACGCATTCCACCGCTACACCGGGAATTCCGCCTACCTCTGCACTACTCAAGCAAAACAGCTTTGAAAGCAGTTTATGGGTTGAGCCCATAGATTTCACTTCCAACTTGTCTTCCCGCCTGCGCTCCCTTTACACCCAGTAATTCCGGACAACGCTTGTGACCTAC
+
AAAAAFFCFFFFGGGEGEFEFGEFGFEGHEEFEEEDEGFH3EFFGFFEGFHHFGAEGGGG1EDEFG@2@BGEHHHHHGGGGGGGHHHFGGGGHGGHHEEGGCGHH/<>/@HHGH2CFBCGHFHHFGDF<FGHH?1110<<0>F00>>1>D10FGGFDDD00D/.<<-/CCGE://;GFCCHFHFHHGBFGGE0;CFGGGF.BBGGFDGFGFF99/9FBFBDE.9B/9/BF/-.9;99B@.9.9/;;;BFB
@M03896:38:000000000-B4D98:1:1105:21014:26396 2:N:0:165
CCTGTTTGCTCCCCACGCTTTCGCACCTGAGCGTCAGTCTTCGTCCAGGGGGCCGCCTTCGCCACCGGTATTCCTCCAGATCTCTACGCATTTCACCGCTACACCTGGAATTCTACCCCCCTCTACGACACTCTAGCTTGCCAGTATCAGATGCAGTTCCCAGGTTGAGCCCGGGGCTTTCACATCTGACTTAACAAACCGCCTGCGTGCGCTTTACGCCCAGTACTTCCGATTAACGCTTGCACCCTCC
+
ABAABFFFFFFFGGGGEEAAFGEEGGGH3FEGGGEGEHCH55BFEEEGF10EAE>EGFGG1EDEGF>>>EFHHHHHH2BGHHHHHHHFFEEFHGHHHFDGGCFGHGFABGGFGHHFHFGFGGGHFH.A.<AGG00==0</<CG0:00;00:;CG0C:CGFHH0.90:/;CFG-;-:-:9CFBFB;B//:;BB;/;9B.AE-@FF?A@..;99-.AFFEA@BF.9;/;:BFA..;D/B.@..A9/BFFAED
@M03896:38:000000000-B4D98:1:1105:21024:26411 2:N:0:165
CCTGTTTGCTCCCCACGCTTTCGCACCTGAGCGTCAGTCTTCGTCCAGGGCGCCGCCTTCGCCACCGGTATTCCTCCAGATCTCTACGCATTTCACCGCTACACCTGGCATTCTACCCCCCTCTACGAGACTCAAGCTTGCCAGTATCAGATGCAGTTCCCAGGTTGAGCCCGGGGATTTCACATCTGACTTAACAAACCGCCTGCGTGCGCTTTACGCCCAGTCATTCCGATTAACGCTTTCACCCTCCG
+
AAAAAFFFFFFFFGGF1EEAFF0EEGGCBAFGEEEAEHFHDHEGEG/GH//AEEEEGGGGEEE/EG?EEEGHHHHHGBGFGGHHHGGGE?EE2GFHHGGGCCHHHHGF0?GGFHHFHHHGGGGGFGF..CEHFG/<DG0<<GD0<0D=D<CGGHHH0CGGHHC;;0:;CGGGG--9-9;0CFF0CFB09;BF/F9:/-AE@@--AA-;-;-;-9ABB--9;-9BFFFFF9/-;;-999@---9/;;A9EB-
@M03896:38:000000000-B4D98:1:1106:18829:3422 2:N:0:165
CCTGTTTGCTCCCCACGCTTTCGTGCCTCAGTGTCAGTTACAGTCCAGAGAGCCGCCTTCGCAACTGGTGTTCCTCCTAATATCTACGCATTTCACCGCTACACTAGGAATTCCACTCTCCTCTCCTGCACTCAAGTTTCCCAGTTTCAAAGGCTTACTACGGTTGAGCCGTAGCCTTTCACCTCTGACTTAAGCAACCACCTACGCACCCTTTACGCCCACTAATTCCGGATAACCCTAGCCCCCCACC
+
ABBBBFFFFFFFGGGGEEECFGABABGGHGHFHHFFGHHHH5FGGFBFGAFEEFAEEGGH1EAAEFE3BCGFGGHHHFHHHFHHHFGFE?EFGGGHH?>EE@FG3F3FFBGHHGHFDGFHHHHHHHFCGGHHF01B2@@FHHF@@DFFF2F10?<0<?1<FE/</-0<<G-><DEGHFGEGHH=GD00=0=00<0;/CCC.::GF?@CBBG./9BF.;?@..:990;;C/99;AFFBE...:BFFB--;.
@M03896:38:000000000-B4D98:1:1106:12706:3538 2:N:0:165
CCTGTTTGCTCCCCACGCTTTCGTGCCTCAGTGTCAGTAACAGTCCAGCAGGCCGCCTTCGCCACTGGTGTTCCTCCTAATATCTACGCATTTCACCGCTACACTAGGAATTCCGCCTGCCTCTCCTGTACTCTAGCCGAGCAGTTTCAAATGCAGCTCCGGGCTTCAGCCCCGGCCTTTCACATCTCACTTCCCCTTCCACCTACGCACCCTTTACACCCAGTACATCCGGATAACGCTTGCTCCCTAC
+
ABBABFFFFFFFGGGEAEAAAFEB2FGDGGFDGHFEAG5DF53DGFBBFGAAEF0EEEEG1AEBEF@2B2?EFFHHHHHHGHHHFHGBE>AEHF4FH>>EE@BGGB3B?FFGGH3EE//BGHHHHFH23BFGHD2@@F?/<>/01?DF@GFFFFH=FCFG.>---./=0<CDDC-:D?::CCGF::900;;00;///.;C0BFG/F9-CACE.///;/9BDA99;9/BFF.-.../B.;...;/9B../;
@M03896:38:000000000-B4D98:1:1106:15509:4705 2:N:0:165
CCTGTTTGCTCCCCACGCTTTCGCACCTGAGCGTCAGTCTTCGTCCAGGGGGCCGCCTTCGCCACCGGTATTCCTCCAGATCTCTACGCATTTCACCGCTACACCTGGAATTCTACCCCCCTCTACGAGACTCAAGCTTGCCAGCATCAGATGCAGTTCCCAGGTTGAGCCCGGGGATTTCACATCTGACTTAACAAACCGCCTGCGTGCGCTTTACGCCCAGTAATTCCGATTAACGCTTGCACCCTCC
+
BBBBBFFFFFFFGGFGEEEAF5AEEGGHFHHHGFEGEFGFGHHHGGGHHG?FEEEFGGGHAECEGHEEEEGHHGHHGGHHHGGHHHHGGGGGHHHHHGDGCCGHHGFFFHHHGHHGHHHGGGGGHHG..CEGF0CDDG0/<GHF.;:CC:;FGHGG;GGGHH0:90//BFGGGA?AGAFGFEFFFFF/;FBFBFFFFFEFFFFFFFC9DF@B@A?BFFFFF?./;/9/FFF?DD?FB?;.999;BFFEFF
@M03896:38:000000000-B4D98:1:1106:15519:4723 2:N:0:165
CCTGTTTGCTCCCCACGCTTTCGCACCTGAGCGTCAGTCTTCGTCCAGGGGGCCGCCTTCGCTACCGGTATTCCTCCAGATCTCTACGCATTTCACCGCTACACCTGGAATTCTACCCCCCTCTACGACACTCCAGCTTGCCACTATCAGATGCAGTTCCCAGCTTGAGCCCGGGGATTTCACATCTGACTTAACAAACCGCCTGCGTGCGCTGTACGCCCACTACTTACGATTAACGCTTGCACCCTCCG
+
AAAAAFFFF3DFGGCG?EE0A10A0EEH000BE/BEE21FAG/BFGGFH/AEAE/E@EEH/>/?EG@/>>FGFE>BC>BFBFEHHEFFEEEEGGHHH/B>/<<?GGGF0FGHF@@FFFG@->>>DHFC.-<C//<<=00/<CG0/:;;000C0FC;00<GHH0.00/:99;C-;-@@EB0CFFB/B//;B/;9//BF9AF-@-AEF;----@;--/;;A>>B-;:F///;;:---//9--99A//;-A-;-
@M03896:38:000000000-B4D98:1:1106:8175:4922 2:N:0:165
CCTGTTTGCTCCCCACGCTTTCGCACCTGAGCGTCAGTCTTCGTCCAGGGGGCCGCCTTCGCCACCGGTATTCCTCCAGATCTCTACGCATTTCACCGCTACACCTGGAATTCTACCCCCCTCTACGAGACTCAAGCTTGCCAGTATCAGATGCAGTTCCCACGTTGAGCCCGGGGATTTCACATCTGACTTAACAAACCGCCTGCGTGCGCTTTACGCCCAGTACTTCCGATTAACGCTTGCACCCTCC
+
ABBAAFFFFFFFGGGGEEEFFGEEGGGHHHHGEGEGFHGFGHAGEEGGH?ACEEEEGGGHAEDEGH?>>EFGHHHHGHHHHHGHHHHFEEFGHHHHHDBDFCHHHHF<BGHHHHHHHHHGGGGHGHFC?DEHF0CDDC0<CGGB:CGGF;0CHHHHFHGHHH.;...AFGGGACB-?AFGFFFFFFF/;FBFF/;BFAFFFFFFFE9ADFCFAA.:F;A=DFEFF/:BFFDA.AA/BD;..9.BFFFFFF
@M03896:38:000000000-B4D98:1:1106:7364:5520 2:N:0:165
CCTGTTTGCTCCCCACGCTTTCGAGCCTCAGCGTCAGTTACAAGCCAGAGAGCCGCTTTCGCCACCGGTGTTCCTCCATATATCTACGCATTTCACCGCTACACATGGAATTCCACTCTCCCCTCTTGCACTCAAGTTAAACAGATTCCAAAGCGTACTATGGTTAAGCCACAGCCTTTAACTTCAGACTTATCTAACCGCCTGCACTCGCTTTACGCCCAATAAATCCGGACAACGCTCGCGACCTACG
+
ABAAAFFFFFFFGGBFAFEFFGGGHGGHHGHHGGGGGGGFHHHFFGHGHF2BFGEGAAFF1EDEEHB>>>BEGHHHHEGHGGFGGFHFFFEEHHFHH?EGFEHHHHBGFFHHGHEGHHHHGHGHE2<@FGHHB2F<?FGHFGHF0?FFGF1DFG<.<><G1F>===0=DG<CGFHHFBGGFC0<GB;0;/0GHHHHHGF-ABFGG/9;FAAE9AFF:E??D?.B/;FBBA@.9-.A-;.A----@>.9BA
@M03896:38:000000000-B4D98:1:1106:9226:6210 2:N:0:165
CCTGTTTGCTCCCCACACTTTCGCGCCTCAGCGTCAGTTGTCGTCCAGAAAGCCGCCTTCGCCACTGGTGTTCCTCCTAATATCTACGCATTTCACCGCTACACTAGGAATTCCGCTTTCCTCTCCGATACTCAAGGCTGTCAGTTTCAATCGCAGCCCCGGGGTTAAGCCCCGGTATTTCACGACTCACTTGACAGTCCGCCTACGCGCCCTTTACACCCCGTAAATCCGGACAACCCTTGTCACCTAC
+
ABA3AFFCFFFFGGGFEEGBFGEEAEEGGGCGEEEEEHEBFGAFFE?E3BAAFGAEFGGH1EDEEG3?BBBEGHHHHHHFGHHHHHHFEEEFGGGGHEEEE@GHHFFGFBGHHH???AFHHHHHHHG@<CAHF11?1?<<??F11<FFD1DGFEG.<CDFC--:;::C0;GGD@;--;9FFFG:D?F.=CFE0;9/;;BFA?FFFFAB-;BB-9B/:99/A-@A-.;BFF.>D=-.9.;.9.:9;BFFBB
@M03896:38:000000000-B4D98:1:1106:23020:8082 2:N:0:165
CCTGTTTGCTCCCCACGCTTTCGCACCTGAGCGTCAGTCTTCGTCCAGGGGGCCGCCTTCGCCACCGGTATTCCTCCAGATCTCTACGCATTTCACCGCTACACCTGGAATTCTACCCCCCTCTACGAGACTCAAGCTTGCCAGTATCAGATGCAGTTCCCAGGTTGAGCCCGGGGATTTCACATCTGACTTAACAAACCGCCTGCGTGCGCTTTACGCCCAGTAATTCCGATTCACGCCTGCACCCTCC
+
ABBABFFFFFFFGGGGEEE2FGEEGGGHFFGGEEEEEGGHHHHHGDDGHGGGEEEEGGGHEFDEGHA/>EFHHHHHGGHFGHHHHHHGEEFGHHFHHDDGG@FGHHFFFCGFGHHHGFHGFGGHHHG..<EHF0/<DF0/CGG0:0CCGFCBCFFHC:GGHH0./99:/CGEFG?DGDGGFFGFFFF/;BBBBB999.AEFFADEFFDAD-B-.:9FEA9BB.::F/BFFB9.9;B:AF...9.;BDEED
@M03896:38:000000000-B4D98:1:1106:23003:8088 2:N:0:165
CCTGTTTGCTCCCCACGCTTTCGCACCTGAGCGTCAGTCTTCGTCCAGGGGGCCGCCTTCGCCACCGGTATTCCTCCAGATCTCTACGCATTTCACCGCTACACCTGGAATTCTACCCCCCTCTACGAGACTCAAGCTTGCCAGTATCAGATGCAGTTCCCAGGTTGAGCCCGGGGATTTCACATCTGACTTAACAAACCGCCTGCGTGCGCTTTACGCCCACTAATTCCGATTAACGCCTGCACCCTCC
+
ABBBBFFFFFFFGGGGEEEAFGEEEGGFCGHGEGEGEGGHHHFGGDEGHAEEEE>EFEGHEEDEGHCEEEGHFHGHGEFFGGGHHHHGGFGEHGFHHDDFDCEHHHFCFHHHGHHHHHHGGGGHFFF<.<EHFCGGGGF/CGGC0<;CGFGGHHFG;GHHHH0./9/FBFGGGD?-DDGGFBFFFFF/;FFFFFBFF?EFFFFFFFA9AD;D9..9FADFFD.;;/BBFFF?A.DFFDC-;..9BFFFFF
@M03896:38:000000000-B4D98:1:1106:13361:8559 2:N:0:165
CCTGTTTGCTACCCATGCTTTCGAGCCTCAGCGTCAGTTGGTGCCCAGTAGACCGCCTTCGCCACTGGTGTTCCTCCCGATATCTACGCATTCCACCGCTACACCGGGAATTCCATCTACCTCTGCACCACTCAAGAAAAACAGTTTTGAAAGCAATTCATGGGTTGAGCCCATGGTTTTCACTTCCAACTTGTCTTCCCGCCTGCGCTCCCTTTACACCCAGTAATTCCGGACAACGCTTGCACCCTAC
+
AAAAAFFFFFFFGGFGBGGFFGE2FEEHHGHHGGDEEGBEAEFFHFGEGGGHHHAEGGGG1EDEFH3F@B?EGFHHFEGEEGGGHHHFEFEEGHGHHEE@EEGHHGGCCCHHHH2@GDGHHHHHGGGHCHHHHCG11FFHHGH0<F=F<FHHFHFB<FHH0=0.<<<<CGHGEHEGCGH:CFGGHHHFHHFFF9;9FBFFB@GGE?GG@FGGBF;9BBFBDE.9BF/BFFF-;9-;.>B.9AEBBFDFFA
@M03896:38:000000000-B4D98:1:1106:13358:8577 2:N:0:165
CCTGTTTGCTACCCATGCTTTCGAGCCTCAGCGTCAGTTGGTGCCCAGTAGACCGCCTTCGCCACTGGTGTTCCTCCCGATATCTACGCATTCCACCGCTACACCGGGAATTCCATCTACCTCTGCACTACTCAAGAAAAACAGTTTTGAAAGCAATTCATGGGTTGAGCCCATGGTTTTCACTTCCAACTTGTCTTCCCGCCTGCGCTCCCTTTACACCCAGTAATTCCGGACAACGCTTGCACCCTAC
+
ABBABFFFFFFFGGFGFFGDGGGGHGGHHGGGFGFAGHDBABFGGHFEGF5AFGEEEGGHFEDEGHG25B?EGFFHGEGFGGGGHHHFEGEGHHHHHGEGGCHHH?<?@DHHHHFFGHHHHHHHHHHH2CHHF<<1?F0?GGFF1FHBCFFFFHHFDGHHHH0<<<</CGHGHFC/CFFGHHHHHHHCGHGBCBFBFFFGGFGGFFFAGGGGEB:BFFFFDFEBF/:BFF/-.:@FEBD.;A9;;BFEBA
@M03896:38:000000000-B4D98:1:1106:26658:9715 2:N:0:165
CCTGTTCGCTACCCATGCTTTCGCTCCTCAGCGTCAGTTACTACCCAGAGACCCGCCTTCGCCACCGGTGTTCCTCCTGATATCTGCGCATTTCACCGCTACACCAGGAATTCCAGTCTCCCCTGTAGTACTCAAGTCTGCCCGTATCGCCCGCAAGCTCGGCGTTAAGCTCCGAGTTTTCACGGACGCCGCGACAAACCGCCTACGAGCTCTTTACGCCCAGTAACTCCGCACAACGCTCGCCCCCTAC
+
ABBAAFFABBBDGGGGFFGFGGAEGHGHHHHHGGF?EGGHGDDGHFGAG1ABFHEEGGGH1EAEEHE0/>?EFHHHHHHHHHHHFEGEFEEGHHGHG?EE<EFHHHCF/?BFGFG3BFGHDGGHE<2@@DGHF22<FFF11?G/<<FF>EDDCC?-@C/C.<.-=-:;0<CFFG-?EACB9BF9.;9--;-@--99-.;EFCFFDF.9A@DF//9:F.:9@AA//:/;B/..-9-9A-9.A>-9ADBC.9
@M03896:38:000000000-B4D98:1:1106:21925:9716 2:N:0:165
CCTGTTTGCTCCCCACGCTTTCGCACCTGAGCGTCAGTCTTCGTCCAGGGGGCCGCCTTCGCCACCGGTATTCCTCCAGATCTCTACGCATTTCACCGCTACACCTGGAATTCTACCCCCCTCTACGAGACTCAAGCTTGCCAGTATCAGATGCAGTTCCCAGGTTGAGCCCGGGGATTTCACATCTGACTTAACAAACCGCCTGCGTGCGCTTTACGCCCAGTACTCCCATTAACACCTGCACCCTCCG
+
BBBBBFFFFFFFGGGFAEEFFFEEEGGFFGHGFGEEEGGHHHFGDEEGHECFEE>EFEGHAECEEHE/EEGHHHHHGFFGGGHHHFGGGEFGHGGHHCBC/BDHHHCCGGGHHHHHHHHGGGGHFFF..<CHF0/0GGF<<GG0:CCCGCGHHHFGCGGHHH0./9/;;FFGGB-@D9CFBBFCFFF/:BFBBFFFF?EFCFFFFF-;AD@@-9EBFEB=DD.::/BF:.;/;B/F/9.//.99BD..;.
@M03896:38:000000000-B4D98:1:1106:25086:9963 2:N:0:165
CCTGTTTGCTCCCCACGCTTTCGAGCCTCAACGTCAGTTACCGTCCAGTAAGCCGCCTTCGCCACTGGTGTTCCTCCTAATATCTACGCATTTCACCGCTACACTAGGAATTCCGCTTACCTCTCCGGCACTCGAGCCAGACAGTTTCCAATGCAGTCCCAGGGTTAAGCCCTGGGTTTTCACATCAGACTTGCCTTGCCGTCTACGCTCCCTTTACACCCAGTACATCCTGATCACGCCTGCCCCCTACA
+
AA?AAFF1DFFFFGBGGEFAFFEAEEEHHCFFEHHCEHFHHHEFEGFHHF2FDGEEGGGHEC??EGFB10?BFHHHHHHHHHHHDHHFCEGGFHHHHGEGEEGCEBGGFHHHHFGCGGGH0GHFGH?<BCGCF/?</>000F0>1=>=FF<FFFDGGHHGDGA.<..=<0;G/CGC/.;CGHHHHHG00;BB0BFFBC99-;@;.0.-.;9A9/B/B/;9AA9/;/99;F//////;9A-9-9AEF@-::/
@M03896:38:000000000-B4D98:1:1106:25069:9974 2:N:0:165
CCTGTTTGCTCCCCACGCTTTCGAGCCTCAACGTCAGTTACCGTCCAGTAAGCCGCCTTCGCCACTGGTGTTCCTCCTAATATCTACGCATTTCACCGCTACACTAGGAATTCCGCTTACCTCTCCGGCACTCCAGCCAGACAGTTTCCAATGCAGTCCCAGCGTTAAGCCCTGGGTTTTCACATCAGACTTGCCTTGCCGTCTACGCTCCCTTTACACCCAGTAAATCCGGATAACGCTTGCCCCCTAC
+
AAAAAFFFFDFFGGCEEFEFEG?CFEFGGFFHEGFFA5FGGHEFEGFHHHGDBGAEEEFG1E?EFFC2B2?EGHHHHHHHGHHHFHHFEGEEDF4GHAEEEEGHGHGFFBHHGHGEBE?GFDG2FG<>BDGFH0F<FFG0?FFF11><GDFFFHFFGFHGBF.-<.<C0<CGCG;.;.;.CFFBCGE0;F/C0;B0C/9C9.;.99:BCCFE/9//;/999AA/:/9//B9-...9;.;A:99BBAB@.A
@M03896:38:000000000-B4D98:1:1106:25087:9981 2:N:0:165
CCTGTTTGCTCCCCACGCTTTCGAGCCTCAACGTCAGTTACCGTCCAGTAAGCCGCCTTCGCCACTGGTGTTCCTCCTAATATCTACGCATTTCACCGCTACACTAGGAATTCCGCTTACCTCTCCGGCACTCGAGCCAGACAGTTTCCAATGCAGTCCCAGGGTTAAGCCCTGGGTTTTCACATCAGACTTGCCTTGCCGTCTACGCTCCCTTTACACCCAGCAACTCCGGATCACGCTTGCCCCCTCC
+
AAAAAFFFFFFFGGGEAEAAFGEEFFEGHGHHEGG2BDEFFGBFEEDGFFFGGGAEFFGHCEDEEG3B5BFEGHFHHCFDG4GGHEGFEEEFFGBGH>EEEEGHDF3B?GGGGH3E/CGHHEGGHHD/BBDFG<//C@C0>FF0>1GGHF<1FHGFGGHF<<../<.=0<GGFH.:/.:;CCH0GHB0;C/0=;F9;/CF99:;EGCDCEEG/://9/;BDA..9..;BF?-.9-;BFF.9.;BFEF@.;
@M03896:38:000000000-B4D98:1:1106:22000:10010 2:N:0:165
CCTGTTTGCTCCCCACACTTTCGCGCCTCAGCGTCAGTTGTCGTCCAGAAAGCCGCCTTCGCCACTGGTGTTCCTCCTAATATCTACGCATTTCACCGCTACACTAGGAATTCCGCTTTCCTCTCCGATACTCAAGGCTGTCAGTTTCAATCGCAGCCCCGGGGTTAAGCCCCGGTATTTCACGACTGACTTGACAGTCCGCCTACGCGCCCTTTCTACCCAGTAAATCCGTACAACGCTTGTCACCTAC
+
AAABBFFFFFFFGGCEEEGFGGFEEGGFGFGHGEEEGHF5GGDGFAEFGCG3FGEEGGEHFGDEFH3?@BFEGHHHHHHHFHFHH@GFGFFFHHGHHEEGEEFHGHBBGHFGHFGDDGGHHHHHHFG@<DGHFFC?<?10?D11<<D=DGHH.><ACEDADF----;::C/CD?-;@AFGGGF?D?D./9C00;;;9:FF.9D?.B.9--@B-/////9:AF./:/99BF?..;./;;:...;9/:/;:B
@M03896:38:000000000-B4D98:1:1106:21987:10027 2:N:0:165
CCTGTTTGCTCCCCACACTTTCGCGCCTCAGCGTCAGTTGTCGTCCAGAAAGCCGCCTTCGCCACTGGTGTTCCTCCTAATATCTACGCATTTCACCGCTACACTAGGAATTCCGCTTTCCTCTCCGATACTCAAGGCTGTCAGTTTCAATCGCAGCCCCGGGGTTAAGCCCCGGTATTTCACGACTGACTTGACAGTCCGCCTACGCGCCCTTTACACCCAGTAAATCCGTACAACGCTTGTCACCTAC
+
ABBABFFFFFFFGGGFAAFGGGEEEEGEGHHHFEEEFGFADFEFFEDGHHFGGGAEGGGHAED?EGE2BFGEGHHHHHHHHHHHHHHFFFGGHHHHHEEGGEEGGHFGFGHHGH2C?CFHHHHHHHGCFGGHF?C?1?<0?FFD1FGGFHHHAFFDCGDE@A-::;:;;CGGGG?9D?FFFBFCE?E./;FB;0:B/BFFFAFFFFABADFD-9BFF;BFFE9BF/:BFF..;;.:B-;..A:B;FBBBB
@M03896:38:000000000-B4D98:1:1106:4849:11038 2:N:0:165
CCTGTTTGCTCCCCACGCTTTCGCACCTGAGCGTCAGTCTTCGTCCAGGGGGCCGCCTTCGCCACCGGTATTCCTCCAGATCTCTACGCATTTCACCGCTACACCTGGAATTCTACCCCCCTCTACGAGACTCAAGCTTGCCAGTATCAGATGCAGTTCCCAGGTTGAGCCCGGGGATTTCACATCTGACTTAACAAACCGCCTGCGTGCGCTTTACGCCCAGTACTTCCGATTAACGCTTGCACCCTCC
+
BBBBBFFFFFFFGGGGEEEFFGEFGGGHGGHHGGFGBGGHHHHHGDEFH1AEEEEEGGGHEEEEGHEE>EGHHGHHHFFFGHHHHHHGGEGGHHHHHCBFDCGHHHF0CGHHGHHHHHGGGGGHHHGE<<CGFCB<DFB<CGHB0;CGHG0GHHHHGHHHHGC.:0/9FGGGADD?CDFFGGGGFFF/9FBFBFFFBFEFCFFDEAB;DFAB=9.BFEFFFFE/:/99/BDDD.AFFDC.9.A/BFFFFF
@M03896:38:000000000-B4D98:1:1106:28760:11266 2:N:0:165
CCTGTTTGCTCCCCACGCTTTCGAGCCTCAGCGTCAGTTACAAGCCAGAGAGCCGCTTTCGCCACCGGTGTTCCTCCATATATCTACGCATTTCACCGCTACACATGGAATTCCACTCTCCCCTCTTGCACTCAAGTTAAACAGTTTCCAAAGCCTACTATGGTTAAGCCACAGCCTTTAACTTCAGACCTATCTAACCGCCTGCGCTCGCTTTACGCCCAATAAATCCGGACAACCCTCGCGACCTACGT
+
ABAAAFFFFFFFGGFEAEE2FGEFAEEHHEFGFEEGGHGHGHFCEFHCHEFEEGEE0EFG1?AEEH1///?EFHFHEFGGGHGHHHHCEEEGHHHHHDEGG?FGG?DGGDGHHHFFHFHHBGDFDC<<FGHHF011??<HFFGC1?FGGGF10GHFBFGG1F1<==1=>GGHHAGHHF0=DD<=G:00;.:0<G0;GGF:C@FEF-@AF9A.99FF9.BBD..9/;FFF.-99-;A99.A---;9B9BFA.
@M03896:38:000000000-B4D98:1:1106:22190:11453 2:N:0:165
CCTGTTTGCTCCCCACGCTTTCGCACCTGAGCGTCAGTCTTCGTCCAGGGGGCCGCCTTCGCCACCGGTATTCCTCCAGATCTCTACGCATTTCACCGCTACACCTGGAATTCTACCCCCCTCTACGAGACTCAAGCTTGCCAGTATCAGATGCAGTTCCCAGGTTGAGCCCGGGGATTTCACATCTGACTTAACAAACCGCCTGCGTGCGCTTTACGCCCAGTAATTCCGATTAACGCTTGCACCCTCC
+
ABBAAFFFFFFFGGGGEEEEFG?EEGGHCGFGEGEGEGGHHHHHEEDGHD0AAE>EEFGHAEEEGHE>EGGHHFHHGBFFGGHHHFHGGCEGHGFGHBBBB@GHHGGGE?GGGGGD?GHGGGGHGGF..<<GF0/0<CD/CGFC:CGGHB:GGHCF:GGHHHH.::/9/FFE9D-?FDFFGGGGFFF9;FFFF/:99.EEFFFFFFDAFFFFF;9;F.ABCF./;/BFFF/A..A99DDA.A9;BFD.;D
@M03896:38:000000000-B4D98:1:1106:16721:11527 2:N:0:165
CCTGTTTGCTCCCCACGCTTTCGCACCTCAGTGTCAGTATTAGTCCAGGTGGTCGCCTTCGCCACTGGTGTTCCTTCCTATATCTACGCATTTCACCGCTACACAGGAAATTCCACCACCCTCTACCATACTCTAGTCAGTCAGTTTTGAATGCAGTTCCCAGGTTCAGCCCGGGGATTTCACATCCAACTTAACAAACCACCTACGCGCGCTTTACGCCCAGTAATTCCGATTAACGCTTGCACCCTCT
+
ABBABFFFFFFFGGGG?EEEFGFEEFGFHHHHHHEGGHFGDGGHHFFGFGFCEBAEEEEH1EF?FH3B@BFEHHDFHHFGFHHHGHHFEEFGHHHHHEEFEEFGHC/GHHHHHHFFHHHGFHHHHGHGDGFGFDF@FFG>@GFF2@DG0FGHGHHG<FGHGHE/1F1<1>CD----@.<DGBHHHHH0CGFCCCFFC.CEEEGGGGCA?BAD-9AFFEA>BDE9B///BFFAAAAFF.@...:9/BD.AB
@M03896:38:000000000-B4D98:1:1106:15635:11695 2:N:0:165
CCTGTTTGCTCCCCACGCTTTCGCACCTGAGCGTCAGTCTTCGTCCAGGGGGCCGCCTTCGCCACCGGTATTCCTCCAGATCTCTACGCATTTCACCGCTACACCTGGAATTCTACCCCCCTCTACGAGACTCCAGCTTGCCAGTATCAGATGCAGTTCCCAGGTTGAGCCCGGGGATTTCACATCTCACTTAACAAACCGCCTGCGTGCGCTTTACGCCCAGTAATTCCGATTAACGCTTGCACCCTCC
+
ABBABFFFFFFFGGGGEEEFFGEEEGGHHHHHGGEGAGGHHHFGGGCGH?CGEEEFGGGH1EDEFHE>>EFGHHHHGGHFGGHHHHHFEEGGHHHHHDCGCCFGHHFFEBGGHGHHHHHGGGGHHHGA.CCHH//<<C</CGD0:0;CC;CGHHFC;GGGHHFA:0/99BFE??--A9CFFFFFFFF/9BBFB/;;BFFFBFFFFFBA.;9B-9A9BAD-BD.::/FFFFF..9?BBDD..9:9:FD?EF
@M03896:38:000000000-B4D98:1:1106:15633:11713 2:N:0:165
CCTGTTTGCTCCCCACGCTTTCGCACCTGAGCGTCAGTCTTCGTCCAGGGGGCCGCCTTCGCCACCGGTATTCCTCCAGATCTCTACGCATTTCACCGCTACACCTGGAATTCTACCCCCCTCTACGAGACTCAAGCTTGCCAGTATCAGATGCAGTTCCCAGGTTGAGCCCGGGCATTTCACATCTCACTTACCAAACCGCCTGCGTGCGCTTTCCTCCCAGTACTTCCGATTAACGCTTGCACCCTCC
+
ABBABFFFFFFFGGGGEEEAFGEEEGGGGFGGEGEEEGGDBGBBEEEFG1?0A>0EEEGHAED1EG1/>EFHHHHHGCFFGFHHHDGFEEEFFHFGH?BDC@DGHHHABCFGGGGGGHHGCDGHHHE.<<<GC0/<DB0/<GD:::CC00;CBFHEC0CGHG0C/9/;;FFG--;-:9;BF9F0FGG0;F09B/B//AEEFFFFEA@;;A;;9.9/B/9/:B/:9/BFFF.9:.:/;99.;.;/9BD.A;
@M03896:38:000000000-B4D98:1:1106:13466:12167 2:N:0:165
CCTGTTTGCTCCCCACGCTTTCGAGCCTCAACGTCAGTTACCGTCCAGTAAGCCGCCTTCGCCACTGGTGTTCCTCCTAATATCTACGCATTTCACCGCTACACTAGGAATTCCGCTTACCTCTCCGGCACTCGAGCCAGACAGTTTCCAATGCAGTCCCAGGGTTAAGCCCTGGGTTTTCACATCAGACTTGCCTTGCCGTCTACGCTCCCTTTACACCCAGTAAATCCGGATAACGCTTGCCCCCTAC
+
ABBAAFFFFFFFGGGGGEFFGGFFHGGGHHHHGHHGGHGHHHGGEEGGGHFFGGEEGGGHAFFEGHFCBBFEGHHHHHHHHHHGHHHFGGEGGHHHHEEEGEGHFGGFGHHHHHHDDGGHHHHFFHG<BBDCG/CAAGB<0>FC<FFFGGB1GHHBGGHGGFE?CC<DDGFH/CCE/CCEFFHHHHG0;F9;0CFFF9FFACBGGFEFGGDFFB//B:BFF?.:;99:FFD>DFD/B?>.9.99FA9-.A
@M03896:38:000000000-B4D98:1:1106:13491:12175 2:N:0:165
CCTGTTTGCTCCCCACGCTTTCGAGCCTCAACGTCAGTTACCGTCCAGTAAGCCGCCTTCGCCACTGGTGTTCCTCCTAATATCTACGCATTTCACCGCTACACTAGGAATTCCGCTTACCTCTCCGGCACTCGAGCCAGACAGTTTCCAATGCAGTCCCAGGGTTAAGCCCTGGGTTTTCACATCAGACTTGCCTTGCCGTCTACGCTCCCTTTACACCCAGTAAATCCGGATACCGCCTGCCCCCTAC
+
AAAAAFFFFFFFGGGGGEEFFGE2AEFGHCGHFHFF?GGFHHEGFGDGHHFDFHEEGGGH1BAEEHFBBB?EGHHHHHHGFDGHHGHFEEEEFGGHHEEEECGGE3CGBGHHHHFDDGGHHFHGHHG<@@DHHEE<CCF<<FG0<>FGHG1FBGFFGHGGDGA<<.<DFFHHFCC.CCCEHHHHHHH0:FBF0CF9F/CF?EGGEGGGGFDEFBFB///BDE.9;:;/;F.-9../;A--9.;AAEB<.;
@M03896:38:000000000-B4D98:1:1106:13475:12182 2:N:0:165
CCTGTTTGCTCCCCACGCTTTCGAGCCTCAACGTCAGTTACCGTCCAGTAAGCCGCCTTCGCCACTGGTGTTCCTCCTAATATCTACGCATTTCACCGCTACACTAGGAATTCCGCTTACCTCTCCGGCACTCGAGCCAGACAGTTTCCAATGCAGTCCCAGGGTTAAGCCCTGGGTTTTCACATCAGACTTGCCTTGCCGTCTACGCTCCCTTTACACCCAGTACATCCGGATAACGCTTGCCCCCTAC
+
AAAAAFFFFFFFGGGGEFEFFGE2BEGHHHHHFHHFGHHHHHEFFFEGGF5FGGEEGGGH1EDEGHCFBFGEGHHHHHHHH4GGGHHFEEEFFHHHH?EFGEGHGGHBGHHHGHGFGGGHHHHHHHG<B@DHG//??DFC0FFG1>FFHHGHFHGGHHHH0CED<..DDGHHHGE.;:AEHFHFHHH0;CFF0FGFGGFGGDGGGG??EFFGBF/BF9BFA../;/;BFF.D?..FFDB..9EFFEFD.;
@M03896:38:000000000-B4D98:1:1106:13468:12199 2:N:0:165
CCTGTTTGCTCCCCACGCTTTCGAGCCTCAACGTCAGTTACCGTCCAGTAAGCCGCCTTCGCCACTGGTGTTCCTCCTAATATCTACGCATTTCACCGCTACACTAGGAATTCCGCTTACCTCTCCGGCACTCGAGCCAGCCAGTTTCCAATGCAGTCCCAGGGTTAAGCCCTGGGTTTTCACATCAGACTTGCCTTGCCGTCTACGCTCCCTTTACACCCAGTACATCCGTCTAACGCCTGCCCCCTAC
+
>AAAAFFFFFFFGAGEAEE0AFB0BEGCGFCGAGEF?FGHHHEFEE/BFFB1BFAEEEGGGEEEEG10B0B?FGHHGF1BFGHHHFF?EECEEGFFHEEE?>1B1BF0<BFFHF<B?/<FF1FGFC//>>AC</?/<>0>.>>0<<<FGG1FGHEFHGGHFH.</<.DD:/::C::/:.;CCGHFHB00;/;0;;0B/;9-.-.9;.?EAAEB///://99--:9BB/;/9--;-9/-------;99@-9
@M03896:38:000000000-B4D98:1:1106:27814:12226 2:N:0:165
CCTGTTTGCTACCCACGCTTTCGTTCCTCAGCGTCAGTTGTTTCCCAGAGACCCGCCTTCGCCACCGGTGTTCCTCCTGATATCTGCGCATTTCACCGCTACACCAGGAATTCCAGTCTCCCCTGAAACACTCAAGTCTGCCCGTATCGCCTGCAAGCCCGAAGTTGAGCCCCGGGTTTTCACAAACGACGCGACAAACCGCCTACGAACTCTTTACGCCCAGTAATTCCGCACAACGCCCGCCCCCTAC
+
ABBABFFFFF5DGGBA2EE2FGEGGHHFHGHHGGDFEGDFAAGFFFHHHH2BFGAFGFGHHFEEAGAE>E?EGGHHGGHFFEHHHHHGG/E/BFBHHFGEF@FGHHFFEHHGHHGFFHHHBHGG<F@FFFHGC@FD@?F<FHH//>?FAEGDFHHHGHFHCC?-C0<C/::EG@-?;.;EFBFF09A.:A?A@>DFA..E@@-.9B.AEA9B/;9FFFF;D.A9//;9BB/.;9-;;-9-;---9;@-.;
@M03896:38:000000000-B4D98:1:1106:27794:12238 2:N:0:165
CCTGTTTGCTACCCACGCTTTCGTTCCTCAGCGTCAGTTGTTTCCCAGAGACCCGCCTTCGCCACCGGTGTTCCTCCTGATATCTGCGCATTTCACCGCTACACCAGGAATTCCAGTCTCCCCTGAAACACTCAAGTCTGCCCGTATCGCCTGCAAGCCCGAAGTTGAGCCCCGGGTTTTCACAAACGACGCGACAAACCGCCTACGAACTCTTTACGCCCACTAATTCCGTACAACGCCCGCACCCTAC
+
AAAAAFFBDD@DGGGG2EAEFFEBGGHFHHGHEFEE?D5FDGGFFFFAGG2FFHAEEEDG1BAADG?>0>EEGFGHHFHFHFHHHBFEGGGEEFFHHEE>@@DGHHG/GHHHGHH3?F3BFGFF/CFDGFHHFFH2@?G1GHH/<A?F.CDAGHHH1<EH-<<-<=0</;;EC---9.99;BFGFGE.9A-;-9;@DFE;99B.:FA.ADEBB///BA.-B...9B;;BFB/9;A//-;-;--9;9AAFF
@M03896:38:000000000-B4D98:1:1106:23763:12531 2:N:0:165
CCTGTTTGCTCCCCACGCTTTCGTGCCTCAGTGTCAGTAACAGTCCAGCAGGCCGCCTTCGCCACTGGTGTTCCTCCTAATATCTACGCATTTCACCGCTACACTAGGAATTCCGCCTGCCTCTCCTGTACTCTAGCCGAGCAGTTTCAAATGCAGCTCCGGGGTTGAGCCCCGGCCTTTCACATCTGACTTGCACTGCCACCTACGCACCCTTTACACCCAGTACATCCGCATAACGCTTGCTCCCTAC
+
ABA?AFFCFDFFFGFEEEEEFGEFAFGEGGGFCHEDBGHHGHHHHFDFFFEGEFAEGGGHHGGEFHBFEFHFHHHHHH3EFGHHH4GFEEEGHHHHH?EEEFFHHHHGHHFHGHF?EECGGGHHHHFHBFHHHHB@GHE@/ADHFDGDFFGFFHF>FGHHFG-@--<//<CEF@@@CA/BCBFFFGG0;CFB;BFBB/9FFFGGGF;;A?CFFFBBBFBFFFF9F///BB..9..;B.9;:9./;B.9BF
@M03896:38:000000000-B4D98:1:1106:13768:13207 2:N:0:165
CCTGTTTGCTCCCCACCCTTTCGCGCCTCAGCGTCAGTTGTCGTCCAGAAAGCCGCCTTCGCCACTGGTGTTCCTCCTAATATCTACGCATTTCACCGCTACACTAGGAATTCCGCTTTCCTCTCCGATACTCAAGGCTGTCAGTTTCAATCGCAGCCCCGGGGTTAAGCCCCGGTATTTCACGACTGACTTGACAGTCCGCCTACGCGCCCTTTACACCCAGTACATCCGTACAACGCTTGTCACCTAC
+
ABBABFFFFFFFGGGG2AFGGGFFEFGGGHHHGGEAFGGAFFFGFDDGFGBFGGEEGGGHAEDEGGC2@FGEHHHHHHHHHDHHHHHFEFFGHHHHHEEFEEGHGHFFHHHHHHGDBGGHHGHHHHGGFGGHF1<<??<0?FGDDGHGGFHHEGGDFHGFFC--;:.C0CHGGGF-@AFGGFGGDBA;/FGF/FBB/BFFFFFDFFABFFFF=//BFFBBDF?9F//;FFD.9A.BFB=.9.A99BBF9B
@M03896:38:000000000-B4D98:1:1106:13746:13209 2:N:0:165
CCTGTTTGCTCCCCACCCTTTCGCGCCTCAGCGTCAGTTGTCGTCCAGAAAGCCGCCTTCGCCACTGGTGTTCCTCCTAATATCTACGCATTTCACCGCTACACTAGGAATTCCGCTTTCCTCTCCGATACTCAAGGCTGTCAGTTTCAATCGCAGCCCCGGGGTTAAGCCCCGGTATTTCACGACTGACTTGACAGTCCGCCTACGCGCCCTTTACACCCAGTCAATCCGGACAACGCCTGTTACCTAC
+
ABBAAFFFFFFFGFFE2AFFFGAEFFGGEFHHGEEAEDF5DGEEGEEH3AAFGGEEGEGHAEEAEGBFBFGEGFHHHHHHHHHHHFGFEEEEGHGHHGEFEFHHBGCHGFGHHBGEDGEHHHEFHHGCGCDHGD111<F0FGDBGDG>DGFD.>FEGGDEDDC--;.0;C:CEG-A@A9;BFGGDAB.//;B://9//;9AD..9:.;@AF;-;;/;/;;A..//9/;9..-;--.9--9;.9//;FFEF
@M03896:38:000000000-B4D98:1:1106:13779:13221 2:N:0:165
CCTGTTTGCTCCCCACCCTTTCGCGCCTCAGCGTCAGTTGTCGTCCAGAAAGCCGCCTTCGCCACTGGTGTTCCTCCTAATATCTACGCATTTCACCGCTACACTAGGAATTCCGCTTTCCTCTCCGATACTCAAGGCTGTCAGTTTCAATCGCAGCCCCGGGGTTCAGCCCCGGTATTTCACGACTCACTTGACAGTCCGCCTACGCTCCCTTTACACCCAGTAACTCCGTACCACTCTTGTCACCTAC
+
ABBBBFFFFFFFGGGG2EGGGGEEEFGGGFHHGGEEEHF5DFEFFAEG3FCGGGAEGGGHEED1EF323BFEGGHHHHH4GEGHHHHFGGGGHHGHH?EE@EGH3F3FGHHHGFBEDDFHHFHHHHGCDDGHG1C1<?C0?FFDFGGGGHHHEGFC@CDE@@:-:@.C0CGDG@?9BEFFFFG?D?C.0;BB//9//;;FACF?DFDA.;DE.//;:9:;DE.//9//;F?E?A./;9;;/9;/;BF//;
@M03896:38:000000000-B4D98:1:1106:5969:13349 2:N:0:165
CCTGTTTGCTCCCCACGCTTTCGCACCTGAGCGTCAGTCTTCGTCCAGGGGGCCGCCTTCGCCACCGGTATTCCTCCAGATCTCTACGCATTTCACCGCTACACCTGGAATTCTACCCCCCTCTACGAGACTCAAGCTTGCCAGTATCAGATGCAGTTCCCAGGTTGAGCCCGGGGATTTCACATCTGACTTAACAAACCGCCTGCGTGCGCTTTACGCCCAGTAATTCCGATTAACGCTTGCACCCTCC
+
ABBABFFFFFFFGGFGFEEEFGFGGGGHHHGHGGGGDHHHHHGGGFGHHGCGEGFGGGGHEEEDGHGC>EFHHHHHHGHHHHHHHHHGGGFGHHHHHGDCDCFGHGEFFFHHHHFGHHHGGGGGBGFE<DGHHHGFGCG<GHHF0CGGHCGHHHHHGHHHHHE:;9;BFGGGFAC??EFGGFGGFFF/BFFBFB:B;AEF;FFDEFC99.-@-;.9BED>B?.9BBFFFFFDAADFF.C..:::;FFEFF
@M03896:38:000000000-B4D98:1:1106:5958:13364 2:N:0:165
CCTGTTTGCTCCCCACGCTTTCGCACCTGAGCGTCAGTCTTCGTCCAGGGGGCCGCCTTCGCCACCGGTATTCCTCCAGATCTCTACGCATTTCACCGCTACACCTGGAATTCTACCCCCCTCTACGAGACTCAAGCTTGCCAGTATCAGATGCAGTTCCCAGGTTGAGCCCGGGGATTTCACATCTGACTTAACAAACCGCCTGCGTGCGCTTTACGCCCAGCAATTCCGATTAACGCTCGCACCCTCCG
+
BBBBBFFFFFFFGGCE?EECFGDEEGGHBGBHGGEGEFGHHHHFEAAFGEECEEEEGGGHHGGGGHCEEEGHHHHGFFHGHHEHHHHGGEFGBGHHHGDFCCGGHBFCFHHHHHGFGGHGGCFHHHGD.<CGFGFGHHB/GHH00CCCF0CCBCGG0CGGHG0.:999;CGG?A--AACFF0FFFFF9BF//;9B;B?EFFFF.AF9;DDAF-;.:FFBCFDE.9.//;FF.A;./;AF..-9;;9A.:9.
@M03896:38:000000000-B4D98:1:1106:17710:13409 2:N:0:165
CCTGTTTGCTCCCCACGCTTTCGTGCCTCAGTGTCAGTTACAGTCCAGAGAGCCGCCTTCGCAACTGGTGTTCCTCCTAATATCTACGCATTTCACCGCTACACTAGGAATTCCACTCTCCTCTCCTGCACTCAAGTTTCCCAGTTTCAAAGGCTTACTACGGTTGAGCCGTAGCCTTTCACCTCTGACTTAAGAAACCACCTACGCACCCTTTACGCCCAGTAATTCCGGATAACCCTACCCCCCTACG
+
ABAABFFFFFFFGGGGEEECFGEG2FGHHHFHHGBGGHHHHHHHFFFGHGEEFGEEEGGHAE?BEFFG5BFEGGFHHHHHHHHHHFHFEEDGHGHHHEEGEEGGGH3FFHHHHHFGHHGHGGHHHHHGCGGHFCB1?2@GGHHCGDHGGBD@C?CCCGG1GG?<<<0<>G-<EGGHHGHGHDDGHHC0=<00C0;0CCCEGGHHH.@9BBEE/BFF.;@@../9;0;;B9-9ADFF/;9...;;BB-AF.
@M03896:38:000000000-B4D98:1:1106:27943:13603 2:N:0:165
CCTTTTTGCTCCCCACGCTTTCGCACCTGAGCGTCAGTCTTCGTCCAGGGGGCCGCCTTCGCCACCGGTATTCCTCCAGATCTCTACGCATTTCACCGCTACACCTGGAATTCTACCCCCCTCTACGAGACTCAAGCTTGCCACTCTCAGCTGCAGTTCCCAGCTTGCGCCCGGGGATTTCACATCTGACTTAACAATCCGCCTGCGTGCTCTTTACGCCCAGTATTTCCGATTCACGCTTGCACCCTCC
+
AAA11DFADF1BFEGA1EEFGFCGCEEHCFGCEEA//DFEGCAGEA/AA///E>>EGEEH/EAEEG/>E/?FFEGHGBF1GHGHHFHGE?EAGGBGGCCCB@?GGF0C0<FGH1?GHFGGCCGFGGF...<DF0<<<CD/<<00//=:<0/;:BF/;:C0::9.009.-9;--:---;;;9/;BFFB//;FF;/99:/9;-A;BE---;A-9//:/;A--9;-////;//-9-9///99---9//9:---
@M03896:38:000000000-B4D98:1:1106:27939:13627 2:N:0:165
CCTGTTTGCTCCCCACGCTTTCGCACCTGAGCGTCAGTCTTCGTCCAGGGGGCCGCCTTCGCCACCGGTATTCCTCCAGATCTCTACGCATTTCACCGCTACACCTGGCATTCTACCCCCCTCTACGAGACTCCAGCTTGCCAGTATCAGATGCAGTTCCCACGTTGAGCCCGGGGATTTCACATCTCACTTAACAAACCGCCTGCGTGCGCTTTACGCCCACTACTTCCGATTAACGCTTGCCCCCTCC
+
AABAAFFFFFFFGGGEEEEEFGEEGGGFCFGGEEE2AFFHHHCHEEEFGE0AAE>EFGEHAEEEGH1/>EFHHFFGFFGFGGFGHDGFFEFGDFBGGCCD@@GHHHBF0??FGFGGHHHGGGGFHHA..<<DC///CC<<<GF00;;C:;0;CFGG:;CGHH.-.9.;;:FE?99A-ACFFBFFFFF//;B//:;/;.AA-;=..;@:DD;9-..;;;A-@A.;/9BBFF9..;./;AB.9../:;@DA?
@M03896:38:000000000-B4D98:1:1106:3032:13891 2:N:0:165
CCTGTTTGCTCCCCACACTTTCGCGCCTCAGCGTCAGTTGTCGTCCAGAAAGCCGCCTTCGCCACTGGTGTTCCTCCTAATATCTACGCATTTCACCGCTACACTAGGAATTCCGCTTTCCTCTCCGATACTCAAGGCTGTCAGTTTCAATCGCAACCCCGGCGTTAAGCCCCGGTATTTCACGACTGACTTGACAGTCCGCCTACGCGCCCTTTACACCCAGTAACTCCGGACAACGCTTGTCACCTAC
+
ABBABFFFFFFFGGGFFEGEFG?EEEEEGGHHGFAEAGFABBBFGAEGFFGBFFAEEEGH1EDEEGEC@BBEGHFHHHHFH4DGBFGFEEEGGGFGHEEEEEFHHFFGHEHHGHBCBDGHHFHHHGA/<@CGF?11<?<<?GFFFFGGHBGHEFECCHDG-A--::.:0;FEGFA9BAB9BFF99?E./C9B9/BB/:FBDCFFBFAFBADF-9/:F/9BD?.B/B/;BFA-9@-AE-B.9.AB9BF9/;
@M03896:38:000000000-B4D98:1:1106:23514:14310 2:N:0:165
CCTGTTTGCTCCCCACGCTTTCGCACCTGAGCGTCAGTCTTCGTCCAGGGGGCCGCCTTCGCCACCGGTATTCCTCCAGATCTCTACGCATTTCACCGCTACACCTGGAATTCTACCCCCCTCTACGAGACTCAAGCTTGCCAGTATCAGATGCAGTTCCCAGGTTGAGCCCGGGGATTTCACATCTGACTTAACAAACCGCCTGCGTGCGCTTTACGCCCAGTAATTCCGATTAACGCCTGCACCCTCC
+
ABBABFFFFFFFGGGGEEEFGGEGGGGGGHGHGGFGEGHGGHHHEDAFG1E0AEEGGEGG1EEEGH?E/EFHHGHGH2GHHHGHHHHGGFGGHGFHHDGGGCFGHGFAFGHHGFHFHFHGGGGHHHG..<CGC<CDGGD/CGF0:CGGHFGFFFHH0;;CHBC.:0;//CFG?A-A-CBGG0FFFFF9BFFFFFFF99EEFFFB.AA.;A---.99B.A;@DE/;BF/BFFA;.;BB.;-:.F9;BF.9D
@M03896:38:000000000-B4D98:1:1106:23491:14321 2:N:0:165
CCTGTTTGCTCCCCACGCTTTCGCACCTGAGCGTCAGTCTTCGTCCAGGGGGCCGCCTTCGCCACCGGTATTCCTCCAGATCTCTACGCATTTCACCGCTACACCTGGAATTCTACCCCCCTCTACGACACTCAAGCTTGCCAGTATCAGATGCAGTTCCCAGGTTGAGCCCGGGGATTTCACATCTGACTTAACAAACCGCCTGCGTGCGCTTTACGCCCAGTAATTCCGATTAACGCTTGCACCCTCC
+
ABB?AFFFFFFFGGGEAEEFFG2BEEGHFGCGFGEE2FFHHHFGEAEEFEA?A>>>EGEGAEEEGHE//>FGHHHHGGGFHGHGF4BFE/EEHGFHHDCD/<DGHC20BCD<GGGGGFHGGGGGGHF..<<CF/<<<CB/<GG0:CGGG0CC0CFG;CGHHH0./9/;=FCA@-:A-;CBBFFFFFF/9BF/BFBB/:EE>DDFFF>AAD@D-..9F9A9BAE/;/FFFF/.9../9.;..9A/;B9.AF
@M03896:38:000000000-B4D98:1:1106:24000:14564 2:N:0:165
CCTGTTTGCTCCCCACGCTTTCGCACCTGAGCGTCAGTCTTCGTCCAGGGGGCCGCCTTCGCCACCGGTATTCCTCCAGATCTCTACGCATTTCACCGCTACACCTGGAATTCTACCCCCCTCTACGACACTCAAGCTTGCCACTCTCAGCTGCAGTTCCCAGGTTCAGCCCGGCGATTTCACATCTCACTTACCAAACCGCCTGCGTGCGCTTTACGCCCAGTCATTCCGCTTCACGCTTGCACCCTCC
+
ABB3AFFFDFFFGGGFAAAAFGBEAFGH33BFAFE2ADFHHHCGGAEFF100A>>>EEEHAEE1EH1/>>FGHHHHH2?3BFGHFBF?E/?EFGBGHBBB<@FHH22<22??GG1?GHHGGGGHGFC..<<CF//<<=</<C00:/;<00/:/C/:0:CGH00.90009;FD---;-9;EF/BBBFF//;F9//;;/.;A;@C?AA;:.A;;-99BF.;@DD./;/99FF/..:./;9;..;;/;;DEFD
@M03896:38:000000000-B4D98:1:1106:5999:16139 2:N:0:165
CCTGTTTGCTCCCCACGCTTTCGCACCTGAGCGTCAGTCTTCGTCCAGGGGGCCGCCTTCGCCACCGGTATTCCTCCAGATCTCTACGCATTTCACCGCTACACCTGGAATTCTACCCCCCTCTACGAGACTCAAGCTTGCCAGTATCAGATGCAGTTCCCAGGCTGAGCCCGGGGATTTCACATCTGACTTAACAAACCGCCTGCGTGCGCTTTACGCCCAGCACTTCCGATTAACGCTCGCACCCTCC
+
AAAAAFFFFBFFGGBEEEEEFGDEDGGHFFFGEEEEA5FDDGGHFA?FG10EEE@EGGGGAEEEGHAEEEGHHFHGFFHEHHHGBGHGGEEFDGDHHGDCC@G?F?BG2CFHFGHHFF?DGCD<1GFC.DGHCGHDGBFCCGH00;C;GCFF0CCGGCFHFH0:..9AFFGG?--;-AFFF0F/9BF//99B//BB/.;.-@A..;9AFFC@99.;BE.9;.....;/;B.;.9./;.;..;9;99.AFD
@M03896:38:000000000-B4D98:1:1106:5976:16155 2:N:0:165
CCTGTTTGCTCCCCACGCTCTCGCACCTGAGCGTCAGTCTTCGTCCAGGGGGCCGCCTTCGCCACCGGTATTCCTCCAGATCTCTACGCATTTCACCGCTACACCTGGAATTCTACCCCCCTCTACGAGACTCCAGCTTGCCAGTATCAGATGCAGTTCCCAGGTTGAGCCCGGGGATTTCACATCTGACTTAACAAACCGCCTGCGTGCGCTTTACGCCCAGTACTTCCGATTAACGCTTGCACCCTCC
+
>A1>1@@FFFDFF?1EAEA00BECCEGC0A0B?FEE?GFHHGGFEE?CFGCEEEEGEF>GE?CEEFA>/>>GHHBGHCGBGFFGHHGFEEEC2>FHGCCGCCFHHHBFFHHHHHHEGHHGGCFFBGGA?CEDC//<CG0<CGG;0;<<CB0GHFFH;CGFHF0.;099CFFE@?9--A/CFGG/BBF/9F//FB;999AA@@@BEF@BBB@@--;9FEA@@BABB/9/BF--99;BF?--99-;;FFFE9
@M03896:38:000000000-B4D98:1:1106:5969:16233 2:N:0:165
CCTGTTTGCTCCCCACGCTTTCGCACCTGAGCGTCAGTCTTCGTCCAGGGGGGCGCCTTCGCCACCGGTATTCCTCCAGATCTCTACGCATTTCACCGCTACACCTGGAATTCTACCCCCCTCTACGAGACTCAAGCTTGCCAGTATCAGATGCAGTTCCCAGGTTGAGCCCGGGGATTTCACATCTGACTTACCAAACCGCCTGCGTGCGCTTTACGCCCAGTAATTCCGATTAACGCTTGCACCCTCCG
+
BBBBBFFFFFFFGGBEAFEFFGEEDEGHHFHHFGGGEFFHHHHFEDEFFGA0C><CDDGHHGDGGHFA<CEGHHHHGHHBHHGGHGHGGDDGFHGGGGFGABFGGGEAFFGGFFFGGGGGFFFFBFFFDFFFF/;;FBB/9FFB99BBFBBFFFFF/;FFFF/;/9;BFFF9>-=>FFFFFFFFFFF9FFFBF/9BBEEFBFFFFFAADFFB-;.BBFDAFDF9B/B/BFF9..;B;.@..;ABBFD.AD.
@M03896:38:000000000-B4D98:1:1106:16538:16485 2:N:0:165
CCTGTTTGCTCCCCACGCTTTCGCACCTGAGCGTCAGTCTTCGTCTAGGGGGCCGCCTTCGCCACCGGTATTCCTCCAGATCTCTACGCATTTCACCGCTACACCTGGAATTCTACCCCCCTCTACGAGACTCCAGCTTGCCAGTATCAGATGCAGTTCCCAGGTTGAGCCCGGGGATTTCACATCTCACTTAACAAACCGCCTGCGTGCGCTTTACGCCCAGTACTTCCGATTAACGCTTGCACCCTCC
+
ABBABFFFFFFFGGGGEEEAFGEEFGGHH3GGEGEAEGGHHHHHGHEGFAEEEEEFEGGH1E?EGH1/>EFHHHHHGBGDFGHHHGHFEEEGHHHHHGDGGCDGHHFAGFGHGHFFHHHFGGGHHHG..<CGF//<CGD/CGD000;C:C0CGGFB;GGFGHE;C:/CFGGG?AF??AFFF0FFFGF/BBFFB:B//AAE-BFBEFBFDFFF-.A/;99-@A.;//;BFB..;;ABF.9A..:/FFA.AD
@M03896:38:000000000-B4D98:1:1106:27811:16749 2:N:0:165
CCTGGTTGCTACCCACGCTTTCGCGCTTTAGCGTCAGTATCTCTCCATAGAGCTGACTTCTCCATCGGCATTCCTCCAAATATCTACGAATTTCACCTCTACACTTGTAGTTCCTCCCACCTCTCCAGGACTCTACTTTGACAGTTTCCAACGCAATACCAAGTTCAGCCCCGCATTTTCACCTCAGCCATATCCAACCTCCTATACGCGCTTTACACCCTACAACTCCTCATCACTCCTACGACATACG
+
>>A11@11B1BBFGFF1AAAAFAB0A0B0BFG/EEEE22FGB2DFGE12ADBDB11B12DAFGADF//>>>FGFG1GCFH11FG@GG>BCF/GGFDGFB@FF1BB11B1>B2BF2BGEFHE0BB0F>10?/BFDB12B>12BF11@FHHD2F??CGAD?11?0FB1?>FGC.-<-<<D00D<0<<///;.:::C0C0GG/;CCC0:G..-;-..;;0;;C.9./0;/;B/-////9/9-;/9-;99-99-
@M03896:38:000000000-B4D98:1:1106:14004:17875 2:N:0:165
CCTGTTTGCTCCCCACGCTTTCGCACCTGAGCGTCAGTCTTCGTCCAGGGGGCCGCCTTCGCCACCGGTATTCCTCCAGATCTCTACGCATTTCACCGCTACACCTGGAATTCTACCCCCCTCTACGAGACTCAAGCTTGCCAGTATCAGATGCAGTTCCCAGGTTGAGCCCGGGGATTTCACATCTGACTTAACAAACCGCCTGCGTGCGCTTTACGCCCAGTAATTCCGATTCAAGCCTGCACCCTCC
+
ABAABFFFFFFFGGFEAEEFFGGGGGGHFGHGFGEGEHHHHHHHEDEGGE0EEEEEGGGHAEEEGHE/>EGHHHHHHFFHHHHHHHHFGFGGFHGHHFCGCCFHHHFCGFHGHGHFHHHGGCGHHHFA.EEHC<CDDHB<GHGF0<CCG;CGFHHGGHCGCHC.:9/CFGGG@BB--9/CFCFFFFB//BBFF/BFB?EEDFF?EFDDFFCA;A.BF.9>BD?/BFFBFFFFF./;//;./;A.BFFFFF
@M03896:38:000000000-B4D98:1:1106:21515:18066 2:N:0:165
CCCAGTTTGGTTCTTAGCTATTGTGTGTTCAGATATGTTAAAGCCACTTTCGTAGTCTATTTTGTGTCAACTGGATTTTTTTACAACTCAGGTAAGTTTTAGCTTTATTGGGGAGGTGGTGATCTAAAACACTCTTTACTCCGGCTTCTATTGACTTGGTTTACTCGTGTGACCGCGGCTGCTGGCACACAATTACCCTAGTGCCCCTGTGTACATCTAGTCTGTCGCCGTATCGCTAACCAACAAACATA
+
AAA?11BF3>11BAG33BFBFB1D30AB0DADD3AFAFFDA21BFFHHDEF/BB//FG2FDDDGF0FFF2FGF001BGHGGEAEGDGFHF@0D121@BGBEBGFFGGFF1B?/>EE/?/?>1GGFG1BGEEGFH1EGBF1B</<<BBGBGFFB2>@GB11?FG1D?<?/?<1?1<>--<--<00<:/C/;;;0:::::C//0000/9:E00000;000;0;000;0.;.--.;------/-/------9//
@M03896:38:000000000-B4D98:1:1106:25908:18602 2:N:0:165
CCTGTTTGCTACCCATGCTTTCGAGCCTCAGCGTCAGTTGGTGCCCAGTAGACCGCCTTCGCCACTGGTGTTCCTCCCGATATCTACGCATTCCACCGCTACACCGGGAATTCCATCTACCTCTGCACTACTCAAGAAAAACAGCTTTGAAAGCAATTCATGGGTTGAGCCCATGGTTTTCACTTCCAACTTGTCTTCCCGCCTGCGCTCCCTTTACACCCAGTAATTCCGGACAACGCTTGCACCCTACG
+
ABBBBFFFFFFFGGCGFFFBFGEFFFEGGFFFFFEEGFEH3EDEFFFHGHHGGHAEFGGHAEDEFFF?BBFEGHHHGGGGGGGHHHHGEEFFGHHHHEEFGEGGH>><DDHHHHFDGHBGGBGHFGGHDGGHG1F11F0FGGHE0>>GFGFHHHHHBHH0DH<A<<-<CGFEEG/G;0CEFCHHHHECGHHFC0BFGGFFDGGGFF?CGGGGFFFFFBBFD??9F//;BF9-99=.A-@9AE9/;;AABF.
@M03896:38:000000000-B4D98:1:1106:25923:18616 2:N:0:165
CCTGTTTGCTACCCATGCTTTCGAGCCTCAGCGTCAGTTGGTGCCCAGTAGACCGCCTTCGCCACTGGTGTTCCTCCCGATATCTACGCATTCCACCGCTACACCGGGAATTCCATCTACCTCTGCACTACTCAAGAAAAACAGTTTTGAAAGCAATTCATGGGTTGAGCCCATGGTTTTCACTTCCAACTTGTCTTCCCGCCTGCGCTCCCTTTACACCCAGTAATTCCGTACAACGCTTGCACCCTAC
+
BBBBBFFFFFFFGGGGFFGGGGEFGFFHHHGGFGEEFHDGCE2EGFEHFGFFHHEEFGGHAEFEGGCFBFGEGHHHHGGEFGGHHHHGGFGGHHHHHFEGGCFGHEECCDHHGHGFGHDHHHHHHHHHFGGHF1F1?0?GHGH0<1FGCGHBHHHHGHHBDGG.<C</CGHFGH:G;;GEHBHGHHHFFHHFBBC;B0FG.BGGGG?BGGACBBFFFBFBDFABFF//BB//99;FB@B.9;;/BBF?.F
@M03896:38:000000000-B4D98:1:1106:22031:18637 2:N:0:165
CCTGTTTGCTCCCCACGCTTTCGCACCTGAGCGTCAGTCTTCGTCCAGGGGGCCGCCTTCGCCACCGGTATTCCTCCAGATCTCTACGCATTTCACCGCTACACCTGGAATTCTACCCCCCTCTACGAGACTCAAGCTTGCCAGTATCAGATGCAGTTCCCAGGTTGAGCCCGGGGATTTCACATCTGACTTAACAAACCGCCTGCGTGCGCTTTACGCCCAGTAATTCCGATTAACGCTTGCACCCTCC
+
ABBBBFFFFFFFGGGFEFEFGGEEGGGHCFHGEFEEEGGHHHHHGEEHHECEEEEEGGGHEFGFGHEEEGGHHHHHGFGHHGHHHGHGFEFFFGGHHDCD@@FGHGFC2FGHHHHHHHHGGGGHHHF..C<DF0C<<CD<<GG::0<CGCGGEFHFCGGHHHC.:9/C;CFEAB?DGDFFBFGGFFF/;FFFEFBBBAAECFFDFF-9AA>B@.EBFED;DFE/:/;BFFB.9;9BBDF.A.99BFFFEF
@M03896:38:000000000-B4D98:1:1106:25968:18930 2:N:0:165
CCTGTTTGCTCCCCACGCTTTCGCACCTGAGCGTCAGACTTCGTCCAGGGGGCCGCCTTCGCCACCGGTATTCCTCCAGATCTCTACGCATTTCACCGCTACACCTGGAATTCTACCCCCCTCTACGAGACTCAAGCTTGCCAGTATCAGATGCAGTTCCCAGGTTGAGCCCGGGGATTTCACATCTGACTTAACAAACCGCCTGCGTGCTCTTTACGCCCAGTAATTCCGATTAACGCTTGCACCCTCC
+
AAA3AFFFFFFFGGGGAEE2FGEEDGGHFGFHEEEEAGGHHHFGEGF3GE0E>E>EFGEF1BAEEG?/EEGGHHBHFFCBGGHHHHFFEEFGDGFGH?BCC@FGGHB0CFGGGGHHHHHGGGGHEH<<<<<DG0/<<CB/<CF0:CGCC0:;GHFCGFGGGG0./0/;9CFA9---@9FEFFBFFFF//BFBF/9;BAEFC;FFEF9;.;.;//9:9EA@BD.9//BBBB;;.../9.;.;99;;BDFED
@M03896:38:000000000-B4D98:1:1106:23957:19120 2:N:0:165
CCTGTTTGCTCCCCACGCTTTCGCACCTGAGCGTCAGTCTTCGTCCAGGGGGCCGCCTTCGCCACCGGTATTCCTCCAGATCTCTACGCATTTCACCGCTACACCTGGAATTCTACCCCCCTCTACGAGACTCAAGCTTGCCACTCTCAGATGCAGTTCCCACGTTGAGCCCGGGGCTTTCACATCTGACTTAACAAACCGCCTGCGTGCGCTCTACGCCCCGTAATTCCGATTAACGCTTGCACCCTCC
+
ABBABFFFDFFFGGGGAAEEFGBEEEGHEFGFAEEEEGGHHHFGFE?3310AAE>EEEGH1EEEEH1/>>FHHHHHH233FFGHHDG?E?EEGGFGH/>C<@?GHHF022?GGHGGHHHGGGGHHH.>.<<GC0/0<CB/<G00;:CCC00;;C00;CGHHF.-.9../;FE--9--;9FF9F/BFF/:BFF//://.;A;@FFFFB99;9@@.;9B.;9@-9.-:.;BF/9.A./;.@...9/;BDFFF
@M03896:38:000000000-B4D98:1:1106:28247:19601 2:N:0:165
CCTGTTTCCTCCCCACCCCCTCCCACCTGAGCGTCAGTCCCCGTCCACGCCCCCCCCTCCCCCACCCGCCCCCCTCCCCACCTCTCCGCCTCCCCCCGCTCCACCTCCCCTCCTCCCCCCCTCTACGCCCCTCACCCCCCCCCCTCCCCCCCGCCCCCCCCCCCCCCCCCCCCCCCACTCCACCCCCCCCCCACCACACCCCCCGCCCCCCCCCCCCCCCCCACCCCTCCCACCACCCCCCGCCCCCCCC
+
>>>1>133B3BCFC1A1A000A0A0FE00B0B0AB//2D11B/AAA/1////AE@EE//?/?>>EF//////>B/?C//0/?<?10?/?////?/CC-<-<<<GG<...:/.;/:;.CEGG-E99B.---;9:--9;---;@@?>A-E?--9-;--9-;@@--99--;9;@@-;-----/;99--;-9-9---::-9-;AA@@-9@---;-;----;-99>@----;-;--;----9-;----;@@@--@
@M03896:38:000000000-B4D98:1:1106:11251:20108 2:N:0:165
CCTGTTTGCTCCCCACGCTTTCGTGCATGAGCGTCAGTGTTATCCCAGGAGGCTGCCTTCGCCATCGGTGTTCCTCCGCATATCTACGCATTTCACTGCTACACGCGGAATTCCACCTCCCTCTGACACACTCTAGCTCGGTAGTTAAAAATGCAGTTCCAACGTTCAGCTCTGGGATTTCACATCTTTCTTTCCGAACCGCCTGCGCACGCCTCACGCCCAGTAATTCCGCTTAACGCTTGCACCCTAC
+
ABAAAFFFFFFFGGGEAEEAFGEFFFHHDFFGEEDGGFDFGHGHHFFGEEEEEGBFGFHHAEEAFHB1B1EEGFHHHAE?EGHHHHHFEGFGHHHHF4FGFFFHEE<>CDGHHHBGHHHHGHHGGEHEHFGHH<G1F???-.>.FD1<D1FC1<GHDDHHGH/.<//<DFB;;C0C.;/:C:C0CCHFHHGHGF0...ABB@G..A9-BB=B.9.;99A.@A.9//99;9/.;../;.;.9.9/;;9.;A
@M03896:38:000000000-B4D98:1:1106:11271:20113 2:N:0:165
CCTGTTTGCTCCCCACGCTTTCGTGCATGAGCGTCAGTGTTATCCCAGGAGGCTGCCTTCGCCATCGGTGTTCCTCCGCATATCTACGCATTTCACTGCTACACGCGGAATTCCACCTCCCTCTGACACACTCTAGCTCGGTAGCTAAAAATGCAGTTCCAAAGTTAAGCTCTGGGATTTCACATCTTTCTTTCCGAACCGCCTGCGCACGCTTTACTCCCAGTCATTCCGATTAACGCTTCCCCCCTAC
+
ABBAAFFFFFFFGGGGEEEAFGEBFF4F53GFEGEFEFFHHHGFGF3BBC1BBF1FGHHH1BEBFH>>BBEEHHHHHDGGEGHHHHH?EEGGFHHHFBBGFDFGEEE>@BFGGHFGHFHHGGHHC1F@GFGFH1F1??F/<.>.1<><1>1>FHFD0=GGG00<=<0D<GHCFG0/:;CGCGGHFHGFCG0C0CH..:;B-A@D999;AB-@D.;BF/;9E./////;FB/9..:99.;...9.9:@@EA
@M03896:38:000000000-B4D98:1:1106:20254:20589 2:N:0:165
CCTGTTTGCTCCCCACGCTTTCGTGCCTCAGTGTCAGTTACAGTCCAGAGAGCCGCCTTCGCAACTGGTGTTCCTCCTAATATCTACGCATTTCACCGCTACACTAGGAATTCCACTCTCCTCTCCTGCACTCCAGCTTCCCAGTTTCAAAGGCTTACTACGCTTGAGCCGTAGCCTTTCACCTCTGACTTAAGAAACCACCTACGCACCCTTTCCGCCCAGCAATTCCGGCTAACCCTACCCCCCTACGT
+
ABBBBBFFFBFFGGCFAEEAFGEFCFGFHGFFHEFFHH5FHGHHGCGGHAG2BGAEEEGH1E1AEG335??EFFHHGHHHFHHHHFHFEEEGFHHHHEEEEEGGDG3EH3FGHHDFEGHHGDGBGBFFBGHGF01B0<FHGHH11>FGDG2D0?C0CFFGHD/<<.01<F->.CFHHHHHFDGGGH00=0:<C0;0CCCCGGHEC.BCBGCC/90;.CD?.../;09;B/--;;B9.;A..;.:;@-AF9.
@M03896:38:000000000-B4D98:1:1106:20261:20607 2:N:0:165
CCTGTTTGCTCCCCACGCTTTCGTGCCTCAGTGTCAGTTACAGTCCAGAGAGCCGCCTTCGCAACTGGTGTTCCTCCTAATATCTACGCATTTCACCGCTACACTAGGAATTCCACTCTCCTCTCCTGCACTCAAGCTTCCCAGTTTCAAAGGCTTACTACGCTTGAGCCGTAGCCTTTCACCTCTGACTTAAGAAACCACCTACGCACCCTTTACGCCCAGCACTTCCGGATAACCCTAGCCCCCTACGT
+
ABABAFFFFFFFGGGGGGGGGGEGEGHHHGHEHGEGGHFHHGGHHFBFGFFBFG0EGEGHAE?EEHBFBCGEGHHHHHHHHHHHHHHGGFGGFHHHHEEEFEFGFFFFCGGGHHFHFHGHHGHHHHHGGFHHFCG22@FGHHG2@2FFGG2@0?CBFFDGHC/?<.0><G-<CDEHHFHHHFHHGH<<D0D0C0:0;GFHGGH/:.-.;AE?FBGG..;B...9.;/9F=-A.A9B/;.;.//:.=-;F9.
@M03896:38:000000000-B4D98:1:1106:22394:21023 2:N:0:165
CCTGTTTGCTCCCCACACTTTCGCGCCTCAGCGTCAGTTGTCGTCCAGAAAGCCGCCTTCGCCACTGGTGTTCCTCCTAATATCTACGCATTTCACCGCTACACTAGGAATTCCGCTTTCCTCTCCGATACTCAAGGCTGTCAGTTTCAATCGCAGCCCCGGGGTTAAGCCCCGGTATTTCACGACTCACTTGACAGTCCGCCTACGCGCCCCTTACCCCCAGTAAATCCGGACAACGCTTGTCACCTAC
+
ABA?AFFBFFFFGGFFGEGFFGFEEFGGGHGGEAEEEGFHGHGGFEEGHFHFGGAEGEGHAEEEEF3B3BBEGHFHGHDGHHHHHGHFEFEGFHHHHEEEEEFG?G3FFHHHHHGDDGGHHHHHHH</</@GD1?1??1??FG1>1FGGHFGCFF<<GAGD---:-:00;GHD?-:AEFFFGG.99E.9CF0;0;//;BFDDFF.F.99@@B-.9/;/:.@-A/99B/FF.-99-:;-9....;/9BB9F
@M03896:38:000000000-B4D98:1:1106:22393:21041 2:N:0:165
CCTGTTTGCTCCCCACACTTTCGCGCCTCAGCGTCAGTTGTCGTCCAGAAAGCCGCCTTCGCCACTGGTGTTCCTCCTAATATCTACGCATTTCACCGCTACACTAGGAATTCCGCTTTCCTCTCCGATACTCAAGGCTGTCAGTTTCAATCGCAGCCCCGGGGCTAAGCCCCGGTATTTCACGACTCACTTGACAGTCCGCCTACGCGCCCTTTACACCCAGTAAATCCGCACAACTCCTGTCACCTAC
+
ABBBBFFFFFFFGGFFGEFBBGEEEEEGGGHHGEEEEHFHGHEGEEAFGGFBFGEEGGGHAEFEGHC?@BEEGHHHHHHHHHEHHHHFGFEGFGHHHEEFCEGHHFHHHHGHGHCFDFGHHFHHHHECACDHB1F1??1?<GHBGDFGGHGH.FF<CCAGGC-:--=C0CGEGD@BG.9FFBFGGCG.;BFF/BB//:;F;@FFFF;@-;@D-/;FFBFBD;./;//;BFD.;;-;A/B/9/99/9:BFB
@M03896:38:000000000-B4D98:1:1106:25714:21290 2:N:0:165
CCTGTTTGCTCCCCACGCTTTCGCACCTGAGCGTCAGTCTTCGTCCAGGGGGCCGCCTTCGCCACCGGTATTCCTCCAGATCTCTACGCATTTCACCGCTACACCTGGAATTCTACCCCCCTCTACGAGACTCAAGCTTGCCAGTATCAGATGCAGTTCCCAGGTTGAGCCCGGGGATTTCACATCTGACTTAACAAACCGCCTGCGTGCGCTTTACGCCCAGTAATTCCGATTAACGCTTGCACCCTCC
+
ABAAAFFFFFFFGGGGAEEEFGEEEGGFGFFGEGEFEDGHHHHHFDEGHF?EEE>EEEGHAEDEGH1/>EFHHHHHGGGDGFGHHFHFFEEGHHGHHDDDDCGHGGFFC2GFGGHFHHHGGGGHGHC>.<EHF0<<<C0<<GD00<;CCC0GHHHFCGGHHH0.:9/9BFFGA9@BCDFFFGGFFFF/9BFFF/;BFAEF-@FDF?;;9;-;-99BBED-@D.9;/9BFF9A.A.99.B.;9;/;BDEAA
@M03896:38:000000000-B4D98:1:1106:5947:21527 2:N:0:165
CCTGTTTGCTCCCCACGCTTTCGCACCTGAGCGTCAGTCTTCGTCCAGGGGGCCGCCTTCGCCACCGGTATTCCTCCAGATCTCTACGCATTTCACCGCTACACCTGGAATTCTACCCCCCTCTACGAGACTCAAGCTTGCCAGTATCAGATGCAGTTCCCAGGTTGAGCCCGGGGATTTCACATCTGACTTAACAAACCGCCTGCGTGCGCTTTACGCCCAGTAATTCCGATTAACGCTTGCACCCTCC
+
AABBBFFFFFFFGGFFEFEFFG?EDGGGCGFHFFEGEGHFHHHFEFDFHFCEEE@FGEGHHGDDGHEE>EEGGHHHHFGGGGGHHHHGGGE<GGFHHGGFGCGHHGFE22FGF@DGHHGGG?EH1FFFAEGECCGFGGDCGGFB0<;CGCGHHHCC;CGHHHFE/99BBFFGFGC?GDFGFBFGFFF99FFBF/BFF9E.@D-A.A;9.;-99.:/BEABB?A/9/9/9FF...9;;.;..99;/BD.EA
@M03896:38:000000000-B4D98:1:1106:5930:21532 2:N:0:165
CCTGTTTGCTCCCCACGCTTTCGCACCTGAGCGTCAGTCTTCGTCCAGGGGGCCGCCTTCGCCACCGGTATTCCTCCAGATCTCTACGCATTTCACCGCTACACCTGGAATTCTACCCCCCTCTACGAGACTCAAGCTTGCCAGTATCAGATGCAGTTCCCAGGTTGAGCCCGGGGATTTCACATCTGACTTAACAAACCGCCTGCGTGCGCCTTACGCCCAGTAATTCCGATTAACGCTTGCACCCTCCG
+
BBBBBFFFFFDFFEFFAFEEFGGGFGGHHHGGGGFGGHHHGHHHGGEGHF?EGGGGGGGGEEEEGHEGFGGHHHHHHFGGGHHHHHHGGF/?GGBGHGGGGCGHHGF0GFHHGHHFGHHGGGGHHHGD?AFHF0C<GCB/GHFB0;CGHGFH0:CGCGGGHG0::9:BFFCEA9A?-;/BB0FFFFF/BF///99B9.AEFF-AE.=;DDAF.;./;999@DE9B/BFFF/..;.//;B99AA/F9D9AD.
@M03896:38:000000000-B4D98:1:1106:5952:21544 2:N:0:165
CCTGTTTGCTCCCCACGCTTTCGCACCTGAGCGTCAGTCTTCGTCCAGGGGGCCGCCTTCGCCACCGGTATTCCTCCAGATCTCTACGCATTTCACCGCTACACCTGGAATTCTACCCCCCTCTACGAGACTCAAGCTTGCCAGTATCAGATGCAGTTCCCAGGTTGAGCCCGGGGATTTCACATCTGACTTAACAAACCGCCTGCGTGCGCTTTACGCCCAGTAATTCCGATTAACGCTTGCACCCTCCG
+
AAAAAFFFFFFFGGBEAEAAFGEFFGGHCFFHFFEGEGGHHHGFFEAFHECCEGEGGGGHEEDEGHDEEEGGHHHHGGHHHHFHHHHGFDAEGGHHHGFGCCFGHHEEFHHFGGGHHHHGGCGFHHGDCFGFGHHDFG<<CGFB:CCCHGFFHHFHCGGGHFFCC9/FFFFFFGA@GAFGF0FFFFF9/FFFFFFFBFFFCBFDEFF9DFFF-;.;BFFCFFE/9/;;BFB.9.9/9A@..AAFFFFEED.
@M03896:38:000000000-B4D98:1:1106:17149:21556 2:N:0:165
CCTGTTTGCTCCCCACGCTTTCGCACCTGAGCGTCAGTCTTCGTCCAGGGGGCCGCCTTCGCCACCGGTATTCCTCCAGATCTCTACGCATTTCACCGCTACACCTGGAATTCTACCCCCCTCTACGAGACTCAAGCTTGCCAGTATCAGATGCAGTTCCCAGGTTGAGCCCGGGGATTTCACATCTGACTTAACAAACCGCCTGCGTGCGCTTTACGCCCAGTAATTCCGATTAACGCTTGCACCCTCCG
+
ABBBAFFFFFFFGGGGEFGFFGGGGGGHFGFHGGGGGHHHHHHHGFFHHFCFEGFGGGGHGEDFGHDEEFGHHHHHGFHHHHHHHHHGGEEFHHHHHGGGGCFHHHFGHGHHHHHHHHHGGGGHGHG??EGHFGFDGGDCGHHF:CCHHFFGCGGH;GHHHHHAC0:BFFGGAAA?G.BFFFFFFFF:9BFFFFFFF?EFFFAFAAFA9AA@-.;BFED@D?.;B/BBFF/..;AB:.@...EBFFF.EA.
@M03896:38:000000000-B4D98:1:1106:20555:21560 2:N:0:165
CCTGTTTGCTCCCCACGCTTTCGCACCTGAGCGTCAGTCTTCGTCCAGGGGGCCGCCTTCGCCACCGGTATTCCTCCAGATCTCTACGCATTTCACCGCTACACCTGGAATTCTACCCCCCTCTACGAGACTCAAGCTTGCCAGTATCAGATGCAGTTCCCAGGTTGAGCCCGGGGATTTCACATCTGACTTAACAAACCGCCTGCGTGCGCTTTACGCCCAGTACTTCCGATTAACGCCTGCACCCTCCG
+
BABBBFFFFDFFE24E2EE2ABAE?AEGCCGFG?AEEHFHHHGHEA1GGEEEEE?GGGGHHGDGGHCEEEFGGHHHHGGEGGFHHHHGGEGGBGFHHGDB@BB?GGCAFGFGGHHGHHGGGCGHHHG<A?DBB<C0GC0/CGB0CG:CGFFCBCFFCGCCFFB./09BFFGEBB?BBDGGFFGGFFFBBFF/BFBBB.EEB??..ABADF-@9../;EA->9.99/9/;B?D::DBB.;-.9;BBBD.9A.
@M03896:38:000000000-B4D98:1:1106:20538:21569 2:N:0:165
CCTGTTTGCTCCCCACGCTTTCGCACCTGAGCGTCAGTCTTCGTCCAGGGGGCCGCCTTCGCCACCGGTATTCCTCCAGATCTCTACGCATTTCACCGCTACACCTGGAATTCTACCCCCCTCTACGAGACTCAAGCTTGCCAGTATCAGATGCAGTTCCCAGGTTGAGCCCGGGGATTTCACATCTGACTTAACAAACCGCCTGCGTGCGCTTTACGCCCAGTAATTCCGATTAACGCTTGCACCCTCC
+
ABBAAFFFFFFFGGCEEGECFGGGDGGHFHFHGGEGEFHHGHGHFEFGHG?EEE@FGEEHHGFFGHGF>EGHHGBGHHHFHHHHBHHGGFFGFHHHHGGGGGHHHH2ACGGHHGHDGHHGGGGHFFGC.CEGCCGEGGB/<GFC0<CCGBFGFHGH;GGHHHC.:099FGGG?B??A.CFF0FFFF//BFFFFFFFFEEFBAFFEF=:.A=F-.;/BADBB../:9/;:F/..:;99.9...;;;BDFA9
@M03896:38:000000000-B4D98:1:1106:6081:21602 2:N:0:165
CCTGTTCGATACCCGCACTTTCGAGCTTCAGCGTCAGTTGCGCTCCAGTGAGCTGCCTTCGCAATCGGAGTTCTTCGTGATATCTAAGCATTTCACCGCTACACCACGAATTCCGCCCACTTTGTGCGTACTCAAGGAAACCAGTTCGCGCTGCAGTGCAGACGTTGAGCGTCTACATTTCACAACACGCTTAATCTCCGGCCTACGCTCCCTTTAAACCCAATAAATCCGGATAACGCCCGGACCCTCC
+
BABBBFFBBFBBGGGG?EABBFAFFFFHHHH5AEEFFDFDG?EAEFGFDC5BCFFFHFGHFFEDBGEC?@1FGHHFEBFB3FGHBHHHHGGGGHBBGFG?EGDFGCCE@E?FGFB<CDDGF<@2>2DD?A<CFHFDFACGHHGAD1GE@?C<@EFH=CBDBGG?;:C.::-;;EABF;90;090FCEEAAE..999099.;;-.9;.B.;.A.:/99BFFDE.;;:B/B/9-;999;.@----9-9./99
@M03896:38:000000000-B4D98:1:1106:6100:21605 2:N:0:165
CCTGTTCGATACCCGCACTTTCGAGCTTCAGCGTCAGTTACGCTCCAGTGAGCTGCCTTCGCAATCGGAGCTCTTCGTGATATCTAAGCATTTCACCGCTACACCACGAATTCCGCCCACTTTCTGCGTACTCAAGGACACCAGCTCGCGCTGCAGTGCAGACGTTGAGCGTCTACATTTCACAACACGCTTAATCTCCGGCCTACGCTCCCTTTAAACCCAACAAACCCGCATAACCCCCACACCTCCC
+
AAA>>FD1>B>AGC1A0AA1BA?EGGEFGG1B0BEEFGH22/BABFABGHBEG1FFGHFGGE?A?F>/E//BBFEGHHEEHBBFBGHHFGB@FG@FG/E@>?GB0<G?E/F<FHHG/@/F01@1@2@/??@/<1111?00?FA0.<>.--<@CGFC</G000;-C.:.:CC:;..;9;00;;;B9C.C.;.;.;0;000.;-@BFF?99:-;-/99//9BA---99--;A@---9/;9-;>--999/-:;
@M03896:38:000000000-B4D98:1:1106:10194:22319 2:N:0:165
CCTGTTCGCTCCCCACGCTTTCGCGCCTCAGCGTCAGTTACAGACCAGAGAGTCGCCTTCGCCACTGGTGTTCCTCCACATCTCTACGCATTTCACCGCTACACGTGGAATTCCACTCTCCTCTTCTGCACTCCAGTTCCCCAGCTTCCAATGCCCCTCCCCGGTTGCGCCCTGCGCTTTCACATCACACTTAACACACCGCCTGCACGCGCTTTACGCCCAATACTTCCGCACAACGCTTGCCACCTAC
+
AAA>AFFADBBBGGBEAEAFFGEGEEGEGFFGAFEF?FGHHG3AFCCFBFBABBAEEEGH?EEEEF3B3B?EGGBFGFGHHHHHHFHGE/?/GHFGHFEEEEFH/FGE/DGFGH3B?GHHFGHFHHG2>@GH<0??11?FGH0C0?FDG1FFF1FHGAAA.<--<.-.-:C-:G.-9AAEF090;F00;C/9;B099.:C-;>DF?.;.@-;-../;9999;..;//9:9..-9-.;-;..;9B/;A9/:
@M03896:38:000000000-B4D98:1:1106:10188:22337 2:N:0:165
CCTGTTCGCTCCCCACGCTTTCGCGCCTCAGCGTCAGTTACAGACCAGAGAGTCGCCTTCGCCACTGGTGTTCCTCCACATCTCTACGCATTTCACCGCTACACGTGGAATTCCACTCTCCTCTTCTGCACTCAAGTTCCCCAGTTTCCAATGACCCTCCACGGTTGAGCCGTGGGCTTTCACATCAGACTTAAGAAACCGCCTGCGCGCGCTTTACGCCCACTCATTCCGGACAACGCTTGCCACCTCC
+
ABBAAFFBBCCCGGGGFEEFFGGGEGGGGHHHFGGEGHGFHHFFGHFHHGAEGFAEGGGHEEFEGH@FBFGEHHHHGFHHHHHHHHHEFEGGHHHHHEFGGCHHEFGEDHHHHHHGHHHHHHHHHHHFFGGHF01?<FFGFHCA1?GGHHFHF1FGHHHGFGD<C<-/CGH@:C@:EHGHFGHHHHG0;FFGBF00CFFGGGGGGG@B@DFF@9EFFFF>DFAF//9/BFB-.@DFE;C..AAB/BFF.A
@M03896:38:000000000-B4D98:1:1106:14605:22406 2:N:0:165
CCTGTTTGCTACCCATGCTTTCGAGCCTCAGCGTCAGTTGGTGCCCAGTAGACCGCCTTCGCCACTGGTGTTCCTCCCGATATCTACGCATTCCACCGCTACACCGGGAATTCCATCTACCTCTGCACTACTCAAGAAAAACAGTTTTGAAAGCAATTCATGGGTTGAGCCCATGGTTTTCACTTCCAACTTGTCTTCCCGCCTGCGCTCCCTTTACACCCAGTAATTCCGGACATCGCTTGCACCCTAC
+
ABBABFFFFFFFGGGGFGGGGGEFGFGHHHHHGGGFGHHAGGGHFFHHGEFFHHEGGGGHFEFGGHGBFGGEGHHHHGGFGGGHHHHGGGGGHHGHHEEGFFHHH@ECCDGHHHFFGGFHGHHHHHHHFHHHFDG1FC00?CGB1FGHGFHFHHHHGHHHDHFGGCAGHHHGHHGGCCGGHHHHHHHFHHHFBBCFFFGGGGGGGGGAFGDGBFFBB;B9DA.B/BBFFF/99@D/;AA9EFA/;FDF.A
@M03896:38:000000000-B4D98:1:1106:20514:22743 2:N:0:165
CCTGTTTGCTCCCCACGCTTTCGCACCTGAGCGTCAGTCTTCGTCCAGGGGGCCGCCTTCGCCACCGGTATTCCTCCAGATCTCTACGCATTTCACCGCTACACCTGGAATTCTACCCCCCTCTACGACACTCCAGCTTGCCAGTATCAGATGCAGTTCCCAGGTTGAGCCCGGGGATTTCACATCTGACTTACCAAACCGCCTGCGTTCGCTTTACGCCCAGTAATTCCGATTAACGCTTGCACCCTCC
+
ABBABFFFFFFFGGGFEEEFFGFEEGGHBFGGFFEE2FGHFH2FEEEGH?00A>0EEGDH1EDEEH?>>EFHHGDHGFHGHGFHF4FFEAEGHHFGHCBC@BFHHHFF2FGHGFGFHHHGGGGFFGF..<<GF/<<<C0<<CC00::CG00C;GGC;;GGHH0./0//9FFG-;9;BDFFBBFBFFF//;9/:/;99;AEBFFF?FD9.9.9.:9;F9.9@D.99/BFFFF..9DFF.;..;99;/DEEF
@M03896:38:000000000-B4D98:1:1106:20531:22750 2:N:0:165
CCTGTTTGCTCCCCACGCTTTCGCACCTGAGCGTCAGTCTTCGTCCAGGGGGCCGCCTTCGCCACCGGTATTCCTCCAGATCTCTACGCATTTCACCGCTACACCTGGAATTCTACCCCCCTCTACGAGACTCAAGCTTGCCAGTATCAGATGCAGTTCCCAGGTTGAGCCCGGGGATTTCACATCTGACTTAACAAACCGCCTGCGTGCGCTTTACGCCCAGTAATTCCGATTAACGCTTGCACCCTCCG
+
BBBCBFFFFFFFGGFGGFEFFGFGGGGHFGHHGGEGFHHHHHHHGDEGHDEFEGFGGGGHEEDFGHF/EEGHHHHHGGHGHHHHHHHGGGGGHHHHHGDFF@FGHHGFGHHHHHHGHHHGCGGHFHG<>CEHFFGFHHF/CGH0:;CGHGGGGHHHCGHHFG0.:0/;FGGFGABCGGGGGGGGFFF;BFFFF/BBFFFFFFFFFFFAFFFF=A.BF9A>D?E:F/BBFFFDDDFB/999.;;/;FFFFF.
@M03896:38:000000000-B4D98:1:1106:21924:22831 2:N:0:165
CCTGTTCGCTCCCCACGCTTTCGCTCCTCAGCGTCAGTAACGGCCCAGAGACCTGCCTTCGCCATTGGTGTTCTTCCCGATATCTACACATTCCACCGTTACACCGGGAATTCCAGTCTCCCCTACCGCACTCAAGCCCGCCCGTACCCGGCGCGGATCCACCGTTAACCGATGGACTTTCACACCGCACGCGACGAACCGCCTACGAGCCCTTTACGCCCAATAATTCCGGATAACGCTTGCACCCTAC
+
BBBBBFFBBBBBGGGGEFEFFGEEEHGHHHHHGGEGFHHGHEEEFEGHHGAGGHBGHFGHGFEEF@4331BEGHHHGHGG@EEHEGFHHHGFHFHHHDEFDEFGHE/BDDGHGGB2FHHHHHGHGHH?@CFGFGF1FFE-ADG-ACDEH:-AA?@F?BBFFGG.9..;/;---A.BFFEFFFFFFF;-9;->--99--;BACF.AFAAABBE.9/9B;ADFFF.:B/99FB-9..;/.;...;/;BD?.;
@M03896:38:000000000-B4D98:1:1106:5641:24561 2:N:0:165
CCTGTTTGCTCCCCACGCTTTCGCACCTGAGCGTCAGTCTTCGTCCAGGGGGCCGCCTTCGCCACCGGTATTCCTCCAGATCTCTACGCATTTCACCGCTACACCTGGAATTCTACCCCCCTCTACGAGACTCCAGCTTGCCAGCATCAGATGCAGTTCCCAGGTTGAGCCCGGGGCTTTCACATCTGACTTAACAAACCGCCTGCGTGCGCTTTACGCCCAGCACTTCCGATTAACGCTTGCACCCTCC
+
ABBAAFFFDDFFGGFGCEECFGDEEGGGGGFGFGGGGGHHHHGFEEDEG?0AEE>EFAEHEFCEGG1>>EFGFGHHGCCFGHHFHHFGGEFGHHFHH?FGC@FGHFB0?CGGHGHDFGHGGCGHHFF?.<EGF/G/CG0<CGG0.;0<::0;0C0C;CGHHB0.909B9FFE?;-@-;ACBBF//;;/:B/BB/://:;9-9-DF.9DFFFF=A.;B9A9;A....;;FFFAAADB:.;.AE;//:AE?D
@M03896:38:000000000-B4D98:1:1106:5665:24562 2:N:0:165
CCTGTTTGCTCCCCACGCTTTCGCACCTGAGCGTCAGTCTTCGTCCAGGGGGCCGCCTTCGCCACCGGTATTCCTCCAGATCTCTACGCATTTCACCGCTACACCTGGAATTCTACCCCCCTCTACGAGACTCCAGCTTGCCAGTATCAGATGCACTTCCCAGGTTGAGCCCGGGGATTTCACATCTGACTTACCAAACCGCCTGCGTGCGCTTTACGCCCAGCAATTCCGATTAACGCCTGCACCCTCC
+
>AA>>@F1DFDFGCFG1EACFGAB0EEFGFHGEEEGEHHFFHHGFFEGF//AAE/FEEGG/EA>EF//>>FHFHBGFB>EGGGHF2FEE??A>FFGHCCGC@FFH0000?GHGFGGFGGG@@A0DFF..<CG0/<<<G0<CGF000;CF:CG;CG00;CHHC0:/09/;09.-:99-;;FC0;/FFB/;BFBF/;;/-AE@@@B?A-AAB-@-9-9F-9@@B9-:-/;BB/9--;/B9=@--;-99AA9A
@M03896:38:000000000-B4D98:1:1106:5655:24576 2:N:0:165
CCTGTTTGCTCCCCACGCTTTCGCACCTGAGCGTCAGTCTTCGTCCAGGGGGCCGCCTTCGCCACCGGTATTCCTCCAGATCTCTACGCATTTCACCGCTACACCTGGAATTCTACCCCCCTCTACGAGACTCAAGCTTGCCAGTATCAGATGCAGTTCCCAGGTTGAGCCCGGGGATTTCACATCTGACTTAACAAACCGCCTGCGTGCGCTTTACGCCCAGCACTTCCGATTAACTCTTGCACCCTCC
+
ABB@AFFFDDFFGGGGAEE2FGEEFGGHHFGHEFEGGGGFHHHGEEEFHD0FAEEEGGGHAEEEGHEEEEGHHHHHHGBGHGHHHFGFG/EEGGHHHBBD@@FGHHFG0<GGGGHFHHHGGGGHHHG?<CGHF0<<DCD<CG0::;CC00:C0CHC0;GHHH0.:0/B9CFEB:?-ACFGFFFBFFF/:BBFF/;/99AA@BBFFFBADD?@;.9BFE.@BDE.9.;BFFD?A.9BF/9/;F;/;9DAED
@M03896:38:000000000-B4D98:1:1106:22589:24883 2:N:0:165
CCTGTTTGCTCCCCACGCTTTCGTGCCTCAGTGTCAGTAACAGTCCAGCAGGCCGCCTTCGCCACTGGTGTTCCTCCTAATATCTACGCATTTCACCGCTACACTAGGAATTCCGCCTGCCTCTCCTGTACTCTAGCCGAGCACTTTCAAATGCAGCTCCGGCGTTGAGCCCCGGCCTTTCACATCTGACTTGCACTGCCACCTACGCACCCTTTACACCCAGTAAATCCGGATACCGCTTGCCCCCTAC
+
ABBAAFFFFFFFGGGFAEEAFGEFFFGDGGGHHHEGGHHFGGGHHFEGHHCCEFAEEEFHAEDAEFEC@BFFFHFHHGHHHHHGHHHGGGGGFGFHHEEEFEHHE3FGEFFHHFBEEG?FFFGGFHHGDDGGH2F@@F//<A@0<1FGHHBFGHFDGFGHED-----<GCHGGG?DGG/BB0CFFFG00;9B9FFGFBCF/FFFFFADGF@A.//;B/BFFA.//;BFFF.-;9;/99@-..:;BE-9;;
@M03896:38:000000000-B4D98:1:1106:22573:24902 2:N:0:165
CCTGTTTGCTCCCCACGCTTTCGTGCCTCAGTGTCAGTAACAGTCCAGCAGGCCGCCTTCGCCACTGGTGTTCCTCCTAATATCTACGCATTTCACCGCTACACTAGGAATTCCGCCTGCCTCTCCTGTACTCTAGCCGAGCAGTTTCAAATGCAGCTCCGGGGTTGAGCCCCGGCCTTTCACATCTCACTTGCACTTCCACCTACGCACCCTCTACACCCAGTACATCCGGATCACGCCTGCCCCCTCC
+
AAAAAFFFFFFFGGGE1EEAFGEB0FGFGGHGHFFG1GG2GGBGGCFGHH0/BFAEEEGG/EC/EF@01BBEGGDGHH1GGGHHHFFGEFGGFHGHHEEEEEDGEG1FGEEGGFBEEE?GFFHCGHGGDFHFGHEFFC//<AC0F1FFDFGFBHF1FCFH<C-----<<<CAE--;@C/9B0C0;:F0;B090;9C0/;CCFGAFFAAE@@FE--;B/BBB?A9B//;FF-9----F?A9-99AFF@@-;
@M03896:38:000000000-B4D98:1:1106:22590:24907 2:N:0:165
CCTGTTTGCTCCCCACGCTTTCGTGCCTCAGTGTCAGTAACAGTCCAGCAGGCCGCCTTCGCCACTGGTGTTCCTCCTAATATCTACGCATTTCACCGCTACACTAGGAATTCCGCCTGCCTCTCCTGTACTCTAGCCGAGCAGTTTCAAATGCAGCTCCGGGGTTTAGCCCCGGCCTTTCACATCTTACTTGCACTGCCACCTCCGCACCCTCTACACCCACTACATCCGCATAACGCCTACCCCCTCC
+
AAAAAFFFFFFFGGGE?EEFEGEA0BFAGEGAFGDGGGGDGGHHFF1FG0FEEFAEEEGHGEEBE110BEFEFFHHHHHHHFHHHDHGGFGGDGFHHAEG?@FG1BFF1BCGGG0EEE/BGHHGCGGB<DGG>2@1@@///>>0?BGFFG1FGFF<FCGB<C--<-./0=</C-;@CAC::BF;BBF0;=0;0;9C0/09;C.F.9..;A9B--;/B/::A?--;//;B/-----/;---9-;9AE-9-A
@M03896:38:000000000-B4D98:1:1106:22494:25829 2:N:0:165
CCGGTTCGTGCCCCTAGCTTTCGTCCCTTACCGTCGGACCCGTTCTCGTGAGACGCCTTCGCCACTGGTGGTCCCTCGAGGATCACAAGATTTCACCCCTACCCCCAAGGTACCTCTCACCTCTCCCGGCCCCAAGCCAAACAGTATCCCCTACCAGCCTGACAGCTGAGCTGCCAGATTTCCCACGCGCCTTACCTGGCCGGCTACAGACCCTTTCGCCCCACTAATAGCGGTTACCACTCGCGCCCCC
+
AA>3AAA>AAAAGCGGGFFBFGEHGGFGHFHHDGG2A2EEGGGFGA5A1F3AABB@EHEG1A1>EG@2@21BDEGHHE11EECBFG330B3GHHHHGCEFFEGFC@D//?B??FFGGHHGGFF1@FC<///<-..<<F0FFGC/00<=DGE/C.<<<:ECFBC0:.;:0:;0/;A/090;;CBFF.9.--;.909B//.:.-;BBFFFB/AAEB9//..:A??.A/;////99.-.;B/B/;.--;@--;
@M03896:38:000000000-B4D98:1:1106:11835:26121 2:N:0:165
CCTGTTTGCTCCCCACGCTTTCGCACCTGAGCGTCAGTCTTCGTCCAGGGGGCCGCCTTCGCCACCGGTATTCCTCCAGATCTCTACGCATTTCACCGCTACACCTGGAATTCTACCCCCCTCTACGAGACTCAAGCTTGCCAGTATCAGATGCAGTTCCCAGCTTGAGCCCGGGGATTTCACATCTCACTTAACAAACCGCCTGCGTGCGCTTTACGCCCAGTAATTCCGATTAACGCTTGCACCCTCC
+
>A>>>DF1BDDFGEFG1AAACGEEFGGFFGHFEEEEEHHHGH/FEAE1G//AA>>>E/EHGEGGGH>/>>FHHHHHFF1FGFFGG2BFE??EGFFHH<>/B<?FGHF00?FFGGEFGH/CGCCGFGF..<CGC0<0<CF/<CGC00:;C;;;CG00:;CFGHC.;0/;;FFA;;-;@?BGBBGBBFF/9BFF/;;;BAEE=@@FFF=9A?-9-9-9/9A=@B-9B/;BFF/9A9-FFB9:9-9/:BB-;A
@M03896:38:000000000-B4D98:1:1106:11834:26139 2:N:0:165
CCTGTTTGCTCCCCACGCTTTCGCACCTGAGCGTCAGTCTTCGTCCAGGGGGCCGCCTTCGCCACCGGTATTCCTCCAGATCTCTACGCATTTCACCGCTACACCTGGAATTCTACCCCCCTCTACGAGACTCAAGCTTGCCAGTATCAGATGCAGTTCCCAGGTTGAGCCCGGGGATTTCACATCTGACTTAACAAACCGCCTGCGTGCGCTTTACGCCCAGTAATTCCGATTAACGCTTGCACCCTCC
+
ABAAAFFFFFFFGGGGEEEFFGEEGGGHHFHGEFEGAAFHHHHHFGCFH?0FEE>EFFGH1EAEGH?/>EFHHHHHGFFHHGHHHHHFFEEGHHGHHCBDFCGHHHFFFHHHHHHHHHHGGGGHHHG?<CCGF0<<<CB/CHG00<GCHCCGFGGGCGGHHH0./9;/9FFF-;9-@EFGFGGFFFF;BFFFF/BBBFEFDFFFFF@9.;;B-.ABFA.@B?.;B/;BFFF.:9.B;AB.9.A9BFFFFF
@M03896:38:000000000-B4D98:1:1106:23858:26147 2:N:0:165
CCTGTTTGCTCCCCACGCTTTCGCACCTGAGCGTCAGTCTTCGTCCAGGGGGCCGCCTTCGCCACCGGTATTCCTCCAGATCTCTACGCATTTCACCGCTACACCTGGAATTCTACCCCCCTCTACGAGACTCAAGCTTGCCAGTATCAGATGCAGTTCCCAGGTTGAGCCCGGGGATTTCACATCTGACTTAACAAACCGCCTGCGTGCGCTTTACGCCCACTACTTCCGATTAACGCTTGCACCCTCC
+
ABBAAFFFFFFFGGFFAAAFFGAEEGGHEFGFEFE2BFGHHHAHEFCEG10AAE>>EEFH1BA1EG>/>/?FFFHHFFG3FFGHHBGEEEFGHGBGH?BDB@?GFGB022FFGFDGHGHGGGGHGHF?.<CH0</0<<D/<C=::0;;;00:;CGGGCGHHF0.:9//BFFGDG@??AFFB;FGFFB/;BFBB;:;99AA;BFFFA=.9A-;=AE/B.99@...;/;/FF..;;./;.;.99;;;9A.9A
@M03896:38:000000000-B4D98:1:1106:7479:26314 2:N:0:165
CCTGTTTGCTCCCCACGCTTTCGCACCTGAGCGTCAGTCTTCGTCCAGGGGGCCGCCTTCGCCACCGGTATTCCTCCAGATCTCTACGCATTTCACCGCTACACCTGGAATTCTACCCCCCTCTACGAGACTCAAGCTTGCCAGTATCAGATGCAGTTCCCAGGTTGAGCCCGGGGATTTCACATCTCACTTAACACACCGCCTGCGTGCGCTTTACGCCCAGTAATTCCGATTAACGCTTGCACCCTCC
+
AAAAAFFFFFDFGGGGEEEFFGEEFGGHHGHHGGGGEHGHHHFGEE?FGD0EEE>EEEGH1BADGHE/>EFGHHHHHGHGHGHHHHHFEEGFHGGHHFCCD@GGHH<F2GHHGHFGHHHGGGGHGHG?.CCGC0C<<C0<<GG::;GCG;0GHHGGCGGHHHC./0//;CFFB?-;@ABFBFGGFFF/;FF/F/BF99DD;BFFEFFADDB@99.;F;DAFF.9;/;/BF/9.99/;.;.9.:/:FF?FF
@M03896:38:000000000-B4D98:1:1106:7473:26334 2:N:0:165
CCTGTTTGCTCCCCACGCTTTCGCACCTGAGCGTCAGTCTTCGTCCAGGGGGCCGCCTTCGCCACCGGTATTCCTCCAGATCTCTACGCATTTCACCGCTACACCTGGAATTCTACCCCCCTCTACGAGACTCAAGCTTGCCAGTATCAGATGCAGTTCCCAGGTTGAGCCCGGGGATTTCACATCTGACTTAACCAACCGCCTGCGTGCGCTTTACGCCCAGTAATTCCGATTAACGCTTGCACCCTCC
+
AAAAAFFFFFFFGGFFAEE2FGEEGGGHFGHHEEGDE5FGGGBFEAEGHC0EAE>EEGFGEEC>EH?/>EFHGGHHFFGFHHGHFGGFGGGFHHFGHDCDC@FGGG0FBCGGGGHDFHGGGGGFFHF?.<EGC0<<DG0/CGG0:0C;;C0GFFG:;GGCCH0;:0/:BFFFB;@?9C9B;CF0BFF/;B/BB/;/;ADFB<BDEF@;.9;B9../B..9;A./;9;BFFF?A.ABB.;...9/;:A.;D
@M03896:38:000000000-B4D98:1:1106:19413:27696 2:N:0:165
CCTGGTCGCTCCCCACACTCTCGCTCCCCAGCGATATTAACCGCCCAGACTCCCGCCCTCTCCCCCCTCTTCCCCCCCGCAATCCGCCCACCCCCCCGCCCCACCCTCAATTCCATTCTCCCCTACCGTCCTCTACCCCCCCCCTCTCCACCTCCATCCCAGCCTCCCCCCCCCCCACTCACCCCCCCCCCCGCTCACCCACACCAGCGCCCCCTCCCACACCCTCTTCACTCAGCCTCCCCCCCCCATC
+
>1>11@11111>111A0000110B00A0B000////AAD211//////A/11BB/>>/>/0000/////011100?//<///?B0///////?</-<-----;CC?...00C:G00000;0;.:99.-.;;.90009..--9;@---/:/---:--;9-99/---:-;:99-----9-9///;--------9-;--9/-AAB---9---;-;----;9-;-------9///9;9//;--------9@--:
@M03896:38:000000000-B4D98:1:1106:19434:27700 2:N:0:165
CCTGTACGCTGCCCACACTTGCACTACACAGGGATCTAAAAGTCCCCGCGCCCCACCCTCGCCCCTCCTGTTCCTCCTGATATCCGCGCGTCCCACCGCCCCCCCTCGTATTCCCCCCTCCCCTTCCTTCCTCCACCCCACCCGTATCACACCCACTCTCCGCCTTCTCCCTCACCATCACCCCCACCTCACGCTCTCACACCTGCACGCCCCTAACGCCCCACATATCCCGCCAACGCCCCCCCACCCC
+
>1>113B>1111111A1001111BBAE1BBC0000011111112B1//////AE/AA//>////>///01B122@F001112BF2/?/E///>/1FB///<//<A-.>..<1<<10.--..../.;;C0C/00///..-;.CA-.-.90;0/...E.B0;/-:---///99-9---////;-A---9--;/------9/;B/-//--/:-9;-----99->-B--//////--9--;--@--;-;-9---
@M03896:38:000000000-B4D98:1:1106:19421:27714 2:N:0:165
CCTTTTCTCTCCACCCGCTTTCGCTCCTCAGCGTCATGAAACTCCCCGAGACCCGCCCTCTCCCCCCCCCCTCCTCCCAATCTCTCCCCATTCCACCCCCCCCCCTGCACTTCCCCCCTCCTCTCCCCCCCTCCACCCCACCCCCACGCAACCCACCCTCCCCCTCCCTCCCCACCACATCACTTCCACCCCACCCCACCACCCACGCTCCCTCTACCCCCACTCCATCCCTCCTACACTCCCCCCCCAC
+
>>111B31BBDB111A1A00A10B00B1BABB0A0/B121111AA///////AB/AA/>?0BB>>////>/<?<0BF/0<001B>B00?001@F2?F//</<-<A-..//0/;;/;.-9C9/99/9/..;9@9--9-A---;A;-----9-9-;-:-9-A---------;A-A------/;/;//9///--9-9-;99;;-:--999-;;AE---99/-;@@--/-//9;-99B9/9/9/9-;--;@--;
@M03896:38:000000000-B4D98:1:1106:11515:28226 2:N:0:165
CCTGTTTGCTCCCCACGCTTTCGCACCTGAGCGTCAGTCTTCGTCCAGGGGGCCGCCTTCGCCACCGGTATTCCTCCAGATCTCTACGCATTTCACCGCTACACCTGGAATTCTACCCCCCTCTACGAGACTCAAGCTTGCCACTATCAGATGCAGTTCCCAGGTCGAGCCCGGGCATTTCACATCTCACTTAACAAACCGCCTGCGTGCGCTTTACGCCCAGTACTTCCGATTAACGCTTGCACCCTCC
+
AAAAAFFFBFFFGGGE2EAAFFBEDGGF3EGG2EEEEHGFHHEFEAEFG100AE>EEEFG1EAEFHE/>>?GGHFHGGFHHGGGHFGFEE/<GGGHHDDD@BFGGF0<0?GHFDGDGHHGCDG01FFC.<CGF0/0<<0<<CG0/;;;<:;0GGGG::;CGF0.:/-:9;BE-----;0;9BFBFFB/9BBBBF9;9.;A9BBD.9-9.:-@-9./B.A=?F.///9BFF....;/;.@...;/;BD.AD
@M03896:38:000000000-B4D98:1:1106:11531:28242 2:N:0:165
CCTGTTTGCTCCCCACGCTTTCGCACCTGAGCGTCAGTCTTCGTCCAGGGGGCCGCCTTCGCCACCGGTATTCCTCCAGCTCTCTACGCCTTTCACCGCTACACCTGGCATTCTACCCCCCTCTACGAGACTCAACCTTGCCACTATCAGATGCAGTTCCCAGGTTGAGCCCCGGGATTTCACATCTCACTTAACAAACCGCCTGCGTGCGCTCTACGCCCAGTAATTCCTATTCACGCTTGCCCCCTCC
+
>A>A1@F1BDDFGGGE1AA0ABABAEGB0AFGEFEEEGGFFH/FEAABF/A/A>/EEAEH/B?EEG?//>/BBF2FE>10BBBFGFHAE/BCFBBFH/>BB<<?GGFC0CFFFFFFHHHCCCGFDGG<<AEHF0</<C00<CC0//<;C;;0;00;;C;CHF:A/0/;9FC9.-9;-;/0;;;0;FF/:BFBFF::B-;E@@@BEF@:AB-@;--/::-@;BF///9:FF/;:B/FFE;-;--/;A@-;B
@M03896:38:000000000-B4D98:1:1106:11511:28249 2:N:0:165
CCTGTTTGCTCCCCACGCTTTCGCACCTGAGCGTCAGTCTTCGTCCAGGGGGCCGCCTTCGCCACCGGTATTCCTCCAGATCTCTACGCATTTCACCGCTACACCTGGAATTCTACCCCCCTCTACGAGACTCAAGCTTGCCAGTATCAGATGCAGTTCCCAGGTTGAGCCCGGGGATTTCACATCTGACTTAACAAACCGCCTGCCTGCGCTTTACGCCCAGTAATTCCGATTAACGCTTGCACCCTCC
+
ABABBFFFFFFFGGGGEEEFFG?EFGGGEHHGEGDEEHHHHHHHGEEGGEAEAE>EFGGHAEFEGH1>EEFHHHHHGGHHHHHHHGHFGEGGHHGHHGCG?B?GGGF02FFGHFGHGHHGGGEFGHGA.CEHF0/0GH0<<GGC::CC000;GHHG;CGCHH0.:0;/:;FE9??-@9CBFFFFFFF/9BFFFBB9BFAECBCFFF.:/;;;-;A/BE.@DD9/999BFF9.;.;/;D-.99A;BFFEEF
@M03896:38:000000000-B4D98:1:1106:11606:28329 2:N:0:165
CCTGTTTGCTCCCCACGCTTTCGCACCTGAGCGTCAGTCTTCGTCCAGGGGGCCGCCTTCGCCACCGGTATTCCTCCAGATCTCTACGCATTTCACCGCTACACCTGGAATTCTACCCCCCTCTACGAGACTCAAGCTTGCCAGTATCAGATGCAGTTCCCAGGTTGAGCCCGGGGATTTCACATCTCACTTAACAAACCGCCTGCGTGCGCTTTACGCCCAGTACTTCCGATTAACGCCTGCACCCTCC
+
AAAAAFFFFFFFGGGGEFEEFGAEFGGFFGHGFEEEEHHHHHCFEDEEBAAAAE>EEEEG1EEEGH1//>FGHHHHGGHGHGHHHDGFC<EGBGFGHACF@BGHHCC0CFFGGHHHHHHGGGGHHHG..<CGFC/0<G0<CCD00;CCC;:CCCC;:CGGHH0./0:;;CBE-;---;C0;BGFFFF/9BBFB999BAAEDFFFFFAA9A=B-AEFF9D;DF?99/:BFFD.;.;FF.@-;A;.;BAAEF
@M03896:38:000000000-B4D98:1:1107:13674:2312 2:N:0:165
CCTGTTTGCTCCCCACGCTTTCGAGCCTCAGCGTCAGTTACAAGCCAGAGAGCCGCCTTCGCCACCGGTGTTCCTCCATATATCTACGCATTTCACCGCTACACATGGAATTCCACTCTCCCCTCTTGCACTCAAGTTAAACAGTTTCCAAAGCGTACTATGGTTAAGCCACAGCCTTTAACTTCAGCCCTATCTAACCGCCTGCGCTCCCCTTACGCCCAATACATACCGACAACCCCCCGCACCCACGT
+
ABBBBFFFFFFFGGGG2EAAFGEFHGGHHHGHGFGGGFGHFGBCGFHHHHGEHHGE0AFGAEEEEHEE/@BEFFHHF2BFGHHHHGHGGEGGHGHHHFEGGEFG3?32GFHHGGFG?GGHHCEGG2<FHGHHF2FF1??G1GH01?GGHH110>..>>CF1<1==D<0<<CF.<G.CGC00<00:;00/.::0<0GHHF--A...-;-A.;.99BB..@BD.9B/99/;/.99--..;.9-9-;;@..;-9
@M03896:38:000000000-B4D98:1:1107:13692:2321 2:N:0:165
CCTGTTTGCTCCCCACGCTTTCGAGCCTCAGCGTCAGTTACAAGCCAGAGAGCCGCTTTCGCCACCGGTGTTCCTCCATATATCTACGCATTTCACCGCTACACATGGAATTCCACTCTCCCCTCTTGCACTCAAGTTCAACAGTTTCCAAAGCGTACTATGGTTAAGCCACAGCCTTTAACTTCAGACTTATCTAACCGCCTGCGCTCCCTTTACGCCCAATAACTCCGGACACCCCTCGCGACCTACG
+
ABAAAFFFFFFFFGGG2EEFFGEAAEFGHFFHGEEEGDGHGHCFGFHHHGFEGHEE0AAF1EAEFH?>/>>EGGGHHGBGGGFHHHHEFEEEFH4GHEEEGEHHG3DFF?GHGHGGGHHHHHFHE<2@FGHHC<G<1?1?FGHC1?FDGFF1F>.<<>>11>1>=DD<0C/<CCEHFGDDCG0;C0;;;:0:0;:<CGF-;A9;A---:.A/090;..;BAAF/FFBFB.-9@-...-.;----;9./;.
@M03896:38:000000000-B4D98:1:1107:13673:2332 2:N:0:165
CCTGTTTGCTCCCCACGCTTTCGAGCCTCAGCGTCAGTTACAAGCCAGAGAGCCGCTTTCGCCACCGGTGTTCCTCCATATATCTACGCATTTCACCGCTACACATGGAATTCCACTCTCCCCTCTTGCACTCAAGTTAAACAGTTTCCAAAGCGTACTATGGTTAAGCCACCGCCTTTAACTTCAGACTTATCTAACCGCCTGCGCTCGCCTTACGCCCAATAAATCCGGACAACGCACGGCACCCACG
+
ABBBAFFFFFFFGGFF2EECFFE2FEGHHGGHGEEEFGHHFG5BGFHHHHCEGHEE0AAB1E?EEH?E>/B?FGGHFE4FGGGFGHHGGGDEHFGHHEEEE@EGD33BBGHHGHHGGGHHHHGHE<@FFFHHF0C11@1?1FHB1<FFGFFFCF...A.G111<>0D=GGGF..ADFC;CCGC:C00;C/:C:CCGBFF-9ADA?;?9.-;-.9BB9ABBDEFEBBFFF.-;-@.E-9-;----@E..A9
@M03896:38:000000000-B4D98:1:1107:18256:4051 2:N:0:165
CCTGTTTGCTCCCCACGCTTTCGCACCTGAGCGTCAGTCTTCGTCCAGGGGGCCGCCTTCGCCACCGGTATTCCTCCAGATCTCTACGCATTTCACCGCTACACCTGGAATTCTACCCCCCTCTACGAGACTCAAGCTTGCCAGTATCAGATGCAGTTCCCAGGTTGAGCCCGGGGATTTCACATCTGACTTAACAAACCGCCTGCGTGCGCTTTACGCCCAGTAATTCCGATTAACGCTTGCACCCTCCG
+
BBAABFFFFFFFGGGGAEEFFGAE?FGHFFFHGAEGE5EGGHFEFFGHHG0EEEEEEFGHGEEEEHEE>EGHGHHHFFHHHHHHHHHGGGGGHGFHHGGGG@DGFCFFGHHHGGHFHHHGGGGH1GF>.EEHF0<<DG0<CGE0:;CCGCCGC::C;CGGHHBC/0:/9FGGGC?--C/0;BFFFFF/FF//9BBB/.AEFFFDFFFA9DFDF9.;FFFBCD.;F/9FFFF.;9AFBA@..9.;;BD.;A.
@M03896:38:000000000-B4D98:1:1107:20452:5505 2:N:0:165
CATTTGGCGCATAATCTCGGAAACCTGCTGTTGCTTGGAAAGATTGGTGTTTTCCATAATAGACGCAACGCGAGCAGTAGACTCCTTCTGTTGATAAGCAAGCATCTCATTTTGTGCATATACCTGGTCTTTCGTATTCTGGCGTGAAGTCGCCGACTGACTGCCAGCAATCTCTTTTTGAGTCTCATTTTGCCTCTCGGCAATCTCTTTCTGATTGTCCACTTGCATTTTAGTAAGCTCTTTTTGATT
+
AAABBBFF3>2AFEGGGGAAEFGHHFBFF3AGGFGG32FGD23BFB2FFGGFGFFGG5GFGBEFAEAAE0>@/E>E3BFFGGHHGGHHHBGHB4FGHHFGEEFFGHHHGHHHHHF0BFHGHHHFHD0BBGHHHDGHHHGH2<@>/>?/?GH?/<>ACG.F1=D<GF<CG/<GH0GGHGH-..;GFHBGFHH0:0;GGC..;;@FFFGFGFFG009C0CCB;0;00;90;0FFBBB;//9;BFFFF;.;;
@M03896:38:000000000-B4D98:1:1107:19755:5601 2:N:0:165
CCTGTTTGCTCCCCACGCTTTCGCACCTGAGCGTCAGTCTTCGTCCAGGGGGCCGCCTTCGCCACCGGTATTCCTCCAGATCTCTACGCATTTCACCGCTACACCTGGAATTCTACCCCCCTCTACGAGACTCAAGCTTGCCAGTATCAGATGCAGTTCCCAGGTTGAGCCCGGGGATTTCACATCTGACTTAACACACCGCCTGCGTGCGCCTTACTCCCAGTACTTCCGATTCACGCTTGCCCCCTCC
+
ABAABBFCFFDFGEFE2AEAAG2EEEG3GGHGGAE?BG5FFHFGEDEGF1AEAE>EEEGH1EAEGH1>>EEGHHHHFG?3BFDGHHHGGE/EFGFGHA<>C@1FGGFC?FFFGHBHHGHGGGGHBFF..<AGF0<0</0/.<D:0:;0C;<CCCCH0;C:GH0;/09//:CE?B-:9ABB;;FBB/;9;BBBBFFF/.AD=--.A.@DFF-9.;./9/;/;BF99/9/9B.;.9/:/.;...99:;;9.9
@M03896:38:000000000-B4D98:1:1107:19742:5615 2:N:0:165
CCTGTTTGCTCCCCACGCTTTCGCACCTGAGCGTCAGTCTTCGTCCAGGGGGCCGCCTTCGCCACCGGTATTCCTCCAGATCTCTACGCATTTCACCGCTACACCTGGAATTCTACCCCCCTCTACGACACTCAAGCTTGCCAGTATCAGATGCAGTTCCCACGTTCAGCCCGGGGATTTCACATCTGACTTAACAAACCGCCTGCGTGCGCTTTACGCCCAGTAATTCCGATTAACGCCTGCCCCCTCC
+
AAA1AFFFFFFFGGGGEEEAFGAE0FGC0BGF0BAFAFFG2D/ABAABB/AAA>>>EEGG/E?EEH///>FHHFHHGE>1GGGHHFHGEEEF>FFFH?BCC@FHHGC00FGGG@GFFHGGCCEGGD><.<<GG/<<D/0/<C000:<CC0:C::C;:;CGFG.-99/=0;FB9A-@-AFF:BFFFFF/9;/9:/;/F-;A-@?BEA@9AA-;--;/B-9-;B-9B/B/BF/:--9/B-;--;9-9;@@FA
@M03896:38:000000000-B4D98:1:1107:7530:5728 2:N:0:165
CGCGGCGGCTGGCACACAATTACCATACACGCACGGTGTAAATCTCGGTGGGCGCCGTATCATTAAAAAAAAAAAAAAAAAAAAATACAAAGAACCGTATTAACAGAAATATAAAAAAAACAAATAAAAAACAAACAATAATTCACAAAATATGAAATACAGAAAATGAGATAGAAACAGCACGTAACCACAACAGGGAAAGATGAGTAGACATATCTGAATGTATCAAAAGTGATATTACATGAAGACAG
+
A>A>>DADD2AAFFGGG22ABBGGFEGHHH1AAEA0F?1B5@5D5F1B>11/1//E/>?0?G4B?FFGBEE?D?C///-------.0:<0://./;-9../00000/;/0;000009---9...//////-.......//////////..9//////////////.//;///9//////....-..9.//9......;....//;//////9//9///:/9//////////////////////////://.
@M03896:38:000000000-B4D98:1:1107:8880:7562 2:N:0:165
CCTGTTTGCTCCCCACACTTTCGCGCCTCAGCGTCAGTTGTCGTCCAGAAAGCCGCCTTCGCCACTGGTGTTCCTCCTAATATCTACGCATTTCACCGCTACACTAGGAATTCCGCTTTCCTCTCCGATACTCAAGGCTGTCAGTTTCAATCGCAGCCCCGGGGTTAAGCCCCGGTATTTCACGACTCACTTGACAGTCCGCCTACGCGCCCCTTACACCCAGCAAATCCGGACAACGCTTGTCACCTAC
+
AAAAAFFFFFFFGGGFGEGBBGEGAFEEGHHHEGEEFGFHFHEFFEDGHHHGGGAEFAEH1EEEFG32@BGEGGHHHHHHHHGGHHHFEFEFFGHHHEEEGEFHF?F?CGGHGG2EBFGHHHHHHHDB/CDHD<G?1?F?FFDF1=>FG1>FFFF.ACDFA---;-.;:;GHGG?-@ABFFFFAEBD.;BFB;BB9/:;FAAFFFFAB@DFD-..:99BFF.A.;9/BFF.=D999;-@.9.;9/BFFEF
@M03896:38:000000000-B4D98:1:1107:18993:7761 2:N:0:165
CCTGTTTGCTCCCCACGCTTTCGCACCTCAGTGTCAGTATTAGTCCAGGTGGTCGCCTTCGCCACTGGTGTTCCTTCCTATATCTACGCATTTCACCGCTACACAGGAAATTCCACCACCCTCTACCATACTCTAGTCAGTCAGTTTTGAATGCAGTTCCCAGGTTGAGCCCGGGGATTTCACATCCAACTTAACAAACCACCTACGCGCGCTTTACGCCCAGTAATTCCGATTAACGCTTGCACCCT
+
ABBAAFFFFFFFGGGG?EAFFGEFAFGCGGHHHHGHHHGHFHGHGFFGFGCCEBAEGGGH1EDEEG3B@FGEHHFFHHGGGHHHHHGFFEFGHHHHHGEGGEEGF0?CFGGHHHHFFHFGGAGGHHGHFHHHHFBDGFG2@GGD2FGHHEHFF?FFFGHHHH1?1?0<<GGFD--<C.CHHBFGHFFBGGBGCFC;:.CEAE.9FGDC?DGG9;.BBAD=BD?BBB/9FFBA99.9BA;A?.;BBFFE
@M03896:38:000000000-B4D98:1:1107:23123:7884 2:N:0:165
CCTGTTTGCTACCCATGCTTTCGAGCCTCAGCGTCAGTTGGTGCCCAGTAGACCGCCTTCGCCACTGGTGTTCCTCCCGATATCTACGCATTCCACCGCTACACCGGGAATTCCATCTACCTCTGCACTACTCAAGAAAAACAGTTTTGAAAGCAATTCATGGGTTGAGCCCATGGTTTTCACTTCCAACTTGTCTTCCCGCCTGCGCTCCCTTTACACCCAGTAATTCCGGACAACGCTTGCACCCTAC
+
ABBAAFFFFFFFGGGGFFFGGGEEEFEHHHGGEEEEFHFHFEGHHFFGGHFHGHAEEGGHCDAEFHGB@BGEHHHHGGGEEGGHHHHGGFGGHHHHHEEE/EFHHE</BDFGGHFDGF2FHFHHGFFGD2FGF111<?0<FEG01>G10<DDF<F<<FGHDD0.<.-/<GGGGH::;:CEHGHGHHHB0G:B0CCBFGGGACGGGGBGAEGEB9FFB/9BAAE/9/99BF/99-9.;-9.;.;/BFF9;A
@M03896:38:000000000-B4D98:1:1107:23104:7887 2:N:0:165
CCTGTTTGCTACCCATGCTTTCGAGCCTCAGCGTCAGTTGGTGCCCAGTAGACCGCCTTCGCCACTGGTGTTCCTCCCGATATCTACGCATTCCACCGCTACACCTGGAATTCCCTCTACCTCTTCACTACTCCAGAAAAACAGTTTTGAAAGCAATTCATGCGATGCGCCCATGGTTTTCACTTCTAACTTGTCTTCCCGCCTGCGCTCCCTTTCCACCCAGTTACTCCGTACAACCCCTCCACCCTAC
+
AAAAAFF>DBDDGGCFBFFBGF?0BEEGHCGG0AE0EFB11A/ABAA/FA1FGH/EEEFF/AAAEF1010B?BG2GFFG///>F2FFFCGCAGHGHHAEEEE1BG0B00BGGHH1BB0BB<1BB1@2@2DGGC1F110@GGGG011@F0?1D<>>>1<FG111..<..-<<A.C//:0::0:C00C00;0C000:0;0;F.?AA..;9;A.;/;00;00-9;9;/;/9/B-;--9//-;-9:;--;;--:
@M03896:38:000000000-B4D98:1:1107:22764:8457 2:N:0:165
CCTGTTCGCTCCCCACACTCTCGCTCCTCAGCGTCATGAGCGGCCCAGAGAACCACCTTCGCCACCCGCGTCCCCCCTGATATCTGCGCATTCCCCCGCTCCACCACGACTTCCATTCTCCCCCACCTCCCTCCACCCAACCCCTACCCAAAGCACCCCCACCCCCACTCCCCACATCTACACTTCCCCCGCCCTCCACCACCCCCAAGCCCCCTCCCCACACTAACTCCGCCCACCCCCACCCCCCTCC
+
>>>>>1311>AAFGFE0000A10B0AEBCBGHEG//01D1A///A//A/AB1FG0BE01F/EA/?0//////>///<</B122B221/B///BF1BC/<//?1?FC//<-..>F111<<=<><.-.C...<CF:GC.:..;CCC.9.;9C..//;9..---...-----;9-A9--//////;///9;-9-;9--9--;:EFE-;;---9;A---;-----:B///9/9B---9----;9-A---@@-;A
@M03896:38:000000000-B4D98:1:1107:22775:8474 2:N:0:165
CCTGTTCGATCCCCACACTTTCGCTCCTCAGCGTCATGAGAGTCCCCGAGAACCACCTTCTCCACTCCCGCTCCCCCCGATATCCCCGCCTTCCACCGCTCCCCCAGGAATTCCATTCTCCCCTACCCCCCTCCACCCAACCCCCATCCCACGCACCCTCCCCCCTACGCCCCAAGTCTACCCCTCCCCCCCCCTCCCCCACCCACGACCCCTCCACCCCCACTCCCACCGCCCACCGCCCCCCCCCCCC
+
>>>1>1B11B1>CC1A1AA1BA0BAEFFB11BBE0001D111BB11/A////BA0BA0AB1BB1B100////>?/?>//>>/>B21>//E//BF<FG?</<C/?A@//?0?1?D111??F<?/0.<F0.><-C.<<.<..;EE?C-/:;.0.-;-9-;....9.-----;-99---////9BA--;A--;=@---A--AB-99--;---;-A-9--:--9@9B-/-9-;A---;--99-99---;>=--@
@M03896:38:000000000-B4D98:1:1107:3951:8867 2:N:0:165
CCTGGTTTCTCCCCACGCTTTCGCACCTTCGCGTCAGTCTTCGCCCCTGTCGCCGCCTACGCCACCGCTACTCCTCCTGTTCTCTACGCATTTCACCGCTACCCCTGGTATTCTACCCCCCTCCACGACCCTCCATCTCGCCAGCATCAGATGCAGTTCCCTGATCGAGCCCCCGCCTCTCACATCTCACTTAACCCACCGCCTGCGTGCGCTTTACGCCCAGTACTTCCGATTAACACTTGCACCCTCCG
+
>A11>BF1B@@DF111EAA0A1EEA0AF1100/AA/BGF12DG/E////ABF/AE/>F/0///??0///>/F11100011B22B2FG/<E/<F2F2B//BC/B0/F//11?F>2221?<//-..00<>--</.</0000<CC:;./<;000;;B00;0;0000/;0..;.-..----;-;//9//B/:BB//////----A;9-;A-9A-9----9;:A----:9;/;9;-;-9-:9/;////;B/;-;--
@M03896:38:000000000-B4D98:1:1107:3949:8894 2:N:0:165
CCTGTTTGCTCCCCACGCTTTCGCACCTGAGCGTCAGTCTTCGTCCAGGGGGCCGCCTTCGCCACCGGTATTCCTCCAGATCTCTACGCATTTCACCGCTACACCTGGAATTCTACCCCCCTCTACGAGACTCAAGCTTGCCAGTATCAGATGCAGTTCCCAGCTTGAGCCCGGGGATTTCACATCTGACTTAACAAACCGCCTGCGTGCGCTTTACGCCCAGTAATTCCTATTACCGCTTGCACCCTCC
+
BBBABFFCFFFFGGBEAAAAAB2EEFG33CHF2AAAAGGFFHFGEGD33A00AE>EGGDG1E?EFH1>>EFGHHHHGG3BGFFGHGHFEEAE2BBFG/>>C@?GGH2<2?FGF@@FGGGGGCGGBGFC.<<G00C=<<0/<CG000;<;;;C0:G;;;<GHF0.00:ABFFG-9--@:CBC9FFBBF/;FFFEBF9BAEE@DFFFF9;9A9@-../;..-99.:BF/BBF/9//9//;;-..;;:BFAE?
@M03896:38:000000000-B4D98:1:1107:14499:9327 2:N:0:165
CAATGAGAAGTAAGACGTACGGACAAATGGCGTAGCGTATAGCGGAAGGTTGCGGGCAATTACCAAACAATCACTAAGAATCAGACCAACTAACAAGCTACTATATATAAAAACAACTAACAAATAGAAAATACAAACAGTAAACAGAAGATCTAAACGCGAAAAGATAGTATGGTAAGAAAGAACAAAACATTACACAAGAACACATAAAATGCAGTAAAATATCGACAGCGTATATAATCTCAAACAAA
+
1111111131@331311A1110A00B011100000/////121//////1100///>>?1BB1B11//>/111B121111111111?0//0111110/11111222222>B11/<</1111<101111@><@11111/0011?11100111111111<.-<----/.000;000/00000;///.9//....0000000..9//9/.09000000;09///;///;--------9;/9//9/////9/---
@M03896:38:000000000-B4D98:1:1107:24268:9409 2:N:0:165
CCTGTTTGCTCCCCACGCTTTCGCACCTGAGCGTCAGTCTTCGTCCAGGGGGCCGCCTTCGCCCCCGGTATTCCTCCAGATCTCTACGCATTTCACCGCTCCACCTGGAATTCTACCCCCCTCTACGAGACTCAAGCTTGCCACTATCAGATCCAGTTCCCACGTTCAGCCCGGGGATTTCACATCTGACTTAACAAACCGCCTGCGTGCGCTTTACGCCCACTACTTCCCATTACCGCCTGCACCCTCCG
+
ABBB?BFFBFFFGGGEAEEAABABBAEF33BEEEA?2BFFFHACA11FC100AE>>>1EG1B?1>E>//EADGHFHGFEFFFGGGDGGG/AF2F2GF/>B/?1?F?F?01?FGG1?FFGGGGGC0DE.<.<GF0C::C;:CGH0:/;;CC0C/0;BBBFBFG.9../909C:-:9;-9BBBBF/;BF/;BBF//99/.9ABB;FEE99..9;99AFFAA;@A.:////99.//9//;.--...99BDA.9.
@M03896:38:000000000-B4D98:1:1107:24253:9418 2:N:0:165
CCTGTTTGCTCCCCACGCTTTCGCACCTGAGCGTCAGTCTTCGTCCAGGGGGCCGCCTTCGCCACCGGTATTCCTCCAGATCTCTACGCATTTCACCGCTACACCTGGAATTCTACCCCCCTCTACGAGACTCAAGCTTGCCAGTATCAGATGCAGTTCCCAGGTTGAGCCCGGGGATTTCACATCTGACTTAACAAACCGCCTGCGTGCGCTTTACGCCCAGTAATTCCGATTAACGCTTGCACCCTCC
+
BBBBBFFFFFFFGGGGAEEFFGEEEGGHFGHHGGEGEHHHHHGHGDEGGEEGEE>EFGGHEEEEGHE?>EFHHHHHGGHGHHHHEGHGGEGGHHHHHGFGG@BGHHCCFHGHGGGGHFHGGGGHHHG..CCGFCCDGGF/CGH0;:CCGGGFC::;;CGHHH0.:0/;CFGFBD?@?EGGFFGGFFE9BFFBFFFFBFEFFFFFFFAAAA-;;.;FFFD=DF.;B/FFFFF.:9AFF?B..A;;BFFFFF
@M03896:38:000000000-B4D98:1:1107:18948:10702 2:N:0:165
CCTGTTTGCTCCCCACGCTTTCGCACCTGAGCGTCAGTCTTCGTCCAGGGGGCCGCCTTCGCCACCGGTATTCCTCCAGATCTCTACGCATTTCACCGCTACACCTGGAATTCTACCCCCCTCTACGACACTCAAGCTTGCCAGTATCAGATGCAGTTCCCAGGTTGCGCCCGGGGATTTCACATCTGACTTAACAAACCGCCTGCGTGCGCTTTACGCCCAGTAATTCCGATTAACGCTTGCACCCTCC
+
AAAAAFFFFFFFGGFGEEEFGGEEEGGHHGCFEFEEEFGHFHHHFDDFHCA0AE>EEEGG1EAEEH?@>EFBGHHHGCHFGGHHHFHEE/EEGGGHHCBDGCGHHHFGGCFGFG1FGGHGGGGFHHFE.<<GF/<0<C0<<C00:0:00<;GF:0;;;CHHB:./09.;AGD9A@--;/BFFFFFFF//;BFFFBBBAEF-@=AEF;99ADF-99/B;AD@D.9//;B9FBA.:./F.;.99ABBFA9AD
@M03896:38:000000000-B4D98:1:1107:18940:10719 2:N:0:165
CCTGTTTGCTCCCCACGCTTTCGCACCTGAGCGTCAGTCTTCGTCCAGGGGGCCGCCTTCGCCACCGGTATTCCTCCAGATCTCTACGCATTTCACCGCTACACCTGGAATTCTACCCCCCTCTACGAGACTCAAGCTTGCCAGTATCAGATGCAGTTCCCAGGTTGAGCCCGGGGATTTCACATCTGACTTAACAAACCGCCTGCGTGCGCTTTACGCCCAGTAATTCCGATTAACGCTTGCACCCTCC
+
ACBBBFFFFFFFGGGGEFFFFGEEGGGHHGHGEGEGFHHHHHHHGEDFHE?EEEEEGGGHAEDEGHE/EEGHHHHHHFGHHHHHHHHFGEGGHHHHHFCFGCGHHHFGBGHHHHHHHHHGGGGHHHGA.<<GF0C<DGB<CGG:;CGGHBFGHGFHCGHHHH0C:0;/BFGGAB?@CGGGFCGFFFF9;FFFFFFBFFFFFFFFFFDADDAB9.AFFADCFF.BB//9;FB:DADFFAD.9../BFD?EF
@M03896:38:000000000-B4D98:1:1107:12200:10771 2:N:0:165
CCTGTTTGCTCCCCACGCTTTCGCACCTGAGCGTCAGTCTTCGTCCAGGGGGCCGCCTTCGCCACCGGTATTCCTCCAGATCTCTACGCATTTCACCGCTACACCTGGAATTCTACCCCCCTCTACGAGACTCAAGCTTGCCAGTATCAGATGCAGTTCCCAGGTTGAGCCCGGGGATTTCACATCTGACTTAACAAACCGCCTGCGTGCGCTTTACGCCCAGTAATTCCGATTAACGCTTGCACCCTCC
+
ABBBBFFFFFFFGGGGEFFFFGGGGGGHFGHHGGEGGHHHHHHHGEFHHGAEEEEFGGGHAEDEGHE?EEGHHHHHHGHHHHHHHHHGFFEEHHHHHGGGGCFHHHEFBGHHHHHFFHHGFGGHGHGDDFGHF<CDGG0/CGG00<CCGFGHH:CC:GHHHHFCC999FGGG?B--?EFFFFGBFFF/9BFFFFFFFFFFFFFFFFFDDD=D9../;:A-B.;99BBFFFFDA.:/FDF...9;9BD.:.
@M03896:38:000000000-B4D98:1:1107:12220:10777 2:N:0:165
CCTGTTTGCTCCCCACGCTTTCGCACCTGAGCGTCAGTCTTCGTCCAGGGGGCCGCCTTCGCCACCGGTATTCCTCCAGATCTCTACGCATTTCACCGCTACACCTGGAATTCTACCCCCCTCTACGAGACTCCAGCTTGCCAGTATCAGATGCAGTTCCCAGGTTGAGCCCGGGGATTTCACATCTGACTTAACAAACCGCCTGCGTGCGCTTTACGCCCAGTAATTCCGATTAACGCTTGCACCCTCC
+
ABCABFFFFFFFGGGGEEEFGGEEGGGHFHFGEGEEEGHHHHHHEEAGHG0EAEEGGGGHEEAEGHEEEGGGHHHHHGHGHGHHHFGGEEEGFHDHHBCGCCFHHHHFFCGGGHDGHHHGGGGHHHF<.<CGF/<<CG<<<GH:0;CGCC0CGCCCCGGHHH0;:0//9BGG?A?BBABFFFGFFFF/BFFFFFF/B?EEFFFFFFADFF=@@AABFFFFFFE/BBB/FF/..A.9B.@.;.;/;FFFFF
@M03896:38:000000000-B4D98:1:1107:12206:10790 2:N:0:165
CCTGTTTGCTCCCCACGCTTTCGCACCTGAGCGTCATTCTTCGTCCAGGGGGCCGCCTTCGCCACCGGTATTCCTCCAGATCTCTACGCATTTCACCGCTACACCTGGAATTCTACCCCCCTCTACGTCACTCTAGCTTGCCAGCTTCACATGCAGTTCCCAGGTTGCCCCCGGGGCTTTCACATCTTACTTAACCAACCGCCTGCGTGCGCTCTACGCCCACCAATTCCGATTCACGCCTGCACCCTCC
+
>A>>>FF1DFFFGABEEEF0FFEAEEECB0ABEFEE0FGFCGGFAE/10///A/>E@AFF/>E>>B//>/?GGHGHG0B1FGGFFBFFEEEEFEGFH/<<C<??0FC0??1?GD2>GHHC<@EC1><00.<DG0=0==0<.<00.0<<00;;CC00;:C0GG0.:C/.09C?---;-;;/B9FB/9B9/;////;9/-9A9>@BA-@-BA-;;-;/9A?-@B--;9:/;B9--;/:B-A---9-;BB?EB
@M03896:38:000000000-B4D98:1:1107:12474:10940 2:N:0:165
CCTGTTCGCTACCCATGCTTTCGCTCCTCAGCGTCAGTAACTGCCCAGTAACCTGCCTTCGCCATCGGTGTTCCTCCTGATATCTGCGCATTTCACCGCTACACCAGGAATTCCAGTTACCCCTACAGTACTCAAGCTATGCCCGTATCGCCTGCACGCCCGCAGTTAAACCCCGGAATTTCACAGCCCACGCGCCCCCCCACCTCCGAGCCCCTTACTCCCAGTACTTCCGCACACCCCCCGCCCCCTA
+
ABAAAFFADBADGGGGFFGFGGFFGHGHHHHHGGGDDHGGFH5FGF3FGFFGHHAFGHHHAEEEFH111?BEFHGHHHFHFEHGH4GEEEEDFGHHH?EEEEFGFHA?/GHHGHD4BBFHFHHGGH2F?FGFG3@@2@2F2FGHD/<?G/<??AG0>.AFGA---.0000<CDD@---::G:;G0;.;.9;-9--;---;B;ADF.A.--;;A..;BB/;BEB//;/9/;/A.;99..9;@--99=D;-.
@M03896:38:000000000-B4D98:1:1107:12458:10949 2:N:0:165
CCTGTTCGCTACCCATGCTTTCGCTCCTCAGCGTCAGTAACTGCCCAGTAACCTGCCTTCGCCATCGGTGTTCCTCCTGATATCTGCGCATTTCACCGCTACACCAGGAATTCCAGTTACCCCTACAGTACTCCAGTTATGCCCGTATCGCCTGCACGCCCGCAGTTAAGCCCCGGAATTTCACAGACGACCCGACAAACCACCTCCGAGCCCTTTACGCCCAGTACTTCCGGACAACGCCCGCACCCTA
+
AAAAAFFABBBDGGGGFGGFGGEEGHGHHHHHEEEGGHD5FGGGHHEGGGAFHHBGHHHHAEEEGHEA>BFEGHHHHGHHFGHHHFGEFGGDFGHHHAEFGEFGFEGF/CGHGHG4BFFHFHHGGFBFBGGHD2<@2@2G@FHHD<@GHEDFDHH0FFDGGD---.=0=0=CGD-:@?.:G;<G00/A-;A-;--;-;/;AAFE?.E.B-;BE./;9B;ACFF./////;B?-.;-.;-@-9-9-BBD..
@M03896:38:000000000-B4D98:1:1107:25824:11306 2:N:0:165
CCTGTTCGCTACCCATGCTCTCGCTCCTCAGCGTCAGTGGCTGCCCAGAGACCTGCCTTCGCCATCGGTGTTCCTCCTGATATCTGCGCATTCCACCGCTACACCAGGAATTCCAGTCTCCCCCACAGCACTCAACCCACCCCCTATCCCCTCCACACCCGGACTTAACCCCCAGACTTTCCCCGCCCACGCGCCAACCCCCCTACGAGCCCTTTCCCCCCAGTCAATCCGGCCCACGCCCCCCCCCCAC
+
>AA>AFFADBADGGGFFFGGGGEFFHGGHGGGEEEEEGAFFGFFHGFGC1AFFHBFGHHG1EEEFGB11B?EFGHHHFFGGEGGH@G>EEEGGHGHHEEEEE3GH?F?/2FGFHB3BFDGFHGC/E/@F2@@F222??C/?EC--<1<0>F0.>/C/<ED-----0000<GFF-..C9B0C0C/--;-.;-:999.-.;A.;@-.;..99-;.9//9/;AB-.//9//;..;-;9;A-9.;-;-BDA--;
@M03896:38:000000000-B4D98:1:1107:28338:11358 2:N:0:165
CCTGTTTGCTCCCCACGCTTTCGCACCTGAGCGTCAGTCTTCGTCCAGGGGGCCGCCTTCGCCACCGGTATTCCTCCAGATCTCTACGCATTTCACCGCTACACCTGGAATTCTACCCCCCTCTACGAGACTCAAGCTTGCCAGTATCAGATGCAGTTCCCAGGCTGATCCCGGGGATTTCACATCTGACTTAACAAACCGCCTGCGTGCGCTTTACTCCCAGCACTTCCGATTAACGCTTGCACCCTCC
+
AAAAA1DFFFFFGGFG1EE0AFBEEGGCBGHGEEECEEGHAGGHCEEBG///AE/>FGGHBEEGGH?>/>?FFGHHF0>11BEGHHHGGEEEDFDFF?B</<1FG?<0<1F1?G1?GGHGCCGFHFF..<<DC</0<<=/<C000:0<000::<0C00;CCB:..;.C0;FB9999@AFBBFFB0BB/;;BF/FBB/AAF-9=BFF>A9;----;;B/;BA-B-9-//BBA?-9:BFB@----/;BBEAA
@M03896:38:000000000-B4D98:1:1107:28359:11358 2:N:0:165
CCTGTTTGCTCCCCACGCTTTCGCACCTGAGCGTCAGTCTTCGTCCAGGGGGCCGCCTTCGCCACCGGTATTCCTCCAGATCTCTACGCATTTCACCGCTACACCTGGAATTCTACCCCCCTCTACGAGACTCAAGCTTGCCAGTATCAGATGCAGTTCCCAGGTTCAGCCCGGGGATTTCACATCTCACTTAACAAACCGCCTGCGTGCGCTTTACGCCCAGTAATTCCGATTAACGCTTGCACCCTCC
+
AABAADFFFFFFCGFEEEE2FGAEFGGGBFHGEEEEAFFFEFGHAAEBH?0AEE>EEEEHHGGGGHEE>EFFGHHHGBF3?FGHBFGEEEEAGFDGHDBBC@BGHGCA01?<GGHFHFACDGGHHFG...<DG</0</D/<<00:<CCGB:0C:0;:C;CG0:.:;0;0;BEBG@?B9FFCBFBFFB/9;B/;BF/99AABBBFFF=..9-9;.://EDBBFF///:BFFB..AD/;:@..;.;FFFFEF
@M03896:38:000000000-B4D98:1:1107:7519:11502 2:N:0:165
CCTGTTTGCTCCCCACGCTTTCGCACCTGAGCGTCAGTCTTCGTCCAGGGGGCCGCCTTCGCCACCGGTATTCCTCCAGATCTCTACGCATTTCACCGCTACACCTGGAATTCTACCCCCCTCTACGAGACTCAAGCTTGCCAGTATCAGATGCAGTTCCCAGGTTGAGCCCGGGGATTTCACATCTGACTTAACAAACCGCCTGCGTGCGCTTTACGCCCAGTAATTCCGATTAACGCTTGCACCCTCC
+
ABBAAFFCFFFFGGGGEEFFFGAEDGGHHHHHGGFGFHHHHHFGGEEGHEEEEEEEGGGHEECEGHE>>EFHHHHHGFFHHHHHHHHFGDGGHHHHHDDGGCFHHHFFBHHHGGHHHHHGGGGHGHGD.ADHFCGDDC0<CGF0:CGGGGGGHCC<;CGHHHHEBB/BFGGGBB@??AFGFFGGFFF9BFFFFFFFFFFFBBBFFFBD9AB@;.AFF?D9B?.;//;BFFBDD?DFF.=...9:;9A.AF
@M03896:38:000000000-B4D98:1:1107:7500:11506 2:N:0:165
CCTGTTTGCTCCCCACGCTTTCGCACCTGAGCGTCAGTCTTCGTCCAGGGGGCCGCCTTCGCCACCGGTATTCCTCCAGATCTCTACGCATTTCACCGCTACACCTGGAATTCTACCCCCCTCTACGAGACTCAAGCTTGCCAGTATCAGATGCAGTTCCCAGGTTGAGCCCGGGGATTTCACATCTGACTTAACAAACCGCCTGCGTGCGCTTTACGCCCAGTAATTCCGATTAACGCTTGCACCCTCC
+
AAAABFFFFFFFGGGGEFEFFGGEEGGFFFHGEGGGGHHHHHHHGEEFHDEGEEFGGGGHEEDEGHD@EEAGHHHHHFHHHHHHHHHGGGFGDGFHHDCGGCGHHHFGFHHHHHFHHHHGGGGHGHFC<ADFCC/<DG0/<GGF0;;CGGBCGGBC;<GGHHC./0;9FGFC?A@-AA9CFGGGFFF99FFFFF9;;AEF;DAFEFFADFFF-A.9BE?@DFFF//99;FFFA9.9FDFAA..99;D.AD
@M03896:38:000000000-B4D98:1:1107:13682:11560 2:N:0:165
CCTGTTTGCTCCCCACGCTTTCGTGCCTCAGTGTCAGTAACAGTCCAGCAGGCCGCCTTCGCCACTGGTGTTCCTCCTAATATCTACGCATTTCACCGCTACACTAGGAATTCCGCCTGCCTCTCCTGTACTCTAGCCGAGCAGTTTCAAATGCAGCTCCGGGGTTGAGCCCCGGCCTTTCACATCTCACTTGCACTGCCACCTACGCACCCCTTACACCCACTAAATCCGTACAACGCCTGCTCCATAC
+
AA>A11D1FFFFGGCGCEA0AFEBF0B1FGGGGDADFG2AFF1DBA1FHH0FEF/EEEGGEE?BEBB0@0/BFGHHFGHHHGFEDGGCEGEGHF2GGEEEC?GHG0GH1BGHGHGFFGEHHGHBG<GG1BB2F2@@@@?/>>@0<<GGFGGHF<?GGFHG>C<-<<-/CFB:E@-CGGFFB;B0FFF0;FBFBBBB0/99FFFABCA9.;@B-A-:B/:/;:-;//9BB/--9-9//-;--:-/;B/;9B
@M03896:38:000000000-B4D98:1:1107:13695:11573 2:N:0:165
CCTGTTTGCTCCCCACGCTTTCGTGCCTCAGTGTCAGTAACAGTCCAGCAGGCCGCCTTCGCCACTGGTGTTCCTCCTAATATCTACGCATTTCACCGCTACACTAGGAATTCCGCCTGCCTCTCCTGTACTCTAGCCGAGCAGTTTCAAATGCAGCTCCGGGGTTGAGCCCCGGCCTTTCACATCTGACTTGCACTGCCACCTACGCACCCTTTACACCCAGTAAATCCGGCTAACGCCTGCTCCATAC
+
ABBAAFFFFFFFGGGGGFEFFGEFFFHFHGGHFHFGGH5FGGHHHGFGHE2FEFAEFGGHAEDBEHCFEFGEGHHHHHFHHFHHHHHFEEEEDGHHHEEEGCFHHGFHEHHHGHFEGGGHGFHGHHHGFGHHHBF@@G/<<@CC1FHGFGFFF<?<FGHHD@<-<<-CGHHGGGCGGGFGFGGFGGG09CBB;9BFFFGGGGGGGGGGGGDF.9/;B9BFFAA999/9FF.9-;A/BDD-9AABFF/B9F
@M03896:38:000000000-B4D98:1:1107:12285:11657 2:N:0:165
CCTGTTCGCTCCCCACGCTTTCGCTCCTCAGCGTCCGGCAAGGCCCCGAGAACCGCCTTCGCCCCTCGCCTTCCTCCTGATATCTGCGCATTCCACCGCCCCCCCAGGAATTCCCTCCTCCCCTACCTCCCTCCACCCACCCCCCCTCCACACCACCCTCACCTCTCTCCCCCAACATTACACTTCCCTCCCCCCCCACCCCCTACCCGCCCCCTCCTCCCCACACTACCACACCCCGCCCGCACCCCAC
+
>A>1>DDAAAAAEEGE0A000F0BAGE1FABB/E///A/////AA//A////B>/EE/BF/?>/E//////>FG1BE0<11>2F>2B/>///BGBGH/>/<</>@-...<<<=D00/<<C/ECC::C00;:CG.//.;..9;@---9;.:-/-;-A-;-9;-9/;////;BAB=-9-//:;/B//;9-/;-;9--;--;B??;--;-;-;-@----;-;BA---;;//:B//-:--9-;-@-;-9>B---
@M03896:38:000000000-B4D98:1:1107:12302:11663 2:N:0:165
CCTGTTCGCTCCCCACGCTTTCGCTCCCCAGCGTCATGCAAGGCCCAGAGAACCGCCTTCGCCACTCGCCTTCCTCCTGATATCTGCGCCTTCCCCCGCTCCACCACGAATTCCATTCTCCCCCACCTTCCTCCCCTCCACCCCCATCGACATCACTCTCAGCCTTCAGCCCCACCATTTCACTTCCCCCCCGCCCCCCCACCTACCAGCCCCCCACGCCCACTCAATCCCCTCCACCCCCCCCCCCTCC
+
>A>>>1@>@AAAGEFE0AA0AFABEGE0BBEE/EE/011BB1/AFA/A//01BB/EE/>F/B//>10/////B>1BGCEF1B2F22B/>//<FG0BE/B/</BFG//<//?<FG1<1?1?10///<<01<<<10..0<</<CE--</C./-..:;<;<:C009//0000999E....000;0;09C9//.-9---;--99-;--/:-/9;-;9--;;--99BA?B///;;/--;--;-;-;9-;-@>-9;
@M03896:38:000000000-B4D98:1:1107:12294:11679 2:N:0:165
CCCCGTCTCGCCCCACGCTATCGCTCCTCCGCGTCAGTTAAGGCCCCTTTCACCGCCTTCTCCCCGCTTACTCCTCCTGATAACTACGCATTCCACCTCTCCCCCTGTTCTTCCATTCTCCCCCTCCTTCCCCCACCACCCCCGCTTCTACTGCCCTCTCCGCATCCTGCCCCCACCCTACCCTTCCCACCCTACCCACCCCCTCCGAGCCCCTACCTCTCCACACACCCCAACATCACCCCCCACCTCC
+
>A111>11>11>A1000AA0A00AA0A100///AA/A22AB11BC/A/01D2A1?>E>/11B10//////1B11100F11B22B11B/>?/?EDHFHA0100<AA//1122??112222@1@////?01??00?-...>.><<---<<0:00:0CC/:///..-.-/0;/9AA--9.../9.90/;/:/F-----;AB-9--9--9------A----/;/9/;-/---;----99/;;9B-9----A-99
@M03896:38:000000000-B4D98:1:1107:25988:12059 2:N:0:165
CCTGTTTGCTCCCCACGCTTTCGAGCCTCAACGTCAGTTACCGTCCAGTAAGCCGCCTTCGCCACTGGTGTTCCTCCTAATATCTACGCATTTCACCGCTACACTAGGAATTCCGCTTACCTCTCCGGCACTCGAGCCAGACAGTTTCCAATGCAGTCCCAGGGTTAAGCCCTGGGTTTTCACATCACACTTGCCTTGCCGTCTACGCTCCCTTTACACCCAGTACATCCGGCTAACCCCTGCCCCCTAC
+
ABBBBFFFFFFFGGGFAEEFFGEGHGGHHGFHFHHGGHHHGGEFEEEGHFFDGGEEGGGHAEEEFG3B5BBEGHGHHHHHHHGHHHHGGGGGFHHHHGGFGEFGDFCFFFHHHGCDDFGHHHHHHHECFFDHH/?ADGH<GGF0<>FGHHHGF>>=DCHHHG..<.<GFGHHHGEE/:CEGFHHHHF0;BB09BCFF9BFG;C?EF9-9CEEBB/FBFB9D??/;/9/BB:9--A/;.;..9;9.A@-EA
@M03896:38:000000000-B4D98:1:1107:25975:12077 2:N:0:165
CCTGTTTGCTCCCCACGCTTTCGAGCCTCAACGTCAGTTACCGTCCAGTAAGCCGCCTTCGCCACTGGTGTTCCTCCTAATATCTACGCATTTCACCGCTACACTAGGAATTCCGCTTACCTCTCCGGCACTCGAGCCAGACAGTTTCCAATGCAGTCCCAGGGTTAAGCCCTGGGTTTTCACATCACACTTGCCTTGCCGTCTACGCTCCCTTTACACCCAGTAAATCCGGATAACGCTTGCCCCCTAC
+
AAAAAFFFFFFFGGBFEEEAFGEGHGGHHGFHFEGFEGHHFGEFEDAFGDDGGHAEGGGH1EECGHB25B?EFHHHHHHHGHFGGHGFEEEFFGFHHEEGGEHHHHGHHGHHHHHGDGDGHHHHHH/BBDGHF/F<C@B<<<<<<DGFGFHHE<>==CCHHH.<<<<GDGHCCHCC;.:EFHHHHHH09CBBCFGGFFFGF9BFFFADFGEGB9FFFFFFFE.BF9B//BAAD9?FFDF.99.;9EFCEA
@M03896:38:000000000-B4D98:1:1107:19502:12161 2:N:0:165
CCTGTTTGCTCCCCACGCTTTCGCACCTGAGCGTCAGTCTTCGTCCAGGGGGCCGCCTTCGCCACCGGTATTCCTCCAGATCTCTACGCATTTCACCGCTACACCTGGAATTCTACCCCCCTCTACGAGACTCAAGCTTGCCAGTATCAGATGCAGTTCCCAGGTTGAGCCCGGGGATTTCACATCTGACTTAACAAACCGCCTGCGTGCGCTTTACGCCCAGTAATTCCAATTAACGCTTGCACCCTCC
+
ABAAAFFFFFFFGGGGFFEFFGEEEGGHCGHGFEEEEHHHFHGHFEEGHCEGEEEEGGGHEFDEGHEEEEGHHHHHHFHGHHHHHHHGGEFGFHGHHGFGGCFHHGFAFHHHHHHHGHHGGGGHEHF<.CDHFGBDDCF/<GFC:;GGHC0GB:CCCGGHGG:./9:FBFGGADA9DGFGGEGGFFF/BFFFFFFFFFFF;BFFFF>DFD-@-A.9BAFB>AEBFF;BFFBFB/BB;D=.9..9BFF?ED
@M03896:38:000000000-B4D98:1:1107:19521:12167 2:N:0:165
CCTGTTTGCTCCCCACGCTTTCGCACCTGAGCGTCAGTCTTCGTCCAGGGGGCCGCCTTCGCCACCGGTATTCCTCCAGATCTCTACGCATTTCACCGCTACACCTGGAATTCTACCCCCCTCTACGAGACTCAAGCTTGCCAGTATCAGATGCAGTTCCCAGGTTGAGCCCGGGGATTTCACATCTGACTTAACAAACCGCCTGCGTGCGCTTTACGCCCAGTACTTCCGATTAACGCCTGCACCCTCC
+
ABB>AFFFFFFFGGGGAEEFFGEEGGGHFHHHFGEGEHHHHHHHGEAFGA0EEEEGGGGHAEDEGH1>EEGGHHHHHGHHHHHHHHHFFEFGGGGHHGCFCCFHHHFCGHHHHHHHHHHGGGGHHHFD.CEHCCG<DCD/<GG0::CCHGCCG:CCCCGHHHB.:99B/FGF@G??B?FGGGGFFFF/9BFFFFFBFFFFFFAFFFFDDD;B9..9B9A@DD?/B/;9BF..99AFF.;-9.999FFFED
@M03896:38:000000000-B4D98:1:1107:19508:12180 2:N:0:165
CCTGTTTGCTCCCCACGCTTTCGCACCTGAGCGTCAGTCTTCGTCCAGGGGGCCGCCTTCGCCACCGGTATTCCTCCAGATCTCTACGCATTTCACCGCTACACCTGGAATTCTACCCCCCTCTACGAGACTCCAGCTTGCCAGTATCAGATGCAGTTCCCACGTTGAGCCCGGGGATTTCACATCTGACTTAACAAACCGCCTGCGTGCGCTTTACGCCCAGTAATTCCGATTAACACCTGCACCCTCCG
+
AAAAAFFFFBFFFEGG?EE2FGEEDGGHCFHH?EEGFHFHFGFGEAABF1AEAEEEGGEGEEDEGHA>>EFHHHHHHHHHHGGHHEGFFCDFGGGGHDCDGCGHHGCGFGGHFFGFGHHGGGGHHHG..<EFF/CCCCB<CGG0:0;<F0;:::0::;GGHH.-.9.:BFGGFBBD?9BFFFFFFFF/;BFFFFFFBAAEAFDBEF-9.9-;-.;/B;A=BD?9BF/BFB/..;.BB/;.//;./;A.A9.
@M03896:38:000000000-B4D98:1:1107:12522:13187 2:N:0:165
CCTGTTCGATACCCGCACTTTCGAGCTTCAGCGTCAGTTGCGCTCCAGTGAGCTGCCTTCGCAATCGGAGTTCTTCGTGATATCTAAGCATTTCACCGCTACACCACGAATTCCGCCCACTTTGTGCATACTCAAGGAAACCAGTTCGCGCTGCAGTGCAGACGTTGAGCGTCTACATTTCACAACACGCTTAATCTCCGGCCTACGCTCCCTTTAAACCCAATAAATCCGGATAACGCCCCGACCTTCC
+
ABABBFFBBFBBGGGGECA4FGEEFEEHHHHGGGEFGHGBDAEEEDEGFEBFFGGHHHGGCEEFGHFECEFFHHFHHGGHEF4FFGHFEGGGHFHHHEEGFCGHHEFEGEGGHG2?CFGFH@DBDGFBFGGGDFC11F0?FGEF1?FACCGGGACG=CF0<G<A:E.CCGC:CFFHGH00CFFGGG.A.AE..FBFFGG.BGFFFFFAEDDE.9/:/FBB:A99FB/9FF.-...9;.-@=--9;BA/:;
@M03896:38:000000000-B4D98:1:1107:12521:13209 2:N:0:165
CCTGTTCGATACCCGCACTTTCGAGCTTCAGCGTCAGTTGCGCTCCAGTGAGCTGCCTTCGCAATCGGAGTTCTTCGTGATATCTAAGCATTTCACCGCTACACCACGAATTCCGCCCACTTTGTGCGTACTCAAGGAAACCAGTTCGCGCTGCAGTGCAGACGTTGAGCGTCTACATTTCACAACACGCTTAATCTCCGGCCTACGCTCCCTTTAAACCCACTAAATCCTGATAACGCCCCGTCCCTCC
+
ABBAAFFBBFBDGGGGGEFGGGEFGEGHHGHHGGEEGGHGFEEEEECFFGAAFGGHHHHHAEEEFHFEDFGGHHHHHFGFHGHHHDHHHFHHHHHHHFEGGEFHHGGE<EGHHH?CDGGGGFHEGGH<FFDHHBFDBC?GFGF<DDHFDCCDCE//=CD0=0:;C..:FGGGCDEFFFGGGGGGGGEGABDE.C0FFFGCFFAD/BACEDDE.;//99:B?E..://9FF/;/BF/:;=@D--.:;.;BA
@M03896:38:000000000-B4D98:1:1107:21965:13332 2:N:0:165
CCTGTTTGCTACCCATGCTTTCGAGCCTCAGCGTCAGTTGGTGCCCAGTAGACCGCCTTCGCCACTGGTGTTCCTCCCGATATCTACGCATTCCACCGCTACACCGGGAATTCCATCTACCTCTGCACTACTCAAGAAAAACAGTTTTGAAAGCAATTCATGGGTTGAGCCCATGGTTTTCACTTCCAACTTGTCTTCCCGCCTGCGCTCCCTTTACACCCAGTAACTCCGGACAACGCTTGCACCCTAC
+
ABBBBFFFFFFFGGGGGFGDGGEGHGGHHHHHGGEEGHHHFGGHFHFHFGHHHHE0EFGHAEDEGHBF@GGEGHHHHGGGGFGHHHHFEFGGHHHHHGEGGEFHHE>BCFHHHHFFHFFHHFHHGHHH2FHHF<G11FFFHGHC1>>F0FGGHF>GFHHHGBC.<<<<<GHFEHHHCGFEHGHHHHF0GHFFBCFCFFGFFGGGGGCFGGGGFFBFFBB9AAFF/9/9;F9-.9@9A-B.;E.;;BDFFF
@M03896:38:000000000-B4D98:1:1107:6641:13378 2:N:0:165
CCTGTTTGCTCCCCACGCTTTCGCACCTGAGCGTCAGTCTTCGTCCAGGGGGCCGCCTTCGCCACCGGTATTCCTCCAGATCTCTACGCATTTCACCGCTACACCTGGAATTCTACCCCCCTCTACGAGACTCCAGCTTGCCAGCATCAGATGCAGTTCCCAGGTTGAGCCCGGGGATTTCACATCTGACTTAACACACCGCCTGCGTGCGCTTTACGCCCAGTAATTCCGATTAACGCTTGCACCCTCC
+
ABBAAFFFFFFFGGGGEEEAFGEEDGGHFGHGAFEGFHHHFHHGEEEBFEEEEEEFGGGH1EDEGHE>>EFHHHHHHHHFGGHHHEGFEEEGGGHHH/BFG@DHHHECCCHHGGGHHHHGGGGHFHF..CEFG/C<<<0<CGD0.;CCGCCFH:C0:CGFHHH./0;//BFFB?@?D?FFBBFFFFF9/B9FFFFF/;DDCFFD.A;;AA@@9.;;;9DCFF.9;/BFFFB.99D/F.;...;9B;D.AD
@M03896:38:000000000-B4D98:1:1107:6622:13380 2:N:0:165
CCTGTTTGCTCCCCACGCTTTCGCACCTGAGCGTCAGTCTTCGTCCAGGGGGCCGCCTTCGCCACCGGTATTCCTCCAGATCTCTACGCATTTCACCGCTACACCTGGAATTCTACCCCCCTCTACGAGACTCAAGCTTGCCAGCATCAGATGCAGTTCCCAGGTTGAGCCCGGGGATTTCACATCTGACTTAACAAACCGCCTGCGTGCGCTTTACGCCCAGCAATTCCGATTAACGCTTGCACCCTCC
+
ABAAAFFFFFFFFEGE2EEFFGEEEEGHFGBCEED?EGHHDHGHGDEGHC0AA>0EGGGHAEDEGHA/>EFHFHHHHGFFGHHFHEFGFE?EBGHHH?DDC<?GHB2C2GGHGFHHHHHGGGDGFFG><A<DF0<0<CB/<CGG.;;CGB0CC:CF;:CGFF0.90/9BFFE---9-9FBFFFBFFF/9BB/BBBBBAEF;DCFEEF:;A=B-;A9FA.=@.A.;.BBFFE.A.;BB.@9.;9//;A.EF
@M03896:38:000000000-B4D98:1:1107:9061:13823 2:N:0:165
CCTGTTTGCTCCCCATGCTTTCGTACCTCAGCGTCAGTATTAGGCCAGATGGCTGCCTTCGCCATCGGTATTCCTCCATATCTCTACGCATTTCACCGCTACACCTGGAATTCTACCATCCTCTCCCATACTCTAGCTTCCCAGTATCGAATGCACTTCCTACGTTAAGCTCAGGGATTTCACATCCCACTTACAAAGCCGCCTACGCACGCTTTACGCCCAGTAAATCCGATCAACGCTCGCACCCTCC
+
AAAAAFFFFFFFGGCG4BF5FGEFCHGHHGHHEEEEEGHHAG55BCCGGH5BBFBFGHHH1EDEFH111BFGHGFHHGDFFGFGFFHFG?EFFFGGHEEEGEGHFFCFGBGGFGDEFGHHAGHGGHHH33FFG2?1FG21BGB1?@>D/<0CG@>11@@F1G1/00</?1FGC000<<<FFDGHHHH.0<CDF0=00/<C-ACGGE.-:A-B.A.BF..;?A.:CB0FGF..A-;;B.9.9--;;9D.A.
@M03896:38:000000000-B4D98:1:1107:9043:13832 2:N:0:165
CCTGTTTGCTCCCCATGCTTTCGTACCTCAGCGTCAGTATTAGGCCAGATGGCTGCCTTCGCCATCGGCATTCCTCCATATCTCTACGCATTTCACCGCTACACCTGGAATTCTACCATCCTCTCCCATACTCTAGCTTCCCAGTATCGAATGCAATTCCTAAGTTAAGCTCAGGGATTTCACATCCCACTTAAAAAGCCGCCTACGCACGCTTTACGCCCAGTAAATCCGTTTAACGCTCCCACCCTCT
+
AAAAAFBFFFFFGGGGFFFFGGGGHHGHHFHHGEEGEHFGGH5GEEG2GH5FFGFEGHHHAEDEFH?AEFEHGFFHGGFGHHHGHHHGGFGGHHGHH>EEGEFGHFHGFHHHHHHHFGHFEHHHHHHHFHGGH3FBFGHHHHH22@@F/FGHF2F@1?GH<1D?<<1?<1D<G000.<FGFDGDGGF.<CCDG0<D0<.C-;@ADH.ADFAD?A.B0..A-9.99;BBFF..9/;/;AD.D.;..;DEF.
@M03896:38:000000000-B4D98:1:1107:9061:13842 2:N:0:165
CCTGTTTGCTCCCCATGCTTTCGTACCTCAGCGTCAGTATTAGGCCAGATGGCTGCCTTCGCCATCGGTATTCCTCCATATCTCTACGCATTTCACCGCTACACCTGGAATTCTACCATCCTCTCCCATACTCTAGCTTCCCAGTATCGAATGCAATTCCTAAGTTAAGCTCAGGGATTTCACATCCCACTTAAAAAGCCGCCTACGCACGCTTTACGCCCAGTAAATCCGATTAACGCTCGCACCCTCT
+
ABAABFFFFFFFGGGGCFGEGGDGFHGHHHHHGGGGGHBGGFGHGFEFHHFGFGBEGHHH1EEEFHEA1BFGHHGHGGGGHHHHHHHFGFDFFGFHHFEGF@GHHHG0BFGFHGHFFHHHHHHHFHHFDGHHHBF3BGDGHHG2?2@F?GHHH2@@2@FGBGBF11<1<DGCG0?0.>FGHDGGHHH.>>.D<0<BB.<CCCGGGC;-EC?D?.EBFAA-;D./;90CFGAFBA.B/DA.;-;;9DFEEF
@M03896:38:000000000-B4D98:1:1107:7933:13844 2:N:0:165
CCTGTTTGCTCCCCACGCTTTCGCACCTGAGCGTCAGTCTCCGTCCAGGGGGCCGCCTTCGCCACCGGTATTCCTCCAGATCTCTACGCATTTCACCGCTACACCTGGAATTCTACCCCCCTCTACGAGACTCCAGCTTGCCAGTATCAGATGCAGTTCCCAGGTTGAGCCCGGGGATTTCACATCTGACTTAACACACCGCCTGCGTGCGCTTTACGCCCAGCACTTCCGATTAACGCTTGCACCCTCC
+
BBBBBFFFFFFFGGGGCFFEFGEEEGGH3BFFCGEDGHGH5BEHHD?CG1AA>>>EEGGHAEDEFGE/>EGHHHHHF2BFGHHHHHHGGEFGHHGHHDCFG@FGHFFGBGHHHFDGGGHGGGGHFHFA>.CDF/<<CG0<<CG00;<GCCGGB::C0CGFHCCC/9F/CFFE-C@-@DFBFFFFFFB/;BFF/9BB/9AD-@BD?A-.;AB=D.;:9.;-@A...99BFE?D..A/B.9.:.9/;BAEE.
@M03896:38:000000000-B4D98:1:1107:7945:13863 2:N:0:165
CCTGTTTGCTCCCCACGCTTTCGCACCTGAGCGTCAGTCTTCGTCCAGGGGGCCGCCTTCGCCACCGGTATTCCTCCAGATCTCTACGCATTTCACCGCTACACCTGGAATTCTACCCCCCTCTACGAGACTCAAGCTTGCCAGTATCAGATGCAGTTCCCAGGTTGAGCCCGGGGATTTCACATCTGACTTAACAAACCGCCTGCGTGCGCTTTACGCCCAGTAATTCCGATTAACGCCTGCACCCTCC
+
ABBABFFFFFFFGGGG?EEFFGEEEGGHE3FFEGE?EGHHGHGHGEEGHFCEEEEEGGGH1EAEEHE>EEGHHHHHHHFDGGHHHGGFGEEGHHHHHDBDDCGHHHFF2GGHHHFHHHHGGGGHHFC..<<GF0<=<GF/<GD0:;GCGF;GG:C0;GGHHG0::9;/CFGG-A?-?EGGFFFFFFF/9BFFFFF:/AAE@DFFFFFDFFFF;..BFFD9@FE:/B9/BF/9AA99F.;-..9;9/DFFF
@M03896:38:000000000-B4D98:1:1107:7927:13871 2:N:0:165
CCTGTTTGCTCCCCACGCTTTCGCACCTGAGCGTCAGTCTTCGTCCAGGGGGCCGCCTTCGCCACCGGTATTCCTCCAGATCTCTACGCATTTCACCGCTACACCTGGAATTCTACCCCCCTCTACGAGACTCAAGCTTGCCAGTATCAGATGCGGTTCCCAGGTTGAGCCCGGGGATTTCACATCTGACTTAACAAACCGCCTGCGTGCGCTTTACGCCCAGTACTTCCGATTAACGCTTGCACCCTCC
+
ABBABFFFFFFFGGGEAEEFGGGGGGGHGFGGEGEGGHHHFHHHGGDFHFAFEEEGGGGHEEFEGHE@>EFHHHHHHHHGGHHHHHHGCEFEGHGHHGGGFCFHHHGFBFHHHHHHHGHGGGDGFGGDAEDHFCFGDGF/CGBC0;:CGGCGB:-;C@EFGFF?/BCFGGGGGGA?-;BBFFFFFFB/9BFFFFFBFFFFFFFFFFAADDAF-:.::ADAFD.;;/:/FFA.9AA/B.-.:A:/:FFEEA
@M03896:38:000000000-B4D98:1:1107:7167:13927 2:N:0:165
CCTGTTTGCTACCCACACTTTCGAGCCTCAGCGTCAGTTGGTGCCCAGTAGGCCGCCTTCGCCACTGGTGTTCCTCCCGATATCTACGCATTCCACCGCTACACCGGGAATTCCGCCTACCTCTGCACTACTCAAGCAAACAGTTTTGAAAGCAGTTTATGGGTTGAGCCCATAGATTTCACTTCCAACTTGTCTTCCCGCCTGCGCTCCCTTTACACCCAGTAATTCCGGACAACCCTTCTGACCTACGT
+
ABAAAFFFFFFFGGFECEFAFGGAGEFHHHHFEFEEFHHD3EFGHFBFGGDGGGEFGGGHAEAEEHF2@B?EGFHHHGGFGEGGHHHFEFEGHHHHHEFGGCFGHEB@/BGFGHHGGDDGFDGF1FFG1FGGC11?1>F1>0<=1>F0.FFBCFC=DDGDDHE<<-=/0CCG/C:0CFBFHGGHHHF0C/0C0CF0B0F.ADFG.9@?FGFFBFFB99BA9./://;FF;9.-;...;.9./;/BF/BB;.
@M03896:38:000000000-B4D98:1:1107:24376:14020 2:N:0:165
CCTGTTTGCTCCCCACGCTTTCGCACCTGAGCGTCAGTCTTCGTCCAGGGGGCCGCCTTCGCCACCGGTATTCCTCCAGATCTCTACGCATTTCACCGCTACACCTGGAATTCTACCCCCCTCTACGAGACTCAAGCTTGCCAGTATCAGATGCAGTTCCCAGGTTGAGCCCGGGGATTTCACATCTGACTTAACAAACCGCCTGCGTGCGCTTTACGCCCAGTAATTCCGATTAACGCTTGCACCCTCCG
+
ABABBFFFFFFFGGGGCEFEGGGGEGGGGFHHGGGGGHHHGHHGEGGHGECEGEEGGGGHEEDEGHEEEGGHHHFHHGHHHHHHHHHGGFGGHHGHHFGGGFFHHHGFBGHHGHHHGHHGGFGHHHGA..CDBCGGHHFGHHHC:;CCFFCHHCCGCGHCHH0;:9;FFGGGGGGG?CF09BFFFFF//BFFFFFB99EFFFFFFFA;DD;B;A.9BEDFBF.;99/FFF/9.;./;.-.;.ABFFD.9A.
@M03896:38:000000000-B4D98:1:1107:24350:14027 2:N:0:165
CCTGTTTGCTCCCCACGCTTTCGCACCTGAGCGTCAGTCTTCGTCCAGGGGGCCGCCTTCGCCACCGGTATTCCTCCAGATCTCTACGCATTTCACCGCTACACCTGGAATTCTACCCCCCTCTACGAGACTCAAGCTTGCCAGTATCAGATGCAGTTCCCAGGTTGAGCCCGGGGATTTCACATCTGACTTAACAAACCGCCTGCGTGCGCTTTACGCCCAGTAATTCCGATTAACGCCTGCACCCTCC
+
AAAAAFFFFFFFGGGGAEEFFGAEEGGGGHHHGGGGGHHGFHGGGEDGB10EAEEGGGGHEEDEEHE>EEGHHHHHGFGFHHHHHHHGEEEGHHHHHDCCCCGGHHFGBHHHGHGHHHHGGGGHGHCC.<CGC0/<<CD<GGHB:CGCGCGFF:CCCGGHHH0::0/C/FGE?C@A?CFFFGGGFFE//BFBBFFFF?FEFAADFEFDDDC@-;./BAABFFE/9B:BBBBF...9/.9-9.;BBFFFFF
@M03896:38:000000000-B4D98:1:1107:16946:14041 2:N:0:165
CCTGTTTGATACCCGCACCTTCGAGCTTAAGCGTCAGTTGCGCTCCCGTCAGCTGCCTTCGCAATCGGAGTTCTTCGTCATATCTAAGCATTTCACCGCTACACGACGAATTCCGCCAACGTTGTGCGTACTCAAGGAAACCAGTATGCGCTGCAAGTCAGACGTTGAGCGTCTACATTTCACAACACACTTAATATCCAGCCTACGCTCCCTTTAAACCCAATAAATCCGGATAACGCCTGGACCTTCC
+
BCBCBFFFBFDFGGGGE?FFGGGHHGGHHHHHGFEEEHFHHEEAEEFEFEEAGFGGHHFHGEDFEG??EEEFHHHHHFFHFHFHFHHHFGGGEHHHHGGGGEHHFGEDDFHGHHCDDCCGC/F/F?BD/E@GD<G1>FGHHHGC=DD0D.AC-C<GBCHHHHH@:C.CCGCFEA.CFFFFFGGGEAEGGGG0CFFGGFFFFGGGFFDFEDDE//:/:/B/AE.9BFFFFF?CDDFEBADFE.;/FF//:F
@M03896:38:000000000-B4D98:1:1107:6738:14281 2:N:0:165
CCTGTTTGCTCCCCACGCTTTCGCACCTGAGCGTCAGTCTTCGTCCAGGGGGCCGCCTTCGCCACCGGTATTCCTCCAGATCTCTACGCATTTCACCGCTACACCTGGAATTCTACCCCCCTCTACGAGACTCAAGCTTGCCAGCATCAGATGCAGTTCCCAGGTTGAGCCCGGGGATTTCACATCTGACTTAACAAACCGCCTGCGTGCGCTTTACGCCCAGTAATTCCGATTAACGCCTGCACCCTCC
+
AAA>AFF>FFFFGGFGEEF0FG?EFGGHFFGGEGGCEHHGCHHGEE?1B//EAFEEEGEH/E?EEHE/>ECGHHHHHFHGGGGHHHHFEEAFHHHHH?CGG?FGGHE00FGGGHHFGHHGGGGFFGFC..<GC0/0<<0<<G=0.:;;;C0CHCC0;;GFFHFCB09/;FFG-9@-9.:CFBFFFFF/;;FFBFB//AAF-9@FEF@BBB-@---BB-A>?F?:/B/:BF/A-;BFF-@;F9:9BFFEEF
@M03896:38:000000000-B4D98:1:1107:24032:14302 2:N:0:165
CCTGTTTGCTCCCCACGCTTTCGCACCTGAGCGTCAGTCTTCGTCCAGGGGGCCGCCTTCGCCACCGGTATTCCTCCAGATCTCTACGCATTTCACCGCTACACCTGGAATTCTACCCCCCTCTACGAGACTCAAGCTTGCCACTATCAGATGCAGTTCCCAGGTTGAGCCCGGGGATTTCACATCTGACTTAACAAACCGCCTGCGTGCGCTTTACTCCCAGTACTTCCGATTAACGCTTGCACCCTCC
+
ABAAAFFFFFFFGGGGFEEAFGEFFGGHGGHGEGEEEHHHGHHHEEACEAAEEEEFGGGHEEFEGHE?>>FGHHHHGFGGHHHHHDGFF/EFHHGHHDDGGCFHHHFFBGGFGGDGHHHGGGGHDHF..<<GC0/0<CD<<G00:/CC00:;C:;;;GGGHF0.;:/;9CFE9:-;-9CCFFGFFFF/;BFFB/;B/9AEFFFFFF-;.9::-:A/B/;BE.B/BBBFFF.:.;D:FA@.;.A/;FDEAD
@M03896:38:000000000-B4D98:1:1107:24025:14322 2:N:0:165
CCTGTTTGCTCCCCACGCTTTCGCACCTGAGCGTCAGTCTTCGTCCAGGGCGCCGCCTTCGCCACCCGTATTCCTCCAGATCTCTACGCATTTCACCGCTACACCTGGAATTCTACCCCCCTCTACGAGACTCCAGCTTGCCAGTATCAGATGCAGTTCCCAGGTTGAGCCCGGGGATTTCACATCTGACTTAACAAACCGCCTGCGTGCGCTTTACGCCCAGTAATTCCGATTAACGCCTGCACCCTCC
+
AAAAAFFFFFDFFFGEEEEEFGEGEGGFBAFFEGGGDEFGAGEFEE1FF11AAA>EEGGH1EA>EF1/?/FGGFHHG2EEFHHHFFHFEEEEFG?GH/BG?<BFGHF0<<FGGGDFGHHGGGGH1>C..>>FC1<<<C0/<G=0<0==D00=C0;0:<CHHH0./0/:;GHE@9---;99CCFFGGF;0CBB/;;9/9AE-@ADA.;9AA->>.E//:9-;A.9/;FBFF/.;9.9/.;-9.;.;/9AAA
@M03896:38:000000000-B4D98:1:1107:19316:14460 2:N:0:165
CCTGTTTGCTCCCCACGCTTTCGCACCTGAGCGTCAGTCTTCGTCCAGGGGGCCGCCTTCGCCACCGGTATTCCTCCAGATCTCTACGCATTTCACCGCTACACCTGGAATTCTACCCCCCTCTACGAGACTCAAGCTTGCCAGTATCAGATGCAGTTCCCACGTTGAGCCCGGGGATTTCACATCTGACTTAACAAACCGCCTGCATGCGCTTTACGCCCAGTAATTCCGATTCACGCTTGCACCCTCC
+
BCBBCFFFFFFFGGGGEEEFGGGFGGGGGGHGEFFGEHHHHHHHGFGHHFCGEEEFGGGHAEEEFHE>>EGGHHHHHGHHHHHHHHHEEEFFGHGHHDCGGCGHHHGHFHHHGHHGHHHGFGGHHHG..CEHF0C<DCF/CHG:::CCG0<CGFBCCGHHHH.:9:;CFFGGCA-?F.FGFFFBFFF//;FFBB:::AEFFFAFFFBFFF?F;AFFFEDCFF.;//:/FFBA.;/9B?F.;A;/BFDEFF
@M03896:38:000000000-B4D98:1:1107:19299:14469 2:N:0:165
CCTGTTTGCTCCCCACGCTTTCGCACCTGAGCGTCAGTCTTCGTCCAGGGGGCCGCCTTCGCCACCGGTATTCCTCCAGATCTCTACGCATTTCACCGCTACACCTGGAATTCTACCCCCCTCTACGAGACTCACGCTTGCCAGTATCAGATGCAGTTCCCAGGTTGAGCCCGGGGATTTCACATCTCACTTAACAAACCGCCTGCATGCGCTTTACTCCCAGTAATTCCTATTAACGCTTACACCCCCC
+
>A>3>FFBFFFFGEFFEEEEFGEEEGGFAGHHEGAEEG5GFHAGAAABF10AAE>EEGGH1?AEEH1>>EFFFFHHHGHBGGHHH4FFEE?FGG?DHBBGCCFGHGF<?CFGGHHFHHE?@@ECGFFCADFHFC/<<<<.<;;0:0;CG0<C0:0C:;GHHF0./;;/BFFGB----99C9BFBFFF/:;9999;;/99A-@9.EFB/9BDDB..:B/;/..99/B9/9F//99/9/AB.;.9;;;;--;
@M03896:38:000000000-B4D98:1:1107:17621:14724 2:N:0:165
CCTGTTCGATACCCGCACTTTCGAGCTTCAGCGTCAGTTGCGCTCCAGTGAGCTGCCTTCGCAATCGGAGTTCTTCGTGATATCTAAGCATTTCACCGCTACACCACGAATTCCGCCCACTTTGTGCGTACTCAAGGAAACCAGTTCGCGCTGCAGTGCAGACGTTGAGCGTCTACATTTCACAACACGCTTAATCTCCGGCCTACGCTCCCTTTAAACCCACTACATCCGTATAACGCCCGGACCTTCC
+
ABBABFFABFBDGGEEGAEBFGEFHEEGGGHG?EEEEHHHH?EAEEFBDBBFFGFHHHHG1EBEEG??>EEFGHHHHGGFHFHFHGHHFFGHHHHHHFFGFEFHHHGEEFHHHH2?DGGGHGH2GFFE?DFHG1F11CGFGHG.<FGFD>CCDC<<=<DDFHH@EECGGH?DEEAFCFBFGGGGGGGGAD.AC0BFBFF.?BFFFFADEA.A.//:/9;FDE??FBFBFFF.:.;/B.:DF;9>;D.;FF
@M03896:38:000000000-B4D98:1:1107:14359:15454 2:N:0:165
CCTGTTTGCTCCCCACGCTTTCGCACCTGAGCGTCAGTCTTCGTCCAGGGGGCCGCCTTCGCCACCGGTATTCCTCCAGATCTCTACGCATTTCACCGCTACACCTGGAATTCTACCCCCCTCTACGAGACTCAAGCTTGCCAGTATCAGATGCAGTTCCCAGGTTGAGCCCGGGGATTTCACATCTCACTTAACAAACCGCCTGCATGCGCCTTACGCCCAGTAATTCCGATTAACGCTTGCACCCTCC
+
ABBABFFFFFFFGGGGEEEFFGEEFGGFBFFFEEEG2FGHGHHHGE?GFE0FAEEEGEGHEEDDGHE>EEGHHHHHHBG3FFGFHHGFFFGG2GGGHDDGGCGHHHG0C2F?GDGGHHHGGGGCDFF.<ECHHC/<<CG/<G=0:<:C;0CC:CCGGCHHHB0.::9/9CFF;B-9-;CFFGGFFFF//;BFF/;FBFFFFB=D.A9//:9A.;9/BEDFFAA9;/99BF/.;.A9F9-;..9/;BD?EF
@M03896:38:000000000-B4D98:1:1107:14367:15471 2:N:0:165
CCTGTTTGCTCCCCACGCTTTCGCACCTGAGCGTCAGTCTTCGTCCAGGGGGCCGCCTTCGCCACCGGTATTCCTCCAGATCTCTACGCATTTCACCGCTACACCTGGAATTCTACCCCCCTCTACGAGACTCAAGCTTGCCAGTATCAGATGCAGTTCCCAGGTTGAGCCCGGGGATTTCACATCTGACTTAACAAACCGCCTGCATGCGCTTTACGCCCCGTAATTCCGATTAACGCTTGCACCCTCC
+
BBBABFFFFFFFGGGEAFEFFGEEEFGGBGHFEEEEEGGHFHHHGFEGFE0EEE>EEGGH1EE?EH>/>EFHHHHHHFHFHGHHHHHFFEGGGHGHHDBDC@FGHHF0FCGFHH1FGFHGGGGHBFC<.<CHC</0<C=/<G=0:0:<;;0C::0;:<GHHB0./99//CFG-----;BCFGGCFFF/9BFBBF;9;AAE-@DDE.FF9BAA>.;BB;99B-@A-A.BFF/.99./B.;..99/9BDAEF
@M03896:38:000000000-B4D98:1:1107:23193:15698 2:N:0:165
CCTGTTTGCTCCCCACGCTTTCGCACCTGAGCGTCAGTCTTCGTCCAGGGGGCCGCCTTCGCCACCGGTATTCCTCCAGATCTCTACGCATTTCACCGCTACACCTGGAATTCTACCCCCCTCTACGAGACTCAAGCTTGCCAGTATCAGATGCAGTTCCCAGGTTGAGCCCGGGGATTTCACATCTGACTTAACAAACCGCCTGCGTGCGCTTTACGCCCAGTAATTCCGATTAACGCTTGCACCCTCC
+
ABBBBFFFFFFFGGGGGEEAFGEGFGGFFFHGEGEFEHHHHHGGGEDGC10EAE>EFGGHFEDEGHF/>EFHHHHHGFHHHHHHHHGFE?FEHHHHHFCCGCFGHHECCGHFHHHFHHHGGGGFHHF??AEHH0/DDGD<CHGC:0;CC0CGC:<:;CHHHH0./:/;FFB;@@@--9CCFGGFFFF//BF//99BBFFFFFCFFF=A.DCD=.AFF9A>BF?:B/BBFFF..A?BF.@.9:AFBFDAA;
@M03896:38:000000000-B4D98:1:1107:27349:16346 2:N:0:165
CCTGTTTGCTCCCCACACTTTCGCGCCTCAGCGTCAGTTGTCGTCCAGAAAGCCGCCTTCGCCACTGGTGTTCCTCCTAATATCTACGCATTTCACCGCTACACTAGGAATTCCGCTTTCCTCTCCGATACTCAAGGCTGTCAGTTTCAATCGCAGCCCCGGGGTTAAGCCCCGGTATTTCACGACTGACTTGACAGTCCGCCTACGCGCCCTTTACACCCAGTACATCCGTACAACGCCTGTCACCTAC
+
ACCBBFFFFFFFGGGGGEGGGGEGEGGGGHGHGGFGGHHHFHEGGEEFHHHFGGEEGGGHAEGEEGBF@FFEGHHHHHHHHHHHHHHFGGGGHHHHHEEEGEFHGHFFGHHHGHCECFGHHFHHHHGDADGHFFF???C0?GGFDFHFGG1FCFFCEEFGEE-:::;G:CGHGG?-A?FGGBF9CBE.;FBB09BF0BFFFFFFFFDA=DAF-;F0BFBFFFE0B0;FFFD.::AFFDF-9.;90;BFBF
@M03896:38:000000000-B4D98:1:1107:11676:16455 2:N:0:165
CCTGTTTGCTCCCCACACTTTCGCGCCTCAGCGTCAGTTGTCGTCCAGAAAGCCGCCTTCGCCACTGGTGTTCCTCCTAATATCTACGCATTTCACCGCTACACTAGGAATTCCGCTTTCCTCTCCGATACTCAAGGCTGTCAGTTTCAATCGCAGCCCCGGGGTTAAGCCCCGGTATTTCACGACTGACTTGACAGTCCGCCTACGCGCCCTCTACACCCAGTAAATCCGGACAACGCTTGTCACCTAC
+
ABAAAFFFFFFFGGCEGEGBBGEEEEGGGFGHEEEGFHFGAFEGEA1GFF3BFGEFGGFGAEGEGF@2@FBBFHHHHHHHFGHGGHHGGGGEHHGHHFGGCEFHGGGFFGHHHGGFFAFHHGHHHHGBBF@DD??11?CCGGHF1>FGF1DH.>FCCHDDD@--;-;;0;GHGG?-99CF9BC.ABD./;000;;//;FFDDFFFFD=9@=99..9B/B/:AF/;9BBBB.9.9;:A;99..;BBBFB/;
@M03896:38:000000000-B4D98:1:1107:11691:16465 2:N:0:165
CCTGTTTGCTCCCCACACTTTCGCGCCTCAGCGTCAGTTGTCGTCCAGAAAGCCGCCTTCGCCACTGGTGTTCCTCCTAATATCTACGCATTTCACCGCTACACTAGGAATTCCGCTTTCCTCTCCGATACTCAAGGCTGTCAGTTTCAATCGCAGCCCCGGGGTTAAGCCCCGGTATTTCACGACTGACTTGACAGTCCGCCTACGCGCCCTTTACACCCAGTACATCCGTACAACGCTTGTCACCTAC
+
ABBAAFFFFFFFGGGGGEGFFGEEAEGGGHHHGGGEEHGGEGGGGEEGHG3FGGEEGGGHEEGEFHF2BFGEGGHHHHHHHHHHHHHFFEFGGHHHHFEGCEFHHHHGFHHHHGCFGGGHHHHHHHGDD@DHFDC???F?FF1<FDHGFGGHGFF>AGGGD-@A;-;GCGHHGGA:DAFGGGGED@E.:CFF0BB99BFFDFFFFFDDADDF-BBFFFFBDE?BF/BFFFD..;9BB-@.9.;9;FF/;B
@M03896:38:000000000-B4D98:1:1107:21794:16479 2:N:0:165
CCTGTTTGCTCCCCACGCTTTCGCACCTGAGCGTCAGTCTTCGTCCAGGGGGCCGCCTTCGCCACCGGTATTCCTCCAGATCTCTACGCATTTCACCGCTACACCTGGAATTCTACCCCCCTCTACGAGACTCCAGCTTGCCAGTATCAGATGCAGTTCCCAGGTTGAGCCCGGGGATTTCACATCTGACTTAACAAACCGCCTGCGTGCGCTTTACGCCCAGTAATTCCGATTAACGCTTGCACCCTCC
+
ABA>AFFFFBDFGGGGCFE2FGEEFGGHGHFHGGGEGHHHFHHGFEDCG?0AEEEEFGFHAEDEEH?/>EFGGHHHGGB3GGFHHHHFEEAEGHHHHDBGGC?FHHFC2GHHHFFGHHHGG?DGFHFC.CCGC//<GG0<<GDC0<<CC:;CGGCCCHHGHH0./0:/BFGGC---BG/BBFFFFFF:;FFFFFB9/AEFFFFFFFFDFDBD;../FAD=BD./999FFBFA.9A;FAD.;E.:;BD.:A
@M03896:38:000000000-B4D98:1:1107:21798:16497 2:N:0:165
CCTGTTTGCTCCCCACGCTTTCGCACCTGAGCGTCAGTCTTCGTCCAGGGGGCCGCCTTCGCCACCGGTATTCCTCCAGATCTCTACGCATTTCACCGCTACACCTGGAATTCTACCCCCCTCTACGAGACTCAAGCTTGCCAGTATCAGATGCAGTTCCCAGGTTGAGCCCGGGGATTTCACATCTGACTTAACAAACCGCCTGCGTGCGCTTTACGCCCAGTAATTCCGATTAACGCTTGCACCCTCC
+
BBBBBFFFFFFFGGGGAEEFFGEEEGGHCGHHEGEGEGGGHHGHFEEHGFEGEE>EGGGHEGFGGHD>>EFHHHGHGGGGHHHHHHHGGEEGHHGHHGGGCCGHHGHFFHHHGHHGHHHGGGGHHHG?<ECGF0<<DCD<GHH0:<CCG0<GG:G0;CGFHG0./9/:CFGGDB?BFDFGFFFGFFF;;FFBBFBBF?EFFFFDFFFAFD;B9A.:FFDFFFA9B//;BB/;.:AFFFF:.;:9BFFEEF
@M03896:38:000000000-B4D98:1:1107:8742:16621 2:N:0:165
CCTGTTTGCTCCCCACGCTTTCGAGCCTCAGCGTCAGTTACAAGCCAGAGAGCCGCTTTCGCCACCGGTGTTCCTCCATATATCTACGCATTTCACCGCTACACATGGAATTCCACTCTCCCCTCTTGCACTCAAGTTAAACAGTTTCCAAAGCGTACTATGGTTAAGCCACAGCCTTTAACTTCAGACTTATCTAACCGCCTGCGCTCGCTTTACGCCCAATAAATCCGGACAACCCTCGGGACCTACG
+
AAAAAFFFFFFFGGGGEEEFFGEFGFEHHHHHEEEFGHHHHHHGFFFGFFBEGGAEEEFG1EDEGH>>>>EEHHHHHGHHHHHHHHHGGGFGHHHHHEEGGCFGGGGGHHHHHHHHHHHHHHGHGHF@FGHHF2CF??<?FGHC1FHHHHDFFCA>CAF1=G1==D00<GHHHHHHHGHHHCCGHH00;/;GFHHBFHH-@DFGF-?@E?AA9CFB:AAF?E//;/BFF.;:B@.::..A-.-:;A/B;;
@M03896:38:000000000-B4D98:1:1107:13575:17117 2:N:0:165
CCTGTTTGCTCCCCACGCTTTCGCACCTGAGCGTCAGTCTTCGTCCAGGGGGCCGCCTTCGCCACCGGTATTCCTCCAGATCTCTACGCATTTCACCGCTACACCTGGAATTCTACCCCCCTCTACGAGACTCAAGCTTGCCAGTATCAGATGCAGTTCCCAGGTTGAGCCCGGGGATTTCACATCTGACTTAACAAACCGCCTGCGTGCGCTTTACGCCCAGTAATTCCGATTAACGCTTGCACCCTCCG
+
BCCBBFFFFFFFGGGGGFEFFGGGGGGHGHHFEEEEEHHHHHHHFG?3G??EEEEFGGGHAEFEGHE@>EFHHHHHHGHHHHHHHEHGGFGGHHGHHFCGFCGHHHGH<FHHHHHGHHHGGGGHHGFE.ACGF0/<DCG<GHGG0;;CGC:GHCFGGHHHHHH.:9C/CFGG?CAD-CBFFGGGFFF//FFFFFF/;AEEFFFFFF9:AD-@-A.FFEFFFF?B/BFBFFBDAAFFFDF?;E./9BDE?D.
@M03896:38:000000000-B4D98:1:1107:5138:18053 2:N:0:165
CCTGTTTGCTCCCCACGCTTTCGTGCCTCAGTGTCAGTTACAGTCCAGAGAGCCGCCTTCGCCACTGGTGTTCCTCCTAATATCTACGCATTTCACCGCTACACTAGGAATTCCACTCTCCTCTCCTGCACTCAAGTTTCCCAGTTTCAAAGGCTTACTACGGTTGTGCCGTAGCCTTTCACCTCTGCCTTAACAAACCACCTACGCACCCTTTACGCCCCGTAATTCCTGACAACCCTAGCCCCCCACC
+
ABBBBFFFFFFFGGGGEEEEFGE4FFGFHB35FEFDGGHHFGEGHC5FGE2AFGAEEEGHEE1BEB32@BGEGHHHHHFDGGHHHGG?EBEFHHGGH?EE/EFGD3EG3EFGGHFEFHHHHFHHHHHGHFHHF22B3?BFGGF2<>FH@D22<?<01?11<?<?<-.<=F-..<FGGFHG0GFHHG00<0<000:0.;C.CCHGH.:99AD.9F0C;C?B--9-:.;/B/;//9/;.....//:A=-9D.
@M03896:38:000000000-B4D98:1:1107:5119:18054 2:N:0:165
CCTGTTTGCTCCCCACGCTTTCGTGCCTCAGTGTCAGTTACAGTCCAGAGAGCCGCCTTCGCAACTGGTGTTCCTCCTAATATCTACGCATTTCACCGCTACACTAGGAATTCCACTCTCCTCTCCTGCACTCAAGTTTCCCAGTTTCAAAGGCTTACTACGGTTGAGCCGTAGCCTTTCCCCTCTGCCTTAAGAAACCACCTACGCCCCCTTTACCCCCACTACTTCCGGATAACACTACCACCCTACG
+
ABAAAFFFFFFFGGCF?EEAFGEFFFHFHFHHHFGGHHGFHHFHHGFHHA2EAGAEFGGHAE1BEF33@BEEFHHHHHHHHBDGGHHGGGGGGHGHHEEEE@FGFHHGBFHHHHFHFFEHHFHGGHFFFGHHFF223@@GHHF2@2@GFB2@<??0?FFDD?/?/-0>>F-<.<CDHFHG0<CCDFC0<<CCC000:C:GFGGHH;---;A9.0CC0;9@?..//;C/;.-.99/B/;/;/:/;AD.BA.
@M03896:38:000000000-B4D98:1:1107:5138:18075 2:N:0:165
CCTGTTTGCTCCCCACGCTTTCGTGCCTCAGTGTCAGTTACAGTCCAGAGAGCCGCCTTCGCAACTGGTGTTCCTCCTAATATCTACGCATTTCACCGCTACACTAGGAATTCCACTCTCCTCTCCTGCACTCAAGTTTCCCCGTTTCAAAGGCTTACTACGGTTGAGCCGTAGCCTTTCACCTCTGCCTTAAGCAACCACCTACGCACCCTTTACTCCCCGTACTTCCGGCTAACGCTAGCCCCCTAC
+
AA?1AFBBFFFFGGBE1EE0AFA0AFFDGBFHBFF2DFAADABAEC1FF/0/AFAEGGGG/EA/AB001>>BDDHFCGFGDGHHFDGFGEF/BFGGG/E//>>F1BG011BG>GBB>C1F0GGGHEF<CFGHB01<2>2F2G0/<0@@FDB<0?10??11FFAG.-01>F<.<CEGHHGFDDGCH000:0000000/;..CC.//.-9A@..9C;;09C9.:.9AFFBB9--99//-;---//99;-;A
@M03896:38:000000000-B4D98:1:1107:16794:18157 2:N:0:165
CCTCATCCATCCCCACACTTTCGACCCACATCGTCAACACACACCCAGTAAGCCGCCTTCGCCACCGTTGTTCCTACCAATATCTACGCATTCCACCGCTACACCTGGCATTCCTCCTACCTCTGCACTACTCTATACAATCCCTTTTCACAGCAGTTCCAGCGTTGAGCCCATGTATTTCACTTCCAACTTGCCTACCCGCCTACGCACCCTTTACACCCAGTCATTCCGAACAACGCTCGATCCCACC
+
1>111@1113@1A11A111B130B00A0A0110AA0/11///ABA//BBA2111AAA/BBFE//>>/0//?/12B21>1B@B2FFF@FEEEFHHHHHAE>/<<GF00000BDFD2BG01F01B@112@110@F2@22@1?1?01<1??111FF?001>F1110-<<-</CGC.//00=<DD0C0;<00:C/:00/00;;;;@@B.;AA.;AB.9;9BFBF:.-9///////---9:;-;-9--/9-9/;;
@M03896:38:000000000-B4D98:1:1107:28806:19110 2:N:0:165
CCTGTTTGCTCCCCACGCTTTCGCACCTGAGCGTCAGTCTTCGTCCAGGGCGCCGCCTTCGCCACCGGTATTCCTCCAGATCTCTACGCATTTCACCGCTACACCTGGAATTCTACCCCCCTCTACGAGACTCAAGCTCGCCACCATCAGATGCAGTTCCCAGGTTGAGCCCGGGGATTTCACATCTGACTTAACAAACCGCCTGCGTGCGCTCTACGCCCAGTAATTCCTATTAACGCTTGCACCCTCC
+
>A>1>FD1BDFFGCBFEAA0AABEEGGFF0BBAFGEAGFHBGFFEE/10//AAE>>EEEF/?/BBC>/>>?GFF2GC0B1FEFFDGHFEE/E>FGHD/<CCCDFFH000?<GF>FDGHFG@CGG1G<<.>C1<0<<<<0.<A....<CB00<G::;;CCGCF0.9099BFGG?-;--9/;CBFFFFF/;FB/9/9B/::E-;--;A@BAA@@@--/;-9@@9-;/;9/;9/::///;9;-9-:99BBEFF
@M03896:38:000000000-B4D98:1:1107:28826:19118 2:N:0:165
CCTGTTTGCTCCCCACGCTTTCGCACCTGAGCGTCCGTCTTCGTCCAGGGGGCCGCCTTCGCCACCGGTATTCCTCCAGATCTCTACGCATTTCACCGCTACACCTGGCATTCTACCCCCCTCTACGAGACTCAAGCTTGCCAGTCTCAGATGCAGTTCCCAGGTTGATCCCGGTGATTTCACATCTTACTTCACCATCCGCCTTCGTGCGCTTTACGCTCAGTACTTCCTATTAACTCTTGCACCCTCC
+
BB@BAFBFFFFCFC4EEEAFFFEEEGGCF3BB2EE22B2FAG1FA?1CF1E0>>>EEEGH1EA?EF>>E/?FGGHFFBF3BFGGH4FFGAD/FHGDHG<///2GFHBF02?FFH1FFHCC@-A<<=F..<<<CC/<<C0/;CC0C0CCFF0F:0:CC;<GHC0;/09/0;;:D?-9.;;0F0;0;;0;0;0;00//:/;..;9..;.9;A-;=9E/;.9.99//;;B9:B//;9//://9;/9:9;9.A.
@M03896:38:000000000-B4D98:1:1107:28810:19129 2:N:0:165
CCTGTTTGCTCCCCACGCTTTCGCACCTGAGCGTCAGTCTTCGTCCAGGGGGCCGCCTTCGCCACCGGTATTCCTCCAGATCTCTACGCATTTCACCGCTACACCTGGAATTCTACCCCCCTCTACGAGACTCAAGCTTGCCAGTATCAGATGCAGTTCCCAGGTTGAGCCCGGGGATTTCACATCTGACTTAACAAACCGCCTGCGTGCGCTTTACGCCCAGTAATTCCGATTAACGCTTGCACCCTCC
+
BBBBBFFFFFFFGGGGEEFFGGFEEGGFFGHGFFEGEHHHFFGGFEEHHECEAEFGGGFHAEAEGHEE>EFHHHHHGGGGGHFHFHHGFEEGFGGHHGCGGCFGHHBGGFGFHHFFHHHGGGGHHHG..<EHFCFFDGF/<GGF;;GGHBCFGGCGCGCHFFGC/9/9/FFGGC-ACDFFFFGFFFF9;BFFBFFFF.EECFADFFADFFFD;.;:FEDFCDEF//9BFF9.;ADFF?@?..;;FFFFFF
@M03896:38:000000000-B4D98:1:1107:2913:19976 2:N:0:165
CCTGTTCGCTCCCCACGCTTTCGCGCCTCAGCGTCAGTTACAGACCAGAGAGTCGCCTTCGCCACTGGTGCTCCTCCACATCTCTACTCATTTCACCGCTACACGTGGAATTCCACTCTCCTCTTCTTCACTCTAGTTCCCCACTTTCCAATCACCCTCCCCGGTTGCGCCCTGAGCTCTCACATCAGACTTTAGAACCCGCCTGCGCGCCCTTTACGCCCACTCATTCCCTACTACGCCTGCCACCTAC
+
>A>11BD1>1AACC1E0A0AAB0AAAE?EFFF/B?A/F22FA11BB00B/0/BFA/BE/B/?>/?B10101BFGGHE0F@1BBGGB@21B>22BD2D/>>/><G/0///BDGFBBFDGEC0BF1GH21@2F2F1>1>@FGFHF/01FD111F0F<00.><..<-<<<.<-;--.;:GC00;BG0CFB00;/00;00;0;9-;9.;.-:-;--99///--9---;9///B/9//-/9;--9---9//:9//
@M03896:38:000000000-B4D98:1:1107:19473:21280 2:N:0:165
CCTGTTTGCTCCCCACGCTTTCGCACCTGAGCGTCAGTCTTCGTCCAGGGGGCCGCCTTCGCCACCGGTATTCCTCCAGATCTCTACGCATTTCACCGCTACACCTGGAATTCTACCCCCCTCTACGAGACTCAAGCTTGCCAGTATCAGATGCAGTTCCCAGGTTGAGCCCGGGGATTTCACATCTGACTTAACAAACCGCCTGCGTGCGCTTTACGCCCAGTAATTCCGATTAACGCTTGCACCCTCC
+
ABBBBFFFFFFFGGGGGFEFFGEEEGGGFFHGFGEEEGGHHHGHEEEGHECGEEEFGGGHAEDEGHAEEEGHHHHHHGFFGGHHHHHGGEFGFHFHHBCDF@GHHHFGBGGHGHHHHHHGGGGHHHG..ACGF0/<DCG/CGG00;<CC;CFF:CC;CGHHF0:/://CFGGAC-??CFGFBFBFFF//BFFFFFBB.EFFFFFFFD;AD9@9AAFFED=DFEB//:FFFB.:9?FB.C.::.:;BAEFD
@M03896:38:000000000-B4D98:1:1107:17269:22371 2:N:0:165
AAAGGAGTAGTCAGGCAGCAGGAGTACTGGGGTGTCTACCGCGGCGGCTGGGACACCACAAACAAACACCAACCGTGACTAAATCGGAGGTCGTCGCGACATTAAAAAAAAAACAAAAAACAATATGAACACAAAAAAAAGAATATAACTCACATACAATAATTCGTTCAAACAAGAAATAAGAGAAGATAGATAACAAAGAAACATGACATAACACTGTAAGTGTATAGACAACGCAACAACATTACGAA
+
111111111@3@A1111A11100000A33100A001D21AA////A@/////00/0/////0/0/B/00///?//////211<B2////</0//////-<-<1<1110<<:--.....9-.;.00000;90/.....------//;///////9/////9////;-//-////----////9;//-//////9////9/;/9-/9//////////////////:////9/9//------9----////---
@M03896:38:000000000-B4D98:1:1107:25200:22482 2:N:0:165
CCTGTTCGATACCCGCACTTTCGAGCTTCAGCGTCAGTTGCGCTCCAGTGAGCTGCCTTCGCAATCGGAGTTCTTCGTGATATCTAAGCATTTCACCGCTACACCACGAATTCCGCCCACTTTGTGCGTACTCAAGGAAACCAGTTCGCGCTGCAGTGCAGACGTTGAGCGTCTACATTTCACAACACGCTTAATCTCCGGCCTACGCTCCCTTTAAACCCAATAAATCCGGATAACGCCCTGACCCTCC
+
AAAAAFFAA5ADGG2AAEEEBFEFHEEHHGGHGGGGDFGHFEFEEGHGGEBBFGGHHHHHAE?EEGBB>EEGHHHHEFFFHFHGHHHHFFHHHHGHHEEEEEFGGHGEEDFGGG2?CCDGGHH2F2<B?<AGDGF?10CHHHH.<<F.@-<<@C<<=/==0C::;C.:;G@ECCEFFGFB;0CFB9EE.;AC.0CFFGF9@AF?FF.D.;AEB/B/B/BBDF?.B/BFFF.-.;DFFDFFF-../9./;.
@M03896:38:000000000-B4D98:1:1107:8947:23057 2:N:0:165
CCTGTTTGCTCCCCACGCTTTCGAGCCTCAGCGTCAGTTACAAGCCAGAGAGCCGCTTTCTCCACCGGTGTTCCTCCATATATCTACGCATTTCACCGCTACACATGGACTTCCACTCTCCCCTCTTGCACTCAAGCTAAACAGTTTCCAAAGCCTACTATGCTTAAGCCACAGCCTTTAACTTCAGCCTTATCTAACCCCCTGCGCTCGCTCTACGCCCAATACTTCCGTACAACCCCCCCGACCCACT
+
>A>AAFF4DFFFGGGG2EAFFGEGGEEFHEGG?EFGGHDBBBDAGCB1G12BEGAE0AFG5DDFGH10>>BBGFHHGFGHHHHHHHHFEEFEGGDGF/E>/<3F33B2?3BGFGFGDHHHCFDHGF2<@2FGC2222@2F1FG01?FGHGF10??11>1<1=1=1111><0F<CCHFFD0==00=<=0</0::C00:CG.;A-..--9C-;9.;C;9;9A...////9;.9F9A//;..;----;9-.:.
@M03896:38:000000000-B4D98:1:1107:8963:23066 2:N:0:165
CCTGTTTGCTCCCCACGCTTTCGAGCCTCAGCGTCAGTTACAAGCCAGAGAGCCGCTTTCGCCACCGGTGTTCCTCCATATATCTACGCATTTCACCGCTACACATGGAATTCCACTCTCCCCTCTTGCACTCAAGTTAAACAGTTTCCAAAGCCTACTATGGTTAAGCCACAGCCTTTAACTTCAGACTTATCTAACCGCCTGCGCTCGCTTTACGCCCAATACATCCGTACACCCCCCCCCCCCTACG
+
ABAAAFFFFFFFGGGFEEEEFGEGFFFGHGHGAAEEEGFFGHFCEF2FEF2BFGAEA1FG?EDEFH>//>E?GHHHGFGHGHHHHGHFGFGGHHHHHEEGGEFHGCFC3?FGGHBGFHHHHHGHDC22@FGGC2221@1@GGF01DGGHH1?<>G1>FF<1=1<<11=>C<GFHEHHGGDDG0DG000:/0CCCC00GC-;AF.A;?@E-;..;9C;;;9..;//9;BB..:9A/;;--;9---;@-.;.
@M03896:38:000000000-B4D98:1:1107:8957:23085 2:N:0:165
CCTGTTTGCTCCCCACGCTTTCGAGCCTCAGCGTCAGTTACAAGCCAGAGAGCCGCTTTCGCCACCGGTGTTCCTCCATATATCTACGCATTTCACCGCTACACATGGAATTCCACTCTCCCCTCTTGCCCTCCAGTTAAACACTTTCCAAAGCCTACTATGGTTAAGCCACAGCCTTTAACTTCAGACTTATCTAACCGCCTGCGCTCGCTTTACGCCCAATACATCCTGACAACGCTCCGCACCCACG
+
AABAAFFFFFFFGGGE2EAFFGEG4EEEGCGGFGG?EGDFDFGFEEFBFFA1FGAEEEFH?EAEEG>/>>EEFGFHH1BFFBGHHHHEGDAADFEGHEEEEEBGD3DG3FFFGHFF1BFGHHDHGGH1F1@@C/F1?FDFDG101<??GDDF<<G11>1F>11=1F1D0C<CCGGHFDHHHGBCH0;0//;0<CF0:CG-;-..=-A;D-;..;0;:9@-..9;/9BBF/:BF/:A-;.;...-;9..;9
@M03896:38:000000000-B4D98:1:1107:24494:23329 2:N:0:165
CCTGTTTGCTCCCCACGCTTTCGCACCTGAGCGTCAGTCTTCGTCCAGGGGGCCGCCTTCGCCACCGGTATTCCTCCAGATCTCTACGCATTTCACCGCTACACCTGGAATTCTACCCCCCTCTACGAGACTCAAGCTTGCCAGTATCAGATGCAGTTCCCAGGTTGAGCCCGGGGATTTCACATCTGACTTAACAAACCGCCTGCGTGCGCTTTACGCCCAGTAATTCCGATTAACGCTTGCACCCTCC
+
ABBAAFFFFFFFGGGGEEEEFGEEEGGGBGHHGGFEEHHHFHHHGEEGH1AEEE>EGFGH1EAEGH1>>EGHHGFHGHHGHHHHHHHGGFFGHGFHHFCCC@GHHHFC2?GGGHHGHHHGGGGHGHF..<CHCCGDGGF/CHH:0;GCC;CCGCCCCGGHHHC.:0/:/;FFD@@?-C9CFFFBFFF99FFBBFFBB?EFBFFFFFF:AA-@-.;BFADCADF/;BBFFFF..9AFF.@9.99/;;D.ED
@M03896:38:000000000-B4D98:1:1107:24501:23345 2:N:0:165
CCTGTTTGCTCCCCACGCTTTCGCACCTGAGCGTCAGTCTTCGTCCAGGGGGCCGCCTTCGCCACCGGTATTCCTCCAGATCTCTACGCCTTTCACCGCTACACCTGGAATTCTACCCCCCTCTACGAGACTCAAGCTTGCCAGTATCAGATGCAGTTCCCAGGTTGAGCCCGGGGATTTCACATCTGACTTAACAAACCGCCTGCGTGCGCCTTACGCCCAGTCATTCCGATCAAACCTTGCCCCCTCCG
+
AAA@A1FFFFFFGGGGECE0AF0BEFGHFFFHGGFGEFGH2DAGGEEGG?/EAEEEGGGHAEEEEHEEEEG>GGFGFBGEGFGFH2FFC/BEGHFGHCCCCCGGHHF00FGFHHHFHHEGCCGHHHGA<AEDF0/0<<0/<C<::0CCGF00:000<;CGHHB;:0:/9BFEG-9-ABFGCBFFFB/9/BB9//B//-;-9=-:--9;AB;@-;ABF---9AEB//9/;B/;A--://;/////:9@=BA9
@M03896:38:000000000-B4D98:1:1107:13201:23584 2:N:0:165
CCTGTTTGCCCCCCACGCTTTCGCACCTGAGCGTCAGTCTTCGTCCAGGGGGCCGCCTTCGCCACCGGTATTCCTCCAGATCTCTACGCATTTCACCGCTACACCTGGAATTCTACCCCCCTCTACGAGACTCCAGCTTGCCAGTATCAGATGCAGTTCCCAGGTTTAGCCCGGGGCTTTCACATCTCACTTAACAAACCGCCTGCGTGCGCTTTACGCCCAGTAATTCCGATTCACGCTTCACCCCTCCG
+
BBBBBFFFFBFBGGFGGEE2FGAEEGGHFFFGEGG?EHHHFH1FAE1CG10?EE>EEFGH1?1>EF//EEGHFFFHFFB3FGGFGHG/@ADDHHGHF<BD@CGHFHEF0FDGGHFGHGHGGFDGFGCA.<C00///;:0/.C0:00;;C00;000FBFFFFB0.9009;BFGA-BB-;AFF/B9FFB//;FFFFB;9.;E--;D.?B.DF-@-..;9.9-9.A/;;B/B//D../9:.....//9:A.;A.
@M03896:38:000000000-B4D98:1:1107:13223:23585 2:N:0:165
CCTGTTTGCTCCCCACGCTTTCGCACCTGAGCGTCAGTCTTCGTCCAGGGGGCCGCCTTCGCCACCGGTATTCCTCCAGATCTCTACGCATTTCACCGCTACACCTGGAATTCTACCCCCCTCTACGAGACTCAAGCTTGCCAGTATCAGATGCAGTTCCCAGGTTGAGCCCGGGGATTTCACATCTGACTTAACAAACCGCCTGCGTGCGCTTTACGCCCAGTAATTCCGATTAACGCTTGCACCCTCCG
+
ABBBBFFFF5DFGGGGGFEFFGFEFGGHHHHHGGEGEHHHHHHHFEEGHDAEEEEGGGGHAEDEGHEEEGGHHHHHGGFGHHHHHHHFGFGGHHHHHDCGGCFHHHFGFHGHGFHFHHHGCCGHFHFA.CEHF0CDGHF<CGGC0;CCCC;GFCGGCGHHHH:;C0;/CFGGAGGADDGGGGGGFFF/9BFFFFFF/?EFFFFFFFBDDDBB=AEFFEFAFFFFF/FBFFF.9AABBFF9A.9/;;AEFD.
@M03896:38:000000000-B4D98:1:1107:26492:23948 2:N:0:165
CCTGTTTGCTCCCCACGCTTTCGCACCTCAGTGTCAGTATTAGTCCAGGTGGTCGCCTTCGCCACTGGTGTTCCTTCCTATATCTCCGCATTTCACCGCTACACAGGAACTTCCACCACCCTCTACCATACTCTAGTCAGTCAGTTTTGAATGCAGTTCCCAGGTTGATCCCGGCGATTTCACATCCAACTTAACAAACCACCTACGCTCGCTTTACGCCCAGTACCTCCGCTTCACGCCTGCCCCCTCT
+
ABB?AFFFFFFFGGGEEEEAAFBEBEEEGBEDFFEAAF5FF55DE55AAFA2AB0AEEGH1BE1BB325BFEGGDDGF34B@FFH4B??/E>GG4BG1EE/>BG30?0B0BGGFDEG/EFCCHF1FGB?BFGHBBF>F21@@112>FB0/11????1?FDF1<<1<001>>>.--<-<;:FHF:GH/00;:G00;;:.;;AEGG/9;@.;;AC.E0;.;-9A.9;BBBFF...9.9;.;.99..;EB;FB
@M03896:38:000000000-B4D98:1:1107:26464:23950 2:N:0:165
CCTGTTTGCTCCCCACGCTTTCGCACCTCAGTGTCAGTATTAGTCCAGGTGGTCGCCTTCGCCACTGGTGTTCCTTCCTATATCTACGCATTTCACCGCTACACAGGAAATTCCACCACCCTCTACCATACTCTAGTCAGTCAGTTTTGAATGCAGCTCCCAGGTTCAGCCCGGGGATTTCACATCCAACTTAACAAACCACCTACGCGCGCTTTACGCCCAGTAACTCCGATTCACGCTTGCACCCTCT
+
AAA>AFFCBFDFFGGE1EE0AFAAAEEAGFFFGGD2DFBGFEAFEEDA0FC/ABAAEEEG/BE/B1101BBEGGEFGH12BGGHHHHFEEEGHFBFG/>E>>BF10/B0BGHFHGGF/GGGHHHFFF<>FFFHB11>@21@@112>>>0<1?D?<11??FFF1?1<111>FA---<-<CGGGH0CGF0CGCHF0GCF.;CEGGGGG.9;A9A-9-BF9;@@A-9//;9BF---;/9B-;--;9/;BBEF-
@M03896:38:000000000-B4D98:1:1107:26476:23965 2:N:0:165
CCTGTTTGCTCCCCACGCTTTCGCACCTCAGTGTCAGTATTAGTCCAGGTGGTCGCCTTCGCCACTGGTGTTCCTTCCTATATCTACGCATTTCACCGCTACACAGGAAATTCCACCACCCTCTACCATACTCTAGTCAGTCAGTTTTGAATGCAGCTCCCAGGTTGAGCCCGGGGATTTCACATCCAACTTAACAAACCACCTACGCGCGCTTTACGCCCAGTCACTCCGATTAACGCTTGCACCCTCT
+
ABBABFFFFFFFGGGGEEAEFGEE2EEEGBFDGHG5FGAFFG5GHFECFGA2EBAEEEEH1EEAE33252?EFGFGHH34F@GHH4FFG?EFHHBGGEEFF@BGG0EF2FGGGGFEFFCFFAGF2BGCDFGHHF?@@F22@FB2@@2@0?1??<<11??GGH1/1>>>1>FC<-<-@CC<GFH0CGG0:G/G0:CC0.CEAEEGGF.AAB@A=.ABF.A@D.EB//9/BF.-.;./;.;..99/9;AEFB
@M03896:38:000000000-B4D98:1:1107:5558:24610 2:N:0:165
CCTGTTTGCTCCCCACGCTTTCGAGCCTCAACGTCAGTTACCGTCCAGTAAGCCGCCTTCGCCACTGGTGTTCCTCCTAATATCTACGCATTTCACCGCTACACTAGGAATTCCGCTTACCTCTCCGGCACTCGAGCCAGACAGTTTCCAATGCCGTCCCAGGGTTAAGCCCTGGGCTTTCACATCAGACTTGCCTTGCCGTCTACGCTCCCTTTACACCCAGTAAATCCGGATAACGCTTGCCCCCTAC
+
AAA?>DFFFFFFGGGG2EECFGEGHGGHHHFHABAFEGHFGHGFGG?FHHFFBGAEGEFFAEEEGHFGDFGEGFGHHEHHFGHGH4G?EEEEGHHHHEEEEEGHDGG33FGGGH3D/<CGHHHGHHD/>/AFG///?CH00FF0<<FGGHB11>1<<<CDDG.</;.0;CGGFGC:./;:CBF09FB0;;/09CFFFB/FD;BGGGAF?E.A;///BF/BDAE9/BF/BF.-A.9/;.BA..;:;AA;E?
@M03896:38:000000000-B4D98:1:1107:21773:24790 2:N:0:165
TGTGCCAGCTACCGCGGCGGCTGGCACACAATTACCATACACTCACGGTGTAGATCTCGGCGGTCCCCGTATCACTAAAAAAAAAAAACCTTAACCCGCAACCCCACACAAACCTCATAACACCCTACAACTCACAACCCCACATAACACCGTCACAATAAGTCATACCCACCGCATATACACTCATCAAACTCTACACAGACTCAACCCACCATACACTCCACTAACACACCAACTCACAGCTTTTCAC
+
3AABBFFFBFFFGGGAEEEAEEEDEHHHHEFFD5GHGF3GEGE?FBEEEA1B333B3B1?1//></0?///B022BBBFGFC/@</<-../0000<.-<--:.;C.:.:...;;///000/0;.../990//00/00;;...;.///9//;-.;../;/9/9/99///99/:..--..//9/9//////9/://///99/./;////..;..9./;.////././/9///.....;9/////.///////
@M03896:38:000000000-B4D98:1:1107:21398:25468 2:N:0:165
CCTGTTTGCTCCCCACGCTTTCGCACCTCAGTGTCAGTATTAGTCCAGGTGGTCGCCTTCGCCACTGGTGTTCCTTCCTATATCTACGCATTTCACCGCTACACAGGAAATTCCACCACCCTCTACCATACTCTAGTCACTCAGTTTTGACTGCAGTTCCCAGGTTGAGCCCGGCGATTTCACATCCAACTTAACAAACCACCTACGCGCGCTTTACGCCCAGTACTTCCGATTAACGCTTGCACCCTCT
+
AAA>AFFFFFFFGGGEAEEEFGAEEFEGHF3GHHEFFGFFGGFHGFBFGGCAABAAEFGH1EE1EF32@BFEGHF5FGFEGDGGHHHFE1EFHHFGFEEE/>BG30??23BFGHBFE/GGGGHHFHH23BFHHGB>@FF22@@<22@20<1FD?<1??GHHH1/1<0<1>GF><---::EGBG:GGH0CGFH:0CC0.;EGGGGGG.;-;;@@9:FB;ABBFE/;//9BFA..;9BF.;...::9BFEF.
@M03896:38:000000000-B4D98:1:1107:15919:26404 2:N:0:165
CCTGTTTGCTACCCACACTTTCGAGCCTCAGCGTCAGTTGGTGCCCAGTAGGCCGCCTTCGCCACTGGTGTTCCTCCCGATATCTACGCATTCCACCGCTACACCGGGAATTCCGCCTACCTCTGCACTACTCAAGAAAAACAGTTTTGAAAGCAGTTTATGGGTTGAGCCCATAGATTTCACTTCCAACTTGTCTTCCCGCCTGCGCTCCCTTTACACCCAGTAATTCCGGACAACGCTTGTGACCTAC
+
ABAAAFFFFFDFGGGGGEFBFGEFFFGFHHGGEFFGGHGGGGGGFFGGFGHHGHAEGGGHAEEFGHBF@FGEHHHHHGFFCGGGHHHFEFFFGHGHHFEGGEGHHECBDGHGHG<BEDGHFHHGGGGF1GHHHGH1?G0GHGHB1=FFFEFHH<<<==0GFHBGC.:CGGHFGHHCHGGFHGHGHGFFGGGGBFCFFFFG.9-EGGGGGGFFB9BFFFFFFF.9B/9BFF/-;:99ADF??..;;BFFFF
@M03896:38:000000000-B4D98:1:1107:13472:26666 2:N:0:165
CCTGTTCGCTACCCATGCTCTCGCTCCTCAGCGTCAGTGGCTGCCCAGAGACCTGCCTTCGCCATCGGTGTTCCTCCTGATATCTGCGCATTCCACCGCTACACCAGGAATTCCAGTCTCCCCTACAGCACTCAAGCCAGCCCGTATCGCCTGCACACCCGGAGTTAAGCCCCAGACCTTCACAGACCACCCCACAACCCACCTACGAGCACCTCACGCCCAACCAAGCCGCACCACGCCCGCACCCTAC
+
AA>>>FF1@AADGGG1ABBFBGAFCHGFGGFHCEEEED2BF0AFGEHEEC0BFF0GHBFFEEEEEGCE//??DGBGGGHF1F2B22FEEEA/EFGHHEEGGEGHHE0/FBF1FFG12BGHBGGG<C1<FGHGHGF1FFF<FFG//>00.AE..<F1>0CA@?--./;;0GGHGG....0<;FFF09A.9C.;-...;.9C9A?-:B-A-9-;-/-9A-:A---;9;;9;E---9-9-99---;--9:---
@M03896:38:000000000-B4D98:1:1107:14596:27534 2:N:0:165
CCTGTTTGCTCCCCACGCTTTCGCACCTGAGCGTCAGTCTTCGTCCAGGGGGCCGCCTTCGCCACCGGTATTCCTCCAGATCTCTACGCATTTCACCGCTACACCTGGAATTCTACCCCCCTCTACGAGACTCAAGCTTGCCAGTATCAGATGCAGTTCCCAGGTTGAGCCCGGGGATTTCACATCTGACTTAACAAACCGCCTGCGTGCGCTTTACGCCCAGTAATTCCGATTAACGCTTGCACCCTCC
+
ABBABFFFFFFFGGGGEFEFFGAEEGGHFFHFEGFDEFGHBHHHFGGHF?0EAEEEGGGH1EDEEHE/>EFGFHHHH?33BGHHHHHFFEFFFGGHFBBDB@FGHCFFBGGHF>F1GHHGGGGHGH.>.<=GC0/<<C0/<CD0C0<<C0;:C::0;;GHHH0./999CFFA9?999ABBCCFBFFF//FF/BBBBBFEFFFFFEF-9.;9B-;AFFE?DFFA:99FBFFF.:999/DD.9;.9BFF.EF
@M03896:38:000000000-B4D98:1:1107:16109:27671 2:N:0:165
CCTGTTTGCTCCCCACGCTTTCGAGCCTCAACGTCAGTCATCGTCCAGCAAGCCGCCTTCGCCACTGGTGTTCCTCCTAATATCTACGCATTTCACCGCTACACTAGGAATTCCGCTTACCCCTCCGGCACTCAAGTATGACAGTTTCCAATGCAGTCCACAGGTTGAGCCCATGCCTTTCACATCAGACTTGCCACACCGTCTACGCTCCCTTTACACCCAGTAAATCCGGACCACGCTTGCCCCCTAC
+
AAAAAFFFFFFFGGGGEEEFFGEDGFGHHHGHGHGEEGHFFHHHHGFHHFHGGGEEGGGG1EDEF3FB@2?BFHHHHHHHHHHHHHHFEEEEFGFGHEEFGEFG3G?3?GHHGHCDABDHFHHGGGG<B@DGB0<11?D<DGDF<1FGHHHHHFF=FCFFHH.<<0<C/GHFGHBHHF0GHHHHHHE0CGGB::GHGFGGD.EAFF.:.CAG/;0CF0CBD.E/BF/;FF:-A--;A9A.;9;BFFFBAF
@M03896:38:000000000-B4D98:1:1107:16119:27686 2:N:0:165
CCTGTTTGCTCCCCACGCTTTCGAGCCTCAACGTCAGTCATCGTCCAGCAAGCCGCCTTCGCCACTGGTGCTCCTCCTAATATCTACGCATTTCACCGCTACACTAGGAATTCCGCTTACCCCTTCGGCACTCAAGTATGACAGCTTCCAATGCAGTCCACAGGTCGAGCCCATGCCTTTCCCATCACACTTGCCACACCGTCTACGCTCCCTTTACCCCCACTACCTCCGGACACCGCCTGCCCCCTAC
+
>A1>>DFBFBFFF11EEEE0ADE0B?EFG1AF?HH/EG1F2GFAFE?1C00BAEAEEFCF/>/B>F101>1B1EFGFHHFH2EFB2F>E???DGHHH/>E@?1<F01011<FFHFAE/A<00//0@?/><B0001<@11<@F1?/?>FCG1=GF11>1>1<<..</<<<<@F.//;0C0CF0:CFGC00;/000900;99-9CG?0.-;C9EB99;B/BE@?--//-;;99-----;-;-9;AAEF?-AF
@M03896:38:000000000-B4D98:1:1107:20003:27853 2:N:0:165
CCTGTTTGCTCCCCACGCTTTCGCACCTGAGCGTCAGTCTTCGTCCAGGGGGCCGCCTTCGCCACCGGTATTCCTCCAGATCTCTACGCATTTCACCGCTACACCTGGAATTCTACCCCCCTCTACGAGACTCACGCTTGCCAGTATCAGATGCAGTTCCCAGGTTGAGCCCGGGGATTTCACATCTCACTTAACAAACCGCCTGCGTGCGCTTTACGCCCAGTCATTCCGATTAACGCTTGCACCCTCC
+
ABBAAFFFFFFFGGGGEEEFGGEEFGGHFFHFAEEEEHGHGHGHGGCGHE0AEEEEGGGHAED>EH?EEEFHHHHHGFGGHHHHHHHEEEFGHHGHHCBCC@FGHHFA2<FFFHFHFHHGGFGGHFF.>.<GG0/<<CC.<G::00;G0C0C0:<<;CCGHEC.:;///:FEA?9;-9CGFFFFFFF/;;FF/9:;;AAADFFFFFFAFDFF-A.BFAABFF.;//BBFFF..9:/;.;.A.9/;BDEFD
@M03896:38:000000000-B4D98:1:1107:16558:28704 2:N:0:165
CCTGTTTGCTCCCCACGCTTTCGAGCCTCAGCGTCAGTTACAAGCCAGAGAGCCGCTTTCGCCACCGGTGTTCCTCCATATATCTACGCATTTCACCGCTACACATGGAATTCCACTCTCCCCTCTTGCACTCAAGTTAAACAGCTTCCAAAGCGTACTATGCTTAAGCCACAGCCTTTAACTTCATACTTATCTAACCGCCTGCGCTCGCTTTACGCCCACTAAATCCGACCAACCCTCGCTACCTACG
+
>>>>>DFFFFFFGGCGEFEEFGB2BFEAGHCFEBEEEGFHGHFFEFFAGABEFGAE0AFG1?EDEF?>>>>BFGHGFFBGFHGHG4FFEEEGBFGHH?EEGEDGG33?B2GGGH3D?GHHHHDFC@@@F2GHC<F<1<FGFHF00<?FFFDFF>>.>>>D111=0=G0<GHHC.<CCDHFF<;;C;00<:00;CCGGCC:-9A;C-A@E9;99.0;9A->A.A//9:BF..99@.9.;;A;-..9;/;B9
@M03896:38:000000000-B4D98:1:1107:16544:28716 2:N:0:165
CCTGTTTGCTCCCCACGCTTTCGAGCCTCAGCGTCAGTTACAAGCCAGAGAGCCGCTTTCGCCACCGGTGTTCCTCCATATATCTACGCATTTCACCGCTACACATGGAATTCCACTCTCCCCTCTTGCACTCAAGTTAAACAGTTTCCAAAGCGTACTATGGTTAAGCCACAGCCTTTAACTTCAGCCTTATCTAACCGCCTGCGCTCGCTTTACGCCCACTACATCCGGACAACCCTCGCGACCTACGT
+
ABAAAFFFFFFFGGGGEEEEFGEFGFEFGHHHGEEFEGFGGFGBFEFGHG2EFGAEAAFG?EDEGHE>>>EEGGHHHGGHHHHHHFHGGEEFFHHHHFEFGEFHHCFCGGHHGHHHHHHHHHGHEF2@@GHHCF22?1??FHF01<GGHDF1G>>.>><GD<1==GD0<GHGGHFHHH0<GGFCGC00=/:0;GGHHHG@DCGEF-@BD-:9.CFF.DA=D..B/BFFF.9.9;AE.9.;--9-;B./B..
@M03896:38:000000000-B4D98:1:1108:10823:2650 2:N:0:165
CCTGTTTGCTCCCCACGCTTTCGAGCCTCAACGTCAGTTACCGTCCAGTAAGCCGCCTTCGCCACTGGTGTTCCTCCTAATATCTACGCATTTCACCGCTACACTAGGAATTCCGCTTACCCCTCCGGCACTCAAGTATGACAGTTTCCAATGCAGTCCACAGGTTGAGCCCATGCCTTTCACATCAGACTTGCCACACCGTCTACGCTCCCTTTACACCCAGTAAATCCGGATCACGCTTGCCCCCTAC
+
AAA>AFFFFFFFGGGG2EAAABAFBBEGHHHHAGFA2DDGGHEFGFFGEFFBFGAEEGGG1BEEEG@BBBF?GGGHHF@GHBGFEEGFEFGGFGFGH/>EEEGHGH333?GFFG?CBFGHFHHGGGE/>@DHF0G1<<<?1FF<<FGGHHHGGHHDFGG1G/<<<0<//<<EE/<C00;GCCHCGH00<CFC0:CGFAFD?AEFGG.@EEFGB9F0BBBBD.://9;BFF.-99-:B.;.9.;BFEFAEA
@M03896:38:000000000-B4D98:1:1108:13641:2930 2:N:0:165
CCTGTTTGCTCCCCACGCTTTCGCACCTGAGCGTCAGTCTTCGTCCAGGGGGCCGCCTTCGCCACCGGTATTCCTCCAGATCTCTACGCATTTCACCGCTACACCTGGAATTCTACCCCCCTCTACGCGACTCAAGCTTGCCAGTATCAGATGCAGTTCCCAGGTTGAGCCCGGGGATTTCACATCTGACTTAACAAACCGCCTGCGTGCGCTTTACGCCCAGTAATTCCGATTAACGCCTGCACCCTCC
+
AAAA>DFFFFFFGGGGAAAA2BABEFGFABGFEFEGEFGHFGHEEGEHHE?EAEEEFEGH1EAEGHE>>EFGGGHHHFHHGGHHHHHGGGGGGFGHHCBCDCFHHHB<BGHHF@GHHHGGGGGGFHG--ADDA:/0C;:/:CG00=CCCC0C;FGG;BFFFFBA/99C9FGGGB-?DAFFBFFFBFB/BBBFFFFFFFFFCFBFFFD.9A=@9.9FFEDFFBA/9///;FFFF.;BFAFAFAA;BFD?EF
@M03896:38:000000000-B4D98:1:1108:13659:2940 2:N:0:165
CCTGTTTGCTCCCCACGCTTTCGCACCTGAGCGTCAGTCTTCGTCCAGGGGGCCGCCTTCGCCACCGGTATTCCTCCAGATCTCTACGCATTTCACCGCTACACCTGGAATTCTACCCCCCTCTACGAGACTCAAGCTTGCCAGTATCAGATGCAGTTCCCAGGTTGAGCCCGGGGATTTCACATCTGACTTAACAAACCGCCTGCGTGCGCTTTACGCCCAGTAATTCCGATTAACGCTTGCACCCTCCG
+
ABABAFFFFFFFGGGGEEEAAFAE?EGH3BFGFGGEEFGG5FG2EEEGAA0EEEEEGGGG1EDEEHEE>/?GGHFGHBF3FGHHHFGFGFFGGGFHHCBC@CFHH<<FBCHHG2FGGGCDCAEGGH<<.<CGFCFDD<0/<CGC0;C;;0CC0GFGGGGGGC0.;9/:CFFG?--9:EFGCFG0BF;/:BBB/B:/;.AEFFFFFFC9.;;B-A./B9ABFF.;//:9BFFD:.9/BAB..99/BFFFED.
@M03896:38:000000000-B4D98:1:1108:10038:3410 2:N:0:165
CCTGTTCGCTCCCCACGCTTTCGCTCCTCAGCGTCAGTAACGGCCCAGAGACCTGCCTTCGCCATTGGTGTTCTTCCCGATATCTACACATTCCACCGTTACACCGGGAATTCCAGTCTCCCCTACCGCACTCAAGCCCGCCCGTACCCGGCGCGGATCCACCGTTAAGCGATGGACTTTCACACCGCACGCCACGAACCGCCTACGAGCCCTTTACGCCCACTACTTCCGCATAACGCTTGCACCCTAC
+
AAAA>DFADAABGGGGAEAAAB2BBGFGHHFGEEEGEGGGEEAEECEFGGBFFHBFGGHH1EE>FF4FBCGEGHHHHHEGEEGGHHHHHHHGHHFHH?FEEEGHH>>>/>FGFFF2@FGHHHGHGHH>><DGF<F<FFH->AF-<<AEH.-:AB;A-9;FFGG.999A9F-9.9.;BBB/;BF9BD--9;-;..:--:@D@@F.AF9..;@E.9/;B9:;D?.9B/;;BFA.9.;/B.9...;/9;DEFF
@M03896:38:000000000-B4D98:1:1108:10054:3420 2:N:0:165
CCTGTTCGCTCCCCACGCTTTCGCTCCTCAGCGTCAGTAACGGCCCAGAGACCTGCCTTCGCCATTGGTGTTCTTCCCGATATCTACACATTCCACCGTTACACCGGGAATTCCAGTCTCCCCTACCGCACTCAAGCCCGCCCGTACCCGGCGCGGATCCACCGTTAAGCGATGGACTTTCACACCGCACGCGACGAACCGCCTACGAGCCCTTTACGCCCACTAATTCCGCACAACACTTGCCCCCAAC
+
AAAA3FF@DAABFGFE2AAAAB2EEGGHHGGGEAEEAGHFF1AAEAEAG12BFFBFG@GG1?EE?34B3B?>B@GHFHAEEECFFEGDGFF?FGEGH/B<E?BBF/>//BGHGGF1>@1FDGB@FHH<>ADGG0>1>>F--AD--<<<G.:--;---9;CBFC....9/;;..9./;9/;9;BFFF=--;---99-;-;--;=ADB...99E9/9/BA?=@DF.9///BB/99--9A..///9/99@-.;
@M03896:38:000000000-B4D98:1:1108:10037:3428 2:N:0:165
CCTGTTCGCTCCCCACGCTTTCGCTCCTCAGCGTCAGTAACGGCCCAGAGACCTGCCTTCGCCATTGGTGTTCTTCCCGATATCTACACATTCCACCGTTACACCGGGAATTCCACTCTCCCCTACCGCACTCCAGCCCGCCCCTCCCCCGCGCGGATCCACCGCTAAGCCATGGCCTTTCACACCGCACGCGACGCACCGCCGACGAGCCCCCTACGCCCACTCATTCCGCATCACGCTCGCACCCTAC
+
>A33>BD3AAAAGEGF2AAAAFAEEGGGHHFFE2AE2DE5DAAAEAEGGGAFFF2BG3FF1E?E13433?B>FG4GFG1E/EEFE4BBGHFEFEFHH/B/<?BGG<<>@C?GGGF11@FGGB?FCCG/>>CGH0>1>CD-<<C-C.CCA.-:::;;;-;B0BF.---./;/99/;.9///;/B;BD---;-9--9--9;B-;B-9@---;9A.--.:.-;@DF.////:B/.9.-/99;..-;-99;.9;
@M03896:38:000000000-B4D98:1:1108:8219:5539 2:N:0:165
CCTGTTTGCTACCCATGCTTTCGAGCCTCAGCGTCAGTTGGTGCCCAGTAGACCGCCTTCGCCACTGGTGTTCCTCCCGATATCTACGCATTCCACCGCTACACCGGGAATTCCATCTACCTCTGCACTACTCAAGAAAAACAGTTTTGAAAGCAATTCATGGGTTGAGCCCATGGTTTTCACTTCCAACTTGTCTTCCCGCCTGCGCTCCCTTTACACCCAGTAATTCCGGACAACGCCTGCACCCTAC
+
ABBA>DFFFFFFGGGFFFGFBBBFFFGGHGHHFGGFEGDGBEGHHGFGFGGBHGEEGGGG1E?EEGFFBEGEGHHHHGGGGGEGHHHGGGGGHHGHHEEEEEGHH/<</BGGGGF>FFGGGFHGFGGGFGHHFGB1?GHHGGH01>FFCEG1FHFHDGHGG00<<.<//CGFGB::;CCCCGHHHHGFGHHECFFBFFGFGGGGEFBDCFGGFBFFFBBFD?.//B//BF/-.99.;99-9;9:9;DAFF
@M03896:38:000000000-B4D98:1:1108:7701:5849 2:N:0:165
CCTGTTTGATCCCCACGCTTTCGCACATCAGCGTCAGTTACAGACCAGAAAGTCGCTTTCGCCACTGGTGTTCCTCCATATCTCTGCGCATTTCACCGCTACACATGGAATTCCACTTTCCTCTTCTGCACTCAAGTTTCCCAGTTTCCAATGACCCTCCACGGTTGAGCCGTGGGCTTTCACATCAGACTTAAGAAACCGCCTACGCGCGCTTTACGCCCACTAATTCCGGATAACGCTTGCCACCTCC
+
ABBBAFFBFFFFGGGGEEAFFFAFEFEHHGEFEEGDEGHHGG3FGGFBGFBAFDBEBFFG1E?BEF3F5FGEHHHHFF@GFHHHHBFEEEFGHGFGH>EEGEFGHHG2FGHHFGGFGDGGHHHHHHHBFGHHGF2@2@FDFHD22>FGGGGDC1?GHHHGFG/-<<->1<G-<<--<CCHFDDGGHC0;CC0CB000:CG-AA.DF.9;@?:;;EFFED9DB.9F/;9FFB-.:./9.=9..9B/FF..;
@M03896:38:000000000-B4D98:1:1108:6649:6145 2:N:0:165
CCTGTTTGATACCCGCACCTTCGAGCTTAAGCGTCAGTTGCGCTCCCGTCAGCTGCCTTCGCAATCGGAGTTCTTCGTCATATCTAAGCATTTCACCGCTACACGACGAATTCCGCCAACGTTGTGCGTACTCAAGGAAACCAGTATGCGCTGCAAGTCAGACGTTGAGCGTCTACATTTCACAACACACTTAATATCCAGCCTACGCTCCCTTTAAACCCAATAAATCCGTATAACGCCTGGACCTTCC
+
>AA>>BFFFFFFGG2AAAFGBFAAABEGHHHGEFEEBFG5D2AAEEFBBEE1BFFFHHHG1?B?EGB1?/BFGHHHCFFHGHGGHHB4FGHHFGGHH/>EEEHH/>><BBGHGF0CEC?FC/F/?/???CAGG1<11><GFHG.1==0=<CC@EFH00;000;-;:.:/C-A;.AFFGFF;BFFBEAGGGGBFCFGGGGGBFEFBB.@EFFFBF/;//BFDF..;B9;9FA.9ABFF99@A..9;B9/9B
@M03896:38:000000000-B4D98:1:1108:10989:6806 2:N:0:165
CCTGTTTGCTCCCCACGCTTTCGCACCTGAGCGTCAGTCTTCGTCCAGGGGGCCGCCTTCGCCACCGGTATTCCTCCAGATCTCTACGCATTTCACCGCTACACCTGGAATTCTACCCCCCTCTACGAGACTCAAGCTTGCCAGTATCAGATGCAGTTCCCAGGTTGAGCCCGGGATTTCACATCTGACTTAACAAACCGCCTGCCTCCCCCTTACGCCCCGTAATTCCCACTAACCCTTCCACCCCCCG
+
AAAA>DFFFFFFGGGG2AAAAB2BBFGFEGFGEGEGBDFGFHGGEEDFGEEFAEEEGEGG1BEEGHE/EEGHHHHHGFFFGFHHHHHGGEGGHGHHH?BDCCGHHHF<CGHHFDGFHHHGGGGGHHFC<ACDF0C0<<</<GG:0;CC:;CGGHHC:CGHHHE.:0/9CFFF@?A-;9C0BC;;;000;0;/;;BF.;E-9;..;.//;...9./;..;@--.-9.;/B//.;;BFFE./.;B9FA--;-
@M03896:38:000000000-B4D98:1:1108:10992:6829 2:N:0:165
CCTGTTTGCTCCCCACGCTTTCGCACCTGAGCGTCAGTCTTCGTCCAGGTGGCCGCCTTCGCCACCGGTATTCCTCCAGATCTCTCCGCATTTCACCGCTACACCTGGAATTCTACCCCCCTCTACGAGCCTCAAGCTTGCCAGTATCAGATGCAGTTCCCACCTTGAGCCCGGGGATTTCACATCTCACTTAACAAACCGCCTGCGTGCGCTTTACGCTCAGTAATTCCGATTAACGCTTGCACCCTCC
+
[truncated: 1,333,818 more chars]
