# Supplementary material for: Formalin-Fixed Paraffin-Embedded (FFPE) samples are not a beneficial replacement for frozen tissues in fetal membrane microbiota research
Source: PLoS One. 2022 Mar 17;17(3):e0265441. doi: 10.1371/journal.pone.0265441 (PMC8929612; doi:10.1371/journal.pone.0265441)
Supplement: S2 File — (ZIP) [file pone.0265441.s007.zip › Negatives/N-N-21-N-1-FF_S181_L001_R1_001.fastq.fastq]

@M03896:38:000000000-B4D98:1:1101:9249:3437 1:N:0:181
TACGGAGGGTGCAAGCGTTAATCGGAATTACTGGGCGTAAAGCGCACGCAGGCGGTTTGTTAAGTCAGATGTGAAATCCCCGGGCTCAACCTGGGAACTGCATCTGATACTGGCAAGCTTGAGTCTCGTAGAGGGGGGTAGAATTCCAGGTGTAGCGGTGAAATGCGTAGAGATCTGGAGGAATACCGGTGGCGAAGGCGGCCCCCTGGACGAAGACTGACGCTCAGGTGCGAAAGCGTGGGGAGCAAACA
+
ABBBAABCB?AAFGCAE2EEFGHFEFGGHGBB5BAAAAEFHHHGG0EEEFEEFEEEGGGHHHHHGH4BFFEBGGFGHHHHGEGGEGHFGHHHHHGHGFFFGHHHHFHHHHGFGHHFGHHGGHFHHHHGFGGG1CGC@BB;;BFFFFFFFF/B;;;;-;:;AFFFFF:;ABEFBBFFFEFFFDFFFFFFFB=DFBDDFFF>-=FFFC@AFFFD@CFFFFFFFDFDFFFFFFB;ACFDFD..;>@?;9EFFFF
@M03896:38:000000000-B4D98:1:1101:16622:5129 1:N:0:181
TACAGAGGGTGCGAGCGTTAATCGGATTTACTGGGCGTAAAGCGTGCGTAGGCGGCTAATTGAGTCGGATGTGAAATCCCCGAGCTTAACTTGGGAATTGCATTCGATACTGGTTAGCTAGAGTGTGGGAGAGGATGGTAGAATTCCAGGTGTAGCGGTGAAATGCGTAGAGATCTGGAGGAATACCGATGGCGAAGGCAGCCATCTGGCCTAACACTGACGCTGAGGTACGAAAGCATGGGGAGCAAACA
+
AAA@AFFB@AAAECFA22EEFGHFEFGGHFBB5AAAAAEEEHHFEAEFFEEEHEGGEGHHHE@FBG/>>?EFGGHHHHHHGGGGGGGHHFBGHHHFBCFFHHHHHHHGGGD2F>F2FGHFFF??GFFDGHGGGGHHFEGFFDGHHHHEHGBC=<==<;;;CGGHFGC=AEEFFGGGGFGGGDGGGGGDDDDDFGFFFFFFFFFEFFFFFFFFFFFFFFFFFFFFFFFAFFBAEEFFFBFFFFBEFFFFFF.
@M03896:38:000000000-B4D98:1:1101:9880:6630 1:N:0:181
TACGGAGGGTGCAAGCGTTAATCGGAATTACTGGGCGTAAAGCGCACGCAGGCGGTTTGTTAAGTCAGATGTGAAATCCCCGGGCTCAACCTGGGAACTGCATCTGATACTGGCAAGCTTGAGTCTCGTAGAGGGGGGTAGAATTCCAGGTGTAGCGGTGAAATGCGTAGAGATCTGGAGGAATACCGGTGGCGAAGGCGGCCCCCTGGACGAAGACTGACGCTCAGGTGCGAAAGCGTGGGGAGCAAACA
+
AAAAAABBB?A>FFFA22EEFGHFEEGGHHB55AABAAEEGHHGG?EEFGC?FEEEEEEHHHHHGH4BEFEFGGHEHHHHGEGGEGHGGHHHFGGHHGGGHHHGHDHGHHGBHHHFGF?F<GFHHHHGFDGGFGGFGABDAFFFFFFFBF/B;;;;;;;;EFFFFFA:AD?FFFFFFEFF?DFFFFFFA;@FADCCFFEA-@DFFF9;AFFCC@DDFFBBFDDDFFFFFFFBDAFAFDD9BA;EDAEF/F.
@M03896:38:000000000-B4D98:1:1101:9890:6644 1:N:0:181
TACGGAGGGTGCAAGCGTTAATCGGAATTACTGGGCGTAAAGCGCACGCAGGCGGTTTGTTAAGTCAGATGTGAAATCCCCGGGCTCAACCTGGGAACTGCATCTGATACTCGCAAGCTTGAGTCTCGTAGAGGTGGGTAGAATTCCAGGTGTAGCGGTGAAATGCGTAGAGATCTGGAGGAATACCGGTGGCGAAGGCGGCCCCCTGGACGACGACTGACGCTCAGGTGCGAAAGCGGTGGGAGCAAACA
+
>AA3>AA2>>A>FG4A22AECGHAAEFGGF55532BA2AAAAGDE0E0EE0>E>>>>EEGFHHB4G@BFFFBFF4GHHHHGEEEECHHHGHHF0CGBFGFGF?FFD2?GG11/></<FFF0<FGFHHGFGGG1F<..-CDCGGDHHHG</:/:;;;--:;CGHBF;;9.-A000;C00;:9.:FFFGA--9.99--9.A9-9@@BBBA.9A->--@>DA;B.;;A.//:/;-99@.9.-.9.9..;99/;A
@M03896:38:000000000-B4D98:1:1101:25519:7453 1:N:0:181
TACGGAAGGTCCGGGCGTTATCCGGATTTATTGGGTTTAAAGGGAGCGTAGGCCGTGAGGTAAGCGTGTTGTGAAATGTAGGCGCCCAACGTCTGCACTGCAGCGCGAACTGCCCCACTTGAGTGCGCGCAACGCCGGCGGAACTCGTCGTGTAGCGGTGAAATGCTTAGATATGACGAAGAACCCCGATTGCGAAGGCAGCTGGCGGGAGCGTAACTGACGCTGAAGCTCGAAAGCGCGGGTATCGAACA
+
ABBAABBB@FFFGC?A22AEEGHEEEGGHGBG5BE1FEHFHHHGGGGGEEGDHHG>EFEGCGFHHGAE1FFFEGGGFFBDGHGCGGG?FA?GHGCGFFFFHHHHGGGFFGGGFFGFFDFFFGCFGGGGFGGG@ACDCB@??A=BFFFFFB;A;;;;;;:;AFFFBBBFFFFFFFFFFFFFDFFFFFFFFFFFFFFFFFEFFFFFFDCDCFFDDADFFFFFFFFFFFFFFFFDAFFFF.BACF;BBBAAFFA
@M03896:38:000000000-B4D98:1:1101:7687:11073 1:N:0:181
TACGGAGGGTGCAAGCGTTAATCGGAATTACTGGGCGTAAAGCGCACGCAGGCGGTTTGTTAAGTCAGATGTGAAATCCCCGGGCTCAACCTGGGAACTGCATCTGATACTGGCAAGCTTGAGTCTCGTAGAGGGGGGTAGAATTCCAGGTGTAGCGGTGAAATGCGTAGAGATCTGGAGGAATACCGGTGGCGAAGGCGGCCCCCTGGACGAAGACTGACGCTCAGGTGCGAAAGCGTGGGGAGCAAACA
+
CCCBBBCCCAAAFGGC?2EEFGHFEEGGHGB55BAAEAEEHHHGG?EEGGGGGGGEGGGHHHHHGH4BFGHGHHHHHHHHGGGGGGHHHHHHHHGHHGHHHHHHHHHHGHGHHHHFGHHHHGCGHHHHFGGGHGGGGFFFEFFFFFFFFF0B;;;;;;9;EFFFFFDADFFFFFFFFFFFFFFFFFFFFDFFFFFFFFFFFFFFFF>AFFFF;DFFFFFFFFFFFFFFFFFFFFFD:A:DDFFFFFFFFFF
@M03896:38:000000000-B4D98:1:1101:7705:11077 1:N:0:181
TACGGAGGGTGCAAGCGTTAATCGGAATTACTGGGCGTAAAGCGCACGCAGGCGGTTTGTTAAGTCAGATGTGAAATCCCCGGGCTCAACCTGGGAACTGCATCTGATACTGGCAAGCTTGAGTCTCGTAGAGGGGGGTAGAATTCCAGGTGTAGCGGTGAAATGCGTAGAGATCTGGAGGAATACCGGTGGCGAAGGCGGCCCCCTGGACGAAGACTGACGCTCAGGTGCGAAAGCGTGGGGAGCAAACA
+
ABAAAABBBAAAGFGE22EEEGHFBECFHGDB5BABAAAEFHGGG0EEFGG?FGGEGGGHHHHHHH@BFGHFGGHGGHGHGGGGFGHHHHHHHHGHHGHHHHHHHHGHHHGGHHHFGHHHGGHGHHHGFGGGHHGGGFFDEFFFFFFFFFBB;;;::;;@EFFFFFAADFFFFFFFFFFFFFFFFFFFF-CDFFDAFFFFFFFFFFAEFFFAFFFAFFF;B.:;DD/;FFFCADFDFDADCFFEDFFFEF.
@M03896:38:000000000-B4D98:1:1101:15586:12429 1:N:0:181
TACGGAGGGTGCAAGCGTTATCCGGATTCACTGGGTTTAAAGGGTGCGTAGGCGGGTATGTAAGTCAGTGGTGAAATCTTGGAGCTTAACTCCGAAACTGCCATTGATACTATATATCTTGAATATCGTTGAGGTTTGCGGAATATGTCATGTAGCGGTGAAATGCTTAGATATGACATAGAACACCAATTGCGAAGGCAGCAGGCTAAACGAACATTGACGCTGAGGCACGAAAGCGTGGGGATCAAACA
+
BBBA@BBBC?AAFGFF22AEEGHEEEGGH5A55BB3BEHHHHHGHFEEFEAAHFGCGFH3GHGHGHFGDGHEFGFHHHFHHHHHHHHHHGFHHGGCCDGGHHHHHHHHFHGBDFGGGGHHFFGHHHHFGHHHHHHHHDFAA@CGFHHFGFGG====<<<<:CGHHHGHHHHHHHGHHFHFHFGGGGGGGGGGFGGFAGFGGGGF.;AFBFBDDEDFFFFFFFAD?DFEFEFDDDFFFDFFFFFE;AFFFFA
@M03896:38:000000000-B4D98:1:1101:15596:12450 1:N:0:181
TACGGAGGGTGCAAGCGTTATCCGGATTCACTGGGTTTAAAGGGTGCGTAGGCGGGTATGTAAGTCAGTGGTGAAATCTTGGAGCTTAACTCCGAAACTGCCATTGATACTATATATCTTGAATATCGTTGAGGTTTGCGGAATATGTCATGTAGCGGTGAAATGCTTAGATATGACATAGAACACCAATTGCGAAGGCAGCAGGCTAAACGAACATTGACGCTGAGGCACGAAAGCGTGGGGATCAAACA
+
ABAAABBCD?AACGFE22E?GGHEEEGGHBDB5B23BFHHHHHGHFEEFFE?GEFGGFH3GFFHHHFGDGFFFFGGHHFGHHHHGHHHHGHHHGGDCGHFGHHHHHGHGHFBFHHHHHHHFFGHHHHFGHBGHEHHHGF@CFGGHHHFGGGGD===<<=AEHHHGCCHFHHHHC;CGFHFHHHGGGGGGGGGFEDGADEGGGFFECAFFFFFFFFFFFFFFFDDFFFFFFFDFFFDFDFFFAFFDAFFFFA
@M03896:38:000000000-B4D98:1:1101:24826:16491 1:N:0:181
TACGGAAGGTCCGTGCGTTATCCGGATTTATTGGGTTTAAAGGGAGCGTAGGCCGTGAGGTAAGCGTGTTGTGAAATGTAGGCGCCCACCGTCTGCACTGCAGCGCGAACTGCCCCACTTGAGTGCGCGCAACGCCGGCGGAACTCGTCGTGTAGCGGTGAAATGCTTAGATATGACGACGCACCCCGCTTGCGAAGTCAGCTGGCGGGAGCGTAACTGACGCTGAAGCTCGCAAGCGCGGGTATCGAAC
+
>AA?AAABB4FF24AA22A2CGDAEA?EHFDB5322BEGF5FFBGAAEEGG1GGGE@FE1?@DHHGAE1FEFFBG4FEBDGHHFEFFF/??FE0FFBEGFHGCHGF?<@C/FGG?FD<???1??GFDGCGAC---AC@A--;-:FF.::-99;.;/9-.;99FFFBB9/:/;/B9/9..---9;@9;--99.;@B>;.;99BF/.;-9---999.;;99BFDD..9//:;;9--9-ED;-=---;;../.
@M03896:38:000000000-B4D98:1:1101:24805:16501 1:N:0:181
TACGGAAGGTCCGGGCGTTATCCGGATTTATTGGGTTTAAAGGGAGCGTAGGCCGTGAGGTAAGCGTGTTGTGAAATGTAGGCGCCCAACGTCTGCACTGCAGCGCGAACTGCCCCACTTGAGTGCGCGCAACGCCGGCGGAACTCGTCGTGTAGCGGTGAAATGCTTAGATATGACGAAGAACCCCGATTGCGAAGGCAGCTGGCGGGAGCGTAACTGACGCTGAAGCTCGAAAGCGCGGGCATCGAAC
+
>AAA>AAAAFFFE22AA22EAGGB2E2EHF5DA3AABEFFFHCECEEEEFGCGHFFGFGF3@F3GE?E1FGGEHB4FFF4B3G?EE><?E??FBCFFGFFHHGGCFC@DG/<<?GFDDFFFGC>F1-CDF@?@:ADCBB-:;-9/B.;DB=?;9;;9-.9;/BB//;99;B/B////.A@DDFFE;A-;@?EBDBDAAA?DBB/9A--;--:9..99F/BB..A;9BBBB/A-;AA/9BD----.99BBF
@M03896:38:000000000-B4D98:1:1101:24823:16512 1:N:0:181
TACGGAAGGTCCGGGCGTTATCCGGATTTATTGGGTTTAAAGGGAGCGTAGGCCGTGAGGTAAGCGTGTTGTGAAATGTAGGCGCCCAACGTCTGCACTGCAGCGCGAACTGCCCCACTTGAGTGCGCGCAACGCCGGCGGAACTCGTCGTGTAGCGGTGAAATGCTTAGATATGACGAAGAACCCCGATTGCGAAGGCAGCTGGCGGGAGCGTAACTGACGCTGAAGCTCGAAAGCGCGGGTATCGAACA
+
ABBBBBBCCFFF?AEA22E?GGGEEEGGHFDGBEF1FEHHHHHGHGFEFGGGHHGEEFGHFHHHHGAE1BEFFFHHHFGFHHGCFGGCGEEGHFCGDGBCGHFHGGCBAFCFD?GEGDFFFG<DGGGGGGGG@@CD?@A-;=DBFFDFF@=A;;:;;;;;EFFFBFBFFFFFFFFFFDF@FFFFFFF;@DFEFFFFFFEFDFFFFDBCDFFFFAADDFFFFFFFFFFFFFBAAFFDFFFFFF;@FBAEFF;
@M03896:38:000000000-B4D98:1:1101:13725:23243 1:N:0:181
TACGGAAGGTCCGGGCGTTATCCGGATTTATTGGGTTTAAAGGGAGCGTAGGCCGTGAGGTAAGCGTGTTGTGAAATGTAGGCGCCCAACGTCTGCACTGCAGCGCGAACTGCCCCACTTGAGTGCGCGCAACGCCGGCGGAACTCGTCGTGTAGCGGTGAAATGCTTAGATATGACGAAGAACCCCGATTGCGAAGGCAGCTGGCGGGAGCGTAACTGACGCTGAAGCTCGAAAGCGCGGGTATCGAACA
+
ABBAABBBBFFFEAEA22E2GGGEEEGGHBDF5BB1BFHHHHHGHGGGGGFDHHG>EFEBCGHHHE?E1FFFFFGHGFFGHHHCEGGDFEEHHFFGFGFFHHHHFGCDCGCFDFGEFDFFFGCDGFGGGGGG@@?D-:A?AAFDFFFAFA=DA:9;;;;;AFFFBBFFFFBFFBFFF?E@FDFFFFFFAFFEFFDFFFFFDFBFFDFBBFFD9;DDFFF;FDFFFBFFFFBAFEDDFFFFFF;@/B.ABF;
@M03896:38:000000000-B4D98:1:1101:13701:23246 1:N:0:181
TACGGAAGGTCCGGGCGTTATCCGGATTTATTGGGTTTAAAGGGAGCGTAGGCCGTGAGGTAAGCGTGTTGTGAAATGTAGGCGCCCAACGTCTGCACTGCAGCGCGAACTGCCCCACTTGAGTGCGCGCAACGCCGGCGGAACTCGTCGTGTAGCGGTGAAATGCTTAGATATGACGAAGAACCCCGATTGCGAAGGCAGCTGGCGTGAGCGTAACTGACGCTTAAGCTCGAAAGCGCGGGTATCGAACA
+
>?A333AA2BFFG2AA22A2FGHEEEFGHFCFDB2ACEBFFFGGGGGGEDC1FGC>EFEFGFBGHCAE1BCGFHDGFFGFGHH?EEGCFFDGH0/B?GF?FGFGCG/<CCFFD<FFDAF=>FGGGFCCCCCG?A-C--;-9--9BBD.;-9A9;/9;;9-./:/B9BBBFF/BFB/;;A?..;BE;A;9-:.;9;99;EF..;B9DB.;.9;;A..A/BB9DA...///9/.-;9A/.;-;--9;BDFFF-
@M03896:38:000000000-B4D98:1:1101:11159:27323 1:N:0:181
TACGGAGGGTGCAAGCGTTAATCGGAATTACTGGGCGTAAAGCGCACGCAGGCGGTTTGTTAAGTCAGATGTGAAATCCCCGGGCTCAACCTGGGAACTGCATCTGATACTGGCAAGCTTGAGTCTCGTAGAGGGGGGTAGAATTCCAGGTGTAGCGGTGAAATGCGTAGAGATCTGGAGGAATACCGGTGGCGAAGGCGGCCCCCTGGACGAAGACTGACGCTCAGGTGCGAAAGCGGGGGGAGCAAACA
+
ABAAABBBD?A>4GBC22EEEGHFEEGGHA555BAAEAEEGHHGG0AAEAEEFFG?FEGGGHHHGH4BBBBBFFGFHHHHGGGGEGHFGHHHHHGGFGFGHHHHHGFGFHFFHHH2FCF?FFFGGHHH?EGFGHGFCF-.;:;BFFFEFF0F;;;;;;;;9BFFFFDADCFFFFFFFFFFFFFFFFFFF;DFFFFFFFFF;BDFFFDEFFFFCCFFFFFFFFFDFFFFFFFADAAA/D-;@=D=CDEFFFA
@M03896:38:000000000-B4D98:1:1101:11143:27332 1:N:0:181
TACGGAGGGTGCAAGCGTTAATCGGAATTACTGGGCGTAAAGCGCACGCAGGCGGTTTGTTAAGTCAGATGTGACATCCCCGGGCTCAACCTGGGAACTGCATCTGATACTGGCAAGCTTGAGTCTCGTAGAGGGGGGTAGAATTCCAGGTGTAGCGGTGAAATGCGTAGAGATCTGGAGGAATACCGGTGGCGAAGGCGGCCCCCTGGACGAAGACTGACGCTCAGTTGCGCAAGCGTGGGGAGCAAACA
+
BABB@3ADBA2ABDDE22A2ABGAAE2FGFCFCFEBAAE1AEHGE0E?EEE@EFE/EEGFFG4BFF4B3BBBEE4FGGF?FGGGGGEEFFHHGHC0?FGFHHHHGHEFGH?FG/<?FGFBGCFF1FDG<EF.=0><-999:///BFFFFB/B//99-9;@AFBFBBA;.-AB//BFFBBFD.9BFF9AB-@..>9=BDEBBBB->@@EFF.99-9.9///9AD.9;9;9F/@---9A?.9;;;.-.;//.9
@M03896:38:000000000-B4D98:1:1101:11173:27333 1:N:0:181
TACGGAGGGTGCAAGCGTTAATCGGAATTACTGGGCGTAAAGCGCACGCAGGCGGTTTGTTAAGTCAGATGTGAAATCCCCGGGCTCAACCTGGGAACTGCATCTGATACTGGCAAGCTTGAGTCTCGTAGAGGGGGGTAGAATTCCAGGTGTAGCGGTGAAATGCGTAGAGATCTGGAGGAATACCGGTGGCGAAGGCGGCCCCCTGGACGAAGACTGACGCTCAGGTGCGAAAGCGGGGGGAGCAAACA
+
3AAAAAADBAAAFGGA22E2AGHF2BFGHFDF5BBAAAAEGFHGG0AAEAE0EEFEGGG2FGBHFH4BBFGBFHG4GHHHGGGGGGHGGHHHGHG0GFFFHHHHHHFHGH?DF/@2FEHFGGHHGHHHFGG.FF>A@A9.;;;BFFFFFF/FF9;;;;.99BBFBFD9.@9BFFFFFEFFFDBFFFFFA-9DFB;-@.;BACDFFFFFFFFCCADDFFF;;AD?DDFBFFB=.--:BD-9BC--@9.BBFA
@M03896:38:000000000-B4D98:1:1102:25114:5179 1:N:0:181
TACGGAGGGTGCAAGCGTTAATCGGAATTACTGGGCGTAAAGCGCACGCAGGCGGTTTGTTAAGTCAGATGTGAAATCCCCGGGCTCAACCTGGGAACTGCATCTGATACTGGCAAGCTTGAGTCTCGTAGAGGTGGGTAGAATTCCAGGTGTAGCGGTGAAATGCGTAGAGATCTGGAGGAATACCGGTGGCGAAGGCGGCCCCCTGGACGAAGACTGACGCTCAGGTGCGAAAGCGTGGGGAGCAAACA
+
BCBBB3AD@AAAB5GA22E22BFFBAFFHFHHHHHHGEGEHHHGGCEEGGGGGGGGGGGHGGHHHHGHHHFFGHFGFGGGGGGGGGHGHHHHHHGHHGHHHHHHHHHHFG?2??@2?GHHH??F?GHHFDF.=G1<FDFHGGHHGFD<DC<GDDGD@DCDEHHHHGFAACGGGFGGGGFGGFBFGGGG?C?FAC@DFFFFFFFF-@BEEFF=-;AA9BF9BAFDFFFFFBFF.=BFBDDDCFA.;A.BFF:
@M03896:38:000000000-B4D98:1:1102:22597:9732 1:N:0:181
TACGGAGGGTGCAAGCGTTAATCGGAATTACTGGGCGTAACGCGCACGCAGGCGGTTTGTTACGTCAGATGTGAAATCCCCGGGCTCAACCTGGGAACTGCATCTGATACTGGCAAGCTTGAGTCTCGTAGAGGGGGGTAGAATTCCAGGTGTAGCTGTGAAATGCGTAGAGATCTGGAGTAATACCGGTGGCGAAGGCGGCCCCCTGGACGACGACTGACGCTCAGGTGCGAAAGCGTGGGGAGCAAAC
+
>AAA3AA22A?>GGFA2AA2ABD2BE2AGGHHAA2BAE2E1BEGEECEEC00B>>EEG1GFGHFGH//BGFFBGBFGHGHEEE/>BGH1FGG00/?FFC1FFGHH?1FFH?<?F01/>>G><1>>FG>FG.<GG?@CBB9.;//;BF;//9;;;/B/;;BFFBFFB.:9-EB/;FFB;;./;/;FFFD-;9AA;;9-.9--;99BBB.A..@--;-BDA:FDD.9./://;9.9;;/.;;;9-9-:99/.
@M03896:38:000000000-B4D98:1:1102:22582:9753 1:N:0:181
TACGGAGGGTGCAAGCGTTAATCGGAATTACTGGGCGTAAAGCGCACGCAGGCGGTTTGTTAAGTCAGATGTGAAATCCCCGGGCTCAACCTGGGAACTGCATCTGATACTGGCAAGCTTGAGTCTCGTAGAGGGGGGTAGAATTCCAGGTGTAGCGGTGAAATGCGTAGAGATCTGGAGGAATACCGGTGGCGAAGGCGGCCCCCTGGACGAAGACTGACGCTCAGGTGCGAAAGCGTGGGGAGCAAACA
+
AAA?A>ABBAAA45F4?2E2ABFBAAEFHFHHGFHGGFGEHHHGGCEEFFGGGGGGGGGGFFBBBF@BBFFBFHGDGHHHGGGGGGHFHGHGGHGGHGHHHHHHHHGGDG?>??@FFGHHGC?FGGGFFEFCGHFCGFFFFFFFFFF/BFBFB;9:BD;B?FFFFFDAFFFFFFFFFFEFFFFFFFFFF:@DADCDFFEDFFFFFFAFEFFDF=A.FFFFFAADFF/B:/;-.:BDBA:DAFA.99.FFF.
@M03896:38:000000000-B4D98:1:1102:17158:20747 1:N:0:181
TACGGAGGGTGCAAGCGTTAATCGGAATTACTGGGCGTAAAGCGCACGCAGGCGGTTTGTTAAGTCAGATGTGAAATCCCCGGGCTCAACCTGGGAACTGCATCTGATACTGGCAAGCTTGAGTCTCGTAGAGGGGGGTAGAATTCCAGGTGTAGCGGTGAAATGCGTAGAGATCTGGAGGAATACCGGTGGCGAAGGCGGCCCCCTGGACGAAGACTGACGCTCAGGTGCGAAAGCGTGGGGAGCAAACA
+
BCBBAAADB?AA4EGA22E2ABGFEEGGHFHHHGHHGGEBGHHGG?EEGCEEEGGGGGGHHHFFBFBBBGFFGHFBFHHHGGGGGGHFGHHGHHGHHGHHHHHHHHFFDG?2??FCFHHHHFFGGGGGFEGFGHDCFFFFFFFFFFFBBFFFFBFFFF;CEFFFFFDADFFFFFFFFFFFFFFFFFFFF9CFFFFFADFDFFFFFFFFFFFFDFFDFFFFFFFDFFFFFFB@AAAA9AADDFF?9AAFFFF
@M03896:38:000000000-B4D98:1:1102:12572:23262 1:N:0:181
TACGGAGGGTGCAAGCGTTATCCGGATTCACTGGGTTTAAAGGGTGCGTAGGCGGGTATGTAAGTCAGTGGTGAAATCTTGGAGCTTAACTCCGACACTGCCATTGATACTATATATCTTGAATATCGTTGAGGTTTGCGGAATATGTCATGTAGCGGTGAAATGCTTAGATATGACATAGAACACCAATTGCGAAGGCAGCAGGCTAAACGAACATTGACGCTGAGGCACGAAAGCGTGGGGATCAAACA
+
>AAA3>>A22>ABGBC?2E2FBF2A2EFHC5FFCGGEGHFGGHGGFECEFEEH0EC/>@@4GHF@4BFFBF4?FFFFGDDHHGFHHHGHHHBGE/><BGFFGHHHFHFHF1>@@2FGHHGDGFG2FGFCG0C<0FCDDF@AD?F0=FDDHGD=00=A-E:.;;CGFCHCGEGBGCFFFGB0BCFBFE9AFFBF9;?@DGFGG?FAAAFFFFD?.--9B//;DF?:A.A..;9.9A.F9DD=B?A...9FB.
@M03896:38:000000000-B4D98:1:1102:25276:24003 1:N:0:181
TACGGAGGGTGCAAGCGTTAATCGGAATTACTGGGCGTAAAGCGCACGCAGGCGGTTTGTTAAGTCAGATGTGAAATCCCCGGGCTCAACCTGGGAACTGCATCTGATACTGGCAAGCTTGAGTCTCGTAGAGGGTGGTAGAATTCCAGGTGTAGCGGTGAAATGCGTAGAGATCTGGAGGAATACCGGTGGCGAAGGCGGCCCCCTGGACGAAGACTGACGCTCAGGTGCGAAAGCGTGTGGAGCAAACA
+
>AA3>3>AD22>4B4A22A2ABFA2BFFHHHGD32BEFEEHGGEE0EAEEE0E0EEE?>FFGFBBFBB@GFFBFGBGHHHGEEEEFGFGGHHHCFFHEHGGHHHH?GHGH?D<<CG/GHG?01FHHGF?AFF1<D.<-.=<=DHHHDD=</CG<CF-;;@EGHHFC:;C?AFEFGGF00.;.FGGGFD-;-;;;@D-A;--;;;BBBAA9A=DBDA9BBFF?ADFF//FB;99;AAFDDD.9ABE:AFFFF
@M03896:38:000000000-B4D98:1:1102:25290:24015 1:N:0:181
TACGGAGGGTGCAAGCGTTAATCGGAATTACTGGGCGTAAAGCGCACGCAGGCGGTTTGTTAAGTCAGATGTGAAATCCCCGGGCTCAACCTGGGAACTGCATCTGATACTGGCAAGCTTGAGTCTCGTAGAGGGGGGTAGAATTCCAGGTGTAGCGGTGCAATGCGTAGAGATCTGGAGGAATACCGGTGGCGAAGGCGGCCCCCTGGACGAAGACTGACGCTCAGGTGCGAAAGCGTGGGGAGCAAACA
+
BBBBB3>A?2>A45F4E2A2ABFAEBFGHFGHFEAGEEE1EGFGG?FFGC0>E@EEF1>BBFFEF4BB@G34BF44BGHC?>EECGHGGHFCB?C0FFGHEHDGGDFF???2?/@2FEGHCFFF1FGGF.<CFF?@FAB.AFFFFBB/;F/B;FF;B@;;-;BFFFFDA>AF/BB/9/;9DFFFFFFFC-@?FCFFFFFFFCFC==-EFFFFDFF;FFFFFFFFFDBFFBB@9@AA/;;99B=.>AEFFFF
@M03896:38:000000000-B4D98:1:1102:7918:24688 1:N:0:181
TACGGAAGGTCCGGGCGTTATCCGGATTTATTGGGTTTAAAGGGAGCGTAGGCCGTGAGGTAAGCGTGTTGTGAAATGTAGGCGCCCAACGTCTGCACTGCAGCGCGAACTGCCCCACTTGAGTGCGCGCAACGCCGGCGGAACTCGTCGTGTAGCGGTGAAATGCTTAGATATGACGAAGAACCCCGATTGCGAAGGCAGCTGGCGGGAGCGTAACTGACGCTGAAGCTCGAAAGCGCGGGTATCGAACA
+
ABBAA>>AAFFFCEE222E2ABDBABEFH5GHHHHGGGHGGHHGHGECEGGGHHGEF?FHBGFGHG1??GEFEBFBBDBGHHG?EFGCGEFGHH/F?FGCGHHHCG?>>A/<???FDDGGG>1FGHGGFGGC@-CG?9@-;;@BFFFFFA=DA;FFF9;@EFFFBBBFFFFFFFFFFBEDFFFFFFF@-@DEFDFFFBAADFEFFF9@DFFFDAADAFFBFFDDF.FFFFFA@9.9;9>=AD-99B?E/A9
@M03896:38:000000000-B4D98:1:1102:7929:24706 1:N:0:181
TACGGAAGGTCCGGGCGTTATCCGGATTTATTGGGTTTAAAGGGAGCGTAGGCCGTGAGGTAAGCGTGTTGTGAAATGTAGGCGCCCAACGTCTGCACTGCAGCGCGAACTGCCCCACTTGAGTGCGCGCAACGCCGGCGGAACTCGTCGTGTAGCGGTGAAATGCTTAGATATGACGAAGAACCCCGATTGCGAAGGCAGCTGGCGGGAGCGTAACTGACGCTGAAGCTCGAAAGCGCGGGTATCGAACA
+
ACBAAAABBFFFCFG222E2ABDBEAEGHBGHHHHGFGHFGHHGHGFGFGGGHHGEEFGHBGGHHG1??FCFEFFFGHFGHHHCGGGCGFFHHHCFBFGGHHHHGGCBCG?11???EDHHHH<>GGFGGGGC:@DG?;@?;ADFFFFFF=-:;BFFFCACEFFFFFFFFFFFFFFFFFFDFFFFFFFFFFFFFFFCFFEFFFFFFDBCCFFDB;9AAFFFFFFFDDFFFFFA-BDFFDFFFFF@FFAEFF=
@M03896:38:000000000-B4D98:1:1102:8456:26247 1:N:0:181
GAGTCACGGATTGTCCTATAATTAGATACCCCGGTAGTCCGGCTGACTGACTTAGTCTCCATCTCGTATGCCGTCTTCTGCTTGAAAAAAAAACACACAATGATATACATCGAAATATATTTCTGACTTAAAAGTATAAGTACATATGCAAACAACAAAATATTAGTCACATTGAATAAAAGAGTAATCTGGAATGTTATCGATCAATGATAGTAGTATAATATATATTTAATTATAGATAGATAATGCCA
+
>A11A1B1>1>AC1BFFGE13BF3B3A31BBFAE0001FGAECE/ABGFBFAG11DFFDHD11DDBBAB0FB>>>BFG21@1BE0BB1B>ECE//0////11B22B>2222?00//12222222221@21111112222211111111?11100//..0011=111<11>1<1000000000./000000000/000:000..:..0000;00;00000000000000;B00;00000000;0;0000000
@M03896:38:000000000-B4D98:1:1103:7610:8609 1:N:0:181
TACGGAAGGTCCGGGCGTTATCCGGATTTATTGGGTTTAAAGGGAGCGTAGGCCGTGAGGTAAGCGTGTTGTGAAATGTCGGCGCCCAACGTCTGCACTGCAGCGCGAACTGCCCCACTTGAGTGCGCGCAACGCCGGCGGAACTCGTCGTGTAGCGGTGAAATGCTTAGATATGACGAAGAACCCCGCTTGCGAAGGCAGCTGGCGGGAGCGTAACTGACGCTGAAGCTCGAAAGCGCGGGTATCGAACA
+
AAA?AAAAAFFF22A2EEAEFGFAAE2AG5EG5A2AAFHHGHCGHEFEAE0AGH0>>B113B@EDE1EEH11?4@4BF?4?EE/EE<DGD///0?FBF??FGCG/B/>ADC<<GHFFDF>0<GHHHGG-AC@ACDB?@:?9;@BFF99:9-9;;;;--9999F//;BFFFFFFF/;BF.-DDFFFFFB-;D?AB?BBFFFDABF.9;;;?-;9;AADFFFF?AD.AB/;B;99F?.B.99-@9;/B9ABF?
@M03896:38:000000000-B4D98:1:1103:27393:10562 1:N:0:181
TACGGAAGGTCCGGGCGTTATCCGGATTTATTGGGTTTAAAGGGAGCGTAGGCCGTGAGGTAAGCGTGTTGTGAAATGTAGGCGCCCAACGTCTGCACTGCAGCGCGAACTGCCCCACTTGAGTGCGCGCAACGCCGGCGGAACTCGTCGTGTAGCGGTGAAATGCTTAGATATGACGAAGAACCCCGATTGCGAAGGCAGCTGGCGGGAGCGTAACTGACGCTGAAGCTCGAAAGCGCGGGTATCGAACA
+
BBBBBBBBBFDFECGEECGEGGGFGGGGHDDGBFF1BEFFGHGG1BEFEE0AGHGEFFGGCGBFBE1EFHFGGHGFGBB?BGFEGGFDGEFHFFFHGGHFHFHHCFC<ACCDGHHGAAFFFGHHFDGDDGCG@DCCCGADDGFAFFDAA9-;;:9;;;;;;FFFFFBFFF/FFFBFBA;;DDBFFFFF9@FFFFBFFFFADFFBBAB@BCCFFADDABFBBDFFDD/F;FBDFFBAFD=>DC-@F/.;BF-
@M03896:38:000000000-B4D98:1:1103:23016:10720 1:N:0:181
TACGGAAGGTCCGGGCGTTATCCGGATTTATTGGGTTTAAAGGGAGCGTAGGCCGTGAGGTAAGCGTGTTGTGAAATGTAGGCGCCCAACGTCTGCACTGCAGCGCGAACTGCCCCACTTGAGTGCGCGCAACGCCGGCGGAACTCGTCGTGTAGCGGTGAAATGCTTAGATATGACGAAGAACCCCGATTGCGAAGGCAGCTGGCGGGAGCGTAACTGACGCTGATGCTCGAAAGCGCGGGTATCGAACA
+
AAAAAAAAAFBFGE1AEEE0AFDBEEFGH1FHCF/AFGAD1DGGGEEEFEECFHFEEFEGBGBBBEAFEHFGC221B@B>GHBGEG>?FEAG?BFHBBDGGGGHCB?<<><FFG<<C<<FFGFHHHGGCGG-::CC?@A-9;-;FBBFB;-;;-;;;-;;9;;BFFFFBFBF/;;;9-9---:9ABB?-@BEFA-9@?EA9A/BF:>--@;B9;AABB/9BBBFFF//:9999F--/-;@@@;-99;9/A-
@M03896:38:000000000-B4D98:1:1103:22993:10724 1:N:0:181
TACGGAAGGTCCGGGCGTTATCCGGATTTATTGGGTTTAAAGGGAGCGTAGGCCGTGAGGTAAGCGTGTTGTGAAATGTAGGCGCCCAACGTCTGCACTGCAGCGCGAACTGCCCCACTTGAGTGCGCGCAACGCCGGCGGAACTCGTCGTGTAGCGGTGAAATGCTTAGATATGACGAAGAACCCCGATTGCGAAGGCAGCTGGCGGGAGCGTAACTGACGCTGAAGCTCGAAAGCGCGGGTATCGAACA
+
BBBBBBBBBFFFGGGEEEGAFGDBEEGGHFFHFGHEFGGFGHHGHGGGGE??GHGEEGEFCHBFGGGGFHFGGFBBBDBDGHFFGGEDGEEGGGEHDFGFGHHHFD?>>CEFGHHGDA>>>FFGHHCD@DC@@CGF?B@-;;;@FFAAD:9;;9;;:;;;;FFFFFFFBF/FFFBFF?:;ADFFFFFFBFFFFFBAFFEFFFFFFA@@DFFD@;AADFF9FFFFFFFFFFFFFFFFF?FFFFACFFAEFA-
@M03896:38:000000000-B4D98:1:1103:23714:10745 1:N:0:181
TACAGAGGGTGCGAGCGTTAATCGGATTTACTGGGCGTAAAGCGTGCGTAGGCGGCTAATTGAGTCGGATGTGAAATCCCCGAGCTTAACTTGGGAATTGCATTCGATACTGGTTAGCTAGAGTGTGGGAGAGGATGGTAGAATTCCAGGTGTAGCGGTGAAATGCGTAGAGATCTGGAGGAATACCGATGGCGAAGGCAGCCATCTGGCCTAACACTGACGCTGAGGTACGAAAGCATGGGGAGCAAACA
+
AABBBFFBBBBBGGGCEEGECFDFGGGGHGCFCFGDGGGEHHHGGEEGGEE?GGGGEEBBGFDGGHEEEFCGHG4BBGBBFEEEGGHGGFFHHHHHFFFGHGHHHHBHFDFDGFHBGFG?FGGGHGFEDHGGFGHGFGFHHGDHHHFBHH0<<<==<;=;:CCGFGECEGEGGCCFGFFGBEFGFGGGEGGGFGB@FDFFFFE?FFFBFFFFFFEFFFFFFFFFFFFEFFFFFFDFFFFFFFFFFDEFFFA
@M03896:38:000000000-B4D98:1:1103:24426:15442 1:N:0:181
TACGGAAGGTCCGGGCGTTATCCGGATTTATTGGGTTTAAAGGGAGCGTAGGCCGTGAGGTAAGCGTGTTGTGAAATGTAGGCGCCCAACGTCTGCACTGCAGCGCGAACTGCCCCACTTGAGTGCGCGCAACGCCGGCGGAACTCGTCGTGTAGCGGTGAAATGCTTAGATATGACGAAGAACCCCGATTGCGAAGGCAGCTGGCGGGAGCGTAACTGACGCTGAAGCTCGAAAGCGCGGGTATCGAACA
+
AAAAAABBBFFFGGG?EEEAFGDAEEGGHFFHBFEAFGGFGGGGHEGGGEEAGHGCEFEF3GFFFE1EFHEFFFFFBDBEGHEEGEEEGEEGGGEHGGGFHGGHCFCCADGF1GHGFAFF<FFGHGCGGGGGDGGFFD@@;;;BFFDFD;-9;;:;;9;;;BBFFFFFFFBFFB;FFFEFFFFFFFFFAFFFFFADFFEFFFFFFA@@BDFD=AFFFFFFFFFFFFBFFFFDFFFDF?FAFA@DFB;AFF-
@M03896:38:000000000-B4D98:1:1103:16954:15766 1:N:0:181
TACAGAGGGTGCAAGCGTTAATCGGAATTACTGGGCGTAAAGCGCGCGTAGGTGGTTTGTTAAGTTGGATGTGAAAGCCCCGGGCTCAACCTGGGAACTGCATCCAAAACTGGCAAGCTAGAGTACGGTAGAGGGTGGTGGAATTTCCTGTGTAGCGGTGAAATGCGTAGATATAGGAAGGAACACCAGTGGCGAAGGCGACCACCTGGACTGATACTGACACTGAGGTGCGAAAGCGTGGGGAGCAAACA
+
BCCBBFFCCBBCGGFCECGEFFDBEEFFHFDHFBFEGEGFHHHGGEEGFEEDDFEEGHGHHHBFBFDFGGFGHFBBGGGGGFEGGGHFHGGFHHGGH?FFGGFGFF?FGGGFHHFFGGF@FGFHGHDGGHGHHHG?EFAFDE<GHGHGH00<====<=;;CCCHFGDCEDEGGFGGFB9CDA;FFGGEGFGGEGGDCDFFFA;=AEFFFFFFFFFFFFFBFBFFFFFFFEFFFFAFFFFFFFFEFFEFFFF
@M03896:38:000000000-B4D98:1:1103:28490:19601 1:N:0:181
TACGGAGGGTGCAAGCGTTAATCGGAATTACTGGGCGTAAAGCGCACGCAGGCGGTTTGTTAAGTCAGATGAGAACTCCCCGGGCTCAACCTGGGAACTGCATCAGATACTGGCAAGCTTGAGTCTCGTAGAGGGGGGTAGAATTCCAGGTGTAGCGGTGAAATGCGTAGAGATCTGGAGGAATACCGGTGGCGAAGGCGGCCCCCTGGACGAAGACTGACGCTCAGGTGCGAAAGCGTGGGGAGCAAACA
+
>>AA>AA1111AGGGGG00AFGDAEE0FFFBG21/BAAEAADAAAAAEEA/>E//EE//0BB2B@@B@1B111B11BFFFEEEE@EGFHH0000?B1/BF1D>F11?BFDF2GFC1/??10?FGFGG0FAEFF0C---9-:B/99BBB///;9;::;99-9;F//;;;---;/B/B//;---9;FFFB;-;-9@@--BE<;@@@>@9;-:A@->B?FFF/BBF-A-//9//;A-@-9--99@--99AFF--
@M03896:38:000000000-B4D98:1:1103:7670:21013 1:N:0:181
TACGGCGGGTGCAAGCGTTAATCGGAATTACTGGGCGTAAAGCGCACGCAGGCGGTTTGTTAAGTCAGATGTGAAATCCCCGGGCTCAACCTGGGAACTGCATCTGATACTGGCAAGCTTGAGTCTCGTAGAGGGGGGTAGAATTCCAGGTGTAGCGGTGAAATGCGTAGAGATCTGGAGGAATACCGGTGGCGAAGGCGGCCCCCTGGACGAAGACTGACGCTCAGGTGCGACAGCGTGGTGCGCAAACA
+
AAAA11>00>AAGAGF/AAFCGHAAAAFHAB22BAB>>>EE2FEE/E>EEC/E/E@EGGHGH2HFHHFBHGDFDDHHHHHGCC/>/FGGHHF00/<>CF<F<FGGDD>FFGGCHFB.CGF<.<DGHD;;:E.C/;--@@9AFFFBFBBB//:;;;;;-;-9;;F/99AB-9//9BFB//9?9BFFFB-99=BF--9@-A--@;@@?--999-=-;-:BB/;;9B;;B//:99:-9-:@--9-;/99@=@FA
@M03896:38:000000000-B4D98:1:1103:7680:21029 1:N:0:181
TACGGAGGGTGCAAGCGTTAATCGGAATTACTGGGCGTAAAGCGCACGCAGGCGGTTTGTTAAGTCAGATGTGAAATCCCCGGGCTCAACCTGGGAACTGCATCTGATACTGGCAAGCTTGAGTCTCGTAGAGGGGGGTAGAATTCCAGGTGTAGCGGTGAAATGCGTAGAGATCTGGAGGAATACCGGTGGCGAAGGCGGCCCCCTGGACGAAGACTGACGCTCAGGTGCGAAAGCGTGGGGAGCAAACA
+
ACBAAABDBABCGGGCFEGEFBFBEGFGHGFFBBCEEFEEEGHGGEEEGFG?EFGEGGGHHHFHGHHHHHHHHGBFGHGHFGGGEFHHGGFHGGFFG?FGGGGHHHFHHHHHHHHHGFFGFGFHHHHHGGGCGHGGGFCFFFFFFFFFFF0;;;;;;;;;9;FFFF;;9BAFFBFFFFFFFFFFFFFFFDFDFFBFFFFBFFCDF@;;AFFF@@DABFFFFFFFFFFFFFFBDFFFFF?DFFFFFAAFBA9
@M03896:38:000000000-B4D98:1:1103:9978:27170 1:N:0:181
TACGGAGGGTGCAAGCGTTAATCGGAATTACTGGGCGTAAAGCGCACGCAGGCGGTTTGTTAAGTCAGATGTGAAATCCCCGGGCTCAACCTGGGAACTGCATCTGATACTGGCAAGCTTGAGTCTCGTAGAGGGGGGTAGAATTCCAGGTGTAGCGGTGAAATGCGTAGAGATCTGGAGGAATACCGGTGGCGAAGGCGGCCCCCTGGACGAAGACTGACGCTCAGGTGCGAAAGCGTGGGGAGCAAACA
+
CCCBABCBCABBGGGFGCGEFGHGGGFGHGFFFFEGFEGGHHHGG?EEFEE?EEGCGGGHGHFGGHFHHHHGHFFFGHGHGGGFEGHHHHFHFGGFHFGHHHGHHHHHGHGHHGGCGGGGGFHHHHHHGGGFGHDFGFCFFFFFFFFFFB0;;;;;;;;;9BFFFFA;ACEFFFBFFEEFFFFFFFFFFDFFFFFFFFFFFFFFFFFFFFFFCCDDFFFFFFFFFFFFFBB@DD@DFFDDFFFFFDEFFFF
@M03896:38:000000000-B4D98:1:1104:19037:7933 1:N:0:181
TACAGAGGGTGCAAGCGTTAATCGGAATTACTGGGCGTAAAGCGCGCGTAGGTGGTTTGTTAAGTTGGATGTGAAATCCCCGGGCTCAACCTGGGAACTGCATTCAAAACTGACTGACTAGAGTATGGTAGAGGGTGGTGGAATTTCCTGTGTAGCGGTGAAATGCGTAGATATAGGAAGGAACACCAGTGGCGAAGGCGACCACCTGGACTAATACTGACACTGAGGTGCGAAAGCGTGGGGAGCAAACA
+
BCBBBDFBBABAGGGCECEEFGHFGEFGHHFHCABAEEFAGHHGFCGGGGGCGHGEFHGHHHFGGHBBFFEBFFHHFFGHFGGFEEHFHHHHHHGGHGHHHHHHHFGGHHGHEBGFHFHGGFCFFGFGGHHHDGD?ECDFFHGHHHHHHEDCDDGGFA<EGHHHHHECGGEHHFHHHFGFGGGGGGGGFFGGCABGGECBDAF;EFFFFFFFFFFFFFFFFFFFFFFEFFB@DCFFFFFFFFFFFDFFFFA
@M03896:38:000000000-B4D98:1:1104:19024:7946 1:N:0:181
TACAGAGGGTGCAAGCGTTAATCGGAATTACTGGGCGTAAAGCGCGCGTAGGTGGTTTGTTAAGTTGGATGTGAAATCCCCGGGCTCAACCTGGGAACTGCATTCAAAACTGACTGACTAGAGTATGGTAGAGGGTGGTGGAATTTCCTGTGTAGCGGTGAAATGCGTAGATATAGGCAGGAACACCAGTGGCGAAGGCGACCACCTGGACTAATACTGACACTGAGGTGCGAAAGCGTGGGGAGCAAACA
+
AAAAAFFBBAAAGGCECAFEFGHFAACFHDDB5A2BAAA2FBGEE0FEECED5FE>?BEGHHHHHHDBFB3BB4BFFGHHGGGGFFHGHGHHHGGHEFHFFHGFHBGFBFBFDBG2GFFF@FF@2D>C?FGBDCA/<<<FDGGF1GFHDG0C===G?-<<CB;CCGDCE-CC0;GGF/0;?.BFBFCEFCBBC--:-.9;@-@-9AA:AF.FBFBBFFF/9:BBFF/.;AF-9->.F?DDFB;.-;EBFFA
@M03896:38:000000000-B4D98:1:1104:16361:8549 1:N:0:181
TACGGAGGGTGCAAGCGTTAATCGGAATTACTGGGCGTAAAGCGCACGCAGGCGGTTTGTTAAGTCAGATGTGAAATCCCCGGGCTCAACCTGGGAACTGCATCTGATACTGGCAAGCTTGAGTCTCGTAGAGGGGGGTAGAATTCCAGGTGTAGCGGTGAAATGCGTAGAGATCTGGAGGAATACCGGTGGCGAAGGCGGCCCCCTGGACGAAGACTGACGCTCAGGTGCGAAAGCGTGGGGAGCAAACA
+
ABBAAABDBAAAFGFGECGEGGHFEEGGHGEBBBFAEEEEGHHGGCGGGGGCGFGEEGGHGHHHHHBGGFGBFGHHGHHHGGGGGGHHHHHHHHGHGGHHHHHHHHHHHHGFHHGFGHHHGFBGHHHHFGGGHHGGGF-AABBFFFFFBFFFFBFFFCAC?FFFFFD:DFFFFFFFFFFFFFFFFFFFF>DFFFFFCFF;;DFFFFFFFFFFCBDDFFFFFFFFFDFFFFFDDF@AFFFFFFFFFFEFFF.
@M03896:38:000000000-B4D98:1:1104:16343:8557 1:N:0:181
TACGGAGGGTGCAAGCGTTAATCGGAATTACTGGGCGTAAAGCGCACGCAGGCGGTTTGTTAAGTCAGATGTGAAATCCCCGGGCTCAACCTGGGAACTGCATCTGATACTGGCAAGCTTGAGTCTCGTAGAGGGGGGTAGAATTCCAGGTGTAGCGGTGAAATGCGTAGAGATCTGGAGGAATACCGGTGGCGAAGGCGGCCCCCTGGACGAAGACTGACGCTCAGGTGCGAAAGCGTGGGGAGCAAACA
+
ABA?A>ADBABBGGGGGCGEFGFFEEFFHGFFBBABEEEEEGHGF?EFEEEEGGGGGGFFGHHHHHHGHHGFGFFFFGFGGFFGEEHFHHHHGHEHHGHHHHHGHGHHHHFDFHGFGHHHGFGHHHHHFEGEDGGGGABFFFFFFFF;/FFFFBFFFF9@.;BFFFAAFFEFBBBBFFBFFFFFFFFFF-CDF@@A-DFA;AFFFC:AAFFFFCD.BBFBFAADD./F999@9@;AFD:DDFA?9A9:BF?
@M03896:38:000000000-B4D98:1:1104:16941:9694 1:N:0:181
TACGGAGGGTGCAAGCGTTAATCGGAATTACTGGGCGTAAAGCGCACGCAGGCGGTTTGTTAAGTCAGATGTGAAATCCCCGGGCTCAACCTGGGAACTGCATCTGATACTGGCAAGCTTGAGTCTCGTAGAGGGGGGTAGAATTCCAGGTGTAGCGGTGAAATGCGTAGAGATCTGGAGGAATACCGGTGGCGAAGGCGGCCCCCTGGACGAAGACTGACGCTCAGGTGCGAAAGCGTGGGGAGCAAACA
+
ACBBBABCCABAFGGECCGEFGHFFEGGHHDFBBBAEEEEHHHGGCEEFFEGGGGGGGGHGGHHGHDGGHFBFGHHFGHHGGGGEGHHHHHHHHGHFFHHHHHHHHHHGHGHHHHHGHHHGFFHHHHHFEGFGHGGGFADEBFFFFFFFFFFFBBBDDADFFFFFFDDFFFFFFFFFFFFFFFFFFFFFDFFFFDFFFFDFFFFFFFFFFFCFFFFFFFFFFFFFFFFFFFFFFFFFFDFFFFFFDEFFF.
@M03896:38:000000000-B4D98:1:1104:16944:9711 1:N:0:181
TACGGAGGGTGCAAGCGTTAATCGGAATTACTGGGCGTAAAGCGCACGCAGGCGGTTTGTTAAGTCAGATGTGAAATCCCCGGGCTCAACCTGGGAACTGCATCTGATACTGGCAAGCTTGAGTCTCGTAGAGGGGGGTAGAATTCCAGGTGTAGCGGTGAAATGCGTAGAGATCTGGAGGAATACCGGTGGCGAAGGCGGCCCCCTGGACGAAGCCTGACGCTCAGGTGCGAAAGCGTGGGGAGCAAACA
+
>AA3>AAADAA>45BA2AE2FFGF2EFGHCF55A2BAAEEAGFEECE0EGGCFEEGEFFFBBGHGHHGHFFBFGFEGHHHGECEEEHHGGHGHEFHHGHGGHFFHHEDBGFGFGGCFGHG<GGHHGGG?EFFFGC<-@FAAFFFFFBB;BBFF9;B-;;@.BFFFF;AA>.F/BFFFFFFFBFFBFF?=FFFFACFFFEFADADFFB;9FFB9@F-;9..BD:DDD/F9BF-9BB.FDFF-@CFFD.B/A.
@M03896:38:000000000-B4D98:1:1104:21393:9950 1:N:0:181
TACGTAGGTCCCGAGCGTTGTCCGGATTTATTGGGCGTAAAGCGAGCGCAGGTGGTTTATTAAGTCTGGTGTAAAAGGCAGTGGCTCAACCATTGTATGCATTGGAAACTGGTAGACTTGAGTGCAGGAGAGGAGAGTGGAATTCCATGTGTAGCGGTGAAATGCGTAGATATATGGAGGAACACCGGTGGCGAAAGCGGCTCTCTGGCCTGTAACTGACACTGAGGCTCGAAAGCGTGGGGAGCAAACAG
+
AAAAACFBFFFFFECEEEGEFGHEGEGGHBGHCFFBEEFEHHHGGGGCEGGGHHGGFGHHHHFDGHDFF3FFGFHFH1F1EGHCFFHGGGHFHHGHHHHHHFHHHHGHGHBFGFBFFFHFFHDGHHFCCFHDGGDA?CGFHGHHFHFHHDDDGDG<A>AFHGHH=.<<@EHHHGHHFFHDECCCGDDBGGFC?BDFDFD@@DFFFFF/FF;AFF/BFFFFFBFFFFEEFFABBADFFAFFCFFFFFFFFFE
@M03896:38:000000000-B4D98:1:1104:21410:9957 1:N:0:181
TACGTAGGTCCCGAGCGTTGTCCGGATTTATTGGGCGTAAAGCGAGCGCAGGTGGTTTATTAAGTCTGGTGTAAAAGGCCGTGGCTCAACCATTGTATGCATTGGAAACTGGTAGACTTGAGTGCAGGAGAGGAGAGTGGAATTCCATGTGTAGCGGTGAAATGCGTAGATATATGGAGGAACACCGGTGGCGAAAGCGGCTCTCTGGCCTGTAACTGACACTGAGGCTCGAAAGCGTGGGGAGCAAACAG
+
BBBAA4BAFFFFCCEGCAEFFGHFCEGGH5EGBFCBEEE11GHGGGGGEEGGHHGGGHCGGD4@FGFFFBE?F4BFF1F1>>EEEHHGHGHFHHGGGGFGHDGGFF3FFGFCGD?DFFGGGGDGHGFGFG/?A0?/?1GFHF?FGFBFFDGDG<G?@CACG0=FD.<<-CCCFBFGCCCD?GACFDA?DDGA?9A-9;.;@CFBFFF9FF;9;;;BFBBFBBFBFFAEEFFFFDFFA;DF;AFDFE/;A.B
@M03896:38:000000000-B4D98:1:1104:21392:9968 1:N:0:181
TACGTAGGTCCCGAGCGTTGTCCGGATTTATTGGGCGTAAAGCGAGCGCAGGTGGTTTATTAAGTCTGGTGTAAAAGGCAGTGGCTCAACCATTGTATGCATTGGAAACTGGTAGACTTGAGTGCAGGAGAGGAGAGTGGAATTCCATGTGTAGCGGTGAAATGCGTAGATATATGGAGGAACACCGGTGGCGAAAGCGGCTCTCTGGCCTGTAACTGACACTGAGGCTCGAAAGCGTGGGGAGCAAACAG
+
ABAAAFFBFFFFGFGEFCGEFGHG2AFEHCFHCBFBAEEFHHHGGGGGFFGGFHGGGHHHHFHHHHFFF3EFGGGHF?GEEGHFFGHHFFHFHHBHHHGHGFGHEFGHGHBFGF3FFEHFGGDGHHGGFFHEAFAEDCF/GFGFGHEFGDDDG1FAC>AFHHHHD.<CDEFHHEHHGCHDECCBFD@;CGFCFCFAGFDAACFFFFF/FF;.BB/:FFFFBBFFFFFEFFA;FADFFAA;DCFFFFFFFFB
@M03896:38:000000000-B4D98:1:1104:10070:11696 1:N:0:181
TACGGAGGGTGCAAGCGTTAATCGGAATTACTGGGCGTAAAGCGCACGCAGGCGGTTTGTTAAGTCAGATGTGAAATCCCCGGGCTCAACCTGGGAACTGCATCTGATACTGGCAAGCTTGAGTCTCGTAGAGGGGGGTAGAATTCCAGGTGTAGCGGTGAAATGCGTAGAGATCTGGAGGAATACCGGTGGCGAAGGCGGCCCCCTGGACGAAGACTGACGCTCAGGTGCGAAAGCGTGGGGAGCAAACA
+
ABBAA>ADBAAAGGGFFCGEFGHFGEFFHHFFBBBBEEEEHHHGGGGGFFGCGFGGGGGHHHHHHHGHFGFBFGHHFHHHGGGGEEHHHHHHHHGHGGHHHHHHHHGHHHGFHHCFGHHHGHGHHHGFFEGGHHCGGFFFFFFFFFFFBFBFFBFFFDDFFFFFFFAAFFFFFFFFFFFFFFFFFFFFABFFABDFFFE;BFFFFFDEFFFFF-DDBFFBFFFFFFFFFFFDDFFDFFFFFFFFFAAFFF.
@M03896:38:000000000-B4D98:1:1104:10085:11707 1:N:0:181
TACGGAGGGTGCAAGCGTTAATCGGAATTACTGGGCGTAAAGCGCACGCAGGCGGTTTGTTAAGTCAGATGTGAAATCCCCGGGCTCACCCTGGGAACTGCATCTGATACTGGCAAGCTTGAGTCTCGTAGAGGGGGGTAGAATTCCAGGTGTAGCGGTGAAATGCGTAGAGCTCTGGAGGACTACCGGTGGCGAAGGCGGCCCCCTGTACGACGCCTGACGCTCAGGTGCGACAGCGTGGGGAGCAACCA
+
>AA3>>AD@ABAGGFEEEEEFGHFAEFGHHFB532AAAEEEFH1AEEAEEAEGGGFFEEHEFBGHHHFFHHFFBGFGGHHGGE/>EHF?FHGFH/0?FFBGFFGHHFFGHGGGH21?FG1?0GGHFFFFDFEF>.--9@.9//BBB;;999F;9/B;999.//;B:;;.-.//9/B9//AAD.F/9F->DA.:9;@DDE--@@C;9@9/;BE.99-;9EBFDDDFF//9/;-.9-9.9.99;=9999/.:.
@M03896:38:000000000-B4D98:1:1104:10062:11711 1:N:0:181
TACGGAGGGTGCAAGCGTTAATCGGAATTACTGGGCGTAAAGCGCACGCAGGCGGTTTGTTAAGTCAGATGTGAAATCCCCGGGCTCAACCTGGGAACTGCATCTGATACTGGCAAGCTTGAGTCTCGTAGAGGGGGGTAGAATTCCAGGTGTAGCGGTGAAATGCGTAGAGATCTGGAGGAATACCGGTGGCGAAGGCGGCCCCCTGGACGAAGACTGACGCTCAGGTGCGAAAGCGTGGGGAGCAAACA
+
ABA?AABBDAAAGGFGCEGECGHAEFEGHHDBDEGAEEEEHHGGGGGGGGGGGGGCGGGHHHHHHHFHHGFBFGHHGHHHGEEEEEHHHHHHHHGHHGHGGHFHHGFHHHFHHHCCFHHHGHHHHHGGFGEAGHGCC;FDFFBFFFFFB/9B;9BFCB;>EFFFFFA:AFEBFBFFFFFFADBFFFFFFA;DA@AADFEBFFFFFFFFFF.9-9;9;BFFF?A;DFEBFFFA?DFDFADFFFF?-:AFFF?
@M03896:38:000000000-B4D98:1:1104:21754:11794 1:N:0:181
TACGGAGGGTGCAAGCGTTAATCGGAATTACTGGGCGTAAAGCGCACGCAGGCGGTTTGTTAAGTCAGATGTGAAATCCCCGGGCTCAACCTGGGAACTGCATCTGATACTGGCAAGCTTGAGTCTCGTAGAGGGGGGTAGAATTCCAGGTGTAGCGGTGAAATGCGTAGAGATCTGGAGGAATACCGGTGGCGAAGGCGGCCCCCTGGACGAAGACTGACGCTCAGGTGCGAAAGCGTGGGGAGCAAACA
+
BBBBA>ADDAAAGGGAECFEFGHFGBFFHHCG53AFEEFEEGHGG?EEEEECFEEGGGGHGGFGGHFHGGFBBFGFFGGHGCFGFGHHHHHHHGGGFFFGHHHHGGHHHHFFGHFCFHHHHHGHHGGHGDGE1>C?A=FFFFFFFFFFFFBFB9;BDB;@FBFF9FDAFFFFFFFFFFBFFDFFFFFFADFFFFFFFFFA-=DFFFCFFFF=B9AAFFF/FDFFFFFFFFFDFAFAFFDD9BFEFFEFFE.
@M03896:38:000000000-B4D98:1:1104:21736:11798 1:N:0:181
TACGGAGGGTGCAAGCGTTAATCGGAATTACTGGGCGTAAAGCGCACGCAGGCGGTTTGTTAAGTCAGATGTGAAATCCCCGGGCTCAACCTGGGAACTGCATCTGATACTGGCATGCTTGAGTCTCGTAGAGGGGGGTAGAATTCCAGGTGTAGCGGTGAAATGCGTAGAGATCTGGAGGAATACCGGTGGCGAAGGCGGCCCCCTGAACGAAGACTGACGCTCAGGCGCGAAAGCGTGGGGAGCAAACA
+
AAA1>1>1AAAAG1GGFAEAFBH00BAFHGHCB1//FAEAFHHGE/AEEC?/EEEE/E?BEDFF2G211F@@BBBBB1FGFCE<EEHFHHHGHAAA<FHHHE1?DBHFDG?FGAF10<1FCA1?<1??FCAFFF.--99-9B///B//BBBFB;9:-9;;ABBB/;9-;@?FFBBBFB/:--;9BFBB99-BF@=-9-;@?;@---9;-9/--9A;B/9/9-A-99BF/;-99=--FA;A-;--9--;:A-
@M03896:38:000000000-B4D98:1:1104:9201:14060 1:N:0:181
TACGTAGGGTCCGAGCGTTGTCCGGAATTATTGGGCGTAAAGGGCTCGTAGGCGGTTTGTCGCGTCGGGAGTGAAAACACGGGGCTTAACCCCGTGCCTGCTTCCGATACGGGCAGACTAGAGGTATGCAGGGGAGAACGGAATTCCTGGTGTAGCGGTGAAATGCGCAGATATCAGGAGGAACACCGGTGGCGAAGGCGGTTCTCTGGGCATTACCTGACGCTGAGGAGCGAAAGTGTGGGGAGCGAACA
+
ABAAAFFCCFFCGGGGFCGFFGHGGGGGHFFHBFGFEEFGHHHGGHHGGGGGHGGGGGGHBBFE>E?EGCC?GGHHFBFGGBBDBDHHHGHHGGDGGGHHHHGHHGFGGGEGGGGDGGHFGFCFCGHGHHHFFGGADFFDADEGGFGGGGBFC;:CCA;@FFFFFFADFFFFFFFFFFFFFFFFFFFFD@DFADFFFFFFFFFEFFBBFFEFFBBFFFFFFFFFFFFAFFEFDCFFFFFFFFFEFDDAAF=
@M03896:38:000000000-B4D98:1:1104:27733:14323 1:N:0:181
TACAGAGGGTGCAAGCGCTAATCGGAATTACTGGGCGTAAAGCGCGCGTAGGTGGTTTGTTAAGTTGGATGTGAAATCCCCGGGCTCAACCTGGGAACTGCATTCAAAACTGACTGACTAGAGTATGGTAGAGGGTGGTGGAATTTCCTGTGTAGCGGTGAAATGCGTAGATATAGGAAGGAACACCAGTGGCGAAGGCGACCACCTGGACTAATACTGACACTGAGGTGCGAAAGCGTGGGGAGCAAACA
+
AAA?AFFA1>1>1ABF11AEAFGFAAFGHFDB21AB/AEE/2BEEEEEEE?/BBF>?FEHGHGFHH111BC@B@GGHGGHFE@EEGG11BFGHAE0BFBBGGHFFFGFGH1D1C1<FGHGGFBFFGG0?@?DG0?/C@AFCHHBGHGHF0=0==0=--<<.:CGFC;;CCGGGCFG=BC.C;BFFGGGFBFB;@@?:.;;@@@?FE?;--9//9/BB:/:BFF/99F-/-;--9;-/99;---9-99BBA;
@M03896:38:000000000-B4D98:1:1104:27731:14342 1:N:0:181
TACAGAGGGTGCAAGCGTTAATCGGAATTACTGGGCGTAAAGCGCGCGTAGGTGGTTTGTTAAGTTGGATGTGAAATCCCCGGGCTCAACCTGGGAACTGCATTCAAAACTGACTGACTAGAGTATGGTAGAGGGTGGTGGAATTTCCTGTGTAGCGGTGAAATGCGTAGATATAGGAAGGAACACCAGTGGCGAAGGCGACCACCTGGACTAATACTGACACTGAGGTGCGAAAGCGTGGGGAGCAAACA
+
CBCBBFFBCAAAFGGCE2EEFGHGGFGGHFFFB322EEFGHHHGGFGGGGGGFHGGGHGHGHGGGHBGGGEBFGGFGFFGGGGGEEHFHGHHHHGGHGGGHHHHHEFHHHFFF2>2FFGFGF@@FHFGGHHHFGF?EC?CCFFHHHHHHBDF=DGGCA<CGFHHFHDEFGGHHFHG:CFGGFFFFFFEFFGGCDDCGFFFF;D-EEFFFFFFFFFFFFFFFBFFFFFFFFFFFFFFFFFFFFFFFFFFFFF
@M03896:38:000000000-B4D98:1:1104:7644:14343 1:N:0:181
TACGGAGGGTGCAAGCGTTAATCGGAATTACTGGGCGTAAAGCGCACGCAGGCGGTTTGTTAAGTCAGATGTGAAATCCCCGGGCTCAACCTGGGAACTGCATCTGATACTGGCAAGCTTGAGTCTCGTAGAGGGGGGTAGAATTCCAGGTGTAGCGGTGAAATGCGTAGAGATCTGGAGGAATACCGGTGGCGAAGGCAGCCCCCTGGACGAAGACTGACGCTCAGGTGCGAAAGCGTGGGGAGCAAACA
+
ABAAAAABCAAAGGFCFCGEEGHFFEGGHFDGCBAAEEEEGHHGGCEGECEFGGGGGEGCFG@GGHGHGGFBFGHFGGGHGGGGEGHHHHHHHHGHFEHGHHHHHHHGHHGHHHHHGHHHHFFHHHHHFGGGGHGCCFFFFFFFFFFFFFFFBBFFFD;@FFFFFFDDFFFFFFFFFFFFFFFFFFFFF=FFFBCAFFFFFFFFFFBEFFFFFFFFFFFFFFF?DFFFB9FFFABDFF.D@B@EFFEFFFF
@M03896:38:000000000-B4D98:1:1104:7175:14786 1:N:0:181
TACGGAGGATCCGAGCGTTATCCGGATTTATTGGGTTTAAAGGGAGCGTAGGTGGACATGTAAGTCAGTTGTGAAAGTTTGCGGCTCAACCGTAAAATTGCAGTTGAAACTGCGTGTCTTGAGTACAGTAGAGGTGGGCGGAATTCGTGGTGTAGCGGTGAAATGCTTAGATATCACGAAGAACTCCGATTGCGAAGGCAGCTCACTGGACTGCAACTGACACTGATGCTCGAAAGTGTGGGTATCAAACA
+
ABAAAAABCFFFGGGEFAFCFGHEGEEGHCFHBFB2FEHHHHHGHGEFEFGGFGGH@BBG5FFGGHEHDGBBEFHHHDFGGDEEEEFFHGGFGHFAFDGHHFHEHHHGHHBDBD?<CGHHHHBDGHHHHHHGGG2C?C?@<CGGHHGCGGEEH<DG?A;AFHHHBCGHHHGGGGGFFGGGGGGGGGGGGGGEGDFFFFEEDFFFFFBFBFFFFFFFFFFBF9BFFFFEBFBDFFFFFFFFFFA;BFFFFFF
@M03896:38:000000000-B4D98:1:1104:13362:23624 1:N:0:181
TACGGAGGGTGCAAGCGTTAATCGGAATTACTGGGCGTAAAGCGCACGCAGGCGGTTTGTTAAGTCAGATGTGAAATCCCCGGGCTCAACCTGGGAACTGCATCTGATACTGGCAAGCTTGAGTCTCGTAGAGGGGGGTAGAATTCCAGGTGTAGCGGTGAAATGCGTAGAGATCTGGAGGAATACCGGTGGCGAAGGCGGCCCCCTGGACGAAGACTGACGCTCAGGTGCGAAAGCGTGGGGAGCAAACA
+
BCBAAABCCABAGGGGFCGEFGHFGEGGHHFFCBFAEEGFHHHGGEEEECG?FFGGGGGHGH@GHHFHHGEBBGHHGHHHGGGGEGHHHHHHHHGEBFGGHHHHHHFHHHGFHHHHGHHHHHHHHHHFFGGGFHGC@CFFFFFFFFFFFFBFFBFFAC;DFFFFFFDDDDFFFFFFFFFFFFFFFFFFF@FFFDFFFFFFFFFFFFFFFFFFF-AAFFFFFFFFFFFFFE;;ADFDFDDFFFFFFFFFFF.
@M03896:38:000000000-B4D98:1:1104:18393:28881 1:N:0:181
TACGGAAGGTCCGGGCGTTATCCGGATTTATTGGGTTTAAAGGGAGCGTAGGCCGTGAGGTAAGCGTGTTGTGAAATGTCGGCGCCCAACGTCTGCACTGCAGCGCGAACTGCCCCACTTGAGTGCGCGCAACGCCGGCGGAACTCGTCGTGTAGCGGTGAAATGCTTAGATATGACGAAGAACCCCGATTGCGAAGGCAGCTGGCGGGAGCGTAACTGACGCTGAAGCTCGAAAGCGCGGGTATCGAACA
+
ABAAA>AAAFFFGECEAEF?FGHEGEEGHBGGBAF1FGHGEGGGHGGGGGGCHHGEFFFH3BBGGEEG?G1B?GGFFGF4?EGFEEEDHGFHHBCFFCGFGHFGFGCDGGFFG>>CDDGGGGFGGDCGGGG@:;:BA?A?;9@BFFDAFAADABBFF;;@EFFFBBFFFFFFFFFFFDEFDFFFFFFDDDFFFDFFCDEFFFFF.A9@@BDD9..;;BBFFFFFD?FBFFBADFFAF?CADF;@FB.9FF-
@M03896:38:000000000-B4D98:1:1104:18406:28897 1:N:0:181
TACGGAAGGTCCGGGCGTTATCCGGATTTATTGGGTTTAAAGGGAGCGTAGGCCGTGAGGTAAGCGTGTTGTGAAATGTAGGCGCCCAACGTCTGCACTGCAGCGCGAACTGCCCCACTTGAGTGCGCGCAACGCCGGCGGAACTCGTCGTGTAGCGGTGAAATGCTTAGATATGACGAAGAACCCCGATTGCGAAGGCAGCTGGCGGGAGCGTAACTGACGCTGAAGCTCGAAAGCGCGGGTATCGAACA
+
ABA?A>AABFFFG22AAEEEGGGECAEGH5FFBBGAFGHGGHGGHGGGEGGFHHGEEBEF3B4BFEEE1GAB?4B4BGF4BGE?E>EEHFGHHHCGGHFHHFHHFCCBCGFFD0GFDDAGBF1>FFCCGGCC:;-;C?@BA;=BFFFFFF-AA9BFFA:BE/;BBBBFFF/BFFFFFFE@FFFFFFFF--AEFF--@DFFAFFFBDCDAFFA-9.9.:B/BDDA../;9BF?-;9.;A-99-;-;;.ABF-
@M03896:38:000000000-B4D98:1:1105:16052:11485 1:N:0:181
TACGGAGGGTGCAAGCGTTATCCGGATTCACTGGGTTTAAAGGGTGCGTAGGCGGGTATGTAAGTCAGTGGTGAAATCTTGGAGCTTAACTCCGAAACTGCCATTGATACTATATATCTTGAATATCGTTGAGGTTTGCGGAATATGTCATGTAGCGGTGAAATGCTTAGATATGACATAGAACACCAATTGCGAAGGCAGCAGGCTAAACGAACATTGACGCTGAGGCACGAAAGCGTGGGGAACAAACA
+
AAA?3>AD?AA>CG4F2AECEGGEEEGGHCFFBBAAFGHFHHHGHFGGGGG?B0>>>EGHHGHGBG@BGHBGFFEFHHHHHGHBFHHF3FGHHFCEGCGDFGHHG?FFFGFFHDF2GHHHFDCG>DF?GHFHFHFGHDGFDF-<>GHHHHGDD===@<<<CGHHH:CGFHHHHHFHHHHHGHHGFF?EGGGGGGGGGGGGDDFFGD;BFFBDF?CBFFBFFFDFFFFFFFFDDADDFDFFFAFF.;BFAF.
@M03896:38:000000000-B4D98:1:1105:16037:11500 1:N:0:181
TACGGAGGGTGCAAGCGTTATCCGGATTCACTGGGTTTAAAGGGTGCGTAGGCGGGTATGTAAGTCAGTGGTGAAATCTTGGAGCTTAACTCCGAAACTGCCATTGATACTATATATCTTGAATATCGTTGAGGTTTGCGGAATATGTCATGTAGCGGTGAAATGCTTAGATATGACATAGAACACCAATTGCGAAGGCAGCAGGCTAAACGAACATTGACGCTGAGGCACGAAAGCGTGGGGATCAAACA
+
ABBAABBBCAAAEGGC2AEACGHFGGGGHCDDBEA3FFHHFHHGHFFGEFGEF?E?EEHHHHHHGHGHFHHFFFGHHHHHHHHHHHHHHHFHHGCEFGGHGHHHHHGHHHHHFGHHHHHHHGHFGHFCFHHFHHHHHDFGCGCFFHHHHGHHG===<<<<CGHGHFHHFFGHCFFFHFGBHHHGBFGGGGGGFFAGGFGGGGGGEE.FFFFFF?=DFFFFFFFFFD?EAFA:ADFDFFADFFFE?EFFFFF
@M03896:38:000000000-B4D98:1:1105:16463:11821 1:N:0:181
TACGGAAGGTCCGGGCGTTATCCGGATTTATTGGGTTTAAAGGGAGCGTAGGCCGTGAGGTAAGCGTGTTGTGAAATGTAGGCGCCCAACGTCTGCACTGCAGCGCGAACTGCCCCACTTGAGTGCGCGCAACGCCGGCGGAACTCGTCGTGTAGCGGTGAAATGCTTAGATATGACGAAGAACCCCGATTGCGAAGGCAGCTGGCGGGAGCGTAACTGACGCTGAAGCTCGAAAGCGCGGGTATCGAACA
+
ABBBAABCCFFFG2AA2AECEGHGGEGGHGFHBFG1FGGHHHHGHGGGGGGGHHG@EFEFFFGGHFAEEHGGGFHHHHHHHHHGGGGDFEGHHHFGBFFFGHHGDGCFAFFFDFGFDDHHGGCGHHGGDGGGFGGDCADGGCD@BFFADCADE;;BC@;CEFFFFBFFFFFFFFFFFFFCFFFFFFFFFFFFFFFFFFEFFFFFFDBB>DFA;;AFFFFFFFFFDFBFFFBA@FDDFBFFFFCDBBAEFFA
@M03896:38:000000000-B4D98:1:1105:27231:12975 1:N:0:181
TACGAAGGGGGCTAGCGTTGCTCGGAATTACTGGGCGTAAAGGGCGCGTAGGCGGCGGCCCAAGTCAGGCGTGAAATTCCTGGGCTCAACCTGGGGACTGCGCTTGATACTGGGTTGCTTGAGGATGGAAGAGGCTCGTGGAATTCCCAGTGTAGAGGTGAAATTCGTAGATATTGGGAAGAACACCGGTGGCGAAGGCGGCGAGCTGGTCCATTACTGACGCTGAGGCGCGACAGCGTGGGGAGCAAAC
+
AAA@AABBB?AAFGGFEAEAEGHGGGGGHGDBBFAAEAEEGHHGGEGGFE@AGCECE<BCGGFGHHHHGHGGGDFHFGHHHHHGHGHFFHHHHHECF@GHHDCDGG.GCGCBCCCEGGHHHGC:0CFA9FGGGGDEFCAEFCFFGFGGFBFF;:;;;F/A:FFFF/;::AEFFFFFF?ABFFFFFFFFFDADAB@@-AE=CFF;F@ABFFBBFFFBFFFF/:ADDBFFF;=9-@ADED.;=>D.=AEFFF
@M03896:38:000000000-B4D98:1:1105:27215:12983 1:N:0:181
TACGAAGGGGGCTAGCGTTGCTCGGAATTACTGGGCGTAAAGGGCGCGTAGGCGGCGGCCCAAGTCAGGCGTGAAATTCCTGGGCTCAACCTGGGGACTGCGCTTGATACTGGGTTGCTTGAGGATGGAAGAGGCTCGTGGAATTCCCAGTGTAGAGGTGAAATTCGTAGATATTGGGAAGAACACCGGTGGCGAAGGCGGCGAGCTGGTCCATTACTGACGCTGAGGCGCGACAGCGTGGGGAGCAAACA
+
BCBBAABBBDD>EGGG?AEEECHFEEDGHFDBBBFBAAEEDGFFGFGGFGGFFEEE/<>CCGGGGHGGHHGGGDGHHHHHGHHGHHHFFHGHHHGCFAGEHDDGGGAGGHCBGCCCCFFHHFGC:CFEFGGGGGDGGGAEGFFGGGGGFFFFB;;::;9A:BFFF:;;BEFFFFFFFFEFFAFFFFFFB;CFFFFAFFEAAFF;DCAFFFFFFBFFFFFFFFFFFFFEFC:;;DFD?>AADFFEADFFFF.
@M03896:38:000000000-B4D98:1:1105:27240:12992 1:N:0:181
TACGAAGGGGGCTCGCGTTGCTCGGAATTACTGGGCGTAAAGGGCGCGTCGGCGGCGTCCCACGTCAGGCGTGAAATTCCTGGGCTCAACCTGGGGCCTGCGCTTGATACTGGGTTGCTTGAGGATGGAAGAGGCTCGTGGAATTCCCAGTGTCGAGGTGAAATTCGTCGATATTGGGAAGACCACCGGTGGCGCAGGCGGCGCGCTGGTCCATTCCTGACGCTGAGGCGCGACATCGTGGGGAGCAAACA
+
AAA1>1>A?D1>E0AE0AA/EFFAAAEBGBDBB1ABAEEEC21/F/E/F//>EEEEC/>CC10<GH/CCG/?>/CFFHGHHHHCFGEG1FFHACE?.<CEH@CGGGCG0<;CG.:;;CFFB99:0CF?B9/C9..;A-;---9BBB9;/;BFF/:;-9;-B;/;BFA/-;-9A@FF/;-;-:/;-9A-;@>-;@-;-9A--@--9=@@9;/;9BB9BFF/;BFF?--;--9--9--9AE-A??-@AA/:;-
@M03896:38:000000000-B4D98:1:1105:27223:13004 1:N:0:181
TACGAAGGGGGCTAGCGTTGCTCGGAATTACTGGGCGTAAAGGGCGCGTAGGCGGCGGCCCAAGTCAGGCGTGAAATTCCTGGGCTCAACCTGGGGACTGCGCTTGATACTGGGTTGCTTGAGGATGGAAGAGGCTCGTGGAATTCCCAGTGTAGAGGTGAAATTCGTAGATATTGGGAAGAACACCGGTGGCGAAGGCGGCGAGCTGGTCCATTACTGACGCTGAGGCGCGACAGCGTGGGGAGCAAACA
+
BBBAAAAAA@A>2GFF?AEAEGHEEFCFHG5DBFAAAAEFHHHGG?E@EEE1F>>E//<@BDHG<FFFFECDGDGGFFDHHBGFFGGEFGGG<0C-><CCHACAD.<DGHGFG;CC-CCGGFGGBBC.BFFFFGD?FA-;CEFGGGFFFGFFB;;/;;;9BBBFFF9;FEFFFFB9/AEFFFFFFFF@-@-9;@BFCFE-BFFFF@ABF/BBB//9BFFFFFFFFBFFEF>DBFFCED9DDFFF;?9BFF9
@M03896:38:000000000-B4D98:1:1105:6638:13211 1:N:0:181
TACGGAGGGTGCAAGCGTTAATCGGAATTACTGGGCGTAAAGCGCACGCAGGCGGTTTGTTAAGTCAGATGTGAAATCCCCGGGCTCAACCTGGGAACTGCATCTGATACTGGCAAGCTTGAGTCTCGTAGAGGGGGGTAGAATTCCAGGTGTAGCGGTGAAATGCGTAGAGATCTGGAGGAATACCGGTGGCGAAGGCGGCCCCCTGGACGAAGACTGACGCTCAGGTGCGAAAGCGTGGGGAGCAAACA
+
AAA?>AABBAAAFGGF22E2ABGFEEAFGBDBBBFBEEEAAGHGGCFGGGGCEEEEEEEHHHHBFG4B3FGFEGEGGHHHFFEEGGHHGHFH0FFHHFGFGHEGFGBF?FF?<?2FFGHGGFGHHHGCFAFAFHGCC>@AEFBBFFFFBFFFF9/;99;=AFFFFFA;DFFFFFFBFFBFFABBBFFFF9=AFF;DFBE@@FFFFFFEEFFAA-ADBFFFF?A.DDFBBFFFD>>DFF?A@AA.=DEBBF.
@M03896:38:000000000-B4D98:1:1105:6655:13215 1:N:0:181
TACGGAGGGTGCAAGCGTTAATCGGAATTACTGGGCGTAAAGCGCACGCAGGCGGTTTGTTAAGTCAGATGTGAAATCCCCGGGCTCAACCTGGGAACTGCATCTGATACTGGCAAGCTTGAGTCTCGTAGAGGGGGGTAGAATTCCAGGTGTAGCGGTGAAATGCGTAGAGATCTGGAGGAATACCGGTGGCGAAGGCGGCCCCCTGGACGAAGACTGACGCTCAGGTGCGAAAGCGTGGGGAGCAAACA
+
ABBBAAACCAAABFFFCAEEAGHFEEGGHHBFBBBBAAEFGHHGGCEEGGGFEEEEGGGHHHHHGHEFHHHGHHGHHHHHGGGGFGHGGHHHHFGHHFGFGHHGHHFHHHGFGGHF<GGHHHGHHHHHGGGGHHGGGFB;ABFFFFFFFFFFF;;;@@;@EFFFFFDAFFFFFFFFFEFFFFFFFFFFF@FFFBFFFFFAFFFFFF=A?FFCDFFFFFFFFFFFFFFB/B;@ABFDFFADCFFFFDFFFFA
@M03896:38:000000000-B4D98:1:1105:6640:13230 1:N:0:181
TACGGAGGGTGCAAGCGTTAATCGGAATTACTGGGCGTAAAGCGCACGCAGGCGGTTTGTTAAGTCAGATGTGAAATCCCCGGGCTCAACCTGGGAACTGCATCTGATACTGGCAAGCTTGAGTCTCGTAGAGGGGGGTAGAATTCCAGGTGTAGCGGTGAAATGCGTAGAGATCTGGAGGAATACCGGTGGCGAAGGCGGCCCCCTGGACGAAGACTGACGCTCAGGTGCGAAAGCGTGGGGAGCAAACA
+
>AA3>AABBAAAFFFA2AAAEGHFAE2FHGDD5AAAAAAEGHHGGCEEGGC?EEEEGGGHGHHGFFHHGHGFHHHHHHHHGGGGEGHHHHHHFGGGHCBBG2DGGG2HHHFGFHHGGFGGF<FGHHFF?ACFHFD-@=BAAFBFFFFFFFFFF;;;@;;@A/;BFBAAAFEFFFFFFFFFFFFFBFFF99@DAFCF;?;@@AAFFF;.?F?=@-;;9FF/B.ADFDFFFF9@;-BDFD;.9-;A-99B/A.
@M03896:38:000000000-B4D98:1:1105:6662:13233 1:N:0:181
TACGGAGGGTGCAAGCGTTAATCGGAATTACTGGGCGTAAAGCGCACGCAGGCGGTTTGTTAAGTCAGATGTGAAATCCCCGGGCTCAACCTGGGAACTGCATCTGATACTGGCAAGCTTGAGTCTCGTAGAGGTGGGTAGAATTCCAGGTGTAGCGGTGAAATGCGTAGAGATCTGGAGGAATACCGGTGGCGAAGGCGGCCCCCTGGACGAAGACTGACGCTCAGGTGCGAAAGCGTGGGGAGCAAACA
+
>AA333>2A2A>BGGA22EEFFGF2E2FHFDFBB2BAAEEGFGGGCGGEGEEB>>EEEEEFHGHDG4@GHDBB44FGGHHF/E@EEHHHHHHACEGHFGFFHDF?>DGHFGGHABBFFFGFGHHHHF<?ACEDF1.F-<DEHGHHHHHDG/GD<=DA@.;CGGHGGACEBGBBFGGFFFFDDGGGGGFGBGGGBBB<DE-@?BBBB=AEBFB--;AFFB9FFD?DFFFFFF9.@;ABDDDB--9BDA/FFA
@M03896:38:000000000-B4D98:1:1105:11931:14923 1:N:0:181
TACGGAGGGTGCGAGCGTTAATCGGAATAACTGGGCGTAAAGGGCACGCAGGCGGTGACTTAAGTGAGGTGTGAAAGCCCCGGGCTTAACCTGGGAATTGCATTTCATACTGGGTCGCTAGAGTACTTTAGGGAGGGGTAGAATTCCACGTGTAGCGGTGAAATGCGTAGAGATGTGGAGGAATACCGAAGGCGAAGGCAGCCCCTTGGGAATGTACTGACGCTCATGTGCGAAAGCGTGGGGAGCAAACA
+
ABABAAACCAAAE?FE?AFFAGHFFFGGHGDDBBBBEAEEGHHGGGGGGGGGEEE@EFGHHHHHGHEHCFGGGHHHHHHHGGGGGGHHHHHHHHGHFGGGHHHHHHEHFHFFHHGFAFGDEFGGHHHHHHGHHHGGCGDCEGHHHHGGHDEHG;<;AA;CEFGGGGCCEGGGGGGGGGGGGFFFFFFFFFFFFFFFFFFFFDFFFFFFFFFFFFBFFFFFFFFFFFFFFFFFDCFFFFFFFFFFFFFFFFF
@M03896:38:000000000-B4D98:1:1105:3724:15264 1:N:0:181
TACGGAGGGTGCAAGCGTTAATCGGAATTACTGGGCGTAAAGCGCACGCAGGCGGTTTGTTACGTCAGATGTGAAATCCCCGGGCTCAACCTGGGAACTGCATCTGATACTGGCAAGCTTGAGTCTCGTAGAGGGGGGTAGAATTCCAGGTGTAGCGGTGAAATGCGTAGAGATCTGGAGGAATACCGGTGGCGAAGGCGGCCCCCTGGACGAAGACTGACGCTCAGGTGCGAAAGCGTGGGGAGCAAACA
+
ABBBAABBBAAA4FGF??EEAFGFEEGGHGDB5BBBAAEEGHHGG0EEFECG?EE@FFGHCF4?FH1?FGHGHHHHHHHHGF?EEGHHHHCHGHGHGFHHHHHHDGBGGHGFHHH<FGGHGCGHHHGC>AEEFHGGG;99ABFFFBFFFFFFF;;B9@;@EFFFFF9;DDFFBFFFFFFFFFFB9FFDF@BFF-9DDDF>BCDFFF-;EF.9D@DFE/BFFAF.ADFFFFB99BC.B.;ADFC?@DEFFF.
@M03896:38:000000000-B4D98:1:1105:2476:16728 1:N:0:181
TACGGAGGGTGCAAGCGTTATCCGGATTCACTGGGTTTAAAGGGTGCGTAGGCGGGTATGTAAGTCAGTGGTGAAATCTTGGAGCTTAACTCCGAAACTGCCATTGATACTATATATCTTGAATATCGTTGAGGTTTGCGGAATATGTCATGTAGCGGTGAAATGCTTAGATATGACATAGAACACCAATTGCGAAGGCAGCAGGCTAAACGAACATTGACGCTGAGGCACGAAAGCGTGGGGATCAAACA
+
AABAAABCCAAACGFF?2EEEGGEFFGGHBDDBB23FFHHHHGGHFGGGGGCFEECEEF3GGHHHH4BFHHEFHHEGHGHHGGHHHHHHHHHHGGEGDFFFHHFHHHHDGGHEHHFFHHHHFHHHGHGGHFFHHHFGGHGFGGGHHHHGHHHG===<<<ACFFHFFGHCHHHFGFBGCGBGHGGGGGGGGGGGGGGGGGGGGG?GG?BFFFFF.CFFFFFFDDDA?FAAAFDDDDDFFFDFFFF?EFFFFF
@M03896:38:000000000-B4D98:1:1105:2477:16747 1:N:0:181
TACGGAGGGTGCAAGCGTTATCCGGATTCACTGGGTTTAAAGGGTGCGTAGGCGGGTATGTAAGTCAGTGGTGAAATCTTGGAGCTTAACTCCGAAACTGCCATTGATACTATATATCTTGAATATCGTTGAGGTTTGCGGACTATGTCATGTAGCGGTGAAATGCTTAGATATGACATAGAACACCAATTGCGAAGGCAGCAGGCTAAACGAACATTGACGCTGAGGCACGAAAGCGTGGGGATCAAACA
+
AAAAAAABB?AAFGBF2A2ACGGEEEGGH5555AA3AEHFGHDEEFEEFGAEF0>EEEF344@@@F4@BB3BFGFFHHFHHB?FGGHHFHHFHGC/<DDFFHHGHHHHFHGFFBHFDHHHBDFHHHHFGHFHHHFFGEFGGF-CGF<=D0DD=<<<@-<-CCCGCFFGCFBGHCFCG0CBGFFG/;EE9BFGG??@B.;9ADFFFFFBFF9DD?D>9;BBFAA..99E.EA?9A9AB..9BFFE;AFFFFF
@M03896:38:000000000-B4D98:1:1105:8702:17101 1:N:0:181
TACGGAGGGTGCAAGCGTTAATCGGAATTACTGGGCGTAAAGCGCACGCAGGCGGTTTGTTAAGTCAGATGTGAAATCCCCGGGCTCAACCTGGGAACTGCATCTGATACTGGCAAGCTTGAGTCTCGTAGAGGGGGGTGGAATTCCAGGTGTAGCGGTGAAATGCGTAGAGATCTGGAGGAATACCGGTGGCGAAGGCGGCCCCCTGGACGAAGACTGACGCTCAGGTGCGAAAGCGTGGGGAGCAAACA
+
ABBAAAABB?AAFFGCE?EEFGHGGGFFHHFGB3BBEEEFFGFGG?EFGGFGEFEEEEEGHHFGGG@FFHGFGFFHHHHHFEGEEGHHHHHHHEEFFFGGGHHFFFBGGHFBGFF<FHHHHHFHGHGGFDGGGHGFGFFFFFFFFFFFFE/FB;;FFB;BEFFFFFA;AFFFFFFFFFFFDFFFFFFFD>B.FFFF;DF@AFFFFF@AEFF>>DFBFFFFFFFDFFFF::;;:BFDFFADCFFE@DFFFF?
@M03896:38:000000000-B4D98:1:1105:8712:17117 1:N:0:181
TACGGAGGGTGCAAGCGTTAATCGGAATTACTGGGCGTAAAGCGCACGCAGGCGGTTTGTTAAGTCAGATGTGAAATCCCCGGGCTCAACCTGGGAACTGCATCTGATACTGGCAAGCTTGAGTCTCGTAGAGGGGGGTGGAATTCCAGGTGTAGCGGTGAAATGCGTAGAGATCTGGAGGAATACCGGTGGCGAAGGCGGCCCCCTGGACGAAGACTGACGCTCAGGTGCGAAAGCGTGGGGAGCAAACA
+
AAAAAAABB?AAGFBC?AEEEGHFEEGGHFDFBFFAEEEFFGHGGFGFGGGFE?E@EFGHHHHHHHFFGHHGFHHHHHHHGGGGEFHHFHHHFFFAFFHGHHHGGGHHHHHFGHFGFGGGFFGHHHGGFEGGHHG-@AFFFFFFFFFFEF9/F;;B99;@AFFFFFDAFDFFBFFFFFFFFA.BFFFF@@ADA@CFFAE@DFFADF@EFFFF;BDFFFF9B.DDFFFFFFB@;99DFFFFFFFE@DEBFFE
@M03896:38:000000000-B4D98:1:1105:7710:21260 1:N:0:181
TACGTATGGTGCAAGCGTTATCCGGATTTACTGGGTGTAAAGGGAGCGTAGACGGCTGTGTAAGTCTGAAGTGAAAGCCCGGGGCTCAACCCCGGGACTGCTTTGGAAACTATGCAGCTAGAGTGTCGGAGAGGTAAGTGGAATTCCCAGTGTAGCGGTGAAATGCGTAGATATTGGGAGGAACACCAGTGGCGAAGGCGGCTTACTGGACGATGACTGACGTTGAGGCTCGAAAGCGTGGGGAGCAAACA
+
AAAAAFFFFFBBAAGF?2ECGGHEEEFEHGDFBB23EEHHBHHGHEECEECFHABAEEBFFHFHHH5DBFGHHFHHHGHHGEGGEGGEFGHGG?EEE>FFHFGGHGHHHHHFF@GD@GGD@FGFHGFC@DGGGGHHGFGHFHGHHHHHHHBGG===<<=AEFHHFG;;CFGHFFHHGGFE-CFFFGGEFGGGCBBFFDEFFDAAFFFFFFFA9:AFFFFFFBEEFFEFFFA;9.A9BAFFFA=.-:AFBAA
@M03896:38:000000000-B4D98:1:1105:7719:21279 1:N:0:181
TACGTATGGTGCAAGCGTTATCCGGATTTACTGGGTGTAAAGGGAGCGTAGACGGCTGTGTAAGTCTGAAGTGAAAGCCCGGGGCTCAACCCCGGGACTGCTTTGGAAACTATGCAGCTAGAGTGTCGGAGAGGTAAGTGGAATTCCCAGTGTAGCGGTGAAATGCGTAGATATTGGGAGGAACACCAGTGGCGAAGGCGGCTTACTGGACGATGACTGACGTTGAGGCTCGAAAGCGTGGGGAGCAAACA
+
ABBBACDFFFFFBEGA2AEECGHGEEGGHHFFCFF3EEHHHHHGHGGFGGCEG?EA0ABBFBGGGHDD@FGGHHFGHHHHGEGEEEHFGGGGEEEGE>B?GHHHHHHHGHFBGFG>2FFGGGGFGHHGGGGGGGGH>DFGHGFGHHHGGFFGD<==@<<AEHHHFGCCDGGHGHHGGGGGGDFFFGGECCFGEGGGFDFFFFAFBBBBFFFFFFEFFFFFFBEFFFFBFEA;:;DDFFADCFFA-:AFFF?
@M03896:38:000000000-B4D98:1:1105:7700:21281 1:N:0:181
TACGTATGGTGCAAGCGTTATCCGGATTTACTGGGTGTAAAGGGAGCGTAGACGGCTGTGTAAGTCTGAAGTGAAAGCCCGGGGCTCAACCCCGGGACTGCTTTGGAAACTATGCAGCTAGAGTGTCGGAGAGGTAAGTGGAATTCCCAGTGTAGCGGTGAAATGCGTAGATATTGGGAGGAACACCAGTGGCGAAGGCGGCTTACTGGACGATGACTGACGTTGAGGCTCGAAAGCGTGGGGAGCAAACA
+
ACBAAFFFFFFDABGA2AE?FGGEEEEGHGFGBBF3EEGHGHHGGFGGGGCEHEEEEABFGFBGHH@B@DEDGFFHHHHHGGGGGGHHGHHGG?EE>>BFGHHHHHBGFGGBGGH2>@GGG@FFGGHGFGGGGGHH=GGFGGFHHHHHGHFFG==D@<<CEHHHFGE;EGGGHHHGGCFGGGGFFGGGFFGGEGG?ADFAFFFFEFFFBB9>=EEFFFFBF?EFFFFFEFFDAFDFFDDFAFF?CDFFFF.
@M03896:38:000000000-B4D98:1:1105:17803:24370 1:N:0:181
TACGTAGGTCCCGAGCGTTATCCGGATTTATTGGGCGTAAAGCGAGCGCAGGCGGTTAGATAAGTCTGAAGTTAAAGGCTGTGGCTTAACCATAGTACGCTTTGGAAACTGTTTAACTTGAGTGCAGAAGGGGAGAGTGGAATTCCATGTGTAGCGGTGAAATGCGTAGATATATGGAGGAACACCGGTGGCGAAAGCGGCTCTCTGGTCTGTAACTGACGCTGAGGCTCGAAAGCGTGGGGAGCAAACAG
+
ABAAAFFBFFFFGGGE?2FCGGHGGGGGHFFHBFGBAAEEBFGGGGGGGGGGEEE@EE?FGGGGGHFFFGHHHGGFGHGHHHHHGHHHHHHHHHHHFFEDFGGHHEGGGFGFHHHGGHHF2FGHHHHHHHHGGGGGGHHGHFHHHHGHHHHGFDGAC<<CDGHBGF;AEEHFHHHHGHEDFGGGGGCA:CGFCCGFDFDDFAFFFFFFBFBBBFFFFFFF.ADDD?EEFFFAFF.;:.;@DF?AAEFFFF/
@M03896:38:000000000-B4D98:1:1105:17808:24388 1:N:0:181
TACGTAGGTCCCGAGCGTTATCCGGATTTATTGGGCGTAAAGCGAGCGCAGGCGGTTAGATAAGTCTGAAGTTAAAGGCTGTGGCTTAACCATAGTACGCTTTGGAAACTGTTTAACTTGAGTGCAGAAGGGGAGAGTGGAATTCCCTGTGTAGCGGGGAAATGCGTAGATATATGGAGGAACACCGGTGGCGAAAGCGGCTCTCTGGTCTGTAACTGACGCTGAGGCTCGAAAGCGTGGGGAGCAAACAG
+
3AA3AFFBFFFFGGGE?2E?GGHEEEGGH5FGBFFBEAEFEGHGGGG?EFGEEEE@EE13FEGGBGG@GHHFGHHGGHHHHGH2FGFFHHHHFHHHHGADCFFHFF3FGBGFDHHFGHHGFGGFGFFEHFGGGGF.AGHGEGDFHH1<<<G=0=D<----99CFFG;A@A;BFFFGGFFGDBFFGGCCBF?:=D;A9FD;;@A9BFBB9F;BFBFBB/FF9;A;9...AF-;:../9.9---.-..;/.9.
@M03896:38:000000000-B4D98:1:1105:11106:28151 1:N:0:181
TACGGAGGGTGCAAGCGTTAATCGGAATTACTGGGCGTAAAGCGCACGCAGGCGGTTTGTTAAGTCAGATGTGAAATCCCCGGGCTCAACCTGGGAACTGCATCTGATACTGGCAAGCTTGAGTCTCGTAGAGGGGGGTAGAATTCCAGGTGTAGCGGTGAAATGCGTAGAGATCTGGAGGAATACCGGTGGCGAAGGCGGCCCCCTGGACGAAGACTGACGCTCAGGTGCGAAAGCGTGGGGAGCAAACA
+
AAAAAAABDAAABFGAA??EAGHFEFDGHDBBBBBAEAEDFGHGG0AAEEGCEECEEEGHHHFHFFBFFDG@GGFFHHHHGGGGEFHBFFFHGFFFFFGFHHHGDGDF?GFHHG2@?FFFGFHHHHGH?AFFHGGGGF99;9BFFFFFFFFFB;;;@;.;.BBFFFDADAFFFFFFFFFFDAFFFFFDF;BAACB=@9;@;;BCAF-A9BADA=FFFFFFFFF?DDFF9B;:;BFDBDAA@D;?AF?FEFA
@M03896:38:000000000-B4D98:1:1105:11090:28163 1:N:0:181
TACGGAGGGTGCAAGCGTTAATCGGAATTACTGGGCGTAAAGCGCACGCAGGCGGTTTGTTAAGTAAGATGTGAAATCCCCGGGCTCAACCTGGGAACTGCATCTGATACTGGCAAGCTTGAGTCTCGTAGAGGGGGGTAGAATTCCAGGTGTAGCGGTGAAATGCGTAGAGATCTGGAGGAATACCGGTGGCGAAGGCGGCCCCCTGGACGAAGACTGACGCTCAGGTGCGAAAGCGTGGGGAGCAAACA
+
AAAA1>AD1>1AFGGCE0AE0BBCEAFFHGFD21/AAAA/AF1EE/AEEE/ECC?@//>>>FBG22BGHHBBBGBDGHHGFEGGGGHFGG0B00/F1/BGBHFF112??1>>F/F1<GFF<FGG?GFF?<FEBCE-<-9-9;BFBFFFBF/B//;B@;9;-:FB//;::>9BBFB9BB9A9-BFFBBA;-@AF@@?=BE?@@@@?@-9--A9-;A:/FFFB-ABFF/BFFF??@-9/9-9;;;--9ABFFA
@M03896:38:000000000-B4D98:1:1105:11107:28172 1:N:0:181
TACGGAGGGTGCAAGCGTTAATCGGAATTACTGGGCGTAAAGCGCACGCAGGCGGTTTGTTAAGTCAGATGTGAAATCCCCGGGCTCAACCTGGGAACTGCATCTGATACTGGCAAGCTTGAGTCTCGTAGAGGGGGGTAGAATTCCAGGTGTAGCGGTGAAATGCGTAGAGATCTGGAGGAATACCGGTGGCGAAGGCGGCCCCCTGGACGAAGACTGACGCTCAGGTGCGAAAGCGTGGGGAGCAAACA
+
AABBAABB?A>ABGGCE?AEFGHGEGGGHGBF5322AAEDDHHEG0AAEAA?AC?EEAAFFHGHB4DFEE3@@DGBGHHFFEGGGGHCGHFH00?FHFFGHHFGGBDFGD?DG/F2?GFGBFGFGDFF/<FFDFD-@A99A;FFFFFF9B/;/99;;9.99BFFBFF;ADFFFFFFBBF?DDBBFFFFA9;AFFFACDFFF-BAFF-AEFFB@@D?FFF/;DD.9.9BFBFDDD;.99.9-9;?CFFFFF.
@M03896:38:000000000-B4D98:1:1106:7614:4302 1:N:0:181
TACGGAGGGTGCAAGCGTTAATCGGAATTACTGGGCGTAAAGCGCACGCAGGCGGTTTGTTAAGTCAGATGTGAAATCCCCGGGCTCAACCTGGGAACTGCATCTGATACTGGCAAGCTTGAGTCTCGTAGAGGGGGGTAGAATTCCAGGTGTAGCGGTGAAATGCGTAGAGATCTGGAGGAATACCGGTGGCGAAGGCGGCCCCCTGGACGAAGACTGACGCTCAGGTGCGAAAGCGTGGGGAGCAAACA
+
BCBAAAABDAAABGBCA?FAFGHFEEGGHHA55BAAAAEEHHGEGCFEGFGGGGGGGGGHHHHHGH4BBGFBBGFFGHHHGGGGGGHFGHHHHHGHHGHGHHHHHHHHHHDDGFGGGGHHGHCGHHGCFDFGHF<-<>FFFFFFFFFFFFFFF;BBD@AFFFFFFFA:DFFFFFFFFFFFFFFFFFFFFCFFFDFFFFE@CFFFFFFEFFFFFADAFFFFFFDDFDFFFFBCDCFDFDFFFACFFFFFFFA
@M03896:38:000000000-B4D98:1:1106:8118:4913 1:N:0:181
TACGGAAGGTCCGGGCGTTATCCGGATTTATTGGGTTTAAAGGGAGCGTAGGCCGTGAGGTAAGCGTGTTGTGAAATGTAGGCGCCCAACGTCTGCACTGCAGCGCGAACTGCCCCACTTGAGTGCGCGCAACGCCGGCGGAACTCGTCGTGTAGCGGTGAAATGCTTAGATATGACGAAGAACCCCGATTGCGAAGGCAGCTGGCGGGAGCGTAACTGACGCTGAAGCTCGAAAGCGCGGGTATCGAACA
+
BBBAAABCBFFFEEEA22E2GGHFEEFGHGFG5BB1BEHHGHHGHGEEEGGCHHGEGGGFFHHHHGAEEGEFEFHGFGFBHHGCGGGGGEEGHFEGFGGGHHHHGGCCDG??F?FFFDGFFF1>GGGGCGG-@?@C--;9;;@@FFFFFFFDABFF=;ACFFFFFBFFFFFFFFFFFFEADDBFFFFF-@DAFDDDFFEADFFFFD=@=DBD-9AADFFBFFDFFDFFFBFFFFFFF.DDAFD9FB9AFF;
@M03896:38:000000000-B4D98:1:1106:8125:4930 1:N:0:181
TACGGAAGGTCCGGGCGTTATCCGGATTTATTGGGTTTAAAGGGAGCGTAGGCCGTGAGGTAAGCGTGTTGTGAAATGTAGGCGCCCAACGTCTGCACTGCAGCGCGAACTGCCCCACTTGAGTGCGCGCAACGCCGGCGGAACTCGTCGTGTAGCGGTGAAATGCTTAGATATGACGAAGAACCCCGATTGCGAAGGCAGCTGGCGGGAGCGTAACTGACGCTGAAGCTCGAAAGCGCGGGCATCGAACA
+
AAA?AA3ABFFFEAAA2AEECGHFEEGGHHFGBBF1FFHF5FGGHGEAEEGGHHGEGGG1EGHFHEEEAGAB?FFFFGEDHHFGEGGGGE?FHEFBBC2BFFGG@DCBDG/FFFFFGDAFFG1>FHGGADG-@@CD?-;;;;@BFF.;D;DA99;;99;;EFFFFBBFFFFFFFFFFFFFADFFFFFC@DDE;9@DFFAAFFFFF;9-;@=D9.;ADFBFF9;A.AF/BB;.9FD;F.B-=;--.:;//A>
@M03896:38:000000000-B4D98:1:1106:17595:5600 1:N:0:181
TACGGAAGGTCCGGGCGTTATCCGGATTTATTGGGTTTAAAGGGAGCGTAGGCCGTGAGGTAAGCGTGTTGTGAAATGTAGGCGCCCAACGTCTGCACTGCAGCGCGAACTGCCCCACTTGAGTGCGCGCAACGCCGGCGGAACTCGTCGTGTAGCGGTGAAATGCTTAGATATGACGAAGAACCCCGATTGCGAAGGCAGCTGGCGGGAGCGTAACTGACGCTGAAGCTCGAAAGCGCGGGTATCGAACA
+
AABAAAAA@FFFC2E222EEFGHGGEGGHFDF5BC1BEGGFHGGGGGGEGGGHHGEEFGGFHHHHG1EAGAB?GHGGBB?FGFCGGG??EDGHFAGDGFFHHHHGGDCCG?=1??FDDGFGG<>GGDGGGGD@CCDCAA?:ABCFFDADBAD;;:;@;;@AFFF0BBFFFFFFFFFFFFCFFFFFFFFFFFEFFFFFFFEFFFFBDDCFF=DF:ADFFFFFFFFFFFFFFB:@FDDFDACAF::;:.;BF-
@M03896:38:000000000-B4D98:1:1106:19777:5759 1:N:0:181
TACGGAGGGTGCAAGCGTTAATCGGAATTACTGGGCGTAAAGCGCACGCAGGCGGTTTGTTAAGTCAGATGTGAAATCCCCGGGCTCAACCTGGGAACTGCATCTGATACTGGCAAGCTTGAGTCTCGTAGAGGGGGGTAGAATTCCAGGTGTAGCGGTGAAATGCGTAGAGATCTGGAGGAATACCGGTGGCGAAGGCGGCCCCCTGGACGAAGACTGACGCTCAGGTGCGAAAGCGTGGGGAGCAAACA
+
BBBBBAABBAAAFDG4E2EEAGGFEEFGHFAB5BBAEAEEGGHGGCFEGGGGGGGFGGGHHHGGFG@BFGFBFGHFHHHHGGGGGGHGHHHHHHGHHGHHHHHHHHHHGHDFG?F@FGHHHGGHHHGGFGGFHHGGGFFFFFBFFFFFFFFF::BFDFAFEFBFFFDDDBEFFFFFFFFFFFFFFFFFFDFFFFFFFFFFFFFFFFFFFFFFFFFDFFFFFDFFFFFFFFFFFFFFFFDFFFFEFDFFFFF
@M03896:38:000000000-B4D98:1:1106:23379:10489 1:N:0:181
TACGGAGGGTGCAAGCGTTAATCGGAATTACTGGGCGTAAAGCGCACGCAGGCGGTTTGTTAAGTCAGATGTGAAATCCCCGGGCTCAACCTGGGAACTGCATCTGATACTGGCAAGCTTGAGTCTCGTAGAGGGGGGTAGAATTCCAGGTGTAGCGGTGAAATGCGTAGAGATCTGGAGGAATACCGGTGGCGAAGGCGGCCCCCTGGACGAAGACTGACGCTCAGGTGCGAAAGCGTGGGGAGCAAACA
+
ABA?AAABDAAAFEG4E2EEAFGFEEFGHG555BAAAAEEBGGGGCEFGGGGGGGFGGGHHHHHHH@BFGFBBGGGHHHHGFGGGGHHHHHHHHEFFCFBGHHHHHGHHH?>GFHFFGHHHGCGGHGGFEGGHGE@?=DFFFFFFFFFFFFF;;:;;@;@EFFFFFDDDFFFFFFFFFFFFFFFFFFFF@DFFFFFFFE=BFDFFFAAEFFFFDFDFFFFFFFDDFBFFFFFDFCDFF.DFFFFFFFFFFF
@M03896:38:000000000-B4D98:1:1106:19471:16049 1:N:0:181
TACGTAGGTGGCAAGCGTTGTCCGGAATTATTGGGCGTAAAGCGCGCGCAGGCGGATAGGTCAGTCTGTCTTAAAAGTTCGGGGCTTAACCCCGTGATGGGATGGAAACTGCCAATCTAGAGTATCGGAGAGGAAAGTGGAATTCCTAGTGTAGCGGTGAAATGCGTAGATATTAGGAAGAACACCAGTGGCGAAGGCGACTTTCTGGACGAAAACTGACGCTGAGGCGCGAAAGCCAGGGGAGCGAACGG
+
ABB@AFFBFFACFFGAA2ECEGHEEEEGHFDD5BBBAAEEHHHGGCEEEGGCFGGECGGHFH3BBG?BFEGFBBFGGHHFGEFEBFHGHGHHG?/D/FDFG2FFGHHGHH<<<G?FGFBFFG1FHHGCGGGGGHFGFDGHHGDGHHHCCCCCC;C::=;EFFFFB?;CDFFGGGGFCFFFGFBCBEEFFFE;=:9BFF;DDFFFFFF;BF;9;D=FFFBF;ADDFFE?FF--9@DFFBFEFADFFCF-@DD
@M03896:38:000000000-B4D98:1:1106:2756:17409 1:N:0:181
GAGTCACGGATTGTCCTATAATTAGAAACCCGTGTAGTCCGGCTGACTGACTTAGTCTCCATCTCGTATGCCGTCTTCTGCGTGAAAAAAAAAAACTAGTAACTCTAAATAGTTTCTATTGTTTATCTTGACGTGTAAGATAATATCGATATTGGAGTGTTGGATAAGTTAGTCAAGTAGTAGAAATGATTACATATTTATGCAGTTTTAATTTATATATCAGATACATACTATTTATTTATCAATCAATA
+
AA@>>BDAA?AAGABBEGG1AFG3F33BABB0EEF0A2AGCE/A/0BBF1BFH112DFFGFDGFFCA/B0BE/EE0FF2F1/B///@1>/EEE?//1B122222111>1B21>B2222@2@22021222@21///<0<11<1?11@1?...-1111010<>..0<0000000<00000000;00000000000;;00000000;0;09000;0000000000000000900000000;0000000000000
@M03896:38:000000000-B4D98:1:1106:14773:22870 1:N:0:181
CATTAGATACCCCAGTAGTCCGGCTGACTGACTTAGTCTCCATCTCGTATGCCGTCTTCTGCTTGAAAAAAAAAACATAAAGACCATATCCAGCACAATCCGTCCACTTCCATAAAAAAAAAAAATAAACACTTAACTATTCTACTCTACGTACGTGTCTAACACACAACTACCATATCGTTATACATCATACTTCAAATCCTGCTGACAGTCATAACTAATCTAACACCATACGACAATTTATAAAGAGT
+
ABBAABFFBDFFGEAGFEGBFEEAEEAGFFGFHHHGDDFFGF55BFABEFBBHAA01FFGHEDG31FBD1A>>EF1?333@43B1133444433000B330/?0//B433312B?111</////<0<1>110111=000000000=0000.<0.-////00;0//.....////;00;0./..;09000000009000090/00////.///9////////////9///..//....9-//////////./
@M03896:38:000000000-B4D98:1:1106:18440:26741 1:N:0:181
TACGTAGGGTCCGAGCGTTGTCCGGAATTATTGGGCGTAAAGGGCTCGTAGGCGGTTTGTCGCGTCGGTAGTGAAAACACGGGGCTTAACCCCGTGCCTGCTTCCGATACGGGCAGACTAGAGGTATGCAGGGGAGAACGGAATCCCTGGTGTAGCGGTGAAATGCGCAGATATCAGGAGGAACACCGGTGGCGAAGGCGGTTCTCTGGGCATTACCTGACGCTGAGGAGCGAAAGTGTGGGGAGCGAAC
+
3AAA>CFABFFBE2A222AAAGGEGD?FHGEG53BAEAEFHHHGGGHCEGGGHGGGGGGHF1?>>>>>/?EBFDDBBCFCE>C<B@GHDGHFG?DDDEHFHFHHHGDDGD..><<<<CGD<<C;::CFHHHG-C;-C.BA9;CC0CCBFE/B;9;;A;;-AFBFBB;;@>DFFFFFF/BA.AFFEFFF9@;D;@BBABAC-DCAFBB;/FEB.9;BFFE;F?DDDFEEFFFFA>BDFFFFFFF9=A>BDA
@M03896:38:000000000-B4D98:1:1106:18465:26742 1:N:0:181
TACGTAGGGTCCGAGCGTTGTCCGGAATTATTGGGCGTAAAGGGCTCGTAGGCGGTTTGTCGCGTCGGGAGTGAAAACACGGGGCTTAACCCCGTGCCTGCTTCCGATACGGGCAGACTAGAGGTATGCAGGGGAGAACGGAATTCCTGGTGTAGCGGTGAAATGCGCAGATATCAGGAGGAACACCGGTGGCGAAGGCGGTTCTCTGGGCATTACCTGACGCTGAGGAGCGAAAGTGTGGGGAGCGAACA
+
>AAA>FFBAFFBGEE??2A2FAGEFDEGHGEF53AAEEEFFGHGFGHGEGGGHFGGGGGHFE?>>>>>/<<?FEGBGCGEG>DCBCGFGHHGGCDDFAGGGHFHHD.CACE.C<AAEGHC;:CC;CGHHHHGCGC-E.FGAAEEFGC0CB/B;;;CA-;9.9BFBF9A=>>;FFFFFFFFF9.A.BDDBAADFADAFDA-9BFEFF:;BFEB9F/;FFFFFFDFFFF./DEDADFF/;FFD.B?-;@B9>=
@M03896:38:000000000-B4D98:1:1106:18451:26757 1:N:0:181
TACGTAGGGTCCGAGCGTTGTCCGGAATTATTGGGCGTAAAGGGCTCGTAGGCGGTTTGTCGCGTCGGGAGTGAAAACACGGGGCTTAACCCCGTGCCTGCTTCCGATACGGGCAGACTAGAGGTATGCAGGGGAGAACGGAATTCCTGGTGTAGCGGTGAAATGCGCAGATATCAGGAGGAACACCGGTGGCGAAGGCGGTTCTCTGGGCATTACCTGACGCTGAGGAGCGAAAGTGTGGGGAGCGAACA
+
AABA>CFB?FFAE2EA?2AACGGGGEGGHCEF5AABEAEFHHHGGGHGEGFEHGGGGGGHFE?>>>>>//E?GHHFFCGFGBFGGGHHHGHGGCA?C?GHHHHHHGGGGG.<A<ACCGHCCC<:::CFHHHGFG9B.AFGFE9.CFGFFG9B;;FFDCABEFBFBFAADFFFFFFFFFFFFFFFFFFFADFFFFFDADEFFFFEFFBB0B.FFFFFFFFBFDFFDAFFFFFC;==DBFFFFFFFCDFDCC>
@M03896:38:000000000-B4D98:1:1106:19430:27482 1:N:0:181
TACGGAGGGTGCAAGCGTTAATCGGAATTACTGGGCGTAAAGCGCACGCAGGCGGTTTGTTAAGTCAGATGTGAAATCCCCGGGCTCAACCTGGGAACTGCATCTGATACTGGCAAGCTTGAGTCTCGTAGAGGGGGGTAGAATTCCAGGTGTAGCGGTGAAATGCGTAGAGATCTGGAGGAATACCGGTGGCGAAGGCGGCCCCCTGGACGAAGACTGACGCTCAGGTGCGAAAGCGTGGGGAGCAAACA
+
AAAAAAADBAAAFFGA22E2AFFBBEFGHG555AABAAEAFGGFFCFEGCEEGEGFGGGHHGGGGHGFGGHFFHHFHHHHGEFEEFGHGHHGGHAFGGGHHHHHHHFHHH?22?FFFHHHGFFGHHFFFEGFHHGGCADFFFFFFFFFBFBFB;;B>:;@.FFFFB;::DFFFFFFFFFFFDFFFFFDFDFDA-;DCFA@;BFDFBB9.BF@DDFFFFFFF.;ADDFFFFB;A;B;BDFFF;-ABDFB9FF
@M03896:38:000000000-B4D98:1:1106:19444:27493 1:N:0:181
TACGGAGGGTGCAAGCGTTAATCGGAATTACTGGGCGTAAAGCGCACGCAGGCGGTTTGTTAAGTCAGATGTGAAATCCCCGGGCTCAACCTGGGAACTGCATCTGATACTGGCAAGCTTGAGTCTCGTAGAGGGGGGTAGAATTCCAGGTGTAGCGGTGAAATGCGTAGAGATCTGGAGGAATACCGGTGGCGAAGGCGGCCCCCTGGACGAAGACTGACGCTCAGGTGCGAAAGCGTGGGGAGCAAACA
+
BCBBAABCCAAAB5GA?2EEABFFEEGGHF555BBAAAEEHHHGGGFEGCECGGGGGGGHHHEHHHHHGGDBBGGBGHHHFEGGEGHGGHHHHHFCFFHHHHHHHHHHHH?DF?F@FGHHGF??FGGGFGGFHFFGDFDAEFBBFFF/FFFFB;BFFBAFEFFFFFDAADFFBFFFFFFFDFFFFFFFFDFFFFFFFFFFFFFFFFAFEFF9@@DDFFFBFFDDFB/BFFFDFDCDFFDF:-BAFDE9FFF
@M03896:38:000000000-B4D98:1:1106:19419:27498 1:N:0:181
TACGGAGGGTGCAAGCGTTAATCGGAATTACTGGGCGTAAAGCGCACGCAGGCGGTTTGTTAAGTCAGATGTGAAATCCCCGGGCTCAACCTGGGAACTGCATCTGATACTGGCAAGCTTGAGTCTCGTAGAGGGGGGTAGAATTCCAGGTGTAGCGGTGAAATGCGTAGAGATCTGGAGGAATACCGGTGGCGAAGGCGGCCCCCTGGACGAAGACTGACGCTCAGGTGCGAAAGCGTGGGGAGCAAACA
+
ACA?AAABCAAABFFE22FEAFGFEEGGHGAB5BBAAAEEGHGGGGEEGGGGGGGCFGGHHHGHGHGGGHHFGFHFHHHHFEGGEEHGGHHGHHFFFFGGHHHHHHHHHHD2??FCFHHHHF?GGGHHFGGGHHGGGAFFFFBFFFF9BFBFB;BBD@ADEFFFFFA;DFFFFFFFFFFFFBFFFFFFFFFBADDA@DFFFFFFFCF.;FF;=BFDBFFFFDD?FD/BFFF@ADFFFFFFFFFFFFFFFF?
@M03896:38:000000000-B4D98:1:1106:19436:27515 1:N:0:181
TACGGAGGGTGCAAGCGTTAATCGGAATTACTGGGCGTAAAGCGCACGCAGGCGGTTTGTTACGTCAGATGTGAAATCCCCGGGCTCAACCTGGGAACTGCATCTGATACTGGCAAGCTTGAGTCTCGTAGAGGGGGGTAGAATTCCAGGTGTAGCGGTGAAATGCGTAGAGATCTGGAGGAATACCGGTGGCGAAGGCGGCCCCCTGGACGAAGACTGACGCTCAGGTGCGAAAGCGGTGGGAGCAAACA
+
AAA?ABBDDA2ACDFCA2AEAFGBAECFHBDDBAABAAABGHHGECEEGG?EGGEE>?>FGH4FHHGGBBDB4F4FFGFGF/E/>EGHCGHHHAFCFGHFFFHHHHHHFH??????FEGGF0FHHHHGGGGG1FADC;;;E/FBFFFBFFBFF/:999ADEFBFFFDD.>.BBF////9AAD.BFFFFFDFDFFACA.AB-A;DFFDE...;;@D99BFBFDDD.AFBFFFFF--;/:;.-;B.EA999F.
@M03896:38:000000000-B4D98:1:1107:23177:4313 1:N:0:181
GAGTCACGGATTGTCCTATAATTAGATACCCGAGTAGTCCGGCTGACTGACTTAGTCTCCATCTCGTATGCCGTCTTCTGCTTGAAAAAAAAAATAAAAAAAAGAAAAACTGTATCAATAAAGTCACATAAATAATGTATAAAACTGCCAATAGTAATAAAAAAGTATCAAATGTAAACTCTTATGAATATATAACATTATAAGATAGTATATAGACAAGAATCTTCGACTATAATAAAAGAAATGTAAG
+
>AAAAFF?ADAAFBGGGGGFGGHDGF56FGHGGGGHF5FGEEE2E2FFGBGDHB5DG5DGF5GGFAF?CGGH0EFHGHF@FGFFBFFFHGGGGG0B33?3/////?000<112@>F2212111?<111111111?1111111111111011111=11111000-.000000000;0000000:000000000;00000000000000000=0;00000/.//00000....-009//////../;/9///
@M03896:38:000000000-B4D98:1:1107:7509:7580 1:N:0:181
TACGGAGGGTGCAAGCGTTAATCGGAATTACTGGGCGTAAAGCGCACGCAGGCGGTTTGTTAAGTCAGATGTGAAATCCCCGGGCTCAACCTGGGAACTGCATCTGATACTGGCAAGCTTGAGTCTCGTAGAGGGGGGTAGAATTCCAGGTGTAGCGGTGAAATGCGTAGAGATCTGGAGGAATACCGGTGGCGAAGGCGGCCCCCTGGACGAAGACTGACGCTCAGGTGCGAAAGCGTGGGGAGCAAACA
+
AAAAAABBBAA>EGFF2AECFGHF2EFGHHDB5BFBAAEEGHGGG?EEGGGCFFGEEGGHHHGHGGGGGHBB@FGHHHHHGGGCEGHHHHHHFFGHGGHFGHHHHHHHHHFFGGFBFFGG?FGHHHHGFDGFHHDC<BFD?FFFFFFFFF/B;;;;;;9;9BBFFFA:;BFFFBFFFFFFFAFFFFFFBFFFADDFFFF;DCFFFFDEEFFB@DFDFFFFFDDDFDFFFFF@A@BDFD;DAFFEDDEFFF?
@M03896:38:000000000-B4D98:1:1107:7501:7597 1:N:0:181
TACGGAGGGTGCAAGCGTTAATCGGAATTACTGGGCGTAAAGCGCACGCAGGCGGTTTGTTAAGTCAGATGTGAAATCCCCGGGCTCAACCTGGGAACTGCATCTGATACTGGCAAGCTTGAGTCTCGTAGAGGGGGGTAGAATTCCAGGTGTAGCGGTGAAATGCGTAGAGATCTGGAGGAATACCGGTGGCGAAGGCGGCCCCCTGGACGAAGACTGACGCTCAGGTGCGAAAGCGTGGGGAGCAAACA
+
>AA3>AABDAAABGFF?AEEFFHEEGGGHHFBB32AAAE?AFFEGCGEEG0@FFGFGFCHHHHHHH4BGHEB@BFHHHHHF>EEEEGFBGHGGFGHFGFGHHGGGHEGHHFFGH22/FGFFGHHHHHFGGFGGEGAFFFDFFFFFFFFFB/9;;;;;-:;ABFFFB9;ADEFBFFFBFFFFDBBBFFA@9BB;@BCFAA@AFF==DBEEF?@BFFFFBB/BAADFFFBFBB9;>BDBA;.9=-:-9AF/A.
@M03896:38:000000000-B4D98:1:1107:20186:8347 1:N:0:181
GAGTCACGGATTGTCCTATAATTAGATACCCCTGTAGTCCGGCTGACTGACTTAGTCTCCATCTCGTATGCCGTCTTCTGCTTGAAAAAAAAAACAAAAATAACAATTATCATTCCATGATCTAGTCTAGCATATAATGACTCAATACATCAATCCACTCAACATAATATAATATTATCCATTACTTATACAGTATACTGTAATAACATGACATGTCTACCATATATACTGAGTACACTATCACACTAATT
+
AAAAAFFABBAAFGGGGFFBGGH6FB56DFHHGGHHFAFFFGE2AAGEG3FFHB5BFBDFFB5GFCFDGHHH0BFHGH5DFGGG1FBFHGGGG?///B0?03333334444442222211212B12B2221121>22222@2@1112@?1?1111011100<0<0111=1=>1111111111100000000000000=00<00000000/0/:00;;<000000:0::000000000;0/00009///900
@M03896:38:000000000-B4D98:1:1107:4136:8732 1:N:0:181
TACGTAGGGTCCGAGCGTTGTCCGGAATTATTGGGCGTAAAGGGCTCGTAGGCGGTTTGTCGCGTCGGGAGTGAAAACACGGGGCTTAACCCCGTGCCTGCTTCCGATACGGGCAGACTAGAGGTATGCAGGGGAGAACGGAATTCCTGGTGTAGCGGTGAAATGCGCAGATATCAGGAGGAACACCGGTGGCGAAGGCGGTTCTCTGGGCATTACCTGACGCTGAGGAGCGAAAGTGTGGGGAGCGAACA
+
ABAAAFFCCFFBGGGE??EAFGGEEEGGHCFHBBFBAEEGHHHGFAGEEEF?GFGEGGGHFBF>>E?E/<E?FGGHHFGHGCGD>BGHGHHHGCDDGGHHHHHHHGGGGG.CDGGDGCG:;CFGCHHEHHHHGGE?.ABA;CEEFFGGGE0B;;;;;;;;AFFFFF;ADCFFFFFFFBFFDDFFFFFDFBCF;CBFFDFFFCFEFB;;B/AFFFFFFFF/FDDFFFEEFFE@DFDFFFFFFFFFFA-;@@:
@M03896:38:000000000-B4D98:1:1107:26127:12990 1:N:0:181
TACGGAGGGTGCAAGCGTTATCCGGATTCACTGGGTTTAAAGGGTGCGTAGGCGGGTATGTAAGTCAGTGGTGAAATCTTGGAGCTTAACTCCGAAACTGCCATTGATACTATATATCTTGAATATCGTTGAGGTTTGCGGAATATGTCATGTAGCGGTGAAATGCTTAGATATGACATAGAACACCAATTGCGAAGGCAGCAGGCTAAACGAACATTGACGCCGAGGCACGAAAGCGTGGGGATCAAACA
+
BCCBABCCBAAAFFGF??EEGGGEEFGGH5DDBFB3FGHHHHGGHFFGGFGFHGGGGGHHGGHHGHHHFGHBFGHHHHGHHHHHGHHHHHHHHGGFFGGGHHHHHHHHHHHFFGHBGGGGFFHHHHHGHHFHHHGHHGHGDFGGGHHGH<D=====<<<<:GGHHGGHCGFHGHFHHGHGFFFGGGGGGGGGGGGGGFGGGGFFEDFFFFFFFEDFFFBFFFF-9@BDF.AADFFDFDADFFFAAEFFFFF
@M03896:38:000000000-B4D98:1:1107:6567:13609 1:N:0:181
TACGGAGGGTGCAAGCGTTAATCGGAATTACTGGGCGTAAAGCGCACGCAGGCGGTTTGTTAAGTCAGATGTGAAATCCCCGGGCTCAACCTGGGAACTGCATCTGATACTGGCAAGCTTGAGTCTCGTAGAGGGGGGTAGAATTCCAGGTGTAGCGGTGAAATGCGTAGAGATCTGGAGGAATACCGGTGGCGAAGGCGGCCCCCTGGACGAAGACTGACGCTCAGGTGCGAAAGCGTGGGGAGCAAACA
+
ABBAAABCCAAAFGGE?AEEFGHBBEGGHGBB5BBBAAEEHHGGG0EEEGGCGGGEGGGHHHHHHHFGGGFBBGHGGHHHGGGGEGHHHHHHHHGHHFHGHHHHHHHHHHGGHHHFGGGGGHHHHHHGGGFGHHGCGFFFEFFFFFFFFFBFB:;;;;;@EFFFFFAADFFFFFFFFFFFFFFFFFFFFBFFFFDFFFEBCFFFFFFEEFFFFFFFFFFFFFFFFFFFFFFFFFFFFFFFFFFFFFFFFF.
@M03896:38:000000000-B4D98:1:1107:6551:13613 1:N:0:181
TACGGAGGGTGCAAGCGTTAATCGGAATTACTGGGCGTAAAGCGCACGCAGGCGGTTTGTTAAGTCAGATGTGAAATCCCCGGGCTCAACCTGGGAACTGCATCTGATACTGGCAAGCTTGAGTCTCGTAGAGGGGGGTAGAATTCCAGGTGTAGCGGTGAAATGCGTAGAGATCTGGAGGAATACCGGTGGCGAAGGCGGCCCCCTGGACGAAGCCTGACGCTCAGGTGCGAAAGCGGGGGGAACAACCA
+
AAAAAAB?DAAABGFE?22EFFGFEFEGHC5553BBEEEAAGHGG0AAE0AEEEGCFDGGFGFFGG4BFHF4BFF??GHFG?FEEEHFCGHHFHFHHFBGHFHHGGHHFHDGGCF2?GF<?FHGHHHHCAFAFGC--B@.AFFFFFFFF//B;9:;9;99;BFFBF.99B;FBFFFF/99DFFFBBFDF@C.:@AB;D?DAFAF=;;A.BAFC;F-;/;9B?D.ADF/;/B99B-./.-99>=-.;B..9.
@M03896:38:000000000-B4D98:1:1107:2747:14770 1:N:0:181
TACAGAGGGTGCAAGCGTTAATCGGAATTACTGGGCGTAAAGCGCGCGTAGGTGGTTTGTTAAGTTGGATGTGAAATCCCCGGGCTCAACCTGGGAACTGCATTCAAAACTGACTGACTAGAGTATGGTAGAGGGTGGTGGAATTTCCTGTGTAGCGGTGAAATGCGTAGATATAGGAAGGAACACCAGTGGCGAAGGCGACCACCTGGACTAATACTGACACTGAGGTGCGAAAGCGTGGGGAGCAAACA
+
BBBBAFFBBAAAFGGFE?FGGGHFEEGGHGBFB3ABEAEEHGGEG?FEEEEDDEFEFGGHHHEFGH4FCGBBBFBGHHHGGGGGEGHEGHHHGEEHHFFHHHHHHFHHHHBFFCBDHFF@FFGFHHFHHHHHGGG?<@.C>FHHHGGGH100==0=<<<<<GHHFFECEGFFGFHC:BCF?ABFFGGGGFGG;DDGGGEC-ABCFEFF;FFFFBBFFFFFFEFFFF/:BEBDFFFFFFFDFFCEFDFFFFF
@M03896:38:000000000-B4D98:1:1107:10547:17034 1:N:0:181
TACGGAAGGTCCGGGCGTTATCCGGATTTATTGGGTTTAAAGGGAGCGTAGGCCGTGAGGTAAGCGTGTTGTGAAATGTAGGCGCCCAACGTCTGCACTGCAGCGCGAACTGCCCCACTTGAGTGCGCGCAACGCCGGCGGAACTCGTCGTGTAGCGGTGAAATGCTTAGATATGACGAAGAACCCCGATTGCGAAGGCAGCTGGCGGGAGCGTAACTGACGCTGAAGCTCGAAAGCGCGGGTATCGAACA
+
ABBAABCCBFFFEEEA22ECEGHEFGGGHGFHBFG1FGHHHHHGGGGGGGGGHHG@EFEGFGHHHG?E1GAB?FGFGGGFGHHGGGGDGDEGHBCGDGFFHHHHGG/>ADCFFFHFGAGFFHFFHHCGGGGF::CF-???:;@BFFDAD>=A;;:;;;9;AFFFBBBFFFFFFFFFF?E@FFFFFFFDDFFEFFFFFFFF?FEFFDBC@>BA@;ADDFFFFFDDFFFFFFFDDFDDFF;D=A;@F::9/A-
@M03896:38:000000000-B4D98:1:1107:10533:17050 1:N:0:181
TACGGAAGGTCCGGGCGTTATCCGGATTTATTGGGTTTAAAGGGAGCGTAGGCCGTGAGGTAAGCGTGTTGTGAAATGTAGGCGCCCAACGTCTGCACTGCAGCGCGAACTGCCCCACTTGAGTGCGCGCAACGCCGGCGGAACTCGTCGTGTAGCGGTGAAATGCTTAGATATGACGAAGAACCCCGATTGCGAAGGCAGCTGGCGGGAGCGTAACTGACGCTGAAGCTCGAAAGCGCGGGTATCGAACA
+
ABAAAACCBFFFCECAA2F?EGHFEFGGHFDGBBB1FGHHHHHGHGGGGFGEHHG>EFEGFHHHHGDF1G1B?FFFGGFBFGHCEGGCGEEGHFEGGHFFHHHHGG/BDGFFDGHFGAC>DGBGGGDGFGGG@CCD?@AFABCBFFDAD->:;;/:;;:;AFFF/BBFFFFFFFFFFDFFFFFFFFFFCFFEFFFFFFFFDFEFBAB@@FAD>9ADDFFBFFFFFFFFFFFFFFFDF.>BCF;9FB.AFF=
@M03896:38:000000000-B4D98:1:1107:10551:17051 1:N:0:181
TACGGAAGGTCCGGGCGTTATCCGGATTTATTGGGTTTAAAGGGAGCGTAGGCCGTGAGGTAAGCGTGTTGTGAAATGTAGGCGCCCAACGTCTGCACTGCAGCGCGAACTGCCCCACTTGAGTGCGCGCAACGCCGGCGGAACTCGTCGTGTAGCGGTGAAATGCTTAGATATGACGAAGAACCCCGATTGCGAAGGCAGCTGGCGGGAGCGTAACTGACGCTGAAGCTCGAAAGCGCGGGTATCGAACA
+
ABBAAACCCFFFCEEAAAFCGGHGGGGGHFFHBFAAFGHHHHHGHGGGGFFCHHG@EFFGFHFHHG?EAG1B?FFGGGF?FHFCGGGGHGEGHFFGGHFGHHHHCG/>>A?D<FGFDDCFGFBGGHCGDGGG@@CF??B?:;B@BFDFF@=A;;;;;;;;EFFFFBFFFFFFFFFFFFFFDFFFFFFFFFFFFFFCFBEFDDFFFDCCCFFD@;ADFFFFFFFFFB/;FFFDCFF?/.=CAA;;9B;AFF=
@M03896:38:000000000-B4D98:1:1107:21274:18105 1:N:0:181
TACGGAAGGTCCGGGCGTTATCCGGATTTATTGGGTTTAAAGGGAGCGTAGGCCGTGAGGTAAGCGTGTTGTGAAATGTAGGCGCCCAACGTCTGCACTGCAGCGCGAACTGCCCCACTTGAGTGCGCGCAACGCCGGCGGAACTCGTCGTGTAGCGGTGAAATGCTTAGATATGACGAAGAACCCCGATTGCGAAGGCATCTGGCGGGATCTTAACTGACGCTGAAGCTCGAAAGCCCGGGTATCTAACA
+
>>>111>AAFFD11AA00F0GGH?AEGGH1GHCF//FFBFB1FFHGE/BAE?GHE>EFE0BBGFGEEEEGCFEHFDGGGHHHGCEEEGHCEGH0FBBFFCGGFGGC@B<A/FBFFCCAG=<>GFDGCG-<C-CCCG?-;--9;@FF-;B?9-;-;;--;;;FFFBBFF/;B//;9BFB--ABBBEBF9-;BEB-;@>-9A/;BB/;9-;;-:///;:FBFFAABB-///;;9;9--/-9---9@B9///;/
@M03896:38:000000000-B4D98:1:1107:21245:18111 1:N:0:181
TACGGAAGGTCCGGGCGTTATCCGGATTTATTGGGTTTAAAGGGAGCGTAGGCCGTGAGGTAAGCGTGTTGTGAAATGTAGGCGCCCAACGTCTGCACTGCAGCGCGAACTGCCCCACTTGAGTGCGCGCAACGCCGGCGGAACTCGTCGTGTAGCGGTGAAATGCTTAGATATGACGAAGAACCCCGATTGCGAAGGCAGCTGGCGGGAGCGTAACTGACGCTGAAGCTCGAAAGCGCGCGTATCGAACA
+
AAA?>AAABFFFAA2A22E2GGHA2EEEHFBFBGF1FEGEHHHGHGGGFEEDHHF@@FE1F@FGGGAEAGAB?G@FFFBGHGF?EGGDGE?FGBCFBFFBGHBG/C/>/>CGHHGFGAFF<FGG1F@ACGG-:-AFC-B?A@DAFB.;;-9?A./;;;:999BFFBFFBFBFFBBFF?A-AD/BADD;;@DEFF-;B.AADDFB.;-;;@-9-9:.;F//;9AA.:BFF/B9=FFDB.@--;-99;.;BA-
@M03896:38:000000000-B4D98:1:1107:21262:18119 1:N:0:181
TACGGAAGGTCCGGGCGTTATCCGGATTTATTGGGTTTAAAGGGAGCGTAGGCCGTGAGGTAAGCGTGTTGTGAAATGTAGGCGCCCAACGTCTGCACTGCAGCGCGAACTGCCCCACTTGAGTGCGCGCAACGCCGGCGGAACTCGTCGTGTAGCGGTGAAATGCTTAGATATGACGAAGAACCCCGATTGCGAAGGCAGCTGGCGGGAGCGTAACTGACGCTGAAGCTCGAAAGCGCGGGTATCGAACA
+
AAA?>AABBFFF22AA2AFCFGHEEFGGHCFHBBF1FFHGGHHGHGFFFEGFHHGEEFE1BGGHHGDEAGABEGGGGFFHHGHCEGGDGFEGHEEGFGFFHHGGGGCCDGCFBGHGGDGF>GBGGHGGCGGG@ADDC9@BABF@FF.;D==AA:;;;-;;AFFFFBFFFFFFFFFFFDF=FFFFFFFD@DFEBDBBFFEF?FFFF;@;;BD;:::ADFFFFFDFDFFFFBBA@BD:F.B@;AF>FB9ABF;
@M03896:38:000000000-B4D98:1:1107:19943:18391 1:N:0:181
TACGTAGGGTGCGAGCGTTGTCCGGATTTATTGGGCGTAAAGGGCTCGTAGGGGGTTGATCGCGTCGGAAGTGTAATCTTGGGGCTTAACCCTGAGCGTGCTTTCGATACGGGTTGACTTGAGGAAGGTAGGGGAGAATGGAATTCCTGGTGGAGCGGTGGAATGCGCAGATATCAGGAGGAACACCAGTGGCGAAGGCGGGTCTCTGGGCCTTTCCTGACGCTGAGGAGCGAAAGCGTGGGGAGCGAACA
+
AAA1>CCAA11AE?EEEGGEGGGAE?EEHGHGFFGFA/AEHDGGFGFEFEEE//EEGEFGFFGE>EEEEG/1BGGHHHEGHGHGCGHHHHHGHHGFEC?<ACHHHGGHHGECC<F@GDD>11FC0CG?<0DCE?CGGHHFFFFHHHHFGFCBE.9:;9.;..9FBB9A??9/;BFFFFBF--BFFFAAFBFFA@>--:9@;-;>BF/9B-AAEFBFFFFFFFAB-AA-/-A@;@;BBB-9@;@-9;-9@@-
@M03896:38:000000000-B4D98:1:1107:18703:20035 1:N:0:181
TACGTAGGGTCCGAGCGTTGTCCGGAATTATTGGGCGTATAGGGCTCGTAGGCGGTTTGTCGCGTCGGGAGTGAAAACACGGGGCTTAACCCCGTGCCTGCTTCCGATACGGGCAGACTAGAGGTATGCAGGGGAGAACGGAATTCCTGGTGTAGCGGTGAAATGCGCAGATATCAGGAGGAACACCGGTGGCGAAGGCGGTTCTCTGGGCATTACCTGACGCTGAGGAGCGAAAGTGTGGGGAGCGAACA
+
ABAAAFFCBFFBGGGEC?EEEFHFGGGGHCFGBBFBEAEFFHHHHAGEEFEDHGGGGGGHGEFEEE@EFE@?BFFFFFFHGDGGDFHHHHHHG?ADDEFGHHHHHGFGGGADFGGDGCC<CGGFGHGEGHGHGGECDGFG;AEGGGGFGG0B;;;;=;;;AFFFBFADFAFFFFFFFFFFFA9AFFFFFCFFAACFFFFFFFFEFF;;;B?BFFBFFFFFFFDDADFFFFFFFFFFFFFFFF;A99:;@B>
@M03896:38:000000000-B4D98:1:1107:18722:20039 1:N:0:181
TACGTAGGGTCCGAGCGTTGTCCGGAATTATTGGGCGTATAGGGCTCGTAGGCGGTTTGTCGCGTCGGGAGTGAAAACACGGGGCTTAACCCCGTGCCTGCTTCCGATACGGGCAGACTAGAGGTATGCAGGGGAGAACGGAATTCCTGGTGTAGCGGTGAAATGCGCAGATATCAGGAGGAACACCGGTGGCGAAGGCGGTTCTCTGGGCATTACCTGACGCTGAGGAGCGAAAGTGTGGGGAGCGAACA
+
ABAAAFFBCFFBGCGE?AECFGGEEGGGHHCHBFABAAEGFGGHGAGFEEGCHGGFGGGHGGFE>E/>E@??FFBFFCFGGDGBBFHHHHHHGCDGGGHGHHGHHGFGGGEEFGG.CFGGCGEFGGFGHHHHGGA?DFFDEFGGGGGGGG/FC09;=;;;AFFFFFADDFFFFFFFFEFFFDFFFFFFB:DFABDFFFECDBFEFFBBFFFFFBBFFFFFFFFFFFFEFFFFFFFFFFFFFFFFFD@BCB:
@M03896:38:000000000-B4D98:1:1107:8479:21801 1:N:0:181
TACGTAGGGTCCGAGCGTTGTCCGGAATTATTGGGCGTAAAGGGCTCGTAGGCGGTTTGTCGCGTCGGGAGTGAAAACACGGGGCTTAACCCCGTGCCTGCTTCCGATACGGGCAGACTAGAGGTATGCAGGGGAGAACGGAATTCCTGGTGTAGCGGTGAAATGCGCAGATATCAGGAGGAACACCGGTGGCGAAGGCGGTTCTCTGGGCATTACCTGACGCTGAGGAGCGAAAGTGTGGGGAGCGAACA
+
BBCBAFFBCFFBGCCCEAECCGHFCEEFHEADABBBAEEEFHHGGGGGGGGDGEGEGEGGGFFEEF/>E/@?B3FFHFGHFDGCBCHH?FFGD?AACCHHFHGGFD.CDGG?DGC.ECG:=CCFGHHFHGHFCG?CD.BA.;.;FFGFGF09;:;;;:;;AFFFFFADFF;FFF:FFFFFFBFFFFFFCCFFFFFCFFFFFF;EFFFF9FAFBB0;FFFBFFDD?A.AF.9;9@=DFFFFDFF?FD99;--
@M03896:38:000000000-B4D98:1:1107:8504:21803 1:N:0:181
TACGTAGGGTCCGAGCGTTGTCCGGAATTATTGGGCGTAAAGGGCTCGTAGGCGGTTTGTCGCGTCGGGAGTGAAAACACGGGGCTTAACCCCGTGCCTGCTTCCGATACGGGCAGACTAGAGGTATGCAGGGGAGAACGGAATTCCTGGTGTAGCGGTGAAATGCGCAGATATCAGGAGGAACACCGGTGGCGAAGGCGGTTCTCTGGGCATTACCTGACGCTGAGGAGCGAAAGTGTGGGGAGCGAACA
+
AABBAFFBBFFBGCGCE?ECCFGEFGGGHFBFBDBBEAEEHHHGGGHGGEEEHGGEGGGGFE1EEECEE@E?FFBGDFGGGGGGDCHHGHHHGCDDDCGGHGGHHF?CDGAEGFG.ECC:;CFFFFFEHFFC?@ABDFFFADEGGGGGGG0B;;;;;;;;AFFFBF;AABDFFFFFF9BEDAFFFFFCD@CFFFFFCAEFFFFFFFFFFFEFFFFFFFFBFFDFFF?EFDEFFAFFFFFFDDFFFF=AFF-
@M03896:38:000000000-B4D98:1:1107:5790:23303 1:N:0:181
TACGTAGGGTCCGAGCGTTGTCCGGAATTATTGGGCGTAAAGGGCTCGTAGGCGGTTTGTCGCGTCGGGAGTGAAAACACGGGGCTTAACCCCGTGCCTGCTTCCGATACGGGCAGACTAGAGGTATGCAGGGGAGAACGGAATTCCTGGTGTAGCGGTGAAATGCGCAGATATCAGGAGGAACACCGGTGGCGAAGGCGGTTCTCTGGGCATTACCTGACGCTGAGGAGCGAAAGTGTGGGGAGCGAACA
+
ABAAAFFCCFFCGCGE?2E?EGHFCFGGHFFGBBFBEEEFHHHGFGHGEEFDHGGFGGGHHEFE>EEEE/E?BFHFGFGHGFGDBDGGGHHHG?DDGFHHHHHHHGGGGG.ACGGGGFHGGGFHGHEGHHHGGGDGGFFEACEGGGGGGB/9;;;;;=;;AFFFBFADFFFFFFFFFFFFFFFFFFFFFCFFFFFFFDEFFFFEFFB;BBEFFBFFFFFBFFFFDFFEFFFF@DFFFFFFFFFFFFAD-@-
@M03896:38:000000000-B4D98:1:1107:20288:27136 1:N:0:181
TACGGAGGGTGCAAGCGTTAATCGGAATTACTGGGCGTAAAGCGCACGCAGGCGGTTTGTTAAGTCAGATGTGAAATCCCCGGGCTCAACCTGGGAACTGCATCTGATACTGGCAAGCTTGAGTCTCGTAGAGGGGGGTAGAATTCCAGGTGTAGCGGTGAAATGCGTAGAGATCTGGAGGAATACCGGTGGCGAAGGCGGCCCCCTGGACGAAGACTGACGCTCAGGTGCGAAAGCGTGGGGAGCAAACA
+
ABBAAABD@AAAFGFFAAEEFGHFBEGGHGDCBB2BAEEEHHHGGAEEEFEEGGGGGGGHGHHHHHGGFGBBBFHFHHGHGGGGFGHHCCGHHFGFHFGFGFHHHHHHGHGF<FGHGGGGFFBGHHHEFGFFHEADGFFFEFFFBFFBFFBF:;;99-;;.;FFFFA;ADFFEFFFFFFFFFFFFFFDFFCAFFFF;DA-DFFFFDDEEF.-9-;.BBFFF.ADFF//BFFDD>-DFFF?BFDFFDFEBA.
@M03896:38:000000000-B4D98:1:1107:20272:27147 1:N:0:181
TACGGAGGGTGCAAGCGTTAATCGGAATTACTGGGCGTAAAGCGCACGCAGGCGGTTTGTTAAGTCAGATGTGAAATCCCCGGGCTCAACCTGGGAACTGCATCTGATACTGGCAAGCTTGAGTCTCGTAGAGGGGGGTAGAATTCCAGGTGTAGCGGTGAAATGCGTAGAGATCTGGAGGAATACCGGTGGCGAAGGCGGCCCCCTGGACGAAGACTGACGCTCAGGTGCGAAAGCGTGGGGAGCAAACA
+
BCBAA@AB@?AAFFGEA?EEFGFFEEGGHHBF5BABAAEECHHGG0AAEFGEGGGGGGGHHHHHHHHHHGFBBGFHHHHHGGGGGGHGHHHHHFEFHGHGHHHHHHHHHHFDHHCFGGHHGHCGHHHHGGGGGHGGGABDEFFFFFFFFF/B;;:;-:;;AFFFFFDDFFFFFFFFFFFEDFFFFFFFFDFBAD@FABFFCFCFFFD.EFFFF-AABFF/FFFFFFFFBFB@.;=DF?:AAD;.:;EFFF.
@M03896:38:000000000-B4D98:1:1108:19945:2574 1:N:0:181
TACAGAGGGTGCGAGCGTTAATCGGATTTACTGGGCGTAAAGCGTGCGTAGGCGGCTAATTGAGTCGGATGTGAAATCCCCGAGCTTAACTTGGGAATTGCATTCGATACTGGTTAGCTAGAGTGTGGGAGAGGATGGTAGAATTCCAGGTGTAGCGGTGAAATGCGTAGAGATCTGGAGGAATACCGATGGCGAAGGCAGCCATCTGGCCTAACACTGACGCTGAGGTACGAAAGCATGGGGAGCAAACA
+
ACBBBFFCCAAAFCGE?2EEFGHFEEGGHHBB5BABAAEEFHHEEEEEFFEEHFGEEGGHHGFFBG/>EE?BBFGHHHHHGGGGGFHHHFHHHHGFFFFGHHHHHHFHHGGBHDGFHHHFGGFFGFDCCHGGGGHHFEGGGFHHHHHEHH0FD<==<;=;EHHHFG:=EGGGEGGGGFGGGFFGGFFDDFGGFADFFFEFFFFEFFFFFFFFFFFFFFFFFFFFFFFEFFBAEFDDFFFFFFFEFDFFFFF
@M03896:38:000000000-B4D98:1:1108:12299:3245 1:N:0:181
TACGGAAGGTCCGGGCGTTATCCGGATTTATTGGGTTTAAAGGGAGCGTAGGCCGTGAGGTAAGCGTGTTGTGAAATGTAGGCGCCCAACGTCTGCACTGCAGCGCGAACTGCCCCACTTGAGTGCGCGCAACGCCGGCGGAACTCGTCGTGTAGCGGTGAAATGCTTAGATATGACGAAGAACCCCGATTGCGAAGGCAGCTGGCGGGAGCGTAACTGACGCTGAAGCTCGAAAGCGCGGGTATCGAACA
+
ABAAABBBBFFFF?2A22EAGGHEEFGGHFBGBFB1FFHHHHHGHGGGGFFDHHGEE?EHBGHHHG?E1F1B?GGHHFBFHHHCEFGDGE?FHFEGGHFFHHHHGGCBCGCGFFGFGDGFFGBGHHGGGGGG@@DGC-;-;;@AFFFFFBAD;;;;9;:;EFFFFB;BFFFFFFFFFFFFFFFFFFFBCFFFFFFFFFEFFFFFB;9;9>=A@;DFFFFFFFFFFFFFFFFDFFFDF.B=FFD@FB.AFF;
@M03896:38:000000000-B4D98:1:1108:13746:3818 1:N:0:181
TACGGAAGGTCCGGGCGTTATCCGGATTTATTGGGTTTAAAGGGAGCGTAGGCCGTGAGGTAAGCGTGTTGTGAAATGTAGGCGCCCAACGTCTGCACTGCAGCGCGAACTGCCCCACTTGAGTGCGCGCAACGCCGGCGGAACTCGTCGTGTAGCGGTGAAATGCTTAGATATGACGAAGAACCCCGATTGCGAAGGCAGCTGGCGGGAGCGTAACTGACGCTGAAGCTCGAAAGCGCGGGTATCGAACA
+
>AAA?A?A?CFFE222E2EEGGHDGGGGHFBH5AA1BEHFHHHGHGGGFEEEHHEE@?BE3FEHHCAE1F1B?F4FGBB?GHGEEEEDGG/FGHCFFHFGHHHGGGCC@DFDGBGEDD<>FGFFGGCCGGGG@CCDCA??:;@DFFB;D>-A;;;;@;;9AFFFFF;BFFFFFFBFFFFFFFFFFFFADFFEFFDCFFFFFFFFFA9;@=-;;9;AAFFFFFFD.;BFFFFFFFDAF.99=9-;/;.:BF-
@M03896:38:000000000-B4D98:1:1108:13879:5208 1:N:0:181
TACGTAGGGTCCGAGCGTTGTCCGGAATTATTGGGCGTAAAGGGCTCGTAGGCGGTTTGTCGCGTCGGGAGTGAAAACACGGGGCTTAACCCCGTGCCTGCTTCCGATACGGGCAGACTAGAGGTATGCAGGGGAGAACGGAATTCCTGGTGTAGCGGTGAAATGCGCAGATATCAGGAGGAACACCGGTGGCGAAGGCGGTTCTCTGGGCATTACCTGACGCTGAGGAGCGAAAGTGTGGGGAGCGAACA
+
AABAAFFB@FFBGGGAA2E2FGGEFGGGHG5F53ABAAEEHHGGGFHGFEFEHGGGGGGHFECE>E@EC/<?BFFFFFGHGGGGFGGGGFGGGCD?DCDGHHHHHGDEGGADGGGDGFHGGFFC:CGEFHHGGGFGFEFAADEGGGGGGF0B;;;;:;;;AFFF0F;;BFFFFFFFFFFEFDFFFFFFACFFFFCADDFFFBDFFBBFFFFFFFFFFFFFFFFFFFFEFFFFFFFF;BBFFFFEFF;>BF>
@M03896:38:000000000-B4D98:1:1108:13868:5223 1:N:0:181
TACGTAGGGTCCGAGCGTTGTCCGGAATTATTGGGCGTAAAGGGCTCGTAGGCGGTTTGTCGCGTCGGGAGTGAAAACACGGGGCTTAACCCCGTGCCTGCTTCCGATACGGGCAGACTAGAGGTATGCAGGGGAGAACGGAATTCCTGGTGTAGCGGTGAAATGCGCAGATATCAGGAGGAACACCGGTGGCGAAGGCGGTTCTCTGGGCATTACCTGACGCTGAGGAGCGAAAGTGTGGGGAGCGAACA
+
>AAA>FFA?FFBGGG?E2A2FGHEGGGGHG5G5AABAAEEDFHGGAHGEEFEHGGGGGGGB1?E>EEEC<@?BFGFFFFHGGGGDFGGHFHHGGD/CFFGGHHHHGDEDGEACCFFGHHGGGGG;GFFHHHFGCDFGGBDACEEGGGGGB0B;;;=;;;:AFFFBF;;=>FFFFFFFFFFFDFFFFFFC@BDFFDFFFFAFDDEFBBBFFFFFBFFFFFFFFFFFFFFFFFFADCD0;;:ADAEFF;@DC>
@M03896:38:000000000-B4D98:1:1108:8045:5674 1:N:0:181
TACGGAGGGTGCAAGCGTTAATCGGAATTACTGGGCGTAAAGCGCACGCAGGCGGTTTGTTAAGTCAGATGTGAAATCCCCGGGCTCAACCTGGGAACTGCATCTGATACTGGCAAGCTTGAGTCTCGTAGAGGGGGGTAGAATTCCAGGTGTAGCGGTGAAATGCGTAGAGATCTGGAGGAATACCGGTGGCGACGGCGGCCCCCTGGACGAAGACTGACGCTCAGGTGCGAAAGCGTGGGGAGCAAACA
+
ABBAABBBDBA>CDGF??EEFGHFAEGGHHFFBBBAAAEFHHHGG0EEFGCFGGGGGGGHFHGHGHBGFHBBBDFDHHHHGGGGEFHEGHHHHGFEHGHHHHHGGFDFHH?DGHGFGGHHHHHHHHHHGGGAG<.-CF@:;BBFFFFFFF/F;;;:;9;;AFFFFF;9;BFFFFFFFBFFFBFFFFFFB;9DFCF-:DBBFFFFFD:;EFFF=;?DBFBBFDDAFDFFFF:@AB>DFD..9;BEFDFFFF.
@M03896:38:000000000-B4D98:1:1108:8034:5695 1:N:0:181
TACGGAGGGTGCAAGCGTTAATCGGAATTACTGGGCGTAAAGCGCACGCAGGCGGTTTGTTAAGTCAGATGTGAAATCCCCGGGCTCAACCTGGGAACTGCATCTGATACTGGCAAGCTTGAGTCTCGTAGAGGGGGGTAGAATTCCAGGTGTAGCGGTGAAATGCGTAGAGATCTGGAGGAATACCGGTGGCGAAGGCGGCCCCCTGGACGAAGACTGACGCTCAGGTGCGAAAGCGTGGGGAGCAAACA
+
ABA?AABBBBA>CEFE?2EEEGHFEGGGHH5B5AAAAAEEGHHGG0EEEEEEEEEGGEGHGHHHHH4B@E3BBFEGHGHHGGGGEFHGHHHHGAFAGGGGGHHHGHBGHHF2G/@2FGGFFG1FHHHHGGGGFHGFGA:.:;BFFFFFFF/F;;;;;;:;EFFFBB;;AFEFFFFFFFFFFFFFFFFFD:BDADDFFFFA=AFDDFFEEFFD=-AAFFFFFFFFFFB9FFFDFFFBFFFFFFAACDFFFFF
@M03896:38:000000000-B4D98:1:1108:7034:8229 1:N:0:181
GAAACCCTGGTAGTCCGGCTGACTGACTTAGTCTCCATCTCGTATGCCGTCTTCTGCTTGAAAAAAAAAATACCTAGACCGAATACCAACTTATCCTCGATGATTAACCACAGACAAAACGATAAAAAAAAACCAATGTCATACACATTGAAGTAATATCATATGAACACGAGTACTAATCTAGTATTTGCTAGCATACGATGTGACTCGACATGTTCGCAAGCTGTAGCATCTAGTATCCGATTAAGATG
+
ABBBBFBFFAFFGGGFE2AEEAGFGFGFHHHHGHGFFAAFG2BEFGFHGGGGGGFHFDDBGHBDFGEE@E133@443333/////3333/33343443//34B44B3322//0?022200/////221//--.<..//000000<000000000000000;00000000;.--..000000;0;000000000090000.....00000..-..////.-..-.///9////////9////...9./////
@M03896:38:000000000-B4D98:1:1108:23053:12509 1:N:0:181
TACAGAGGGTGCAAGCGTTAATCGGAATTACTGGGCGTAAAGCGCGCGTAGGTGGTTTGTTAAGTTGGATGTGAAATCCCCGGGCTCAACCTGGGAACTGCATTCAAAACTGACTGACTAGAGTATGGTAGAGGGTGGTGGAATTTCCTGTGTAGCGGTGAAATGCGTAGATATAGGAAGGAACACCAGTGGCGAAGGCGACCACCTGGACTAATACTGACACTGAGGTGCGAAAGCGTGGGGAGCAAACA
+
ABABAFFBBBAAFFGE2AE2FGHFEEGGHHDB5BAAAAEFHHHGFCGGEFGGFHGGGHGHHGHHGGBFCDBBFDHFHHHHGGGEEGHFGFHHHHGGFEFGHHHGHEHHGHCDF22DGFFFFFCFFHHFFGHHHHGCCAAEEEHEFHHHH1<<==0=<<=<CFHHFGC;ECGHFFHHCCBFDFCFFFG?C;BFCBDA?EEDBACAFF?FFFFFFFFFFBFFFBFFFBFEBEFDFA:DFFFFFFFFFDEFFFA
@M03896:38:000000000-B4D98:1:1108:28741:12909 1:N:0:181
GAGTCACGGATTGTCCTATAATTAGAAACCCTTGTAGTCCGGCTGACTGACTTAGTCTCCATCTCGTATGCCGTCTTCTGCTTGAAAAAAAAAAACCAAATGATCCATAACACACCACACACCTAGCTTTCAACTAATATAACACAACCACTGCGAGTACCAAAATTATATCAGACACACTCCTACACAAACATTCTTTCTGTGAAGACTTCCCTGAATCCAACGTCTTACGATAATAATAATAATACATT
+
>AA3AFF@ADAAFFFFGFCAFFH6EDFFFFFHGCFHDDDFEGCEA2FFG3G5F5AFG5FGH5FFFAFAA3FG0A>1FGB5FEGFBF5EGEEGG/></?//34B444B22B111?//??/////011<2@111<111111<?11<C/.<..<111.---.0=<0<.0/0<000000;//:.///0<0//09.9.000000900000000/0000;00/000:00/.....//...9./9///9/;BB//;//
@M03896:38:000000000-B4D98:1:1108:18604:16357 1:N:0:181
TACGGAGGGTGCAAGCGTTAATCGGAATTACTGGGCGTAAAGCGCACGCAGGCGGTTTGTTAAGTCAGATGTGAAATCCCCGGGCTCAACCTGGGAACTGCATCTGATACTGGCAAGCTTGAGTCTCGTAGAGGGGGGTAGAATTCCAGGTGTAGCGGTGAAATGCGTAGAGATCTGGAGGAATACCGGTGGCGAAGGCGGCCCCCTGGACGAAGACTGACGCTCAGGTGCGAAAGCGTGGGGAGCAAACA
+
ABBBAAADB?A>EGBCA2EEFGHFEFGGHHDD53AAAAEEFHHGG0EEEGCCGEEEGGGHHHHHHHDFFEBBBEFGHHHHGGGGFGHGHHHHHHAHHGHHHHHHHFFHHHFFHHHHGGHGGGFHHHGGFGGGGGGGC=FFFFFFFFFFFF/BB;;;;;9:EFFFFF;;AFEFFFFFFFFFFFFFFFFFFDFFAFFDFFFFFFFFFF@AEFFFFFDDFFFFFFFFFFFFF9B@DFFFFFADBFBEA;EFFF?
@M03896:38:000000000-B4D98:1:1108:28546:19095 1:N:0:181
TACGTAGGGTCCGAGCGTTGTCCGGAATTATTGGGCGTAAAGGGCTCGTAGGCGGTTTGTCGCGTCGGTAGTGAAAACACGGGGCTTAACCCCGTGCCTGCTTCCGATACGCGCAGACTAGAGGTATGCAGGGGAGAACGGAATTCCTGGTGCAGCGGTGAAATGCGCAGATATCAGCAGGAACACCGGTGGCGAAGGCGGTTCTCTGGGCATTACCTGACGCTGAGGAGCGAAAGTGTGGGGAGCGAACA
+
>AA11B111BBA1E?A00A0ABG0AB0FHGBG11/BAAAAFA1/A0FAAEAEF/>EE/EFB/?>>>@>>//B0BBEGFFGE/B/<>?F>FHHGCCCCEHF<<?FGCCCCC..-<A@CCG;/<:/=GH:CGC.;-9-9;:9.;EEFFFF;9/B09;;:9:-9;FF/B-;@-=FF9BF9//99;99BFF-9;@B:;9@-;;-99@;FB:9/;;BFFFFFF:BF-AA--AAF-:;9@>A;;BB?A@A-;9;@-;
@M03896:38:000000000-B4D98:1:1108:28561:19104 1:N:0:181
TACGTAGGGTCCGAGCGTTGTCCGGAATTATTGGGCGTAAAGGGCTCGTAGGCGGTTTGTCGCGTCGGGAGTGAAAACACGGGGCTTAACCCCGTGCCTGCTTCCGATACGGGCAGACTAGAGGTATGCAGGGGAGAACGGAATTCCTGGTGTAGCGGTGAAATGCGCAGATATCAGGAGGAACACCGGTGGCGAAGGCGGTTCTCTGGGCATTACCTGACGCTGAGGAGCGAAAGTGTGGGGAGCGAACA
+
AABAAFFBBFFAGEC2A2A2FGGECEEGHF5F5BABAAEEGGGGGGHGGEFEHGGGGGGHB>F>>EE>E/E?BFFGECEHGGGGDFHFGFHHGG/ADGHHHHHHHGFGFGEADGGDFFHFGFCGGHHEGHHF?CDDD?FE9;EEGGGGGFBB;;;;;;;;?BFFFF;DCFFFFFFFFFFFFFFFFFFFFCCFFFD;BDFFFCFEFF;BFFEFFFFFFFFBFFFFFFFFFFFC@CAA/BFFDDFFFFBC-C-
@M03896:38:000000000-B4D98:1:1108:5300:20633 1:N:0:181
TACGGAAGGTCCGGGCGTTATCCGGATTTATTGGGTTTAAAGGGAGCGTAGGCCGTGAGGTAAGCGTGTTGTGAAATGTAGGCGCCCAACGTCTGCACTGCAGCGCGAACTGCCCCACTTGAGTGCGCGCAACGCCGGCGGACCTCGTCGTGTAGCGGTGAAATGCTTAGATATGACGAAGAACCCCGATTGCGAAGGCAGCTGGCGGGAGCGTAACTGACGCTGAAGCTCGAAAGCGCGGGTATCGAACA
+
ABBBABBBBFFFGC2A22AEGGGEEEEGHFDF5F2AFEHGFHHGHFGGEFGCHHG0EFFGCGBGHGAE1GABEDDGGHFBFHECGGGC?AEGHFEHFGFGHFGGCG?CCGCD1??CDDGFGGFGGGFGDGG-:@?FGAA-;;-;FF?AF9=A;;;;;;;@EFFFB/;FFFFFFFFFFDEDFFFFFFFFFFFFFFF-BDEFFFFFBDF=BFCA9:ADDFFFFDFFFF/FFFFDDFFFFDCF;--;B:.;;F;
@M03896:38:000000000-B4D98:1:1108:26110:24597 1:N:0:181
TACGGAAGGTCCGGGCGTTATCCGGATTTATTGGGTTTAAAGCGAGCGTAGGCCGTGAGGTAAGCGTGTTGTGAAATGTAGGCGCCCAACGTCTGCACTGCAGCGCGAACTGCCCCACTTGAGTGCGCGCAACGCCGGCGGAACTCGTCGTGTAGCGGTGAAATGCTTAGATATGACGAAGAACCCCGATTGCGAAGGCAGCTGGCGGGAGCGTAACTGACGCTGAAGCTCGAAAGCGCGGGTATCGAACA
+
>AA>>3AAACDB22AA22EEGFHEEEAEGF5F5AF1BBGGFH5B10AA1BEAGHEECAE1?GHHG/1?1B1B?DG?G3BF4GHCEEG?FE/?F0CFFHFFGFFG@C/<ADGDBGGGD<<>>FBFFBCDCDGG:@CC?-A-:@B>BF..A-99;;/;;9;;;FFFBB;FFFFFFFBFFDE?.DFFFFFB=@DFFDBBBFAADDB9.;-99B-;;:ADDFFFFDDDA.://BB.-BD.B.9=---;;;.;FF=
@M03896:38:000000000-B4D98:1:1108:26122:24611 1:N:0:181
TACGGAAGGTCCGGGCGTTATCCGGATTTATTGGGTTTAAAGGGAGCGTAGGCCGTGAGGTAAGCGTGTTGTGAAATGTAGGCGCCCAACGTCTGCACTGCAGCGCGAACTGCCCCACTTGAGTGCGCGCAACGCCGGCGGAACTCGTCGTGTAGCGGTGAAATGCTTAGATATGACGAAGAACCCCGATTGCGAAGGCAGCTGGCGGGAGCGTAACTGACGCTGAAGCTCGAAAGCGCGGGTATCGAACA
+
AAAAAABBBFFDE?2AA2A2FGHEEEGGHBFF5BA1BEFFFHHGHEFGFFFGHHG@EFEBEG4BGG1?1F1B?EBFFFBGGH3EFGGGHDEHGFEGDGHFHHHHGGGBADED1?CEGGHHHGFGFDDDGGGC:@@C@;?DA-;@FFFFDB=A;99;@;;@EFFFFFFFFFFFFFFFFDA-.A/BEDFCBBFFFF-@BDFFADFFFFFBB>-9@AADAFFFFFDFFDFFFFFFFFFFFABD;B-;F99;FA-
@M03896:38:000000000-B4D98:1:1108:26105:24618 1:N:0:181
TACGGAAGGTCCGGGCGTTATCCGGATTTATTGGGTTTAAAGGGAGCGTAGGCCGTGAGGTAAGCGTGTTGTGAAATGTAGGCGCCCAACGTCTGCACTGCAGCGCGAACTGCCCCACTTGAGTGCGCGCAACGCCGGCGGAACTCGTCGTGTAGCGGTGAAATGCTTAGATATGACGAAGAACCCCGATTGCGAAGGCAGCTGGCGGGAGCGTAACTGACGCTGAAGCTCGAAAGCGCGGGTATCGAACA
+
>AA1111>ACBD11A0A0EEGGHE/EEEHH2F11A/AEHGFHH?GEGEAEEEHHCEEFFB0FGEGG/?/B/B?FD1E1BFFGF/>EECFE/?GHEBBGF<FDGFGGCCCGHFFBGFGA<=<DGHHFGGCGCC:;@@C@A-;A?@FFF-9>-AA99;9--9-;BB//;;BBBFFBFFFFF@-ABFEBF@-@B?9A@@--;A-AFFB;;;-;>;@;BBBFB9F-;A-9:9/9;9-;-9B9>99---9;-9:A-
@M03896:38:000000000-B4D98:1:1108:18390:25345 1:N:0:181
TACGGAAGGTCCGGGCGTTATCCGGATTTATTGGGTTTAAAGGGAGCGTAGGCCGTGAGGTAAGCGTGTTGTGAAATGTAGGCGCCCAACGTCTGCACTGCAGCGCGAACTGCCCCACTTGAGTGCGCGCAACGCCGGCGGAACTCGTCGTGTAGCGGTGAAATGCTTAGATATGACGAAGAACCCCGATTGCGAAGGCAGCTGGCGGGAGCGTAACTGACGCTGAAGCTCGAAAGCGCGGGTATCGAACA
+
AAAA?ABBBFFFGAEA22AEFGHEEFGGHHFFBFBAFEHHHHHGGGGGGGFCHHEEFGEHBGHHHG?E1F1B?GGHHHH4EGF?EGGDGEEFHFEFFFFFGHHHGG?DDGCFF?GEEA<>>FBFGHGGFGGD@:CD?-;-;;@@FFDADAAA;:/;;9;;AFFFFBBFFFFFFFFFFDF;.DFFFFFB>CFFFDDFFDAFFFFFFA@;;BFA;;DFDFFFFDDDDFFFFFFADFF.F.B@--@;FB9EFF-
@M03896:38:000000000-B4D98:1:1108:18404:25358 1:N:0:181
TACGGAAGGTCCGGGCGTTATCCGGATTTATTGGGTTTAAAGGGAGCGTAGGCCGTGAGGTAAGCGTGTTGTGAAATGTAGGCGCCCAACGTCTGCACTGCAGCGCGAACTGCCCCACTTGAGTGCGCGCAACGCCGGCGGAACTCGTCGTGTAGCGGTGAAATGCTTAGATATGACGAAGAACCCCGATTGCGAAGGCAGCTGGCGGGAGCGTAACTGACGCTGAAGCTCGAAAGCGCGGGTATCGAACA
+
AAAA3AAA@FFFF?AA22E2GGHEFGGGHCFGB32ABEGGGHHGGGGGGEE?GHEEEFEF3FFGHG?E>F1B?BFFGDFBGHHGEEGDFDA?GBFFFGFFGHHHFG?>AFADG?GEFDFFFGFDHHGGGGGG@CCF?-;9;-;@FFFAF;=AA9:;99.;EFFFBFBBFFFFFFFFFFFF?AFFFFFFFFFFBD@==AAFFFFFFA-9;@F:9;ADDFFFFDFFFFFFFFFFFFFDF.D>DC99;BAAFA9
@M03896:38:000000000-B4D98:1:1108:16229:27556 1:N:0:181
TACGTAGGTCCCGAGCGTTGTCCGGATTTATTGGGCGTAAAGCGAGCGCAGGTGGTTTATTAAGTCTGGTGTAAAAGGCAGTGGCTCAACCATTGTATGCATTGGAAACTGGTAGACTTGAGTGCAGGAGAGGAGAGTGGAATTCCATGTGTATCGGTGAAATGCGTAGATATATGGAGGAACACCGGTGGCGAAAGCGGCTCTCTGGCCTGTAACTGACACTGAGACTCGAAAGCGTGGGGAGCAAACAG
+
>AA3>CCAF5DF?E?E22E2AGHEEEGGHFFEA3ABAAAEHFGEFGGEEECE1B??1BCHHHGHHHB@?32?BEF43EHGFCGBFEGEBFHGHH4EFGEHFBGGHHHGFFGHHB3BB3FBFF?BFD2@FAGD/F/F/??CD?GGGGHHH<B<D1><<>.FGHHG=.<<<EFHGGFH0;C:./:CC;;:AAF;9B?ADBA-A?FBFBB/;A;9FFFBB/99B//9B//:9F..;.ABA.;B=DF-A9B/AFB
@M03896:38:000000000-B4D98:1:1108:16210:27560 1:N:0:181
TACGTAGGTCCCGAGCGTTGTCCGGATTTATTGGGCGTAAAGCGAGCGCAGGTGGTTTATTAAGTCTGGTGTAAAAGGCAGTGGCTCAACCATTGTATGCATTGGAAACTGGTAGACTTGAGTGCAGGAGAGGAGAGTGGAATTCCATGTGTAGCGGTGAAATGCGTAGATATATGGAGGAACACCGGTGGCGAAAGCGGCTCTCTGGCCTGTAACTGACACTGAGGCTCGAAAGCGTGGGGAGCAAACAG
+
AAA3>FFBFFFFGCGA2AA2AGHEAEGGHFBF532BAAEEGGGEEGGGGFGG1BFEFHHHHHHHGH4B?32?FGEGFGHFEFHHFHGFGGHFHH4FGBGGHFFHHEHHHHFHHFFFFBGBDGGGFHB0?FGDFCBG/FF/GGHGGHEFFGFFG1=>>><<DF=0=.<<ACGHHHCF:GHDD/GFGFD-ABEC9-A?AC.-:=DFFF/BBFBAFF/BF/BBB/FB/;E:.;9:;..;;9A>=D.-A9B/;A9
@M03896:38:000000000-B4D98:1:1108:16218:27582 1:N:0:181
TACGTAGGTCCCGAGCGTTGTCCGGATTTATTGGGCGTAAAGCGAGCGCAGGTGGTTTATTAAGTCTGGTGTAAAAGGCAGTGGCTCAACCATTGTATGCATTGGAAACTGGTAGACTTGAGTGCAGGAGAGGAGAGTGGAATTCCATGTGTAGCGGTGAAATGCGTAGATATATGGAGGAACACCGGTGGCGAAAGCGGCTCTCTGGCCTGTAACTGACACTGAGGCTCGAAAGCGTGGGGAGCAAACAG
+
ABBAAFFCFFFFGGGEA2E?FGHEEGGGHFFF5FBBAAEEFGGGGFGGGGGGBBFEFHHHHHHHHHBBE32?BGHHHGHEEFHGFHHGGGHGHHBEFHHHHEHGHHGGHH3CDGDGGFHGGHDGHHGGFFAA/FCF?GEFFGGHHHGHHBDDF1>><>>CGHHHDA<A@EHHHGFHCGHGGHGHFDCBGGGAFGGGDF.@AFFFFEFFFFFEFFBFFFBFBBFFFFFFFF;@FDDF?;ABFFFBFFFBFFE
@M03896:38:000000000-B4D98:1:1108:16200:27583 1:N:0:181
TACGTAGGTCCCGAGCGTTGTCCGGATTTATTGGTCGTAACGCGAGCGCAGGTGGTTTATTAAGTCTGGTGTAAAAGGCAGTGGCTCAACCATTGTATGCATTGGAAACTGGTAGACTTGAGTGCAGGAGAGGAGAGTGGAATTCCATGTGTAGCGGTGAAATGCGTAGATATATGGAGGACCACCGGTGGCGCAAGCGGCTCTCTGGCCTGTAACTGACACTGAGGCTCGCAAGCGTGTGGAGCAAACAG
+
AAAAAFF@FFFFE1AAA0AAFGH0A0EEGFFGCA1BAAAB/BEE/EE>EEEE0BF>FH1GG2EGGH@B01>?1F2B1EH0?GG0?CGFBFF?GB1F2F2FBGHFHB1DCG10BBF1F1FF1F@FGHE@///?C0?/?G</<1FGHF>GD=<=>1=<-<-.<=GDD?CCCEF0<0CF<0:.C.C.;CB-A-AA9.;9-:.-;-9//:9BBFFEF//BFF/B99BFF/-9EF--9---9-9---9;-9;BFA9
@M03896:38:000000000-B4D98:1:1109:20025:5083 1:N:0:181
TACGGAAGGTCCGGGCGTTATCCGGATTTATTGGGTTTAAAGGGAGCGTAGGCCGTGAGGTAAGCGTGTTGTGAAATGTAGGCGCCCAACGTCTGCACTGCAGCGCGAACTGCCCCACTTGAGTGCGCGCAACGCCGGCGGAACTCGTCGTGTAGCGGTGAAATGCTTAGATATGACGAAGAACCCCGATTGCGAAGGCAGCTGGCGGGAGCGTAACTGACGCTGAAGCTCGAAAGCGCGGGTATCGAACA
+
ABBAAAABBFFFGG2A22E?GGHEEAFGHBGGBBBAFGHHDGHGHGGGGGEFGHGEEBBGCGGHHGAEAGHGGGDGFGGDHGH?EGGGFEGHHFAGFGHHHHHGGGFBCGFFGFGFFDFGGHCGHHGGGGG?@DCC?-ADAABBFFFFFACDE.;;@9;;EFFFFBBFFFFFFFBFFDF;?DFFFFFC@DFFFF@=CDAFFFFFFFB;B=-ABA9:DFFBFFFFFDBFEFFD=FFDB?DFFF9@FBAEFFA
@M03896:38:000000000-B4D98:1:1109:20015:5099 1:N:0:181
TACGGAAGGTCCGGGCGTTATCCGGATTTATTGGGTTTAAAGGGAGCGTAGGCCGTGAGGTAAGCGTGTTGTGAAATGTAGGCGCCCAACGTCTGCACTGCAGCGCGAACTGCCCCACTTGAGTGCGCGCAACGCCGGCGGAACTCGTCGTGTAGCGGTGAAATGCTTAGATATGACGAAGAACCCCGATTGCGAAGGCAGCTGGCGGGAGCGTAACTGACGCTGAAGCTCGAAAGCGCGGGTATCGAACA
+
AAA?>>AAAFFFAA2A22EEGGHFEFGGHCEG5B2AFEHHHHHGHGGGFGGGGHGEFFEGBGHHHFAEAGEGGFGGGGGDHHGCEGGDGGEHHHFGFGHGHHGGGGFCDGFGFFHEGDCFFGBFHHGGFGGG@@@C-;;A:ADBFFDAD;AA;;;;;;;@EFFFEBBFFFFFFFBFFFFDDDFFFFF;9BFFBDDFFFFFFFFFFA9@@FFDB:DDFFFFFFFFF?9/FBBA=FFDF.BAFA;@B:9AFF-
@M03896:38:000000000-B4D98:1:1109:15885:6995 1:N:0:181
TACGTATGGAGCAAGCGTTATCCGGATTTACTGGGTGTAAAGGGTGCGTAGGTGGCAGTGCAAGTCAGATGTGAAAGGCCGGGGCTCAACCCCGGAGCTGCATTTGAAACTGCTCGGCTAGAGTACAGGAGAGGCAGGCGGAATTCCTAGTGTAGCGGTGAAATGCGTAGATATTAGGAGGAACACCAGTGGCGAAGGCGGCCTGCTGGACTGTTACTGACACTGAGGCACGAAAGCGTGGGGAGCAAACA
+
ABAAAFFFFFFCCBGE22FECGHFGGGGHHFFBBB3EFHHHHHGHFFGFGFGFFEGFEBFFGGHGHBHFFFGHFGHHHHGGFGFFGHFGHHGGCEFE/?FGGHHHHGHHHDFBFH/BFFDFGCDFGHHGHGGGGGF/>CAC@DGHHGDGHHHD=;;;;.;CGHHHG:9;B?FFFGGFFGFGFGFGGG.:0;FEDCDFFF>FCFFFFBFFFFFA9B0FFBBFFFE99:AEFFA.DDABA9ADFFADDEFFF?
@M03896:38:000000000-B4D98:1:1109:15902:6995 1:N:0:181
TACGTATGGAGCAAGCGTTATCCGGATTTACTGGGCGTAAAGCGCGCGCAGGTGGCAGTGCAAGTCAGATGTGAAAGGCCGGGGCTCAACCCCGGAGCTGCATTTGAAACTGCTCGGCTAGAGTACAGAAGAGGCAGGCGGAATTCCTAGTGTAGCGGTGAAATGCGTAGATATTAGGAGGAACACCAGTGGCGAAGGCGGCCTGCTGGACTGTTACTGACACTGAGGCACGAAAGCGTGGGGAGCAAAC
+
ABAAAFFF4BBBFGFF2AEAGGHFEE2FHH5EBB22AEEGHH5E0AEE0EEF1BF1?133BFGGHH4BDHHGGGHFH1FEE/EEEEGGHHHA?BC/</F<?GHHGHFHHHGFFFD//?><>FFG1FDG1FGHFH.C.@DFGGGGHHH00<FFC;;;;A9;AFFFGFC9;DF0FFF09FBFFFFFFFFAABFFA@@FFFE>;BA..;::BAAF.;/:BFFFFFFF/;BE?.9;;AFBFADFFFFADA.FBA
@M03896:38:000000000-B4D98:1:1109:7797:7115 1:N:0:181
TACGGAAGGTCCGGGCGTTATCCGGATTTATTGGGTTTAAAGGGAGCGTAGGCCGTGAGGTAAGCGTGTTGTGAAATGTAGGCGCCCAACGTCTGCACTGCAGCGCGAACTGCCCCACTTGAGTGCGCGCAACGCCGGCGGAACTCGTCGTGTAGCGGTGAAATGCTTAGATATGACGAAGAACCCCGATTGCGAAGGCAGCTGGCGGGAGCGTAACTGACGCTGAAGCTCGAAAGCGCGGGTATCGAACA
+
AAAA>>AABFFF?22A22E2EGHE2EFGGFFFBFF1FEHFFHHFHFEEEFCEGGG@E1BF?GFHHGAE?GEGEHFHFGGBHFH?EFGDGF?GHHGHHFHFHHEGCG/>>A<DF?GFGAAFD<FFHGGGGGGG@@FGCB@-;9;@FF..;-99;.:;9;;@EB/F9/BF9FFFFBBFF?EADFBFEFF@=>DEFAC;=.A.AFFF.ABAFF-;=.9ADFF/FFDD.AFBFFFD;FF.F?FD;;@CFB;;FF>
@M03896:38:000000000-B4D98:1:1109:7781:7134 1:N:0:181
TACGGAAGGTCCGGGCGTTATCCGGATTTATTGGGTTTAAAGGGAGCGTAGGCCGTGAGGTAAGCGTGTTGTGAAATGTAGGCGCCCAACGTCTGCACTGCAGCGCGAACTGCCCCACTTGAGTGCGCGCAACGCCGGCGGAACTCGTCGTGTAGCGGTGAAATGCTTAGATATGACGAAGAACCCCGATTGCGAAGGCAGCTGGCGGGAGCGTAACTGACGCTGAAGCTCGAAAGCGCGGGTATCGAACA
+
ABAAAAABBFFFCEFA22A2GGHFEEGGHCGHBFA1FGHHHHHGHFGGGGGEHHG@E?EBFEGHHGDG?GHHGFFFGGFBHHHGGGGFFEEHHHAFFGGFHHFHFG/<>DFFDFGGFDFGGGFGHHGGGGFD@CCC-:ABBBFBBFAAD9-A;;9;9;;@EFFFBBBFFFFFFFFFFFFFFFFFFFFF@BFFFFFA=AEFFFFFFDFDBFFFFDFFDFFFF?DFFFFFFFFFAFFFFDAFFFDBFFDFFF:
@M03896:38:000000000-B4D98:1:1109:7802:7140 1:N:0:181
TACGGAAGGTCCGGGCGTTATCCGGATTTATTGGGTTTAAAGGGAGCGTAGGCCGTGAGGTAAGCGTGTTGTGAAATGTAGGCGCCCAACGTCTGCACTGCAGCGCGAACTGCCCCACTTGAGTGCGCGCAACGCCGGCGGAACTCGTCGTGTAGCGGTGAAATGCTTAGATATGACGAAGAACCCCGATTGCGAAGGCAGCTGGCGGGAGCGTAACTGACGCTGAAGCTCGAAAGCGCGGGTATCGAACA
+
ABAAAAABCFFFGAEA22EAFFGEEEGGHFFGBFF1FGHHHHHGHGGGGGGFHHG@EFEBEGFFHGDEAGEGFFHHHHFEGHHGGGGGGFEGHGEFFGFFHHHHGG/BCGCDGGGGGDGF>GBGHHGGFGGGCFGGC?A-==B@FFAAD;=A;;:;;;;@AFFFFB;FBFFFFFFFFBFFFFFFFFFFFFFFFFDF;FFFFFFFFA9>@B=AC;DFDFFFFFDFFFFFFFFABFFDF?ABFF>@9B9:FFD
@M03896:38:000000000-B4D98:1:1109:8388:9760 1:N:0:181
TACAGAGGGTGCAAGCGTTAATCGGAATTACTGGGCGTAAAGCGCGCGTAGGTGGTTTGTTAAGTTGGATGTGAAATCCCCGGGCTCAACCTGGGAACTGCATTCAAAACTGACTGACTAGAGTATGGTAGAGGGTGGTGGAATTTCCTGTGTAGCGGTGAAATGCGTAGATATAGGAAGGAACACCAGTGGCGAAGGCGACCACCTGGACTAATACTGACACTGAGGTGCGAAAGCGTGGGGAGCAAACA
+
AAAAADFBB?AABEG4?22EAFDFDEFFHFFFBB2AAAAEBFDEGCFGCGEE531EFFDHHHGGFHFG@FCFFEBEGHHGFEGGGGHGHGHHHHGC?FHHHHHHHGFFGHB?FBGB@CGBGGC>@F2??GFGDFD/C-<FDGHHHGHFG10<<=0=-<<<.CCGCGEEDFEHEFHBCG0A.C/;/BA.FFGGAB-@D.CB;;@-AEFFFF?FFBFFFFB/BFBBBFF?BEBB.@=AFFFFFFFFFFFB/:A
@M03896:38:000000000-B4D98:1:1109:8406:9764 1:N:0:181
TACAGAGGGTGCAAGCGTTAATCGGAATTACTGGGCGTAAAGCGCGCGTAGGTGGTTTGTTAAGTTGGATGTGAAATCCCCGGGCTCAACCTGGGAACTGCATTCAAAACTGACTGACTAGAGTATGGTAGAGGGTGGTGGAATTTCCTGTGTAGCGGTGAAATGCGTAGATATAGGAAGGAACACCAGTGGCGAAGGCGACCACCTGGACTAATACTGACACTGAGGTGCGAAAGCGTGGGGAGCAAACA
+
CCBBBFFCC?AAFGFC?2EEFGHFEEGGHGDDBAABAAEFHHGEFCGGFGGGBFEEGHGHHHHHHHGHGHFGHFGHGHHHFGGFGGHGGHHHHHAGHFFHHHHHHGHHHHFFGFGFGFGFFFGG>GHHHHHHGHG?ECDEEHHHHHGHHB0C====-<<AEHHHFGEEFCGHGCHC0BGGGFFFFFEEGGGGEGFGGFGFFAFFFFFFFF?FFFFFFFFFFEFFFFEEFFFDFDFFFFFFFFFEFFFFFFA
@M03896:38:000000000-B4D98:1:1109:26958:12447 1:N:0:181
TACGGAGGGTGCAAGCGTTATTCGGAATTACTGGGCGTAAAGCGCACGCAGGCGGTTTGTTAAGTCAGATGTGAAATCCCCGGGCTCAACCTGGGAACTGCATCTGATACTGGCAAGCTTGAGTCTCGTAGAGGGAGGCAGAATTCCAGGTGTAGCGGTGAAATGCGTAGAGATCTGGAGGAATACCGGTGGCGAAGGCGGCCCCCTGGACGAAGACTGACGCTCAGGTGCGAAAGCGTGGGGAGCAAACA
+
ABBB>AABBAAABFGF22EE4AFFGFGGHHDB5BB2EEEGGHFGC0EE0EGG1EEE/EEF2BGHHHEGHFHHHHHHHHHG/EEEEGFGGH?20FFFGFHHH2GFHHGDGHFFBGG2<?G?FFGH11?GFEGGHG..<A.<=EHHHHH00C<CD<;;;;;AEHHHHHCCFGGFGF0;FGGGGGG0C0F.ABFFFFFFAFEFFF--9;BEFFF-9BDFBFFFF.AD.AFF9/;BDFFFFDDFFFFFFDEFFF.
@M03896:38:000000000-B4D98:1:1109:26944:12465 1:N:0:181
TACGGAGGGTGCAAGCGTTAATCGGAATTACTGGGCGTAAAGCGCACGCAGGCGGTTTGTTAAGTCAGATGTGAAATCCCCGGGCTCAACCTGGGAACTGCATCTGATACTGGCAAGCTTGAGTCTCGTAGAGGGGGGTAGAATTCCAGGTGTAGCGGTGAAATGCGTAGAGATCTGGAGGAATACCGGTGGCGAAGGCGGCCCCCTGGACGAAGACTGACGCTCAGGTGCGAAAGCGTGGTGAGCAAAC
+
>AAA>AADD2AA4AFA22AEFFFBBEFGHHD5B3BAAAEEGFFEE0EAEEE?E0/>E??BBGHHFHGFGHGBEFGHHHHGG>EE>EGGHHHHFGEGFACFGHHGGGHGHHFFGEGB?FBG0?GHHHHF?>>FG0.-@>FDEFFFFFFFBF/;;99;9;;;.BFFFB;9AD.;BFFFFFFFD:9FBFF?@;=?;-9@-DA--@BA=;;;AFA->@D?BBBB/:DFFDF/://;A-;.;:DFC.99:;;BBF
@M03896:38:000000000-B4D98:1:1109:21479:14466 1:N:0:181
TACGGAGGGTGCAAGCGTTAATCGGAATTACTGGGCGTAAAGCGCACGCAGGCGGTTTGTTAAGTCAGATGTGAAATCCCCGGGTTCAACCTGGGAACTGCATCTGATACTGGCAAGCTTGAGTCTCGTAGAGGGGGGTAGAATTCCAGGTGTAGCGGTGAAATGCGTAGAGATCTGGAGGAATACCGGTGGCGAAGGCGGCCCCCTGGACGAAGACTGACGCTCAGGTGCGAAAGCGTGGGGAGCAAACA
+
AABAA3ADBAAAEGGF22EEFGHFEEGGHHDDBBBBAAAEAGHGGCFGGEGCE@CCEEEHHHHHHHHGHHHFHHH4EGGHGGGGEFHH?GHHHHEHHGHHHHHHHHHHHHGFFHHHGGHG?FGHHHHHGFEFHH.@->D.EFFFFFFF/F/BB99;;;;BAFFFFFADFBFF/FFFFFF?F.BFBFFFDDFBAACF;DEC-@FDFD9:AFACDBAABFB/;DDDFDFFFFF;.:@.BDDFCD=.-9.;/:9
@M03896:38:000000000-B4D98:1:1109:21490:14480 1:N:0:181
TACGGAGGGTGCAAGCGTTAATCGGAATTACTGGGCGTAAAGCGCACGCAGGCGGTTTGTTAAGTCAGATGTGAAATCCCCGGGTTCAACCTGGGAACTGCATCTGATACTGGCAAGCTTGAGTCTCGTAGAGGGGGGTAGAATTCCAGGTGTAGCGGTGAAATGCGTAGAGATCTGGAGGAATACCGGTGGCGAAGGCGGCCCCCTGGACGAAGACTGACGCTCAGGTGCGAAAGCGTGGGGAGCAAACA
+
AAAAAAABD2AACFFE?2EEFGHFEEFGHHDFBABBAAEEGHHGGCFFGFGGEE?EEEEHHHHHGHFHFHHHHGHGHHHGFGGGFGHHHHHHHFFHHGHHFHHGHGFHHHGHHHHEGGFFGHFHHHHHGGFGHHGGGAF.EFFFFFFFFFBFB;;;@;;@?FFFBFAADFFFFFFFFFF?DDFBBFFFB@C?ADBFFFFA-DFFFFAFFFFFA;DAFFFFFFFAFFFBF/BBDFF?FFFDFFAEFDFFFFA
@M03896:38:000000000-B4D98:1:1109:25472:16337 1:N:0:181
GAGTCACGGATTGTCCTATAATTAGATACCCCTGTATCCGGCTGACTGACTTAGTCTCCATCTCGTATGCCGTCTTCTGCTTGAAAAAAAAAAAAACAAGACAGATTACTGACTGAAGCGAGATGGATTAAAATTATGACAAAAGCTGTACAACCTTAAGCCGATAAAACTACTAGAGAATACGAAACACATAACGTAAAATGAATACAGTATACTAGATTATATATGTCTCACGAAATAACACAACGTCA
+
AA11>BDAAA1>AAGGFGGBD3G3G3F31FFGFGHF2AF0E0AA0BFGBGGGDD22A1AFGBGE0AA0BGG//ABAF211BG1FCF1C>//EC/<//?/000000111122211<11@1///</1101111111111111<<000>1111110/./00000/-<--.000<0/;00:00/000....-/99000/.9...0000090000000/////9/99:/9//////9//----;9////-------
@M03896:38:000000000-B4D98:1:1109:26424:19329 1:N:0:181
ATACCCCAGTAGTCCGGCTGACTGACTTTGTCTCCATCTCGTATGCCGTCTTCTGCTTTAAAAAAACAAATAATCTAACACAGTGTCTCTTAATCCTATCTAACAATACTACTATTCACTAAGCTTCAATATACGTGCGACACATGATAGCTACTCTACACATTATCATGTGAATACTTCTTATTCTTAGACACTTTCCACATAAACAGACCTATACAATTGACTTCAGTGAAGTATGATCTCAACTATAA
+
A1>AAFA?>C13ABBA1AEABBF11GBG11FFFFHDB1ADBA/A0AB/AEFFHFF1GG1BDGHHGG/F/B11122221@11/011@2B2221222212@1121@1111>2211122>212211011B112222>010?/////01112221221112>11011?111111111111>1111111111>111>100<00000/00000=//.:00;000000:000<0;0:000:0000000000090/000
@M03896:38:000000000-B4D98:1:1109:6843:21737 1:N:0:181
TACGGAGGGTGCAAGCGTTAATCGGAATTACTGGGCGTAAAGCGCACGCAGGCGGTTTGTTAAGTCAGATGTGAAATCCCCGGGCTCAACCTGGGAACTGCATCTGATACTGGCAAGCTTGAGTCTCGTAGAGGGGGGTAGAATTCCAGGTGTAGCGGTGAAATGCGTAGAGATCTGGAGGAATACCGGTGGCGAAGGCGGCCCCCTGGACGAAGACTGACGCTCAGGTGCGAAAGCGTGGGGAGCAAACA
+
AAAAAAB@BAAACFGA2AEEAGHFAEFGHFDD5BBAAAEEEGGGGGGGF?EEEEC?EEEGHHFHHHHHHHHHFHHHHHHGGEGGEGHGGHHHGHGFHGFGFHGHHHGHHHFFFHHFGFGHFGFHHHHB?DFGBGDC?B-AAFFFFFFFFFBFB;;;;::;AFFFFBA:9>EFBFFFFBFF?DFFFFFDA@;DABB-@DF;@A9:@BDAEFA;:B?DFFFFFBADD?/9FFF-9BCDFFFFF-@A-:9B/A.
@M03896:38:000000000-B4D98:1:1109:6835:21755 1:N:0:181
TACGGAGGGTGCAAGCGTTAATCGGAATTACTGGGCGTAAAGCGCACGCAGGCGGTTTGTTAAGTCAGATGTGAAATCCCCGGGCTCAACCTGGGAACTGCATCTGATACTGGCAAGCTTGAGTCTCGTAGAGGGGGGTAGAATTCCAGGTGTAGCGGTGAAATGCGTAGAGATCTGGAGGAATACCGGTGGCGAAGGCGGCCCCCTGGACGAAGACTGACGCTCAGGTGCGAAAGCGTGGGGAGCAAACA
+
ABBAAABBBAAACFFF22EEFGGFEEGGHHDFBBBBAAEFGHHGGGGGGGGFE?ECEFFHGHHHHHHHHHHHHHHHHHHHGGGGEGHHHHHHHHGHHGHHHGHHHFFHHHGGHHCGGHHHGFFHHHHHFFGGHHG-CCFFFFFFFFFFFFFFF;;::@;@EFFFFFADFFEFBBBFFFFFFFFFFFFFB;DFFFDFFFFFFFFFFFFFFFFFFFFFFFFFFFFDDDFFFFFFDFFFF;..@DFFFDAFEF.
@M03896:38:000000000-B4D98:1:1109:8885:24095 1:N:0:181
GAGTCACGGATTGTCCTATAATTAGATACCCGTGTAGTCCGGCTGACTGACTTAGTCTCCATCTCGTATGCCGTCTTCTGCTTGAAAAAAAAAAACAATAAGAAATCATCCTTATGTCGATGTCTATATGTAAATATAATGTAAAACAGGTCAAAATCATATTGATAGATACTTGTTAATTAAATAAACGTAATGGCTATATGTGCTATTAATATACTCGACGACTCTATCCATTATTTTATTTACTAGTT
+
AAAAA5D>A?AAE4GGGGGFFGHBGDFFGHHGGGHGDFFGGGC22FHGF3FAGGFEGFBGGAGGFAFGGGGHAFGHGG@GFHHC1GBHHGGGGE//?/333333341122B1B21122///2@2222222@2222222211<11111/0/1?11111111111111111111110<0000<<00=0000..<..:0/:0<000:0000000000000009.----..0000/0;00;00000///////9/
@M03896:38:000000000-B4D98:1:1109:14577:24384 1:N:0:181
TACGGAGGGTGCAAGCGTTATCCGGATTCACTGGGTTTAAAGGGTGCGTAGGCGGGTATGTAAGTCAGTGGTGAAATCTTGGAGCTTAACTCCGAAACTGCCATTGATACTATATATCTTGAATATCGTTGAGGTTTGCGGAATATGTCATGTAGCGGTGAAATGCTTAGATATGACATAGAACACCAATTGCGAAGGCAGCAGGCTAAACGAACATTGACGCTGAGGCACGAAAGCGTGGGGATCAAACA
+
AAA3>AABD?2>FFGA2AEFGGHEEEGGG5B5BB2BEFHFHHHGHEE?FE0ABEE//>F@EGBF4B@3FFFBFFGFFGE4BFGFGGFFFHGHFF</>BBBGGGF33GHGHGH2GG2FGGHFBGFGHG/?F0FGHHHGAG<-@CFFDF1D<DD==0<--<<:CGBC;;CGHHBGHFEF0GFGFGCFGGFE/C0CA??-;CF.AAF99.BFF/:A.B>FF/9/.AD....;;9..AD.99.A9BF..9;FFF.
@M03896:38:000000000-B4D98:1:1109:14584:24402 1:N:0:181
TACGGAGGGTGCAAGCGTTATCCGGATTCACTGGGTTTAAAGGGTGCGTAGGCGGGTATGTAAGTCAGTGGTGAAATCTTGGAGCTTAACTCCGAAACTGCCATTGATACTATATATCTTGAATATCGTTGAGGTTTGCGGAATATGTCATGTAGCGGTGAAATGCTTAGATATGACATAGAACACCAATTGCGAAGGCAGCAGGCTAAACGAACATTGACGCTGAGGCACGAAAGCGTGGGGATCAAACA
+
AAAAAABBC?AACFGF22EEFGHEEEGGHBDDBBBAFGHHHHHGHFGGGGGDFEEFEGHHHHHHGHHHHHHGFHFHHHHFHGHHGHHHHHHHHGEEDGHGGHHHHFHHHHGFFFGFHHHHFFHHHHHFGHFHHHHHHGGACCCGHHHHHFHG==<=<=<<CHHGHGGHHFHHHHHHHEHHGFHGGGGGGGFFFEBGAGFGDGGGGEFFFFFFD.CFFFFFFFDDDF.AEFFFFFFDFDFFFFFFDEFFFF?
@M03896:38:000000000-B4D98:1:1110:10304:12487 1:N:0:181
TACAGAGGGTGCGAGCGTTAATCGGATTTACTGGGCGTAAAGCGTGCGTAGGCGGCTAATTGAGTCGGATGTGAAATCCCCGAGCTTAACTTGGGAATTGCATTCGATACTGGTTAGCTAGAGTGTGGGAGAGGATGGTAGAATTCCAGGTGTAGCGGTGAAATGCGTAGAGATCTGGAGGAATACCGATGGCGAAGGCAGCCATCTGGCCTAACACTGACGCTGAGGTACGAAAGCATGGGGAGCAAACA
+
AAABAFFBB?2>AECE22AAFGHBBEEGHF555B2BAAEBFHGEEEF?FEEEHEEEEGHHHGBFBG/>>E?BB4GGGHHBFEGCEDHFHHHGBGEF?GHHGHHHFHEHHG?2FFFDGGHDFGFFDFGDACFGGGHFF.FD>GGHHHGFDG/CG=<=<-;:CGGHFC.;CCGB0BFB00BF?EFGEFFD.ADDC?9BDDEFAAFFFFB;/9ABBBBBFBFFFFFFFDEAFF/;;AD9FFF/9.;.BAEFFFA
@M03896:38:000000000-B4D98:1:1110:10305:12505 1:N:0:181
TACAGAGGGTGCGAGCGTTAATCGGATTTACTGGGCGTAAAGCGTGCGTAGGCGGCTAATTGAGTCGGATGTGAAATCCCCGAGCTTAACTTGGGAATTGCATTCGATACTGGTTAGCTAGAGTGTGGGAGAGGATGGTAGAATTCCAGGTGTAGCGGTGAAATGCGTAGAGATCTGGAGGAATACCGATGGCGAAGGCAGCCATCTGGCCTAACACTGACGCTGAGGTACGAAAGCATGGGGAGCAAACA
+
BCBBBFFCC@AAE?EE22EEFGHFEEGGHHDBBAAAAAEEGHHFGEGGGGGCHFGCEGHHHGDFFG>>EA?BBFGGHHHGGGGFGGHGHGHHHHGGFGFGGHHHHHEHHGFBGGHDGGHGFGC?FFGFEHGGGGHHFFHGGGHHHHHGGH0GG<==-;;;EHHHFGC=EGGGGGGGGGGGGGGGGGG?CDGGCDFFFFEF?FFFFFFFFF.FFBFFFFFFFBDFFFFFFF9AEAFFFFFFFFFFADFFFF.
@M03896:38:000000000-B4D98:1:1110:24524:13668 1:N:0:181
TACGTAGGTCCCGAGCGTTATCCGGATTTATTGGGCGTAAAGCGAGCGCAGGCGGTTAGATAAGTCTGAAGTTAAAGGCTGTGGCTTAACCATAGTACGCTTTGGAAACTGTTTAACTTGAGTGCAGAAGGGGAGAGTGGAATTCCATGTGTAGCGGTGAAATGCGTAGATATATGGAGGAACACCGGTGGCGAAAGCGGCTCTCTGGTCTGTAACTGACGCTGAGGCTCGAAAGCGTGGGGAGCAAACAG
+
ACBAAFFBFFFFGGGA?2EEEGGE2FGGHFDG5BABAAEEGHHGGGGGGGFFGGGGEE1FGGHHGFFGGGGBFGHGHHGFHHHHGHHHHHHGHHFHGFEGFFGGHGHHHF2DFGHHFHHGFGGHHGHGHGHGGG?GGFHGGFHHHHGHGFFDDDD<?<-<DGGHCD;:EEHFHFHGHFFEGFGFGGGGFGGFGCFFDFDFFDDFFFFFFBB;BBFFFFBF:ADFFFFFEFFBFFABD:ABFF.-AEFFFF/
@M03896:38:000000000-B4D98:1:1110:8129:15920 1:N:0:181
TACGGAGGGTGCAAGCGTTAATCGGAATTACTGGGCGTAAAGCGCACGCAGGCGGTTTGTTAAGTCAGATGTGAAATCCCCGGGCTCAACCTGGGAACTGCATCTGATACTGGCAAGCTTGAGTCTCGTAGAGGGGGGTAGAATTCCAGGTGTAGCGGTGAAATGCGTAGAGATCTGGAGGAATACCGGTGGCGAAGGCGGCCCCCTGGACGAAGACTGACGCTCAGGTGCGAAAGCGTGGGGAGCAAACA
+
ABBAABBBCAAAFGFAA2E2FGHFAEGGHG5B5B2AAAEEGHHGGAEEFFFEGEFEGGGGGHHHHH4FGHFBBFFGGHHHGGGGEGHGHHHHHHGFHGHHHHHHHHHHHHGDGHHEFHHGGHHHHHHHFGGGHHDADFFDEFFFFFFFFFFFB;/;;;:;EFFFFFD;AFEF/FFFFFFFFFFFFFFFF@FFADCDAFFCAFFFFFCAEFF;BFFDFFFBFFFFDDFBBFBCD@A?FFFFFFFE@AEFFF.
@M03896:38:000000000-B4D98:1:1110:8132:15938 1:N:0:181
TACGGAGGGTGCAAGCGTTAATCGGAATTACTGGGCGTAAAGCGCACGCAGGCGGTTTGTTACGTCAGATGTGAAATCCCCGGGCTCAACCTGGGAACTGCATCTGATACTGGCAAGCTTGAGTCTCGTAGAGGGGGGTAGAATTCCAGGTGTAGCGGTGAAATGCGTAGAGATCTGGCGGAATACCGGTGGCGAAGGCGGCCCCCTGGACGAAGCCTGACGCTCAGGTGCGCAAGCGGGGGGAGCAACC
+
>AA1>>1AA>>ABG1A0AEAFGHF0AAFEF1221/BAA/A/2BAECE/EEAEGEEGGGG>BB2F0GAEGGDB>22BFGHHGGCEGGGFFGHGHFAAGFC<GHGGHGGHHHDDGHFFFCF10C1FGHG0FAFEH0CC-;;;;9;B9;BBB//B9;;;@-9;-9//FF;A-@9B//9////9=--;/:B--;@?F--@;-A---9@@-;9---;9=B--;A-BBABF9/B9//---;@A-----;--:9/--
@M03896:38:000000000-B4D98:1:1110:15513:24902 1:N:0:181
TACGGAGGGTGCAAGCGTTATCCGGATTCACTGGGTTTAAAGGGTGCGTAGGCTGGTATGTCAGTCAGCGGTGAAATCTTGGAGCTTAACTCCGACACTGCCATTGATACTAGATATCTTGAATATCGTTGAGGTTTGCGGAATATGTCATGTAGCGGTGAAATGCTTAGATATGACATATACCCCCAATTGCGAAGGCAGCAGGCTAAACGACCCTTGACGCTGAGGCACGAAAGCGTGGGGATCAAACA
+
3AAA3AA?>2AAFGFA2A22FBF22AEEFBDB5A23AEGB5B31BABEF1A1B3BAGFDGE555@@B53101>?DGHG@4F333BBF3BGBGHG?/E>F?GCFFHHFGHHF443442B2B22BB22B/BFC/10@0@/F@/A@FFFF?F1GFF1=>-<>AAFGHDBHHH0<DBG00<<0=0=C:/:;;.;0C<:;-9.9.AD...=FB;9/;.-;-/9BBB.AAA......9.;..;;.9>--..9.;/9.
@M03896:38:000000000-B4D98:1:1110:15513:24920 1:N:0:181
TACGGAGGGTGCAAGCGTTATCCGGATTCACTGGGTTTAAAGGGTGCGTAGGCGGGTATGTAAGTCAGTGGTGAAATCTTGGAGCTTAACTCCGAAACTGCCATTGATACTATATATCTTGAATATCGTTGAGGTTTGCGGAATATGTCATGTAGCGGTGAAATGCTTAGATATGACATAGAACACCAATTGCGAAGGCAGCAGGCTAAACGAACATTGACGCTGAGGCACGAAAGCGTGGGGATCAAACA
+
ABAAAABCCAA>B5FA22EAGGHEEFGGHBABBBB3FFFHHHHGHFEAFEEDHEGGFGHHHHHHHHGGFFGBFGHHHGBFHHHHGHHHHHHHHCGFFGHGGHHHHHGHHHGHFFHFHHHHFFHHHHGFGHCGHHHHHGFDAC?GHHHHHFHGD==<<<<<CHHHHGGHHHHHHHFHHHHFHHHGGGGGGGGGFDGDAGFG?GGFEDAFFFFDFEDCFFFFFFDDDDFEFEF.ADF?F.DDFFAE?;AFFF9
@M03896:38:000000000-B4D98:1:1110:15529:24929 1:N:0:181
TACGGAGGGTGCAAGCGTTATCCGGATTCACTGGGTTTAAAGGGTGCGTAGGCGGGTATGTAAGTCAGTGGTGAAATCTTGGAGCTTAACTCCGAAACTGCCATTGATACTATATATCTTGAATATCGTTGAGGTTTGCGGAATATGTCATGTAGCGGTGAAATGCTTAGATATGACATAGAACACCAATTGCGAAGGCAGCAGGCTAAACGAACATTGACGCTGAGGCACGAAAGCGTGGGGATCAAACA
+
ABAAA?A?DAAAFGFF22ECGGHEEFGGHBDDBBA3FEHHFGHGHFEEFFECGEFFGGHHHHHGFGFGGFFB?GGFHHFHHHFFGHHHHHHHHGG/BDHFGGHHHHHHHHGFFFHBGHHHGGFHGHHFGHFGHHFHHGGFAFFGHHHHHHHH====<<<AEHHHHCCHFGHHHHCFHGGFGHBFFGGEGGGCCAFCGGEFGGFEEEFFFFFDD.;-:FFFFFDDAA.AEEFAAFF.FAFFAFFEAEFFBF.
@M03896:38:000000000-B4D98:1:1110:16947:26183 1:N:0:181
TACGTAGGGTCCGAGCGTTGTCCGGAATTATTGGGCGTAAAGGGCTCGTAGGCGGTTTGTCGCGTCGGGAGTGAAAACACGGGGCTTAACCCCGTGCCTGCTTCCGATACGGGCAGACTAGAGGTATGCAGGGGAGAACGGAATTCCTGGTGTAGCGGTGAAATGCGCAGATATCAGGAGGAACACCGGTGGCGAAGGCGGTTCTCTGGGCATTACCTGACGCTGAGGAGCGAAAGTGTGGGGAGCGAACA
+
ABAAAFFBBFFBGGGE22EAEGHEFGGGHGDF5BFBAAEEGHHGFFHFEEEEHFGGGGGHBEF>>E/>E<E?BFGHFCGADBCCCCHHHHHHGFDDG/GGHHGHHGDGGGGFGGGFGFGGCGCC;GHFHHHEFGECBFFDCEGGGGGGGE/BC;;;;;;;AFBFFFADADFFFFFFFFFFFFFFFFFFFCFFFFFFFFFFFFFEFFBBBFEFFFBFFFFFFFFFDFEEFFEDBDFFFFFFDDFFFDCAFFD
@M03896:38:000000000-B4D98:1:1110:19376:26315 1:N:0:181
TACGGAGGGTGCAAGCGTTAATCGGAATTACTGGGCGTAAAGCGCACGCAGGCGGTTTGTTAAGTCAGATGTGAAATCCCCGGGCTCAACCTGGGAACTGCATCTGATACTGGCAAGCTTGAGTCTCGTAGAGGGGGGTAGAATTCCAGGTGTAGCGGTGAAATGCGTAGAGATCTGGAGGAATACCGGTGGCGAAGGCGGCCCCCTGGACGAAGACTGACGCTCAGGTGCGAAAGCGTGGGGAGCAAACA
+
ABAAAAABBAA>BGFC22EAAEGFEEGGHH5B5BABAAEEHHHGG0EAEFGFGGG/EEEHHHHHHHDBFGEBBEHGHHFEFGGEEEGFFGHHFF/0FEHHHHHHHHHHHHFDGEH2FFGGFGFGHHHGGGGGHHF?@DBAEFFFFFFBBF/BB;;;;;;@AFFFFB;;ADAFFFFFFFFFFFFFFFFFFDFFADDFFFED;DACB@CEEFFC--ADFFFFFFFFFFFFBFF@ACDAFFFFFFFFFAEFBF.
@M03896:38:000000000-B4D98:1:1110:14856:26836 1:N:0:181
TACGGAAGGTCCGGGCGTTATCCGGATTTATTGGGTTTAAAGGGAGCGTAGGCCGTGAGGTAAGCGTGTTGTGAAATGTAGGCGCCCAACGTCTGCACTGCAGCGCGAACTGCCCCACTTGAGTGCGCGCAACGCCGGCGGAACTCGTCGTGTAGCGGTGAAATGCTTAGATATGACGAAGAACCCCGATTGCGAAGGCAGCTGGCGGGAGCGTAACTGACGCTGAAGCTCGAAAGCGCGGGTATCGAACA
+
AAAAA?ABAFFFG2A222AEGGHEEEFGHCEF5BB1BFHGHHFFHFGGEFCDHHGGGFGAEGFHHG?E1GAB?EHFFBBBFHHCEGGC?E?FHFCFFFGGHHHGCF?@CG?D?FGEDACF>>FGHHGGCGGG:-AD-;A-:;@BFFFAD;9A;;;;-;;:AFFFFFBFFFFFFF/BFDEA.DFFFFFFDFFFFDDFFFAF?FFB/;-:->=;;::ADFFFFFDFFFFFEF;:@BD:F.B-@=;CF;;EBFA
@M03896:38:000000000-B4D98:1:1110:14860:26854 1:N:0:181
TACGGAAGGTCCGGGCGTTATCCGGATTTATTGGGTTTAAAGGGAGCGTAGGCCGTGAGGTAAGCGTGTTGTGAAATGTAGGCGCCCAACGTCTGCACTGCAGCGCGAACTGCCCCACTTGAGTGCGCGCAACGCCGGCGGAACTCGTCGTGTAGCGGTGAAATGCTTAGATATGACGAAGAACCCCGATTGCGAAGGCAGCTGGCGGGAGCGTAACTGACGCTGAAGCTCGAAAGCGCGGGTATCGAACA
+
BABB@ABCCFFFE?2AA2A2FGGECEGGHFEG5BB1BEGGFHHGHGGGEGGGHHGEF?EGEHHHHG?E1G1B?BGGFDBFGHFCGGGDGFEHHGCFFFGFHHHHGGFCCGFD1?FFDAGGGHC>GGFGGGGD:C-DCG?BAAAAFFFFD>-A;::;@;;>EFFFFFBFFFFFFFBFFDFCDDFFFFFFFFFFFFFDFFFFDFFEBA==@FCDFADDFFFFFFFFFFFFFFFDDFFFFADDFF@:F/AFFF;
@M03896:38:000000000-B4D98:1:1111:24519:6314 1:N:0:181
TACGGAGGGTGCAAGCGTTAATCGGAATTACTGGGCGTAAAGCGCACGCAGGCGGTTTGTTAAGTCAGATGTGAAATCCCCGGGCTCAACCTGGGAACTGCATCTGATACTGGCAAGCTTGAGTCTCGTAGAGGGGGGTAGAATTCCAGGTGTAGCGGTGAAATGCGTAGAGATCTGGAGGAATACCGGTGGCGAAGGCGGCCCCCTGGACGAAGACTGACGCTCAGGTGCGAAAGCGTGGGGAGCAAACA
+
ABAA@3ABCABCGGGFCCEEFGHFFGGGHFDDB3BFEEFGHGHGG0EEFEFCEFGCGGGGBGHFFGFHHHHBGF4FGHHHGGGGGGHGHFHFGHGHFCFFGFHHBGFGDGFBGAGFGGGGGFGHFGHH?DGFGHGCFFDFFFFFFFFBF:/:;;FFFF;DEFFFFFAD?DEFFB;;F/;FFFFFFFFFFCFFFDAFFFFD=FFFFF>AFFF;-:DDFFFBFFAD.A/:BFFAA@DFBA.ABFFEFDAF/F.
@M03896:38:000000000-B4D98:1:1111:24500:6325 1:N:0:181
TACGGAGGGTGCAAGCGTTAATCGGAATTACTGGGCGTAAAGCGCACGCAGGCGGTTTGTTAAGTCAGATGTGAAATCCCCGGGCTCAACCTGGGAACTGCATCTGATACTGGCAAGCTTGAGTCTCGTAGAGGGGGGTAGAATTCCAGGTGTAGCGGTGAAATGCGTAGAGATCTGGAGGAATACCGGTGGCGAAGGCGGCCCCCTGGACGAAGACTGACGCTCAGGTGCGAAAGCGTGGGGAGCAAACA
+
AAAA@AADBAABGGGGCEGE26FBBEBFGFFBB3AAEEEFCFGEG0AAE0A0BEFE@AAGFHFFBDDHFHFFG@BFDGFFFEEEEEHHHHHGHFGCFFFBGG2FGHFDFGHFHHHHGGFDGFEGHDFFFEC.FGD--BBDEFFFFFFBB//:/9;B>D9@.BFFFF999@?//;;9B/;...B9BFFDA-@.;B9B@.A99@-9--;;9BFF-@A?/BFBF.9;AD/B/999?@BDBDDBFA;EFFEBFF:
@M03896:38:000000000-B4D98:1:1111:24517:6334 1:N:0:181
TACGGAGGGTGCAAGCGTTAATCGGAATTACTGGGCGTAAAGCGCACGCAGGCGGTTTGTTAAGTCAGATGTGAAATCCCCGGGCTCAACCTGGGAACTGCATCTGATACTGGCAAGCTTGAGTCTCGTAGAGGGGGGTAGAATTCCAGGTGTAGCGGTGAAATGCGTAGAGATCTGGAGGAATACCGGTGGCGAAGGCGGCCCCCTGGACGAAGACTGACGCTCAGGTGCGAAAGCGTGGGGAGCAAACA
+
AAA?3AADBAABGGGFAAFGEGHFEGGGHFBDBBCBEEEGGHHGG0EEEE?@EFGFFFFHFHHHFGHHHHGGHFHHHHGHGGGFEGHHHHHHCGCHGFGBGHGHFHHGHHGFHHHHEGHG0FHHGFHHFFEEHBECCFFFFFFFFFFFBB/;;99BFDDFFFFFFB;;9>EF/9FFB9BFFDFFFFFFCDFFADFFFFE>;CFFFD@AEFFF;BF.BFFBFFFDFFE/BFFBDF=;BDFFFFCFF;EBBF?
@M03896:38:000000000-B4D98:1:1111:15082:7251 1:N:0:181
TACGGAGGGTGCAAGCGTTAATCGGAATTACTGGGCGTAAAGCGCACGCAGGCGGTTTGTTAAGTCAGATGTGAAATCCCCGGGCTCAACCTGGGAACTGCATCTGATACTGGCAAGCTTGAGTCTCGTAGAGGGGGGTAGAATTCCAGGTGTAGCGGTGAAATGCGTAGAGATCTGGAGGAATACCGGTGGCGAAGGCGGCCCCCTGGACGAAGACTGACGCTCAGGTGCGAAAGCGTGGGGAGCAAACA
+
AAAAAABBBABAGGGFEEGGGGHFEEGGHHFFBBBBEEFFHHHGG0EAEEEEGFGEGGGGFHHGHHGGHFGGGHHHHHHHGEEEEGHHHGHHGHAFHFFBGHHHHGEHHHGGHHHF/FFF??FHHHHG?AF.<CEGGF>A;BFFFFFFFF/;;B/FD-;@EFFFFB;;AFFF/BFFFFFFFFFFFFFF-;CDA@DFAFFA-BFFFF@:AFFFCFFDFFFFFFDDF.//:9;9:BCDF.ADBABA9;AFBF.
@M03896:38:000000000-B4D98:1:1111:20035:9045 1:N:0:181
GAGTCACGGATTGTCCTATAATTAGAAACCCTGGTAGTCCGGCTGACTGACTTAGTCTCCATATCGTATGCCGTCTTCTGCTTGAAAAAAAAAATAATTACCTCAGAAACCTTATATCTCTTTAAAACAAAAGCACAATTAAACCTCATACATTACCTTTACAATCAATGAAACAAATAAGAAAACCTTATTCTAAAATTATAACTCTTTATTCAACTCTCTATCACGTACTACATCTCTTCTCTGAAAC
+
AAAAAFDAAAAA1BFFGDF1B3D3BDABFBAFGGGFFDGHCEA/EFFHFAFGFBDFHDBGB12AA/FAEGFHAEEGGH2GEFGH>B1BFE>EEG01B222111BBB1FF000111>BB2222B22B1B?/0000<0<01111@100<??1?1111?1111111111111<1<110..<=0000///./0000;;;0000/00000000<0:0;000;090900;000../9.99/0;00000000;0000
@M03896:38:000000000-B4D98:1:1111:15392:10048 1:N:0:181
TACGGAGGGTGCAAGCGTTAATCGGAATTACTGGGCGTAAAGCGCACGCAGGCGGTTTGTTAAGTCAGATGTGAAATCCCCGGGCTCAACCTGGGAACTGCATCTGATACTGGCAAGCTTGAGTCTCGTAGAGGGGGGTAGAATTCCAGGTGTAGCGGTGAAATGCGTAGAGATCTGGAGGAATACCGGTGGCGAAGGCGGCCCCCTGGACGAAGACTGACGCTCAGGTGCGAAAGCGTGGGGAGCAAACA
+
AAA3>AA?2>>>GFFFE2AEEGHFEEFGHDB5532BAAEEGGGEE?EAF?E0E>>>/E?FFD4BBGFF3DF4FHF4GHHHG/?E>EGHHGHGFGAGG/BBBB>FGHF>GGDDGHC2<FFF?CBFFHF??>>F=0A??>=:9;999BBBBB/;;;9B--;-AFFBFF;:;-ABFBBFB//9..;9FFFDD9;AABDF9AA@--99BC-9EBFDA-.ABF//;DAADFF9;F9-.99AFFF?-9=EDAEFFA.
@M03896:38:000000000-B4D98:1:1111:15384:10066 1:N:0:181
TACGGAGGGTGCAAGCGTTAATCGGAATTACTGGGCGTAAAGCGCACGCAGGCGGTTTGTTAAGTCAGATGTGAAATCCCCGGGCTCAACCTGGGAACTGCATCTGATACTGGCAAGCTTGAGTCTCGTAGAGGGGGGTAGAATTCCAGGTGTAGCGGTGAAATGCGTAGAGATCTGGAGGAATACCGGTGGCGAAGGCGGCCCCCTGGACGAAGACTGACGCTCAGGTGCGAAAGCGTGGGGAGCAAACA
+
ACBBAABCCACCGGGCFEGEFFFFEGFGHFFFCEFFEEFEHHHGGAAAEEEFEGGCGGGHHHFGGHEHHHGGHHHHGGFGFGGGGGHHHHHHHHGHHFGGHHHHHHGHHHGFHHHGGFFFFGHHHHHHFEGFHHGDGFDDEFFFFFFFFF0;;BFFFFAFFFFFFFAAAFFFBBFFFFBFFFFFFFFFF;DFFFFFFFFFAFFFD@@AEFFFDFFAFFFFFDDDFFFFFFFFDFFFFFFFFFFEFDEFFF.
@M03896:38:000000000-B4D98:1:1111:24197:11207 1:N:0:181
TACGGAGGGTGCAAGCGTTATTCGGAATTACTGGGCGTAAAGCGCACGCAGGCGGTTTGTTAAGTCAGATGTGAAATCCCCAGGCTCAACCTGGGCACTGCATCTCATACTGGCTAGCTTGAGTATCGTAGAGGGGGGCAGAATTCCAGGTGTAGCGGTGAAATGCGTAGAGATCTGGAGGAATACCGGTGGCGAAGGCGGCCCCCTGGACCGCGACTGACGCTCAGGCTCGAAAGCGCGGGGAGCAAACA
+
AAAAAAADDAAAAFFFEAGA03DFGG0BGF1DDEG/AFEEGHDEE/EE/AEEE/>E///FFGFG@@@F1BGGHHHHFE1>/0/?FGHHFGBG00?/FCGGHHDG112>BGFFHA01<@FGGHHH212/?0?FGG/@C@--AEFFFF//;//;;;FF@@F@FFFFFF-;A@F/B;B9/9;9BFF/9;BA-@9BA@@@?FE-@@-;9;@;EF--9--;@@FFFFBF-A///-;=;BBB/A-;;@;@-;-B/;-
@M03896:38:000000000-B4D98:1:1111:24180:11212 1:N:0:181
TACGGAGGGTGCAAGCGTTAATCGGAATTACTGGGCGTAAAGCGCACGCAGGCGGTTTGTTAAGTCAGATGTGAAATCCCCGGGCTCAACCTGGGAACTGCATCTGATACTGGCAAGCTTGAGTCTCGTAGAGGGGGGTAGAATTCCAGGTGTAGCGGTGAAATGCGTAGAGATCTGGAGGAATACCGGTGGCGAAGGCGGCCCCCTGGACGAAGACTGACGCTCAGGTGCGAAAGCGTGGGGAGCAAACA
+
ABBBABBCCABBGFFEEEGEABDFFFFGHFBFBFFGFGGEDHHGG0AEEAAEBEFEGGGHHHEGFGHHHHHGHFFFFGFGFEGGGGHGGGHHHGGGHFGHHHFHHGFHFHGFHHGFGGGGGFHHHHHHFGGCGGGC?DBDEFFFFFFBF/0;;;FFFFFFFFFFFFDADDEFFBBFFFFFFFFFFFFFFFFFFFDFFFFFFFFF@CCEFFFFFFFFFFFBBDFFFFFFFFFAADADFFADFFFFFDEFFFA
@M03896:38:000000000-B4D98:1:1111:14892:14343 1:N:0:181
TACGGAGGGTGCAAGCGTTAATCGGAATTACTGGGCGTAAAGCGCACGCAGGCGGTTTGTTAAGTCAGATGTGAAATCCCCGGGCTCAACCTGGGAACTGCATCTGATACTGGCAAGCTTGAGTCTCGTAGAGGGGGGTAGAATTCCAGGTGTAGCGGTGAAATGCGTAGAGATCTGGAGGAATACCGGTGGCGAAGGCGGCCCCCTGGACGAAGACTGACGCTCAGGTGCGAAAGCGTGGGGAGCAAACA
+
ABAAAAACBBBAGGGA2AEGGGHBAEFGHHFBABBBAAEGHHGFG?EEEFE?EEECGGGHHHHGGHHHHFHGHHGHHHHHGG@/>EGH3GFBGGFGGCFBGF?FGHEGGHGFHHHHGFFGFFHFGGFF?CCFHHGCFFC;;BFFFFFFFFB;;:::@B:@EFFFEB:;AFEB/;FFFEFFDDFBBFFF=-CDABFFFBEDAFFFFF@.EF.@CFFAFF//BDDADDBBF9F9DCF.BD.DFFF.:;AF/F.
@M03896:38:000000000-B4D98:1:1111:10014:15852 1:N:0:181
TACAGAGGGTGCAAGCGTTAATCGGAATTACTGGGCGTAAAGCGCGCGTAGGTGGTTTGTTAAGTTGGATGTGAAATCCCCGGGCTCAACCTGGGAACTGCATTCAAAACTGACTGACTAGAGTATGGTAGAGGGTGGTGGAATTTCCTGTGTAGCGGTGAAATGCGTAGATATAGGAAGGAACACCAGTGGCGAAGGCGACCACCTGGACTAATACTGACACTGAGGTGCGAAAGCGTGGGGAGCAAACA
+
ABBAAFFBCABCGGFEEEGEEGGFGGGGHGFHCCGGFEEGHHHGGEEFFF?CDFFEGHGHHHFFFGEFGFFFHFGFGGFGFFEGGGGFGGHHHGGHHFGGHHGHHFFGHHCFFHHBGFF@FGGGGHB??GHHHHG?ED.C>GGHHFHHH10<==DGGC<CEHHHFG;;CCEHGCGGCC;CCFFFFGGEGFFFEGGGGGGFFA;-AEABFFFFEFFFFFFFFFFFFFF?FEB@;BADFFDFFFFFFFEFFFF
@M03896:38:000000000-B4D98:1:1111:21790:16991 1:N:0:181
TACGGAGGGTGCAAGCGTTAATCGGACTTACTGGGCGTAAAGCGCACGCAGGCGGTTTGTTAAGTCAGATGTGAACTCCCCGGGCTCAACCTGGGAACTGCATCTGATACTGGCAAGCTTGAGTCTCGTAGAGGGGGGTAGAATTCCAGGTGTAGCGGTGAAATGCGTAGAGATCTGGAGGAATACCGGTGGCGAAGGCGGCCCCCTGGACGAAGACTGACGCTCAGGTGCGAAAGCGTGGGGAGCAAACA
+
>AAA1AA1111A1FGACAAAEFFAEF0ACF1F21//AEEECG1EC/AAAE/>E@/E/>/00F2D@FBB1B121B21BFGF?></?EHFHHH000<0B??FDF?GB1>2FGFFGH?1/FF<0FCGF1?FF.<F10.-<-99-B///BBF///;://9@>;-9;FB//;::@?FF//9B/B?ABFFFBF-99;--9@@@BF;??@@-9-;-B9-9-;-9BB/;BA-A9/:/BB@-@@A9---9-9A9A;BBF?
@M03896:38:000000000-B4D98:1:1111:15245:17087 1:N:0:181
TACGGAAGGTCCGGGCGTTATCCGGATTTATTGGGTTTAAAGGGAGCGTAGGCCGTGAGGTAAGCGTGTTGTGAAATGTAGGCGCCCAACGTCTGCACTGCAGCGCGAACTGCCCCACTTGAGTGCGCGCAACGCCGGCGGAACTCGTCGTGTAGCGGTGAAATGCTTAGATATGACGAAGAACCCCGATTGCGAAGGCAGCTGGCGGGAGCGTAACTGACGCTGACGCTCGACAGCGCGGGTATCGAACA
+
AAA1>AA1A1DFE1AA0AEECGHEECEGHFFGFBF?EEHHHHHGHFGGEEE?HHGEGGFGBGBBGEEFEFEGEHFGHFBFFEF/EEEGHC?FG0CGFBDBGFCF/BCGCGA<F0FFF<0>>>FDGH?CACC-:?CC--;-;;;>BF;9A--9;;;9>;;;EFFFBFB9FFFFBB;BFB;@-AFFEFF<-9AEB?;-@9-FBFFEB9;;9@-;-;;ABFFFF-ABB;9-;AB>@-9-E9@===-;/9-9/:9
@M03896:38:000000000-B4D98:1:1111:15255:17102 1:N:0:181
TACGGAAGGTCCGGGCGTTATCCGGATTTATTGGGTTTAAAGGGAGCGTAGGCCGTGAGGTAAGCGTGTTGTGAAATGTAGGCGCCCAACGTCTGCACTGCAGCGCGAACTGCCCCACTTGAGTGCGCGCAACGCCGGCGGAACTCGTCGTGTAGCGGTGAAATGCTTAGATATGACGAAGAACCCCGATTGCGAAGGCAGCTGGCGGGAGCGTAACTGACGCTGAAGCTCGAAAGCGCGGGTATCGAACA
+
ABBBABABBFFFGGGCECGAFGDEEEGGHBFHFGHDGGGGHHHGHEGGGECEGHGEEFEGCGFFHGGGFHGGGHFHFBB4FHHCGGE?FEEFHFFHFGGGHHFHGFCCAFCGFGHGF<<>>GFGGHFGGGGGCCGGCFB?:A@BFFA;D;-:;;BFFCADFFFFBFBFFFFFFBBFF?A@FD;FFFFF>DFEFDDFFDFFFFFFFA9@DFAA@;DDFFFFFFFFFFEFFFFFDFDDF?CFFF@BFB:EFF;
@M03896:38:000000000-B4D98:1:1111:5530:17220 1:N:0:181
GAGTCACGGATTGTCCTATAATTAGATACCCCAGTAGTCCGGCTGACTGACTTAGTCTCCATCTCGTATGCCGTCTTCTGCTTGAAAAAAAAAACATAGAACCTCACGCCCGAATGCAGTCTCATTTAAATAGATACACTAAGAAACATAAAACAGAATTGGCTACATTACCGAGACAAAACAATGTATAAAAATTGATCTAAATAAAATAAGTTATGAGATAATAGAAATGAACGAATGTCTTCATGAAA
+
AAAAAFFAADAA1FGGGFF1BAF3B3FAFFBFEEHGCA2GFG/EABBGHBEGHFGGHFDGFFHHFFFAGHGHEEEGGHFHFFHH>F1BGEEEEE//1>1111/001//0</////B111@1112@22221>211211?1<01111000111111.00111110>1/00000<..<-.///...:0000000000./00;099000000000009000000000000000009000.---9///9//9////
@M03896:38:000000000-B4D98:1:1111:21637:18402 1:N:0:181
TACGGAGGGTGCAAGCGTTAATCGGAATTACTGGGCGTAAAGCGCACGCAGGCGGTTTGTTAAGTCAGATGTGAAATCCCCGGGCTCAACCTGGGAACTGCATCTGATACTGGCAAGCTTGAGTCTCGTAGAGGGGGGTAGAATTCCAGGTGTAGCGGTGAAATGCGTAGAGATCTGGAGGAATACCGGTGGCGAAGGCGGCCCCCTGGACGAAGACTGACGCTCAGGTGCGAAAGCGTGGGGAGCAAAC
+
>AA3>AADDAAAGGGFCEGEFFHFAEFGHHFHBBFFEFFGHHHGGCEEGFGGGGGGEGGHGHHHFGFFGGHGHHGGGGHHGG>EEFHHGHHHGHGGHFFBFHGHHHHHHHGGGHGFFGGG?FGHHGGFF?GGHHGGGABDFFFFFFFFFF/;;;FFFDD;EFFFFB.;AFFFE9BBBFF?FFFFFFFF-;@D;BC@;.;-@FDD=@@;AFF;@-A.;BF;FFFFF.FFBF;9:@DAF?;DFFF?=;AFBF
@M03896:38:000000000-B4D98:1:1111:21633:18420 1:N:0:181
TACGGAGGGTGCAAGCGTTAATCGGAATTACTGGGCGTAAAGCGCACGCAGGCGGTTTGTTAAGTCAGATGTGAAATCCCCGGGCTCAACCTGGGAACTGCATCTGATACTGGCAAGCTTGAGTCTCGTAGAGGGGGGTAGAATTCCAGGTGTAGCGGTGAAATGCGTAGAGATCTGGAGGAATACCGGTGGCGAAGGCGGCCCCCTGGACGAAGACTGACGCTCAGGTGCGAAAGCGTGGGGAGCAAACA
+
ABA@AABCCABCGGGGECGEFGHFFGGGHGFHCAEFEFFFHHHGG?EEGEFCFGGGEGGHHHGHGHGHHHHGHHHHFGGGFGGGEGHHHHHHHHGHHFGGHHHHHHGHHHGFHHHHGFGGFGFHHHGGFGGGHHCGCFFFFFFFFFFFFF/;;;FFFFDFFFFFFFAADDFFFFFFFFFFFFFFFFFFFFFFFFFFFFFDAFDDFDCAEFFFFCFFFFFFFFDFFFFFFFFFA->DFFFFFFFFFDEFFF.
@M03896:38:000000000-B4D98:1:1111:10922:23848 1:N:0:181
TACGTAGGGTCCGAGCGTTGTCCGGAATTATTGGGCGTAAAGGGCTCGTAGGCGGTTTGTCGCGTCGGGAGTGAAAACACGGGGCTTAACCCCGTGCCTGCTTCCGATACGGGCAGACTAGAGGTATGCAGGGGAGAACGGAATTCCTGGTGTAGCGGTGAAATGCGCAGATATCAGGAGGAACACCGGTGGCGAAGGCGGTTCTCTGGGCATTACCTGACGCTGAGGAGCGAAAGTGTGGGGAGCGAACA
+
ABAAAFFBBFFBGGGCGCFEEGDBEEAFHBGGBBAEEEEAGGHGGFGEEECDGGGCGGGHEEHCEECEEGCEFH4FGB?0FD>BDGHGHFGGDCADDEHHHHFHHGCGGGECFGCAECC:;CHHGHFEGHHHGGG?AFFD:C9EGFGFGG/:;;BFAFADEFFFFB;AABDFFBFFFBFFFABFFFFFCFFFFFC@FFEFFFAAFFBB/F?FFBBFFFFBFFFFFFEFFFED@D;AFFFFDFCEFDDBB@9
@M03896:38:000000000-B4D98:1:1111:14592:28685 1:N:0:181
TACGGAGGGTGCAAGCGTTAATCGGAATTACTGGGCGTAAAGCGCACGCAGGCGGTTTGTTAAGTCAGATGTGAAATCCCCGGGCTCAACCTGGGAACTGCATCTGATACTGGCAAGCTTGAGTCTCGTAGAGGGGGGTAGAATTCCAGGTGTAGCGGTGAAATGCGTAGAGATCTGGAGGAATACCGGTGGCGAAGGCGGCCCCCTGGACGAAGACTGACGCTCAGGTGCGAAAGCGTGGGGAGCAAACA
+
AAAAAABBB?ABGGGGECG2AFGFGGGGHGFFBBFBEEEEHHHGG0EECA?@EEG/>FGH?GHGFHFHHHGHHGHHHHHHGGECEEGHGGG?GHEAGFGGHHHHHHHGHHGHGHFBFFFFFGFHG1<GFGGGHF<-<@>AEFFFFFF/;9/;;;FFFFAA.BBFFB;;ADFFFB9;FFFFFFFFFFFFFFFFFDFFDFEB;B9@@@@AEFFF@D?DBFFBFFFFDFFF9F;@ADC?FDFFFFFFFDFFFF9
@M03896:38:000000000-B4D98:1:1112:11627:2607 1:N:0:181
TACGTAGGGTCCGAGCGTTGTCCGGAATTATTGGGCGTAAAGGGCTCGTAGGCGGTTTGTCGCGTCGGGAGTGAAAACACGGGGCTTAACCCCGTGCCTGCTTCCGATACGGGCAGACTAGAGGTATGCAGGGGAGAACGGAATTCCTGGTGTAGCGGTGAAATGCGCAGATATCAGGAGGAACACCGGTGGCGAAGGCGGTTCTCTGGGCATTACCTGACGCTGAGGAGCGAAAGTGTGGGGAGCGAACA
+
AABBACFBBFFCGEA2A2EAEFEEGA2BGBDF5AC2EEEEGHGGGGHGGGGGHGGEEFGHBB1@EE@EC/E?GGHE?3?0DBDCCCH2GFGGGGAAD?FFHGHHFGDEGDE?A-<CFFFCC;CC;GFFHHHGGCFCGFFDDA.AFFGGGGFFCFFFGG.@EBFF0B:;CFCFFFFBFFFFB.BFFFABF@CFFFF-::ADA@BEFFFFFFFFFFBBFFB;FFFFFAAABDEFBB@F0;0BDFFEFDF-@B-
@M03896:38:000000000-B4D98:1:1112:11650:2613 1:N:0:181
TACGTAGGGTCCGAGCGTTGTCCGGAATTATTGGGCGTAAAGGGCTCGTAGGCGGTTTGTCGCGTCGGGAGTGAAAACACGGGGCTTAACCCCGTGCCTGCTTCCGATACGGGCAGACTAGAGGTATGCAGGGGAGAACGGAATTCCTGGTGTAGCGGTGAAATGCGCAGATATCAGGAGGAACACCGGTGGCGAAGGCGGTTCTCTGGGCATTACCTGACGCTGAGGAGCGAAAGTGTGGGGAGCGAACA
+
ABAAA@CABFFCGEA222EAEFFEFEEFHFDFBB2BEEEEHHGGGGHGGEGGHGGGGGGHBB?>>>EEF?EEFFH4B3?0DDGDDGHFHFHGGGDAD<GGGHGHFGDEGGE.@C@DFGHGGCCCCHGFHHHGGFG?EFGFADEGGGGGFEBFC;BCD@;BA/;B/FADCFFFFFBBFF/AFDFFFFFFFBBD;9@-BDEFABFFFFBBBF:FFF/FFFFFFFFFFFFFFFEAD@BFFFFFFFFFFFFFAC-
@M03896:38:000000000-B4D98:1:1112:11636:2624 1:N:0:181
TACGTAGGGTCCGAGCGTTGTCCGGAATTATTGGGCGTAAAGGGCTCGTAGGCGGTTTGTCGCGTCGGGAGTGAAAACACGGGGCTTAACCCCGTGCCTGCTTCCGATACGGGCAGACTAGAGGTATGCAGGGGAGAACGGAATTCCTGGTGTAGCGGTGAAATGCGCAGATATCAGGAGGAACACCGGTGGCGAAGGCGGTTCTCTGGGCATTACCTGACGCTGAGGAGCGAAAGTGTGGGGAGCGAACA
+
AAAAAFFCCFFCGEEAA2EAEGGF?EGGHDFG5BAAAEEEHHHGFFHGEGGCGEGGGGGHBB?>>E/EE@FEGHHGF3?0DBFCB@GHHFGHGCDDGGFFGBGHHGDCDGADDGFFGGHGFF0;;CGFGHHG?DE?E?FD9;EEGGGGEG/F;;FFF?;@FFFF/;;;BCFFFFFFFBFF?DFFFFFFFCDDA@BDFFEFFAFEFF/;BFAFFB/BFFFBFDDA9DA;9DA@B;CDFFFFFFFFDD=ACF;
@M03896:38:000000000-B4D98:1:1112:16435:4792 1:N:0:181
TACGGAAGGTCCGGTCGTTATCCGGATTTATTGGGTTTAAAGGGAGCGTAGGCCGTGAGGTAAGCGTGTTGTGAAATGTCGGCGCCCAACGTCTGCACTGCAGCGCGAACTGCCCCACTTGCGTGCGCGCAACGCCGGCGGAACTCGTCGTGTAGCGGTGAAATGCTTAGATATGACGAAGAACCCCGATTGCGAAGGCAGCTGGCGGGAGCGTAACTGCCGCTGACGCTCGAAAGCGCGGGTATCGAACA
+
ABAAA?AA2BDFE22A22A4ABFAE2EEH5D5AF22FEGBFGFEHGEEAEECHHGCEFEF3B53FE1EAFAB?FDDB3B4?EEGE<EE/<<FG0?DGFGGGHBG/BC@/A/<F?<CADHGF1<<<C-<CAA-:CG?B@B@--;>BFFFDBB;A9/9@9.9.9;B/BFFFF/F/BFBBD9-.9/9ADDBBB.AFD--=.AADFFBFD?-;--;9.;.;B//:;9@;...A.;--.:9B9-9-9->B:9.;A@
@M03896:38:000000000-B4D98:1:1112:16414:4799 1:N:0:181
TACGGAAGGTCCGGGCGTTATCCGGATTTATTGGGTTTAAAGGGAGCGTAGGCCGTGAGGTAAGCGTGTTGTGAAATGTAGGCGCCCAACGTCTGCACTGCAGCGCGAACTGCCCCACTTGAGTGCGCGCAACGCCGGCGGAACTCGTCGTGTAGCGGTGAAATGCTTAGATATGACGAAGAACCCCGATTGCGAAGGCAGCTGGCGGGAGCGTAACTGACGCTGAAGCTCGAAAGCGCGGGTATCGAACA
+
AAAAAA?AACFFG??2A2AAFFFEGEEGHBDG53B1FEHGFGFGHGGFFGGGHHFEEFEF3FFHHC?AEGABEGGGB3B4GHFGE>EDHEDFGFCGFHHGHHHHGG@BCF?1D0??CDFGGGFFGGCFCFGG:;;@FGAGBBFFFFBADDADABBFFD:@EFFF9FBFFFFFFFFFFFFDDFFFFFFAFFFEFDDDFFFFFFFFFFDCFFFFD;ADDFFFFFFFFDFFFFFDFFFFF.D=DA-:;B.AFFA
@M03896:38:000000000-B4D98:1:1112:16003:8113 1:N:0:181
TACAGAGGGTGCGAGCGTTAATCGGATTTACTGGGCGTAAAGCGTGCGTAGGCGGCTAATTGAGTCGGATGTGAAATCCCCGAGCTTAACTTGGGAATTGCATTCGATACTGGTTGCTAGAGTGTGGGAGAGGATGGTAGAATTCCAGGTGTAGCGGTGAAATGCGTAGAGATCTGGAGGAATACCGATGGCGAAGGCAGCCATCTGGCCTAACACTGACGCTGAGGTACGAAAGCATGGGGAGCAAACAG
+
ABAABFFCCABCGEA2A2EAAGHFGEGGHFBBBBBAEEGEHHHGGGGGGGGFHGGGEEFHHGBGGGEEEECBGGGFFGGFFGGGGGHFHEGGGGHGHGFGHGHHGGBHHG?2FFG?AGDGGHBGHHGDHGGGGHFF>FGFH<DGGDBGCCCDF0D@;;ACHFGH;.::;EGFFFFFBFGFE:FFF;AADGGFAA-DDF.;AAABFFF0FF;B;BFFFFFFAADDFF?BBFDEFD:FFFFFFFEFBEFB:FB
@M03896:38:000000000-B4D98:1:1112:21478:8517 1:N:0:181
TACGGAGGGTGCAAGCGTTAATCGGAATTACTGGGCGTAAAGCGCACGCAGGCGGTTTGTTAAGTCAGATGTGAAATCCCCGGGCTCAACCTGGGAACTGCATCTGATACTGGCAAGCTTGAGTCTCGTAGAGGGGGGTAGAATTCCAGGTGTAGCGGTGAAATGCGTAGAGATCTGGAGGAATACCGGTGGCGAAGGCGGCCCCCTGGACGAAGACTGACGCTCAGGTGCGAAAGCGTGGGGAGCAAACA
+
AAAAAAABBABCGGF422AAAGHFFEFGHHBDBBB2EEFFHHHGGFGGGEGGGGGEFGGHGF4FGHFHHFFBFHHHFGGHGGGGGGHHHFHHHHGGFFHHHHHHHGFHHHFHHHHHFHHHHGGHHHHHFGGFFGGFGFFFFFFFFFFFFFBFF9BFD=ADFFFFFFDADFFFFFFFFFFFFFFFFFFFA@DFFCCFFFFFFFFFFFFEFFFFFCDABFFBFFFFFFFFFFFFABFFFFFFCFFFFDFFFFA
@M03896:38:000000000-B4D98:1:1112:21466:8532 1:N:0:181
TACGGAGGGTGCAAGCGTTAATCGGAATTACTGGGCGTAAAGCGCACGCAGGCGGTTTGTTAAGTCAGATGTGAAATCCCCGGGCTCAACCTGGGAACTGCATCTGATACTGGCACGCTTGAGTCTCGTAGAGGGGGGTAGAATTCCACGTGTAGCGGTGAAATGCGTAGAGATCTGGAGGAATACCGGTGGCGAAGGCGGCCCCCTGGACGAAGACTGACGCTCAGGTGCGAAAGCGTGGGGAGCAAACA
+
ABAAAAABBAABFFB422AA2BFFEEFFGH5EBB22AEEEHHHGG?EEEGGGF0EE/?E1BFHE44@F3FFBFFHHF3?FFE/>>>GHGFFG00F0BFHGGHFHF12>GHFGCGC1/>EGFFHHFDG0.<.F10<-=?-AEFFFBFB9/;.AF9BFB;;@EFFFFF.;ABE9BFBF/BFF.AFB/BFD-;-;;@B=BDA9BB?>=B-.AF.9-9;A:FFBFDDFFFFFF/:@DBBDFD99BB;E-:.BFF.
@M03896:38:000000000-B4D98:1:1112:18341:9436 1:N:0:181
TACGGAGGGTGCAAGCGTTAATCGGAATTACTGGGCGTAAAGCGCACGCAGGCGGTTTGTTAAGTCAGATGTGAAATCCCCGGGCTCAACCTGGGAACTGCATCTGATACTGGCAAGCTTGAGTCTCGTAGAGGGGGGTAGAATTCCAGGTGTAGCGGTGAAATGCGTAGAGATCTGGAGGAATACCGGTGGCGAAGGCGGCCCCCTGGACGAAGACTGACGCTCAGGTGCGAAAGCGTGGGGAGCAAACA
+
ABAAAAABCABCGG44A2EAAGGGEEFFHGDF5BAAEEEEHHHGGCGGGEGGGGGFGGGHHGHHHHFHHHGBFHHFFGGGGGGGEFHFHHHHHHGABFGGHHHHHHHHHHFGHHGFGHHHHFFHHHHHGGGFGHGCGAFFFFFFFFFBFFFFFBFFFF:DFFFFFFDADFFFFFFFFFFFFFFFFFFFFCFFFDDFFFFFFFFFFFFFFFFFFFDAFBFFFFFFFFFFFFFFFFFFFFFFFFFEFFFFFFE
@M03896:38:000000000-B4D98:1:1112:6071:10350 1:N:0:181
TACGGAGGGTGCAAGCGTTAATCGGAATTACTGGGCGTAAAGCGCACGCAGGCGGTTTGTTAAGTCAGATGTGAAATCCCCGGGCTCAACCTGGGAACTGCATCTGATACTGGCAAGCTTGAGTCTCGTAGAGGGGGGTAGAATTCCAGGTGTAGCGGTGAAATGCGTAGAGATCTGGAGGAATACCGGTGGCGAAGGCGGCCCCCTGGACGAAGACTGACGCTCAGGTGCGAAAGCGTGGGGAGCAAACA
+
AABAAAABDAABGGF4A2EAFGHGGEFGHDBBB3F2EEEEFHHGG?EFGCFEGGGEGFGGFFGHFG4FHFFBFFHGGHGHGGGGGGHGHGHFFHEFC/FGHHHHHHHHGHFFHGFFFHHHHGGGHGFHFDG<FBFCG=@AA:FFFFFFFFBFB;B;BB:@EBFF9BA;9BAFBFFFFFEFFFFFFFFFF;BFFFCCCDFFACCBFFFFFFFFADFAFBFFFFFFFFFFFFFFFAADEDADCFFEFFFFFFA
@M03896:38:000000000-B4D98:1:1112:11830:10466 1:N:0:181
GTGATTCACATTAGATACGCGGGTAGTCCGGCTGACTGACTTAGTCTCCATCTCGTATGCCGTCTTCTGCTTGAAAAAAAAAAAATACAAACTCAGTACTTCACAGCGTCAGGTGTCTTAAAAAATAGATAACATCATACACATATACGTAAACTGAGTGTATTAGGCATCACTATACAAGCAGCTGATTTAGTGCGGTCATTGTCATAAGCACAATCATAACTAGTGTTTAGATACAAGTGGAGAACACG
+
AAAABFBBDBFFGGB5B52AAAAAABBDFEA2A012FGCGGGDFHHGGGBG5FFGGEABDBEEEGGEGDDGGGEFBB?>/>></>02?222/222222?22??222</?///011111111111-0111111111<000000000<00.0<..0000000000;000/00/0;0:;00000./////000;00000--.-.000///////////9////////////////////////////././//;
@M03896:38:000000000-B4D98:1:1112:28712:17675 1:N:0:181
TACGGAAGGTCCGGGCGTTATCCGGATTTATTGGGTTTAAAGGGAGCGTAGGCCGTGAGGTAAGCGTGTTGTGAAATGTAGGCGCCCAACGTCTGCACTGCAGCGCGAACTGCCCCACTTGAGTGCGCGCAACGCCGGCGGAACTCGTCGTGTAGCGGTGAAATGCTTAGATCTGACGAAGAACCCCGATTGCGAAGGCAGCTGGCGGGAGCGTACCTGACGCTTAAGCTCGAAAGCGCGGGTCTCGAACA
+
ABA3AAABBFFFGGAA2AEAGFHE?EFGHGEA5B21BFHFHHHFHGECEG0EGFEGFFGF3BGBGF1?EHEGAFHHHGF4?GF/EEGGHA/?GFEFBFDCFGBF?D/<>C/?DGG/.<CFF<>>FF?DCGGG-:@A--A?9;-;FFDAD;9.;:/:99.-;B9BF;;FFFFB/:BFF.;=9?BFEFF-@ADE9.-9-9A.ADBB.9-;@A-;@:.-.99/;;;...:9:F9.-.;.B.;-----./9/;A-
@M03896:38:000000000-B4D98:1:1112:28703:17691 1:N:0:181
TACGGAAGGTCCGGGCGTTATCCGGATTTATTGGGTTTAAAGGGAGCGTAGGCCGTGAGGTAAGCGTGTTGTGAAATGTAGGCGCCCAACGTCTGCACTGCAGCGCGAACTGCCCCACTTGAGTGCGCGCAACGCCGGCGGAACTCGTCGTGTAGCGGTGAAATGCTTAGATATGACGAAGAACCCCGATTGCGAAGGCAGCTGGCGGGAGCGTAACTGACGCTGAAGCTCGAAAGCGCGGGTATCGAACA
+
BCBBBA3AAFFFGGF2A2EAFBDEEEEFHFDF5BB1FEGFGGGGHGGGGGGGHHGEEBEH3BBFHG1>EGABEFGFBDB4FGHFE>E?GDGHHGCHGFHFHHHHDDC<@D?DD??FDDHHHGCFHFDDGGGG:@@@GGAFDADFFFFFFFADABFFFDADA;BF9BBFFFFFFFFFFFFAD?BFEFDFFFFFFFDCDFFEAAFFFFFFFFFDC:DDAFFFFFFFFDFFFFFDFFFFFBDDAF:@FF?EFF-
@M03896:38:000000000-B4D98:1:1112:5948:22382 1:N:0:181
TACGGAGGGTGCAAGCGTTAATCGGAATTACTGGGCGTAAAGCGCACGCAGGCGGTTTGTTAAGTCAGATGTGAAATCCCCGGGCTCAACCTGGGAACTGCATCTGATACTGGCAAGCTTGAGTCTCGTAGAGGGGGGTAGAATTCCAGGTGTAGCGGTGAAATGCGTAGAGATCTGGAGGAATACCGGTGGCGAAGGCGGCCCCCTGGACGAAGACTGACGCTCAGGTGCGAAAGCGTGGGGAGCAAACA
+
ABAA@AABB?ABFGF4A2AAAFGFEEDGHGBFBBCAEEEEFFHGGCGGGFGGGGGCGGGGBBBFGGBGHHHFGGGGGHFGGGGGGGHGHGHHHFEFFFHHHHHHHHGHHHFDGGF2FHHHHFFHHHHHGGGF=GDCCA@DEBFFFFFFFFBFF;FFAD:CFFFFFFDDFFEFFFFFFFFFFFEFFFFFFDFFFDBFFFFFFFFFFD@AEFFFFFF?BFFFFFFDFFFFFFFCB:@AFDFDCFFFFDEFFFF
@M03896:38:000000000-B4D98:1:1112:8377:22382 1:N:0:181
GAGTCACGGATTGTCCTATAATTAGATACCCTAGTAGTCCGGCTGACTGACTTAGTCTCCATCTCGTATGCCGTCTTCTGCTTGAAAAAAAAAAACAATAAGATAAATAACGTGTACTAATATAGTTTTGTGAAGTATCTAGTGATTAAGATACTAAACATTCACAATTAAGATAGTAGAGATAATTAAATGATGTAAGTGATAATAAATGTCATGAAGTATTCATAGGACACAAAAAACAACAGAAATAA
+
AAAAADFAA>AAFGB5BBD5BBF6F5D6ABGFGGGGBDAGEE2AE2FFG3GGF5B5FDDBDDBFGGGCBFGGAFGHGHGHHHHHGBDFB>>EE//>/?333B?444B4433/0/0B2?221222?2222000221222222111<11111111111111111>111111111<<111100000000000000<0=0000:000000;00:0000000<;:00000000009/./..;.-.....////000
@M03896:38:000000000-B4D98:1:1112:9933:22523 1:N:0:181
TACGTAGGGTCCGAGCGTTGTCCGGAATTATTGGGCGTAAAGGGCTCGTAGGCGGTTTGTCGCGTCGGGAGTGAAAACACGGGGCTTAACCCCGTGCCTGCTTCCGATACGGGCAGACTAGAGGTATGCAGGGGAGAACGGAATTCCTGGTGTAGCGGTGAAATGCGCAGATATCAGGAGGAACACCGGTGGCGAAGGCGGTTCTCTGGGCATTACCTGACGCTGAGGAGCGAAAGTGTGGGGAGCGAACA
+
ACBBAFFCCFFCGEA2A2EACFFEEEEFGBFD5BBAEEFEHHHGGGHGGGGGHGGGGGGHBB?@EE@EFCEEGHHFF3?AF>DBDGHHHFHHGGDDG=FHHGHHHGDGGGEDDC@AFFHFGGCCCGFFHHHHGGDCGFFDECEFGGGGGGFGECFFGG;DFFFF0B;DFFFFFFFFFFFFFFFFFFFFFDFFFFDAFDFFFFFFFFFFFFFFFFBFFFFBFFFFFFFFFFEDFFFFFFFFFFFFDDFFAFA
@M03896:38:000000000-B4D98:1:1113:13590:3208 1:N:0:181
TACGGAGGGTGCAAGCGTTAATCGGAATTACTGGGCGTAAAGCGCACGCAGGCGGTTTGTTAAGTCAGATGTGAAATCCCCGGGCTCAACCTGGGAACTGCATCTGATACTGGCAAGCTTGAGTCTCGTAGAGGGGGGTAGAATTCCAGGTGTAGCGGTGAAATGCGTAGAGATCTGGAGGAATACCGGTGGCGAAGGCGGCCCCCTGGACGAAGACTGACGCTCAGGTGCGAAAGCGTGGGGAGCAAACA
+
BBBBBBBCBAAACGGEA?EEFGGFEEGGHDDB5BAAAAEEFGHGG?ECFFFEGGGEEFGHHHHHHHDFHHFGGHHHHHHHGGGGGGHGGHHHHHFFGGHHHHHHHHGHGHGHHHHBFHHGGFGHHHHF?EGFHHGGDA@9;BFFFFFFFFBF:;;B@@;@EFFFFFD;DFFFBFFFFFEFFFFFFFFFF@DFFFFFFFFFFFFFFF@EFFFFFFF.BFF9FDA;DAFBFFFB;DFDFD:AAFFEDFFFFF.
@M03896:38:000000000-B4D98:1:1113:13534:4736 1:N:0:181
TACGTAGGTGGCAAGCGTTGTCCGGAATTATTGGTCGTAAAGGGCTCGCAGGCGGTTCCTTAAGTCTGATGTGAAAGCCCCCGGCTCCACCGGGGAGGTTCATTGGAAACTGGGGAACTTGAGTGCAGAAGAGGAGAGTGGAATTCCCCGTGTAGCGGTGAACTGCGTAGAGATGTGGAGGAACACCAGTGGCGAAGGCGACTCTCTGGTCTGTAACGTCCGCTGAGGGGCGCAAGCGTGGGACGCGAAC
+
>AAA>CCAFFBCBB2A2AAAABG2A2EFH5FFBBBBAE2F2FB2FGGEGCE0A00>>B3FFG34BE@B3E4F4G4BEFFHG/E?ECG/3BFEED//@@/2?F2GFB<DGF?<0?/?/<11=11=FFD1>011<C....<=C0<0CDG0;A.:;:0:--.;.009;F9999.0;;BBBB0A.E/./;;9./;/:@@@-..--9;DB9///;/9////9...9--.-.;:.-99-9--..A.A@..9-9--;
@M03896:38:000000000-B4D98:1:1113:13555:4740 1:N:0:181
TACGTAGGTGGCAAGCGTTGTCCGGAATTATTGGGCGTAAAGGGCTCGCAGGCGGTTCCTTAAGTCTGATGTGAAAGCCCCCGGCTCAACCGGGGAGGGTCATTGGAAACTGGGGAACTTGAGTGCAGAAGAGGAGAGTGGAATTCCACGTGTAGCGGTGAAATGCGTAGAGATGTGGAGGAACACCAGTGGCGAAGGCGACTCTCTGGTCTGTAACTGACGCTGAGGAGCGAAAGCGTGGGGAGCGAACA
+
ABAAAFFBFFACCGFF2AECCGHFGEFFH5FG5BBBAAAEAFGFGFHGGGGCFGGEEBBGGGHHFGFGHHHGHHHHHHHHGEGEGFGHGHHGGGCGGGGAGHHHHHHGHHFGHGGFAFHHGBGGGDHHBHFFGGHGHGGFEFHHHHHHHFHHG;;;AA:AABFGGB;9;?CBBFFBFF0;DGFFFFFEA;BFAADFFFFAAFFFFB;BFFFFFFFFFFFFFADDDDFE:DA-9@=?FF9ADFF?@:-9=>-
@M03896:38:000000000-B4D98:1:1113:13542:4757 1:N:0:181
TACGTAGGTGGCAAGCGTTGTCCGGAATTATTGGGCGTAAAGGGCTCGCAGGCGGTTCCTTAAGTCTGATGTGAAAGCCCCCGGCTCAACCGGGGAGGGTCATTGGAAACTGGGGAACTTGAGTGCAGAAGAGGAGAGTGGAATTCCACGTGTAGCGGTGAAATGCGTAGAGATGTGGAGGAACACCAGTGGCGAAGGCGACTCTCTGGTCTTTAACTGACGCTGAGGAGCGAAAGCGTGGGGAGCGAAAA
+
AAAA>CF3FFAFFFFE2AE2FGHGEGGGHBFG53EAAAAEFGGGFHG?ECEEFEGCEBFFGGBGBGEFFGH@DGHBBFHHGEEGGEGHFGH/BD@DCCG??CHHHHHHHHFDH.AF<FHF=<C>GHGHFHFFFHHGHGFHECC0:CCHCCGE/::;;@.A?FF0FB;9;-9;900;CFBAFDFF.BD..;F/E-9BBDF;@B-:;B/99;B///999B//BA.;.;FA/.99-@B?B..9@BBE?9-----
@M03896:38:000000000-B4D98:1:1113:22733:6698 1:N:0:181
TACGTAGGGTGCAAGCGTTGTCCGGAATTATTGGGCGTAAAGAGCTCGTAGGCGGTCTGTCGCGTCGGCTGTGAAAACTCGGGGCTCAACCCCGAGCCTGCAGTCGATACGGGCAGACTAGAGTGCTGTAGGGGAGACTGGAATTCCTGGTGTAGCGGTGAAACGCGCAGATATCAGGAGGAACACCGGTGGCGAAGGCGGGTCTCTGGGCAGTAACTGACGCTGAGGAGCGAAAGCGTGGGGAGCGAACA
+
>AAA>FFBAFAAFFFA?2EACGHGEGGGHDED5B2BAAEEFGHHHFHFFGEEGEE>>BBDDBB/>E/>>1>BFFB4FFGGGGGEEGGFFFGGG?@CG/?FGHHFGFAFGGE.@DGEAC<D/<CDGHGF=GGGGDA@EEHF:CGHHHHHFB/C;;;;:;;;CFFFGG?FFFFFFFFFFFFFFFFFFFFFFBCFFFFABDFFFF>@FF;BBFAFF;FFFFFFFFFFFFEFFFE@DFFFFDFFFFBECDFFFF;
@M03896:38:000000000-B4D98:1:1113:22743:6717 1:N:0:181
TACGTAGGGTGCAAGCGTTGTCCGGAATTATTGGGCGTAAAGAGCTCGTAGGCGGTCTGTCGCGTCGGCTGTGAAAACTCGGGGCTCAACCCCGAGCCTGCAGTCGATACGGGCAGACTAGAGTGCTGTAGGGGAGACTGGAATTCCTGGTGTAGCGGTGAAACGCGCAGATATCAGGAGGAACACCGGTGGCGAAGGCGGGTCTCTGGGCAGTAACTGACGCTGAGGAGCGAAAGCGTGGGGAGCGAACA
+
AAABAFFBBFAAFFGAA2ECEGHGEEGGHFFG5BBBAAAEAGHHHFHGGGGEHGGE>BBDFFFE>E>>ECEFGFGFFGGHGEFGGGHFBGGGGCCCD/FGHHHHHGEFGGFFGGG<FFGDCDCDGHFFDGGHGG?DCEFE;CGHHHHFFE0B;;;;:;=AEFFFEA;BBFFFFFFFFFFFFFFFFFFFFCFDFFF;A:EFFF=@FFFBBFEFFFFFFFFFFFFFFFFEFFFFFDFFFFDDFFFFFFFA=D=
@M03896:38:000000000-B4D98:1:1113:26492:8141 1:N:0:181
TACGTAGGTGGCAAGCGTTATCCGGAATTATTGGGCGTAAAGCGCGCGTAGGCGGTTTTTTAAGTCTGATGTGAAAGCCCACGGCTCAACCGTGGAGGGTCATTGGAAACTGGAAAACTTGAGTGCAGAAGAGGAACGTGGAATTCCATGTGTAGCGGTGAAATGCGCAGAGATATGGAGGAACACCAGTGGCGAAGGCGACTTTCTGGTCTGTAACTGACGCTGATGTGCGAAAGCGTGGGGATCAAACA
+
ABAAA4FBFDABA4FA2AE2FGHEAAEFGBFGBBABAA2A2DFGG?EC0>EEFEGEEFEFGF3GGHGGFGGGFFBGEFGFFFEEEEGHCGH?CGC/?/<DFHHHGF1DDG?FGC?<?<GH=>CGGHGF1FGFCGFG.CCGEDFDGHFHFFFCG0;C--;-;CGFGC9.-;-E/;;CBF0CDABC/FDE9FFB9>9=B?A@;BBDFFF9/FBFFF//BFFFFDAD.9BBBB;..;;AF.F??<?FFE9F/B:
@M03896:38:000000000-B4D98:1:1113:7596:8883 1:N:0:181
TACGTAGGGTGCGAGCGTTGTCCGGAATTACTGGGCGTAAAGAGCTCGTAGGCGGTTTGTCGCGTCGTCCGTGAAAACTCGGAGCTTAACTCCGAGCTTGCGGGCGATACGGGCAGACTTGAGTACTACAGGGGAGACTGGAATTCCTGGTGTAGCGGTGAAATGCGCAGATATCAGGAGGAACACCGGTGGCGAAGGCGGGTCTCTGGGTAGTAACTGACGCTGAGGAGCGAAAGCATGGGTAGCGAACA
+
BCCCAFFCCFBAGFGE?2E?FGHGGGGFHHDB5ABAAAAEEHHHHFHGEFEFHGGCFFGHGECFEEEEFECFFAEDFGGHGGGGGGHHFFGHHGCDF?FCHC<@CGFFCFFDGFG.CCGGGGCGGGCGCGGCEGGGBEFFAFGGGGGGGG0C;;;CB;;CEFFFFF;DDAFFFFFFFFFFFFFAFFDFDCFFADDFFDFFFF=CFFBFFFF0AB9FFFFFFBFFFFFFFFAB;CCDFFFFFFFFEB-@9D-
@M03896:38:000000000-B4D98:1:1113:7598:8907 1:N:0:181
TACGTAGGGTGCGAGCGTTGTCCGGAATTACTGGGCGTAAAGAGCTCGTAGGCGGTTTGTCGCGTCGTCCGTGAAAACTCGGAGCTTAACTCCGAGCTTGCGGGCGATACGGGCAGACTTGAGTACTACAGGGGAGACTGGAATTCCTGGTGTAGCGGTGAAATGCGCAGATATCAGGAGGAACACCGGTGGCGAAGGCGGGTCTCTGGGTAGTAACTGACGCTGAGGAGCGAAAGCATGGGTAGCGAACA
+
>AAAAFFBB4AAEFCE??EAFGHFGGGGHHDB5A2AAAAEEHHHH3GEEEFEHCEEEEEFBB?>>E/>FE??FEF4EGBGGGGGGGHHHHDHHG@CG/FGH@//>@-@CDEDGFG?CCCCCGCGGHGHGHH/C??DDCFF:CFFGGGGFG/C;;;;;;.;9FFFFF:DDFFFFFFFFBFEDAFFFFAD-;@.;DFFFAADAF>@FFFF/FF/:9/BBFFBFFDFFF?EFDEBBDF?FFBBFEBF;99=-@@
@M03896:38:000000000-B4D98:1:1113:7851:12737 1:N:0:181
TACGGAGGGTGCAAGCGTTAATCGGAATTACTGGGCGTAAAGCGCACGCAGGCGGTTTGTTAAGTCAGATGTGAAATCCCCGGGCTCAACCTGGGAACTGCATCTGATACTGGCAAGCTCGAGTCTCGTAGAGGGGGGTAGAATTCCAGGTGTAGCGGTGAAATGCGTAGAGATCTGGAGGAATACCGGTGGCGAAGGCGGCCCCCTGGACGAAGACTGACGCTCAGGTGCGAAAGCGTGGGGAGCAAACA
+
AAAA>>ABBBBAFGDF2AEEAFGBEEFFHEA55BAAAAAEAGHGG0A0EEEEEGG@EEEHHHGHHHDGGHHHHFHHHHHHGFGFEEHHFHHHFGGCHGHHHBGGGHFGGHGGHHHHGHHHDCDHHHHHFFFCFHGCGFFDABFFFFFFF/9BB/9;9;;;9BBFFB:;.@EBFBFFFFBFDDBB:BFD-99DA>9BADF@FFFCFFAE..9=-;A;BFFFFFAADDFF99;;.;@AFDFFFFFFDAAFFF.
@M03896:38:000000000-B4D98:1:1113:7848:12755 1:N:0:181
TACGGAGGGTGCAAGCGTTAATCGGAATTACTGGGCGTAAAGCGCACGCAGGCGGTTTGTTAAGTCAGATGTGAAATCCCCGGGCTCAACCTGGGAACTGCATCTGATACTGGCAAGCTCGAGTCTCGTAGAGGGGGGTAGAATTCCAGGTGTAGCGGTGAAATGCGTAGAGATCTGGAGGAATACCGGTGGCGAAGGCGGCCCCCTGGACGAAGACTGACGCTCAGGTGCGAAAGCGTGGGGAGCAAACA
+
ABAAABACCAAAC5GA22F?AGGFBBFFHFDF5B2BAAABBGHGG?E0EAEEGGG?EEEHHHHHHHFFDGHHGHHGHHHHGGFGEGHFGFHHHHGGHGHHHHGHHHFHHHGDGHH2CGGHCADHHHHF>AFFHHG@DADA;;BFFFFFFFBFB;:;;;;BEFFFFFA;ACFFFFFFFFFFFFFFFFFFF@DFFDFFFFEFAFFFFF@EFFFF-@ADFFFFFFFFFFF/:BFCAFFAFFFFFFAEA?EFEF.
@M03896:38:000000000-B4D98:1:1113:2039:13775 1:N:0:181
GAGTCACGGATTGTCCTATAATTAGAAACCCTAGTAGTCCGGCTGACTGACTTAGTCTCCATCTCGTATGCCGTCTTCTGCTTGAAAAAAAAAATAAAATTTCTGCATCTTACTGGCACTGTGTGCCTGACTAAAGTTATTACCAATATCACTTCAGATAATAACAATAGATACATGCTATATATACCATTTCTGAGATGATCCTACAATCATTGCCAATTGTGACAAGGTCTGATACACTAGACATCAAA
+
AA?AAFF1A?AAG1FB3AGGFGHD133F00BGFHHGF22DA?//A0EED1BBF112D2DB111D10AA00DF/A>FFD211@FC0FG@EE/EC>01111211B221B111221121/B1002B2<111100@11112>222221>1@111111<1111111111111<111111111111111000=00=000000000000=0000/:0/000:0000/00:00000..000/0090000/0900;0000
@M03896:38:000000000-B4D98:1:1113:27032:16251 1:N:0:181
GAGTCACGGATTGTCCTATAATTAGAAACCCTGGTAGTCCGGCTGACTGACTTTGTCTCCATCTCGTATGCCGTCTTCTGCTTGAAAAAAAAAAAAACCATATTATAAACTGTGTCTGATTTGTCATGCAAAGCGCAACAGAATTCAAGTTATCGACGTTGAATTCATTGCAATCATGACGAAGATACATGACTAGATGACAAAACTAGACAACAATCATTACATAAGCTATAAATCGTGGAGCGCACACA
+
>AAA>FB1A1>A113B3BFDBBF3F3DEBBEFFEGFFBDDAE//A0FGB1GDG1BADDDBDBAF10AAGGFG/EG0FEE1BFDG>BBFGEEEE/>/////1B22222221212122211222122221111?00////-00011111111<110.<---...000;0000000000000/:.-.90000000900/0;09000/..000000/..-//////9//;/////9//9/9--------------
@M03896:38:000000000-B4D98:1:1113:26197:17803 1:N:0:181
TACGGAGGGTGCAAGCGTTAATCGGAATTACTGGGCGTAAAGCGCACGCAGGCGGTTTGTTAAGTCAGATGTGAAATCCCCGGGCTCAACCTGGGAACTGCATCTGATACTGGCAGGCTTGAGTCTCGTAGAGGGGGGTAGAATTCCAGGTGTAGCGGTGAAATGCGTAGAGATCTGGAGGAATACCGGTGGCGAAGGCGGCCCCCTGGACGAAGACTGACGCTCAGGTGCGAAAGCGTGGGGAGCAAACA
+
ABBBBBBCCBAABGFAA2EEAFGFEEFGHFDDBBABAAAEGHHGG?EEECEEEGGCFGGHHHHGFGDGFHHGHGHGHHHHGGGGGGHCBGHHHHGBFFGFHHHHHHFHHHFHHHGGDFHHFFGGHHHHFGGGHHGGGFFDEFFFFFFFFFBFB;;;@;:@?FFFFFD;AA?BFFFFFFFFFFFBFFFFD9@DFFF;BDFFFFFFFD:9EFFFFFFFFFFFFFFFFFEFBB;;9DF?FDDDCAFEBDFFFF?
@M03896:38:000000000-B4D98:1:1113:26176:17818 1:N:0:181
TACGGAGGGTGCAAGCGTTAATCGGAATTACTGGGCGTAAAGCGCACGCAGGCGGTTTGTTAAGTCAGATGTGAAATCCCCGGGCTCAACCTGGGAACTGCATCTGATACTGGCAGGCTTGAGTCTCGTAGAGGGTGGTAGAATTCCAGGTGTAGCGGTGAAATGCGTAGAGATCTGGAGGAATACCGGTGGCGAAGGCGGCCCCCTGGACGAAGACTGACGCTCAGGTGCGAAAGCGTGGGGAGCAAACA
+
>AA3>AABDAA>BFFA2AEEAFFB2EFFHA5D53ABAAAEGGHGG?ECEEGEGGGCGGGHHHHGFHDEGHHHFGHGHHHHGFGGEGHCFGHFFG??BFGFGHHHHHGGHHFGFHHDDEGF@FFGHFF0<CFGFHG.<ADDDFFHHHHHGF/CG:0;@-:;.CGHHC;;?-ABBFGGEBFFGFFFGGGG-;CF:B=DFDE:@DFB@@-..;A=BCFFBFFFFFF.D?/;:9:;;B=DF..;---;@DFBBF.
@M03896:38:000000000-B4D98:1:1113:26200:17820 1:N:0:181
TACGGAGGGTGCAAGCGTTAATCGGAATTACTGGGCGTAAAGCGCACGCAGGCGGTTTGTTAAGTCAGATGTGAAATCCCCGGGCTCAACCTGGGAACTGCATCTGATACTGGCAGGCTTGAGTCTCGTAGAGGGGGGTAGAATTCCAGGTGTAGCGGTGAAATGCGTAGAGATCTGGAGGAATACCGGTGGCGAAGGCGGCCCCCTGGACGAAGACTGACGCTCAGGTGCGAAAGCGTGGGGAGCAAACA
+
BCBAAABCCBBAFGFF?2EEFGGBBEFGHFDBBBBAAAAEGHHGGCECEEGEFGGCEEGHGHHHHH@BGHHHGGHHHHHHGGGGGGHHHHHHGHGGFGHHHHHGHHHHGHGFHHHGGEHHCFGHHHGFFFFFHHGCCFFFFFFFFFFFFF/BB;;:;@.;.FFFFFAAADEFFFFFFFBFDFFFFFFFFFFFFFFFFFFFFFFBCF9:AFF;@DFDBFFFFFDADDFFBBB@.@DDFDDFFCF.9:AFFF?
@M03896:38:000000000-B4D98:1:1113:8560:19885 1:N:0:181
TACGGAGGGTGCAAGCGTTAATCGGAATTACTGGGCGTAAAGCGCACGCAGGCGGTTTGTTAAGTCAGATGTGAAATCCCCGGGCTCAACCTGGGAACTGCATCTGATACTGGCAAGCTTGAGTCTCGTAGAGGGGGGTAGAATTCCAGGTGTAGCGGTGAAATGCGTAGAGATCTGGAGGAATACCGGTGGCGAAGGCGGCCCCCTGGACGAAGACTGACGCTCAGGTGCGAAAGCGTGGGGAGCAAACA
+
ABBBBBBB?2>AFDGCE2EEAGHFEAAFHFBB532AAAAEBFGGG?EEGGEEFC?EG?EGFHHGBF4BGGFBFBFFHHHHGGFGGGHHHHHGHCCCFFHHHHHGGDFGFGBGHGHBEGGGFHGHHHGHFEFFDFDFG;>9;;FFFFFFFF/B;;;:@;;@AFFF/FA;DCFFEFFFFFBF?DFFFFFFF;BFFFFFFFFFFFFCFF@AFFFFFFFDFFFFFFFFFFBFFFFFADFDFD.;@AC?@DEB:F?
@M03896:38:000000000-B4D98:1:1113:8123:26028 1:N:0:181
TACGGAAGGTCCGGGCGTTATCCGGATTTATTGGGTTTAAAGGGAGCGTAGGCCGTGAGGTAAGCGTGTTGTGAAATGTAGGCGCCCAACGTCTGCACTGCAGCGCGAACTGCCCCACTTGAGTGCGCGCAACGCCGGCGGAACTCGTCGTGTAGCGGTGAAATGCTTAGATATGACGAAGAACCCCGATTGCGAAGGCAGCTGGCGGGAGCGTAACTGACGCTGAAGCTCGAAAGCGCGGGTATCGAACA
+
AAAAAAABCFFFGEEA2AECGGHGEEGGHCFF5BA1FEHHFHHGHGEAEGGEHHGEEFG1FFHFHG1EAGFGGGGFGFGHHHHGGGGE?E?FG2CBBCFCGFCF@D/B>C<DFGHGGDHGGGBFHHCA<CCGCGGGC;CA;AD>FFAAD@AA;;;;;;;;EFFFFB;BBFFFFFBFF.A=ADFFFFF;@DFEFABFF?EFDFEFF:@@;B>;-.;DFFFFFFDD9DFBFFF?BFFDF.-9>C9;FB;9FF-
@M03896:38:000000000-B4D98:1:1113:8139:26042 1:N:0:181
TACGGAAGGTCCGGGCGTTATCCGGATTTATTGGGTTTAAAGGGAGCGTAGGCCGTGAGGTAAGCGTGTTGTGAAATGTAGGCGCCCAACGTCTGCACTGCAGCGCGAACTGCCCCACTTGAGTGCGCGCAACGCCGGCGGAACTCGTCGTGTAGCGGTGAAATGCTTAGATATGACGAAGAACCCCGATTGCGAAGGCAGCTGGCGGGAGCGTAACTGACGCTGAAGCTCGAAAGCGCGGGTATCGAACA
+
AAAAAA>AAFFFCA?A22EEFFHEFEGGHBGGBB21FFGGDGGGHEE?EGGEGHG>0BE1FGFGHG1?>GEHGHHHHEGHHHH?EEGE?A??GFCBBBFCGHGF/D/C<C?<FFFFCDCGGGBFHHFDADFGCCCG?@A?;;>BFFDFF;=AA;;;9;;@EFFFFB;B9FFFFFFFFDABD./BADF@-9DAFDFFFFFFDFB/F9B@@BD;;;.AFFFFFFAA../9BFBA9F9AB.;;9;-9BB;AFF-
@M03896:38:000000000-B4D98:1:1113:8118:26045 1:N:0:181
TACGGAAGGTCCGGGCGTTATCCGGATTTATTGGGTTTAAAGGGAGCGTAGGCCGTGAGGTAAGCGTGTTGTGAAATGTAGGCGCCCAACGTCTGCACTGCAGCGCGAACTGCCCCACTTGAGTGCGCGCAACGCCGGCGGAACTCGTCGTGTAGCGGTGAAATGCTTAGATATGACGAAGAACCCCGATTGCGAAGGCAGCTGGCGGGAGCGTAACTGACGCTGAAGCTCGAAAGCGCGGGTATCGAACA
+
ABBAAA3ABFFFGGEA22E?GGHEFEFGHCFG5BA1FEGHFGHGHGEGFGGGHHG>EBEFCG4FGG1?>GEGGGGFGFGHHHGFFGGA?EEGHFAFBFGFHHHHGGCCADFDFFFGGDHGGFFFGGFD<CDGC?CA@ABAAAD@BFDADA=AA;;;@;;@EFFFB/BFFFFFFFFFFFFFFFFFFFFFBDFFFFCFADEFFFFFBA@>BFDDFDFFFFF/BDFFFDFFFFFF@FFDFACAFFF9;BAEFF-
@M03896:38:000000000-B4D98:1:1114:16556:2426 1:N:0:181
TACGGAAGGTCCGGGCGTTATCCGGATTTATTGGGTTTAAAGGGAGCGTAGGCCGTGAGGTAAGCGTGTTGTGAAATGTAGGCGCCCAACGTCTGCACTGCAGCGCGAACTGCCCCACTTGAGTGCGCGCAACGCCGGCGGAACTCGTCGTGTAGCGGTGAAATGCTTAGATATGACGAAGAACCCCGATTGCGAAGGCAGCTGGCGGAAGCGTAACTGACGCTGAAGCTCGAAAGCGCGGGTATCGAACA
+
ABBBBAAB@CDFE2E2E2E2A5DBE2BFH5GHGFDBFFHFFHHGHEEAAFEFHHGGF1E1?FBBF>>?EFEBEFHFF3BBGGH?EEE?GE?GGFCFBBGFHHHHCG@>>C<1?0??<CGFFG<>F>CC@DGG@FCCD?;-;;@BFFD9;@=D;;BBB;;;AFFFB9BFFBFFFB9:BDFFBFFFFFFCFFFEFFFFFFFFFBBFFDA@--9;9:;ADFFFFFFFFFFFFF;A@FFBFBFADF-@BB.EBFA
@M03896:38:000000000-B4D98:1:1114:17249:5105 1:N:0:181
TACAGAGGGTGCAAGCGTTAATCGGAATTACTGGGCGTAAAGCGCGCGTAGGTGGTTTGTTAAGTTGGATGTGAAATCCCCGGGCTCAACCTGGGAACTGCATTCAAAACTGACTGACTAGAGTATGGTAGAGGGTGGTGGAATTTCCTGTGTAGCGGTGAAATGCGTAGATATAGGAAGGAACACCAGTGGCGAAGGCGACCACCTGAACTAATACTGACACTGAGGTGCGAAAGCGTGGGGAGCAAACA
+
ABB@ADFA@2AABGF4E2E2ABGBA2EFHFHHFFHHEEEAFFGGGEEFAEFG5@E?FGEEGG@FBB4BBFCFGHEBFFGFFGGGGGGBBFGFFHGHFFFGHGHHHEGFFGB3?@@>FFHFGG<@DF>??FFGGHD/<@<C<FFGHEF>F<0C==0=<<<@EFHHFHECEDEGGCGFC00FDFFGFGG?FFFGEGGGGGECFFFAFFFF/9;9BFFFFFFFFBBFFBFEFFFFDCBFFFDDFFFFFFEBBFA
@M03896:38:000000000-B4D98:1:1114:17268:5111 1:N:0:181
TACAGAGGGTGCAAGCGTTAATCGGAATTACTGGGCGTAAAGCGCGCGTAGGTGGTTTGTTAAGTTGGATGTGAAATCCCCGGGCTCAACCTGGGAACTGCATTCAAAACTGACTGACTAGAGTATGGTAGAGGGTGGTGGAATTTCCTGTGTAGCGGTGAAATGCGTAGATATAGGAAGGAACACCAGTGGCGAAGGCGACCACCTGAACTAATACTGACACTGAGGTGCGAAAGCGTGGGGAGCAAACA
+
BBBBB5CAB?AABGG422E2ABFFE2EFHFHHGFAGEEEBFGFEGEFGEFFG5BFEFHGHG@BBBB4BBFFFGFGBFDGFFGGGGGG3BCGGHHGEGEFHHHHHHF?DBBB3?=>>@CF2@D@DDFB?FGHFFFE/C@.<<><GHF<=>10CD=GDCA<@EGGHCGEEFGGFGCHHCFBFAFFFEFE.FFFGEDG??AEFFAB;EFFF/9:00;BFFBFB:BB0:BF?BEF@D=CDFFAFFD;E;DEFFFF
@M03896:38:000000000-B4D98:1:1114:18311:8785 1:N:0:181
TACGTAGGGTGCGAGCGTTAATCGGAATTACTGGGCGTAAAGCGTGCGCAGGCGGTGATGTAAGACAGATGTGAAATCCCCGGGCTCAACCTGGGAACTGCGTTTGTTACTGCATCACTCGAGTACGGCAGAGGGAGGTGGAATTCCGCGTGTAGCAGTGAAATGCGTAGATATGCGGAGGAACACCGATGGCGAAGGCAGCCTCCTGAGCCAGTACTGACGCTCATGCACGAAAGCGTGGGGAGCAAACA
+
AAAA>CFBBFAA2EAA22E2ABFBB2FFHHHHGGHGGGGGHHHG11BAEEE?E0>E/?@4BF@F4F3BBBGFGHDGGHHHGGGGGGHFGFHHGHEHHGHGH/D/CG22?F@?<????FHBFF/?0>.>-CGFHGGDGGD.<GCHHHH/:ACCA;CF99;FFGGGGF;;CFE0FC00CAGFFFEAFFFF-;DFB@DFFFA.:DFBFFF:/9;9B9/;:FFFFFAADA9FB/9;;D??FADFFFFFDAEFFF?
@M03896:38:000000000-B4D98:1:1114:18798:13909 1:N:0:181
TACGGAAGGTCCGGGCGTTATCCGGATTTATTGGGTTTAAAGGGAGCGTAGGCCGTGAGGTAAGCGTGTTGTGAAATGTAGGCGCCCAACGTCCGCACTGCAGCGCGAACTGCCCCACTTGAGTGCGCGCAACGCCGGCGGAACTCGTCGTGTAGCGGTGAAATGCTTAGATATGACGAAGAACCCCGATTGCGAAGGCAGCTGGCGGAAGCGTAACTGACGCTGAAGCTCGAAAGCGCGGGTATCGAACA
+
>AA3>3>AACDF2EC222E2AADBA2BEH5GHHHHGFGH5DFFGGEEEEEGGHHGGF1FG3B4GHG1??FEFE4B4B@BFGGH/E>E/?EEFHG>B>>BCGGHHGG?>/><11>>.><FFF><=DDCCDDD-:@C@D?AA=;@BFF?ADFFFABFFA@9@E/BFFFFFFFFFFFBFF.E-:.BFEFFC@BFEFBA=-9AFDDFF.DF>-9.;-;;:ABFFFDDDA9:BFFFA@FD?BA=CAF;9B/9.;FA
@M03896:38:000000000-B4D98:1:1114:18781:13918 1:N:0:181
TACGGAAGGTCCGGGCGTTATCCGGATTTATTGGGTTTAAAGGGAGCGTAGGCCGTGAGGTAAGCGTGTTGTGAAATGTAGGCGCCCAACGTCTGCACTGCAGCGCGAACTGCCCCACTTGAGTGCGCGCAACGCCGGCGGAACTCGTCGTGTAGCGGTGAAATGCTTAGATATGACGACGAACCCCGATTGCGAAGGCAGCTGGCGGAAGCGTAACTGACGCTGAAGCTCGAAAGCGCGGGTATCGAACA
+
AAAAAAAA?FFF22E2E222ABFAA2BEHBGHGDEBFFHFFHHGGGFCAEEGHHEFC1E?3FEGG/1??FEBEDDBF3BFGFFCEFGCHGGEFF?BBBBBGFHHCGFCFD?1?0??>AGFDG1>>>AD<CFG@@@C?A;-9;@FFFFFF=>A;;FFD;;@9FFFBBFFBFFFFBFFFDF-@FFFFFFFBFF?FFFFFFFFFFFFFFF@-9;A9;:ADFFFFFFFFDFFF/;A=FFDE.>9BF-@/9.;FFA
@M03896:38:000000000-B4D98:1:1114:14556:15840 1:N:0:181
TACGAAGGGGGCTAGCGTTGCTCGGAATTACTGGGCGTAAAGGGCGCGTAGGCGGCGTCCCAAGTCAGGCGTGAAATTCCTGGGCTCAACCTGGGGACTGCGCTTGATCCTGGGTTGCTTGAGGATGGAAGAGGCTCGTGGAATTCCCAGTGTAGAGGTGAAATTCGTAGATATTGGGAAGAACACCGGTGGCGAAGGCGGCGAGCTGATCCATTACTGACGCTGAGGCGCGACAGCGTGGGGAGCAAACA
+
ABA?A>>?A>>AFGGF?2E2ABGBAACFHFHHHHHHGGFE1GFGG?EEEEGFEEEEC/>EEF??BB4B?BBCC?/2B>F?FHHFHFH2?CGHHHGGFGHHH<AADF0=1>=0<.<<-GF=C<0;0::.;CGFFH;.C@@A?C9BFBFFBFGF;0;0BF9AFFFFFBC9BE?FFBF/FEFFDFFFFFDDF@D?F-BFFFFBCFA-@>AB/;/;;9F9FFF;FFDD.:A.AAD@;>=;EA9.>=DE-9:BB.9
@M03896:38:000000000-B4D98:1:1114:14573:15845 1:N:0:181
TACGAAGGGGGCTAGCGTTGCTCGGAATTACTGGGCGTAAAGGGCGCGTAGGCGGCGCCCCAAGTCAGGCGTGAAATTCCTGGGCTCAACCTGGGGACTGCGCTTGATACTGGGTTGCTTGAGGATGGAAGAGGCTCGTGGAATTCCCAGTGTAGAGGTGAAATTCGTAGATATTGGGAAGAACACCGGTGGCGAAGGCGGCGAGCTGATCCATTACTGACGCTGAGGCGCGACAGCGTGGGGAGCAAACA
+
ABBAA>AABDAAEFGC22E2AFGBE2FFHHHHHHHHGFGEGHHGGFEEEFEDFFEEG/>EGGCFBG2BBBCCDDF?FGHHGHHGHHHBFGHHHFEGEDHHH<CADECGGH=0<<<<-CGGGF0;0;CC;GHHHG;?F?AEFDFGGGFF;FFFF9F;FFCGGGGFFFABBEEFFFF/BEFFFFFFFFFDA9BDFBDFCFE@FFFFFBDB/99;BBFBFFFFFFDD9:9EED=@-@A@EB9ABCA.@A?FFF.
@M03896:38:000000000-B4D98:1:1114:22866:27051 1:N:0:181
TACGGAGGGTGCAAGCGTTAATCGGAATTACTGGGCGTAAAGCGCACGCAGGCGGTTTGTTAAGTCAGATGTGAAATCCCCGGGCTCAACCTGGGAACTGCATCTGATACTGGCAAGCTTGAGTCTCGTAGAGGTGGGTAGAATTCCAGGTGTAGCGGTGAAATGCGTAGAGATCTGGAGGAATACCGGTGGCGAAGGCGGCCCCCTGAACGAAGACTGACGCTCAGGTGCGAAAGCGTGGGGAGCAAACA
+
>3>>>AADDAA>4AF4E2E2ABFAA2BFHFHHGFEHEGEBBGGDEEEECFGEEEEEEGGGHGBFFGBBBFGFGHF?BGH3FEGGGGGB3BFGCGCGHFHHGHHGGFGH?F?2??C2??GHB??GGHD?<CF<GH1..-C<.==D===0=C/CD<D=@ACDEFHHHHGCEA.B0;CB;CF..A/CBFG.9ABDFFFFFBE=FFD9BABE./;:.9D9FFFFFFF?FFBFF/;;;->.BDDFD;B?CFFFFF.
@M03896:38:000000000-B4D98:1:1114:22867:27071 1:N:0:181
TACGGAGGGTGCAAGCGTTAATCGGAATTACTGGGCGTAAAGCGCACGCAGGCGGTTTGTTAAGTCAGATGTGACATCCCCGGGCTCAACCTGGGAACTGCATCTGATACTGGCAAGCTTGAGTCTCGTAGAGGGGGGTAGAATTCCAGGTGTAGCGGTGAAATGCGTAGAGTTCTGGAGGAATACCGGTGGCGAAGGCGGCCCCCTGAACGAAGACTGACGCTCAGGTGCGTAAGCGTGGGGAGCAAACA
+
>3>>>AAB@AAAB5FA22E2ABDB22BFGFHHHGHHGGG1FHGFEEFCGGGG?0>E>EFHHB@FGHFF@GHFGF@FGHF/FEFEGGHHFHHHHHFEGFBGHHFFHFHHFG>2??F1?FHHHA?FGHHFFCF.1<.--=BAA;/;FBB/9/9BBBFB@;A>9B/FFFDDD@.9/;/;BE;9ADFFFFF?CFF?.-@--:A-@-;@DC;../9;.;A;BFB9/.9ADAB/B;9-.9../;.9@FF.;.ABBF.
@M03896:38:000000000-B4D98:1:1114:12193:27842 1:N:0:181
TACAGAGGGTGCAAGCGTTAATCGGAATTACTGGGCGTAAAGCGCGCGTAGGTGGTTTGTTAAGTTGGATGTGAAATCCACGGGCTCAACCTGGGCACTGCATTCAAAACTGACTGACTAGAGTATGGTAGAGGGTGGTGGAATTTCCTGTGTAGCGGTGAAATGCGTAGATATAGGAAGGAACACCAGTGGCGAAGGCGACCACCTGAACTAATACTGACACTGAGGTGCGAAAGCGTGGGGAGCAAACA
+
ABBAAFCABA2A4BFA22E22BDBBA2FHGFHGFHHGGEBFHGGGEFEEFEG53BE1FAGHHFE4B4B3BCGHBF@F3B331/>EEGBBEFH00F/BEGGHHG2B22BGG?B??B@1@F@@F1@@@G022<?FGFDEC/>>GGHH1F=G<<FF>GG?<<CGHHHGH.CEGGHHC0;0;C..CFF/CF.;CFG;@BG?CE-;-@-EEFF/;9;//9BBBFBF/;FFBFF/AB@A@BFBD9A-@?E=DEFFF.
@M03896:38:000000000-B4D98:1:2101:12256:2860 1:N:0:181
TACGGAGGGTGCAAGCGTTAATCGGAATTACTGGGCGTAAAGCGCACGCAGGCGGTTTGTTAAGTCAGATGTGAAATCCCCGGGCTCAACCTGGGAACTGCATCTGATACTGGCAAGCTTGAGTCTCGTAGAGGGGGGTAGAATTCCAGGTGTAGCGGTGAAATGCGTAGAGATCTGGAGGAATACCGGTGGCGAAGGCGGCCCCCTGGACGAAGACTGACGCTCAGGTGCGAAAGCGTGGGGAGCAAACA
+
ABBB@ABBC?AAFGB4A2EEFGHFEEFFHGDB53BBEEEGHHHGG?EEFGGEGGECGGGHGHFHHHGHFHGGHHHHHHHHGGGGGGHGGGHHHHGGHGHGHHHHHHGHHHFDGHHHGGGGGGFGGGGHFGGFHHEC@=9AEBFFFFFFFF/;:;;;@@;:AFFFFFDADCEFFFFFFFFFFDFFFFFFFCFFFFFFFFFFFAAFFDCEFFF;F-DBFFFFFFFAADBBBFFDDBDFFFDFFFFFAD.9BF?
@M03896:38:000000000-B4D98:1:2101:12241:2870 1:N:0:181
TACGGAGGGTGCAAGCGTTAATCGGAATTACTGGGCGTAAAGCGCACGCAGGCGGTTTGTTAAGTCAGATGTGAAATCCCCGGGCTCAACCTGGGAACTGCATCTGATACTGGCAAGCTTGAGTCTCGTAGAGGGGGGTAGAATTCCAGGTGTAGCGGTGAAATGCGTAGAGATCTGGAGGAATACCGGTGGCGAAGGCGGCCCCCTGGACGAAGACTGACGCTCAGGTGCGAAAGCGTGGGGAGCAAACA
+
BCBBBBBCBAAABGFE22EEFGHFEFGGHHDBBBBBEAEFHHHGG?EEECF?FGGCFGGHHHHHHH@FGGHGHGHGHHHHGGGGEGHGHGHHHHGFFEGFHHHHHHHHHHD2GHHFGHHHFGFGHHHGFEGGHHGGG;9AEFFFFFFFFF0FB;;;@@;@EFFFFFA;DFFFFFFFFFFFFFFFEFFFFBFFFFFAADEADFFDFFCAFFFFFFFFFFFFFDDFFFFFFFFFDFFFFFDDFFA.DDEFFFF
@M03896:38:000000000-B4D98:1:2101:13533:8778 1:N:0:181
TACGGAGGGTGCAAGCGTTAATCGGAATTACTGGGCGTAAAGCGCACGCAGGCGGTTTGTTAAGTCAGATGTGAAATCCCCGGGCTCAACCTGGGAACTGCATCTGATACTGGCAAGCTTGAGTCTCGTAGAGGGGGGTAGAATTCCAGGTGTAGCGGTGAAATGCGTAGAGATCTGGAGGAATACCGGTGGCGAAGGCGGCCCCCTGGACGAAGACTGACGCTCAGGTGCGAAAGCGTGGGGAGCAAACA
+
BCCBBBBBCAAAGGFA22EEFGHFEEGGHHFBBBBBEEFGHHHGGCEEGGFCGFGEGGGHHHHHHHDFFHHHHHHHHHHHGGGGEGHGFCGGGHEGHGHHHHHHHHGHHHFFHHHGGGHHHHFHHHHHFGGGHHGGGFADEFFFFFFFFFBFF;;B;;;CEFFFFF:;AFFFFFFFFEFFFFFFFFFFBCFDFADFFFE@FFFFFF;;AFFAFFFDFFFFFFFFFFFFFFFFFFFFFFDDFFAFDAEBFF.
@M03896:38:000000000-B4D98:1:2101:15411:11893 1:N:0:181
TACGGAAGGTCCGGGCGTTATCCGGATTTATTGGGTTTAAAGGGAGCGTAGGCCGTGAGGTAAGCGTGTTGTGAAATGTAGGCGCCCAACGTCTGCACTGCAGCGCGAACTGCCCCACTTGAGTGCGCGCAACGCCGGCGGAACTCGTCGTGTAGCGGTGAAATGCTTAGATATGACGAAGAACCCCGATTGCGAAGGCAGCTGGCGGGAGCGTAACTGACGCTGAAGCTCGAAAGCGCGGGTATCGAACA
+
ABAAABBACFFFCE?A22EAEGHEAEGGHFFHBBA1FEHHHHCGHGGGFGGGHHGEEFFGFHHGHEAEDHHHGHHHFGGHHHGGGGG?FA<?GFEGFGGFHHHHGGCCCGFFB?GGGDGGFGBFFHGGDGGG@CCD?ADCADCCFFFAFBAD;;;BB@;@EFFFFBBFFFFFFFBFFDEADFFFFFFDCFFEFFFFADE?AFFFBA@@DCFDDADFFFFFFFFFADFFEBFDFFFAF?CFAF-:;;.AFF=
@M03896:38:000000000-B4D98:1:2101:23372:14120 1:N:0:181
TACGGAAGGTCCGGGCGTTATCCGGATTTATTGGGTTTAAAGGGAGCGTAGGCCGTGAGGTAAGCGTGTTGTGAAATGTAGGCGCCCAACGTCTGCACTGCAGCGCGAACTGCCCCACTTGAGTGCGCGCAACGCCGGCGGAACTCGTCGTGTAGCGGTGAAATGCTTAGATATGACGAAGAACCCCGATTGCGAAGGCAGCTGGCGGGAGCGTAACTGACGCTGAAGCTCGAAAGCGCGGGTATCGAACA
+
ABBAABCCCFFFGGEA22E2GGHEFGGGHFFHBBG?FGHHHHHGHGGGGFGGHHG@EFEGFHHHHG1EAHGGGHHHHFFFHHHCEGG?FA?GHGEGFHFGGHHHGGCCDGFFF?GFDAC>FGC>GGFGDGGG@A@A-@DGDAFFFFFFF@=A;;;;C@;@FFFFBBBFFFFFFFFFFFFFFFFFFFFF@BFFFFFFAFEFFFFFFDDDFF;DFDDFFFFBFDDD.DB:BFFDAFFFFDFF-C;@FFF?FF=
@M03896:38:000000000-B4D98:1:2101:23354:14130 1:N:0:181
TACGGAAGGTCCGGGCGTTATCCGGATTTATTGGGTTTAAAGGGAGCGTAGGCCGTGAGGTAAGCGTGTTGTGAAATGTAGGCGCCCAACGTCTGCACTGCAGCGCGAACTGCCCCACTTGAGTGCGCGCAACGCCGGCGGAACTCGTCGTGTAGCGGTGAAATGCTTAGATATGACGAAGAACCCCGATTGCGAAGGCAGCTGGCGGGAGCGTAACTGACGCTGAAGCTCGAAAGCGCGGGTATCGAACA
+
ABBAAAABBFFF?EEA22E2FGHEFEGGHBGGBAAAFGHHHHHGGFGCEFGGHHGEEFEGCHFGHGAEDGHHGEFHGFFFHEH?EGGGHA??GFFFBGGGHHHGFF/BCGFDG?FFGDFFGFGFHHGGCGGG@A@C--A??BC@BFDAFABDE;;;>;;@EFFFFB;BFFFFFFBFF?EDFFFFFFFFAFFFFFADFFAFDFFFBA9@BFFA@;ADDFFFFFDFDAB/FBB.9FDFFDAFFFB-;BDEFF;
@M03896:38:000000000-B4D98:1:2101:23370:14139 1:N:0:181
TACGGAAGGTCCGGGCGTTATCCGGATTTATTGGGTTTAAAGGGAGCGTAGGCCGTGAGGTAAGCGTGTTGTGAAATGTAGGCGCCCAACGTCTGCACTGCAGCGCGAACTGCCCCACTTGAGTGCGCGCAACGCCGGCGGAACTCGTCGTGTAGCGGTGAAATGCTTAGATATGACGAAGAACCCCGATTGCGAAGGCAGCTGGCGGGAGCGTAACTGACGCTGAAGCTCGAAAGCGCGGGTATCGAACA
+
ABAAABCCCFFFFG?A22EEFGGEFFGGHCGHBFA1FGHHHHHGHGGGGGGGHHG@EFEGFHHGHGAEAHHHGFGHGFGHHHGCEGGCFAEGHFEGGHHFHHHHGGCCDG?FF?FFGDGFGHCFHHGGDGGGC@DFC?GACFFFFFFFFCAD;;;;@;;;EFFFFFBFFFFFFFBFFBEDFFFFFFFD=DFFFFFFFFEFFFFFFAD@@F=A@;ADFFFFFFFFFFFFFFFFFFFDFFFBAFBABBAEFF;
@M03896:38:000000000-B4D98:1:2101:2257:14393 1:N:0:181
GAGTCACGGATTGTCCTATAATTAGAAACCCCGGTAGTCCGGCTGACTGACTTAGTCTCCATCTCGTATGCCGTCTTCTGCTTGAAAAAAAAAATAATGATTATAACACATGTCTCATGTTTTTGGATTTCAAAGTGTCTATACAACATACTTGCATATCATAATGTGGTTTAGACAACACTTTTAATTTGTTTCATTATGTTTATCTAGTCTTATCATGTCTGTTATGTTATATCTGATGAACATACATA
+
>A11>1D>A1>AG1BBG3F1FDF3A3FGBGABEE0A/B2F/E/A/0BF11F1F11B22AFG1DD10A/B>DF/?>BFF211@BG0@11>EEEEE0<12222B2222>11/11B2222212220/>/1@1122211111111111111/01111111111<111111<11<<</000=/...000:0000;00/:000000;:0;000;0;00000;00;000000;000900;00000000000;900000
@M03896:38:000000000-B4D98:1:2101:27975:16298 1:N:0:181
TACGGAGGGTGCAAGCGTTAATCGGAATTACTGGGCGTAAAGCGCACGCAGGCGGTTTGTTAAGTCAGATGTGAAATCCCCGGGCTCAACCTGGGAACTGCATCTGATACTGGCAAGCTTGAGTCTCGTAGAGGGGGGTAGAATTCCAGGTGTAGCGGTGAAATGCGTAGAGATCTGGAGGAATACCGGTGGCGAAGGCGGCCCCCTGGACGAAGACTGACGCTCAGGTGCGAAAGCGTGGGGAGCAAACA
+
AAAA@AADD22>FEGCA2AE2GHEAEFGHDE55BAAAAEECGGGGCFEFEFGGFG?EGGHGB@GGF4BGGFFGF4DHGGHAEGEEGFEBGHHHHGFCEBDGEGGFGGHHH?2FGH<FGCFFHFDFFGGFFFFHHGGGFADFFFFFFFFF//9;;;;@=;@EFBFB;;;A=E9BFFFFBFFF?BFFFF9>9@DFD;FFBECAFFFFFBEAB.@DA??9FFFF?DAAD//:B;9A@DDFF..@;FEFD?/BFF
@M03896:38:000000000-B4D98:1:2101:18731:18550 1:N:0:181
TACGGAGGGTGCAAGCGTTAATCGGAATTACTGGGCGTAAAGCGCACGCAGGCGGTTTGTTAAGTCAGATGTGAAATCCCCGGGCTCAACCTGGGAACTGCATCTGATACTGGCAAGCTTGAGTCTCGTAGAGGGGGGTAGAATTCCAGGTGTAGCGGTGAAATGCGTAGAGATCTGGAGGAATACCGGTGGCGAAGGCGGCCCCCTGGACGAAGACTGACGCTCAGGTGCGAAAGCGTGGGGAGCAAACA
+
ABBBABBCCAAAFFGE22EAFGHBEEFGHHDBBBBBAEEGHHHGGCGFGGGFGGGCEGEHHHFHHHFGHHHHHHHHHHHHGGCFEGHGGFHHHHGFHGHHHHHHHHHHHHGFGHHGGGHGFGCHHHGFFEEGGHGGGF>DFFBFFFFFFFFFB;;:@;;CFFFFFF;;DFFFFFFFFFFFFFFFFFFFF=CFFFFCFFF@BCFFFFCFFB.@-;DDFFFFFFFDDFFFFFFAD;AFB;9ABD=.9:99BA.
@M03896:38:000000000-B4D98:1:2101:21091:22440 1:N:0:181
TACGGAGGGTGCAAGCGTTAATCGGAATTACTGGGCGTAAAGCGCACGCAGGCGGTTTGTTAAGTCAGATGTGAAATCCCCGGGCTCAACCTGGGAACTGCATCTGATACTGGCAAGCTTGAGTCTCGTAGAGGGGGGTAGAATTCCAGGTGTAGCGGTGAAATGCGTAGAGATCTGGAGGAATACCGGTGGCGAAGGCGGCCCCCTGGACGAAGACTGACGCTCAGGTGCGAAAGCGTGGGGAGCAAACA
+
BCBAABCCCAAAFGFF22EEFGHFEEGGHHFCBBFAEAFFHHHGG0EEFGGCGGGGGGGHGHHHHH4BGGHGHHHHHHHHGGGGEGHGHFHHHHGHHGHHHHHHHHHHHHFFHHHFFGGHFGFHHHHGFGGGHHDCGFAAEFFFFFFFFFBFF;;:@;;BEFFFFFA;DCEFFFFFFFFFFFFFFFFFF:DFFFFFFFFFFFFFFFFAFFFFDFFDBFFBFFFFFFFBBFF@ADFFFFFFFFFFFF.FF?.
@M03896:38:000000000-B4D98:1:2101:21108:22446 1:N:0:181
TACGGAGGGTGCAAGCGTTAATCGGAATTACTGGGCGTAAAGCGCACGCAGGCGGTTTGTTAAGTCAGATGTGAAATCCCCGGGCTCAACCTGGGAACTGCATCTGATACTGGCAAGCTTGAGTCTCGTAGAGGGGGGTAGAATTCCAGGTGTAGCGGTGAAATGCGTAGAGATCTGGAGGAATACCGGTGGCGAAGGCGGCCCCCTGGACGAAGACTGACGCTCAGGTGCGAAAGCGTGGGGAGCAAACA
+
AAA1>1ADDA1>111A00A00BFAA00BFFBBBB/AAE///DGFGGGGGGE/EEE@EEEFFB2GGHFB1FGGEDE>FGHHG?G/>EH1FCGHHHGHHGH1F1FGGF>G2FFFFGFFFGGHB?FFFFHFFCE.D0C-<99-;99BFFF:9B9BB9;99-;-AF/;BF9;B-EB/BFFFFFFFFFFFFFF;@@FF-9>-AE@@>?@@@?F-B--@-AA9/:;FAFBFF/BF9B>B9-A/9AB?-@A-99B/FA
@M03896:38:000000000-B4D98:1:2102:10979:2649 1:N:0:181
TACGGAAGGTCCGGGCGTTATCCGGATTTATTGGGTTTAAAGGGAGCGTAGGCCGTGAGGTAAGCGTGTTGTGAAATGTAGGCGCCCAACGTCTGCACTGCAGCGCGAACTGCCCCACTTGAGTGCGCGCAACGCCGGCGGAACTCGTCGTGTAGCGGTGAAATGCTTAGATATGACGAAGAACCCCGATTGCGAAGGCAGCTGGCGGGAGCGTAACTGACGCTGAAGCTCGAAAGCGCGGGTATCGAACA
+
BBBBBAAAACFFCFA222E2ABDBEAEGHFHHHHHGGGHHDHHGHGGGGGGGHHGGEFGHBGFFGFG1?FFGGHHDBGGFHHEGGFGCEEFHHF/FFGHGHHFHGFCBCD?????FDFHHHGCFHGGGGGGF@D?CCGBAA;@CFFFFF@=AA9FFFD9@AFBFFFFFBFFFF;BBBAE;DDFFFFFABFFEFFFFFFFF?AFFF9>9@BCDFDFFDFFFFFFFFF/;FFFF@FFDBAAA>D@DFFFEFF;
@M03896:38:000000000-B4D98:1:2102:17028:3126 1:N:0:181
TACGTAGGTGGCAAGCGTTGTCCGGAATTATTGGGCGTAAAGCGCGCGCAGGCGGTTTCTTAAGTCTGATGTGAAAGCCCACGGCTCAACCGTGGAGGGTCATTGGAAACTGGGGAACTTGAGTGCAGAAGAGGAGAGTGGAATTCCACGTGTAGCGGTGAAATGCGTAGAGATGTGGAGGAACACCAGTGGCGAAGGCGACTCTCTGGTCTGTAACTGACGCTGAGGCGCGAAAGCGTGGGGAGCGAACA
+
>AAA>FFAF4AFBCF4A2E2ABDEE?AFHFDGFHGHEEFFGHHGGGGGGGGGGGGGGGHHHHBFBGH4BFFFHHHGFHHHHGEEGGGFFGHG?GC//B@?FHHHHHGFHF?1??><CFHHHGCFGHHHHHHHGHGDFDCFCGGFHHHFCCCGC;;<AA;AEFGGFGECDFGGFFGCFGFEDGGGGGGEF:BFFFFFFFFFFFFFBBFFFFBBFBBFFFFFFFFFFDA:ADFFFFADBDDDCCA.>A-:@@-
@M03896:38:000000000-B4D98:1:2102:17034:3143 1:N:0:181
TACGTAGGTGGCAAGCGTTGTCCGGAATTATTGGGCGTAAAGCGCGCGCAGGCGGTTTCTTAAGTCTGATGTGAAAGCCCACGGCTCAACCGTGGAGGGTCATTGGAAACTGGGGAACTTGAGTGCAGAAGAGGAGAGTGGAATTCCACGTGTAGCGGTGAAATGCGTAGAGATGTGGAGGAACACCAGTGGCGAAGGCGACTCTCTGGTCTGTAACTGACGCTGAGGCGCGAAAGCGTGGGGAGCGAACA
+
>>AA>CF@D4AFFFFA22E2ABDEE?AFHFGHFGEGGFEDFHHGGCGEGCEEGGGGGGHHHHHHGHH4FHGGHGGFHHHHHGGGGGGEGGHGCGF?EGDBGGGHHGGGFH?1??>?DEHHHHGFFGGHFHFGGFGDHFCDEGGHFHHFHACEC:CC-;;;AFFGBFE9EDFGGFFCFFFFBAFGFGG?A;BFFFFFFDFAFFFFFFFFFF0;/;BBFBFFFFFFFFFFFFFFFDAAFD.D=BFFF?-:@D-
@M03896:38:000000000-B4D98:1:2102:7738:6056 1:N:0:181
TACGGAGGGTGCAAGCGTTAATCGGAATTACTGGGCGTAAAGCGCACGCAGGCGGTTTGTTAAGTCAGATGTGAAATCCCCGGGCTCAACCTGGGAACTGCATCTGATACTGGCAAGCTTGAGTCTCGTAGAGGGGGGTAGAATTCCAGGTGTAGCGGTGAAATGCGTAGAGATCTGGAGGAATACCGGTGGCGAAGGCGGCCCCCTGGACGAAGACTGACGCTCAGGTGCGAAAGCGTGGGGAGCAAACA
+
AAA?3>ADBBA>EFFA22F2ABGBB2FFHGHHFEHGCEEEHHHGGGEAFFGGGFGGGGGHGHHHHHHHHHHHGHFBFGHHGEGEEEHHGHHHGAFHHFHHHHHHHFHHHH?>?GG2FHHHCGCGHHHFFDG.DGDCGAFFFFFFFFF;;BBBFBFFD@A>EFFFFFDFFFEE/;FFFFFFFFFFFFFF;@>?;@BFDDEB-BFFFDF9AFFF@=DABFFFFFFDDA/B9FF;ADAAFDD?AF;E@A.BFF.
@M03896:38:000000000-B4D98:1:2102:7731:6073 1:N:0:181
TACGGAGGGTGCAAGCGTTAATCGGAATTACTGGGCGTAAAGCGCACGCAGGCGGTTTGTTAAGTCAGATGTGAAATCCCCGGGCTCAACCTGGGAACTGCATCTGATACTGGCAAGCTTGAGTCTCGTAGAGGGGGGTAGAATTCCAGGTGTAGCGGTGAAATGCGTAGAGATCTGGAGGAATACCGGTGGCGAAGGCGGCCCCCTGGACGAAGACTGACGCTCAGGTGCGAAAGCGTGGGGAGCAAACA
+
ABBAA3ADBBAAFGGF22E2ABFBA2BFHFHHFAFFFGGECGGFGGGFGGGGGGGGGGGHHFGGHHHFHHHHHGGHGHHHGFGGEGHHGHHHCHFHHFHGHGHHHHFHHH?@?GFCFHHHFF1GHHHFFDGFHFFGGFDFEBBFFFFFBBBFF;;B;;;@EFFFFF;DDFFFFBFFFFFFFBFFFFFFDDFBFDFFFFA@=FFFFFFAAFFFF=D.BFFBFDAFFFFBFFF;A-9:FDFFFFF?@DFFFFF
@M03896:38:000000000-B4D98:1:2102:7752:6078 1:N:0:181
TACGGCGGGTGCAAGCGTTAATCGGAATTACTGGGCGTAAAGCGCACGCAGGCGGTTTGTTAAGTCAGATGTGAAATCCCCGGGCTCAACCTGGGAACTGCATCTGATACTGGCAAGCTTGAGTCTCGTAGAGGGGGGTAGAATTCCAGGTGTAGCGGTGAAATGCGTAGAGATCTGGAGGAATACCGGTGGCGAAGGCGTCCCCCTGGACGAAGACTGACGCTCAGGTGCGAAAGCGTGGGGAGCAAACA
+
>>>1>1>>0>A>11BA//E/ABDBA/FFHCGHDB/BEEGE/DFEEEE/EE/EEEEGEFAGFGFFGHFF<F1G12>BFGHGGC/<>CGF1FGH0?/FGGG1FFHHG1FGGH>1/=<<EGHHC<CGHHG/;::.;C.-9-@BEF9FFFB://;BF/9;>@B@EFFBF:-;-9-/;BFF9BFA--BF/BB99@9BA-;---;99;@AEB@-9BF;@-BB;FB/9A;BBBF/;99-:--:B-AB<-=E-;-;FF-
@M03896:38:000000000-B4D98:1:2102:26388:8252 1:N:0:181
TACGGAGGGTGCGAGCGTTGTCCGGATTTATTGGGTTTAAAGGGTGCGTAGGCGGCTTGTTAAGTCCGGGGTGAAAGCCCACAGCTCAACTGTGGAACTGCCCTGGATACTGGCAAGCTTGAGTCCAGACGAGGTTGGCGGAATGGATGCTGTAGCGGTGAAATGCATAGATAGCATCCAGAACCCCGATTGCGAAGGCAGCTGACTAGGCTGGCACTGACGCTGAGGCACGAAAGCGTGGGGAGCGAACA
+
BCBBA?ABBAAAECE?A2E2ABDBA2EGHCGHHHHGFGHGFHHGHFEEFGGGHGGGEGGHHGGFGHH1EEFGGGEBGFHFGEGFHHHBBCG?FGGHGFHGHHHHFHFFGH?<?FG?FEHHFG<GGGGFGGGFGGDFBCC?;;CEHHGGFFFBCBCFC;=@EFBBFFBFGFFGFGFFFGFFFBFFFFFF;FFEFDCCFDEF?DEFFFFB/B/FAAABBFFBF?DFDFFAFFAAAADFFFFFAFFFADFFFFB
@M03896:38:000000000-B4D98:1:2102:13676:9146 1:N:0:181
TACAGAGGGTGCAAGGGTTAATCGGAATTACTGGGCGTAAAGCGCGCGTAGGTGGTTTGTTAAGTTGGATGTGAAATCCCCGGGCTCAACCTGGGAACTGCATTCAAAACTGACTGACTAGAGTATGGTAGAGGGTGGTGGAATTTCCTGTGTAGCGGTGAAATGCGTAGATATAGGAAGGAACACCAGTGGCGAAGGCGACCACCTGGACTAATACTGACACTGAGGTGCGAAAGCGTGGGGAGCAAACA
+
BBBBBDFB@?AAF5FA24B4BBGBA2FFHHHHFFGHGGFFHHHGGCFFEGGGFGGGGHGHHGHHHHH3GGHHHGHHGFHHGGGGGGHEBGHHHHGHHFHGHHGHHFHGHHB?B?FFHGHFGD@@FGFGFGHHGHF?FC?CCGGHHHHHH11<>=DDD<<AEHFHFGEDGGGHHCGC<GFHGFFGGGGEGGGGEFGGGGE?DFFAFFFFFFFFFFFFFFF9FFFFFFFEFFFAA@FDFFFFFFFFFFFFFF.
@M03896:38:000000000-B4D98:1:2102:6367:10426 1:N:0:181
TACGGAGGGTGCAAGCGTTAATCGGAATTACTGGGCGTAAAGCGCACGCAGGCGGTTTGTTAAGTCAGATGTGAAATCCCCGGGCTCAACCTGGGAACTGCATCTGATACTGGCAAGCTTGAGTCTCGTAGAGGGGGGTAGAATTCCAGGTGTAGCGGTGAAATGCGTAGAGATCTGGAGGAATACCGGTGGCGAAGGCGGCCCCCTGGACGAAGACTGACGCTCAGGTGCGAAAGCGTGGGGAGCAAACA
+
ABB@A>ADBAAACGFCA2E2ABGBE?FGHHHHGGHGGGGGHHHGGCFEGGGCGGGGGGGHGGGGGHHFGHHGHHGFGHHHGGGGFGHFFGHHGHFGHGHHHHHHHGHHHH?DFGHGGHHHHFGHHHGGFEGEGHGDGFFFFFFFFFFFFFBFFBFFCD:CEFFFFFAAAFFFFFFFFFFFFFFFFFFFFDFFFFFFFFFDFFFFFFDEEFFFCCFDFFFBFFDFFFFFFFFCDFFFFFAADFFFFBFFFF?
@M03896:38:000000000-B4D98:1:2102:14897:11970 1:N:0:181
TACGTAGGGTCCGAGCGTTGTCCGGAATTATTGGGCGTAAAGGGCTCGTAGGCGGTTTGTCGCGTCGGGAGTGAAAACACGGGGCTTAACCCCGTGCCTGCTTCCGATACGGGCAGACTAGAGGTATGCAGGGGAGAACGGAATTCCTGGTGTAGCGGTGAAATGCGCAGATATCAGGAGGAACACCGGTGGCGAAGGCGGTTCTCTGGGCATTACCTGACGCTGAGGAGCGAAAGTGTGGGGAGCGAACA
+
ABAAAFFBBFFBGCG?E2E2ABDBAAEFHHHHGGHHFFGGGHHGGFGEEGGGHGGGGGGHGG?>>>E/>EEEHFHHFCGFGFGGCCHHFHHHGCDGGEHFHHHHHGDFGG..<CGGGGHCGFCG;GFFGHHHGGDAGFBD;AEEGGGGGFBFC;;C?;;@EFFFFFDFFFFFFFFFFFFFFFFFFFFFF>DFFDFFFBADFDFFFFF/BFEFFFFFFFFFFDDF.AFEBA;@@BAFFFFFADA?DABB;B-
@M03896:38:000000000-B4D98:1:2102:15677:15616 1:N:0:181
TACGGAGGGTGCAAGCGTTAATCGGAATTACTGGGCGTAAAGCGCACGCAGGCGGTTTGTTAAGTCAGATGTGAAATCCCCGGGCTCAACCTGGGAACTGCATCTGATACTGGCAAGCTTGAGTCTCGTAGAGGGGGGTAGAATTCCAGGTGTAGCGGTGAAATGCGTAGAGATCTGGAGGAATACCGGTGGCGAAGGCGGCCCCCTGGACGAAGACTGACGCTCAGGTGCGAAAGCGTGGGGAGCAAACA
+
AAAA3AADBAAABGGCA2E2ABGBE?FFHHHHHBGGGGGGHHHGGCEEFFGCEEGGGGGFFG4B4F4FGHHFG4B4GHHHG@GGFGFGHHHHHFEFHGHHFHHHFGHFGHFFHHHFGHHHFA1?FHFC/C.<GHGC?F@.;FFFFFFBFF/F/;;9999;ABFBFF;;9B./9FFFFBFFFDFFFFFDFFFFF@;-BD9-B-9-@=-;.BFA;-AABFF9BAD.A.;F///-.99.9AFFFCF.9;.BBA9
@M03896:38:000000000-B4D98:1:2102:15693:15628 1:N:0:181
TACGGAGGGTGCAAGCGTTAATCGGAATTACTGGGCGTAAAGCGCACGCAGGCGGTTTGTTAAGTCAGATGTGAAATCCCCGGGCTCAACCTGGGAACTGCATCTGATACTGGCAAGCTTGAGTCTCGTAGAGGGGGGTAGAATTCCAGGTGTAGCGGTGAAATGCGTAGAGATCTGGAGGAATACCGGTGGCGAAGGCGGCCCCCTGGACGAAGACTGACGCTCAGGTGCGAAAGCGTGGGGAGCAAACA
+
ABBBAAABCAAAB5GAE2E2AFGFE2FGHHHHFGHGGGGFHHHGGFGGGGGGGGGGGGGHHHHHGHHEHHHGHHGFGHHHGGGGGGHGGHHHHHGHHGHHHHHHHHHHHH?DFGGCFHHHHHCHHHGGFGFFGHGDGFFFFFFFFFFFFFFFF;BFF>;@EFFFFFDDFFEFFFFFFFFFFFFFFFFFFFFFFFFFFAABFFD@FFC?EFFFFFFFFFFFFFFFFFFFFFFDDCAAFF9ADFFEDFFFFF?
@M03896:38:000000000-B4D98:1:2102:15690:15648 1:N:0:181
TACGGAGGGTGCAAGCGTTAATCGGAATTACTGGGCGTAAAGCGCACGCAGGCGGTTTGTTAAGTCAGATGTGAAATCCCCGGGCTCAACCTGGGAACTGCATCTGATACTGGCAAGCTTGAGTCTCGTAGAGGGGGGTAGAATTCCAGGTGTAGCGGTGAAATGCGTAGAGATCTGGAGGAATACCGGTGGCGAAGGCGGCCCCCTGGACGAAGACTGACGCTCAGGTGCGAAAGCGTGGGGAGCAAACA
+
BBBABBBDBAAABEFC22A2ABGBAEAFHGHHFGHGEEGGHHHGGFGEGCECGGGGGGGHHHDGGHHFHFFFGFFHHHHGGGGGGGHHHHHHHHGHHGHGGFHHHHHGFHFDFGGFGHHHHHCGFFHFFGGEGCE<AABFEFFFFFFFFFBFB;;BD@:;AFFFFFA9ADFFFFFFFFFFFFFFFFFFF;BDFBADFFFAFF;;=@@EFFFF-@DAFFFBFDDFFFFFFFFFDF-.BD.;B-BEBDEFFF9
@M03896:38:000000000-B4D98:1:2102:7939:16799 1:N:0:181
TACGTAGGGTGCGAGCGTTGTCCGGATTTATTGGGCGTAAAGGGCTCGTAGGCGGTTGATCGCGTCGGAAGTGTAATCTTGGGGCTTAACCCTGAGCGTGCTTTCGATACGGGTTGACTTGAGGAAGGTAGGGGAGAATGGAATTCCTGGTGGAGCGGGGGAATGCGCAGATATCAGGAGGAACACCAGTGGCGAAGGCGGTTCTCTGGGCCTTTCCTGACGCTGAGGAGCGAAAGCGTGGGGAGCGAACA
+
AAAA11C111>>AE?EEAE0AAD0E0AEGGBG1FGG?AE?G21EFC/E/ABA1/>>>/>2F/>>>E@@@FE1BFGGEHEGFHH<BCHGHHHFG0CCF@CCACGD1<?</<FCG<F@FGHH111>1<CE<DGGGAC@.:CHGCGEB0CF0C/GG.9C-;-:-9A-BFAB?@-9B/;/9//9--BAFFF-9:BBA-=-9A->@-;EBF///9-;ABFBFB/9;AA----;/;9-9@@B/-;A@@<-9A@-9--
@M03896:38:000000000-B4D98:1:2102:28674:16804 1:N:0:181
TACGGAGGGTGCAAGCGTTAATCGGAATTACTGGGCGTAAAGCGCACGCAGGCGGTTTGTTAAGTCAGATGTGAAATCCCCGGGCTCAACCTGGGAACTGCATCTGATACTGGCAAGCTTGAGTCTCGTAGAGGGGGGTAGAATTCCAGGTGTAGCGGTGAAATGCGTAGAGATCTGGAGGAATACCGGTGGCGAAGGCGGCCCCCTGGACGAAGACTGACGCTCAGGTGCGAAAGCGTGGGGAGCAAACA
+
ABB@AABDDAAABFGAE2AAABFFD?FFHFHHFFGGFEAAFGFGG?EEGGGGGGGGGGGHHHFFBGHEHHDBGFGFGHHHGGGGGGHEGHHGHHEHFEGHHHHHHGFFHH?2?FGBFHHHHF?FFGGHFGGEHHFCCFFFFFFBFFFFFF/BB:;:9;;;;BFFFFDADFEFFFFFFFFFFFFFFFFFC;BFFFFFFFFCFFCCFFFFFFEFC@FFFFFFBDFFFFFFFFF@DFADFFAABFC?DFEBFF.
@M03896:38:000000000-B4D98:1:2102:28678:16822 1:N:0:181
TACGGAGGGTGCAAGCGTTAATCGGAATTACTGGGCGTAAAGCGCACGCAGGCGGTTTGTTAAGTCAGATGTGAAATCCCCGGGCTCAACCTGGGAACTGCATCTGATACTGGCAAGCTTGAGTCTCGTAGAGGGGGGTAGAATTCCAGGTGTAGCGGTGAAATGCGTAGAGATCTGGAGGAATACCGGTGGCGAAGGCGGCCCCCTGGACGAAGACTGACGCTCAGGTGCGAAAGCGTGGGGAGCAAACA
+
ABBBA3ADDAAABGF4E2E2ABFFE2EFHHHHFCGHGGGEFHHGGFGGGGGGGGGFGGGHHFHHFHHFHHHBFHFBBGHHGGGGGGHEFHHHHHGHHGHHHHHHHHHHGH?>??FCFHHHHEFFGHGHFGGCFHGGGFFFFFFFFFFFFFBFB;FBBB.@AFFFFFFFFFFFBFFFFFEFFFFFFFFFFDFFFFFFFBFDFFFFFFDEFFFFFFFAFB/9BFDDDDFFFFFA?=@?BD9A9@A.9AEBF..
@M03896:38:000000000-B4D98:1:2102:21727:24380 1:N:0:181
AATTAGAAACCCGAGTAGTCCGGCTGACTGACTTAGTCTCCATCTCGTATGCCGTCTTCTGCTTGAATAAAAAAATATAGAAAAAAACTTTAGTCAGATGGCATATAGCTCATACAATATGTTATAAAAATGCAAACTAAGTCAAACAGACTAACAAGAAATCACATACGAAAAACGAAGGTAGATAGTTTTGATACAATACAAGGCTGTCACATCCAATTTCAGCATAGAGTTGTAAAGTGCGGGAAAAA
+
AAABBFFB5FFAA2A2FFD6BAEAA22BFFFFHHHFEFGGGDHHHHFFEFEDBA10AADF5BDDGEH5ADB53>>1344443421//134B43444334332?33444444344333B?B44333?33320233330222<2>222<0220111111000011111=110...-0.<..../00<0000000..0000000/:0:..:..000000/0;0000000000900000;009000;-----...
@M03896:38:000000000-B4D98:1:2102:12755:27265 1:N:0:181
GAGTCACGGATTGTCCTATAATTAGAAACCCGTGTAGTCCGGCTGACTGACTTAGTCTCCATATCGTTTGCCGTCTTCTGCTTGAAAAAAAAAAAGAATATTATAACTTTAGTGTTCAATTTAGTTGTTGTAAGTATGTAAATACAAGATATAGATAATCAACGCAATCAAATTCTGCATTCATATACAAAGATTATATGGTTGTTGCGACTACTTGGATGATGTTACGATACAGTTGATGTACAAAAAAA
+
A?A1AFFAA1>AGDGFF3D1BBG3GFDF0BEE0E001AFGEGEEECGHH1FGG1AAGBGFGDBGEC0/BBFGEAE0F@FHBFFF0@F1>>E/EE///0112222221122211>22222>B222@21@/0<>22@222211111111101?111111111110.---.0000000<000000000000000//:000000000..:.0--;;-/900000:/000000....-//////9///////----
@M03896:38:000000000-B4D98:1:2102:16507:28378 1:N:0:181
TACGGAAGGTCCGGGCGTTATCCGGATTTATTGGGTTTAAAGGGAGCGTAGGCCGTGAGGTAAGCGTGTTGTGAAATGTAGGCGCCCAACGTCTGCACTGCAGCGCGAACTGCCCCACTTGAGTGCGCGCAACGCCGGCGGAACTCGTCGTGTAGCGGTGAAATGCTTAGATATGACGAAGAACCCCGATTGCGAAGGCAGCTGGCGGGAGCGTAACTGACGCTGAAGCTCGAAAGCGCGGGTATCGAACA
+
ABAAAA?AACDF?2A2A2A22FGEE?EEHCHHGGFAFFHFGHGGHFEEEGCEGHGGGFGH3F@FFEE1?FCFEF4BB3BFGHF?EEG??E?GH2?FDFGFHHHHFGFCDG?11???CAGHHF<>GGGCCGF@:C-A??9@;9@=FF?AAD=A;;BFD;;9./BF/BBFFFFFFF;;BDE@F?FFFFFC=@DEFDD@FFAADDFF.;-9-BDA9;.AAFFFFFADDD/FFFFA=BAAF?CDAD-;B99AFF-
@M03896:38:000000000-B4D98:1:2102:16481:28393 1:N:0:181
TACGGAAGGTCCGGGCGTTATCCGGATTTATTGGGTTTAAAGGGAGCGTAGGCCGTGCGGTAAGCGTGTTGTGAAATGTAGGCGCCCAACGTCTGCACTGCAGCGCGAACTGCCCCACTTGAGTGCGCGCAACGCCGGCGGAACTCGTCGTGTAGCGGTGAAATGCTTAGATATGACGAAGAACCCCGATTGCGAAGGCAGCTGGCGGGAGCGTAACTGACGCTGAAGCTCGAAAGCGCGGGTATCGAACA
+
ABBBAAAB24BFE2A2E2A2ABFAE2AEG5FGFDEAAFHGFGHGHEG?AEG1GHCE@1>/1BFGG>?1EEEBABD4B3B4FFHCEGGGHGD?/BFBBBFFGHHHGGCCD??1<0<<CDHFEGGFHDDGACCD@:CC@:9@;;BBFF?AD@-A:BFFB?9-;9BF/BFFFFFFF9:BBDF;D?BFFFFB-@D.BD9-@DE.9AFF.A@B;B>D?A.AAFFBFFDDD./BFFFD=9AA/.B??--;9B.ABA-
@M03896:38:000000000-B4D98:1:2103:14534:4048 1:N:0:181
TACGGAGGGTGCAAGCGTTAATCGGAATTACTGGGCGTAAAGCGCACGCAGGCGGTTTGTTAAGTCAGATGTGAAATCCCCGGGCTCAACCTGGGAACTGCATCTGATACTGGCAAGCTTGAGTCTCGTAGAGGGGGGTAGAATTCCAGGTGTAGCGGTGAAATGCGTAGAGATCTGGAGGAATACCGGTGGCGAAGGCGGCCCCCTGGACGAAGACTGACGCTCAGGTGCGAAAGCGTGGGGAGCAAACA
+
AAAA@3AADAAAGFGGGFGGAGGGCEGGGEFBBB2FFEG?FGHGG0AAEEFFGEFGCGGGGHEG@BDFHBGGGFH4FGGGFE/@EGHGHHGHHGEGHFCFBGGGHFFGGF?2GFG@C/CGG<GDHHFH/>FFHC??<B=:;:/9FFBBFB/;;:;;9;9;AFFF/F.9AA.BBF9BFF/AA?.FBF/9-9;AAB=@D.;;----@DCFEB.=B;DAFFFB/.AAD?//FBBA?9;A999A@BAEA?.9BA.
@M03896:38:000000000-B4D98:1:2103:14544:4063 1:N:0:181
TACGGAGGGTGCAAGCGTTAATCGGAATTACTGGGCGTAAAGCGCACGCAGGCGGTTTGTTAAGTCAGATGTGAAATCCCCGGGCTCAACCTGGGAACTGCATCTGATACTGGCAAGCTTGAGTCTCGTAGAGGGGGGTAGAATTCCAGGTGTAGCGGTGAAATGCGTAGAGATCTGGAGGAATACCGGTGGCGAAGGCGGCCCCCTGGACGAAGACTGACGCTCAGGTGCGAAAGCGTGGGGAGCAAACA
+
CCCB@BBCBAABGGGGFCGEFGHGGGFGHGFGCFFGGGGEDHHGG0AEEEEEEGGGGGGHHHGHFHFHHHHFHHHGHHGHGGGGGGHGHHHHHHGHHFFGHHGHHHHHHHFFHHGFGGGGGGHHHGHHFGGGHHGGGFD9;BBFFFFFFFFFB;;;@@;@EFFFFFD;DDEFBFFFFFEFFFFFFFFFFDFFFFFFFFFFFFFFFDDFFFFCDCFDFFFFFDFFDFFFFFFCDA=ABD.;ADAA@DEFF?.
@M03896:38:000000000-B4D98:1:2103:14545:4083 1:N:0:181
TACGGAGGGTGCAAGCGTTAATCGGAATTACTGGGCGTAAAGCGCACGCAGGCGGTTTGTTAAGTCAGATGTGAAATCCCCGGGCTCAACCTGGGAACTGCATCTGATACTGGCAAGCTTGAGTCTCGTAGAGGGGGGTAGAATTCCAGGTGTAGCGGTGAAATGCGTAGAGATCTGGAGGAATACCGGTGGCGAAGGCGGACCCCTGGACGAAGACTGACGCTCAGGTGCGAAAGCGTGGGGAGCAAACA
+
>AAA3AADB?AAFFGF?2EAAGGBEEGGH5F55B2BAAEEHFGFG0EAFEEGGGEE/EFHHGFGFF4BFDGBFFGFFHHHGGCGEGGHGHHGFFGHGEBBGG?F>GHGHHGBGEHFFGFGGGHHHHFF?CCFFFCCCF-9::BFFFFF9B/BB;9;;-.9ABF/9B;:9BEFFBBFF9B9ADFFFFFD;@-.ABFBBFFF--;@FF;:.BF-@-AAF/B9F?AADFBFFFF@DFF./;..9--9>DEF/A.
@M03896:38:000000000-B4D98:1:2103:11524:4756 1:N:0:181
TACGGAAGGTCCGGGCGTTATCCGGATTTATTGGGTTTGAAGGGAGCGTAGGCCGTGAGGTAAGCGTGTTGTGAAATGTAGGCGCCCAACGTCTGCACTGCAGCGCGAACTGCCCCACTTGAGTGCGCGCAACGCCGGCGGAACTCGTCGTGTAGCGGTGAAATGCTTAGATATGACGAAGAACCCCGATTGCGAAGGCAGCTGGCGGGAGCGTAACTGACGCTGAAGCTCGAAAGCGCGGGTATCGAACA
+
ABBBAAAAAFFD222AEAFEGGHEGGGGH5DGFGG1FFCFBGFDHGGCAEEFHHE>@1>13FFFHGEEEGAFEGEGHD?4FGH?E/@EGGAF/FFFGHHGHGGF/C/BC@FBFFHAA>F>1FFGGGCCCCG@@C?D-???ADFBFF.A.;-;;;;;>9.;.;FFBFBFFBFFFF/9;;EFADBFFFF;;BFEBDDA;DEFFFFFBA-99@-;@9A.:FB9FDDFADB/FFBA=BDAF?D;BC>-9B.EBFB
@M03896:38:000000000-B4D98:1:2103:15967:4762 1:N:0:181
TACGGAGGGTGCAAGCGTTAATCGGAATTACTGGGCGTAAAGCGCACGCAGGCGGTTTGTTAAGTCAGATGTGAAATCCCCGGGCTCAACCTGGGAACTGCATCTGATACTGGCAAGCTTGAGTCTCGTAGAGGGGGGTAGAATTCCAGGTGTAGCGGTGAAATGCGTAGAGATCTGGAGGAATACCGGTGGCGAAGGCGGCCCCCTGGACGAAGACTGACGCTCAGGTGCGAAAGCGTGGGGAGCAAACA
+
ABBBABCBBAAAFGGGCEFGGGHFEEGGHGHGCFGFEEEGHHHGGCGEGGG0EEEEEFFHHHHHGHHHHHHGHHFGHHHHGGGGGGHGGHHHHHGGCEFFHFGHHFFHFHGDGFGCFGGHCGHHHHHHFAEFEFFCCF@..;;BFFFFFFBB:;;;@@;@AFFFBFD;A@.B0FFFFFFFDFFFFFFDD@CDFFFBADFF;FDCFCBFEFF=D=DDFFFFFFFFFFF;BFFBDA;./;;DFAA?9AAF0F.
@M03896:38:000000000-B4D98:1:2103:11527:4774 1:N:0:181
TACGGAAGGTCCGGGCGTTATCCGGATTTATTGGGTTTGAAGGGAGCGTAGGCCGTGAGGTAAGCGTGTTGTGAAATGTAGGCGCCCAACGTCTGCACTGCAGCGCGAACTGCCCCACTTGAGTGCGCGCAACGCCGGCGGAACTCGTCGTGTAGCGGTGAAATGCTTAGATATGACGAAGAACCCCGATTGCGAAGGCAGCTGGCGGGAGCGTAACTGACGCTGAAGCTCGAAAGCGCGGGTATCGAACA
+
ACBBCCAAAFFFGGGEEEGEGGFEFGGGHGHHGHHDGGGGGHHGHGGGGECEGHGEEFEHBGFGGGGGGHFGGHFFGFGHHHHGGGEDGEEGHGEHGGHHHHFHGGCBADGFFGFGGAGFGHHHHHGGGGGGCDGGGGGGCGDCFFDFF@=A;;:;@;;@AFFFFFBFFFFFFBBFFFFFFFFFFFFFFFFFFFFFFFFFFFFFFDB@CF=DDAADFFFFFFFFFFFFFFFFFFDFFFFFFF@:BBDEFFB
@M03896:38:000000000-B4D98:1:2103:11549:4775 1:N:0:181
TACGGAAGGTCCGGGCGTTATCCGGATTTATTGGGTTTGAAGGGAGCGTAGGCCGTGAGGTAAGCGTGTTGTGAAATGTAGGCGCCCAACGTCTGCACTGCAGCGCGAACTGCCCCACTTGAGTGCGCGCAACGCCGGCGGAACTCGTCGTGTAGCGGTGAAATGCTTAGATATGACGAAGACCCCCGATTGCGAAGGCAGCTGGCGGGAGCGTAACTGACGCTGAAGCTCGAAAGCGCGGGTATCGAACA
+
AAAAAB3AACDFA2E22EFEFGDB2EGGHGHHGCGEFGGAFGHGFEEGGEEEBGEEGFEHCG4F3EEFGHHHGGDDEEGFGHGGGG</??/FF?CHFGFGHGGHGGC/<AFFGHGFG><GGHFGHFC@DGCC:D?C-?A@AD@;FFDFAB@DE9;;;@;BAFFFBFBFFFFF/;;/FD9-../.;ABA@=DEFFB-BFFFFFFFBDBDADAF;;DADFFBFFFDDDF9BFFDAFFBF9AAAF>9//99BAA
@M03896:38:000000000-B4D98:1:2103:15964:4781 1:N:0:181
TACGGAGGGTGCAAGCGTTAATCGGAATTACTGGGCGTAAAGCGCACGCAGGCGGTTTGTTAAGTCAGATGTGAAATCCCCGGGCTCAACCTGGGAACTGCATCTGATACTGGCAAGCTTGAGTCTCGTAGAGGGGGGTAGAATTCCAGGTGTAGCGGTGAAATGCGTAGAGATCTGGAGGAATACCGGTGGCGAAGGCGGCCCCCTGGACGAAGACTGACGCTCAGGTGCGAAAGCGTGGGGAGCAAACA
+
ABBABBCCBAABFGGGGCGGGGHGGGGGHGFFCFGGFEGGGHHGG0AEEEEEEGGGGGGHHHHHGGBGHHGGHGHHHHGHGGGGGGHGHHHHHHGGGFFGHHDHHHHHHHGHHHGFGGGFGGHHHHHHCGGGHGGCFF@9;;BFFFFFFF0B;;;;@@:@EFFFFFDADFEFBFFFFFFFFFEFFFFFF>DFFFFACFFCFFFFFF@EFFFFFFFDFFFFBDFFFFFFFFFFFFAD/A.;@CAEBDEFFF.
@M03896:38:000000000-B4D98:1:2103:15959:4800 1:N:0:181
TACGGAGGGTGCAAGCGTTAATCGGAATTACTGGGCGTAAAGCGCACGCAGGCGGTTTGTTAAGTCAGATGTGAAATCCCCGGGCTCAACCTGGGAACTGCATCTGATACTGGCAAGCTTGAGTCTCGTAGAGGGGGGTAGAATTCCAGCTGTAGCGGTGAAATGCGTAGAGATCTGGAGGAATACCGGTGGCGAAGGCGGCCCCCTGGACGAAGACTGACGCTCAGGTGCGAAAGCGTGGGGAGCAAACA
+
3AA3>>>A>>AAG5GF?2EEEFGF?EGGHHFBABFBEAEEDGGEGCEEGC0>EECEECGHHBFGFGBFGBFFGGGHHGHHGCE<>EFGHHHHCGGFFEBBGHFG1FGDGH12GCGHGHCFFFFHHBF0?>CFHFF?@=9.:;BBFFFBB//9;9;;@9:99FB:BFDAD=EFB/BFF/:F.ABBFFFDB99AFBB9@AA@B;B9-B9:.BF=?;DDB/;9B.AAD./9/9;;AB-AF999;--.-9ABB..
@M03896:38:000000000-B4D98:1:2103:19278:6286 1:N:0:181
TACGTAGGTGGCAAGCGTTGTCCGGAATTATTGGGCGTAAAGCGCGCGCAGGCGGTTCCTTAAGTCTGATGTGAAAGCCCACGGCTCAACCGTGGAGGGTCATTGGAAACTGGGGGACTTGAGTGCAGAAGAGGAGAGCGGAATTCCACGTGTAGCGGTGAAATGCGTAGAGATGTGGAGGAACACCAGTGGCGAAGGCGGCTCTCTGGTCTGTAACTGACGCTGAGGCGCGAAAGCGTGGGGAGCAAACA
+
ABBAAFFCFFCFFGGFFEGFEGFEEEFGHFFHF3CFEFGGHHHGGGGGGEFEFGGEEFHHHHGHGHGGGHHGHGHHHHHHHGGGGGGHHGGFAFFDHGGCGGHHHHFGHHFGHHCGG>FGGFHHHHGHGGHFHHHGHGGGGG-:GHGHGEEEC;;;;;:;AFFGGFECEGGGFFFBFFEFFFFFFFFFFFFFEFCFFFFFFFFFFFFFFFBFFFFFFFFFBDFFFFFFFFFF@DADFFFFFFFFFDEFFFA
@M03896:38:000000000-B4D98:1:2103:22635:6627 1:N:0:181
TACGGAGGGTGCAAGCGTTAATCGGAATTACTGGGCGTAAGGCGCACGCAGGCGGTTTGTTAAGTCAGATGTGAAATCCCCGGGCTCAACCTGGGAACTGCATCTGATACTGGCAAGCTTGAGTCTCGTAGAGGGGGGTAGAATTCCAGGTGTAGCGGTGAAATGCGTAGAGATCTGGAGGAATACCGGTGGCGAAGGCGGCCCCCTGGACGAAGACTGACGCTCAGGTGCGAAAGCGTGGGGAGCAAACA
+
BBBBACCCCAABGGCGAEF2FFGGGGFFHGGHCGHGEFFGFHHGG?EFFEEGFGGFGGGHHGGHFHFHHHHGHHHHGGFGFG@GGGHGHHHHHHGHHFHHHHHHHHGHHHFFEFGFGGHHHGHHHHHHFGGEHHG?FFDFEFFFFFFFFF9FF:9;:;;@AFFFFFDDAD?F/:BBFFFFFFFFFFFFFCCFFFADADEF;DCFFB@EFFFF@@AAFFFBFAFFFFFFFFFF;B@DBDAD>>AABFEFF?.
@M03896:38:000000000-B4D98:1:2103:22604:6643 1:N:0:181
TACGGAGGGTGCAAGCGTTAATCGGAATTACTGGGCGTAAAGCGCACGCAGGCGGTTTGTTAAGTCAGATGTGAAATCCCCGGGCTCAACCTGGGAACTGCATCTGATACTGGCAAGCTTGAGTCTCGTAGAGGGGGGTAGAATTCCAGGTGTAGCGGTGAAATGCGTAGAGATCTGGAGGAATACCGGTGGCGAAGGCGGCCCCCTGGACGAAGACTGACGCTCAGGTGCGAAAGCGTGGGGAGCAACCA
+
>AA1>1>ADA11111A0AE003DF0E0AFDBFE1CGGE?ECHGGG/A/EA/>BEEE/EEGFD@FGGGF1BEFFGDBGGFGFEECEEEF1BFGB0/0F?1FD1FGFFFF>FFFCCF1C?110?CGHHGFFGG<DGGC?@9AEFB/FF;B//99:;;;9-9;-//:BB999@EB/BFEF/9F-A-//BBB9-@-;-;9-AA-;?@@@@=--BA--9A;B//:;A?AAB9//9F--9--BAA?---A-;;B-;-
@M03896:38:000000000-B4D98:1:2103:22627:6645 1:N:0:181
TACGGAGGGTGCAAGCGTTAATCGGAATTACTGGGCGTAAAGCGCACGCAGGCGGTTTGTTAAGTCAGATGTGAAATCCCCGGGCTCAACCTGGGAACTGCATCTGATACTGGCAAGCTTGAGTCTCGTAGAGGGGGGTAGAATTCCAGGTGTAGCGGTGAAATGCGTAGAGATCTGGAGGAATACCGGTGGCGAAGGCGGCCCCCTGGACGAAGACTGACGCTCAGGTGCGAAAGCGTGGGGAGCAAACA
+
ACBBBCCCCABBGGGG?AFGFGHFEGGGHGFFBBFFFEGG1FGGG?EEGGG?EGGGFGGHGHHHGHFGFHHHHHHHGHHHFEGGGGHHHHHHGGGHHGFGHHFHHHHHHHHGHHHFFFFF=FHHHHHGFDGGHHGGGFDDFFFFFFFFFFBFB;;;@:;:EFFFF;9;;DF0FFFFFFFFFFFFFFFF@:9DFFFFFBA@-DFFFFCF?BFFCFFFFFFFFFFFFFFFFFF-:9-:FFDDFCAE@AABFF.
@M03896:38:000000000-B4D98:1:2103:4703:7819 1:N:0:181
TACGGAGGGTGCAAGCGTTATCCGGATTCACTGGGTTTAAAGGGTGCGTAGGCGGGTATGTAAGTCAGTGGTGAAATCTTGGAGCTTAACTCCGAAACTGCCATTGATACTATATATCTTGAATATCGTTGAGGTTTGCGGAATATGTCATGTAGCGGTGAAATGCTTAGATATGACATAGAACACCAATTGCGAAGGCAGCAGGCTAAACGAACATTGACGCTGAGGCACGAAAGCGTGGGGATCAAACA
+
BBBBB?ABBBBBGGGCGFGECGFEFGGGGBFHFGHCFGADBFHGHFEGGEGDGGGG@EGFHHGFFGHHHGHFFFFEGFHHHHFGFGGFBFFDF/>EC@FFDFFFFH3?3BG?FFHGGFHHF22F2@GGHH0??G??DDBDGC-<1FFHE<00===0<<<<.:0GGHHH000;0;;0CCGBFC::CFGFA9FFFD?AGFGCAA?FGGFFFFBDDEFCBFFFBADA:AFEEFFDDF?ABDDFFB=?AAFFFFA
@M03896:38:000000000-B4D98:1:2103:4721:7834 1:N:0:181
TACGGAGGGTGCAAGCGTTATCCGGATTCACTGGGTTTAAAGGGTGCGTAGGCGGGTATGTAAGTCAGTGGTGAATTCTTGAACCTTAACCCCAAACTTCCCACTGATCCTTTACTACTTAAATTTCTTTAAGGTTTCCGAAAATTCCATATAACCGTTCAAATCCTTAATTTGAAATACGAACACCCATTCCGACGCCCGACGCCAAAACGACCTTTACCCCTTAGCCCCAAACCCTTGGGGTCCAACCA
+
>AA>>AA1DAA>FDGEFEEGGGH0AE0EDFFFDC/AAEHHBH1/0AE//B/BFA/>/>112BFG@FF1F201/BB22122B>11/B1B1<1?///</1>2B010011211122111>1@12@1221@>FF1<11?11?1?/C--111>1F11111<-..</<00</=<000000<00000.;::-C...;000;=---9---;-9--9;---9-;-/9/;:/-9-/9//9--;A--;-/9/----9/9/9-
@M03896:38:000000000-B4D98:1:2103:25411:8200 1:N:0:181
TACGGAGGGTGCGAGCGTTAATCGGAATAACTGGGCGTAAAGGGCACGCAGGCGGTGACTTAAGTGAGGTGTGAAAGCCCCGGGCTTAACCTGGGAATTGCATTTCATACTGGGTCGCTAGAGTACTTTAGGGAGGGGTAGAATTCCACGTGTAGCGGTGAAATGCGTAGAGATGTGGAGGAATACCGAAGGCGAAGGCAGCCCCTTGGGAATGTACTGACGCTCATGTGCGAAAGCGTGGGGAGCAAACA
+
AABAABBBBAAAEEEEECGEABFFEEFFF5ABDFFGGEGEFHHGG1ABFE@0EEEEEFFGFFDFGHHHHGFGGHHGHGHHGGGEFGHHGHFGFFGHEGHHHHFHFF2F@FFDGG?GFCDACFHGHHFFFGFGGHGFGGAEEGHHHHGHH:CC;;;<;;;AEGGGFFC;AFE0;;CCFGGGGDBFFFFFFFFFFFDA-DEFFFFFFEFFFFEFFFFFFFFFF.DDFFFFFFFFFCDDFFFFFFFEBDEFFFF
@M03896:38:000000000-B4D98:1:2103:25429:8205 1:N:0:181
TACGGAGGGTGCGAGCGTTAATCGGAATAACTGGGCGTAAAGGGCACGCAGGCGGTGACTTAAGTGAGGTGTGAAAGCCCCGGGCTTAACCTGGGAATTGCATTTCATACTGGGTCGCTAGAGTACTTTAGGGAGGGGTAGAATTCCACGTGTAGCGGTGAAATGCGTAGAGATGTGGAGGAATACCGAAGGCGAAGGCAGCCCCTTGGGAATGTACTGACGCTCATGTGCGAAAGCGTGGGGAGCAAACA
+
CCCCBCCCCABBGGGGGFGEFGGFGGGGFADGFFGHGFGGHHHGG1AEEEEEEGGEEGHHHHFHGHGHGFHHGGHGHHHHGGGGFGHHHHGHHHGGFFFGHHHHHHBHFHGGHHGGGDD>EGHHHHFHHHHHHHGGGGGDFHGHHHGGHACCC;<;A;;AEFFGFFECEGGGGFFCFFFGGGFFFFFFFFFFFFFFFFFFFFADFFFFFFFFFFFFFFFFFFFFFFFFFFFFFFFDFFFFF==EDDEFFFE
@M03896:38:000000000-B4D98:1:2103:9302:9148 1:N:0:181
TACGGAGGGTGCAAGCGTTAATCGGAATTACTGGGCGTAAAGCGCACGCAGGCGGTTTGTTAAGTCAGATGTGAAATCCCCGGGCTCAACCTGGGAACTGCATCTGATACTGGCAAGCTTGAGTCTCGTAGAGGGGGGTAGAATTCCAGGTGTAGCGGTGAAATGCGTAGAGATCTGGAGGAATACCGGTGGCGAAGGCGGCCCCCTGGACGAAGACTGACGCTCAGGTGCGAAAGCGTGGGGAGCAAACA
+
ABBBAAA?@2AAGGGCFCEEFGHGDGFFHHCHDEEGEGGFGHFFG0EFGEAFGE?E@E?BGGGHFHBFDGDBFGEGGFGFFCFCGGGFFHGCACEHFF22?F>GG2?DFGF>FGHFGFFGFGFHFHHBFDFEDG?-CCBDEFFFFFFF/9/;;:;;@;;;EFFFFF9..BEFFF/BFBBA??BFFFFFCBFFFFFFFFFBFAAAFD-AEB.9-9D9BFFFFFF?../;://;.@A.;:.:---;9;A/BFF
@M03896:38:000000000-B4D98:1:2103:23445:15377 1:N:0:181
TACGGAAGGTCCGGGCGTTATCCGGATTTATTGGGTTTAAAGGGAGCGTAGGCCGTGAGGTAAGCGTGTTGTGAAATGTAGGCGCCCAACGTCTGCACTGCAGCACGAACTGCCCCACTTGAGTGCGCGCAACGCCGGCGGAACTCGTCGTGTAGCGGTGAAATGCTTAGATATGACGAAGAACCCCGATTGCGAAGGCAGCTGGCGGGAGCGTAACTGACGCTGAAGCTCGAAAGCGCGGGTATCGAACA
+
AAAAA3AAAFDF22AA2AEEFFHFAEGGHGHHHHHDFGHGHFFGH1E?EEE1GHEEGGEAEGHHHG1EGFHHGHHHHDGHHBG?EEGGHGEGHBFF?GFBGHGGHH/CCGFDGGHGGDFG?FGHHH/CCGGGC-CD-:A-;;BBFGDGG?=A;.;;;;;@EFFFFBBFFFFFFFFFFDFBFFFFFFF-9@AEFFBB??;;AFFFBAB;@-=;-;ADDFFFFFD?..:/BB;;9.;9B.B-@?--:;99BF;
@M03896:38:000000000-B4D98:1:2103:23460:15392 1:N:0:181
TACGGAAGGTCCGGGCGTTATCCGGATTTATTGGGTTTAAAGGGAGCGTAGGCCGTGAGGTAAGCGTGTTGTGAAATGTAGGCGCCCAACGTCTGCACTGCAGCACGAACTGCCCCACTTGAGTGCGCGCAACGCCGGCGGAACTCGTCGTGTAGCGGTGAAATGCTTAGATATGACGAAGAACCCCGATTGCGAAGGCAGCTGGCGGGAGCGTAACTGACGCTGAAGCTCGAAAGCGCGGGTATCGAACA
+
ABBAAA>ABFFFGGGFGFGGEGFEGGGGHFHHGHHCFGGGHHHGHFFGGEEEFHGEEFEGCGBGGG?EGHGGGGEHGFBGGFHCGGE??EFGHGGHHGGHHHHHFH???CFGDGFED???FDGGHH?DGGC@CDCGFCGABDBBFFDF;;9;;;;:@;;BEFBFFB;BFFFFFBBFFDABFFFFFFFF-@DFFFFFFFEADFFFFFA@BAFDDFFFFFFFFFDFFFBFFFFDCFFAB9==CF>@B::?9F-
@M03896:38:000000000-B4D98:1:2103:23442:15401 1:N:0:181
TACGGAAGGTCCGGGCGTTATCCGGATTTATTGGGTTTAAAGGGAGCGTAGGCCGTGAGGTAAGCGTGTTGTGAAATGTAGGCGCCCAACGTCTGCACTGCAGCACGAACTGCCCCACTTGAGTGCGCGCAACGCCGGCGGAACTCGTCGTGTAGCGGTGAAATGCTTAGATATGACGAAGAACCCCGATTGCGAAGGCAGCTGGCGGGAGCGTAACTGACGCTGAAGCTCGAAAGCGCGGGTATCGAACA
+
ABAAABBCCFFFGAEEEEGGFGGEEGGGHCHHFGHEGGHHHHHGHGGGGECDHHGEEFFGCHHGHG?EGHEGGGHHGFGHHHH?EGGGHFEGHFEGDGFFGHHHFHCC?CCGFGHGGAFFFFGFHH/AGGGGCGCGCDGF?BCBFGDFGA-;;;:;@9;@AFFFFFFFFFFFBFBBF?EFFFFFFFFA@DFEFFCFFFEFFFFFBADCDFADFADFFFFBFFFFFFFFFFFD@FDDF?FFFF-:;;;AFA>
@M03896:38:000000000-B4D98:1:2103:6188:18134 1:N:0:181
TACGGAGGGTGCAAGCGTTAATCGGAATTACTGGGCGTAAAGCGCACGCAGGCGGTTTGTTAAGTCAGATGTGAAATCCCCGGGCTCAACCTGGGAACTGCATCTGATACTGGCAAGCTTGAGTCTCGTAGAGGGGGGTAGAATTCCAGGTGTAGCGGTGAAATGCGTAGAGATCTGGAGGAATACCGGTGGCGAAGGCGGCCCCCTGGACGAAGACTGACGCTCAGGTGCGAAAGCGTGGGGAGCAAACA
+
ABAAAAAD?>A>AGDGEEGECFGFAEGGHHFBGGGAAAEF1GGGG0EEEEECFEGEGGGCGHHHGHDGHGHHBGFGHGFGFEECEEHH3FFF00/FGFGBGGHHHHFHHHFDFGFBF?FGGGHHHGHH?.<.=<ACCB=AEFFFFFFBFF/9B/;9;@D<FFBFFF9;.@EFBFFFFFEFBDBF/BFA@;@DF->-;AEB--;;@@@A9BFBB-..9FFEFADD.D//99;9:>B?FFAD?BBEBD.B/F.
@M03896:38:000000000-B4D98:1:2103:6173:18145 1:N:0:181
TACGGAGGGTGCAAGCGTTAATCGGAATTACTGGGCGTAAAGCGCACGCAGGCGGTTTGTTAAGTCAGATGTGAAATCCCCGGGCTCAACCTGGGAACTGCATCTGATACTGGCAAGCTTGAGTCTCGTAGAGGGGGGTAGAATTCCAGGTGTAGCGGTGAAATGCGTAGAGATCTGGAGGAATACCGGTGGCGAAGGCGGCCCCCTGGACGAAGACTGACGCTCAGGTGCGAAAGCGTGGGGAGCAAACA
+
ABAAAABDDAAAGGGGFGGEFGHFEG2FHFFHFCFGFGGGEHHGGEFGGEGCGGGCGGGHHHEGHHFHBGHGHHHEFGHHGGGGEEHHFGHHHHEHHFHGHHHGHHHHFHGGHHHFGGGHGGGHHHGGFGGGHH?CCADDFFFFFFFFFF/B;;;;@@9@AFFFFF;;DFEBB;FFFBBFDFFFFFFFFBFDFFBFFFE;BFFFFFB9EFFAC;DDFF//;.AAADFF//9-9BDAB..;ABA?-:;FBF.
@M03896:38:000000000-B4D98:1:2103:15589:23472 1:N:0:181
TACGTAGGTGGCAAGCGTTATCCGGAATTATTGGGCGTAAAGCGCGCGTAGGCGGTTTTTTAAGTCTGATGTGAAAGCCCACGGCTCAACCGTGGAGGGTCATTGGAAACTGGAAAACTTGAGTGCAGAAGAGGAAAGTGGAATTCCATGTGTGGCGGTGAAATGCGCAGAGATATGGAGGAACACCAGTGGCGAAGGCGGCTTTCTGGTCTGTAACTGACGCTGATGTGCGAAAGCGTGGGGATCAAACA
+
BBBAAFFBFFBFFGGGEEGCGFGEEEEFHGFGCFFFFFGGHHHGG?EFEEE?HGGGEGGGGHHGGHHHHGHGFHFHHHHHHGGGEGGHHHHGFHGGHGBDHGHHHHGHHH??GGCFHFGGGGGHHHHGGHHHHHHHGHHFGFHHHGHEH00;<.;;:A;A?FFGFFADDGGEGFGFFE0/ADFFFFA?./BF?9=BAFE>-@DFFFF/FF/9:FFFE/FFFFDF..B9;BFA.;AAFD;9BFA.;:AFFF.
@M03896:38:000000000-B4D98:1:2103:15607:23479 1:N:0:181
TACGTAGGTGGCAAGCGTTATCCGGAATTATTGGGCGTAAAGCGCGCGTAGGCGGTTTTTTAAGTCTGATGTGAAAGCCCACGGCTCAACCGTGGAGGGTCATTGGAAACTGGAAAACTTGAGTGCAGAAGAGGAAAGTGGACTTCCATGTGTGGCGGTGCAATGCGCAGAGATATGGAGGAACCCCAGTGGCGAAGGCGACTTTCTGTTCTGTAACTGACGCTGATGTGCGAACGCGTGGGGATCAAACA
+
>>A>>4BAFFAFCFAEEAE2AGD2AEAFHFHHFEAFEF2B2FGGGAEEEE0EFECGEFFF??CGFGHHGGBG4GEGEGHHGFCCEGGHFGFCDGG/FD/DFFHGDCGGHHF1001?F<>F>1<GHHGGHBB1<CGG/<GGHH/<GHG0DCC<CGDH@?B?-0;FFC9;--9C/;;9C9;F.9BFEDFD.BFF99-;B.A>?B;DFFFB//9/999BFFF/9A:.;.9;//9DD9-;A-BB;-;ADE;9FFF
@M03896:38:000000000-B4D98:1:2103:18050:27375 1:N:0:181
TACGGAAGGTCCGGGCGTTCTCCGGATTTATTGGGTTTACAGGGAGCGTAGGCCGTGAGGTAAGCGTGTTGTGACATGTAGGCGCCCAACGTCTGCACTGCAGCGCGAACTGCCCCACTTGAGTGCGCGCAACGCCGGCGGAACTCGTCGTGTAGCGGTGAAATGCTTCGATATGACGAAGAACCCCGATTGCGAAGGCAGCTGGCGGGAGCGTAACTGACGCTGAAGCTCGAAAGCGCGGGTATCGAACA
+
AAAAAA3>ACDF?22EEC222BBAAEAFF5GHBG1AFEC5DGHGGDG?AB01FG?EE11?3E4@FEEGEHEFEGBFB3B?FGF?EE<<?E/?FFFFBF1BDFFFCC@/<CF1?FHFDDCG>DHGHHCGGCDGCCCCG@?BA@;@FFAA9;9.;B9;@;;9AFFFFBBB/9;BF@/;F?A@9.FBADDBBBFEFF???FEFFFFF;A-->B?A@;?.AFFFFFFFDA/:B/BD;B..B9>=B=999;:AFF-
@M03896:38:000000000-B4D98:1:2103:18069:27384 1:N:0:181
TACGGAAGGTCCGGGCGTTATCCGGATTTATTGGGTTTAAAGGGAGCGTAGGCCGTGAGGTAAGCGTGTTGTGAAATGTAGGCGCCCAACGTCTGCACTGCAGCGCGAACTGCCCCACTTGAGTGCGCGCAACGCCGGCGGAACTCGTCGTGTAGCGGTGAAATGCTTAGATATGACGAAGAACCCCGATTGCGAAGGCAGCTGGCGGGAGCGTAACTGACGCTGAAGCTCGAAAGCGCGGGTATCGAACA
+
CCCCCB?ABFFFECGEGEGEFGGEGGGGHFFHFHGDGGHGGHHGHEGGGE?AFGG@EFEHFHHHHGDGFHGGGGHHFDBEGHEEGGGDGEGHHFEHGHHFHHHHGGGCADFGFGHGFAGHHGGFFGCCGGCF@CFGGGGGCCBDFFFFD:-9;/9;:@;BABFFBFFFFFFFFBFFFFEDFFFFFFFFFFFEFFDFFFEEDDFFFDBDADAD-;:ADFFFFFFFFFFBB:/.;FFFFDFFFFD>BBA./A;
@M03896:38:000000000-B4D98:1:2104:14578:5040 1:N:0:181
TACGTAGGGTCCGAGCGTTGTCCGGAATTATTGGGCGTAAAGGGCTCGTAGGCGGTTTGTCGCGTCGGGAGTGAAAACACGGGGCTTAACCCCGTGCCTGCTTCCGATACGGGCAGACTAGAGGTATGCAGGGGAGAACGGAATTCCTGGTGTAGCGGTGAAATGCGCAGATATCAGGAGGAACACCGGTGGCGAAGGCGGTTCTCTGGGCATTACCTGACGCTGAGGAGCGAAAGGGTGGGGAGCGAACA
+
AAB3>FFABCFBGAFEAAE?FGFAAFFGG5GGFHHHGGGFGHHGGAGGGGGCGEEEEEEHFDF/EE/EECEEGFEFF?FGD@CGBDHHHHHHG?DDG/FHGHGHHG?EGGF?@GGGGFH:CC0CCGFHBHHEC@.@?ABACCAEFGFEFF9FE:0=::9;9BBFFF9;-DCFEFFFF/9A.AFFBFFFADFBFF;@A.9BAB=EFF/B9..;FF/;BFE9BDFFDD.ABD;@BCCF;.9;--;.@D-@;A-
@M03896:38:000000000-B4D98:1:2104:14562:5046 1:N:0:181
TACGTAGGGTCCGAGCGTTGTCCGGAATTATTGGGCGTAAAGGGCTCGTAGGCGGTTTGTCGCGTCGGGAGTGAAAACACGGGGCTTAACCCCGTGCCTGCTTCCGATACGGGCAGACTAGAGGTATGCAGGGGAGAACGGAATTCCTGGTGTAGCGGTGAAATGCGCAGATATCAGGAGGAACACCGGTGGCGAAGGCGGTTCTCTGGGCATTACCTGACGCTGAGGAGCGAAAGTGTGGGGAGCGAACA
+
AAAA>FFBAFFCGFECE?ECFGHGGGGGHFHHHHHHGGGGHHHGGGHGEGGGHGGGGGGHBA?>>EEEGGGEHHHHFFGHGGGGDFHHHHHHGGDDGFHHHGHHHGDGGG.CDGFFGGHHHHFGCGFFHHHEGGGGGGFDCEEGGGGGGGEFE;;;:A;@FFFFBFADFFFFFFFFFFFFFFFFFFFFFCFFFFFFFFFFFCFEFFFFFFEFFBFFFFFFFFFFFF.AFFFFDFAF:;FFFFFFFF;BFF;
@M03896:38:000000000-B4D98:1:2104:14569:5064 1:N:0:181
TACGTAGGGTCCGAGCGTTGTCCGGAATTATTGGGCGTAAAGGGCTCGTAGGCGGTTTGTTGCGTCGGGAGTGAAAACACGGGGCTTAACCCCGTGCCTGCTTCCGATACGGGCAGACTAGAGGTATGCAGGGGAGAACGGAATTCCTGGTGTAGCGGTGAAATGCGCAGATATCAGGAGGAACACCGGTGGCGAAGGCGGTTCTCTGGGCATTACCTGACGCTGAGGAGCGAAAGTGTGGGGAGCGAACA
+
AABA>FFAAFFBGCGECCEEFGHGGFGGHCHHGHGHGGGGGHHGGGHFEFEEHGGGGEGHGAB>?E@EEEGEHHHHGFGHGDGGBFHHHHHHG?DDGEHHHHHFHG?EGGEEDGGGGHHHHHGG:GHFHHHGGGE?EFF?;CEEGFGGGE/BE9;;A;;AEFFFBF:ADFFFFFFFFFFFFFFFFFFFC@AFFFFFCAE@D;@EFBFFFFEFFFFFFFFFFFFFBF?AFFFCFF;D/9FFDFCEFD;=DA;
@M03896:38:000000000-B4D98:1:2104:20683:6992 1:N:0:181
TACGTAGGGTCCGAGCGTTGTCCGGAATTATTGGGCGTAAAGGCTCGTAGGCGGTTTGTCGCGTCGGGAGTGAAAACACGGGGCTTAACCCCGTGCCTGCTTCCGATACGGGCAGACTAGAGGTATGCAGGGGAGAACGGAATTCCTGGTGTAGCGGTGACATGCGCAGATATCAGGAGGAACACCGGTGGCGAAGGCGGTTCTCTGGGCATTACCTGACGCTGAGGAGCGAAAGTGTGGGGAGCGAACAG
+
AAA?>FFBBFFAA?EE?AEEFGHEE?FFHCGHGD2BEEFA1DFEAGEEFFCG0EEEA?BGEFGFFCECEEFHEHBG?EG/C/B@DHGHHHHG@C/AEDFF1DGFFAA<@..-<A<<</</;:B/00/<0:GD-C@.;C..9;CFFGFCFB9CC;C;-9;A//;BBAD---;BBB/9//AD.9FBFFA-;D?99=-9.E>=FAFFFBBBB.BFF:FFFF/B..ADDF./AAB-@@?BFBFFDA.>AB=-@FE
@M03896:38:000000000-B4D98:1:2104:20692:7012 1:N:0:181
TACGTAGGGTCCGAGCGTTGTCCGGAATTATTGGGCGTAAAGGCTCGTAGGCGGGTTGTCGCGTCGGGAGTGAAAACACCGGGCTTAACCCCGGTCCTGCTTCCGATACCGGCAGGCTAGAAGGATGCAGGGGAGGACCGAATTCCTGGGGGAGCGGGGAAATGCGCAGGTATCAGGAGGAACACCGGGGGCCAAGGCGGTTCTCCGGGCAATACCTGGCCCTTAGGAGCGAAAAGGGGGGGAGCGGAAAG
+
ABBBAFFCBFFCGCG?AAEEFGHGGGGGHFHHHHHHGGGGHHG1310011BF0E/>F/13////</>E<//02BFGF?0/>>CC/F1G1FGG---->10//=<G...-:0;@--:-..0.00;..0//00;AF.--;A.:-@AEBF//;.----.-;---:A///.9---9///9/;/.;.;A//;-@-9B--.;.A.9@-@.///.;B--.;//;//.9...//////9--::-:.9-;DF-:.--;--.
@M03896:38:000000000-B4D98:1:2104:7380:7294 1:N:0:181
GATACCCGGGTAGTCCGGCTGACTGACTTAGTCTCCATCTCGTATGCCGTCTTCTGCTTGAAAAAAAAAAGAATAAACAAGAATCACCAATACAGGATGAAGAAGCAAATAAGTAAATAAAATGAGCATGAATGAGTTAAAATAAATAACATGATTCAAAGACGTTTGATCATCATAGAAGAACAATATAGCACATAAAGTAGATAGACAGATGACAAGAAGGTATCGATCAGATAGATGAAGATTATTTA
+
>3>3AB4A?AADAFFF2AEEC2BBB3AFDBADFFFBG5BBFFEEFFEBAEEEFBGGH5AEA35AA>0/>>11B343333/B23?33323/B333B303333?B332222B3333333333?@22222222222222211111<11111111111111111100...0.00<00<000<00=/////00;00000/00000;00000:000/:000000.///./009.....00;00000;0/////////
@M03896:38:000000000-B4D98:1:2104:28892:11349 1:N:0:181
TACAGAGGGTGCAAGCGTTAATCGGAATTACTGGGCGTAAAGCGCGCGTAGGTGGTTTGTTAAGTTGGATGTGAAATCCCCGGGCTCAACCTGGGAACTGCATTCAAAACTGACTGACTAGAGTATGGTAGAGGGTGGTGGAATTTCCTGTGTAGCGGTGAAATGCGTAGATATAGGAAGGAACACCAGTGGCGAAGGCGACCACCTGGACTAATACTGACACTGAGGTGCGAAAGCGTGGGGAGCAAACA
+
CCCCCDFAAAAAFFFG?AEAAGHFEEFGHHHHGGHHEF?EHHHGGCGGGCGGHHGEFHGGFBGFHHB@GHGHHGEFFGGHGGGGGGHGGHHHHHGFGGHHHHHHHDHGHHBD22@2FFG>F@FF2FDFGHHFFGA/C>AEAGHDCGHHHBDCD===@<<CEGHHBCA;CFEHHHHECGCGGFGGGGGEFFFEE?ADGACDA;D;EEFFAFAFFFFFFFFFFEFFFFFAFFFBFCDFFFFFFAFFFFFFFF.
@M03896:38:000000000-B4D98:1:2104:5472:11474 1:N:0:181
TACGAAGGGGGCTAGCGTTGCTCGGAATTACTGGGCGTAAAGGGCGCGTAGGCGGCGGCCCAAGTCAGGCGTGAAATTCCTGGGCTCAACCTGGGGACTGCGCTTGATACTGGGTTGCTTGAGGATGGAAGAGGCTCGTGGAATTCCCAGTGTAGAGGTGAAATTCGTAGATATTGGGAAGAACACCGGTGGCGAAGGCGTCGAGCTGGTCCATTACTGACGCTGAGGCGCGACAGCGTGGGGAGCAAACA
+
BBBBBABAB2D>EGGG?AEAEBGEEEFGHGHHHHHHGGGGHHHGGEGGGGGGHGGE?EFGDDFHHHHHHGCCFGGHFHHHHHHGGHHGHHHHHHGGGDHGHD@DGGEHHH;BCC;CCHHHHGCCGGFGGGGGFE?EF?AEEDFFFFGGGGFFF;;;BB9EFFFFFF:9;E?BFFFFFEFFFFFFFFFFF@FFFFFFFDE@DFFABAA/BBFFFFFBFFF9BDDD?:FFEFA@DF-;E>9DDFFFFF?FFFA
@M03896:38:000000000-B4D98:1:2104:5144:17572 1:N:0:181
TACGGAGGGTGCAAGCGTTAATCGGAATTACTGGGCGTAAAGCGCACGCAGGCGGTTTGTTAAGTCAGATGTGAAATCCCCGGGCTCAACCTGGGAACTGCATCTGATACTGGCAAGCTTGAGTCTCGTAGAGGGGGGTAGAATTCCAGGTGTAGCGGTGAAATGCGTAGAGATCTGGAGGAATACCGGTGGCGAAGGCGGCCCCCTGGACGAAGACTGACGCTCAGGTGCGAAAGCGTGGGGAGCAAACA
+
AAA1>AADDAAAFGGF0AAEA3FB0BFFHFHHDBCBEEEEHHFEGEGEEGECFGGEGGGFGH2@FHHGFFHHHFGHHHGHGEECEGGGGHHHHHGAGGFGHFHHHFHHEH?>FFGCFHHHHHFHFGF??E.FFHGG-@@BABFFFFFB;//BB;;;@-;>AFFFFB;;B@F//FFFFBBFFA9BFFFF@9-AA@@=@-;;?@@@@@@EAFF?@-9ABFFBF?BFFFF/9/B@??<ABA---=;-9-AFB9-
@M03896:38:000000000-B4D98:1:2104:5126:17577 1:N:0:181
TACGGAGGGTGCAAGCGTTAATCGGAATTACTGGGCGTAAAGCGCACGCAGGCGGTTTGTTAAGTCAGATGTGAAATCCCCGGGCTCAACCTGGGAACTGCATCTGATACTGGCAAGCTTGAGTCTCGTAGCGGGGGGTAGACTTCCAGGTGTAGCGGTGAAATGCGTAGAGATCTGGAGGAATACCGGTGGCGAAGGCGGCCCCCTGGACGAAGACTGACGCTCAGGTGCGAAAGCGTGGGGAGCAAACA
+
CCCCBABBBAAAGFBG?2AAFGFFGAFFHFHHHFHHGGGFHHGGG?EGGCGGGGGGEE?FGFGFFGHHEGFFDFGGFGGHGEGFEFHGBGHHHFECCFHHGHGGHHBHHH?FFCF@FGGHG<FGHHHH<<A.><DCGAAAFF/BFFF9BFFFB:;9-;:D?FBFFFDDBFEFEFFFFFFA.ABFFFFFFAFDF-;@DFECFA9@-;@EFFFAA=DD/BFFFFDFFFBBFFFDA9;DBDA.@DA.@:ABFF.
@M03896:38:000000000-B4D98:1:2104:5132:17595 1:N:0:181
TACGGAGGGTGCAAGCGTTAATCGGAATTACTGGGCGTAAAGCGCACGCAGGCGGTTTGTTAAGTCAGATGTGAAATCCCCGGGCTCAACCTGGGAACTGCATCTGATACTGGCAAGCTTGAGTCTCGTAGAGGGGGGTAGAATTCCAGGTGTAGCGGTGAAATGCGTAGAGATCTGGAGGAATACCGGTGGCGAAGGCGGCCCCCTGGACGAAGACTGACGCTCAGGTGCGAAAGCGTGGGGAGCAAACA
+
BCB@AAABBABBFBGAA?FEFGHGGGGGHGHHHGHHGGGGHHHGGGGGGGGCGGGGGGGHHGHHHHHHHHHFHGFFFGFHGGGEEFHHHHHHHHGGHGHHHHHHHHHHHHDFGHHFGHHHHFGHHHHHGGGEHHGGGFFDFFFFFFFFFFFFF;;:;@;CEFFFFFDADFFFFFFFFFFFFFFFFFFFFFFFFFFFFFFFFFFFFFFEFFFFF-DDBFFBBDFFFFFFBFFDDFFFFFFFFFFFFDEFFFF
@M03896:38:000000000-B4D98:1:2104:5151:17599 1:N:0:181
TACGGAGGGTGCAAGCGTTAATCGGAATTACTGGGCGTAAAGCGCACGCAGGCGGTTTGTTAAGTCAGATGTGAAATCCCCGGGCTCAACCTGGGAACTGCATCTGATACTGGCAAGCTTGAGTCTCGTAGAGGGGGGTAGAATTCCAGGTGTAGCGGTGAAATGCGTAGAGATCTGGAGGAATACCGGTGGCGAAGGCGGCCCCCTGGACGAAGACTGACGCTCAGGTGCGAAAGCGTGGGGAGCAAACA
+
BBB@AAABBAAACBFGAAEEFGHFFEFFHHHHFHHHGGGGGHHGGFGGGGGGGGGGGGGHGGFHGHHHHHGGGHGHGHHHGGGGEEHHHHHHHGGHFFHHHHHHHHFHHH?FGH2FEGHHHFGHGHGHEDGFGHDGGFDFFF/FFFFFFFFFF;;;-;;B?9BFFFFDFFFFFFFFFFFFFFEFFFFFB@-DA@C>CFFA;BCFFFFFEFFABBDDFFFFFFDDA.FF/FB@ADBDB.9:>;C.;AAF/A.
@M03896:38:000000000-B4D98:1:2104:18537:19059 1:N:0:181
TACGGAGGGTGCAAGCGTTAATCGGAATTACTGGGCGTAAAGCGCACGCAGGCGGTTTGTTAAGTCAGATGTGAAATCCCCGGGCTCAACCTGGGAACTGCATCTGATACTGGCAAGCTTGAGTCTCGTAGAGGGGCGTAGAATTCCAGGTGTAGCGGTGAAATGCGTAGAGATCTGGAGGAGTACCGGTGGCGAAGGCGCCCCCCTGGACGAAGACTGCCGCTCTGGTGCGAAAGCGTGGGGAGCAAACA
+
3AAAA>32AAAACBEA?2EAAGGF?EEGHFHHB3GGEEGEEGHGGCECEGGCGGGECGGFFFFGDG4BGHF4EHDBFFHGGGGGGGHHHHHHHHEHFEF1BGHHHHEHG1??GHF1FGGF0CGGGHHFFDEFEF<?-<@CAECFHHHGFB/;:<;;9::?EFBFBFD;A-A0;FFGGEBA?D.;BFFFB=BAA??BBFEB?--@BBBE.FFBB@FFBFF/999->.//;BBB;9=.FDDFB<BF>A?BFF.
@M03896:38:000000000-B4D98:1:2104:18520:19064 1:N:0:181
TACGGAGGGTGCAAGCGTTAATCGGAATTACTGGGCGTAAAGCGCACGCAGGCGGTTTGTTAAGTCAGATGTGAAATCCCCGGGCTCAACCTGGGAACTGCATCTGATACTGGCAAGCTTGAGTCTCGTAGAGGGGGGTAGAATTCCAGGTGTAGCGGTGAAATGCGTAGAGATCTGGAGGAATACCGGTGGCGAAGGCGCCCCCCTGGACGAAGACTGACGCTCAGGTGCGAAAGCGTGGGGAGCAAACA
+
BBBAAAABBAAAFDGF?AEEFGHFGEDFHHHHHHHHGGGGHHHGGCEGGGGGGGGGGGGHGHHHHFGGHHHFGHHHGHHHGGGGEFHHHHHHHHGHGGHGHHHHHHHHHHGFHHG2FHHHHHHHHHHHFGGFDGDADAFAAFFFFFFFFEFFF9999@.;9FFFFB:;D-.FFFFFFFFFFBFB9FFFF;@AA@@DFFFFFFFFFF=?EFFFBFDABBFFFDFFFDEF/;99.@@./..:9;@.-9AFFF.
@M03896:38:000000000-B4D98:1:2104:11468:20637 1:N:0:181
TACGGAGGGTGCAAGCGTTAATCGGAATTACTGGGCGTAAAGCGCACGCAGGCGGTTTGTTAAGTCAGATGTGAAATCCCCGGGCTCAACCTGGGAACTGCATCTGATACTGGCAAGCTTGAGTCTCGTAGAGGGGGGTAGAATTCCAGGTGTAGCGGTGAAATGCGTAGAGATCTGGAGGAATACCGGTGGCGAAGGCGGCCCCCTGGACGAAGACTGACGCTCAGGTGCGAAAGCGTGGGGAGCAAACA
+
ABBAAAABBAAAFFFAE?FEFGHGGEFFHHHHGHHHGGGGHHHGGCEGGFGFGGGGGGGHGGHHHHFHHHGFGHHHGHGHGGGGEGHHHHHHHGGHFEHHHHHHHHGHHHFDGHHFGHHHHGGHHHHHFGGFGFGGGFFDEFFFFFFFFFFFF;;:@@;BEFFFBFDDFFFFEFFFFFFFFFFFFFFFF@DFFFFFFFFFFFFFFFFFFFFFFBFDFFFFFFFFFFFFFFFFFFFFFFFFFAFE>AFFFF?
@M03896:38:000000000-B4D98:1:2104:18384:20852 1:N:0:181
TACGGAGGGTGCGAGCGTTGTCCGGATTTATTGGGTTTAAAGGGTGCGTAGGCGGCTTGTTAAGTCCGGGGTGAAAGCCCACAGCTCAACTGTGGAACTGCCCTGGATACTGGCAAGCTTGAGTCCAGACGAGGTTGGCGGAATGGATGCTGTAGCGGTGAAATGCATAGATAGCATCCAGAACCCCGATTGCGAAGGCAGCTGACTAGGCTGGCACTGACGCTGAGGCACGAAAGCGTGGGGAGCGAACA
+
ACB@AAABCACAF?FCC?EEFGHGGFGGHCHHHHHGGGHHHHHGHGGGGGGGHFGEEFGHHHHGHHHGGGEEGEGHHHHHHEFFHFHGHHHCHHFFGFHGHGHHHHEHHH?1GGGCFHHHGGFHHGFHHGGGGGDFECC-;AAEBCFFGBFB;;;;A;;:EGGGFFFGGGGGGGGGGGFFFFFFFFFFAFFFF?C=DDEFBAFFBFFFBFBFFADBFFFFFFFFDDFFFFFDDFDFFDFDDFFFFDDFAC-
@M03896:38:000000000-B4D98:1:2104:24680:24430 1:N:0:181
TACGTAGGGTCCGAGCGTTGTCCGGAATTATTGGGCGTAAAGGGCTCGTAGGCGGTTTGTCGCGTCGGGAGTGAAAACACGGGGCTTAACCCCGTGCCTGCTTCCGATACGGGCAGACTAGAGGTATGCAGGGGAGAACGGAATTCCTGGTGTAGCGGTGAAATGCGCAGATATCAGGAGGAACACCGGTGGCGAAGGCGGTTCTCTGGGCATTACCTGACGCTGAGGAGCGAAAGTGTGGGGAGCGAACA
+
AAA?AFFBACFBCCGCA?EEFGHGFECFHCHHHFHHGGGGHHGGGFHGEEGEHGGGGGGHB1?>>EE>EEGEGHHGF3CGGDGCBDGHHHHHGGADFCGHGFGHHGDFGGEACDCGGFHGGCCCCHFEHHHGDGG?D?BA;A.EFGGFGFBFE=;;9A;@?FFFBFADDAFBBFFBFFFFFFFFFFFF@;DDFFFFFDEF;-@EFFFFFBAFF9BFFFFFFDAD.AFEBFED>=@DFFBFAFFFF?BACF-
@M03896:38:000000000-B4D98:1:2104:24697:24444 1:N:0:181
TACGTAGGGTCCGAGCGTTGTCCGGAATTCTTGGGCGTAAAGGGCTCGTAGGCGGTTTGTCGCGTCGGGAGTGAAAACACGGGGCTTAACCCCGTGCCTGCTTCCGATACGGGCAGACTAGAGGTATGCAGGGGAGAACGGAATTCCTGGTGTAGCGGTGAAATGCGCAGATATCAGGAGGAACACCGGTGGCGAAGGCGGTTCTCTGGGCATTACCTGACGCTGAGGAGCGAAAGTGTGGGGAGCGAACA
+
AAAA>BF?34FBGCG?E2AAEADAE22BF5DFF3AGEECEGHFGGGHGAEGGHE@/FE>?B>1/>>>>@/E?GGF4BFGHG?CDDGHHHHFADD/CDAGFFHHHGGCDGG.AC@D<.CG0;GGCCHBBCCGCC?.9.A:?CA9ECGFGFB99C009;@.99/;9/B;9;@B9BFBBFB/99..99FDB-;@DFB;BBFE?=99EFFFFFFE9FB/;BFB/;ADFF.../;A@9-9;;B:BDDBE-A@9?=-
@M03896:38:000000000-B4D98:1:2104:13945:25388 1:N:0:181
TACGGAGGGTGCAAGCGTTAATCGGAATTACTGGGCGTAAAGCGCACGCAGGCGGTTTGTTAAGTCAGATGTGAAATCCCCGGGCTCAACCTGGGAACTGCATCTGATACTGGCAAGCTTGAGTCTCGTAGAGGGGGGTAGAATTCCAGGTGTAGCGGTGAAATGCGTAGAGATCTGGAGGAATACCGGTGGCGAAGGCGGCCCCCTGGACGAAGACTGACGCTCAGGTGCGAAAGCGTGGGGAGCAAACA
+
ACBBAABBBAAAFBGE?AEEFGHFGFEGHHHHGGHGGGGGHHHGGCGGGGGGGGGGGGEH?FHHHHBEHHHFDHHHFGGHGEGGEEHHFHHHHHGCGFHHHHHHFGEHHHD2FGGHGGHGCGHHHHHGFGGGGHFCGFFFEFFFFFFBBFBFB;::;9:;EFFFFFDADFFFEBFFFBFFDFFFFFFFB>FFA@DFFFA@>FFFFFD:EFA>>-ADFFFFFFDFFFFFFFFBDFFFFDADCFFFDAEFFF.
@M03896:38:000000000-B4D98:1:2104:13965:25396 1:N:0:181
TACGGAGGGTGCAAGCGTTAATCGGAATTACTGGGCGTAAAGCGCACGCAGGCGGTTTGTTAAGTCAGATGTGAAATCCCCGGGCTCAACCTGGGAACTGCATCTGATACTGGCAAGCTTGAGTCTCGTAGAGGGGGGTAGAATTCCAGGTGTAGCGGTGAAATGCGTAGAGATCTGGAGGAATACCGGTGGCGAAGGCGGCCCCCTGGACGAAGACTGACGCTCAGGTGCGAAAGCGTGGGGAGCAAACA
+
ABAAAAADD?AAGGFGCCAEGGHGGEGGHHHHGFGGGGGGFHGGGCFFEEEEEEEGEGFGGHHHHHFGGHGGGEFGGHHHGGGGEEHGHHHHF0FFGGHHHHHHHFHHHH?DGHHFFFGGFFGHHHGGFGEEDG?CC=BAAFFFFFFFBFBFB;;BB@9@EFFFBBAADFFFEFFFFFFFFFFFFFFFA9BD?BBD=DE>DAFFFF>E?FACD-AAFFB/FDFDFFB/99;>DAFAFFDD=DFFFFFFFFF
@M03896:38:000000000-B4D98:1:2104:13951:25407 1:N:0:181
TACGGAGGGTGCAAGCGTTAATCGGAATTACTGGGCGTAAAGCGCACGCAGGCGGTTTGTTAAGTCAGATGTGAAATCCCCGGGCTCAACCTGGGAACTGCATCTGATACTGGCAAGCTTGAGTCTCGTAGAGGGGGGTAGAATTCCAGGTGTAGCGGTGAAATGCGTAGAGATCTGGAGGAATACCGGTGGCGAAGGCGGCCCCCTGGACGAAGACTGACGCTCAGGTGCGAAAGCGTGGGGAGCAAACA
+
ABA?A3ABDAAAFBGG2AEEFGHFEFGGHFHHFFGFFGGGEHHGGGGGGGGGGGGGGGGHGGHHHHFGHHGGGHHHGHHHGGGGEGHGHHHHHHGFGGHGHHHHHHHHHHFFGHH2FGHHGGHHHHGFFFGGGHGGGF>DAFFFFFFFFFBFB;;;-9;99FFFFFAADAEFBFFFFFFFFFFFFFFFF;;AADFFF.AD-=B@FFCAEFFFF;DFFFFFFFDAA.9//;B@DACAFDFB;>AFFDFF/AF
@M03896:38:000000000-B4D98:1:2105:28272:9235 1:N:0:181
TACGGAAGGTCCGGGCGTTATCCGGATTTATTGGGTTTAAAGGGAGCGTAGGCCGTGAGGTAAGCGTGTTGTGAAATGTAGGCGCCCAACGTCTGCACTGCAGCGCGAACTGCCCCACTTGAGTGCGCGCAACGCCGGCGGAACTCGTCGTGTAGCGGTGAAATGCTTAGATATGACGAAGAACCCCGATTGCGAAGGCAGCTGGCGGGAGCGTAACTGACGCTGAAGCTCGAAAGCGCGGGTATCGAACA
+
BBBBBA3AAFFFCE2AECE2GGGGGEEGHCGGBBF1FEEGGGFGGGGGGGGGHHGE@?B?BFBFFE1EEHGHGHHHFFFFGHGGGFGD?EGHHGEHGFHHHGFGGGGGADGFB?FFFDHHH1FFGHCFA@CG@FC@C9BFFAB;FFFFFBCDE.BFF;;BEFFFFFFFFFBFE;FFFF.;9DFFFFFF>BDFFFACFFFFFFFFFAB@DFCDAADFFFFFFADFDFFFFFED9BAFF?D-9@9@FFFFBF-
@M03896:38:000000000-B4D98:1:2105:28260:9252 1:N:0:181
TACGGAAGGTCCGGGCGTTATCCGGATTTATTGGGTTTAAAGGGAGCGTAGGCCGTGAGGTAAGCGTGTTGTGAAATGTAGGCGCCCAACGTCTGCACTGCAGCGCGAACTGCCCCACTTGAGTGCGCGCAACGCCGGCGGAACTCGTCGTGTAGCGGTGAAATGCTTAGATATGACGAAGAACCCCGATTGCGAAGGCAGCTGGCGGGAGCGTAACTGACGCTGAAGCTCGAAAGCGCGGGTATCGAACA
+
ABAAAAAB?FFFE?2AE2EAFGHEEEEGHBGFBEF?FFHHHHHGGGFGAEEGHHGEC?BB?GGFHE?EEHEFFFHHGFFFHHGCFGGGHGAGHHGHGHHHHGHF@CCCFGFFEFGEGGHHGHFGHHGF<CFGC@?CFAGGA@FBFFFFF;-A;BFFF-:>9FFFB;BFFFFFFFF/FF.-999BFFFF-@DEFFA;FDEFDFFFFDB@B=FD@;DDFFFFFDFF?.B//BFDFFFDF.B=;-9;;B9A/F;
@M03896:38:000000000-B4D98:1:2105:6720:10828 1:N:0:181
TACGGAAGGTCCAGGCGTTATCCGGATTTATTGGGTTTAAAGGGAGCGTAGGCGGATTGTTAAGTCAGCGGTTAAAGGGTGTGGCTCAACCATGCATTGCCGTTGAAACTGGCGATCTTGAGTGCAGACAGGGATGCCGGAATTCGTGGTGTAGCGGTGAAATGCTTAGATATCACGAAGAACTCCGATCGCGAAGGCAGGTGTCCGGGCTGCAACTGACGCTGAGGCTCGAAAGTGTGGGTATCAAACAG
+
ABAAAAABCFFFGG4A2AE2GGHFGEGGHFHHCFG2FFHHHHHGHFGGGGGGBEF?EEGHHGBFGG4BF?>EGGHHGGFFFEGEGHHGFGHGHHHHHFGGHECFD?DGFFHHEGCCFHHFDGFHHHFHHHHGGGFFGHGGG-CGHGHGAEEEDDF;C;AEHHHHGHHGHGGGGGGGDDFFGGFFGFFGGGGGFCBCFEFFFFFFFFDAFFCDFFFFFFFFD?DFFFFFFFFB:;AFFBFFFFFBFFFFFF9
@M03896:38:000000000-B4D98:1:2105:16246:12681 1:N:0:181
TACGTAGGGTCCGAGCGTTGTCCGGAATTATTGGGCGTAAAGGGCTCGTAGGCGGTTTGTCGCGTCGGGAGTGAAAACACGGGGCTTAACCCCGTGCCTGCTTCCGATACGGGCAGACTAGAGGTATGCAGGGGAGAACGGAATTCCTGGTGTAGCGGTGAAATGCGCAGATATCAGGAGGAACACCGGTGGCGAAGGCGGTTCTCTGGGCATTACCTGACGCTGAGGAGCGAAAGTGTGGGGAGCGAACA
+
3AA?ACF3>>CAGGGE2A2AFGHAEEGGHHCGFDFBAAEEHHFGGAGEEEE1F@@EE>F?B??/>>@@>E??0FGFHFGHGGBCB/FGFHHHGGGDD/FFFGHHHGGGGG.CCGGGGHHGGHCGCGHHHHG.@DEDGGF...9.FGFFB/BC.;;C?=:@EF/9BB;A==CFFFFBBFBA.9BFFFDFA-@?ABAAADFFB9@A/;/9/BABFFFFB/;9B.ADFBA.FAE;A-;AFFBFFDFFA99-9@-
@M03896:38:000000000-B4D98:1:2105:16238:12699 1:N:0:181
TACGTAGGGTCCGAGCGTTGTCCGGAATTATTGGGCGTAAAGGGCTCGTAGGCGGTTTGTCGCGTCGGGAGTGAAAACACGGGGCTTAACCCCGTGCCTGCTTCCGATACGGGCAGACTAGAGGTATGCAGGGGAGAACGGAATTCCTGGTGTAGCGGTGAAATGCGCAGATATCAGGAGGAACACCGGTGGCGAAGGCGGTTCTCTGGGCATTACCTGACGCTGAGGAGCGAAAGTGTGGGGAGCGAACA
+
ABBAAFFCBFFAGCGE?AECEGHGGEFGHGGHBFGFEEEFGHHGGFHGEGGGFFGFGGGHFBEGEEEEEEGEHHHGGFGHGGFGGGHHHHHHGGDGDCHHHHHGGGEGFGEGGGGGGFHHHGGGGHHFHHHHGGGG?FFGGFGFGGGGGGBFC;CFGA:@EFFFFFADFFFFFFFFFFFFFFFFFFFFFFFFFFFFFFEDFDFEFFBFBFEFFF0FFFFFFFFFFF99:DAB>BDFBFBFFFFFFFCAFC-
@M03896:38:000000000-B4D98:1:2105:16220:12700 1:N:0:181
TACGTAGGGTCCGAGCGTTGTCCGGAATTATTGGGCGTAAAGGGCTCGTAGGCGGTTTGTCGCGTCGGGAGTGAAAACACGGGGCTTAACCCCGTGCCTGCTTCCGATACGGGCAGACTAGAGGTATGCAGGGGAGAACGGAATTCCTGGTGTAGCGGTGAAATGCGCAGATATCAGGAGGAACACCGGTGGCGAAGGCGGTTCTCTGGGCATTACCTGACGCTGAGGAGCGAAAGTGTGGGGAGCGAACA
+
>AAAACCBAFFBG2FA?AEAFFEEGDEFHCGD5BECEEEEAFHGGFHGEGFGBECEEEGGF?GF>>>EEEEEEDDEFFEHGGGGGGHHF?FHDCDDC/F<FGGF>D>EADADFCC<CCGFHC;;:GHFGHHFGGGGFEFDDC.;FFFGGFBFE;CF?@.;;BFFFFADAFFFFEBFFFFFFDFFBF9BFBBDFFFFFDFCFDF?FFFFBFAF.BFFFFFFFAADFFFEFFFF;-@AFFFFFFD?-A>@=F=
@M03896:38:000000000-B4D98:1:2105:26759:14294 1:N:0:181
TACGTATGGAGCAAGCGTTATCCGGATTTACTGGGTGTAAAGGGTGCGTAGGTGGCAGTGCAAGTCAGATGTGAAAGGCCGGGGCTCAACCCCGGAGCTGCATTTGAAACTGCTCGGCTAGAGTACAGGAGAGGCAGGCGGAATTCCTAGTGTAGCGGTGAAATGCGTAGATATTAGGAGGAACACCAGTGGCGAAGGCGGCCTGCTGGACTGTTACTGACACTGAGGCACGAAAGCGTGGGGAGCAAACA
+
>AA>>CFFFFFC4FGF2AE?GGHGGEFGHGDBFEGBDFEGGHHGGFGCFGGGFHGG2BBBBD5FFGBGHHGEGFFHFFHHGGGGGGHFBFFFGEEEE<GGHHHHHHFHGHBDGBGDCFFFHGCFFHHHFHFHGDF?/->AD?AEGGHGDFHHFDCGCD;@.:F0GGD.C-.0BFFF0FFBE?FFBFGG?0CFABDBBDA-=FD.:A/BFF?/;BFFFFFFFFFFBFFEFFAAAADDFDDDF-@E=..B/FF
@M03896:38:000000000-B4D98:1:2105:10458:14896 1:N:0:181
GTGATTCACATTAGATACCCCAGTAGTCCGGCTGACTGACTTAGTCTCCATCTCGTATGCCGTCTTCTGCTTGAAAAAAAAAAATAAAAAAATTTAGAAATACAATTAGATAGATATTGAATGAAATATAAAAACAACAAAACAAAAAAATACAAACATATTAGATAATAAAAGAACTATGTCATGAGAGTTATACGTCAGAATTCAAGTATAGCAAAGTACTAAAAAGATATAATAAATCTTGATACCTA
+
AAAAAFFDFFFFGGFGGCEGE?EFGHGHHECE2?GFGGFHHHCFGHHHFDG5EHGFEFFGHGFFGFBGDDGHHFHGFGC?EFE/1333?3//0334434444?3233323?3?3B333D332222222D22222//////000//00.--000000..00=000000000000;../0000000;00000000000.0...00000000000;00000/000000000..000000000000009000000
@M03896:38:000000000-B4D98:1:2105:25606:16655 1:N:0:181
TACGTAGGGTCCGAGCGTTGTCCGGAATTATTGGGCGTAAAGGGCTCGTAGGCGGTTTGTCGCGTCGGGAGTGAAAACACGGGGCTTAACCCCGTGCCTGCTTCCGATACGGGCAGACTAGAGGTATGCAGGGGAGAACGGAATTCCTGGTGTAGCGGTGAAATGCGCAGATATCAGGAGGAACACCGGTGGCGAAGGCGGTTCTCTGGGCATTACCTGACGCTGAGGAGCGAAAGTGTGGGGAGCGAACA
+
>AA3>C4A3BCAGFEGC2EAFFH2A2EGHFHEBD2BAEEEGGFFFHG0AE1EB>0EEEEHF>?/>>/>>E?EFFEBGCEHGGGGBCGEGFHGGGFFGEGFGHFGF<<E@DE.CAD.EHH0;<0;:<0CGH0G--=-CFF.;C.AFFFF9/9C:;;;A;9@EFFF//ADB?BBFFFBFBFFDDBFBFFB@--;:99-B?A>-@9./B9//..9BB/99//;:.;DD?9./AA9B-@.//9;.ABEB;-9-;-
@M03896:38:000000000-B4D98:1:2105:25597:16675 1:N:0:181
TACGTAGGGTCCGAGCGTTGTCCGGAATTATTGGGCGTAAAGGGCTCGTAGGCGGTTTGTCGCGTCGGGAGTGAAAACACGGGGCTTAACCCCGTGCCTGCTTCCGATACGGGCAGACTAGAGGTATGCAGGGGAGAACGGAATTCCTGGTGTAGCGGTGAAATGCGCAGATATCAGGAGGAACACCGGTGGCGAAGGCGGTTCTCTGGGCATTACCTGACGCTGAGGAGCGAAAGTGTGGGGAGCGAACA
+
ABAAAFFB@FFBGCGCF?ECFGHGGGGGHFFHBBFBEAEFHHHGGHHGGGGGFGCEGGGHF>GGEE>>EEGEHHHFHFHHGGGFGGHHHHHHDGDGG/FGHHHHHGFGGGGGGGGEGGHHHHHGFHFFCGHHGGGFGGFGFDGGGGGGGGFFECFFGD;BEFFFFFDDFFFFFFFFFFFFFFFFFFFFFDFFFFFFFFFFAFFFFFFFFFFFFFFFFFFFFFFFFFFEFFFFADBDFFFFFFFFCFFFFF-
@M03896:38:000000000-B4D98:1:2105:25610:16687 1:N:0:181
TACGTAGGGTCCGAGCGTTGTCCGGAATTATTGGGCGTAAAGGGCTCGTAGGCGGTTTGTCGCGTCGGGAGTGAAAACACGGGGCTTAACCCCGTGCCTGCTTCCGATACGGGCAGACTAGAGGTATGCAGGGGAGAACGGACTTCCTGGTGTAGCGGTGAAATGCGCAGATATCAGGCGGAACACCGGCGGCGAAGGCGGTTCTCTGGGCATTACCTGCCGCTGAGTACCGAACTTGTGGGGATCGACCA
+
>AAA>C1AA1BA?1EAE0AAEBGG0AEFH1FG1BABAAEAFHBEF0F/AA/AB>/EE?/BB>C/>>>//><EGEEFDB?FCBC/BCH1FHHHGGCFFEG<FG1DF.<A->..-<@.<CC:/:0C;GC:CCG:--;A..9BCA-AFFGG0;/990;9-;---/9//B9A-@=FFBFBB//---9@FFA;;--9---9--;-9@@-FF;9/---;//;BF/-A-9@-A-///;--;--//B/--9---;:-;;
@M03896:38:000000000-B4D98:1:2105:23792:17355 1:N:0:181
TACGGAGGGTGCAAGCGTTAATCGGAATTACTGGGCGTAAAGCGCACGCAGGCGGTTTGTTAAGTCAGATGTGAAATCCCCGGGCTCAACCTGGGAACTGCATCTGATACTGGCAAGCTTGAGTCTCGTAGAGGGGGGTAGAATTCCAGGTGTAGCGGTGAAATGCGTAGAGATCTGGAGGAATACCGGTGGCGAAGGCGGCCCCCTGGACGAAGACTGACGCTCAGGTGCGAAAGCGTGGGGAGCAAACA
+
ABAAAABBBAAAFGGFC?FEFGHFFFFFHHFFBBFBEEEGFHHGGCGGGGGGDFC@EEFHHGFGFGGHHHHGHHHHHHHHGGGCGGHHHHHHHHGFGGHHHHHHHHHHGHDDGFHFGHHHHGHHHGHHFEFFHHGGGFFAEBFFFFFFFFFFF;BFACADEFFFFFADFFFFFFFFFFFFFFFFFFFFFFFFFFFFFFEFDFFFFFBEFFFFC-9ABFFFFFFFFFFBFFFBADFFFFFFFFAE@DEFFF?
@M03896:38:000000000-B4D98:1:2105:4345:19068 1:N:0:181
TACGGAAGGTCCGGGCGTTATCCGGATTTATTGGGTTTAAAGGGAGCGTAGGCCGTGAGGTAAGCGTGTTGTGAAATGTAGGCGCCCAACGTCTGCACTGCAGCGCGAACTGCCCCACTTGAGTGCGCGCAACGCCGGCGGAACTCGTCGTGTAGCGGTGAAATGCTTAGATATGACGAAGAACCCCGATTGCGAAGGCAGCTGGCGGGAGCGTAACTGACGCTGAAGCTCGAAAGCGCGGGTATCGAACA
+
ABAAAABCBFFFF2EA2AEEGGHGGFGGHFFHCGHAFGHHHHHGHGGGGGGGHHGEFFEGFGEFGEEEEHHHGGHHHFGFHHGCGGG??EEHHGEGFGHGHHHGCGGGDGFDGFGGGFHHHGHGHHCGDGGGCDGFC-AGC@A;FFFADCCFEB:FC9;@EFFFFFBFFFFFFFFFFFFFFFFFFFFF@DFEFDFFFFEFFFFFEFFFFA9;@ADDDFFFFFFFDFFFFFFAAFFDF.>BFC@;FFAEFFF
@M03896:38:000000000-B4D98:1:2105:4343:19086 1:N:0:181
TACGGAAGGTCCGGGCGTTATCCGGATTTATTGGGTTTAAAGGGAGCGTAGGCCGTGAGGTAAGCGTGTTGTGAAATGTAGGCGCCCAACGTCTGCACTGCAGCGCGAACTGCCCCACTTGAGTGCGCGCAACGCCGGCGGAACTCGTCGTGTAGCGGTGAAATGCTTAGATATGACGAAGAACCCCGATTGCGAAGGCAGCTGGCGGGAGCGTAACTGACGCTGAAGCTCGAAAGCGCGGGGATCGAACA
+
BBBBBBABBFFF22AA2AFEGGHGGGGGHCHHCGAAFGHHHHHGHGGGGGGFHHFEEFEGFEFGGFEEEHHHGHFHHGGGGHGCGGGCGEFHHEEGFGFFGHHHGGGG@FGEDGGFGGHHGH1>GGGF<CCGCDCDC-BA;AB>FFDFFFFDEB9BFB;@EFFFFBFFFFFFFFFFF?ED??FFFFFFDFFFFF=ACDFFDFFFFADA-==A;ADDAFFBFFFFFFFFFFFD-B.99.@DBD--:99;FF-
@M03896:38:000000000-B4D98:1:2106:24403:8407 1:N:0:181
TACGGAGGGTGCAAGCGTTAATCGGAATTACTGGGCGTAAAGCGCACGCAGGCGGTTTGTTAAGTCAGATGTGAAATCCCCGGGCTCAACCTGGGAACTGCATCTGATACTGGCAAGCTTGAGTCTCGTAGAGGGGGGTAGAATTCCAGGTGTAGCGGTGAAATGCGTAGAGATCTGGAGGAATACCGGTGGCGAAGGCGGCCCCCTGGACGAAGACTGACGCTCAGGTGCGAAAGCGTGGGGAGCAAACA
+
AAAAA>A2AAAABGFE?2A2AFGFEEFGHHGHGFCGGAEBEHHGGCGFFEGGGGGCGGGHHHFEBGBFGHGFGG@?BGHHGGGGGGHGGHHHHHGHFFGFGHHHHHFGGH?2F?FFGFFF?GF?GHHGFEGGHHCCCA@DFFB9FFFBBB/B9;FFCF;DEF9;BB9::BEFBFFFFFBF?.9BFFFDB=DDFFFFFFE=D;99BDFAEFFA;DDDF//;BAA.;?B:BBFDDFCA/.9;->;EFFEFFFF
@M03896:38:000000000-B4D98:1:2106:24421:8409 1:N:0:181
TACGGAGGGTGCAAGCGTTAATCGGAATTACTGGGCGTAAAGCGCACGCAGGCGGTTTGTTAAGTCAGATGTGAAATCCCCGGGCTCAACCTGGGAACTGCATCTGATACTGGCAAGCTTGAGTCTCGTAGAGGGGGGTAGAATTCCAGGTGTAGCGGTGAAATGCGTAGAGATCTGGAGGAATACCGGTGGCGAAGGCGGCCCCCTGGACGAAGACTGACGCTCAGGTGCGAAAGCGTGGGGAGCAAACA
+
BCBBB?ADB?AABGFC?2EEAGHFFEFGHFHHGGHHGGGEGHHGGCEEGGGGGGGGGGGHHHHHHHGGHHGFGFGFFHHHGGGGFGHFGHHHHHGHHGHHHHHHHHHHHHDDGFGGFHHHHGGHHHHHFGGCGHDCFFBDFFFFFFFFFFBFBBFFFF;DEFFFFFA;DFFFBFFFFFFFFFFFFFFFF@DFFFFFFFFFFFFFFFFFFFFFFFFDFFFBFFFAFFFBBFB=AABAFFFFFFFEFFFFEF?
@M03896:38:000000000-B4D98:1:2106:7464:10159 1:N:0:181
TACGGAGGGTGCAAGCGTTAATCGGAATTACTGGGCGTAAAGCGCACGCAGGCGGTTTGTTAAGTCAGATGTGAAATCCCCGGGCTCAACCTGGGAACTGCATCTGATACTGGCAAGCTTGAGTCTCGTAGAGGGGGGTAGAATTCCAGGTGTAGCGGTGCAATGCGTAGAGATCTGGAGGAATACCGGTGGCGAAGGCGGCCCCCTGGACGACGACTGACGCTCAGGTGCGAAAGCGTGGGGCGCAAACA
+
>AA3>3A2>>AABEGA22AA2FGF2BCEHHFHD3BFEGG?GHGDE0EEEEAEE0FEEGCHH4FG4BFE3GFB@GGFBG?GFE?/>EGGFGHHF0F?CFHFGFHHHF2F>F?2C?01<?FF00FGHHH<FAC.10.@?;-:A/BFFF//:9//B:/B@9;@-9BFFB.;.-.9/;B/://9D..B/;B.-@BA;;;-9DA--;@@BBB;AB.9@-99;DF/FFF.9.B99/;9999AFF..;--.-;-@;A.
@M03896:38:000000000-B4D98:1:2106:7451:10171 1:N:0:181
TACGGAGGGTGCAAGCGTTACTCGGAATTACTGGGCGTAAAGCGCACGCAGGCGGTTTGTTAAGTCAGATGTGAAATCCCCGGGCTCAACCTGGGAACTGCATCTGATACTGGCAAGCTTGAGTCTCGTAGAGGGGGGTAGAATTCCAGGTGTAGCGGTGAAATGCGTAGAGATCTGGAGGAATACCGGTGGCGAAGGCGGCCCCCTGGACGAAGACTGACGCTCAGGTGCGAAAGCGTGGGGAGCAAACA
+
ABAAABABBAAABGFE?2EE2BGEEEGGHHHHHGHHGGGGHHHGG?EEEGGFGFGGCFGHFHHHHHHGFHHFHHHHGHFHGGGGEGHGHHHHHHGHFFHHHGHHHHHHHH??F?GFGGHHGHHHHDGH?EGGHHDCFF>DFFFFFFFBFFFFF;FFFDAFFFFFBFAADFFFFFFFFFFFBFFFFFFDD>FFFBDFC?A@@FFFFFFFFFFFB@DAFFFFFFDFFFFB//;;9@B.B9.ABFFFFDEFBF.
@M03896:38:000000000-B4D98:1:2106:10641:11725 1:N:0:181
GAAACCCGAGTAGTCCGGCTGACTGACTTAGTCTCCATCTCGTATGCCGTCTTCTGCTTGAAAAAAAAAAACTGAGAAAAAAACTGATATATACAGTACGACATAGCAAATGAATATAAGATAGGAAAATACCAGAATTGAACAATACAGACAATGTATTATAATCAGAGATATCTAATAGCTGATAGAATGTGCTAATTGGCACTGACCTATAACATAAAGACATACACATCATATAAGATACTAAACCA
+
ACCCCFBCDBAFGEFBA2AA2BFGBBFGHFHHHHHFFGDHFHGGHHHGGGEHGGHHHHHHHG5ABEFEE//133@334320>//3334B4444443422////?332222222222222222@10110011111100111=1<1011111100/0000000000=00000/0000000;00000000:00;000:;00000/9009/0/9;000000000000//;00090:0/:////9/9////////.
@M03896:38:000000000-B4D98:1:2106:10625:11734 1:N:0:181
GAAACCCGAGTAGTCCGGCTGACTGACTTAGTCTCCATCTCGTATGCCGTCTTCTGCTTGAAAAAAAAAATACAATTAATAAAATCAAGAAATAAAGACATACAAGAACAACTAATACCCAGTCTAATGATAGCTCTGAGAACTAGGATACATACTGACGCGAAGCGAGAAGATTATACAAAGTCTGATAATACAATAATGAAAATATATCGCTTTAATAATAGTTACTGTATTAGAGTAAGTATGAGTTA
+
AAAABBA?ADAFGGB52AA2A4FB53FFHHHHHHHHFEFGFGFFGHHHG1AAFFFGHDGGFFDBFFEEF/1333344444443343333333??33432333333323232/222333222/?233222222222222222221110111?11111111..------.--.//:00:00000/;000000000000;000000000000;09.9..000000000000://///////9/9//////////
@M03896:38:000000000-B4D98:1:2106:23094:15388 1:N:0:181
GAGTCACGGATTGTCCTATAATTAGATACCCTTGTAGTCCGGCTGACTGACTTAGTCTCCATCTCGTATGCCGTCTTCTGCTTGAAAAAAAAACACAATTTGACACACAACACACAACTAACGATTCTTTCAAATGTATAAAACACTAACATCACAGCTTACACATATACTTATGACACTCCTACCAAGCTGCACACAAACACATTTATAATCTTACGCCCAACTTCACCACATTACATTACATATATA
+
>A>AAFD3>2>>4FGGGGGBFGG6GBFBGHGEG4FG5BEFGGCEAAFHGBFFG5BDG5FGHADFGEFEGGGH0BABFHB5DEGCFFDGGEGGG//0/?3444?343B///////////11B?////12>122222122222211/?10111111?11.1<1<1<1>1=1111<0000<00/<000.00.:/0///0....:...0000000000000..-;..9/900009..0000///9///9////
@M03896:38:000000000-B4D98:1:2106:23111:15402 1:N:0:181
GAGTCACGGATTGTCCTATAATTTGATACCCTTGTAGTCCGGCTGACTGACTTTGTCTCCATCTCGTATGCCGTCTTCTGCTTTAAAAAAAAAAACATATCATTGAGTCGGTATACGAGTTTCATTAGACTCGAACAACAACAGGTAGTGAAATTGTGGTGACTAGTACGCACTCTCATGTGAACACCATCACCATACTTAGACTCTTTGCGTCTTCGATTAATATACATTGAATCCAAGGATGCATATTA
+
>>>3>5B>3>>>44FGGCD5BEF6B656DABAG4BAFFAGEGEAABFGF3BBG53DF5DF5555A1A1BFDD0AABF@@5DDD55DFGHGGGG////33?444444344/////220////@2222211111//00>0/////0/111<011111111.0.0000/00<...--:0000000000;/:.0/00/0;0/0000000000000-.-..0.:0;.0/9:///;/////////:..//./;////
@M03896:38:000000000-B4D98:1:2106:14877:16176 1:N:0:181
GTGATTCACATTAGAAACCCTAGTAGTCCGGCTGACTGACTTAGTCTCCATCTCGTATGCCGTCTTCTGCTTGAAAAAAAAAATGAACTAAAAGATCAAAAAAAACAAAAACAAATAGTGAAGGAAAAAAATCACGTTAGATACATATACTATCAATGTTCTAAGACGTCATATACACATACTAGTTAGTATCGACTATTAACATAATGCAATCAAAAGTGTTGAACAATATACGTGGTTAACAAAACTTA
+
BAABBFF5FFFFG5F5B4FACFGFGHHHHGGGGGGHHHHHHHFGGHHHHHHEHFFFGGHFHFAEFF5DEGHHHFA5AAEEEGG13333433333?333B33?</////00////02@222222202200>/0<11<0<0.11111<000000==0000000000=0:.....00:000:00000000000090..:.-0;00;0;00000000:0000/0///.////////;/.9/.../9///...///
@M03896:38:000000000-B4D98:1:2106:24561:23758 1:N:0:181
TACGGAGGGTGCAAGCGTTAATCGGAATTACTGGGCGTAAAGCGCACGCAGGCGGTTTGTTAAGTCAGATGTGAAATCCCCGGGCTCAACCTGGGAACTGCATCTGATACTGGCAAGCTTGAGTCTCGTAGAGGGGGGTAGAATTCCAGGTGTAGCGGTGAAATGCGTAGAGATCTGGAGGAATACCGGTGGCGAAGGCGGCCCCCTGGACGAAGACTGACGCTCAGGTGCGAAAGCGTGGGGAGCAAACA
+
BBBBBBBBB?AABGFAE2EEAGHFGFGGHFHHFFHHFFFEHHHGG?EEFEGGGGGGGGGHHHHHGH4BBFFFGFFFGHHHGGGGGGHFGHHHHHGCFEGGHHHHHHFHFH?DGFGFFGGGGFFGHHHHFFGEGHDCFF@9;:BFFFFFFFBFFFFFFF;DEFFFFFDDDFFFBFFFFFEFFDFFFFFFF@DFFC;@BFFFFFBFFFFFFFFFACDDFFFFFFFFFFFFFFFCDFADBDAABCFE@DEFFFF
@M03896:38:000000000-B4D98:1:2106:19350:28273 1:N:0:181
TACGGAAGGTCCGAGCGTTATCCGGATTTATTGGGTTTAAAGGGAGCGTAGGCCGTGAGGTAAGCGTGTTGTGAAATGTAGGCGCCCAACGTCTGCACTGCAGCGCGAACTGCCCCACTTGAGTGCGCGCAACGCCGGCGGAACTCGTCGTGTAGCGGTGAAATGCTTAGATATGACGAAGAACCCCGATTGCGAAGGCAGCTGGCGGGAGCGTAACTGACGCTGAAGCTCGAAAGCCCGGGTATCGAACA
+
AAAAAA1>1CDF11A0E0AEGGH?EEEGH1GHDBAEFEHCGFFCEGECAEAAGH@E/FFA0FFGH/??EEAB>G21B1BBGBG?E?E?FE/<FGFFBGDFEFGGCC/BCC?1??FCCCC??F1FGGCG-<@@@@-A-:A?9;AGFGG-A=-A;BBF@;;9AFFFF9BBBB/FFFFFFBF@--:BFFF@@@FFFB@@-AAFBFFFBA@;9@@A-9:;BFF/FBAB-AB/;/BA=FF-/--9-9:@9B9EFF@
@M03896:38:000000000-B4D98:1:2107:10932:4692 1:N:0:181
GAGTCACGGATTGTCCTATAATTAGAAACCCCTGTAGTCCGGCTGACTGACTTAGTCTCCATCTCGTATGCCGTCTTCTGCTTGAAAAAAAAAAAAAATTCAACTTCTACTTGACTGCTTTTTCCTCTTATTGTGCGATCTAATACCAGAGTTGACTTTAAGATTGTGATATACCTCGTGTCACACCTTTATATAACTCTGACCTCTTAATTACGACACTGCCGACTCTCGGCCATCTGTATATATAATT
+
AAA3>BDAA@AAFFFGFGFABBG6ABDF4GGGGGHGEDFHDFE222BFEBGFF5DFGFBBA55FFEF?B3FFEE>GGG55DFGG13BGFGGFE?<//>02222B33B2@22>22@2222222<011?1111111?1/.><01=111><10.1000<000000000000<00000:00.:../<0:/;:GE0009;00009000/90:000;000...--000/9---./;....-///////////////
@M03896:38:000000000-B4D98:1:2107:12001:12579 1:N:0:181
TACGGAGGGTGCAAGCGTTAATCGGAATTACTGGGCGTAAAGCGCACGCAGGCGGTTTGTTAAGTCAGATGTGAAATCCCCGGGCTCAACCTGGGAACTGCATCTGATACTGGCAAGCTTGAGTCTCGTAGAGGGGGGTAGAATTCCAGGTGTAGCGGTGAAATGCGTAGAGATCTGGAGGAATACCGGTGGCGAAGGCGGCCCCCTGGACGAAGACTGACGCTCAGGTGCGAAAGCGTGGGGAGCAAACA
+
ACBAABBCBAAACGCC22EEFGHFEEGGHHFFBBAAEEGGHHHGG?EEGGGCGGGGGGGHHHHHHHDFHHHGHHHHHHHHGGGGEGHGHHHHHHGHHGHHHHHHHHGHHHFDHHHGGGGGGGHHHHHGFGGGGHGGGFFFFFFFFFFFFFBFB;;:@;;@EFFFFFADFFFFFFFFFFFFFFFFFFFDFBFFFFFFFFE@CFFFFD;;EFFFADFFFFFFFFDFFFFFFFFDDACAFFDFFFFFFFFFFF?
@M03896:38:000000000-B4D98:1:2107:11989:12595 1:N:0:181
TACGGAGGGTGCAAGCGTTAATCGGAATTACTGGGCGTAAAGCGCACGCAGGCGGTTTGTTAAGTCAGATGTGAAATCCCCGGGCTCAACCTGGGAACTGCATCTGATACTGGCAAGCTTGAGTCTCGTAGAGGGGGGTAGAATTCCAGGTGTAGCGGTGAAATGCGTAGAGATCTGGAGGAATACCGGTGGCGCAGGCGGCCCCCTGGACGAAGACTGACGCTCAGGTGCGAAAGCGTGGGGAGCAAACA
+
AAA1>AA1@A1AGGFA000AFGHF0AEFHBD221ABEEEEGFHGGGGEGGGGGGGEGGGBFDFHDH@BGFGE1GB1FGHGG/E>EEEHHHHFFFEHHFHFHHHHGBFFGH>2CG01?/G1?C1FGBFF?<F.FCAC@@-99B/9F/9BFF9B//999;A@A/9BFB?;A?EB:BBF///-;BB/B9B-9-9AF--9-9:--;@=-@9;-B99-9-;BFFBF--AB?B//;9-9;;A/--9@@<E-999BF-
@M03896:38:000000000-B4D98:1:2107:23387:17212 1:N:0:181
TACGGAGGGTGCAAGCGTTATCCGGATTCACTGGGTTTAAAGGGTGCGTAGGCGGGTATGTAAGTCAGTGGTGAAATCTTGGAGCTTAACTCCGAAACTGCCATTGATACTATATATCTTGAATATCGTTGAGGTTTGCGGAATATGTCATGTAGCGGTGAAATGCTTAGATATGACATAGAACACCAATTGCGAAGGCAGCAGGCTAAACGAACATTGACGCTGAGGCACGAAAGCGTGGGGATCAAACA
+
BBBABCCCC@AABDGC2AEEEGHEFGGGHBDFBFGBFGHGHHHGHFGGFFGDHFGGGEFCGGHHHHHHHHHFFGHHHHHHHGGHHHHHHHFHHGEEDGGGHHHHHHHHHHGHFHHHHHHHGFHHFHHFGHGHHHHGHGHGFGGGHHHGH<GG==<=<<<AEHFHHHHHHHGGHHHGHGH0CFHGGGGFAFFGGGAGGGGGGGGGGDFFFFFFDFCFFFFFFFDFDFFEFFFDDFFFFFFDFFFA.;FFFFF
@M03896:38:000000000-B4D98:1:2107:23369:17226 1:N:0:181
TACGGAGGGTGCAAGCGTTATCCGGATTCACTGGGTTTAAAGGGTGCGTAGGCGGGTATGTAAGTCAGTGGTGAAATCTTGGAGCTTAACTCCGAAACTGCCATTGATACTATATATCTTGAATATCGTTGAGGTTTGCGGAATATGTCATGTAGCGGTGAAATGCTTAGATATGACATAGAACACCAATTGCGAAGGCAGCAGGCTAAACGAACATTGACGCTGAGGCACGAAAGCGTGGGGATCAAAAA
+
AAAA3A?DDAAAFFFAAA2AGGHEEGGGHCFCBCA3FGHHFHGEHFGGFEE?HEGCGEHFFF4F@GHFHBGFFGFHHHHHHGCFFFFHHHFEHFGFCCGDFHFHHH3FDHGDBFFBGGGGFB2GHFG/?GHEGFHFHDHCGGCCHHGFF<DD=00=<<<<CGGHFFCH0CCCCGGFGFHEFCHGGGGGGFGGGBFGA?AA.AF..:9FFFE...;BB//B;AAD999..E9ADDD.FDAA@A>.9AFFE/;
@M03896:38:000000000-B4D98:1:2107:23384:17239 1:N:0:181
TACGGAGGGTGCAAGCGTTATCCGGATTCACTGGGTTTAAAGGGTGCGTAGGCGGGTATGTAAGTCAGTGGTGAAATCTTGGAGCTTAACTCCGAAACTGCCATTGATACTATATATCTTGAATATCGTTGAGGTTTGCGGAATATGTCATGTAGCGGTGAAATGCTTAGATATGACATCGAACACCACTTGCGAAGGCAGCAGGCTAAACGAACATTGACGCTGAGGCACGACAGCGTGGGGATCAAACA
+
BCCBBCCCB?AACGBF2A?AGGHE2BAAF5EBDB2AFFHHHH3EGFE?FFC?GEEC?EBBFGHHGHHHHGGBFFFGHHHHHHGGHHHFHHFGHDGADGHFGFHGHGGHGHFFFHFHHG@GBGHF2FGFFHFHGFHHHCHGCGGGFHDFGFDD====<-<@CHHHHHHF0:C0:G0CGBH0.;FGGGGA.:CFGGG?-.AFD:..::A/BB/...9-9B//;..;:?AA.AA.A-;-;-..:BC?D.ABFF;
@M03896:38:000000000-B4D98:1:2107:21136:21224 1:N:0:181
TACGTAGGGAGCAAGCGTTGTCCGGAATCATTGGGCGTAAAGCGCGCGTAGGCGGCCCGATAAGTCCGCTGTAAAAGTCAACGGCTCAACTGTTGAAAGCCGGTGGATACTGTCGGGCTAGAGTACGGAAGAGGCAAGTGGAATTCCTGGTGTAGCGGTGGAATGCGCAGATATCAGGAGGAACACCTATAGCGAAGGCAGCTTGCTGGGACGTTACTGACGCTAAGGCGCGAAAGCGTGGGGAGCGAACA
+
AAAA>FFAACAACFGF22EAFGGEEEGGHBFDDFFBAEEEHGHGGCGEEEGDHFGGGGGE?EFHHHHGEEEEHGHHHHHFGHGDDCGFHHHHHHHB?GDHHC@@CGGHHHFBGBF>A=@<CGFDGHGDGGGHFCCEGFBGGGGGGGGGGG/FE;;CB:;ADFGFBF:DDFFFBFFFF/BEDDFFFFFFFFFFFFFFFFFEFFFFFFFFFF:F-;AFEFFFFDDFDDF/F;;BFFFFFFFDADFFCDFF-;;
@M03896:38:000000000-B4D98:1:2107:21123:21238 1:N:0:181
TACGTAGGGAGCAAGCGTTGTCCGGAATCATTGGGCGTAAAGCGCGCGTAGGCGGCCCGATAAGTCCGCTGTAAAAGTCAACGGCTCAACTGTTGAAAGCCGGTGGATACTGTCGGGCTAGAGTACGGAAGAGGCAAGTGGAATTCCTGGTGTAGCGGTGGAATGCGCAGATATCAGGAGGAACACCTATAGCGAAGGCAGCTTGCTGGGACGTTACTGACGCTAAGGCGCGAAAGCGTGGGGAGCGAACA
+
>AAAAFFAACA>4GFF22EAFGGEEEGGGFFGCAFBAAEEHFFEECFE>EFEHEFEGGGGCEGHHHHEEEEEGHHDHGHFGHG/BDGGHHHGHFB2?F1GGA<<ADFHHH=BGGF<A<<<CG0DGHGDEGGGECCEFFFGFFBBFFGGFGBFC90;@-9;CFGGGF;DBBDFFFFFFBBADFFFFFFFFFFFFFFFFBEFDDFFFFB/BDFF=AAFFB/;FFDFDFFFFCBB>@=.BDFFFFDFD:-@->@
@M03896:38:000000000-B4D98:1:2107:13788:21286 1:N:0:181
TACGGAGGGTGCAAGCGTTAATCGGAATTACTGGGCGTAAAGCGCACGCAGGCGGTTTGTTAAGTCAGATGTGAAATCCCCGGGCTCAACCTGGGAACTGCATCTGATACTGGCAAGCTTGAGTCTCGTAGAGGGGGGTAGAATTCCAGGTGTAGCGGTGAAATGCGTAGAGATCTGGAGGAATACCGGTGGCGAAGGCGGCCCCCTGGACGAAGACTGACGCTCAGGTGCGAAAGCGTGGGGAGCAAACA
+
BBBBBBCBDAAAFGGE?2EEAGHGEGFGHHDBBABAEEGFHHHGG0EEGEGGGGGCGGGHHHHHHH4FHHHGHGHHHHHHGGGGFGHGHHHHHHGHHGHHHHGHHGFHHHFHHHHHGGGHHHHHHHHHFGGGHHGFGFFFFFFFFFFFFF0F;;;B@@;CFFFFFFDADCFFFFFFFEFFFFFEFFFFF@BFFFFFFFFFFFFFFFFEFFFFFAFFFFFFFFDFFFFFFFFDDC>DFFFFFFFA-:EFFF?
@M03896:38:000000000-B4D98:1:2107:13768:21291 1:N:0:181
TACGGAGGGTGCAAGCGTTAATCGGAATTACTGGGCGTAAAGCGCACGCAGGCGGTTTGTTACGTCAGATGTGAAATCCCCGGGCTCAACCTGGGAACTGCATCTGATACTGGCAAGCTTGAGTCTCGTAGAGGGGGGTAGAATTCCAGGTGTAGCGGTGAAATGCGTAGAGATCTGGAGGAATACCGGTGGCGAAGGCGGCCCCCTGGACGAAGACTGACGCTCAGGGGCGAAAGCGTGGGGAGCAAAC
+
AAB3>?A@2>2AGGG4E22ECGHEAEFFGFD55B2A2AFACFGGG0E0A000E0>EFGG2FD@CFH1>FGFFHBBGGHGHGEE/>EGFBGHHHAEFFGGBGGGFHFBG2>?FFG0<FGGFGA1?GBFF>CFGHFGG--@9A/9/;FFFFB/B;99:9;.;A/BFFEDDADAFFEFFFBFF??.BBBFD9-9.A==B=DF;-;@DAFAAEFFFF=D?BBFEFFF...;B.@====9.B...;=-9-..;9;
@M03896:38:000000000-B4D98:1:2107:25435:24503 1:N:0:181
TACGGAGGGTGCGAGCGTTAATCGGAATAACTGGGCGTAAAGGGCACGCAGGCGGTGACTTAAGTGAGGTGTGAAAGCCCCGGGCTTAACCTGGGCATTGCATTTCATACTGGGTCGCTAGAGTACTTTAGGGATGTGTAGAATTCCACGTGTAGCGGTGAAATGCGTAGAGATGTGGAGGAATACCGAAGGCGAAGGCAGCCCCTTGGGAATGTACTGACGCTCATGTGCGAAAGCGTTGGGAGCAACCA
+
>AAA1A?>>1A>AE0000AEFFH0AEECBG1G1B/BAAE?F21AF/EFEEEEE>>EE?GD@FEFF@F1F0FG?1211BFGEE@@BCGHHHHGC0//<<F1>1?FD?D??G??F/0?<A?>.>GFGGDHHFF1F0/./==<0=0=0DDFH.CC:::C@;=@.:G:09;=;@AFBC:CC0:A.999FFFACA@-:--9--;--;:AB9A-/--9;///;B/;FB?-;A9///99-;=-;;:---;A9;;F-;-
@M03896:38:000000000-B4D98:1:2107:25435:24521 1:N:0:181
TACGGAGGGTGCGAGCGTTAATCGGAATAACTGGGCGTAAAGGGCACGCAGGCGGTGACTTAAGTGAGGTGTGAAAGCCCCGGGCTTAACCTGGGAATTGCATTTCATACTGGGTCGCTAGAGTACTTTAGGGAGGGGTAGAATTCCACGTGTAGCGGTGAAATGCGTAGAGATGTGGAGGAATACCGAAGGCGAAGGCAGCCCCTTGGGAATGTACTGACGCTCATGTGCGAAAGCGTGGGGAGCAAACA
+
BCBBAABCBAAAGEFAA2EEFGHFBEGGGFBBBBABEEEEHHHGFCEEGGC?EEGCGFHHHHHHHHGGGGHHGHFHHHHHGGGGDGHHHHHHHHGHHHHHHHHHHHFHHHFFHHGF@DEDEFFGHHHHHGHHHHGGGGGEEGHHHHGHHEEC;;;;:;;@EFGGFFC;EGGGEFGGGGGGGGFFFFFFFFFFEFFA@FEFFFFFFFFFEEEFFFFFFFFFFFFFFFFFFFFDA@CDFFADFFFFFFFFFFF
@M03896:38:000000000-B4D98:1:2108:18011:4321 1:N:0:181
TACAGAGGGTGCGAGCGTTAATCGGATTTACTGGGCGTAAAGCGTGCGTAGGCGGCTAATTGAGTCGGATGTGAAATCCCCGAGCTTAACTTGGGAATTGCATTCGATACTGGTTAGCTAGAGTGTGGGAGAGGATGGTAGAATTCCAGGTGTAGCGGTGAAATGCGTAGAGATCTGGAGGAATACCGATGGCGAAGGCAGCCATCTGGCCTAACACTGACGCTGAGGTACGAAAGCATGGGGAGCAAACA
+
CCCBBFFABAAAECGAC?EECGHFGEGGHHFFBFGAEEFF1GHGEEFGFFGGHGGCEGGGHEBGFG/>EEFGHHHHHHHHFEEGGGHBFFBGHHGHHHHGHHHHHFBHHGDDFDFDFHHFHGCFG?FADHGGDCACCF<FGFFHHHHBGH/C<0==DA.AEFHHFHEEDGGGGGGGGGGGGGFFEFFDABDGGAD-9DE?FFA./BBFFFFEFBBFFFF;BDFFFFFFFFBAEFDFFBFFFE?AAA.FBFF
@M03896:38:000000000-B4D98:1:2108:17997:4332 1:N:0:181
TACAGAGGGTGCGAGCGTTAATCGGATTTACTGGGCGTAAAGCGTGCGTAGGCGGCTAATTGAGTCGGATGTGAAATCCCCGAGCTTAACTTGGGAATTGCATTCGATACTGGTTAGCTAGAGTGTGGGAGAGGATGGTAGAATTCCAGGTGTAGCGGTGAAATGCGTAGAGATCTGGAGGAATACCGATGGCGAAGGCAGCCATCTGGCCTAACACTGACGCTGAGGTACGAAAGCATGGGGAGCAAACA
+
AABAAFFAAAAAGEGEA2EEFGHFEEGGHFFGCFGFEEEEHHHGFEGGFEGGHGGCEGGHHEBBBF/>EEGGHGHFHHHHGGGGGGGHHFBGHHH?BCGFHHGHHHHHHG?BGDGFGHHFHGC?GFFFGHGGGGHHGGD==DFHHHHFHHBGD<==@;:ACFFHFHACEFGGGGGGGGGGGGGGGGFDFGGGFGFFFFFEFFFEBFFFFFFFFFFFFFFFFFFFFFFFFFBDFFFFFBFFFFAEFFFFFFF
@M03896:38:000000000-B4D98:1:2108:17977:4334 1:N:0:181
TACAGAGGGTGCGAGCGTTAATCGGATTTACTGGGCGTAAAGCGTGCGTAGGCGGCTAATTGAGTCGGATGTGAAATCCCCGAGCTTAACTTGGGAATTGCATTCGATACTGGTTAGCTAGAGTGTGGGAGAGGATGGTAGAATTCCAGGTGTAGCGGTGAAATGCGTAGAGATCTGGAGGAATACCGATGGCGAAGGCAGCCATCTGGCCTAACACTGACGCTGAGGTACGAAAGCATGGGGAGCAAACA
+
>>A?AFF??>>AEGGE22E2AGGFCE?FFHGBBB2BAAEEHDHDEAEEFEGFHFEFEGGHHBBBBF/>>?@FGFFEHHGHGGGGEDGFFFBFHFE?B2FFHHHHHHHHHG22?@@>0FGF1FC?G?D/AGFFD>GHGEB<=DGHHHGED/<C<<==<;;CGBGHFGA.A@EBFGGFF009.99CFGGAD?AECDFFFDEE.?EFBB/;/;A/FFFEFBBFFDFD.A.9B/;.;ADAF/B9A.AE-;9:FFF
@M03896:38:000000000-B4D98:1:2108:21612:8175 1:N:0:181
TACGGAAGGTCCGGGCGTTATCCGGATTTATTGGGTTTAAAGGGAGCGTAGGCCGTGAGGTAAGCGTGTTGTGAAATGTAGGCGCCCAACGTCTGCACTGCAGCGCGAACTGCCCCACTTGAGTGCACGCAACGCCGGCGGAACTCGTCGTGTAGCGGTGAAATGCTTAGATATGACGAAGAACCCCGATTGCGAAGGCAGCTGGCGGGAGCGTAACTGACGCTGAAGCTCGAAAGCGCGGGTATCGAACA
+
AAAABACCCFFFGFGA22EEFGHEGGGGHGFFCGDEGGHGGHHGHGGGGGGGHHG@E?BGCGHHHGAEAGEHGFFGGGGDFHFCFEG?FDEGHFCGFHHGHHHHGGCCGGFD1?FFFDFGGGFFHGHFGGGC@C@DCCGGCCFFFGGFG@=A;;;;;;9;EFFFBBBFFFBFFFFFFFFAFFFFFFFFFFFFFFF=DFEFDFEFFD=@CFFFFA.ADFFFFFFFFBBBFFFDAFFF/.@=AC:@FFDEFF-
@M03896:38:000000000-B4D98:1:2108:21599:8188 1:N:0:181
TACGGAAGGTCCGGGCGTTATCCGGATTTATTGGGTTTAAAGGGAGCGTAGGCCGTGAGGTAAGCGTGTTGTGAAATGTAGGCGCCCAACGTCTGCACTGCAGCGCGAACTGCCCCACTTGAGTGCACGCAACGCCGGCGGAACTCGTCGTGTAGCGGTGAAATGCTTAGATATGACGAAGAACCCCGATTGCGAAGGCAGCTGGCGGGAGCGTAACTGACGCTGAAGCTCGAAAGCGCGGGTATCGAACA
+
ABBABBBCCFFFGECA22EEFGHEFFGGHFHHFGFAFGHHHHHGHGGGGGFGHHG@EFEGFHHHHGAFDGGGGGFGHFGGGHFGGGGDEDEGHFEGDHFGHHHHGGCCGG?DD?FFDDFFFGGFGGHGGGGC@CCGCCGGCDGGGGGFGD;D;;;;@;;;EFFFFFBFFFFFFFFFFDFFFFFFFFFFFFFFFFFFFFFFFFFEFDDBFFFDD;DDFFFFFFFFFFFFFFFDDFA:;9CFFF-9B09AFF@
@M03896:38:000000000-B4D98:1:2108:22995:9604 1:N:0:181
GAGTCACGGATTGTCCTATAATTAGAAACCCGAGTAGTCCGGCTGACTGACTTAGTCTCCATCTCGTATGCCGTCTTCTGCTTGAAAAAAAAAATCTAAAAAACTTAACCATTATTAAGCTTGATGTAAAATTAGCAGCGAATAACGAACATACAATTATTACACTAAGCATCAGTAATTTACCTAAATCTATCAATTATAATCTAACGCTCTTTTCAACTCACGTCGATTAATACTATTTTATCATCCT
+
AA1>>DF1AAAAEDGGGF31AFG3EEGF0BE?AAFH12AGEEE//AFDD1FGH1BFG2FFF1AFF0FEFFGH?EEGFHF1BGGHAHFGHGGGCC012B1111//11111111122222>11<00122222221@10?10////.1<.>>--11<000000000000/<//00000:00000;0000/00000000:000000000900.-...00;00000:0/...---/-//////////;///:///
@M03896:38:000000000-B4D98:1:2108:6088:10178 1:N:0:181
TACGTAGGTGGCAAGCGTTATCCGGAATTATTGGGCGTAAAGCGCGCGTAGGCGGTTTTTTAAGTCTGATGTGAAAGCCCACGGCTCAACCGTGGAGGGTCATTGGAAACTGGACAACTTGAGTGCAGAAGAGGAAAGTGGAATTCCATGAGTAGCGGTGAAATGCGCAGAGATATGGAGGAACACCAGTGGCGAAGGCGACTTTCTGGTCTGTAACTGACGCTGATGTGCGAAAGCGGGGGGATCAAACA
+
>AAA>4CA54ACFFE4E22AFAG?EAEEHFFHB3AFEE?A2FBE0AAEAEEFHCCEG1?E/FCG44??EBDBBFBFEHHHCFE>EEG2BFGC?FD?FDFGHEGFDBDDF0FDFB01?F11<FF>G=FGGBFC.CGFB<=DDDGBCGGEDC0:;<;C::.;CCCG0BA;?B-9FBGG090/9.:CBB;?ABB/9BAACFE;-@@DFBB/BB/BBBBBFFFFFDDFFFFFFFB?.99:9.--9-9>9..9/F.
@M03896:38:000000000-B4D98:1:2108:2178:14608 1:N:0:181
TACGGAAGGTCCGTGCGTTATCCGGATTTATTGGGTTTAAAGGGAGCGTAGGCCGTGAGGTAAGCGTGTTGTGAAATGTAGGCGCCCAACGTCTGCACTGCAGCGCGAACTGCCCCACTTGAGTGCGCGCAACGCCGGCGGAACTCGTCGTGTAGCGGTGAAATGCTTAGATATGACGAAGAACCCCGATTGCGAAGGCAGCTGGCGGGAGCGTAACTGACGCTGAAGCTCGAAAGCCCGGGTATCGAACA
+
>AA1111A1CFF1A1A0AAEGGGA0AFEHCGGFHAEGGHH1ADAF?BAEE//BGEEEFEFCG2EF/?EEHGGGF2@FDGFHFG/EEGFHA>?FBEFBGGBFGBF<C//<B/?D@FCCCGG11<FGH-A<ACC@-<C-:A9A--:0F;;E;=BA9/;;-;-;BFFF;BBBFBFFB9;BAA-AA/FFFF;-;B-FB?@-A;9AABBB;99-;=:-9AAA/BBF;ABB-//9;;9;BB-B-A99-;;/;9-;F@
@M03896:38:000000000-B4D98:1:2108:2160:14610 1:N:0:181
TACGGAAGGTCCGGGCGTTATCCGGATTTATTGGGTTTAAAGGGAGCGTAGGCCGTGAGGTAAGCGTGTTGTGAAATGTAGGCGCCCAACGTCTGCACTGCAGCGCGAACTGCCCCACTTGAGTGCGCGCAACGCCGGCGGAACTCGTCGTGTAGCGGTGAAATGCTTAGATATGACGAAGAACCCCGATTGCGAAGGCAGCTGGCGGGAGCGTAACTGACGCTGAAGCTCGAAAGCGCGGGTATCGAACA
+
BBBBBAABAFFF??AAA2ECGGHFEEGGHFHHGGHAGGHHGHHGHGGGGGGGHHGEEFGHFHHGHG?EAGHGGHHFHEGGFHGCGGGCGD?FHHGGGHHFHHFHGGGGGGCGF?GFGDGGDGBFGHGGGGGGCCCFC@DADGFCFFDFFCADA;;;@;;@EFFFBBBFFFFFFFFFFFFFFDFFFFFFDFFEFFFFDFEFDFFFFD@BDFFDDADDFFFFFFFFFB/;FFFFFFFDF.9@=C-9;BAAFFA
@M03896:38:000000000-B4D98:1:2108:18663:16214 1:N:0:181
TACAGAGGGTGCGAGCGTTAATCGGATTTACTGGGCGTAAAGCATGCGTAGGCGGCTAATTGAGTCGGATGTGAAATCCCCGAGCTTAACTTGGGAATTGCATTCGATACTGGTTAGCTAGAGTGTGGGAGAGGATGGTAGAATTCCAGGTGTAGCGGTGAAATGCGTAGAGATCTGGAGGAATACCGATGGCGAAGGCAGCCATCTGGCCTAACACTGACGCTGAGGTACGAAAGCATGGGGAGCAAACA
+
AAAAABF3>>AAECGAEAEGFGHBAFFGHFFFDF2BAEEEFHHFHGHFGGG?HGE/>?BGFFEGGH/>>1EGHGGHFGGHGGCGEDHFFFGFF1C?BB?GGFHHHB2GGG?2?D@@0FB2@?<?G?DAFHGGGDHHECF>1>=GEGGDHG/CD<0=A<<CFHHGBG.:ACAGEGGEFFFGGGGGFFGG.-A.C?@=-9E?.DEFBBFF9/./:/;BBFFBFDF?DDA.9BBDE...99;;A.AEBA;F/;9
@M03896:38:000000000-B4D98:1:2108:15380:16222 1:N:0:181
TACAGAGGGTGCGAGCGTTAATCGGATTTACTGGGCGTAAAGCGTGCGTAGGCGGCTAATTGAGTCGGATGTGAAATCCCCGAGCTTAACTTGGGAATTGCATTCGATACTGGTTAGCTAGAGTGTGGGAGAGGATGGTAGAATTCCAGGTGTAGCGGTGAAATGCGTAGAGATCTGGAGGAATACCGATGGCGAAGGCAGCCATCTGGCCTAACACTGACGCTGAGGTACGAAAGCATGGGGAGCAAACA
+
BCBBBFFCCAAAE?EE?2EEFGHFFEGGHHGHFBGFEEGGHHHGGEGFFGGGHGGCEGFGHHDGFH/>EEGHHHHHHHHHGGGFGGHGHDGFHHHGBCGHHHGHHHFGGGD2FDGFCGHFGGFDGFDCGHGGDDGGFFFGHHHHHHGFFG0GG<=D@;=EEHHHFHECECGGGGGGGFFGGGGGGGGGDGGGFGFFFFEFFFF?FFFBBF?FFFFFFFFBFFFFFFFEFFBDEEFFFFFFFFFFFFEFFFA
@M03896:38:000000000-B4D98:1:2108:18680:16223 1:N:0:181
TACAGAGGGTGCGAGCGTTAATCGGATTTACTGGGCGTAAAGCATGCGTAGGCGGCTAATTGAGTCGGATGTGAAATCCCCGAGCTTAACTTGGGAATTGCATTCGATACTGGTTAGCTAGAGTGTGGGAGAGGATGGTAGAATTCCAGGTGTAGCGGTGAAATGCGTAGAGATCTGGAGGAATACCGATGGCGAAGGCAGCCATCTGGCCTAACACTGACGCTGAGGTACGAAAGCATGGGGAGCAAACA
+
BCBBCFFCCAAAGCGE??EEAGHFEFGGHHHHFGGFEEEFHHHHHGHGEGGCHFGFEEHHHHFFFG/>EEGGHGHGHHHHGGGGGGHGGFGHHHHGFGGHHHHHHHFHGGFDGFGGGHHGHGCFGFGGGHGGGGFHFGDFFGHHHHHEHGCFG<==@<=AEHGHFHACEGGHFHGGGGGGGGGGGGGGFGGGFGGFFFEFFFFFFFFBFFFFFFFFFFFFFFFFFFFFFFBAEFDDFFFFFFFFFDFFFFE
@M03896:38:000000000-B4D98:1:2108:27748:18651 1:N:0:181
TACGTAGGGTGCAAGCGTTATCCGGAATTATTGGGCGTAAAGGGCTCGTAGGCGGTTCGTCGCGTCCGGTGTGAAAGTCCATCGCTTAACGGTGGATCCGCGCCGGGTACGGGCGGGCTTGAGTGCGGTAGGGGAGACTGGAATTCCCGGTGTAACGGTGGAATGTGTAGATATCGGGAAGAACACCAATGGCGAAGGCAGGTCTCTGGGCCGTCACTGACGCTGAGGAGCGAAAGCGTGGGGAGCGAACA
+
BCBBBFFCBFAAFGFC22EEGGHEFFFGHFHHCFFFEEEFHHHGFFHEEGGDHGGFEFGEEEE>>EGGGGGFGFHGHHHHHHHGGHHGHDC/CFCGGFGGGCCGGGGEGHE>C?D;?CFGGFBCFFGDEGGFFFDFBEFFEFFFFFFFFA->A9::A;;ADEFFBFFFFFFFFFFFFFFFFFFFFFFEEFFFFFFFFFFFDCAFFFFFFFEFF@CDAFFBBDDFFFFEFFFFFFFFFFFFFFFFFDACCF-
@M03896:38:000000000-B4D98:1:2108:26981:19297 1:N:0:181
TACGGAGGGTGCAAGCGTTAATCGGAATTACTGGGCGTAAAGCGCACGCAGGCGGTTTGTTAAGTCAGATGTGAAATCCCCGGGCTCAACCTGGGAACTGCATCTGATACTGGCAAGCTTGAGTCTCGTAGAGGGGGGTAGAATTCCAGGTGTAGCGGTGAAATGCGTAGAGATCTGGAGGAATACCGGTGGCGAAGGCGGCCCCCTGGACGAAGACTGACGCTCAGGTGCGAAAGCGTGGGGAGCAAACA
+
BBBBAABBB?AAFGGA22EAFGHFEEEFHHEGBBAFEEEGGHHGGCGGGGGGFEGEEGGHFGGHGHHHBGHDHFBFGHHHGGGGGGHHHHHHGEFAGGHGHFHGHHHHHHFDHEF2FGHHGHCHHHHGGGGEGHGCCC=AABBFFFFFE/9B;;;;;;;=E/FFFFDDDCFFFFFFBBBFFFFFFFFF--;A9A=-DFFF;CFBFD>9AFABB-DAFFF9;9:DF.FFFFB;ADBABADDF>9ABDE/BF.
@M03896:38:000000000-B4D98:1:2108:26963:19300 1:N:0:181
TACGGAGGGTGCAAGCGTTAATCGGAATTACTGGGCGTAAAGCGCACGCAGGCGGTTTGTTAAGTCAGATGTGAAATCCCCGGGCTCAACCTGGGAACTGCATCTGATACTGGCAAGCTTGAGTCTCGTAGAGGGGGGTAGAATTCCAGGTGTAGCGGTGAAATGCGTAGAGATCTGGAGGAATACCGGTGGCGAAGGCGGCCCCCTGGACGAAGACTGACGCTCAGGTGCGAAAGCGTGGGGAGCAAACA
+
ABAAAABBD2AABEG422EEFGHFEEGGHHFHBBABAEEEHHHGG?EAE?EEFEGGGEEHFGHHHHHHHHHDFGHDFGGGGFGEEGHHFFHHHGE0BFGGHHHHHFHHHHGFHGFCFHGHFFGHHHGCFEGGHFC<A=@AEFFFFFFFFFBFFB;BFAA>EFFFFFADDDEFFFFFFFFFFFFFFFFFD@DFFACFFBEA-@@DFFAAEFFFF;AAFFFFFFFFFFFFFE99ADFAF?DD;=DE-;AFFF.
@M03896:38:000000000-B4D98:1:2108:16766:25008 1:N:0:181
TACGGAGGGTGCAAGCGTTAATCGGAATTACTGGGCGTAAAGCGCACGCAGGCGGTTTGTTACGTCAGATGTGAAATCCCCGGGCTCAACCTGGGAACTGCATCTGATACTGGCAAGCTTGAGTCTCGTAGAGGGGGGTAGAATTCCAGGTGTAGCGGTGAAATGCGTAGAGATCTGGAGGAATACCGGTGGCGAAGGCGGCCCCCTGGACGAAGACTGACGCTCAGGTGCGAAAGCGTGGGGAGCCCACA
+
11>1>AADD1AAFGBF00EE0FGFAA0FHFFG2BBAAAE/FGHGE/EAF/EEEEGGGGCFFFDEFGF?FDFGHHHHHHGHGEEGEGG<GFGFFF/FGGHGGHHHF1GGHHGHHHHHGHHG0CG1FGGGCF.FDCC?A=>AABBFFFE;BF///;99-;;;9///9B;;-=AFFFFFFE9AAB-B;FFA@--;F@;@;BF@;@@?@@9A-FF@-@BAFBF/BABAB?////;-:9-:/-9----9@A--:AA
@M03896:38:000000000-B4D98:1:2108:19820:26164 1:N:0:181
GAAACCCGAGTAGTCCGGCTGACTGACTTAGTCTCCATCTCGTATGCCGTCTTCTGCTTGAAAAAAAAAAATTAAATCCCCCATCTCAACCTGGGACTTTCATCTGTTACTTCATAACTAGATTACCTTAGCTAGTGATTTAATTCCTCTTGTAGCAGTAACCTTCTTATCTATTCACATTAAACCCTCTTGCTCCGACCATCCCCTTTACCTTTACTTACGCTTCTGCCCCACCACTTGTCGAGCCACCA
+
AAAAAFBB@DAFBBFBA22A24BBDFGGHH5FGFHGBDE5FF22BGHH0AEG1BDFGAGCCFHECE@@///13B4B44FEF//B?BF44BFB00/?00B4B42B2122BBF2?BB22BB>1<F2>F11111@<21<11?11??1?FH1??D1111><1>111>11><1<1==0=0=00000000</<.</;0;000.-::-0;;;C/.0;0;;0;09909;.9:..00;0;......//;//..-:-/.;.
@M03896:38:000000000-B4D98:1:2109:18266:4424 1:N:0:181
TACGGAGGGTGCAAGCGTTAATCGGAATTACTGGGCGTAAAGCGCACGCAGGCGGTTTGTTAAGTCAGATGTGAAATCCCCGGGCTCAACCTGGGAACTGCATCTGATACTGGCAAGCTTGAGTCTCGTAGAGGGGGGTAGAATTCCAGGTGTAGCGGTGAAATGCGTAGAGATCTGGAGGAATACCGGTGGCGAAGGCGGCCCCCTGGACGAAGACTGACGCTCAGGTGCGAAAGCGTGGGGAGCAAACA
+
ABBA?ABDD2AAFGCCF2EEFGCFDG2FHF5F53AFAEEDHHHGG0EEGFE0FEE>>EEHHHDGEG@FGHF4BFHFHHHHGGGGGGHFHHHHHHEGCFHHHHHGHFHFGF?FGFGFGFHGGFFFGGGF?EFGGGA?C;9;ABFFFFFFFB/B;;;;-;;@.BFFFFD9A@EFFFBBBBBFB?BFFFFD>99.A>9BFDE->B;>@99E?FFA-9DABFFFFD9DA.//9F/@DA>;/A.9;>99>AEF/..
@M03896:38:000000000-B4D98:1:2109:18265:4442 1:N:0:181
TACGGAGGGTGCAAGCGTTAATCGGAATTACTGGGCGTAAAGCGCACGCAGGCGGTTTGTTAAGTCAGATGTGAAATCCCCGGGCTCAACCTGGGAACTGCATCTGATACTGGCAAGCTTGAGTCTCGTAGAGGGGGGTAGAATTCCAGGTGTAGCGGTGAAATGCGTAGAGATCTGGAGGAATACCGGTGGCGAAGGCGGCCCCCTGGACGAAGACTGACGCTCAGGTGCGAAAGCGTGGGGAGCAAACA
+
ABBBBBCCBAAACGGC?AEEFGHFGGGGHFFBBBFAEAEFHHHGG0EEFCEGGGGCGGGHHHHHHHBGHHGFGHHHHHHHGGGGGGHFFHHHHHGHFGHHHHHHHHHHHHGFHGHHGHFHHHFHHFHHFGGGHHGGGF@:;BFFFFFFFFFFB;;BD@;@EFFFFFDADFEFFFFFFFFFFFFFFFFFF9BFFFAFFFFFFFFFFFFFFFFFDFFFFFFFFFFDFFFFBFFFDFADFFADFFFEFFFFFF?
@M03896:38:000000000-B4D98:1:2109:18282:4449 1:N:0:181
TACGGAGGGTGCAAGCGTTAATCGGAATTACTGGGCGTAAAGCGCACGCAGGCGGTTTGTTAAGTCAGATGTGAAATCCCCGGGCTCAACCTGGGAACTGCATCTGATACTGGCAAGCTTGAGTCTCGTAGAGGGTGGTAGACTTCCAGGTGTAGCGGTGAAATGCGTAGAGATCTGGAGGAATACCGGTGGCGAAGGCGGCCCCCTGGACGAAGACTTACGCTCAGTTGCGAAAGCGTGGGTAGCAAACA
+
>>A3>>32AAAABBGA22AAAGBBEEA2G5E5532BAAAE1FGCE?E0EG0EEEGEFFGFHHDD@GGGEGDBBGGGFHHGGEGGFGHEFGHGHFA02FCHHHHGGHFHGF222?FGFFHFBF1?GFHFF?FFF0..<AA0=F0DGBGHD/<<<0<:D@:@EHCB0;;;A-AF00CFF009../;09B.B?CDF----.;9-BDBC99;9FA-9;D?F///;...;9//;;;--999F.;9--./.B//BA.
@M03896:38:000000000-B4D98:1:2109:3752:9615 1:N:0:181
CCCAGTAGTCCGGCTGACTGACTTAGTCTCCATCTCGTATGCCGTCTTCTGCCTCAAAAAAAAAAAACTAAAACTCACCTGAGTTTTCAAAAACTCCAGTTGACACAAAATAGACTACACCAGTGTCCTTAACATACCTCAACACCCACTACCTTAGCCCCCCACTTGCATTACAAACCCGTGTATTCCCTCTTCCTCACTCCTACAGTATCTCTGCTGCCGCGTACTGCTGTAACAAAACCAGTAACCG
+
AAAAAC@BDFF1AAEE1B1F1G1E1ABDFGFCGF1FABEG0DFA/A0FH2EF111B1ABAEE?EF///@@B1F@@11@B1BB0B21B2>F21//B<FG1>11B11F0/0<1B1BF11<1@0?0112@1@F211>?11011<1?1/?A..000><1111><A<--;.000;0;<0;;::C.-...;009;;09/00;000.00/009/0;009;B00;0/9;-----;-/;//////9;---:--//;//-
@M03896:38:000000000-B4D98:1:2109:5045:13699 1:N:0:181
TACGGAGGGTGCAAGCGTTAATCGGAATTACTGGGCGTAAAGCGCACGCAGGCGGTTTGTTAAGTCAGATGTGAAATCCCCGGGCTCAACCTGGGAACTGCATCTGATACTGGCAAGCTTGAGTCTCGTAGAGGGGGGTAGAATTCCAGGTGTAGCGGTGAAATGCGTAGAGATCTGGAGGAATACCGGTGGCGAAGGCGGCCCCCTGGACGAAGACTGACGCTCAGGTGCGAAAGCGTGGGGAGCAAACA
+
AAAAAABCBAAACGGFA?EEFGHFEFGGHHDBBBEAAEFEHHHGG?EFGGECGGGCEGGHGHHHHHGHBHHFHGFDGHHHGGG/EEHGFHHHGFECGGHHHHHHHGHHHHFFHGHFGFGGFFFHHHGGFGGFHHC-<@=AEFBFFFB9BB/FB;BFDA;BEFFFFB::ADEFFFFFFFFF?.BB/FFD>-@DFDDDCDEFACFFFF;EFFF--@FFFFFFFFFFFF/BFB;=A=D?/AAAFF-ACFEFFFA
@M03896:38:000000000-B4D98:1:2109:5026:13711 1:N:0:181
TACGGAGGGTGCAAGCGTTAATCGGAATTACTGGGCGTAAAGCGCACGCAGGCGGTTTGTTAAGTCAGATGTGAAATCCCCGGGCTCAACCTGGGAACTGCATCTGATACTGGCAAGCTTGAGTCTCGTAGAGGGGGGTAGAATTCCAGGTGTAGCGGTGAAATGCGTAGAGATCTGGAGGAATACCGGTGGCGAAGGCGGCCCCCTGGACGAAGACTGACGCTCAGGTGCGAAAGCGTGGGGAGCAAACA
+
BBBBAABDBAAAB5GC??EAAFHFEEFFHCFFBBABEEEG1GHGGCFEGGGGGGGGEEFHGFGHHGHHFFHHG4FGHHGHFEGCEGHHFGHHGEAHHGHFHFHHHHFHGH?FGF@CGHHHGFGGGHHHGDFFDH.-@D=DEFFFFFBFFF9BB9BFFF9-:BF;9BDDDFFFBBBFFFB?DFFFFFFFFFFFFFFF-DFDCFF@BFAE?FFFF-;;BFFBFFFD?DFB:BFD9>@DFFDDAFAFFDEFFAF
@M03896:38:000000000-B4D98:1:2109:5047:13717 1:N:0:181
TACGGAGGGTGCAAGCGTTAATCGGAATTACTGGGCGTAAAGCGCACGCAGGCGGTTTGTTAAGTCAGATGTGAAATCCCCGGGCTCAACCTGGGAACTGCATCTGATACTGGCAAGCTTGAGTCTCGTAGAGGGGGGTAGAATTCCAGGTGTAGCGGTGAAATGCGTAGAGATCTGGAGGAATACCGGTGGCGAAGGCGGCCCCCTGGACGAAGACTGACGCTCAGGTGCGAAAGCGTGGGGAGCAAACA
+
BCCBBBCCCAAAEGFF?AECFGHFGFGGHFFFCABBEEEGHHHGGCFGGGGCGGGEGGGHGHHHHHFGHHHFGHHHHHHHGGGGGGHHGHHHHHGGHGHHHHHHHHGHHHFGHGHGGHHHHHHHHHHHFGGGHHDGGFFDFFFFFFFFFFFFF;BFDBAFFFFFFFDADFFFFFFFFFFFDFFFFFFFFFFFFFFFFFFFCFFFFFFFFFFADFFFFFFFFFFFFFFFFFBBABADFDFFFFFFFFFFFF?
@M03896:38:000000000-B4D98:1:2109:6287:14793 1:N:0:181
GAGTCACGGATTGTCCTATAATTAGAAACCCTTGTAGTCCGGCTGACTGACTTAGTCTCCATCTCGTATGCCGTCTTCTGCTTGAAAAAAAAAAATATACATACGTATTCAGTCATCTCGCCTTCAGTCAACAAGAAAACAACACATCCCACACTACACACACACTTTGTGAGAATACAATCGAGTTTTATAATTTACTAATAATAATCGTGTACTGTACAACATCAAACCATGGTTGTGATTCTGATCAA
+
AA11>DD>ADAAGBFGFFGFFCG3GB3F0BEGHGBAA2DDEEAAE0BA11FBF11FGDDGHGFGFCFAHHHH?ECFGGD1@1BE0FB1B@/EE>/0122222BB0111122B21122210////@11211211/000000//////110.10..000101...../0000/0000000000:...0.0;000:0000;000000000009:../00000000/./00000.-/////---///////////
@M03896:38:000000000-B4D98:1:2109:8681:17912 1:N:0:181
GAAACCCTTGTAGTCCGGCTGACTGACTTAGTCTCCATCTCGTATGCCGTCTTCTGCTTGAAAAAAAAAAACACTAAACCAAATTCCCTACGCCACAACATACTACAACTAGAAAGAAAAGACATACACATGCCGAACGTACCATCAAAGTGCCATGTACTCAGCGATCAGATCAGACAGTGAACTTAACTGACATCACCGTAAATAATCTACGTGTATCAATAGACAGCGCGAATAATCTGCTTATCGAA
+
AAAABFBFFBDFDGFGC2EECAEAFFBFHHFGGFGHHF5GHFAAFFGFCAE1FF5BG5BFHHFFFGCC>E>1?1@333331//34443330/////0///32233322B2222?32@02<2F222222111111///--.0..111110000000<00000000<.-...00;/:0:///0000000000000/00000/.....;;000;00..//./////;////..-9---9.///////////../
@M03896:38:000000000-B4D98:1:2109:18297:21937 1:N:0:181
TACGAAGGGGGCTAGCGTTGCTCGGAATTACTGGGCGTAAAGGGCGCGTAGGCGGCGGCCCAAGTCAGGCGTGAAATTCCTGGGCTCAACCTGGGGACTGCGCTTGATACTGTGTTGCTTGAGGATGGAAGAGGCTCGTGGAATTCCCAGTGTAGAGGTGAAATTCGTAGATATTTGGAAGAACACCGGTGGCGAAGGCGGCGAGCTGGTCCATTACTGACGCTGAGGCGCGACAGCGTGGGGAGCCAACA
+
AAAA3AAA@AD>EGAF22EAEFHEEEFFFGFBB3AAEEEFE5DEG0EEEEG?EECE/<>>BCFHHHBGCFDDGGG1FHGHFHHEHHHF>FGH<GE?ACHEH?ACDFHHGHCB00<;CC:GGG0;CGHA/BF...;.;--.9.FBG0FF909:0;;//./:BB/BBF9/9A999BF/;///9AFF/BD@DF;D.=9>-.;--9----9/;9/;9///;///9:.9.;FE.9B=-9--9-.9-9@.-../.9.
@M03896:38:000000000-B4D98:1:2109:18309:21954 1:N:0:181
TACGAAGGGGGCTAGCGTTGCTCGGAATTACTGGGCGTAAAGGGCGCGTAGGCGGCGGCCCAAGTCAGGCGTGAAATTCCTGGGCTCAACCTGGGGACTGCGCTTGATACTGGGTTGCTTGAGGATGGAAGAGGCTCGTGGAATTCCCAGTGTAGAGGTGAAATTCGTAGATATTGGGAAGAACACCGGTGGCGAAGGCGGCGAGCTGGTCCATTACTGACGCTGAGGCGCGACAGCGTGGGGAGCAAACA
+
ABAAA4AB@DD>EGGFE?EEGFHEEEFFHHFFB3ABEEEGFHHGG0EGEGCEHEEE?<CGCFHHHHBGCFCDCDFFFHGHHHHGHGHEGHHHHFE@FAHFHDDGGGAHGH;CC.;:@GHHHGGH0FFEFGGGGE.EF@AFDDGGGGGG0BBF;99BFF;EFFFFFBABBEFFFFFFFFFFFFFF/FFBBBBDFB??BDFBBBBBBBDFFFEBFFFBBFFFFFAFDD99A?BB<BB?EBFFBBBEBAEFFFF
@M03896:38:000000000-B4D98:1:2109:18325:21962 1:N:0:181
TACGAAGGGGGCTAGCGTTGCTCGGAATTACTGGGCGTAAAGGGCGCGTAGGCGGCGGCCCAAGTCAGGCGTGAAATTCCTGGGCTCAACCTGGGGACTGCGCTTGATACTGGGTTGCTTGAGGATGGAAGAGGCTCGTGGAATTCCCCGTGTAGAGGTGAAATTCGTAGATATTGGGAAGAACACCGGTGGCGAAGGCGGCGAGCTGGTCCATTACTGACGCTGAGGCGCGCCAGCGTGGGGAGCAAACA
+
ABBA3AABB@DDEFGF2AECEFGEEACFGGFHBFFAEEEFHHFGG?EGEGC?GEE>/>B>>?FFFGDGBGGFGCFGHHGFGGEAHHHHHFGHF0.-FAHHHDAD?EAGCCC0C.:CDGHHH:CC0CFE/CF.FFA?F--999CFBFF0/;:D999/9././9/;BB:;BE.;/BFFFE./AFFFFFDFF=-DABB-D?EFFACCAA?FFFFFBFFBFFFEFDFFF?.9.;BB--:;.-.9B-D.-..99F.
@M03896:38:000000000-B4D98:1:2109:5407:22202 1:N:0:181
TACGGAAGGTCCGGGCGTTATCCGGATTTATTGGGTTTAAAGGGAGCGTAGGCCGTGAGGTAAGCGTGTTGTGAAATGTAGGCGCCCAACGTCTGCACTGCAGCGCGAACTGCCCCACTTGAGTGCGCGCAACGCCGGCGGAACTCGTCGTGTAGCGGTGAAATGCTTAGATATGACGAAGAACCCCGATTGCGAAGGCAGCTGGCGGGAGCGTAACTGACGCTGAAGCTCGAAAGCGCGGGTATCGAACA
+
AAAAAA1AA1FDE11A00E?GGHFGGEGHF2F1BA/BEHHHHDEAEFGFEECHHG>E/BGBGHHHG/?/F/B?GGGH1>BGHGGE>E?FEE<FGEGBFHHHHHHGGGGGGCGFFEFCA<><FCGFFCGGGGG@AC@@A@G-;@=FF-AB?=A;;;F@-;@FFFFFBBFFFFFFFFFFFF=BFFFFFF<-;A-FF@@@FEFFFEE-;@>->>A@;BFFFFBF?ABAFBFBBBB@FFFFA@@@@-;BB-EFF-
@M03896:38:000000000-B4D98:1:2109:8053:24331 1:N:0:181
CATTAGATACCCGAGTAGTCCGGCTGACTGACTTAGTCTCCATATCGTATGCCGTCTTCTGCTTGAAAAAAAAAAACCCAATCTACACCTCATCACCGCCATCGCCTCCCGTTACGATACTCCACAACGACCATGTACACCCTCGCTCCACTTGTCTTTATCCACACATACACTTGCTCTACCCCTTATACATTTTCTCCATCACTACTCACCTCCTCTATTATCGACATGTCTCTTCGTTATTTCGCGT
+
AABA3@@D5BFF2AEAFDGDGAE?EE2F5FGHHHGH5F5BGA55AB22BBA5B010BFFAF5DGG1355G>E>/>/>111/0344440330333430/////1///?////?0///////111101?<-.---1110000/..<--<../:000000000000://.9090900000000000....;00000000;0000000///////9./..9.///////..-..///;;/9/../../9/..--
@M03896:38:000000000-B4D98:1:2109:6085:24431 1:N:0:181
GATACCCTAGTAGTCCGGCTGACTGACTTAGTCTCCATCTCGTATGCCGTCTTCTGCTTGAAAAAACAAACCTGAACAGAGAACCAAAAATTCAGAATTACCTATTAAAACATAGATCTAATCAACTTAACGTTGTGTCATCATGCATGGTGACCGCTAATCGGGTAAATTAGTGTACAAGTTATTGGAGCAGAGAATAATATTAACTAGAGTTACATAGTATATCTAATAACGTGGATATAGTCAGATAA
+
>>AAABFFFFFDFFGG22AAAEFGDEHHHFHFFCFGBB5FEFFAGAFGA2ACFGFAGGFHHEA5FC1AAC113B?3353?323311?B11134444444443343444443/33344444443433433B3/22/?/233333333233022222/////11////-0111111111111111110000</.//.//0000000:000:0000<0000;00000;00000000./...0000000000009
@M03896:38:000000000-B4D98:1:2109:6067:24432 1:N:0:181
GATACCCTAGTAGTCCGGCTGACTGACTTAGTCTCCATCTCGTATGCCGTCTTCTGCTTGAAAAAACAAACAAAAGATACGAGTACGATTGAAAGCAAAGGAGAACGATCATCAAAGTTGGTATCATGTAATGCGACATAAAGTAATGTGACAGTTAGAGGATGTAGTGTAGTCCATCAGAGTTAAAGGGTAGAACAAACGTGATTAACATTACGCTATATGTCATGAGCTGAAGGATGATTACTATGTAG
+
BBBCCFFFFCFFGFGCAA2AAFGHBBFGHFHBG5AGED5BGHGGHAGGGDCFGFHFGGFHCC55BE11AB1111131355?11?131111133333333322//0?/////4443334443/443333?33B33/////2222>22222221111?111100<1?11101111111111111><10000..<.00<//....../0:000000;.....0900000000:0/000/.0//0000;000900
@M03896:38:000000000-B4D98:1:2109:9927:24509 1:N:0:181
TACGGAAGGTCCGTGCGTTATCCGGATTTATTGGGTTTAAAGGGAGCGTAGGCCGTGAGGTAAGCGTGTTGTGAAATGTAGGCGCCCAACGTCTGCACTGCAGCGCGAACTGCCCCACTTGAGTGCGCGCAACGCCGGCGGAACTCGTCGTGTAGCGGTGAAATGCTTAGATATGACGAAGAACCCCGATTGCGAAGGCAGCTGGCGGGAGCGTAACTGACGCTGAAGCTCGAAACCGCGGTTATCGAACA
+
ABAAAAA@AFDDA42A2A22GFGEEDFGHFGGFB2ACFHHGBDAGEEEEAEEHHGEEFGHCFFBGE1EEGEFAEF4GGDEEEG/>EE?CE/?GFEHGHGGGH?F?D//>C/2?GHGDAGG?F1FGH?D<CCG@--D?CDA-?DBFGAAC-99A./9;-;@EBBF//;/9FFFFB/;B.A9.D/FEFFADDDAFFF=ADA..99/..99-@;;-;;.AB;/BDD..9BB//999BA-.--9-.-./:.AFF@
@M03896:38:000000000-B4D98:1:2109:9915:24525 1:N:0:181
TACGGAAGGTCCGGGCGTTATCCGGATTTATTGGGTTTAAAGGGAGCGTAGGCCGTGAGGTAAGCGTGTTGTGAAATGTAGGCGCCCAACGTCTGCACTGCAGCGCGAACTGCCCCACTTGAGTGCGCGCAACGCCGGCGGAACTCGTCGTGTAGCGGTGAAATGCTTAGATATGACGAAGAACCCCGATTGCGAAGGCAGCTGGCGGGAGCGTAACTGACGCTGAAGCTCGAAAGCGCGGGTATCGAACA
+
ABAAB?ABAFFFEAE2E2EEGGGEFEEGHGFGB3FAFGHHHHHGHGGGEEEGHHFEE?EGBGGHHG1EAG1BEFFHGEFFGHHGGGGDGGEHHHCGGHHFHHHHGGFGFGFFDFHGGDHHFFCFHHGGDGGGFCCFFFGFBDDBFFFAFFAFABBFA@;@FFFFB/BFFFFFFFFFFDFFDFFFFFFFFFFFFFFFFFFFFFFFFADBAFADD;DFFFFFFFFFFFBBFFFDFFBAF.BB>B-9999AFFB
@M03896:38:000000000-B4D98:1:2109:15416:25336 1:N:0:181
TACGGAAGGTCCGGGCGTTATCCGGATTTATTGGGTTTAAAGGGAGCGTAGGCCGTGAGGTAAGCGTGTTGTGAAATGTAGGCGCCCAACGTCTGCACTGCAGCGCGAACTGCCCCACTTGAGTGCGCGCAACGCCGGCGGAACTCGTCGTGTAGCGGTGAAATGCTTAGATATGACGAAGAACCCCGATTGCGAAGGCAGCTGGCGGGAGCGTAACTGACGCTGAAGCTCGAAAGCGCGGGTATCGAACA
+
AAAAAABAAFDFEAAA2AE?GGHEEFGGHCGHBB2AFGHHBGGGHGEEEEE?GHEEEFEFECEGG/1EEHEFEGGFHFFFGFH/>EG?FE??GFFFBGBBGHBGDGCG@CF<FFGGGDGF>D1>FGCGGGGCC@CCC-ADADFCFFD9ABCAA99;;-:-;BFFF;;FFFFFEFFEF.;9ADFFFFF@DFFEB.@BDFAA9DB/BA-@-@-;-.9AABBFF.AA..;99;9.-9A9B:9-;---/9::;A-
@M03896:38:000000000-B4D98:1:2109:15433:25339 1:N:0:181
TACGGAAGGTCCGGGCGTTATCCGGATTTATTGGGTTTAAAGGGAGCGTAGGCCGTGAGGTAAGCGTGTTGTGAAATGTAGGCGCCCAACGTCTGCACTGCAGCGCGAACTGCCCCACTTGAGTGCGCGCAACGCCGGCGGAACTCGTCGTGTAGCGGTGAAATGCTTAGATATGACGAAGAACCCCGATTGCGAAGGCAGCTGGCGGGAGCGTAACTGACGCTGAAGCTCGAAAGCGCGGGTATCGAACA
+
ABAAAAABBFFF?2AA2AE?GGHFEEGGHCFGBFG1FGGHHHHGHEFEFGGGHHGEEBFGFGEDHE1EEGEFEFHFGFF?FHHCGGGA?EFHHHEGFGHGHHHG?D?CDGFFDGHFGDHGGGCFHHCGDGGGC?CGC?DFCDABFFFFFAAAA/;B>;;BEFFFBBBFFFFFFFFFFDFFFFFFFFFCDFFFFFFFA.AF?DFEB;:-;BCA-;ADDFFFFFFFF?FFFFFD@FFDF9CFCF@;/B9EFF@
@M03896:38:000000000-B4D98:1:2109:15418:25358 1:N:0:181
TACGGAAGGTCCGGGCGTTATCCGGATTTATTGGGTTTAAAGGGAGCGTAGGCCGTGAGGTAAGCGTGTTGTGAAATGTAGGCGCCCAACGTCTGCACTGCAGCGCGAACTGCCCCACTTGAGTGCGCGCAACGCCGGCGGAACTCGTCGTGTAGCGGTGAAATGCTTAGATATGACGAAGAACCCCGATTGCGAAGGCAGCTGGCGGGAGCGTAACTGACGCTGAAGCTCGAAAGCGCGGGTATCGAACA
+
ABBAAABBBFFFEAEAE2F?GGHFEFGGHCFHBE21FEHGHHHGHGGGEFFCHHG>EBEGCHHGHG1EAGABEGHHHFF4FGFEGGGDFEGHHEEGBGHGHHHGCDCDDGFGFGHFGDHFFG1FHHCFGGGCC??DC9BFG?@>FFFAD==A;;;FB;;@EFFFFB;BFFFFFFFFFBACFBFFFFFFAFFFFDFFFDAFFFFFFD=9BFFD9ADDDFFFFFFFDFFBFFFFDFFDFDFFFC;;BB;;FF-
@M03896:38:000000000-B4D98:1:2109:17577:25888 1:N:0:181
TACGGAGGGTGCAAGCGTTAATCGGAATTACTGGGCGTAAAGCGCACGCAGGCGGTTTGTTAAGTCAGATGTGAAATCCCCGGGCTCAACCTGGGAACTGCATCTGATACTGGCAAGCTTGAGTCTCGTAGAGGGGGGTAGAATTCCAGGTGTAGCGGTGAAATGCGTAGAGATCTGGAGGAATACCGGTGGCGAAGGCGGCCCCCTGGACGAAGACTGACGCTCAGGTGCGAAAGCGTGGGGAGCAAACA
+
AAA3AABBDAA>EGGA2AE2EGHBEEGGHHDB53BBAAEEHHHGG0EEEGFGGGGGGGGHGFHHFHDFGHHFGHHGHHHHGEFCEEHHHHHHBGEHFFGFGHHGHHHHHHFFGHHHGGGGGGGHHHHFFGGFHHGCCC@;EFFFFFFFBBBFF;;B-9;BFFFFFFA:DCFBFFFFFFFFFFFFFFFDBBFFFFFFFFEC-@@BFFBA?FA=A-;DBBFFFADFF.//;BB;:BCDFADDFFFFDDFFFFE
@M03896:38:000000000-B4D98:1:2109:17568:25907 1:N:0:181
TACGGAGGGTGCAAGCGTTAATCGGAATTACTGGGCGTAAAGCGCACGCAGGCGGTTTGTTAAGTCAGATGTGAAATCCCCGGGCTCAACCTGGGAACTGCATCTGATACTGGCAAGCTTGAGTCTCGTAGAGGGGGGTAGAATTCCAGGTGTAGCGGTGAAATGCGTAGAGATCTGGAGGAATACCGGTGGCGAAGGCGGCCCCCTGGACGAAGACTGACGCTCAGGTGCGAAAGCGTGGGGAGCAAACA
+
ABAAA3ADA2AAFFFFC?ECFGHFEEGGHHFB5B2AAAEEHHHGG?EEGGGGGEECEGGHHHHHGFBFGGFFGFHHHHHHGGGGEGHGHHHHGHGHHGHHHHHHHFHHHHHHHHGFGGGGCFFHHHHGFEGGHHC-AB?AAFFFFFFBBFBFF:;F=-;@EFFFFF;;DBFFFFFFFFFFD?FFFFFFBBBFFB?BBFE@??BBBBBAFFF?B-ADFFFFFFFFFFFFFFFBDBBFF?FFBBB?=AEFBF.
@M03896:38:000000000-B4D98:1:2110:13088:3116 1:N:0:181
TACGTAGGGTCCGAGCGTTGTCCGGAATTATTGGGCGTAAAGGGCTCGTAGGCGGTTTGTCGCGTCGGGAGTGAAAACACGGGGCTTAACCCCGTGCCTGCTTCCGATACGGGCAGACTAGAGGTATGCAGGGGAGAACGGAATTCCTGGTGTAGCGGTGAAATGCGCAGATATCAGGAGGAACACCGGTGGCGAAGGCGGTTCTCTGGGCATTACCTGACGCTGAGGAGCGAAAGTGTGGGGAGCGAACA
+
BCBBAFFCBFFCGCGA22EACGHFEEEGHGFFBFABAAEEGGHGFFHGEGF?HGGGGGGHFBFEEE@>E?E?FGHFFEGHGGGGCFHHHFHHGFDDFGHHHHHHHGGGGGACDGDDGFH0;G:C:GGBGHHHGGECFGEGCCEGGGGGFFFFE9;B?;;@EFFF9F;DDFFFEFFFFFFFDFFFFFFFC@DFFC@DFFEFF=DEFFFFFFFFFFBFFFFFFFFFDAFEFFEBC@BDBFFFFFFFFFAB-;:
@M03896:38:000000000-B4D98:1:2110:12026:4289 1:N:0:181
TACGGAGGGTGCAAGCGTTAATCGGAATTACTGGGCGTAAAGCGCACGCAGGCGGTTTGTTAAGTCAGATGTGAAATCCCCGGGCTCAACCTGGGAACTGCATCTGATACTGGCAAGCTTGAGTCTCGTAGAGGGGGGTAGAATTCCAGGTGTAGCGGTGAAATGCGTAGAGATCTGGAGGAATACCGGTGGCGAAGGCGGCCCCCTGGACGAAGACTGACGCTCAGGTGCGAAAGCGTGGGGAGCAAACA
+
CCCCBBCCB?AAFGB422EEFGFFEEFGHFB55BAAEEEEEHHGGCEGGGGCGGGGGGGHHGHHFG4BEFFBBGFFHHGHGGGGGGHGHGHHHHGHGGHGHHHHHHHHGHFFHHGFGHHHHFGHFGGGFGGFHHFGCA>DEFFFFFFEFFFFB;BBDC:@EFFF0BA9ABAF0BFFFEBFFFFFFFFFF@@DFFABCDF=-BFFFFFEFFFDAAF.FFFBBFFF?DFB9BFDBB=?/;.;@CC.DDFFFFF
@M03896:38:000000000-B4D98:1:2110:14792:7158 1:N:0:181
TACGGAAGGTCCGGGCGTTATCCGGATTTATTGGGTTTAAAGGGAGCGTAGGCCGTGAGGTAAGCGTGTTGTGAAATGTAGGCGCCCAACGTCTGCACTGCAGCGCGAACTGCCCCACTTGAGTGCGCGCAACGCCGGCGGAACTCGTCGTGTAGCGGTGAAATGCTTAGATATGACGAAGAACCCCGATTGCGAAGGCAGCTGGCGGGAGCGTAACTGACGCTGAAGCTCGAAAGCGCGGGAATCAAACA
+
3>A3A3AAB4DFE?2222EEGGHEEGGGHGFGBF2AFFBGBGHGHFFGGGGGHHEEEFEGBGHHHG?EEHABEBGF@BBFGHG/EEGGHD?FHBFGDFDFHGFG?C?B<C?DB0FFFDC=>DFDGD-DDGCD:-ACC-;??@-@FFA;A-@.A99;-;.;ABFF//:9BBFFFBB/BDF9D?FFFFFBBBD?FDBB-;A9AA//9;B-9B-A99..:///B.AFB?//BFBA-99.;.@BB--;.;/9/;.
@M03896:38:000000000-B4D98:1:2110:14816:7162 1:N:0:181
TACGGAAGGTCCGGGCGTTATCCGGATTTATTGGGTTTAAAGGGAGCGTAGGCCGTGAGGTAAGCGTGTTGTGAAATGTAGGCGCCCAACGTCTGCACTGCAGCGCGAACTGCCCCACTTGAGTGCGCGCAACGCCGGCGGAACTCGTCGTGTAGCGGTGAAATGCTTAGATATGACGAAGAACCCCGATTGCGAAGGCAGCTGGCGGGAGCGTAACTGACGCTGAAGCTCGAAAGCGCGGGTATCAAACA
+
AAAA?ABBBFFFC2AA22EEEGHEFEGGHFGHBBF1BEHHHHDFHGFGAEEDHHGEEFEHFHHHGGAEAFCB?FGHHHGFGFHGGGEAGA??FFEGGHHCGFFFDG?CDFEGE0GGG?G>>F1>GG?FFGCD::-A--@?:;:@FFA;DCFFA.;B=;9:AFFF/BBFFFEFFFBBF?ECFFBFFFFD@FF?FDACFDEFFFFFFA@BFF-A@:DDDFFBFD.DDDEFFFFD=FFFF?CC=A:9B:/9BB.
@M03896:38:000000000-B4D98:1:2110:4319:7312 1:N:0:181
TACGTAGGTGGCAAGCGTTATCCGGAATTATTGGGCGTAAAGCGCGCGTAGGTGGTTTTTTAAGTCTGATGTGAAAGCCCACGGCTCAACCGTGGAGGGTCATTGGAAACTGGAAAACTTGAGTGCAGAAGAGGAAAGTGGAATTCCATGTGTAGCGGTGAAATGCGCAGAGATATGGAGGAACACCAGTGGCGAAGGCGACTTTCTGGTCTGTAACTGACGCTGATGTGCGAAAGCGTGGGGATCAAACA
+
ABAAAFFCFFAFCFFC?2EEGGHFFEGGHFFG5BAAEEEFGHHGGCGGFFGGGHGEFHGGGHHHHHGFFGEBBGHHHHHHHGGEFGGFFFHEEHGDHGFGGHHHHFFGHH?2?2F?G=GGGHCFGGHHHHHGHHFHFGFDGHHHHHHEHBDDD===@<=AEFHHBGCDCGAGFFGGFFFGGACFFGGEFFGFEFGFFFEAFFFFFFFFFF0BB;BFFFFBFFFFFFFFFFFDD@DFFFFFFFFFFFFFFFF
@M03896:38:000000000-B4D98:1:2110:4336:7316 1:N:0:181
TACGTAGGTGGCAAGCGTTATCCGGAATTATTGGGCGTAAAGCGCGCGTAGGTGGTTTTTTAAGTCTGATGTGAAAGCCCACGGCTCAACCGTGGAGGGTCATTGGAAACTGGAAAACTTGAGTGCAGAAGAGGAAAGTGGAATTCCATGTGTAGCGGTGAAATGCGCAGAGATATGGAGGAACACCAGTGGCGAAGGCGACTTTCTGGTCTGTAACTGACGCTGATGTGCGAAAGCGTGGGGATCAAACA
+
AAAA>FFABF2B4FAC22EAGGHECEGGHHFF5BABAAEEFDFFG?ECEFGGGHGGGHGGGHHHHHFEFFFBBGFG3GHHGGG?EEFBFCG<?GCAFDDG?FGHHHFHHHFDGFFGHCFFFGGGHHGG?GGFHHG<FHDGFHHHHHHEFBDDD=<=<<;AFHFHBC:;A@DFBFFGCBFBFGBFFFGFFBFFC-ADFDA>CFFDFB/;9B9BF9BFBFFBFDFFF./BBB;99;-;F?:AB9-AAAAFFFF
@M03896:38:000000000-B4D98:1:2110:4325:7332 1:N:0:181
TACGTAGGTGGCAAGCGTTATCCGGAATTATTGGGCGTAAAGCGCGCGTAGGTGGTTTTTTAAGTCTGATGTGAAAGCCCACGGCTCAACCGTGGAGGGTCATTGGAAACTGGAAAACTTGAGTGCAGAAGAGGAAAGTGGAATTCCATGTGTAGCGGTGAAATGCGCAGAGATATGGAGGAACACCAGTGGCGAAGGCGACTTTCTGGTCTGTAACTGACGCTGATGTGCGAAAGCGTGGGGATCAAACA
+
AAAAAFFBFFABABFA22A2GGGEAAEGHFBF5BBBAAEEEFFFEFGGEGCGFGGEFHGGCCHGGHFGFBBBBEGFBGHHHGGEEEFEFCF<?GGFGD?FFCBFHHGFGH?D?CF1FC1FFGBFGHFHFGGHF.GF<<>FFFHHHHHEH0<DD===-<;@CGFHBG;AC?BEFFFGGFFGGDGGFGGGFCFGCBCFFAEDFFAAFB9;BF/BFBFFF/FFF?DFFFEFFF;ADDFDFFFFFAAEDEFFFFF
@M03896:38:000000000-B4D98:1:2110:26753:11741 1:N:0:181
TACGGAGGGTGCAAGCGTTAATCGGAATTACTGGGCGTAAAGCGCACGCAGGCGGTTTGTTAAGTCAGATGTGAAATCCCCGGGCTCAACCTGGGAACTGCATCTGATACTGGCAAGCTTGAGTCTCGTAGAGGGGGGTAGAATTCCAGGTGTAGCGGTGAAATGCGTAGAGATCTGGAGGAATACCGGTGGCGAAGGCGGCCCCCTGGACGAAGACTGACGCTCAGGTGCGAAAGCGTGGGGAGCAAACA
+
BCAAAABCCAAACGFE22EEFGHFEEGGHHDB5BBAEEEEHHHGG?EEGGGFGGGGGGGHGGFGGHHHHHHGGHGHGHHHGGGGEGHGHFHHHHGHHGHHHHHHHHHHHHFHHHHGGHHHGGGHHHGGFGGGHHGDGF=DFFFFFFFFFFFFF;;;@@;CFFFFFFDADFEFBFFFFFFFFFFFFFFFF@BDFDFFFFFFFFFFFFCFFF?-@@DAFFFFB..AADFFFF;:ACDFFFADDAC?DFEFFFF
@M03896:38:000000000-B4D98:1:2110:26727:11749 1:N:0:181
TACGGAGGGTGCAAGCGTTAATCGGAATTACTGGGCGTAAAGCGCACTCAGGCGGTTTGTTAAGTCATATGTGAAATCCCCGGGCTCAACCTGGCAACTGCATCTGATACTTGCAAGCTTGAGTCTCGTAGAGGGTGTAGAAATTCAGGTGTAGCCGGTAAAATCTTAGTGATTTTGAGGCAATCCGGTTGGCTAGGCCGCCCCCTTGAATGAAACCTACCTCTACGAGTCGAACCCTGTGGCGCCAACC
+
>AA11>>>111>BF1A0A0AEGF0000BG11E2B/AA/A/FBGAE/A/B010BAEFEE/FGHFBBF222@BBB22@GGHG//>/><FFBGFFAG00BGF0B1FGHG2>2B12FGG11<@@0<1@1@F0?CAE1?C/<C1111111>11>=110000.<--.=00:000000000000../.:./09.--.9-/99..//-9-;-----////9///:///-9////--9---9;--;-B//---;99@EA
@M03896:38:000000000-B4D98:1:2110:26746:11757 1:N:0:181
TACGGAGGGTGCAAGCGTTAATCGGAATTACTGGGCGTAAAGCGCACGCAGGCGGTTTGTTAAGTCAGATGTGAAATCCCCGGGCTCAACCTGGGAACTGCATCTGATACTGGCAAGCTTGAGTCTCGTAGAGGGGGGTAGAATTCCAGGTGTAGCGGTGAAATGCGTAGAGATCTGGAGGAATACCGGTGGCGAAGGCGGCCCCCTGGACGAAGACTGACGCTCAGGTGCGAAAGCGTGGGGAGCAAACA
+
ABAAAABDBAA>4FGC22A2AGHFBEFGHHDBBB2BAA2EHHHFG?EEGGEEGGGFGGGHHHHHHHHHFHFBBFGHGHGHGGECFGHGGFHHHHGHGGHHHHHHHHHHHHF>GHHEEFFG<CBGHHGFGGGFHHCCCCAAEFFFFFFFBBBFF;;;@-9;AFFFFFAADFFFFFFFFFFFDDFFFFFFFDFFFFAFAAA@DFDCFFBE?FFBF=DDFFFFFFFFFD/BFFB@A-9;BDAAFFFE-AAFBF.
@M03896:38:000000000-B4D98:1:2110:27311:16078 1:N:0:181
TACGGAGGGTGCACGCGTTAATCGGAATTACTGGGCGTAAAGCGCACGCAGGCGGTTTGTTAAGTCAGATGTGAAATCCCCGGGCTCAACCTGGGAACTGCATCTGATACTGGCAAGCTTGAGTCTCGTAGAGGGGGGTAGAATTCCAGGTGTAGCGGTGAAATGCGTAGAGATCTGGAGGAATACCGGTGGCGAAGGCGGCCCCCTGGACGAAGACTGACGCTCAGGTGCGAAAGCGTGGGGAGCAAACA
+
ABBAABBBB?>>44AA2AE2AGGFA2FFHGFCBB2BAAEEHFGEGCFEFFFCFFGCFDFHGGHHDHBFGHGFFDGDFHHHGEG?><GFGCGGFHEHHGHGGHHHHHBDGHHEGHHFFGGGGGHHHHG0>EFE1><-<@;;ABFFFFFFFFFF9;;;@9.;EFFFBB;;.9AFFFFFBBBFDDFFFFFFD-@.F@-9@DEFF-BCFC@.EF?@9BDDBFFFFFDDDF/BFF999;@ABD9;;=B?-;9BFF.
@M03896:38:000000000-B4D98:1:2110:27325:16098 1:N:0:181
TACGGAGGGTGCAAGCGTTAATCGGAATTACTGGGCGTAAAGCGCACGCAGGCGGTTTGTTAAGTCAGATGTGAAATCCCCGGGCTCAACCTGGGAACTGCATCTGATACTGGCAAGCTTGAGTCTCGTAGAGGGGGGTAGAATTCCAGGTGTAGCGGTGAAATGCGTAGAGATCTGGAGGAATACCGGTGGCGAAGGCGGCCCCCTGGACGAAGACTGACGCTCAGGTGCGAAAGCGTGGGGAGCAAACA
+
BCBABBBBBAAAFGFC?2EEAGHFEAFFHGD55BFAEAEEGHHGGCGGGGGFGGGGGGGHHGHHHHGHFHBBBEGHGHGHGGGGGGHEFGHHHHGFHGHHHHHHHHGHGH?FHAGHFGHHHGBGFGGGFEGGFFDCGF@AEFFFFFFFFFFFB;;BB99;AFFFFFDDFFFB//BFFFBFFDBBFFFFFAAFFAFFCAEFAFBFFCCFFF?;CDF.BFFFFD.AFFFFFFB@?C-:BA9A@-@.:DEF/A.
@M03896:38:000000000-B4D98:1:2110:27303:16100 1:N:0:181
TACGGAGGGTGCAAGCGTTAATCGGAATTACTGGGCGTAAAGCGCACGCAGGCGGTTTGTTAAGTCAGATGTGAAATCCCCGGGCTCAACCTGGGAACTGCATCTGATACTGGCAAGCTTGAGTCTCGTAGAGGGGGGTAGAATTCCAGGTGTAGCGGTGAAATGCGTAGAGATCTGGAGGAATACCGGTGGCGAAGGCGGCCCCCTGGACGAAGACTGACGCTCAGGTGCGAAAGCGTGGGGAGCAAACA
+
ABAAABCBC?AABGFC22EEFGHFFGGGHFDB5BBBAEEFHHHGG?EEGFGEGGGCGGGGGHHHHHHHHHFBBGHHHHHHGGGGEGHHGFHHHHGHFGHGHHHHHHHHGHGFHHF2FHGHGF=FGHGFFGGGHHGGGFCDFFFFFFFFFFFFF;;;;@;@EFFFFFAADFFFFFFFFFFFFFFFFFFFF@CFFDCFFFEFAFFFFFFFFFFFFFFFFFFFFFFFFD/BBFB@ADFDFAADFFFFADFFFFF
@M03896:38:000000000-B4D98:1:2110:25476:17740 1:N:0:181
TACGTAGGGTCCGAGCGTTGTCCGGAATTATTGGGCGTAAAGGGCTCGTAGGCGGTTTGTCGCGTCGGGAGTGAAAACACGGGGCTTAACCCCGTGCCTGCTTCCGATACGGGCAGACTAGAGGTATGCAGGGGAGAACGGAATTCCTGGTGTAGCGGTGAAATGCGCAGATATCAGGAGGAACACCGGTGGCGAAGGCGGTTCTCTGGGCATTACCTGACGCTGAGGGGCGAAAGTGTGGGGAGCGAACA
+
BBBAAFFBAFFBGCEA22EAFGGE2BEFHBFF5B2AAAEDFGGEG1GFFEG1GEGGEEGFB?F/>E>>><E?FFHGFCAHFCDCBDHFFFGHGCDGGEEGFFHHHG?EDG..ADCCEFG;:CGCCHGFHHHHGG?FFFFGFDFFFFFGGB/C;;;;AA;BEFFFFF9ABCAFFFFFFFFFBDFFFFFFC-@DF-9>DFFF;DAEFF:;FFEFFB/BFFFBFFFFDB.9.-;;;9999BB/9A;.9.9@BC-
@M03896:38:000000000-B4D98:1:2110:25451:17755 1:N:0:181
TACGTAGGGTCCGAGCGTTGTCCGGAATTATTGGGCGTAAAGGGCTCGTAGGCGGTTTGTCGCGTCGGGAGTGAAAACACGGGGCTTAACCCCGTGCCTGCTTCCGATACGGGCAGACTAGAGGTATGCAGGGGAGAACGGAATTCCTGGTGTAGCGGTGAAATGCGCAGATATCAGGAGGAACACCGGTGGCGAAGGCGGTTCTCTGGGCATTACCTGACGCTGAGGAGCGAAAGTGTGGGGAGCGAACA
+
ABBAAFF3AFFAFCGA?AEAEGGEEDGGHGFD5F2BAAEAFGHGFFHGEEFGHGGGGGGCB??>>EE>>/@?BFFGDEEHGFGGDCHGGDGHGCADGAFFGHHGHGGGGG.CCGG?GFGC:CFGGHECHHHGFGA?DFEGCCEEFFGGFEBF;;=C@;;-AFFFBB;AAFAFFFFFFFFFFBFFFFDBDFF?9-@BFDAD>;BAFFFFFFEFBFFFFFEFFFFFFFFFFFE>-@=FFFBF9ADECA9@DFF
@M03896:38:000000000-B4D98:1:2110:25467:17766 1:N:0:181
TACGTAGGGTCCGAGCGTTGTCCGGAATTATTGGGCGTAAAGGGCTCGTAGGCGGTTTGTCGCGTCGGGAGTGAAAACACGGGGCTTAACCCCGTGCCTGCTTCCGATACGGGCAGACTAGAGGTATGCAGGGGAGAACGGAATTCCTGGTGTAGCGGTGAAATGCGCAGATATCAGGAGGAACACCGGTGGCGAAGGCGGTTCTCTGGGCATTACCTGACGCTGAGGAGCGAAAGTGTGGGGAGCGAACA
+
ABAAAFFCCFFBGCFE22E22BFEEEGGHCBGBBFBAAEEHHEFFAGG0FFEHGGFGGGHGE?E>E>>><@?FGGGEC?GGDGGCFGHHFGFD@DDGHHHHHHHHGGGGG.ADGGGGGGCCGFG:GFGGHHGGGD?DFBACCFGGGGGGGFFE;9;;=;@EFFFFFADFFFFFFFFFFFFFDFFFFFFFCAFFDFFFFEFF@@AFB;BBFEFFFBFFFFFFFFFFFFF/DEDCDADBFFFFDFFFFADFCB
@M03896:38:000000000-B4D98:1:2110:20913:20174 1:N:0:181
TACGGAGGGTGCGAGCGTTAATCGGAATAACTGGGCGTAAAGGGCACGCAGGCGGTGACTTAAGTGAGGTGTGAAAGCCCCGGGCTTAACCTGGGAATTGCATTTCATACTGGGTCGCTAGAGTACTTTAGGGAGGGGTAGAATTCCACGTGTAGCGGTGAAATGCGTAGAGATGTGGAGGAATACCGAAGGCGAAGGCAGCCCCTTGGGAATGTACTGACGCTCATGTGCGAAAGCGTGGGGAGCAAACA
+
ABAABACCB?AAECGAA2EEFGHFEEGGGH3B532AEEEFGHHGGEGGEFGGGFGEF1GFGHHHHHFFHBCBEGHHHHHHGGGGDGHHHHHHHHGHHHHHHHHHHGBGGHFBGAFGDGGEDGGFHHHHHHHHFHECGCDEGHHHHHGHHGGHC;;C@A:CEGGGBF;;CCEFGGGGGBFEGGFFFFFFFFFFFFFDFDEFDFFFFFFFFFFFFBFFFFFFFFFFFFFFFFFDDFFFFFFFFFF?@DFFFFF
@M03896:38:000000000-B4D98:1:2110:20931:20174 1:N:0:181
TACGGAGGGTGCGAGCGTTAATCGGAATAACTGGGCGTAAAGGGCACGCAGGCGGTGACTTAAGTGAGGTGTGAAAGCCCCGGGCTTAACCTGGGAATTGCATTTCATACTGGGTCGCTAGAGTACTTTAGGGAGGGGTAGAATTCCACGTGTAGCGGTGAAATGCGTAGAGATGTGGAGGAATACCGAAGGCGAAGGCAGCCCCTTGGGAATGTACTGACGCTCATGTGCGACAGCGTGGGGAGCAAACA
+
AABAAABBBAA>E2EE22AEFGHFEEFGGHDBBAAAAAFGHHGGGAEEGGGGGGG@EFGHHHHHHHBFF3EBEGFGHHHHGGGEBFHHHFHGHHGHHHHHHHHHGHFHHHFDGHFFCGGAACFFFFFHHHHHHHC<@CACEGFFHHGHHDEHC;;C@A:AEFFFFFCEDGGF0CFCBBBEFGFFFFFFDBFFFFFFFDEFDAEFFF;FFE?FFFFFFFFFFFFDDABBFBBDD-::ECFFFFF?=AEFFFE
@M03896:38:000000000-B4D98:1:2110:24789:23524 1:N:0:181
TACGGAGGGTGCAAGCGTTAATCGGAATTACTGGGCGTAAAGCGCACGCAGGCGGTTTGTTAAGTCAGATGTGAAATCCCCGGGCTCAACCTGGGAACTGCATCTGATACTGGCAAGCTTGAGTCTCGTAGAGGGGGGTAGAATTCCAGGTGTAGCGGTGAAATGCGTAGAGATCTGGAGGAATACCGGTGGCGAAGGCGGCCCCCTGGACGAAGACTGACGCTCAGGTGCGAAAGCGTGGGGAGCAAACA
+
AAAAAABDDAAABGFA2AEE2FHBAEEGFG555BABAAEEHGGEE0EAECE0EEE/EEFHFGDGFHGGHHFFBFHHHHHHGFGG>EGHFHHFFG/BBFGFGHGGHGHHGHFBGEH2<GGGCCCGHHHHFEGGHHFDGFF;.:FBFFF:BF/B;;:;:;:9AFFFFFDADFFFFFFFFFFFFFFFEFFDFFFFF=AFF.;;BFDFFFFEFFFBDFFFFBFFFFDFFDFFF9;-::BDFA:.DFCEBDEFFF.
@M03896:38:000000000-B4D98:1:2110:24809:23526 1:N:0:181
TACGGAGGGTGCAAGCGTTAATCGGAATTACTGGGCGTAAAGCGCACGCAGGCGGTTTGTTAAGTCAGATGTGAAATCCCCGGGCTCAACCTGGGAACTGCATCTGATACTGGCAAGCTTGAGTCTCGTAGAGGTGGGTAGAATTCCAGGTGTAGCGGTGAAATGCGTAGAGATCTGGAGGAATACCGGTGGCGAAGGCGGCCCCCTGGACGAAGACTGACGCTCAGGTGCGAAAGCGTGGGGAGCAAACA
+
>AA3>A3ADAAA4BGA22AAAGHB2AFFHGD5532BAEEGHHGGGGGGE0EEFEGGEGGHHHHFGHHHGDFBBDGFFHGG/E?EEEGHHBFGFHGFHFGFGFHHFH2GGH?GHHGGGGB<?G1GFHF0?>.<GG1<<><<<<0=GGF00</<<<==::::C0:00;::.-;FB0CFBFGGG.CFGGGG-9-.CBB<>..--@B-B?-99..=-@?AFFFFF?A.DD9/;9;>;BB9BA.;>-BE?99/:FA
@M03896:38:000000000-B4D98:1:2110:24779:23544 1:N:0:181
TACGGAGGGTGCAAGCGTTAATCGGAATTACTGGGCGTAAAGCGCACGCAGGCGGTTTGTTAAGTCAGATGTGAAATCCCCGGGCTCAACCTGGGAACTGCATCTGATACTGGCAAGCTTGAGTCTCGTAGAGGGGGGTAGAATTCCAGGTGTAGCGGTGAAATGCGTAGAGATCTGGAGGAATACCGGTGGCGAAGGCGGCCCCCTGGACGAAGACTGACGCTCAGGTGCGAAAGCGTGGGGAGCAAACA
+
BBBAA@BBD?AAB5ACA2EEAGHEEEGGHFA5532BAAEEDGFEE0E0EAFEGGGEFEFHGHHGFHFBFGHBGEBGGHHHGGGEEGHFGFHHHF?GHGHHHHHHHGHHHHGGHHHHGGGHHFFGHGGFFDGGHHC?@-99;;BFBBFEF9BFF;;:;;;@EFFFFFA;ABA;BFFFFEFF?DBBFFFFF9DFF=9D;.9>--@DFFFFFF9DF@DDFFB;BDDDDAFBFFFBDFFDB9DDFAF.-;.;;9.
@M03896:38:000000000-B4D98:1:2110:24799:23545 1:N:0:181
TACGGAGGGTGCAAGCGTTAATCGGAATTACTGGGCGTAAAGCGCACGCAGGCGGTTTGTTAAGTCAGATGTGAAATCCCCGGGCTCAACCTGGGAACTGCATCTGATACTGGCAAGCTTGAGTCTCGTAGAGGGGGGTAGAATTCCAGGTGTAGCGGTGAAATGCGTAGAGATCTGGAGGAATACCGGTGGCGAAGGCGGCCCCCTGGACGAAGACTGACGCTCAGGTGCGAAAGCGTGGGGAGCAAACA
+
BCBBBABCC?AACDGC22EEAFHFEEGGHHDBBBBBEAEEHHHGG?EFGCECGGGEFGGHHHHHHHHHGGFBFGHHHHHHGGGGGGHGHFHHHHGEFFHHHHHHHHHHHHD2FGFEEHHHHFFGGHHHFGGEHHGGGFA:ABFFFFFFFFBFF;;;B@;@EFFFFFDDDFFFFFFFFFEFFFFFFFFFFDFFFFFFFFFFFFFFFDFFFFFAF@DDFFFFFFFFFFFFFFFFDDFFFFDFFFFFFDEFFFA
@M03896:38:000000000-B4D98:1:2111:13894:2751 1:N:0:181
TACGGAGGGTGCAAGCGTTAATCGGAATTACTGGGCGTAAAGCGCACGCAGGCGGTTTGTTAAGTCAGATGTGAAATCCCCGGGCTCAACCTGGGAACTGCATCTGATACTGGCAAGCTTGAGTCTCGTAGAGGGGGGTAGAATTCCAGGTGTAGCGGTGAAATGCGTAGAGATCTGGAGGAATACCGGGGGCGAAGGCGGCCCCCTGGACGCAGACTGACGCTCCGGTGCGAAAGCGTGGGGAGCACACA
+
3>A3>AABBAAAFGG4AAEAABFA22FFF5D55FEGGECG1FGDGGGCGEEECGC?EE?EBF4BBGFFBGGDHDGHGHBGEEEE>EGGCGGHHEFHEFFHGHGG1G222??2??C@FFGHHFCGGFGF?ACFF0<-@B>DEBF/BFF/9///;9;;9;;-.;FFFB99.@.BF;:BFFFFDA;//B9A?--;;@;-9.A@BB;@B@-.;FF?9==-.9F/;.9.9.99--9-.--;BD9A-@BEB?.....
@M03896:38:000000000-B4D98:1:2111:13914:2753 1:N:0:181
TACGGAGGGTGCAAGCGTTAATCGGAATTACTGGGCGTAAAGCGCACGCAGGCGGTTTGTTAAGTCAGATGTGAAATCCCCGGGCTCAACCTGGGAACTGCATCTGATACTGGCAAGCTTGAGTCTCGTAGAGGGGGGTAGAATTCCAGGTGTAGCGGTGAAATGCGTAGAGATCTGGAGGAATACCGGTGGCGAAGGCGGCCCCCTGGACGACGACTGACGCTCAGGTGCGAAAGCGTGGGGAGCAAACA
+
AABAAAADDAAAFGGE?AEE2GHFEGGGGFFBD3AFCFEFHGHGGCGEGFC0EEEE>EEFBFFHFFDHHHHFHFBHGHHHGGGFEGHHHHHHHF/FHEGFHFHHHHHHHHHGHHHEGHHHHHHHGGGGFEGGFFE@-=BDEFFFFFFBBB/9;;;;99;;;BFFBFAADF9FFFFFF//ADDFFFFFFFFFFFFFAFDE==>=BF;BEFFFFF-;@AFDBBDFFFFF;BFFFB=9.;A9;@;;EFF.B/;.
@M03896:38:000000000-B4D98:1:2111:13902:2769 1:N:0:181
TACGGAGGGTGCAAGCGTTAATCGGAATTACTGGGCGTAAAGCGCACGCAGGCGGTTTGTTAAGTCAGATGTGAAATCCCCGGGCTCAACCTGGGAACTGCATCTGATACTGGCAAGCTTGAGTCTCGTAGAGGGGGGTAGAATTCCAGGTGTAGCGGTGAAATGCGTAGAGATCTGGAGGAATACCGGTGGCGAAGGCGGCCCCCTGGACGAAGACTGACGCTCAGGTGCGAAAGCGTGGGGAGCAAACA
+
BCCBBCCCBAAAGGBA22EAAFGFFGFFHBDFDCGGGFGGHHHGGCEFGEEEGFGEGGGHHHGFGHFHHHFFGHHHHHHHGGGGGGHHHHHHHHGHHFGGHHGHHHHHHHFGHHHHFGGGHHHHHHGGFGGGHHFC@;=DEFFFFFFFFF0;;;;9;;9;;FFFFFA;AFFFEBFFFFFFFFEFFFFFD@FFFFFFFFFACFFFFCCEEFFFFAFDFBFFFFFDF?/BBFFFFFFDBD.;CDFEDFEFFF?
@M03896:38:000000000-B4D98:1:2111:22825:9129 1:N:0:181
TACGGAGGGTGCAAGCGTTAATCGGAATTACTGGGCGTAAAGCGCACGCAGGCGGTTTGTTAAGTCAGATGTGAAATCCCCGGGCTCAACCTGGGAACTGCATCTGATACTGGCAAGCTTGAGTCTCGTAGAGGGGGGTAGAATTCCAGGTGTAGCGGTGAAATGCGTAGAGATCTGGAGGAATACCGGTGGCGAAGGCGGCCCCCTGGACGAAGACTGACGCTCAGGTGCGAAAGCGTGGGGAGCAAACA
+
CCCCCCCCCABBFEBAA2FAAFFFEGFGHGFFFFGEGGGGHHHGG0AEEEEGFGGFGGGHGFHHGHFHHHHFHFHHGHGGGGGGGGHGHHGHHHGEFGHGHHHHHGGHGHGFHHHFGHHHHHHHHHHHFGGFGGGGGABDEFFFFFFFFF0;;;;::;;;9BFFFFA;DDFFFFFFFFFFFFFFFFFFFCFFFFCFFFFFBFDFFFFFFFFF;CFDFFFFFDFFFFFFFFFFDFADBDDFFFFFFFAFFFE
@M03896:38:000000000-B4D98:1:2111:22811:9141 1:N:0:181
TACGGAGGGTGCAAGCGTTAATCGGAATTACTGGGCGTAAAGCGCACGCAGGCGGTTTGTTAAGTCAGATGTGAAATCCCCGGGCTCAACCTGGGAACTGCATCTGATACTGGCAAGCTTGAGTCTCGTAGAGGGGGGTAGAATTCCAGGTGTAGCGGTGAAATGCGTAGAGATCTGGAGGAATACCGGTGGCGAAGGCGGCCCCCTGGACGAAGACTGACGCTCAGGTGCGAAAGCGTGGGGAGCAAACA
+
ABAAABBBBAAAFGF4A2EA2BFFEG2FHGBGFGHFGGGGFGHGGEEFEEE0EFG?EAEFBFGGFH4FGHFGHFFHGGGCCEEGEGHHHHHBFFGFFFGGHHHGFHHFGHGGHH22<FGHHHHHDDFGFEGFGHC-?C-:EFFFFFF/9B/;;;;;;;;;;BFFFFA;DFFFFFB:FFFFFDFBFFFDFFFFFFFFDFFFFFAC9;@AFFFF;9ADFFFBFDDFFFFFB/BBDCBDFFDFFFFEADEFFFE
@M03896:38:000000000-B4D98:1:2111:17392:15839 1:N:0:181
TACGGAGGGTGCAAGCGTTAATCGGAATTACTGGGCGTAAAGCGCACGCAGGCGGTTTGTTAAGTCAGATGTGAAATCCCCGGGCTCAACCTGGGAACTGCATCTGATACTGGCAAGCTTGAGTCTCGTAGAGGGGGGTAGAATTCCAGGTGTAGCGGTGAAATGCGTAGAGATCTGGAGGAATACCGGTGGCGAAGGCGGCCCCCTGGACGAAGACTGACGCTCAGGTGCGAAAGCGTGGGGAGCAAACA
+
ABAAAACBBBAAGGFF?2EAAGGFEEGGHGFFBBFFFGGGHHHGGEGGGAEEGGGCGGGHHHHHHHGHHHHGHGHHGHHHGGEFGGHGHHHHHHFHHGGGHHHHHHGHHHGHHHHGGGHHGHHHHHHGFGGGHHGCGFFDEFFFFFFFFF/;;;;;;;;;;BFFFFAADFFFFFFFFFFFFFFFFFFDFBFFFDFFAFEF-DFFFDDAFFFFFFFAFFFFFFFFFFEFFFFDDFCDFFDFFFFF>AAFFFF
@M03896:38:000000000-B4D98:1:2111:17407:15848 1:N:0:181
TACGGAGGGTGCAAGCGTTAATCGGAATTACTGGGCGTAAAGCGCACGCAGGCGGTTTGTTAAGTCAGATGTGAAATCCCCGGGCTCAACCTGGGAACTGCATCTGATACTGGCAAGCTTGAGTCTCGTAGAGGGGGGTAGAATTCCAGGTGTAGCGGTGAAATGCGTAGAGATCTGGAGGAATACCGGTGGCGAAGGCGGCCCCCTGGACGAAGACTGACGCTCAGGTGCGAAAGCGTGGGGAGCAAACA
+
AAAABBBBBABBGGFC?AFAAFFB2EAFHFFGFFEFEEEA1DGGGEGGGCFGGGGCEGGHHHEHFHFHFFHHFFB4BFGGFG/EEEGHGHHHGHGHHGHGHHHHHH2G>FFGHHHCFGHHHGHHHHHHGGF<DFGCFCFFFFFFFFFFB//;::;9;;;;:BFFFB.;;-:B/BFFF//.9AFFFFFAB-@?A;AA=FE9=DFFFFFEFFF;--AABFF/;:9ADDFFFFF=;B-.F.ADAAFEB;.9BA9
@M03896:38:000000000-B4D98:1:2111:17388:15856 1:N:0:181
TACGGAGGGTGCAAGCGTTAATCGGAATTACTGGGCGTAAAGCGCACGCAGGCGGTTTGTTAAGTCAGATGTGAAATCCCCGGGCTCAACCTGGGAACTGCATCTGATACTGGCAAGCTTGAGTCTCGTAGAGGGGGGTAGAATTCCAGGTGTAGCGGTGAAATGCGTAGAGATCTGGAGGAATACCGGTGGCGAAGGCGGCCCCCTGGACGAAGACTGACGCTCAGGTGCGAAAGCGTGGGGAGCAAACA
+
ABAAAABB?AAAGGFAAAEAAFFBEFCFHFFFCFEFEEGGHHHGG?EEGE?EFGCEEGDGGHGHGHFHHHHHHHHHGGHHGGFFGGHHGHHHHHGHHFHHHHHHHHGHHHGFHHHFGGGGGHHHHHHGFGGGGHGGFBDDAFBFFFFFFF/;;;;;9;;;;FFFFFA;ABEFFFFFFFFFFDFFFFFFFBFFFFDAFBEDAFFFFDDEFFFFAFFAFFFBFFFFFFFFFFFDADF?FFFFFFFEBAAF/F?
@M03896:38:000000000-B4D98:1:2111:16140:21427 1:N:0:181
TACGGAAGGTCCGGGCGTTATCCGGATTTATTGGGTTTAAAGGGAGCGTAGGCCGTGAGGTAAGCGTGTTGTGAAATGTAGGCGCCCAACGTCTGCACTGCAGCGCGAACTGCCCCACTTGAGTGCGCGCAACGCCGGCGGAACTCGTCGTGTAGCGGTGAAATGCTTAGATATGACGAAGAACCCCGATTGCGAAGGCAGCTGGCGGGAGCGTAACTGACGCTGAAGCTCGAAAGCGCGGGTATCGAACA
+
BCBBBCBCCFFFCFG2A2EAEGFEEFGGHGFHFHHGGGHGHHGGGGGGFEEEGHGEEFGHBHHHHGEGGHFGGGHGGFGHHHGGGGFGGEEGHBCHFHDGHHHHGGFCAFAFHHHFDDFFGFFGGGCGGGGGCCGFCDBDBADCFFFAF99;;::;;;.;;BFFFFFFFFFFFFFFFDE@DFFFFFFFFFFFFFDFFDFFFFEFFDB@AF;A@;DDFFFFFFFFFFFFFFFD=FDDFDACFA-90;;9BF;
@M03896:38:000000000-B4D98:1:2111:16142:21449 1:N:0:181
TACGGAAGGTCCGGGCGTTATCCGGATTTATTGGGTTTAAAGGGAGCGTAGGCCGTGAGGTAAGCGTGTTGTGAAATGTAGGCGCCCAACGTCTGCACTGCAGCGCGAACTGCCCCACTTGAGTGCGCGCAACGCCGGCGGAACTCGTCGTGTAGCGGTGAAATGCTTAGATATGACGAAGAACCCCGATTGCGAAGGCAGCTGGCGGGAGCGTAACTGACGCTGAAGCTCGAAAGCGCGGGTATCGAACA
+
ABBBAABBBFFFCA22A2E2FGGEEEFGHDGGBGGDGGHHGGGGGFGGEEEEGHG@@BEG3FGEGF?EEHCBEGFHFDBEGHHGGGEGHEGGH2CGGFDFHHHHGGFBADHFGGGGAA<FFGGGHHFGGGGG@DCGCC?D;;@>FFFFD@-9;;;;;9;:ABFF9BBFFFFFFFFFFDE@DFFFFFFFBFF?FA@=DAFFFFEFF?F@@D=DD;DDFFFFFFFFFFFFFFF?=F9AF?AADA-:9BDEFF-
@M03896:38:000000000-B4D98:1:2111:12482:22882 1:N:0:181
TACGTAGGGTCCGAGCGTTGTCCGGAATTATTGGGCGTAAAGGGCTCGTAGGCGGTTTGTCGCGTCGGGAGTGAAAACACGGGGCTTAACCCCGTGCCTGCTTCCGATACGGGCAGACTAGAGGTATGCAGGGGAGAACGGAATTCCTGGTGTAGCGGTGAAATGCGCAGATATCAGGAGGAACACCGGTGGCGAAGGCGGTTCTCTGGGCATTACCTGACGCTGAGGAGCGAAAGTGTGGGGAGCGAACA
+
BCBABFFCCFFCGGE??2EAFGDBEEEFH5GHFEGGGGGGAGHGGFGGGEFCHGGFGGGHBBFEEFCEEGGEHHHHGF?GGGGGFGHHHHHHG?DDGAGHHHHHHGGGFGEDGGGDGCGCCCGGGHFGHHHHGGGAGFB?;;:EGGGGGG0;;;;;:;;;;FFFFFADFFFFFFFFFFFFFFFFFFFFFFFFFFDFFFEDFFFFFFF;FBEFFFEFFFFFFFFFFFFFFFEC@=DFFFFFFFFFFFFDCB-
@M03896:38:000000000-B4D98:1:2111:12465:22888 1:N:0:181
TACGTAGGGTCCGAGCGTTGTCCGGAATTATTGGGCGTAAAGGGCTCGTAGGCGGTTTGTCGCGTCGGGAGTGAAAACACGGGGCTTAACCCCGTGCCTGCTTCCGATACGGGCAGACTAGAGGTATGCAGGGGAGAACGGAATTCCTGGTGTAGCGGTGAAATGCGCAGATATCAGGAGGAACACCGGTGGCGAAGGCGGTTCTCTGGGCATTACCTGACGCTGAGGAGCGAAAGTGTGGGGAGCGAACA
+
AAAAACFBBFFCGGEA?2EAFFDBEEEFHBGHHHAGEGEE1GHGGFGCEEC?BEEEGGGHBBFEEGCEECGGHHGHHB?BDGGCCDHHFGFHG?DFGEGHHHHHHGCEACFGGGF?GCG;CCFHHHEGHHHHGGGA?F:A9;.;FFGGGF/;;;;;;;;;:FFFFB;D9CBFFFFFFFFFFFFFFFFFF;=DFFF=FFABDDFFFFBBFFAFFF/BFFF/;DDFDAAEBDA>;C@ABFFFFBCEBD@B;:-
@M03896:38:000000000-B4D98:1:2111:12477:22901 1:N:0:181
TACGTAGGGTCCGAGCGTTGTCCGGAATTATTGGGCGTAAAGGGCTCGTAGGCGGTTTGTCGCGTCGGGAGTGAAAACACGGGGCTTAACCCCGTGCCTGCTTCCGATACGGGCAGACTAGAGGTATGCAGGGGAGAACGGAATTCCTGGTGTAGCGGTGAAATGCGCAGATATCAGGAGGAACACCGGTGGCGAAGGCGGTTCTCTGGGCATTACCTGACGCTGAGGAGCGAAAGTGTGGGGAGCGAACA
+
ABAAAFFABFFBCGAE22EAFGGEEEFGHBGHFFHFEEEGHHHGFFHFFEEGHGGEGGGHBEGC>E@EEGGFHHHHHEGGGGGDCFHHGHHHG?DDGCGHHFHHHGGGFGGCGGF.ECG0;GHGGHFFHHGFG@DFDFBA;CEGGEFGGF/B;0;;;;9;.BBFBB;AAA;FFFFFBF:E.ABAFFFFFCFFFFFAFFEDABCFFFFFBFAFFFBFFFF;FFFFFFFFBFEA=->FFFFFFFFFADFD-;-
@M03896:38:000000000-B4D98:1:2111:19698:25777 1:N:0:181
TACGGAGGGTGCAAGCGTTAATCGGAATTACTGGGCGTAAAGCGCACGCAGGCGGTTTGTTAAGTCAGATGTGAAATCCCCGGGCTCAACCTGGGAACTGCATCTGATACTGGCAAGCTTGAGTCTCGTAGAGGGGGGTAGAATTCCAGGTGTAGCGGTGAAATGCGTAGAGATCTGGAGGAATACCGGTGGCGAAGGCGGCCCCCTGGACGAAGACTGACGCTCAGGTGCGAAAGCGTGTGGAGCAAACA
+
AAAA>AA2DBA>FFGA22AAFGHB2BFGHFGGDB2BAAEGHGFEF?EAEEE0E>>EEGEGGHHFHHHGHHHHBGEGHHHHGE>>>EHHHHHFGGEGHGGFGHHGGHFHHHHFGHHG/CGHFCHHHHG<?C<F1F.-A@FA:BFFFFFF;//;;9;;-9;;;9FFFB;;AA?/BBFFBBFF..BFFFF?9@B?;-9B-.;;-@BDFFB9..9@B-ADBFFBFAA:D./:;;B-A-@.B9A..;.;.:9/9A.
@M03896:38:000000000-B4D98:1:2111:19679:25779 1:N:0:181
TACGGAGGGTGCAAGCGTTAATCGGAATTACTGGGCGTAAAGCGCACGCAGGCGGTTTGTTAAGTCAGATGTGAAATCCCCGGGCTCAACCTGGGAACTGCATCTGATACTGGCAAGCTTGAGTCTCGTAGAGGGGGGTAGAATTCCAGGTGTAGCGGTGAAATGCGTAGAGATCTGGAGGAATACCGGTGGCGAAGGCGGCCCCCTGGACGAAGACTGACGCTCAGGTGCGAAAGCGTGGGGAGCAAACA
+
>AAAAABDBAABFGB4AAEAABFFAEAFHFF5DFFFEE?EGHHGGGGEGAE0E0FEEEEGBGFHGHHHHHHHFHBDGHHHFG?EEEHHCGHGFF/BGFFBFHFHHHFHHHHFHHHEC????FHHHHFFFGGGHED@CFFFFFFFFFFFB//;;;;;;;.;:BBFFBA;DFEF//;FF/BFBFBFFFFDBFFFFFAADDE=-@CFFB@;.BFFAC?ABBFBF.;.;9;B;/:-.-@AFDFFFFFF9.ABFA;
@M03896:38:000000000-B4D98:1:2111:19698:25796 1:N:0:181
TACGGAGGGTGCAAGCGTTAATCGGAATTACTGGGCGTAAAGCGCACGCAGGCGGTTTGTTAAGTCAGATGTGAAATCCCCGGGCTCAACCTGGGAACTGCATCTGATACTGGCAAGCTTGAGTCTCGTAGAGGGGGGTAGAATTCCAGGTGTAGCGGTGAAATGCGTAGAGATCTGGAGGAATACCGGTGGCGAAGGCGGCCCCCTGGACGAAGACTGACGCTCAGGTGCGAAAGCGTGGGGAGCAAACA
+
ABBAABCBBABBGGFCE2EAAFGFEGFGHFFHCBGGFEGGHHHGG?EEGEECEGGCGGGHGHGHHHFHHHHGHHHHGGGHGGCEGGHGHHHHHHGGHGHGHGHHHHHHHHGHHHHGGGGHGHHHHHHHGGGGHHGGGFFFFFFFFFFFFF0B;;;;;;;;;FFFFFA;ABFFFFFFFFFFFFFFFFFFFBFFFFFFFFEDDFFFFFFEFFFFFFFDFFFBFFFFFFFFFFF=;BCFFFDFFFFFFDFFFFF
@M03896:38:000000000-B4D98:1:2112:18513:16816 1:N:0:181
TACGGAGGGTGCAAGCGTTAATCGGAATTACTGGGCGTAAAGCGCACGCAGGCGGTTTGTTAAGTCAGATGTGAAATCCCCGGGCTCAACCTGGGAACTGCATCTGATACTGGCAAGCTTGAGTCTCGTAGAGGGGGGTAGAATTCCAGGTGTAGCGGTGAAATGCGTAGAGATCTGGAGGAATACCGGTGGCGAAGGCGGCCCCCTGGACGAAGACTGACGCTCAGGTGCGAAAGCGTGGGGAGCAAACA
+
ABAAAABBD2AAGGGF??EAADGFEEFGHHHHGFEFEGGGHHHGGCGCEEECEEEGGGGHGHGHHHBGHHHFDGFHFHHHGGGEEFHGHHHCGHGHHFHHFGGHHHHFHHHFHEGBFHHHHFGHHHHGGGGE1FA?@->DFFFFFFFFBFBFBBFFFFADFFFF/BA;ADEFFFFFFFBFDA9BFFFFF9@AADCFFFFFFFFFFFFAEFF;DFDABFFFFFFFFDFFFFFFFFFBFFFFFFFFFDFFFFF
@M03896:38:000000000-B4D98:1:2112:18512:16836 1:N:0:181
TACGGAGGGTGCAAGCGTTAATCGGAATTACTGGGCGTAAAGCGCACGCAGGCGGTTTGTTAAGTCAGATGTGAAATCCCCGGGCTCAACCTGGGAACTGCATCTGATACTGGCAAGCTTGAGTCTCGTAGAGGGGGGTAGAATTCCAGGTGTAGCGGTGAAATGCGTAGAGATCTGGAGGAATACCGGTGGCGAAGGCGGCCCCCTGGACGAAGACTGACGCTCAGGTGCGAAAGCGTGGGGAGCAAACA
+
>>AAAAA2AAAAGGFA22AEFGHFEECFFFGGFCFGEGGGFGFEECG0EEEGGECGGDEGFGFFEG4EBFF4FGD4FGGHFEGEEGHHHHHCFGGHFFFGHBGHHFHFHFFDCGGBFHHHHGGGGGGFFDFEBFE<A>9;;BFFFFFFFF/9;9/BBB;@.BFB999;ABFFFFFEBFFFFFFFFFFDBBB.A>BBBDEBB<B<@B@EEFFB?@DDFFFFFABDDFFBBFF-9@?.BD.A?<-:BDEFFF.
@M03896:38:000000000-B4D98:1:2112:27894:18747 1:N:0:181
TACGGAGGGTGCGAGCGTTGTCCGGATTTATTGGGTTTAAAGGGTGCGTAGGCGGCTTGTTAAGTCCGGGGTGAAAGCCCACAGCTCAACTGTGGAACTGCCCTGGATACTGGCAAGCTTGAGTCCAGACGAGGTTGGCGGAATGGATGCTGTAGCGGTGAAATGCATAGATAGCATCCAGAACCCCGATTGCGAAGGCAGCTGACTAGGCTGGCACTGACGCTGAGGCACGAAAGCGTGGGGAGCGACCA
+
ABAA>AABBBBBGGEE2AE2EGHFFEEGHFFHHHH1FEHGHHHGHGGGGGGFHEGFEGGH3B@F@GGEEECEGHHGFHHFHABHGHGFHGFHHFGFGFH<D?FFHG0F1FFGCA??<<GGBCFGHGB<GFC<@-C/C<CC-C-;0:0;F90;9C0;A-:;CFBF0;0;BFFGGGBBFF:/FFFFEFFFBCF?FFFDD.AF..9F/./9BB/B....:BB/;;:D.AA....;ADA.BDDDAFA?-A;D-9-
@M03896:38:000000000-B4D98:1:2112:27888:18765 1:N:0:181
TACGGAGGGTGCGAGCGTTGTCCGGATTTATTGGGTTTAAAGGGTGCGTAGGCGGCTTGTTAAGTCCGGGGTGAAAGCCCACAGCTCAACTGTGGAACTGCCCTGGATACTGGCAAGCTTGAGTCCAGACGAGGTTGGCGGAATGGATGCTGTAGCGGTGAAATGCATAGATAGCATCCAGAACCCCGATTGCGAAGGCAGCTGACTAGGCTGGCACTGACGCTGAGGCACGAAAGCGTGGGGAGCGAACA
+
AAAAABA@?2?AEAFEAECEAFGE?EGGHFGHHHHAFGHHCHHGHAE?FEGGHFGCC>EGFGFHFGGDEEE>EGBGBFFFAEGFEFHGFCGGHHHFFHFFHHHFGGGGGHFDHHGFGHFGFGFFFHG><FFG@@DFFDH?:CDGFCFCF;000;;C-;;9AFFFBB0=FFFG0BFF;FFFFFFF:;A-;DFFFFFBBAAAD?BFBF/9BFBF?A.;B.FFFBAAFA.9.E9A.:9.99.;=;-.-.--9@-
@M03896:38:000000000-B4D98:1:2112:6035:20047 1:N:0:181
TACAGAGGGTGCGAGCGTTAATCGGATTTACTGGGCGTAAAGCGTGCGTAGGCGGCTAATTGAGTCGGATGTGAAATCCCCGAGCTTAACTTGGGAATTGCATTCGATACTGGTTAGCTAGAGTGTGGGAGAGGATGGTAGAATTCCAGGTGTAGCGGTGAAATGCGTAGAGATCTGGAGGAATACCGATGGCGAAGGCAGCCATCTGGCCTAACACTGACGCTGAGGTACGAAAGCATGGGGAGCAAACA
+
BBBBAFFBBAAAEFEE?2AECGHFEEGGHFHHGFDHGGGFGHHGFEGGFGGGHGGFEGHFHFDEBFECEGCGFHGHHHFGGGCGGGHHGGHHGHEGFBGFHHHHHHFGGGGFFF@FGHFDFGHDG?FDDHGGDDHHGFB=>DGHGHHEHF/G<<0=-;;@CGHH0C;;DCAFFGGFFCFGGAFFFFCADBFGBBFFFDEEDFFFFFFFFF.FBBFFF/BBBDFFDDAAFFB;AEDDFE/9FEFFFFFFFF.
@M03896:38:000000000-B4D98:1:2112:6039:20069 1:N:0:181
TACAGAGGGTGCGAGCGTTAATCGGATTTACTGGGCGTAAAGCGTGCGTAGGCGGCTAATTGAGTCGGATGTGAAATCCCCGAGCTTAACTTGGGAATTGCATTCGATACTGGTTAGCTAGAGTGTGGGAGAGGATGGTAGAATTCCAGGTGTAGCGGTGAAATGCGTAGAGATCTGGAGGAATACCGATGGCGAAGGCAGCCATCTGGCCTAACACTGACGCTGAGGTACGAAAGCATGGGGAGCAAACA
+
AAAABFFBB@ABGEEAE2AAFGHGGEGGHFHHGGHHGFFGHHHGGDEGFGGGHGGGGGHHHGDGFG@FEFCBGFHGGGGGFFEGGGHHHFHHHHHHFFHFHHHHHHBGHGFFHDFFGFFDGCFFGFDDEHGDCCGHEF<FGDGHDGGBGHBF<<DDCDCCEFHH0CECADEFBFGFGGFGGDEFGGGGGGGGFD@DF:EFDDEFFFFFFF?BFFFFFFFFFFFFBDFFFFFFEEDDBBFFFFFFFFFFFFA
@M03896:38:000000000-B4D98:1:2112:4486:22543 1:N:0:181
TACGTAGGGTCCGAGCGTTGTCCGGAATTATTGGGCGTAAAGGGCTCGTAGGCGGTTTGTCGCGTCGGGAGTGAAAACACGGGGCTTAACCCCGTGCCTGCTTCCGATACGGGCAGACTAGAGGTATGCAGGGGAGAACGGAATTCCTGGTGTAGCGGTGAAATGCGCAGATATCAGGAGGAACACCGGTGGCGAAGGCGGTTCTCTGGGCATTACCTGACGCTGAGGAGCGAAAGTGTGGGGAGCGAACA
+
>AAA>FFBBFFBGEEAA2AAEFGEEAEFG5FGFGFHGGGDGHHGFFHGEFGGHFGGGFEHBB?@>E?EECGEGFHHE3?FFCGCCFHHHHHHGGDDGCHHHHGHHGGFGGEAAC@EGGHCGGC;CGGGHHGHGGA9ACBDCCEEGGGGGG/BCBCFGA;>EFFF/FADCFDFFFFFFFFEDFFFFFFFFDFDAD=DADFFFCFFFFFFFFFFFFEFFFFFFFFFFFFAFDFFFDDFFFFFFFFFFDBDCF9
@M03896:38:000000000-B4D98:1:2112:4502:22548 1:N:0:181
TACGTAGGGTCCGAGCGTTGTCCGGAATTATTGGGCGTAAAGGGCTCGTAGGCGGTTTGTCGCGTCGGGAGTGAAAACACGGGGCTTAACCCCGTGCCTGCTTCCGATACGGGCAGACTAGAGGTATGCAGGGGAGAACGGAATTCCTGGTGTAGCGGTGAAATGCGCAGATATCAGGAGGAACACCGGTGGCGAAGGCGGTTCTCTGGGCATTACCTGACGCTGAGGAGCGAAAGTGTGGGGAGCGAACA
+
AABAAFFBBFFBFFFAE2AAFGGEFAEFH5FGGFEHGGGGHHHGFHHGGEEFH@FF?EEGB1?/>E/@EEGEHGHFD3?FGFGFCCFHHHHHGGGFDCGFGHFHHGGGGD..ACDGGHHGHGGCCGBFHHHG-@ABDFBDACEEGGGGFF/BC9FFA?;9EFFF9F;DFFFFFFFFFFFFFFFFFFFFFBFFADFFFAEDFBDE/B9BBFEFFFBFFFFFFFAAADFFFDABBDFF9FFFDFFFFDACFD-
@M03896:38:000000000-B4D98:1:2112:4486:22561 1:N:0:181
TACGTAGGGTCCGAGCGTTGTCCGGAATTATTGGGCGTAAAGGGCTCGTAGGCGGTTTGTCGCGTCGGGAGTGAAAACACGGGGCTTAACCCCGTGCCTGCTTCCGATACGGGCAGACTAGAGGTATGCAGGGGAGAACGGAATTCCTGGTGTAGCGGTGAAATGCGCAGATATCAGGAGGAACACCGGTGGCGCAGGCGGTTCTCTGGGCATTACCTGACGCTGAGGAGCGCAAGTGTGGGGAGCGAACA
+
ABAAACF33FFAEEF2EAEEEGHE2BEGHDGGGGHGEGGGCHHGGHHEEGEFHGEEEGFHEE?E>E/@EE@?FFFHH??FD@CCBCFG1GHHGGDDGFHDCG<FCDDECDAC@@DG.GGGGCGHGHGFHHGG-AEG?FB.:CE9FGGGGF/C:99F-;99AFFF9F9D;-=FFFFFF9FEFDFFFFF?B@?DA@.9B;DB=@BAFF/9/.;FBF/BFFBBF.ADFD.A/.A@-;-BFFFFFB<EBA9--@-
@M03896:38:000000000-B4D98:1:2113:18053:3263 1:N:0:181
TACGGAGGGTGCAAGCGTTAATCGGAATTACTGGGCGTAAAGCGCACGCAGGCGGTTTGTTAAGTCAGATGTGAAATCCCCGGGCTCAACCTGGGAACTGCATCTGATACTGGCAAGCTTGAGTCTCGTAGAGGGGGGTAGAATTCCAGGTGTAGCGGTGAAATGCGTAGAGATCTGGAGGAATACCGGTGGCGAAGGCGGCCCCCTGGACGAAGACTGACGCTCAGGTGCGAAAGCGTGGGGAGCAAACA
+
ABBAAABBBAAABBGF?2EEAGHFGEGGHFFFBBFAEEEGFHHGGCEGGCGGEGG?EEGHHHHHGHDGHHHFHHHHHHHHGGGGGGHHHHHHHHGHGGFHHHHHHHFHHHFFHHHHGHHHHHGGHHHHFEGGHHGGGFFDFFFFFFFFFF0B;;;BBC;@EFFFFFA;AD?B0BBFFFFFFFFFFFFFFCDFFFFFFFFFFFFDFFBEFF9B>@DDFFFFFFA.DDFFFFFFFCCDBDDDADF.;A?FFF?
@M03896:38:000000000-B4D98:1:2113:18069:3272 1:N:0:181
TACGGAGGGTGCAAGCGTTAATCGGAATTACTGGGCGTAAAGCGCACGCAGGCGGTTTGTTAAGTCAGATGTGAAATCCCCGGGCTCAACCTGGGAACTGCATCTGATACTGGCAAGCTTGAGTCTCGTAGAGGGGGGTAGAATTCCAGGTGTAGCGGTGAAATGCGTAGAGATCTGGAGGAATACCGGTGGCGAAGGCGGCCCCCTGGACGAAGACTGACGCTCAGGTGCGAAAGCGTGGGGAGCAAACA
+
AABAAABBBAAABFFF2AEEFGHGFGGGHHFFBBFBEAEEAGHGGCEFGCGCECC@EGGHHHHHGH4GEHGGGFHHHHHHGGGGGGHGGGHHHHGHHGHHHHHHHHGGHHGFHHGEFHHHHHGGHHHHFGGGHHGCGFFDEFFFFFFFFFBFB;;;@;.;AFFFFFDADFFFEBFFFFFFFFFEBFFFDBFFFFFFCDFFFFFFF@;;ABFDFAFDFEFFFFFFFFB/999;9BFDFFFFFFFE-AEFFFF
@M03896:38:000000000-B4D98:1:2113:18049:3281 1:N:0:181
TACGGAGGGTGCAAGCGTTAATCGGAATTACTGGGCGTAAAGCGCACGCAGGCGGTTTGTTAAGTCAGATGTGAAATCCCCGGGCTCAACCTGGGAACTGCATCTGATACTGGCAAGCTTGAGTCTCGTAGAGGGGGGTAGAATTCCAGGTGTAGCGGTGAAATGCGTAGAGATCTGGAGGAATACCGGTGGCGAAGGCGGCCCCCTGGACGAAGACTGACGCTCAGGTGCGAAAGCGGGGGGAGCAAACA
+
>AA3>AB@DAAAFGDF2AFEFGGB2ECFFFDD5ABAAAEEGGGFG0EAFCG@E0>>/EEGHHD4@B4BBFDFGGFFGGHHGEFEEEGBBGHGBCFCGGHFHGFF?FDFGH2?GHGEFFC?0FBGHGFC?C..FBD-<@CAAFFFFFFFBF9//9::999;AFFB/BA.AC?B/BB/;BBFD?B9FFFFD-;A99;>;.AB;BDFF@;:.BABAAD.BFB/;A?D.:///9;-.@C./;-9;D;;=.ABFF.
@M03896:38:000000000-B4D98:1:2113:19148:6087 1:N:0:181
TACGGAGGGTGCAAGCGTTAATCGGAATTACTGGGCGTAAAGCGCACGCAGGCGGTTTGTTAAGTCAGATGTGAAATCCCCGGGCTCAACCTGGGAACTGCATCTGATACTGGCAAGCTTGAGTCTCGTAGAGGGGGGTCGAATTCCAGGTGTAGCGGTGAAATGCGTAGAGATCTGGAGGAATACCGGTGGCGAAGGCGGCCCCCTGGACGAAGACTGACGCTCAGGTGCGAAAGCGTGGGGAGCAAACA
+
ABAAA3ADBAAA4BBA2AFEABFFEAFFHHFGBBBBAEEEFGHGGGGGGGFCEEGEGGAHHGHHHHGGGGHHGFHDFGHHGEGGFGHHGHHH0FFHHGHHHHHHHHGHGH?DFH@GFGHHGFFHHHHGFGGGFG?DGAF.-;EFFFFFFF/;B9;B99;BEFFFFFAA?BFFF:BFBBFFDFFFFFFF-@DFFFAFFFEBFFFFFFB.EFF-@-::BFE/B.;DFDFFFBB@.@DFFFFDFFAE;A.9BFA
@M03896:38:000000000-B4D98:1:2113:19140:6103 1:N:0:181
TACGGAGGGTGCAAGCGTTAATCGGAATTACTGGGCGTAAAGCGCACGCAGGCGGTTTGTTAAGTCAGATGTGAAATCCCCGGGCTCAACCTGGGAACTGCATCTGATACTGGCAAGCTTGAGTCTCGTAGAGGTGGGTCGAATTCCAGGTGTAGCGGTGAAATGCGTAGAGATCTGGAGGAATACCGGTGGCGAAGGCGGCCCCCTGGACGACGACTGACGCTCAGGTGCGAAAGCGTGGGGAGCAAACA
+
AAAA>AA1D>1>AFFA0AEA0BGAABEFHHDF2ABBAAEEGHGGGGGEGEGCE?EEGGEHHHHHHHHHFHHHGEHDFGHHG>E?>@GGGHGH0FFCGFHGHBDFF?GHDHFFGE<<FFGGCFFGHHHHFCFEFE1F.CG/<<<GHHHFDF/:<:;C@;CCEBHFFF9CE@.0;CCFBC0F.EFGGGGG@@@F:9-;@BA;@@@<@?>AABA-9---9AB;FBB-B?BBB/;999;AFBAB<@<?@;EFFF-
@M03896:38:000000000-B4D98:1:2113:17196:7941 1:N:0:181
TACGGAGGGTGCAAGCGTTAATCGGAATTACTGGGCGTAAAGCGCACGCAGGCGGTTTGTTAAGTCAGATGTGAAATCCCCGGGCTCAACCTGGGAACTGCATCTGATACTGGCAAGCTTGAGTCTCGTAGAGGGGGGTAGAATTCCAGGTGTAGCGGTGAAATGCGTAGAGATCTGGAGGAATACCGGTGGCGAAGGCGGCCCCCTGGACGAAGACTGACGCTCAGGTGCGAAAGCGTGGGGAGCAAACA
+
BCBBBAABDAAAEGGEA?EEAFGFFFFFHHFFBBBAEEEGFHHGGCFGGGGGEEFCFEGHHHGHGH4FGHHGHHGFHHHHGGGGGGHHGHHHHHGHHGHHHHHHHHFHHHGHHHHGGHHHHGHHHHHHFDGGHFGGGFCDEBFFFFFFFF/B;;;:@:;@EFFFFFDDFFFFFFFFFFFFFFFFFFFFFDFFFACFFDEDFFFFFFFFFFFAFDF?FFFFFFFFFFFFFFFCDFFFFFDFCFFFFDFFFF9
@M03896:38:000000000-B4D98:1:2113:19242:10029 1:N:0:181
TACGGAAGGTCCGGGCGTTATCCGGATTTATTGGGTTTAAAGGGAGCGTAGGCCGTGAGGTAAGCGTGTTGTGAAATGTAGGCGCCCAACGTCTGCACTGCAGCGCGAACTGCCCCACTTGAGTGCGCGCAACGCCGGCGGAACTCGTCGTGTAGCGGTGAAATGCTTAGATATGACGAAGAACCCCGATTGCGAAGGCAGCTGGCGGGAGCGTAACTGACGCTGAAGCTCGAAAGCGCGGGTATCGAACA
+
>AAAA3AAAFDFE?AAE2AECGHECDEGH5FF5BAAFEHGHHHGHGGGAEEGGHGECFEG3GBFGGAEDGEFEFFGHBB4GFFCEGGFHGGHHFEGGHFHHHHHCC/BADCFFFGGGDF>>FF>GHGGCGGC@@CDC-A-;;BBFFFAF-9A;;9;9@;>EFFFFFBFFFFFFF9BFAEB?AFFFFDB-;AE:DBBBDEFFFBFF?BB-B-9@:?;AFBFFAAADDFFFFFF;FFDF.->BB9-:/:?/A-
@M03896:38:000000000-B4D98:1:2113:19231:10047 1:N:0:181
TACGGAAGGTCCGGGCGTTATCCGGATTTATTGGGTTTAAAGGGAGCGTAGGCCGTGAGGTAAGCGTGTTGTGAAATGTAGGCGCCCAACGTCTGCACTGCAGCGCGAACTGCCCCACTTGAGTGCGCGCAACGCCGGCGGAACTCGTCGTGTAGCGGTGAAATGCTTAGATATGACGAAGAACCCCGATTGCGAAGGCAGCTGGCGGGAGCGTAACTGACGCTGAAGCTCGAAAGCGCGGGTATCGAACA
+
3AAA>>A@AFFFAAAAAAEACGHGG2EEH5DFBFEEFGEGAGFGGGGGGGE?GFFCFFEGB3FFHF1EAHEFEBFBGFGFGHFEGGEEFEFHHBCGGHHFHHHHGGFGCFCFFCEGFAHGGGF=FFCGCGGG@?DF-;A?;;@@FFDFD-99;;9;@;;@EFFFFBFFFFFFF9;FF.A=.D/FEFFD@DFEB.;@FBEFFFFBBDBFFFAA-;DDFFFFEFADA?BFFFFACFFBF.@B=DD=FFAEFF;
@M03896:38:000000000-B4D98:1:2113:19249:10053 1:N:0:181
TACGGAAGGTCCGGGCGTTATCCGGATTTATTGGGTTTAAAGGGAGCGTAGGCCGTGAGGTAAGCGTGTTGTGAAATGTAGGCGCCCAACGTCTGCACTGCAGCGCGAACTGCCCCACTTGAGTGCGCGCAACGCCGGCGGAACTCGTCGTGTAGCGGTGAAATGCTTAGATATGACGAAGAACCCCGATTGCGAAGGCAGCTGGCGGGAGCGTAACTGACGCTGAAGCTCGAAAGCGCGGGTATCGAACA
+
ABBAABBBBFFF2AAA22FEGGHGGGGGHBDG5BBAFGHHHHHGEEFGAEEDGHGEEBEFEHHGHG1EAGEGGHHGHEBFHHHGGEGDGGEHHFFGGHHHHHHHCD/BAGCFFCHEGDGFGGFGGHCDCDGGCCCC?A@?@@B@BFFAD@-;;9;B=;;@EFFFFBFFFFFFFB;BBDEBDFFFFFFB;BDEFDBBBFFFDFFFFDBBBBBD@AFFFFFFFFFFDFFFFFFDBFFFFFBBB?B9BFAEFF;
@M03896:38:000000000-B4D98:1:2113:21377:13598 1:N:0:181
TACGGAGGGTGCAAGCGTTAATCGGAATTACTGGGCGTAAAGCGCACGCAGGCGGTTTGTTAAGTCAGATGTGAAATCCCCGGGCTCAACCTGGGAACTGCATCTGATACTGGCAAGCTTGAGTCTCGTAGAGGGGGGTAGAATTCCAGGTGTAGCGGTGAAATGCGTAGAGATCTGGAGGAATACCGGTGGCGAAGGCGGCCCCCTGGACGAAGACTGACGCTCAGGTGCGAAAGCGTGGGGAGCAAACA
+
BBBBB?ABBAAAC5GF??EEAFGFEEDFHHFFBBABAAEEGHHGGCGGGGGGEFGCFFGHGGGHHHHGHGHGHHHFFGHHGEGGEGHHGHHHHHGGHGHHHGHHHHEHHHGGHHHFFHHHGGHHHHHHFDFGHHGCFFCDEFFFFFFFFF/B;;;BBB;>EFFFFF;ADFEFFBFFFFFFFFFFFFFFFDFFFFCFFFEBCFFDFFDFFFFFA;DAFFFFFFFFFFFFFFB@?@DDFADFFFFFFDEFFF.
@M03896:38:000000000-B4D98:1:2113:2186:14356 1:N:0:181
TACGGAGGGTGCAAGCGTTAATCGGAATTACTGGGCGTAAAGCGCACGCAGGCGGTTTGTTAAGTCAGATGTGAAATCCCCGGGCTCAACCTGGGAACTGCATCTGATACTGGCAAGCTTGAGTCTCGTAGAGGGGGGTAGAATTCCAGGTGTAGCGGTGAAATGCGTAGAGATCTGGAGGAATACCGGTGGCGAAGGCGGCCCCCTGGACGAAGACTGACGCTCAGGTGCGAAAGCGTGGGGAGCAAACA
+
ABAAAAABBAAABEEE?AEEAFGFFEGFHHDFBBABAAEEFGFGGGFGGEGFAECCFEEGHHHHGHHHHHHHHHHHHHHHGGGGEGHHHHHHHHGFHGHHHHHHHHEHHHGGHGGCFGHHHFFGHHHHFEGGFHGGFFFAEFFFFFFFFE9B;;9;@@AA?FFFFFDADFEB/;;BBFFFFFFFFFFFFDFDFFFFFFEFFFFFFFFFFFFFFFFFBFFFFFFFFD/9FFF=ADBDFFFBFFFEFDAFFF?
@M03896:38:000000000-B4D98:1:2113:2176:14376 1:N:0:181
TACGGAGGGTGCAAGCGTTACTCGGAATTACTGGGCGTAAAGCGCACGCAGGCGGTTTGTTAAGTCAGATGTGAAATCCCCGGGCTCAACCTGGGAACTGCATCTGATACTGGCAAGCTTGAGTCTCGTAGAGGGGGGTAGAATTCCAGGTGTAGCGGTGAAATGCGTAGAGATCTGGAGGAATACCGGTGGCGAAGGCGGCCCCCTGGACGAAGACTGACGCTCAGGTGCGAAAGCGTGGGGAGCAAACA
+
BBBAABBBBAAA4BFF2AEE2BGECEFFHFDFBB2BAEFG1DEEG?EEGEGEE?E/>FEGGHHHHHBGFHHDEGHHHHHHGFGFEGHHHHHHHHGFHGHHFHHHHHHFFHFDFFC1/FGHGFBGHGFF/>F>FGG-@DFFFFFFFFFFFB/BF;9:;;;@EFFFFBAAADEF/9FBFBBFDDFFFFFDF9DF:BF;@DEFFFFFFFDEAF.;@A..FFFFFF?;AFF;;B;9.;@9B.A.-@AE@9AFBF.
@M03896:38:000000000-B4D98:1:2113:20816:17844 1:N:0:181
TACGGAAGGTCCGGGCGTTATCCGGATTTATTGGGTTTAAAGGGAGCGTAGGCCGTGAGGTAAGCGTGTTGTGAAATGTAGGCGCCCAACGTCTGCACTGCAGCGCGAACTGCCCCACTTGAGTGCGCGCAACGCCGGCGGAACTCGTCGTGTAGCGGTGAAATGCTTAGATATGACGAAGAACCCCGATTGCGAAGGCAGCTGGCGGGAGCGTAACTGACGCTGAAGCTCGAAAGCGCGGGTATCGAACA
+
ABAAAABBBFFFGEAAA2EEEGHGGGGGHCGGBDFAFGHHFHHGHGGGGGGGHHG@EB?B?GFFHGAEEHEFFFGHGFFGHHGGGGEDFFGHHGEGFGGGHGHGCGGGGGEFHFGFGDFFDGBFGGGDAFGGCCFC?;A?:;DBFFF9D>-:;;:;@;:;EFFFB/FFFFFFFFFFFFFFFFFFFFFFFFFFFFFFFBEFFFFFFAD@BFAD>ADFFFFFFFFFFFFFFFFDBFFDF?CC;D@::;:AFFA
@M03896:38:000000000-B4D98:1:2113:13019:18446 1:N:0:181
TACGGAGGGTGCAAGCGTTAATCGGAATTACTGGGCGTAAAGCGCACGCAGGCGGTTTGTTAAGTCAGATGTGAAATCCCCGGGCTCAACCTGGGAACTGCATCTGATACTGGCAAGCTTGAGTCTCGTAGAGGGGGGTAGAATTCCAGGTGTAGCGGTGAAATGCGTAGAGATCTGGAGGAATACCGGTGGCGAAGGCGGCCCCCTGGACGAAGACTGACGCTCAGGTGCGAAAGCGTGGGGAGCAAACA
+
CCCBBABCCAAAB5GE22EEAGHGGFGGHHFFBBFBEAEEFHHGGGGGGGGFEEFCFFEHHHHHHHFGHHHGHHHHHHHHGGGGFGHHHHHHFHGHHGHHHHHHHHHHHHFGHHHHGHHHHGHHHHHHFEGGHHGGGFCAEFFFFFFFFF0BB;;;@@;@EFFFFFDDDFFFFFFFFFFFFFFFFFFFFDFFFFFFFFFFAFFFFDCAEFFFF=DDFFFFFFFFFFFFFFFDDBDFFFDFFFFFFDFFFF?
@M03896:38:000000000-B4D98:1:2113:13011:18465 1:N:0:181
TACGGAGGGTGCAAGCGTTAATCGGAATTACTGGGCGTAAAGCGCACGCAGGCGGTTTGTTAAGTCAGATGTGAAATCCCCGGGCTCAACCTGGGAACTGCATCTGATACTGGCAAGCTTGAGTCTCGTAGAGGGGGGTAGAATTCCAGGTGTAGCGGTGAAATGCGTAGAGATCTGGAGGAATACCGGTGGCGAAGGCGGCCCCCTGGACGAAGACTGACGCTCAGGTGCGAAAGCGTGGGGAGCAAACA
+
ABBAABB?AAAAFGBC2AEEEFGABEFGHHD55ABBAAEEHHHGGCFEGCGCE?EEFEFFGHHHHHFFGHHFGHHFHHHHGGEEEEHGGHHHHFGGGFHHHHHHGHGHFHHHHHHFGHHHGHGHHHGGFFGFGHDGGF-;;BFFFFFF;/BB;;;:;;99AFFFFBA;ADFFFFFFBFFFFFFFFFFFF;-AABA@-.;;->@DFFDEEFABFFFAFFFFFB9DFFEFFFF>:-=9BAADFFFFFFFFF?A
@M03896:38:000000000-B4D98:1:2113:2345:18699 1:N:0:181
TACGGAGGGTGCAAGCGTTAATCGGAATTACTGGGCGTAAAGCGCACGCAGGCGGTTTGTTAAGTCAGATGTGAAATCCCCGGGCTCAACCTTGGAACTGCATCTGATACTGGCAAGCTTGCTTCTCTTAGAGGGGGGTAGAATTCCAGGTGTAGCGGTGAAATGCGTAGCGATCTGAAGGAATACCGGTGTCGACGTCGGCCCCCTGGACGAAGACTGACGCTCAGTTGCGAAAGCGTGGGGAGCAAACA
+
AAAA>1>D@AA>FBFA0AAE0BG000BFFA12A1//AA/BFGF/A/E/EEEEB/>>E?>GGGBHFH2@1B1BFF21FGHHGEE/>EHG1FGC1BFFGGG1BGHGD?2@>FF??GFB/??GF/1??1?1?1<?F0.--9@A-99FFFFF/9/9;;/9;;;@?/B9/:;;A@---;E-;//;/-;F/BFB----;-9---9--;A@-@---;A->--:;9BBFA--A-;9/;:;-;9-/;A---9-99;B/;;
@M03896:38:000000000-B4D98:1:2113:2321:18700 1:N:0:181
TACGGAGGGTGCAAGCGTTAATCGGAATTACTGGGCGTAAAGCGCACGCAGGCGGTTTGTTACGTCAGATGTGAAATCCCCGGGCTCAACCTGGGAACTGCATCTGATACTGGCAAGCTTGAGTCTCGTAGAGGGGGGTAGAATTCCAGGTGTAGCGGTGAAATGCGTAGAGATCTGGCGGACTCCCGGTGGCGAAGGCGGCCCCCTGGACGAAGACTGACGCTCAGGTTCGAAAGCGTGGGGAGCAAACA
+
AAA3A?AD22>>FFGGC?2AFFGABE2FGFDB5A22AEEEG5BEGCGGGGG??E@EEEEHGH41BGA>3BD??B?FGHHHGF/E<EGHHHHHGFCCFFFFGGGHFD2FGHF2CGH<<?GF???FGD><<<F>FBA<--@DEBBFFFF//9/;;;;:;9;9.9BB9B99AD.FFBBFB//;----/:9.9B>.9-9;9.9;;BF;B@-9..A@@;DA/:/BF...:AFFF/999..9/.9A=D@.-..;/:.
@M03896:38:000000000-B4D98:1:2113:2340:18729 1:N:0:181
TACGGAGGGTGCAAGCGTTAATCGGAATTACTGGGCGTAAAGCGCACGCAGGCGGTTTGTTAAGTCAGATGTGACATCCCCGGGCTCAACCTGGGAACTGCATCTGATACTGGCAAGCTTGAGTCTCGTAGAGGGGGGTAGAATTCCAGGTGTAGCGGTGAAATGCGTAGAGATCTGGAGGAATACCGGTGGCGAAGGCGGCCCCCTGGACGAAGACTGACGCTCAGGTGCGAAAGCGTGGGGAGCAAAC
+
AAA3>>ADDAAAFEGA2AAE2BGAEAFFHGBB53ABAAAEAEGGGGGGFG?EEECEGEFHG4BGFHHHEHGFFG4FFHHHG>E@EEHHFHHHH0F0FFBBGGBF?>FGHHGFHEHFFGGHHFFGG1FFFG.FFB>--9BDEFFFFFFFB99BF9;:@-;;AFFFBB.;AB.BB;B/://....BBFFFF@=D9--;;9EBF;ADAB-A;BF-;@D?FFB9FDDDF?B/BF;9.-;;/9;ADAFE-AAB/A
@M03896:38:000000000-B4D98:1:2113:14779:19214 1:N:0:181
GAAACCCTGGTAGTCCGGCTGACTGACTTAGTCTCCATCTCGTATGCCGTCTTCTGCTTGAAAAAAAAAAAAAACACATAACAACACCTCTTCTGGTACCAAATAAGCACGGACCACCCTGTCACCAGGACGCTCGAACAACCTACATCCATACGGATCACTCCGTACTGAACCAGCATAGGCATACTATAAGCAGCATAACACAACATTTTGCAGATAATCAACAAGACACACTTTCACTTCTTCAGAAT
+
AABAABAFFACDGGGF2EFFFAGGHBGGHGHFHFHHBDAFGFFEGHGHGGGHFDDAFDDABB5ABA0>//////?/0/33B3?3////30322?22222222/B332222///////?//01111110.<.->..--/<-/..;///00/0:0:....-./00/.....000/..../0000/00000/////9//.9//////..../////;///////9///9..../9../////////////////
@M03896:38:000000000-B4D98:1:2113:25931:21979 1:N:0:181
TACGTAGGGTCCGAGCGTTGTCCGGAATTATTGGGCGTAAAGGGCTCGTAGGCGGTTTGTCGCGTCGGGAGTGAAAACACGGGGCTTAACCCCGTGCCTGCTTCCGATACGGGCAGACTAGAGGTATGCAGGGGAGAACGGAATTCCTGGTGTAGCGGTGAAATGCGCAGATATCAGGAGGAACACCGGTGGCGAAGGCGGTTCTCTGGGCATTACCTGACGCTGAGGAGCGAAAGTGTGGGGAGCGAACA
+
AAA3>BFABFCAE2EA22EAFGHEGBEFH5DDDFABAA0E1FGGGGGGFFG?GGGGGGGHHGHGGGE@EECEHH4FF?GHGCGGDCHH?FGHGCADD/GHHHGGGFDGFFCAFGGA.CGGGCCFGGHHHHHGGGGGG?9.;;AEGGGGFB/;:0;B?9;@AFFFFFAFFFFFFBBFFFFFFFFFBFDF=;@DF=DFFFFFC=>EFFFFFFFFFFFFFFF/BDFFF?.A9AEF>;>AF9FFFFFFA9@B>D;
@M03896:38:000000000-B4D98:1:2113:24079:26357 1:N:0:181
TACGTAGGGTCCGAGCGTTGTCCGGAATTATTGGGCGTAAAGGGCTCGTAGGCGGTTTGTCGCGTCGGTAGTGAAAACACGGGGCTTAACCCCGTGCCTGCTTCCGATACTGGCAGACTAGAGGTATGCAGGGGAGAACGGAATTCCTGGTGTAGCGGTGAAATGCGCAGATATCAGGAGGAACACCGGTGGCGAAGGCGGTTCTCTGGGCATTACCTGACGCTGAGGAGCGAAAGTGTGGGGAGCGAACA
+
>AA3>4BAACFAEFCE22AA2BGBABEFHFEFB3ABAAEEC53EF1G0A1BEB@0E/EEGB1?/>>/>/??G3FGFF?FF/>?BB@FG>GGHGFDCD<BFGBFFFCAEDFBFGHHDGCCF<D0/<<=CGHF.-CC-CG:.9;CFGFFG;//9;;;C-;;-CBFFBC;A@-;FFBFF:9BAD9B9;BD--;9:AB=D;AA-@@@ABF;;/.;BBBBFFFFFFFDDA..9B.:--9;ABBFFDFF9-99@@B9
@M03896:38:000000000-B4D98:1:2113:24095:26374 1:N:0:181
TACGTAGGGTCCGAGCGTTGTCCGGAATTATTGGGCGTAAAGGGCTCGTAGGCGGTTTGTCGCGTCGGGAGTGAAAACACGGGGCTTAACCCCGTGCCTGCTTCCGATACGGGCAGACTAGAGGTATGCAGGGGAGAACGGAATTCCTGGTGTAGCGGTGAAATGCGCAGATATCAGGAGGAACACCGGTGGCGAAGGCGGTTCTCTGGGCATTACCTGACGCTGAGGAGCGAAAGTGTGGGGAGCGAACA
+
ACBAAFFBCFFAG2EE2AEEFGHGGEGGHFGFBBFBAAAFAGHGGFHGFGGGFFGGGFGHHFFEEE@EEEEEHFGGGFGHGGGFFGHGGHHHGCDGGCHFHHGHGDDEDGAEGGGDGFHCCCGGGGGFGHHHGGDGFFB?;;EEGGGGGG0;;;;CCA;BEFFFFFADFFFFFFFFFBFFFDFFFFFF@CFFADFFFFFFFCFEFFFFFFEFFFBFFFFFFBFFFFFEFDEDCADFFFFFFFFFFDDFFB9
@M03896:38:000000000-B4D98:1:2113:19854:27685 1:N:0:181
TACGGAGGGTGCAAGCGTTATCCGGATTCACTGGGTTTAAAGGGTGCGTAGGCGGGTATGTAAGTCAGTGGTGAAATCTTGGAGCTTAACTCCGAAACTGCCATTGATACTATATATCTTGAATATCGTTGAGGTTTGCGGAATATGTCATGTAGCGGTGAAATGCTTAGATATGACATAGAACACCAATTGCGAAGGCAGCAGGCTAAACGAACATTGACGCTGAGGCACGAAAGCGTGGGGATCCAACA
+
BBBAA332D>AACFGF22AFCFGE?AEFHBFGBBF3FGHH5AAEGFGCEECEG0E//>B3FFHHFGGHHHGFGFHFGHHHHHHHFHHHGFGHHG?EDGHFGGGBHHEHDGGHF2>FGGHHDBCGFHGCGHBGHHHHGGFAACFFHHHHF=G=====<<<-CCGFBGGHH0CB0CCGGFHF;0CFBFGEGFFFG?BG9DEFGBGAECAFFFF..A@@BFFB/.;A9..;EAF;9AA.:.;ADF-..9.;BF.
@M03896:38:000000000-B4D98:1:2113:19873:27690 1:N:0:181
TACGGAGGGTGCAAGCGTTATCCGGATTCACTGGGTTTAAAGGGTGCGTAGGCGGTTATGTAAGTCAGTGGTGAAATCTTGGAGCTTAACTCCGAAACTGCCATTGATACTATATATCTTGAATATCGTTGAGGTTTGCGGAATATGTCATGTAGCGGTGAAATGCTTAGATATGACATAGAACACCAATTGCGAAGGCAGCAGGCTAAACGAACATTGACGCTGAGGCACGAAAGCGTGGGGATCAAACA
+
AABB@3AD?2AACFFCC2EECGGFEEAEFFBB52B3BEGH5GFGGEEEEEAEDE000>BG@DGHF@@GGFHBEFFFHHFHHHHHHHHGGHGHFECGGGHHGHHHHHHHHHGGBH2DBGGHGFFHFHGFGHFHHGHGHGHDCCGGHFFFH=GG>>>><>>AEFHFFDGHFHHHHGDDDGHHFFFHHHGEHHHHGGGGGGGGGDGFGDCFGGBE.C@BFFFFFFDDD?9AEFFDDFFAFDDFBBBF.AFFFFF
@M03896:38:000000000-B4D98:1:2113:19866:27709 1:N:0:181
TACGGAGGGTGCAAGCGTTATCCGGATTCACTGGGTTTAAAGGGTGCGTAGGCGGGTATGTAAGTCAGTGGTGAACTCTTGGAGCTTAACTCCGACACTGCCATTGATACTATATATCTTGAATATCGTTGAGGTTTGCGGAATATGTCATGTAGCTGTGAAATGCTTAGATATGACATAGAACACCAATTGCGAAGGCAGCAGGCTAAACGAACATTGACGCTGAGGCACGAAAGCGTGGGGATCAAAC
+
ABAAABBBB2AAFGBGC2EAGGHGGGFGHFDFBABAFFH5FGHGFFEAEE0ABE0>E@EFFGBDFFGBFFBBFGG3BFFGHHHHHHHHHHGHHGG/>CGGFHHHH3FGHHGBDBF2FGHHB>CGGHG/?GC/C0??FGGF-ADCCFFDHDD=====0<=/<DHHBCCG0CBFHCC0<CG;CCGHHHG..;CFBD-@DFC;EFFGGGFBFFBA.;9-;BF/BFFFB?FE?EAD.AADBDFF--=..A.;/B
@M03896:38:000000000-B4D98:1:2114:23120:8427 1:N:0:181
TACGGAGGGTGCAAGCGTTAATCGGAATTACTGGGCGTAAAGCGCACGCAGGCGGTTTGTTAAGTCAGATGTGAAATCCCCGGGCTCAACCTGGGAACTGCATCTGATACTGGCAAGCTTGAGTCTCGTAGAGGGGGGTAGAATTCCAGGTGTAGCGGGGAAATGCGTAGAGATCTGGAGGAATACCGGTGGCGAAGGCGGCCCCCTGGACGAAGACTGACGCTCAGGGGCGAAAGCGGTGGGAGCAAACA
+
ABAAAABDD2>AFFBE2222ABFFABFFHGHHGFDGEEGGHGHGECEEE?E@FGGFGGGHGHBGFG4BBBBBFDFHHGFGGGC@EFHFGHHFGHACHFCDGHHHHHFFDFFGHHGFGGFFFFGGHFGHGGGEFEG??A@DEFBBFFFFFBBFF;BB@;-;@DEFFFD.ABEF//9;FEFFFFF//99.>;@.A=BBDDFFA;>BAD-E?BF;99A9FBBBF?D.9A//.9@=@A>DFF=.-99.;..9B..
@M03896:38:000000000-B4D98:1:2114:23112:8445 1:N:0:181
TACGGAGGGTGCAAGCGTTAATCGGAATTACTGGGCGTAAAGCGCACGCAGGCGGTTTGTTAAGTCAGATGTGAAATCCCCGGGCTCAACCTGGGAACTGCATCTGATACTGGCAAGCTTGAGTCTCGTAGAGGGGGGTAGAATTCCAGGTGTAGCGGTGAAATGCGTAGAGATCTGGAGGAATACCGGTGGCGAAGGCGGCCCCCTGGACGAAGACTGACGCTCAGGTGCGAAAGCGTGGGGAGCAAACA
+
ABBAAAABCAAACDGAE2E2ABFBA2FGHFHHGGHGGGGEGHHGGFGFGGGGGGGGGGGHHHFFBGDFFGHHHGFBGHHHGGGGGGHEFGHHHHGHHGHHHHHHHHHHHHDDFGGFGHHHHF1FGGFFFEGFGHGGGFFFFFFFFFFBFF0BF:FFDDAFFFFFFFFDFFFFFFFFFFFFFFFFFFFFD;DFFFFFFFEBFFFFFFFE.FFFDFFFFFFBFFD.DDFFBBB@ACDDFFDDCFC.=9AFFF.
@M03896:38:000000000-B4D98:1:2114:11594:10284 1:N:0:181
TACGTAGGTGGCAAGCGTTATCCGGAATTATTGGGCGTAAAGCGCGCGTAGGCGGTTTTTTAAGTCTGATGTGAAAGCCCACGGCTCAACCGTGGAGGGTCATTGGAAACTGGAAAACTTGAGTGCAGAAGAGGAAAGTGGAATTCCATGTGTAGCGGTGAAATGCGCAGAGATATGGAGGAACACCAGTGGCGAAGGCGACTTTCTGGTCTGTAACTGACGCTGATGTGCGAAAGCGTGGGGATCAAACA
+
ABAAAFFBFF?CAEFE?2E2ABFBE2EGHFHHHHHHGGGEGHGGGGGGGGGGHGGGGDGGGHGGFH?BBGFGGGBBFGHGHGGGGGGEFGHGFGG/F?DDHHHHHGGGGH?1?0?=FCHHGF<>GGHHFHHEGHHCCCDGHHHHGHHDHDCCCCGHGECFGGGHGGCEGGGGEFGGFFFGGGGGGGGEGGFFEFFAFFEDFFFFFFFFFF0FFFBFFFFFFFFFFFBFFFFDDFFFFFFFFFFFFFFFFFF
@M03896:38:000000000-B4D98:1:2114:11575:10286 1:N:0:181
TACGTAGGTGGCACGCGTTATCCGGAATTATTGGGCGTAAAGCGCGCGTAGGCGGTTTTTTAAGTCTGATGTGAAAGCCCACGGCTCAACCGTGGAGGGTCATTGGACACTGGAAAACTTGAGTGCAGAAGAGGAAAGTGGAATTCCATGTGTAGCGGTGAAATGCGCAGAGATATGGAGGAACACCAGTGGCGAAGGCGACTTTCTGGTCTGTAACTGACGCTGATGTGCGAAAGCGTGGGGATCAAACA
+
AAAAACCAFBAFG4A2E222A5DB22EFH5DFG3FHGGGF1BGEF?EG>FGGHEEFEGGGG?FGBFBB3FHFGBBBFGHFHGGGGGGCBFFCCGG/F/@FFHHHHHF1?G>1FCF1>FGHFH1>F<DG=GGHGCH//CDFG0:CGHG0G0:;<CC;:AADGGFGGGCGDGGG/CFGGBFFADGFFFFE?BFFFFA-=DE;DFFFFEB:FF/;9BFBFFF/BDDFDAB:BFFD.@BDFFFFAFFEFEFFFFF
@M03896:38:000000000-B4D98:1:2114:3861:12454 1:N:0:181
TACGTAGGGTCCGAGCGTTGTCCGGAATTATTGGGCGTAAAGGGCTCGTAGGCGGTTTGTCGCGTCGGGAGTGAAAACACGGGGCTTAACCCCGTGCCTGCTTCCGATACGGGCAGACTAGAGGTATGCAGGGGAGAACGGAATTCCTGGTGTAGCGGTGAAATGCGCAGATATCAGGAGGAACACCGGTGGCGAAGGCGGTTCTCTGGGCATTACCTGACGCTGAGGAGCGAAAGTGTGGGGAGCGAACA
+
BCBBAFFBBFFAC2E2EAA2ABDBA2EFHBGHHGHHGGGFAGHGGGHGGFGGHGGGGGGHHG?>>>>>>>EEHFGFFCGAF@FCFGHFFFHFDC<DCCHHHHHHHGGGAFCAFGGGGHH<GC:;;CGFHGHGGGDG.:;D;9AAFGFFFG/CCCFBDCADFFFFFFAFADFFFFFFFFFFFFFFFFFFCCFFEFFCFFEFFBBFFFFFFFEFFFFFFFFFFFDDFDFEF.AF@=DFFFFFFFFFFFFFABC
@M03896:38:000000000-B4D98:1:2114:3872:12471 1:N:0:181
TACGTAGGGTCCGAGCGTTGTCCGGAATTATTGGGCGTAAAGGGCTCGTAGGCGGTTTGTCGCGTCGGGAGTGAAAACACGGGGCTTAACCCCGTGCCTGCTTCCGATACGGGCAGACTAGAGGTATGCAGGGGAGAACGGAATTCCTGGTGTAGCGGTGAAATGCGCAGATATCAGGAGGAACACCGGTGGCGAAGGCGGTTCTCTGGGCATTACCTGACGCTGAGGAGCGAAAGTGTGGGGAGCGAACA
+
ABAAAFFBBFFAG?GA??E2ABFBA2EFHBHHHHHGGGGEGHHGGFGFEEGFHGGGGGGHGE?>>>>>>EEEHHGBGCGEGBGFCCHE?FHGGCADDAGGHHHHHGGG@C.<CFGFGGHCGGCGCGGCGHHHGGAADFBAA9EGGGGGFG0;CCFFGDADFFFFFFADFFFFFFFFFFFFFDFFFFFFC@DDFFFFFFEDFFFEFFFFFFFFFF0BFFFFFFFFFFFEBDEDDAFFFFFFFFFFFD>BBB@
@M03896:38:000000000-B4D98:1:2114:13706:14156 1:N:0:181
TACGGAGGGTGCAAGCGTTATCCGGATTCACTGGGTTTAAAGGGTGCGTAGGCGGGTATGTAAGTCAGTGGTGAAATCTTGGAGCTTAACTCCGAAACTGCCATTGATACTATATATCTTGAATATCGTTGAGGTTTGCGGAATATGTCATGTAGCGGTGAAATGCTTAGATATGACATAGAACACCAATTGCGAAGGCAGCAGGCTAAACGAACATTGACGCTGAGGCACGAAAGCGTGGGGATCAAACA
+
ABAAABBCB2>ABGFAE?E2ABDBE2EGH5GHHHHHGGHHGHHGHFFGGGGGHGG//EGHHHBBBB@BBGHB?BBFGHFHHHHHHHHHHHGHHCE<@DGGGGHGHHGHBH?DBHHGFHHHFBGHHHHFGHFEHHHHH?FC@DGGHHGFGGGGGDDD<@<<EFFGHGHHGHHHGHHEHFHBGGHGFGGGGGGGGGGFAGGGFGG?EDFFFFFFDFFDFFEFFFDFFDFAFFFDFFFAFFFFFFAE.;AFFFF
@M03896:38:000000000-B4D98:1:2114:13718:14172 1:N:0:181
TACGGAGGGTGCAAGCGTTATCCGGATTCACTGGGTTTAAAGGGTGCGTAGGCGGGTATGTAAGTCAGTGGTGAAATCTTGGAGCTTAACTCCGAAACTGCCATTGATACTATATATCTTGAATATCGTTGAGGTTTGCGGAATATGTCATGTAGCGGTGAAATGCTTAGATATGACATAGAACACCAATTGCGAAGGCAGCAGGCTAAACGAACATTGACGCTGAGGCACGAAAGCGTGGGGATCAAACA
+
ACBAAACCCAAACDFC22E2ABFEA2EGHBGHHHHHFGHGGHHGHFFGGGGGHGGC?EHHHFFFBFEFGHHFFFBFGHHHHHHHHHHHGHFFHDE/<BGGFHHHHHHHGHFBDGHGHHHHHBFHHHHCFHHEGHHHHGF@ADGGHHFFGFGGGDDDC@CDEHGHHFHHFHGHHHHEHGGBFHHGGGGGGGGGGGGGCDEFGGGGGGFFFFFFFFFFFFFFFFDFDDFEFFFDFFFDFFFFFFFEDEFFFFF
@M03896:38:000000000-B4D98:1:2114:13700:14180 1:N:0:181
TACGGAGGGTGCAAGCGTTATCCGGATTCACTGGGTTTAAAGGGTGCGTAGGCGGTTATGTAAGTCAGTGGTGACATCTTGGAGCTTAACTCCGACACTGCCATTGATACTATATATCTTGAATATCGTTGAGGTTTGCGGACTATGTCATGTAGCGGTGAAATGCTTAGATATTACATAGAACCCCAATTGCGACGGCAGCAGGCTAAACGAACCTTGACGCTTATGCCCGACACCGATGTGATCAACCA
+
3AA33332>>A>AF4E22A2ABF2A2EEF5FFFGHGFGHHHHCCFCA0FEC1F0E00>B5BFF44B4FGB?@?33BF3FHH3B3FGGHHHFGG?E/EEF3FFGDHB4FGH33FFDFGFH3?3CGGGH/FHFF2@GGHCF////>0<FFF111=111-><-.<0GF<==D00=D00:;C0;000;.C:.;:<0C.-----99.99.9.;99/..99-999//.;..;//9:9;=-9-.---9./99/BF/FE
@M03896:38:000000000-B4D98:1:2114:17969:16541 1:N:0:181
GTGATTCACATTAGACACCTCGGTAGTCCGGCTGACTGACTTAGTCTCCATCTCGTATGCCGTCTTCTGCTTGAAAAAAAAAAGACAGAGTATACAGAGGCGACGCTGGGATCAAGTTAGTACAATAATGAACAATGAAGTGTATTCGACAGACAGTAATATTAAAGCAGCATCAGTGACAAGATATTGTAATCAGAATAACGAGCAAAAACGGAGAGATACACTATATCAAATAGAAATAAAGAATAATA
+
BAABBFF5D@DFDAB4A4A4BAEBEEFDFEFEGGFGGHFGFHFHGGHFBDF5GFEF1FGFFE1ABB5DFDFGHAB5BB>/>EE112?2334444?4343///<///////02?02211111111111111<111011=1111<111>01..-/.//00=000000000;//.0000000000;/:00909000000000000...--///..-...-..//////////////9//////////;./////
@M03896:38:000000000-B4D98:1:2114:7268:19907 1:N:0:181
TACGGAGGGTGCAAGCGTTAATCGGAATTACTGGGCGTAAAGCGCACGCAGGCGGTTTGTTAAGTCAGATGTGAAATCCCCGGGCTCAACCTGGGAACTGCATCTGATACTGGCAAGCTTGAGTCTCGTAGAGGGGGGTAGAATTCCAGGTGTAGCGGTGAAATGCGTAGAGATCTGGAGGAATACCGGTGGCGAAGGCGGCCCCCTGGACGAAGACTGACGCTCAGGTGCGAAAGCGTGGGGAGCAAACA
+
ABBAABBDD2AA4FFE?2A22BDBB2FFHFHHFFHHEGGGHHHGE0EEEFG?EEGGEGGHHHBGHHHHGHHHHHGHHHHCF@EGEEGGHHHGF0?GGEHHHHEGHHHGHH?2<FC<?FGGFG1F11F<?CFGFHG?FF9DEFFFFFFBFFBBF;;B-9;@EFFFFBAADFFFFFFFFBF9DFFFFFFFBBFFA@DFCFA>BDFFFFCA?BFFFFDABFFFFFDA9AFBFFB;DFFAFAFFFFFFFDEFFF.
@M03896:38:000000000-B4D98:1:2114:7254:19919 1:N:0:181
TACGGAGGGTGCAAGCGTTAATCGGAATTACTGGGCGTAAAGCGCACGCAGGCGGTTTGTTAAGTCAGATGTGAAATCCCCGGGCTCAACCTGGGAACTGCATCTGATACTGGCAAGCTTGAGTCTCGTAGAGGGGGGTAGAATTCCAGGTGTAGCGGTGAAATGCGTAGAGATCTGGAGGAATACCGGTGGCGAAGGCGGCCCCCTGGACGAAGACTGCCGCTCAGGGGCGAAAGCGTGGGGAGCAAACA
+
>AAAA1A111>>FGFA00AEABF0B00FGGGH21AGCEGECFDEEAE?EGE?G@/EE>?0BFFFFGGDE2F21B21BFGFF/ECEEHHHHHB00/FC/BDDGHHG?2?FG??FGC1?FCF<?CGDG??FC.CG0.-<-;AAF/9FFFB9BB;999B-9:99BFB/;:-;=AFEFF/B/9-9AFFFFF--9;-A@;@?FA-@@@@@@-9AFF-@-;?BFB/;@@---;/--9;;9;-/-9-9-99-A9FFF-
@M03896:38:000000000-B4D98:1:2114:18482:22185 1:N:0:181
TACGGAGGGTGCAAGCGTTAATCGGAATTACTGGGCGTAAAGCGCACGCAGGCGGTTTGTTAAGTCAGATGTGAAATCCCCGGGCTCAACCTGGGAACTGCATCTGATACTGGCAAGCTTGAGTCTCGTAGAGGGGGGTAGAATTCCAGGTGTAGCGGTGAAATGCGTAGAGATCTGGAGGAATACCGGTGGCGAAGGCGGCCCCCTGGACGAAGACTGACGCTCAGGTGCGAAAGCGTGGGGAGCAAACA
+
ABAAAAABB?AAFDF4AAE2ABGBA2FGHGHHGGHHGGGEGHHGG0EEEEGGGGGGGGGHHHGGFG@BBGHGGGFBFHHHGGGGGGHGGHHHGHGFHGHHHGHHHHHHGH?>FF@@FGHHGGFHHHGGGGGEGGGGGFFAFFFFFFFBFF/BB;FFFDADFFFFFFAADBFFFFFFFFFFFFFFFFFFF@FFFCFFFFE@A;DFFFCAEFFFDDD9BFF/FFFAADBBFFFB?@ADFDADCFF.9:EFFF.
@M03896:38:000000000-B4D98:1:2114:18469:22202 1:N:0:181
TACGGAGGGTGCAAGCGTTAATCGGAATTACTGGGCGTAAAGCGCACGCAGGCGGTTTGTTAAGTCAGATGTGAAATCCCCGGGCTCAACCTGGGAACTGCATCTGATACTGGCAAGCTTGAGTCTCGTAGAGGGGGGTAGAATTCCAGGTGTAGCGGTGAAATGCGTAGAGATCTGGAGGAATACCGGTGGCGAAGGCGGCCCCCTGGACGAAGACTGACGCTCAGGTGCGAAAGCGTGGGGAGCAAACA
+
BBAAAAAAB2AABDG4E2E2ABGFB2BFHHHHHGHHEGGBFHGGG0EEEEGGGGGGGGGHHHGGGG@BBFGFHGBBBGHHGGGGGGHFHHHHGHG0FFHHHHHHHHHHHH?B?FG2FGHHHGFGGGGGFEGFFGGCGFFFFFFFFFFBFFBFFBFFFFAFFFFFFFFDDFFFFFFFFFFFFFFFFFFFFDFFFFF@BAEDA;BBFFAEEFFFF-AAFFF:FFFBFFFBFFFFABB9FFD?ACC?BDFFFFF
@M03896:38:000000000-B4D98:1:2114:17809:22249 1:N:0:181
TACGTAGGGTCCGAGCGTTGTCCGGAATTATTGGGCGTAAAGGGCTCGTAGGCGGTTTGTCGCGTCGGGAGTGAAAACACGGGGCTTAACCCCGTGCCTGCTTCCGATACGGGCAGACTAGAGGTATGCAGGGGAGAACGGAATTCCTGGTGTAGCGGTGAAATGCGCAGATATCAGGAGGAACACCGGTGGCGAAGGCGGTTCTCTGGGCATTACCTGACGCTGAGGAGCGAAAGTGTGGGGAGCGAACA
+
AAAAACF3>BFA22E2E2E2ABDA2AFFH5DG5GHHCEAABFFCFFGAAEFGHGGGGGGHF??/>>>>>EEEHGFBF?C0D<@CDCFC?FGFA@<CCFFHHFFHGGDGDFF.CC@FFGH0/0:;;CCGHFG.-;ACAA9D;A.;FB;CCF/;C9CB?-;;ABFFFFDD;==F/9BBB;FFDDBFFFFFA@>?9;>>D.9-9;@.FFF/BF?FFF/;;B/;F.;A.A.;9.;B-9BFFF//A.99;.@B=D-
@M03896:38:000000000-B4D98:1:2114:17791:22257 1:N:0:181
TACGTAGGGTCCGAGCGTTGTCCGGAATTATTGGGCGTAAAGGGCTCGTAGGCGGTTTGTCGCGTCGGGAGTGAAAACACGGGGCTTAACCCCGTGCCTGCTTCCGATACGGGCAGACTAGAGGTATGCAGGGGAGAACGGAATTCCTGGTGTAGCGGTGAAATGCGCAGATATCAGGAGGAACACCGGTGGCGAAGGCGGTTCTCTGGGCATTACCTGACGCTGAGGAGCGAAAGTGTGGGGAGCGAACA
+
ABB@AFFABFFAE2E222E2ABDBE2EFHBGHHHHHGGGBFGHGGFHGGGGGHGGGGGGHFG?>>>>>EEGEHGBB?3FAFCGGGGHFFGHGGC?AC/FGHHHHFGDFAF.<ADGGGGHCGC;CCCGFGHHHGGEG??B?;9CEGGGGGG/CCCFCDD;CAFFFFFDFFFFFFFFFFFFFDFFFFFFFFDFFFFFBFFFFFFFFFFFFFFFFFFBFFFF;BFFFFDFFFFFFC>AFFFFFFFF?DDDABFB
@M03896:38:000000000-B4D98:1:2114:11389:22302 1:N:0:181
TACGGAAGGTCCGGGCGTTATCCGGATTTATTGGGTTTAAAGGGAGCGTAGGCCGTGAGGTAAGCGTGTTGTGAAATGTAGGCGCCCAACGTCTGCACTGCAGCGCGAACTGCCCCACTTGAGTGCGCGCAACGCCGGCGGAACTCGTCGTGTAGCGGTGAAATGCTTAGATATGACGAAGAACCCCGATTGCGAAGGCAGCTGGCGGGAGCGTAACTGACGCTGAAGCTCGAAAGCGCGGGTATCGAACA
+
ACBAAAABBFFFGA?AA2E2ABDBE2EFH5GHHHHGFGHDFGHGHEEGGGGGHHGEGFGHFGFGGE>?EGHGGGHFFFFGHHGCGEE??AEHHFCGFFHFHHHHGGC>>C?<<???ADHGHGFFGGGGGGGG@FGGFAA?;;@CFFFFFD=AABFBFDAFFFFFFBFFFFFFFFFFFDFCFFFFFFFF@DFFFFFDFFEFFFFFFA>@BFFDDDDFDFFFFFFFFFFFFFFDBFFFF.>BCFDBFF:AFF;
@M03896:38:000000000-B4D98:1:2114:23139:24579 1:N:0:181
GATACCCTTGTAGTCCGGCTGACTGACTTAGTCTCCATCTCGTATGCCGTCTTCTGCTTGAAAAAAAAAACCGCATACACTCACTAAATAGTACGATACCCGCTACTAATAGTTGGACATATAACGTAGAGCAGAACAGCCGGCACACAACATCTCTAGCTTTGGCACATGGCTTCGAGTCAACTATGAATGCAGACCTTGACATAGATGAGACGATATACTAGTACAGACGACGTGTTCGAGTATCCAAA
+
?AABBBCD>455A6FBAAE2A4BB5B4FD5DDA55BBA5DFGFAA3A3A2E1F5DBDFG3F3B510000>11///11333333344B3B43B44//?//33////@2333B3B33<<22222F22/200/1110000000/-----/...../000000000;0//00/00/./.:-./0/0000;000;000000.900000000;0;00000.-..-/////////;/.9---;./;/..;/.//////
