# Supplementary material for: Formalin-Fixed Paraffin-Embedded (FFPE) samples are not a beneficial replacement for frozen tissues in fetal membrane microbiota research
Source: PLoS One. 2022 Mar 17;17(3):e0265441. doi: 10.1371/journal.pone.0265441 (PMC8929612; doi:10.1371/journal.pone.0265441)
Supplement: S2 File — (ZIP) [file pone.0265441.s007.zip › Negatives/N-N-21-N-1-FF_S181_L001_R2_001.fastq.fastq]

@M03896:38:000000000-B4D98:1:1101:9249:3437 2:N:0:181
CCTGTTTGCTCCCCACGCTTTCGCACCTGAGCGTCAGTCTTCGTCCAGGGGGCCGCCTTCGCCACCGGTATTCCTCCAGATCTCTACGCATTTCACCGCTACACCTGGAATTCTACCCCCCTCTACGAGACTCAAGCTTGCCAGCATCAGATGCAGTTCCCAGGTTGAGCCCGGGGATTTCACATCTCACTTAACAAACCGCCTGCGTGCGCTTTACGCCCAGTAATTCCGATTAACGCTTGCACCCTCC
+
>AAA3FFFFFFFGGBFAEE2FGDFGGGGFFCGEEEFFHGHFHGFEFGHHC0AAE>EEEEFAEDEGHE>>EFGHHFHGGFDHHHHBHHFEEEEGFGHHAB/@@GGHHF00FDGGFFGHHHGGGF0DGFD.CCF0CB<<<0/<CDB.:;CC0:CFHFH0CHHHE0.90;99FFE----@.CBFFFFFF//9FFFFFFB/AAABBBFFFB;.;99-9ABFFFBBF./;BFEFFF?.ADFFAB.9.;/;BAEED
@M03896:38:000000000-B4D98:1:1101:16622:5129 2:N:0:181
CCTGTTTGCTCCCCATGCTTTCGTACCTCAGCGTCAGTGTTAGGCCAGATGGCTGCCTTCGCCATCGGTATTCCTCCAGATCTCTACGCATTTCACCGCTACACCTGGAATTCTACCATCCTCTCCCACACTCTAGCTAACCAGTATCGAATGCAATTCCCAAGTTAAGCTCGGGGATTTCACATCCGACTCAATAAGCCGCCTACGCACGCTCTACGCCCAGTACATCCGATTAACGCTCGCACCCT
+
3>AAAFFFFFFFGGG4BBAFGGEBGHGGHHHHGEEGGGFHGHGHHFHGHH5CFFFEGHHHEEEFFHEEAFFHHHHHHGHHHHHHHHHGGGGGHGHHHGEGEEFGHHBGFHHHGGGHHHGHHHHHHHHHHGGHH?GGGHHHHHGG1@GFCGGGHGBFD1GHGHBE11GHBHHHGC?-C.<DGDHHHHG.C@CAFC;0;:CHGGGGGG?BGG;B9.90C.A?BFFBF/9FFF?.99AFFFBDF?9-;@D.
@M03896:38:000000000-B4D98:1:1101:9880:6630 2:N:0:181
CCTGTTTGCTCCCCACGCTTTCGCACCTGAGCGTCAGTCTTCGTCCAGGGGGCCGCCTTCGCCACCGGTATTCCTCCAGATCTCTACGCATTTCACCGCTACACCTGGAATTCTACCCCCCTCTACGACACTCAAGCTTGCCAGTATCAGATGCAGTTCCCAGGTTGAGCCCGGGGATTTCACATCTCACTTAACAAACCGCCTGCGTGCGCTTTACGCCCAGTAATTCCGATTAACGCTCGCACCCTCC
+
>AAAAFFCFFFFGGGGEEE2AGEEGGGFF3BFEFEFEHHF5GEFEEACH10AAEEEGGGHAEAEFHA/>>/FFFDHF2EFHHFGFEGFE?EEHHGHG?BF/@<FFG2<2?FGGHHFGGEGGGCF1FF..-<</</<D<0<<GC:0:<C;00C0G0C0CGFFG0.:0//:CFA:---;;/9F/FBFFF/BB//;/B/BFEF=;FFFFD.AD;B@..;B..@@A.9;/;/;BBD.A./BABA.-999@A9AD
@M03896:38:000000000-B4D98:1:1101:9890:6644 2:N:0:181
CCTGTTTGCTCCCCACGCTTTCGCACCTGAGCGTCAGTCTTCGTCCAGGGGGCCGCCTTCTCCACCCGTATTCCTCCAGATCTCTACGCATTTCACCGCTACCCCTGGAATTCTACCCCCCTCTACCACACTCAAACTTGCCACTATCAGATGCAGCTCCCACCTTGAGCCCCGGGATCTCACGTCTCACTTAACACACCGCCTGCGTGCGCTTTGCGCCCAGTATTTCCGATTCACACTTGCACCCTCC
+
>>AA1DD1B3BBFC1EAEE0AFCEAEGB0A0BAAB/EGBHBGABEEE10///A>/>EEEG1@11BE////0BFD2F0011BB>FB2B///?<FFBGG/>B/<0B?/?/01?G?2@@FGC@C@F01F1<1<C00010<<00=<=0</==<00<=FF;/:CCE/..:0;0;C/9.----C.0900.;C9/;9B99/9B/-9B-;-;-----9-;---//-;-9--;/////9-9--////;///;/99B-9;
@M03896:38:000000000-B4D98:1:1101:25519:7453 2:N:0:181
CCTGTTCGATACCCGCGCTTTCGAGCTTCAGCGTCAGTTACGCTCCCGCCAGCTGCCTTCGCAATCGGGGTTCTTCGTCATATCTAAGCATTTCACCGCTACACGACGAGTTCCGCCGGCGTTGCGCGCACTCAAGTGGGGCAGTTCGCGCTGCAGTGCAGACGTTGGGCGCCTACATTTCACAACACGCTTACCTCACGGCCTACGCTCCCTTTAAACCCAATAAATCCGGATAACGCCCGGACCTTCC
+
AAABBFFBAFBBGGGFEFEEFGGGHGGHHHHHGGGGGHHHGGGFGGGEGGEEFHGHHHHHFEDFFHGGEEEEHHHHHGGHHHFHHHGHGGHHHGGHHGGGGCFGEDCCCBEGHHDDDACCF-@?<@GFGGGGGGFEB90;?DGACFBEGGGDFFFFFFFFFFF=.;.9BFFADFDFFFFFFEFFFDEFAB..:;B;FFF9DFFFFFDC.DFF.;/;9BFFFF;9BFFFFFFAFFFFFFFFF-99BF./:B
@M03896:38:000000000-B4D98:1:1101:7687:11073 2:N:0:181
CCTGTTTGCTCCCCACGCTTTCGCACCTGAGCGTCAGTCTTCGTCCAGGGGGCCGCCTTCGCCACCGGTATTCCTCCAGATCTCTACGCATTTCACCGCTACACCTGGAATTCTACCCCCCTCTACGAGACTCAAGCTTGCCAGTATCAGATGCAGTTCCCAGGTTGAGCCCGGGGATTTCACATCTGACTTAACAAACCGCCTGCGTGCGCTTTACGCCCAGTAATTCCGATTAACGCCTGCACCCTCC
+
AABBAFFFFFFFGGFGAEEFFGGGGGGHFHHHFEFGGHGHHHHHFGEGH?FCEEEFFGGHHGGGGHEEEFGHHHHHHGHHHGHHHHHGGEEGBGHHHDGGGCGHHHCCFHHFGFHGHHHGGGGHHGGDAEEHFHC0DGF/CGHB:;;CFGGHCHECCCHHHFF.:0/;FGGFDG?@GDGGGGGGFFF/BFBBFFFFFFFFFFFFFFCADD=A9..BFFFFF?E/BBBFFFFFDDFB;.@-;..;/BDEEA
@M03896:38:000000000-B4D98:1:1101:7705:11077 2:N:0:181
CCTGTTTGCTCCCCACGCTTTCGCACCTGAGCGTCAGTCTTCGTCCAGGGGGCCGCCTTCGCCACCGGTATTCCTCCAGATCTCTACGCATTTCACCGCTACACCTGGAATTCTACCCCCCTCTACGAGACTCAAGCTTGCCAGTATCAGATGCAGTTCCCAGGTTGAGCCCGGGGATTTCACATCTGACTTAACAAACCGCCTGCGTGCGCTTTACGCCCAGTAATTCCGCTTAACGCTTGCACCCTCC
+
AAABAFFBFFFFGGGGAEECFGEEEGGGFFHHGEEEGFGHGHEGGEEHHGGEGEEGGGGHAEFFGGEEEGGHHHHHGGGHGHHHHHHGGEFGGHHHHGGGGCFHHHEFCGHHHHGGHHHGFCEGHHGFA.CHCC<D<G0<CGD0:;CCCC:CFFFG;:GFHG0::99/;FFG?C?-?9FFFBFGFFF9BFF/BBBFB?EFDFFFFFFAFFFF@9AFF.?BCD.9//;9BF/.;..;;.@A9E9;9BAEEF
@M03896:38:000000000-B4D98:1:1101:15586:12429 2:N:0:181
CCTGTTTGATCCCCACGCTTTCGTGCCTCAGCGTCAATGTTCGTTTAGCCTGCTGCCTTCGCAATTGGTGTTCTATGTCATATCTAAGCATTTCACCGCTACATGACATATTCCGCAAACCTCAACGATATTCAAGATATATAGTATCAATGGCAGTTTCGGAGTTAAGCTCCAAGATTTCACCACTGACTTACATACCCGCCTACGCACCCTTTAAACCCAGTGAATCCGGATAACGCTTCCACCCTCC
+
>AABAFFFFFFFGGGG?EFFFGEFFFGHHHFGFEEGGGCGGHGGHGGHHHGEHHBGHHHHCE?BAFEGDFHGHHGHFHHHFHHHHGHHFEHHHHHHHGEFGEHFEBCDGHHHHE3EEGGHGBGBFGCFCFGHFFEBGHGFGFHDGGFHFHFF2G2DFDDGGGGCD>FGDG1FGGHFHHHFHEDGHFH<<GDGFHFFG0CGFCDFDC.ADGFGGFFGFFFBDEC90;0;C0E-.:DFBDD...;9/ADAED
@M03896:38:000000000-B4D98:1:1101:15596:12450 2:N:0:181
CCTGTTTGATCCCCACGCTTTCGTGCCTCAGCGTCAATGTTCGTTTAGCCTGCTGCCTTCGCAATTGGTGTTCTATGTCATATCTAAGCATTTCACCGCTACATGACATATTCCGCAAACCTCAACGATATTCAAGATATATAGTATCAATGGCAGTTTCGGAGTTAAGCTCCAAGATTTCACCACTGACTTACATACCCGCCTACGCACCCTTTAAACCCAGTGCATCCGTATAACGCTTGCACCCTCC
+
AAABBFFFFFFFGGGG?EEFFGEFEFGGHGHHGEEGGGBHHHGGHGFGHFHFGHBFHHHHAEDBEEDBFEGEHFHHFFGGHHHHHHHHGGHHFHHHHEEEGEGFFFFFHGHHHFEEEGEHGHHGHGDCGGGHFHDF2FGHBBGDFHDGFGGD2GGDFD1GCDCCD<FGFGGHHGG1FGFHHBGDFHH0DGFHGHHHHEHHADGFGH:@:BCG.BB;BFFBEEG/90;0FG...::BC.@.9../;BDFFF
@M03896:38:000000000-B4D98:1:1101:24826:16491 2:N:0:181
CCTGTTCGATACCCGCGCTTTCGAGCTTCAGCGTCAGTTACGCTCCCGCCAGCTGCCTTCGCCATCGGGGTTCTTCGTCATATCTAAGCATTTCACCGCTACACGACGAGTTCCGCCGGCGTTGCGCGCACTCAAGTGGGGCAGTTCGCGCTGCAGTGCAGACGTTGGGCGCCTACATTTCACAACCCGCCTACCTCACGGCCTACGCGCCCTTTAAACCCACTACATCCGCATAACGCCCGGCCCCTCC
+
3AAAAFF>AB4AGGEGCEEEGGEFHGGGEFGGEEFDGFGHHGEFFEGEGGEAFHGHHHHHEG1?BGEE/>EEGHHGGBEEFEGGG4FGGFFBFFGHHGEECCFF//<<>@EFFFADDC?>><A-<<@DGCDCFF9;0;BAB?DA/0FG-?DFFF//;BB/FFFF..99-ACCFB?FBB/BF/;B99.D-9-...9;99AAFAFF/;DC--9>-B/9/9;BD.;;////:BA.9.9;9AACFA--99-9;D
@M03896:38:000000000-B4D98:1:1101:24805:16501 2:N:0:181
CCTGTTCGATACCCGCGCTTTCGAGCTTCAGCGTCAGTTACGCTCCCGCCAGCTGCCTTCGCAATCGGGGTTCTTCGTCATATCTAAGCCTTTCACCGCTACACGACGAGTTCCGCCGGCGTTGCGCGCACTCAAGTGGGGCATGTCGCGCTGCAGTGCAGACGTTGGGCGCCTACATTTCACAACACGCTTACCTCACGGCCTACGCGCCCTTTAAACCCACCACATCCGTATCACGCCCCGACCTGCCG
+
1>1AA1D1AB1ABG1E0AAA0BA00B01BDFG?FFG?2B2DAE/AEGEEGE/BCCHHEGHHA//?FFE?/EEFGHFGB//F2>B2BB2F1BBGGEFF/E?CCDF?/<>@>?/?FCC?/-A?<C?.<@?@@C?/;99;00.-9@/.;;.;-;;9;/;//9:9FA9----9A--9-9B/9;9//;/;-;;-@---BB/9/E;;-9A/:9--999-9///;/9AA-----9BF---;-//-;9----;9--9:9
@M03896:38:000000000-B4D98:1:1101:24823:16512 2:N:0:181
CCTGTTCGATACCCGCGCTTTCGAGCTTCAGCGTCAGTTACGCTCCCGCCAGCTGCCTTCGCAATCGGGGTTCTTCGTCATATCTAAGCATTTCACCGCTACACGACGAGTTCCGCCGGCGTTGCGCGCACTCAAGTGGGGCAGTTCGCGCTGCAGTGCAGACGTTGGGCGCCTACATTTCACAACACGCTTACCTCACGGCCTACGCTCCCTTTAAACCCAATAAATCCGGATAACGCCCGGACCTTCC
+
>AABBFFABFBBGGGFEFEEFGEGHEEHGFHHGGGGGHHHFFEFGGGEGGGEGHHHHHHHEEBEEGFE?E>EGHHHHGGHHHHHHFGHGFGHHHHHHGGGGCFHB/BBDBGGHG/CDACCDAD?A<CCCCGGGFFF9CB.ACDDFFGFGGGCFFFF9FF/FFFB;...@9BDCD.;BFFFFFFBFFA..;AEDFFFFFEAFFFFFFFFFFFF.;9B/FBFFFE.;B/BFF;>..A/F?ABF-@-@@./;F
@M03896:38:000000000-B4D98:1:1101:13725:23243 2:N:0:181
CCTGTTCGATACCCGCGCTTTCGAGCTTCAGCGTCAGTTACGCTCCCGCCAGCTGCCTTCGCAATCGGGGTTCTTCGTCATATCTAAGCATTTCACCGCTACACGACGAGTTCCGCCGGCGTTGCGCGCACTCAAGTGGGGCAGTTCGCGCTGCAGTGCAGACGTTGGGCGCCTACATTTCACAACACGCTTACCTCACGGCCTACGCTCCCTTTAAACCCAATAAATCCGGATAACGCCCGGACCTTCC
+
AABBAFFBBFBBGGGGGEFEGGFDHFGHHHHHGGGGGHGHHFFFGGGEGGFEGHHHHHHHHGEEFHGFGGEEHHHHHGGHHHHHHHEHGGGHHHHHHGGGGCFHECCCDGGGHHGGGGGGG@FCACGGGGGGFFCFBBFADD?DFGGGGGGFFFFFFFFBFFF@;AAABFFFFFFFFFFFFBFFFFFFFADF.BFFFFEAADFDFFFFFFFEBBFB//9BDE..FBFFFFD-9A.BF?DAC---9@./BF
@M03896:38:000000000-B4D98:1:1101:13701:23246 2:N:0:181
CCTGTTCGATACCCGCGCTTTCGAGCTTCAGCGTCAGTTACGCTCCCGCCAGCTGCCTTCGCAATCGGGGTTCTTCGTCATATCTAAGCATTTCACCGCTACACGACGAGTTCCGCCGGCGTTGCGCGCACTCAAGTGGGGCAGTTCGCGCTGCAGTGCAGACGTCGGGCTCCTACATTTCACAACCCGCTTACCTCACCGCCGACGCCCCCTCTTAACCCAATACAGCCGGATAACGCCCGGCCCATCC
+
3>3A3BF34DADGG?EGFEEGFFGHGA3FGHFAAA2E5GHFFEFGEFEGGG0FFGCF3FGAE1EEEF1>E/EG3FFEFEEHEGGGFGHG3?GFHHHHGEGCCFBACC>/>?/?FADA/<A@-@AD-D?DGGGGC/00;;A??@.F00.--@--;9/99B///;-..;-;--9AF/;///9//B//;..-99..9;/9/A.;-B--;---9-9-../;/9;A.;.9////:;-9..99.9;9----9./;:
@M03896:38:000000000-B4D98:1:1101:11159:27323 2:N:0:181
CCTGTTTGCTCCCCACGCTTTCGCACCTGAGCGTCAGTCTTCGTCCAGGGGGCCGCCTTCGCCACCGGTATTCCTCCAGATCTCTACGCATTTCACCGCTACACCTGGAATTCTACCCCCCTCTACGAGACTCAAGCTTGCCAGTATCAGATGCAGTTCCCAGGTTGAGCCCGGGGATTTCACATCTGACTTAACAAACCGCCTGCGTGCGCTTTACGCCCAGTAATTCCGATTAACGCTTGCACCCTCC
+
AAABAFFFFFFFGGFGEEFEFGEGDGGHGHFGGEEGGHHHGHHHGGDHHGFEFEEEGGGHGFEFGHEEEEGHHHHHGGHHHHHHHHHGGFGGHGHHHGGFG@BGHGFFHFHHGHHHHHGGGGGGFHGGCDGHHHGEGGF/CGF00;<CFCCGFFFC:CGHHH0:/099FFGE?G-9BAFGGGGGFFF;BFBBFFFFFFFFFFFFFFF.ADCD@.9BFADDAF99BF/BFFF9.9AFBAB.;.;9:BDEFD
@M03896:38:000000000-B4D98:1:1101:11143:27332 2:N:0:181
CCTGTTTGCTCCCCACGCTTTCGCACCTGAGCGTCAGTCTTCGTCCAGGGGGCCGCCTTCGCCACCGGTATTCCTCCAGATCTCTCCGCATTTCACCGCTACACCTGGAATTCTACCCCCCTCTACGAGACTCAAGCTTGCCAGTATCAGATGCAGTTCCCACGTTGAGCCCGGGGATTGCACATCTGACTTAACAACCCGCCTGCGTGCGCCTTACGCCCAGTAATTCCGCTCAAAGCTTGCAGCCTCCG
+
>>>A1BD1@3DBFE1EAEEAAFAEGCEG0EGEEAAEA2FBEGCEEEEHF//AAE>FE?/BGE?EEF?>/>/>EGFHFBC1BGGFG1BEA/E<2B>DGCC//<1FFGHA0FHCGHE?FG/>@CGH1FFAA?EHB<CDG/0/GHH0<CC::00;0C:::0CGGH.999..CFGC---9-./-/;B/BF/9//BFB:/;/-9;=@=AE?-9-;;9-9-/;9-;;-;;//;/99/---9;/;-9;/9//99--9-
@M03896:38:000000000-B4D98:1:1101:11173:27333 2:N:0:181
CCTGTTTGCTCCCCACGCTTTCGCACCTGAGCGTCAGTCTTCGTCCAGGGGGCCGCCTTCGCCACCGGTATTCCTCCAGATCTCTCCGCATTTCACCGCTACACCTGGAATTCTACCCCCCTCTACGAGACTCAAGCTTGCCAGTATCAGATGCAGCTCCCACGTTGAGCCCGGGGCTTTCACATCTGACTTAACAAACCGCCTGCGTGCGCTCTCCGCCCAGTCTGTCCGATTAACGCTTGCACCCTCA
+
>AAAADFCFFFFGGCC?EEFFDEGFGGHBCFHG2AE?DA5FGGHGF?EHA00EECGGGGH1AADGHE/>>?FGFHHFGHFHHHHH3FEEEDBDGFHHGGGC<2FG<B02FGHHHGHHH/@DGGBGFC.<CDGHFC0D<D/<GHC00<;C;0C0;00/:CFFH.;...9/CCA?--9--99;FB//;///;FFF/B/9.;AC=;DFFA.ADFF-..//;A.-..9///:;:A99;D/B.;9.../;9..9.
@M03896:38:000000000-B4D98:1:1102:25114:5179 2:N:0:181
CCTGTTTGCTCCCCACGCTTTCGCACCTGAGCGTCAGTCTTCGTCCAGGGGGCCGCCTTCGCCACCGGTATTCCTCCAGATCTCTACGCATTTCACCGCTACACCTGGAATTCTACCCCCCTCTACGAGACTCAAGCTTGCCAGTATCAGATGCAGTTCCCAGGTTGAGCCCGGGGATTTCACATCTGACTTAACAAACCGCCTGCGTGCGCTTTACGCCCAGTAATTCCGCTTAACGCTTGCACCCTCCG
+
ABBBAFFFFFFFGGGGEGGCGGGEFGGGGGFHGGEFGGFGEHHHGGGGH?0EEGFGGGGHGGGEGHG?EGGHHHHHGFHEGHHHHHHGGEDEHFGGHGFG/<DGHHFGFFHHGH<GHHEDGGGHHHG.<<CHF0CDFGG<GHF0:CCHHHGHF0GHCHHHCHBC:9;99FGEGABG?DFFFBFGFFFBBBFBBBBB/.AEFCCFFFFFFFFF9A9/BAD;BFF9FF/9BF/.9.;/B.@....9;;DFEF.
@M03896:38:000000000-B4D98:1:1102:22597:9732 2:N:0:181
CCTGTTTGCTCCCCACGCTTTCGCACCTGAGCGTCAGTCTTCGTCCAGGGGGCCGCCTTCGCCACCGGTATTCCTCCAGATCTCTACGCATTTCACCGCTACACCTGGAATTCTACCCCCCTCTCCGCGACTCAAGCTTGCCAGTATCAGCTGCAGTTCCCAGGTTCAGCCCGGGGATTTCACATCTCACTTACCAAACCGCCTCCGTGCGCTTTCCGCCCACTCCTTCCGCTTAACTCTGTCACCCTCC
+
BBBAAFFCDFFFGGGEAEEEFGEEFGGCF3FFEEEFGHF5FFAGEF13G1A0AE0>E?FH1EEEEH?/>EEHHHHHGFHFHGFGH?GFEEE?GHGFHB>D//?FG<F0<?FFGG1?GHHGGDGH0GD.-<<<ACG0:;;/;CC::0;<GC0:/;/9;;CFF009;9000=9A-9-;-;9B/9B/B://9;B///;;9.9A--;A.:.9..-;>.9/;...-..9/./;B/:...;//9;//9;/;9A9.9
@M03896:38:000000000-B4D98:1:1102:22582:9753 2:N:0:181
CCTGTTTGCTCCCCACGCTTTCGCACCTGAGCGTCAGTCTTCGTCCAGGGGGCCGCCTTCGCCACCGGTATTCCTCCAGATCTCTACGCATTTCACCGCTACACCTGGAATTCTACCCCCCTCTACGAGACTCAAGCTTGCCAGTATCAGATGCAGTTCCCAGGTTGAGCCCGGGGATTTCACATCTGACTTAACAAACCGCCTGCGTGCGCTTTACGCCCAGTAATTCCGATTAACGCTTGCACCCTCC
+
BBBBBFFFFFFFGGGGEFEFFGAEEGGGFGHHGGEEGHFGGHHHGGEFHGCFEEEEGGGHHEEEGHEEEEGHFHHHGFGGGGHHHGHGGEGGHHGHHCBCC@GGHGFGFHHHGGGFHHHGGGGHBHF..ACGF0<<DCB/CGHC:GHFF0CGHCGC:;GHGF0.:C/;/CGGGG?DCAFGFFFCFFF9;BFFFB;;:9;A@@@DFE-;AD-B-99BF.9BFB.;/;/;FFFFA.DFFD;9.;A/BFD99A
@M03896:38:000000000-B4D98:1:1102:17158:20747 2:N:0:181
CCTGTTTGCTCCCCACGCTTTCGCACCTGAGCGTCAGTCTTCGTCCAGGGGGCCGCCTTCGCCACCGGTATTCCTCCAGATCTCTACGCATTTCACCGCTACACCTGGAATTCTACCCCCCTCTACGAGACTCAAGCTTGCCAGTATCAGATGCAGTTCCCAGGTTGAGCCCGGGGATTTCACATCTGACTTAACAAACCGCCTGCGTGCGCTTTACGCCCAGTAATTCCGATTAACGCTTGCACCCTCCG
+
ABBBBFFFFFFFGGFFEFEFGGEEDGGHGHHHGGFFGHHHHHHHFFDHGCGGEFEGGGGHGGGGGHEEFGGHHHHHGGHHHHHHHHHGGGDGHHHHHGDFGCGHHHGFCFHHHHHHHHHGGGGHHHGFCECHFCGGGHD/CHHC0<CGGGGHHFFHGHHHHH0CCB:;BFGGGG-?AEFFFFFFBFF9BFFFFFFFF?EFFFFFFFFAFFAF-.;FFA;=DFF/B/9BFFFFAADFBDF.9AABFFA.AD.
@M03896:38:000000000-B4D98:1:1102:12572:23262 2:N:0:181
CCTGTTTGATCCCCACGCTTTCGTGCCTCAGCGTCAATGTTCGTTTAGCCTGCTGCCTTCGCAATTGGTGTTCTATGTCATATCTAAGCATTTCACCGCTACATGACATATTCCGCAAACCTCAACGATATTCAAGATATATAGTATCAATGGCAGTTTCGGAGTTAAGCTCCAAGATTTCACCACTGACTTACATACCCGCCTACGCACCCTTTAAACCCAGTGAATCCGGATAACGCTTGCACCCTCC
+
ABBBBFFFFFFFGGGEAEAAFGEFFFGHH3FGEGGGGHGFFHGEGFHFFFFFGHFHHHHHEEDEEHG3BEGEFHHHHHHHGHHGFGHHGFHHHHHHHFEGGGFGFEGFFFHHHHHEEEGHGCFG?FFFEEFHF3D?BF@D2FGG2@GG>FFG2@FDFGFHGG?@D<F=1GDFGHHDHHGHHFHGHHF0<GHHFFFDDGCGGCGGGG.ADGGGGB;B0FCCDE.990CFGG.-C9AFFDA?AEABFFFEFF
@M03896:38:000000000-B4D98:1:1102:25276:24003 2:N:0:181
CCTGTTTGCTCCCCACGCTTTCGCACCTGAGCGTCAGTCTTCGTCCAGGGGGCCGCCTTCGCCACCGGTATTCCTCCAGATCTCTACGCATTTCACCGCTACACCTGGAATTCTACCCCCCTCTACGACACTCAAGCTTGCCAGCATCAGATGCAGTTCCCAGCTTGAGCCCGGGGATTTCACATCTGACTTAACAAACCGCCTGCGTGCGCTGTACGCCCAGTAATTCCGATTAACGCTTGCACCCTCC
+
AAAAAFFCFFDFGGFE2EAAFGAEEEGFGGFGEEAEAEFGBHFGEFE3B100A>>EEGEG1BAEFH1/>>FHGFHHHFFFHGGHHBGFFEEGFGFGH<>B@@FGHFB0<CGHFGHFHGHGGGDGGGFD.<<GFC/=<CB/CGG0.:;C:0<;C:G<;;;GGF0.00/90CBEB---;9BBBBFFFFF/9:F/FFBBB9EEFFBF.F-AAA;@--9;B.;;@9.9BB/;BFBA.;.BB.@.:.;/BFD.:A
@M03896:38:000000000-B4D98:1:1102:25290:24015 2:N:0:181
CCTGTTTGCTCCCCACGCTTTCGCACCTGCGCGTCTGTCTTCGTCCAGGGCGCCGCCTTCGCCACCGCTACTCCTCCAGATCTCTACGCATTTCACCGCTACCCCTGGAATTCTACCCCCCTCCACGAGACCCCAGCTCGCCAGCATCAGTTGCAGTTCCCAGGTCGAGCCCGCGGATTTCACATCTCACTTAACAAACCGCCTGCGTGCGCTTTACGCCCAGTACTTCCGATTAACGCTTGCACCCTCC
+
>A1>>DF1BBBBF11AEAE0A1E?0AAFF000/EE/BEAA2FG0E//1B//A/>F/EE/1>//>>0?//>/B111>00B1B12B>FGEEEACHDGBD/<CC/00/?//01?<11<1<0//--..0<<--........0/;;@.A./;C000;F0B9F0B9000.;/9-;.9.--;----9////;F/9;;/9//9//A----;-9-@---@@;-ABFFA-9-A9////;:ABB?B/99=---A://;-;9
@M03896:38:000000000-B4D98:1:1102:7918:24688 2:N:0:181
CCTGTTCGATACCCGCGCTTTCGAGCTTCAGCGTCAGTTACGCTCCCGCCAGCTGCCTTCGCAATCGGGGTTCTTCGTCATATCTAAGCATTTCACCGCTACACGACGAGTTCCGCCGGCGTTGCGCGCACTCAAGTGGGGCAGTTCGCGCTGCAGTGCAGACGTTGGGCGCCTCCATTTCACAACCCGCTTACCTCACGGCCTACGCTCCCTTTCAACCCAATACATCCGCATAACGCCCCGACCTTCC
+
BBBBBFF>AFBBGGCFEEEEFGEGHGGHHHHHGGEEEGFGHFEFEEFAEFG?FHGHHHHHEEEEGHFA@E@EGGHHHGGHHHHHHHBGGEGGEGHHHEEGGCHHF/BB<@BFGFAEG?ACG<@-<-CCCCFGF9B0;B0:?CA.9BFCBGGAFA/999B/;;A-::;.;ADAFF.AFFBBFFFB/:.:@@9..;BFFFA9ADADFFDCEFAEB/;///;9A.A.B//:;B..;..;;ABCA---9;.;FF
@M03896:38:000000000-B4D98:1:1102:7929:24706 2:N:0:181
CCTGTTCGATACCCGCGCTTTCGAGCTTCAGCGTCAGTTACGCTCCCGCCAGCTGCCTTCGCAATCGGGGTTCTTCGTCATATCTAAGCATTTCACCGCTACACGACGAGTTCCGCCGGCGTTGCGCGCACTCAAGTGGGGCAGTTCGCGCTGCAGTGCAGACGTTGGGCGCCTACATTTCACAACACGCTTACCTCACGGCCTACGCTCCCTTTAAACCCAATACATCCGGATAACGCCCGGACCTTCC
+
BBBBBFFBBFBBGG?EEEEAFGEGHGGHHHHHGGGGGHGHGFEFFGF1EECAFHHHHHHHHGEFGHG1/>EEGHGHHHGHHH4FHF4FF3FGGHHHHGEGGCGGF/CCCBEFHHDDGCCGC@D-<AD?C@@@//;;BB0CBD@E/;FFGGGBBFBB;FBBBFA-AA9.;?B?BFFFBFBFFEF/BDEEABDF9BBBF/A..-9DFFA>FFFF.99/;/;BD?F.B//9F/AB.9A/FD@B9--9;@.9FF
@M03896:38:000000000-B4D98:1:1102:8456:26247 2:N:0:181
TATAGGACAATCCGTGACTCCTACCGCGGCTGCTGGCACACAATTACCATAACGGTGTCGTGTAAATCTCCGCGGGCGCCCCATCACTAAAAAAAAAAAAAGCAATACAGTAGGATCGGCTGAGGTAATCAAACAATAAAAAAAAATACTAAGAAATAAACGTGAAAGAAAAAGTATAACTGATCACGCTAGAACAAACTATGGACAAATGTCACACTGTTAAGTAACATATAAACAGACATACCTAGGTA
+
BBBAA@4BCFFFGGGFFFFGGGHHH2E2AEEGGHHB?GFBGDEGGEGHGD3FG?EBA?GDFEEG555D44311/////<>//<?BG2B?2?FB@DFFFC--..//00/00;00000/..-.-.:./00000000..00000;--9-.//////////////.....9//./.../////////////.....////...////////.://99///////9///9////////////./../////////9
@M03896:38:000000000-B4D98:1:1103:7610:8609 2:N:0:181
CCTGTTCGATACCCGCGCTTTCGAGCTTCAGCGTCAGTTACGCTCCCGCCAGCTGCCTTCGCAATCGGGGTTCTTCGTCATATCTAAGCATTTCACCGCTACACGACGAGTTCCGCCGGCGTTGCGCGCACTCAAGTGGGGCAGTTCGCGCTGCAGTGCAGACGTTGGGCGCCTACATTTCACAACACGCTTACCTCACGGCCTACGCTCCCTTTCAACCCAATACATCCGGACAACGCCCGGACCTCCC
+
ABAABFFBBFBBGGGEEEEAFGGGHFGHHHGHGGGEGHHHHFEFFGGEEEEEFFHFHHHHEEABEGAEE@>EGFHHHGFHGGHGHHFBFGGFGHHHHFGGGCGFA/B/<BEGGGGGDCDDG<C-.<CDGGGCB/99;B0:;A?A/;BEBAAFAFEBBFF/B/;9AAE?AFFFDD.B;;:BB/9BFAEF.;.A;9B/BFE;AFFFFFACAD.E./B//B9ADF.;;/;/BF.-;--.9-;DF---9;B/.;
@M03896:38:000000000-B4D98:1:1103:27393:10562 2:N:0:181
CCTGTTCGATACCCGCGCTTTCGCGCTTCAGCGTCAGTTACGCTCCCGCCAGCTGCCTTCGCAATCGGGGTTCTTCGTCATATCTACGCATTTCACCGCTACACGACGAGTTCCGCCGGCGTTGCGCGCACTCAAGTGGGGCAGTTCGCGCTGCAGTGCAGACGTTGGGCGCCTACATTTCACAACACGCTTACCTCACGGCCTACGCTCCCTTTACACCCACTAAATCCGGATAACGCCCTGACCTTCC
+
AAAAAFBAAFADGF1EEFECFGE0AE/EEHHGGEGEGH2AB/EFGEGEEE@EF1BFHHHHFE/B>FF?//EEEDGHEBEHH2BGHH1?E?ECHFHHHCCGCCFH//</>/EEFDCAC--<C@-;A-A-9AA@B//;0;09-:?9/0;.@@>@-AFFBFF/;BA;;-:A@F@?9-9-BB/BBBBF9A-;-9-A;FB/FFE-;>;-/BB;-9-;-9BB//9BA?-;9//9;BB---;/;-@-@=--;;//;:
@M03896:38:000000000-B4D98:1:1103:23016:10720 2:N:0:181
CCTGTTCGATACCCGCGCTTTCGAGCTTCAGCGTCAGTTACGCTCCCGCCAGCTGCCTTCGCAATCGGGGTTCTTCGTCATATCTAAGCATTTCACCGCTACACGACGAGTTCCGCCGGCGTTGCGCGCACTCAAGTGGGGCAGTTCGCGCTGCAGTGCCGACGTTGGGCGCCTCCATTTCACATCACGCTTCCCTCACGGCCTACGCTCCCTTTCAACCCACTAAATCCGGCTAACGCCCCGACCTCCCG
+
ABBBADBA4DABGGCE2AEAFGE2FEGHGHHGGGG2ADF5DFAFAEFEEEEAFFGGFHHHA?1BEGC1//EEFHHHHFFHFGGGHD4BF3BEBGBGHEGGD<BFB/<C//CCFB/AD@?CCCC@A-C?C?CG///9B909ACBDFB999?@B;F/FB;F/;@@BB..9-9-9=D.E./99BFF//;;/9.AE.;FB9.9ADBBDFF.-9:.;;//9//9.;EAA//9/99;---;BFDB?<----99/9;.
@M03896:38:000000000-B4D98:1:1103:22993:10724 2:N:0:181
CCTGTTCGATACCCGCGCTTTCGAGCTTCAGCGTCAGTTACGCTCCCGCCAGCTGCCTTCGCAATCGGGGTTCTTCGTCATATCTAAGCATTTCACCGCTACACGACGAGTTCCGCCGGCGTTGCGCGCACTCAAGTGGGGCAGTTCGCGCTGCAGTGCAGACGTTGGGCGCCTACATTTCACAACACGCTTACCTCACGGCCTACGCTCCCTTTAAACCCAATAAATCCGGATAACGCCCGGACCCTCC
+
ABBBAFFABFBDGGGEAEEEFGEGHFGHHHHHGGGEGHHHHGGGGFGEEEEEFHGHHHHHFECEEHFEE@EEGHHHHGGGHHGGHGDHEFHFGHGHHGGGGCFGA@B>B@CFGFDDFACDGGG?D@FCGGGGBBBBBB9.A:BAFFFGGGGFFFBF9FFBFFFFFF.A;FBA>DDFBFFFFFFFFDAE?@..;BB/BFFAFFFFFFABEDDE./9/99/BDE.:B/9/BF?BD.;;FFC>=---;;.;EF
@M03896:38:000000000-B4D98:1:1103:23714:10745 2:N:0:181
CCTGTTTGCTCCCCATGCTTTCGTACCTCAGCGTCAGTGTTAGGCCAGATGGCTGCCTTCGCCATCGGTATTCCTCCAGATCTCTACGCATTTCACCGCTACACCTGGAATTCTACCATCCTCTCCCACACTCTAGCTAACCAGTATCGAATGCAATTCCCAAGTTAAGCTCGGGGATTTCACATCCGACTCAATTAGCCGCCTACGCACGCTTTACGCCCAGTAAATCCGATTAACGCTCGCACCCT
+
ABBBAFFFFFFFGGGGFGGGGGGGHHGHHHHHGGGFGHHHHHFGGGEG2FEGFGFEHHGHFEFEFHEEEGFHHHHHGHHHGHHHHHHGGGGGHHEHHGGGGEDGHHGHHHHHHHGHFHHGHFHHHHHFHGGHHFGDGFBGGHHE<@FHFGCGGFGFFGHHHG0FF<1<?FHHG?@D-<CGFHHHGHC..ADAC/CCFBFHGGGGGGEDDD?D.CGFGE?@FF.;/B/;FF...9:999-AD--;9;A.
@M03896:38:000000000-B4D98:1:1103:24426:15442 2:N:0:181
CCTGTTCGATACCCGCGCTTTCGAGCTTCAGCGTCAGTTACGCTCCCGCCAGCTGCCTTCGCAATCGGGGTTCTTCGTCATATCTAAGCATTTCACCGCTACACGACGAGTTCCGCCGGCGTTGCGCGCACTCAAGTGGGGCAGTTCGCGCTGCAGTGCAGACGTTGGGCGCCTACATTTCACAACACGCTTACCTCACGGCCTACGCTCCCTTTCAACCCAATAAATCCGGATAACGCCCGGACCTTCC
+
BBBBBFFBBFABGGGEEFEAFGEFFFEHHGFHGGGGGHGHHGGEFEGEGGE0FHFFGHFHEEAFEHF1@EEFGGFHHFGHHHFGGG4GFBFFFHFFHFGGGCFHGC@B?/CFHF?DG<ACC<A-A-@CFGGGBB/00;9.9C@.FFFGGCGFADFFBFFFFFFA99;9@A;B>FFFFFFFFFFFFFEF.@AAAFF/BBFAFDCBFFDFFFFF.////;BFDF?BF/;;BFA-.:.BF.9@B--;9;.9FF
@M03896:38:000000000-B4D98:1:1103:16954:15766 2:N:0:181
CCTGTTTGCTCCCCACGCTTTCGCACCTCAGTGTCAGTATCAGTCCAGGTGGTCGCCTTCGCCACTGGTGTTCCTTCCTATATCTACGCATTTCACCGCTACACAGGAAATTCCACCACCCTCTACCGTACTCTAGCTTGCCAGTTTTGGATGCAGTTCCCAGGTTGAGCCCGGGGCTTTCACATCCAACTTAACAAACCACCTACGCGCGCTTTACGCCCAGTAATTCCGATTAACGCTTGCACCCTCT
+
BBBBBFFFFFFFGEGGGEEFFGGEEGGHHHHHHHHHGH5GGHHHGFBGHGBCFFEEGGGHGFFEGHEF5FHEGHGGHGGHHHHHHHGGGGGGHHHHHGGGGEFGF0?GFHHHHHFFGHHGGEHHGHFC?GFHHFHGGGF2FGHF2FGHEDGHFFGHGGHHHHFF<>0>GGHGFGFGGGGHGFFGHHGCBGHGGFFFFAEGEGEGGF.?DGFF>D.9FADDFF.9BF//FFFAD.AF;.9.AA9;;BFFF.
@M03896:38:000000000-B4D98:1:1103:28490:19601 2:N:0:181
CCTGTTTGCTCCCCACGCTATCGCACCTGCGCGTCAGTCTTCGCCCCGGGCGCCGCCTTCTCCACCGCTATTCCTCCAGATCTCTACGCATTTCACCGCTACACCTGGAATTCTACCCCCCTCCACGAGAACCAATCTCGCCAGCATCAGTTGCCGTTCCCAGGTCGAGCCACGGGATTTCACATCTCACATAACAAACCGCCGACGTGCGCTTTACGCCCAGTAATTCCGATTAACGCTTGCACCCTCCG
+
>A11>BF1B3BCF11AEEE0EFFEGGEG0000/E//BGE12BF/BE/////>/>E@EF>B1>BBCF///>/BBD2>0011BB2FFDG/>B?/FDFEG//CG?10?G000<D1?<=1DGA<-<A./<.--../...//00;;A?9.9;C000;CB0-;CB/0;0.;/;-@-=/----A-/;///B/99/:B//9//9/9-A-;>--;----@@=--//9-=@--/;//BFFB-9-;9;---9-;:/99-:9-
@M03896:38:000000000-B4D98:1:1103:7670:21013 2:N:0:181
CCTGTTTGCTCCCCACGCTTTCGCACCTCAGCGTCAGTCTTCGTCCAGGGTGCCGCCTTCGCCACCGGTATTCCTCCAGATCTCTACGCATTTCACCGCTACACCTGGAATTCTACCCCCCTCTACGACACTCCAGCTTGCCAGTATCAGATGCAGTTCCCAGCTTGAGCCCGGGGATTTCACATCTCACTTAACATACCGCCTGCGTGCGCCTTACGACCAGTCATTCCGTCTAACTCTTGCACCCTCC
+
AA@AAFD1BDFFFEFE1EAEAAABAEE00BBBBAAABBFGFHFFEC?F0/0/AGEEEBEG?AE/EG//>>F@GFDFG0BBFFBGHHGFE?/?BFBGFCE?E@1GFGB001<FFGGGHFHGGGFFDHEC/>>G<0>1<110>>F00=0=<00<0D000==GH00.0:/::GCE-:-9-.99;0C000000F0F00B;09;B.-9A-;;9-A-@---/:9--;@-9////B9//-99BF/://9//::B-EB
@M03896:38:000000000-B4D98:1:1103:7680:21029 2:N:0:181
CCTGTTTGCTCCCCACGCTTTCGCACCTGAGCGTCAGTCTTCGTCCAGGGGGCCGCCTTCGCCACCGGTATTCCTCCAGATCTCTACGCATTTCACCGCTACACCTGGAATTCTACCCCCCTCTACGAGACTCCAGCTTGCCAGTATCAGATGCAGTTCCCAGGTTGAGCCCGGGGATTTCACATCTCACTTAACAAACCGCCTGCGTGCGCTTTACGCCCAGTACTTCCCATTAACCCCTGCACCCTCC
+
ABBBAFFFFFFFGGFGEEEAFFEEGGGGBGHHC?EEEHHHHGGGEE1BGF0AAEEEGGGHEEEEGHE>>EEGHHHHHBGFHGHHHHHAEEEGHGGHH?CG<B?FGFCAFBGGHHGHHHHGGGGHBGGA.<AGB/<<<G0<CGG:00;CG;:CGFBGCCHHHHB::09/;;9A-?A?@9:FFFG0BF///;9B//;//.;E@DFFFF@9.9;;-..:9..@DD.99:9/BF.:/9/;B/:.9.:9/BDEED
@M03896:38:000000000-B4D98:1:1103:9978:27170 2:N:0:181
CCTGTTTGCTCCCCACGCTTTCGCACCTGAGCGTCAGTCTTCGTCCAGGGGGCCGCCTTCGCCACCGGTATTCCTCCAGATCTCTACGCATTTCACCGCTACACCTGGAATTCTACCCCCCTCTACGAGACTCAAGCTTGCCAGTATCAGATGCAGTTCCCAGGTTGAGCCCGGGGATTTCACATCTGACTTAACAAACCGCCTGCGTGCGCTTTACGCCCAGTAATTCCGACTCACGCTTGCACCCTCC
+
ABBBBFFFFFFFGGFGEEEFFGFFCGGH3FHHGGGGGHHHGHHHFEDGGE?FEFEGGGGHHGGGGHEE>EFHHHHHHGHHHGHHHHHGGGGGHGFHHGGGGBDGHHHEFHHHHHHFHHHGGGGFHH.<>EEHCCG<GHD<CGHF0=CGFG0:CFBHH0GHGHFE::=9FFFGGFGG?AFGFFGGFFF//BFF:FBFFFFFCFFDFFF9DDFF-A.BFADAFFE/;/;/BF/A--.9;AF.A?:99BAAED
@M03896:38:000000000-B4D98:1:1104:19037:7933 2:N:0:181
CCTGTTTGCTCCCCACGCTTTCGCACCTCAGTGTCAGTATTAGTCCAGGTGGTCGCCTTCGCCACTGGTGTTCCTTCCTATATCTACGCATTTCACCGCTACACAGGAAATTCCACCACCCTCTACCATACTCTAGTCAGTCAGTTTTGAATGCAGTTCCCAGGTTGAGCCCGGGGATTTCACATCCAACTTAACAAACCACCTACGCGCGCTTTACGCCCAGTAATTCCGATTAACGCTTGCACCCTCT
+
BCBBBFFFFFFFGGGGEEEFFGFGGGGHHGGHHHHDGHHGHGGHHHGHHHFEEBAEEGGH1EDEFHEF@BBEHHHHHHFHHHHHHHHFEEFGHHHHHFEGGCGHHEGHHHHHGHHGHEGGGHHHHHHHGGGHHBD@FFD2FGGF2HHHHGHHHDDFFFGHHHE/<F0CFGHGC?C-AAFHHCGFGHFCFHHH0CCCGCHEEGGGGFCDCCADBAAFFAABFD.::B/BFFE..9ABF.@9..9:;:DFF/
@M03896:38:000000000-B4D98:1:1104:19024:7946 2:N:0:181
CCTGTTTGCTCCCCACGCTTTCGCACCTCAGTGTCAGTATTAGTCCAGGTGGTCGCCTTCGCCACTGGTGTTCCTTCCTATATCTACGCATTTCACCGCTACACAGGAAATTCCACCACCCTCTACCATACTCTAGTCAGTCAGTTTTGAATGCAGTTCCCAGGTTGAGCCCGGGGATTTCACATCCAACTTAACAAACCACCTACGCGCGCTCTACTCCCAGTAATTCCGATTCACGCTTGCACCCTCT
+
AAAAAFF4BBDCFEGECEGFF5AEEGGFHCHHGFADFGHHHHCGFDGFHHHEGBAAE1BG1EA1EG325?B>FG@GGG@BGHBGF4@?E>E?GEBGHEE//>BFG0/003FGFEGDGGGGE/?FFGHFFDF1GD?1@FD1@@FD>22>A/GH1<??11@@FGF/110<1>FF@C-<-<<000;CBGCB0CCG00;::.:EGG?FB/.=AB-9-..;B//9;./;;9//9:/...;/;.FAA.A/BF.AA.
@M03896:38:000000000-B4D98:1:1104:16361:8549 2:N:0:181
CCTGTTTGCTCCCCACGCTTTCGCACCTGAGCGTCAGTCTTCGTCCAGGGGGCCGCCTTCGCCACCGGTATTCCTCCAGATCTCTACGCATTTCACCGCTACACCTGGAATTCTACCCCCCTCTACGAGACTCAAGCTTGCCAGTATCAGATGCAGTTCCCAGGTTGAGCCCGGGGATTTCACATCTGACTTAACAAACCGCCTGCGTGCGCTTTACGCCCAGTAATTCCGATTAACGCTTGCACCCTCC
+
BBBBBFFCFFFFGGGGEEEFFGEFFGGHFFHHGGEEGHHHHHHHEEFHHEEGGGEFGGGHHEDEGHDEEEGHHHHHGGHHHHHHHGHGGEEG2GHHHGDGGCGHHFGF2FGHGHHHHHHGGGGHGHGA.<EHFG/<DGH/CGGB;CGCGC:CC0GG;GHHHHEFC99/BFFEFA-:AFGGFFGFFFF/BFFFFFBB/9EE=FFFEF9;;9-@-;9BFEDFFFF/9/;BBFF??DFFFFFBEFE9FFFFFF
@M03896:38:000000000-B4D98:1:1104:16343:8557 2:N:0:181
CCTGTTTGCTCCCCACGCTTTCGCACCTGAGCGTCAGTCTTCGTCCAGGGGGCCGCCTTCGCCACCGGTATTCCTCCAGATCTCTACGCATTTCACCGCTACACCTGGAATTCTACCCCCCTCTACGAGACTCAAGCTTGCCAGTCTCAGATGCAGTTCCCAGGTTGAGCCCGGGGATTTCACATCTGACTTACCAAACCGCCTGCGTGCGCTTTACGCCCAGTAATTCCGCTTAACTCTTGCACCCTCC
+
ABBAAFFFFFFFGGGGEEEFFGEEDGFHFFFFEFDFCGHHEGGHEFEGHE0EEEEEGGGHHGDEEHE@EFGHFFHHHFEFGGHGHHHGGEEF2FGGH/CCC@FGHGF?2?GGGGDGGGHGGGGG1GF..<<GF</<<C=/<G=0:0;CG;::C:CC0:CGHF0./;/;CFFEDF-A-;BBFFGFFFF/;FFBF/BFBFFFFFFFFFC;.9-99.9FFEF>B.99////::/.999/;/;/9;/:;;AEFF
@M03896:38:000000000-B4D98:1:1104:16941:9694 2:N:0:181
CCTGTTTGCTCCCCACGCTTTCGCACCTGAGCGTCAGTCTTCGTCCAGGGGGCCGCCTTCGCCACCGGTATTCCTCCAGATCTCTACGCATTTCACCGCTACACCTGGAATTCTACCCCCCTCTACGAGACTCAAGCTTGCCAGTATCAGATGCAGTTCCCAGGTTGAGCCCGGGGATTTCACATCTGACTTAACAAACCGCCTGCGTGCGCTTTACGCCCAGTAATTCCGATTAACGCTTGCACCCTCC
+
BBCCBFFFFFFFGGGGEEEFFGEEEGGFGHHHGGFGGHGHHHHHGGGHHEEGEFEEGGGHEEFGGHE>EGGHHHHHHGGEHGHHHHHGGEGGHHHHHFCFG@FHHHGAFGHHGHGFHHHGGGGHHHGDDEEHHBCDDHF/CHHC:;GGHFFHHCGF;CGHHHGE:99BFGFGGA?9DDGGGFGGFFF9BFFFFBBFFFFFFFFFFFFADA-D=AAFFEDDFDEF/FFFFFFFAAFFFFFA9AA/;FFFFF
@M03896:38:000000000-B4D98:1:1104:16944:9711 2:N:0:181
CCTGTTTGCTCCCCACGCTTTCGCACCTGAGCGTCAGTCTTCGTCCAGGGGGCCGCCTTCGCCACCGGTATTCCTCCAGATCTCTACGCATTTCACCGCTACACCTGGAATTCTACCCCCCTCTACGAGACTCAAGCTTGCCCGTATCAGCTGCAGTTCCCAGGTTGAGCCCGGGGATTTCACATCTCACTTAACACACCGCCTGCGTGCGCTTGACGCCCAGTAATTCCTATCAACGCCTGCCCCCTCC
+
BBBBAFFFFFFFGGFE2EAFFGAEEGGFCFBFEEEEGHGHHHFGEGEHHG?EEE>EGGGGAEEEEHA>>>FGHHHHHFFGGGHHHFHFE?EEFHDGHFBCCB?GHFCC22GFFGDFGHHGGGGH<F>...<DC0G<<GF/CG0.:-.:G00;/:;:::CFCB0./9/;/;FA9--;-ABFBBF;BFF//;B///99/.AD@ADAEFFA.;-9-;..;.99@.A9///;BF//9//;;;@-9..9A9--9:
@M03896:38:000000000-B4D98:1:1104:21393:9950 2:N:0:181
CCTGTTTGCTCCCCACGCTTTCGAGCCTCAGTGTCAGTTACAGGCCAGAGAGCCGCTTTCGCCACCGGTGTTCCTCCATATATCTACGCATTTCACCGCTACACATGGAATTCCACTCTCCTCTCCTGCACTCAAGTCTACCAGTTTCCAATGCATACAATGGTTGAGCCACTGCCTTTTACACCAGACTTAATAAACCACCTGCGCTCGCTTTACGCCCACTACATCCGGACAACCCTCCGGACCTACG
+
ABBABFFCDFFFGGGGAEEFFGFFFEGHHFGHHHFFHHHHGFABFECFHG2BFGEE?EFH1ED1EH?>0>EEFHHHF2FGHHHHHHHGGGEGHHHHHEEGGGFHH3GC3?GGGHFGFHHHHHHHHHHFFFHHF01@@@F>FG<11?FGH1?GG?11?F<1<<<=D.01CGHHFHFGGBDHH0=GFC..</;0;;C;GHHGEGGHH-9AD:A9AGGB.;A?C.C//;B/F.-.@9.999.;..-9;B./:.
@M03896:38:000000000-B4D98:1:1104:21410:9957 2:N:0:181
CCTGTTTGCTCCCCACGCTTTCGAGCCTCAGTGTCAGTTACAGGCCAGAGAGCCGCTTTCGCCACCGGTGTTCCTCCATATATCTACGCATTTCACCGCTACACATGGAATTCCACTCTCCTCTCCTGCACTCAAGTCTACCAGTTTCCACTGCATACACTGGTTGAGCCACTGCCTTTTACACCAGCCTTAATACACCACCTGCGCTCGCTTTACGCCCAATAATTCCGTACAACCCTCCCGACCTACG
+
ABBAAFFCDFFFGGGEAEEFFGE2FEGHHCFHHHF55DFEFFABAFCFGG21FF0AE1FGEEDEEHB>>>>BFHHHHGGFFHFHHFHGEEEEHGFGH?EEEEFG3??0G3BFGF4FFHHHHHHHHHH1F@FGG011>@D2FGG111?FGF1F11?1??11=<0>1<01>FFFFGHHGBHGF<0DG.<.</<00;00;;/.;E./C---C-;..90=..9;;./00/;;;/:.A./;.9.A9...;;;/;.
@M03896:38:000000000-B4D98:1:1104:21392:9968 2:N:0:181
CCTGTTTGCTCCCCACGCTTTCGAGCCTCAGTGTCAGTTACAGGCCAGAGAGCCGCTTTCGCCACCGGTGTTCCTCCATATATCTACGCATTTCACCGCTACACATGGAATTCCACTCTCCTCTCCTGCACTCAAGTCTACCAGTTTCCAATGCATACAATGGTTGAGCCACTGCCTTTTACACCAGACTTAATAAACCACCTGCGCTCGCTTTACGCCCAATACATCCGGACAACCCTCGCGACCTACGT
+
ABBBBFFFFFFFGGGGAEEAFGEEFFGHHGGHHHFAFHHFFFABFFEGHHBEGFAEAAFH?EDEEHB0>>FFHGHHHCFGGFHHHHHFGEFGHHHHHEEGE@BGFGDEC?GGHHGGGHHHHHHHHHHCGGHHH0<<@@G2@GF<1FGGHGGFG<?1<D111GB==.0<FGHGGHHHH0GHG<=GHCC.<<::;CCGGGHHEE.CGABBF?B?AAFF;A@@.9/9/9FFFA-A@9FF9;9A----;;9BB..
@M03896:38:000000000-B4D98:1:1104:10070:11696 2:N:0:181
CCTGTTTGCTCCCCACGCTTTCGCACCTGAGCGTCAGTCTTCGTCCAGGGGGCCGCCTTCGCCACCGGTATTCCTCCAGATCTCTACGCATTTCACCGCTACACCTGGAATTCTACCCCCCTCTACGACACTCCAGCTTGCCAGTATCAGATGCAGTTCCCAGGTTGAGCCCGGGGATTTCACATCTCACTTAACAAACCGCCTGCGTGCGCTTTACGCCCAGCAATTCCGCTTAACTCTTCCACCCTCC
+
ABAAAFFFFFFFGGGGEEEEFGEEEGGH3BFFEGEEFHHHHHHHGG?E310EAEEFEFGHAEDEGHE/>EFGHHHHGBEGFGGHH4FFEEEEGGHHHDCGGC<FHHB0CFGHGHDDGHHGGGGHFH.<.<AC<//<<C0<<C:0:0<C:;0;:;C0;CGHHE0./0;/;FGG-;9--99CBBFBFFF/;BFB//;//;AE=ACDAA-:99-B-:.;B.:@BD?.;9/;;F/;A.9BF/;/9/9/;FFEFF
@M03896:38:000000000-B4D98:1:1104:10085:11707 2:N:0:181
CCTGTTTGCTCCCCACGCTTTCGCACCTGAGCGTCAGTCTTCGTCCAGGGGGCCGCCTTCGCCACCGGTATTCCTCCCGATCTCTACGCATTTCACCGCTCCACCTGGAATTCTACCCCCCTCTCCGACACTCAAGCTTGCCACTATCAGATGCCGTTCCCACCTTTAGCCCCGGTCTTTCACATCTTCCTTACCACACCGCCTGCGTGCGCTTTCCGCCCAGTCATTCCGCTTAACTCTTCCCCCCTCC
+
AA>A1DD1@DDFAEFAAEEEEF0EAAEH0BBFCAAE/FGHDHEFEE/B0//AAE>EEGGHEECAEF//>EAFGFHHH///>EFFF2F/B?CC2FFFHC@C//CFGHC<01???F1?FGECC-.<0<.--<A<G//:::0/.C;0/::;;<0;;09-9;;FFC...0000;C9.----9:/9FB/999//;BBB/9F/-;A;@--;--;;9-9;-9//--;@B-///9;F//;:-9/;/;////--9@9;:
@M03896:38:000000000-B4D98:1:1104:10062:11711 2:N:0:181
CCTGTTTGCTCCCCACGCTTTCGCACCTGAGCGTCAGTCTTCGTCCAGGGGGCCGCCTTCGCCACCGGTATTCCTCCAGATCTCTACGCATTTCACCGCTACACCTGGAATTCTACCCCCCTCTCCGCCACTCCAGCTTGCCAGCATCAGATGCAGTTCCCACGTTGAGCCCGGGGATTTCACATCTCACTTACCAAACCGCCTGCGTGCGCTTTCCGCCCAGCACTTCCGATTAACGCTTGCACCCTCT
+
AAAAAFFBDBFFGFFEAEEFFGEEEEGG3FGGGDAAA5FGFH2FEE1BB10AAE>EEEEH1EDAEH>>>EEGGHDGF0BF3FGHHHGFG/E<2FFGG/BBC@?GF?0FC1FCFFBFGHHGGGDF0><..-<CCCC/<C0/<CC:./;:;;:;;00;:;CGH0.99..:/CFG--;9-A/9F/B/9FF/BFFF//9//:9A-@BF9.-..;-;-.9/9;.9>...../;;BD.9.:;BA@..A99;/;EF.
@M03896:38:000000000-B4D98:1:1104:21754:11794 2:N:0:181
CCTGTTTGCTCCCCACGCTTTCGCACCTGAGCGTCAGTCTTCGTCCAGGGGGCCGCCTTCGCCACCGGTATTCCTCCAGATCTCTACGCATTTCACCGCTACACCTGGAATTCTACCCCCCTCTACGAGACTCAAGCTTGCCAGTATCAGATGCAGTTCCCAGGTTGAGCCCGGGGATTTCACATCTCACTTAACAAACCGCCTGCGTGCGCTTTACGCCCAGTAATTCCGATTAACGCTTGCACCCTCC
+
ABBAAFF4FFFFFEFEEEEFFGEECFGHHAGHEGGEGHHHHHHHEE?GHG0FAEEGFGGHHDEFGGE>>EFGHGHHHGHHHHFHHGHFEEFFHHHHHGDGGCGGHHFCFFFGGGBHHHHGGGGFBGGD.CEHF0/<DFD<CGD00=CCCC0;CG0<;GHFC0C;:0/9BFFE?:@9AE/CFFFFFFF/;BFBFBB;BFEFFFFFFF9ADDCF-AABF.;9@DA9;/;/;99A99;/B.@...:99FDAEA
@M03896:38:000000000-B4D98:1:1104:21736:11798 2:N:0:181
CCTGTTTGCTCCCCACGCTTTCGCACCTGAGCGTCAGTCTTCGTCCAGGGGGCCGCCTTCGCCACCGGTATTCCTCCAGATCTCTACGCATTTCACCGCTCCACCTGGAATTCTACCCCCCTCTACGAGACTCAACCTTGCCAGTATCAGATGCAGTTCCCAGGTTGAGCCCGGGGATTTCACATCTGACTTAACAAACCGCCTGCGTGCGCCTGACGCCCAGTAATTCCGATAAAACCTACCACCCTCC
+
AAABAFFCFFFFGGGEAEAA2F2E?EGHC3GGEGDAGHGHFHHFAAA3GF0AAE0EEF?GAB?>EF1EE/F4FEFHH0EDFEFFHHHGE<??2B2FGA@//?GHH0GFBGHBFDFFHHHGCCGGFHFC.CEGFGH/CGG0CGD00CGBGCC00CB0;;GHGHG.C0;:CFGEB@@BGAFEFFG0BFF/;BBFB///99AE-@?.9.;999--.;..;..@@..;FB//B//;:-9B//9///.9;AA.9.
@M03896:38:000000000-B4D98:1:1104:9201:14060 2:N:0:181
CCTGTTCGCTCCCCACACTTTCGCTCCTCAGCGTCAGGTAATGCCCAGAGAACCGCCTTCGCCACCGGTGTTCCTCCTGATATCTGCGCATTTCACCGCTACACCAGGAATTCCGTTCTCCCCTGCATACCTCTAGTCTGCCCGTATCGGAAGCAGGCACGGGGTTAAGCCCCGTGTTTTCACTCCCCACGCGACACACCGCCTACGAGCCCTTTACGCCCAATAATTCCGGACAACGCTCCGACCCTAC
+
ABBBAFFADBBBGGGGGEFFGGEFGHGHHHHHGGFGGHGHHHHHHHHGFECGHHEGGGGHEEFGGHA>>>BEGHGHHGHGHHHHHHHEEEFEHHHHHGEGGCGHHHG/FBGHHGHCCGFHHHGHGHFFGHHHHFB<FGB1FHHA-<FFC>.<C<</<<CGGC--::.;CCHHGGCAGA9FFFFFFFE.;CFD99;;-;DFFFFFDF;AABFF.9/9B99@CDF.;//9BFBBD@-9EFD9D..;@FFB.A
@M03896:38:000000000-B4D98:1:1104:27733:14323 2:N:0:181
CCTGTTTGCTCCCCACGCTTTCGCACCTCAGGGTCAGTATTAGTCCAGGTGGTCGCCTTCGCCACTGGTGTTCCTTCCTATATCTACGCATTTCACCGCTACACCTGAAATTCCACCACCCTCTACCATACTCTCGTCAGTCAGTTTCGAATGCAGTTCCCACCTTCATCCCGGCGATTTCACATCCAACTTAACAAACCACCTACGCGCGCATTACGCTCATTACTTCCTCTTACCTACTGCACCCTCC
+
?AAA3BDBFBDFGGGGCEECEGDEFEEGHGE32FEGAGFGFFGHFFDGHFG1EFAEG1BG1EE1EB3252?BFG55DE3EGHEFEGGFGGEDGFBGG?>EEEGB?33B3?BBFGF?GAGFD/?FBG1CDBGHG21/??F/@F1@<1F1/FFH1?11?1@DFF0.011<1<F.<---:;.:0;C0CCG00C/G:C;90.999EGG/9.9-;-9-..:/.9.9.//////;B////////9//9;/99D.;.
@M03896:38:000000000-B4D98:1:1104:27731:14342 2:N:0:181
CCTGTTTGCTCCCCACGCTTTCGCACCTCAGTGTCAGTATTAGTCCAGGTGGTCGCCTTCGCCACTGGTGTTCCTTCCTATATCTACGCATTTCACCGCTACACAGGAAATTCCACCACCCTCTACCATACTCTAGTCAGTCAGTTTTGAATGCAGTTCCCAGGTTGAGCCCGGGGATTTCACATCCAACTTAACAAACCACCTACGCGCGCTTTACGCCCAGTACTTCCGATTAACGCTTGCACCCT
+
ABBBAFFFFFFFGGGGEEEFGGEEEGGHHCGDGHHHHHHHHHHHHFEGHHHEGGEEFGGHAEAEEGFGDGHGHHHHHHDFHGHHHHHFGAFGHHHHHGFGGCFGFFGHHHHHHHFFGFHGEAGHHHHHFGHHHHFFGFGFFGFF2FGHFEFHHGFF?FGHHF1/<D<GFGHGG-@D@DFHHFHHHHGGFGGGGBCCF:CEGGGGGGDFDGAFFD.BFFFFFFEFF/;/FFDDDDDBFAAD?EFFFFDF
@M03896:38:000000000-B4D98:1:1104:7644:14343 2:N:0:181
CCTGTTTGCTCCCCACGCTTTCGCACCTGAGCGTCAGTCTTCGTCCAGGGGGCTGCCTTCGCCACCGGTATTCCTCCAGATCTCTACGCATTTCACCGCTACACCTGGAATTCTACCCCCCTCTACGAGACTCAAGCTTGCCAGTATCAGATGCAGTTCCCAGGTTGAGCCCGGGGATTTCACATCTGACTTAACAAACCGCCTGCGTGCGCTTTACGCCCAGTAATTCCGATTAACGCTTGCACCCTCC
+
ABBBAFFFFFFFGGGGEEEFFGEFGGGHFFHHGGGGFHHHHHHHGGDHH?EGEFEGHHHHFEEEGH?EEEGHHHHHGFGHHHHHHHHGGEGGHHHHH?EGGCFGGHHGFGFHHHHGHHHGGGGHHHFA<DEHF1F>FFB<CGGC<0DDG0<GFDDGFCGGHF0::::CCFHGCF??9ABBCFGFGGG9BFFFF0BCF?EFDFFFFA@9.A@DD.ABB9ABFFEFB/;FFF/A9ADBB?B?;E9/:FF.AD
@M03896:38:000000000-B4D98:1:1104:7175:14786 2:N:0:181
CCTGTTTGATACCCACACTTTCGAGCATCAGTGTCAGTTGCAGTCCAGTGAGCTGCCTTCGCAATCGGAGTTCTTCGTGATATCTAAGCATTTCACCGCTACACCACGAATTCCGCCCACCTCTACTGTACTCAAGACACGCAGTTTCAACTGCAATTTTACGGTTGAGCCGCAAACTTTCACAACTGACTTACATGTCCACCTACGCTCCCTTTAAACCCAATAAATCCGGATAACGCTCGGATCCTCC
+
ABBBBFFFFFFFGGFECEFFGGFCGFEHHHHHFHHFHGFFGGHHGGEGDGBFGHEGHHHHHE?EEHFAEEEGHHHHHGGHHHFHHHGHHHHHFHFHHEGGGGFHHHHFGGHHHGGEGGGGGHHHGHHGFHHHF3F2FCGHDGG@?DFGHGHGHF<GD<DDHF?/?.<<GHH-CGCGHHFGHFHGHGH:CGFHHHHFFCHFGHHHFHDGGGGGBBBFFGGGGE.:0C99CFABADFFFFF?D@-99-BFFF
@M03896:38:000000000-B4D98:1:1104:13362:23624 2:N:0:181
CCTGTTTGCTCCCCACGCTTTCGCACCTGAGCGTCAGTCTTCGTCCAGGGGGCCGCCTTCGCCACCGGTATTCCTCCAGATCTCTACGCATTTCACCGCTACACCTGGAATTCTACCCCCCTCTACGAGACTCAAGCTTGCCAGTATCAGATGCAGTTCCCAGGTTGAGCCCGGGGATTTCACATCTGACTTAACAAACCGCCTGCGTGCGCTTTACGCCCAGTAATTCCGATTAACGCTTGCACCCTCC
+
ABBBBFFFFFFFGGGGEEEFFGEGGGGHAAGFEFEEGHGHHHHHGGEHG?0EEEEGGGGHEEEFGHEEEGGHHHHHHFGGHFGHHHHFGEFGHHHHHFDGCCGHHGF0FGHFGHHHHHHGGGGHDGFGADEHFCG<<CF<GHGC:0CCG0<CGC:C;CGHHHB::099BFFGFAFG?AFGGFFFFFF/BFFFFBFFFFFFFFFFEEF:DDBC;AAFFFFFFFF/BBBFFFB.::DBF?@9:EE9FFFFFF
@M03896:38:000000000-B4D98:1:1104:18393:28881 2:N:0:181
CCTGTTCGATACCCGCGCTTTCGAGCTTCAGCGTCAGTTACGCTCCCGCCAGCTGCCTTCGCAATCGGGGTTCTTCGTCATATCTAAGCATTTCACCGCTACACGCCGAGTTCCGCCGGCGTTGCGCGCACTCAAGTGGGGCAGTTCGCGCTGCAGTGCCGACGTTGGGCGCCTACATTTCACAACACGCTTACCTCACGGCCTACGCTCCCTCTACACCCAATAAATCCGTATAACGCCCGGACCTTCC
+
AAAAAFFAAFADGGAEAEEAFGA0BBEGGFFGGGGE?GGHEBE/EEFBEEAAFGBGGFGGGEEEEG??/>/>BFGHGGGHFHFGHGB>F<>GDGFGHAEGG@DG//<>>>FFFF<?E>>A@@C-<-:;:;CGFB/0090.9C-.C0C;;9@;@;/9;9B/9@9@;9--;9=>@A-BFBBBB/FBFBAFB>B--FFFFBE;A@@BFF-@ABBE--9;/:-9AEEF///9;;---;//B-@=@--99@99:B
@M03896:38:000000000-B4D98:1:1104:18406:28897 2:N:0:181
CCTGTTCGATACCCGCGCTTTCGAGCTTCAGCGTCAGTTACGCTCCCGCCAGCTGCCTTCGCAATCGGGGTTCTTCGTCATATCTAAGCATTTCACCGCTACACGACGAGTTCCGCCGGCGTTGCGCGCACTCAAGTGCGGCAGTTCGCGCTGCAGTGCCGACGTTGGGCGCCTACATTTCACAACACGCTTACCTCACGGCCTACGCTCCCTTTCAACCCAATACATCCGGCTCACGCCCGGCCCTTCC
+
AAAA>FFA1DADGGGEEEAAFGEAGEEGHFGHGGGCEHGHHGGFGCFEGCEEFHGHHHFGEE?EEGF/EE>>GHFHHGGHFFGHHH1>F1BBDFGHHEEG@@BB/<CCCCFAGF?EC@-@?<CC<ACGGCGGF/B0;F0-9A??9CFF@@?@?A9/:BFB@-9=@AA-@A@?@FFFFFFFFFBBFFEA9@9A-BFBBFEEF<?FFFB@FBB?F///;FB9:AA-9B/;BF----:/BEFF@;?-9>-9;F
@M03896:38:000000000-B4D98:1:1105:16052:11485 2:N:0:181
CCTGTTTGATCCCCACGCTTTCGTGCCTCAGCGTCAATGTTCGTTTAGCCTGCTGCCTTCGCAATTGTTGTTCTATGTCATATCTAAGCATTTCACCGCTACCTGACATATTCCGCAAACCTCATCGATATTCAAGATATATAGTATCAATGGCAGTTTCGGAGTTAAGCTCCAAGATTTCACCACTCACTTACATACCCGCCTACGCACCCTTTAAACCCAGTCAATCCTGATAACGCTTGCACCCTCC
+
ABAAAFF4DDFFGGGEEEECFGGHDFHHH3GGGGDG2FHF5FEEFFAFHHFBFG3GHHHHEEEEEG355?FFGF5DDDGFGFDGGGFBG3FFHHHHH>EEGG1B3FBB4BGFHF3ECCEHGHHH3BFBCGGHG2DFFDFHGFHFD@G@>2@>1BB/CF?BGC//?FDFDHFFHF<1<FHGD1>FGCG/<<DG0<<G<D<GDGGFDF.C?@?A9/990;BFD.EB0;9;C/090;0;0CB..9://;AE?:
@M03896:38:000000000-B4D98:1:1105:16037:11500 2:N:0:181
CCTGTTTGATCCCCACGCTTTCGTGCCTCAGCGTCAATGTTCGTTTAGCCTGCTGCCTTCGCAATTGGTGTTCTATGTCATATCTAAGCATTTCACCGCTACATGACATATTCCGCAAACCTCAACGATATTCAAGATATATAGTATCAATGGCAGTTTCGGAGTTAAGCTCCAAGATTTCACCACTGACTTACATACCCGCCTACGCACCCTTTAAACCCAGTGAATCCGGATAACGCTTGCACCCTCCG
+
ABB@AFFBFFFFGGFFEFEAFGEEFFHHHHHHGFEGGHGGHHGFHGEGHHGGHHFHHHHHAEDAAFD3EFGEHHFHGHHHHHHHHHHHHBGHHHHHHGGGGCGBFEGDGGHHHGBECGGHGGHFCGFGGGFHF3FFGHFH2DFGGHHHGGHBGHHGHHHHGG??E01GGBGHGHHHHHBGHFHHHGG<DCHHGGFGFFFHGGGCDFD-.ABG./00;0CFFG?/BB0;CF.-;?.:B.;.;..9:9A.AD.
@M03896:38:000000000-B4D98:1:1105:16463:11821 2:N:0:181
CCTGTTCGATACCCGCGCTTTCGAGCTTCAGCGTCAGTTACGCTCCCGCCAGCTGCCTTCGCAATCGGGGTTCTTCGTCATATCTAAGCATTTCACCGCTACACGACGAGTTCCGCCGGCGTTGCGCGCACTCAAGTGGGGCAGTTCGCGCTGCAGTGCAGACGTTGGGCGCCTACATTTCACAACACGCTTACCTCACGGCCTACGCTCCCTTTAAACCCAATAAATCCGGATAACGCCCGGACCTTCC
+
BBBBBFFBBFBDGGGFEFEEFGF2GFGHHHHHGGGGGHHBDFGGFFGFGGGFFHFGHHHHEEDBEGF1@@EEGHHHHFGHHHDGHG4?G?GFGHGHHFGGGCFHF/BCDCGGHECEGAACGC@CDCFFGGGGG/;09909@ABAFFGGGGGFFFFFFFFBFFFA9A9AAAFCFFDFFBFFFFFFFF.ADF.9.BFBF/AEDFFDFFDCFF?A.///;BBFFF9B9BB9FF.-.;.9;?AFF;9;@DB9FF
@M03896:38:000000000-B4D98:1:1105:27231:12975 2:N:0:181
CCTGTTTGCTCCCCACGCTGTCGCGCCTCAGCGTCAGTAATGGACCAGCTCGCCGCCTTCGCCACCGGTGTTCTTCCCAATATCTACGAATTTCACCTCTACACTGGGAATTCCACGAGCCTCTTCCATCCTCAAGCAACCCAGTATCAAGCGCAGTCCCCAGGTTGAGCCCCGGAATTTCACGCCTGACTTGGGCCGCCGCCTACGCGCCCTTTACGCCCAGTAATTCCGAGCAACGCTAGCACCCTTC
+
BBBBAFFFFFFFGGGGEFE?AFFHEGGGFEGGGEEGGHHGGDBCFGEHHHGEGGEGGGGHEEDEEH?>/E?EFGHHGHFFFFHHFHHG/?GHHHHHHHHHHGFHGFFGFBHHGDFFB/>CDFHHHHHHBFGHB<F?<C0>FGGAFFGGGGGFADGDDCGFGH.:;:;//:CE.;-:?EFFFFGCFAF9BCFBB09CEAAD-@9DDF.-9;@F-9/BF?D9@.A9///;BFF.-9-BFAD...//:;9A/B
@M03896:38:000000000-B4D98:1:1105:27215:12983 2:N:0:181
CCTGTTTGCTCCCCACGCTGTCGCGCCTCAGCGTCAGTAATGGACCAGCTCGCCGCCTTCGCCACCGGTGTTCTTCCCAATATCTACGAATTTCACCTCTACACTGGGAATTCCACGAGCCTCTTCCACCCTCAAGCAACCCAGTATCAAGCGCAGTCCCCAGGTTGAGCCCAGGAATTTCACGCCTGACTTGGGCCGCCGCCTACGCGCCCTTTACGCCCAGTAATTCCGAGCAACGCTAGCCCCCTTC
+
BBBBBFFFFFFFGGFGEFEAEGFGAFGEFGFHGEFGGHFAEGBCGHHHHGFBEFEEGGGHAEEEGH?>>>?EFHHHHHHHHHHHHHHGGFHHHFGHHHHHHFEHHDFCFGHHGHFF/<@DGFHHHHHH1FEHC<G><C<GHGG.>1FDDG<D?DGA<GHHGG.:::/::CHE..9;9F9;FBBA?AC:/:0000.;C9@D@DFDFFFFFCFF-/9BF;ABBFF/9/9BFF/;-;@/AFF.:./BBDC-.;
@M03896:38:000000000-B4D98:1:1105:27240:12992 2:N:0:181
CCTGTTTGCTCCCCACGCTGTCGCGCCTCAGCGTCAGTCATGGACCAGCTCGCCGCCTTCGCCACCGGTGTTCTTCCCAATATCTACGAATTTCACCTCTACACTGGGAATTCCACGAGCCTCTTCCATCCTCCAGCAACCCCGTCTCCAGCGCAGTCCCCAGGTTCAGCCCAGGAATTTCACGCCTGACTTGGGCCGCCGCCTACGCGCCCTTTACGCCCAGTCATTCCGAGCACCGCTCGACCCCTCC
+
BBBBAFFFFFFFFEFFGGG?AF2FEGGGGBGGEEG?EG53DF3ABF1FGFBBEEAEGGEGAEDEEFE/>EEEFHHHHHHHGGFHHGHGE/?GHGFHHHHFFDBGD22?0BFGHFFD//<B<0FGHHHEHHHHE0<?<0<GCD.<>.GG0=CC@DCCDHHHH/:./;000;CD..9999BFG0;;FGF.;BF0099CA9BA9@CBDFF-=BB@-/;//A.9B.9://;/;F/.-99.A-@;---999AE.9
@M03896:38:000000000-B4D98:1:1105:27223:13004 2:N:0:181
CCTGTTTGCTCCCCACGCTGTCGCGCCTCAGCGTCAGTAATGGACCAGCTCGCCGCCTTCGCCACCGGTGTTCTTCCCAATATCTACGAATTTCACCTCTACACTGGGAATTCCACGCGCCTCTTCCATCCTCAAGCAACCCAGTATCAACCGCAGTCCCCACGTTGAGCCCCGGCATTTCACGCCTGACTTCGTCCCCCGCCTACGCGCCCTTTACGCCCAGTAATTCCGAGCAACGCTCACCCCCTCC
+
ABBBAFFBDFFFGGFFAAEAAFAGEEEEEFFGEEEEEGH55F53BGHCGGBBEAAEEGGG1EEFAGE///?EGGHHEFGHHHGHHHHG/FFFHGGHHGFHHFGH110?FGHFGGDF///><CD1FGHEFGGFDFG>1FFHHGGCCD0D0D/.<ACCEGHHHH.-::::9;BA.--9;AFGFBG..;...9/9/.9;:.;A-@BDDFAB-;@B-//;B;9@BB./:99BBF/.--9/;-;.A./;AB?;.9
@M03896:38:000000000-B4D98:1:1105:6638:13211 2:N:0:181
CCTGTTTGCTCCCCACGCTTTCGCACCTGAGCGTCAGTCTTCGTCCAGGGGGCCGCCTTCGCCACCGGTATTCCTCCAGATCTCTACGCATTTCACCGCTACACCTGGAATTCTACCCCCCTCTACGAGACTCCAGCTTGCCAGTATCAGATGCAGTTCCCAGGTTGAGCCCGGGGATTTCACATCTGACTTAACAAACCGCCTGCGTGCGCCTTACGCCCAGTAATTCCTATTAACGCTTGCACCCTCC
+
AAAAABD1BDFFGEGG?AAFAFAE0EEHBFFG?EEGGHFFGHGHAA/FC//EEE>EGGGH/B??EGE//>?>FFGGG>B1FHHGH2GFE/EEFFFGHCCC?@FHHHFF0F1FGH1<FG/CCGGHFG..<C<GB/C<CB0<<GG0:<C;0;;:;CC::CCH:G0./99CFFFE-?-A@9/0;0BGFFF/999/:/B9B-AE-=@-E----;99-9-9/--9@B-9//;BFF/:9//;;-@----;//;AAB
@M03896:38:000000000-B4D98:1:1105:6655:13215 2:N:0:181
CCTGTTTGCTCCCCACGCTTTCGCACCTGAGCGTCAGTCTTCGTCCAGGGGGCCGCCTTCGCCACCGGTATTCCTCCAGATCTCTACGCATTTCACCGCTACACCTGGAATTCTACCCCCCTCTACGAGACTCAAGCTTGCCAGTATCAGATGCAGTTCCCAGGTTGAGCCCGGGGATTTCACATCTCACTTAACAAACCGCCTGCGTGCGCTTTACGCCCAGTAATTCCGATTAACGCTTGCACCCTCC
+
BBBBBFFFFFFFGGGGEFEFFGEEGGGHFGFGEEEGGFHHFHGHGGDHHCECAFEEGGGHAEDEGHE/>EGGGHHHGFFHHGHHHFHGGEFGGGFHHFGGGCFHHHFCFGGGHHHFHHHGGGGHGHAD.<EHG0C0DCFCCHH00<=C<0;:CFHHCGHHHFGE:0;FFGGG-?-?-99FFBFFFFF/BFB/FBFFF?FE@CDDFFB:DDFF-;9BFAAAFF.;B/;BFFFBA?9FF.;.;.;/FFFEFF
@M03896:38:000000000-B4D98:1:1105:6640:13230 2:N:0:181
CCTGTTTGCTCCCCACGCTTTCGCACCTGAGCGTCAGTCTTCGTCCAGGGGGCCGCCTTCGCCACCGGTATTCCTCCAGATCTCTACGCATTTCACCGCTACACCTGGAATTCTACCCCCCTCTACGAGACTCCAGCTTGCCAGTATCAGATGCAGTTCCCAGGTTGAGCCCGGCGCTTTCACATCTCACTTAACACACCGCCTGCGTGCGCTTTACGCCCAGTAATTCCGATTAACGCTTGCACCCTCC
+
AAAAAFFFFFFFGGGG1EE0CGAEEGGHEGFGEEEECGGHBHGGEAEG0E/EEE>EEFGG/EEEEHA/>EFGHGHHHGFBGGHHH2BFEE/AGG2GH/BC/@FGHHFF01??FGGDGHGGGGGH1><...<DC/</CC0<<GD00:<;;00:0C00;:CGH0:./0;/9C/:;--;-99AFBF9FF9/9B:/B/F/99AB;@<AEF-:9A-;---/;-;9@--;////BB/-;--/9-;----/;;BAAA
@M03896:38:000000000-B4D98:1:1105:6662:13233 2:N:0:181
CCTGTTTGCTCCCCACGCTTTCGCACCTGAGCGTCAGTCTTCGTCCCGGGCGCCGCCTTCGCCACCGGTATTCCTCCAGATCTCTACGCATTTCACCGCTACACCTGGAATTCTACCCCCCTCTACGAGACTCAAGCTCGCCAGCATCAGATGCAGTTCCCAGGTTGAGCCCGGGGATTTCCCATCTCACTTACCAAACCGCCTGCTTGCGCTTTACGCCCAGTACTTCCGATTAACGCCTGCCCCCTCA
+
AAAA1DF1FBFFFEBE1EE0AFEE?EGH0BGFAEEECHEG2FHGEG/A////>>>EGGAGAE?EEF?//>/FFFFHF>B1FFGGHHH/E?CCDGBGFCBCCC?FCG0FBCGFHDFDDC/<CCFF1F>...<DB0/<<C0.:AC-.;;C:00<0B00CCFFGGB.90;//;CE99--9AF/B/B9FB;/9:99/9///-;A--;-;A///--;-;-//-;-;9-:/B;BF9--9-;/9-;9-AA--;@-A-
@M03896:38:000000000-B4D98:1:1105:11931:14923 2:N:0:181
CCTGTTTGCTCCCCACGCTTTCGCACATGAGCGTCAGTACATTCCCAAGGGGCTGCCTTCGCCTTCGGTATTCCTCCACATCTCTACGCATTTCACCGCTACACGTGGAATTCTACCCCTCCCTAAAGTACTCTAGCGACCCAGTATGAAATGCAATTCCCAGGTTAAGCCCGGGGCTTTCACACCTCACTTAAGTCACCGCCTGCGTGCCCTTTACGCCCAGCTATTCCGATTAACGCTCGCACCCTCC
+
BCBBBFFFFFFFGGGGEFEFGGGFGGGHFHHGFGGGGHGGFHHHHHFHHF?FEEEGHHHHEEGEEHFEEHGHHHHHHFHGHHHHHHHFFFGGHHGHHFGGGCFHGFGFGHHHHHHHHHHFGGGHHFD@>FHHHFF@FC?FGGHE1>FFGHHHHHGFFGHHGHFA<<=GBHHHD@@CGGHHFBFFFEGGGGGFFGFFFFGGGGGGGGDDFFEF;:FFFFDCFFF.;/;FFFFA.:9B;A>.AD9;@=DAEF
@M03896:38:000000000-B4D98:1:1105:3724:15264 2:N:0:181
CCTGTTTGCTCCCCACGCTTTCGCACCTGAGCGTCAGTCTTCGTCCAGGGGGCCGCCTTCGCCACCGGTATTCCTCCAGATCTCTACGCATTTCACCGCTACACCTGGAATTCTACCCCCCTCTACGACACTCAAGCTTGCCACTATCAGATGCAGTTCCCAGGTTGAGCCCGGGGATTTCACATCTCACTTAACAAACCGCCTGCGTGCGCTTTACGCCCAGTAATTCCGATTAACGCCTGCACCCTCC
+
ABAAAFFFFFFFGGGGEEEAFGEEDGGH3FGFEFFGEHHG5FGAEECGFG00AE>EEGGGAEFEEGE>>EFHHHHHH2FGHHHHHHHGFEFF2FGHHBDGGCFGHFB0CFGHGGHFFHHGGCFGFF>C.=AHG</<DG0/CCC0/:0;0<0:0;0000;CGG0.;9/99BFE---:-9F0F/F/BFF/;B/9//:BBFFF=ADAEF9.;A-@-.;BF..;BDEBBF/BFFFDA..BF9@-9.:.;BD.:D
@M03896:38:000000000-B4D98:1:1105:2476:16728 2:N:0:181
CCTGTTTGATCCCCACGCTTTCGTGCCTCAGCGTCAATGTTCGTTTAGCCTGCTGCCTTCGCAATTGGTGTTCTATGTCATATCTAAGCATTTCACCGCTACATGACATATTCCGCAAACCTCAACGATATTCAAGATATATAGTATCAATGGCAGTTTCGGAGTTAAGCTCCAAGATTTCACCACTGACTTACATACCCGCCTACGCACCCTTTAAACCCAGTGAATCCGGATAACGCTTGCACCCTCC
+
BBBBAFFFFFFFGGGFEEEFFGAFFFGGGGHHGGFEEFHFFFGGHGGGHHHGGGBFGHHHEEEEEFF3FFGEHHHGHHHHFHHHHGGDHFHHHHHHGEEGGGHFFFFBGEGGHFFEE?EFGFHFGGGFFGGFDBG3F2F@2>@DFFGHFFF2<FBGFF1?EA//?CGD1DGGGFF<CGHHH0=0GCG0DCHHHHHHFFFGGGGGGHCCDCDGGF0CBC:BC.A/0000CF9BDDFFF.ADE..BFFF?EF
@M03896:38:000000000-B4D98:1:1105:2477:16747 2:N:0:181
CCTGTTTGATCCCCACGCTTTCGTGCCTCAGCGTCAATGTTCGTTTAGCCTGCTGCCTTCGCAATTGGTGTTCTATGTCATATCTAAGCATTTCACCGCTACATGACATATTCCGCAAACCTCAACGATATTCAACATATATAGTATCAATGGCAGCTTCGGAGTTAAGCTCCAAGATTTCACCACTGACTTACATACCCGCCTACGCACCCTCTAAACCCAGTGAATCCGGATAACGCTTGCACCCTCC
+
AAA?>DFFBFFDGGGGEEECFGBAAFGFGCGGEEFDFF55AFGEHEEHHHHFGC3BGHHHHG1A1AA3D??AF5DGGFGFGHEGHHFFFBG4GGFGH>>@EEGF@FBDE3FFGHFEEEGFEBHBGH?E/FCGD?21B012@2@G>2@@F2F21F0?/0<?////.0>1FFGGGHGF0FGFGFF0<<C00GH0GHFH0:CCDCCDGF;-.-AEE.;B0;BBD?./:009;0.-.9.//D@9A..9:BFEEA
@M03896:38:000000000-B4D98:1:1105:8702:17101 2:N:0:181
CCTGTTTGCTCCCCACGCTTTCGCACCTGAGCGTCAGTCTTCGTCCAGGGCGCCGCCTTCGCCACCGCTATTCCTCCAGATCTCTACGCATTTCACCGCTACACCTGGAATTCCACCCCCCTCTACGAGACTCCAGCTTGCCAGCATCAGATGCAGTTCCCAGGTCGAGCCCGGGCATTTCCCATCTCACTTAACACACCGCCTGCGTGCGCTTTACGCCCAGTACTTCCGATTAACGCTTGCACCCTCC
+
AAAAAFFBFFFFGEBEEEF2FFFEEGGHB3AFEEGEGHFFCHHGEF1BE11A?EGGEGAB1>1??C?//>1BFDFFF2B3F?EFGHHCEEE?GGGGFECDGCGF?GB02??GHHFDFEGFFGG01F<...>00/</<C0<CG<C.<<C::0;GH0:CGHGCG0.;/;-;A;=--9-;/0;F09CFFB/;BBF//;//;DFFCFFAFC99A>B-.99F.AABDE/BBFFFFD9.:.9B9@.;.9;BFFFFF
@M03896:38:000000000-B4D98:1:1105:8712:17117 2:N:0:181
CCTGTTTGCTCCCCACGCTTTCGCACCTGAGCGTCAGTCTTCGTCCAGGGGGCCGCCTTCGCCACCGGTATTCCTCCAGATCTCTACGCATTTCACCGCTACACCTGGAATTCCACCCCCCTCTACGAGACTCAAGCTTGCCAGTATCAGATGCAGTTCCCAGGTTGAGCCCGGGGATTTCACATCTGACTTACCAAACCGCCTGCGTGCGCTTTACGCCCAGTAATTCCGATTAACGCTTGCACCCTCC
+
ABBBAFFCDFFFGGGFAEEFFGEEEGGG3FGHEGDGGFHHFHHHGDEHF?EEEE@FEEFH1EDEEH>/EEGHHHFHFBFGGGGHHHGGGEFGHHFHHDDGG@FFGGF001FCGHBGFGGGG@DHFF>...<DC0C0<C0<<GG0:0;:C0;GFHFG00CGGF0./0//;CFFA9?--;/CFBFFFFF//;F9B/BF/;AEBBBFFFB9.9-9-..;B.9-;.A/9FFF/F/.9../;.-.;..;;B;AED
@M03896:38:000000000-B4D98:1:1105:7710:21260 2:N:0:181
CCTGTTTGCTCCCCACGCTTTCGAGCCTCAACGTCAGTCATCGTCCAGTAAGCCGCCTTCGCCACTGGTGTTCCTCCCAATATCTACGCATTTCACCGCTACACTGGGAATTCCACTTACCTCTCCGACACTCTAGCTGCATAGTTTCCAAAGCAGTCCCGGGGTTGAGCCCCGGGCTTTCACTTCAGACTTACACAGCCGTCTACGCTCCCTTTACACCCAGTAAATCCGGATAACGCTTGCACCATAC
+
AAAABFFFFFFFGGGG?EEFFG?EEEE3FGEGEGGEDGG35DFFGEGFDGHFBG0EEGEHABE?E332@BB1BFDGHFHHFFFFF4B?EEEE@GGGHEE//EGHHEFCGGHHHHFFG1GHCFGDHH/BCDCECF11?F1FF11<?FDGHFHFFHHCFGHG-A-<AC@G/CGECD--@BECFGGGGG000CFE9CCFB.AA9;;9EFFBEDDFF/F/F/9BDA./;/;BFFA-.9.9B.;..9./;B./;B
@M03896:38:000000000-B4D98:1:1105:7719:21279 2:N:0:181
CCTGTTTGCTCCCCACGCTTTCGAGCCTCAACGTCAGTCATCGTCCAGTAAGCCGCCTTCGCCACTGGTGTTCCTCCCAATATCTACGCATTTCACCGCTACACTGGGAATTCCACTTACCTCTCCGACACTCTAGCTGCATAGTTTCCAAAGCAGTCCCGGGGTTGAGCCCCGGGCTTTCACTTCAGACTTACACAGCCGTCTACGCTCCCTTTACACCCAGTAAATCCGGATAACGCTTGCACCATAC
+
ABBBAFFFFFFFGGGGEFEFFGEGGGGHHGGHGGHAEHHHHHHHHGDHHFFGGGEEGEGG1EDFGG3B5BFEGGFHHGHHHHHHHHHGGFGEFGGHHEEGGEGHHGGHEFGHHHHGHHHHHHHHHHCCDCGFHDF<GHEHGBD11?GFG1?1<GBGHGHG->-<<-<CCGFEG@A@DGEGGEGGGGG0CFF9;FFF09AEA:BFFFABFFFFF//FF9BFDA.;//:/FFB-..ABF.@.9;9:BB.;BB
@M03896:38:000000000-B4D98:1:1105:7700:21281 2:N:0:181
CCTGTTTGCTCCCCACGCTTTCGAGCCTCAACGTCAGTCATCGTCCAGTAAGCCGCCTTCGCCACTGGTGTTCCTCCCAATATCTACGCATTTCACCGCTACACTGGGAATTCCACTTACCTCTCCGACACTCTAGCTGCATAGTTTCCAAAGCAGTCCCGGGGTTGAGCCCCGGGCTTTCACTTCACACTTACACAGCCGTCTACGCTCCCTTTACACCCAGTAAATCCGGATAACCCTTGCACCATAC
+
ABBBBFFFFFFFGGGGEFEFFGEGGFGFHHGGEGHGGHHHFHGHHGEFFG5FFGAEGGGHAEEEGGC2BGGEHHHHHGFHHHHHHFHGGAEFFGBGHEFEGEHHFFGEFFGCGHHGHFGHHHHGHHGGG?FHHHG?GHHH<1GB1@FFGFFFHHHFGCHHFF-A-<<::CHEFF-AGGGBFFGGGGF0;CFB0CFGBFGGG.B?EF9BEFFE.B//9/BFDF.;////;FABD.;9:/;9/./;BF9B/B
@M03896:38:000000000-B4D98:1:1105:17803:24370 2:N:0:181
CCTGTTTGCTCCCCACGCTTTCGAGCCTCAGCGTCAGTTACAGACCAGAGAGCCGCTTTCGCCACCGGTGTTCCTCCATATATCTACGCATTTCACCGCTACACATGGAATTCCACTCTCCCCTTCTGCACTCAAGTTAAACAGTTTCCAAAGCGTACTATGGTTAAGCCACAGCCTTTAACTTCAGACTTATCTAACCGCCTGCGCTCGCTTTACGCCCAATAAATCCGGATAACCCTCGGGACCTACG
+
ABAAAFFFFFFFGGGGEEEFFGEFGEFFHHGFEEEGGHHHGHFHHHHHFEEEGGAEEEFF?EFFGHE>>>FEGHHHHEFHGHHHHHHGGGGGHHHHHFFGGEGHHFDFBGHHHHGHGHHHHHGHHHH@FGHHF22<>F1?DGGF1?FFGGFGGFD.CACH1F1<F<=0DGGGCCHGGGHGGG:GHF;0;/:0CGFHFFH:9BACF:A@E-A.:CFG9AB@D.B//:BFFA-.A?/F/9.;-.;;;DFFF9
@M03896:38:000000000-B4D98:1:1105:17808:24388 2:N:0:181
CCTGTTTGCTCCCCACGCTTTCGAGCCTCAGCGTCAGTTACAGACCAGAGAGCCGCTTTCGCCACCGGTGTTCCTCCATATATCTACGCATTTCACCGCTACACATGGAATTCCACTCTCCCCTTCTGCACTCAAGTTCAACAGTTTCCAAAGCGCACTATGGTTAAGCCACAGCCTTTAACTTCAGACTTATCTAACCGCCTGCGCTCGCTTTACGCCCCATCAATCCGGCTCACCCTCGCGACCTACGT
+
ABBBAFFBFFFFGGGFAFFCFGDEGEGFHHHGEEEGEGHHFFFFGGHGHHBEGGEEAEFH1EECEGA>>/BEGEFGH1FGHHHHHHGCEDEEFGGHHGEEEEFGHGFCGFHHHHHFFHGHHHGHHHHGHFHHF0F12?1<?FG01?GHGFF1CGD->>@G1<00=0D0DCCGG<GE<C0:GC0;C000:/;CCGF000:-AB..9--;A-AA..;F.A;B-:B/9//;9.--;.;/...;----;@.BF.9
@M03896:38:000000000-B4D98:1:1105:11106:28151 2:N:0:181
CCTGTTTGCTCCCCACGCTTTCGCACCTGAGCGTCAGTCTTCGTCCAGGGGGCCGCCTTCGCCACCGGTATTCCTCCAGATCTCTACGCATTTCACCGCTACACCTGGAATTCTACCCCCCTCTACGAGACTCAAGCTTGCCAGTATCAGATGCAGTTCCCAGGTTGAGCCCGGGGATTTCACATCTGACTTAACAAACCGCCTGCGTGCGCTTTACGCCCAGTAATTCCGCTTAACGCTTACACCCTCC
+
AAAA>DFFFFFFGG4EAFEFFF2E2EEFFCCGGAEEFEHHHHHHGD?GFGEEEEEFGEGGEEDEEHC>>E/GHGGHHFGGHHHHGFFGGEEGHGGHHGGGCCBFGGBAFFGHHHFGHHHGGGGFFHGG??DHG<C<GF0/CGF00:0CGCCF00CG<:CGHHF.:9BFFGGFB?;-ACF0;BCFFFFF/BBFBBBFF?EE@@BFEF@;;A99;A./B9AB?AA/99//;BB....9;:@.../:/;:9:D
@M03896:38:000000000-B4D98:1:1105:11090:28163 2:N:0:181
CCTGTTTGCTCCCCACGCTTTCGCACCTGAGCGTCAGTCTACGTCCCGGGGGCCGCCTTCGCCACCGCTACTCCTCCTGTTCTCTACGCATTTCACCGCTACCCCTGGAATTCTACCCCCCTCTACGAGACTCCAGCTCGCCAGTATCAGATGCAGTTCCCAGGTTGAGCCCGGGGATCTCACATCTCACTCAACAAACCGCCTGCGTGCGCTTTACGCCCAGTAATTCCGATTAACGCTTGCACCCTCC
+
>AA?1DFF1DFFFA1ECEF0AEEG0AABG0010AA/EH1E21BBBA/AE//>/E/@EG/B///>?>///</BB11B<0B1B22B>>FFGC?CGDGFFCCA//00/F/.01><D11FBC.<--./0=<...:::/://0/:;@AA000;;00;0B00;9;B90B.90//:099-----;-;9/9;/BF/;B////;BE--:99>BE?---;9@=--/;E-@9;-;/9//;//:-9ABF----9-//99AAB
@M03896:38:000000000-B4D98:1:1105:11107:28172 2:N:0:181
CCTGTTTGCTCCCCACGCTTTCGCACCTGCGCGTCAGTCTTCGTCCAGGGGGCCGCCTTCGCCACCGGTACTCCTCCAGATCTCTACGCATTTCACCGCTACACCTGGAATTCTACCCCCCTCTACGAGACTCAAGCTTGCCAGCATCAGATGCAGTTCCCAGCTTGAGCCCCGGGATCTCCCATCTGACTTAACACACCGCCTGCGTGCGCTTTACGCCCAGTAATTCCGATTAACGCTTGCACCCTCC
+
AA>AAFFFFFFFFAFECEE2AEEF?EEGH22A?AE1EHHF5FG2A11AGD0EEEEEEEAFAE1??FE//E/BFF3FG0FBGFEGHHFFCDADFHHGF?CCGCGGFHB00CGFGDBFDCHCGCGCDGE?..CD00/CC:0;;GCF.:;;:00;CFGB0CFFFCB.00;9CBFA.-9-;A.;B/9B/:///;/9;/9//.9A;BBFFF-;:?-@@D.:B.;9>A:B/9B/;FF..;A/B.-.9..//;D.A?
@M03896:38:000000000-B4D98:1:1106:7614:4302 2:N:0:181
CCTGTTTGCTCCCCACGCTTTCGCACCTGAGCGTCAGTCTTCGTCCAGGGGGCCGCCTTCGCCACCGGTATTCCTCCAGATCTCTACGCATTTCACCGCTACACCTGGAATTCTACCCCCCTCTACGAGACTCAAGCTTGCCAGTATCAGATGCAGTTCCCAGGTTGAGCCCGGGGATTTCACATCTGACTTAACAAACCGCCTGCGTGCGCTTTACGCCCAGTAATTCCGATTAACGCTTGCACCCTCC
+
AAAAAFFCFFFFGGGGEEEAFGEEEGGHCGHHFGEAFHGHHHGHGGGHHDGGEFEGGGGH1EEEGH?>>EFGHHHHGHFEHGHHHHHGGEAEGHHHH<BDDCGHHHFFHHGHGHGHHHHGGGDC1GFA<AEHF0<0DG0<CGD:0;<C0:0;GHHHGHGHHHB.;0/9;FGGB;--A.9FFFFFFFF99BFFF/BBFFFFFAFDEE=.AD;F9A.9B.9>BDE/;//9BFFA.9./B.;...99BFFFFF
@M03896:38:000000000-B4D98:1:1106:8118:4913 2:N:0:181
CCTGTTCGATACCCGCGCTTTCGAGCTTCAGCGTCAGTTACGCTCCCGCCAGCTGCCTTCGCAATCGGGGTTCTTCGTCATATCTAAGCATTTCACCGCTACACGACGAGTTCCGCCGGCGTTGCGCGCACTCAAGTGGGGCAGTTCGCGCTGCAGTGCAGACGTTGGGCGCCTACATTTCACAACACGCTTACCTCACGGCCTACGCTCCCTTTAAACCCAATAACTCCGGATAACGCCCGGACCTTCC
+
ABBBBFFBBFBBGGGGEEFEFGECFEGHHHHGGGFFGHGHHDEFGGGEFGF?FGGHHHHHEE1BFG1E/EE>GHHHHGGHGFGGH?4BBBFFGFGHHGEGGGHHF/B<BCGFGFAAD<CC@<A<<<C;A-@DB/9:900;-C;A/;F?BCFFAFFFFFF/BFA=9A.A;ACFFFFFFFFFFFFFFFEFFC?A;FFFFFF.ACFFFFAAFFAE.B/9:/:BDF.B/9/9BBAD.;.9B.9@D-B9;B.BFF
@M03896:38:000000000-B4D98:1:1106:8125:4930 2:N:0:181
CCTGTTCGATACCCGCGCTTTCGAGCTTCAGCGTCAGTTACGCTCCCGCCAGCTGCCTTCGCAATCGGGGTTCTTCGTCATATCTAAGCATTTCACCGCTACACGACGAGTTCCGCCGGCGTTGCGCGCACTCAAGTGGGGCAGTTCGCGCTGCAGTGCAGACGTTGGGCGCCTACATTTCACAACACGCTTACCTCACGGCCTACGCTCCCTTTAAACCCACTAAATCCGCACAACGCCCGGACCTTCC
+
AAAAAFFAAFADGG2EAEEAFGECGFGHHGHFEFEFAGHHHFEFGGGAFGEAFGBGHHFGFE>?EF??/>>EGHHHFHGHHHHHHFHHF3BGHHHHHEEGCCFH/@@BCCEGFD/CDD@DG-C-<<@::ADDF/BB0;0.-;B./;;.B?D@BFBF/9BB/FF@9EA9BA-@>.ABF/;/;/FFFFFFD@.9A9FBFFF.9@FFBB.@9A.A9B9///;BD...:/9BBF..--;.;-;@C----;./;B
@M03896:38:000000000-B4D98:1:1106:17595:5600 2:N:0:181
CCTGTTCGATACCCGCGCTTTCGAGCTTCAGCGTCAGTTACGCTCCCGCCAGCTGCCTTCGCAATCGGGGTTCTTCGTCATATCTAAGCATTTCACCGCTACACGACGAGTTCCGCCGGCGTTGCGCGCACTCAAGTGGGGCAGTTCGCGCTGCAGTGCAGACGTTGGGCGCCTACATTTCACAACACGCTTACCTCACGGCCTACGCTCCCTTTAAACCCAATAAATCCGGATAACGCCCGGACCTTCC
+
BBBBAFFAAF>DGGEGCEEEFGEGHGGHHFHHGEFGEGGGHAEFGGGGGGEEFGGGHHHHGE?EEGF?>E>EGHHHHGGHHHHHHHHHGGGHHHHHHGFGC@FFCDCCFFDGFGDEFC@DG@D-<<DDFGGGFBFFB00.9CDDFGFGGGGFFFFFBFFFFFF-;AE:B9@BCDFEFFFFFFFFFFFF.-AA.BF/;/EEDCFDFFD@.AAE.9B/9/BFAA.99/:9BB.-A:.FF.@D;999@D.9BF
@M03896:38:000000000-B4D98:1:1106:19777:5759 2:N:0:181
CCTGTTTGCTCCCCACGCTTTCGCACCTGAGCGTCAGTCTTCGTCCAGGGGGCCGCCTTCGCCACCGGTATTCCTCCAGATCTCTACGCATTTCACCGCTACACCTGGAATTCTACCCCCCTCTACGAGACTCAAGCTTGCCAGTATCAGATGCAGTTCCCAGGTTGAGCCCGGGGATTTCACATCTGACTTAACAAACCGCCTGCGTGCGCTTTACGCCCAGTAATTCCGATTAACGCTTGCACCCTCCG
+
BBBBBFFFFFFFGGFGEEFGFGFEGGGGFGHGFGGFGFGHHHHHGGDHHGFEFEEGGGGHFFDEGHDEEEGHHHHHHGHHHHHHHHHGGGGGHFFHHFCDFCFHHHFGBGHHHHGGHHHGGGGHHHGGDDGHF<GGGGF<GHHC;CGGHHGHHHHHGHHGHHHE::/BFFGGGA?@CGGGGFGGFFF:BFBFBFFFB.EEFFFFEFB;DF>D-:EFFEDCFDA/:BBFFFB?ADDFFFF?EEE:/:AAA?.
@M03896:38:000000000-B4D98:1:1106:23379:10489 2:N:0:181
CCTGTTTGCTCCCCACGCTTTCGCACCTGAGCGTCAGTCTTCGTCCAGGGGGCCGCCTTCGCCACCGGTATTCCTCCAGATCTCTACGCATTTCACCGCTACACCTGGAATTCTACCCCCCTCTACGAGACTCAAGCTTGCCAGTATCAGATGCAGTTCCCAGGTTGAGCCCGGGGATTTCACATCTGACTTAACAAACCGCCTGCGTGCGCTTTACGCCCAGTAATTCCGATTAACGCTTGCACCCTCC
+
ABAABFFFFFFFGGCFEEEAFGEEGGGHG3CFEGFGEHHHGHGBEFDCH?0AAEEEEGGHAEDAEHE/>EEGHHFHFBG3GGGHHFGFEEEEHHHHHDCGFCFFGH20CFDGGHHGGHHGGGGHFHG..<<DC0/<DG0<CGD:0;;CC:CCFGGHHHHHHH0.:0/9;CFFA---AEBFFGGGFFB/9BB/999BF.EFDFFAAFFDFF;A-9./BE.@D:E9F/B/FFB?..:BF.;..99/9BD..;
@M03896:38:000000000-B4D98:1:1106:19471:16049 2:N:0:181
CCCGTTCGCTCCCCTGGCTTTCGCGCCTCAGCGTCAGTTTTCGTCCAGAAAGTCGCCTTCGCCACTGGTGTTCTTCCTAATATCTACGCATTTCACCGCTACACTAGGAATTCCACTTTCCTCTCCGATACTCTAGATTGGCAGTTTCCATCCCATCACGGGGTTAAGCCCCGAACTTTTAAGACAGACTGACCTATCCGCCTGCGCGCGCTTTACGCCCACTACTTCCGGACAACCCTTCCCACCTACG
+
ABBAAFFADAABGGGGEFGGGGEEEFGGGGHHGGEFGHHHHHGHFEDGFHGBGDBEEGGHAEE>EGFFBFEEFHHHHHHHHFHHHHHFGEFGHHHHHFEGGEGHGHEG3FHGGHEGHHGHHHHHGHGCDDGHHGE1FFB1?GHDCGHGHHHHHHHFGGF.<@F-@ADD<GHG?:CGHHHHH0CFFFBBFBBFFFF0;FFEGGGGG-A9@;@9.;BF.ABBD.;B/;9FFD-.@D.E.:.:.;9/;A9/B.
@M03896:38:000000000-B4D98:1:1106:2756:17409 2:N:0:181
TATAGGACAATCCGTGACTCCTACCGCGGCTGCTGGCACACAATTACCATAACGGTGTCGTGTAGATCTCTGGGGGCGCCCGATCATTAAAAAAAAAAAAATATGATATCATTATCCCCTATGACATAACATCAATAAAAAAACAAGTACAATACAGAAGTAAAATATTGAAGTACTAATAACATAATTATATATACGACACTAATATATCAACTAACACCATGTAGCAAGATTATACATCAATATACAAT
+
BBBAAFBFFFFFG?FAFCGGGGHHHFGE?EGGGHBFEHGFGGGHEFGHFEDGGDFB1?GECEFG5B5D4B4@32/////>/////?2??22BGCC/><<--.000000000000000/./.000000:0/000:0000090--.../9000000/000//90000////////9////////9//////////////...-9;/////9;//////////..;///////.9///////99//:///////
@M03896:38:000000000-B4D98:1:1106:14773:22870 2:N:0:181
GCTACCGCGGCTGCTGGCACACAATTACCATAACGGTGTCGTGTAGATCTCGGTGGGCGCCGCATCATTATAAAAAAAAAAAAAAAAAAAAAGTTGACGACACATACACTAACAACAAAACCAAGTGACACAAAATAGATAAACATATCAGATCACATAAAAGAAGAAAATCAGAGTCCTACGTCAATCACACGTACAGAAAGAGTGCAAATTCATACGCATCTCGCGTGTCAGCAAACAACCTCCATATA
+
AABABFBBDBBBGGGFGEFFGGFAGHFHHHGFFFGFEEAGFGDBBA555DDABAAE01E0E//>?/G4444B4BFGEEE<<>/////---<-.<0000.::--/0<C000////9.;..9.....0000009...09//////////////:///////////..9///.///////9///9.99..//////-:..9//////.////////9////..9.-//..---9.////./.....//.9//9/
@M03896:38:000000000-B4D98:1:1106:18440:26741 2:N:0:181
CCTGTTCGCTCCCCACACTTTCGCTCCTCAGCGTCAGGTAATGCCCAGAGAACCGCCTTCGCCACCGGTGTTCCTCCTGATATCTGCGCATTTCACCGCTACACCAGGAATTCCGTTCTCCCCTGCATACCTCTAGTCTGCCCGTATCGGAAGCAGGCCCGGGCTTAAGCCCCGTGTTTTCACTCCCCACGCCACACACCGCCTACGAGCCCTTTACGCCCAATAATTCCGGACAACGCTCGGACCCTAC
+
BBBBBFF>DAAAGGGGCEF5BGAEEGGFHGBFFEAEAF5AFGHHHHHHHECFHHAEGGEF1EEDEH>>/>?FFGHHHGHHHHHHG4DGEC/?FGHHHGFGG<3GF/?//BBFBFB2BFFFFGGFFF<D2DGGH111FGF?FFF.->>><-..<C//<<.C----:./0<:GHGG...9;BBFFBFGE.9;-;..;.;;DD@;-..:...--A.////99BB?..////;F/-99-.A=@.9--.;@./9;
@M03896:38:000000000-B4D98:1:1106:18465:26742 2:N:0:181
CCTGTTCGCTCCCCACACTTTCGCTCCTCAGCGTCAGGTAATGCCCAGAGAACCGCCTTCGCCACCGGTGTTCCTCCTGATATCTGCGCATTTCACCGCTACACCAGGAATTCCGTTCTCCCCTGCATACCTCTAGTCTGCCCGTATCGGAAGCAGGCACGGGGTTAAGCCCCGTGTTTTCACTCCCGACGCGACACACCGCCTACGAGCCCCTCACGCCCAACAACTCCGGACAACGCTCGGACCCTCC
+
AAAAAFF3AAABGGBGGABABFAEEHGFHFGHGFEFEGGFGFHHGGHHHFHBGHAEGGGH1EEGGHE//>?EFHFHHHHHHHFHF@FEGCE?DFHHHFE>E<BGHEFAHBBFFGFF1GFHFHDHFEFBFHHHF1?<GGF<FHF<-<>FA-.<AGHHEEAF.---:-;;CGHHGG9.9.9CBBFCFGE.;?-@--;--9AA-9BD.B..9--A...99..;B...9..;;F.-.9-;E-@.;;-.;9./.9
@M03896:38:000000000-B4D98:1:1106:18451:26757 2:N:0:181
CCTGTTCGCTCCCCACACTTTCGCTCCTCAGCGTCAGGTAATGCCCAGAGAACCGCCTTCGCCACCGGTGTTCCTCCTGATATCTGCGCATTTCACCGCTACACCAGGAATTCCGTTCTCCCCTGCATACCTCTAGTCTGCCCGTATCGGAAGCAGGCACGGGGTTAAGCCCCGTGTTTTCACTCCCCACGCGACACACCGCCTACGAGCCCTTTACGCCCAATAATTCCGGACAACGCTCGGACCCTAC
+
BBBBAFFADAABGGGGGEFBGGEEGHGHHHHHGGGGFHHHHHHHHGEGHGB3BGEEGGEG1EEFGHE/>@EEGHHHHHHHHGHHHDG@EEG>FGFHHGEFGCFHHHFFE?FGGHGBCGEFFHDHFHGFHHHHH11?GGF?GHF<A-CF.-.<<GHBED.GE?--:;:::GHHGG9C.9CGFFFFFGF.;E?D-@;>-9AF;DF.DF.ADC-;.;9/BEDCCB..//99BF99.;@FFFF.D--;;@DFBF
@M03896:38:000000000-B4D98:1:1106:19430:27482 2:N:0:181
CCTGTTTGCTCCCCACGCTTTCGCACCTGAGCGTCAGTCTTCGTCCAGGGGGCCGCCTTCGCCACCGGTATTCCTCCAGATCTCTACGCATTTCACCGCTACACCTGGAATTCTACCCCCCTCTACGAGACTCAAGCTTGCCAGTATCAGATGCAGTTCCCAGGTTGAGCCCGGGGATTTCACATCTGACTTAACAAACCGCCTGCGTGCGCTTTACGCCCAGTACTTCCGATTCACGCTTGCACCCTCC
+
ABBAAFFFDFFFGGGGAFEFGGEEGGGFBGHGFFEGEHGHGHHHG1AGGDAFEEEEGGGHAEEFGH?>>EGHFHHHGFGFGGHHHHHFEEGGHHFHHCCDC@DGHGC02FGHHHHHHHHGDCGHHHF..<CHF<C0<CB<=GG00;CCG0;GBFHFCGGHHH0.:9:/;CFE;?-A-CFF;0CB9FB/;BBFFF9B/AEFCD;A?9;9AD-D-AEFF:.>BD.;//;:;FAA.9//;9A9A999;FDFFF
@M03896:38:000000000-B4D98:1:1106:19444:27493 2:N:0:181
CCTGTTTGCTCCCCACGCTTTCGCACCTGAGCGTCAGTCTTCGTCCAGGGGGCCGCCTTCGCCACCGGTATTCCTCCAGATCTCTACGCATTTCACCGCTACACCTGGAATTCTACCCCCCTCTACGAGACTCAAGCTTGCCAGTATCAGATGCAGTTCCCAGGTTGAGCCCGGGGATTTCACATCTGACTTAACAAACCGCCTGCGTGCGCTTTACGCCCAGTAATTCCGATTAACGCTTGCACCCTCC
+
BBBBBFFFFFFFGGCGEEEFFGEEEGFEFFGGGGEEEFGHHHHHGGEGHFGCEEEEGGGHEFDEGHE>>EGHHHHHGGGGHHHHHHHGGEFFHHGHGDBBB@FGHHFFBGHHGHHHHHHGGGGHFGF..<EHF<BDDGF/<GF0;;GGGGF0;CGGCGGCHH0.:99F/FGGGDF-?DBB;0==FFF//BFFFFBFB.AEFFFFEF=.AF-=@.ABBEFA@D?/9/BFFFFAA9DFB.@A;A9BFFDE.A
@M03896:38:000000000-B4D98:1:1106:19419:27498 2:N:0:181
CCTGTTTGCTCCCCACGCTTTCGCACCTGAGCGTCAGTCTTCGTCCAGGGGGCCGCCTTCGCCACCGGTATTCCTCCAGATCTCTACGCATTTCACCGCTACACCTGGAATTCTACCCCCCTCTACGAGACTCAAGCTTGCCAGTATCAGATGCAGTTCCCAGGTTGAGCCCGGGGATTTCACATCTGACTTAACAAACCGCCTGCGTGCGCTTTACGCCCAGTACTTCCGATTAACGCTTGCACCCTCC
+
ABBAAFFFFFFFGGGGEEEFFGEEEGGGBGHGGGFGEGGGGHHHGAEGHFCGEEEEGGGGAEEEGH?>EEGHHHHHGGHGHHHHHHHFGFGGHHHHHDDGCCGHHHFFFHHHHHHHHHHGGGGHHHF.CEEHF0C<<GD/<GD0;CGGC;GCGHHHGHHHHF:.:99/BFGE9B-9?AFGFFFFFFF/9FF9B9:BBAFFFFFFFF@9AA@B@.AFF9A=BDF:B//BFFDF.:.BF.@.:A9;;FFFFF
@M03896:38:000000000-B4D98:1:1106:19436:27515 2:N:0:181
CCTGTTTGCTCCCCACGCTTTCGCACCTGAGCGTCAGTCTTCGTCCAGGGGGCCGCCTTCGCCACCGGTATTCCTCCAGATCTCTACGCATTTCACCGCTACACCTGGAATTCTACCCCCCTCTACGCGACTCCAGCTTGCCAGTATCAGATGCAGTTCCCAGGTTGAGCCCGGGGATTTCACATCTGACTTAACACACCGCCTGCGTGCGCTTTACGCCCAGTAATTCCGATTAACGCTTGCACCCTCC
+
AAAAAFFFFFFFGGGGCAAAFGEEEEEAC3BEEEEEEFGHHHHHGEEHGG??EEEEEGGHEEGEGH1>/EFHFGDHFBGFHHFHH4BFEAEGFH2FGDBC@@BGHHCFCFGC?GHFHHHGGGGH1FF-<CCF:/::;C:/.;:0:0CC;:000B0;;BFGFF0;/0///;C9:?;--:9BB/B9FEF//B/9B/9/9.;9=B>.EF@A9;-;>..99;A=9AE9B/9/BFBD99.9B.;D?E99;BA.9A
@M03896:38:000000000-B4D98:1:1107:23177:4313 2:N:0:181
TATAGGACAATCCGTGACTCCTACCGCGGCGGCTGGCACACAATTACCATAACGGTGTCGTGTAGATCTCGGCGGGCGCCCCCTCACTAAAAAAAAACATAATAAATAAAATCAGTGTCCCACACATAAAAAATAAAAAAAAAACAAACAACTGATATAAACAAAACAACAAAGACACTTCAAGCAATCTTATCTAAATAAGAAGTCGAAACAACAGTAAAACTGATCAGTAATTCATACAGGTTATCACA
+
ABAAADFFFFFFGGFCGABGGFGGHAEAEEEFFG0AAFH2GDEFHEGHF33BG?EEC?FE?1?B34444BB?//<////>---->F<00<0D0<-CC.;0;;0;0;090000/00;000090....0000;0:.9////;----..;.....////9;9B///9.....;...//././9/////.9//;/////////////////9.;.;/..;.////////9////;///:////////////////
@M03896:38:000000000-B4D98:1:1107:7509:7580 2:N:0:181
CCTGTTTGCTCCCCACGCTTTCGCACCTGAGCGTCAGTCTTCGTCCAGGGGGCCGCCTTCGCCACCGGTATTCCTCCAGATCTCTACGCATTTCACCGCTACACCTGGAATTCTACCCCCCTCTACGAGACTCAAGCTTGCCAGTATCAGATGCAGTTCCCAGGTTGAGCCCGGGGATTTCACATCTGACTTAACAAACCGCCTGCGTGCGCTTTACTCCCAGTACTTCCGATTAACACTTGCACCCTCC
+
BBBBBFFFFFFFGGGG2EEAEG2EEGGHFGHHGFAEGHHGFHGHFF?FHE0FEEEEGGGHAE>EFHA/>EFHGHHHGFFGHGHHHHHGGE/EBGGHHCDCDBDGHFCFC1GGGG?FGGHGGGGHGGF<.<=GC</0<CD/<GD000CC0<<;C0000;CFG0:.:0/9/FFF-----.;CF9FFFFF/:;FFFFF//?EE@BBFFE9.;:@B?..BF/99A.9B//9;F999..A/B/;///9/:;DEFF
@M03896:38:000000000-B4D98:1:1107:7501:7597 2:N:0:181
CCTGTTTGCTCCCCACGCTTTCGCACCTGAGCGTCAGTCTTCGTCCAGGTGGCCGCCTTCGCCACCGGTATTCCTCCAGATCTCTACGCATTTCACCGCTACACCTGGAATTCTACCCCCCTCTACGAGACTCCAGCTTGCCAGTATCAGATGCAGTTCCCAGCTTGAGCCCGGGGATTTCACATCTGACTTAACAAACCGCCTGCGTGCGCTTTACGCCCAGTAATTCCGATTAACGCCTGCACCCTCC
+
AAAAAFFFFBFFGGFGEFECFGEEEGGHEFFF2AEAEFFGFHEHGAEG3A31BFAEEEFG1B1EGHB/>>BFFFFHFCE3FFGHHHHFGEGDHFDGHEEEGEFGHF202?GHFGGDGHHGC@ECFGFD/EDDC111>11>>F>1<<GDD=<GH<D0<=DGDF0.00:.;CHC;:;-9;BFFBBFFFF9BFFFFFGBF.;E-@BD?A-;AA-@9..//.99@DA9/BB/BF/.;..9B.--....BBA..;
@M03896:38:000000000-B4D98:1:1107:20186:8347 2:N:0:181
TATAGGACAATCCGTGACTCCTACCGCGGCGGCTGGCACACAATTACCATAACGGTGTCGTGTAAATCCCCGCGGGCGGCCCATCACTAAAAAAAAAAAACAAAGATAAACAACATAATCACTACCCTAAATAAAAAAAACAACAAACAGAACCAGAAAATAACCCAATAGAGAAAAAGAAGAACATAGACCACAAAGACACAAACAGTCGAACACAACAAACCTCCAAAAACACTACACCATCTAAATTA
+
A?AAAFFFFFFFGGFCFEBFGDEHGEGCCFFGGEEEDFHBFEEFHGBHG3DFHG/>11@111?244443?/>///////<--.0<<000/0<D-A@@?--.9../=;00900.../0000///9/:./..//9/99/---.9........//99...//;/;///..;.///////.....///.////B//.9.../9./....9..//....-.........//9.//...;.////./9/////9///
@M03896:38:000000000-B4D98:1:1107:4136:8732 2:N:0:181
CCTGTTCGCTCCCCACACTTTCGCTCCTCAGCGTCAGGTAATGCCCAGAGAACCGCCTTCGCCACCGGTGTTCCTCCTGATATCTGCGCATTTCACCGCTACACCAGGAATTCCGTTCTCCCCTGCATACCTCTAGTCTGCCCGTATCGGAAGCAGGCACGGGGTTAAGCCCCGTGTTTTCACTCCCCACGCCACAAACCGCCTACGAGCCCTTTACGCCCAATAATTCCGCACAACGCCCGCACCCTAC
+
AAAAAFFADBAAGGGFEEFFGGEEEHGGHHGGEFGGEFGADGBGFFFFGAGHGHEEGGGG1EAEEH1/>/BBGGGHHHFGHHHHHGFEEEFEEGGHHEEEEEFHHGF//BGGGHFBBFFHHHGC??@@>FGGF1?1@F<??FH.-<<F>-.<<</<.<<C<-----.;0;GEGB9..;9CFGFFGGG.:9-=.;;:;.;EDDFF?B.AA@DE./;9:E?DF...://;BB/.-9:;D-B-;---;;AEFF
@M03896:38:000000000-B4D98:1:1107:26127:12990 2:N:0:181
CCTGTTTGATCCCCACGCTTTCGTGCCTCAGCGTCAATGTTCGTTTAGCCTGCTGCCTTCGCAATTGGTGTTCTATGTCATATCTAAGCATTTCACCGCTACATGACATATTCCGCAAACCTCAACGATATTCAAGATATATAGTATCAATGGCAGTTTCGGAGTTAAGCTCCAAGATTTCACCACTGACTTACATACCCGCCTACGCACCCTTTAAACCCAGTGAATCCGGATAACGCTTGCACCCTCC
+
BBBBBFFFFFFFGGGG?EEFFGDGFFHHH3BFEFEEGGHHHHGGHFGGHHHGHHGHHHHHEEDFEHEG@FHEHHFGFGHHHHHHHHHHGHHHHHGHHFEGGEHFFGFFFFHHHHFECEEHGHHGBHFCCFGHFFG3GF@FGDGGGHHHFHFDB@@DFFFFGG?@D<D11FDGHHHHHHHHHBGHGHH<<GGHHFHHHFHHGGGGGFDFGA?FEBBFFGFGGE.90B0CFFA-CCDFFDC.AA99:BDEFF
@M03896:38:000000000-B4D98:1:1107:6567:13609 2:N:0:181
CCTGTTTGCTCCCCACGCTTTCGCACCTGAGCGTCAGTCTTCGTCCAGGGGGCCGCCTTCGCCACCGGTATTCCTCCAGATCTCTACGCATTTCACCGCTACACCTGGAATTCTACCCCCCTCTACGAGACTCAAGCTTGCCAGTATCAGATGCAGTTCCCAGGTTGAGCCCGGGGATTTCACATCTGACTTAACAAACCGCCTGCGTGCGCTTTACGCCCAGTACTTCCGATTAACGCTTGCACCCTCC
+
ABAAAFFFFFFFGGGGEFEEFG?EEGGFGGHGGGFGGHGHHHGGGE1FGA0EEE>EGGGHAEEEGHE/>EFHHHHHHHGGGGFHHHHFEEEGFGHHH?BDFCFGHHFC2GGGGGFHHHHGGGGHHFF..<CGF0<0<C0/<CD00;<CC00;C:::0;GGHBC.:0/;9:CFA-;--:CFFGGFFFF/;FFFBFF/9AAEBFFF?F@;.ABB-.;/9.A@DF./;BBFFF...99/B.;...:/9;AEFF
@M03896:38:000000000-B4D98:1:1107:6551:13613 2:N:0:181
CCTGTTTGCTCCCCACGCTTTCGCACCTGAGCGTCAGTCTTCGTCCAGGGGGCCGCCTTCGCCACCGGTATTCCTCCAGATCTCTACGCATTTCACCGCTACACCTGGCATTCTACCCCCCTCTACGAGACTCAAGCTTGCCAGTATCAGATGCAGCTCCCAGGTTGAGCCCGGGGATTTCACATCTGACTTAACAAACCGCCTGCGTGCGCTCTACGCCCAGGTATTCCGATTCACGCTTGCACCCTCC
+
AAAAAFF1DFFFGGFGCEE0ABAEAGGGB0CFAEEEADFF2FAGAAEFGGGCAEEGG?EHAEE>EG/>>EFHFD21>0F1BGFHFHGFCEE?2F2FF/B//<1?FG0F0<FFG2?FDFHG@-CFDD><.<CHC0/0<C=/<GG00<0;GG0<000;/:::C/B.9099/CFE?---;.;000;;9B//9/9/9B//;99--9;BFF@FB--;---/;E?->A--/;//;//;-9///-:--9://9---9
@M03896:38:000000000-B4D98:1:1107:2747:14770 2:N:0:181
CCTGTTTGCTCCCCACGCTTTCGCACCTCAGTGTCAGTATTAGTCCAGGTGGTCGCCTTCGCCACTGGTGTTCCTTCCTATATCTACGCATTTCACCGCTACACAGGAAATTCCACCACCCTCTACCATACTCTAGTCAGTCAGTTTTGAATGCAGTTCCCAGGTTGAGCCCGGGCATTTCACATCCCACTTAACAAACCACCTACGCGCGCTTTACGCCCAGTAATTCCGATTAACGCCTGCACCCTCT
+
ABAAAFF4DFFFGGFGEAE2FGEEEEEHFABDDGFFHHHHFFHFHGFFCGBFGFAEEFFH1EAEEGG25?1EGFDHHGHHGFGHFHG?EE1EHHGHH?EEG?GH30?0?BFBGHBBCEHGGHHF1GBF2FGHGFD1FFD@2@@G2@@>@FFGHFH1FGHFFGHEG1F01<FF->--<<0=<<DGDGH.:GH0::G;GHCEHGGHFF.9?@-;;9:FF;A9B.;//;FBFF/..:;/B.;-:.:;BFFFFF
@M03896:38:000000000-B4D98:1:1107:10547:17034 2:N:0:181
CCTGTTCGATACCCGCGCTTTCGAGCTTCAGCGTCAGTTACGCTCCCGCCAGCTGCCTTCGCAATCGGGGTTCTTCGTCATATCTAAGCATTTCACCGCTACACGACGAGTTCCGCCGGCGTTGCGCGCACTCAAGTGGGGCAGTTCGCGCTGCAGTGCAGACGTTGGGCGCCTACATTTCACAACACGCTTACCTCACGGCCTACGCTCCCTTTAAACCCACTAAATCCGGATAACGCCCGGACCTTCC
+
BBBBBFFBBFBDGGGGFFFEGGGGHFGHHHHHGGGGGHHHGFEFEEGFGGFEFHFHHHHHEE?EFHFEEEEEGHHHHGGHHHHHHHEHGGGHHHGHHEEFGCHHF?@CDCGGHFDEFAAF@<C?CAFFFGGGG/CB0B0;@CDAGGGGGGGFCDBF9BF/BFA@9E.;-FFCFFDFFEFFFFFFFFFFD>A.AFFFFBEADFFBFFD=EDDFB/B//B99AE..;;BFFFD-9ADFF.@DF--9@DFBBF
@M03896:38:000000000-B4D98:1:1107:10533:17050 2:N:0:181
CCTGTTCGATACCCGCGCTTTCGAGCTTCAGCGTCAGTTACGCTCCCGCCAGCTGCCTTCGCCATCGGGGTTCTTCGTCATATCTAAGCATTTCACCGCTACACGACGAGTTCCGCCGGCGTTGCGCGCACTCAAGTGGGGCAGTTCGCGCTGCAGTGCAGACGTTGGGCGCCTACATTTCACAACACGCTTACCTCACGGCCTACGCTCCCTTTAAACCCAATAAATCCGGATAACGCCCGGACCTTCC
+
BBBBBFFBBFBBGGGGGEEEFGGFGGEHHHHHGGGGGHHHFFEFFGGEEEFEFHFGHHHHHG1BFGBE?E>EGHHHHHGHHHFGHHHFFBFGHHGHHEFGGGHHGC@@DCFGHFAADCACGCF-A@GDGGGFG/BF9909-CBD9CFFGGGFADFF/BF/9F9;.9..=AFCA?.BFF9FFFFFFFEEFDD.DFBFFBE.AAFAFFA>ADDE.:/9;9BBDF99BBBBF/9-;.;;FAFFF;--;B.FBF
@M03896:38:000000000-B4D98:1:1107:10551:17051 2:N:0:181
CCTGTTCGATACCCGCGCTTTCGAGCTTCAGCGTCAGTTACGCTCCCGCCAGCTGCCTTCGCAATCGGGGTTCTTCGTCATATCTAAGCATTTCACCGCTACACGACGAGTTCCGCCGGCGTTGCGCGCACTCAAGTGGGGCAGTTCGCGCTGCAGTGCAGACGTTGGGCGCCTACATTTCACAACACGCTTACCTCACGGCCTACGCTCCCTTTCAACCCACTAAATCCGGATAACGCCCGGACCTTCC
+
ABBBAFFBBFBBGGGGEEEEFGEFHFGHHHHHFGEGGHHHGFGGGEGEEFEEGHHHHHHHAE1BEHFEEEE>GHHHHGGHHHGGHGFHGGGFHHHHHGGGGCGGDCCFGFGGHGFDGGCDGDC-A<C@CDGGFFB00B0.AABDFFFFFGGFFDBFBFF/BFFAAAAAAFFCFFFFBBFFFBFBFFFFDB.A.BFBFBA.ABFDFFFDEDAF9/;//FFFFF..;BFFFF;@.;.9B.;9@---9>99BF
@M03896:38:000000000-B4D98:1:1107:21274:18105 2:N:0:181
CCTGTTCGATACCCGCGCTTTCGCGCTTCAGCGTCAGTTACGCTCCCGCCAGCTGCCTTCGCCATCGGGGTTCTTCGTCATATCTACGCATTTCACCGCTACACGCCGAGTTCCTCCGGCGTTGCGCGCACTCAAGTGGGTCAGTTCGCGCTGCAGTGCAGACGTTGGGCGCCTACATTTCACAACACGCTTACCTCACGGCCTCCGCTCCCTTTACTCCCAATCCCACCGCATCACGCCCGTCCCTCCC
+
AAB33DFAAF?DGGCEEEE?FG222A2EEBFFEEAAEAG5FAEFDEF1AEEEFG3GHHHH1?1?FG>E///>BFGGFGEEGBGGF44/>/<<?FBGH/BDC?DG<<F//<FFFF1>G<@CG-A-<-@-;:@BF/C0909..:;/;;FEBBG-@:9B/99/B/9@9...9A-999AB9B/FF/BB/99A?9.A.FFFF/A.9-@..9.;.;.;.//99/9:;B/./;//:..-9.-9;..;9--..;9.;9
@M03896:38:000000000-B4D98:1:1107:21245:18111 2:N:0:181
CCTGTTCGATACCCGCGCTTTCGAGCTTCAGCGTCAGTTACGCTCCCGCCAGCTGCCTTCGCCATCGGGGTTCTTCGTCATATCTAAGCATTTCACCGCTACACGACGAGTTCCGCCGGCGTTGCGCGCACTCCAGTGGGGCAGTTCGCGCTGCAGTGCAGACGCTGTGCGCCTACATTTCACACCACGCTTACCTCACGGCCTACGCTCCCTTTCAACCCACTAACTCCGCATAACGCCCTGCCCGTCC
+
AAAAAFFAAFADGGEEEEAEFG?00BAGFBFHCAAEFFG2BFEFEAFEAAEEFGGHHFGHAEEEFGE//>/>BFGHHGGECE2B>21BF1BFFGBGG<EE?@DGE/B<B/CFHB/?A/-><<C-<-<::;:CF/B90C/9-;99/9C?@A@?;9999;F/9/:-----/;-9AF?B/BFFB/;//;-;-;---9FBF9E;?---/9;-AAAA-;//9;/A9AA-9B//;B----:/;-9@@;-9-;-999
@M03896:38:000000000-B4D98:1:1107:21262:18119 2:N:0:181
CCTGTTCGATACCCGCGCTTTCGAGCTTCAGCGTCAGTTACGCTCCCGCCAGCTGCCTTCGCCATCGGGGTTCTTCGTCATATCTAAGCATTTCACCGCTACACGACGAGTTCCGCCGGCGTTGCGCGCACTCCAGTGGGGCAGTTCGCGCTGCAGTGCAGACGTTGGGCGCCTACATTTCACAACACGCTTACCTCACGGCCTACGCTCCCTTTACACCCACTAAATCCGTATAACGCCCCGACCCTCC
+
BBBBBFFAAFADGG?EEFEEFGEFHGGHHHHGFFEEFHHHFFGGFFGBEEGEFHGGHHHH1E1BBGEE?EFEGHHHHGGHGHHGHGBDB?FGGHGHHEEGGCGHC/BBBBDFHB?CDA<CC<C?<<@@@DGGG///9;/.:;:.BFFCDADCAA:/;/B///;;.9..99D>B?AFFFBFFFFFBD9E.9D.9BFFFFE;DCFFFFD@EADF.//;9/B9DF99/;//;B...:;BFD@FF--;9@-9ED
@M03896:38:000000000-B4D98:1:1107:19943:18391 2:N:0:181
CCTGACCACTCCCCACGCTTTCGCTCCTCAGCGTCAGGAACGGCCCCGAGCACCGCCCTCGCCACTCGCCTCCCTCCGGATCTCCGCGCCTTCCACCCCCCCACCCCGAATTCCATCCTCCCCTCCCTTCCTCCCCCCCCCCCCTACCCAACCCACCCTCCCCCCTCCTCCCCACCCCCACCCCTCCCACGCCACCCACCACCCACTAGCACCTCCCGCCCCCCAACTCTCCCCTCCCCTCTCACCCTAC
+
>>1111B1>1>C11GE1000010BAAE101B10AA//0AA0A/A/A////A>GG/>E//?/>///10/////?>0F//////1B1/?/>/?/??1?G/>/<ACCG.--<-<.=DD00;0:BCC/..:/0:;BB/.9.;A-99@--9:;-B---;---;-;----;-9--;:EA-------9-99-;9;;9-----;---AAA--:;-:9;/;-/9---9-9-9---://////----:9-:-//9AF-9-
@M03896:38:000000000-B4D98:1:1107:18703:20035 2:N:0:181
CCTGTTCGCTCCCCACACTTTCGCTCCTCAGCGTCAGGTAATGCCCAGAGAACCGCCTTCGCCACCGGTGTTCCTCCTGATATCTGCGCATTTCACCGCTACACCAGGAATTCCGTTCTCCCCTGCATACCTCTAGTCTGCCCGTATCGGAAGCAGGCACGGCGTTAAGCCCCGTGTTTTCACTCCCCACGCGACAAACCGCCTACGAGCCCTATACGCCCAATAACTCCGGACAACGCTCGGACCCTAC
+
BBBBBFFBBBBBGGGGCEFBFGEGGHGGHHHHGGGGDFGHHHHHGFFFEFBBGHAEGGGHAEEEFHE//>EEGHHHHGHGHGHHHDGFEEFFDHHHHFEEGCFGHHHFHHHHHHHFFHGHFGDHFGFGFHHHHFFBFFF1FGHD<AFGC<>FF<CCCA<GGF-:::C.0CGGFG.AF?BFBFGFGGG.;EDDD9;@-BFFFFFFFB?D?B@E.9/9FAAACF.9/9//;F.-9;-AABD.:--9=BD/FF
@M03896:38:000000000-B4D98:1:1107:18722:20039 2:N:0:181
CCTGTTCGCTCCCCACACTTTCGCTCCTCAGCGTCAGGTAATGCCCAGAGAACCGCCTTCGCCACCGGTGTTCCTCCTGATATCTGCGCATTTCACCGCTACACCAGGAATTCCGTTCTCCCCTGCATACCTCTAGTCTGCCCGTATCGGAAGCAGGCACGGGGTTAAGCCCCGTGTTTTCACTCCCCACGCGACACACCGCCTACGAGCCCTCTACGCCCAATACTTCCTGACAACGCTCGCACCCTAC
+
AAAAAFFADABBGGGECEFBFGEFGHGFHHHGEEEEBGGHHHGHHH3F1ECGHHAEGFGG1EEFFH>>>>BBGHHHHHHHHHHHHHHGGGGGFHHHHEFEGEGHHHF?FGGHGHG?FHGHGHGHEFGBHHHHHFH1@F1?FGH.->>F>-.<A</<<<<GAC----;:<GHHGG.;C99FFFFCFFF.9E?C-;9;-;DFFFFB.;A9.@@A..;/;.9-@9../9/9BF//;9//;-;.;--;;@F..A
@M03896:38:000000000-B4D98:1:1107:8479:21801 2:N:0:181
CCTGTTCGCTCCCCACACTTTCGCTCCTCAGCGTCAGGTACTGCCCAGAGAACCGCCTTCGCCACCGGTGTTCCTCCTGATATCTGCGCATTTCACCGCTACACCAGGAATTCCGTTCTCCCCTGCATACCTCTAGTCTGCCCGTATCGGAAGCAGGCACGGGGTTAAGCCCCGTGTTTTCACTCCCCACGCGACAACCCGCCTACGAGCCCTTTACGCCCAATAATTCCGGACCACCCCCCGACCCTAC
+
AAAA1BDA1AAAGGGGGEGEFGEGGHGFH1GEEEEF/GGG1FGGHEGHFFBFGHAEGEGFHEEEEGE//>B?GFHHHHHFHHGGGDFEGE?AFGFHHGE@E@FGHHFFGFHHGFF<FFEHBGCHEE0>1?FFHFHBFFF1FHH.-AGGE?.C..//=<.CCC-;--;00::CBG?EG?BB09FFFGE./.9C@9@---9---9--;--9@@A-/;/B--9@-;-/:/;FF/-;@-;--;-;---;@9/-;
@M03896:38:000000000-B4D98:1:1107:8504:21803 2:N:0:181
CCTGTTCGCTCCCCACACTTTCGCTCCTCAGCGTCAGGTAATGCCCAGAGAACCGCCTTCGCCACCGGTGTTCCTCCTGATATCTGCGCATTTCACCGCTACACCAGGAATTCCGTTCTCCCCTGCATACCTCTAGTCTGCCCGTATCGGAAGCAGGCACGGGGTTAAGCCCCGTGTTTTCACTCCCCACGCGACAAACCGCCTACGAGCCCTTTACGCCCACTCATTCCGGACAACGCCCGGACCCTAC
+
ABABAFFABBBBGGCGGEF5FGEFGHGHHHGHGGGGGHHHHHHHHHHHHGFGHHGGGGGHEEDFFHGE>>?EGHHHHHHHHHHHHEHGGGGEFHHHHGGGGCFGHEC?FFHHHHHGHGFHHHFFEGFFHHHHH1G<GGF1GHH?<>FF><AF.CC/CACGGG@;A-C00:FGDDE.C.9;9FBBFFE.9C9D9-;@@FFFF;ADFF.;DFAF./9BFADABF.;////;B/-.;;;:-B-9--;9;A;BA
@M03896:38:000000000-B4D98:1:1107:5790:23303 2:N:0:181
CCTGTTCGCTCCCCACACTTTCGCTCCTCAGCGTCAGGTAATGCCCAGAGAACCGCCTTCGCCACCGGTGTTCCTCCTGATATCTGCGCATTTCACCGCTACACCAGGAATTCCGTTCTCCCCTGCATACCTCTAGTCTGCCCGTATCGGAAGCAGGCACGGGGTTAAGCCCCGTGTTTTCACTCCCCACGCGACAAACCGCCTACGAGCCCTTTACGCCCACTAATTCCGGACAACGCCCGGCCCCTAC
+
ABAAAFFADABBGGGGGEFGGGGGGHGGGHGHEEGGGHHHFFFGHHGGHHFGHHEFGGGHAEDFGHE?>>BEGHHHHGHHHGHGH4GGGGGGHHHHHFEEF@EGHFHEGHHHHGFC2GGHGHGHGHGFHHHHGDFDGGH?FHG.>-FF<>.<A<<<<<CGAC--;-.0;CFGFF..;;FBGGGBB::.;C-C--9;9FFFCF;DFFDFFCFE.;:FFAA>DF..:BFFFF/-.9@.;-9-;@--;@D...
@M03896:38:000000000-B4D98:1:1107:20288:27136 2:N:0:181
CCTGTTTGCTACCCACGCTTTCGCACCTGAGCGTCAGTCTTCGTCCAGGGGGCCGCCTTCGCCACCGGTATTCCTCCAGATCTCTACGCATTTCACCGCTACACCTGGAATTCTACCCCCCTCTACGCGACTCAAGCTTGCCAGTATCAGATGCAGTTCCCAGGTTGAGCCCGGGGATTTCACATCTTACTTAACAAACCGCCTGCGTGCGCTTTACGCCCAGTAATTCCGATTAACGCTTGCACCCTCC
+
AAAAAFFCDF3BFGGEAEE0AF0EEEGHBCEGGEEEEGFH2GGHGC/FGE/AAE/>EEEGEEA?EF//>EFGFGBHF>E1FGHHHBGFGEGCFB2GG?CCC@FGHGFC<1F<GFFGHHECC-EHHFG?-<CCAB/0<C0/:C000<;CC:0;00:;;;;BFF0./;//CFBEA?:@-;/FFFFFFFF/;BFF/BB;B?EA-9;9-;---9-;--;;F9:@@B-B//;9BFF--ABFFB@-AE99BFBFEF
@M03896:38:000000000-B4D98:1:1107:20272:27147 2:N:0:181
CCTGTTTGCTCCCCACGCTTTCGCACCTGAGCGTCAGTCTTCGTCCAGGGCGCCGCCTTCGCCACCGGTATTCCTCCAGATCTCTACGCATTTCACCGCTACACCTGGAATTCTACCCCCCTCTACGAGACTCAAGCTTGCCAGTATCAGATGCAGTTCCCAGGTTGAGCCCGGGGATTTCACATCTCACTTAACAAACCGCCTGCGTGCGCTTTACGCCCAGTACTTCCGATTAACGCTCGCACCCTCC
+
AAAABFFCFF5CGGFGEEEFFGEEAEEHEGFFEEFFEDGH5DGGGE?AG11AAEEEEGGHEEAEEH1>>EFGFFFGG0?EFGGHHHGFEEE?EFGHG<>CC@BFGHB<0?FGGHHFGGFCC/<>1FF..<C1<0/0<<0/<C00<0==00:<0;0;;GGGFF0.:0;/CFFG?9--:.;FFGFC9BB90;BBF/B//.;A-9BFE.-;.A-@-9./B.9-99./;/9BFF..99.//.;..---;@A.;A
@M03896:38:000000000-B4D98:1:1108:19945:2574 2:N:0:181
CCTGTTTGCTCCCCATGCTTTCGTACCTCAGCGTCAGTGTTAGGCCAGATGGCTGCCTTCGCCATCGGTATTCCTCCAGATCTCTACGCATTTCACCGCTACACCTGGAATTCTACCATCCTCTCCCACACTCTAGCTAACCAGTATCGAATGCAATTCCCAAGTTAAGCTCGGGGATTTCACATCCGACTCAATTAGCCGCCTACGCACGCCTTACGCCCAGTAAATCCGATTAACGCTCGCACCCTCT
+
ABBBAFFFFFFFGGGGFBFFBBBBGHGHHHGGEFEFEFFFFHGHHGHGGHFFBGFFHHHG1EEEFHBAAGFGHHHHGGHHHHHHHHHFGFFGHHHHHFEEGCDHHHFFFHHHGGHFFHHHHHHGHHHHHGGHG3F?FGHGFGG/@FGHAGHFHHHEFGHHHHEC<F1<GGFHAC-@CDGHDGHHFHH<<CFDGHFCGGFHGGGGGG;?AB@D.:.9F9C?BDF9FFBFFFAA.:AFFAD.D-:;:BFFEB
@M03896:38:000000000-B4D98:1:1108:12299:3245 2:N:0:181
CCTGTTCGATACCCGCGCTTTCGAGCTTCAGCGTCAGTTACGCTCCCGCCAGCTGCCTTCGCAATCGGGGTTCTTCGTCATATCTAAGCATTTCACCGCTACACGACGAGTTCCGCCGGCGTTGCGCGCACTCAAGTGCGGCAGTTCGCGCTGCAGTGCAGACGTTGGGCGCCTACATTTCACAACACGCTTACCTCACGGCCTACGCTCCCTTTAAACCCAATAAATCCGGATAACGCCCTGACCTTCC
+
ABBAAFFABFBDGGEE2EEEABBABEAGGHGHGGFGEFGHHGGFFGGEFGEAFGFGHHHH1??EEGFE>>/>FGHHGFEFHHHGHD4GGFFHFHHHHEEEFCHHCCCBCBEFGG<CD<ACC@C-<<CAC@DGF//90;0;:AB?BFCEGGF=CFFF9BF/FBA;.;9:-A@B>ADFFBFFBFFBFF.9.@DEAFFBFFE9DBFBFFDF.ADF.9/B/F99AF..BBFFFFFA..9/B.@BB-..;B//BF
@M03896:38:000000000-B4D98:1:1108:13746:3818 2:N:0:181
CCTGGTCGATACCCGCGCTTTCGAGCTTCAGCGTCAGTTACGCTCCCGCCAGCTGCCTTCGCAATCGGGGTTCTTCGTCATATCTAAGCATTTCACCGCTACACGACGAGTTCCGCCGGCGTTCCGCGCACTCAATTGCGGCAGTTCGCGCTGCAGTGCAGACGTCGGGCGCCTACATCTCACAACACGCTTACCCCACCGCCTACGCGCCCCTTAAACCCAATACATCCTGACACCCCACGCACCCTCC
+
>A>>1BBD>11>GF1A0AA0ABECHG/EGFBG?AEEEDFGHFB/BEFAAA>>F1FFGFFG/>/?BF>/>>/>BGFGHHEEHFFFG2>FF<BGHHGGHEECGCHH//</<<<FF@/A?>CC@-<./.<-ACC?B/900009-;:-9;B.@--@?FB/;FF/BF;-9-9-;--@?:-B///9//;99A;--@A-BFF/A?A9:@@-BFA@-;@@-9-/99;BB?EFFFF9FF////;9-9;-;---;9--;;
@M03896:38:000000000-B4D98:1:1108:13879:5208 2:N:0:181
CCTGTTCGCTCCCCACACTTTCGCTCCTCAGCGTCAGGTAATGCCCAGAGAACCGCCTTCGCCACCGGTGTTCCTCCTGATATCTGCGCATTTCACCGCTACACCAGGAATTCCGTTCTCCCCTGCATACCTCTAGTCTGCCCGTATCGGAAGCAGGCACGGGGCTAAGCCCCGTGTTTTCACTCCCGACGCGACAAACCGCCTACGAGCCCCTTACGCCCAATAACTCCGCACACCGCCCGCACCCTAC
+
>AAA1BD>DAAAGFFG?ABBAB0BBGGHHFGHGAEGAADAFFHHHGHHHEFBGHAEGEGG/BAFGH?E>>BFFHHHHGHFBFGHHBFGGGCEFGDHH?E>EEFHHHFAFFCGFGB1<FFHGHGGFGC1@DGHG1G1??<1FGH<->F0<-.CCGCC<CGHC--:-:;00;CEFG.9;.;FBBFFBFE..:@@-@@-@-EF?@;BBFBA-;=E-9:BFEF?@FEBFF/9BF?-;-@-----;---;>AAFF
@M03896:38:000000000-B4D98:1:1108:13868:5223 2:N:0:181
CCTGTTCGCTCCCCACACTTTCGCTCCTCAGCGTCAGGTAATGCCCAGAGAACCGCCTTCGCCACCGGTGTTCCTCCTGATATCTGCGCATTTCACCGCTACACCAGGAATTCCGTTCTCCCCTGCATACCTCTAGTCTGCCCGCATCGGAAGCAGGCACGGGGTTAAGCCCCGTGTTTTCACTCCCGACGCGACAAACCGCCTACGAGCCCCTCACGCCCAATAATTCCGCACAACGCCCGCACCCTAC
+
AAAA3BFADABBFFBF2EB5BB2BBGGHHHGHGEEG2FGHHFBGHHHHHEG3FGEEGGGG1?AEEHE///1BGFFGHHHEF4FGF4FEGGGGGGHHHEEEGEHHHE0??BBFGFFBCFGHEHGFAGG@GHGFF1??FGF1GHE<-><AC.<<DHHHA<CGFG-:--:;;FCGGG9.;.;FCFFFFGE..B-@@;@-@9EABCF.AB.A;@@E....;AFEFB..B///:B/.999FA---9--99;A.9F
@M03896:38:000000000-B4D98:1:1108:8045:5674 2:N:0:181
CCTGTTTGCTCCCCACGCTTTCGCACCTGAGCGTCAGTCTTCGTCCAGGGGGCCGCCTTCGCCACCGGTATTCCTCCAGATCTCTACGCATTTCACCGCTACACCTGGAATTCTACCCCCCTCTACGAGACTCCAGCTTGCCAGTATCAGATGCAGTTCCCAGGTTGAGCCCGGGGATTTCACATCTGACTTAACAAACCGCCTGCGTGCGCTTTACGCCCAGTACTTCCGATTAACGCCTGCACCCTCC
+
ABBB>DDCFFFFFGGFEEEFFGEECGGGFGHHGGDFA5FGGHFGEFAFH10AEE>EGGFG1B?EEH1/>EEFFHHHFEGFGHHHH4FCE?EEGGFGG<BBB@GHGHBAFBGFFGGFFGHGGGGFDGFD.EAFF/</<<0<<CF00;CGG:C00GHEG:GGGE0.:9//;FGGGA@--.CFFFGFFFB/;F//999;/;AEFA-AEF-;DD-;-;.BFFD99D.;;99/:BA..9.9FA@-..A;FFF.A.
@M03896:38:000000000-B4D98:1:1108:8034:5695 2:N:0:181
CCTGTTTGCTCCCCACGCTTTCGCACCTGAGCGTCAGTCTTCGTCCAGGGGGCCGCCTTCGCCACCGGTATTCCTCCAGATCTCTACGCATTTCACCGCTACACCTGGAATTCTACCCCCCTCTACGAGACTCAAGCTTGCCAGTATCAGATGCAGTTCCCAGGTTGAGCCCGGGGATTTCACATCTCACTTAACAAACCGCCTGCGTGCGCTTTACGCCCAGTAATTCCGATTAACGCTTGCACCCTCC
+
>AA1>BD1F3DFFECEEAEAABBA0EEFFGHFEGGCBFFHFHEFEEAFF//AEEEEEEAG/?/>EFE/>E>FFHGHF0E1GEGGHHHFEEEEHHGHG/<BCCHHFH000CGBFGGFHHHGCCA><GF?.CCFC</0<C0<CGD:0;;CCC0GGHGHCCGFH00.;0;//0FE-9A-@.9C;BFB/99/;BFBB/B;/9AE@<?BFF-9AB@=-9-BFE9;@?-9B/9BBFFAAAB/B-@B-99/BFBAEF
@M03896:38:000000000-B4D98:1:1108:7034:8229 2:N:0:181
CGCGGCTGCTGGCACACAATTACCATAACGGTGTCGGGTAGATCTCCGTTGGCGCCCTATTATTATAAAAAAAAAAAAAATTAAAATTCACAGAGCATAGTAACATCTTAATAAAGAGTAAATCAAATAAACGAAGAACGCTGACATCACATTCATTAAGACAAACATATGTACATAGAGTCGACGCTGTGCATCAACTCTCATGTGACATGTCTACAACTTGCAACAACAAGTGATACTAGTAAAATAGA
+
>>A>>AD1A1CFAFFFAAFFBF1BF2FGFFG00EBB//BA/12DAB1/A1A01AAA//01122@222DBFFEEE?>///<<111B121B112110?11112222121111111111?0111?<11111111>.....</...../00000:0:000000000///..:00000000;00900-.---.../00;00/////;////////9////9///////9///--9---/////9/9/:9/9/////
@M03896:38:000000000-B4D98:1:1108:23053:12509 2:N:0:181
CCTGTTTGCTCCCCACGCTTTCGCACCTCAGTGTCAGTATTAGTCCAGGTGGTCGCCTTCGCCACTGGTGTTCCTTCCTATATCTACGCATTTCACCGCTACACAGGAAATTCCACCACCCTCTACCATACTCTAGTCAGTCAGTTTTGAATGCAGTTCCCAGGTTGAGCCCGGGGATTTCACATCCAACTTAACAAACCACCTACGCGCGCTTTACGCCCAGTAATTCCGATTAACGCTTGCACCCT
+
BBBBAFFCFFFFGGFG2AAAAF2BBFGGHFHGHFDGDGEFDGDGHDEGHHCBEBAAEAEG1BEAEGB?5BFEGHFFHH3GHHHHHHHEEEGDHHHHHEEGEEBGH0/AGGGHHHFHHHEGE/GCGGHFDDGHHHFFF@G1@FFD2@>@CFHHFFDF?1FFHH1/<<<F1FGC@@ACCDCGGFHHHHGBGFHGGHFF0CGCFGGGFF.A-@??>;.B/ADBBF.9/B//BF/?AD?FF.9;.99/BBD.
@M03896:38:000000000-B4D98:1:1108:28741:12909 2:N:0:181
TATAGGACAATCCGTGACTCCTACCGCGGCGGCTGGCACACAATTACCATAACGGTGTCGTGTATATCTCCGCGGGCGCCCCATCATTAAAAAAAAAACAAACTAAATAAAGCAGGCGGTGGTCAACTACAATAAATAAACCTATAAGTCAAAACATAAAATCATCAACAAACACAGACAGCTGACACTTCGTTACACAATATTGAAGCATAATATCGAGTCATACTCACACAATCTACCACATCATACGA
+
AAAA1@1CC?BFGGGA1FBGBEFFGEE0AE?EEEE//0FFGFF1FDHEFBFGHEC>/EB/>/?0222B2B1//////<//<//0?1111111?@C--<....;00:<000000//..---;;.00;00/;9B00000/9/;//;//////////9-//////////;///------9/9--9///-////;-9/--/9/-/9/////////////9/-;-/-9/////////-9;///9//9-/9////--
@M03896:38:000000000-B4D98:1:1108:18604:16357 2:N:0:181
CCTGTTTGCTCCCCACGCTTTCGCACCTGAGCGTCAGTCTTCGTCCAGGGCGCCGCCTTCTCCACCGGTATTCCTCCAGATCTCTACGCATTTCACCGCTACACCTGTAATTCTACCCCCCTCTACGACACTCCAGCTTGCCAGCATCAGATGCAGTTCCCACGTTGAGCCCGGGGATTTCACATCTCACTTAACAAACCGCCTGCGTGCGCTTTACGCCCAGTAATTCCGATTAACGCTTGCCCCCTCC
+
>AAA>DDBFFFFFECEEAAAFG?E2EGGFFGGEEEEEGHHFHHGEE1F311AEEEGGGGH3B3BGHA>>E1FGFHHFB3FGHHGHDFEE?EEHFFHF/>E@?1FGH012BBGGGGBFHHCCGGHFG?<.>AFC0<1>G0<<GD=.<=C0=0DGCC0;;GEC0.-:...;:FG-9;--./;;CBCGFF0CFFBB/9//.;AB?BFFF@AAABB-.AFFA.-BA.9B//;BFF9AA.9BD?.:../;AB?DF
@M03896:38:000000000-B4D98:1:1108:28546:19095 2:N:0:181
CCTGTTCGCTCCCCACACTTTCGCTCCTCACCGTCAGGTAATGCCCATAGAACCGCCTTCGCCACCGCTCTTCCTCCTGATATCTCCGCATTTCACCGCTACACCAGGAATTCCGTTCTCCCCTTCACACCTCTACTCTGCCCGCATCTGAAGCAGTCACGGCCTTAAGCCCCGTGTTTTCACTCCCGACGCGACAAACCGCCTACGAGCCCCTTACGCCCACTAATCCCGTACAACTCTCCCACCCTAC
+
>A>?>DB1>>A>FA1EEEF1BB0AABEGH10B0BE//0DD22DDFGF001BBFGAAFG/B///B>>/////BB@1BGFF1B@BB22B/?>?/BB2FG/>>//1<BE0?/B1BBG0<1B<G1G<00@@1@FC@<<11??11??F//<<>>1111>100<<D..-<</=0;:CHGC.:C./:;0B9BFG99A-;9-;---9A-9@999-9:9@A---/B9-9@B-9////99--;-;/;/;/;//-9;A-BA
@M03896:38:000000000-B4D98:1:1108:28561:19104 2:N:0:181
CCTGTTCGCTCCCCACACTTTCGCTCCTCAGCGTCAGGTAATGCCCAGAGAACCGCCTTCGCCACCGGTGTTCCTCCTGATATCTGCGCATTTCACCGCTACACCAGGAATTCCGTTCTCCCCTGCATACCTCTAGTCTGCCCGTATCGGAAGCAGGCACGGGGTTAAGCCCCGTGTTTTCACTCCCGACGCGACAAACCGCCTACGAGCCCTTTACGCCCAATAATTCCGGACAACGCTCGCACCCTACG
+
ABAA>DFADB?AFFGFGCBBAB2BEGGHHH3GFEEDAAFGHHHFHFFGEGGHHGAFEEEG1EEEGHDE/>?BGHHHHFHHGHEHH4GGEEEEFGGFGAEGGEFHHHA/FFGEGFB?BGFHHHGGGH01@FGHHBGBFDD11?G.<<FFA-<CEHFHGE.<EC--;-.<:CGHDG.EFFBFF0CFFFE.99-B?99;=FEEBBBFDBDDDBBFB//;FFD@BD.BF/9FFFFBD<BF9-;.D---;BDFFA.
@M03896:38:000000000-B4D98:1:1108:5300:20633 2:N:0:181
CCTGTTCGATACCCGCGCTTTCGAGCTTCAGCGTCAGTTACGCTCCCGCCAGCTGCCTTCGCAATCGGGGTTCTTCGTCATATCTAAGCATTTCACCGCTACACGACGAGTTCCGCCGGCGTTGCGCGCACTCAAGTGGTGCAGTTCGCGCTGCAGTGCCGACGTTGGGCGCCTACATTTCACAACACGCTTACCTCACGGCCTACGCTCCCTTTAAACCCACTACATCCGGATCACACCCGGACCCTCC
+
ABBBAFFABBADGGCFEAAAAF2AFEEHHGGG2EEFBFGFFAEFGDFEEEEAFGCFFGHG1?BBEGFEEEEEFHHHHHGHFGGGHHEHFBBGEEBGG/EEB<FG//<<@@CFF1<?A>@DG-A-<<<AACDGBB/990099;B09CFEDGGC@FG/9/B/9-;@9;.9-:@ABFFFFBFF9/B/;A..A@D.DFBBB/EAABFDFFDBEFFF.////9;9AFDFF//9/B.-9.-.;/;::9--;9.9;D
@M03896:38:000000000-B4D98:1:1108:26110:24597 2:N:0:181
CCTGTTCGATACCCGCGCTTTCGAGCTTCAGCGTCAGTTACGCTCCCGCCAGCTGCCTTCGCAATCGGGGTTCTTCGTCATATCTAAGCATTTCACCGCTACACGACGAGTTCCGCCGGCGTTGCCCGCACTCAAGTGGGCCAGTTCGCGCTGCAGTGCAGACGTTCGCCGCCTACATTTCACAACACCCTTACCTCACCGCCTACGCTCCCCTTAAACCCAATAAATCCCGATCACGCCCCGCCCCTCC
+
AAAAAFDAAFADGGEEEEEAABBCAEEGGHGGEEEGEGGHAAEFGEGEEEEAFCBGHHDB1>1B?F?1///>BEGGFFEHFH4GF?FGFBFFEB?GGE<<BBGH?/<>D/??FG/CE>->>@<-<0<.::ADCCC:000..;;.90;.9;;9;AFB;/;00;:-.;.9-;999.AFFF/9B/F/9A.9.;9/;/B/:/E.A>?FDF.>;;DF...9/BBFDE.B9F//BF/..9-;B.FE--9-;@-9AD
@M03896:38:000000000-B4D98:1:1108:26122:24611 2:N:0:181
CCTGTTCGATACCCGCGCTTTCGAGCTTCAGCGTCAGTTACGCTCCCGCCAGCTGCCTTCGCAATCGGGGTTCTTCGTCATATCTAAGCATTTCACCGCTACACGACGAGTTCCGCCGGCGTTGCGCGCACTCAAGTGGGGCAGTTCGCGCTGCAGTGCAGACGTTGGGCGCCTACATTTCACAACACGCTTACCTCACGGCCTACGCTCCCTTTAAACCCAATAAATCCGGATAACGCCCGGACCTTCC
+
AABB>FFBBFBBGGGG2EE2ABAF2EFHHHHHGGEFEGFGEFEBEEFEEEAABGGHHHFG1>11BFFEE?>EGGHGHFFHFGEGHGHHHBGGGHEGHAEEDCGGGCC>B>CFGHGDGGGGC<@CGCCGCCGGFFFB0;F.9CB?FEFGGGGBBFFFBBF/BBA-9;A.-9B?BFFFFFF//BF9;A:E?@DED/BBFBE.ABBFFFDB?ADF.BFFB9B;DEEF/9B/FFA-A.DFFDB9@--9-;;9FF
@M03896:38:000000000-B4D98:1:1108:26105:24618 2:N:0:181
CCTGTTCGATACCCGCGCTTTCGAGCTTCAGCGTCAGTTACGCTCCCGCCAGCTGCCTTCGCAATCGGGGTTCTTCGTCATATCTACGCATTTCACCGCTACACGACGAGTTCCGCCGGCGTTGCGCGCACTCAAGTGGGGCAGTTCGCGCTGCAGTGCAGACGTTGGGCGCCTACATTTCACAACACCCTTACCTCACGGCCTACGCTCCCTTTAAACCCAACACATCCGGCTAACGCCCGGACCTTCC
+
AAAA>DF1AF1DGG1EAAA0ABAAFEGGGGHF?EGGEGBDFFEAEFG/EEAAFBFFHHHE/>/BBFB/>/>>CFHHHHGE>FDFD21?E/?EFEFFHE<CGCHC?/CB//?FFD/A<ACGC<@-<::;;-A@B;/9900.-;-./0;9?@9>@FFBB9/BFFF-9---9-@=@?BFFBFFBBBFFBA?-;9//;FBBBEE-@>FFFB?ABBE-/99///;;A--9-;:FB----;/B--;@---9;-/9B
@M03896:38:000000000-B4D98:1:1108:18390:25345 2:N:0:181
CCTGTTCGATACCCGCGCTTTCGAGCTTCAGCGTCAGTTACGCTCCCGCCAGCTGCCTTCGCAATCGGGGTTCTTCGTCATATCTAAGCATTTCACCGCTACACGACGAGTTCCGCCGGCGTTGCGCGCACTCAAGTGGGGCAGTTCGCGCTGCAGTGCAGACGCTGGGCGCCTACATTTCACAACCCGCTTACCTCACGGCCTACGCTCCCTTTAAACCCAATACATCCGGATAACGCCCCGACCCTCC
+
>AA>3BB3AFABGGEEAAAAAGEFFFDHHHGGEEEFAFGEFFEFGGGEEGEAFHBGGHHH1?1?BGB1//>>FGGHGGGGHH?GG4FGF3DFFGGGH?EEDCHHA@@<>/?FFF/?E<-ADAD-<<<;:AC@B9/0090;-;B.;BFEB@B--AF/99;;BF9--;.-;9-=@DDF/:BFFBFFFD.:-@-;DFF/B9A.99@DFFA?ADFE./9//BBBDE.:B//9FF9-?..;B.-@B-9-;@-;ED
@M03896:38:000000000-B4D98:1:1108:18404:25358 2:N:0:181
CCTGTTCGATACCCGCGCTTTCGAGCTTCAGCGTCAGTTACGCTCCCGCCAGCTGCCTTCGCAATCGGGGTTCTTCGTCATATCTACGCCTTTCACCGCTACACGACGAGTTCCGCCGGCTCTGCTCGCACTCCAGTGCGGCAGTTCGCGCTGCAGTCCAGACGTTGGCCGCCTACATTTCACAACACGCTTACCTCACGGCCTACGCTCCCTTTCAACCCAATACATCCGGATCACACCCCGACCTCCC
+
AAAAAFFAAFADGGEFCEE2FGEGGE2GHDFGEEEAAGFFEFGAEEFBAEEAFCBGGFHH1111>F11//>>FGEGGGEFGGFG444F</B<BFBGH?<>/>2F?/BC/AEGHH/?A<->-.<0<0=.<<<@C/;/000:-;;?9;;;A@CDAD/9;/;09:AB9.../;-;@D.:9;BBFBFFED999;A.:;FFF9A.ADFFFF.=.A?E./9BB//9;AA.///;BF.-.;9AF/;.A---@@./..
@M03896:38:000000000-B4D98:1:1108:16229:27556 2:N:0:181
CCTGTTTGCTCCCCACGCTTTCGAGCCTCAGTGTCAGTTACAGGCCAGAGAGCCGCTTTCGCCACCGGTGTTCCTCCATATATCTACGCATTTCACCGCTACACATGGAATTCCACTCTCCTCTCCTGCACTCAACTCTACCAGTTTCCAATGCATACAATGGTTGAGCCACTGCCTTTTACACCAGACTTAATAAACCACCTGCGCTCCCCTTACGCCCACTAACTCCCGACAACCCCCCGGACCTACGT
+
>A3A>DFCDBDFGFBFAEEAAF2ABBEGHHCFFHHHEGGGFF33AFA2BABABGAEAAFG1E?EEGB>0>EFHFGHFGGFDFFGBDGFEEFGBFGHG?EEEGHHHFFFEFGHHHHFDG1GHGFGHH11B@GFCF10@@D@FFC11?FGGHDGBFFDB?<<=1<1=.<1<<001<DCF0<<<<=DGA<../;0:0CFBC/EEGCCC--;E...9./;.9:-;../:/0;9.:9---;9..9---999.BB:.
@M03896:38:000000000-B4D98:1:1108:16210:27560 2:N:0:181
CCTGTTTGCTCCCCACGCTTTCGAGCCTCAGTGTCAGTTACAGGCCAGAGAGCCGCTTTCGCCACCGGTGTTCCTCCATATATCTACGCATTTCACCGCTACACATGGAATTCCACTCTCCTCTCCTGCACTCAAGTCTACCAGTTTCCAATGCATACAATGGTTGAGCCCCTGCCTTTTACACCAGCCTTACTAAACCACCTTCGCTCGCCTTACTCCCACTAAATCCGGACAACCCCCCCTACCCACG
+
AAAA3BD>DFFFGGGFEEEAAFAFFEEGGGFFGGGHGGGHGGBBFFFGCABBFGEEA1FG1BAEEHB00>BEGGGHGCBG4FGHHHHGGEEGFGFHH/>>>EBF?3FBG3GHGHGFHHFHFFGGFHG1FFGHF<11F@>@FGG1<DFFGGFBCFG<1???=<1>=ACF>F.>>.<GDG<DBGDHFG..;/:0:0<0C;CGGE.0/9:CE-9-9CFF09BAF.://;;0B:-.;-AF.;.----.9A./:-
@M03896:38:000000000-B4D98:1:1108:16218:27582 2:N:0:181
CCTGTTTGCTCCCCACGCTTTCGAGCCTCAGTGTCAGTTACAGGCCAGAGAGCCGCTTTCGCCACCGGTGTTCCTCCATATATCTACGCATTTCACCGCTACACATGGAATTCCACTCTCCTCTCCTGCACTCAAGTCTACCAGTTTCCAATGCATACAATGGTTGAGCCACTGCCTTTTACACCAGACTTAATAAACCACCTGCGCTCCCCTTACGCCCACTACATCCGGACAACCCCCCGGACCCACG
+
AABA>DFCDDFFGGGGEEEFAFAABBFHGFFFGGFGFGGHFGABFFHGEBFBFGAEAEFG1E?EEHB>>EFEHHHHHBFGFHHHHHHFGEEGGGGHHEEEECFGF3DFBGHHGHFFHHHHHEGGHHHBFGHHF222@FFFGH21<1GGGHDFFGHDB??11F1==<0F>G0FFCDGDDDGHD<DGC<.=/0000;0CGGGGGFCC-A?F?C.99FF.;AAA.FB//00C.9.;;.;9..---9-;-.9;-
@M03896:38:000000000-B4D98:1:1108:16200:27583 2:N:0:181
CCTGTTTGCTCCCCACGCTTTCGAGCCTCAGTGTCAGTTACAGGCCAGAGAGCCGCTTTCGCCACCGGTGTTCCTCCATATATCTACGCATTTCACCGCTACACATGGAATTCCACTCTCCTCTCCTGCACTCAAGTCTACCAGTTTCCAATGCATACACTGGTTCAGCCCCTGCCTTTTACACCAGACTTACCAAACCACCTGCGCTCACTTTACGCCCAATCAATCCCGCACACGCTCCGGACCTCCC
+
A?AAAFF1BDFFFEFEAEA0FBAA0BEGGFF12BDD1ABGFG1FAFAA0/BABFAE//EB/B/AEG/>>>BEFFGHH0FGGHHHEGHFGEEGGG2FG/>EE<BBFBB<<1FFGHHGFCGHHBGDGHGFFFCFFCF1FG>21@@?1?@1?<FD<CHE1?F1<>0=<1<1=>.>AEHFHFHGF0DGG...;:000/;:.:CGCCF/.9;-:.;090CB.C?-.CF/B000;/-99----------;;--/9-
@M03896:38:000000000-B4D98:1:1109:20025:5083 2:N:0:181
CCTGTTCGATACCCGCGCTTTCGAGCTTCAGCGTCAGTTACGCTCCCGCCAGCTGCCTTCGCAATCGGGGTTCTTCGTCATATCTAAGCATTTCACCGCTACACGACGAGTTCCGCCGGCGTTGCGCGCACTCAAGTGGGGCAGTTCGCGCTGCAGTGCAGACGTTGGGCGCCTACATTTCACAACACGCTTACCTCACGGCCTACGCTCCCTTTCCACCCACTACATCCGGACACCCCCCGGCCCTTCC
+
BBBBBFFAAFBDGGGGEFEEGGGFHGGHHHGGFGGGEHHHBFFFGFFEGGGEFHGHHHHHEE>1EGCEEEEEFHHHHHGHHHGGH44BBFFGGHHHHFEGGCFH?/CDG?DFHF<AEA-AACG-<<CCCADGFG/0090.?E9.90;EBCFD;DFE9BF9BFAB9:..-9@-=DDF9F9FFFFFFB?E9@DE.;BFFFFED@CF/9DAFFFF.B://9:.;A.://B/BF.@A-;.9.-;@=---;9/;/
@M03896:38:000000000-B4D98:1:1109:20015:5099 2:N:0:181
CCTGTTCGATACCCGCGCTTTCGAGCTTCAGCGTCAGTTACGCTCCCGCCAGCTGCCTTCGCAATCGGGGTTCTTCGTCATATCTAAGCATTTCACCGCTACACGACGAGTTCCGCCGGCGTTGCGCGCACTCAAGTGCGGCAGTTCGCGCTGCAGTGCAGACGTTGGGCGCCTACATTTCACAACACGCTTACCTCACGGCCTACGCTCCCTTTAAACCCAATAAATCCGGATAACCCCCGGACCTTCC
+
ABAABFFABFBBGG2AAEEAFGBEGEGHHGEFEGGGEHGFGFEAEEFAEEEEFHFGGHGHEE>?EGF1>>/>EHHHFGEFGGEGHFFHF3BFEGGHFEEEGCHH//B//<CFGFCAD>-@C@D-<<A@FGGGBB9CBB0;-:;A/;;;-:ADFFFF9BBFEFA@9.::-A;@BDFFBB/FFFFFFFFF.@A.A9FBFFE9;;@.FF.-AADE:/9//:BBDEFBBFFFFFA;AA./F/;A@>-9@D.BFB
@M03896:38:000000000-B4D98:1:1109:15885:6995 2:N:0:181
CCTGTTTGCTCCCCACGCTTTCGTGCCTCAGTGTCAGTAACAGTCCAGCAGGCCGCCTTCGCCACTGGTGTTCCTCCTAATATCTACGCATTTCACCGCTACACTAGGAATTCCGCCTGCCTCTCCTGTACTCTAGCCGAGCAGTTTCAAATGCAGCTCCGGGGTTGAGCCCCGGCCTTTCACATCTGACTTGCACTGCCACCTACGCACCCTTTACACCCAGTAACTCCGGATAACCCTTGCTCCATAC
+
ABABAFFFFFFFGGFGEEEFFGEHFFHGHHHHHHFGGH5BDFGGGF5FGG2FEFEEGGGHAEEEEG@?@?FEGHHHHHHHHHHHHHHFE?EEHHFGHEFGGCFHHHBGFGHHHHFEGGFGHHHHHHHCBDGHHHHFGH/>>A/0?DGGGHFHFHHFFGHHCD--<<-/<CGEGC-:CD/CFFFFFFF00B0900BB9CBFGFG?FGADGFFF.//;F/:FDE./;//;FB:-..:/;/;./:B9BF/;/:
@M03896:38:000000000-B4D98:1:1109:15902:6995 2:N:0:181
CCTGTTTGCTCCCCACGCTTTCGCGCCTCAGTGTCAGTCACAGTCCAGCAGGCCGCCTTCGCCACTGGTGTTCCTCCTAATCTCTACGCATTTCACCGCTACACTAGGAATTCCGCCTGCCTCTCCTGCACTCTAGCCCAGCAGTTTCAAATGCACCTCCGGGGTTGAGCCCCGGCCTTTCACATCTGACTTGCACTGCCACCTACGCACCCTTTACACCCAGTAAATCCGGACAACGCTTGCTCCCTAC
+
AAAAAF3BDFFFGGGGEFEFFGE0AEGGGHH1FHFGGH1FDGDEGFFGCB0B/FAEEGGH/ECEEGBF@BFEGHHHHBEGH1FFGHGFEEEEHHHHHEEGEEEG>0<GBGGHGF<??//BFDGHCGHF10FGHBF@DC0//?<<<?GG<FFGHF11>>GH.---<<-<CFHCCG?C@AFFGGFFGG09;CBB0;9C0/:B/CF./:9AB@-A-;/BF/;:AA999//;BF9;--;-9-;9-9;/9B--;A
@M03896:38:000000000-B4D98:1:1109:7797:7115 2:N:0:181
CCTGTTCGATACCCGCGCTTTCGAGCTTCAGCGTCAGTTACGCTCCCGCCAGCTGCCTTCGCAATCGGGGTTCTTCGTCATATCTAAGCATTTCACCGCTACACGACGAGTTCCGCCGGCGTTGCGCGCACTCAAGTGGGGCAGTTCGCGCTGCAGTGCAGACGTTGGGCGCCTACATTTCACAACACGCTTACCTCACGGCCTACGCTCCCCTTAAACCCACTCACTCCGGATAACCCCCGGCCCTTCC
+
BBBBBFFABFBDGG?FAAAAFG2F2EEHHFHGEGEGFHHFEFGEEEFBEEFEFGBEGHHHAE1EFFF>/EEEFHHHHHGHF?GFFGGFGGGHHHFHHEEECGHH?<B<BBEFFD/CE/->@@D<A<<A@CFGG/B0B00;-C@DFFFEGGGCFFFFBB9/;BFBE..:=F@BB..;/BBFFFF/BDAFDDD..B9BF/;AFADFFF.=EDFF.B.///;BAA../9/9:;.-...9B/AAD----@.9;F
@M03896:38:000000000-B4D98:1:1109:7781:7134 2:N:0:181
CCTGTTCGATACCCGCGCTTTCGAGCTTCAGCGTCAGTTACGCTCCCGCCAGCTGCCTTCGCAATCGGGGTTCTTCGTCATATCTAAGCATTTCACCGCTACACGACGAGTTCCGCCGGCGTTGCGCGCACTCAAGTGGGGCAGTTCGCGCTGCAGTGCAGACGTTGGGCGCCTACATTTCACAACCCGCTTACCTCACGGCCTACGCTCCCTTTAAACCCACTACATCCGGATAACCCCCGGACCTTCC
+
ABABBFFABFADGGGGEFEEGGG2FEEHHHHHGGGCEGGHFFGGGGGEEGEAFHGHHHHHHFAEEGF?E/>>GHHHHFGFFHFHFHHHHFHHHHGHHGGGGFHHC?@CDDFGHFACDC@@-A@AE@D@CDGGGG/09C0;BF??;BFGGGGFAFFF9FF/9/99A.;ADF@BAFFFFFFFFBFFFF?D;@=D9FFFF/A.DDFFFFAC?AAE.99;9/B;AE.AF///9F9-..;/;/;AF-->DB.FFF
@M03896:38:000000000-B4D98:1:1109:7802:7140 2:N:0:181
CCTGTTCGATACCCGCGCTTTCGAGCTTCAGCGTCAGTTACGCTCCCGCCAGCTGCCTTCGCAATCGGGGTTCTTCGTCATATCTAAGCATTTCACCGCTACACGACGAGTTCCGCCGGCGTTGCGCGCACTCAAGTGGGGCAGTTCGCGCTGCAGTGCAGACGTTGGGCGCCTACATTTCACAACACGCTTACCTCACGGCCTACGCTCCCTTTAAACCCAATAAATCCGGATAACCCCCGGACCTTCC
+
BBBBBFFBBFBDGGAEEFEEFGEFHFFHHHHHGGGGDHHHEFEFEFGEFFEAFHFGHHHHAEEFGHFE/EEEGHHHHFFHHHGHHG4GFFEHHGEHHFGGGCEH?CCBDBEFHGADG@A@C<A-C-CGGGGGGFFF009ABCB.:CFEGGGFFFFFFFFBFFFB;A9.BAA@BDDFFFFFF/FFFFEFDD?ADFFFFFEEFDFFFFAFFFFFF/BBBFFFFE9B//9BFFDB.9AFF/ADF;B-@D./;B
@M03896:38:000000000-B4D98:1:1109:8388:9760 2:N:0:181
CCTGTTTGCTCCCCACGCTTTCGCACCTCAGTGTCAGTATTAGTCCAGGTGGTCGCCTTCGCCACTGGTGTTCCTTCCTATATCTACGCATTTCACCGCTACACAGGAAATTCCACCACCCTCTACCATACTCTAGTCCGTCAGTTTTGAATGCAGTTCCCAGGTTGAGCCCGGGGATTTCACATCCAACTTAACAAACCACCTACGCGCCCTTTACGCCCAGTAATTCCGATTAACCCTTGCCCCCTCT
+
AAABAFFBFFFFGG4E?EEAFGFFGGGGH3GGGHD5BGH5EFF5D55BFGBAEBAEEGFH1AA1A3B2521?DG5GFC34BEGGGFHFCAG>FH@BG1EE@EBG3CC0FFFHGHGFCEE?<FGFBGFG?1B?FBFDGG2<?GA/2@F1</1FGHFB?11DFDC.110<11>.----<:/<GCGFHCG0:CB0;GBG0.A..:EF//.;9A-;-99FF?.9BD.;/;/99BBA.999:/9././/9;;-9.
@M03896:38:000000000-B4D98:1:1109:8406:9764 2:N:0:181
CCTGTTTGCTCCCCACGCTTTCGCACCTCAGTGTCAGTATTAGTCCAGGTGGTCGCCTTCGCCACTGGTGTTCCTTCCTATATCTACGCATTTCACCGCTACACAGGAAATTCCACCACCCTCTACCATACTCTAGTCAGTCAGTTTTGAATGCAGTTCCCAGGTTGAGCCCGGGGATTTCACATCCAACTTAACAAACCACCTACGCGCGCTTTACGCCCAGTAATTCCGCTTAACCCTTGCACCCTCTT
+
ABBABFFFFFFFGGGGEFEFGGEEGGGHHGHGHHHFHHBFGHHHHFFGGHHGGFAEGGGHAEEEEHFB@FFEGHGHHHFGGHHHHFHFEEGGHHHHHFEGG@FGH0?EGHHHGHHFHHHGGHHHHGFHFGGHHHH2GGHGGHHH2@FFFEFHHHFHHHHGGH1<?<>>>GHGDG-C-EFHHFHHHHF0CCGHHGCCCCGEAGEFFF.ADA9A-DAFFAD=CAAFFB/9FF/...:9;/;.//;9BFFFFF/
@M03896:38:000000000-B4D98:1:1109:26958:12447 2:N:0:181
CCTGTTTGCTCCCCACGCTTTCGCACCTGAGCGTCAGTCTTCGTCCAGGGAGCCGCCTTCGCCACCGGTATTCCTCCAGATCTCTACGCATTTCACCGCTACACCTGGAATTCTACCCCCCTCTACGACACTCCAGCTTGCCAGTATCAGATGCAGTTCCCAGGTTGAGCCCGGGGATTTCACATCTGACTTAACAAACCGCCTGCGTGCCCTTTACGCCCAGTCATTCCGATTAACCCTTGCACCCTCC
+
BBBBBFFFFFFFGGGGEEEFFGAEAEGH3BGBEGGGEHHH55BGFEEGG11BBFEEGGGHEEDEFC?/>>FGHHHHG2@BFFHHHHHGGEGGHGGHHEEFEEFHF2FGBFGHG3?B2<<CC?EH1??//>AGH0><C1>0<CD<<0==D<<0DGHFF0GG:;0::://;CGG@D??-9BFGEF0CFB0;CFG;0;;0:9E9@FFEFD.9A.;;/;BF.9=B.AB/9BFFFFF;.9/F/;99FB/;BAAAF
@M03896:38:000000000-B4D98:1:1109:26944:12465 2:N:0:181
CCTGTTTGCTCCCCACGCTCTCGCACCTGAGCGTCCTTCTCCGTCCAGGTGCCCGCCCTCGCCCCCCGCATCCCTCCTGATCTCTCCGCATTCCACCGCCACACCTGGCATTCTACCCCCCTCTACCCCACTCCATCTTGCCACCATCATCTGCAGTTCCCACCTCCAGCCCGGGGCTTTCACATCTCACCTCTCCAACCGCCTTCCGTCCCCTTACGCCCACCAATGCCGCATCCCTCTAGCCCCCTCC
+
>AAA>@D113DBFE1E1AA0AB0A0AAB0B0B0/A//A1F1B/BA//A0111A0/AA//?/>///E////?/>/>0A0B1F>2B21B/<>C/2B2FF////??CC0000?1?<11???.---<<0=0<..<CC//0;:00;:00.;0/00;00:0/00;9C99....//;9E-------/;/9/99///9;;-///9;/---;--99-/;;----/9:-9-9?---///9---;;/9/9-;/9::A--;-
@M03896:38:000000000-B4D98:1:1109:21479:14466 2:N:0:181
CCTGTTTGCTCCCCACGCTTTCGCACCTGAGCGTCAGTCTTCGTCCAGGGGGCCGCCTTCGCCACCGGTATTCCTCCAGATCTCTACGCATTTCACCGCTACACCTGGAATTCTACCCCCCTCTACGAGACTCAAGCTTGCCAGTATCAGATGCAGTTCCCAGGTTGAACCCGGGGATTTCACATCTGACTTAACACACCGCCTGCGTGCGCTTTACTCCCAGTACTTCCGATTAACCCTTGCACCCTCC
+
ABBBAFF4DFFFGGFGEEEFFG?EEEGFGGHGCBAE2AFGFHCCE?EGGD0EEEEEGGGHAECEGHA/>EFHHHHHFCGGHGHFG4GEGEEG2GFGHBCDB<?FGHFF0FHHHHHFGHHGGGGHHHG<.CCH<GBDDHD/<C0000<;0:0:GHHB;CCHHB0.:0;/9FFG----9;9BF0CFFFF/FFFF/9;999AD@BBFEF=9AA;@;..;B/9;A.9/;/;/FFAF?A.BB/;9/.///9;.A.
@M03896:38:000000000-B4D98:1:1109:21490:14480 2:N:0:181
CCTGTTTGCTCCCCACGCTTTCGCACCTGAGCGTCAGTCTTCGTCCAGGGGGCCGCCTTCGCCACCGGTATTCCTCCAGATCTCTACGCATTTCACCGCTACACCTGGAATTCTACCCCCCTCTACGAGCCTCAAGCTCGCCAGCATCAGATGCAGTTCCCAGCTTGAACCCGGGGATTTCCCATCTCACTTAACAAACCGCCTGCGTGCGCTTTACGCCCAGTACTTCCGATTAACCCTTGCACCCTCC
+
AAAAAFF4FFFFGGFGEEE2FGEEAEGHFACFEEGGEHHHBGHFEF13F?0EAEEEEGGH1?1EEF?/>>/BEEDGFCCEFFFF?GG?EEEFFHHHGADG?@1?CGF00?GCHFGDDGHGG?D0>GF..-=/<<00<<0.;C:-.:;<000;;C00;FFGFB0.90;.;CGE--;--.9;F/BBFB//;BBF;/;9/.;A-99..;-.9;-9-:A/;.;@B;9;FFF/:B.A..9BF/;./.:/;BDEFA
@M03896:38:000000000-B4D98:1:1109:25472:16337 2:N:0:181
TAAAGGAAAATCAGTGAGTCGGAACGCGTGGGATCGAATTAAATTACAAAAACAGAATCGTAACGCGGCTGCGGGCACACAAATAACACCACAACAAATAGAAAGTACATACGAGTGCTCATACAATCAAAGTAAAAAAAAAAACACAAGAACATGAAGAGCAACAGGGAGAAGAAGAGAGCAGTGAACAATAGGCCAGTCACGTACGTGATAGACAACAATCAATACGAAAAATAAAGACGATAAAGGTA
+
11111111>1@11133111B10000000000//1///B1/111221DAB1B/A/A011B0A00B//>///>///////00//0111111?<///<//011?11111222221?////1?11111111<1111=111=1--<---:.;...////0/00009///../......//9//----////////-/9////--;///--------//////----////9//-------/////------/////
@M03896:38:000000000-B4D98:1:1109:26424:19329 2:N:0:181
GGAGAATAAAACAGTAACGCGCACCAATCCGGTACCTACAACGGCGGGTCGCACACAATTTCTACCCTCCTCGCATGTATACTCACACCTACTGAGAACAAGTTATAGATAAAAACAAAATATTCATTACTTACATATAGCAACAGAGAAGCTGTTAATGAGTGATTAGCACTCGAGGCATCACGTAATCATCAAGTAAAAATTGATAAAAGAAGATATTGAGTACACTAAAGCATCTTGAAATACTCTTA
+
111111B1111111333311A0000001000/A//1A1B11A///////////>/B//1122222101//00/////B2222211?11/0101121111000?1?1111111111...00111111>1000000000000000.<//////:000000;0000000000/090/...--.0/00.;/.;;00900///////-//99/////;-//://///////9////////;/////////9/////
@M03896:38:000000000-B4D98:1:1109:6843:21737 2:N:0:181
CCTGTTTGCTCCCCACGCTTTCGCACCTGAGCGTCAGTCTTCGTCCAGGGGGCCGCCTTCGCCACCGGTATTCCTCCAGATCTCTACGCATTTCACCGCTACACCTGGAATTCTACCCCCCTCTACGAGACTCAAGCTTGCCAGTATCAGATGCAGTTCCCAGGTTGAGCCCGGGGATTTCACATCTGACTTAACAAACCGCCTGCGTGCGCTTTACGCCCAGTAATTCCGATTAACCCTTGCACCCTCC
+
BBBBBFFFFFFFGGGGAEAFFGEEGGGGFGFFEEEG2EFGHH2GEEEFGDCFAE>EGEGGEEDGGH>/>EFHHHHHGFFGHHHHHFHEGEGGFGFHHABDC@2GHHGF2GHCGHFGHHHGGCEGGFC<.<CGFG/<DGG/.CD0C0;C;C0CBCG0<:CHHH0.:9;C/;;A?---A?FFB0FCFFB9/;9/9BFFBFEA9>-DAF-.;A-;-.;//E?DFDEFB/:/:B9....FB/;.;.99;BDEED
@M03896:38:000000000-B4D98:1:1109:6835:21755 2:N:0:181
CCTGTTTGCTCCCCACGCTTTCGCACCTGAGCGTCAGTCTTCGTCCAGGGGGCCGCCTTCGCCACCGGTATTCCTCCAGATCTCTACGCATTTCACCGCTACACCTGGAATTCTACCCCCCTCTACGAGACTCAAGCTTGCCAGTATCAGATGCAGTTCCCAGGTTGAGCCCGGGGATTTCACATCTGACTTAACAAACCGCCTGCGTGCGCTTTACGCCCAGTACTTCCGATTAACCCTTGCACCCTCC
+
CCBCCFFFFFFFGGGGEEEFFGEEGGGHCGHGGFEFEHGHHHHHGGCGHGFGEEEEGGGHAFDFGHEE>EGHHHHHGGFFHHHHHHHGFEFGHGHHHFCFGCGHHGCC22GFGGHFHHHGGGGHGGG?.CDHFF/0<GF<GG<0;:GCC;CGHHGF;CHHHBC./9:CFFGGGAAB?DFGGFGFFFF;;BFBFBBF9AEEFFFFFFD:9DCB@.ABFEABF.E;B/FBFFDDA9ABF/;.9/99:BFFFF
@M03896:38:000000000-B4D98:1:1109:8885:24095 2:N:0:181
TATAGGACAATCCGTGACTCCTACCGCGGCGGCTGGCACACAATTACCATAACGGTGTCGTGTCGATCTCGGTGGTCGCCCCATTATTAAAACAAAAAAAACAAAAACTATCAGTAACCCGCATCACGCAGAAATCCAAAAAAAAAAAGAACATCACCATAGAAAGTGTGTAAGACAATAGGCTGATACACAGCTACGCAGTCGGTAACACATATAGAAAAAAATAAGACACATCGAGCCTAGTATTCAAG
+
CCCBBFFFFFFFGGGGGFFGGGFHH?FCAEGGEEEE?GHGGGGGHGFHHFFFH?>?FAB??>12/?/B040???E/?<////<B222222?22??FF/A//...00.<11111110000.---.:00..---//00/:09..------..:;:///////////;/////./://:////////..9/////9.///.;.-./.--..;//.//9//////.--9;/////////./..;//9B///////
@M03896:38:000000000-B4D98:1:1109:14577:24384 2:N:0:181
CCTGTTTGATCCCCACGCTTTCGTGCCTCAGCGTCAATGTTCGTTTAGCCTGCTGCCTTCGCAATTGGTGTTCTATGTCATATCTAAGCATTTCACCGCTACATGACATATTCCGCAAACCTCAACGATATTCAAGATATATAGTATCAATGGCAGTTTCGGAGTTAAGCTCCAAGATTTCACCACTGACTTACATACCCGCCTACGCACCCTTTAAACCCAGTGAATCCGGATAACGCTTGCCCCCCCC
+
AAABAFFC@DFFFFGGAAAAAGEFEFGHHHHH2AEEFF5FAF?AGFCAFA5BFFBGHFHGGE?ABB3BDBGEGHHHG@F5FFFGGG4BFFD4E@BGHEEEGE3443FDGFGGGF3?@EEHEHHFGHDA??BGBGHBD1>@@>D2GFFFF2@21@0A<DBFF@G/?<>G<DBFGCG<GF1FG0DDDEC0<<DHF00<DD/::A-DEB.@.?@FA/9BFFB9CE.900;0;99-.9.9B.-..../;A9--;
@M03896:38:000000000-B4D98:1:1109:14584:24402 2:N:0:181
CCTGTTTGATCCCCACGCTTTCGTGCCTCAGCGTCAATGTTCGTTTAGCCTGCTGCCTTCGCAATTGGTGTTCTATGTCATATCTAAGCATTTCACCGCTACATGACATATTCCGCAAACCTCAACGATATTCAAGATATATAGTATCAATGGCAGTTTCGGAGTTAAGCTCCAAGATTTCACCACTGACTTACATACCCGCCTACGCACCCTTTAAACCCAGTGAATCCGGATAACCCTTGCACCCTCC
+
ABBBAFFFFFFFGGGGEEEFFGEGFFHHHHHGEEEGGGFHHHGGHGFEHFGGGHAGHHHHFECEFGF3DFHFHHGHHEHHHFHHHFHGGFHHGHHHHGEGGEHFFGEFFGHHHFFEEFGHGGHHGH?FCGGHGHHDGGFHDBHGFHHGDDF@GHHGHHFHDC?CA<F11FDGHHHFHHHHHBGGHHF0<CGHHHGFHHGHE@FGGH.DGGGGA/FFFGGFGEGFFB00CC.BD9ABB9A./.9/;FFFEF
@M03896:38:000000000-B4D98:1:1110:10304:12487 2:N:0:181
CCTGTTTGCTCCCCATGCTTTCGTACCTCAGCGTCAGTGTTAGGCCAGATCGCTGCCTTCGCCATCGCTATTCCTCCAGATCTCTACGCATTTCACCGCTACACCTGGAATTCTACCATCCTCTCCCACACTCTAGCTCACCAGTATCGAATGCAATTCCCAACTTAAGCTCCGGGATTTCACATCCCACTCAATTCGCCGCCTACGCACGCTTTACTCCCAGTACATCCGCTTAACCCTCGCACCCTCT
+
AAA>>DF4FFFFGGCFGFG5FG?FGFGHHBGGDEE2EFBD5EGCBFG22F3FA1AAFHGEAA1EFF11AE1DDGDFCE@3GFFHFHH1EE>EGGHHG1EEE?FE?G30?FFFGHBFFFF?EGH43FGHHADGHB1F1?1@FGD<11@@??0@G111<FGG11C/?1111<<F1.--<</<GGH00CC.<<<G//000..:;:B../.-.-99..9BF0;FF99/B/9;;;9..../99A.;-=-B-D.9;
@M03896:38:000000000-B4D98:1:1110:10305:12505 2:N:0:181
CCTGTTTGCTCCCCATGCTTTCGTACCTCAGCGTCAGTGTTAGGCCAGATGGCTGCCTTCGCCATCGGTATTCCTCCAGATCTCTACGCATTTCACCGCTACACCTGGAATTCTACCATCCTCTCCCACACTCTAGCTAACCAGTATCGAATGCAATTCCCAAGTTAAGCTCGGGGATTTCACATCCGACTCAATTAGCCGCCTACGCACGCTTTACGCCCAGTAACTCCGATTAACGCTCGCACCCTCT
+
ABBBAFFFFFFFGGGGGGGGGGEGGHGHHHHGFGEEEFHFFHHHEEGFFGDFBGAFGHHHCEEGFHA1AGEFFHHHHGHFHHHHHHHFFEFGHHHHHFEFEEGHHHHGHHGGHH4FHHHHHHHHHHHHHGGHHFDBFGGHHHG/D@FF<CGH2@@?1FGHHHB<1<?F<FFGAA@--<<DHGHHGHH.<CFG;/CBC0;C.ADG?F.?DC;B.99FG.9@DD.9/B//;F9=.;./;.;.;---;;D?EB
@M03896:38:000000000-B4D98:1:1110:24524:13668 2:N:0:181
CCTGTTTGCTCCCCACGCTTTCGAGCCTCAGCGTCAGTTACAGACCAGAGAGCCGCTTTCGCCACCGGTGTTCCTCCATATATCTACGCATTTCACCGCTACACATGGAATTCCACTCTCCCCTTCTGCACTCAAGTTAAACAGTTTCCAAAGCGTACTATGGTTAAGCCACAGCCTTTAACTTCAGACTTATCTAACCGCCTGCGCTCGCTTTACGCCCAATAAATCCGGATAACGCTCGGGACCTACGT
+
BBBBAFFFFFFFGGGGGEEFGGEGGEGHHFGGGGGFEGGHGHFFHFFGHGAEGGEEEEGHGFDGGHEE>EEEGHHHGFFHHHHHHHHGGGGGHHHHHEEEGCGHHHFGHHHHGHFHHHHHHHGFHHHEGGHHFHGFFFFHHHHHBDGGGHHFFF<.<AGHFHFH=GBDDGHHGEHHHHHHHHFHHGC0CCCFHGFCFGH:?DGGF--?F9=A.C9B9A=BF..BBFFFFD-.:A/:.9.;;-99@FFFFF.
@M03896:38:000000000-B4D98:1:1110:8129:15920 2:N:0:181
CCTGTTTGCTCCCCACGCTTTCGCACCTGAGCGTCAGTCTTCGTCCAGGGGGCCGCCTTCGCCACCGGTATTCCTCCAGATCTCTACGCATTTCACCGCTACACCTGGAATTCTACCCCCCTCTACGAGACTCAAGCTTGCCAGTATCAGATGCAGTTCCCAGGTTGAGCCCGGGGATTTCACATCTCACTTAACAAACCGCCTGCGTGCGCCTTACGCCCAGTAATTCCGATTACCGCTTGCACCCTCC
+
ABBBAFFBFFFFGGFGEGFEGGGEEGGHFHHHCGGFGHHHEHGHGG1FE?0EEEEFGGGHEGDEGHECEEEGGHHHGFFBGFGHHHHFGGEGHHHHHGDGGCGGFHEF2FHHHHGHHHHGGGGHBHGC<EEGG0<DGCGCGHDC0;;C;C0CGGC;C0GGGHC.:9///BFE-;--9A9FGGF0FFB/9B9;//BFFFFEFAD??F=...9;.;:BF?AAFAA/;/BBFFBD...//.;-:../9BA.E.
@M03896:38:000000000-B4D98:1:1110:8132:15938 2:N:0:181
CCTGTTTGCTCCCCACGCTTTCGCACCTGAGCGTCAGTCTTCGTCCAGGGCGCCGCCTTCGCCCCCGGTATTCCTCCAGATCTCTACGCATTTCACCGCTACACCTGGCATTCTACCCCCCTCTACGAGACTCAAGCTTTCCAGCATCAGATGCAGTTCCCAGTTTGAGCCCGGGGCTTTCCAATCTGACTTAACACACCGCATGCTTGCGCACTCCCCCCACTACTTCCTATCAACCCTTCCACCCTCC
+
AAAA3BF4F5DFGCBAEAEFEGFFDEEHB32F22AE?5DGHGHHEA1CC11AAE0EEEEHE?11>>///>?EEHHHGEFBGGFDGGHGG///FGBGG/B///???FGG0<FBGG1?GGA?<CFGFGE<.AAD00<<DG00=;0:/:0::0000:0C;0;:GF0/00;0.9F.-?---;A9///:9;F/9FBFB//9/..9---.9;;//.-9---/....9-.;:B9BB/////9//.../.::;9.9.9
@M03896:38:000000000-B4D98:1:1110:15513:24902 2:N:0:181
CCTGTTTGATCCCCACGCTTTCGTGCCTCAGCGTCAATGTTCGTTTAGCCTGCTGCCTTCGCAATTGGTGTTCTATGTCATATCTAAGCATTTCACCGCTACATGACATATTCCGCAAACCTCAACGATATTCAAGATATATCGTATCAATGGCCGTTTCGGACTTAAGCTCCAAGATTTCACCACTCACTTACCTACCTGCCTACGCCCCCTTTAAACCCAGTACTCCCTCATATCCCTCACCACCACC
+
>A1>>FF1BBDFGGGGE?ECEFEAAFGAFFABEEEEGF2FGFA/GFA1DCD0FG1FFFBB/A/ABB11D/B?EF2@2DG2DDFFF2FGC1@FFFEHH/>ECEBB21BBFGBGGB0///<G/<<11B/??FCGF2221BFFG22/0<FF@2121F0>//0??-.--1>1F11<1<C0<D0=D0=0<</<<:;C00:00/;00;GCFC.;-9-;-.00909/;C.90000/;9--/9///9/---;/;A-;-
@M03896:38:000000000-B4D98:1:1110:15513:24920 2:N:0:181
CCTGTTTGATCCCCACGCTTTCGTGCCTCAGCGTCAATGTTCGTTTAGCCTGCTGCCTTCGCAATTGGTGTTCTATGTCATATCTAAGCATTTCACCGCTACATGACATATTCCGCAAACCTCAACGATATTCAAGATATATAGTATCAATGGCAGTTTCGGAGTTAAGCTCCAAGATTTCACCACTCACTTACATACCCGCCTACGCACCCTTTAAACCCAGTGAATCCGGATAACGCTTGCACCCTCC
+
ABBAAFFFFFFFGGGEAEEFFGEGFFHHHHFGEEEEGFFHFHGGHGGGHGHGGHFGHHHHAE?BEBABFEGFFH5GFGHFHBGHHHHHGHHHGHHHHEEFGEFBB3CFFHHHHGBEE/?GGHHHGFAFCFGGFGGDDFFGG2GFFGHF2FD22@@???1G?@DDA<FFDFDGGHH1CGDGHEGHHHH/<CGHHHHGHHHHDCGGGH:AFFGE;99B0CBFDE?/99;FGG.9.A.BF.;.9.9/BFF.EF
@M03896:38:000000000-B4D98:1:1110:15529:24929 2:N:0:181
CCTGTTTGATCCCCACGCTTTCGTGCCTCAGCGTCAATGTTCGTTTAGCCTGCTGCCTTCGCAATTGGTGTTCTATGTCATATCTAAGCATTTCACCGCTACATGACATATTCCGCAAACCTCAACGATATTCAAGATATATAGTATCAATGGCAGTTTCGGAGTTAAGCTCCAAGATTTCACCACTCACTTACATACCCGCCTACGCACCCCTTAAACCCAGTCACTCCGGACAACGCTTGCACCCTCC
+
AAAAAFFCFFFFGGGE2EAFFGEBBFGEHHHGEEEFGFGHFHEEHGFGHGGFGGBGGHHG1EEBEGB3@BGGGHFFBDGHHEHHHFHDFFGHGGFHH>EEGEF@B3BFGHHHHFBEE<EHGHHHCF/CGGGHFGH3GHGGD2F>G2FF>22@2@2?<F1G<@/<A<FD1DGGGFHF0DFHHEGHHEG/<CGHHHHFHGGHDCCFGH.;DDFF-99:FFGFFF.9090;CFA-.-9.;@>...;:BFFEFF
@M03896:38:000000000-B4D98:1:1110:16947:26183 2:N:0:181
CCTGTTCGCTCCCCACACTTTCGCTCCTCAGCGTCAGGTAATGCCCAGAGAACCGCCTTCGCCACCGGTGTTCCTCCTGATATCTGCGCATTTCACCGCTACACCAGGAATTCCGTTCTCCCCTGCATACCTCTAGTCTGCCCGTATCGGAAGCAGGCACGGCGTTAAGCCCCGTGTTTTCACTCCCCACGCGCCAAACCGCCTACGAGCCCCCTACGCCCACTCATTCCGCACAACGCCCCGACCCTCC
+
AABBAFDADAABGGGGGEGAFGFGDHGFHHFHGGEGBFFEGHBGHHGG1ECGHHEGGFEHEEDEGH>>>>EEGGEGHFHHHHHHHEGEGGFDDFGHH?EEGEGHHG?/FFFHGHGF?FFHGGDFFGFDFFGFHF1??FD1?GH.->0FA<DADGFFHACHCA-;:-:CBFFGGG9.C.;99BF0;FF.9C@C-9;9@FFF;B-.AF.AA@-;.-;AA?DABD?A///;FFF.9;9BD-;-9---;9B/9A
@M03896:38:000000000-B4D98:1:1110:19376:26315 2:N:0:181
CCTGTTTGCTCCCCACGCTTTCGCACCTGAGCGTCAGTCTTCGTCCAGGGGGCCGCCTTCGCCACCGGTATTCCTCCAGATCTCTACGCATTTCACCGCTACACCTGGAATTCTACCCCCCTCTACGAGACTCAAGCTTGCCAGTATCAGATGCAGTTCCCAGGTTGAGCCCGGGGATTTCACATCTGACTTAACAAACCGCCTGCGTGCGCTTTACGCCCAGTAATTCCGATTAACGCTTGCACCCTCC
+
ABBBBFFFFFFFGGGGEEEFFGFGGGGHBHHGEFEEEHHHFHHHGGDGHE0EEE>EGGGHAEEEGHE/>EGHHHHHGBEGHHHHHHHGGEFG?FGHHCBDDCGHHFCFFGHHGDFGFFGDGGGHGGF.<CCHFG/<=C<<CGG::0CCC<CGHCC;;0;CHH0.:;//BFFGA---=CFGFFFGFFF:BFFFFFF//.AFAFFF?FDA?A-@-.9FFFDADF.:F/BFFFF.:../F?B:.../;BAEFF
@M03896:38:000000000-B4D98:1:1110:14856:26836 2:N:0:181
CCTGTTCGATACCCGCGCTTTCGAGCTTCAGCGTCAGTTACGCTCCCGCCAGCTGCCTTCGCAATCGGGGTTCTTCGTCATATCTAAGCATTTCACCGCTACACGACGAGTTCCGCCGGCGTTGCGCGCACTCAAGTGGGGCAGTTCGCGCTGCAGTGCAGACGTTGGGCGCCTACATTTCACAACACGCTTACCTCACGGCCTACGCTCCCTTTAAACCCAATCAATCCGTATAACGCCCGGACCTTCC
+
AAAAAFFABFBBGG2EEAAAFGEDGEEHHHHGEEEEEFGHFGGCEEGEFFEEFHGHHHHG1E??EG??/>>EEGHHGGGHHHFGHH4FF?FGFGGHHFEGGCFG?<@>>BEGFG?CD>>@DCF@.<AADCGG/F;0990:?ED.CFFGGFGF;:BB:;FFBF9-;9..9;99BD9BFBBFFFFFFF.E.@9AABB;B9A;9@9A/99@EDDFB/BB//9BDEFF/BFFFF....9/B.@BD@-9;B./BF
@M03896:38:000000000-B4D98:1:1110:14860:26854 2:N:0:181
CCTGTTCGATACCCGCGCTTTCGAGCTTCAGCGTCAGTTACGCTCCCGCCAGCTGCCTTCGCAATCGGGGTTCTTCGTCATATCTAAGCATTTCACCGCTACACGACGAGTTCCGCCGGCGTTGCGCGCACTCAAGTGGGGCAGTTCGCGCTGCAGTGCAGACGTTGGGCGCCTACATTTCACAACACGCTTACCTCACGGCCTACGCTCCCTTTAAACCCAATAAATCCGGCTAACGCCCGGACCTTCC
+
BBBBBFFAAFABGGGGEFFEGGEGHGGHHHGHGGGGEHHHHFGFFGGEGGEEFGGHHGHHFFDEEGFEEE>EHHHHHGFHHHFHHGHHG?FFHGGHHGGEGFFGECC<@@EFGGEDFCGGGGCCECDCFGGGFF/0;9CEBDGFFFGGGGGFFDFF;BFFFFFCAEAFFFFFFFFFFFFFFEFFFF9AA@.9AFFFFFFEFFFDFBFFFDFE.99F/BFFFEEFF//BFFFF--.;FFFFF=DDFB.;BF
@M03896:38:000000000-B4D98:1:1111:24519:6314 2:N:0:181
CCTGTTTGCTCCCCACGCTTTCGCACCTGAGCGTCAGTCTTCGTCCAGGGGGCCGCCTTCGCCACCGGTATTCCTCCAGATCTCTACGCATTTCACCGCTACACCTGGAATTCTACCCCCCTCTACGAGACTCAAGCTTGCCAGTATCAGATGCAGTTCCCAGGTTGAGCCCGGGGATTTCACATCTGACTTAACAAACCGCCTGCGTGCGCTTTACGCCCAGTAATTCCGATTAACGCTTGCACCCTCCG
+
ABBBBFFFFFFFGGGG?EEFFGEEEGGH3FGHGGEAEHFG5GGHGEEHH?0EEEEFGGGHGEEFGHE/EEFHGHHHHFHHHGGGFHHGGFGGFF?GHGGG@@FHHGFE?GGHHFHHHHHGGGGFGHF..<<BC0<<DG0/<CD0:;FHGHFHHHGHGCGHHH0::0;/CBFE?B-@99CFFBFCFFB99B:BBFB;FFEA9;DD?A@DDDCFD.A/BEDAFD./;BBBBFF.:9.//9BAAE.;;BDEED.
@M03896:38:000000000-B4D98:1:1111:24500:6325 2:N:0:181
CCTGTTTGCTCCCCACGCTTTCGCACCTGAGCGTCAGTCTTCGTCCAGGGGGCCGCCTTCGCCACCGGTATTCCTCCAGATCTCTACGCATTTCACCGCTACACCTGGAATTCTACCCCCCTCTACGACACTCAAGCTTGCCAGTATCAGATGCAGTTCCCAGGTTGAGCCCGGGGATTTCACATCTGACTTAACAAACCGCCTGCGTGCCCTTTACGCCCAGTAATTCCGATTAACGCTTGCACCCTCC
+
AABBAFFFFFFFGGGGCEEEFG2EEFGHEGHGEFDEEDDH5GGGGE?FFAEGEEEEFGGHEEEEGG>/>ECHGGFHHHFHGGGFGHHGEEAEFFFHHCDCCCGHHGC<CHHHG21DFFHGGGFCGGFE.<A0<<C<DCD/CGC0:<CGG0CFFHFGCGCGCH09/0//;FC;---9B?/CFFFFFFF/FFFFFFFFF.AE@DDFFF;;9;.;://;/ADADD.;//9BFFF.;?.//;9?..9/9BAEFF
@M03896:38:000000000-B4D98:1:1111:24517:6334 2:N:0:181
CCTGTTTGCTCCCCACGCTTTCGCACCTGAGCGTCAGTCTTCGTCCAGGGGGCCGCCTTCGCCACCGGTATTCCTCCAGATCTCTACGCATTTCACCGCTACACCTGGAATTCTACCCCCCTCTACGAGACTCAAGCTTGCCAGTATCAGATGCAGTTCCCAGGTTGAGCCCGGGGATTTCACATCTGACTTAACAAACCGCCTGCGTGCGCTTTACGCCCAGTACTTCCGATTAACGCTTGCACCCTCC
+
ABBAAFFFFFFFGGGGEFEFFGEFGGGH3FGGGGGGEHHH5GGHGFEGF10EEEEEGGGHBEEEGHEE>EFHHHHHGFGFHGHHHHHFEEEFHGHHHBBDCC?GHFB?CCGHHHHGGHHGGGGHFG>..<<DC0<<D/0/CGG000CC;0;CCGHCCCHHHE0.:9/CBFFEA?-9?.9FCGGGFF///BFFBFBBBFFFFFFFEFD.AD;B=.ABF9ABFF./;/:BFFB.9.;/B.A.:9A9FFFFFF
@M03896:38:000000000-B4D98:1:1111:15082:7251 2:N:0:181
CCTGTTTGCTCCCCACGCTTTCGCACCTGAGCGTCAGTCTTCGTCCAGGGGGCCGCCTTCGCCACCGGTATTCCTCCAGATCTCTACGCATTTCACCGCTACACCTGGAATTCTACCCCCCTCTACGCGACTCAAGCTTGCCAGTATCAGATGCAGTTCCCACGTTGAGCCCGGGGATTTCACATCTGACTTAACAAACCGCCTGCGTGCGCTTTACGCCCAGTAATTCCTATTAACGCTTGCACCCTCC
+
BBBBAFFFFFFFGGGEAEECFGAEGGGHHCGFEFEAEHHHFHFGEEAFGF00AE>EGGGHBEGDGHEE>/?FHFGHHFGGHGFHH4F?EEFFHGBGHCBDGCHHHHF<2CGFGHHHHHHG?@FHHFF---<@D0C0=C0/;C;0:0CC;0<C099C;BCF0B.-...;:9CE9@--99BBFFFBFF//9BF/BFB9;AEE9@D.AF9.9:99-99/B..99..;/://;B9/99/9B.@..../;BA.;A
@M03896:38:000000000-B4D98:1:1111:20035:9045 2:N:0:181
TATAGGACAATCCGTGACTCCTACCGCGGCGGCTGGCACACAATTACCATAACGGTGTCGTCTAGATCTCGGCGGCCGCCCCATCACTAAAAAAAAAACAACACAAACAAATCAACTCTCCTCTTCTCTACTCAAACTCCACAATATCTGACTAACATCTCGTTATACCACCACAACTATCACAACCTACTACTCAAACCTCCTAAAATCCCTCTACTCCCAATCACTCCTGCCCAAACACTATCCCTCC
+
CCC@BFFFFFFFGGGGEEFFGGHHHGGEAEECEG?A??3FGGDF3EFHHGHFHGF>?EGAF11144B4B?0F//B/<//////00?1111<11>ADC?A.:.C.:....:.0;90;;000:0/90;9000;0:;/::0;0;9/.0099//////;/9/;/9.9.;.////:.;.:..9/9;/;//..//:////9/;/;.:/.///9/:9/99///9//:;///////:;9//..:..:..///:////:
@M03896:38:000000000-B4D98:1:1111:15392:10048 2:N:0:181
CCTGTTTGCTCCCCACGCTTTCGCACCTGAGCGTCAGTCTTCGTCCAGGGGGCCGCCTTCGCCACCGGTATTCCTCCAGATCTCTACGCATTTCACCGCTACACCTGGAATTCTACCCCCCTCTACGAGACTCAAGCTTGCCAGTATCAGATGCAGTTCCCAGGTTGAGCCCGGGGATTTCACATCTGACTTAACAAACCGCCTGCGTGCGCTTTACGCCCAGTAATTCCGCTTAACGCTTGCACCCTCCG
+
ABABAFFFFFDFGGGGGGGCFGAEFGGFGBFFEEEAAGGG5GFGBE1GHFCCG>>EEEGGFEGGGHG/>EFGGHFHHFF3GGHHHHG?EEEGHHHHHDCFCCGHHGE?2FGHFGHHHHHGGCD<<FFC?DFHFCGDDGD/=GF:0;<<<;;CGFHCCCGHHGB.:B9;FFGG-9--ADBFFFGFFFF//9FF//:;;.A9@=ADFF;DDD@@-.:9B.9-;99/;F/;BFF.:.ABFD=.;9:;BFDFFD.
@M03896:38:000000000-B4D98:1:1111:15384:10066 2:N:0:181
CCTGTTTGCTCCCCACGCTTTCGCACCTGAGCGTCAGTCTTCGTCCAGGGGGCCGCCTTCGCCACCGGTATTCCTCCAGATCTCTACGCATTTCACCGCTACACCTGGAATTCTACCCCCCTCTACGAGACTCAAGCTTGCCAGTATCAGATGCAGTTCCCAGGTTGAGCCCGGGGATTTCACATCTGACTTAACAAACCGCCTGCGTGCGCTTTACGCCCAGTAATTCCGATTAACGCTTGCACCCTCCG
+
ABBBBFFFFFFFGGGGFEEFFGEFGGGGGHHHGGGGGHHHHHHHGG?GHGGGEGEGGGGHHEGGGHEEEFGHHHHHHHHGHGHHHHHGGFGGHHHHHDDGGCGHHHFCFFHGHHHGHHHGGGGHHHGAADEHF0C<DHF<CGGC:CGGCCGGHHHHHGHHHHECC:CBFFFGGGA@FGGGGGGFFFFBFFFFFFFFFFFFADFFEFDADFFF::AFFFFADFEBF0BFFFFAAAFFFFF?AE:;FFDFFD.
@M03896:38:000000000-B4D98:1:1111:24197:11207 2:N:0:181
CCTGTTTGCTCCCCACGCTTTCGCACCTCAGCGTCAGTCTTCCTCCAGGGAGCCGCCTTCGCCACCGGTATTCCTCCAGATCTCTACGCATTTCACCGCTACACCTCGAATTCTACCCCCCTCTACCGGACTCAAGCTTGCCAGTATCAGCTGCAGTTCCCACGTTGAGCCCCTGCATTTCACATCTCACTTAACCTACCGCCTACGTTCCCTTTACACCCACTAATTCCGATTAACGCCCGCACCCTCC
+
AAAAAF3BBF1CFG1E1AAAFGEE0A0F0BFGGGGFEH1F221BFGAG0E/EB/AEEGGHGEEE/FE>/>FFG2FG00FGHGHHHGFFEEGGHHHHHFGGEEEGH00??FGHG22BFG/>/>/01?1//<>CC>F>1110><DC<00<0=<GGHGHG0D;:C.:;;:./C::..../;0CFFGC0C00;;CBCF0;0/:.;;@E-;9-/;-;:F9BF/9:AE--;//;BFF---;/:A@--;-9@@AFFF
@M03896:38:000000000-B4D98:1:1111:24180:11212 2:N:0:181
CCTGTTTGCTCCCCACGCTTTCGCACCTGAGCGTCAGTCTTCGTCCAGGGGGCCGCCTTCGCCACCGGTATTCCTCCAGATCTCTACGCATTTCACCGCTACACCTGGAATTCTACCCCCCTCTACGAGACTCAAGCTTGCCAGTATCAGATGCAGTTCCCAGGTTGAGCCCGGGGATTTCACATCTGACTTAACAAACCGCCTGCGTGCGCTTTACGCCCAGTAATTCCGATTCACGCTTGCACCCTCCG
+
ABBAAFFCFFFFGGGG?EEFFG?EEGGHFFHHGGGFGHGHHHHHGE?GHGCEFE0EGGGHHEFGGHEEEFFHGHHHFGGGHGHHHHHGGEFGFHFHHGGG/BFHHFGFFHHHHHHFFHHGGGGHHF<><CAGF0CGGHBCGHF00;;C<0<GGFHHHHHHHH0:/9/9BFGGB?9?F.FGGGGGBBFBFFFFEFBBBFEFFFFFE.>:DD-@-..;FE?>BD.//B9BFFFD.A/9/EF...;99;A.AA.
@M03896:38:000000000-B4D98:1:1111:14892:14343 2:N:0:181
CCTGTTTGCTCCCCACGCTTTCGCACCTGAGCGTCAGTCTTCGTCCAGGGGGCCGCCTTCGCCACCGGTATTCCTCCAGATCTCTACGCATTTCACCGCTACACCTGGAATTCTACCCCCCTCTACGAGACTCAAGCTTGCCAGTATCAGATGCAGTTCCCACGTTGAGCCCGGGGATTTCACATCTGACTTAACAAACCGCCTGCGTGCGCTTTACGCCCAGTAATTCCGATTAACGCTTGCCCCCTCC
+
ABAAAFF4DFFFGGGGFEEFGGEEEGGGHHHFEEEEEHFHHHHHEEAGH10EEE>EEEGHFEEEEH>/>EFHHHHHHGFGHHHHHHGFE?EEFGFHHFBDBCGHHGGF2?FFGGGGHHHGGGGHHGF.<CCGC0/<<CD<CG0:0;CCC0:CCF0<;CGHHH.-;...:CFEA--9;AFFFBFFBFF//;BBB/;//.;A-;DDFE-999-99.:/9A9@D9E///;9FF/..99/B.@...9/;EFFFF
@M03896:38:000000000-B4D98:1:1111:10014:15852 2:N:0:181
CCTGTTTGCTCCCCACGCTTTCGCACCTCAGTGTCAGTATTAGTCCAGGTGGTCGCCTTCGCCACTGGTGTTCCTTCCTATATCTACGCATTTCACCGCTACACAGGAAATTCCACCACCCTCTACCATACTCTAGTCAGTCAGTTTTGAATGCAGTTCCCAGGTTGAGCCCGGGGATTTCACATCCAACTTAACAAACCACCTACGCGCGCTTTACGCCCAGTAATTCCGATTAACGCTTGCACCCTCTT
+
ABBBBFFFFFFFGGGGFFEFFGFGEGGHHHHHHHGHHHHHHHHHHFFHHHFGGFEEGGGHGEEGGHFGDFGEHHHHHHFHGHHHHHHFGFFGHHGHHGEGGFFGHAFGHHHHHHGHHHHGGHHHHHHHHHHHHGFDHGFFHHHGFFHHHFGHHGGHHGHHHHE<C?>FBGHGCGCFCGGHHHHHHHHEFHHHHGHFBHHAAEGGGGDGGGGG=D.BFEDFFFFBFFFFFFBDAADFFAF?:.AFFFFFFF/
@M03896:38:000000000-B4D98:1:1111:21790:16991 2:N:0:181
CCTGTTTGCTCCCCACGCTTTCGCACCTGAGCGTCAGTCTTCGCCCAGGGCGCCGCCTTCGCCACCGCTACTCCTCCAGATCTCTACGCATTTCACCGCTACACCTGGAATTCTACCCCCCTCCACGAGACCCCAGCTCGCCAGCATCAGTTGCAGTTCCCACGTCGAGCCCGGGGATCTCACATCTCACTTAACCCACCGCCTGCGTGCGCTTTACGCCCAGTAATTCCGATTAACGCATGCCCCCTCC
+
AA>1>FFC@@FFAA1AEEF0AEEGCEEH0A0A0EE/EG112DG/BE/////A/EE?EG/@////?>E//>/B>11C00B1F1FGFDG/EE//FFFFFA<CG?1<?F<001FGFFFB1FG<A-..0>.--<C...<..</;;C::./=C000<CF09FFGF00.-:.--;?@9----9--9/FB9BFF/FF/://;/-;9-9;@---9;B-@?;--;F-;-@-9;9;9BBB/:;9AB/-;---///;@;BA
@M03896:38:000000000-B4D98:1:1111:15245:17087 2:N:0:181
CCTGTTCGATACCCGCGCTTTCGAGCTTCAGCGTCAGTTACGCTCCCGCCAGCTGCCTTCGCAATCGGGGTTCTTCGTCATATCTAAGCATTTCACCGCTACACGACGAGTTCCGCCGGCGTTGCGCGCACTCAAGTGGGGCAGTTCGCGCTGCAGCGCAGACGTTGGGCGCCTACATTTCACAACACGCTTACCTCACGGCCTACGCTCGCTTTAAACCCACTAAATCCGGATAACGCCCCGCCCTTCC
+
AAAAAFFBBFBDGGGGGEEEGGEGFGGGHFFFGDEGDHFFFAEBEDFEEG0AFGFGHHHHFEECEGF?EEGEFFHHHHGHFEGHF44?BB3FEGGHF/>E@@GHG?D><//FGF?ACDCC?@C?.-<@@DGGF/C09;0.9EGDFBBEGGGF=DBB/9>-99A=;.99=F9=DDDFFF//9/BBBAA:.=9E?FF//BE.DFF?/999.;-;.9.//:9;A...//:9BFDBA.A/B.;;--9--99/:;
@M03896:38:000000000-B4D98:1:1111:15255:17102 2:N:0:181
CCTGTTCGATACCCGCGCTTTCGAGCTTCAGCGTCAGTTACGCTCCCGCCAGCTGCCTTCGCAATCGGGGTTCTTCGTCATATCTAAGCATTTCACCGCTACACGACGAGTTCCGCCGGCGTTGCGCGCACTCAAGTGGGGCAGTTCGCGCTGCAGTGCAGACGTTGGGCGCCTACATTTCACAACACGCTTACCTCACGGCCTACGCTCCCTTTAAACCCAATAAATCCGGATAACGCCCGGACCTTCC
+
BBBBBFFBBFBBGGGGGEEEFGEFHEGHHHHHGGGGGHFHHFEFFGFEGGFEGHGHHHHHFEEGGGF?EEEEHHHHHFGHHGHHHH4GFBFGGHHHHGGGGCGGE@C<>@EFHF?DFDCDGCG?D<FFGGGGFBBC9B0C@C@A9BGGGGGFFFEF9;BBFFA>;9.9@AAACDAFFF/FFFFFBAAEABAEDFFFFFF..9;AFFADEDFF./;//;9BDF..B/;BFFF-..;/;DFDF-9-@@./BF
@M03896:38:000000000-B4D98:1:1111:5530:17220 2:N:0:181
TATAGGACAATCCGTGACTCCTACCGCGGCGGCTGGCACACAATTACCATAACGGTGTCGTGAAGACCTCGGCGGGCGCCCGATCATTAAAACAAAAAAATATAAATAAAACGGTACAACGTATCGTTAATTATAAAAAAAAAAGAACAATAACCGAATACCTCGATGTAATGAAGACACTATGAACTATAGTATTATAAAGACTCAGGATCAGAACTGAAACCTGCACTCATTAATAAAATGACACTACA
+
BBBBAFFFFFFFGGGGGFGGGGHHHGGEFEGGFGGE1BB2BEFGHBEGH3@BG?>???FA?131433?BB?E/>/////<--<--.0000=D0<CCGE-:::00000<0000-.;..00/-..9..;:..000000;00----9.9../;////9---..////..//.///////9//.9//9/////////////9/;9//.////////.///.//////./...//////9/////9//////////
@M03896:38:000000000-B4D98:1:1111:21637:18402 2:N:0:181
CCTGTTTGCTCCCCACGCTTTCGCACCTGAGCGTCAGTCTTCGTCCAGGGCGCCGCCTTCGCCACCGGTATTCCTCCAGATCTCTACGCATTTCACCGCTACACCTGGAATTCTACCCCCCTCTACGAGACTCCAGCTTGCCAGTATCAGATGCAGTTCCCAGGTTGAGCCCGGGGATTTCACATCTGACTTAACAAACCGCCTGCGTGCGCTTTACGCCCAGTAATTCCGATTAACGCTTGCACCCTCC
+
ABB?AFFFFFFFGGGGEFE2FGEFGGGHBGGFEEEEEHHHGHFHGG?FBE1AAEEFFFGH1EE1EG?EEEFHHHFHH2FBGGHHG4GFEEEGHHHHHDDGCCFHHCFFFGGGGGGGHHHGGGGHHH..>>CGF/</CG0/<GDC0=DDD00;CC0;<;GHHHF.::/:GHGE-B-9@9FFFEFBGGG00C/FBB9/:AAEAFFFEF;AD?@B9../;99@BD.;//;:BF9...ABB.;..99;//D.A.
@M03896:38:000000000-B4D98:1:1111:21633:18420 2:N:0:181
CCTGTTTGCTCCCCACGCTTTCGCACCTGAGCGTCAGTCTTCGTCCAGGGGGCCGCCTTCGCCACCGGTATTCCTCCAGATCTCTACGCATTTCACCGCTACACCTGGAATTCTACCCCCCTCTACGAGACTCAAGCTTGCCAGTATCAGATGCAGTTCCCAGGTTGAGCCCGGGGATTTCACATCTGACTTAACAAACCGCCTGCGTGCGCTTTACGCCCAGTAATTCCGATTAACGCTTGCACCCTCCG
+
ABAAAFFFFFFFGGGGFFEAFGEFEGGGFGHHGGEGEHHHHHHHGG?FGC0EEE>EGGGHFEGGGHE/>EFHHHHHGGGGHHHHHHHGFFGGHHHHH/CFGCFHHHF?GFGHHHHHGHHGGGGHGHFE.CCGC0<<DGGCGHD;:CGGC0:CFF0CGCGHHGFA:9;99BFG?A?BAFGGGFGGFFF/9BFFFFF/BFFFFFFF?FDA.A-@9AEBF9A@CD.BB/;:BB/.99A/FDA.:.E/BBDFFF.
@M03896:38:000000000-B4D98:1:1111:10922:23848 2:N:0:181
CCTGTTCGCTCCCCACACTTTCGCTCCTCAGCGTCAGGTAATGCCCAGAGAACCGCCTTCGCCACCGGTGTTCCTCCTGATATCTGCGCATTTCACCGCTACACCAGGAATTCCGTTCTCCCCTGCATACCTCTAGTCTGCCCGTATCGGAAGCAGGCACGGGGTTAAGCCCCGTGTTTTCACTCCCCACGCGACAAACCGCCTACGAGCCCTTTACGCCCAATAATTCCGGACAACGCTCCGACCCTAC
+
ABBABFFBCCCCGGGFGEFBFGEEGHGHHHHHGGGGGHHHHEFGHFCGFGCGHGEEGGGHGEGGGHF@>EFEHHHHHHHBHHGHHGHGGEEGHHHHHFGGGFGHHHA?GHHHHHHFHGGH2@CGAF@F>FGGHDGDGFF<?GG<<@FGC->>.CGHGE.GD?-:::::0<GGDGAAFA:FGGGGFFE./;-C@B::9BFFFFAAAF.ADDFF/99BFFDFCFAB/9/:FFB=9;:AF-B.A.:-;@CFFF
@M03896:38:000000000-B4D98:1:1111:14592:28685 2:N:0:181
CCTGTTTGCTCCCCACGCTTTCGCACCTGAGCGTCAGTCTTCGTCCAGGGGGCCGCCTTCGCCACCGGTATTCCTCCAGATCTCTACGCATTTCACCGCTACACCTGGAATTCTACCCCCCTCTACGACACTCAAGCTTCCCAGTATCAGATGCAGTTCCCAGGTTGAGCCCGGGGATTTCACATCTGACTTAACAAACCGCCTGCGTGCGCTTTACGCCCAGTAATTCCGATTAACGCTTGCACCCTCC
+
BBBBAFFFFFFFGGGGAEEFFFAEEGGH3BGFEEEEEHHHDHGHGEEGCE?EAE0EEGGHFEEGGHC>>EGHGHHHGGFHHGHHGFHGGFGGGGGHHDBBC@FHHG2?GFHHGDFGGGGFGGGHGH<>.<<GF<F<DC00<CG;:;;CB0:CFGHC0;CHHH0.9:/;:CFG@?;?-CFGFGFFFFB:BFF/BFB;;AAE:@F?.:@..;-;-.A/9.:BDD.;//:/;B/..:.9FAB.:.:/;FFFFF
@M03896:38:000000000-B4D98:1:1112:11627:2607 2:N:0:181
CCTGTTCGCTCCCCACACTTTCGCTCCTCAGCGTCAGGTAATGCCCAGAGAACCGCCTTCGCCACCGGTGTTCCTCCTGATATCTGCGCATTTCACCGCTACACCAGGAATTCCGTTCTCCCCTGCATACCTCTAGTCTGCCCGTATCGGAAGCAGGCACGGGGCTAAGCCCCGTGTTTTCACTCCCCACGCGACAAACCGCCTACGAGCCCTTTACGCCCAATCATTCCGGACAACGCTCGCACCCTACG
+
ABBB?FFADABBGGGG?EFFFGEEGHGHHFHHGEFGFEDEGHFFFFHHEHCCGGAEGEGHFEEEEHE?>EFEHHHHHFHHHHHHHFHGGEFGFGFHHGF/<EBGH/CCHFHHGG2B2GEHFHFHEH@2><?GFFH1<1D?GGH.A@0FDC..<GFHAD<GE?:--:::0CGEGG9CAF/FFBFFGGE.9;-A-9;-99AA@--.;99DDBDEB//9FF.@DDFF/B/BFFF;?9-AA-;.9---9;A..;.
@M03896:38:000000000-B4D98:1:1112:11650:2613 2:N:0:181
CCTGTTCGCTCCCCACACTTTCGCTCCTCAGCGTCAGGTAATGCCCAGAGAACCGCCTTCGCCACCGGTGTTCCTCCTGATATCTGCGCATTTCACCGCTACACCAGGAATTCCGTTCTCCCCTGCATACCTCTAGTCTGCCCGTATCGGAAGCAGGCACGGGGTTAAGCCCCGTGTTTTCACTCCCGACGCGACAAACCGCCTACGAGCCCTTTACGCCCAATAACTCCGGACAACGCTCGGACCCTAC
+
ABABAFFBAAABGGFECEBBFGEEFHGHHFHGGEEEEFGGFHHGHGCGEGGFGHAFGFEG?EEGGHE>>>EEGHGHHFGFFHFGF4EEEEEEGGHHHAEEEEFGHHFFHGHHGHC?2@CGFHDFCGFD2FGFF1F1FFF??GH.@->F<-.<.CCGEA.=<@--:-;:0;CHGG9.;.9CFFGBFFE.;A--9-;9@FEFCFF.DF.;DDFFF/FBFAA@BD.9////;FD-;;-;A-9.;--:-;DB.F
@M03896:38:000000000-B4D98:1:1112:11636:2624 2:N:0:181
CCTGTTCGCTCCCCACACTTTCGCTCCTCAGCGTCAGGTAATGCCCAGAGAACCGCCTTCGCCACCGGTGTTCCTCCTGATATCTGCGCATTTCACCGCTACACCAGGAATTCCGTTCTCCCCTGCATACCTCTAGTCTGCCCGTATCGGAAGCAGGCACGGGGTTAAGCCCCGTGTTTTCACTCCCGACGCGACAAACCGCCTACGAGCCCTTTACGCCCAATAATTCCGGACAACGCCCCGACCCTAC
+
AAAAAFFADAABGGGGCEFBBFBEEHGHHFGGEBEEF2BFGHHHHHGEHFABFHAEGEEG1EEEGHE/>>?EFGGHHFGGGHHHH4G@EEA?DFGHHEEFGEFHHEF/GHHHGHF2BGFHGHGE<FCFFGGGHGDDFF<<?GH.-<>F.-<..<GGECCC=<--:;CCCCCGFG..9:/9BFF;9;A.;A-@>-;-9.;AB=FA?F..999A99FBF9A@CF?9////;B9BA@-9E-;-@---;@=/.;
@M03896:38:000000000-B4D98:1:1112:16435:4792 2:N:0:181
CCTGTTCGATACCCGCGCTTTCGAGCTTCAGCGTCAGTTACGCTCCCGCCAGCTGCCTTCGCAATCGGGGTTCTTCGTCATATCTAAGCATTTCACCGCTACACGACGAGTTCCGCCGGCGTTGCGCGCACTCAAGTGGGGCAGTTCGCGCTGCAGTGCAGACGTTGGGCGCCTACATTTCACAACACGCTTACCTCACGGCCTACGCTCCCTTTCAACCCAATAAATCCCGATAACGCCCGGACCTTCC
+
ABBAAFFBBF4AGGGG?A2AAG2F2EAGGGFFGEGFEEFGGFGGEGGA?EG0FE@FGGHG?BE1BFFE/>>>FGHHHFGEFB?GBFEGB?FGHG4FGEEE@CFHA/?<</?CFG/?D<<>>-<<<-<:ACGGGG/0099;-CB?F0CFG@-@;D/FBFF;/BAB.A..-A->=?ABFFFFFFFFFFEF.B..AFF/:/A;.;B?BB;@AA9?BFFFBF9.AA99B9BFFF/..--:B.-@?---;@./;B
@M03896:38:000000000-B4D98:1:1112:16414:4799 2:N:0:181
CCTGTTCGATACCCGCGCTTTCGAGCTTCAGCGTCAGTTACGCTCCCGCCAGCTGCCTTCGCAATCGGGGTTCTTCGTCATATCTAAGCATTTCACCGCTACACGACGAGTTCCGCCGGCGTTGCGCGCACTCAAGTGGGGCAGTTCGCGCTGCAGTGCAGACGTTGGGCGCCTACATTTCACAACACGCTTACCTCACGGCCTACGCTCCCTTTAAACCCAATAAATCCGGATAACGCCCGGACCTTCC
+
BBBBAFFBAFBBGGGEEEAAFGEGGFEHHGHHGEFGGHHHHGGGGGGEGGEAFFFGHHHGGFDFGHGAECEFHHHHHHGHHHHHHFHHHHGHHHHHHGGFGCFHFCC<>BDFHHEDFA<AC-<-<<DFCGGGGGFBB009:C@9CFGEGFGBFFFF9BF/BFFA:A:ABFFFDDFFFFFFFFFFFFFF.;A.AFF;BBE.DFCFFFFFFFFFEFBFFFFFFFF.BBBFFFFFFDDFFDFFFA9>BF./BF
@M03896:38:000000000-B4D98:1:1112:16003:8113 2:N:0:181
CCTGTTTGCTCCCCATGCTTTCGTACCTCAGCGTCAGTGTTAGGCCAGATCGCTGCCTTCGCCATCGGTATTCCTCCAGATCTCTACGCATTTCACCGCTACACCTGGAATTCTACCATCCTCTCCCACACTCTCGCAACCAGTATCGAATCCAATTCCCAACTTAACCTCCCGGCATTCACATCCAACTCCATTCGCCCCCTACTCACCCTTAACGCCCCCTACACCCCCTCAACCCTCCCACCCCCCC
+
AA?11F3BDFFFGGGG1BFBEGEAFGGDGBFEEEAA0BGADD10A1EAB11ABFBEGHHGFEEE/F/BA>FGGGDGC>@FGGBGGGHEE??EFF2@@/EE/>BFGF000111F22BGGHHGFHBGHHHF//0F11/?/?C0//1@@F?/01/?1111?F?10.01111>1>.>.----0=<=D:CC00=/<0/0000:..;??.90C0:.;./909.;A------/-9;--;--/;9--999--;9-;--
@M03896:38:000000000-B4D98:1:1112:21478:8517 2:N:0:181
CCTGTTTGCTCCCCACGCTTTCGCACCTGAGCGTCAGTCTTCGTCCAGGGGGCCGCCTTCGCCACCGGTATTCCTCCAGATCTCTACGCATTTCACCGCTACACCTGGAATTCTACCCCCCTCTACGAGACTCAAGCTTGCCAGTATCAGATGCAGTTCCCAGGTTGAGCCCGGGGCTTTCACATCTGACTTAACAAACCGCCTGCGTGCGCTTTACGCCCAGTAATTCCGATTAACGCTTGCACCCTCC
+
BBBBBFFFFFFFGGGGEEEFFGEEFGGHHHHHGGEGGHHHHHHHGDEHHGGGEEEEGGGHFEEGGHE/EEGHHHHHHFGHHGHGHHHGGEFGFGFHHGDGGFGHHHFGGHHHGHHFHHHGGGGHHFF>><CHHHC<DGF<CGD00;:CG0:CBFHF;GCHHH0.:9/99;FA9B?D-;CBFFFFFF/;;B/FB/9BBFEECFFD?FDFFFDDF..9;AD@DF.;9/;FFFB?A?DFFFF.:E;;;BDFED
@M03896:38:000000000-B4D98:1:1112:21466:8532 2:N:0:181
CCTGTTTGCTCCCCACGCTTTCGCACCTGAGCGTCAGTCTTCGTCCAGGGGGCCGCCTTCGCCACCGGTATTCCTCCAGATCTCTACGCATTTCACCGCTACACCTGGAATTCTACCCCCCTCTACGACACTCAAGCTTGCCAGTATCAGATGCAGTTCCCAGGTTGAGCCCGGGGATTTCACATCTCACTTAACAAACCGCCTGCGTGCGCTTTACGCCCAGTAATTCCGATTAACGCTTGCACCCTCC
+
BBBBBFFFFFFFGGFEEEEFFGEGEEFH3FHGGFEEFHFH5D2FEEABA10EAEEEEEGHFEGGGHEE>/FGGFFHFBBFGHHHH4FFE?EFHHFGHCBF@CFHHF2????FG2?FGHHGGGGH1<...<<GHF<0GBG/.C00;:0;000;0C0:;;CGH00./9//;;FE----99CFBBFFFF;//;BB//99/.;EAFFDEF-9;9-;@9.9;9:@BA.:///;FBFA.;.;F.=..9;/;B9.AD
@M03896:38:000000000-B4D98:1:1112:18341:9436 2:N:0:181
CCTGTTTGCTCCCCACGCTTTCGCACCTGAGCGTCAGTCTTCGTCCAGGGGGCCGCCTTCGCCACCGGTATTCCTCCAGATCTCTACGCATTTCACCGCTACACCTGGAATTCTACCCCCCTCTACGAGACTCAAGCTTGCCAGTATCAGATGCAGTTCCCAGGTTGAGCCCGGGGATTTCACATCTGACTTAACAAACCGCCTGCGTGCGCTTTACGCCCAGTAATTCCGATTAACGCTTGCACCCTCC
+
ABBBBFFFFFFFGGGGFFEFFGGGGGGHGFHHGFGGGHHHHHHHEEEHGE?EEEEGGGGHGEGGGHE>EEGHHHHHGBGGHGHHHHHGGEFEHGHHHDDGGCGHHHGGFHGHHHHGHHHGGGGHHHG?.<CHHH<DDGD<CG<::<CC;C;GFHHFHGHHHHF.G09CFGGGBBAAADBFFFGFFFF/BFFFFFBBFFFFFFFFFFFDBDFFAF.BB.A>DD.BF/BBFFFD.:AFF.@.;.9/;FFFFF
@M03896:38:000000000-B4D98:1:1112:6071:10350 2:N:0:181
CCTGTTTGCTCCCCACGCTTTCGCACCTGAGCGTCAGTCTTCGTCCAGGGGGCCGCCTTCGCCACCGGTATTCCTCCAGATCTCTACGCATTTCACCGCTACACCTGGAATTCTACCCCCCTCTACGAGACTCAAGCTTGCCAGTATCAGATGCAGTTCCCAGGTTGAGCCCGGGGATTTCACATCTGACTTAACAAACCGCCTGCGTGCGCTTTACGCCCAGTAATTCCGATTAACGCTTGCACCCTCCG
+
BBBCBFFFFFFFGGFGEEEAFGGGGGGHGHHHGGEGGHGHHHHHGGEHHG?EEEEGGGGHHGEEGHGFEFGHHHHHFFHGHHHHHHHGGEEEFGFHHGDCCCFHHHFEFFHHHHGFHHHGGGDHGHGA.AEHHHGHGHBCHHHF0<<CHFCGFFGHCHHHHH0A:09BFGGGADFAGGGFFFGGFFBBFFFBFFFFF?EFFFFFEFF;DDFDFD?FFEFAFFF:FFFFFFFAD.DFBDF..E99BFFFEF.
@M03896:38:000000000-B4D98:1:1112:11830:10466 2:N:0:181
GTGAATCACTTACCGCGGCTGCTGGCACACAATTACCATAACGGTGTCGTGTAGATATCGGTGGGCGCCCGATTATTTAAAAAAAAAAAAAAAAAAAAAATACAGTGACACACGAAAAATAAATAAAAAAAAAAAAAGCAAAAAAGAACAAAACAAAATAAGCAAGAAACGGACATAAAAGAAAACTGAATAAATCGGACACTAGAATAAATAAACTACATATAGAAGGAACACTAAGACAGTCACACAAA
+
AAAAAFDFFFFFGGGGGFGGGGGGHGHHHHGGHHGHHHGHHHEEEGEHGGF1EG5555D101??01>/>//>>1?4B44??FFEECC</<<<<@-<----.0000:00000/.--..-..0;0090000---;----..////.-...://....;.;//////////9/...--//////../////////////...--.:9///;//;;///////://///9//.;/.////////////////...
@M03896:38:000000000-B4D98:1:1112:28712:17675 2:N:0:181
CCTGTTCGATACCCGCGCTTTCGAGCTTCAGCGTCAGTTACGCTCCCGCCAGCTGCCTTCGCAATCGGGGTTCTTCGTCATATCTAAGCCTTTCACCGCTACACGACGAGTTCCCCCGGCGTTGCGCGCACTCAAGTGCGGCAGTTCGCGCTGCAGTGCAGACGTTGGGCGCCTACATTTCACAACACGCTTACCTCACGGCCTACGCTCCCTTTACACCCACTCAATCCTGATCACGCCCGACCCCTCC
+
AAA1AFDAAFADGG1EAAAAFGG00EAGGFFHGEEEEHFBGGEFEFFA/EE/FGBGHHGGFEB/EGF///EEFFHHEHGHHFFHHH1FF1BG<G>GFC@</<BB//><<//??<1?C/<<C@C?.<<-;-CCGF;:0009-;--BBFF@A?;-A;/9/9///99-9--9-@=-AAF/BB/;9BFFAAE--9-;9F///9;-9@-9B;@-;-9BF///:9:B?--////99/////99-99---;-;---9
@M03896:38:000000000-B4D98:1:1112:28703:17691 2:N:0:181
CCTGTTCGATACCCGCGCTTTCGAGCTTCAGCGTCAGTTACGCTCCCGCCAGCTGCCTTCGCAATCGGGGTTCTTCGTCATATCTAAGCATTTCACCGCTACACGACGAGTTCCGCCGGCGTTGCGCGCACTCAAGTGGGGCAGTTCGCGCTGCAGTGCAGACGTTGGGCGCCTACATTTCACAACACGCTTACCTCACGGCCTACGCTCCCTTTAAACCCAATAAATCCGGATAACGCCCGGACCTTCCG
+
CCCCCFFBCFCBGGGGEFEEFGEGHEEHHFHHGEFFGHHHHGGGGGGFGGEAFHFGHHHHHFEEGHFE?>EGGHHHHGGHFHFHHHHHHDGHHHHHHGFGGCFHFCC/>BEGFFEDF<>CCC@CC<CFF@DGGFC00;:.AEA.BCGGGGGFFFFF:FF/FFFBAE.9-;9B>DDFFFFFFFFFFF?A.;.;.BFFFBAADFAAFFD>ADAEFB/:BBFFDE?FFFFFFEF-9ADFFDACF--@@D/9BF.
@M03896:38:000000000-B4D98:1:1112:5948:22382 2:N:0:181
CCTGTTTGCTCCCCACGCTTTCGCACCTGAGCGTCAGTCTTCGTCCAGGGGGCCGCCTTCGCCACCGGTATTCCTCCAGATCTCTACGCATTTCACCGCTACACCTGGAATTCTACCCCCCTCTACGAGACTCAAGCTTGCCAGTATCAGATGCAGTTCCCAGGTTGAGCCCGGGGATTTCACATCTGACTTAACAAACCGCCTGCGTGCGCTTTACGCCCAGTAATTCCGATTAACGCTTGCACCCTCCG
+
BBBBBFFFFFFFGGFGEFEAFGGGGGGHHHHHGGGGGHHHHHHHGGGHHGGGFFEGGGGHGFEGGHGEEEGHHHHHHGHHHHHHHHHGGEGGFGFHHGGGGCFHHFFCGHHHHHHHHHHGGGGHHHGGCFGHHGHFGHB<GHH00;:CGHCCHFHGHHHHHFB.:::/:BFF?DA-DDFBFBFGFFF9BBF//BFFF;EFFFFFEFFADF>BB?EFFE.@F?.;9/BBFFFADDDFFDDAA.9;BFDFFF.
@M03896:38:000000000-B4D98:1:1112:8377:22382 2:N:0:181
TATAGGACAATCCGTGACTCCTACCGCGGCGGCTGGCACACAATTACCATAACGGTGTCGTGTAGATCTCGGCGGGCGCCCGATCATTAAAAAAAAAAAAAATAAAAGTGAGAAGAGGGGCGAACACATAACAAAAAAAAAAATCAAGATCACAAAAAAAGAGAAATAAAAACACAAAACGAAAAAGCATAAAAAAATAAATTAGCTGTGACATGCTGAGGTGATCATAGCACGAGATTGCAGAATCAA
+
BAAAAFBCCCFFGGGCGFGGGGHHHGGEE?EGCEECECGCGDGFHEEGF@3BGEE?CEGEF?1234BB4B0F//>//</<-<->->1000=0<<-@CC--9-.90000000000//.9.-------..//////.:9------.///////////..9--..;.9///////........-...9...//;////-;./////////////;//////9../.;//////9//-.-..9///////;//
@M03896:38:000000000-B4D98:1:1112:9933:22523 2:N:0:181
CCTGTTCGCTCCCCACACTTTCGCTCCTCAGCGTCAGGTAATGCCCAGAGAACCGCCTTCGCCACCGGTGTTCCTCCTGATATCTGCGCATTTCACCGCTACACCAGGAATTCCGTTCTCCCCTGCATACCTCTAGTCTGCCCGTATCGGAAGCAGGCACGGGGTTAAGCCCCGTGTTTTCACTCCCGACGCGACAAACCGCCTACGAGCCCTTTACGCCCAATAATTCCGGACAACGCCCGGACCCTAC
+
BBBBBFFADABBGGGGGEFFGGEFGHGGHGHHGGGGGHHGHHHHHGHFHGHHHHEGGGGHGEGGGHF@EEGFHHHHHHHFHHHHHHHGGEGGHHHHHGGGGCGHHHHCHHHHHHGCGHGHGHGHGHEHHHHHHFFDGGF<FGH.>DGGA@AFDFHFEE<GGF@@@;;;CGHHGG.CFAFGGFFFGGG.;BADCCDDAFFFFFAFDFA.:@FFFFEBFFFAFF..//:/FFB9D@;AE-9-;--:BFDB.A
@M03896:38:000000000-B4D98:1:1113:13590:3208 2:N:0:181
CCTGTTTGCTCCCCACGCTTTCGCACCTGAGCGTCAGTCTTCGTCCAGGGGGCCGCCTTCGCCACCGGTATTCCTCCAGATCTCTACGCATTTCACCGCTACACCTGGAATTCTACCCCCCTCTACGAGACTCAAGCTTGCCAGTATCAGATGCAGTTCCCAGGTTGAGCCCGGGGATTTCACATCTGACTTAACAAACCGCCTGCGTGCGCTTTACGCCCAGTAATTCCGATTAACGCTTGCACCCTCCG
+
BCCCCFFFFFFFGGGGGEEFFGGGDGGHFGHGFEFGGFGHHHHHGGGHHECGEGEGGGGHGEFGGHEEEFGHHHHHHGHGHGHHHHHGGEFGHHHHHGCFGCFGHHGGGHHHGHHHHHHGGGGHHHG?.AEHFHCFGGFCGHH0CFHHHGBG0CGHGHCGHCBE/:9CBFGGCGAD?DFGFFFBBFF9;FFFBFB:F.EFFCFFFFAADDCB9AAFFFFFFF?:BF//;FFF:A?FFDD::../FFFEEF.
@M03896:38:000000000-B4D98:1:1113:13534:4736 2:N:0:181
CCTGTTCGCTCCCCACGCTTTCGCTCCTCAGCGTCAGTTACAGACCAGAGAGTCGCCTTCGCCACTGGTGTTCCTCCACATCTCTACGCATTTCACCGCTACACGTGGAATTCCACTCTCCTCTTCTGCACTCAAGTTCCCCCGTTTCCAATTCCCCTCCCCGGTTGAGCCGCGGGCTTTCACATCCGACTTCAGCAACCGCCTGCGAGCCCTTTCCGCCCAATACTTCCCGACCACGCCCGCCCCCTCCG
+
AAAAAFF?DABAGGGGAEAFFFEEEHGHHFHG2EEG2FGCDGFFFGFGAGF?HFAEFAEGBEEEEE@2BCGAFHGHHEGFHHHHHHHGGEEGHHHGHEEEE@EGEEAEEFHHHHGH1CGHEHHHHHFDGHHB<FF12FDGHH/>?0F?F1<F11>G0GGDGGC-<.-;;:;----;AA.BB0;009/..;;A/////9;;99@AEF-9;99..////.;AB...9///9/...-9-..:9----;;9-.;.
@M03896:38:000000000-B4D98:1:1113:13555:4740 2:N:0:181
CCTGTTCGCTCCCCACGCTTTCGCTCCTCAGCGTCAGTTACAGACCAGAGAGTCGCCTTCGCCACTGGTGTTCCTCCACATCTCTACGCATTTCACCGCTACACGTGGAATTCCACTCTCCTCTTCTGCACTCAAGTTCCCCAGTTTCCAATGACCCTCCCCGGTTGAGCCGGGGGCTTTCACATCAGACTTAAGGAACCGCCTGCGAGCCCTTTACGCCCAATAATTCCGGACAACGCTTGCCCCCTAC
+
BBBBBFFBDBBBGGGG?EECFGEFEHGFHHHGEEFGGGHHHHHHHHFFGH21BFAEEGGHFEGEGGE2@FF>GHHHHFHGHHHHHHHGGEEGHHHGHEE?EEGHDEEAEHFHHHGGGHFGHHHGHHGGHHHHFHHF>>GHHHB/<?FGHGGH11FGHGHGGGG-<.-<<CG--A-;@BEBFFGBFGC0BCFGB90/9BAE>DFFEF-;9@=A.99BFA9@BD.99/;/BF/-.@9FFFD...9;/;DF?A
@M03896:38:000000000-B4D98:1:1113:13542:4757 2:N:0:181
CCTGTTCGCTCCCCACGCTTTCGCTCCTCAGCGTCAGTTACACACCAGAGAGTCGCCTTCGCCACTCGTGTTCCTCCACATCTCTACGCATTTCACCGCTACACGTGGAATTCCACTCTCCTCTTCTGCACTCAACTTCCCCAGCTTCCAATGACCCTCCCCGGTTGAGCCGGGGGCTTTCACACCATACTTAAGGAACCGCCTGCGAGCCCTCTACGCCCAATAATTCCGGACAACGCTTGCCACCTAC
+
AAA1>D@1>>AAFE1EEAA0AEEE0AEGG11EE//AAGDGH111BEA0B/0B1B/AE/EG/>E/?G0/B/B>EGFFF0>@G@1BBF@>E>>EDFHHH/>//>10/0///BDFF>GF>B1<0B@D1@21@2@FGFC0>?GGC<0/0?FF<111>1>>00>C<.--<<-//0;-;--;AAG/CFGG/..00;:/;/////;-9@@-;---;-9AB-9//A?@@---:9/9BF/-9-@-;-;----:/;A-/B
@M03896:38:000000000-B4D98:1:1113:22733:6698 2:N:0:181
CCTGTTCGCTCCCCACGCTTTCGCTCCTCAGCGTCAGTTACTGCCCAGAGACCCGCCTTCGCCACCGGTGTTCCTCCTGATATCTGCGCGTTTCACCGCTACACCAGGAATTCCAGTCTCCCCTACAGCACTCTAGTCTGCCCGTATCGACTGCAGGCTCGGGGCTGAGCCCCGAGTCTTCACAGCCCCCCCGACAGACCGCCTACGCGCTCTTCACGCCCAATAATTCCGGACCACGCCATCACCCTAC
+
AABA3FF>DAABGGGGCFEFGGEEAHGGHGGHGEEGGGFFGGFGHHHHAEFGGH0EGEGGFEEFGHE>>>B?FGBGHGFHFEGGE@FEE/><EFFGHEE<<<FGHGG/FCGHGHH2>FFHHHFGFFF?GFGGFDD>1>F1>FH.->>C<CDA.GHGFC.;-;----.;.;FGG?B-;/0;;0CC0;;..--9-9;9-/9A@AF..9.-99-;.///;.99@D..;9//;9/-.9-.9.:...//;9:..9
@M03896:38:000000000-B4D98:1:1113:22743:6717 2:N:0:181
CCTGTTCGCTCCCCACGCTTTCGCTCCTCAGCGTCAGTTACTGCCCAGAGACCCGCCTTCGCCACCGGTGTTCCTCCTGATATCTGCGCGTTTCACCGCTACACCAGGAATTCCAGTCTCCCCTACAGCACTCTAGTCTGCCCGTATCGACTGCAGGCTCGGGGTTGAGCCCCGAGTTTTCACAGCCGACCCGCCAGACCGCCTACGAGCTCTTTACGCCCACTCATTCCGGACAACGCCTGCACCCCAC
+
ABBABFFADABBGGGGEEEFGGGEEHGGHGGHGEEGGGHHFHHHHHHHHHEHGHEFGGGHFEFGGHD>>EEEHHHHHFGHFHHHHFFEGEEE@GHHHEECFCFHHFF?GHHHGHGG@FFHHHGHGHFGHFHHHGH1GFG1FGH.->>GAGGAAFEGGC:C;@-;-9:;:FBEGG--:9CBF0C09AA-9:-;--:9-9AA=>DA.B.;A9.;//:BFEDAB..:/://;F/-;;-;9-9-:.;./BA-:D
@M03896:38:000000000-B4D98:1:1113:26492:8141 2:N:0:181
CCTGTTTGCTCCCCACGCTTTCGCACCTCAGCGTCAGTTACAGACCAGAAAGTCGCCTTCGCCACTGGTGTTCCTCCATATCTCTCCGCATTTCACCGCTACACATGGACTTCCACTTTCCTCTTCTGCACTCACGTTTTCCAGTTTCCAATGCCCCTCCACGGTTGATCCGTGTGCTTTCACATCCCACTTACAAAACCGCCTACGCGCGCTTTACGCCCAATCATTCCTGCTACCCCTTTCCACCTTC
+
ABBABFFF5DFFGGFEEAEFFGBE2E2BG3BBAEE2AGGCFA35FG2AC33AFFBEEGGHAAA?EG32@B?BEHHHF244BGFHG3F1?/?EGGFGG/EEE@?F3??233BFFG?EF3GFHHGHHHH3B3FF2@2/@<2?FG22@>FGF<1?11?FFHFD0<.->.-01<=.....<=DGD=<0<C/.0;:;00000.:::9BD.9.----9-:9/9..-9..;//9:F9///9//..;.9//9/;9A/;
@M03896:38:000000000-B4D98:1:1113:7596:8883 2:N:0:181
CCTGTTCGCTACCCATGCTTTCGCTCCTCAGCGTCAGTTACTACCCAGAGACCCGCCTTCGCCACCGGTGTTCCTCCTGATATCTGCGCATTTCACCGCTACACCAGGAATTCCAGTCTCCCCTGTAGTACTCAAGTCTGCCCGTATCGCCCGCAAGCTCGGAGTTAAGCTCCGAGTTTTCACGGACCACGCGACACACCGCCTACGAGCTCTTTACGCCCAGTAATTCCGGACAACGCTCGCACCCTAC
+
ABBBBFFBBBBBGGGGGFGGGGDGGHGHHGHHEEGGGHHHFFHFHFGHGHGHGHEEFGGHFEFGGHE0>>EEHHFHHHHHHHHHHDHEGEEEFHHHHFGEGCGHHHGFEGHGHHH3BGHHHHGGEFFF@2GD2FF<@FD?DGG<<<FGEGGGFG-<<<CGA?E-;C0;CGBGGD--::;CFBGG?-;-;;.;-;;;-;DADFFF.BA9DDFF/;/99ADDFD.;9/99FFB-.9>AE-@.9;B9@DFEBF
@M03896:38:000000000-B4D98:1:1113:7598:8907 2:N:0:181
CCTGTTCGCTACCCATGCTTTCGCTCCTCAGCGTCAGTTACTACCCAGAGACCCGCCTTCGCCACCGGTGTTCCTCCTGATATCTGCGCATTTCACCGCTACACCAGGAATTCCAGTCTCCCCTGTAGTACTCAAGTCTGCCCGTATCGCCCGCAAGCTCGGAGTTAAGCTCCGAGTTTTCACGGACCACCCGACAAACCGCCTACGAGCTCCTTACGCCCAGTAATTCCGGCCAACGCTCGCACCCTAC
+
ABAAAFFABBBBGGGGGBBBGGEEFHGHHHHHGGEGGHHHGHGHHHHHHHGFGHEEFGGHFEGGGFEE>>?EHHFHFHHGHHHHHFGEGEEGFHHHHGFGGEGGGHE??CHHHHHB?GHHHFEBF<22@FGHDGB@GGF?FGH?/<FGGGDGGGC-<<<G<-.-;:CGHFHHHD--;99;;9B?.-9-9;.;:-;;;FEFCFFF?B..9@9F/9/9BA9@@A.99BBFFFB;-;=A9.-.99@9BDD..;
@M03896:38:000000000-B4D98:1:1113:7851:12737 2:N:0:181
CCTGTTTGCTCCCCACGCTTTCGCACCTGAGCGTCAGTCTTCGTCCAGGGGGCCGCCTTCGCCACCGGTATTCCTCCAGATCTCTACGCATTTCACCGCTACACCTGGAATTCTACCCCCCTCTACGAGACTCGAGCTTGCCAGTATCAGATGCAGTTCCCAGGTTGAGCCCGGGGCTTTCACATCTCACTTAACAAACCGCCTGCGTGCGCTTTACGCCCAGTAATTCCGATTAACGCTTTCACCCTCC
+
BBBBBFFFFFFFGGGG?EAFFGFEEGGHGHFFEEFGEHHHHHHHGGGHHGCGEEEGGGGH?EEFGHE>EFFHHHHHGBGEGHHHHHHGGEGGFHGGHDCDDCFGGHH?2FFGHHFGHHHGGGGHHHG.><<GH.C.<EF/CGB00<;GC00:CCCBGCGHHE0.;9///CFF-B-9-AEBBFFBFFF/9;BF/B9;9AAEB=DFE.-AAD;9;A.9B?.>@..999BBFF/.;:./9.@...9;99AAE.
@M03896:38:000000000-B4D98:1:1113:7848:12755 2:N:0:181
CCTGTTTACTCCCCACGCTTTCGCACCTGAGCGTCAGTCTTCGTCCAGGGGGCCGCCTTCGCCACCGGTATTCCTCCAGATCTCTACGCATTTCACCGCTACACCTGGAATTCTACCCCCCTCTACGAGACTCGAGCTTGCCAGTATCAGATGCAGTTCCCAGGTTGAGCCCGGGGATTTCACATCTGACTTAACACACCGCCTGCGTGCGCTTTACGCCCAGTACTTCCGATTAACGCTTGCACCCTCC
+
BBBBBFF5DFFFGGGG?EEFFGEEEGGHGHHFAEE2EHHHGHGHFD1GHAEGEE>EGGGHBEFDGHA>EGGHGHHHGBFGHGHHGHHGGEGGHHHHHBDCCCFHHHF0F<FGFGFDGHFGGGGHHHFD<?EHGC.CCCCCEG00;0;C00=CGFHHFHHHHH09;09/BFGGB??-BDFGFBFBFFF/BFFFB99B/;DD?BBDFFB9ADBBB.9BF.99@A.;;/BBBF..;9A/9AB..9.9BFFFFD
@M03896:38:000000000-B4D98:1:1113:2039:13775 2:N:0:181
TATAGGACAATCCGTGACTCCTACCGCGGCTGCTGGCACACAATTACCATAACGGTGTCGTGTACATCTCGGTGGGCGCCCCATCACCAAAAAAAAAAAAAACATAATGCATGGGACTGAGCATCAATAATACAAATAAAAAATAAGTCATAGATGCTACAGAATCTAGAGTACAATAGTCATTGCTACTCTGTATAAACATCACTATCACCATATAATATACTGTACATAGTTAATGATATCTAAATTCA
+
BAAAAFFFF@FFGCFEGEFGGGHHHEFECEFGGHHGFFH2FEFDGBDGH5BFGDGE1131?1B?5BD@4FB?1B1/1>/>//?2BG323?//?/BC@@///-..1111111>1../.../0/00000:;;00000000000:-.0000000000000000090/009000000000;;0000900;/////////////////////////://///;///////////////9//9//9/;/////////
@M03896:38:000000000-B4D98:1:1113:27032:16251 2:N:0:181
TATAGGACAATCCGTGACTCCTACCGCGGCGGCTGGCACACAATTACCATAACGGTGTCGTGTAGATCTCGGGGGTCGCCCCATCACTAAAAAAAAAAAAAATACGAAAACGACGGCCACGCCAGAGTAACACAAAACAAAAAAACCGCATGGCAGAGAAAACTAACAACCAATGAACTAGTGTCACACGACAACGCTCAGCAGAGTAGCACACAACGCAAAGGCACTAGAGGTCTAAGGTGTTGACACAA
+
BBB@AFFFF@FFGGFFFAFGGGGHHCGE?EEGGGGFGBGFFGCGHGGHHEFFHDC?EAGEF1?F344?4FEE//<////?///??11?<<1?<ADGC@:;@-.00....9/-9------9-...-..9/99/9A.......;.--..---..../....//./;9////....////////9/;/////-----.--.../9/././9///;.9...-;---/.....////./.:///////..////..
@M03896:38:000000000-B4D98:1:1113:26197:17803 2:N:0:181
CCTGTTTGCTCCCCACGCTTTCGCACCTGAGCGTCAGTCTTCGTCCAGGGGGCCGCCTTCGCCACCGGTATTCCTCCAGATCTCTACGCATTTCACCGCTACACCTGGAATTCTACCCCCCTCTACGAGACTCAAGCCTGCCAGTATCAGATGCAGTTCCCAGGTTGAGCCCGGGGATTTCACATCTGACTTAACAAACCGCCTGCGTGCGCTTTACGCCCAGTAATTCCGATTAACGCTTGCACCCTCC
+
BBBBAFFFFFFFGGGGGEEEFFEFGGGHGFHGGEEGGDHHGHHHGGEHHEEGGEEGGGGHGGGGGHEEEEFFHHHHGFHHHHHHHHHGGEDFFHGHHFGGGCFHHHFGGGHHHGHFHHHGGGGHGHGG<EGHFHGDDEFFGHHC0<CCGGFGHHHHCGHHHHEE/9/9CFGEBF?AFGFGFFFFFFFBFFFFFFBFBAEFFADDEFFADDBD=.AFF:A=BDE///B/BFB9999BB.B.;AEFFFDEFF
@M03896:38:000000000-B4D98:1:1113:26176:17818 2:N:0:181
CCTGTTTGCTCCCCACGCTTTCGCACCTGAGCGTCAGTCTTCGTCCAGGGGGCCGCCTTCGCCACCGGTATTCCTCCAGATCTCTACGCATTTCACCGCTACACCTGGAATTCTACCCCCCTCTACGAGACTCAAGCCTGCCAGTATCAGATGCAGTTCCCAGGTTCAGCCCGGGGATTTCACATCTGACTTAACAAACCGCCTGCGTGCGCTTTACGCCCAGTAATTCCGATTAACCCCTCCACCCTCC
+
AAA?>DFFF3DFGGGGEFE0FGEEGGGH0BFFEEAEEHGFFGFGEAAGFAFGAE>EEEGH/EEEFHE>>EGHHFFHGBFGHGGHGHFFE?EGGHFHH<BBC@?GHGFFGHHGGGGGHHGGC@A<<FCC.CEHFBF0<CC.<CG00;<;000C:CCGC0<GHGC.900;0CFCA@---:FFFGGB/B9/9/BBF/BBFFFF-?@B-9;-9999-;;//--99A-;B/99BFEA--:;B/--;-999FFFFF
@M03896:38:000000000-B4D98:1:1113:26200:17820 2:N:0:181
CCTGTTTGCTCCCCACGCTTTCGCACCTGAGCGTCAGTCTTCGTCCAGGGGGCCGCCTTCGCCACCGGTATTCCTCCAGATCTCTACGCATTTCACCGCTACACCTGGAATTCTACCCCCCTCTACGAGACTCAAGCCTGCCAGTATCAGATGCAGTTCCCAGGTTGAGCCCGGGGATTTCACATCTGACTTAACAAACCGCCTGCGTGCGCTTTACGCCCAGTACTTCCGATTAACGCTTGCACCCTCC
+
ABAAAFFFFFFFGGGGGGGFGGEEGGGHGHHHGGEGGHHHFHHHGGEFHG?EEEEGGGGHFEGGGHE?EEFHHHGHHGHFHGHHHHHGGEFFFGGHHDDCGCGHHHFFGFFHGHHHHHHGGGGHGHG..<CGCGC<DEG.<GC0:<GHH0C0CGFHCF;GFEF./:///:FEGDB-D99BFFFFFFF;/FFBFFB9B9EFFFFFFFBDFFFD9A.FFADBD:99:/B/BBAA;:./;.@99;9;FFD99A
@M03896:38:000000000-B4D98:1:1113:8560:19885 2:N:0:181
CCTGTTTGCTCCCCACGCTTTCGCACCTGAGCGTCAGTCTTCGTCCAGGGGGCCGCCTTCGCCACCGGTATTCCTCCAGATCTCTACGCATTTCACCGCTACACCTGGAATTCTACCCCCCTCTACGAGACTCAAGCTTGCCCGTATCAGATGCAGTTCCCAGCTTGAGCCCGGGGATTTCACATCTCACTTAACAAACCGCCTGCGTGCGCTTTACGCCCAGTAATTCCGATTAACGCTTGCACCCTCC
+
ABAAAFFFFFFFGGCEFEEAFGEEDFGHH3FFEEFGGHHHCHHGEE1FHFFGEEEGGGGHGEGCGHE?>//GFHGHFFFGHHFGBFFFEEEFHHGGHDCGCCDHHHCF2?GGGGFFGFHGGGGHGFF..<<DCC<DDC0=<C0.-;:GH0:;GFF0CGGFGFB.909.CBFE?---;C/;BBFFFF//9;B/;BBB/FEEFFFFFFF9DFFF-9.B9ADDAD.9/;/;B:B9:9.9BA@D...;;9DEFF
@M03896:38:000000000-B4D98:1:1113:8123:26028 2:N:0:181
CCTGTTCGATACCCGCGCTTTCGAGCTTCAGCGTCAGTTACGCTCCCGCCAGCTGCCTTCGCAATCGGGGTTCTTCGTCATATCTAAGCATTTCACCGCTACACGACGAGTTCCGCCGGCGTTGCGCGCACTCAAGTGGGGCAGTTCGCGCTGCAGTGCAGACGTTGGGCGCCTACATTTCACAACACGCTTACCTCACGGCCTACGCTCCCCTTAACCCCAATAAATCCGGATAACGCCCGGACCTTCC
+
ABAAAFFABFBBGGEEEEEEFGE2BEEHHGHFEFFGGHHHGGGGGEGEGGGEFHFGHHHHGGEGGGFE/EFEHHHHHHGHHHGHHHHHGGHHHHHHHGEGGCFHBCC>BDDGGFEDDA-@CCCCA<DCCGGFFF;00;0.ACA.BFFFF?CFFFFF9FFFFFFAAE..-ABAFBABFFFFFBFBFDAEDADE.FFFFEE;DFCFFFDFEDDF.;.;;/;;;AD.;/BBFF:@.;AFFFFFFF--;@BFFF
@M03896:38:000000000-B4D98:1:1113:8139:26042 2:N:0:181
CCTGTTCGATACCCGCGCTTTCGAGCTTCAGCGTCAGTTACGCTCCCGCCAGCTGCCTTCGCAATCGGGGTTCTTCGTCATATCTAAGCATTTCACCGCTACACGACGAGTTCCGCCGGCGTTGCGCGCACTCAAGTGGGGCAGTTCGCGCTGCAGTGCCGACGTTGGGCGCCTACATTTCACAACACGCTTACCTCACGGCCTACGCTCCCTTTAAACCCACTACATCCGGATAACGCCCGCACCTTCC
+
ABBBAFFABFBDGGAEEEEEFGEA2EEGHGHGGGGGGHHFFFEEAEFECEEAFFBGGHHHFEAEGH?1//EEGHHHFGGGHHHHHBGHHFFHFHGHGEEEGCGHA/<<>BECFG?AD/<@DC?A<<<@D-AC9F/09;0;-;@DBFFEG?C;@FFB/9F/9@9;;A9;@?AAF.AF/B/BFFFFFF.A.;.;.;FFFFEAFFFBBF99ED?E.B///:9:AE..;/9/;B;>?D.BF.9@@=-;@B//:F
@M03896:38:000000000-B4D98:1:1113:8118:26045 2:N:0:181
CCTGTTCGATACCCGCGCTTTCGAGCTTCAGCGTCAGTTACGCTCCCGCCAGCTGCCTTCGCAATCGGGGTTCTTCGTCATATCTAAGCATTTCACCGCTACACGACGAGTTCCGCCGGCGTTCCGCGCACTCAAGTGGGGCAGTTCGCGCTGCAGTGCAGACGTTGGGCGCCTACATTTCACAACACGCTTACCTCCCGGCCTACGCTCCCTTTAAACCCAATCAATCCGCATACCGCCCTGACCTTCC
+
AAAAAFF1AFADGG?E0AAAFGAFFFCHHDFHGEE/EHHHGGGFGEG//EEAFGBGHHFG>EEEGG//>/>>FGFHFFGAG2FGGFB2F11E>G2BG<E@B@DG/>B//>?FFG/CC<->--A.<<CGGCCCHBGB0:0.-;9.99CA@?@A@F///:B/;;9@;9A-9;->99-;;9/;BBB;/;;EA@A-9:BFB-:--@?FFBA@FBBE-;/99/9BAE--//;9BB----:/;-;;----;;//;B
@M03896:38:000000000-B4D98:1:1114:16556:2426 2:N:0:181
CCTGTTCGATACCCGCGCTTTCGAGCTTCAGCGTCAGTTACGCTCCCGCCAGCTGCCTTCGCAATCGGGGTTCTTCGTCATATCTAAGCATTTCACCGCTACACGACGAGTTCCGCCGGCGTTGCGCGCACTCAAGTGCGGCAGTTCGCGCTGCAGTGCAGACGTTGGGCGCCTACATTTCACAACACGCTTACCTCACGGCCTACGCGCCCTTTAAACCCAATAAATCCGGATAACGCCCGGACCCTCC
+
ABAAAFFAAF>AGGAEEAAAFGECGFFHHBGGEGEEGHHHHDGCFGGBEEFAFGGHHHFHCE?EEGFAE@EEFHHHHHGHHHHGG4FGGGHHHGFHHFEEGFHH?DD/<BEGGGADD<@CG<<-.-<:CGGD/;/CB009-A-ABFB9??B@DFFB:B9/;FA@:.9AAAAFF.9FF/9:FFFBFFEA.;AEDFF/FFE.DAFAFFDA-9@DDFB//9BBAE.;B/F/FF;-D.AFF.@DFB--9B.:ED
@M03896:38:000000000-B4D98:1:1114:17249:5105 2:N:0:181
CCTGTTTGCTCCCCACGCTTTCGCACCTCAGTGTCAGTATTAGTCCAGGTGGTCGCCTTCGCCACTGGTGTTCCTTCCTATATCTACGCATTTCACCGCTACACAGGAAATTCCACCACCCTCTACCATACTCTAGTCAGTCAGTTTTGAATGCAGTTCCCAGGTTGAGCCCGGGGATTTCACATCCAACTTAACAAACCACCTACGCGCGCTTTACGCCCAGTAATTCCGATTAACGCTTGCACCCT
+
BBBBBFFFFFFFGGFGAEAAFGEEFGGHHHGHGFGFHHHHHGFHHGHHHHBFEFAEFEGHHEGGGGEFDFHGHHFGHHHHHHHHHHHGGGGGHHHHHGEEEEEGFGEGFHHHHHHHHHHGGHHHFGHHHEHHHBGFGHHFFGFFDDHFFGHHGDFG?FH@GF1C?<>FFGGGFGCCCGHHHEHHHHG:GHHFHECCCCGGGGGFGGGGGG?FFD?FFADDC..;BBBFFFFBAAAFB.@.99A;FFFF
@M03896:38:000000000-B4D98:1:1114:17268:5111 2:N:0:181
CCTGTTTGCTCCCCACGCTTTCGCACCTCAGTGTCAGTATTAGTCCAGGTGGTCGCCTTCGCCACTGGTGTTCCTTCCTATATCTACGCATTTCACCGCTACACAGGAAATTCCACCACCCTCTACCATACTCTAGTCAGTCAGTTTTGAATGCAGTTCCCAGGTTGAGCCCGGGGATTTCACATCCAACTTAACAAACCACCTACGCGCGCTTTACGCCCAGTAATTCCGATTAACCACTGCACCCTCC
+
ABBBBFFFFFFFGGGG?EEFFGEEFGGHHGHGHHGFHHHHHGHHHGHHHHBAFBAEEGGHAEEEGFBB@2FEHHFGHHFGGHHHHHH1EEGGHGHHHGGFFEFHHHGFHHHHHHHGHHEGGAGG2GHGGGHHHBGFFFH>@FGG2FG2FFHFG?DFFGHHGHC??1>F1GGF@?--<</DGFHHHHH00GHGBGFFGFEFGFE.CFA-=ADDDDEFFE?=F?.:/;;9BFF?..;////.///999A.;.
@M03896:38:000000000-B4D98:1:1114:18311:8785 2:N:0:181
CCTGTTTGCTCCCCACGCTTTCGCACCTGAGCGTCAGTCCTCGCCCAGGAGGCTGCCTTCGCCATCGGTGTTCCTCCGCATCTCTACGCATTTCACTGCTACACCCGGAATTCCACCTCCCTCTACCGTACTCCAGCTTTCCAGTCTCAAACGCAGTTCCCAGGTTGAGCCCGGGGATTTCACATCTGTCTTACCTCACCGCCTGCGCACGCTTTACGCCCAGTAATTCCGATTAACGCTCGCCCCCTCC
+
AAAAAFFFFFFFGGGGEFEFGGF00A0FFHHGEFEEEH11D1B/EEEGEAFGE/BFGHHHFEFE/BB?E/BEGHHHH/?/E/GGHHHFEEEGHHHH2BBFFFFG0?B@/CGHG1FGH0FHGHHH1@1</??GG11101111>=1F<1>111<C<@<<DDGHHB./0:/;;GC@A--@9CFGFFBFGG90;FBCBB00/;A;@@FAF--99@@BA-;B-A@@A-///:BFFBAA9ABFF?-99;-;@@?BF
@M03896:38:000000000-B4D98:1:1114:18798:13909 2:N:0:181
CCTGTTCGATACCCGCGCTTTCGAGCTTCAGCGTCAGTTACGCTCCCGCCAGCTGCCTTCGCAATCGGGGTTCTTCGTCATATCTAAGCATTTCACCGCTACACGACGAGTTCCGCCGGCGTTGCGCGCACTCAAGTGGGGCAGTTCGCGCTGCAGTGCGGACGTTGGGCGCCTACATTTCACAACACGCTTACCTCACGGCCTACGCTCCCTTTAAACCCAATAAATCCGTATAACGCCCAGACCTTCC
+
BBBBBFFAAFBBGGGGCAAAFGEEHGGHHHHHGGE2EGGHFGGFFEGEFEEEFHHHHHHHHGGGGHFEEGEFHHHHGHGHFGFHHHHHH3FEGGGHHGGGGGGH?CC</@DGHFDDG?DD-<A@F-C@F:AGF9F0;09ABECAFFCCDFGDFAFFBFFBADBB;:AF@FCAAFFFFFBFFBFFB9EFFFFFDBFBF9AEFAFFFFFF.;DEFFB://:99A;BFBFB/FD.;./99.;@>....9//BF
@M03896:38:000000000-B4D98:1:1114:18781:13918 2:N:0:181
CCTGTTCGATACCCGCGCTTTCGAGCTTCAGCGTCAGTTACGCTCCCGCCAGCTGCCTTCGCAATCGGGGTTCTTCGTCATATCTAAGCATTTCACCGCTACACGACGAGTTCCGCCGGCGTTGCGCGCACTCAAGTGGGGCAGTTCGCGCTGCAGTGCAGACGTTGGGCGCCTACATTTCACAACACGCTTACCTCACGGCCTACGCTCCCTTTAAACCCAATAAATCCGGATAACGCCCGGACCTTCC
+
ABAAAFFAAFABGGGGGEFAFGGGHGGHH5GHEGGEGHGHHGEAEEGAEEFFFHHHHHGHGEEFGHG1E@EEGHHHHHGHHHHGFHHHFFGHHHHHHGGGGGHHG?C<@BDFGGGGGCCFG@A-<<C@DCDCF/9CC009-C?D9CB.A-?FFFFFFFF:BFA-:..;DE>DBAABBFBBF/FFFF?E.@9A:B;/BFE?DFFDFFDDFFFEFBFF/B;BDE.99BFFFFF;DAAFF.@FF-@;-;./FB
@M03896:38:000000000-B4D98:1:1114:14556:15840 2:N:0:181
CCTGTTTGCTCCCCACGCTGTCGCGCCTCAGCGTCAGTATTGTACCAGCTCGCCGCCTTCGCCACCGGCGTTCTTCCCAATATCTCCGCATTCCACCTCTACACTCGGAATTCCACGCCCCTCTTCCCTCCTCTAGCAACCCAGTCGCAAGCGCAGCCCCCACCTTCATCCCAGGAATACCACGCCTGCCCTGGCCCCCCCCCTACGAGCCCTTCACCCCCCGTCATCCCTACCACCGCCAGCCCCCTTC
+
AA>A1BDCFFFFEGGEAE0AAEAA0AEF?FCB?E//AGG2DA22222BCGB/EEAEE/E@/E?>>F////>/??DGHEFGHHHGF2FE///?2B2FGHE1111G?0/?/<<F?11<?//</?A0<=F01>CB<110=00<<<..<0.:-:-..----9.;A@..9:/00;CC00../00090;-9------/--9---;9-----;--:-9A-;-///-99--9---/;A//--//9A@---;--;;--9
@M03896:38:000000000-B4D98:1:1114:14573:15845 2:N:0:181
CCTGTTTGCTCCCCACGCTGTCGCGCCTCAGCGTCAGTAATGGACCAGCTCGCCGCCTTCGCCACCGGCGTTCTTCCCAATATCTACGAATTTCACCTCTACACTCGGAATTCCACGAGCCTCTTCCATCCTCCAGCAACCCACTATCAAGCCCACCCCCCACGTTCAGCCCCGCCATTTCCCGCCTCCCTTCGGCCCCCGCCTACGCGCCCTTTACGCCCATCAATTCCTACCAACGCTCGCCCCCCTC
+
AA1AAFFBFFDFGGGEAEE0AF0AEEGGGFBFEGCE?GG2FG11FAABGFF/AEAEEEEG/EE/EG///>>>FFGHGHFGHHHH2BGE///?2FFGHCH1GD>B10//????GFFG//<><<GCFFHF1FCGH001<0/<CE.../0=D<00.:....;CG@.-9.//0;CA.9-:@-//BBF-@=---9-/9--;A-;@-@@A?B-9-9@@9////-9-@-////:;9B///99BB-@----9;@?--9
@M03896:38:000000000-B4D98:1:1114:22866:27051 2:N:0:181
GCTGTTTGCTCCCCACGCTTTCGCACCTGAGCGTCAGTCTTCGTCCAGGGGGCCGCCTTCGCCACCGGTATTCCTCCAGATCTCTACGCATTTCACCGCTACACCTGGAATTCTACCCCCCTCTACGAGACTCAAGCTTGCCAGTATCAGATGCAGTTCCCAGGTTGAGCCCGGGGATTTCACATCTGACTTAACAAACCGCCTGCGTGCGCTTTACGCCCAGTAATTCCGATTAACGCTTCCACCCTCC
+
3>>>AFFCFFFFGGGG2EAAFGEEEGGHAGGGGEEEGFFGGHGHGFCH3AEGAE>EEEGHGEFGGH>EEEGHFHHHG0E3FFGHHHHGGEG?FFFHHADGCCGHFFFFCGHFGGFHHHEGD@EFDFF..<<GF0<<D/=/<CG:00<C0CHHC:C<;GGGHGF.;0/9;9BA??--@AFFBBF0FFF/;BBFB/;B9.;A-9BDAF?9.9-;=../;.;@9A.9B/;;;B/...;/:.;...//;FDEFA
@M03896:38:000000000-B4D98:1:1114:22867:27071 2:N:0:181
GCTGTTTGCTCCCCACGCTTTCGCACCTGAGCGTCAGTCTTCGTCCAGGGGGCCGCCTTCGCCACCGGTATTCCTCCAGATCTCTACGCATTTCACCGCTACACCTGGCATTCTACCCCCCTCTACGAGACTCAAGCTTGCCAGCATCAGATGCAGTTCCCAGGTTGAGCCCGGGGATTTCACATCTGACTTAACAAACCGCCTGCGTGCGCTTTACGCCCAGTACTTCCGCTTAACGCTTGCACCCTCCG
+
3>>AAFFCFFFFGGFG2EEGGGGGCEGHFHHHGGGGGHHFHEEGFE1FFG00AEEGGGGHAE>?EHFCE@CGGFHHGBG3FGFHH4GGC?EE2FDGHACGC@DF???F00??GHFGFH/CCGGHGFE>.<<<C<<<<CD/<<<0./;:::C;;0::::CCGG:.9C9:/B9A-9-A-9CB;0B;FFF/;BBF;///9.99B=-.EFBFBD-@BDEE/.:@99A/9/B/;/A.:9.9F.@.EE.999AEED.
@M03896:38:000000000-B4D98:1:1114:12193:27842 2:N:0:181
CCTGTTTGCTCCCCACGCTTTCGCACCTCAGTGTCAGTATTAGTCCAGGTGGTCGCCTTCGCCACTGGTGTTCCTTCCTATATCTACGCATTTCACCGCTACACAGGAAATTCCACCACCCTCTACCATACTCTAGTCAGTCAGTTTTGAATGCAGTTCCCAGGTTGAGCCCGGGCATTTCACATCCCACTTAACCAACCACCTACGCGCGCTTTACGCCCAGTAATTCCGATTAACGCTCGCACCCTCT
+
ABBAAFFFFFFFGGCE2AAAFGEGCGGHHGHBGHHFHHGHBF5FFFFGHG3E1BEEGGGHGEEED3BG5FGEHFG5FEGHGHHHHHHGGEGGGHHHHEEGGCFH3B/BFFGGGHHFH/FFEFCFFGGBG1BGH21@@>G12@@>>F2@0?1FD?GFFGG1?G1/FG<FGGH.<---</DGHFHGGHH.<;GGCGC00.:;;CGGEFDBB@-BBDA//AD=BDE/B/;BFBF.9;.9BDB..999BB.AA.
@M03896:38:000000000-B4D98:1:2101:12256:2860 2:N:0:181
CCTGTTTGCTCCCCACGCTTTCGCACCTGAGCGTCAGTCTTCGTCCAGGGGGCCGCCTTCGCCACCGGTATTCCTCCAGATCTCTACGCATTTCACCGCTACACCTGGAATTCTACCCCCCTCTACGACACTCAAGCTTGCCAGCATCAGATGCAGTTCCCAGGTTGAGCCCGGGGATTTCACATCTCACTTAACAAACCGCCTGCGTGCGCTTTACGCCCAGTACTTCCAATTAACGCTTCCCCCCTCCG
+
>>>AAFFFFFFFGGGGEEECFGEEGGGFBGFHGGGGDHHHHHEGGEAFHE0EEE>EEGGHGG?EGHE/>EFHFHHHGECDGGFGHFHFF<AEHGFHHFBF@CFHFHBCCGHHHFHFHHHGGGGFFHGC.<<0<F/0DGF/<GC0.:<;CC0CCCFHCCHHHHFGB0/9/;FEDA--AA9FFBBBBFF/;BFB//BF9AEFFFFFFFD.ADFB-..;B99;@D?99/;9B;///9;9BAC.../.9AFDDD.
@M03896:38:000000000-B4D98:1:2101:12241:2870 2:N:0:181
CCTGTTTGCTCCCCACGCTTTCGCACCTGAGCGTCAGTCTTCGTCCAGGGGGCCGCCTTCGCCACCGGTATTCCTCCAGATCTCTACGCATTTCACCGCTACACCTGGAATTCTACCCCCCTCTACGAGACTCAAGCTTGCCAGTATCAGATGCAGTTCCCAGGTTGAGCCCGGGGATTTCACATCTGACTTAACAAACCGCCTGCGTGCGCTTTACGCCCAGTAATTCCGATTAACGCTTGCACCCTCC
+
>>AAAFFFFFFFGGGGEFEFFGEEFGGFCGHHGEEGGHGHHHHHGGFHHGGGFEEFGGGHHFEEGHEEEGGHHHHHHGHHHHGHHDHGGFFGHHHHHDDGFCGHHHFAFHHHHHHFHHHGGGGHHFG.<CCHFHFBGHF/CGH:0CCCH0CGF:CG;;CHHH0;;::;BFFGGGDGGGGGGFGGFFF;BFFFFFFFFFFFFFFFFE;9AD=C>AAFFEDCDBA9B//9BFB...9;F.@...;BFBD:AD
@M03896:38:000000000-B4D98:1:2101:13533:8778 2:N:0:181
CCTGTTTGCTCCCCACGCTTTCGCACCTGAGCGTCAGTCTTCGTCCAGGGGGCCGCCTTCGCCACCGGTATTCCTCCAGATCTCTACGCATTTCACCGCTACACCTGGAATTCTACCCCCCTCTACGAGACTCAAGCTTGCCAGTATCAGATGCAGTTCCCAGGTTGAGCCCGGGGATTTCACATCTGACTTAACAAACCGCCTGCGTGCGCTTTACGCCCAGTAATTCCGATTAACGCCTCCACCCTCC
+
>>AAAFF4FFFFGGGG?EAFFFAEFGGGFGHHEEEEEHHHHHHHFDEGHEAFEEEEGGEG1EEEGH?>>EGHHHHHHFGFHGHHHDGFEEEEHHHHHCBDCCFHHH<?FCDGGHHHHHHGDGGHHGGA<ACHFGHDGHD/CGD0:0<CGC0CGC0:::GHHH0.;99CCBGFB@?B-.BFFEFGFFF/;BFF9F9;99EFFFFFFFBADD;D-.9BB9ADF??9//;F/F/ADD./B.@-:.;.;ADFEA
@M03896:38:000000000-B4D98:1:2101:15411:11893 2:N:0:181
CCTGTTCGATACCCGCGCTTTCGAGCTTCAGCGTCAGTTACGCTCCCGCCAGCTGCCTTCGCAATCGGGGTTCTTCGTCATATCTAAGCATTTCACCGCTACACGACGAGTTCCGCCGGCGTTGCGCGCACTCAAGTGGGGCAGTTCGCGCTGCAGTGCAGACGTTGGGCGCCTACATTTCACAACACGCTTACCTCACGGCCTACGCTCCCTTTAAACCCAATAAATCCGGATAACGCCCGGACCTTCC
+
>>AAAFFBBFBDGGFFEFEEGGEFHEEHHHFGGGEGGHHGHGGGGGGEGGGEFHGHHHHHFEEEEHGECEEEGHHHHGGHHHHHHGHHGFGHHHGHHGGGGCHHFGC<BBDGHFADD/-AD<<@A-CGCGGGGGCBBF0.AD99CFFEFBF=DA;B:9BBFFFAAE.99AFFFDFFBFFFFFFFFFEF.BD.DFFFB;E.9@FFFFDFEFFF.B//9/:BDF..BBF9FFA-..;BB.@FF---;@9:BF
@M03896:38:000000000-B4D98:1:2101:23372:14120 2:N:0:181
CCTGTTCGATACCCGCGCTTTCGAGCTTCAGCGTCAGTTACGCTCCCGCCAGCTGCCTTCGCAATCGGGGTTCTTCGTCATATCTAAGCATTTCACCGCTACACGACGAGTTCCGCCGGCGTTGCGCGCACTCAAGTGGGGCAGTTCGCGCTGCAGTGCAGACGTTGGGCGCCTACATTTCACAACACGCTTACCTCACGGCCTACGCTCCCCTTAAACCCAATAAAACCGGATAACGCCCCGCCCTTCC
+
>>>AAFFBBFBBGGGFEEEEFGAFGFGHHHHHGEEFEGGFHFEFEFGEGGFEFHHHHHHGCEBEEHF?ECEEGHHHHHGHGHHHHHGGGFGGHGFHHGEGGCFGDCF<@CGGGFCEG<-CC<@@ACGDGGGGFFB0BFFEDDGDFFFADCGDF9;9/;;BFFF>9E.9;AACF?AF/FBFFFFFFFEF.9?E.BFBF/E.DAC./BD=;.AE..A//BBFDE.B//9/9:-;-.A/B?;BF----;-/.B
@M03896:38:000000000-B4D98:1:2101:23354:14130 2:N:0:181
CCTGTTCGATACCCGCGCTTTCGAGCTTCAGCGTCAGTTACGCTCCCGCCAGCTGCCTTCGCAATCGGGGTTCTTCGTCATATCTAAGCATTTCACCGCTACACGACGAGTTCCGCCGGCGTTGCGCGCACTCAAGTGGGGCAGTTCGCGCTGCAGTGCAGACGTTGGGCGCCTCCATTTCACAACACGCTTACCTCACGGCCTACGCTCCCCTTAAACCCACTAAATCCGGCTCACGCCCCCACCTTCC
+
1>>AAFFAAFADGG1EEEEEGGGGFFGHHHHHFGFF?GHBGAEFGFGEEGGGGHHHHHHHAE?EFG?EEEEEFHHHHGEHGHHGHGEGGFGFFHGHHEGECCFG//B</>EFFD/AE/<AC<<<C-@@@@CGFFB0;90;?A-.CFCEG-@@?B9B/BF/F/;@:AA-@A-99--:FFFFF/FBBA-A-9-AAB//BFA:B?@BFF99-9-;-9-9/99/;:-9;B/9:B----9/;;?9;---;A-/;B
@M03896:38:000000000-B4D98:1:2101:23370:14139 2:N:0:181
CCTGTTCGATACCCGCGCTTTCGAGCTTCAGCGTCAGTTACGCTCCCGCCAGCTGCCTTCGCAATCGGGGTTCTTCGTCATATCTAAGCATTTCACCGCTACACGACGAGTTCCGCCGGCGTTGCGCGCACTCAAGTGGGGCAGTTCGCGCTGCAGTGCAGACGTTGGGCGCCTACATTTCACAACACGCTTACCTCACGGCCTACGCTCCCTTTACACCCACTAAATCCGGATAACGCCCGCACCTTCC
+
>>AABFFBBFBBGGGGEFEEFGFGHFGHHHGGGEFEGHHHHGGFGGGEGGGFFHGGHHHHEEBEEHFE/EEEGHHHHGGFHHHGHGFHGEGHGHHHHGFGGCHHC@B<>BEFGGDDF@<CGCGCA<FCDGGGFFBB0C09AAADFGFGGGGFFDFFBFFFFFFDAEAADADFCFDFFFFFFEFFFDEFDFFEDFFFFFFADFFFFFDDFDFEBFFB/;;BDF.9BF9FFF.-;A.BF.@D9---;B/;FF
@M03896:38:000000000-B4D98:1:2101:2257:14393 2:N:0:181
TATAGGACAATCCGTGACTCCTACCGCGGCTGCTGGCACACAATTACCATAACGGTGTCGTTTAGATCTCCTGGGGCGCCCTATCATTAAAAAAAAAAAAAGCAATAAAATGTTGTTGTTACTCTCTTACACTCTAAAAACCATACACTAATCCTGAAGATGGATTAGTTGGTGAATGCTACTAAACACATTATATCTTACTACACATGTACTGACGTTCACCATAGTTGAAAAGCTAAACAGTCAAGAGT
+
BBBBBFBFFFFFGGGEEAFGGGHHHEEAFFGGGHFH?FFCFDFFHEGFHHHGH?EEFEGDF11153DFBF33B31/1/////2BFGBB4BG43/@@//</<.0101111111110<<./.0=0<=00000000/0:0000...0:/000//000;00000;0//0000;00/..00;0;00;:000/9.;://://9////;///.//;;/:/9//....///////////////.//////.//////./
@M03896:38:000000000-B4D98:1:2101:27975:16298 2:N:0:181
CCTGTTTGCTCCCCACGCTTTCGCACCTGAGCGTCAGTCTTCGTCCAGGGGGCCGCCTTCGCCACCGGTATTCCTCCAGATCTCTACGCATTTCACCGCTACACCTGGAATTCTACCCCCCTCTACGAGACTCAAGCTTGCCAGTATCAGATGCAGTTCCCAGGCTGAGCCCGGGGATTTCACATCTGACTTAACAAACCGCCTGCGTGCGCCTTACGCCCAGTAATTCCGATTCACCCCTGCACCCTACG
+
>>AAAFF4FFFFGGGGEGEEEG?FEGGFFGHGGEEEGFFGHHGGEDAGH1AAEE>EEEEG1EEGGH?>EEGHHHFHGGHHHGHGHFHGGE/EGFFHHCCGGCGHHHG0FGHFGGFGHHEDGGGHFFF<.ADFFHHFDC</.C<00<CCFCCCBCHC:;CGHFBC..;A.FFE?@-A?EFFFFGFFFB///9FFFFFBFEEBB;.9AB.DD-@...:/..99A.9/////;/;9A/://9-;.9./:...;.
@M03896:38:000000000-B4D98:1:2101:18731:18550 2:N:0:181
CCTGTTTGCTCCCCACGCTTTCGCACCTGAGCGTCAGTCTTCGTCCAGGGGGCCGCCTTCGCCACCGGTATTCCTCCAGATCTCTACGCATTTCACCGCTACACCTGGAATTCTACCCCCCTCTACGACACTCAAGCTTGCCAGTATCAGATGCAGTTCCCAGGTTGAGCCCGGGGATTTCACATCTTACTTAACAAACCGCCTGCGTGCGCTTTACGCCCAGTAATTCCGCTTAACGCTTCCACCCTCC
+
>>AAAFFFFFFFGGGFEFEFGGEGEGGGEHFGEGGGGHGHHHHHGGDFHC?EEEEEFGGHCFDEGHEEECGGHHHHGGGHHHHHHHHFFFGGHGHHHAB@DGHHHGGCCGHHHGFGHHHGGGGHFGFE.<<GFG/0=CD/CC:::;:G0;0CCCCC;;CGHH0.99/;/:FF?9-@-;;CFFFBFFF/;BFFFFB9BFEFFFF..99.99-@;A9/BADCDD./:/9B9B/.9;.99.@.9.9/;FFEFF
@M03896:38:000000000-B4D98:1:2101:21091:22440 2:N:0:181
CCTGTTTGCTCCCCACGCTTTCGCACCTGAGCGTCAGTCTTCGTCCAGGGGGCCGCCTTCGCCACCGGTATTCCTCCAGATCTCTACGCATTTCACCGCTACACCTGGAATTCTACCCCCCTCTACGAGACTCAAGCTTGCCAGTATCAGATGCAGTTCCCAGGTTGAGCCCGGGGATTTCACATCTGACTTAACAAACCGCCTGCGTGCGCTTTACGCCCAGCAATTCCGATTAACGCTTCCACCCTCC
+
>>AAAFFFFFFFGGGGEEFFGGEEGGGGHHHFEGEGFHGHHHHHGGGGHFGGEEEGGGGH1EGGGHEEEEGHHHHHHGGGHGHHHHHGGEGGHHHHHGDGGCGHHHHFFHHHHHHFHHHGGGGHFHF.>CEHFHCD<GG/CGD:;CGHHFHHHCG;;CGHHHFCCF/CFBFFFG??9CFGFEFFFFF//BFFFFFF/AEEFFFFEFBD?D>@@DEFF.;@DD..;.;B;;9.9;ABF.;.;.;/BFDFFF
@M03896:38:000000000-B4D98:1:2101:21108:22446 2:N:0:181
CCTGTTTGCTCCCCACGCTTTCGCACCTGAGCGTCAGTCTTCGTCCAGGGGGCCGCCTTCGCCACCGGTATTCCTCCAGATCTCTACGCATTTCACCGCTACACCTGGAATTCTACCCCCCTCTACGAGACTCAAGCTTGCCAGTATCAGATGCAGTTCCCAGGTTGAGCCCGGGGATTTCACATCTGACTTAACAAACCGCCTGCGTGCGCTTTACGCCCAGTACTTCCGCTTCACGCTTGCACCCTCC
+
1>AAAFFFFFFFGGFG1EEFGGEGGGGGGFHHGEEEFFGHHHGHFC/GHEG/F>>EEFGHHGFFGHE/>>FHHGHHHGFHHHHHHFHGEEEEHHFGHGCGGCGHHHEFGFFHHHHHHHHGGGGHFF>...<GHH/<DGF<<GB0;0;CB0<::::0;CGHHHE.:F///;FE?---;9CFFBFFFFF/;;BB/B9;;9AE-@@FEF99-;-@>-ABBE?;9?AF//;/BB--9;-/;9AA--;;FFBAEB
@M03896:38:000000000-B4D98:1:2102:10979:2649 2:N:0:181
CCTGTTCGATACCCGCGCTTTCGAGCTTCAGCGTCAGTTACGCTCCCGCCAGCTGCCTTCGCAATCGGGGTTCTTCGTCATATCTAAGCCTTTCACCGCTACACGACGAGTTCCGCCGGCGTTGCGCGCACTCAAGTGGGGCAGTTCGCGCTGCAGTGCAGACGTTGGGCGCCTACATTTCACAACACGCTTACCTCACGGCCTACGCTCCCTTTAAACCCAATAAATCCGGATCACTCCCTGCCCTTCCG
+
BBBBBFFABFBBGGGGGGGGEGG2FEFFHGFHGGGGGHGHHGGGDEGECGEEFHFHHHHHGE?BEGFE?EEEFHHHHHGHHGHHFD4FG3BFEGHHGEGGCCHHG/@@<CGGHF<CAA?DC@A@G-@-CCDGG/BBBFECBFADG0FGGDCCFABB/BFFFFFFAA.A>F9@CFFEFFFFFEF/BD.A.@..99BFFFFADCFB/;A9A9AEB/;9//;/A..9//999;.@.A-.9/9;9./..;//9:.
@M03896:38:000000000-B4D98:1:2102:17028:3126 2:N:0:181
CCTGTTCGCTCCCCACGCTTTCGCGCCTCAGCGTCAGTTACAGACCAGAGAGTCGCCTTCGCCACTGGTGTTCCTCCACATCTCTACGCATTTCACCGCTACACGTGGAATTCCACTCTCCTCTTCTGCACTCAAGTTCCCCAGTTTCCAATGACCCTCCACGGTTGAGCCGTGGGCTTTCACATCAGACTTAAGAAACCGCCTGCGCGCCCTTTACGCCCAATAATTCCGGACAACGCTTGCCACCTAC
+
AABAAFFABAABGGGGAEEFEGEEEGGEGHFHGDEEEEHHGFGCHFHHHEF1FFAEEGGHAEEEGGCCBCFEFGBGH2FGHHHGHFHGGEFGHHGHHGGGGCHGE0?FEGGHGHHDGGGHHHHHEHFDGHHHFGCB11@GDGG?<<FF>F1GFHHHHFFECG?@<.<<<GG-.:-:EHECGGHHFHG0;FFG0B000;CGBDGGEF@GAF-;-:9FF9ABFF.9F//;B;/-A9=9EBB:.9;9/;FFFF
@M03896:38:000000000-B4D98:1:2102:17034:3143 2:N:0:181
CCTGTTCGCTCCCCACGCTTTCGCGCCTCAGCGTCAGTTACAGACCAGAGAGTCGCCTTCGCCACTGGTGTTCCTCCACATCTCTACGCATTTCACCGCTACACGTGGAATTCCACTCTCCTCTTCTGCACTCAAGTTCCCCAGTTTCCAATGACCCTCCACGGTTGAGCCGTGGGCTTTCACATCACACTTAAGAAACCGCCTGCGCGCGCTTTACGCCCAATAATTCCGGACAACGCTTGCCCCCTACG
+
BBBBAFFBBBBBGGFEAE22FGEEAEGGGGFHG2EEEDGEGHHGHHHHHHFABFAEE?EGGEGGGHCG@BFEFG4GGGFHGHHHGHHGGEGGHHGHHEEFGCFHECFA?DGHHHEDFHFHHHHHHHF>GDGHGHHB<FFHHHFA??GFGGFHBGHHHFGGFH.-C.</<C=<::;@EC::C0CCGGF0;/90CB0;0BBF9BGC.A--9>;;-9./B9A9@D.9B////;/-9;-.;9B...9BB9;99A.
@M03896:38:000000000-B4D98:1:2102:7738:6056 2:N:0:181
CCTGTTTGCTCCCCACGCTTTCGCACCTGAGCGTCAGTCTTCGTCCAGGGGGCCGCCTTCGCCACCGGTATTCCTCCAGATCTCTACGCATTTCACCGCTACACCTGGAATTCTACCCCCCTCTACGACACTCAAGCTTGCCAGTATCAGATGCAGTTCCCAGGTTGAGCCCGGGGCTTTCACATCTCACTTAACAAACCGCCTTCGTGCGCTTTACGCTCAGTCATTCCGCTTAACGCTTGCACCCTCC
+
ABBBBFFCFFFFGGGGEEFAFG2EEGGHFFBFAEE2EFFGFHAGEEE331AAAE>EEGGHCFFEEH1/>/?GFFHHGG3GGGHHG4FFEEFGHHFGH/CGDBFGGFG02<GGGHFFFHHGGGGHFHA..<<GFCCD<GD<<GG000<CC;0;0:00;CGHHH0./0/9/;FE-----;;FF/F/BBF//;BBF/9:9.;E@D@D.;.9.9---.9/;...;9/9//:;BB/..9.//.=...A/;9DFFD
@M03896:38:000000000-B4D98:1:2102:7731:6073 2:N:0:181
CCTGTTTGCTCCCCACGCTTTCGCACCTGAGCGTCAGTCTTCGTCCAGGGGGCCGCCTTCGCCACCGGTATTCCTCCAGATCTCTACGCATTTCACCGCTACACCTGGAATTCTACCCCCCTCTACGAGACTCAAGCTTGCCCGTATCAGATGCAGTTCCCACGTTGAGCCCGGGGATTTCACATCTGACTTAACACACCGCCTGCGTGCGCTTTACGCCCAGTAATTCCGATTAACGCTTGCACCCTCC
+
BBBBBFFBFFFFGGGGEFEFGGEEEFGH3FHGGGGGGHHHFHHHGG?CE?EEAE>EEGFH1EE?EHE/>EFHFFGHHBBDGFGHH4FFE<EFHHGGH?BD@@FGHFF02<FGGGGDGHHGGGGGGF...<<DCC/<<G<<<G0.:-;C000;CCBC;GGHHF.=999.9CFE-----;BFBBF;BFF//BB/;/B9/9DF-9DD.A@ADD-9@AA9B..9BD.9///;FFBAAD?/;:99..9/;BDEFD
@M03896:38:000000000-B4D98:1:2102:7752:6078 2:N:0:181
CCTGTTTGCTCCCCACGCTTTCGCACCTGAGCGTCAGTCTTCGTCCAGGGGGCCGCCTTCGCCACCGTTATTCCTCCAGATCTCTACGCATTTCACCGCTACACCTGGAATTCTACCCCCCTCTACGATCCTCACGCTTGCCAGTATCAGATGCAGTTCCCAGCTTGAGCCCGGGGATTTCACATCTGACTTACCACACCGCCTGCGTGCGCTTTACGCCCAGCAATTCCTCTTAACGCTTGCACCCTCC
+
AAA?AFD4FFFFGGFEAEEAFGEE2FGH33BFEEEE2GGDDG2BEAE33100AE>EEGGG1EEAEF>1?>FGHHHHGB?3BFFGH4G/E/EEFGGGH/BDB@1FGFF?<GGGGFDGHHHGGGEG<G....>>10..<<..<CG0<0;C;00;;0C;;;;;GC0.00/;0BC.9:--9;CCF0F00;9//BFBB/;9/;DA-@BF.A-9.9---;9/9:.;>...9.:BFF/9/;//;.;...::99;.9A
@M03896:38:000000000-B4D98:1:2102:26388:8252 2:N:0:181
CCTGTTCGCTCCCCACGCTTTCGTGCCTCAGCGTCAGTGCCAGCCTAGTCAGCTGCCTTCGCAATCGGGGTTCTGGATGCTATCTATGCATTTCACCGCTACAGCATCCATTCCGCCAACCTCGTCTGGACTCAAGCTTGCCAGTATCCAGGGCAGTTCCACAGTTGAGCTGTGGGCTTTCACCCCGGACTTAACAAGCCGCCTACGCACCCTTTAAACCCATTAAATCCGTACAACGCTCGCACCCTCC
+
ABBBBFFADBBBGGGGGEFFGGEGFFGHHHHHEGGGEG5BGGCEFFHGFFF5FGBGHHHHGE?AEH110>>EFH4@GHHGFG4GGGGGF4FGGGFGG/EGFCFBBBFGHFGFHF3EDCDFGHHFHGHA2<FGFFC1?GD<FG1?1<FGFD?0A<>CF=GHHFC.D0=0<CD<=CCEGHFHHEFGHGF:@B-BF0;;0C9E?DBGDBABD=BFAF////;9AE/;/;FFFF...9A/B-D.;=99@BFFFF
@M03896:38:000000000-B4D98:1:2102:13676:9146 2:N:0:181
CCTGTTTGCTCCCCACGCTTTCGCACCTCAGTGTCAGTATTAGTCCAGGTGGTCGCCTTCGCCACTGGTGTTCCTTCCTATATCTACGCATTTCACCGCTACACAGGAAATTCCACCACCCTCTACCATACTCTAGTCAGTCAGTTTTGAATGCAGTTCCCAGGTTGAGCCCGGGGATTTCACATCCAACTTAACAAACCACCTACGCGCGCTTTACGCCCAGTAATTCCGATTAACCCTTGCACCCTCT
+
BBBBBFFFFFFFGGGGEFEEFGFGEGGHHFHGHHEGGGFGHHGHHFBHHHHEGBAEGGGHEEGEGHBF5BFEHHFHHHHHHHHHHHGFEFGGHHFGHFEGGGHHHFEHHHGHHHHGHEHGGHHHHHHHGHGHHHBDGFF@FGDD>FFHFFG1FFGFFFGH1F1<<F0FBG0F@@<@CDHFGBHHFHF0GHGFGHCC0CGCGFGGGGEFAG-BDD9FF.:@BD.BF/BFBBF?A.;BBFF./.;:9BD.E:
@M03896:38:000000000-B4D98:1:2102:6367:10426 2:N:0:181
CCTGTTTGCTCCCCACGCTTTCGCACCTGAGCGTCAGTCTTCGTCCAGGGGGCCGCCTTCGCCACCGGTATTCCTCCAGATCTCTACGCATTTCACCGCTACACCTGGAATTCTACCCCCCTCTACGAGACTCAAGCTTGCCAGTATCAGATGCAGTTCCCAGGTTGAGCCCGGGGATTTCACATCTGACTTAACACACCGCCTGCGTGCGCTTTACGCCCAGTAATTCCGATTAACGCTTGCACCCTCC
+
BBBBBFFFFFFFGGGGEEEFFGGEGGGGBFHHGGEGGFGHHHHHGEEHHGGGEEEFGGGHGFDGGHE/>EFHHHHHGHH3GGHHHHHGGFFGGHHHHFDGGCFHHHB?FGGHHHBFFHHGDGGHHGF<.CCHFF/<DGD/CG=0:::GG0:CGCGCCGGHHH0.:0/9CFGF@D?A?CBFFFFFFFF/9FF/:/;B/.;A9@FFAF=DFF-@B.EBFE?=F?.99/:;BFF..:.:BAB.9:ABBFDAED
@M03896:38:000000000-B4D98:1:2102:14897:11970 2:N:0:181
CCTGTTCGCTCCCCACACTTTCGCTCCTCAGCGTCAGGTAATGCCCAGAGAACCGCCTTCGCCACCGGTGTTCCTCCTGATATCTGCGCATTTCACCGCTACACCAGGAATTCCGTTCTCCCCTGCATACCTCTAGTCTGCCCGTATCGGAAGCAGGCACGGGGTTAAGCCCCGTGTTTTCACTCCCGACGCGACAAACCGCCTACGAGCCCTTTACGCCCACTAATTCCGGACAACGCTCCGACCCTAC
+
ABBABFFABBBBGGGGGEFFGGFGGHGHHHGHGGEEFGGGGHHGHFHHHHFHHHEFGGGHCFGGGHEE>EFEHHGHHGHHHHGHHFHGGEEFHHHHHFEGGEGHHHECHHFHHHHFHGGHFHGHFHGHDGGHHGG1FGH1FGH.->FGEACFGEHGHACHGG-;-;.CCCHHGG9:CAFFFFFBFFG.:A-@--;@@FFFCFFFDFA.;;BE.;9FF.ABDF.;FF/:FF/-.;-AF;C.A.:;@DF9.F
@M03896:38:000000000-B4D98:1:2102:15677:15616 2:N:0:181
CCTGTTTGCTCCCCACGCTTTCGCACCTGAGCGTCAGTCTTCGTCCAGGGCGCCGCCTTCGCCACCGGTATTCCTCCAGATCTCTACGCATTTCACCGCTACACCTGGAATTCTACCCCCCTCTACGAGACTCAAGCTTGCCAGTATCAGATGCAGTTCCCAGGTTGAGCCCGGGGATTTCACATCTGACTTAACAAACCGCCTGCGTGCGCTGTCCGCCCGTTAATTCCGATTACCGCCAGCACCCTCCG
+
AA?AAFF1DFFFG?GEAEAAAF0BEEGHGHBBEEFEGHFFGHGCEEEFH?/AAE>EEECF/??EFH//>EFHHFGHHFHHGGBFHFHGG<<?FFGGHEC?C@BFHFB??<?GFGGDFHGC@CFFFHFA<A>1<C<<<C0<<GGF00<=GF:C0;C<;:GHHHFA:0:/:CBE@@--ACF0CBFBFF000;FB/9FFFFEE@@-;--@B?B@=<--/9;-A----9-//;//-9-AFBA9---;-;A--;9-
@M03896:38:000000000-B4D98:1:2102:15693:15628 2:N:0:181
CCTGTTTGCTCCCCACGCTTTCGCACCTGAGCGTCAGTCTTCGTCCAGGGGGCCGCCTTCGCCACCGGTATTCCTCCAGATCTCTACGCATTTCACCGCTACACCTGGAATTCTACCCCCCTCTACGAGACTCAAGCTTGCCAGTATCAGATGCAGTTCCCAGGTTGAGCCCGGGGATTTCACATCTGACTTAACAAACCGCCTGCGTGCGCTTTACGCCCAGTAATTCCGATTAACGCTTGCACCCTCC
+
ABBBBFFFFFFFGGGGEFEFFGGGGGGGGHHHGGGGFHGHHHHHGGFHHGFCEEEGGGGHHGGGGHE?EGGHHHHHHGGHHGGHHFHGGEGGHHHHHGGGGCGHHHFCGHHHHHHFHHHGGGGFFGGA<DEGFHGDGHD<CGD0:CGGHFGFHFGCCGGHHHF.:B:/:FFG?DA?ADGGFFGEFFF/BFFF/FB:B?FFFFFFFFCADDCF-A.FFAA>DF?/;B;BFFFFFFBFF.@.99./;BAEFF
@M03896:38:000000000-B4D98:1:2102:15690:15648 2:N:0:181
CCTGTTTGCTCCCCACGCTTTCGCACCTGAGCGTCAGTCTTCGTCCAGGGGGCCGCCTTCGCCACCGGTATTCCTCCAGATCTCTACGCATTTCACCGCTACACCTGGAATTCTACCCCCCTCTACGAGACTCAAGCTTGCCAGCATCAGATGCAGTTCCCAGGTTGAGCCCGGGGATTTCACATCTGACTTAACAAACCGCCTGCGTGCGCTTTCCGCCCAGTACTTCCGATTAACGCCTGCCCCCTCC
+
AAAA3FDBFFFFGEFFEEEFCGEGEGGHFGHHGAEGGHHGGHHHGC1FGDEFEE>E@EEHEEDEFHF@>EFHFHGFF?EFGFHHHHHGGEEDHFGHHCGGCCBHFHF02FGHHFFFHHHGGCGHFGC...<FFCC<<<D/<CD:./;<GC0CG:C00;CHHH0.9B/;90FEF;--?./:B0BBFFF;/BFBBFBFBAEF9@A?E?CDADBB-99//.99@D.99///9;....;//.9-....;;B;DD
@M03896:38:000000000-B4D98:1:2102:7939:16799 2:N:0:181
CCTGTTCGCTCCCCACGCTTTCGCTCCTCCGCATCAGGAAAGTCCCAGAGCACCGCCTTCGCCCCTCGTGTCCCTCCTGATATCTGCGCATTCCACCCCTCCACCACGAATTCCATTCTCCCCTCCCTCCCTCCAGCCAACCCCTATCGAAATCACCCTCACCCCTACGCCCCAACACTACCCTTCCCTCCCAACCACCCCCCTACGAGCCCCTTACCCCCCCTCACTCCCCCCAACACCCGCACCCTCC
+
>AAA>1@1>AAAGFFE0EA0AB0B0CEBG0AB/A/11110B01D1FBA//BFGF/AE>/B/?>/>/////?0BF1BE01B122F22B/>///BGGFH///??0FGH//>/<FFG222>>@1G/</?/00?<00/010><0<>C<..0<.</C.=<//<.;....:.:..:;A@.....9/;/;0/;C/0;.;//-;:-EF-;---;---9;9---/;/:;>---9--/;B--;-;-;-9-:----;----
@M03896:38:000000000-B4D98:1:2102:28674:16804 2:N:0:181
CCTGTTTGCTCCCCACGCTTTCGCACCTGAGCGTCAGTCTTCGTCCAGGGGGCCGCCTTCGCCACCGGTATTCCTCCAGATCTCTACGCATTTCACCGCTACACCTGGAATTCTACCCCCCTCTACGAGACTCAAGCTTGCCAGTATCAGATGCAGTTCCCAGGTTGAGCCCGGGGATTTCACATCTCACTTAACAAACCGCCTGCGTGCGCTTTACGCCCAGTAATTCCGATTAACGCTTGCACCCTCC
+
ABAB?FFCFFFFGGBEEEEFFGGFGGGGFHHFFGGGGFHHGHDGEGCHH?0EEFEGGGGFCE?EGHE@>EFGFFFHGFHFHGHHHHHGFEAEFGGHHD@CC@GGGGFGFHHHHHFHGGFGDGGHEHFEAAEHFECDGH0<GHH:0;:CGF0GFC00<CCHGHF.:0;9;FFG?G?BGDBFFBFGFFF/BFFFBFFFF.;E@D@FEF@;DDCC9D.9F.A-=DFFEFFFFFFFDD?BF.-.;.:99BDFFA
@M03896:38:000000000-B4D98:1:2102:28678:16822 2:N:0:181
CCTGTTTGCTCCCCACGCTTTCGCACCTGAGCGTCAGTCTTCGTCCAGGGGGCCGCCTTCGCCACCGGTATTCCTCCAGATCTCTACGCATTTCACCGCTACACCTGGAATTCTACCCCCCTCTACGAGACTCAAGCTTGCCAGTATCAGATGCAGTTCCCAGGTTGAGCCCGGGGATTTCACATCTGACTTAACAAACCGCCTGCGTGCGCTTTACGCCCAGTACTTCCGATTAACGCTTGCACCCTCC
+
BBBBBFFFFFFFGGFGFGGFGGGGGGGGFGGHEFG?EHHHGHHHGGFHHGCFEGGGFGGHHA?EGHGEEFGHGHHHFFGGGHHHHHHGGEEGHGFHHGBF@@GHFHFFCGGHHHFHGGHGGGGHFHGA.<CGCGBDGHF/GHF0G0GGFFCHGFFC;CHHHHHE:CCBBFGGC?-:;EBBFBFFFFFBFFFFF9BBBFEFFFFFEFFFFFAF;DE/BFD-@DF/;///B9.9ADD/;.@.:FE;/BDEFF
@M03896:38:000000000-B4D98:1:2102:21727:24380 2:N:0:181
TTTACCGCGGCTGCTGGCACACAATTACCATAACGGTGTCGTGTAGATATCGGTGGGCGCCGGATCATTAAAAAAAAAAAAAAACAAACATACAATAAAAACCCACGATAACATCATAAAACAACATTTAGAAGAAAGAAACAAAATGGAGAGAAGAACAGACAGTAAAAAAGGAAAAAAAGCCATGGCAAGAACAAAGTATACAAAATAACTGGAACATAACATAGTAAATAGAATATAAGGTGTAATGA
+
AAB?>BAAD@BDAFFCCEEBCG?FEGFGHCHHDGEFEEEGEGEF2555555AAA1B0?>@///>1/14D444?F/><<BB///////0.011111111111...<.-<...0;0:0;C0:00...:/0000000/////.///...0000/9..//9//://9..//////-..;//..99....9//.//.././../////9///.///9//////.///////;/////////9////;///////9/
@M03896:38:000000000-B4D98:1:2102:12755:27265 2:N:0:181
TATAGGACAATCCGTGACTCCTACCGCGGCGGCTGGCACACAATTACCATAACGGTGTCGTGTAGATCTCGGTGGTCGCCGGATCATTAAAAAAAAAAAACAAAACACGGATTGATTTCTTAATATGTTAAACGCATATAAGAAGTCATACTAAAACAACAGACTTTATAAATACGTATTGTAGTACAAATGCATGATTATGAGATTATAAGATGAGTCATGGTATACAGCTTTGTGATCTAGATATGCGT
+
BABAAFFFFFFFGGGGGFGFGGGHGCFCGECGFGFGABGB1EFFHEGHE@3BG?E?CEGAFE1B3?B44?0F?/E/3</?////>F2F22F2F?CCC@--.........--../:0000:000000090000:.--..090000/;00000;00000....9/./9/////////.///;/9/9///////////////////////://////////;////:////////////.////:///////..
@M03896:38:000000000-B4D98:1:2102:16507:28378 2:N:0:181
CCTGTTCGATACCCGCGCTTTCGAGCTTCAGCGTCAGTTACGCTCCCGCCAGCTGCCTTCGCAATCGGGGTTCTTCGTCATATCTAAGCATTTCACCGCTACACGACGAGTTCCGCCGGCGTTGCGCGCACTCAAGTGCGGCAGTTCGCGCTGCAGTGCAGACGTTGGGCGCCTACATTTCACAACACGCTTACCCCACGGCCTACGCTCCCTTTCAACCCACTAAATCCGGATAACGCCCGGACCTTCC
+
AAAA3DD3AF>AGG2E2AAEAGEFCEEGHGFH?EEAAFGFHEEAEEFEEEGEFGGHGF5FFE?EEGFD//>EEGGGFGFGH4BGHG4FG3BGFGGHHEGG/<GG/>B<@@BFGG/CD>->@CG-.-<ACGGGEFB0F00--:-9;BC.-ABB-9;:;99B9FA;9.9.9:-9@..BFB/BFFF/F?.;9@.:;B9/;;9--@@DBB.-.AAE.9////;:DF.;///;BB.-.9.;BA=@B;--9@99;B
@M03896:38:000000000-B4D98:1:2102:16481:28393 2:N:0:181
CCTGTTCGATACCCGCGCTTTCGAGCTTCCGCGTCAGTTACGCCCCCGCCAGCTGCCTTCGCAATCGGGGTTCTTCGTCATATCTACGCATTTCACCGCTACACGACGAGTTCCGCCGGCGTTGCGCGCACTCAAGTGGGGCAGTTCGCGCTGCAGTGCAGACGTTGGGCGCCTACATTTCACAACACGCTTACCTCACGGCCTACGCTCCCTTTACACCCAATACATCCGGATAACGCCCGGCCCCTCC
+
>AAA>DDA1DADGGEF0AE0AGEEGEEHH1AE/EEEEHGGGCF/EEE>@EE>FFGHHHHFHE/?EHF///>>GHFHHGGHHHFFGH>/>/CCHHHHHG@CG?GH//C<@CGGHFC?EC@CG-;-:-A-@AG@BFB0B0099;@-9;BA;?=@@BFBBFB9FFF-9--;9->@@BBFFB9BFFFFBB-E-@A9-BF/9BE-9;@FFFB@ABAEB/B//;BFFA-;BFF/;F-999-/;-@@@--;;@--9;
@M03896:38:000000000-B4D98:1:2103:14534:4048 2:N:0:181
CCTGTTTGCTCCCCACGCTTTCGCACCTGAGCGTCAGTCTTCGTCCAGGGGGCCGCCTTCGCCACCGGTATTCCTCCAGATCTCTACGCATTTCACCGCTACACCTGGAATTCTACCCCCCTCTACGAGACTCAAGCTTGCCAGTATCAGATGCAGTTCCCAGGTTGAGCCCGGGGATTTCACATCTGACTTAACAAACCGCCTGCGTGCGCTTTACGCCCAGTAATTCCGATTAACGCTTGCACCATCCG
+
3>3A?FFCDFFFCECE2AEFFG2E?EGHCGGFEDF?EHFHHHGHGGDHHG0EEEEGEGGGEFDEGFEE>EFFFFGHHFH3GHGHHHHGGAEEFFBDGFCG@@DGGHGHEHHHHFFFFGAC@CFHDGGDD?DHEBGGHHH/<CG0:CFCGFCGGHFH:C:CGGCA/0;/BF/A?B?BGGGBCBB0B9F:FFFFEBFFB?EE-@B?EFB.9A=;-.99/9;>B9.BBF/9B//.;;DBBA-.9AA/BF.//;9
@M03896:38:000000000-B4D98:1:2103:14544:4063 2:N:0:181
CCTGTTTGCTCCCCACGCTTTCGCACCTGAGCGTCAGTCTTCGTCCAGGGGGCCGCCTTCGCCACCGGTATTCCTCCAGATCTCTACGCATTTCACCGCTACACCTGGAATTCTACCCCCCTCTACGAGACTCAAGCTTGCCAGTATCAGATGCAGTTCCCAGGTTGAGCCCGGGGATTTCACATCTGACTTAACAAACCGCCTGCGTGCGCTTTACGCCCAGTAATTCCGATTAACGCTTGCACCCTCCG
+
ABBBAFFFFFFFGGGGCEAAFGDE?EGHFHHHGGGGGFHHFHHHGGGHHGFGEFEGGGGHGEEGGHGEEFGHHHHHHHHHHHHHHHHGGGGGHGHHHDFGGCGFHHFGHHHHHGHHHHHGGGGHGHGE.DDHEGF0DGFCGHHF:CGCGBCGHHHHC;GHHH0:;0C;FFGG?C?CFGFGGGGGFFF/9BFFFFFFFFFFFFFF?FA;DD=@-.;BFEDADFEBBBBFFFEA..AFFFF.;AABFFFFFF.
@M03896:38:000000000-B4D98:1:2103:14545:4083 2:N:0:181
CCTGTTTGCTCCCCACGCTTTCGCACCTGAGCGTCAGTCTTCGTCCAGGGGGCCGCCTTCGCCACCGGTATTCCTCCAGATCTCTACGCATTTCACCGCTACACCTGGAATTCTACCCCCCTCTACGAGACTCAAGCTTGCCAGCATCAGATGCAGTTCCCAGGTTGAGCCCGGGGATTTCACATCTCACTTAACAAACCGCCTGCGTGCGCCTTACGCCCAGTAATTCCGATTAACACTTGCACCCTCC
+
1AAAAFFFFFFFGEFE1AAAFG0EEGGH00BFEAFCAFGBAGGGEGGFHF/EEE/EECEH/EBEGHFE>EFHFHFFHB>FHGHHGHHGGAEGHHHHHABCC@GHCGF?CGHHF2FFHGHGGCFCFHF..CEDCC<<</0/<C00.:<CGCGHBCGCC0GHH00.:09/9BFG-A-?AGB0;0BFBFB/;FBFBFFFFFFF?@?B:---9;9=---BFEB>@BF/99:BBBB-9AA/;/9/;;B//9BAAF
@M03896:38:000000000-B4D98:1:2103:11524:4756 2:N:0:181
CCTGTTCGATACCCGCGCTTTCGAGCTTCAGCGTCAGTTACGCTCCCGCCAGCTGCCTTCGCAATCGGGGTTCTTCGTCATATCTACGCATTTCACCGCTACACGACGAGTTCCGCCGGCGTTGCGCGCACTCAATTGGGCCAGTTCCCGCTGCAGTGCAGACGTTGTGCGCCTACCTTTCACACCCCGCTTACCCCACCGCCTACGCTCCCTTCACACCCAATAAATCCGGATAACGCCCGCACCTTCCG
+
AAAAAFFA1DAAGC1A0AE0FFGAGG0FGA1BAEEEEGGHHC//EEE/A/AEFBGFGHGF/E?>EC///>>>EFHGFH//F2BF2F1/>?EFFFHFFGBGC?GB//B//ACEGHCA/--<<---.-;;A-A?/9/090/..;..0;900:-A@GG/BBF//;9-A-9-;B-@B?AF-://:/;B/A-;-;=;9;;/9-;-A@?B-9A=EF??-/-///;AAE--;/BFF/99--9/:-9-9--;9@//;/-
@M03896:38:000000000-B4D98:1:2103:15967:4762 2:N:0:181
CCTGTTTGCTCCCCACGCTTTCGCACCTGAGCGTCAGTCTTCGTCCAGGGGGCCGCCTTCGCCACCGGTATTCCTCCAGATCTCTACGCATTTCACCGCTACACCTGGAATTCTACCCCCCTCTACGAGACTCCAGCTTGCCAGTATCAGATCCAGTTCCCACGTTGAGCCCGGGGATTTCACATCTGACTTAACAAACCGCCTGCGTGCGCTCTACGCCCACGACTTCCGATTCACGCTTCCACCCTCC
+
AABBAFFFFFFFGGGG2EEFFGEFFGGHFFFHF2E??DGFGHHHGGGHHEE?EE@EEGGF?EEEEGE/>>?EFFFGFBGBHHGHB4BFE<EEHHBHHF@//>?GF22?FGFHG2<?GGHGCCDF1FE...<<C/</<C0/<C0:00C0CC:G/0CBG0C0CC.99...;CFG?----;9BFFF/;FF//BB//;9/B;EA9;;9.9-.9.99-.:/99--9..---:9B/.9..//;.;9../9;.999.
@M03896:38:000000000-B4D98:1:2103:11527:4774 2:N:0:181
CCTGTTCGATACCCGCGCTTTCGAGCTTCAGCGTCAGTTACGCTCCCGCCAGCTGCCTTCGCAATCGGGGTTCTTCGTCATATCTAAGCATTTCACCGCTACACGACGAGTTCCGCCGGCGTTGCGCGCACTCAAGTGGGGCAGTTCGCGCTGCAGTGCAGACGTTGGGCGCCTACATTTCACAACACGCTTACCTCACGGCCTACGCTCCCTTCAAACCCACTAAATCCGGATAACGCCCGCACCTTCCG
+
BBBBCFFCCFBBGGGGGFEEFGFFHGGHHHHHGGGGGHHHFGGGGFGFGGEFGHFHHHHHHFCEFHGGEFEEGHHHHHGHHHHHHHFHFFHHHHHHHGGGGCFGEFC@BCFGHHDGGC@DGCGCDCGGGFGGGFGB9B0.;CDFGGGEGGGFFFFFFFFFFFFFAEEAFFFFFFFFFFFFFBFFFFEEFFFFFFFFFFEAFFFFFFDFFFDABFFBBFFFFF.;BFFFFFDF.D.BFFFFF--9:=/;FF.
@M03896:38:000000000-B4D98:1:2103:11549:4775 2:N:0:181
CCTGTTCGATACCCGCGCTTTCGAGCTTCAGCGTCAGTTACGCTCCCGCCAGCTGCCTTCGCAATCGGGGTTCTTCGTCATATCTAAGCATTTCACCGCTACACGACGAGTTCCGCCGGCGTTGCGCGCACTCAAGTGGGGCAGTTCGCGCTGCAGTGCAGACGTTGGGCGCCTACATTTCACAACACGCTTACCTCACGGCCTACGCTCCCTTCAAACCCAATAAATCCGGATAACGCCCGCAACTTCCG
+
ABBBAFFB4B>DGGCEEEAAFGEEFGEHHHHHGDEAEGG5GFEGCEFGGGGEFHHHHHHHHFDFGHGC??EECGHHEGEHGHHHHHBGGHHFHHFGHDGGGCFG??B<BBDFHF/AD<ADGCF@?DFGFGGGFGBBBB0C?AFDFFFED-BFFFFFBFFFFFFCAEEAAFFDFFFFFFFFBB;BBDA?.9.ADFFFFFEADFFFFFFC?DAEFBFBBBBAFEABB/;FFFF-9.;;B.;@@9-9-;9BFF.
@M03896:38:000000000-B4D98:1:2103:15964:4781 2:N:0:181
CCTGTTTGCTCCCCACGCTTTCGCACCTGAGCGTCAGTCTTCGTCCAGGGGGCCGCCTTCGCCACCGGTATTCCTCCAGATCTCTACGCATTTCACCGCTACACCTGGAATTCTACCCCCCTCTACGAGACTCAAGCTTGCCAGTATCAGATGCAGTTCCCAGGTTGAGCCCGGGGATTTCACATCTGACTTAACAAACCGCCTGCGTGCGCTTTACGCCCAGTAATTCCGATTAACGCTTGCACCCTCCG
+
BBBBAFFFFFFFGGGG?EEFFGEE?FGHFHGHGDFGGFHHHHGHGGGHHG?EEEEEGGGHFEFGGHEE@EGHHHHHGHHHHHHHHHHGGGGGHHHHHGGGG@FGHHFGGHHHHGHHHHHGGGGHFHGD.DFHFHFDGCBBGGHB0<GCFBCGFFHHHHHHHF0::9B9FFGGAA?@DGGGFGGGFFFBFFFFFFFFFFFFFFFFFFFA?D;B-9.BFEABDFAB9BBBFFFFAD.BBD;...;:FFFEEF.
@M03896:38:000000000-B4D98:1:2103:15959:4800 2:N:0:181
CCTGTTTGCTCCCCACGCTTTCGCACCTGAGCGTCAGTCTTCGTCCAGGGGGCCGCCTTCGCCACCGGTATTCCTCCAGATCTCTACGCATTTCACCGCTACACCTGGAATTCTACCCCCCTCTACGAGACTCAAGCTTGCCAGCATCAGATGCAGTTCCCAGGTTGAGCCCGGGGATTTCACATCTGACTTAACAAACCCACTGCGTGCGCCTTACGCCCAGTAATTCCTCATAAAGCTTTCACCCTCCG
+
11A?1DF1DFFFGGGG1A000B0ECGGHAECGC/BEF2DBAFCGEGGFFC?EEECEE/EG>AEAEG>/>EFDDGFFHFCFFFFGDDHGC?/EGG2GG<B@@@FGH0<GBFHHG><GG0<ACCC01>...<EFC<<<</0/.<D0.;;000;;0CC0;;<GCG0.909/;FGG---9@.90;BF/F/9/;BBFFFFB;FEF-;--/9999--@-;-/;-A-9:A/;/:9/;/9/;//9/9/;/9/9BA?9A-
@M03896:38:000000000-B4D98:1:2103:19278:6286 2:N:0:181
CCTGTTTGCTCCCCACGCTTTCGCGCCTCAGCGTCAGTTACAGACCAGAGAGCCGCCTTCGCCACTGGTGTTCCTCCACATCTCTACGCATTTCACCGCTACACGTGGAATTCCGCTCTCCTCTTCTGCACTCAAGTCCCCCAGTTTCCAATGACCCTCCACGGTTGAGCCGTGGGCTTTCACATCAGACTTAAGGAACCGCCTGCGCGCGCTTTACGCCCAATAATTCCGGACAACCCTTGCCACCTAC
+
ABBBBFFFFFFFGGFFEFEFGGEEEFGGGHHHGGGGGHHHGHFGHFGHHHFFGHEEGGGHGEGGGHFBBFGEHHHHHHHHHHHHHHHGGGGGHGGHHGGGGEGHEFGFGHHHHG2EGDHHHHHHHHHBFHHHCCB1F?GHHG-<<DGGGFFGB1FHHGHGHH.<<C-/;;G-.C-;EF.FFGGGGGF0;CFBCB900/AEAFGGGG-DDFFB@A.BB.9BDDE9:F/BFF/999-.;.99/B99/9AF/9
@M03896:38:000000000-B4D98:1:2103:22635:6627 2:N:0:181
CCTGTTTGCTCCCCACGCTTTCGCACCTGAGCGTCAGTCTTCGTCCAGGGGGCCGCCTTCGCCACCGGTATTCCTCCAGATCTCTACGCATTTCACCGCTACACCTGGAATTCTACCCCCCTCTACGAGACTCAAGCTTGCCAGTATCAGATGCAGTTCCCAGGTTGAGCCCGGGGATTTCACATCTGACTTAACAAACCGCCTGCGTGCGCCTTACGCCCAGTAATTCCGATTAACGCCTGCACCCTCCG
+
AAABAFFFFFFFGGFGEFGGGGDGGGGGGHHHGGGGGHGHHHHHGGEHHGGFGGGGGGGHGGEGGHFEEFGHGHHHHHGHHHHHHHHGGGGGFHFHHGGGDCDGHGFFFHHHHGHHHHHGGGGHGHF<>CGHBCF<GHDGHHGC0;GCCF:CCFFFCCHHHHBEC9;9FFGGGF?FG.9FFGGBFFF/;B9F/BFBB9EEFABDFFF9ADFFDA.9BE?;BAFB/9FFFF/.9ADFF?=-99A.9;DFF?.
@M03896:38:000000000-B4D98:1:2103:22604:6643 2:N:0:181
CCTGTTTGCTCCCCACGCTTTCGCACCTTAGCGTCAGTCTTCGTCCAGGGGGCCGCCTTCGCCCCCGTTATTCCTCCAGATCTCTCCGCATTTCACCGCTACACCTGGAATTCTACCCCCCTCTACGACACTCAAGCTTGCCAGTATCAGATGCAGTTCCCAGGTTGAGCCCGGGGCTTTCACATCTGACTTAACAAACCGCCTGCGTGCGCTTTACGCCCACTACGTCCTCTTCACGCTTGCACCCTCCG
+
AAAA1BDCFFFFGGGG1EAAEGEEEEGF11BFEEAEEFDGFHFGAA/FG/A/A>/>@AEH/?E/>E//>?GGFF2GF011BFGHG1BAE/??BD2GH?<<<>?FGGCF0CGFGF<FGHHGGGEHFF...<<CC/C0<CC:CG00C0:;:0:0;CC;C0CF9B0990/B/;;A;----9;9F/;9/;/9;B9B//BBBAEE-99--;@-;A999--;B--;;A-::/-9;--9//9/9;F----;;9--;;-
@M03896:38:000000000-B4D98:1:2103:22627:6645 2:N:0:181
CCTGTTTGCTCCCCACGCTTTCGCACCTGAGCGTCAGTCTTCGTCCAGGGGGCCGCCTTCGCCACCGGTATTCCTCCAGATCTCTACGCATTTCACCGCTACACCTGGAATTCTACCCCCCTCTACGAGACTCAAGCTTGCCAGTATCAGATGCAGTTCCCAGGTTGAGCCCGGGGATTTCACATCTGACTTAACAAACCGCCTGCGTGCGCCTTACGCCCAGTAATTCCGATTAACGCTTGCACCCTCCG
+
ABBBBFFFFFFFGGGGFEFCFGEEDGGGFGHH?FGGGHHHHHHHGEAGHF?FEEEGGGGHGGEGGHE>EEFHHHHHGFFGHHHHHHHFGFGGEGGHHFDGGCGHHHHGCGHHHGHHHHHGGGGGEGED<CEHBCFDG/0<CGDC:;CCG0<CGHFHGHHHHHFC:CB//CFGA?@??EFFGFGBB;B//BBFFFFFFAFFFFFDEFCADFDFA.AFFEDFFF.:B/FFFFF.9;99F.@9...:;FFEFF.
@M03896:38:000000000-B4D98:1:2103:4703:7819 2:N:0:181
CCTGTTTGATCCCCACGCTTTCGTGCCTCAGCGTCAATGTTCGTTTAGCCTGCTGCCTTCGCAATTGGTGTTCTATGTCATATCTAAGCATTTCACCGCTACATGACATATTCCGCAAACCTCAACGATATTCAAGCTATATAGTATCAATGGCAGTTTCGGAGTTAAGCTCCAAGATTTCACCACTGACTTACATACCCGCCTACGCACCCTTTAAACCCAGTGAATCCGGATAACGCTTGCACCCTCCG
+
BBBBBFFFFFFFGGGE2EEFFGEFFFHHHGHHGGGEEFFGGHGGHG2FGHGGGFFGHHHHGFEEFFGFGFHGHHDEFGHGGFFHHGFHGHGGGHHHGEGGCEGDGFGFHFHHHEC/>E/FFFHGCGD/FGDHFFFG1BFHDFFF>FFGFHFBCGCE<?DGGGDCEG<FGHFC1>1<FDFGH0<<GGF<DF=DGGBDGFFFGCCDDF.-C:BGEFBFFFBF.CE/0;00=09-9.AFF.;A9E9//;.9ED.
@M03896:38:000000000-B4D98:1:2103:4721:7834 2:N:0:181
CCTGTTTGATCCCCACGCTTTCGTGCCTCAGCGTCAATTTTCGTCTAGCCTGCTGCCTTCGCAATTGCTGTTCTATGTCATATCTACGCATTTCACCGCTACATGACATATTCCGCAAACCTCAACGATATTCAAGATATATAGTATCAATGGCAGTTTCGGAGTTAAGCTCCAAGATTTCCCAACTACCTACATTCCCCGCCACCTAACCCTTTAAACCCACCACTCCCTGTTACCCCTCCTCCCCTCC
+
AAA1>FF1DFFDGF1FEFE0AEAABFGHCHFF0EECAF222DEA/A/2D0ABBFBFFGDG/A/BA1B12B1BFGFFFGG2FFGGHH1/>?EEFHDHHEEEG@1E>1F>FFHHHDBAE/<B<<B11F/?/?/>22221@122222@@@D2F121?0AGHFHE/<-C0>111GFFH11FGF0D0<</.///<<0//000;:;----;../9:9..90;009;......9/;./000//;/;A---9;A--9;
@M03896:38:000000000-B4D98:1:2103:25411:8200 2:N:0:181
CCTGTTTGCTCCCCACGCTTTCGCACATGAGCGTCAGTACATTCCCAAGGGGCTGCCTTCGCCTTCGGTATTCCTCCACATCTCTACGCATTTCACCGCTACACGTGGAATTCTACCCCTCCCTAAAGCACTCTAGCGACCCAGTATGAAATGCAATTCCCAGGTTAAGCCCGGGGCTTTCACACCTCACTTAAGTCACCGCCTGCGTGCCCTTTACGCCCAGTTATTCCGATTAACGCTCGCACCCTCC
+
AAAA1@FFBBFFGGFG1AAAFFEEGGGHGDGBEEEGGHFGFBHHHHEBGAEEAEEGHHHHCEEEEF/BFGGHHHHHFHH11GHHHHHFGF?EGFGHHEGGE@BFF0FEAGHHGGHHHHHFGGGHDG1F1@GHHD1@@//ACCHE1=>1FGFHHGFFDDGHHHFA<<D=0GHEC@:-@ACFFFFF/;9CFG00;0B0C0BFBA?CEF@-ABEFFB/BB--@@FA///;;BF/----;;-@-A9@-@@B-AA
@M03896:38:000000000-B4D98:1:2103:25429:8205 2:N:0:181
CCTGTTTGCTCCCCACGCTTTCGCACATGAGCGTCAGTACATTCCCAAGGGGCTGCCTTCGCCTTCGGTATTCCTCCACATCTCTACGCATTTCACCGCTACACGTGGAATTCTACCCCTCCCTAAAGTACTCTAGCGACCCAGTATGAAATGCAATTCCCAGGTTAAGCCCGGGGCTTTCACACCTCACTTAAGTCACCGCCTGCGTGCCCTTTACGCCCAGTTATTCCGATTAACGCTCGCACCCTCC
+
ABBBBFFFFFFFGGCGCFEFFGGGEGEHHHHHGGGGGH5EGHHHHHGFHFEEFGEGHHHHGEEGFGFEFHGHHHHHGHHHHHHHHHHGGGGGHHGHHGFGCEFGECGFDHHHHGFFHHHGGGGHHH<GFGHHH2F2@BFGGGHE1FFFFHHHHHFHEDHHHHCC/0GGGGHH-@-ADDHHFFGGGGFGGGBFFGB0F0FFGGCGEG?;DDEB//9;FEFDFF.9//99FFF..9DFF.BDF-@;BAFAEF
@M03896:38:000000000-B4D98:1:2103:9302:9148 2:N:0:181
CCTGTTTGCTCCCCACGCTTTCGCACCTGAGCGTCAGTCTTCGTCCCGGGGGCCGCCTTCGCCACCGCTATTCCTCCAGATCTCTACGCATTTCACCGCTACACCTGGAATTCTACCCCCCTCTACGAGACTCAAGCTTGCCAGTATCAGATGCAGTTCCCAGGTCGAGCCCGGGGATTTCACATCTCACTTAACAAACCGCCTGCGTGCGCTTTACGCCCAGTAATTCCGATTAACACTTGCACCCTCCG
+
BBABAFF4FFFFFA4EEEE2FFEE?EEHFGFCEEF?DHFE5GHGEE1A000>EEEEEGGH/?/EEF?//</B??DB30C1BFGGHHHGGGGGFHGHH/CCCC1CFHEF0FFHFDDFFGG-<CD/0=<C.AEF00/00;0;;GG:C0FF090CFEF;CFFFFGF.C/-9ADGE-->--99BFEFFBBB/BB/9//BFF9;9-B?DEF-...9@-.9/;.A;9.A9/////BF.;..9//9//99B9BAAAD.
@M03896:38:000000000-B4D98:1:2103:23445:15377 2:N:0:181
CCTGTTCGATACCCGCGCTTTCGAGCTTCAGCGTCAGTTACGCTCCCGCCAGCTGCCTTCGCAATCGGGGTTCTTCGTCATATCTAAGCATTTCACCGCTACACGACGAGTTCCGCCGGCGTTGCGCGCACTCAAGTGGGGCAGTTCGTGCTGCAGTGCAGACGTTGGGCGCCTACATTTCACAACACGCTTACCTCACGGCCTACGCTCCCTTTAAACCCAATAAATCCGGATAACACCCGGACCTCCC
+
AAAAAFFAAFBDGGGG?AEAFGEFGEEGHBGGGEEEEAGHFGGGGGFEEFF0FHGFHHHGBEEEFHFEG/EEGGHHCFEHHHFGHFHGG?FGFGFHHEEFGGFH//></<?FFF??A<>A@AC<<<A?C-ADF/C99F99-;9./9CEDEEGFFGFFGB/BFA>;A.ADA9;@DDBFBFFFFFF/A.;A@AEDFFFFBE..@DBFFFFEFB;.9B//BB/AEFB//99BF.@D.9BF/;ADA-9@CF/.:
@M03896:38:000000000-B4D98:1:2103:23460:15392 2:N:0:181
CCTGTTCGATACCCGCGCTTTCGAGCTTCAGCGTCAGTTACGCTCCCGCCAGCTGCCTTCGCAATCGGGGTTCTTCGTCATATCTAAGCATTTCACCGCTACACGACGAGTTCCGCCGGCGTTGCGCGCACTCAAGTGGGGCAGTTCGTGCTGCAGTGCAGACGTTGGGCGCCTACATTTCACAACACGCTTACCTCACGGCCTACGCTCCCTTTAAACCCACTAAATCCGGATAACGCCCGGACCTTCC
+
BBBBBFFBBFBBGGGGEFEEGG?FGEEHHHHHGFGGGHHHHGGGGGFEGGGEFHGHHGHHGEEFGHF1FEE>GGHHHHEHFHHHHBGFGFGHDGHHHGGGGCFHD?DCC@EFHG?DG?-C?<A?D@DGGGGGGG/B9FF.?:B./0;CDEFGGG9F0/FFFBFC.E.;>AB>BFDFFFFBFBFFBA.A?@...BFBBFFFFFFDFFDF.9.E.;F//9BFD.9AF//BFFD-9;./;9BBF-9-9D;;9B
@M03896:38:000000000-B4D98:1:2103:23442:15401 2:N:0:181
CCTGTTCGATACCCGCGCTTTCGAGCTTCAGCGTCAGTTACGCTCCCGCCAGCTGCCTTCGCAATCGGGGTTCTTCGTCATATCTAAGCATTTCACCGCTACACGACGAGTTCCGCCGGCGTTGCGCGCACTCAAGTGGGGCAGTTCGTGCTGCAGTGCAGACGTTGGGCGCCTACATTTCACAACACGCTTACCTCACGGCCTACGCTCCCTTTAAACCCAATAAATCCGGATAACGCCCGCACCTTCC
+
BBBBBFFABFBBGGFEEEEEFGEFHEEHHHHHGGEFEHHHGFGGGFGEEEFEFHHHHHHHFEEFGHAE/EEEGHHHHGGHHFHHHH4FFGHHFHHHHFGGGCHHC/B>>/EFGFACFDCDG@<-AAGCGGGGFBB0;9:.9C-AFFFFEEFGGGGECFF/FFF=AE.9@;B>BFDFFFFFFFFFFDAEABDEDFFFFFFEFFFFFFDAFFDEB//;;B9BFEE.B9BFFFF-D.A/BAAFF--;99:;BB
@M03896:38:000000000-B4D98:1:2103:6188:18134 2:N:0:181
CCTGTTTGCTCCCCACGCTTTCGCACCTGAGCGTCAGTCTTCGTCCAGGGGACCGCCTTCGCCACCGGTATTCCTCCAGATCTCTACGCATTTCACCGCTACACCTGGAATTCTACCCCCCTCTACGAGACTCAAGCTTGCCAGTATCAGATGCAGTTCCCAGGTTGAGCCCGGGGATTTCACATCTGACTTAACAAACCGCCTGCGTGCGCTTTACGCCCAGCAATTCCGATTAACGCTTGCACCCTCC
+
AABAAFF4FFFFGGGGEEEFFGEFEGGH3AFF2FAEAGHHFHGGGEAFH1A1AEEEGGDHBEEFGHE//>FFFFGHGFBFHB4GFFGEE>EEGGGHH/EFC@BFHH202GFGGH2FGHHGGGGHFF?/..>DF11>>F10CCD0<<DD0=<DFDG00=GHHH0C/://:CGE@----;BFFFFCFFF09CFF9;CF09AA--;A.;=9AA-99.9BB;9BAD..;99FFF/.:99/F.@..:9/BFFEED
@M03896:38:000000000-B4D98:1:2103:6173:18145 2:N:0:181
CCTGTTTGCTCCCCACGCTTTCGCACCTGAGCGTCAGTCTTCGTCCAGGGGGCCGCCTTCGCCACCGGTATTCCTCCAGATCTCTACGCATTTCACCGCTACACCTGGAATTCTACCCCCCTCTACGAGACTCAAGCTTGCCAGTATCAGATGCAGTTCCCAGGTTGAGCCCGGGGATTTCACATCTGACTTAACAAACCGCCTGCGTGCGCTTTACGCCCAGTAATTCCGATTAACGCTTGCACCCTCC
+
CCCCCFFFFFFFGGGGEFEFGGEEGGGHFEGHGGGEGFHHGHFHEEEGHGGGEEEEGGGHFEGFGHF?EEGHHGHHHGGDFGFHHHHGGFGGHHHHHFGGGCFGHHHGHHHHHHHHHHHGGGGHHHGA.CEHF0C<DG0<GGGC:;CGC00<GGBGHGHHHFB.:9/:FGFFCAB-9:FGGGGFFFF9;BFFFFF//.AA;CDFEF>ADD@A-.;:B;A=D?9/BBBBFF/.:9.:B.C.:A./BBD.AA
@M03896:38:000000000-B4D98:1:2103:15589:23472 2:N:0:181
CCTGTTTGATCCCCACGCTTTCGCACATCAGCGTCAGTTACAGACCAGAAAGCCGCCTTCGCCACTGGTGTTCCTCCATATCTCTGCGCATTTCACCGCCACACATGGAATTCCACTTTCCTCTTCTGCACTCAAGTTTTCCAGTTTCCAATGCCCCTCCACCGTTGAGCCGTGGGCTTTCACATCACACTTAACAAACCGCCTACGCGCCCTTTACCCCCACTAATTCCGTATAACGCTTGCCACCTCC
+
BBABBDFFBFFFGGGGGGEFFGEEEGCFHHHHGGGGGHHHHEAFGFHFGHHF3B0EFGGG1EEDFHFGFFGEHFHHHFGFEHGHH4FEEEGGDGGHHDEGCEGGGBGEHFFGHHFGFHHHFFBDGG3@@GGFFCH2DDG2GHBFGFGHHH1?C1?GGEDGHH0.><..<<C<<<-<.CGFFHHG::C0:;G:<G0;0.;C-;9.AB;??A--99B/;/;9@;../9//99//9.99:.;.9A.:/FFF.:
@M03896:38:000000000-B4D98:1:2103:15607:23479 2:N:0:181
CCTGTTTGATCCCCACGCTTTCGCACATCAGCGTCAGTTACAGACCAGAAAGTCGCCTTCGCCACTGGCGTTCCTCCATATCTCTGCGCATTTCACCGCCACACATGGAATTCCACTTTCCTCTTCTGCCCTCACATTTTCCAGTTTCCAATGACCCTCCACGCTTTATCCGTGGGCTTTCACATCCGACTTAACAAACCGCCTACGCGCGCTTTACGCCCAATACTTCCGGAAAACGCTTGCCACCTAC
+
AA3AAFFFFFFFGGGG2EGEEGEEDGGGHCFH22AE2FFBG535EA2BGHCAGDAAEEEHGEEEEFE21>?EFFGGGHBFHGHHFEGEEGGGHHBGH?>EEEFEAGB2BEGHGHBHH?GHFGHGHGG2F2GH/0/2>2@?DG?11<@GHH1G11?GGBGD0G?.>..00=0.<<--</;CG0;000/:;:-.0;B00.CE-;A.9B;A-@-99.A//.A9@.AFFF9/B/9-.--;:-;....9BBF./B
@M03896:38:000000000-B4D98:1:2103:18050:27375 2:N:0:181
CCTGTTCGATACCCGCGCTTTCGAGCTTCAGCGTCAGTTACGCTCCCGCCAGCTGCCTTCTCAATCGGGGTTCTTCGTCATATCTACGCATTTCACCGCTACACGACGAGTTCCGCCGGCGATGCGCGCACTCCAGTGCGCCAGCTCCCGCTGCAGTGCAGACGTTGGGCGCCTACATTTCACAACACGCTTACCTCACGGCCTCCGCTCCCTTTACACCCCGTAAATCCGGACACCGCCCGGCCCTTCC
+
>A?>1B31>B1AFB1A0AE0AD00CE?GFHFF/E//EGGGHF//BEF/E/E/>1FCGF1@1B2DFG/////>CF1B/BE/F2>BB2BEE/?<>B>FF/@EC?<B//>//>CFHH/?A/----<..-.--;@CC//9;009-;.@.99/.9---;/:9//9//;-;-:--A@<>AAF;/9BFFFF/:;A-@9A-9//:/9--9@--;-9A-9?B/9/;/99A--999-//B------;-@9;@--9;-/-:
@M03896:38:000000000-B4D98:1:2103:18069:27384 2:N:0:181
CCTGTTCGATACCCGCGCTTTCGAGCTTCAGCGTCAGTTACGCTCCCGCCAGCTGCCTTCGCAATCGGGGTTCTTCGTCATATCTAAGCATTTCACCGCTACACGACGAGTTCCGCCGGCGTTGCGCGCACTCAAGTGGGGCAGTTCGCGCTGCAGTGCAGACGTTGGGCGCCTACATTTCACAACACGCTTACCTCACGGCCTACGCTCCCTTTAAACCCAATAAATCCGGATAACGCCCGGACCTTCC
+
BBBAAFFABFBDGGGGFFEEFGGGHGGHHGHHGGGGGGHHFGEGGGGGGGGEGHFHHHHHGGCEGHGEEF>EHHHHGGGHFFHHHHBHHHHHHHGHHGGGGGFHGGFCCFGGHFFFGC@DCCG?A@FGGGGGGFBFBFFA@EG?BFFEDDFFFFFFFFF9FFFA9AEFAAFFFFDFFFFFFBFBFDAAA@DE.BBBFFFFFFCDFFDAEDFEFFFBB/99DA.;BBBFFFF-ADFEFDA9@--@FF.;FF
@M03896:38:000000000-B4D98:1:2104:14578:5040 2:N:0:181
CCTGTTCGCTCCCCACACTTTCGCTCCTCAGCGTCAGGTAATGCCCAGAGAACCGCCTTCGCCACCGGTGTTCCTCCTGATATCTGCGCATTTCACCGCTACACCAGGAATTCCGTTCTCCCCTGCATACCTCTAGTCTGCCCGTATCGGAAGCAGGCACGCGGTTAAGCCCCGTGTTTTCACTCCCGACGCCACAAACCGCCTACGAGCCCCTTACGCCCCATAACTCCGCATAAAGCCCCGACCCTCC
+
3AAA3DF@@?ABFGGE2A4BBGEEEGGFHBFFEEEGAB5DGF5FGF3GE123FGEEEGEHAE?EEHE//>EEFFHHH2FGHHHFH4FEG@EEGHHHHFEG/@FGGFF?/2CGGH?2BCFG<GA@/?<22?GHHFHG1?D1FHH.->FC<-..<CFF.<.<<-:::-.00<;CE-9;C.:BFBF;0B..99?=-.9.A.AA-;-;AB..;BD9..:/9.;9B-:B///9;F..-.9////.9.--9->/.9
@M03896:38:000000000-B4D98:1:2104:14562:5046 2:N:0:181
CCTGTTCGCTCCCCACACTTTCGCTCCTCAGCGTCAGGTAATGCCCAGAGAACCGCCTTCGCCACCGGTGTTCCTCCTGATATCTGCGCATTTCACCGCTACACCAGGAATTCCGTTCTCCCCTGCATACCTCTAGTCTGCCCGTATCGGAAGCAGGCACGGGGTTAAGCCCCGTGTTTTCACTCCCGACGCGACAAACCGCCTACGAGCCCTTTACGCCCAATAATTCCGGACAACGCTCGCACCCTAC
+
ABBBAFFBBBBBGGGG?EABBGEGGHGGHHGHGGGGEFGGBGHHHHHHEGG3GHEEGEFHFEGGGHEE/>BEGHHHHGHHHHHHHEHGGEGGHHHHHEEGGFHHHGFAHHHHHHGFCGGHHHGHGHGFHHHHHFH<FF11?FG<<AGG.<<<.CGHGGEHGG---::GFGHHGGCDAFBFFGG09CA.9BGF-;@9>FFEFFFF?BD.ABFF./B/F.A=DBFFE///;FB;FBBFE-9.;--9;@A?BF
@M03896:38:000000000-B4D98:1:2104:14569:5064 2:N:0:181
CCTGTTCGCTCCCCACACTTTCGCTCCTCAGCGTCAGGTAATGCCCAGAGAACCGCCTTCGCCACCGGTGTTCCTCCTGATATCTGCGCATTTCACCGCTACACCAGGAATTCCGTTCTCCCCTGCATACCTCTAGTCTGCCCGTATCGGAAGCAGGCACGGGGTTAAGCCCCGTGTTTTCACTCCCGACGCAACAAACCGCCTACGCGCCCCTTACGCCCAATAATTCCGGACACAGCTCCGCCCCTAC
+
AABBAFFBDBBBGGFF2EBBBFAEEHGFHHFHEEEGGGGAFFBGHHHHHHGBGGAEEEFGFEGGGHE/>/EFHHHHHFGHHHHGH4@@EEEEGHGHHEFGGEFHHHC?FFFGHHGF?GGHHFGHFGFDFHHHF111@?D1?GH.->>F<->CAEHHAACHD<--;::CFGHHCG9A;;BFBBF;CFE.:B?BCCC9;FFFB-9A.9.--;;B-;A9F9ACFFEF/F/;FBF-:9@....///..9;@F.A
@M03896:38:000000000-B4D98:1:2104:20683:6992 2:N:0:181
CCTGTTCGCTCCCCACCCTTTCGCTCCTCAGCGTCAGGTAATGCCCAGAGAACCGCCTTCGCCACCGGTGTTCCTCCTGATATCTGCGCATTTCACCGCTACACCAGGAATTCCGTTCTCCCCTGCATACCTCTAGTCTGCCCGTATCGGAAGCAGGCACGGGGTTAAGCCCCGTGTTTTCACTCCCCACGCGACAACCCGCCTACTAGCCCTTACGCCCCCTCATTACGTACCTCCCCCCGCCCCCACGT
+
AAAAAFFADAAAGGGG0EG0GGGEEHGHHHFGFEEG?GFF2BBGFFFCAF0EFHEGGGGH>EE>EFEE/EFEHHHGHEHGH2FGGEGEGEEEFHHHHEEG?EFHHHGFHEHHHHBF1FFH1FEHGH<1FHGGHFHDGGF1FGF<-><F?-<.AC<FE<.C.--;--.0;CHHF@A..:/;F0C00;9./.-;--9-;-AB@@;;-;///9B/-//;--;=---9;///;--/;-//-;-----;@?;-A--
@M03896:38:000000000-B4D98:1:2104:20692:7012 2:N:0:181
CCTGTTCGCTCCCCACACTTTCGCTCCTCAGCGTCAGGTAATGCCCAGAGAACCGCCTTCGCCACCGGTGTTCCTCCTGATATCTGCGCATTTCACCGCTACACCAGGAATTCCGTTCTCCCCTGCATACCTCTAGTCTGCCCGTATCGGAAGCAGGCACGGGGTTAAGCCCCGTGTTTTCACTCCCGACGCGACAAACCGCCTACGAGCCCTTTCGCCCCATAATTCCCGACCACCCCCCGACCCCACG
+
ABBBBFFBBABBGGFG2EGGGGDGGHGHHGHHGGGGGHHFHHHHHHHHHHHGHHEGGGGHGFGGGHEEEEEEHHHHHHHHHHHHHHHGGFFGHHHHHGGGGCGGHHFEHHHHHHGGHHGHHHGHGHFFGHHHHHHFGGG1FGGACCHGA@.FDHEHHGGHGGGG@:CCFFHGGGDE:FBFFGFGGGG9DFFDCF>;@BEFFFFBFFFFFFF..;/;;.;A-:./9/9BF/A.--;A.;-;99--;D..;-
@M03896:38:000000000-B4D98:1:2104:7380:7294 2:N:0:181
CGCGGCTGCTGGCACACAATTACCATAACGGTGACGTGTAGAGCTCGGGGGGCGCCGTATCATTAAAAAAAAAAAAAAAAAAAAAAGAGGACAGAGGAAACATTAAAAAAAAAAAAAAGAGAGTAATAAAAACAAAAAAAAAATAAAAAAAGTAAAAAAATAGAGAAACAAATATAGAAAAGAGCAGGCAGCGGACCTGGAAGACAATATAAAGAAAAGTGAGGTAGAGGCAACATAATAAACAATAAAGA
+
BAAAADDD2FCFC4FCG?AFFBFHBDFFHFGAF2BEF2A2555A3A1AEEE?/>-<-<..<0000=D0D:::--;-----------.......;//9..////9/////9--------.....9/9//////......-----./////--.//////--.//9//////..////////.9...//.....-----..../9.//9////////./.9////.//9//....../////////./////;
@M03896:38:000000000-B4D98:1:2104:28892:11349 2:N:0:181
CCTGTTTGCTCCCCACGCTTTCGCACCTCAGTGTCAGTATTAGTCCAGGTGGTCGCCTTCGCCACTGGTGTTCCTTCCTATATCTACGCATTTCACCGCTACACAGGAAATTCCACCACCCTCTACCATACTCTAGTCAGTCAGTTTTGAATGCAGTTCCCAGGTTGAGCCCGGGGATTTCACATCCAACTTAACAAACCACCTACGCGCGCTTTACGCCCACTAATTCCGATTAACGCTTGCACCCT
+
BBBBBFFFFFFFGGGGEEEFFGEEEGGFHHHHHHFFDGFGFDGHHFDGHHGGGGEFFGGH1EEAEHGE@FGEGHDGHHDHGFHHHHHFFEEGHHHHHEEGFCFGHGGGHHHHHHFFHHHGGHHHEHDFDGHHHHH@>@2@FGGD2FGDAAGHGGHB??FHDHF/CF>CFFHF-D-@-.<GGGHHHHF0CFHHGBCGBCGE.EGF/B.A:?-;@;:/9E.@>D../9/;BF9A9AABB.@..9;BBFFF
@M03896:38:000000000-B4D98:1:2104:5472:11474 2:N:0:181
CCTGTTTGCTCCCCACGCTGTCGCGCCTCAGCGTCAGTAATGGACCAGCTCGACGCCTTCGCCACCGGTGTTCTTCCCAATATCTACGAATTTCACCTCTACACTGGGAATTCCACGAGCCTCTTCCATCCTCAAGCAACCCAGTATCAAGCGCAGTCCCCAGGTTGAGCCCAGGAATTTCACGCCTGACTTGGGCCGCCGCCTACGCGCCCTTTACGCCCAGTAATTCCGAGCAACGCTAGCCCCCCTC
+
BBBBBFFFFFFFGGGGEEE2AFFGEFGGGHHGGFGGGHFEFHHHFHEEHFFEEEAEGHGH1EEGFHE>>>EEGHHHHHEGHGHHHFHFGEGHHHGHHHHHHGGHHFBFFHGHGF3GDCCCCHHHHHHHFHHHFG???FCHHGGCFGHGGFFHGGGGGGGHHHGGHH/:CCGGHHAE:CGGGGGEFGG.;FB;90;FCB?F=DFFFFA@AFFCA/;BF.;@FDE9/BBBFF/9-9@FFAA.;.BFFFD-BF
@M03896:38:000000000-B4D98:1:2104:5144:17572 2:N:0:181
CCTGTTTGCTCCCCACGCTTTCGCACCTGAGCGTCAGTCTTCGTCCAGGGGGCCGCCTTCGCCCCCGGTATTCCTCCAGATCTCTACGCATTTCACCGCTACACCTGGAATTCTACCCCCCTCTACGAGACTCAAGCTTGCCAGTATCAGATGCAGTTCCCAGGTTGAGCCCGGGGATTTCACATCTCACTTAACAAACCGCCTGCGTGCCCTTTACGCCCAGTACTTCCGCTTAACGCCTGCACCCTCC
+
AAB@AFFCFFFFGGGGEEEGGGBEFGGHF32FEEEEE5FGDGAFEE?GH1AAEE>EEEFG1EE1EE///>FHHHHHHGCFHHGFHFHGCFFGHGBGGDCCB@<FGGC00<FGF?DGHHHGGGGGHGE..<<DFC<;;CC;CGF00=C;<;0:0CF0;BCGGFF./0///;CE9@-:-:FBB9B9BBB//B/://://9A;9@B?E?BDDD.:;;/99999BA./;//;;B...9:BF9--999;/;A.9D
@M03896:38:000000000-B4D98:1:2104:5126:17577 2:N:0:181
CCTGTTTGCTCCCCACGCTTTCGCACCTGAGCGTCAGTCTTCGTCCAGGGGGCCGCCTTCGCCACCGGTATTCCTCCAGATCTCTACGCATTTCACCGCTACACCTGGAATTCTACCCCCCTCTACGAGACTCAAGCTTGCCAGTATCAGATGCAGTTCCCAGGTTGAGCCCGGGGATTTCACATCTGACTTAACAAACCGCCTGCGTGCGCTTTCCGCCCAGTAATTCCGCTTAACGCATGCACCCTCCG
+
AAAAAFFFFFFFFGBE2EEAFGEEGGGGGHHGEFEEEHFGHFFEFDAGHGGGEEECGEEHHGGGGHGGGGGHFGGGFFGBGGHHHBGGEEEGDGGHHG@D?CFHHGEC<FGGGGFFFCGGGCDCDFFC..EGFG/<<GD<GHHFC0CGGB:CGG0;;;CHHHE:::/;9FGE-B-@BDFFGFGFFFF;//;/B;99/AEE---AEF-;AA->-AA/9A.A?DEB/;/9BF/..;A/BD?-;A9/99:..A.
@M03896:38:000000000-B4D98:1:2104:5132:17595 2:N:0:181
CCTGTTTGCTCCCCACGCTTTCGCACCTGAGCGTCAGTCTTCGTCCAGGGGGCCGCCTTCGCCACCGGTATTCCTCCAGATCTCTACGCATTTCACCGCTACACCTGGAATTCTACCCCCCTCTACGAGACTCAAGCTTGCCAGTATCAGATGCAGTTCCCAGGTTGAGCCCGGGGATTTCACATCTGACTTAACAAACCGCCTGCGTGCGCTTTACGCCCAGCAATTCCGATTAACGCTTGCACCCTCC
+
BCCCCFFFFFFFGGGGGFFGGGEGGGGHHGHGGGGGGHHHHHHHGGDHHGGGEGGGGGGHHEEFGHF/EEGHHHHHGFHGHHHHHHHGGGGGHHHHHFFGG@FGHHGFGHGHHHHFHGHGGGGHHFGA>DGHFGG<DGF/CGGC0;;GGHGHHHGHGGHHHHGE:C/9/CBEBGAGAGFGFFGGFFF/BFFFFFFFEFEEDFFFFFDDDD>B9A.FBEFDFFF.:/:BFFE?.ADFFDF.;..;BFFFFF
@M03896:38:000000000-B4D98:1:2104:5151:17599 2:N:0:181
CCTGTTTGCTCCCCACGCTTTCGCACCTGAGCGTCAGTCTTCGTCCAGGGGGCCGCCTTCGCCACCGGTATTCCTCCAGATCTCTACGCATTTCACCGCTACACCTGGAATTCTACCCCCCTCTACGACACTCAAGCTTGCCAGTATCAGATGCAGTTCCCAGGTTGAGCCCGGGGCTTTCACATCTGACTTAACAAACCGCCTGCGTGCGCTTTACGCCCAGTCATTCCGATTAACGCTTGCCCCCTCC
+
ABBBAFFFFFFFGGFG2EEFFGAEEGGHGBBBEEE2EGGBFH2FEEAGHF0EEE>EGGFH?EEGGHE/>>FHGHHHHBFBGGHHHHHGGEGGHHFHHDBCD@FFGFG??<GHHFGGHHHGGFGHHHFA.<<GFGG<<GF<GHG:C0CGCCGGFHC;:CGHHEC9:0///;FE-B-?-99:BBFB:FB/;BF9F/;B9AFF9;FF:A;...;;9AE/9EA=B.A;/BF/;;/.;;.BBDF.9..9/A-99D
@M03896:38:000000000-B4D98:1:2104:18537:19059 2:N:0:181
CCTGTTTGCTCCCCACGCTTTCGCACCTGAGCGTCAGTCTTCGTCCAGGGGGGCGCCTTCGCCACCGGTATTCCTCCAGATCTCTACGCATTTCACCGCTACACCTGGAATTCTACCCCCCTCTACGAGACTCAAGCTTGCCAGTATCAGATGCAGTTCCCAGGTTGAGCCCGGGGATTTCACATCTGACTTAACAAACCGCCTGCGTGCGCTTTACGCCCAGTAATTCCTCTTAACCCCTGCACCCTCC
+
AAAAAFF>DDFFGGGGEEEFFGEEFGGGH3GGCEEAFHHHHHHHGG1BFE00<>>CCDGHGDDDFHD-ACGHHHHHGBCCGHGHHFHGGDGGGHGGFDG@GBFGGFGFBFFFFFBFGGGGBBFFFFA..A;BBFF;BFF/;F/;/9;;;9;F/FFFFFBFFF/.999;/;FE=;9=BFFFF/F9BFB/:;BBB/B9/FFF=;=DEE-9AA-;9.:/99.@BD9;B/9BFF//;/:/9/;.;.99;BAEAD
@M03896:38:000000000-B4D98:1:2104:18520:19064 2:N:0:181
CCTGTTTGCTCCCCACGCTTTCGCACCTGAGCGTCAGTCTTCGTCCAGGGGGGCGCCTTCGCCACCGGTATTCCTCCAGATCTCTACGCATTTCACCGCTACACCTGGAATTCTACCCCCCTCTACGAGACTCAAGCTTGCCAGTATCAGATGCAGTTCCCAGGTTGAGCCCGGGGATTTCACATCTGACTTAACAAACCGCCTGCGTGCGCTTTACGCCCAGTAATTCCGATTAACGCTTGCACCCTCC
+
ABBABFFFFFFFGGGGEFEFFGEEEGGHHHHHGGFGGHHHFHHHFGDGHCFFGB>DGGGHCDGGGHD-<CGHHHHHHCCHHHHHHHHEDCDFHHHGGDCGGAFGGGFCFGGGFGGGGGGGFFFFFFED9DDFFFFBBFB/;FFB;:FFFBFFEFFFFBFFFFF.:9BFFFFFAF--:DFFFFFFFFF;BFFFFFFFFFFFFFFFEFAADDFDD:9BFEDFFF?;BBFFFF/:;.ABF.B.A.:/BBFEEF
@M03896:38:000000000-B4D98:1:2104:11468:20637 2:N:0:181
CCTGTTTGCTCCCCACGCTTTCGCACCTGAGCGTCAGTCTTCGTCCAGGGGGCCGCCTTCGCCACCGGTATTCCTCCAGATCTCTACGCATTTCACCGCTACACCTGGAATTCTACCCCCCTCTACGAGACTCAAGCTTGCCAGTATCAGATGCAGTTCCCAGGTTGAGCCCGGGGATTTCACATCTGACTTAACAAACCGCCTGCGTGCGCTTTACGCCCAGTAATTCCGATTAACGCTTGCACCCTCC
+
BCCCBFFFFFFFGGGGEFEEFGFEEGGHFHGHGGEFEHHHFHHHGGFHHGCGEFEGGGGHHGGGGHE>EFGHHHHHHGHHHHHHHHHGGFGGHHHHHGGGGCGHHHGFGFGHHHHHHFHGGGGHHHG?.CEHFHC<DGD<CHHC:CGGHFGGFFHGFCHHHHF::99/BFFFAFA?9ABFFFGGFFF/BF/B:/;B9FFFCFFFFF;A?A@@-AAFF.:@DDE/9B9/BB/DD.ABF?A.9.9;FFDFFD
@M03896:38:000000000-B4D98:1:2104:18384:20852 2:N:0:181
CCTGTTCGCTCCCCACGCTTTCGTGCCTCAGCGTCAGTGCCAGCCTAGTCAGCTGCCTTCGCAATCGGGGTTCTGGATGCTATCTATGCATTTCACCGCTACAGCATCCATTCCGCCAACCTCGTCTGGACTCAAGCTTGCCAGTATCCAGGGCAGTTCCACAGTTGAGCTGTGGGCTTTCACCCCGGACTTAACAAGCCGCCTACGCACCCTTTAAACCCACTAAATCCGGACAACGCTCGCACCCTCC
+
BBBBBFFADABBGGGGEFEFFGEGGGHHHFHGEFGGEHHGGHHGGHCFFFDFGHGHHHHHFEEFGHFB>0>>GHDGHHHHFFHHHHHHGBGHHGHHHGGGGCF?FFHHHGHHHFFGGGGGGHHGHGHFCGGHFHF??GD0FGGC?FGHGFF<ADEFGHHHHHG.DDD<CFHBDHCCCGHHHGHHHG@-:ADBF9CCCFFG-BGGGG.AFFFFFBFFFFFFFF.99/9BFF?-A;@FF9DAD@9-;@A?EF
@M03896:38:000000000-B4D98:1:2104:24680:24430 2:N:0:181
CCTGTTCGCTCCCCACACTTTCGCTCCTCAGCGTCAGGTAATGCCCAGAGAACCGCCTTCGCCACCGGTGTTCCTCCTGATATCTGCGCATTTCACCGCTACACCAGGAATTCCGTTCTCCCCTGCATACCTCTAGTCTGCCCGTATCGGAAGCAGGCACGGGGTTAAGCCCCGTGTTTTCACTCCCGACGCGACAAACCGCCTACGAGCCCCTTACGCCCAATAATTCCGGCCAACGCTCGGACCCTAC
+
BCCCCFFADABCGGGFEEBFFGEEEHGHHHHHGGEEDEFGFDEGHFHHHGGHHHAEGEEHGEGGGHEE>>EEHHHHHHHHHHFHF@GFGEFFHHHHHFEGGEFHHGGCGFHHHH2BBFEHGHGHGHGFHHHHHHH<FF<<FHH.->>F.-.<EHBFEACF.-:--:.CCFHHGGAD:AFGFBFBFBE.;?-:-;@@AFFFFFF.DF.:9B@A...9BADADDFFF/9;BFF--9;AEDD.:--:;@DF/A
@M03896:38:000000000-B4D98:1:2104:24697:24444 2:N:0:181
CCTGTTCGCTCCCCACACTTTCGCTCCTCCGCGTCAGGTAATGCCCCGAGAACCGCCTTCGCCACCGGTGCTCCTCCTGATATCTGCGCATTTCACCGCTACCCCAGGAATTCCGTTCTCCCCTGCATACCTCTCGTCTCCCCGTCTCGGAAGCAGGCACGGGGTTCAGCCCCGTGCTTTCACTCCCCCCGCGTCAAACCGCCTACGAGCCCTTTACGCCCAATAACTCCGGACAACGCTCTGACCCTCCG
+
AAAA1F3>AAAAFA1EEAF1FGEGGHGHHBAEAEG//GGFHHFHHH/A/E/BEGE@EF/@/AEEEGE////BEEBFFGHBGEGGFDF?E<EEGHHHHCBCGC0<?<BF/?GHHHHHGGGF1<CGAA0=1FGBGG0.<.</<<C-A.CC/.:...:CC..;?-;-9;.;0;FBC-...90;00BB/:A-:--9--9A-99A@;9A9B----;A-;9FB--9=9-;/B/;BFB@B-@?A-;-;-:FFBF9-;-
@M03896:38:000000000-B4D98:1:2104:13945:25388 2:N:0:181
CCTGTTTGCTCCCCACGCTTTCGCACCTGAGCGTCAGTCTTCGTCCAGGGGGCCGCCTTCGCCACCGGTATTCCTCCAGATCTCTACGCATTTCACCGCTACACCTGGAATTCTACCCCCCTCTACGAGACTCAAGCTTGCCAGTATCAGATGCAGTTCCCAGGTTGAGCCCGGGGATTTCACATCTGACTTAACAAACCGCCTGCGTGCGCTTTACGCCCAGTACTTCCGATTAACGCTTCCACCCTCC
+
ABBAAFFBFFFFGGGGAEFFGGEEEEGH3BGGGGFGGHHHFHGHEEAFC10AAEEEFGGHBEEGGG?/>EFGHHHHHHEFGGHHHFHFGFGGHHHHHFBDGCFHHHF?CHHGGDGHHHHGGFGHBFFD.<<DGC<<<C0/<CD::;GGF0:CFFGC;CCHHGB.:;/9CBFG@9-A-;CFFBF9BF/;/;FFF//FBFEF-BCFAF-9AAA@-99/B99-@DE:////;:.9.;./F.9.;.;/BFFAAD
@M03896:38:000000000-B4D98:1:2104:13965:25396 2:N:0:181
CCTGTTTGCTCCCCACGCTTTCGCACCTGAGCGTCAGTCTTCGTCCAGGGGGCCGCCTTCGCCACCGGTATTCCTCCAGATCTCTACGCATTTCACCGCTACACCTGGAATTCTACCCCCCTCTACGACACTCAATCTTGCCAGTATCAGATGCAGTTCCCACGTTGAGCCCGGGGATCTCACATCTCACTTAACAAACCGCCTGCGTGCGCTTTACGCCCAGTAATTCCGATTAACTCCTGCACCCTCC
+
AAAAAFFFFFFFFGFFEEE2FGEEFGGGA3AFEGG2EGFGDGGGEG1BC10AAEEEEGFG?EAEFHE//>/FGHFHG0F3FGHGEGH/E?/EHHHHH/BD/@FGGH0??1FFHHBFFFHGGGG01F.>.-<0/</<==0==CD000;;000;CG00<:GHFF.-9...9BFE--=--9.;9/:;BF//:F/://;//;.A-;B..9-:9ABB-A./B..@B../9//9BB/....9;9/////9;/D.;;
@M03896:38:000000000-B4D98:1:2104:13951:25407 2:N:0:181
CCTGTTTGCTCCCCACGCTTTCGCACCTGAGCGTCAGTCTTCGTCCAGGGGGCCGCCTTCGCCACCGGTATTCCTCCAGATCTCTACGCATTTCACCGCTACACCTGGAATTCTACCCCCCTCTACGAGACTCAAGCTTGCCAGTATCAGATGCAGTTCCCAGGTTGAGCCCGGGGATTTCACATCTGACTTAACAAACCGCCTGCGTGCGCTTTACGCCCAGTAATTCCGCTTCACGCTTGCACCCTCCG
+
AAABAFFFFFFFGGFGAEEFFGEEGGGHCHHGEEEDEDGHHHGHFEEGHD?EEE>EFGGHGFGGGHE/>ECGHHHHGGHHHHHHHHHGFE/EGGHHHFCGGCGHHHHEHHHGHFHFHHHGGGGHFHGD?ECGGH/<DGF/<GF0C0CGCCGHGHFFCGHGHHH./9//9FFEAF?DGDFFFGGFFFF99FFFFFFF/FFFAC;FFFFA.A-@B..;B9.;@DE9FB/BFFF.;..:B.F..;AFFFDFFF.
@M03896:38:000000000-B4D98:1:2105:28272:9235 2:N:0:181
CCTGTTCGATACCCGCGCTTTCGAGCTTCAGCGTCAGTTACGCTCCCGCCAGCTGCCTTCGCAATCGGGGTTCTTCGTCATATCTAAGCATTTCACCGCTACACGACGAGTTCCGCCGGCGTTGCGCGCACTCAAGTGGGGCAGTTCGCGCTGCAGTGCAGACGTTGGGCGCCTACATTTCACAACACGCTTACCTCACGGCCTACGCTCCCTTTAAACCCACTAAATCCGGATCACGCCCGGACCTTCC
+
BBABABFAAFBBGGEEAEEEFGEGGFDHHHGHGEEGGBGGHGGGFGFEGGGEGHGGHBGHFE1EEHF?/EEGGG44FBEGCFDG444BE3?GGDFGHGGG?BDFCCC//<ECGB/?A<<>CD-@DD@DCGCGGFFE0;B.-9A./;FAGGGBCFFF/BF/BF?@;9:A-;B-@DDFFBFFFFFFFF?E?>..;;FFFFA99@FFFFFFEDAE.BF/;/;BDE..B//;FF.@9A-9B.FA;---;@.9BF
@M03896:38:000000000-B4D98:1:2105:28260:9252 2:N:0:181
CCTGTTCGATACCCGCGCTTTCGAGCTTCAGCGTCAGTTACGCTCCCGCCAGCTGCCTTCGCAATCGGGGTTCTTCGTCATATCTACGCATTTCACCGCTACACGACGAGTTCCGCCGGCGTTGCGCGCACTCAAGTGGGGCAGCTCGCGCTGCAGCGCAGACGTTGGGCGCCTACATTTCACAACACGCTTACCTCACGGCCTACGCTCCCTTTAAACCCAATAAATCCGGATAACCCCCCGCCCTTCC
+
AAAABFFBBFBAGG?EAEEAFGDGHGGHHBAFEEEEEGHHH1E1EEFBEF?EFFFGFGFGGF1?EGF1>>/>GG4FGHGHH44BFG4FEEEEFH4GHGFGGCGGB?B/><CFGH//A-AAC<@?.-@--@B?/9/;90999;;9.9C9B;CFFFBB/;9-9>99....9A9@BDDFBBBFBFFBBAAE.;.9;:BFFFF.9@BFBB99EDAE9/BB/9;9AE.9B//;BB?B.9./;/;AF---9@-/;F
@M03896:38:000000000-B4D98:1:2105:6720:10828 2:N:0:181
CCTGTTTGCTACCCACACTTTCGCACCTCATCGTCAGTTTCAGCCCAGTCACTCACCTTCTCCCCCTGCGCTCCTTCTGCTATCTCCGCATTTCCCCTCTCCACCCGCCATTCCGCCATCATTCTCTCTACTCACGGCCGCCACTTTTCATCGCACTTCACGCTTTGTACCCTCCCATATCCCCTTCAACTTACCCCACTCCTTGCTCCCCCTCAACGCCCATCTATCCGCATCACACCCCCACCCACCC
+
>A?1>B311B3BFA1E1ECADDA00AE0G1111AA00B2DD221A///BABA2B0BAB1B11BBB//////>B/@111B@1@2B12B/?///2B2BG0?0BBBGF>/>/>E1GB0/<</<12222B2B121B@11//</////.1<<111111.>--<<0<.....000;0<0.../0/000/:/./00000;;B/..;./;000;;00:..-../------///////----;/:;/----99-A----
@M03896:38:000000000-B4D98:1:2105:16246:12681 2:N:0:181
CCTGTTCGCTCCCCACACTTTCGCTCCTCAGCGTCAGGTAATGCCCAGAGAACCGCCTTCGCCACCGGTGTTCCTCCTGATATCTGCGCATTTCACCGCTACACCAGGAATTCCGTTCTCCCCTGCATACCTCTAGTCTGCCCGTATCGGAAGCAGGCACGGGGTTAAGCCCCGTGTTTTCACTCCCGACGCGACAAACCGCCTACGAGCCCTTTACGCCCACTAATTCCGGACAACGCTCGCACCCTACG
+
>AA33BFADAAAGGGGGGGGBGAFEHGHGDFHDBEAEGHAAF5BFFFEE1FGGH?EGE?GEEEDFHDE/>>EBGHHEHHGHHGHHEFEGEG>BBBFH/>EEEGGE/?CGHHHGHBF1CAD1FDB/CFG2FGGH1G1??F1FGGA->C<A@.<.<CCC<<G<CGC;-:CCCBAA?9.99/;BFFFFBE9.?@@-99--9.A-@=?FFADDBBFB/;/F.A?BF.;////;;B-:--..;99A--9@-A....
@M03896:38:000000000-B4D98:1:2105:16238:12699 2:N:0:181
CCTGTTCGCTCCCCACACTTTCGCTCCTCAGCGTCAGGTAATGCCCAGAGAACCGCCTTCGCCACCGGTGTTCCTCCTGATATCTGCGCATTTCACCGCTACACCAGGAATTCCGTTCTCCCCTGCATACCTCTAGTCTGCCCGTATCGGCAGCAGGCACGGGGTTAAGCCCCGTGTTTTCACTCCCGACGCGACAAACCGCCTACGAGCCCTTTACGCCCAATAATTCCGTACAACGCTCGGACCCTAC
+
BBBBBFFADBBBGGGGGEFFGGEGGHGHHHHGEEFGEFGHGHHHHHFHEHHHHHEGGGGHGEGGGHEEEEGEHHHHHHHHHHHHHFFGGCFGHHHHHGGCFEHHHGGCGHHHHHFCFHGHHHGHGHGHFGHHHHHGHGH1FGH.A@HFD@-<CFHHHDCG.CG?;::CCHGGGGADCFFFGGGGGGG.AGA@9-9@-9EE>DFFFF?.9@BF.//9BAADFF?.://;FF//9:9/B-B.;9@.;;AFFF
@M03896:38:000000000-B4D98:1:2105:16220:12700 2:N:0:181
CCTGTTCGCTCCCCACACTTTCGCTCCTCAGCGTCAGGTAATGCCCAGAGAACCGCCTTCGCCACCGGTGTTCCTCCTGATATCTGCGCATTTCACCGCTACACCAGGAATTCCGTTCTCCCCTGCATACCTCTAGTCTGCCCGTATCGGAAGCAGGCACGGGGTTAAGCCCCGTGTTTTCACTCCCGACGCGACAAACCGCCTACGAGCCCTTTACGCCCAATAATTCCGGACAACCTCCGGACCCTAC
+
AB@AAFFB?ABAFGFFEAGBBGEGGHGHHGHGGFDGFFHE5GFHHGGE1A2FGHEGGGGHHGGGGHGCECEEHHHGGGHHHHHHGFHGGEGGHHHHHGGGFFHEGEFEHFHHHHHCCHGHGHGHGGGHGHHHHHFFHHFDGHH?->>GDC<FDHFHHDGHFGG?;-:CCFBGDDC99FBCCBFFBF?C.BD>;-9D;FEFDFD?.BD?.@@;.;;//ED-@D../;/;BFB-.;-...//;.-A>@./9;
@M03896:38:000000000-B4D98:1:2105:26759:14294 2:N:0:181
CCTGTTTGCTCCCCACGCTTTCGTGCCTCAGTGTCAGTAACAGTCCAGCAGGCCGCCTTCGCCACTGGTGTTCCTCCTAATATCTACGCATTTCACCGCTACACTAGGAATTCCGCCTGCCTCTCCTGTACTCTAGCCGAGCAGTTTCAAATGCAGCTCCGGGGTTGAGCCCCGGCCTTTCACATCTGACTTGCACTGCCACCTACGCACCCTTCACACCCAGTAAATCCGGCTAACGCTTGCTCCATAC
+
BBAAAFFFFFFFGGGGEEEFFGGHGGHHHGHFHHFHFHFHHHHHGHFHHEHHEGEEFGGHAEDEFCG2BFGEGFHHHHGHHHHHHHHGGEFGHHHHHEGGGEFHHHHCGHHHHHFEGGGHFBHHHHHFFGHHHFBFDGEG/ACGHDHG@GGFDGHBGHHHA@-<<<-=<GHCCC-@C?CGGEGFFFB;;FGC00CF9/;CFGFGBBCFDAFF9B.:BB9:A??B//9/;B.--9./;A>...:9BB9//F
@M03896:38:000000000-B4D98:1:2105:10458:14896 2:N:0:181
GTGAATCACTTACCGCGGCGGCTGGCACACAATTACCATAACGGTGTCGTGTAGAACGCGGTGGGCGCCGGATCAATAAAAAAAAAAAAAAAAAAAAAATAGGAGAGTAAGTTGCAATAAATAAAAAAAAAATAAGACAACAGAAAACAAAAGAAAAGAAGGGACAAGAAGTAAGAGATAAATGAAGATGTCATATCACAAAAGAGACATAGAAACACAGTATATGTAAATGAATAAAGAAACATGTGAAG
+
A3A3ABBF@FFFGGEGCCGEGCE?EGHHFFEAFF5FDFF3@@B>B?E3EFE1B33331>>@?>ECCCE///<//01121111<<?--<---:-------.00;//..9/////////;/////////-----.//////....///./..../.././../........////////.///////////////////////../9;.../9//9///...:/;///9/////////////./////;////
@M03896:38:000000000-B4D98:1:2105:25606:16655 2:N:0:181
CCTGTTCGCTCCCCACACTTTCGCTCCTCAGCGTCAGGTAATGCCCAGAGAACCGCCTTCGCCACCGGTGTTCCTCCTGATATCTGCGCATTTCACCGCTACACCAGGAATTCCGTTCTCCCCTGCATACCTCTAGTCTGCCCGTATCGGAAGCAGGCACGGCGCTACGCCCCGTGTTTTCACTCCCCACGCGACAAACCGCCTACGAGCCCTTTACGCCCCATACCTCCGCACAACGCCCGGACCCTAC
+
AA1AAFF??1>AAECEGEFEBGEEEFEGHBCGEEAEABFA222AFGGGH/FHFEEEEFEHCGAAEHE//>?EGGFHHGHHGHHGGDFEEEF?FGFHH?EEGEFGG/B<CCFHGHF1BFEHGGGHAF@12?<GH1GBF?D1<GG.-->>.<..<<C<<<...<-;-:--.;A-;;.;..9CFGFFBFE-:A-A--;---;A>@--;-9A9@@A9;//B-:>9---/-///9;-9--9A-;-;-----ABFF
@M03896:38:000000000-B4D98:1:2105:25597:16675 2:N:0:181
CCTGTTCGCTCCCCACACTTTCGCTCCTCAGCGTCAGGTAATGCCCAGAGAACCGCCTTCGCCACCGGTGTTCCTCCTGATATCTGCGCATTTCACCGCTACACCAGGAATTCCGTTCTCCCCTGCATACCTCTAGTCTGCCCGTATCGGAAGCAGGCACGGGGTTAAGCCCCGTGTTTTCACTCCCGACGCGACAAACCGCCTACGAGCCCTTTACGCCCAATAATTCCGGACAACGCTCGCACCCTAC
+
BBBBBFF@BBBBGGGGGEGDGGEEGHGHHFHGGEEGAFGFHHFGHHFHHHHHHHEGGGGHEEEGGHEE>@EEHHHHGFHHHHHHHHGGGFGGGHHHHEGGGEGHHGHAGHHGHHHFFGGHGHGHGHFB>GHHHGHDGGF<GGH<-AGG.>>FGHEHGACG<<-:-;.;0CHCEGA9;.CFFGGGGFFACBAD9;;9-:EEDFDFBFF..;@F.9;BFADCFF.9/99FFFF-;;99E-@.A--9;BFFFF
@M03896:38:000000000-B4D98:1:2105:25610:16687 2:N:0:181
CCTGTTCGCTCCCCACACTTTCGCTCCTCCGCGTCAGGTAATGCCCAGAGAACCGCCTTCGCCACCGGTGTTCCTCCTGATATCTGCGCATTTCACCGCTACACCAGGAATTCCGTTCTCCCCTGCATACCTCTAGTCTGCCCGTATCGGCTGCAGGCACGGCCTTAAGCCCCGTGTTTTCACTCCCCACGCGTCCCACCGCCTACGATCCCCTTGCGCCCACTACTCCCGCACCACACCCCCTCCCTAC
+
>AAAAFF1AAAAGC1EEAB1FG0EEGGHF0EAEEE/EFE1EFEEGC1FG/0BFBAAEEEH/E?EAE?////?BF2EFFHHGEFGD2FEEEFEGHGHHE?/>B1BF/B//GHGHF@<@@CG1F<F/F0F1FGHF1F?FG1>>FC.<>F<.--.-<//...:.---./0;;BFFC@..../9B0;FFG?./;-C--9-999A-9--99---;99----/-9----9/B//;:;--9--;-;;9---;;A-/-
@M03896:38:000000000-B4D98:1:2105:23792:17355 2:N:0:181
CCTGTTTGCTCCCCACGCTTTCGCACCTGAGCGTCAGTCTTCGTCCAGGGGGCCGCCTTCGCCACCGGTATTCCTCCAGATCTCTACGCATTTCACCGCTACACCTGGAATTCTACCCCCCTCTACGAGACTCAAGCTTGCCAGTATCAGATGCAGTTCCCAGGTTGAGCCCGGGGATTTCACATCTGACTTAACAAACCGCCTGCGTGCGCTTTACGCCCAGTAACTCCGATTAACGCTTGCACCCTCC
+
BBBBBFFFFFFFGGGGEEEFFGEEGGGHGEGGEEGGGHHHFHHHGGGHHGCFEE>EFGEGEEEEFHEEE?FGHHHHHFHHHHHHFGHEGEFGHHHHGDFGFCGHHFFAGFFFHGEGHHGGGGGGGFF.<<<DF0C0GG0/<CD00;:GCCCCGGHFCFHHFF0.;9/9;C/9;@?9B9FBF0FGFFE//;FF:BFE9AAA@DBFAF-..;---99/;:A=DDE/;B/;BF:>A9D/B.@.:9;/9;9A;;
@M03896:38:000000000-B4D98:1:2105:4345:19068 2:N:0:181
CCTGTTCGATACCCGCGCTTTCGAGCTTCAGCGTCAGTTACGCTCCCGCCAGCTGCCTTCGCAATCGGGGTTCTTCGTCATATCTAAGCATTTCACCGCTACACGACGAGTTCCGCCGGCGTTGCGCGCACTCAAGTGGGGCAGTTCGCGCTGCAGTGCAGACGTTGGGCGCCTACATTTCACAACACGCTTACCTCACGGCCTACGCTCCCTTTAAACCCAATAAATCCGGATAACGCCCGGCCCTTCC
+
BBBBBFFABFBDGGEEEEEEGGE2GEEHHHHGEFGGGHHHFFGGGGGEGGEAFHFGHHHHFEDEGHFECC>EGHHHHGGHHHHHHHBHGEFHHHHHHGGEGCFHDCC<>DDFHHAEFA@A-AD@<<ACGGGGGBFB90BAAA?ACBFEGFGFFFFF/BB/9;:=9A.:@FD9@A.;BFFFFFFFFF?A.;99.B9/9B9..99A/.AB.:;E.9/B9/BFDFFBB/;9:FA-..A/;.;@D-9--;99FF
@M03896:38:000000000-B4D98:1:2105:4343:19086 2:N:0:181
CCTGTTCGATACCCGCGCTTTCGAGCTTCAGCGTCAGTTACGCTCCCGCCAGCTGCCTTCGCAATCGGGGTTCTTCGTCATATCTAAGCATTTCACCGCTACACGACGAGTTCCGCCGGCGTTGCGCGCACTCAAGTGGGGCAGTTCGCGCTGCAGTGCAGACGCTGGGCGCCTACATTTCACAACACGCTTACCTCACGGCCTACGCTCCCTTTCAACCCAATAACTCCGGATAACGCCCGCACCTTCC
+
ABBBBFFBBFBAGGGGGFEEFGGAGFFFHHHGGGEEGHHHGFGGGGGEGECEFHHGHHHHAEE?EGF1EEEEHHHHHFFEGHHGHGEGGGHHHHHHHEFGGCHH</<<<>EFFFDDEA@C@<A@CACDGGGGFB/B0;99B:BE9CCACGGFFFFFB9B9BFFF-;9-.9BBCD.BFFFFFBFFFDAEAB...9FFFFE;?BBDFF?@.9AE.9///;9:D?9./:/;BF.-...9;.>BBF--@F/:FF
@M03896:38:000000000-B4D98:1:2106:24403:8407 2:N:0:181
CCTGTTTGCTCCCCACGCTTTCGCACCTGAGCGTCAGTCTTCGTCCAGGGGGCCGCCTTCGCCACCGGTATTCCTCCAGATCTCTACGCATTTCACCGCTACACCTGGAATTCTACCCCCCTCTACGAGACTCAAGCTTGCCAGTATCAGATGCAGTTCCCAGGTTGAGCCCGGGGATTTCACATCTGACTTAACAAACCGCCTGCGTGCGCTTTACGCCCAGTAATTCCGATTAACGCCTGCACCCTCCG
+
ABBBAFFCFBFFGGFEEGFFEGAEGGGHGGHGGEGGGFHHHHHHFF1GHEGGEGEGE?AHAEEDGHE@EEFHHHHHFGH3GGHHHHHGGF?EFGFHHDDGC@FGHHB??CGHGGHFHHGGDCFHGHEE<DEHFFHBGHD/CGG0:CFHH0GFFGGG:CGFHHC.:0BBFFCFAGCFGBGGFFFFFFF//BFFFFFFFFFE>D-AAF;;AD>@-.A/F;99BD.;B9BFFFFAA?DFF.9-;.;./;;..;.
@M03896:38:000000000-B4D98:1:2106:24421:8409 2:N:0:181
CCTGTTTGCTCCCCACGCTTTCGCACCTGAGCGTCAGTCTTCGTCCAGGGGGCCGCCTTCGCCACCGGTATTCCTCCAGATCTCTACGCATTTCACCGCTACACCTGGAATTCTACCCCCCTCTACGAGACTCAAGCTTGCCAGTATCAGATGCAGTTCCCAGGTTGAGCCCGGGGATTTCACATCTGACTTAACAAACCGCCTGCGTGCGCTTTACGCCCAGTAATTCCGATTAACGCTTGCACCCTCC
+
BBBBBFFFFFFFGGGGGEEFGG?EEGGHFFGGGGEGGHHHHHHHGGGHHGGGEFEGGGGHHGGGGHGGEGGHHHHHGGHGHFGHHHHGGAFGHHHHHGGGGFBHHHFFFGHHGHHGHHHGGGGHHGFAADGHHHHFGHG/CGGCGCFHH0CFFHFH;CGFCGB:;;;9FFGEGGAFGFGGGFGFFFF9BFFFFFBBFFFFFFFFFFFFFFFFD.EFFFBFFF?;BFF/BFFAADFFF.;.9AEFFFF.AD
@M03896:38:000000000-B4D98:1:2106:7464:10159 2:N:0:181
CCTGTTTGCTCCCCACGCTTTCGCACCTGAGCGTCAGTCTTCGTCCAGGGGGCCGCCTTCGCCACCGGTATTCCTCCAGATCTCTACGCATTTCACCGCTACACCTGGAATTCTACCCCCCTCTACGAGACTCAAGCTTGCCAGTATCAGATGCAGTTCCCAGGTTGAGCCCGGGGATTTCACATCTCACTTAACAAACCGCCTGCGTGCGCTTTACGCCCAGTACTTCCGATTAACGCTTCCCCCCTCCG
+
AABAAFFFFFFFGGCFAAAFFGEE?EEF33BGEEE22GG5BGAGEE1BB10AA>EEEFGGCEBEAGE//EFFGFFGF033BFGFD?FFEEEGFHGHG?BD@<DFGF0F0?FGGDD?FGHG@DDC1F.<.<CGCCBDHB0/<F00:;:;0C0;CFHFGFGH:C0.:0/9;BF9----;CFFGGGFFFF/;BFFBFF/BFAE-BBFEFB9DD;B-:.BF..@B?.99F99:F99..;/FDB.../.;;99AD.
@M03896:38:000000000-B4D98:1:2106:7451:10171 2:N:0:181
CCTGTTTGCTCCCCACGCTTTCGCACCTGAGCGTCAGTCTTCGTCCAGGGGGCCGCCTTCGCCACCGGTATTCCTCCAGATCTCTACGCATTTCACCGCTACACCTGGAATTCTACCCCCCTCTACGAGACTCAAGCTTGCCAGTATCAGATGCAGTTCCCAGGTTGAGCCCGGGGATTTCACATCTGACTTAACAAACCGCCTGCGTGCGCTTTACGCCCAGTAATTCCGATTAACGCTTGCACCCTCCG
+
BCBBBFFFFFFFGGGGEEEFFGEEDGGH3FGGEEEEGHHHFHHHFGGHGFCEEGGGGGGHEFGGGHEE>EFHGGHHHGHHHHHHHHHGGGGGHHHHHDCFGCHHHHFFFGHHGGHHHHHGGGGHHHGAADEGHHH<GHF/CGD::CCG:F:CBGFHCGHHHH0::BBBFGGGDFCC-;FGFFFFFFF/FFFFBFFFEFEAFFAFEFA.9AAFB.AFFEFFFF.:/BBBFF/A9D.BF.@..A.;FFF.EF.
@M03896:38:000000000-B4D98:1:2106:10641:11725 2:N:0:181
CGACACAAATCGCGACAGACAGACCATCTGTGATTCTTAACTCTCCGCTTGGGGCCCCACTAACATCACAATACAATGGAACTCACATGCTAGTTGAGTTCGTGAGATATAAAAAAAACACTAAACTCACTAAAACTAAATTTACCATGAATGCACAAAAACATACCGAAAATGCATAACTGACACAAAATTATAGACACGTCTCATGTATAGAACAAAACGATAGTGGTATCATGCCGCAGCAAACGAGA
+
111111111111110A00000000B01111A222222222121110///AA///////B/0B1@F211@11111B1111111111B1211B21B21211B1///0?1112>2211/////010111211@1211@DF11111111111111111111000...110/..---0000000:000/00/...:/:<00000/.;.//000000000009/...-...-9/-9///;////-------/;;9--
@M03896:38:000000000-B4D98:1:2106:10625:11734 2:N:0:181
TGAGACTCCGCCAGTACTACAGAATCTGTAGGAGGCTTTACACGAGGTCTTGCATCTCATATCCAAATTAAATCAAGTAAAAGTATAACAGCACACACTCATATCAATAAAGAAAAGCTAAGCGACGAAATGAAAATAATGATGATGAAAACAAAGAATCTCGTGAACAGTATTGTAGATAACATGTACATACAGAGATGGGTAGTACTAGTACAACTGAATAAATCATAACACACAAGTGCAACACACTA
+
111111B11>11A111A33111111133333110000B01A21/////01111121112212D221111111BA11B2222211222211100000//0001122221211110000011110///////<1111111122222222>1110//000011210?/0?1101111111111111<11111111<111</00<.<0.000000<0000/:/0000000;0000/0/..9..000000.9..//
@M03896:38:000000000-B4D98:1:2106:23094:15388 2:N:0:181
TATAGGACAATCCGTGACTCCTACCGCGGCGGCTGGCACACAATTACCATATCGGTGTCGTGTCGATCCCATTTGGCTCCCCCCCACTATAAATAAATTGTTCTGTACACTGGAGTGTCTCATCTATTAAACACAATACAACCTCTACTCTTTCCGTAAATAACACTAGCTCCGTATGACACTTACAAACAACATGCCCCGTGTACTTCTGTATTCATCTTATTGTACTCTTCTATTATTCAATCACACTA
+
AAAA1@1C11DFFEG11ABFF1FGF0FA0A/AA/A//01>0//1BE1BE212B/>//?F/?/>0//>B/B111221B1B//////>/001@22221111111?11?111111000>0><111111<1111110...0=/00<.//0000=00;00.;...000:0;0/0/00/.;../000:;00;;009....//90/----9-9///9/9//////////////9//////;///////;/////9///
@M03896:38:000000000-B4D98:1:2106:23111:15402 2:N:0:181
TATAGGACAATCCGTGACTCCTACCGCGGCGGCATGCACACAATAACCAAAACGGAGCCGTGAACATGTCGGTCGACGCAGCTTCATCAAAACAAAAACCTCATAGTCACTACTCTGCACAGCTCTCCTTTTACAAATAATAACACAAGCACTTAACATCAGCTCTAATTCGTTAGCTTACTATATCTGACCCATACAGCACACATACTAGCTATGTGTATCTCAAATGACACAATGTTAGGGACACACAA
+
>?A>1BB1FFBBG?AFFA3BB1BBB0E000/A///01B110//@111BF//BFE//////////11112B//><//</////01<12>211?0C/00///0011111@11110111111110.1/00/=0=0000000000=000/:...//0/00000000009000000.:/..000009000000000//.///0//--99-;///9/;//////9//////////////--//////--/-------
@M03896:38:000000000-B4D98:1:2106:14877:16176 2:N:0:181
GTGAATCACTTACCGCGGCTGCTGGCACACAATTACCATACCGGTGTCGTGTAGATCTCGGTGGGCGCCGGATCATTAAAAAAAAAAAAAAAAAAAAAACATAAAAAGAAAACACATAATGAAACAAACTACTAAAACGGCAAAGAATTAAGATAATACTAACAAGACAAAAAAGAACGTAGGAGTAACATCTACGATGAGTAAACGAAATCAGACAATGAACACACTACCGTATGATACATCTATACAAA
+
AAA3ADFFFFFFGGGGGCEFFGGCGGHHHHGGHHBFGHHD2BAAAE1EEFE1AFD55@@?11?>/1>////>?/F?F44443/<///<</<-<@--:--..000000.../:/.;.00000;000/...00/0000//-.---.//./////:////////////.../...9-......9.;//9////;////:9..9//////...../////..////9/9..///.-.../;9///////////9/
@M03896:38:000000000-B4D98:1:2106:24561:23758 2:N:0:181
CCTGTTTGCTCCCCACGCTTTCGCACCTGAGCGTCAGTCTTCGTCCAGGGGGCCGCCTTCGCCACCGGTATTCCTCCAGATCTCTACGCATTTCACCGCTACACCTGGAATTCTACCCCCCTCTACGAGACTCAAGCTTGCCAGTATCAGATGCAGTTCCCAGGTTGAGCCCGGGGATTTCACATCTGACTTAACAAACCGCCTGCGTGCGCTTTACGCCCAGTAATTCCGATTAACGCTTGCACCCTCC
+
BCCCCFFFFFFFGGGGEEEFFGEEDEGGFHFHGGEEFHHHFHHHGGGHHGFEFEEFGGGHHEEGGHGFEEGHGHHHHFHGHHHHHHHGGFGGHHHHHGGGGCFHHHHGBHHHHHHHHHHGGGGHGHGDAFGHFFFDGHFCGHHB0;<CF0:CFGFGCGHHHH0.:99;CFGEGFB?GGGGGEFGFFFFFFFFFFFFFFFFFFF?EFDFFFFDCDFFFFFFFFA:BFBFFFF..9ABFAF.9A9;9BFFFF
@M03896:38:000000000-B4D98:1:2106:19350:28273 2:N:0:181
CCTGTTCTATACCCTCGCTTTCGAGCTTCAGCGTCAGTTACGCTCCCGCCAGCTGCCTTCGCAATCGCAGCTCTTCGTCATTTCTAAGCATTTCACCGCTACACTACTAGTTCCGCCGGCGATCCACGCACTCATGTACGGCAGTTCGCGCTGCAGTGCAGACGTCGGGCGCCTACATTTCACAACACACTTACCCCACGCCCTACGCTCCCTTTAACCCCACTAAATCCGGATAACACCCGTACCTTCC
+
>A1>1B@3333@G11AEEF1AFE0GE0F111AAAE0FHGDEAA/B/F///AEC1F1FH11////B@/////B1BD1/B?/B22B2222BF1@BDFDD/>EE/B010B11BB222?AACGCC/>//1?/<-<-0011>11>.<-</=0.---;AC//;/B0009-=.;-9-@<@9-B///;9////;AA-;/9/99/;A---9;-BF---99;-:FBB/:9A--:/9/;;B---:-/9/:;A-9-;A9/BB
@M03896:38:000000000-B4D98:1:2107:10932:4692 2:N:0:181
TATAGGACAATCCGTGACTCCTACCGCGGCGGCTGGCACACAATTACCATAACGGTGTCGTGTAGATCTCGGCGGCCGCCGCATCACTCAAAAAAAAAATACACCATAAAAACGGCCCCCAGCTACTCACGTCAAACAAACAATACTACGACCGCTGACCAATACTACATACTTCATTAGCACAAAACCTGCATCCACATATCACGACTAACGCTACATCACCCCACTCTACTAAGAACATCAAGAAGTAT
+
AAAAAFFF1CFFGG111AAGFGHGGCEECFG?EEC/?GGFC?FHGEGHE@FBFA>?>>F?EE/012212>B?/<B/</////<//11<101><C@--::.:000/;:0:000.-.:---;-..000000/--;--9B---9--//;///---;------//-9//////////////9//9//------9---////;/;/99//-----//9--9-/////9-----//////////-//9/////////
@M03896:38:000000000-B4D98:1:2107:12001:12579 2:N:0:181
CCTGTTTGCTCCCCACGCTTTCGCACCTGAGCGTCAGTCTTCGTCCAGGGGGCCGCCTTCGCCACCGGTATTCCTCCAGATCTCTACGCATTTCACCGCTACACCTGGAATTCTACCCCCCTCTACGAGACTCAAGCTTGCCAGTATCAGATGCAGTTCCCAGGTTGAGCCCGGGGATTTCACATCTGACTTAACAAACCGCCTGCGTGCGCTTTACGCCCAGTAATTCCGATTAACGCTTGCACCCTCC
+
BBBBBFFFFFFFGGGGFEEFGGGGGGGGFHHHGGFGGHHFHHHHEG?GHFGGEEEEGGGHEEFEGHEE>EGHHHHHGGHFGGHHHFGGEEFEHHHHHDBDFCGHHHFFCFHHHHGHHHHGGGGGHHFD.CCGFCC<DHB<CG<0:;GC;00GC:CC:;GGHFH.:9/;:FFF@?:?BAFGGGGFFFF/BFFBBB;B:AEFFAFFFFFFDFFD=DFFFEDDFD./B/BFFFF?.;DBBDA..A9;;FFFED
@M03896:38:000000000-B4D98:1:2107:11989:12595 2:N:0:181
CCTGTTTGCTCCCCACGCTTTCGCACCTGAGCGTCAGTCTTCGTCCAGGGGGCCGCCTTCGCCACCGGTATTCCTCCAGATCTCTACGCCTTTCACCGCTACACCTGGAATTCTACCCCCCTCTACGAGACTCAAGCTTGCCACTATCAGATGCAGTTCCCAGCTTGAGCCCGGGGCTTTCACATCTGACTTAACAAACCGCCTGCGTGCGCTTGACGCCCCGTATCTACGATTCACGCCTGCAACCTCC
+
A>A?1BB1DFDFFGFEFEA0AB?EEGGC0AFEEEGFCAFHHHABAA/1G/E/A>>>EE/F/?/>EF/>/EFE>F2GCH11BBFGFHHEE/EEHHDFG?>BC@1?FGFC0?G1FG1?GGHGCCC0FD><.<C<CC/0</0<<CD0//0;:00C00CC0;CGHFC.00/990FE-9-;--.;;9F/BFF/9/;//;B//--A-9>--;@--999----;---;-9A---//:A---/;/9;-----/;9//:
@M03896:38:000000000-B4D98:1:2107:23387:17212 2:N:0:181
CCTGTTTGATCCCCACGCTTTCGTGCCTCAGCGTCAATGTTCGTTTAGCCTGCTGCCTTCGCAATTGGTGTTCTATGTCATATCTAAGCATTTCACCGCTACATGACATATTCCGCAAACCTCAACGATATTCAAGATATATAGTATCAATGGCAGTTTCGGAGTTAAGCTCCAAGATTTCACCACTGACTTACATACCCGCCTACGCACCCTTTAAACCCAGTGAATCCGGATAACGCTTGCACCCTCC
+
BBBBBFFFFFFFGGGGEEEFFGDGGGHHHHHHGGFGGGFHHHGGHGHHHGHGHHGGHHHHEE1BEGFG@FHGHHGHHGHHHHHHHGGHHGHHHHGHHDEGG@FBGHFEHHHHHGHEEEEHGBGFBGDFEGGHGFHBFHGHHFHHHHHHFHGEF@FE?GFHGG?@ACGHDGFFHHHHHHHFH0=DGHH0DGHHHHHHGHHHCCGGGH?DGGGGA9CGGFFFDE.9;BFFFGG?9CDBB?A.:E:BFFFFFF
@M03896:38:000000000-B4D98:1:2107:23369:17226 2:N:0:181
CCTGTTTGATCCCCACGCTTTCGTGCCTCAGCGTCAATGTTCGTTTAGCCTGCTGCCTTCGCAATTGGTGTTCTATGTCATATCTAAGCATTTCACCGCTACATGACATATTCCGCAAACCTCAACGATATTCAAGATATATAGTATCAATGGCAGTTTCGGAGTTAAGCTCCAAGATTTCACCACTGACTTACATACCCGCCTACGCACCCTTCAAACCCAGTGAATCCGCATAACGCTTGCACCCTCC
+
ABABBFFFFDFFGGGE2EEAFGAE2FFGHGHG2EAEFFGGDHGGHGFHHHGEGGBFGHHHEE1BEFD3FCGFFHBFGHHHH5GGHFEHHGHHHHBFH1ECCEBFGD33BBGHH4B//<EFF3GB3FEGGGGHDGF2FGFHHFGGGBF@DGF@1@<A?1F1A//AAFD<<11CBFGHFH1GHBGGHG/<0/GHHFGHFG/:DCC..:.:DBBD.9/0000.9C.900;9CBA.;..//.;...;:B99999
@M03896:38:000000000-B4D98:1:2107:23384:17239 2:N:0:181
CCTGTTTGATCCCCACGCTTTCGTGCCTCAGCGTCAATGTTCGTTTAGCCTGCTGCCTTCGCAATTGGTGTTCTATGTCATATCTAAGCATTTCACCGCTACATGACATATTCCGCAAACCTCAACGATATTCAAGATATATAGTATCAATGGCAGTTTCGTAGTTAAGCTCCAAGATTTCACCACTGACTTACATACCCGCCTACGCACCCTTTAAACCCAGTGAATCCGGATAACGCTTGCACCCTCC
+
AA@AAFF1FFFFGGGGEEEFAG00AFGHHHFG?EEECHFHHHGEGFCDEGGGGH1GGHHGEG/ABEE11?>?FHHHEGHBGFHFHFEFGFGHHHFHHCECGGFFHB>BFGHHHFGE??/FF0BFFHCEAACGDBB2FHGHGFFGG2@@>FD2@@FA?1<DC0?/??FD11GGGHF1GFHFDF1GHEH0DGGDGGHHB</<.ACC?C.-CC@B?99;B0CF.AAF0BB00;.@99.0:-;---;/;FF-EB
@M03896:38:000000000-B4D98:1:2107:21136:21224 2:N:0:181
CCTGTTCGCTCCCCACGCTTTCGCGCCTTAGCGTCAGTAACGTCCCAGCAAGCTGCCTTCGCTATAGGTGTTCCTCCTGATATCTGCGCATTCCACCGCTACACCAGGAATTCCACTTGCCTCTTCCGTACTCTAGCCCGACAGTATCCACCGGCTTTCAACAGTTGAGCCGTTGACTTTTACAGCGGACTTATCGGGCCGCCTACGCGCGCTTTACGCCCAATGATTCCGGACAACGCCTGCTCCCTCC
+
BBBBBFFADBBBGGGCAEGGGGEGEFGGFFHGEEEEEGFGHGHHFEHHHHHHGGFGHGGGCEEEEHFEGGHGGHHHHGFGHEGHHBHGGFFGHHHHHEFGGEBGHHEFGHHHHHFDFFDFHHHGHGGEFGDHHFF<GFH<<CDCGBFFGHHHCCA--CGD0DD/;;0;/<C-:E..GHC0FGFGFFDA?B?0;0;.--;@-9@DFFAB->9@-9A/B.9@BD.;/99/::99.9-9;-@-;.;//;AB.9
@M03896:38:000000000-B4D98:1:2107:21123:21238 2:N:0:181
CCTGTTCGCTCCCCACGCTTTCGCGCCTTAGCGTCAGTAACGTCCCAGCAAGCTGCCTTCGCTATAGGTGTTCCTCCTGATATCTGCGCATTCCACCGCTACACCAGGAATTCCACTTGCCTCTTCCGTACTCTAGCCCGACAGTATCCACCGGCTTTCAACAGTTGATCCGTTGACTTTTACAGCGGACTTATCGGGCCGCCTACGCGCGCTTCACGCCCAATGATTCCGGACAACGCCCGCTCCCTAC
+
ABAABFFABBBBGGGGEEAFFGAEAEEEEHFGEEAFEHGHGFGHGD3BGH2BFGAGHHHGAEE1E54F@FGEHGHHHHHGHHHHHBGGE>EEHHFGH?EEEEFGHHFEGHHHGHFGGDFGHHHHHGH/<FAGHGF?FGG//AC->GGGHFHH.<A-<<G0=GD/;00;0<C..C.CGFFFGGHF;B---=B0BF;.9-9@@DF?DF.;-9;@-9./9;9A=...9//:;F/-.9;;;-9---9;BDE.;9
@M03896:38:000000000-B4D98:1:2107:13788:21286 2:N:0:181
CCTGTTTGCTCCCCACGCTTTCGCACCTGAGCGTCAGTCTTCGTCCAGGGGGCCGCCTTCGCCACCGGTATTCCTCCAGATCTCTACGCATTTCACCGCTACACCTGGAATTCTACCCCCCTCTACGAGACTCAAGCTTGCCAGTATCAGATGCAGTTCCCAGGTTGAGCCCGGGGATTTCACATCTGACTTAACAAACCGCCTGCGTGCGCTTTACGCCCAGTAATTCCGATTAACGCTTGCACCCTCCG
+
CCCCBFFFFFFFGGGGGGGGGGGFGGGGFGHHGGGGGHHHHHHHGDEHHFEGEGGGGGGHEFFGGHGEEEGHHGHHGGHGHHHHHHHGGGGGHHGHHDBGGCGHHHHFGHHHHHHHHHHGGGGHHHFD>EEHCHGHHHF<CHGB:;GFGCGFGC0C;GHHHHHECB/CFFGGADB@ADGGGGGGFFF/FFFFBBBFFFFEBFFDFF;:AD=D=9;FFEDDFF?/;;FBFFF.9DDFF.A...;9:FD?EF.
@M03896:38:000000000-B4D98:1:2107:13768:21291 2:N:0:181
CCTGTTTGCTCCCCACGCTTTCGCACCTGAGCGTCAGTCTTCGTCCAGGGGGCCGCCTTCGCCACCGGTATTCCTCCAGATCTCTACGCATTTCACCGCTACACCTGGAATTCTACCCCCCTCTACGAGACTCAAGCTTGCCAGTATCAGATGCAGTTCCCAGGTTGAGCCCGGGGATTTCACATCTGACTTAACAAACCGCCTGCGTGCGCCTTACGCCCACTAATGCCGATTAACTCTTGCAACCTCC
+
AAAAAFF1D3DFE1CE1AA0ABBECEGH00EGEG/EE2GFFH/GGGEHHC?/E>>EE/?F/ECEEH//>EFHHGHFHFFBHHHHDGGFE?<E2GHHHGBCCC<GHHBF0<<GHGFGFHHGC@EFGDF..<<DCBC<<C0<.CD00CGFHCGHFCC0;<GHHGF.;0/:9CFE----@.90CBF0BBF;BB///9:99-;9--@-;-@--;-;--;9B-:--;--/99//;---;;;9/:/9//9/:-//-
@M03896:38:000000000-B4D98:1:2107:25435:24503 2:N:0:181
CCCGTTTTCTCCCCACGCTTTCGCACATGAGCGTCAGTACATTCCCCAGTCGCTGCCTTCTCTTTCGCTACTCCTCCTCATCTCTACGCATTTCACCGCTACACGTGTAATTCTACCCCTCCCTTAAGTACTCCATCGCCCCAGCATCAATTGCAATTCCCAGGTTAAGCCCCCGCCTTTCACACCTCACTCAAGTCACCGCCTGCGTGCCCTTTACTCCCAGTCAGTCCCATCAACACCCGCCCCCTCC
+
>A111BC>D1BBF11A1AE0ADEE?00A1A1A0EEAEG2FGBDFGG00/1AE//E/FF111A22DB///B/B@11B00B1B1@FDGH/>/?/BEGF@//>E/F0/B/002>F>22EDBGF?E/01B1B22>211111?/<?@?/00?11<1@G1=1=1<>>11.>1<1=<GH.---:C.;:0:;/;/;/900//909;9C.-A.9.-;.99B////;/9BE-BB////:9////////;-;-9--9@-9-
@M03896:38:000000000-B4D98:1:2107:25435:24521 2:N:0:181
CCTGTTTGCTCCCCACGCTTTCGCACATGAGCGTCAGTACATTCCCAAGGGGCTGCCTTCGCCTTCGGTATTCCTCCACATCTCTACGCATTTCACCGCTACACGTGGAATTCTACCCCTCCCTAAAGTACTCTAGCGACCCAGTATGAAATGCAATTCCCAGGTTAAGCCCGGGGCTTTCACACCTCACTTAAGTCACCGCCTGCGTGCCCTTTACGCCCAGTTATTCCGATTAACGCTCGCACCCTCC
+
BBABAFFFFFFFGGGGEEEFFGEEGGGFFHHFEFFGGHEGGHHHHGHFHG??AE1FHHHH1EGEEGFBFGGHHHHHHHHGHHHHHHHFEEEEHHHHHEEGF@GHECCF<FGFHH3FGHHAFGGHGF2F@FGHHFHFF>@GGGC/<><FG1FGG<FGDFHHHHB./<=DDFHHA-@-ADEFF0B9/;BFEGFB0;90FFFFCDGGGF-;.AEF9B/FF..9@DA9//;9BF9..AD/9.;9;-9-;@DEEF
@M03896:38:000000000-B4D98:1:2108:18011:4321 2:N:0:181
CCTGTTTGCTCCCCACGCTTTCGTACCTCAGCGTCAGTGTTAGGCCAGATCGCTGCCTTCGCCATCGGTATTCCTCCAGATCTCTACGCATTTCACCGCTACACCTGGAATTCTACCATCCTCTCCCACACTCTAGCTAACCAGTATCGAATGCAATTCCCAAGTTAAGCTCGGGGATTTCACATCCGACTCAATTCGCCGCCTACGCACGCTTTACGCCCAGTAAATCCGATTAACGCTCGCACCCT
+
ABBBAFF>DBFFGGF2AAEFFGGBGGFDFHCHG2EEEGDFGHBFHHHHGH3AEBEEFHGHFGGGEHEEEGAGGHHHG?FGHHHHHHHGGGGGHHFGHGEGGEGHGGCB?BGHGFHHFFDGHFHHHHFCGGGHH<FFGGHFHHGG<FGFGHHGCGGHD1GHHH0.<<>1>DBGDC??@ECDGHHHHHF.CC-;C/C00.;C-?B?DFD-.;-B.99BFF?;BDA/:/;/BB.D?.9//.;.;9=B-BD9
@M03896:38:000000000-B4D98:1:2108:17997:4332 2:N:0:181
CCTGTTTGCTCCCCACGCTTTCGTACCTCAGCGTCAGTGTTAGGCCAGATGGCTGCCTTCGCCATCGGTATTCCTCCAGATCTCTACGCATTTCACCGCTACACCTGGAATTCTACCATCCTCTCCCACACTCTAGCTAACCAGTATCGAATGCAATTCCCAAGTTAAGCTCGGGGATTTCACATCCGACTCAATTAGCCGCCTACGCACGCTTTACGCCCAGTAAATCCGATTAACGCCCGCCACCTCT
+
BBABAFFFFFFFGGG22AAFFGDGFHGFHHGHGEEGGFFHGHFHHHHGHHBGFGEFHFHHAEEFFHEE?FGHHHHHGFHGGHHHHHHGGGGGHHGHHGEGGEFHHHGGFHHHHHHGHHHHHHHHHHHHHGGHHFFGGHGFHHHA<@FFDHHHFDFHEFHHGHHA<FBF1GGH?CACC?GGGBGGHHG.DGGDFHB0CCFHGG@.EFA-EB;-.9CFFFBBBFE9BB9BFFA9;:AFF.B-9->;-;F.F/
@M03896:38:000000000-B4D98:1:2108:17977:4334 2:N:0:181
CCTGTTTGCTCCCCATGCTTTCGTACCTCAGCGTCAGTGTTAGGCCAGATGGCTGCCTTCGCCATCGGTATTCCTCCAGATCTCTACGCATTTCACCGCTACACCTGGAATTCTACCATCCTCTCCCACACTCTAGCTAACCACCAACGAAAGCAATTCCCAAGCTAAGCTCGGGGATTTCACATCCGACTCACTAAACCGCCTACGCACGCTTTACGCCCAGTACATCCGAATAACGCTCACACCCACA
+
111>1DDBFFFFGGB11BBAFB0BACFFFCAFA0EEA222AF1BFEEFCG1GFA/BF1DBFECEFGBA/B/2DGFGFECBFGBGBFHFGFF/DGBFHCE?@EDGHB00>1F1F2BFHH2FGDG1GHHFGG?GH1F1B>21FGF?///?/?<//<?G11?GHFC/.>111<<F.--<<</0=DDHFB/.:--;0/00;0;B-;A..B.-9;9A.;-;BAB?@B-/:9BBFFA----9/---;-99/A;-;-
@M03896:38:000000000-B4D98:1:2108:21612:8175 2:N:0:181
CCTGTTCGATACCCGCGCTTTCGAGCTTCAGCGTCAGTTACGCTCCCGCCAGCTGCCTTCGCAATCGGGGTTCTTCGTCATATCTAAGCATTTCACCGCTACACGACGAGTTCCGCCGGCGTTGCGTGCACTCAAGTGGGGCAGTTCGCGCTGCAGTGCAGACGTTGGGCGCCTACATTTCACAACACGCTTACCTCACGGCCTACGCTCCCTTTAAACCCAATAAATCCGGATAACGCCCCGACCTTCC
+
AB@BAFFBBFBBGGGGGEGEGGG2FEGHHGHHGGGGGHHHHGGFGGGGCEEEGHGHHHHHGGEEFHG?@E>EGHHHHGGHHHHHHHHHHHHHHGEHHGGGGGFGFGCCBDGGHGGGGFCGGCC-ACDFGHHHFFFC:GCADD?DGFGGGGGAGDBG9BB0B99=;9;AA.@B9?.BFEFFFFFFFFAEDB.EDBB/9BA9;;B.FFD-EDD?./999/;BDFFF/B/9BF.-99AFF.--@-9-;@.;B/
@M03896:38:000000000-B4D98:1:2108:21599:8188 2:N:0:181
CCTGTTCGATACCCGCGCTTTCGAGCTTCAGCGTCAGTTACGCTCCCGCCAGCTGCCTTCGCAATCGGGGTTCTTCGTCATATCTAAGCATTTCACCGCTACACGACGAGTTCCGCCGGCGTTGCGTGCACTCAAGTGGGGCAGTTCGCGCTGCAGTGCAGACGTTGGGCGCCTACATTTCACAACACGCTTACCTCACGGCCTACGCTCCCTTTAAACCCAATAAATCCGGATAACGCCCGGACCTTCCG
+
BCCCBFFBCFCCGGGGGEFEGGGGHGGHHHHHGGGGGHHHHGGGGGGGGGGEGHGHHHHHFEDEEHGEEEEEHHHHHGGHHHHHHHHHHHHHHHGHHGGGGGGHGGG@BDEGGHGGGGGGGCGCDCAFGHHHFFCCCC0ACFGDGGGGGGGGCACF;FFFGFFD;AAFFFFFFFDFFFFFFFFFFFFFDDFEFFFFFFFEFFFFBFFFFFFFFB/FBFFFFFEFBFFFFF.@.ADFFFFFF-A;9;/:FF.
@M03896:38:000000000-B4D98:1:2108:22995:9604 2:N:0:181
TATAGGACAATCCGTGACTCCTACCGCGGCTGCTGGCACACAATTACCATAACGGTGTCGTGTAGATCTCGGCGGTCGCCGCATCATTAAAAAAAAAAAACAAAACAATCAAACAACACACAATACACATATTACACAAATATCAGACATTCATATACATAGCACCTTTACTCGAATAATCAATACCCCTAACGACCTAAATCAATTGTACTAAACATAGACTGTCTACGTAACATCCGAAATCACAACAA
+
BBBBAFFFFFFFGGGGCAGGGGFHHFGEAEGGGHHHDFHFHFFHHGHHHGGFH?ABFEFECE12555DF@1B1/>>/><E///?B22222BDDCGCFCC-...<....0/0<00....:....00/0000000009009.00;0000;/0000000000000/0;;/00000/...:.//////////.......--.//:///////:/;//////////9//;////../..////...-./////..:
@M03896:38:000000000-B4D98:1:2108:6088:10178 2:N:0:181
CCTGTTTGATCCCCACGCTTTCGCACATCAGCGTCAGTTACAGACCAGAAAGTCGCCTTCGCCACTGGAGTTCCTCCATATCTCTGCGCATTTCACCGCCACACATGGAATTCCACTTTCCACTTCTGCACTCAAGTTCTCCAGTTTCCAATGACCCTCCACGGTTGAGCCGTGGGCTTTCATATCAGACTTAAAAAACCGACTACGCGCGCTTTACTCCCAATAATTCCGGATAACAATTGACACATACG
+
AA?11BFB1@1FGC1AEFEAA1EE0E?GCHCF?0B/BAGFFHHFFHC000FEGBEEGGCEHC//>1B00>1B@B@GE012B22B21B>>@/?GEFF1/////B//BEC11BG1>21F11>121><FD1GBF10@1@@222@F@121@2>F1?F1G1?FCC00<->.A0<10<.<<-<<./:000::00;C/;0:;C0A.99-99?BA-@-99-9-/;/:9--/9FF/9///----/////9//;//-//:-
@M03896:38:000000000-B4D98:1:2108:2178:14608 2:N:0:181
CCTGTTCGATACCCGCGCTTTCGAGCTTCAGCGTCAGTTACGCTCCCGCCAGCTGCCTTCGCAATCGGGGTTCTTCGTCATATCTCAGCATTTCACCGCTACACGACGAGTTCCGCCGGCGTTGCGCGCACTCAAGTGCGGCAGCTCGCGCTGCAGTGCAGACGTTGGGCGCCTACATTTCACAACACGCTTACCTCCCGGCCTACGCTCCCTTTACACCCAATAAATCCACATCACGCCCGCCCCTCCC
+
AAAAAFF>AFADGG1AAAE00BE0FEAGHGHFGGFGGDGGGFEFEFF/EEEABF1FGGGG/EE>EG/>/>>>>FDG/BEEG>2FD222B<BF>FBGH/<<B<DG/<<///???D/?A/<>----.<<A@-CC/9/0000--;-9.CFA-9999-;;;999/9;@-9---;-9@A?FF/9:B/B;/9AE-@-A-9F/9-;--9@9FBA?EABE-//B/B9BBFA-B/9/BF//9//99-AE@@--;@---9
@M03896:38:000000000-B4D98:1:2108:2160:14610 2:N:0:181
CCTGTTCGATACCCGCGCTTTCGAGCTTCAGCGTCAGTTACGCTCCCGCCAGCTGCCTTCGCAATCGGGGTTCTTCGTCATATCTAAGCATTTCACCGCTACACGACGAGTTCCGCCGGCGTTGCGCGCACTCAAGTGGGGCAGTTCGCGCTGCAGCGCAGACGTTGGGCGCCTACATTTCACAACACGCTTACCTCACGGCCTACGCTCCCTTTCAACCCACTAAATCCGGATACCGCCCCGACCTTCC
+
BBBBBFFB4D?AGGEGEEEAFGEFFFGHHHHGAEEEEGGHFFGFGGGEGEGEFHGGHHHG1EBEEGF1/>>>GGHHHBEHHHFGFF4FFFGHDGDGGEEGGGHH?B@/>BFGGFFFG/<AC-C@<<CACCGC/C9B9;09?AB.BFF?BBB?BDFF/-9@;BFBE..;9F<BBDDBFFFFFFFF9A?E.;A?AFFFFFA;DBB.BB.@EAAAB/9//;BFFE..B/9FFF.-.;D/9.;>?-9-@=.:FF
@M03896:38:000000000-B4D98:1:2108:18663:16214 2:N:0:181
CCTGTTTGCTCCCCATGCTTTCGTACCTCAGCGTCAGTGTTAGGCCAGATGGCTGCCTTCGCCATCGGTATTCCTCCAGATCTCTACGCATTTCACCGCTACACCTGGAATTCTACCATCCTCTCCCACACTCTAGCTCACCAGTATCGAATGCAATTCCCAAGTTCAGCTCGGGGATTTCACATCCGACTCAATTAGCCGCCTACGCATGCTTTACGCCCAGTAAATCCGATTCACGCTCGCACCCTCTT
+
AAABBFFCFFFFGGFBCFFGGGEGFFGFGFGGGEEEEHBGGHBGEEEGHHFBBGFFGHHGEEABFG11AAFGHHHHGFH3GHGHFHHGGGGGHGHHHEEEGEBFGHHHBFGHHHDFGFGGFGGGCEHCGFGHHH33FF3FHHH0@2@@/?CGF@F11D<GGF0/<111?11<.@---.<DGHG<FHF..;;.G/:0;0:CA@C?AB.-...;CC0BF.CBG?.9B://;F.99./;/...;@@-;9DAA./
@M03896:38:000000000-B4D98:1:2108:15380:16222 2:N:0:181
CCTGTTTGCTCCCCATGCTTTCGTACCTCAGCGTCAGTGTTAGGCCAGATGGCTGCCTTCGCCATCGGTATTCCTCCAGATCTCTACGCATTTCACCGCTACACCTGGAATTCTACCATCCTCTCCCACACTCTAGCTAACCAGTATCGAATGCAATTCCCAAGTTAACCTCGGGGATTTCACATCCGACTCAATTAGCCGCCTACGCACGCCTTACGCCCAGTAAATCCGATTAACGCTCGCCCCCTCT
+
BBBBBFFFFFFFGGGGGFGFGGEGFHGHHHHHGGFGGGGFHGGHGCFFHHFGBGBFHHHHEGFEFHE1AFFHGHFHHFGHHHFHFGGFGEEGGGGGGEEGCEFGHHHCCBEGHEBFFGHHFHHGHHHGGCGHGFHFFG3FGGD<22@@?G2C2<F?1DFHHH0/?<1F1?<G<>--<.<DGHHGHHH..:-:</;0CC/CACCGGG9@.;99.9.;9.9:BDE9B///9B.9..;9B.9.A---9@99A.
@M03896:38:000000000-B4D98:1:2108:18680:16223 2:N:0:181
CCTGTTTGCTCCCCATGCTTTCGTACCTCAGCGTCAGTGTTAGGCCAGATGGCTGCCTTCGCCATCGGTATTCCTCCAGATCTCTACGCATTTCACCGCTACACCTGGAATTCTACCATCCTCTCCCACACTCTAGCTCACCAGTATCGAATGCAATTCCCAAGTTAAGCTCGGGGATTTCACATCCGACTCAATTAGCCGCCTACGCATGCTTTACGCCCAGTAAATCCGATTAACGCTCGCACCCTCT
+
ABBABFFFFFFFGGGGGGGGGGGHHHGHHHHHGGGGGHHHHHHHGFHEGHBGGHFGHHHHAEDFFHEEAGGHHHHHHHHHHHHHHHHGGFGGHHHHHFEGGGHHHHGFGGHHHHHHHHHHHHHHHHHHHGGHHFGFFH3FGHHG2@GG?G2FGDG<<FGHHHB/?F1FFGHHAC-@CEHGHHHHHHH.CDGGFHBCG0CGGGGGGG?CDE.00;FFFGFGG?G9F/9BFFA:AADFFFF.;-:-;@FFEB
@M03896:38:000000000-B4D98:1:2108:27748:18651 2:N:0:181
CCTGTTCGCTCCCCACGCTTTCGCTCCTCAGCGTCAGTGACGGCCCAGAGACCTGCCTTCGCCATTGGTGTTCTTCCCGATATCTACACATTCCACCGTTACACCGGGAATTCCAGTCTCCCCTACCGCACTCAAGCCCGCCCGTACCCGGCGCGGATCCACCGTTAAGCGATGGACTTTCACACCGGACGCGACGAACCGCCTACGAGCCCTTTACGCCCACTCATTCCGGATAACGCCCGCACCCTAC
+
ABBBAFFABBABGGGGGFGFGGDEFHGHHHHGFEEEEHHCFEEEGGDHHHGHGHFGHHHHHGDEF@4FBFGGHHHHHHGGEGGHHFGHHHHFGHHHHFHEFCFHHECDFCHHGGFB@FFHGHGHGHH@DGGGHFG1<FG->DG-<<EEH.::-;:;9:@FFFF:.;.9/B@..A.FFF9FF/FFFF;-;@=@-;;--:@D-@D?9B.:DDCF./;BFEDCFF.9/B;9BB/-;.;/;.B--;9-;BF.BA
@M03896:38:000000000-B4D98:1:2108:26981:19297 2:N:0:181
CCTGTTTGCTCCCCACGCTTTCGCACCTGCGCGTCAGTCTTCGTCCAGGGCGCCGCCTTCGCCACCGCTATTCCTCCTGATCTCTACGCATTTCACCGCTACCCCTGGAATTCTACCCCCCTCCACGAGCCTCCATCTTGCCAGCATCAGATGCCGTTCCCAGGTTGAGCCCCGGGATTTCCCATCTCACTTAACCAACCGCCTGCGTGCGCTTTACGCCCAGTAATTCCGATTAACCCCTGACACCTCC
+
AA11>DF1DFFFFE11AAE0FGGGFGEFF00A/EA/AFEGEDGAEE/A0//AEEE?EGCB?A/>?B//>//B>DDFC0B1BEBF>>G?EEECHFFFGG@CCC0<FGF/0?FGFFFDFF/@@<C.0<<----//./0;00;;G0:./<C000;0F09CEFFB90.C0//;0BA.-;--:9;9F/BFFB/;FBB//F//999--@BEF>FF?;;-AE/9-999-9/9;9BFFF?;-9;//:----//;;/--
@M03896:38:000000000-B4D98:1:2108:26963:19300 2:N:0:181
CCTGTTTGCTCCCCACGCTTTCGCACCTGAGCGTCAGTCTTCGTCCAGGGCGCCGCCTTCGCCACCGGTATTCCTCCAGATCTCTACGCATTTCACCGCTACACCTGGAATTCTACCCCCCTCTACGAGACTCAAGCTTGCCAGTATCAGATGCAGTTCCCAGGTTGAGCCCGCGCATTTCACATCTCACTTAACAAACCGCCTGCGTGCGCTTTACGCCCAGTACTTCCGATTAACGCCTGCACCCTCC
+
AAA>AFFCFFFFGGGF?EE2FFFEDEEHG3EF?FFDGHGB5DFFEE1AE11AAEFEEGFF1?1EEH1>/ECGGFGHF0G3GGGFBGFFEEEGHHHHH?BDC@GHFHB00?FGHHHEGHGCC<CFBFCD..><<</0<<0<CG=<0===000;CC00;CCGFC0.;0//:0FC?-;-9..;;;;0BFB0;FB9/9:;99EE@@BD.A9;.9BB;.;BB;.B?..9//;;;F9.A;9/;.;-...9;9AE?9
@M03896:38:000000000-B4D98:1:2108:16766:25008 2:N:0:181
CCTGTTTGCTCCCCACGCTTTCGCACCTGAGCGTCAGTCTTCGTCCAGGGGGCCGCCTTCGCCACCGGTATTCCTCCAGATCTCTACGCATTTCACCGCTACACCTGGAATTCTACCCCCCTCTACGAGACTCAAGCTTGCCACTATCAGATGCCGTTCCCAGGTTTAGCCCGGGGATTTCACATCTGACTTACCCAACCGCCTGCGTGCGCCTTACGCCCAGCACTTCCGATTCACGCCTTCACCCTCC
+
AAAAAFFFFFFFGEGG1EE0FGEEEGGFFFGGCEEEEFFGBHFEEEAGHC//AE>EEGFH/EEEEH?/>>FFFHGHGFHHGHHHH2FFEE?EHHHFGCCG/<?F00???FFCG>FGHGHGC>C>1=F<.<AGF0<0</0/<CD0/:0;;000;C0;::GFHB0.900/0;BF:A-999//;BFFFFF;/9BF//9/;-AA@@@FF?-9-;9--;;/9-A-@FA-:-/9B99---/;9-9---;/;:9-9;
@M03896:38:000000000-B4D98:1:2108:19820:26164 2:N:0:181
CGCGGCGGCTGGCACACAATTACCATAACGGTGTCGTGTCAATACCGGGGGGCGCCCTACCACTTAAAAAAAAAACAACATATCTACGCATTTCCCTGCTACACACGTCATTCCCTCCCCCTCTACCATCCTCTAACACTACCTTCACATCATCCCTTCCACATATCAACCCGTTGATTTCACCACTGACTTACCTACCCACCTTCGCTCCCTTCACGCCCACCAATTCCGATCCACTCTTTCCCCCAGC
+
A1AAADDDDD//AGGGGGGGGGHGF2B1F?E/BEG?F/A022221B/>//>--;-;:::..0:/000000--99------/;////B--9-9;B/:9/-B/::9/9-9---////BF-:-:-;9B/B///;/9BF/9/9;/;-//;/9//;///9-:/:9///////;//-:-----/99BBFBBE///9;//;/9F/-:/9-9//-9-----/-9;---9-----///9/----99////9///;---9
@M03896:38:000000000-B4D98:1:2109:18266:4424 2:N:0:181
CCTGTTTGCTCCCCACGCTTTCGCACCTGAGCGTCAGTCTTCGTCCCGGGGGCCGCCTTCGCCACCGGTATTCCTCCAGATCTCTACGCATTTCACCGCTACACCTGGAATTCTACCCCCCTCTACGAGACTCAAGCTTGCCAGTATCAGATGCAGTTCCCAGGCTGAGCCCGGCGATTTCACATCTGACTTAACAAACCGCCTGCGTGCGCTTTACGCCCAGTAATCCCGATACACGCTTGCACCCTCCG
+
AAAA>FFBFFFFGF4E2EE2FF?EDEGHH3BFAEGGF5GA5F2AEE100E0>>EEEEEEF/E/?EG//<E/F?FFDC01?DCFGGHHECDDDFFFFGFGD?@DCGF00<FFHH1FDFCCC?DGGHHGG.CECCC/CFHE/;G00;9BF009C00C0;0;;;F0..;99.;BE---9@-AEF/B/;F9//B/FFFBFBFF.9=?9.A-.9A-9;9.;FEF?B..;9///99A.---99A?.9.9/;/A.9:.
@M03896:38:000000000-B4D98:1:2109:18265:4442 2:N:0:181
CCTGTTTGCTCCCCACGCTTTCGCACCTGAGCGTCAGTCTTCGTCCAGGGGGCCGCCTTCGCCACCGGTATTCCTCCAGATCTCTACGCATTTCACCGCTACACCTGGAATTCTACCCCCCTCTACGAGACTCAAGCTTGCCAGTATCAGATGCAGTTCCCAGGTTGAGCCCGGGGATTTCACATCTGACTTAACAAACCGCCTGCGTGCGCTTTACGCCCAGTAATTCCGATTAACGCTTGCACCCTCC
+
ABBBAFFBFFFFGGGGCFEFFGFGGGGHHHHHGFGGGHHHHHHHGGGHHA?EGGEGGGGHFFGGGHGGEGGHHHHHHGHHHHHHGHHGGGGGHHHHHGGGGCFHHHBFGHHHHFHFHHHGGGGHHHG.<AGHFFGDGF<<GGHF0<CCFCGGFCFG;CHHHHEA:99CBFGGGGB?DD/FFBFFFFF;FFFFFFBBFFFFFFF?E?DDFDCC-A.9FEFDFFFFFFFFFFFF9AA:B.B.9;9BFFFFFF
@M03896:38:000000000-B4D98:1:2109:18282:4449 2:N:0:181
CCTGTTTGCTCCCCACGCTTTCGCACCTGAGCGTCAGTCTTCGTCCAGGGGGCCGCCTTCGCCACCGGTATTCCTCCAGATCTCTACGCATTTCACCGCTACACCTGGAATTCTACCCCCCTCTACGAGACTCAAGCTTGCCAGTATCAGATGCAGTTCCCAGGTTGAGCCCGGGGATTTCACATCTGACTTAACAAACCGCCTGCGTGCGCTTTACGCCCAGTACTGCCGCTTAACGCTCGCACCCTCCG
+
?AAA11DFF3DFGGFF1AEA0B0EEEGHFFGHGGF/A2DD2D/BEFGHFCCGEEEEEE/F?EEGGHGEEEAGFHDBF0GDGGGHHGHAC?EEDFHHH?B@/@?FGHEA0CDGGFGFHHGGCCGHFHFF.CEHFF/0<<D/<GB00;CGHHBGBCGBCGGHFH0.:9/9BFGG-9-@-.B0CFG0FFB//9B99FFFF-E;-@@-9---:A-@-9-9/AA@---/;BF:B/----ABF-;;--;9@@B-EF-
@M03896:38:000000000-B4D98:1:2109:3752:9615 2:N:0:181
CCCAATTTGGTCCTTATCTATCGCTTGTTCAGATATGTTACATCCACTTTCCTCGTCTTTTTTTTGTCCACTCGCGTTTTTTACAACTCCGGTGACTTTTCTCTTTATTGGTTATGTGGTGATCTACAACACTCTTTACGCCGGCTTCTATTTACTTTGTTAAATCGTGTGACCTCTTCCTCTATCACACAATTCCCATACTCGCTGTGCTTACGACTCTGTATGATCCTCACCCATGCACCCACTCACTA
+
>>A1111331>111F3ABFF33110A0BADB3AFFF3DD22A2ABFGA1BD111BBE//D11A/AABG1DBG0//>>>EFE/EG@F@BB1>>E//1BB1121B>BBFGG111/1BB221B/1BBFD1B1BGFGGH1@21/<B/<>->><1=11>F1F111<0====.<<<.0000<:<:000;00;00:/..:G0;C909/;9.:..9/09;00.9...0;00;0/BB9///----//////----//;/9
@M03896:38:000000000-B4D98:1:2109:5045:13699 2:N:0:181
CCTGTTTGCTCCCCACGCTTTCGCACCTGAGCGTCAGTCTTCGTCCAGGGGGCCGCCTTCGCCACCGGTATTCCTCCAGATCTCTACGCATTTCACCGCTACACCTGGAATTCTACCCCCCTCTACGAGACTCAAGCTTGCCAGTATCAGATGCAGTTCCCAGGTTGAGCCCGGGGATTTCACATCTGACTTAACAAACCGCCTGCGTGCGCTTTACGCCCAGTACTTCCGATTAACGCTCGCACCCTCC
+
ABBBAFFFFFFFGGGGEEFFFGEFGFGGEFFHGGEEGBFHFHHHGGEHHGAEEEEEGGGHGEEGGHEEEEFGHHHHHGHFHHHHHFGFGFEEHHHHHGC@/<?GHHC0FHHHGGFHHHHGGCDF<F<.<AEHFGGBDG=/CHGF:CGCC:CGF:<CCGGHHBB./;;CFGGGFCF-BDFGGFFGFFF//BFFF;BBFFEFFFF?AA=9ADA=9:.:BFA@D..:9/9/9B.AAA.BF.9..---9@DAAD
@M03896:38:000000000-B4D98:1:2109:5026:13711 2:N:0:181
CCTGTTTGCTCCCCACGCTTTCGCACCTGAGCGTCAGTCTTCGTCCAGGGGGCCGCCTTCGCCACCGGTATTCCTCCAGATCTCTACGCATTTCACCGCTACACCTGGAATTCTACCCCCCTCTACGAGACTCAAGCTTGCCAGTATCAGATGCAGTTCCCAGGTTGAGCCCGGGGATTTCACATCTGACTTAACAAACCGCCTGCGTGCGCTTTACGCCCAGTATTTCCGATTAACGCTTGCACCCTCCG
+
BBBBAFFCFFFFGGFGFFEGGGEGGGGHHHHGFGGGGHGHHHHHGGFHHCCGGEEGGGGHGGEGGHE@EGGFFHHFFFGGGHHHHHFGGEFGHHHHH?@FCCFHHHGHHFHHHHHGFHHGGGGHHHGGD.EGCGFFGHFGGH00:0<CCCFCG0C;;;GFHHHGC9C;/FGEF9AC-CFGG0CFFFF9/FFFBBFFFFFA=AFFFF;DFFAF-A.BBA9;@.ABB/9/BFFFDA9FF.@...9/BBA;.9.
@M03896:38:000000000-B4D98:1:2109:5047:13717 2:N:0:181
CCTGTTTGCTCCCCACGCTTTCGCACCTGAGCGTCAGTCTTCGTCCAGGGGGCCGCCTTCGCCACCGGTATTCCTCCAGATCTCTACGCATTTCACCGCTACACCTGGAATTCTACCCCCCTCTACGAGACTCAAGCTTGCCAGTATCAGATGCAGTTCCCAGGTTGAGCCCGGGGATTTCACATCTGACTTAACAAACCGCCTGCGTGCGCTTTACGCCCAGTAATTCCGATTAACGCTTGCACCCTCC
+
ABCBAFFFFFFFGGGGEFEGGGGGGGGHHHHGEGGGGHHHHHHHFFEHHGGGEFGGGGGHFEGGGHE@EGGHHHHHGGHHHHHHHHHGGFFGFHHHHGGGGCFGHHFGGFHHGHHGHHHGGGGHHGF<<CCHGHGDDGBCGHGC:;GGGC0CHGFCCGGHHHEECB//CFGGDG?B-;FFGGGGFFFBFFFFF9BBFAEFFFFFFFBFFFCFFDAFFAD@DDEBFBFFFFFFDDF/;AD.:.9/;FDAED
@M03896:38:000000000-B4D98:1:2109:6287:14793 2:N:0:181
TATAGGACAATCCGTGACTCCTACCGCGGCTGCTGGCACACAATTACCATAACGGTGTCGTGTAGATCTCCGTGGTCGCCGTATCATTAAAAAAAAAAAAAAAAACAAAAAACAATAAAAACATCAACAATAAAAAAAAAAAAAAAATATAGACAGACTCAGTCAACAAAAACCAAAAATTCTATAAAAACGATCAAACAGATGTTTACAAAATATAGGTACACAGCAATGCAAAAATCCAAAGATAGAAA
+
A?A?ABBFFFFFGGGGGFGGGFHHHGCE2EEEFHHFDFF2AAFGHEFHF5EBGCEB1>BA?1?25@554B3B??E?B>/?///??44444?4F?@C??////-<-..<...-<..0<0;00..0000/0.000000-9-9--9----.///////././/////////....9.......//9/9/////.-....//9..///9///////.////////////..9.//;/9/9..////;////9///
@M03896:38:000000000-B4D98:1:2109:8681:17912 2:N:0:181
CGCGGCTGCTGGCACACAATTACCATAACGGTGTCGTGTAGATCCCCGGGGGCGCCCGATCATTAAAAAAAAAAAAAAAAAACAACCACGGTAGATAGAGCACCGACTAATATATATAAATATATCACACCCTGATACCTCATACAATGATAGACTATAAGACCTCTATAACACACACTGTACGCAGGCACAACGCCTCACCGCAACGAAGCATACATCGCATGTACGAAGCACCTCACGTTATCCCGTAT
+
BABBADBBAFFFEBGGGAF4GGHHHFFFHG?EA2FAF22255553B1A0E0>/////>///?44444?FCGCC?/>------....;...-.9.0000000/..---9-0000009000;0;///9/9//.9...9/;/////99/;////////////////;////9/////..;.///;/..9--......-99../...---9-...-////;//.....9//:...-/;././..;.;.///..-.
@M03896:38:000000000-B4D98:1:2109:18297:21937 2:N:0:181
CCTGTTTGCTCCCCACGCTGTCGCGCCTCAGCGTCAGTAATGGACCAGCTCGCCGCCTTCGCCACCGGTGTTCTTCCCAATATCTACGAATTTCACCTCTACACTGGGAATTCCACGAGCCTCTTCCATCCTCACCCAACCCAGTATCAATCGCAGTCCCCAGCTTGCGCCCAGGAATTTCACCCCTGACTTGGCCCCCCGCCTACGCGCCCTTTACGCCCAGCAATTCCTCCCAACGCTCCCCCCCTCC
+
AAAAADFCDFFFFGGAAEFAEFEG2EGEFFFHGGFDEHD5BA53GB1BEGF1AAAEEGGGBEDGFH?/>E1EGHHHHGGFGGFHH4GF?/?FEF4BGGHHBFBHHB0/B1BGFF?G/>/<@FFGBGG1?FAGFG/0>FGGDFE.<11=0G0=EE<<<GGFHE..:0/.-:.:9;9CGGFFFFB0=-E./;0;00/9:-9@@B@D...;-;@B-9;BF.A9@...9./;FFB//../..9:..;;AB--.9
@M03896:38:000000000-B4D98:1:2109:18309:21954 2:N:0:181
CCTGTTTGCTCCCCACGCTGTCGCGCCTCAGCGTCAGTAATGGACCAGCTCGCCGCCTTCGCCACCGGTGTTCTTCCCAATATCTACGCATTTCACCTCTACACTGGGAATTCCACGAGCCTCTTCCATCCTCAAGCAACCCAGTATCAAGCGCAGTCCCCAGGTTCAGCCCAGCAATTTCACGCCTGACTTGGGCCGCCGCCTACGCGCCCTTTACGCCCAGTACTTCCGAGCACCGCTAGCCCCCTTC
+
ABAAAFFFFFFFGGGEEFE?FGFHGGGGEF3GCGGDGHBAFHHFFG11FGFEAEEEFGEH?EEEEF1//>??DGGHGHHHHGGHHHHF/?AFHHHHHHHHHG2FGBCACGGHHHHF/BGGDHHHBFGHEHHFFF1?1<FHHGCFC1=DDB<D.<A<<CGHHH?C/;00:;GD:G./9;C9BBF.AEF./CB000.:;-;-;@FFFFAD;=;>@//;FE?BDF.///9BFF.:99;.;9B9;.BFFFFF.B
@M03896:38:000000000-B4D98:1:2109:18325:21962 2:N:0:181
CCTGTTTGCTCCCCACGCTGTCGCGCCTCAGCGTCAGTAATGGACCAGCTCCCCGCCTTCGCCACCGGTGTTCTTCCCAATATCTACGAATTTCACCTCTACACTGGGAATTCCACGAGCCTCTTCCATCCTCAAGCAACCCAGTATCAAGCGCAGTCCCCACGTTGAGCCCAGGAATTTCACGCCTGACTTGGGCCGCCGCCTACGCGCCCTTTACGCCCAGCAATTCCGTGCAACGCCCGCCCCCTTC
+
AAAAAFFBFFFFGGGEAEEEEFFHEEEAEBGCEE?E2DFDF553F21AGGH3BE0EEFFG?EE1EG?E>EEEHFHHHGFHFFB44?FF?E?/4GBGHHFHFHBGD3?/0BBGHDFB///>>FGHGFGGFHFGFFF1FGGHFGFF<FBDFD<GD><<<<GBGF.::.../:/..C../0:;C0BEFGF./C09;0..9-;@BFCAA9DDAD;;-;/;B.:-@.;.9.//9;//.../:-;---999@BDFB
@M03896:38:000000000-B4D98:1:2109:5407:22202 2:N:0:181
CCTGTTCGCTACCCGCGCTTTCGAGCTTCAGCGTCAGTTACGCTCCCGCCAGCTGCCTTCGCAATCGGGGTTCTTCGTCATATCTACGCATTTCACCGCTACACGACGAGTTCCGCCGGCGTTGCCCGCACTCAAGTGGGGCAGTTCGCGCTGCAGTGCAGACGTTGGGCGCCTACATTTCACAACACGCTTACCTCACGGCCTACGCTCCCTTTACACCCAATAAATCCGGATCACGCCCGCACCCTCC
+
AAAAAF3>1>1AGG1EAAE0FGEAAE/BG11FEEEA/DD2F//AAEFEEEE>F1BFGGHH/EEE/@B///>>GHHH/FEHFHBGG21FE/ECHF2FGBBCGCGH//<>><CFGF/C<-<@<A-<;0C.A:@CFC/0000.-;A9B09;@AGG@A//;/:9;B;@AE-9-;-;=BBFBB/BFFBB/A-A-;--;BF9F/;-A@@?/9A-:;?E-;/9//:;AE:-/B/9BF---;--;--A@--9@@-9AA
@M03896:38:000000000-B4D98:1:2109:8053:24331 2:N:0:181
GATACCGCGGCGGCTGGCACACAATTACCATAACGGTGCCGTGTAGAAGTCCGCTGGGGCCGGAGCATTCTAAACAAAAAACGACCAATCTCCTCACAGACATCACGCCAACACTAACACCCATACTCCCTGACACACGTCACTACCGCCTCCACAGTATAGTCAAACATACACTACAAACAACACTCTTACATCTTTATCACTGTCATCTCATTTCCCTAGCCACATTCACGCTGGTCACTCCCTGTTC
+
AAAAAFAA@DDDEEEA1AB3BEEABFBFHHCFBGG0>10B>E/123333B@3?/1>/1//>/////?3E44F2F22?0F/////<//<10111101/1110<1111<0>.-<..0//<//..:///00/.:0;/:0:.-....00//---...///.000;000////.///////////......//////9/////////9////;////////99///.///../////....-////9/...///9
@M03896:38:000000000-B4D98:1:2109:6085:24431 2:N:0:181
AAACAAAAAAAGAGAAAGTAGCACTACGAAGGCACCTTATCGAATCGGAGGGCACAGAAACCCCATAACGAATACGGAGAGACACAAGAGGCCTGAGGCACATCAAAAAAACAAAAAAAATAGACAGGAACAGAAAGTGAAAAAGATACGCAAAGACATGAACGATACCAAAAAACATACGATCCTATGCACAGACAGAAGCTACCAGTGTGTCGAATGTAGTATACTAACGATATATATACGAACACTAA
+
11111>1>11100001113333311A000000/00/01111A/01/0///////BA0@1100///001B>////1//>?///0000/000///B/00///00111111//<///00///-0111<10.0<0//////000000..<;00...--////00000...;-000...-..000..;.-9///////-/---///////-//////-/---///;//////////-----9/////------///
@M03896:38:000000000-B4D98:1:2109:6067:24432 2:N:0:181
AGAGATAAAGAAGGACATGTGGGTACCACAAGGTTCATAGAATCGAGGGAGGGATGTCATAATTAACAGGATGAAGGATAGATAGCGCTGGTTGACCCATCTCGATAAAAAAAATATGAGACAGTATATTTATATAACAGAACGACGAGACGATATTATAACATAAAATACATTGGAAAAGTAACACAAACACTGTATCACATCAGAGTATAATTGTACTAGCACAACTCAATCACGAAGACATCAGACAT
+
111111111111111111133110B1A3100A01111222112100////////0/12222222211D1/0B111@1011112211/////01/0110/0011010//11B>//0<22211100<2222>2222222111010////<<.<.-..-111100000000=0<00000<00//:0000/.....;00000000000000000000000;00;00/00//./00/000/-----//9/////-/
@M03896:38:000000000-B4D98:1:2109:9927:24509 2:N:0:181
CCTGTTCGATACCCTCGCTTTCGAGCTTCAGCGTCAGTTACGCTCCCGCCAGCTGCCTTCGCAATCGTGGTTCTTCGTCATATCTAATCATTTCACCGCTACACTACGAGTTCCGCCGGCGTTGCGCGCACTCAAGCGCGGCAGTTCGCGCTGCAGTGCAGACGTTGGGCGCCTACATTTCACAACACTCTTACCTCACGGCCTACGCTCTCTTTCAACCCACTACATCCGGATAACACCCCTACCTTCC
+
ABA@3DF>4DADGB4A2EFGFE2A4EEGHFGGEEEEEHHGFFEFEFGAEE0ABEBGGHHG?E1B?FB111?BFHHGFGGHHHHHGFF4BBGHHHHHHFEEE@GB333?EEG/FF/EA//>/<>/<-@<>@DGB/C00.---;9-/;BAB-A-?C/;9C/BFFF;.;9.-;99=..;B//BFFFFBAE./;9//B;///99D?BFF..-99.;99F/99BFFA.;FF/9;;.-.9.BF/;;9-...;//;9
@M03896:38:000000000-B4D98:1:2109:9915:24525 2:N:0:181
CCTGTTCGATACCCGCGCTTTCGAGCTTCAGCGTCAGTTACGCTCCCGCCAGCTGCCTTCGCAATCGGGGTTCTTCGTCATATCTAAGCATTTCACCGCTACACGACGAGTTCCGCCGGCGTTGCGCGCACTCAAGTGGGGCAGTTCGCGCTGCAGTGCAGACGTTGGGCGCCTACATTTCACAACACGCTTACCTCACGGCCTACGCTCCCTTTAAACCCAATAAATCCGGATAACGCCCGCACCTTCC
+
BBBBBFFBBFBBGGGGEFEEGGGFHEFHHGHHGEFGGHHHFFGFGGGEGGEEFHHHHHHHHG?EGHFFEE@EGHHHHGGHHHHHHHHFGGHHHHGHHFGGGCHHGCC<BBGGGFDGG@DC@<@-A<@@DFGGFFGGFFB9BDA?FGGFGGGFFDFF9FFFFFFCAEEFFF=AFBDFFFFEFFFFFF?E.BD.AFFFFFFEFFFBFFFCFFDFBFB//BFFFFFFFFFFFF.=.99BFDFFF--99;9FFF
@M03896:38:000000000-B4D98:1:2109:15416:25336 2:N:0:181
CCTGTTCGATACCCGCGCTTTCGAGCTTCAGCGTCAGTTACGCTCCCGCCAGCTGCCTTCGCAATCGGGGTTCTTCGTCATATCTAAGCATTTCACCGCTACACGACGAGTTCCGCCGGCGTTGCGCGCACTCAAGTGGGGCAGTTCGCGCTGCAGCGCCGACGTTGGGCGCCTACATTTCACAACACGCTTACCTCACGGCCTACGCTCCCCTTACACCCAACAAATCCGCATAACGCCCCGCCCCTCC
+
AABB@FFAAFADGGFF2AEAFGEEGEAGGHHGEEEFEF5GF1AFFAFBEEEAFHFHHHHH1BAEEG11/>>>BGHGFFEGHHHG4GHFFFEE?GGHH/>/<BGHE/B/</<?GH/<D/-A-<@-<<<-@-AFGEF0009.;;;9;0CCA-A--:/9/99-;99-9A..9A->@FFF9FFFBBFFFD.A.-.;.BB/BFE.9AD9BFFFFF?A.;.;/;BBF.A...9/BF..-.;;:.-@@--9;@-..;
@M03896:38:000000000-B4D98:1:2109:15433:25339 2:N:0:181
CCTGTTCGATACCCGCGCTTTCGAGCTTCAGCGTCAGTTACGCTCCCGCCAGCTGCCTTCGCAATCGGGGTTCTTCGTCATATCTAAGCATTTCACCGCTACACGACGAGTTCCGCCGGCGTTGCGCGCACTCAAGTGGGGCAGTTCGCGCTGCAGTGCCGACGTTGGGCGCCTACATTTCACAACACGCTTACCTCACGGCCTACGCTCCCTTTACACCCAATACATCCGGATAACTCCCGGCCCTTCC
+
AAAAAFFAAF?AGGAFEEAEFGEAFEEGHGFFAAEAEGFFF/EFEGGEGGGEFEBFHHGHBEEEGGFEE/EEGHHHHHGHHGHGH21BFFEGDGHHHEEECCGH/BC<>/CFFG/CC/>AACGCA<@?CGCGFGCC0;0.9:A.CFFEA?@-@ABB9/B/;@-9-99;@A@@@FFFFFFFFEF/BBFF;--A-BFFFFE9A@@BFF-9AAAE-;////;;BF--BFFBFF->A-;/;/;BA---9@99BF
@M03896:38:000000000-B4D98:1:2109:15418:25358 2:N:0:181
CCTGTTCGATACCCGCGCTTTCGAGCTTCAGCGTCAGTTACGCTCCCGCCAGCTGCCTTCGCAATCGGGGTTCTTCGTCATATCTAAGCATTTCACCGCTACACGACGAGTTCCGCCGGCGTTGCGCGCACTCAAGTGGGGCAGTTCGCGCTGCAGTGCCGACGTTGGGCGCCTACATTTCACAACACGCTTACCTCACGGCCTACGCTCCCTTCAAACCCACTAAATCCGTATAACACCCGCACCTCCC
+
BBBBAFFABFBBGGCGEEEEFGEFGFAHHHHHGEEEAGGHG1EFEGGEEEFAFG@GHGHHFE?EEG11>/>>GFHHGBEFHHFGGB4FFFFHFF4FGEGEGFFH/>B/</?FGF?CD>->-<@@<<@@@CGFFC9B000:-;;.9BCCGACDB;9;/9B/;@=B@...-:==BDDFBBFFFFFBFF.A.99..9//;/;.9@FFFB;-9;DA.;.9//::AF.9;/9/;B.9..//9/;AA-9-;;/.:A
@M03896:38:000000000-B4D98:1:2109:17577:25888 2:N:0:181
CCTGTTTGCTCCCCACGCTTTCGCACCTGAGCGTCAGTCTTCGTCCAGGGGGCCGCCTTCGCCACCGGTATTCCTCCAGATCTCTACGCATTTCACCGCTACACCTGGAATTCTACCCCCCTCTACGAGACTCAAGCTTGCCAGTATCAGATGCAGTTCCCAGGTTGAGCCCGGGGATTTCACATCTGACTTAACAAACCGCCTGCGTGCGCTTTACGCCCAGTAATTCCGATTAACGCTTGCACCCTCC
+
AAAAAFFFFFFFGGFFAEEFFGEEEGGH3FHFAEEEGGHHHHGGEEAFHE?EEEEFGGGH?EEGGHE>EEFHHHHHGGFHHHHHHHHGGFGGHGGHHGB@B@DGHHFC2CGHFGHFHHGGGGGHGHFA.<DHFFC<DGBCCGG0:;GG0:0CF:;:;;GGHH0::9;/CCGGBDBCG?FFFBFGFFF/BFFBF/9;BFEFFFFFFFCAADDCFD.BFFDCD?.99B/:FBFD.A./;A9...;9BFF?FF
@M03896:38:000000000-B4D98:1:2109:17568:25907 2:N:0:181
CCTGTTTGCTCCCCACGCTTTCGCACCTGAGCGTCAGTCTTCGTCCAGGGGGCCGCCTTCGCCACCGGTATTCCTCCAGATCTCTACGCATTTCACCGCTACACCTGGAATTCTACCCCCCTCTACGAGACTCAAGCTTGCCAGTATCAGATGCAGTTCCCAGCTTGAGCCCGGGGATTTCACATCTGACTTACCCAACCGCCTGCGTGCGCTTTACGCCCAGTCATTCCGATTAACGCTCTCACCCTCC
+
ABAABFFCFFFFGFGGEEEEFGAEEGGHGHHFEGEEEGGHFHAGEE1FC10EAE>EFGGG1BEEGF?>E/EGHHHHGGHEGHFHHDGFE?EEGG2FHDCFFCGHHH2<2?GFGFFGHHHGGGGGGFF..<<<C0<<DCD/<G<0;CGCC;0C0;:;;CGHHF0.:0/.;CCE99--A.9BCCFFGF///;BB/:F//.;A;@=9?F;.A9-;;.9/F;ABF?.9/;/BFFB...A/;9;...:99AFFFF
@M03896:38:000000000-B4D98:1:2110:13088:3116 2:N:0:181
CCTGTTCGCTCCCCACACTTTCGCTCCTCAGCGTCAGGTAATGCCCAGAGAACCGCCTTCGCCACCGGTGTTCCTCCTGATATCTGCGCATTTCACCGCTACACCAGGAATTCCGTTCTCCCCTGCATACCTCTAGTCTGCCCGTATCGGAAGCAGGCACGGGGTTAAGCCCCGTGTTTTCACTCCCGACGCGACAAACCGCCTACGAGCCCTTTACGCCCAATACTTCCGTACAACGCCCGCACCCTCC
+
BBBBBFFABBBBGGGGGEGGGGAEEHGHHGGGFGGGGFGG5GFGHFHHHG2FGGAEGFGHEGFEGHC>>EEGHGGHHGHHHHHHHFHFGEFEHHHHHEEECEGHHCC/FGHHGHG2BFFHHHGHEF@F2?GFHGHF<F1??GF.<><F<-.<.<CCCE.GA<-;-::0;:GHGG.A9.FFFFGFFFA..;999;@-BFFFBDFF.FA.A@BE999BB;:=DF..//;/;BA9A.;/;BF-@---;@A..;
@M03896:38:000000000-B4D98:1:2110:12026:4289 2:N:0:181
CCTGTTTGCTCCCCACGCTTTCGCACCTGAGCGTCAGTCTTCGTCCAGGGGGCCGCCTTCGCCACCGGTATTCCTCCAGATCTCTACGCATTTCACCGCTACACCTGGAATTCTACCCCCCTCTACGAGACTCAAGCTTGCCAGTATCAGATGCAGTTCCCAGGTTGAGCCCGGGGATTTCACATCTGACTTAACAAACCGCCGTCGTGCGCTTTACGCCCAGTAATTCCGCTTAACGCTCCCACCCTCCG
+
ABABAFFCFFFFGGFG?FEFFGGGDGGGCCGFGGGGGFGFHHHHGGGHHGGGEGCEGEGHHGDEGHEC/EFFGGHHGFFDGHGHHHHGGEGEFHFHHGCDCCFHHHFEFGHHGGFFGHGGCCGHFHGGAAAGCGHGHHFCCGG0;;CCGFHHBFGF;CGHGF0C/9/BBFFEG@?B-;B0CBF09BF/BFF:9BBF/:EE?B?--9@9D.-99../9AD@;A.9//9;B;/...;BB?-....:9....A.
@M03896:38:000000000-B4D98:1:2110:14792:7158 2:N:0:181
CCTGTTCGATACCCGCGCTTTCGAGCTTCAGCGTCAGTTACGCTCCCGCCAGCTGCCTTCGCAATCGGGGTTCTTCGTCATATCTAAGCCTTTCACCGCTACACGACGAGTTCCGCCGGCGTTGCGCGCACTCAAGCGGGGCAGTTCGCGCTGCAGTGCAGACGTTGGGCGCCTACATTTCACAACCCGCTTACCTCCCGGCCTACGCTCCCCTTACACCCAATAAATCCGGATAACGCCCCCACCTTCC
+
ABBBBFFAAFBDGGGGGFEEGGEFGE?GHGFFEGGG?GHFGEDFEFFEFGCEFHBEHGHHAE1EAGCEFCEEGHHH/BE/FGHGFD?FF3?FGGFHHGEGF@FHFCG@BCGGGGADD/-A@-AA<-@DGFGGBCC00;-:@@>.9BBEF-@@-;9B/;F/B/9-;;9.@AB;@DDFBFBBBFFBFF.A-99.;BF/B.9.;BF?/FA;.;AE.B.9//:BAE..9://BB.-.../;.9-9---AD./:B
@M03896:38:000000000-B4D98:1:2110:14816:7162 2:N:0:181
CCTGTTCGCTACCCGCGCTTTCGAGCTTCAGCGTCAGTTACGCTCCCGCCAGCTGCCTTCGCAATCGGGGTTCTTCGTCATATCTAAGCATTTCACCGCTACACGACGAGTTCCGCCCGCGCTGCCCGCACTCAAGTGGCGCAGTTCGCGCTGCAGTCCAGACGTTCGGCGCCTACATTTCCCAACACCCTTACCTCCCGGCCTACCCTCCCTTTCACCCCAATAATCCCGGATAACGCCCGGACCTCCC
+
AAAAAFFA1AADGG1E0AEEFGEAFEEGHHHGEGEGEGHHGBEAEEGEGGEEFCFGFHHH/E/?/FFE/EEEG1GH/>?GGHHHHH1FGFFGHHGHHECGCCGH//<>>/?FFF<??/->----<.<.A@CCFH::;;0.-;;-CF9.;:@-A;9;0/9;/B--;----;-9@--;/B/:F/;/9AAE-:-9/;//;-;;9@-9/---/;;EB/;B/FFF@F--9///;9-----/;--@@---;;;/;9
@M03896:38:000000000-B4D98:1:2110:4319:7312 2:N:0:181
CCTGTTTGATCCCCACGCTTTCGCACATCAGCGTCAGTTACAGACCAGAAAGTCGCCTTCGCCACTGGTGTTCCTCCATATCTCTGCGCATTTCACCGCTACACATGGAATTCCACTTTCCTCTTCTGCACTCAAGTTTTCCAGTTTCCAATGACCCTCCACGGTTGAGCCGTGGGCTTTCACATCAGACTTAAAAAACCACCTACGCGCGCTTTACGCCCAATAATTCCGGATAACGCTTCCCACCTAC
+
BBCCBFFFFFFFGGGGGFEFGGGGGGGHHHHHGGGGGHHHHHGHHHHHGHHHHGEEGGGH1EEEGHFHFHHEGHHHHGGHHHHHHDHGGGGGHHHHHGFFGGGHGHHGGGHHHHGGFGHHHHHHHGGFGHHHFG@FDGFHHHHG2FHHHHBG=DGHHHHGHHCCFC-<1>F-<<ADCHHHHFHGGHG:0;:CCC0CC-EDEGEGGG.A-A9ACDAFF.AAFF.9B09FFF/@A.AFF?;.;.;B0AAF0B
@M03896:38:000000000-B4D98:1:2110:4336:7316 2:N:0:181
CCTGTTTGATCCCCACGCTTTCGCACATCAGCGTCAGTTACAGACCAGAAAGTCGCCTTCGCCACTGGTGTTCCTCCATATCTCTGCGCATTTCACCGCTACACATGGAATTCCACTTTCCTCTTCTGCACTCAAGTTTTCCAGTTTCCAATGACCCTCCACGGTTGAGCCGTGGGCTTTCACATCAGACTTAAAAAACCACCTACGCGCGCTTTACGCCCAATAATTCCGGATAACGCTTCCCACCTAC
+
ABAAAFFBFFFFGGGGGGEFGG?EFEGHHHGHGEEGEHHHHHGFGECFHHHHGF1EEEEHGGDEGHF2E2FEGHHHGGGHFGHHHDGEGGGGHHHHHDEGGEGHFHGGHFHHFGGGGFHHHFHHHHHGGGHHFF<@@FGHGHFG2GFFHHGGFFFCGBGGHHG-C.-<1<F-<--<EHGHGHHBHGC0CGFHGBGFF-EDEGGFBF???@-A-;./9;9BBD;.:/B/BF/9..9BF.;...;9/.;./;
@M03896:38:000000000-B4D98:1:2110:4325:7332 2:N:0:181
CCTGTTTGATCCCCACGCTTTCGCACATCAGCGTCAGTTACAGACCAGAAAGTCGCCTTCGCCACTGGTGTTCCTCCATATCTCTGCGCATTTCACCGCTACACATGGAATTCCACTTTCCTCTTCTGCACTCAAGTTTTCCAGTTTCCAATGACCCTCCACGGTTGAGCCGTGGGCTTTCACATCAGACTTAAAAAACCACCTACGCGCGCTTTACGCCCAATAATTCCGGATAACGCTTCCCACCTAC
+
AAAAAFFFFFFFGGGGEEEFGGAFDEEHHGHGEFGGFGHHGFFFGHHGHFFCDDBEFFGGFEEEGHFFE2GEGHHHHFFHHHHHH4FEEGGFHHHHHEEEGEEGFGFFHHHHGHFGG3GHHFHGFHHGFGHHFGF22@FGGHHD>2@@GFGF1FGHHHHGHHD@<F-0>FF-<<<@CGGHGFGHHHF:CCFGCC:;0AEAEGFGEFEFBA?D9AEFFEDDFDEFF/:9FFB-9.;BFA@...;9/FD.BF
@M03896:38:000000000-B4D98:1:2110:26753:11741 2:N:0:181
CCTGTTTGCTCCCCACGCTTTCGCACCTGAGCGTCAGTCTTCGTCCAGGGGGCCGCCTTCGCCACCGGTATTCCTCCAGATCTCTACGCATTTCACCGCTACACCTGGAATTCTACCCCCCTCTACGAGACTCAAGCTTGCCAGTATCAGATGCAGTTCCCAGGTTGAGCCCGGGGATTTCACATCTGACTTAACAAACCGCCTGCGTGCGCTTTACGCCCAGTAATTCCGATTAACGCTTCCACCCTCC
+
BCCCCFFCFFFFGGGGEEEFGGEGGGGHFHHHGGGGGHHHHHHHGEEGHE?EEEFGGGGHAEDFGHEE>EGHHHHHHFGHHGHHHHHGGGEGFHFHHDBDDCGHHHFCGGHHGHHGHHHGGGGHFFFA.<EHFFC<DGB<<CG0;CFGG;CGH:CCCGGGHH0.:://;FFGA---C?BFFEFGFFF/9:B9B/BB;AEFFFFFFFF..A@9;../:.A=BD.//9BFFFBDADD/B.;.:.:;FFD.;:
@M03896:38:000000000-B4D98:1:2110:26727:11749 2:N:0:181
CCTGTTTTCTCCCCACGCTTTCGCACCTGAGCGTCAGTCTTCGTCCAGGGGGCCTCCTTCGCCACCGCTATTCCTCCAGCTCTCTACGCCTTTCACCTCTACACCTGGAATTCTACCCCCTCTTCCCTACCCACACCTTCCCATCTCCACATCCATTCCCCATTTTGACCCCGGGGATTCCCCGCTTAACTTCACAACCCCCCTCCTTCCCCTTTACCCCCATACTTCCGCTTTCCCTCTCCCACCTTC
+
AAAAAFF1BDFFGGFEAAE0FG0EAEEG0BBB0AA/B2DG22/BAA/B0//AA>/BFGHH/?E/?F////?FEFHHFF10FFDGEDG/E/B<EGFGH1BGG>DGGGFB01BGFF2BF0GC//011>011?001?<?AG11<C11011>1F1<1/00<0=D///00=0<0<C:-----9900;/---..09;0000;09;9----:--///----//9//:---/-/://-----////9-///-9:-9/
@M03896:38:000000000-B4D98:1:2110:26746:11757 2:N:0:181
CCTGTTTGCTCCCCACGCTTTCGCACCTGAGCGTCAGTCTTCGTCCAGGGGGCCGCCTTCGCCACCGGTATTCCTCCAGATCTCTACGCATTTCACCGCTACACCTGGAATTCTACCCCCCTCTACGAGACTCAAGCTTGCCAGTATCAGATGCAGTTCCCAGGTTGAGCCCGGGGATTTCACATCTGACTTAACAAACCGCCTGCGTGCGCTTTACGCCCAGTAATTCCGCTTAACGCCTCCACCCTCC
+
BBBBAFFFFFFFGGGGEFEFGGGGGGGHFGHGFGDGGHHHHHDHFEEGHG0AEEEEGGGH1EDEGHDEEEGHHHHHGFGFHHHHHHHGGEDGGHFHHDCCDCFGHHFFFHHHHHHFHHHGGGGHGHFD.CAGCCC<DGD<CGFC:0C;G;CGF0CC;;GHHHEECB9BFFGFCGCAGDFGGFGFFFFBBFFFFFFF/.EE=BFFFFC;.A-@;DA/B.9@DF.;B/:FFFE.;.A//.;-9.;.FFF.9;
@M03896:38:000000000-B4D98:1:2110:27311:16078 2:N:0:181
CCTGTTTGCTCCCCACGCTTTCGCACCTGAGCGTCAGTCTTCGTCCAGGGGGCCGCCTTCGCCACCGGTATTCCTCCAGATCTCTACGCATTTCACCGCTACACCTGGAATTCTACCCCCCTCTACGAGACTCAAGCTTGCCAGTCTCAGATGCAGTTCCCAGGCTGAGCCCGGGGATTTCACATCTGACTTAACAAACCGCCTGCGTGCGCTTTACGCCCAGTAATTCCGATTCACGCCTGCACCCACCG
+
ABBBAFFFFDFFGGGG2EEFFGAEFGGHFGCGEGFGDHHHHHGFFF?GHFGGFFEEFGGHEGFGGHE/>EFHHGHHHFC3GHHHHHHGGF?FHGFHHGCBB@DGHHFFGFHGGGDFHHHGC@FGHHFE.ADHFGC<DC0<CGH0G0C;C0;GFBGGFGGGHF0..:..ACBEDD@B-EFGGFFFFFFBFFFFFFFFFFFE>;DDFFFFFF;@-:.BF.9;=A.;/BF/9B/.99/BB.9.;.;9/BA.9..
@M03896:38:000000000-B4D98:1:2110:27325:16098 2:N:0:181
CCTGTTTGCTCCCCACGCTTTCGCACCTGAGCGTCAGTCTTCGTCCAGGGGGCCGCCTTCGCCACCGGTATTCCTCCAGATCTCTACGCATTTCACCGCTACACCTGGAATTCTACCCCCCTCTACGAGACTCAAGCTTGCCAGTATCAGATGCAGTTCCCAGGTTGAGCCCGGGGATTTCACATCTGACTTAACAAACCGCCTGCGTGCGCTTTACGCCCAGTAATTCCGCTTAACGCCTGCACCCTCC
+
BBBBBFFCFFFFGGGFEFGGGGGGGGGHEGCGGGDGGHHHHHHFGE?HHGGGEFEEGGGHAEEEGHF?EGGGHHHHHHHGHHHHHHHGGFFGHHGHHGDDC@FGHHFGGHHHGHGFHHHGGGGHHHGD.CEHFGCGGGF<CHF0::CGGGFHG:GCCGHHHHEFC99:BFGGAGD@BFGGFBFGFFF9;F//BFFFBFEFAFFFFFCDFFFFC..BF.9@BD99FFFFFFF.9:.;;:A-;.;.::DE?D
@M03896:38:000000000-B4D98:1:2110:27303:16100 2:N:0:181
CCTGTTTGCTCCCCACGCTTTCGCACCTGAGCGTCAGTCTTCGTCCAGGGGGCCGCCTTCGCCACCGGTATTCCTCCAGATCTCTACGCATTTCACCGCTACACCTGGAATTCTACCCCCCTCTACGAGACTCAAGCTTGCCAGTATCAGATGCAGTTCCCAGGTTGAGCCCGGGGATTTCACATCTGACTTAACAAACCGCCTGCGTGCGCTTTACGCCCAGTAATTCCGATTAACGCTTGCACCCTCC
+
ABBBBFFFFFFFGGGGEEEFFGEEGGGHFGHFFEEFGHHHHHHHFFEHHFCGEEFGGGGHEGGGGHEE>EFHHHHHHGGFHGHHHHHGGFGGGHHHHACFGCFGHHFFGHHHGHHFHHHGGGGHHHGG.ACHFHGDDHF<GHHC:CGCFCGHF:C;;GCGHHBC;9/CFFGGAB???DGGGGGGFFF;BFFFFFFFFEEFFFFFFFFDDDBF=A.BFADCFD./B/;FFFFF?DFEF?F?..9/BFFEFD
@M03896:38:000000000-B4D98:1:2110:25476:17740 2:N:0:181
CCTGTTCGCTCCCCACACTTTCGCTCCTCAGCGTCAGGTAATGCCCAGAGAACCGCCTTCGCCACCGGTGTTCCTCCTGATATCTGCGCATTTCACCGCTACACCAGGAATTCCGTTCTCCCCTGCATACCTCTAGTCTGCCCGTATCGGAAGCAGGCACGGGGTTAAGCCCCGTGTTTTCACTCCCGACGCGACAAACCGCCTACGAGCCCTTTACGCCCAATACCTCCGCACAACGCTCGCACCCTACG
+
BBBBAFFBBBABGGFEEEGGFGEGGHGGHFHHGGGGGGFHBHHHHGHHHGFGHHCFGEGHEEFGGHEF/E1EGHHHHGHHHHHHHBGGGGFDFHHHHGFEGEFGHGFCFFHHHHH??GGHFHFHFF@F2FFGHDGBDG1?GHH.-AFF>-.><<C/<A.C<<-;-:.;:GHGGGAAC.CFFBFFFFE..?@;@;@A;FEFFFAD?FD9DBFE.//;9..;@..9///;BED.---;;-;.9-99;BD..A.
@M03896:38:000000000-B4D98:1:2110:25451:17755 2:N:0:181
CCTGTTCGCTCCCCACACTTTCGCTCCTCAGCGTCAGGTAATGCCCAGAGAACCGCCTTCGCCACCGGTGTTCCTCCTGATATCTGCGCATTTCACCGCTACACCAGGAATTCCGTTCTCCCCTGCATACCTCTAGTCTGCCCGTATCGGAAGCAGGCACGGGGTTAAGCCCCGTGTTTTCACTCCCGACGCGACAAACCGCCTACGAGCCCTTTACGCCCAATAATTCCGGACAACGCCCCGACCCTA
+
ABAAAFFADBBAGGGGGGGFGGAEFHGHHHHHGGEEEE5FGFHGHFFFGFFGHFAEGG?GGEEGGHEE>EEEGHDGHGHHHHHHFEGEEEG?DGFHHEEFCEFHHHA/FGHHHHFCFHGHEGDF/?FBFGHHHFH??FG??FG<<<<0<<.FGCGG.<CHG<@@-CHHHFHGG?DDFEFFFFEFFGG.:B99-9@9AFEFFFFFFFAFFFCE./:BBA.>DDAB;/999FFB?@BAE-;-9--9@@DB.
@M03896:38:000000000-B4D98:1:2110:25467:17766 2:N:0:181
CCTGTTCGCTCCCCACACTTTCGCTCCTCAGCGTCAGGTAATGCCCAGAGAACCGCCTTCGCCACCGGTGTTCCTCCTGATATCTGCGCATTTCACCGCTACACCAGGAATTCCGTTCTCCCCTGCATACCTCTAGTCTGCCCGTATCGGAAGCAGGCCCGGGGTTAAGCCCCGTGTTTTCACTCCCGACGCGACAAACCGCCTACGAGCCCCTTACGCCCACTACTTCCGCACAACGCCCGCACCCTAC
+
ABBBBFFABBABGGGGEEGFGGFGEHGHHHHGEGGGFHA5FGHFHFEGFGHHGHEGGFGHCEEEGGEEE?FEGHHHHFGHHHHHHBGEGEGGHHHHHFEGGEGHHFGFHCGGHFG2?FFHFGGHFF@2@FGHHHB?<FF<FGH<>@GGC<<<E<CB.<.CC-:-::.:CFFFDFDDCABFFFFCBFE9CDD;9-;;-;AEBFFFFF.A;;;A...BF;ABCD..9/9BFFF.;9-.A-B-;--;@BA..;
@M03896:38:000000000-B4D98:1:2110:20913:20174 2:N:0:181
CCTGTTTGCTCCCCACGCTTTCGCACATGAGCGTCAGTACATTCCCAAGGGGCTGCCTTCGCCTTCGGTATTCCTCCACATCTCTACGCATTTCACCGCTACACGTGGAATTCTACCCCTCCCTAAAGTACTCTAGCGACCCAGTATGAAATGCAATTCCCAGGTTAAGCCCGGGGCTTTCACACCTCACTTAAGTCACCGCCTGCGTGCCCTTTACGCCCAGTTATTCCGATTAACGCCCCCACCCTCC
+
ABBBBFFBFFFFGGGGEEEAFGEEDGFGGGHFEEEGEH5FGHHHHHGFHFAEEEEFHHHHEEGFGHF1?GFHHHHHHHHHHHHHHHHEEEFGHHHHHEEGGCGGFFGF?FGHHGHHHHHGGGGHBG2<@GFGG2F>@<CCGGGC1>DBGGFHH<F=<GHHFHF.<<DD=DHH-A-:A@CGF0BFGG/C/CB;;F00;CFG?B?.9F?A.AAF/9F/F.;DDA.://;9FFBD..9/B.@-;-@-ADFFED
@M03896:38:000000000-B4D98:1:2110:20931:20174 2:N:0:181
CCTGTTTGCTCCCCACGCTTTCGCACATGAGCGTCAGTACATTCCCAAGGGGCTGCCTTCGCCTTCGGTATTCCTCCACATCTCTACGCATTTCACCGCTACACGTGGAATTCTACCCCTCCCTAAAGTACTCTAGCGACCCAGTATGAAATGCCATTCCCAGGTTAAGCCCGGGGCTTTCACACCTCACTTAAGTCACCGCCTGCGTGCCCTTTACGCCCAGTTATTCCGATTAACTCCCCCACCCTCC
+
BBBBAFFFFFFFGGGGCEFGGGFEGGGFGHHHGGEGEGFFFHHHHFACGAEEEEBFGGHHGGGEEG??FHGHHHHHGGHFHHHHHHHFGGGGHHFHHGFCGEFHGFCFGGGHHHHGHHHAFDFHF2<2@@FGHFF2@<@GGGH/FGFHFHHGBG1FDDGHFF0<<<DGDGHHA-:CGGGCG0CFFD/CFFBBF0;0;BFG.9?A999;AAEF////9..-@A./:/B/;B/.:.A/;9:/9.A-.;99AD
@M03896:38:000000000-B4D98:1:2110:24789:23524 2:N:0:181
CCTGTTTGCTCCCCACGCTTTCGCACCTGAGCGTCAGTCTTCGTCCAGGGGGCCGCCTTCGCCACCGGTATTCCTCCAGATCTCTACGCATTTCACCGCTACACCTGGAATTCTACCCCCCTCTACGAGACTCAAGCTTGCCAGTATCAGATGCAGTTCCCAGGTTGAGCCCGGGGATTTCACATCTGACTTAACAAACCGCCTGCGTGCGCTTTACGCCCAGTAATTCCGATTAACGCTTGCACCCTCCG
+
BBBBBFFFDDFFGGGG2AEFFGAEEGGG3BGBEEEEAGGHGHGGEEGGHE0EAE>EFFGG1EEGGHE/>>FHHHGGHGGFHHHHHHHFFEFGDGHHH?BDF@FHHGF?CCGHFFHFHHHGGFGGHHFAEFGHFGG<DG</<CG00:CCGCGHG:C0;;CCGH0./;9BFFFEA-99-:CFFBFFFFF//BFBB/BB99AE-@FFEFBDDD@@9.9BF.:@DF.B/F//BF/ADF./;.;...99FFFFFD.
@M03896:38:000000000-B4D98:1:2110:24809:23526 2:N:0:181
CCTGTTTGCTCCCCACGCTTTCGCACCTGAGCGTCAGTCTTCGTCCAGGGGGCCGCCTTCGCCACCGGTATTCCTCCAGATCTCTACGCATTTCACCGCTACACCTGGAATTCTACCCCCCTCTACGAGACTCAAGCTTGCCAGTATCAGATGCAGTTCCCAGGTTGAGCCCGGGGATTTCACATCTGACTTAACAAACCGCCTGCGTGCGCTTTACGCCCACTACTTCCGCTTCACGCTTGCACCCTCCG
+
AAB@3DDBFFFFGGFEAEEFFFAEGGGF3EHFEEEGFHGFGHGHFEAEFEE?AE>EEGGF1EAEFHA@EEGHHHBGFGGGGHHHHGHGCAAEGHHHHABDDCFGHFCFGHHHGGHFHHHGGGGHHHF.DFGHFHC<<CD/<CG0<0<;0:CC;0CGCGHHFF0;:9/9;FFG-DB?FGGGFBFGFFF//B/FBF9BB?EEFAAAFFCDFF;@-9./BAD-9D.9//:/BB?.9A.9FEF.E../9;A.ED.
@M03896:38:000000000-B4D98:1:2110:24779:23544 2:N:0:181
CCTGTTTGCTCCCCACGCTTTCGCACCTGAGCGTCAGTCTTCGTCCAGGGGGCCGCCTTCGCCACCGGTATTCCTCCAGATCTCTACGCATTTCACCGCTACACCTGGAATTCTACCCCCCTCTACGAGACTCAAGCTTGCCAGTATCAGATGCAGTTCCCAGGTTGAGCCCGGGGATTTCACATCTGACTTAACAAACCGCCTGCGTGCGCCTTACGCCCAGTAATTCCGATTAACGCCTCCACCCTCC
+
ABBBAFFFFFFFGGGGEFEFGGFEGGGFAFFFEEEEDHGHHHGFEEFHHG?AAEEFGGGH1EDEGHA/>>FHFHHHHFFFHGGHHHHGGFGDHGFGHFC@C@?FGGFGFHHHHHGHHHHGGGDFB<C.<?EFCF<0<GF<CGGC00;;C0:;GF0G<;GFHBCCC9/CFFCA?@DG-:9:C0CFFEB/9FB9;/;BB.EE-@AAEED..9;9.9./9:.@-A.9////;9B..../;.9-9.;;BAD.9D
@M03896:38:000000000-B4D98:1:2110:24799:23545 2:N:0:181
CCTGTTTGCTCCCCACGCTTTCGCACCTGAGCGTCAGTCTTCGTCCAGGGGGCCGCCTTCGCCACCGGTATTCCTCCAGATCTCTACGCATTTCACCGCTACACCTGGAATTCTACCCCCCTCTACGAGACTCAAGCTTGCCAGTATCAGATGCAGTTCCCAGGTTGAGCCCGGGGATTTCACATCTGACTTAACAAACCGCCTGCGTGCGCTTTACGCCCAGTAATTCCGATTAACGCTTGCACCCTCC
+
BBBBBFFFFFFFGGGGEEGFGGGGGGGHFGGGGAEEFHHHHHHHGGGFHEEGGGEGGGGHEEDFGHEEEFGHHHHHHFHHHHHHGHHGGGGGHHHHHDCGCCGHHHFGGHHHFHGFHHHGGGGGHFGAAEEHFF/<DGG<CGHC:;GCB0=GHCCGCGHHHHEC:C/CBFGEGG?D@DFFGGGGFFFBFFFBFFFFFFFEFFFFFFFDFD-@;A.BF.DB>DEF/9BBFBBAADDFFFA9:.A:BFFFFD
@M03896:38:000000000-B4D98:1:2111:13894:2751 2:N:0:181
CCTGTTTGCTCCCCACGCTTTCGCACCTGAGCGTCAGTCTTCGTCCAGGGGGCCGCCTTCGCCACCGGTATTCCTCCAGATCTCTACGCATTTCACCGCTACACCTGGAATTCTACCCCCCTCTACGACACTCACGCTTGCCAGTATCAGATGCAGTTCCCAGGTTGAGCCCGGGGATTTCACATCTGACTTAACACACCGCCTGCGTGCGCTTTACGCCCAGTAAGTCCGATTAACGCATGCACCCTCCG
+
ABBB?FFBFFFF2EGE2EEE2G2E?EEGAGFHGGGGGHHHDGAGFFEGHE?CEG0EEGGHFEEEGGEEEEFHHHGHHFH?FGGHH4FFEEGGHGGHHFGD/><GHHGF<1?GHGEHFHEDGCFHHHGD.-AGHH/<C.<.CHFCCGCGHFCCFHGHGFHHHGGG/;//;;/A--;??C//:FFFFFB/:///:9FB/:ADB>-AEFB..A>B-:.9B.A9B?.////;:F.;99.9/99-../9//AAA..
@M03896:38:000000000-B4D98:1:2111:13914:2753 2:N:0:181
CCTGTTTGCTCCCCACGCTTTCGCACCTGAGCGTCAGTCTTCGTCCAGGGGGCCGCCTTCGCCACCGGTATTCCTCCAGATCTCTACGCATTTCACCGCTACACCTGGAATTCTACCCCCCTCTACGAGACTCAAGCTTGCCAGTATCAGATGCAGTTCCCAGGTTGAGCCCGGGGATTTCACATCTGACTTAACAAACCGCCTGCGTGCGCCTTACGCCCAGTAATTCCGATTAACGCTTGCACCCTCCG
+
AAAAAFFBDFFFGCCEEEAACGEGGGGHF3EGCFGGG5GHFHHHGGGHHGCEEGFGGGGGGGGFGHECEFEFHHGGF?GFHHHHHFHGGGGGHGFHGFCCC@?FFFBCGFGFHGGFHHHGGCDFGGGD?EEFCH<DHGD<CGDB:<GFFB:C0;GHHHGHHEC.:0;/;CBC@?@-;9BBFFGFFF/99F///;B/9.;EFFF.99-ADDA-...//AACAA?:999BBF/999.9/.B.9.;;BBA.9A.
@M03896:38:000000000-B4D98:1:2111:13902:2769 2:N:0:181
CCTGTTTGCTCCCCACGCTTTCGCACCTGAGCGTCAGTCTTCGTCCAGGGGGCCGCCTTCGCCACCGGTATTCCTCCAGATCTCTACGCATTTCACCGCTACACCTGGAATTCTACCCCCCTCTACGAGACTCAAGCTTGCCAGTATCAGATGCAGTTCCCAGGTTGAGCCCGGGGATTTCACATCTGACTTAACAAACCGCCTGCGTGCGCTTTACGCCCAGTAATTCCGATTAACGCTTGCACCCTCC
+
BBBBBFFFFFFFGGGGEEEAFGEEDGGHFHHHGGEGFHHHHHHHGGGHHGGGGEEEGGGHGGGGGHEEEEGHHHHHHHHHHHHHHHHGGGGGHHHHHGDGGCFHHGFCGHHHGFHHHHHGGGGEFGF..CCGFHCDHHDBGHFFHHFCFC:CGHHHHHGHHHGE:CBFGGGFBFFAGDGGFFGGFFF/BFFFFFFF/AEEFFFFFFDAFFAD@.;BFFFFFD.;BF9BFFFD;9AFFDF9..99BFFFFF
@M03896:38:000000000-B4D98:1:2111:22825:9129 2:N:0:181
CCTGTTTGCTCCCCACGCTTTCGCACCTGAGCGTCAGTCTTCGTCCAGGGGGCCGCCTTCGCCACCGGTATTCCTCCAGATCTCTACGCATTTCACCGCTACACCTGGAATTCTACCCCCCTCTACGAGACTCAAGCTTGCCAGTATCAGATGCAGTTCCCAGGTTGAGCCCGGGGATTTCACATCTGACTTAACAAACCGCCTGCGTGCGCTTTACGCCCAGCACTTCCGATTAACGCTTGCACCCTCC
+
BBBBBFFBFFFFGGFGEEEFGGEFFGGHBFFHGGEGGHHH5GGHGEEHFDCGEFEGGGGHHGGGGGE/EEFHHHHHHCFFGHHHHHHGGGGGHHHHHGCCCCFHF2FCGHHHHGHFFGFGGGGHHHG..CCHFFHDGHF/CGF0:::GF0;CCFGHGFGHHH0CC9/9CFGG-???-:FGBFGGFFF;BFFFFBF/:.A.B-DFFFFADDAFCA./FAD9@AA.;./;FFD.9.A9F?;...?/BF..:D
@M03896:38:000000000-B4D98:1:2111:22811:9141 2:N:0:181
CCTGTTTGCTCCCCACGCTTTCGCACCTGAGCGTCAGTCTCCGTCCAGGGGGCCGCCTTCGCCACCGGTATTCCTCCAGATCTCTACGCATTTCACCGCTACACCTGGAATTCTACCCCCCTCTACGACACTCAAGCTTGCCAGTATCCGATGCAGTTCCCAGGTTGAGCCCCGGGCTTTCACATCTGACTTGACAAACCGCCTGCGCGCGCTTTACGCCCACTAATTCCGCTTAACGCTTGCCCCCTCC
+
BBBBBFFFFFFFGGGGGFEFFGEGEFGH3B2BAEEGGH5A5BEHHFEH3A0AEEEFGGGHFFGGG1EEECFHHHHHH23FGHHHHHHGGGGGHHHHHFDGGCFGF2?FFGHHH11?10/ACGGH1=F<.-<GFH/<</0/.;0:C0<C0.;CAEFGGFCF9C0.:9/9CFGG?-?--;AFFBFFFFF9BFFF//9//.;EFAFFEFF--;-;-:.BF?ACFF?ABF/BFFF..:.;BDB?.:E/BEFA.A
@M03896:38:000000000-B4D98:1:2111:17392:15839 2:N:0:181
CCTGTTTGCTCCCCACGCTTTCGCACCTGAGCGTCAGTCTTCGTCCAGGGGGCCGCCTTCGCCACCGGTATTCCTCCAGATCTCTACGCATTTCACCGCTACACCTGGAATTCTACCCCCCTCTACGAGACTCAAGCTTGCCAGTATCAGATGCAGTTCCCAGGTTGAGCCCGGGGATTTCACATCTGACTTAACAAACCGCCTGCGTGCGCTTTACGCCCAGTAATTCCGATTAACGCTTGCACCCTCC
+
ABBABFFFFFFFGGGGGFEFGGGGGGGHGHFGEGEGGHHHHHHHGEEGHEGGEGFGGGGHEGFGGHEEEEGHHHHHHHGHHHHHHHHGGGGGHHGHHFDGGCBGHHFFFHHHHHGHHHHGGGGHHHFA.AEHFGGDDGF<<GDC0;GGG:CGHHGHFHHHHHB.::/9FFGGCFAABDBFFFGFFFF;BFFBFFFFFFFF-BDFFFFDFDDB@..BFADDFDEBFFFBBBFFF?AFFFC.;E.;BFFEEF
@M03896:38:000000000-B4D98:1:2111:17407:15848 2:N:0:181
CCTGTTTGCTCCCCACGCTTTCGCACCTGAGCGTCAGTCTTCGTCCAGGGGGCCGCCTTCGCCACCGGTATTCCTCCAGATCTCTACGCATTTCACCGCTACACCTGGAATTCTACCCCCCTCTACGAGACTCAAGCTTGCCAGTATCAGATGCAGTTCCCAGGTTGAGCCCGGGGATTTCACATCTGACTTAACCAACCGCCTGCGTGCGCTTTACGCCCAGTAATTCCGATTAACGCTTGCACCCTCCG
+
ABBBBFFFFFFFGGGGEEAAAGEEEGEHCAGGEEEE2FGGGHGGAEAFH?AEEE>EFGGHAFGFGHEEEEEHHHHHH2G3FGGHHHGFEEFGHHHHH?BDCC<FGHF0?2?FGHBGHHHGGGGC>F<C..<DCG<0DGH<CG00;0C;0<0CGGHFGCHHGFFA:9/BBFFGAGG?AFFGGFF0BB9;B:B::BF9FFFFFFFF?FFD?D;B@.9/99A9BDE9BB/9FFB.A9AFFD@.;../;FFFFF.
@M03896:38:000000000-B4D98:1:2111:17388:15856 2:N:0:181
CCTGTTTGCTCCCCACGCTTTCGCACCTGAGCGTCAGTCTTCGTCCAGGGGGCCGCCTTCGCCACCGGTATTCCTCCAGATCTCTACGCATTTCACCGCTACACCTGGAATTCTACCCCCCTCTACGAGACTCAAGCTTGCCAGTATCAGATGCAGTTCCCAGGTTGAGCCCGGGGATTTCACATCTCACTTAACAAACCGCCTGCGTGCGCTTTACGCCCAGTAATTCCGATTAACGCTTCCACCCTCC
+
ABAAAFFFFFFFGGGGGEEAFGFGGGGHG3GGAFFGGHHGFHHGEG1FFD0EEEEGEEFHEEFEGHE/>EFHGHHHGFHBGGHHHFHFGGFGFHHHHCBGGCFGHHF<?GHHGHHGHHHGGCGGFGFA>ACGFG/<<G0<CG0:0<;GC:0G0BFFGGHHHH0.:0//;FGGACA-B?/BFFG0FBB/;FEFFBFB/AEF9=DFEFBFDDAD-.99B9A-@..9;//9;/B.AD.9;.99..;BB.9EED
@M03896:38:000000000-B4D98:1:2111:16140:21427 2:N:0:181
CCTGTTCGATACCCCCACTTTCGCCCTTCAGCGTCAGTTACGCTCCCGCCAGCTCCCTTCGCAATCGGGGTTCTTCGTCCTATCTAAGCATTTCACCCCTACACGACGAGTTCCGCCCGCCTCGCTCGCCCTCAACACAGGCACATCACGCCTCCCCGCAGCCGCTTGGCGCCTACATTTCACACCACCACCTCCCCCCGCCATGCTCTCCCCTTAACCCCACTCAATCCCTATACCGCCCCGCCCGTCC
+
>11111@1>3>AFBAA1001BB000A000A1B00AA/2DDA/BAAEB/A///BAABAB1B/?B//B//////B1FB?0?//2211>12B1122BFDG0<</B10/<>///?<F2/<B//<///.><.-<-<-<C0<0..<.:../0<0:;;..;:.9-9-9-.--9...;9-@A-9///::9B//-:9-----9---;@--;--//;/;;/F---///9:AA--;BF/9-//;///9--;9----;---:
@M03896:38:000000000-B4D98:1:2111:16142:21449 2:N:0:181
CCTGTTCGATACCCGCGCTTTCGAGCTTCAGCGTCAGTTACGCTCCCGCCAGCTGCCTTCGCAATCGGGGTTCTTCGTCATATCTCAGCATTTCACCGCTACACGACGAGTTCCGCCGGCGTTGCGCGCACTCAAGTGGGGCAGTTCGCGCTGCAGTGCAGACGTTGGGCGCCTACATTTCACAACACGCTTACCTCCCGGCCTACGCTCCCTTTAACCCCAATACATCCGGCTAACGCCCGCGCCTTCC
+
AAAAAFFAADADGGFE0FE00BAAFEGHHGGGGEGGGHGHFFGFCAF?EEC/BFFHGGFHEG/EEFFE///>BGHHH0EG02FF222>FHGF>G2FHFEGCCDFAB<//>CCHD/<C<-<@-@-<@CCC-ACBF/0099.-;-.:;B.=A?;-9BF/;B/B:---99?-;=;@AAFFF//BFFFBB-99-;99F/9B--9--;-B---9-9A-;////999B?-B/9/;BA----9;-99----;9--;:
@M03896:38:000000000-B4D98:1:2111:12482:22882 2:N:0:181
CCTGTTCGCTCCCCACACTTTCGCTCCTCAGCGTCAGGTAATGCCCAGAGAACCGCCTTCGCCACCGGTGTTCCTCCTGATATCTGCGCATTTCACCGCTACACCAGGAATTCCGTTCTCCCCTGCATACCTCTAGTCTGCCCGTATCGGAAGCAGGCACGGGGTTAAGCCCCGTGTTTTCACTCCCGACGCGACAAACCGCCTACGAGCCCCTTACGCCCAATACTTCCGGACAACCCTCCGACCCTAC
+
ABBABFFADBBBGGGGGEFFGGAEGHGHHFGHGGGGGHHHHHHGHHCGGG2GGHEEGGGHFEFGGHD/>EEEHHHHHHHHHHHHHHHFGGGGHHHHHFFFGEGHHGAFGHHHHHFFGFGHFGGHFG@G2FHHHHFBGGF??GH<C@GHD@<FFHFFFACFDG@@-::0GGGGGGAAFFGGGGGGGG?.;B-@=9@@=FFFFFCFFF:.9;@E..A/:.9BFB.BF/BBFF?-9:-9;.;.:..:@@A/:A
@M03896:38:000000000-B4D98:1:2111:12465:22888 2:N:0:181
CCTGTTCGCTCCCCACACTTTCGCTCCTCAGCGTCAGGTAATGCCCAGAGAACCGCCTTCGCCACCGGTGTTCCTCCTGATATCTGCGCATTTCACCGCTACACCAGGAATTCCGTTCTCCCCTGCATACCTCTAGTCTGCCCGTATCGGAAGCAGGCACGGGGTTAAGCCCCGTGTTTTCACTCCCGACGCGACAAACCGCCTACGAGCCCTTTACTCCCACTACTTCCCGACAACGCTCGCACCCTCC
+
BBBAAFF?DBBBFGGGCEBBFGEEGHGHHHHHCGFEEGHFFG5EGF3FGEFGHHEEGEFHCEFGFHE//>EBGHHHHGHFF@GGHGHGGGGDGFGGHEEGGEDHHGHECGHHHHB?FGGH2GFHGH<F@?GHHHHGGGF?FGH<->>GDC.<CCHBA<<G<A-;-;:;0;GGFFA?FFFGF0FGFFE..9-9-9;999AEA=A..9.;ABBE.9//9/9/9B.AB//;BB.:.9;-.-;.DD--;;.A.:
@M03896:38:000000000-B4D98:1:2111:12477:22901 2:N:0:181
CCTGTTCGCTCCCCACACTTTCGCTCCTCAGCGTCAGGTAATGCCCAGAGAACCGCCTTCGCCACCGGTGTTCCTCCTGATATCTGCGCATTTCACCGCTACACCAGGAATTCCGTTCTCCCCTGCATACCTCTAGTCTGCCCGTATCGGAAGCAGGCACGGGGTTAAGCCCCGTGTTTTCACTCCCGACGCGACAAACCGCCTACGAGCCCTTTACGCCCACTAATTCCGGACAACGCTCCGACCCTAC
+
BBBBBFFABBBBGGGGGEBFGGFGFHGHHGGHGGGGGCHHHH5FFHHHHEFGGGEEFEGH?EEGFHE@EEGEHHHHHHHHHDGGFEHEFEGEHHGHHEEEGEFHHEHFHGGHHHCF?GGHHHGHGGFG2FFHFFBDGHF???F<>-GGC-.>AGG/C<<GA--;A:.0;GCHDG99FFBFB0BFFFF..;B=;;---.;ADAD9..;D.=DF.:/;9..9BA.;B//;BBB-.9-.;9B.;..-;@>F.A
@M03896:38:000000000-B4D98:1:2111:19698:25777 2:N:0:181
CCTGTTTGCTCCCCACGCTTTCGCACCTGAGCGTCATTCTTCGTCCAGGGGGCCGCCTTCGCCACCGGTATTCCTCCAGATCTCTACGCATTTCACCGCTACACCTGGAATTCTACCCCCCTCTACGAGACTCAAGCTTGCCACTATCAGATGCAGTTCCCAGGTTGATCCCGGCGATTTCACATCTCACTTAACAAACCGCCTGCGTGCGCTTTACTCCCAGTAATTCCGATTAACTCCTGCACCCTCC
+
>AA1>BD>BDDFFGGG1AAAAF0EEGGH0BBBABAA0DDFFHAGFAEBB/E/AE/EEEEGBEEFGH//>>FHGHGGH0>1BFHGFFG?E<EEGFFHH/>>/<?GHG?00?F<?GBGHHHGGGGGHH>...<<CG/0<<0/<G00CCG;:0<;;CG0;<CHHB:./:/;0;CF99--9AEFFFFBFFB/;BFFB/://;AE-9>F-F-9---999-BF/BFE9FF//9BFFB---9/;/9/999-/9BAEA
@M03896:38:000000000-B4D98:1:2111:19679:25779 2:N:0:181
CCTGTTTGCTCCCCACGCTTTCGCACCTGAGCGTCAGTCTTCGTCCAGGGGGCCGCCTTCGCCACCGGTATTCCTCCAGATCTCTACGCATTTCACCGCTACACCTGGAATTCTACCCCCCTCTACGAGACTCAAGCTTGCCAGTATCAGATGCAGTTCCCAGGTTGAGCCCGGGGATTTCACATCTGACTTAACAAACCGCCTGCGTGCGCTTTACGCCCAGTAATTCCGATTAACGCTTGCACCCTCCG
+
BBBBAFFFFFFFGGFGEEEFFGAEEGGHBGFGGGGFGFGHFHFGEEEHB1?CAE>EEEGG1?EEGH1>EEFGHHHHHHHGHHHHHHHFCDEGFGFHHCBCCFDGHHFFGHHHGHHFGHHGGCEG1><...CGCC<0<<0/<CD0CFHHHGC0CGH;CCHHHG0:/9/:9CFG??-@-A/0CBFFFFF9BFFFFFFFB.;AFFF?A.9;DA-@@.ABB:9BA..;B/BFFFEDDD?FBD@.A99:/BD?EF.
@M03896:38:000000000-B4D98:1:2111:19698:25796 2:N:0:181
CCTGTTTGCTCCCCACGCTTTCGCACCTGAGCGTCAGTCTTCGTCCAGGGGGCCGCCTTCGCCACCGGTATTCCTCCAGATCTCTACGCATTTCACCGCTACACCTGGAATTCTACCCCCCTCTACGAGACTCAAGCTTGCCAGTATCAGATGCAGTTCCCAGGTTGAGCCCGGGGATTTCACATCTGACTTAACAAACCGCCTGCGTGCGCTTTACGCCCAGTAATTCCGATTAACGCTTGCACCCTCC
+
ACBBAFFFFFFFGGGGEEEFGGAEFGGHGHFGEGGGGHHHHHHHGFFHHEEGEFGGGGGHBEFGGHE>EFGHHHHHGGHFHGHHHHHGGGGGHHHHHDDGGDFHHHGFBGGHHFHGHHHGGGGHHHF.>AEGCGC<<GD/CGDCCFHGGGFFFHHHGGHHHHB./://:FGGGBDG-CFFFFGGFFFBFFFFFFBBBFFEDFFFFFFFFFC@;:ABFFF;BBE99B9FFFF?.A.BF.@...;;BFFFFF
@M03896:38:000000000-B4D98:1:2112:18513:16816 2:N:0:181
CCTGTTTGCTCCCCACGCTTTCGCACCTGAGCGTCAGTCTTCGTCCAGGGGGCCGCCTTCGCCACCGGTATTCCTCCAGATCTCTACGCATTTCACCGCTACACCTGGAATTCTACCCCCCTCTACGAGACTCAAGCTTGCCCGTATCAGATGCAGTTCCCAGGTTGAGCCCGGGGATTTCACATCTCACTTACCAAACCGCCTGCGTGCGCTTTACGCCCCGTAATTCCGATCAACGCTTGCACCCTCCG
+
ABAAAFFCFFFFGGGGGEEEGGFFDGGHFBBBEEFGGHHHFFHHEGFGHC0EAFEEGGGH1EEEFH?/>EEGFGHFF2FFGGHHHHHFEEEEHHHHH?BDGCFGHHC02FHHGFHFGHHGD?EGDHE..?DGHB/0<C<<CG0:-;:C:::;CGHGGFHHHGFFB09/;BBE-----99;B/F/;FF/BFFBB/F//;9.@;;AEF;;DA-@-.;;B:;-B-;.;.9;B/B.:-9/9:B..../:9AEA9.
@M03896:38:000000000-B4D98:1:2112:18512:16836 2:N:0:181
CCTGTTTGCTCCCCACGCTTTCGCACCTGAGCGTCAGTCTTCGTCCAGGGGGCCGCCTTCGCCACCGGTATTCCTCCAGATCTCTACGCATTTCACCGCTACACCTGGAATTCTACCCCCCTCTACGAGACTCAAGCTTGCCAGTATCAGATGCAGTTCCCAGGTTGAGCCCGGGGATTTCACATCTGACTTAACAAACCGCCTGCGTGCGCTTTACGCCCACTAATTCCGATTAACGCTTGCACCCTCCG
+
BBBBAFF4FFFFGGFGGEEFFGGGGGGHHGFFCFGDGFGGFFHHEEEBH10EFGGGGDEFCEEDGFE@EEFHHFGHHFFFHHHGHHHGGDFEHHFFHGCCFCFGGHHGFFGHGHGHHFFDC-AG1>FD?DGHHHHBGGDFGHHB0;CGFFBB0CGHFFHH0C0.:0;BFFBE-?A--EBFFGF;BFF//F////BB9.9E=BFFFAFADD-9-.:/9EB>C..;9/:99BB...99/.9.;99;/9A.:A.
@M03896:38:000000000-B4D98:1:2112:27894:18747 2:N:0:181
CCTGTTCGCTCCCCACGCTTTCGTGCCTCAGCGTCAGTGCCAGCCTAGTCAGCTGCCTTCGCAATCGGGGTTCTGCATGCTATCTATGCATTTCACCGCTACAGCATCCATTCCGCCCACCTCGTCTGCACTCAAGCTTGCCAGTATCCAGGGCAGTTCCCCAGTTGAGCTGTGGGCTTTCACCCCGGCCTTAACAAGCCGCCTACGCCCCCTTTCACCCCAATAAATCCGCACACCCCACCCCCCCTCC
+
ABBAAFFAAAABGGGG?EEFFGEFFFHHHHGGEGGGEH55BGCCFB3FAEGGGDGGHHHHGE1E1F?E0EEFG3444B@F@GHHHH4BBBFHHHHHHGGGGCF3?FGHHHFGGHGEA/<FDFHFFEHG2@FHHG<@1110??1??F<FGF10CC..<1><1<0<C<<=/<0/0C/<.CCFHC:CG@D-:?EFGEF;0/CE-ADA?F9D-;BB@./B9/;ABA..////;BA.;-9.;.;.9.:-;@B-AD
@M03896:38:000000000-B4D98:1:2112:27888:18765 2:N:0:181
CCTGTTCGCTCCCCACGCTTTCGTGCCTCAGCGTCAGTGCCAGCCTAGTCAGCTGCCTTCGCAATCGGGGTTCTGGATGCTATCTATGCATTTCACCGCTACAGCATCCATTCCGCCAACCTCGTCTGGACTCAAGCTTGCCAGTATCCATGGCAGTTCCACAGTTGAGCTGTGGGCTTTCACCCCGGACTTAACAAGCCGCCTACGCACCCTTTAAACCCAATAAATCCGGACAACGCTCGCAACATCCG
+
ABA@ADFADBBBGECGEFGFFGD2AAGHHGHHFEDDEG5BGFBFFHFGDFGHGGCGHHHGFFCDEFE1>>E/FGBDDF3GBGBGHHHGGDGH@EFGHGEECEF3FFGHHGHHHFHGGCCGF2FFGFEC2@FGHH21?GF0<GG1GGHHHG110>GG0FGHHHEA>B00CGDG=</<EFE/CCG::C@-;A-909;09BEE-BG.;/;?.@-;.9/9//9:AA.;//////.;.--:.-;.9--9.9.//;.
@M03896:38:000000000-B4D98:1:2112:6035:20047 2:N:0:181
CCTGTTTGCTCCCCATGCTTTCGTACCTCAGCGTCAGTGTTAGGCCAGATGGCTGCCTTCGCCATCGGTATTCCTCCAGATCTCTACGCATTTCACCGCTACACCTGGAATTCTACCATCCTCTCCCACACTCTAGCTAACCAGTATCGAATGCAATTCCCAAGTTAAGCTCGGGGATTTCACATCCCACTCAATCAGCCGCCTACGCACGCTTTACGCCCAATAAATCCGCTCAACGACCGCCCCCTC
+
BBBBAFFFFFFFGGCGCGFFGGEGGDGHHHHHGFGGGFDGGHGGGGEHHHBBFGFFGFFGGGGEFHCAAFFHHHHHHGHHHHHHHHHGGGGGHHGHHGGGGGHHHHFFFFHHHHHHHHHHHHHHHHHGHGGHHFGBFG3FFHFA<D2@<FGH<DG11GHHHHHH?<FG1GBG.?->@A/<GFHD<C=.<.::CGG0;:GGCCD.DF;ADB?A.;:00.9@;...//;BFF?..99;...------9B-;
@M03896:38:000000000-B4D98:1:2112:6039:20069 2:N:0:181
CCTGTTTGCTCCCCATGCTTTCGTACCTCAGCGTCAGTGTTAGGCCAGATGGCTGCCTTCGCCATCGGTATTCCTCCAGATCTCTACGCATTTCACCGCTACACCTGGAATTCTACCATCCTCTCCCACACTCTAGCTAACCAGTATCGAATGCAATTCCCAAGTTAAGCTCGGGGATTTCACATCCGACTCAATTAGCCGCCTACGCACGCTTTACGCCCAGTAAATCCGATTAACGCTCGCACCCT
+
ABABAFFFFFFFGGGGFGGGGGGFGHGHHHHHGFFGGFGHHCGFGGHFHHFHGHGGHHHHFEGGFHEEEGFHHHHHHHHHHHHHHHHGGFGGHHHHHGFGGGGHHHFFHHHHHHHHHHHGHFHGHHHEHGGHHGH?FHHGHGHF@FGHDHHHGHH11FGHHGFG1@GGFHHFDCFGGGHHGBGGDGG.ADC:GGB0G0CGGGADGGGGFC-A..:CGEDFFFFB9/;:FF...;9B9:-.;9-9-;AA
@M03896:38:000000000-B4D98:1:2112:4486:22543 2:N:0:181
CCTGTTCGCTCCCCACACTTTCGCTCCTCAGCGTCAGGTAATGCCCAGAGAACCGCCTTCGCCACCGGTGTTCCTCCTGATATCTGCGCATTTCACCGCTACACCAGGAATTCCGTTCTCCCCTGCATACCTCTAGTCTGCCCGTATCGGAAGCAGGCACGGGGTTAAGCCCCGTGTTTTCACTCCCCACGCGACAAACCGCCTACGAGCCCTTTACGCCCAATACTTCCGGACACCGCTCGGACCCTAC
+
BBBABFFADBABGGGGGEGDGGEEGHGHHHHHFGGGGHFHGHHGHHFGHHGHHHEGGGGHFEGGGHF/>>EEHHHHHHHFHFFHH4FEEFFGHHHHHFEGGEGHHEA??FGGHHHCFGGHFHFGGGGGBFHHHFGFH?D<<GG.<>FF<-<>DG/CCE.GGGF-;-;0;CGHGGA.FA/;FBBFGGE.:AA?--;--;EFDFFFFFDDDBFE9;/B9AA;BFAFF//BFFF;A==.;BF-@--.9@FEFF
@M03896:38:000000000-B4D98:1:2112:4502:22548 2:N:0:181
CCTGTTCGCTCCCCACACTTTCGCTCCTCAGCGTCAGGTAATGCCCAGAGAACCGCCTTCGCCACCGGTGTTCCTCCTGATATCTGCGCATTTCACCGCTACACCAGGAATTCCGTTCTCCCCTGCATCCCTCTAGTCTGCCCGTATCGGAAGCAGGCACGGGGTTAAGCCCCGTGTTTTCACTCCCCACGCGACAAACCGCCTACGAGCCCTTTACGCCCAATAATTCCGCACAACGCTCGGACCCTAC
+
BBBBBFFADBABGGGGGEABFGAEEHGHGHGHGFGGFHHHHHGEGGFH1FGGHHEEGFGHFEGGGHE/>>?EGHFHGGHFFHHHHGGEG/?AGHGHHEEEGEGHHG0?GHHHHHC?CFFGFHGHFHGH2?GHHFHGDFD1?FG.->CG<-><CGGHHDCFDC@C::;:;CGH?C..CABFGEFFFFE.;EAE@9;-;9EF;DFBDF..99@E./9/B.99B..;/9/:FFF.99-BAAF.A>-:BFFEFF
@M03896:38:000000000-B4D98:1:2112:4486:22561 2:N:0:181
CCTGTTCGCTCCCCACACTTTCGCTCCTCAGCGTCAGGTAATGCCCAGAGAACCGCCTTCGCCACCGGTGTTCCTCCTGATATCTGCGCATTTCACCGCTACACCAGGAATTCCGTTCTCCCCTGCATACCTCTAGTCTGCCCGTATCGGAAGCAGGCACGGGGTTAAGCCCCGTGTTTTCACTCCCCACGCGCCACACCGCCTACGAGCCCTTTACGCCCACTCACTCCGGACACCGCCCGCACCCTAC
+
AAA?AFFAD@1>FAEF0EFBGFEEGHGHFFGGEEFF?GHDGH2DGF1/CC0BFGAEEGEG/??/EF/>>/>B@GDEFEFDDFGGF2FEEEEEGHFFG?/E@@1FFC<//FGHHFFB1<FG@FCFEE<F2GHF11?1FG<1?FG>-<>>.<...</<C.<..<:;@-:000:CE-;.9;9;BC0;0;A.CA@??-9-;99B@@@---;A?9-;-9//;9A@@--:///;BF--99------;---9;:E:A
@M03896:38:000000000-B4D98:1:2113:18053:3263 2:N:0:181
CCTGTTTGCTCCCCACGCTTTCGCACCTGAGCGTCAGTCTTCGTCCAGGGGGCCGCCTTCGCCACCGGTATTCCTCCAGATCTCTACGCATTTCACCGCTACACCTGGAATTCTACCCCCCTCTACGAGACTCAAGCTTGCCAGTATCAGATGCAGTTCCCAGGTTGAGCCCGGGGATTTCACATCTGACTTAACAAACCGCCTGCGTGCGCTTTACGCCCAGTAATTCCGATTAACGCTTGCACCCTCC
+
BBBBBFFFFFFFGGGGFEEFFGEEGGGHHHHGGEGGGHHHHHGHGGGHHGEEEEEFGGGHFEGGGHEEEFGHHHHHHHHHHHHHHHHGGFGGHHHHHGFGGFGHHHHFGHHHHHHGHHHGGGGHHHGDGGGHGHHHGHFBGHFH:CHHHFCHHGFHGGGHHH0:::/BFFGGDGA-DFFFGGGGFFF9BFFFFFFFFFFE=@DFFFDA?ADB;AF9F?ADFF.;/BFFFF/AA9DFFFF.A.:BBFFFEF
@M03896:38:000000000-B4D98:1:2113:18069:3272 2:N:0:181
CCTGTTTGCTCCCCACGCTTTCGCACCTGAGCGTCAGTCTTCGTCCAGGGGGCCGCCTTCGCCACCGGTATTCCTCCAGATCTCTACGCATTTCACCGCTACACCTGGAATTCTACCCCCCTCTACGAGACTCAAGCTTGCCAGTATCAGATGCAGTTCCCAGGTTGAGCCCGGGGATTTCACATCTGACTTAACAAACCGCCTGCGTGCGCTTTACGCCCAGTAATTCCGATTAACGCTTGCACCCTCCG
+
BCCCBFFFFFFFGGGGEEAFFGEGGGGHFGHGGEFGGHHHHHHHGGGHGGGGEGEGGGGHFFGGGHEEEGGHHHHHGHHGHHHHHHHGGGGGHHHHHCBFGCFHHHEGFFHHHHHFHHHGGGGHHHFDDGFHFHGGGGGCGHH0CCCGCCCGFHHGGGGHHG0C:;CFFFFFD?BAADFGG0FFFFFBFFFFFFBFFFFFFFAFF?;;9A@BC.AFFFFFFF.9BBFFFFFA.:AFF.@.;AA/FFDEFF.
@M03896:38:000000000-B4D98:1:2113:18049:3281 2:N:0:181
CCTGTTTGCTCCCCACGCTTTCGCACCTGAGCGTCAGTCTTCGTCCAGGGGGCCGCCTTCGCCACCGGTATTCCTCCAGATCTCTACGCATTTCACCGCTACACCTGGAATTCTACCCCCCTCTACGAGACTCAAGCTTGCCAGTATCAGATGCAGTTCCCAGGTTGAGCCCGGGGATTTCACATCTGACTTACCAAACCGCCTGCGTGCGCTTTACGCCCAGTACTGCCACTTAACGCTTGCCCCCTCC
+
ABBBBFFCDFFFGGFGEEEFFGEEFGGHFGHGEGFGGDFDFHHHEFGF3E?EEEEEGEEG1EEEFHE/>EFHHHHHHGEGHGGHHBGGGGDGGGGHHA>><@FGHHEFBGHHGFFGHGHGG?EBFHFFAEEHHH/<=C0/CGE0:GHHFCGBFGHGCGGHFG0:;9;CFBCEC@-@-9/0CFFCFFF//;9B//BBB.AE-9@.AFBD.AAB@:.9F..;B?.///;/;//;/;/;/.-..../;ABCFF
@M03896:38:000000000-B4D98:1:2113:19148:6087 2:N:0:181
CCTGTTTGCTCCCCACGCTTTCGCACCTGAGCGTCAGTCTTCGTCCAGGGGGCCGCCTTCGCCACCGGTATTCCTCCAGATCTCTACGCATTTCACCGCTACACCTGGAATTCTACCCCCCTCTACGAGACTCAAGCTTGCCAGTATCAGATGCAGTTCCCAGGTTGAGCCCGGGGATTTCACATCTGACTTAACAAACCGCCTGCGTGCGCTTTACGCCCAGTAATTCCGATTAACGCTTGCACCCTCC
+
BBBABFFFFFFFGGGG2EEFGGEEEGGHFGHFEFGEGHHHHHHHGGGHB??GEE>EGGGH?EGGGHA>EGGHHHHHHFGGHHHHHHHGGEGGHHHHHBCGGCGHHHGFBGFGHH1FHHHGGGGHDG<<.<<DFG/0<GG/<G<0<0CGC;0CGHHBCGHHHHG.C9/;/;FE9?9B-;BFGGGGFFF9:BFFB/;B/:EF=FFFEF;DDD>B-AA/B.9>BD9/;/9FFF/.99.;B.9.;.9/;:DFFF
@M03896:38:000000000-B4D98:1:2113:19140:6103 2:N:0:181
CCTGTTTGCTCCCCACGCTTTCGCACCTGAGCGTCAGTCTTCGTCCAGGGGGCCGCCTTCGCCACCGGTATTCCTCCAGATCTCTACGCATTTCACCGCTACACCTGGAATTCTACCCCCCTCTACGAGACTCAAGCTTGCCAGTATCAGATGCAGTTCCCAGGTTGAGCCCGGGGCTTTCACATCTGACTTACCAAACCGCCTGCGTGCGCTTTACCCCCAGCAATTCCTATTACCCCTTGCACCCTCC
+
ABBBAFFBFFFFGGGG?EACFGAE2EGHBBFBAFEEAGFGHGGHGGFB310AAEEEGGDH?EFAEHE/EEGFFFHHG03BGGGHHFHFGEFGHHHHH/<@/<?GGH???FGHGHFFHHHGGGGHBG..>ACGB</<<C<<CG0CC:CGF00C0:GFGGCGHB0::B/;BBFE@?-B-9CFGGBFFFF/9BFB:/9//;EE?B@D.9>A.;9@;A9/;/;9@-:.;B;/9//:B/F/;/;.:.;/9FFFED
@M03896:38:000000000-B4D98:1:2113:17196:7941 2:N:0:181
CCTGTTTGCTCCCCACGCTTTCGCACCTGAGCGTCAGTCTTCGTCCAGGGGGCCGCCTTCGCCACCGGTATTCCTCCAGATCTCTACGCATTTCACCGCTACACCTGGAATTCTACCCCCCTCTACGAGACTCAAGCTTGCCAGTATCAGATGCAGTTCCCAGGTTGAGCCCGGGGATTTCACATCTGACTTAACAAACCGCCTGCGTGCGCTTTACGCCCAGTAATTCCGATTAACGCCTGCACCCTCC
+
BBBBBFFFFFFFGGGGEEEFFGEEGGGHGHHGFEEEEHHHHHHHGGEHFFGGEEEEGGGHGGGGGHEEEGGHHHHHHGHHHHGHHHHGGFGGHHHHHGFGDDHHHH2CGGHHHHHHHHGGGGGHHHGEDDCHFGGFGHF<GGFCGGGGHBGGHGFHGGGHHH0.::;;BFGEBGA:CDGGGFGGFFF::FFFBBBBBAFFFFFBFFFDFDCFBA.;B?DADF./B/F:FFF?9DDFF?D-;.;;BFFFFD
@M03896:38:000000000-B4D98:1:2113:19242:10029 2:N:0:181
CCTGTTCGATACCCGCGCTTTCGAGCTTCAGCGTCAGTTACGCTCCCGCCAGCTGCCTTCGCAATCGGGGTTCTTCGTCATATCTAAGCATTTCACCGCTACACGACGAGTTCCGCCGGCGTTGCGCGCACTCAAGTGGGGCAGTTCGCGCTGCAGTGCAGACGTTGGGCGCCTACATTTCACAACACGCTTACCTCACGGCCTACGCTCCCCTCACACCCAATAAATCCGGACAACGCCCGTACCTCCC
+
AA>AAFF?AFADGGGEEEEAFGCCFFGGH1BGEEEGEGHHHEEFEEFEECGCGFGHHHHHFF?EEHE//E>EGGHHHHGAGHHGHG1FB1B2BGHHGAEEC@BF//C/<@CFHH?CC<@CG-@-AACCC-ACB9/0;B0.;CA.9CFEGGG@?BEF9;FBFFA--;-9--@9@-?BF//B/FF/BB-;A>A-99BB9/A;A>;-/9A-A-AE-:--:/B9AA9-;BF/BFB;9-9---999---;AF/-9
@M03896:38:000000000-B4D98:1:2113:19231:10047 2:N:0:181
CCTGTTCGATACCCGCGCTTTCGAGCTTCAGCGTCAGTTACGCTCCCGCCAGCTGCCTTCGCAATCGGGGTTCTTCGTCATATCTAAGCATTTCACCGCTACACGACGAGTTCCGCCGGCGTTGCGCGCACTCAAGTGGGGCAGTTCGCGCTGCAGCGCAGACGCTGGGCGCCTACATTTCACAACACGCTTACCTCCCGGCCTACGCTCCCTTTAAACCCAATAAATCCTGCTAACGCCCGGCCCTTCC
+
ABBBAFFABFABGFEEAEEEGGFGHFEHHHFHGEAFEFHDG1EFEEEDFGCAFHFGHGGHEG?E>GF1/>E@GHHFHGFGHB4E4BBDGFEG4G4FGEFE/BFHDGC//<AFFDCDD@->C@DCEA@-AD@DF/;0;00;;DG.FFF?B@BABFFF/9-BF;9--;.-.A--;ADFFFBFFFFFFD.99@A.9BFBB.9.;BC./;9999DE./9/9/;:DEEFFF/BF//;/9//9.9@C----;99.F
@M03896:38:000000000-B4D98:1:2113:19249:10053 2:N:0:181
CCTGTTCGATACCCGCGCTTTCGAGCTTCAGCGTCAGTTACGCTCCCGCCAGCTGCCTTCGCAATCGGGGTTCTTCGTCATATCTAAGCATTTCACCGCTACACGACGAGTTCCGCCGGCGTTGCGCGCACTCAAGTGGGGCAGTTCGCGCTGCAGTGCAGACGTTGGGCGCCTACATTTCACAACACGCTTACCTCACGGCCTACGCTCCCTTTAAACCCAATAAATCCGGATAACGCCCGGACCTTCC
+
BBBBBFFBBFBBGGGGCEE2FGE2FEEFHHHHFGFDEGHHFA1FEEGBEEEEFHGGHFHHBEC>EG?A/E>EHEHHHFGHCGEHHGDGF3BF?GFHHEEEDGGHF/B<<<CFGG<AD/->><<?D@@AC?@DGGFC0BB.9C;CFFFEB?B=-AFB;9;/;BF99..;-;-9>DDFBBFBBBF/9A.;.;9..9BFF/99.;=9FFAB9;AA9/;//B99AE..;///BF.-..;/;;BBB---;B./;B
@M03896:38:000000000-B4D98:1:2113:21377:13598 2:N:0:181
CCTGTTTGCTCCCCACGCTTTCGCACCTGAGCGTCAGTCTTCGTCCAGGGGGCCGCCTTCGCCACCGGTATTCCTCCAGATCTCTACGCATTTCACCGCTACACCTGGAATTCTACCCCCCTCTACGAGACTCAAGCTTGCCAGTATCAGATGCAGTTCCCAGGTTGAGCCCGGGGATTTCACATCTGACTTAACAAACCGCCTGCGTGCGCTTTACGCCCAGTAATTCCGATTAACGCTTGCACCCTCC
+
ABBBAFFFFFFFGGGFEEEFGGEEGGGHGFHGFGEGGHHHHHHHGGEGHECGFEEEGGGHFEGGGHEEEFGHHHHHHHHHHHHHHHHGGFGGHHGHHGCGDCGHHHG0<CGGHHHHHHHGGGGHFGGD.<CHFGCDDGF<GG0:::;CG0:;GHHHGGHHHHF.;9;;9CFG?BDF-CFGGGGFFFF;BBFFF9;F:9EE@FFFFFFDDD;C>AEFFFDFFFFFBBBBFFF.A.DBFACA9A9;BFFEFD
@M03896:38:000000000-B4D98:1:2113:2186:14356 2:N:0:181
CCTGTTTGCTCCCCACGCTTTCGCACCTGAGCGTCAGTCTTCGTCCAGGGGGCCGCCTTCGCCACCGGTATTCCTCCAGATCTCTACGCATTTCACCGCTACACCTGGAATTCTACCCCCCTCTACGAGACTCAAGCTTGCCAGTATCAGATGCAGTTCCCAGGTTGAGCCCGGGGATTTCACATCTGACTTAACAAACCGCCTGCGTGCGCTTTACGCCCAGTAATTCCGATTAACCCTTGCACCCTCC
+
BBBBBFFFFFFFGGGGEEEEFGEEGGGHFGHGEGGCEHHHHHCGGGCHHGGGEEEEGFGH?EGGGHEEEGFFHGHHG2FFGHHHFHHEGFEGHGHHHFBC@@FGHFGC2FHHGHBGHHGGGGGHGHG.><CG<GC<DGG<CG0;:;CG0:::;G0:;GGHHFC.;0/;/CCEAB99?DFFGFG0/9B/9:FFB/9BBAEFFDAFFE-;AA@@-;:/FAAD@D.9BFBFFFB.9:./;/;.;.9/9BDEFF
@M03896:38:000000000-B4D98:1:2113:2176:14376 2:N:0:181
CCTGTTTGCTCCCCACGCTTTCGCACCTGAGCGTCAGTCTTCGTCCAGGGGGCCGCCTTCGCCACCGGTATTCCTCCAGATCTCTACGCATTTCACCGCTACACCTGGAATTCTACCCCCCTCTACGAGACTCAAGCTTGCCAGTATCAGATGCAGTTCCCAGGTTGAGCCCGGGGATTTCACATCTGACTTAACAAACCGCCTGCGTGCGCTTTACGCCCAGTACTTCCGATTAACGCTTGCACCCTCC
+
BBBABFFFFFFFGGGFEEGFGGEEEGGHGHFFEEE2EGGHHHHHEGGHHDEEEGEGGGGHBEGGGHE/>EFGGHFGH2FFGFGHGGHGE?EFHHFHGABB@<2FHFC02FGHF@?FGFGGGFGGBGFA..EGGF<<<<</<C0;:0:<00;0;GH0;;CHGF0;:9//9:CA-9---;;FFGGBFBB/9B/BFB9B99EF@BFDFFD9AD-9-999B.;;>..9///9B/A99..;;?@.9.:/;FDEEA
@M03896:38:000000000-B4D98:1:2113:20816:17844 2:N:0:181
CCTGTTCGATACCCGCGCTTTCGAGCTTCAGCGTCAGTTACGCTCCCGCCAGCTGCCTTCGCAATCGCGGCTCTTCGTCATATCTAAGCATTTCACCGCTACACGACGAGTTCCGCCGGCGTTGCGCGCCCTCAAGTCCGCCAGCTCGCGCTGCAGTGCAGACCTCGGGCCCCTACATTTCCCAACACGCTCACCCCACCGCCTACGCTCCCTTTAAACCCAATAAATCCGGACAACGCCCGCACCTACC
+
AAA>>FD3AFADGFAEAEE2FGEAGEGHHFBF?FEAEGHEHFE1AEF1AE0AFBGCFHFG1>?BEH11///>?GBGCGF/B4?B?444B?B?FFBGE?@DGC1B//B//<?FDGA/?---@<@-.-;;A-A-9.00;009-:-;.:9.-----;/;;/B///;.9/..;--;;..;/;/;://9BA.;.9..:/;.9.9..=BF.B.;.;.;.:/::/:9A...B//9BF.9.-;.9-9@B--;@B//99
@M03896:38:000000000-B4D98:1:2113:13019:18446 2:N:0:181
CCTGTTTGCTCCCCACGCTTTCGCACCTGAGCGTCAGTCTTCGTCCAGGGGGCCGCCTTCGCCACCGGTATTCCTCCAGATCTCTACGCATTTCACCGCTACACCTGGAATTCTACCCCCCTCTACGAGACTCAAGCTTGCCAGTATCAGATGCAGTTCCCAGGTTGAGCCCGGGGATTTCACATCTGACTTAACAAACCGCCTGCGTGCGCTTTACGCCCAGTACTTCCGCTTAACGCTTGCACCCTCC
+
CCCCCFFFFFFFGGGGFFEFFGEFGGGHHHHGFGGGGHHHHHHHGGDHHGGGGEFGGGGHGGGGGHGEEGGHHHHHHGHHHHHHHHHFGFGGHHHHHGDGGGGHHHHHHHHHHHHHHHHGGGGHGHGGC?CGHHGGGGFCGHDC:<GGGCCCFHHHHHHHHEG.:;/99FGFDG?FA?FFFGFGFFF/BFFFFFBF/AEFFFFFFFDADDBD@D.9B9ADFF.9;/:BFFB.;.AFF.;.:..;BFFEAD
@M03896:38:000000000-B4D98:1:2113:13011:18465 2:N:0:181
CCTGTTTGCTCCCCACGCTTTCGCACCTGAGCGTCAGTCTTCGTCCAGGGGGCCGCCTTCGCCACCGGTATTCCTCCAGATCTCTACGCATTTCACCGCTACACCTGGAATTCTACCCCCCTCTACGAGACTCAAGCTTGCCAGTATCAGATGCAGTTCCCAGGTTGAGCCCGGGGATTTCACATCTCACTTAACAAACCGCCTGCGTTCGCTTTCCGCCCAGTAATTCCGATTAACGCCTGCACCCTCC
+
ABAABFFFFFFFGGGGEEEFGGEF?GGHGGFFEFGGGHHHFHFGEEDGF?EEEEEFGGGH?EFGGHA@EFGHHHHGGFHEHHHHHFGFE?EFHHHHHFBD?@FHHHF??CFGFFGGHHHGGGGFFHGD.CCGHH/<DGH/CGGC0<CGFCBCFHGHGGGGHHF.;0/9BCGG:DADGDGGFFGGFFE/:BBFFBFFEFFF=D-A.;@;...@.:9/;..9BD.:///BFFE.::.BB.;-;.9.BBDEFF
@M03896:38:000000000-B4D98:1:2113:2345:18699 2:N:0:181
CCTGTTTGCTCCCCACGCTTTCGCACCTGAGCGTCAGTCTTCGTCCAGGGGGCCGCCTTCGCCACCGGTATTCCTCCAGATCTCTACGCATTTCACCGCTACACCTGGAATTCTACCCCCCTCTACGCGACTCAATCTTTCCCGCATCAGATGCAGTTCCCAGGTCGACCCCGGGGATTTCACATCTCACTTACCACACCGCCTTCGTGCGCTTTACGCACACGCATTCCGACTCACACTTGCCCCCTCC
+
AAAAAFF1BFFFGGGEAAA0AF0BEEGH00ABABFGEHGF2GBFEG/AB//AA>/>EEEH/ACEFF?>>ECGHFGHFB11BF2GG2B/E/?/DG2FF?BC/<?GF000?1<FGD1?FFGGCCC0<F>--<CC.:/0;0000<0.-:.:900;900;;0;F000.9/-9-;;E---9--9;B;99:9///;//9/;B/;A---9--999A-9-9--9/-9-;----999;//--9-/;/;/;///9-99BA
@M03896:38:000000000-B4D98:1:2113:2321:18700 2:N:0:181
CCTGTTTGCTCCCCACGCTTTCGCACCTGAGCGTCAGTCTTCGTCCAGGGGGCCGCCTTCGCCACCGGTATTCCTCCAGTTCTCTACGCATTTCCCCGCTACCCCTGGAATTCTACCCCCCTCTACGACCCTCAACCTTGCCACCATCCGATCCCGTTCCCAGCTTGAGCCCGGGGCTTTCCCATCTCACTTAACAAACCCCCTGCGTGCCCCTTACGCCCAGTCGTTCCGATAAACACTTGCCCCCCCC
+
BBBBBFB4DFFFGGGG2AACFGEGGGGHF32B2EEEEGFGCHCGEE?BGD00AE0EEGGH1FE?EHE/>EEGHEFHF0F4B?4BE4BFEAEEF22B?//</<0F<FFFB1GC111<FHHGC?.011...-</..0/:;00:/00..0:...:-./.;.;FF09.90;.9:;9-9---;.;B/:/9B9/;B9/:/;B/.A:.;@-.;B9..99.:./;.99;../;...AB...-.;9/99//;B/;99-9
@M03896:38:000000000-B4D98:1:2113:2340:18729 2:N:0:181
CCTGTTTGCTCCCCACGCTTTCGCACCTGAGCGTCAGTCTTCGTCCAGGGGGCCGCCTTCGCCACCGGTATTCCTCCAGATCTCTACGCATTTCACCGCTACACCTGGAATTCTACCCCCCTCTACGAGACTCAAGCTTGCCAGTCTCAGCTGCAGTTCCCAGGTTGAGCCCGGGGATTTCACATCTCACTTAACAAACCGCCTGCGTGCGCTTTACGCCCAGCAACTCCGATTAACGCTTGCACCCTCCG
+
ABBAAFFFFFDFGGGGEEEAFFEEFGFHHGGFEGGGEGFHFHHCEF1ACC0EA>>>EEGHEEEFGH1>EEFGGFHHFCFHHHHGHBHGGEGGHHFGF/BC@<?GGGF0?2?FFG1FFGHGCCFFFGG?..CGCG/0<G0/<C0::0;CC:/;/;:/;CGGFF0;B9;9/9FA?---;.BFBFFFFFF//BFF/:BF/;AE-DADFF-;DD-;9;AFFAD9@...;B.;BFD-.../;AD...;/9B;9;;.
@M03896:38:000000000-B4D98:1:2113:14779:19214 2:N:0:181
CGCGGCGGCTGTCACACAATTACCATAACGGTGTCGTGTAGATCTCGGGGGTCGCCGCGACATTAAAAAAAAAAAAAAAAAAGACTAAAGAACACAGAAGCAACACAAAAAAAGACAAAACAATACAGATGAGAAAATAAAAATAGATACAATCAGACAAAAACGTAACAAACAAACAACATCAACAAGATGAACAGCAGCATAGAGTAGCAGCTGTGCACATATGCAGAGAGAATGAACAACGGCTGTCG
+
CCCCCCCBCCC2FEGGGCFGGFHHHFGHHGGAHBFEFE1255@5D@1?0>>>/>//////<>/222?22B@GCG<@-<-;CD../000000.///..////9/........--../:/:....//////://///:///////./////////////////...-;...//..........//////./////////./././////////;//9///////////////./..////////.-----./.
@M03896:38:000000000-B4D98:1:2113:25931:21979 2:N:0:181
CCTGTTCGCTCCCCACACTTTCGCTCCTCAGCGTCAGGTAATGCCCAGAGAACCGCCTTCGCCACCGGTGTTCCTCCTGATATCTGCGCATTTCACCGCTACACCAGGAATTCCGTTCTCCCCTGCATACCTCTAGTCTGCCCGTATCGGAAGCAGGCACGGGGTTAAGCCCCGTGTTTTCACTCCCGACGCGACAAACCGCCTACGAGCCCTCTACGCCCAATAATTCCGGACACCCCCCGGACCCTAC
+
BBBBBFFABBBAGGGGGGGGGGAEFHGGHGHGEEEFA2DF5DDFFH3FAGFHGHEGGGGHGEFEGH?/>>FEHHHHHHHHHHHHHFHGEEEEHHHHHDEEEEFGGH0/FFHFHHHFHFGHFHGHGH2@2GHHHHGDGFF?GGH.<-FF>-<.CE/CGA<<.C-;:@.;0:CCEGA.CABBBBFB0FE..;-9-;@@9BFEFFFFFFFAFCCE9.;/B9-@F...////;B/9.9@...;-;---@DDB.9
@M03896:38:000000000-B4D98:1:2113:24079:26357 2:N:0:181
CCTGTTCGCTCCCCACACTTTCGCTCCTCAGCGTCAGGTACTGCCCAGAGAACCGCCTTCTCCACCGGTGTTCCTCCTGATATCTCCGCATTTCACCGCTACACCAGGAATTCCGTTCTCCCCTTCATACCTCTATTCTGCCCGTATCTGAAGCAGGCACGTGGTTAAGCCCCGTCTTTTCACTCCCCACGCCACAAACCCCCTACGCGCCCTTTACGCCCAATAACTCCGTACACCTCCCCGACCCTAC
+
>A>3>FFADBABGGGGGCC54FAEDHG3FGCBAEA2EABE5G5FGHHGEFFGFHEEGEEG3BFGHG1>>/?1FFBFFFF3GBDFF4B>EE>>BFGHH/>//<BFGH0/?BGHHH01BFFHFCD00@<22FGHHG<11@<1??F///>C1>=1<1C0<<.F<...<.000DFCD-....;CGCG0<::.;A-;..;...;C.9A?.:A--9-9-//9;9.-;...//9/;B...9;/;:FEF.--;-@/9;
@M03896:38:000000000-B4D98:1:2113:24095:26374 2:N:0:181
CCTGTTCGCTCCCCACACTTTCGCTCCTCAGCGTCAGGTAATGCCCAGAGAACCGCCTTCGCCACCGGTGTTCCTCCTGATATCTGCGCATTTCACCGCTACACCAGGAATTCCGTTCTCCCCTGCATACCTCTAGTCTGCCCGTATCGGAAGCAGGCACGGGGTTAAGCCCCGTGTTTTCACTCCCCACGCGACAAACCGCCTACGAGCCCTTTACGCCCACTCCTTCCGGACAACGCTCGGACCCTAC
+
ABBAAFFADBBBGGFGGCGEGGEEFHGHHHHHFGGGCFHHHHGGFGHHHEGHHHGGGGGHBEEEEHE@>>EFHGGHHHHGHHFHFFGEGEGGHHGHHEEGEEHHHH0?FCHHGHG?FGGHGHGH/?<GFGHHHFH1?FG1?GH.><GGC-.<<</C.<CH?<-:::.00;CCF?;9C9BFGFFCFFE.9C-C9-@--;EEAD=A.9..:@@EB;B//9ABBD.9/./FFF.-:9;.;9@.;--;;BDFBF
@M03896:38:000000000-B4D98:1:2113:19854:27685 2:N:0:181
CCTGTTTGATCCCCACGCTTTCGTGCCTCAGCGTCAATGTTCGTTTAGCCTGCTGCCTTCGCAATTGGTGTTCTATGTCATATCTAAGCATTTCACCGCTACATGACATATTCCGCAAACCTCAACGATATTCAAGATATATAGTATCAATGTCAGTTTCGGAGTTAAGCTCCAACATTTCACCACTGACTTACATACCCGCCTACGCACCCTTTAAACCCAGTGAATCCGCATCACGCTTGCACACTCC
+
AAAAAFFCDFFFGGGEAEAAFFBBBBGEFBFFAEAE2FGFFHEEGFEHHGHCGGAFGBHGABA1EBB3FFHGHHFGFGGGHDGGHFFGGFHHHHHHHEEGEEFFBFEDBGHHHGEEC/EGFBGHEFFFFGGHHGHFHGFHHGH22@FG2FDF2@>G@FFH?<//?<111DGFGGC1FG1>DBHFGHH<0CGGGGGFFGCC:A?DGFCGGGGG./0;;;;/CA./0000;C;.9;-9B.:..9.;9/:/;;
@M03896:38:000000000-B4D98:1:2113:19873:27690 2:N:0:181
CCTGTTTGATCCCCACGCTTTCGTGCCTCAGCGTCAATGTTCGTTTAGCCTGCTGCCTTCGCAATTGGTGTTCTATGTCATATCTAAGCATTTCACCGCTACATGACATATTCCGCAAACCTCAACGATATTCAAGATATATAGTATCAATGGCAGTTTCGGAGTTAAGCTCCAAGATTTCACCACTGACTTACATACCCGCCTACGCACCCTTTACACCCAGTGAATCCGGATAACGCTTGCACCCTCC
+
ABAABFFBFFFFGEBEEEEEFGEGGFHHFGFEEGGGEGDFFDEAEF2DGEEGHFGHHHGEBE1EEHFF@F?FGHHHHHHFHHHHDFFEGGHHHGHHHDEFGEFGGDGDGFHHGGHGFEFHGFCGEGDEA/BGDF33?G2@22FDGBGHDGFFFH2/?FFHDFD?E01>DFFHHHGB<FDHFFFG0CG00GFHBGHBH<CCECCFD/CDDGGG.B0B00;9AE./;CFBBB9?D9A/BDF??EAB/FD.AA
@M03896:38:000000000-B4D98:1:2113:19866:27709 2:N:0:181
CCTGTTTGATCCCCACGCTTTCGTGCCTCCGCGTCAATGTTCGTTTAGCCTGCTGCCTTCGCAATTGGTGTTCTATGTCATATCTAAGCATTTCACCGCTACATGACATATTCCGCAAACCTCAACGATATTCAAGATATCTAGTATCAATGGCAGTTTCGGAGTTAAGCTCCACGATTTCACCACTGACTTACATACCCGCCTACGCACCCTTTACACCCAGTGAATCCGGATACCGCTTGCACCCTCC
+
AAAAAFFF1DFFGG1EFEECFGEH0FFHH00A0EE/EGFGBFEA0A/DFCBEFCBFGHFG/A//E1B1@/>BFHHHGHHBG2GFDGFGGGHHHGHHF/EEEC1FG1BBGGHHHFBE/E@FC0CF1FA?//<@2F>D1<1F12@G2>@F1FF1FF0/FGFH?-<<C011>DGHGH/.-=.CG0=D<<C00:CG0CHHBG/C?:?../:-.-99.FB00;;/C..;09/BFF?>--;//-;---9:B/;--;
@M03896:38:000000000-B4D98:1:2114:23120:8427 2:N:0:181
CCTGTTTGCTCCCCACGCTTTCGCACCTGAGCGTCAGTCTTCGTCCAGGGGGCCGCCTTCGCCACCGGTATTCCTCCAGATCTCTACGCATTTCACCGCTACACCTGGAATTCTACCCCCCTCTACGAGACTCAAGCTTGCCAGTATCAGATGCAGTTCCCAGGTTGAGCCCGGGGATTTCACATCTGACTTAACAAACCGCCTGCGTGCGCTTTACGCCCAGTAATTCCGATTAAACCTTGCACCCTCCG
+
AAAAADFFFFFFGGGGEEEGAFDGFGGGEFHGGEDEFDGHFHHGEDAFHFGGEEGGFFGHGDDEGHDGEEGGHHHHGFFGHHHHHHHGEEE?GHEGH?BCC@?GCC2<FGHHGGHF<FCFGGG0FFF..<DHHCGDHGF/<CD:0;;;CG0C0:0C;CGHHH0.:0/9/CFEDF-?CFFFGFGGFFFB/;/BB/9FFFEE-;@.9.99AD-9-.9BB.A9>A.99///;FFD?A.9////9//99/..9A.
@M03896:38:000000000-B4D98:1:2114:23112:8445 2:N:0:181
CCTGTTTGCTCCCCACGCTTTCGCACCTGAGCGTCAGTCTTCGTCCAGGGGGCCGCCTTCGCCACCGGTATTCCTCCAGATCTCTACGCATTTCACCGCTACACCTGGAATTCTACCCCCCTCTACGAGACTCAAGCTTGCCAGTATCAGATGCAGTTCCCAGGTTGAGCCCGGGGATTTCACATCTGACTTAACAAACCGCCTGCGTGCGCTTTACGCCCAGTAATTCCGATTAACGCTTGCACCCTCC
+
BBBBBFFFFFFFGGGGEEEFFGEEGGGHFGHHFGEEFHGHHHHHGEEGHGGGGEEFGGGHHGGGGHEEEEGHHHFHGGHHHGHHHHHGGEFGHHHHHGCGCCGHHHHFHFGHHHHHHHHGGGGHHHGDADCGGHGDGHF/CGG0C0GHGHHHH:GCCGHHHH0.:9=;CFFGGDAG-AFGGFFFFFF/BFF9FFBB/AEFA=DFFFADFFAB@AA9F.DDFF.:B/:FFFF?D?DFFD=.;A9;BFF.ED
@M03896:38:000000000-B4D98:1:2114:11594:10284 2:N:0:181
CCTGTTTGATCCCCACGCTTTCGCACATCAGCGTCAGTTACAGACCAGAAAGTCGCCTTCGCCACTGGTGTTCCTCCATATCTCTGCGCATTTCACCGCTACACATGGAATTCCACTTTCCTCTTCTGCACTCAAGTTTTCCAGTTTCCAATGACCCTCCACGGTTGAGCCGTGGGCTTTCACATCAGACTTAAAAAACCGCCTACGCGCGCTTTACGCCCAATAATTCCGGATAACGCTTGCCACCTAC
+
BCCBCFFFFFFFGGGGGFEGGGEEEGGHHHGGGGGGGHHHHHHHHGHHHHHGHFEEGGGHFEGGGHGGFGHGHHHHHHFHHHHHHFGEGEFGHHHHHGEGGGHHHHHFEGGHHHHHHFHHHHHHHHHGHHHHFHFFDFFHHHGGFGHHHGFHCDFGGHHGBGDCFF@<FGGCA@@CFHHHHHHGFHF0GCGFF0CBFCEGAGGGGFEFAGFF=DEFFEFAFFE900BFFF/-9:.BFBB.9.:BBFA.0;
@M03896:38:000000000-B4D98:1:2114:11575:10286 2:N:0:181
CCTGTTTGATCCCCACGCTTTCGCACATCAGCGTCAGTTACAGACCAGAAAGTCGCCTTCGCCACTGGTGTTCCTCCATATCTCTGCGCATTTCACCGCTACACATGGAATTCCACTTTCCTCTTCTGCACTCAAGTTTTCCAGTTTCCAATGACCCTCCACGGTTGAGCCGTGGGCTTTCACATCAGACTTAAAAAACCGCCTACGCGCGCTTTACGCCCAATAATTCCGGATAACGCTTGCCACCTAC
+
CCCCCFFFFFFFGGGGFFEFGGGGGGGHH3GHGFEFGHHHFFFFGFHGHHHGHFEFGGEHHGGGGGFGFGHGHHGFHFGFGGDHHGGGGGGGHHHHHEEEEEGHHHFFGBGGHHHGHGHHHFHHBFHHHHGHGFHH@FHHHHHGFDHHHHHHFBGHHHHGGHCFFC-0>C0@AF-<EGHHHBDCHHH0:C:GCF00:DD.-9B?EFDF-?DF@DAFF.9@FD.:FB/9BFF=.A:FF.@..AAF//;ABB
@M03896:38:000000000-B4D98:1:2114:3861:12454 2:N:0:181
CCTGTTCGCTCCCCACACTTTCGCTCCTCAGCGTCAGGTAATGCCCAGAGAACCGCCTTCGCCACCGGTGTTCCTCCTGATATCTGCGCATTTCACCGCTACACCAGGAATTCCGTTCTCCCCTGCATACCTCTAGTCTGCCCGTATCGGAAGCAGGCACGGGGTTAAGCCCCGTGTTTTCACTCCCCACGCGACAAACCGCCTACGAGCCCTTTACGCCCAATCATTCCGGACAACGCTCCGACCCTACG
+
ABBAAFFABBBBGGGGFEFFGGEGGHGHHDFGGGEEAGHFDHHHHHBGEHGHHHEGGGGH?EFGGHE>>EEFHHHHHHHHHHHHHFHFGEEGHHHHHEEEFEGHHHHEGBGHHHH?FGGHHHGHGHHH@GGHHF1FGGB<FGH.<CGHD@AAD<CGGFEHDD-:-;.<CGHHGG.9AFFFGFFFFFF.;C?D?-;:-9AEFFFFAF.9::BFB//BF.ABFD.9/:/BFFB-:@B.A->.A.9-;:@;.F.
@M03896:38:000000000-B4D98:1:2114:3872:12471 2:N:0:181
CCTGTTCGCTCCCCACACTTTCGCTCCTCAGCGTCAGGTAATGCCCAGAGAACCGCCTTCGCCACCGGTGTTCCTCCTGATATCTGCGCATTTCACCGCTACACCAGGAATTCCGTTCTCCCCTGCATACCTCTAGTCTGCCCGTATCGGAAGCAGGCACGGGGTTAAGCCCCGTGTTTTCACTCCCGACGCGACAAACCGCCTACGAGCCCTTTACGCCCACTAATTCCGGACAACGCTCGGACCCTAC
+
ABBABFFABCBCGGGGGEFFGGEGGHGHHHCGEGGGGHHGHHGHHFHGHHHHHHEGGFGHGEGGGHEE>EEEHHHHHHHHHHHHHFGEGEGGHHHHHFEGGFHHHFG?FFHHHHFGFHGHGHGHGHGFGHHHHHH?FFF?FGG.->FG.><CD<CGGDAHAA-:;::0CCHHGGDDFAFFFFFFFGG..;-@-:;9;BEFDDFFFF...;@E/9BFFAACFF.:/90BFF/-.:-:A@D.A-9.-;DBFF
@M03896:38:000000000-B4D98:1:2114:13706:14156 2:N:0:181
CCTGTTTGATCCCCACGCTTTCGTGCCTCAGCGTCAATGTTCGTTTAGCCTGCTGCCTTCGCAATTGGTGTTCTATGTCATATCTAAGCATTTCACCGCTACATGACATATTCCGCAAACCTCAACGATATTCAAGATATATAGTATCAATGGCAGTTTCGGAGTTAAGCTCCAAGATTTCACCACTGACTTACATACCCGCCTACGCACCCTTTAAACCCAGCGAATCCGGATAACGCTTGCACCCTCC
+
ABBBAFFFFFFFGGGGGEEFGGGGGGHHHHHHGGEFEFFHHHGGHGEFHFHGHHGHHHHHGE1BBEB@BFGEGHHHFHHGGFHHHGHHGGHHFFHHHGEGGFF@FGGFGFHHHF?EEEEHFGHHHH?FFFFFGHFF?FGFFBG22FGHGFFFC<G??FDGGFGCAF1F1FGCGFE<GH1GF0DDFGF0<CDHHHGH00::EDGF./.AADADAFBBFFFBDG..----9C.-;9A//.;.9.;BFBD..A
@M03896:38:000000000-B4D98:1:2114:13718:14172 2:N:0:181
CCTGTTTGATCCCCACGCTTTCGTGCCTCAGCGTCAATGTTCGTTTAGCCTGCTGCCTTCGCAATTGGTGTTCTATGTCATATCTAAGCATTTCACCGCTACATGACATATTCCGCAAACCTCAACGATATTCAAGATATATAGTATCAATGGCAGTTTCGGAGTTAAGCTCCAAGATTTCACCACTGACTTACATACCCGCCTACGCACCCTTTAAACCCAGTGAATCCGGATAACGCTTGCACCCTCC
+
ABBBBFFFFFFFGGGGFEEFFGEHFFHHHHHHGGGGGHHHHHGGHGHGHHHHHHGHHHHHCEDFEHGBFGHGHHHHFHHHHGHHHHHHHGHHHHHHHEEGGEGFGFHHHGGHHHCFEEGHGHHHEGCCHCDHGHGBDGGHHFHHHHHHHHG2C@@CFGFHGGGCDFDFDGFGHFB>GGHFHFHHHEF<DGHHHHHFFHFGFCG?EFDDGGAEEEFFFGFFDG?9009FFFD-.9;/B?D?AEABBFFFFF
@M03896:38:000000000-B4D98:1:2114:13700:14180 2:N:0:181
CCTGTTTGATCCCCACGCTTTCGTGCCTCAGCGTCAATGTTCGTTTAGCCTGCTGCCTTCGCAATTGGTGTTCTCTGTCATATCTCAGCATTTCCCCGCTACATGACATATTCCGCAAACCTCAACGATATTCAAGCTATATAGTATCAATGGCAGTTTCGGAGTTCAGCTCCAAGATTTCACCACTGACTTACATACCCGCCTACTCACCCTTTCAACCCATTGAATCCGGATAACGCTCTCCCCCTCC
+
AA1A1BFFFFFFGGGGECA0AF0A0BG1FC1G0EAEGB2BDG//BF/FEHG0BGAFFFFHHE?/BF1B1///DF2F1B22@FEH22BBG1B2DG2BG>>>>EG12B>EF1BDB>B/E/<<?0B11<?/FFGHGF221FGF22FF22@DGDG11<0<0?1F/</-<F1>1<11<FF>CD0<0D0D0<<0<CFHBG000;/::A@E.C0:9C99.990B0=9../00009;;.-..99:-9---;/;---99
@M03896:38:000000000-B4D98:1:2114:17969:16541 2:N:0:181
GTGAATCACTTACCGCGGCGGCTGGCACACAATTACCATAACGGTGTCGTGTAGATCTCGGGGGGCGCCGCATTATTAAAAAAAAAAAAAACAAAAAAAAGAAAAGAATTGCGAATGAATAATAAAAAAAATAAAAAAAACAAAAAAGGCAAAGAAAAATGGAAGAAGAGAGAGAAATGATAAGCGAAAGGGAGAAGTAAGCAGGTGACACAAAAGGGAAGACATCGTAAGAGAGAATACACAAAGTATAA
+
AABAAFFDCFFDGGGGGEGFGGGGGGHHGHE1GHCGFFGFBB?@BGEGFGABF333@4BBF/>E--;-----:.9CF0;;9BB;B;A;9--.9....-9-..././..////.---//://///////-9-.//9//-9-:..:..-.....;//./...//;//.///.9....//////////-.--.......//////:/../////..../......////.....//...///:///..///://
@M03896:38:000000000-B4D98:1:2114:7268:19907 2:N:0:181
CCTGTTTGCTCCCCACGCTTTCGCACCTGAGCGTCAGTCTTCGTCCAGGGGGCCGCCTTCGCCACCGGTATTCCTCCAGATCTCTACGCATTTCACCGCTACACCTGGAATTCTACCCCCCTCTACGAGACTCAAGCTTCCCAGTATCACATGCAGTTCCCAGGTTGACCCCGGCGATTTCACATCTGACTTAACAAACCGCCTCCGTGCGCTTTACGCCCAGTAATTCCGCTTAACGCTCGCACCCTCC
+
AAAAAFF11DDFGGGG1EAFFGAEEGGF0B0FAEAEBGG12D/BEEE1FACEEE>EEEEH>EFGGHA>/EFHHGFHHGGFHGDHHGGFEEEFHHFGHABBCB?GH?00?FGCGDDGFFHGGGGCGH..<<EGGFC0DBF0<C<0;:;C00:;0:00::CFF00./0/;0;CA----99CABFFF/BF//;BFFB9B/-;E9@@F-;;--;-;-9-/9--;@--9///9FF/----/;9@----99@BEFF
@M03896:38:000000000-B4D98:1:2114:7254:19919 2:N:0:181
CCCGTTTGCTCCCCACGCTTTCGCACCTGCGCGTCAGTCTTCGTCCCTGGCGCCGCCTTCGCCACCGCTATTCCTCCAGATCTCTACGCATTTCACCGCTACCCCTGGAATTCTACCCCCCTCCACGAGACTCAAGCTCGCCAGCATCAGATGCCGTTCCCAGGTCGAGCCCCGGCATTTCCCATCTCACTTAACACACACCCTGCGTGCGCTTTACGCCCCGTCATTCCTACTAACGCATGCCCCCTCC
+
>A1>1BC1B3@CF11EAAA0ABEA?EEFF00A/AE/EHBD2DF0B//1A/0A/EE@EEAE//>>EF//>E/B>B2E0011B<>BBFGEEE/EGFGGF/<BCC0<?FA/01??FFGFFHH@@<A.0<<--.<000/0</0.;@;:.:;<:000;00;:.CFBB0.99--9.-..----;/;;9/9;;;::;9///;B/EA--;AE-A@-A-9@-;A/;-9-@------/;:///;B//-9---9/9;@-9?
@M03896:38:000000000-B4D98:1:2114:18482:22185 2:N:0:181
CCTGTTTGCTCCCCACGCTTTCGCACCTGAGCGTCAGTCTTCGTCCAGGGGGCCGCCTTCGCCACCGGTATTCCTCCAGATCTCTACGCATTTCACCGCTACACCTGGAATTCTACCCCCCTCTACGAGACTCAAGCTTGCCAGTATCAGATGCAGTTCCCAGGTTGAGCCCGGGGATTTCACATCTGACTTAACAAACCGCCTGCGTGCGCTTTACGCCCAGTAATTCCGATTAACGCTTGCACCCTCC
+
BBBBBFFFFFFFGGGGEEEFFGGFGGGGHGHHEGGGGHHHGHHHGGDHHGAEFEEFGEGHHFFGGHE/>EFHHHHHGHH3GGFHHHHGGEEGHHHHHGBG@BDGHHFG22FHGHHHGHHGGGGHGHF.AAEHFGF<DGF/<G=:;0CC0CCGFFGG:CHHHG0;:C/:9BBEGF?-;A;FFFGFFFF/:B;BB:B;/.AEDFFFFF-.9.-;-;AFF.AFFA.BF//:BB/A..A/;A=..../;FDFFD
@M03896:38:000000000-B4D98:1:2114:18469:22202 2:N:0:181
CCTGTTTGCTCCCCACGCTTTCGCACCTGAGCGTCAGTCTTCGTCCAGGGGGCCGCCTTCGCCACCGGTATTCCTCCAGATCTCTACGCATTTCACCGCTACACCTGGAATTCTACCCCCCTCTACGAGACTCAAGCTTGCCAGTATCAGATGCAGTTCCCAGGTTGAGCCCGGGGATTTCACATCTGACTTAACAAACCGCCTGCGTGCGCTTTACGCCCAGTAATTCCGATTAACGCTTGCACCCTCC
+
BBBBBFFFFFFFGGGGGEEGGGGEGGGGGHHHGGGGGHGHGHGHGGEHHGGGEE>EGFGHHGGGGHECEGFHHHHHHGHGHGHHHHHGGEEGHHFHHDCGFCFHHGHC?<FCHHHGHHHGGGDHHGG.DDEHHFHBGHH<CGG0:CHGCBCCG:CGCCGHHCC.:;;:CFCEGF?A-:CBFGFBFFF9BFBF:;;;/.AA@DFAFFFADFFA-AE/BEF=BD./:FBFFFFFD9A/;AB.;EE/:BDAFD
@M03896:38:000000000-B4D98:1:2114:17809:22249 2:N:0:181
CCTGTTCGCTCCCCACACTTTCGCTCCTCAGCGTCAGGTAATGCCCAGAGAACCGCCTTCGCCACCGGTGTTCCTCCTGATATCTGCGCATTTCACCGCTACACCAGGAATTCCGTTCTCCCCTGCATACCTCTAGTCTGCCCGCATCGGAAGCAGGCACGGGGTTAAGCCCCGTTCTTTCACTCCCGACGCACCAAACCGCCTACGAGCCCTTTACGCCCAATAATTCCGGACACCTCTCGCACCCTAC
+
AAB@3DFABABBGGGGEEGDEGEEFHGBGFGHGGDEEF5EBGBFF3GH1F2BGHEEGFGHGEEEEH1/>>?EHGFFH?33FD4FGGFGE>EFFGFHHE<><EBGG/FCCCGGHG0B1@FF<FDH/C0G2??FGFF1@FD1?FF.->>>AEC.A<<CCD.G.----;;:0:/.:-../.9CB090;:9..;----9:..9;>;@..9...99A.99//.A-;;.9B//9/9/-.9-../A//..---;A9F
@M03896:38:000000000-B4D98:1:2114:17791:22257 2:N:0:181
CCTGTTCGCTCCCCACACTTTCGCTCCTCAGCGTCAGGTAATGCCCAGAGAACCGCCTTCGCCACCGGTGTTCCTCCTGATATCTGCGCATTTCACCGCTACACCAGGAATTCCGTTCTCCCCTGCATACCTCTAGTCTGCCCGTATCGGAAGCAGGCACGGGGTTAAGCCCCGTGTTTTCACTCCCGACGCGACAAACCGCCTACGAGCCCTTTACGCCCAATAATTCCGGACAACGCCCGGACCCTCC
+
BBBBBFFBBBBBGGGGEEGGGGGGGHGHHHHHGGGGGHHGGGGHHGFHHHHFHHFGGGGHHGGGGHEEEEGFGHHHHHHHHHHHHGHGGEGGHHHHHGGGGEFHHGHAGGHHHHHFGHGHGHGHGGFH2GGHHHGDGHGDGHH.D?GGADACECGHFFHHDF-C--;0;FHF.?.9AFGGGFGGGGE..=-=-;;:=BEFFFFF.BA.D=DF.:/;BA?DFFFFBF9FFFF-.:@.;-@-;---;@DF.A
@M03896:38:000000000-B4D98:1:2114:11389:22302 2:N:0:181
CCTGTTCGATACCCGCGCTTTCGAGCTTCAGCGTCAGTTACGCTCCCGCCAGCTGCCTTCGCAATCGGGGTTCTTCGTCATATCTAAGCATTTCACCGCTACACGACGAGTTCCGCCGGCGTTGCGCGCACTCAAGTGGGGCAGTTCGCGCTGCAGTGCAGACGTTGGGCGCCTACATTTCACAACACGCTTACCTCACGGCCTACGCTCCCTTTAAACCCAATAAATCCGGATAACGCCCCGACCTTCC
+
BBBBBFFBBFBBGGGGGEEEGGECFEGHHHHHGGEFFHHHFFGGGGGEGGGEFHGHHHHHHF1?EGFDFGGEHHHHHGGFGFGHHHFHHHGHFFDHHFGGGGFHD@C>>>EFHFCEGACDFGGGF@G?@@AFFFFB;FFEGEG?FGGGGGGCDABF;BBFFFFD;E..9ADFFFDFBFFFFEFFFF.A;B.ADFFBF9A.DDFFFF?FFFFFF9;/9/BFFF..//BBFFDC..A9BDDFF--;;@./:B
@M03896:38:000000000-B4D98:1:2114:23139:24579 2:N:0:181
CGCGGCTGCTGGCACACAATTACCATAACGGTGTCGTGCAATAATCGGGGGTCGCAGAAGAACTAAAAAAACAAAAAAAAAACATCAAAGTAAAGAGATACATAAGTAATCATGAAAAAAACACATCCCAGAACCAACAATAAAAATAACACAGTGACAACGTCGATAACTACGACTAATCGATATCAAACCACGTCGCCAGTGGAGTTCTAAACACTATTGATACAGTAACACACAGATCAAGACACTAA
+
A>>A3>@D2CFCEFGFG22B5BFBG5FG3BEAF2B2A22255535511000/1/>/1/3333133BBF3EE///?0/<///<?/1111111<1@11001111=111111111111100<-<....:0/.00.//......009000.0000/..0000009-..--.../9/9....-///....-/////9.....--..-/;/9.///;/////.9////9////99/////..../////9/././//
