# Supplementary material for: Formalin-Fixed Paraffin-Embedded (FFPE) samples are not a beneficial replacement for frozen tissues in fetal membrane microbiota research
Source: PLoS One. 2022 Mar 17;17(3):e0265441. doi: 10.1371/journal.pone.0265441 (PMC8929612; doi:10.1371/journal.pone.0265441)
Supplement: S2 File — (ZIP) [file pone.0265441.s007.zip › Negatives/N-N-22-N-1-FF_S270_L001_R1_001.fastq.fastq]

@M03896:38:000000000-B4D98:1:1101:14873:2081 1:N:0:270
TACGGAGGGTGCGAGCGTTAATCGGAATAACTGGGCGTAAAGGGCACGCAGGCGGATGGATAAGTGAGATGTGAAAGCCCCGAGCTCAACTTGGGAATTGCATTTCAGACTGTTCATCTAGAGTTTTGTAGAGAGGGGTAGAATTCCACGTGTAGCGGTGAAATGCGTAGAGATGTGGAGGAATACCGGAGGCGAAGGCGGCCCCTTGGACAAGAACTGACGCTCATGTGCGAAAGCGTGGGGAGCAAACA
+
AAAAA?AD@>A>E?AA22EEAFGA2ABF3G35532AAAEEGHHGE1EEEEEEGGF>>>?FDFBFGF4BB?BBGFFHGHHHEG?EEFHFCFBFGGHHHEHHGGFGHHE@DG?2?FG1<DG??FFDGHHHHHGEG1C>.A<CEFGGHHGFF?ACC<0=::;;CGHGFF;CDC?F0CCCFGFGGFBCFFBDB-BAABAFFDA@AFFFFAFFFF/BF..:BFFFFDFFFFEFFFBA99BFFDFFCAFFADFFFF?
@M03896:38:000000000-B4D98:1:1101:18686:2086 1:N:0:270
TACGTAGGGAGCAAGCGTTATCCGGAATGATTGGGCGTAAAGGGTGCGTAGGTGGCACGATAAGTCTGGAGTAAAAGGGAGCGGCTCAACCGCTGTTGGCTCTGGAAACTGTCGAGCTAGAGAGCAGGAGAGGGCGATGGAATTCCATGTGTAGCGGTAAAATGCGTAGATATATGGCGGAACACCGGTGGCGAAGGCGGTCGCCTGGCCTGCAACTGACACTGAAGCACGAAAGCGTGGGGAGCAAATAG
+
A3AAAFF@@4A>ABBA22EAGGGEE2EFCFEGBBABAAEEFFHGHAEEFF?EDBFB2BB?EFAGGHFFC5FGGFEHFBAAEDEEEEGFBCG>EE?/3B?FGGHGEDGFG?BFGGA<A?GGCF2?FFGFFFEAEG.A-@A./0<GHFHFG0DD0==;A;;CGHHG:A;:A?FGGGGGFCBA?A?CFDDB9@FAD;DCBADFFFAFFFE?FF;AABBFFFFFF/BBFFFFFFFDF?.BA;ABDA;@DEFF9FB
@M03896:38:000000000-B4D98:1:1101:20578:2394 1:N:0:270
TACGGAGGGTGCGAGCGTTAATCGGAATAACTGGGCGTAAAGGGCACGCAGGCGGATGGATAAGTGAGATGTGAAAGCCCCGAGCTCAACTTGGGAATTGCATTTCAGACTGTTCATCTAGAGTTTTGTAGAGAGGGGTAGAATTCCACGTGTAGCGGTGAAATGCGTAGAGATGTGGAGGAATACCGGAGGCGAAGGCGGCCCCTTGGACAAGAACTGACGCTCATGTGCGAAAGCGTGGGGAGCAAACA
+
ABBBBBBBCAAAE?EAA2AEFGHFEEFGHBA55BAAAAEEHHHGGCEEGFFEGGGFE>FHFHGHFG4FEGGGHGGHHHGHGGGGGGHGHGHHHHHAGFHGHGHHGHBFFGF2FGH1?GG?FFFFHHHGHHHHHBC<>CDCEGHHHHGEH?.CC<==:;=AEHHHFGC;AB?FFFGFFGGGGGGGGGGFDCGFDFFFFDEDFFFFFFFFFFBFFF/FFFFBFFFDDFFFFFFFF;=DFFFFFCAFFDEFFFA
@M03896:38:000000000-B4D98:1:1101:21634:2811 1:N:0:270
TACGTAGGTGGCAAGCGTTATCCGGATTTACTGGGCGTAAAGGGAGCGTAGGCGGATGATTAAGTGGGATGTGAAATACCCGGGCTCAACTTGGGTGCTGCATTCCAAACTGGTTATCTAGAGTGCAGGAGAGGAGAGTGGAATTCCTAGTGTAGCGGTGAAATGCGTAGAGATTAGGAAGAACACCAGTGGCGAAGGCGACTCTCTGGACTGTAACTGACGCTGAGGCTCGAAAGCGTGGGGAGCAAACA
+
BCCCCFFAFFABBGEC22E2GGGEEEGGHF5BBBAAEAEFGHFFHGGGEGGDHGGFEEGHHHHHGHEE?FFGHGF4BFFHHGGGECHEFCHHHGE?E/?BGHHHHHEGGHB3FBG2DGG2FDFGHHGHHGGHA/FEEFFFFGGHHFHF1FDB==<><<<<CFDGBFD:EGGFFCGBGFFFCFFHFG9.C;BFEGG?@AE?AFFBFFFFFF9BA/9BB/BBFDFFFFFEEF9=@FDDBD.:@DA.DDFF/:.
@M03896:38:000000000-B4D98:1:1101:21652:2822 1:N:0:270
TACGTAGGTGGCAAGCGTTATCCGGATTTACTGGGCGTAAAGGGAGCGTAGGCGGATGATTAAGTGGGATGTGAAATACCCGGGCTCAACTTGGGTGCTGCATTCCAAACTGGTTATCTAGAGTGCAGGAGAGGAGAGTGGAATTCCTAGTGTAGCGGTGAAATGCGTAGAGATTAGGAAGAACACCAGTGGCGAAGGCGACTCTCTGGACTGTAACTGACGCTGAGGCTCGAAAGCGTGGGGAGCAAACA
+
CCCCBFFBFFAB4FCC22EEGGHEEEGGHFBB5BBAAAEEFHGGGGGGGGGEHGGGEEFHHHHGHHEH?FFFGGHGHFHHHGGGEEHFFFGHHHG/E/EFHHHHHHEFFHB3GFHBFFGFFFFDGHHHGGGGEEAGEGFF>GEHHHHHHGDD>>=><==@CGHHDGA=EGEHHGHBHBGGFHHHGGGFFFFGCBDCAFFCCDFFFFFF0B.F?BFFFFF0BDFFDFFEFFFFA/.AFFFFFFFFFAABFF?
@M03896:38:000000000-B4D98:1:1101:20677:4056 1:N:0:270
TACGGAGGGTGCAAGCGTTAATCGGAATTACTGGGCGTAAAGCGCACGCAGGCGGTTTGTTAAGTCAGATGTGAAATCCCCGGGCTCAACCTGGGAACTGCATCTGATACTGGCAAGCTTGAGTCTCGTAGAGGGGGGTAGAATTCCAGGTGTAGCGGTGAAATGCGTAGAGATCTGGAGGAATACCGGTGGCGAAGGCGGCCCCCTGGACGAAGACTGACGCTCAGGTGCGAAAGCGTGGGGAGCAAACA
+
AAAAAABBBA?>BGFE22A22GHFEEFGHG555ABAAAEEGHHGG?EAFFGEGGEEEGGHHHBGEHDGDHHHHB44GGGFGGGGGGHGFFHGHHA0FEHGHHHGHHHHGHFFFGHBFGHFFGFGGHHFFFGFGHDC?-BDEFFFFFFFFB/BB;;;=9;;9;FF/BA;9>EFFFFFFB9FFAFFFFFFBBDFFFFF=DE@;;DC9@DEFFFA-@9AFFFBFF.;DDFFBFFCD;DABDDDFFFE=AABFF9
@M03896:38:000000000-B4D98:1:1101:20684:4087 1:N:0:270
TACGGAGGGTGCAAGCGTTAATCGGAATTACTGGGCGTAAAGCGCACGCAGGCGGTTTGTTAAGTCAGATGTGAAATCCCCGGGCTCAACCTGGGAACTGCATCTGATACTGGCAAGCTTGAGTCTCGTAGAGGGGGGTAGAATTCCAGGTGTAGCGGTGAAATGCGTAGAGATCTGGAGGAATACCGGTGGCGAAGGCGGCCCCCTGGACGAAGACTGACGCTCAGGTGCGAAAGCGTGGGGAGCAAACA
+
ABABAABBBAA>CGGE22EEFGHBBEFGHGB553ABAAAEGGHGG?EEFCA?EEGCFGGHHHHHHH4BGHHGHHHHHHHHGGGGEEGGHHHHHGGCCFCBFHHHHHHHHHGHHHHHGGGFFGBGHHHF?CEFHHGGFFFDEFFFFFFFFFFFF;;;;:;;AFFFFF:;:CEFFFFFFFFFFFFFEFFDCBFBA;@D;DE@CBFFFFFEFFFFFADFFFFFFFD?DDFFFFFBF--:FDFFFFA.;;AFBFA
@M03896:38:000000000-B4D98:1:1101:22936:4370 1:N:0:270
TACGGAGGGTGCGAGCGTTAATCGGAATAACTGGGCGTAAAGGGCACGCAGGCGGATGGATAAGTGAGATGTGAAAGCCCCGAGCTCAACTTGGGAATTGCATTTCAGACTGTTCATCTAGAGTTTTGTAGAGAGGGGTAGAATTCCACGTGTAGCGGTGAAATGCGTAGAGATGTGGAGGAATACCGGAGGCGAAGGCGGCCCCTTGGACAAGAACTGACGCTCATGTGCGAAAGCGTGGGGAGCAAACA
+
AAABABA?DAAAGGFE?2EEAGHFEGGGG53B5AAAEAE?FGFGG1EEECEFGFFCEEFFGGHHFHBFFFBFGFHFGFGFEEEEGCHEFFHHHHHFBFFFHHGHHHBF?GG2FGHBFGF?FDF?FGHHCGF1=1C?.<AACFBHFHHBG<.<<<==;::::GGH0CE;CDGFBFFCFFFEDFBFGGGFFAGFFFFDFFFFFF;CFF?FFFBFFF.BBBF;FDF?DDEFFFFFACCFFFFDFFFFCF?9;A.
@M03896:38:000000000-B4D98:1:1101:22942:4394 1:N:0:270
TACGGAGGGTGCGAGCGTTAATCGGAATAACTGGGCGTAAAGGGCACGCAGGCGGATGGATAAGTGAGATGTGAAAGCCCCGAGCTCAACTTGGGAATTGCATTTCAGACTGTTCATCTAGAGTTTTGTAGAGAGGGGTAGAATTCCACGTGTAGCGGTGAAATGCGTAGAGATGTGGAGGAATACCGGAGGCGAAGGCGGCCCCTTGGACAAGAACTGACGCTCATGTGCGAAAGCGTGGGGAGCAAACA
+
>AAAAAAA22A>AAEAA2EEFGHBAEGGFG35532BAAEEAFGGF1EAFEEEG@>E>>1?GHFHFFBEBB?BBFD?GGHHGGGGGFHGHHFHGCH?FHGHGFGFFGB@?F?1?FG1@GGF?F<<?FGHHGHGGEE?.-<CCHFHHHFFH?.<<<==-=::CGHH0C:;EBEFFFFBBBB.CDGGGFFD?@GBABBB;AEBBBBB?F9FFF9FF..BBFFFFFFFFFFBF/9ADBBFFD.A@?BABAAFBF9
@M03896:38:000000000-B4D98:1:1101:14853:4677 1:N:0:270
TACGGAGGGTGCAAGCGTTAATCGGAATTACTGGGCGTAAAGCGCACGCAGGCGGTTTGTTAAGTCAGATGTGAAATCCCCGGGCTCAACCTGGGAACTGCATCTGATACTGGCAAGCTTGAGTCTCGTAGAGGTGGGTAGAATTCCCGGTGTAGCGGGGAAATGCGTAGAGATCTGGAGGAAAACCGGTGGCGAAGGCGGCCCCCGGGACGAAAACTGACTCGCAGGTGCGAAAGCGGGGGGAGCAACCA
+
AABBAAADDA>>454A2A2A26FAEEDFHEDB5B2BAAEEGFGFE0EEFC?0EEEE/EEBGGHHFH4BDEFBEFGFFFHHEEGCEEGGFGH2BB??CAB2FH?FFF2F?F?BFHFBFF<?0??FF?FF<CC>GB1..-<=CGDBGGG0<@<@.::C-;-9;AAFBFC9:?.9/9B/B//..99/.;A9;--.;9;--9.-@A=>A@-;9-----.-;;B9//;.-;A-;;B-:99?/;--999-@A./.;.
@M03896:38:000000000-B4D98:1:1101:22974:4814 1:N:0:270
TACGGAGGATCCAAGCGTTATCCGGATTTATTGGGTTTAAAGGGTGCGTAGGCGGTTTGATAAGTTAGAGGTGAAATACCGGTGCTTAACACCGGAACTGCCTCTAATACTGTTGAACTAGAGAGTAGTTGCGGTAGGCGGAATGTATGGTGTAGCGGTGAAATGCTTAGAGATCATACAGAACACCGATTGCGAAGGCAGCTTACCAAACTATATCTGACGTTGAGGCACGAAAGCGTGGGGAGCAAACA
+
BCBBCCCCCFFFCCGF22EEEGHEFEGGHFEF5BB2FEHHHHGGHFEGGGGGHGGEGGGHHHHHHHFBBBBBBFGFHGHHGGGGFHHHGHHHG@<EEFGFHHHHHHFHHHF3FGHFHFGFFGCGGGGGHHHHCGDGGGGFACGEFGHHHGBGG<==<::;CGFHBCGGHHHHGGFFGFGGGGFGGGG?ABFGFDFAFDEFFFFFFFFFFFEFFFFFFFFFFBEEFFFFFFFDFFFFFFFFFFFEFFFFFF?
@M03896:38:000000000-B4D98:1:1101:9443:4816 1:N:0:270
TACGTAGGTGGCAAGCGTTATCCGGATTTACTGGGCGTAAAGGGAGCGTAGGCGGATGATTAAGTGGGATGTGAAATACCCGGGCTCAACTTGGGTGCTGCACTCCAAACTGGTTATCTAGAGTGCAGGAGAGGAGAGTGGAATTCCTAGTGTAGCGGTGAAATGCGTAGAGATTAGGAAGAACACCAGTGGCGAAGGCGACTCTCTGGACTGTAACTGACGCTGAGGCTCGAAAGCGTGGGGAGCAAACA
+
BCCCCFFBFFABCGCE22AEEGGEEEGGHEDBBB2AAAEEGHGGFEGGEEFGHGGEEEGHHHHHGHFH1BFFGFGFFGGHGGGGEFFFFFFGHHHEE/3BGHFFHH2FFHFBB@G@FFDFFFC@GHHHAFGHGGFDFGFFFGHHHHHGHHBDF<>>-=<<EGHHFGC;CCFHFFHHHHHFEGFGGGDEFFFGECCCCDE?DA;DFFFFFFFFEFFFFEFFFDFDDF?AEF?@;FDFFFDF=AA.;AAFFFF
@M03896:38:000000000-B4D98:1:1101:22968:4833 1:N:0:270
TACGGAGGATCCAAGCGTTATCCGGATTTATTGGGTTTAAAGGGTGCGTAGGCGGTTTGATAAGTTAGAGGTGAAATACCGGTGCTTAACACCGGAACTGCCTCTAATACTGTTGAACTAGAGAGTAGTTGCGGTAGGCGGAATGTATGGTGTAGCGGTGAAATGCTTAGAGATCATACAGAACACCGATTGCGAAGGCAGCTTACCAAACTATATCTGACGTTGAGGCACGAAAGCGTGGGGAGCAAACA
+
3AAAAA>DAFFFGGFA22AAGGHBAEFGHGBF53A2BFFHHFGGHAEAFF??FAEEFGGHHHFHHHBBB3BBBFEGFHHHGGEFEFGHGGBGG?<>EEGFGHHHHHHHHHDBGHFFFCG<@@GFGHFDGHFFCAAC/??->>@EFGGHBG0<C<==<;;;CGHHF:;CGCF:GGGFFGGGGFGGGGGBADGECCBDDAAFFFFFFBFFFFEFFB/;BBBBF?AEAEF.AAFADFFAFAFDCBAED;AFFF.
@M03896:38:000000000-B4D98:1:1101:13741:5370 1:N:0:270
TACGTAGGTGGCGAGCGTTATCCGGATTTACTGGGCGTAAAGGGAGCGTAGGCGGATGATTAAGTGGGATGTGAAATACCCGGGCTCAACTTGGGTGCTGCATTCCAAATTGGTTATCTAGAGTGCAGGAGAGGAGAGTGGAATTCCTAGTGTAGCGGTGAAATGCGTAGAGATTAGGAAGAACACCAGTGGCGAAGGCGACTCTCTGGACTGTAACTGACGCTGAGGCTCGAAAGCGTGGGGAGCAAACA
+
ABBBAFF@FBACE?F2A2AECGGEEGGGHEBB53A2AAEEEHGGGFGGEEEEHGGGEEHHHGGHFFHG?BFFGHFHGFHHHGGGGGHEGFBFGHG??/?FGHHHGG2?F2D2FDF@>DFDGGC?GGHHGGGFFF0DEDBDCFGHHGHFHDBD=<==A<:;CCCGCGE.CFGHHGBFGGFFGGGGGGD?F9CFFGG?@AFBCFFFEBFFFFFB?:BFFFBFFDFFDFFFF?::-FAABDADFAC?DFEFFF.
@M03896:38:000000000-B4D98:1:1101:13760:5372 1:N:0:270
TACGTAGGTGGCGAGCGTTATCCGGATTTACTGGGCGTAAAGGGAGCGTAGGCGGATGATTAAGTGGGATGTGAAATACCCGGGCTCAACTTGGGTGCTGCATTCCAAATTGGTTATCTAGAGTGCAGGAGAGGAGAGTGGAATTCCTAGTGTAGCGGTGAAATGCGTAGAGATTAGGAAGAACACCAGTGGCGAAGGCGACTCTCTGGACTGTAACTGACGCTGAGGCTCGAAAGCGTGGGGAGCAAACA
+
ABBCAFFADF@CE?FA22EEEGHEFGGGHFBF5BBAAAEEHHGGHEGGEEGCHGGEEEHHHHHHHFHH?BFBGGHEBGHHGGGGGGGEFFBFHHHD?/2BGHGHGGBFFD?2?2?@DDGFFGGDGHHHGGGGDCC?FA1FFHGHHGGBGD0D====<<;;CGHHCGC;EFGGHF;FFFGBGGEGFFGEF;99CBFGGAECFCFFFFFEBFFF?:FFFEFFFDFFFFFEE?AB>BDDEDADAFFECFFFFF9
@M03896:38:000000000-B4D98:1:1101:22257:6078 1:N:0:270
TACGAAGGGGGCTAGCGTTGCTCGGAATCACTGGGCGTAAAGGGCGCGTAGGCGGCGTTTTAAGTCGGGGGTGAAAGCCTGTGGCTCAACCACAGAATGGCCTTCGATACTGGGACGCTTGAGTATGGTAGAGGTTGGTGGAACTGCGAGTGTAGAGGTGAAATTCGTAGATATTCGCAAGAACACCGGTGGCGAAGGCGGCCAACTGGACCATTACTGACGCTGAGGCGCGAAAGCGTGGGGAGCAAACA
+
ABBCABCCCBBAGGGF22EAECHEAEFGH5355BBAAAEFFHHGG?EEFGGGHGGEE>EGGHHHHH/>BDGGGGHHHHHHHHHGHHHFGFHEGAAF<GFCGHHHHHFHHG;0CCG::CEEEFBCCFFBCFGGGGBFFCDECEGFFFFA@;-A;;9;;;;AFFFFF09;FEFFFFFFFD?AAFFFFFFCD@FFFDFFFAECFFFFFAFBBFFFFFFFFFFBFFFFFD?AEFFFDDFFFFFFFFFFFDFFFFA
@M03896:38:000000000-B4D98:1:1101:22253:6097 1:N:0:270
TACGAAGGGGGCTAGCGTTGCTCGGAATCACTGGGCGTAAAGGGCGCGTAGGCGGCGTTTTAAGTCGGTGGTGAAAGCCTGTGGCTCAACCACAGAATGGCCTTCGATACTGGTACGCTTGAGTATGGTAGAGGTTGGTGGAACTGCGAGTGTAGAGGTGAAATTCGTAGATATTCGCAAGAACACCGGTGGCGAAGGCGGCCAACTGGACCATTACTGACGCTGAGGCGCGAAAGCGTGGGGAGCAAACA
+
>AA?1AA11>1>AGGB00AAEDGBABFFHBA110BBAA///B1EF/EEEEG/FEEE?>EEFHBGHH/B/?/CEBGFBGHHHHHG?FGF?CG?FCFFFB<FGGHHGCCHGC>1>1=0<C<C<<CDDHG;CC0G0CFC/;.C.:GFGFF;99-:;;00;9;;BFFGG9.=;.EFEFFF9A?A@-FFFFF;9;=-;-;@@-;-;@?@FAB;/FAFEFFFFFFFF-AFBBFEE@@;@--AF-AB?@@F@BEFFF-
@M03896:38:000000000-B4D98:1:1101:25842:6876 1:N:0:270
TACGTAGGTGGCGAGCGTTGTCCGGATTTACTGGGCGTAAAGGGAGCGTAGGCGGATTTTTAAGTGGGATGTGAAATACCCGGGCTCAACTTGGGTGCTGCATTCCAAACTGGGAATCTAGAGTGCAGGAGGGGAGAGTGGAATTCCTAGTGTAGCGGTGAAATGCGTAGAGATTAGGAAGAACACCAGTGGCGAAGGCGACTCTCTGGACTGTAACTGACGCTGAGGCTCGAAAGCGTGGGGAGCAAACA
+
BBBBBFFBFFACFCGA22E2EGHEEFGGHGBBBB2AAAEEGHHGGEGGEEE?HFGECEGHHHHHHHHG1FFGHGGFHHHHHGGGFGHFGFGHHHGFG/2BGHHHGHEGGH?2?FGFFGHFFG1?GGHHHGGGGGDCDGBFEGHHHHFHH;CC<<;<:;;;EFGHFFE;ADEGGGGGGGGFGFFGGGGEFFFFEDFFFFFFFFFFFFFFFFFFFBFFFFFFFFFFFFFFEF?BDFFFFFDDFFFEDDEFFFA
@M03896:38:000000000-B4D98:1:1101:25822:6882 1:N:0:270
TACGTAGGTGGCGAGCGTTGTCCGGATTTACTGGGCGTAAAGGGAGCGTAGGCGGATTTTTAAGTGGGATGTGAAATACCCGGGCTCAACTTGGGTGCTGCATTCCAAACTGGGAATCTAGAGTGCAGGAGGGGAGAGTGGAATTCCTAGTGTAGCGGTGAAATGCGTAGAGATTAGGAAGAACACCAGTGGCGAAGGCGACTCTCTGGACTGTAACTGACGCTGAGGCTCGAAAGCGTGGGGAGCAAACA
+
>AAAAC?3F4?BAE2A22A2FFGBAEEGHGA5532AAAABAEGEHFEEEE@1FEEEEEHHHHHBGG3G?@?FHHHHFDGHHGC?>EGEGFDGHHG?C<1BFGFHGHB?FGD1C/@FFDGF?G1FGFFHFFGDCC.CED/D<GHHGHHFGFCC;;0;:;:;:CFHBF;;CBFFB0;C0009:9;FFGD?9;0:A@BB?AABBBBFFFB9;FA/;;BFF/FFFDDFDDA.A.;;>BDDFAD?-9;.-.AFFFF
@M03896:38:000000000-B4D98:1:1101:8349:7175 1:N:0:270
TACGGAGGATCCAAGCGTTATCCGGATTTATTGGGTTTAAAGGGTGCGTAGGCGGTTTGATAAGTTAGAGGTGAAATACCGGTGCTTAACACCGGAACTGCCTCTAATACTGTTGAACTAGAGAGTAGTTGCGGTAGGCGGAATGTATGGTGTAGCGGTGAAATGCTTAGAGATCATACAGAACACCGATTGCGAAGGCAGCTTACCAAACTATATCTGACGTTGAGGCACGAAAGCGTGGGGAGCAAACA
+
ABBBBBCCCBFFCFFC22AECGGEEFGGHFFF53A2BEHHHHHGHEEGFEGDHEGEGGGHGHHHGHFBDFBBFFGHFHHHGGFGGHHHHGHHGCEEGFHGHHHGHHHHHHF3FHFEHBFFDD2FEFFGHHHHGCEGFEFCACFGFGGDGE0D<<==<;;;EFHHCFHHHHHHGFGGGGGFGGGGGGGGGGGGGGGGFFEFFFFFFFFFFFEFFFFFFFFFFFEEFFFFFFADDDFDFFFFFFFEFFFFFFF
@M03896:38:000000000-B4D98:1:1101:26761:7319 1:N:0:270
TACGGAGGGTGCAAGCGTTAATCGGAATTACTGGGCGTAAAGCGCACGCAGGCGGTTTGTTAAGTCAGATGTGAAATCCCCGGGCTCAACCTGGGAACTGCATCTGATACTGGCAAGCTTGAGTCTCGTAGAGGTGGGTAGAATTCCAGGTGTAGCGGTGAAATGCGTAGAGATCTGGAGGAATACCGGTGGCGAAGGCGGCCCCCTGGACGAAGACTGACGCTCAGGTGCGAAAGCGTGGGGAGCAAACA
+
ABAA?ABDBAAA45GA22AE2BFBEEEGHGD55BAAAAEGHHGGF0EEAAAEEEFEE>>B2BGGGGEBFGGGGGHGHHHHFEGGEEHHHHHCFCCGFFFBGGHHHHHEFHFDBGFCFFGGGHFHHHGH/CFFFH1>F-.0<DGHHHG00C/CD<==:;:;CGHHFC;;;BGBFFFBFFFGGGG0CFG9A9BGCBFF@AA9--;B;@BAFFFCF9AFFFFFFFFDADFF:FBBFFFAF;DDFFCE@AEFFF?
@M03896:38:000000000-B4D98:1:1101:26755:7339 1:N:0:270
TACGGAGGGTGCAAGCGTTAATCGGAATTACTGGGCGTAAAGCGCACGCAGGCGGTTTGTTAAGTCAGATGTGAAATCCCCGGGCTCAACCTGGGAACTGCATCTGATACTGGCAAGCTTGAGTCTCGTAGAGGGGGGTAGAATTCCAGGTGTAGCGGTGAAATGCGTAGAGATCTGGAGGAATACCGGTGGCGAAGGCGGCCCCCTGGACGAAGACTGACGCTCCGGTGCGAAAGCGTGGGGAGCAAACA
+
>AA3>A3>AA2>4F4A22AAAFFB2BFFGF5553AAAAAEFAFBE0E0EEA0E>>>EFEHFHHFFGEBFGFFBFGHHGHHGEEE>EGFBGHB?B/BFFGBFGDGG2GFGHD?FGHGC???0?CGGDGFFD<FFBA-<@-;;99;FFFF//99:9/;;-;9;FFFF;9;99A9BFFFB9FA.ABBFFF.;;9;;;;--;;;;9@BFDB;.BA-;-;A;BBFF.;AD.9-@@;9:-@9;.9999B9-;;BFF.
@M03896:38:000000000-B4D98:1:1101:15315:7339 1:N:0:270
TACGAAGGGGGCTAGCGTTGCTCGGAATCACTGGGCGTAAAGGGCGCGTAGGCGGCGTTTTAAGTCGGGGGTGAAAGCCTGTGGCTCAACCACAGAATGGCCTTCGATACTGGGACGCTTGAGTATGGTAGAGGTTGGTGGAACTGCGAGTGTAGAGGTGAAATTCGTAGATATTCGCAAGAACACCGGTGGCGAAGGCGGCCAACTGGACCATTACTGACGCTGAGGCGCGAAAGCGTGGGGAGCAAACA
+
AAAABABAADAAFGGC22AEECFBEEGGHBBBB2AAAAEEGHHGGCGGFEGDHGG?>>>EFHHHHH?>BDBCGGHHGHHHHGHGGHHEGFHGG<CGCGFCGHHHHHEHHGCB/CG::CACCFFBBFFFBFGGGGFFFCDEDEFFEFFDD;=E;:;;;;9AFFFFF/;/BFFFFFFFFDBDAFFFFFDCF@BFFFFFFFFFFFA;EEB/;F?FEFBFFF/:;DDDDFFFFFFF=CAAFD9ADCFEFFFBFFF
@M03896:38:000000000-B4D98:1:1101:15302:7357 1:N:0:270
TACGAAGGGGGCTAGCGTTGCTCGGAATCACTGGGCGTAAAGGGCGCGTAGGCGGCGTTTTAAGTCGGGGGTGAAAGCCTGTGGCTCAACCACAGAATGGCCTTCGATACTGGGACGCTTGAGTATGGTAGAGGTTGGTGGAACTGCGAGTGTAGAGGTGAAATTCGTAGATATTCGCAAGAACACCGGTGGCGAAGGCGGCCAACTGGACCATTACTGACGCTGAGGCGCGAAAGCGTGGGGAGCAAACA
+
ABBBABBBBB2AEGGC22EEEBGBEEGGH53BBBBAAAEFHHHGFAFGEEF?GFGE@>EEGHHGGH/>/>CDGFGHHHHHHFHGHHHEFFHEG..C<FFGHHHHHHEHHG;B;CG::BDCCF9;;FFFFGGGGGBFBCAECEFFFFF?@B=EB;;;;;;AFFFFF/:;BEEBFFFFFDB?DFFFEFA>D;@DFFFFFFFFFFF;EEFB/FAFEF/9FBFFFDFFFFFFFFFFFFFFFFFFFFFEDFEFFFF
@M03896:38:000000000-B4D98:1:1101:7399:7878 1:N:0:270
TACGGAGGGTGCAAGCGTTAATCGGAATTACTGGGCGTAAAGCGCACGCAGGCGGTTTGTTAAGTCAGATGTGAAATCCCCGGGCTCAACCTGGGAACTGCATCTGATACTGGCAAGCTTGAGTCTCGTAGAGGGGGGTAGAATTCCAGGTGTAGCGGTGAAATGCGTAGAGATCTGGAGGAATACCGGGGGCGAAGGCGGCCCCCTGGACGAAGACTGACGCTCAGGTGCGAAAGCGAGGGGAGCAAACA
+
>ABAA@?AAAA>FGGA222AFGHFAE2FHF555322EAEEGGFGG0AAEE0>E0/EEEEFGFDEFH4@@B@BBFD4FGHHF/EEEGHHHHHHH0/0BFFFFHGGFGFFGHGFGHGBFGG?<FCGGFGFF?FE10<---@DAFFFFFFFFF/B:;;;9;.-;BFF/9;;AB?/FFFFF//9DD.FFFFD?-999@BB?FEB=<=B99-9ABF?-@DAFFB9FFDFFB//BFF=A;B?/9.9;99A=.;FFF.
@M03896:38:000000000-B4D98:1:1101:7424:7885 1:N:0:270
TACGGAGGGTGCAAGCGTTAATCGGAATTACTGGGCGTAAAGCGCACGCAGGCGGTTTGTTAAGTCAGATGTGAAATCCCCGGGCTCAACCTGGGAACTGCATCTGATACTGGCAAGCTTGAGTCTCGTAGAGGGGGGTAGAATTCCAGGTGTAGCGGTGAAATGCGTAGAGATCTGGAGGAATACCGGTGGCGAAGGCGGCCCCCTGGACGAAGACTGACGCTCAGGTGCGAAAGCGTGGGGAGCAAACA
+
ABAAABAD@AA>BGBE22EAFGHBBEFGHG555BABAAEEEGGGEAEEEEE0EFFFEEEHHGHHGH4B@BBFFFFDGHHHGEGCEEHHGGHGHHGHHFGGHHBGGGFGHH2>GHHBFFG??CCGHHGGFGEFHGE-<-@AEFFFFFFBFF:/99;;@-.;EFFF/B;;;9EFFFFFB9;AADB/BFFDD9@D99BDF.9;-;9@DF=A9F.9>=DAFB//9::.AD//9B:;AC-.B?AA;DD.-;9BFFA
@M03896:38:000000000-B4D98:1:1101:6083:8718 1:N:0:270
TACGGAGGGTGCAAGCGTTAATCGGAATTACTGGGCGTAAAGCGCACGCAGGCGGTTTGTTAAGTCAGATGTGAAATCCCCGGGCTCAACCTGGGAACTGCATCTGATACTGGCAAGCTTGAGTCTCGTAGAGGGGGGTAGAATTCCAGGTGTAGCGGTGAAATGCGTAGAGATCTGGAGGAATACCGGTGGCGAAGGCGGCCCCCTGGACGAAGACTGACGCTCAGCTGCGAAAGCGGGGGGAGCAAACA
+
BBBBBBB@DA22AFBA222AAGGF2EFFGAA5532BA2AEFHHCF?ECGCE0EEE@ED1BF@44@B4@3BBBBFD44GHHGEE@EEGCBCG2B0/0BA?FGF2G2DGGBGFDGEEFFHH??FGHHBGG?DEEFB.?CA-9999BFFFFFB/B;;;:;;:99BF/9:;99-.9BBBFFFBF.../;BFF-;9AAF;B9.9B-9=D9;9;.FA--9;.B/BFBDF.;9//9/9----.9.-9@=9--..:/.9
@M03896:38:000000000-B4D98:1:1101:15984:9294 1:N:0:270
TACGGAGGATCCAAGCGTTATCCGGATTTATTGGGTTTAAAGGGTGCGTAGGCGGTTTGATAAGTTAGAGGTGAAATACCGGTGCTTAACACCGGAACTGCCTCTAATACTGTTGAACTAGAGAGTAGTTGCGGTAGGCGGAATGTATGGTGTAGCGGTGAAATGCTTAGAGATCATACAGAACACCGATTGCGAAGGCAGCTTACCAAACTATATCTGACGTTGAGGCACGAAAGCGTGGGGAGCAAACA
+
ABBCCAABBFFFFGFAA2AECGHEEGGGHGBD5AF2FFHHFHHGHFGGFEFEHEFEGGGHGHGHGHFB3BBBFGFHHHHHGGEGGGHHHHHHGCGEEGFGHHHGHHHHGHG3FGGBHCGFFF2FFFF2FHHHCCDGDE?->@DGFHGHGFBGC<==<;=AEHHHFFCGFHGHHHFFFFGFEFFGGGGGDGGFGGGGFDEFFFFFFFFFFFEFFFEFFFFFFBAEFFFFFFFADFDDBDDDADAECFFFFFF
@M03896:38:000000000-B4D98:1:1101:15965:9295 1:N:0:270
TACGGAGGATCCAAGCGTTATCCGGATTTATTGGGTTTAAAGGGTGCGTAGGCGGTTTGATAAGTTAGAGGTGAAATACCGGTGCTTAACACCGGAACTGCCTCTAATACTGTTGAACTAGAGAGTAGTTGCGGTAGGCGGAATGTATGGTGTAGCGGTGAAATGCTTAGAGATCATACAGAACACCGATTGCGAAGGCAGCTTACCAAACTATATCTGACGTTGAGGCACGAAAGCGTGGGGAGCAAACA
+
3AABA?A@ACFFFFG2E2AAGGB2EG2EGD5G5A2AAEHBAGFDFAE?1BA1F00E>?>GGHDG@BBB3B?3?B3FGGHHGC>EEFHFHHGFEE//>EFGF3FFFGHFFGF2BD?2FFBF<DFFE<F1FGGFCCADAF1@<@GEB=DD<C00<===<:::;CF:CCCC0CCCC0CF0CFGFFEFBFA?9@D.CD??=?EFFF//BBFFFFFFFFFFF//BFDE?E./9EE9;?DD9/9.9-9@A-;AFFFF
@M03896:38:000000000-B4D98:1:1101:8193:9308 1:N:0:270
TACGTAGGTGGCAAGCGTTATCCGGATTTACTGGGCGTAAAGGGAGCGTAGGCGGATGATTAAGTGGGATGTGAAATACCCGGGCTCAACTTGGGTGCTGCATTCCAAACTGGTTATCTAGAGTGCAGGAGAGGAGAGTGGAATTCCTAGTGTAGCGGTGAAATGCGTAGAGATTAGGAAGAACACCAGTGGCGAAGGCGACTCTCTGGACTGTAACTGACGCTGAGGCTCGAAAGCGTGGGGAGCAAACA
+
BCCBAFFBFFACFEAE22AEEGGEEEGGHFBBBBBAAAEEGHHGHEGGFFGGHGGGEEGHHHHHGHHH1GFGHGGHGFHHHGGGFGEEGFBGHHGED/?FGHGHGG3BFGB3BBF2DFHFFFB>GFHHHGGHDFFDGFBFCGGHHHHGHD1D>>>><<<<CDGHBDC;ECEGCBGGGFFHFFGGEFFEGFFFEGGGA?C?-@;FFFFFFFFFEBFFFFFFFADFFFFEEF?BCFFFFFDDFABEDFFFBFA
@M03896:38:000000000-B4D98:1:1101:10036:9311 1:N:0:270
TACGGAGGGTGCGAGCGTTAATCGGAATAACTGGGCGTAAAGGGCACGCAGGCGGATGGATAAGTGAGATGTGAAAGCCCCGAGCTCAACTTGGGAATTGCATTTCAGACTGTTCATCTAGAGTTTTGTAGAGAGGGGTAGAATTCCACGTGTAGCGGTGAAATGCGTAGAGATGTGGAGGAATCCCGGAGGCGAAGGCGGCCCCTTGGACAAGAACTGACGCTCATGTGCGAAAGCGTGGGGAGCAACCA
+
>AAA1A1>@A?>A0AA000AAGGAAEFGHB1FCABAAAEEGHHGGEFEGGGGGEE@EEF0B2FGGHEGEGFGBGHBHGGHEEGGGCHFCFHHHGC/BFFGHHHHHHGH2G?BFGHBFGDFFFCFGHHHHHEEGB><.><C.GHGDD==D.CC<<<=A-;;:GGG0C;;CGEFF0FFG0;E?FFB0;9C;?A-A;@;=AA@<@@?@E-B/9B/:9FFFFF/9BFAB?//B/:A---9FABA@--A@FFF-A-
@M03896:38:000000000-B4D98:1:1101:8210:9327 1:N:0:270
TACGTAGGTGGCAAGCGTTATCCGGATTTACTGGGCGTAAAGGGAGCGTAGGCGGATGATTAAGTGGGATGTGAAATACCCGGGCTCAACTTGGGTGCTGCATTCCAAACTGGTTATCTAGAGTGCAGGAGAGGAGAGTGGAATTCCTAGTGTAGCGGTGAAATGCGTAGAGATTAGGAAGAACACCAGTGGCGAAGGCGACTCTCTGGACTGTAACTGACGCTGAGCTCCTACGCCGTGGGACCCAACC
+
>>>>>C>1@B?BBGA1A1AEFGHEA0AEGHDB21BBAAEEF21?EEE?EEEAGE//>>BEG2FF221??1BBBFE@DGHHGF?EEEHFGC2F>GGEE/BBBFHHHHHFFG11BFF1@FF21>@>GFHGHEG//?0///CD>1F1<DF1>11=>><><<<<<G0<0D<;C-;CBGHFF;FHGFCGFFFE;;0;;-A-;AC-A@@ABFB9/BFB-//:9/B/BBBFAB-/////;/---9--;-----;9--
@M03896:38:000000000-B4D98:1:1101:8189:9327 1:N:0:270
TACGTAGGTGGCAAGCGTTATCCGGATTTACTGGGCGTAAAGGGAGCGTAGGCGGATGATTAAGTGGGATGTGAAATACCCGGGCTCAACTTGGGTGCTGCATTCCAAACTGGTTATCTAGAGTGCAGGAGAGGAGAGTGGAATTCCTAGTGTAGCGGTGAAATGCGTAGAGATTAGGAAGAACACCAGTGGCGAAGGCGACTCTCTGGACTGTAACTGACGCTGAGGCTCGAAAGCGTGGGGAGCAAACA
+
ABBBAFFBFFCCBFCC?2EEFGHEFGGGHGBDBBAAAAEEGHHGGFGGEFGGHGGGEFHHHHHGGHFG?FEFGGFGGGFHHGGGGGHEGFBGHHGEF/?EHHGHHGBFFHFBGDG2FFGFGGC@GFHHHGGHGEHGEECFFFHHHHHFH<1=>>>><<<<EFFHBGE;DGGHFHHHHGGHHHEHFGEGGFFGGGGGGGGGGFFFFFFFFFFFFFFFFFFFFFFFFFFFFFABAFDFFFFFFFFEFFFFFFF
@M03896:38:000000000-B4D98:1:1101:10035:9330 1:N:0:270
TACGGAGGGTGCGAGCGTTAATCGGAATAACTGGGCGTAAAGGGCACGCAGGCGGATGGATAAGTGAGATGTGAAAGCCCCGAGCTCAACTTGGGAATTGCATTTCAGACTGTTCATCTAGAGTTTTGTAGAGAGGGGTAGAATTCCACGTGTAGCGGTGAAATGCGTAGAGATGTGGAGGAATACCGGAGGCGAAGGCGGCCCCTTGGACAAGAACTGACGCTCATGTGCGAAAGCGTGGGGAGCAAACA
+
ACBCBCCCCAAAFCEE22EAFGHFEFGGHF355BBAEAEEHHHGGEFFGFGGGGGFEEFHGHGHGHDGDGGFGGHHHHHHGGGGGGHGHFHHHHHGHGFGHHHHHHBFFGFBFGH1FGGGFFFFGHHHHHHHHHDADGGEGHHHHHGFH?CC<<==-;;;CGHHFGA;EGGGFFGFGGGGGGGGGGFFFAGFDFFFFFFFFFFFFFFFFFFFAFEFFFFFFFFFFFFFFFFDFFFDFFFFFFFFFDEFFF.
@M03896:38:000000000-B4D98:1:1101:13654:9640 1:N:0:270
TACGGAGGGTGCGAGCGTTAATCGGAATAACTGGGCGTAAAGGGCACGCAGGCGGATGGATAAGTGAGATGTGAAAGCCCCGAGCTCAACTTGGGAATTGCATTTCAGACTGTTCATCTAGAGTTTTGTAGAGAGGGGTAGAATTCCACGTGTAGCGGTGAAATGCGTAGAGATGTGGAGGAATACCGGAGGCGAAGGCGGCCCCTTGGACAAGAACTGACGCTCATGTGCGAAAGCGTGGGGAGCAAACA
+
ABBBBBCBCAAAEECE22AEAGHFFEDGHB3B5BBAEAEEGHHGFAEEGGGGGGG?EEGGHHHHFH4FFEEBGFFGHHHHGGGGGGHEFFGHHHHHFFHHHHHHHHEHHHF2?GHBFGGFFFGFGHHHHHHHHHC>>?DA.DGHGHGFHDAC<<==:;;;EHGHBCCCDGFG0FFFGFGGGGGFGGGGCAGFFFFFFDFAACFFFFFFFFFFFFFFFFB9F?AAFDBBFFFFFFFFFFFFFFF.C?EFFFF
@M03896:38:000000000-B4D98:1:1101:13670:9649 1:N:0:270
TACGGAGGGTGCGAGCGTTAATCGGAATAACTGGGCGTAAAGGGCACGCAGGCGGATGGATAAGTGAGATGTGAAAGCCCCGAGCTCAACTTGGGAATTGCATTTCAGACTGTTCATCTAGAGTTTTGTAGAGAGGGGTAGAATTCCACGTGTAGCGGTGAAATGCGTAGAGATGTGGAGGAATACCGGAGGCGAAGGCGGCCCCTTGGACAAGAACTGACGCTCATGTGCGAAAGCGTGGGGAGCAAACA
+
AAAAAABBCAAAEAEE?2EEFGHFEEGGHF3BBBBAAAEEGHHGGEFEGGGCGGG?EEFGGHFHGHDFEGFFGGHHHHHHGGGGGGHEGFFHHHHHHGFHHHHHHHED?G?2FGHEHFGGFFFDGHHHHHHHFHD?.CDACGHHHHHEH?AC<<==:;;;CCGHFGC;EGGGEFGFGGGGGGGGGGGFGGGFFFFFFFEBCFFFFFFFFFBFFFFFFFFBFBFFFFFEFFFDDACDFFFFFFFFFFFFFFF
@M03896:38:000000000-B4D98:1:1101:14941:10154 1:N:0:270
TACGGAGGGTGCGAGCGTTAATCGGAATAACTGGGCGTAAAGGGCACGCAGGCGGATGGATAAGTGAGATGTGAAAGCCCCGAGCTCAACTTGGGAATTGCATTTCAGACTGTTCATCTAGAGTTTTGTAGAGAGGGGTAGAATTCCACGTGTAGCGGTGAAATGCGTAGAGATGTGGAGGAATACCGGAGGCGAAGGCGGCCCCTTGGACAAGAACTGACGCTCATGTGCGAAAGCGTGGGGAGCAAACA
+
BCBBBBCCCAAAGCGA?2EEFGHFEEFGG5355BBAEAEEHHHGG1EEGEGFGGGEEEFHEHHHFHFFDFFFGFGHHHHHGGGGGGHFGFFHHHHHGGHGHHFHHHBFFHF2FGH1FGGFFFC?GHHGGHHGFHFDCDDEFGHGHHHEGEEE<<==;;;;EFGHFHC;DFFGFFGFGGGGGGGGGGFGGAGFFFFFFFFCFFFFFFFFFFFFFEFFFFFFFFFFFFFFFFFFFFFFFFADFAFFFFEFFFF
@M03896:38:000000000-B4D98:1:1101:3058:10356 1:N:0:270
TACGGAGGGTGCAAGCGTTAATCGGAATTACTGGGCGTAAAGCGCACGCAGGCGGTTTGTTAAGTCAGATGTGAAATCCCCGGGCTCAACCTGGGAACTGCATCTGATACTGGCAAGCTTGAGTCTCGTAGAGGGGGGTAGAATTCCAGGTGTAGCGGTGAAATGCGTAGAGATCTGGAGGAATACCGGTGGCGAAGGCGGCCCCCTGGACGAAGACTGACGCTCAGGTGCGAAAGCGTGGGGAGCAAACA
+
BCCBBBCDDBBAFGBE22EEFGGFEEEGHGA55BBAAAEFGHHGGEFEGGGCGGGEFGGFGHFGHHBBFFFFGHEFHHHHGFGFEGHHHGHHFFFFFEHGHHHHHHHHHHFGHHGGGHHHHCGHHHHH?EFFHHDCCF=;;;BFFFFFFB0:;9;;;;;>EFFFFFA:AAAFFFBFFFEFFFBFFFFFFDAFFF;DCFFF;DAFDCFF./:DCCFDFFFFFFFFFF//BFF9;@DDFDDFFFFFFDFFFF?
@M03896:38:000000000-B4D98:1:1101:3071:10371 1:N:0:270
TACGGAGGGTGCAAGCGTTAATCGGAATTACTGGGCGTAAAGCGCACGCAGGCGGTTTGTTAAATCAGATGTGAAATCCCCGGGCTCAACCTGGGAACTGCATCTGATACTGGCAAGCTTGAGTCTCGTAGAGGGGGGTAGAATTCCAGGTGTAGCGGTGAAATGCGTAGAGATCTGGAGGAATACCGGTGGCGAAGGCGGCCCCCTGGACGAAGACTGACGCTCAGGTGCGCAAGCGTGGGGAGCAAACA
+
BCBBBBADDAA>CFFA222EFGFBBBCFHGA553ABAAEFHHHGEGGEEGF0E>EEE?EBGE44BF@BBBBBFF4EHHHHG>E/EEHHHHHHGFFHHGHBFGHGH>GGHHGHEGHC?FGH?FFHHHHF?CFE1FA-<@@;;;FFFFFF;B/9:/9;:;;9ABFFB;:..-9BFFFFBFFFFBFFFFF.CDFFABBA-AEC-;@CFFDA.B;BA@DDFFFFFFFDA.BBFF;;-9;-9;D?CFFFFA;F/AA
@M03896:38:000000000-B4D98:1:1101:23756:10645 1:N:0:270
TACGAAGGGTGCAAGCGTTACTCGGAATTACTGGGCGTAAAGCGTGCGTAGGCGGTTCGTTAAGTCCGATGTGAAAGCCCTGGGCTCAACCTGGGAACTGCATTGGAAACTGGCGGGCTGGAGTGCGGTAGAGGGTGGCGGAATTCCCGGTGTAGCAGTGAAATGCGTAGATATCGGGAGGAACACCCGTGGCGAAGGCGGCCACCTGGACCAGCACTGACGCTGAAGCACGACAGCGTGGGGAGCACACA
+
ABBBBBB3>>A>4F4F22AA25FBBEFFFD55532BAAAAGGGEEEE?F101BEFEFGEEGEF@4BGE1??BBF4BFFFGCGHAFFHBFFGGFF/?GFHDHFGFHHGHHHGDCG?</>><<F.<CG??.<<0:C..C@CF;ADGGGFGC99?9;;;90;90B///9;;;9.BBFB9---9-;.9BFDD-;.@;===-AA9-9--AFFB.:.;.;;.;;9BFDDA../9//.-.-9-A-..-99E-:9AB;.
@M03896:38:000000000-B4D98:1:1101:16941:10687 1:N:0:270
TACGGAGGGTGCAAGCGTTAATCGGAATTACTGGGCGTAAAGCGCACGCAGGCGGTTTGTTAAGTCAGATGTGAAATCCCCGGGCTCAACCTGGGAACTGCATCTGATACTGGCAAGCTTGAGTCTCGTAGAGGGGGGTAGAATTCCAGGTGTAGCGGTGAAATGCGTAGAGATCTGGAGGAATACCGGTGGCGAAGGCGGCCCCCTGGACGAAGACTGACGCTCAGGTGCGAAAGCGTGGGGAGCAAACA
+
BCBCBCBBCAA>4GCC?2EACGHFEGGGHF555AAAAAFGGHHGGAEEGGGFGFGGGGGHHHHHHH4BFGGFGH4GHHHHGGGGEGHGHGHHGHGFHGHGHHHHHHHHHHFDGHHHGGCGFGGGHHHGFGGGHHGGGFC;;BFFFFFFFFBFF;;;;;;;EFFFFB;;DFFFFFFFFFFFFFFFFFFDFDFFFFCFFFFFBDFFFCDEAFFFCDFDFFFBFFFFFFFFFFFFFFF.FDDDFFFFFFFFFF?
@M03896:38:000000000-B4D98:1:1101:16924:10701 1:N:0:270
TACGGAGGGTGCAAGCGTTAATCGGAATTACTGGGCGTAAAGCGCACGCAGGCGGTTTGTTAAGTCAGATGTGAAATCCCCGGGCTCAACCTGGGAACTGCATCTGATACTGGCAAGCTTGAGTCTCGTAGAGGGGGGTAGAATTCCAGGTGTAGCGGTGAAATGCGTAGAGATCTGGAGGAATACCGGTGGCGAAGGCGGCCCCCTGGACGAAGACTGACGCTCAGGTGCGAAAGCGTGGGGAGCAAACA
+
>AAA?AADB?A>BGFA?2A2AGHFAEFGHFD55AAAAAEEFHGGG0EEECEEGEGEEEGHHHHHHH@BGHHFHGHHHHHHGGGGEGHGHHHHHHGHCEFGHHHHHHHHHHFDGFGCFGFGFGFGHHHHCEFGHGGFCCDDEFFFFFFFFB/9;;;;9;;@EFFFFFDADFEFFFFFFFEFFFEFFFFFA9BDFDFFFFF-=DFFFFBAAFFF;>DAFFFFFFFFFFFF/FB-.BBDFDF.DFF?BFFFFF.
@M03896:38:000000000-B4D98:1:1101:12246:10827 1:N:0:270
TACGGAGGGTGCGAGCGTTAATCGGAATAACTGGGCGTAAAGGGCACGCAGGCGGATGGATAAGTGAGATGTGAAAGCCCCGAGCTCAACTTGGGAATTGCATTTCAGACTGTTCATCTAGAGTTTTGTAGAGAGGGGTAGAATTCCACGTGTAGCGGTGAAATGCGTAGAGATGTGGAGGAATACCGGAGGCGAAGGCGGCCCCTTGGACAAGAACTGACGCTCATGTGCGAAAGCGTGGGGAGCAAACA
+
AAABAAAADAAA?ECA22EEFFHF2ACFBA355ABAAAEEFHHGG1AEEFGGGGG?EEGGGHEGFG@FEFFBFGFHHGHHEEEFG?GBFFFGHGAFFCHHHHGHHHB>?G?2?@F1DFHFFG1?GGGHHGHHEHD?.A<>.DGHHHHFGGEEC<==;;;;CCGFFGCEDD.;FFF;BBFAGGGGGGFA?@BFADFCCDE;AFFAFFFFFF/BAFFF;/B/;A.9DFF/9BFD?=DFFDAACFCEDA.F/A.
@M03896:38:000000000-B4D98:1:1101:12265:10831 1:N:0:270
TACGGAGGGTGCGAGCGTTAATCGGAATAACTGGGCGTAAAGGGCACGCAGGCGGATGGATAAGTGAGATGTGAAAGCCCCGAGCTCAACTTGGGAATTGCATTTCAGACTGTTCATCTAGAGTTTTGTAGAGAGGGGTAGAATTCCACGTGTAGCGGTGAAATGCGTAGAGATGTGGAGGAATACCGGAGGCGAAGGCGGCCCCTTGGACAAGAACTGACGCTCATGTGCGAAAGCGTGGGGAGCAAACA
+
ABBBABCCBAAAEECA22EEFGHFBEGGGD355BBAAAEEHHHGG1EEGGGGGGG/EEFHGHHHFG4FEGGGGGGGHHHHGGGGGGHFGFGHHHHHHFGHHHGHHHBFFGF2DGHBFGGFFFF?GHHHHHHHFHDCCDFCCDHHHHHGGDCC<<<=-;;;CGHHFG;;CFGGBFGFGFGGGGEGGGGGGGGFDFFFFFFDFFFFFFFFFFBFFF/FFFFFFFFDFFFEFFFFDFFFFFFFFFFFFFEFFFA
@M03896:38:000000000-B4D98:1:1101:10482:11113 1:N:0:270
TACGTATGTCGCAAGCGTTATCCGGATTTATTGGGCGTAAAGCGCGTCTAGGCGGTTTGATAAGTCTGATGTGAAAATGCGGGGCTCAACTCCGTATTGCGTTGGAAACTGTCAAACTAGAGTACTGGAGAGGTGGGCGGAACTACAAGTGTAGAGGTGAAATTCGTAGATATTTGTAGGAATGCCGATGGAGAAGTCAGCTCACTGGACAGATACTGACGCTAAAGCGCGAAAGCGTGGGTAGCAAACAG
+
ABABAFFFFFAACCE4A2EEEGGEEFGGHFFF5BAAAAEEEHHGGEEGGHGFHGG@FEGHGGFHGHEFGGHFGHGHFGFGGGGEGGHFGFFHHGFFHHEFF?CCFHHHHHDGHHFFFHHHFHFHGHGF>GFGDHCEDCDCGG@GGFFCFBB9;0;;9;;BFGGGF?;:EAFFFFFFFFFFGFFFFFBDFFFFFFFFFFEBFFFFFFFFFFFAFBFFBFFF;ADFDFFFFFFABAAFA9DCFDB9;FFF?FB
@M03896:38:000000000-B4D98:1:1101:10503:11120 1:N:0:270
TACGTATGTCGCAAGCGTTATCCGGATTTATTGGGCGTAAAGCGCGTCTAGGCGGTTTGATAAGTCTGATGTGAAAATGCGGGGCTCAACTCCGTATTGCGTTGGAAACTGTCAAACTAGAGTACTGGAGAGGTGGGCGGAACTACAAGTGTAGAGGTGAAATTCGTAGATATTTGTAGGACTGCCGATGGAGAAGTCAGCTCACTGGACAGATACTGACGCTAAAGCGCGAAAGCGTGGGTAGCAAACAG
+
AAAAAFFFFF?AEFGE22EEGGGB2BEFHGFGBBBBAEFEHHHGGGFGGHFFHEG@EFFHFHFHGH@BGGGGGGDHHHFGGFGEDGHEBFFGHFEAGHDGDADDEHHFHHGGFHGFHFHFFGFFFHHF>0FDECGEF<A-@@:;FFBC9B09;0;;;;99FGFFC.;:AEGGFEFFCBFBF//AFB;9BFFFFF.BFFFF/BFFFF/9FFBE/;BFFBBF..;A.;B9AD--9;9B;..99::./;B/9..
@M03896:38:000000000-B4D98:1:1101:3614:11345 1:N:0:270
TACGGAGGGTGCAAGCGTTAATCGGAATTACTGGGCGTAAAGCGCACGCAGGCGGTTTGTTAAGTCAGATGTGAAATCCCCGGGCTCAACCTGGGAACTGCATCTGATACTGGCAAGCTTGAGTCTCGTAGAGGGGGGTAGAATTCCAGGTGTAGCGGTGAAATGCGTAGAGATCTGGAGGAATACCGGTGGCGAAGGCGGCCCCCTGGACGAAGACTGACGCTCAGGTGCGAAAGCGTGGGGAGCAAACA
+
ABBBAABBCAA>GGCA22EAFGHFBEGGHG555BBAAAEEFGGGG0EAEEECGFGEGGGHHHGHHH4BEGGGGHHHHHHHGFGGEEHHHHHHGHGHHGHHHHHHHHHHHHFFGHHHGHHHFGFHHHHGFGGGHHGGGFFDEFFFFFFFFF/FF;;;;;;;EFFFFFA;DFFFFFFFFFFFFFFFFFFFD@DD;@D>AFFBFFFFFFFEEFFFFBDFFFFFFFFFFFFFFFB-ADFDFFFFFFAEDAEFFFA
@M03896:38:000000000-B4D98:1:1101:26590:11536 1:N:0:270
TACGGAGGGTGCGAGCGTTAATCGGAATAACTGGGCGTAAAGGGCACGCAGGCGGATGGATAAGTGAGATGTGAAAGCCCCGAGCTCAACCTGGGAATTGCATTTCAGACTGTTCATCTAGAGTTTTGTAGAGAGGGGTAGAATTCCACGTGTAGCGGTGAAATGCGTAGAGATGTGGAGGAATACCGGAGGCGAAGGCGGCCCCTTGGACAAGAACTGACGCTCATGTGCGAAAGCGTGGGGAGCAAACA
+
BBBBBCBBBAAAFE??A2EEAFHFEADGHC3BBBAAAAEEEHGGG1EEGFGGGGGEEEGHHGGHFH4FBGFGHGFHFCGHGGEGGGHGGFHGHHGABGGFHHHHHHEGHH?2FGHBFGGF?<??FGHFGHHGGECCCCFGGHHHHHGGHA.C<<<<A;;;CGHHBFC;CFEG0CFGGEFGGFBFFFGGFCFFDFADFAACFFFFFFFFFFFFFFBBFFB:BDFFFFFFFFFDABCFFFFDCFFFADFFFF.
@M03896:38:000000000-B4D98:1:1101:26576:11548 1:N:0:270
TACGGAGGGTGCGAGCGTTAATCGGAATAACTGGGCGTAAAGGGCACGCAGGCGGATGGATAAGTGAGATGTGAAAGCCCCGAGCTCAACCTGGGAATTGCATTTCAGACTGTTCATCTAGAGTTTTGTAGAGAGGGGTAGAATTCCACGTGTAGCGGTGAAATGCGTAGAGATGTGGAGGAATACCGGAGGCGAAGGCGGCCCCTTGGACAAGAACTGACGCTCATGTGCGCAAGCGTGGGGAGCACACA
+
>>AA3>A>DAA>E2EA22E2AFGAAEEGHH355BABAA01AFHGE1EBEGG0B0>/>>?FGH3BBFBBFGFGFFEF3FGHEE?EEEGGBCGGBC/0BCGDFDHHHHB2>??1F?G1?FF??@1?GHH0FG1F1F...<.<<DFHHHGGH.<<</0<-;;-;CGHH<.;;-A00C9CB0FE.;CBFFG.-9--;-9;@A;9-;BBBFA./9;BF..9;B/9BA:;DDFBB/;.-;;-9::.-;-9@99..;9
@M03896:38:000000000-B4D98:1:1101:26598:11557 1:N:0:270
TACGGAGGGTGCGAGCGTTAATCGGAATAACTGGGCGTAAAGGGCACGCAGGCGGATGGATAAGTGAGATGTGAAAGCCCCGAGCTCAACCTGGGAATTGCATTTCAGACTGTTCATCTAGAGTTTTGTAGAGAGGGGTAGAATTCCACGTGTAGCGGTGAAATGCGTAGAGATGTGGAGGAATACCGGAGGCGAAGGCGGCCCCTTGGACAAGACCTGACGCTCATGTGCGAAAGCGTGGGGAGCAAACA
+
AABAAABBBAAAA2EA22AAAFGFAEEGFD3D5BAAAAEFFHDFGEFEGGGCFGGGEEFFGGFHGGFFFFFFHHH4GGHHGGGGFFHGHHHHHHEFGFHHHDHFHHFFFGFC?FGHGGH??@<FGHHHFHHHH1>D.>D.CDHGHHHDGA<<</<;-;;@EHGGHC;;.A?F0;CCFFFGG.CFEFFFB99BDFACFFA@DFFABFABF/:;AA..;BF/B.A?DDFEFFFD.9;;FDFFFFF?D;99BFF
@M03896:38:000000000-B4D98:1:1101:23560:11657 1:N:0:270
TACGGAGGGTGCGAGCGTTAATCGGAATAACTGGGCGTAAAGGGCACGCAGGCGGATGGATAAGTGAGATGTGAAAGCCCCGAGCTCAACTTGGGAATTGCATTTCAGACTGTTCATCTAGAGTTTTGTAGAGAGGGGTAGAATTCCACGTGTAGCGGTGAAATGCGTAGAGATGTGGAGGAATACCGGAGGCGAAGGCGGCCCCTTGGACAAGAACTGACGCTCATGTGCGAAAGCGTGGGGAGCAAACA
+
AAABBBABD2A>FCE2E22AFGHFEEGGGF355B21AAEEFHHGGAEFGFEEGEEEEEFFGHGFBGDG4FDBFGHGHHHHGGGGGGHGGHHHHHGCFBGHHHFFHGBFFGF2?FG1?GGFGGGFGHHHHHFFGBDD.<CCCGFHFHHFHD.<<<==:;:;CGHHFFECEGEBBCFFFGGGGGFGGGGG?AGFFFFFFFE;DFFFFFFBFF/FFE.BFFFFFFFFBDFFFFFDDDFFFFFFFFAEFDEFFF?
@M03896:38:000000000-B4D98:1:1101:13033:12353 1:N:0:270
TACGGAGGGTGCGAGCGTTAATCGGAATAACTGGGCGTAAAGGGCACGCAGGCGGATGGATAAGTGAGATGTGAAAGCCCCGAGCTCAACTTGGGAATTGCATTTCAGACTGTTCATCTAGAGTTTTGTAGAGAGGGGTAGAATTCCACGTGTAGCGGTGAAATGCGTAGAGATGTGGAGGAATACCGGAGGCGAAGGCGGCCCCTTGGACAAGAACTGACGCTCATGTGCGAAAGCGTGGGGAGCAAACA
+
AABABBBDD2A>ECE222EEFGHFEEGGHF3FBBBBAAEEHHHGG1EEFFGGGGGEEEFHHHHGFH4FFGFFGGFHHHHHGGG?FGHFGFGHHGEHHHHHHHHHHHFGGHFBFGG1FGFFFGC?FGHHHHHGHHD<CCDACGHHHHGEHDAC<<==;;;=EHGHFGA:ACEGECFCFFGGBGFGFGGGGGGFFFFFFFEBFFFFFFFFFFBFFFFFFFFFFDFDFFFFFFF;AA@FFFFFFDAF;DEFFFE
@M03896:38:000000000-B4D98:1:1101:13051:12364 1:N:0:270
TACGGAGGGTGCGAGCGTTAATCGGAATAACTGGGCGTAAAGGGCACGCAGGCGGATGGATAAGTGAGATGTGAAAGCCCCGAGCTCAACTTGGGAATTGCATTTCAGACTGTTCATCTAGAGTTTTGTAGAGAGGGGTAGAATTCCACGTGTAGCGGTGAAATGCGTAGAGATGTGGAGGAATACCGGAGGCGAAGGCGGCCCCTTGGACAAGAACTGACGCTCATGTGCGAAAGCGTGGGGAGCAAACA
+
AAAAAABBBAAAAE2A2A2EAGHF2BFGHG3D532BAAEEEFHGG1AEFGGGGGGF@EFHHHFHFFFFBFFBFFFFFGHH/EE?EEFFHFGHHHHHBFGFHGHHHHF2FHFBGDG1FGD?<?1FGHGHHHHHFH.<A@A<<D0GHGHHFCEC<<0=;:;;ACBGBG:CDFEG09F0F00C.A/9BFFD?:B=D=DCF?EFAFAFFFFFB/9FAF.BBFF;B.AFA?/;B99.;@@AFD.AFFC.-9A999.
@M03896:38:000000000-B4D98:1:1101:18917:12367 1:N:0:270
TACGTAGGGGGCAAGCGTTATCCGGATTTACTGGGTGTAAAGGGAGCGTAGACGGCACGGCAAGCCAGATGTGAAAGCCCGGGGCTCAACCCCGGGACTGCATTTGGAACTGCTGAGCTAGAGTGTCGGAGAGGCAAGTGGAATTCCTAGTGTAGCGGTGAAATGCGTAGATATTAGGAGGAACACCAGTGGCGAAGGCGGCTTGCTGGACGATGACTGACGTTGAGGCTCGAAAGCGTGGGGAGCAAACA
+
AABBAFFBB2>>AFC4A2EEGGHFCEGGHFDBBBF3EEFGFHHGGGGGGE?CGEEE0>B>>EEFHG2FCFFBGGGFHHHHGEGGGGHGHGHGGCCBCDGFHHHHHHGHHHGFGHGFGHGFGGGFFGGFDGGGGGFE:CCBGGGHHHHFHCCF=;;;:;;;AFFGGGE9DGGGGGGGGFFFFFFFFFFFFFFFFFFFFFEBFFAFFFFFFFFAFEEFFFFFFDAF?EBB?E?BCFDAFFAAFDD?:.;FFF.
@M03896:38:000000000-B4D98:1:1101:5972:12370 1:N:0:270
TACGAAGGGTGCAAGCGTTACTCGGAATTACTGGGCGTAAAGCGTGCGTAGGCGGTTCGTTAAGTCCGATGTGAAAGCCCTGGGCTCAACCTGGGAACTGCATTGGAAACTGGCGGGCTGGAGTGCGGTAGAGGGTGGCGGAATTCCCGGTGTAGCAGTGAAATGCGTAGATATCGGGAGGAACACCCGTGGCGAAGGCGGCCACCTGGACCAGCACTGACGCTGAGGCACGAAAGCGTGGGGAGCAAACA
+
CCCCCCCBBCAAFGGCA2AAABGEEEFGHGDBBABAAAEEFHHGEAEEFEEEHFGCEFGGHHGHHHHGEEFGHGHHHHHHHGHGHHHFHHHHHHGHHGHHHHHHHGFHHHFDFECBCCDFGGGGHFGG.CDFCGDDADGDBAGGFGGGGGAFC;;;C:;;FFFFFFF;ABEFFFBEFFFFFDFFFFFFB:DFCCFFFBFCFFFFFFFFFFFFFFFFFFFFFDFFFFFFF.9AADF?/;;:@=-9-;AFFF.
@M03896:38:000000000-B4D98:1:1101:18896:12377 1:N:0:270
TACGTAGGGGGCAAGCGTTATCCGGATTTACTGGGTGTAAAGGGAGCGTAGACGGCACGGCAAGCCAGATGTGAAAGCCCGGGGCTCAACCCCGGGACTGCATTTGGAACTGCTGAGCTAGAGTGTCGGAGAGGCAAGTGGAATTCCTAGTGTAGCGGTGAAATGCGTAGATATTAGGAGGAACACCAGTGGCGAAGGCGGCTTGCTGGACGATGACTGACGTTGAGGCTCGAAAGCGTGGGGAGCAAACA
+
AAAABF@?322>2AAA22EEGGHFEGGGHGBB5BA3EEGHFHFFHFGGEEC1GBBE0>E>E@EFHF1B1BBBBFGHHHHHG@GEECGBGFHGGC<CBD0<FHGHHHGFHH1DFGFGCFFFDFB>FGGD@CCGFD?EFGCGEHFGHHHEHC:;<;0;9;.;:CFFFFE;.-EBBFFFFFEG?.;FFFD;F/FFF?B;BDE?;B;B?EBBFF?BB.A;BFFFF.AAE?/.E.;@@9;AFA9AB?;.9A?F/FF
@M03896:38:000000000-B4D98:1:1101:8003:12530 1:N:0:270
TACGGAGGGTGCAAGCGTTAATCGGAATTACTGGGCGTAAAGCGCACGCAGGCGGTTTGTTAAGTCAGATGTGAAATCCCCGGGCTCAACCTGGGAACTGCATCTGATACTGGCAAGCTTGAGTCTCGTAGAGGGGGGTAGAATTCCAGGTGTAGCGGTGAAATGCGTAGAGATCTGGAGGAATACCGGTGGCGAAGGCGGCCCCCTGGACGACGACTGACGCTCCGTTTCGAAAGCGGGGGGAGCAAACA
+
ABBBBB?DBAA>EFFC22EACGHFEEFGHF555BBAAAEEHHHGG0EAEGG?EEE/FGGHGHGHFHDB3FGGHEDGGHHHGE@EEGHGGHHHCGFHGGHBGBFGHHHHFHGHHHHHGGHG0CGGGGF0?D.CGHD-@AF?EB/9FFFF/FBFF:;9;-:99FBFFF;A.>EF9BFF/B/A.../BFFD-@-A;@9B@DA9--@DAF@...9;----9AD//.;999..//999AD:B.---;AC-;AF/A;
@M03896:38:000000000-B4D98:1:1101:7978:12530 1:N:0:270
TACGGAGGGTGCAAGCGTTAATCGGAATTACTGGGCGTAAAGCGCACGCAGGCGGTTTGTTAAGTCAGATGTGAAATCCCCGGGCTCAACCTGGGAACTGCATCTGATACTGGCAAGCTTGAGTCTCGTAGAGGGGGGTAGAATTCCAGGTGTAGCGGTGAAATGCGTAGAGATCTGGAGGAATACCGGTGGCGAAGGCGGCCCCCTGGACGAAGACTGACGCTCAGGTGCGAAAGCGTGGGGAGCAAACA
+
BBBB@ABBBAAACGFC22EAFGGFEEFGHFBBBBBAAAEEGHHGG?EEFGGGGGGCEFGHGHGHHH4BDGGGGFFHGHGHGGGGGGHHHHHHGHFHGGHGGHHHHHGHHH?DFGHFGGGGGF1FGGHHGGGFFFEC?BFDEFFFFFFFBFBFF;;;9;;@EFFFFF;;AF?F/FFFBF9AFFBFFFFFFBCFABDFCDEBCFFFFDBE.FFFF@DAFFFBFFFFFFFFFFFADFFBBDFFFFFFFDFFFA.
@M03896:38:000000000-B4D98:1:1101:8410:12554 1:N:0:270
TACGGAGGGTGCGAGCGTTAATCGGAATAACTGGGCGTAAAGGGCACGCAGGCGGATGGATAAGTGAGATGTGAAAGCCCCGAGCTCAACTTGGGAATTGCATTTCAGACTGTTCATCTAGAGTTTTGTAGAGAGGGGTAGAATTCCACGTGTAGCGGTGAAATGCGTAGAGATGTGGAGGAATACCGGAGGCGAAGGCGGCCCCTTGGACAAGAACTGACGCTCATGTGCGAAAGCGTGGGGAGCAAACA
+
ABBCABCCBAAAECCE?2EEFGHFEEGGHB3BBBBAAAEFHHHGG1EEEEFFGGGEE>FHGHHHGGFGDGGFGFHGHHHHGGGGGGHEGFHHGHHHHHGHHHHHHHEFGHF2DGHBGGHFFGC?GHHHHHHHHGDEEGGDGHHHHHHGHA.C<<==-;;;EHHHFGA=EGGGBFGFGGGGGGGGGGGGFFGFDFFFFFEDFFFFFFFFFFBFFFFFFFFFFFFFFFFFFFFDDFFFFFFFFFAFADEFFFA
@M03896:38:000000000-B4D98:1:1101:8520:13624 1:N:0:270
TACGGAGGGTGCGAGCGTTAATCGGAATAACTGGGCGTAAAGGGCACGCAGGCGGATGGATAAGTGAGATGTGAAAGCCCCGAGCTCAACTTGGGAATTGCATTTCAGACTGTTCATCTAGAGTTTTGTAGAGAGGGGTAGAATTCCACGTGTAGCGGTGAAATGCGTAGAGATGTGGAGGAATACCGGAGGCGAAGGCGGCCCCTTGGACAAGAACTGACGCTCATGTGCGAAAGCGTGGGGAGCAAACA
+
AAABABCCC@AAE?FE?2F2FGHFEEGGHF3B5BBAAAEEHHHGG1ABEEECGGGEEEFHGHHHFGFFFFGFGFHHHHHHGGGGGDHFGGHHHHHHGGGHHHHHHHEFFHF2?GHBFGGFFFC?FGHGGHHHFHDEEFACCGHHHHGEHD..<<==:;;AEFHHHGC;EGFGFFGFFFGGGGGGGGGGGGGFADFFFFE>DCFFFFFFFFFFFFBFFFFFFDFFFFFFFFFFDAFFFFDFFFFF;DFFFFA
@M03896:38:000000000-B4D98:1:1101:11849:13634 1:N:0:270
TACGGAGGGTGCGAGCGTTAATCGGAATAACTGGGCGTAAAGGGCACGCAGGCGGATGGATAAGTGAGATGTGAAAGCCCCGAGCTCAACTTGGGAATTGCATTTCAGACTGTTCATCTAGAGTTTTGTAGAGAGGGGTAGAATTCCACGTGTAGCGGTGAAATGCGTAGAGATGTGGAGGAATACCGGAGGCGAAGGCGGCCCCTTGGACAAGAACTGACGCTCATGTGCGAAAGCGTGGGGAGCAAACA
+
ABBBABBCCA?>ECEE22EEAGHFBEGGHF3B5BBAAAEEHHHGF1EEEGFCGFGEE>?GFHGFGHBGEFFGFEHHHGHHFGGCGGHFGFGHHHHHFGHHHHHHHHB@FGFBFGH1FGGD?F<?GHHHHHHHGHD<CDDECGHHHHGGH?ACC/==::;AEHHHFFC;EG.FFFGFFGGGGGFGGFGGCGGFDCDFFFA==FFFFFFFFFFF;A/BBFFFFBDDFFFFFFFDDFFDFFFFFFFFCAEFFF?
@M03896:38:000000000-B4D98:1:1101:11829:13640 1:N:0:270
TACGGAGGGTGCGAGCGTTAATCGGAATAACTGGGCGTAAAGGGCACGCAGGCGGATGGATAAGTGAGATGTGAAAGCCCCGAGCTCAACTTGGGAATTGCATTTCAGACTGTTCATCTAGAGTTTTGTAGAGAGGGGTAGAATTCCACGTGTAGCGGTGAAATGCGTAGAGTTGTGGAGGAATACCGGAGGCGAAGGCGGCCCCTTGGACAAGAACTGACGATCATGTGCGAAAGCGTGGGGAGCAAACA
+
>>AA>?3>D>A>EE?E22EAAFGCAEAFH53E53AAAAA1FBBEF1ABA0>EE?@>/>FGBB3GEGFFFFBBFGGFHFGH/E/EGCFHBG?GFB/?FCGFHBGGFF2F2F22?2F1<??1DFFD?<FCCGHFHFE..@A<CB0DG0DDG...<<=<;;.;C00CCCA;C-900;;;A.9EFGFGEFGGAA--.;;;-.;---9;D.;B///;.9.9.///:9..:.;/;/;99=;9B?D?---.;;9BFFF
@M03896:38:000000000-B4D98:1:1101:10406:13795 1:N:0:270
TACGGAGGGTGCAAGCGTTAATCGGAATTACTGGGCGTAAAGCGCACGCAGGCGGTTTGTTAAGTCAGATGTGAAATCCCCGGGCTCAACCTGGGAACTGCATCTGATACTGGCAAGCTTGAGTCTCGTAGAGGGGGGTAGAATTCCAGGTGTAGCGGTGAAATGCGTAGAGATCTGGAGGAATACCGGTGGCGAAGGCGGCCCCCTGGACGAAGACTGACGCTCAGGTGCGAAAGCGTGGGGAGCAAACA
+
BCBCBCCCB?AAFGFE22EEFFHFAEGGHEBDBBBBAAEEGHHGG?EEGEGGGGGEFGGHHHHHGHFFFGHGGGHGHHHHGGGGEGHFGHHHGHGFFGHGHHHHHHHHHHGFHHHFGHHGGFGHHHHHGGGGHHGGGFFFFFFFFFFFFFFFF;;;;;;:AFFFFFA;DFFFFFFFFFFFFFFFFFFFF@DFFCCCDFEFFFFFFB@EEFFFFDFDFFFFFFDFFB/BBFFDFAFDFF.ABFAE=DFBF..
@M03896:38:000000000-B4D98:1:1101:8765:14234 1:N:0:270
TACGTAGGGGGCAAGCGTTATCCGGATTTACTGGGTGTAAAGGGAGCGTAGACGGCACGGCAAGCCAGATGTGAAAGCCCGGGGCTCAACCCCGGGACTGCATTTGGAACTGCTGAGCTAGAGTGTCGGAGAGGCAAGTGGAATTCCTAGTGTAGCGGTGAAATGCGTAGATATTAGGAGGAACACCAGTGGCGAAGGCGGCTTGCTGGACGATGACTGACGTTGAGGCTCGAAAGCGTGGGGAGCAAACA
+
ABABBFFABAD>ACEC22E2GFHEEEFGHHBBBBB3EEGFHHHGHGFEFFEGHEEE0>B>>EEFHG2B1FFFGFGHHHHHGFGGEGHFGFGFGCBDFGFGHHHHHGHHHHFDDGFBFGGFFGC<FGGDADGGGGFGHECFCGHHHHHGHB0C<<;;-;;;EFGGBF;;CFGGGFFGGBFGFFFFFFFFFBFFEFFFFFFAFFFFFFFFFFFFFFEBFFFFF?EFFEFFFFFDFFFDFFDDFFFFFFFFFFF
@M03896:38:000000000-B4D98:1:1101:21156:14369 1:N:0:270
TACGTAGGGTGCTAGCGTTATCCGGAATTACTGGGCGTAAAGGGTGCGTAGGCGGTCTTTCAAGCCAGAAGTGAAAGGCTACGGCTCAACCGTAGTAAGCTTTTGGAACTGTAGGACTTGAGTGCAGGAGAGGAGAGTGGAATTCCTAGTGTAGCGGTGAAATGCGTAGATATTAGGAGGAACACCAGTAGCGAAGGCGGCTCTCTGGACTGTAACTGACGCTGAGGCACGAAAGCGTGGGGAGCAAACAG
+
AAAAAFFAA4>>GGGB2AAEAGHE2EGGHHD55BAAAAAEGHHGHFF?FEC?GEEEEBDFFDBFHGBF1BFFGFFFHFHHHGGGEFFEFFHGGAEEHFFHGFHHHGFGHH2FG3B?FBF@@G2FHFFCFFHGGH?F?CFFHFGCFHFHG1D<D1=<-<<CFFHG<.<;AEHGFHHHCCGEDFCBF=EFFGGF?BB-?C---@ABFFB/;A;.B//;BBBFAADDD..;.F..9ADFA;A@FFFFF?BFFFB
@M03896:38:000000000-B4D98:1:1101:21167:14384 1:N:0:270
TACGTAGGGGGCTAGCGTTATCCGGAATTACTGGGCGTAAAGGGTGCGTAGGCGGTCTTTCAAGCCAGAAGTGAAAGGCTACGGCTCAACCGTAGTAAGCTTTTGGAACTGTAGGACTTGAGTGCAGGAGAGGAGAGTGGAATTCCTAGTGTAGCGGTGAAATGCGTAGATATTAGGAGGAACACCAGTAGCGAAGGCGGCTCTCTGGACTGTAACTGACGCTGAGGCACGAAAGCGTGGGGAGCAAACAG
+
ABBBBFFAB2>>EGFC22ECFGHEEFGGHGDBBBBAAAEEHHHGHFEEFFEDHEGEEBFGDFGHHGBBCBFFGGHHGHHHHHGGFGGGGFHGGHGEGHFHHHHHHGHHHH2?GBF<FBGFGHDGHHFGFGHGGH<CDFFFGHHHHHHHH00=D<=<<;;EGHHHC.;:CGHHGGGF9BFFGGAFFEEFFFGF?DBGGE;9@CFBFFF:FF;;BBBFFFFFADDFFFEEEFDDDFDFD;DFFFFFFEFBFFB
@M03896:38:000000000-B4D98:1:1101:13930:14414 1:N:0:270
TACGGAGGGTGCGAGCGTTAATCGGAATAACTGGGCGTAAAGGGCACGCAGGCGGATGGATAAGTGAGATGTGAAAGCCCCGAGCTCAACTTGGGAATTGCATTTCAGACTGTTCATCTAGAGTTTTGTAGAGAGGGGTAGAATTCCACGTGTAGCGGTGAAATGCGTAGAGATGTGGAGGAATACCGGAGGCGAAGGCGGCCCCTTGGACAAGAACTGACGCTCATGTGCGAAAGCGTGGGGAGCAACCA
+
BABBBBBDDA2>2AAA22AAFFGBAAFFH53553BBAAAEFGHGFFEEGGGCGFG/EEFBF@BGFFDG?FFBBFGHHHHHGCGGGGFFFFGHHHGCFHHHHHHHHH22?F?2?FG1?GG?1?1FDGHGGHGHHBC..-<><=DGHHFGFACG<<0=-:;:EBGHHGA;CC?FBCBCBFF.AFFGGGGDAACFDFFFAFA-BCDFF?FFFFFBAABFBFFB;.DFDFB9BFF?.;-AFFDF;CFFFDEF.::
@M03896:38:000000000-B4D98:1:1101:13912:14419 1:N:0:270
TACGGAGGGTGCGAGCGTTAATCGGAATAACTGGGCGTAAAGGGCACGCAGGCGGATGGATAAGTGAGATGTGAAAGCCCCGAGCTCAACTTGGGAATTGCATTTCAGACTGTTCATCTAGAGTTTTGTAGAGAGGGGTAGAATTCCACGTGTAGCGGTGAAATGCGTAGAGATGTGGAGGAATACCGGAGGCGAAGGCGGCCCCTTGGACAAGAACTGACGCTCATGTGCGAAAGCGTGGGGAGCAAACA
+
ABBBBABBBAAAECEA22EEFGHBBEFGHF355BBAAAEEHHHGG1EEEEEEGEGCEEFGFHGHFHEFFGFFGGHHHHHHGGGGGGHGGFHHHHHGGFHGHHGHHHEFFHFBFHH1<FF?FF??FHHGHHHHFFC<>CDECGHHHHHGHDAC<<<=:;=;EHHHFGC;EGGG0FGGGGGGGGGGGGGGFDGFABCFFFECFFFFFFFFFFBFFFEFFFFFFFFDFFFFFFFFFFFDFFFFFFFFFDFFBF?
@M03896:38:000000000-B4D98:1:1101:3012:14691 1:N:0:270
TACGGAGGGTGCAAGCGTTAATCGGAATTACTGGGCGTAAAGCGCACGCAGGCGGTTTGTTAAGTCAGATGTGAAATCCCCGGGCTCAACCTGGGAACTGCATCTGATACTGGCAAGCTTGAGTCTCGTAGAGGGGGGTAGAATTCCAGGTGTAGCGGTGAAATGCGTAGAGATCTGGAGGAATACCGGTGGCGAAGGCGGCCCCCTGGACGAAGACTGACGCTCAGGTGCGAAAGCGTGGGGAGCAAACA
+
BCCBBBBBB?AABGF4A2EAAGHFDEGGHGDB53AAEEEEHHHGGCEEGEGFGGG?EEFHHGHHHHDFGGHFHHGFHHHHGGGGEGHGHHHHHHGHFGHHHHHGHHHHHH?FGHGFFFHHHGFGFGHHFEGFGHDACFDFFFFFBFFFFFBF;;;:@;;;?FFFBFA:DFFFFFFFFFBFFFFFFFFDF@DDFAAAFFFFFFFFF@CEFFFFFFFBFFFFBDDD?D/:BBFCDFFDFF9DDFA.BFEFFF.
@M03896:38:000000000-B4D98:1:1101:3007:14714 1:N:0:270
TACGGAGGGTGCAAGCGTTAATCGGAATTACTGGGCGTAAAGCGCACGCAGGCGGTTTGTTAAGTCAGATGTGAAATCCCCGGGCTCAACCTGGGAACTGCATCTGATACTGGCAAGCTTGAGTCTCGTAGAGGGGGGTAGAATTCCAGGTGTAGCGGTGAAATGCGTAGAGATCTGGAGGAATACCGGTGGCGAAGGCGGCCCCCTGGACGAAGACTGACGCTCAGGTGCGAAAGCGTGGGGAGCAAACA
+
BCCCCCCBB?AAFGFE22EAFGGBEEGGHGB55B2AAAEEHHHGG?EEGEEEGGGCGGGHHHHHHH4BFBFBGGHHHHHHGGGGEFHHHHHHHHFHFGHGHHHHHHHHGHDDGHHBFHHHGHHHHHHHFGGGHHGGGFFDABFFFFFFFFBFF;;;;;;@EFFFFFAAFFFFFFFFFFFFFFFFFF/AFBFFFFCCDDFFFFCFFFFFFFFF>BDDFFFFFFF?FFFFFFFDFFAFBAADDFFFFFFFFFF
@M03896:38:000000000-B4D98:1:1101:22287:15359 1:N:0:270
TACGGAGGGTGCGAGCGTTAATCGGAATAACTGGGCGTAAAGGGCACGCAGGCGGATGGATAAGTGAGATGTGAAAGCCCCGAGCTCAACTTGGGAATTGCATTTCAGACTGTTCATCTAGAGTTTTGTAGAGAGGGGTAGAATTCCACGTGTAGCGGTGAAATGCGTAGAGATGTGGAGGAATACCGGAGGCGAAGGCGGCCCCTTGGACAAGAACTGACGCTCATGTGCGAAAGCGTGGGGAGCAAACA
+
ABBC@BCCCAA>ECCE22AAAFGBBEFGHF3B5BBAAAEEHHHGFEFEGGGFGGGEEEFHFGGFFH4FDGGGGGHHHHHHGGFGFEHFGFHHHHGFFFGHHHHHHHB@FG?2?GH1FFGF?FF?GHHHHHHHEH?E<CGDEHHHHHGGHDAC<<==-;;;EGHHGG;;ECFFFFGFGFGGGGGGGGGGFGGFDDFFFDA-AFFFFFFFBFBFAAFFFFFFFFFFDFFFFFFDFDDDFFFFFFFFFDEFFF.
@M03896:38:000000000-B4D98:1:1101:23653:15492 1:N:0:270
TACGGAGGGTGCAAGCGTTATCCGGATTTACTGGGTTTAAAGGGTGCGTAGGCGGATAGGTAAGTCAGTGGTGAAATCTCCGAGCTTAACTCGGAAACTGCCGTTGATACTATTTATCTTGAATATTGTGGAGGTAAGCGGAATATGTCATGTAGCGGTGAAATGCTTAGATATGACATGGAACACCAATTGCGAAGGCAGCTTACTACACAGTTATTGACGCTGAGGCACGAAAGCGTGGGGATCAAACA
+
ABBBAAADB?2>4BFE22AECGGEFGGGHFB55BAAFGHGHHHGHCEGFFE1FEEEEEGGFFFHHH4F4BBFFGGHHGFGHGGCEDHHGFHFGGCEEFBGHHGGGGHHHHDDBBF2FGDFFFCGHHHHHHGFG/?G?GF/><>FFHFDG11=>>==<<<<CFGHBBGGHHHHHFGFHFHHF0CGGFFE.BBFFBCFGGG?DGGGGB0;CFFGFFFFFFFFF.AAFF.;AEADFDDDF?DDFFF?DEF;BFF
@M03896:38:000000000-B4D98:1:1101:23646:15509 1:N:0:270
TACGGAGGGTGCAAGCGTTATCCGGATTTACTGGGTTTAAAGGGTGCGTAGGCGGATAGGTAAGTCAGTGGTGAAATCTCCGAGCTTAACTCGGAAACTGCCGTTGATACTATTTATCTTGAATATTGTGGAGGTAAGCGGAATATGTCATGTAGCGGTGAAATGCTTAGATATGACATGGAACACCAATTGCGAAGGCAGCTTACTACACAGTTATTGACGCTGAGGCACGAAAGCGTGGGGATCAAACA
+
ABBCAABBBAAABFFE22EAGGHEEEGGHGDBBBA3FEHHHHHGHFFGGFA?GEF@?EGGDHHHHHBF4BBBFGFHHGGHHGGGGGHHHFHHGGEFEGEGHHGGGGHHHHD3?BB2FFDFFHHHHHHHHHGHHGAGGHG?>CFGFHFGH1GD>><=<<<<CGHHFBCGHFHHHGGHHBGCGGFHGHGGGGGGGGGGGDC?DGFFGGGGGGFFFFFFFFFFFFFFFFFEFFFADDDFFDDFFFFF.AFFFFF
@M03896:38:000000000-B4D98:1:1101:23662:15518 1:N:0:270
TACGGAGGGTGCAAGCGTTATCCGGATTTACTGGGTTTAAAGGGTGCGTAGGCGGATAGGTAAGTCAGTGGTGAAATCTCCGAGCTTAACTCGGAAACTGCCGTTGATACTATTTATCTTGAATATTGTGGAGGTAAGCGGAATATGTCATGTAGCGGTGAAATGCTTAGATATGACATGGAACACCAATTGCGAAGGCAGCTTACTACACAGTTATTGACGCTGAGGCACGAAAGCGTGGGGATCAAACA
+
AABB@B@DB22>4FDE2AEEGGDBAFGGHGBHCBC3BEHFGHFEGEGGGEEDHEG0@EFFDGBFGHEG4BBBFGGFFGGGHGFFEFHHHGHHGG//<GFGHHCDGGHHFHFB?FF2FGFGGG2FGGHHGHDFHDAGFBF?>@CFBHGFG1F=>>>=-<<<CDGGFDCGHHFHHFGHHGGGCFGHHFGGAFGFGGG-BE;.EGGGGFBFGCFFFFFEFFFFFDDD...;AA.;;9ADFDAA>=-.AEFBBFF
@M03896:38:000000000-B4D98:1:1101:9344:15551 1:N:0:270
TACGAAGGGGGCTAGCGTTGCTCGGAATCACTGGGCGTAAAGGGCGCGTAGGCGGCGTTTTAAGTCGGGGGTGAAAGCCTGTGGCTCAACCACAGAATGGCCTTCGATACTGGGACGCTTGAGTATGGTAGAGGTTGGTGGAACTGCGAGTGTAGAGGTGAAATTCGTAGATATTCGCAAGAACACCGGTGGCGAAGGCGGCCAACTGGACCATTACTGACGCTGAGGCGCGAAAGCGTGGGGAGCAAACA
+
>AAA?AAA?22>EGGC22AAEBGA2EFGHB355BAAAAE1CGHGF0ECEEEGH@EE@>EEFHHGHH/</</CGFGHGGHGHDHCGHHFHFGGGE.C<DF<CHHHHHEHHD;BCCG.;AC;;CB;0FB/;CFG0B9CF?AECAFFBBFA@==EB//;/:;AFFFFFB9;BAFFFFFFF??.@FFFFFFBBBBFA?BBBFFB??B?FEFB/F?FEFFFFFFBF.;DDFFEFBBB-BBAB;9ABBBFBDEFFFA
@M03896:38:000000000-B4D98:1:1101:18859:15931 1:N:0:270
TACGTAGGTGGCGAGCGTTGTCCGGATTTACTGGGCGTAAAGGGAGCGTAGGCGGATTTTTAAGTGGGATGTGAAATACCCGGGCTCAACTTGGGTGCTGCATTCCAAACTGGGAATCTAGAGTGCAGGAGGGGAGAGTGGAATTCCTAGTGTAGCGGTGAAATGCGTAGAGATTAGGAAGAACACCAGTGGCGAAGGCGACTCTCTGGACTGTAACTGACGCTGAGGCTCGAAAGCGTGGGGAGCAAACA
+
ABBBAFFBFFABECEA22AAEGHEFGGGHHDCBAAAAAEEFHHGGGGGEFEGHGGE?BGHHHHGGHGHCCEFGGHHFGHHHGGGGGHFGFGHHHH/B/BFGHFHHHBFFHF2FAGFBDGG<G<?FFFFGGGGCDA-ADCFEHHHHHHHH00C;;:;;;;;EHHHFFCCECEFGFFGFGGGGGGGGGGGGGGGABFFFAA@BFFFFFFFFFFFFFFFFFFFFDFFFFFFFFFDABFFFFFFFFAFFFFFFFA
@M03896:38:000000000-B4D98:1:1101:18089:16296 1:N:0:270
TACGTAGGGGGCTAGCGTTATCCGGAATTACTGGGCGTAAAGGGTGCGTAGGCGGTCTTTCAAGCCAGAAGTGAAAGGCTACGGCTCAACCGTAGTAAGCTTTTGGAACTGTAGGACTTGAGTGCAGGAGAGGAGAGTGGAATTCCTAGTGTAGCGGTGAAATGCGTAGATATTAGGAGGAACACCAGTAGCGAAGGCGGCTCTCTGGACTGTAACTGACGCTGAGGCACGAAAGCGTGGGGAGCAAACAG
+
BCCCBFFBCBDAEGFC?2ECGGHECEGGHFDBBBAAEAEEHHHGHAEGFEGGHGGE@EFGGFFFHG2B1BFFGGHHFHHHHHGEGGGBGFHGFHAFGHHHHHHHGGHGHH2FHFDF<B??FGBFHHGFFFFGGHAFDFHFHFFHFHGGG0DDG0=<<=;CFHHGC?;;DEHHFGGG;FGGGFFBFAAACFFGGG9?AEFCBAFFFFF;FF;?BF9BFFFFDADDDFFFFFFD?ADFF9DCFFEFFFFFFFF
@M03896:38:000000000-B4D98:1:1101:18087:16317 1:N:0:270
TACGTAGGGAGCTAGCGTTATCCGGAATTACTGGGCGTAAAGGGTGCGTAGGCGGTCTTTCAAGCCAGAAGTGAAATGCTACGGCTCAACCGTAGTAAGCTTTTGGAACTGTAGGACTTGAGTGCAGGAGAGGAGAGTGGAATTCCTCGTGTAGCGGTTAAATGCGTAGATATTAGGCGGAACACCAGTAGCGAAGGCGGCTCTCTGGACTGTCACTGACGCTGAGGCACGAAAGCGTGGGGAGCAACCAG
+
AAAAAF43A42>BGFB2AA2GGHEA2AFHHD55BA2AECFHHDFHFEAFA01BA>EEF@FBBB@EF2?1BFGGDGF43B@BDEEEEGHFFG>?/E/B44BBGHHF?1GHC?GFD1BCGG11@GBGHBA/??ADF/?/?1/1F<1GGH1<><FFFF-<<-<DGH0=.;:D.C0;G000/;?B-;9CD..;9BF--?-9AB-99AFFFB/:9;;B/9;//;B.;9..:A;;AA.;.9BD99=BBE-.99.A.9
@M03896:38:000000000-B4D98:1:1101:22836:16662 1:N:0:270
TACGTATGTCGCAAGCGTTATCCGGATTTATTGGGCGTAAAGCGCGTCTAGGCGGTTTGATAAGTCTGATGTGAAAATGCGGGGCTCAACTCCGTATTGCGTTGGAAACTGTCAAACTAGAGTACTGGAGAGGTGGGCGGAACTACAAGTGTAGAGGTGAAATTCGTAGATATTTGTAGGAATGCCGATGGAGAAGTCAGCTCACTGGACAGATACTGACGCTAAAGCGCGAAAGCGTGGGTAGCAAACAG
+
ABAAAFFFFF4>?2AA22AECGHEEAFFHCFD5BABAAEFHHHGE?EFGHGBGEGGGGGGGGHGHHBBDFGGGGHHHHFGGFGGFGHHGFHHHFFGHGFHG/CDAGHHHH1FGHHFFFDGFGDGFHHHFHHGGH<C-<<:;A::BBB9;CB9C0;;9=:;FFFGFE;CEFFGFBBFFFFGF/BFFFFAFFDFFFEFFFEFFFFBFFF;BAB.BBFFFFFFDADDDFFFFFFFDCFF?;ABFDBE;BB/AA9
@M03896:38:000000000-B4D98:1:1101:22817:16669 1:N:0:270
TACGTATGTCGCAAGCGTTATCCGGATTTATTGGGCGTAAAGCGCGTCTAGGCGGTTTGATAAGTCTGATGTGAAAATGCGGGGCTCAACTCCGTATTGCGTTGGAAACTGTCAAACTAGAGTACTGGAGAGGTGGGCGGAACTACAAGTGTAGAGGTGAAATTCGTAGATATTTGTAGGAATGCCGATGGAGAAGTCAGCTCACTGGACAGATACTGACGCTAAAGCGCGAAAGCGTGGGTAGCAAACAG
+
ABBBAFFBFFAACECE22E?FGHEEEFGHHFF5AABAAEEHHHGGCGFGHEFHGGCEGGHFHFHGHFFEGGFGGFHHHFGGGGEBDHGGGHHHDHGGGFHG?C@0B1GGH1FGG?FFGGFFF<GFHFEGHGGGFCE@<AADF@FFFB:B999;0;;/;;CFGGGB?;CE?FFFFGGFBBCFFFFFFFDFFFFFF?FFFEFFFFFFFF:FFB.;;BFFFFF:DFD:BBFDF;--@DFD;;>DFFEFEFFFFB
@M03896:38:000000000-B4D98:1:1101:26371:16808 1:N:0:270
TACGGAGGGTGCAAGCGTTAATCGGAATTACTGGGCGTAAAGCGCACGCAGGCGGTTTGTTAAGTCAGATGTGAAATCCCCGGGCTCAACCTGGGAACTGCATCTGATACTGGCAAGCTTGAGTCTCGTAGAGGGGGGTAGAATTCCAGGTGTAGCGGTGAAATGCGTAGAGATCTGGAGGAATACCGGTGGCGAAGGCGGCCCCCTGGACGAAGACTGACGCTCAGGTGCGAAAGCGTGGGGAGCAAACA
+
AAAAAAADDAAAC5GA22EAFGHBAAFFHGBD53BBAAEEGHHGG0EAECE@FGGEGGGHHFHHGH4BFFGBGFHFHHHHGGGGGGHGHHHHHHGHFGHGHHHHHHFFFHGFHHGEGHHHGFGHHHHH/CFFHHDDFF-9.9;FFFFFFF/FF;:;-9;;ABFFFFDAA=EF/FFFFFFFFFFFFFFFF@DFFFFFCFFDFFFFFFDFFFFFFCFFFFFFFDDDFF/9FFFCDAFAFFDFFFCEBFEFBFA
@M03896:38:000000000-B4D98:1:1101:11059:16848 1:N:0:270
TACGTATGTCGCAAGCGTTATCCGGATTTATTGGGCGTAAAGCGCGTCTAGGCGGTTTGATAAGTCTGATGTGAAAATGCGGGGCTCAACTCCGTATTGCGTTGGAAACTGTCAAACTAGAGTACTGGAGAGGTGGGCGGAACTACAAGTGTAGAGGTGAAATTCGTAGATATTTGTAGGAATGCCGATGGAGAAGTCAGCTCACTGGACAGATACTGACGCTAAAGCGCGAAAGCGGGGGGAGCAAACAG
+
AAABAFFFFF@A?E?42AAEGGHEAEGGHFBDBACBEAEEDGHGGAEGEHHBGEE@EEEHHGGHHH4FGFGFGFGGFHHHGGGGGGHEFFFGHDECGGBGG?DCHHFGHH<FFGFBGGFFDFGHHHGFGGGEAFCC@CCFGG@CFGFBCFBBB;;;9:;;FFFGB?9;:AFGGGGGFCFFGEFFFFFACFFFFFFFFFBBFFF/9BBBFFBEFBBFFBFBDADDFFFFFF;=D-9B:-9=@--9A9BF.F.
@M03896:38:000000000-B4D98:1:1101:11075:16858 1:N:0:270
TACGTATGTCGCAAGCGTTATCCGGATTTATTGGGCGTAAAGCGCGTCTAGGCGGTTTGATAAGTCTGATGTGAAAATGCGGGGCTCAACTCCGTATTGCGTTGGAAACTGTCAAACTAGAGTACTGGAGAGGTGGGCGGAACTACAAGTGTAGAGGTGAAATTCGTAGATATTTGTAGGAATGCCGATGGAGAAGTCAGCTCACTGGACAGATACTGACGCTAAAGCGCGAAAGCGTGGGTAGCAAACAG
+
ABABBFFFFFAACGC422EEGGHEEEGGHFCG5BABAAEFGHHGGGEGGHHHHGGCGGGHFHFHGHEGFFGBGGHHHHHHGGGFGGHEFGFHHDFFGFBGG/CCFHHGHHDHHHFFFGGGFGDHHHGHHHHGGGGF@<CDGGCHFFECCB0;;0;;99;BFFFGFE::EEGGFFGFFBBFGFFFFFA>DFFFFFFFFFFFFFFBBFFBFFBAFFFFFFFF9DFDDFFFFFFCCCDFF:DFFA0A99BFAF/
@M03896:38:000000000-B4D98:1:1101:26311:17067 1:N:0:270
TACGTAGGGTGCAAGCGTTGTCCGGAATTACTGGGCGTAAAGAGTTCGTAGGCGGTTTGTCGCGTCGTTTGTGAAAACCAGCAGCTCAACTGCTGGCTTGCAGGCGATACGGGCAGACTTGAGTACTGCAGGGGAGACTGGAATTCCTGGTGTAGCGGTGAAATGCGCAGATATCAGGAGGAACACCGGTGGCGAAGGCGGGTCTCTGGGCAGTAACTGACGCTGAGGAACGAAAGCGTGGGTAGCGAACA
+
ABABAFFBBFAA4AGA22A2FGHEEEFGHG5B5AA2AAEEHHGHEEGFEGEDHAEE0EEFFE?E>>@EEGGHHGHGDFFHFGFFGGHGGF4BEGB3E2GDHHHAACC/CCA?ACGDFCGFFFFGGFF1FGFEDC<<.CDFCCHFHHHGHF/FC<:;::;;CFGGFF:.BCGGGGGG0BFEGDFGFFFD@@;DAADFFFECFA-@FFBB/BA/AFFFFFFBFFFFFFFFFF9;AEADFF.;@CDFAB:@-C-
@M03896:38:000000000-B4D98:1:1101:23031:17517 1:N:0:270
TACGTATGTCGCGAGCGTTATCCGGAATTATTGGGCGTAAAGCGCGTCTAGGCGGATTGAAAAGTCTGATGTGAAAATGCGGGGCTCAACTCCGTATTGCGTTGGAAACTGTCAATCTAGAGTACTGGAGAGGTGGGCGGAACTACAAGTGTAGAGGTGAAATTCGTAGATATTTGTAGGAATGCCGATGGAGAAGTCAGCTCACTGGACAGATACTGACGCTGAAGCGCGAAAGCGTGGGGAGCAAACAG
+
AAAAAFFFFF?AEECE22EEEGHEEEGGHBFH5BABAAEEAHHGG?EGGHHEHGG/EGHHHHGHHH@BFGGFHGGHHHGGGEGCCGHGFFGHH?FFGCBGG/?@AFDGGH1FGHFDFFFFFGFHGHFGGHHGGC<C:;@AAD9CFFFCF909;90;/;;CFFGGC.9;AEFBFFFFFFFFFFFFFFF;DFFFFFFFFFFFFBFFFFB:BF9EFF/FFFFFDDFFDBFFFF;;@@DFDADFF;EFFABFFFF
@M03896:38:000000000-B4D98:1:1101:23009:17520 1:N:0:270
TACGTATGTCGCGAGCGTTATCCGGAATTATTGGGCGTAAAGCGCGTCTAGGCGGATTGAAAAGTCTGATGTGAAAATGCGGGGCTCAACTCCGTATTGCGTTGGAAACTGTCAATCTAGAGTACTGGAGAGGTGGGCGGAACTACAAGTGTAGAGGTGAAATTCGTAGATATTTGTAGGAATGCCGATGGAGAAGTCAGCTCACTGGACAGATACTGACGCTGAAGCGCGAAAGCGTGGGGAGCAAACAG
+
ABAAAFFFFF?AAAEA22A2GGHBEEGGHFDD5BABAAEEDGHFGGEEEHHEGFF?FGHHHHFFFG4BEGFGHGGHHHBGGEGGCGHBFCGHHCFFG?DHD/?@0CDFHH1FGGGBFBF>>F<GFHFCCHFGGGC<;;-;:;9FFFBBB0BBB0;;9;9;9FGG;.;;;AFFFF/FB9/;BFFFFFA-BFDBFF;FFFB:BFFBFFF:BFBEBFFFFFFFAAADDFFFFFFFFADFD:ACFFFFF.BFFE9
@M03896:38:000000000-B4D98:1:1101:24296:17630 1:N:0:270
TACGTAGGTGGCAAGCGTTATCCGGATTTACTGGGCGTAAAGGGAGCGTAGGCGGATGATTAAGTGGGATGTGAAATACCCGGGCTCAACTTGGGTGCTGCATTCCAAACTGGTTATCTAGAGTGCAGGAGAGGAGAGTGGAATTCCTAGTGTAGCGGTGAAATGCGTAGAGATTAGGAAGAACACCAGTGGCGAAGGCGACTCTCTGGACTGTAACTGACGCTGAGGCTCGAAAGCGTGGGGAGCAAACA
+
AAABBFFCFF@>B4FA22EEEGHEEFGGHGD55BAAAAAEFGHGGEEEEFG?GEF@E>FGHHGHHHHH?GFGHGHGFHHHHGGEEFHEFFFHHGH/E/EFGHHHGGEGGH?3FDFBFGGFFGFGHHHHHGGHGGCDEDCGFHGHHHHGHFDGF>>><<=<CGGHFGC;ECEGBGHHHBFGFGHHGGG?:CFGCDGGGDEDFFFFFFFFBFFF?FFFFFFFFFFFDBF;EEA@@BDFFFFFFFFFFDEFFF9
@M03896:38:000000000-B4D98:1:1101:24278:17641 1:N:0:270
TACGTAGGTGGCAAGCGTTATCCGGATTTACTGGGCGTAAAGGGAGCGTAGTCGGATGATTAAGTGGGATGTGAAATACCCGGGCTCAACTTGGGTGCTGCATTCCAAACTGGTTATCTAGAGTGCAGGAGAGGAGAGTGGAATTCCTAGTGTAGCGTTGAAATGCGTAGCGCTTAGGAAGAACACCAGTGGCGAAGGCGACTCTCTGGACTGTAACTGACGCTGAGGCTCGAAAGCGTGGGGAGCAAACA
+
AAAAAFF3D@2BFCAA22A2CGGAABEFHG55532AAA222BF2AEE?BAE1DAEEFEFHGGF5FGHFBFFGFF4B4DGHHG?E>/FBBCFGHB/?/<BBGHHGGGB4FGB?B??BDGFFB21BBBD1@F/C/C</C?<<?<<1?GGHH1<>F111-.<-<=FGFG.CD@.<-;C.00;C.GCCCCDA;CFBC?-@B.:9B-9DFFF//;;/.;/;BFF/B.;.99.;A.;99F.ABD..9-;.-99//;;
@M03896:38:000000000-B4D98:1:1101:15877:17655 1:N:0:270
TACGGAGGGTGCGAGCGTTAATCGGAATAACTGGGCGTAAAGGGCACGCAGGCGGATGGATAAGTGAGATGTGAAAGCCCCGAGCTCAACTTGGGAATTGCATTTCAGACTGTTCATCTAGAGTTTTGTAGAGAGGGGTAGAATTCCACGTGTAGCGGTGAAATGCGTAGAGATGTGGAGGAATACCGGAGGCGAAGGCGGCCCCTTGGACAAGAACTGACGCTCATGTGCGAAAGCGTGGGGAGCAAACA
+
AAABAABDD2AAF?E2A2EEFGHFEEFGHF3B5BAAAAEEFHHGGAEEEFGEGFEE>E?FFHHHFG4FEFGFGGHGHHHHGGGGGGHEGFHGHHHGFHGHHHHHHHEGGHF2FFG1?GF??FF?GFGHHHHHHGD<<CACEGHHHHHEHDAC<<==-=;;EHGHEGA;DGGGFFFFGFGGGGEGGGGDA?GFFFFFFFFFFFFFFF;BFFFFFF.BFFFFFDFDDDFFFFFFFFFFFFDDCABABFEFFFF
@M03896:38:000000000-B4D98:1:1101:22981:17764 1:N:0:270
TACGGAGGGTGCGAGCGTTAATCGGAATAACTGGGCGTAAAGGGCACGCAGGCGGATGGATAAGTGAGATGTGAAAGCCCCGAGCTCAACTTGGGAATTGCATTTCAGACTGTTCATCTAGAGTTTTGTAGAGAGGGGTAGAATTCCACGTGTAGCGGTGAAATGCGTAGAGATGTGGAGGAATACCGGAGGCGAAGGCGGCCCCTTGGACAAGAACTGACGCTCATGTGCGAAAGCGTGGGGAGCAAACA
+
ABAAABCBC?AAEEEA22EAEGHFBEGGGF3BBBBBAAEFHHHGG1EEEFGGGGGEEEFHHHHHGF@FDFGFGFGEHFHHGGGCGGHGGFHHHHHCFFHHHHHHHHEFGH?2DDH1?GGFFFFDGHHHHHHGGHECCFGEEGHFHHHFH..<<<==:;:;CGFHCGC;DFEGBFFFGGGGGGGGGGGGGGGADFFFFFFFFFFFFEFFFFBFFFBFBFFBFBF.DDFEFFFA?@ADFFDFFCCFFFEFFFF
@M03896:38:000000000-B4D98:1:1101:6843:17864 1:N:0:270
TACGTAGGTGGCAAGCGTTATCCGGATTTACTGGGCGTAAAGGGAGCGTAGGCGGATGATTAAGTGGGATGTGAAATACCCGGGCTCAACTTGGGTGCTGCATTCCAAACTGGTTATCTAGAGTGCAGGAGAGGAGAGTGGAATTTCTAGTGTAGCGGTGAAATGCGTAGAGATTAGGAAGAACACCAGTGGCGAAGGCGACTCTCTGGACTGTAACTGACGCTGAGGCTCGAAAGCGTGGGGAGCAAACA
+
ABBBBFFCFF?BC4FA22EACGGFEEGGHHFFBBAAAAEEFHHGHFEFGFE?GEFEEEGHHHHGGHHH1FFGHFFHFGHHHGGGEFHFFFGGHHHEF/BFGHHHGGBFGHGFHDG>FFHFFGCDGGHHGGGHGGFDEGFFFGHHHHFGGD1D>>>>-<<<CGHHFHA;EGFHFHHHGGHHGHHHGGGGGFGGCADGGGEFDADFFFFFFFFFFFFFFFFFFFFFFFFFFFFA@FFFFFFFFFFFFAEFFF.
@M03896:38:000000000-B4D98:1:1101:17557:17867 1:N:0:270
TACGGAGGGTGCAAGCGTTAATCGGAATTACTGGGCGTAAAGCGCACGCAGGCGGTTTGTTAAGTCAGATGTGAAATCCCCGGGCTCAACCTGGGAACTGCATCTGATACTGGCAAGCTTGAGTCTCGTAGAGGGGGGTAGAATTCCAGGTGTAGCGGTGAAATGCGTAGAGATCTGGAGGAATACCGGTGGCGAAGGCGGCCCCCTGGACGAAGACTGACGCTCAGGTGCGAAAGCGTGGGGAGCAAACA
+
ABBBBCCCBAAAFFFE22EEFGHFEEGGHE555ABAAAEEDHHGG0AAECECGFGEGGGFGH4BFH4BFFGFGGHHHHHHGGGGGGHFGHHHHHGFCFGFGHHHHHHHHHFFGHHFGHHGFFGGHHHHFGGGHHD<@A=:::BFFFFFFFFFB;;;;;:;AFFFFFA;A-EBBFFFFFFFFFFBFFFFF>;DFFFFFFEDFFFFFFBAEFFFF>DDFFFBFFFFFFFFBFF=ACDDFD:ACFAEFFFFFF?
@M03896:38:000000000-B4D98:1:1101:13405:18247 1:N:0:270
TACGGAGGGTGCAAGCGTTAATCGGAATTACTGGGCGTAAAGCGCACGCAGGCGGTTTGTTAAGTCAGATGTGAAATCCCCGGGCTCAACCTGGGAACTGCATCTGATACTGGCAAGCTTGAGTCTCGTAGAGGGGGGTAGAATTCCAGGTGTAGCGGTGAAATGCGTAGAGATCTGGAGGAATACCGGTGGCGAAGGCGGCCCCCTAGACGAAGACTGACGCTCAGGTGCGAAAGCGTGGGGAGCAAACA
+
AAAAAABBCAA>EGCC?2EAEGHFAEGGHG555BBAAAEFGHHGG0EEEEC0EEF@EGGHGHHHFHDFGGHGGGHHHHHHGFGGEGHHHHHHFHGHGFHFHGFHHHGHHHFBGHHHGHHHGGBGHHHFFGGEHF<-<>DDEFFFFFFF/B/FB;/;;;;@EFFFFFA;AFFFFFFFFFFFFDFFFFFFC@BFADFFFFEDCFFFFFF..BFF--ADFFFFFFFFFDFFFFFDDFFDFF.DBFFFFFEFFF.
@M03896:38:000000000-B4D98:1:1101:13403:18265 1:N:0:270
TACGGAGGGTGCAAGCGTTAATCGGAATTACTGGGCGTAAAGCGCACGCAGGCGGTTTGTTAAGTCAGATGTGAAATCCCCGGGCTCAACCTGGGAACTGCATCTGATACTGGCAAGCTTGAGTCTCGTAGAGGGGGGTAGAATTCCAGGTGTAGCGGTGAAATGCGTAGAGATCTGGAGGAATACCGGTGGCGAAGGCGGCCCCCTGGACGAAGACTGACGCTCAGGTGCGAAAGCGTGGGGAGCAAACA
+
BCCCBBCBCAA>EFFC22EEFGHFEEFGHGD55AAAAAEEGHHGG0EEGGGCEEGCEFGHHHHHHH4B3FGFHHHHHHHHGGGGEGHGHGHHHHGGHGHGHHHHHHHHHHGHHHHFGGHGGHFHHHGGFFGGHHECCFFDEFFFFFFFFF0FB::;:;;@EFFFFFA;AFFFFFFFFFFFFFFFFFFFF>DFFFFFFFEBFFFFFF;.;FFFADDAFFFBFFFFFFFFBFFDAFFDEDDDADA?BDEFFF?
@M03896:38:000000000-B4D98:1:1101:3198:18298 1:N:0:270
TACGGAGGGTGCGAGCGTTAATCGGAATAACTGGGCGTAAAGGGCACGCAGGCGGATGGATAAGTGAGATGTGAAAGCCCCGAGCTCAACTTGGGAATTGCATTTCAGACTGTTCATCTAGAGTTTTGTAGAGAGGGGTAGAATTCCACGTGTAGCGGTGAAATGCGTAGAGATGTGGAGGAATACCGGAGGCGAAGGCGGCCCCTTGGACAAGAACTGACGCTCATGTGCGAAAGCGTGGGGAGCAAACA
+
AABBAAADBAAAEC?A2AEAAFGFEECFG53D53BAAAEEGHHGGAEEGGGGGFGEEEFHHHHHGHHHEGFGGGHHHHHHEEEGGFHEBGHHHHEHFGGFHHHHFHFHFH?2?GHFGGHDF@?FGHGGGHHBFG<>>@AEEG0<DGFGF..CC/==-::;C:BGBC::;A?FGFFFGGGGGDFG0FFGC-BDDCC-:DE-DFCFFEFFFBBF?:./BFF:B?DD?DFFFFFDD@BDFFFF;@DEFFFFFA9
@M03896:38:000000000-B4D98:1:1101:26095:18388 1:N:0:270
TACGGAGGGTGCAAGCGTTAATCGGAATTACTGGGCGTAAAGCGCACGCAGGCGGTTTGTTAAGTCAGATGTGAAATCCCCGGGCTCAACCTGGGAACTGCATCTGATACTGGCAAGCTTGAGTCTCGCAGAGGGGGGTAGAATTCCAGGTGTAGCGGTGAAATGCGTAGAGATCTGGAGGAATACCGGTGGCGAAGGCGGCCCCCTGGACGAAGACTGACGCTCAGGTGCGAAAGCGTGGGGAGCAAACA
+
AAAAAABBBAA>C5DA22AAEGGFAEEGHFDB53BBAAEEGHHGE?EEECFCEEE/EFEHGGHHGHDGDGGGGGHHHHHHGGGGEGGHFHHHHHECGGHHHHHHHFDFBGFFFHFFFHGH?<GHHHGG/>A-GE.-->-9;:BFFFFFFFBFB;;;;;;;.FFFFFDADCEFBFFFF/BFFFFFFFFD-;DFABC9=.ADFFFFFFFE?FFFFFFFFFFBFFDDD?FBFFF@D@BDBF9DCAFFCDEFFFA
@M03896:38:000000000-B4D98:1:1101:26081:18398 1:N:0:270
TACGGAGGGTGCAAGCGTTAATCGGAATTACTGGGCGTAAAGCGCACGCAGGCGGTTTGTTAAGTCAGATGTGACATCCCCGGGCTCAACCTGGGAACTGCATCTGATACTGGCAAGCTTGAGTCTCGCAGAGGGGGGTAGAATTCCAGGTGTAGCGGTGAAATGCGTAGAGATCTGGAGGAATACCGGTGGCGAAGGCTGCCCCCTGGACGAAGACTGACGCTCAGGTGCGAAAGCGTGGGGAGCAAACA
+
AAAAA11A1>A>FF1A00A0ADGB0BEFHG12D1/BAAAAFGGEE/E/E?E/E>E/EEEHHHD@FG2BBEFFEF2BGGGHGGG@EGHHHHHHCC<0BFFBG1?FHGD2>GD?GHF1F??F?0<FHFGF/>A-.FGC----;/:BFFF;;/9;:9;;-;;99F/FBF;;:@E//9B/9/:AB-BBFFFA@@--;@-9-;;/;AA-A@@A;9F;@?-ABF/;F-;A9-99FFB--9--;;-9;@;99AABBF9
@M03896:38:000000000-B4D98:1:1101:24651:18400 1:N:0:270
TACGGAGAGTGCGAGCGTTAATCGGAATAACTGGGCGTAAAGGGCACGCAGGCGGATGGATAAGTGAGATGTGAAAGCCCCGAGCTCAACTTGGGAATTGCATTTCAGACTGTTCATCTAGAGTTTTGTAGAGAGGGGTAGAATTCCACGTGTAGCGGTGAAATGCGTAGGGATGTGGAGGAATACCGGAGGCGAAGGCGGCCCCTTGGACAAGAACTGACGCTCATGTGCGAAAGCGTGGGGAGCAAACA
+
AAAAAAADBBFD2AEA22EEAGFFAEAFHF3553BBAAEEGHFGEEEEFCEEFFGEEEFHGGHHFG@FBFGFGGHFHHHHGGGGGGHGHFGHHHGGGHHHHHHHHH2??G?BFGH2>GGDFDFFGHHGGHHGHFC?.@C<<<>GHHGGHDCG<<==<<;;CFHHHFEEGGCE/CCFGGEGGGGGGGGBB?DGFFFFFFA@CFFFFF?FFFBFFFBBFFFFFFF.DDFFFFFA?=FDFFFFCCF.-AAFFF.
@M03896:38:000000000-B4D98:1:1101:26101:18406 1:N:0:270
TACGGAGGGTGCAAGCGTTAATCGGAATTACTGGGCGTAAAGCGCACGCAGGCGGTTTGTTAAGTCAGATGTGAAATCCCCGGGCTCAACCTGGGAACTGCATCTGATACTGGCAAGCTTGAGTCTCGTAGAGGGGGGTAGAATTCCAGGTGTAGCGGTGAAATGCGTAGAGATCTGGAGGAATACCGGTGGCGAAGGCGGCCCCCTGGACGAAGACTGACGCTCAGGTGCGAAAGCGTGGGGAGCAAACA
+
AAAAAABBDA2>4FFA22EAAFHF2EFGHG5B5BBAAAEFHHHGG?EEEGGCGGG@EFEHHHHHHHDFHHHGHGFHHGHHGGGGEGHGGHHHHFEFHGHHHHHHHHGFHHGGHHHHGGHGCGFGHHHHFDGGFGFCCF>99;BFFFFFFFBB;;;;;;;;AFFFFF;;DFFFEFFFB/;AFFFFFFF?BDCFFD@=BDE@AAFFFF;9EFFF-9ADFFFBFDDFFFFFFFF-;DFDFFFFFFFFBA?FFF?
@M03896:38:000000000-B4D98:1:1101:24664:18419 1:N:0:270
TACGGAGAGTGCGAGCGTTAATCGGAATAACTGGGCGTAAAGGGCACGCAGGCGGATGGATAAGTGAGATGTGAAAGCCCCGAGCTCAACTTGGGAATTGCATTTCAGACTGTTCATCTAGAGTTTTGTAGAGAGGGGTAGAATTCCACGTGTAGCGGTGAAATGCGTAGGGATGTGGAGGAATACCGGAGGCGAAGGCGGCCCCTTGGACAAGAACTGACGCTCATGTGCGAAAGCGTGGGGAGCAAACA
+
ABBB??ABBFFFE?EE22EAFGHBAEFGHB355BABAAEEGHGGG1EEFFGCGGE?EEFGHHHHGHDGGHFFGGEFHHHHGGCGGGHFGFHHGGH/BBFDGHHHHHEGFG?2?@FDHFF@FDF<FHHGHHGHFBA??D<<<=DGHHGFHA.<</==<<;AEGFGBGACDFFE/FFFFGGGGBGGGFGGGDGGDC->A.;-@FFFFFFFFF/9FF.BFFFFFDFDDDF/FFFFDDCDFFFFFAFFFFFFFAA
@M03896:38:000000000-B4D98:1:1101:28098:18894 1:N:0:270
TACGGAGGGTGCAAGCGTTAATCGGAATTACTGGGCGTAAAGCGCACGCAGGCGGTTTGTTAAGTCAGATGTGAAATCCCCGGGCTCAACCTGGGAACTGCATCTGATACTGGCAAGCTTGAGTCTCGTAGAGGGGGGTAGAATTCCAGGTGTAGCGGTGAAATGCGTAGAGATCTGGAGGAATACCGGTGGCGAAGGCGGCCCCCTGGACGAAGACTGACGCTCAGGTGCGAAAGCGTGGGGAGCAAACA
+
ABBABBBBBAAAGFGA22E2AFHFAEFFHHBBB32BAAEE1FHGGGGGGGFCGGGGGGGHHHHHFHGGBGHGFGGFGHHHGGGGGGHHFGHHHFGHFEFFGFHHFHFH2G?DFGCGFGGGF<?FFGGGFGEF=CEDDFD.A;BFFFFFF/;BF/;:;-;9ABBFFF:9ABFFEFBFFFFFDFFF/BBFFFFDFFAAAD:9BABFAAFEEB9@=-;.;FFBFFFFFFFFFFFFBD;DBADDCFF9@AA//A.
@M03896:38:000000000-B4D98:1:1101:28077:18903 1:N:0:270
TACGGAGGGTGCAAGCGTTAATCGGAATTACTGGGCGTAAAGCGCACGCAGGCGGTTTGTTAAGTCAGATGTGAAATCCCCGGGCTCAACCTGGGAACTGCATCTGATACTGGCAAGCTTGAGTCTCGTAGAGGGGGGTAGAATTCCAGGTGTAGCGGTGAAATGCGTAGAGATCTGGAGGAATACCGGTGGCGAAGGCGGCCCCCTGGACGAAGACTGACGCTCAGGTGCGAAAGCGTGGGGAGCAAACA
+
ABBCBABDBAAABGFC22AAFGHFEDFGHDA55BBAAAAEFGHGG0EEECEEGGGCGGGHHHHHHH4BFBFBFFGFHHHHGGGGFGHFGHHHGHCBCECFGHHHHHFGFHFFHHGFGHHGGGHHGHHHFFGGHFGGCFFAABFFFFFEFF/B;;;;;;:;9FFFFFD;ADFFFFFFFFFFFFFFFFFFF;@DAFFAFDE=CFFFFBBEEFFAFFFFFFFFFFFFDDFFFFFFDFADFFDDAFFADFFFFEF
@M03896:38:000000000-B4D98:1:1101:19011:19439 1:N:0:270
TACGAAGGGGGCTAGCGTTGCTCGGAATCACTGGGCGTAAAGGGCGCGTAGGCGGCGTTTTAAGTCGGGGGTGAAAGCCTGTGGCTCAACCACAGAATGGCCTTCGATACTGGGACGCTTGAGTATGGTAGAGGTTGGTGGAACTGCGAGTGTAGAGGTGAAATTCGTAGATATTCGCGAGAACACCGGTGGCGAAGGCGGCCAACTGGACCATTACTGCCGCTGAGGCGCGAAAGCGTGGGGAGCAAACA
+
>>AAAA3>22D>2GFBA2EAE3GBAEFFGF3B5BBBAAEEGF3AF0E@>EEEG/>>E><EFHBGFG//<<>AC/F1FFGGH<GGGHHGGHHGGGAB/=D<CGHC:GAGHG;0CC..-;9;;CFFFG0/CFFG0:;BB@AA.CFFFEB9@;-9;;99;;;:9BFFFB9;FEFFFFBF;A;-9@DBFFF>@@BB;BB-BDA@-;--AAB;9F?FE//FFFF/;-B@B?FEF?@@9BBAEADFBB=EBAEF/A.
@M03896:38:000000000-B4D98:1:1101:18987:19447 1:N:0:270
TACGAAGGGGGCTAGCGTTGCTCGGAATCACTGGGCGTAAAGGGCGCGTAGGCGGCGTTTTAAGTCGGGGGTGAAAGCCTGTGGCTCAACCACAGAATGGCCTTCGATACTGGGACGCTTGAGTATGGTAGAGGTTGGTGGAACTGCGAGTGTAGAGGCGAAATTCGTAGATATTCGCGAGAACACCGGTGGCGAAGGCGGCCAACTGGACCATTACTGACGCTGACGCGCGAAAGCGTGGGGAGCAAACA
+
>>AA@A1A11A>0GACE0AAEFHAECFGFFBFB0/AAAAEAF1?FAEC>E/EG//>E><>?GGGBGC/C/@<@?FHHGHHHDHGHHHGHHHGGHF/=DGGGHFFCCC:GGC0CCG:;AC;9CBFBG0;CFFG09BBF-9EAEFFFFFA@--A9;999;-9;@?EFFABBE?FFEBF-A99-;AFFFB99-@B9@@-@AA@@@@@A;B/;B-;99;FFFFBFFFBA---;;9--@@BFB9-;-@E=AAFFFA
@M03896:38:000000000-B4D98:1:1101:19000:19459 1:N:0:270
TACGAAGGGGGCTAGCGTTGCTCGGAATCACTGGGCGTAAAGGGCGCGTAGGCGGCGTTTTAAGTCGGGGGTGAAAGCCTGTGGCTCAACCACAGAATGGCCTTCGATACTGGGACGCTTGAGTATGGTAGAGGTTGGTGGAACTGCGAGTGTAGAGGTGAAATTCGTAGATATTCGCGAGAACACCGGTGGCGAAGGCGGCCAACTGGACCATTACTGACGCTGAGGCGCGAAAGCGTGGGGAGCAAACA
+
BCBBBBCCCC2>EGFF22EAECHBAEFGHBBB5BAAAAEEGHGGF?EEEGGCHFGEE>>EGHHGGH/>BDCDCFDGHHHHHFHFGGHEGFGEFACBCFFCGHHHHHGHHFCCCGG::CEEEF9;FGGFCFGGGGFFBBAEEFFFFFFDC@=EB90;;;;AFFFFF9;;BEFFFFFFFFADFFFFFFFFC@FFACBFFFE=FFDFFABF:FFFEFFFFFFFFFDFFFFEF;CCDFFFFFDFFFFFFDEFFFA
@M03896:38:000000000-B4D98:1:1101:16078:19825 1:N:0:270
TACGGAGGGTGCAAGCGTTAATCGGAATTACTGGGCGTAAAGCGCACGTAGGCGGCCGAGTCAGTCAGCTGTGAAAGCCCCAGGCTCAACCTGGGAACTGCAGTTGAAACTGCTCGGCTAGAGTCTGAGAGAGGGGGGTGGAATTCCAGGTGTAGCGGTGAAATGCGTAGAGATTAGGAAGAACACCAGTGGCGAAGGCGACTCTCTGGACTGTAACTGACGCTGAGGCTCGAAAGCGTGGGGAGCAAACA
+
BBCBBBBCC?AABGF422EEFGHFEGGGHFFFBB22AAEEDGHGG0AEBFGCHEGCEEGGEH@BBG3BBBBBFBFGHHHHGFGEGFHEFFHHHHGGFGFFHHHHHHHHHHDFBGGGFFFDGF1?GFFGHHHGGG?<<@;A@EFFFFFEFBBFB;;;9;.;AFBF/BA;9@EFFFFFF/BFFFFFFFF?F;FBEAFFFDFAF=CFEB/;;F?F?9FFFFFFFFD.AAA?FAFFFFDD/AADDAD.;A?FFFA
@M03896:38:000000000-B4D98:1:1101:27715:19969 1:N:0:270
TACGGAGGGTGCAAGCGTTAATCGGAATTACTGCGCGTAAAGCGCACGCAGGCGGTTTGTTAAGTCAGATGTGAAATCCCCGGGCTCAACCTGGGAACTGCATCTGATACTGGCAAGCTTGAGTCTCGTAGAGGGGGGTAGAATTCCAGGTGTAGCGGTGAAATGCGTAGAGATCTGGAGGAATACCGGTGGCGAAGGCGGCCCCCTGGACGAAGACTGACGCTCAGGTGCGAAAGCGTGGGGAGCAAACA
+
ABBBBAA>>2AABG4A222AEFHFEEEGG5A555BAAAEF15FEE0AAE@E@ECGE?EEEGF4BBG43FBGFFG44BFGHG<ECECGHHHHG0FFFGGF1?FFF?FGFFHG1?F<1?FF?00<=1FGC<C<FGC?-@=B9.9BFFFFB/B/9;//;9-.;.;BBBBAA9-A/FBB9FB/;DDFBFFFA<--99-9@-9A@B-;-9@99.BFBBBFFFFF/9..9AD///99-.@-.9..99@;.-..9;F.
@M03896:38:000000000-B4D98:1:1101:27708:19989 1:N:0:270
TACGGAGGGTGCAAGCGTTAATCGGAATTACTGGGCGTAAAGCGCACGCAGGCGGTTTGTTAAGTCAGATGTGAAATCCCCGGGCTCAACCTGGGAACTGCATCTGATACTGGCAAGCTTGAGTCTCGTAGAGGGGGGTAGAATTCCAGGTGTAGCGGTGAAATGCGTAGAGATCTGGAGGAATACCGGTGGCGAAGGCGGCCCCCTGGACGAAGACTGACGCTCAGGTGCGAAAGCGTGGGGAGCAAACA
+
AABAABBDB@2>4GFA2A2AFGHBBEFGHGA55BAAAAEEHFHGG0EAEC?EEEGEEEEGGHFFGG@BFFFBFBGBGHHHGGGEEFHGEGHGGGFGCEFBFHGGHHHHGHFHHFHFFHHGFFHHHHHGFFFGHHGGCFFAAFFFFFFFFFBBB;9;;;99.BFFFF;:ABEFFFFFFFBFFDFFFFFFF@DFF>DFBDFA;C@FFFDFEBF>-BFDFFFFFFF9DDFFFF999>9.9A;D-@>EDAEFFFF
@M03896:38:000000000-B4D98:1:1101:27727:19989 1:N:0:270
TACGGAGGGTGCAAGCGTTAATCGGAATTACTGGGCGTAAAGCGCACGCAGGCGGTTTGTTAAGTCAGATGTGAAATCCCCGGGCTCAACCTGGGAACTGCATCTGATACTGGCAAGCTTGAGTCTCGTAGAGGGGGGTAGAATTCCAGGTGTAGCGGTGAAATGCGTAGAGATCTGGAGGAATACCGGTGGCGAAGGCGGCCCCCTGGACGAAGACTGACGCTCAGGTGCGAAAGCGTGGGGAGCAAACA
+
BCBCCBCCBAAAFGFAA2EAAGHFEEGGHF555BFAAAEEGHHGG?EEG?E?EFGGGGGHHHHHGHBFDGHFGGGFHHHHGGGGGGHFGHHHHHGFFFHHHHHHHHHHHHFFGGGFGHHHHGFGGHHHFDGFHHGGCFFFFFFFFFFFFFBFB;;;:@;CEFFFFFD;AFFFFFFFFFEFFFFFFFFFFBDFFFFFFFFFFFFFFFFFFFFFF=DFFFFBFFFFFDFFFFFFFCFFFFDFFFFFFFFFFF?
@M03896:38:000000000-B4D98:1:1101:14268:20082 1:N:0:270
TACGAAGGGTGCAAGCGTTACTCGGAATTACTGGGCGTAAAGCGTGCGTAGGCGGTTCGTTAAGTCCGATGTGAAAGCCCTGGGCTCAACCTGGGAACTGCATTGGAAACTGGCGTGCTGGAGTGCGGTAGAGGGTGGCGGAATTCCCGGTGTAGCAGTGAAATGCGTAGATATCGGGAGGAACACCCGTGGCGAAGGCGGCCACCTGGACCAGCACTGACGCTGAGGCACGAAAGCGTGGGGAACAAACA
+
A>AA?ABABFAA4BGC22AAADGEAEFGHHFB5BAAEAEDGFHFGDFEFFE?GEGGGFEFGEFHHHGAEEEEGFHHHHHHHHHFHHGECFFBGFEHGFFGHHGHHHFEFGF1GFG/>?<FFC<?CGCG<CDDDCDACCGGC?DGHHHGGCGG.:;;0;9;0FFFBFE;.AA090CCA--?=?B9.FD?@A.B99;@-AE@@;=?EF:/.BFFA.E9F/BBB.;.......99.AA./99;@-9..9;9AA.
@M03896:38:000000000-B4D98:1:1101:14283:20092 1:N:0:270
TACGAAGGGTGCAAGCGTTACTCGGAATTACTGGGCGTAAAGCGTGCGTAGGCGGTTCGTTAAGTCCGATGTGAAAGCCCTGGGCTCAACCTGGGAACTGCATTGGAAACTGGCGGGCTGGAGTGCGGTAGAGGGTGGCGGAATTCCCGGTGTAGCAGTGAAATGCGTAGATATCGGGAGGAACACCCGTGGCGAAGGCGGCCACCTGGACCAGCACTGACGCTGAGGCACGAAAGCGTGGGGAGCAAACA
+
AAAAABBABF2>AFFA22EECBGBBEFGHGBBBBAAAAEEHHHFFEGEFEA1GEGFFFGGHHGHHHGEEEFGHHHHHHHHHHHGGHHGHHHGHHGHGGHFHHHHHGHHGHGFHGG/<>ACAACGGFGG.CDDFGD;CCGCDCCGGGGGAB?B9;=;;;090BFFFFA:ADEFFFFFFF;DCFBABFFF>.;9B;@FFDA>=;;BFF.9ABABEAABFFFFFA9..9.?..ADA.AD/:..9@>.9..;BA.
@M03896:38:000000000-B4D98:1:1101:4526:20415 1:N:0:270
TACGGAGGGTGCAAGCGTTAATCGGAATTACTGGGCGTAAAGCGCACGCAGGCGGTTTGTTAAGTCAGATGTGAAATCCCCGGGCTCAACCTGGGAACTGCATCTGATACTGGCAAGCTTGAGTCTCGTAGAGGGGGGTAGAATTCCAGGTGTAGCGGTGAAATGCGTAGAGATCTGGAGGAATACCGGTGGCGAAGGCGGCCCCCTGGACGAAGACTGACGCTCAGGTGCGAAAGCGTGGGGAGCAAACA
+
>AAB?A?DD?2>CEFE22EAFGHBEEFGHHA553BBAAEE1GGEG?FEFEA0E>E>EFGHGHDDGH@BFGGFFGFHFGHHGEGEEEHHHHHHHHGHGFHGHHHHHEGGGHFFGHHHGFGGFGFHHHGGFDFFD0C@-BFFEFFFFFFFBB9B:;;;=;;9EFFFBF;;A@EFFFFFFBFF?DFFFFFD-9@A:-9BD.A;BFFFFFBE.FA-9DDDBFFFFDADFFF///;@DAA.BDDDF-9.9;AFBF.
@M03896:38:000000000-B4D98:1:1101:4538:20429 1:N:0:270
TACGGAGGGTGCAAGCGTTAATCGGAATTACTGGGCGTAACGCGCACGCAGGCGGTTTGTTAAGTCAGATGTGAAATCCCCGGGCTCAACCTGGGAACTGCATCTGATACTGGCAAGCTTGAGTCTCGTAGAGGGGGGTAGAATTCCAGGTGTAGCGGTGAAATGCGTAGAGATCTGGAGGAATACCGGTGGCGAAGGCGGCCCCCTGGACGAAGACTGACGCTCAGGTGCGAAAGCGTGGGGAGCAAACA
+
AABAAA?ADAAAGDBA22E2AGG2BEFGHFA55BBBAA2E1BEFG?EEEEG0F>E>>EEGHHHBBGFFFGGGHEGFHGGHF><E>DHHHHHHCACCGE??FGGHHHGHFHFDBGGBCHHHFG1=GGG0>>>CHGFC@=@AE/9BFFFFB//;B99;-9;;AFBFFB9;;@A;FFFFBBFA?ABBFFFD-9@D:9BFFD9-;BFCFFFA.BA-99ADB/:FFAF.ADF9;BB@A-;.BA.:;--9-:9/9A9
@M03896:38:000000000-B4D98:1:1101:4516:20436 1:N:0:270
TACGGAGGGTGCAAGCGTTAATCGGAATTACTGGGCGTAAAGCGCACGCAGGCGGTTTGTTAAGTCAGATGTGAAATCCCCGGGCTCAACCTGGGAACTGCATCTGATACTGGCAAGCTTGAGTCTCGTAGAGGGGGGTAGAATTCCAGGTGTAGCGGTGAAATGCGTAGAGATCTGGAGGAATACCGGTGGCGAAGGCGGCCCCCTGGACGAAGACTGACGCTCAGGTGCGAAAGCGTGGGGAGCAAACA
+
>AAA?ABDB2AACBGC222EAGHFBEFGHFDB5AAAAAEEHGHGG0E0EE?EGEEEEEFHGHHHGH4BFFGFGG4GHHHHGGGEEGHHHHHHHHAGGGFGHHHHHHHGHHFGGHGCFGGG?GFHHFGFFDGGHG.<ADDDAFBFFFFFFE/FB;/;;9;-AFFFFF:;AB.BBFFFFFFFFDFFFFFFF>;DA@DFFFFBFFFFFF@AEFFADBDDFFFFFFFFF./9FFF=AAFAFDFFA>BF9AAFFFE
@M03896:38:000000000-B4D98:1:1101:15713:20502 1:N:0:270
TACGGAGGGTGCGAGCGTTAATCGGAATAACTGGGCGTAAAGGGCACGCAGGCGGATGGATAAGTGAGATGTGAAAGCCCCGAGCTCAACCTGGGAATTGCATTTCAGACTGTTCATCTAGAGTTTTGTAGAGAGGGGTAGAATTCCACGTGTAGCGGTGAAATGCGTAGAGATGTGGAGGAATACCGGAGGCGAAGGCGGCCCCTTGGACAAGAACTGACGCTCATGTGCGAAAGCGTGGGGAGCAACCA
+
A1>?1AAD1>A>E?EE00EE0FGAAEFGFF111B/AAEEEHFBEFFEEFGE@FGGEEEEFGHHHFG2B1FFGHDFFBGGHGGGCG?GHGFHHHHGFGHHHHHHHFGEF2F?1FFG1GDF<?@??GHGGHHEGHD><>@C<<GGHGHHFH..<<<:<;:;:CGGGFC:;CAEG0;CFFCBG..900BFCG@G-A-@--999-@@@--9BBFBF---/9/9/99--;9BBFFF-A-9BE-99@@?--;;/-;9
@M03896:38:000000000-B4D98:1:1101:15726:20515 1:N:0:270
TACGGAGGGTGCGAGCGTTAATCGGAATAACTGGGCGTAAAGGGCACGCAGGCGGATGGATAAGTGAGATGTGAAAGCCCCGAGCTCAACCTGGGAATTGCATTTCAGACTGTTCATCTAGAGTTTTGTAGAGAGGGGTAGAATTCCACGTGTAGCGGTGAAATGCGTAGAGATGTGGAGGAATACCGGAGGCGAAGGCGGCCCCTTGGACAAGAACTGACGCTCATGTGCGAAAGCGTGGGGAGCAAACA
+
AAABAABCCAAAECFE22EEFGHFEEGGHF3B5BBBAAEFHHHGFCEEEGGCGGGEEEFGHHHHGHDFFGGGHGHHHHHHGGGGGGHGHFHHHHGHHHGHHHHHHHEFFGF2FGHBGGGF?FCFGHHHHHHHFGD><CECEGHHHHGFH?.C<<;<:;;;EHHHHHCCFGGGFFGFGGGGGGGGGGGD@BGFDFFFFAA-@FFFFFFBFFBFFF/FFFFFFDFFFFFFFFFFFFFAFFDDFFFEBAEFFFA
@M03896:38:000000000-B4D98:1:1101:15744:20522 1:N:0:270
TACGGAGGGTGCGAGCGTTAATCGGAATAACTGGGCGTAAAGGGCACGCAGGCGGATGGATAAGTGAGATGTGAAAGCCCCGAGCTCAACCTGGGAATTGCATTTCAGACTGTTCATCTAGAGTTTTGTAGAGAGGGGTAGAATTCCACGTGTAGCGGTGAACTGCGTAGAGATGTGGAGGAATACCGGAGGCGAAGGCGGCCCCTTGGACAAGAACTGACGCTCATGTGCGAAAGCGTGGGGAGCAACC
+
>1AA>A11AA1>00EA00AAFGHA/BFGHH1B1BAAAA//AFFEFEEEGGG/E>//>>/BFGFHFF2F>FFH1FG1GGHHGC/EEFHFFHFGGHGHFGCDFGHHGGE??G1C?GGFGFF?11?FGHHFHGF1FD<.><EACDDGHHFHH.<CC/0<:-;-:00<C<.;9A?F0CFFGBFFG.;B0CFB-;A<A>@@?AA-=@9@@?99///BA9-;;FF/F-A9A?/;B/BA->-AFF---><E@B-B-9
@M03896:38:000000000-B4D98:1:1101:21943:20588 1:N:0:270
TACGGAGGGTGCGAGCGTTAATCGGAATAACTGGGCGTAAAGGGCACGCAGGCGGATGGATAAGTGAGATGTGAAAGCCCCGAGCTCAACTTGGGAATTGCATTTCAGACTGTTCATCTAGAGTTTTGTAGAGAGGGGTAGAATTCCACGTGTAGCGGTGAAATGCGTAGAGATGTGGAGGAATACCGGAGGCGAAGGCGGCCCCTTGGACAAGAACTGACGCTCATGTGCGAAAGCGTGGGGAGCAAACA
+
AABAABBBBAAAE2EA22AAFGHFAEFGGF355BABAAEEGHHGG1EEFEECGGG?EEFHHHDGBF4F4FGGGFGFHHHHGGGFGGGEBCGHGHHGEBFDGHHHHHEFGHF2FFHBFGFFF<FFGHHHHHHHEHAC.AEC<DFHHHGEH.<<<<==;:;;CGFHFGCCDCFGBFGFF0BGFGFFFFFDGCGFDACAFFEAFFFFFF:9FFFFFFBFFFFFFFDDDDFBFFFDDB;DFF?DFFFFFFFFFF?
@M03896:38:000000000-B4D98:1:1101:6001:20600 1:N:0:270
TACGGAGGATCCAAGCGTTATCCGGATTTATTGGGTTTAAAGGGTGCGTAGGCGGTTTGATAAGTTAGAGGTGAAATACCGGTGCTTAACACCGGAACTGCCTCTAATACTGTTGAACTAGAGAGTAGTTGCGGTAGGCGGAATGTATGGTGTAGCGGTGAAATGCTTAGAGATCATACAGAACACCGATTGCGAAGGCAGCTTACCAAACTATATCTGACGTTGAGGCACGAAAGCGTGGGGAGCAAACA
+
ABBBBAAAABCFBC42A2EEAGFEEEEFHD5D53A2FEGFEGFEGFEEEEE?GEFECFGH5EFD4FBBBBBB?FBFFEGHGFECEBFGGHHHG?/<EEBBGFGFGHFGHHF3FBFDHFGGFFFHGGFHGFGG?>DDGAGC<@CFGGGGHF0DC<==<=:::CCB0;;;GGHHGHGGGFFF00FFFGG-BDGGFE??-;A?A?B/B/BFFF?FFBFFFF/BFB9AAEFEEF.;DFD9B9..@--9@AEFFFF
@M03896:38:000000000-B4D98:1:1101:7045:20741 1:N:0:270
TACGTAGGGTGCGAGCGTTAATCGGAATTACTGGGCGTAAAGCGTGCGCAGGCGGTTTTGTAAGACGGATGTGAAATCCCCGGGCTCAACCTGGGACCTGCATTTGTGACTGCAAAGCTAGAGTACGGTAGAGGGGGATGGAATTCCGCGTGTAGCAGTGAAATGCGTAGATATGCGGAGGAACACCGATGGCGAAGGCAATCCCCTGGACCTGTACTGACGCTCATGCACGAAAGCGTGGGGAGCAAACA
+
ABBBBF?AACA>E2E2A2FEFGHBBEFGHHDB5B2BAAEEDGHGEAEEGGCGGE@EFFGC2BB@FFFEGGGGHHDHFHHGGGGFFGHHGHHBGAC<FAF?FGDGH2FFFHFGEFHFGGFD?FGFGF<AGEADDFC--@DGGEHHHHC/C@DD9;;;;:;;9FFFBFD;.:ABBBFF.-;9FFBFFFF-9@DFF@>BBFFFAFFFFF.AEF.BBBBFB/9/B?.:DDFFB/;.99A./..9;@D.-99BF..
@M03896:38:000000000-B4D98:1:1101:18735:20780 1:N:0:270
TACGGAGGGTGCGAGCGTTAATCGGAATAACTGGGCGTAAAGGGCACGCAGGCGGATGGATAAGTGAGATGTGAAAGCCCCGAGCTCAACTTGGGAATTGCATTTCAGACTGTTCATCTAGAGTTTTGTAGAGAGGGGTAGAATTCCACGTGTAGCGGTGAAATGCGTAGAGATGTGGAGGAATACCGGAGGCGAAGGCGGCCCCTTGGACAAGAACTGACGCTCATGTGCGAAAGCGTGGGGAGCAAACA
+
ABBBBBBBB?AAECEA?22EFGHFEGGGGB3B5BAAAAEEHHHGG1ABAEFGGGGGEEFHBGFHFG@FEEFFGGHGFGHHGGGFGGHFGFFHHHEHGHHHHHGHHHBFFHFBFGH1?FFD?FCFGHHHHHHHHHC.<A...===DHHBGDAC<<==:;;;EHHHFGC;EGEFBCFBCFGGGGGGGGGGGA@CDFFFFFF>AFFFFFFFFF/BF?.BFFFFFFFFFFFEFFFFFFFDFFFFFFFE=DEFFFF
@M03896:38:000000000-B4D98:1:1101:11094:20930 1:N:0:270
TACGTATGTCGCAAGCGTTATCCGGATTTATTGGGCGTAAAGCGCGTCTAGGCGGTTTGATAAGTCTGATGTGAAAATGCGGGGCTCAACTCCGTATTGCGTTGGAAACTGTCAAACTAGAGTACTGGAGAGGTGGGCGGAACTACAAGTGTAGAGGTGAAATTCGTAGATATTTGTAGGAATGCCGATGGAGAAGTCAGCTCACTGGACAGATACTGACGCTAAAGCGCGAAAGCGTGGGTAGCAAACAG
+
BCCCCFFBFFAACGGA22EEFGHEEEGGHFBG53ABAAEEEGHGGEEGGHHFHGGEGGGHFHHHHHEFGGHGHFFGHHHHGGGGGGHFGFFHHDHHHFBHG/CDFHHHHHDGHHGBDFGFFFDHHHGFFGHCEGCED<CADGCHFFFFFBFBC;;;/;:CFFGGFE;BEEGGGGGGBBFFGFFFFFB>FFFBBFFFFFFBFFFFFFFBFFFEFFFFFFFFADDDFFBFFF-@BAAFA;;BDABEFFFF?F/
@M03896:38:000000000-B4D98:1:1101:11104:20946 1:N:0:270
TACGTATGTCGCAAGCGTTATCCGGATTTATTGGGCGTAAAGCGCGTCTAGGCGGTTTGATAAGTCTGATGTGAAAATGCGGGGCTCAACTCCGTATTGCGTTGGAAACTGTCAAACTAGAGTACTGGAGAGGTGGGCGGAACTACAAGTGTAGAGGTGAAATTCGTAGATATTTGTAGGAATGCCGATGGAGAAGTCAGCTCACTGGACAGATACTGACGCTAAAGCGCGAAAGCGTGGGTAGCAAACAG
+
ABBBBFFBFFAAFGCA?2EECGHEEEFGHGBG53ABAAEEGHHGGGGGGHHEHGGEGGGHFHGHGHDFDFGFGGFFGHHHGGGFGGHGGFFGHAEGGFBGG?CCFHFGHH1FGHFBDGFFFHDGHHFGFGHGGCCED<A@CD@CFFFBCBB;;0;;/;:CFGGGF?;;EGGGGGGGFCFFGFFFFFFDFFFFFFFFFFEFFFFFFFFEFFFFFFFFFFFFAADFAFFFFF;@BAAFD;DCFDBEFFFFAF9
@M03896:38:000000000-B4D98:1:1101:19049:21042 1:N:0:270
TACGGAGGATCCAAGCGTTATCCGGATTTATTGGGTTTAAAGGGTGCGTAGGCGGTTTGATAAGTTAGAGGTGAAATACCGGTGCTTAACACCGGAACTGCCTCTAATACTGTTGAACTAGAGAGTAGTTGCGGTAGGCGGAATGTATGGTGTAGCGGTGAAATGCTTAGAGATCATACAGAACACCGATTGCGAAGGCAGCTTACCAAACTATATCTGACGTTGAGGCACGAAAGCGTGGGGAGCAAACA
+
BCCCABBCCFFFFGFC22EEEGGEEEGGHFFF5BBAFEHHHHHGHFFFGFGFHFGGGGGHFHHHGHFFEGGBGFGHHGHHGGEGFHHHHHHHGCEGGGHGHHHGHHGHGHGBFHHFHFGFDFFHGHHHHHHHCDEGGFF@>AFGHHHHHE0DC<==<;;;CGFHHGGHHHHHHHGGGGGGGGFGGGGGGGGGGGGGFFFFFFFFFFFFFFEFFFFFFFFBFBEEFFFFFFFADFFDFFFFFFFFDFFFFFF
@M03896:38:000000000-B4D98:1:1101:13163:21235 1:N:0:270
TACGGAGGATCCAAGCGTTATCCGGATTTATTGGGTTTAAAGGGTGCGTAGGCGGTTTGATAAGTTAGAGGTGAAATACCGGTGCTTAACACCGGAACTGCCTCTAATACTGTTGAACTAGAGAGTAGTTGCGGTAGGCGGAATGTATGGTGTAGCGGTGAAATGCTTAGAGATCATACAGAACACCGATTGCGAAGGCAGCTTACCAAACTATATCTGACGTTGAGGCACGAAAGCGTGGGGAGCAAACA
+
ABABABBBBFFFGGBF22AE4GFE22FFHHGA5B2AFEHH5GHFGFE?EEFEFEGEEEEHHHFFHHBBFHCBFBGDHHHHGEE>EGGF?GFHGC/><EGFGGGGHHFGHHDBHGFBGBF@@@GGFGBDHHFHGCAFGEG?<ADGHHHGHHFHE<==<;;;EHFH00CCGHHHBGGGFFGGGGGG/FD-9AGEF.ACFBEFFFFFBBBFFFEFBFFFFFB9B.EFAEEFFF?:DFFAFDFFFFFFFAFFFFA
@M03896:38:000000000-B4D98:1:1101:13167:21254 1:N:0:270
TACGGAGGATCCAAGCGTTATCCGGATTTATTGGGTTTAAAGGGTGCGTAGGCGGTTTGATAAGTTAGAGGTGAAATACCGGTGCTTAACACCGGAACTGCCTCTAATACTGTTGAACTAGAGAGTAGTTGCGGTAGGCGGAATGTATGGTGTAGCGGTGAAATGCTTAGAGATCATACAGAACACCGATTGCGAAGGCAGCTTACCAAACTATATCTGACGTTGAGGCACGAAAGCGTGGGGAGCAAACA
+
AAAAAAADAFFFGFGC22A2GFHAAEEGHFDGBBA2FEHBGHHGHFECFEE1GE0E@EGHHGHHHHDB3B?BGEGHHHHHGGFGFHHBGHHHG?EEEEFFGHHHHGGHHHGBGHGEHFH@<<FDEFF2@HHG?CDAAEF-<>@EGHEFGF0DC<==<-;:CGHHFGCGGFBGFFGFFGGFBGBFGFD9:AEGGGGGFFEFDDBFFFFFFFEFEF/FFFFFFBFFFFBBFFA:DF?.FADFAB@EF:AFFF:
@M03896:38:000000000-B4D98:1:1101:8219:21303 1:N:0:270
TACGGAGGGTGCAAGCGTTAATCGGAATTACTGGGCGTAAAGCGCACGCAGGCGGTTTGTTAAGTCAGATGTGAAATCCCCGGGCTCAACCTGGGAACTGCATCTGATACTGGCAAGCTTGAGTCTCGTAGAGGGGGGTAGAATTCCAGGTGTAGCGGTGAAATGCGTAGAGATCTGGAGGAATACCGGTGGCGAAGGCGGCCCCCTGGACGAAGACTGACGCTCAGGTGCGAAAGCGTGGGGAGCAAACA
+
ABBBABABBAAAFBGA22EAAGGBEAFGHG555ABBAAAEGHGEG0EEFGGCFEG@EGGHHHHHHH@B@FGFGFHHHHHHGGGGEGHHHHHHHHAGGEHHHFHHHHEGHHGGHHHFGHHG?GFGHHHHGGGFFH<><@DAAFFFFFFFFFBFB;;;@;;@.9FFFF;;AFEF//BFFFBFDFFFBFFD>9D?ADFFFAA--B@DFFFFFBFFF=ADBFFFFDFFFD/;BF99.--;F.DFAFFE=DFB/;.
@M03896:38:000000000-B4D98:1:1101:8239:21313 1:N:0:270
TACGGAGGGTGCAAGCGTTAATCGGAATTACTGGGCGTAAAGCGCACGCAGGCGGTTTGTTAAGTCAGATGTGAAATCCCCGGGCTCAACCTGGGAACTGCATCTGATACTGGCAAGCTTGAGTCTCGTAGAGGGGGGTAGAATTCCAGGTGTAGCGGTGAAATGCGTAGAGATCTGGAGGAATACCGGTGGCGAAGGCGGCCCCCTGGACGAAGACTGACGCTCAGGTGCGAAAGCGTGGGGAGCAAACA
+
AAAAAA3@DA2>GFAA22EEFFHBAEFGHGA55BABAA2BGGGEE0AAEAF0EFEFGGDHHHFGFHFB@EFF4BFGFHHHGEF?EEGHHHHFGF/?FFHGHHHHHFGGHHF?GHHHGGHH0??FGHHGFFCFDGC@C@9;;9BBFFFBBFBF:9;;9-:9;FFFF99;;-9FBFBFFFFFFFFB/BFD-9@F9;;=-.;9@-9@DFFEEB.9;-99BFF9F?DAFDBBF/;-9>-AF9DF-@;.D:.BB..
@M03896:38:000000000-B4D98:1:1101:15434:21762 1:N:0:270
TACGGAGAGTGCGAGCGTTAATCGGAATAACTGGGCGTAAAGGGCACGCAGGCGGATGGATAAGTGAGATGTGAAAGCCCCGAGCTCAACTTGGGAATTGCATTTCAGACTGTTCATCTAGAGTTTTGTAGAGAGGGGTAGAATTCCACGTGTAGCGGTGAAATGCGTAGGGATGTGGAGGAATACCGGAGGCGAAGGCGGCCCCTTGGACAAGAACTGACGCTCATGTGCGAAAGCGTGGGGAGCAAACA
+
ABBBBBBBBFFFFCEA22AEAFFAEEFGGF355BBAEAEEGHHGGAEEGCGGGGGGEEFGGHHHGHFFDFGFGGFHHHHHGGGGGGHGHFGHHHHEGGGGHHHHGHBFFHF2FGH2@DF@FFFFGHHGHHHGFFC?>CDEFHHHHHHEH..C<<==<=;AEFFHGGECDGGGGFGFGGGGGGFGGGGGG?DGDFFFFFFFFFFFFEFFFFFFFFFFFFFBF.DDDDFEFFFFDABFFDFFFFA?DBEFFF.
@M03896:38:000000000-B4D98:1:1101:15443:21779 1:N:0:270
TACGGAGAGTGCGAGCGTTAATCGGAATAACTGGGCGTAAAGGGCACGCAGGCGGATGGATAAGTGAGATGTGAAAGCCCCGAGCTCAACTTGGGAATTGCATTTCAGACTGTTCATCTAGAGTTTTGTAGAGAGGGGTAGAATTCCACGTGTAGCGGTGAAATGCGTAGGGATGTGGAGGAATACCGGAGGCGAAGGCGGCCCCTTGGACAAGAACTGACGCTCATGTGCGAAAGCGTGGGGAGCAAACA
+
AAABABBBCFFFE?EA22EEFGHBEFGGHF3D5BAAAAEEGHHGFCEEGGGGGGGEE>FGGGHGGHFFEGFFGGHHHHHHGGGGGGGGGFGHHHHAFHGHHHHHHHEGGH?2FGH2FFHFFGFFHHHHHHHHHGEECDDEFGHHHHGHH?.CC<==A<;AEHHHFG;CEGGGBFGGGFFGGGFGGGGGFCGFEFFFFFEFFFFFFFFFFF0FAFBBFFFBFFDADDFFFFFFFFFFFFADFFFFFDEFFFF
@M03896:38:000000000-B4D98:1:1101:23459:22177 1:N:0:270
TACGGAGGATCCAAGCGTTATCCGGATTTATTGGGTTTAAAGGGTGCGTAGGCGGTTTGATAAGTTAGAGGTGAAATACCGGTGCTTAACACCGGAACTGCCTCTAATACTGTTGAACTAGAGAGTAGTTGCGGTAGGCGGAATGTATGGTGTAGCGGTGAAATGCTTAGAGATCATACAGAACACCGATTGCGAAGGCAGCTTACCAAACTATATCTGACGTTGAGGCACGAAAGCGTGGGGAGCAAACA
+
ABBBABCCCFFFCGCF22EEEGHEEGGGHFDF5BB2BFHHGHHGHFEEFEEEHGGGGGGHFHHHGHEFBBBBFFGFFHHHGGGGFFGHHHHHGCEEEGHGHHHGHHHHHHF3FHGBHFGFFGFGGG2FHHHHGGDGGFG?ACFGGGHHHF0DC===<;=;CGHHFFGGFFHHHHGGGGGGGGGGGGGA?FGGFGGGFFFFFFFFFFFFFFFFFFFFFFFFF?AEFFFFFFFDDFFFFFFFFFFFFFFFFFF
@M03896:38:000000000-B4D98:1:1101:23437:22188 1:N:0:270
TACGGAGGATCCAAGCGTTATCCGGATTTATTGGGTTTAAAGGGTGCGTAGGCGGTTTGATAAGTTAGAGGTGAAATACCGGTGCTTAACACCGGAACTGCCTCTAATACTGTTGAACTAGAGAGTAGTTGCGGTAGGCGGAATGTATGGTGTAGCGGTGAAATGCTTAGAGATCATACAGAACACAGATTGCGAAGGCAGCTTACCAAACTATATCTGACGTTGAGGCACGAAAGCGTGGGGAGCAAACA
+
BBBBBABBBFFFDFBC222AGFGEEEGDHDB55AAAFEFGBGDEBAB0AAEAGFGEF1EGHHFEBGBB3B23?BGFFHHHGGGGGHHHFHHHG/EEEEFDGHHHHFFBFH3?GHGDHC3F@2CDE2@DHHFGCCDGGGG?<CFA0<===/0<<<==<:;;CFFHF0;C0CGHHFFB;BFFFFGGGF../BCFFF-?BFGG.DF//;9BBE9B99/FBB//;:...;9..AA.A?..BAFDCFAEBBE/B9A
@M03896:38:000000000-B4D98:1:1101:7862:22652 1:N:0:270
TACGTAGGGAGCAAGCGTTGTCCGGATTTATTGGGCGTAAAGAGCTCGTAGGCGGTTTAGTAAGTCAGGTGTGAAACCTCCAGGCTCAACCTGGAGCTGCCACTTGATACTGCTATGACTAGAGTTTGGTAGGGGATGATGGAATTCCTGGTGTAGCGGTGGAATGCACAGATATCAGGAGGAACACCGATGGCGAAGGCAGTCGTCTGGGCCAATACTGACGCTGAGGAGCGAAAGCGTGGGGAGCAAA
+
ABBCAFFABCBAEFFC?2E?CGGEEEFGHBDF5BBBEAEEGHHHHBGDEFGEHEFEFGHHDHFHGH4B?BFHGDFGFHHHHHHEGHHGGHHHHH2GHAFHHHHHHHGHHHFEGHDGFHFFGGBGFHHHGHHHGGAFDEFFF?FGHHHHHFGGG<>>>>>>>?GHDCGGFBCGHDGHHFCGGGGHHHHGDGGGBF-CCGGEEDFF?EGAAB9AEFEFFFFFB/ADFADFFF?EFFFFDFFDFFFFE-:EFF
@M03896:38:000000000-B4D98:1:1101:22429:22871 1:N:0:270
TACGAAGGGTGCAAGCGTTAATCGGAATTACTGGGCGTAAAGGGTGCGTAGGCGGTTTGTTAAGTCTGTTGTGAAATCCCCGGGCTCAACCTGGGAATGGCAATGGATACTGGCAAGCTAGAGTGTGTCAGAGGATGGTGGAATTCCCGGTGTAGCGGTGAAATGCGTAGAGATCGGGAGGAACATCAGTGGCGAAGGCGGCCATCTGGGACAACACTGACGCTGAAGCACGAAAGCGTGGGGAGCAAACA
+
AABCBCCCCFAABGFA22EEAGHFEEGGHDBB5BAAAAEEFHHGGFFEFEAEHGGGGGGHHGHHGH@F4FGFFGHGHHHHGGGGEEHBFFHHHHGGEFFGHHHHHHGHHHFBHEGBEGHGGFFGHGHFHHHFHGHGFEDGDHHHHHHHGF-@<<==<<<=EFGHFHC;A@EGFHHHEGGGGGGGEFGFGFGGGGAAFFFFFFFAFFBFFFAAEAEFFFFFFFFFFFBFFFBADFFDFFADFFDEFFFFFFF
@M03896:38:000000000-B4D98:1:1101:20935:23087 1:N:0:270
TACGGAGGGTGCAAGCGTTAATCGGAATTACTGGGCGTAAAGCGCACGCAGGCGGTTTGTTAAGTCAGATGTGAAATCCCCGGGCTCAACCTGGGAACTGCATCTGATACTGGCAAGCTTGAGTCTCGTAGAGGGGGGTAGAATTCCAGGTGTAGCGGTGAAATGCGTAGAGATCTGGAGGAATACCGGTGGCGAAGGCGGCCCCCTGGACGAAGACTGACGCTCAGGTGCGAAAGCGTGGGGAGCAAACA
+
ABBBBBBCBAAAGFFE2222AGHBEEFGHHBB5BABAAEEHHHGF?EEFGG?FFGCFGGHHDGHHHDGDGGGHHH4EGHHGGGGEGHFGHHHGHGHFGGFGHHGHHHHHHFGHHHFGHHHFGGHHHGHFGGGHHGADFFDEFFFFFFFFFBFB;:;;;;;EFFFFFA;ADFFFFFFFFEFFFFFFFFF@;DDFFFFFFFAFFFFFFFF?FFFDDDDFFFFF?DDDFFFFFFD:==:FDDDCFFE-AEFFFF
@M03896:38:000000000-B4D98:1:1101:20921:23108 1:N:0:270
TACGGAGGGTGCAAGCGTTAATCGGAATTACTGGGCGTACAGCGCACGCAGGCGGTTTGTTAAGTCAGATGTGAAATCCCCGGGCTCAACCTGGGAACTGCATCTGATACTGGCAAGCTTGAGTCTCGTAGAGGGGTGTAGAATTCCAGGTGTAGCGGTGAAATGCGTAGAGATCTGGAGGAATACCGGTGGCGAAGGCGGCCCCCTGGACGAAGACTGACGCTCAGTTGCGAAAGCGTGGGGAGCAAACA
+
AAAA111ADA1>FBFA00EE0FGBB00BGGDDBBABAEE/BGGEGGG?E/>/EEEEGGEGGHHGHH2BFFFHFB>GFGGHGEEEEEGF<GHHBG/0BFG1FDFGGGFHHHHFHHGBF???FA1?FDF0>.CEFEFC.<A<DGDDGHDC;//:<0:;-:;;.CBFGC9;;?ABBFGG0BB.EB/B0;BB99@---;;-AE=@@@?@@?-AF--9>B-;FFFFFF?ABF/BFB--;-;BB-9@@;A>AE/B--
@M03896:38:000000000-B4D98:1:1101:5781:23133 1:N:0:270
TACGGAGGGTGCGAGCGTTAATCGGAATAACTGGGCGTAAAGGGCACGCAGGCGGATGGATAAGTGAGATGTGAAAGCCCCGAGCTCAACTTGGGAATTGCATTTCAGACTGTTCATCTAGAGTTTTGTAGAGAGGGGTAGAATTCCACGTGTAGCGGTGAAATGCGTAGAGATGTGGAGGAATACCGGAGGCGAAGGCGGCCCCTTGGACAAGAACTGACGCTCATGTGCGAAAGCGTGGGGAGCAAACA
+
AAAAAAA2?AA>E?EA22FEEGHBEEGGH5355ABBAAEEHHEAF1EEFGCGG@@EE>?FGHGHGGFFDGGGGFFFGFHHGGGCEEHHHHBGHGEGFHHHFGHHHHG>?G?CGFGBFGGG?FCFGHHHHHHHFH.<.@D?CGHHHHHHH.CC<<<=-;;:CGHHBC:;;D?BBCFGFFFGGDFGGGGEABGFADFFCFA;=BFFFFFFFFBF9A9BBFFFFFFFFFFFFFB9DFFFFDFDAABEFDEFFF.
@M03896:38:000000000-B4D98:1:1101:5761:23141 1:N:0:270
TACGGAGGGTGCGAGCGTTAATCGGAATAACTGGGCGTACAGGGCACGCAGGCGGATGGATAAGTGAGATGTGACAGCCCCGAGCTCAACTTGGGAATTGCATTTCAGACTGTTCATCTAGAGTTTTGTAGAGAGGGGTAGAATTCCACGTGTAGCGGTGAAATGCGTAGAGATGTGGAGGAATACCGGAGGCGAAGGCGGCCCCTTGGACAAGAACTGACGCTCATGTGCGAAAGCGTGGGGAGCAAACA
+
AABBAA@@2>>>2AEE22E2ABGF2A2BFD3553AAEEE0AGHEGFEEEGGGGGC/E>FGHHFHHHGH4BFFHG4FGGFEEE@EEDHFFF?GGFA/?C<?GEHFGH@F?F<1??GFGFF<?@1<FGHFHHF<FF?C.->.C00=DG<0<<<C</0;:-;::G0C0;::.AEFBBGGG0CE.A/BBF0C@A@?A=-9-AA;-9@-@AA9///;..:/9B//9.9D../;BFF.A-99BDAA?B-.-.;//;9
@M03896:38:000000000-B4D98:1:1101:25151:23194 1:N:0:270
TACGGAGGATCCAAGCGTTATCCGGATTTATTGGGTTTAAAGGGTGCGTAGGCGGTTTGATAAGTTAGAGGTGAAATACCGGTGCTTAACACCGGAACTGCCTCTAATACTGTTGAACTAGAGAGTAGTTGCGGTAGGCGGAATGTATGGTGTAGCGGTGAAATGCTTAGAGATCATACAGAACACCGATTGCGAAGGCAGCTTACCAAACTATATCTGACGTTGAGGCACGAAAGCGTGGGGAGCAAACA
+
ACBCABCCCFFFBCFC22EEGGHEEFGGHFBGBBF2BEFHHHFGHEEEEFG?GEEEFGGHGGHHHHDFF3BBFF3GFHHHGGGGEFGFGHGHGF?@EFHGHHHHHFGHHHF3FHHGGCGD@FCGEHFGHHHHCDDFDFDC>ADGFDGHFG0DC<==<:;;EFHHHGGGHHHHFGGGGEFFGGGFFGGACGGGFC@GA?AFDFFFFFFFFFAFFFFFFFFFFDEE.AFFFFFFFFDDFDFFFFFEAAAF0FA
@M03896:38:000000000-B4D98:1:1101:25154:23216 1:N:0:270
TACGGAGGATCCAAGCGTTATCCGGATTTATTGGGTTTAAAGGGTGCGTAGGCGGTTTGATAAGTTAGAGGTGAAATACCGGTGCTTAACACCGGAACTGCCTCTAATACTGTTGAACTAGAGAGTAGTTGCGGTAGGCGGAATGTATGGTGTAGCGGTGAAATGCTTAGAGATCATACAGAACACCGATTGCGAAGGCAGCTTACCAAACTATATCTGACGTTGAGGCACGAAAGCGTGGGGAGCAAACA
+
BBCCBBBCCFFFFFFC?2EAGGHFEEGGHFAD5BB2FEHHHHHGHFFGGGGGHGG@EGGHGHHHHHFFDFFBFGHHHHHHGGGGFHHGBGHHG/<EEEFGHHHHHFDHHHFDFHHFGBG@DFCDEHFGHHHHF<CDGGG?>ACFFHGHH/DDC0==<;;AEHHHFFCGHHEHGCFFFFGCBFFFGFGBADGGGGGAFAE?AFFFEFFFFEEFEFFFFFFFF?FFFFFFFFFDAFDFFDFFFFAADDEFFFF
@M03896:38:000000000-B4D98:1:1101:15307:23280 1:N:0:270
TACGTATGTCGCAAGCGTTATCCGGATTTATTGGGCGTAAAGCGCGTCTAGGCGGTTTGATAAGTCTGATGTGAAAATGCGGGGCTCAACTCCGTATTGCGTTGGAAACTGTCAAACTAGAGTACTGGAGAGGTGGGCGGAACTACAAGTGTAGAGGTGAAATTCGTAGATATTTGTAGGAATGCCGATGGAGAAGTCAGCTCACTGGACAGATACTGACGCTAAAGCGCGAAAGCGTGGGTAGCAAACAG
+
AAAAAFFFFF4ACEEA22AAGGFAAEGGH5FH5BBBAAEEGGGFF?EGGHG3FEE@EFFGFGHFGHBB3GGGGGF4GH3GGFGGFGHF2FFGHACGGCDGCAFGEFG1FH1FDGFGGGGF1<=GHHHGFGHGGF<.-<<;;;:CFFGFFFFFF0;;;9;CFFFGF.CCFEGFGGGGBBFBB/FFF/9=FFFEF/9BFFFFFBB/BFFB/;BEFFF:///;;9DDABFFFF----:BA.9@B?9./;FFF..
@M03896:38:000000000-B4D98:1:1101:15290:23286 1:N:0:270
TACGTATGTCGCAAGCGTTATCCGGATTTATTGGGCGTAAAGCGCGTCTAGGCGGTTTGATAAGTCTGATGTGAAAATGCGGGGCTCAACTCCGTATTGCGTTGGAAACTGTCAAACTAGAGTACTGGAGAGGTGGTCGGAACTACAAGTGTAGAGGTGAAATTCGTAGATATTTGTAGGAATGCCGATGGAGAAGTCAGCTCACTGGACAGATACTGACGCTAAAGCGCGAAAGCGTGGGTAGCAAACAG
+
BBBCBFFFFF@ACCCC22EEEGGEEEGGHFCGBFFBAEEEGHHGGGGGGHGEHFG?FGGHHGHHHHBBBEGFGBFHHHBGGGGGGGHEFFGHHBCFHHFHG?DGHHHHHH1FGHDFFFGFFGDGFHHHHHHGGH<E.<<@CE:CGFFCGBCCG0=0:;;;GGFGB.;;EEFFF;FGFFFFGGFFGFGAGGGFFFFFFFBBFFFEFEFBFFBE/FFFFFFF;DDDDFFFFFFFFFFFF;DFCDBFBBBFFFB
@M03896:38:000000000-B4D98:1:1101:17902:23428 1:N:0:270
TACGGAGGGTGCGAGCGTTAATCGGAATAACTGGGCGTAAAGGGCACGCAGGCGGATGGATAAGTGAGATGTGAAAGCCCCGAGCTCAACTTGGGAATTGCATTTCAGACTGTTCATCTAGAGTTTTGTAGAGAGGGGTAGAATTCCACGTGTAGCGGTGAAATGCGTAGAGATGTGGAGGAATACCGGAGGCGAAGGCGGCCCCTTGGACAAGAACTGCCGCTCATGTGCGAAAGCGTGGGGAGCAAACA
+
ABBBAA?DBA?AEAFA?2EAEGHFBEGGHB355BABAAEEGHHGF1AAEEEEGGG/EEFHFGDHFH4BFEFHHFDGFHHHGGGCGGHGGFFGHGHAGGHHGGHHHHE2?GFBFFHBGFF??FF?DGHFHHGHFFECDGFACDFHHHGBD?CEG<==-:;;CCHHFG:;C?.CBCFBFGGE?EFFEGFG??GFDFFAFAA--;@>BFFFFFBFAA.BFF//;9=D@DFFF/B;.B-.9.99B=;ADD?/B9.
@M03896:38:000000000-B4D98:1:1101:17882:23438 1:N:0:270
TACGGAGGGTGCGAGCGTTAATCGGAATAACTGGGCGTAAAGGGCACGCAGGCGGATGGATAAGTGAGATGTGAAAGCCCCGAGCTCAACTTGGGAATTGCATTTCAGACTGTTCATCTAGAGTTTTGTAGAGAGGGGTAGAATTCCACGTGTAGCGGTGAAATGCGTAGAGATGTGGAGGAATACCGGAGGCGAAGGCGGCCCCTTGGACAAGAACTGACGCTCATGTGCGAAAGCGTGGGGAGCAAACA
+
BBBBABBBBAA>E?EA22E2FFHFBEFGHH3B53ABAAEEEEFFF1EBEEEEFGGFEE?GBGFHGH4BDGGFGFGDGHHHGGGCGGHFGFBGHHGHFGHGHHHHHGF>FHF2FHHFHHF1?@??FHHFHHHHFFC<>CEEEHGHEFHFGACC<<==;;;;EFHHCG;;.BEGFFFGFGFF.;CF0FFDGADFDBF;>AAD=;DFFFAFFF/BFA.BFFFFF.A.DFFFFBB:;@A.B.AFADC.;AAFFF.
@M03896:38:000000000-B4D98:1:1101:16449:23605 1:N:0:270
TACGTAGGTGGCAAGCGTTATCCGGATTTACTGGGCGTAAAGGGAGCGTAGGCGGATGATTAAGTGGGATGTGAAATACCCGGGCTCAACTTGGGTGCTGCATTCCAAACTGGTTATCTAGAGTGCAGGAGAGGAGAGTGGAATTCCTAGTGTAGCGGTGAAATGCGTAGAGATTAGGAAGAACACCAGTGGCGAAGGCGACTCTCTGGACTGTAACTGACGCTGAGGCTCGAAAGCGTGGGGAGCAAACA
+
BCBBBFFBFFACCFCC22A2GGHEEEGGHGBBBBBAAAEEGHHGHGGGGGGCHGGEEEFGHHGFGG3F?FFGHGHHGHGHHGGGGGGFGFBGHHHEG/BFGHHHHGBFFHBBFGG>GFHFFG2@GFFHGGGHGFGDGGFFFHHHHHHHHFDDF>=>-<<<EHHHFHECEGGHEGHHHFHFFHHHGGACACFGCDGGGDGFDFFFFFFBBFFFFFFFFFFFFFFD9DFFFFABFFFDFF.DFFFFFFFFFFF
@M03896:38:000000000-B4D98:1:1101:10492:23701 1:N:0:270
TACGGAGGGTGCGAGCGTTAATCGGAATAACTGGGCGTAAAGGGCACGCAGGCGGATGGATAGGTGAGATGTGAAAGCCCCGAGCTCAACTTGGGAATTGCATTTCAGACTGTTCATCTAGAGTTTTGTAGAGAGGGGTAGAATTCCACGTGTAGCGGTGAAATGCGTAGAGATGTGGAGGAATACCGGAGGCGAAGGCGGCCCCTTGGACAAGAACTGACGCTCATGTGCGAAAGCGTGGGGAGCAAACA
+
>AAAA1>1A1A>EEG0E0AA0GHCEAFGGF1D1AAAAAEECGFCG/EAEE?EGE/EE>CGFHBBBBB>1BBB>F2FGHHHFGGCEGHBGHBGG</CGHFGGHHGHGF?FHF1?FGEGGFF1F1?GHFHHFHH1G<?.ACGGHEHGHHHHFC.C<0<;;::C0CG0;:99A.;0BFCF0B.AEBFGGGB-9A=A@?;-AF;??@?=-A9/;/F---;BFFFFBFBABF/B//;-9@-B-9999-;@BFFFFF
@M03896:38:000000000-B4D98:1:1101:5498:23768 1:N:0:270
TACGTATGTCGCAAGCGTTATCCGGATTTATTGGGCGTAAAGCGCGTCTAGGCGGTTTGATAAGTCTGATGTGAAAATGCGGGGCTCAACTCCGTATTGCGTTGGAAACTGTCAAACTAGAGTACTGGAGAGGTGGGCGGAACTACAAGTGTAGAGGTGAAATTCGTAGATATTTGTAGGAATGCCGATGGAGAAGTCAGCTCACTGGACAGATACTGACGCTAAAGCGCGAAAGCGTGGGTAGCAAACAG
+
AAABAFFFDF4>22EA22E2E5GEAEEGH5DDAF2BAAEEDHFEGEEFGHHHGGG?EGGFFFDG4GGGHHFEGBDGHHGFG?E/BDHEGFBGHBC0F<DF?DAFHFHHHHDGHHGHFGGDBCDFHHFG0<1A?GC.<<-:::;GBFFFFBB;9;;0:/;0CBFF;.;;9.BB0FFGF0FCBFB/BB=>FFFFFFFFFF//99F/F//;9A99BFFFFB9BADA.DE//ACA;9-.BD..--.99F//B...
@M03896:38:000000000-B4D98:1:1101:5499:23789 1:N:0:270
TACGTATGTCGCAAGCGTTATCCGGATTTATTGGGCGTAAAGCGCGTCTAGGCGGTTTGATAAGTCTGATGTGAAAATGCGGGGCTCAACTCCGTATTGCGTTGGAAACTGTCAAACTAGAGTACTGGAGAGGTGGGCGGAACTACAAGTGTAGAGGTGAAATTCGTAGATATTTGTAGGAATGCCGATGGAGAAGTCAGCTCACTGGACAGATACTGACGCTAAAGCGCGAAAGCGTGGGTAGCAAACAG
+
BBBCBFFFFFAAEGFC?2EEEGHEEFGGHFBFBBBBAAEEHHHGGGFGGHHHHGG@FGGHHHHHHHEFEGGGHHHHHHFHGGGGDGHGHHFHHDFAGFFGDDGGGGHHHGDGHHGFFFGFFGDHHHHHFHGGGHHGF<-:@A:GFFFCBBBBF0;;:9;;FFGGC.;;EFGGGGGGGCFGGFFFFFCAFFFFFFFFFFEFFFFEFFFFFFFEBFFFFFFFDDFFDFFFFFABDCDFF.ACAA9AFBBFFFB
@M03896:38:000000000-B4D98:1:1101:5490:23804 1:N:0:270
TACGTATGTCGCAAGCGTTATCCGGATTTATTGGGCGTAAAGCGCGTCTAGGCGGTTTGATAAGTCTGATGTGAAAATGCGGGGCTCAACTCCGTATTGCGTTGGAAACTGTCAAACTAGAGTACTGGAGAGGTGGGCGGAACTACAAGTGTAGAGGTGAAATTCGTAGATATTTGTAGGAATGCCGATGGAGAAGTCAGCTCACTGGACAGATACTGACGCTAAAGCGCGAAAGCGTGGGTAGCAAACAG
+
ABABAFFBFF@AEEGC??FAFGGE?EFGHFBF53FBAAEEFHHGGEEGGHHFHGG@FGGHGG4GHH4BEGHFGFHHGHFGFFGEDFGFFGFHGBC0G?DGF?DGHGHHHG1?FGFDGGHGHHDGHHFF<><ADGC.@<-;A;:FFGGFGB99;;0;/;;;FFGGB?;;EEFFGFGGGFGGFFFFFFF@FFFFFFFFFFBFFFFBFBF/FFFEBFFFFFFFDDDF?FFBDFACAF?FD.DFF./;;9BFF.:
@M03896:38:000000000-B4D98:1:1101:8742:23979 1:N:0:270
TACGTAGGTGGCGAGCGTTATCCGGATTTACTGGGCGTAAAGGGAGCGTAGGCGGATGATTAAGTGGGATGTGAAATACCCGGGCTCAACTTGGGTGCTGCATTCCAAACTGGTTATCTAGAGTGCAGGAGAGGAGAGTGGAATTCCTAGTGTAGCGGTGAAATGCGTAGAGATTAGGAAGAACACCAGTGGCGAAGGCGACTCTCTGGACTGTAACTGACGCTGAGGCTCGAAAGCGTGGGGAGCAAACA
+
BBBBBFFBFBABECCA2AAEFGHEEEGGHF555B2BAAEFHHGGHGGEEFGGHGGEE>GGHHFHHHFG1FFGFFHFGGHHHGGGEGHFFFGHHHG?D/?BGHHHHHB?FG?DGGH2FGD??F1FGHHHGGGHFDGDEDFD<GGHHHHEDB0D====<<;;EHHH0G:;CFGHFFFGGBFFGFGGGGDEF9FFCBGGGDE@AFFFFFFFFFAF?9BFFFEFFDFFDFF?EFA@BFFDFFFFFFAFDAEFFFF
@M03896:38:000000000-B4D98:1:1101:25996:24359 1:N:0:270
TACGGAGGGTGCGAGCGTTAATCGGAATAACTGGGCGTAAAGGGCACGCAGGCGGATGGATAAGTGAGATGTGAAAGCCCCGAGCTCAACTTGGGAATTGCATTTCAGACTGTTCATCTAGAGTTTTGTAGAGAGGGGTAGAATTCCACGTGTAGCGGTGAAATGCGTAGAGATGTGGAGGAATACCGGAGGCGAAGGCGGCCCCTTGGACAAGAACTGACGCTCATGTGCGAAAGCGTGGGGAGCAAACA
+
ABBCCCBBD?AAECCA22EEAGHBBEEGH5355BAAAAEEHHHGGAEEGC@@FFGGEEFGGHGHFHFFFDFFFFGFHHHHGGGGGGHEGFHHHHHCFFHHHHHHHHEFFG?2?GHBFGGFFG1?GHHHHHHHHHA>.ADEGHHHHHHGHAAC<<==::;;CCHHBGA;EFEFEFGFFGFEGGGGFFGGACCFDFCFFFFF;CFFFFAFFFBF;AFFFFFFFFFFFFFFFFFFFFAFFFDFFFA?=DEFBF?
@M03896:38:000000000-B4D98:1:1101:23536:24797 1:N:0:270
TACGGAGGGTGCAAGCGTTAATCGGAATTACTGGGCGTAAAGCGCACGTAGGCGGCCGAGTCAGTCAGCTGTGAAAGCCCCAGGCTCAACCTGGGAACTGCAGTTGAAACTGCTCGGCTAGAGTCTGAGAGAGGGGGGTGGAATTCCAGGTGTAGCGGTGAAATGCGTAGAGATTAGGAAGAACACCAGTGGCGAAGGCGACTCTCTGGACTGTAACTGACGCTGAGGCTCGAAAGCGGGGGGAACAAAAA
+
3>A3>A3@@2>>CFGA22EECGHF??CFF5DFB3AAAAAEAFHGG0AAA2BAG@E/E/ECEG3EBB3B?BBBFGDEGHHG/EFGHHFBFGHHCCFFCF1DGHFFDDFGHGFF1>G?>FAAFGG?FHBGHHFEDAD@C=99;AB/B/;BFB/B;;;;-9;99/B/9B9.9@EFE/9/;9B/FF999B.9?//9A9>-9;A=?;-.;/99B9./;///B////9;.DD.;:..-99AD/.;--9--.99....
@M03896:38:000000000-B4D98:1:1101:16565:24958 1:N:0:270
TACGAAGGGTGCAAGCGTTACTCGGAATTACTGGGCGTAAAGCGTGCGTAGGCGGTTCGTTAAGTCCGATGTGAAAGCCCTGGGCTCAACCTGGGAACTGCATTGGAAACTGGCGGGCTGGAGTGCGGTAGAGGGTGGCGGAATTCCCGGTGTAGCAGTGAAATGCGTAGATATCGGGAGGAACACCCGTGGCGAAGGCGGCCACCTGGACCAGCACTGACGCTGAGGCACGAAAGCGTGGGGAGCAAACA
+
ABBBBBBABCA>FGFA22AECBGBBEFGHHBFBBAAAAEEGHHGGEEAFEA?GEGFEGFEGHGHHHHGEGGGHGGHGGHHFHHGGHHFHHHHGGEHHGGGHGHHHFHHHHF?GF@/>>@D.GAGHHGGGGGHHHDAECCAADGGGGGGGG?@;:;;B;;9CFFFFFA:AAEEFFFFF;BFFFFFFFFFDDDFBDCF@DFDADFAFF::?BF;A9AFF//;F?;9.:.9AEA:;DF.FDAAA;=A-99B/A.
@M03896:38:000000000-B4D98:1:1101:7494:25109 1:N:0:270
TACGGAGGATGCAAGCGTTATCCGGATTTATTGGGTTTAAAGGGTGCGCAGGCGGTATGTTAAGTCGGCGGTGAAATTTTGCAGCTCAACTGTAAAAGTGCCTTCGATACTGGCATTCTTGAGTATGGATGAAGTAGGCGGAATTTGTGGTGTAGCGGTGAAATGCATAGATATCACAAGGAACTCCGATTGCGCAGGCAGCTTACTAAACCATAACTGACGCTTAGGCCCGAAGGCGTGGGTATCAAACA
+
ABBBAAABBFFCBGFC?2ECCFGEFEGGHFBA53B2FEHFDFHFHFE?EAE0FEG0?FGHFGHHGH1E>/>>>FFGHHHHHHGCFGGGHHH2BGH2BBFFGGHHH?GFGGGGHHGHHHHE1FCGFGFFEHBFHBGG11F@-<<EHHF0CDCEC:0;:-;-CHHFB090CBFFFGFFGFFAEFFFFGGD;EDEF.@--9;;DFBFFFFFBFB;;;BBFFB/;AD9EDF;F/.----;A-D---.:;/;B9B9
@M03896:38:000000000-B4D98:1:1101:7497:25128 1:N:0:270
TACGGAGGATGCAAGCGTTATCCGGATTTATTGGGTTTAAAGGGTGCGCAGGCGGGATGTTAAGTCGGCGGTGAAATTTTGCAGCTCAACTGTAAAAGTGCCTTCGATACTGGCATTCTTGAGTATGGATGAAGTAGGCGGAATTTGTGGTGTAGCGGTGAAATGCATAGATATCACAAGGAACTCCGATTGCGCAGGCAGCTTACTAAACCATAACTGACGCTTAGGCACGAAGGCGTGGGTATCAAACA
+
AABAABBBBFFCDBDF22E2GGHEEEGGHFFFBFF2FFHHHHHGHFEEGEEEGGG//EFHHHHHGH1>>>>>>FGBGHHHHGHGHHHGHGHGHH2DGHGGGHHHHHHHHGGGGHGGHGGG>FFGFGHHFHGEHHHHHHG@@ADGHHHHFFFGH==;;;;:CFGGGFFFFGFFFGGGGGF.EFFGFFFD9DFFFDFFFDFADFFFFFFFFFFFFFFFFFFFFFFFFDFFFBAADFDAE>FF;FABFFFFFFF
@M03896:38:000000000-B4D98:1:1101:6271:25150 1:N:0:270
TACGGAGGGTGCAAGCGTTAATCGGAATTACTGGGCGTAAAGCGCACGCAGGCGGTTTGTTAAGTCAGATGTGAAATCCCCGGGCTCAACCTGGGAACTGCATCTGATACTGGCAAGCTTGAGTCTCGTAGAGGGGGGTAGAATTCCAGGTGTAGCGGTGAAATGCGTAGAGATCTGGAGGAATACCGGTGGCGAAGGCGGCCCCCCTGGACGAAGACTGACGCTCAGGTGCGAAAGCGTGGGCAGCAAA
+
AAAAA11AD>>>FFFA00EEFGGBBFGGHGDDB1/BAAECGDGFE/A/EE/EEEE@EFFHHHHBFG2BBBFBDF21BGHHGGG/EEGHCGHHFAFHHGGFHHHGFFFFHHF2<GHHFFG?<<1FGHGCFFFGEFC<@?9::BFFFFFFFFBFB;;:;;;;EBBFB999;@FBFFBFB/F?BFFBFFF9;9--99;=-9;@;;@@@@@@-;-;9----/;//9--9-ABF9/:-;@@-9--;-;-9-;:FF
@M03896:38:000000000-B4D98:1:1101:6256:25160 1:N:0:270
TACGGAGGGTGCAAGCGTTAATCGGAATTACTGGGCGTAAAGCGCACGCAGGCGGTTTGTTAAGTCAGATGTGAAATCCCCGGGCTCAACCTGGGAACTGCATCTGATACTGGCAAGCTTGAGTCTCGTAGAGGGGGGTAGAATTCCAGGTGTAGCGGTGAAATGCGTAGAGATCTGGAGGAATACCGGTGGCGAAGGCGGCCCCCCTGGACGAAGACTGACGCTCAGGTGCGAAAGCGTGGGGAGCAAA
+
AAAAABBDBAAACFFC22AACGHBAEEGHED553BBAAEEHGHGG0EEEGG?EFG?FGGHGHHGHH4BFFFFEFGHHHHHGGGGGGHGFHHHHHEHGFFFGHHHHHBHHH?2CHGB/FGD?GCGHHGHGGGGHEDCFFFFEFFFFFFEBF/B;;;;;9;:9FFFBFA;AD.FFBFFFBB?FDFFFFFFCAFBABCFF.;-@DDAFFFAA?BF:9-;DFF//;.AFB./://9>9=:9;DDDA-;A9AFFF
@M03896:38:000000000-B4D98:1:1101:23897:25285 1:N:0:270
TACGGAGGGTGCGAGCGTTAATCGGAATAACTGGGCGTAAAGGGCACGCAGGCGGATGGATAAGTGAGATGTGAAAGCCCCGAGCTCAACTTGGGAATTGCATTTCAGACTGTTCATCTAGAGTTTTGTAGAGAGGGGTAGAATTCCACGTGTAGCGGTGAAATGCGTAGAGATGTGGAGGAATACCGGAGGCGAAGGCGGCCCCTTGGACAAGAACTGACGCTCATGTGCGAAAGCGTGGGGAGCAAACA
+
>AA>11>A@AA>00AA00AAAGGB/AFF1D1A1BBBAA/A/B1EA/EAEE//EEE/>>>BFF1BFG2FBGBFFFFB>BGHGG?EEEHHFFHHGFE/FGGGGHHHHHG??GF1FGHGHGG???CFGHHHHHGBF1.><<CACGFGGHGBH.CCC/==--;;CGHGGC;;A?EFBC9;CBBE.A:CBBFC-;9?;;9@?A;@-@@@@FFFBB/B9--9;BF/BBBFFFFFFBB;--@-F9BB;@?--;9;/;-
@M03896:38:000000000-B4D98:1:1101:25181:25533 1:N:0:270
TACGGAGGGTGCGAGCGTTAATCGGAATAACTGGGCGTAAAGGGCACGCAGGCGGATGGATAAGTGAGATGTGAAAGCCCCGAGCTCAACTTGGGAATTGCATTTCAGACTGTTCATCTAGAGTTTTGTAGAGAGGGGTAGAATTCCACGTGTAGCGGTGAAATGCGTAGAGATGTGGAGGAATACCGGAGGCGAAGGCGGCCCCTTGGACAAGAACTGACGCTCATGTGCGAAAGCGTGGGGAGCAAACA
+
1AAAA1>>11>>AEAEA0AEADGA/EFGHF1A10/BAAAEC2FAF/FEEE>EE/>E>/>>FGBGEBB@BB>>1BDDGGHGFGGGECHEGHFGFCC/BFCGFFGFGGF>FG?1?2F1@FDF?F1?FG<FHHHFDG..<-<A<GFHBGFBG?.<<===:;:-CGHHBC:;EGABBF090009CBFFGGGB-A@;9@@=-AE;@;@@@E--9F/B-9BFBBFBFFBBBFF/BFB:A@>-B;--99-A;;EFFFA
@M03896:38:000000000-B4D98:1:1101:25188:25552 1:N:0:270
TACGGAGGGTGCGAGCGTTAATCGGAATAACTGGGCGTAAAGGGCACGCAGGCGGATGGATAAGTGAGATGTGAAAGCCCCGAGCTCAACTTGGGAATTGCATTTCAGACTGTTCATCTAGAGTTTTGTAGAGAGGGGTAGAATTCCACGTGTAGCGGTGAAATGCGTAGAGATGTGGAGGAATACCGGAGGCGAAGGCGGCCCCTTGGACAAGAACTGACGCTCATGTGCGAAAGCGTGGGGAGCAAACA
+
AABBAABD?2A>E?GAE2AAAGFEEFGGGG3D532BAAEAAGGDG1EEGEEEG>>EE>F?FG@F4B@F4FDB?EFHGHHHEGGGECHFHHGHF2/??FHGFHFFFGE2?F?2?2G1?GGF1FC?GGDGHHHHDDC<.->EEHHHHGHGD<.<<<==:::-:GHG0:;;9A?0BFF9B009CF/CFFGG9-A=ABDDFFFF-=DAF..BBFBFFA.BFFF/BDF?DB/BBFFDFFDD/AF.9-;ABDEF9FA
@M03896:38:000000000-B4D98:1:1101:17512:25617 1:N:0:270
TACGGAGGATCCAAGCGTTATCCGGATTTATTGGGTTTAAAGGGTGCGTAGGCGGTTTGATAAGTTAGAGGTGAAATACCGGTGCTTAACACCGGAACTGCCTCTAATACTGTTGAACTAGAGAGTAGTTGCGGTAGGCGGAATGTATGGTGTAGCGGTGAAATGCTTAGAGATCATACAGAACACCGATTGCGAAGGCAGCTTACCAAACTATATCTGACGTTGAGGCACGAAAGCGTGGGGAGCAAACA
+
AABBAAABBFFFFGCA22EEEGHEEFGGHFFF5B2AFFHHHHHGHFEEFEE?GEFEEGGHFHHHGHGBE@BBFFGHHHHHGGGGEFHBGHHHGCCEGGHHHHHHHGGHHHGBGHGHHFHFFFCGGGFGHHHGCDDECAG@ACGGFHHHHGBGG<==<;;;CGHHFCCGHFEHHHGGGGGGFGGGFGGDBDDGGGGGFFEFDFFEFFFFFFFFFFFFFFBBF?EEEAFFFFFADFFAFDFDFFA.@AEFFFF
@M03896:38:000000000-B4D98:1:1101:22809:25678 1:N:0:270
TACGGAGGGTGCGAGCGTTAATCGGAATAACTGGGCGTAAAGGGCACGCAGGCGGATGGATAAGTGAGATGTGAAAGCCCCGAGCTCAACTTGGGAATTGCATTTCAGACTGTTCATCTAGAGTTTTGTAGAGAGGGGTAGAATTCCACGTGTAGCGGTGAAATGCGTAGAGATGTGGAGGAATACCGGAGGCGAAGGCGGCCCCTTGGACAAGAACTGACGCTCATGTGCGAAAGCGTGGGGAGCAAACA
+
>AAAAA32A2AAECE??2AA2EGAEEGGBD3E5B2AAAEGHHGGE1EEEEECFEEE/>13FGFFFGDFEFGGHGGHHGFGGGEEECHFGF2FFB//BGGGHHHFHFBD?GF1?DG1?FGD<?1?FFFHHHHHGDA.<DDGEHHHHHHBGAAC<<==@-;=.GGGBF;:C@E0CCF90BBEB?BFGFFD?-A-A??<-AAB?B?;?EFFFFFB.;B9BBFFF?ADDFFFBF;.99-;FDADBB;EBAEFBF.
@M03896:38:000000000-B4D98:1:1101:14209:25696 1:N:0:270
TACATAGGTCGCAAGCGTTATCCGGAATTATTGGGCGTAAAGCGTTCGTAGGCTGTTTATTAAGTCTGGAGTCAAATCCCAGGGCTCAACCCTGGCTCGCTTTGGATACTGATAAACTAGAGTTAGATAGAGGTAAGCGGAATTCCATGTGAAGCGGTGAAATGCGTAGATATATGGAAGAACACCAAAGGCGAAGGCAGCTTACTGGGTCTACACTGACGCTGAGGGACGAAAGCGTGGGGAGCAAACAG
+
AAABCFFFFF@DCECA22EEFGHEEEGGHCFGBF2BAAEEGGHGGEFEEGF?GHHEGGHHHHBHHH5D3BFGG5FGHHHHHGGAEGHBFFHFHGGBB3>EFHGGGGGHHHEE4FD?DFGFGHDHBHFHHHHHHF2F2F@>C@FGHHBDF<DGF1><<>>FFHHG=.<<ACGHGHGG0DCGHHFFFEEFGGFC?BBCFE?EDBFFGGGFEF/:FGFGGFFFDA?ADFEFFE;@ADDF?;DF;;EFFFFFFF/
@M03896:38:000000000-B4D98:1:1101:14188:25707 1:N:0:270
TACATAGGTCGCAAGCGTTATCCGGAATTATTGGGCGTAAAGCGTTCGTAGGCTGTTTATTAAGTCTGTAGTCAAATCCCAGGGCTCAACCCTGGCTCGCTTTGGATACTGATAAACTAGAGTTAGATAGAGGTAAGCGGAATTCCATGTGAAGCGGTGAAATGCGTAGATATATGGAAGAACACCAAAGGCGAAGGCAGCTTACTGGGTCTACACTGACGCTGAGGGACGAAAGCGTGGGGAGCAAACAG
+
ABCBBFFFFF?AAE?A22EEGGHEEEGGHFCGBBABAAEEDHHGGEGDEGFEHHHEGGHHHHHGHH5D5BFGG5FGHHHHHGGGFHGBFFGFHGEFB?EEFGGGGHFGHH?G4FD3?FGFDG3GGHHHFHHHHH@D2GCBCCEFHHGFF1DB?=?<-><<FFHH>.<<ACFFGDD==D<CGFGFHGACECFG?B-99;.;AB;BFFF9.F/;0;9FGBFF:ADBD....:>AA:AFA;D-BF?DF.BBFA/
@M03896:38:000000000-B4D98:1:1101:14208:25719 1:N:0:270
TACATAGGTCGCAAGCGTTATCCGGAATTATTGGGCGTAAAGCGTTCGTAGGCTGTTTATTAAGTCTGTAGTCAAATCCCAGGGCTCAACCCTGGCTCGCTTTGGATACTGATAAACTAGAGTTAGATAGAGGTAAGCGGAATTCCATGTGAAGCGGTGAAATGCGTAGATATATGGAAGAACACCAAAGGCGAAGGCAGCTTACTGGGTCTACACTGACGCTGAGGGACGAAAGCGTGGGGAGCAAACAG
+
AAAABFFFFF?A?ECE22AAEGHEAEGGHFFGBEBBAAEEGGHGGGGGEGFCHHHFHHHHHHHHHH5D5D@GG5FFHHHHHGGFEHHFGGHGHGFFB3>EFGFGHHGHHHBHBGDDDDFDFGDHDHGHHHHHEG<F2F@BDCFHHHFHG1FGG1?><>>FGFHHG.<<CEHHHFHH0DGFGHFGHGHGGGGC?FDGGEFEDFGGGGGFEG/CFGGGGEFF;DDFFFFADE;D@DDFF;DFFFFFFFFFFF/
@M03896:38:000000000-B4D98:1:1101:11411:27116 1:N:0:270
TACGGAGGGTGCAAGCGTTAATCGGAATTACTGGGCGTAAAGCGCACGCAGGCGGTTTGTTAAGTCAGATGTGAAATCCCCGGGCTCAACCTGGGAACTGCATCTGATACTGGCAAGCTTGAGTCTCGTAGAGGGGGGTAGAATTCCAGGTGTAGCGGTGAAATGCGTAGAGATCTGGAGGAATACCGGTGGCGAAGGCGGCCCCCTGGACGAAGACTGACGCTCAGGTGCGAAAGCGTGGGGAGCAAACA
+
AAAAABBCCB@>EGFA22EEEGHBBEGGHGBB5B2BAAEEHHHGG?EEGGG?FGGFGGGGFGHHHHDBGGGGGGHGHHHHGGGGEGHHHHHHHHGGHGHHHHHHHHGHHHFDGHHHGGGGFFFHHFGHFGFGFHGCFDDAAFFFFFFF0F0BB;;;;;;@EFFFFF;:ABEFFFFFFFFFFFFFFFFFA@FFFBFFFFA;DFFCFFFFEFFC=FFDFFB;FDFFFFFFFF:-9@@DFDADDFFADAABFF.
@M03896:38:000000000-B4D98:1:1101:11397:27133 1:N:0:270
TACGGAGGGTGCAAGCGTTAATCGGAATTACTGGGCGTAAAGCGCACGCAGGCGGTTTGTTAAGTCAGATGTGAAATCCCCGGGCTCAACCTGGGAACTGCATCTGATACTGGCAAGCTTGAGTCTCGTAGAGGGGGGTAGAATTCCAGGTGTAGCGGTGAAATGCGTAGAGATCTGGAGGAATACCGGTGGCGAAGGCGGCCCCCTGGACGAAGACTGACGCTCAGGTGCGAAAGCGTGGGGAGCAAACA
+
AAAA3ABBBA?ABGBA22EECGHBAEFGHF5D53BAAAEEEHHGG0EEFEEEGGGCFGFFGGFHHGDBGGHGFFFFGHGHFGGGEGHHHGHHHHGAGFHFGHFGHFDGGH?DFFGFEEHHHCBGGGGFFGGG10EF?->A9BFFFFFFF/BFF;;:@;;-EFFFFFDAAA.:/;FFFFBFFABFFFFFF9@DFD9--9ABAFFFFFFFFFF--;DAFFE/;AADDD//9BFD;9-ABD?DFFFEFF?BBA9
@M03896:38:000000000-B4D98:1:1101:11414:27135 1:N:0:270
TACGGAGGGTGCAAGCGTTAATCGGAATTACTGGGCGTAAAGCGCACGCAGGCGGTTTGTTAAGTCAGATGTGAAATCCCCGGGCTCAACCTGGGAACTGCATCTGATACTGGCAAGCTTGAGTCTCGTAGAGGGGGGTAGAATTCCAGGTGTAGCGGTGAAATGCGTAGAGATCTGGAGGAATACCGGTGGCGAAGGCGGCCCCCTGGACGAAGACTGACGCTCAGGTGCGAAAGCGTGGGGCGCAAACA
+
ABBBABBDBA2>4GFE22EEFGGF2AFGHF555BBBAAEEHHHGG0EEFFEEGFFEEGGGHHHHHH@B3FGGHFH4BGGHGGFGEEHHHHHHGFEFGGGGGHHGHHEGFHFGGEGGGHHHFGBHGHGF?DFEDGDFGAFDFBFFEFFFF/9BB;::9;9;A/BFFF;ADFEF/BFFFFFFFFBFFFFDB9BDFFACF?ADFFFFFFFFEFFAFDDAFBB9FDA.;DFF//;9A=B.;;.;@;;.-;-9-F.
@M03896:38:000000000-B4D98:1:1101:13015:29025 1:N:0:270
TACGGAGGGTGCAAGCGTTAATCGGAATTACTGGGCGTAAAGCGCACGCAGGCGGTTTGTTAAGTCAGATGTGAAATCCCCGGGCTCAACCTGGGAACTGCATCTGATACTGGCAAGCTTGAGTCTCGTAGAGGGGGGTAGAATTCCAGGTGTAGCGGTGAAATGCGTAGAGATCTGGAGGAATACCGGTGGCGAAGGCGGCCCCCTGGACGAAGACTGACGCTCAGGTGCGAAAGCGTGGGGAGCAAACA
+
ABBBABADDA2>45BA22A2FFGABAFFHGBFB3BBAAAEAGGEEEEEEGECGEGEEECCFGHDGGEFGGHGGEHGHHHHGGGGEEHFFHHHFGF0?FFFGFGGGDHHHH?DGEFGFFGGGGGHHFGFFFGGHFG-<=BDAFFFFFFF9B/B;9;;;;99ABFFFF9;A-A/FFFFF/9.D?BFFFFFF@BDA-@DDFA9@;CFFFDA9FA-9@DAFFFFFDAADDF/BFF=ABB.9AFF;;;.9.9BBF.
@M03896:38:000000000-B4D98:1:1101:13033:29039 1:N:0:270
TACGGAGGGTGCAAGCGTTAATCGGAATTACTGGGCGTAAAGCGCACGCAGGCGGTTTGTTAAGTCAGATGTGAAATCCCCGGGCTCAACCTGGGAACTGCATCTGATACTGGCAAGCTTGAGTCTCGTAGAGGGGGGTAGAATTCCAGGTGTAGCGGTGAAATGCGTAGAGATCTGGAGGAATACCGGTGGCGAAGGCGGCCCCCTGGACGAAGACTGACGCTCAGGTGCGAAAGCGTGGGGAGCAAACA
+
AABA3ABBBAAABFGF2AA2EGGBABCFHA55532BAEEEHHHGG0EEEFGFGEEEGGGFHHHHFHFBGGGGHGHFHHGHGGGE>EGFGHHHHHGHHFGFHHGHFHFFGHGFGAGFFGHGFFHHHHF<?EFFHGGGGFA9ABFFFFFEBB/FB;;99;9;.FFFFF;;.@FFFFFFFBFF?FB/BFFD@-9AA@B=-A;---@DFFAEE99-9;9A;BFFF.DFDDFFFFFB?A-AFDFFDAFF-;9BFF9
@M03896:38:000000000-B4D98:1:1101:13014:29043 1:N:0:270
TACGGAGGGTGCAAGCGTTAATCGGAATTACTGGGCGTAAAGCGCACGCAGGCGGTTTGTTAAGTCAGATGTGAAATCCCCGGGCTCAACCTGGGAACTGCATCTGATACTGGCAAGCTTGAGTCTCGTAGAGGGGGGTAGAATTCCAGGTGTAGCGGTGAAATGCGTAGAGATCTGGAGGAATACCGGTGGCGAAGGCGGCCCCCTGGACGAAGACTGACGCTCAGGTGCGAAAGCGTGGGGAGCAAACA
+
AAAAAAA@D?AAGFFCE2EEAGHBEEFGHHBB5ABBAAEEEHHGG0EEEE0EFEEEGFGBBGHHGHDBEGGFGGFHHHHHGGGGGGHHHHHHHHFFGGHFGHGGHHHFHH?DGFGGFFGF?FGHHFGGFFEGDFGGGAFFFFFFFFFFBF9FB;;;9;:9AFFFFF:9AAEFFFFFF/BFDDFFFFFFC-@.A9BAAFE9>FFFFD9;.B.-;;A;FFF/B.99DFFF9B;;99@9BD;999@.-A.;BF.
@M03896:38:000000000-B4D98:1:1102:11722:2998 1:N:0:270
TACGAAGGGTGCAAGCGTTAATCGGAATTACTGGGCGTAAAGCGCGCGTAGGTGGTTCAGCAAGTTGGATGTGAAATCCCCGGGCTCAACCTGGGAACTGCATCCAAAACTACTGAGCTAGAGTACGGTAGAGGGTGGTGGAATTTCCTGTGTAGCGGTGAAATGCGTAGATATAGGAAGGAACACCAGTGGCGAAGGCGACCACCTGGACTGATACTGACACTGAGGTGCGAAAGCGTGGGGAGCAAACA
+
ABBBAAAAACAA4BEA22E2ABDBBBFFHHHHFFGGGGGGHHGFG?EEEFFFFGGGFHHFGFHHFF4BBFFFHHFBFGGFFGGGEEGFFFHGGCFHHFHGHHHHGFGFGH???@@2FGH@FF<@@GDEHFGGGGA<FCAC>FGFGHD=D00<==<D@<;DEHGHFGE;EGGHGFFFCFGGGGGGGGGAFFF/;@ADFFA-@AFFFFFFFFFFFFFFFFF/FFBFFFFABFF@D-@AFDFFFFFF-DEFFA:
@M03896:38:000000000-B4D98:1:1102:11709:3012 1:N:0:270
TACGAAGGGTGCAAGCGTTAATCGGAATTACTGGGCGTAAAGCGCGCGTAGGTGGTTCAGCAAGTTGGATGTGAAATCCCCGGGCTCAACCTGGGAACTGCATCCAAAACTACTGAGCTAGAGTACGGTAGAGGGTGGTGGAATTTCCTGTGTAGCGGTGAAATGCGTAGATATAGGAAGGAACACCAGTGGCGAAGGCGACCACCTGGACTGATACTGACACTGAGGTGCGAAAGCGTGGGGAGCAAACA
+
ABAABAAAA4AACGFC22E2AFGBBEFGHFGGFBFGFEGEHHGEGFGFEGGG@FFEFHGBFFFFBB4BBGFFGFHGGHHHGGGEEGGBFFHFHFFHHEFFHGGHGGHGHH<<?@@DFGHDGG<@@FAEFGGGHGD?AA?C>>GHHGD=D0<CD<0=-<=AFHHHCGC;EGGHGFGGFFFFGFGGGGGEFFFGCBACFFA@FFFFFFFFFFFFEBFFFFFFFFBFFBFEFFB@A@DFFFFFFFFFFFFFFF.
@M03896:38:000000000-B4D98:1:1102:19314:3301 1:N:0:270
TACGTAGGTGGCAAGCGTTATCCGGATTTACTGGGCGTAAAGGGAGCGTAGGCGGATGATTACGTGTGATGTGAAATACCCGGGCTCAACTTGGGTGCTGCACTCCAAACTGGTTATCTAGAGTGCAGGAGAGGAGAGTGGACTTCCTAGTGTAGCGGTGAACTGCGTAGAGATTAGGAAGAACACCAGTGGCGAAGGCGACTCTCTGGACTGTAACTGACGCTGAGGCTCGCAAGCGTGGGGAGCAAACA
+
AAAAAF@AFF1B1B1C1AE0AF3AAAAEHGFHGGABEE/A/FFFHCGEAE//FA/EEC1BDDBAEG0GEGBBBBFD2BEGBEE?E?CGEHFHGHG<A/BFGF1GGHBFGH11B@@1FGDF>>@@@DFG0F?GCA0?/CBG.D11GFFHHE1D>11=<<<<CH0G0G:.;-.G0CCGF0;GFF/;CF.A.CBB9--99..99@?ABFBB:/-;A/9;9FFFFBFBAAF-:9----;-;A-9---;9;ABBFA
@M03896:38:000000000-B4D98:1:1102:19314:3322 1:N:0:270
TACGTAGGTGGCAAGCGTTATCCGGATTTACTGGGCGTAAAGGGAGCGTAGGCGGATGATTAAGTGGGATGTGAAATACCCGGGCTCAACTTGGGTGCTGCACTCCAAACTGGTTATCTAGAGTGCAGGAGAGGAGAGTGGAATTCCTAGTGTAGCGGTGAAATGCGTAGAGATTAGGAAGAACACCAGTGGCGAAGGCGACTCTCTGGACTGTAACTGACGCTGAGGCTCGAAAGCGTGGGGAGCAAACA
+
ACBBAFFBFFAC4EFC?2E2ABDBABEGHHHHHHHHGGGEHHHGHGECEEGGHGGGEEHHHHHFGGFHGGEFGGGBFGHHHGGGGGGBFCHHHHGAF/BFHHGGGHBBBFB3BD@>FGH@FF@DFGGFCFGGEECDEGFGFHHHHHGFGHFGF=FGGACEGHHHFGECEGFHBGHFHHHHHFGGGGGEFFFFEDGGGGFGFFFFFFFFFFAF?FFFFFFFFFFFDFFFFFA@BFFFFFFFFFFFFAEFFFA
@M03896:38:000000000-B4D98:1:1102:19306:3337 1:N:0:270
TACGTAGGTGGCAAGCGTTATCCGGATTTACTGGGCGTAAAGGGAGCGTAGGCGGATGATTAAGTGGGATGTGAAATACCCGGGCTCAACTTGGGTGCTGCACTCCAAACTGGTTATCTAGAGTGCAGGAGAGGAGAGTGGAATTCCTAGTGTAGCGGTGAAATGCGTAGAGATTAGGAAGAACACCAGTGGCGAAGGCGACTCTCTGGACTGTAACTGACGCTGAGGCTCGAAAGCGTGGGGAGCAAACA
+
>AAAAFF1@11B1FC111E0ABFA0BEEHGHHBFFBEAFEGGFFFCEEEEEGHEFEE/GEGHHGF21?FFABBFGGFHHHFEEEEEGF1FFGHGHAE/BBFGHHGH1FGHB1B@@@1FGG@F1@@FGF0FFHC?CEECFFFG1FHGHFHGFFF1>F?=<AEHBG0D:;;AEH0CHHHBCBGCFGGGGG.;09;-9?A.;;@?@BFFFB/;;FAFBFFB/BFBBB;B-;AFA--;9;B9AB-=@E@;AF/AA
@M03896:38:000000000-B4D98:1:1102:14307:3402 1:N:0:270
TACGGAGGATGCGAGCGTTATCCGGATTTATTGGGTTTAAAGGGAGCGCAGACGGGGCGTTAAGTCAGCTGTGAAAGTTTGGGGCTCAACCTTAAAATTGCAGTTGATACTGTCGTTCTTGAGTGCGGTTGAGGTAGGCGGAATTCGTGGTGTAGCGGTGAAATGCTTAGATATCACGAAGAACTCCGATTGCGAAGGCAGCCTACTAAGCCGTAACTGACGTTCATGCTCGAAAGTGTGGGTATCAAACA
+
ABBBBABDABFFEGG2E2A2ABDAAAEEHCGHFCABBECDDGHGEEGGGAAEF01E>EE>EE/BB44BBDCB?GFFF4BFFFGGGGGBFGHCHGF11FGFHHHHHBF@GD?2@1?</?C?DG<?FDCCCDCHGECGDEDC@CGGHHG:E?.A;;0;;;;:EGGG0B;FFFFFFGGEFDG9DDFFBFFABDB.FFBBBFFEDDEFFF/BFFFFBAAAFFFFFFAEFEFEFBB9=FAA/;BBDB;99BBFFFF
@M03896:38:000000000-B4D98:1:1102:17348:3536 1:N:0:270
TACGGAGGGTGCAAGCGTTAATCGGAATTACTGGGCGTAAAGCGCACGCAGGCGGTTTGTTAAGTCAGATGTGAAATCCCCGGGCTCAACCTGGGAACTGCATCTGATACTGGCAAGCTTGAGTCTCGTAGAGGGGGGTAGAATTCCAGGTGTAGCGGTGAAATGCGTAGAGATCTGGAGGAATACCGGTGGCGAAGGCGGCCCCCTGGACGAAGACTGACGCTCAGGTGCGAAAGCGGGGGGAGCAACCA
+
BBBBB33>@22>ABBFA2E2ABFABBFGHHHHFFDGGGGAGHGGGCEEEGGCGEGEGGGFGFBFBBB@BFDBFGF?FHHGGGGGGGGBBCGCHHGHGFEFFHHHHHFGFH?2??01?FGHGF1GHHGFFCCFDG><<@@DEFFFFFFFFBBFF/;99-99ABBBBFA..9.B/BFFFFFFF?BF/FFFB;9AAB=-@DEB?BBBB9-..;FBB-A.BFF//99;D99/;;/9;@-;/A-;BB?-@D?/.A.
@M03896:38:000000000-B4D98:1:1102:17326:3539 1:N:0:270
TACGGAGGGTGCAAGCGTTAATCGGAATTACTGGGCGTAAAGCGCACGCAGGCGGTTTGTTAAGTCAGATGTGAAATCCCCGGGCTCAACCTGGGAACTGCATCTGATACTGGCAAGCTTGAGTCTCGTAGAGGGGGGTAGAATTCCAGGTGTAGCGGTGAAATGCGTAGAGATCTGGAGGAATACCGGTGGCGAAGGCGGCCCCCTGGACGAAGACTGACGCTCAGGTGCGAAAGCGTGGGGAGCAAACA
+
AABBAAABBAAA4EG422E2ABFBBBFGHHHHFGHGGGGEHHGGG?EAEFGFGGGGGGGHGGGHGH4BBGFFGHGBGHHGGGGGGGHFGHHGHHGGHGHHHHHHHHHHGHD2??FGEHHHHH?FHGGFFEGFHH<<@A@AAFFFFFFBFFBFFBFFFDADFFFFFFDAFFFFFFFFFFFFFFFFFFFF@;@DAFFFFBABBFFFFFFFFFFFFFFFFFFBFFFDDDFBBFF@:DFFFFFFFFFFFDFFFFE
@M03896:38:000000000-B4D98:1:1102:17332:3556 1:N:0:270
TACGGAGGGTGCAAGCGTTAATCGGAATTACTGGGCGTAAAGCGCACGCAGGCGGTTTGTTAAGTCAGATGTGAAATCCCCGGGCTCAACCTGGGAACTGCATCTGATACTGGCAAGCTTGAGTCTCGTAGAGGGGGGTAGAATTCCAGGTGTAGCGGTGAAATGCGTAGAGATCTGGAGGAATACCGGTGGCGAAGGCGGCCCCCTGGACGAAGACTGACGCTCAGGTGCGAAAGCGTGGGGAGCAAACA
+
>AAA3AA@D?A>BGFA22AAABFBBAFGHEG5BBFBEEEGDGGFG0EAEAA>FEFEFGGGGGBGGH43BBEBBFGFHHHHGEEFEEHHHHHGHFGGCFFBFGGGF?FGHH22??CF/GHHFF1?G<FFFECFHHA--@D;:BFFFFFFBFFFB;9;@9;@EFFFFF;;.-9FBFFFF/BFDDFFFFFF=@BFA@AADAEC--@@FCBEEFFFFFDDB9BBF9A9DF/9;9B9A>@.BD?D=;=9-:ABFFA
@M03896:38:000000000-B4D98:1:1102:21304:3608 1:N:0:270
TACGGAGGATCCAAGCGTTATCCGGATTTATTGGGTTTAAAGGGTGCGTAGGCGGTTTGATAAGTTAGAGGTGAAATACCGGTGCTTAACACCGGAACTGCCTCTAATACTGTTGAACTAGAGAGTAGTTGCGGTAGGCGGAATGTATGGTGTAGCGGTGAAATGCTTAGAGATCATACAGAACACCGATTGCGAAGGCAGCTTACCAAACTATATCTGACGTTGAGGCACGAAAGCGTGGGGAGCAAACA
+
AAAAA3>D@CFFB4FC?2E2ABDB2BEFH5GHGHHGFGHFGHHGHGE?FEG?HFGGFGGHFDBGGH4B3FGFGFHGFBGFGGGGGHH4FFHHGCG?EEHGHHHHHBFGGHB3BBB3FCHF@@2@?FFFHHHHCCE?DGG@AADEFHFHGFBGG0=DC@CD:FGHHHHHFHHHEGGCFBF090FFFGGF9DDGGFCBAFEFFFFFFFFBBEAF/B9FFFFFFBAEE?FFEEA.:.AAFFFFFFFFFA9FBF.
@M03896:38:000000000-B4D98:1:1102:21293:3628 1:N:0:270
TACGGAGGATCCAAGCGTTATCCGGATTTATTGGGTTTAAAGGGTGCGTAGGCGGTTTGATAAGTTAGAGGTGAAATACCGGTGCTTAACACCGGAACTGCCTCTAATACTGTTGAACTAGAGAGTAGTTGCGGTAGGCGGAATGTATGGTGTAGCGGTGAAATGCTTAGAGATCATACAGAACACCGATTGCGAAGGCAGCTTACCAAACTATATCTGACGTTGAGGCACGAAAGCGTGGGGAGCAAACA
+
AAAAAABBBFFFCFFA22E2ABFBAAFGHBHHHGHEFGHHHHHGHGB0FEEEHFGGGGGHFFFEFH4B3BGFEFGGFGHGGFGGEFGBGFHHGCEFGEFFGHHHHFHHHHB3BB?FGFHF<@@2?FF2FHHH/AEFGAF?><CGGHGGDG0GG<DGF@CDFHHHHGGHFFCG0CFFF0CCFFFGGFG-9AEGFADBD.;;DFFFFFFFFEAB/BFFFFFBF?9AAEFFFF99;ADDFDFFFDFFFAEF/;.
@M03896:38:000000000-B4D98:1:1102:10143:4159 1:N:0:270
TACGGAGGGTGCGAGCGTTAATCGGAATAACTGGGCGTAAAGGGCACGCAGGCGGATGGATAAGTGAGATGTGAAAGCCCCGAGCTCAACTTGGGAATTGCATTTCAGACTGTTCATCTAGAGTTTTGTAGAGAGGGGTAGAATTCCACGTGTAGCGGTGAAATGCGTAGAGATGTGGAGGAATACCGGAGGCGAAGGCGGCCCCTTGGACAAGAACTGACGCTCATGTGCGAAAGCGTGGGGAGCAAACA
+
BBBBBBB?D2A>E2E2?2E2ABFBAEFGF5GHGGDGEEGEHHHGGGEAEGEGGGG@EEFHEFHHGH@BFGFFFGHFFHHHGGGGGGHEGFHHHEGCFGHHHHHHHHB@?F<2?@@DGGHFF@??GHHHHHHGF1>>>>DEGHHHHHFFH?CGC<DDD@EGGHFHFFA;AAGG0CFFGGFGGAFFGFGG??GFDFFFFDA-;ADFFFFFFFBFF..B;FFBFDDAFFFFFFFA;@BFFFFFFFDF-AEFFAA
@M03896:38:000000000-B4D98:1:1102:10154:4174 1:N:0:270
TACGGAGGGTGCGAGCGTTAATCGGAATAACTGGGCGTAAAGGGCACGCAGGCGGCTGGATAAGTGAGATGTGAAAGCCCCGAGCTCAACTTGGGAATTGCATTTCAGACTGTTCATCTAGAGTTTTGTAGAGAGTGGTAGAATTCCACGTGTAGCGGTGAAATGCGTAGAGATGTGGAGGAATACCGGAGGCGAAGGCGGCCCCTTGGACAAGAACTGCCGCTCATGTGCGAAAGCGTGGGGAGCAAACA
+
>AAA1>11111>A0AA00E0ABFA/BAFFBGEBAAGAEEEFEGGGGA/EEE?EEE/>>?BB2BBBBBB1GFF1FB1BBG<EECCGGHBBBGHHGGGGFHHHFHHGGF>?F?1?1?1<DG1<@???GHHGHHBGDC1=>FG<FDGFHGDF.<C<<0=-:;@EBGHFHC;C-CFB00;C09ACABFGFFA-:A?C@@@?B9@-;@@@FF-/:9B--9B;B//;-;-;-F:BFB-;;@A/;AA--@99;EBBAA
@M03896:38:000000000-B4D98:1:1102:10131:4175 1:N:0:270
TACGGAGGGTGCGAGCGTTAATCGGAATAACTGGGCGTAAAGGGCACGCAGGCGGATGGATAAGTGAGATGTGAAAGCCCCGAGCTCAACTTGGGAATTGCATTTCAGACTGTTCATCTAGAGTTTTGTAGAGAGGGGTAGAATTCCACGTGTAGCGGTGAAATGCGTAGAGATGTGGAGGAATACCGGAGGCGAAGGCGGCCCCTTGGACAAGAACTGACGCTCATGTGCGAAAGCGTGGGGAGCAAACA
+
ABBABAAB@A2>E?EA22E22BFBBECFBDFHHHHEGGGEHHHGGAEECEGGGGGCEEFHGGGHGFBBGHGFHGHEDBGGEEGFGGHBGF?FGHAC?BGHHHHFHHF??G?2?@@<<FG?F@?<1FDGHFHGGDA.<C.<CGHHFFH0DCCGC<DDCA=CFGHHFF;EDGGGFG0;CBFEGGFBFFGG9--BDFFFFFE-BFC;@EA:BF;/A..;;BFFFFFDFFFFFFBDDCFFFFFFFFFFDDFFFFF
@M03896:38:000000000-B4D98:1:1102:21090:4242 1:N:0:270
TACGTATGTCGCAAGCGTTATCCGGATTTATTGGGCGTAAAGCGCGTCTAGGCGGTTTGATAAGTCTGATGTGAAAATGCGGGGCTCAACTCCGTATTGCGTTGGAAACTGTCAAACTAGAGTACTGGAGAGGTGGGCGGAACTACAAGTGTAGAGGTGAAATTCGTAGATATTTGTAGGAATGCCGATGGAGAAGTCAGCTCACTGGACAGATACTGACGCTAAAGCGCGAAAGCGTGGGTAGCAAACAG
+
ABBBBFFFFF@A?E2A22E2ABDB2BEGHCHHFHHHGGGEAGFGGGGGGHGFHGEGGGGHFGFHGH4BBFFBFBEFHHHGGCECCFHGFFHHHGFAGCBGGADGFFHHGH1???@1?GDGDG1FGHHFCG<CAFCE@<-ACA-CBFB:099;;90;B;AFFFBFFE;;EGGFFBFF9FGGGBFFFF;-BFFBBFAFFFBBFFFFFFF./:FE/BBFFFFFDADDFB/FD;ABDADFFDFCFFFFFFEF9FB
@M03896:38:000000000-B4D98:1:1102:21086:4261 1:N:0:270
TACGTATGTCGCAAGCGTTATCCGGATTTATTGGGCGTAAAGCGCGTCTAGGCGGTTTGATAAGTCTGATGTGAAAATGCGGGGCTCAACTCCGTATTGCGTTGGAAACTGTCAAACTAGAGTACTGGAGAGGTGGGCGGAACTACAAGTGTAGAGGTGAAATTCGTAGATATTTGTAGGAATGCCGATGGAGAAGTCAGCTCACTGGACAGATACTGACGCTAAAGCGCGAAAGCGTGGGTAGCAAACAG
+
ABBCAFFBFFAA??EA22E2ABDBABEGHCHHHGHGFGGEHHHGGGGGGHHHHGGGGGGHFFGHGHBBBGFBFHFBGGFGGGGGGGHEGFGHHGHAGFFHGAFGHGGGHF1???@1=GHGFG<FGHHGHHHGGHGEDCDFCG@GFGGCFBBBC99;B;CFFGGGFECCFEGGFGGGFGGGGFFFFFFBFFFFFFFFFFFFFFFFFFFFBFBAFFFFFFFFAAFDFFFFFFFFFFFFAADAFFFFFFF;FFB
@M03896:38:000000000-B4D98:1:1102:20037:4300 1:N:0:270
TACGTAGGGGGCAAGCGTTATCCGGATTTACTGGGTGTAAAGGGAGCGTAGACGGCACGGCAAGCCAGATGTGAAAGCCCGGGGCTCAACCCCGGGACTGCATTTGGAACTGCTGAGCTAGAGTGTCGGAGAGGCAAGTGGAATTCCTAGTGTAGCGGTGAAATGCGTAGATATTAGGAGGAACACCAGTGGCGAAGGCGGCTTGCTGGACGATGACTGACGTTGAGGCTCGAAAGCGTGGGGAGCAAACA
+
ABBBAFFBBBDA?CF4A2E2ABFEEEEGHFHHGHGFAAFFFHHGFEGGFEEFGEFF?EGEEEEFGF2B?F3BBGFBFFHEGEGCGGHEGFHGGGC/>CHFHHHHHHGHHH>1<=<DFGHFGF<>>FDFACCACDDECECFCGHHHHHHHHBGC;BCBB:ACFFFBFECEGGGGGGGGFFGFFFFFFFFFFFFFFF;FFFFFFF-BFFFFFFFBE?9FFFFFFFFFFFF.AA@BFBDBD9DAF;.@DEFFF.
@M03896:38:000000000-B4D98:1:1102:20028:4318 1:N:0:270
TACGTAGGGGGCAAGCGTTATCCGGATTTACTGGGTGTAAAGGGAGCGTAGACGGCACGGCAAGCCAGATGTGAAAGCCCGGGGCTCAACCCCGGGACTGCATTTGGAACTGCTGAGCTAGAGTGTCGGAGAGGCAAGTGGAATTCCTAGTGTAGCGGTGAAATGCGTAGATATTAGGAGGAACACCAGTGGCGAAGGCGGCTTGCTGGACGATGACTGACGTTGAGGCTCGAAAGCGTGGGGAGCAAACA
+
ABAAAFFA?22>2FFA22A2ABGBAAEGHFHHHHHGEFGGHHFGEGEEEEEEGE?E?EEE>EEFGG2BBFFFFFGEDGHGG@GGECGBBCHGGC/<@CGGHHHHFHGHHH<<>><DCGF>>FF=>FD?<ADCDACC;CBC:CGHFHHHHHFGG<;CA@;A.BCFFFCCDGGGGGFGGBFGD.FFFFFEF;/FACADFAA=AFA;FEEBBFFFFEABFBFFFBEEFEBBEEA9=BDDFD?DAFFEADEFFFF
@M03896:38:000000000-B4D98:1:1102:8295:4362 1:N:0:270
TACGTAGGGTGCGAGCGTTAATCGGAATTACTGGGCGTAAAGCGTGCGCAGGCGGTTTTGTAAGACGGATGTGAAATCCCCGGGCTCAACCTGGGACCTGCATTTGTGACTGCAAGGCTAGAGTACGGTAGAGGGGGATGGAATTCCGCGTGTAGCAGTGAAATGCGTAGATATGCGGAGGAACACCGATGGCGAAGGCAATCCCCTGGACCTGTACTGACGCTCATGCACGAAAGCGTGGGGAGCAAACA
+
ABBABFFAAF?>AAE222F2ABFBABFGHFHHF3FFEEEFHGFBEEE0EEE?FGGEEGGFHFF4@G1?EEGGHGHHGHHHGEGEEGGFFHHFFF/<G?BGHEHHHDD2?F?DFGHGCFGG0C<>FGGGCGAFHHA---AEEH:CFHG;C@BBA;CCFCCBFGGBFC;;A?EGGGFFD-;=CDFFFFFB>D?AB-BFBFEFFFFFFEFA.BABF;;BBB/BFDD?DAB/FFB..9;AB9DDFFAE;;AFBFF
@M03896:38:000000000-B4D98:1:1102:8277:4365 1:N:0:270
TACGTAGGGTGCGAGCGTTAATCGGAATTACTGGGCGTAAAGCGTGCGCAGGCGGTTTTGTAAGACGGATGTGAAATCCCCGGGCTCAACCTGGGACCTGCATTTGTGACTGCAAGGCTAGAGTACGGTAGAGGGGGATGGAATTCCGCGTGTAGCAGTGAAATGCGTAGATATGCGGAGGAACACCGATGGCGAAGGCAATCCCCTGGACCTGTACTGACGCTCATGCACGAAAGCGTGGGGAGCAAACA
+
AAAAAFFA?B>>2AAA22E2ABG2ABFFHGHHGG2BEAEEHHGEEEEEG?E?FEGCEGGHHHFFBG>?EFGF4FFGHHHHGFGGFGHHHHHGHGF0?<?FFHHHFGDFFH?<??F1??GF0?C><=EEFFAFHHCA@DAEACGFHHGCEGDDD90CB;;CFBBFBFA9ABGFGGGGGFFFFF9AFFABBFFFFFFFFD;AABFFFEFEEF?BF9BBFFFBFDFFFFBBFBF..AD9FFFDA>DE>DEFBFA
@M03896:38:000000000-B4D98:1:1102:8455:4371 1:N:0:270
TACGGAGAGTGCGAGCGTTAATCGGAATAACTGGGCGTAAAGGGCACGCAGGCGGATGGATAAGTGAGATGTGAAAGCCCCGAGCTCAACTTGGGAATTGCATTTCAGACTGTTCATCTAGAGTTTTGTAGAGAGGGGTAGAATTCCACGTGTAGCGGTGAAATGCGTAGGGATGTGGAGGAATACCGGAGGCGAAGGCGGCCCCTTGGACAAGAACTGACGCTCATGTGCGAAAGCGTGGGGAGCAAACA
+
ABBB3AA>2B@DAAEA22222BDBABAFC5FGABGFEEEEHFEEF1EEEGECFEFGE>FCFGGBFBBBGGFGGGDG3FGHGGGGGGHEHGGFHFEGHHGFHHHHFF2????2?@@2>FF@@F2??GHFGHFFFHA/>AE><F1=GHFEHDEC<<==@-;=C;GHHC;;DC..CCEFFFBCADGFGFG?-?BACDFFBD9B;=BFFFF.;9B9A.;9FFFFFFFBDDB;B/9;ADB./.AADBC.=AAB/.;
@M03896:38:000000000-B4D98:1:1102:13942:4477 1:N:0:270
TACGTATGTCGCAAGCGTTATCCGGATTTATTGGGCGTAAAGCGCGTCTAGGCGGTTTGATAAGTCTGATGTGAAAATGCGGGGCTCAACTCCGTATTGCGTTGGAAACTGTCAAACTAGAGTACTGGAGAGGTGGGCGGAACTACAAGTGTAGAGGTGAAATTCGTAGATATTTGTAGGAATGCCGATGGAGAAGTCAGCTCACTGGACAGATACTGACGCTAAAGCGCGAAAGCGTGGGTAGCAAACAG
+
ABBAAFFBFF4A?E?C22E2ABDBA2BEHGGHFGGGGFFFHHHGGFEEGHHBGEGGCEFHGHHHGH4BFGFBGHHHDFFGGGGEFCGEFFBGHGEA??FGGDDGFHHHH?<???@<FGHHGF<>>GHFFHHDFFC<ACAD:AAGGFFCFFFFF;0;B=;CFFGGBE//EEGGBFFF;BFFGFFFFFFFFFFFFBFFFFFFFFFEFFF.FFBEFFFFFBBFA?DDFFFFFFF@DDFFD:9=DABEBBBFFFB
@M03896:38:000000000-B4D98:1:1102:13939:4497 1:N:0:270
TACGTATGTCGCAAGCGTTATCCGGATTTATTGGGCGTAAAGCGCGTCTAGGCGGTTTGATAAGTCTGATGTGAAAATGCGGGGCTCAACTCCGTATTGCGTTGGAAACTGTCAAACTAGAGTACTGGAGAGGTGGGCGGAACTACAAGTGTAGAGGTGAAATTCGTAGATATTTGTAGGAATGCCGATGGAGAAGTCAGCTCACTGGACAGATACTGACGCTAAAGCGCGAAAGCGTGGGTAGCAAACAG
+
AABBAFFBFFAA?EF4A2E2ABDAEBEGHFHHGFHHFFEEEGHGGEEEGGHHHGGFGGGHGG@BBF@BFGFBFGDBFGFHGGGGGGHBFFFGHGE???DFDADGHFF?G?=??FFFFFFFFF<DGGBC>GFDFFGECCDFCD@CFFB;CBB;;;99B;;BBF;FBE//AAFFBGFFCBFGGFFFFFFAFFFFFBFFFFFFFFFEFFFBFFBEFFBB;BBB?ADDDFFFFFFFFAAF?.A@C:BEFFFFFF/
@M03896:38:000000000-B4D98:1:1102:10496:4956 1:N:0:270
TACGGAGGGTGCAAGCGTTAATCGGAATTACTGGGCGTAAAGCGCACGCAGGCGGTTTGTTAAGTCAGATGTGAAATCCCCGGGCTCAACCTGGGAACTGCATCTGATACTGGCAAGCTTGAGTCTCGTAGAGGGGGGTAGAATTCCAGGTGTAGCGGTGAAATGCGTAGAGATCTGGAGGAATACCGGTGGCGAAGGCGGCCCCCTGGACGAAGACTGACGCTCAGGTGCGAAAGCGTGGGGAGCAAACA
+
AAAAAAABD2AACFF422E2ABGBBEFGHFHHHFHGGGEEHHFGGFFEGGGGGGGFGEGHGHFHGH@BFGF@FGFGHHHGF@GGFGHGHHHFGE/FGGHHFHHHHGEHHH?2??@FFGHGFFFFFHGFFEGCFG?CGFFDFFFFFFFFFFFFFBFFFA;@EFFF/FA9ABEFFFFFFEFFFFFFFFFFA;BFFDAFFDA@CFFFFFFEFFFF;9DABFFBFFFFFDFFFBB@ADCFFFDFFCCEDDFFFF?
@M03896:38:000000000-B4D98:1:1102:10514:4957 1:N:0:270
TACGGAGGGTGCAAGCGTTAATCGGAATTACTGGGCGTAAAGCGCACGCAGGCGGTTTGTTAAGTCAGATGTGAAATCCCCGGGCTCAACCTGGGAACTGCATCTGATACTGGCAAGCTTGAGTCTCGTAGAGGGGGGTAGAATTCCAGGTGTAGCGGTGAAATGCGTAGAGATCTGGAGGAATACCGGTGGCGAAGGCGGCCCCCTGGACGAAGACTGACGCTCAGGTGCGAAAGCGTGGGGAGCAAACA
+
AAAAA>ADDAA>4BG422E2ABFBBEFGHFHHFBEFFEGEHHHGGGECGAFCFEGEEEEGFBFFFF4B@FBBFDBBFGHHGEGCFGGBBCGGCFFHHGGGHGHHHFHHFH?@??@FFGHFGC1FFHGC?EFEHHD-CFFA;FFFFFF/;9BF/:BFF-;9.9FFFFAADAFFBFFFFF/:ADFFFFF?-;@AABFFADE=-BCFFD=9.BA-->DDFFFBFFA.A.B9BBFBA--DF?ADCFFEFBEF/AF
@M03896:38:000000000-B4D98:1:1102:18798:5877 1:N:0:270
TACGGAGGATGCAAGCGTTATCCGGATTTATTGGGTTTAAAGGGTGCGCAGGCGGGATGTTAAGTCGGCGGTGAAATTTTGCAGCTCAACTGTAAAAGTGCCTTCGATACTGGCATTCTTGAGTATGGATGAAGTAGGCGGAATTTGTGGTGTAGCGGTGAAATGCATAGATATCACAAGGAACTCCGATTGCGCAGGCAGCTTACTAAACCATAACTGACGCTTAGGCACGAAGGCGTGGGTATCAAACA
+
BCBBBABCCFFFBGFAA2E2ABFBAAEFHBHHGHHFGGHGHHHGHFECGEGGGGGFCEGHGHGGFG1>EEC>CFGBGHHHHGHHHHHFHHFCGHHDFGHHHHHHHHEGFC??F?FGHHHHFDCF=GHHHHHHHHFFHHHGDCGGHHFCG?FEGCFFA@;CFGGGGGFGFGFFGGFGGGGFFGGGFFFF@DDFFFFFFFFFFFFFFFFFFFFFFFFFFFFFFFDDEDBBBFFDDFFFFFFFFF:BBFFFFFF
@M03896:38:000000000-B4D98:1:1102:14597:5945 1:N:0:270
TACGGAGGGTGCAAGCGTTAATCGGAATTACTGGGCGTAAAGCGCACGCAGGCGGTTTGTTAACTCAGATGTGAAATCCCCGGGCTCAACCTGGGAACTGCATCTGATACTGGCAAGCTTGAGTCTCGTAGAGGGGGGTAGAATTCCAGGTGTAGCGGTGAAATGCGTAGAGATCTGGAGGAATACCGGTGGCGAAGGCGGCCCCCTGGACGAAGACTGACGCTCAGGTGCGAAAGCGTGGGGAGCAAACA
+
AAAAAAADD1>A11F0A0E003DBBEFGHHHHFFHFCFEEHHHGE/AE?EEEGGGE//B>0B@1BB1BBFFBFHHHDGG1?EGGGGHFGHHGHFECHEHHHHHGHHHDFH?2<?@??GHHHGFF??FGFFGEGH?-->-9EFFFFFF9BFBFB;BB@@;@EFFFFFFAB@FFFFFFFFFFFFFBFFFF@@@FF@@@@FF@@?@>=@@EFFF?=@BBFFFBFFFBBBFFBFF?B@?BFFBB??@A@BEFFF-
@M03896:38:000000000-B4D98:1:1102:10344:6043 1:N:0:270
TACGTAGGTGGCAAGCGTTATCCGGATTTACTGGGCGTAAAGGGAGCGTAGGCGGATGATTAAGTGGGATGTGAAATACCCGGGCTCAACTTGGGTGCTGCACTCCAAACTGGTTATCTAGAGTGCAGGAGAGGAGAGTGGAATTCCTAGTGTAGCGGTGAAATGCGTAGAGATTAGGAAGAACACCAGTGGCGAAGGCGACTCTCTGGACTGTAACTGACGCTGAGGCTCGAAAGCGTGGGGAGCAAACA
+
BBBBBFFBFFBCBFFF22E2ABDE2AEFHHHHHHHHGGGEFGGGFEEEEEGGHGGCEEFHHHEHGHHHEGEFGHFBFGHHHGGCGGHBFBGHHHHGG/BFHHFHHH2BB?B3B@@22FH@F@@@GFHHHGGFEAGFHGFD.FDGHHHFGFDF><FFC-<AEBFHBGACDFGH0GHGHGGCHHGGGGG?CCFFCFGBGDGGFFFFFFFFFFFFEFFFFFEFF?A?DAFAEF.@>BADEFFFFFFFFFFFFFF
@M03896:38:000000000-B4D98:1:1102:10327:6061 1:N:0:270
TACGTAGGTGGCAAGCGTTATCCGGATTTACTGGGCGTAAAGGGAGCGTAGGCGGATGATTAAGTGGGATGTGAAATACCCGGGCTCAACTTGGGTGCTGCACTCCAAACTGGTTATCTAGAGTGCAGGAGAGGAGAGTGGAATTCCTAGTGTAGCGGTGAAATGCGTAGAGATTAGGAAGAACACCAGTGGCGAAGGCGACTCTCTGGACTGTAACTGACGCTGAGGCTCGAAAGCGTGGGGAGCAAACA
+
ABABBFFBFFAB44F4AAE24BDBAAEFHHHHGGHGFEGEGHGGGGEGEEEEFEGGEGFHHFEGGGFGHHEFGFE4GHHHHGGGGGHEFFHHHFHEG/?EGFFFHF2BB?B3B@@@22D@FBC@DFFH0FFCCC0AAGFFFHFHHHGBFFBF>>1>@<<<ADDG0GAEDCEF0CGGH0:CACFFFFD?CFGGCFCAGGE?;=BFFFFFFFFFE9BBBFB9BDDF?...;E9;=BDAFDFFAC-.-.9FFFF
@M03896:38:000000000-B4D98:1:1102:22829:6138 1:N:0:270
TACGGAGGGTGCGAGCGTTAATCGGAATAACTGGGCGTAAAGGGCACGCAGGCGGATGGATAAGTGAGATGTGAAAGCCCCGAGCTCAACTTGGGAATTGCATTTCAGACTGTTCATCTAGAGTTTTGTAGAGAGGGGTAGAATTCCACGTGTAGCGGTGAAATGCGTAGAGATGTGGAGGAATACCGGAGGCGAAGGCGGCCCCTTGGACAAGAACTGACGCTCATGTGCGAAAGCGTGGGGAGCAAACA
+
ABBBB3AADA?>E2AA22E2ABFBABBFFGBGDA2FEFGAFEGGGGE?EE@?EEECEEFFBBFGBG4BBFGGFFFBEGHHGGEFGGG22BGHFGHFHGHHHHHHHHG??F?2?@F1FGH<?1??FHHFGHHHGB<<.@EACGFGHHF<GDC=CCBG?-CCEHHGHG;CABEFECFFFBF??DFGFFFA;9@DD9@99D;-;A@CFFF9FF9;;..BBFF/F.;AFAFFFFFDDA-;B:DFF;;EA;AF/A.
@M03896:38:000000000-B4D98:1:1102:22776:6409 1:N:0:270
TACGGAGGATCCAAGCGTTATCCGGATTTATTGGGTTTAAAGGGTGCGTAGGCGGTTTGATAAGTTAGAGGTGAAATACCGGTGCTTAACACCGGAACTGCCTCTAATACTGTTGAACTAGAGAGTAGTTGCGGTAGGCGGAATGTATGGTGTAGCGGTGAAATGCTTAGAGATCATACAGAACACCGATTGCGAAGGCAGCTTACCAAACTATATCTGACGTTGAGGCACGAAAGCGTGGGGAGCAAACA
+
ABABBBBCCFFFBEGC?2E2ABFBEBFGHFHHGHHGGGHGHHHGHFECFEGFHGGGGGGHGGGGGH@BBGGBGGGFFGHGGGGGGGHHHGHHGGGGGGHHHHHHHGHHHHD3DDBFGFHFGFFDDGDHHHHHGGAEGFG?ACGGGGGGHGBGG<DDE@;EEGHHFFHHHHHHGHGGGGGFGGGGGGGGGGGGGGGGFFFFFFFFFFFFFFEFFFFFFBFFFFFFFEBFFFFADDFDFFFFFFFFDAEFFFF
@M03896:38:000000000-B4D98:1:1102:22762:6422 1:N:0:270
TACGGAGGATCCAAGCGTTATCCGGATTTATTGGGTTTAAAGGGTGCGTAGGCGGTTTGATAAGTTAGAGGTGAAATACCGGTGCTTAACACCGGAACTGCCTCTAATACTGTTGAACTAGAGAGTAGTTGCGGTAGGCGGAATGTATGGTGTAGCGGTGAAATGCTTAGAGATCATACAGAACACCGATTGCGAAGGCAGCTTACCAAACTATATCTGACGTTGAGGCACGAAAGCGTGGGGAGCAAACA
+
AABAAACCCFFFBEGF22A2ABFBABEGHHHHHHHEFGHFHHHGGFEEFFEDHFGGGGGHFGGGBG@BBFHBGGFFGGHGGGGGGHHHHHHHGGGGGGGHHHHHGFHHHHB3BBBFHFHFGFCFEFGDGHHGCCDGGFF@>@CFHDGGHHDGC<=DCA:AEFFHFGGHHHHGHHGGGGGGGFGGGGGDFGGGGGGGFFFFDFFFFFFFFFEFFFFFFFFFFFEEEFFFFFAADDFDFFFFFFFFBAEFFFF
@M03896:38:000000000-B4D98:1:1102:10716:6725 1:N:0:270
TACGGAGGGTGCGAGCGTTAATCGGAATAACTGGGCGTAAAGGGCACGCAGGCGGATGGATAAGTGAGATGTGAAAGCCCCGAGCTCAACTTGGGAATTGCATTTCAGACTGTTCATCTAGAGTTTTGTAGAGAGGGGTAGAATTCCACGTGTAGCGGTGAAATGCGTAGAGATGTGGAGGAATACCGGAGGCGAAGGCGGCCCCTTGGACAAGAACTGACGCTCATGTGCGAAAGCGTGGGGAGCAAACA
+
ABBCBCCBCAA>A2EE22E2ABFBBBFFGBGHFAGGGGGGGHHGGFFEGGFCFGGCEGGHFGHHFG4BBGFGGHHGHHHHGGGGGGHEFFHGHHHAGCGHHHGHHH2@?F?2?@@1?FG1?@??GHHHHGFHGF>>>@DDFHHGHHFFGFEGG<0D@-:AEHHHFHECGGGGEGGGGBFFDGGGGFGFBCGFDDFFFFABAFFFFFFFFFBFFF.BFBFBFFDDDAFEFFFAD=B9FDFDF=@A;DAF/F.
@M03896:38:000000000-B4D98:1:1102:10703:6737 1:N:0:270
TACGGAGGGTGCGAGCGTTAATCGGAATAACTGGGCGTAAAGGGCACGCAGGCGGATGGATAAGTGAGATGTGAAAGCCCCGAGCTCAACTTGGGAATTGCATTTCAGACTGTTCATCTAGAGTTTTGTAGAGAGGGGTAGAATTCCACGTGTAGCGGTGAAATGCGTAGAGATGTGGAGGAATACCGGAGGCGAAGGCGGCCCCTTGGACAAGAACTGACGCTCATGTGCGAAAGCGTGGGGAGCAAACA
+
AABAA?AD@22>22A222E2ABFBAAFGHBGHGFEHGEEBGGHGGGEAFGGGGGGGEEGHDFHFGG@BBFDBDGFBGFHGEEEGGGH2BFGGHGF/BBGHHHHHHH2@???2?@@1??F??<1?F?GGFGGBGB><<CDDEHHHHHGBDAC<C/<=-;;AEGHHFHDEDDFG0FGFGEFGGDGGEFGGGGGFFFFAFFEFFFFFFFFFFFBF.AB/;F//:ADBDAFBFFFA.;BFFF;DCFAEFFFFBA.
@M03896:38:000000000-B4D98:1:1102:10727:6743 1:N:0:270
TACGGAGGGTGCGAGCGTTAATCGGAATAACTGGGCGTAAAGGGCACGCAGGCGGATGGATAAGTGAGATGTGAAAGCCCCGAGCTCAACTTGGGAATTGCATTTCAGACTGTTCATCTAGAGTTTTGTAGAGAGGGGTAGAATTCCACGTGTAGCGGTGAAATGCGTAGAGATGTGGAGGAATACCGGAGGCGAAGGCGGCCCCTTGGACAAGAACTGACGCTCATGTGCGAAAGCGTGGGGAGCAAACA
+
ABAAAAADD>2AE?EE22E2ABGBABFFF5GGFFGGGEFEGGHGGEEEGGGGGFGGEEFHGDFGFFBBFGHGGFHHHGHGGGGCGGHBGFHHHFHFGHHHHHHHGHB??F?2?@@1?DG<?@??GHHGGHHHHHA>>@D>.DHHHHHHH?ACC/=GC-:=EHHHEGC;EDEGEFGGFFGFGGGGBBFDABGAACFCF.;@BFFFFFFFBFBF.;.BBFFFFFFDFDFFFFB..-;AFDFFFFFFFDFFBF.
@M03896:38:000000000-B4D98:1:1102:15305:6929 1:N:0:270
TACGTAGGTGGCAAGCGTTATCCGGATTTACTGGGCGTAAAGGGAGCGTAGGCGGATGATTAAGTGGGATGTGAAATACCCGGGCTCAACTTGGGTGCTGCATTCCAAACTGGTTATCTAGAGTGCAGGAGAGGAGAGTGGAATTCCTAGTGTAGCGGTGAAATGCGTAGAGATTAGGAAGAACACCAGTGGCGAAGGCGACTCTCTGGACTGTAACTGACGCTGAGGCTCGAAAGCGTGGGGAGCAAACA
+
ABBBBCFAFF@B44FA22E2ABDBABFGHHHHHHHHGGGEHHHGHGECEGGGHGGGGFHHHHHHGHHHGGEFGFHBFGHGHGGGGGHBFFHHHHHEG/BFHHHHHG3BBFB3BBB2@DHFFF<@GGHHHGGEEGFDEGEFFGHHHHHHHHBFFFGGCA<CGFHHFGACEGGHFHHFHHHGHHHGGGGFFFGGEDGGGDE?DAFFFFFF/FFFFFFFFFFFFFFFFDFFFFF@;FFFFFFFFFFFFFFFFFF
@M03896:38:000000000-B4D98:1:1102:15319:6945 1:N:0:270
TACGTAGGTGGCAAGCGTTATCCGGATTTACTGGGCGTAAAGGGAGCGTAGGCGGATGATTAAGTGGGATGTGAAATACCCGGGCTCAACTTGGGTGCTGCATTCCAAACTGGTTATCTAGAGTGCAGGAGAGGAGAGTGGAATTCCTAGTGTAGCGGTGAAATGCGTAGAGATTAGGAAGCACACCAGTGTCGAAGGCGACTCTCTGGACTGTAACTGACGCTGAGGCTCGAAAGCGTGGGGAGCACACA
+
>>>>>C1AFF1B11AA11E0ABDB0BEEHHGHGGHGCFGEFHHGFGE?AAEEHGG?F/GHHGGGHHECHHGHHEG@BFGHHEGGEEFFCFGHGGGEE/1BFCGGHFHHGHB1BB<1@FB2@@1@@GGHGGGECCFF/CCF.FDDFGFD<1<GF11F@-<A.<DGFG.:A-.0C:G00;GGF./CFGGG.;B0;.9;CB9-9-;EGFF;/;;F?9//:9BFF-;AAAF-;A-9>--9B--99----;;-9A;
@M03896:38:000000000-B4D98:1:1102:6965:7160 1:N:0:270
TACGGAGGATCCAAGCGTTATCCGGATTTATTGGGTTTAAAGGGTGCGTAGGCGGTTTGATAAGTTAGAGGTGAAATACCGGTGCTTAACACCGGAACTGCCTCTAATACTGTTGAACTAGAGAGTAGTTGCGGTAGGCGGAATGTATGGTGTAGCGGTGAAATGCTTAGAGATCATACAGAACACCGATTGCGAAGGCAGCTTACCAAACTATATCTGACGTTGAGGCACGAAAGCGTGGGGAGCAAACA
+
AAAAAABBB4FFFGFA22E2ABDBABEGHFHHHHHGGGHDFHGGHFEAFEEDHEGGGGGHHH5GGH4B@GFBGGFDGBFFFEEGFFHHHHHHGG?EEEGFHHHHHHGHHH?3BBB3BCGGFFF2EF2@GHHHGCD<AAFC<>AEFGDHHEDDC<DGD-C-EHHHF:;GCGEHBGGGGFGGGFFGFFEDGGGEFGGGFFEFFFFFFFFFFF.FFFFFFFB/B.EEE?/.AA9;;:A.FADFFFFF-AEBFFA
@M03896:38:000000000-B4D98:1:1102:6951:7173 1:N:0:270
TACGGAGGATCCACGCGTTATCCGGATTTATTGGGTTTAAAGGGTGCGTAGGCGGTTTGATAAGTTAGAGGTGAAATACCGGTGCTTAACACCGGAACTGCCTCTAATACTGTTGAACTAGAGAGTAGTTGCGGTAGGCGGAATGTATGGTGTAGCGGTGAAATGCTTAGAGATCATACAGAACACCGATTGCGAAGGCAGCTTACCAAACTATATCTGACGTTGAGGCACGAAAGCGTGGGGAGCAACCA
+
AABB?ABBA4CFC4AA22E2ABDBEAEEH5GHHHHGFFHHBFBGGEGGGAE1FEGGGEFHGF4BBG44@B2B?EGFGFF@EEEEGHH43FGHGCGEEDHGGHHHGFDHHH?2?@@D>FGDFFF@EF1GHHHHCCA?FFG?<<CECGFHHH0GGGHGCCDG.GHHGGGGGGGGGFFFF0;0;0/CFFDG?BFEFFB@B.;.A.BF//BFFA?BFFFFFFFFF?AE?EB.EFFA.9A.BADD?;@9@A?F.AA
@M03896:38:000000000-B4D98:1:1102:6969:7177 1:N:0:270
TACGGAGGATCCAAGCGTTATCCGGATTTATTGGGTTTAAAGGGTGCGTAGGCGGTTTGATAAGTTAGAGGTGAAATACCGGTGCTTAACACCGGAACTGCCTCTAATACTGTTGAACTAGAGAGTAGTTGCGGTAGGCGGAATGTATGGTGTAGCGGTGAAATGCTTAGAGATCATACAGAACACCGATTGCGAAGGCAGCTTACCAAACTATATCTGACGTTGAGGCACGAAAGCGTGGGGAGCAAACA
+
ABAAABBCCCFFBBFE22E2ABFBABFGHBGHHHHGGGHHHHHGHFECFFC?GFGGGGGHGGGHGH4B3FGFGFHGFFGBFFCEGHHEHGHHGCGGGEHGHHHHHGHHHHB3DBD3FCG@FF2DDF2FHHHHCGADDCF->ADGGGGGHGBDG<DGCACDGHHHGGHHHHHHEHGGGGGFGGGGGGGGGGGFFEGAFFAFDFFFFFFFFFFFFFBFFFFFFFEFFFFFFFAAAAF.FDDFFFFFCAEFFF?
@M03896:38:000000000-B4D98:1:1102:22877:7181 1:N:0:270
TACGGAGGGTGCAAGCGTTAATCGGAATTACTGGGCGTAAAGCGCACGCAGGCGGTTTGTTAAGTCAGATGTGAAATCCCCGGGCTCAACCTGGGAACTGCATCTGATACTGGCAAGCTTGAGTCTCGTAGAGGGGGGTAGAATTCCAGGTGTAGCGGTGAAATGCGTAGAGATCTGGAGGAATACCGGTGGCGAAGGCGGCCCCCTGGACGAAGACTGACGCTCAGGTGCGAAAGCGTGGGGAGCAAACA
+
ABAAAAADB2A>BEF4E2E2ABGBBAFFHHHHFFAFEEEEGHHGGCEEGGGGGEGGGGGHGHGGFH@BBFFFFHHFGHHHGGGGGGHHHHHGFFGHHGHGHHHHHHGFGH?2??FCFGGGGGGHHHGF?DFFGF.@CDFDEFFFFFFFFFFFB;BFDBABFFFFFF;;9DFFFFFFFFFFDFFFFFFFF@DFFDFFFDA;;DFFFFFEFFFFDFFFFFFFFFFFFFFFFFB=ABCAFADDDAA.@AEFFF.
@M03896:38:000000000-B4D98:1:1102:22895:7189 1:N:0:270
TACGGAGGGTGCACGCGTTAATCGGAATTACTGGGCGTAAAGCGCACGCAGGCGGTTTGTTAAGTCAGATGTGAAATCCCCGGGCTCAACCTGGGAACTGCATCTGATACTGGCAAGCTTGAGTCTCGTAGAGGGGGGTAGAATTCCAGGTGTAGCGGTGAAATGCGTAGAGATCTGGAGGACTACCGGTGGCGACGGCGGCCCCCTGGACGAAGACTGACGCTCCGGTGCGAAAGCGTGGGGAGCAAAC
+
AAA?1AA1A>1AC1AA00E00BDB0BFGHHHH2BEFEEGGHHHGGGGGGGECGEGGG?/EBB2BBFF>FFGBDBGFGGHHGEGECGHH1FGF<<FAFFGFGFHHHFB?DG<??F0FFFFGC0<FGGHF>ECFFCFC-@@9AB/BFFF9;BBB9;;F=;999FFFFF9AA@FFF/BFFFFFBF?FFFF?@9@BA;?-99;;-@@@@@-9-9F;---9BFF/;9:AF-A-;-;9---:;9;----99;-:/;
@M03896:38:000000000-B4D98:1:1102:24963:7240 1:N:0:270
TACGGAGGGTGCGAGCGTTAATCGGAATAACTGGGCGTAAAGGGCACGCAGGCGGATGGATAAGTGAGATGTGAAAGCCCCGAGCTCAACTTGGGAATTGCATTTCAGACTGTTCATCTAGAGTTTTGTAGAGAGGGGTAGAATTCCACGTGTAGCGGTGAAATGCGTAGAGATGTGGAGGAATACCGGAGGCGAAGGCGGCCCCTTGGACAAGAACTGACGCTCATGTGCGAAAGCGTGGGGAGCAAACA
+
BCCCBABCB?AAE?EA?2A2ABFBBAFGF5GGFGHHGEGFHHHGGEEGGEGGGGGCEEGHGFGHFG4BBEDBGGGBGFHHGGGGGGHEGHHHHHHHGHHHHHHHHHBFDG<2?D@1?FGFGF??FGHHGHHGHGCDACDEGGGHHHGDGDCECCGDCA;AEFHHFGECFGGGFFGFGGGGGGFGGGGGGFGFFFFFFFEDFFFFFFFFFFBFFF/BFFFFFFFFFFFFFFFDDFFDFFFFFFFFAFFFFFF
@M03896:38:000000000-B4D98:1:1102:24946:7255 1:N:0:270
TACGGAGGGTGCGAGCGTTAATCGGAATAACTGGGCGTAAAGGGCACGCAGGCGGATGGATAAGTGAGATGTGAAAGCCCCGAGCTCAACTTGGGAATTGCATTTCAGACTGTTCATCTAGAGTTTTGTAGAGAGGGGTAGAATTCCACGTGTAGCGGTGAAATGCGTAGAGATGTGGAGGAATACCGGAGGCGAAGGCGGCCCCTTGGACAAGAACTGACGCTCATGTGCGAAAGCGTGGGGAGCAAACA
+
>AAAAAADD2>>22EA22E2ABFAABEFFDGGDBFFEFFEHHHGG1EEGEE?FGGFEEGHBGFDBE4BBEFFGFHFFFHHGGGCGGGCGFGHHHEHGEGHHHHHHH2>???2?@@1<@F?FD??FGHHHHHFGFDDCCDDCGFHHHFBG.<<<<<D-;;@EHGHFCC;CDGGBFGFGGFEGGGGGGGF??DFADFFDAA9>DDFFFFFFFBFFFBFFFFFFFFDFFFB9BB:ACDDFFDFAFFA-AEFFFF
@M03896:38:000000000-B4D98:1:1102:16401:7310 1:N:0:270
TACGGAGGGTGCAAGCGTTATCCGGATTCACTGGGTTTAAAGGGTGCGTAGGCGGGCAGGTAAGTCAGTGGTGAAATCTCCGAGCTTAACTCGGAAACTGCCGTTGATACTATTTGTCTTGAATATTGTGGAGGTAAGCGGAATATGTCATGTAGCGGTGAAATGCTTAGATATGACATAGAACACCAATTGCGAAGGCAGCTTACTACACAATTATTGACGCTGAGGCACGAAAGCGTGGGGATCAAACA
+
ABBBB?ABC?AACDFA22A2ABDBEBEGHBGHHHHFFGHGHHHGGFEEFFFCHEGGEGGGFGFFBF?BBDGFFHHGGHHFGGFCGGHFGGHGGG</>FFHHHFDGGEHGH<1<@@1?@GGFFFFGHHHGHGHHGAFDHG@<ACGHHFDGFHHC<0;@;;CGHHHGFGGGGGGGGFFFEFFGFFFGGGGGGGGGFGGFFEFFFFFFFFBFFFFFFFFFFFFFFDFFFFFFFFD?AD?FDFFFFFFFFFFFFF
@M03896:38:000000000-B4D98:1:1102:16418:7315 1:N:0:270
TACGGAGGGTGCAAGCGTTATCCGGATTCACTGGGTTTAAAGGGTGCGTAGGCGGGCAGGTAAGTCAGTGGTGAAATCTCCGAGCTTAACTCGGACACTGCCGTTGATACTATTTGTCTTGAATATTGTGGAGGTAAGCGGAATATGTCATGTAGCGGTGAAATGCTTAGATATGACATAGAACACCAATTGCGAAGGCAGCTTACTACACAATTATTGACGCTGAGGCACGAAAGCGTGGGGATCAAACA
+
>3AA>AABB>AAFFG422E2ABDB2BEEHBHHFGHHGGHFGHGGHFECFDEEGEEEEEEGAGGDFH4BFDGFFHHGFFGHFECEGGHGHGHHGG?/>?GGHHGGGGEHGH?1?@@1@GGGG?<GFHHGGHGHGFCGGFD-<<CGHHHGHFGC<<;CA-=AECGGGBFGFGGGGGGGF0C;FFFGFGDGGGGGGF@BBFAFDFFFFFFBFFFFFFFBFFFFFADFFD?.A.ADDF.AF.AA=-@AA;ABFFA
@M03896:38:000000000-B4D98:1:1102:9248:7468 1:N:0:270
TACGGAGGGTGCGAGCGTTAATCGGAATAACTGGGCGTAAAGGGCACGCAGGCGGATGGATAAGTGAGATGTGAAAGCCCCGAGCTCAACTTGGGAATTGCATTTCAGACTGTTCATCTAGAGTTTTGTAGAGAGGGGTAGAATTCCACGTGTAGCGGTGAAATGCGTAGAGATGTGGAGGAATACCGGAGGCGAAGGCGGCCCCTTGGACAAGAACTGACGCTCATGTGCGAAAGCGTGGGGAGCAAACA
+
ABBCBABBC?AAF?F?A2E2ABGBBBFGHCGHHHHHGFFFGHHGGEEEGEE@FGGGGGGHFGGGBFBBFGFFGFGBGGHHGGGGGGHEGFHGHHHHHFHHHHHHGH2DD??2DDD1=FG?FF??GGHHHHHHHFC>>CDCEHHHHHHFHFCGC<DGCA;AEHHHFGECEGGGEGGFGGGGGGGGGGGGFAGFDFFFFFFFFFFFFFFFFFFFFFBFFFB;FFFFDDFFFFFADAFDFFDFFFFFFFFFBF?
@M03896:38:000000000-B4D98:1:1102:9229:7471 1:N:0:270
TACGGAGGGTGCGAGCGTTAATCGGAATAACTGGGCGTAAAGGGCACGCAGGCGGATGGATAAGTGAGATGTGAAAGCCCCGAGCTCAACTTGGGAATTGCATTTCAGACTGTTCATCTAGAGTTTTGTAGAGAGGGGTAGAATTCCACGTGTAGCGGTGAAATGCGTAGAGATGTGTAGGAATACCGGAGGCGAAGGCGGCCCCTTGGACAAGAACTGACGCTCATGTGCGAAAGCGTGGGGAGCAAACA
+
>AA333>>DAA>E2E2E2E2ABFBBACFGBGHFGHHGEEAFGFGGEEEFFGFGGG/EEGEF@BDBF4BFEDBBGGBGHHFGFGGGGHBFCGFHGHEFGFFHHHGHH2F?F?2?>@1?@F1????@FGFGHH1FF><DCACCGHGHHHDGAECC<DD@;;AE:CFCGCCEGGGFFGFF09FBBFFFFGGFFGGC>DBDB;@=B@DCE;BBFFF.A.;BB9;BF?.9.;9FFFD9-@DFDFD9DFEFDE//F.
@M03896:38:000000000-B4D98:1:1102:13323:7869 1:N:0:270
TACGTAGGGAGCACGCGTTGTCCGGATTTATTGGGCGTAAAGAGCTCGTAGGCGGTTTAGTAAGTCAGGTGTGAAACCTCCAGGCTCAACCTGGAGCTGCCACTTGATACTGCTATGACTAGAGTTTGGTAGGGGATGATGGAATTCCTGGTGTAGCGGTGGAATGCACAGATATCAGGAGGAACACCGATGGCGAAGGCAGTCGTCTGGGCCAATACTGACGCTGAGGAGCGAAAGCGTGGGGAGCAAA
+
AAAABBFB?BAA44A2A222ABDBABEEFBGHCFGFEEEEGHFGHFHEEEGGHGGGGGEFGFGGGH4B2@@BEGGDDHHGFBHGHHGBCCGBBG2?F03FGHHHHHB?BBBF?BF3BFGG@<GGGFFFAFDGFE/C/CC1@?F?DGFFHFB>>.>>1><<<AG0<0D=D0C:BFCC00:/:.C:C/;9?-BGDF??ADACAD:BDEEE;F.:.9ABFFF;B/9.A..A9;DFFAF-ABA..-@BE;DEF/
@M03896:38:000000000-B4D98:1:1102:13341:7877 1:N:0:270
TACGTAGGGAGCAAGCGTTGTCCGGATTTATTGGGCGTAAAGAGCTCGTAGGCGGTTTAGTAAGTCAGGTGTGAAACCTCCAGGCTCAACCTGGAGCTGCCACTTGATACTGCTATGACTAGAGTTTGGTAGGGGATGATGGAATTCCTGGTGTAGCGGTGGAATGCACAGATATCAGGAGGAACACCGATGGCGAAGGCAGTCGTCTGGGCCAATACTGACGCTGAGGAGCGAAAGCGTGGGGAGCAAA
+
ABAAAFFBCFAA44F4?2E2ABFBABFGHCHHHHHGGFGGHHHHHFHGEFGDHGGGGGFFFHGHGH4BBBEGEGHGEHGGHHHFGHHEGFHGHFEEGAFHHHHHHHFHFHBBBDBFBBFFDG2FGHHHAFHHGGDGFGHGHCGGGHGGHFGFG<D>=>>>AEGHDBGGGEGGHFHHFFGGGDGHHHHGACDFGFBDGGGGFDFFDGGGEBBAEFAFFFFFBB.AD;9AF0AEDFFDDFFFFFFFFFFFFF
@M03896:38:000000000-B4D98:1:1102:11556:7963 1:N:0:270
TACGGAGGATCCAAGCGTTATCCGGATTTATTGGGTTTAAAGGGTGCGTAGGCGGTTTGATAAGTTAGAGGTGAAATACCGGTGCTTAACACCGGAACTGCCTCTAATACTGTTGAACTAGAGAGTAGTTGCGGTAGGCGGAATGTATGGTGTAGCGGTGAAATGCTTAGAGATCATACAGAACACCGATTGCGAAGGCAGCTTACCAAACTATATCTGACGCTGAGGCACGAAAGCGTGGGGAGCAAACA
+
BCBBCBCCCFFFCFF2E2A2ABDBABFGH5GHHHGFGGHHHHHGHFECEECEHFGGGGGHGGHHGH@B@GFFGHF@FGHFGFEFGHHFHHHHGGGFFGHHHHHHHGGHHHD3BDBDFFH@FF2@CF@2DGGHG@DFDEF?>ACFFGGHGGBGG<DGGACEFHHHFGGHHHHHGHGGGEFCGGGGGGGG@FGGGGGGFFEFFFFFFFFFFEEFFFFFFFFFFFFFFFFFFE9;ADFFFFFFFFFFFDFFFFF
@M03896:38:000000000-B4D98:1:1102:25474:8667 1:N:0:270
TACGGAGGGTGCGAGCGTTAATCGGAATAACTGGGCGTAAAGGGCACGCAGGCGGATGGATAAGTGAGATGTGAAAGCCCCGAGCTCAACTTGGGAATTGCATTTCAGACTGTTCATCTAGAGTTTTGTAGAGAGGGGTAGAATTCCACGTGTAGCGGTGAAATGCGTAGAGATGTGGAGGAATACTGGAGGCGAAGGCGGCCCCTTGGACAAGAACTGACGCTCATGTGCGAAAGCGTGGGGAGCAAACA
+
>AA3>3>>A2>>2EC222A2ABFBAAEFF5FGFFGHGEEAFFFEGEEEGEE0EEGGEEFFEFGHFF4BBBEBBEFBFFHGFECEGGHBBGGHHFAGBGGHHFHHBG2@???1?@@1<?@??<??FFGFFGHHFB<>.<<EEHHGFHHEF?.<C<D=CA;-CGCCCGDCEGGGBFGFFFFFGGGGGF0BFFFAA=B<B;A?B?BBBFFFFF/BFFFBFBBB/AD9AAFBFFFA.-@AFD99;B-A?DFBBAF
@M03896:38:000000000-B4D98:1:1102:25494:8670 1:N:0:270
TACGGAGGGTGCGAGCGTTAATCGGAATAACTGGGCGTAAAGGGCACGCAGGCGGATGGATAAGTGAGATGTGAAAGCCCCGAGCTCAACTTGGGAATTGCATTTCAGACTGTTCATCTAGAGTTTTGTAGAGAGGGGTAGAATTCCACGTGTAGCGGTGAAATGCGTAGAGATGTGGAGGAATACTGGAGGCGAAGGCGGCCCCTTGGACAAGAACTGACGCTCATGTGCGAAAGCGTGGGGAGCAAACA
+
BBBBB3ABB?AAA2EE22E2ABFBBECFE5GHGFFGEEFEFHHGGAEEEEFEGGG?EEGHFGGGBF4BBGFBFGHFHHHHGGGGGGHEGFHHHHHHHHHHHHHHHH2@?F?2?@@1<?G?F???@GHHHHHFHB>ACCDDGHFHHHHEGEEGC<DDCDDGGGFHGHFEDAFGBFGFGGGGFGFGFGGFFEGGFFFFFFFFFFFFFFFFFFFFFFFFFFFFFFFBDDFFFFFDDCADFFDFFFFFFFFFFFF
@M03896:38:000000000-B4D98:1:1102:7596:8721 1:N:0:270
TACGGAGGGTGCGAGCGTTAATCGGAATAACTGGGCGTAAAGGGCACGCAGGCGGATGGATACGTGAGATGTGAAAGCCCCGAGCTCAACTTGGGAATTGCATTTCAGACTGTTCATCTAGAGTTTTGTAGAGAGGGGTAGAATTCCACGTGTAGCGGTGAAATGCGTAGAGATGTGGAGGAATACCGGAGGCGAAGGCGGCCCCTTGGACAAGAACTGACGCTCATGTGCGAAAGCGTGGGGAGCAAACA
+
>AAA3>AD?AAAECEA22A2ABFBAE2FGDGHG3CFFAEGHHHGFFD?EG?0EEECEFEHGHFFGH??FHFGFBFHFGHHGGGCDDHHHHHFHGGEHHGHGHHHFGD??G?2??@<@FGFG<??FGHHHHGHF1>>>AAEEG0DHHFHH?.<<::CD-;AEFFGHGACDAEGBFGGGFGGB9BB0:C.A-@A.@>FCDA-BCFFFE.9/;/B9;.;;BFFFBDDFFBBFBB9.9-.BDADDFF.-99B/A.
@M03896:38:000000000-B4D98:1:1102:7584:8741 1:N:0:270
TACGGAGGGTGCGAGCGTTAATCGGAATAACTGGGCGTAAAGGGCACGCAGGCGGATGGATAAGTGAGATGTGAAAGCCCCGAGCTCAACTTGGGAATTGCATTTCAGACTGTTCATCTAGAGTTTTGTAGAGAGGGGTAGAATTCCACGTGTAGCGGTGAAATGCGTAGAGATGTGGAGGAATACCGGAGGCGAAGGCGGCCCCTTGGACAAGAACTGACGCTCATGTGCGAAAGCGTGGGGAGCAAACA
+
AAAAAAADBBAA?EFA?2E2ABFBBAFGHFGHGFHHGFEEGHHGGEEEGFCFGGGGEEFGGGFHGH@FEGFBFGHFGHHGGFGGGGHFGFHHHHGGHHHHHHHHHHDDDF?2DDD1?FGFGG<?FHHHHHHHHFC<CFFEEFHHHHHFHAAC<CGGCAEDFHFHFFCCFGGGFGGGGGGGFGGGGGFGGGGFFFFFFFFCFFFFFFFFFFFFFFBFFFFFFFFFFFB9FFFFADFFFFFFFFFEDAEFFFA
@M03896:38:000000000-B4D98:1:1102:7603:8743 1:N:0:270
TACGGAGGGTGCGAGCGTTAATCGGAATAACTGGGCGTAAAGGGCACGCAGGCGGATGGATAAGTGAGATGTGAAAGCCCCGAGCTCAACTTGGGAATTGCATTTCAGACTGTTCATCTAGAGTTTTGTAGAGAGGGGTAGAATTCCACGTGTAGCGGTGAAATGCGTAGAGATGTGGAGGAATACCGGAGGCGAAGGCGGCCCCTTGGACAAGAACTGACGCTCATGTGCGAAAGCGTGGGGAGCAAACA
+
ABBBBAABBBA>AAEE?2E2ABFB2BFGHBGHGGHHGGGGHHHGGEE?EGGGGGGEEEFHGFGHFG4BBGHGHHHBEHHHGGGGGGHFGFHHHHGEHBGHHHHHHHFF?F?2?@@1?GH1?@??GHHHHHHHFHDD.CDEEGGHHHGFHDCCC/=DF:CCGHHHGHA;DCFGFFGGGFFGGGGGGGGGGGGFD=DDFFA;CFFFFFFFFFFFFF.;BFFBF?AADDFFFFFD.=BAFFFFFFAEFFFFFF?
@M03896:38:000000000-B4D98:1:1102:8018:8941 1:N:0:270
TACGTAGGTGGCAAGCGTTATCCGGATTTACTGGGCGTAAAGGGAGCGTAGGCGGATGATTAAGTGGGATGTGAAATACCCGGGCTCAACTTGGGTGCTGCATTCCAAACTGGTTATCTAGAGTGCAGGAGAGGAGAGTGGAATTCCTAGTGTAGCGGTGAAATGCGTAGAGATTAGGAAGAACACCAGTGGCGAAGGCGACTCTCTGGACTGTAACTGACGCTGAGGCTCGAAAGCGTGGGGAGCAAACA
+
BCBBBFFBFFAB4FCC?2E2ABDBABFGHFHHHGHHGGGFHHHGHGEEEGGFHGGGEEHHHHHHHHGHGGFFGFGBBFFBFFGGGGHEGEHHHHGEG/EGHHHHHGFDFGD3BDB2@GF@FF2DGHHHHGGHDFFDHFFFFHHHHHHFFGBF>FGGF<=EGHHHEHECDGGG0CGFHFHHFHHHGGFAFGGGCAGGGGFAGAFFFFFFFFFFFFFFFFFFFFDDFFFEEEABBFFDFFFFFFFFFFFFFFA
@M03896:38:000000000-B4D98:1:1102:19657:9323 1:N:0:270
TACGGAGGGTGCGAGCGTTAATCGGAATAACTGGGCGTAAAGGGCACGCAGGCGGATGGATAAGTGAGATGTGAAAGCCCCGAGCTCAACTTGGGAATTGCATTTCAGACTGTTCATCTAGAGTTTTGTAGAGAGGGGTAGAATTCCACGTGTAGCGGTGAAATGCGTAGAGATGTGGAGGAATACCGGAGGCGAAGGCGGCCCCTTGGACAAGAACTGACGCTCATGTGCGAAAGCGTGGGGAGCAAACA
+
ABBCBABBCAA>A2E?A2E2ABGFEEFGHGGHHHHHGGGEEHHGGEEGGEGFGGGGFGGHFGHHFH@BBGFBFFGBGHHFGGGGGGHEGFHHHHHHGHHGHHHHHHB@?G?2?@@1?FG?G@??FGHGGHHHGFA>AFFEEHHHHHHEHDACC<DGFACDFGHHCFA;EGFGBFGFGBFGGGGGGGGGGAGFDFFFFFFFAFFFFEFFFFFFFF/BBFFFFFFDFDFBFFFDDFFDFFFFFFFA=DEFFFF
@M03896:38:000000000-B4D98:1:1102:24932:9884 1:N:0:270
TACGGAGGGTGCAAGCGTTAATCGGAATTACTGGGCGTAAAGCGCACGCAGGCGGTTTGTTAAGTCAGATGTGAAATCCCCGGGCTCAACCTGGGAACTGCATCTGATACTGGCAAGCTTGAGTCTCGTAGAGGGGGGTAGAATTCCAGGTGTAGCGGTGAAATGCGTAGAGATCTGGAGGAATACCGGTGGCGAAGGCGGCCCCCTGGACGAAGACTGACGCTCAGGTGCGAAAGCGTGGGGAGCAAACA
+
>AAAAAA@2>>>4EBA22EA2BDA2BAFHGFFABGG2EGEHHGGGCE0EGGCFCEEEFEGFHGHHHFBGHDFFHHGGGFHG>EE>EGFHHHGC?FFGGHGGGHHGFHFHH?21?@@FFGHFFFGHHGB?EGGFGD---@D?;/BFFF;///9;;9B>9;@EFFFFB;;ABEFFFFFB//9ADB99BFA?B?FA9;-9;A99@BBBB-;...9--.;;;BBFADFDFFB/;;;AB@AF.DABB??-;.B/F.
@M03896:38:000000000-B4D98:1:1102:25594:10428 1:N:0:270
TACGGAGGGTGCGAGCGTTAATCGGAATAACTGGGCGTAAAGGGCACGCAGGCGGATGGATAAGTGAGATGTGAAAGCCCCGAGCTCAACTTGGGAATTGCATTTCAGACTGTTCATCTAGAGTTTTGTAGAGAGGGGTAGAATTCCACGTGTAGCGGTGAAATGCGTAGAGATGTGGAGGAATACCGGAGGCGAAGGCGGCCCCTTGGACAAGAACTGACGCTCATGTGCGAAAGCGTGGGGAGCAAACA
+
ABBBBAADD?AAE?F222A2ABFBEEEGF5GHFGHHGFFEGHHGGGFGGEGCGGGGEFGHFEGHFH4BBBDBFGHEHHHHEEGGGGHEFFHHHHGHGGGHHHHHHH2F?F?2?@@1@DG?GF??FGHGGHHFGBCA<@ADEGFHHFHBFC.C<<DDDA;AEFHHFHFEGFGGFFGFGGGGGDFFGGGGA?DFFFFDFFECFFFFDFFFFFBFFFEFFFF;BDFDBDFFFFFFD-BDEDFDFFCEFFEFFF?
@M03896:38:000000000-B4D98:1:1102:25574:10436 1:N:0:270
TACGGAGGGTGCGAGCGTTAATCGGAATAACTGGGCGTAAAGGGCACGCAGGCGGATGGATAAGTGAGATGTGAAAGCCCCGAGCTCAACTTGGGAATTGCATTTCAGACTGTTCATCTAGAGTTTTGTAGAGAGGGGTAGAATTCCACGTGTAGCGGTGAAATGCGTAGAGATGTGGAGGAATACCGGAGGCGAAGGCGGCCCCTTGGACAAGAACTGACGCTCATGTGCGAAAGCGTGGGGAGCAAACA
+
AAAAAAABB?A>E2EA22A2ABFBAAFGE5FGFFGGGEEEGGHGGEEEGEGEEGEFEEGHEGFFBB4BBDBBFGDFGGHHGGGGGGHEFGHHHHGHGEHHHHHHGHD@?G?2?@@11<GFGG1?@FGHHFFHHEAACGAACGFHHHHFHDCC<=GGD;;AEGFHFC;;AAFGBFGFGGGGGGGGGGGDA?DCABCCCAA@DFFFFEFFFFBBAFEFFFFFFFDDFDFEFFF:;=CDFFFDBFAFFDEFFFF
@M03896:38:000000000-B4D98:1:1102:25593:10446 1:N:0:270
TACGGAGGGTGCGAGCGTTAATCGGAATAACTGGGCGTAAAGGGCACGCAGGCGGATGGATAAGTGAGATGTGAAAGCCCCGAGCTCAACTTGGGAATTGCATTTCAGACTGTTCATCTAGAGTTTTGTAGAGAGGGGTAGAATTCCACGTGTAGCGGTGAAATGCGTAGAGATGTGGAGGAATACCGGAGGCGAAGGCGGCCCCTTGGACAAGAACTGACGCTCATGTGCGAAAGCGTGGGGAGCAAACA
+
ABBAAABBBAAA?ECE22F2ABFBAEFGGBGHHHGGEEEFHHGGGEEFGCEGGGGEEEGHGGHHFG4B?FBBFGHFHHHHGGFGGGHEFFGHHHFHFFGFHHHHGH2@?F?2?@@1?FG?G@??@FGFGHHGGFCDDCDDEHHHHHHFHEACC<GDDC;DGGGHGHA;DAEGFGGFG0BEDDFFGGG?;??CDFFDADE=-=BFFEAFBFBFAF.BBFFBBDDFFDFBBBB;A=>AFFFFFFFEFFEFFFF
@M03896:38:000000000-B4D98:1:1102:22146:10975 1:N:0:270
TACGTAGGTGGCGAGCGTTGTCCGGATTTACTGGGCGTAAAGGGAGCGTAGGCGGATTTTTAAGTGGGATGTGAAATACCCGGGCTCAACTTGGGTGCTGCATTCCAAACTGGGAATCTAGAGTGCAGGAGGGGAGAGTGGAATTCCTAGTGTAGCGGTGAAATGCGTAGAGATTAGGAAGAACACCAGTGGCGAAGGCGACTCTCTGGACTGTAACTGACGCTGAGGCTCGAAAGCGTGGGGAGCAAACA
+
AABBBFFAFF?BE2AE22E2ABDBABEFHGHHHGHHGGEBGHHGGFGCEECDHGGGGGGHHGFGBGFGHGEBGHGBFGHFHDGGGGHBFCGHHHHFG/FGHHHHGF2????2??@?FHGDDFFGGHFHHGGGFGDCGGHFEHHHGHHHGHFFC<GGCA:AEGFHGGGAADGGGGFFGGGFGGGGGGGE?BBFEFFFFFFFFFFFFFFFFFFBAFFBFFFFFDFFFB?A?EA@=FFDBDDDDFFFFDFFFFE
@M03896:38:000000000-B4D98:1:1102:22164:10977 1:N:0:270
TACGTAGGTGGCGAGCGTTGTCCGGATTTACTGGGCGTAAAGGGAGCGTAGGCGGATTTTTAAGTGGGATGTGAAATACCCGGGCTCAACTTGGGTGCTGCATTCCAAACTGGGAATCTAGAGTGCAGGAGGGGAGAGTGGAATTCCTAGTGTAGCGGTGAAATGCGTAGAGATTAGGAAGAACACCAGTGGCGAAGGCGACTCTCTGGACTGTAACTGACGCTGAGGCTCGAAAGCGTGGGGAGCAAACA
+
ACBBAFFBFF?BE2E??2E2ABDBABFGHGHHHHHHGGGEHHHGHEE?EFGGHGGGGGHHHHHGGHHHEGFGHFHFFFHGHGGGGGHBFCGHHHGFG/DFHHHHGG2DDF?2??=?GFH?GF=?FGHHHGGGCGAD?GFHGHHHHHHHGFCGG:CCCA;CEFHHFFACEGGGGGGGGGGEGGGGGGGEFFGGFFFFAFEDFFFFFFFFFFFFFFFFFFFFFFFFDFFFFF9-9BADFFFFFFFFFFFFEF?
@M03896:38:000000000-B4D98:1:1102:6650:11029 1:N:0:270
TACGGAGGGTGCGAGCGTTAATCGGAATAACTGGGCGTAAAGGGCACGCAGGCGGATGGATAAGTGAGATGTGAAAGCCCCGAGCTCAACTTGGGAATTGCATTTCAGACTGTTCATCTAGAGTTTTGTAGAGAGGGGTAGAATTCCACGTGTAGCGGTGAAATGCGTAGAGATGTGGAGGAATACCGGAGGCGAAGGCGGCCCCTTGGACAAGAACTGACGCTCATGTGCGAAAGCGTGGGGAGCAAACA
+
ACBBB?ABBAAAA2EA22E2ABFBBEFGHBGHFFGHGEGEHHHGGEEFGGGGGGGCEFFHGFGHBG4BEGFFGGGBGHHGGGCEGGHFHFHHHHGFHHHHHHGHHHBF?G?2?DD1?DGFGFF?FHHHHHHHFFDCCCDEGGHHHHFFHCA<<<DDC;;DGHFHFFECEFGGFFGFGGGGGGGGGGGGDGGFFFFFFFE;CFFFFEAFFFFFFFFFFFFFFFFFFFFFFFFDA@CFFFFFFFFFFFFFFFA
@M03896:38:000000000-B4D98:1:1102:6668:11031 1:N:0:270
TACGGAGGGTGCGAGCGTTAATCGGAATAACTGGGCGTAAAGGGCACGCAGGCGGATGGATAAGTGAGATGTGAAAGCCCCGAGCTCAACTTGGGAATTGCATTTCAGACTGTTCATCTAGAGTTTTGTAGAGAGGGGTAGAATTCCACGTGTAGCGGTGAAATGCGTAGAGATGTGGAGGAATACCGGAGGCGAAGGCGGCCCCTTGGACAAGAACTGACGCTCATGTGCGAAAGCGTGGGGAGCAAACA
+
AAAAA3ADD2AAE2E2?2E2ABFBAAFFHFGHGFGGFFGFHHHGGEEAEG?EGFG>EEGFFFHHHHBBDGBBFFFBGGHGFG?EGGHFHFHHHHEHGFHHHHGHHHF??G?2?>@11FG1F@??FGHHHFHHFEACACACCGGHHHHFHDACC/=G@ACD.0GGBC;;EFGGFGGGGGGGGGFFFGGGBBFFAFFCFFEF;CDFFFFFBFBFFFBBBFFFFFFFFFFBFFBAADFFFFD.>BF.A;EBFFA
@M03896:38:000000000-B4D98:1:1102:13939:11037 1:N:0:270
TACGGAGGGTGCAAGCGTTAATCGGAATTACTGGGCGTAAAGCGCACGCAGGCGGTTTGTTAAGTCAGATGTGAAATCCCCGGGCTCAACCTGGGAACTGCATCTGATACTGGCAAGCTTGAGTCTCGTAGAGGGGGGTAGAATTCCAGGTGTAGCGGTGAAATGCGTAGAGATCTGGAGGAATACCGGTGGCGAAGGCGGCCCCCTGGACGAAGACTGACGCTCAGGTGCGAAAGCGTGGGGAGCAAACA
+
>>AA3ABBD2AAFBF4222AABGBBAFFHCHHECGFEEGGGHGFE?CAEE?EE0EEEEE?FHFGFG4BBFEBEGHFHGFGGEEEEEHHHHGCGAACGFGFGHFHHDBFHH?2??@@CFGFFH1?FFGGFFGAFCAC?@BAE;BFFFBB;F9;9;/;@-.9;FFBBB9;.@.BFFFFF9BFFD.;BFBDB>>?:99@@DABBBBBBB@AEF.@;BFA;FFFFFFFFFFBFFB@AB9ABA.;9>-A@DEFEF.
@M03896:38:000000000-B4D98:1:1102:6659:11047 1:N:0:270
TACGGAGGGTGCGAGCGTTAATCGGAATAACTGGGCGTAAAGGGCACGCAGGCGGATGGATAAGTGAGATGTGAAAGCCCCGAGCTCAACTTGGGAATTGCATTTCAGACTGTTCATCTAGAGTTTTGTAGAGAGGGGTAGAATTCCACGTGTAGCGGTGAAATGCGTAGAGATGTGGAGGAATACCGGAGGCGAAGGCGGCCCCTTGGACAAGAACTGACGCTCATGTGCGAAAGCGTGGGGAGCAAACA
+
ABAAABBBBAAAEAEE22E2AADBBEFGEAGGGGHGGEGGHHHGGCDEEEFCGGG/>EFHGHHHHBBBF?EBGFHHHFHHEEGGFGHGGFDBGH/F22B2?>GGGFFD>F<2?@@11FG??11???FGCGHDGFD.CDECEG0GDGFFFDGGC<0=C;;@EHFF0CC:AC.B0;FCFBBFEGGGBFFGBAC-ADFFF.;@=;BAFF.;9//;:A.99BFFFFFD?9FB9/BADF-9FDADFFA?-AEFBF.
@M03896:38:000000000-B4D98:1:1102:13932:11055 1:N:0:270
TACGGAGGGTGCAAGCGTTAATCGGAATTACTGGGCGTAAAGCGCACGCAGGCGGTTTGTTAAGTCAGATGTGAAATCCCCGGGCTCAACCTGGGAACTGCATCTGATACTGGCAAGCTTGAGTCTCGTAGAGGGGGGTAGAATTCCAGGTGTAGCGGTGAAATGCGTAGAGATCTGGAGGAATACCGGTGGCGAAGGCGGCCCCCTGGACGAAGACTGACGCTCAGGTGCGAAAGCGTGGGGAGCAAACA
+
BCBBAABBB?AACDFA22E2ABGBEEFGHGHHGGHHGGGEHHHGGGEEGGGGGGGGGGGHHHGHGH@BBGFFGHHFGHHHGGGGGGHFHGHHHHGFHGHHHHHHHHFHHHD2??@FFHHHHGFGHHGGFEGFHHGGGFFFFFFFFFFBFFBFFBFFF@;CFFFFFFDAFFFFFFFFFFFFFFFFFFFFFDFFFFFFFFFBFFFFFFFEFFAF@DFDFFFFFFFFFFFFFFF@?BFDFFDFFFFE-AEFFF?
@M03896:38:000000000-B4D98:1:1102:13919:11068 1:N:0:270
TACGGAGGGTGCAAGCGTTAATCGGAATTACTGGGCGTAAAGCGCACGCAGGCGGTTTGTTAAGTCAGATGTGAAATCCCCGGGCTCAACCTGGGAACTGCATCTGATACTGGCAAGCTTGAGTCTCGTAGAGGGGGGTAGAATTCCAGGTGTAGCGGTGAAATGCGTAGAGATCTGGAGGAATACCGGTGGCGAAGGCGGCCCCCTGGACGAAGACTGACGCTCAGGTGCGAAAGCGTGGGGAGCAAACA
+
BBBAB?ADB?AAFCGCA2E2ABGFEEEGHHHHCGHGGFGGHHHGGCEGGCE@EEGGCGGGCGGGBF@BBGFBFHEBFHHHGGGGGGGF?FHHHHGFGGGGHHHHGHGFGH>2??@2FGFGGF??GFGG?EFEGG?CFA@AEFFFFFBFF/:BF;FFC@9@ABFFFFDADAEFEFFFFFFFDFEFBFFDF-@AFDA-@AA=-=BC;B:EEBA@-@DDFFF;FFDDD.:/:;FD.B-A/A9;BCF.@D.9BF.
@M03896:38:000000000-B4D98:1:1102:18065:11097 1:N:0:270
TACGTAGGTGGCAAGCGTTATCCGGATTTACTGGGCGTAAAGGGAGCGTAGGCGGATGATTAAGTGGGATGTGAAATACCCGGGCTCAACTTGGGTGCTGCATTCCAAACTGGTTATCTAGAGTGCAGGAGAGGAGAGTGGAATTCCTAGTGTAGCGGTGAAATGCGTAGAGATTAGGAAGAACACCAGTGGCGAAGGCGACTCTCTGGACTGTAACTGACGCTGAGGCTCGAAAGCGTGGGGAGCAAACA
+
ABBCBFFBFFAC4AF4A2F2ABDBABFGHFHHHHHHGGGEHHGGGGGGFFGEHGGGFGHHHHHHGHGHGHEGHFGBFGHGHGGGGGHEGFHHHHHEF/BFHHHHGG3BD?D3BDB@>FFDFD=@FFDGFFGEDGCDEFBF>FGHHHGFGFBGF>DFEA=EEGHHBFECEGGHBGHHHHHFGHHHGGGEGFFGFGGGGGGCGFFFFFFFFFFFEFFFFFFFFDDFFFFFFFFCBFDAFFFFFFFFFFFFFFF
@M03896:38:000000000-B4D98:1:1102:18081:11106 1:N:0:270
TACGTAGGTGGCAAGCGTTATCCGGATTTACTGGGCGTAAAGGGAGCGTAGGCGGATGATTAAGTGGGATGTGAAATACCCGGGCTCAACTTGGGTGCTGCATTCCAAACTGGTTATCTAGAGTGCAGGAGAGGAGAGTGGAATTCCTAGTGTAGCGGTGAAATGCGTAGAGATTAGGAAGAACACCAGTGGCGAAGGCGACTCTCTGGACTGTAACTGACGCTGAGGCTCGAAAGCGTGGGGAGCAAACA
+
AAAAACFAFFAC44FA22F2ABFBAAEFHGHHGGHHGGGDHHHGHEE?EEGFFGGCEEGHHGEBBG3GE@EBF4FBFDGHHFGFGGHBFCGHHHGEE/BFHFHHEF3BB??3BBB2@FD2@@@@FFFDFFFF/?CD/CCGFGHHHHGH1GDGD1FGG@CDGBGGDGC;ECFH0CGCHGC;GHHGGGGAFFFBCADDA.;-9BFFFFFFBFFFEFEFFFFFFDFFFFF..AA-;BFFFDFFFAFFFDEBFF;
@M03896:38:000000000-B4D98:1:1102:4618:11270 1:N:0:270
TACGGAGGGTGCAAGCGTTAATCGGAATTACTGGGCGTAAAGCGCACGCAGGCGGTTTGTTAAGTCAGATGTGAACTCCCCGGGCTCAACCTGGGAACTGCATCTGATACTGGCAAGCTTGAGTCTCGTAGAGGGGGGTAGAATTCCAGGTGTAGCGGTGAAATGCGTAGAGATCTGGAGGAATACCGGTGGCGAAGGCGGCCCCCTGGACGAAGACTGACGCTCAGGTGCGAAAGCGTGGGGAGCAAACA
+
ABBB@3ADDAAA45FA22E2ABFBBAFFHHHHHGHHGGGEGHHGGCEEFF?EGFGGGGGHGGGGGH@B3FEBEGF3BGHHGGGEFGGGHFHGHGEHHGHHHHHHHGHHFH?>??FCCGHHF?FGHHGGFDGCDGE@DFFFFFFFFFFBBFBFFBFFF=ACFFFFFF9ADFEFBFFFFFFFFFFFFFFFCBFFF>FFFFE@CFFFFFB.EFFFFDFAFFFFFFFFFFFFFFFAADF9B.AA=@DE>AEFFF.
@M03896:38:000000000-B4D98:1:1102:4622:11289 1:N:0:270
TACGGAGGGTGCAAGCGTTAATCGGAATTACTGGGCGTAAAGCGCACGCAGGCGGTTTGTTAAGTCAGATGTGAAATCCCCGGGCTCAACCTGGGAACTGCATCTGATACTGGCAAGCTTGAGTCTCGTAGAGGGGGGTAGAATTCCAGGTGTAGCGGTGAAATGCGTAGAGATCTGGAGGAATACCGGTGGCGAAGGCGGCCCCCTGGACGAAGCCTGACGCTCAGGTGCGAAAGCGTGGGGAGCAAACA
+
>AA?>A3>D2AA4FAA22E22BFAABFGHHHHGFGFEFGGHHHGGCEAEC0EEFEG?GEHGHHDFG4BFEGFBGGGHHHGF>EEEEHH3FGGC?/FGGHDDHHFHHEFGH>FF?FHEHHHF?FFH?FFFDEAHHD@??BFAFFFFFFFF//BB:;B@9;@EFFFBFDAD??F/;FF/BB.9..B/B/DBB?B99>@BDA@B?BBB?=.999B--A-.:?.B.AFFFFFF/99ABB.;.;A-@-.-;.;/F.
@M03896:38:000000000-B4D98:1:1102:27419:11520 1:N:0:270
TACGGAGGGTGCAAGCGTTAATCGGAATTACTGGGCGTAAAGCGCACGCAGGCGGTTTGTTAAGTCAGATGTGAAATCCCCGGGCTCAACCTGGGAACTGCATCTGATACTGGCAAGCTTGAGTCTCGTAGAGGGGGGTAGAATTCCAGGTGTAGCGGTGAAATGCGTAGAGATCTGGAGGAATACCGGTGGCGAAGGCGGCCCCCTGGACGAAGACTGACGCTCAGGTGCGAAAGCGTGGGGAGCAAACA
+
CCCCCABDD?AA4BF4?2E2ABFFEEEGHHHHFGFHFFGEEHHGGCEFGFGGGGGEGGGGFGGGFGFFGHFBGHGBFGHHGGGGGGHFGHHHHHGHHAGHHHHHHHGGGG?2??@CFHHHHFFGGGHHFGGFGEGGGFDFFFFFFFFFBF/FBBFFFD:CEFFFFFD9ADFFFFFFFFFFFFFFFFFFF;BDFFFAFFFFFFFFFFFFFFFFFFFDBFFBFFFFFFFFFFFFFDCFEFDDFFFFFFFFFFA
@M03896:38:000000000-B4D98:1:1102:27403:11534 1:N:0:270
TACGGAGGGTGCAAGCGTTAATCGGAATTACTGGGCGTAAAGCGCACGCAGGCGGTTTGTTAAGTCAGATGTGAAATCCCCGGGCTCAACCTGGGAACTGCATCTGATACTGGCAAGCTTGAGTCTCGTAGAGGGGGGTAGAATTCCAGGTGTAGCGGTGAAATGCGTAGAGATCTGGAGGAATACCGGTGGCGAAGGCGGCCCCCTGGACGAAGACTGACGCTCAGGTGCGAAAGCGTGGGGAGCAAACA
+
ABBAA3A@D?AA4GB422E2ABGBBACFHFHHFFGGFEEFHHGFG?EAFEE?FFGCGGGFFFGGFHBBGGFFFFGDGHHHGCECE@GGGHHGHHEGFAGFGHHHHFGFFG?2??@FFHHHHFCFGGGGFGFFGGD-@-BDEF99BFFFFFBFB;:;;;9@?9BFFFA.;BFFFFFFFBBFDAFEFFFF@@FDAB@FFDEB-BB@FFFFEFFBAFFDBBBBBA;.ADFFFEB;;=B?FAADFFAEFDEFFF;
@M03896:38:000000000-B4D98:1:1102:5958:11920 1:N:0:270
TACGGAGGATGCAAGCGTTATCCGGATTTATTGGGTTTAAAGGGTGCGCAGGCGGGATGTTAAGTCGGCGGTGAAATTTTGCAGCTCAACTGTAAAAGTGCCTTCGATACTGGCATTCTTGAGTATGGATGAAGTAGGCGGAATTTGTGGTGTAGCGGTGAAATGCATAGATATCACAAGGAACTCCGATTGCGCAGGCAGCTTACTAAACCATAACTGACGCCTAGGCACGAAGGCGTGGGTATCAAACA
+
>>AAAAABBFFCEGGA?2AAABDAAEEGHGHHGGGAFFFFCFHGBFEGGCE0EECE/EFGGGFGBF>>@FC<<?FBFGGHHBHHHHHHFG2F>G>>????FBGHHHH@FF?GG/GGHHHHHD<=11=<1FGGGFHFGDGFC?@CFHF:;EGFG;B;9@9A.:BCBBC0000;0CCFFFB?.AB;/;B?-AAEF.;9-@AAA.:/;BBFFFBBE/9:FBFF/..-99/B/:A..;...9.99=.///;FB/9
@M03896:38:000000000-B4D98:1:1102:5976:11934 1:N:0:270
TACGGAGGATGCAAGCGTTATCCGGATTTATTGGGTTTAAAGGGTGCGCAGGCGGGCTGTTAAGTCGGCGGTGAAATTTTGCAGCTCAACTGTAACAGTGCCTTCGATACTGGCATTCTTGAGTATGGATGAAGTAGGCGGAATTTGTGGTGTAGCGGTGAAATGCATAGATATCACAAGGAACTCCGATTGCGCAGGCAGCTTACTAAACCATAACTGACGCTTAGGCACGAAGGCGTGGGTATCAAACA
+
ABBBBABBBFFFEGF4E2E2AADAABFGH5FHFDDBFGH5DGHGFAE?EGGGGCF//>??BFEF4B/>>EE<<?B2BBFFHFGGHHHFGF2<?>?2???FDDHHC<F1F/>1><<<FGHHFG>><=DC=GGFHGHHHGFCCA@;CCG:GEFE:9CCDD.AAFF09FBFEFFFGFGGGFFFEFBAFFFD9ADEFFFFFBDEFFFFFFFFFFFFFFFFFFFFFFF.;ABFFFAD9DADE-.:@A.9;FFFFFF
@M03896:38:000000000-B4D98:1:1102:5954:11937 1:N:0:270
TACGGAGGATGCAAGCGTTATCCGGATTTATTGGGTTTAAAGGGTGCGCAGGCGGGATGTTAAGTCGGCGGTGAAATTTTGCAGCTCAACTGTAAAAGTGCCTTCGATACTGGCATTCTTGAGTATGGATGAAGTAGGCGGAATTTGTGGTGTAGCGGTGAAATGCATAGATATCACAAGGAACTCCGATTGCGCAGGCAGCTTACTAAACCATAACTGACGCTTAGGCACGAAGGCGTGGGGATCAAACA
+
AAAAAAB@AFFFCFGAE2A2A5DAE2BEHCHFDFHEFGHCHGHGBAEAEEGCG?CE/?FGGH4BBB?/@@E<<??2BBGHHFHHHHGHHHFFFHD2>F?FFHHG1/<1/<FDG/FDGHFHFF1>1>FEFFGHHHGFGEFGC@CCHGC<:.CEGBFCBD.;AFF0CFCCBF00;BFFFFBA.ABCFFFFADFFFFFACFB??.BFFB/BFFFFEFFFBB/9BA9.EA/9//;?AD.9A>.9@--;;AFFFFF
@M03896:38:000000000-B4D98:1:1102:18319:12081 1:N:0:270
TACGGAGGGTGCGAGCGTTAATCGGAATAACTGGGCGTAAAGGGCACGCAGGCGGATGGATAAGTGAGATGTGAAAGCCCCGAGCTCAACTTGGGAATTGCATTTCAGACTGTTCATCTAGAGTTTTGTAGAGAGGGGTAGAATTCCACGTGTAGCGGTGAAATGCGTAGAGATGTGGAGGAATACCGGAGGCGAAGGCGGCCCCTTGGACAAGAACTGACGCTCATGTGCGAAAGCGTGGGGAGCAAACA
+
ABBAA3ADBAA>EAEA?2F22BGBBBFFGFGHHGHHGGFBGGHGGEEEGEFCGGGCEEFGFBGHFG4B4FFFGFGFGHHGGGGGGGHBGFHHHHHHGFFFGHHHGHB??F?2?@@1?FG?F@??GGHHFHHHFFACDGGEEHHHHHHHH?ACC<0D@;CDGHHHHHCCEGGGGFGFGBFGGGGGGGGGBCGFDCFFFFA>=FFFFFFFFFBFAFBFFFFBFFDDFAFFFFFAABFFFFFFFFFFDAAFFF?
@M03896:38:000000000-B4D98:1:1102:12917:12446 1:N:0:270
TACGGAGGGTGCAAGCGTTAATCGGAATTACTGGGCGTAAAGCGCACGCAGGCGGTTTGTTAAGTCAGATGTGAAATCCCCGGGCTCAACCTGGGAACTGCATCTGATACTGGCAAGCTTGAGTCTCGTAGAGGGGGGTAGAATTCCAGGTGTAGCGGTGAAATGCGTAGAGATCTGGAGGAATACCGGTGGCGAAGGCGGCCCCCTGGACGAAGACTGACGCTCAGGTGCGAAAGCGTGGGGAGCAAACA
+
ABBBAABCCAA>4AGC22E2ABFBBEFFHHHHHGHHGGGGHHHGGCFFGCEEGGGGGGGHHGGHHHBBEGFFGHGFGHHHGGGGGGHFGHHGGHGFHGHHHHHHHHFHHHD>F?GGEHHHHE<FGGGGFEFEHH?CCDFFFFFFFFFFFFEFF;BFF@:CEFFFFFDADFFFFFFFFFFFFFFFFFFFFFFFFFFFFFEDFFFFFFFEFFFFA=DDFFFBFDFFFFF/;FB>?BCDFDADFFF?@DEFFFF
@M03896:38:000000000-B4D98:1:1102:12929:12459 1:N:0:270
TACGGAGGGTGCAAGCGTTAATCGTAATTACTGGGCGTAAAGCGCACGCAGGCGGTTTGTTAAGTCAGATGTGAAATCCCCGGGCTCAACCTGGGAACTGCATCTGATACTGGCAAGCTTGAGTCTCGTAGAGGTGGGTAGACTTCCAGGTGTAGCGGTGAAATGCGTAGAGATCTGGAGGAATACCGGTGGCGAAGGCGGCCCCCTGGACGAAGACTGACGCTCAGGTGCGAAAGCGTGGGGAGCAAACA
+
>AAAAAAD1>A>BDFE00E0A3GB0BAFHGHHFB/FEEGGHBE?ECEAEEECG@EEGEEGGH2BGH@B1EEBF2FFHHHHGEG?EGHHEHGBBG/<FFGGGHHHHF2?BG?2F?01??FFFGCGHGF?FACFFH<FFGADCD0=DGHHDB/C<0=D-;:-CBCGFG:;:-.0000C000:CBGGGGCC?-A.9;@-9-;--@@@@@--;BA9--9-;FF/FAB-AA/;/:;9;@;-/;9B?;??-;-;/;-
@M03896:38:000000000-B4D98:1:1102:27652:12671 1:N:0:270
TACGAAGGGTGCAAGCGTTAATCGGAATTACTGGGCGTAAAGCGCGCGTAGGTGGTTCAGCAAGTTGGATGTGAAATCCCCGGGCTCAACCTGGGAACTGCATCCAAAACTACTGAGCTAGAGTACGGTAGAGGGTGGTGGAATTTCCTGTGTAGCGGTGAAATGCGTAGATATAGGAAGGAACACCAGTGGCGAAGGCGACCACCTGGACTGATACTGACACTGAGGTGCGAAAGCGTGGGGAGCAAACA
+
ABBB?ABABFAAF54AE2AAABDABAFFHGHHFAGBEEEGDHHGGAEFEEGGEFFEEFHFBGEGHHB3BD3BBG4FGFGHG?/>>EGBBFGGF?/BB?B?FHHHHHHBEG2??>@DFFB@FF2@@?E/??EGBFA.C@.<>FFGGHFFH00<==0=@-=:CFCG:0:;ECFFFGGGB0BFAAFFEFEEAFGF;?-?=DEFFC99EEF/?.AFF/BFFFBBFBBFFFFEBEFB?B=ABDFDFF;EADEB/;;
@M03896:38:000000000-B4D98:1:1102:27632:12685 1:N:0:270
TACGAAGGGTGCAAGCGTTAATCGGAATTACTGGGCGTAAAGCGCGCGTAGGCGGTTCAGCAAGTTGGATGTGAAATCCCCGGGCTCAACCTGGGAACTGCATCCAAAACTACTGAGCTAGAGTACGGTAGAGGGTGGTGCAATTTCCTGTGTAGCGGTGAAATGCGTAGATATAGGAAGGAACACCAGTGGCGAAGGCGACCACCTGGACTGATACTGACACTGAGGTGCGAAAGCGTGGGGAGCAAACA
+
AAAAAAA111>>B1F1A000AFGB0BBFGDGF21BB/AA/GBFEE/EE/>>>1/>EGEG2BFGFBBGFGFHBE2>BGHHHGGGGEGGB1FGB<0F<B?F1GHEHFF11?F1???<FCFDG1G1?@1CA<F.F10..<<<<0<DBDG===000;;0;@-;:;GFC0C9;C-CBFFF000;.;FGGGFGE.;B9;-;9---;@?@-EE9;-99BA/FFF//9;BB9/F/-B-;9A->-99B------;-/BF-
@M03896:38:000000000-B4D98:1:1102:22094:12787 1:N:0:270
TACGTAGGGGGCAAGCGTTATCCGGATTTACTGGGTGTAAAGGGAGCGTAGACGGCACGGCAAGCCAGATGTGAAAGCCCGGGGCTCAACCCCGGGACTGCATTTGGAACTGCTGAGCTAGAGTGTCGGAGAGGCAAGTGGAATTCCTAGTGTAGCGGTGAAATGCGTAGATATTAGGAGGAACACCAGTGGCGAAGGCGGCTTGCTGGACGATGACTGACGTTGAGGCTCGAAAGCGTGGGGAGCAAACA
+
ABABACFBAAD>22F422E2ABDEEAEEHFHHHHHFEEGDGHHGBEE?EFGFGFGGFFGGCEEFGF?B?FFFFFFBFCGFEEEEFGHBFFHFGC@CBCFEHGHHHGHCGH><<>>=0FG1F>>=FGGDCCG@EGDECEFB<CGHHGGF<GFGC;FFB9;AEFFGGGGEGGGGFFGGGFFGFFFFFFFEFFFFEFFDFDAFFFFFFFFFFFFFFFE;BFFBF.AEE?B;A?A999ADFFDDFFFEFFFBBFF
@M03896:38:000000000-B4D98:1:1102:13401:12867 1:N:0:270
TACGGAGGATCCAAGCGTTATCCGGATTTATTGGGTTTAAAGGGTGCGTAGGCGGTTTGATAAGTTAGAGGTGAAATACCGGTGCTTAACACCGGAACTGCCTCTAATACTGTTGAACTAGAGAGTAGTTGCGGTAGGCGGAATGTATGGTGTAGCGGTGAAATGCTTAGAGATCATACAGAACACCGATTGCGAAGGCAGCTTACCAAACTATATCTGACGTTGAGGCACGAAAGCGTGGGGAGCAAACA
+
ABABBABCCFFFBCGAA2E2ABDBABEEHCHHHHGGGGHFHHGGHFEEFFEEHGGGGGGHGFGGFH4BBGGBGGGBFHHFFEEGGGHGHHHHGGGGFGHHHHHHHFGHHHD3BDB3FFH@FF2D?@DGHHHHGGADFFG?>ADFFHGHHFBGH<DDE;;EEHHHFFGHHHHHFHGGGGGGGGGGGGGGGGGGGGGGFFEFDFFFFFFFFFFFFFFFFFFFFFFFFFFFFFFDDFFAFDFFFFFFCFFFFFF
@M03896:38:000000000-B4D98:1:1102:29434:13192 1:N:0:270
TACGGAGGGTGCAAGCGTTAATCGGAATTACTGGGCGTAAAGCGCACGTAGGCGGCCGAGTCAGTCAGCTGTGAAAGCCCCAGGCTCAACCTGGGAACTGCAGTTGAAACTGCTCGGCTAGAGTCTGAGAGAGGGGGGTGGAATTCCAGGTGTAGCGGTGAAATGCGTAGAGATTAGGAAGAACACCAGTGGCGAAGGCGACTCTCTGGACTGTAACTGACGCTGAGGCTCGAAAGCGTGGGGAGCAAACA
+
BBCCABCBBAAABEG4E2E2ABFFEDGGHCHHGFHHFEGFHHHGG?EEFGHEGGGGEEGEFG3BBBBBFHFFGFFFHHHHGEEEGHGBBCGHHHFGGCFFHFGFGFD??F?2<>@C><F?F???<G1=1>GEDEGGGF=A>EFFFFFEFF/F;;;BD-9;.BBFBFD9DA?FBFBBFFF::9;BFFF?FFFFEFFAADFCFA;AFFBB9/ABEBBFFFFBFFFFFFFFEF.9;/.9;A.9=ACE=AAFFFA
@M03896:38:000000000-B4D98:1:1102:29412:13203 1:N:0:270
TACGGAGGGTGCAAGCGTTAATCGGAATTACTGGGCGTAAAGCGCACGTAGGCGGCCGAGTCAGTCAGCTGTGAAAGCCCCAGGCTCAACCTGGGAACTGCAGTTGAAACTGCTCGGCTAGAGTCTGAGAGAGGGGGGTGGAATTCCAGGTGTAGCGGTGAAATGCGTAGAGATTAGGAAGAACACCAGTGGCGAAGGCGACTCTCTGGACTGTAACTGACGCTGAGGCTCGAAAGCGTGGCGAACAAACA
+
>AAA>>1111>>1FFA00A00BD00AAFGFHGDAAAAEEEGDBBA/E/BBFAG@E?E>>/?F1BBBBBB>CBBF>B>BFGEE??FCGBFGHFG<FFC<FBGFGG>DD?FG1<?@F//?F??<FFGHBF1FGFCC.--9-@-ABFFFBBB99BF;FF?-;@AFBF/B;;;>E/BBBFB/9;AAFFFFFEFFB9;-;=9-;@@@@FFFB999-999BBB/;BBBBBAAF---;--9A;/;:---9--;;;FF-
@M03896:38:000000000-B4D98:1:1102:29426:13214 1:N:0:270
TACGGAGGGTGCAAGCGTTAATCGGAATTACTGGGCGTAAAGCGCACGTAGGCGGCCGAGTCAGTCAGCTGTGAAAGCCCCAGGCTCAACCTGGGAACTGCAGTTGAAACTGCTCGGCTAGAGTCTGAGAGAGGTGGGTGGAATTCCAGGTGTAGCGGTGAAATGCGTAGAGATTAGGAAGAACACCAGTGGCGAAGGCGACTCTCTGGACTGTAACTGACGCTGAGGCTCGAAAGCGTGGGGAGCAAACA
+
AAAAAAAD11>ABDFAE0A0ABGAAEFGHHFGBB/BEEEBCDGEG?EACGAEG?>/>>E/>F1BBBB1FEBB0BD>EGGGGEF/?CGFGHHHH0F0G?BBD<??DDBFFH>11@@?/?<?<F<??F1=1>FGFC<.><<E@HHHHHFFGC/C;;GHG?;:CGFGFFCECGEBFB;9BFF0FACFGFGECC0/;=@@@-A@?@<AFFFFFFA;A;BBFFFFFFBBBBFF-9;--;BAFFAB?<;A-AABFF:
@M03896:38:000000000-B4D98:1:1102:23001:13359 1:N:0:270
TACGTAGGGAGCAAGCGTTGTCCGGATTTATTGGGCGTAAAGAGCTCGTAGGCGGTTTAGTAAGTCAGGTGTGAAACCTCCAGGCTCAACCTGGAGCTGCCACTTGATACTGCTATGACTAGAGTTTGGTAGGGGATGATGGAATTCCTGGTGTAGCGGTGGAATGCACAGATATCAGGAGGAACACCGATGGCGAAGGCAGTCGTCTGGGCCAATACTGACGCTGAGGAGCGAAAGCGTGGGGAGCAAA
+
ABABACFBBBAA4AF4E2A2ABDBEBEGHCHHGGHHGEFEFHDGHGHGEFEEHGGGGEHHBGGHGG4BB@@BEGEBFGHGHHHGHHHEHGHHFH??B03FFGHHGGFGFHB?BDD3BBGFFG?FFHHGGHHHGF<CDEHFFFGFFFG?FDCFF<F>D>>>@EHHGFGFFFHFGFHHFHFGFGFFHFHGFCFDGGGGGGGGFGGGGGGGEF/AAD:FBFFFBBDFDDDAEFBFFFFAAFFAACDFFDFEFF
@M03896:38:000000000-B4D98:1:1102:4316:13411 1:N:0:270
TACGGAGGATGCGAGCGTTATCCGGATTTATTGGGTTTAAAGGGAGCGCAGACGGGGCGTTAAGTCAGCTGTGAAAGTTTGGGGCTCAACCTTAAAATTGCAGTTGATACTGTCGTTCTTGAGTGCGGTTGAGGTAGGCGGAATTCGTGGTGTAGCGGTGAAATGCTTAGATATCACGAAGAACTCCGATTGCGAAGGCAGCCTACTAAGCCGTAACTGACGTTCATGCTCGAAAGTGTGGGTATCAAACA
+
AABAABBBBFBCE2EA22E2ABFBABEFHFHHHHHGGGHGBFGGGFFCEGFGHEE@?FGGGGFHHH4?FGFFGHHFEDGHHAEECDGGHFHHHHHE>FFFGGHHHHHHHH?2@?<<?FFGFF1?GGC@EGGHHGGGFAD@<;@FHHEGGCCFG:CFF:;AEGGGGFFGGGFFGGFEF?DDD.FFFFFA@DFFFFFFF?AAAFFFFFFFFFFFFFFFDFFBF?AEFFFFFFFA;9DDFFFFFFDBFFFBFFA
@M03896:38:000000000-B4D98:1:1102:4303:13424 1:N:0:270
TACGGAGGATGCGAGCGTTATCCGGATTTATTGGGTTTAAAGGGAGCGCAGACGGGGCGTTAAGTCAGCTGTGAAAGTTTGGGGCTCAACCTTAAAATTGCAGTTGATACTGTCGTTCTTGAGTGCGGTTGAGGTAGGCGGAATTCGTGGTGTAGCGGTGAAATGCTTAGATATCACGAAGAACTCCGATTGCGAAGGCAGCCTACTAAGCCGTAACTGACGTTCATGCTCGAAAGTGTGGGTATCAAACA
+
ABABA3ADACFC?2E222E2ABDBA2EEH5GGGHHEFEHAGFFE1BAFGFCEGEE0E@FEEFEGGH?BGGFFF4FBBDGHHFGGGGHEGFHHHFH2?@FFHHHHHHFHGH>2@?</?CFGGFFFGGF@GGGHEHFBHED-<@CGHHACEG.CE9FC?ACBEFFGFFFGFGGGGGGEFDDDF?FFFFFF;FFEFFFFFFEF.AEFFFB/BF/FBDFDDFFFFDEEFFFB/BFA9FDDFFFFDFFFFFFFFFF
@M03896:38:000000000-B4D98:1:1102:6461:13435 1:N:0:270
TACGTAGGGGGCTAGCGTTATCCGGAATTACTGGGCGTAAAGGGTGCGTAGGCGGTCTTTCAAGCCAGAAGTGAAAGGCTACGGCTCAACCGTAGTAAGCTTTTGGAACTGTAGGACTTGAGTGCAGGAGAGGAGAGTGGAATTCCTAGTGTAGCGGTGAAATGCGTAGATATTAGGAGGAACACCAGTAGCGAAGGCGGCTCTCTGGACTGTAACTGACGCTGAGGCACGAAAGCGTGGGGAGCAAACAG
+
ABBAAFFB?A2>EGFC22E2ABFBAEFGHGHHGBGGGEGGHHHGHGEEFEC?GEGEEEHHFGGFHG2BEGFGHHHHGAGFGHGFFGGEFFHEDHDGHHGHHFHHHG<?FG2?@@2@FGHFFG<FFGHGFFGFGH.CEFF.GFFGFHHGDDD<DDG<@;;CGFHHFD;DCEHHFGGCFFGGGGFCFGGGGGGGGGGGDEFDBFFFFFFBFF;9BFBFFFFF;DFFDFEEEFB9AD?FF;DA;BEFFFFFFFF
@M03896:38:000000000-B4D98:1:1102:4313:13439 1:N:0:270
TACGGAGGATGCGAGCGTTATCCGGATTTATTGGGTTTAAAGGGAGCGCAGACGGGGCGTTAAGTCAGCTGTGAAAGTTTGGGGCTCAACCTTAAAATTGCAGTTGATACTGTCGTTCTTGAGTGCGGTTGAGGTAGGCGGAATTCGTGGTGTAGCGGTGAAATGCTTAGATATCACGAAGAACTCCGATTGCGAAGGCAGCCTACTAAGCCGTAACTGACGTTCATGCTCGAAAGTGTGGGTATCAAACA
+
AAABAABDAFFFG?AA22E2ABDBAAEGHCHHHHHAFGHHFHHGAEEAEEEEHEE0EGGEEGEFHH4BFGHBGBFFFBGHFFFGFGHEBCHHHGHDGDFFGHHFBGBHHH>2???/?FFGGF<?GFFCGGGGFCGFHGDC-;@EFG.;EDCEE;BF?9;BAFFGFBFGGFFGGGGGFBGDBDFFFFFFFFFFFDBDFFEFDDEFFBFFFEFF-;ADDFFFFBAABFFBBFFA@BADFBFFFFFFFFFBFFA
@M03896:38:000000000-B4D98:1:1102:26847:13566 1:N:0:270
TACGTATGTCGCAAGCGTTATCCGGATTTATTGGGCGTAAAGCGCGTCTAGGCGGTTTGATACGTCTGATGTGAAAATGCGGGGCTCAACTCCGTATTGCGTTGGAAACTGTCAAACTAGAGTACTGGAGAGGTGGGCGGAACTACAAGTGTAGAGGTGAAATTCGTAGATATTTGTAGGAATGCCGATGGAGAAGTCAGCTCACTGGACAGATACTGACGCTAAAGCGCGAAAGCGTGGGTAGCAAACAG
+
BBBBBFDFFF@AAEEC22E2ABDAAAEFH5GHF3FGGGGEEHHGGCGGGEGBGGGGGGGBFB4?BGB?BFFBFGF4GB@FFGGGGGHBFFHHHDG0FG2FDBDGH?F?CG1<<?<??>FG>F<1>GHHGGGFFHGF<CFG-::FFFF;FFFB;;0;9/;;:;;FFE;;AAC0;FGGGFFFBB;BFFF;@DFFBFFFFFFFFFFEFFF.:.BEFFFFFFFFDFD..9:BFFFB@BDEDDFFFFFFFFFBFA.
@M03896:38:000000000-B4D98:1:1102:26830:13573 1:N:0:270
TACGTATGTCGCAAGCGTTATCCGGATTTATTGGGCGTAAAGCGCGTCTAGGCGGTTTGATAAGTCTGATGTGAAAATGCGGGGCTCAACTCCGTATTGCGTTGGAAACTGTCAAACTAGAGTACTGGAGAGGTGGGCGGAACTACAAGTGTAGAGGTGAAATTCGTAGATATTTGTAGGAATGCCGATGGAGAAGTCAGCTCACTGGACAGATACTGACGCTAAAGCGCGAAAGCGTGGGTAGCAAACAG
+
AABBBFFBFFAA2AE422E2ABFBABEGHFHHHHHHGFGEHHHGGEEGGHHGHGGGGGGHFFGGGHBBGHFBGHGBFGFGGGGGGGHEGFGHHGFCGHFHGGGGFFFFGH1???FGEFHGFH<=FGHGGHHGGHCC?CDGGF:GFFB;FFB;;9;;F;;;BFFGF?;;EEGGGGGGGGGGGFB;FF@;DFFFFFFFFFFFFFFFFFFBFF9EFFFFFFFFDFFDDFFFFFFFFFFFAADFFFFEFFFFFF/
@M03896:38:000000000-B4D98:1:1102:22794:13584 1:N:0:270
TACGGAGGATGCAAGCGTTAATCGGAATTACTGGGCGTAAAGCGCACGCAGGCGGTTTGTTAAGTCAGATGTGAAATCCCCGGGCTCAACCTGGGAACTGCATCTGATACTGGCAAGCTTGAGTCTCGTAGAGGGGGGTAGAATTCCAGGTGTAGCGGTGAAATGCGTAGAGATCTGGAGGAATACCGGTGGCGAAGGCGGCCCCCTGGACGAAGACTGACGCTCAGGTGCGAAAGCGTGGGGAGCAAACA
+
ABBBAABBBFFFBDGC22E2AFGBAEFGHHHHGGHGGFGEHHHGG?EAEEECGGGGGGGHGGHHHH@BBGFFFFGGGHHHGGGGGGHFGHHHHHAAGEGHHGHHHHHHGH??FFGEFHHGHE1?GGGHFGGEGHA-ADBDEFFFFFFFFFBFB;FBB=ADFFFFFFDAADFFFFFFFFFFFFFFFFFFFBAFAFFAFFED-BFFFFFEFFF;=BDDFFFBFFFFFFFFFFB@AFFAFFFFFFFFFFFFFFA
@M03896:38:000000000-B4D98:1:1102:22782:13600 1:N:0:270
TACGGAGGATGCAAGCGTTAATCGGAATTACTGGGCGTAAAGCGCACGCAGGCGGTTTGTTAAGTCAGATGTGAAATCCCCGGGCTCAACCTGGGAACTGCATCTGATACTGGCAAGCTTGAGTCTCGTAGAGGGGGGTAGAATTCCAGGTGTAGCGGTGAAATGCGTAGAGATCTGGAGGAATACCGGTGGCGAAGGCGGCCCCCTGGACGAAGACTGACGCTCAGGTGCGAAAGCGTGGGGAGCAAACA
+
AAAA3>ABBFFC45F422E2ABGBEEFGHGHHFGHHGGFEHHHGGCEEEECGGGGGGGGHHG4BFEBBFHHGGHGFGGHFGGGEGGHFHHHFFHGHCFHHHHHHHHFF?G>>??@</FGFGFFGHHHHFDFFGF?ADFFAAFFFFFFFFF9F;;/BBDADEEFFFFA;DDEFFFFFFBFFFFFFFFFFFBFDAFFFFFFF-=B=-@>A.BFC=9A99BFBFFFFFFF//B;@.-=.BD.DDFFFFD.FBFF
@M03896:38:000000000-B4D98:1:1102:22806:13601 1:N:0:270
TACGGAGGATGCAAGCGTTAATCGGAATTACTGGGCGTAAAGCGCACGCAGGCGGTTTGTTAAGTCAGATGTGAAATCCCCGGGCTCAACCTGGGAACTGCATCTGATACTGGCAAGCTTGAGTCTCGTAGAGGGGGGTAGAATTCCAGGTGTAGCGGTGAAATGCGTAGAGATCTGGAGGAATACCGGTGGCGAAGGCGGCCCCCTGGACGAAGACTGACGCTCAGGTGCGAAAGCGTGGGGAGCAAACA
+
AAAAA?A@AFBB45GA22E2ABFBBBFFHFHHGCAGFGGEHHHEGCEAFGGGGGGGGGGHHHGFGHBBFGFFGHHGGHHGGGGGGGHFHHHHHFF0FGHHHHHHHHFH>G????FF/FGHGFGHHGGCFFFFGH?D?F@AABBFFFFFBFBFF;/;@9.9EFBFFFAAABEF/BFFFBBFFBFEFFFD-@DFFDFFAFA9BFFFFFFA.;F--=A9;FF9B.99D./:9B;;9@BA9;DDFC=.-9AF/9.
@M03896:38:000000000-B4D98:1:1102:20903:13645 1:N:0:270
TACGTAGGGTGCGAGCGTTAATCGGAATTACTGGGCGTAAAGCGTGCGCAGGCGGTTTTGTAAGACGGATGTGAAATCCCCGGGCTCAACCTGGGACCTGCATTTGTGACTGCAAGGCTAGAGTACGGTAGAGGGGGATGGAATTCCGCGTGTAGCAGTGAAATGCGTAGATATGCGGAGGAACACCGATGGCGAAGGCAATCCCCTGGACCTGTACTGACGCTCATGCACGAAAGCGTGGGGAGCAAACA
+
BBBBBFFABCAAE?EA22A2ABFBABFGHHHHGGHGGFFGHHGEEEGFECE0EEEEEEG1FF@BEGA?EEEB?GGDHHHHGEG<EFHHHHHHFHGCHAGFGEGHH2F??G?1????FGGF0<1>FGDFFG.FGH<--:EEFHFHHGH/CFC;9/0;F;9/;CFF0;9.:AEGGGFGDDF--9FFFFF;--.DBBDFAFEFFFFFFF9.:BFBF./;BFF/B9DDFFFFB/;.AAA./.;ABFFF-;;FFE.
@M03896:38:000000000-B4D98:1:1102:20893:13662 1:N:0:270
TACGTAGGGTGCGAGCGTTAATCGGAATTACTGGGCGTAAAGCGTGCGCAGGCGGTTTTGTAAGACGGATGTGAAATCCCCGGGCTCAACCTGGGACCTGCATTTGTGACTGCAAGGCTAGAGTACGGTAGAGGGGGATGGAATTCCGCGTGTAGCAGTGAAATGCGTAGATATGCGGAGGAACACCGATGGCGAAGGCAATCCCCTGGACCTGTACTGACGCTCATGCACGAAAGCGTGGGGAGCAAACA
+
ABBAAFFBCCAAE2E2A2F2AFGBEBFGHHHHHHHHGGGEHHGEFFGGGGGFGGGGGGGAGFFBBGAEEGGGGHGFHHHHGGGGGGHHHHHGHHGEH/GGHHHHHGG?DH?<?FG1FGHFGFG>GHGGHHDFGHGGGGGGEFHHHGHGGCGGCCFCFFBFFGGGFFC:9@EGGGGEGFCFFFFFFFFF;BDFBBDFFFEFFFFFFFFEFFFFFFFFFFFFFFDFFFFFFFFE.;DAFFDFFFCEFFFFFFA
@M03896:38:000000000-B4D98:1:1102:28184:14207 1:N:0:270
TACGGAGGGTGCAAGCGTTAATCGGAATTACTGGGCGTAAAGCGCACGCAGGCGGTTTGTTAAGTCAGATGTGAAATCCCCGGGCTCAACCTGGGAACTGCATCTGATACTGGCAAGCTTGAGTCTCGTAGAGGGGGGTAGAATTCCAGGTGTAGCGGTGAAATGCGTAGAGATCTGGAGGAATACCGGTGGCGAAGGCGGCCCCCTGGACGAAGACTGACGCTCAGGTGCGAAAGCGTGGGGAGCAAACA
+
BCBBB3ADD2AABAGC22E2ABFBBBFFHHHHFFHGGGGEHHGGGCEEGFGGGGGFGGGHGGGGGGFFGHHFGHGBFGHHGGGGGGGBGGHHHHGHHAGGHHHHHHHHFG?2??@FFHHHHGGGHHHGFGFFGHGGGFFFFFFFFFFBBFBFF:BFFDADEFFFFFDADFFFFFFFFFEFFFFFFFFFD@DDFFFFFFEBFFFFFFFFFFFFFFFFFFFFFFFDFFFFFFB@ADAAFFFFFDCEFFFFFF:
@M03896:38:000000000-B4D98:1:1102:20191:14323 1:N:0:270
TACGGAGGATGCGAGCGTTATCCGGATTTATTGGGTTTAAAGGGAGCGCAGACGGGGCGTTAAGTCAGCTGTGAAAGTTTGGGGCTCAACCTTAAAATTGCAGTTGATACTGTCGTTCTTGAGTGCGGTTGAGGTAGGCGGAATTCGTGGTGTAGCGGTGAAATGCTTAGATATCACGAAGAACTCCGATTGCGAAGGCAGCCTACTAAGCCGTAACTGACGTTCATGCTCGAAAGTGTGGGTATCAAACA
+
AAAAAAA?AFFC22E222E2AFFBEAEFHBHHHFGEFGHHHHHGGEG?FFEEHEFGGGGGGGFFBG4BBFFBF4B4BBFGFFEFDGGBBGHHHGHFHFHFHEHGGGBGHH22@?/<CFC?FF1??GGCEGGGHHCGECDC<C-CGGAC:?.CE90C-;9:EFGGEBFCFGGGFGGEFBDFDDFFFFFDBFFEBFFDFFEFFFEFFFFFFFFFCDDFD9/;B.;EB9//;B:.9B.A999/9../9;FB/FF
@M03896:38:000000000-B4D98:1:1102:20173:14332 1:N:0:270
TACGGAGGATGCGAGCGTTATCCGGATTTATTGGGTTTAAAGGGAGCGCAGACGGGGCGTTAAGTCAGCTGTGAAAGTTTGGGGCTCAACCTTAAAATTGCAGTTGATACTGTCGTTCTTGAGTGCGGTTGAGGTAGGCGGAATTCGTGGTGTAGCGGTGAAATGCTTAGATATCACGAAGAACTCCGATTGCGAAGGCAGCCTACTAAGCCGTAACTGACGTTCATGCTCGAAAGTGTGGGTATCAAACA
+
ABBBAABBCFFFA2EA?2E2ABFBABEGHCHHHHHGFGHGHHHGHEFGGFGFHGGGGGGGGGEGGH4BFFFFGFGBGFHHHFGFGGHEGFHHHFG2?DGGHHHHHHDFFG?2@?/??GFHGG1?FGFDGGGHHHCHFAD?<@DGHHE;CFCEE:BFCACDGGGGFBFGGGGGGGGEGBG;D?FFFFFF@FFFFFFFFFEFDFFFFFFFFFBFBDDDFFFFF?EFFFFFFFFFBFFFFFFFFFDFFFFFFFF
@M03896:38:000000000-B4D98:1:1102:20183:14349 1:N:0:270
TACGGAGGATGCGAGCGTTATCCGGATTTATTGGGTTTAAAGGGAGCGCAGACGGGGCGTTAAGTCAGCTGTGAAAGTTTGGGGCTCAACCTTAACATTGCAGTTGATACTGTCGTTCTTGAGTGCGGTTGAGGTAGGCGGAATTCGTGGTGTAGCGGTGAAATGCTTAGATATCACGAAGAACTCCGATTGCGAAGGCAGCCTACTAAGCCGTAACTGACGTTCATGCTCGAAAGTGTGGGTATCAAACA
+
AAAAABABCFFFEEFA22E2ABFBEEFGHBHHHHHGFGHHHHHGGEGGGCCEHFEGFGGGGFFDGH4BFFFBGFFHFHHHHFGGGGHEFFHHHHG2?DHHHHHHHHFHHH>2@?/??FEGGG1?FGFGGGGHHHGGFAD-<CCGHHECCDAEE;BFF9=BGGGGGFFFGGGGGGGFFBFEFFFFFFFFBFFFFFFCCFFFDFFFFFFFFBBF=;DDFFFBF.:AFFFBFFFFCF9ABFFFBF9BFFFFFFE
@M03896:38:000000000-B4D98:1:1102:23463:14500 1:N:0:270
TACGGAGGATGCGAGCGTTATCCGGATTTATTGGGTTTAAAGGGAGCGCAGACGGGGCGTTAAGTCAGCTGTGAAAGTTTGGGGCTCAACCTTAACATTGCAGTTGATACTGTCGTTCTTGAGTGCGGTTGAGGTAGGCGGAATTCGTGGTGTAGCGGTGAAATGCTTAGATATCACGAAGAACTCCGATTGCGAAGGCAGCCTACTAAGCCGTAACTGACGTTCATGCTCGAAAGTGTGGGTATCAAACA
+
AAABAB@DBFBBE2EE?222AFGBE2EEHCGHHGCBFEHFBHHG1EEAGEG?F>>0>EGEEGFGGHGFGBCBBDE4BFHHDFEEDGHFGHHHHFD2?@??FGHGHBFFFG22???<?GFGGG1?GDF@GGGGHGGHEEGC<ADGGHGCEDCEC;9;?=;AEGGGBBFGGGGGGGGGGGFCD?BFFFFFFFFEFFFFFFEFAFFFFFFFFFBFFDFADFF/FDEFFFFBFFFD@FFFFFFFFFFBFFFFFFA
@M03896:38:000000000-B4D98:1:1102:26601:14671 1:N:0:270
TACGGAGGGTGCAAGCGTTAATCGGAATTACTGGGCGTAAAGCGCACGCAGGCGGTTTGTTAAGTCAGATGTGAAATCCCCGGGCTCAACCTGGGAACTGCATCTGATACTGGCAAGCTTGAGTCTCGTAGAGGGGGGTAGAATTCCAGGTGTAGCGGTGAAATGCGTAGAGATCTGGAGGAATACCGGTGGCGAAGGCGGCCCCCTGGACGAAGCCTGACGCTCCGGTGCGAAAGCGTGGGGAGCAAAC
+
BBBBBABBBAAA45F422F22BDBABAFHFHHFGHHGGGECHHGG?EGCEFGEGGFGGGHGBFGGHBG@GDBGHHBGFGBFGGGGGHEGFHHHHGCHAGHHDGHHHGH2G?>??2<?GHHH??FGHGHF.F.>G??DF=AFFFFFFF;BFBFB9FFFFDFAF/BBFA;9B.F/BFFFFFFFFFFFBFFDBCDFFBBFFEDFFFFFBFFEFFF-9A-;BF;BFFFF..;@DBB;-9DFDFFFFFFFD.//;
@M03896:38:000000000-B4D98:1:1102:8836:15051 1:N:0:270
TACGGAGGGTGCGAGCGTTAATCGGAATAACTGGGCGTAAAGGGCACGCAGGCGGATGGATAAGTGAGATGTGAAAGCCCCGAGCTCAACTTGGGAATTGCATTTCAGACTGTTCATCTAGAGTTTTGTAGAGAGGGGTAGAATTCCACGTGTAGCGGTGAAATGCGTAGAGATGTGGAGGAATACCGGAGGCGAAGGCGGCCCCTTGGACAAGAACTGACGCTCATGTGCGAAAGCGTGGGGAGCAAACA
+
ABBCAABBCAA>E2EA?2E2ABFBBEFGHFHHFHHHGGGEHHHGGFEFGGGCGGGGEFG?FGGHGG4BBFFBFGHGHHHHGGGGGGHEGFGHHHHHHHHHHHHHHHDF?G?2?@@1?FG?FF<?FGHHHHHHHH?AAFDEGGHHHHFBGDCCC<DGFA;CFGHHFHACEGGGFFGFGGGGGGGGGGGGGGGFDAFFFFA>FFFFFFFFFFFFFEFFFFFFFFFFFFFFFFFFFFFDFFDFFFFFFFFFFFF
@M03896:38:000000000-B4D98:1:1102:19080:15304 1:N:0:270
TACGGAGGGTGCGAGCGTTAATCGGAATAACTGGGCGTAAAGGGCACGCAGGCGGATGGATAAGTGAGATGTGAAAGCCCCGAGCTCAACTTGGGAATTGCATTTCAGACTGTTCATCTAGAGTTTTGTAGAGAGTGGTAGAATTCCACGTGTAGCGGTGAAATGCGTAGAGATGTGGAGGAATACCGGAGGCGAAGGCGGCCCCTTGGACAAGCACTGACGCTCATGTGCGAAAGCGTGGGGAGCAAACA
+
1>AA1AA@1>1>00E00AE0ABFABEEGFFHHCGHGEE/E/FGGFGEGGC/>EEE?EEFHG2GFFGEF1GFGGFHH1FGGGGGGGGHEFCFFHFFEGHHHHHHHHH2@?F?1?@@1?<G1?@<?GHGHFGHFF1C1>FHBGG1FDGFFFC.C<<GGC-<AFFHH0C::CC.G0CFFGEFGGAFGFGGG@-AAC@?@?AF@-@@@@EFFFF/;-;--;BF;BBA-;-9BFFB9?-9A/AAB@@@-99AFFF-
@M03896:38:000000000-B4D98:1:1102:19106:15317 1:N:0:270
TACGGAGGGTGCGAGCGTTAATCGGAATAACTGGGCGTAAAGGGCACGCAGGCGGATGGATAAGTGAGATGTGAAAGCCCCGAGCTCAACTTGGGAATTGCATTTCAGACTGTTCATCTAGAGTTTTGTAGAGAGGGGTAGAATTCCACGTGTAGCGGTGAAATGCGTAGAGATGTGGAGGAATACCGGAGGCGAAGGCGGCCCCTTGGACAAGAACTGACGCTCATGTGCGAAAGCGTGGGGAGCAAACA
+
ABBBAABB@?A>E?EA22F2ABGBBEFGHBGHGEGGGGGFHHHGGGGGGGGEGGGCEEFHFFGHGGBBFHFFEGHFHHHGGGGGGGHGHGHHHHFHHFFHHHHHHHFGFG22?@@1?FGFFF??GHHHHHHHHGC.>CFDEHHHHHDDGDACG<=D?;;CGHHHFHC;DGEGGGGGGFGGGGGGGGGGFFGFFFFFAFEFCFFFFFFFFFBBFFEFFFFBFFDDFDFFFFFDDFFDFFDFFFFFFAAFBFF
@M03896:38:000000000-B4D98:1:1102:19088:15321 1:N:0:270
TACGGAGGGTGCGAGCGTTAATCGGAATAACTGGGCGTAAAGGGCACGCAGGCGGATGGATAAGTGAGATGTGAAAGCCCCGAGCTCAACTTGGGAATTGCATTTCAGACTGTTCATCTAGAGTTTTGTAGAGAGGGGTAGAATTCCACGTGTAGCGGTGAAATGCGTAGAGATGTGGAGGAATACCGGAGGCGAAGGCGGCCCCTTGGACAAGAACTGACGCTCATGTGCGAAAGCGTGGGGAGCAAACA
+
ABBBBBBBB?AAEAEE22E2ABGBBBFGFFHHGGHHGGGEHHHGGGGDGEGCGGGGGEGHGGHHGHBBFGFFGFGGGGHGGGGFGGHEGFGHHHHAGFHHHHHHGH2@?G?2?@@1?GFFFF??FHGHHH1FFGDEGFGEGHHHHHHEHDAC<CGGGC;CGHHHFFACDGGGEGGGGFGGGFFGGGGGGGGFDFFFFFFACFFFFFFFFFFFFFFFBFB:FFFFFFFBBFFDB=DDFFFFFFA.DFFFFF?
@M03896:38:000000000-B4D98:1:1102:23238:15554 1:N:0:270
TACGAAGGGGGCTAGCGTTGCTCGGAATCACTGGGCGTAAAGGGCGCGTAGGCGGCGTTTTAAGTCGGGGGTGAAAGCCTGTGGCTCAACCACAGAATGGCCTTCGATACTGGGACGCTTGAGTATGGTAGAGGTTGGTGGAACTGCGAGTGTAGAGGTGAAATTCGTAGATATTCGCAAGAACACCGGTGGCGAAGGCGGCCAACTGGACCATTACTGACGCTGAGGCGCGAAAGCGTGGGGAGCAAACA
+
BCBABABBB??>EGGE22E2EFGBAEFGHCHHHGHFFEGGHHHGFEFFEEGAHEGGE>EEFFB?BG/>><>>CCFFHHHFFFH<GGGBFFHEGECG<<<<CGHHHHAG;D;0;;;::;CCA;:;BFGFCFGGFGFBFAAECEGFFFFDBC=E;;B;BB9AFFFFF/;;FEFFFFFFF??A;FFFFFFFA@DFFFFABDFF->D;AEFBBFFBEFFFFFFBFDDDD?AAEFDB@AADFFFFFFFFFDFF/A;
@M03896:38:000000000-B4D98:1:1102:13688:15563 1:N:0:270
TACGGAGGGTGCAAGCGTTAATCGGAATTACTGGGCGTAAAGCGCACGCAGGCGGTTTGTTAAGTCAGATGTGAAATCCCCGGGCTCAACCTGGGAACTGCATCTGATACTGGCAAGCTTGAGTCTCGTAGAGGGGGGTAGAATTCCAGGTGTAGCGGTGAAATGCGTAGAGATCTGGAGGAATACCGGTGGCGAAGGCGGCCCCCTGGACGAAGACTGACGCTCAGGTGCGAAAGCGTGGGGAGCAAACA
+
ABAAAAABCA?A4BGE22F22BFBABAFHFHHGFHHGGGEGHGGGCECGGFGGGGGGGGHHHGHHHBBBGHFHHGFGHHFGGGGGGHHHGHHGHEHHGHHHHHHHHHHGHD>F?FGEHHHGGFGHHGGFEFFGH.@CFFBFFFFFFF;BFFFF9FFFDABEFFFFFADFFFFFFFFFFFFFFFFFFFFFFFFABFFFFECFFBDFFF?FFFA--.;BFF;FFAAFABFFFB;9@BDFDADFFF?;AAFFF.
@M03896:38:000000000-B4D98:1:1102:17587:15584 1:N:0:270
TACGAAGGGGGCTAGCGTTGCTCGGAATCACTGGGCGTAAAGGGCGCGTAGGCGGCGTTTTAAGTCGGGGGTGAAAGCCTGTGGCTCAACCACAGAATGGCCTTCGATACTGGGACGCTTGAGTATGGTAGAGGTTGGTGGAACTGCGAGTGTAGAGGTGAAATTCGTAGATATTCGCAAGAACACCGGTGGCGAAGGCGGCCAACTGGACCATTACTGACGCTGAGGCGCGAAAGCGTGGGGACCAAACA
+
AAAA>AABAB2>EGFF22E2EAGAAAFFHBGHGGHFFFGGHHHGGCECEEE?GFFEEEEGGHHHHH/>><CDGEFHHHHEHFHFGHHEGFHEGGFHCGFCGHHHHHAGGG;0:;;::AACCF0;CFFCCFGGFGBFFCDFDGGFFFFA9@;AB/B;BBFFFFFFFB;;FEFFFFFFFADD;FFFFFFCBDFFADFFFFE>BAFFFEF9BFFFFFFFFFFFF?DFAD.9AD;BDFFFFFDFFF-.-9;A.9.
@M03896:38:000000000-B4D98:1:1102:17568:15590 1:N:0:270
TACGAAGGGGGCTAGCGTTGCTCGGAATCACTGGGCGTAAAGGGCGCGTAGGCGGCGTTTTAAGTCGGGGGTGAAAGCCTGTGGCTCAACCACAGAATGGCCTTCGATACTGGGACGCTTGAGTATGGTAGAGGTTGGTGGAACTGCGAGTGTAGAGGTGAAATTCGTAGATATTCGCAAGAACACCGGTGGCGAAGGCGGCCAACTGGACCATTACTGACGCTGAGGCGCGAAAGCGTGGGGAGCAACCA
+
ABAAB?3A2>?>EGC4A2E22BBBAAFFBBGHHHHAEEG11GHGGEEEEEGEGEECEEEGGDBGFG/>/@C<AEF1FGHBG<G0GFG1FCG.CA</<=0<<GDGFHEG::<0;;::-@CEEC;C9CBBFFFBFF9BB;.;;A9BFFFFB?-E;BF;;F9ABBFFFB:;BFFFBFFB.A?.-9FFEFFB-9-AFB?BBFE;-B;-A99:/B.;9/BFFFFF/.DF.9.AE-99-;-.BDA9BB-.9.;9.99
@M03896:38:000000000-B4D98:1:1102:17597:15599 1:N:0:270
TACGAAGGGGGCTAGCGTTGCTCGGAATCACTGGGCGTAAAGGGCGCGTAGGCGGCGTTTTAAGTCGGGGGTGAAAGCCTGTGGCTCAACCACAGAATGGCCTTCGATACTGGGACGCTTGAGTATGGTAGAGGTTGGTGGAACTGCGAGTGTAGAGGTGAAATTCGTAGATATTCGCAAGAACACCGGTGGCGAAGGCGGCCAACTGGACCATTACTGACGCTGAGGCGCGAAAGCGTGGGGAGCAAACA
+
AABB?>AA2D2>EGFF22E2ABGBAAFGHBGHHHHHGFGGHHHGGGGCEECEHFGEE>EGGBGHGH/>><CCGEHHHHHEHDGFHGGEGFHEGHFG<DFGHHGHHHAGCF;0::;::;CCEF0;9FF9;FFGFFBBFBAEAEFFFFB.;=-EF//;B;;EFFFFF/.;BAEFFFFFFDDD;FFFFFFFDDFFAFCAF?AB>FFFFAF:BF.F9FBFFFFBF?A?AAFFFFAC-B=AFDFFFFFE@;;FFF?
@M03896:38:000000000-B4D98:1:1102:5368:16787 1:N:0:270
TACGGAGGGTGCAAGCGTTAATCGGAATTACTGGGCGTAAAGCGCACGCAGGCGGTTTGTTAAGTCAGATGTGAAATCCCCGGGCTCAACCTGGGAACTGCATCTGATACTGGCAAGCTCGAGTCTCGTAGAGGGGGGTAGAATTCCAGGTGTAGCGGTGAAATGCGTAGAGATCTGGAGGAATACCGGTGGCGAAGGCGGCCCCCTGGACGAAGACTGACGCTCAGGTGCGAAAGCGTGGGGAGCAAACA
+
ABBBAABBDAAABFGE22F2ABFBEBFGHGHHFGHHGGGFHHHGGFEGGEGGGGGGGGGCFBFGFGF@FGFBFGFBFGHFGGGGGGHEFGGGHHGHGGHHHHHHHHGHHH?2??@FGHHHEACGFHGHFFGFHHG-<9;DFFFFFFFFFFFFFBFFFFADEEFFFFDFDFFFFFFFFFFFFFFFFFFFFB;DFFF9BDEFFFFAF@BEFFFFBBDABFF9B.9.DDFFFFFA.9@DFFADCA=.>D?FF?.
@M03896:38:000000000-B4D98:1:1102:16040:17476 1:N:0:270
TACGGAGGGTGCGAGCGTTAATCGGAATAACTGGGCGTAAAGGGCACGCAGGCGGATGGATAAGTGAGATGTGAAAGCCCCGAGCTCAACTTGGGAATTGCATTTCAGACTGTTCATCTAGAGTTTTGTAGAGAGGGGTAGAATTCCACGTGTAGCGGTGAAATGCGTAGAGATGTGGTGGAATACCGGAGGCGAAGGCGGCCCCTTGGACAAGAACTGACGCTCATGTGCGAAAGCGTGGGGAGCAAACA
+
ABBB?ABBB?AAE?EA22E2AAFBAAFFHHHHFGHHGEGGHHHGGEGFGEFGGEFEEEFBFFGHFG4BFGFGH4GGHGHHGGGCGGHFGHHHHHHEGGFGHGHHHHB@?G<2?@@1?GHDFF1?FGHHGHHGFH.>C?EDEHHHHGFGHCCGC<DGF;=CEHHHGG;;EGGGEGGFGGBFGGGGGGGDCFGFA;BDFA;9DCFFFFFFFFFFFFBFFFEFFFFDF?BFFFBAACFDFDFFFFAFFDEFFF.
@M03896:38:000000000-B4D98:1:1102:2028:17482 1:N:0:270
TACGTAGGGGGCAAGCGTTATCCGGATTTACTGGGTGTAAAGGGAGCGTAGACGGCACGGCAAGCCAGATGTGAAAGCCCGGGGCTCAACCCCGGGACTGCATTTGGAACTGCTGAGCTAGAGTGTCGGAGAGGCAAGTGGAATTCCTAGTGTAGCGGTGAAATGCGTAGATATTAGGAGGAACACCAGTGGCGAAGGCGGCTTGCTGGACGATGACTGACGTTGAGGCTCGAAAGCGTGGGGAGCAAACA
+
ABABAFFBB@2>22FC22E2ABFEEBEGHHHHHHHFEFHHHHHGHFFGGFFFHGGE?@EEEE>??F2BBBEFFGDBGGHHGGGGGFGBFFHDGCFCCFHEHHHHHHBFHH<11>>><GHFGF1>F>GD@DC?GGFE;CCC:GFHHHHHHHFF;<BB?;;BFGEG0B;;ACEFBF;BFGFFFDFFFFFEFBBBADCFFDFFFFFADFFFFFF;AFEFFBFFFFEEEFFFFFA@=FD?FDDDFFFEFFFFFF?
@M03896:38:000000000-B4D98:1:1102:16043:17494 1:N:0:270
TACGGAGGGTGCGAGCGTTAATCGGAATAACTGGGCGTAAAGGGCACGCAGGCGGATGGATAAGTGAGATGTGAAAGCCCCGAGCTCAACTTGGGAATTGCATTTCAGACTGTTCATCTAGAGTTTTGTAGAGAGGGGTAGAATTCCACGTGTAGCGGTGAAATGCGTAGAGATGTGGTGGAATACCGGAGGCGAAGGCGGCCCCTTGGACAAGAACTGACGCTCATGTGCGAAAGCGTGGGGAGCAAACA
+
ABCBAAADCAAAE2FA22F2ABFBBBFGHBGHGGHHGGGEGHHGGGEEGGGGGGGGEFGHGGGFGHBFEHFFGFHFHHHGGGGGGGHFHFHHHHHEFGGHHHHHHH2@???2?@@1FGH?FF??FGHHHHHFHHACEGFGGHFHHHHGHDCC<<GGCA;DFHHHGHFEGGGGGFGFGGFGGGGGGGGGGGGFFFFDCDE>FFFFFFFFFFBFAAFFFFFFFBDFBDFFFFBAD@DFFFFFFFFFFFFFFFF
@M03896:38:000000000-B4D98:1:1102:2017:17495 1:N:0:270
TACGTAGGGGGCAAGCGTTATCCGGATTTACTGGGTGTAAAGGGAGCGTAGACGGCACGGCAAGCCAGATGTGAAAGCCCGGGGCTCAACCCCGGGACTGCATTTGGAACTGCTGAGCTAGAGTGTCGGAGAGGTAGGTGGAATTCCTAGTGTAGCGGTGAAATGCGTAGATATTAGGAGGAACACCAGTGGCGAAGGCGGCTTGCTGGATGATGACTGACGTGGGGGCTCGAAACCGTGGGGAGCAAAC
+
>1AAAFF1A11>0AF0A0E0ABDBAAEEHGDGHCC0/AGFGCFF/F?EEEA/DAEG/@?//E>CAC0>B1BBBB2GFCFEECGGGCHF1FGACCC//<?<0<FB11<FGG<11>><0<><1<><=<0C--<-C./;0:;<.;0;:0CC0C;0C:;;;-:-9F0000999@.;CF9BF00BC9--:9A-9/;/-@--99-->-;--9BFB-/::BF;//9/BBA----9-9-;-B---;9:9-9-;--9/-
@M03896:38:000000000-B4D98:1:1102:18936:17649 1:N:0:270
TACGAAGGGTGCAAGCGTTACTCGGAATTACTGGGCGTAAAGCGTGCGTAGGCGGTTCGTTAAGTCCGATGTGAAAGCCCTGGGCTCAACCTGGGAACTGCATTGGAAACTGGCGGGCTGGAGTGCGGTAGAGGGTGGCGGAATTCCCGGTGTAGCAGTGAAATGCGTAGATATCGGGAGGAACACCCGTGGCGAAGGCGGCCACCTGGACCAGCACTGACGCTGAGGCACGAAAGCGTGGGGAGCAAACA
+
ABAABABBBCA>BDDA?2E2ABFBBBFGHHHHGGHGGGGGHHHGGEEEFEFDHEFGEGGGHHGHHHGEGGGGGGHGHGHHHHHGHHHFGFHHHHGFGFHGHHHHGHFGHH?3B?B/<>CEFFCCCHGGDEDHHEC:CDGCCGDGGGGGEGFCD;9CF;;BFFFFFFA;AFFFFFFEFAFFAFFFFFFFF:DFDFFFFFEFFFFFFFFBFF?FEFF/AFB9B?DD.::;?.;A..;ABA;ADFAEADEFBF.
@M03896:38:000000000-B4D98:1:1102:18921:17658 1:N:0:270
TACGAAGGGTGCAAGCGTTACTCGGAATTACTGGGCGTAAAGCGTGCGTAGGCGGTTCGTTAAGTCCGATGTGAAAGCCCTGGGCTCAACCTGGGAACTGCATTGGAAACTGGCGGGCTGGAGTGCGGTAGAGGGTGGCGGAATTCCCGGTGTAGCAGTGAAATGCGTAGATATCGGGAGGAACACCCGTGGCGAAGGCGGCCACCTGGACCAGCACTGACGCTGAGGCACGAAAGCGTGGGGAGCAAACA
+
ABABAAAA24AAEED4E22AAAGABAFFHFHHFCGDEEEEGHHGEEEECEEFH?EEGGGACGFHF@BB>EAB@@@4BGHFHHHEHHHEGHFFHEEHFFHHHHHGD?DFGGB3B?>//>CDDH.<<DDFGDGHFFG.ECC?@BCEGG;;9-AFE;FFFC;BBFFFBFDADDFFFFFEFFFFFFFFFFFFA;D;DDFFDFEDFFFFFFFFFFFFAAEFFFFFFFFFFFFFFE:AA9A.B?AAACAEFFFFFFE
@M03896:38:000000000-B4D98:1:1102:18939:17667 1:N:0:270
TACGAAGGGTGCAAGCGTTACTCGGAATTACTGGGCGTAAAGCGTGCGTAGGCGGTTCGTTAAGTCCGATGTGAAAGCCCTGGGCTCAACCTGGGAACTGCATTGGAAACTGGCGGGCTGGAGTGCGGTAGAGGGTGGCGGAATTCCCGGTGTAGCAGTGAAATGCGTAGATATCGGGAGGAACACCCGTGGCGAAGGCGGCCACCTGGACCAGCACTGACGCTGAGGCACGAAAGCGTGGGGAGCAAACA
+
AAAA?>AAA4AAF5GA22EAAAFBBAFFHGHHHGHHGGGGHHHGGGEEEEEGHGGGGGGGHCFGGHFBEEDBBDEFDGHHHHHGHHHFHHHHFGGHGFHGHGHHHFFHHHB3B?B/<ADEDFA<.DCGCEEHCFFDACGC?BAGGGGFC?9AC;9CBC;CFFFFBF;;9@FFEFFAD;=DFFFF.FDD9;:@>99>DFE-@DFFFFAFEBFB9;ABF//9FDA;..:...AA.;.9B9.;@=@.9AFFFF?
@M03896:38:000000000-B4D98:1:1102:22502:17813 1:N:0:270
TACGGAGGGTGCAAGCGTTAATCGGAATTACTGGGCGTAAAGCGCACGCAGGCGGTTTGTTAAGTCAGATGTGAAATCCCCGGGCTCAACCTGGGAACTGCATCTGATACTGGCAAGCTTGAGTCTCGTAGAGGGGGGTAGAATTCCAGGTGTAGCGGTGAAATGCGTAGAGATCTGGAGGAATACCGGTGGCGAAGGCGGCCCCCTGGACGAAGACTAACGCTCAGGTGCGAAAGCGTGGGGAGCAAACA
+
ABBBBABBB?AA4AE4A2E2ABGFEBFGHFHHFFHHGGGEFHHGGCEFGEEEEFGGGGGGGHGHGH4BBFFBFHGBFGHGGGGGGGHGHGHHHHGHHGHHHHHHHHHHHH?>F?FCFHHHHF?FGGFF?CFFGGDCGFFFFFFFFFFFFFBFBBFFFF;CEFFFFFFADFFFFFFFFFFFFDFFFFFFF@BFFFFFFFFFFFFFFFCFFFAF=BFDFFFFBDDDFFBFFFFDADCDFFFFFFFFFFFEFFE
@M03896:38:000000000-B4D98:1:1102:26184:17891 1:N:0:270
TACGGAGGGTGCAAGCGTTAATCGGAATTACTGGGCGTAAAGCGCACGCAGGCGGTTTGTTAAGTCAGATGTGAAATCCCCGGGCTCAACCTGGGAACTGCATCTGATACTGGCAAGCTTGAGTCTCGTAGAGGGGGGTAGAATTCCAGGTGTAGCGGTGAAATGCGTAGAGATCTGGAGGAATACCGGTGGCGAAGGCGGCCCCCTGGACGAAGACTGACGCTCAGGTGCGAAAGCGTGGGGAGCAAACA
+
ABBBB3ADDAAABBGA?2E2ABFBAAFFHHHHHGHHGGGEEHHGGCGGGEGGGGGGGGGHFFGGGHHHFHFFGHGBBGHFFFGCEGHGHGHHHHGCFCGGHHHHHHHHHH?2<?@FFGHHHFFGFHHGFFF.FCCCDFFFFFFFFFF/BFFFF:FFFB9@EFFFFFDDFFFFFFFFFFFFFFFFFFFFF@DFFFFFFFE>DA@DFFAEFFFA;@D.BF//;DDDFDBFBFFCABD?BDDFFFFE;A?FFF.
@M03896:38:000000000-B4D98:1:1102:3488:18107 1:N:0:270
TACGGAGGATGCAAGCGTTATCCGGATTTATTGGGTTTAAAGGGTGCGCAGGCGGGATGTTAAGTCGGCGGTGAAATTTTGCAGCTCAACTGTAAAAGTGCCTTCGATACTGGCATTCTTGAGTATGGATGAAGTAGGCGGAATTTGTGGTGTAGCGGTGAAATGCATAGATATCACAAGGAACTCCGATTGCGCAGGCAGCTTACTAAACCATAACTGACGCTTAGGCACGAAGGCGTGGGTATCAAACA
+
AAAA??ADAFFF45B4E2A2ABFAEAEEHBGHGFGEGGHDEHBEBAEAE0EEBAE//EFGFBBGBB?>EGE<BFD?BGHFG?FGFGHFHF?GD2>@???GFDGHHGEG<><<F<?1>FG1G11111>F1=GFFDD=DGGGG-@EBGFCHCCEC:009A:@.0FFFGFBBFFFFGFGB90.:AB.B9FD>DFEFF;-9@DA..BFF/:BFB/B;/B/FFFBFD?AFFFFBBAA.;...@FACAABBBFFF/.
@M03896:38:000000000-B4D98:1:1102:3517:18111 1:N:0:270
TACGGAGGATGCAAGCGTTATCCGGATTTATTGGGTTTAAAGGGTGCGCAGGCGGGATGTTAAGTCGGCGGTGAAATTTTGCAGCTCAACTGTAAAAGTGCCTTCGATACTGGCATTCTTGAGTATGGATGAAGTAGGCGGAATTTGTGGTGTAGCGGTGAAATGCATAGATATCACAAGGAACTCCGATTGCGCAGGCAGCTTACTAAACCATAACTGACGCTTAGGCACGAAGGCGTGGGTATCAAACA
+
AAABAABDAFFFBGF4E2E2ABFBEEEGHEGHGGDEFGFDBGFGFFFFGEFEFFG/EAFFGFFBBB1>>EE<BCFBBGHGHFHHHHHFFGFFFFF??G?GHHHHHG<??A?<F??DGHHHHFF=1FGFFGHHFFHHHHEFCCDEHHF:CA/EC;CC@C;@EFFBFFFFBFFBFGGGFEFAEFBFBFFDAFDFFFFAFCFFFFFFFFFFFFFFFFFFFFFFB?DAFFFFFFFAADAAFFFFFF.9:FFFFFF
@M03896:38:000000000-B4D98:1:1102:3501:18130 1:N:0:270
TACGGAGGATGCAAGCGTTATCCGGATTTATTGGGTTTAAAGGGTGCGCAGGCGGGATGTTAAGTCGGCGGTGAAATTTTGCAGCTCAACTGTAAAAGTGCCTTCGATACTGGCATTCTTGAGTATGGATGAAGTAGGCGGAATTTGTGGTGTAGCGGTGAAATGCATAGATATCACAAGGAACTCCGATTGCGCAGGCAGCTTACTAAACCATAACTGACGCTTAGGCACGAAGGCGTGGGTATCAAACA
+
ABCBBBBCBFFFCFG4E2A2ABDEEAFGHFHHGGGEGGGFHHGGFEEFG0EEEEC>FEFFFGFFBF1>>EG<BFDFGHH?GDGHHHHBFFGGGFFDDF?GGHHHHHE?FD?DG??DGHHHHF<><=FFDDGFBFHFHHFGF?DEHHGGHGFEC:;;?@.:?0CBCFC0BFBBFFFFGGF.AFFFFFFB;DDEFF;DAFFFF?F0FFFFFFFFFFFFBFFFBAFFFFBFFFFDDD9AEFD>DC.09BFFFFA
@M03896:38:000000000-B4D98:1:1102:11963:18170 1:N:0:270
TACGGAGGGTGCAAGCGTTAATCGGAATTACTGGGCGTAAAGCGCACGCAGGCGGTTTGTTAAGTCAGATGTGAAATCCCCGGGCTCAACCTGGGAACTGCATCTGATACTGGCAAGCTTGAGTCTCGTAGAGGGGGGTAGAATTCCAGGTGTAGCGGTGAAATGCGTAGAGATCTGGAGGAATACCGGTGGCGAAGGCGGCCCCCTGGACGAAGACTGACGCTCAGGTGCGAAAGCGTGGGGAGCAAACA
+
BCBCBAABCAAABEFA?2E2ABGBBBFGHHHHGGHHGGGGHHHGGCEEGEGGGGGGGGGHHHGGFH4BBGFBGHHEHHHHGGGGGGHGHHHHHHGHFEGGHHHHHHHGGH?2??CCFHHHHGGGHHGGFEFFHHGGGFDFFFFFFFFFFFBFFBFBB@;@?FFFFFAADFFFBFFFFFFFFFFFFFFFF-C.ACFFFFEDAA@DFFFFEFFF=BDDFFFFFFFFFFFFFFFFBDCAFDDDFFFFFFEFFFE
@M03896:38:000000000-B4D98:1:1102:9912:18224 1:N:0:270
TACGTAGGTGGCAAGCGTTATCCGGATTTACTGGGCGTAAAGGGAGCGTAGGCGGATGATTAAGTGGGATGTGAAATACCCGGGCTCAACTTGGGTGCTGCATTCCAAACTGGTTATCTAGAGTGCAGGAGAGGAGAGTGGAATTCCTAGTGTAGCGGTGAAATGCGTAGAGATTAGGAAGAACACCAGTGGCGAAGGCGACTCTCTGGACTGTAACTGACGCTGAGGCTCGAAAGCGTGGGGAGCAACCA
+
BBBBBFFBFFABFGCA22E2ABDBA2EEHHHHFCCFEGGGDHGGHEF0BBA?GEGCG>GHHHGFG4FFGGEGHHG4B4GHHFG?EEGF3BBGHFHEG/BBFCHHHHGFFHB3BBB2@GF>@@2@@GFFGFEF/A<EEGFF.F1>GGGFHBDGF1>FC-<-<D0DBD.;;CEH0CGE00CGCC/CCF;C;BFG;-;-BFF-?BCFFFB;/B:B:9/;BFB/B.;D;.AAAEA;-.9.BA..@;DA99./.A9
@M03896:38:000000000-B4D98:1:1102:9885:18235 1:N:0:270
TACGTAGGTGGCAAGCGTTATCCGGATTTACTGGGCGTAAAGGGAGCGTAGGCGGATGATTAAGTGGGATGTGAAATACCCGGGCTCAACTTGGGTGCTGCATTCCAAACTGGTTATCTAGAGTGCAGGAGAGGAGAGTGGAATTCCTAGTGTAGCGGTGAAATGCGTAGAGATTAGGAAGAACACCAGTGGCGAAGGCGACTCTCTGGACTGTAACTGACGCTGAGGCTCGAAAGCGTGGGGAGCAAACA
+
11AAAC1AFF1BABFC11A0ABDB00BEGFGHGECGCGEAFGFGHEE?EAE/BAEEGGHHHGFFBFG/GFEGFBG@BEGBGCGGGGHB10>GFG/EE/EFHFFHEF2BBGB1BBB1@@F@>@1@FFFFFFEEAGCACECF.F<GHHHHFDDFD1>1A?<AAFFBDG?EC?AGCHHFGCCCGA/CFFA.F0;F?A@AG.C-@-@BFFFB/BAFFBBBFFFFFBBA--9:-E--9-ABFF-A@;;--:EB/9-
@M03896:38:000000000-B4D98:1:1102:9903:18240 1:N:0:270
TACGTAGGTGGCAAGCGTTATCCGGATTTACTGGGCGTAAAGGGAGCGTAGGCGGATGATTAAGTGGGATGTGAAATACCCGGGCTCAACTTGGGTGCTGCATTCCAAACTGGTTATCTAGAGTGCAGGAGAGGAGAGTGGAATTCCTAGTGTAGCGGTGAAATGCGTAGAGATTAGGAAGAACACCAGTGGCGAAGGCGACTCTCTGGACTGTAACTGACGCTGAGGCTCGAAAGCGTGGGGAGCAAACA
+
ABBBAFFBFF@B4AFA22E2ABFBABEFHHHHHHHHGGGFHHHGHFEEEGGDHGGGEEHHHHHHHHHHHGFGGFHFGHHGHGGGGGHBFFGHHHHEG/FGHHHHHG3BDFD3BDB2@GHFFF=DFGHHHGGHFGFDEFFFFHHHHHHFHGDFFFGGCA<EGHHHFGACEGEH0GHFHHHHHHHGGGGFGGGGEFGGGGE?GFFFFFFFFFFFFFFFFFFFFFFFDDFEFFFCCFFFFFFFFFFFFDFFFF?
@M03896:38:000000000-B4D98:1:1102:9896:18256 1:N:0:270
TACGTAGGTGGCAAGCGTTATCCGGATTTACTGGGCGTAAAGGGAGCGTAGTCGGATGATTAAGTGGGATGTGAAATACCCGGGCTCAACTTGGGTGCTGCATTCCAAACTGGTTATCTAGAGTGCAGGAGAGGAGAGTGGAATTCCTAGTGTAGCGGTGAAATGCGTAGAGATTAGGAAGAACACCAGTGGCGAAGGCGACTCTCTGGACTGTAACTGACGCTGAGGCTCGAAAGCGTGGGGAGCAAACA
+
>AA3AFFAFF2BCGEA22A2ABDBABFGHHHHHFABEAEGEFHGHGFFEEG1DBAEE>GDGHHGHF3CGGFFGD4FFGGHHGGGECHGGFGHHBEEF/3BGHHHHHEG?G?3BBB3BFDFFG2BBGFFGGGEGGCDEDFBFH1GHHHGHHFGG<FG-<>>CHGHFGACECGF0DHFG0CGF.GHGHCEC;BC:?AD?EC-ADGEFGFCBFFFEF/BFFFFFAA...:;EFF9@F.AFD?9-;DA-DFFFAA
@M03896:38:000000000-B4D98:1:1102:26295:19197 1:N:0:270
TACGTATGTCGCAAGCGTTATCCGGATTTATTGGGCGTAAAGCGCGTCTAGGCGGTTTGATAAGTCTGATGTGAAAATGCGGGGCTCAACTCCGTATTGCGTTGGAAACTGTCAAACTAGAGTACTGGAGAGGTGGGCGGAACTACAAGTGTAGAGGTGAAATTCGTAGATATTTGTAGGAATGCCGATGGAGAAGTCAGCTCACTGGACAGATACTGACGCTAAAGCGCGAAAGCGTGGGTAGCAAACAG
+
ABAAAFFFFF@>22EC22E2ABDBAAAEG5GHFGHFEEFFHHHEFCAEEGFBGEGGGGG3BFGFFGDBGHHGHH4F3@3BE>EFGGHGHF2FGGH0FFFFADGGHFGFGF<F?F@GGHGGDGGFHHHGHHEDGH<<<CDFGGGHFFFFCFBC0;B9F:.9CFGFCA;/:CFBCFFBCBFFFFB:BF--@D?F/BFFFFFFFFBFFFFBFFF9BFBFFBFFADD.AFFFFF;;D-.:;..;;AFFFFF/9./
@M03896:38:000000000-B4D98:1:1102:26285:19221 1:N:0:270
TACGTATGTCGCAAGCGTTATCCGGATTTATTGGGCGTAAAGCGCGTCTAGGCGGTTTGATAAGTCTGATGTGAAAATGCGGGGCTCAACTCCGTATTGCGTTGGAAACTGTCAAACTAGAGTACTGGAGAGGTGGGCGGAACTACAAGTGTAGAGGTGAAATTCGTAGATATTTGTAGGAATGCCGATGGAGAAGTCAGCTCACTGGACAGATACTGACGCTAAAGCGCGAAAGCGTGGGTAGCAAACAG
+
AAABAFFBFFBAC?EA?2E2EBGEEAEGHCHHHFFGEEEEGHGEGGEEGHGHHGEGGGGDGHEGFG4FFGFFGFFFHHFFGEGGGGHGHFFHHGEAGGGHDDGG0FF?GF<FGH1<DGHG<G<FGHHHGFHGGFGECC@@DF@CFFE;;FB;;;BCF:;;FGGGC.;;EEGFGGGGGGFFFFB;FBDAFFFFFFFFFFFFFFFFFFF:BFBAFFFFFFEFAFFFFFFFFFAFAFFF.;9@F9BEFEFFFF9
@M03896:38:000000000-B4D98:1:1102:23192:19432 1:N:0:270
TACAGAGGATCCAAGCGTTATCCGGATTTATTGGGTTTAAAGGGTGCGTAGGCGGTTTGATAAGTTAGAGGTGAAATACCGGTGCTTAACACCGGAACTGCCTCTAATACTGTTGAACTAGAGAGTAGTTGCGGTAGGCGGAATGTATGGTGTAGCGGTGAAATGCTTAGAGATCATACAGAACACCGATTGCGAAGGCAGCTTACCAAACTATATCTGACGTTGAGGCACGAAAGCGTGGGGAGCAAACA
+
AAAAADFBFFFFB4GAA2E2ABDBABEEHFHHHHHEFGHFHHGGGFEAFEFEHEGGGGGEFDFGFH5D5FGBGFGBBGHGGGGGGHHFHHHHGGGGG<GFHHHHHGHHHHB3BDDFFFHFFFB?CF>GHHHHGGEDDEF@>>CFFGHHHHDFH<DGGCCEEFHHFFHHHHHHFHHHHFHCFFGGGGG?;BEFGFGGGGEFFFFFFFFFFFEFFFFFFFFFFDEFEFFFFFAAAADDFFFFFFFFFFFFFFF
@M03896:38:000000000-B4D98:1:1102:11512:19756 1:N:0:270
TACGGAGGGTGCGAGCGTTAATCGGAATAACTGGGCGTAAAGGGCACGCAGGCGGATGGATAAGTGAGATGTGAAAGCCCCGAGCTCAACTTGGGAATTGCATTTCAGACTGTTCATCTAGAGTTTTGTAGAGAGGTGTAGAATTCCACGTGTAGCGGTGAAATGCGTAGAGATGTGGAGGAATACCGGAGGCGAAGGCGGCCCCTTGGACAAGAACTGACGCTCATGTGCGAAAGCGTGGGGAGCAAACA
+
>1AA1A?D?A1>AA?E00E00BFB/AAFFHHHG0GFCEECGHHGFGE/EGC?GFGCGGFHFGHGFG2BEDGFGFFHHGGGGGGCEEHFGCGHHFGEGBHGHFHHFHE2?G?1?@@11GH?F??<FHGHGFD1F1CC1<FFBFGHHHHFGFACG/0DC<C@AGHGFGCCCCGHBCBFBFFE..;C0BFGA@G-C;@@@-;--@@-@E?-B9FFFF-9BFE;BBFBFFFFB9;9A=@-99--9=-99A-9/F9
@M03896:38:000000000-B4D98:1:1102:11491:19762 1:N:0:270
TACGGAGGGTGCGAGCGTTAATCGGAATAACTGGGCGTAAAGGGCACGCAGGCGGATGGATAAGTGAGATGTGAAAGCCCCGAGCTCAACTTGGGAATTGCATTTCAGACTGTTCATCTAGAGTTTTGTAGAGAGGGGTAGAATTCCACGTGTAGCGGTGAAATGCGTAGAGATGTGGAGGAATACCGGAGGCGAAGGCGGCCCCTTGGACAAGAACTGACGCTCATGTGCGAAAGCGTGGGGAGCAAACA
+
BBBBBABDBAA>E2EA?2E2ABGBEEEFGBGHHHHHGFGFHHHGGGEFGGGFGGGGEEGHFGHGFGBB4GFFFGHFHHHHGGGGGGHBGFHHHHHHGGGHHHHHGH2@?F?2?@@1?FGFGGF?FGHHHHHHHHC>CDFFGHHHHHHEGACC<CGFC@;CGFGHFHFEFGGGEFGGGFFGGGFFGGFGAAGFFFFFFDEFFFFFFFFFFFFFFFFFFFFFFFFFDAFFFFFFDDADFFFFFFFFFFFFFFF
@M03896:38:000000000-B4D98:1:1102:11506:19774 1:N:0:270
TACGGAGGGTGCGAGCGTTAATCGGAATAACTGGGCGTAAAGGGCACGCAGGCGGATGGATAAGTGAGATGTGAAAGCCCCGAGCTCAACTTGGGAATTGCATTTCAGACTGTTCATCTAGAGTTTTGTAGAGAGGGGTAGAATTCCACGTGTAGCGGTGAAATGCGTAGAGATGTGGAGGAATACCGGAGGCGAAGGCGGCCCCTTGGACAAGAACTGACGCTCATGTGCGAAAGCGTGGGGAGCAAACA
+
ACBABABBCA?>E2E222E2ABGBBBFGH5GHGGHHGGGEHHHGGEEGGGGGGGGGEGFHFGFGBGBBFFFBFGGBGFHHGGGGGGHEGFHHHHHHHGGHHHHHHHFGDG?2DDD1?GH?F@??FGHHHHHGHHA<ACDEEGHHHHHGHDCCCCDD?A:@EHCHFGA;EGGGEFGGGGFGGGFGFFGG?CDFDFFBCFE;D;CFFFAFFFBF9F/BBBFFFDFFFDFFFFFA:@;DFFFFFFFFFFFFFFF
@M03896:38:000000000-B4D98:1:1102:4574:19807 1:N:0:270
TACGTATGTCGCAAGCGTTATCCGGATTTATTGGGCGTAAAGCGCGTCTAGGCGGTTTGATAAGTCTGATGTGACAATTCGGGGCTCAACTCCGTATTGCGTTGGAAACTGTCAAACTAGAGTACTGGAGAGGTGGGCGGAACTACAAGTGTAGAGGTGAAATTCGTAGATATTTGTAGGAATGCCGATGGAGAAGTCAGCTCACTGGACATATACTGACGCTAAAGCGCGAAAGCGTGGGTAGCAAACAG
+
AAAAAFDCFF1>EEEA1EE0ABD0AAAEGBHH1A0BAEEG/GFEE/EECFF1B>EEEBEFGHHFGH2BBFFBFE2DGD1BFBE@EEGFGGHHFGHBBBBF/?CCFFHFHG1?FGDGGHGFFCFDGHHFHHFCGF?.->-<AC::CG::;GHCGFFGG:CGHHFGCE:;A?0;BFGFB9FBFGFBCF@9@CBGFFFFFFFBFFFFFF/99F//;BBBFB/B9ABB-BFFF@---9-BA9;-@B9AF/;FF?-
@M03896:38:000000000-B4D98:1:1102:4564:19823 1:N:0:270
TACGTATGTCGCAAGCGTTATCCGGATTTATTGGGCGTAAAGCGCGTCTAGGCGGTTTGATAAGTCTGATGTGAAAATGCGGGGCTCAACTCCGTATTGCGTTGGAAACTGTCAAACTAGAGTACTGGAGAGGTGGGCGGAACTACAAGTGTAGAGGTGAAATTCGTAGATATTTGTAGGAATGCCGATGGAGAAGTCAGCTCACTGGACAGATACTGACGCTAAAGCGCGAAAGCGTGGGTAGCAAACAG
+
BBBBBFDCFFBA22E4E2E2ABDBAAEFHBGHHFHHGGEEGHHGGGGGGHHHHGGGGGGHGFFGBFBB@FFBGFHGDBBFFEGGGGHBGFHHHGC0FFDFG/DFE?F?GH1???@F<GHGDGDFGHFFFFHGGH<CAEGGGC-CBBF;C0B9;;0;B;;;CBFFBE9;E.CFFGGGGFGGFFFFFFFDFFFFFFFFFFFFFFFFFFFBFFB9FFFFFFFFDFDDFFFFFFFFDFFFD.DFFDFFFFFFFFF
@M03896:38:000000000-B4D98:1:1102:4584:19825 1:N:0:270
TACGTATGTCGCAAGCGTTATCCGGATTTATTGGGCGTAAAGCGCGTCTAGGCGGTTTGATAAGTCTGATGTGAAAATGCGGGGCTCAACTCCGTATTGCGTTGGAAACTGTCAAACTAGAGTACTGGAGAGGTGGGCGGAACTACAAGTGTAGAGGTGAAATTCGTAGATATTTGTAGGAATGCCGATGGAGAAGTCAGCTCACTGGACAGATACTGACGCTAAAGCGCGAAAGCGTGGGTAGCAAACAG
+
ABAAAFFFFFAA?AEE22F2ABFBAAEGHFHHHGHGGGGGHHHFGFFGGHEBGGGGGGGGEBFFFHBBBFGFGG@BBGBGGEFGGGHEFFHHHGGCGGFHGDGGHFGFGH1???GFFHHGFG<FGHHGGHHGGHCC<C@GCGCHGGGBFFFFF0BCF;9FFFGGF?;BEFGGFGGGFFGEGFFFFFD=FFFFFFFFFFFFFFFFFFFBFFB?FFFFFFFFFDFFDFFFFFFF@FFFA;DFFDFFFFF0FFB
@M03896:38:000000000-B4D98:1:1102:14685:19983 1:N:0:270
TACGGAGGGTGCAAGCGTTAATCGGAATTACTGGGCGTAAAGCGCACGCAGGCGGTTTGTTAAGTCAGATGTGAAATCCCCGGGCTCAACCTGGGAACTGCATCTGATACTGGCAAGCTTGAGTCTCGTAGAGGGGGGTAGAATTCCAGGTGTAGCGGTGAAATGCGTAGAGATCTGGAGGAATACCGGTGGCGAAGGCGGCCCCCTGGACGAAGACTGACGCTCAGGTGCGAAAGCGTGGGGAGCAAACA
+
ABBBABBDBA>>A5GE22E2ABFBBEFGHHHHGGHHGGGGHHHGGCEEGEEEGGGGEEGHGHGHGH@BBGHGHHHHHHHHGGGGEGHGHHHHGHGHHFHFHHHHHHHHHH2F??@@FHHHHG1GHHGFFEGGGH.CC@DFFFFFFFFBBFFFB;BBDB:BFFFFFFAAACFFBFFFFFFEFDFFFFFDFDADA@BCFFFF--@FFFF9EFF=>-AAFFFFFFDDFFB9;9:@99=9FDADFFFFAAEFFFF
@M03896:38:000000000-B4D98:1:1102:14691:20005 1:N:0:270
TACGGAGGGTGCAAGCGTTAATCGGAATTACTGGGCGTAAAGCGCACGCAGGCGGTTTGTTAAGTCAGATGTGAAATCCCCGGGCTCAACCTGGGAACTGCATCTGATACTGGCAAGCTTGAGTCTCGTAGAGGGGGGTAGAATTCCAGGTGTAGCGGTGAAATGCGTAGAGATCTGGAGGAATACCGGTGGCGAAGGCGGCCCCCTGGACAAAGACTGACGCTCAGGTGCGAAAGCGTGGGGAGCAAACA
+
AAAAAA?D11>>FG1AA0E0ABFAB0BFGGHHBAFFEEGEHCFEG/AEEGG@E/>@>/E>>GFGEB@B@FG21@G1GGHHFEGGGGHHHHHCF<C<BFHFHHHHG1D>GH?2??<1???F<G1FGGGFFGEG1C.<-9@AAFFFFFBF9BBBB;BF>9;9-BFFBF;AB?EBBBFFB9FFFFFFFFFF>@@FA@@?@BE;@@@@@?@--BF/9;BFFFFFF-B-ABFFFF;9A-@-99BA@;-E@AEFFF-
@M03896:38:000000000-B4D98:1:1102:12531:20029 1:N:0:270
TACGTAGGGTGCGAGCGTTGTCCGGAATTATTGGGCGTAAAGAGCTTGTAGGCGGTTTGTCGCGTCTGCTGTGAAAATCCGGGGCTCAACCCCGGACTTGCAGTGGGTACGGGCAGACTAGAGTGTGGTAGGGGAGACCGGAATTCCTGGTGTAGCGGTGAAATGCGCAGATATCAGGAGGAACACCGATGGCGAAGGCAGGTCTCTGGGCCACTACTGACGCTGAGAAGCGAAAGCATGGGGAGCGAACA
+
ABBBBFFCBFAAGCEA22E2ABFEEEEGHFGGGHHGGEGGHGHHHFHFGHHBGEFGGGGHFBB>>>>?FHEFFGHHHHHHGGGEEGHBGFGGGGG?CCGGHHHHGGGGHH/>>A?.FGHFGGBDGDGACGFGGGDCGEGCCCFGGGGGGFBFE;9B?;;AFGGGFF;DDFFFFFFFFBFF?DFFFFACFFFFFFFBF?AFFFFFFFBBFFFFFFFFFFFBFDDDADFFEFFFBF-.B9BFF?DA@A>9-CB
@M03896:38:000000000-B4D98:1:1102:12525:20050 1:N:0:270
TACGTAGGGTGCGAGCGTTGTCCGGAATTATTGGGCGTAAAGAGCTTGTAGGCGGTTTGTCGCGTCTGCTGTGAAAATCCGGGGCTCAACCCCGGACTTGCAGTGGGTACGGGCAGACTAGAGTGTGGTAGGGGAGACCGGAATTCCTGGTGTAGCGGTGAAATGCGCAGATATCAGGAGGAACACCGATGGCGAAGGCAGGTCTCTGGGCCACTACTGACGCTGAGAAGCGAAAGCATGGGGAGCGAACA
+
ACBBBFFCCCA>E2E?22E2ABFBAAEGHCHHHGGGGGGGHHHHHHHGHHGEHGGGGGGHFF?>>>>?FGFFGHHHHGHFFEGFGGHEHGHFGGGGGCHHHHHHHHHGHH/>AC@?FFHDCG<=DGFACGHGGGACDEE?;;DGGGGGFFBFCCFFGBCDGGGGFGDFFFFFFFFFFFFFFFFFFFFF@DFFFDFFFFEFFFFFFFFFFF?EDFFFFFFFFDADDFFFFFB@AFFFFFFFFFFFFDACAD;
@M03896:38:000000000-B4D98:1:1102:21510:20733 1:N:0:270
TACGGAGAGTGCGAGCGTTAATCGGAATAACTGGGCGTAAAGGGCACGCAGGCGGATGGATAAGTGAGATGTGAAAGCCCCGAGCTCAACTTGGGAATTGCATTTCAGACTGTTCATCTAGAGTTTTGTAGAGAGGGGTAGAATTCCACGTGTAGCGGTGAAATGCGTAGGGATGTGGAGGAATACCGGAGGCGAAGGCGGCCCCTTGGACAAGAACTGACGCTCATGTGCGAAAGCGTGGGGAGCAAACA
+
>AAA?AADBFFDE?CA?2E2ABGBAEFGHFHHFGHGGEGGHHGGGAEEFFFEGFGCEEFGFGHGFG@BFHEBFFHHGHHHGGGCGGHFGFHHHHHHHFHHHHHHHHBF?G?2?@@2>GH>F@<?@GHHGHHHHB?/<ADDFHHGGHHFHGACC<DGG<;;EHHHHG:;CDEG/BFFFFFGGBFFBFGDFFGAC-@ABFEDFFFFFFF9BFBF.A.BFFFFFFFBDB/9FFFD.@@9FFFDFFAF-AEFFFF
@M03896:38:000000000-B4D98:1:1102:21487:20742 1:N:0:270
TACGGAGAGTGCGAGCGTTAATCGGAATAACTGGGCGTAAAGGGCACGCAGGCGGATGGATAAGTGAGATGTGAAAGCCCCGAGCTCAACTTGGGAATTGCATTTCAGACTGTTCATCTAGAGTTTTGTAGAGAGGGGTAGAATTCCACGTGTAGCGGTGAAATGCGTAGGGATGTGGAGGAATACCGGAGGCGAAGGCGGCCCCTTGGACAAGAACTGACGCTCATGTGCGAAAGCGTGGGGAGCAAACA
+
ABABBBB@A4FDECEAA2E?2BGBABEFGDHHGGHGGEFEHHHGGAEEGGGGGFGC>@F?BGFHBG4BBFBBBGGFGFHHGGGFGGHGGHHHHHHAGGGGHHHHGHBDFH?22@@2FHF2@@@?@GHHGGHHDD?<<>DAGFFHHHGHHDCC</DGGA;@CGHHFGC;DGGFBFGBFFBEGGGGGGGGGFGGEFFBFFEFFFFCFEABFFFFAFBBFFF9FFFFFFFBFFFDDBDFFFFFFFFFFFEFFFF
@M03896:38:000000000-B4D98:1:1102:21508:20751 1:N:0:270
TACGGAGAGTGCGAGCGTTAATCGGAATAACTGGGCGTAAAGGGCACGCAGGCGGATGGATAAGTGAGATGTGAAAGCCCCGAGCTCAACTTGGGAATTGCATTTCAGACTGTTCATCTAGAGTTTTGTAGAGAGGGGTAGAATTCCACGTGTAGCGGTGAAATGCGTAGGGATGTGGAGGAATACCGGAGGCGAAGGCGGCCCCTTGGACAAGAACTGACGCTCATGTGCGAAAGCGTGGGGAGCAAACA
+
ABBAAAADAFFFGCG?A2E2ABFBBEEGH5GGFFGGFFEEHHHGGEFGGAAEFGGGEGGGGHGHFG4BFGFFGHHHHHHHGGCGGGHEGFHHHGHEEBGHHHHHGH2DDF?2?>D2@FGFGF@?@FHHHHHHHF?<>@DEFFHHHHHFHGAEC<<=-=;@EGHHCFC;EDGG/FGFGBFGGGGGGGGFGGGGGFFFFDECFAFFFFFFFFBFAFBBFFBBFFFFFFFFFFFDDFADFFFFFFFFFFFFFFF
@M03896:38:000000000-B4D98:1:1102:21661:20940 1:N:0:270
TACGTATGTCGCAAGCGTTATCCGGATTTATTGGGCGTAAAGCGCGTCTAGGCGGTTTGATAAGTCTGATGTGAAAATGCGGGCCTCAACTCCGTATTGCGTTGGAAACTGTCAACCTGGAGAACTGTAAGGTGGGCCGAACCTCCACGGGAAGCGTGAAATTTCTAGATACTTTGAAGAATTCCCATGGAAAACTCCGCTCCCCGGACAGATACCTAACCCTAAACCTCAAAGCCTGGGTAGCAAACCAG
+
AAAAAFFBFD4AEF2A222A4BDBABEEHFGFBAFBEEEGFHGEE0AAE1D3B0>>E1EDEG4BBFEBBFFB4BGEFF3BE///</0F3BBFFB/?B22B/</<0??<?2G2?FDD0<000010<1<1111>>F<-<>--<@-//;//.--.-..9...9;0;0;000;000;;990000;009;000/9//99////9..-...-9---;///B//9/.9...9//9/:/99/..9.9ABB.//999..9
@M03896:38:000000000-B4D98:1:1102:21661:20958 1:N:0:270
TACGTATGTCGCAAGCGTTATCCGGATTTATTGGGCGTAAAGCGCGTCTAGGCGGTTTGATAAGTCTGATGTGAAAATGCGGGGCTCAACTCCGTATTGCGTTGGAAACTGTCAAACTAGAGTACTGGAGAGGTGGGCGGAACTACAAGTGTAGAGGTGAAATTCGTAGATATTTGTAGGAATGCCGATGGAGAAGTCAGCTCACTGGACAGATACTGACGCTAAAGCGCGAAAGCGTGGGTAGCAAACAG
+
AAAAAFFFFFAA?AEC22E2ABFBABEGHFHHHHHGGGGFHHHGGGGGGHGFHGGGGGGHFGGGFGBBFGFBFGGGHHGGGGGGGGHGHGHHHGFAGFDGFAFGGHGGHH1?=?FFDGHG<G1>GHHG>GHGGF<.<<CCFG:CFFGCFFF;B9;;F;AFFFFGG?;;EEGGFGGGFGGGGFFFFFFAFFFFFFFFFFEFFFFFFFFBFF;EFBBFFFFFDAFFFFFFFFFFFFDFF.DFFA9EBBFFFF/
@M03896:38:000000000-B4D98:1:1102:3686:21287 1:N:0:270
TACAGAGGGTGCAAGCGTTAATCGGAATTACTGGGCGTAAAGCGCGCGTAGGTGGTTTGTTAAGTTGGATGTGAAATCCCCGGGCTCAACCTGGGAACTGCATTCAAAACTGACTGACTAGAGTATGGTAGAGGGTGGTGGAATTTCCTGTGTAGCGGTGAAATGCGTAGATATAGGAAGGAACACCAGTGGCGAAGGCGACCACCTGGACTAATACTGACACTGAGGTGCGAAAGCGTGGGGAGCAAACA
+
AAAAAFFBAAAA45G422E22BDBAABFCFGHGAFG?FEEGGGEEEEGGEEE5FF11B>FFGGG@FF33FEFGFHGGHHG?EEGECHFGFHEFFGHGACGHDGH222BBGB?1<@@<FG@@G<@2@FGGFHFF0AA/A.<>>G1>DG1FDDG==DGCCCDEFHHHGCCDGGGHHHGB00CCFF?BFG.;CFGFGGG@DC-=;>BFFFFFFFFF/BFBBBBFB;FBBF9/.;;;B?.BADFBB<E?FEFBF?
@M03896:38:000000000-B4D98:1:1102:3701:21297 1:N:0:270
TACAGAGGGTGCAAGCGTTAATCGGAATTACTGGGCGTAAAGCGCGCGTAGGTGGTTTGTTAAGTTGGATGTGAAATCCCCGGGCTCAACCTGGGAACTGCATTCAAAACTGACTGACTAGAGTATGGTAGAGGGTGGTGGAATTTCCTGTGTAGCGGTGAAATGCGTAGATATAGGAAGGAACACCAGTGGCGAAGGCGACCACCTGGACTAATACTGACACTGAGGTGCGAAAGCGTGGGGAGCAAACA
+
AAAAA@FAA2AAFFFA22E2ABGBAABFHHGHEBBFEEEAFFFEGEEFCEGDDFFGGHGHGGGGGHBBBFFFGFFBFGHGGGGGGGHBGHHFGF/B?FGGHHHHHHHGGHB??@@DCCG@FGF@FGFFFHHGHHG?C@ACCHGHHFF>FDDC=DDGF@<AFHHHFHACDGGHHFHG;CFFGGGGGGGEFFFFCADG?C;-@AFAFFFFAFAFFBBBFFFBFFBFBBF.BEB-9BFAFFFFACFEADEFBFA
@M03896:38:000000000-B4D98:1:1102:12866:21356 1:N:0:270
TACGGAGGATGCGAGCGTTATCCGGATTTATTGGGTTTAAAGGGAGCGCAGACGGGGCGTTAAGTCAGCTGTGAAAGTTTGGGGCTCAACCTTAAAATTGCAGTTGATACTGTCGTTCTTGAGTGCGGTTGAGGTAGGCGGAATTCGTGGTGTAGCGGTGAAATGCTTAGATATCACGAAGAACTCCGATTGCGAAGGCAGCCTACTAAGCCGTAACTGACGTTCATGCTCGAAAGTGTGGGTATCAAACA
+
ABBBBBCCCFFFG?EE22E2ABFBEEEGHBHHHHHGGGHGHHHGHGECGECEHEFGFGGGGGGGGH4BBGFFGFHFFEGGHFGFGGGBFFHFHHFB?FGFHHHGHHGGGH>2@?/??FFGFG1?GGFDGGGHHHGHFGG-<@CFHHFGEFAEF;BCD:CDFGGGFBFGGGGGGGGGGDGFDFFFFFFFDFFEFFFCFFEEDDFFFEBBFFBFFDDDFFFFFFFFFFFFFFB9:BDAFFFFFFABFFFF/FF
@M03896:38:000000000-B4D98:1:1102:12858:21376 1:N:0:270
TACGGAGGATGCGAGCGTTATCCGGATTTATTGGGTTTAAAGGGAGCGCAGACGGGGCGTTAAGTCAGCTGTGAAAGTTTGGGGCTCAACCTTAAAATTGCAGTTGATACTGTCGTTCTTGAGTGCGGTTGAGGTAGGCGGAATTCGTGGTGTAGCGGTGAAATGCTTAGATATCACGAAGAACTCCGATTGCGAAGGCAGCCTACTAAGCCGTAACTGACGTTCATGCTCGAAAGTGTGGGCATCAAACA
+
>AA3>A?AA>B4ECEE22A22BDA2AEEHFHGH3CAAEEHGHHGHEFEF00EG?B>EFE>EEEF?G4BBFC3BFG4FDGHGEEECDHFGCGGHHF112??FDHDGGBGGH?2@</???FF<1??G1A-CDGFHHCFFED?<ACFGGC:CD.;C:9BBA;AAFFFFFFFFGFFFFFFG.9CAB/9BFFDBFF?9A?@-9;??AAFFFBFBFFFBDAAD/BFFBE..9F//FBD>F?DFEBB...;BBBBFF.
@M03896:38:000000000-B4D98:1:1102:5323:21559 1:N:0:270
TACGTAGGGTGCAAGCGTTGTCCGGAATTACTGGGCGTAAAGAGTTCGTAGGCGGTTTGTCGCGTCGTTTGTGAAAACCAGCAGCTCAACTGCTGGCTTGCAGGCGATACGGGCAGACTTGAGTACTGCAGGGGAGACTGGAATTCCTGGTGTAGCGGTGAAATGCGCAGATATCAGGAGGAACACCGGTGGCGAAGGCGGGTCTCTGGGCAGTAACTGACGCTGAGGAACGAAAGCGTGGGTAGCGAACA
+
ABABAFF@A4AABDF4A2E2ABDAAEEGHHHHGFHHGEEEFGFHGGHGFHGGHGGGFEGGFF?>>>>>??>BFGGBBFF/GGGFHHHEHHHGHH33ECFCHHHHGG@BCCF?CADCFGHHGG<>DGHFGHHHCG.CDFHFCFHHHHHHHEBF;=GCDA;AEGFGBFCEGGGGGGGGGFFGGGGGFFFFF@DFFFFFFDFCFFADFEFFFFEFDFFFFFFFFFFFFFFFFFADDEFFFFFFFFFFEFFFFFF
@M03896:38:000000000-B4D98:1:1102:14671:21611 1:N:0:270
TACGGAGGGTGCAAGCGTTAATCGGAATTACTGGGCGTAAAGCGCACGCAGGCGGTTTGTTAAGTCAGATGTGAAATCCCCGGGCTCAACCTGGGAACTGCATCTGATACTGGCAAGCTTGAGTCTCGTAGAGGGGGGTAGAATTCCAGGTGTAGCGGTGAAATGCGTAGAGATCTGGAGGAATACCGGTGGCGAAGGCGGCCCCCTGGACGAAGACTGACGCTCAGGTGCGAAAGCGTGGGGAGCAAACA
+
ABABBAABB?AA4EG4E2E2ABFBAECFHGHHGHHHGEFEHHHGG?EGGEGGGGGGGGGGHHFGBFBB@FFBFGGBGHHGGGGGGGHEGHHGGHGHHGHHHHHHHGGFDG?2F?@<FHHHHGFFFGGGFGGEGGGCFFFFFFFFFFBBFFFF;;FBDD:>AFFFBFD;DFFFFFFFFFFFFDFFFFFFF;@DFFFFFFFFFCFFDDBFFFFFBAD;FFFBFFFFFFFFFFFDDB;DFD:AAAAEFFFFFFF
@M03896:38:000000000-B4D98:1:1102:21153:22600 1:N:0:270
TACGAAGGGTGCAAGCGTTAATCGGAATTACTGGGCGTAAAGCGCGCGTAGGTGGTTCAGCAAGTTGGATGTGAAATCCCCGGGCTCAACCTGGGAACTGCATCCAAAACTACTGAGCTAGAGTACGGTAGAGGGTGGTGGAATTTCCTGTGTAGCGGTGAAATGCGTAGATATAGGAAGGAACACCAGTGGCGAAGGCGACCACCTGGACTGATACTGACACTGAGGTGCGAAAGCGTGGGGAGCAAACA
+
ABBBBBBBBCA>CDGA22A22BFBBEFGHFHHGAGGGGGGHHGGGEGGEFC1@BFE?FGFDFGHGF4BBFFBGGGHHHGHGGGGEGHFHGHGHHGFHFGGGHHHHFHHHH2??@@2@GF<FG2@@FGGGHGHGHC..A.C>FHHHHFGGB0C===D@<;;EHHHGGECGGGHGGGFCF0;EFFGGGFEFFFB=??BFFFFDAB;FFFFFFFFFFFFFFFFFEFFFBFEFFFDDFF?BAFDFFFE=DEFFF?
@M03896:38:000000000-B4D98:1:1102:21158:22618 1:N:0:270
TACGAAGGGTGCAAGCGTTAATCGGAATTACTGGGCGTAAAGCGCGCGTAGGTGGTTCAGCAAGTTGGATGTGAAATCCCCGGGCTCAACCTGGGAACTGCATCCAAAACTACTGAGCTAGAGTACGGTAGAGGGTGGTGGAATTTCCTGTGTAGCGGTGAAATGCGTAGATATAGGAAGGAACACCAGTGGCGAAGGCGACCACCTGGACTGATACTGACACTGAGGTGCGAAAGCGTGGGGAGCAAACA
+
ABBBAAA?A>AA4BGA?2E2ABGBABFFHGHHGEHHGGGDHHHGGGGGGGGGGHGEGHHHBBBFFG4B@GEFGEGBFFHFGGGGGGHEHFHHHHGGHGHGHHHHHFHGHH?<<@@2@GHFGG@@@FDDGHGHHH?.FC.CCFHHHFFDGB0C=DFDDA;CEHHHCFDCEFGHFFGFB0BFGFGGGGGEGFFFEFGAF?ABCAFAFFFFFFFFFFFFFFFFFEFFFFF?FFF;:@DFFFFFFFFABFFFFEF
@M03896:38:000000000-B4D98:1:1102:21140:22620 1:N:0:270
TACGAAGGGTGCAAGCGTTAATCGGAATTACTGGGCGTAAAGCGCGCGTAGGTGGTTCAGCAAGTTGGATGTGAAATCCCCGGGCTCAACCTGGGAACTGCATCCAAAACTACTGAGCTAGAGTACGGTAGAGGGTGGTGGAATTTCCTGTGTAGCGGTGAAATGCGTAGATATAGGAAGGAACACCAGTGGCGAAGGCGACCACCTGGACTGATACTGACACTGAGGTGCGAAAGCGTGGGGAGCAAACA
+
AABBBABBBFAAFAGA22A2AFFB2EFGHHHHFFGGGFEEDHGGG0E?EE@?DFEEEFHHBFGHGF43BFBB@FD@GFHHGFFEFGFBBEHGGAFFFGHHHFHHHFC3FG?<?@<>@22@FF<@FFF/FGDDBF/.F<<C>FGHHD0=D0=<=0=D@A;:CGGHGHC:ACEFFGBFFBBFD?FFBFGEF0CFC@BBA.A>@;=;FFFB..9/.;FFFEFFFEF/9;/AFE;;.;-.BAADF;-9=A;FB;.
@M03896:38:000000000-B4D98:1:1102:5016:22754 1:N:0:270
TACGAAGGAGGCTAGCGTTGCTCGGAATCACTGGGCGTAAAGGGCGCGTAGGCGGCGTTTTAAGTCGGGGGTGAAAGCCTGTGGCTCAACCACAGAATGGCCTTCGATACTGGGACGCTTGAGTATGGTAGAGGTTGGTGGAACTGCGAGTGTAGAGGTGAAATTCGTAGATATTCGCAAGAACACCGGTGGCGAAGGCGGCCAACTGGACCATTACTGACGCTGAGGCGCGAAAGCGTGGGGAGCAAACA
+
ABBBB>A>4>2>EFGCE2E2EDGBABFGHGHHGGFHEGGEGFFGGCFEEEEEH@FCEEEEFFHHGH?>/<>></F<FGHFHFHFGGHGHHHGGHF11FD<GHHHFGAGCD=0<::.-=;CCG0<;CB;CFGGFFBBBAAEEEFGGFC9B@=A;//;/;;A/;FFFB;;FFFFFFFFFDDA;FFFFFFBB@BDA@BB;DABBBB<FEFBBFFFFFBFFFFBFDFFFDFFF?B;@?@DFFFFBB<F;DFFFFA
@M03896:38:000000000-B4D98:1:1102:5010:22774 1:N:0:270
TACGAAGGAGGCTAGCGTTGCTCGGAATCACTGGGCGTAAAGGGCGCGTAGGCGGCGTTTTACGTCGGGGGTGAAAGCCTGTGGCTCAACCACAGAATGGCCTTCGATACTGGGACGCTTGAGTATGGTAGAGGTTGGTGGAACTGCGAGTGTAGAGGTGAAATTCGTAGATATTCGCAAGAACACCGGTGGCGAAGGCGGCCAACTGGACCATTACTGACGCTGAGGCGCGAAAGCGTGGGGAGCAAACA
+
ABBBABA?442>GGFE22A2EBFA2AFFH5FGGFGGGEEGAHHGGCE0EEGDHGEEE>EEGHFGHH/<>>>/</FGHHH1FFH<GHEFGF>FGE0C<GFCGHHHCC.<CD<0:.:.:A.;CCC;;FF9;C0BBB/BB9AA.;0CFFFDGB;A;;/;B9;;BFFFF/9;B??FFFFF.;9;@.BFBFD@>B=.;-@B?DFBB;@-;:FBBB.BEFBFBFF;BADFF?F..-9BBB-;FFADBB-EBBFF/99
@M03896:38:000000000-B4D98:1:1102:16985:23029 1:N:0:270
TACGGAGGGTGCAAGCGTTAATCGGAATTACTGGGCGTAAAGCGCACGCAGGCGGTTTGTTAAGTCAGATGTGAAATCCCCGGGCTCAACCTGGGAACTGCATCTGATACTGGCAAGCTTGAGTCTCGTAGAGGGGGGTAGAATTCCAGGTGTAGCGGTGAAATGCGTAGAGATCTGGAGGAATACCGGTGGCGAAGGCGGCCCCCTGGACGAAGACTGACGCTCAGGTGCGAAAGCGTGGGGAGCAAACA
+
ABAAAABCCAAABDGC22E2ABGBBEFGHFHHGFHGGFGGHHHGGGGEGFCEGGGGGGGHGGFHHH4BBFFFGHGGGHHHGGGGEGHGHHHHHHGHHGHHHHHHHHHHHH?2??FGFHHHGG1FGHHHFGGGHHGGGFFFFFFFFFFFBFBFB;0BC@;DEFFFFF:;ADFFEFFFFFFFFFFFFFFFFBFFADFFFFFFFFFFFFFEFFFFFFFDFFF;FFFFFDFBFFB@ABA.BDDDFFDA@A?F0A?
@M03896:38:000000000-B4D98:1:1102:16971:23041 1:N:0:270
TACGGAGGGTGCAAGCGTTAATCGGAATTACTGGGCGTAAAGCGCACGCAGGCGGTTTGTTAAGTCAGATGTGAAATCCCCGGGCTCAACCTGGGAACTGCATCTGATACTGGCAAGCTTGAGTCTCGTAGAGGGGGGTAGAATTCCAGGTGTAGCGGTGAAATGCGTAGAGATCTGGAGGAATACCGGTGGCGAAGGCGGCCCCCTGGACGAAGACTGACGCTCAGGTGCGAAAGCGTGGGGAGCAAACA
+
ABBBB3ADBAAA4AFA22E2ABGBEEFGHGHHGHHHGGGEGHHGGCEEGFGGGGGGGGGHGGFFBF@BBGFBGHGFGHHHGGGGGGHEGGHGHHEFGEHGHHHHHHHHFH?2??@2?GHHFFFFGHHHFGGFGHGGGFDDFFFFFFFBFFBFBBFF>C;CEFFFFFDADFFFEFFFFFFFFFFFFFFFF-DFFFFFFFFFFFFFFFFFFFFFFCFABFFBFFFFFFFFFFFFF@ADFFFFFFFFFFFFFF?
@M03896:38:000000000-B4D98:1:1102:19340:23129 1:N:0:270
TACGGAGGATCCAAGCGTTATCCGGATTTATTGGGTTTAAAGGGTGCGTAGGCGGTTTGATAAGTTAGAGGTGAAATACCGGTGCTTAACACCGGAACTGCCTCTAATACTGTTGAACTAGAGAGTAGTTGCGGTAGGCGGAATGTATGGTGTAGCGGTGAAATGCTTAGAGATCATACAGAACACCGATTGCGAAGGCAGCTTACCAAACTATATCTGACGTTGAGGCACGAAAGCGTGGGGAGCAAACA
+
ABAAABCCCFFFEFFAA2E2ABDBEAEFHBGHHHHGFGHGHHHGHEECFEEDHGGFGGGGFFFHGH4BBFGGHFHDFGHFGGGGGGHFGHHHGGG@EGHHHHHHHGFHHHD3DDD?FFHFFD@>CG2FHHHHGGFGGGG?AADEGHHHHHFGG=GG?A;CGGHHHFGHHHGHGHGGGGGFFFFGGGGG-AEGGGGCFBEFDFFFFFFFFFFFBF9FFFFBF.AEAEFFFFAADFFFFFFFFFFFFFFFFFF
@M03896:38:000000000-B4D98:1:1102:19322:23132 1:N:0:270
TACGGAGGATCCAAGCGTTATCCGGATTTATTGGGTTTAACGGGTGCGTAGGCGGTTTGATAAGTTAGAGGTGAAATACCGGTGCTTAACACCGGAACTGCCTCTAATACTGTTGAACTAGAGAGTAGTTGCGGTAGGCGGAATGTATGGTGTAGCGGTGAAATGCTTAGAGATCATACAGAACACCGATTGCGAAGGCAGCTTACCAAACTATATCTGACGTTGAGGTACGAAAGCGTGGGGCGCAAACA
+
AAAAA11AAF>B11BA00A0FBF000BEGGGHHFFEGEHB1AAFGCEEFGGEGGCGGEG1GG2FGG2B@1>1/@@1FBFGGG>EGFFEGFGFE//<<EBGG<GFF1>GFDB2B@@2>CG<@@F@EC21@GDBCGC/E.>--<AEBHFHE/=DC0:;@C:C.<GGHFCC090C09F000;09CFBFFGG?ACEFC@@>?E-B9BFFFFF/;;9/BBFFFF9F-;--99-//9--;-9/AAB-@<--;--9;9
@M03896:38:000000000-B4D98:1:1102:4422:23456 1:N:0:270
TACGGAGGGTGCGAGCGTTAATCGGAATAACTGGGCGTAAAGGGCACGCAGGCGGATGGATAAGTGAGATGTGAAAGCCCCGAGCTCAACTTGGGAATTGCATTTCAGACTGTTCATCTAGAGTTTTGTAGAGAGGGGTAGAATTCCACGTGTAGCGGTGAAATGCGTAGAGATGTGGAGGAATACCGGAGGCGAAGGCGGCCCCTTGGACAAGAACTGACGCTCATGTGCGAAAGCGTGGGGAGCAAACA
+
ACBBAAABCAAAAAEE22E2ABFBBAFG3AFGGBGGGGGEHH3EGGEEGGGGGGGCE>FFBFGHHD4B4FDBFDEF?GHHGGGGGGHFFFDGHHHGGFHHGHHDHFD2?G?2?2@<<GH<?1???G1GHHHGHGACDCDDEHHHHHHDDCAC<CFGCACDGHHHFFC;AD?FBFBFFFGGGGGGGFGFC-AA;@DDFFA9DFFFF.FFFFBB?9BF;BF/FFFFFDFF9F;A;@DFFFFFFFC?FFEFBF9
@M03896:38:000000000-B4D98:1:1102:17896:23516 1:N:0:270
TACGGAGGGTGCGAGCGTTAATCGGAATAACTGGGCGTAAAGGGCACGCAGGCGGATGGATAAGTGAGATGTGAAAGCCCCGAGCTCAACTTGGGAATTGCATTTCAGACTGTTCATCTAGAGTTTTGTAGAGAGGGGTAGAATTCCACGTGTAGCGGTGAAATGCGTAGAGATGTGGAGGAATACCGGAGGCGAAGGCGGCCCCTTGGACAAGAACTGACGCTCATGTGCGAAAGCGTGGGGAGCAAACA
+
AAAAA1A@11A>E0E0E00A0BFBEECEF1GHEFHHGEEEGHHGGFGGGEE@EEEGEEFFGFGGBF2BBFFBFHB>FFHGGGGGCEH1CFGDG1CGCFFFGGHFHG2@??<1?@@1?<F??1??FGBGCHHEGG>>>AACGGFHHGFBDEAC<<D=A:::C0CFGHGCB@.C00;CFGGEBF/CFFGG--99A@?;@BF@@-@@@EA-BFBFFFFFFFBBBABB--/BBFFA9>--/--:9@-A@FEFEA-
@M03896:38:000000000-B4D98:1:1102:26538:23868 1:N:0:270
TACGGAGGGTGCAAGCGTTATCCGGATTTACTGGGTTTAAAGGGTGCGTAGGCGGATAGGTACGTCAGTGGTGAAATCTCCGAGCTTAACTCGGCAACTGCCGTTGATACTATTTATCTTGAATATTGTGGAGGTACGCGGAATATGTCATGTAGCGGTGAAATGCTTAGATATGACATGGAACCCCAATTGCGAAGGCAGCTTACTACACAGTTCTTGACGCTGAGGCACGCCATCGTGGGGCTCAACCA
+
ABBAB3>2D22>FAAA22E2ABDAA2BEHHGHB3ABFEHGBGGDGFEEFDEFHE00>1@3@B3BFHC1@@3BFFGFFGFGFE>>>EBGHFHHGE//>?FFGH/?E?/GDG12?@@2FGFF@F<DGHHFGGF1/<?F1?<-<<<C<GHGHDG===0;-:;-.C0CF;CGFF0C0=FBBBF099;F.EF..;B0FD?-B?.F?DBFFBB/;/.:AF//;BFFFDDFD.F.A.99-.9.:.EADB?.99/9.F9
@M03896:38:000000000-B4D98:1:1102:26511:23872 1:N:0:270
TACGGAGGGTGCAAGCGTTATCCGGATTTACTGGGTTTAAAGGGTGCGTAGGCGGATAGGTAAGTCAGTGGTGAAATCTCCGAGCTTAACTCGGAAACTGCCGTTGATACTATTTATCTTGAATATTGTGGAGGTAAGCGGAATATGTCATGTAGCGGTGAAATGCTTAGATATGACATGGAACACCAATTGCGAAGGCAGCTTACTACACAGTTATTGACGCTGAGGCACGAAAGCGTGGGGATCAAACA
+
>AA11111111>111A00A0ABDBA0BEHGFFDB/BFFFFDFG?B/B/AEE/FA>/>/B0@BB@BGF1BB0GEFFBBGBFFEE/>EBE1E2EE/<<>FFBFF/?E/FGFG12>2B2@GGF@@1FFHHGFGCFG??F1<?/>>>FHHHGH11>>11=--=<<DDGH=CGH0CGHH0CG0C;:0CGFFGAEGGGFA?9A.;..EFF09B9CCBFAFFFFFFFF?9AAB-;9E9-;AA-;9A?;->EF;F99B9
@M03896:38:000000000-B4D98:1:1102:26526:23885 1:N:0:270
TACGGAGGGTGCAAGCGTTATCCGGATTTACTGGGTTTAAAGGGTGCGTAGGCGGATAGGTAAGTCAGTGGTGAAATCTCCGAGCTTAACTCGGAAACTGCCGTTGATACTATTTATCTTGAATATTGTGGAGGTAAGCGGAATATGTCATGTAGCGGTGAAATGCTTAGATATGACATGGAACACCAATTGCGAAGGCAGCTTACTACACAGTTATTGACGCTGAGGCACGAAAGCGTGGGGATCAAACA
+
ABBBB3ADB?AA45FA22A2ABDBAABEHHGHGGHFFGHFHHHGHGEEFGGEHGG?E1F3@FFFGHGGDHHHGHGGBGFGGGFFGGGFGFHHGGD?>BGFHHGGGGEHFHB3BBB2>DGGG@CGGHHHHHGBGDEH1FF/<>CFFHHHHFHFGFFDD<=CEFHGFGGHHHGHHGGCG0CGGFHHHHGCEFGFFD-ADGC?DGGGBBFBFFFFFFFFFFF/FDDFD.FEFE9;9;ADFFFFAFFFFAFFBF:
@M03896:38:000000000-B4D98:1:1102:23533:24201 1:N:0:270
TACGGAGGGTGCAAGCGTTAATCGGAATTACTGGGCGTAAAGCGCACGCAGGCGGTTTGTTAAGTCAGATGTGAAATCCCCGGGCTCAACCTGGGAACTGCATCTGATACTGGCAAGCTTGAGTCTCGTAGAGGGGGGTAGAATTCCAGGTGTAGCGGTGAAATGCGTAGAGATCTGGAGGAATACCGGTGGCGAAGGCGGCCCCCTGGACGAAGACTGACGCTCAGGTGCGAAAGCGTGGGGAGCAAACA
+
ABBBB3AA22>ACDG4E2E2ABGABAFFHGHHFEFGFFGDHGHGECEEGGGGGCFEEEGFFF@FBFFEFGFBFFGEGHHHGGGCGGHHHHHFFFF0FGHHHGHHHFGGGG?2??@<?GHHHGF?FHGHFEFFGF.@D=DFFFFFFFFFFFBF:;B;@B99AFFFFFDADFFFBFFFFFFFFFFFFFFFF;BDFFFFFDFFFFFF;@>EFFFFFFFABFF;FFDFFDBBFFF=?@AAFD.9@DFABDEFFF.
@M03896:38:000000000-B4D98:1:1102:16840:24689 1:N:0:270
TACGGAGAGTGCGAGCGTTAATCGGAATAACTGGGCGTAAAGGGCACGCAGGCGGATGGATAAGTGAGATGTGAAAGCCCCGAGCTCAACTTGGGAATTGCATTTCAGACTGTTCATCTAGAGTTTTGTAGAGAGGGGTAGAATTCCACGTGTAGCGGTGAAATGCGTAGGGATGTGGAGGAATACCGGAGGCGAAGGCGGCCCCTTGGACAAGAACTGACGCTCATGTGCGAAAGCGTGGGGAGCAAACA
+
>AAA>A?D>1D@E1E0F0AAAEFABAFEHGHHD0/FAAEEHDFCF/EEEE?>E/>E>>>BGH1B@B@B@GBB1F2BGFHFEGGCEEHGHHHDGBC/<FFGGHHHHGB>?G?1?>@2@FGGDG1?@DGHHHHH1DA/><CEFGHHGFDFFC.<<<=GC-;:CGHHFGE;ACGGGGGGB00.;ABFGGGG@AG?C;@?-AA-=@@@@FF-9B/BFA-;BFFFFFFBFFFBFFBBB@@AFFFB?@<E@BEFBF-
@M03896:38:000000000-B4D98:1:1102:16850:24706 1:N:0:270
TACGGAGAGTGCGAGCGTTAATCGGAATAACTGGGCGTAAAGGGCACGCAGGCGGATGGATAAGTGAGATGTGAAAGCCCCGAGCTCAACTTGGGAATTGCATTTCAGACTGTTCATCTAGAGTTTTGTAGAGAGGGGTAGAATTCCACGTGTAGCGGTGAAATGCGTAGGGATGTGGAGGAATACCGGAGGCGAAGGCGGCCCCTTGGACAAGAACTGACGCTCATGTGCGAAAGCGTGGGGAGCAAACA
+
AAABAAA?BCFBE2EE22E2ABFB2BFFGBGHFBGGFEGFHHHGGAEEFGGGGGEC>EFHFGHHFH4BFGHGFGGFHFHHDEGCGGGBGFGGHHHHGFGGHHHHHHFGGH?2?@@22@F@@@2?FGHGGHHGFB??.>EEFGHHHHFFHDCGC<0DC<;@EGBGCGC:.C?F/CGFGFFGFGGGFFFGFGGGCBDFF.;@BFFFFFFFFFBFFFEBFFEBFDA.DD/9;FFDDDFDFF.DBFFECAEB/A9
@M03896:38:000000000-B4D98:1:1102:9970:24720 1:N:0:270
TACGGAGGGTGCAAGCGTTAATCGGAATTACTGGGCGTAAAGCGCACGCAGGCGGTTTGTTAAGTCAGATGTGAAATCCCCGGGCTCAACCTGGGAACTGCATCTGATACTGGCAAGCTTGAGTCTCGTAGAGGGGGGTAGAATTCCAGGTGTAGCGGTGAAATGCGTAGAGATCTGGAGGAATACCGGTGGCGAAGGCGGCCCCCTGGACGAAGACTGCCGCTCAGGTGCGAAAGCGTGGGGAGCAAACA
+
>AAB>>ADD2A>4BF4E2E2ABFBBAFFHGHHFEGHGGGEHHGGG0EAEFEEG0EEEEECEGFG4B4@@BFBGFG?FHH3?EEFEGHFGHFFBCEHG/GGGHHHF2G2GH?2??@2<FGGGGFF<?F0F.CF1>A--99:AFFFFFFBBF/FBBFFF>99E9FFFF.;ADA:FFFFFFFFFFF9FFFF9;=?;DFCF.A@;DAFFFFEEFFF=9DAFFF/B;99BDB/;/;;AB=.;.9ABC;A9AAF/A.
@M03896:38:000000000-B4D98:1:1102:9985:24733 1:N:0:270
TACGGAGGGTGCAAGCGTTAATCGGAATTACTGGGCGTAAAGCGCACGCAGGCGGTTTGTTAAGTCAGATGTGAAATCCCCGGGCTCAACCTGGGAACTGCATCTGATACTGGCAAGCTTGAGTCTCGTAGAGGGGGGTAGAATTCCAGGTGTAGCGGTGAAATGCGTAGAGATCTGGAGGAATACCGGTGGCGAAGGCGGCCCCCTGGACGAAGACTGACGCTCAGGTGCGAAAGCGTGGGGAGCAAACA
+
AABB?AA@>2AAFG44E222ABGABAFFHFHHCBGGFFGAGHHGGCEEFEFEGEGGEEGFFGHGGH4BBBB4BFF4BGHHGGGGGGHGHHGFAFFGHGHHHHHHHHHHHH?2??@FFHHHGHGGGHHGFGFFHFF-A=@AAFFFFFFFFFBBB;BBD=99EFFFFFDDDFEFFFFFFFFFDFFFFFBDB@FFABDCBFF=DFFFFFFA?FFF-@DABFFFFFFFFFFFFBFFDFFDFF?DFCFFFDEFFF?
@M03896:38:000000000-B4D98:1:1102:13874:24738 1:N:0:270
TACGGAGGGTGCAAGCGTTATCCGGATTCACTGGGTTTAAAGGGTGCGTAGGCGGGCAGGTAAGTCAGTGGTGAAATCTCCGAGCTTAACTCGGAAACTGCCGTTGATACTATTTGTCTTGAATATTGTGGAGGTAAGCGGAATATGTCATGTAGCGGTGAAATGCTTAGATATGACATAGAACACCAATTGCGAAGGCAGCTTACTACACAATTATTGCCGCTGAGGCACGAAAGCGTGGGGATCAAACA
+
AAAAAAADBAA>ADGF22A2ABFA2BEEHCHH5AFGFGHHHGGGCFEEFEE?GE0>>>E/GFGFEG4BBE3FFGFGGGGHHGGEEDFBGFGHCFDF<GFFGHCCEEHHHH<1?@@1?@G@?F<D=FH>F<?FH?>GF1>-<<@EHHFGHFHC<<:<;:;-;0CFF;CFFGGGGGBFGEGFGGGGBGGGGFGFF.@-=D;9ADFFFFFFFFFFEFFEBFF/;-@B-..;AEFDFFF9B;DD-;-.9;F/:B.
@M03896:38:000000000-B4D98:1:1102:13857:24744 1:N:0:270
TACGGAGGGTGCAAGCGTTATCCGGATTCACTGGGTTTAAAGGGTGCGTAGGCGGGCAGGTAAGTCAGTGGTGAAATCTCCGAGCTTAACTCGGAAACTGCCGTTGATACTATTTGTCTTGAATATTGTGGAGGTAAGCGGAATATGTCATGTAGCGGTGAAATGCTTAGATATGACATAGAACACCAATTGCGAAGGCAGCTTACTACACAATTATTGACGCTGAGGCACGAAAGCGTGGGGATCAAACA
+
ABBBCBCCC??ACEFE?2E2ABDBABFGHBGHHHHHFGHHHHHGHFECFEGDHEEEEEEECGHHHH4BBDGFEGGGGHGHGGGCFGHHHGHHGG??>FFGHHGGGGFHHH?11@@1@FGHGHHHHHHHHHGHHGAGGFG?<C@EFHHGHCGC;;;C-;;@EHHHFFFGGGGGGGFGGBFFFFGGGGGGEGGGGFGGFFEFFFFFFFB/BFFFEFFFFFFFFFAD.AFAFF?:ADFAFFFFFFFFFEFFFFF
@M03896:38:000000000-B4D98:1:1102:24933:24857 1:N:0:270
TACGGAGGGTGCAAGCATTAATCGGAATTACTGGGCGTAAAGCGCACGCAGGCGGTTTGTTAAGTCAGATGTGAAATCCCCGGGCTCAACCTGGGAACTGCATCTGATACTGGCAAGCTTGAGTCTCGTAGAGGGGGGTAGAATTCCAGGTGTAGCGGTGAAATGCGTAGAGATCTGGAGGAATACCGGTGGCGAAGGCGGCCCCCTGGACGAAGACTGACGCTCAGGTGCGAAAGCGTGGGGAGCAAACA
+
AABBBBBBB2AA4FGA45B5BBFAAAEFHBGFDCEGFGGECGGGG?EAEAAAEEFEEGGHGGBBBFFBFGFGHGGBGHHHGGGEEGGFHGHHHGEGCEGFGHHHHHGGFH>2F?FFFHHFCCFGHHGCFEFAGHG-@DF;;BFFFFFFF/9;;;BFDD;BEFFFFF;;DFEFFFFFFFFFD?FFFFFFC;>?;B;B>DECADDAFFFEFFFFFFFDFFFFFFDDDAFBFFFADA;;FDA.;DFEBAEF/FA
@M03896:38:000000000-B4D98:1:1102:24368:25072 1:N:0:270
TACGGAGGGTGCAAGCGTTAATCGGAATTACTGGGCGTAAAGCGCACGCAGGCGGTTTGTTAAGTCAGATGTGAAATCCCCGGGCTCAACCTGGGAACTGCATCTGATACTGGCAAGCTTGAGTCTCGTAGAGGGGGGTAGAATTCCAGGTGTAGCGGTGAAATGCGTAGAGATCTGGAGGAATACCGGTGGCGAAGGCGGCCCCCTGGACGAAGACTGACGCTCAGGTGCGAAAGCGTGGGGAGCAAACA
+
BBBABABBCAAA4BGC?2E2ABFBBBFGHHHHGGHGGGGEHHHGG?EEEFGFGGGCGGGHGGGFFGFFGHFGGHHGGHHHGGGGGGHFGFHHHHFGFEHGHHHHHHHHHH????FCEHHHGGCGHHHHFGGGHHD-?D99;;FFFFFFFFFFF:BFFDDFFFFFFFDAFFFFBFFFFFFFFFFFFFFFB@DFADDFFFFFFFFFFFFEFFFFFFFDBFFFFFDDFFFFFFFDDFFFFFDFFFFFFDFFFF?
@M03896:38:000000000-B4D98:1:1102:8604:25213 1:N:0:270
TACGAAGGGTGCAAGCGTTACTCGGAATTACTGGGCGTAAAGCGTGCGTAGGCGGTTCGTTAAGTCCGATGTGAAAGCCCTGGGCTCAACCTGGGAACTGCATTGGAAACTGGCGGGCTGGAGTGCGGTAGAGGGTGGCGGAATTCCCGGTGTAGCAGTGAAATGCGTAGATATCGGGAGGAACACCCGTGGCGAAGGCGGCCACCTGGACCAGCACTGACGCTGAGGCACGAAAGCGGGGGGAGCAAACA
+
ABBBBBCBBCA>4BG422EA25FBAEFGHFHHGHHHGFEECGHGFEEGGGGFHGGGGGGGHHFGBGGEEGDBFGDBGHHGHHHGHHHEGFHGHHGCFFHGHGHHHHFFGGB3B?//>ADFGF.<CDGGEGGGHGGDC:GG?ACGGGGFGGCG.:99CC;9BFFFFFA:;BEBFFFFF;9BBAFFFFFA@.;=DCDBA9ABDFAFFFFFFFFFF..BFF/BBDA9;.A?A.999AA./;-9@DA=;AEFFF?
@M03896:38:000000000-B4D98:1:1102:8624:25220 1:N:0:270
TACGAAGGGTGCAAGCGTTACTCGGAATTACTGGGCGTAAAGCGTGCGTAGGCGGTTCGTTAAGTCCGATGTGAAAGCCCTGGGCTCAACCTGGGAACTGCATTGGAAACTGGCGGGCTGGAGTGCGGTAGAGGGTGGCGGAATTCCCGGTGTAGCAGTGAAATGCGTAGATATCGGGAGGAACACCCGTGGCGAAGGCGGCCACCTGGACCAGCACTGACGCTGAGGCACGAAAGCGTGGGGAGCAAACA
+
AABBA>AA@C>AAEG422EAAAFAAAFGHHHHFGHHGGGFHHHEFEEEFEE?GEFEEFEEHGFBBFGG?EDGHHGBFGHGFHHGHEHCFFHGHHEHHFBGHHHHHHGDBGB?B?//>ADDEF<<CGGCEFGGHHDACCGGBD?EFFC;ED?BC;9C0;0;CFBBBFDAADEFFFFFFA;D;FFFFFFA@;A;BAC>DAE>DFFFF?ABFFFFEFEBFFB/;DDDAA..;.99;AD.9AA:@C-.;9./BF?
@M03896:38:000000000-B4D98:1:1102:8587:25220 1:N:0:270
TACGAAGGGTGCAAGCGTTACTCGGAATTACTGGGCGTAAAGCGTGCGTAGGCGGTTCGTTAAGTCCGATGTGAAAGCCCTGGGCTCAACCTGGGAACTGCATTGGAAACTGGCGGGCTGGAGTGCGGTAGAGGGTGGCGGAATTCCCGGTGTAGCAGTGAAATGCGTAGATATCGGGAGGAACACCCGGGGCGAAGGCGGCCACCTGGACCAGCACTGACGCTGAGGCACGAAAGCGGGGGGAGCAAACA
+
A3AAA>>A2C>>4BEEE2A225FBEAFFHHHHHHHHGGG2CGGGEEFGGGGCHGGGGEGGHHFGBBBB1EEFGFD4FGH/GFHGHBHBFGEFGHA0?FFHHBFHHEBBBGB???//ADGGF>C<CDDDDFDDGGE:CCHGGB-AFFBCGGBGD09;CFBFFFBFBFD..9.FFFE?;-;BBFFFFFFDB-9@BBB?BAEB=?B-9A9BFFF9A.EFFFF9;9DDF;9;..99.9999A-99=B;>..B/..
@M03896:38:000000000-B4D98:1:1102:8610:25233 1:N:0:270
TACGAAGGGTGCAAGCGTTACTCGGAATTACTGGGCGTAAAGCGTGCGTAGGCGGTTCGTTAAGTCCGATGTGAAAGCCCTGGGCTCAACCTGGGAACTGCATTGGAAACTGGCGGGCTGGAGTGCGGTAGAGGGTGGCGGAATTCCCGGTGTAGCAGTGAAATGCGTAGATATCGGGAGGAACACCCGTGGCGAAGGCGGCCACCTGGACCAGCACTGACGCTGAGGCCCGAAAGCGTGGGGAGCAAACA
+
ABCCBBCB@CAABGGC22EAA5DABBFGHFHHFGHGGFEGHHHGGAFEFEEDHGGGFGGFHHFHFGHGGGGFGHDFHFHHFHHGHHHGGHHHHHFFGGHHHHHHHHBDFHB3B?/<>ADDECGCGFGGFGDHHHD:E-C?-?9C0CF9CAAB.00;9:9/;:9//9A:.9.9BF9EC--;-;9./;D.>::9BBACF.9B->-9EF.;.FFFE..9:/F//.9A..;....-;>;.BD99@A-.-.:B/..
@M03896:38:000000000-B4D98:1:1102:22661:25423 1:N:0:270
TACGGAGGGTGCAAGCGTTAATCGGAATTACTGGGCGTAAAGCGCACGCAGGCGGTTTGTTAAGTCAGATGTGAAATCCCCGGGCTCAACCTGGGAACTGCATCTGATACTGGCAAGCTTGAGTCTCGTAGAGGGGGGTAGAATTCCAGGTGTAGCGGTGAAATGCGTAGAGATCTGGAGGAATACCGGTGGCGAAGGCGGCCCCCTGGACGAAGACTGACGCTCAGGTGCGAAAGCGTGGGGAGCAAACA
+
ABBBBAABB?A>4EFC?2E2ABFBAEFGHFHHGGHGGFEEHHHGGCFEGGGFGGGFFGGGFGGGBG@BBFFBFGEBGHHHGGGGGGGBGFHGHHGHGGHGHHHHHHGGFH?>??FGFHHHHHGGHHFF?EFFHGGDGFFFFFFFFFBB;FBFB;FFD@ACFFFFFFA;AFFFFFFFFFFFFFFFFFFFD-@AADFFFFEDAFFFFDDEFFFFFFFFFFFFFFFFFFFFFFF@AAFAFFFFFFA.@DAFBA.
@M03896:38:000000000-B4D98:1:1102:22712:25881 1:N:0:270
TACGTAGGGGGCAAGCGTTATCCGGATTTACTGGGTGTAAAGGGAGCGTAGACGGCACGGCAAGCCAGATGTGAAAGCCCGGGGCTCAACCCCGGGACTGCATTTGGAACTGCTGAGCTAGAGTGTCGGAGAGGCAAGTGGAATTCCTAGTGTAGCGGTGAAATGCGTAGATATTAGGAGGAACACCACTGGCGAAGGCGGCTTGCTGGACGATGACTGACGTTGAGGCTCGAAAGCGTGGGGAGCAACCA
+
1AAAAFCAA1>>0AC0A00AAFDAAAEEHEGGGFGFAAFFHFF?ACEGGECFHEE@/EE/>>EFGF0BBFBBBFEGFGHEGEEEECGEFGHCCGGC@>0?GHHHHHFGHH1<>111>>FFFG1>GFD<-<<AACCE:EFHB:CCFHG;;C0;::0;--.-9:CF0B;;.-AFGE00B00/A-BFFFF?-/;;9-----99-;@;@;;/BFF-=AE/9FEBF?EEA?FBE?A--;9-:-AB?@;A=-9F-F?
@M03896:38:000000000-B4D98:1:1102:22714:25899 1:N:0:270
TACGTAGGGGGCAAGCGTTATCCGGATTTACTGGGTGTAAAGGGAGCGTAGACGGCACGGCAAGCCAGATGTGAAAGCCCGGGGCTCAACCCCGGGACTGCATTTGGAACTGCTGAGCTAGAGTGTCGGAGAGGCAAGTGGAATTCCTAGTGTAGCGGTGAAATGCGTAGATATTAGGAGGAACACCAGTGGCGAAGGCGGCTTGCTGGACGATGACTGACGTTGAGGCTCGAAAGCGTGGGGAGCAAACA
+
ABBBBFFABA>>AAF4A2E2ABFBEAFGHHHHGBFFEEHGHHHGHEEFFECFHGGG?EGFEEEEGG2BBEDBFFHFHHHGGGGGGGGEFFHGGGGGGFHHHGGHHHDGHH<<1><1<FH<FG<=FFGEACF?ADEE=CCCCGHFHHHHGC0C<CFFAA;BFGGGFGDCDDGGFGGGGGGGFFFFFFFEFFFFEFFBCFEDFFFBFFFFFFADDEEBFFFFF?9EF?BB.;;;9BDDFFFDAAFFFFFFFF?
@M03896:38:000000000-B4D98:1:1102:14694:25959 1:N:0:270
TACGGAGGATCCAAGCGTTATCCGGATTTATTGGGTTTAAAGGGTACGTAGGCGGACTGATAAGTCAGTGGTGAAATTCTGCAGCTTAACTGTAGCATTGCCATTGATACTGTTTGTCTTGAGTATAGTTGAGGTAGGCGGAATGTAGTGTGTAGCGGTGAAATGCATAGATATACTACGGAACACCGATTGCGAAGCCAGCTTCCTAAACTATTCCTGCCGCTGAGGTACGAAAGCGTGGGGATCAAACA
+
ABAAAABCCFFFFBFF22E2ABFBABFEHCHHHFHGGGHGHHGGHHFEFGFEHGGGEFH@FFGFGH4B@DFBFFHGFGHBGHHGHGHB33B4BF4B4BF3FFFHGF4D4BD4DDB?2BGG?DB?4B43FHFBF?2FB/B/<B/CGFD1@GFG??1=@<>@FHFH11<=DD0DFF<0<00<.C.A/;A--AE.:.@=?-./..B0000BF0090C009900;--;-;A.9009:ED.:.;DFF;.9.AF0;.
@M03896:38:000000000-B4D98:1:1102:10352:26300 1:N:0:270
TACGGAGGGTGCAAGCGTTATCCGGATTCACTGGGTTTAAAGGGTGCGTAGGCGGGCAGGTAAGTCAGTGGTGAAATCTCCGAGCTTAACTCGGAAACTGCCGTTGATACTATTTGTCTTGAATATTGTGGAGGTAAGCGGAATATGTCATGTAGCGGTGAAATGCTTAGATATGACATAGAACACCAATTGCGAAGGCAGCTTACTACACAATTATTGACGCTGAGGCACGAAAGCGTGGGGATCAAACA
+
>>A33AAADAA>4GBA22AA4BFBABEGGBGHFGGGGGHHHHHGHEEAF1AEGEE/>>>>?FFGBF4BBBCFABEGHGFGGEE@EEGFHFGHDDCE<FFFGHCEGDGGHH?1<@?1@@???GHFHHHHGBDHEACGGFF--<<.GDBDFGGF;;0;-:;;.0CFF;;;FBFFGGFFFBFBBBFFFFGGGGFBC.-;;AAF.DFFFB9/BFBFEFFF/BFEFDAD.A.:.?9;;9A9FADAB<?E.;AF/FA
@M03896:38:000000000-B4D98:1:1102:10343:26316 1:N:0:270
TACGGAGGGTGCAAGCGTTATCCGGATTCACTGGGTTTAAAGGGTGCGTAGGCGGGCAGGTAAGTCAGTGGTGAAATCTCCGAGCTTAACTCGGAAACTGCCGTTGATACTATTTGTCTTGAATATTGTGGAGGTAAGCGGAATATGTCATGTAGCGGTGAAATGCTTAGATATGACATAGAACACCAATTGCGAAGGCAGCTTACTACACAATTATTGACGCTGAGGCACGAAAGCGTGGGGATCAAACA
+
AABBAABBBAAA4BGC22E2ABFBABFGHBGHHHHGGGHFHHHGHFEEFGCGHGGGEGGFCGFGFG4B?FGFFFFFGHHHHGGGGGHHHGHGGGC?>FGGHHGGGGCFGH?11@@1?@GHHGGHGHHHHHGHHGAGFHF-=@DFHHEGGFHGC;CCCACCEHFHGBFFGGGGGGFFGBFFGGFFGGGGGGGGGDGGFDAFFFFFFFFBFFFFEFFFFFFFFFDFDDFFFFAADDDDFDFFFFFEAEFFFFF
@M03896:38:000000000-B4D98:1:1102:10364:26329 1:N:0:270
TACGGAGGGTGCAAGCGTTATCCGGATTCACTGGGTTTAAAGGGTGCGTAGGCGGGCAGGTAAGTCAGTGGTGAAATCTCCGAGCTTAACTCGGAAACTGCCGTTGATACTATTTGTCTTGAATATTGTGGAGGTAAGCGGAATATGTCATGTAGCGGTGAAATGCTTAGATATGACATAGAACACCAATTGCGAAGGCAGCTTACTACACAATTATTGACGCTGAGGCACGAAAGCGTGGGGATCAAACA
+
>AAA33ADD2>AF5G4A2A2ABFEAAEGHCHHGFGGFGHDGHHGGFECEEEEHEEEEEEECGFFFH4BBDFGGFFBFGFFGGGGGGHGHGHGFGA/>FHHHGGGGGEHGH<1?@@1?@GGGGCGFHHHHHGHHGEFHHDC<@CGHHHGHCGFCCGGDA;CFHFHFBFFFGFGGGFFGFFFFGGFFGGEAFGFEGFDFDAFDFFFFFFFFFFF.FFFFFFFF?DFFDFEE?AAADFDFDADBF=EDEFFFFF
@M03896:38:000000000-B4D98:1:1102:14208:26540 1:N:0:270
TACGGAGGATCCAAGCGTTATCCGGATTTATTGGGTTTAAAGGGTGCGTAGGCGGTTTGATAAGTTAGAGGTGAAATACCGGTGCTTAACACCGGAACTGCCTCTAATACTGTTGAACTAGAGAGTAGTTGCGGTAGGCGGAATGTATGGTGTAGCGGTGAAATGCTTAGAGATCATACAGAACACCGATTGCGAAGGCAGCTTACCAAACTATATCTGACGTTGAGGCACGAAAGCGTGGGGAGCAAACA
+
ABAAAABBCFFFBGFF22A2ABFBABFGHCHHHHHGFGHGHHHGHGEEFFEEHCEGGGGHHHGGFHBB@FFBFGGGGGHGGGGGGGH4GFHHGCFEEEFGHHHHHHHHHHB3BBBDGFGFFFFFGF>FHHHGGCDDGFF->>CGGHGGGCDGH0=FD@CDGHFHHCGHHHHHCGGFGGGFGGGGGGG?CGGGFGGGFBEFDFFFFFFFFFFFFFBFFFFBF?EFEEFFFFA:ADFDFFFFFA-EDDFFFFF
@M03896:38:000000000-B4D98:1:1102:14221:26556 1:N:0:270
TACGGAGGATCCAAGCGTTATCCGGATTTATTGGGTTTAAAGGGTGCGTAGGCGGTTTGATAAGTTAGAGGTGAAATACCGGTGCTTAACACCGGAACTGCCTCTAATACTGTTGAACTAGAGAGTAGTTGCGGTAGGCGGAATGTATGGTGTAGCGGTGAAATGCTTAGAGATCATACAGAACACCGATTGCGAAGGCAGCTTACCAAACTATATCTGACGTTGAGGCACGAAAGCGTGGGGAGCAAACA
+
ACBCCCCCCFFFCBGC22E2ABFBAEEGHCHHHHHGGGHHHHHGHGFCFEAEHGFGGGGFFGHHGHBBBGGBFGHGGFHGGGGGGFH4FGHHGCCEEFHGHHHHHHHHHH?3BDD3FFGDFFFDEFFGHHHHGGDFGGF@-ACGFGGGHGFGG<DG?A;CFHFHHFGHHHGHGHGGFFFFGGFGGGGDDGGFFGGGFFEFFFFFFFFFFFEFFF/BFFFFFBEFFEFFFFFD.DDFFFDF>FFFDAAFFFF
@M03896:38:000000000-B4D98:1:1102:22177:27254 1:N:0:270
TACGGAGGGTGCAAGCGTTAATCGGAATTACTGGGCGTAAAGCGCACGCAGGCGGTTTGTTAAGTCAGATGTGAAATCCCCGGGCTCAACCTGGGAACTGCATCTGATACTGGCAAGCTTGAGTCTCGTAGAGGGGGGTAGAATTCCAGGTGTAGCGGTGAAATGCGTAGAGATCTGGATGAATACCGGTGGCGAAGGCGGCCCCCTGGACGAAGACTGACGCTCAGGGGCGAAAGCGTGGGGAGCAAACA
+
>3>>3>>>@A?>45FA22A2ABFBBEFFHEFHF3AGEEEGHFGEEEEEEAEEEEE>>B>FFGHFHH4BBGFFGFGBHHGHG@EEEEFEEFHF0C/0BFGDGBDHHHFGFH?@??@1?FGFFFCGF1FC/C.CFH?--99.;BFFFFFB/::/;;;9@;;-./BBB;.9;-.9/9BB//9/9B/;/;BA>;BD;>>-99A99;B>9@;..;.-;-.;;;BF/A9AD.//.;;@-@;9BAAD<?;.-.99/;9
@M03896:38:000000000-B4D98:1:1102:17209:27258 1:N:0:270
TACGTAGGGTGCGAGCGTTAATCGGAATTACTGGGCGTAAAGCGTGCGCAGGCGGTTTTTTAAGACGGATGTGAAATCCCCGGGCTCAACCTGGGACCTGCATTTGTGACTGCAAGGCTAGAGTACGGTAGAGGGGGATGGAATTCCGCGTGTAGCAGTGAAATGCGTAGATATGCGGAGGAACACCGATGGCGAAGGCAATCCCCTGGACCTGTCCTGACGCTCATGCACGAAAGCGTGGGGGGCAAAC
+
AABAAFFBCFAAAAEA22A2ABFAAEFGHGHHGGGGGGEEHHHGFFEEGGGGGGGEEGG1>GBB@FEEEGGGHHHHGHHHGEGFGGGFFHHB<GE0FAGGG0FGHGHFGH?F<F1D/FGF>G1=FG?EFG.0DHDC--:CCGCHHHF/;-A9;9;CB:0;CBFF0;...-;09BFBA--@-;:A:BD-:9..:-:@D..A.BFFFFB;99FBF/00;B0::::;.;BFEB:..AD9/.9ADA---;:A.9
@M03896:38:000000000-B4D98:1:1102:22149:27262 1:N:0:270
TACGGAGGGTGCAAGCGTTAATCGGAATTACTGGGCGTAAAGCGCACGCAGGCGGTTTGTTAAGTCAGATGTGAAATCCCCGGGCTCAACCTGGGAACTGCATCTGATACTGGCAAGCTTGAGTCTCGTAGAGGGGGGTAGAATTCCAGGTGTAGCGGTGAAATGCGTAGAGATCTGGAGGAATACCGGTGGCGAAGGCGGCCCCCTGGACTAATACTGACGCTCCGGTGCGAAAGCGTGGGGAGCAAACA
+
>1>>>11>111>1B100AE0ABF0AB0FGFHGEB/AAEEAFFGFG?AAEAE/?/E>EECHHH@@FGBB1FGFF@FBG1GB//EEEGGFFGHFG0/0BFHDG1>?FFF?FG?2??FF/GGHGF?FHGGFF?.<1<.<-;9AEFFBFFF:9/9/;://9;A@-;BFFF----A/99FBF//A-B99FB:99;=-A@@@@-:;-9@@;@@--9-//99/;;//B-9AB--9@-9---=-9;--@;@-;AAFF--
@M03896:38:000000000-B4D98:1:1102:22168:27270 1:N:0:270
TACGGAGGGTGCAAGCGTTAATCGGAATTACTGGGCGTAAAGCGCACGCAGGCGGTTTGTTAAGTCAGATGTGAAATCCCCGGGCTCAACCTGGGAACTGCATCTGATACTGGCAAGCTTGAGTCTCGTAGAGGGGGGTAGAATTCCAGGTGTAGCGGTGAAATGCGTAGAGATCTGGAGGAATACCGGTGGCGAAGGCGGCCCCCTGGACGAAGACTGACGCTCAGGTGCGAAAGCGTGGGGAGCAAACA
+
>3>>AAABBAAA4BGAE2E2ABDBBAFGHFHHGGHHGFGEHHHGG?EEFGGGGGGFGGGHHH@FBF@BBFGFGHHBGHHGGGGGFGHEGFHHHHFFHGHHHHHGHHFGFGD2??@CFHHHHGGHHHGF?AFCGF.@GFFFFFFFFFFFFFBFB;FB:@ADFFFFFFDAFFFFFFFFFFFFD?BBFFFDDBCDFFFFFFE@@DCFCFFEFFF;=BDDFFFFFFDDFFFFFFFFDAFFFDFFFFF?AAEFFF?
@M03896:38:000000000-B4D98:1:1102:13038:27436 1:N:0:270
TACGAAGGGTGCAAGCGTTACTCGGAATTACTGGGCGTAAAGCGTGCGTAGGCGGTTCGTTAAGTCCGATGTGAAAGCCCTGGGCTCAACCTGGGAACTGCATTGGAAACTGGCGGGCTGGAGTGCGGTAGAGGGTGGCGGAATTCCCGGTGTAGCAGTGAAATGCGTAGATATCGGGAGGAACACCCGTGGCGAAGGCGGCCACCTGGACCAGCACTGACGCTGAGGCACGAAAGCGTGGGGAGCAAACA
+
AAAA?4AA?>AA45FAA2E2E5GBBBBFHHHHGFGHGEGEHHHGGGFEFFGGHGGGGGGGHGFDBFB?EEEGHEGBFBHEGHHGHGHGHGHHHHGGHGHHHGHHHHGFDGB3B?></>CFE<.<GDCFGGDFHHAAEFFCABCFGGGFGA@BA;B;0C;FFFBFFFD::@EFFFFFFFFFFBB;.BDDF9ABB=DCFD:@FBBDEFFF?BFFAF.BFFF;FDFFFFFAE.;AAFDDFF.;BCFED9ABFFE
@M03896:38:000000000-B4D98:1:1102:12922:28889 1:N:0:270
TACGGAGGGTGCAAGCGTTATCCGGATTCACTGGGTTTAAAGGGTGCGTAGGCGGTCAGGTAAGTCAGTGGTGAAATCTCCGAGCTTAACTCGGACACTGCCGTTGATACTATTTGTCTTGAATATTGTGGAGGTAAGCGGAATATGTCATGTAGCGGTGAAATGCTTAGATATGACATAGAACACCAATTGCGAAGGCAGCTTACTACACAATTATTGACGCTGAGGCACGAAAGCGTGGGGATCAAACA
+
AABBB332DAAA45FE?2A2ABDB22EEH5FHFFFBBEGFGGCEFFE?E1E1FAE0>1BGFGFGFFBBFFCFFFF@BGFGGFGCGDHFFFFGGFE//B3BFB/?DG???FB2?@@2@FDG1F1F@FFFHB?GGD??DFG/<<@FFHH1GFB1<=00A<<<CGGHF0<C;CCGFH00C0GGCFGH/GEECGGGGGG@@.AAF?FBFFBFFFBFFFFB/99;/AAD?D??A?9...;.BA.ABB9..AF/BFF
@M03896:38:000000000-B4D98:1:1102:12936:28903 1:N:0:270
TACGGAGGGTGCAAGCGTTATCCGGATTCACTGGGTTTAAAGGGTGCGTAGGCGGGCAGGTAAGTCAGTGGTGAAATCTCCGAGCTTAACTCGGACACTGCCGTTGATACTATTTGTCTTGAATATTGTGGAGGTAAGCGGAATATGTCATGTAGCGGTGAAATGCTTAGATATGACATAGAACACCAATTGCGAAGGCAGCTTACTACACAATTATTGACGCTGAGGCACGAAAGCGTGGGGATCAAACA
+
ABA@A3ADB?AA4AFE22E2ABFBAEEGHCGHHHHFFGHHHHHGHGEAFEGDHEG/>EEFAGGGGH4FGFFGGGFGGGFGHGGFGGHBGFGHGG?/>?GGHHGEGGGHHH?1<@@1@FGGGFFH>GGHHHGHHGCGGFD@<A?EHHFGHFHC<CCGD-;AEFFGFBFFGGGGGGGFGBFFFGGGGGGGGGGFGGADCDAFDFFFFFFBFFFFEFFBFFFBFFDFDDFEF?:.;ADAFDFFFFAEFFFFFFF
@M03896:38:000000000-B4D98:1:1102:16718:28941 1:N:0:270
TACGGAGGATCCAAGCGTTATCCGGATTTATTGGGTTTAAAGGGTGCGTAGGCGGTTTGATAAGTTAGAGGTGAAATACCGGTGCTTAACACCGGAACTGCCTCTAATACTGTTGAACTAGAGAGTAGTTGCGGTAGGCGGAATGTATGGTGTAGCGGTGAAATGCTTAGAGATCATACAGAACACCGATTGCGAAGGCAGCTTACCAAACTATATCTGACGTTGAGGCACGAAAGCGTGGGGAGCAAACA
+
ABAAA?ABBFFF4AF2A2E2ABFBEEFGH5GHHHHEFGHFHHHGBFEAFEE1BEE0E>?5DDFGF@BB3@2BGHGB4F33E//>EH4FGG43?///><FGHH3CC2BBGHB3BB2BBBG2@F@2C2@GHHHHGG/A?/F?>ADFB0<=DFFHHDGFCACCEGGHFBCGHFH0CGGF9;BFGGFGBBGABCFEFFGFFFEFFFFF/9/BB;AF/9:BBFFFF.;EEEFBE.;;ADF?/DADFF-A-;AFFFF
@M03896:38:000000000-B4D98:1:1102:16733:28955 1:N:0:270
TACGGAGGATCCAAGCGTTATCCGGATTTATTGGGTTTAAAGGGTGCGTAGGCGGTTTGATAAGTTAGAGGTGAAATACCGGTGCTTAACACCGGAACTGCCTCTAATACTGTTGAACTAGAGAGTAGTTGCGGTAGGCGGAATGTATGGTGTAGCGGTGAAATGCTTAGAGATCATACAGAACACCGATTGCGAAGGCAGCTTACCAAACTATATCTGACGTTGAGTCACGAAAGCGTGGGGAGCAAACA
+
AAAAABBBBFFCBCEA22E2ABDBABEGHFHHHHHGGGFHDGHGHFEEFGGGHFGGGGGHHDGHHH4BDGFBGFH@BGHGGGGCGFGFHHGHGE?/EEEGHHHHGFFGHHB3BBB3FFGFFG2@D@GFHHHHCCAEDAF-<>@EFGHFHF<DC<GGGC:AEFHHC:;CHHB0GGGGG0CFGGFGBFG-ABGGCEDFFFEFFFFBBFFFEF.BBFBFFFFFFFEEEEF////;AA.DF.9A;BCF>;AFFF.
@M03896:38:000000000-B4D98:1:1103:16505:2308 1:N:0:270
TACGGAGGGTGCGAGCGTTAATCGGAATAACTGGGCGTAAAGGGCACGCAGGCGGATGGATAAGTGAGATGTGAAAGCCCCGAGCTCAACTTGGGAATTGCATTTCAGACTGTTCATCTAGAGTTTTGTAGAGAGGGGTAGAATTCCACGTGTAGCGGTGAAATGCGTAGAGATGTGGAGGAATACCGGAGGCGAAGGCGGCCCCTTGGACAAGAACTGACGCTCATGTGCGAAAGCGTGGGGAGCAAACA
+
AABBBBBDDAABFFGEEEEECFGEGGGGCADFBBFCAAEEDHGFGGGGGGGGGGGGEGGGFGFFBBDGFFFFGHHHHGGGGGEGGGHGGFBGHHGHHCGFHHHHHGEHFGGBF@GBFDF?F@GFHHHGGGHGGHGCE@AEGHHGHFGGH<.<<===:;;;CGGHCGCCDBAF0;BCFGFGGGFGFGGFA?BCFFD-BFFFAFBFFFFFFFFFFFFFBBBFF?DDFFFBFFFFDFFFFFFFCFFFFFFF/A9
@M03896:38:000000000-B4D98:1:1103:16484:2310 1:N:0:270
TACGGAGGGTGCGAGCGTTAATCGGAATAACTGGGCGTAAAGGGCACGCAGGCGGATGGATAAGTGAGATGTGAAAGCCCCGAGCTCAACTTGGGAATTGCATTTCAGACTGTTCATCTAGAGTTTTGTAGAGAGGGGTAGAATTCCACGTGTAGCGGTGAAATGCGTAGAGATGTGGAGGACTACCGGAGGCGAAGGCGGCCCCTTGGACAAGAACTGACGCTCATGTGCGAAAGCGTGGGGAGCAAACA
+
AABBAAAADAAACGGGEEG22BFFCGFGBB35B32AEAAEAFFGGGDFGEGEFECEEEFBEGBB@BBG44DBFFF4BFFGEEGEGFFBBCBDDGE??BFFFHGFFG2G?GFCGFH1F1F1?FF?GFFG?GHFGFEA<<<CEHFG0GHDH<.<<<===;::CCCG0CC;:BCF0;B;BBBCAA.//B9@@?BBFBB-@FF==;;BBFAFFF/9:FBFFFB;;DFF.AB/BBFFF?@D/AAA?=9A?AEB/A.
@M03896:38:000000000-B4D98:1:1103:16495:2326 1:N:0:270
TACGGAGGGTGCGAGCGTTAATCGGAATAACTGGGCGTAAAGGGCACGCAGGCGGATGGATAAGTGAGATGTGAAAGCCCCGAGCTCAACTTGGGAATTGCATTTCAGACTGTTCATCTAGAGTTTTGTAGAGAGGGGTAGAATTCCACGTGTAGCGGTGAAATGCGTAGAGATGTGGAGGAATACCGGAGGCGAAGGCGGCCCCTTGGACAAGAACTGACGCTCATGTGCGAAAGCGTGGGGAGCAAACA
+
AABBBCCD@AABFGGCEEGEFFGFFEFGBA3DBCEDEEEEFHHGGEEGG>@@EEGGEFGGFHBFBEEGHGFFGFBFHGGGGFEGGGHGGGFHHHGHFGGFHGFHHG2FDGGBGFHBDDF?FFGGHHHHHHHGGHGFGF?EGHHHHHGFH<.<<<==:;;;CGCHCGC;EFEFFFFCFBFFGDFFFFFGDFGFDFFFFFFFFFDFFFFFFFEFFFEFFFFFFFFDDFFFFFFFDBBFFFFDFFFEFF?FFFA
@M03896:38:000000000-B4D98:1:1103:18334:2680 1:N:0:270
TACGGAGGGTGCGAGCGTTAATCGGAATAACTGGGCGTAAAGGGCACGCAGGCGGATGGATAAGTGAGATGTGAAAGCCCCGAGCTCAACTTGGGAATTGCATTTCAGACTGTTCATCTAGAGTTTTGTAGAGAGGGGTAGAATTCCACGTGTAGCGGTGAAATGCGTAGAGATGTGGAGGAATACCGGAGGCGAAGGCGGCCCCTTGGACAAGAACTGACGCTCATGTGCGAAAGCGTGGGGAGCAAACA
+
BBBBBBB?DAAA?EGEEEGEFFGDEEEGBFFHFFFDEAEEFFCEGEEEG@EEEEGGEFEFFHGGBBEGHHEBFFFFHHHHGGCFGGHEGHFHGHGHGGGFHHGHHFBFFGFFFFGDFFF?FFF?GHFCGGFGGDEDE?DGGHGFFGDBG<.<<<==:;;;;C;G:CC:CDEGBCF;FFFGGDFFFFFD@AGFFFFFFFFFFC=BF?FFFFBFFFFFFFBFFFFFFFFEFFFDFFFDFFFDFAFFFFFFFF?
@M03896:38:000000000-B4D98:1:1103:18327:2697 1:N:0:270
TACGGAGGGTGCAAGCGTTAATCGGAATAACTGGGCGTAAAGGGCACGCAGGCGGATGGATAAGTGAGATGTGAAAGCCCCGAGCTCAACTTGGGAATTGCATTTCAGACTGTTCATCTAGAGTTTTGTAGAGAGGGGTAGAATTCCACGTGTAGCGGTGAAATGCGTAGAGATGTGGAGTAATACCGGAGGCGAAGGCGGCCCCTTGGACAAGAACTGACGCTCATGTGCGAACGCGTGGGGAGCAACCA
+
>>A?>A?DDAAA4BFAEEGGAGHFEEDD3DDF5A2BAA2EGGFEE1EEE??0E>>//>FE3EGFB44FFFGFFBFFHFGGEFEGEAHGFH4BFFHEH2?GGGGG3BBB?F2C?@F22@@@G2C@2F2?<FFGGHGFGDD><FFHHFGBH.<<<<==<-<<;CGHFG;;A-CGF000;0;A/9;0CCC9--9-;?--9.;9-@9=F...////..99;//9BAD;A?//;B9.;=--.;9--;>A@A.9.;.
@M03896:38:000000000-B4D98:1:1103:17923:2999 1:N:0:270
TACGGAGGGTGCAAGCGTTAATCGGAATTACTGGGCGTAAAGCGCACGCAGGCGGTTTGTTAAGTCAGATGTGAAATCCCCGGGCTCAACCTGGGAACTGCATCTGATACTGGCAAGCTTGAGTCTCGTAGAGGGGGGTAGAATTCCAGGTGTAGCGGGGAAATGCGTAGAGATCTGGAGGAATACCGGTGGCGAAGGCGGCCCCCTGGACGAAGACTGACGCTCAGGTGCGAAAGCGTGGGGAGCAAACA
+
ABBBBBBB?2AAGGGCEAEEFFHFEGGGHDFFBEFFCEEFFFHGGCEGGEFEGEGEGGGGGHHGBGDFFFF@FFGGHHHHGGGGGGHGHHHHHHGHFFFGHHGHHHHHHHHHHHGHFGGGGA<FGGGH?EFFGFGCCA-.9:BF/FF/BB/F/9/9;;-99A;B/;A.99;9//9/99/9AD.//;9AB;B.AAC-BDA>;DFFFF9EFF.99-..:9FB/9AA.9B9;/;9DD;./;;ACA@.-.;9/..
@M03896:38:000000000-B4D98:1:1103:17935:3013 1:N:0:270
TACGGAGGGTGCAAGCGTTAATCGGAATTACTGGGCGTAAAGCGCACGCAGGCGGTTTGTTAAGTCAGATGTGAAATCCCCGGGCTCAACCTGGGAACTGCATCTGATACTGGCAAGCTTGAGTCTCGTAGAGGGGGTAGAAATCCAGGTGGAGCGGGGAAAAGCCGAGAGGTCTGGAGGAATACCGGGGGCCAAGGCGGCCCCCCGGACGAAGGCCGACCCCCAAGTGCGAAAAGCGGGGGGGCAAAAAG
+
>AAAAAB@?22AGGGCEAEEGGBCDGAFHFFF5A2EAAEEEGFGGAEEGEEFGE?E>EA?FGBEBFBDDGB4@FB?FGHHGGCEGGHHHHHCCBFFGF?GFGGHFDGGGFF2GGGHFFFF?GHHFHGGFGGGFBDCC-.<0;0<:C00:;C.../-;---9;//..-----././///...:;//;.9--9--.;.;.---@BBB<------;..9.-----.--.9/;9-.;>-/.:-;-=----:A...
@M03896:38:000000000-B4D98:1:1103:17919:3024 1:N:0:270
TACGGAGGGTGCAAGCGTTAATCGGAATTACTGGGCGTAAAGCGCACGCAGGCGGTTTGTTAAGTCAGATGTGAAATCCCCGGGCTCAACCTGGGAACTGCATCTGATACTGGCAAGCTTGAGTCTCGTAGAGGGGGGAGAAATTCCGGTGGAACCGTGGAAATGCGTAGGGACCGGAGGAAAAACCGGGGGCGAAGCGGCCCCCCGGACGGAAGCCGGCCGCCCAGGGGCGAAACCGGGGGGAGCAAAAA
+
>AAAAAADDAABGGFCECFGGGHFGGGGHBDD5B2FEEEGGGHGG?EEGEG?EFGCGGGGGFFHFGBGHHHFGFGGHHGHGGCEEFHGHHHGHGGFGEBDGHGGBGHFGHFFHHGBEGGGHHHHHHHHFDFEHFGGG---.;/;/;//;9-..//.:9.-9;/9//...-../..-:--9.://.;.:--:---;-:--9:;@BFA-:----;...;--9-9---.;..---9:--.:-9;;@--..://.
@M03896:38:000000000-B4D98:1:1103:18869:3079 1:N:0:270
TACGGAGGGTGCGAGCGTTAATCGGAATAACTGGGCGTAAAGGGCACGCAGGCGGATGGATAAGTGAGATGTGAAAGCCCCGAGCTCAACTTGGGAATTGCATTTCAGACTGTTCATCTAGAGTTTTGTAGAGAGGGGTAGAATTCCACGTGTAGCGGTGAAATGCGTAGAGATGTGGAGGAATACCGGAGGCGAAGGCGGCCCCTTGGACAAGAACTGACGCTCATGTGCGAAAGCGTGGGGAGCAAACA
+
AAAABBAADABAGGE2EEEA2BDF?EAF353DDGHEGGEEGFFGFEEEE00>EEF/>EG?FG@B@B4FEGFFGEB4FGBF/><EEG2CBBGHHHFG2BBD?FFFFF2F2FFBFGH1FFD1?<F?FGHF?GH1>DDACCADCF<GHH0DF<.<<<=<:;.;:C:C;FACA@AF0;0;C09ADD9C0C0CFBDADF@=AFEC;-;@;..BFFBF?F.BB/:;;9;ADDB/BFFFDF9A;DFFFFA?DD?BFFA
@M03896:38:000000000-B4D98:1:1103:22726:3964 1:N:0:270
TACGGAGGGTGCAAGCGTTAATCGGAATTACTGGGCGTAAAGCGCACGCAGGCGGTTTGTTAAGTCAGATGTGAAATCCCCGGGCTCAACCTGGGAACTGCATCTGATACTGGCAAGCTTGAGTCTCGTAGAGGGGGGTAGAATTCCAGGTGTAGCGGTGAAATGCGTAGAGATCTGGAGGAATACCGGTGGCGAAGGCGGCCCCCTGGACGAAGACTGACGCTCAGGTGCGAAAGCGTGGGGAGCAAACA
+
ABBBABBBDABACGGGFCGEFFGFAEFGHGFFBBFFEEGEHHHGGCGEEECFGEE/>E?GCHHHHHFFFHHGHFGHHHHHGGFGEGHHHHHG0GFHHFGGHHHHHGHFHHH2FEGGF??F?FGHHFHGGGGGHHDGFFFFFFFFFFFFBF/;;;;;9;;;AFFFFF;;DFEFFFBBFF/FFFFFFFFFC@DFA;BF;?A@;DFFFFB.AFF99@FDBFFFFFFFFFFFFFF@DFFDFFDFFFFF=AAFFF.
@M03896:38:000000000-B4D98:1:1103:20602:4189 1:N:0:270
TACGGAGGGTGCGAGCGTTAATCGGAATAACTGGGCGTAAAGGGCACGCAGGCGGATGGATAAGTGAGATGTGAAAGCCCCGAGCTCAACTTGGGAATTGCATTTCAGACTGTTCATCTAGAGTTTTGTAGAGAGGGGTAGAATTCCACGTGTAGCGGTGAAATGCGTAGAGATGTGGAGGAATACCGGAGGCGAAGGCGGCCCCTTGGACAAGAACTGACGCTCATGTGCGAAAGCGTGGGGAGCAAACA
+
ABAB@AB2@AABGGGE?AEECBFFEAEGGADFFFGFEE0EFHHGGEEFGEEFGGGGFGGHGGFGFGEHHGHGFBGHHHHHE@ECEGGHHGHHHHHHHBBFHFHHGHEHFGFFFHHEFFG11@GGHHHGFGHGGHD.<@A<<D0=GHGFH..<</==;:=;ECBCCF;CD?.F0CBFFF0AED:CFFFFGDF;AD=-9AABF-@@@EFFFEBFFFBBFFFFF?D?AABBFFF.99;DED.9B;BEFDE/9;.
@M03896:38:000000000-B4D98:1:1103:20608:4209 1:N:0:270
TACGGAGGGTGCGAGCGTTAATCGGAATAACTGGGCGTAAAGGGCACGCAGGCGGATGGATAAGTGAGATGTGAAAGCCCCGAGCTCAACTTGGGAATTGCATTTCAGACTGTTCATCTAGAGTTTTGTAGAGAGGGGTAGAATTCCACGTGTAGCGGTGAAATGCGTAGAGATGTGGAGGAATACCGGAGGCGAAGGCGGCCCCTTGGACAAGAACTGACGCTCATGTGCGAAAGCGTGGGGAGCAAACA
+
ABBBAABDDAABGGFGCEGE2BDAEEFGFFBFBA2GGFEEHHHGGFEGGEE0EFEFEEFBFGBBBGFHHGHHHG?BGGFGGGEGGGHG?FGHGHHCFBBFGGFHGG2F?GFF?GHFHFF??FFGHHHHHHHBFHDD.?EDGHGGHGDDH..=<<==;:;;CF<GGGA=CD.FBCCCFBFGGGFFBBFFFGGFFFFFFFFFFFFFFFFFFFBFFFEFFFFFFFFFFFFFFFFFDF>?FFFBFAFFFD.99A.
@M03896:38:000000000-B4D98:1:1103:20315:4634 1:N:0:270
TACGAAGGGTGCAAGCGTTACTCGGAATTACTGGGCGTAAAGCGTGCGTAGGCGGTTCGTTAAGTCCGATGTGAAAGCCCTGGGCTCAACCTGGGAACTGCATTGGAAACTGGCGGGCTGGAGTGCGGTAGAGGGTGGCGGAATTCCCGGTGTAGCAGTGAAATGCGTAGATATCGGGAGGAACACCCGTGGCGAAGGCGGCCACCTGGACCAGCACTGACGCTGAGGCCCGAAAGCGGGGGGAGCAAACA
+
>AAAA?AAA11ABGGGFAEFEBFAEEFFHFCFB10AEEEE/GDAEEEEEEE/G//EEG?EGHEGFGHGCECBFB@GGGHHHGHGCHHGHHHHH0?FF?BGFHHFFCDGHHHEHGB?/>><>GHGGBCCFCAGC/A.C-C@?AAG0FGGEA-;99;;;9;90BFF/9ABA@EFFFBA@-9-99-ABFBF--A--@-@>BF;--@=EA-/9FF;;-ABFFF/BBA-AA-A---9@@??B9-;9-9-;;;FFFA
@M03896:38:000000000-B4D98:1:1103:15445:4969 1:N:0:270
TACGGAGGGTGCAAGCGTTAATCGGAATTACTGGGCGTAAAGCGCACGCAGGCGGTTTGTTAAGTCAGATGTGAAATCCCCGGGCTCAACCTGGGAACTGCATCTGATACTGGCAAGCTTGAGTCTCGTAGAGGGGGGTAGAATTCCAGGTGTAGCGGTGAAATGCGTAGAGATCTGGAGGAATACCGGTGGCGAAGGCGGCCCCCTGGACGAAGACTGACGCTCAGGTGCGAAAGCGTGGGGAGCAAACA
+
ABBBAABDDAABGGGCEEGGFGHFGGGGHGFFBFCEEEGGHHHGGCGGGC?@EGG?EGGHGHHFBGFHGHGFGGHHHHGHGGEFGGHGHHGHGHGGFCCFHHHHHHHHFHGEGHHGGGGGFHHHHHHHFGFFGHC@GA>DEFFFFFFEFB/;;:;;99;;AFFFBBAADF?FFFBFFFFFFFFFFFFDFD@DFFF=FFFFFFFDF@:AAFFFAAFDFFFFFDDFDDFBBFFFFAFFFFAA@DDFFDEBBF.
@M03896:38:000000000-B4D98:1:1103:15458:4992 1:N:0:270
TACGGAGGGTGCAAGCGTTAATCGGAATTACTGGGCGTAAAGCGCACGCAGGCGGTTTGTTAAGTCAGATGTGAAATCCCCGGGCTCAACCTGGGAACTGCATCTGATACTGGCAAGCTTGAGTCTCGTAGAGGGGGGTAGAATTCCAGGTGTAGCGGTGAAATGCGTAGAGATCTGGAGGAATACCGGTGGCGAAGGCGGCCCCCTGGACGAAGACTGACGCTCAGGTGCGAAAGCGTGGGGAGCAAACA
+
ABBBBCCBDABCFGGEEEGFFGGFEGFGHGFFBAFEEFEFGHHGGFGGGEG?EEG@EGEGHHHHGHGHHHHGHGFDGHFHFGECGGHHHHFFGGGHGFGFHHGHHHFHHGGGHHHHGGGHGHGHHGHHCEFFGHCDGFFFEBBFFFFBBF9:;:9;;;;;ABBFFF;;9@AFFBBFF0BF?FEFFFFFFAFBFDFABDEF;BDFFB;AAFFCFFFFBFFFBADFFA/:FFFFFAADBD?DCFF?=AAFFF.
@M03896:38:000000000-B4D98:1:1103:24077:5457 1:N:0:270
TACGTAGGGGGCAAGCGTTATCCGGATTTACTGGGTGTAAAGGGAGCGTAGACGGCACGGCAAGCCAGATGTGAAAGCCCGGGGCTCAACCCCGGGACTGCATTTGGAACTGCTGAGCTAGAGTGTCGGAGAGGCAAGTGGACTTCCTAGTGTAGCGGTGAAATGCGTAGATATTAGGAGGAACACCAGTGGCGAAGGCGGCTTGCTGGACGCTGACTGACGTTGAGGCTCGAAAGCGTGGGGAGCAAACA
+
ABBBBFF3AADDEFG4EEEAAFDBAEEGHHFHBGACEEFD5DBEGEEEEB0AFEEC>FE@/E/?GGFG1FDGEG44BBB?EGGGGGCBFFGDDBCC/><?CHHHGFF?FG>B1FF1>F>>>>FGHHHGGGCCGFGEAC0CCG:CGHHHC<0;<;;;;;;:9F9CBFEDCBCFFFGBGGBFDFBFFFFEFFFFED9@CFFFFFAFFFFFBFF;-9AABBB;B?EEEEFFAAADFFADFF.AFFFEADAFFF.
@M03896:38:000000000-B4D98:1:1103:24058:5459 1:N:0:270
TACGTAGGGGGCAAGCGTTATCCGGATTTACTGGGTGTAAAGGGAGCGTAGACGGCACGGCAAGCCAGATGTGAAAGCCCGGGGCTCAACCCCGGGCCTGCATTTGGAACTGCTGAGCTAGAGTGTCGGAGAGGCAAGTGGAATTCCTAGTGTAGCGGTGAAATGCGTAGATATTAGGAGGAACACCAGTGGCGAAGGCGGCTTGCTGGACGATGACTGACGTTGAGGCTCGAAAGCGTGGGGAGCAAACA
+
1AAAAFF11>1>EGGCG0EEGGDAEE/EFGBD21/BAEGFGH1EEFEC/B/FGE/E/E///E>F>EHF0G1@1B>1BFGHGEECECHGHHA//><//<?CGG<D1?11GHF1<<11<<>><FHGHHDCCCCG.ACGF.CB:G0CCGHFH00;;;;09::9.;FF0B;;CAGGGEFFFFGBA:BFFFAE-BFBA@??@-A@@@-@=EF//;A--;AFFFBBFAEEE-B---:;@FFA/:--->-A;AAFFF-
@M03896:38:000000000-B4D98:1:1103:21251:5941 1:N:0:270
TACGAAGGGTGCAAGCGTTAATCGGAATTACTGGGCGTAAAGCGCGCGTAGGTGGTTCAGCAAGTTGGATGTGAAATCCCCGGGCTCAACCTGGGAACTGCATCCAAAACTACTGAGCTAGAGTACGGTAGAGGGTGGTGGAATTTCCTGTGTAGCGGTGAAATGCGTAGATATAGGAAGGAACACCAGTGGCGAAGGCGACCACCTGGACTGATACTGACACTGAGGTGCGAAAGCGTGGGGAGCAAACA
+
BABBB?ABBFAAEGGG?EFEFFGFEAFGHFFHFBAFEFFGHHHGG?EGFFEEDFFEFFHFFF?GGHHFGHFHHFFGFGFHGGEGGGGEGHHGHFGHHFGGHHGHGHHHHHGHHHHBHGF<@GFGHH?AFGFHHHG.FC?C>FGFG0GHH00<=0==-<;;CGHHFHD;EDCGF9FF00;CEFCFFGGEGGGFECAACBEA=;9-EEABFFFFEFFFFFFBFBFFFFFFFFBBDC-AFFADA;AFFDAB/AA
@M03896:38:000000000-B4D98:1:1103:21254:5962 1:N:0:270
TACGAAGGGTGCAAGCGTTAATCGGAATTACTGGGCGTAAAGCGCGCGTAGGTGGTTCAGCAAGTTGGATGTGAAATCCCCGGGCTCAACCTGGGAACTGCATCCAAAACTACTGAGCTAGAGTACGGTAGAGGGTGGTGGAATTTCCTGTGTAGCGGTGAAATGCGTAGATATAGGAAGGAACACCAGTGGCGAAGGCGACCACCTGGACTGATACTGACACTGAGGTGCGAAAGCGTGGGGAGCAAACA
+
BBBBBABABFABGGFFEEGE2BDBBEFFHGFFBBAFEFGGHHHGGEGGGEFGDGFECGGFFGBGGHHHGFHHHBBFFGFGFGEGGGHGHGBGGHFHH?FFHHFHHHGGHGFGHHHBGFF<@FGGGH?AFHGHFFG?EC?FAG<FGFHHH00<=00=<<;;;GGHFCC;CDEHF;FF;9;;EFFFFFECGFGGEGDGFFEFFFF;EFFFFFFFFFFFFFFBFFFFFBFAFFF>DFCDFFFFFFFFFAAF/;.
@M03896:38:000000000-B4D98:1:1103:16389:5976 1:N:0:270
TACGGAGGGTGCAAGCGTTAATCGGAATTACTGGGCGTAAAGCGCACGCAGGCGGTTTGTTAAGTCAGATGTGAAATCCCCGGGCTCAACCTGGGAACTGCATCTGATACTGGCAAGCTTGAGTCTCGTAGAGGGGGGTAGAATTCCAGGTGTAGCGGTGAAATGCGTAGAGATCTGGAGGAATACCGGTGGCGAAGGCGGCCCCCTGGACGAAGACTGACGCTCAGGTGCGAAAGCGTGGGGAGCAAACA
+
>AAAAAADDAAAGGGEEEGGGGHF0EFGHFFDFBABEEEFHHHGGCEEGGGGGGGEEGG>B2FGBGFHBHGFGFEFGHGHGCCEGGHHHGHHGGFCCCGFHHFGHHHHHHGBH?FGFHHHF0GFGHFG?EE>FGC?C@9AAFFFF9BBFF/;99;;;9;9AFFBBFB-:@ABBFFFFFBAABBFFFFF?@@BF@@;@B?@@?-9@99:AF-@@?FFFFBBBFBFBFBBBFF?9---/A-9@@=?>-A/BF-
@M03896:38:000000000-B4D98:1:1103:16387:5994 1:N:0:270
TACGGAGGGTGCAAGCGTTAATCGGAATTACTGGGCGTAAAGCGCACGCAGGCGGTTTGTTAAGTCAGATGTGAAATCCCCGGGCTCAACCTGGGAACTGCATCTGATACTGGCAAGCTTGAGTCTCGTAGAGGGGGGTAGAATTCCAGGTGTAGCGGTGAAATGCGTAGAGATCTGGAGGAATACCGGTGGCGAAGGCGGCCCCCTGGACGAAGACTGACGCTCAGGTGCGAAAGCGTGGGGAGCAAACA
+
ABBBBBBDBAACGGGCGCGEFGGFFGFGHGCFBAFFEEFDFGHGGEFGGEEEGGGEGGGGGHBGFHBGGGFBFGG4FGGGGGGGGGHHHHGFHHGHHFGHHGGHHHHHHHGFFHHGGFGGGGHHHHHHFEEFGHGCFFFFFFFFFFFFFF/;;;;;;;;;;FFFFFA;ADEFBBBFFFBFFA;BFFFFF@BDFFFFFFFFFFFFF@;AEFFFFFFDFFFBFFFFFFFFBFFFFF=AFA9ADFF.@:EFFF.
@M03896:38:000000000-B4D98:1:1103:7369:6193 1:N:0:270
TACGTAGGGGGCTAGCGTTATCCGGAATTACTGGGCGTAAAGGGTGCGTAGGCGGTCTTTCAAGCCAGAAGTGAAAGGCTACGGCTCAACCGTAGTAAGCTTTTGGAACTGTAGGACTTGAGTGCAGGAGAGGAGAGTGGAATTCCTAGTGTAGCGGTGAAATGCGTAGATATTAGGAGGAACACCAGTAGCGAAGGCGGCTCTCTGGACTGTAACTGACGCTGAGGCACGAAAGCGTGGGGAGCAAACAG
+
BBBBBFFAA@BDFGFF?EFEFGDB2FEFHHFHCFAFFG0EFHHGHFFEGEE1FEEECFHHFH4BFGHHHHFHHF?BG0FGFHFAEGGHHGG@FFFGGGFGHGHGGCEGHHFGFGGBCCGF??FHGF?FCFGDFG?EDHHGEFGFFGGDB0<==0=<<;:;CGHGGEEDCEFGFGGC0BFADFFFFGGFGGGFDG-A.;-;>DFFFFB;BFFAFF/9BBFFA9ADDFFFFF?ADADFAAABFFFFFFFFFFF
@M03896:38:000000000-B4D98:1:1103:8259:6198 1:N:0:270
TACGAAGGGGGCTAGCGTTGCTCGGAATCACTGGGCGTAAAGGGCGCGTAGGCGGCCGATTAAGTCGGGGGTGAAAGCCTGTGGCTCAACCACAGAATTGCCTTCGATACTGGTTGGCTTGAGACCGGAAGAGGACAGCGGAACTGCGAGTGTAGAGGTGAAATTCGTAGATATTCGCAAGAACACCAGTGGCGAAGGCGGCTGTCTGGTCCGGTTCTGACGCTGAGGCGCGAAAGCGTGGGGAGCAAACA
+
ABBA3AA?ADDBEGFGCEGGEEFB2EAFGDBGFFEGGGABFGHGGGGGGE??GEEFEG/EEEBFGHE<<CCDGC???GGHHGGGGHHHGG>FE<F/<=D<GGHHGE.G;ACCGHH.-;CG:CFA;C-;9@E?FEGABEE--;;@FFF?;;9;;/:9;:;;9BBFF/9BFFEFFFFFBA..9BBFFFFFFFFFEDBFFDEAFFFFFFB9FFFF-9BFFFFBFDFF?DF.EDFCA;;AFFFFAFAF=:AB9A.
@M03896:38:000000000-B4D98:1:1103:7362:6212 1:N:0:270
TACGTAGGGGGCTAGCGTTATCCGGAATTACTGGGCGTAAAGGGTGCGTAGGCGGTCTTTCAAGCCAGAAGTGAAAGGCTACGGCTCAACCGTAGTAAGCTTTTGGAACTGTAGGACTTGAGTGCAGGAGAGGAGAGTGGAATTCCTAGTGTAGCGGTGAAATGCGTAGATATTAGGAGGAACACCAGTAGCGAAGGCGGCTCTCTGGACTGTAACTGACGCTGAGGCACGAAAGCGTGGGGAGCAAACAG
+
AAAAAFFA?2@AEFFF2EFGGGFBAAEGHCFBD32BAAEEGHFGHGEGGE?1BE>E>EGHGFF4GGHGGGFGHDGDG0EGFFE/EEGFFFF<C/DFHF2GHHHHH?CDGHHGHGGGGGHFDFGF??D0?<F..>DA?FFFFFGHHHHF00<=<0=-<;:;0CHCG.;C-.0CFCF0;09;AFABFGAAFFFF?@A?DA>-@;DFFF;/BABEFBBBFBBF9:AADF.EEF?D...;.;A=->.-9AFFFFB
@M03896:38:000000000-B4D98:1:1103:8273:6218 1:N:0:270
TACGAAGGGGGCTAGCGTTGCTCGGAATCACTGGGCGTAAAGGGCGCGTAGGCGGCCGATTAAGTCGGGGGTGAAAGCCTGTGGCTCAACCACAGAATTGCCTTCGATACTGGTTGGCTTGAGACCGGAAGAGGACAGCGGAACTGCGAGTGTAGAGGTGAAATTCGTAGATATTCGCAAGAACACCAGTGGCGAAGGCGGCTGTCTGGTCCGGTTCTGACGCTGCGGCGCGAAAGCCTGGGGAGCAAACA
+
AAAAABA?A2AAEFFGEAFEEGGBAEAFGFFHF21BEE0B1DFEFCEEEE/1F>>EGG/EEEB4FGF/</<DC?1?<FGFFFFCFGHGFFFFFGA</==<GD=DHE.D:AGCGCG?A;CG;A0C;C?9-9;.CEG9B.C:;@9@FFF99;-;;;9;/.;;9BBBFFAFFE.FBBBFBA;9BF/BFFF.99:F;@9-;.A->BB=FB;;;:FF--9;ABBBFFAD..;9>B@9>--.F.;.;9-.;;9;;;.
@M03896:38:000000000-B4D98:1:1103:20749:7059 1:N:0:270
TACGGAGGGTGCAAGCGTTAATCGGAATTACTGGGCGTAAAGCGCACGCAGGCGGTTTGTTAAGTCAGATGTGAAATCCCCGGGCTCAACCTGGGAACTGCATCTGATACTGGCAAGCTTGAGTCTCGTAGAGGGGGGTAGAATTCCAGGTGTAGCGGTGAAATGCGTAGAGATCTGGAGGAATACCGGTGGCGAAGGCGGCCCCCTGGACGAAGACTGACGCTCAGGTGCGAAAGCGTGGGGAGCAAACA
+
AABBABBDBAABGFFEEEGEFGGFEGFGHFBEBFGFFGGEHHHGGEEEFEFFGGGFGGGHGBBGFGFHHHGFGGG4FGGGFGGGEGHFHHGGHHEAGFGFHHGHHHHHHGHGHHHFGGGGGFHHHHHHFGGFGGGCDFAAAFFFFFBBF//9;;;;;;9;;FFFFB;;ADFFFFFFFFFFFFFFFFFFF9@DFFA==AEDFFFFFF>EEFFFDCFFFFF/FDFFFFFB//BDFFFD9.AA9@FFBAEFBFA
@M03896:38:000000000-B4D98:1:1103:20773:7060 1:N:0:270
TACGGAGGGTGCAAGCGTTAATCGGAATTACTGGGCGTAAAGCGCACGCAGGCGGTTTGTTAAGTCAGATGTGAAATCCCCGGGCTCAACCTGGGAACTGCATCTGATACTGGCAAGCTTGAGTCTCGTAGAGGGGGGTAGAATTCCAGGTGTAGCGGTGAAATGCGTAGAGATCTGGAGGAATACCGGTGGCGAAGGCGGCCCCCTGGACGAAGACTGACGCTCAGGTGCGAAAGCGTGGGGAGCAAACA
+
AABBABCDBAABGGGEECGEFFGFEEFGHGFHCFEEEFGDHHHGGECEGEGCGGGEGGFHGHFGGHGHHHHGHGGFFGGGGGGGGGHHHGFHCGEHHFGGHFGHHHGHFGGFHHGHGFFHFFGHHHHHGGGGHHGGGFFFFFFFFFFFFF/;;;;:;;;;AFFFFF.;:@AFBBBFFFBFADFFFFFFF@AFFD;DADA;BFFFFFB9?FF@@-D.FFB/BADFFFFFFFFBDFF.B?.;@DF.-:;F/;.
@M03896:38:000000000-B4D98:1:1103:7712:7060 1:N:0:270
TACGGAGGGTGCAAGCGTTAATCGGAATTACTGGGCGTAAAGCGCGCGCAGGCGGTTCGTTAAGTCAGATGTGAAATCCCCGGGCTCAACCTGGGAACTGCATCTGATACTGGCAAGCTTGAGTCTCGTAGAGGGGGGTAGAATTCCAGGTGTAGCGGTGAAATGCGTAGAGATCTGGAGGAATACCGGTGGCGAAGGCGGCCCCCTGGACGAAGACTGACGCTCAGGTGCGAAAGCGTGGGGAGCAAACA
+
BCBBBCCCCCCCGGGEGFGFEBFBEGFGHGFHBFGFEFGGHHHGGEGGGE?/EEFEG1EEFG?GGHHHHHHHHGHFFHGHGGFGGGHHHHHHHHGHHFGFGGGHHHGHHHHHHHHHGFFGFGEHHHHHFGGEHHGGGFFFFF/BFFFFFF/;;;;;;;;;AFFFFFFFFFFFFFFFFFFFFFFFFFFFFFFFFFCFFFFDABFFFB@;EFF;DCFDBFF/BAFFFFFFFFFCDFFFFFDFDAFFFDEFFF.
@M03896:38:000000000-B4D98:1:1103:20758:7077 1:N:0:270
TACGGAGGGTGCAAGCGTTAATCGGAATTACTGGGCGTAAAGCGCACGCAGGCGGTTTGTTAAGTCAGATGTGAAATCCCCGGGCTCAACCTGGGAACTGCATCTGATACTGGCAAGCTTGAGTCTCGTAGAGGGGGGTAGAATTCCAGGTGTAGCGGTGAAATGCGTAGAGATCTGGAGGAATACCGGTGGCGAAGGCGGCCCCCTGGACGAAGACTGACGCTCAGGTGCGAAAGCGTGGGGAGCAAACA
+
AAAA>AAADAAAGGGF2EEGGGHBFGFGHGFFB3BBAEFGHHGEFEGEFA0>EEEEEG?FFGHHGHFGHGHFGFHHHHHHGEEEEEHHFGHFBFGHHAFFGHGGFDHHHHHHGHCCAFFF?FFHHHF??AFGFHG>A>DAAFFFFFFFB//;;;;;;;9;AFFFFF;99-AFFFFFFFFFFFFFFFFFB@AFADAFA?;;-;@BFB@.:BFFA-ADBBFBFFFFFFB/;9;;A-@ABD;.9;=E@;;FBF.
@M03896:38:000000000-B4D98:1:1103:5580:7097 1:N:0:270
TACAGAGGGTGCAAGCGTTAATCGGAATTACTGGGCGTAAAGCGCGCGTAGGTGGTTTGTTAAGTTGGATGTGAAATCCCCGGGCTCAACCTGGGAACTGCATTCAAAACTGACTGACTAGAGTATGGTAGAGGGTGGTGGAATTTCCTGTGTAGCGGTGAAATGCGTAGATATAGGAAGGAACACCAGTGGCGAAGGCGACCACCTGGACTAATACTGACACTGAGGTGCGAAAGCGTGGGGAGCAAACA
+
CCCCCFFCCBCCGGGCFEGEFFGFGGAFHFBGCFFAEEFGHHHGGEEGGFEEDFFEFHGHGHBFBGGGCGFGHEBBFHGHGGGGGGHEGGEHHGGHH?FFGHHHHGDDGGGGHHHBGFF@FGGFGHFF?GHHGHG?CCAFDFGGHFHGH10<====<<<<CFGHGGFFGFEHHCCGGC;FFFEFEFCEGFGFEGDAGFGFFFF-AE?BFFFFFFFFFFFFF/BFFFF.;AFFFFCFFFFDAFFFFDEFFFF
@M03896:38:000000000-B4D98:1:1103:6081:7113 1:N:0:270
TACGTAGGGAGCAAGCGTTGTCCGGATTTATTGGGCGTAAAGAGCTCGTAGGCGGTTTAGTAAGTCAGGTGTGAAACCTCCAGGCTCAACCTGGAGCTGCCACTTGATACTGCTATGACTAGAGTTTGGTAGGGGATGATGGAATTCCTGGTGTAGCGGTGGAATGCACAGATATCAGGAGGAACACCGATGGCGAAGGCAGTCGTCTGGGCCAATACTGACGCTGAGGAGCGAAAGCGTGGGGAGCAAA
+
AAABAFF>AC>AGGG42EEECFDBEEEFHF5FB32FEEEDHGHGHFHDEBAABE@EFGGFDGGDBGFHHHFGGFFGGFGHHGGFHHHBGGGGFFEGH??BFFGHHHHHHHGFEFGF3DDDDFGHHHDGFGFHGGGGGEHHGFGHFHHHH<0??<>=>>>><CCFGFGHHFHFE=0DBFCB.CDFHHHD@CGGFFA??D.C9.;;A.CAEFE;A?.9;B/99BDDFDFFEFDFF;FCABAADFF;ECDFBF
@M03896:38:000000000-B4D98:1:1103:6967:7435 1:N:0:270
TACGGAGGGTGCGAGCGTTAATCGGAATAACTGGGCGTAAAGGGCACGCAGGCGGATGGATAAGTGAGATGTGAAAGCCCCGAGCTCAACTTGGGAATTGCATTTCAGACTGTTCATCTAGAGTTTTGTAGAGAGGGGTAGAATTCCACGTGTAGCGGTGAAATGCGTAGAGATGTGGAGGAATACCGGAGGCGAAGGCGGCCCCTTGGACAAGAACTGACGCTCATGTGCGAAAGCGTGGGGAGCAAACA
+
ABAAAABDBBABGEFGGFGACBDBBEFFFDBGB3BFEEAAFGHGGAEEFE?EEEE?EEF3BF@BBG4FBGFFFFBBFGGHGG?EGGHFHFFHGHHGFBB?GHHHHHB?>FF2FDGFHFG1??GFHHHHHHHBGFDEDCDFGHHGHHFGH<.<<<==;;;;;GFGFFDDG-9FFCBBFBFGGDBGFFFGAGGFDFC-BDABFF;@BEAFFFBFFF.FBFFBFFFFFFFEFFFBFFFFFFFFFFFFFDAFFF9
@M03896:38:000000000-B4D98:1:1103:22575:7688 1:N:0:270
TACGGAGGGTGCAAGCGTTAATCGGAATTACTGGGCGTAAAGCGCACGCAGGCGGTTTGTTAAGTCAGATGTGAAATCCCCGGGCTCAACCTGGGAACTGCATCTGATACTGGCAAGCTTGAGTCTCGTAGAGGGGGGTAGAATTCCAGGTGTAGCGGTGAAATGCGTAGAGATCTGGAGGAATACCGGTGGCGAAGGCGGCCCCCTGGACGAAGACTGACGCTCAGGTGCGAAAGCGTGGGGAGCAAAC
+
AABAAAADBAABGGGFECGECDGFEGGGHGFFBBFFEEGGHHHGG0AAEEE0EFEGGGGHGHFGGHGHHGHFHGGFHHGHGGGGEGHHGGHHFFGGFFGFHGFGHHHHHHHFHHGHEFFGFGHHHHHHFGGGGHGCFAFFFFFFFFFFFF/;;;:;;;;;9FFFFF;;DAEFBFBFFFFFFFFFFFFFD:@?A@CCFDE@CADDFD@A?BFFCFFDFFFFFFFBFFFFFFF;AFCFFDDAFFFFFDFFFA
@M03896:38:000000000-B4D98:1:1103:22596:7702 1:N:0:270
TACGGAGGGTGCAAGCGTTAATCGGAATTACTGGGCGTAAAGCGCACGCAGGCGGTTTGTTAAGTCAGATGTGAAATCCCCGGGCTCAACCTGGGAACTGCATCTGATACTGGCAAGCTTGAGTCTCGTAGAGGGGGGTAGAATTCCAGGTGTAGCGGTGAAATGCGTAGAGATCTGGAGGAATACCGGTGGCGAAGGCGGCCCCCTGGACGAAGACTGACGCTCAGGTGCGAAAGCGTGGGGGGCAAACA
+
AAAA1AADDAAAAFGECAF00BFFEGFGHFFFFFGGGEGGHHFGC//EEEECGGGEF/?BBFGGB2FE12GGHGG1BFGH>EEGGGHHHGGHFFGFHEHHGEDFHD2??FGB1/@<FGG?FFGG<FDG/EFGHGC--;--AFFFBFF/9;/:;99;;;:99BFF/BA;9--////9BF/9AAFB/FFB?-@?A@@@@FF@@@-@;;;;A-F=-99;BFB/;ABB-A/B9/9-9;=A/-;-9=?--;@EFF-
@M03896:38:000000000-B4D98:1:1103:4573:8129 1:N:0:270
TACGGAGGGTGCAAGCGTTAATCGGAATTACTGGGCGTAAAGCGCACGCAGGCGGTTTGTTAAGTCAGATGTGAAATCCCCGGGCTCAACCTGGGAACTGCATCTGATACTGGCAAGCTTGAGTCTCGTAGAGGGGGGTAGAATTCCAGGTGTAGCGGTGAAATGCGTAGAGATCTGGAGGAATACCGGTGGCGAAGGCGGCCCCCTGGACGAAGACTGACGCTCAGGTGCGAAAGCGTGGGGAGCAAACA
+
CCCCCCCDDBBCGGGGFEGFFFFFEGFGHFFHCFDEGFFGHHHGGEEEGE?EGGGEGGGHGHFFFGHHHHGGHGGGGHGHGGEGGGHHHHFHHGGGGFGGHHGHHHHHHHGHHHHHGGGHGHGHHHHHCGGFGHGGGFADEFFFFFFFFF/;;;;:;;:;9BFFFFFDFFFFFFBFFFBFFFFFFFFFFBFFACDFFFEDFFFFFC@AEFFFFFFFFFFFFFFFFFFFFFFCFFAABA9.@DCA9AEFF?.
@M03896:38:000000000-B4D98:1:1103:4587:8149 1:N:0:270
TACGGAGGGTGCAAGCGTTAATCGGAATTACTGGGCGTAAAGCGCACGCAGGCGGTTTGTTAAGTCAGATGTGAAATCCCCGGGCTCAACCTGGGAACTGCATCTGATACTGGCAAGCTTGAGTCTCGTAGAGGGGGGTAGAATTCCAGGTGTAGCGGTGAAATGCGTAGAGATCTGGAGGAATACCGGTGGCGAAGGCGGCCCCCTGGACGAAGACTGACGCTCAGGTGCGAAAGCGTGGGGAGCAAACA
+
AAB@AAADDBBAGGGFC?EGEGH2EEFGHAAFEBBBAAEE1GGEECFEFC00E>EFGGGGBFGEGHFHGHFGHF4FGFHHGG?EE?GFGHHFBGEHFEGFGHGGHBGFFGGFHGHHGFFFFCGHHG??/<.<1<.<--@;ABFFFFFFB//;;;/;;9.;99BBFFD.ADEFFFFFF/9..9BBFFFADBBFA@BF-AA;D;B-@>@9?BADA;AA;;/;F...;A///;;-.9@./.9.-;=A-;;9/AA
@M03896:38:000000000-B4D98:1:1103:26987:8690 1:N:0:270
TACGAAGGGGGCTAGCGTTGCTCGGAATCACTGGGCGTAAAGGGCGCGTAGGCGGCGTTTTAAGTCGGGGGTGAAAGCCTGTGGCTCAACCACAGAATGGCCTTCGATACTGGGACGCTTGAGTATGGTAGAGGTTGGTGGAACTGCGAGTGTAGAGGTGAAATTCGTAGATATTCGCAAGAACACCGGTGGCGAAGGCGGCCAACTGGACCATTACTGACGCTGAGGCGCGAAAGCGTGGGGAGCAAACA
+
BCCCBCCCCCCCGGGFAAEEEFFEEDFFHDBFFGFFGEEF1DFFGEGGGE?1GEFGEEEGGGBFGHECCGCGGAGFGGGHHGHGHHHHHG<EEGFG<==<CGEGHH.G;CCFGGGCCCACCFGF0CFFGGGGGGGFFA?E:;:BFFFFB;-;;909:9;;;FFFFF?;BFEFBBBFFA..:9;BFFDFFFFFFA@DFBEFFFFAEAFF/:?F?FFFBBFFFFFFD?F..DFFD;-DFBFFFFFE;A:BBA.
@M03896:38:000000000-B4D98:1:1103:26967:8695 1:N:0:270
TACGAAGGGGGCTAGCGTTGCTCGGAATCACTGGGCGTAAAGGGCGCGTAGGCGGCGTTTTAAGTCGGGGGTGAAAGCCTGTGGCTCAACCACAGAATGGCCTTCGATACTGGGACGCTTGAGTATGGTAGAGGTTGGTGGAACTGCGAGTGTAGAGGTGAAATTCGTAGATATTCGCAAGAACACCGGTGGCGAAGGCGGCCAACTGGACCATTACTGACGCTGAGGCGCGAAAGCGTGGGGAGCAAACA
+
ABBBBBBABBCBGFGFCEGFEBFBAEFGH5AFFFGFEEEEHHHGGCFGGFEDHFGCEEEFFHGGGHEBB?DFG??=GGFGGGHFHHHGGGCEG<CC<==<GGFFHH.GCCCFGCG:@BE;CFFFBFFBCCFFGGGFFFDE;EFFFFFFF9-:;:;;;;;;BFFFFFA;FFFFFFFFF:9;@BFFFFFCDDCFACBCFFEDADFAEEFFBFEFFFFFFFFBFFFFFFFFEFFFFFCFFFFFABFFFDFFFF?
@M03896:38:000000000-B4D98:1:1103:26985:8710 1:N:0:270
TACGAAGGGGGCTAGCGTTGCTCGGAATCACTGGGCGTAAAGGGCGCGTAGGCGGCGTTTTAAGTCTGGGGTGAAAGCCTGTGGCTCAACCACAGAATGGCCTTCGATACTGGGACGCTTGAGTATGGTAGAGGTTGGTGGAACTGCGAGTGTAGAGGTGAAATTCGTAGATATTCGCACGAACACCGGTGGCGAAGGCGGCCAACTGGACCATTACTGACGCTGAGGCGCGAAAGCGTGGGGAGCAAACA
+
AAAAABAAA2@DGFFFCAEEA3BBAEEGG5CBBBFBAAEBGFGFFCFCEE?AGEEE/EEFGHH3BG4B32@DF?22?FGHGHH?GHHGHHGGGHHF?F?1FGHHHEGHGGGFG<C<-AAC<CGGCGH/GGHEFGGCC?.ACEFFFBFAD9-:;00;;;:;9CFGGF.;F?EFBBBF9AA-9..;-FF;D@CAA;-->.;@-=D;E9/;;BABEF:BFFF/B?DFFDF9ED@--9;.;AFBAFF9B;;999;
@M03896:38:000000000-B4D98:1:1103:20405:8799 1:N:0:270
TACGTAGGGAGCAAGCGTTGTCCGGATTTATTGGGCGTAAAGAGCTCGTAGGCGGTTTAGTAAGTCAGGTGTGAAACCTCCAGGCTCAACCTGGAGCTGCCACTTGATACTGCTATGACTAGAGTTTGGTAGGGGATGATGGAATTCCTGGTGTAGCGGTGGAATGCACAGATATCAGGAGGAACACCGATGGCGAAGGCAGTCGTCTGGGCCAATACTGACGCTGAGGAGCGAAAGCGTGGGGAGCAAA
+
ABBBBFFAAFABGGGCGEFEEFDBAEEGHFHFFFFFEEEFHGHHHGHGGFE?GEEGGGHHDGFGGHFHGHHHGGGFFGHGGFFFGHHGGGGHHFHHGBBBFGFHHHFHGHGGFH?BFGHHFG2GHHHGGGHHGGGGFGHHGGFFGGGHH10??<>>>>>>>EGHDBDDGFHFHFGHDGG:EGGHHHHGCFDGGF:ACFBEFGBFDFGGFFFEFFAFFFF:9:ADFD.:ABDFAAFFFFDDFFFFF;FFFF
@M03896:38:000000000-B4D98:1:1103:20412:8826 1:N:0:270
TACGTAGGGAGCAAGCGTTGTCCGGATTTATTGGGCGTAAAGAGCTCGTAGGCGGTTTAGTAAGTCAGGTGTGAAACCTCCAGGCTCAACCTGGAGCTGCCACTTGATACTGCTATGACTAGAGTTTGGTAGGGGATGATGGAATTCCTGGTGTAGCGGTGCAATGCACAGATATCAGGAGGAACACCGATGGCGAAGGCAGTCGTCTGTGCCAATACTGACGCTGATGAGCGAAATCGTGGGGAGCACA
+
>AA1>BB>>11>1AFA1A0AAFGBAEEFHGGFA10BAAAEGBFFFFGAAE/AFA/EEEF1@FGBFGG@0BBFBB@BBFGHHHE0?BFGGHGB>0>0B01BF<GHFHHFGHGHFBDF12BFD<1FDGDB?GGB//<CAGHD@1<G11FGGB0?0.>1>-><<-<=<<GFD0//=0=DF0</::AGGCGG;:9.;=;---.;../;.:CE-/9;;:/99BB://:;A;-///:;---9-/:9;---;-;A-9
@M03896:38:000000000-B4D98:1:1103:17009:8868 1:N:0:270
TACGTAGGGAGCAAGCGTTGTCCGGATTTATTGGGCGTAAAGAGCTCGTAGGCGGTTTAGTAAGTCAGGTGTGAAACCTCCAGGCTCAACCTGGAGCTGCCACTTGATACTGCTATGACTAGAGTTTGGTAGGGGATGATGGAATTCCTGGTGTAGCGGTGGAATGCACAGATATCAGGAGGAACACCGATGGCGAAGGCAGTCGTCTGGGCCAATACTGACGCTGAGGAGCGAAAGCGTGGGGAGCAAA
+
ABBCBFFABFABGGGFGGGCFGDEEGGGHGFGBGGFEEFGGHHHHGHGEFEDHGGGGGHHDHDFBGFHHHGHGGBGFGFGHGFGHHHHHGGHHHBGH??FFGGHHHGHGHFHHHHDFGFHFHBGHHHHFFHGFFDDGGHGGGBGGFHGHDB?F<>>=>>>AAGH<CGGFDGCGDDGDGCFGGGGHHHGGGGGGF-;ADGGFF/FDGGGFFFAEF9BBFFB99.DFDFFFF.EDFFFFFFDFFFFFFFFFF
@M03896:38:000000000-B4D98:1:1103:19118:8940 1:N:0:270
TACGGAGGGTGCAAGCGTTAATCGGAATTACTGGGCGTAAAGCGCACGCAGGCGGTTTGTTAAGTCAGATGTGAAATCCCCGGGCTCAACCTGGGAACTGCATCTGATACTGGCAAGCTTGAGTCTCGTAGAGGGGGGTAGAATTCCAGGTGTAGCGGTGAAATGCGTAGAGATCTGGAGGAATACCGGTGGCGAAGGCGGCCCCCTGGACGAAGACTGACGCTCAGGTGCGAAAGCGTGGGGAGCAAACA
+
AAAAAABBBAAAGGGF?EFEGFHFEFGGHHFFB3FFEFGF1GGFGGGGGA0@EGGGGG1FFGFGGHHHHHHFFGGFFGHHGGGGEFHHEHHHHGGHGFFBGBGHHHFHEHGGHH2<FFGHFGHHHHHGFEFFHHGGGFFFFFFFFFFFFF/;;9;:;;;;ABFFFB9;:BEFFBBFFFBFFFFFBFFF=@>DABADAFE;-BFFFF>;AFFAD9DABF//BAFFFFFFFFFFDCCABDDADFAEFAAF/F.
@M03896:38:000000000-B4D98:1:1103:19099:8963 1:N:0:270
TACGGAGGGTGCAAGCGTTAATCGGAATTACTGGGCGTAAAGCGCACGCAGGCGGTTTGTTAAGTCAGATGTGAAATCCCCGGGCTCAACCTGGGAACTGCATCTGATACTGGCAAGCTTGAGTCTCGTAGAGGGGGGTAGAATTCCAGGTGTAGCGGTGAAATGCGTAGAGATCTGGAGGAATACCGGTGGCGAAGGCGGCCCCCTGGACGAAGACTGACGCTCAGGTGCGAAAGCGTGGGGAGCAAACA
+
AABB3AAB@AAAGFGE?EEFGFHFE2FFHGFFDBEBEEEEGHFFGCEEGGGCFEGEFGDGGHHEGHFGFFHGGFHHHHHHGGEEEEHHHHHHFGEFGECBGHGFD>GHHHHGHHGHGGGG?FGHHHHFFDGGGFG?C;BAA9BFFFFFB//;B;9;;;;-:BBB/;:AD?FFBBBFB/99?DB/BFFF-99D;->B?DA9B=BBB?;:.;FB=-ADFFFFF.DDDD/;//;@.@@AFDFFBBBFBAEF/;9
@M03896:38:000000000-B4D98:1:1103:25134:9394 1:N:0:270
TACGAAGGGTGCAAGCGTTAATCGGAATTACTGGGCGTAAAGCGCGCGTAGGTGGTTCAGCAAGTTGGATGTGAAATCCCCGGGCTCAACCTGGGAACTGCATCCAAAACTACTGAGCTAGAGTACGGTAGAGGGTGGTGGAATTTCCTGTGTAGCGGTGAAATGCGTAGATATAGGAAGGAACACCAGTGGCGAAGGCGACCACCTGGACTGATACTGACACTGAGGTGCGAAAGCGTGGGGAGCAAACA
+
BCCC@BBBCFBBGGFGEEGAABFFEGCFHFBB5AFCEFGGHHHGGEGGGFEEDBF>?FFGEFFGFFFFHGFGHFFBFGBBFEGFGGHGHHFCFFFHG?BDGGFFC2BBGGFFFHH>GFD@@GHGGHCEFFDGGHD.CC?CAHHHHHHHH00<====<<;;CGFHFGCCECEGFCCFF9BFFA;FFFEEGFFGEGFFFFFCFFF;AE9BAFFFFFFFFBFBFFFFBFB.9EFFFFFFFFFDFFFFBAAFFFF
@M03896:38:000000000-B4D98:1:1103:5737:9747 1:N:0:270
TACGGAGGGTGCAAGCGTTAATCGGAATTACTGGGCGTAAAGCGCACGCAGGCGGTTTGTTAAGTCAGATGTGAAATCCCCGGGCTCAACCTGGGAACTGCATCTGATACTGGCAAGCTTGAGTCTCGTAGAGGGGGGTAGAATTCCAGGTGTAGCGGTGAAATGCGTAGAGATCTGGAGGAATACCGGTGGCGAAGGCGGCCCCCTGGATGAAGACTGACGCTCAGGTGCGAAAGCGTGGGGAGCAAACA
+
ABBB?ABDBBBBCGGEEEGA2ADFFG2FHGBGCFGEEFFEHHDE?0AE0AECFGGGCGEHGH@FFGGHGFGGHGFFFFGF/>EGGGHHHGCGGCGCC?B??<F>FGFG>FGHHHFHEFHGF<1FFF<G?AF.>0D-@-;DFF/;FF/9FFFB9;//;9;99B/BB9AD?-.9/;;BF//;DD.9/B;A;9B9A>B-B.9B--B-@@9EEB/;/;B9BFB9/..9.;B/B/B-DB-?9;.;@B<.9.AF/9.
@M03896:38:000000000-B4D98:1:1103:5741:9766 1:N:0:270
TACGGAGGGTGCAAGCGTTAATCGGAATTACTGGGCGTAAAGCGCACGCAGGCGGTTTGTTAAGTCAGATGTGAAATCCCCGGGCTCAACCTGGGAACTGCATCTGATACTGGCAAGCTTGAGTCTCGTAGAGGGGGGTAGAATTCCAGGTGTAGCGGTGACATGCGTAGAGATCTGGAGGAATACCGGTGGCGAAGGCGGCCCCCTGGACGAAGACTGACGCTCAGGTGCGAAAGCGTGGGGAGCAAACA
+
1>AAA?A1AAAAGFGF0EAEGFHAE?CFHFEG2A/AAEEC/FGGGCGEEEC?EE/>EE?0B2BBFGGEFF1B122DGFHHGE?<EEGFHGHF00FGG/BBGGDFF1FGHHH>CGF<FGGG???FGG?0?.>FFF<-<-@;;;;FFFFB//99;//;-9-9A/;BFFBBF;A;B9BFFFB?--;FFFFB;@=-;99@9BA--=@@@=9;ABA-99-9;//;;-:-;-//;9;--;;A/--;;@@-;AA9/9-
@M03896:38:000000000-B4D98:1:1103:26595:9926 1:N:0:270
TACGGAGGGTGCAAGCGTTAATCGGAATTACTGGGCGTAAAGCGCACGCAGGCGGTTTGTTAAGTCAGATGTGAACTCCCCGGGCTCAACCTGGGAACTGCATCTGATACTGGCAAGCTTGAGTCTCGTAGAGGGGGGTAGAATTCCAGGTGTAGCGGTGAAATGCGTAGAGATCTGGAGGAATACCGGTGGCGAAGGCGGCCCCCTGGACGAAGACTGACGCTCAGGTGCGAAAGCGTGGGGAGCAAACA
+
AAAAAAA?DA1AGGGAEEEEFFDCEEEFHEBG2B/EEEA/AFGFGAEEGE?CGG?E>E/0BGBBBGHFGGBBFFB1BFGHGGGGGGHHHFGGFFF0B?FGGDFHHH2D>FGBHHHBFFGGFFGHHHHHFGGCDCAAC;@BFF/BFFFBBF/;;;;;;;;9-;:BBFAAA=AF/BFFFE/;BBFFFFFF@@@BF?@@@FE@@@@@@@;:EFF@?@FBBFFFFBFFFFFFFFF@B@@?B-9A=@?E@B?FBA-
@M03896:38:000000000-B4D98:1:1103:28155:10089 1:N:0:270
TACGTAGGGGGCAAGCGTTATCCGGATTTACTGGGTGTAAAGGGAGCGTAGACGGCACGGCAAGCCAGATGTGAAAGCCCGGGGCTCAACCCCGGGACTGCATTTGGAACTGCTGAGCTAGAGTGTCGGAGAGGCGAGTGGAATTCCTAGTGTAGCGGTGAAATGCGTAGATATTAGGAGGAACACCAGTGGCGAAGGCGGCTTGCTGGACGATGACTGACGTTGAGGCTCGAAAGCGTGGGGAGCAAACA
+
BBBBBFFABBBBCCECEEFEFFGEFG?EHFFFCFFCEFHGGHHGGEGGAEE1FEEC0>E@>EEFFFEHFFFGGFFFHHHHGGGGGGHGGGGGD>>/BA<CGHFGFD<CFHHFDGGHHGG>GFFGGGHGCGFCGFGD?DCA:BFGGGGGG;0;=;;;;;9=9BBFBFECDBAFFFFFFFFFFFFFFFF?ABFFFFFFFDFFAFAFFFFFFFFFFFFFFBFFBDEFFEFFEFFC>FDA9:;ABDA?-AEBF?.
@M03896:38:000000000-B4D98:1:1103:14636:10518 1:N:0:270
TACGGAGGATCCAAGCGTTATCCGGATTTATTGGGTTTAAAGGGTACGTAGGCGGACTGATAAGTCAGTGGTGAAATTCTGCAGCTTAACTGTAGCATTGCCATTGATACTGTTTGTCTTGAGTATAGTTGAGGTAGGCGGAATGTAGTGTGTAGCGGTGAAATGCATAGATATACTACGGAACACCGATTGCGAAGGCAGCTTACTAAACTATTACTGACGCTGAGGTACGAAAGCGTGGGGATCAAACA
+
AABBBAADBFFFGGGF?EEGCGGEEGGGHBFDDBAEFGHGHHHGHBGEBBBAGAEEEEBGHHGHGHBFGFFGAFGDFGHHHGHHHHHHGGGHHGHGEGFBGHHHHHGHHHGFGHHBBFEGFFHGHHFFGHHHFHGBGFF/><@FFHHHG01??1<@<>>>FGHHGF<GHHHHGHHHHGGA<DEGGHGGGGGGFFGGGGGE?DGGGB;CF0/BFFFFFBGGGBFFFF.;BFB.9EDAFDAF--9E9;AFFFA
@M03896:38:000000000-B4D98:1:1103:14643:10536 1:N:0:270
TACGGAGGATCCAAGCGTTATCCGGATTTATTGGGTTTAAAGGGTACGTAGGCGGACTGATAAGTCAGTGGTGAAATTCTGCAGCTTAACTGTAGCATTGCCATTGATACTGTTTGTCTTGAGTATAGTTGAGGTAGGCGGAATGTAGTGTGTAGCGGTGAAATGCATAGATATACTACGGAACACCGATTGCGAAGGCAGCTTACTAAACTATTACTGACGCTGAGGTACGAAAGCGTGGGGATCAAACA
+
ABABBCCCCFFFGGGEECGCGGDBEFGGHBGGBGGAFGHGHHHGHBEEGFE?GEGGEFGHGHDGFHEHFFGGGFFBFGGHHHGGHHHHGFFHHFHHFFBBFGHHHHEHHHDFGHH3FFFFDGHHHHGHHHHHHHHHGAF/>BAFHHHGH01????@<>>>>GHHHG=GHGHHGGHGGFFEADEGFHEGGGGGGBADGGGFGGGGGGGFFGGGGGFGGGGBFFFFFFFEFFEDEFDDFFFFFFFFFEFFFFA
@M03896:38:000000000-B4D98:1:1103:20149:10664 1:N:0:270
TACGGAGGATCCAAGCGTTATCCGGATTTATTGGGTTTAAAGGGTGCGTAGGCGGTTTGATAAGTTAGAGGTGAAATACCGGTGCTTAACACCGGAACTGCCTCTAATACTGTTGAACTAGAGAGTAGTTGCGGTAGGCGGAATGTATGGTGTAGCGGTGAAATGCTTAGAGATCATACAGAACACCGATTGCGAAGGCAGCTTACCAAACTATATCTGACGTTGAGGCACGAAAGCGTGGGGAGCAAACA
+
BBAABBCCCFFFGGGCEEGEFGDBEEGGHBGGFGGEFGGGGHHGHFGGGE?1FEEGGGGGGHFGFHGHGHHHHFGGFGGHGGGGGHHFGGGHGEEEF>FFGHHHGHFHHHHFHHHFHFGDDFFGEGGHHHHHGGGGGEF?>AACFGHHHF0=<<==<<<<:GHHHHHHHHHHECFFGEFFGGGGGGGGGGGGGGDGFFFFFFFFFFFFFFFFFFFFFFFFFBEFEFFFFFFDDFFFFFFFFFFFFDEFFF<
@M03896:38:000000000-B4D98:1:1103:20131:10665 1:N:0:270
TACGGAGGATCCAAGCGTTATCCGGATTTATTGGGTTTAAAGGGTGCGTAGGCGGTTTGATAAGTTAGAGGTGACATACCGGTGCTTAACACCGGAACTGCCTCTAATACTGTTGAACTAGAGAGTAGTTGCGGTAGGCGGAATGTATGGTGTAGCGGTGAAATGCTTAGCGATCATACAGAACCCCGATTGCGAAGGCAGCTTACCAAACTATATCTGACGTTTAGGCAGCAAAGCGTGGGGAGCAAACA
+
AAAAAAA1AFCCFFDCCCF0FFAB0BFGHGGHHGHCFEBDAFGGHFEEFEAEGEEEEGEFFG@FBGGHFHHGHFBB@F@FE?EEGHHF1BBBE>/><>BBBFFFCG1>2FDFGHH2BBF@@<C>CFBGHHGHGGFCC/<<><-<0G00G/0==<==-=;;.C0CCGGGGF0;-.=.9C;009;9.;BG@AB?F.99-9-AFFFFFFFFF?EFB/9;BF/99--9/;/9//---9;/---99@----9BB--
@M03896:38:000000000-B4D98:1:1103:20154:10682 1:N:0:270
TACGGAGGATCCAAGCGTTATCCGGATTTATTGGGTTTAAAGGGTGCGTAGGCGGTTTGATAAGTTAGAGGTGAAATACCGGTGCTTAACACCGGAACTGCCTCTAATACTGTTGAACTAGAGAGTAGTTGCGGTAGGCGGAATGTATGGTGTAGCGGTGAAATGCTTAGAGATCATACAGAACACCGATTGCGAAGGCAGCTTACCAAACTATATCTGACGTTGAGGCACGAAAGCGTGGGGAGCAAACA
+
ABBBA?ADAFFFGGFA?EEEGGGE22EEHBHHF3GAFGHGHHHGHGEEF1F1FAEEEEGHEFGFGHFGFB2FGFGDFHHHGEGEEHFFEGHHG/>><EFFGGHHHFGHHHHHHHFGH1FF<<FHFHFFGHFF?<EDDF?->>ACFHHHHB0<<<==<-;-CFHHFCCCHEFHFHGFBFF9FBFG/CFGBGGGGFBBB?EFFDFFFBFFFEEF/;FFFBFFF.AEAAF.A?AAA..:F?DF<BBFB;A:/F9
@M03896:38:000000000-B4D98:1:1103:8754:10686 1:N:0:270
TACGGAGGATCCAAGCGTTATCCGGATTTATTGGGTTTAAAGGGTGCGTAGGCGGTTTGATAAGTTAGAGGTGAAATACCGGTGCTTAACACCGGAACTGCCTCTAATACTGTTGAACTAGAGAGTAGTTGCGGTAGGCGGAATGTATGGTGTAGCGGTGAAATGCTTAGAGATCATACAGAACACCGATTGCGAAGGCAGCTTACCAAACTATATCTGACGTTGAGGCACGAAAGCGTGGGGAGCAAACA
+
ABBBBBBDAFBCBBGCEAFEFGDBAEFFHCFDEGGAFEBD5FHGHFFGGEECHEGGGGG5DF5BFG4FFFFFGFBBBGBBEGGGGHHHDGBGD>E/<>EBGGHHHHBBFGFFGHGFHBG2@DG@CFFHHHHHCGGGGFG?A@<CGHHHHE0=<<==<:;;:GBHGGHHGHHHBC99CBFFFF9BCFBBACGFFGA?DDEEDFFFFFFFBEAFFFFFFFFFF?EFF?BBEF?DFFAAFFDFCAFA-;AFFF.
@M03896:38:000000000-B4D98:1:1103:4180:10783 1:N:0:270
TACGGAGGGTGCGAGCGTTAATCGGAATAACTGGGCGTAAAGGGCACGCAGGCGGATGGATAAGTGAGATGTGAAAGCCCCGAGCTCAACTTGGGAATTGCATTTCAGACTGTTCATCTAGAGTTTTGTAGAGAGGGGTAGAATTCCACGTGTAGCGGTGAAATGCGTAGAGATGTGGAGGAATACCGGAGGCGAAGGCGGCCCCTTGGACAAGAACTGACGCTCATGTGCGAAAGCGTGGGGAGCAAACA
+
ABBBAABBBAAAGGGEEEGGFFFFEEGGH5AGCFFEEEGGGHHGGCDEGEFCGFGCEEFHDGBFFGFHGHGHHG?BGHHHGGCGGGHFGHGHHHHEFBB?GHHHGGB2?FFBFGHBFDG??@GGGHFHHHHHHEDCFCDDGGDGHHHGH<.<<<==-;;=CGHGBFCEGFEGEC;CBFFEGDCFGFGG?@FADC@BFBE-=CDFFFFFFF/BF9.;;FB/;.DDFFFBFFFDD@-AFDFFFFFFFA?B9F9
@M03896:38:000000000-B4D98:1:1103:4179:10803 1:N:0:270
TACGGAGGGTGCGAGCGTTAATCGGAATAACTGGGCGTAAAGGGCACGCAGGCGGATGGATAAGTGAGATGTGAAAGCCCCGAGCTCAACTTGGGAATTGCATTTCAGACTGTTCATCTAGAGTTTTGTAGAGAGGGGTAGAATTCCACGTGTAGCGGTGAAATGCGTAGAGATGTGGAGGAATACCGGAGGCGAAGGCGGCCCCTTGGACAAGAACTGACGCTCATGTGCGAAAGCGTGGGGAGCAAACA
+
ABBBABCBCAABGGGECCGECFGFFGGGHBBFBBFFEEEFGHHGGFEFGE@EEFFCEEFHFGBFBGBHFGHGHFFBGGFGGGCGGGHFFGHGHHHHGBFFHHGHHGBFDGGFGHHEFGD??FFGHHHHHHHHHGGGGGDDGHHGHHFFH..<<<<=;;;;CGGHHG:;EFEG0CCCFBFGGEFGGGFG?DDFDFFFFFEAFFFFFFFFEFBFAFFFFFFFFBFFFFFFFFFFFA=DFFDDFFFECDEFFA;
@M03896:38:000000000-B4D98:1:1103:28681:11383 1:N:0:270
TACGGAGGGTGCAAGCGTTAATCGGAATTACTGGGCGTAAAGCGCACGCAGGCGGTTTGTTAAGTCAGATGTGAAATCCCCGGGCTCAACCTGGGAACTGCATCTGATACTGGCAAGCTTGAGTCTCGTAGAGGGGGGTAGAATTCCAGGTGTAGCGGTGAAATGCGTAGAGATCTGGAGGAATACCGGTGGCGAAGGCGGCCCCCTGGACGAAGACTGACGCTCAGGTGCGAACGCGTGGGGAGCAAACA
+
AAAAAA1?1>>AFGGAEAEEFBFA0BFFHHFGFA/BEEEGHFHGG?EFGCGCECEEFCEGBBFEGHFHFFGHHGGFHHGHFGG/EEHHGGHH00/BF/BBGGHG1GBGGHFFFH0<FGGHCAGHHGGC?CFF1<.<<@@BABB9FFFF///;;/;:9-;;?BFFFFBA9-ABBFFFF//9A-9BFFFA@@?FF@??@-9=;@@@?--;--A;@@B9BFFFF-AAFB/BBFF??@-9A==@9-@--AA/9;-
@M03896:38:000000000-B4D98:1:1103:28661:11393 1:N:0:270
TACGGAGGGTGCAAGCGTTAATCGGAATTACTGGGCGTAAAGCGCACGCAGGCGGTTTGTTAAGTCAGATGTGAAATCCCCGGGCTCAACCTGGGAACTGCATCTGATACTGGCAAGCTTGAGTCTCGTAGAGGGGGGTAGAATTCCAGGTGTAGCGGTGAAATGCGTAGAGATCTGGAGGAATACCGGTGGCGAAGGCGGCCCCCTGGACGAAGACTGACGCTCAGGTGCGAAAGCGTGGGGAGCAAACA
+
ABCCBABDBABCGFGFGFGEAGGFFEFGHADFBCGFEEEEHHHGGCEGGEE@EEGFGGGHFGFGFHHHHHHGHGGBGHGGGGGGGGHHHHHHHHGHFFBBGGGHGHHHFHHHHHHHGGHHGHHHHHHHFDFEHHGGGFFFFFFFFFFBFF/;;;;;;;;;./BFFFAADFEFBBBFFFEFFFFFFFFDD@FDFFAFFFFFFFFFFDBEFFFFFFFFFFFFFDFFFDFFFFFFFFFDB9ADDAFFFFFFFFF
@M03896:38:000000000-B4D98:1:1103:28662:11414 1:N:0:270
TACGGAGGGTGCAAGCGTTAATCGGAATTACTGGGCGTAAAGCGCACGCAGGCGGTTTGTTAAGTCAGATGTGAAATCCCCGGGCTCAACCTGGGAACTGCATCTGATACTGGCAAGCTTGAGTCTCGTAGAGGGGGGTAGAATTCCAGGTGTAGCGGTGAAATGCGTAGAGATCTGGAGGAATACCGGTGGCGAAGGCGGCCCCCTGGACGAAGACTGACGCTCAGGTGCGAAAGCGTGGGGAGCAAACA
+
>AAA>ABD@AAACGFGCAE?AFGAEEGGHFDG5BABEAEEEGHGGCEAE0A>EEEEGGEGFHFBBFGGFGFEFFGGFGHHGEC/>EHHHHHHGH/0FCBFGHFFGHHGHHHGFGH1/??F<<1FHHG0/>.FGFF@?>>A:;BFFFFFB//;;9/99-9;;BFFFFAAD;F/BFFFF/BF?FFFFFFF?@-D;-@?9AA-9BBBBB@9;.F->9ADBBFFF.AFFFFBFFB-;BBDFFFF-9-.-;:BBA.
@M03896:38:000000000-B4D98:1:1103:28736:11420 1:N:0:270
TACGGAGGGTGCGAGCGTTAATCGGAATAACTGGGCGTAAAGGGCACGCAGGCGGATGGATAAGTGAGATGTGAAAGCCCCGAGCTCAACTTGGGAATTGCATTTCAGACTGTTCATCTAGAGTTTTGTAGAGAGGGGTAGAATTCCACGTGTAGCGGTGAAATGCGTAGAGATGTGGAGGAATACCGGAGGCGAAGGCGGCCCCTTGGACAAGAACTGACGCTCATGTGCGAAAGCGTGGGGAGCAAACA
+
ABBBAABDDAABGEGCGEGEFFFFFEEGFA3DBFBFEEEEEHHGG1AEE>>>EEFGEFFGGHBFBF4GHHFGH?B?FFBFFGGGGGHFGGHHHFHGFBBFGGDHHGB@?GGBGHHBFFF??FGDGHHGHGHDGGDDDGDEEHHGGG=DG..<<<==;;;;:CCGFC;;DDEFBFFFF0FGGABFGFFGAAFFFFFFFDEFFFFFFFFFFB/FFABFFFFFFDFFFFFFFFFFFFADFFDFFFFE-DEFFFF
@M03896:38:000000000-B4D98:1:1103:28754:11425 1:N:0:270
TACGGAGGGTGCGAGCGTTAATCGGAATAACTGGGCGTAAAGGGCACGCAGGCGGATGGATAAGTGAGATGTGAAAGCCCCGAGCTCAACTTGGGAATTGCATTTCAGACTGTTCATCTAGAGTTTTGTAGAGAGGGGTAGAATTCCACGTGTAGCGGTGAAATGCGTAGAGATGTGGAGGAATACCGGAGGCGAAGGCGGCCCCTTGGACAAGAACTGACGCTCATGTGCGAAAGCGTGGGGAGCAAACA
+
BCCCCCCBDAABGGGEECGAABDFEGFFB53FBEGDGFEEGGHGGCEEEEEEGGGFEEFFFGBFBF4FGGFFGGBBFGFFEEEGGGFFFFHHHHHHFBBFGGGHGH2F?GFFFHHEFFG?GGGFGHHHHHHGGEDFDFDFGG<DGH=DG<.<<<==;==;;GGGFGA;CDEGF;CCFFFFGFBFFFFGGFGFFFDDFFFFFF@FFFFFFFBFFF/:BFF:;AFFFFFFFFFFDA@FFFFFFFFFFFEFFFA
@M03896:38:000000000-B4D98:1:1103:11143:11878 1:N:0:270
TACGGAGGGTGCAAGCGTTAATCGGAATTACTGGGCGTAAAGCGCACGCAGGCGGTTTGTTAAGTCAGATGTGAAATCCCCGGGCTCAACCTGGGAACTGCATCTGATACTGGCAAGCTTGAGTCTCGTAGAGGGGGGTAGAATTCCAGGTGTAGCGGTGAAATGCGTAGAGATCTGGAGGAATACCGGTGGCGAAGGCGGCCCCCTGGACGAAGACTGACGCTCAGGTGCGAAAGCGTGGGGAGCAAACA
+
AAAAABBDDAABGGGCGFGGGFGFEGFGHGFHCFGFEFGGHHHGGGGGGEECGGGGGGFHGHFHGHGHHGHFGFFFGGGHGGEFGGHHHGFHHHGHHFGFHGGHHHFHHHHHHHHHGGGFGFHHHHHHFGGFFGGGGFFFFFFFFFFFFF/;;;;;;;9;AFFFFFA;ADEFFFFFFBBFFFFFFFFFF>DFFCDFFFECFFFFFF@EFF?-BADDFFFFFADDFD9/9BFDFFCDF?ADFFFF=AAFFF.
@M03896:38:000000000-B4D98:1:1103:16881:11984 1:N:0:270
TACGGAGGGTGCGAGCGTTAATCGGAATAACTGGGCGTAAAGGGCACGCAGGCGGATGGATAAGTGAGATGTGAAAGCCCCGAGCTCAACTTGGGAATTGCATTTCAGACTGTTCATCTAGAGTTTTGTAGAGAGGGGTAGAATTCCACGTGTAGCGGTGAAATGCGTAGAGATGTGGAGGAATACCGGAGGCGAAGGCGGCCCCTTGGACAAGAACTGACGCTCATGTGCGAAAGCGTGGGGAGCAAACA
+
ABBBABCCCBBBAEGEAEGGCGGFEEGGGAADDBFFEEEGHHBFFAEEGEECGGGGEEFFFGGFBFFHGHGGHFGHHGHHGGGGGGHGHFHHHHHHHBGGHHHHHHBFGHGFGDHBFFF??GFGHHDGGHFGFGFA.CDEEHGHHHFFH..<<<==:;;;CGHHFFC;DCGGFFFCFFFGGGGGGFFGBAGFDCFCFAEBDFFDFFFFFFBFAFFFFFFFFFFFFFFFFFFFFFFFFFFFFFFFFDFFFFF
@M03896:38:000000000-B4D98:1:1103:16869:12000 1:N:0:270
TACGGAGGGTGCGAGCGTTAATCGGAATAACTGGGCGTAAAGGGCACGCAGGCGGATGGATAAGTGAGATGTGAAAGCCCCGAGCTCAACTTGGGAATTGCATTTCAGACTGTTCATCTAGAGTTTTGTAGAGAGGGGTAGAATTCCACGTGTAGCGGTGAAATGCGTAGAGATGTGGAGGAATACCGGAGGCGAAGGCGGCCCCTTGGACAAGAACTGACGCTCATGTGCGAAAGCGTGGGGAGCAAACA
+
AAAA?ABB?AAA2AEAAAEEGFGFEEAFH5DEB3BBEAEFHGGGFEFFGGGGGEGEGGFHFHHDBFGHHGDBFFGFBGHHGGGGGGHFGFHHGHHHH2FGHHHHHGFD?GGFFDF11F@??@GFGGHHHHFGGBA.<<EECDGHHHHEH..<<<<=--;;CFGHECCCDFEGGFECFFFGG?BFEGGGB?BCA;-BDFA-;DFAFE.;;F/F9AFFFF//;DDFDDFEFFFDAAB.:A9ADFFFFDEFFFA
@M03896:38:000000000-B4D98:1:1103:20676:12000 1:N:0:270
TACGTATGTCGCAAGCGTTATCCGGATTTATTGGGCGTAAAGCGCGTCTAGGCGGTTTGATAAGTCTGATGTGAAAATGCGGGGCTCAACTCCGTATTGCGTTGGAAACTGTCAAACTAGAGTACTGGAGAGGTGGGCGGAACTACAAGTGTAGAGGTGAAATTCGTAGATATTTGTAGGAATGCCGATGGAGAAGTCAGCTCACTGGACAGATACTGACGCTAAAGCGCGAAAGCGTGGGTAGCAAACAG
+
ABABAFFFFFAAEGGGCEGGGGDBEFGGHBGGCEGFEGGGGHHGGFGGGHFBGFGGGGGHFHGGFHGHHHHGHFFFHHGHGGEGFGHGHGGHHAGFHHFHG?CDEHHHHHFHHHGFFF??<FGHHHHHHHGGGHHGC<@CDDCHFFB:F09;;0;;:;;;BFGGGGCFGGGGGGFFFCFFGFFFFFFAFFFFFFFFFFEFFFFFFFF9FFFFBFFFFBFFDADFDFFFFFFFFFFF:.ABDAFFFBFFFFF
@M03896:38:000000000-B4D98:1:1103:15128:12172 1:N:0:270
TACGGAGGATGCAAGCGTTATCCGGATTTATTGGGTTTAAAGGGTGCGCAGGCGGGATGTTAAGTCGGCGGTGAAATTTTGCAGCTCAACTGTAAAAGTGCCTTCGATACTGGCATTCTTGAGTATGGATGAAGTAGGCGGAATTTGTGGTGTAGCGGTGAAATGCATAGATATCACAAGGAACTCCGATTGCGCAGGCAGCTTACTAAACCATAACTGACGCTTAGGCACGAAGGCGTGGGTATCAAACA
+
BBBBBCCCCFFFGGGGGEGFGGFEEGGGHFFHFGGDGGHGHHHGHFEGGE?0EEFGGGGHGHHHGHEEEFF>CFHHHHHHHHHHHHHHGHHFFGFGHF??GGGHHHEHHGHHHHHHHGFGFGHGHHHHEHHFHHHHHHG@<ACGHGGHHG/;=;=;;;;=AFGGGFBFFGGGGGFFGB:CEGGGFFFB@DDFFFFFFFFFFFFFFFBFFFFFFFFFFFFFBDFFFFFFFFFDDFFDFFFFFF:BBFFFFFF
@M03896:38:000000000-B4D98:1:1103:15125:12189 1:N:0:270
TACGGAGGATGCAAGCGTTATCCGGATTTATTGGGTTTAAAGGGTGCGCAGGCGGGATGTTAAGTCGGCGGTGAAATTTTGCAGCTCAACTGTAAAAGTGCCTTCGATACTGGCATTCTTGAGTATGGATGAAGTAGGCGGAATTTGTGGTGTAGCGGTGAAATGCATAGATATCACAAGGAACTCCGATTGCGCAGGCAGCTTACTAAACCATAACTGACGCTTAGGCACGAAGGCGTGGGTATCAAACA
+
>3>AA33@AFCCGGFF2AEGCGHEEEGGHFHHFFEEFGHHFHFGHFEEEGG0BAEEEEFBFHHHFFEE>//>>FGFHFHHHFHBHHHHHGH<?DGHHB<??GGGHGHFGGHGFHHHHGGGFDHHGGGHGHGGHHHHBFDAACCFFG:G;A:::;;99-;99CFFGC9;FBFGFGGGGGGAEGFFFFF.9.DFF.BB?BFFDDFFFFFFFFFF.BFFFFBFF.A9ED/;FEA...;.9-.-;9.:;B/BBB9
@M03896:38:000000000-B4D98:1:1103:23741:12591 1:N:0:270
TACGAAGGGTGCAAGCGTTACTCGGAATTACTGGGCGTAAAGCGTGCGTAGGCGGTTCGTTAAGTCCGATGTGAAAGCCCTGGGCTCAACCTGGGAACTGCATTGGAAACTGGCGGGCTGGAGTGCGGTAGAGGGTGGCGGAATTCCCGGTGTAGCAGTGAAATGCGTAGATATCGGGAGGAACACCCGTGGCGAAGGCGGCCACCTGGACCAGCACTGACGCTGAGGCACGAAAGCGGGGGGAGCAAACA
+
CCCCBCCBCFBBGGGACEEF25FBBEFGHFBDBEFEEEGGHHHGGEGGGFC1GEEFCFFEGHGBBGHGGGGGHHHHHHHHHHHGHHHHHHHHFHGHHFFFGHHHHHHGGHHFHHGG@>AEEGHGGHGGDCDFHHGDECCC-?@EGFGGG--;:;;;;;;;;BBFFF;9:BEFFEFADFFAFFFFFFFFCADFF-=BF9:;AFFFFA.;ABFFA.E/A/B//.:A.:.AEFFDDFFDF.--@DAFCDFFFF?
@M03896:38:000000000-B4D98:1:1103:23758:12602 1:N:0:270
TACGAAGGGTGCAAGCGTTACTCGGAATTACTGGGCGTAAAGCGTGCGTAGGCGGTTCGTTAAGTCCGATGTGAAAGCCCTGGGCTCAACCTGGGAACTGCATTGGAAACTGGCGGGCTGGAGTGCGGTAGAGGGTGGCGGAATTCCCGGTGTAGCAGTGAAATGCGTAGATATCGGGAGGAACACCCGTGGCGAAGGCGGCCACCTGGACCAGCACTGACGCTGAGGCACGAAAGCGTGGGGAGCAAACA
+
ABBBABBABFABGFGEEEGEC5DBEEFFHGCFFGGEGGFEHHHGGEEGGEA1FEFG@FFEHH?FFGGGGEGGHGF4FFFGHHHGHHHGHGGHHHGGG?BFGHHHHHFFHHGFGHCCDACCEFAHHHGG<DFGHHGGGGCDDCAFFFFFG?9A;;=;9;;;;9;FFF;;ABFFFFFEFFDFFDBFFFFFFDFFFFCFFFFFFFFFFFFFFFFBEFFFFFFFFFFFFFFFFFFDDDDDFBADFFFEFDEFFF.
@M03896:38:000000000-B4D98:1:1103:23739:12614 1:N:0:270
TACGAAGGGTGCAAGCGTTACTCGGAATTACTGGGCGTAAAGCGTGCGTAGGCGGTTCGTTAAGTCCGATGTGAAAGCCCTGGGCTCAACCTGGGAACTGCATTGGAAACTGGCGGGCTGGAGTGCGGTAGAGGGTGGCGGAATTCCCGGTGTAGCAGTGAAATGCGTAGATATCGGGAGGAACACCCGTGGCGAAGGCGGCCACCTGGACCAGCACTGACGCTGAGGCACGCAAGCGTGGGGAGCAAACA
+
AABAAB?AAFABGGGCAEFGA5FB2AFFHFFHBBFBAEFGHHHGGGGGGE0?GEEF@FEFHHGHGHHGGGGGFGDGFGHHEGE?FGHGHGHHGEEHHFEEGHHHHFHHHHHHHH?DGAAEEHHGHHFCDEEHHBDAFC;-;;?FGGGGC-9;:;;;;;;;BFFFFF;;ABEFFFF;@>BFFDFFFFFF@ADF;@BFFDE@DFFFFFF;9BFFF9EBFFFFFDFFAAF.EAAD-;;@FDDFDFFFFA.9/AA
@M03896:38:000000000-B4D98:1:1103:22190:12920 1:N:0:270
TACGGAGGGTGCAAGCGTTAATCGGAATAACTGGGCGTAAAGCGCACGCAGGCGGTTTGTTAAGCCAGATGTGAAAACCCGGGGCTCAACCTCGGAACTGCATTTGGAACTGGCAAACTAGAGTCTTGTAGAGGAGGGTAGAATTTCCAGTGTAGCGGTGAAATGCGTAGAGATTGGAAGGAATACCAGTGGCGAAGGCGGCCCCCTGGACAAAGACTGACGCTCATGTGCGAAAGCGTGGGGAGCCAACA
+
ABBBABBBBAAAGGGCGGGEFBDAEEFFFGBFBBCGEGGEHHHGGGGGGEEEEEEFEGEGGH4GHHGHFGGGFGG4FGGGGGGGGGHHGGGFB?C/?>GGHDGHHHHCHGGDGHGGG<>><<GGHHEFGGHEFFCEDFCB.DGFGFCHFGG:<;;;-=:;;F9;B;;;9AEFGGGBFGGFGGGFFGGGFBFFABBCAFE=-9=BFF-.;B?/AFFBFFFFEADFF?FFFFFA.BD?/9.:B-D.9..9BE.
@M03896:38:000000000-B4D98:1:1103:8865:13048 1:N:0:270
TACGGAGGGTGCGAGCGTTAATCGGAATAACTGGGCGTAAAGGGCACGCAGGCGGATGGATAAGTGAGATGTGAAAGCCCCGAGCTCAACTTGGGAATTGCATTTCAGACTGTTCATCTAGAGTTTTGTAGAGAGGGGTAGAATTCCACGTGTAGCGGTGAAATGCGTAGAGATGTGGAGGAATACCGGAGGCGAAGGCGGCCCCTTGGACAAGAACTGACGCTCATGTGCGAAAGCGTGGGGAGCAAACA
+
AAABAABBBABCGGGCEEGEFFGFFEFGGABGCFGGGFGFHHHGGGGGGEECGGGGEEFEFGBFBGGHFHHGHGFGHFFGFGGFGGGEFGHHHHGHGBBFHGGHHFBFFGGFGHHFGFG??FHGHHHHHHHHHHGFFGDFGHHHHHFBG..<<<==;;;;;CFHFGC;EGGGFFFFG0FGGGGGGGGGACGFF;@FFFFFFFBFFFFFFFBF.FFFFFFFF?FFBDFFFFFFFFDFFFADFFFFFDAFFFA
@M03896:38:000000000-B4D98:1:1103:21589:13345 1:N:0:270
TACAGAGGGTGCAAGCGTTAATCGGAATTACTGGGCGTAAAGCGCGCGTAGGTGGTTTGTTAAGTTGGATGTGAAATCCCCGGGCTCAACCTGGGAACTGCATTCAAAACTGACTGACTAGAGTATGGTAGAGGGTGGTGGAATTTCCTGTGTAGCGGTGAAATGCGTAGATATAGGAAGGAACACCAGTGGCGAAGGCGACCACCTGGACTAATACTGACACTGAGGTGCGAAAGCGTGGGGAGCAAACA
+
ABBBBFFCCBBCGGGFEEGGFFFFEGFGHFFFBBFFFFGGHHHGGEGGGECDDGGFGHGHHHBFFHEGHHHGHGFEFGFFFFEEGGHEGGFHHHGHH?FFGGFHHBDBFGGFFGHFHFF@@FGGHHEGFGHHGHGDCD?CAGFHHHGGH10<====<<<<<CGHFGC;DDEHHGGGGC<FGFFGGGGFGGGGEFFGGGG;FCD;FFFFFFFFFFFFFFFFFFFFFFFFFFFFFFFFFFFFFFFFADEFFFF
@M03896:38:000000000-B4D98:1:1103:14881:13785 1:N:0:270
TACGAAGGGTGCAAGCGTTACTCGGAATTACTGGGCGTAAAGCGTGCGTAGGCGGTTCGTTAAGTCCGATGTGAAAGCCCTGGGCTCAACCTGGGAACTGCATTGGAAACTGGCGGGCTGGAGTGCGGTAGAGGGTGGCGGAATTCCCGGTGTAGCAGTGAAATGCGTAGATATCGGGAGGAACACCCGTGGCGAAGGCGGCCACCTGGACCAGCACTGACGCTGAGGCACGAAAGCGTGGGGAGCAAACA
+
ABBBBCBABFBBGGGFFEGGADFBEEFFHGFFFGGFFFGGHHHGGEGGGEA1GEEGFGGEGHFGGHHGGGGHHGGHHHHHHHHGHHHGGHFHHHGHH?FGHHHHHHHHHHGFGHGGF>ACCGHHHHGGAEEFHHGFFC;-;ADGGGGGF?-;=;;;;;;;9FFFFFA:;BEFFFFEF@@DFFFFFFFFFDFFFFFFFFEFFFDFFFA:AFFBEAFFFFFFFFAAADFFF?ADFFDDFD.;DFFEDAAFFF.
@M03896:38:000000000-B4D98:1:1103:14888:13802 1:N:0:270
TACGAAGGGTGCAAGCGTTACTCGGAATTACTGGGCGTAAAGCGTGCGTAGGCGGTTCGTTAAGTCCGATGTGAAAGCCCTGGGCTCAACCTGGGAACTGCATTGGAAACTGGCGGGCTGGAGTGCGGTAGAGGGTGGCGGAATTCCCGGTGTAGCAGTGAAATGCGTAGATATCGGGAGGAACACCCGTGGCGAAGGCGGCCACCTGGACCAGCACTGACGCTGAGGCACGAAAGCGTGGGGAGCAAACA
+
AABA?AAABFAAGGGF2EFECAFBBAEFHHFFCFEFFEGEHHGEEFGEFEAAHGGG@FEEF1FGGHGEGCGFGFEHFFGHGHHAGGHG?GFHHHEAFFGGFFHHHHEFHHHHHGGGC>AEA>G/<DD@CADGGEGGGG;-;;AEGFGGD--9990;09;;FFFFFFA;ADFFBF/ADDBBFFFF.FAFA..9;B@DC.E=ABDCFF?BFB.;::EFFFB;FFFDFFFE?..9999.;A;A-@@.9A.B9A.
@M03896:38:000000000-B4D98:1:1103:19691:13807 1:N:0:270
TACGGAGGGTGCGAGCGTTAATCGGAATAACTGGGCGTAAAGGGCACGCAGGCGGATGGATAAGTGAGATGTGAAAGCCCCGAGCTCAACTTGGGAATTGCATTTCAGACTGTTCATCTAGAGTTTTGTAGAGAGGGGTAGAATTCCACGTGTAGCGGTGAAATGCGTAGAGATGTGGAGGAATACCGGAGGCGAAGGCGGCCCCTTGGACACGAACTGACGCTCATGTGCGAAAGCGTGGGGAGCAAACA
+
AAAAAAADBAAAEEGE2EEEF5GAAAFGH5DBDBABAAFFHHHGF1EEEGG0EEEEFFFHGHGFFG4FFHGHFFGGHGHGGGGGGGGHGHHHHHF/BBFFGHHHHGFGFGGFGHHFHFF??@GFHHHHHHFHEDDD<@DEEFHHHHGGH..<</0=;:;;;GHHGC.;CAEFBCFBFCFE?CFGBFG.DGFFADFACFFCCA@@DE;9/BBF.;-DDFFFFBFFBDB/B/BAD=-.FFDDBDFFFA;/BA.
@M03896:38:000000000-B4D98:1:1103:19675:13818 1:N:0:270
TACGGAGGGTGCGAGCGTTAATCGGAATAACTGGGCGTAAAGGGCACGCAGGCGGATGGATAAGTGAGATGTGAAAGCCCCGAGCTCAACTTGGGAATTGCATTTCAGACTGTTCATCTAGAGTTTTGTAGAGAGGGGTAGAATTCCACGTGTAGCGGTGAAATGCGTAGAGATGTGGAGGAATACCGGAGGCGAAGGCGGCCCCTTGGACAAGAACTGACGCTCATGTGCGAAAGCGTGGGGAGCAAACA
+
ABBABABCCABAEGGEAAFGGGHFGGDGFBDGCABFEEGGGH3FG1EEEEECGFG?E@?BFFFGFGFHGHHGHFFFBGHHGGGCGGGHHHHHHHHHHFFGHGFHDDBFFGFEGHHFFFF??FHGHHHHHHHHGHGGGGDEEHHHHHFFG..<<<==:;;;:GHHHGC;EGGGGC0;CFFGGGGGGGGGA?CFAFDFFDE>>DDFCFFFFFBB;./BBFFFF?FFFFFFFFFDDFFFFFFFFFFFFAEFFF.
@M03896:38:000000000-B4D98:1:1103:19696:13825 1:N:0:270
TACGGAGGGTGCGAGCGTTAATCGGAATAACTGGGCGTAAAGGGCACGCAGGCGGATGGATAAGTGAGATGTGAAAGCCCCGAGCTCAACTTGGGAATTGCATTTCAGACTGTTCATCTAGAGTTTTGTAGAGAGGGGTAGAATTCCACGTGTAGCGGTGAAATGCGTAGAGATGTGGAGGAATACCGGAGGCGAAGGCGGCCCCTTGGACAAGAACTGACGCTCATGTGCGAAAGCGTGGGGAGCAAACA
+
ABABAAABBAABGGGEAAFEFFGFEGFGHA3DDFGGFFGGHHHGG1EEEE@?EEGGEEFFGHBFFGEGFHHHHFBFGFGGGGEGGGGFGFHHHHHHHFBFHHHHGHBFFGGBGHHEHFD1?FFGHHHHHHHHFHCEDGDFGH0DGHGFG<.<<<==:;;;=CGHHGACDCEFFCCFFEFGGGFGGGFDDCGFFFFFFFA-@BBFFF..B9BB9ABBFFFFFFFFBFBFFEB.ABAAFDFFFFAABDEFBFA
@M03896:38:000000000-B4D98:1:1103:19682:13838 1:N:0:270
TACGGAGGGTGCGAGCGTTAATCGGAATAACTGGGCGTAAAGGGCACGCAGGCGGATGGATAAGTGAGATGTGAAAGCCCCGAGCTCAACTTGGGAATTGCATTTCAGACTGTTCATCTAGAGTTTTGTAGAGAGGGGTAGAATTCCACGTGTAGCGGTGAAATGCGTAGAGATGTGGAGGAATACCGGAGGCGAAGGCGGCCCCTTGGACAAGAACTGACGCTCATGTGCGAAAGCGTGGGGAGCAAACA
+
ABBBABBBBABAEEGE?EEG2BGFEEGGHBDFFF2BEEEGHHHGG1ABE@@>EEGEEEFGGHGHFGHHHHHGHEBEHHHHGGGGGDHHHGHHHHHHHGBFHHHHHHFHHHHEGHFBFFGGGGHGHHHHHHHHFHGGADFEEGFHHGHFH..<<<==-;;;:GFHGHEEDFEFEFGFGFFEDDBFGGGGF?AFDA@DFDA9>CDBFEABFFBB;AFFFFFFFFFFFFFFBBFDDF-AFDADDFFE9DFFFFF
@M03896:38:000000000-B4D98:1:1103:18652:13903 1:N:0:270
TACGGAGGGTGCAAGCGTTAATCGGAATTACTGGGCGTAAAGCGCACGCAGGCGGTTTGTTAAGTCAGATGTGAAATCCCCGGGCTCAACCTGGGAACTGCATCTGATACTGGCAAGCTTGAGTCTCGTAGAGGGGGGTAGAATTCCAGGTGTAGCGGTGAAATGCGTAGAGATCTGGAGGAATACCGGTGGCGAAGGCGGCCCCCTGGACGAAGACTGACGCTCAGGTGCGAAAGCGTGGGGAGCAAACA
+
ABAABBCCC@ABGGGFGEGFFBFFEFFGHGFHCBFFEFGEEHHGGAEEGE?0EEGEGGFHHHGGGHFHGHHFHFGEFGGHGGEGGGHGHHFHHHGHHFGGHHGHHHHHHHHHHHGBFFGFFGHHHHHHFEGGHHG@FFFFFFBFFF;BBF0;;:;;;;;;AFFFFFA;AFEFFFFFBBBFFFFFFFFFFFFFADCDFDECF;DFFFAAFFFFCFFAFFFFFFFFFFFFFFFCDFFFFFFFFFF.@AEFFF.
@M03896:38:000000000-B4D98:1:1103:4025:14117 1:N:0:270
TACGGAGGATCCAAGCGTTATCCGGATTTATTGGGTTTAAAGGGTGCGTAGGCGGTTTGATAAGTTAGAGGTGACATACCGGTGCTTAACCCCGGACCTGCCTCTAATACTGTTGAACTAGAGAGTAGTTGCGGTAGGCGGAATGTATGGTGTAGCGGTGAAATGCTTAGAGATCATACAGAACACCGATTGCGAAGGCAGCTTACCAAACTATATCTGACGTTGCGGCCCGAACGCGTGGGGAGCAAAC
+
>1AAA?A1AFCFG1FEE?EEFGDBAEEGH1GGFFAAFF121DFEGFEGFA//BAAEEGEHBD2BBG2B1FFGEG1BB1BFEEEEEHG2>B1?E//>//BFHHHHHF>FBFFBGHGB@@G@FFHDCG2FFGFB@?ECCGG?@@C<CD0==/0<<:;;-;;;:C0CCGGH0BBFB;C;FFFFFFCFBFE@AACEFG;--AA9-AFFBFBB/-AFBF/;B/F9B-AA--99@-9@@@?=?-9;-;@--99/9;
@M03896:38:000000000-B4D98:1:1103:4042:14121 1:N:0:270
TACGGAGGATCCAAGCGTTATCCGGATTTATTGGGTTTAAAGGGTGCGTAGGCGGTTTGATAAGTTAGAGGTGAAATACCGGTGCTTAACACCGGAACTGCCTCTAATACTGTTGAACTAGAGAGTAGTTGCGGTAGGCGGAATGTATGGTGTAGCGGTGAAATGCTTAGAGATCATACAGAACACCGATTGCGAAGGCAGCTTACCAAACTATATCTGACGTTGAGGCACGAAAGCGTGGGGAGCAAACA
+
ABABAAABCFFFGGGFEEGGGGDBAFGGHCFHFGGAFGHHHHHGHFFFFEE1GEFGGGGHFHGGGHHHGHHHHEGHGHHHGGGGGHHGHGGHGCEGGEFFGHHHHHGHHHHFGHFHHCF@DFGGGGFGHHHHGGGGGGF?>AAEHHHHHE0=<<==<;;;=GHHFGGGHHHHGGFFFFGGGFGGGGGGADGGGGGGFFFFFFFFFFFFFEFFFFFFFFFFFDEEFFFFFFFDFFFFFFFFFFFFFDEFFFA
@M03896:38:000000000-B4D98:1:1103:4032:14141 1:N:0:270
TACGGAGGATCCAAGCGTTATCCGGATTTATTGGGTTTAAAGGGCGCGTAGGCGGTTTGACACGTTAGAGGTGAAATACCGGTGCTTAACACCGGAACTGCGTCTAATACTGTTGAACTAGAGAGTAGTTGCGGTAGGCGGAATGTATGGTGTAGCGGTGAAATGCTTAGAGATCATACAGAACACCGATTGCGAAGGCAGCTTACCAAACTATATCTGACGTTGAGGCACGAAAGCGTGGGGAGCAAACA
+
>AAA?ABBBFFCGGGF2AEEAGHAA22BGEFFBGF2ABGFHHHG20AEEEEEHGGFF>EF343EBB2?DFHGHFGHFBGHEE/EEGFHHGBGE/BFCC?FG//>/?2FGHFFFFG1GCG?GDF1?<?GGDGFFFEGG<0<=;AEHG0:G/0:=<:;;;;;9;CGGFBFFFGFFFGB;9FGGFFGFGG--@AEBFFFF?AAF.B9BFBF9..///9/;BFFFB:AE.B.9.:;A;ADFFDF=@FFFF.BFF.
@M03896:38:000000000-B4D98:1:1103:20929:14394 1:N:0:270
TACGGAGGGTGCAAGCATTAATCGGAATTACTGGGCGTAAAGCGCACGCAGGCGGTTTGTTAAGTCAGATGTGAAATCCCCGGGCTCAACCTGGGAACTGCATCTGATACTGGCAAGCTTGAGTCTCGTAGAGGGGGGTAGAATTCCAGGTGTAGCGGTGAAATGCGTAGAGATCTGGAGGAATACCGGTGGCGAAGGCGGCCCCCTGGACGAAGACTGACGCTCAGGTGCGAAAGCGTGGGGAGCAAACA
+
CCCCCCCCCABCGGGGFGGFFFGFFGFGHGCHCFFEFFGGGGHGG0EEFEE0EEFEGGGHHHGGGHFHHHGGHGFFGHHHGGGGFGHHHHHHHHGHHFGGHHFHHHHHHHGGHHHFGFFFFGFHHHGGGGGGHHDCGFFFFFFFFFFFFE/BB;;;;;;;AFFFFFDDFFEFBFFFFFFFFFBFFFFFFBFFFFFAFFFFACDFF@@AEFFF@DFDFFFFFFFFFFFFFFFFFFFFFFFFFFFFFFEFFF.
@M03896:38:000000000-B4D98:1:1103:7139:14516 1:N:0:270
TACGGAGGATCCAAGCGTTATCCGGATTTATTGGGTTTAAAGGGTACGTAGGCGGACTGATAAGTCAGTGGTGAAATTCTGCAGCTTAACTGTAGCATTGCCATTGATACTGTTTGTCTTGAGTATAGTTGAGGTAGGCGGAATGTAGTGTGTAGCGGTGAAATGCATAGATATACTACGGAACACCGATTGCGAAGGCAGCTTACTAAACTATTACTGACGCTGAGGTACGAAAGCGTGGGGATCAAACA
+
ABABABBBBFFFGGGFCEGCGGDBEEGGHFFHFHHDGGFHHHHGHFFFHGF1GEEGEEGHGGDFFHBGFFFFFFFFGHHHHHGGHHHHGFHHHGFHBGGGHHHHHHBHGGGFGHH3FBFFDFFGHH4FHHHGHHFHGGD?>>AFGHHHH01????@<>>>FGHHGG<DGFHHGDGFGFFCADFFHHGCFGGGFD@AFGGGGGGGGFFFBFFGEGGGGGGFGFDFDDFEFF/AEFDDFFFFFFFFFEFFFF9
@M03896:38:000000000-B4D98:1:1103:7120:14517 1:N:0:270
TACGGAGGATCCAAGCGTTATCCGGATTTATTGGGTTTAACGGGTACGTAGGCGGACTGATAAGTCAGTGGTGAAATTCTGCAGCTTAACTGTAGCATTGCCATTGATACTGTTTGTCTTGAGTATAGTTGAGGTAGGCGGAATGTAGTGTGTAGCGGTGAAATGCATAGATATACTACGGAACACCGATTGCGAAGGCAGCTTACTAAACTATTACTGACGCTGAGGTACGAAAGCGTGGGGATCAAACA
+
ABAABBCBBFFFGGGCGEGCFGDBAEEGHFFHCGG?FGGG5EFGGEGGFFCEHFGGEEFEFGBFBGFFFFFFFDF4BGHHHHGHHHHFGGHGHGFHFGFGHHHHHGBGHGFBBFG3?FFFFFHGHHEFHHHHHHHHEE@/>>>?BGDGG01?>=>><<>>FFFHHG=GGHHHHFGFGFFCEECFHHGCEGGGGGGGGGGGGGGGGBCFFGGFBFGFFFFFFFFFBFEABBB;AAADFDFFFFFFDEFFFF:
@M03896:38:000000000-B4D98:1:1103:7129:14535 1:N:0:270
TACGGAGGATCCAAGCGTTATCCGGATTTATTGGGTTTAAAGGGTACGTAGGCGGACTGATAAGTCAGTGGTGAAATTCTGCAGCTTAACTGTAGCATTGCCATTGATACTGTTTGTCTTGAGTATAGTTGAGGTAGGCGGAATGTAGTGTGTAGCGGTGAAATGCATAGATATACTACGGAACACCGATTGCGAAGGCAGCTTACTAAACTATTACTGACGCTGAGGTACGAAAGCGTGGGGATCAAACA
+
>AAAAAABAFFFGGGEEAFGEGHEEEEGHBGHCGGAFFHHHHHGHHGEFGFEHEECE>BGDFGHFHGGFDFFF3FGGGHHHHHGHGGHHFHFGEGGBGBFGHHHGGFGGHGEBFF3?BFFF4GFFG?FGHHHGGG2GFB@>>AFFGGHF01<?@?@><>>.FGHFF0GHFFHGFHGDGFC..CDFHGGCGGECA9ADACFGGGGGFFFBFFGBFGGFGGBFDADDAFFFF9.AADAFDAAD@@FDEFFFF;
@M03896:38:000000000-B4D98:1:1103:3721:14745 1:N:0:270
TACGGAGGGTGCAAGCGTTAATCGGAATTACTGGGCGTAAAGCGCACGCAGGCGGTTTGTTAAGTCAGATGTGAAATCCCCGGGCTCAACCTGGGAACTGCATCTGATACTGGCAAGCTTGAGTCTCGTAGAGGGGGGTAGAATTCCAGGTGTAGCGGTGAAATGCGTAGAGATCTGGAGGAATACCGGTGGCGAAGGCGCCCCCCTGGACGAAGACTGACGCTCAGGTGCGAAAGCGTGGGGAGCAAACA
+
AAAAAABDBAABGGGEFEGAFFGFEGGGHHFGC32BEEEFHHHGG0EAEEC0EEEGGGGHGHGHGHFGHHGGHFFFHHHHGG?EEFHHHGHHGHFGHFBFGGGHHGFGFHHHHHHHGFFGGHHHHHHGFGGFFFG?DDFDFFFFFFFFFF/:;;;;;;;;9FFFFFA;DFEFFBFFFFFFFFFFFFFFFAAFA@BDCFFFFFFDFB::EFFF9@FDBBFBFFDFFF/9BFB:ABFDFDDDAB-ABA9BFF9
@M03896:38:000000000-B4D98:1:1103:3706:14756 1:N:0:270
TACGGAGGGTGCAAGCGTTAATCGGAATTACTGGGCGTAAAGCGCACGCAGGCGGTTTGTTAAGTCAGATGTGAAATCCCCGGGCTCAACCTGGGAACTGCATCTGATACTGGCAAGCTTGAGTCTCGTAGAGGGGGGTAGAATTCCAGGTGTAGCGGTGAAATGCGTAGAGATCTGGAGGAATACCGGTGGCGAAGGCGCCCCCCTGGACGAAGACTGACGCTCAGGTGCGAAAGCGTGGGGAGCAAACA
+
ABBBAABBCABBGGGGCCFEAGHFEGFGHGCFCFGFEFGGHHHGG0EEFEGCGFGEGEEF?G@FBGBGHHHHHFHGHHGHGGGGEGHHHHHCG0FGGFFFHHFGHHHHHHHFHHHFGFFGGGHHHHHHGGGGHGGCCFFFFFFFFFFFF//;;;;;;;;;;FFFFFA;ADFFFFFFFFFFFDFBFFFFF@DFACDFFFFCFFFFF@;:;:FB;BFFFFFFFDFFFFFFFFBADCFDFDADFFFFFAAFFF.
@M03896:38:000000000-B4D98:1:1103:15071:14982 1:N:0:270
TACGGAGGGTGCAAGCGTTAATCGGAATTACTGGGCGTAAAGCGCACGCAGGCGGTTTGTTAAGTCAGATGTGAAATCCCCGGGCTCAACCTGGGAACTGCATCTGATACTGGCAAGCTTGAGTCTCGTAGAGGGGGGTAGAATTCCAGGTGTAGCGGTGAAATGCGTAGAGATCTGGAGGAATACCGGTGGCGAAGGCGGCCCCCTGGACGAAGACTGACGCTCAGGTGCGAAAGCGTGGGGAGCAAACA
+
ABABBBCCBAABGGFGCEGFFBGFEFFGHGFFBFGEEFGGHHHGG0AAEE00EEG@@EFC?FFGBGBGHHGHHHHHHHGHGGEFEFHHHHGFGHGGHFFFGHHHHHGHHHHHHHGFGGGGGFHHHHHF?CFFHHDGCFDDFFFFFFFBFF/;:;;;;;;;AFFFFFAADFFFBBBFFFBFFFFFFFFFFCFFACCFFFFFFFBAA@;;AFFFF=DAFFFFFFFFFFFFFFFCDDBDFFADFFFFDFFFFF.
@M03896:38:000000000-B4D98:1:1103:15076:15004 1:N:0:270
TACGGAGGGTGCAAGCGTTAATCGGAATTACTGGGCGTAAAGCGCACGCAGGCGGTTTGTTAAGTCAGATGTGAAATCCCCGGGCTCAACCTGGGAACTGCATCTGATACTGGCAAGCTTGAGTCTCGTAGAGGGGGGTAGAATTCCAGGTGTAGCGGTGAAATGCGTAGAGATCTGGAGGAATACCGGTGGCGAAGGCGGCCCCCTGGACGAAGACTGACGCTCAGGTGCGAAAGCGTGGGGAGCAAACA
+
AABBABABBAAAGGGFEAEGGGHFEAFGHHFBBBFBEEEGHHHGG?EEGEFFGGGGGGGFFFHHHHGHHHHGHFHHHGHHGGEFEGHHHHHHHGGHHFGGHHHHHHHHHHHGHHHHGHGGGGHHHHGG?EGFHHGGCFFDEFFFFFFFFF/B;;;9;;;;ABFFFFD;DFFFBFFFFFFFFFFFFFFFF-BDFFF;FFFFFFFFFFBAEFFFFAFDFFFBFFFFFFFFFFBBFFAA/A.;BFF.@AEFB9.
@M03896:38:000000000-B4D98:1:1103:10471:15241 1:N:0:270
TACGGAGGATCCAAGCGTTATCCGGATTTATTGGGTTTAAAGGGTACGTAGGCGGACTGATAAGTCAGTGGTGAAATTCTGCAGCTTAACTGTAGCATTGCCATTGATACTGTTTGTCTTGAGTATAGTTGAGGTAGGCGGAATGTAGTGTGTAGCGGTGAAATGCATAGATATACTACGGAACACCGATTGCGAAGGCAGCTTACTAAACTATTACTGACGCTGAGGTACGAAAGCGTGGGGATCAAACA
+
ABBBABBBAFFFGGCEEEGFFGDEEFGGHFFHCGGDFGHHGHHGHGFFGF11GEFGEEFFFHDFFGBHFFEFFFGFGHHHHHGFHHHHHFGHHGFH4FBFGHHHHHFHHHGFGHGCFFEDDGGHHH4FGHGGHGHHGGD?BBCFFHHHH01?????<<><>GFHFG0GFHHHHFHGDGFCEDECFHGGCGGGGGDDGGGGDGGEGFFGGGGGGGGGGGGGGFFFFFEFFFBDEEDFFFFFFFFFFAFFFFF
@M03896:38:000000000-B4D98:1:1103:10471:15260 1:N:0:270
TACGGAGGATCCAAGCGTTATCCGGATTTATTGGGTTTAAAGGGTACGTAGGCGGACTGATAAGTCAGTGGTGAAATTCTGCAGCTTAACTGTAGCATTGCCATTGATACTGTTTGTCTTGAGTATAGTTGAGGTAGGCGGAATGTAGTGTGTAGCGGTGAAATGCATAGATATACTACGGAACACCGATTGCGAAGGCAGCTTACTAAACTATTACTGACGCTGAGGTACGAAAGCGTGGGGATCAAACA
+
ABAAA?ABBFFFGGGFCEGGFFGBAEGGHFBGFFFAFGHGFHHGHFGEHFAAGEEEE>B3@GGFGH4FDGFGG@F4GFHHHHGGHGFHHFHGHGHHGGFFGHHHHHFHHHFFGGGHFBFBFFHFDH4BFGGHGGGHFFF?>>@FFFDFD01???1@<<>>FGHHHG<DGHFHHGHHFFFD<<EDHHEADGGGFGDGADCFFFGFFBCFFGFBBFFGGGGBFDDDFFF.;B/.AEADFFFFFFCFFEFFFFA
@M03896:38:000000000-B4D98:1:1103:6192:15470 1:N:0:270
TACGAAGGGTGCAAGCGTTAATCGGAATTACTGGGCGTAAAGCGCGCGTAGGTGGTTCAGCAAGTTGGATGTGAAATCCCCGGGCTCAACCTGGGAACTGCATCCAAAACTACTGAGCTAGAGTACGGTAGAGGGTGGTGGAATTTCCTGTGTAGCGGTGAAATGCGTAGATATAGGAAGGAACACCAGTGGCGAAGGCGACCACCTGGACTGATACTGACACTGAGGTGCGAAAGCGTGGGGAGCAAACA
+
ACBBABBBCFBBGGGGEEGFFGGFEGGGHGFHCBFFEFGGGHHGGCGGGEECFGFGFHHGGGGCFGFGHHGGHGFGGGGGFGGGGFHFGGFHHHGHHFFGHHFHHF?DFGGHFHHHHFD2@FFFHH?EGGGHHHD.FCAEAHGGHHHHH00<====<<;;CGGHFGC;CEGHGFFFCB;CAAFFGGGGFFGGEGCGFFF===;=EEABFFFFEFFBFFFBFFFFFFE.FFFAFFFDFFFFFCFFFFFFFFA
@M03896:38:000000000-B4D98:1:1103:16356:15541 1:N:0:270
TACGTAGGGAGCAAGCGTTGTCCGGATTTATTGGGCGTAAAGAGCTCGTAGGCGGTTTAGTAAGTCAGGTGTGAAACCTCCAGGCTCAACCTGGAGCTGCCACTTGATACTGCTATGACTAGAGTTTGGTAGGGGATGATGGAATTCCTGGTGTAGCGGTGGAATGCACAGATATCAGGAGGAACACCGATGGCGAAGGCAGTCGTCTGGGCCAATACTGACGCTGAGGAGCGAAAGCGTGGAGAGCAAA
+
BCBBBFFCCFBCGGGECEGEFGDBEEGGHFFHCGGFGFEFHHHHHEGGGFEDHGGGGGHHDGDFFHEHHHHHGGFGFGGGHFFFGHHGGGFHHHFHFCFGHHEHHHHHGGGHGGGFFFFHDGDGHHHHGHHHGGGGGEFFHGHHHHHHH10??<<>>>>>AEHGDFGGFDHCGBDGDGCCEEGHHHHGGGGGGF?BCGGG?D:B.CGGFFFAAD:BBFFB:::DFDAFFFFFFFFFDFFDFFFFFAAFFF
@M03896:38:000000000-B4D98:1:1103:28539:15647 1:N:0:270
TACGTAGGGTGCGAGCGTTGTCCGGAATTATTGGGCGTAAAGAGCTTGTAGGCGGTTTGTCGCGTCTGCTGTGAAAATCCGGGGCTCAACCCCGGACTTGCAGTGGGTACGGGCAGACTAGAGTGTGGTAGGGGAGACCGGAATTCCTGGTGTAGCGGTGAAATGCGCAGATATCAGGAGGAACACCGATGGCGAAGGCAGGTCTCTGGGCCACTACTGACGCTGAGAAGCGAAAGCATGGGGAGCGAACA
+
ABBAAFFB3BAAEGGECAACCGHA2AEGH5EGBFFAEEEFHGGHGHHGHGBBGFGEGFEFBBFE>EEFGFHFGDD4FHHHGG/EEFHFGHHGG/CCG??<FFFFGHEFH1??CGGGGFCDCDHGHGBACDFEGGECDEEC;;BEGGFGGG/;;;;;;;9;;BFFFGAD;FFFFBFFFBF?DDFFFFFFBAFFFFFFFFEFFFFFFF;BBF.;?EFFFFFEFDDDF?.:BBB@ABFDFFFBFEAE>A9=DF9
@M03896:38:000000000-B4D98:1:1103:28555:15664 1:N:0:270
TACGTAGGGTGCGAGCGTTGTCCGGAATTATTGGGCGTAAAGAGCTTGTAGGCGGTTTGTCGCGTCTGCTGTGAAAATCCGGGGCTCAACCCCGGACTTGCAGTGGGTACGGGCAGACTAGAGTGTGGTAGGGGAGACCGGAATTCCTGGTGTAGCGGTGAAATGCGCAGATATCAGGAGGAACACCGATGGCGAAGGCAGGTCTCTGGGCCACTACTGACGCTGAGAAGCGAAAGCATGGGGAGCGAACA
+
AABBAFF@AFABGGGEGFECCGDBEEAFGBGHFFGFGGEEGH5FGGHHGGHHHGGGGGGHHGHFGGGGGHHHHFBG3BBFFGFGGEHHHHGFG>@CF<???GHFHHHG1FDGGGAAEFC<<DGHHHHGGGHGGGCC.:C-9A-CFFFFFF/;;;;;;;9;9BBFFGFDDFCF/;FFFF9AFFBFFFDF@BFFFDBDDAEFDBFFFF9;BFEA?EF9BFFBFDDDADFF/9BBAB@DFFFFFFFAB9999;-
@M03896:38:000000000-B4D98:1:1103:28535:15664 1:N:0:270
TACGTAGGGTGCGAGCGTTGTCCGGAATTATTGGGCGTAAAGAGCTTGTAGGCGGTTTGTCGCGTCTGCTGTGAAAATCCGGGGCTCAACCCCGGACTTGCAGTGGGTACGGGCAGACTAGAGTGTGGTAGGGGAGACCGGAATTCCTGGTGTAGCGGTGAAATGCGCAGATATCAGGAGGAACACCGATGGCGAAGGCAGGTCTCTGGGCCACTACTGACGCTGAGAAGCGAAAGCATGGGGAGCGAACA
+
ABBCAFFAAFABGCECECECEFDAAEEGHGFGBFFFEFEFDHHHHBHHHFEBGGGGGGGHGEGGEGGGHHHHHF?FFGGGGGGGGGHGHHGGGCDCC<?FGHHGHHHEGFGFGGGEGGGDCFHGHHHGGGHGGGGGFEECA?AFGFFFGF/;=;=;;;:;.BFGFFDADFFFFFFFFFEFFDFFFFFFDFFFFFFFFFFFFFFFFFFFFFEEDFFFFFFFFFFFFFFFFFFFFFFFFFFFFFFFFFAACF;
@M03896:38:000000000-B4D98:1:1103:12477:15860 1:N:0:270
TACGGAGGGTGCAAGCGTTAATCGGAATTACTGGGCGTAAAGCGCACGCAGGCGGTTTGTTAAGTCAGATGTGAAATCCCCGGGCTCAACCTGGGAACTGCATCTGATACTGGCAAGCTTGAGTCTCGTAGAGGGGGGTAGAATTCCAGGTGTAGCGGTGAAATGCGTAGAGATCTGGAGGAATACCGGTGGCGAAGGCGGCCCCCTGGACGAAGCCTGACGCTCAGGTGCGAAAGCGTGGGGAGCAAACA
+
BBBBBBBDBAAAGGGCEEGECBFF2FFFHGFFBBABEFEEEHHGGAAEEAE0EEGEGGGHGHFGGHFHHHHGBDEGFGFGGG/EEGHHGGFHHHGHHFGGHGGHHHBHGHHFHHHHGFCG?CBGHHHHFGGEHBA>-@B.EB/FFFF;FB/9;:;99-;;.BFFFF9:9=9B/BBFFB/ADFFFFFFF9;>DF9->;AE-BAF9;@999BAFFFD-;BA.;D.9AA/9FFB;.-@A/99AADF.-9.;/..
@M03896:38:000000000-B4D98:1:1103:12464:15873 1:N:0:270
TACGGAGGGTGCAAGCGTTAATCGGAATTACTGGGCGTAAAGCGCACGCAGGCGGTTTGTTAAGTCAGATGTGAAATCCCCGGGCTCAACCTGGGAACTGCATCTGATACTGGCAAGCTTGAGTCTCGTAGAGGGGGGTAGAATTCCAGGTGTAGCGGTGAAATGCGTAGAGATCTGGAGGAATACCGGTGGCGAAGGCGGCCCCCTGGACGAAGACTGACGCTCAGGTGCGAAAGCGTGGGGAGCAAACA
+
ABBBBBBBDABBGFGCEEGECFFFEFFGHGCGCBFEGGGEHHHGGAAEEEECGGGGGGGHHHGGFGFHFHHGHGGFGHGHGGFGGGHGHHFGHHGGFFFGGGDGHHBHFHHHHHGFFGFFFGHHHHHHFGGFGHD?@CFFFFFFFF;;FE/;;;;9;;:;;BBFFFAADFEB/FFFFFBFFDFFFFFFD@DFFFACFFF@FFFFFF>.AFF@;DFDFFFFB:DFFFFFFFFFFAAA99ADFFFE999BFF.
@M03896:38:000000000-B4D98:1:1103:26461:16345 1:N:0:270
TACGGAGGGTGCAAGCGTTAATCGGAATTACTGGGCGTAAAGCGCACGCAGGCGGTTTGTTAAGTCAGATGTGAAATCCCCGGGCTCAACCTGGGAACTGCATCTGATACTGGCAAGCTTGAGTCTCGTAGAGGGGGGTAGAATTCCAGGTGTAGCGGTGAAATGCGTAGAGATCTGGAGGAATACCGGTGGCGAAGGCGGCCCCCTGGACGAAGACTGACGCTCAGGTGCGAAAGCGTGGGGAGCAAACA
+
AAAAAAAA@A1A1FGAFEFAFBFBEE0FGGFHBBAAEEE/FGHGGEEEGG?EFGG@EGEEFG@BBGHHGGHGHGBBBGGGGGGGGGHHHGGHFGEFC?GGHGGHHH2G2FGGHHFGFFGGFFCHHHHHFEGFFGGGG?@FEFBBFFFBFB/;;;;:;;;;AFFFFF;AA@AFBBFFFF;FFBFFBFFF@@@FF@@?@FE@?@@@@@@AAFF?-@BABBF9F-ABFFFFFFB@B@-AF-9A?@;9@;;BBF-
@M03896:38:000000000-B4D98:1:1103:16362:16570 1:N:0:270
TACGAAGGGTGCAAGCGTTAATCGGAATTACTGGGCGTAAAGCGCGCGTAGGTGGTTCAGCAAGTTGGATGTGAAATCCCCGGGCTCAACCTGGGAACTGCATCCAAAACTACTGAGCTAGAGTACGGTAGAGGGTGGTGGAATTTCCTGTGTAGCGGTGAAATGCGTAGATATAGGAAGGAACACCAGTGGCGAAGGCGACCACCTGGACTGATACTGACACTGAGGTGCGAAAGCGTGGGGAGCAAACA
+
ABAAAABAA?AAGGGCECGFFGHFGFCFHGBGBAFFEFGEGHGGGEGGEE?1@BFEFHHFFHFGGGHGFHHHHFBFGGGGFGFGEGHHHG0BGHGHGFGGHHBHGHFGCGGFHHF2GFG@@GGGHHGEHHGFGGG?F?ACCGFFGGFHG00<====<<:;:GHHFG:;CCEFGF0CCFCFGFEFFFG.CFGGADBDFFA9BABAFF?BFFFFEFFFFFF/BFFFFFFEFEFCFFFABDDDFFFFADEFFF.
@M03896:38:000000000-B4D98:1:1103:21107:16775 1:N:0:270
TACGAAGGGGGCTAGCGTTGCTCGGAATCACTGGGCGTAAAGGGCGCGTAGGCGGCGTTTTAAGTCGGGGGTGAAAGCCTGTGGCTCAACCACAGAATGGCCTTCGATACTGGGACGCTTGAGTATGGTAGAGGTTGGTGGAACTGCGAGTGTAGAGGTGAAATTCGTAGATATTCGCAAGAACACCGGTGGCGAAGGCGGCCAACTGGACCATTACTGACGCTGAGGCGCGAAAGCGTGGGGAGCAAACA
+
AAAA?AA?ADDDGGGFEEEGCFFEEEFGHDBFFFGDFGGF1FHGGEGGFEE?GEEEE>EEGHBGFGDFGGGGG<?1<>FGHFGFHHHFFGFCE<A<<===CGHHHHEHHGCBCCG:?ACECFFFFGGBFFGFFGGBBB.EEFFFFFFDD9-:;9;/;;;;9FFFFFABFFFFEFFFFDAABBFFFFFFFFFAA@@DF?A=DDF;FA:;:FFBEFFFFFFFF?DFFF.EE;DFFA>DFFDFFFFEFDAFFFF
@M03896:38:000000000-B4D98:1:1103:21087:16777 1:N:0:270
TACGAAGGGGGCTAGCGTTGCTCGGAATCACTGGGCGTAAAGGGCGCGTAGGCGGCGTTTTAAGTCGGGGGTGAAAGCCTGTGGCTCAACCACAGAATGGCCTTCGATACTGGGACGCTTGAGTATGGTAGAGGTTGGTGGAACTGCGAGTGTAGAGGTGAAATTCGTAGATATTCGCAAGAACACCGGTGGCGAAGGCGGCCAACTGGACCATTACTGACGCTGAGGCGCGAAAGCGTGGGGAGCAAACA
+
BCBCABBBCCCCGGGFFEGGEFFEEFFGH5BFBFFFFFGFHHHGGCGGGEE?GFEEE>>EGHBGFHDCFGGGG??<GFGHHFGGHHHEGGCCF<CC<==<CGHHHHEHGFGEGCG:?ACCCFFFFGGCFFGGGGGFFFAEEGGFFFFDD;-;;;;;;;;;BFFFFF:;FEFFFFFFFA9A;FFFFFFFDFFFFFFCFDEBFFDAFAFB;B?FEFFFFFFFFFFFFFFFFFFFFFFFFFFFFFFFFAAFFF.
@M03896:38:000000000-B4D98:1:1103:21092:16796 1:N:0:270
TACGAAGGGGGCTAGCGTTGCTCGGAATCACTGGGCGTAAAGGGCGCGTAGGCGGCGTTTTAAGTCGGGGGTGAAAGCCTGTGGCTCAACCACAGAATGGCCTTCGATACTGGGACGCTTGAGTATGGTAGAGGTTGGTGGAACTGCGAGTGTAGAGGTGAAATTCGTAGATATTCGCAAGAACACCGGTGGCGAAGGCGGCCAACTGGACCATTACTGACGCTGAGGCGCGAAAGCGTGGGGAGCAAACA
+
AABAAAB?ADBDFGGF?AEEE3FBEEFGG5CFBAAAEAEEGHGGF?EEEEE?GEGEE>>EFHGFGHFDGGGGG/GHHGHHHHGGFAHFGFHGGA.GCD=<GFFHGHFFHGG:GCH:-BDEEFFFFGGG;CBFFGFFFAAEDFGBFBFAF>-9;;;;;;;;BBBFFBA;FEFFFFFFFFDDCFFFFFDCBFFFFCBFFFE;FFFAFAB;BFFFFFFFFFF/;DFFDDF;E-B@BCDFFFDDFA=EBAEFBFA
@M03896:38:000000000-B4D98:1:1103:6589:16868 1:N:0:270
TACGTAGGGGGCAAGCGTTATCCGGATTTACTGGGTGTAAAGGGAGCGTAGACGGCACGGCAAGCCAGATGTGAAAGCCCGGGGCTCAACCCCGGGACTGCATTTGGAACTGCTGAGCTAGAGTGTCGGAGAGGCAAGTGGAATTCCTAGTGTAGCGGTGAAATGCGTAGATATTAGGAGGAACACCAGTGGCGAAGGCGGCTTGCTGGACGATGACTGACGTTGAGGCTCGAAAGCGTGGGGAGCAAACA
+
ABBBBFFABABDGGGCGCGGFGFEEGGGHFFHFFGCEGHHGHHGHGGGGEEFHFEE?EEEEE>FHGEHEGHHHFFGGGGHGEEGFGGFGFGGG@C@@>FFHHHHHGHHHHGFFGFEEFG>FGEGHHGDADGGGGGGGEFFCGHHHGHHH:0;<;;;;;;;CFFGGFDCEGGGGBFGGFGGFFFFEFFEFFFEEFFFFFEFCDDCFEFBBFFACFFBFFFFF?EFEEFFFFFFFFFFFFADDFFFFDEFFF?
@M03896:38:000000000-B4D98:1:1103:6578:16881 1:N:0:270
TACGTAGGGGGCAAGCGTTATCCGGATTTACTGGGTGTAAAGGGAGCGTAGACGGCACGGCAAGCCAGATGTGAAAGCCCGGGGCTCAACCCCGGGACTGCATTTGGAACTGCTGAGCTAGAGTGTCGGAGAGGCAAGTGGAATTCCTAGTGTAGCGGTGAAATGCGTAGATATTAGGAGGAACACCAGTGGCGAAGGCGGCTTGCTGGACGATGACTGACGTTGAGGCTCGAAAGCGTGGGGAGCAAACA
+
ABBBAFFBC@BCGGGCEEGEGGFEEGGGHFCFFGGBEEHHHHHGHFGGGE?CGEEE0EEEEFEFHGEHHHFGHFFGHGGHGGGGGGHGHHGGG<@BD>?FGHHHHGHHGHGFDFFDFGG<FGHGHHHGCGGGGGGGHECFCGGHHGGFHC0;<;;;;;=;CFFFFFECEDAGGFCFGFGGFFFFFFFEFFFFECDACFFFFFAFFEFFFFFFCFFFFFFFF?EFFFFFFFFFFFDAFFADCFFEFDFFFFA
@M03896:38:000000000-B4D98:1:1103:20964:16959 1:N:0:270
TACGTAGGGGGCTAGCGTTGTCCGGAATCACTGGGCGTAAAGGGTTCGCAGGCGGAAATGCAAGTCAGGTGTAAAAGGCAGTAGCTTAACTACTGTAAGCATTTGAAACTGCATATCTTGAGAAGAGTAGAGGTAAGTGGAATTTTTAGTGTAGCGGTGAAATGCGTAGATATTAAAAAGAATACCGGTGGCGAAGGCGACTTACTGGGCTCATTCTGACGCTGAGGAACGAAAGCGTGGGTAGCAAACAG
+
BBBBBFFAA@DDGGGFGEGGEGFEEEFGH5FFFFGGGEEEEHGGGFHFGEE0EEGG>EGHFGFGFGBGGFHGFHHHH/EFFHHGHEHHGHGFFFFHGBBFFFBFHHFFGHGHHHHFBGGGFFHHGFHDGHHFGFFHFBDHHFGGHHHHH1<===><-<<<FGHHDA<DCFHGHFH;;CC?FHHHGGFCFGGCFCBADG?DCADFFFF;AEBEBF;FFFFFF.DFDFFFFF?DE?AFD.DAF;BEFBFBF99
@M03896:38:000000000-B4D98:1:1103:24858:16975 1:N:0:270
TACGAAGGGGGCTAGCGTTGCTCGGAATCACTGGGCGTAAAGGGCGCGTAGGCGGCGTTTTAAGTCGGGGGTGAAAGCCTGTGGCTCAACCACAGAATGGCCTTCGATACTGGGACGCTTGAGTATGGTAGAGGTTGGTGGAACTGCGAGTGTAGAGGTGAAATTCGTAGATATTCGCAAGAACACCGGTGGCGAAGGCGGCCAACTGGACCATTACTGACGCTGAGGCGCGAAAGCGTGGGGAGCAAACA
+
CCCCCCCBBDDBGGFFGGGGEFGFEEFGG5CDBFGDEFFF1FHGGFGGGE/AGEG?E>>EGHHFFHECBGGDGF?<GGGHHHHHHHHEHGGEG<FGCDGGHHHHGHAGCFCFHEHC?CDEFFBCFGFGFGGGFGFFFA?ECEFFFFFFF;-;;;;;;;;;;BFFFFEBFFFFFFFFFA?;DFFFFFFFFBAFFFFFFFFFFFF-AEFFFFEFFFBFFFF9BDFFFFFEFFFFFFADFFFFFFFFFFFFFFF
@M03896:38:000000000-B4D98:1:1103:20686:16993 1:N:0:270
TACGGAGGGTGCAAGCGTTAATCGGAATTACTGGGCGTAAAGCGCACGCAGGCGGTTTGTTAAGTCAGATGTGAAATCCCCGGGCTCAACCTGGGAACTGCATCTGATACTGGCAAGCTTGAGTCTCGTAGAGGGGGGTAGAATTCCAGGTGTAGCGGTGAAATGCGTAGAGATCTGGAGGAATACCGGTGGCGAAGGCGGCCCCCTGGACGAAGACTGACGCTCAGGTGCGAAAGCGTGGGGAGCAAACA
+
>>AA>ABBBAAAGGGFAEGFCGHFEEFGHEFFBFGFEFGGHHHGGGGGGEGEGFGGGGEHHHBFFGFHFHHDGGHHHHHHGGEGEGHHHFFF0FCHCCBBFFGGEFBHHHHHHHHBF?FG0FHHGHGF?EGEHH?DC;=DFFFFFFFFFF9BB;99-;.;9BFFFF;ADFFFFBBFFFFFFFFFFFFFF--DACAFF.ADAFFFFDB;AFF;A9DFFFFFFDFFFFFFFFFDD;-AFDADFFFE=AEFFF.
@M03896:38:000000000-B4D98:1:1103:15940:17008 1:N:0:270
TACAGAGGGTGCAAGCGTTAATCGGAATTACTGGGCGTAAAGCGCGCGCAGGTGGTTTGTTAAGTTGGATGTGAAATCCCCGGGCTCAACCTGGGAACTGCATTCAAAACTGACTGACTAGAGTATCGTAGAGGGTGGTGGAATTTCCTGTGTAGCGGTGAAATGCGTAGATATAGGAAGGAACACCAGTGGCGAAGGCGACCACCTGGACTAATACTGACACTGAGGTGCGAAAGCGTGGGGAGCAAACA
+
ABA?AFFBBAAAGGFF?AEGGGHFBEFGHHDFBBBBAAEEHGGEE0EA0ECC1BFEFGGGGHHBBF4BFFFGHDHHHHHHGGEEEEHGHGHHGFEGH/BFGFG3F3F3FHHHHGB2F@@@@@GG<G1??GFGFFFDF>A.>FHHHFGD=00<=====-;:CGHH0;.;CDEFGB9;:0CFAFGFGFG.CFFG;;BFFDA;@=FFFFFB.BFEFFBFFBFBFBFF/9BEFFF9A9D9FDFDFFFFCDFFFFA
@M03896:38:000000000-B4D98:1:1103:15937:17031 1:N:0:270
TACAGAGGGTGCAAGCGTTAATCGGAATTACTGGGCGTAAAGCGCGCGTAGGTGGTTTGTTAAGTTGGATGTGAAATCCCCGGGCTCAACCTGGGAACTGCATTCAAAACTGACTGACTAGAGTATGGTAGAGGGTGGTGGAATTTCCTGTGTAGCGGTGAAATGCGTAGATATAGGAAGGAACACCAGTGGCGAAGGCGACCACCTGGACTAATACTGACACTGAGGTGCGAAAGCGTGGGGAGCAAACA
+
AAAAAFFABAABGGGCECGEGGGFFGGGHGFHCAFFFEFEHHHGGEFGEECCDEFEGHGHHHHGFHFHHFEFHGGGGGHGFGEGGGHGGGFHGHGGHFFGHGFHHFGFGGFFFFHDGCF@FFGGHHFFFGHHHHG?CC?CAGFFHHHHH10<====<=<<<CCF0GA;ACEHGFHHGG0F.FFGGGEEFGFFGGGFGDECFF;;EFAFFFFFFFFFFFB;;FFFFFFFFEFFFFAABD.:@BC.>AEFFFA
@M03896:38:000000000-B4D98:1:1103:4184:17329 1:N:0:270
TACGAAGGGTGCAAGCGTTACTCGGAATTACTGGGCGTAAAGCGTGCGTAGGCGGTTCGTTAAGTCCGATGTGAAAGCCCTGGGCTCAACCTGGGAACTGCATTGGAAACTGGCGGGCTGGAGTGCGGTAGAGGTTGGCGGAATTCCCGGTGTAGCAGTGAAATGCGTAGATATCGGGAGGAACACCCGTGGCGAAGGCGGCCACCTGGACCAGCACTGACGCTGAGGCACGAAAGCGTGGGGAGCAAACA
+
>AAAAA111>>>BGGFGCFGCFHA0A0FHFBFDF0BEEGGFFFEEEG?FEE/BA>EEF>B0G>BBGGGCGCFF22@DBGHBGGEFCHHHHHF<G/01?<BDFFF1<DHHHH1FG<B/>><<>GHHH<@FCAG0F:/;C:@-;@FGGGB9A-;;;;=;9;;0;0C0;:;A@EFFFB;@-9;-AFFFFFF9;A-;-@;-BE;-@@@E;9/99:B-;ABABFBF-AB-9-;AE-;;;A9FBB-@@@F-;;99A-
@M03896:38:000000000-B4D98:1:1103:4169:17337 1:N:0:270
TACGAAGGGTGCAAGCGTTACTCGGAATTACTGGGCGTAAAGCGTGCGTAGGCGGTTCGTTAAGTCCGATGTGACAGCCCTGGGCTCAACCTGGGAACTGCATTGGAAACTGGCGGGCTGGAGTGCGGTAGAGGGTGGCGGAATTCCCGGTGTAGCAGTGAAATGCGTAGATATCGGGAGGAACACCCGTGGCGAAGGCGGCCACCTGGACCAGCACTGACGCTGAGGCACGAAAGCGTGGGGAGCAAACA
+
ABABABBABFBB4FGCEEGEC5DBB?AFHFBGFFFFFGGGAHHGGEEGGEA?HEEE@FFFGHFFGHHGGEGHFG4BFGFEHHHGHHHHHGGHCHFFC?FFGHHHHHHHHHGFHH@C/>AD<FFHHHGCGFDHFHGAEGG@AD@EFFFFEC-;;9;;;;;;BF/FFF9;ABEFFFFFFAFFFDFFFFFF@ADFBCDFFDEFFF@DE;:;9BFFF?EFFFFBFDFFFA.AFFEADDADFFDFAFFEFDAFEFA
@M03896:38:000000000-B4D98:1:1103:14260:17704 1:N:0:270
TACGGAGGGTGCGAGCGTTAATCGGAATAACTGGGCGTAAAGGGCACGCAGGCGGATGGATAAGTGAGATGTGAAAGCCCCGAGCTCAACTTGGGAATTGCATTTCAGACTGTTCATCTAGAGTTTTGTAGAGAGGGGTAGAATTCCACGTGTAGCGGTGAAATGCGTAGAGATGTGGAGGAATACCGGAGGCGAAGGCGGCCCCTTGGACAAGAACTGACGCTCATGTGCGAAAGCGTGGGGAGCAAACA
+
BBBBACBDBABAGGGGCEGAFBFFEFFFFDBGBFFGGGEEGGHGGAAEEEE?EEGGEEFGGH3BBF4GEGFGHEF?GFFGGF@EGGHFFFGHGHGGGBB?GGHHHHBG?GCCGHHEHFF??FGGHHHHHHHFGHCGGGDDGHDGGGDDH..<<<==-;;:;GCGFG:;CDEGBCFFFBFG?EBFFGGGDFGFFFF-BDFFFFBDDEAFFFFBFE.BFFFFFFFFBFFFFFFFF-=FFFFFFFFFFDEBBFA
@M03896:38:000000000-B4D98:1:1103:20323:17756 1:N:0:270
TACGTAGGGAGCAAGCGTTGTCCGGATTTATTGGGCGTAAAGAGCTCGTAGGCGGTTTAGTAAGTCAGGTGTGAAACCTCCAGGCTCAACCTGGAGCTGCCACTTGATACTGCTATGACTAGAGTTTGGTAGGGGATGATGGAATTCCTGGTGTAGCGGTGGAATGCACAGATATCAGGAGGAACACCGATGGCGAAGGCAGTCGTCTGGGCCAATACTGACGCTGAGGAGCGAAAGCGTGGGGAGCAAA
+
ABABBFFBCFAAGGGCFCFFEGGEAEGGHFGHCGGFEFGGHHGHHFHEEEF1FAEEGGHHFHGHGHFGHGHHGFGHEGHHHGFFGHHGGHGGGFGHG0BFFHHHHHHHHHHHGHHFFFHHGGHHHHHHGHHGGG/CDFFFH1GHHHHHH1C?F<>1>><>>CGHGHHHFFHEHBGHFFCFEEFHHHHGCCGGGFADGCDEFDCFDEGGEFF;A;;FFFFFBBADFADFFFDE@D>B.BDDDFAFFDFFFF
@M03896:38:000000000-B4D98:1:1103:20309:17767 1:N:0:270
TACGTAGGGAGCAAGCGTTGTCCGGATTTATTGGGCGTAAAGAGCTCGTAGGCGGTTTAGTAAGTCAGGTGTGAAACCTCCAGGCTCAACCTGGAGCTGCCACTTGATACTGCTATGACTAGAGTTTGGTAGGGGATGATGGAATTCCTGGTGTAGCGGTGGAATGCACAGATATCAGGAGGAACACCGATGGCGAAGGCAGTCGTCTGGGCCAATACTGACGCTGAGGAGCGAAAGCGTGGGGAGCAAA
+
BCBBBFFBCFABGGGGFCGGEGDBAEGGHGFGFGHFGGGGHHGHHGGGEEF?GEFGGGHHFHFGGHEHHGHHGFFFDGHGGFFBGHHGHGEGGHEHHBBBFGFHHHFHHHGHFHHFFHFHFGGHHHHHGHHHGGCDDGHGFFFHHHHHH1=??<>=>>>>AEHGDGHFFDG0GBDGDG;CAEFHGHHGGGGGECA?BGGE?DBFDGGGFFE;EA.BFFFB99.ADA?FFEDFFF>ADFFDFFFFFCFFFF
@M03896:38:000000000-B4D98:1:1103:27880:17773 1:N:0:270
TACGGAGGGTGCGAGCGTTAATCGGAATAACTGGGCGTAAAGCGCACGCAGGCGGATGGATAAGTGAGATGTGAAAGCCCCGAGCTCAACTTGGGAATTGCATTTCAGACTGTTCATCTAGAGTTTTGTAGAGAGGGGTAGAATTCCACGTGTAGCGGTGAAATGCGTAGAGATGTGGAGGAATACCGGAGGCGAAGGCGGCCCCTTGGACAAGAACTGACGCTCATGTGCGAAAGCGTGGGGAGCAAACA
+
>ABAAAA@?A?>2AEA2A2EFFHB2BFGB5DD5BABAAAEA55AA0E>E@0>EEEEE>?FGHHHFFBFFDGFGBFD3FGHGGGCC?GFHHBGGH/?F0??FFG>2>22?FGF??F<1@????F?FF1><FGHBD.>A-E<<0DGHGGFHDC:;;;;-;:::CCGGF==;-ABFC0;;BFE.9FBFFG?;-@;;;=B@:A;>BBBBFFBFBBFFAFFBBFFFBDDFDF/F/;;:9@.B.;A-BBA9;AFBFA
@M03896:38:000000000-B4D98:1:1103:20324:17778 1:N:0:270
TACGTAGGGAGCAAGCGTTGTCCGGATTTATTGGGCGTAAAGAGCTCGTAGGCGGTTTAGTAAGTCAGGTGTGAAACCTCCAGGCTCAACCTGGAGCTGCCACTTGATACTGCTATGACTAGAGTTTGGTAGGGGATGATGGAATTCCTGGTGTAGCGGTGGAATGCACAGATATCAGGAGGAACACCGATGGCGAAGGCAGTCGTCTGGGCCAATACTGACGCTGAGGAGCGAAAGCGTGGGGAGCAAA
+
ABABBFFA@FABGGGGGCGGCGFEAFGGHFFHCFGFEEGGHHHHHFGGFEE?GEEFGGHHFGFFFGFHHGFHGFFGFHHHHGFFGHHGHHGHHHFHHBBFFGFHHHHHHHFHGHGFDHFHFGFHHHHHGHHHGGDFFEHGFFFHHHHHH1??F.>=>><>AEGHGGHGHBGCGFDHDG:CAADGGHHGGGGGGF@BDGDEAD/CFEGGEFF;EA:BFFFFB99DD99AFFDEFFAADBDADFFFE9AEFF
@M03896:38:000000000-B4D98:1:1103:27889:17796 1:N:0:270
TACGGAGGGTGCGAGCGTTAATCGGAATAACTGGGCGTAAAGGGCACGCAGGCGGATGGATAAGTGAGATGTGAAAGCCCCGAGCTCAACTTGGGAATTGCATTTCAGACTGTTCATCTAGAGTTTTGTAGAGAGGGGTAGAATTCCACGTGTAGCGGTGAAATGCGTAGAGATGTGGAGGAATACCGGAGGCGAAGGCGGCCCCTTGGACAAGAACTGACGCTCATGTGCGAAAGCGTGGGGAGCAAACA
+
BBBBBBBBDAABGGFEGEGECFDBEEFGFA3EBFGFFFEDGHHGGFDEG>@EEGGGEEFBBGBGBFFHGHFGGGGFHGFGGGGGGGHFGFHHHHHHHFGGHHHHFGBFFGGBFHHBGFG?FFHHHHHHHHHHHGDGECDEEHGHHHDBG..<<<==:=;;CFGHCG:;CBAF0CBFF0BE?A;FGFFDDBCFFFFFFFFFFACFBEAFFFFBAFFFFFF/BDFFDFFFFFFFFFFFFFFFFFFEFDFFBA9
@M03896:38:000000000-B4D98:1:1103:24470:17899 1:N:0:270
TACGTAGGTGGCGAGCGTTGTCCGGATTTACTGGGCGTAAAGGGTGCGTAGGCGGATTTTTAAGTGGGATGTGAAATACCCGGGCTCAACTTGGGTGCTGCATTCCAAACTGGGAATCTAGAGTGCAGGAGGGGAGAGTGGAATTCCTAGTGTAGCGGTGAAATGCGTAGAGATTAGGAAGAACACCAGTGGCGAAGGCGACTCTCTGGACTGTAACTGACGCTGAGGCTCGAAAGCGTGGGGAGCAAACA
+
ABBBAFFBFF@FAEGE2EEEFFFECEFGHGFFFFGEEEGGHHHGEFEEFFC?GFGGGGHHHHHFGHHHHHGGHGHGGGGHHGGGECHFGFHHHHGGG/BBGHFHHFBF?GDFGCGHFF?DFFFGHHHHGGGGGGGGGD/GCHFFHHHFH<0;<;<;;;;;CGGHHCC=DD.FFFFGG0FBFGFGGGGEA;FF;@@FFDFFAFFFFFBB;BFB9FFFFBBFFBFFDDFFFFFFFFFFFFDDACFFFDEFEFA
@M03896:38:000000000-B4D98:1:1103:24489:17908 1:N:0:270
TACGTAGGTGGCGAGCGTTGTCCGGATTTACTGGGCGTAAAGGGTGCGTAGGCGGATTTTTAAGTGGGATGTGAAATACCCGGGCTCAACTTGGGTGCTGCATTCCAAACTGGGAATCTAGAGTGCAGGAGGGGAGAGTGGAATTCCTAGTGTAGCGGTGAAATGCGTAGAGATTAGGAAGAACACCAGTGGCGAAGGCGACTCTCTGGACTGTAACTGACGCTGAGGCTCGAAAGCGTGGGGAGCAAACA
+
BBCCBFFCFD>CEGFCEEGGEGFEEEGGHCFGCFGDGEABGFHGHFFGGEC1GEGGGGHHHHBBFHHHAGEGHG??BGFFFFEGGGFFFEHHHHHFF/BBBGHHBF2D?FFFGC<FF<D<?FFGHHGHHGGGGGCCDDBDCG<DGHGGG=0;<;:;;;;=;CCGCGACECCFBCFFFGFFFF:FFGEAFFGGGFFDFFFFFFFFFFFFFFFFFFFFFFFFBDFFDDFFFFFFFFFFFFFDAFFFFDAFFF9
@M03896:38:000000000-B4D98:1:1103:24469:17920 1:N:0:270
TACGTAGGTGGCGAGCGTTGTCCGGATTTACTGGGCGTAAAGGGTGCGTAGGCGGATTTTTAAGTGGGATGTGAAATACCCGGGCTCAACTTGGGTGCTGCATTCCAAACTGGGAATCTAGAGTGCAGGAGGGGAGAGTGGAATTCCTAGTGTAGCGGTGAAATGCGTAGAGATTAGGAAGAACACCAGTGGCGAAGGCGACTCTCTGGACTGTAACTGACGCTGAGGCTCGAAAGCGTGGGGAGCAAACA
+
ABBCBFFCFDAFECFEECFFFGFEGGGGHADFBFFFEFEFHHHGEAEGFFEGHGGGGGHHHHGHFHHHHHGGHFFDFHGHHGGGGGHEGFHHHHGGG/BBFCDHGFBDFGFBGFGGFDF?GGHGHGHHHGGGGGGCGGFFEFDGHHGFHD0;<<<;:;;;:CCHFFCCEDEGFFFFGGFFGGGGFGF?FBFGGFFFFFFFFFFFFFFFFBFFEFFFFFFFFDFFFFFFFFFFFFADBDADCFFABDEFFFA
@M03896:38:000000000-B4D98:1:1103:6531:18368 1:N:0:270
TACGGAGGGTGCGAGCGTTAATCGGAATAACTGGGCGTAAAGGGCACGCAGGCGGATGGATAAGTGAGATGTGAAAGCCCCGAGCTCAACTTGGGAATTGCATTTCAGACTGTTCATCTAGAGTTTTGTAGAGAGGGGTAGAATTCCACGTGTAGCGGTGAAATGCGTAGAGATGTGGAGGAATACCGGAGGCGAAGGCGGCCCCTTGGACAAGAACTGACGCTCATGTGCGAAAGCGTGGGGAGCAAACA
+
ABABAABDBAABGGGFEEGECBDBBEFGG5DFFFGGFFGFHHHGGCEEGEFCGFGGEEF3BGBFBGHHHHFGGGGGHFGHGGFGGGHFGGHHHHHGHFHGHHHHHH2FDGGFGHH1DDF??FFGHHHHHHHHHGGGDGDDGHHGHHGFH..<<<==;;==:GHHGGC;CFGGECFFGGGGGGGGGGGGDGGFDFDFFFEFFFDFFFFFFFEFFFBFFFFFFFFFFDFFFFFDFFFFFFFFFFFFFDEFFF?
@M03896:38:000000000-B4D98:1:1103:6548:18376 1:N:0:270
TACGGAGGGTGCGAGCGTTAATCGGAATAACTGGGCGTAAAGGGCACGCAGGCGGATGGATAAGTGAGATGTGAAAGCCCCGAGCTCACCTTGGGAATTGCATTTCAGACTGTTCATCTAGAGTTTTGTAGAGAGGGGTAGAATTCCACGTGTAGCGGTGAAATGCGTAGAGATGTGGAGGAATACCGGAGGCGACGGCGTCCCCTTGGACAAGAACTGACGCTCATGTGCGACAGCGTGTGGAGCAAACA
+
>>AA3AAA?2AAAEAC??EAFBFF2EFFFEEFFG2FFEAAGHFGGFEEG>>0EE>EEEF3BG@BBFFHFFDFGFB43BB?EE/EGDHF2BFHHHHGECGHHEDGHF?2?FGCFFGFH<@1?1FFHHFHHGHE1F.><-CEFBGDGGDDD<.<<<==-:;-;C;CC;:;=D.;B;0;C00:.9BFFBCAA-DFADC-9-9@-9;AA..9//BF.F.;BFF/BAFFFD/9F/BAA---A-AA.9.;.9EBBF.
@M03896:38:000000000-B4D98:1:1103:6516:18378 1:N:0:270
TACGGAGGGTGCGAGCGTTAATCGGAATAACTGGGCGTAAAGGGCACGCAGGCGGATGGATAAGTGAGATGTGAAAGCCCCGAGCTCAACTTGGGAATTGCATTTCAGACTGTTCATCTAGAGTTTTGTAGAGAGGGGTAGAATTCCACGTGTAGCGGTGAAATGCGTAGAGATGTGGAGGAATACCGGAGGCGAAGGCGGCCCCTTGGACAAGAACTGACGCTCATGTGCGAAAGCGTGGGGAGCAACCA
+
AAAAABBBB>AAFGGE?AEECFGFFGEG3B3FBGGGGGCDFHHGGFDEEE?@FFEG>>E3BG3BBEBFFGGHHFF4BBBEEE/EGGHHGGHHHHGGFFFGHHHHGFDG2F?2FFG1??F??FGD?GDGGGH1FDD?.C.>EHDDDHEBD<.<<<==:-;;;CGHGC:CCDEBF;99CB0CADFFGFFGA-BFAF-BFDEBFF--@EABFFB/9.99;FF/;9DD.DFF/:/AABDFFF.AC;D.>AAF.;.
@M03896:38:000000000-B4D98:1:1103:26584:18469 1:N:0:270
TACGAAGGGTGCAAGCGTTACTCGGAATTACTGGGCGTAAAGCGTGCGTAGGCGGTTCGTTAAGTCCGATGTGAAAGCCCTGGGCTCAACCTGGGAACTGCATTGGAAACTGGCGGGCTGGAGTGCGGTAGAGGGTGGCGGAATTCCCGGTGTAGCAGTGAAATGCGTAGATATCGGGAGGAACACCCGTGGCGAAGGCGGCCACCTGGACCAGCACTGACGCTGAGGCACGAAAGCGTGGGGAGCAAACA
+
AAAB3AAAACAAFGGAEEFACBDBE?AFGBFHBFFFEFE2AFGGGEGGGE?1GFFGEFEFHG1BFHHGGEGHHDB4FBFGHHHGHHHFFFBGGEG03?FFGFHHHEB3BBBFFG//<>>>>CCHHH-<EFDGFG?AEF:@99?9FF;F.--9=9;;0;;;CF/;FB;A9>EF/BBA@B@CF?BFBFFF;DFF@=@-BFFAFBFAFAFB.FFF.:A:FFBBFBDFF?AEF..;.AADF9A.BA-A@;.;/A.
@M03896:38:000000000-B4D98:1:1103:26566:18470 1:N:0:270
TACGAAGGGTGCAAGCGTTACTCGGAATTACTGGGCGTAAAGCGTGCGTAGGCGGTTCGTTAAGTCCGATGTGAAAGCCCTGGGCTCAACCTGGGAACTGCATTGGAAACTGGCGGGCTGGAGTGCGGTAGAGGGTGGCGGAATTCCCGGTGTAGCAGTGAAATGCGTAGATATCGGGAGGAACACCCGTGGCGAAGGCGGCCACCTGGACCAGCACTGACGCTGAGGCCCGAAAGCGTGGGGAGCAAACA
+
>AAA1>111B>AABFA1EEEADDBAABFGFFGBA0BAFEE/GFBECEAFAA/BA>E>F>EFFBDGHHGGEEHHG2B1BBFGGEEFHHGHFFH<FCGB?FBF1GHGFB1GFGGFF<>/>>><>CGHH?CGGC<GFCGG?;C@??CFGFGA@-9C:0;;0;;9BBFFF:;A?FFFFF-99>@?BFFBFFF-A-@@@@@?-A9?@@@FA;/---B--;-ABBBFBBB--9-E-;@@=@BF-B-@@@E9:-;9;-
@M03896:38:000000000-B4D98:1:1103:7473:18487 1:N:0:270
TACGTAGGGTGCGAGCGTTAATCGGAATTACTGGGCGTAAAGCGTGCGCAGGCGGTTTTGTAAGACGGATGTGAAATCCCCGGGCTCAACCTGGGACCTGCATTTGTGACTGCAAGGCTAGAGTACGGTAGAGGGGGATGGAATTCCGCGTGTAGCAGTGAAATGCGTAGATATGCGGAGGAACACCGATGGCGAAGGCAATCCCCTGGACCTGTACTGACGCTCATGCACGAAAGCGTGGGGAGCAAACA
+
ABBAAFFBBFABGGGEECGECBFFEEDGHGFHFGGFEEGGHHHGGGGGGEECGGGEGGGFFHHHFFGGGGGHGGHHGHHHG/>EEGHHHHHBBCFFHDGGHHHHHHH2GGGFHHGDFFGF?GHHHHFGHHGHHHGGGGFFEFHHHHHCE@?=;;;;;;;:CFGFFFCCEGGGGFFFGABCCFFFFFFF9:DDFDBFFDEAFFFFFA;;AFFFFFFFFFFFFFFFFFFFFBBADDFDFFFFFFFFFDEFFF?
@M03896:38:000000000-B4D98:1:1103:7452:18495 1:N:0:270
TACGTAGGGTGCGAGCGTTAATCGGAATTACTGGGCGTAAAGCGTGCGCAGGCGGTTTTGTAAGACGGATGTGAAATCCCCGGGCTCAACCTGGGACCTGCATTTGTGACTGCAAGGCTAGAGTACGGTAGAGGGGGATGGAATTCCGCGTGTAGCAGTGAAATGCGTAGATATGCGGAGGAACACCGATGGCGAAGGCAATCCCCTGGACCTGTACTGACGCTCATGCACGAAAGCGTGGGGAGCAAACA
+
BBBBBFFABFABEGECEAEAFFAB2EAFHFDFBFFFGFGGEGHGGEFGGA0EEFGFGGGFHF44BDEADEGHHGFFHHGHGGGE@CGFHHHHFGGGF??FCFFHHHHFFFGHFHHHGFF?FBFFHHGGHHGGHHD@<DDGFFGHHFHEDA:;;;;;;9;;09;CFFE9;BEFFFFGGC-9@DFFFFDB-9ADFF=FFBFFFFFFFEBAFF?FFF:BBFFFFADFDDFB/9/AAFD.B?.;=;D.-9ABFAA
@M03896:38:000000000-B4D98:1:1103:7471:18507 1:N:0:270
TACGTAGGGTGCGAGCGTTAATCGGAATTACTGGGCGTAAAGCGTGCGCAGGCGGTTTTGTAAGACGGATGTGAAATCCCCGGGCTCAACCTGGGACCTGCATTTGTGACTGCAAGGCTAGAGTACGGTAGAGGGGGATGGAATTCCGCGTGTAGCAGTGAAATGCGTAGATATGCGGAGGAACACCGATGGCGAAGGCAATCCCCTGGACCTGTACTGACGCTCATGCACGAAAGCGTGGGGAGCAAACA
+
AABABFF@BCAAAEEA?AEEFGHBAAFGHFDDDBCBAEFGGHGGGFFGGGG?EEF@FEG?GHGHGDFGGGGGHHHHGHHHGEGGGGHHHHHHFGGHHGGGFFDGHGHFHHHFFFHBFFFFCFGHHH?GHHDHFHGF-DDGEBFGHHHFGCB;;90;909;90;BFF;;A-.CFBFFA@99=DBFBFD=--.AF=9BC...:BFFFA999B.;F;9;;;:/BDF?DF///9:A.9A;BAFDD-;.-9;9/;.
@M03896:38:000000000-B4D98:1:1103:7042:18569 1:N:0:270
TACGTATGTCGCAAGCGTTATCCGGATTTATTGGGCGTAAAGCGCGTCTAGGCGGTTTGATAAGTCTGATGTGAAAATGCGGGGCTCAACTCCGTATTGCGTTGGAAACTGTCAAGCTAGAGTACTGGAGAGGTGGGCGGAACTACAAGTGTAGAGGTGAAATTCGTAGATATTTGTAGGAATGCCGATGGAGAAGTCAGCTCACTGGACAGATACTGACGCTAAAGCGCGAAAGCGTGGGTAGCAAACAG
+
AABBBFFFFFAAGGGGCEEGGGGEAEEGHBGGFFGBEAFEHHHGG?EEDGFBGFG@EGEFGFHGGHHFHGHGHEHHHHFFG?@EBCHGGHHHH?FGHFGGD/DCFHFFHHGHHHHGHFGGBCFHHHEHHFGGGHGA@<@ACACGFBB;C0C;;09;;;;;CBFGBE/:EFGGGGGBFFFFGFFBFFCAFAFFFFF/9;//BFBBFF:/FFBEFFFFFFFFAADD?FBBAD;CD=.BA..@CA/A/BFE?F/
@M03896:38:000000000-B4D98:1:1103:7042:18589 1:N:0:270
TACGTATGTCGCAAGCGTTATCCGGATTTATTGGGCGTAAAGCGCGTCTAGGCGGTTTGATAAGTCTGATGTGAAAATGCGGGGCTCAACTCCGTATTGCGTTGGAAACTGTCAAGCTAGAGTACTGGAGAGGTGGGCGGAACTACAAGTGTAGAGGTGAAATTCGTAGATATTTGTAGGAATGCCGATGGAGAAGTCAGCTCACTGGACAGATACTGACGCTAAAGCGCGAAAGCGTGGGTAGCAAACAG
+
ABABBFFFFFAAFECGEEGEFGDBEEGGHGHHCGGGGGGGHHHGGGGGGHHBGGGGGGGBBFBFFGGHFGHHHG@FGGFGGGGFFGHFGGHHHAGFHGHHG/CDEG?FFGFHHHGGGGFG<GHHHHHHGGGGGHEFD<@DDGCGGB9;C99;;9;;;;:;BFGGGG;BGGGFFGGBF;BCFFFFFFFAFFFFFFAFFFBBFFFFFFFBFFFFFFFFFFFFD.DFAFFFFFACFFAFFDFFFDFFFFFFFF9
@M03896:38:000000000-B4D98:1:1103:11501:18625 1:N:0:270
TACGGAGGGTGCAAGCGTTATCCGGATTCACTGGGTTTAAAGGGTGCGTAGGCGGGCAGGTAAGTCAGTGGTGAAATCTCCGAGCTTAACTCGGAAACTGCCGTTGATACTATTTGTCTTGAATATTGTGGAGGTAAGCGGAATATGTCATGTAGCGGTGAAATGCTTAGATATGACATAGAACACCAATTGCGAAGGCAGCTTACTACACAATTATTGACGCTGAGGCACGAAAGCGTGGGGATCAAACA
+
>AAAAAA@D2AAGGGEGEEGGGHEEGGGHBFFCEFFFGHGFHHGHFGGFEE1GA0@E>A@1GGHFHFDGFFFCGFHGHE?GFE?EGHHHGHHC?A/>FGGHHCBDDHHHHHGEGDG<@?@?GHHGHDGHFFGFFFFFGF@ACDEHHFDH0G<;;;;:;::=GCC0CCFFGFGGGFGGBFFGGEFGGGG?FFBBDBGBBFF.:9/BB;BBFFFEB/;/FFFFBAD99FEFFFDBFFDFB9AB??FFEFFFFF
@M03896:38:000000000-B4D98:1:1103:11486:18636 1:N:0:270
TACGGAGGGTGCAAGCGTTATCCGGATTCACTGGGTTTGAAGGGTGCGTAGGCGGGCAGGTAAGTCAGTGGTGAAATCTCCGAGCTTAACTCGGAAACTGCCGTTGATACTATTTGTCTTGAATATTGTGGAGGTAAGCGGAATATGTCATGTAGCGGTGAAATGCTTAGATATGACATAGAACACCAATTGCGAAGGCAGCTTACTACACAATTATTGACGCTGAGGCACGAAAGCGTGGGGATCAAACA
+
AAAAAAA@D?1AGGG0AE0AFFAAAEEEHDBGBF/BFG/DBFGGFFEEAE/AHE>EEE?@0FBFBFDGFB>1?B1BBFEBFEEEGGHHHHFB/B?//??FGH//<ACDHHHEGH<D1@FF<GCGFHBGHHCHEGGHFHD?<C-<0GFBC0;;;;<<;::;:;GFFFFGGGFGGF;BFFGGFFEFFGEGGGGGGGG?=-EFABFFFB;;FFFF-FFFBFFFFBFBBBFEFFFBBF?ABBBB@>@FBEFFFF-
@M03896:38:000000000-B4D98:1:1103:25274:18783 1:N:0:270
TACGGAGGATCCAAGCGTTATCCGGATTTATTGGGCTTAAAGGGCGCGTAGGCGGTTTGATAAGTTAGAGGTGAAATACCGGTGCTTAACCCCGGAACTGCTTCTAATACTGTTGAACTAGAGAGTCGTTGCGGTAGGCGGAATGTATGGTGTAGCGGTGAAATGCTTAGAGATCATACAGAACACCGATTGCGAAGGCAGCTTACCAAACTATATCTGACGTTGAGGCACGAAAGCGTGGGGAGCAAACA
+
AABBAABBAFBFGGGEEAEGGGHGEE2EHF5D5GF22BFGHH3E2AEE0AEAGFGGGGGFGHHHFFFGHFHGHFGFHHHHGGECEF4FGH3??>@CD@BBFHGFFFFHHHGFGH22@@@@?DG<CC1>FFHGGGGGD.D-<@DGFC::HC0;;<=;;;;;:BFFEC;FFGGGFFGBCFFBGFFFFGDD-@AEF?ADFAF?DDFF/;BFBEFBFFF:;FBFF...:9BF.EFFFFD.B.ADB-@A@9EFFFF
@M03896:38:000000000-B4D98:1:1103:28253:18831 1:N:0:270
TACGGAGGGTGCGAGCGTTAATCGGAATAACTGGGCGTAAAGGGCACGCAGGCGGATGGATAAGTGAGATGTGAAAGCCCCGAGCTCAACTTGGGAATTGCATTTCAGACTGTTCATCTAGAGTTTTGTAGAGAGGGGTAGAATTCCACGTGTAGCGGTGAAATGCGTAGAGATGTGGAGGAATACCGGAGGCGAAGGCGGCCCCTTGGACAAGAACTGACGCTCATGTGCGAAAGCGTGGGGAGCAAACA
+
ABBBBBCBBAABCGGE?AGEFFGFEEEGCA3GBFGEFEEGHHHGGFEEE>EEGGGG>E?BEGFGBG4GHHGFGFFBBFGHGGGGGGHGHHHHHHHGGCFGHHGGHHEGGHHFFGHBFDG?FGHGHHGHHHGHHFGDDFGGGHGGHHFEH<.<<<==;;;;CGHHFGECFG?F0CBCFFFGGGGGGGGGBCGFDFFFFFEFFFFFFFFFFFFFFFEFBFFFFDFFFFFFFFFFFDADFFFFFFFFFFFFFF?
@M03896:38:000000000-B4D98:1:1103:28239:18845 1:N:0:270
TACGGAGGGTGCGAGCGTTAATCGGAATAACTGGGCGTAAAGGGCACGCAGGCGGATGGATAAGTGAGATGTGAAAGCCCCGAGCTCAACTTGGGAATTGCATTTCAGACTGTCCATCTAGAGTTTTGTAGAGAGGGGTAGAATTCCACGTGTAGCGGTGAAATGCGTAGAGATGTGCAGGAATACCGGAGGCGAAGGCGGCCCCTTGGACAAGAACTGACGCTCATGTGCGAAAGCGTGGGGAGCAAACA
+
>AA3AAB@DABB2EEEEAEEABGFEEAF3D3FBFAFEEGGHHHGGCEEE>00EEE>>/?3BGGHF44FDFFGHFBFEFFG><EGFDHFGGGGGFHGG2FFHHDFGFF2FFCF22@11?F1?FFGDGFHFFGHHFG?FC<<<DGFHHGHHC.<<<=;:;;::GFHFC.::?EF0C0BF0CFFCBCBCFE-:?FABFC@?A;=DA@FAFFFFBBA9BFFFFBFFFFFFBB;/BDFFFDFDFFFFF9-;AFB..
@M03896:38:000000000-B4D98:1:1103:20939:19123 1:N:0:270
TACGGAGGGTGCAAGCGTTAATCGGAATTACTGGGCGTAAAGCGCACGCAGGCGGTTTGTTAAGTCAGATGTGAAATCCCCGGGCTCAACCTGGGAACTGCATCTGATACTGGCAAGCTTGAGTCTCGTAGAGGGGGGTAGAATTCCAGGTGTAGCGGTGAAATGCGTAGAGATCTGGAGGAATACCGGTGGCGAAGGCGGCCCCCTGGACGAAGACTGACGCTCAGGTGCGAAAGCGTGGGGAGCAAACA
+
ABBBABCBBABCGGFCEEGEFFFFFGFGHGFFBBFGFGGGHHHGGFGGGEA?EEFEFGGHGFFGGHEHFHHGHGFGGGEFFFGGGGHHHHCGGHGCCFGGHGGHHHFHHHGGHHHCFGGHGHHHHHHFFFEEHG.>CBCFFFFFFFBBFF/;:;;;:;;;ABBFFB;;ADEFFFFFFFEFFFFFFFFDF@FFFFFCFFFFFFDDFC@AEFF=9@FFFFFFFFFDFFFFFBFFFFFFFBDFACFA-:;BFF.
@M03896:38:000000000-B4D98:1:1103:28091:19288 1:N:0:270
TACGGAGGATCCAAGCGTTATCCGGATTTATTGGGTTTAAAGGGTGCGTAGGCGGTTTGCTAAGTTAGAGGTGAAATACCGGTGCTTAACACCGGAACTGCCTCTAATACTGTTGAACTAGAGAGTAGTTGCGGTAGGCGGAATGTATGGTGTAGCGGTGAAATGCTTAGAGATCATACAGAACACCGATTGCGAAGGCAGCTTACCAAACTATATCTGACGTTGAGGCACGAAAGCGTGGGGAACAAACA
+
AABAAAA2AFFFGGGG?AAE4FA2ABAEHEBD5B2A2EGGFHFGC1E0FA01FEE@>E15DGEGBFGGBFCB1BBFFFGHAEEEEGHFHHHFEE@EEEEGHG?FFFBFBHH2BFFGGFHFFGFFGF2@@GBF@AECCFG?-A-EC0==</0=<<0=-:::;CGH0CCGHFHHGHGGGBF;;BFGFGD@GGGEG.@B@DEFF?B/B/FFFFFFFFFFFFB/B.:..9;..A9.:AD.9..;-9;..;;B?EF
@M03896:38:000000000-B4D98:1:1103:28109:19297 1:N:0:270
TACGGAGGATCCAAGCGTTATCCGGATTTATTGGGTTTAAAGGGTGCGTAGGCGGTTTGATAAGTTAGAGGTGAAATACCGGTGCTTAACACCGGAACTGCCTCTAATACTGTTGAACTAGAGAGTAGTTGCGGTAGGCGGAATGTATGGTGTAGCGGTGAAATGCTTAGAGATCATACAGAACACCGATTGCGAAGGCAGCTTACCAAACTATATCTGACGTTGAGGCACGAAAGCGTGGGGAGCAAACA
+
CCCCCBCCCFFFGGGCGEGFGGDBFEGGHFFGBGD?FGGFDGHGHFFGGEEEHGGGEGFFFGFFFGHHHHHFHFBEBFFGGGGGGHHHGGGHFEEFFEFFHHHHHHBFGHHFGHHEHFG@@DHGGHFHHHHHGGGGGFGGCDACCGHHHG0=<<==<;=;:CGHHHGHHHFHBGFGGBFCFGFGGGGGGGGGGGACFFFFBFFFFFFFFFEFFFFFFFFFFFEEEEFFEA9ADFDFFFFFFFFFFDEFFFA
@M03896:38:000000000-B4D98:1:1103:17537:19522 1:N:0:270
TACGTATGTCGCAAGCGTTATCCGGATTTATTGGGCGTAAAGCGCGTCTAGGCGGTTTGATAAGTCTGATGTGAAAATGCGGGGCTCAACTCCGTATTGCGTTGGAAACTGTCAAACTAGAGTACTGGAGAGGTGGGCGGAACTACAAGTGTAGAGGTGAAATTCGTAGATATTTGTAGGAATGCCGATGGAGAAGTCAGCTCACTGGACAGATACTGACGCTAAAGCGCGAAAGCGTGGGTAGCAAACAG
+
ABABBFFFFF>AEGGCEEGCFGDBAEGGHGFHCGGAEEEGGHGGGEEEGHH3FFEC?FEGGHGEFGGFEGHGHGFGFGFGEEEEGGHGGGHHH/F0GBGFG/DGHFDGHFHHFHH1????1<FGDHBGCG<CEFGC@<<CCFGHFC909CC;0;;;;/;;CFFGBC9:EEGBFFGG;BFFFBF/FFDFFFFFFBFFFFFFFFFBFFBFFFBE/FFFFB/B.ADA9BFFFAB-DCAF99.>=./:BFFF.9.
@M03896:38:000000000-B4D98:1:1103:17532:19540 1:N:0:270
TACGTATGTCGCAAGCGTTATCCGGATTTATTGGGCGTAAAGCGCGTCTAGGCGGTTTGATAAGTCTGATGTGAAAATGCGGGGCTCAACTCCGTATTGCGTTGGAAACTGTCAAACTAGAGTACTGGAGAGGTGGGCGGAACTACAAGTGTAGAGGTGAAATTCGTAGATATTTGTAGGAATGCCGATGGAGAAGTCAGCTCACTGGACAGATACTGACGCTAAAGCGCGAAAGCGTGGGTAGCAAACAG
+
ABAAAFFFFFAAEFGFCEFGGGDBAEFGHFFGBAGFEEGGHHHGGEGGGGE3FEEEGGGGDGFGFHGGFGHHHG4@GGGHFEEGGGHHHHHHH?GFHHFFGADFFFFGHHDGGHGBDF??<FGHHHGGFHGEEHHGD=@CDGCHGBB;:90;;;0;;;;;FFFFFGCFEEGGGFBFCCFCFFFFFFFCFFFFFFFFFFB0BBBBFFF:BFFEBBFFFBBFA.DDDF0FFFAFFFFF.9ADFDB.09BFFFB
@M03896:38:000000000-B4D98:1:1103:17552:19541 1:N:0:270
TACGTATGTCGCAAGCGTTATCCGGATTTATTGGGCGTAAAGCGCGTCTAGGCGGTTTGATAAGTCTGATGTGAAAATGCGGGGCTCAACTCCGTATTGCGTTGGAAACTGTCAAACTAGAGTACTGGAGAGGTGGGCGGAACTACAAGTGTAGAGGTGAAATTCGTAGATATTTGTAGGAATGCCGATGGAGAAGTCAGCTCACTGGACAGATACTGACGCTAAAGCGCGAAAGCGTGGGTAGCAAACAG
+
AABABFFFFF>AEEGCEEGEGGDB2AFGHBHGFEFFEEGGGHHGGEEGGHHBGEFGGGFFGH4FFGGGGHGDDB@4BGFGFE/EDDHF?GFFBAGFHBFHG<CCHHH<GF<GGH@1F?1?><GGHHHFHHHGGGHA@<-C-ACHGFFBF09;;;9;;;;;FGGGGG;BFEGGGGFGFFFBFBFFFFBAFDDFFF?FFB/;FFFFFFF.;AFE/FBFFFFFA.ADDFBBDAA>>BDFFA9;B.F.BFFBAFB
@M03896:38:000000000-B4D98:1:1103:24510:19666 1:N:0:270
TACGTATGTCGCAAGCGTTATCCGGATTTATTGGGCGTAAAGCGCGTCTAGGCGGTTTGATAAGTCTGATGTGAAAATGCGGGGCTCAACTCCGTATTGCGTTGGAAACTGTCAAACTAGAGTACTGGAGAGGTGGGCGGAACTACAAGTGTAGAGGTGAAATTCGTAGATATTTGTAGGAATGCCGATGGAGAAGTCAGCTCACTGGACAGATACTGACGCTAAAGCGCGAAAGCGTGGGTAGCAAACAG
+
AAABAFFFFFAAEGGFGEGFGGFEEFGGHHFHCGGEEEGGHHHGGEEGGHHFHGGGGGGGEGFGFHHHHHHGHFFGFHGHGGGGGGHGHHHHHDGFHHHHG?CFEFFHHHFHHGFFFFFF>GHFHHHHHHHGGHHGG<@@ADCHGFBBF09;;;;=::;9BBFGGGCBEEGGGFGGFFGGGFFFFFFFFFFFFFEFFFBBFFFEFFFFFFFEFFFFFFFFDADDDFFFFFFAFFFFDADFFDFFFFFFFFB
@M03896:38:000000000-B4D98:1:1103:24492:19679 1:N:0:270
TACGTATGTCGCAAGCGTTATCCGGATTTATTGGGCGTAAAGCGCGTCTAGGCGGTTTGATAAGTCTGATGTGAAAATGCGGGGCTCAACTCCGTATTGCGTTGGAAACTGTCAAACTAGAGTACTGGAGAGGTGGGCGGAACTACAAGTGTAGAGGTGAAATTCGTAGATATTTGTAGGAATGCCGATGGAGAAGTCAGCTCACTGGACAGATACTGACGCTAAAGCGCGAAAGCGTGGGGAGCAAACAG
+
AAAAAFFFFFAAFGEAEEGEGGDBAEEGHF5DBBGGFEGEDHHGGCFGGGGBHEGGGGGGGFGHFGHHGHHGHGBBEHFHGGGGDGHGHHHHHDGFHFGGGGGGFFFGHHHFHEFFF1?11<GGHHHHFHGGGFGGCC-ADC@GFF/9B9B;0;0;;/.000FFGG99E?FFGF;B00;;C/FBFF;=DFFFFF9BB;/9BFFFFFF.BFF.;FFFFBBFADD?AF/FFF=@>B.B;.;@A-.@9;FB9F.
@M03896:38:000000000-B4D98:1:1103:13090:19818 1:N:0:270
TACGGAGGGTGCAAGCGTTAATCGGAATTACTGGGCGTAAAGCGCACGCAGGCGGTTTGTTAAGTCAGATGTGAAATCCCCGGGCTCAACCTGGGAACTGCATCTGATACTGGCAAGCTTGAGTCTCGTAGAGGGGGGTAGAATTCCAGGTGTAGCGGTGAAATGCGTAGAGATCTGGAGGAATACCGGTGGCGAAGGCGGCCCCCTGGACGAAGACTGACGCTCAGGTGCGAAAGCGTGGGGAGCAAACA
+
A?ABAAAA>>>ABGGEEFGEGBDAEGFGHEBDBBACEEEEGHHGGAAEFECEGGGGGGGFFDBGFGFHHGHGGGGDGGFGGGFFGGHGEFFGFGFHHFFFGFDGGF2FDGGFFHHHFFGGFGHHHFGGFDF<G0CACFFDEFFFFFFFFF/;;;;999;99/;FFF9;ABEFFBBBFFFFFFFFFFFFF@B.ADDFFFABFF=@FF@AEFAD>ADAFFF9B9?A.AFFFFFFFFCAF.9A=B;.;9.BF.9
@M03896:38:000000000-B4D98:1:1103:3397:19991 1:N:0:270
TACGGAGGGTGCAAGCGTTAATCGGAATTACTGGGCGTAAAGCGCACGCAGGCGGTTTGTTAAGTCAGATGTGAAATCCCCGGGCTCAACCTGGGAACTGCATCTGATACTGGCAAGCTTGAGTCTCGTAGAGGGGGGTAGAATTCCAGGTGTAGCGGTGAAATGCGTAGAGATCTGGAGGAATACCGGTGGCGAAGGCGGCCCCCTGGACGAAGACTGACGCTCAGGTGCGAAAGCGTGGGGAGCAAAAA
+
>AABABBDBAABFGGAEEFGGGHFEEDFHEFBBBDEEAE?GHHGG0AEE0A>ECC@?FGGHEFGBF4FFHFBFBEEGHHHGGGFGGHEFHHGGFFH2CBBFFFGHHHHFHGGGGHBFGHHFGHHHHHFFDGCFFGCCAB9ABFFFFFFFF/;;;:;;9;:;9BFBF.9.BEFBBBFB//ADAFFFFBDFFFFFFFA-.E>AFBFFFFF...;>-.;;BBB;.;...:FB::99=-./.9DFF-9:A?F/.:
@M03896:38:000000000-B4D98:1:1103:3389:20014 1:N:0:270
TACGGAGGGTGCAAGCGTTAATCGGAATTACTGGGCGTAAAGCGCACGCAGGCGGTTTGTTAAGTCAGATGTGAAATCCCCGGGCTCAACCTGGGAACTGCATCTGATACTGGCAAGCTTGAGTCTCGTAGAGGGGGGTAGAATTCCAGGTGTAGCGGTGAAATGCGTAGAGATCTGGAGGAATACCGGTGGCGAAGGCGGCCCCCTGGACGAAGACTGACGCTCAGGTGCGAAAGCGTGGGGAGCAAACA
+
>AAAAABDBAABBFGCEAFEFGHGGGGGHADDBCAAEA?EDGHGG0AEE0A@ECE>EEGFFDBGFFFGFHH4BBBFHHHHGGFGGGHEFHHHGGGAGFGGHHHHHHFHHHGGHHHFFGGGGFHHGHHHGGGEDFGGCA>9ABFFFFFEFF0:;::;;9;;.BFFBBADFFEFFB9BBFFFDDFFFFFFFCFFAFF;BDFFFFFFFFFFEFFFF-A.BFFFFFFFFFFFFFFDD-:DFDADCDFEFDEFB:.
@M03896:38:000000000-B4D98:1:1103:7323:20137 1:N:0:270
TACATAGGTCGCAAGCGTTATCCGGAATTATTGGGCGTAAAGCGTTCGTAGGCTGTTTATTAAGTCTGGAGTCAAATCCCAGGGCTCAACCCTGGCTCGCTTTGGATACTGATAAACTAGAGTTAGATAGAGGTAAGCGGAATTCCATGTGAAGCGGTGAAATGCGTAGATATATGGAAGAACACCAAAGGCGAAGGCAGCTTACTGGGTCTACACTGACGCTGAGGGACGAAAGCGTGGGGAGCAAACAG
+
ABBBCFFFFFADEGGFGEGEFGDBAEFGHGFHCGGFEEGGGHHGGEGGGFC?GHHHHHFHHHFGGHFFFGFGHDBFGGGHHHGGFHHGGGGFHFCGG3>>FHFHEGHHHHHHFHD3BDDFFGGHHH3GHHHHHFBHBF@BCFGHHHFHH1D??=>>>>>FGHHHD?<ADEHHHBD===;CHHFFGGGH.CFC-?;@DC?CDFFFFGF0:F/FFGFFGFBFAADDDFF?FA;:@F?FAADCFFFFFFFFFFB
@M03896:38:000000000-B4D98:1:1103:6849:20405 1:N:0:270
TACGTAGGGTGCGAGCGTTAATCGGAATTACTGGGCGTAAAGCGTGCGCAGGCGGTTTTGTAAGACGGATGTGAAATCCCCGGGCTCAACCTGGGACCTGCATTTGTGACTGCAAGGCTAGAGTACGGTAGAGGGGGATGGAATTCCGCGTGTAGCAGTGAAATGCGTAGATATGCGGAGGAACACCGATGGCGAAGGCAATCCCCTGGACCTGTACTGACGCTCATGCCCGAAAGCGTGGGGAGCAAACA
+
ABBBBFFAACAAFGE?EEGEFBFFEGFGHGFFFFEFEEEFGHHGGEGGGEG?EEEFGGGEGHHHFGFGFEGHHFFFGHHHGGGGFGHHHGHGBFFHH??<FFGHHHHEBFGBHHGBA?????CGHHCDGHGHGHDC-ADGFHHHGHH/E-9:;;;;=;;;;FGGGC;;;BFGGFCBF-BDFFFFFFFF9>DDBBBABFEAFFFFFFB;.9A;FBB/BFFFFBADFFFF//9;@DFDFFFFFFFFF;;9FF:
@M03896:38:000000000-B4D98:1:1103:22037:20409 1:N:0:270
TACGGAGGGTGCGAGCGTTAATCGGAATAACTGGGCGTAAAGGGCACGCAGGCGGATGGATAAGTGAGATGTGAAAGCCCCGAGCTCAACTTGGGAATTGCATTTCAGACTGTTCATCTAGAGTTTTGTAGAGAGGGGTAGAATTCCACGTGTAGCGGTGAAATGCGTAGAGATGTGGAGGAATACCGGAGGCGAAGGCGGCCCCTTGGACAAGAACTGACGCTCATGTGCGAAAGCGTGGGGAGCAAACA
+
BBCCBCBBBAAAGGGEEEGFGGHFEFGGHFFFBBFFEEEGHHHGGFGGGECEGGGGEEFFGHGHFGHHHGFGHGGFHHHHGGGGGGHGHGHHGHHGGFFFHHHHHHB@?GFFGGHBBGF??FGDHHHHHHHHEHGDFGDEGFFGHHGFH..<<<==:;;;CGHHHFECDAEGEFCFGFFGDGGGGFGGACGFDFFFFFECFFFFFFFFFFBEF?FFFFFBFDFFFFFBFFFFFCFDFDFFFFFFCDEE/A.
@M03896:38:000000000-B4D98:1:1103:6833:20419 1:N:0:270
TACGTAGGGTGCGAGCGTTAATCGGAATTACTGGGCGTAAAGCGTGCGCAGGCGGTTTTGTAAGACGGATGTGAAATCCCCGGGCTCAACCTGGGACCTGCATTTGTGACTGCAAGGCTAGAGTACGGTAGAGGGGGATGGAATTCCGCGTGTAGCAGTGAAATGCGTAGATATGCGGAGGAACACCGATGGCGAAGGCAATCCCCTGGACCTGTACTGACGCTCATGCACGAAAGCGTGGGGAGCAAACA
+
BCCCCFFABFBCEGGEEEGEFFDFEGFGHGCHCFGFEEEGHHHGGEFGGEE?EEGFGGGFHHHHEGFGEEGGGFEFBGGGGGGGGGHHHHHHCGGFH??FGCGHHHHFFHHHFHGFGFF?FCHHHHGGFHGGGHGF@DFF.C:GHGHHG-:;;;9;;0;;;FFGFFE:C?.BFFFFGF=>A9BFFFFF;=AFFFCDFFFFFFBFFEFE?FFFFB:;BFFEFFDDFF/B/BBAADD./;:;-@=.;;AFFF.
@M03896:38:000000000-B4D98:1:1103:22038:20427 1:N:0:270
TACGGAGGGTGCGAGCGTTAATCGGAATAACTGGGCGTAAAGGGCACGCAGGCGGATGGATAAGTGAGATGTGAAAGCCCCGAGCTCAACTTGGGAATTGCATTTCAGACTGTTCATCTAGAGTTTTGTAGAGAGGGGTAGAATTCCACGTGTAGCGGTGAAATGCGTAGAGATGTGGAGGAATACCGGAGGCGAAGGCGGCCCCTTGGACAAGAACTGACGCTCATGTGCGAAAGCGTGGGGAGCAAACA
+
ABABABBCCABBGGGCECGEFBGF?EFGHEDFCBFGGEGGFGHGGGGGG>00EEFGEEFBFGBFBGHHHHHGHFFFGGGHGFEGGGGHGHFFGHHHFBBFGHHHHHBF?GGFGGHFFFF??FGGHHHGHHHHHEFFGGDGGHGGHHFFH<.<<<==;;;;CGHHGGACEAEGBC:CFFFGGD;FFGGGDFGFDA=BFFECFFCFFFFFFFFFFFFFBFFFFDFFFFFFFFFFFA=DFBDFFFFFFFFFFF.
@M03896:38:000000000-B4D98:1:1103:10831:20438 1:N:0:270
TACGGAGGGTGCGAGCGTTAATCGGAATAACTGGGCGTAAAGGGCACGCAGGCGGATGGATAAGTGAGATGTGAAAGCCCCGAGCTCAACTTGGGAATTGCATTTCAGACTGTTCATCTAGAGTTTTGTAGAGAGGGGTAGAATTCCACGTGTAGCGGTGAAATGCGTAGAGATGTGGAGGAATACCGGAGGCGAAGGCGGCCCCTTGGACAAGAACTGACGCTCATGTGCGAAAGCGTGGGGAGCAAACA
+
ABBBABCCCABA?EGECEGGGGHFEGGGFFDFDFGFEEEEHHFGFEEEGEGCFEFCEEFBBFFGFHFHHGGGHFGHHFGHGGEGGGHHHHDHHHHGHCGHHHHHGHEHDGGFFHHEFFG1?FFFHH1FGHHHHGFFAFDDFHHHHHHHH..<<<<=:;==;GHHFGCCEGEGBCBFFFGGGGGGGGGGCGGFFFFFFFFFFFFFFFFFFFBFFFBFBFFFFFFFFFFFFFFDFADDFFFFFFF?FAEFFFA
@M03896:38:000000000-B4D98:1:1103:23604:21139 1:N:0:270
TACGTAGGGTGCGAGCGTTAATCGGAATTACTGGGCGTAAAGCGTGCGCAGGCGGTTTTGTAAGACGGATGTGAAATCCCCGGGCTCAACCTGGGACCTGCATTTGTGACTGCAAGGCTAGAGTACGGTAGAGGGGGATGGAATTCCGCGTGTAGCAGTGAAATGCGTAGATATGCGGAGGAACACCGATGGCGAAGGCAATCCCCTGGACCTGTACTGACGCTCATGCACGAAAGCGTGGGGAGCAAACA
+
>AAAAFCAAFAAEEGAEEEEEGHFAEFGHGFCBFABAEEFGHHGFFEFGEAEFEE>EEGCGHFGFFGDGGGHGBBFFHHHGGGGEGHHHHH20BFGHB?FGHDGHHG<F@GHHHHFF????<GHHGGC<FAGHFECCC?EEHHHHFGHG@@;;;0;;:;;;CCFFF:;D?.FFGBFA>>DADFFFFF=@DFFB@@DDFFFFFFFFFBAEFF;F.:;BFFBB?D.A.FFFBFED?D.FDDACBB.;AEFFF.
@M03896:38:000000000-B4D98:1:1103:26843:21925 1:N:0:270
TACGGAGGGTGCAAGCGTTAATCGGAATTACTGGGCGTAAAGCGCACGCAGGCGGTTTGTTAAGTCAGATGTGAAATCCCCGGGCTCAACCTGGGAACTGCATCTGATACTGGCAAGCTTGAGTCTCGTAGAGGGGGGTAGAATTCCAGGTGTAGCGGTGAAATGCGTAGAGATCTGGAGGAATACCGGTGGCGAAGGCGGCCCCCTGGACGAAGACTGACGCTCAGGTGCGAAAGCGTGGGGAGCAAACA
+
>AA?AA322>>AGG4FEEGC2ADB2AAFGGFBDBABAAAEGGFFE0AAEA00B>>EEG1FBG44BF4FGGHFHBB?4BBFFE//>EHFHGFFBC/FC?BBBFFGHFBDFGHFBHFCF?????1FHFHHFE.FGEG-C-;AAF;B9B;BBB/9:;9;-9;-9;BFF;9.:@A9F:FF//99.ABFFFFD-9-.99-9@.A---@BBBB9ABF;@9D?FBFFFADFD?//9B;-.-9:B.9A-@>99;.:FA9
@M03896:38:000000000-B4D98:1:1103:26860:21931 1:N:0:270
TACGGAGGGTGCAAGCGTTAATCGGAATTACTGGGCGTAAAGCGCACGCAGGCGGTTTGTTAAGTCAGATGTGAAATCCCCGGGCTCAACCTGGGAACTGCATCTGATACTGGCAAGCTTGAGTCTCGTAGAGGGGGGTAGAATTCCAGGTGTAGCGGTGAAATGCGTAGAGATCTGGAGGAATACCGGTGGCGAAGGCGGCCCCCTGGACGAAGACTGACGCTCAGGTGCGAAAGCGTGGGGAGCAAACA
+
AABBAABDB?ABGGG4EAEEABDBEFFGHGCHFCGGGGFEDHGGG0AAEAEEFEFGGGFGFHBFFGBGEHFFHFFBFFFGFFGGGGHGHHFHH?FFFFBGDGGHHHDGFHGFHAF2FFGGFGHHHHHHGGGEFF?CC-BFFFFFFFFBFF/;;;;;9;;;9FFFFFAAABAFBBFFFB9FDDFFFFFFDDFFFFCFFFFFAF@@@;BEEFFF;-;AFFFFFFFDFFBFFFFDFFAABADDFAFFFF.BFF.
@M03896:38:000000000-B4D98:1:1103:21679:22028 1:N:0:270
TACGTATGTCGCAAGCGTTATCCGGATTTATTGGGCGTAAAGCGCGTCTAGGCGGTTTGATAAGTCTGATGTGAAAATGCGGGGCTCAACTCCGTATTGCGTTGGAAACTGTCAAACTAGAGTACTGGAGAGGTGGGCGGAACTACAAGTGTAGAGGTGAAATTCGTAGATATTTGTAGGAATGCCGATGGAGAAGTCAGCTCACTGGACAGATACTGACGCTAAAGCGCGAAAGCGTGGGTAGCAAACAG
+
BBBBBFFFFFBBEE?CEEGAGGFEEGGGHDFGFEGFEFGEGGHGGEEGGHHEHGGFGGGGGGBFFGGHHHHHHFGGHFFGGCGEGGHHGGGHHCGF<??FF/CDFHFGFHDHHHGBBF??>FDFHHGHFG1>DCCCCCF@@CCHFF:9F00;9;0;=;;;;BFGGG;BA?FBBFFFFFFGFFFFFFF;FFFEFB.FFFFFFFFFFFF;FFFFFFFFFFFFD.AADFFFFFFBDFFFDDBCCDFFFBFFFFB
@M03896:38:000000000-B4D98:1:1103:11265:22355 1:N:0:270
TACGGAGGGTGCAAGCGTTAATCGGAATTACTGGGCGTAAAGCGCACGCAGGCGGTTTGTTAAGTCAGATGTGAAATCCCCGGGCTCAACCTGGGAACTGCATCTGATACTGGCAAGCTTGAGTCTCGTAGAGGGGGGTAGAATTCCAGGTGTAGCGGTGAAATGCGTAGAGATCTGGAGGAATACCGGTGGCGAAGGCGGCCCCCTGGACGAAGACTGACGCTCAGGTGCGAAAGCGTGGGGAGCAAACA
+
CCCCCCCDBABBGGGCECGAFBDBEFFGHGFHCFFGGGGEHHHGGAEFEAE0EEFEGGGHHHBFFGGHHHHGHGGFFGFGFGEGGGHHHGGHHHGHHFFGGHGHHHHHHHHHHHHFGFFGGFFHHHHHFGGFHHGGGFFFFFFFFFFFFF0;;;;;;;;;;FFFFFAADFFFFFFFFFBFFFFFFFFFFDFFFFFFCDFFAFFFFFBEEFFFDFDAFFFFFFFFFFFFFFFDB@BDFFFFFFFFFFEFFF.
@M03896:38:000000000-B4D98:1:1103:21563:22824 1:N:0:270
TACGGAGGGTGCAAGCGTTAATCGGAATTACTGGGCGTAAAGCGCACGCAGGCGGTTTGTTAAGTCAGATGTGAAATCCCCGGGCTCAACCTGGGAACTGCATCTGATACTGGCAAGCTTGAGTCTCGTAGAGGGGGGTAGAATTCCAGGTGTAGCGGTGAAATGCGTAGAGATCTGGAGGAATACCGGTGGCGAAGGCGGCCCCCTGGACGAAGACTGACGCTCAGGTGCGAAAGCGTGGGGAGCAAACA
+
BCCCCCCCCABBGGGCEEGEABDFEEFFHFCFCGGFFFEEGFHGG0AEEAA>EEGFGGGHHHFGBGBGBGHGHGFDGHGHGGGGGGHHHHGHHHGAGFFGGGGHHHHHFGGGHHHHGHHHGFGHHHHHFGGFGHDFGFFFFFBFFFFBFF/;;;;;:;;;:BFFFFDDADEF/;;FFFBFDA./BFFFF-BFFFBDAFECFFFFFFFFFFFFA;FDFFFFFADDFDFFBFFFFFADFFDDCFF?BDFFFEA
@M03896:38:000000000-B4D98:1:1103:21587:22838 1:N:0:270
TACGGAGGGTGCAAGCGTTACTCGGAATTACTGGGCGTAAAGCGCACGCAGGCGGTTTGTTAAGTCAGATGTGAAATCCCCGGGCTCAACCTGGGAACTGCATCTGATACTGGCAAGCTTGAGTCTCGTAGAGGGGGGTAGACTTCCAGGTGTAGCGGTGAAATGCGTAGAGATCTGGAGGAATACCGGTGGCGAAGGCGGCCCCCTGGACGAAGACTGACGCTCAGGTGCGAAAGCGTGGGGAGCAAACA
+
AAAAAAADDAAAFGBCEEF00BDBAEAFHFBGCBAFEGEE/DFECEAEEA@/EEEGCGGHHG2BBB2G1FFFGD2>BGFGFEGC?EFGGGCGHHGACCGHF1FHHH2G?GFFFHFFFGGHGGHHHHHHFCGCGGCCC?@FFF/;BFB;BFFFF;9;9;;9;99/9BBBB@-BB;9FFF/;BBFFBFFF@@=FF;9=@B--;-9;@@@-A9A>;@FA/BF9B-ABFFFFFFF@--99/;9A?;?A=-;9/A9
@M03896:38:000000000-B4D98:1:1103:21566:23067 1:N:0:270
TACAGAGGGTGCAAGCGTTAATCGGAATTACTGGGCGTAAAGCGAGCGTAGGTGGCTTAATAAGTCAGATGTGAAATCCCCGGGCTTAACCTGGGAACTGCATCTGAAACTGTTAGGCTAGAGTAGGTGAGAGGGAAGTAGAATTTCAGGTGTAGCGGTGAAATGCGTAGAGATCTGAAGGAATACCGATGGCGAAGGCAGCTTCCTGGCATCATACTGACACTGAGGCTCGAAAGCGTGGGTAGCAAACA
+
CCCCCFFBBABBGGFCGEGECBDBEFFFHGCHFGGGGGEEAGHGEEGGGEEEDGFHGHFFBGDFFG5GBGFFHFBBFGBFFFGGGGHFFFFGFHGHG?FGGGFHHGBBFGFBBFDGGFFBFGHGHHHGHHHGGGGCF?CGFGFHHGHFHH1????@>>>><D>GDGC<EGEGBGGHGG;GGCCGGHHGEFGGGGDDGGGGGGGGGGFFBFBFFBFFFFFFFBFFBFBEFFFFFFDFFFFFFFFFAFFFFFA
@M03896:38:000000000-B4D98:1:1103:22644:23084 1:N:0:270
TACGGAGGGTGCAAGCGTTAATCGGAATTACTGGGCGTAAAGCGCACGCAGGCGGTTTGTTAAGTCAGATGTGAAATCCCCGGGCTCAACCTGGGAACTGCATCTGATACTGGCAAGCTTGAGTCTCGTAGAGGGGGGTAGAATTCCAGGTGTAGCGGTGAAATGCGTAGAGATCTGGAGGAATACCGGTGGCGAAGGCGGCCCCCTGGACGAAGACTGACGCTCAGGTGCGAAAGCGTGGGGAGCAAACA
+
ABBCBCCBB?ABGGGECEGFFBDBEEFFHFFFBBCFFFEEHHHGGEEEGAA0EEEGGGGHHHBGFHBGBGHFHG4DGHGHGGGEGGHHGGFHHHGGGFFFGHHHHHHHHHGGHHHFFGGGGFHHHGHGFGGFGGGGGFFFFFFFFFFFFF/;;;;;;;9;.BBFFFA;AB?F/;BFF;/FFD;FFFFFFCFFFFCFFFFFFFF@DBCE9FFFFFFFBFFBFFF?DFFFFFFFFF;AFADFFFFF;AAFFFF
@M03896:38:000000000-B4D98:1:1103:22660:23097 1:N:0:270
TACGGAGGGTGCAAGCGTTAATCGGAATTACTGGGCGTAAAGCGCACGCAGGCGGTTTGTTAAGTCAGATGTGAAATCCCCGGGCTCAACCTGGGAACTGCATCTGATACTGGCAAGCTTGAGTCTCGTAGAGGGGGGTAGAATTCCAGGTGTAGCGGTGAAATGCGTAGAGATCTGGAGGAATACCGGTGGCGAAGGCGGCCCCCTGGACGAAGACTGACGCTCAGGTGCGAAAGCGTGGGGAGCAAACA
+
BCBCBBCBCABCGGGGFEGEFFDFEGFGHHFHBFGGFGGGHHHGGAAEEEE0EEGEGGGHHHFGGHFHHHHGHGFFGHGHGGGGGGHHGGGHHHGHGFGGHGHHHHHHFHGHHHHHGGHHFFHHHHHHGGGGHHGGGFDDEFFFFFFEFF0;:;;:;;;;9BBFFFDADFFFBBBFFFBFFFFFFFFFFBCFFFFFFFFFFFFFFDDFFFFFFFFFFFFBFFFDFFFFFFFFFDFFFFDFFFFFFDAFFF9
@M03896:38:000000000-B4D98:1:1103:22639:23101 1:N:0:270
TACGGAGGGTGCAAGCGTTAATCGGAATTACTGGGCGTAAAGCGCACGCAGGCGGTTTGTTAAGTCAGATGTGAAATCCCCGGGCTCAACCTGGGAACTGCATCTGATACTGGCAAGCTTGAGTCTCGTAGAGGGGGGTAGAATTCCAGGTGTAGCGGTGAAATGCGTAGAGATCTGGAGGAATACCGGTGTCGAAGGCGGCCCCCTGGACGAAGACTGACGCTCAGTTGCGAAAGCGTGGGGAGCAAACA
+
AAA3>ABB@ABBGGFFAAFEFBFBAAFGHEDDBFEBEEEAGHHGGAEEFEEEEFEFGDFHHHHEGHFHHHHGFGFGGGGHGGCEEGHGHHHFHH/CGFBBDGFHHHHHBGG?GGG2/C?F?FGHHHHGF?FFE<C-<@D;AFFFFFFFBF/;;::9-9;;9BFFBB;;9@?B/BFFFBBF.9BFBFBDD;@.;AAAE..9@BDFFFF;EFF;D-AA9FFBF.A9D.9///;9-@=.9;.;---.-;.9/;.
@M03896:38:000000000-B4D98:1:1103:24954:23549 1:N:0:270
TACGGAGGGTGCGAGCGTTAATCGGAATAACTGGGCGTAAAGGGCACGCAGGCGGATGGATAAGTGAGATGTGAAAGCCCCGAGCTCAACTTGGGAATTGCATTTCAGACTGTTCATCTAGAGTTTTGTAGAGAGGGGTAGAATTCCACGTGTAGCGGTGAAATGCGTAGAGATGTGGAGGAATACCGGAGGCGAAGGCGGCCCCTTGGACAAGAACTGACGCTCATGTGCGAAAGCGTGGGGAGCAAACA
+
AABAAABDBAAAEGGCFEG2ABDAEEFFB53DBBFGEE0EFFGGGAAEEEE?EGGEEEFFFGBBBGFHHHHHHFBBFFBGGGEGGGFFGGHHHHHACBBFFGHHHHBG?GFBGFH1FDG?FDGGHHHGGHHGGHGGCCDAEF=DFH=DG<.<<<==;;;;:FCHGGC;CFAF0;CCFFFGGD;CFFBFGGGFFFDFFFFFFFDFFFFFFFBFAFFBBFFFFDFFFDFBFFFF?A@DFFFFFFFFFFEFFFA
@M03896:38:000000000-B4D98:1:1103:6054:23819 1:N:0:270
TACGGAGGGTGCGAGCGTTAATCGGAATAACTGGGCGTAAAGGGCACGCAGGCGGATGGATAAGTGAGATGTGAAAGCCCCGAGCTCAACTTGGGAATTGCATTTCAGACTGTTCATCTAGAGTTTTGTAGAGAGGGGTAGAATTCCACGTGTAGCGGTGAAATGCGTAGAGATGTGGAGGAATACCGGAGGCGAAGGCGGCCCCTTGGACAAGAACTGACGCTCATGTGCGAAAGCGTGGGGAGCAAACA
+
AABBAABDBABCCCGFEAEEFGHGCEFGF53FBFFGEEEEFHHGG1BEE>EEEEGGGGGHFHEFBEEGFFFBGFDDGGFGFEGGGGHEFGFGFHHGFBFFHGDGFF2@DGFBFFH11FF?FFG?FHHHHFHFGHGGGCAAEFFHHHGBG<.<<===;;;;;CCGFFDCDBAGBFFCFFFGFGBFFGGDACGFDFFFFFFCFFFFDEFFFFFFFFFFFFFFFDDDFA/BFBFFFA@DFFDFFFFEFFEFFFF
@M03896:38:000000000-B4D98:1:1103:6042:23832 1:N:0:270
TACGGAGGGTGCGAGCGTTAATCGGAATAACTGGGCGTAAAGGGCACGCAGGCGGATGGATAAGTGAGATGTGAAAGCCCCGAGCTCAACTTGGGAATTGCATTTCAGACTGTTCATCTAGAGTTTTGTAGAGAGGGGTAGAATTCCACGTGTAGCGGTGAAATGCGTAGAGATGTGGAGGAATACCGGAGGCGAAGGCGGCCCCTTGGACAAGAACTGACGCTCATGTGCGAAAGCGTGGGGAGCAAACA
+
AABCAABBBAABGCGEEAFEFGHGGGGGHA3EBFFGEEEECGGGG1AEEE@EEFGGFFFGFHFGBFEGHHGGHGFFGGGGEEEEGGHFHHGHHHEEFCFFGGGHHGBGFGGBFFH1DDF?FFHFGHHFGHH1GBFDECAAEGDHHHHEG<.<<===;;=;:BCGGGC;C@AF0FFFFFFGGGEGGGFDDCGFFFCFFDEFFFDAFFFFFFFFFFFBFFFBFDFF?ABBBFFFFFAABD;:DFAECFFFFFF
@M03896:38:000000000-B4D98:1:1103:12444:23947 1:N:0:270
TACGGAGGATGCAAGCGTTATCCGGATTTATTGGGTTTAAAGGGTGCGCAGGCGGTATGTTAAGTCGGCGGTGAAATTTTGCAGCTCAACTGTAAAAGTGCCTTCGATACTGGCATTCTTGAGTATGGATGAAGTAGGCGGAATTTGTGGTGTAGCGGTGAAATGCATAGATATCACAAGGAACTCCGATTGCGCAGGCAGCTTACTAAACCATAACTGACGCTTAGGCACGAAGGCGTGGGTATCAAACA
+
AABBAAABBFFFGGGGCEGGGGHEEFGGHFHHGHHEGGGHGHHGHFGGGEA0EEE0EFHHHHHHGHGGECE>EFGHHHHHHGHHHHHHHHGCGFFGHFFFGGGHHHHHHGHGHHBFGFFD1?GGGFHH?FFGHHHHHHFCDCDGHH0DGA/C:<;;:::::GHHGF0CFGFGEFFFGB9..CFFFFGGDFEGG.@D9>AADFFFBBBFFFFFA/FFFFFFFFDDF?BBFFA.AA;.EBFADDAB9BBFFFA
@M03896:38:000000000-B4D98:1:1103:12454:23962 1:N:0:270
TACGGAGGATGCAAGCGTTATCCGGATTTATTGGGTTTAAAGGGTGCGCAGGCGGGATGTTAAGTCGGCGGTGAAATTTTGCAGCTCAACTGTAAAAGTGCCTTCGATACTGGCATTCTTGAGTATGGATGAAGTAGGCGGAATTTGTGGTGTAGCGGTGAAATGCATAGATATCACAAGGAACTCCGATTGCGCAGGCAGCTTACTAAACCATAACTGACGCTTAGGCACGAAGGCGTGGGTATCAAACA
+
AABBABADBFFFGGGCCEGEGGDBEFGGHFFHGGGDGGHGFHHGHFGFGEGCGFG/EFGHGHGHGHGGEEEECCFGGHHHHHFHHHHHHHHHGGGHG???FGGHHHHHHDHHGHGFHDFGFFGGFGDFFFGHHHHHHGGDCCFEHGC=GA/;;;9;;;;-;CFBFC;BCF0BFFFBFFFAEFGGFFFD;ADFFDFFFFDEFFFFFFFFFFFFA9/;FFF/B.A9ADFBFFAA.DD..-D-@DFFFFFF/9;
@M03896:38:000000000-B4D98:1:1103:12436:23963 1:N:0:270
TACGGAGGATGCAAGCGTTATCCGGATTTATTGGGTTTAAAGGGTGCGCAGGCGGGATGTTAAGTCGGCGGTGAAATTTTGCAGCTCAACTGTAAAAGTGCCTTCGATACTGGCATTCTTGAGTATGGATGAAGTAGGCGGAATTTGTGGTGTAGCGGTGAAATGCATAGATATCACAAGGAACTCCGATTGCGCAGGCAGCTTACTAAACCATAACTGACGCTTAGGCACGAAGGCGTGGGTATCAAACA
+
ABAAABBBBFFFGGGGCEGFGGFEEGGGHBGHCFFAFGHGGHHGHFGGGE00EEE/EGGHHHHHGHGEEGFECFHHHHHHHHGGHHHHHHHHHHGBGGFGHGGHHGHHHGHHHHHGHFFGFFHHHHHHDGCGHHHFHHGDCCCGHFGCC./;;;;;;;;;ACFGGF;;FFGGGGFFGGFF?FGGFFFDBFFFFFFFFCFAFFFFFFFFFFFFEFFFFFFFFFFDEDFBFBFAAF.DF;D;CD9BBFFFFF.
@M03896:38:000000000-B4D98:1:1103:21751:24260 1:N:0:270
TACGGAGGGTGCGAGCGTTAATCGGAATAACTGGGCGTAAAGGGCACGCAGGCGGATGGATAAGTGAGATGTGAAAGCCCCGAGCTCAACTTGGGAATTGCATTTCAGACTGTTCATCTAGAGTTTTGTAGAGAGGGGTAGAATTCCACGTGTAGCGGTGAAATGCGTAGAGATGTGGAGGAATACCGGAGGCGAAGGCGGCCCCTTGGACAAGAACTGACGCTCATGTGCGAAAGCGTGGGGAGCAAACA
+
AAAA@BA?BBAA?EGEEEGEFGHFEEGGHFDDBBABAAEEHHGGFEFEE@E0BEEEEE?GGGGBBBGGHFBFGFGHHHHHGGGGGGGHHHHHHHHHH?BFHHHFFFFFGHGBDGFBFFF??FGFHHBGHHHHFHGDDGA>.<=GFHHGH..<</==::;:CGHHGFCAD@FFBFCCFBFGGGFGGGGG@@GBA-@BBDA@BBBBBFA.9BFFFF.;BFEBFADDDFFFFFF99-@DFFFF<<?F?A?BBFF
@M03896:38:000000000-B4D98:1:1103:24974:24276 1:N:0:270
TACGGAGGGTGCAAGCGTTAATCGGAATTACTGGGCGTAAAGCGCACGCAGGCGGTTTGTTAAGTCAGATGTGAAATCCCCGGGCTCAACCTGGGAACTGCATCTGATACTGGCAAGCTTGAGTCTCGTAGAGGGGGGTAGAATTCCAGGTGTAGCGGTGAAATGCGTAGAGATCTGGAGGAATACCGGTGGCGAAGGCGGCCCCCTGGACGAAGACTGACGCTCAGGTGCGAAAGCGTGGGGAGCAAACA
+
AAAA3AADD2AAGGGEF?EECGHEEDFGHHFFDBFBEEFEGHHGGCEEGEECGFGCGDEGGHHHGHFHFFHFGFGGGHHHGGGEEGHHHHHHHG/GHFFGHHHHHHEHGHHEHHHFEHGHGFHHHHHGFFFGGFF?C-DDAB9FFFFBF:/;;;99;;9;;BBFFFDAAD?F/;BFFFBFDFFFFFFFA@DBFFDFFFFFFFFFFCFFFFFFF@DDFBFBFDDFFD/B;/99;->AFF.DADD?FDEFFF.
@M03896:38:000000000-B4D98:1:1103:21760:24278 1:N:0:270
TACGGAGGGTGCGAGCGTTACTCGGAATAACTGGGCGTAAAGGGCACGCAGGCGGATGGATAAGTGAGATGTGAAAGCCCCGAGCTCAACTTGGGAATTGCATTTCAGACTGTTCATCTAGAGTTTTGTAGAGAGGGGTAGAATTCCACGTGTAGCGGTGAAATGCGTAGAGATGTGGAGGAATACCGGAGGCGAAGGCGGCCCCTTGGACAAGAACTGACGCTCATGTGCGAAAGCGTGGGGAGCAAACA
+
AABBB@ADB>AAEEEA2AFF2BFBBEFG3AEGFBBBEEEECFFGGFEEEEE?EEE/>>FH3B@@BGGH4FFGGFGHFGHHEEEGGGHGFFHFBCHH1B??GHHHHHEFGHGFDFH1DDF1?@FFHHHGGHHHHFEFDGAEEGHDGHFHH..<<<=;:;=;CHHH0CAAE@EF0;CCFFFGEEFFFFGG@BGBDBB9B9E;BBBBBEAFBBBFFFBBBFB/BDFF?FFFFFF?99-AFFFFBBBFBDAF/;;
@M03896:38:000000000-B4D98:1:1103:18727:24313 1:N:0:270
TACGGAGGGTGCAAGCGTTAATCGGAATTACTGGGCGTAAAGCGCACGCAGGCGGTTTGTTAAGTCAGATGTGAAATCCCCGGGCTCAACCTGGGAACTGCATCTGATACTGGCAAGCTTGAGTCTCGTAGAGGGGGGTAGAATTCCAGGTGTAGCGGTGAAATGCGTAGAGATCTGGAGGAATACCGGTGGCGAAGGCGGCCCCCTGGACGAAGACTGACGCTCAGGTGCGAAAGCGTGGGGAGCAAACA
+
ABABBBCBCABCGGGCCEGEFFGFEEFGHGFFFGGFEFEFHHHGGEFGGAA?EFGGGGGHHHFGFHFHHHHGHGFFGHGGGGGGGGHGHHFHHHGHHFGGHGDHHHFHGHGHHHHHGGGHGGHHHHHHGGGGHHGGGFFFFFFFFFFBFB0;;;:;;;:;;BFFFFA;DFFFFFFFFFFFFFFFFFFFF=DFFFFFFFFDFFFFFFCEFFFFFFFFFFFFFDFFFFFFFFFADFADFFDFFFFECDEFFF?
@M03896:38:000000000-B4D98:1:1103:13036:24409 1:N:0:270
TACGGAGGATCCAAGCGTTATCCGGATTTATTGGGTTTAAAGGGTGCGTAGGCGGTTTGATAAGTTAGAGGTGAAATACCGGTGCTTAACACCGGAACTGCCTCTAATACTGTTGAACTAGAGAGTAGTTGCGGTAGGCGGAATGTATGGTGTAGCGGTGAAATGCTTAGAGATCATACAGAACACCGATTGCGAAGGCAGCTTACCAAACTATATCTGACGTTGAGGCACGAAAGCGTGGGGAGCAAACA
+
ABABABBBCFFFGGGFGGGCFGFEEEGGHFHHCGGAFGCGGHHGHGEGGFE1GEGFGGGGFGDFFGHHEHHGHFFGEFFGGGGGGHHHGGGHG/E<E>FFGHHHGHFHHHHFGHFHHCFDDDFGEGDGHHHHGGGGGGG?ACFEHHHFHB0=<<==<=;::GGHHGHHHHHHHHGGGGGGGGGGGGGGGGGGGGGGFFFFFFFFFFFFFFFFFFFFFFFFF.AEFFBFFFFFFFFFFFFFFFFFFFFFFFA
@M03896:38:000000000-B4D98:1:1103:24885:24453 1:N:0:270
TACGGAGGGTGCGAGCGTTAATCGGAATAACTGGGCGTAAAGGGCACGCAGGCGGATGGATAAGTGAGATGTGACAGCCCCGAGCTCAACTTGGGAATTGCATTTCAGACTGTTCATCTAGAGTTTTGTAGAGAGGGGTAGAATTCCACGTGTAGCGGTGAAATGCGTAGAGATGTGGAGGAATACCGGAGGCGAAGGCGGCCCCTTGGACAAGAACTGACGCTCATGTGCGAAAGCGTGGGGAGCAAACA
+
AAA1AAA1>>>A0AEE?EGAABGBEEFGFABDB0ABEEE/AGHGCFAAE>/>EEE@EEFHHF1BBGFHHGHGGB2>FFFEGGGGGGHGGFDGHHGHFB?FGFFGGG2@?GFFHHHFHDF?<FFFHHHGHHHDFDC.<@CC.DDGGGGEH<.<<<0;-;;;::CGFG:=CA?F0CCCFBBFBA9FFFFG@@A-;@@?=AE@;@@@@EABFFFFFFFFBFF/BFFBBBFBBFFBB@@ABAFF@@<F<;9B99-
@M03896:38:000000000-B4D98:1:1103:24902:24456 1:N:0:270
TACGGAGGGTGCGAGCGTTACTCGGAATAACTGGGCGTAAAGGGCACGCAGGCGGATGGATAAGTGAGATGTGAAAGCCCCGAGCTCAACTTGGGAATTGCATTTCAGACTGTTCATCTAGAGTTTTGTAGAGAGGGGTAGAATTCCACGTGTAGCGGTGAAATGCGTAGAGATGTGGAGGAATACCGGAGGCGAAGGCGGCCCCTTGGACAAGAACTGACGCTCATGTGCGAAAGCGTGGGGAGCAAACA
+
ABBBABBBBABBGGFEEAF22BDBEEGG3BAEFFEEEEFFHHHGGAEEE>00EEEF>>?BFGFFBFBGHHGGHFGHFGGHEECGGGHGGHHGHHHHGB?DGHGHHHEGGHGBGFHBFDF??FGGHHHFHHHFGFDDACDDFHGDGHFDD<.<<<=;:;;;CGHHFFECEGGGEBFCFFFFFFGGGGGDBCGFDFFFFFFFFF;BFFFFFFEFFF.9BFFFFFF.ADFFBFFFFFDDFFFFFFFFFFFFFF.
@M03896:38:000000000-B4D98:1:1103:24895:24472 1:N:0:270
TACGGAGGGTGCGAGCGTTAATCGGAATAACTGGGCGTAAAGGGCACGCAGGCGGATGGATAAGTGAGATGTGAAAGCCCCGAGCTCAACTTGTGAATTGCATTTCAGACTGTTCATCTAGAGTTTTGTAGAGAGGGGTAGAATTCCACGTGTAGCGGTGAAATGCGTAGAGATGTGGAGGAATACCGGAGGCGAAGGCGGCCCCTTTGACAAGAACTGACGCTCCTGTGCGAAAGCGTGGGGAGCAAACA
+
A?AA?AB@@>AAEC2EE2EECFGFAACFC5AD53ABAAAEF5GEF1EBE@EEG?ECEEFHDBGF@F4EGBGGGFFBHFHHGEGGG/FBGFGHH11FF2BBFHHHFDB??FGCFFF222@D1?FGHHFG?GFHF1C?.>.<<<=DGFGBG..<</==--;::;FFFC;CG-.F0FFCC009..;CBBF???B@A-@BBA;>--;-;../9;/BFFBBFFFFF.A?..;BFFB99-9.9.AD?B<?B..//A9
@M03896:38:000000000-B4D98:1:1103:11451:24502 1:N:0:270
TACGAAGGGGGCTAGCGTTGCTCGGAATCACTGGGCGTAAAGGGCGCGTAGGCGGCGTTTTAAGTCGGGGGTGAAAGCCTGTGGCTCAACCACAGAATGGCCTTCGATACTGGGACGCTTGAGTATGGTAGAGGTTGGTGGAACTGCGAGTGTAGAGGTGAAATTCGTAGATATTCGCAAGAACACCGGTGGCGAAGGCGGCCAACTGGACCATTACTGCCGCTGAGGCGCGAAAGCGTGGGGAGCAAACA
+
AAAAAAA111A>AGGF0EA0ADFB/BFFHBFHFG/AEE/AAGHFF/E@EEE/BECE/>>ECGH1BGC/BC@ACCB1GFGFGFFGGHHHHFCEGEFHGD=<CGBHGFEHHCBCCCH:-AE;;FGFBFBBFFGFFFGFB@BE.CFFFFFB@@9-;/9;/;;;FFFBFB9;BEEFFF:B;ABB?B/BBFB@@@?-;@@@-:9;@@@=F9:9;9A-AFBBFF//;-9@;-9-99@-;@;AFFAA>@?9--:BBA;
@M03896:38:000000000-B4D98:1:1103:11468:24510 1:N:0:270
TACGAAGGGGGCTAGCGTTGCTCGGAATCACTGGGCGTAAAGGGCGCGTAGGCGGCGTTTTAAGTCGGGGGTGAAAGCCTGTGGCTCAACCACAGAATGGCCTTCGATACTGGGACGCTTGAGTATGGTAGAGGTTGGTGGAACTGCGAGTGTAGAGGTGAAATTCGTAGATATTCGCAAGAACACCGGTGGCGAAGGCGGCCAACTGGACCATTACTGACGCTGAGGCGCGAAAGCGTGGGGAGCAAACA
+
ABAAABBABBBDGGGFGGFEEFFEFGFFH5CFBFFFEFGEGHHGGEGGGF@AHEFCE>EEGHFGFH?CCGGGG??FHFGGHFHGHHHGHGCEE<C<<DDCHHFHHHEHGGCCGGFC@A9=;FGFGGEFFFFGGGGFFA?ECFFFFFFFF9-:;;;;;;;;BFFFFFAFFFFFFFFFFAAD;FFFFFFFBDFFFFFFFFEFFFFFFAB;;BFFEFFFFFFFFFFFFFFFFFDDFFFFFFFFFFFFFDEFFFA
@M03896:38:000000000-B4D98:1:1103:5368:24588 1:N:0:270
TACGGAGGGTGCGAGCGTTAATCGGAATAACTGGGCGTAAAGGGCACGCAGGCGGATGGATAAGTGAGATGTGAAAGCCCCGAGCTCAACTTGGGAATTGCATTTCAGACTGTTCATCTAGAGTTTTGTAGAGAGGGGTAGAATTCCACGTGTAGCGGTGAAATGCGTAGAGATGTGGAGGAATACCGGAGGCGAAGGCGGCCCCTTGGACAAGAACTGACGCTCATGTGCGAAAGCGTGGGGAGCAAACA
+
AABBAABBBABBGGFECEGEFBDAEEFFG53F5AFGEFEEGHFFGAEEGE@?FGGCEEGGFG3BFGFHHHGGFFB?GGGHAEEEGGHHHCHHHHGHFBBDGGHHGHEGFG?BFGHBDDG??FGDHHHHGHHBGFGGDFDCEF0DHFFBH..<<<==;;;;:GGHHGACEGEF0;CFFGGGGA:CFFFDACGFFFDFF.A=AA-@DFFFFFBF?ABFFFFBFDFFFFFFFFFFFF@DFDFFCFFFCDAFF;;
@M03896:38:000000000-B4D98:1:1103:19680:24844 1:N:0:270
TACGGAGGGTGCAAGCGTTAATCGGAATTACTGGGCGTAAAGCGCATGCAGGCGGTTTGTTAAGTCAGATGTGAAATCCCCGGGCTCAACCTGGGAACTGCATCTGATACTGGCAAGCTTGAGTCTCGTAGAGGGGGGTAGAATTCCAGGTGTAGCGGTGAAATGCGTAGAGATCTGGAGGAATACCGGTGGCGAAGGCGGCCCCCTGGACGAAGACTGACGCTCAGGTGCGAAAGCGTGGGGAGCAAACA
+
AABBABCBBABCGFFGGCGEFFGFEGGGHEBFFGGGGEFGHHHGGEEEHBE1EEGGGGGHGHBGFHFHHHHGHGGHHHGHGGGGGGHHHHFHHHGHHFGGGHGHHHGHHHHHHHHFGGGGCGHHHHHHGGGFHHFFGFFFFFFFFFFFFF0B;;;;;;;;AFFFFFAADBEFFFFFFFFFFDFFFFFFFDFFFFFFFDFFFFFFFD@EFFFFFAFFFFFFFADFFFFFFFFBDFA?FDADFFF.@AEFFF9
@M03896:38:000000000-B4D98:1:1103:7886:26237 1:N:0:270
TACGTAGGGAGCAAGCGTTGTCCGGATTTATTGGGCGTAAAGAGCTCGTAGGCGGTTTAGTAAGTCAGGTGTGAAACCTCCAGGCTCAACCTGGAGCTGCCACTTGATACTGCTATGACTAGAGTTTGGTAGGGGATGATGGAATTCCTGGTGTAGCGGTGGAATGCACAGATATCAGGAGGAACACCGATGGCGAAGGCAGTCGTCTGGGCCAATACTGACGCTGAGGAGCGAAAGCGTGGGGAGCAAA
+
ACBBAFFBBFAAGGGGGEGEFFDBEFGGHBFGFFGFGGGGGHHHHGGGFEA1GEEFEGHHFHDFFHEGHHGHGFFGDGGFHFFFGHHGGGFGHHGGHBBGGGFHHHEHHGGHHGHFFGFHDFDHHHHHFHHHGGGGDFHFF?CGHHHFH1???<>>>>>>AEFHGHHHFDCCG0DGDHGGGGGHHHGGGGGGGC9ADGFEFFCF?EGGEFEAEFAFFFFB;BADFDFFEBDECFFCFFF;AADFFFFFFF
@M03896:38:000000000-B4D98:1:1103:7882:26255 1:N:0:270
TACGTAGGGAGCAAGCGTTGTCCGGATTTATTGGGCGTAAAGAGCTCGTAGGCGGTTTAGTAAGTCAGGTGTGAAACCTCCAGGCTCAACCTGGAGCTGCCACTTGATACTGCTATGACTAGAGTTTGGTAGGGGATGATGGAATTCCTGGTGTAGCGGTGGAATGCACAGATATCAGGAGGAACACCGATGGCGAAGGCAGTCGTCTGGGCCAATACTGACGCTGAGGAGCGAAAGCGTGGGGAGCAAA
+
AAAAAFFBBFBBGGGFC?EE2DGEE2EEHHFHCEFFAEEEFHHHH3GEEEECHEEEFEHHFGHHGHFHBHGGG4FBFFFGHFHHGFHEGHHHGA2?C0BFGHHFGGBHGGGFHHHHGFHFGF2GGHHGFCDGFGDGGFHHFGFEFFGFH1B??<<>><>><..DGFHFHHGGH0<D=G0=EDDFHFGDC?BADC@BAG.C.DFF.9EE.:.;;;9BFFFBF/;DAD..9/:9@===.;.;.-9-ABFA//
@M03896:38:000000000-B4D98:1:1103:18489:26370 1:N:0:270
TACGTAGGGGGCTAGCGTTATCCGGAATTACTGGGCGTAAAGGGTGCGTAGGCGGTCTTTCAAGCCAGAAGTGAAAGGCTACGGCTCAACCGTAGTAAGCTTTTGGAACTGTAGGACTTGAGTGCAGGAGAGGAGAGTGGAATTCCTAGTGTAGCGGTGAAATGCGTAGATATTAGGAGGAACACCAGTAGCGAAGGCGGCTCTCTGGACTGTAACTGACGCTGAGGCACGAAAGCGTGGGGAGCAAACAG
+
ABBBAFFAAABCGGGFEEGEFGDBEEEFHGCFFGGEFEEEHHHGHEEGGECDHEGF@FGHFHBFGGBGAGFGHEBBFFHHHHGEGGGHHHGGGGGFGFFFGHHHHGFHHHFHHHHBFFHH?GHHHHGHFGCEGFDGDFFGFHHHHHHHH00==<=<<;;CGHHHGGCAFFHHGGGBCBFAGGGFFGGGFFGFAB;?AE;9=DFFFFF9BF;;BFFBFBFFAAFFDFEEFFFFFFFFFADFAAECDEFFFFB
@M03896:38:000000000-B4D98:1:1103:18479:26386 1:N:0:270
TACGTAGGGGGCTAGCGTTATCCGGAATTACTGGGCGTAAAGGGTGCGTAGGCGGTCTTTCAAGCCAGAAGTGAAAGGCTACGGCTCAACCGTAGTAAGCTTTTGGAACTGTAGGACTTGAGTGCAGGAGAGGAGAGTGGAATTCCTAGTGTAGCGGTGAAATGCGTAGATATTAGGAGGAACACCAGTAGCGAAGGCGGCTCTCTGGACTGTAACTGACGCTGAGGCACGAAAGCGTGGGGAGCAAACAG
+
A3>AAFFBBBBDEGGF?AFGFGHEEFGGHHFHCFDEEAEGCGFGFAEEFE0>FEEEE?BFFEGHHGGHG3FBG4GFFCGGGFGGGGGGHGHGDEGGHHGHHHHHHCFHHGHHHHGDFFHFHHFGHHHHGGGGGFGHCFFFHHHHHGHHH0<<===<<;:;GFFFCD;.-CCGFBF9;FCDEFFFFEEFFFGFAGAABA-BBADBFFF/FF;.BBBFFFFFAADDD?EFFFFDD:.;A;ADCC?;DEFFFFF
@M03896:38:000000000-B4D98:1:1103:23387:26795 1:N:0:270
TACGGAGGGTGCGAGCGTTAATCGGAATAACTGGGCGTAAAGGGCACGCAGGCGGATGGATAAGTGAGATGTGAAAGCCCCGAGCTCAACTTGGGAATTGCATTTCAGACTGTTCATCTAGAGTTTTGTAGAGAGGGGTAGAATTCCACGTGTAGCGGTGAAATGCGTAGAGATGTGGAGGAATACCGGAGGCGAAGGCGGCCCCTTGGACAAGAACTGACGCTCATGTGCGAAAGCGTGGGGAGCAAACA
+
AAABBBBBBBAAE?EEEEE?AFGFDEEGGABGCGEFEEFEGHGGGGEGGEGGGGGGE>FF3FBGBBFHHHBFGBFGHHHHEE@EGGHGBFHHHFFHGFFFHHHHFGBFFHFBG@G1DFF<FGFDGHHEFBFGHF.EDGD?EGDGHGGFF..<</==:;;:CCFGCGA;ECEFFCFBFBFEEDFGB:CD?:BAABD@B;AB-BABAEFFEFBB..B9;FB9BFFD?./B;9BA.9@?BD.ABFCE-99;/A.
@M03896:38:000000000-B4D98:1:1103:19736:26848 1:N:0:270
TACGGAGGGTGCAAGCGTTAATCGGAATTACTGGGCGTAAAGCGCACGCAGGCGGTTTGTTAAGTCAGATGTGAAATCCCCGGGCTCAACCTGGGAACTGCATCTGATACTGGCAAGCTTGAGTCTCGTAGAGGGGGCTAGAATTCCAGGTGTAGCGGTGAAATGCGTAGAGATCTGGAGGAATACCGGTGGCGAAGGCGTCCCCCTGGACGAAGACTGACGCTCAGGTGCGAAAGCGTGGGGAGCAAACA
+
>AA>3AADBAABGGGCAEG?FFHFEEGGHFFBDBEBEEFEEHHGGCFEGF?EFFGFEGDGGHFGGHFFFHHGDBFGFGGGGGGEEFHGGHHHFF/0BFGBGHFGHHFHEGGGGHFHGFFG?CGHHHG??EF<1GDCC-@<<CFHHHHHHH/;C0<;;;:9:CGGGC.;9-990CBFF0=CDDF00;FA@@@.9-BDF.9=.;@DFF9AAFFFFAFFFFBBFFFFB.9;BFFDBF-:FD.9>D=E>AFFBA.
@M03896:38:000000000-B4D98:1:1103:19756:26859 1:N:0:270
TACGGAGGGTGCAAGCGTTAATCGGAATTACTGGGCGTAAAGCGCACGCAGGCGGTTTGTTAAGTCAGATGTGAAATCCCCGGGCTCAACCTGGGAACTGCATCTGATACTGGCAAGCTTGAGTCTCGTAGAGGGGGCTAGAATTCCAGGTGTAGCGGTGAAATGCGTAGAGATCTGGAGGAATACCGGTGGCGAAGGCGGCCCCCTGGACGAAGACTGACGCTCAGGTGCGAAAGCGTGGGGAGCAAACA
+
AABBABB?AAABGGFGCEF2FFGFFEFFHEBGCEGDFFGGHHHGGAEGGAA0EEEEGGGHHHEGGHEHHHHGHFB4GGFGGGGGGGHHHHFHHGEGF?FGFDGHHHHHFHGGHHGEFGHHGHHHHHHGGGG<GHGGG-FGGFCHHHHBGB/:;<=<;;:9:FFFFFEEEBEF0FFGGFBFDDCFGGGFF>DDFFDFFFFFFFCFF@;9EFFD=BF;FFFBFDFDFDFFFFFFFAFFBDD?BACE;;;FFFF
@M03896:38:000000000-B4D98:1:1103:19732:26876 1:N:0:270
TACGGAGGGTGCAAGCGTTAATCGGAATTACTGGGCGTAAAGCGCACGCAGGCGGTTTGTTAAGTCAGATGTGAAATCCCCGGGCTCAACCTGGGAACTGCATCTGATACTGGCAAGCTTGAGTCTCGTAGAGGGGGGTAGAATTCCAGGTGTAGCGGTGAAATGCGTAGAGATCTGGAGGAATACCGGTGGCGAAGGCGGCCCCCTGGACGAAGACTGACGCTCAGGTGCGAAAGCGTGGGGAGCAAACA
+
AAABAABBBAABGGGGCAF2FFFFEEFFHFDHFFGFEEGEHGHGGCEEGEEEGGEEEGFHHHFGGHFHHFFFGFGGGHHHGGGEEGHHHHHHGHEHHGHHHHHHHHGFGHHHHHHEEGHGGHFGHHGGFDC.GHGGG=FDAFFFFBB;B//;;:;;-;;;A/FFFFAAD>EF/:BFF/:;.ABBBFFFF@B?FCAFFFEDFAFACDDEFF.B-@F.FFF;/.DFFFFBBFF@AFA.BDDA9B;ADDEF/9.
@M03896:38:000000000-B4D98:1:1103:9798:26940 1:N:0:270
TACGGAGGGTGCAAGCGTTATCCGGATTTACTGGGTTTAAAGGGTGCGTAGGCGGATAGGTAAGTCAGTGGTGAAATCTCCGAGCTTAACTCGGAAACTGCCGTTGATACTATTTATCTTGACTATTGTGGAGGTAAGCGGAATATGTCATGTAGCGGTGAAATGCTTAGATATGACATGGAACACCAATTGCGAAGGCAGCTTACTACACAGTTATTGACGCTGAGGCACGAACGTGTGGGGATCAAACA
+
AAAAB3ADB?AAGG4GEAEEFFEEEEGGHHFFFBFCFGHFFGHGGFEEGEE?GFGGEGGFFFBFGHBDGDGFFG34FGHHHEEEEGHHFGHBEG?A<BFGGB/?DE?GBGB3FGFHEDFD>F2@2@GHHHDFHCD11FF?<@<FFGHFFDF1>=<=<-<<<<<GHGFHCGCGB<;0<0CCBCGGFGDE.CFGFA--BGGFDGBB0;F00CFFFFBBBFF/BDFDAD..EF.ADD9-.;FE.9BEDA.FBF;
@M03896:38:000000000-B4D98:1:1103:9816:26948 1:N:0:270
TACGGAGGGTGCAAGCGTTATCCGGATTTACTGGGTTTAAAGGGTGCGTAGGCGGATAGGTAAGTCAGTGGTGAAATCTCCGAGCTTAACTCGGAAACTGCCGTTGATACTATTTATCTTGAATATTGTGGAGGTAAGCGGAATATGTCATGTAGCGGTGAAATGCTTAGATATGACATGGAACACCAATTGCGAAGGCAGCTTACTACACAGTTATTGACGCTGAGGCACGAAAGCGTGGGGATCAAACA
+
BBBBBABBBAABGGCFEEGGCGGEFGGGHGCHCGGFGGGHHHHGGAE?FEEEGEEEEFHB4GHGFGBGFFFGGFFHHHGHHF/EEGGHHGHHDEDEFEFGHHGGGDCGHHG33FD2GFGGGF<G>GFHHHGDGGDH1GDC@AFFFHHHH1F>>>>==<=<CGGHBGCGHHHHHGCGHBFCGGGHGHGGGGGGGFBCF.C?ADGG0FFFFF/9FFFFFFFFFFFD?.F.9EADFDDDF?D.=>@E;AFFBFA
@M03896:38:000000000-B4D98:1:1103:10893:27106 1:N:0:270
TACGGAGGGTGCAAGCGTTAATCGGAATTACTGGGCGTAAAGCGCACGCAGGCGGTTTGTTAAGTCAGATGTGAAATCCCCGGGCTCAACCTGGGAACTGCATCTGATACTGGCAAGCTTGAGTCTCGTAGAGGGGGGTAGAATTCCAGGTGTAGCGGTGAAATGCGTAGAGATCTGGAGGAATACCGGTGGCGAAGGCGGCCCCCTGGACGAAGACTGACGCTCAGGTGCGAAAGCGTGGGGAGCAAACA
+
AABBBBBD@ABBCGGCEEFACBFEGGFFHGBFCGGAEEAEFGHGG0AEEA0>EEE?EEGHGGBFGHEH3@FBGFBFEFBFFGGGGGHGHGBGGGGFBFBDFGGHGHGH?GGFHGHFFFG?FFGGHHHHGFGFGHFGGDCFFFFFFFFBF//;;;;:;;9;./9BBF;9A@9BB9BBFF9FFD:BFFFFF-9A?B@--AABFFFFFF-.AF.--9DDFBB//ADD;DBF/99@DFBDBAADFFFF@DEFBFA
@M03896:38:000000000-B4D98:1:1103:10912:27108 1:N:0:270
TACGGAGGGTGCAAGCGTTAATCGGAATTACTGGGCGTAAAGCGCACGCAGGCGGTTTGTTAAGTCAGATGTGAAATCCCCGGGCTCAACCTGGGAACTGCATCTGATACTGGCAAGCTTGAGTCTCGTAGAGGGGGGTAGAATTCCAGGTGTAGCGGTGAAATGCGTAGAGATCTGGAGGAATACCGGTGGCGAAGGCGGCCCCCTGGACGAAGACTGACGCTCAGGTGCGAAAGCGTGGGGAGCAAACA
+
ABBBABBBCABBGGGEFGGFFFGFEGFGHHFHFFCFEFEEHHHGG?AEEEE0EEC/EGGHGHFHHHEHGHHHHGGBGHGHGGFEEGHHHHHHFGGHHFGFHHHHHHHHHHFHGHHHGFGGFFHHHHHHGGGFGF.-<=9DFFFFFFFFFE/;;;/;;;;:::FFFF;;DDEFFBFFFBBFFABFFFFDDFFFFFDCFFE@FFFFFFFEFFFFBF?DBFFFFFFFFFFFFEF=DADFFF.ABFFFCAEBFF?
@M03896:38:000000000-B4D98:1:1103:10917:27125 1:N:0:270
TACGGAGGGTGCAAGCGTTAATCGGAATTACTGGGCGTAAAGCGCACGCAGGCGGTTTGTTAAGTCAGATGTGAAATCCCCGGGCTCAACCTGGGAACTGCATCTGATACTGGCAAGCTTGAGTCTCGTAGAGGGGGGTAGAATTCCAGGTGTAGCGGTGAAATGCGTAGAGATCTGGAGGAATACCGGTGGCGAAGGCGGCCCCCTGGACGAAGACTGACGCTCAGGGGCGAAAGCGTGGGGAGCAAACA
+
AAABBBBDDAAAGGGGCEGGAFGBEFGGHGFBFFGEEEEEGHHGGCFEGCC0EEE@EGGHGHGHHHHEFGHHHEH4BFGHFGECGGHHFHGFC?FGFEGFGF>GFFFGGHHBGGH2FGHGF0CGHHGGCDCFFFG?@;@DEFF/FFFFFF/;;9;;;9;;ABFFBF9;ADEFFFFFFE/F.DBFBBFDF>CDFFDD=.AD;B@FFF-.AB.-9;DABFFBFADADF//.-;;@BC.BDFDFAFEFFEFFFF
@M03896:38:000000000-B4D98:1:1103:10585:27207 1:N:0:270
TACGGAGGATCCAAGCGTTATCCGGATTTATTGGGTTTAAAGGGTGCGTAGGCGGTTTGATAAGTTAGAGGTGAAATACCGGTGCTTAACACCGGAACTGCCTCTAATACTGTTGAACTAGAGAGTAGTTGCGGTAGGCGGAATGTATGGTGTAGCGGTGAAATGCTTAGAGATCATACAGAACACCGATTGCGAAGGCAGCTTACCAAACTATATCTGACGTTGAGGCACGAAAGCGTGGGGAGCAAACA
+
AAABBAADBFBCFFGFCEEEAFDBAEFFHDHHCFHDFGG55DGGHFEGGE01FEGEEEE5DF5BGHHHEGHGHFBBFGGHGEEFGHHF3B4GE/<EE>GFHFHHFG3GGGGEHHF3GBF@@GFFC@2GHHGHGCEGGGFGCCDCG==GH/0<<<==-;;;:0<CCC;GGCC:GCFFFFFCBFFFFFCFCGGGFF?DFDF?ADFFFFFF/EEFF/9BFFFBFFFE.AFB?E?.AA.9BAFDAFFEBFFFFFA
@M03896:38:000000000-B4D98:1:1103:10602:27208 1:N:0:270
TACGGAGGATCCAAGCGTTATCCGGATTTATTGGGTTTAAAGGGTGCGTAGGCGGTTTGATAAGTTAGAGGTGAAATACCGGTGCTTAACACCGGAACTGCCTCTAATACTGTTGAACTAGAGAGTAGTTGCGGTAGGCGGAATGTATGGTGTAGCGGTGAAATGCTTAGAGATCATACAGAACACCGATTGCGAAGGCAGCTTACCAAACTATATCTGACGTTGAGGCACGAAAGCGTGGGGAGCAAACA
+
ABAAAABBCFFFGGGCGCGEFGDBEEGGHFFHCGGDGGHGHHHGGFEGGFE?GFGEGGGHGHGGGGHHHHHHHGGGGHHHGGFGGHHGHHFHGEEFEEGGHHHHHHFHHHHGHHHFHBF@DFGGFFBGHHHHGGGGGGD?>CDGHHHHHF0=<<<=<;;;.CFHFGGHHHHGHGFFFFGFGFCFFGG-ADGEFDBDFFEEDFFFFFFFFEEFFFFFFEFFF.:EEEFFEF?DFFFFFFFFFFFFDDEFFFF
@M03896:38:000000000-B4D98:1:1103:10617:27218 1:N:0:270
TACGGAGGATCCAAGCGTTATCCGGATTTATTGGGTTTAAAGGGTGCGTAGGCGGTTTGATAAGTTAGAGGTGAAATACCGGTGCTTAACACCGGAACTGCCTCTAATACTGTTGAACTAGAGAGTAGTTGCGGTAGGCGGAATGTATGGTGTAGCGGTGAAATGCTTAGAGATCATACAGAACACCGATTGCGAAGGCAGCTTACCAAACTATATCTGACGTTGAGGCACGAAAGCGTGGGGAGCAAACA
+
A1AAAAA>AFBCFGGA0EFEFGBB0BEGHBFFBGGAFGBG1FHGGBEEGEA/FEE?EGGFFGDBGHHHGFHHHFBFGHGHFGCGGGHHFFBG?>E?/>BFGFDGFF>GHHGDGGF2FBB1@@1>C@2@GHHHGGGGC/?C>>-<G0DHGG0=<<==<;::;<0<FGCGGHCFFGFFG0B9BFFFFFB@@AGEGBA-9?E-ABFFBFFFF?FFFFFFFFFFF--;9EFB-E-ABA?-F?BF;??-@AEF/FA
@M03896:38:000000000-B4D98:1:1103:10215:27992 1:N:0:270
TACGGAGGGTGCAAGCGTTATCCGGATTTACTGGGTTTAAAGGGTGCGTAGGCGGATAGGTAAGTCAGTGGTGAAATCTCCGAGCTTAACTCGGAAACTGCCGTTGATACTATTTATCTTGAATATTGTGGAGGTAAGCGGAATATGTCATGTAGCGGTGAAATGCTTAGATATGACATGGAACACCAATTGCGAAGGCAGCTTACTACACAGTTATTGACGCTGAGGCACGAAAGCGTGGGGATCAAACA
+
ABBBABBBBAABGGGCEEGGGGDBEEEGHEFFFGGCFGHGHHHGGBEFGBE1GEEGCGHBDGBFFHBHFHFGGBBBFFFGGFCGGGGHFHHHFFGEEBFFGH?FGGEHHGFBDHF2BFFFFF2FDHHHHHGGEGGHFGF/<ACEHHHFH1<=>><=<<<<<DDGFDCGHHGGFG<<CCGGHCCGGHG?AFGEGFGGGGGFGGFFGBBFEGFFFFFFFFFFFDDFFF?EEE?DFD:AFBFFFFFFDAAFFFF
@M03896:38:000000000-B4D98:1:1103:10193:28003 1:N:0:270
TACGGAGGGTGCAAGCGTTATCCGGATTTACTGGGTTTAAAGGGTGCGTAGGCGGATAGGTAAGTCAGTGGTGAAATCTCCGAGCTTAACTCGGAAACTGCCGTTGATACTATTTATCTTGAATATTGTGGAGGTAAGCGGAATATGTCATGTAGCGGTGAAATGCTTAGATATGACATGGAACACCAATTGCGAAGGCAGCTTACTACACAGTTATTGACGCTGAGGCACGAAAGCGTGGGGATCAAACA
+
AABBAABD2A>2FEFGGEFEFGABAEGGHHCHFHHFCEBD5DFEBABEFB01BAEEEGH3FGFFGHBG@FGGFEB@BFFBGEEEGEFGFEH3EFE?/B?FBGCDD/?FBFD3BBB2F@F2@B2@@GFHGHCFFEDF1?F?<A@FGFHF><1<>>==<<<<.0==DD:CGHGHHGF0C0;C/:0:;CC.;90FFD?@FAA.9.CFBFFGBBB0AB9/BF9//.;..AA...9;AD.;9ADD-;-..:ABFFA
@M03896:38:000000000-B4D98:1:1103:10210:28011 1:N:0:270
TACGGAGGGTGCAAGCGTTATCCGGATTTACTGGGTTTAAAGGGTGCGTAGGCGGATAGGTAAGTCAGTGGTGAAATCTCCGAGCTTAACTCGGAAACTGCCGTTGATACTATTTATCTTGAATATTGTGGAGGTAAGCGGAATATGTCATGTAGCGGTGAAATGCTTAGATATGACATGGAACACCAATTGCGAAGGCAGCTTACTACACAGTTATTGACGCTGAGGCACGAAAGCGTGGGGATCAAACA
+
BBBBBCCCCABCGGGGCEGEGGFEGGGGHGFHCFGFGGGFGHHGGFEGGEFDHFGG@FGCEHGGGHFHGFHHGFBFGFHHGEECFGFHHFHFFG?/EFFFGH?FGDCHHHB3GHG2GGGFHGFH2GHGHHGGGGGHDGBCACA<GFGFF1>=>><=<<<<<DDGFGCGHBFHFFCCG0CGCGFHGGEEFGGFFGAAGGE?DDBF0BFFFFFGFFFFFFFFFBFDFF?..:9:ADDDBDDFCFAFFEFFFFF
@M03896:38:000000000-B4D98:1:1103:11773:28661 1:N:0:270
TACGGAGGATGCAAGCGTTATCCGGATTTATTGGGTTTAAAGGGTGCGCAGGCGGGATGTTAAGTCGGCGGTGAAATTTTGCAGCTCAACTGTAAAAGTGCCTTCGATACTGGCATTCTTGAGTATGGATGAAGTAGGCGGAATTTGTGGTGTAGCGGTGAAATGCATAGATATCACAAGGAACTCCGATTGCGCAGGCAGCTTACTAAACCATAACTGACGCTTAGGCACGAAGGCGTGGGTATCAAACA
+
AABB?ABBBFFFGGGCECGAGFDBAEEGHGGHFHHEGGCFGHHGHFEEGEA0EEEGGGGHGHHGHH?EEEEEDFGHFHHHHHHHHHHHHHHCGFFFHGGGHF?GHACHGDHHHHHGGGFG>FHHHHHHGHHGGHHHHHD-<:@EHHCGG?:;;9;;;9;99;CFGF;CFGFGGC;CFFCC?FGGFFFA;AFEFDFFFFFE.AFFFB9BFFFBEFFBFFFFFDDDFFFFFFF:AF.AF-A@;BDFFFBFFF.
@M03896:38:000000000-B4D98:1:1103:11772:28682 1:N:0:270
TACGGAGGATGCAAGCGTTATCCGGATTTATTGGGTTTAAAGGGTGCGCAGGCGGGATGTTAAGTCGGCGGTGAAATTTTGCAGCTCAACTGTAAAAGTGCCTTCGATACTGGCATTCTTGAGTATGGATGAAGTAGGCGGAATTTGTGGTGTAGCGGTGAAATGCATAGATATCACAAGGAACTCCGATTGCGCAGGCAGCTTACTAAACCATAACTGACGCTTAGGCACGAAGGCGTGGGTAACAAACA
+
ABBBAABBAFFFGGGGECFGCFG2EEEEHBFHBB2AFGHHHHGGHFGEGC?EEEEEEEFBFGHFEHE>E@@>BFDFFHHHHBGHFHHHHHGFDGB>F2?2FFD?1/<DFCGBGFGHHGGHDFGHGH1CBGBG0GHDGFHF?ADGFG:;/:/:;;;;;9.-;BFBFF09BFBFFFFGGB09;.9FBBFD-;DEFFFFFFFFDFFFFF:BFFFFFFFBFFFFFFADF.9/BFA.99..A@.9--.//9/BFF.
@M03896:38:000000000-B4D98:1:1104:12414:2332 1:N:0:270
TACGGAGGGTGCGAGCGTTAATCGGAATAACTGGGCGTAAAGGGCACGCAGGCGGATGGATAAGTGAGATGTGAAAGCCCCGAGCTCAACTTGGGAATTGCATTTCAGACTGTTCATCTAGAGTTTTGTAGAGAGGGGTAGAATTCCACGTGTAGCGGTGAAATGCGTAGAGATGTGGAGGAATACCGGAGGCGAAGGCGGCCCCTTGGACAAGAACTGACGCTCATGTGCGAAAGCGTGGGGAGCAAACA
+
A3AAAAABBAAAFCGECAFECGFFDFGFHBDD53ABEEEEGFHGGEEEFFGCGGGGEEGGBBFHEHBHFHEBFFFFBCFGDE?EECFFFFHHHGAGFGFFHHHHEHFHHHGBGGHBGGHDGG<?@GHHGGHH<<EADCDDEFDDHHDFHC.C</DD@;;AECFG:BA=CFEFBFGFFFFFD?CFFFFGA:DCDFDAD?E=CBF;FF?9FF/:AFFFFFF;BDDFFFFFFFFFDAAD/ADD=FAE>DFFFFF
@M03896:38:000000000-B4D98:1:1104:12426:2350 1:N:0:270
TACGGAGGGTGCGAGCGTTAATCGGAATAACTGGGCGTAAAGGGCACGCAGGCGGATGGATAAGTGAGATGTGAAAGCCCCGAGCTCAACTTGGGAATTGCATTTCAGACTGTTCATCTAGAGTTTTGTAGAGAGGGGTAGAATTCCACGTGTAGCGGTGAAATGCGTAGAGATGTGGAGGAATACCGGAGGCGAAGGCGGCCCCTTGGACAAGAACTGACGCTCATGTGCGAAAGCGTGGGGAGCAAACA
+
ABBBAABBCABAGFGEFEGECGHFFEFGHFDFBBBAEEEEHHHGGEEGEFGCGGG@EEFGFGGGFGBHFFEBBGHHHHHHGGGGFFHFHGHHHHGHHGGHHHHHHHE?GHF2GHHBFGHFGGGFGHHGHHHHFGGADGDDGHHHHHHGHDEGG<=GC;;AFHHHCGDCFGGGEFGFGGGGGDFFGFFGACGFDFFFFFFFFFFFFFFFFFBFFFFFFFFFFFFFFFFFFFFFFFFDFFFFFFFFFDEFFFF
@M03896:38:000000000-B4D98:1:1104:16401:2797 1:N:0:270
TACGGAGGATGCAAGCGTTATCCGGATTTATTGGGTTTAAAGGGTGCGCAGGCGGGATGTTAAGTCGGCGGTGAAATTTTGCAGCTCAACTGTAAAAGTGCCTTCGATACTGGCATTCTTGAGTATGGATGAAGTAGGCGGAATTTGTGGTGTAGCGGTGAAATGCATAGATATCACAAGGAACTCCGATTGCGCAGGCAGCTTACTAAACCATAACTGACGCTTAGGCACGAAGGCGTGGGTATCAAACA
+
AABBBBCCCFFFCGGCG?E?GGFEEEGGHFHHBAF2FEGFFHHGFFFGGGGGGGGGGGGHGHGGFHFEEFF>BFHGHHHHHFHHHGHHHH?GGFF>FGGHGHHHHGHHHGGHHEFGGGHHF1FFGHFFFHHHHHHHHHHGF@DFHHBCGFFEG0;99C:AAFGGGGFFFFGFGFGGGGGGGGFGFFFFFFFFFFFFFFFFFFFFFFBBFFFFFFFFFFFFFDFDFFFFBFAAD??A?@ADFF;:FFFFFFF
@M03896:38:000000000-B4D98:1:1104:16413:2811 1:N:0:270
TACGGAGGATGCAAGCGTTATCCGGATTTATTGGGTTTAAAGGGTGCGCAGGCGGGATGTTAAGTCGGCGGTGAAATTTTGCAGCTCAACTGTAAAAGTGCCTTCGATACTGGCATTCTTGAGTATGGATGAAGTAGGCGGAATTTGTGGTGTAGCGGTGAAATGCATAGATATCACAAGGAACTCCGATTGCGCAGGCAGCTTACTAAACCATAACTGACGCTTAGGCACGAAGGCGTGGGTATCAAACA
+
AAABABCCCFFFFGGFGCGFGGHFEFGGHFFGBFC2FFHGHHHGGFEGFCEEGGGGFEGHGGHGFHDE>EE>>FHHHHHHHEHHHHHHHHDGHHHHGFFGGHHHHGHHHGHHGHGHHHHHFGGGFGFHHHHHGHHGHHGGF;DGHHEGHGFGH;=BAB:DAFGGGGFFFFFBFGGGGGGFGGGGBFFFCFFFFFFFFFFFFFFFFFFFFFFFFBFFFFFFFFDAFFFFFFFAFFDDF=FFFF;BBFFFFFF
@M03896:38:000000000-B4D98:1:1104:10072:3123 1:N:0:270
TACGGAGGGTGCAAGCGTTAATCGGAATTACTGGGCGTAAAGCGCACGCAGGCGGTTTGTTAAGTCAGATGTGAAATCCCCGGGCTCAACCTGGGAACTGCATCTGATACTGGCAAGCTTGAGTCTCGTAGAGGGGGGTAGAATTCCAGGTGTAGCGGTGAAATGCGTAGAGATCTGGAGGAATACCGGTGGCGAAGGCGGCCCCCTGGACGAAGACTGACGCTCAGGTGCGAAAGCGTGGGGAGCAAACA
+
ABBBAAABBAAAGGFCECGAFGHGGFFFHHFF5BBFEFFEGHGGGCEGECE?EEFEGGGHGFBGGH4FGFFGGGFFFGFGGGGGEGHGHHHHHHGEFEHHGHHHHHGHHHFFHHCHFHHHHFGHHHHHGFGGGHDCGFFFFFFFFFFFFF/BFBFFCF;DEFFFFFDDDFEFFFFFFFFFD.BFFFFFCBCD:@=BDFE-BFFCDFFFFFFCF-AAFFFBF?FDDFFE9FBBDACDFDDDFFFFFFFFFF9
@M03896:38:000000000-B4D98:1:1104:16552:3392 1:N:0:270
TACGGAGGGTGCAAGCGTTAATCGGAATTACTGGGCGTAAAGCGCACGCAGGCGGTTTGTTAAGTCAGATGTGAAATCCCCGGGCTCAACCTGGGAACTGCATCTGATACTGGCAAGCTTGAGTCTCGTAGAGGGGGGTAGAATTCCAGGTGTAGCGGTGAAATGCGTAGAGATCTGGAGGAATACCGGTGGCGAAGGCGGCCCCCTGGACGAAGACTGACGCTCAGGTGCGAAAGCGTGGGGAGCAAACA
+
BCCCBBCC@AABFGGCECGEGGHGGEGGHHBFBBAFEEEEGHHGGFGGGGGGGGGGGGGHGGGHGHBGFFFBFGHGFHGHGGGGEGHHFHHHHHGHGEGGHHGHHHHHHHFGHGHHGHHHHGGGGGHHGFGF1GFCGF-AEFFFFFFEFFBF:;BB@;;;ABFF0BAAFFFFFFFFFFBFFFFFBFFDF:BDFFAFFFF;DAAFFFBFFFFFFDFDFFFFFFFFFFFFBFFCDFADBDFDFFA.9AABBF.
@M03896:38:000000000-B4D98:1:1104:18570:3399 1:N:0:270
TACGTAGGGAGCAAGCGTTGTCCGGATTTATTGGGCGTAAAGAGCTCGTAGGCGGTTTAGTAAGTCAGGTGTGAAACCTCCAGGCTCAACCTGGAGCTGCCACTTGATACTGCTATGACTAGAGTTTGGTAGGGGATGATGGAATTCCTGGTGTAGCGGTGGAATGCACAGATATCAGGAGGAACACCGATGGCGAAGGCAGTCGTCTGGGCCAATACTGACGCTGAGGAGCGAAAGCGTGGGGAGCAAA
+
ABBBAFFBBFBBCGGFGCFCEGHGGGGGHFCH5BFBEEEFGHHHHFHGEEFFHGGFGGBGFGHGFGBGE4@BBGFHDGFGHHHHGFHEHHHFHH2GHEGGHGGHHGFHHHFFBFDDFDFHGF2FFHHF/?FGGGGGGEHBF1FGGFGGGFCGH.F<<>>><AGFF0D0D0GCGF0GFHCFEEEFHGHGECGDDFBGGGFG?EBFGEGEEFFEFFEFFFF0;9DDDD?F?B:A>DFCDFFADFFAE=AEFF
@M03896:38:000000000-B4D98:1:1104:16548:3410 1:N:0:270
TACGGAGGGTGCAAGCGTTAATCGGAATTACTGGGCGTAAAGCGCACGCAGGCGGTTTGTTAAGTCAGATGTGAAATCCCCGGGCTCAACCTGGGAACTGCATCTGATACTGGCAAGCTTGAGTCTCGTAGAGGGGGGTAGAATTCCAGGTGTAGCGGTGAAATGCGTAGAGATCTGGAGGAATACCGGTGGCGAAGGCGGCCCCCTGGACGAAGACTGACGCTCAGGTGCGAAAGCGTGGGGAGCAAACA
+
AABAAABBBAAABGFCFCGEEGHFGGGGHGCBBBFFEEFGHHHGGCGGGCGFGGFEGGGHGGHHGH4FFHBBBGHFHHHHGGGGEGHGHHHFGFGHBFFGGHHHGHHHHHGBHHFCEHHHHHHHHHFHFGGEDGCFGFBAEFFFFFFEBFBFF;/:@@.@EFFFFFD.:@EFFFFFFFFFFFFBFFFFC;-DABCFADFAADFFFFFFEFFA=CFDBBFFFDFD.A9FBBB=FFBBFFD?BB=A-;ABFFA
@M03896:38:000000000-B4D98:1:1104:9014:3887 1:N:0:270
TACGGAGGGTGCAAGCGTTATCCGGATTCACTGGGTTTAAAGGGTGCGTAGGCGGGCAGGTAAGTCAGTGGTGAAATCTCCGAGCTTAACTCGGAAACTGCCGTTGATACTATTTGTCTTGAATATTGTGGAGGTAAGCGGAATATGTCATGTAGCGGTGAAATGCTTAGATATGACATAGAACACCAATTGCGAAGGCAGCTTACTACACAATTATTGACGCTGAGGCACGAAAGCGTGGGGATCAAACA
+
ABBAABBBBAAAGGGGCEGGGFGFFGEGF5DDBFF3BEHHHH3EB1BEAEG?GEE/>/?/BGHHGHGHBGGGFGHHHHEGHGEGEF3GHH2?DF//>GHHHC@<CEFHHHG111?1@FHHHHCGGHBGHFGHHGGEHHD?AFGGHF0=GCGFC<;GC;;AFHHHGFBFGGGGGG00C0F9FFFFGBE:.CFGFEGGFFEADFF/FFFBBFFBEFFFBFFFFFDFA?FF??9:ADFFFDFFFFFFFEFFFFA
@M03896:38:000000000-B4D98:1:1104:11258:3891 1:N:0:270
TACGGAGGGTGCAAGCGTTAATCGGAATTACTGGGCGTAAAGCGCACGCAGGCGGTTTGTTAAGTCAGATGTGAAATCCCCGGGCTCACCCTGGGAACTGCATCTGATACTGGCAAGCTTGAGTCTCGTAGAGGGGGGTAGAATTCCAGGTGTAGCGGTGAAATGCGTAGAGATCTGGAGGAATACCGGTGGCGAAGGCGGCCCCCTGGACGAAGCCTGACGCTCAGGTGCGAAAGCGTGGGGAGCAAAC
+
>>AA3ABBBAA>ABGAAAFGGGHF2EFGHGBBB3ABAAEE1FFEEAEEGGGEGEGGGGCHGHHFGH4B3GF@BF4FFGHHFEGCEGHH3BGFFFEGHFGFHDGGB?FD?FFFHHGGGHGHCF1FHGGHFDFFFGDGGB=D.;FFFFFFFBBF;;BF=@AB?FFFFF;;9BFF/9BFFFFFFDFFBFFFBBBDF@>=9.A;BBB?BB@AEBA-;9A-;;A.9AD?F.;/9/;-9@=.9.9AB;=9=A.FFF
@M03896:38:000000000-B4D98:1:1104:11238:3905 1:N:0:270
TACGGAGGGTGCAAGCGTTAATCGGAATTACTGGGCGTAAAGCGCACGCAGGCGGTTTGTTAAGTCAGATGTGAAATCCCCGGGCTCAACCTGGGAACTGCATCTGATACTGGCAAGCTTGAGTCTCGTAGAGGGGGGTAGAATTCCAGGTGTAGCGGTGAAATGCGTAGAGATCTGGAGGAATACCGGTGGCGAAGGCGGCCCCCTGGACGAAGACTGACGCTCAGGTGCGAAAGCGTGGGGAGCAAACA
+
ACCCAABBBAAAFGGGE?E2FGHFDABFGFBFBBEAEF?EGHHGGFFGGGGGGGGCFGGHGHHHHHFHHHEBFGHDFGGGGGGGFFHFHHHHHHGHBCFGHHHHHHGHHHGGHHGGGHGHHF1GGHHHCEGFGFGCCF-AEFFFFFFEFFBFB:BB@;9>AFFFFFF;AFEFBFFFFFFFF?9BFFFFF=B.?A@@>?EDF@BCFDBEEBFDFCD./BF:BFB??DBFBBBDDF;A9A.AB;;.:A9/F..
@M03896:38:000000000-B4D98:1:1104:9003:3905 1:N:0:270
TACGGAGGGTGCAAGCGTTATCCGGATTCACTGGGTTTAAAGGGTGCGTAGGCGGGCAGGTAAGTCAGTGGTGAAATCTCCGAGCTTAACTCGGAAACTGCCGTTGATACTATTTGTCTTGAATATTGTGGAGGTAAGCGGAATATGTCATGTAGCGGTGAAATGCTTAGATATGACATAGAACACCAATTGCGAAGGCAGCTTACTACACAATTATTGACGCTGAGGCACGAAAGCGTGGGGATCAAACA
+
AAAAAAABCAAAFGGGFCGGGGHEEGGGH5DGCFACFGHGHHHGHGGFGGGEGEE/>>?>BGHGFHEGFHFFFHGEGGGHHGFGEEHHHGHHGGCAFHHHHHCGGGGHHHGFBF@DGGFGGGHHHHHHHHGGEDCGHGF-<ADFHHGGHFGG<<<C@;;;EHHHFFFFGGGGGGGFGEGFGGGGGGGGGGGGFDFGFFEFFFFFFFFFFFFBEFBFFFFFFBDFDFFEFFFADFFDF;ADFCFEDEFFFFF
@M03896:38:000000000-B4D98:1:1104:11256:3911 1:N:0:270
TACGGAGGGTGCAAGCGTTAATCGGAATTACTGGGCGTAAAGCGCACGCAGGCGGTTTGTTAAGTCAGATGTGAAATCCCCGGGCTCAACCTGGGAACTGCATCTGATACTGGCAAGCTTGAGTCTCGTAGAGGGGGGTAGAATTCCAGGTGTAGCGGTGAAATGCGTAGAGATCTGGAGGAATACCGGTGGCGAAGGCGGCCCCCTGGACGAAGACTGACGCTCAGGTGCGAAAGCGTGGGGAGCAAACA
+
BCCCCCCCCABAFGGGCCFEFGHFGGGGHHFFBBFBEEEEHHHGGCFFGCGCFEGGGGGHHHHHHHFHGHFFGHHHHHHHGGGGEEHHHHHHHGGHGEGGHHHHHHGHHHGFHHHGGHHHHGFGHHHHCGGFHHGGGFCFFFFFFFFFFFFFF;BBD@;:EFFFFFD;DFFFFFFFFFFFFFFFFFFFD@FFFDFFFFEDFFFFFFFFFFFFF@DDFFFFFFFDFFFFFFFDFFFBFFDDCFFEBDFFFF?
@M03896:38:000000000-B4D98:1:1104:12454:4258 1:N:0:270
TACGGAGGATCCAAGCGTTATCCGGATTTATTGGGTTTAAAGGGTGCGTAGGCGGTTTGATAAGTTAGAGGTGAAATACCGGTGCTTAACACCGGAACTGCCTCTAATACTGTTGAACTAGAGAGTAGTTGCGGTAGGCGGAATGTATGGTGTAGCGGTGAAATGCTTAGAGATCATACAGAACACCGATTGCGAAGGCAGCTTACCAAACTATATCTGACGTTGAGGCACGAAAGCGTGGGGAGCAAACA
+
AABAAABCAFFFFGBEECFFFGGEFEGGHFFHBBF2FFHHFHHGHFGGGGGGHFGGGGGFDFFGGHHHB3BBBGHGFGFGGGEFEFGHHHHHGCEGGGHHHHHHHHGHHHGDGHHFHFHFGGGGGFF>FHHHGGDGGAF?>AFEFGHHHHDHH<=GCA;CFHHHFFGHHHHHHHGGGGGGGGGGGGGGCFGGGGGGFFFF.AFFFFFFFFFFFFFFFFFFFDEFF?FBEF?DFFFDFDFFFFAEFDFFFFF
@M03896:38:000000000-B4D98:1:1104:17301:4396 1:N:0:270
TACGGAGGGTGCGAGCGTTAATCGGAATAACTGGGCGTAAAGGGCACGCAGGCGGATGGATAAGTGAGATGTGAAAGCCCCGAGCTCAACTTGGGAATTGCATTTCAGACTGTTCATCTAGAGTTTTGTAGAGAGGGGTAGAATTCCACGTGTAGCGGTGAAATGCGTAGAGATGTGGAGGAATACCGGAGGCGAAGGCGGCCCCTTGGACAAGAACTGACGCTCATGTGCGAAAGCGTGGGGAGCAAACA
+
ABBBBBBDDAAAECGECAEECGGFEFDGCD3DB3FAEEEGHHGFGAEEFFG@FCCGGEEHG4FF4BBGBGBBBGHHHFGH?EEGGGGGHGBFGHHEHBGHHHGHDHDGGGCBFFF1<DGFGGC?DGFFGFGDFDD<AD.<CGHHEGDDF?CEG<DD@;;AEHGGCG:;D?EGFFB;CCFGGBFGGFFG??BFDFFA=AA=9>BDFE?FEFBF9;BFBFFFFDFF.DBFBFFFFFBDFF9AAFBFFDEBB;;
@M03896:38:000000000-B4D98:1:1104:10049:5193 1:N:0:270
TACGGAGGGTGCGAGCGTTAATCGGAATAACTGGGCGTAAAGGGCACGCAGGCGGATGGATAAGTGAGATGTGAAAGCCCCGAGCTCAACTTGGGAATTGCATTTCAGACTGTTCATCTAGAGTTTTGTAGAGAGGGGTAGAATTCCACGTGTAGCGGTGAAATGCGTAGAGATGTGGAGGAATACCGGAGGCGAAGGCGGCCCCTTGGACAAGAACTGACGCTCATGTGCGAAAGCGTGGGGAGCAAACA
+
ABBBAAABBBBAGCEEEEGEGGHF?EGGHB3DBBABEEEEEHHGGEEGEGGFGEGGEEFFFGFFFGEGGFEBBGHFHHHHGGGGGFHFGGHHHHHHHHFGHHHHHHB@FHFBDGHEHHHDFF<?GHHGHHHHGFAEFGDDGHHHHGHFH?.CC<=DC;=AEFHHFGA;DFGGGGGGGFGGGGGGGFFE@AFFAFF-9AA=BFFFFFABFFBFFFFFBFFFFFFFFFFEFFFDFF;AFDDDFFFE9AEFFFE
@M03896:38:000000000-B4D98:1:1104:23470:5351 1:N:0:270
TACGGAGGGTGCGAGCGTTAATCGGAGTAACTGGGCGTAAAGGGCACGCAGGCGGATGGATAAGTGAGATGTGAAAGCCCCGAGCTCAACTTGGGAATTGCATTTCAGACTGTTCATCTAGAGTTTTGTAGAGAGGGGTAGAATTCCACGTGTAGCGGTGAAATGCGTAGAGATGTGGAGGAATACCGGAGGCGAAGGCGGCCCCTTGGACAAGAACTGACGCTCATGTGCGAAAGCGTGGGGAGCAAACA
+
AAAAAAADBABAEAFEFCGGGGHGGGGGCD5DBBFAEEEEGHGGGGGFGGECGGGGEEGHBGGGFGDGFE3BBFFGGHHFGGGGEDFFHGHHGGE/C2FFHHHH2F2@FGFB?GHBGHGFGGFFGHHGHHHGFHGAEDAAEDBGHHGEHDAC<<DC@;;;CFGHCBACDCEFFFFFBFFFGD;FFGGBGBGFADFAB?E@;DBAF.AFFF/BFF./BFFFFDFFFFFFFFFAADAFFFFFFFFFFDEFFFA
@M03896:38:000000000-B4D98:1:1104:23491:5357 1:N:0:270
TACGGAGGGTGCGAGCGTTAATCGGAGTAACTGGGCGTAAAGGGCACGCAGGCGGATGGATAAGTGAGATGTGAAAGCCCCGAGCTCAACTTGGGAATTGCATTTCAGACTGTTCATCTAGAGTTTTGTAGAGAGGGGTAGAATTCCACGTGTAGCGGTGAAATGCGTAGAGATGTGGAGGAATACCGGAGGCGAAGGCGGCCCCTTGGACAAGAACTGACGCTCATGTGCGAAAGCGTGGGGAGCAAACA
+
BCCCCABBDAAAGCECE?FEFGHFGFGGHB5GBBBBEEEDHHHGGEGGGGGGGFE?>EFFFFFGBGBGFGEBBGHHHHHHGGGGGGHGHHHHGHHGHGHHHHHHHHEHHH?2FHHEHHHFG?FFGHHHHHHEGDDGGGGGGHHHHHHHHGEHGCDGC;;=EHHHHGCEGGEGBFFFGGGGGFFGGGFGGAGFADBFDFFFFFFFFFFFFFBFFFBFFFFFFFFFFFFFFFFDDF;AFFDFFFFFFFAFFF?
@M03896:38:000000000-B4D98:1:1104:23472:5374 1:N:0:270
TACGGAGGGTGCGAGCGTTAATCGGAGTAACTGGGCGTAAAGGGCACGCAGGCGGATGGATAAGTGAGATGTGAAAGCCCCGAGCTCAACTTGGGAATTGCATTTCAGACTGTTCATCTAGAGTTTTGTAGAGAGGGGTAGAATTCCACGTGTAGCGGTGAAATGCGTAGAGATGTGGAGGAATACCGGAGGCGAAGGCGGCCCCTTGGACAAGAACTGACGCTCATGTGCGAAAGCGTGGGGAGCAAACA
+
AAA3AA3ADAA>EEEE2EFGGGHF2A2EF5A553BBAAEEEGGEFAEEE?0>EFECGEFHGFFFB4FGFDDBBGG43FGHGGGGEGHEGFGHHEGGGBGHGHFGFG2>?F<1FGHBFFFGGFC?GHHHHGHGHHGE.AC<CGFFEGGFHACC<=<;C:;;CGHHGF:;EGGFFF0;FFB?EDECFFG.B@@BDBB;;DA=?BBBBFFFEFFFF.FFBFFFFFFFDFF;FFF.AB?AFDAD?BBE?DEFFFF
@M03896:38:000000000-B4D98:1:1104:14623:5436 1:N:0:270
TACGGAGGGTGCAAGCGTTAATCGGAATTACTGGGCGTAAAGCGCACGCAGGCGGATTGTTAAGTCAGATGTGAAATCCCCGGGCTCAACCTGGGAACTGCATCTGATACTGGCAAGCTTGAGTCTCGTAGAGGGGGGTAGAATTCCAGGTGTAGCGGTGAAATGCGTAGAGATCTGGAGGAATACCGGTGGCGAAGGCGGCCCCCTGGACGAAGACTGACGCTCAGGTGCGAAAGCGTGGGGAGCAAACA
+
AABBABA?D2AA4AGCEEEC2BEFEEFGHHBBBAFAEEEEDFFEF0EEGGGGGGG/>E2FGGFH@G43BGBBBGFBGHBBFEEEE@EGHHH2FFEHCFFDG2F>GGHDGHFDFAF<FCGFGGGGD<FHCEFEGH.-@@@AEBFFFEFBF//B;;B;-@99ABBFFFD.DF?FFFFFF/;99ABBFFFDA@;BFFFFFFFFCAB=BDFFEFFAC-ADFFFFFFFF.AFB;FFB?B=9BAAABFA.>?AFF?.
@M03896:38:000000000-B4D98:1:1104:14633:5452 1:N:0:270
TACGGAGGGTGCAAGCGTTAATCGGAATTACTGGGCGTAAAGCGCACGCAGGCGGTTTGTTAAGTCAGATGTGAAATCCCCGGGCTCAACCTGGGAACTGCATCTGATACTGGCAAGCTTGAGTCTCGTAGAGGGGGGTAGAATTCCAGGTGTAGCGGTGAAATGCGTAGAGATCTGGAGGAATACCGGTGGCGAAGGCGGCCCCCTGGACGAAGACTGACGCTCAGGTGCGAAAGCGTGGGGAGCAAACA
+
ABBAAAA?D2>ABGGGE2EE2FGAEEGGG5D5A3EAEEEDGFHGG0EEEEEFAC?EEEE2FFHFBF4BGGF4BFGBFHHHGCGEEEHHHHHGHEGHBFFDHHFHGED2GHGDGGFCFHHGFCHGFHFF?EECGFD?C=;9;BBFFBFFFFBB;;;;B@;;.:9BBBA.99A//:9BBFBADFE/:FFAF99.99>=A..@;BFFFFFFEF?D-9DDFBBFFDDF.ABB/BF;9--./9..;-;.@DA/B..
@M03896:38:000000000-B4D98:1:1104:20462:5507 1:N:0:270
TACGGAGGGTGCAAGCGTTAATCGGAATTACTGGGCGTAAAGCGCACGCAGGCGGTTTGTTAAGTCAGATGTGAAATCCCCGGGCTCAACCTGGGAACTGCATCTGATACTGGCAAGCTTGAGTCTCGTAGAGGGGGGTAGAATTCCAGGTGTAGCGGTGAAATGCGTAGAGATCTGGAGGAATACCGGTGGCGAAGGCGGCCCCCTGGACGAAGACTGACGCTCAGGTGCGAAAGCGTGGGGAGCAAACA
+
ABBCBABBDAAAFGBEEAEEGGHFEEGGHHFFBAEAEEEEHHHGGGGGGGGGGGGGGGGHHHHGHHBGGHFBBGHHGHHHGFGGEGHHHHHHHHGHCFGHHHHHFHFHHHGHHHHGGHHHHGHHGHGHGGGGFGFGFF;AABFFFFFFFFFFB;BFFB:@EFFFFFFAADEFFFFFFFFFFFFFFFFFFBCFFDDFCAA@==BBFFBEFFFFFFFDFFFFFFFFFFFFFBBA9;@DB..;:CFEFDFFF?.
@M03896:38:000000000-B4D98:1:1104:20462:5524 1:N:0:270
TACGGAGGGTGCAAGCGTTAATCGGAATTACTGGGCGTAAAGCGCACGCAGGCGGTTTGTTAAGTCAGATGTGAAATCCCCGGGCTCAACCTGGGAACTGCATCTGATACTGGCAAGCTTGAGTCTCGTAGAGGGGGGTAGAATTCCAGGTGTAGCGGTGAAATGCGTAGAGATCTGGAGGAATACCGGTGGCGAAGGCGGCCCCCTGGACGAAGACTGACGCTCAGGTGCGAAAGCGTGGGGAGCAAACA
+
BCCCCBCCCABAFGFGCEGEFGHFEEGGHFFFBBABEEFEHHHGGCFGGCGFGGGGGGGHGGHHGH4FGHFBFGHGHHHHGGGGEGHGHHHHHHGH?CFGHHHHHHGHGHGHHHHHGHHHHFGHHHHHFFGEGHGGGFFAEBFFFFFFFFFFF;BFF@;CEFFFFFAAADFFFFFFFFFFFFEFFFFFF>DFADDACFFDFFFFFFAFFFFFFFFDFFFFFFFFFFFFFFF=D=>DBAADDFF.;AEFFF?
@M03896:38:000000000-B4D98:1:1104:22245:5867 1:N:0:270
TACGGAGGGTGCGAGCGTTAATCGGAATAACTGGGCGTAAAGGGCACGCAGGCGGATGGATAAGTGAGATGTGAAAGCCCCGAGCTCAACTTGGGAATTGCATTTCAGACTGTTCATCTAGAGTTTTGTAGAGAGGGGTAGAATTCCACGTGTAGCGGTGAAATGCGTAGAGATGTGGAGGAATACCGGAGGCGAAGGCGGCCCCTTGGACAAGAACTGACGCTCATGTGCGAAAGCGTGGGGAGCAAACA
+
BCBCABCCCBBAFCGGFCGEEGHGGGGGFDDFBFFFEEEDHHGGGEFGGGGFGGG?>EFBFFFGGHEHGFEBFGHHHHHHGGGGEGHFHGHHHGHGHHHGHHGHFHBFGHFCGHHEFHHFF@=FGHHHHHHHGGD.EGDDGHGHHHFFH?CGCC0DE;=EFFHHBGDCGGEF0FFFGFFGGFFGGFFGBBFFDCFCFFFFFFFFFFFFFFBFFFB:BFB0BFFFFFFBFFFFFFADFFFFFFFFFFFFFF.
@M03896:38:000000000-B4D98:1:1104:6906:5899 1:N:0:270
TACGTAGGTGGCAAGCGTTGTCCGGATTTATTGGGCGTAAAGCGAGCGCAGGCGGTTCCTTAAGTCTGATGTGAAAGCCCACGGCTCAACCGTGGAAGGTCATTGGAAACTGGGGAACTTGAGTGCAGAAGAGGAGAGTGGAATTCCATGTGTAGCGGTGAAATGCGTAGATATATGGAGGAACACCAGTGGCGAAGGCGACTCTCTGGTCTGTAACTTACGCTGCGGCTCGAAAGCGTGGGGAGCAAACA
+
BBBBB4B3DF2BABFCEEEEAFGE2E?EHBF55BBBAE?EGHFBAEEFFCA0E>EE@FGFHBG4@FBBFGGB@F4@DFHHEGE/><EGHHHE/FC?GH/CB?DG2F1FDF?<FE//CCFGG1?FG?DGGBHBCGFD.>11.<DDGFDDGFD<==00@@.;C0;C;C;;:@E000FF;00CF.BFGGDEAF0CC;;-A..-9;-9;BF9BF/B9/:;/9//;.9.9;----9-9.;.9...-@>.-.;;/9.
@M03896:38:000000000-B4D98:1:1104:6883:5907 1:N:0:270
TACGTAGGTGGCAAGCGTTGTCCGGATTTATTGGGCGTAAAGCGAGCGCAGGCGGTTCCTTAAGTCTGATGTGAAAGCCCACGGCTCAACCGTGGAAGGTCATTGGAAACTGGGGAACTTGAGTGCAGAAGAGGAGAGTGGAATTCCATGTGTAGCGGTGAAATGCGTAGATATATGGAGGAACACCAGTGGCGAAGGCGACTCTCTGGTCTGTAACTGACGCTGAGGCTCGAAAGCGTGGGGAGCAAACA
+
AAAAAC1A1FAC11AE?1EECDEEE0EEG1DGFFFFEEEEGDGGEGGGGEGGGGGGEBFGH@1G@BB@HHHBFF@DGHHHFGGGEE<CGBEEEFCGBCCFGFFFGG11FG??BGBEGGHHHBGGHDHFGHGBFHFGHGFGE1FFCFD=GDBF00=<-A:@CF0;C0CCCG.:G;0;BF9BAEBCBFFEF;BFGG?@?-A=--;BFFB:FF/;/B/9BFFBB-AAA--9AEE??B-9/AFF?@?E@BABBF-
@M03896:38:000000000-B4D98:1:1104:6885:5927 1:N:0:270
TACGTAGGTGGCAAGCGTTGTCCGGATTTATTGGGCGTAAAGCGAGCGCAGGCGGTTCCTTAAGTCTGATGTGAAAGCCCACGGCTCAACCGTGGAAGGTCATTGGAAACTGGGGAACTTGAGTGCAGAAGAGGAGAGTGGAATTCCATGTGTAGCGGTGAAATGCGTAGATATATGGAGGAACACCAGTGGCGAAGGCGACTCTCTGGTCTGTAACTGACGCTGAGGCTCGAAAGCGTGGGGAGCAAACA
+
>AAA>FF3BF?CGGGE2EECFFGEEEFGGGBG5AFBAEEADGFEEGEGGGECEEECEFGHFEDGBGFHHHH4FDFBFHHHHGEGE<EG3FFEE///?FDBFHFHGHBDGHG1F<//?FGHBDGGGFHHFHHBFAAD.<FDE1FFHFHGHBG00<0=<<:;.CHHHGA::@C:CBFBBBB/DAFFFGG?A;CE?-A@GDEB?>BDFF:;BFB//;BB;FFFF?A:D??..9A@9..9;A9:B?=?-9.9/..
@M03896:38:000000000-B4D98:1:1104:22893:5932 1:N:0:270
TACGTATGTCGCAAGCGTTATCCGGATTTATTGGGCGTAAAGCGCGTCTAGGCGGTTTGATAAGTCTGATGTGAAAATGCGGGGCTCAACTCCGTATTGCGTTGGAAACTGTCAAACTAGAGTACTGGAGAGGTGGGCGGAACTACAAGTGTAGAGGTGAAATTCGTAGATATTTGTAGGAATGCCGATGGAGAAGTCAGCTCACTGGACAGATACTGACGCTAAAGCGCGAAAGCGTGGGTAGCAAACAG
+
ABBAAFFFFFCBGGFGFCFEGGFEEEEGHGHHBFGFEEFFHHHGGGEGGHGEHGGGGGGHGFGHHHFFGHFFFGHHGFFGFGGGCFHGHGHHHGHFHHHHGDFGHGFHHHFGFHFGFGFFFHDGHHHHCHHGGHGECCCGGD@HFFB9FFFBF09CB;CFFFGGF?;:CAFFFGGGFGGGGFFFFFB;DDFFFFFFFFFFFFFFFFFFFFFEFFFFFFEFDAFFFFFFFFFFFFFFF9FFFFFFFFFFFFB
@M03896:38:000000000-B4D98:1:1104:11869:6593 1:N:0:270
TACGGAGGATCCAAGCGTTATCCGGATTTATTGGGTTTAAAGGGTGCGTAGGCGGTTTGATAAGTTAGAGGTGAAATACCGGTGCTTAACACCGGAACTGCCTCTAATACTGTTGAACTAGAGAGTAGTTGCGGTAGGCGGAATGTATGGTGTAGCGGTGAAATGCTTAGAGATCATACAGAACACCGATTGCGAAGGCAGCTTACCAAACTATATCTGACGTTGAGGCACGAAAGCGTGGGGAGCAAACA
+
>>A>3>32AFFCF44A2AAEAGHAA2EFHH5GFBF2FGGFGDGGHEBEEEE1FEEGEGGFBFFBFGGBFBBBFGFBGHHHGEGGGHHHHFHGE?E/EEHGGFHFHFFHFHGBGGGFFFFFGF1>E@>FGHHHCDGFFF1@<-@CHGFHH/00<0<<-:;AEFGE:<CGFGEFFHGE00;F0;9BBFD@?BGGGFG?-DAEFFFFFFFEBEFFFFBFFFB/99AAA?F.EA?.9...9.;ABB-.;.;BBFA
@M03896:38:000000000-B4D98:1:1104:11877:6610 1:N:0:270
TACGGAGGATCCAAGCGTTATCCGGATTTATTGGGTTTAAAGGGTGCGTAGGCGGTTTGATAAGTTAGAGGTGAAATACCGGTGCTTAACACCGGAACTGCCTCTAATACTGTTGAACTAGAGAGTAGTTGCGGTAGGCGGAATGTATGGTGTAGCGGTGAAATGCTTAGAGATCATACAGAACACCGATTGCGAAGGCAGCTTACCAAACTATATCTGACGTTGAGGCACGAAAGCGTGGGGAGCAAACA
+
>AA>>AADAFFFFGFECCFCGFHE?AEEHHBHFFF2BEHFHH3EEEEC1EE?FEEGGGGFEFGHHHFGF3BB?FGFFFGGGGGGEFFHHHHFECGCGGHHHBGGHBDGFHGFHHF3FFHFGFC2EFFHHHHGDGGD?AF-<>CEGD<GH/0DGDDGFACDGGHHF0CGHHHHFFF0;FFBB0BBCFDCAFGEFGGFFFE?FFEFFF/9FF?FFFFFFFFFF?9E9EFE..A;DDDABDFFAF;.@9?BBFA
@M03896:38:000000000-B4D98:1:1104:11861:6627 1:N:0:270
TACGGAGGATCCAAGCGTTATCCGGATTTACTGGGCTTAAAGCGCGCGTAGGCGGTTTGATAAGTTAGAGGTGAAATACCGGTGCTTAACACCGGAACTGCCTCTAATACTGTTGAACTAGAGAGTAGTTGCGGTAGGCGGAATGTATGGTGTAGCGGTGAAATGCTTAGAGATCATACAGAACACCGATTGCGAAGGCAGCTTACCAAACTATATCTGACGTTGAGGCACGAAAGCGTGGGGAGCAAACA
+
>AAA>AADAF1B1GDF0AEFG3FEEE?EHG2DABF/ABFGFH1E//AE/AEEHGGGGGGBEGFFBFGGG10B?BFHHBGHGEEEEHBGHH1B/<C@CGHHHEHGH1FHFGFDGD1DBFH1FFF1E<1?FFGGCC.<CFD-<<AEF:0;CFCGH=0CCACA?FFGGF;BBFFFFGGB09C0FB;/;CC--9BEFF<@@FE?BBBBFB9//EEFFB/:FFFFFFEE?E9;--9-;B--/;AB@@???AA9B-9
@M03896:38:000000000-B4D98:1:1104:7851:6865 1:N:0:270
TACGGAGGGTGCAAGCATTAATCGGAATTACTGGGCGTAAAGCGCACGCAGGCGGTTTGTTAAGTCAGATGTGAAATCCCCGGGCTCAACCTGGGAACTGCATCTGATACTGGCAAGCTTGAGTCTCGTAGAGGGGGGTAGAATTCCAGGTGTAGCGGTGAAATGCGTAGAGATCTGGAGGAATACCGGTGGCGAAGGCGGCCCCCTGGACGAAGACTGACGCTCAGGTGCGAAAGCGTGGGGAGCAAACA
+
ABAAA?ABCCBAGGGGFFGGGGHFEEDFHHFFBBBBAEFEGHHGEEFEFFECFEFGFGEHGGHHHHHHHHGFFHH4BGHHGEEEEEHHHHHHEHFFGGHGGHHHHHEHHHF2FHFHFHHHGGGHHHHCFFGEGHGGGFFFFFFFFFFFFFBFB;;FF@DBFFFFFFDADAEFFFFFFFFF.DFFFFFD=@BDAC=DFFED=FFDFFFEEFFFADFFFFFBFFFFFDFFFFF@:@DDFFFBFAFFFDEFFF.
@M03896:38:000000000-B4D98:1:1104:24256:6905 1:N:0:270
TACGGAGGGTGCAAGCGTTAATCGGAATTACTGGGCGTAAAGCGCACGCAGGCGGTTTGTTAAGTCAGATGTGAAATCCCCGGGCTCAACCTGGGAACTGCATCTGATACTGGCAAGCTTGAGTCTCGTAGAGGGGGGTAGAATTCCAGGTGTAGCGGTGAAATGCGTAGAGATCTGGAGGAATACCGGTGGCGAAGGCGGCCCCCTGGACGAAGACTGACGCTCAGGTGCGAAAGCGTGGGGAGCAAACA
+
BBBBB3ABBAAAF5GEECGEFGHFEE2BGFFGBBFAEEFEGHHGFCFFEEECGGGGFGGHHG4GGHHHGGGBBGFBBFGGGEGEEEHHHHHHHHGFFEHHHHHHHHHHHHFGHHHHGHHHHFGHHHHHGGGFGFDDDFFFFBBFFFFFFFBFF:FFFFFFFFFBBFFDFFEFBFFFFFFFFDFFFFFFD@DFF@DAFFE;BFFFFFFFFFFFFDFABFFFFFFFFABFFFFFFF-9BDDFFFF?DFEFFF?
@M03896:38:000000000-B4D98:1:1104:26202:7073 1:N:0:270
TACGGAGGGTGCGAGCGTTAATCGGAATAACTGGGCGTAAAGGGCACGCAGGCGGATGGATAAGTGAGATGTGAAAGCCCCGAGCTCAACTTGGGAATTGCATTTCAGACTGTTCATCTAGAGTTTTGTAGAGAGGGGTAGAATTCCACGTGTAGCGGTGAAATGCGTAGAGATGTGGAGGAATACCGGAGGCGAAGGCGGCCCCTTGGACAAGAACTGACGCTCATGTGCGAAAGCGTGGGGAGCAAACA
+
ABBBBBBDBABAGEGE?EFEGGHFGEGGHDBFB3AAEEEFHHHGGEGGGGGCGFGGEEFGFFFFFGEHBGFBGHFGGFGHFGGGGGHFHGHHHHHEHHHHHHHHHHEHGHF2FHHBGHHFGF<?GHHHHHHHHECCACDGGFHGHHHHF?CGG<DGC:;CFFGHFHEEFGEFBFFCFBFGDGGGBFFGB?FFDABDABEABADFFFFFFFFFFFFBBFFBFFFFDDFFFFFFFFBFFFFFFFFFFFFFFF.
@M03896:38:000000000-B4D98:1:1104:26197:7092 1:N:0:270
TACGGAGGGTGCGAGCGTTAATCGGAATAACTGGGCGTAAAGGGCACGCAGGCGGATGGATAAGTGAGATGTGAAAGCCCCGAGCTCAACTTGGGAATTGCATTTCAGACTGTTCATCTAGAGTTTTGTAGAGAGGGGTAGAATTCCACGTGTAGCGGTGAAATGCGTAGAGATGTGGAGGAATACCGGAGGCGAAGGCGGCCCCTTGGACAAGAACTGACGCTCATGTGCGAAAGCGTGGGGAGCAAACA
+
>AAA>ABBBBA>EEFE?AEECFHFAEEGFB3EBAABAAEEHH3FFEEFEC@@FEG/E>FGDGHHFF4GFEEBBGHGHHHHGGGGEEHGHHFGHBGCGFHHHHHD2GD@FHCBGDH11GG?FGC?FGFFGGHHGFFG.CA<<=GGHHHEGGEGC<=D?;;AEGHHCG:;EAEGFGBFGFFEDDFBFFFGA?DCABFFFDA>DF>BDFFFFF9BA9.BFFFEF?D.DFBFBFBADADDF9DDFACEB;AFFFF
@M03896:38:000000000-B4D98:1:1104:24277:7782 1:N:0:270
TACGGAGGGTGCAAGCGTTAATCGGAATTACTGGGCGTAAAGCGCACGCAGGCGGTTTGTTAAGTCAGATGTGAAATCCCCGGGCTCAACCTGGGAACTGCATCTGATACTGGCAAGCTTGAGTCTCGTAGAGGGGGGTAGAATTCCAGGTGTAGCGGTGAAATGCGTAGAGATCTGGAGGAATACCGGTGGCGAAGGCGGCCCCCTGGACGAAGACTGACGCTCAGGTGCGAAAGCGTGGGGAGCAAACA
+
BCBCCABBCAAAFGFFECGGGGGFEEFGHHDFBBFAEEEEHHHGGFGGGGGGGGGFGGGHGGGHHHHHHGFBFGDFFGGHGGGGEEHGHHHHHHGGFEHGHHHHHGHHHHGHHHHGGHHHHGFHHHHHGGGGGHFGCBBDFFFFFFFFFFFFF:FFFFAAEFFFFFDDFFFFFFFFFEBFFFFFFFFFF>FFFFFFFFFFFAFFFFFFFFFFDFFABFFFF?DDFDFFFFFFBACDFFDFFFFFFDEFFF.
@M03896:38:000000000-B4D98:1:1104:7632:7866 1:N:0:270
TACGGAGGGTGCGAGCGTTAATCGGAATAACTGGGCGTAAAGGGCACGCAGGCGGATGGATAAGTGAGATGTGAAAGCCCCGAGCTCAACTTGGGAATTGCATTTCAGACTGTTCATCTAGAGTTTTGTAGAGAGGGGTAGAATTCCACGTGTAGCGGTGAAATGCGTAGAGATGTGGAGGAATACCGGAGGCGAAGGCGGCCCCTTGGACAAGAACTGACGCTCATGTGCGAAAGCGTGGGGAGCAAACA
+
ABBB@BBBBBB>2EEE2EAEFGGB2EFF35355ABBAEEE1FHGFGEEEEEEGGGGEEFGFGGHGGFHDGBBBGGHHHHHFGGGGGHHHHHHGHHAGGHHHHHHGHEDFG?1FGHBFFHDFFCFGHHHHHH1FG.AA@E.CGDDHHHFH?CGC<DGC@CCAGHHFC;;DBEFBCFBFFFGGDFF0;BABBBBABB@BFA>;B@BBFFFBBBF9F.BBFFBFBADDDFFFFFAABBDFFFFBBBFBDEBBF9
@M03896:38:000000000-B4D98:1:1104:7626:7884 1:N:0:270
TACGGAGGGTGCGAGCGTTAATCGGAATAACTGGGCGTAAAGGGCACGCAGGCGGATGGATAAGTGAGATGTGAAAGCCCCGAGCTCAACTTGGGAATTGCATTTCAGACTGTTCATCTAGAGTTTTGTAGAGAGGGGTAGAATTCCACGTGTAGCGGTGAAATGCGTAGAGATGTGGAGGAATACCGGAGGCGAAGGCGGCCCCTTGGACAAGAACTGACGCTCATGTGCGAAAGCGTGGGGAGCAAACA
+
ABBBAABCCCAAFFGECCGEGGHFGEGGHGBDBBFAEEEEHHHGGGGGGGGCGGGGEEFHGG@FFHFHFFEFFGHHHHHHGGGGEGHFHGHHHHHHHGHHHHHHHHEGHHFBGHHBGHHFGGFFGHHHHHHEGGDEDGGEGHHHHHHGH?CCC<DDCA;EGHHHFHECFGGGFFGFGFGGFGGGGGGFACGFDFCFFFE;DFFFFFFFFFBFAFFFBFFFFFFFFFFFFFFDFFDFFFFFFFFFFDFFFFF
@M03896:38:000000000-B4D98:1:1104:7634:7901 1:N:0:270
TACGGAGGGTGCGAGCGTTAATCGGAATAACTGGGCGTAAAGGGCACGCAGGCGGATGGATAAGTGAGATGTGAAAGCCCCGAGCTCAACTTGGGAATTGCATTTCAGACTGTTCATCTAGAGTTTTGTAGAGAGGGGTAGAATTCCACGTGTAGCGGTGAAATGCGTAGAGATGTGGAGGAATACCGGAGGCGAAGGCGGCCCCTTGGACAAGAACTGACGCTCATGTGCGAAAGCGTGGGGAGCAAACA
+
AAAA3AABBB@AE?EE2EEEFGHF2BFFB53D5B2BAAEE1GGFFGGEEGECFEG?EEFGDFFHBFGG?GFBFGHFHHHHGGCGGGHGGHGH1GGHHGHHGHHHGH2@?GFBGGHBGHHGFFF?GHHHHHHGHF.<ACGACFFHHHHFH..<<<<D-:=:CGGHHC:;A@E09FBBFFFGFBFGFBFDA@?BD;B-B.;9-@BBBFFBFF/B.;.;FFFFFFFFFDFFFEFAD?B.BDDFBB?F?AEFFFF
@M03896:38:000000000-B4D98:1:1104:10872:8107 1:N:0:270
TACGAAGGGTGCAAGCGTTACTCGGAATTACTGGGCGTAAAGCGTGCGTAGGCGGTTCGTTAAGTCCGATGTGAAAGCCCTGGGCTCAACCTGGGAACTGCATTGGAAACTGGCGGGCTGGCGTGCGGTAGAGGGTGGCGGAATTCCCGGTGTAGCAGTGAAATGCGTAGATATCGGGAGGAACACCCGTGGCGAAGGCGGCCACCTGGACCAGCACTGACGCTGAGGCACGAAAGCGTGGGGAGCAAACA
+
AAA?A>111CAAB1ACEAAE0AFBEE0FGGFHF10BAEE/FGFFEEEGGGGGHAEGGGEEBF/BFGEEECEGGB2@FGHHHHHGGGGGHGHHG0/0FFCGGHHFGB<FBGFBFE@/CCGGG.<<@.@CGGGH0:A:CCH?-AACBFFFF??AG//;/;;9B/BB/;A;-@AFFFFF?@@@;FFF-9BB=9--9-;@@BE;=?@=EFFF---;---99FB/:-9;?9-9AAAAB-A-/--9-@@-=AABBA;
@M03896:38:000000000-B4D98:1:1104:10889:8107 1:N:0:270
TACGAAGGGTGCAAGCGTTACTCGGAATTACTGGGCGTAAAGCGTGCGTAGGCGGTTCGTTAAGTCCGATGTGAAAGCCCTGGGCTCAACCTGGGAACTGCATTGGAAACTGGCGGGCTGGAGTGCGGTAGAGGGTGGCGGAATTCCCGGTGTAGCAGTGAAATGCGTAGATATCGGGAGGAACACCCGTGGCGAAGGCGGCCACCTGGACCAGCACTGACGCTGAGGCACGAAAGCGTGGGGAGCAAACA
+
BBBBBBBBB?AAFGGCE?FCADFE2A2FGHFFBABAEEFEGHHGGGGGGGEFHECEEGEEFGEFFHHGGGCFFGHGHHHHHHHGGHHGHHHHHHG0FFHHHFHGHHFHHHFFGCB/@AFEDFFCHHGGGGGHHHG?EGHGGFGGGGGGGG?DCCFFFC;;FFFFFFDDFFFFFFFFFFCCFFFFFFFFB:AC@@BDFFEDFFFFFFABFFFB;:EFFFFFFFFFFFFFF.;AADDDFD:AAFF9>DEFFF.
@M03896:38:000000000-B4D98:1:1104:12944:9313 1:N:0:270
TACGGAGGGTGCAAGCATTAATCGGAATTACTGGGCGTAAAGCGCACGCAGGCGGTTTGTTAAGTCAGATGTGAAATCCCCGGGCTCAACCTGGGAACTGCATCTGATACTGGCAAGCTTGAGTCTCGTAGAGGGGGGTAGAATTCCAGGTGTAGCGGTGAAATGCGTAGAGATCTGGAGGAATACCGGTGGCGAAGGCGGCCCCCTGGACGAAGACTGACGCTCAGGTGCGAAAGCGTGGGGAGCAAACA
+
AABBAAABC?>AFGFGBFGFFGHFEEFGHGDFBBAAAEEEFGGGGGGEECE?EEGEEEDGFFHHFHFGGHGFGFHHHHHHGCGEEFHGHHHHFGAHFFHGHHHHHHFHHHGFFGHHGHHHHHHHHHHHGGGFHHG?CC>AAFFFFFFFFF/BB;BFA@ADEFFFBFA:.-.BBFFFFFBFDABFFFFFFDDFFFFFADE-:>BFFBBEAF9BB=DABBF;BDDFFFFFFFFDAAFDFFDDCF9.BDA9BF?
@M03896:38:000000000-B4D98:1:1104:12967:9331 1:N:0:270
TACGGAGGGTGCAAGCATTAATCGGAATTACTGGGCGTAAAGCGCACGCAGGCGGTTTGTTAAGTCAGATGTGAAATCCCCGGGCTCAACCTGGGAACTGCATCTGATACTGGCAAGCTTGAGTCTCGTAGAGGGGGGTAGAATTCCAGGTGTAGCGGTGCAATGCGTAGAGATCTGGAGGAATCCCGGTGGCGAAGGCGGCCCCCTGGACGAAGACTGACGCTCAGGTGCGAAAGCGTGGGGAGCAAACA
+
ABAAA3ABBAAAFGFGBGG5AFHF?EEFHF5DBBF2AEEGHHGGG?EEEGGCEGG@/FGHGHGHHHHHFFFGGHEHGHHHF/>@EEHGHHHH0FFFGGHHH1??DGHHHHFFGH0<FFGHC?GHHFGC?CCFHH.->B-;AFFFFFFBF/;BF9;BBB:=-;/;FF;9ABFFFFFFE//9AFFF/FFD99-9;99@@FE9BB=-BBBE?..---9:;9F9F.;.9.BBB/;9.@-;FDFFBBBEBA.BFFA
@M03896:38:000000000-B4D98:1:1104:12946:9339 1:N:0:270
TACGGAGGGTGCAAGCATTAATCGGAATTACTGGGCGTAAAGCGCACGCAGGCGGTTTGTTAAGTCAGATGTGAAATCCCCGGGCTCAACCTGGGAACTGCATCTGATACTGGCAAGCTTGAGTCTCGTAGAGGGGGGTAGAATTCCAGGTGTAGCGGTGAAATGCGTAGAGATCTGGAGGAATACCGGTGGCGAAGGCGGCCCCCTGGACGAAGACTGACGCTCAGGTGCGAAAGCGTGGGGAGCAAACA
+
AAABAABBDAAABGGFBFGGFGHFFGGGHHFFBAFBEEEEHHHGGCGGGGGGGGGEEEEFFFHHGHBFGHFBFGHFFGGGGGGGEGHGHHHHHHGHGFFHHHHHHHGHHHGFHHGGGHHHHGGHHHHHFGGEFFGDFFDFFFFFFFFFFFFF/;FFDB;BEFEFFFDADFEFBFFFFFEFFFFBFFFFF9>DFBCFFFFAA-@DFF@FEF.9@=DDF/FFFFD?DFFFFFFAD;-;FD:DAFAEADAFFF.
@M03896:38:000000000-B4D98:1:1104:18997:9699 1:N:0:270
TACGGAGGGTGCGAGCGTTAATCGGAATAACTGGGCGTAAAGGGCACGCAGGCGGATGGATAAGTGAGATGTGAAAGCCCCGAGCTCAACTTGGGAATTGCATTTCAGACTGTTCATCTAGAGTTTTGTAGAGAGGGGTAGAATTCCACGTGTAGCGGTGAAATGCGTAGAGATGTGGAGGAATACCGGAGGCGAAGGCGGCCCCTTGGACAAGAACTGACGCTCATGTGCGAAAGCGTGGGGAGCAAACA
+
AAAAAABBBAAA2EEC?AEEFGHF2FGGHCBFBBAAEEFFGHHGGGGGEEG?FFGCEEFGGGFGFG4GGFEBFGHGHHHHGGGGGFHGHHHHHHHHHGFHHHHHHHEGGHFBDFH1FFGGG@CFGHHHGHHEGHDD.CDDEGFGHHHGH.CCC/0D@;;AEHCGFG:;CGEF0CF;F0:E?EFF0BBDBAG>DFFFFDEDACFFFFAB/FBFFFFFFFEFFBFFFFFFFFFADFBDFFFFFF;.;A?FFF.
@M03896:38:000000000-B4D98:1:1104:5239:9876 1:N:0:270
TACGGAGGATCCAAGCGTTATCCGGATTTATTGGGTTTAAAGGGTGCGTAGGCGGTTTGATAAGTTAGAGGTGAAATACCGGTGCTTAACACCGGAACTGCCTCTAATACTGTTGAACTAGAGAGTAGTTGCGGTAGGCGGAATGTATGGTGTAGCGGTGAAATGCTTAGAGATCATACAGAACACCGATTGCGAAGGCAGCTTACCAAACTATATCTGACGTTGAGGCACGAAAGCGTGGGGAGCAAACA
+
BBBBBBBBBFFFBGGFCCGGGGHEAEFGHFFHBBFAFGHHFHHGFFFGGGFGHGGGGGGFFFGHGFFG3@CFGHFGDGB@EEEEEG4GHH4BE/E/E/FHHCFGG2BFGHFBH3FH3FG<FFF2C<@F@DGGDDFGGAF@AAFEH0=GHHBGG<DG?;CDEHHHFFGHHHGHGHGGB9CBCFFGBFDB?DGGGGGGFFEFAFFFFF/;;A?FBFFFFFFFFB.;EF/BEAAADFFFFFFFAFFF-AAFFF.
@M03896:38:000000000-B4D98:1:1104:5254:9888 1:N:0:270
TACGGAGGATCCAAGCGTTATCCGGATTTATTGGGTTTAAAGGGTGCGTAGGCGGTTTGATAAGTTAGAGGTGAACTACCGGTGCTTAACACCGGAACTGCCTCTAATACTGTTGAACTAGAGAGTAGTTGCGGTAGGCGGAATGTATGGTGTAGCGGTGAAATGCTTAGAGATCATACAGAACACCGATTGCGAAGGCAGCTTACCAAACTATATCTGACGTTGAGGCACGAAAGCGTGGGGAGCAAACA
+
AAABAAA2AFFFFGGCG2E?FGGEEBEEG5FG5ABAFGHFGHHGHFEEFGGGHEEGEEEDFF5GFHFHDDFBFGB3BFGGGGGGEGFGFGHHGGF?EGHHGGHHFFFGHHFBFF2GHFHGF2FFGFGFHHGHGFGGGG<<AAFFHHHHHH0DG<0=DA;AGHHHGFGHGHGHBFFGGGGFGEEFGGGDFGGGFGDGFFFFDFFFFFBFFFFFFFFFFFFFFBEA.9/99A:ADFFFFFAADF-A9;ABBFF
@M03896:38:000000000-B4D98:1:1104:5235:9901 1:N:0:270
TACGGAGGATCCAAGCGTTATCCGGATTTATTGGGTTTAAAGGGTGCGTAGGCGGTTTGATAAGTTAGAGGTGAAATACCGGTGCTTAACACCGGAACTGCCTCTAATACTGTTGAACTAGAGAGTAGTTGCGGTAGGCGGAATGTATGGTGTAGCGGTGAAATGCTTAGAGATCATACAGAACACCGATTGCGAAGGCAGCTTACCAAACTATATCTGACGTTGAGGCACGAAAGCGTGGGGAGCAAACA
+
ABBCABCCCFFFFGGCE?FEGGHGEAEGHHFHBBFAFEGFFGHGHEFGGGGGHGGGGGGHGGFGGHEGBBFBFGHDGGGHGGFFGHHHHHHHGGGEGGHFHHHHHGDHFGFDFFFHGFHGGFF@E@GHHHHFCADGGGBDDCCEHGHHHEBGGDGF-=;A.G0GCCGHHHHGBHGFGFGFFFGGGGGGGGGGFGAFFDEFFFFFFFFFF?ABFFFFFFFBF?AEEEFB.;.ADDD?FFADFFFEDDFFFFF
@M03896:38:000000000-B4D98:1:1104:19254:10035 1:N:0:270
TACGGAGGGTGCAAGCGTTAATCGGAATTACTGGGCGTAAAGCGCACGCAGGCGGTTTGTTAAGTCAGATGTGAAATCCCCGGGCTCAACCTGGGAACTGCATCTGATACTGGCAAGCTTGAGTCTCGTAGAGGGGGGTAGAATTCCAGGTGTAGCGGTGAAATGCGTAGAGATCTGGAGGAATACCGGTGGCGAAGGCGGCCCCCTGGACGAAGACTGACGCTCAGGTGCGAAAGCGTGGGGAGCAAACA
+
BCBCBBBCCAAAFGGCFCGEFGHFGEFGHHFFCBFFEEFFHHHGGGGGGFGFGGGGGGGHGGGHHHFHHHGBFGHHGHHHGGGGEGHHHHHHHHGHFFGGHHHHHHHHHHGHHHHFGHHHGHHHHHHHFGGGGHGGGFFDFFFFFFFFFFBFBBBBDCADFFFFFFD;DFFFFFFFFFFFFFFFFFFFF=DFFDFFCFFFFFFFFFDFFFFFACFDFFFFFFFFFFFFFFFCDFFDFFADDFFFFFFFFF?
@M03896:38:000000000-B4D98:1:1104:19255:10054 1:N:0:270
TACGGAGGGTGCAAGCGTTAATCGGAATTACTGGGCGTAAAGCGCACGCAGGCGGTTTGTTAAGTCAGATGTGAAATCCCCGGGCTCAACCTGGGAACTGCATCTGATACTGGCAAGCTTGAGTCTCGTAGAGGGGGGTAGAATTCCAGGTGTAGCGGTGAAATGCGTAGAGATCTGGAGGAATACCGGTGGCGAAGGCGGCCCCCTGGACGAAGACTGACGCTCAGGTGCGAAAGCGTGGGGAGCAAACA
+
A?ABAABBBAAAGFDF?AEECGHF2EFGHGFFB3ABEAEEHHHGGGGEEFFCEGGGGGGHHHHHHHFHFHFFFGGHEGHHFEFGEGHHHHHHHHGHHGHHHFHGHFFHHHGHHHCCFGHGFF<GHHF0?EFGFHG@@CFDEBFFFFFFFEFFF;9BD=999BFFFFA;DFFF/9FFFFBF.:.FFFFF=BFFFF9BCFEFAFDCFF@EFFFFF;..;FF9BDA9D.BB;/B@BF=DFF99BADEB9AFFFF
@M03896:38:000000000-B4D98:1:1104:16515:10093 1:N:0:270
TACGGAGGGTGCGAGCGTTAATCGGAATAACTGGGCGTAAAGGGCACGCAGGCGGATGGATAAGTGAGATGTGAAAGCCCCGAGCTCAACTTGGGAATTGCATTTCAGACTGTTCATCTAGAGTTTTGTAGAGAGGGGTAGAATTCCACGTGTAGCGGTGAAATGCGTAGAGATGTGGAGGAATACCGGAGGCGAAGGCGGCCCCTTGGACAAGAACTGACGCTCATGTGCGAAAGCGTGGGGAGCAAACA
+
BCBCBBCCCBBAGGGGECGEFGGF?EGFHBBFBBBBEEFEGHHGFAEFEEGFGGGCEEGGFGGGGHFHGDBBBFGHHHHHGGFGGGHEHGHHHHHGGHHHHHHHHHBFGHFB<GGFHGHFGFFFGHHHHHHHFFDDGGFEFGHHHHHFHDCECCDDD@=AEFGHFHDEGGFGBFGFGEFGGGFGGGFDFFGFDFFFFFEFFFFFFFFFFF/FFFBFFFFFFFFFFFFFFFFFFFDFFFFFFFFFFFFFFF.
@M03896:38:000000000-B4D98:1:1104:19931:10216 1:N:0:270
TACGTAGGTGGCAAGCGTTATCCGGATTTACTGGGCGTAAAGGGAGCGTAGGCGGATGATTAAGTGGGATGTGAAATACCCGGGCTCAACTTGGGTGCTGCATTCCAAACTGGTTATCTAGAGTGCAGGAGAGGAGAGTGGAATTCCTAGTGTAGCGGTGAAATGCGTAGAGATTAGGAAGAACACCAGTGGCGAAGGCGACTCTCTGGACTGTAACTGACGCTGAGGCTCGAAAGCGTGGGGAGCAAACA
+
BCCBBFFCFFCFFGGECCGGEGHFGEGGHHFFCBBAEEEEHHHGHGGGGGGFHGGGEEGHHHHHGHHHEFABFGHHFGGGHGGGEFHFHGHHHHGGG/EGHHHHGHBFGHFBGFGDFHHFFGGGHGHHHGGHDEGDGGFFFHGHHHHGHFFFF>=GC<<<CGHHFGECFGGHFFHGHFFCCFGHGGGFFFFGCDGFCDEGGAFFFFFFFFFFFFFFFFFFFFFFFF?EFFFBDFADFFFFFFFFFFFFFFA
@M03896:38:000000000-B4D98:1:1104:19948:10224 1:N:0:270
TACGTAGGTGGCAAGCGTTATCCGGATTTACTGGGCGTAAAGGGAGCGTAGGCGGATGATTAAGTGGGATGTGAAATACCCGGGCTCAACTTGGGTGCTGCATTCCAAACTGGTTATCTAGAGTGCAGGAGAGGAGAGTGGAATTCCTAGTGTAGCGGTGAAATGCGTAGAGATTAGGAAGAACACCAGTGGCGAAGGCGACTCTCTGGACTGTAACTGACGCTGAGGCTCGAAAGCGTGGGGAGCAAACA
+
ABBBAFFBFFBFFFGCCEGGEGGFGEEGHHFFB3BBEEEEFHHGGGGGGEGCHFGC>EBGGHGGHHHFFFABFDHHFFGHHGGGEFHEHFHHHHHGG/EGHFHHGGEGHHFBGDGFFFHGGGGGGFHHHGGHDGF?GFFFFHGHHHHGHFFGGFFG?ACCGGFHFHD;EGEGFHHFHFHCCGGHGGGGGFFFEABGGGGGD;BDFFFFFFFFFBFFBFFFFFFFFFF.:EABCFFFEFDF>CDA-AEFFFA
@M03896:38:000000000-B4D98:1:1104:19913:10229 1:N:0:270
TACGTAGGTGGCAAGCGTTATCCGGATTTACTGGGCGTAAAGGGAGCGTCGGCGGATGATTAAGTGGGATGTGAAATACCCGGGCTCAACTTGGGTGCTGCATTCCAAACTGGTTATCTAGAGTGCAGGAGAGGAGAGTGGACTTCCTAGTGTAGCGGTGAAATGCGTAGCGATTAGGAAGAACACCCGTGGCGAAGGCGACTCTCTGGACTGTAACTGACGCTGAGGCTCGAAATCGTGGGGAACAAAC
+
AAABAF>ADFB?F42F2EFEGGGEEAEEHFFBBA2BAA2A2FBEFAE0E1A0E>E/>>FGH@B4B4B?1FFF44?4B4FGGEG/<EHGHFHHBFFBC/1??0FFBGFGFG?<0FHGGHEF1<1?F?1?FFGAC?F?EGFF.</<GGHFGHFGDGGHC@;CAGCGCG;;.A.A?.A.09009./;9CE.9..-;--9-.:;-@@AF/B;9FFF;B//;9//;.;.......:99FA.B.;.A??E.:..A.
@M03896:38:000000000-B4D98:1:1104:19927:10240 1:N:0:270
TACGTAGGTGGCAAGCGTTATCCGGATTTACTGGGCGTAAAGGGAGCGTAGGCGGATGATTAAGTGGGATGTGAAATACCCGGGCTCAACTTGGGTGCTGCATTCCAAACTGGTTATCTAGAGTGCAGGAGAGGAGAGTGGAATTCCTAGTGTAGCGGTGAAATGCGTAGAGATTAGGAAGAACACCAGTGGCGAAGGCGACTCTCTGGACTGTAACTGACGCTGAGGCTCGAAAGCGTGGGGAGCAAACA
+
ABB?AFCA@D?BA4FF?EEGCGHEAEGGHGBDBFFBAAEE2FGGHGECEEFFFEGEEEGHHHHHFG3F1B1BBGHHFHHGFEE/EGHGGFGHHBFEF<FEGHEFGHFFGHGGF3G>FG>@@@FFGHFHHG/G//0/?ECGFFHHHHHG1FDF=>=F-<<<CFGHGD<:;:E0GHHHCCHB.CGHCFEEACFB;9:A?EA9ACAFFFFFBBAFEBFFFFFBF.99;A..AEA-@;DDBAADDA=99AEFFFA
@M03896:38:000000000-B4D98:1:1104:20953:10711 1:N:0:270
TACGTAGGTGGCAAGCGTTATCCGGATTTACTGGGCGTAAAGGGAGCGTAGGCGGATGATTAAGTGGGATGTGAAATACCCGGGCTCAACTTGGGTGCTGCACTCCAAACTGGTTATCTAGAGTGCAGGAGAGGAGAGTGGAATTCCTAGTGTAGCGGTGAAATGCGTAGAGATTAGGAAGAACACCAGTGGCGAAGGCGACTCTCTGGACTGTAACTGACGCTGAGGCTCGAAAGCGTGGGGAGCAAACA
+
BBBBBFFAFFACF4FEE2EE4FFE?AEFHHFFCAABEEEEGHFFGGGGEEEEHGG@E@FGDGGHHHHHFFEBFBGGGHHHGGGGFGHFHGHHHHGEF/FGHHHHHHGGFHDDG2FFBGHDFG2>FF>GFGGGECGDHGFFFGFHHHHHHFDFFFGHC<<<CGFFDGD;:@EF0GFCHFH0:C/CFGGEGFFFE??BG.;BFA;AFFBBBF9/9BBFFF//B;DF?AAEAA.;9BA9FDFFDDD?FFFBB9.
@M03896:38:000000000-B4D98:1:1104:20960:10728 1:N:0:270
TACGTAGGTGGCAAGCGTTATCCGGATTTACTGGGCGTAAAGGGAGCGTAGGCGGATGATTAAGTGGGATGTGAAATACCCGGGCTCAACTTGGGTGCTGCACTCCAAACTGGTTATCTAGAGTGCAGGAGAGGAGAGTGGAATTCCTAGTGTAGCGGTGAAATGCGTAGAGATTAGGAAGAACACCAGTGGCGAAGGCGACTCTCTGGACTGTAACTGACGCTGAGGCTCGAAAGCGTGGGGAGCAAACA
+
CCCCCFFCFFCCFGGGFEGGGGHGGEEGHHFFCBBBEEEEGHHGHGGGGGGDHGGGE>FGHHHGHHGHGFABBGH@BGHHHGGGFGHFHFHHHHGGG?FGHHGHGHFGHHFDGDHDGHHGGFGGGGHHHGGHAEFDHDFHGHHHHHHGHHFFFFFHC<<@EFHHDGECEGEHFFHHHFHGCGGGGGFGGFFFC?CAFGEGFFFFFFFFFFFFFFFFFFFFFBDFFFFEFFFCFFFFFFFFFFFFFFFFFFF
@M03896:38:000000000-B4D98:1:1104:22959:10745 1:N:0:270
TACGTAGGGGGCTAGCGTTATCCGGAATTACTGGGCGTAAAGGGTGCGTAGGCGGTCTTTCAAGCCAGAAGTGAAAGGCTACGGCTCAACCGTAGTAAGCTTTTGGAACTGTAGGACTTGAGTGCAGGAGAGGAGAGTGGAATTCCTAGTGTAGCGGTGAAATGCGTAGATATTAGGAGGAACACCAGTAGCGAAGGCGGCTCTCTGGACTGTAACTGACGCTGAGGCACGAAAGCGTGGGGAGCAAACAG
+
ABBBBFFBAA@>EGFF?EFGEGHEFGGGHGFFBBBBEAEEGHHGHFEGFGGCHGGEEBFGBFEFHGBGAFGBGHHHBGHHHHGGEEGGHHHGGHGGHHHHHHHHGGGHHH2FH22@FFHGGHDGGHHHFGHGGH.CEFGGGGGHHHHHHFFFGDF<?==CHHHHC.;;AEHHGGGGFGGGGGFFFFGGGFGFABFGDEFABADBFFFFFF;9FB9BFFFFDDFFFFEEEFFFDFFFD99BFFEFF?B9FFF
@M03896:38:000000000-B4D98:1:1104:22946:10760 1:N:0:270
TACGTAGGGGGCTGGCGTTATCCGGAATTACTGGGCGTAAAGGGTGCGTAGGCGGTCTTTCAAGCCAGAAGTGAAAGGCTACGGCTCAACCGTAGTAAGCTTTTGGAACTGTAGGACTTGAGTGCAGGAGAGGAGAGTGGAATTCCTAGTGTAGCGGTGAAATGCGTAGATATTAGGAGGAACACCAGTAGCGAAGGCGGCTCTCTGGACTGTAACTGACGCTGAGGCACGAAAGCGTGGGGAGCAAACAG
+
ABBBACFA?ADAE??AEAE?F5DEAEEFGGFFC3BAEEEEGHHGGFGGGGGGHGGGE?FGB@BFHGBFFEFBFFGGFAGHGGGEECEFHGHGGHDGHHHHHFHHGGGHHH<FG2<<?CGDGHDGGHHGGGEGCH.GDGFAHFFGDHEDGDFGG<G--;;:CBGF<.=;;EFFFGGFEFFBDFFFFC?ABFFGGGGF?EFCDFFBBFFBBF;;;;;BBBBFADDDDAEEEF.9A?AFA.DADFEBF./;AF9
@M03896:38:000000000-B4D98:1:1104:22974:10761 1:N:0:270
TACGTAGGGGGCTAGCGTTATCCGGAATTACTGGGCGTAAAGGGTGCGTAGGCGGTCTTTCAAGCCAGAAGTGAAAGGCTACGGCTCAACCGTAGTAAGCTTTTGGAACTGTAGGACTTGAGTGCAGGAGAGGAGAGTGGAATTCCTAGTGTAGCGGTGAAATGCGTAGATATTAGGAGGAACACCAGTAGCGAAGGCGGCTCTCTGGACTGTAACTGACGCTGAGGCACGAAAGCGTGGGGAGCAAACAG
+
ABAAAFFAB@DAFGFFFCGCGGHGGGGGHHFFBBBFEEAEGHHGHGGFGGG?GEGFEEFHEBBFHGEHF3FBFEGGHGHHGHGEEFGFGHHGGADFHHHHHHHHHGBFFG2FF22@@FGBFG<GGHHAFFEGGH<AAGGGEFGHGGHBGDBDDDG-A;:C0GCG<.;;A.GCCBFFBFGGDFAFB;;9FFFC-A@GAEFB@DFFFFF;FF;9B/;9BFFFAA?9DFEEFF..9DFF.9A-;BEFFEF/AFF
@M03896:38:000000000-B4D98:1:1104:11990:11255 1:N:0:270
TACGTAGGGGGCAAGCGTTATCCGGATTTACTGGGTGTAAAGGGAGCGTAGACGGCACGGCAAGCCAGATGTGAAAGCCCGGGGCTCAACCCCGGGACTGCATTTGGAACTGCTGAGCTAGAGTGTCGGAGAGGCAAGTGGAATTCCTAGTGTAGCGGTGAAATGCGTAGATATTAGGAGGAACACCAGTGGCGAAGGCGGCTTGCTGGACGATGACTGACGTTGAGGCTCGAAAGCGTGGGGAGCAAACA
+
BBBBBFFBBBBAEGGGGEGGGGGEGFFGHHFFFGGBEGHGHHHGHGGGGGGGHEGG0EEE>>EEHGBGFFEBFGFFHGHHGEEGEDHGHHHGGGGGGGHHHHHHHG1FFHFGFFFFFHHGHFFFGGHGDGGGEFGEFFCFGGHGHHHGHGCFC;CFCA;DEGGGBFECEGGGGGGGGFGGFFFFFFFFFFFFEFDFFFEDFFFFFFFFFFFFFFFFFFFFFFEFFFFFFFFBAFFFF.DDDFFE@AEFFFF
@M03896:38:000000000-B4D98:1:1104:11968:11259 1:N:0:270
TACGTAGGGGGCAAGCGTTATCCGGATTTACTGGGTGTAAAGGGAGCGTAGACGGCACGGCAAGCCAGATGTGAAAGCCCGGGGCTCAACCCCGGGACTGCATTTGGAACTGCTGAGCTAGAGTGTCGGAGAGGCAAGTGGAATTCCTAGTGTAGCGGTGAAATGCGTAGATATTAGGAGGAACACCAGTGGCGAAGGCGGCTTGCTGGACGATGACTGACGTTGAGGCTCGAAAGCGTGGGGAGCAAACA
+
ABAAAFFBBBDAEFGCC?EECGGEFAEGHFFGB3A3EEFFGHHGHGGGGGEFHDEC@EEF@E>FHFBGFGBBBGF4GGGHGEEEEGHGHHHDGCDGGGHEHEHGHGFFHHFDFFCBGHHGHGG>GFGDCDCDCDGG..CBCCHHHGHFGFBGC<CFCA;?AFFGFFA;ACGGFFBFGFFFFFFFFFFEF9FFEFFAFDEC-;D;DEFFFF?FFFEBFFBFF?EEFEFFFA9;@FDDBDAA9B9AFFEFFF?
@M03896:38:000000000-B4D98:1:1104:14401:11325 1:N:0:270
TACGGAGGGTGCGAGCGTTAATCGGAATAACTGGGCGTAAAGGGCACGCAGGCGGATGGATAAGTGAGATGTGAAAGCCCCGAGCTCAACTTGGGAATTGCATTTCAGACTGTTCATCTAGAGTTTTGTAGAGAGGGGTAGAATTCCACGTGTAGCGGTGAAATGCGTAGAGATGTGGAGGAATACCGGAGGCGAAGGCGGCCCCTTGGACAAGAACTGACGCTCATGTGCGAAAGCGTGGGGAGCAAACA
+
BCBAB?ADBAAAGFFEECFEFGHFEEGGFFDFBABAEEE1FGGFFEEGGFGCGGFEEEFHFFBFBGBGFDFBBGHFFFHHGGGGGGHGHGHHHHHHHHHHHHHHHHEHHHFBFDG1FGHFF@F?GHHHHHGHHBC<CDAAC=DGHHGFFCECCCDGCACDEGFFFFACEGGFBFFFGEGGGGFGGGFGGAGFDFDAFFFFFFFFFFFFFF//:;/;BFFFFDD.DFFFFFFDFFFDFFFFAFFFFDABFF.
@M03896:38:000000000-B4D98:1:1104:5597:11492 1:N:0:270
TACGGAGGGTGCAAGCGTTAATCGGAATTACTGGGCGTAAAGCGCACGCAGGCGGTTTGTTAAGTCAGATGTGAAATCCCCGGGCTCAACCTGGGAACTGCATCTGATACTGGCAAGCTTGAGTCTCGTAGAGGGGGGTAGAATTCCAGGTGTAGCGGTGAAATGCGTAGAGATCTGGAGGAATACCGGTGGCGAAGGCGGCCCCCTGGACGAAGACTGACGCTCAGGTGCGAAAGCGTGGGGAGCAAACA
+
BCBCBAABBAABGGGGGCGEFGGFFEFFGFFGB3FBEEEAGHHGGCEGFEGCGGGFGGGHGGFGHHFHHHFBFG4EBGGHGEFGEFHGHHHGHFGGBFFGHHHHHHGHHHFFHHGGFHHHHFGHHHHHFDGFFGEGCFFFFFFFFFFBFFBFFBBB@DAD?FFFFFDADFFFFFFFFFF.ADFFFFFFF:CDA@@@BFFFCFFFFCFEEB:CABDDFFF:BDFFFFFFFFFBACCFFFFFFFA?D?AFFE.
@M03896:38:000000000-B4D98:1:1104:12862:11608 1:N:0:270
TACGGAGGGTGCGAGCGTTAATCGGAATAACTGGGCGTAAAGGGCACGCAGGCGGATGGATAAGTGAGATGTGAAAGCCCCGAGCTCAACTTGGGAATTGCATTTCAGACTGTTCATCTAGAGTTTTGTAGAGAGGGGTAGAATTCCACGTGTAGCGGTGAAATGCGTAGAGATGTGGAGGAATACCGGAGGCGAAGGCGGCCCCTTGGACAAGAACTGACGCTCATGTGCGAAAGCGTGGGGAGCAAACA
+
BCBCCBCCCAAAGFGGGCGEGGHFGFGFHGBGCBFFFEEEHHHGFGGGGGGFGGGGEFFHEFBGGHFHFGBBBEHFHHHHGGGGEFHFHGHHHGHHHHGHHHHHHHEHHH?2FHHBGHHDFFCFGHHHHHHHGHDCDCFGGHHHHHHHH..CCCDGC;=AEHHHFGCCEGEGBFGGGFFGGDFGGFFFDDGFA=@@FFEFFFFFFFFFFFFFAFBFBFFBF?DFDAFFFFFDDBCDFFDFFFFFFDEFFF?
@M03896:38:000000000-B4D98:1:1104:15860:11666 1:N:0:270
TACGAAGGGGGCTAGCGTTGCTCGGAATCACTGGGCGTAAAGGGCGCGTAGGCGGCGTTTTAAGTCGGGGGTGAAAGCCTGTGGCTCAACCACAGAATGGCCTTCGATACTGGGACGCTTGAGTATGGTAGAGGTTGGTGGAACTGCGAGTGTAGAGGTGAAATTCGTAGATATTCGCAAGAACACCGGTGGCGAAGGCGGCCAACTGGACCATTACTGACGCTGAGGCGCGAAAGCGTGGGGAGCAAACA
+
AAAB@>ABB?2>EGFGCEFEEFHEAEFFGBCFFFFBEEEEGHHGFCEGEGGDHEEGE>EGGHHHHHEBCGCGGHGHFGHHHGHHGHHFHGHGGEAGCGFCGGHHGC.GGGCBG.G.ABGEEFFFFGF9FFGFFGGFFBAEEFGFFFFAB?=EF9B;B9;EFFFFFB;BFEFFFFFFFFFF?FFFFFFBB@BFFBBBBDA;BBB;AABB:BFFEFFFFFFBBDDDDFFAEBBBBB?DFFFFBB;E=DEFFF.
@M03896:38:000000000-B4D98:1:1104:15857:11685 1:N:0:270
TACGAAGGGGGCTAGCGTTGCTCGGAATCACTGGGCGTAAAGGGCGCGTAGGCGGCGTTTTAAGTCGGGGGTGAAAGCCTGTGGCTCAACCACAGAATGGCCTTCGATACTGGGACGCTTGAGTATGGTAGAGGTTGGTGGAACTGCGAGTGTAGAGGTGAAATTCGTAGATATTCGCAAGAACACCGGTGGCGAAGGCGGCCAACTGGACCATTACTGACGCTGAGGCGCGAAAGCGTGGGGAGCAAACA
+
ABAAAA>AA2D>EGGF?EECEFHBAEGGHCFFBEBBEEEEHHFGFEGGEGGGHGGFGEFGGHFFHHD@@@FFGGHHHGHHHGH<GHHBFGHFGEFCCGFGGHFHGGEHGFC0GEE:ADDEECBBCFFBFFGGFFGFEBDECFGBBFF9@-9A;:9;99;:BFFFFB9BFEFFEFFFFDADFFFFFFFC>BCF;;@D=DA@-BDA.:B;/BFBAFFFFFB/;DDFA....;9--9-9BADDD;CEFDEFFFF
@M03896:38:000000000-B4D98:1:1104:22969:11713 1:N:0:270
TACGGAGGGTGCAAGCGTTAATCGGAATTACTGGGCGTAAAGCGCACGCAGGCGGTTTGTTAAGTCAGATGTGAAATCCCCGGGCTCAACCTGGGAACTGCATCTGATACTGGCAAGCTTGAGTCTCGTAGAGGGGGGTAGAATTCCAGGTGTAGCGGTGAAATGCGTAGAGATCTGGAGGAATACCGGTGGCGAAGGCGGCCCCCTGGACGAAGACTGACGCTCAGGTGCGAAAGCGTGGGGAGCAAACA
+
BBAAAABB@A2>CAGECEFECGHF2EFGHFDFBBABAEEEHHHGECFEGCE?GGFEFGGHHGHHHHHHBGGFGE4B4FGHGEGGEGHGHHHHFFFF?FBBGGGGHFHHHHDGHHGHEGGG0GFHHHGCFDGGHFFC-@DDEFFFFFFFFFFFF;BBB99@AFFFFF:.99EFBFFFFEBFFFFFFFFFC9BFFAFF-9A;@DFFFF@.EB?@=-.9BF//:.9;9AFFFFF@A;DDFBA.=B;.9;.;FA;
@M03896:38:000000000-B4D98:1:1104:22982:11728 1:N:0:270
TACGGAGGGTGCAAGCGTTAATCGGAATTACTGGGCGTAAAGCGCACGCAGGCGGTTTGTTAAGTCAGATGTGAAATCCCCGGGCTCAACCTGGGAACTGCATCTGATACTGGCAAGCTTGAGTCTCGTAGAGGGGGGTAGAATTCCAGGTGTAGCGGTGAAATGCGTAGAGATCTGGAGGAATACCGGTGGCGAAGGCGGCCCCCTGGACGAAGACTGACGCTCAGGTGCGAAAGCGTGGGGAGCAAACA
+
ACBBBABCCAAAGGGFCEGEFGHFEEFFHHFFBBFAEEFEHHHFECEEFFG?EEGGGGGHGHHHHHHHHGHFFHHFGHHHGGGGEEHGHHHHFHGGFFHGHHHHHHGHHHGHHH=GGHHHGGHHHHGGGGGGHHGGGFFFFFFFFFFFFFBFF;BFFCADFFFFFFADFFFFFFFFFFFFFFFFFFFFFBDFFDFF;DE@FFFFFFFEFFFCF@DAFFFBFFFFFFFFFFFBDDCDFDFFFFFFFDEFFFA
@M03896:38:000000000-B4D98:1:1104:24048:11751 1:N:0:270
TACGAAGGGTGCAAGCGTTACTCGGAATTACTGGGCGTAAAGCGTGCGTAGGCGGTTCGTTAAGTCCGATGTGAAAGCCCTGGGCTCAACCTGGGAACTGCATTGGAAACTGGCGGGCTGGAGTGCGGTAGAGGGTGGCGGAATTCCCGGTGTAGCAGTGAAATGCGTAGATATCGGGAGGAACACCCGTGGCGAAGGCGGCCACCTGGACCAGCACTGACGCTGAGGCACGAAAGCGTGGGGAGCAAACA
+
ABBCAABCBFBAFGGGFCGFEBGEEABFGHDFBBBAEEEFHHHGGGGGGGF?GEEGEFGGHHCFGHHGCE?FFGHHHHHHHHHGGHHFFHHHHHGAGGHGHGHHHHDFGGDGHH?<ACGEDGCGHHGGFGDBGHDDECCCCA?EGGGGGGAFFCBFC;;;FFFFFFFDFFFFFFFADF;CFFFFFFFF>ADF@B@DFFEF-@@BFFFBFFFBAAEFFFFFFDFFDAFEEFFD.:ADFFFFFCFEAAAFFF.
@M03896:38:000000000-B4D98:1:1104:15476:11788 1:N:0:270
TACGAAGGGGGCTAGCGTTGCTCGGAATCACTGGGCGTAAAGGGCGCGTAGGCGGCGTTTTAAGTCGGGGGTGAAAGCCTGTGGCTCAACCACAGAATGGCCTTCGATACTGGGACGCTTGAGTATGGTAGAGGTTGGTGGAACTGCGAGTGTAGAGGTGAAATTCGTAGATATTCGCAAGAACACCGGTGGCGAAGGCGGCCAACTGGACCATTACTGACGCTGAGGCGCGAAAGCGTGGGGAGCAAACA
+
ABAAAABCCCBDEGFGGEGGEFGBAEFGHCFGCFFAEEEEHHHGFCFGGGGGHGGGEEFGGGGHHHDCFGGGGHHHHHHHHHHHGHHEHGHGGEAGGHFCGHHHHHAGHGCFGEH:CDGEFFFCFGFCCFGGFFFBFBDEDGGFFFFDCA=FFB0;B:;EFFFFFB;;BEFFFFFFFDDDFFFFFFFFDDFFFFFFFFADFFFAEEFFBFFFFFFFFFFBFFFFFFFEFFDCFDAAFFFFFFFFFFFFFFA
@M03896:38:000000000-B4D98:1:1104:15484:11808 1:N:0:270
TACGAAGGGGGCTAGCGTTGCTCGGAATCACTGGGCGTAAAGGGCGCGTAGGCGGCGTTTTAAGTCGGGGGTGAACGCCTGTGGCTCAACCACAGAATGGCCTTCGATACTGGGACGCTTGAGTATGGTAGAGGTTGGTGGAACTGCGAGTGTAGAGGTGAAATTCGTAGATATTCGCAAGAACACCGGTGGCGAAGGCGGCCAACTGGACCATTACTGACGCTGAGGCGCGAAAGCGTGGGGAGCAAACA
+
AAAAAA?AA1D>EGGG?AEAEFHB/BAFGBCD1ABBAAEEGF1/F/E@@EEEHEEEGEEEGHHGHHF@@?/AC/F1<CCGHGHCGHHGFGHGGEA/<DD<CGHHFCEHEGCCFGF:-AA:CAFC0FB/CFFF9CFBB@AAAAFFFFFB@@=A;/;;9;;ABFFFFB9;BA?FFFFF-BFF?F;BBF?>@@@B;--;-9A;@@@@E9;;9BAFEFFFFFF9BA9A9-FEF-@>>@@BF-;A@@@--;EBFF-
@M03896:38:000000000-B4D98:1:1104:23979:12043 1:N:0:270
TACGGAGGGTGCAAGCGTTAATCGGAATTACTGGGCGTAAAGCGCACGCAGGCGGTTTGTTAAGTCAGATGTGAAATCCCCGGGCTCAACCTGGGAACTGCATCTGATACTGGCAAGCTTGAGTCTCGTAGAGGGGGGTAGAATTCCAGGTGTAGCGGTGAAATGCGTAGAGATCTGGAGGAATACCGGTGGCGAAGGCGGCCCCCTGGACGAAGACTGACGCTCAGGTGCGAAAGCGTGGGGAGCAAACA
+
AABBAAABBAAAGGCGCEGAFGHF2EFFHFFFDBABAEEEGHHGECGEEEE0EEEFEGEHGG4FGHGHFGHGFGHFBGGHGEEE>EHHGHHHAGEGHGHGGHHHHGHHHHGGGHFHFGHHCFGHHHHGFFFFGFGGGFCDEBFFFFFFBFFFF99BF@ABFFFFFF;;DAFFFFFFFFFFFFFFFFFDAFFF;@@DFFA9@DFFFFF9;FF=B-AD;FFBFDDFFDFFFFFBDBFDFDFFFAAFFA9FFF.
@M03896:38:000000000-B4D98:1:1104:23982:12061 1:N:0:270
TACGGAGGGTGCAAGCGTTAATCGGAATTACTGGGCGTAAAGCGCACGCAGGCGGTTTGTTAAGTCAGATGTGAAATCCCCGGGCTCAACCTGGGAACTGCATCTGATACTGGCAAGCTTGAGTCTCGTAGAGGGTGGTAGAATTCCAGTTGTAGCGGTGAAATGCGTAGAGATCTGGAGGAATCCCGGTGTCGACGGCGGCCCCCTGGACGAAGACTGACGCTCAGGTGCGACAGCGTGGGGAGCAAACA
+
>AA>11111>?>B1BA0AEEFGF0ABFFHHD2A1BBAAEA/2BBEEE/EEG/E>>EEGFHH2G1BFG1FBBBBG21FGFHF/EE>EGH1FGFFB/<1?GBFDGGH1>G2FF?BF0@?FHG0<1?GFF0?<..1<A.F-E0<0DGHFHF<000=<0=--;-AGHHF<:;.-900BBF0CB.EABF0;B;-9:.9-;-9-9-;9@=@@@9-BA-;-;-9BFBF-;9B-////9;;-9-E---;9--@9-/;A-
@M03896:38:000000000-B4D98:1:1104:2338:12353 1:N:0:270
TACGGAGGGTGCAAGCGTTAATCGGAATTACTGGGCGTAAAGCGCACGCAGGCGGTTTGTTAAGTCAGATGTGAAATCCCCGGGCTCAACCTGGGAACTGCATCTGATACTGGCAAGCTTGAGTCTCGTAGAGGGGGGTAGAATTCCAGGTGTAGCGGTGAAATGCGTAGAGATCTGGAGGAATACCGGTGGCGAAGGCGGCCCCCTGGACGAAGACTGACGCTCAGGTGCGAAAGCGTGGGGAGCAAACA
+
ABAAAABB@22>FGFGCCEEFFGFEFGGHHDDBBF2EEEGHHGGG?EGGGE?EEGFEEAF?FFGGGBGHFDBBG4DGHHEFEEGEEHHHHHCBCFGGFHGHFGHFHFDFHGHHH01?GGHHGGHHGHHFGGGGH.-AB-9;BFFFFFFFFBFF;BFB@;BEFFFFFD;DBFBFFFFFFEFFFFFFFFDBBBFFBBBBFFBBBBBBB?FFFF?=-:ABFFFFFFFF?FBBFB;DBBFFFF?BB;ABAEFFF?
@M03896:38:000000000-B4D98:1:1104:22567:12714 1:N:0:270
TACGGAGGATCCAAGCGTTATCCGGATTTATTGGGTTTAAAGGGTGCGTAGGCGGTTTGATAAGTTAGAGGTGAAATACCGGTGCTTAACACCGGAACTACCTCTAATACTGTTGAACTAGAGAGTAGTTGCGGTAGGCGGAATGTATGGTGTAGCGGTGAAATGCTTAGAGATCATACAGAACACCGATTGCGAAGGCAGCTTACCAAACTATATCTGACGTTGAGGCACGAAAGCGTGGGGAGCAAACA
+
ABBBBABCBFFFGGGCCEGCGGGEEEGGHCGGBFFAFGHHHHHGHGFCGGGCGEGGGGGHGGGHGHFHBGFBFGHDFHHHGGGGEHHHHHHHGCFGGGHHHHHHHHHHHHHEHGHBHFGFDFCFF@GGHHHH?@DGGGFCAAFGFGHHHHEHH<DGG@;AFHHHGGHHHHHHHHGGGGGGGGGGGFGCDGGGGGGGFFEFFFFFFFFFFFFFFFBFFFFFFBEFEEFFFFA;DFFDFDDFFFAA@;AFFFF
@M03896:38:000000000-B4D98:1:1104:22700:13166 1:N:0:270
TACGAAGGGTGCAAGCGTTAATCGGAATTACTGGGCGTAAAGCGCGCGTAGGTGGTTCAGCAAGTTGGATGTGAAATCCCCGGGCTCAACCTGGGACCTGCATCCAAAACTACTGAGCTAGAGTACGGTAGAGGGTGGTGGAATTTCCTGTGTAGCGGTGAAATGCGTAGATATAGGAAGGAACACCAGTGGCGAAGGCGACCACCTGGACTGATACTGACACTGAGGTGCGAAAGCGTGGGGAGCAAACA
+
ABBBAA3A?BAAFGFCAAEEGGHAAEFGHHDB5AAAEEEFFHHGG?EGEFGDGFGG?G3FEFGGFGB33FBBFG4BFGGHFC?E>EHGHGHEHC/?0?CGGHHHHHHGHHFGFFG2@GFFGGFG1G/?FG?DD0A.C-AEAG0GFHGHHG0C==<D-:;-;C0GFGDDDDEGEFGGFB9FGFBFGFFAA;FB;??--999--@@EF.B.;AFF/BFFF99B/BBB/BAFEBA?=@DEFFF-B=.@DABFF.
@M03896:38:000000000-B4D98:1:1104:22684:13174 1:N:0:270
TACGAAGGGTGCAAGCGTTAATCGGAATTACTGGGCGTAAAGCGCGCGTAGGTGGTTCAGCAAGTTGGATGTGAAATCCCCGGGCTCAACCTGGGAACTGCATCCAAAACTACTGAGCTAGAGTACGGTAGAGGGTGGTGGAATTTCCTGTGTAGCGGTGAAATGCGTAGATATAGGAAGGAACACCAGTGGCGAAGGCGACCACCTGGACTGATACTGACACTGAGGTGCGAAAGCGTGGGGAGCAAACA
+
ACBCCBCCCFAAFGGFCEGGFGHFEEFGHHFFBBBAEEGEHHHGFGGGGGGGGHGFFHHHBBBGFG4BFFBBFGHHGHHHGGGGEFHFHGHHHHGHHGGHHHGHHGHHHHCGFHGBFGHGGGFF>GDEHHGHFHD?FCDFEHHGHGHHHEBGD==DC<=AFGHHEGCCEGGHGFGF;CFAEFFFGGGEFFGFCBFFCFE-CADAFFFFFFFFEFFFFFFFFEFFFFFFFFFFFFFFFDFFFFFFFFEFFFF
@M03896:38:000000000-B4D98:1:1104:22692:13190 1:N:0:270
TACGAAGGGTGCAAGCGTTAATCGGAATTACTGGGCGTAAAGCGCGCGTAGGTGGTTCAGCAAGTTGGATGTGAAATCCCCGGGCTCAACCTGGGAACTGCATCCAAAACTACTGAGCTAGAGTACGGTAGAGGGTGGTGGAATTTCCTGTGTAGCGGTGAAATGCGTAGATATAGGAAGGAACACCAGTGGCGAAGGCGACCACCTGGACTGATACTGACACTGAGGTGCGAAAGCGTGGGGAGCAAACA
+
ABABBBB@BCA>CBDFCEGEFGHBEEFFHHDB5BBBAAEF2FFEE0E?EFGGGHGFEHGFBFFF@G43BFBBFFHGFHHHFEGEEEGFGHHGHHAAEFFGGHFHHHBFHHCGBDGFHHFDGGFFBG??FGGEHBA<CDDE?EHHHFGHHEBCG0=DC@;ACGFHFGA;ECGHGGGFFFBAGFFFFFFEFCFE;AB-@.;-@-@=EF?/;FAFEBFFFFFFFFFFFBB?FFFAD-9AFDFFA@=A@DABFF.
@M03896:38:000000000-B4D98:1:1104:6104:13304 1:N:0:270
TACGTAGGGGGCAAGCGTTATCCGGATTTACTGGGTGTAAAGGGAGCGTAGACGGCACGGCAAGCCAGATGTGAAAGCCCGGGGCTCAACCCCGGGACTGCATTTGGAACTGCTGAGCTAGAGTGTCGGAGAGGCAAGTGGAATTCCTAGTGTAGCGGTGAAATGCGTAGATATTAGGAGGAACACCAGTGGCGAAGGCGGCTTGCTGGACGATGACTGACGTTGAGGCTCGAAAGCGTGGGGAGCAAACA
+
ABBBAFFCC@BDGGGGFCGFGGGGGEGGHHFF5BA3EEGGFHGGGGGGGGGEHFGG0>BE>>>FHFEHGFBBBGHHHFGHGGEEECHGHGHGGGGGGGFGHHHHHGHHHHGFBFC1GHHGHGF>GFGGGGGGDFGGHEFFFGHHHHHEHGBC<<CCCA;@EFGG9BC=ADFGGGGGGGGGFFFFFFFFFBFFEFDFFFFFFFFFFFFFFFFCCEEBFFFFFFEFFFFFFFFFFFFFFFFFFFFEFFFFFFF
@M03896:38:000000000-B4D98:1:1104:5453:13385 1:N:0:270
TACGAAGGGGGCTAGCGTTGCTCGGAATCACTGGGCGTAAAGGGCGCGTAGGCGGCGTTTTAAGTCGGGGGTGAAAGCCTGTGGCTCAACCACAGAATGGCCTTCGATACTGGGACGCTTGAGTATGGTAGAGGTTGGTGGAACTGCGAGTGTAGAGGTGAAATTCGTAGATATTCGCAAGAACACCGGTGGCGAAGGCGGCCAACTGGACCATTACTGACGCTGAGGCGCGAAAGCGTGGGGAGCAAACA
+
ABBABAABBDBBEGFG?AEEEFGFEEEFHCFFBB1AEEFEEGHGGGGGGGGGHFGGE>EFGHGGGH?<CDGDGHHFFHHHHFHHGGHFHGHGGEFHHGGHHHHHHHEHHG;BCCG:@FFGGFBCFGGGCFGGBFFGFA?EDEGFFFFFFCAEB;F;BB;EF/BFFB;;BEFFFFFFFFF?BFBFFFFCF@FFADCFFFFAFFDBFFFFFFABEFFFFFFFFFFFFFFFFFFAFFFFFF?DFFAEFFFFFFF
@M03896:38:000000000-B4D98:1:1104:22870:13413 1:N:0:270
TACGGAGGGTGCGAGCGTTAATCGGAATAACTGGGCGTAAAGGGCACGCAGGCGGATGGATAAGTGAGATGTGAAAGCCCCGAGCTCAACTTGGGAATTGCATTTCAGACTGTTCATCTAGAGTTTTGTAGAGAGGGGTAGAATTCCACGTGTAGCGGTGAAATGCGTAGAGATGTGGAGGAATACCGGAGGCGAAGGCGGCCCCTTGGACAAGAACTGACGCTCATGTGCGAAAGCGTGGGGAGCAAACA
+
ABBBCABBBABAGFGFEAFEFGHFEEGGHGFGCBFAEEEEHHHGFAEFGGGGGGGCEEFFFFBFBGBGFGFBFGHHHFHHGGGGGGHHHHHHHEHHHHHHHHGHHHEHHHF2G>HBFGHFGFC?GHHHHHHHDFEDCCDGGGHHHHGHH?CCC<DGC;=AEGHHFHEEGGGGFFGFGFFGGGGGGGFFFGGFDCFCFFEFFFFFFFFFFFFFFEFFFFFBFBDFDDFFFFFFFFFFFFFFFFFFFDEFFFF
@M03896:38:000000000-B4D98:1:1104:22862:13432 1:N:0:270
TACGGAGGGTGCGAGCGTTAATCGGAATAACTGGGCGTAAAGGGCACGCAGGCGGATGGATAAGTGAGATGTGAAAGCCCCGAGCTCAACTTGGGAATTGCATTTCAGACTGTTCATCTAGAGTTTTGTAGAGAGGGGTAGAATTCCACGTGTAGCGGTGAAATGCGTAGAGATGTGGAGGAATACCGGAGGCGAAGGCGGCCCCTTGGACAAGAACTGACGCTCATGTGCGAACGCGTGGGGAGCAAACA
+
AAAAAA1>AAA>E0AA0EEF0BFAAAFFHHDBB0ABAAEEGGEGFAEBEGE/E>EEGEEFGGDDBGEBEB1BBFF1GFGHGGGCEEHHHHHHHFHHGCHHGHFHHGGD2FFFFFGFGGF11?FFGHHGHHGEF1CAAC.C.D0=GGFFH?CCG<0=-;;;CFH0:;;;AAFGBFGGGGGEBFFFFBFBA-?>B@?---;;@@@@@FA-;/9/---;;BBBF?:-AABBFFFAA@--B@@@>;9A@FEBFF?
@M03896:38:000000000-B4D98:1:1104:23502:13539 1:N:0:270
TACATAGGTCGCAAGCGTTATCCGGAATTATTGGGCGTAAAGCGTTCGTAGGCTGTTTATTAAGTCTGGAGTCAAATCCCAGGGCTCAACCCTGGCTCGCTTTGGATACTGATAAACTAGAGTTAGATAGAGGTAAGCGGAATTCCATGTGAAGCGGTGAAATGCGTAGATATATGGAAGAACACCAAAGGCGAAGGCAGCTTACTGGGTCTACACTGACGCTGAGGGACGAAAGCGTGGGGAGCAAACAG
+
ABBBCFFFFFDDGCGCCCFFGGHEEEGGHCGGBFGBEEEFHHHGGGGGGHGFHHHHHHHHHHHHHHFGHBFFGEGGHHHHHFGFEGHGHHHGHHHGHBEEGHGHEHGGHHFHBD4?BDGFGHBH3FHHHHFHHHBHBG@BDCFHFGEGGDFFG<G>?>>FHHGFG.<<DEHHHEHHGFHFGFFFHGFGHHHGADACFC?;DFCFFFF9;F//FFFFFBFFADFF?F?9DEADFDDFA;DFFFFFFEFFFFF
@M03896:38:000000000-B4D98:1:1104:21330:13544 1:N:0:270
TACGGAGGGTGCGAGCGTTAATCGGAATAACTGGGCGTAAAGGGCACGCAGGCGGATGGATAAGTGAGATGTGAAAGCCCCGAGCTCAACTTGGGAATTGCATTTCAGACTGTTCATCTAGAGTTTTGTAGAGAGGGGTAGAATTCCACGTGTAGCGGTGAAATGCGTAGAGATGTGGAGGAATACCGGAGGCGAAGGCGGCCCCTTGGACAAGAACTGACGCTCATGTGCGAAAGCGTGGGGAGCAAACA
+
3AAAAAADBAAAA?EE2EEAEGHFBBABCDAF5A2BAAE1AGHGACEEECE?EEE?EEFGFBFGGB@F?FDBFDG?FGHHGGGFGGHF?FHHHGH/FGGGGHHHGHBG>GF2GDG1@GF??@1?FFGFHDGFFFG.A@DA.=GGHGFFH.C<<<=DC;=@EHGHHG:;CD.FEFGGGGEGDAFFBCBE;@D-;9;@;A;-DFDFFE;.9B;BAA9:BBB/B.DDDDFBFF/AD99:FD.ADF;E;AABFA;
@M03896:38:000000000-B4D98:1:1104:23493:13558 1:N:0:270
TACATAGGTCGCAAGCGTTATCCGGAATTATTGGGCGTAAAGCGTTCGTAGGCTGTTTATTAAGTCTGGAGTCAAATCCCAGGGCTCAACCCTGGCTCGCTTTGGATACTGATAAACTAGAGTTAGATAGAGGTAAGCGGAATTCCATGTGAAGCGGTGAAATGCGTAGATATATGGAAGAACACCAAAGGCGAAGGCAGCTTACTGGGTCTACACTGACGCTGAGGGACGAAAGCGTGGGGAGCAAACAG
+
AABBBFFFFF?AAAEG?EEGCGHEEEFGHCGD5FGBAEEEHGGEEEFDEGA1GHHGFGFHFHHEFGBFFBFFGFHGFHHHG3FEEFGFFGHGHH1BBBEEFFFHBGDHHHF4?F43BFFFFGDG3FFHFGFFFG@@@@/>@>FHHFFGG<<G@1F>>>>CGHHHD.<<CAFHFFHF0DCCCFCCGEHGHHG;?-9ADCAEEFFFFGFCCF/;BF0CFBFF9AAA.AADDE;DF?.;9;9-BDECFA/BFFF
@M03896:38:000000000-B4D98:1:1104:16304:14283 1:N:0:270
TACGTAGGGGGCAAGCGTTATCCGGATTTACTGGGTGTAAAGGGAGCGTAGACGGCACGGCAAGCCAGATGTGAAAGCCCGGGGCTCAACCCCGGGACTGCATTTGGAACTGCTGAGCTAGAGTGTCGGAGAGGCAAGTGGAATTCCTAGTGTAGCGGTGAAATGCGTAGATATTAGGAGGAACACCAGTGGCGAAGGCGGCTTGCTGGACGATGACTGACGTTGAGGCTCGAAAGCGTGGGGAGCAAACA
+
ABABAFFBBAD>CFFEG?ECFGHFGEFGHHFFCFF3EEHFGHHGHGGGGGGFHEEGEFGG>E>FHGEGHFBBB4GHHHHHGGGGEFHGHHHGGGCFGGGHHHHHHHHHHHGFFHF1FHHFGGGGGGHF@GGGFFGGHGFFGGHHHHHHHFCGC;;F?;;@EFGGBFDDGGGGGGGGGGGGFFFFFFFFFFFFAA@FFFE;=DFFFFFFFFFFFFFFFFFFFFFEFEFFFFFBCFFFFDFFFFFEFDFFFFE
@M03896:38:000000000-B4D98:1:1104:26546:14513 1:N:0:270
TACGGAGGGTGCAAGCGTTATCCGGATTCACTGGGTTTAAAGGGTGCGTAGGCGGGCAGGTAAGTCAGTGGTGAAATCTCCGAGCTTAACTCGGAAACTGCCGTTGATACTATTTGTCTTGAATATTGTGGAGGTAAGCGGAATATGTCATGTAGCGGTGAAATGCTTAGATATGACATAGAACACCAATTGCGAAGGCAGCTTACTACACAATTATTGACGCTGAGGCACGAAAGCGTGGGGATCAAACA
+
AAAAA3>ADABAGFGF?AE2AFGAAAEEGBFGC2A3FF3ADDEGHGECFAE?FAEF>>?>FFBGHHHHED?F?EGGBFFGHF?E>EGBDFHHGD?/BFGGGHCGED/G<GF1<?FBFGHHG?1FFGHFGHGFFDFFHGF-<@@EFFFGHFHCC:0CD-=AEGGCFBFGFFBFGFB9FBF;FBBFBFGE.CFFFE-ADBAADFFFFFFBFFBFEFFFFFFBFDAFA..9A?9..;.;FAFDCAFEFA99BF9
@M03896:38:000000000-B4D98:1:1104:23045:14711 1:N:0:270
TACAGAGGGTGCAAGCGTTAATCGGAATTACTGGGCGTAAAGCGCGCGTAGGTGGTTTGTTAAGTTGGATGTGAAATCCCCGGGCTCAACCTGGGAACTGCATTCAAAACTGACTGACTAGAGTATGGTAGAGGGTGGTGGAATTTCCTGTGTAGCGGTGAAATGCGTAGATATAGGAAGGAACACCAGTGGCGAAGGCGACCACCTGGACTAATACTGACACTGAGGTGCGAAAGCGTGGGGAGCAAACA
+
CCCCCFFCCACAFGGFCEGFFGGFEEGGHHFFBBBAEEGGHHHGECGGEGGGGHGGGHGHGHFGGH4BFFFBFGHHGGGHGGGGEEHFHGHHHHGHHGHHHHHHHFFHHHFFFBFFHFHFFGCF2GFGHHHHFCDAFGDFEHGHHHHHHFDGD==GC<=AFHHHFFACEGGHHFHG:GGGGGGGGGGGGGGGCBDFGDE=DAFAFFFFAFFFFBFFFFFFFFFFFFFFFFFBFFFFFFFFFFFFFDEFFFF
@M03896:38:000000000-B4D98:1:1104:23059:14722 1:N:0:270
TACAGAGGGTGCAAGCGTTAATCGGAATTACTGGGCGTAAAGCGCGCGTAGGTGGTTTGTTAAGTTGGATGTGAAATCCCCGGGCTCAACCTGGGAACTGCATTCAAAACTGACTGACTAGAGTATGGTAGAGGGTGGTGGAATTTCCTGTGTAGCGGTGAAATGCGTAGATATAGGAAGGAACACCAGTGGCGAAGGCGACCACCTGGACTAATACTGACACTGAGGTGCGAAAGCGTGGGGAGCAAACA
+
AABAAFFAAAAAGFFFCEGECGHF2EFGHHFHBBAFFEGGFHHGGCGGGEGEFGGGGHGHHHFGHHB3FGFBFFFGFGHHGGGEE@HGHGHHHF/??FHHHHHHHGFHHHGHF2<GGFGDG2@@2FFHHHHH1FDAFGGGGHGHH1F>GFF<D=0G-<<<EGHHFHDEGGFHGGFGCBFGGGGGGGGEFGFGE9A@CGE--9BAFF?B.9?F//BFFFFFFBFFFFF9FEF;9B-AFFFFFFAEFAEFFFF
@M03896:38:000000000-B4D98:1:1104:20814:15363 1:N:0:270
TACGAAGGGTGCAAGCGTTAATCGGAATTACTGGGCGTAAAGCGCGAGTAGGTGGTTCAGCAAGTTGGATGTGAAATCCCCGGGCTCAACCTGGGAACTGCATCCAAAACTACTGAGCTAGAGTACGGTAGAGGGTGGTGGAATTTCCTGTGTAGCGGTGAAATGCGTAGATATAGGAAGGAACACCAGTGGCGAAGGCGACCACCTGGACTGATACTGCCACTGAGGTGCGAAAGCGTGGGGAGCAAACA
+
AAABBBABBFAAFDFFCEFGGGHAB2BFGDBE5B2BAEEEGGFBEEGGGHFFGHGGEH3DDBGBFFFFGFFFGHHHGHHHFGGFEGHGHFHGGH/FGGGGHHFGFEGHHHCFCHFDFGGGGFF@>GDEGGGFGFD?EDDEDHFFFHFHHFBBF<FG-=<ACGFHDC;;ADEHGHHHCGCHDFFGEFD;ABFBAAA?9.;9B;;;EFF;AF.;AFFFF/B/9BBBFEF./.B@D@AAFDDDAAC?;AABFF9
@M03896:38:000000000-B4D98:1:1104:20830:15371 1:N:0:270
TACGAAGGGTGCAAGCGTTAATCGGAATTACTGGGCGTAAAGCGCGAGTAGGTGGTTCAGCAAGTTGGATGTGAAATCCCCGGGCTCAACCTGGGAACTGCATCCAAAACTACTGAGCTAGAGTACGGTAGAGGGTGGTGGAATTTCCTGTGTAGCGGTGAAATGCGTAGATATAGGAAGGAACACCAGTGGCGAAGGCGACCACCTGGACTGATACTGACACTGAGGTGCGAAAGCGTGGGGAGCAAACA
+
BBBBBBBBBFAAGGFG?AEEFGH2A2AFGFFFDBFEEEGDHGGEGGGGEFHGHHGEGHHFD@2BDD5BGGEBFFD4BGGHGGCFEEHEHFHHHHGHHGGHHHHHHGEHHHGDGHFBFGFF2@GH2GDGHHGHGGE/FDAFDGFGHHHHHGBFF>FGC-<AEGFHHH?CDCFFHFFGGHGFDCFFGGGEFFFEC-A?;EC-999-EEABFFFFAFFF9:B:FFFFBFE9BEFBDAD9BA.:9@@ECDEFFF?
@M03896:38:000000000-B4D98:1:1104:20808:15387 1:N:0:270
TACGAAGGGTGCAAGCGTTAATCGGAATTACTGGGCGTAAAGCGCGAGTAGGTGGTTCAGCAAGTTGGATGTGAAATCCCCGGGCTCAACCTGGGAACTGCATCCAAAACTACTGAGCTAGAGTACGGTAGAGGGTGGTGGAATTTCCTGTGTAGCGGTGAAATGCGTAGATATAGGAAGGAACACCAGTGGCGAAGGCGACCACCTGGACTGATACTGACACTGAGGTGCGAAAGCGTGGGGAGCAAACA
+
ABBBBABABFAAFGGEECGEGGHFFACFGHDBBB2BEEFEHGHGGGEGFEHFGHGGEGEFDBFGGGFFFEBBFGHDBGFGFGGFEGHFHGHGHHGHHGGHHHGHGFHHFFFGBG2DGFDFFF2@2@E/</B1FGDDFDGE.CFGHHHGBD>GD11=@<<<<DDGBC.;;DEHHGHHCG0:.CCFFFG?C9BBE-BBGFE?A>-@FE.;.B.BAFFFF///;9FBBB/;B99;A=9AFA.;@@-.-?EBFF.
@M03896:38:000000000-B4D98:1:1104:10661:15430 1:N:0:270
TACGTAGGGGGCAAGCGTTATCCGGATTTACTGGGTGTAAAGGGAGCGTAGACGGCACGGCAAGCCAGATGTGAAAGCCCGGGGCTCAACCCCGGGACTGCATTTGGAACTGCTGAGCTAGAGTGTCGGAGAGGCAAGTGGAATTCCTAGTGTAGCGGTGAAATGCGTAGATATTAGGAGGAACACCAGTGGCGAAGGCGGCTTGCTGGACGATGACTGACGTTGAGGCTCGAAAGCGTGGGGAGCAAACA
+
ABBBBFFBBADAEGCECCGFEGHFGEGGHHFFBFF3EEGFGHHGHGFGGGGGHEEE@EEE>>>FGGEHFGEBBDGFHGHHGGEGEDHHHGHGGGCFGGHHHHHHHHGHHH>DDFFBGHHFGG<>GFDC<@CDEEGECFFFGGFHHHHHHGFFCCCFA;;AFGGGGGECEGGGGGGGGFGGFFFFFFFEFFFFABBCFFFFFFFFFFFFFFFCBFFBFFFFF?FFFEFFFFF@BFDFFFFFFFFEFDEFFFE
@M03896:38:000000000-B4D98:1:1104:20400:15505 1:N:0:270
TACGGAGGGTGCGAGCGTTAATCGGAATAACTGGTCGTAAAGGGCACGCAGGCGGATGGATAAGTGAGATGTGAAAGCCCCGAGCTCAACTTGGGAATTGCATTTCAGACTGTTCATCTAGAGTTTTGTAGAGAGGGGTAGAATTCCACGTGTAGCGGTGAAATGCGTAGAGATGTGGAGGAATACCGGAGGCGAAGGCGGCCCCTTGGACAAGAACTGACGCTCATGTGCGAAAGCGTGGGGAGCAAACA
+
AAAAAAA1AA?>A0EE?AEEFGHF/BFFHFA11B1DAEGHGHHGFAEAEEEEGEEEE>/FDFFBG@2B1FFFBFG1GBGHEGGCEGHFFFHFDGE/<FHGGHHHHHFGHHBCHHH2@FG11?FGHHHHHHHBGH?ACCGACFHGGGGHH.C<C<0DC-;:CGHHEC.;:@.F0;9;FBFG.:;FBBF.9@@@C??@?FA-@@@@@FF99B9B-A-9:/F/;-BBBBFFFFF;B--:BABF?;-E?BFFFA-
@M03896:38:000000000-B4D98:1:1104:20407:15522 1:N:0:270
TACGGAGGGTGCGAGCGTTAATCGGAATAACTGGGCGTAAAGGGCACGCAGGCGGATGGATAAGTGAGATGTGAAAGCCCCGAGCTCAACTTGGGAATTGCATTTCAGACTGTTCATCTAGAGTTTTGTAGAGAGGGGTAGAATTCCACGTGTAGCGGTGAAATGCGTAGAGATGTGGAGGAATACCGGAGGCGAAGGCGGCCCCTTGGACAAGAACTGACGCTCATGTGCGAAAGCGTGGGGAGCAAACA
+
ABAAAAABCABAFFEGGCGEFGHFFEGFHGFFCBFBEEEEHHHGFGGFGGGCGGGGEEFHGGBGFGBGFGEBFGHGHHHHGGGGEEHFHGHHHHHHHHHHHHHHHHEFHH?BGHHEFHHFF?FFHHHHHHHGGFDCEGDCEGHHHHHFHCCGGCDGC@CCFHHHHGACEGGGFFGGGGGGGGFGGFGDBDFAADDFFFFC;FFFFFFFFFBFFFFFFFFFFFFFFFFFFFFFFFFFFFFFFFFFFDEFFFA
@M03896:38:000000000-B4D98:1:1104:29465:15743 1:N:0:270
TACGTAGGTGGCAAGCGTTATCCGGATTTACTGGGCGTAAAGGGAGCGTAGGCGGATGATTAAGTGGGATGTGAAATACCCGGGCTCAACTTGGGTGCTGCACTCCAAACTGGTTATCTAGAGTGCAGGAGAGGAGAGTGGAATTCCTAGTGTAGCGGTGAAATGCGTAGAGATTAGGAAGAACACCAGTGGCGAAGGCGACTCTCTGGACTGTAACTGACGCTGAGGCTCGAAAGCGTGGGGAGCAAACA
+
>AAAA1CAFD1BCGFF1EE0FGGBEEGGH121AB0AAAEEF21EGEEEEAAEFEFC>/BEHHH1GB1CB@AFFGF1BFFGEG/>>>GFFFBFDF/<?<FGGCFGHF1FFGGFB<F@1@FDFB1@<FD@@FFEC/?/?/?<>>FHHGGHF1FF>>>F--<<<DGFF=.;C?CCFHGFC0CCGCFFFFC?.;BFC-A?-.;9@@@FFF/;/;ABF/BF9BFBFBFFFF--;-;;@FB?F-AB-9-A?99FFF-
@M03896:38:000000000-B4D98:1:1104:29472:15762 1:N:0:270
TACGTAGGTGGCAAGCGTTATCCGGATTTACTGGGCGTAAAGGGAGCGTAGGCGGATGATTAAGTGGGATGTGAAATACCCGGGCTCAACTTGGGTGCTGCACTCCAAACTGGTTATCTAGAGTGCAGGAGAGGAGAGTGGAATTCCTAGTGTAGCGGTGAAATGCGTAGAGATTAGGAAGAACACCAGTGGCGAAGGCGACTCTCTGGACTGTAACTGACGCTGAGGCTCGAAAGCGTGGGGAGCAAACA
+
BCCCBFFCFFCFFGGF?AFCFGFECEEGHFDFCECAEEEEHHHGGGGGGGGGHGGCEEFHHHGHHHHHCEABFFFFEFFGHGGGEGHFHGHHFHH?E/BFGFFFFGBGGHB3F2F>FGHFFD2@FGBFFFFGDFG/F?BFFGGHHHHHGFDFGFDF?<<<EFGHFHEEGGFHBFHFHGCBHHGGGGG?CFFGCFFCGGEBF;;DFFFFFFFFEBBFFFFFFBFFFFEAFFA>@FFDFFDD;D=EFAEFFF.
@M03896:38:000000000-B4D98:1:1104:28549:15823 1:N:0:270
TACGGAGGATCCAAGCGTTATCCGGATTTATTGGGTTTAAAGGGTGCGTAGGCGGTTTGATAAGTTAGAGGTGAAATACCGGTGCTTAACACCGGAACTGCCTCTAATACTGTTGAACTAGAGAGTAGTTGCGGTAGGCGGAATGTATGGTGTAGCGGTGAAATGCTTAGAGATCATACAGAACACCGATTGCGAAGGCAGCTTACCAAACTATATCTGACGTTGAGGCACGAAAGCGTGGGGAGCAAACA
+
>AABAAABAFFFGGFCE?2EFGGEEAEEHGBG53AAFEFDDGHGHFGGCEE?GA0EE1>GDGBGFFFFBGBB?GDGFFHHGEEGEHHHHHGGGGECGGHHHHFGHHGGHFF2GFDDHFHGDGF>E@FFGHHHCCFFGFDC@@CE0<GDDG0GC<==C@::CHHH00CGCGFGCGFFFGGFBFFGGGGGGGG?FGGGBFFFFFFFFFFFFFFFFBFFFFFBFFEEF?/B?EADDFFAFDAD;@>E>DFFFFF
@M03896:38:000000000-B4D98:1:1104:9538:16035 1:N:0:270
TACGTATGTCGCAAGCGTTATCCGGATTTATTGGGCGTAAAGCGCGTCTAGGCGGTTTGATAAGTCTGATGTGAAAATGCGGGGCTCAACTCCGTATTGCGTTGGAAACTGTCAAACTAGAGTACTGGAGAGGTGGGCGGAACTACAAGTGTAGAGGTGAAATTCGTAGATATTTGTAGGAATGCCGATGGAGAAGTCAGCTCACTGGACAGATACTGACGCTAAAGCGCGAAAGCGTGGGTAGCAAACAG
+
ABAAAFFFFFBBGGGFCCGGGGHECEFGHGHHCFGFEEGFHHHGGGGGGHHEHFGGFGGHEFGHHHGGHGFBFGHHGGFGGEEFBFHGGHDGHFHEFFGHG/CCFFFGGHDHFG?1FGHHGHDGHHHGCGHDDGHGCC@DGD@GFFF;CBBBC0;;:=CFGGGGFE;BAEFFFFFFFFFBFFFFFFFAFFFFFFFFFFBBBFFFFFFBFFBABFFFFFFF:AFFFFFFFF;@DDDFF;DFFDFEFFFFFFB
@M03896:38:000000000-B4D98:1:1104:28398:16096 1:N:0:270
TACGGAGGGTGCAAGCATTAATCGGAATTACTGGGCGTAAAGCGCACGCAGGCGGTTTGTTAAGTCAGATGTGAAATCCCCGGGCTCAACCTGGGAACTGCATCTGATACTGGCAAGCTTGAGTCTCGTAGAGGGGGGTAGAATTCCAGGTGTAGCGGTGAAATGCGTAGAGATCTGGAGGAATACCGGTGGCGAAGGCGGCCCCCTGGACGAAGACTGACGCTCAGGTGCGAAAGCGTGGGGAGCAAACA
+
AAABBACBCABA4FDEFFGGFFHGEEFGHFDB5BAAEEEEGHHGGCGGG?EEGGGCGGGFFFHHGHFHHHFBFBFEGHGHGGGGEFHGGHHGHHEC2FGGGHHHHHHHGGGFHHGFGHHHHFHHHHHGFGGGHHGGGFFDEFFFFFFFFFFFF;BBA@:@ABFFFFD:ADFFFFFFFFEFFDFFFFFFF>DDFFAFFFFFFFFFFFFFFFFFFFFBFFFFFFFFFFFFFFFFDFA?FFDDFFFADDEFFFE
@M03896:38:000000000-B4D98:1:1104:28420:16096 1:N:0:270
TACGGAGGGTGCAAGCATTAATCGGAATTACTGGGCGTAAAGCGCACGCAGGCGGTTTGTTAAGTCAGATGTGAAATCCCCGGGCTCAACCTGGGAACTGCATCTGATACTGGCAAGCTTGAGTCTCGTAGAGGGGGGTAGAATTCCAGGTGTAGCGGTGAAATGCGTAGAGATCTGGAGGAATACCGGTGGCGAAGGCGGCCCCCTGGACGAAGACTGACGCTCAGGTGCGAAAGCGTGGGGAGCAAACA
+
BBBBB?ABD2AAFGFGFGGFDFFFGE2FGGFGBAFCEEAECGHGGCFEGFGEGGGGGGGFGG4FGHHHHFFFGF4EFGGHGGGGEGHHHHHHHHGFGAGHHHHHHHDHFHFFHHGFGHHHHGCFGHHHFFGC>GGFGB>AEBBFFFB:FBBBBBFFFFA=?BBFFFFFFFEFFFFFFF/FDFFFFFFFA@BFFFDFCDEFFFFADCBEFFFFFADDFFF/:DDFFDBFFFFFBF;:FF?D;BFEFDEFBA.
@M03896:38:000000000-B4D98:1:1104:28410:16110 1:N:0:270
TACGGAGGGTGCAAGCATTAATCGGAATTACTGGGCGTAAAGCGCACGCAGGCGGTTTGTTAAGTCAGATGTGAAATCCCCGGGCTCAACCTGGGAACTGCATCTGATACTGGCAAGCTTGAGTCTCGTAGAGGGGGGTAGAATTCCAGGTGTAGCGGTGAAATGCGTAGAGATCTGGAGGAATACCGGTGGCGAAGGCGGCCCCCTGGACGAAGACTGACGCTCAGGTGCGAAAGCGTGGGGAGCAAACA
+
AABA??ADD2AABFFFBGGGC6FF2EFGHHDDBAABAAEEEHHGGFGEGEEFGFG@EGGHGHHHGHEFGHFBBGHHHHHHGGEEEEHFGHHHHGEGGGGHHHHHHHHHHHGFHHHFGHHHGHGHHHGFFDEGFGFDFFFDEFFFFFFFFF/B;/;B=@ABEFFFFFDA?DFFFFFFFFFFFDFFFFFFFBFDFBDFFDE>DFFFFFAAEFFABFF?BFFFFFAFFFFEFFFADFAABA;ADFFFADFBBFF
@M03896:38:000000000-B4D98:1:1104:18786:16335 1:N:0:270
TACGGAGGGTGCAAGCGTTATCCGGATTTACTGGGTTTAAAGGGTGCGTAGGCGGATAGGTAAGTCAGTGGTGAAATCTCCGAGCTTAACTCGGAAACTGCCGTTGATACTATTTATCTTGAATATTGTGGAGGTAAGCGGAATATGTCATGTAGCGGTGAAATGCTTAGATATGACATGGAACACCAATTGCGAAGGCAGCTTACTACACAGTTATTGACGCTGAGGCACGAAAGCGTGGGGATCAAACA
+
>AAAAABDB22AFGGCE?EFGGHA2AAEHHFGB32AFEGGHHGGFFFEFAEEGA>F@EFEDGGHGH4G@4?BFFHHGGFGFFCGEEFHGHGHGGDC<FHHGFCD?/CF2FGF2?B>GGHGGHBFFHFFHHDHADDHGGG?>ADFHFB1F11<>=>DC<<<.0GGF0CCGHHHHHGFGBG:CBFFHGGEEFFEGDB@GGEFDDGGGFBFFFFFF/BFB;FBFADFDF?EEAA9DFFDFDDDBBBFDAFFFFF
@M03896:38:000000000-B4D98:1:1104:5656:16346 1:N:0:270
TACGGAGGGTGCAAGCGTTAATCGGAATAACTGGGCGTAAAGCGCACGCAGGCGGTTTGTTAAGCCAGATGTGAAAACCCGGGGCTCAACCTCGGAACTGCATTTGGAACTGGCAAACTAGAGTCTTGTAGAGGAGGGTAGAATTTCCAGTGTAGCGGTGAAATGCGTAGAGATTGGAAGGAATACCAGTGGCGAAGGCGGCCCCCTGGACACAGACTGACGCTCCTGTGCGACAGCGTGGGGAGCAAACA
+
AAAA3AA@BAAABEFF2EEC2FGF2EGGCDA55BABEE2E1FFEEGEEGCGCFGC>EE>GFGGBGHHGHGFBBFDGHFGGGGGFGGHHHHHCGGGDFGHHFFHHHHHHHGFFHH0?FGHFGFGFHHGFDGH<FBCDDFDCFDDD<GHH0;CC;;;CCD:CEFGG0;9;9AAB0;FFFBFB.AFFBFG0B0:BEFFFA.:9-@DDFFC?A..9.B./AFF//.;9../://;;.-;9EFFFFF=.9..9BA.
@M03896:38:000000000-B4D98:1:1104:12383:16350 1:N:0:270
TACGGAGGGTGCAAGCGTTAATCGGAATTACTGGGCGTAAAGCGCACGCAGGCGGTTTGTTAAGTCAGATGTGAAATCCCCGGGCTCAACCTGGGAACTGCATCTGATACTGGCAAGCTTGAGTCTCGTAGAGGGGGGTAGAATTCCAGGTGTAGCGGTGAAATGCGTAGAGATCTGGAGGAATACCGGTGGCGAAGGCGGCCCCCTGGACGAAGACTGACGCTCAGGTGCGAAAGCGTGGGGAGCAAACA
+
ABBBB?ADBABAFCGFFAFAFGHGGECFHGFFBBFFEEFEHHHGGEGGGGGGGEFFGGGHGGHHHHFHFGFBFGHGFHHHGFFG>EHHHHHHFHG0BFHGHHHHHHGHHHFDHEFCFHHHHGGHHHHGFDFGHHGCGFDDEFFFFFFFFFFFFBBFFD;DFFFFFF9;ADEFFFFFFFFFDAFFFFFFF=DFFBBBBFEFFFFFFF;EFFFF;9DABFFBFFFFFFFF/FFDDB;999.ADFB9B.9BFF.
@M03896:38:000000000-B4D98:1:1104:19306:16366 1:N:0:270
TACGGAGGATCCAAGCGTTATCCGGATTTATTGGGTTTAAAGGGTGCGTAGGCGGTTTGATAAGTTAGAGGTGAAATACCGGTGCTTAACACCGGAACTGCCTCTAATACTGTTGAACTAGAGAGTAGTTGCGGTAGGCGGAATGTATGGTGTAGCGGTGAAATGCTTAGAGATCATACAGAACCCCGATTGCGAAGGCAGCTTACCAAACTATATCTGACGTTGAGGCACGAAAGCGTGGGGAGCAAACA
+
>AA>1A11ACFFB1AA0AEEGGHB0EEGHFFDAA0AFFFFFGHGFCBEFEECFAAEEGEHBGFG@GDGDFBF?FFGFGHHGGEE>FGHHHHHG?EC/EHGGHHHHHFHHHFFGGHHFFHDFFFBEH2FGHGH/>CE//F->@<EFHBHHG0=G<0=@:;:.;0GB;;CGCFGBFGBGFFFF9FG.CF-AACAFG@G?FFFBFF9B9;;/-AFBFEFFFBBFAEF?-/BE-;9A9A-BABF;@<E-AEFFFA
@M03896:38:000000000-B4D98:1:1104:5662:16366 1:N:0:270
TACGGAGGGTGCAAGCGTTAATCGGAATAACTGGGCGTAAAGCGCACGCAGGCGGTTTGTTAAGCCAGATGTGAAAACCCGGGGCTCAACCTCGGAACTGCATTTGGAACTGGCAAACTAGAGTCTTGTAGAGGAGGGTAGAATTTCCAGTGTAGCGGTGAAATGCGTAGAGATTGGAAGGAATACCAGTGGCGAAGGCGGCCCCCTGGACAAAGACTGACGCTCATGTGCGAAAGCGTGGGGAGCAAACA
+
ABABCACCCAAAFGFFC?FEFGHFEGGGHFDFCBFAEEEEHHHGGGGGGGGFGGGGGGGHHGGHHHGHHHFBFGHHFFEGGGGGCGHHHHHHHGGGGGHHHHHHHHFHHHFFHHGHHFHGGFGGHHHHDHHHHHEGGGDHGGHHHHHHCGHHGCCGFGCCEFGFGGGCDGGGGGGFFGGFGGGGGGGGGFGFEC@D-DE@DFF>DD@AEFFBA/FBFFFFFFDDFDFFFBFDDBFDFD9A@FFFFFEFFF.
@M03896:38:000000000-B4D98:1:1104:19286:16366 1:N:0:270
TACGGAGGATCCAAGCGTTATCCGGATTTATTGGGTTTAAAGGGTGCGTAGGCGGTTTGATAAGTTAGAGGTGAAATACCGGTGCTTAACACCGGAACTGCCTCTAATACTGTTGAACTAGAGAGTAGTTGCGGTAGGCGGAATGTATGGTGTAGCGGTGAAATGCTTAGAGATCATACAGAACACCGATTGCGAAGGCAGCTTACCAAACTATATCTGACGTTGAGGCACGAAAGCGTGGGGAGCAAACA
+
ABBBAABB@FFFFFGFCEGCGGHF2BEGHCFFBFE2FGFGFHHGHGEGGGGFHFGGFGGHGHHHGHFHFFGFGHHGFGGHGGFGEHHFHHGHGCFGEGHHHHHHHF?GFHFBGHHFHFGFFFF>EG2FGHFF?>DGGAF?A<CGGHHHHHFHH<<DD@;AEHGHHGHHHFHGFHGGGGGGGGFGGGGACFGGFAD?DDEEFFFFFFFFF9EFFFFFFFF/BDFFEFFFEE?;?AAAFFFFAFAFFFFFFFA
@M03896:38:000000000-B4D98:1:1104:19297:16382 1:N:0:270
TACGGAGGATCCAAGCGTTATCCGGATTTATTGGGTTTAAAGGGTGCGTAGGCGGTTTGATAAGTTAGAGGTGAAATACCGGTGCTTAACACCGGAACTGCCTCTAATACTGTTGAACTAGAGAGTAGTTGCGGTAGGCGGAATGTATGGTGTAGCGGTGAAATGCTTAGAGATCATACAGAACACCGATTGCGAAGGCAGCTTACCAAACTATATCTGACGTTGAGGCACGAAAGCGTGGGGAGCAAACA
+
ABAAAABBBFFFGFGFC?EEFGHEGEEGHBFGBBF2FGGFHHHGHGGGGEGGGEEEFGGHFF@GGHHHFFGFGFHHFGGHGGFGEGHBGHHHGCGFGGHHHHHHHGGHHHFBHHGFHFHDFFFDEG2GHHHHGCFGGGGC@ADEGFHHHGBGG<=DCACFGHHHHGHHHHHHEHGGGGGGGGFGGGG?CDGGFEGFFFEFFFFFFFFFFFEFEFFFFFFFFFFFFFFFFEFDFFFFFFFFFFFFFDFFFF?
@M03896:38:000000000-B4D98:1:1104:15737:16450 1:N:0:270
TACGAAGGGTGCAAGCGTTACTCGGAATTACTGCGCGTAAAGCGTGCGTAGGCGGTTCGTTAAGTCCGATGTGAAAGCCCTGGGCTCAACCTGGGAACTGCATTGGAAACTGGCGGGCTGGAGTGCGGTAGAGGGTGGCGGAATTCCCGGTGTAGCAGTGAAATGCGTAGATATCGGGAGGAACACCCGTGGCGAAGGCGGCCACCTGGACCAGCACTGACGCTGAGGCACGAAAGCGTGGGGAGCAAACA
+
A>AA???AABA>CG4F2EEEAFHBBEAFGGEBD5BAAEEEEGGEEGECFFECHEGG?FEEGHGBFGGEEEEFGGFHFHHHHHHGHHHFFFFGFCFCGFHBGFHHHE2BFFGHGG/>A>C.<<.<CHG@CEEBCCADG?;A--;CGGGGDAGGE;;B/9;BFFFFFF9;9-AFFFFED;B-=DFFFFFF@..@;;=-9:A99BB;EF.;.B9FEFFFFFF/FFDDDAFEE.9.;9A9BA..@;-A@9;/;;.
@M03896:38:000000000-B4D98:1:1104:17120:16451 1:N:0:270
TACGGAGGGTGCGAGCGTTAATCGGAATAACTGGGCGTAAAGGGCACGCAGGCGGATGGATAAGTGAGATGTGAAAGCCCCGAGCTCAACTTGGGAATTGCATTTCAGACTGTTCATCTAGAGTTTTGTAGAGAGGGGTAGAATTCCACGTGTAGCGGTGAAATGCGTAGAGATGTGGAGGAATACCGGAGGCGAAGGCGGCCCCTTGGACAAGAACTGACGCTCATGTGCGAAAGCGTGGGGAGCAAACA
+
ABABBAADDAAAE?EE?EGEGGHFEEFFHHDDBBBBAAEEHGGGFGGDEEF?EFGGEEFHFGGHGHFHFGBBFFGFDFGHGGGGGDHFHGHHHHHHGHHHHHHHHHEHFHFBDHHBFGHDGGCFGHHHHHHGGHD.ACEDFFDGHHGGH?CGC<DG?;;=EHFHGHDEGGGGBBFFG0FEGEFGEGGF99BAA=DFF9;-BFCFFFFBFFBFFFBFFFF9FADFDFFBFBBADFDFF?DFFFFEFAAFFF9
@M03896:38:000000000-B4D98:1:1104:15753:16459 1:N:0:270
TACGAAGGGTGCAAGCGTTACTCGGAATTACTGGGCGTAAAGCGTGCGTAGGCGGTTCGTTAAGTCCGATGTGAAAGCCCTGGGCTCAACCTGGGAACTGCATTGGAAACTGGCGGGCTGGAGTGCGGTAGAGGGTGGCGGAATTCCCGGTGTAGCAGTGAAATGCGTAGATATCGGGAGGAACACCCGTGGCGAAGGCGGCCACCTGGACCAGCACTGACGCTGAGGCACGAAAGCGTGGGGAGCAAACA
+
ABAAAAABBCAAFGGFCCGGAEGBB2AFHHFFBBBBAEEEHHHGGGGFGGGDGEEFEGEFGGFFHHHGGEEBBEGGHGHHHHHGHHHHHHHHHHGFHGHHHHHHHHFHHHGFFE<BAADDDGFGHHGFGGGHGHGDFGG@@AFGGGGGDG?DE;CFF;;CFFFFFF.;DFFFFFFEB;DFFFFFFFFF@;AD@@BFCA;;=FDAFFFBFFFB9;EFFFFFFFFFDAFEFFA;9A.AFDFFFFFFCAEFFF?
@M03896:38:000000000-B4D98:1:1104:17118:16470 1:N:0:270
TACGGAGGGTGCGAGCGTTAATCGGAATAACTGGGCGTAAAGGGCACGCAGGCGGATGGATAAGTGAGATGTGAAAGCCCCGAGCTCAACTTGGGAATTGCATTTCAGACTGTTCATCTAGAGTTTTGTAGAGAGGGGTAGAATTCCACGTGTAGCGGTGAAATGCGTAGAGATGTGGAGGAATACCGGAGGCGAAGGCGGCCCCTTGGACAAGAACTGACGCTCATGTGCGAAAGCGTGGGGAGCAAACA
+
ABBBABBCCABAGGGGECG2FGHGGEGGHHDDBB2BEEEEHHHGFEFGGGGGGGGGEEFHEFFGGHHHFHGFGHHHHHHHGGGGGGHGHGHHHHHHGHHGHHGHHHFGHHFBGHHFHHHGFFF?GHHHHHHHDGCGGGGFGHHHHHHGHCCGC/DGC;;AEFFHCGC;EGGGFFGGGGGGGFGGGFFGDFGFDCDFFFE=DFFFFEFBFFBB.9/;BBFBF?FFFFFFFFFFF=CDFFFFFFFFFFFFFFF
@M03896:38:000000000-B4D98:1:1104:15735:16471 1:N:0:270
TACGAAGGGTGCAAGCGTTACTCGGAATTACTGGGCGTAAAGCGTGCGTAGGCGGTTCGTTAAGTCCGATGTGAAAGCCCTGGGCTCAACCTGGGAACTGCATTGGAAACTGGCGGGCTGGAGTGCGGTAGAGGGTGGCGGAATTCCCGGTGTAGCAGTGAAATGCGTAGATATCGGGAGGAACACCCGTGGCGAAGGCGGCCACCTGGACCAGCACTGACGCTGAGGCACGAAAGCGTGGGGAGCAAACA
+
BBCBBBCBBFAAGGGGFCGGABGBEAFFHFFFCABAEEEEHHHGGGGGGGGDHEFGFFEGGHFHHHHGEEDFFGHGHHHHHHHGGHHHHGHHHHGGHGFHHHHHHHEHDGFGHH<C@DGGGFGGGHGGGGGHGHGGGCC@DBCGGFFGDC@?A:9;F;;;BFFFFF;;ADFFFFFEFA@D@DFFFFFFDADFDCBA;AEDAAFFFFA;FFF;AAEFFFFBFFDFDDFFFEFBD.AAFDAAADFF=9EFFF.
@M03896:38:000000000-B4D98:1:1104:28880:16632 1:N:0:270
TACGGAGGGTGCGAGCGTTAATCGGAATAACTGGGCGTAAAGGGCACGCAGGCGGATGGATAAGTGAGATGTGAAAGCCCCGAGCTCAACTTGGGAATTGCATTTCAGACTGTTCATCTAGAGTTTTGTAGAGAGGGGTAGAATTCCACGTGTAGCGGTGAAATGCGTAGAGATGTGGAGGAATACCGGAGGCGAAGGCGGCCCCTTGGACAAGAACTGACGCTCATGTGCGAAAGCGTGGGGAGCAAACA
+
ABABA?ADB2AAE?ECE?EAFGFFGECFGFDGB3AAEEEBFHHGGAFGFGEFGE?E>/?BBF3BBEDFGGBBBDFFGGHHGGEFFGHGHHGHHFHAGGGHHHHGGHFGGH?2?FGEHHHGFFFFHHGHHHHG1=DAD<AEGHHHHHHEH..<<CGDDA;AEHHHCGEEGCEGFFC;FFFEDEFGGGGGDDG-DFFFFFFFCFFFFFFFFFEFFFBFBFF9FDFFFFFFFFBDDDCDFFFFFFFFFFFFFF9
@M03896:38:000000000-B4D98:1:1104:17676:17184 1:N:0:270
TACGGAGGGTGCGAGCGTTAATCGGAATAACTGGGCGTAAAGGGCACGCAGGCGGATGGATAAGTGAGATGTGAAAGCCCCGAGCTCAACTTGGGAATTGCATTTCAGACTGTTCATCTAGAGTTTTGTAGAGAGGGGTAGAATTCCACGTGTAGCGGTGAAATGCGTAGAGATGTGGAGGAATACCGGAGGCGAAGGCGGCCCCTTGGACAAGAACTGACGCTCATGTGCGAAAGCGTGGGGAGCAAACA
+
ABAAAAABBAAAECEECAFEADHFEECFHF3GBBFAEEEEHHHGFAEEEGC0EEGGEEFGEGGFFGFHGGEFFFHHHGFFEFGGEGHFHHFHHGGHHFHHHHHHHGFGGHFBFBH1FHF?FFGFGGHHHHHHFDDAEG<CEHHHHHFFHAACC<DG?;;AEHHHFG:;EGEGFFB9BBFGGGGGGFFFBADDDFFFFFE=FFFFFFFFFF;/;AFFBFFFFFFDFFFFFFFDDFDFFFFFFFFF;AEFFFA
@M03896:38:000000000-B4D98:1:1104:2268:17223 1:N:0:270
TACGGAGGATCCAAGCGTTATCCGGATTTATTGGGTTTAAAGGGTGCGTAGGCGGTTTGATAAGTTAGAGGTGAAATACCGGTGCTTAACACCGGAACTGCCTCTAATACTGTTGAACTAGAGAGTAGTTGCGGTAGGCGGAATGTATGGTGTAGCGGTGAAATGCTTAGAGATCATACAGAACACCGATTGCGAAGGCAGCTTACCAAACTATATCTGACGTTGAGGCACGAAAGCGTGGGGAGCAAACA
+
AAAAAAABAFFFFGFCG2EFGGGAEAEEGFFGF3B2FFFDEGFEHFGGEGECGAEEEEEHFGGHGHFG@3?BBGBGEGHGGCEFEDGGHHHHGGGGGGHGFFGHGFFHHHB3B?B3FCGGFFB>E@GBHHHHGCDGGGBD-A@EGDGBGH0DC<DGC;;AEGHHFFFGFFF0GFFFFEFGEFFFFFGA@DFGCGGGFDAFDFFFFFFFFFEFFFFFFFFFFBAEEEFBFFAADDDDFFADAFCF-;EFFF.
@M03896:38:000000000-B4D98:1:1104:19042:17480 1:N:0:270
TACGTAGGTGGCAAGCGTTATCCGGATTTACTGGGCGTAAAGGGAGCGTAGGCGGATGATTAAGTGGGGTGTGAAATACCCGGGCTCAACTTGGGTGCTGCATTCCAAACTGGTTATCTAGAGTGCAGGAGAGGAGAGTGGAATTCCTAGTGTAGCGGTGAAATGCGTAGAGATTAGGAAGAACACCAGTGGCGAAGGCGACTCTCTGGACTGTAACTGACGCTGAGGCTCGAAAGCGTGGGGAGCAAACA
+
1AAAAF?1@1ABBBFGFAAEFGEE0AAEHHEF2100AA/AGGHCHEEGC/E/EE>/>>FG@E11@F1?E//>/1BBBGGEGGGGEGHHHHFGHF/AC/BFDFGHFGHHGH11?F@FGFH21DFFGGGFAFACAEA.F?FD>D1GCGFDGHDB=<DDCA<:C0;C00;:;CFHEHFFFEB0AFFFBFC?;;FB9A?@??A@?;@FFFF//9AFFFBFFFFFFFBFFFFEFFA@@FBA/A-9--;--AEFFF-
@M03896:38:000000000-B4D98:1:1104:17339:17696 1:N:0:270
TACGGAGGGTGCGAGCGTTAATCGGAATAACTGGGCGTAAAGGGCACGCAGGCGGATGGATAAGTGAGATGTGAAAGCCCCGAGCTCAACTTGGGAATTGCATTTCAGACTGTTCATCTAGAGTTTTGTAGAGAGGGGTAGAATTCCACGTGTAGCGGTGAAATGCGTAGAGATGTGGAGGAATACCGGAGGCGAAGGCGGCCCCTTGGACAAGAACTGACGCTCATGTGCGAAAGCGTGGGGAGCAAACA
+
ABBBAABCCBAAGCGFCCGEFGHFEEFGHGDFCBFAEEEEHHHGGEGGGGGGGGGGEEFHEFFGGHFHGGFFBGHHHGHHGGGGGGHFHGHHHHHHHGHHHHHHHHEGHHFBGGHBGHHFGGCFHHHGHHHGGFDFDGGGGHHHHHFFHDEECCDG@:;AEGHHBGA;EG?FFFFFGBFGGGGGGGGFAAGFDCFFFFFAFFFFFFFFFFBFAFBBBFFFFDFFFFFFFFFDFFFFFFFFFFFE;DEFFFA
@M03896:38:000000000-B4D98:1:1104:17342:17715 1:N:0:270
TACGGAGGGTGCGAGCGTTAATCGGAATAACTGGGCGTAAAGGGCACGCAGGCGGATGGATAAGTGAGATGTGAAAGCCCCGAGCTCAACTTGGGAATTGCATTTCAGACTGTTCATCTAGAGTTTTGTAGAGAGGGGTAGAATTCCACGTGTAGCGGTGAAATGCGTAGAGATGTGGAGGAATACCGGAGGCGAAGGCGGCCCCTTGGACAAGAACTGACGCTCATGTGCGAAAGCGTGGGGAGCAAACA
+
AAAAAABBBAAAACFE?EEGGGHFABFGGD3553BBAAEFDGGGGGGDFGG?EEGEEEFHBFGHGHHHGHFFGGDHHHHHGGGGEAGFGHHHHHHFFHHGHFHHGHBG?GFBGGHBGHFFF<FFGHHHHGFHBG?<CCFEEHFHHHHEH?CGC<=D?;;:CHFHGGAEDGGGEFF;FBFGBGGGGGFD-AFFD;BBCDA9=DFFFFFBFFBFFAFFBFFBFFDFFDB9BBBDDF;.F.;;BF;EFDFFFFA
@M03896:38:000000000-B4D98:1:1104:23869:17772 1:N:0:270
TACGGAGGGTGCGAGCGTTAATCGGAATAACTGGGCGTAAAGGGCACGCAGGCGGATGGATAAGTGAGATGTGAAAGCCCCGAGCTCAACTTGGGAATTGCATTTCAGACTGTTCATCTAGAGTTTTGTAGAGAGGGGTAGAATTCCACGTGTAGCGGTGAAATGCGTAGAGATGTGGAGGAATACCGGAGGCGAAGGCGGCCCCTTGGACAAGCACTGACGCTCATGTGCGAAAGCGTGGGGAGCAAACA
+
>AA3>3>@DAA>AEEE2EFAFGHBAAAFAFAEBB2BAAEAGGDECFE1EGCCEFF/>>?3BB@FGF4GGFDBBFDG3BGHGGGGEEHHHFHHHFHEGHHHGHHHGHEDDGC2GHHHHGHD?FCFHHHHHHHF1=E?DGDC.0DHHHGHF?CCG<<G--=;CCHGFG:;EFEFB;0CF0CEGDFGBFFD9-AD;-9@DD;-9BDF;AF;9/BBFA.;;FF/BDDDFFFFFFF..-;9B.DFFFAFF;A9FF.
@M03896:38:000000000-B4D98:1:1104:23858:17788 1:N:0:270
TACGGAGGGTGCGAGCGTTAATCGGAATAACTGGGCGTAAAGGGCACGCAGGCGGATGGATAAGTGAGATGTGAAAGCCCCGAGCTCAACTTGGGAATTGCATTTCAGACTGTTCATCTAGAGTTTTGTAGAGAGGGGTAGAATTCCACGTGTAGCGGTGAAATGCGTAGAGATGTGGAGGAATACCGGAGGCGAAGGCGGCCCCTTGGACAAGAACTGACGCTCATGTGCGAAAGCGTGGGGAGCAAACA
+
ABAAAABBBABACEFE?EFEFGHF2AFFHHDFDBFBAEEEGHHGFGFEEFECGEFGEEFGBFFFGHFHFGEFBGGGFGGHGGGGFGHGHGHHHHHEHFHHHHHHHHEGGHGFHHHEHHHFFFCFHHHHHHHHFHDEGGGEEGHHHHGGHCEGGCDGC:=AEHHHFF:CEAGGEFFFFEFGGDFGFFGGDAGFABFDCFA>AFFFFFFFFF/FFF.9FFFBFBFFFFFFFFFAADCFFFFFFFFFFA;BFFA
@M03896:38:000000000-B4D98:1:1104:2668:17823 1:N:0:270
TACGGAGGGTGCAAGCGTTATCCGGATTCACTGGGTTTAAAGGGTGCGTAGGCGGGCAGGTAAGTCAGTGGTGAAATCTCCGAGCTTAACTCGGAAACTGCCGTTGATACTATTTGTCTTGAATATTGTGGAGGTAAGCGGAATATGTCATGTAGCGGTGAAATGCTTAGATATGACATAGAACACCAATTGCGAAGGCAGCTTACTACACAATTATTGACGCTGAGGCACGAAAGCGTGGGGATCAAACA
+
ABBBAABBB?AAFGGAEAEFGGHEGGGGGBBGBCF3FEGGDHHGGFFGGGCDHEEEE>?E?GFFFHBGEDFFFHHGFHGGHGEGEGHHHGHHGDDF@GHHHGGDGGHHHHFB1?@DFGHHHGHHHHHHHHGF<AEHEHBDACGEFFEDG0CF<;0<;;=CEFHHBBFFFGFGGGGFGBFBFFFFGGGEEFGGFGGGFFEFDFFFFFFFFFEFFFFFFFFFFFFFDAA;E?AADDDDFDDFFFFE9AFFFFF
@M03896:38:000000000-B4D98:1:1104:2673:17841 1:N:0:270
TACGGAGGGTGCAAGCGTTATCCGGATTCACTGGGTTTAAAGGGTGCGTAGGCGGGCAGGTAAGTCAGTGGTGAAATCTCCGAGCTTAACTCGGAAACTGCCGTTGATACTATTTGTCTTGAATATTGTGGAGGTAAGCGGAATATGTCATGTAGCGGTGAAATGCTTAGATATGACATAGAACACCAATTGCGAAGGCAGCTTACTACACAATTATTGACGCTGAGGCACGAAAGCGTGGGGATCAAACA
+
BCBCCBBBDABABDFECEEGAGGEFEGGF5DDBCF3FEGFHHGGGGEGGGGGHGGGE>EEAFFDBGBGDDFBFGFFGGGGHGGGEFHHHGFHDGDFCHHHHHGGFGEHHHFB1?@1@GHGHFFFHHHGGHFFFCDFBHFFDGGGHHHHHBFF<;:;@:=ACCFHFBFFGGFGFFCBFBFFGGFFGFFGGGGGFGCABFFFFFFFFFFFFFBFEFFFFFFFFFFFFDFEE.A:ADDAFFFFAFFFFFFFFFF
@M03896:38:000000000-B4D98:1:1104:14620:17847 1:N:0:270
TACGGAGGGTGCAAGCGTTAATCGGAATTACTGGGCGTAAAGCGCACGCAGGCGGTTTGTTAAGTCAGATGTGAAATCCCCGGGCTCAACCTGGGAACTGCATCTGATACTGGCAAGCTTGAGTCTCGTAGAGGGGGGTAGAATTCCAGGTGTAGCGGTGAAATGCGTAGAGATCTGGAGGAATACCGGTGGCGAAGGCGGCCCCCTGGACGAAGACTGACGCTCAGGTGCGAAAGCGTGGGGAGCAAACA
+
ABAAAABCCABAGGFFCAFEFGHFGEFFHHFHBBFAEEFEHHHGGGGGGGGGGGGGGGGHHHHHHHEGHHGBFGHGGHHHGGGGEFHHHGHHHHGHFCGGHHHHHHHHHHGFHGGHGHHHHFFHHHHGFGGFGHGGGFFFFFFFFFFFFFFFF;BFFC;CEFFFFFDDFFFFFFFFFFFFFFFFFFFFFDFFABCFFFFBFFFFFFFFFFFFFFFDFFFFFFFFFFFFFFFFFFFDFFADFFFEFFFFFF.
@M03896:38:000000000-B4D98:1:1104:22313:18029 1:N:0:270
TACGTAGGTGGCAAGCGTTATCCGGATTTACTGGGCGTAAAGGGAGCGTAGGCGGATGATTAAGTGGGATGTGAAATACCCGGGCTCAACTTGGGTGCTGCACTCCAAACTGGTTATCTAGAGTGCAGGAGAGGAGAGTGGAATTCCTAGTGTAGCGGTGAAATGCGTAGAGATTAGGAAGAACACCAGTGGCGAAGGCGACTCTCTGGACTGTAACTGACGCTGAGGCTCGAAAGCGTGGGGAGCAAACA
+
BBCCAFFBFFBFBGFCECEEFGGEFEEGHHFGBFF2EEEEGHHGHGGGGGGGHGGCEEBGHHHHHHHHGFABBDGFFFFGHGGGEGGFHFHHHHGEG?GHHGGGGFBBFHDBGFGFFHHGGGF@G@FGHGGGEEFFHGFFFFHFGGHHHFBB>FGGC<<<EDFHFHGEFGFHGFGCHFHGGGFGFGGAFGGGEDFGGGGGFFFFFFFFFFFFEBFFBFFFFFFFFFFFFFFFFFDFFFFDFFFFFFFFFFF
@M03896:38:000000000-B4D98:1:1104:25298:18085 1:N:0:270
TACGTAGGGCGCTAGCGTTATCCGGAATTACTGGGCGTAAAGGGTGCGTAGGCGGTCTTTCAAGCCAGAAGTGAAAGGCTACGGCTCAACCGTAGTAAGCTTTTGGAACTGTAGGACTTGAGTGCAGGAGAGGAGAGTGGAATTCCTAGTGTAGCGGTGAAATGCGTAGATATTAGGAGGAACACCAGTAGCGAAGGCGGCTCTCTGGACTGTAACTGACGCTGAGGCACGAAAGCGTGGGGAGCAAACAG
+
AAAAAFFAA11>EGFG?AEEGGHEEGGGHFDBDBAAEEEGHHHGHGEEEFGGHGGGE>BFBFBEGF0FFFGFGHHHGAGGGHGFEEGGHHHGFHFEHDFHHHHHHGFHHG1FG2@FGHHGGG<GHGHGFEFEGFAECHFFHHHHHHHEHDDDFGHCC<AEHFHHCC;CCEFHFHH09BFGEGGFFCEFFFGFGGGGBC@@?@BFFFFBFFBABBFFFFFFABFFFAFEFFFBFFFFBAB@@@F@FFFFFF-
@M03896:38:000000000-B4D98:1:1104:25316:18085 1:N:0:270
TACGTAGGGGGCTAGCGTTATCCGGAATTACTGGGCGTAAAGGGTGCGTAGGCGGTCTTTCAAGCCAGAAGTGAAAGGCTACGGCTCAACCGTAGTAAGCTTTTGGAACTGTAGGACTTGAGTGCAGGAGAGGAGAGTGGAATTCCTAGTGTAGCGGTGAAATGCGTAGATATTAGGAGGAACACCAGTAGCGAAGGCGGCTCTCTGGACTGTAACTGACGCTGAGGCACGAAAGCGTGGGGAGCAAACAG
+
AABAAFFB@??DEGGFFEGGGGHEGGGGHHFFCBBEEEGGGHGGHGGGGGGGHFGEEEGHDBFHHGBGAFFBFGGHHHHHHHGFEGGGGHHGGFGEGHHHHHHHF/2FGH2?GE@GGHHFHHDGHHFCFFFFF0><CGFCFFGFDGHGH0D<D0<AC;AEFCGFGD::D.CGFFFB;FGGGGFCBEEGGGGFGG@BFEFC;DFFFFFBFF;ABBBBFFFFFBFFDFFEFFFDDDFFFADDFFFDFEBFFFF
@M03896:38:000000000-B4D98:1:1104:26991:18141 1:N:0:270
TACGAAGGGTGCAAGCGTTACTCGGAATTACTGGGCGTAAAGCGTGCGTAGGCGGTTCGTTAAGTCCGATGTGAAAGCCCTGGGCTCAACCTGGGAACTGCATTGGAAACTGGCGGGCTGGAGTGCGGTAGAGGGTGGCGGAATTCCCGGTGTAGCAGTGAAATGCGTAGATATCGGGAGGAACACCCGTGGCGAAGGCGGCCACCTGGACCAGCACTGACGCTGAGGCACGAAAGCGTGGGGAGCAAACA
+
>AA3>AA3ACA>BFGGEEGCAAFB2BAFHHFFB3ABAEEEHHHFFFECFFE?FEEEFFEEGGGHHHHGEFGGDFHHEGHHHHHGFGHGGFHGHFGEGFHGGGHHHHGBGHFDGE@C@@C<>C.CFHGDGGDHF/EGG-;:;:?EGFGGDBCDF;CFF;;CFFFFFF9;AFFFFFFECCCF-A.FFFDD@ADD;99@>9A--BFFFFFB9FFBA9ABAFF/FAAFA..;;.;;;DDAB99.@D>E-;AFFF.
@M03896:38:000000000-B4D98:1:1104:27015:18145 1:N:0:270
TACGAAGGGTGCAAGCGTTACTCGGAATTACTGGGCGTAAAGCGTGCGTAGGCGGTTCGTTAAGTCCGATGTGAAAGCCCTGGGCTCAACCTGGGAACTGCATTGGAAACTGGCGGGCTGGAGTGCGGTAGAGGGTGGCGGAATTCCCGGTGTAGCAGTGAAATGCGTAGATATCGGGAGGAACACCCGTGGCGAAGGCGGCCACCTGGACCAGCACTGACGCTGAGGCACGAAAGCGTGGGGAGCAAACA
+
BBBBAAAABFAAFGFFEEGGCBFBEAFFHHFHC3AAEEEEGHHGGGGGGGGFHEGGFFEEFFFHGHHGEEDBBFGHHFHHHHHGGHHHHGHHHHGFHGHHHHHHGGFHHHFFHE@CGGGDGCGGHHGGGGGHGGGGE?GCB?DGFGGGGGAFE0;CBCCFFFFFFFA;DFFFFFFFFBAFFFFFFFFDBDFFBDBFFFFABFFFFFFF?FFFFAEBFFFBFFFFF.FFF.;ADDFFFFFFFFFAFAAFFF.
@M03896:38:000000000-B4D98:1:1104:27000:18162 1:N:0:270
TACGAAGGGTGCAAGCGTTACTCGGAATTACTGGGCGTAAAGCGTGCGTAGGCGGTTCGTTAAGTCCGATGTGAAAGCCCTGGGCTCAACCTGGGAACTGCATTGGAAACTGGCGGGCTGGAGTGCGGTAGAGGGTGGCGGAATTCCCGGTGTAGCAGTGAAATGCGTAGATATCGGGAGGAACACCCGTGGCGAAGGCGGCCACCTGGACCAGCACTGACGCTGAGGCACGAAAGCGTGGGGAGCAAACA
+
>AAA3AAAACA>45FA2AEE25FAAEFGHFDDEBFBAAAEGGGEBEE?FEE1GEEF0FEEFHGHGHHEGGDFFFEGFGHHHGHFHHHHGHHGG0C?FFGFGHFHF2GGHHGDGH/</AAADHHHHHCA<CCFHHGDCDC@@BDGCFGGG?BAE;;;B;=;CBFFFFAADAEFFFFEA-9>AAFFFFFA@DDFBAFACBEDFFFAEFA9AB9B99;BFBBBF.A;..AAEEFFD.AA/A9AAFFA9AEFFAA
@M03896:38:000000000-B4D98:1:1104:8936:18411 1:N:0:270
[truncated: 2,699,704 more chars]
