# Supplementary material for: Formalin-Fixed Paraffin-Embedded (FFPE) samples are not a beneficial replacement for frozen tissues in fetal membrane microbiota research
Source: PLoS One. 2022 Mar 17;17(3):e0265441. doi: 10.1371/journal.pone.0265441 (PMC8929612; doi:10.1371/journal.pone.0265441)
Supplement: S2 File — (ZIP) [file pone.0265441.s007.zip › Negatives/N-N-22-N-1-FF_S270_L001_R2_001.fastq.fastq]

@M03896:38:000000000-B4D98:1:1101:14873:2081 2:N:0:270
CCTGTTTGCTCCCCACGCTTTCGCACATGAGCGTCAGTTCTTGTCCAAGGGGCCGCCTTCGCCTCCGGTATTCCTCCACATCTCTACGCATTTCACCGCTACACGTGGAATTCTACCCCTCTCTACAAAACTCTAGATGAACAGTCTGAAATGCAATTCCCAAGTTGAGCTCGGTGCTTTCACATCTCACTTATCCATCCGCCTGCGTGCCCTTTACGCCCAGTTATTCCGATTAACGCTCGCACCCTCC
+
AABABFF>BFFFGGCE2EEEFFAEAE2F3F3BAFEAAGGGGFEDFFE53110AAAAEFEH1?EEEE?/>/FGFFHHF?GCGEGHHGGFE?EGHHBFE/<EE@FC<?///2FGF@2DDFHCCGGGBG1110?GF?<111111?<0>FF1<D1GFF<FDGGF0D/.=0=0<0DG<-.::GCGGEF0CG:C0CCF0BC90BCA;9EDFF-;.99B:/;;;.999../99BFFF/.99A/9.>.A-9-;9DFFF
@M03896:38:000000000-B4D98:1:1101:18686:2086 2:N:0:270
CCTATTTGCTCCCCACGCTTTCGTGCTTCAGTGTCAGTTGCATGCCAGGCGACCGCCTTCGCCACCGGTGTTCCGCCATATATCTACGCATTTTACCGCTACACATGGAATTCCTTCGCCCTCTCCTGCTCTCTAGCTCGACAGTTTCCATAGCCAACCGCGGTTCAGCCTCTCCCTTTTACTCCCTCCCTTTCGTGCCACCTTCGCTCCCTTTACTCCCCCTCATTCCCGATAACCCTTCCTCCCCACC
+
AAAAAFF@FFDFFAEA1AAAFG0A0AAFGGCEGHG21FB1D122AA11//A/AE/AEEEG/?A>>E>/>/BE@E/EA/>1B2FHG2B/>/?EB>2BB/<>E@<F1B1011BBDG2>@/<?ACFGCGF1?CFGFG11??F.-<.-1<>D<110<<C0/<.-<--::.000//9/99C9B090;BF/.//;.:000...9;0CF9/9---99;-9/////99--9--///B/----99/--/-;/:;9--;-
@M03896:38:000000000-B4D98:1:1101:20578:2394 2:N:0:270
CCTGTTTGCTCCCCACGCTTTCGCACATGAGCGTCAGTTCTTGTCCAAGGGGCCGCCTTCGCCTCCGGTATTCCTCCACATCTCTACGCATTTCACCGCTACACGTGGAATTCTACCCCTCTCTACAAAACTCTAGATGAACAGTCTGAAATGCAATTCCCAAGTTGAGCTCGGGGCTTTCACATCTCACTTATCCATCCGCCTGCGTGCCCTTTACGCCCAGTTATTCCGATTAACGCTCGCACCCTCC
+
AABBBFFFFFFFGGGGEEEFFGEEEGEGFHHGFFGGGHGHHHHHFFFGHFAFEEAEGFGG1EFEGHEEEFGHHHHHHHHGHHHHFHHFGEEGHGGHHEECE@DGCBFFDHHFGGHGHHHFEGHHHHHH1FHHHFH1@F1?GHH0>FDFGGFHEFF11<GHHG/<D0==CGHHD@-;CDEBGFGFFGBFFGFFBBFFBFGGAEGGGGBFDDGF//BB;9A;CAF/B//:FBFA.9:FFBA.9;--@BD.AF
@M03896:38:000000000-B4D98:1:1101:21634:2811 2:N:0:270
CCTGTTTGCTCCCCACGCTTTCGAGCCTCAGCGTCAGTTACAGTCCAGAGAGTCGCCTTCGCCACTGGTGTTCTTCCTAATCTCTACGCATTTCACCGCTACACTAGGAATTCCACTCTCCTCTCCTGCACTCTAGATAACCAGTTTGGAATGCAGCACCCAAGTTGAGCCCGGGTATTTCACATCCCACTTAATCATCCGCCTACGCTCCCTTTACGCCCAGTAAATCCGGATACCGCTTGCCACCTCC
+
>AABAFFFFFFFFGGFAEAFFGEGFFGGGFHHGGFAAGEGB5BBFEFHHEHAABAEEEGGEGEEEF32BFFEGFHHHGHHHHHHHFHGG1EEHGFHHGGGEEGHFHFHFBGGGGFGEGGHHHHDGHHHFHHHHFHF2D@GFHFA@>>@ACGFHHHHHFGHDFEGF1=>1>GG?D<<-<D0DGHHHHCC0GHHHHHGGBCF:CDGBFF-EEFGC0FBB;.AGG.9090/;FDA..A/;9@9.:99;FFF.:
@M03896:38:000000000-B4D98:1:1101:21652:2822 2:N:0:270
CCTGTTTGCTCCCCACGCTTTCGAGCCTCAGCGTCAGTTACAGTCCAGAGAGTCGCCTTCGCCACTGGTGTTCTTCCTAATCTCTACGCATTTCACCGCTACACTAGGAATTCCACTCTCCTCTCCTGCACTCTAGATAACCAGTTTGGAATGCAGCACCCAAGTTGAGCCCGGCTATTTCACATCCCACTTCATCATCCGCCTACGCTCCCTTTACGCCCAGTACATCCGTATAACGCCTGCCACCTAC
+
AABABFF4DFFFGGGGEEEEFGEDFFFHHHGHFGGGGHHGGFFHHFFFHHA1BFAEGEFGCEEEFG32@FGEGHHHHHHFHHFGH4GFEEFGHGFHH?EEFEGHGHFCCGGFFGHHFHHHGHHHHFGGHHHHGFHD2@FGHFH<@DGF/F1?1?FBFGFGGGEA<<1<<>GF@G--<DGFDGHGFFGA;C.;0;CFHFHH.;DGAB?9.;;E/09BFCA@B.E9C000;B.;A.;/9.--..;A/BFFFF
@M03896:38:000000000-B4D98:1:1101:20677:4056 2:N:0:270
CCTGTTTGCTCCCCACGCTTTCGCACCTGAGCGTCAGTCTTCGTCCAGGGGGCCGCCTTCGCCACCGGTATTCCTCCAGATCTCTACGCATTTCACCGCTACACCTGGAATTCTACCCCCCTCTACGAGACTCAAGCTTGCCAGTATCAGATGCAGTTCCCAGGTTGAGCCCGGGGATTTCACATCTGACTTCACAAACCGCCTGCGTGCGCTTTACGCCCAGTAATTCCGATTAACGCTTGCACCCTCC
+
1AAAAFF1DFDFGGFGGEEEGGEFEGGHCGBEEFGGGHFGFHHHEEEGH?/EAEEEGGGHCECEGGA/EGGHHHHHGFBGDHHHHHHGGEGGFHFFHFCCC@FGHFFC0FGHHFHFFHFGGCC><GG.<<CGFGB<DC0/CGG:::CFHECGBFFHG0GGHB0./0:/9CCE@A?--;BCF0BFFFB/9BBF/FF/BFFF@@@FEA;99A9@-9-9;9A@?A-9/9//;/B9;;A9;-;-9-9/99A-;A
@M03896:38:000000000-B4D98:1:1101:20684:4087 2:N:0:270
CCTGTTTGCTCCCCACGCTTTCGCACCTGAGCGTCAGTCTTCGTCCAGGGGGCCGCCTTCGCCACCGGTATTCCTCCAGATCTCTACGCATTTCACCGCTACACCTGGAATTCTACCCCCCTCTACGAGACTCAAGCTTGCCAGTATCAGATGCAGTTCCCACGTTGAGCCCGGGGATTTCACATCTGACTTAACAAACCGCCTGCGTGCGCTTTACGCCCAGCACTTCCGATTAACGCTTTCACCCTCC
+
>AAABFFFFFFFGGGGAEEFFGEEDGGHCGHHGGFGGFGHGHHHGFEGFGACAE>EGEGG1EDEEH>>>/FHHGHHGEFFHGGHH4FFGEGFHGFGHCCCC@FHHFBGEHHHHGEFGHHGGGGHHHFD.<CHFCG0<<0<<GD00;;CC00CGH0C;;CGHH.-.9;:BCFG??9?DDFFFFFFFFF//BFFFFB;B.A.;BF?AF9;DA9B-.;BBEDADDE.B.;9FFF.;..9F.;...9/;;A.99
@M03896:38:000000000-B4D98:1:1101:22936:4370 2:N:0:270
CCTGTTTGCTCCCCACGCTTTCGCACATGAGCGTCAGTTCTTGTCCAAGGGGCCGCCTTCGCCTCCGGTATTCCTCCACATCTCTACGCATTTCACCGCTACACGTGGAATTCTACCCCTCTCTACAAAACTCTAGATCAACAGTCTGAAATGCAATTCCCAAGTTGAGCTCGGGGCTTTCACATCTCACTTATCCATCCGCCTGCGTGCCCTTTACGCCCAGTTATTCCGCTTAACGCTCGCACCCTCCG
+
>AAAAFFFFFFFGGCEEEEAFGEEFG2GHFHHGEAFDFEFGGGGHHBFHG1EEEEEEGGG1EEEFGECEEGHHHHGFHHHHHHGHGHGG/EEGHHHHGGE?<?CD??//BFHHGHHFHHEFHHDFGGFGHHHHDFDGF1??FF0=>>FFFHHEGHDF1=<DDCCDFGFFFHE.C-;DGEFHFGFBFB;;FBFFGG09CFFGEDFGE?;ADEF/B/9BE.;;AE;//;//;/.9.9//:;.;@B9@??A:A.
@M03896:38:000000000-B4D98:1:1101:22942:4394 2:N:0:270
CCTGTTTTCTCCCCACGCTTTCGCACATGAGCGTCAGTTCTTGTCCAAGGGGCCGCCTTCGCCTCCGGTATTCCTCCACATCTCTACGCATTTCACCGCTACACGTGGAATTCTACCCCTCTCTACAAAACTCTAGATCAACAGTCTGAAATGCAATTCCCAAGTTGAGCTCGGGGCTTTCACATCTCACTTATCCATCCGCCTGCGTGCCCTTTACGCCCAGTTCTTCCGATTACCACTCGCACCCTCC
+
>>11>DD1BDFFGGCFEEA0FGEECGEFDGFFEEECGHGFBHHGGHFBF//AAEAEEGCGEEEEGH?/>E/FFFFFC0FGHHGGFHHEEEEEGGHGGAEGGCFG/0//<FGHGFGFFHHFCFHB>GFGHGHGHFF?1?1??GFF=>D11=1FGFHHGGGGHHHEF0==/0FCA---:A.:CHHGBFBFGGBBBBFGFB9FEEAEGE@.;9EFF9FBB-;9@BF///;/BB--;--/9/;/;A---9AEEA
@M03896:38:000000000-B4D98:1:1101:14853:4677 2:N:0:270
CCTGTTTGCTCCCCACGCTTTCGCACCTGAGCGTCAGTCTTCGTCCAGGGCGCCGCCTTCGCCACCGGTATTCCTCCAGATCTCTACGCATTTCACCGCTACACCTGGAATTCTACCCCCCTCTACGACACTCAAGCTTGCCAGTATCAGATGCAGTTCCCACGTTGAGCCCCGGGATTTCACATCTCACTTAACAAACCGCCTGCGAGCGCTCTACGCCCAGTACTTCCGATTACCGCACGCCCCCCAC
+
11>AAFFBFFFFFGFG1AA0AB0B0EEA0BBGC/EEA2DG2G/BEEEHHC//AE/>EEEF/EA/?F>>>EAFGGFGHFFFHG2FG2GCEEEEFFFGHEB/@@FGHF<?CFDGH2FDGFHGGCF01FA>.-<0<CC0</0<<CG00==DC:CGBG:0;:CCGG.-...;/;FA.9---.;BCBFF0C00;B//9/9/99EE@<@A-A@--999;-;/BA99;BF/////;;--9-;//-;----:@@@-;:
@M03896:38:000000000-B4D98:1:1101:22974:4814 2:N:0:270
CCTGTTTGCTCCCCACGCTTTCGTGCCTCAACGTCAGATATAGTTTGGTAAGCTGCCTTCGCAATCGGTGTTCTGTATGATCTCTAAGCATTTCACCGCTACACCATACATTCCGCCTACCGCAACTACTCTCTAGTTCAACAGTATTAGAGGCAGTTCCGGTGTTAAGCACCGGTATTTCACCTCTAACTTATCAAACCGCCTACGCACCCTTTACACCCAATACATCCGGATAACGCTTGGATCCTCC
+
>>AABFFFFFFFGGGGEEEGGGEEFFGGHGHHGGGGGHHHHHHHHHBFFGBBGHFGHHHHHEDEGHFEAEEEHHHFHHHHHHHHHHHHHHHHHHGHHGGGGCFHHHGHFGGHHFFEGGGHHCEECFHGHHHHHFHB2FGHFHG<@GGFHFB10DCGFGHGCD<@ACFG=FHHHG<-ACGHHHHHHHG0CHFHHGGCCFHGCGGGGGDGGGGG.C9C0CFFDFGFF/BFFF9-AA.:B.;....;/BFFFF
@M03896:38:000000000-B4D98:1:1101:9443:4816 2:N:0:270
CCTGTTTGCTCCCCACGCTTTCGAGCCTCAGCGTCAGTTACAGTCCAGAGAGTCGCCTTCGCCACTGGTGTTCTTCCTAATCTCTACGCATTTCACCGCTACACTAGGAATTCCACTCTCCTCTCCTGCACTCTAGATAACCAGTTTGGAGTGCAGCACCCAAGTTGAGCCCGGGCATTTCACATCCCACTTAATCATCCGCCTACGCTCCCTTTACGCCCAGTAAATCCGGCTAACGCTTGCCACCTAC
+
AABABFFFFFFFGGCFEFEFFGEGHGGHHHGGEGGEEHHHGHGHHFGGHEEEGFEEGGGH1EDEFH@FGFHGHHHHHHHHHHHHHHHGGFGGHHHHHFEGGEHHGHFGHHHHHHFGGHHHHHHHHGHGFFHHHGHFFGGGGHHC<>FD/FFG0F?1?GGHEGAC<=1>1FGF<D--<<GGGHGHFHBGGHHHGHGHHHHHDFGGGGDCAEEFB00;F:?AFD./99FBFB.---;/;.-..9.BFFFF/9
@M03896:38:000000000-B4D98:1:1101:22968:4833 2:N:0:270
CCTGTTTGCTCCCCACGCTTTCGTGCCTCAACGTCAGATATAGTTTGGTAAGCTGCCTTCGCAATCGGTGTTCTGTATGATCTCTAAGCATTTCACCGCTACACCATACATTCCGCCTACCGCAACTACTCTCTAGTTCAACAGTATTAGAGGCAGTTCCGGTGTTAAGCACCGGTATTTCACCTCTAACTTATCAAACCGCCTACCCACCCTTTACACCCAATAAATCCTGATAACGCTTGCATCCTCC
+
>>A>AFFCFFFFGGFGEEE2FFEEFFGFFEFHGHHAEGFFDGGFFFDFHD53BFBFHHHG1AAEEGA1A1?EFHDGHHFFHGFGHFFFFGHHHHHHGEEEG@FFFA3FEBFGHHGEGGGHF/<</DHFGDGGFDGFFD@@@GF<>FDGB@1<?CFAF?GH/<-->A1FFGHHHC--<.=<DHHFGGH0GFCHFHHGHHGGDBGGD/.;9CEF.;090;9CEA.;0C/BFF///99//9@....;/;FBFF
@M03896:38:000000000-B4D98:1:1101:13741:5370 2:N:0:270
CCTGTTTGCTCCCCACGCTTTCGAGCCTCAGCGTCAGTTACAGTCCAGAGAGTCGCCTTCGCCACTGGTGTTCTTCCTAATCTCTACGCATTTCACCGCTACACTAGGAATTCCACTCTCCTCTCCTGCACTCTAGATAACCAATTTGGAATGCAGCACCCAAGTTGAGCCCGGGTATTTCACATCCCACTTAATCATCCGCCTACGCTCCCTTTACGCCCAGTAAATCCGGATAACGCCCGCCACCTAC
+
3>AAAFFCFFFFGGCFEEEFCGFGHGGHHHHHGEEGGGHHGHHHHHGHFGGEFGEEGGGHFGFFGHFFBEFFGHHHHHFFGHHHHHHGGGGGHHHHHGGGGEEGGGGHHHHHHHFHHHHHHHHFHHHHHHHHHGHF>FGGHHHHHFFFFGHHEHHHHFFHDFA.=1>=FGHGFGCD@HD0DBGFBGHCGHHGHHHHHGHHGGGGGGFDEDGE/0CFFGGGGDEBF0FFFF.99A.BFFF-;@FFCFAFFF
@M03896:38:000000000-B4D98:1:1101:13760:5372 2:N:0:270
CCTGTTTGCTCCCCACGCTTTCGAGCCTCAGCGTCAGTTACAGTCCAGAGAGTCGCCTTCGCCACTGGTGTTCTTCCTAATCTCTACGCATTTCACCGCTACACTAGGAATTCCACTCTCCTCTCCTGCACTCTAGATAACCAATTTGGAATGCAGCACCCAAGTTGAGCCCGGGTATTTCACATCCCACTTAATCATCCGCCTACGCTCCCTTTACGCCCAGTAAATCCGGATAACGCTCGCCACCTAC
+
3>AAAFFFFFFFGGFGEEEEFGEGFFGHHHGHGEGGGHHHF5FFGHHHFGGEFFEEFEGHAEEEFHCFGF?EGHHHHHHHHHHHHGHGGEEEHHGHHEGGGEHHFGGGBFHHGHEEGHHGGGHGHHHGHHHHHFH222@FGHHG2@F22GHHGHFFG0GH/?GE<1FDHHGFCC?.AGFDGGHGHHHHHHHGFHGHHCHGDGGGGGDDFGDE/99FFEA-;EEBBC0;FBD-ADFFF.@.A9@AADFA/B
@M03896:38:000000000-B4D98:1:1101:22257:6078 2:N:0:270
CCTGTTTGCTCCCCACGCTTTCGCGCCTCAGCGTCAGTAATGGTCCAGTTGGCCGCCTTCGCCACCGGTGTTCTTGCGAATATCTACGAATTTCACCTCTACACTCGCAGTTCCACCAACCTCTACCATACTCAAGCGTCCCAGTATCGAAGGCCATTCTGTGGTTGAGCCACAGGCTTTCACCCCCGACTTAAAACGCCGCCTACGCGCCCCTTACGCCCAGTCATTCCGAGCTACGCTCGCCCCCTTC
+
>>AAAFFFFFFFGGGGEEEFFGAFAFEFEGGHGGEEFHH5FAFHGHFGHHHEFFAEGGGHEEDEEHE>>EFEGHFEG>EEGGHHHHHGGFHHHGEHHHHHHFGHHHFGC<?GFFFFGFGGGFHHFFHGFHHHFFF?G<AGGGFB<FGF..<<ACG.<<DB000<<<;:/<G/CG..CGFHCCGGGCA--;@9;0;9;-;9;@C..B.@@DBF-.A/B.;>D..//;//;FB.-;.;B.>..-;@ADFD.B
@M03896:38:000000000-B4D98:1:1101:22253:6097 2:N:0:270
CCTGTTTGCTCCCCACGCTTTCGCGCCTCAGCGTCAGTAATGGTCCAGTTGGCCGCCTTCTCCACCGGTGTTCTTGCGAATATCTACGAATTTCACCTCTACACTCGCAGTTCCACCAACCTCTACCATACTCAAGCGTCCCAGTATCGACGGCCATTCTCTCGCTCATCCACAGGCTTTCACCCCCCACTTACCACTCCGCCTACGCGCCCTTTACGCCCAGCTACTCCGAGCAACGCTCGCCCCCTTC
+
>>A1AFFCFDFFGGGGEEFFEFAB0EEEGG1FBEE?EFG2DD1DFFCBDFDABFAEEEFG1B1DFG///>BEGFFFF>EEGGHHHHHFECEEFGFHHHGGGFDFBF?E/??DBFDF0?GFCGHHHHHBBGFFFGG1?/<CCCD1<FGF>>-<-<AA/0GB000.....0;C0:/..;9/9;0C:F@A-9;.0;0//;/;:-9BBB-;@--;@-9;9;-;-;A--///;;B---9-;F;----;--9@@-;
@M03896:38:000000000-B4D98:1:1101:25842:6876 2:N:0:270
CCTGTTTGCTCCCCACGCTTTCGAGCCTCAGCGTCAGTTACAGTCCAGAGAGTCGCCTTCGCCACTGGTGTTCTTCCTAATCTCTACGCATTTCACCGCTACACTAGGAATTCCACTCTCCCCTCCTGCACTCTAGATTCCCAGTTTGGAATGCAGCACCCAAGTTGAGCCCGGGTATTTCACATCCCACTTAAAAATCCGCCTACGCTCCCTTTACGCCCAGTAAATCCGGACAACGCTCGCCACCTAC
+
>AAABFFFFFFFGGGGEEGFFGEGHGGHHHGGGGEGFHGHFGGHHHHHHGFEGFEEGGGHHGGFGH3BFCGFHHHHHHHHHHHHHHHGGGGGHHGHHGEGGEGHHHHGHGHHHHFHHHHHHHGFGGHFFFHHHHHDFHHHHHHECDGHCGHHGHFFFGFHGGHE11<>1FFF@C-.=CFHGFFHGHFHCGGGH0GFHFHHGGGGGGDAFGGG/B0BBFGDCGA9F//BFF.-9;9F9-@.A-;@AFFAFF
@M03896:38:000000000-B4D98:1:1101:25822:6882 2:N:0:270
CCTGTTTGCTCCCCACGCTTTCGAGCCTCAGCGTCAGTTACAGTCCAGAGAGTCGCCTTCGCCACTGGTGTTCTTCCTAATCTCTACGCATTTCACCGCTACACTAGGAATTCCACTCTCCCCTCCTGCACTCTAGATTCCCACTTTGGAATGCAGCACCCAAGTTTAGCCCGGCTATTTCACATCCCACTTAAAAATCCGCCTACGCTCCCTTTACTCCCAGTAACTCCGGACAACGCCCGCCACCTAC
+
>>A?>FFCDFFFGGFGAEAAFGAFFEEFGFFGEEEEEGHHDFADFFGGHEF1BBAAEEEF1EEEGFBB@BFEFEHG4EGHHHGHHHHBEEEFHHHHH?>>EEFG3B3BGGHHFGDGFGHHFGDHGGH2BGGGG2G222FHHHF00<F10?FG1?<?CAGHGGF.11111>GF>A--<0=GDDHHHHHHFH.0:;0<C.CG.CE??F9@.;CE90:0;0=FCF0:000;;B;-.;=.A-;-9-;@-9FFFF
@M03896:38:000000000-B4D98:1:1101:8349:7175 2:N:0:270
CCTGTTTGCTCCCCACGCTTTCGTGCCTCAACGTCAGATATAGTTTGGTAAGCTGCCTTCGCAATCGGTGTTCTGTATGATCTCTAAGCATTTCACCGCTACACCATACATTCCGCCTACCGCAACTACTCTCTAGTTCAACAGTATTAGAGGCAGTTCCGGTGTTAAGCACCGGTATTTCACCTCTAACTTATCAAACCGCCTACGCACCCTTTAAACCCAATAAATCCGGATAACGCTTGGATCCTCC
+
>AAABFFFFFFFGGGG?EEAFGEGGGHHGHHHGHFGGHHHGGHHHHFFGF5FGHGGHHHHEFDEFHFEEEFEHHFGHHHHHHHHHGHHGGHHHHHHHGGGGFFGHGHHFGGHHFGEGGGHFGEECCHHHHHHHHHE@GFF2FGB@>GFFDFGHGGDFFGGEG<-><<F=FHHHC@<CCDGGGBFHHH0GHGFHHHFFHHE@CGDGG;DFGGF.;0=FFFFDF..F9FBFF9-A.AB/.;...9//;BFFB
@M03896:38:000000000-B4D98:1:1101:26761:7319 2:N:0:270
CCTGTTTGCTCCCCACGCTTTCGCACCTCAGCGTCAGTCTTCGTCCAGGGGGCCGCCTTCGCCACCGGTATTCCTCCAGATCTCTACGCATTTCACCGCTACACCTGGAATTCTACCCCCCTCTACGACACTCAAGCTTGCCAGTATCAGATGCAGTTCCCAGGTTGAGCCCGGGGATTTCACATCTGACTTAACAAACCGCCTGCGCGCGCTTTACGCCCAGTAACTCCGATTAACGCTTGCACCCTCC
+
>AAAAFFCFFFFGGGGEEEAFGEEAEEC2BGFEEEEEGGGFHGHFEFFB1A0AE>EGEGG1EEEGFAE>@FHHHHHG?3FGGHHHHHFEEFGFGFHH?BDD@DGG2C0CHHFG2@@GH<ADGGGDFFD.DDHCG<0<<0/.CG0:0C;C0:CGGGGCGGGG:0.90/;9CFF-9;B9C9CCFFFFFF:/BFF//BB/:;EBDDD.9@--9-;-9.9F.9@DDF/B///;BA-.;A/;.@..A;9;BD.AA
@M03896:38:000000000-B4D98:1:1101:26755:7339 2:N:0:270
CCTGTTTGCTCCCCACGCTTTCGCACCTGAGCGTCAGTCTTCGTCCAGGGGGCCGCCTTCGCCACCGGTATTCCTCCAGATCTCTACGCATTTCACCGCTACACCTGGAATTCTACCCCCCTCTACGACACTCAACCTTGCCAGTATCAGATGCAGTTCCCACGTTGAGCCCCGAGATTTCACATCTCACTTAACAAACCGCCTGCGCGCGCTTTACGCCCAGTACTTCCGATTCACGCTTTCCCCCTCC
+
>AAAAFF4BDDFGGGFAEAAFFBEAEGB3BBBABB2BFFGBG22BEE3B10AA>>EEEEF1EDEFH?>>EFGHFGGHF33BBFGHHH?E??FDFGHH/>>><?GGC20<?FHF>@FGHHGGGGHHF...<<CCC//<<00<;00000;C00;:;000;<GH0.-9.../;FE.--;-:0C;0BFFGB/9BBBB/F//AAF-9=D.9--99-;-9.9B.;=B.9/;/9BFF.A../;B.;.9.;/;;DAFF
@M03896:38:000000000-B4D98:1:1101:15315:7339 2:N:0:270
CCTGTTTGCTCCCCACGCTTTCGCGCCTCAGCGTCAGTAATGGTCCAGTTGGCCGCCTTCGCCACCGGTGTTCTTGCGAATATCTACGAATTTCACCTCTACACTCGCAGTTCCACCAACCTCTACCATACTCAAGCGTCCCAGTATCGAAGGCCATTCTGTGGTTGAGCCACAGGCTTTCACCCCCGACTTAAAACGCCGCCTACGCGCCCTTTACGCCCAGTGATTCCGAGCAACGCTAGCCCCCTTC
+
>ABBBFFFFFFFGGGGCEEFFGEGGGGFGGHHGGGGGHFB5FHHHGFHHHFHHHGGGGGHGGGGGHEE>@EEGHFHHGGGGGHHHHHGGGHHHHHHHHHHHGGHHHGGGGFHHHGGFGHGGFHHFHHCFHHHFHGFFDDGGGHFGGGGCGHGGHGCB=GEF0=GGC.CGHFHHH.CFHFGHBGFGGG-@BF.CFFBF@DGFFFFFFDFAFFF@/BBFADFFB.9/;9/FFB.-@=BA9@9?DFFFFFF?B
@M03896:38:000000000-B4D98:1:1101:15302:7357 2:N:0:270
CCTGTTTGCTCCCCACGCTTTCGCGCCTCAGCGTCAGTAATGGTCCAGTTGGCCGCCTTCGCCACCGGTGTTCTTGCGAATATCTACGAATTTCACCTCTACACTCGCAGTTCCACCAACCTCTACCATACTCAAGCGTCCCAGTATCGAAGGCCATTCTGTGGTTGAGCCACAGGCTTTCACCCCCGACTTAAAACGCCGCCTACGCGCCCTTTACGCCCAGTCATTCCGAGCAACGCTAGCCCCCTTC
+
>ABBBFFFFFFFGGGGFFEFFGEGEGGEGGHHGGEFGHHHHGHHHFGHGHFFGGEGGGGHEGGGGHGE>EEGGHFHHEGGGGHHHHHGGGHHHHGHHHHHHGGHHGFDGCFGHHHHHGHGGHHHHHGGFHHHGHH?FEFGGGG1FFFGCFHEDHGC/GHFG00<<<.:CGGFGH..CCCGHEHGGGG-;ABEFFG0C-;BDA@DFFDFFFFF;/BFFAA@FB.//;//BFB.9@-;A;@.;.BFFFFF.B
@M03896:38:000000000-B4D98:1:1101:7399:7878 2:N:0:270
CCTGTTTTCTCCCCACGCTTTCGCACCTGAGCGTCAGTCTTCGTCCAGGGCGCCGCCTTCGCCACCGGTATTCCTCCAGATCTCTACGCATTTCACCGCTACACCTGGAATTCTACCCCCCTCCACGAGACTCCAGCTTGCCAGTTTCAGATGCAGTTCCCAGTTTGAGCCCGGGCATTTCCCATCTCACTTAACAAACCGCCTCCGTGCCCTTTACGCCCAGTACTCCCGATTAACACCTACACCCTCC
+
>AA1AFF131DDG11E1AA0AEAECEECF0CFCEE/AAGDDFG0BE/FC//AAEEEEGGHAE//BC//>>/B@B2>0011B12B>FG/EE</FFHFF/<CC?FF0FC00?GFDFFFFFGC//A.0<<C-.>10////<0<<C0000=D000;CB00<:CH:FC/0000:0BE--9-;B00;0090;;;FF0;;0;99F-9@@-A---;A--////:;-9-9-;;/9;/9;--;-9/9//-9/9:99BE:A
@M03896:38:000000000-B4D98:1:1101:7424:7885 2:N:0:270
CCTGTTTGCTCCCCACGCTTTCGCACCTGAGCGTCAGTCTTCGTCCAGGGGGCCGCCTTCGCCACCGGTATTCCTCCAGATCTCTACGCATTTCACCGCTACACCTGGAATTCTACCCCCCTCTACGAGACTCAAGCTTGCCAGTATCAGATGCAGTTCCCAGGTTGAGCCCGGGGATTTCACATCTGACTTAACAAACCGCCTGCGTGCGCTTTACGCCCAGTAATTCCGATTAACGCTTGCACCCTCC
+
>ABAAFFFFFFFGGCEAEEFFG?EEGGGBHHHGFGGGDFHFHAGEDAGHE?EEECGGGGHFEEEGH1>>EGHHHHHHGCFHHHHHHHFEAAEDFFGHADGFCFGHFF<GGHHHHFFHHHGGGGH1GC.<.<D<C<0<<D<<CG:00;CGCGFCGFHCCGHGG0.:0;;9BFC-----AFFFGFCFFB//;FF/BBF/AEE@DFFEF@..9;9-;ABF;D>D9.9///99F/.9.AFF.-.9.;/;;DEFF
@M03896:38:000000000-B4D98:1:1101:6083:8718 2:N:0:270
CCTGTTTGCTCCCCACGCTTTCGCACCTGAGCGTCAGTCTTCGTCCAGGGGGCCGCCTTCGCCACCGGTATTCCTCCAGATCTCTACGCATTTCACCGCTACACCTGGAATTCTACCCCCCTCTACGAGACTCAAGCCTGCCAGTATCAGATGCAGTTCCCAGGTTGAGCCCGGAGATTTCACATCTGCCTTAACAAACCGCCTGCGTGCGCTCTACGCCCAGCACTTCGCATTAACGCTTGCACCCTCCG
+
1>11>DDBDF1BFGCE?EA0AF0EAEGH00BB0A//A2AEFFCFG?/GA/AAE>/>EE>B/BAEEH//>>FBB>GGFF1FGE2D2BE/EE/ADFBGH/>B/<1GGF0?0FGFGGDHHG/CC->0<D<..<<000/<<.<.<</000;;C<000;0C:0;BGH0./09BBBF.---9;/00;9BG900009/;/99B/-;;@@@BEF---;9@9--;BE@-@-----9//-----/9;9;----9/;A-:9-
@M03896:38:000000000-B4D98:1:1101:15984:9294 2:N:0:270
CCTGTTTGCTCCCCACGCTTTCGTGCCTCAACGTCAGATATAGTTTGGTAAGCTGCCTTCGCAATCGGTGTTCTGTATGATCTCTAAGCATTTCACCGCTACACCATACATTCCGCCTACCGCAACTACTCTCTAGTTCAACAGTATTAGAGGCAGTTCCGGTGTTAAGCACCGGTATTTCACCTCTAACTTATCAAACCGCCTACGCACCCTTTAAACCCAATAAATCCGGATAACGCCTGGATCCTCC
+
>AAABFFFFFFFGGFFEFFFFGGGGGHHHHGHGHHGGHHHHHHGHHHFHFGGHHHHHHHHGE1BBGFAEEEEHHFGHHHHHHHHHHHHFHHHHHGHHGGGGGHHHGHGGGHHHHHGGGGHHGEG@GHHHHHHHHGGFHGGFHFF@GGFFFFGEGGGFGHHGG--CA=DGHHGHCC-AEDDGFHHHHG0GGFCCCGCCFGEDGAGGGADGGFG?/0FFGFFDFFFF/9FFF.;.A.9;9B-9..;9/BFF/
@M03896:38:000000000-B4D98:1:1101:15965:9295 2:N:0:270
CCTGTTTGCTCCCCACGCTTTCGTGCCTCAACGTCAGATATAGCTTCGTAAGCTGCCTTCGCAATCGCTGTTCTGTATGATCTCTAAGCATTTCACCGCTACACCATACATTCCGCCTACCGCAACTACTCTCTAGTTCAACAGCATTAGAGGCAGTTCCGGAGTCAAGCACCGGCATCTCACCTCTCACTTATAAAACCGCCTCCGCACCCTTTAAACCCACTAAATCCGGATAACGCTAAGATCATCCG
+
>>11>DD1B3B1F11AEEE0AAEFF0FHCCFC0GG0E1GH2GG12A1/B00B11F1FG1A///AB1A/0//B2D1B2G22F12B2@B2BEF@FFD@F/>EE/FB0/B101BG1FHC?E/00/////0<11B21121>2@>FG1C0@@21111?//?F1<?/-.-<01<110/<<@--;/0000;0;0/:C000<0:0;0.@--.....-99A./00//9/;--:B9:BF/---9AF/--9--999/////-
@M03896:38:000000000-B4D98:1:1101:8193:9308 2:N:0:270
CCTGTTTGCTCCCCACGCTTTCGAGCCTCAGCGTCAGTTACAGTCCAGAGAGTCGCCTTCGCCACTGGTGTTCTTCCTAATCTCTACGCATTTCACCGCTACACTAGGAATTCCACTCTCCTCTCCTGCACTCTAGATAACCAGTTTGGAATGCAGCACCCAAGTTGAGCCCGGGCATTTCACATCCCACTTAATCATCCGCCTACGCTCCCTTTACGCCCAGTAAATCCGGATAACGCTTGCCACCTAC
+
3AAABFFBFFFFGGBFCEFFGGGDCEEHHHHHGGGGGHHHHHHHHFGHHH2AGGEGGGGHHGDDEG3FFFFEFHHHHHHHHHHHHGHGGEEGHHGHHEEGGEFGFHHGFFHHHGFGHHGHGHHHHFFBFGGHHHHG2GFGHHFEFDFHECGGFHHHFGFHGGHFD1=<>FHE>-A-<CGB==GHHEFHBG.;CCFHHFFHAEFGGGGGEDGG/;9FF?A-;.;:BF/;BF.;..9//.9..A.B//F.;B
@M03896:38:000000000-B4D98:1:1101:10036:9311 2:N:0:270
CCTGTTTGCTCCCCACGCTTTCGCACATGAGCGTCAGTTCTTGTCCAAGGGGCCGCCTTCGCCTCCGGTATTCCTCCACATCTCTACGCATTTCACCGCTACACGTGGAATTCTACCCCTCTCTACAAAACTCTAGATGAACAGTCTGAAATGCAATTCCCAAGTTGAGCTCGGGGCTTTCACATCTCACTTATCCATCCGCCTGCGTGCCCTTTACGCCCAGTTATTCCGATTAACGCTCGCACCCTCC
+
3>AAAFFBFFFFGGFEAEA2AFEEEGCHFFHHEGE2EFGHGHGHGF5BF1?EEEAEEGGHAEEFGHA/>EFGFFHHFFG3GHFFHBFFE?EGFHHGFEEGG@1FA?CA/GGHHHDGGHHFGFHD2G?110?<??GFG1?<FG1<FFFGDFGGHHBHBGHHHBG.G000CCFGA---?@.CFHHEFGFBBFFFGGGGGGGGBGGGE.:CDDEFFF/9B9?-9A./;//9BF/9AA./9DB?D@@--9AEFD
@M03896:38:000000000-B4D98:1:1101:8210:9327 2:N:0:270
CCTGTTTTCTCCCCACGCTTTCGAGCCTCACCGTCATTTACCGCCCCTTTCGTCGCCTCCTCCCCTGCTCTTCTTCCTATTTTCTCCCCCTTTCACCCCTCCCCTTGTTATTCCACTCTCCTCCCCTCCCCCCTCCTTACCCCCTTTGTAATCCACCACCCATTTTTTCCCCGGCTATTTCCCTTCCCCCTTATTCACCCCCCTCCGCTCCCTTACCCCCCTCTACACCCTCACACTCCTTCCCCCCACC
+
>A1>AFF1B@@DGC1E1AA0A1E0BE?AF1000B0/0D22D1//AA//A1D/0B//?E//0B0//B//111@1B1B1B22@22@12B0?/>FCGDDB0///??/<00112B2>2>1101B0100/?0/?/</////0?<1><>-<<1111100<0/.<...</0000-/:0/----.9;09F000/BBBB?./099009A-;=9-----;-;9/////;-9---/9/-9-9--9/;//-////--9--9-
@M03896:38:000000000-B4D98:1:1101:8189:9327 2:N:0:270
CCTGTTTGCTCCCCACGCTTTCGAGCCTCAGCGTCAGTTACAGTCCAGAGAGTCGCCTTCGCCACTGGTGTTCTTCCTAATCTCTACGCATTTCACCGCTACACTAGGAATTCCACTCTCCTCTCCTGCACTCTAGATAACCAGTTTGGAATGCAGCACCCAAGTTGAGCCCGGGTATTTCACATCCCACTTAATCATCCGCCTACGCTCCCTTTACGCCCAGTAAATCCGGATAACGCTTGCCACCTAC
+
>AABBFFFFFFFGGGGEFEEFGGGHGGHHHHHGGDGGHHHEGHHHHEHHHFAGFAEGGGHHGDEGHEF@FGEHHHHHHHHHHHHHHHFGGGGHHGHHGGGGEFGFFHFFGHHHHGGFHHGHGHHHHH2GGGHHHHH2FGHHHHA<DFEEGHHGEFHFHHHGECF=1=>>GGGF?<.AGDGHGHHGHHGFHGCFHCGHCHHDEEGGFGGGGGF/CFGGEDAFGEGFF0BFFA-.99FF?>...;9;BFFFF
@M03896:38:000000000-B4D98:1:1101:10035:9330 2:N:0:270
CCTGTTTGCTCCCCACGCTTTCGCACATGAGCGTCAGTTCTTGTCCAAGGGGCCGCCTTCGCCTCCGGTATTCCTCCACATCTCTACGCATTTCACCGCTACACGTGGAATTCTACCCCTCTCTACAAAACTCTAGATGAACAGTCTGAAATGCAATTCCCAAGTTGAGCTCGGGGCTTTCACATCTCACTTATCCATCCGCCTGCGTGCCCTTTACGCCCAGTTATTCCGATTAACGCTCGCACCCTCC
+
AABABFFCFFFFGGGGEFEFGGEEEGFHHHHHGFEEEGDGHHHHHGHHGF?GEEEFGGGHCEGFGHE@EEGHHHHHGHHHHHHHHHHFEEFGHHHHHFEGGEGHDCGFDFHHGHGDGHHEEGHHDHFG1GGHHGH1F11DFHH0<GFFGFHHHHHHGHHHHG/CB==<CGHHE--DCGHHHFHBBFFFGGFBFFGGFFGGGGGGGGCADDEFB/BFF.;9@A./;/:;FFFFDDD/B.@.;-:-;@D?EF
@M03896:38:000000000-B4D98:1:1101:13654:9640 2:N:0:270
CCTGTTTGCTCCCCACGCTTTCGCACATGAGCGTCAGTTCTTGTCCAAGGGGCCGCCTTCGCCTCCGGTATTCCTCCACATCTCTACGCATTTCACCGCTACACGTGGAATTCTACCCCTCTCTACAAAACTCTAGATGAACAGTCTGAAATGCAATTCCCAAGTTGAGCTCGGGGCTTTCACATCTCACTTATCCATCCGCCTGCGTGCCCTTTACGCCCAGTTATTCCGATTAACGCTCGCACCCTCC
+
AABBBFFFFFFFGGGGEEEFGGGFGGGFBGHHGGDFGGHGHHHHHFFHHFGFEEEGGGGHFGGGGHGG@FGHHHGHHHHHHHHHHHHEEEEFHHHHHGGGGGHHG0G/FHHHHHHGHHHFEHHGHFHG1FGFHFHHDDF1GHH0=GFBFHFHFGHHDGHFHGHED=0DCHHHFG?@GGHGHEHFGGFGGGGFF0BCBFFFGGGGEFGEGGGFBFFFFFFFCF?99/9BFF/;;9DBF.@ADFA@DADAED
@M03896:38:000000000-B4D98:1:1101:13670:9649 2:N:0:270
CCTGTTTGCTCCCCACGCTTTCGCACATGAGCGTCAGTTCTTGTCCAAGGGGCCGCCTTCGCCTCCGGTATTCCTCCACATCTCTACGCATTTCACCGCTACACGTGGAATTCTACCCCTCTCTACAAAACTCTAGATGAACAGTCTGAAATGCAATTCCCAAGTTGAGCTCGGGGCTTTCACATCTCACTTATCCATCCGCCTGCGTGCCCTTTACGCCCAGTTATTCCGATTAACGCTCGCACCCTCC
+
AABBAFFFFFFFGGGGEEEFFGEEGGGGFBGFFFEEEGHHHHHHHFFHHFEFEEEGGGGHEFGGGHGEEGGHHHHHGGHHHHHHHHHFGFEFHHHHHFEGGEHHFCFFDHGHGHHFHHHFFHHHHHGGFHHHHHH11F?<FGHFFHHB=DGHHGHFDDHGHH/<DDDDGHHHCC:@FGGHHHHGGGFFGGGGGGGG0BFGGGGDEFGFGGGFB/9FF.ABAD.99/;BFFFFDA.;B.@.DA>;@BFFFF
@M03896:38:000000000-B4D98:1:1101:14941:10154 2:N:0:270
CCTGTTTGCTCCCCACGCTTTCGCACATGAGCGTCAGTTCTTGTCCAAGGGGCCGCCTTCGCCTCCGGTATTCCTCCACATCTCTACGCATTTCACCGCTACACGTGGAATTCTACCCCTCTCTACAAAACTCTAGATGAACAGTCTGAAATGCAATTCCCAAGTTGAGCTCGGGGCTTTCACATCTCACTTATCCATCCGCCTGCGTGCCCTTTACGCCCAGTTATTCCGATTAACGCCCGCACCCTCC
+
AABCBFFFFFFFGGGFEFECFGEEGGGHDFHHGEEFGHGGHHHHHFGFHGFFEEEFGGGHEGGGGHEEEEGHHHHHGHHHHHHHFHHFGFGGHGFHHGGGGCFHG0?FGHHGHHGHHGHEFHHHGHGFDCGHHHHGHBDB1GH01>=GHHHHFFFD1<GGHHBA00<=<GDG<C:@DCHHFFHGGGBFFGGFGFFGGGGGGG?EGFGDGGEF//BFF?ADFD.9:/;BFFE?AFFEB?--;--:@DDFFF
@M03896:38:000000000-B4D98:1:1101:3058:10356 2:N:0:270
CCTGTTTGCTCCCCACGCTTTCGCACCTGAGCGTCAGTCTTCGTCCAGGGGGCCGCCTTCGCCACCGGTATTCCTCCAGATCTCTACGCATTTCACCGCTACACCTGGAATTCTACCCCCCTCTACGAGACTCAAGCTTGCCAGTCTCAGATGCAGTTCCCAGGTTGAGCCCGGGGATTTCACATCTGACTTACCAAACCGCCTGCGTGCGCTTTACGCCCAGTAATTCCGATTAACGCTTGCACCCTCC
+
AAB@AFFFFFFFGGFG?EEFFGEEAGGFCHHG?EEGF5DDFFFHGFEGHCEGEEEEGGGGCEAEGH>>EEFGHHHHGCGGHHHHHHHFGEEGHHGHHDCDC@FGHHFFH2GGGHHHHHHDC@EHHHG..?EHFEC<<CB/<GG0G0;CC0CG0;0G:;GHHH0./99;;FFFGG-9:CBFGGGGFFF/BFFFF/FFF.EEBB-AEEFDADFF;AFFF9D=D?:B///:BF/999AFBDF.A..9;BD..9
@M03896:38:000000000-B4D98:1:1101:3071:10371 2:N:0:270
CCTGTTTGCTCCCCACGCTTTCGCACCTGAGCGTCAGTCTTCGTCCAGGGGGCCGCCTTCGCCACCGGTATTCCTCCAGATCTCTACGCATTTCACCGCTACACCTGGAATTCTACCCCCCTCTACGAGACTCAAGCTTGCCAGTATCAGATGCAGTTCCCAGGTTGAGCCCGGGGATTTCACATCTGACTTAACAAACCGCCTGCGTGCGCTTTACGCCCAGTAATTCCGATTAACGCTTGCACCCTCC
+
AAB?AFFFFFFFFFFG2EAAFF2E2EGF3FGFEAEEEADFDGGHEEEFF1AEEE>EEEGH1BAEEH>/>EFHHGGHGGFGHGHHHHHFGFDFFGFGHDCDD@BGGFF<GHHHHHHHHHHGGCDFFGFC?EEHCGG<DCD/<C=::0;CF0CCFHGH:GGHHH0./0;99FFE;A-9@DFGFGGFFFF9B99FFFFFF?EFBBBDEFBD?D-@9A.FF?.BBDFB/F/BFF/9.;9FFFB:.A99;BD;AA
@M03896:38:000000000-B4D98:1:1101:23756:10645 2:N:0:270
CCTGTTTGCTCCCCACGCTTTCGTGCCTCAGCGTCAGTGCTGGTCCAGGTGGCCGCCTTCGCCACGGGTGTTCCTCCCGATATCTACGCATTTCACTGCTACACCGGGAATTCCGCCACCCTCTACCGCACTCCAGCCCGCCACTTTCCAATGCAGTTCCCAGGTTGAGCCCAGGGCTTTCACATCGGACTTAACGAACCGCCTACGCACGCTTTACGCCCACTACTTCCGCGCAACGCACGCAACCTTC
+
1>A1>DD1BFFFGGBEEEE0AGEFFCHDH1BF0BEAE22B2GBEGFGF0F1AAFAEEEEGEAE/>>//>>>EEGHHHGE/>>EFGFHA@>>/GGFFF1BFG1DFF><///?GFF<CCC?GCCGG1FG@CGGGFFB<<.C<CG-./<CCCGHCCH0FC0;;GC0.:0/;;BFEA.9.;9./;0F00;..9;:0//B---@;@=@--9A@-9-99--/;-;-@---////9B----9---9------;-/;/
@M03896:38:000000000-B4D98:1:1101:16941:10687 2:N:0:270
CCTGTTTGCTCCCCACGCTTTCGCACCTGAGCGTCAGTCTTCGTCCAGGGGGCCGCCTTCGCCACCGGTATTCCTCCAGATCTCTACGCATTTCACCGCTACACCTGGAATTCTACCCCCCTCTACGAGACTCAAGCTTGCCAGTATCAGATGCAGTTCCCAGGTTGAGCCCGGGGATTTCACATCTGACTTAACAAACCGCCTGCGTGCGCTTTACGCCCAGTAATTCCGATTAACGCTTGCACCCTCC
+
AABAAFFFFFFFGGGGAEEAFGEEEGGFFFGGGEAFGHHHFHHHGEEEGFEGEEEGFGGHEEEEGHE>EEGGHFHHGFHGHHHHGHHGFEEEHGGHHFCFBB?GHHFFFHHHHHHHHHHGGGGHHHGG.ACHCGGDDCF/CGG00;CCCCGGHHEG:CGHHH0;/0/9BFGE-A9??AFGGFGGFFB:9FFFBFBFFAFFCDFBEF@9ADD@-;.BB:AADF?/99FFFFF.9;ABB.;.99.9BFFFEA
@M03896:38:000000000-B4D98:1:1101:16924:10701 2:N:0:270
CCTGTTTGCTCCCCACGCTTTCGCACCTGAGCGTCAGTCTTCGTCCAGGGGGCCGCCTTCGCCACCGGTATTCCTCCAGATCTCTACGCATTTCACCGCTACACCTGGAATTCTACCCCCCTCTACGACACTCAAGCTTGCCAGTATCAGATGCAGTTCCCAGGTTGAGCCCGGGGATTTCACATCTGACTTAACAAACCGCCTGCGTGCGCTTTACGCCCAGTAATTCCGCTTAACGCTTGCACCCTCCG
+
AAAABFFBFFFFGGGGEEFCFGEEEGGHBGFGFFEG?GHHFHHHGEEFHC0EAEEGGGGGEEEEGH1>>EGHGFGHHFHGFGHHHHHGGGGGGGGGHDCCGCFHHFCCHHGHFGGFHHHGGGGHHGCA.<@GFF<0DGF/<GG0:CCGFCGGGGFG;GHHHH0A90;9FGFGFG-A@ABBFFFFFFF9FFFBFEB/9AEFAFFFEF-;DD-@-9EBFFFFFFFFBFB/BFF.;9DFF.@9.E999BDAAF.
@M03896:38:000000000-B4D98:1:1101:12246:10827 2:N:0:270
CCTGTTTGCTCCCCACGCTTTCGCACATGAGCGTCAGTTCTTGTCCAAGGGGCCGCCTTCGCCTCCGGTATTCCTCCACATCTCTACGCATTTCACCGCTACACGTGGAATTCTACCCCTCTCTACAAAACTCTAGATGAACAGTCTGAAATGCAATTCCCAACTTGAGCTCGGCGCTCTCACATCTCACTTATCCATCCGCCTGCGTTCCCTTTACGCCCAGTTATTCCGCTTAACGCTCGCACCCTCC
+
>1>AAFFFFFFFGGCE1EEFFGEGCG0FBGCGGGAEEGHHGHHHFDG1G//AEEEEEGGH/EEEGGE>/>FFG221>>FBFFGHHHHFEEEEHHHHFEEE/<FFC0?C/DBGGFFDGFH/C<GFFGD?10?FGGH11G1?1?10=><11FFGGEFGG1F0<D/./0=<000<.:.:;-..:90B0C9CFB09FB0;FFGF..CCEE@.-9-B/;FB;;A-9A-9//;:B/B----/9-;---9-9@B9E?
@M03896:38:000000000-B4D98:1:1101:12265:10831 2:N:0:270
CCTGTTTGCTCCCCACGCTTTCGCACATGAGCGTCAGTTCTTGTCCAAGGGGCCGCCTTCGCCTCCGGTATTCCTCCACATCTCTACGCATTTCACCGCTACACGTGGAATTCTACCCCTCTCTACAAAACTCTAGATGAACAGTCTGAAATGCAATTCCCAAGTTGAGCTCGGGGCTTTCACATCTCACTTATCCATCCGCCTGCGTGCCCTTTACGCCCAGTTATTCCGATTAACGCTCGCACCCTCC
+
AABBBFFFFFFFGGGF?EEFFGEEFGGHGHHHGEEEFGGGHHHHHFGFHGGGEEEEGGGHCEGGGHF@EEGHHHGHHGHHHHGHFHHFEEEGHHGHHEEEEEGHG0F?EGGGHHHHHHHEEHHHHFGFFGGHHHFDG11FFHHBGHFHDGHHDFF<FFHHHHB.<0==CGHHEC;CCCHFHHHFGGBB;FGBBFGGGGGGGGGGEG?DGGGFBBB/BEA=DA99B/:FFF/9;9DFF.;AA-9;;@DFFF
@M03896:38:000000000-B4D98:1:1101:10482:11113 2:N:0:270
CCTGTTTGCTACCCACGCTTTCGCGCTTTAGCGTCAGTATCTGTCCAGTGAGCTGACTTCTCCATCGGCATTCCTACAAATATCTACGAATTTCACCTCTACACTTGTAGTTCCGCCCACCTCTCCAGTACTCTAGTTTGACAGTTTCCAACGCAATACGGAGTTGAGCCCCGCATTTTCACATCAGACTTATCAAACCGCCTAGACGCGCTTTACGCCCAATAAATCCGGATAACGCTTCCGACATACGT
+
AABBBFFFFFFFGGFGEEEAFGEGEGGGGHHGEGEEGHFBGHGGHFGGGGFFGHFGHHHHHHGGHHE1EEEHHHBGFGGHHHHHHHHGGHHHHHHHHHHHHFGGHHHHHGHHHHAEFGGGGFHHHHGCDGGHHFHDFFD?DGHFDGHHGHFHCGFGFHHC?A<<F1=<FGGGCGG<GHHFFDCCG:00;/;0GCF0:GE@DAFG/0C9@-:-..90:;@;D.:;/BFBFD;9AABB.9.9.9.9@B.BF./
@M03896:38:000000000-B4D98:1:1101:10503:11120 2:N:0:270
CCTGTTTGCTACCCACGCTTTCGCGCTTTAGCGTCAGTATCTGTCCAGTGAGCTGACTTCTCCATCGGCATTCCTACAAATATCTACGAATTTCACCTCTACACTTGTAGTTCCGCCCACCTCTCCAGTACTCTAGTTTGACAGTTTCCAACGCCATACGGAGTTGAGCCCCGCATTTTCACATCAGACTTATCAAACCGCCTAGACGCGCTTTACGCCCAATAAATCCGGATCACCCTTGCGACATACGT
+
>>AAAFFFFFFFGGFGGEFEGGDFEGGGGHHHGGEGFHFHHHHHGHHFGF5FHHGFHHHHHHGGHHEEEEEHHGBGFGGHGHHHHHHGEGHHHHEHHHHHHGGGHFDGHFHGHHEEEGGGGGHGFHG2?GGHHFHDDFD33@F2<FGGFGGG?F/A/GHF<A.<<1>1>0FF<?<.DHFEFD0CFF00;/00;:GG0:C:ABG?/BFAD9A-:9CF99;;..;F/9/FF.-;;-9B.;./.;-;;9./B;/
@M03896:38:000000000-B4D98:1:1101:3614:11345 2:N:0:270
CCTGTTTGCTCCCCACGCTTTCGCACCTGAGCGTCAGTCTTCGTCCAGGGGGCCGCCTTCGCCACCGGTATTCCTCCAGATCTCTACGCATTTCACCGCTACACCTGGAATTCTACCCCCCTCTACGAGACTCAAGCTTGCCAGTATCAGATGCAGTTCCCACGTTGAGCCCGGGGATTTCACATCTGACTTAACAAACCGCCTGCGTGCGCTTTACGCCCAGTAATTCCGATTAACGCTTGCACCCTCC
+
AABBBFFFFFFFGGGGCFEFGGEEEGGFBFHFEEE?EHHHHHHHGGDFH1EEAEEEGGGHEEEEFHE/>EFHHHHHG23FGGHHHHHCEEEFHGGHHACGG@FGHGF0CGGHGFGFHHHGGGGHHHFD.<CGCC<<<G0/<C=0:;CCC;0;CFEC:;CHHH.-9..9:BFG??---:CFFBFFFFF9BFFB/;BF/9EECFFFFFB.DA-@;;.BF?D;D?.:;//;FFF..A./;.;..9:9;BFFFD
@M03896:38:000000000-B4D98:1:1101:26590:11536 2:N:0:270
CCTGTTTGCTCCCCACGCTTTCGCACATGAGCGTCAGTTCTTGTCCAAGGGGCCGCCTTCGCCTCCGGTATTCCTCCACATCTCTACGCATTTCACCGCTACACGTGGAATTCTACCCCTCTCTACAAAACTCTAGATGAACAGTCTGAAATGCAATTCCCAGGTTGAGCTCGGGGCTTTCCCATCTCACTTATCCATCCGCCTGCGTGCCCTTTACGCCCAGCTATTCCGATTCCCGCTCGCACCCTCC
+
AAAABFFCFFFFGGFGFFGGGGFFEGGGHFCFAEEEEDFGHHHHHFBGHGEGEFAEGGGH1FEEGGE>>EGHHHHHGFHHHHHHHHHFGGGGHHFHHAEGCEFFD0?FDGHHGHFGHHHEEHHHFHGFFHHHHHH1FBG<<GHFFGFF1=1=FFG1<<FDG00./<//<<GG<-:ADGGHG0;C0BBFFBBC0BFFBFGG:AEGGGB:DDEF/:B/;9.9B...;//;BFB..;//;9B-9@;-;;A?AD
@M03896:38:000000000-B4D98:1:1101:26576:11548 2:N:0:270
CCTGTTTGCTCCCCACGCTTTCGCACATGAGCGTCAGTTCTTGTCCAAGGGGCCGCCTTCGCCTCCGGTATTCCTCCACCTCTCTACGCATTTCACCGCTACACGCGGCATTCTACCCCTCTCTACAAAACTCTAGCTCAACAGTCTGAAATGCAATTCCCACGTTCAGCTCGTGGCTTTCACATCTCACTTATCCATCCGCCTCCGTGCCCCTTACTCCCACTTATTCCGACTACCGCTCGCCCCCTCC
+
>>AAAFFFDFFFGGGEAAAAFGAEEEAD3BEBABA2AFFGFHGHGFBBBA10AEAEEEEF1BE1EF?/>EFGHFGHF2G1FEFFGDG?E>/E?EFGG/EE/@BF//<//<<FFD1?GHH/?FHFDG1>1<FHGF1=1<00<<0/<<0<0=0=0=<00:CCFF.-..//0<CG.-..=A.;CBF9BF0BFFFF00;00;CF.9C;.;;..:;:.;F/;;;9EB..///;;F/.-;-;.-;-9-9-:9@BDF
@M03896:38:000000000-B4D98:1:1101:26598:11557 2:N:0:270
CCTGTTTGCTCCCCACGCTTTCGCACATGAGCGTCAGTTCTTGTCCAAGGGGCCGCCTTCGCCTCCGGTATTCCTCCACATCTCTACGCATTTCACCGCTACACGTGGAATTCTACCCCTCTCTACAAAACTCTAGATGAACAGTCTGAAATGCAATTCCCAGGTTGAGCTCGGGGCTTTCACATCTCACTTATCCATCCGCCTGCGTGCCCTTTACGCCCAGTTATTCCGATTAACGCTCGCACCCTCC
+
AABAAFFFFFFFGGGEEEECFGAEEGEFFFHHGEE2EHGHHHHHGFFEGFEEAEAEFGGH1EEEGHE/>EFHHHHHFFHHHHHHHHHGGGGGHFGHHGFGG@FG?0?CDHHGGHHHHHH/CGHHHHFG1GGHHFHH1?11?GD0FHBDFDGHBF1FFFGGHG0.<</<<CHG<D--@DEHHFGGGGGF0;C0;0;FGFFFA?DGGGA:?E?F/99/B.A9@DF/9B/;FB/A..9BB.;.A--;;;D.AD
@M03896:38:000000000-B4D98:1:1101:23560:11657 2:N:0:270
CCTGTTTGCTCCCCACGCTTTCGCACATGAGCGTCAGTTCTTGTCCAAGGGGCCGCCTTCGCCTCCGGTATTCCTCCACATCTCTACGCATTTCACCGCTACACGTGGAATTCTACCCCTCTCTACAAAACTCTAGATGAACAGTCTGAAATGCAATTCCCAAGTTGAGCTCGGGGCTTTCACATCTCACTTATCCATCCGCCTGCGTGCCCTTTACGCCCAGTTATTCCGATTAACGCTCGCACCCTCC
+
AAAAAFF1FFFFGGBEEFEAFFEEEGGHGFHFEGGCGHGHHHHHHHFFHA/AAEEGGGCHEAEFGHG/>EFGHHHHGFHHHFFGHHHFGEGGHHHHHCEGGCGCEFAE/FGHHHGFFHHGEHHGFHHH1GHHHFHED11?FHF0FGFB<GFGHGHHGHHFDGB<<0<</CDG<---@CEHHHHGFGBFFGFBBFGGGGGGGGGGEF@9CFGFE9//F;A>@BA/;/:BFFF-9;B/99@?B-;-9;AEFF
@M03896:38:000000000-B4D98:1:1101:13033:12353 2:N:0:270
CCTGTTTGCTCCCCACGCTTTCGCACATGAGCGTCAGTTCTTGTCCAAGGGGCCGCCTTCGCCTCCGGTATTCCTCCACATCTCTACGCATTTCACCGCTACACGTGGAATTCTACCCCTCTCTACAAAACTCTAGATGAACAGTCTGAAATGCAATTCCCAAGTTGAGCTCGGGGCTTTCACATCTCACTTATCCATCCGCCTGCGTGCCCTTTACGCCCAGTTATTCCGATTAACGCTCGCACCCTCC
+
>AAABFFFFFFFGGGG?EEFFGEECGEFBEHHGGGGGHGGGHHHHHHGHG1EEECGGGGG1EEFGHFFEGGHHHHHGHHHHHHHHHHFFFFGHGGHHGEEEEHHGCGFDHHHGGHFHHHGEHHHGHHHGHHHHFF1GB1FGHGBFHDBGHDGHGFGFHHHHHHHD0=DCGFG.;:CFGHHHHHGGGFGGGGGGGFGGGGGGGGGEAB:EGEFFBFFFED-@DE/BBBBFF/99;9/;.9.;--;;;DEFF
@M03896:38:000000000-B4D98:1:1101:13051:12364 2:N:0:270
CCTGTTTGCTCCCCACGCTTTCGCACATGAGCGTCAGTTCTTGTCCAAGGGGCCGCCTTCGCCTCCGGTATTCCTCCACATCTCTACGCATTTCACCGCTACACGTGGAATTCTACCCCTCTCTACAAAACTCTAGATGAACAGTCTGAAATGCAATTCCCAAGTTGAGCTCGGGGCTTTCACATCTCACTTATCCATCCGCCTGCGTGCCCTTTACGCCCAGTTATTCCGATTAACGCTCGCACCCTCC
+
AABBBFFFFFFFGGGGAEEAFGFEEGGFBGGGGGGGGHGHHFFHHGHHHE?EEEEEGGGH?EGGGHEE>FGHHHHHGHHBGGHHHHHFEFGGHHFHHEEGCEHHG0?C/GHHHHHGGHHGCGHHGHHFFGGHHGH11G1?FGF0GHFDBG1GFGHHEHHHHHFC00=D/GHGC---@@.GGEHGGEBFFGGBBFFFFFGGDFGGEADCDDFFBF9BF.A-@D.:;9;BFF/.AA.99A=.:-9-@BFFFF
@M03896:38:000000000-B4D98:1:1101:18917:12367 2:N:0:270
CCTGTTTGCTCCCCACGCTTTCGAGCCTCAACGTCAGTCATCGTCCAGCAAGCCGCCTTCGCCACTGGTGTTCCTCCTAATATCTACGCATTTCACCGCTACACTAGGAATTCCACTTGCCTCTCCGACACTCTAGCTCAGCAGTTCCAAATGCAGTCCCGGGGTTGAGCCCCGGGCTTTCACATCTGGCTTGCCGTGCCGTCTACGCTCCCTTTACACCCAGCAAATCCGGATAACGCTTGCCCCCTAC
+
>ABBBFFFFFFFGGGGEFEFGGEGHGGHHHGHGFEFFFGFDHGGGEEGHHHGHFEFGGGHHGGFGGFHBGHGHHHHHHFHHHHHHHHGGGGGHGHHHFEGEEFGGHHHHHHHGHFHFFDHHGHHHHGGGGGHG@F?FGGG?GH0FFGFGHHGHHHFFCGHC@@C-<-CGFGEGG;:DG.FFEFFFGF0CF/A?EF@EDDGFAB?ABAAADDFB/FFFBFFFE?.;BBBFFD=9.A/;.9.;E9::ADFEF
@M03896:38:000000000-B4D98:1:1101:5972:12370 2:N:0:270
CCTGTTTGCTCCCCACGCTTTCGTGCCTCAGCGTCAGTGCTGGTCCAGGTGGCCGCCTTCGCCACGGGTGTTCCTCCCGATATCTACGCATTTCACTGCTACACCGGGAATTCCGCCACCCTCTACCGCACTCCAGCCCGCCAGTTTCCAATGCAGTTCCCAGGTTGAGCCCAGGGCTTTCACATCGGACTTAACGAACCGCCTACGCACGCTTTACGCCCAGTAATTCCGAGTAACGCTTGCACCCCTCG
+
AABAAFFFFFBFGGGGEEAEFGEFDGHGHHHGEFEGGFDDFFFGHFGFHGHGGGEGGGGHEFGFGGEE>EEFHHHHHGGGGEGHHHHGGGGFFGFHFFHHHFFHHGCCCCHHGHHGGGGHFFHGHHHCGGGGGHGCFEE-CGF-0<CCGHHH/CHHGGGHHE0.:09;BFFEAA..ECFF;CFGFFD..;@:/BB9EAC=AFFF?FF;:@AD..;BFEFFF?.///B/;FF.-.;/;AD...;/;BA-.A-
@M03896:38:000000000-B4D98:1:1101:18896:12377 2:N:0:270
CCTGTTTGCTCCCCACGCTTTCGAGCCTCAACGTCAGTCATCGTCCAGCAAGCCGCCTTCGCCACTGGTGTTCCTCCTAATATCTACGCATTTCACCGCTACACTAGGAATTCCACTTGCCTCTCCGACACTCTAGCTCAGCAGTTCCAAATGCAGTCCCGGGGTTGAGCCCCGGGCTTTCACATCTGGCTTGCCGTGCCGCCTACGCTCCCTCTACACCCAGCTAATCCGCATCACCCTTGCCCCCTAC
+
>AAAAFFFFFDFGGFE2AECFGECAEFAGFFHEFCFFHG35FEFGAAFHFCBFAAEEEEH1EDEEF325B?>FGHHHHHHHBGGHFGFEEAEGGGHHEEEEEBFG3F3F3BFHFFG?F?FHBGGFFGGGCCHHDD1??FF?F?0?1@D1?1>GHD1>FGHCC--<--;:CFCDC::AB.FF0FC0B000:/.-CB?C-;AB-;.;..;AD.;..;//9;BD.../99;FB..;.;B/.;./9BFF?BB.;
@M03896:38:000000000-B4D98:1:1101:8003:12530 2:N:0:270
CCTGTTTGCTCCCCACGCTTTCGCACCTGAGCGTCAGTCTTCGTCCAGGGGGCCGCCTTCGCCACCGGTATTCCTCCAGATCTCTACGCATTTCACCGCTACACCTGGAATTCTACCCCCCTCTACGAGACTCAAGCTTGCCAGTATCAGATGCAGTTCCCCGCTTGAGCCCGGGGATTTCACATCTGACTTAACAAACCGCCTGCGTGCGCTTTACGCCCAGCAATTCCGATTAACGCCTGCCCCCTCC
+
AAAAAFF4DFFFGGCG?EEEFG2EEGGF3FGFEEEFGHHHHHGHEAEGG1EEEEEEEGGH1EEEEH1/>EEGGFHHHF3BFGHHHDFFEAEEHGDGHCDGC<?FGG??0??FGHHHHHHGGGGHGFF?.ACGB0<0<CD<<GGC:;CC:0;;GHF0CCGHH/--9..:0CFG?9---99FBFF/FFF//;FF/BB/BAAEBBBFEF@D?DBB=AA/B:.99A..9./;;B/...9;9.--9..9.99-9;
@M03896:38:000000000-B4D98:1:1101:7978:12530 2:N:0:270
CCTGTTTGCTCCCCACGCTTTCGCACCTGAGCGTCAGTCTTCGTCCAGGGGGCCGCCTTCGCCACCGGTATTCCTCCAGATCTCTACGCATTTCACCGCTACACCTGGAATTCTACCCCCCTCTACGAGACTCAAGCTTGCCAGTATCAGATGCAGTTCCCAGGTTGAGCCCGGGGATTTCACATCTGACTTAACAAACCGCCTGCGTGCGCTCTACGCCCAGTACTTCCGATTAACGCTCGCACCCTCC
+
AABABFFCFFFFGGGFEFEFFGEEGGGHCHHGEGFGGHGHHHHHFEEFHC?EEEEGGGGHAEDEFHE>>EFGFHHHHFGGHGHHHGGFEAFGHHHHHDCCG@FGHGF?GBGFHHHFHHHGGGGHGGGC.AEHCG/<<GB<CGF0C:CGGCFCFFHGCCGC:00.:9/99CFE??;B-;FBFFFFFFF/BFBF/B9B9FFF-B=DEFFDFFFBB.;/BA;DCDE/9//;:B....;//.@AA--;@FFEEA
@M03896:38:000000000-B4D98:1:1101:8410:12554 2:N:0:270
CCTGTTTGCTCCCCACGCTTTCGCACATGAGCGTCAGTTCTTGTCCAAGGGGCCGCCTTCGCCTCCGGTATTCCTCCACATCTCTACGCATTTCACCGCTACACGTGGAATTCTACCCCTCTCTACAAAACTCTAGATGAACAGTCTGAAATGCAATTCCCAAGTTGAGCTCGGGGCTTTCACATCTCACTTATCCATCCGCCTGCGTGCCCTTTACGCCCAGTTATTCCGATTAACGCTCGCACCCTCC
+
AABBCFFCFFFFGGGGGEFFGGGGFGGHHHHHFFEEGGGHHHHHHFFHHEEGEEEGGGGH1EFGGHE@EGGHGHHHGFHHHHHHHHHFFFGGHHHHHFFGGCFHFCFFGHHHHHHHHHHGFHHHGGGGDHHHHHGGHFFGFHHGGHFFHHHHHHHHGHHHHHEGFD0=CGFGAA-ADGHHHHHGGGGGGGFFGBFGGGGGGGGGGGGGGGGFBFFBFEDADD99B/9BFFBA?.A9:.@.D-9;;CFFFF
@M03896:38:000000000-B4D98:1:1101:8520:13624 2:N:0:270
CCTGTTTGCTCCCCACGCTTTCGCACATGAGCGTCAGTTCTTGTCCAAGGGGCCGCCTTCGCCTCCGGTATTCCTCCACATCTCTACGCATTTCACCGCTACACGTGGAATTCTACCCCTCTCTACAAAACTCTAGATGAACAGTCTGAAATGCAATTCCCAAGTTGAGCTCGGGGCTTTCACATCTCACTTATCCATCCGCCTGCGTGCCCTTTACGCCCAGTTATTCCGATTAACGCCCGCACCCTCC
+
>AABBFFFFFFFGGGGFEEFFGGFGGGHFHHHGGEGGGHGHHHHHFGHHFEGFGGGGGGHGGGGGHEEEEGHHHHHGGHGHHHHHGHFGFEGHHHHHFEFFCGHFCFF?GGHGHHFHHHEEHHHFHFDFGHHHGHGHGFFGGH<1FFD1GHHHHHHGGHHHHGFFB=DGHHHCDDCGGHHHHHGEFBFFGFBFFGGGFFGGGGGGGGCFGGFBB/BBEDCFFFFFBBFFFFAAAA/B.>-;@:-;BFFFF
@M03896:38:000000000-B4D98:1:1101:11849:13634 2:N:0:270
CCTGTTTGCTCCCCACGCTTTCGCACATGAGCGTCAGTTCTTGTCCAAGGGGCCGCCTTCGCCTCCGGTATTCCTCCACATCTCTACGCATTTCACCGCTACACGTGGAATTCTACCCCTCTCTACAAAACTCTAGATGAACAGTCTGAAATGCAATTCCCAAGTTGAGCTCGGGGCTTTCACATCTCACTTATCCATCCGCCTGCGTGCCCTTTACGCCCAGTTATTCCGATTAACGCTCGCACCCTCC
+
>AAAAFFFFFFFGGGGEEEFFGEEEGGHAGFGFGEEGHGGHHGHHFBGHEEGEEEEGGGHEEGGGHEEEEGHHHHHGFHHHHHHHHHFEFGGHHHHHEEGGEGHFC?/?GHHHHFHFHHFEGHHHGHFGFHHHHHBGB<?GGH<FHFFBHFFHGHHGHHHHHEG0D0DBGHHC-:CCDGHHHHGGGGGGGFGFFFGFGGGFGFGGGA9ACEFFFFFFED=DF./;/9FFFB.9;AB9.@.;-9-@@FFFF
@M03896:38:000000000-B4D98:1:1101:11829:13640 2:N:0:270
CCTGTTTGCTCCCCACGCTTTCGCACATGAGCGTCAGTTCTTGTCCAAGGGGCCGCCTTCGCCTCCGGTATTCCTCCACATCTCTACGCATTTCACCGCTACACGTGGAATTCTACCCCTCTCTACAAAACTCTAGATCAACAGTCTGAAATGCAATTCCCAAGTTGAGCTCGGGGCTTTCACATCTCACTTATCCATCCGCCCGCGCGCCCCTTACGCCCACTTCCTCCGCTCACCGCCCGCACCCTCC
+
>>AAAFFCFFFFGFBEAEA2AFAE?2EHHFGFEGGDG55DDDFFAD5EBAA?AEEEGGGF1EEEFC>>>E?GEHFHHFHFHHHHEFHECG?E4?4BF//@E@DGG0?/CGGFDDGFFGHC?FGGFGHG1?F1?1111F1C1GB<1<<<1<GHBD1<1F=0<D/<0D00<B0<<---@C.;0GGB;009BFFGBBFFFFFF?.C---9--;@>-9A/9.A-;...;9/;;9A?.-9/..--;-;-@-9EF?
@M03896:38:000000000-B4D98:1:1101:10406:13795 2:N:0:270
CCTGTTTGCTCCCCACGCTTTCGCACCTGAGCGTCAGTCTTCGTCCAGGGGGCCGCCTTCGCCACCGGTATTCCTCCAGATCTCTACGCATTTCACCGCTACACCTGGAATTCTACCCCCCTCTACGAGACTCAAGCTTGCCAGTATCAGATGCAGTTCCCAGGTTGAGCCCGGGGATTTCACATCTGACTTAACAAACCGCCTGCGTGCGCTTTACGCCCAGTAATTCCGATTAACGCTTGCACCCTCC
+
AABBBFFFFFFFGGGGEFFFFGEEEGGGGHHHGGGGGGGHHHHHGEEGHGCGEEEFGGGHEGGGGHG@EEGHHHHHHGHHHHHHGHHGGGGEHHGHHFDCCCFGHHFGHHHHGFHHHHGGGGGHHGFDCEDHFHCDGHG/CHFCCGHGGCGHHHHHHHHHHH0:;99BFFGEGGCGGGFGGFGGFFF/9FBFFFFFFFFFFFFFAFDADFD@>:9:/ABFFFEFFFFFFFBADADFFDF.:A9/F:DFFD
@M03896:38:000000000-B4D98:1:1101:8765:14234 2:N:0:270
CCTGTTTGCTCCCCACGCTTTCGAGCCTCAACGTCAGTCATCGTCCAGCAAGCCGCCTTCGCCACTGGTGTTCCTCCTAATATCTACGCATTTCACCGCTACACTAGGAATTCCACTTGCCTCTCCGACACTCTAGCTCAGCAGTTCCAAATGCAGTCCCGGGGTTGAGCCCCGGGCTTTCACATCTGGCTTGCCGTGCCGTCTACGCTCCCTTTACACCCAGTAAATCCGGATAACGCTTGCCCCCTAC
+
>AAABFFFFFFFGGGGEEEFGGGGHGGHHHHHGHHGGHHCFHHHHGGHHHFGHFEFGGGHEGGDGHGGFHHEHHHHHHHHHHHHHHHFGGGGHHHHHGGGGGGHHHEGHHHHHHHHHHHHHEHHHHGFGGGHHFH?FGGGFFGFFGHHHHHHFHHGGGHHGG-@@@@FHHHGGGCCGGEGBBFCFGB;BFG?AEF@DFGFGDFFFF?BADFFFB/FFFFFFEAFB/FFFFD-:D?BFAD9EFFFFFFAEF
@M03896:38:000000000-B4D98:1:1101:21156:14369 2:N:0:270
CCTGTTTGCTCCCCACGCTTTCGTGCCTCAGCGTCAGTTACAGTCCAGAGAGCCGCCTTCGCTACTGGTGTTCCTCCTAATATCTACGCATTTCACCGCTACACTAGGAATTCCACTCTCCTCTCCTGCACTCAAGTCCTACAGTTCCAAAAGCTTACTACGGTTGAGCCGTAGCCTTTCACTTCTGCCTTGAACGACCGCCTACGCCCCCTTTACGCCCACTAATTCCGGCTAACGCTAACCCCCCACC
+
>AAAAFF1FFFFGGGE1EE0FGEBFFGHHGHHG?EEEHGHGFAFGFDFF/0ABGEEEGGHGEEEGH@F1BFEGFHHHHDGEFFGFHHGGEGGHHHHHEEEEEEGHBFHFBFGGH2GFGHHF1BFGHHFFGHHFGG1@FGGDGH1F@GGHH1/<CD1?FFGG<.>.-0><<<>ACEGHFHFGD<=DD00<::/0=0:::A-99;.:.--A@@-.0B;-;9@---//;//B/--99;9-9---;9;A--99-
@M03896:38:000000000-B4D98:1:1101:21167:14384 2:N:0:270
CCTGTTTGCTCCCCACGCTTTCGTGCCTCAGCGTCAGTTACAGTCCAGAGAGCCGCCTTCGCTACTGGTGTTCCTCCTAATATCTACGCATTTCACCGCTACACTAGGAATTCCACTCTCCTCTCCTGCACTCAAGTCCTACAGTTCCAAAAGCTTACTACGGTTGAGCCGTAGCCTTTCACTTCTGCCTTGAAAGACCGCCTACGCACCCTTTACGCCCAGTAATTCCGGATAACCCTACCCCCCTACG
+
>AAAAFFFFFFFGGGGGEEFFGEGAFGHHHGHFGGGGHHHGGFGFFHGGFEEFHEEGGGHAEGEEHE3@FHEHHHHHHBGGFHHHHHFEFFGHHHHHFEEGEFGGHGHEGGHGHGGHHHHGFHHHHH?GCGHFGG2FFGGFGG2@DGHHHFHHHGB1FGHHA<<<<0<>GDDD?EHGFHGFG<DGH00<0C/0:C0;CG:@AADG.?.BBG.BFGF;CB?..;//;;BF/-.;:/B/:...;9ECF-9A.
@M03896:38:000000000-B4D98:1:1101:13930:14414 2:N:0:270
CCTGTTTGCTCCCCACGCTTTCGCACATGAGCGTCAGTTCTTGTCCAAGGGGCCGCCTTCGCCTCCGGTATTCCTCCACATCTCTACGCATTTCACCGCTACACGTGGAATTCTACCCCTCTCTACAAAACTCTAGATGACCAGTCTGAAATGCAATTCCCAAGTTAAGCTCGGGGCTTTCACATCTCACTTATCCATCCGCATGCTTGCCCTTTACGCCCTGCTATTCCGATTAACCCTCTCCCCCTCC
+
3AA@BFFFFFFFGGGE2EEFCF2EEEAGBGHGEA2E?GFBGHFGFDAFGCEEAE0EEGGGCEFEGHD/>>F@GHHHGGHHHHHGHHHFEEFGFHGFHGEEEEGHD0??/DGCHHGFGGG/EHGGDGF11FGHHGEFB11F1?F0=F>GGDHHFGHHEGGGFH/<0<0=0<<<<---ADGF00CFBFB00CFF00;009;F:;-;.;0;9;:B;90/:9.9--:.///;://.;..99/..9.;9/9D-.9
@M03896:38:000000000-B4D98:1:1101:13912:14419 2:N:0:270
CCTGTTTGCTCCCCACGCTTTCGCACATGAGCGTCAGTTCTTGTCCAAGGGGCCGCCTTCGCCTCCGGTATTCCTCCACATCTCTACGCATTTCACCGCTACACGTGGAATTCTACCCCTCTCTACAAAACTCTAGATGAACAGTCTGAAATGCAATTCCCACGTTGAGCTCGGGGCTTTCACATCTCACTTATCCATCCGCCTGCGTGCCCTTTACGCCCAGTTATTCCGATTAACGCTCGCACCCTCC
+
AABBBFFCFFFFGGGGEFEAFGGEFGGGGHHHGGGEFHGHHHHHHHHHHC1EEEEEGGGHEEGGGHGEEGGHHGHHGHHGHFHHHHHFEEGGHHHHHEEGGCHFE?GA?GFHGHHFHHGEEGHHGGGD<FGGHGHGF<1?1FF<GGGFBGFGHFFFFHHGHG.<<.<.CFHHD--;DCEFGGGFBFBFGGGFFGFFFGGFAEGGFGA9EDAFBBFFFAD;BA.9//;9FF/;9ADFB.@.9---;BD?ED
@M03896:38:000000000-B4D98:1:1101:3012:14691 2:N:0:270
CCTGTTTGCTCCCCACGCTTTCGCACCTGAGCGTCAGTCTTCGTCCAGGGGGCCGCCTTCGCCACCGGTATTCCTCCAGATCTCTACGCATTTCACCGCTACACCTGGAATTCTACCCCCCTCTACGAGACTCAAGCTTGCCAGTATCAGATGCAGTTCCCAGGTTGAGCCCGGGGATTTCACATCTGACTTAACAAACCGCCTGCGTGCGCTTTACGCCCAGTACTTCCGATTAACGCTTGCACCCTCCG
+
>AAAAFFFFFFFGGGGEEEEFGEEGGGGGFGGGEGGGHHHHHHHGGF3GFFCEE>EEEGHHEEEFHE/EEGHGHHHG?E3GHHHHGHGGEFGHHGHHGCGG?FFGGFCGFGHHHHGHHHGGGGFGFGFD?EGCC/0<<<<.CFG0;<CC0<GH0CHC:GHHH0;:0;=FFFGGGCAGGGFF0C;FFB;9B//;/;BB.;9DFBDFF>9.A>@-;./9EDBD..9///BFF.DADBFFAB99AE/;9A.;D.
@M03896:38:000000000-B4D98:1:1101:3007:14714 2:N:0:270
CCTGTTTGCTCCCCACGCTTTCGCACCTGAGCGTCAGTCTTCGTCCAGGGGGCCGCCTTCGCCACCGGTATTCCTCCAGATCTCTACGCATTTCACCGCTACACCTGGAATTCTACCCCCCTCTACGAGACTCAAGCTTGCCAGTATCAGATGCAGTTCCCAGGTTGAGCCCGGGGATTTCACATCTGACTTAACAAACCGCCTGCGTGCGCTTTACGCCCAGCACTTCCGATTAACGCTTGCACCCTCC
+
>AAAAFFBFFFFGGFGEFEFGGGGGGGFHHHGFAEGFGGHHHHHGGGHHCEEEEEEGGGHCFDEGH1/>EFHGGHHGGHBGHHHHHHGGEEGFHHHHFFGGCGHHHFA2FGHHHHHHHHGGGGHHHG?AAGH<GG<DGF<CFFC0;<CGC:CGFHHHHGHHGB.C9//:FGGGGGG-CCFGFGGFFF9FFFFFFFFFAEFAFADAFAAA?-;9.;BFAABCD?.;.BBFBDDDAF/;.;9;E;:;;D.AF
@M03896:38:000000000-B4D98:1:1101:22287:15359 2:N:0:270
CCTGTTTGCTCCCCACGCTTTCGCACATGAGCGTCAGTTCTTGTCCAAGGGGCCGCCTTCGCCTCCGGTATTCCTCCACATCTCTACGCATTTCACCGCTACACGTGGAATTCTACCCCTCTCTACAAAACTCTAGATGAACAGTCTGAAATGCAATTCCCAAGTTGAGCTCGGGGCTTTCACATCTCACTTATCCATCCGCCTGCGTGCCCTTTACGCCCAGTTATTCCGATTAACGCTCGCACCCTCC
+
AAAABFFFFFFFGGGG?EEFGGGEEGGHDGHGEFFGGHGGHHHHHFGFHEEFEEAEFGGHGFGGGHE/EFGHHHHHHFHFHHFHHHHFFFGGFHHHHGEEEEFHF???DGHHHHHFGHHFCGHHHFG11FFFGGF1?G1GHHFBFGDD><FFHGGHGGHHHHB<0=00<CHH<@--ACHHHBHFFGFFFFGBCFFFFFGGEEGGGGDA.CEF/9/;B.9@D.A//;/BFF/.99A/B.@AD-9-;;DFFD
@M03896:38:000000000-B4D98:1:1101:23653:15492 2:N:0:270
CCTGTTTGATCCCCACGCTTTCGTGCCTCAGCGTCAATAACTGTGTAGTAAGCTGCCTTCGCAATTGGTGTTCCATGTCATATCTAAGCATTTCACCGCTACATGACATATTCCGCTTACCTCCACAATATTCAAGATAAATAGTATCAACGGCAGTTTCCGAGTTAAGCTCGGAGATTTCACCACTGACTTACCTATCCGCCTACGCACCCTTTAAACCCAGTAAATCCTGATAACGCTTGCACCCTCC
+
>ABAAFFCDFFFGGCG?EAAFGEFFGGFHHHHGGEGGHF3FGBGFHFHDEFFGHFHHHHHFE?BE3E3DEHGGFFHFHFHHFHHHHFHHFHGHHHHHFEECEGFGHFFHGHHHHFFEGGHGHHHFHHHGHHHFHFDHHHHHGHF3BFGBHH/BDGGHFGHFEDCF<F=1F1FCDGGGHFHH0=DFEH<DG00DCCC00CGDEDAEFCDDCCDE/CBFGFFAE.CF009BF0CF0CBBAF..AABBB999A
@M03896:38:000000000-B4D98:1:1101:23646:15509 2:N:0:270
CCTGTTTGATCCCCACGCTTTCGTGCCTCAGCGTCAATAACTGTGTAGTAAGCTGCCTTCGCAATTGGTGTTCCATGTCATATCTAAGCATTTCACCGCTACATGACATATTCCGCTTACCTCCACAATATTCAAGATAAATAGTATCAACGGCAGTTTCCGAGTTAAGCTCGGAGATTTCACCACTGACTTACCTATCCGCCTACGCACCCTTTAAACCCAGTACATCCGGATAACGCTTGCACCCTCC
+
>ABBBFFFFFFFGGGGEFEFFGEFFFHFHGHGGGEGGHHHGHGGHHFGGHGGGHFGHHHHAE?BEGFFFFGEHGFHHGHHHHHHHHHFEGHHHHHHHDEGGEGFFEGFHFHHHHFEGGGHHHHHGHHHFHHHFHHFHHGGHFHHHHHHGHH?@CGGFGFGHGC?CF1DBFHG<CDGGHHDHBGHHHF0<GFFHHHHHHHHDCDDGFADDGAEA::BFGGGGGE/;0;FGG.-;.;FFAC.9.;:9BDFFF
@M03896:38:000000000-B4D98:1:1101:23662:15518 2:N:0:270
CCTGTTTGATCCCCACGCTTTCGTGCCTCAGCGTCAATAACTGTGTAGTAAGCTGCCTTCGCAATTGGTGTTCCATGTCATATCTAAGCATTTCACCGCTACATGACATATTCCGCTTACCTCCACAATATTCAAGATAAATAGTATCAACGGCAGTTTCCGAGTTAAGCTCGGAGATTTCACCACTGACTTACCTATCCGCCTACGCACCCTTTAAACCCAGTAAATCCGGCTAACGCTTGCACCCTCC
+
3>>3>DF45DFFGGGG2EEEFGEGEFHDFFGFEGEEFHGBFGFFGFFH5FGGHHGHHGFHEEDAEFE3BFGGFHFGFHFHHGHHF5DGGEEGFHHGHEEEEE3BBEB3FFGFHHCE>FGHFFHG0GGFFHHHFHHBGFHFHF2FFHFH2FG/<CC<GDFHGG/@F?FD11GGA-C-?G<<G0DGHHB<<GDHEHE0CCCGDF.AEFE@DB9C.;00;999;A./;0;;BC.--9.;/.;.9.9;9BA..;
@M03896:38:000000000-B4D98:1:1101:9344:15551 2:N:0:270
CCTGTTTGCTCCCCACGCTTTCGCGCCTCAGCGTCAGTAATGGTCCAGTTGGCCGCCTTCGCCACCGGTGTTCTTGCGAATATCTACGAATTTCACCTCTACACTCGCAGTTCCACCAACCTCTACCATACTCAAGCGTCCCAGTATCGAAGGCCATTCTGTCGTTGAGCCACAGGCTTTCACCCCCGACTTACACCGCCGCCTACGCGCCCCTTACTCCCAGCCCTTCCGAACAACGCTATCCCCCCTC
+
>>A1>FD1DFFFGC1EEEGEFGFEEGEFGHHHGGGGGHFHDFGGFF1FGGFHFGEEGGGHAEECCH//>>/?EGFGFEEEGGHHHHHFGEHEGHFHGHHHHFGHHFFCBCEGGHFFFCGFGCGDFFH1DFHHDG?1?<<CCGHFF1GF>><<CEH</DD<0<0.<:/.:GHEGH.:EGGGC0009A?-;@@FFBF0C-?9999A-9---99@---/:/;/AFF----9BF---;;FE-@---9;9AB--9
@M03896:38:000000000-B4D98:1:1101:18859:15931 2:N:0:270
CCTGTTTGCTCCCCACGCTTTCGAGCCTCAGCGTCAGTTACAGTCCAGAGAGTCGCCTTCGCCACTGGTGTTCTTCCTAATCTCTACGCATTTCACCGCTACACTAGGAATTCCACTCTCCCCTCCTGCACTCTAGATTCCCAGTTTGGAATGCAGCACCCAAGTTGAGCCCGGGCATTTCACATCCCACTTAAAAATCCGCCTACGCTCCCTTTACGCCCAGTAAATCCGTACAACGCTCGCCACCTAC
+
>AAAAFFFFFFFGGFE?EE2FGFGHGGHHHHGEGEEFHHHGGGEFFGGHHFEHBAAEFAGFGEDGHB2521BGHFHHHGHHHHHHHHFEEEGHHHFHFEGGCGHHHBCBGGHHHBGHHHHBGFGFDG2FFGGHFH2F22@FGD22>@1F1DGHHHDCAGGDGA.1111<><F-<<-<CDGDGG0GGHG0GG0:00CHFGH.CEGFFDA?ADF/9009;9-9..9//;9BF9.:;9FF--.;-@=ADFF/F
@M03896:38:000000000-B4D98:1:1101:18089:16296 2:N:0:270
CCTGTTTGCTCCCCACGCTTTCGTGCCTCAGCGTCAGTTACAGTCCAGAGAGCCGCCTTCGCTACTGGTGTTCCTCCTAATATCTACGCATTTCACCGCTACACTAGGAATTCCACTCTCCTCTCCTGCACTCAAGTCCTACAGTTCCAAAAGCTTACTACGGTTGAGCCGTAGCCTTTCACTTCTGGCTTGAAAGACCGCCTACGCACCCTTTACGCCCAGTAATTCCGGATAACACTCGCCCCCTACG
+
3>AAAFFFFFFFGGGGEFFAFGEGGGHHHHHHGDEGFGGGFHFGHFFGHHFEHHEGGGGH1FGEGHFCFGGEGHHHGGHHFHHHHHHGGGGGHHHHHGGGGCDGHHHFFHHHHHHHHHHHHFHHHHGGFHHHFE@2FGGHHHFCDGHGHHGGHGHFHGHFFG.FC@B<GG@EDFGHHE<GFG=GHF00<CFCFGH0CCGAAGGGGDACBGGA9CF0.99@..//9//B//-.9:/99;//.9-;;--.99
@M03896:38:000000000-B4D98:1:1101:18087:16317 2:N:0:270
CCTGTTTGCTCCCCACGCTTTCGTGCCTCAGCGTCAGTTACAGTCCAGAGAGCCGCCTTCGCTACTGGTGTTCCTCCTAATATCTACGCATTTCACCGCTACACCAGGAATTCCTCTCTCCTCTCCTGCACTCAAGTCCTACAGTTCCAACAGCTTACTACGGTTCAGCCCTAGCCTTTCACCTCTGCCTTTAACAACCCCCTACGCACCCTTTACCCCCCGCAATTCCGTATAACGCTAGCTCCCCACC
+
AABABFF4DFFFGGGE2AAFFGABFFGFGBFGEEEEFHHHH5FDFE5BF12EFGAEEFGH1E1BEG@3B?FFGFHHHEBFF4BGFEGFE?EEFG4FG>EEEE3F3?0?/BBGHH4B4BBGCFHHHHF1B0FGF0@12@@@2@11@?FDFG1?0?111<11?A.0<.11<>.0/<<C<0D0=G0<GD<0<0:;0000::A.;A-...;.;;C./;0C0/9;-----.;99//..//;.9...;/99E..A.
@M03896:38:000000000-B4D98:1:1101:22836:16662 2:N:0:270
CCTGTTTGCTACCCACGCTTTCGCGCTTTAGCGTCAGTATCTGTCCAGTGAGCTGACTTCTCCATCGGCATTCCTACAAATATCTACGAATTTCACCTCTACACTTGTAGTTCCGCCCACCTCTCCAGTACTCTAGTTTGACAGTTTCCAACGCAATACGGAGTTGAGCCCCGCATTTTCACATCAGACTTATCAAACCGCCTAGACGCGCTTTACTCCCAATAAATCCGTATAACGCTTGCGACATACGT
+
AABBBFFFFFFDGGGEEFEAFGEFEGEFGHHGFGEFDHFGGGGHHFDGGCEFFHFGGHHHHHGGGHEAEEEHHGBGFGFHGHHHHHHGGHHHHHHHHHHHHFFGHFEGHGGGGHEEGGGGGAHFHHFCBGGHHFGF3BDB3DG2DFHGGGFFGG/A/DG<?/.<<DD<<FFECF-<EHGHDDCB:<00;:;0GCGB0G.-BGGG/0C.--9-99CB/9::.99BF/FFF?.9;/FF9-.9.:---9.9B9/
@M03896:38:000000000-B4D98:1:1101:22817:16669 2:N:0:270
CCTGTTTGCTACCCACGCTTTCGCGCTTTAGCGTCAGTATCTGTCCAGTGAGCTGACTTCTCCATCGGCATTCCTACAAATATCTACGAATTTCACCTCTACACTTGTAGTTCCGCCCACCTCTCCAGTACTCTAGTTTGACAGTTTCCAACGCAATACGGAGTTGAGCCCCGCATTTTCACATCAGACTTATCAAACCGCCTAGACGCGCTTTACGCCCAATAAATCCGGATAACCCTTGCGACATACGA
+
>AABAFFFFFFFGGGGEFE2FGEEEEEEFHHGEGEEEHFGGGGGHFGGEGDGGHFHHHHGHHGGGHEEEEEHHHGHFFHHHHEHHHHFCGFHHHHHHHHHHFGHHFEFHBGFHGEEGGGGGHHHHHF??FGHHDGB?B?B3GG<2@FGGDFGGGCGAGH///.<<1D>FGGGFFFDGFFBB0CCHB00;;:CCCFGFFG@FG?D/0C:D-B-..;C.A-B..;/://BF:-:.A/9/..9.;--@99BB..
@M03896:38:000000000-B4D98:1:1101:26371:16808 2:N:0:270
CCTGTTTGCTCCCCACGCTTTCGCACCTGAGCGTCAGTCTTCGTCCAGGGGGCCGCCTTCGCCACCGGTATTCCTCCAGATCTCTACGCATTTCACCGCTACACCTGGAATTCTACCCCCCTCTACGAGACTCAAGCTTGCCAGTATCAGATGCAGTTCCCAGGTTGAGCCCGGGGATTTCACATCTGACTTAACAAACCGCCTGCGTGCGCTTTACGCCCAGTAATTCCGATTAACGCTTGCACCCTCCG
+
>ABBBFFFFFFFGGGGEEEFGGDEAEGFCFHGFEEGFHGHGHGHGEAFH1F?AE>EGGGH1EAEFHA>>EFGGHHHGFHHGHHHHHHGEEFGHHGHH/CGCCBGHHG0CGHHHHHFFHHGGGGH1FFD?DFHF</<<CF/<G0::;CC;0CFGHHHCCGGHH0.:;/;CGGGGD??DGGGFFGGFFF;/FFFFFFEBFFFAFFFFFCADA@B@AEFB.99@DE/:///BFFFD.AFF?F.:A9/BBDFFF.
@M03896:38:000000000-B4D98:1:1101:11059:16848 2:N:0:270
CCTGTTTGCTACCCACGCTTTCGCGCTTTAGCGTCAGTATCTGTCCAGTGAGCTGACTTCTCCATCGGCATTCCTACAAATATCTACGAATTTCACCTCTACACTTGTAGTTCCGCCCACCTCTCCAGTACTCTAGTTTGACAGTTTCCAACGCAATACGGAGTTGAACCCCGCATTTTCACATCAGACTTATCAAACCGCCTAGACGCGCTTTACGCCCAATAAATCCGGATAACGCTTGCGACATACGA
+
>AAAAFFFFFFFGFCF2EEFEGDGFGFEAHHHG2EGGGFFHGHGGHHHGF5FGGGGHHHHFHHHHHEEECFHHH5EFB@FFGHHHHHGDEGEGHG4FHGGBFGGGHHFGGGHHHCEEEGFGCGFGHHH?3BFFFHFBB???GFFDFGGH22FEGGGFHH/?D.<FH11>FEG-@@AFFGDGDD00:00;/:;CC0CBBE@?BGDBFB9A?B-..;0..99;..9///;:;-99./B.;.;.;9-@B.BFA.
@M03896:38:000000000-B4D98:1:1101:11075:16858 2:N:0:270
CCTGTTTGCTACCCACGCTTTCGCGCTTTAGCGTCAGTATCTGTCCAGTGAGCTGACTTCTCCATCGGCATTCCTACAAATATCTACGAATTTCACCTCTACACTTGTAGTTCCGCCCACCTCTCCAGTACTCTAGTTTGACAGTTTCCAACGCAATACGGAGTTGAGCCCCGCATTTTCACATCAGACTTATCAAACCGCCTAGACGCGCTTTACGCCCAATAAATCCGGATAACGCTTGCGACATACG
+
AABBAFFFFFFFGGFG?EEAFGEGGGGEFFGGGEEGGHFHHHHHHFFHFGBFGHGHHHHHHHGHHHEEEEEHHHBGFFGFFFHHHHHGGEGHHHEHHHHHHFFHHHFGHGHGHG?EGGFFGAHHHHGHDGHHHHHF?DD??GFF2GHHHHBGGGGG/GHACDDDC1D<GHGGCGCDGHGE0D;CC;:0CCCHHCGHEHE@BCD./CFEC?A9.ACF;.-@.9FFBFF/BDA.A.BF.;:9.;-;;@DFFF
@M03896:38:000000000-B4D98:1:1101:26311:17067 2:N:0:270
CCTGTTCGCTACCCACGCTTTCGTTCCTCAGCGTCAGTTACTGCCCAGAGACCCGCCTTCGCCACCGGTGTTCCTCCTGATATCTGCGCATTTCACCGCTACACCAGGAATTCCACTCTCCCCTGCAGTACTCAAGTCTCCCCGTATCGCCTGCAAGCCAGCAGTTCCGCTGCTCGTTTTCACAAACCACGCGACAAACCGCCTACGAACTCTTTACGCCCAGTAACTCCGCACAACGCTTGCACCCTAC
+
>AAABFFB@BADGGFEAEAFFGEAFGHHHHGGFEEGGHCHAGFDGEGGHG2BFG0EFFEHCEDEAGE//>>EFGGHHHHHHGFHF4BEEEEEGGHHHEEEE@FHHA0?FBFGGHF23BDGCGB<<<222@FGFGFFDFF1?FF/.>0F.CEDAGG0<<C/.</<0=00.;.-::;.:.;AFFGF0.9.:A.9--:A=FEF-@FFBBA.9;AF/9BFB;ACFF.;9B/;BF;.--;:DBB..9:;BFFFFF
@M03896:38:000000000-B4D98:1:1101:23031:17517 2:N:0:270
CCTGTTTGCTCCCCACGCTTTCGCGCTTCAGCGTCAGTATCTGTCCAGTGAGCTGACTTCTCCATCGGCATTCCTACAAATATCTACGAATTTCACCTCTACACTTGTAGTTCCGCCCACCTCTCCAGTACTCTAGATTGACAGTTTCCAACGCAATACGGAGTTGAGCCCCGCATTTTCACATCAGACTTTTCAATCCGCCTAGACGCGCTTTACGCCCATTAATTCCGGATAACTCTCGCGACATACGT
+
>AAABFFFFFFFGGFGEEEFGGEEEEEGGHHHGGFGGHCGGHGHGFFFGB5FGHFFHHHGGHGGHHEEEEFHHH5GFFHFGGHHGHHGFFGHHHGHHHHHHGEGHFGGH4FHHGEEFGGGF0GHHHFGGHHFHHH3GGF@DFGB2FHHGBGF?D?F?GHC<.AA<1D1CGGGCF-<EFHGHCCFHH00;C0CHFBCCBG.CEF./9;9??A-.;FB.AB9./9//;//B/-;9:9B/:/;.;-@>BDFF?/
@M03896:38:000000000-B4D98:1:1101:23009:17520 2:N:0:270
CCTGTTTGCTCCCCACGCTTTCGCGCTTCAGCGTCAGTATCTGTCCAGTGAGCTGACTTCTCCATCGGCATTCCTACAAATATCTACGAATTTCACCTCTACACTTGTAGTTCCGCCCACCTCTCCAGTACTCTAGATTGACAGTTTCCAACGCAATACGGAGTTGAGCCCCGCATTTTCACATCAGCCTTTTCAATCCGCCTAGACGCGCTTTACGCCCAATACTTCCGGATAACCCTCCCGACATACGT
+
AABAAFFFFFFFGGGEEEEFFGEEEFEGGFHHGGDEDHFHGGGHHFFGE3FGGHFHHHHHHHGGGHEEEEGHGHBFFGFGGHHHHGHFCGHHHFGHHHGHFFDGHF3FGBGFGHEFGGDGGEHFHGFFGGHBGFFBDHG2FGGBDGHHHFFG?D@@DHHC?..<>111<FFGAG-ADDDFFF0GHG;0;/CFC0C;GFG:EFGB/0C:A;@-99C09.99..BFFF9/B.-.9;99/999.;:.9;.999/
@M03896:38:000000000-B4D98:1:1101:24296:17630 2:N:0:270
CCTGTTTGCTCCCCACGCTTTCGAGCCTCAGCGTCAGTTACAGTCCAGAGAGTCGCCTTCGCCACTGGTGTTCTTCCTAATCTCTACGCATTTCACCGCTACACTAGGAATTCCACTCTCCTCTCCTGCACTCTAGATAACCAGTTTGGAATGCAGCACCCAAGTTGAGCCCGGGTATTTCACATCCCACTTAATCATCCGCCTACGCTCCCTTTACGCCCAGTACATCCGCATAACGCTTGCCACCTAC
+
>AAAAFFCDFFFGGGEAEEFFGEFCFEHHFGGEEEAEGFHFGFGHHFGHGBEGBAEEGGH1EEEEHF2BFGEGFGHHHHGHHHHHHGFEFGGHHHHHEEFGEFHHGFG3FGGGFGFHHHHHHHHHHHFFGHGHFGB@FFGHHG/<>DF<CHGHFHGGHFHGGFC<<1<1>FF@C?A@CGHGFHHHHGHHHH0CF0;0CGHEFGGBFCDFDDF;;FFF.;;@C./;0/:BB9.;9A/BDF.A.AB/BF./;
@M03896:38:000000000-B4D98:1:1101:24278:17641 2:N:0:270
CCTGTTTTCTCCCCACGCTTTCGAGCCTCAGCGTCAGTTACAGTCCAGAGAGTCGCCTTCGCCACTGGTGTTCTTCCTAATCTCTACGCATTTCACCGCTACACCAGGAATTCCACTCTCCTCTCCTGCACTCTACATAACCAGTTTGCAATGCAGCACCCAAGTTGAGCCCGGGGATTTCACATCCCACTTAATCATCCGCCTACGCTCCCTTTACGCCCAGTACCTCCGCATCACGCCTGCCACCTAC
+
1>A1>DF1BFFFGFFG1AAAAFB0BEEGFFCGEEE//FD2AB1FGE1GF/0/1B/AEEGFFFCBFF1>@>??FFGHG1FHHHHFHHGGG?EEHGDFHEEEE>1B0/B?EFGHH12BBFBFGGHHFH11BFGHHDB1@F2@1F1<@12>1?GF1FF1?FCGGF..1=11<>GE?<<-<CC0:0C0CC/:0.;0000:00BC..;C?B.@9EFEB000;;.99--/9//9BA--9--/;-9-;-9:/;9-/;
@M03896:38:000000000-B4D98:1:1101:15877:17655 2:N:0:270
CCTGTTTGCTCCCCACGCTTTCGCACATGAGCGTCAGTTCTTGTCCAAGGGGCCGCCTTCGCCTCCGGTATTCCTCCACATCTCTACGCATTTCACCGCTACACGTGGAATTCTACCCCTCTCTACAAAACTCTAGATGAACAGTCTGAAATGCAATTCCCAAGTTGAGCTCGGGGCTTTCACATCTCACTTATCCATCCGCCTGCGTGCCCTTTACGCCCAGTTATTCCGATTAACGCTCGCACCCTCC
+
AABABFFCFFFFGG4EEEE2FFAEDGGHHHHHGGGEGHGHHHHHHFDFGA1EEFEEEGGHEEFGGGD/>EFHGHHHGEEFHFFGHHHFGFEGHHHHHEEEGCFFFCGFDGHHGGGFHHHGGFHFBGGGFHHFFBH1F11FGHECFGHBDGDHHFHGHHHEFHHAD0=DGHFGADDCGDGFCGGGGGFFGFGFFGGFFFGGGGFGGFBDGFEFF/FFFED9@?./;/;/;BB9.A.B9.-;D?-;;>DEFF
@M03896:38:000000000-B4D98:1:1101:22981:17764 2:N:0:270
CCTGTTTGCTCCCCACGCTTTCGCACATGAGCGTCAGTTCTTGTCCAAGGGGCCGCCTTCGCCTCCGGTATTCCTCCACATCTCTACGCATTTCACCGCTACACGTGGAATTCTACCCCTCTCTACAAAACTCTAGATGAACAGTCTGAAATGCAATTCCCAAGTTGAGCTCGGGGCTTTCACATCTCACTTATCCATCCGCCTGCGTGCCCTTTACGCCCAGTTATTCCGATTAACGCTCGCACCCTCC
+
ABBABFFFFFFFGGCGEFFFFGFEFGGHGGHHGGGEGGGGHHHHHFEGHEEEEFEGGGGHEFEEGHE@EEGHHHHHGHHGGFHHHHHGGDGGHHGHHEEGGCHHFCCADHGGGHHHHHHGEHHHGGGGGGGHHHGFDDDFGHHFGHFGGHHHHGFHFHHHGHEGB<=DCG0C<---AC:CHBHGGGGGGGGGG0C;BBFFBEGDFGGDGGGFFFFFFAD;BD./B/;;BB9.;.ABB.BADD-99BFFFF
@M03896:38:000000000-B4D98:1:1101:6843:17864 2:N:0:270
CCTGTTTGCTCCCCACGCTTTCGAGCCTCAGCGTCAGTTACAGTCCAGAGAGTCGCCTTCGCCACTGGTGTTCTTCCTAATCTCTACGCATTTCACCGCTACACTAGAAATTCCACTCTCCTCTCCTGCACTCTAGATAACCAGTTTGGAATGCAGCACCCAAGTTGCGCCCGGCTATTTCACATCCCACTTAATCATCCGCCTACGCTCCCTTTACGCCCACTAAATCCGCATAACGCTTACCACCTAC
+
>AAAAFFFFFFFGGGGAEEAFGEGHFFGHHHHEEEEEGGHHHFGHHFHHH2AFFAEEGGHEEDEGHCF@GGEFHHHHHHHHHHHHHH?EEEGHHHHHAEFGEGHG3?FGHHHHHHHHHHHHHHHHHHGGGGHHH3>@G2FFGF/@2D2C1DFGFF<FGGHGA..11>1<<><-<--<00DG0G00CCG0GGCGCCHFGHH.CDE9BCAADGG/090;9;:B:.99///;B..9.9/:.-...;9/;?A/;
@M03896:38:000000000-B4D98:1:1101:17557:17867 2:N:0:270
CCTGTTTGCTCCCCACGCTTTCGCACCTGAGCGTCAGTCTTCGTCCAGGGGGCCGCCTTCGCCACCGGTATTCCTCCAGATCTCTACGCATTTCACCGCTACACCTGGAATTCTACCCCCCTCTACGAGACTCAAGCTTGCCAGTATCAGATGCAGTTCCCAGGTTGAGCCCGGGGATTTCACATCTGACTTAACAAACCGCCTGCGTGCGCTTTACGCCCAGTAATTCCGATTAACGCTTGCACCCTCC
+
AABBBFFFFFFFGGFFEEEFFGEEFGGHCFHHGEEGGHHHFHHHGEDGHECEEEEFGGGHEGGGGHE@EEGHHHHHHHHHHHHHHHHGGEEGGHFHHGDCG@FHHGFFFHHGHHHGHHHGGGGHGHG..AEHFHG0DGF<GHGBCCFCG:CGGHFH:CHHHH0::0/9BFGGA@?BGAFGFFGGFFFFFFB9BFFFFFFFFFFFEFF:DD>C-9.;BEFCFFF9FFFFFFF.9:ABBDD.999//;D.EF
@M03896:38:000000000-B4D98:1:1101:13405:18247 2:N:0:270
CCTGTTTGCTCCCCACGCTTTCGCACCTGAGCGTCAGTCTTCGTCTAGGGGGCCGCCTTCGCCACCGGTATTCCTCCAGATCTCTACGCATTTCACCGCTACACCTGGAATTCTACCCCCCTCTACGAGACTCAAGCTTGCCAGTATCAGATGCAGTTCCCAGGTTGAGCCCGGGGATTTCACATCTGACTTAACAAACCGCCTGCGTGCGCTTTACGCCCAGTACTTCCAATTAACGCTTGCACCCTCCG
+
>>AAAFFFFFFFGGGCAEEAFGEEFGGFFHHHFEEEGHHHFHGHEEFGHF1AAEEEGGDHGEFFGHE/EFGGHHHHGF3FGGFHFHGFG<EEFHHHH?CFC@FGHB2?2CGFHHHHHHHGCDGHHHG...<DCG<0<GG/<G=00=CCG;;GBFHGCCGHHF0:/0;;;BFE-A--;.9:CBFBFFB//;BFF/;B/9AFBDFF?F-..9;B;.A/9A9;9.9/:/;/:9//;;/9B.;...;//;:?EF.
@M03896:38:000000000-B4D98:1:1101:13403:18265 2:N:0:270
CCTGTTTGCTCCCCACGCTTTCGCACCTGAGCGTCAGTCTTCGTCCAGGGGGCCGCCTTCGCCACCGGTATTCCTCCAGATCTCTACGCATTTCACCGCTACACCTGGAATTCTACCCCCCTCTACGAGACTCAAGCTTGCCAGTATCAGATGCAGTTCCCAGGTTGAGCCCGGGGATTTCACATCTGACTTAACAAACCGCCTGCGTGCGCTTTACGCCCAGTAATTCCGATTAACGCCTGCACCCTCC
+
AAAAAFFFFFFFGGFGEFEFFGEEDGGHF3FFEEEGEHHHGHHHG1AGHDCGEEEFGGGHAECEEH>/>EGHHHHHHFGHHHHHHHHGGFFGHHHHHGDGFCFHHGBF2GGGHGHHHHHGGGGGHHEF?DEHFHCDGHE/CGG0:CGGH;:CHGFG;CGHGH0;/99;CFGGB9---CFFGFGFFFF//BF9BBF/9AEEBAFDEFAAAA9B@A.9FFDFCAF//99/BB9.;.A/;.;-A..;9FDFFF
@M03896:38:000000000-B4D98:1:1101:3198:18298 2:N:0:270
CCTGTTTGCTCCCCACGCTTTCGCACATGAGCGTCAGTTCTTGTCCAAGGGGCCGCCTTCGCCTCCGGTATTCCTCCACATCTCTACGCATTTCACCGCTACACGTGGAATTCTACCCCTCTCTACAAAACTCTAGATGAACAGTCTGAAATGCAATTCCCAAGTTGAGCTCGGGGCTTTCACATCTCACTTATCCATCCGCCTGCGTGCCCTTTACGCCCAGTTATTCCGATTAACTCTCGCACCCTCC
+
>AA1AFF1DFFFGGFGEEF0FGAEFG?GGHCBEEE/EGHHHHFHGFGGH/ACEEAEEGGHEEFGGHE/EEGHHHHHG>GGHGHHHHHGGEEEGFFFH?G/E<1F/BC/?FGFHHFDGFHFFHHHFFD11<GGHHH1DGB1GHF01FDD1=GGBBF<<GFGGBF.D=00/<DGA--:@CGF00CFFGFFFCFF9BFFBFBFAC?CGG@..9.:;;B/;AB-@--;///9;B/?B-9/;/;/:-:-9@FFFF
@M03896:38:000000000-B4D98:1:1101:26095:18388 2:N:0:270
CCTGTTTGCTCCCCACGCTTTCGCACCTGAGCGTCAGTCTTCGTCCAGGGGGCCGCCTTCGCCACCGGTATTCCTCCAGATCTCTACGCATTTCACCGCTACACCTGGAATTCTACCCCCCTCTACGAGACTCACGCTTGCCAGTATCAGATGCAGTTCCCAGGTTGAGCCCGGGGATTTCACATCTGACTTAACAAACCGCCTGCGTGCGCTTTACGCCCAGTAATTCCGATTAACGCTTGCACCCTCC
+
AAABBFFFDFFFGGGGEEEFFGEEEGGFCCGGEGGGGHGHFHGHGFAGFEAEEE>EEEFHEECEFHE/>EGHHHHHGFGGHHHHHFHFGEFFGHHHHDB@D@GHHHFG2CGHGHHHHHHGGGGH1FF?.ADHFG/<=EE.<GG0;0<GC0CCGHFFCCGHHH09/99/;FGGGA--A.;FB/B/FFB/;BFF/BBBBAEEBDFFFF@;9A=@BD./;9A9@A./;/:;FF/.9;D/9.-.9.9/BFFFFF
@M03896:38:000000000-B4D98:1:1101:26081:18398 2:N:0:270
CCTGTTTGCTCCCCACGCTTTCGCACCTGAGCGTCAGTCTTCGTCCAGGGGGCCGCCTTCGCCACCGGTATTCCTCCAGATCTCTACGCATTTCACCGCTACACCTGGAATTCTACCCCCCTCTACGAGACTCAACCTTGCCAGTATCAGATGCAGTTCCCAGGTTGAGCCCGGGGCTTTCACATCTGACTTAACAAACCGCCGGCGTGCGCTTTACGCCCAGTACTTCCGATTAACGCTTGCCCCCTCC
+
>>A1AFF1BDFFGGFA1AE0ABAAEEGBBBGHEG?EEGFF2GFCEEAA0A/EAE>EEEBB/BA?EF?>/>/FGHHHHC1>GG2EGHF/EEAEFGFGH/>BC<1?F<000?DFGHBGHFHC@-<F>F...=CHF0//</00<CD0:C0;;:0:0:0000;GHH0.:0//;CFE-;9--9;FF0;/;B9/9BFF//BFB?EE-@=--;;9-9-9;9A/B--9;-;///;/;B9----;/;=-9-9/B?@9--
@M03896:38:000000000-B4D98:1:1101:24651:18400 2:N:0:270
CCTGTTTGCTCCCCACGCTTTCGCACATGAGCGTCAGTTCTTGTCCAAGGGGCCGCCTTCGCCTCCGGTATTCCTCCACATCCCTACGCATTTCACCGCTACACGTGGAATTCTACCCCTCTCTACAAAACTCTAGATGAACAGTCTGAAATGCAATTCCCACGTTGAGCTCGGCGCTTTCACATCTCACTTATCCATCCGCCTGCGTGCCCTTTACGCCCAGTTATTCCGATTAACGCTCGCACTCTCC
+
AABBBFFFFFFFGGGGEFEFGGFGGGGHDFGGEGFFGBDFGGGHHGFGH1?FEEAFFGGHAEGEGHEEEEGHHHHHGHHFHHFEH3FFFFGGHHHHHEEEECGHDFFFDHHHGHHHFFG?CGGGGHG?<FGHHHHFBDB1FDGBFHG1=<DFHGHHGFGHDG.<<<.<<GHCE@.;?9EFG0FFFFCFFGBBFBB0;FFGGGGGEFDADFFF/;//B.?;@?./:;9:FF/AD.ABB.BADB=-@-9;FF
@M03896:38:000000000-B4D98:1:1101:26101:18406 2:N:0:270
CCTGTTTGCTCCCCACGCTTTCGCACCTGAGCGTCAGTCTTCGTCCAGGGGGCCGCCTTCGCCACCGGTATTCCTCCAGATCTCTACGCATTTCACCGCTACACCTGGAATTCTACCCCCCTCTACGAGACTCAAGCTTGCCAGTATCAGATGCAGTTCCCACGTTGAGCCCGGGGATTTCACATCTGACTTAACAAACCGCCTGCGTGCGCTTTACGCCCAGCAATTCCGATTAACGCTCGCACCCTCC
+
AABABFFFFFFFGGGG2EEFFGEEFGGH3GFFGGEGEFFHFHHHGDEGH10AAEEEGFGGAEEEFH?>>EFHHFHHGFGGHHHHHHFFEEFGHHHHHFCDFCFHHGB02?GHGDHHHFHGGGGHGGF..<CHC0<<<CF/CGD0;0C;00C0CCG0;:GGHH.:9;.9/;CE@----;CFFFF/;BF;9FFFB/FFFFEF9BFFEFD.9;-;-.:;FADDFF..9.9BFFFF..:/;9D?.9--;9A9AD
@M03896:38:000000000-B4D98:1:1101:24664:18419 2:N:0:270
CCTGTTTGCTCCCCACGCTTTCGCACATGAGCGTCAGTTCTTGTCCAAGGGGCCGCCTTCGCCTCCGGTATTCCTCCACATCCCTACGCATTTCACCGCTACACGTGGAATTCTACCCCTCTCTACAAAACTCTAGATGAACAGTCTGAAATGCAATTCCCAAGTTGAGCTCGGGGCTTTCACATCTCACTTATCCATCCGCCTGCGTGCCCTTTACGCCCAGTTATTCCGCTTAACGCTCGCACTCTCC
+
>AAAAFFFFFFFGGGGEEEFGGEEEGGFFHHHGFEEGHHHHHGHHDFFFB?EEEEEGGGH1EEEGHF>EEGHHHHHGFHHHGHHHHGFGFEGHHGHHGGGGCHHG?FFGEHHHHHHHHHFEHHHHHF11FHHHHGDGBDD1GGC=F=F1FGHGHF11DHFHF/.0=<0CGGHD-:@DGHHGEFFFGGGEGFFBFFGBFBFAEFGGF?9DG.BB/BFBAA@DAEF/BFFFF/.9;./:9@.AD9;@9F9FF
@M03896:38:000000000-B4D98:1:1101:28098:18894 2:N:0:270
CCTGTTTGCTCCCCACGCTTTCGCACCTGAGCGTCAGTCTTCGTCCAGGGGGCCGCCTTCGCCACCGGTATTCCTCCAGATCTCTACGCATTTCACCGCTACACCTGGAATTCTACCCCCCTCTACGAGACTCAAGCTTGCCAGTATCAGATGCAGTTCCCAGGTTGAGCCCGGGGATTTCACATCTGACTTAACAAACCGCCTGCGTGCGCTTTACGCCCAGTACTTCCGATTAACGCTTGCACCCTCC
+
>AAABFFFFFFFGGGGCEEEGGEFGGGFCGHGGGGGFHHHGHHHGG1GHFCEEEEGGGGH1ECEEHE/EEGHHHHGFFGHHHHGHHHGGEEEHFGHHGDGF@DGHHEF2?GGHHFFFAGGFGGHGFC?.CEDFE/0D/0<CGGF:;CGG0CGHGHHFHHHGB0.:0;//;FFBG-?@DFFGFGGFFF/9FF/99BB9AEFFFAAFE;:DDFF-AE/F?9-;9E///;/BBAA...B;A=...9/99A.9;
@M03896:38:000000000-B4D98:1:1101:28077:18903 2:N:0:270
CCTGTTTGCTCCCCACGCTTTCGCACCTGAGCGTCAGTCTTCGTCCAGGGGGCCGCCTTCGCCACCGGTATTCCTCCAGATCTCTACGCATTTCACCGCTACACCTGGAATTCTACCCCCCTCTACGAGACTCAAGCTTGCCAGTATCAGATGCAGTTCCCAGGTTGAGCCCGGGGATTTCACATCTGACTTAACAAACCGCCTGCGTGCGCTTTACGCCCAGTAATTCCGATTAACGCTTTCACCCTCC
+
AABBBFFFDFFFGGFGEEEEFGEEGGGGAEGGEFEGGFGHFHGHGGFGGEEFEFEEGDGGCEDEGHE@EEFHHHHHHGGHHHHHHHHFGFEGHGGHHDCDCCEHHGFCGHHHGGHFGHHGGGGHFHGD.AEHCBC0DG</CHHF0CGCCCGGFFGGCGHHHG0.;0/FBFFECD9?FG/0CBFGFFF9BFBBFBFFBAF.@FCDFFF.ADBF;D./;.;;BFF/BFBBFFFA..AFFFF9..;9BBFEEF
@M03896:38:000000000-B4D98:1:1101:19011:19439 2:N:0:270
CCTGTTTGCTCCCCACGCTTTCGCGCCTCAGCGTCAGTAATGGTCCAGTTCGCCGCCTTCGCCACCGCTGTTCTCGCGAATATCTACGAATTTCACCTCTACCCTCGCAGTTCCACCAACCTCTACCATACTCAAGCGCCCCAGTATCGAAGGCCATTCTGTGGTTGAGCCACAGCCTTTCACCCCCCCCTTCACACCCCGCCTACTCCCCCTCTACGCCCCGTCCTTCCACGCACCCCCATCCCCCTTC
+
AAA>AFFCFFFFFEBEEEE2FFEEEEGGE3BF2EFDFH5DDFDADF33DG5BAEEEEGFG1?1??CB///1BDGGFE///>/EF?FG//?GEGHHHHHFHFF1?FE</<?EHFHFDC??AAFC11??F11>1<1<<<.-><A<./0==../;.;C.:0C0000;:..//:C/:9...900C09;AAB9-;>..///;..;;@99.;/;/9;9-../;.9;--9..../99//.9--999-;./;EED;..
@M03896:38:000000000-B4D98:1:1101:18987:19447 2:N:0:270
CCTGTTTTCTCCCCACGCTTTCGCGCCTCAGCGTCAGTTATGGCCCAGTTCGCCGCCTTCGCCACCGCCGCTCTCGCTAATATCTACGCATTTCACCTCTACCCTCGCAGTTCCACCAACCTCCACCATACTCAAGCGTCCCAGCATCGATTGCCATTCTGTGCTTGAGCCACAGGCTCTCACCCCCCACTTATACCGCCGCCTACGCGCCCTCTACGCCCAGTCATTCCGTCCAACCCCAGCCCCCTTC
+
>>11>FF1DFBFG11A1AA0AAAAE?EEA11EAEF/AF2D211/BF//BG2//BA/>E/1/////>/////>>>BE////B2BB>BF?/?ECFGHEFHFHHB10B?///?/FFF<1C/<//0</0>FC1FG11111<...<C<<./=C./.0:<;0;<CF0000<00.<0:B;;.9:..;CFB..AA@?A-9////;--;--@?B9:-9-9@--;;B-9-;9-/////;B//--9/:-A-9--9-A=--;
@M03896:38:000000000-B4D98:1:1101:19000:19459 2:N:0:270
CCTGTTTGCTCCCCACGCTTTCGCGCCTCAGCGTCAGTAATGGTCCAGTTGGCCGCCTTCGCCACCGGTGTTCTCGCGAATATCTACGAATTTCACCTCTACACTCGCAGTTCCACCAACCTCTACCATACTCAAGCGTCCCAGTATCGAAGGCCATTCTGTCGTTCAGCCACACGCTTTCACCCCCGACTTAAAACGCCGCCTACGCGCCCTTTACGCCCAGTGATTCCTAGCAACGCTCGCCCCCTTC
+
>AAABFFFFFFFGGGE2EEFFGEEAFEFGHHGFGEGEH5D5FBFGCCFFGFCFEAEGGGHCFEEGH?/>/EEGHF?FE/@EEFHGGHGGGHHHHFGHHGHHFFGBGCCF/CGHHBGHFEGGHHGHHHFFHHHHF1<>.>EFGB1CDDD<.<<<<C</:C0000..:.;:=G.CH.-;9C9FFFGGGG-;AB.999BF-;>@BFDFF9>9;BF-/9/B9;@@.;////9;B///::;F@D..-9@DAD=.;
@M03896:38:000000000-B4D98:1:1101:16078:19825 2:N:0:270
CCTGTTTGCTCCCCACGCTTTCGAGCCTCAGCGTCAGTTACAGTCCAGAGAGTCGCCTTCGCCACTGGTGTTCTTCCTAATCTCTACGCATTTCACCGCTACACCTGGAATTCCACCCCCCTCTCTCAGACTCTAGCCGAGCAGTTTCAACTGCAGTTCCCAGGTTGAGCCTGGGGCTTTCACAGCTGACTGACTCGGCCGCCTACGTGCGCTTTACGCCCAGTAATTCCGCTTAACGCTTGCACCCTCCG
+
3>AAAFFBFFFFGGFEEFEFFGEGHGGHHGHHG?EGGHDGGGGGHCBGHHC?FFAFFGGHEGDEGHEGBC?EGHHHHHFHHHHHGHHGGGGGHHHHHGGGGEFGHHFFFFGHHF4FGFGGCGDGHFGF2GGHHHG?DC/ACFGC1<FFGHHHFHHF0<GGGF0./</</CCG.G.@F-CFHFHFGCG:CFG0BFBFC.ED-;B?EFF.99-;@?A/9A?;BD.///;BFF/.;;D/BDA..A;9;BD.;9.
@M03896:38:000000000-B4D98:1:1101:27715:19969 2:N:0:270
CCTGTTTGCTCCCCACGCTTTCGCACCTGAGCGTCAGTCTTCGTCCAGGGGGCCGCCTTCGCCACCGGTATTCCTCCAGATCTCTACGCATTTCACCGCTACACCTGGAATTCTACCCCCCTCTACGAGCCTCAAGCTTGCCAGTATCAGATGCAGTTCCCACGTTGAGCCCGGGGATTTCACATCTCACTTAACAAACAGCCTGCGTGCGCTCTACGCCCAGTACTTCCGCTTAACTCATGCACCCTCC
+
3ABAAFFCDDDFGGGCAEA2AF2EEGGH3AFFEGGF2DDFEGABEDEGHE0AEE>EE>1G?BEEEH?/>>FFHHHFGF3DGGGGG4FFG?EAFGGHHB>>B@DGF0C<CGHHGFHGHAFCDCGFBG<<>-<G<G0<D<0/.CF00;0:;00C00000;;CFH.-9..;9CFE@B99@D/BB9FBFFF//BFFFFBBF.A.;A?FF?@AAA;@-..;/.--;..9;/;//;.:.9;///;///9/;9..:9
@M03896:38:000000000-B4D98:1:1101:27708:19989 2:N:0:270
CCTGTTTGCTCCCCACGCTTTCGCACCTGAGCGTCAGTCTTCGTCCAGGGGGCCGCCTTCGCCACCGGTATTCCTCCAGATCTCTACGCATTTCACCGCTACACCTGGAATTCTACCCCCCTCTACGACACTCAAGCTTGCCACTATCAGATGCAGTTCCCAGGTTGAGCCCGGGGATTTCACATCTGACTTAACAAACCGCCTGCGTGCACTTTACGCCCACTAATTCCGATTCACGCTTGCACCCTCC
+
>AAAAFFFDFFFFGGGAEECFF2BEFGHAFFFEEEEEGFFGHGGEEEBA10EEE>>EGGHAEEEGHE/>E?FGGFGHHEGFGFHHHHFEEEEGHHHH/BC<<FGHC<0?GHGFFGGFGHGGGGGHH...<AGCFG0<CD/<CC0//<CC00;CGC:;;GHHH0999/;/BFE-9-:BA909/BFFF;99BBFFBBFBAEA-BDAEF-9.;.:;/9/9.;@;A.9;/9FFB/:../9;;A9.9./:;A.;A
@M03896:38:000000000-B4D98:1:1101:27727:19989 2:N:0:270
CCTGTTTGCTCCCCACGCTTTCGCACCTGAGCGTCAGTCTTCGTCCAGGGGGCCGCCTTCGCCACCGGTATTCCTCCAGATCTCTACGCATTTCACCGCTACACCTGGAATTCTACCCCCCTCTACGAGACTCAAGCTTGCCAGTATCAGATGCAGTTCCCAGGTTGAGCCCGGGGATTTCACATCTGACTTAACAAACCGCCTGCGTGCGCTTTACGCCCAGTAATTCCGCTTAACGCTTGCCCCCTCC
+
AABBBFFFFFFFGGGFEFFEFGEEEGGHCFHHGGGDGFGHGHHHGGEGGGAFEEEGGGGHHGCEGHECEFGHHHFHGFFGHHHHHHHGGEEGGHHHHDDCF@FGGGFGFGHFHHHGHFHGGGGHGHGD.<CHFE<<<GF/<GG0:;CCG0CGGEHCGFGHHG0.:0/9/;CE?F-@-:CFG0CFFFB:9BF/FFFFFFFFFFDAE?FADDFF;DEFFAD>AD.;;BFFFFF.99.BB.D.A.A/99@-9;
@M03896:38:000000000-B4D98:1:1101:14268:20082 2:N:0:270
CCTGTTTGCTCCCCACGCTTTCGTGCCTCAGCGTCAGTGCTGGTCCAGGTGGCCGCCTTCGCCACGGGTGTTCCTCCCGATATCTACGCATTTCACTGCTACACCGGGAATTCCGCCACCCTCTACCGCACTCCAGCCCGCCAGTTTCCAATGCAGTTCCCAGGTTGAGCCCAGGGCTTTCACATCGGACTTAACGAACCGCCTACGCACGCTTTACGCCCAGTACTTCCGAGTAACGCCTGCACCCTTCG
+
>>ABBFFBFFFFGGFE2EEFFGEBFFHHHGHHGEEGFF5BFFBAACCFHGBFGGEGGGGHGGD?EE0E/>>?FHFHGGGDGGCHHHHFEEEEHHHHDGHFGFGGHGCCGGHHHFFDGGGHGHHGFHEACDGGHHHHHGG-ACDC0<CCGHCFCGFC::GGHH0./0//;=FEFE.;EA.;;0CBGGF99;@0B/BA..BBBBBFBF.@FBBBA..:9;D-@D./9/9/B/..-9;B9AB-...9;;A.9;.
@M03896:38:000000000-B4D98:1:1101:14283:20092 2:N:0:270
CCTGTTTGCTCCCCACGCTTTCGTGCCTCAGCGTCAGTGCTGGTCCAGGTGGCCGCCTTCGCCACGGGTGTTCCTCCCGATATCTACGCATTTCACTGCTACACCGGGAATTCCGCCACCCTCTACCGCACTCCAGCCCGCCAGTTTCCAATGCAGTTCCCAGGTTGAGCCCAGGGCTTTCACATCGGACTTAACGAACCGCCTACGCACGCTTTACGCCCAGTAATTCCGAGTAACGCTTGCACCCTTC
+
>AABBFFFFFFFGGGGEFEFGGFFFFHHHHHHGGDFEFDAFGGGGCGGHGHGGGAEFGGHGEGEGE@@/>EEHHGHHGG?ECCHHFHGGEGGHHGHBGFHHFFHHG?CCGHHHH<CDCGHGHHHHGFCCDFGHHGCFEG<@FD-;;GGHGHHFHFGCCGHHH0.::99/;CEEA.CEFEFFFGGGG?.CD@09BB:.9DC;DFFFFDFFFAD..AFF..9BF?;FFFEFFB9999BB.;.999/:BDF/B
@M03896:38:000000000-B4D98:1:1101:4526:20415 2:N:0:270
CCTGTTTGCTCCCCACGCTTTCGCACCTGAGCGTCAGTCTTCGTCCAGGGGGCCGCCTTCGCCACCGGTATTCCTCCAGATCTCTACGCATTTCACCGCTACACCTGGAATTCTACCCCCCTCTACGAGACTCAAGCTTGCCAGTATCAGATGCAGTTCCCAGGTTGAGCCCGGGGATTTCACATCTGACTTAACAAACCGCCTGCGTGCGCTTTACGCCCAGTACTTCCGATTAACGCTTGCCCCCTCC
+
>AAAAFFBDFFFGGFGEEEAFGEEFGGHFGGFEEEEDHGHHHFHEE?FFEFGEEEEGGEG1EEEEFE/>EFGFHHHGEFFGGEGHHHFFEEFHHHHH/BDCCGGHH<C2GGHGFGFHHHGCCGCDGFA.<CD0C<<<<0/.CD0:=CCC:0C0:F0;CGHHFG.:0;/CFFE-;A-;.FFFFFFFFF//;/9B9BB/AAF->CD?AB:AA>DB:9/9AABCD.:;99:FFA9...//9@...9/;9BDFF
@M03896:38:000000000-B4D98:1:1101:4538:20429 2:N:0:270
CCTGTTTGCTCCCCACGCTTTCGCACCTGAGCGTCAGTCTTCGTCCAGGGGGCCGCCTTCGCCACCGGTATTCCTCCAGATCTCTACGCATTTCACCGCTCCACCTGGAATTCTACCCCCCTCTACGCGACTCAAGCTTGCCAGTATCAGATGCAGTTCCCAGGTTGAGCCCGGAGATTTCACATCTGACTTCACAAACCGCCTGCGTGCGCCTTACGCCCAGTAATTCCGATTAACGCTTGCACCCTCC
+
3AAABFFCDFFFGGGG2EAFFGAEEFGH3BGFABABAFDDFHAFFEE3FA00AE>EFGGGFFGDGHE@>>FHHHHHH2G3BFGHHHGCEEFGFGGGH?BB/?<GHHB0<2GFFFGFHHHGGGDC1GF@-<<A:C/0<;:/;;C0;CC;G0=00;009CCGGG0./:///;9E9--99/BFF/BFFFF//;FF/;9;/;EA-BFFEE=A9A-;...BB.99;../9///;9B...;/99@...;/;BD.:;
@M03896:38:000000000-B4D98:1:1101:4516:20436 2:N:0:270
CCTGTTTGCTCCCCACGCTTTCGCACCTGAGCGTCAGTCTTCGTCCAGGGGGCCGCCTTCGCCACCGGTATTCCTCCAGATCTCTACGCATTTCACCGCTACACCTGGAATTCTACCCCCCTCTACGAGACTCAAGCTTGCCAGTATCAGATGCAGTTCCCAGGTTGAGCCCGGGGATTTCACATCTCACTTAACAAACCGCCTGCGTGCGCTTTACGCCCAGTAATTCCGATTAACACCTGCACCCTCC
+
>AAAAFF4DFFFGGFFAEEAFGAEGGGGFAAFEGGGGHHHFHHHEGEBG100AEEEFGGHAE?EEHE/>EEGFHFHFB33GEGHFEHFEEEEHFGHHDFFGCFGFGFF2GFHGHHGFHGFCGGC1GAA<AE0<CC<<C0<GHH0::CCC;0<CGFCCGGCGG0.:0;/BFFE-9;--99FBBBBBBB/9FBFB9B9:A9A-9-AFAAA9.@B-.99B9.=B9.9;///FF/AA.;9B/9.9:9;/;A.AA
@M03896:38:000000000-B4D98:1:1101:15713:20502 2:N:0:270
CCTGTTTGCTCCCCACGCTTTCGCACATGAGCGTCCGTTCTTGTCCAAGGGGCCGCCTTCGCCTCCGGTATTCCTCCACATCTCTACGCATTTCACCGCTACACGTGGAATTCTACCCCTCTCTACAAAACTCTAGCTGAACACTCTGAAATGCAATTCCCAGGTTGAGCTCGGGGCTTTCACATCTCACTTATCCATCCGCCTGCGTGCCCTTTACGCCCACTTCTTCCGATTCACGCTCGCACCCTCC
+
1AA1AFFFFFFFGGFE1AAAFGAEEEEA1BEF0BA/EF1FFHGHFF2FGA/AEEAEEEGH/BEEEF//>>EGFGGHFGHBGHHHHHH?@EEEHFGHG/EE@@FCEB/F/FGHGHGFGGHECCGDGFH<10?GCFH11?1<>FG01F<FGFFGHE0DF0DGF0<.<0/<<0<<::;--A?BFFFBCB0;BFFFF09;0;FG.;CF.F-9;--B:9/9B---9---////;/9-;9///-;-9--9;@A-9:
@M03896:38:000000000-B4D98:1:1101:15726:20515 2:N:0:270
CCTGTTTGCTCCCCACGCTTTCGCACATGAGCGTCAGTTCTTGTCCAAGGGGCCGCCTTCGCCTCCGGTATTCCTCCACATCTCTACGCATTTCACCGCTACACGTGGAATTCTACCCCTCTCTACAAAACTCTAGATGAACAGTCTGAAATGCAATTCCCAGGTTGAGCTCGGGGCTTTCACATCTCACTTATCCATCCGCCTGCGTGCCCTTTACTCCCAGTTATTCCGATTAACGCTCGCACCCTCC
+
AABBBFFCFFFFGGGGEFFFFGGEGGGGFHHGGEEEFGEGHHGHGFBGHEEFEEEFFGGH1EFGGHE@EFGHHHHHGHHFHHHHHHHFEFFGHHHHHEEGGEHHFCFFDHGHGHFFHHHFEHHHHHG1FGGHHHF1FD1<GHHC>GFDGBGHHF1GDGHHHH0C<<<<FGHHAC@@DGHHHGGBFGFFGGGGGFFF0BFFGGFGGG?CAAEFB/F/B/;/;./9///;FFBA.9ABFAA.;--99@FFFF
@M03896:38:000000000-B4D98:1:1101:15744:20522 2:N:0:270
CCTGTTTGCTCCCCACGCTTTCGCACATGAGCGTCAGTTCTTGTCCAAGGCGCCGCCTTCGCCTCCGGTATTCCTCCACATCTCTACGCATTTCACCGCTACACGTGGAATTCTACCCCTCTCTACAAAACTCTAGATGAACAGTCTGAAATGCCATTCCCATGTTGCCCTCGGTGCTTTCACATCTCACTTATCCATCCGCCTGCGTGCCCTTTACGCCCAGTTATTCCGCTTCACGCTCGCACCCCCC
+
>AAAAFF4BFFFGGGE2EEAFGEEEGAEFEHGCEEG?GAGGHDGGF5FH11AAFEEEFGH1EEEGH>/>EFGHHHHGHHHHGHHH4F/E?EE?FFGHAEEECFG?0???FHGHGFFGHHFFGHHFGGD1?FGGDH11F11?GBB=F<F1><GFFFG1DHHHH0/0<000</<-...:;CCGHF:CG:C0CCC00CFB9FF.AF?.;@D..9C//0CB.A>-..//9;9BF/..9./9.;.:;--;9.-9;
@M03896:38:000000000-B4D98:1:1101:21943:20588 2:N:0:270
CCTGTTTGCTCCCCACGCTTTCGCACATGAGCGTCAGTTCTTGTCCAAGGGGCCGCCTTCGCCTCCGGTATTCCTCCACATCTCTACGCATTTCACCGCTACACGTGGAATTCTACCCCTCTCTACAAAACTCTACATGAACACTCTGAAATGCAATTCCCAAGTTGAGCTCGGGGCTTTCACATCTCACTTATCCATCCGCCTGCGTGCCCTTTACGCCCAGTTATTCCGCTTCACCCTCGCACCCTCC
+
3AAABFFCFFFFGGGEAEEFFGEEFGGFDGHGFEEEEFFFGHGFGFGHHFGGEEAEGDDH1EEAEH1/>EFGHHFHHCHBGHHHFFGFE/?EHGGHHEEEEEGHC?/CEHGHGHGHHHHECGHHHFF11?FCHF11?1<1?GF01>DDFFFFGFFGEFGHHHG.0000<<GC.---ACGHGFGGGG0BBFBB09;F00;A.CA...9;EDAF/9B/:9.@D..9//B/BB/..AA/9/;.9-;-;9A.AA
@M03896:38:000000000-B4D98:1:1101:6001:20600 2:N:0:270
CCTGTTTGCTCCCCACGCTTTCGCGCCTCAACGTCAGATATAGTTTGGTAAGCTGCCTTCGCAATCGGTGTTCTGTATGATCTCTAAGCATTTCACCGCTACACCATACATTCCGCCTACCGCAACTACTCTCTAGCTCAACAGTATTAGAGGCAGTTCCGGCGTTAAGCACCGGGATTTCACCTCTAACTTATCAAACCGCCTACGCACCCTTTAAACCCAATAAATCCGGATAACGCTTGCATCCTCC
+
>AAAAFFFFFFFGGGGEEEFFGE2AAEEFHBGFHFFEHFF5GHFFA5FA5FGEBCGHHHGAEEFEHFEEDEEGD4G4@GFHHFHHHGHFGGHHHGHHGGGCEFGHFFFHGHHHG3?E?/GHBDCCGF<G1FHHFH>1@FCGGG?<1?FFGE1BCF.0<>G.<--<@AEBH0CG@@-;AGFGFFGFGBFF00;;0CFBCBF:B@DGF?9DB-A.:9/BFFFFF..;/;BFF?-..;BFAB....;/;B99B
@M03896:38:000000000-B4D98:1:1101:7045:20741 2:N:0:270
CCTGTTTGCTCCCCACGCTTTCGTGCATGAGCGTCAGTACAGGTCCAGGGGATTGCCTTCGCCATCGGTGTTCCTCCGCATATCTACGCATTTCACTGCTACACGCGGAATTCCATCCCCCTCTACCGTACTCTAGCTTTGCAGTCACAAATGCAGGTCCCAGGTTGAGCCCGGGGATTTCACATCCGTCTTACAAAACCGCCTGCGCACGCTTTACGCCCAGTAATTCCGATTAACGCTCGCACCCTAC
+
>AAAAFFFFFFFGGGGEEEAFGEFFFHHFHHGEEEGEHHGHHFFGGGFHEEEG3BGGHHHEFEEGHE1EEFEGHFHHEGGGGFHHGHFGFDFHHHHGHFGHDGGEEEEFGGHHHFFGHHGGGGHFHH@<?EHHFHDGH<GGGFCFGGDFGHB1GH=<CCGHH0.<</<FGFGF??-BAFGF0FFGGG.;CFABFBGGFGGGAFFFFFFFFAF.;.9B;DAFDFFBF9BFFF..:AFBAD.DB-9;BFEFF
@M03896:38:000000000-B4D98:1:1101:18735:20780 2:N:0:270
CCTGTTTGCTCCCCACGCTTTCGCACATGAGCGTCAGTTCTTGTCCAAGGGGCCGCCTTCGCCTCCGGTATTCCTCCACATCTCTACGCATTTCACCGCTACACGTGGAATTCTACCCCTCTCTACAAAACTCTAGATGAACAGTCTGAAATGCAATTCCCAAGTTGAGCTCGGGGCTTTCACATCTCACTTATCCATCCGCCTGCGTGCCCTTTACGCCCAGTTATTCCGATTAACGCTCGCACCCTCC
+
AABBBFFFFFFFGGFGAEEAFGDE?FGGBBFGGEEEGHHHHHHDGFGFHE1FEEEEFGGHAEEEGHEEEFGHHHHHGFHHHHHHHHHFEFGGHHGHHFGGGCHHGCFFDHHHHHFFGHHGGHHHHHHGFHGHHGHFED1?GHF<>GFBFGHHHGHHGHHHHGFCD0=DCFHHE?::CGEHHFHFGGFFGGBFF0CFFFGGGGGAEFG9DDAFBB9/FED-@DE/99BFFFFA9AD/;?B.;---;@FFEF
@M03896:38:000000000-B4D98:1:1101:11094:20930 2:N:0:270
CCTGTTTGCTACCCACGCTTTCGCGCTTTAGCGTCAGTATCTGTCCAGTGAGCTGACTTCTCCATCGGCATTCCTACAAATATCTACGAATTTCACCTCTACACTTGTAGTTCCGCCCACCTCTCCAGTACTCTAGTTTGACAGTTTCCAACGCAATACGGAGTTGAGCCCCGCATTTTCACATCAGCCTTATCAAACCGCCTAGACGCGCTTTACGCCCAATAAATCCGGATAACCCTTTCGACATACG
+
AABAAFBFFFFFGGFG2EEAFGEEEEEGGHHHGFEEEHGHHGFFFCEFDFADFHGHHHHHGHHHHHAEEEEHHHBECB3FFHHHHHHFEHHHHHFHHHHHHFEGHDFGHBFGGGE?EEGGGFHHHHHFDGGFGGH1?B21?FFF1DFG2GDGDCGGCHH/</<<<11>>FFG-@@DDFFEF<CGHF00=/:0GC00:CE;BBG./BB:A-@-C.09:A>-..B/B99BFD-.;.;B/;.//;..;../;9
@M03896:38:000000000-B4D98:1:1101:11104:20946 2:N:0:270
CCTGTTTGCTACCCACGCTTTCGCGCTTTAGCGTCAGTATCTGTCCAGTGAGCTGACTTCTCCATCGGCATTCCTACAAATATCTACGAATTTCACCTCTACACTTGTAGTTCCGCCCACCTCTCCAGTACTCTAGTTTGACAGTTTCCAACGCAATACGGAGTTGAGCCCCGCATTTTCACATCAGACTTATCAAACCGCCTAGACGCGCTTTACGCCCAATAAATCCGGATAACGCTTGCGACATACGT
+
AAAAAFFFFFFFGGFG1EEAFG0EEGCEFHHHGEEGGHFHHGGGGFFHB1BBGGFHHHHHHHHFHHE?EEEHHH2EFBGGHHHHHHGGCGGHHHGHHHHHHFGHHFBGHFHHHH/AEGEFGGHHHHFFFGFHHHH12D211<G11FDF2>2@EG?C?FH/</.<0111<0FC-A<<EGHEDD;GHF00C/B0;CGFBF.-A??EBB0.A-;-..CF---;--B/;9/;;9-;;-BB---9-:--9-9:BF/
@M03896:38:000000000-B4D98:1:1101:19049:21042 2:N:0:270
CCTGTTTGCTCCCCACGCTTTCGTGCCTCAACGTCAGATATAGTTTGGTAAGCTGCCTTCGCAATCGGTGTTCTGTATGATCTCTAAGCATTTCACCGCTACACCATACATTCCGCCTACCGCAACTACTCTCTAGTTCAACAGTATTAGAGGCAGTTCCGGTGTTAAGCACCGGTATTTCACCTCTAACTTATCAAACCGCCTACGCACCCTTTAAACCCAATAAATCCTGATAACGCCTCGATCCTCC
+
>ABABFFFFFFFGGGF2EEFFGEFFFGHHGFHGHFFDHHHHGHHGHDFGHFGGHFGHHHHEEEEGHFEAEEEHHFGHHHHHHHHHHHHFFHHHHGHHGGGGCFGHHHGGFGHHGGEGGGHGCECBCHHHHHHHHGFFFFGGHHFFHFHGFEGHEFA?FGHGGC@EC1GFGGHHF<-@CGHHHHHHHF0CGFHGCCCGGHG-AFFDF.9EF?D./C99FFFGGA./:/;BF///9/BB.@-9..:/9ABFF
@M03896:38:000000000-B4D98:1:1101:13163:21235 2:N:0:270
CCTGTTTGCTCCCCACGCTTTCGTGCCTCAACGTCAGATATAGTTTGGTAAGCTGCCTTCGCAATCGGTGTTCTGTATGATCTCTAAGCATTTCACCGCTACACCATACATTCCGCCTACCGCAACTACTCTCTAGTTCAACAGTATTAGAGGCAGTTCCGGTGTTAAGCACCGGTATTTCACCTCTAACTTATCAAACCGCCTACGCACCCTTTAAACCCAATACATCCGGATAACCCTTGGATCCTCC
+
AABBBFFCDFFFGGGFAEEAFGEGFFHHHHHHGGFGEHHFAGGFGGEFGF5FFGFGHHHHHE1AFHF1ABEEGF5FGHHHHHGHHGFHGHHHHHHHHEEGGEFHHHHHFFGHHFFEGGGHGEEE/CG2FGHHHGFD@GF@FHG2FGHED@>?<C/A?FGG?@-<<<<1>DGGH---<<DFFDGGGFF0:FFC00;;0;CCCGGGFG.?DG?E.:C0;9C9AA?BB//9BF9-.9.;B/;././//;9BBF
@M03896:38:000000000-B4D98:1:1101:13167:21254 2:N:0:270
CCTGTTTGCTCCCCACGCTTTCGTGCCTCAACGTCAGATATAGTTTGGTAAGCTGCCTTCGCAATCGGTGTTCTGTATGATCTCTAAGCATTTCACCGCTACACCATACATTCCGCCTACCGCAACTACTCTCTAGTTCAACAGTATTAGAGGCAGTTCCGGTGTTAAGCACCGGTATTTCACCTCTAACTTATCAAACCGCCTACGCACCCTCTAAACCCAATCACTCCTGATAACGCTTGGATCCTCC
+
>>AAAF54DFFFGGGEEEEAFFEBFFGGHABGFFGFFHHHHCFFFFAFBD5BBEAGHHHHAE1BEGAAA?EEHHFFHHHHHHHHHHHHFHHHFHHHHGEGC@FGHEFFFBFFG?3EEGEHG?@E@CHHHHHHHHB1>FF@>GHF>@GD>21?0CA?<?GHEG-<<<1<1FBGHG@<-<=DFGHHHHG0CGFFC:C00CFA-B?.AB9-EGGG?.9CBBBBD..9/B///B///99/9.9.;../;9B/B/
@M03896:38:000000000-B4D98:1:1101:8219:21303 2:N:0:270
CCTGTTTGCTCCCCACGCTTTCGCACCTGAGCGTCAGTCTTCGTCCAGGGGGCCGCCTTCGCCACCGGTATTCCTCCAGATCTCTACGCATTTCACCGCTACACCTGGAATTCTACCCCCCTCTACGAGACTCAAGCTTGCCACTATCAGATGCAGTTCCCATGTTGAGCCCGGGCATTTCACATCTGACTTAACAAACCGCCTGCGTGCCCCTTACGCCCAGTAATTCCGACTAACGCTTGCACCCTCC
+
>AA1>DD1DFFFEFFGEEAAFG0EEGGCBBEGEGE??DFGEFHHECE1F/A/AE/>EEGHFFEGGG/>/>/FFHHHH0F1FFGGFGHFEEA<BGGGH/>CCCFHHGC0G1GCGH1FGFHGGGGHHHG?<<AGHGC0<C</<CG0::CG000:00:00:CHH00/0;09;BFEA-;-;;99;BFFGFB00CFEBFBF/-AA>@??-F>ABA-;--9B;-99@B-//9//;9/:-9-//-;-9-;/;;AA-9
@M03896:38:000000000-B4D98:1:1101:8239:21313 2:N:0:270
CCTGTTTGCTCCCCACGCTTTCGCACCTGAGCGTCAGTCTTCGTCCAGGGCGCCGCCTTCGCCACCGGTATTCCTCCAGATCTCTACGCATTTCACCGCTCCACCTGGAATTCTACCCCCCTCTACGCGCCTCAACCTTCCCAGTATCAGATGCCGTTCCCATGTTTAGCCCAGGCATTTCACATCTCACTTAACACACCGCCTGCGTGCGCTTTACGCCCCGTCATTCCTATTCACTCATGCACCCTCC
+
1>A1AF@1BFFFEGGGEEE0FF0AEEGCCFBG0EEAA2DB2AFGA/B1A//AAA/>EAEH/EAEEH/>EE/@BFDGB0B1BFHGDGF>E/?/FEFFG/B@//GFGF00?1<1FG2>1@GGCCCHHHF---<AAG0/</</;C00/0<0:0:00:0-::CFFF0/0009;;FB.;..;;B9;0;00;;00CF0;BB//-;9-;>AAA99AA@?-A-//9-99--9;--/;9/;///99;B////9:/;-;-
@M03896:38:000000000-B4D98:1:1101:15434:21762 2:N:0:270
CCTGTTTGCTCCCCACGCTTTCGCACATGAGCGTCAGTTCTTGTCCAAGGGGCCGCCTTCGCCTCCGGTATTCCTCCACATCCCTACGCATTTCACCGCTACACGTGGAATTCTACCCCTCTCTACAAAACTCTAGATGAACAGTCTGAAATGCAATTCCCAAGTTGAGCTCGGGGCTTTCACATCTCACTTATCCATCCGCCTGCGTGCCCTTTACGCCCAGTTATTCCGATTAACGCTCGCACTCTCC
+
>AAAAFFFFFFFGGGGCEEFGGGGGGGHFFHHGFD2EFHHHHHHGFFFHGCGEEEEGGGH1EEEGHE?EEGHGHHHGGHHHFFFHGHEFEGFHHHHHGEGECGFFCGF/GGHHHHFGHHEGHHHHHGFBGGHFHHG1<FDFGF<>GFGHDFHHGHHBGGF0GCCDD=<<GDHAD@?GAHFGGGGF9CFBFFGG0;00;CADAED.?999.AF/BFBFAD-@9.9/BBBFF/.;.;//.@.9-99;-//;B
@M03896:38:000000000-B4D98:1:1101:15443:21779 2:N:0:270
CCTGTTTGCTCCCCACGCTTTCGCACATGAGCGTCAGTTCTTGTCCAAGGGGCCGCCTTCGCCTCCGGTATTCCTCCACATCCCTACGCATTTCACCGCTACACGTGGAATTCTACCCCTCTCTACAAAACTCTAGATGAACAGTCTGAAATGCAATTCCCAAGTTGAGCTCGGGGCTTTCACATCTCACTTATCCATCCGCCTGCGTGCCCTTTACGCCCAGTTATTCCGATTAACGCTCGCACTCTCC
+
AABBBFFFFFFFGGGGFFEGGGGEFGEFGFHGGGFEGHHHHHHHGFFHHG?EEEEEFGGHCEFGGHE@EGGHHHHHGCHHHHHHHHHAF?FGHHGHHFEGECGHF?FFDHHHHHHHHHHFEHHHDHGHB0GGHGHE1G1?1GGF>GGDDGBFFFHBDGGFGHFC<D=0<CFHC???FGHHFFGGGGGFGGFGBFFEBFFFAAGGAA?AFDFF/;FBB;9@BAAFF//;BFBAAD.99.;.:-;-:-;FFB
@M03896:38:000000000-B4D98:1:1101:23459:22177 2:N:0:270
CCTGTTTGCTCCCCACGCTTTCGTGCCTCAACGTCAGATATAGTTTGGTAAGCTGCCTTCGCAATCGGTGTTCTGTATGATCTCTAAGCATTTCACCGCTACACCATACATTCCGCCTACCGCAACTACTCTCTAGTTCAACAGTATTAGAGGCAGTTCCGGTGTTAAGCACCGGTATTTCACCTCTAACTTATCAAACCGCCTACGCACCCTTTAAACCCAATAAATCCGGATAACGCTTGGATCCTCC
+
AABBCFFFFFFFGGGGEFEFGGGHGGHHHHHHGHFGGHHHHGHHHHFFHBDHGHGHHHHHEE?BEGCEAEEEGHHHHHHHGHHHHHFHFHHHHHHHHGFGGCFHHFHHHGHHHHHEGGGHHGEECGHHHGHHHGHHFGFHHHHF@FGGHHGFHGGGGFHHC@@-C<<FFHFHHG@-<EFGHFHHHHHCGHGHHHHHFFFGGGBFGFDGGGGGEFFFGGFFGF?/B/9BFF?;A.AFFFF...9:/BFFFF
@M03896:38:000000000-B4D98:1:1101:23437:22188 2:N:0:270
CCTGTTTGCTCCCCACGCTTTCGTGCCTCAACGTCAGATATAGTTTGGTAAGCTGCCTTCGCAATCGGTGTTCTGTATGATCTCTAAGCATTTCACCGCTACACCATACATTCCGCCTACCGCAACTACTCTCTAGTTCAACAGTATTAGAGGCAGTTCCGGCGTTAAGCACCGGTATTTCACCTCTAACTTATCAAACCGCCTACGCACCCTTTAAACCCAACACATCCAGATAACGCATGCATCCTAC
+
1>>>AFF11DBFGGCE1EE0AFEFFGFFGFBGEGHGGGHHGFF2DFBF/12BFGBFGFDFFE/BBGA/A?E/DF1FBGHH2GHHHGFFCGHBFGFHFEEE?EDGGEG1CBF>FG0EEGFE0E<</B<CGBGBGGF>@@>2>@10@@D2>2110?/??FGB//--<<..DFDCHC<-::0;:FCHHHB00:G0=0C09C099A9.C/.9.@-;.///99//9A--;--/9///://9/-9---///9BF//
@M03896:38:000000000-B4D98:1:1101:7862:22652 2:N:0:270
CCTGTTTGCTCCCCACGCTTTCGCTCCTCAGCGTCAGTATTGGCCCAGACGACTGCCTTCGCCATCGGTGTTCCTCCTGATATCTGTGCATTCCACCGCTACACCAGGAATTCCATCATCCCCTACCAAACTCTAGTCATAGCAGTATCAAGTGGCAGCTCCAGGCTGAGCCTGGAGGTTTCACACCTGACTTACTAAACCGCCTACGAGCTCTTTACTCCCACTAAATCCGTACAACGCTTCCTCCCTA
+
AAAAAFF4FFFFGGFGEEFFFGEEEHGHHHHGEGGGGHHHGHFGHHGAHF?FGEEHHGHHAEDEGF>>1?BEDGHHHHHFGGHGHF4FFFFGHHHHH?EE@CGGCGG//BGHHHBGGGHHGHGHEFB?G/FFHGHFGGGHF2@>1??<GFF<<1<?<CAHHHB10.>00<<G/.</CD.CDD0GHFD//;;;C0C00:C;H-BBGGF..;;;9090CF0;FFF.C////;/9....//-;.;.;/;FA9/
@M03896:38:000000000-B4D98:1:1101:22429:22871 2:N:0:270
CCTGTTTGCTCCCCACGCTTTCGTGCTTCAGCGTCAGTGTTGTCCCAGATGGCCGCCTTCGCCACTGATGTTCCTCCCGATCTCTACGCATTTCACCGCTACACCGGGAATTCCACCATCCTCTGACACACTCTAGCTTGCCAGTATCCATTGCCATTCCCAGGTTGAGCCCGGGGATTTCACAACAGACTTAACAAACCGCCTACGCACCCTTTACGCCCAGTAATTCCGATTAACGCTTGCACCCTTC
+
>ABABFFFFFFFGGFGEEFFFGFFGGGHHHHHGGGGGHHHHHHHHGHHGHEGGGEGGGGHGGGDGHGHFFGHHHHHHGGGGGHHHHHGGGGGHHGHHGEGGCFGHFE@DGHHHHGFHHHHHHHHHEHFHHGHHHHHHHFCGHHF<>GGHHFGHHFFDHHHHHFEGD/<CGHG@C@C?:CGFEFB0C?/9CFFFBFFG9AEFGGDDFDADDCF.B9FFFFFFFFF//9BFFFD?.A9BDF.9;99;;DFFF
@M03896:38:000000000-B4D98:1:1101:20935:23087 2:N:0:270
CCTGTTTGCTCCCCACGCTTTCGCACCTGAGCGTCAGTCTTCGTCCAGGGGGCCGCCTTCGCCACCGGTATTCCTCCAGATCTCTACGCATTTCACCGCTACACCTGGAATTCTACCCCCCTCTACGAGACTCAAGCTTGCCAGTATCAGATGCAGTTCCCAGGTTGAGCCCGGGGATTTCACATCTGACTTAACAAACCGCCTGCGTGCGCTTTACGCCCAGTAATTCCTATTAACGCTTGCACCCTCC
+
>AAABFFFFFFFGGGGAEEFGGEEGGGGFGGGGFFGGHHHHHGHGEEGFF0EEE>EGFGHAEFEGHEEEEGHHGHHHGGHHHHHHGGAEEFGFHHHHDB@BBFGHHBCFHGHHHHFHFHGGGDHHGF.<CCDCC/<D/0<CGGCC0CC:0:CCGGHFGGGHHB.:://9FGEBA-@-;;FFFGFFFF9;FF/;9FBFFEFC@CFFFF.DF=>B..BFAA=DD.9/9/9BF////:;B;@.99A/BFDEAD
@M03896:38:000000000-B4D98:1:1101:20921:23108 2:N:0:270
CCTGTTTGCTCCCCACGCTTTCGCACCTGAGCGTCAGTCTTCGTCCAGGGGGCCGCCTTCGCCACCGGTATTCCTCCAGATCTCTACGCATTTCACCGCTACACCTGGAATTCTACCCCCCTCTACGAGACTCAAGCTTGCCAGTATCAGATGCAGTTCCCACGTTGAGCCCGGTGATTTCACATCTGACTTAACAAACCGCCTGCGTGCGCTTTACGCCCAGTAATTCCGATTAACGCCTGCACCCTCC
+
AAA?ADF4DFFFGGGF2EEAFGEEDEGGCG2GGGDEFFGHHHAGE?1GHA?CAE>EEGGHAED1EG1//>FHHFHGHBF?GGHFGHHFEA/EGGFHHDCDCC1?GFFCGHHFHHGGFHFGGGGHHFFC.<<<G0C0<<0<CGG00;CGG00CGHF00;CHGF.;99.9;FFG-@9A.0;CFFBBFGG09CFF/9B/9AAFBB?F.F-;ADB?-:./9;.99AE9//;BFF/....99.9-..9./9A.9A
@M03896:38:000000000-B4D98:1:1101:5781:23133 2:N:0:270
CCTGTTTGCTCCCCACGCTTTCGCACATGAGCGTCAGTTCTTGTCCAAGTGGCCGCCTTCTCCTCCGGTATTCCTCCACATCTCTACGCATTTCACCGCTACACGTGGAATTCTACCCCTCTCTACAAAACTCTAGATCAACAGTCTGAAATGCACTTCCCAAGTTGAGCTCGGGGCTTTCACATCTCACTTATCCATCCGCCTGCGTGCCCTTTACTCCCACTTATTCCGATTAACTCCCGCACCCTCC
+
>AA1>DF1BFFFGGFGEEGAFFGGEGEG1FGFEEEEFGGHHHHHHHHBG11BAFAEEGGH1BFGHG?/>>FFGFFHF0GBGFHGHHH/EEEAGGHHH>EEEC<F/<?//BGHBBBDGHHCCGGGGGGH1CFGGBG12@1??GG0?FFD11FFFFE11FGGHB<.<<<1<GG<<----;.CCGHFHHBGFH:0CFGH0B;F.;AA.;;9.;CBC/9BF09;AB--//9/;B/9-99/B/B/99;-;;B?EF
@M03896:38:000000000-B4D98:1:1101:5761:23141 2:N:0:270
CCTGTTTGCTCCCCACGCTTTCGCACATGAGCGTCAGTTCTTGTCCAAGGGGCCGCCTTCGCCTCCGGTATTCCTCCACATCTCTACGCATTTCACCGCTACACGTGGAATTCTACCCCTCTCTACACCACTCTCGCTGAACAGTCTGCAATGCACTTCCCAAGTTGAGCTCGGGGCTTTCCCATCTCACTTATCCATCCGCCTGCGTGCCCTTTACGCCCCGTCATTCCGCTTAACCCTCGCACCCTCC
+
1>AA>FFFFFDFEEGEEEEA0GEFEEEHBGFHGAEEG2D2FGDGHB2FA///AEEEGGCF/EAEFGEEFGEGBHHHB0FGFGHHH2EEEC/?>F2BB/E<//BC?BGE/1F1GH2@@GFFCFHH2FF00?GGGF1?/?.<1>G01>FH1GHFFFFF<CDDCF/.=<0=/;0C:-;;C9.900;B0BFF0000009099;F.A.EG?;BBBEF9///9--9@----;-:FF/-;--;//99A---9-;E;A
@M03896:38:000000000-B4D98:1:1101:25151:23194 2:N:0:270
CCTGTTTGCTCCCCACGCTTTCGTGCCTCAACGTCAGATATAGTTTGGTAAGCTGCCTTCGCAATCGGTGTTCTGTATGATCTCTAAGCATTTCACCGCTACACCATACATTCCGCCTACCGCAACTACTCTCTAGCTCAACAGTATTAGATGCAGTTCCGGTGTTAAGCACCGGTATTTCACCTCTAACTTATCAAACCGCCTACGCACCCTTTACACCCAATAAATCCGTATAACGCTTGGCTCCTCC
+
AABBBFFFFFFFGGGF2EEFFGEABFGGGFGHEGGGEHFGGFFHHG5FGHFGFGBFHHHHAEBAEFFAA?EGFG5BFHHHGHHHHHFHFFHHHHHHHEEG@@FHHHFHGFGHGFFEEGGHF/</<CFGHFHHHGHH2@@@FGG<@FDD2@B11?FF<FGH///-<.>1>FFHE@<<CCGHHHHF0.:0;CG0C:CFCFHG@CDGDFC?EDGG?B000CCFDAAB//9BBF..A.99B9B....//9ABFF
@M03896:38:000000000-B4D98:1:1101:25154:23216 2:N:0:270
CCTGTTTGCTCCCCACGCTTTCGTGCCTCAACGTCAGATATAGTTTGGTAAGCTGCCTTCGCAATCGGTGTTCTGTATGATCTCTAAGCATTTCACCGCTACACCATACATTCCGCCTACCTCAACTACTCTCTAGTTCAACAGTATTAGAGGCAGTTCCGGTGTTAAGCACCGGGATTTCACCTCTAACTTATCAAACCGCCTACGCACCCTTTAAACCCAATAAATCCGGCTCACGCTCGGATCCTCC
+
>AAAAFFCFFFFGGGF?EEFFGAFFGGGGBCGEAFFEDAF5GGHHH5AGFGBBGBBGFGGFEAEFGB11B>BGF5FGGGGHHHHH44G3FHHHHGHHEGGEEFHFEFFCBF?GG3>EEGCH3B3BGHGHGHHHFGB?BBFFGB0@@DDD211@?CA0?GF</</?<DD11FCGC---.<<DFDFCGD00:C0CCCG0CGG@C@.EFABDBBD./990;:9EAE/99/99B.--9./9AF..--..9BBFF
@M03896:38:000000000-B4D98:1:1101:15307:23280 2:N:0:270
CCTGTTTGCTACCCACGCTTTCGCGCTTTAGCGTCAGTATCTGTCCAGTGAGCTGACTTCTCCATCGGCATTCCTACAAATATCTACGAATTTCACCTCTACACTTGTAGTTCCGCCCACCTCTCCAGTACTCTAGTTTGACAGTTTCCAACGCAATACGGAGTTGAGCCCCGCATTTTCACATCAGACTTATCAAACCGCCTAGCCGCGCTTTACGCCCAATAAATCCGCATAACCCTTGCGACATACG
+
>AABBFFFFFFFGGGGCEEAFG2EAFEEGHHFGGEEEHHHGFGHFCGEFG5FGGFFFGHHFHFDGGA1>EEHHHBGFGHHHFHHHHHGGGHHHHGHHHHHHGHHHDBGHGHHGH/EEEGGFCGHHHDFGGHHHFH12BDBDGFHFFHHHHFGDC/>AGGC/<C<C1D><FFG@?DDGHGFFHCFH000;/0C0CGHEHG:?@D.///9;;;-.9;B.;9-..BB/;BBBA.;;D/9/;.9.;-;9@./9;
@M03896:38:000000000-B4D98:1:1101:15290:23286 2:N:0:270
CCTGTTTGCTACCCACGCTTTCGCGCTTTAGCGTCAGTATCTGTCCAGTGAGCTGACTTCTCCATCGGCATTCCTACAAATATCTACGAATTTCACCTCTACACTTGTAGTTCCGCCCACCTCTCCAGTACTCTAGTTTGACAGTTTCCAACGCAATACGGAGTTGAGCCCCGCATTTTCACATCAGACTTATCAAACCGCCTAGACGCGCTTTACGCCCAATAAATCCGGATAACCCTTCCGACATACGT
+
AABBAFFFFFFFGGFFCEEFGGEEEGFGGGHHGGEGEHHHHHGHHFFGFGBFGHFHHHHHHHGGHHEAEEGHHHFHFGHFHHHHHHHGCHHHHHGHHHHHHFGGHFGGHFHHHF/EFGGGGHHHHHGHDHHHHFHG3BBBFGHC2GHGD@FGDFC@AHF/?A.<C1<11FFDADDDGFHGFD;GH0:0;:CCGGFFBGGABFDGFBF.@-;-9AFF..9B..;B/FFFF?99:9BB/../.9..;@9BB9/
@M03896:38:000000000-B4D98:1:1101:17902:23428 2:N:0:270
CCTGTTTGCTCCCCACGCTTTCGCACATGAGCGTCAGTTCTTGTCCAAGGGGCCGCCTTCGCCTCCGGTATTCCTCCACATCTCTACGCATTTCACCGCTACACGTGGAATTCTACCCCTCTCTACAAAACTCTAGATGAACAGTCTGAAATGCAATTCCCAAGTTGAGCTCGGGGCTTTCACATCTCACTTATCCATCCGCCTGCGTGCCCTTTACGCCCAGTTATTCCGATTAACGCCCGCACCCTCC
+
1>AAAFFFFFFFGGFE1AECFG?EAEEDBGGGEBE/ADGGFHHHFDBFEE//AEEEGEGH/E??FFE@EEGHHGHHGFHGHFHFHHHFGEGGGGGHHEEEECHHC0?FAGHHGGGHGCGEEGHHFHFD<GGBHHH1?1<11GFCGHGFBGGHGHHHEFHDHH/<=<==<0<<C-:-@CEFH0:0CFFFGGFFGBFCFGGGGG9.CFA9ACEFFFBFF-9@?B-/9/:BFB/:-;-/;-9---;-9@-;A;
@M03896:38:000000000-B4D98:1:1101:17882:23438 2:N:0:270
CCTGTTTGCTCCCCACGCTTTCGCACATGAGCGTCCGTTCTTGTCCAAGGGGCCGCCTTCGCCTCCGGTATTCCTCCACATCTCTACGCATTTCACCGCTACACGTGGAATTCTACCCCTCTCTACAACACTCTAGATGAACAGTCTGAAATGCACTTCCCAAGTTGAGCTCGGGGCTTTCACATCTCACTTATCCATCCGCCTGCGTGCCCTTTACGCCCCGTCATTCCTCTTCACGCTCGCCCCCTCC
+
1>AAAFFBFFFFGGGE1AE0FGBBAAEA1BFFGEE/AAAF/11DAA2AB///AA/>EEEG/BA>FGB/>EFGHGFHH0F1FBBBF2F/>?ECHHBFH/>EC@FC/0///B?FGF2@<FH/CGHF<F?<1?FGFDF11111<=G<1<<111<DFFG00<DDGF/.0=00<00:.----;:CGBB0FF9C00;0099;0;C?9:.9A?@99--B/B//:-99@--:---/;;//9://9-9-9-;--9=99-
@M03896:38:000000000-B4D98:1:1101:16449:23605 2:N:0:270
CCTGTTTGCTCCCCACGCTTTCGAGCCTCAGCGTCAGTTACAGTCCAGAGAGTCGCCTTCGCCACTGGTGTTCTTCCTAATCTCTACGCATTTCACCGCTACACTAGGAATTCCACTCTCCTCTCCTGCACTCTAGATAACCAGTTTGGAATGCAGCACCCAAGTTGAGCCCGGGTATTTCACATCCCACTTAATCATCCGCCTACGCTCCCTTTACGCCCAGTAACTCCGGATAACGCCTGCCACCTAC
+
>ABAAFFFFFFFGGGGEFEFFGEGGEGHHHHHGGDEEGGHDDBGGCFGHHBAHFAEEFGHCFGEGHBFBGHEHFHHHGGHHHHHFHHFGEEGHHGGHEEGFEGHDH3BGHHHHGHFFHHHHHHHHHGBCGGHHHEBDDFHHHF<<FFFF1GFGGHFHHHHGG.<1=1>1>GFC@<.@C0DGFHHHHGHHHHHFBGHHGHHDEGGBB?AGGGGF90;F::@B.9/BC/BFF.-.9;/B.9-9..;/BF99B
@M03896:38:000000000-B4D98:1:1101:10492:23701 2:N:0:270
CCTGTTTGCTCCCCACGCTTTCGCACATGAGCGTCAGTTCTTGTCCAAGGCGCCGCCTTCGCCTCCGGTATTCCTCCACATCTCTACGCATTTCACCGCTACACGTGGAATTCTACCCCTCTCTACAAAACTCTAGATCAACAGTCTGAAATGCAATTCCCAAGTTGAGCTCGGGGCTTTCACATCTCACCTATCCATCCGCCTGCGTGCCCTTTACGCCCAGTTATTCCGACTAACCCTCGCACCCTCC
+
>AA1>FF1FFFFGG1FEEE0FFEGEGGG1B1FEEG?GHHHFHH1GHEEE//AAEAEFGEG/EEEGGE/>ECFGFBGC0B1F1@FFGHFEEAAGHHHH?EEGC1<?B</<DHHGFGFGGHFEGHDDGG1?GGBF1D1111<<FD<1<D11FFFDFDDFHHGFHH.=0==<CGH.-;-:::CFF;FGFBFFFGBBFFFBBBAC?GGEFABBB9B//9FF99@@9-///;9BF/----//-;-;@=-;@FFF9
@M03896:38:000000000-B4D98:1:1101:5498:23768 2:N:0:270
CCTGTTTGCTACCCACGCTTTCGCGCTTTAGCGTCAGTATCTGTCCAGTGAGCTGACTTCTCCATCGGCATTCCTACAAATATCTACGAATTTCACCTCTACACTTGTAGTTCCGCCCACCTCTCCAGTACTCTAGTTTGACAGTTTCCAACGCAATACGGAGTTGAGCCCCGCATTTTCACATCAGACTTATCAAACCGCCTAGACGCGCTTTACGCCCAATACATCCGGATCACGCTTGCGACATACGT
+
>>A3AFFCFFFFGGGGCEECFGEEEGGGGHHGEGGGGHHFHGHGFHEGDF5ABFFGHHEHHHFGHHGAECEGHH5GC3GFGDGHHGHGGHHHHGFHHHHHHDFGHFFHFFGHHHDGGEE?E0GHHHD1?BBBF2GG?2BB?GDG1DGFFBFG?CC/<DFF/AA.<1F1FHFD<DC.DFF0D<CBC;0CC:00;0CF0CE-99.9B0F;B;:-..;;.A=B.;BB///;/.-.9-.:.9.9.;-9;-?/;.;
@M03896:38:000000000-B4D98:1:1101:5499:23789 2:N:0:270
CCTGTTTGCTACCCACGCTTTCGCGCTTTAGCGTCAGTATCTGTCCAGTGAGCTGACTTCTCCATCGGCATTCCTACAAATATCTACGAATTTCACCTCTACACTTGTAGTTCCGCCCACCTCTCCAGTACTCTAGTTTGACAGTTTCCAACGCAATACGGAGTTGAGCCCCGCATTTTCACATCAGACTTATCAAACCGCCTAGACGCGCTTTACGCCCAATAAATCCGGATAACCCTTCCGACATACGT
+
AABABFFFFFFFGGGGCEEEGGFGEGFGGHHGEGEFGHHHHHHHHHHGGBBFGHGGHHHHHHGGHHEEEEEHHHEHFGHGHHHHHHHGFHHHHHGHHHHHHFFGHFFHGGHHHH?EEGGGGHHHHHFC3FGHHHHGDF??FGFCDFHHHHFGGGG/DHG<CA.<F1G>FHFG@D@.DHHEGDCGHGCCGCFHFFGHHHG@FGG?/;F.B-A?:EFF;A@BA..;/:FFF.-;.;;F/..;.;:;BFA9B;/
@M03896:38:000000000-B4D98:1:1101:5490:23804 2:N:0:270
CCTGTTTGCTACCCACGCTTTCGCGCTTTAGCGTCAGTATCTGTCCAGTGAGCTGACTTCTCCATCGGCATTCCTACAAATATCTACGAATTTCACCTCTACACTTGTAGTTCCGCCCACCTCTCCAGTACTCTAGTTTGACAGTTTCCAACGCACTACGGAGTTGAGCCCCGCATTTTCACATCAGACTTATCAAACCGCCTAGACGCGCTTTACGCCCAATACATCCGTCTCACCCTTGCGACCTACGT
+
>AABBFFFFFFFGGGGGFFFGGGGFGGGGHHHGGGGGHHHHHHHHHFGGCBFGHHHHHHHGHGFHHEA>EEHHHFHFGHHHHHHHFHGFGHHHHHHHHHHGGFGHHFFHGHHHHGGGGGFGAGHHHFGFGHFHFHFF?DBDGGHFFHHHGHCGGF/@HF<A/.<<11>CGFG-F-<DFHEFB0GG0:FGEGCGBCGHHG-BGG?BFBCD9@-;.9F.AD99..;/9;9:...;./9;99/.;-9;-.9BA.
@M03896:38:000000000-B4D98:1:1101:8742:23979 2:N:0:270
CCTGTTTGCTCCCCACGCTTTCGAGCCTCAGCGTCAGTTACAGTCCAGAGAGTCGCCTTCGCCACTGGTGTTCTTCCTAATCTCTACGCATTTCACCGCTACACTAGGAATTCCACTCTCCTCTCCTGCACTCTACATCACCAGTTTGGAATGCAGCACCCAAGTTGAGCCCGGGTATTTCACATCCCACTTAATCATCCGCCTACGCTCCCTTTACGCCCAGTAAATCCGGATAACGCTCGCCACCTAC
+
>AAAAFFCFFFFGGGGCEEFFGE2FFEFGH3GEEFGGGGHGHGHHHBFHAB1FFAEEEFG1EDEGH3?5BFBFHHHHHFHHHHHHHHFGFGGGGHHH?EEFEEH3G3EFDGHHH4GHHHHHFHGGGHHHBGGHGH2@@2<FGG0@2FGFBHFHFHDFHHHA.FF1<=>1>FF-<-.AGGFFGHHHHHH0CCGHHFHBFFHDGGGGG.@GGGG/90CF9A@CD.900/;BF9@..9B/.-.;-;9..AF/B
@M03896:38:000000000-B4D98:1:1101:25996:24359 2:N:0:270
CCTGTTTGCTCCCCACGCTTTCGCACATGAGCGTCAGTTCTTGTCCAAGGGGCCGCCTTCGCCTCCGGTATTCCTCCACATCTCTACGCATTTCACCGCTACACGTGGAATTCTACCCCTCTCTACAAAACTCTAGATGAACAGTCTGAAATGCAATTCCCAAGTTGAGCTCGGGGCTTTCACATCTCACTTATCCATCCGCCTGCGTGCCCTTTACGCCCAGCTATTCCGATTAACGCTCGCACCCTCC
+
AABBBFFFFFFFGGFGEEEFFGEEEGGG3FGGFEEEFHFGGHFGHHFFHGAEEEAEEGGHCEEEFGE/>EFHHHHHGFHFHHHHHHHFEEFEGGGHH?ECGEFG/0???2GHGGFFHHHCCGHHHHHGHHHFHFFG1F1FGHG0DFD11GFHEEDFDFHFDG/<0000<<GHA?--:CCFGBGFGGFGFGG0FFFCBFFGGGGGGGGADFEF/BF/B.:@DA..9/;9BFBD.9./BAB?DD9;9;A.EA
@M03896:38:000000000-B4D98:1:1101:23536:24797 2:N:0:270
CCTGTTTGCTCCCCACGCTTTCGAGCCTCAGCGTCAGTTACAGTCCAGAGAGTCGCCTTCGCCACTGGTGTTCTTCCTAATCTCTACGCATTTCACCGCTACACCTGGAATTCCACCCCCCTCTCTCAGACTCTAGCCGAGCAGTTTCAACTGCAGTTCCCAGGTTGAGCCTGGGGCTTTCACAGCTGACTGACTCGGCCGCCTACGTGCGCTTTACGCCCAGTACTTCCGATTAACGCCTGCACCCTCCG
+
AABBBFFFFFFFGGCGEEFEFGGGHGGHHHHHGGGGGHHHGFHHHHFHHHGEGFAEGGGHEGGGGHFGBCBEFHHHHHHGHHHHGHHGGGEEGHGHHGGGGEGHHGFFFFHHHHEHHEDGGFDGHFFG2GFCGBH1FG/</ACB1<<DFGGHHHHH=GGGGHBC/<<CGFC/CCADG@CFHHHHGHHCBFB9FF0C;.CE?DGBFFF9BA-B>..9FADAFF.;9/9/;BAD.9ABBF=-.999:;AEFF.
@M03896:38:000000000-B4D98:1:1101:16565:24958 2:N:0:270
CCTGTTTGCTCCCCACACTTTCGTGCCTCAGCGTCAGTGCTGGTCCAGGTGGCCCCCTTCGCCACGCCTGTTCCTCCCGCTATCTACGCATTTCACTGCTACACCGGGACTTCCGCCACCCTCTACCCCACTCCAGCCCGCCCCCTTCCAACCCAGTTCCCACCCCCACCCCCCCCCTCTCACATCCCACTTACCGCACCGCCTACGCACGCCCTACCCCCCGTACCTCCGAGTCACCCCCCCCCCCTTC
+
>>>1>DF1BDDFFGFE1AA1FG0B0BGHHHBFAEE0AA2BADBFFCF1FAA/BF/AEEGG/EAAA>//0>1BFGDHHEE/>/EG12BFEE/>2>2B2BBF>>BGHE//</01B</?C<EFGHHFFHG0??E0FF110?C->A----<<GDD/.<../0<0;:...--9.=.A----;---;9B:/;/-9;A9//;--;@@-;@F-:---9-;----;--99-99---:;:-9---/:/;9---9;9@=-;
@M03896:38:000000000-B4D98:1:1101:7494:25109 2:N:0:270
CCTGTTTGATACCCACGCCTTCGTGCCTAAGCGTCAGTTATGGTTTAGTAAGCTGCCTGCGCAATCGGAGTTCCTTGTGATATCTATGCATTTCACCGCTACACCACAAATTCCGCCTACTTCATCCATACTCAAGAATGCCAGTATCGAAGGCACTTTTACAGTTGAGCTGCAAAATTTCACCGCCGACTTAACATCCCGCCTGCGCACCCTTTAAACCCAATAAATCCACATAACGCTTGCATCCCCC
+
>AAAAFFFFFFFGGGG2EFCEGABFFGHHFHHGEG2EBFHAF3DEEEDFFG5B5BBFGBGEE?AEG1AE?EGGFFFHHEFFDGFHFHHDFGFHFEHHEEEEGHHHFHAAGHDGHGEEEGHG4BFGGGGF2GFEFF1B0?BFGD<<@DD?/<//F<GBCDGFGFG11<1><=1<FFGHB<FDD1G.@@--:-.;GH;0CC.E@-;9.-:99-9./0B0;9;C...:9//;///99;/;.9.9.9;99/.9.
@M03896:38:000000000-B4D98:1:1101:7497:25128 2:N:0:270
CCTGTTTGATACCCACGCCTTCGTGCCTAAGCGTCAGTTATGGTTTAGTAAGCTGCCTGCGCAATCGGAGTTCCTTGTGATATCTATGCATTTCACCGCTACACCACAAATTCCGCCTACTTCATCCATACTCAAGAATGCCAGTATCGAAGGCACTTTTACAGTTGAGCTGCAAAATTTCACCGCCCACTTAACATCCCGCCTGCGCACCCTTTAAACCCAATAAATCCGGATAACGCCTGCATCCTCC
+
AABABFFCFFFFGGGE2EFGEGGGFFGHHFFFEFGFGHHGHHHHHHB5GFGGGG3FHHFF0EEEFHFBEEEGHHFHHHHHHHHHHHHHFGHHHHGHHEEEEEFGGHFGCFGHGH3?EGGHHHHHHHHHGFHHGBGBGBFBFGG<2@@F/CC??GHHFFFHHHGGF1?1FFG<FGHGHFFFHDGH?CD-<EGCCFG0CGHG?DDGGECCGGFGG9FBFBFBD?FBB;F0;CA-A.DBFAC-.9.;9;FBFF
@M03896:38:000000000-B4D98:1:1101:6271:25150 2:N:0:270
CCTGTTTGCTCCCCACGCTTTCGCACCTGAGCGTCAGTCTTCGTCCAGGGGGGCCGCCTTCGCCACCGGTATTCCTCCAGATCTCTACGCATTTCACCGCTACACCTGGAATTCTACCCCCCTCTACGACACTCAATCTTGCCACTATCAGATGCAGTTCCCAGCTTCAGCCCGCGGATTTCACATCTCACTTACCAAACCGCCTGCGTGCGCTTTACCCCCACTAATTCCGATTAACGCCTGCACCCCC
+
>AA1AFF1DFFFGGFG?EE0FF0BEEEF0A0BEEEFEGHH2GFHEEE1G////<B<@CGGH/ACCCH<-<<<DDGGHHC<0<CGFCGFEC:CCHGGHHGC-990;B9;9/9FFFFGGGAA?@@FBBF-:-;@FFFF/;/;/;9B//99BB:/B/9;//9BFFB/-///;/;/A@---@@BFB/BBBF//9;/99//B/-AE-99--A-;9;-9-9-;9/99@@--//B/9;B-ABA/9-;-9-:FFFB-@
@M03896:38:000000000-B4D98:1:1101:6256:25160 2:N:0:270
CCTGTTTGCTCCCCACGCTTTCGCACCTGAGCGTCAGTCTTCGTCCAGGGGGGCCGCCTTCGCCACCGGTATTCCTCCAGATCTCTACGCATTTCACCGCTACACCTGTAATTCTACCCCCCTCTACGACACTCAAGCTTGCCAGTATCAGATGCAGTTCCCACTCTGAGCCCGGGGATTTCACATCTGACTTAACAAACCGCCTGCGTGCGCGTTACGCCCAGTAATTCCGATTAACGCTTGCACCCTC
+
>AAAAFF>DFFFGGFG2EA2FGEEEGGGFGFFAEEFEFFHHHFGEG?GF1A0>>B<@DDGHCDDDDH<<-A.DGGHHH/<0GGHGGHHECCDFFGGGH?AA9@0CBB90;CFFFF0BFGGGA@DFBFAD.;@FFFF/;BF9AFFBBF9FF/99/;B9/9BFFB../:/;/9FEB---;ABBBBFF/FB//;9:9BFBFF9.-;BDA.9.9;;;-;-AEAF?BFE9//;9BFFF.A.//9;.9.;;FF:.A
@M03896:38:000000000-B4D98:1:1101:23897:25285 2:N:0:270
CCTGTTTGCTCCCCACGCTTTCGCACATGAGCGTCCGTTCTTGTCCAAGGGGCCGCCTTCGCCTCCGGTATTCCTCCACATCTCTACGCATTTCACCGCTACACGTGGAATTCTACCCCTCTCTACAACACTCTAGATGAACAGTCTGAAATGCAATTCCCAAGTTGAGCTCGGGGCTTTCACATCTCACTTATCCATCCGCCTGCGTGCCCTTTACGCCCAGTTATTCCGCTTCACGCTCGCACCCTCC
+
AABAAFF4BFFFGGFEAAAFFGAEAEAG3FABAEE22BFFFGFHGFF5311AAEA>EFGG1?EEEH?>>>FGGHHHG2G3GFGHHHG?E>EFGGFGH/>EB@FF/0?//2?FGGF@FGG<CGHH<F?D1<FFHF1?1>11<>10>><=111>FFD0<<DGGD/.=000/=DG.;-;ACEGGGFFGGFFGGGG0BFFBFFGAADDE9;9;AEFBBBBB.9@B../://;BF9.99./;.:9D-9-;BFFFF
@M03896:38:000000000-B4D98:1:1101:25181:25533 2:N:0:270
CCTGTTTGCTCCCCACGCTTTCGCACATTAGCGTCAGTTCTTGTCCAAGGCGCCGCCTTCTCCTCCGCTACTCCTCCACATCTCTACGCATTTCACCGCTACACTTGGTATTCTACCCCTCTCCACAAAACCCTAGTACAACAGTCTCTAATGCAATTCCCTAGTTGAGCTCCCGCCTCTCACATCTCACATATCCCTCCGCCTGCGTGCCCTTTACTCCCAGTTCTTCCGATCAACGCTCGCACCCTCC
+
>A11>DF1@3@CF11AAAA0AD0E0EAG21100EE/EHGD2AE1BD211/AE?/E/EF/11@1@>C///>/FBC1F0001B11B2FG/>E/>GFHED/<EE/101<1111BFD>221<FFA0001<FFFCC//000111?1F?F1<>11>1>GBD1=<<111</=000/000/.<-::.;:C0:0;0<CG00:;0C/099A.C9.9-;C.AB//09;0;9A-F99///B9-AA-;/B---9-99;@;--A
@M03896:38:000000000-B4D98:1:1101:25188:25552 2:N:0:270
CCTGTTTTCTCCCCACGCTTTCGCACATGAGCGTCAGTTCTTGTCCAAGGCGCCGCCTTCGCCTCCGCTACTCCTCCACATCTCTACGCATTTCACCGCTACACGTGGAATTCTACCCCTCTCTACAAACATCTAGTTCAACAGCCTCTATTGCAATTCCCTAGTCGAGCTCGCGGCTCTCCCATCTCACATATACATCAGCCTGCGTGCCCTTTACTCCCAGTTATTCCGATTAACGCCCGCACCCTCC
+
>A11>BD1B@@DG11AEAE0A1E0000D111AAEE/BGG221D1B1211//A//A/>E/@///B?/?//>/B@11>>001B11B2FG/>E//FFHDG//>E?D0/<///1BGB2221@<C/0011<1?F/011111111<1>1<0.>01>1>F1=1<00D00</=0<.=..0.----9.9:9/9;C0CFF000;0;000000;9.--:;A-B/99BB/;99-BFB//9;/9---;/9---9----;A9E?
@M03896:38:000000000-B4D98:1:1101:17512:25617 2:N:0:270
CCTGTTTGCTCCCCACGCTTTCGTGCCTCAACGTCAGATATAGTTTGGTAAGCTGCCTTCGCAATCGGTGTTCTGTATGATCTCTAAGCATTTCACCGCTACACCATACATTCCGCCTACCGCAACTACTCTCTAGTTCAACAGTATTAGAGGCAGTTCCGGTGTTAAGCACCGGTATTTCACCTCTAACTTATCAAACCGCCTACGCACCCTTTAAACCCAATAAATCCGGATAACGCTTGGATCCTCC
+
>AAAAFF4DFFFGGCFEEEFFGEBEFHGGHHHGHEFDHHHFHGHHHFEFFFGGHCGHHHH1E?AEGFA1BEEGHFHHHHHHHHHHHHHHHHHHHHHHFEEGEFHHGGHFFGHHFBEFGGHFCE@BDHHHFHHHFHD2FFFFHHCF>FFH2>?0CFD0FDHDD@-<ABG<DFFG<-<AEGFHFHHHHG0CB0CCGGG0:CECCDGDF9ADGGGE/CFBFFBFGG.BB/9BF.-.;.BF.B....;/9;/BF
@M03896:38:000000000-B4D98:1:1101:22809:25678 2:N:0:270
CCTGTTTGCTCCCCACGCTTTCGCACATGAGCGTCAGTTCTTGTCCAAGGGGCCGCCTTCGCCTCCGGTATTCCTCCACATCTCTACGCATTTCACCGCTACACGTGGAATTCTACCCCTCTCTACAAAACTCTAGATGAACAGTCTGAAATGCAATTCCCAAGTTGAGCTCGGGGCTTTCACATCTCACTTATCCATCCGCCTGCGTGCCCTTTACGCCCAGTTATTCCGATTAACGCTCGCACCCTCC
+
AAAABFFFFFFFGGFGEEEAFGFGDGFFFHGHGGEFGGGHHHHHHFGGHEEEEEEEGFGHEEFAGHEE>EGHGHHHHGHHHHHHHHHFEEAFDGHHHEEGGEGHA?CFDHHFHGHHHHHEGHHHHHHFGHHHHHHFH11GGHGFGHFDGFHHHHGHHHHHEHFEF0==CGHHD@@DGFHHHFHGGGFBBGGGFFGGGFGGGEGGGGG9ADAF/9BFF;DDFF9///;BFFBA..AFBAA.D-@;@BDEFF
@M03896:38:000000000-B4D98:1:1101:14209:25696 2:N:0:270
CCTGTTTGCTCCCCACGCTTTCGTCCCTCAGCGTCAGTGTAGACCCAGTAAGCTGCCTTCGCCTTTGGTGTTCTTCCATATATCTACGCATTTCACCGCTTCACATGGAATTCCGCTTACCTCTATCTAACTCTAGTTTATCAGTATCCAAAGCGAGCCAGGGTTGAGCCCTGGGATTTGACTCCAGACTTAATAAACAGCCTACGAACGCTTTACGCCCAATAATTCCGGATAACCCTTCCGACCTATGT
+
>AAABFFFFFFFGGGE2AAAFGEFEGGHHHHGFGEFEGFHHFFGHGFGGGFFFGFGHHHHAEEEEEA3?EGEGHHHGGGHHGHHHHHGGGGGHHFGHEEFEEHHGFGGFHHHHFBEEFDHG3GHHHHHHHHHHHHF?FFGHFHFDDGGHFHBFFEFC<@GFG/>F@F1<FFCF.<CFGG=DHGFHF/0</GFC0GGFGG/CGHHH;A:?-;CAEFGC.AAD.;BB0BFFB;.;A/;9;.;.:9;;@?F/;/
@M03896:38:000000000-B4D98:1:1101:14188:25707 2:N:0:270
CCTGTTTGCTCCCCACGCTTTCGTCCCTCAGCGTCAGTGTAGACCCAGTAAGCTGCCTTCGCCTTTGGTGTTCTTCCATATATCTACGCATTTCACCGCTTCACATGGAATTCCGCTTACCTCTATCTAACTCTAGTTTATCAGTATCCAAAGCGAGCCAGGGTTGAGCCCTGGGATTTGACTCCAGACTTAATAAACAGCCTACGAACGCTTTACGCCCAATAATTCCGGATAACGCTTCCGACCTATGT
+
>>AAAFFBFFFFGGGG?EAAFGEGGGGFHGHHEGGGGHGHHFDGHHHEFDGGGH3FGHHHEEGGE3D3?FGEGHHHHGFGHHHHHHHGEEEFHHFHHEEEFEFGGHFFHGHHHFCEEEGHHBGGFHHGD3GHHHHFDG3GGHH2GHHGHHHHFHDBC<CBG/ACGFG<FGGGFHCCHHGDDDDGGHCDCC;FFFGGBF0;.CGHHCAEG-..;EFFCDAFG?BFF00;99-;AABB.9...;A9BF.FF/;
@M03896:38:000000000-B4D98:1:1101:14208:25719 2:N:0:270
CCTGTTTGCTCCCCACGCTTTCGTCCCTCAGCGTCAGTGTAGACCCAGTAAGCTGCCTTCGCCTTTGGTGTTCTTCCATATATCTACGCATTTCACCGCTTCACATGGAATTCCGCTTACCTCTATCTAACTCTAGTTTATCAGTATCCAAAGCGAGCCAGGGTTGAGCCCTGGGATTTGACTCCAGACTTAATAAACAGCCTACGAACGCTTTACGCCCAATAATTCCGGATAACCCTTCCGACCTATGT
+
>>AAAFFCFFFFGGGGEEEFFGEGFGGHHHHGGGEGGHGHHHFHHHHGGEFFFGFGHHHHEFGGEFAFFFHEGHHHHGFGHHHHHHHFEGGGHHHHHEEEGFGHHHHBGHHHHGEEEEGHHHHHHHHHHHHHHHHFFFHFGHGG@FGFGFFDHHD/A<CHAHA0F@G<FGFF<GCHHGGDGGHHHGCBEBC0CGHHGFC:CEGHH;.CF-;DAEGF.A?D99BFF0CFFB;99?BF/:9/.:.;@>.FF/9
@M03896:38:000000000-B4D98:1:1101:11411:27116 2:N:0:270
CCTGTTTGCTCCCCACGCTTTCGCACCTGAGCGTCAGTCTTCGTCCAGGGGGCCGCCTTCGCCACCGGTATTCCTCCAGATCTCTACGCATTTCACCGCTACACCTGGAATTCTACCCCCCTCTACGAGACTCAAGCTTGCCAGTATCAGATGCAGTTCCCAGGTTGAGCCCGGGGATTTCACATCTGACTTAACAAACCGCCTGCGTGCGCTTTACGCCCACTACTTCCGATTAACGCTTGCACCCTCC
+
AABBBFFFFFFFGGGG2EEFFGAEEGGHGHHHGGEGFGGHHHHHGFEHHCCGAE>EGFGHEEEEGH1>>EGGHHHHGGHGHGHHHHHGGGGGFGGHHDDDD@DFG2F?FHHHHHHHHHHGGGFGGHF..<CGCF<<DCD/<C=::<;G::0GBBFG0;CGHH0:/9/;/CFE?----;FGFFGGFFF/BFFFFFBB/.AEFFAFEFF.DD-@;..BFED9@?../;9BFFF.9..;BDF.9AA/9BFEFF
@M03896:38:000000000-B4D98:1:1101:11397:27133 2:N:0:270
CCTGTTTGCTCCCCACGCTTTCGCACCTGAGCGTCAGTCTTCGTCCAGGGGGCCGCCTTCGCCACCGGTATTCCTCCAGATCTCTACGCATTTCACCGCTACACCTGGAATTCTACCCCCCTCTACGAGACTCAAGCTTGCCAGTATCAGATGCAGTTCCCAGGTTGAGCCCGGGGATTTCACATCTTCCTTAACAAACCGCCTGCGTGCGCTTTACGCCCAGTAATTCCGATTAACCCCTGCACCCTCC
+
ABBBBFFCFFFFGGFEAEEAFGEEGGGHFHHHFFEGGHHGFHGHEEEGH?0AEE>EEGGHHGGGGHE/EEGFFFHHFEHFHHHHHHHGGEFFFHHHHGGFC@DGHCC?<GHHHHGFGHHGDGGFGF.<..<GCC/0<GF/<C00:0;CG0:0;CG0;:CGHH0./99//;FEA?-;-99;FBCBBB9//;9BB/B/9:AA-9-99.-..;-9-..BBE.B>..:/;/;BB/...:/:/9..99.9BDEE.
@M03896:38:000000000-B4D98:1:1101:11414:27135 2:N:0:270
CCTGTTTGCTCCCCACGCTTTCGCACCTGAGCGTCAGTCTTCGTCCAGGGGGCCGCCTTCGCCACCGGTATTCCTCCAGATCTCTACGCATTTCACCGCTACACCTGGAATTCTACCCCCCTCTACGAGACTCACGCTTGCCACTATCAGATGCAGTTCCCAGGTTCAGCCCGGCGCTTTCACATCTGACTTAACCAACCGCCTGCGTGCGCTTTACGCCCAGTAATTCCGATTAACGCTTGCACCCTCCG
+
>>AAAFFFFFFFGGFGEEEAFGAFGGGGFGHGGFEGGHHGFHDGGDEFFC0EEEEEGGGHEFDEGHE>>EFHHHGHGGFGHHHHH4GFEEFGBGDGGDDDCBDGHHCFBGHGGFHFHHHGGGGHDGF...<0<</<<AC.<CC0;:CFG00;;GHB;:G0GC0./9000BBFB@-B-9:AFBF/;BF;BBB9;9//;AADB?BDAF=9.A@B??A/;A?B@AF9/;//;;BF.:D//.9;;.;BB99.9;.
@M03896:38:000000000-B4D98:1:1101:13015:29025 2:N:0:270
CCTGTTTGCTCCCCACGCTTTCGCACCTGAGCGTCAGTCTTCGTCCAGGGGGCCGCCTTCGCCACCGGTATTCCTCCAGATCTCTACGCATTTCACCGCTACACCTGGAATTCTACCCCCCTCTACGAGACTCAAGCTTGCCAGTATCAGATGCAGTTCCCACGTTGAGCCCGGGGATTTCACATCTGACTTAACAAACCGCCTGCGTGCGCTTTACGCCCAGTACTTCCGATTAACTCTTGCACCCTCC
+
>ABAAFFFDFFFGGFEAEEFFGBEEGGF3FGFAEEE2GFHDG2GFDEGH?A?AE>EEFGGCEE?EF1>>EFBGHHHHGGFHFGHFEHFGEEGHGHHHDCD@@FGHFG0CFHFGFGFHHGGGCGHGFF..<<DGGC<DGH/<C=0GFCGH00:CFF;;:CFGH.-.9;=/C9.9?--BABFFBFFFFF;://;//FB/;EEBA@DEE99AA>B-9A/:99>B9.;9/;BFF.9...9B/9;/;/9:99E?D
@M03896:38:000000000-B4D98:1:1101:13033:29039 2:N:0:270
CCTGTTTGCTCCCCACGCTTTCGCACCTGAGCGTCAGTCTTCGTCCAGGGGGCCGCCTTCGCCACCGGTATTCCTCCAGATCTCTACGCATTTCACCGCTACACCTGGAATTCTACCCCCCTCTACGAGACTCAAGCTTGCCAGTATCAGATGCAGTTCCCAGGCTGAGCCCGGGGATTTCACATCTGACTTAACAAACCGCCTGCGTGCGCTTTACGCCCACTAATTCCGATTAACGCTTGCACCCTCCG
+
AAAAAFF45@FFGGCEAEEFFG2EEGGCFGHGEEEEFGFHFHEGGEAFHD0EAE0EEEFH1EE1EGE@>EGHHHHHHEGFHHHHGEGGCEFGFHGHH/@D/BDGHFFGGHHGHHGFGHHGGGGGFGC.>DEHFC/0</D/CGH0C0:CCGFFGHBH0;CGGG0..99CAFFEB@-A-CFFCBFB//;;9BF/9/B/F?EABB-AE?BAADB@;A.;B..-@...9BFFFFF99ADBBDB.;9.99;;:AD.
@M03896:38:000000000-B4D98:1:1101:13014:29043 2:N:0:270
CCTGTTTTCTCCCCACGCTTTCGCACCTGAGCGTCAGTCTTCGTCCAGGGCGCCGCCTTCGCCACCGGTATTCCTCCAGATCTCTACGCATTTCACCGCTACACCTGGAATTCTACCCCCCTCTACGAGCCTCAAGCTTGCCAGCATCAGATGCAGTTCCCAGGTCGAGCCCGGGGATTTCACATCTCACTTAACACACCGCCTGCGTGCGCTTTACGCCCAGTCATTCCGATTAACGCTTGCACCCTCC
+
AAA>AFF4BFFFGEBFEEE2FGEGFGGHGCEEAEGFGHHHCHH2EE1BGE1AAEEEEEDH1EAEEGE/>E1FFFFHF0FDFE4FFGH/EEEEGHHGH?@CG????F000??CGFGFGFGDCCF01><..-><</0<<<0/<C=0.<=C00::CHC0;CCCCGB.C/;-;9BE-----9/;B999;BB//BBB9BB//;ADBBBF.A-;DA->-.;BF;9@BA.99//;BFFF.../;.9...;/9BAEFF
@M03896:38:000000000-B4D98:1:1102:11722:2998 2:N:0:270
CCTGTTTGCTCCCCACGCTTTCGCACCTCAGTGTCAGTATCAGTCCAGGTGGTCGCCTTCGCCACTGGTGTTCCTTCCTATATCTACGCATTTCACCGCTACACAGGAAATTCCACCACCCTCTACCGTACTCTAGCTCAGTAGTTTTGGATGCAGTTCCCAGGTTGAGCCCGGGGATTTCACATCCAACTTGCTGAACCACCTACGCGCGCTTTACGCCCAGTACTTCCGATTAACGCTTGCACCCTTC
+
ABBAAFFBFFFFGGGG2EEFFGAEEGGHHGGGHGFFFGGHGGGGHH5FHHGFEBAEGGGH1BBEEG325EGEHH5GGHFFGHFGHHHFEEEGHHGHHFEEFCFHGF?CGHHHGGHFHFHGGHHHHHHFCGDHGDD@FFF@@>D22@>F0CFHHF1??GGHHG1.F<<0<<FFC--A-;CGGBGCGHHCGHHGCCF0009;FGEFBFDF@B-@;9.BB;A>BD.;//9BFF?.:.;/;.;9..;9;BDFEF
@M03896:38:000000000-B4D98:1:1102:11709:3012 2:N:0:270
CCTGTTTGCTCCCCACGCTTTCGCACCTCAGTGTCAGTATCAGTCCAGGTGGTCGCCTTCGCCACTGGTGTTCCTTCCTATATCTACGCATTTCACCGCTACACAGGAAATTCCACCACCCTCTACCGTACTCTAGCTCAGTAGTTTTGGATGCAGTTCCCAGGTTGAGCCCGGGGATTTCACATCCAACTTGCTGAACCACCTACGCGCGCTTTACGCCCAGTACTTCCGATTAACGCTTGCACCCTTC
+
BBBBAFFCFFFFGGGGEFEFFGGEGGGHHBGHHHGGGGFHHHHHHHFGHHFEGFAEFFGH1EEEEF@25BGEGHHHHHFGGHHHHHHFEEFGHHGHHFECE@GHHA/FGHHHHHHGHGHGGEHHHHHDFHFHH2B@FGGFF>2>2@GFFCHHHFFG<<GGHGBFG<0><FFF?A@G?E/CHHHHHHG0CGFFCCG;FBFFGGGGGF9B?DAF-AFFFF?ADF.BF/9BFFD.;.A9;AD.AEE/FFFFFF
@M03896:38:000000000-B4D98:1:1102:19314:3301 2:N:0:270
CCTGTTTGCTCCCCACGCTTTCGAGCCTCAGCGTCAGTTACAGTCCCGAGCGTCGCCTACGCCACTTGTGCTCTTCCTAATCTCTACGCATTTCACCGCTACCCTAGGAATTCCACTCTCCTCTCCTGCCCCCTAGATCACCAGTTTGGAGTGCAGCACCCAAGTTGAGCCCCTGCATTTCACATCCCACTTAATCATCCGCCTACGCTCCCATTACGCCCAGTTAACCCTGCTACCGCTTGCCACCACC
+
AAAA1DF1@3DFF11AEAEAE1E0FEEHF1ABEEC?GHDGHFGGEG1/A///BAA@EE/0/>/>?@11B@1BD1GFHH21FB@G2FGFEEEEHFBGD/>EE?0BF0B011BF1G2DGFHFGDFD0011@0<////011<???F011>1.10>G>111<..A.<.<=00<0G<....;C0000000;CGCCFB900;00;:9..:./9-99;A/0;;0---9-AB////;9-9-///-9--;-99B/;---
@M03896:38:000000000-B4D98:1:1102:19314:3322 2:N:0:270
CCTGTTTGCTCCCCACGCTTTCGAGCCTCAGCGTCAGTTACAGTCCAGAGAGTCGCCTTCGCCACTGGTGTTCTTCCTAATCTCTACGCATTTCACCGCTACACTAGGAATTCCACTCTCCTCTCCTGCACTCTAGATAACCAGTTTGGAGTGCAGCACCCAAGTTGAGCCCGGGTATTTCACATCCCACTTAATCATCCGCCTACGCTCCCTTTACGCCCAGTAAATCCGGCTAACGCTTGCCACCTAC
+
AABABFF4FFFFGGGEAEEEFGEFGFGHHGGHGGGGGHHHHGHHHHFFHHBAGFAEFFGH1EDEGG32B?BEGHHHHHFHHHHHHHHFEEEGHGFHHEEGGEGHGGFBGHHHGHFFGHHHHHHGHHHFHCGHHGB1>@2@GGD<1FFF<F0FG?FFGFFGGEAFD<111>FF>-<.-<DGGFHGHHFGGHHH0CGHHHHG:CEGGGDG.DDGF0;9C.9?BA./;B/9FF.--;ABF.;...;9;BFFBF
@M03896:38:000000000-B4D98:1:1102:19306:3337 2:N:0:270
CCTGTTTGCTCCCCACGCTTTCGAGCCTCAGCGTCAGTTACAGTCCAGAGAGTCGCCTTCGCCACTGCTGTTCTTCCTAATCTCTACGCATTTCACCGCTACACTAGGAATTCCACTCTCCTCTCCTGCACTCTAGATCACCAGTTTCGAGTGCAGCACCCAACTTCAGCCCGGGTATTTCACATCCCACTTAATCATCCTCCTACGCTCCCTTCACGCCCACTAAATCCGGATACCGCTTCCCACCTAC
+
AAAAAFF1BFFFGGFG1AA0AGA00AEGG11AAEEEEGFFGHFDFFG1F/0AFBAAEECF/AAEEF111@DBFHHHHGGHFGFGE2F>>??EGFBGG/>>EE1GFB10<BGGBG2FGFHHF1BBCGH<F<GFF111@>1@FGD0@1F2/?0??<F1?FGHGG..<111><>A---<-<=<=GB0DGHHGGF0;CF;CCGG0;CGFFF@EA:E/;/;;.9;A9.9;BF0CF----:/999-9-9:/AA9/B
@M03896:38:000000000-B4D98:1:1102:14307:3402 2:N:0:270
CCTGTTTGATACCCACACTTTCGAGCATGAACGTCAGTTACGGCCAAGTAGGCTGCCTTCGCAATCGGAGTTCTTCGTGATATCTAAGCATTTCACCGCTACACCACGAATTCCGCCTACCTCAACCGCACTCAAGAACGACAGCATCAACTGCAATTTTAAGGTTGAGCCCCAAACTTTCACAGCTGACTTAACGCCCCGTCTGCGCTCCCTTTAAACCCAATACATCCGGATAACGCTCGCATCCTCC
+
AAAAADFFFFFFGGBE?EA5BFEDGGGHHBAFA2GFFFGHHA2E22AAB55AFBBAGHGHAEEEEGA1B0>BEGHHHHEBBDFFGHGHHHHFHGDGHGFGFCFBFCFEEAFGHHHGAEGFHBFG2GH?DGGCFFFF?GGCGG??.<>FBGCGFHHFD1FHHH00=0<</<GEGGCHGC00CFGHGFG/:GCBFBF.9A?-9.9.999--AAE.BBFFFFFDA.9///9BB.-9ADFF.9..B@>9-;/;;
@M03896:38:000000000-B4D98:1:1102:17348:3536 2:N:0:270
CCTGTTTGCTCCCCACGCTTTCGCACCTGAGCGTCAGTCTTCGTCCAGGGGGCCGCCTTCGCCACCGGTATTCCTCCAGATCTCTACGCATTTCACCGCTACACCTGGAATTCTACCCCCCTCTACGAGACTCAAGCTTGCCAGTATCAGATGCAGTTCCCAGGTTGAGCCCGGGGATTTCACATCTGACTTAACAAACCGCCTGCGTGCGCTTTACGCCCAGCACTTCCGATTAACGCTTGCACCCTCC
+
AAAAAFF4DFFFGGGG?2EAFGEEFGGHFGHHGEEEEDGFHHGHGGCHH?0EEEEE?EGHAEEGGH?>>EFGFG4B?0FEFHHHFFGGGEEGHHGHHGGG/@GHHHFFFFHHHHGHHHHGGGFHBHED..<GC0/<<C0<CGF0<0CGFFGHCFFG<G;CFB0::099/;CAB@???DFGFBF9FFF99BBF/BBB9;A99-@..AB.AD-=-..:/.9-;A?.:.BBFB.9;9.B:.9.9.;//;A.99
@M03896:38:000000000-B4D98:1:1102:17326:3539 2:N:0:270
CCTGTTTGCTCCCCACGCTTTCGCACCTGAGCGTCAGTCTTCGTCCAGGGGGCCGCCTTCGCCACCGGTATTCCTCCAGATCTCTACGCATTTCACCGCTACACCTGGAATTCTACCCCCCTCTACGAGACTCAAGCTTGCCAGTATCAGATGCAGTTCCCACGTTGAGCCCGGGGATTTCACATCTGACTTAACAAACCGCCTGCGTGCGCTTTACGCCCAGCAATTCCGATTAACGCTTGCACCCTCC
+
ABBABFFFFFFFFEFG?EEAFGEEEGGHFGHHGGEEGFGGGHHHGGGHHG0EAEEFGGGHAEDEGHEEEEGHHHHHHFFHHHHHHHHFGFEGHGBGHCBCCCGHHHF0<GGHGGHFHHHGGGGGGHFD.EEHFCG0DG0<CGG0:<GCGCBGHCGG;GGGHH.-.999:CFE@A-9AAFFFFFFFFF/9BFFFFFFFFEE@FFFFFADAD=;;.;/BA9BFF....9/BB/.:.99B9;...;9BBDEED
@M03896:38:000000000-B4D98:1:1102:17332:3556 2:N:0:270
CCTGTTTGCTCCCCACGCTTTCGCACCTGAGCGTCAGTCTTCGTCCAGGGGGCCGCCTTCGCCACCGGTATTCCTCCAGATCTCTACGCATTTCACCGCTACACCTGGAATTCTACCCCCCTCTACGAGACTCAAGCTTGCCACTATCAGATGCAGTTCCCAGGTTGAGCCCGGGGATTTCACATCTGACTTAACAAACCGCCTGCGTGCGCTTTACGCCCAGTACTTCCGATCAACGCTGGCACCCTCC
+
3AAA>DD4FFFFCEGG?EAAFG?EEGGHBEGGAAEEDDFHGHFGEGCGH10EAE>EEFGG1B?EFH?/>EFHHGHHGF3FFGHHHDGFEEEEDFFGHBB@C@FFGGFGE1GHG@DGHHHGGGGHEGF>.<EHC0C0GF0/<CD0//0:CBCCG:C;0;CHHH0.:0/;;;FE--;;-.9990BB/BB/:9BFFBB/999A-9@F.A;9DA@@-.;/;.99@..//9/BB9.:;-9B/.;..-;;:A;AAD
@M03896:38:000000000-B4D98:1:1102:21304:3608 2:N:0:270
CCTGTTTGCTCCCCACGCTTTCGTGCCTCAACGTCAGATATAGTTTGGTAAGCTGCCTTCGCAATCGGTGTTCTGTATGATCTCTAAGCATTTCACCGCTACACCATACATTCCGCCTACCGCAACTACTCTCTAGTTCAACAGTATTAGAGGCAGTTCCGGTGTTAAGCACCGGTATTTCACCTCTAACTTATCCAACCGCCTACGCACCCCTTAAACCCACTCAATCCGGATAACGCTTGGATCCTCC
+
ABBAAFF>FFFFGGGG?EEFFGEGFGHHHFFHGHH2EHGGGGFHHHHEFBEEBGFGHHHHEEFFGHFEEEGEHHHHFHHHHHHHHHFFFGHHHHHHHEEFE@GHHHHFGBGHHFGEGGFHFGEE/BGCGHHHHHB@@G@2@FF2F>FG22210?/?<FGHD?-><<11><FGHC<<<CDGHDGHHHG00CFG0CG0::CE?@9EDF.;9@BG-;C/00;CEE.9/;9BFF.-99A/;.;....99FFFFF
@M03896:38:000000000-B4D98:1:1102:21293:3628 2:N:0:270
CCTGTTTGCTCCCCACGCTTTCGTGCCTCAACGTCAGATATAGTTTGGTAAGCTGCCTTCGCAATCGGTGTTCTGTATGATCTCTAAGCATTTCACCGCTACACCATACATTCCGCCTACCGCAACTACTCTCTAGTTCAACAGTATTAGAGGCAGTTCCGGTGTTAAGCACCGGTATTTCACCTCTAACTTATCAAACCGCCTACGCACCCTTTAAACCCAATAAATCCGTATAACGCTTGGATCCTCC
+
ABBAAFF4DFFFGGGFAEEFFGEBBFHHHGHHGBA2ADEGGAFGHHDFFB5GBDBFGGHH1EEAEGA11BEEFHBFHHHHHHHHHGFFEFHHHHHHH1EFEEHHFGFHFBFGHF3EEGGH0<<>>CHHGFGHHG2>>F@@FGF22@@F2@210??<?FGHC/-<A<>1<<DFH@---<<DHFFHHHG0;GFHCCGCCCGECABGGG.9.;BG.:B00;CCAE.9BBBBFFA.;9F/9AA.9../9;FBFF
@M03896:38:000000000-B4D98:1:1102:10143:4159 2:N:0:270
CCTGTTTGCTCCCCACGCTTTCGCACATGAGCGTCAGTTCTTGTCCAAGGGGCCGCCTTCGCCTCCGGTATTCCTCCACATCTCTACGCATTTCACCGCTACACGTGGAATTCTACCCCTCTCTACAAAACTCTAGATGAACAGTCTGAAATGCAATTCCCAAGTTGAGCTCGGGGCTTTCACATCTCACTTATCCATCCGCCTGCGTGCCCTTTACGCCCAGTTATTCCGATTAACGCTCGCACCCTCC
+
AAAAAFFFFFFFGGGG?EEFFGEEFGGGFGHHGGEAEHGHGHHHGFGFHC?FEEEFGGGHGFGGGHE>EFGHHGHHGGH3GHHHHFHFFEFGHHHHHE>EECDGFF?C?GGHGHDFGHHEEHHHHHH<1FGGHHG11?1?GGH01>DFGBGHBDGHFHHHHH/.==00<CHFDC-:DFHGGHHGGGGGBFBBCBFGGGFGGGGF?F-CEGEFFB/9B999BDE/:/9BFFFD?AAFF.DAA-9-;;AEFF
@M03896:38:000000000-B4D98:1:1102:10154:4174 2:N:0:270
CCTGTTTGCTCCCCACGCTTTCGCACATGAGCGTCAGTTCTTGTCCAAGGGGCCGCCTTCGCCTCCGGTATTCCTCCACATCTCTACGCATTTCACCGCTACACGTGGAATTCTACCCCTCTCTACAAAACTCTAGCTGAACAGTCTGAAATGCAATTCCCACGTTGAGCTCGTCGCTTTCACATCTCACTTATCCATCCGCCTGCGTGCCCTTTCCGCCCACCTATTCCGATTAACGCCCTCACCCTC
+
AAB3AFF>FFFFGGBEAEE2FGEEEGEH3BAFFFE2BFGFGFGHHGHFH110AEEEFGGHAEEEGH1/>EFGGHHHFBG3GGGFHFG/E?EFHFFFHAEEEE2GD?//DGHHGGHFHHH/CFHHFHF?1FGHHDG?1?1?GHH01>>=1FGHHDFD=FGFHF.-<.<./0=CE-.-:ECCCB09CFGF0BBCBBFFGFGAA?AFGG-;.;;FF///;..9@...;/;9:B/9.;D/;.--9-;..:;AE
@M03896:38:000000000-B4D98:1:1102:10131:4175 2:N:0:270
CCTGTTTGCTCCCCACGCTTTCGCACATGAGCGTCAGTTCTTGTCCAAGGGGCCGCCTTCGCCTCCGGTATTCCTCCACATCTCTACGCATTTCACCGCTACACGTGGAATTCTACCCCTCTCTACAACACTCTAGCTCAACAGTCTGAAATGCAATTCCCACGTTGAGCTCGGAGCTTTCACATCTCACTTATCCATCCGCCTGCGTGCCCTTTACACCCAGTAATTCCGATTAACGCTCGCACCCTCC
+
BBBBBFFFFFFFGGGGEEEAFGEDFG?G3F3GGGFFGAFGHHHHD55AGF1EA0EEGGGHAEFAEGE>E@FGHDFGHCHHHHHHHHGGFEFGHHHHHEEEGEHH/0??/BFGHHFGHCG/?FGFHF<?1<FHHHE<<G1?FGH0FGG1G><GF<<<=DGHFD.<.<..CGBC.-.::CFHHBGCFGG0FFGGBBF9FFFFFGGG.A;9.9;FBBFFF/;/AE.9///;BFFF?.ABFFF.9-;99;AFFD
@M03896:38:000000000-B4D98:1:1102:21090:4242 2:N:0:270
CCTGTTTGCTACCCACGCTTTCGCGCTTTAGCGTCAGTATCTGTCCAGTGAGCTGACTTCTCCATCGGCATTCCTACAAATATCTACGAATTTCACCTCTACACTTGTAGTTCCGCCCACCTCTCCAGTACTCTAGTTTGACAGTTTCCAACGCAATACGGAGTTGCGCCCCGCATTTTCACATCAGCCTTATCAAACCGCCTAGACGCGCTTTACGCCTAATAAATCCGTATAACGCTTGCGCCATACGT
+
AABBBFF4DFFFGGGEEEAAFG2EEEGGGGHHGGFGEEGHHHGGHGEGFC5GHGFFGHFHHHFGHHE1EEEHHH5DCEFFFGHHHHHGGHGHHGGHHHHHHGFGGHFHHDFGGG/EEEEE/CGHHB1GDDGHGDHDF22BBGF11>@GGF>1A<<AADF??A.<<11-<DCCA-AA?BGF0;;CF0C0;:0:;0CB0C.99-AEB00CB?A;.999;.;.;B99/99//;.9.;BF.-;..:--A?./;;9
@M03896:38:000000000-B4D98:1:1102:21086:4261 2:N:0:270
CCTGTTTGCTACCCACGCTTTCGCGCTTTAGCGTCAGTATCTGTCCAGTGAGCTGACTTCTCCATCGGCATTCCTACAAATATCTACGAATTTCACCTCTACACTTGTAGTTCCGCCCACCTCTCCAGTACTCTAGTTTGACAGTTTCCAACGCAATACGGAGTTGAGCCCCGCATTTTCACATCAGACTTATCAAACCGCCTAGACGCGCTTTACGCCCAATAAATCCGGATAACCCTTGCGACATACGT
+
BBBABFFFFFFFGGGEAEEFFGEFFGGGGHGHGGEEEHFHHHHHHHHHGHBFGHFGGHHHGHGGHHEAEEEHHHBGFFGHHHHHHHHGEHHHHHGHHHHHHFGHHHFGH?FFHHA/EEGGEHHHHHG2?FFHHHF?BF?BFGHF2FHHGDGHF@ADDFH/?/.<<11<<GFFCF?AGFHFF<CGH:00=:C;GFFHHHG@FGGDFFGAA9;99AFG.ABADEBB/BFFFF;.;AFF/9./9B@@@@AFF99
@M03896:38:000000000-B4D98:1:1102:20037:4300 2:N:0:270
CCTGTTTGCTCCCCACGCTTTCGAGCCTCAACGTCAGTCATCGTCCAGCAAGCCGCCTTCGCCACTGGTGTTCCTCCTAATATCTACGCATTTCACCGCTACACTAGGAATTCCACTTGCCTCTCCGACACTCTAGCTCAGCAGTTCCAAATGCAGTCCCGGGGTTGAGCCCCGGGCTTTCACATCTGGCTTGCCGTGCCGTCTACGCTCCCTTTACACCCAGTAAATCCGGATAACGCTTGCCCCCCAC
+
BBBBBFFFFFFFGGCEEEFFGGGGHGGHHHHHGGGFGHGFFHHHGGEHHHFFHFAEGGGHGGGGGHFG@?BEHHHHHHHHHHHHBHHGGFEGHGHHHFEGFEFHHHHGHFHHHHHFFHGHGHHGFHGCGFGCG2F?GH????GC<FGGGHHHHFHFGHFHGGC-<<-;GHGGGG:CGGEGFGGGGF00;;/A9.;-;-DEF.@FFFEAEF:A./;9F/;BAF.;9/BFFFABD..9BD=..9.BBED--;
@M03896:38:000000000-B4D98:1:1102:20028:4318 2:N:0:270
CCTGTTTGCTCCCCACGCTTTCGAGCCTCAACGTCAGTCATCGTCCAGCAAGCCGCCTTCGCCACTGGTGTTCCTCCTAATATCTACGCATTTCACCGCTACACTAGGAATTCCACTTGCCTCTCCGACACTCTAGCTCAGCAGTTCCAAATGCAGTCCCGGGGTTGAGCCCCGGGCTTTCACATCTGGCTTGCCGTGCCGTCTACGCTCCCCTTACCCCCAGTAAATCCGTATCACGCCTGCCCCCTAC
+
BBBAAFFCFFFFGFGGAEEFFGBFBEGHHGFHGGFFE5D3FHHHHGEGHHGBFFAFGGGHCEEEEF32@BFEHHHHHHEHHEHHHGHFGGGGFGDGHEEEEEFGFHFFFGHHGGFHFGBGGHHHHGACCDGHH2D1??FF??F0?DGGHHHGH=1<><GH<>--<<<::GHEGG@@BFGGGFGFFGE;CC9A:AC;;;;EG.;F?B:@.;AF.9A;B/;;BB.///9/;B..:9.BFF?.;.::AEF-9:
@M03896:38:000000000-B4D98:1:1102:8295:4362 2:N:0:270
CCTGTTTGCTCCCCACGCTTTCGTGCATGAGCGTCAGTACAGGTCCAGGGGATTGCCTTCGCCATCGGTGTTCCTCCGCATATCTACGCATTTCACTGCTACACGCGGAATTCCATCCCCCTCTACCGTACTCTAGCCTTGCAGTCACAAATGCAGGTCCCAGGTTGAGCCCGGGGATTTCACATCCGTCTTACAAAACCGCCTGCGCACGCTTTACGCCCAGTAATTCCGATTAACGCTCGCACCCTAC
+
AAAA1FF1DFFFGGFFEEEFFG0BBFCFFG1EEEE/EHHFFGCGGGBGG//EA0GHHHGH/EEEFGE/EFGGFHHHH>EEEGHHHHHCEECGHGHHHBBGDFHHAE></BFHHHFBGGHGGCGGFHHAFGFHG<F1FGFHF<G1=FF=>1FDHFG0.<<<GH0</<//<GGE----?.9BBBFFFFG.;;:CBFFBB.CE@>@?-A@?@?-@B;-/;9;9@F-////9BF/-;-BBF-9-9;99;@FF--
@M03896:38:000000000-B4D98:1:1102:8277:4365 2:N:0:270
CCTGTTTGCTCCCCACGCTTTCGTGCATGAGCGTCAGTACAGGTCCAGGGGATTGCCTTCGCCATCGGTGTTCCTCCGCATATCTACGCATTTCACTGCTACACGCGGAATTCCATCCCCCTCTACCGTACTCTAGCCTTGCAGTCACAAATGCAGGTCCCAGGTTCAGCCCGGGGATTTCACATCCGTCTTACAAAACCGCCTGCGCACGCTTTACGCCCAGTACTCCCGCTTAACCCTCGCACCCTAC
+
AABABFFFFFFFGGGGEEEAEGEBFFCHGFHHGGGGFEGAE5FDEFAGF1AEEE2FGHHG1EAECG>1E1AEGGFHHE1EEFFHHHHFGFFGHHHH44BGFDFG/>E<@BFHFFFFHGGFGCGGDGHDFHGHF1F??F1F1FD1>F>=F1FGDDG0.<GHFF0.<<00==GE-::CCAFFFGGFGGB.;;.CFFBC;.FD-?-AEFA--;-;...9;A9-;A./;////9;--.9;//;.;@;9;@D..;
@M03896:38:000000000-B4D98:1:1102:8455:4371 2:N:0:270
CCTGTTTGCTCCCCACGCTTTCGCACATGAGCGTCAGTTCTTGTCCAAGGGGCCGCCTTCGCCTCCGGTATTCCTCCACATCCCTACGCATTTCACCGCTACACGTGGAATTCTACCCCTCTCTACAAAACTCTAGATTAACAGTCTGAAATGCAATTCCCAAGTTGAGCTCGGGGCTTTCACATCTCACTTATCCATCCGCCTGCGTGCCCTTTACGCCCAGTTATTCCGATTAACCCTCCCACTCTCC
+
AABAAFFFFFDFGGBEEFEFFGGEEEEFBFGGGGEEEDDEGH5FGBADGE?EEEAEEEEGFEABFE?>>EFHHHHHFFHFHFFCB3GE@EEEGHFHHE>EECHGA0?//BGFGF2FGGGAEHHGGGHGGHHGHHB1<11?1=G1>GG111GGB<1==DGGHH/.0000<00<.:--@@GHHGFFFFBFFFFFF0;000CAAEDFA9-;.;AF;B/:FA.@9..//9/:BFF..../9/.....;99;/:9
@M03896:38:000000000-B4D98:1:1102:13942:4477 2:N:0:270
CCTGTTTGCTACCCACGCTTTCGCGCTTTAGCGTCAGTATCTGTCCAGTGAGCTGACTTCTCCATCGGCATTCCTACAAATATCTACGAATTTCACCTCTACACTTGTAGTTCCGCCCACCTCTCCAGTACTCTAGTTTGACAGTTTCCAACGCAATACGGAGTTGAGCCCCGCATTTTCACATCAGACCTATCAAACCGCCTAGACGCGCTTTACGCCCAATAAATCCGGATAACGCTTGCGACATACGA
+
AAA?AFFFFFFFGGFGAEEFFG?EEGCEGGFHG2EEGHAFG5FFGHHHGHFFGGFGBGHGFHGGGGEEEEEHGH5GFFEFGHGHGHHGGAGHHHFHHHHFHFFGHFFFEBFDGHCGFCGGGAGGGHGGDGHHH3F3BFBBFGFC2FFGFFGHG@@CDFF/?A.<F1=<1GGD?@C<EFHGFFFCGCGFC.;;0:GGFHGCA??AFFFFABB-..;99;-99../;//;BD>DDA/B.-...9;9@-.//..
@M03896:38:000000000-B4D98:1:1102:13939:4497 2:N:0:270
CCTGTTTGCTACCCACGCTTTCGCGCTTTAGCGTCAGTATCTGTCCAGTGAGCTGACTTCTCCATCGGCATTCCTACAAATATCTACGAATTTCACCTCTACACTTGTAGTTCCGCCCACCTCTCCAGTACTCTAGTTTGACAGTTTCCAACGCAATACGGAGTTGAGCCCCGCATTTTCACATCAGACTTATCAAACCGCCTAGACGCGCTTTACGCCCAATAAATCCGGATAACGCTTGCGACATACGA
+
BBBBAFFFFFFFGGFGAEAAFGEFEGEFGGFHG2EEFFFGHDGGHHGHFHFFGFGFHHHHFHGHGHEEEEFHHFFFHG3BBEGHHGHGGFHGHHGHHHHHEFFGHHFGEBBFGGFGGGEFF0FFGHFFBGHHH3F3BGBFFHGFDFHHHEFHG@CCCFHCAE.>C1F<FHGGCCF<EGHFBDCGHFG:C:;CGCCGFHGCG9ACFFF?B?A-;.9;9.;DFFFEBFFFFFAA.DFF.9.9.;@@FF.;F..
@M03896:38:000000000-B4D98:1:1102:10496:4956 2:N:0:270
CCTGTTTGCTCCCCACGCTTTCGCACCTGAGCGTCAGTCTTCGTCCAGGGGGCCGCCTTCGCCACCGGTATTCCTCCAGATCTCTACGCATTTCACCGCTACACCTGGAATTCTACCCCCCTCTACGAGACTCCAGCTTGCCAGTATCAGATGCAGTTCCCAGGTTGAGCCCGGGGATTTCACATCTGACTTAACAAACCGCCTGCGTGCGCTTTACGCCCAGTAATTCCGATTAACGCTTGCACCCTCC
+
ABBAAFF4DFFFGGFF?EE2FGEEEGGGGAFHGGEEFHHFFFHGEF?GHC0EEEEEEGGHEE?EEF1//>FGFGHHG?GFGFGHHGG?EE?EHHDHHBBGDC1FFGC0<?GHHHGFFHHGGGD01>FF.<CD0/<<<<0<CGG0:0CGC0<GHC0;0CGHHE0.;0//:BGG?BB9-;9FFFGBFFF/;;FBB/99BAAEBBBA.A@D?D9BB?A/FED?BB.;//;FFFF.9.;BB.@..AA/:FFEFF
@M03896:38:000000000-B4D98:1:1102:10514:4957 2:N:0:270
CCTGTTTGCTCCCCACGCTTTCGCACCTGAGCGTCAGTCTTCGTCCAGGGGGCCGCCTTCGCCACCGGTATTCCTCCAGATCTCTACGCATTTCACCGCTACACCTGGAATTCTACCCCCCTCTACGACACTCAAGCTTGCCAGTATCAGATGCAGTTCCCAGGTTGAGCCCGGGGATTTCACATCTGACTTAACAAACCGCCTGCGTGCGCTTTACGCCCAGTACTTCCGATTAACGCTTGCACCCTCC
+
ABBBAFFFFFFFGGFEEEECFGEEEGGFGFGFEGEEDDFGFHEFD1ABGAECEE>EEFGHEEDEGHA/>EFGGHHHHFFGHHHHHFHGGEFGHHGHHDCD@@FGHF2<G2FFHHGFHHHGGGGHFGF..<<GC//<</0<<CF0:<CGGC0GH:C:;CCHHC:.99/;/;;CA?-;-AFB;BFBB;://9/:9B9/B?AED=FFFE@9.9-;9AE/B.;99..///;/;B.A.:./9A-.9;;/;9D.;;
@M03896:38:000000000-B4D98:1:1102:18798:5877 2:N:0:270
CCTGTTTGATACCCACGCCTTCGTGCCTAAGCGTCAGTTATGGTTTAGTAAGCTGCCTGCGCAATCGGAGTTCCTTGTGATATCTATGCATTTCACCGCTACACCACAAATTCCGCCTACTTCATCCATACTCAAGAATGCCAGTATCGAAGGCACTTTTACAGTTGAGCTGCAAAATTTCACCGCCGACTTAACATCCCGCCTGCGCACCCTTTAAACCCAATAAATCCGGATAACGCTTGCATCCTCC
+
BBBBBFFFFFFFGGGGAEFEEGFFFFHHHFHHGGGADHHHHHGFGHFGGGDDFGAFGHDF?E?EEHF1EEEHHHDFHHGHHHHHHHHHGHHHHHHHHEEFCCFHHFEEGFGHHHBEEGGHHHHGHHFGGFHHGDGFGHDBFGG2@GFG?FFF/?CHCCGHFHGFG11<<F>1FF1<FFFHHBGG.AD-:ACFHFFCGGGGGABGGG?GGGGGEFFGFFFFFE9B/99FFFD;.;A/BD@.9A;:;FFFFF
@M03896:38:000000000-B4D98:1:1102:14597:5945 2:N:0:270
CCTGTTTGCTCCCCACGCTTTCGCACCTCAGCGTCAGTCTTCGTCCAGGGGGCCGCCTTCGCCACCGGTATTCCTCCAGATCTCTACGCATTTCACCGCTACACCTGGAATTCTACCCCCCTCTACGAGACTCAAGCTTGCCAGTATCAGATGCAGTTCCCAGGTTGAGCCCGGGGATTTCACATCTGAGTTAACAAACCGCCTGCGTGCGCTTTACGCCCAGTACTTCCGATTAACGCTTGCACCCTCC
+
BBBABFFFFFFFGGGGCEEFFGEGDGGH2FGHGEFGGBFE55A2BEGHCE0AEEEGGGGHEFGEGHG/>EFGHHHHGBBFGHHHHHHGGGGGHHHHHGDG?@FGGG2GEGHHHDFGFCCDGGGHHH<..>CHH0CDGC0/.<DC:0GGG0GGHCG:<0C0CH0.:0;;BFGG--9:-;BFFFGGGFFBF/:;;/;9BAAEF>FF.FF:AA;>-A.FF.:;@AA/B/;FFFFFD.A9BD-..;:/;BDEFF
@M03896:38:000000000-B4D98:1:1102:10344:6043 2:N:0:270
CCTGTTTGCTCCCCACGCTTTCGAGCCTCAGCGTCAGTTACAGTCCAGAGAGTCGCCTTCGCCACTGGTGTTCTTCCTAATCTCTACGCATTTCACCGCTACACTAGGAATTCCACTCTCCTCTCCTGCACTCTAGATAACCAGTTTGGAGTGCAGCACCCAAGTTGAGCCCGGGTATTTCACATCCCACTTAATCATCCGCCTACGCTCCCTTTACGCCCAGTAAATCCGGATAACGCTTGCCACCTCC
+
BBBBBFFFFFFFGGGF?FEFGGEFBEEHHGHHGGEFGHGHFGGHFFFHHEBAFFAEEGGHHGDEGH3BBFHEHHHHHHFGGHHHHHHGGFGGHHHHHFEFEEHHGHFHHEGHHDFEFGGHGHHHHHHHHHHHHFF@2@FGHHH/F2>G?1?FF???CFGGGGHG<D1=1FGFF--<AGDGHBGGHHFHFHHC:GCGFHHGGEF?DF.A?EEGF0:CF9A9;.E/009;FFD-.ADBB.@..AE9:BFF.;
@M03896:38:000000000-B4D98:1:1102:10327:6061 2:N:0:270
CCTGTTTGCTCCCCACGCTTTCGAGCCTCAGCGTCAGTTACAGTCCAGAGAGTCGCCTTCGCCACTGGTGTTCTTCCTAATCTCTACGCATTTCACCGCTACACTAGGAATTCCACTCTCCTCTCCTGCACTCTAGATAACCAGTTTGGAGTGCAGCACCCAAGTTGAGCCCGGGTATTTCACATCCCACTTAATCATCCGCCTACGCTCCCTTTACGCTCAGTAAATCCGGATAACGCTTGCCACCCAC
+
BBBBBFF4@FFFGGFF?EAAEFEGHFEHHFFGG?E2EGHFFGHHHGFFHFB1BFAEFGGHGECCEF@?BF1EGFHHGHFFHHBFHHHFGFGGHHHHHEEGEGBG3FE?3FFHG4FGHG3GFHHHHGHHFHFHHFHG22@FFGG/GBDG/?010<??FFGHGF..=<111>>E@D-.<C0==BGHHGE::CHFGFFFFCGFGGG?AF.A;;:EF000;.;.9C/;;90;BBA-A9.9B.9..:://:..9;
@M03896:38:000000000-B4D98:1:1102:22829:6138 2:N:0:270
CCTGTTTGCTCCCCACGCTTTCGCACATGAGCGTCAGTTCTTGTCCAAGGCGCCGCCTTCGCCTCCGGTATTCCTCCACATCTCTACGCATTTCACCGCTACACGTGGAATTCTCCCCCTCTCTACAAAACTCTAGATCAACACTCTGAACTGCCATTCCCAAGTTGAGCTCGTTGCTTTCACATCTCCCTTATCCATCCGCCTGCGTGCCCTTTACGCCCACTTATTCCGCTTCACTCTCTCCCCCTCC
+
AAAAAFF1BFFFGEGE1AAAAGAE?EADABBGGEAA/FFGHHGHFD2A1A//AE/AEG/F/BEAEH?/>>FGGFGHF0B1FFFGH2B?E/?EGG2FG<>E><BF/0/</1BBGF2FFCF?EFGF1F1110?FFF1111111>1.<FD<111=<<//0==<D0/.<000<<<;.-./::0CH0C;CF0<0;/9/9;B0BCF.;AE.;-;.9;CF/C/9;-999--//B/;9/-;--///;/9;B/;AA=BF
@M03896:38:000000000-B4D98:1:1102:22776:6409 2:N:0:270
CCTGTTTGCTCCCCACGCTTTCGTGCCTCAACGTCAGATATAGTTTGGTAAGCTGCCTTCGCAATCGGTGTTCTGTATGATCTCTAAGCATTTCACCGCTACACCATACATTCCGCCTACCGCAACTACTCTCTAGTTCAACAGTATTAGAGGCAGTTCCGGTGTTAAGCACCGGTATTTCACCTCTAACTTATCAAACCGCCTACGCACCCTTTAAACCCAATAAATCCGGATAACGCTTGGATCCTCC
+
AABAAFFFFFFFGGFEAEEAFGEEFFHHHHGHGHF22FGHFFHHHHFGFFFFGGFHHHHHEE1BEGABAEEEHHDGGHHHHHHHHHFHFHHHHHHHHFEGGEBGGEBGHFGHHFFEGGGHFFEECFHHHFHHHFFF>@FGGHGC>FGFHGEFF<FC?FGFGG@@C<1F=DGHH?--<CFHEDGHFFFBFHHFGGGCCCFGCDDGGG;AEDFG.90;;;BBAF.9FBBBFF.-.A?FFDD.9..//BF/BF
@M03896:38:000000000-B4D98:1:1102:22762:6422 2:N:0:270
CCTGTTTGCTCCCCACGCTTTCGTGCCTCAACGTCAGATATAGTTTGGTAAGCTGCCTTCGCAATCGGTGTTCTGTATGATCTCTAAGCATTTCACCGCTACACCATACATTCCGCCTACCGCAACTACTCTCTAGTTCAACAGTATTAGAGGCAGTTCCGGTGTTAAGCACCGGTATTTCACCTCTAACTTATCAAACCGCCTACGCACCCTTTCAACCCAATAAATCCGGATAACGCTTGGATCCTCC
+
AAAAAFFBFFFFGFGE1EEFFG0BBFHHHHFHFGFAAGHFGFHFGHFFFEFFGHEGHFHH/E/BBFBAAEEEGH1FGGGHHHHHHHEHFGHHHFFHHEEGEE1FGEBGHFGHHFHEGGCHGEE@?CFFHGGHHHG1>@@GFHG<>FGGG2F1??<C??GHAC<><.>F1FFFGC<-<EDGGG0F0.C0;GFGGCCGFBGEGAGBGGAABAAG.BF00FFGGFE-999BFF--;9BF/-;-9;-/:BF9/B
@M03896:38:000000000-B4D98:1:1102:10716:6725 2:N:0:270
CCTGTTTGCTCCCCACGCTTTCGCACATGAGCGTCAGTTCTTGTCCAAGGGGCCGCCTTCGCCTCCGGTATTCCTCCACATCTCTACGCATTTCACCGCTACACGTGGAATTCTACCCCTCTCTACAACACTCTAGCTGACCAGTCTGAAATGCAATTCCCAAGTTGAGCTCGGGGCTTTCACATCTCACTTATCCATCCGCCTGCGTGCCCTTTCCGCCCAGCTATTCCGATTCACGCTCGCACCCTCC
+
AAB?AFFCFFFFGGFGEEGCFGEEEGFGGEHHG2AAEFFGHHHHHFFGHE1EEEAEGFEH1EEEGHEEEGGHGHHHGGHGHGHH44G?EEEGBGGHHGFGGEDFA?CEDGGGGHDFHGHEGHHHHHGG1?FGHF1?1?1?0><01>=>FGHGH1F11<DFFGB<<00<<0DG.-:;@DCGHBGB990CBF9FBBBFFFFFA?FD.F-CDD?F/9//;AAD;D../:BFFFF.AA/:BEF?9-9--9A.:A
@M03896:38:000000000-B4D98:1:1102:10703:6737 2:N:0:270
CCTGTTTGCTCCCCACGCTTTCGCACATGAGCGTCAGTTCTTGTCCAAGGGGCCGCCTTCGCCTCCGGTATTCCTCCACATCTCTACGCATTTCACCGCTACACGTGGAATTCTACCCCTCTCTACAAAACTCTAGATGACCAGTCTGAAATGCAATTCCCAAGTTGAGCTCGGGGCTTTCACATCTCACTTATCCATCCGCCTGCGTGCCCTTTACGCCCAGTTATTCCGATTAACGCTCGCACCCTCC
+
AAB?>FFCBFDFGGGEAEEFFGEFFGGHEBFGGGEAEFAFHHHHGFBGHE1EAE0EFGGHAEFGGHD/EEGHHFHHHGHHHHHHGFGFEEGGHGFHHEEEGCHHDC/?EGHHGHHFFHHCEHHB2FFG<GHHFGGD111G1?G0<FFFGGHHF<FGGHG<GFFCDD00<0DGA@-C:AGFH0FFFGBFB9FFGGGGGGGFGG?EEA9;.C::9;9FF.A-@D.//;/;BFF..9A/;.9ADD@-9@DEEA
@M03896:38:000000000-B4D98:1:1102:10727:6743 2:N:0:270
CCTGTTTGCTCCCCACGCTTTCGCACATGAGCGTCAGTTCTTGTCCAAGGGGCCGCCTTCGCCTCCGGTATTCCTCCACATCTCTACGCATTTCACCGCTACACGTGGAATTCTACCCCTCTCTACAAAACTCTAGATGAACAGTCTGAAATGCAATTCCCAAGTTGAGCTCGGGGCTTTCACATCTCACTTATCCCTCCGCCTGCGTGCCCTTTACGCCCAGTTCTTCCGATTAACTCTCGCACCCTCC
+
ABBBBFFCFFFFGGGEEEAAFGEEEEGFAAGGFEEAEGGGGGGHHHGHGA1AAE0EEEGH1EEEGHD/>>FGHGFHHHHBHFGGHHH?E?EFHFGHHFEG?E2FC0?//2BCGGEGHGH/EHHFDG?110?<G?D?1?1F1FG0>FF11FGGFFD=1GGGHF/.=0=0<CDC<---@@CCC0G;CFFG0CFFB;;;/99AGG?F.9-..9.;/:BFF99BFAABF/:9BFBA.;A9F/;;;.9-9;DFFD
@M03896:38:000000000-B4D98:1:1102:15305:6929 2:N:0:270
CCTGTTTGCTCCCCACGCTTTCGAGCCTCAGCGTCAGTTACAGTCCAGAGAGTCGCCTTCGCCACTGGTGTTCTTCCTAATCTCTACGCATTTCACCGCTACACTAGGAATTCCACTCTCCTCTCCTGCACTCTAGATAACCAGTTTGGAATGCAGCACCCAAGTTGAGCCCGGGTATTTCACATCCCACTTAATCATCCGCCTACGCTCCCTTTACGCCCAGTAAATCCGGATAACGCTTGCCACCTAC
+
BBBBBFFFFFFFGGGGEEECFGEGGFGHHGGHGGGEGHGHHHGHHGFGHH2AGFAEFGGHAEEEGH3BBFHEHHHHHHHHHHHHHHHFGEFGHHHHHFEFGEHHHFF3FGHHHHFGHHHHHHHHHHHFGGHHHFF2FDGDGHHEGFFHFHHHHDG?GFFHGG.FF<111>GFA-<<DGHHHGHHHHFGGGHFGGHHHHHHCGGGGF.?EGDG90:9BCCBCG.:0909BF.-;9ABF.@A..AB;FF.BF
@M03896:38:000000000-B4D98:1:1102:15319:6945 2:N:0:270
CCTGTTTGCTCCCCACGCTTTCGAGCCTCAGCGTCAGTTACAGTCCAGAGAGTCGCCTTCGCCACTGGTGTTCTTCCTAATCTCTACGCATTTCACCGCTACACTAGGAATTCCACTCTCCTCTCCTGCACTCTAGATAACCAGTTTGGAATGCAGCACCCAAGTTGAGCCCGGGTATTTCACATCCCACTTAATCATCCGCCTACGCTCCCTTTACGCCCACTCACTCCGGCTCACTCTTGCCACCTCC
+
AAAA1DF>DFFFFEGE1EEFAGAA0BEHHBFGGGE?EGFGGG1GFFBFGA0AFFAEEGGH/EEEEG1BBF/BGHHHHHBGHHHHFHHFEAEGHHHHHFEGGCBGG0FHBBEGHFFFHHHHHHHHFHHBGGFHHD1>2@21@@F/F1GF?<GHFFFDCCGHGEAC<<111>FF<-<<-CDGGDDDGCHGCCCGC0<G0CGGEEGFBF.:9CEGB000;;.9@B.9///;BF-----;99B/;/;;/;AF?A
@M03896:38:000000000-B4D98:1:1102:6965:7160 2:N:0:270
CCTGTTTGCTCCCCACGCTTTCGTGCCTCAACGTCAGATATAGTTTGGTAAGCTGCCTTCGCAATCGGTGTTCTGTATGATCTCTAAGCATTTCACCGCTACACCATACATTCCGCCTACCGCAACTACTCTCTAGTTCAACAGTATTAGAGGCAGTTCCGGTGTTAAGCACCGGTATTTCACCTCTAACTTATCAAACCGCCTACGCACCCTTTAAACCCACTACATCCTGATAACGCTTGGATCCTCC
+
BBBBAFFFFFDFGGGG2EEFGGDAAFGHHFFHGGFF2FGFG5BDFG5FB55FBGAFGHHHEE1BEGF1ABEEGHDFFHHHHHHHHFGGFHHHGHEHHEEGGEGHHHGEHBGGHFEEEGGHHE<ECDHHHGHHHFG1>@@@@@G<@@FDDDD?G??E0?GHGC--<<<>>DGGCD-<D<0DG00GFGC0:CCG:0:;0CGEC@-..B:-.;BD.:0;;09/;A..9/:9/B///:/BFD??.9.//;BBFF
@M03896:38:000000000-B4D98:1:1102:6951:7173 2:N:0:270
CCTGTTTGCTCCCCACGCTTTCGTGCCTCAACGTCAGATATAGTTTGGTAAGCTGCCTTCGCAATCGGTGTTCTGTATGATCTCTAAGCATTTCACCGCTACACCATACATTCCGCCTACCGCAACTACTCTCTAGTTCAACAGTATTAGAGGCAGTTCCGGTGTTAAGCACCGGTATTTCACCTCTAACTTCTCAAACCGCCTACGCACCCTTTTAACCCAATCAATCCGGATAACGCTTGGATCCTCC
+
AABAAF54DFFFGGGE2EACFFEFFFHFH3FGEAG2E55DFF5FDG5FBFF3GGFGHHHHAE?BEGF?AEBEGFGEBGHHFFHHHFGHFHFHFHBGHEEEEEFFGHHHGFHHH4F>EEEGH@EE?CGFHHHHHBBF>>@>@FFG1@FDHDG1F?????GHGC<><C1111<CGC--<<=<DGHHHFF0:CC00;CCGCGGGBBDD/.;;A-;.9:099C9E.../9//99.-;.9;9.;...9//;9/BF
@M03896:38:000000000-B4D98:1:1102:6969:7177 2:N:0:270
CCTGTTTGCTCCCCACGCTTTCGTGCCTCAACGTCAGATATAGTTTGGTAAGCTGCCTTCGCAATCGGTGTTCTGTATGATCTCTAAGCATTTCACCGCTACACCATACATTCCGCCTACCGCAACTACTCTCTAGTTCAACAGTATTAGAGGCAGTTCCGGTGTTAAGCACCGGTATTTCACCTCTAACTTATCAAACCGCCTACGCACCCTTTAAACCCAATAAATCCGGATAACGCTTGGATCCTCC
+
ABBAAFFFFFFFGGGFAAAAFGEGCFHHHFHHFHGFEHHHCHHGHHFEFGDGFHFGHHHHEEAAAGF1AEEEHHFGHHHHHHHHHHHHFGHHHHHHHEEFFEFHGHGHHDGGHFGEGGGHGEEECCHGHHGHGGF2@@FG2GGG>>FFDDBDF??C?FHFGG@->>1D1<>GH---<<GGHHHHHHGBGFG0<GG:CCGFCGGGGG.BFGGG.909C0BBAEF.99/;BF.-;.9/B.@....;9/FFFF
@M03896:38:000000000-B4D98:1:1102:22877:7181 2:N:0:270
CCTGTTTGCTCCCCACGCTTTCGCACCTGAGCGTCAGTCTTCGTCCAGGGGGCCGCCTTCGCCACCGGTATTCCTCCAGATCTCTACGCATTTCACCGCTACACCTGGAATTCTACCCCCCTCTACGAGACTCAAGCTTGCCAGTATCAGATGCAGTTCCCAGCTTGAGCCCGGGGATTTCACATCTGACTTAACAAACCGCCTGCGTGCGCTCTACGCCCAGTAATTCCGATTAACGCTTGCACCCTCC
+
BBBBAFFCFFFFGGFEEEEEFGEEEGGH3FGHGEEAEFFDAGGHGFAHF?0EAE>EFFGHAEEEGHA/>EGGHHHHGFGFHGFGHHHFFEDGBGGHHDCCCCGHH22?CGHFGGFHGHHGGGGHHFFA<CEHFCH<DGB/CGH00;C;G:BCC:C;::CGHH0.0:/;0C999;-;?.99;FGGGFF9BFF/FBBFFFFFFFCDEFC;AA=D-.;BF99@BD.;99/;FBBD9ADFF9@..999;BDEFF
@M03896:38:000000000-B4D98:1:1102:22895:7189 2:N:0:270
CCTGTTTGCTCCCCACGCTTTCGCACCTGAGCGTCAGTCTTCGTCCAGGGGGCCGCCTTCGCCACCCGTATTCCTCCAGATCTCTACGCATTTCACCGCTACACCTGGCATTCTACCCCCCTCTACGACACTCCAGCTTGCCACTATCAGATGCAGCTCCCAGGCTCAGCCCCGCGATTTCACATCTCACTTCACAAACCCCCTGCGTGCCCCTCACGCCCACCACTTCCGATTCCCCCCTGCCCCCTCC
+
AAAAAFFFBFFFGGGE1EE0AFEEEGGGABFGGEE/AFDFAGAFAA/1A/??AE>EEF?HCEE/EG///>BCFGBHF01>BBFG22B/E?//2BBFG<></>?GH0<000??FGFFGHHGGCGC1>...<<CC///<00/<=00//::00:00:00/:CGG/0....0/;CE.9--99;9F/B;BBB//B////;//-;9-9;@AE--9;-B----;-9-;9--;-/:BF----///-;9--;-;A@@BF
@M03896:38:000000000-B4D98:1:1102:24963:7240 2:N:0:270
CCTGTTTGCTCCCCACGCTTTCGCACATGAGCGTCAGTTCTTGTCCAAGGGGCCGCCTTCGCCTCCGGTATTCCTCCACATCTCTACGCATTTCACCGCTACACGTGGAATTCTACCCCTCTCTACAAAACTCTAGATGAACAGTCTGAAATGCAATTCCCAAGTTGAGCTCGGGGCTTTCACATCTCACTTATCCATCCGCCTGCGTGCCCTTTACGCCCAGTTATTCCGATTAACGCTCGCACCCTCC
+
BBBBBFFBFFFFGGCFEFE2FGEEEGAFFHHHGGEEGHHHHHFHHHFEGEEGEEEGGGGHAEFGGGGFE/FFHHHHHGHHHHHHHHHGGEEGHHHHHGEEE@GFE?CFCHHHHHGFGHGFEBGGDGG<<FGHHGF11?<1FGH01FFDFDFGG1DFDGHHHB/AD<=0/<DGG?;@GGHHHGHGGGFFBFFFFFGGGFGGGECDGFA.CDEF//BBFADADFA/B/:9BFFBAA.;BFFDD--99-;.;D
@M03896:38:000000000-B4D98:1:1102:24946:7255 2:N:0:270
CCTGTTTGCTCCCCACGCTTTCGCACATGAGCGTCAGTTCTTGTCCAAGGGGCCGCCTTCGCCTCCGGTATTCCTCCACATCTCTACGCATTTCACCGCTACACGTGGAATTCTACCCCTCTCTACAAAACTCTAGATGAACAGTCTGAAATGCAATTCCCAAGTTGAGCTCGGGGCTTTCACATCTCACTTATCCATCCGCCTGCGTGCCCTTTACGCCCAGTTATTCCGATTAACGCTCGCACCCTCC
+
AAB3>FFCFFFFGGGG2AAAABABEFGHBGFFEEEEFEGGFFGHFHHFGF1AAE0EEFGH1?E1EG?/>EFHHHHHHHHFHFFGGHHFFEFFDGHHH?E@EEFHC0??/BGGGHFFHCF?CGHGFGHHFFGHHF11?D1?FGH0GHB1FGFFD<FH1FGFFHEC=0<0<GHG?--ACFGHHGHGGGGFFGFGBBFGFBFG.CC9AA@.CAFF9/;BB.;@DDE9/9/;BB9.:.;BF.@.D=@9BFF.AD
@M03896:38:000000000-B4D98:1:1102:16401:7310 2:N:0:270
CCTGTTTGATCCCCACGCTTTCGTGCCTCAGCGTCAATAATTGTGTAGTAAGCTGCCTTCGCAATTGGTGTTCTATGTCATATCTAAGCATTTCACCGCTACATGACATATTCCGCTTACCTCCACAATATTCAAGACAAATAGTATCAACGGCAGTTTCCGAGTTAAGCTCGGAGATTTCACCACTGACTTACCTGCCCGCCTACGCACCCTTTAAACCCAGTGAATCCGGATAACGCTTGCACCCTCC
+
ABBBAFF4FFFFGGGGEEEFFGEFCFHHHHHHGGFGGHE3FGHHFHGHGFGHGHFGHHHHEE?BEGEFFFHEHHGHHFFHHHHHHHHHHHHHHHGHH?E@EEGEGFGFFFGHHGFEGGGHHHHGBGH/FGHHH4D3DBGGFFHGGGHHGBC?<<>>?GFHHGC@C/G1>FFG<CDACGEGHEHHHGH<<CFCGGHGGCGHGFGGGG9BAB?EEF90;9CCD?EB00CFGG.;DA.;FBDDAE;/BFFEFF
@M03896:38:000000000-B4D98:1:1102:16418:7315 2:N:0:270
CCTGTTTGATCCCCACGCTTTCGTGCCTCAGCGTCAATAATTGTGTAGTAAGCTGCCTTCGCAATTGGTGTTCTATGTCATATCTAAGCATTTCACCGCTACATGACATATTCCGCTTACCTCCACAATATTCAAGACAAATAGTATCAACGGCAGTTTCCGAGTTAAGCTCGGAGATTTAACCACTGACTTACCTGCCCGCCTACGCACCCTTTAAACCCAGCGAATCCGGATACCCCTTGCACCCCCC
+
AAAAAFFBDFFFGGGEEEE0FG0BFFHFGFHH?AEGGHEAFFGFGHDDD22DGGBGHHHH/E/BBF11BFGEFHDGFF2FGHHH22EGFGHHHHHHH/FGGGHGBFFFHFHHHGB?EGGHC>GHFFHGGFGHF22>F<GCFFFBGGDGFHH/>>/>FGGFGG//F<FF<1>F.>A--G<<00=DDAF00CGGGGCC0:CGACCC.;C@B@@EAB00CF9BE?..9-;>ABA-;;-/:/9---999F--9@
@M03896:38:000000000-B4D98:1:1102:9248:7468 2:N:0:270
CCTGTTTGCTCCCCACGCTTTCGCACATGAGCGTCAGTTCTTGTCCAAGGGGCCGCCTTCGCCTCCGGTATTCCTCCACATCTCTACGCATTTCACCGCTACACGTGGAATTCTACCCCTCTCTACAAAACTCTAGATGAACAGTCTGAAATGCAATTCCCAAGTTGAGCTCGGGGCTTTCACATCTCACTTATCCATCCGCCTGCGTGCCCTTTACGCCCAGTTATTCCGATTAACGCTCGCACCCTCC
+
ABCBBFFFFFFFGGFGEFEAFGEEFGGGGGHHGGFEGGGGHHHHHHHHHGCGEEEFGGGHEFGGGHFEEGGHHHHHGGHEHHHHHHHFGEFGHHHHHGEFGEHHFBCFGHHHHHHGHHHFEHHHHHHHFHHHHDFG?G<DFGH0<FFFHHHGHFHFFGHHHHGEFF=D<GHHDGCCGGEHHHHGGGFFGGGGGGGGG0FFFGGGFF@CDEEFBBBFF.ABFFE9BBFBFFFD.AABF.;.A@:-;@DEFF
@M03896:38:000000000-B4D98:1:1102:9229:7471 2:N:0:270
CCTGTTTGCTCCCCACGCTTTCGCACATGAGCGTCAGTTCTTGTCCAAGGGGCCGCCTTCGCCTCCGGTATTCCTCCACATCTCTACGCATTTCACCGCTACACGTGGAATTCTACCCCTCTCTACAACACTCTAGATGAACAGTCTGAAATGCAATTCCCAAGTTGAGCTCGGGGCTTTCACATCTCACTTATCCATCCGCCTGCGTGCCCTTTACGCCCAGTTATTCCGATTAACGCTCGCACCCTCCG
+
AABAAFFCFFFFGEFE2FEAFGEEEGGGGGGHFEAAEDDGGFFHGFHFHGAEEEEGGGGHHFFEGFDEEFGHHHBHGFHGHHHHH4GFE?EGHGFHHGFGCCHFGCCCDFGHHHHGHHGFDFHHHFGB1?FHH1?1@11FFGF<GHDFFDDFG<G<=FGBDHEC=0<<<FGFA@-CCCAGFFGFGGGGGFB0;0FFBFFAGEGGEG?ADDFFEF99BAD99.;99/9BFFFBD.9/;D-.AA;-=DFF.D.
@M03896:38:000000000-B4D98:1:1102:13323:7869 2:N:0:270
CCTGTTTGCTCCCCACGCTTTCGCTCCTCAGCGTCAGTATTGTCCCAGACGACTGCCTTCGCCATCGGTGTTCCTCCTGATATCTGTGCATTCCACCGCTACACCAGGAATTCCATCATCCCCTACCAAACTCTAGTCATAGCAGTATCAAGTGGCAGCTCCAGGTTGAGCCTGGAGGTTTCACACCTGACTTACTAAACCGCCTCCGAGCTCTTTACGCCCAATAAATCCGGACAACGCTTGCTCCCTA
+
AAA?>FD1BDFFFGFEEFEECFAEEEEHH11CF0EAE2BDDD2DGA1BGF?EEEBBF11G/EEEGH>E>EEEFFHHGCGDGFGGH2BGGGH2GFGHH/>E?EGGFHGEEFGHHHB2F1GG1<?F/C0<BGGFGDG>>@G2G2@G1@@DGEFF1F1<F/?FHHHF<11<01<F0></...<=DGHGHGGFHHEC00:C0CC/-;AB.:A-;9AF0990F.99A.9-F//;/9--;-9:A-9-9-A99B-F/
@M03896:38:000000000-B4D98:1:1102:13341:7877 2:N:0:270
CCTGTTTGCTCCCCACGCTTTCGCTCCTCAGCGTCAGTATTGGCCCAGACGACTGCCTTCGCCATCGGTGTTCCTCCTGATATCTGTGCATTCCACCGCTACACCAGGAATTCCATCATCCCCTACCAAACTCTAGTCATAGCAGTATCAAGTGGCAGCTCCAGGTTGAGCCTGGAGGTTTCACACCTGACTTACTAAACCGCCTACGAGCTCTTTACGCCCAATAAATCCGGACAACCCTTGCTCCCTA
+
BBBABFFFFFFFGGGGCEEAFGEEEHGHHGHHGGGEGHFFFAFFHGEGHFFGGGEHHHHHGEGFGHEA>EEEHHHHHGHFGHHHHFFHHGHHHHHHHEEGGEHHHHFFEHHHHHGGHFHHHHGHGHHFFGHHHF22@FFHG@@@FFGHHHH?<<FF0?AGHHH<>1<0<1FGHF.<.<.<DD<GFGGC/BCCCCC:0CGFH-@ADEGC.:;;FF000BCDFGGFF/;//BF.-99;...;:/99/BFFB/
@M03896:38:000000000-B4D98:1:1102:11556:7963 2:N:0:270
CCTGTTTGCTCCCCACGCTTTCGTGCCTCAGCGTCAGATATAGTTTGGTAAGCTGCCTTCGCAATCGGTGTTCTGTATGATCTCTAAGCATTTCACCGCTACACCATACATTCCGCCTACCGCAACTACTCTCTAGTTCAACAGTATTAGAGGCAGTTCCGGTGTTAAGCACCGGTATTTCACCTCTAACTTATCAAACCGCCTACGCACCCTTTAAACCCAATAAATCCGGATAACGCTTGGATCCTCC
+
BBBABFFFFFFFGGGE2EECFGEGFFHHHHHHGGEEEHHHHHHHGHHGFFFGGHFGHHHHEEDEEHF???EEHHHHHHHHHHHHHGGHFGHHGHHHHGGGGFHHHGHGHFGGHGGEGGGHEEEC?DHHHGHHHDF@@@F@@GG<@DGFF2DDH????FGHGG@AC.11=FGGHG?-<CGHFHHHHHFFHGHHGCCCGFHGGAFGGG.ADBAF.9CB9BBFDG..////;B;-;9.FF?@..9.;/;B/BF
@M03896:38:000000000-B4D98:1:1102:25474:8667 2:N:0:270
CCTGTTTGCTCCCCACGCTTTCGCACATGAGCGTCAGTTCTTGTCCAAGGGGCCGCCTTCGCCTCCAGTATTCCTCCACATCTCTACGCATTTCACCGCTACACGTGGAATTCTACCCCTCTCTACAAAACTCTAGATGAACACTCTGAAATGCAATTCCCAAGTCAAGCTCGGGGCTTTCACATCTCACTTATCCATCCGCCTGCGTGCCCTTTACTCCCATATATTCCTATTAACGCTCACACCCTCC
+
ABBBBFFFFFFFAEBE2EAAAF2EAFEGBBFGEFE2BDEFGFCGGGHFFF1AAEAEEEEFFEFEGHGFFGGFGEFFFFHGHGFGHHHEE?EEEFFHH?EEEEHHE0/?AFFFHHHHHHGCDCGFFHFG2FGHG<F?<F1<DGH0?F111FHD1=DF11==DFC<<00=<<<C<D-:@@:::00GFH0<GF9F00C09;CF9?EAAF99.:.C;/9;C/9;AF////;/;9//;///:.9.9.;//9...A
@M03896:38:000000000-B4D98:1:1102:25494:8670 2:N:0:270
CCTGTTTGCTCCCCACGCTTTCGCACATGAGCGTCAGTTCTTGTCCAAGGGGCCGCCTTCGCCTCCAGTATTCCTCCACATCTCTACGCATTTCACCGCTACACGTGGAATTCTACCCCTCTCTACAAAACTCTAGATGAACAGTCTGAAATGCAATTCCCAAGTTGAGCTCGGGGCTTTCACATCTCACTTATCCATCCGCCTGCGTGCCCTTTACGCCCAGTTATTCCGATTAACGCTCGCACCCTCC
+
BBBBBFFCFFFFGGGGAFEAFGGGGGGGFGHHGEE2EFFHHFHHHHFFHGCGEEAEGGGHAFGFGHGFGGHHHHGHGHHHHHHHHHHGGFGGHHHHHGGEFEFGE?/CDDGHHGHGGHHFEGHHGHHGFHGHH1<<F1DFGFHBFGHGHFHGH<FF<FHFHHFGF0=DGGHHDG@CGGHHG0GGHHGHHHGFFFFFFGGGGGGGGGG.DDCF:9BCFAABF?EBF/9:FFED.A.BFDCAA-99-;A.:9
@M03896:38:000000000-B4D98:1:1102:7596:8721 2:N:0:270
CCTGTTTGCTCCCCACGCTTTCGCACATGAGCGTCAGTTCTTGTCCAAGGGGCCGCCTTCGCCTCCGGTATTCCTCCACATCTCTACGCATTTCACCGCTACACGTGGAATTCTACCCCTCTCTACAAAACTCTAGATGAACACTCTGAAATGCAATTCCCACGTTCAGCTCGGGGCTTTCACATCTCACTTATCCATCCGCCTGCGTGCCCTTTACGCCCAGTTCTTCCGATTAACGCCCGCCCCCTCC
+
ABBAAFFBDFFFGGGGCFFCFFEEEEAEG3GG2AA2EGGGFGGGFGFBF1AAEEAEEEEH?EEEGHE/>/1GFFHHGFHGGHFHFGGFEEEEFHHHHEEEEE?BC0??CGGHHHGGFHH/BFGH2F?11??GG11?1?111?D01<1>1=1=D1>1D<FHB<.-<./<00D<.;--C:C;BFFFBFEF00C009FBFBFFCAGG.A-9DFFF///;;.;@B;.;B//9;F..9AD/B.---;@-@DA;DD
@M03896:38:000000000-B4D98:1:1102:7584:8741 2:N:0:270
CCTGTTTGCTCCCCACGCTTTCGCACATGAGCGTCAGTTCTTGTCCAAGGGGCCGCCTTCGCCTCCGGTATTCCTCCACATCTCTACGCATTTCACCGCTACACGTGGAATTCTACCCCTCTCTACAAAACTCTAGATGAACAGTCTGAAATGCAATTCCCAAGTTGAGCTCGGGGCTTTCACATCTCACTTATCCATCCGCCTGCGTGCCCTTTACGCCCAGTTATTCCGATTAACGCTCGCACCCTCC
+
ABBAAFFCDFFFGGGFEEEAFGEEEEAFGFFGGGFAEHEHHHHHGFFFHE1EEEEEFGGHAEGGGHE>EEGHHHHHGFHHHFHHHHHFGFGGHHHHHAEGCEGGF0?FDFHHHHHGHHHFGHHHHGHF<<FGGFF?1?1<FFF0<GFFFHHGFDDGFHHGHHGED0=<<GHG?-;CCCG/CGHGEFFFFFFFFFFGFGGGEA9EEFBADDFFFFBBFAA-;AA/;9BBFFB..A.BF.9.9-9;9@DFFF
@M03896:38:000000000-B4D98:1:1102:7603:8743 2:N:0:270
CCTGTTTGCTCCCCACGCTTTCGCACATGAGCGTCAGTTCTTGTCCAAGGGGCCGCCTTCGCCTCCGGTATTCCTCCACATCTCTACGCATTTCACCGCTACACGTGGAATTCTACCCCTCTCTACAAAACTCTAGATGAACAGTCTGAAATGCAATTCCCACGTTGAGCTCGGGGCTTTCACATCTCACTTATCCATCCGCCTGCGTGCCCTTTACGCCCAGTTATTCCGATTAACTCTCGCACCCTCC
+
ABB?AFFCFFFFGGFGEFEFFGEFEGGGHHHHGGEAEHGHHHHHGHHHHE1EAEAEGGGH1EEEGHE/EGGHHHHHHFHFHHHHHHH?EEAFHHFHHFEGEEFHF0/?/FGGHHBFHHHFEHHHFHG<1?FGGBB?1?1F1FG<FGDDDDGHH1FFFFGGHHFDC<.<<C0C;--;DGCFFGG09BBF9CBBBFFGBFGGGGDD.:?.;9AF/:99B.:>B.9/;/:;BF/.9A9BF/;9B.;-;9DEFF
@M03896:38:000000000-B4D98:1:1102:8018:8941 2:N:0:270
CCTGTTTGCTCCCCACGCTTTCGAGCCTCAGCGTCAGTTACAGTCCAGAGAGTCGCCTTCGCCACTGGTGTTCTTCCTAATCTCTACGCATTTCACCGCTACACTAGGAATTCCACTCTCCTCTCCTGCACTCTAGATAACCAGTTTGGAATGCAGCACCCAAGTTGAGCCCGGGTATTTCACATCCCACTTAATCATCCGCCTACGCTCCCTTTACGCCCAGTACATCCGGATAACGCTTGCCACCTAC
+
ABBBBFFFFFFFGGGGEEEFFGEFGEFHHGHHGFEEGFHHFGHHHFBGFCAAGFAEEEGHGFGGGH3BBFHEHHHHHHBHHHHHHHHFGEFGHHHHHEEGGEGHGHFGHGHHHFGFHHHHHHHHHHHGHHHHH3D2>FHHHHGAGBFF?GHGHDFFFGGHGG.F<<11<FGCA?@.@CGHGHHHHHHHGHHHC0CG:CGBEAEGGGDACEEG/CBBG.A9AAABB0:/9B.>.A?FF?@.AEEBFFFFBF
@M03896:38:000000000-B4D98:1:1102:19657:9323 2:N:0:270
CCTGTTTGCTCCCCACGCTTTCGCACATGAGCGTCAGTTCTTGTCCAAGGGGCCGCCTTCGCCTCCGGTATTCCTCCACATCTCTACGCATTTCACCGCTACACGTGGAATTCTACCCCTCTCTACAAAACTCTAGATGAACAGTCTGAAATGCAATTCCCAAGTTGAGCTCGGGGCTTTCACATCTCACTTATCCATCCGCCTGCGTGCCCTTTACGCCCAGTTATTCCGATTAACGCTCGCACCCTCC
+
BBBBBFFFFFFFGGGGEEEAFGDEEGGHGFHHGGGFGGFHHGHHHFHHHGGGEGFGGGGHGGGGGHFE>EGHHHHHHGHHHHHHHHHGGFGGHHGHHGFGGGHHGCGFGHHHHHHGHHHEDHHHHHHGGHGHHBGF?D1FGGHC1FFFGHHHEDGFFGHHHHGHF===/GGHFC@DGFHHHFHGGGFBFGGFFFGFFGGGGGGGGFBDFDEFF/;BFED=BFAFF/:BFFF?DDFFF.@.A-;;;BDEFF
@M03896:38:000000000-B4D98:1:1102:24932:9884 2:N:0:270
CCTGTTTGCTCCCCACGCTTTCGCACCTGAGCGTCAGTCTTCGTCCAGGGGGCCGCCTTCGCCACCGGTATTCCTCCAGATCTCTACGCATTTCACCGCTACACCTGGAATTCTACCCCCCTCTACGAGACTCAAGCTTGCCACTATCAGATGCAGTTCCCAGGTTGAGCCCGGGGATTTCACATCTGACTTAACAAACCGCCTGCGTGCGCCTTACGCCCACTAATTCCGCTTAACGCTTGCACCCTCC
+
ABBAAFFFFFFFGGGF2AECFG2EEFGF3FGGAEEEEFFGFGAFEFEGGEEEEE>EFEFHAEDEGHE/>EGHHHFFFFFFFFGHFHHFEEEEGHGGHC>>BBDGH?<A22?GGG1GFGHGGGGGBGF..<CGGBG0<CD/<CG0/;:CC;0;G;C;;;CHCC0./9/99F/E-9---;FFGGGFFFF/BF/FE/:9/.;A9BFFEA@.;;-;.;.;B.9=BA.;////;B/;.A.;B.@.9AA9/;9AEF
@M03896:38:000000000-B4D98:1:1102:25594:10428 2:N:0:270
CCTGTTTGCTCCCCACGCTTTCGCACATGAGCGTCAGTTCTTGTCCAAGGGGCCGCCTTCGCCTCCGGTATTCCTCCACATCTCTACGCATTTCACCGCTACACGTGGAATTCTACCCCTCTCTACAAAACTCTAGATGAACAGTCTGAAATGCAATTCCCAAGTTGAGCTCGGGGCTTTCACATCTCACTTATCCATCCGCCTGCGTGCCCTTTACGCCCAGTTATTCCGATTAACGCTCGCACCCTCC
+
BBBBBFFFFFFFGGFE?EEFFGGFFGGGCGHHGGGFFHEGHHHHHHHFHGGGGGFGGGGHEFGGGHGEEGGHHHHHGFHHHHHHHHHGGDEGHHFHHGFGGCHHG0FF?GHHHHHGGHHFEHHHHGH1<FGHHHEFFH<1DGFBFHGFGHHHHFGHFHHHHFG.===0CGHHFG:AGGHFHHHGGGGGGGFGGGGGGGGGGECAE??9AEEFFFFFFEDFFD./9//9;FF.;ADFFADDF-;-;@FFEF
@M03896:38:000000000-B4D98:1:1102:25574:10436 2:N:0:270
CCTGTTTGCTCCCCACGCTTTCGCACATGAGCGTCAGTTCTTGTCCAAGGGGCCGCCTTCGCCTCCGGTATTCCTCCACATCTCTACGCATTTCACCGCTACACGTGGAATTCTACCCCTCTCTACAAAACTCTAGATGAACAGTCTGAAATGCAATTCCCAAGTTGAGCTCGGGGCTTTCACATCTCACTTATCCATCCGCCTGCGTGCCCTTTACGCCCAGTTATTCCGCTTAACGCTCGCACCCTCC
+
BBBABFF>DFFFGGFEEEEAFGEEDGFFFGGHGGFEEGAFGGHHHHHFFF1EAFEEGGGG1EEEGHE>EEGHHHHHGGGGHHHHHHHFGFGGHHHHHEEEG@FGCB/FAGHHGHFFGHGFDCHFFGG1<GGHHFBFFG1?FGH<1FFDDGGHH<GGDGHHHHF<<==DGFGHA@::DGGHGFHGGGBFGGG0BBFFFFFADEEE??A9AAFFB;9/F.;@BD9;9/;BFF/.;;AFFFF.:BB9@FD.AF
@M03896:38:000000000-B4D98:1:1102:25593:10446 2:N:0:270
CCTGTTTGCTCCCCACGCTTTCGCACATGAGCGTCAGTTCTTGTCCAAGGGGCCGCCTTCGCCTCCGGTATTCCTCCACATCTCTACGCATTTCACCGCTACACGTGGAATTCTACCCCTCTCTACAAAACTCTAGATGAACAGTCTGAAATGCAATTCCCAAGTTGAGCTCGGGGCTTTCACATCTCACTTATCCATCCGCCTGCGTGCCCTTTACGCCCAGTTATTCCGATTAACGCTCGCACCCTCC
+
ABBAAFFFFFFFGGFG?EEFFGAEEGGFGFHFGEEEGGGGHHHHGHEFHGGGEEAEGGGHEEGEGHEFEGGHHHHHGGHHHHHHHHHGGGGGHHGHHGFGGCFGACCCDHHHGHHHHHHFEGHGFHHGBCHHHHHFGF<?GHFC=GGHHHFHD1F>>1GGHHEGD<=DGHGHFF@FGCHHHFHGGGGGFGGGGGGGG0FFDGG?GGGA?EFFBF9BF.ADFD.9;/B/FF/?.AA/;.;9DF9;;BDFFF
@M03896:38:000000000-B4D98:1:1102:22146:10975 2:N:0:270
CCTGTTTGCTCCCCACGCTTTCGAGCCTCAGCGTCAGTTACAGTCCAGAGAGTCGCCTTCGCCACTGGTGTTCTTCCTAATCTCTACGCATTTCACCGCTACACTAGGAATTCCACTCTCCCCTCCTGCACTCTAGATTCCCAGTTTGGAATGCAGCACCCAAGTTGAGCCCGGGTATTTCACATCCCACTTAAAAATCCGCCTACGCTCCCTTTACGCCCAGTAAATCCGGACAACGCTCGCCACCTAC
+
BBBBBFF4FFFFGEBEEEAAFGFGGGGHHGGHGGEEGHGGHHHHHFFH3FAEFFAEEGGHHEEGGH3?BFGEGHHHGHHHHHHHHHHFGGGGHHHHHFGGGEGGFGHFGFGHHGFFGFBHGGGGGFHHHGGHHFFFGFGFHHH2FDFGFFHHGDFGFHHHGFCG<D<BFHGFDGC.DGFHHEHCHHH;CGHGFFFHHFHHGEDFEF?AAEAEC0FFFAD-AF.BFFFBFB.-:;BFE-;.;-;;ADFFFB
@M03896:38:000000000-B4D98:1:1102:22164:10977 2:N:0:270
CCTGTTTGCTCCCCACGCTTTCGAGCCTCAGCGTCAGTTACAGTCCAGAGAGTCGCCTTCGCCACTGGTGTTCTTCCTAATCTCTACGCATTTCACCGCTACACTAGGAATTCCACTCTCCCCTCCTGCACTCTAGATTCCCAGTTTGGAATGCAGCACCCAAGTTGAGCCCGGGTATTTCACATCCCACTTAAAAATCCGCCTACGCTCCCTTTACGCCCAGTAAATCCGGACAACGCTCGCCACCTAC
+
BBBBBFFFFFFFGGFEAFEFGGGGHGGHHGHHGGEEGHHHHHHHHHHHHHCAGFAEGGGHAEEFGH3FEGHEHHHHHHHHHHHHHHHFGFGGHHHHHEEGGCGHHHFHFGHHHHHFHHHHHHGHGGHGFGHHHHE@FGHHHHHBCGFFFGHHHDG?CGCGGGGADD11>FGG-D-<CGHHFGHHHHHGHHHH00;GHGHHGGDFFB;BEEGGFB0;9;9BB.A9BB/;B:.:A@BFF-:9DA@B.DFFFF
@M03896:38:000000000-B4D98:1:1102:6650:11029 2:N:0:270
CCTGTTTGCTCCCCACGCTTTCGCACATGAGCGTCAGTTCTTGTCCAAGGGGCCGCCTTCGCCTCCGGTATTCCTCCACATCTCTACGCATTTCACCGCTACACGTGGAATTCTACCCCTCTCTACAAAACTCTAGATGAACAGTCTGAAATGCAATTCCCAAGTTGAGCTCGGGGCTTTCACATCTCACTTATCCATCCGCCTGCGTGCCCTTTACGCCCAGTTATTCCGATTAACGCCCGCACCCTCC
+
ABBABFFFFFFFGGGGFEEFFGFGGGGHFFHHGFFEGHDGHFGHHHHGHE1AAEEFGGGHEEGFGHDEEGGHHGHHGFHGHHHHHHHFGEEGHHHHHFEFF@GGG0??AGHFHHHGHHHGFHHHHHH11?GGHBG11?1?FGH0=FFFFBGFE1FG<FGDHHEG<0=0/<GF.C-:@@ECGGHGGGGGBGBFGEGF0CFGD??D?FC.EDGFBFBFFA.9B.A/B//BFFFAD..BF9@--;99-9AEEF
@M03896:38:000000000-B4D98:1:1102:6668:11031 2:N:0:270
CCTGTTTGCTCCCCACGCTTTCGCACATGAGCGTCAGTTCTTGTCCAAGGGGCCGCCTTCGCCTCCGGTATTCCTCCACATCTCTACGCATTTCACCGCTACACGTGGAATTCTACCCCTCTCTACAAAACTCTAGATGAACAGTCTGAAATGCAATTCCCAAGTTGAGCTCGGGGCTTTCACATCTCACTTATCCATCCGCCTGCGTGCCCTTTACGCCCAGTTATTCCGCTTCACGCTCGCACCCTCC
+
AAA?AFF>DFFFGGFGEEEAFGGG?FEHF3GHGGE2EFFGGHFGFD5AF11AAEAEEGDF1EEEGH?/>EFGHHHHFBGGFCGHH4F?EEEEGGGHHAEEE@1CE0??/1BFGGHFFGHEDHHFGGF11??FFF1?1?1<1?F0>FDD1FFGG1=11>FBGD/.<000/<GG.-:-CCHHHGGFB;0CCFFFBFFF0BFG.ADFCAAAFGGF/9;;B.9B?DA/9/;9FF/..D.:9.9.99;-;@DEFF
@M03896:38:000000000-B4D98:1:1102:13939:11037 2:N:0:270
CCTGTTTGCTCCCCACGCTTTCGCACCTGAGCGTCAGTCTTCGTCCAGGGCGCCGCCTTCGCCACCGGTATTCCTCCAGATCTCTACGCATTTCACCGCTACACCTGGAATTCTACCCCCCTCTACGAGACTCAAGCTTGCCAGTATCAGATGCAGTTCCCAGGTTGAGCCCGGGGATTTCACATCTCACTTAACAAACCGCCTGCGTGCGCTTTACGCCCAGTAATTCCGATTCACGCTCGCACCCTCC
+
ABAAAFFCFFFFFC4E2AEAFGEEEGGHABGGEGEE?GGGFHFFEE1CH?1AAEEEEGGH1EDEGGE/>E1BFGBGFBGHHGHGDGHFEEEEHGHGGEBDGCGFFH0F<FGGHFFDGGHGGGGGHFF...>D<0<0<<D/<GD<0==D=0:CHB0:CCGHHF0.:0//:CFE@9@-;ABBF0BBFFF00;;9BBBB/;9A?B?FEA99DDBB-..BFF?@BD.99B/9FFF..9/;B.:9.9---9AEEF
@M03896:38:000000000-B4D98:1:1102:6659:11047 2:N:0:270
CCTGTTTGCTCCCCACGCTTTCGCACATGAGCGTCAGTTCTTGTCCAAGGGGCCGCCTTCGCCTCCGGTATTCCTCCACATCTCTACGCATTTCACCGCTACACGTGGAATTCTACCCCTCTCTCCAACACTCTAGCTGAACAGTCTGAAATGCAATTCCCAAGTTGAGCTCGGGGCTTTCACATCTCACTTATCCATCCGCCTGCGTGCCCTTTACCCCCAGTTATTCCGATTAACGCTCGCACCCTCC
+
ABAABFFFFFFFGGCEEEEFFGEEFEAG3FHGGGEEG5BG5BFGGFFBA11EAEEEGGGHGEGAEEE?EEGHHHHHG2FFGHHHHHHFEEGGHHHHHFEGGCFG/0?/BHHHHDFD2<F/?FHH2F<11?FGHFED11?D1FHCGGH1DGF1F<1>D0GGHHB.<=0=/<DG<--::AGCGFG0FF0B0;FFFFFGFFGG.E.AEFBEA9AF/;F9F/;ABB.//BF/BFF..99/:.-.;;9;@ADEFF
@M03896:38:000000000-B4D98:1:1102:13932:11055 2:N:0:270
CCTGTTTGCTCCCCACGCTTTCGCACCTGAGCGTCAGTCTTCGTCCAGGGGGCCGCCTTCGCCACCGGTATTCCTCCAGATCTCTACGCATTTCACCGCTACACCTGGAATTCTACCCCCCTCTACGAGACTCAAGCTTGCCAGTATCAGATGCAGTTCCCAGGTTGAGCCCGGGGATTTCACATCTGACTTAACAAACCGCCTGCGTGCGCTTTACGCCCAGTAATTCCGATTAACGCTTGCACCCTCC
+
ABCBBFFFFFFFGGGGAFEFGGEEFGGHEFHHGGEFGHGHHHHHGGFHHGGGEEEGGGGHGGGGGHFEEFGHHHHHHGHHHHHHHHGFGEGGHHHHHGFGGCFHHHFFHFGHHHHGHHHGGGGHHGG..CCHF0CDGHF/CHHC;GGGHBGHHCCG;GHHHHGEC:/;CFGGGG??FDGGGFGFFFF/BFFFFFB;BAEFFFFFFFDDDFFDBD.9FADAFFA9B/BBFFFA.;AFF.@.:9A:;FFFFF
@M03896:38:000000000-B4D98:1:1102:13919:11068 2:N:0:270
CCTGTTTGCTCCCCACGCTTTCGCACCTGAGCGTCAGTCTTCGTCCAGGGGGCCGCCTTCGCCACCGGTATTCCTCCAGATCTCTACGCATTTCACCGCTACACCTGGAATTCTACCCCCCTCTACGAGACTCAAGCTTGCCAGTATCAGATGCAGTTCCCAGGTTGAGCCCGGGGATTTCACATCTGACTTAACAAACCGCCTGCGTGCGCTTTACGCCCAGTAATTCCGATTAACGCTTGCACCCTCC
+
AABBAFFCFFFFGGFEAEEEEFAEDEGHEFHHGGAEEFFGHHHHGG?GHE0EEE0EEGGHAEFEGHEE/EFHHFGHHGFGHHHHHHHGG/EFFHHHHDDGC@BGHGCC<GHHHHHHHHHGGGGHHHC>>CDHB0C<DCG/CGHC:CGGHCCFGCGG0CGHHHH.:;:CFFFECA?@-EFFGFGGFFF/9BBBBBBFB.EFFFFFEFF;AD=B;.;BFAA;DF./9B9BFFFDD..;/;;...99;BAE.A
@M03896:38:000000000-B4D98:1:1102:18065:11097 2:N:0:270
CCTGTTTGCTCCCCACGCTTTCGAGCCTCAGCGTCAGTTACAGTCCAGAGAGTCGCCTTCGCCACTGGTGTTCTTCCTAATCTCTACGCATTTCACCGCTACACTAGGAATTCCACTCTCCTCTCCTGCACTCTAGATAACCAGTTTGGAATGCAGCACCCAAGTTGAGCCCGGGTATTTCACATCCCACTTAATCATCCGCCTACGCTCCCTTTACGCCCAGTAAATCCGGATAACGCTTGCCACCTAC
+
BBBBBFFCFFFFGGFGEFFFFGGGHGGHHHFHGGGEFHHHHHHHHGHHHHFAGFAEFGGHEEDDGH@FFGHFHHHHHHHHHHHHHGHGGFGGHHFHHFEGGEHHHHHHGFHHHHFFHHHHHHHHHHHHHHHHHFF2FDHHHHGE@>DGEHHHHDGGFFHHFFFCD1>>GHHGFGC.CGGFHFHHHHHHGHGHGGGHHHHHGFGGGGFGGGGGBF00BADBAGG/B0CBFF?AFFFFBAB.AEABBFFFFF
@M03896:38:000000000-B4D98:1:1102:18081:11106 2:N:0:270
CCTGTTTGCTCCCCACGCTTTCGAGCCTCAGCGTCAGTTACAGTCCAGAGAGTCGCCTTCGCCACTGGTGTTCTTCCTAATCTCTACGCATTTCACCGCTACACTAGGAATTCCACTCTCCTCTCCTGCACTCTAGATAACCAGTTTGGAATGCAGCACCCAAGCTGAGCCCGGGTATTTCACATCCCACTTAATCATCCGCCTACGCTCCCTTTACTCCCAGTACATCCGCATAACGCTTGCCACCTAC
+
AAABBFFBFFFFGEFE?FECFGFGFGGHHHFFGGGEGHGGGGF5FEFHEGFABFAEEGGHAEEDEHB?BE?EFHHHGHHHHHHHFHHGGEGGHGHHHEEGGCGHGFF3C?FGHFFFFFHFHGHHHHHBGGHHH3G2@2GHHHHA2>FB/1?FGFGGFFHHAGE..<1><GFFC?-.<0<DGEG00CBCCGFCC00<:GHHGGAEGG.AADFGB0C;90;9C/B9;;B0FF?.99./B.@..;EF/BF9BF
@M03896:38:000000000-B4D98:1:1102:4618:11270 2:N:0:270
CCTGTTTGCTCCCCACGCTTTCGCACCTGAGCGTCAGTCTTCGTCCAGGGGGCCGCCTTCGCCACCGGTATTCCTCCAGATCTCTACGCATTTCACCGCTACACCTGGAATTCTACCCCCCTCTACGACACTCAAGCTTGCCAGTATCAGATGCAGTTCCCAGGTTGAGCCCGGGGATTTCACATCTGACTTAACAAACCGCCTGCGTGCGCTTTACGCCCAGTAATTCCGATTAACGCTTGCACCCTCC
+
ABBABFFCFFFFGGFE2EEAFGAEFGGGHBGGEFEEEFGHFHGHEE?CF100AEEEEGFH1E?EEHE/>>FGFHGHGB3DGGHHHGGFE?AEHHHHHBBGC@GGGHF00FGHGHHFGHHGGGGHFFF..<<GC/<0<G0<CGC::;CGG00CG:C0;CGHHG0.90///CFFB?---CBFFFFFFFF//:B/B/9;BAEEBBBFFFB.DD?B-A.;9;A>BA?B/FBFFFF.99D/FAB99999;BDEFF
@M03896:38:000000000-B4D98:1:1102:4622:11289 2:N:0:270
CCTGTTTGCTCCCCACGCTTTCGCACCTGAGCGTCAGTCTTCGTCCAGGGCGCCGCCTTCGCCACCGGTATTCCTCCAGATCTCTACGCATTTCACCGCTACACCTGGAATTCTACCCCCCTCTACGACACTCCAGCTTGCCAGTATCAGATGCAGTTCCCAGGTTGAGCCCGGGGATTTCACATCTCACTTAACAAACCGCCTGCGTGCCCTTTACGCCCAGTACTTCCGATTAACGCTTGCCCCCTCC
+
ABBAAFF4DFFFGGFGEEEAFGBEEFGGFF2B2EE2AGFG5GFGEE1AF11AAE>EGGGH1E?1BF1/>EFGFHHHG2?3FFGGGGGEE/?EEG4FG/>C@<FGHC?0<2?FFFDDFGHGGGGF1F...>AGC/</<<0/<C<00==<00:;0:0::;CGH00.:0:;9BFE-----;;9B0;0CBF0/;BB99B;/.9A-9=D..-9.:.;////9..;=.E/:/B/BF..;..//9-...9/9AD=DF
@M03896:38:000000000-B4D98:1:1102:27419:11520 2:N:0:270
CCTGTTTGCTCCCCACGCTTTCGCACCTGAGCGTCAGTCTTCGTCCAGGGGGCCGCCTTCGCCACCGGTATTCCTCCAGATCTCTACGCATTTCACCGCTACACCTGGAATTCTACCCCCCTCTACGAGACTCAAGCTTGCCAGTATCAGATGCAGTTCCCAGGTTGAGCCCGGGGATTTCACATCTGACTTAACAAACCGCCTGCGTGCGCTTTACGCCCAGTAATTCCGATTAACGCTTGCACCCTCCG
+
BBBABFFFFFFFGGGGEEFFGGFEGGGGGFHHGGEEGHHHHHHHGGGHHG?GEFEGGGGHGFFEGHEEEEGHGHHHHGFGHHHHHHHGGFGGHHGHHGDFC@BFGHFGFHHHHHHGGHHGGGGHHHGGDDGHF<CDDHF/CGHC:CGGGFHHHFFGCGGGHHHC;99CFFGGGGGGBDFFF0FFFFF/9BFBBBB;B.AEFFFFFFFAFFFDB.A9FFFACDF9BBFBFFF?DF.9;DCD9E9/BFFFFF.
@M03896:38:000000000-B4D98:1:1102:27403:11534 2:N:0:270
CCTGTTTGCTCCCCACGCTTTCGCACCTGAGCGTCAGTCTTCGTCCAGGGGGCCGCCTTCGCCACCGGTATTCCTCCAGATCTCTACGCATTTCACCGCTACACCTGGAATTCTACCCCCCTCTACGAGACTCAAGCTTGCCAGTATCAGATGCAGTTCCCAGGTTGAGCCCGGGGATTTCACATCTGACTTAACAAACCGCCTGCGTGCGCTTTACGCCCAGTAATTCCGATTAACGCTTGCACCCTCCG
+
AAAAAFFFFFFFGEFE1EA0FGEEEGGFFHFFEEEFGHGFHHEGFGEGGGGCEEEEGGGHHGGGGHE>>EFHHHHHGFFGHGHHHHHGGGCGGHFHHCC@B@BGGCCFGFHHFGHGHHHGGGGHHGFA<ECFHBG<DCD<GHG:0<C;C0:;F0C::;CGHHE:;09//99EA@@@@CGGC0FBFFF;/BFFBF9/;-A9@@?BFF@ABB=@;-AFFEF?@FF/BFB/FFF?A--9F-;9999/:FB-AB-
@M03896:38:000000000-B4D98:1:1102:5958:11920 2:N:0:270
CCTGTTTGATACCCACGCCTTCGTGCCTAAGCGTCAGTTATGGTTTAGTAAGCTGCCTGCGCAATCGGAGTTCCTTGTGATATCTATGCATTTCACCGCTACACCACAAATTCCGCCTACTTCATCCATACTCAAGAATGCCAGTATCGAAGGCACTTTTACAGTTGAGCTGCAAAATTTCACCGCCGACTTAACATCCCGCCTGCGCACCCTTTAAACCCAATAAATCCGGATAACGCTGGCATCCTCC
+
BBBBAFFFFFFFGF4EAEFGEGEBFFHHHHGHGFEGGFHF5FFDFGCG55DBGG3GGHFHCGEEEHGGGGEHHHFHGGHHHFEHHGFFFFGHHGFHHGGGGCFFFHEEHFGHHFHEGGFHHHHGFHGGFFHHD?FB222DFHGE2@FGAAGFG<0?<??1GGFBG<1D1GHFGCFFFGCBG1F<CCC--:@.GFGFG0CC:99AE?GF?BGG.CBFGGFFG?.;9BFBFF.9DD?/B.-..-;:/;B/9B
@M03896:38:000000000-B4D98:1:1102:5976:11934 2:N:0:270
CCTGTTTGATACCCACGCCTTCGTGCCTAAGCGTCAGTTATGGTTTAGTAAGCTGCCTGCGCAATCGGAGTTCCTTGTGATATCTATGCATTTCACCGCTACACCACAAATTCCGCCTACTTCATCCATACTCAAGAATGCCAGTATCGAAGGCACTTTTACAGTTGAGCTGCAAAATTTCACCGCCGACTTAACATCCCGCCTGCGCACCCTTTAAACCCAATAAATCCGCATAACGCTTGCATCCTCCG
+
AABAAFFFFBDFGGGFEEGEAGDFDFGHH4AGEEEAEGGHGDGDAFGHEFFFGHFHHHFHGEEGGGFEFCEHFG5GHHHGHGHHGHHHHHHHHHHHHGEEGCFFHEEEGCGHHHHGGGGHGHHHHHGGFFHD11FD1F1FGHFFFHFHDEHEDFHHGHFHHHHFDD?=FFB<FHHHHHHHGFGDECG-AACGHGGC0:CGGGGGEABBGG@GEG0;CCBFDA.BF/B/FFF.;:DB9;@A.9.;;BF/;;.
@M03896:38:000000000-B4D98:1:1102:5954:11937 2:N:0:270
CCTGTTTGATACCCACGCCTTCGTGCCTAAGCGTCAGTTATGGTTTAGTAAGCTGCCTGCGCAATCGGAGTTCCTTGTGATATCTATGCATTTCACCGCTACACCACAAATTCCGCCTACTTCATCCATACTCAAGAATGCCAGCATCGAAGGCACTTTTACAGTTGAGCTGCAAAATTTCACCGCCCACTTAACATCCCGCCTGCGCACCCTTTAAACCCAACAAATCCGGATAACGCTTGCATCCTCCG
+
AAB?AF54FFFFGGBE2EF4AGCBFFHHF4FEEEEFGFFGH5FADFFHA5FBFGCGGEBCGEECEHFAGC?GFFBBFFGFHGGHHGGHGFEBGHBGHGEEECFFFHHAGAGHHHHGFGDHF4DGHEFGFHHHB1FF1?111FFF/<@F<CF/AFC?0?11DGG1?11>>GF1><>FBFBFFGDF.@A-<<GHB0GGFG/.DC-AEF@GGGGGE/9FFCBFAA?.:CAFFF.-9.9/:.@...;/////99.
@M03896:38:000000000-B4D98:1:1102:18319:12081 2:N:0:270
CCTGTTTGCTCCCCACGCTTTCGCACATGAGCGTCAGTTCTTGTCCAAGGGGCCGCCTTCGCCTCCGGTATTCCTCCACATCTCTACGCATTTCACCGCTACACGTGGAATTCTACCCCTCTCTACAAAACTCTAGATGAACAGTCTGAAATGCAATTCCCAAGTTGAGCTCGGGGCTTTCACATCTCACTTATCCATCCGCCTGCGTGCCCTTTACGCCCAGTTATTCCGATTAACGCTCGCACCCTCC
+
ABCABFFFFFFFGGGFEEEAFGEEGGGHHGHHGGEEEHGHHHGHHGGHHGCGEEAEGGGHCEGEGHE@EEGHHHHHGGHCHHHHHHHFGEGGHHHHHEEEE@GGG?FFDHGGGHHGHHGFEHHGFHGF<GGHGFFF1F<1?FG0FGDFHDGFF1GFFHHHHGBCD=0=/CGGC-:@@CCGHEHGGGGGGFFFFFFFFGGGGGGGGFBAFGGFFF/:FAA@DD?/B/;9FF/AAADBF.@.A=-;@DDAAD
@M03896:38:000000000-B4D98:1:1102:12917:12446 2:N:0:270
CCTGTTTGCTCCCCACGCTTTCGCACCTGAGCGTCAGTCTTCGTCCAGGGGGCCGCCTTCGCCACCGGTATTCCTCCAGATCTCTACGCATTTCACCGCTACACCTGGAATTCTACCCCCCTCTACGAGACTCAAGCTTGCCAGTATCAGATGCAGTTCCCAGGTTGAGCCCGGGGATTTCACATCTGACTTAACAAACCGCCTGCGTGCGCTTTACGCCCAGTACTTCCGATTAACGCTTGCACCCTCC
+
BBBBBFFFFFFFGGGGEFEFFGEFEGGHBFGGGGEEGHHHHHHHGGGHFE?FEEEGGGGHHGGFGHE@EGGGHHHHG?GGHGHHHHHFGEGGHHHHHFDGDCGHHHFFHHHHHGGFGHHGGGGHHHFC.CCHF0C<GHFCGHGC:;CCCCCCH:CC;CGHHHFA::9;FFGG?A???CFGGFGGFFF/;FFBFBBFFFFFFFFFEF-;.A9>99AFF.;BFF.9B9BFFEDAA9.9B?@.:.99BBFEEA
@M03896:38:000000000-B4D98:1:1102:12929:12459 2:N:0:270
CCTGTTTGCTCCCCACGCTTTCGCACCTGAGCGTCAGTCTTCGTCCAGGGCGCCGCCTTCGCCACCGGTATTCCTCCAGATCTCTACGCATTTCACCGCTACACCTGGAATTCTACCCCCCTCTACGACACTCCAGCTTGCCAGCATCAGATGCCGTTCCCAGGTCGAGCCCCCGCATCTCACATCTCCCTTAACCAACCGCCTGCGTGCCCTTTACTCCCATCACTCCCGATTAACGCTTCCACCCTCC
+
>A>1>BF1FDFFGG1EEEE0FEEEAEEH0A0AAEE?EGHCBGFFEA/A0//AAEEEEGEF///BEE//>>/B@EFGB011FFGGDDF/<E/EDFHFG/>CC/1B0F000?FFG@F2<C<<@ACC1F><.->0/////00<<G=<./<C000;;C0;;.C:0C:.;/--9.AE.------;;/99/:9//;9///;//-9A--;----;;9-//9//;/;/;-///9//;9--;-9//-;--;///-;--9
@M03896:38:000000000-B4D98:1:1102:27652:12671 2:N:0:270
CCTGTTTGCTCCCCACGCTTTCGCACCTCAGTGTCAGTATCAGTCCAGGTGGTCGCCTTCGCCACTGGTGTTCCTTCCTATATCTACGCATTTCACCGCTACACAGGAAATTCCACCACCCTCTACCGTACTCTAGCTCAGTAGTTTTGGATGCAGTTCCCAGGTTGAGCCCGGGGATTTCACATCCAACTTGCTGAACCACCTACGCGCGCTCTACGCCCAGTACTTCCGATTAACGCTTGCACCCTTC
+
AABAAFFFFFFFFEFEEEEEFGDEEEGHHFFDDGGHHGBGHBFHHC5FGG31BBAEEFGH1EA1EB3F5BBEFGFGHFFFBDDGFGHCEDEEHEBGHEEGCEGGBFCAC3FGGGFFFFGFGEECFGHFCHACG2F2FBDF@@F22@2<<<FGF0DD1<FFGHHE<100<FGF@F-<@DHHC0;;0:C0<CFCCCCC009CFGA.BB9BBA-@=../9.-@@A.///;/BBD.99.9;D@.EEA/B:AA/B
@M03896:38:000000000-B4D98:1:1102:27632:12685 2:N:0:270
CCTGTTTGCTCCCCACGCTTTCGCACCTCAGTGTCATTATCATTCCAGGTGGTCGCCTTCTCCACTCGCGTTCCCTCCTATACCTACGCATTTCACCGCTACACAGGAAATTCCACCACCCTCTACCGCACTCTAGCTCAGCACTTTTCGATGCAGTTCCCAGCTCTAGCCCGGCGATCTCACATCCCACTTCCTGAACCACCTACTCGCTCCTCACGCCCAGCCACTCCGCTTAACCCTCGCCCCCTTC
+
AAA1>F@1DDBCFGFE1EA0AG0BAEEHG1FGFHGG2AABFG2BDDF1GG1/AB/AEAAE1BA1F10////>FF1BBE0@@B1B1BF?E/?EG@FFG?>//>BF10<0BBEFGGEEEFAC</?BBGH</>>CFF11?<?1011011?11-<>1.<11>>1GF100/000=CG-----;.;;0CF09B.BA.900009BCEFEA.9;0:;;.;-/-99-999;---:-/;----9-;//;---9-9@---;
@M03896:38:000000000-B4D98:1:1102:22094:12787 2:N:0:270
CCTGTTTGCTCCCCACGCTTTCGAGCCTCAACGTCAGTCATCGTCCAGCAAGCCGCCTTCGCCACTGGTGTTCCTCCTAATATCTACGCATTTCACCGCTACACTAGGAATTCCACTTGCCTCTCCGACACTCTAGCTCAGCAGTTCCAAATGCAGTCCCGGGGTTGAGCCCCGGGCTTTCACATCTGGCTTGCCGTGCCGTCTACGCTCCCTTTACACCCAGTAAATCCGGATAACGCTTGCCCCCTAC
+
BBBBAFFFFFDCFFFEEEEFFGEGHGEHHFHHGHF2BGGFGHHHHGEGHHHHHFEEGGGHEFGFGHEGGGGEHHHHHHHHHBGHHHHGG1EEHHHHHGGG?EHHHHGHHGFHHHHHHHFHHHHGHHGBBCCHHBGDGHHHGHH0FGHHHHHHHDGDGHHHGC-C<<<;CHGFG@?DGGGGGGGFGGGBFGGA9EFBD?EGGA;FFFFF?DAE9BBFFBB9AAEBF/BFFFFF.../;.:99AEFFE@@?F
@M03896:38:000000000-B4D98:1:1102:13401:12867 2:N:0:270
CCTGTTTGCTCCCCACGCTTTCGTGCCTCAACGTCAGATATAGTTTGGTAAGCTGCCTTCGCAATCGGTGTTCTGTATGATCTCTAAGCATTTCACCGCTACACCATACATTCCGCCTACCGCAACTACTCTCTAGTTCAACAGTATTAGAGGCAGTTCCGGTGTTAAGCACCGGTATTTCACCTCTAACTTATCAAACCGCCTACGCACCCCTTAAACCCAATAAATCCGGATAACGCCTGGATCCTCC
+
BBBBBFFFFFFFGGGEAEEEFGEGFFGGHFHHGGFAEHHHHGHHGGEFFGFFFGBGHHHHGE?AEGFAAEEEHHFHHHHHHHHHHGFHFHHHHHHHHGGGGFGHHHFHGBGHHGGEGGGHFGEFCGHGHGHHHGFF@G@FFGGC>GFFG2BFF<?C?FGHGG<@E<1F>FGHGC--<EBGGBHHGFF0CGHHCC;;0;GECAGDGF;CDF@F-:::9CFBDEFBF/:BBF.-;.A//.@-...:9:;/B;
@M03896:38:000000000-B4D98:1:1102:29434:13192 2:N:0:270
CCTGTTTGCTCCCCACGCTTTCGAGCCTCAGCGTCAGTTACAGTCCAGAGAGTCGCCTTCGCCACTGGTGTTCTTCCTAATCTCTACGCATTTCACCGCTACACCTGGAATTCCACCCCCCTCTCTCAGACTCTAGCCGAGCAGTTTCAACTGCAGTTCCCAGGTTGAGCCTGGGGCTTTCACAGCTGACTGACTCGGCCGCCTACTTGCGCTTTACGCCCAGTAAGTCCGATTAACGCTTGCACCCTCC
+
BBBAAFFCFFFFGGGF?EEEFGFGHGGHHBFHGGFGGFHGHGHFHFFHHHBAGFEEGGGH1EAEEGFFBGGEFHHHFGFGHHHHHFGFGEEGGHGHHEEGCCFHFHBCGBGHGF4EFEDFCGGHHGHG>@GHF1G1?C/A/A<01>FF=DFG0DGF=DGHHHHCCD</<GGG..;@E?GGHFHGF.C/0900;;0B.9:CDFCDDB0;9/-;@DFFF.AB@F.//;/;BBFA.:D/;.9;;../9FD.EF
@M03896:38:000000000-B4D98:1:1102:29412:13203 2:N:0:270
CCTGTTTGCTCCCCACGCTTTCGAGCCTCAGCGTCAGTTACATTCCAGAGAGTCGCCTTCGCCACTGGTGTTCTTCCTAATCTCTACGCATTTCACCGCTACACCTGGAATTCCACCCCCCTCTCTCACACTCTAGCCGAACAGCTTCAACTGCAGTTCCCAGCTTCAGCCTCGGGCTCTCACAGCTGACTGACTCGGCCGCCTACGTGCCCTTTACGCCCAGTAATTCCGCTCAACGCTTGCCCCCTCC
+
AAA1>FFCBFDFGGFE1A00AF0A0BEFFFFCAAAB/DBBGH2DDEDAFAE/BB/ABEEH/AEEEF101>>EGHFEGGGFHHHHHBGFEGFEHBDGH>>EEEGHGFB0E1FGFGBDFEC?CGFF@1F@11FFF1<1??///>>0FFGGGFFH0<F11==DD0<.0<000=<</;;-::.;;0;G0:C/:;00:9BG..:C:?ABGF--9;-99//;:------////9;//---9;;;@9-9-//-9@9B
@M03896:38:000000000-B4D98:1:1102:29426:13214 2:N:0:270
CCTGTTTGCTCCCCACGCTTTCGAGCCTCAGCGTCAGTTACAGTCCAGAGAGTCGCCTTCGCCACTGGTGTTCTTCCTAATCTCTACGCATTTCACCGCTACACCTGTAATTCCACCCCCCTCTCTCACACTCCATCCGAACAGCTTCAACTGCAGTTCCCAGGTTGAGCCTCGGGCTTTCACAGCTCACTGACTCAGCCGCCTACGTGCGCTTTACTCCCAGTAATTCCGCTTAACGCTTGCACCCTCC
+
AAAAAFFBDFFFGGBF1AE0AEAEFEEHGBGFGGG?EHGHHHHFGFB1E/0BFBAAEFCH/A//EHFF10/BEHFFHHGDGFGHHFG?EEEEGHHHH/>E??FFGHB12BBFGHFDFEGGGGGBFDFG1FGF@0<1??/?/>>00<FG1<GHHFG1>==<DDC.<0<//<<//..-;:.CCCCC0:;/;;900;BF099;-?@GBBA.999---;:;/;/AF/;//BBFF/-;-99B;@----/;;A-9;
@M03896:38:000000000-B4D98:1:1102:23001:13359 2:N:0:270
CCTGTTTGCTCCCCACGCTTTCGCTCCTCAGCGTCAGTATTGGCCCAGACGACTGCCTTCGCCATCGGTGTTCCTCCTGATATCTGTGCATTCCACCGCTACACCAGGAATTCCATCATCCCCTACCAAACTCTAGTCATAGCAGTATCAAGTGGCAGCTCCAGGCTGAGCCTGGAGGCTTCACACCTGACTTACTAAACCGCCTACGAGCTCTTTACGCCCAATAAATCCGGACAACGCTTGCTCCCTA
+
ABAAAFFFFFFFGGCEEEEAFGGGGHGHHGFGFGGEGHBFGFCHHH?GCFAEGGEFHHHHEEDEGHF?AEEFFFHHHHHEGBHGFB@GGHHHHHGHHGGGGCHGFECFECHHHHBHHEHGFFFC/GHHHHHHH2>@FGHHH2GH1??<GHFFG1FEBD?FGH11<.<00<FGFHFHHD.<C<=<GGG/:/C0;0<;;:GGH;DD??FAEDDGGGBF0C.9B@.9;///99BD-:@-;.-;99.;BFFAF9
@M03896:38:000000000-B4D98:1:1102:4316:13411 2:N:0:270
CCTGTTTGATACCCACACTTTCGAGCATGAACGTCAGTTACGGCTTAGTAGGCTGCCTTCGCAATCGGAGTTCTTCGTGATATCTAAGCATTTCACCGCTACACCACGAATTCCGCCTACCTCAACCGCACTCAAGAACGACAGTATCAACTGCAATTTTAACGTTGAGCCCCAAACTTTCACAGCTGACTTAACGCCCCGTCTGCGCTCCCTTTAAACCCACTAAATCCGGATAACGCTCGCATCCTCC
+
AABAAFFBFFFFGGGEEEFGGGG2BEEBFGHHGHHGGHGHFF2EFGFGGBHGBGFFHHHHEEBEFGF1EE>FGHHHHGGHGBGGHG4FFGHHHHFHHEEEEEBGG?FEEEHHHHBEEGFHHGHGHG?>BDGGCFG2<<???AC/><=GH1GFFFFG1DD1FF0</<.<<<GEGGGHHGFHFCH;CAC:;CFGBGF9-@B@CAEGGE?BDGAFB;9;/;9FDEDF/B//BF9-AA.BF.@.AD;-;@FFFF
@M03896:38:000000000-B4D98:1:1102:4303:13424 2:N:0:270
CCTGTTTGATACCCACACTTTCGAGCATGAACGTCAGTTACGGCTTAGTAGGCTGCCTTCGCAATCGGAGTTCTTCGTGATATCTAAGCATTTCACCGCTACACCACGAATTCCGCCTACCTCAACCGCACTCAAGAACGACAGTATCAACTGCAATTTTAAGGTTGAGCCCCAAACTTTCACAGCTGACTTAACGCCCCGTCTGCGCTCCCTTTAAACCCACTAAATCCGGATAACGCTCGCATCCTCC
+
BBBBBFFFFFFFGGGEEEFFGGEDHFEDFBGGHGEAEGGHEG?EGGFGBFFGFGCFHHHHEEEEEGE1EEFGHHHHHHGHHEHHHHFGFFHHHHGHHGEGFEFFGGFGGEHGHFGEGGGHHGHFHGGCGGGGFFHF2????CG/GDFGFFGHH<>FFFB1GHEFD</</<CEFGGG.CCGGFHH0GC:0GGHHFH9?DGGGDGGGGGFGGGFFB/B/BBBDE.://9/BF.-:.;BB.;.A-;9;;FFFF
@M03896:38:000000000-B4D98:1:1102:6461:13435 2:N:0:270
CCTGTTTGCTCCCCACGCTTTCGTGCCTCAGCGTCAGTTACAGTCCAGAGAGCCGCCTTCGCTACTGGTGTTCCTCCTAATATCTACGCATTTCACCGCTACACTAGGAATTCCACTCTCCTCTCCTGCACTCAAGTCCTACAGTTCCAAAAGCTTACTACGGTTGAGCCGTAGCCTTTCACTTCTGGCTTGAAAGACCGCCTACGCACCCTTTACGCCCACTAATTCCTGATAACCCTAGCCCCCCACG
+
BBBBBFFCFFFFGGGFAEEAAGEFAFGHHGFGEAEEGHHHFHDGFHFGHEFAFGAEGGGHHFE?EG@FBFGEGHHHHHGHHHHHHHHFGEFGHHHHHEEFEE3GFFGFFHGHHHHFFGHHHGHHHHHFGGGHF2F2@FFF@GF2@DFHGHHGF?<?1?<1FA.C<<01<F->.AEHD0D<GD0=GG00;/C-CBC0:CG-:9E.FC-.ABFABFBB.9;;...//;;B////;/9F/....;BFFF--A-
@M03896:38:000000000-B4D98:1:1102:4313:13439 2:N:0:270
CCTGTTTGATACCCACACTTTCGAGCATGAACGTCAGTTACGGCTTAGTAGGCTGCCTTCGCAATCGGAGTTCTTCGTGATATCTAAGCATTTCACCGCTACACCACGAATTCCGCCTACCTCAACCGCACTCAAGAACGACAGTATCAACTGCAATTTTAAGGTTGAGCCCCAAACTTTCACAGCTGACTTAACGCCCCGTCTGCGCTCCCTTTAAACCCAATAAATCCGGATAACGCTCGCATCCTCC
+
AAAAAFFC1FFDGGGGEAB1FGEAFEADFGGGFBFFGHHHEFAEAEEFFFHHGHFFHHHH/EEGGHAA/EEGGHHHEBFHHGHFHHBGHHHHHHHHHEEGGEBGFGEGGEHHHF0EECFHHFHG1GG/BBGGB0B11??</AC/FDFF=FHF<><<1<F1F100<0<<<CHGGG.GHGFHHHGHGHH/:CC;:CC99A?AG?9;.9@A?CEF-/9F//9BF?-;/BBFFF?-;-99F-@-;9;--9BFFF
@M03896:38:000000000-B4D98:1:1102:26847:13566 2:N:0:270
CCTGTTTGCTACCCACGCTTTCGCGCTTTAGCGTCAGTATCTGTCCAGTGAGCTGACTTCTCCATCGGCATTCCTACAAATATCTACGAATTTCACCTCTACACTTGTAGTTCCGCCCACCTCTCCAGTACTCTAGCTTGACAGTTTCCAACGCAATACGGAGTTGAGCCCCGCATTTTCCCATCAGCCTTATCAAACCGCCTATACGCGCTTTACGCCCACTCAATCCTTATAACGCTTGCGACATACGT
+
BBBBAFF4FFFFGGGF?EECFGGGEEEGGGHGGGE2BGHGHHFGGFFHFHDFGGB3FGHHHHE5DGE10>EGHF@D3FF@FBGGHDGG11?GHF@GFGHHFBF?F?DG4BFHGF/E?EGGGHHHH01BFGFGGH111BB0@@11<FGHFDD1A///?1??/<<A<11>1>.<-@@EGFHF0;<CC000=:00:C0<0CC-:9;.0;;;A-?-..09..9;:;A///FF://BB/BF.9.;..--9-9:B9/
@M03896:38:000000000-B4D98:1:1102:26830:13573 2:N:0:270
CCTGTTTGCTACCCACGCTTTCGCGCTTTAGCGTCAGTATCTGTCCAGTGAGCTGACTTCTCCATCGGCATTCCTACAAATATCTACGAATTTCACCTCTACACTTGTAGTTCCGCCCACCTCTCCAGTACTCTAGTTTGACAGTTTCCAACGCAATACGGAGTTGAGCCCCGCATTTTCACATCAGACTTATCAAACCGCCTAGACGCGCTTTACGCCCAATAAATCCGGATAACCCTTGCGACATACGT
+
BBBABFFCFFFFGGGGEEEFFGEEEEEFGHHHGGEAFHGHHHHHHGGGGHBFGHEFGHHHGHFGHHEEEEFHHGFGFGHEGHHHHHHFAGHHFHHHHHHHGFFGHFFGHFHHHGEEFFGGGFHHHHFCGHHHGDFBBBB3BGHF<FHHFDDFDCC@AFG?//EDF1F<FGGG@CGDGHHFFDCGHC:0;CGHHFHHFHG-?@GDFBF9D-;:A?FF;A-B...B/FFFFA=.;;/B9..:.99-@D?BB.9
@M03896:38:000000000-B4D98:1:1102:22794:13584 2:N:0:270
CCTGTTTGCTCCCCACGCTTTCGCACCTGAGCGTCAGTCTTCGTCCAGGGGGCCGCCTTCGCCACCGGTATTCCTCCAGATCTCTACGCATTTCACCGCTACACCTGGAATTCTACCCCCCTCTACGAGACTCAAGCTTGCCAGTATCAGATGCAGTTCCCAGGTTGAGCCCGGGGATTTCACATCTGACTTAACAAACCGCCTGCGTGCGCTTTACGCCCAGTAATTCCGATTAACGCTTGCATCCTCC
+
ABBAAFFFFFFFGGGGAFEFGGEEEGGHGGHHFGEEEGGHHHHHGGDGHCGGEE>EGGGHEEGFGHEEEGGHHGHHHGFHHHHHHHHGGEGGFHGHHDCGC@GHHGC0CFGHHHHGHHHGGGGHGHFE.<CGF</<DGB/CGGG:;CCG;;GHCFGCGHHHHBC/9/9;FGEBA-:B?CFFBGCFFF/BBFFFF9;F.EEFFFFFFBADFFDD.9FFFD>@DA:BFBBFF/AAA?FFFFAE..;::B/9F
@M03896:38:000000000-B4D98:1:1102:22782:13600 2:N:0:270
CCTGTTTGCTCCCCACGCTTTCGCACCTGAGCGTCAGTCTTCGTCCAGGGGGCCGCCTTCGCCACCGGTATTCCTCCAGATCTCTACGCATTTCACCGCTACACCTGGAATTCTACCCCCCTCTACGACACTCAAGCTTGCCAGTATCAGATGCAGTTCCCAGGTTGAGCCCGGGGATTTCACATCTCACTTAACAAACCGCCTGCGTGCGCTTTACGCCCAGTAATTCCGATTAACGCCTGCATCCTCC
+
AAAAAFFCFFFFGGFEAFGEFGAEEGGGGEGHGGG2EHHHFHHHEE?GH1000>>>EFGHGEEEGF?/E@FHHH4GG?CGGGHHHHHFC??EFHGHHDCGDCFHHHE00CGGHHHGGHHGGCGHFH<<.<<0</<0DGB<CFGC:;;GGCFCHFFCCCFGHF0.90;9CFFE@?--AE/FFBBBBFF//9B/;/B:F.;EB?BDFFBADFBB-;./BEA-@..:;9FFFEF9DAD/B.9-;.99//;BFB
@M03896:38:000000000-B4D98:1:1102:22806:13601 2:N:0:270
CCTGTTTGCTCCCCACGCTTTCGCACCTGAGCGTCAGTCTTCGTCCAGGGGGCCGCCTTCGCCACCGGTATTCCTCCAGATCTCTACGCATTTCACCGCTACACCTGGAATTCTACCCCCCTCTACGAGACTCAAGCTTGCCAGTATCAGATGCAGTTCCCACGTTGCGCCCGGGGATTTCACATCTGACTTAACAAACCGCCTGCGTGCGCTTTACGCCCAGTACTTCCGATTAACGCTTGCATCCTCC
+
AABAAFFBFFFFGGGGEEEFFGAEAFEHGB2FAFG?GHHHGH2BEA1GH10AAE>EEEGH1EAEEH1/>EFGHGGHFFEFHFDGFFH/E</EGGFHH/BC@<FGHF20??FGHHGFHHHGGGGGEG<...<<C0<0=GB<<GD0<0;CG00CBCGC0CGHHH.-.9..;@DCA----99BFBB999B/9;BBB/999A;A>->DE:@A?A-;9..9;.9;9.A/;BFFFFADFD.BB.;..;9:;/B/9B
@M03896:38:000000000-B4D98:1:1102:20903:13645 2:N:0:270
CCTGTTTGCTCCCCACGCTTTCGTGCATGAGCGTCAGTACAGGTCCAGGGGATTGCCTTCGCCATCGGTGTTCCTCCGCATATCTACGCATTTCACTGCTACACGCGGAATTCCATCCCCCTCTACCGTACTCTAGCCTTGCAGTCACAAATGCAGGTCCCAGGTTCAGCCCGGGGATTTCACATCCCTCTTACAAAACCGCCTGCGCACGCTGTACGCCCAGTCACTCCTATTAACGCACGCACCCCAC
+
AAAAAFFBFFFFGGFGEEEAEGDEFF4EGCHHEFAEEGEF5GGFCGE3G?01AB2BGFHG1EDEFHE1EEFGHFHHHEE?E?GGHHHGGEFFGGGHFFFGFFEGECEE/CFHGGBFGHGGGCDFGGG@/FEHHFF1FG1G1<11>FB<>>F<D=0=.<CGHHC.<00<<DGD--;:B.9CBFFFGGF.0;9;BBGFFGGE@?-AE.BBBB-99.9;B9.9BD.;/;//9B/9///;B.9-;>>9@BA-99
@M03896:38:000000000-B4D98:1:1102:20893:13662 2:N:0:270
CCTGTTTGCTCCCCACGCTTTCGTGCATGAGCGTCAGTACAGGTCCAGGGGATTGCCTTCGCCATCGGTGTTCCTCCGCATATCTACGCATTTCACTGCTACACGCGGAATTCCATCCCCCTCTACCGTACTCTAGCCTTGCAGTCACAAATGCAGGTCCCAGGTTGAGCCCGGGGATTTCACATCCGTCTTACAAAACCGCCTGCGCACGCTTTACGCCCAGTACTTCCGCTTAACGCTCGCACCCTAC
+
BBBBBFFFFFFFGGGGFEEFFGGGGFHHHGHHGGGFGHCFGHHHHGHHHECEFFGGHHHHEGFEGH??EEEGHHHHHGFGGGHHHHHGG?EGHHFHFHFGEFGHFEE@CFGHHHGFHHHGGGGHHHHD/FEHHBD?FGBHBGFC=F>D=>GGHDG=<CHHHHB.<</<<CGG@@--BAFGFBFFGGG.9;..;FFBB9FGAFFFEFFFCFAA.99FB.99@A.9;/99FF..;9AFBAC.;-;-;@FE.A
@M03896:38:000000000-B4D98:1:1102:28184:14207 2:N:0:270
CCTGTTTGCTCCCCACGCTTTCGCACCTGAGCGTCAGTCTTCGTCCAGGGGGCCGCCTTCGCCACCGGTATTCCTCCAGATCTCTACGCATTTCACCGCTACACCTGGAATTCTACCCCCCTCTACGAGACTCAAGCTTGCCAGTATCAGATGCAGTTCCCAGGTTGAGCCCGGGGATTTCACATCTGACTTAACAAACCGCCTGCGTGCGCTTTACGCCCAGTAATTCCGATTAACGCTTGCACCCTCC
+
BBBBAFFFFFFFGEFG2EEFFGEEEGGGGEHHGGEEFHGHHHHHGGFGHGCGEEEEGGGHEED?EHE>EEGHGHHHHFGGHGHHHHHGGEEGHGBGGCCFB@EGHGCFGHHGHHHGHHHGGGGHHGGDADDHF0/0DHE<CGG0:<CGG:CGHCGG;GCCGHF:C9//CFFGGGB?DDGGFBFCFFF/;BFFF9:BBAAEDDFFFFFADD9;;A.FFAA>D.E9F/;FFFF?.D.BFDD?AE;/;BDFFF
@M03896:38:000000000-B4D98:1:1102:20191:14323 2:N:0:270
CCTGTTTGATACCCACACTTTCGAGCATGAACGTCAGTTACGGCTTAGTAGGCTGCCTTCGCAATCGGAGTTCTTCGTGATATCTAAGCATTTCACCGCTACACCACGAATTCCGCCTACCTCAACCGCACTCAAGAACGCCAGTATCAACTGCACTTTTAAGGTTCAGCCCCAAACTTTCACAGCTCACTTAACCCCCCGTCTGCGCTCCCTTTAAACCCAATAAATCCAGCTAACGCGCGCATCCTCC
+
AA?AAFFBFFFFGFFEAAEFGGE24E?FHGDHHHCFEGF5AEEEEEB35ADFB31BEGGF1?1?EFFAB>ECBGBEHBC3B4@BGFFBEFHH44FGH1>>EEFHGHF/E/F?GBBEEEGH0BDFBB0<<//B<0C@@C??/<?/1>1>1F<10>F1<<1G1C00000<0=<A.DFH.B0CGC0C0.0/0<;GG0;0;.-@-99..0--;DDFBF//:B9/A.../:9/;B////9/;.---99-.-;BBB
@M03896:38:000000000-B4D98:1:1102:20173:14332 2:N:0:270
CCTGTTTGATACCCACACTTTCGAGCATGAACGTCAGTTACGGCTTAGTAGGCTGCCTTCGCAATCGGAGTTCTTCGTGATATCTAAGCATTTCACCGCTACACCACGAATTCCGCCTACCTCAACCGCACTCAAGAACGACAGTATCAACTGCAATTTTAAGGTTGAGCCCCAAACTTTCACAGCTGACTTAACGCCCCGTCTGCGCTCCCTTTACACCCACTACATCCGGATAACGCTCGCATCCTCC
+
BCCBCFFFFFFFGGGEAAFBFGEGHEGHGHHHHHEFGHHHFFAEGGHHGGGHGHEFHHHHEEEEFHFB?EFHHHHHHGGHHHGHHHGHHHHHHHHHHGEGGEFGHHHGGEGHHG?EEGGHHHHGHFHCFGGGH2F2F0??<AD@GHDGGHHGFFF<<FBHFF0<0D/</CCEFG.:CCFFHFHHHHH:0CGGCCC9:?BBDDAFGEFGGGGFF9/B/9::AEDFB/99FF.-;.AFFD@.A-;-;;BFFF
@M03896:38:000000000-B4D98:1:1102:20183:14349 2:N:0:270
CCTGTTTGATACCCACACTTTCGAGCATGAACGTCAGTTACGGCTTAGTAGGCTGCCTTCGCAATCGGAGTTCTTCGTGATATCTAAGCATTTCACCGCTACACCACGAATTCCGCCTACCTCAACCGCACTCAAGAACGACAGTATCAACTGCACTTTTAAGGTTGAGCCCCAAACTTTCACAGCTGACTTAACGCCCCGTCTGCGCTCCCTTTAAACCCAATAAATCCGGATAACGCTCGCATCCTCC
+
ABBBBFFFFFFFCGFEAAGFGGGFHGGHGHFHHHEGGHHHFFEEGGGDFFHHFGCFHHHGAEEEEGFEE@EFGHHHHGGHHHHHHHHHFHHHHHFHHGGGGEFHHHGGC?GHHFFEEGGHHBGGCGHCDGGGH22<2G?<?AC<<>DFFGGGF>>1<>DHFHD000/<GCHFGGFGHF0GHGHHHGF:CCGFCGG9A?B??:E?.C??@EFFB/:///:;99A.BB/BFF.-.;./;.9.:B@-;@FFFF
@M03896:38:000000000-B4D98:1:1102:23463:14500 2:N:0:270
CCTGTTTGATACCCACACTTTCGAGCATGAACGTCAGTTACGGCTTAGTAGGCTGCCTTCGCAATCGGAGTTCTTCGTGATATCTAAGCATTTCACCGCTACACCACGAATTCCGCCTACCTCAACCGCACTCAAGAACGACAGTATCAACTGCAATTTTAAGGTTGAGCCCCAAACTTTCACAGCTGACTTAACGCCCCGTCTGCGCTCCCTTTAAACCCAATAAATCCGGATAACGCTCGCATCCTCC
+
ABBAAFFBFFFFGGCG?EF5FGGGHGGGFGGGHHHEGHHHHGGG?EHGHF5GGGGGHHHHEE1BBFF1EEEFGHHHHGGHHHHHHHHHGHHHHHHHHGGGGCGGFEFEFEGHHHFAEGGHF2GFEGH@DCFGHC2@DGF?/CD@1>FGFHHFFF1F<1>FGHH0=0<<FCFFGGACGF0CGFGHCEG/CGF:CCG9?FA?A9EGGFGGGGGFBB/:9FBFDF..B/BBFF.-..9/B.9.A-99.9FBFF
@M03896:38:000000000-B4D98:1:1102:26601:14671 2:N:0:270
CCTGTTTGCTCCCCACGCTTTCGCACCTGAGCGTCAGTCTTCGTCCAGGGGGCCGCCTTCGCCACCGGTATTCCTCCAGATCTCTACGCATTTCACCGCTACACCTGGAATTCTACCCCCCTCTACGAGACTCCAGCTTGCCAGTATCAGATGCAGTTCCCAGGTTGCGCCCGGGGATTTCACATCTGACTTAACAAACCGCCTGCGTGCGCTTTACGCCCAGTCATTCCGATTAACGCTTGCACCCTCC
+
BBBBBFFFFFFFFEBE2AAFFG?FFGGH3AFBGFFAFHHHFFGHE1AGCE?EEEEEGGGHFEF1EGE/>EFHGHHHF?G?GHHHH4FFE?EGFFFGHDDF<<DGGC2?2?FHHHHFFCGGGGGHFGG<.<<GC//<<C0<CG000:<:;:0;G:0<;CGFG0;::09.;@EC-;-9-ABFFBF:FFF/;BFB;:://9;A@=DFFEF.:A9B@A.9B:A-B?.;//;FFFF.9A./BDD..9:/BBDFFD
@M03896:38:000000000-B4D98:1:1102:8836:15051 2:N:0:270
CCTGTTTGCTCCCCACGCTTTCGCACATGAGCGTCAGTTCTTGTCCAAGGGGCCGCCTTCGCCTCCGGTATTCCTCCACATCTCTACGCATTTCACCGCTACACGTGGAATTCTACCCCTCTCTACAAAACTCTAGATGAACAGTCTGAAATGCAATTCCCAAGTTGAGCTCGGGGCTTTCACATCTCACTTATCCATCCGCCTGCGTGCCCTTTACGCCCAGTTATTCCGATTAACGCTCGCACCCTCC
+
BBBBBFFFFFFFGGGFEFEFGGFEEGGGDFHHGGEEGGGHHHHHHGHHHGCGEEEEGGGHAEGFGHEEEGGHHHHHHGHGHHHHHHHFGFGGHHHHHGEGGEGHGCGCGHHHHHHGGHHCDHHHGHHGDGHHHHG<FDDGFGHFGHFFHHHHHDG>=FHHHH/<D===CGFHAC@?FGHHHHHGGGGFGGGGGGGFGGGGGFDGFGGCDEGFBFBFF?A=DF.9B/:BFF9.:DDFFD:.;9;-;BFEFF
@M03896:38:000000000-B4D98:1:1102:19080:15304 2:N:0:270
CCTGTTTGCTCCCCACGCTTTCGCACATGAGCGTCAGTTCTTGTCCAAGGGGCCGCCTTCGCCTCCGGTATTCCTCCACCTCTCTACGCATTTCACCGCTACACGTGGAATTCTACCCCTCTCTACCAAACTCTAGATGAACAGTCTGAAATGCACTTCCCACGTTCAGCTCGGGGCTTTCACATCTCACTTATCCATCCGCCTGCGTGCCCTTTACGCCCCGTTATTCCGATTAACGCCCGCCCCCTCC
+
AABBAFFFFFBFFE4EEEEFGGEEEFGBBDGHGEE2EEFGHGFHHD5A311AEEAEFGGGEEEEFHE/>EFHHHFHFFH1FFFGHEGEFEEG4FBGFEGFC@FFD0?F/BGCHHEFGHHFECHGDG1?1<?FGD11@D@1=F10>GBHHFHHBDD1><<0<D.-<C/<00D/.---CF.;FC0009;;9BBBB00;0CFA.CDGGGG;.;.B/;F/;..9--9..../;;/999.:;.------;@CFDA
@M03896:38:000000000-B4D98:1:1102:19106:15317 2:N:0:270
CCTGTTTGCTCCCCACGCTTTCGCACATGAGCGTCCGTTCTTGTCCAAGGGGCCGCCTTCGCCTCCGGTATTCCTCCACATCTCTACGCATTTCACCGCTACACGTGGAATTCTACCCCTCTCTACAAAACTCTAGATGAACAGTCTGAAATGCAATTCCCAAGTTGAGCTCGGGGCTTTCACATCTCACTTATCCATCCGCCTGCGTGCCCTTTACGCCCAGTTATTCCTATTACCGCTCGCCCCCTCC
+
ABBAAFFCFFFFGGFFFFEAFGGFFGGGFFGFFEE2AGGHGHHHFFEGHE?AAEEEFGGG1EEEGHEE>EFHHHHHGHHGHCGFHHHEGFGGHGDGHEGGF@FGACGAEFHHGFHFHHHEEGHHFHHF1GGHH1F??G1=>FD0>GHGFHGHF1F0=<GHHHFAD<0=/<GCCC-@GGGGGGGGGGGGFF90;;FGFFFF.9CAE??9AFFFFBFBF.99@.A/99B/BB/999B//.--9-;-;@DCFF
@M03896:38:000000000-B4D98:1:1102:19088:15321 2:N:0:270
CCTGTTTGCTCCCCACGCTTTCGCACATGAGCGTCAGTTCTTGTCCAAGGGGCCGCCTTCGCCTCCGGTATTCCTCCACATCTCTACGCATTTCACCGCTACACGTGGAATTCTACCCCTCTCTACAAAACTCTAGATGAACAGTCTGAAATGCAATTCCCAAGTTGAGCTCGGGGCTTTCACATCTCACTTATCCATCCGCCTGCGTGCCCTTTACGCCCAGTTATTCCGATTAACGCTCGCACCCTCC
+
BBBBBFFCFFFFGGFGEEEFFGEEEGGGFGHHGGFEEGHGHHHHHHBFHGGGEEAEGGGHAEFEGGE>>EGHHHHHHHHFHHHFHHHFEEFGFHHHHFEEE@GGC?FCDBFGGHDGHHHEGHFGDGFD1FFFH111?D1<1FG0FHDGBDGHFDG<DGGDHF/.<=0</<<<.--:ACEHHFHGGGFFGGFFB9CFFGGGCEDDEFDAADEFFF/BB.9@DD./9/99;F/.99ABB.99A-9;@DFEED
@M03896:38:000000000-B4D98:1:1102:23238:15554 2:N:0:270
CCTGTTTGCTCCCCACGCTTTCGCGCCTCAGCGTCAGTAATGGTCCAGTTGGCCGCCTTCGCCACCGGTGTTCTTGCGAATATCTACGAATTTCACCTCTACACTCGCAGTTCCACCAACCTCTACCATACTCAAGCGTCCCAGTATCGAAGGCCATTCTGTGGTTGAGCCACAGGCTTTCACCCCCCACTTAAAACGCCGCCTACGCGCCCTTTACGCCCAGTGATTCCGAGCAACGCTAGCCCCCTTC
+
BBBAAFFCFFFFGGGEFEEFFGEEEGGEGGHHFGGGGGHFGGEHGFFHHGACFHEGGGGGCEEEFHE/>>EEHHDGGEE/EGHHHHHGGGHHHHFHHHFHGFHHHHCFF?CHHHHGHHHGGCGHHGHFFHHHF<F1F/AGFGG1F=GGC<CEGCGG/GHFF<GGC<:;/CG/GHACFHHHHFHGGGG--;C0C0FBF-ABACFF?..@BFFFCB/BF.;9BD.//:/9BBB.-;9BF-;9AFFFFFF-:9
@M03896:38:000000000-B4D98:1:1102:13688:15563 2:N:0:270
CCTGTTTGCTCCCCACGCTTTCGCACCTGAGCGTCAGTCTTCGTCCAGGGGGCCGCCTTCGCCACCGGTATTCCTCCAGATCTCTACGCATTTCACCGCTACACCTGGAATTCTACCCCCCTCTACGAGACTCAAGCTTGCCAGTATCAGATGCAGTTCCCAGGTTGAGCCCGGGGATTTCACATCTGACTTAACAAACCGCCTGCGTGCGCTTTACGCCCAGCACTTCCGATTAACGCTTGCACCCTCC
+
ABBAAFFFFFFFGGGFAFEAFGEEEFGGBBGHGGEEEHGHGHHHGGDHF?EEEE>EGGGHEEFGGHEEEGGHHHHHG2GGHGHHHHHGGEEGFHHHHCCD?@FHHHFC22GHHHDDHHHGGGFGGFF..CCGF0<<<C<<<CD0:;CC;0CGF0C;<CGHHCFE:99/BFFE--;-9;FGFBFFFFF/BBFFBF;;9FAEF;BDFF@;.9-@-;9;F9ABFFF.:99BFF..;AA/F?D.9.99BFDFFF
@M03896:38:000000000-B4D98:1:1102:17587:15584 2:N:0:270
CCTGTTTGCTCCCCACGCTTTCGCGCCTCAGCTTCAGTATTGTTCCAGTTGGCCGCCTTCGCCACCGTTGTTCTTGCGAATATCTACGAATTTCACCTCTACACTCGCAGTTCCACCAACCTCTACCATACTCAAGCGTCCCAGTATCGAAGGCCATTCTGCGGTTCACCCACAGGCTTTCACCCCCCCCTTAAACCCCCGCCTACCCGCCCTTTACCCCCACTGATTCCTCCCAACGCTAGCCCCCTTC
+
AAAAAFFCFFFFGGCE1AEFEG0E0EEEGC1B1BBFFGF2AG2BDFG1DFH1BFAEEGEGAB//BB?0>/BFEGH@F>>/EFDBF2B>E>GG2GBGH>FF1F>C>F/E><?DFB>GHHEFF0F1FGF121C1FDF1@/<ECG11111?..>..>F.01FF=0--<<.<0=C.;:..::C/GBGHHG@;-9;./;//;-;--9@F-9-;-;@@-/;9B/;E@--9////;9///9-9;:;--9;FFF@--:
@M03896:38:000000000-B4D98:1:1102:17568:15590 2:N:0:270
CCTGTTTGCTCCCCACGCTTTCGCGCCTCAGCGTCAGTAATGGTCCAGTTGGCCGCCTTCGCCACCGGTGTTCTTGCGAATATCTACGAATTTCACCTCTACACTCGCAGTTCCACCAACCTCTACCATACTCAAGCGTCCCAGTATCGAAGGCCATTCTGTGGTTTATCCACAGGCTTTCACCCCCGACTTAAAACGCCGCCTCCGCGCCCTTTACGCCCCACGACTCCGAGCACCCCTAGCCCCCTTC
+
ABBBBFFFFFFCFGGGEGECFF?EECEGEBGBFEEEDG55DFGBAA3GGHFCFCAEGGEB1EB>EFE@>FG>@FEFBEEEEEFGBGFGD/CFGHFHFHF3BEGGDC/DCAEBGFGGAFHGFGGBFGF1<??GH1?1???.<AFC<>FGEA0.A.CCC0DGDDDFCA./0;;;:C...;;:CCGCGB@--;AAF0F0;-;@BB-A.;.:9@B?-:///9;B?B..-;-.9/A--99.;.;9.;///9-@.;
@M03896:38:000000000-B4D98:1:1102:17597:15599 2:N:0:270
CCTGTTTGCTCCCCACGCTTTCGCGCCTCAGCGTCAGTAATGGTCCAGTTGGCCGCCTTCGCCACCGGTGTTCTTGCGAATATCTACGAATTTCACCTCTACACTCGCAGTTCCACCAACCTCTACCATACTCCAGCGTCCCAGTATCGAAGGCCATTCTGTGGTTCAGCCACAGGCTTTCACCCCCCACTTAAAACTCCGCCTACGCGCCCTTTACGCCCAGTCCTTCCGAGCAACCCTAGCCCCCTTC
+
ABBBAFFFFFFFFFGEEEEFFGFEEGGGGEGHGGEEEHDADFGHFFCHGGDGGGEEFGGHEEEEEHE/>>B?FHFFGGEEEFHHHFHGE/EHHGFGHHHHEDGGGGFG@CBFGFBFHHHGGHHHGHHFFDCGF111?/<>CED1<=FF>./<A<G.<DGBG00/<:0<;0;.;C.:CFGGH0GFGGG-9CFB0;00C0;CECADAB.BFDFF-/;/9.;@B.:9//;/;B..-;-/9.;..;BFFFF-;9
@M03896:38:000000000-B4D98:1:1102:5368:16787 2:N:0:270
CCTGTTTGCTCCCCACGCTTTCGCACCTGAGCGTCAGTCTTCGTCCAGGGGGCCGCCTTCGCCACCGGTATTCCTCCAGATCTCTACGCATTTCACCGCTACACCTGGAATTCTACCCCCCTCTACGAGACTCGAGCTTGCCAGTATCAGATGCAGTTCCCAGGTTGAGCCCGGGGATTTCACATCTGACTTAACAAACCGCCTGCGTGCGCTTTACGCCCAGTAATTCCGATTAACGCTTGCACCCTCCG
+
BBBBBFFFFFFFGGFEEEEFFGEGFGGGHFHHFGGGGHHHHHHHGGAHHGGEEGGGGGGHGFDEGHEEEEGHHGHHGGF3GGHHHHHGGFFGFHHHHGDGC@FGGHFFBGHHHHHGGFEGDCEHHHGEADFHF..<CDC<GHHC0;CCGGBGC0CGCGHFGHGGBB9CFGBCBC?C-EFFBBFFFFFBBFFFFFFFFEFEBCFDFFFDDDAF-DEF/AA=D.E9FFBBFFBD.;DBFFC.9AA9B;D.AF.
@M03896:38:000000000-B4D98:1:1102:16040:17476 2:N:0:270
CCTGTTTGCTCCCCACGCTTTCGCACATGAGCGTCAGTTCTTGTCCAAGGGGCCGCCTTCGCCTCCGGTATTCCACCACATCTCTACGCATTTCACCGCTACACGTGGAATTCTACCCCTCTCTACAAAACTCTAGATGAACAGTCTGAAATGCAATTCCCACGTTGAGCTCGGGGCTTTCACATCTCACTTATCCATCCGCCTGCGTGCCCTTTACGCCCAGTTATTCCGATTAACGCTCGCACCCTCC
+
ABAABFFFFFFFGGCEEEE2FGEFEEGFABGGGGEAFHGHFGHGFGHHBE1AEFAEEFGHEGGGGH?EEEFGHFGGH1GEGHHHHHH?EEGFGHHHHEEFECHHGC/ECGGHGHGGGGHEGHHHFHGB?GHFH1D1G1<?GG10=GD<FFHHGF=>DFHGGF.-<<../<0G.;-:CFEFFFCFGG0CFFFFBFGGBBFF.CFGAA9:DDEFF/B/;.9;@D?9///9FF/99../9.9.:--;;BAAAF
@M03896:38:000000000-B4D98:1:1102:2028:17482 2:N:0:270
CCTGTTTGCTCCCCACGCTTTCGAGCCTCAACGTCAGTCATCGTCCAGCAAGCCGCCTTCGCCACTGGTGTTCCTCCTAATATCTACGCATTTCACCGCTACACTAGGAATTCCACTTGCCTCTCCGACACTCTAGCTCAGCAGTTCCAAATGCAGTCCCGGCGTTGAGCCCCGGGCTTTCACATCTGGCTTGCCGTGCCGTCTACGCTCCCTTTACACCCAGTAAATCCGGCTAACGCCTGCCCCCTAC
+
ABBAAFFBFFFFGGCGEGGGGGGCEEGHHHFHGGGDEFF3FGGGEEAGHFHFHEEEGGGHEEEDGGBGBFGEGHHHHH3GHGHHHHHGGGEFHGHHHEEGFEFGHH3GGGHHHHHFFFDGF3GGHHGFGGGHHBF1FGGG0?D0F<FGHGHHG<F1>1FG@C-<-<:CFGHEGG--BBEBC9F0CFF0;:BA?EFA9ACAF.@FEFED.A;A./;BB/BBDE.://BFFF.D-@.BBDF-.9AAEEFC?F
@M03896:38:000000000-B4D98:1:1102:16043:17494 2:N:0:270
CCTGTTTGCTCCCCACGCTTTCGCACATGAGCGTCAGTTCTTGTCCAAGGGGCCGCCTTCGCCTCCGGTATTCCACCACATCTCTACGCATTTCACCGCTACACGTGGAATTCTACCCCTCTCTACAAAACTCTAGATGAACAGTCTGAAATGCAATTCCCAAGTTGAGCTCGGGGCTTTCACATCTCACTTATCCATCCGCCTGCGTGCCCTTTACGCCCAGTTATTCCGATTAACGCTCGCCCCCTCC
+
ABBBBFFCFFFFGGFFAFEAFGFGGGGHBFGHGGGEGFDGHHHHHHHHHG?EEFEGGGGHHGGGGHGEEGGHHHFHH?GFHHHHHHHGGEGGHHHHHGEEECHHGFGFGFGHHFHGHHHGGHHHHHHFGHHHH1GFFFDFHHGHGHDGGHGHGFHFFHHHDHHEF<==/<GHGG-@FGHHHHGGFGGGGGGGGGGGBGGGGEGGFF?9DDEFF/FFFEA@BD.;9/BBFB/.;9ABF9@AD-@-;@BCFA
@M03896:38:000000000-B4D98:1:1102:2017:17495 2:N:0:270
CCTGTTTGCTCCCCACGCTTTCGAGCCTCAACGTCAGTCATCGTCCAGCAAGCCGCCTTCGCCACTGCTGTTCCTCCTAATATCTACGCATTTCACCGCTACACTAGGAATTCCTCTTGCCTCTCCGACACTCTAGCTCACCAGTTCCAAATGCAGTCCCGGGGTCGAGCCCCGGGCTTTCACCTCTCGCTTTCCGCGCCGTCGACGCTCCCTTTACACCCAGTTAGTCCGGCTAACGCTTGCCCCCTACG
+
AA1>AFFFFFDBF?1AEEE0FFEAG0EGFF10EGG/E2DD22FAFA/F0A0BAF?EEEEHAE/?EGF111BFDEGHFHB1G22FGGHFECEFHHHHHC>EEC1FF0C01BFGFH2>BG1111B10</<<BGH<11@11<?1??<1?1?1?1?<111>11<-C--A.---:-.:----;.;;090;90/.C...0;..--;@-;----9:-;--9//;//99--;////9;---;9B9----;-/99@--;-
@M03896:38:000000000-B4D98:1:1102:18936:17649 2:N:0:270
CCTGTTTGCTCCCCACGCTTTCGTGCCTCAGCGTCAGTGCTGGTCCAGGTGGCCGCCTTCGCCACGGGTGTTCCTCCCGATATCTACGCATTTCACTGCTACACCGGGAATTCCGCCACCCTCTACCGCACTCCAGCCCGCCAGTTTCCAATGCAGTTCCCAGGTTGCGCCCAGGGCTTTCACATCGCACTTAACGAACCGCCTACGCACGCTTTACGCCCAGTACTTCCGAGTAACGCCTCCACCCTTC
+
ABBAAFF>FFFFGGGGAEEAFGEGFFHHHHHHGGGGFFFFHFFHGFHGHHGGFGAEFGGHEEDEEE0>>>EEGHFHGGG?E?EHHHHGGEDFFGFGFDGHHFGHHD/B/>FGHFFDD/EHGHHHHHH@D-ADHFC<CEA-<CD-0<GGHG0C::;;:CCGHH0./:/.-;CB9...;9.9B0C0BF...;9/9;B..9>B>CDAAF.@.9-;.9.:;.ABBA.9;/;BFF:.-.;/B.9-..;.9ADA/;
@M03896:38:000000000-B4D98:1:1102:18921:17658 2:N:0:270
CCTGTTTGCTCCCCACGCTTTCGTGCCTCAGCGTCAGTGCTGGTCCAGGTGGCCGCCTTCGCCACGGGTGTTCCTCCCGATATCTACGCATTTCACTGCTACACCGGGAATTCCGCCACCCTCTACCGCACTCCAGCCCGCCAGTTTCCAATGCAGTTCCCACGTCGAGCCCAGGGCTCTCACATCGCACTTAACGCACCGCCTACGCACGCTTTACGCCCAGTACTTCCGAGTAACGCTTGCACCCTTC
+
AAAAAFF1DFFFFFBEEEE0FGGGFFHHHFFHEEEE?GB1DB1ABF1GFH1FFGAEEE?G/EEEEE////>EEFFGGAF?EE@F2FGFEEEEHGGHEGGHFBGGH@B@?/GHHGCCCBFHCHHC1GG<C-@@<<F10C<<<CC<0<CCCC;GBCCGGGGHHF.-;.---;AE.9..C..BFFGBFFA--@-9//B--;@@?>@-AFA@B?@@---/B999;A-;/99:FF-----;FB@-;-;:9FBE/B
@M03896:38:000000000-B4D98:1:1102:18939:17667 2:N:0:270
CCTGTTTGCTCCCCACGCTTTCGTGCCTCAGCGTCAGTGCTGGTCCAGGTGGCCGCCTTCGCCACGGGTGTTCCTCCCGATATCTACGCATTTCACTGCTACACCGGGAATTCCGCCACCCTCTACCGCACTCCAGCCCGCCAGTTTCCAATGCAGTTCCCACGTTCAGCCCAGGGCTTTCACATCGCACTTAACGAACCGCCTACGCACGCTTTACGCCCAGTAATTCCACGTAACGCTTCCACCCTTC
+
ABBAAFFCFFFFGGFE2EECFGEGFGHGHFHHGGEEEF5AFHF3FGFGHHF1FFAEEGGHAEEEEE0/>>/BGH4DFFG?EE?GGGHGEEFGHHFGDGGHGDGGHC/BDFFFGHBDD?GHDHHFGGHDC@D@C<11<CA<<C<-0:CCFGHHC;000;CCGH.-;./:0;CD....;../;0B;FFB..;-:/;;..9@B;-@.DFDCFF@F..99B;999D.;//:BFF//9..;ADB.A./;9AA?BF
@M03896:38:000000000-B4D98:1:1102:22502:17813 2:N:0:270
CCTGTTTGCTCCCCACGCTTTCGCACCTGAGCGTTAGTCTTCGTCCAGGGGGCCGCCTTCGCCACCGGTATTCCTCCAGATCTCTACGCATTTCACCGCTACACCTGGAATTCTACCCCCCTCTACGAGACTCAAGCTTGCCAGTATCAGATGCAGTTCCCAGGTTGAGCCCGGGGATTTCACATCTGACTTAACAAACCGCCTGCGTGCGCTTTACGCCCAGTAATTCCGATTAACGCTTGCACCCTCC
+
ABAAAFFFFFFFGGFFEEEEFGGGFGGHGGHGGGGGGHHHFHHHGGFHHFEFEEEEGGGHGE?EEHE/>EEGFFHHHCHBGFHFHHHFEEFGHHHHHGBFGFGHHH20CCGHHHFFHHHGGGGGDGF..CCGC0C<DGD<CGG00:CGCCCGFGGCCGHHHF0.:0/9CFFGFA??DFGGGEF;FFF;BFFFFB;B9.AE=AFF?ADA?ABF=.9/FAA9@.E/9//BFFFDDAFFFFFDA.?;BFD?EF
@M03896:38:000000000-B4D98:1:1102:26184:17891 2:N:0:270
CCTGTTTGCTCCCCACGCTTTCGCACCTGAGCGTCAGTCTTCGTCCAGGGGGCCGCCTTCGCCACCGGTATTCCTCCAGATCTCTACGCATTTCACCGCTACACCTGGAATTCTACCCCCCTCTACGAGACTCAAGCTTGCCAGTATCAGATGCAGTTCCCAGGTTGAGCCCGGGGATTTCACATCTGACTTAACAAACCGCCTGCGTGCGCTTTACGCCCAGTAATTCCGATTAACGCTTGCACCCTCCG
+
BBBBBFFFFFFFFFGFEFEFFGEEFGGGBFHHGGGEGHGHFHHHGGGHFEEEGEEGGGGHAFDEGHG/>EFHHHHHGFCFGHHHHHHGGEEGHFFHHDCD<@FGHHEH2FGHHHHGHFHGGGGHGHGA<DEHFCGDGHF/CGH0CGFHFCGHF:GCCGCCGFHE::C;FFGGG?ACADFGGGGFFFFBBBFB9B9/BAAEF=FFFFF9ADCD;D?FF.;;B.EFBB/BFFB.;.9BB9B.;E;/;BDEED.
@M03896:38:000000000-B4D98:1:1102:3488:18107 2:N:0:270
CCTGTTTGATACCCACGCCTTCGTGCCTAAGCGTCAGTTATGGTTTAGTAAGCTGCCTGCGCAATCGGAGTTCCTTGTGATATCTATGCATTTCACCGCTACACCACAAATTCCGCCTACTTCATCCATACTCAAGAATGCCAGTATCGAAGGCACTTTTACAGTTGAGCTGCAAAATTTCACCGCCGACTTAACATCCCGCCTGCGCACCCTTTAAACCCAATAAATCCGGATAACGCTTGCATCCTCCG
+
>ABA>DFFBDFFGFBEAFGGCGDFEDHBHCHF?BEEEFDFGBB5DFFHD5DDGH3FFHB1EE?AEGEDEE1FFHBEBBGGFFHFGFGGFFDGHHBGHEEGCE3BBGECCCDGGGCEFGDFFDDBG4?1?DHHF1B?1BDGEHDB1@@D/?FFFHHHGFBHFHGFGB1<1>GGGCF<GFCBG1=0<A<--C-DHBGGG0:..?@DE.@?B??.C/9;909;9CEBF///;BD=DDFF9ABD;9;;:FF/;F.
@M03896:38:000000000-B4D98:1:1102:3517:18111 2:N:0:270
CCTGTTTGATACCCACGCCTTCGTGCCTAAGCGTCAGTTATGGTTTAGTAAGCTGCCTGCGCAATCGGAGTTCCTTGTGATATCTATGCATTTCACCGCTACACCACAAATTCCGCCTACTTCATCCATACTCAAGAATGCCAGTATCGAAGGCACTTTTACAGTTGAGCTGCAAAATTTCACCGCCGACTTAACATCCCGCCTGCGCACCCTTTAAACCCAATAAATCCAGATAACGCTTGCATCCTCC
+
AABAAFFFFFDFGGFGEFGGEGDFFFHHDGEGGBEFGFHHHABADFGHGAFDFFBGHHEFEE0ABFFEEE1FGGGHFGHGHGHHHFFHFEGGHHGHHGGFCFFHHFFEEFGGHFGGGGEGEFHGHHBFFHHHFFCB22?BGHFB2@@G<?G???0?0??FGFH1@?11<FGFGHFGGGFFDFGDDFG-;C@AFHHHHHHGDAD.AFCGGGGGEBFFFGBFGA..;BB/BF//;9BF/.;..;;9/9BBFF
@M03896:38:000000000-B4D98:1:1102:3501:18130 2:N:0:270
CCTGTTTGATACCCACGCCTTCGTGCCTAAGCGTCAGTTATGGTTTAGTAAGCTGCCTGCGCAATCGGAGTTCCTTGTGATATCTATGCATTTCACCGCTACACCACAAATTCCGCCTACTTCATCCATACTCAAGAATGCCAGTATCGAAGGCACTTTTACAGTTGAGCTGCAAAATTTCACCGCCGACTTAACATCCCGCCTGCGCACCCTTTAAACCCAATAAATCCGGATAACGCTTGCATCCTCC
+
AABBAFFFFFFFGGCE2EFGEGEFFGHHHFHHGEEEG5FFFABDDGCGA5FFGHEGHHGFEE?EEGEEEEBGHHHGFFGFHFFHHHHHGEGFGHBGHGGGGC3BFEEFEFGGGHFEGGDGFBGEHHFFGBGHFDF22BFBGHHBGHFGAGHFDFAG?<DGHHB1@<1<FGF>GHGFHHGFHDGGEGGCFC-D0CGCGCFHD@DBEGGGGGFDACFFFGF;CAE.///;BBF-;DDF;9B.9.;;9BF/FF
@M03896:38:000000000-B4D98:1:1102:11963:18170 2:N:0:270
CCTGTTTGCTCCCCACGCTTTCGCACCTGAGCGTCAGTCTTCGTCCAGGGGGCCGCCTTCGCCACCGGTATTCCTCCAGATCTCTACGCATTTCACCGCTACACCTGGAATTCTACCCCCCTCTACGAGACTCAAGCTTGCCAGTATCAGATGCAGTTCCCAGGTTGAGCCCGGGGATTTCACATCTGACTTAACAAACCGCCTGCGTGCGCTTTACGCCCAGTAATTCCGATTAACGCTTGCACCCTCC
+
BBBBBFF4DFFFGGFGEFEEFGEEDGGHEBGHGGGGGHHHHHGHFEEFGG0FEE>EEGGHAEEEGHEEEGEGHHHHFFGGHHHHGHHGGEGGHHGHHDGGCCFFGFCFHHHHHHGHHHHGGGGHHHFA<EEHF0<<<C<<<GGC0;GGGGCGFBC:0CGHHHHE/9//CFFGBBBG-A9FF0CFFFF9/BFBFFFFFAEE>@BDFF;ADD?B-;.BFE.-;..9/:BFFF/ADADF/.;..A:;;B9.;A
@M03896:38:000000000-B4D98:1:1102:9912:18224 2:N:0:270
CCTGTTTGCTCCCCACGCTTTCGAGCCTCAGCGTCAGTTACAGTCCAGAGAGTCGCCTTCGCCACTGGTGTTCTTCCTAATCTCTACGCATTTCACCGCTACACTAGGAATTCCACTCTCCTCTCCTGCACTCTAGATAACCAGTTTGGAATGCAGCACCCACGTTGAGCCCTTGTATTTCACATCCCACTTAATCATCCGCCTACGCTCCCTTTACGCCCAGCAAATCCGTCTCACGCTTGCCACCTAC
+
AABAAFFFBFFFGGGG?EEFFGAABEEGHFFGDGEEEHHCGFDGEF5BBF21BB0AEEEH1EE1EE3?@FGEGGHHHG4BEGHHH4FFE?EGHHFFH1E@EEFGFB3F3FFGHHFF?EFG3BF1GFD1B0FGHF112@2@FG</1@FB?F1?1?11<<FGGG.->0.<1<>F//<0==DFG0G=DCGG<CGFG0;;0;;G.C?FDF.@.;AC/0909..9A.9./9;;;F...9./9.:.9..:/:AA/;
@M03896:38:000000000-B4D98:1:1102:9885:18235 2:N:0:270
CCTGTTTGCTCCCCACGCTTTCGAGCCTCAGCGTCAGTTACAGTCCAGAGAGTCGCCTTCGCCACTGGTGTTCTTCCTAATCTCTACGCATTTCACCGCTACACTAGGAATTCCACTCTCCTCTCCTGCACTCTAGATAACCAGTTTGGAATGCAGCACCCAAGTTGAGCCCGGGTATTTCACATCCCACTTAATCCTCCGCCCACGCTCCCTTGACTCTCAGTACATCCGTATAACTCTTGCCACCTCC
+
AAA1AFF>FFDBFC1E1EEAAF?FFEEHHCGHCGEAEFG2FFFFF11CGH0/BFAEEAEG/E?EFG10@BG/FGFHHHHFHGHHHGHFGCEEHHEHH?EE/@DGFG101>BGG12FGFDGGBHHHHHFHHHHHHHB2@FHGHH/@1@>/?GFFFF?BGFGGF..1111<FCC--<<AC0<DDGBD0C:0;C0BCGC00<:.;C-.;-9.;.C/;/9;0;0;000;00;9F-;-;9/9/////;///9A-9
@M03896:38:000000000-B4D98:1:1102:9903:18240 2:N:0:270
CCTGTTTGCTCCCCACGCTTTCGAGCCTCAGCGTCAGTTACAGTCCAGAGAGTCGCCTTCGCCACTGGTGTTCTTCCTAATCTCTACGCATTTCACCGCTACACTAGGAATTCCACTCTCCTCTCCTGCACTCTAGATAACCAGTTTGGAATGCAGCACCCAAGTTGAGCCCGGGTATTTCACATCCCACTTAATCATCCGCCTACGCTCCCTTTACGCCCAGTAAATCCGGATAACGCTTGCCACCTACG
+
ACCBBFFFFFFFGGGEEEEFFGEFGFGHHHHHGGGEGHHHGHHHHFFHHFAEGFAEGGGHEEEFGH@FFGHEHHHHHHHHHHHHHHHGGFGGHHHHHFFGGEHHGCGFFHHHHHHFHHHHHHHHHHHFGGGHHFF2DFGGHHHFFFHDCGFHH<F?FHHHGG.>==><<FHGD-<<CGHHHHHDHHHHFGHHGGFHHHHHECDFGGDGGGFGF;CFG.C@DGEFFG0FFF.:A:DFF.@9AEAF/BFFFF.
@M03896:38:000000000-B4D98:1:1102:9896:18256 2:N:0:270
CCTGTTTGCTCCCCACGCTTTCGAGCCTCAGCGTCAGTTACAGTCCAGAGAGTCGCCTTCGCCACTGGTGTTCTTCCTAATCTCTACGCATTTCACCGCTACACTAGGAATTCCACTCTCCTCTCCTGCACTCTAGATCACCAGTTTGGAATGCAGCACCCAAGTTGAGCCCGGGTATATCACATCCCACTTACTCATCCGCCTACGCTCCCTTTACGCTCACTAACTCCGGATAACGCCTGCCACCTAC
+
ABBAAFFBFFFFGGGEEEEAAGFGHGGGGHHHFEEGFHHHFHFGFFGGHAGEGF0AEEGG1EAEEH32@B?EGGFHHGGHFHHHHHHFE1EFFHEHH?EEG@FGF3B3FDGHHH4GGGBGHHHDGHHHHGHHH3>22>2FGGD<F2FB/FGFB<F1?GFHDF.<1<1>1>GF<--<@C0<=DF<0CCCCFGCC00;;0GH.:.;.F.AGGEGF009C...;.009//9BF.-9.;/BAB-;.;9/;FFBF
@M03896:38:000000000-B4D98:1:1102:26295:19197 2:N:0:270
CCTGTTTGCTACCCACGCTTTCGCGCTTTAGCGTCAGTATCTGTCCAGTGAGCTGACTTCTCCATCGGCATTCCTACAAATATCTACGAATTTCACCTCTACACTTGTAGTTCCGCCCACCTCTCCAGTACTCTAGTTTGACAGTTTCCAACGCAATACGGAGTTGAGCCCCGCATTTTCACATCAGACTTATCAAACCGCCTAGACGCGCTTTACGCCCAATCACTCCGTATAACGCTTGCGCCATACGT
+
ABBAAFFFFFFFGGGG2AAAFGEEEEAECGFHGGEEGHFFHGGGGFGGDF5FGFG3FGHHGHFFFGF?E>EHHH5GFFGHHEHHHHHF1?GHHGFHHHHHHFGHHFBFGBFHHHEEEGGGGHHHFGB2BGGHHFG3?BBBBFGC2FGHHDGCEC/</?F/?/AAC1<<<GGF@G@AEGHB0D0CB000;/;0;GCHBGG:DG??/09.;-A-9.9C.:@@.AF/B/9/B;...99/.9..9.--;A.;B./
@M03896:38:000000000-B4D98:1:1102:26285:19221 2:N:0:270
CCTGTTTGCTACCCACGCTTTCGCGCTTTAGCGTCAGTATCTGTCCAGTGAGCTGACTTCTCCATCGGCATTCCTACAAATATCTACGAATTTCACCTCTACACTTGTAGTTCCGCCCACCTCTCCAGTACTCTAGTTTGACAGTTTCCAACGCAATACGGAGTTGAGCCCCGCATTTTCACATCAGACTTATCAAACCGCCTAGACGCGCTTTACGCCCAATAAATCCGGATAACGCTTGCGACATACGT
+
ABABAFFFFFFFGGFGEEEAFGEGFFEEFHHHGGG?FHHHHHHGHHHHGH5GHHGGHHHHHHFHHHEAEE0GHHBFFFGGHHHHHHHFEGHHHHGHHHHHHEFGHHB?FBFHHFEEGGGGGHHHHHGFFHGHH3F??B3BFHGF2DHG@F2FDBADDFG<<?AAC1F<CGEECC?AFFFF0<CGHC00;/;GFCCCGFGDGCDDFBFAFDBA.;FF:A;-...BB99BFA=..AFB.9.99;-;@@AFF.9
@M03896:38:000000000-B4D98:1:1102:23192:19432 2:N:0:270
CCTGTTTGCTCCCCACGCTTTCGTGCCTCAACGTCAGATATAGTTTGGTAAGCTGCCTTCGCAATCGGTGTTCTGTATGATCTCTAAGCATTTCACCGCTACACCATACATTCCGCCTACCGCAACTACTCTCTAGTTCAACAGTATTAGAGGCAGTTCCGGTGTTAAGCACCGGTATTTCACCTCTAACTTATCAAACCGCCTACGCACCCTTTAAACCCAATAAATCCGGATCACGCTTGGATCCTCTT
+
BBBBBFFFFFFFGGGEAEEFFGEGFFGHHFFHGHEAEGHHHGHHHHBFEFDGGHGHHHHHEEAEFHFEAEEEHHHFHHHHHGHHHGFHFGHHHHHHHGFGGEFGHHGHHFGGHGBEGGGHE/><@CHGHHFHHGHD2@@FFGHCFDGHBFFG0??C?FFHEG@ACCD<>GGGFG--ACDGGFHHHHH0CGHHGFCCC0GFGGDGGGFGGGGG?CB9BGFFDG.9BBBFFF;>?A-:B.F.:.9//;FFF//
@M03896:38:000000000-B4D98:1:1102:11512:19756 2:N:0:270
CCTGTTTGCTCCCCACGCTTTCGCACATGAGCGTCAGTTCTTTTCCAAGGGGCCGCCTTCGCCTCCGGTATTCCTCCACATCTCTACGCATTTCACCGCTACACGTGGAATTCTACCCCTCTCTACAAAACTCTAGATGAACACTCTGAAATGCAATTCCCACGTTGAGCTCGGGGCTTTCACATCTCACTTATCCATCCGCCTGCGTGCCCTTTACGCCCAGTTATTCCGATTAACGCTCTCACCCTCC
+
AAB3>FF4DFFFGGGE2EEFFGAEEFAFFGFGEGEEAGGFHG5DFD5FBEACAE0EEEGHAEBEEHE/EEGHHHBFF1GGHHGHHFGFE?EEGGGHHEEEEEFFAC??ABFFHHBDGHHFFGHHEG@?1F?FG1?1?111<<<01>DF1<D=1<>>1<GFGH.-.<<<C0GGA@A?-ACCFFFFGGCFFFG0B9FFFGGGDEDDFF?D?DEFB;//B.99@..9;99FFF/..9A/9.9.;.:;99:AED
@M03896:38:000000000-B4D98:1:1102:11491:19762 2:N:0:270
CCTGTTTGCTCCCCACGCTTTCGCACATGAGCGTCAGTTCTTGTCCAAGGGGCCGCCTTCGCCTCCGGTATTCCTCCACATCTCTACGCATTTCACCGCTACACGTGGAATTCTACCCCTCTCTACAAAACTCTAGATGAACAGTCTGAAATGCAATTCCCAAGTTGAGCTCGGGGCTTTCACATCTCACTTATCCATCCGCCTGCGTGCCCTTTACGCCCAGTTATTCCGATTAACGCTCGCACCCTCC
+
BBBBBFFFFFFFGGGEAEEAFGEEFGGFFGHHGGFEEGGHHHHHHFFHHEEGEEEGGGGHEGGGGHEFEGGHHHHHGHHGHHHHHHHGGFGGHHGHHGEGGCHHGCGFDHHHHHHGHHHFFHHHGHHGFHGHHFFFDF1GHHHFFGGDGGHHHDGHFFHDHHBC<D0DCGHHGD?DGGHHHFHGGGGGGGGGGGFFFGGGGGGGGGGGGGGFF9BFFEDFFFFFF/B/FF/AA9DFB.@.A-@-;BFFFF
@M03896:38:000000000-B4D98:1:1102:11506:19774 2:N:0:270
CCTGTTTGCTCCCCACGCTTTCGCACATGAGCGTCAGTTCTTGTCCAAGGGGCCGCCTTCGCCTCCGGTATTCCTCCACATCTCTACGCATTTCACCGCTACACGTGGAATTCTACCCCTCTCTACAAAACTCTAGATGAACAGTCTGAAATGCAATTCCCAAGTTGAGCTCGGGGCTTTCACATCTCACTTATCCATCCGCCTGCGTGCCCTTTACGCCCAGTTATTCCGATTAACGCTCGCACCCTCC
+
BCCBCFFFFFFFGGGFEEEFFGGGGGGGGFHHGGEEFFEGHHGHHGHHHGGGEEEGGGGHEGGGGHFEEFGHHHHHGGHHHHHHHHHGGEFGHHHHHGFGFEHHGACEDHHHHHHGGHHFGHHHGHHGFGGHHFH??G1GHHHFHHGHHHHHHDGHFHHHHHHEFD==CGDGEC@CGGHHHGHGGGGGGGGGGGGFFFGGGGGGGGGGGGGFFF/BFE?>@D.BB/B/FFFDDDF/B::.;@@=CFFFFF
@M03896:38:000000000-B4D98:1:1102:4574:19807 2:N:0:270
CCTGTTTGCTACCCACGCTTTCGCGCTTTAGCGTCAGTATCTGTCCAGTGAGCTGACTTCTCCATCGGCATTCCTACAAATATCTACGAATTTCACCTCTACACTTGTAGTTCCGCCCACCTCTCCAGTACTCTAGTTTGACAGTTTCCAACGCAATACGGAGTTGAGCCCCGCATTTTCACATCAGACTTATCCAACCGCCTAGACGCGCTTTACGCCCAATAAATCCGGATAACGCTTGCGACATACGT
+
>AA1>DDBDFDFGGGG1AAEFGBEEEEEGHHA/BEE/FBFGHFFGGGFDFABFGGGHGGHHHFDHHEB>EEHHFBHFEGHFFHHHH1F/AFEDFGHHFFFFFGGGFEFFBBGBG>EFGGGGFFHHHDCBFGGHFF1>F211FD@@FFHHFHH?B<AAGH//<<>0111<FGF@C?AGHGHGD;CH0;0;/<::C0:CGG@AA..99B9@-;9..;9-;;9-;-99BB/99;-9BFF-99;-9--@--9;-/
@M03896:38:000000000-B4D98:1:1102:4564:19823 2:N:0:270
CCTGTTTGCTACCCACGCTTTCGCGCTTTAGCGTCAGTATCTGTCCAGTGAGCTGACTTCTCCATCGGCATTCCTACAAATATCTACGAATTTCACCTCTACACTTGTAGTTCCGCCCACCTCTCCAGTACTCTAGTTTGACAGTTTCCAACGCAATACGGAGTTGCGCCCCGCATTTTCACATCAGACTTATCAAACCGCCTAGACGCGCTTTACGCCCAATAAATCCGGCTAACCCTTGCGACATACGT
+
BBBAAFFFFFFFGGGEEFEFFGEFFGCEFDGFGDE?EFFGHHGHGFFHEGBFFGBBFHHHHHFDFGAEEEEHGHGGFFHHGHHHHHHGEGGHHHHHHHHHHGHHHGDGHBGFGFEEFGGGG0GFGGGFDGHHHH3??B?3BFGC<@FHH@FGG@ADDHH??E.A>D1><EDCCGCDGHHFEFHHGB00;/;CCGHFF0E9-?D.90C.A9A-.AFF.;99.9F//B/;B;--9.B/...99;;-;-.BF./
@M03896:38:000000000-B4D98:1:1102:4584:19825 2:N:0:270
CCTGTTTGCTACCCACGCTTTCGCGCTTTAGCGTCAGTATCTGTCCAGTGAGCTGACTTCTCCATCGGCATTCCTACAAATATCTACGAATTTCACCTCTACACTTGTAGTTCCGCCCACCTCTCCAGTACTCTAGTTTGACAGTTTCCAACGCAATACGGAGTTGAGCCCCGCATTTTCACATCAGACTTATCAAACCGCCTAGCCGCGCTTTACGCCCAATACATCCGGATAACCCTTCCGACATACGT
+
BBBBBFFFFFFFGGFFEEEFFGEGAFEEGHHHGGGFGHGGHHHHGHHHGBBFGHFFGHHHHHHGHGAAEEEHHHFHFGGHHHHHHHHFAGGHGGFHHHHHGFGHHGBGHFGGHGEFGGGGGHHHHHFCFGGHHFFB?B?BFGHFDDHHHFEGDD?DDHGC<?.C<<1<FGGFCFCCGHGFGD0CHFB0C/CCGCGGGCE-B@DDG/C9B-=-::FF;A@B.;FFBFFFFD;.9.;F/9.:.;.;;-.;:./
@M03896:38:000000000-B4D98:1:1102:14685:19983 2:N:0:270
CCTGTTTGCTCCCCACGCTTTCGCACCTGAGCGTCAGTCTTCGTCCAGGGGGCCGCCTTCGCCACCGGTATTCCTCCAGATCTCTACGCATTTCACCGCTACACCTGGAATTCTACCCCCCTCTACGAGACTCAAGCTTGCCAGTATCAGATGCAGTTCCCAGGTTGAGCCCGGGGATTTCACATCTGACTTAACAAACCGCCTGCGTGCGCTTTACGCCCACTACTTCCGATTAACGCTTGCACCCTCC
+
ABBBBFFBFFFFGGGGEEAFFGAEEGGGBFHHGGGGGHHHGHHHDEEGGECEEEEFGGGHHEGFGHEE/EFHHHHHGBGGGGHHHHHGGEDGHGDGHGCCD@FHHFFFHFGHHHHFHHHGGGGHFG..<<CGF0<<<G0<<GG0;;CGGCGHC:GC:GHHHHB.:9//9FFEA--?-9CFFFCCFFF/BFFF//;BF.;E9-@DFF@;DDFD9A?/FED=D..9;///BF..A.9BB?-.9.;/9:;9;A
@M03896:38:000000000-B4D98:1:1102:14691:20005 2:N:0:270
CCTGTTTTCTCCCCACGCTATCGCACCTGCGCGTCAGTCTTCGTCCAGGGCGCCGCCTTCGCCACCGCTATTCCTCCAGATCTCTACGCATTTCACCGCTACCCCTGGAATTCTACCCCCCTCTTCGACACTCCAGCTTGCCAGCATCAGATGCAGTTCCCAGGTTGAGCCCCGGGATCTCACATCTCACTTAACCCACCGCCTGCGTGCGCTTTACGCCCAGTACTTCCGATCACCGCTTCCACCCTCC
+
AAAAAFF1DDDFF1AEEEE0EFEEFEEF00AA/EEEEHF122B0AA/10//A>EEEEEAE/?/?EE///>/FFFGFF0B1FFDGFDG/<???GGHHG/<@C?0?<FC/<<?FGB11DFGCCCA01<>...<0//</<00/:CC:./<C000;0CC0:<GF0C9;909/9BBE.-9--9.;B/B9BBF/:B//9///-9A--->BEA9;BB-9--99B-99@B-/;9B/BB9-;-A/-;?---:9;9A-:;
@M03896:38:000000000-B4D98:1:1102:12531:20029 2:N:0:270
CCTGTTCGCTCCCCATGCTTTCGCTTCTCAGCGTCAGTAGTGGCCCAGAGACCTGCCTTCGCCATCGGTGTTCCTCCTGATATCTGCGCATTTCACCGCTACACCAGGAATTCCGGTCTCCCCTACCACACTCTAGTCTGCCCGTACCCACTGCAAGTCCGGGGTTGAGCCCCGGATTTTCACAGCAGACGCGACAAACCGCCTACAAGCTCCTCACGCCCAACACTTCCAGACAACGCTCGCACCCTAC
+
AABAAFFABBBBGGGG4FGDGFEEEFEFGFHHGGAFEGFFFFAEFEEHHHHGGHAGGGHHHGFDFH1>>BEEFGHHHHGFGFHHHBFEGEGEHGHHHFEEEEGHHHEFAGFGHFF/<<CGGHGHGGHGHFCGF1F1??D1FG?//>CCHHGFGDDF1FGHD-<-<:-:;CCCDG--A.0CFFFFBEF./;-9;-;;9:EFB@B..:/FFFEF/F.9;.9.@D?.9./;BB//;.;.9-9.;-9-;BF..A
@M03896:38:000000000-B4D98:1:1102:12525:20050 2:N:0:270
CCTGTTCGCTCCCCATGCTTTCGCTTCTCAGCGTCAGTAGTGGCCCAGAGACCTGCCTTCGCCATCGGTGTTCCTCCTGATATCTGCGCATTTCACCGCTACACCAGGAATTCCGGTCTCCCCTACCACACTCTAGTCTGCCCGTACCCACTGCAAGTCCGGGGTTGAGCCCCGGATTTTCACAGCACACGCGACAAACCGCCTACAAGCTCTTTACGCCCAATAATTCCGGACAACGCCCGCACCCTAC
+
ABBAAFFABBABGGGGBFFFGGFEGHGHHHHGGGGGGHGGDHAFHFDHGHFGGHBGHHHHEEEFGHEE?EFGHHHHHHHHHHHHHFGGGEGFHHHHHEEGGCGFGHHGGHHHHHF/BBGHGHGHGGHGHHDHHDF>@FD?GGHACCGGHGGGFF1FDGFHD-<-<;-;/CGEGG@9DAFGGGFFBEF.CF-;-;9@9BAE@@BDDFFBBEFF/B/9B9ABF?FBBF/FFFB>D9BA.-;-;-;;@DFEFF
@M03896:38:000000000-B4D98:1:1102:21510:20733 2:N:0:270
CCTGTTTGCTCCCCACGCTTTCGCACATGAGCGTCAGTTCTTGTCCAAGGGGCCGCCTTCGCCTCCGGTATTCCTCCACATCCCTACGCATTTCACCGCTACACGTGGAATTCTACCCCTCTCTACAAAACTCTAGATGAACAGTCTGAAATGCAATTCCCAAGTTGAGCTCGGCGCTTTCACATCTCACTTATCCATCCGCCTGCGTGCCCTTTACGCCCAGTTATTCCGACTAACGCTCGCACTCTCC
+
ABBAAFFFFFFFGGGEEEEFFGEEEGFHFGHHGEEEEGDFHHHHFGBGG1A?EEAEGGGHAEEEGHF?>EFGHH4FFFH3GFHFHHHEGFGGHGHHHGGGCCGHD0?FDFGGHGFFHHHFEGHHFG1??GFGH1D11?1?FFG0FGFF1>1FD<D11<DDHF/.D0<D/CGGAD.:CCDGGBFFGGFFGGGFFFFBFGGGGEEDA?999A.B/;;/B..;@A999/9/;BB.-;@/;AB.9-9-;9B/9B
@M03896:38:000000000-B4D98:1:1102:21487:20742 2:N:0:270
CCTGTTTGCTCCCCACGCTTTCGCACATGAGCGTCAGTTCTTGTCCAAGGGGCCGCCTTCGCCTCCGGTATTCCTCCACATCCCTACGCATTTCACCGCTACACGTGGAATTCTACCCCTCTCTACAAAACTCTAGATGAACAGTCTGAAATGCAATTCCCACGTTGAGCTCGGGGCTTTCCCATCTCACTTATCCATCCGCCTGCGTGCCCTTTACGCCCCGTTATTCCGATTCACGCTCGCACTCTCC
+
AABAAFFFFFFFGGFEEEE2FGEEEGGGDGHHCFEAEDAFGHGGFGEFHA1AAEAEFGGH1EEAEHD/>EFHHHBGHCFEGGHEFGG?E?EGFHGGGEEEECGHG0?A/FGHHHGHHHHEEGHGGHF<1GGFH1?<@<1?FGH0<F=GBG1GB<F11<GGHD.<...</<GG.--;@BEFG0C0CF0C0CFFGEFGBFFF.9.9.A@.DDEFB/B/B.A-9-B.;A./;9;.AA//;...9-;9;-;BFF
@M03896:38:000000000-B4D98:1:1102:21508:20751 2:N:0:270
CCTGTTTGCTCCCCACGCTTTCGCACATGAGCGTCAGTTCTTGTCCAAGGGGCCGCCTTCGCCTCCGGTATTCCTCCACATCCCTACGCATTTCACCGCTACACGTGGAATTCTACCCCTCTCTACAAAACTCTAGATGAACAGTCTGAAATGCAATTCCCAAGTTGAGCTCGGGGCTTTCACATCTCACTTATCCATCCGCCTGCGTGCCCTTTACGCCCAGTTATTCCGATTAACGCTCGCACTCTCC
+
AABAAFFFFFFFGGCFEGEFFGEEGGGHGCHGGEEEGHGHHHGHHHGHHF1EEFAEGGGH1EEEGHAE>EFHHHHHGFHHHHHHHHHEGGGGHHHHH/EEGCHHFBCFDFHHHHHHHHHEEHHHHHHF1GGHHFF<GH1GDGH0GGDGGHHHGFF1<DHFHHFEFD<=<FFGA@-:CDHGGBFGGGFFGGGFGBCBFFGGDEGGEF-;DDEFFBFFF9ABBF./9//BFBFD.AABF.;9DFB-@>FFFF
@M03896:38:000000000-B4D98:1:1102:21661:20940 2:N:0:270
CCTGTTTGCTACCCACGCTTTCGCGCTTTAGCGTCAGTATCTGTCCAGTGAGCTGACTTCTCCATCGGCATTCCTACAAATATCTACGACTTTCACCTCTACACTTGTAGTTCCGCCCACCTCTCCAGTACTCTAGTTTGACAGTTTCCAACGCACTACGGACTTGAGCCCCCACTTTTCCCACCGACCTTTCCAACCCCCCACACCCCCCTTACCCCCAATTACTTCCGATCACCCTTGCCGCCATACTA
+
AAAAAFFCBDFDGBBAAEA0FGAE0AAECFHGEEEE/FFGFDD2BF2BA1BBFG1BBFGHHHGEGGA/>>>BGF2FFFHHGBDGF2F/E///B@2@GHHHHH1BGDDGDDFFGG/EEECEEEGBCGBBBGGFF2B12B211@@1@>FFG@2F/><//1?//.-<<111>FF.@-.<DD0=0<0...--:.000;00/;.;A--..;..;9;@-/;;/99---/9///;/-9--;:-;-/-9;--;--/99/
@M03896:38:000000000-B4D98:1:1102:21661:20958 2:N:0:270
CCTGTTTGCTACCCACGCTTTCGCGCTTTAGCGTCAGTATCTGTCCAGTGAGCTGACTTCTCCATCGGCATTCCTACAAATATCTACGAATTTCACCTCTACACTTGTAGTTCCGCCCACCTCTCCAGTACTCTAGTTTGACAGTTTCCAACGCAATACGGAGTTGAGCCCCGCATTTTCACATCAGACTTATCAAACCGCCTAGACGCGCTTTACGCCCAATAAATCCGGATAACGCTTGCGACATACGT
+
BCCABFFFFFFFGGGGEEEFFGGGEGGEGHHHGGFFGHGGHHHHGHGHGGEGGHGHHHHHHHGGHHEEEEGHHHFHFGHHHHHHHHHFEGHHHHHHHHHHHFFGHFFHHFHHHGEEFGGGGHHHHHHFFHHHHFFBBFDBDGHFFHHHHHHHGCC<AHH?<DDAF<G>FGFG@C<AFGHFFDCCHCC0;CFHHHHGHHG@BBGGBBFCD?;;:.BF:DFFD?/BBFFFFD-9;AFF.;.9.;9-@CAFF./
@M03896:38:000000000-B4D98:1:1102:3686:21287 2:N:0:270
CCTGTTTGCTCCCCACGCTTTCGCACCTCAGCGTCAGTATTAGTCCAGGTGGTCGCCTTCGCCACTGGCGTTCCTTCCTATATCTACGCATTTCACCGCTACACAGGAAATTCCACCACCCTCTACCATACTCTAGTCAGTCAGTTTTGAATGCAGTTCCCAGGTTCAGCCCGGGGATTTCACATCCAACTTAACAAACCACCTACGCGCGCTTTACGCCCAGTAATTCCGATCAACGCTTGCACCCTCC
+
ABBAAFFFFFFFGGGG?EAFFGEEAEEGHGH3BEEEFGD555FAFFBGHG3A1BAAEFGH1EEEE33?10?EFHH4B3FGGHHHHHHFEEGGFHHHHEEGEEGHG0?FHFFHG?FDF//FD/FGHHG1F1FGF>F12@F1???11?1@<<F<GFG<==GHDG1C1>1>>FC<-<<@CFHHGFHHGHECBGBFFBBF0.;;.AEGGG.;-;9B@D99/AA-@DFBFBB9BFF..-999AB...9/99D?E.
@M03896:38:000000000-B4D98:1:1102:3701:21297 2:N:0:270
CCTGTTTGCTCCCCACGCTTTCGCACCTCAGTGTCAGTATTAGTCCAGGTGGTCGCCTTCGCCACTGGTGTTCCTTCCTATATCTACGCATTTCACCGCTACACAGGAAATTCCACCACCCTCTACCATACTCTAGTCAGTCAGTTTTGAATGCAGTTCCCAGGTTGAGCCCGGGGATTTCACATCCAACTTAACAAACCACCTACGCGCGCTTTACGCCCAGTAATTCCGATTAACGCTTGCACCCTCTT
+
AAA?AFF4FFFFGGGGEEE2AGEGFGGGFFEFFHGDHHDGDBGFGH5FGHBAEFECGEEH1BEEEHGF5?FEHHFHHBEEGGFFGHHBEEEEHGHHHAEEEEGHH0/FBGGHHHGFF/GGE/FF?GFFGFGGF33@@GFG2FDF2@FFFFBGH?F1?FGGFG1???<01FFF--<<<<<GG0CCHHF00CGFG0CGFGGEEEGGFF.-;@-B=.A9F..@DDE9BBB/BFF.:;.99.;.;9::BBDEF./
@M03896:38:000000000-B4D98:1:1102:12866:21356 2:N:0:270
CCTGTTTGATACCCACACTTTCGAGCATGAACGTCAGTTACGGCTTAGTAGGCTGCCTTCGCAATCGGAGTTCTTCGTGATATCTAAGCATTTCACCGCTACACCACGAATTCCGCCTACCTCAACCGCACTCAAGAACGACAGTATCAACTGCAATTTTAAGGTTGAGCCCCAAACTTTCACAGCTGACTTAACGCCCCGTCTGCGCTCCCTTTAAACCCAATAAATCCGGATCACGCTCGCATCCTCC
+
BBBBBFFFFFFFGGFEGEGFFGEGHFGGFFHHHFFFEHHHEF2EEGHDDD5FBG1FHHHHEE?EEH1B?>EGHHHGHGGHHHFGHHGHHHHHHHGHHFGGGEGGHHHGEGGHHFBEGGGHHHHHEHH/CDGGFGF<GC???AC?GGEGHGHGHFDGBFFHFHBBD<<<<CGGGD.CCFGFHHHH0EH/:CCCCHG.;ABDAAEAEFGGGGGF.//;/;F/..;.B/9FFF.-99-:;AA.;99-;@FFFF
@M03896:38:000000000-B4D98:1:1102:12858:21376 2:N:0:270
CCTGTTTGATACCCACACTTTCGAGCATGAACGTCAGTTACGGCTTAGTAGGCTGCCTTCGCAATCGGAGTTCTTCGTGATATCTAAGCATTTCACCGCTACACCACGAATTCCGCCTACCTCAACCGCACTCAACAACGACAGCATCAACTGCAATTTTAAGCTTGAGCCCCAAACTTTCACAGCTAACTTAACGCCCCGTCTGCGCTCCCTTTAAACCCACTAAATCCGCATACCGCTCGCATCCTCC
+
AAAAAFFFFFFFGFBEGE11BFAF0AA1BGGHFFHGGHHHHFAEEG1FDAFGBFAFGHFFHE?EEHE//EE>GGHHHHGGGDHFBEDGFFHFFHGHHEEEECHGFEGCEEHHG1<EEGCGCGH11C0/>/CCC<F0</?</AA/.>FFG1<1C<1>1<FDF00000/.<CCFCCGF.C0CGHHHCGG0;;CGGH;.;:-@-....;-A9C-;-/;//9;/-A--///:9;--;-;/:-9-;-;-:;BBFF
@M03896:38:000000000-B4D98:1:1102:5323:21559 2:N:0:270
CCTGTTCGCTACCCACGCTTTCGTTCCTCAGCGTCAGTTACTGCCCAGAGACCCGCCTTCGCCACCGGTGTTCCTCCTGATATCTGCGCATTTCACCGCTACACCAGGAATTCCAGTCTCCCCTGCAGTACTCAAGTCTGCCCGTATCGCCTGCAAGCCAGCAGTTGAGCTGCTGGTTTTCACAAACCACGCGACAAACCGCCTACGAACTCTTTACGCCCAGTAATTCCGGACAACGCTTGCACCCTAC
+
ABBABFFBBB>>FFFEEFECFGFFHHHHHHHHGGGGGHHHHHGHHEHHHHAFFHEGGGGHGGFEEHE@>EEFFHHHHHHGGHHHHGHGGGEGHHHHHFFEECHHHHCFFGFHGGHFDGHHFHDGFHFC@FGHF1???GBBGHHD->FG<EDAGFHGGHGH.CCC=000<:CCCGF/=:CCGHC:0;C.9EAD--;;-BEEA-99.9ADFAA/B//9FAD9@?.//://;B/-99@F9-9.9A9;;FD..9
@M03896:38:000000000-B4D98:1:1102:14671:21611 2:N:0:270
CCTGTTTGCTCCCCACGCTTTCGCACCTGAGCGTCAGTCTTCGTCCAGGGGGCCGCCTTCGCCACCGGTATTCCTCCAGATCTCTACGCATTTCACCGCTACACCTGGAATTCTACCCCCCTCTACGAGACTCAAGCTTGCCAGTATCAGATGCAGTTCCCAGGTTGAGCCCGGGGATTTCACATCTGACTTAACAAACCGCCTGCGTGCGCTTTACGCCCAGTAATTCCGATTAACGCTTGCACCCTCCG
+
BBBBBFF4DFFFGGFEEFEEFGGGGGGFBBGHGEEEFDGHFHHHGFEGG?E?EE?EEEGHHGDEGHDEEGGHHHFHFBGBGHHHHHHGFDEGFHHHHGG?CCHHHHCCGHHFHHHHHHHGGGGGHHGC?EAGF0<<DC0CGGF0:CGCGCCGF0GC;CGHHHE.:9/;9CFEC?-9@EGGFFGGFFB/FFFFFFFFFFFFABFFFFF.9A9B-9AFFF?=BFE9FB/BFFFFBDDFB.>A;.;9FFFEFD.
@M03896:38:000000000-B4D98:1:1102:21153:22600 2:N:0:270
CCTGTTTGCTCCCCACGCTTTCGCACCTCAGTGTCAGTATCAGTCCAGGTGGTCGCCTTCGCCACTGGTGTTCCTTCCTATATCTACGCATTTCACCGCTACACAGGAAATTCCACCACCCTCTACCGTACTCTAGCTCAGTAGTTTTGGATGCAGTTCCCAGGTTGAGCCCGGGGATTTCACATCCAACTTGCTGAACCACCTACGCGCGCTTTACGCCCAGTAATTCCGATTAACGCTTGCACCCTTC
+
ABAAAFFFFFFFGGGGEFGGGGEEEGGHHGHBGHHHHHFGGGGHHHFGHGAFFBAEFGFGAEEAEGEFDGEEGHHDHFEFHHHGBFGFEEFGHHHHHEEGGFGHF0?FGHHGHHFGGHHGGHHFHH3<?GFHH>F2@FF@@>@>>GHG0/CFH????DGHFG1.<F001>GFC-<A-:CGHGHHHHGBGHHHCGH:0:BEGGGFFF.A9;?@@.ABF.A>B?.9//;/9BBDDAABB:@..::/;FD.:F
@M03896:38:000000000-B4D98:1:1102:21158:22618 2:N:0:270
CCTGTTTGCTCCCCACGCTTTCGCACCTCAGTGTCAGTATCAGTCCAGGTGGTCGCCTTCGCCACTGGTGTTCCTTCCTATATCTACGCATTTCACCGCTACACAGGAAATTCCACCACCCTCTACCGTACTCTAGCTCAGTAGTTTTGGATGCAGTTCCCAGGTTGAGCCCGGGGATTTCACATCCAACTTGCTGAACCACCTACGCGCGCTTTACGCCCAGTACTTCCGATTAACGCTTGCACCCTTCG
+
AAB3>FFFFFFFGGGGEEEFFGEEEGGHHFGHHHFFGGEEGGFHFFFHHHFEGFAEFGGHAEEEFHGEBFGEHHHHHHFGGHHHHHHFG1EGHHGHHEEG@EGHHEFGHGGHHHHGHGHGGHHFGHHDFHDHHFG2FHG@@@FD>FHHHGGHHHHHHBGFHHB>FF>>FHGFFGGGCGHHH0C0CGF:BGHHCGHGB0FAFEFGGG.BGG-@;9AFF?A-@..;B//;B/.;.A.:B.;;9.;9/:;.9:.
@M03896:38:000000000-B4D98:1:1102:21140:22620 2:N:0:270
CCTGTTTGCTCCCCACGCTTTCGCACCTCAGTGTCAGTATCAGTCCAGGTGGTCGCCTTCGCCACTGGTGTTCCTTCCTATATCTACGCATTTCACCGCTACACAGGAAATTCCACCACCCTCTACCGTACTCTAGCTCAGTAGTTTTGGATGCAGTTCCCAGGTTGAGCCCGGGGATTTCACATCCAACTTGCTGAACCACCTACGCGCGCTTTACGCCCAGTAATTCCGATTAACGCTTGCACCCTTCG
+
AAB3>FFBFFFFGGCEEEFFFGFGGGGHGCFGFHHFHHFFHFDFFEAGHH3FEBAEEDFHAEEEEGCC5CFEFHFHHHEGGHHHHHHFEGGGHHGHHEEEEEHHHFHGHHHHGHHFHEHGGAGHHHHGFHGHHDG@FFGGF>>1DGHHHGGHFFGG?GHHHHBFF<001>GGD?AGGFCCGGHFHHF:CGCC;FC0BBFGGEGGGGB?BB@BBD.9B;A-@DA9FB//;9B??.;9;.@;..;/B/;.;;.
@M03896:38:000000000-B4D98:1:1102:5016:22754 2:N:0:270
CCTGTTTGCTCCCCACGCTTTCGCGCCTCAGCGTCAGTAATGGTCCAGTTGGCCGCCTTCGCCACCGGTGTTCTTGCGAATATCTACGAATTTCACCTCTACACTCGCAGTTCCACCAACCTCTACCATACTCAATCGTCCCAGTATCGAAGGCCATTCTGTGGTTGAGCCACAGGCTTTCACCCCCCACTTAAAACGCCGCCTACGCGCCCTTTACGCCCCGTGATTCCGAGCAACGCCAGCCCCCTTC
+
AAAAAFF1DFDFGECEEEE0FGEEEGGGG1FGEGGCGHHHHCHGFGFFHG1FFGFGGGGH/EC/EG//>>/?BEDGF/EEGFHHHHG?/FEEHFGHHHHHHEFEGGFB<<?DBFGBF/CCA0FFDHHHF1?111?1?/??CGF<<>FF>.<.<EC<<GHG000/<../::CCC::.::/C:;CGGGG--;9F00;0;-9A-;@BBFB@@@@@-9;/B-9@@-@-9-9/;B;9---;;-;-;;;A9B@-9B
@M03896:38:000000000-B4D98:1:1102:5010:22774 2:N:0:270
CCTGTTTGCTCCCCACGCTTTCGCGCCTCAGCGTCAGTAATGGTCCAGTTGGCCGCCTTCGCCACCGGTGTTCTTGCGAATATCTACGAATTTCACCTCTACACTCGCAGTTCCACCAACCTCTACCATACTCCAGCGTCCCAGTATCGCAGGCCATTCTGTCGTTGAGCCACAGGCTTTCACCCCCGACTTAAACCTCCGCCTACGCGCCCTCTACGCCCAGCGATTCCTCGCAACGCTATTCCCCCTC
+
BBBBBFFFFFFFGGBE2EE2FG2EEEEGGGFCEGGE?HB5FFFHGC3FGG5FFG0EEGGHAE??AG1>>E>EGHD@FCEEEGHHHHHFEFHHHHHHHHHHHFGGFHFG/CDGGH2D</GGGBGHFHFFFHHG<1<<</>E?CF1>FGG>.<.ADC.<DGH0=0:.:/;/CC/C..;EF/CCBFBF@?99;-;;0;0F/;AD99.;..99BBB9.;/9.-9>.E.9-;;;F//9;-.;9@.A./;9:F.9:
@M03896:38:000000000-B4D98:1:1102:16985:23029 2:N:0:270
CCTGTTTGCTCCCCACGCTTTCGCACCTGAGCGTCAGTCTTCGTCCAGGGGGCCGCCTTCGCCACCGGTATTCCTCCAGATCTCTACGCATTTCACCGCTACACCTGGAATTCTACCCCCCTCTACGAGACTCAAGCTTGCCAGTATCAGATGCAGTTCCCAGGTTGAGCCCGGGGATTTCACATCTGACTTAACAAACCGCCTGCGTGCGCTTTACGCCCAGTAATTCCGATTAACGCTTGCACCCTCC
+
BBBBBFFFFFFFGGGGEFFFFGEEFGGGFHHHGGE?EHGHGHHHGGDHHFGGGEEFGGGHEEGGGHE>E@FHHHHHGGHGHHHHHFGFE?EFHHGHHGCDCCGHHHFGBFGHGHHHHHHGGGGHHHG?A.CHC0<<DHF/CGG0::CGBC::0:::;CGGHH0.:9//;FGEDA-9-AFGFFG9FFF/;BBF/B:;B.AEDFFFFF@AFABB@.;;:AA@AD./B/9BBFFF?D./B?BA.AA;BFDEEF
@M03896:38:000000000-B4D98:1:1102:16971:23041 2:N:0:270
CCTGTTTGCTCCCCACGCTTTCGCACCTGAGCGTCAGTCTTCGTCCAGGGGGCCGCCTTCGCCACCGGTATTCCTCCAGATCTCTACGCATTTCACCGCTACACCTGGAATTCTACCCCCCTCTACGAGACTCAAGCTTGCCAGTATCAGATGCAGTTCCCAGGTTGAGCCCGGGGATTTCACATCTGACTTAACAAACCGCCTGCGTGCGCTTTACGCCCAGTAATTCCGATTAACGCTTGCACCCTCC
+
BBBBBFFFFFFFGFGGEEEFGGDEFGGGGFHHGGEEEFGHHHHHFDEHHGGGEEEGGGGHGEEEGHEEEGGHHHHHGFGFHHHGHHHGGEGGFHHHHGGGC@GHHGGGBHGHHHHHHHHGGGGHGGF><AEHF0G<DHF/CGG0:;CFGHHGGFGGCGGGHG0::9=/;FFECGADBEGGFFGFFFF/BBFBFFFFB.AEFBFFFF=ADDBF=.EBFEFCCFFFF/9;BF/;9;AFF.@.;EA/FFF?ED
@M03896:38:000000000-B4D98:1:1102:19340:23129 2:N:0:270
CCTGTTTGCTCCCCACGCTTTCGTGCCTCAACGTCAGATATAGTTTGGTAAGCTGCCTTCGCAATCGGTGTTCTGTATGATCTCTAAGCATTTCACCGCTACACCATACATTCCGCCTACCGCAACTACTCTCTAGTTCAACAGTATTAGAGGCAGTTCCGGTGTTAAGCACCGGTATTTCACCTCTAACTTATCAAACCGCCTACGCACCCTTTTAACCCAATAAATCCGGATAACGCTTTGATCCTCC
+
BBBBBFFFFFFFGGGE2AEFFGEFFFHHHGFHGHHAEHHHHHFHHHHFGFFGGHGHHHHHHEFGGHFAEEGEHHHHFHHHHHHHHHHHFGHHHHHHHEEGC@GHHHHHFBGGHFGGGGGHHGEECCGGHGHHHHH@@FF@FFGFG2GHFHGHH??A??GHAC<<EE1=FGGHGC@-DEHHHFHHHHH0CGFHCFH0GFGEGAFGFG.B.BCE.9F0;0;9A..999//BF.;.A.BBFB.9.////;BFF
@M03896:38:000000000-B4D98:1:1102:19322:23132 2:N:0:270
CCTGTTTGCTCCCCACGCTTTCGTGCCTCAACGTCAGATATAGTTTTGTAAGCTGCCTTCGCAATCGGTGTTCTGTATGATCTCTAAGCATTTCACCGCTACACCATACATTCCGCCTACCGCAACTACTCTCTAGTTCAACAGTATTAGAGGCAGTTCCGGTGTTAAGCACCGGTATTTCCCCTCTAACTTATCCAACCGCCTACGCACCCTTTAAACCCACTAAATCCGGATAACACTTGGCTCCTCC
+
AAAAAFFFDFFF1A1A1AE0FFEFFFGGHACEGHHCADFFEG2DFG2BFB2FBG1FBFGH/E/AEGF/A>EEFH1FDHFFGHFHGGFFBGHHHHHHGEEG//DFE/F1BBFHH20>EEEF0<<<BBGBGHCGF1D1>F@2@FF0>DGFGFG10??AGHB?A@@-CE1<>D<FGC--AEDDD0<BGCG00<0C0;;;:0;;@?99?BC?B@?99BF;0009.-9A///9BB--9-;/;/;//////;E/-;
@M03896:38:000000000-B4D98:1:1102:4422:23456 2:N:0:270
CCTGTTTGCTCCCCACGCTTTCGCACCTGAGCGTCAGTTCTTGTCCAAGGGGCCGCCTTCGCCTCCGGTATTCCTCCACATCTCTACGCATTTCACCGCTACACCTGGAATTCTACCCCCCTCTACAAAACTCTAGCTGAACAGTCTGAAATGCAATTCCCAAGTTGAGCTCGGGGCTTTCACATCTCACTTATCCATCCGCCTGCGTGCCCTTTACGCCCAGTTATTCCGATTAACTCTCGCCCCCTCC
+
AABAAFF4DFFFGGGGFFGFFGEFEF2BABGFCEE2EG5FF5FGFHF5FAEGEEAEGGGHEEE1EGB>>@FGHGHHH2G@FFGFHBG?EEEGBGGHH/<E<BFG22?02?GGGH2FFFH/A@DHFH?D<0>FC1=11>1<1>10><D0==DDD<D0=DDDG0<.;;00/<0;.-:-;AEFGFCBFFFFFFFGB0CBF0FFCEDD?FDDAAAFF/B9B.;99..;//BBFF/.9.;/;/://.;-;BBFFF
@M03896:38:000000000-B4D98:1:1102:17896:23516 2:N:0:270
CCTGTTTGCTCCCCACGCTTTCGCACATGAGCGTCAGTTCTTGTCCAAGGGGCCGCCTTCGCCTCCGGTATTCCTCCACATCTCTACGCATTTCACCGCTACACGTGGAATTCTACCCCTCTCTACAAAACTCTAGATGAACAGTCTGAAATGCAATTCCCAAGTTGAGCTCGGGGCTTTCACATCTCACTTATCCATCCGCCTGCGTGCCCTTTACGCCCAGTTATTCCGATTAACGCCCGCACCCTCC
+
ABBBBFFCFFFFGGFEEEEFFGFEEGGFFFHHGGG2EGFGHGGHHFDBGG1EEEEGGGGHHEEEGHEEEEGHHHHHHHHHHGHGHHHFEDEDHHHHHGGGGCHGA??CDFHHHHHGHHHEGHHHFHGG<GHHHFF<?F1?GGH0GG1FFHHHFFHHGDGD<GHEH<0=<CFFEGCC:CEFHFGFBCBCBFFFBBFBBFFFAEEFGG?;EDGFF9//;;9DC??://;;BF/;.;A9/.@-9@9-;@D.AD
@M03896:38:000000000-B4D98:1:1102:26538:23868 2:N:0:270
CCTGTTTGATCCCCACGCTTTCGTGCCTCAGCGTCAATAACTGTGTAGTAAGCTGCCTTCGCAATTGGTGTTCCCTGTCATATCTAAGCATTTCACCGCTACATGACATATTCCGCTTACCTCCACAATATTCAAGATAAATAGTATCAACGGCAGTTTCCGCGTTAAGCTCGGAGATTTCACCACTGACTTACCTATCCGCCTACGCACCCTTTAAACCCAGTACATCCGGATAACTCTTGCCCCCTCC
+
ABBAAFFCBFFFGGGEAEEEFGBAFFGEF3BF2EEAEGH3BFFFBFFGGD5FFGAFGHHHEEABEDD3BF1EGG3@@FFEFEBGH5BGF@FGHGFGHGEGCEFB@3@3F?FEGF3?EE?FGBGGCGC/?3FGFD2F1BB1BBGGFFDGB?G//>><?D1?F///<<>.11><C-.-</<GGBGH0:C::CCCFGG;0:;C:.;C./.:.9:C./90909;EA.990;;BF.-.9.99/9/9/9/;:@-DD
@M03896:38:000000000-B4D98:1:1102:26511:23872 2:N:0:270
CCTGTTTGATCCCCACGCTTTCGTGCCTCAGCGTCAATAACTGTGTAGTAAGCTTCCTTCGCAATTGGTGTTCCATGTCATATCTAAGCATTTCACCGCTACATGCCATATTCCGCTTACCTCCACAATATTCAAGCTAAATAGTATCAACTGCAGTTTCCGAGTTAAGCTCGGAGATTTCACCACTGACTTACCTATCCGCCTACTCACCCTTTAAACCCACTAACTCCGCATAACGCTTGCACCCTCC
+
AAAA>FFBFFBFGGFEAEECFFB0ABFFGFFFAEE0/FB1BDDF1D21D2A1BD1BFGHG/AA/A111A/FEFE2@1DFDE2GFHFGDFFGHHHDFH>EEE>F121B1F@FGFF0?EE?GHFGGBGF/B<DGF2E21BF1122B2BBFD2F20@11<F2FF/</?/<<??FF?/.-CFDFGBGHHEH0<C00DGFDDGGH..;ECG0;0:GC./;0:0;:EE..;//;FF..;..0;.9..;:/;BB-;B
@M03896:38:000000000-B4D98:1:1102:26526:23885 2:N:0:270
CCTGTTTGATCCCCACGCTTTCGTGCCTCAGCGTCAATAACTGTGTAGTAAGCTGCCTTCGCAATTGGTGTTCCCTGTCATATCTAAGCATTTCACCGCTACATGACATATTCCGCTTACCTCCACAATATTCAAGATAAATAGTATCAACGGCAGTTTCCGCGTTAAGCTCGGAGATTTCACCACTGACTTACCTATCCGCCTACGCACCCTTTAAACCCAGTAACTCCGGATAACGCTTGCACCCTCC
+
ABBABFFFFFFFGGGE2EFCFGEFFFGGHBFGEEEAEGF3FGDGDGFHHF5EBGBFHHHHEEABEFD3BBGEFF3FFFGGGFGHH5FGHFGHHHGGGEEEEEGEE3BFGBFHGG3EFGAGFBGGFHG/B?EGF22B1B1B?DF?2BFG2BF//<><?FDHGA/<<<<.=<GCEC?ACGDGHFHHBGG0;CFGFGHGFGFHCCCEGF.;.@AD9F909CF/CC.9;00;BF.9.9;9BA=9.9./;FFFFF
@M03896:38:000000000-B4D98:1:1102:23533:24201 2:N:0:270
CCTGTTTGCTCCCCACGCTTTCGCACCTGAGCGTCAGTCTTCGTCCAGGGGGCCGCCTTCGCCACCGGTATTCCTCCAGATCTCTACGCATTTCACCGCTACACCTGGAATTCTACCCCCCTCTACGAGACTCAAGCTTGCCAGTATCAGATGCAGTTCCCACGTTGAGCCCGGGGATTTCACATCTGACTTAACAAACCGCCTGCGTGCGCTTTACGCCCAGTAATTCCGATTAACGCCTGCACCCTCC
+
BBBBAFFFFFFFGGFEAFE2FGAEEGGFF3FFCGEEEHHHFHGEEFEGGE?FEE>EFG1GHGDDGFE/>EFHHH4DGGHFFGHFHGGFEEFEHHHHHGGGF@FGHGFFFGGFHHFGHFGFD@GHGHE..<<DF<C<DG<<CGG:0;;CC:GHG0GC;CFHHE.-9.:;:CBEAG@9?AFGGEFFFFF/;BFFFFBBB?EFFFCFFFDA.A9D9AA/B9A>@AF/BF//BFF?AD.FF.--;.;;FFA?EF
@M03896:38:000000000-B4D98:1:1102:16840:24689 2:N:0:270
CCTGTTTGCTCCCCACGCTTTCGCACATGAGCGTCAGTTCTTGTCCAAGGCGCCGCCTTCGCCTCCGCTATTCCTCCACATCCCTACGCATTTCACCGCTACACGTGGAATTCTACCCCTCTCTACAAAACTCCATATGAACAGTCTCAAATGCAATTCCCAAGTCGAGCTCCGGGCTCTCACATCTCACTTATCCATCCGCCTGCGTGCCCTTTACGCCCAGCTATTCCGATTAACGCTCGCACTCTCC
+
>AA>>DF1DBFFFEAEEAE0AFEEEEEGF1BA0EE/EGFBD1F1B12AB//AEE/EEG?F/>>>EF>//E/FFFEFCEE1G1FFFGF/E?EEGHFHG/<EG?1<?B///<BCHHFDFGHCAFF11?DD10?1<111<11>1>F>1>F11>1G1F=FFHHDGFG.=0<<<.EH/:--;C.;F0;CBCBF0FB09CFB0;C?CEFFEA-99-AFF/;FFA?-@AA-;///;BB-99A/;9@AB-=-;9;BFF
@M03896:38:000000000-B4D98:1:1102:16850:24706 2:N:0:270
CCTGTTTGCTCCCCACGCTTTCGCACATGAGCGTCAGTTCTTGTCCAAGGGGCCGCCTTCGCCTCCGGTATTCCTCCACATCCCTACGCATTTCACCGCTACACGTGGAATTCTACCCCTCTCTACAAAACTCTAGATGAACAGTCTGAAATGCAATTCCCAAGTTGAGCTCGGGGCTTTCACATCTCACTTATCCATCCGCCTGCGTGCCCTTTACGCCCAGTTATTCCGATTAACGCTCGCACTCTCC
+
ABBAAFFFFFFFGGGEEEEEFGEEEGGFFFFHGGEAADFFGHFHGFFGHGCGEEAEFGEG1EEEGHE?EEGHHHFHHGHHHGFHHHHEGEEGHGGHHEEEECHHA0/?AGGHHHGFGHHEGHHHGHH11FGHH1F?1?1<>FG01>=DFHHGH<FG1DGGHH/.=0=0<FGC<::;?CFFFFFGGGBFFGFBFBCBFFGG?EDGEFBAECAF/;BFF;ABDD./9/:/BB9AA9A/9.;.;-;-;-99BF
@M03896:38:000000000-B4D98:1:1102:9970:24720 2:N:0:270
CCTGTTTGCTCCCCACGCTTTCGCACCTGAGCGTCAGTCTTCGTCCCGGGCGCCGCCTTCGCCACCGCTATTCCTCCAGATCTCTACGCATTTCACCGCTACACCTGGAATTCTACCCCCCTCTACGCACCTCCAGCTCGCCAGTATCACATGCATTTCCCAGGTCGAGCCCGGGGATTTCCCATCTCCCTTCACAAACCCCCTGCCTGCCCTTTACGCCCAGTAATCCCGATTAACGCCTGCACCCTCC
+
AAA>AFF1DFFFGGBE1AA0AGEEAEEF00BBAEE/EHEF2DFBEE/////A>EEEEG/1/?//EC//>>/>222>00B1B12B>BE/E?CG2GGFG//B/@<?FGB001??FF1<1FHGCCCF<FF-.-</<.</<C/;;A.-00;<000;00909;F;FF0.;/---.AC--9--9//;/;BFF///;9/-/;//-;E-;>--9-9/--A///9;-;@@B-/;/9/;/-9--;/;--9---9:BB?EB
@M03896:38:000000000-B4D98:1:1102:9985:24733 2:N:0:270
CCTGTTTGCTCCCCACGCTTTCGCACCTGAGCGTCAGTCTTCGTCCAGGGGGCCGCCTTCGCCACCGGTATTCCTCCAGATCTCTACGCATTTCACCGCTACACCTGGAATTCTACCCCCCTCTACGAGACTCCAGCTTGCCAGTATCAGATGCAGTTCCCAGGTTCAGCCCGGGGATTTCACATCTGACTTAACAAACCGCCTGCGTGCGCTTTACGCCCAGTACTTCCGATTAACGCTTGCACCCTCC
+
ABBAAFFCBFFFGGGE2EE2FG2EEEGFFEFFEAEAEFFF5GCGEAEGH?EGAE>EGG?HAEDEGHE/>EGGHHDHHCFFGGFHFGGFEEEGFHGHHDBC/<FGHGCCC1DGHHFFFHGGGGGFDGED.<<<<//<CG0/CGG000;GG0GH0C:C;:C0GC0.:900;;CE-9-9A.9CFGG0FFF/:BB/9/;;/A9.??BFFF-;9A-;9;999.A>>..;B/:9FFA..9A/9.;.:.;/::9E.A
@M03896:38:000000000-B4D98:1:1102:13874:24738 2:N:0:270
CCTGTTTGATCCCCACGCTTTCGTGCCTCAGCGTCAATAATTGTGTAGTAAGCTGCCTTCGCAATTGGTGTTCTATGTCATATCTAAGCATTTCACCGCTACATGACATATTCCGCTTACCTCCACAATATTCCAGCCAAATAGTATCAACGGCAGTTTCCGAGTTAAGCTCGGAGATTTCACCACTGACTTACCTGCCCGCCTACGCACCCTTTAAACCCAGTGAATCCGTATAACTCCTGCACCCTCC
+
AAA1AFD1BBDFGGFGEEE0AF?FFFGFHGHFEGEGGHFADFGHHHFDFD2DBGBFGGHG/ABBEGAAA/BEGHBFFFGDHBHHGHFHFHHFHGFHHEEE?EDFB1BFHBDGG>0/EEFHCFFF0GGGFFHHF2BB0?<<01B1>B2F>DG//>/>?FFHH///F.1=1FGG.-.-ACFFGBGHHHB00CCG:GBF0:GC?CGG.B.;EGGC./B0;0;BEA9/;90;;;----/9B/;/;/;9;FFEFF
@M03896:38:000000000-B4D98:1:1102:13857:24744 2:N:0:270
CCTGTTTGATCCCCACGCTTTCGTGCCTCAGCGTCAATAATTGTGTAGTAAGCTGCCTTCGCAATTGGTGTTCTATGTCATATCTAAGCATTTCACCGCTACATGACATATTCCGCTTACCTCCACAATATTCAAGACAAATAGTATCAACGGCAGTTTCCGAGTTAAGCTCGGAGATTTCACCACTGACTTACCTGCCCGCCTACGCACCCTTTAAACCCAGTGAATCCGGATAACGCTTGCACCCTCC
+
ABBBAFFFFFFFGGGFAEEFFGEGGFHHHGGHGGEGGHHHGHHGHHFHGHDGGHGHHHHH1EAEEHFFFFHGHHGHFFHGHHHHHHGGHHHHGHHHHEEGGEHFFGGHHGHHHGGEGGGHHGHHEHHFGGHHG4DB2FG?2?GDGHHHFHH<<>@ACGFHHGC<<F1F1GFGCDC@GFFGHBGHHHF0<GHFHHHG;GHCFCGGDFGGGGGG.:0CCGFFFF.9:90;FF.-;.;/9AD.9E;;BFDEFF
@M03896:38:000000000-B4D98:1:1102:24933:24857 2:N:0:270
CCTGTTTGCTCCCCACGCTTTCGCACCTGAGCGTCAGTCTTCGTCCAGGGGGCCGCCTTCGCCACCGGTATTCCTCCAGATCTCTACGCATTTCACCGCTACACCTGGAATTCTACCCCCCTCTACGAGACTCAAGCTTGCCAGTATCAGATGCAGTTCCCAGGTTGAGCCCGGGGATTTCACATCTGACTTAACAAACCGCCTGCGTGCGCTTTACGCCCAGCAATTCCGATTAATGCTTGCACCCTCC
+
ABBAAFFFFFFFFEGGEFFCFG?EAEFCBGGHGEEGGBDFFGDHGGFHHGGGEE>EEEEFFEDEGHE>>EFFHHHHGGHHHGHHHHHFGEEDGGHHHGCC/<DGHGCCFHHHGHHGHHHGGFGHHHG.<ADHFGG<DHB/<GG00;;CHCFHG:C<;:CGHHB:/99//:FEG?;@D?FBFBCFFFB//BFFFFBBBAA;BFFFFFFADDFF-;9BBADC@...;.9BFFF?9.9BB/;//:A/FFFFFF
@M03896:38:000000000-B4D98:1:1102:24368:25072 2:N:0:270
CCTGTTTGCTCCCCACGCTTTCGCACCTGAGCGTCAGTCTTCGTCCAGGGGGCCGCCTTCGCCACCGGTATTCCTCCAGATCTCTACGCATTTCACCGCTACACCTGGAATTCTACCCCCCTCTACGAGACTCAAGCTTGCCAGTATCAGATGCAGTTCCCAGGTTGAGCCCGGGGATTTCACATCTGACTTAACAAACCGCCTGCGTGCGCTTTACGCCCAGTAATTCCGCTTAACGCTTGCACCCTCC
+
BBBBBFFFFFFFGGFGAEEFGGAEEGGGCFGFEGGEGHFGGHGHGEFHH?AEEEEEGGGHEEFEGHEE>EFHHHHHHGFGHGHHHDGGGEEGHGGHHFBDBBGHHFCCGCGHGHHFHHHGGGGHHGFD<ACGFCC<DHB<CGH00;;GC:GCF:CC;GHHHH0::9/;CFGGFG?9BDFGFEFGFFF/;BF/FBB9B.EADA@FAF@:.;9@-;AFFFDABF.;/BFFFFF.;9.;BDD?AA9;BBDAFD
@M03896:38:000000000-B4D98:1:1102:8604:25213 2:N:0:270
CCTGTTTGCTCCCCACGCTTTCGTGCCTCAGCGTCAGTGCTGGTCCAGGTGGCCGCCTTCGCCACGGGTGTTCCTCCCGATATCTACGCATTTCACTGCTACACCGGGAATTCCGCCACCCTCTACCGCACTCCAGCCCGCCAGTTTCCAATGCAGTTCCCAGGTTGAGCCCAGGGCTTTCACATCGGACTTAACGAACCGCCTACGCACGCTTTACGCCCAGTAATTCCGAGTAACGCTTGCACCCTTC
+
AABAAFFFFFFFGGFGEEEAFGEEFFHGHHHHGGGGGHHFFHHHHFGHHHFFFGAEGGGHFFGEFE0E>EFEHHHHGGGDFGGHHHHGGGGFHGFHDGGGHFFHHDCCCCHHHGCDGDGHGGHHHGHCGGGGHHH1CEE<@FC<00<CC0CGG;C:;CGHGH0;/;//;;CE.AA.A..9C9FGGFE99;AFFFF9;EDC=BF?ABDDDC-;9.;BF;AABDFBBB//;B/9-.;;B.;.999;;FD.;F
@M03896:38:000000000-B4D98:1:1102:8624:25220 2:N:0:270
CCTGTTTGCTCCCCACGCTTTCGTGCCTCAGCGTCAGTGCTGGTCCAGGTGGCCGCCTTCGCCACGGGTGTTCCTCCCGATATCTACGCATTTCACTGCTACACCGGGAATTCCGCCCCCCTCTACCGCACTCCAGCCCGCCAGCTTCCAATGCAGCTCCCAGGTCCAGCCCAGGGCTTTCACATCGGACTTAACGAACCGCCTATCCCCCCTTTACGCCCACTAATTCCTAGAAACGCCTCCAACCTCCG
+
AAA1AFF1DBDFC?FE1EAAFGA0EFGFFAFCEEEFCFAFGDGHGCAGCH1FFGEEEFEG/B>>A>////>BFDFFFFE/EEEFEGHGGEE/FBFG2BBGDFGGHC@CG/0FGGFCG/CG??C01>1->@@C/<G//CC-;A@-.CC:GF0C9CB0//;BA/0.//00/;;A9...CA.CBBF//9--;@;FB/9--:;9-;9?-////;9@9-;/B;-@@---////;//9//:/B-@-9---//;//:-
@M03896:38:000000000-B4D98:1:1102:8587:25220 2:N:0:270
CCTGTTTGCTCCCCACGCTTTCGTGCCTCAGCGTCAGTGCTGGTCCAGGTGGCCGCCTTCGCCACGGGTGTTCCTCCCGATATCTACGCATTTCACTGCTACACCGGGAATTCCGCCACCCTCTACCGCACTCCAGCCCGCCAGCTTCCAATGCAGTTCCCAGGTTCAGCCCAGGGCTCTCACATCGGACTTAACGAACCGCCTACGCACGCTTTACGCCCAGTAATTCCGCGTAACGCTTGCACCCTTCG
+
1>AAAFFFFFFFGG1EEEE0FGEEFCHGHCFAEECEEGAAGFFFGBBFHHFECG/EGGEHEECEAE?/>>>BFDB1FCE?>@@GEFGGEEEC2FGFFFFHFDDFGCCCC?GHHH0ECB/GE/FGFFD/CC-CB<F1>CC@-C@C.:0CCGBGG:<C00CHHGEC/00;;F/:9;.9BF./:0FFFFG.9A-BBF;-A-@@=@----9@---9---//-9-;-A//9/9B9/-9;----;-9-;;/;;E/9-
@M03896:38:000000000-B4D98:1:1102:8610:25233 2:N:0:270
CCTGTTTGCTCCCCACGCTTTCGTGCCTCAGCGTCAGTGCTGGTCCAGGTGGCCGCCTTCGCCACGGGTGTTCCTCCCGATATCTACGCATTTCACTGCTACACCGGGAATTCCGCCACCCTCTACCGCCCTCCACCCCGCCAGCTTCAAATCCAGTTCCAAGGTTCAGCCCCGGGCTTTCCCATCGCACTTAACGAACCGCCTCCCCACCCTTACCGCCCAGTAATTCCCAATAACGCCTGCACCCTCC
+
BBBAAFFBFFFFGGBE2EAAAGEAFFHGHHFHGEGGGGFFGHHHFGFFHHBFGF0EEGGHGEE?EE>/>@>?FGHHHGGEEG?GHHHGGD?EFFEG?FFHDDFGGCCCC@FHHGFGG<EH?//0?G1/--<-<EF/<ED-@C@:.:0;0;::0/00;0<F090.;=990;FG.---A-9/;/:9BB...;@/9/9.A.;;-;9A.9...9.;.///9.-;;..://BBFB///./;:.;-....;BDF..
@M03896:38:000000000-B4D98:1:1102:22661:25423 2:N:0:270
CCTGTTTGCTCCCCACGCTTTCGCACCTGAGCGTCAGTCTTCGTCCAGGGGGCCGCCTTCGCCACCGGTATTCCTCCAGATCTCTACGCATTTCACCGCTACACCTGGAATTCTACCCCCCTCTACGAGACTCAAGCTTGCCAGTATCAGATGCAGTTCCCAGGTTGAGCCCGGGGATTTCACATCTGACTTAACAAACCGCCTGCGTGCGCTTTACGCCCAGTAATTCCGATTAACGCTTGCACCCTCC
+
ABBBBFFCFFFFGCGEAEEFFFAFGGGG3BBBEEEE2GFFDHGGEEEHHCFAEE>EEGAF1EEEGHE/>EFHHGDHHFGFGFHFHFGFGEGGFHHHHFDFFCGHHHBFGFHCGFHFGHHGGGGGHFCC.CEHGGH<DHF<CGF::CCGGCBGHCC;;GGHGFB::09BFFFFGG?B@EFGFGGFBBF9BBFFFFFFFFFFFFFFFFC;AD9B-AAFF99BB.A9FFFFFE/9.9:BBDCDE99BFFFFFD
@M03896:38:000000000-B4D98:1:1102:22712:25881 2:N:0:270
CCTGTTTGCTCCCCACGCTTTCGAGCCTCAACGTCAGTCATCGTCCAGCAAGCCGCCTTCGCCACTGGTGTTCCTCCTAATATCTACGCATTTCACCGCTACACTAGGAATTCCACTTGCCTCTCCGACACTCTAGCTCAGCAGCTCCAAATGCAGTCCCGGGGTTGAGCCCCGGGCTTTCACATCTCGCTTGCCGTGCCGTCTACGCTCCCTTTACACCCAGCACATCCGGATAACGCTTGCCCCCTAC
+
AAA1AFFBFFFFGGCEEEE0FGEFFGGHHCGFEHHEGHFFGHHGGGGHHFFGCFAEEGEGAEAEFHF0@0/BDFGHHHEFGFFFGHHFEEEEGGGHHEEGGCGHHFCBGGHHFHGFFFHHHEHGCGBCGGGHF1??FGF?<FD?0<FGCFDHHFD>FGHH@C--<-;::CCFGC@?@G.C;BFBCFF0;C....999;CF@99FEFE@ABBFB/99B/99AAE---9:BF--9--999@9:A99BE@@FF
@M03896:38:000000000-B4D98:1:1102:22714:25899 2:N:0:270
CCTGTTTGCTCCCCACGCTTTCGAGCCTCAACGTCAGTCATCGTCCAGCAAGCCGCCTTCGCCACTGGTGTTCCTCCTAATATCTACGCATTTCACCGCTACACTAGGAATTCCACTTGCCTCTCCGACACTCTAGCTCAGCAGTTCCAAATGCAGTCCCGGCGTTGAGCCCCGGGCTTTCACATCTGGCTTGCCGTGCCGTCTACGCTCCCTTTACACCCAGTAAATCCGGATAACGCTTGCCCCCTAC
+
BCCBBFFFFFFFGGGGAFEEFGEGGGGHHHHHGHGFEHGFDHGHHGEFHHFFGFAEFGEHHGDEEH3B@2?EGHHGHGBGHHDHHGHFE?EEHHHHHFEFGEGHFH3GGGEFGFFGD3?FFGHHHHD/CDFHH21?FG?F?FG0?DGHHHGHH=F=><FGA---<-:;/CGFDG-=?AAFFEFBGGF099FF;EF?9BDEFDDFFFADFFDF/:::9::BDE9:9///;F.-9..:BDF.:.ABBFFAAF
@M03896:38:000000000-B4D98:1:1102:14694:25959 2:N:0:270
CCTGTTTGATCCCCACGCTTTCGTACCTCAGCGTCAGTAATAGTTTAGTAAGCTGCCTTCGCAATCGGTGTTCCGTAGTATATCTATGCATTTCACCGCTACACACTACATTCCGCCTACCTCAACTATACTCAAGACAAACAGTATCAATGGCAATGCTACAGTTAACCTGCAGAATTTCACCACTGACTTATCAGTCCGCCTACGTACCCTTTAAACCCAATAAATCCGGATAACGCTTCGATCCTCC
+
ABBAAFFCFFDFGGGEAEEAFGEGHHGHHHHHGGEEFHG5GHHHHHHGGGFHGHCGHHHHGEEEEHAAAAEEHHEFHE?FGHHGHHHHFGHHHHHHHFEEEEFGHEGHGFGFHHFEGGEHHHHHFHHFGHHHH3BB2BF?2?G@@GGGH2>@<@@2<1?@?GBC<B<F11?00F1><<D111><1<<10<D0<0D=0<=C??.A./..::CG0:0<00:B.E.90:000;.9..;9:;9.9.-./AABFF
@M03896:38:000000000-B4D98:1:1102:10352:26300 2:N:0:270
CCTGTTTGATCCCCACGCTTTCGTGCCTCAGCGTCAATAATTGTGTAGTAAGCTGCCTTCGCAATTGGTGTTCTATGTCATATCTAAGCATTTCACCGCTACATGACATATTCCGCTTACCTCCACAATATTCAAGACCAATAGTATCAACGGCAGTTTCCGCGTTAAGCTCGGAGATTTCACCACTCACTTACCTCCCCGCCTACGCACCCTTTAAACCCACTAAATCCTGACAACGCATGCACCCTCC
+
AAA>>FF1@@DFGFCE1AE0FGEAAFFDGGGGEEEE/G212DADEGFED22DFFAGFGFHAAAAE111AAABGHHHDGFHHDFGFFGFFB1E2FFHHEEEGEEF21BDHGHHGE0>?EECCGHFCCF/1FGGB2221B00?1<>>FFG2BC//<>>?FBFHG?/-->.1>1<<<.-</0DDG0GFGF/:/0;<CCG0..:;A@GA/9-CA9C;/900B9/A?--////9;//;/;/9-99--9/;BA-9B
@M03896:38:000000000-B4D98:1:1102:10343:26316 2:N:0:270
CCTGTTTGATCCCCACGCTTTCGTGCCTCAGCGTCAATAATTGTGTAGTAAGCTGCCTTCGCAATTGGTGTTCTATGTCATATCTAAGCATTTCACCGCTACATGACATATTCCGCTTACCTCCACAATATTCAAGACAAATAGTATCAACGGCAGTTTCCGAGTTAAGCTCGGAGATTTCACCACTGACTTACCTGCCCGCCTACGCACCCTTTAAACCCAGTGAATCCGGATAACGCTTGCACCCTCC
+
ABBAAFFCFFFFGGGGEEEAFGEFFFGGHGHHGGEGGH5EGHHHGHFHGEFGFG3FGHHHEEEEEFEGDCGEGHEHFHHHHHHHHHHHFFFHHHFHHEEGGEHFFFFFHFHHHFEAGGGHHFHHBGHHFHGHF4F?BCGGHEHGHHGGBFF?/<B<?DGHHGG/??1F1FGG>@DFGFF0DBGGBGH00CBGHBCC<CGCDCGDGF.9ECCGE/090999.E.9000;FG9-A9A/;.;.9A;;;BFEFD
@M03896:38:000000000-B4D98:1:1102:10364:26329 2:N:0:270
CCTGTTTGATCCCCACGCTTTCGTGCCTCAGCGTCAATAATTGTGTAGTAAGCTGCCTTCGCAATTGGTGTTCTATGTCATATCTAAGCATTTCACCGCTACATGACATATTCCGCTTACCTCCACAATATTCAAGACAAATAGTATCAACGGCAGTTTCCGAGTTAAGCTCGGAGATTTCACCACTCACTTACCTGCCCGCCTACGCACCCTTTACACCCAGTGAATCCGGACAACGCTTGCACCCTCC
+
AAAAAFF11DDFGFFEAEEAAGEAEFGEGFGHGGCFGHHFFHHGHHDGEGFHGHGHHHHHHEEEEFDCFGE>FHDGFFFFHHFHHHHGFGHHHGGGHEEGEEFBD1GFHFGGHF>/EGGHFHHGCGFG1<EGD2BBDGHHHBGGHHGG2DH</<CCGG1DFE//</<1>1>F.-C-CGBDH0DDGCB/<CDH0CBG:CGE:-CGGF.9B@@G./000C99ACA/000099------;-@-;-9//BBE?B
@M03896:38:000000000-B4D98:1:1102:14208:26540 2:N:0:270
CCTGTTTGCTCCCCACGCTTTCGTGCCTCAACGTCAGATATAGTTTGGTAAGCTGCCTTCGCAATCGGTGTTCTGTATGATCTCTAAGCATTTCACCGCTACACCATACATTCCGCCTACCGCAACTACTCTCTAGTTCAACAGTATTAGAGGCAGTTCCGGTGTTAAGCACCGGTATTTCACCTCTAACTTATCAAACCGCCTACGCACCCTTTAAACCCACTAAATCCGGATAACGCTTCGATCCTCC
+
ABBAAFFFFFFFGGGE2EEFFGFFFGHHHHHHGHFFDHHHHHHHGH5FGGDGFHCGHHHHAEEEFHA1ABEEGH5FGHGGHGHHHHHHGGHHHHGHHFEFEEGHHHHGFFGHHGFEGGGHFGEECGHGHHHHHDG@2@@>2@F<2@@DG2DDG?F/?FGH?C<->A1<>GFFGG--ACDGHGHHHGF0CGFGGHGCF:GEGADGBF.;?BBG.90;90;;CE..;///BFA-:A.BF?@...;9/FFFFF
@M03896:38:000000000-B4D98:1:1102:14221:26556 2:N:0:270
CCTGTTTGCTCCCCACGCTTTCGTGCCTCAACGTCAGATATAGTTTGGTAAGCTGCCTTCGCAATCGGTGTTCTGTATGATCTCTAAGCATTTCACCGCTACACCATACATTCCGCCTACCGCAACTACTCTCTAGTTCAACAGTATTAGAGGCAGTTCCGGTGTTAAGCACCGGTATTTCACCTCTAACTTATCAAACCGCCTACGCACCCTTTAAACCCACTAAATCCGGATCACGCTTGCATCCTCC
+
AABAAFFFFFFFGGGGAEEFFGEGFFGGHHHHGHHGGHHHHEHGGHGFGGBGFGFGHHHHHGFEFGFAAEEEGHFFGHHHHHHHGHHGFHHHHHHHHAEGCEGHHHGHFBFGHGFEGGGHHCEECFGHHGHHHBG@2@@@2FG22@FBG@2?G?<?0?GHD@<<<>1<1DGHFD---<DFHHGHFFH0CFFHHFB0CGFF-AFG.C;;DDGG./;0;99:EE..9///;9.-..-.;.;....;9/BBFF
@M03896:38:000000000-B4D98:1:1102:22177:27254 2:N:0:270
CCTGTTTGCTCCCCACGCTTTCGCACCTGAGCGTCAGTCTTCGTCCAGGGGGCCGCCTTCGCCACCGGTATTCCTCCAGATCTCTACGCATTTCACCGCTACACCTGGCATTCTACCCCCCTCTACGAGACTCAAGCTTGCCAGTATCACATGCAGTTCCCACGTTGAGCCCGGGGATTTCACATCTCACTTAACAAACCGCCTGCGTGCGCTTTACTCCCAGTAATTCCGACTAACGCTTGCACCCTCC
+
>>>3>DD4BDFFGGGG2EEFFGEEGGGC3BFGEFF?FGGFDGE2AA1F31AAAE>EEEGHAEE?EH1/>>?FGGFHFFFDGHHHFHHGCEG/2BDGHCBB/<BGGC0F0<?GF@FDGH/@@<><<F>>.<<GGF/<<G0<<CG0:<:CG0:;C0GC:;CFFF.:9...;0/:-@:-BA;FF/BFBFB/;9BF/9BBF.;E>BB..:9..;-;-.:/B/;9AB///:FFFFF.--9:B.;...9/;;AAA.
@M03896:38:000000000-B4D98:1:1102:17209:27258 2:N:0:270
CCTGTTTGCTCCCCACGCTTTCGTGCATGAGCGTCAGTACAGGTCCAGGGGATTGCCTTCGCCATCGGTGTTCCTCCGCATATCTACGCATTTCACTGCTACACGCGGAATTCCATCCCCCTCTACCGTACTCTAGCCTTGCAGTCACAAATGCAGGTCCCAGGTTGAGCCCGGGGATTTCACATCCCTCTTACAAAACCGCCTGCGCACGCTTTCCTCCCAGAAATCCCATTTAACGCTCGCACCCTACG
+
ABBBAFFFFFFFGGGG2EEAFFEFFFHH5BGFEGEEDHHFHFGGFGHHC10A1B2FGHHH1EEEFF?1BEEGFFHHHAF?FGHHFHHGGEGGHHHHFGFGFFGHFGEECCGHGHGDGHHGGCD01@G?/?CHF<F??GFF1>F1FG1FDG0GFFG0.<<DFGC.<0</<<GE;?@D9.9FB0B09CF.0;CBFFF009FF;@B..99@-;-;..9/;/;:AB/.//9/;B//9/9/;.;9;-;-9BFEFF.
@M03896:38:000000000-B4D98:1:1102:22149:27262 2:N:0:270
CCTGTTTGCTCCCCACGCTTTCGCACCTTAGCGTCAGTCTTCGTCCAGTGGGCCGCCTTCGCCACCGGTATTCCTCCAGATCTCTACGCATTTCACCTCTACACCTGGAATTCTACCCCCCTCTACGCGACTCAAGCTTGCCAGCATCATATGCAGTTCCCAGGTTGAGCCCGGCGCTTTCACATCTGACTTAACAAACCGCCTTCGTTCGCTCTACTCCCACTACTTCCGATTAACGCTTGCACCCTCC
+
>>>>ABF4DFB4AECEAEAAFFEE?EF335DGEBE2EGGGFGDGE1A35331AFAEFEGF1BEEEH1>>EFHHFHHH2G3BBGGGFHFC?EGDFHFH3BBBEBGHHB0?GHHDB?GGCHGG?EF<?///<<AA111<<=<CGF0./=C00<=<=00:CCCCC0:/0/;/;CE-9---AA?C9C00000;;B///;//.;;99=..;9./9:B..9/;/;/...99B/;;F..9.;;B.9.;.;/;9;A.9
@M03896:38:000000000-B4D98:1:1102:22168:27270 2:N:0:270
CCTGTTTGCTCCCCACGCTTTCGCACCTGAGCGTCAGTCTTCGTCCAGGGGGCCGCCTTCGCCACCGGTATTCCTCCAGATCTCTACGCATTTCACCGCTACACCTGGAATTCTACCCCCCTCTACGAGACTCAAGCTTGCCAGTATCAGATGCAGTTCCCAGGTTGAGCCCGGGGATTTCACATCTGACTTAACAAACCGCCTGCGTGCGCTTTACGCCCAGTAATTCCGATTAACGCTTGCACCCTCC
+
>>>AAFF4FFFFFEGG?EEFFGAEEGGFBBGGEGF?EGGHHHHHGEDH31AEEEEFGGGHEEEGGH?>>EGHGHHHG2FGHGHHHHHFEAEGHHHHHDDGCCGGHHF0CGHHHGHFHHHGGGFGFGFE.<CGF0C<DGB<CGF::;CCCCCGH0GC;CGHHF0.:9/C/FFE9?AD?AFFGBFCFFF/;BFFBF9:9.AA-;BD.9B.DDB@99ABF99BBAF/;/;FFFF.;.;/BDB?99:9;BDFFF
@M03896:38:000000000-B4D98:1:1102:13038:27436 2:N:0:270
CCTGTTTGCTCCCCACGCTTTCGTGCCTCAGCGTCAGTGCTGGTCCAGGTGGCCGCCTTCGCCACGGGTGTTCCTCCCGATATCTACGCATTTCACTGCTACACCGGGAATTCCGCCACCCTCTACCGCACTCCAGCCCGCCAGTTTCCAATGCAGTTCCCAGGTTGAGCCCAGGGCTTTCACATCGGACTTAACGAACCGCCTACGCACGCTTTACGCCCAGTAATTCCGAGTAACGCTCGCACCCTTC
+
AABAAFFFFFFFGGFGEFEFFGFGGGHHHFHGGGDEEHHGHFGHHFGHHHHGHGAEEGGHEECDEE>@>>EFFHHHFEGAGGGHHHHGGFFGHHGGEHGHGBGGFCDGGFHFHGCEF//FGEHHHHH@DDDGGFG>CEEDGGGG0;GFFEHHHFHH0;GHGHCCC09/9FFEEAACDF.999BFFGGCD?@FFFB9;.9=D;=.ABFDFAABD.:9B.A@C?F/9B/;BFB.;.;99.-..-;--;9E9B
@M03896:38:000000000-B4D98:1:1102:12922:28889 2:N:0:270
CCTGTTTGATCCCCACGCTTTCGTGCCTCAGCGTCAATAATTGTGTAGTAAGCTGCCTTCTCAATTGGTGTTCTATGTCATATCTAAGCATTTCACCGCTACATGACATATTCCGCTTACCTCCACAATATTCAAGACAAATAGTATCAACGGCAGTTTCCGAGTTAAGCTCGGAAATTTCACCACTTACTTCCCTGCCCTCCTACGCACCCTTTAATCCCAGTAAATCGTGACAACACTTGCCCCCTCC
+
AAAAAFB11DDFGGFGEEECFGE0FFGFHFCFGGGGGHHFHHHFFG2FGF2AFFBGHHHH1B2DGD1BBAFEGHBGDGHHHFHHHHGHFFHHHHFGH?EECCHFG1F1FBGHHG0/EEEB0>GHBGFFD1>FD2>21BEBB1G1FDGG2FH/>/B/@F2FHAC/F/?F<<GF.@E.-<11F>GHFCF<<0=D00<=0<::/;CCC:.-.-;CA/00;0090;0909009.../.;09.;0000//;--AB
@M03896:38:000000000-B4D98:1:1102:12936:28903 2:N:0:270
CCTGTTTGATCCCCACGCTTTCGTGCCTCAGCGTCAATAATTGTGTAGTAAGCTGCCTTCGCAATTGGTGTTCTATGTCATATCTAAGCATTTCACCGCTACATGACATATTCCGCTTACCTCCACAATATTCAAGACAAATAGTATCAACGGCAGTTTCCGAGTTAAGCTCGGAGATTTCACCACTGACTTACCTGCCCGCCTACGCACCCTTTAAACCCAGTGAATCCTGACAACGCTTGCACCCTCC
+
BBBABFFBFFFFGGFFEEEFGGEHFFHGHHFGEGGGGHHHHHHHHHHHHHAFGHGHHHHHAEEEGGDFDFGEHHHHGHHHHFHHGHHFFGHHHHHHHGEGGCFFGBGFFFHHHFHGGGGHFBGHEGFGFFFGF4?32BGFGFHHGHHHDGG<><C/FGFHH?A/F?<1=GGFCCA<CFHHHFHHHHH0<CHHHFFG;C:C.;CGGGAB?@FE99:CCFFBEE?900CFGG00//;:ABF.;.:/9BD.AF
@M03896:38:000000000-B4D98:1:1102:16718:28941 2:N:0:270
CCTGTTTGCTCCCCACACTTTCGTGCCTCAACGTCAGATATAGCTTGGTAAGCTGCCTTCGCAATCGGTGTTCTGTATGATATCTAAGCATTTCACCGCTACACCATACATTCCGCCTACCGCAACTACTCTCTAGTCCAACAGTATCAGCTGCAGTTCCGGTGTTTAGCACCGATATTTCACCACTAACTTATCAAACCGCCTACGCTCCCCTTAAACCCAATAAATCCGGCTAACGCACCGATCCTCC
+
AAA@AFF11D@CFGFG1AFBGGE0FFGHHGHBFCGFGBGF2FG1DG0A1DFHFGFGHHGHEE//BFFE/EBEFHF@2DDFF2DGHHHEFHHHHHHHHEEGGCFGHG1@FEGHHGGEGG/FF/>E/BH1G1GHF1DB21B11@?01@>2@2111@?<?FF1////>.0>111>>@--<<<DGGH<0;;//;CGGC:0;0;:--;..FAA.;CC.:;/09;/;9A////9;/99-;:99-@------@BBFF
@M03896:38:000000000-B4D98:1:1102:16733:28955 2:N:0:270
CCTGTTTGCTCCCCACGCTTTCGTGCCTCAACGTCAGATATAGTTTGGTACGCTGCCTTCGCAATCGGTGTTCTGTATGATCTCTAAGCATTTCACCGCTACACCATACATTCCGCCTACCGCAACTACTCTCTAGTTCAACAGTATTAGAGGCAGTTCCGGTGTTAAGCACCGGTATTTCACCTCTAACTTATCACACCGCCTACGCACCCCTTAAACCCCATCACTCCTCATACCGCTTGGCTCCTCC
+
AAAAAFF11BFFGGCEEEEAFGGAFGGHHGHHGGFFEHHHHBDGGF1C/12BBB/EGHHHEE?/BGF//??BGHEGHHHHGGFGGGGFBHDGFGFGHEEGE?FF>FGDH1GHG2EEFGFHCC@B/>BCGFFGF1D>FG@FDGHC@?FD<?<1CC/???GHEG-->.1>><DGE?--<:0CG00CGHH0:C:<:CH00:CBG?9?A/.9.;-;-;./0;9BB--F/:/;BF/-99;//-9--;-//:ABFF
@M03896:38:000000000-B4D98:1:1103:16505:2308 2:N:0:270
CCTGTTTGCTCCCCACGCTTTCGCACATGAGCGTCAGTTCTTGTCCAAGGGGCCGCCTTCGCCTCCGGTATTCCTCCACATCTCTACGCATTTCACCGCTACACGTGGAATTCTACCCCTCTCTACAACACTCTAGATGAACAGTCTGAAATGCAATTCCCACGTTGAGCTCGGGGCTTTCACATCTCACTTATCCATCCGCCTGCGTGCCCTTTACGCCCAGTTATTCCGATTAACGCTCGCACCCTCC
+
BBBBBFFFFFFFGFFF2EEFEGEFGGFFGFFHGAEE?EFGHHFHHGH5GG?EEEAEEGGHHGGGGHGEE@FHHGHHGHHGHGEHHEHEGEGGHHBGHGGG?<FFB??FAGHHGFDDGHHEGHHHGHF11?FGHDFD11?FHHG<>GF<GHHHFHFD1FGDHH.<<.<</<DG?-:A@:EGGGFGGGFC000;B0FFGGGGFG?DEFFEDDAB/BBFFEBAD.A/B/;BFFFAD.;FF?B.9BB9@DFFFF
@M03896:38:000000000-B4D98:1:1103:16484:2310 2:N:0:270
CCTGTTTGCTCCCCACGCTTTCGCACATGAGCGTCAGTTCTTGTCCAAGGGGCCGCCTTCGCCTCCGGTATTCCTCCACATCTCTACGCATTTCACCGCTACACGTGGAATTCTACCCCTCTCTACAAAACTCTAGATGAACAGTCTGACATGCAATTCCCAAGTTGAGCTCGGGGCTTTCACATCTCACTTATCCATCCGCCTGCGTGCCCTTTACGACCAGTTCTTCCGATTAACTCCCGCCCCCTCC
+
AABAAFFFFFFFGFFEEEAAFGDFGGEABEFFE2EFGDEHFGHHHED5GFACEEEGGGGGEGFAFHAE>EEHHHHHHGH3FGHHHHHGG/EEHHHHHGGGGE2FDF/FDHHHHH2GFGFFCGGG>G<?1FGHH1111<<?GGF0=>=F11F1CFHBDHGFHF/.=0=DBFDC.@-:-:.:GCFFBF9CFFGBBBF;FGGEDFGGGG?..A:;/;//;..9;-.9///9BF?.999FF/:/..--9;-9AD
@M03896:38:000000000-B4D98:1:1103:16495:2326 2:N:0:270
CCTGTTTGCTCCCCACGCTTTCGCACATGAGCGTCAGTTCTTGTCCAAGGGGCCGCCTTCGCCTCCGGTATTCCTCCACATCTCTACGCATTTCACCGCTACACGTGGAATTCTACCCCTCTCTACAACACTCTAGATGAACAGTCTGAAATGCAATTCCCAAGTTGAGCTCGGGGCTTTCACATCTCACTTATCCATCCGCCTGCGTGCCCTTTACGCCCAGTTATTCCGATTAACGCTCGCACCCTCC
+
ABBBBFFFFFFFGGFGEEAAFGAEGGEFAGHHGEEEFFGHHHHHHFGBGG?FEEEEGGGHEFGGGHEEEEGHHHHHGHHHHHHHFHHGGGGGGGHHHGGGGEGHD??FDHHHGGHHHHHFGHHHHHGF1?FHHFGFGG1GHHH0<FGDGGHFFHFHFHHHHHB<=<=D<CFH?C-:@CHHHFFGGGBBFFFBB090CFGGGGDGGGG;9CCF/9FFFFFCFF./:/;BFFFBD.AF9.;.DD9;;DFFFF
@M03896:38:000000000-B4D98:1:1103:18334:2680 2:N:0:270
CCTGTTTGCTCCCCACGCTTTCGCACATGAGCGTCAGTTCTTGTCCAAGGGGCCGCCTTCGCCTCCGGTATTCCTCCACATCTCTACGCATTTCACCGCTACACGTGGAATTCTACCCCTCTCTACAAAACTCTAGATGAACAGTCTGAAATGCAATTCCCAAGTTGAGCTCGGGGCTTTCACATCTCACTTATCCATCCGCCTGCGTGCCCTTTACGCCCAGTTATTCCGATTAACGCTCGCACCCTCC
+
AABAAFFFFFFFGGGGCEAAAFAEFGEADGFHGEEEGBFGHFHHHFF5FFDCEEEEGGGGAEEEEHEE>FAGHHHHHHHHHHHHHHHGGGGGHGGHHGGGGEDGBBFFGHHHGHGHHHHFCHHHHHF<?FGHHHGFB11GHHH01GF1DGFHHHFFFHHHHH/C=0<D<GFHDG-:CCHHH0GGGGFFGGGGGGGFFFGGFGGGGGGAGG?FF99/BADBDF?/;9:;FFF.9ADFB.@.AFB9@DFEEF
@M03896:38:000000000-B4D98:1:1103:18327:2697 2:N:0:270
CCTGTTTGCTCCCCACGCTTTCGCACATGAGCGTCAGTTCTTGTCCAAGGGGCCGCCTTCGCCTCCGGTATTCCTCCACATCTCTACGCATTTCACCGCTACACGTGGACTTCTACCCCTCTCTACCAAACTCTAGATGAACAGTCTGAAATCCAATTCCCAAGTCAAGCTCGGGGCTTTCACATCTCACTTATCCATCCGCCTGCGTTCTCTTTACTCCCACTTCTTCCGCATCACGCTCGCACCCTCC
+
>AA?>B3113BCEG1E1EA0FG0E?E0ABFFFAAEEE22F21DDFGH1B///AE/EEEEGFEFCFHEEEGGHDFFGBBBBF11FGFG/EEFGHG2FG/EE/>GF/0/?C1FGF@@@<<F/?@FFGH111?FBG<F<11111FF0FF=1=G1<1>FFFDG0<D<<=000<</<.:-:-:CGHCFGGGB;00BFB0;0B0CFEECB.9A9.:.;/;/;;/:9A9--////:/-----//-9---;--99AEF
@M03896:38:000000000-B4D98:1:1103:17923:2999 2:N:0:270
CCTGTTTGCTCCCCACGCTTTCGCACCTGAGCGTCAGTCTTCGTCCAGGGGGCCGCCTTCGCCACCGGTATTCCTCCAGATCTCTACGCATTTCACCGCTACACCTGGAATTCTACCCCCCTCTACGAGACTCAAGCTTGCCAGTATCAGATGCAGTTCCCAGGTTGAGCCCGGGGATTTCACATCTGACTTAACAAACCGCCTGCGTGCGCTTTACGCCCAGTAATTCCGTTTAACGCCTCCACCCTCC
+
?ABBAFFFFFFFGGGEAEEEFGAEGGGGFHFHGGEFGFHHFHGFGGGHHG?EEE0EEAGHGGGGGHGFEEFHGHHHGFHHHHHHGHHGGEFFHHHHHGGGG@B?GFCFFFHHHGHHHGHGCFFFDFE..CC0<CC0DGH/CGE0:;;CC00000CGFCGHGG:.CB9B9FGFAC@-;9B0BFF09BB//;BFFBFFBFFF->;.9.9.;9-99?AB/.9;@.99BFFBF/9/;/9B/.--..9.9;AEED
@M03896:38:000000000-B4D98:1:1103:17935:3013 2:N:0:270
CCTGTTTGCTCCCCACGCTTTCGCACCTGAGCGTCAGTCTTCGTCCAGGGGGCCGCCTTCGCCACCGGTATTCCTCCAGATCTCTACGCATTTCACCGCTACACCTGGAATTCTACCCCCTCTCCCAGACCCCAACTTCCCCATCTTCAATTCAATTTCCCAGGTCAAGCCCGGGGATTCACCTCCGCACTTACCAACCGCCTGCCGTCCCCCTTCCCCCCCTTACTCCCGATAAACCCTGCACCCCTCC
+
ABA@AFFCFFFFFG4EEEE2AFEEGGGHGHCF?GGDGFGFFGGFEGDHFC0AAEEEEGEGAAAEEHE/>E/GEFGGFBHFGGFGGHHGGF?EGFHHHGGGGCFGHHEHBGHHHFFFFHEGDE<00001......../=00<////0==00000000<0;C000.;//00;C.--;--99009;0.9..-;;////BF.A--;.9;.-.-.9..9../.9;---.;/BBF...9;;/;9..;99//;-..9
@M03896:38:000000000-B4D98:1:1103:17919:3024 2:N:0:270
CCTGTTTGCTCCCCACGCTTTCGCACCTGAGCGTCAGTCTTCGTCCAGGGGGCCGCCTTCGCCACCGGTATTCCTCCAGATCTCTACGCATTTCACCGCTACACCTGGAATTCTACCCCCCCCACCCGAACCCAACCTGCCAATCTCAAAATCCGATCCCAGGGTGAATCCCGGGGATTCCCCTCCGAACTTACCAACCCACCTCCGGGCCCTTTACGCCCGTAACTCCCACTTACCCCTCCACCCCCCC
+
AAA3ADFFFFFFFECE2EA2AB2EDGGH3FFHGDEF?5EFFGH2EEEHHG?0AE0EEEDFAEDEFH?>/>FHHHHGFHFHGGHHBGHGG?EDHGGHHDCG?CFGHGBCBGHHHFFGHHHG->-<<..-;---.;.::CAC./0//00009009/..;-;F09..:..//;;/.9>--.//9/.....-.-;/;999FDFA.:.9...9-99-.;;B/..9--9;.9///...9/////;....9;.--;-
@M03896:38:000000000-B4D98:1:1103:18869:3079 2:N:0:270
CCTGTTTGCTCCCCACGCTTTCGCACATGAGCGTCAGTTCTTGTCCAAGGGGCCGCCTTCGCCTCCGGTATTCCTCCACATCTCTACGCATTTCACCGCTACACGTGGAATTCTACCCCTCTCTACAAAACTCTAGATGAACAGTCTGAAATGCAATTCCCACGTTGAGCTCGGGGCTTTCACATCTCACTTATCCATCCGCCTGCGTGCCCTTTACGCCCAGTTATTCCGATTATCGCTCGCACCCTCC
+
AAABBFFFFF@FAA4EAEAFFGEEEGAF3FHHG2?2EE5A5F5FDA5BFFEEEEAEEEEHFGGGGHC@>EEHGFHG3GFHHGHHEGDFEDGFFGFGHCEG?<1FE0//CGHFHH2DFFHAEGHH>>1???GHHFFB11F11GH0=<=GHEBFBD11<1F0DD.-<.<<<CGFGC-;-:.FG0CFGGF;BFGBF0FFBFFF.CDGEFBAEFAFFB//9A.-;A./9;/9BFF.;99/;.;.9----;9.9A
@M03896:38:000000000-B4D98:1:1103:22726:3964 2:N:0:270
CCTGTTTGCTCCCCACGCTTTCGCACCTGAGCGTCAGTCTTCGTCCAGGGGGCCGCCTTCGCCACCGGTATTCCTCCAGATCTCTACGCATTTCACCGCTACACCTGGAATTCTACCCCCCTCTACGAGACTCAAGCTTGCCAGTATCAGATGCAGTTCCCAGGTTGAGCCCGGGGATTTCACATCTGACTTAACAAACCGCCTGCGTGCGCTTTACGCCCAGTAATTCCGATTAACGCTTGCACCCTCC
+
BBBBBFFFFFFFGGGGFFEAFGEEEGGH3BGGEEEEGHHHBHGHEE?GH?0EAE>EGGGHGEDDFHE/>EFHHGGHGGHFGHHHHHHGGGGGHHHHH/BDG@<FFCCCBGHHHDFGFHHGGGGHGHF..<AGFBC0DC0/<CD00;<;C:;GGGHFGGHHHG0.:0/9/BGGAC?-BAFFFFGFFFF/BFFF/B:9;AEFFFFFFFFDFFFF-A.BFEDBDD./BBBBFFBA.;AFB.@..A9;;BFFFF
@M03896:38:000000000-B4D98:1:1103:20602:4189 2:N:0:270
CCTGTTTGCTCCCCACGCTTTCGCACATGAGCGTCAGTTCTTGTCCAAGGGGCCGCCTTCGCCTCCGGTATTCCTCCACATCTCTACGCATTTCACCGCTACACGTGGAATTCTACCCCTCTCTACAAAACTCTAGATGAACAGTCTGAAATGCAATTCCCAAGTTGAGCTCGGGGCTTTCACATCTCACTTATCCATCCGCCTGCGTGCCCTTTACGCCCAGTTATTCCGATTACCGCTCGCACCCTCC
+
ABBAAFFFFFFFGGGGGEEFFGFEEG2FDGGGGDE??GFGHHHHGFEFHAECEEEGGGGHAEFEGFEEEGGHGHHHE2F@FGHHHHHFGEFGHHGHHFEGGCDGDCFEAHHHHH2DDGHFEFHH2FGFFGHHHGB?1?<FDFG01>FDG<DGFFH1F<GHGD<.=<=<CGHHG--AFGHGHFHGGGFFFFGGFBFBBBFADE.9AFGEEFGFFFFFBED>D.999/;BFBBD.A.B/.>;=;D-9@DEFF
@M03896:38:000000000-B4D98:1:1103:20608:4209 2:N:0:270
CCTGTTTGCTCCCCACGCTTTCGCACATGAGCGTCAGTTCTTGTCCAAGGGGCCGCCTTCGCCTCCGGTATTCCTCCACATCTCTACGCATTTCACCGCTACACGTGGAATTCTACCCCTCTCTACAAAACTCTAGCTGAACAGTCTGAAATGCAATTCCCAAGTTGAGCTCGGGGCTTTCACATCTCACTTATCCATCCGCCTGCGTGCCCTTTACGCCCAGCTATTCCGATTAACGCTCGCACCCTCC
+
BBBABFFFFFFFGFGEAEEFFGEEEGEF3FGHGGGEEGHHHHGHFF55EAEEAEAEFGGHEEEGGHF/EEGHGHHHGGHGGHHHHFHGGGGGHHHHHFGGGEDGF0FC/FGHHHDGFHHFEHHHHHFF1FGHHDF<1?G11>G0FHHHDGHHHEFDDDHHHH/<D0=0/<GFDC?CGGG/CGFBGFFFEFFGFFGFGFGGGGGGGF9;9AAFBBF/BA?BCA..;/;9BFB.;A.9B.BBA-9;-;A.9;
@M03896:38:000000000-B4D98:1:1103:20315:4634 2:N:0:270
CCTGTTTGCTCCCCACGCTTTCGTGCCTCAGCGTCAGTGCTGGTCCAGGTCGCCGCCTTCGCCACGGGTGTTCCTCCCGATATCTACGCATTTCACTGCTACACCGGGAATTCCGCCACCCTCTACCGCACTCCAGCCCGCCAGCTTCCAATGCAGTTCCCAGGTTGAGCCCAGGGCTTTCACCTCGCACTTAACCAACCTCCTACGCACGCTTTACGCCCAGTACTTCCGAGTAACGCTTGCACCCTTC
+
AAA1AFF1DDFFGC1EEEEAFFEAF0FHHBFFEEE?EDF1DDFBFF1FBG1AAEECGGGH/>/?>///>/>EFFFFB/E/E/>FFHHEGE?EHGFH>DEGGBD<B/////?<DDFAA@CFA<<01<GCC-A@0<///<C<@C;:.<GG/;0;GH00<CHG090.;0/990/;....;9.=;;;0=;.-9;-///;//--:/9-B9FB<B?@@?-9/B-9-99-9;99:FFA--9A/9-9----//;AE99
@M03896:38:000000000-B4D98:1:1103:15445:4969 2:N:0:270
CCTGTTTGCTCCCCACGCTTTCGCACCTGAGCGTCAGTCTTCGTCCAGGGGGCCGCCTTCGCCACCGGTATTCCTCCAGATCTCTACGCATTTCACCGCTACACCTGGAATTCTACCCCCCTCTACGAGACTCAAGCTTGCCAGTATCAGATGCAGTTCCCAGGTTGAGCCCGGGGATTTCACATCTGACTTAACAAACCGCCTGCGTGCGCTCTACGCCCAGTAATTCCGATTAACGCTTGCACCCTCCG
+
AABAAFFFFFFFGGGGGEFEFGEEAGGHAGGHGGFGGBHGGHHHGEFHFEEEEE>EFGGHGEEEFHDEEEFHHGHHHFHHHHHHHHHGGGGGHHHHHGGGGCFGGG2<FHHHHHHFHHGGGGGHHHGE?AEHFGHFHGD/GHH0:;GFGCGHHHHH0;CGFHC.:;9CFGGFGG9??EFGFFGGFFFFFBB/;/9BBAEFFFFDEFD9DDCC-.99BA-=DDE/B/;9FFF.;9.F;DFDEFEBBFD.AA.
@M03896:38:000000000-B4D98:1:1103:15458:4992 2:N:0:270
CCTGTTTGCTCCCCACGCTTTCGCACCTGAGCGTCAGTCTTCGTCCAGGGGGCCGCCTTCGCCACCGGTATTCCTCCAGATCTCTACGCATTTCACCGCTACACCTGGAATTCTACCCCCCTCTACGAGACTCAAGCTTGCCAGTATCAGATGCAGTTCCCAGGTTGAGCCCGGGGATTTCACATCTGACTTAACAAACCGCCTGCGTGCGCTTTACGCCCAGTAATTCCGCTTAACGCTTGCACCCTCCG
+
AABABFFFFFFFGGGGEEAAFGAEGGGHCFGHCAAEEFFHHHHGFEEGF?CEAE>EEGGHEEEEGHE>>EGHHHHHHGFFHGHHHHHGGGGGHHGGHCDGCBBGGGC0FFHHHGGHHHHGGGGHGHFA.<CDCCF0D/0/CGG0:;CGG<GHFGHFC;GHHH0./;/9CCBEAD-BGGGFBFGFFFF9FFFFF/;B99EE-@CD.;99;A-@-.A/B.ADBD.///;/BF/.999;9.;.;.AB/;AEAF.
@M03896:38:000000000-B4D98:1:1103:24077:5457 2:N:0:270
CCTGTTTGCTCCCCACGCTTTCGAGCCTCAACGTCAGTCATCGTCCAGCAAGCCGCCTTCGCCACTGGTGTTCCTCCTAATATCTACGCATTTCACCGCTACACTAGGAATTCCACTTGCCTCTCCGACACTCTAGCTCAGCAGTTCCAAATGCAGTCCCGGGGTTGAGCCCCGGGCTTTCACATCTGGCTTGCCGTGCCGTCTACGCTCCCTTTACACCCAGTAAATCCGGATAACGCTTGCCCCCTAC
+
BBBABFFFBF5FFEFEEEEAFGGDFGGFGHGFGHHAEGHDGHFG2A1FBBF2BFEFGFGHEEDDEGFBEFEEDHHHGH3@FGFHHGHGCEGFGHHHHEGGEEBFFHHFHFGHHFGDGF2FGFGFGGGCFGGFB21<DDG?0FDF<??G1?1>FFFHHHHHG-<@<-</:CCCECCCGGEFFGFGGGGB0C/99AF?C9DECA@FFBE=AAAA9/B9/BBFDF.:/B9/9BD-;9.999@?.;.B/A9-.;
@M03896:38:000000000-B4D98:1:1103:24058:5459 2:N:0:270
CCTGTTTGCTCCCCACGCTTTCGAGCCTCAACGTCAGTCATCGTCCAGCAAGCCGCCTTCGCCACTGGTGTTCCTCCTAATATCTACGCATTTCACCGCTACACTAGGAATTCCACTTGCCTCTCCGACACTCCAGCTCACCAGTTCCAAATGCAGTCCCGGGGTTGAGCCCCGGGCTTTCACATCTCGCTTGCCGTGCCGTCTACGCTCCCTTTACACCCAGCAAATCCGGCTACCGCTTGCCCCCTAC
+
AAA?AFF1BFFFFCCFEEE0FGFGFGGHGFFFCGHCGHFGFHH/AE/FHFBFE/AEEG?G/ECEEGF010/BDGFGHHBGHHGGGGH>EE?EFGFHH/EEGC<FGGFE1BGHHEDDFG1F<BF1BFBCCGGBG01?<?F?1??<<?<G1F<GHFBFGGHH@---@-;/:CCCE@A-?A.CFFFBBCB0.:...9/-.999-;9FAF-9EBBFB9//B/99A9---9:/;B---9;-;----9AFFF@@AF
@M03896:38:000000000-B4D98:1:1103:21251:5941 2:N:0:270
CCTGTTTGCTCCCCACGCTTTCGCACCTCAGTGTCAGTATCAGTCCAGGTGGTCGCCTTCGCCACTGGTGTTCCTTCCTATATCTACGCATTTCACCGCTACACAGGAAATTCCACCACCCTCTACCGTACTCTAGCTCAGTAGTTTTGGATGCAGTTCCCAGGTTGAGCCCGGGGATTTCACATCCAACTTGCTGAACCACCTACGCGCGCTTTACGCCCAGTAATTCCGATTAACGCTTGCACCCTTC
+
BBBAAFFFFFFFGGGGEEFFGGGFFGGHHHHHHHG5GH5FGGGHFFEEFGFEEFAEEFGH1BB1BF@B5B?EGHHHHGFGGHHHHHHAE?FGHHGHH1EG?EBGGA/FGEHHHHFDGFFFGHHHFFGGGAFHHHD@FHG2@@DG2FHDFDBGFHH1FFHFHE1>FF0<<<FF@@-@FFCGH0CGFH/00:CCCGFC0CBECE:AFFDA-:-==:E//;99;9A///B//;/.;.;;;.@A?E.;/BA.;F
@M03896:38:000000000-B4D98:1:1103:21254:5962 2:N:0:270
CCTGTTTGCTCCCCACGCTTTCGCACCTCAGTGTCAGTATCAGTCCAGGTGGTCGCCTTCGCCACTGGTGTTCCTTCCTATATCTACGCATTTCACCGCTACACAGGAAATTCCACCACCCTCTACCGTACTCTAGCTCAGTAGTTTTGGATGCAGTTCCCAGGTTGAGCCCGGGGATTTCACATCCAACTTGCTGAACCACCTACGCGCGCTTTACGCCCAGTAATTCCGATTAACGCTTGCACCCTTC
+
ABBAAFFBFFFFGGGGGFFFFGAEEFGHHHHHHHGBHHEFGFGHHF5BBGFFGBAEEGGH1BEBEHC2@FGEHHEHHGGFGHHHHHHFEEFGHHDGHEEGGCFGFFH0FHHHHHGFFHHGGAGHGHHGFHGHHHG>FHG<@@@22@HDF<FGHHFHGGHHHHCFF<F>1>GFDC-?:AGFC0G;GHH0CGGFBCGCFFFEGGGGGG9DBB?D-AE/;EFDFFF/B/9BFFBDA..BBDF.AE.99BDEFF
@M03896:38:000000000-B4D98:1:1103:16389:5976 2:N:0:270
CCTGTTTGCTCCCCACGCTTTCGCACCTGAGCGTCAGTCTTCGTCCAGGGGGCCGCCTTCGCCACCGGTATTCCTCCAGATCTCTACGCATTTCACCGCTACACCTGGAATTCTACCCCCCTCTACGAGACTCAAGCTTGCCAGTATCAGATGCAGTTCCCAGGTTGAGCCCGGGGATTTCACATCTGACTTAACAAACCGCCTGCGTGCGCTTTACGCCCAGTAGTTCCGATTAACGCTTGCACCCTCCG
+
AAAAAFBFFFFFGGGG2EEFFG2BEEGHGFHHGEDGEHHHFHHHGGDGHF00EE>EEEEGEE?EEHEEEEAHHHHHHGHHGHHHHHHGGF?EHH2FGGGD@@FGHFBGHHHHHGBGHHHDGGGHGHFD.<DFFCC<DC0/CGH0:CCGC0<GEGFHCCGHHH0.:999BFFGG@--9;CCF9BFFFBBFFFBB9BBB9E.B?@FEE9;ADB@;AA//A?@B../;/;/B9A.:AFFBA;...:;//9.;9.
@M03896:38:000000000-B4D98:1:1103:16387:5994 2:N:0:270
CCTGTTTGCTCCCCACGCTTTCGCACCTGAGCGTCAGTCTTCGTCCAGGGGGCCGCCTTCGCCACCGGTATTCCTCCAGATCTCTACGCATTTCACCGCTACACCTGGAATTCTACCCCCCTCTACGAGACTCAAGCTTGCCAGTATCAGATGCAGTTCCCAGGTTGAGCCCGGGGATTTCACATCTGACTTAACAAACCGCCTGCGTGCGCTTTACGCCCAGTAATTCCGATTAACGCTTGCACCCTCC
+
BBBABFFFFFFFGFBFEEEAFGEGGGGHFGGHCGGGGHHGFHHHGGGHHG0EEFEGGGFH1EDDFHE/>EEHHGGHFFHGHFHHHHHGGGGGHGGHHGFGGCFFGHFGEHHHHHGHHHHGGGGGFHFD.EGHFFBDGGB<GGH00;CGF:0CCGFFCGHHHGFEC0;9BFGE?-;-AD/FGBFFFFF//BBFF/BBFFFF@BFAAFDADD>B-;9BB;ABFFE/:/;FFFFDDDFFFD@.9AA;BFDFFF
@M03896:38:000000000-B4D98:1:1103:7369:6193 2:N:0:270
CCTGTTTGCTCCCCACGCTTTCGTGCCTCAGCGTCAGTTACAGTCCAGAGAGCCGCCTTCGCTACTGGTGTTCCTCCTAATATCTACGCATTTCACCGCTACACTAGGAATTCCACTCTCCTCTCCTGCACTCAAGTCCTACAGTTCCAAAAGCTTACTACGGTTGAGCCGTAGCCTTTCACTTCTGCCTTGAAAGACCGCCTACGCCCCCTTTACGCCCAGTAATTCCGTATAACCCTAGCCCCCTACG
+
ABBABFFCFFFFGGGGCEEEFGEGFFHHHHGFEGG?EHAFFGDGGGEFHA2BFGAEGGEH1EEEEH@3FFGEFHHHHHDGHEHHHGFAEEEFFHHHH?EGGE?GG?FBFBGGHHGFGHHHHHHHHHH2GFHFFFF<GFGHBG@2@BGDFGF/FCGD1?G1G/<<F-01<FDAD?EHHFHFDGDHHH00<:C/00;0:CC--?EFGC--:@BAFFFF.C?D..//:/99;9/.9BBB/.:..;9B9B-AF.
@M03896:38:000000000-B4D98:1:1103:8259:6198 2:N:0:270
CCTGTTTGCTCCCCACGCTTTCGCGCCTCAGCGTCAGAACCGGACCAGACAGCCGCCTTCGCCACTGGTGTTCTTGCGAATATCTACGAATTTCACCTCTACACTCGCAGTTCCGCTGTCCTCTTCCGGTCTCAAGCCAACCAGTATCGAAGGCAATTCTGTGGTTGAGCCACAGGCTTTCACCCCCGACTTAATCGGCCGCCTACGCGCCCTTTACGCCCAGTGATTCCGAGCACCGCTAGCCCCCTTC
+
AABAAFF4FFFFGGGGEFEFFGEEAEGGGHHHFGD2?E5FFEA0EE11FFF2BF>EGGGHAEEEEGB2BBGEHHHFF/>/EFGHHGHGGEGHFHHHHHHHGFBF?F?B>?CGGD/AB@DHHGHHHHF?<ACEFFB1<FC0<CC.=0=G<./..;CC:CFH00:/;;.//:C;BF..:FGGGGGGGG?--;BA;/BF..9A;->DFF.B-@@B9B;9B9A9BAAF////BF/.9--.99@--9/FFDFC?9
@M03896:38:000000000-B4D98:1:1103:7362:6212 2:N:0:270
CCTGTTTTCTCCCCACGCTTTCGTGCCTCAGCGTCAGTTACAGTCCAGAGAGCCGCCTTCGCTACTGGTGTTCCTCCTAATATCTACGCATTTCACCGCTACACTAGGAATTCCACTCTCCTCTCCTGCACTCAAGTCCTACAGTTCCAAAAGCTTACTACTCTTGCCCCCTAGCCTTTCACTTCTGCCTTGACATACCGCCTACGCACCCTTTCCGCCCCGTACTTCCCTATAACCCTAGCTCCCTACC
+
AAAA>DF1BFFFGEGGAEAAFFA00BFGHHHGEEEGEHFFAF1DFC11AA0/AB/AEAEGAEE?EG11B>?EGG@GHC1BF2FGDEG>EEE/FHHGG?EEEEFF10B0111FFF2BBFGHFFHGHFD11BFGC011>@@>@F1<2@@G2<1/<?<<1??1?11<<>11><-<.<<C00<GD==0<=00<00/00;0;;C.AC..:.@C?@B9/90;...A9-.--;BFB-/;/;/:/99--9/;BE-9F-
@M03896:38:000000000-B4D98:1:1103:8273:6218 2:N:0:270
CCTGTTTGCTCCCCACGCTTTCGCGCCTCAGCGTCAGAACCGGACCAGACACCCGCCTTCGCCACTGGTGTTCTTGCCAATATCTACGACTTTCACCTCTACACTCGCAGTTCCGCTGTCCTCTTCCGCTCTCAAGCCACCCCCTATCCCACGCAATTCTCCGGTTGCGCCCCACGCCTTCACCCCCCACTTCCTCCCCCGCCTACGCCCCCTCTCCCCCCACCCCCTCCCACCACCCCCCCCCCCCTCC
+
AAAAAFF1DFFFGGGG1AAAAFAE0AEEGHFGAEA//B1BFA/AAA/BBAF0BE>>E>EG/BE/B@10@0>?F2@1F111>12F2BG>A/</>BBFG1GDFFBG1F/>///1@@/?</?@GFHHFGH///>?<111>><0>C--<.0<//0.-;:-.0;000.--.-.-:C-;9.-;.9.C0FFF@?--;-////;/-;A-;@B-B-;-;@@--;/;/;A@--;---9;B--9;--;-@-9-9;@@@;-A
@M03896:38:000000000-B4D98:1:1103:20749:7059 2:N:0:270
CCTGTTTGCTCCCCACGCTTTCGCACCTGAGCGTCAGTCTTCGTCCAGGGGGCCGCCTTCGCCACCGGTATTCCTCCAGATCTCTACGCATTTCACCGCTACACCTGGAATTCTACCCCCCTCTACGAGACTCAAGCTTGCCAGTATCAGATGCAGTTCCCAGGTTGAGCCCGGGGATTTCACATCTGACTTAACAAACCGCCTGCGTGCGCTTTACGCCCAGTAATTCCGATTAACGCTTGCACCCTCC
+
AABBBFFFFFFFGGFE2EEAFFEEEEEH3GHHG2EEEAFGFHDHEA1FG1EGEE>FEEGHEEEEGH1>>EFHHHBGFHEFGGHHHHHGGECEHFFHHGCG?<<FGF0FCGGHHFGFHHHGGGGHFHFGAEEHFCCDGHD/CGF00;C;CC;CGCHFCCHHHHH.:0/;CFFF---9-;BFFGG0FFF/;B/;/9B9B9EF?BBFE?=;9A@B-9.9BFD9@A./;/B/FFBA.9.;BAB;.../:BDFFF
@M03896:38:000000000-B4D98:1:1103:20773:7060 2:N:0:270
CCTGTTTGCTCCCCACGCTTTCGCACCTGAGCGTCAGTCTTCGTCCAGGGGGCCGCCTTCGCCACCGGTATTCCTCCAGATCTCTACGCATTTCACCGCTACACCTGGAATTCTACCCCCCTCTACGACACTCAAGCTTGCCAGTATCAGATGCAGTTCCCAGGTTGAGCCCGGGGATTTCACATCTGACTTAACAAACCGCCTGCGTGCGCTTTACTCCCAGTAATTCCGATTAACGCTTGCACCCTCC
+
AAA?AFFBFFFFGGGFEEE0AG0EEGGH0FGHGEECEGHHFHFGEAAFG/AEEE>FEGGH/EE/EG?//>FHHHHHGHB1GGHHHHHGGEGGHHGHHGGCC@GHGG00<1?FGGFFFFHGCGGFGHCC.<CHB//<DF0/CGF000<CC00CCF0C:<GHHH0.90/9/CFG-@-9-:FGGFFBFFF/9BFB;/:B/-AE;=@BFF@ABB@@@9AFF/;/AB9BF//BFFFB-9:BFB@?99:/9FB-;A
@M03896:38:000000000-B4D98:1:1103:7712:7060 2:N:0:270
CCTGTTTGCTCCCCACGCTTTCGCACCTGAGCGTCAGTCTTCGTCCAGGGGGCCGCCTTCGCCACCGGTATTCCTCCAGATCTCTACGCATTTCACCGCTACACCTGGAATTCTACCCCCCTCTACGAGACTCAAGCTTGCCAGTATCAGATGCAGTTCCCAGGTTGAGCCCGGGGATTTCACATCTGACTTAACGAACCGCCTGCGCGCGCTTTACGCCCAGTAATTCCGATTAACGCTTGCACCCTCCG
+
ABBBAFFFFFFFGGGGEFEFFG?EFGGHCGHHGGFGGHHHHHHHGEAFH??FEEEEGGGHEEEEEHA>EGGHHHGHGGFGHGHHHHHFFEFGHHGHHFFGG@DGHHFF2GHHHHHFFHHGGGGHHFF..CEHF0CDGHF<CGG0:CGHH00CHHHHGGHHHG0.:::/9;FGGGAAAGGFGEGFFFF/BBFFFFB.;ACFFFFFFFBCFDAF=.9FBAACFFA/B/BFFFBA9AAFF.@AAEE;/FFEED.
@M03896:38:000000000-B4D98:1:1103:20758:7077 2:N:0:270
CCTGTTTGCTCCCCACGCTTTCGCACCTGAGCGTCAGTCTTCGTCCAGGGCGCCGCCTTCGCCACCGCTATTCCTCCAGATCTCTACGCATTTCACCGCTACACCTGGAATTCTACCCCCCTCTACGAGACTCAAGCTTGCCAGTATCAGATGCAGTTCCCAGGTTGAGCCCGGGGATTTCACATCTGACTTAACAAACCGCCTGCGTGCGCTTTACGCCCACTACTTCCGATTAACACCTGCACCCTCC
+
AAA1AFF1FFFFGGGEAEE0FG0AEEEHABEA0EE?EGFGBGFGEE/10//AAE>EEEEG/?E/BF///>/BFFDHFB11FGGGHHG?E??EGGHHHE@@B<BFGH000FGFHHFDDCHGGGGCGGC..>CG10/<=<0/<G=0<0===<0CGFG0;;GGF00.:0/;/CCE;A-;-:BFGFFGGGG00CB9F/;/99AE>??FEA99AA@@-9-:9--;;;--//;/;B---;-FF/;-/99-:BB-A9
@M03896:38:000000000-B4D98:1:1103:5580:7097 2:N:0:270
CCTGTTTGCTCCCCACGCTTTCGCACCTCAGTGTCAGTATTAGTCCAGGTGGTCGCCTTCGCCACTGGTGTTCCTTCCTATATCTACGCATTTCACCGCTACACAGGAAATTCCACCACCCTCTACCATACTCTAGTCAGTCAGTTTTGAATGCAGTTCCCAGGTTGAGCCCGGGGATTTCACATCCAACTTAACAAACCACCTACGCGCGCTTTACGCCCAGTAATTCCGATTAACGCTTGCACCCT
+
ABBABFFFFFFFGGCGAFFEGGEEEGGGHHHHHHHFHHHHHHHHGFBHHHBEEFAEGGGHEEEEFGFF5EFEGHGHHFFFHGHHHHHGGGFGHHFHHDFGCEFGGCGHHHHHHHFFHHHGGHHHEHGGFHHHHGFFGFH2@GFB2DGFFCFGHGHHGGHHHF1?<?<CGHHGGC@@FAGHHCGFHH/CFHHCCFFHFFHEFGFFGFDC-BBG9A.BFA?A=F.;/BB/FFBAADDBFDF..A99;FDE
@M03896:38:000000000-B4D98:1:1103:6081:7113 2:N:0:270
CCTGTTTGCTCCCCACGCTTTCGCTCCTCAGCGTCAGTATTGGCCCAGACGACTGCCTTCGCCATCGCTGTTCCTCCTGATATCTGCGCATTCCACCGCTACACCAGGAATTCCATCATCCCCTACCAAACTCTAGTCATACCAGTATCAAGTGGCAGCTCCAGGCTCACCCTGGAGGTTTCACACCTGCCTTACTAAACCGCATACCCACTCTTTACTCCTACTAAACCCGGCCAACCCTTGCTCCCTA
+
AAA>>FF1@FFFGF1EEEE0ADEE?GGGHFFF0EEAEF2D2D1BGCAA/FAEAAAFBDGHEAEEEGE/0//BEFEEFFF1@E2FG@1/>>??FGHHHEE>EEGGFF0<G<F1GD2BDFGHFFFGEF@1@/F1FB1@>?<GF1FG1?F<FFD1<11<<<.<GF11>.<.<0<C<CC/.../;;;:;C.//.;0;0CFBG0C/-9-.;0//0.;C0000009;0;CBB0//9-=--9--;9:-/-//;9:-/
@M03896:38:000000000-B4D98:1:1103:6967:7435 2:N:0:270
CCTGTTTGCTCCCCACGCTTTCGCACATGAGCGTCAGTTCTTGTCCAAGGGGCCGCCTTCGCCTCCGGTATTCCTCCACATCTCTACGCATTTCACCGCTACACGTGGAATTCTACCCCTCTCTACAAAACTCTAGATGCACAGTCTGAAATGCAATTCCCAAGTTGAGCTCGGGGCTTTCACATCTCACTTATCCATCCGCCTGCGTGCCCTTTACGCCCAGCTATTCCGATTCACGCTCGCACCCTCC
+
ABB3AFFFFFFFGGGEEEEAFGEEGGAEBGFHGGG2?GHHHFFGHEFAGA10AEAEGGGHAEGGGHEEECFHHHHHHGHGHHHHHHHGGFGGHHHHHEEGEEGHDACFFGFHHHGGHGHFEHEGGF?F1?FGHF1<FDG11?D0<F1G1G1FGG111FHHFF/<DD=0<CFFD?-@DCHHHHGFBFBC0CCFFBFFGFFF.EGFEGF.9DAFBFF/9A.@;AF.;/;9FF/DDD/BB.;9A;B;DFF?.A
@M03896:38:000000000-B4D98:1:1103:22575:7688 2:N:0:270
CCTGTTTGCTCCCCACGCTTTCGCACCTGAGCGTCAGTCTTCGTCCAGGGGGCCGCCTTCGCCACCGGTATTCCTCCAGATCTCTACGCATTTCACCGCTACACCTGGAATTCTACCCCCCTCTACGAGACTCAAGCTTGCCAGTATCAGATGCAGTTCCCACGTCGAGCCCGGGGATTTCACATCTGACTTAACAAACCGCCTGCGTGCGCTTTACGCCCAGTAATTCCGATTAACGCTTGCACCCTCC
+
AABA>FFBFFFFGGGFAFAFFG2EEGGH3CGHGFEEGHFHBGHGEA1FFDE?EE>EEGGHAEEEEHE/>EFGHHHHFBE?GFGHFGHGGEGDHGFHHDDDF@?GHBCGHHHHHHHFHGHGGGGHFGF?.AEHFFF<DG0<<GH0::CCGC0CCCCC;CGHHH.;..-;@AGE@B-?9:BFFFFFFFB//B9;BBFFFFEF=DAFFFA.9A;D;9A/;9:@DF?9:/;FFF/..9AFFB;A..;99BDEEF
@M03896:38:000000000-B4D98:1:1103:22596:7702 2:N:0:270
CCTGTTTGCTCCCCACGCTTTCGCACCTCAGCGTCAGTCTTCGTCCAGGTGGCCGCCTTCGCCACCGGTATTCCTCCAGATCTCTACGCATTTCACCGCTACACCTGGAATTCTACCCCCCTCTACGTCACTCAAGCTTGCCAGTATCAGTTGCAGTTCCCAGGTTGAGCCCCGGGATTTCACATCTCACTTACCTCACCGCCTGCGTGCCCTCTACGCCCAGTACTTCCGATTAACGCTTGCCCCCTCC
+
AAAAAFF11DFFFEF11AEAFGEC?EGH0BGGFFEEAFF122A0AA/GF11BBG/EEGGHAEE/EAA/>/FHGBEGH011FGHHHHHFEGGGHHGHH/>EE@BG<00F0BFGG22B1B/BBCGG?G?00?/FF0<<FG10<<F1<111<000==D0<=DHFB0<<</;CCGE.:;-9;CFFFG09CF00;0;;0/00;CF.A@F-:---9-;B-;;F?99@--9;;BBFFB?--9/;-@--9A//;@;AA
@M03896:38:000000000-B4D98:1:1103:4573:8129 2:N:0:270
CCTGTTTGCTCCCCACGCTTTCGCACCTGAGCGTCAGTCTTCGTCCAGGGGGCCGCCTTCGCCACCGGTATTCCTCCAGATCTCTACGCATTTCACCGCTACACCTGGAATTCTACCCCCCTCTACGAGACTCAAGCTTGCCAGTATCAGATGCAGTTCCCAGGTTGAGCCCGGGGATTTCACATCTGACTTAACAAACCGCCTGCGTGCGCTTTACGCCCAGTAATTCCGATTAACGCTTGCACCCTCCG
+
ABBAAFFFFFFFGEFEEEEFGGEFGGGHHHHHGGGGGHHGHHHHGEAGHG?EAE>EGGGHEEEFGHEEEGGHHHHHGHHHHHHGHHHGGGGGHHGHHFDGFCDGHGCGFHGHHHHHHHHGGGGHHGFA.EDHF0C=GHG<GHH0CCGGGCGGHHEH;CGHHF0::9CFFFGGDGFAADFGFGGGFFF:BFF/FFBBFFFFFFFD?FFAAA@DD?.;BEDFFFE/;BFFFF9....;B.@9.;.;BFFFFF.
@M03896:38:000000000-B4D98:1:1103:4587:8149 2:N:0:270
CCTGTTTGCTCCCCACGCTTTCGCACCTGAGCGTCAGTCTTCGTCCAGGGGGCCGCCTTCGCCACCGGTATTCCTCCAGATCTCTACGCATTTCACCGCTACACCTGGAATTCTACCCCCCTCTACGACACTCAAGCTTGCCAGTATCAGATGCAGTTCCCAGGTCGAGCCCGGGGATTTCACATCTGACTTAACAAACCGCCTGCGTGCGCTTTACGCCCAGTAATTCCGATTAACGCCTGCACCCTCCA
+
ABB?AFBFFFFFGGCE2EAAFGEFFGGGHFFGEGE?EDGHBGGHFEDFGEEEEEEEEEFHEEEEGGE>>>FFFHHHGFFFGHFGGHHGGEAEFBFGH?>C@@DFHGF0FFGBFGFFGFFGGGGFFH.>.<AGB/=0<C0<GHF00;:CF0CGFEC<:;GHBG0;9/-9;DAE----9.BFF/BFFFB9/BBFFF9B/AEEBB-AA.-;AD>9-.9;;A.@B?.:/;/;;9/....9/.@-.;.;9:AFF.9
@M03896:38:000000000-B4D98:1:1103:26987:8690 2:N:0:270
CCTGTTTGCTCCCCACGCTTTCGCGCCTCAGCGTCAGTAATGGTCCAGTTGGCCGCCTTCGCCACCGGTGTTCTTGCGAATATCTACGAATTTCACCTCTACACTCGCAGTTCCACCAACCTCTACCATACTCAAGCGTCCCAGTATCGAAGGCCATTCTGTGGTTGAGCCACAGGCTTTCACCCCCCACTTACAACGCCGCCTACGCGCCCTTTACGCCCAGTCATTCCGAGCAACGCTAGCCCCCTTC
+
ABB@AFF4FFFFGGGGEEEFFGEEAFGFGHHFAEE2EGCBDGHHHE3GHGFHGGEEFGGH1ECBEG1>>>>EGHFFEEFCEGHHHHHG/?CGFGFGHHHHBDFGFHFDD/CGHD?2F/?EDCGHGHH1@GHHB<11FAEGGGD1>1FGC.0<<EH.CGHF<00<C<./;::CCG..EGGHH0GFGGG--;AB000C:;:B9B;.DBDFFC=;-/BFB.99@..:///9;B9.-;-/;-;D.9BFFFFA.9
@M03896:38:000000000-B4D98:1:1103:26967:8695 2:N:0:270
CCTGTTTGCTCCCCACGCTTTCGCGCCTCAGCGTCAGTAATGGTCCAGTTGGCCGCCTTCGCCACCGGTGTTCTTGCGAATATCTACGAATTTCACCTCTACACTCGCAGTTCCACCAACCTCTACCATACTCAAGCGTCCCAGTATCGAAGGCCATTCTGTGGTTGAGCCACAGGCTTTCACCCCCGACTTAAAACGCCGCCTACGCGCCCTTTACGCCCAGCGATTCCGAGCAACGCTACCCCCCTTC
+
AABAAFF>DFFFGGGEEEFEFGAEAFGEGHGHGGGGGHGDAGFHGFGCFG5FBGAEEEGHAEDEEG1>>>BEFHFFHEGGGGHHFHHG?GHHHHGHHHHHHFGGDF?CBBEHGGGFFGHGGBGHHHHFDGHHDD1????ECGH1>FDG.C0<?GH.<DG0=00</..:CCG/GH.;E.CCGHHGGGG-;=AE0C0BC-ABB??DDF9;-@BB-/;BB9;;B.9.9-.9;FB.-;;99-@.;-99EBB?.;
@M03896:38:000000000-B4D98:1:1103:26985:8710 2:N:0:270
CCTGTTTGCTCCCCACGCTTTCGCGCCTCAGCGTCAGTAATGGTCCAGTTGGCCGCCTTCGCCACCGGTGTTCTTGCGAATATCTACGAATTTCACCTCTACACTCGCAGTTCCACCAACCTCTACCATACTCAAGCTTCCCAGTATCGAATGCCATTCTGTGCTTCAGCCACATGCTTTCACCCCCGACTTAAAACTCCGCCTACGCGCCCTTTACGCCCAGCGCTTCCGTGCAACGCCACCCCCCTGC
+
AAB?AFFBFBDFGGBEEEFFFGEEEEGEEHGH?BAAEGB5AD5FGB33AF53BBAEEEEGFEEADH>/>/EFDHBFF>E/EFHHHHGG?GHHHHFFHBGFFEFGGHFDB?B1FFGFC?FED0GF1@D<?1GGH1?1?1??FGD1<1=F..<1F>F1=0D=00000<0=0=C.<.00<C00;0<CGG--:;BD000;9;;9ADD..;.;-@9@-//;;..9@AE.-;.9;F./.:.9B-@-:..;;@B?.;
@M03896:38:000000000-B4D98:1:1103:20405:8799 2:N:0:270
CCTGTTTGCTCCCCACGCTTTCGCTCCTCAGCGTCAGTATTGGCCCAGACGACTGCCTTCGCCATCGGTGTTCCTCCTGATATCTGTGCATTCCACCGCTACACCAGGAATTCCATCATCCCCTACCAAACTCTAGTCATAGCAGTATCAAGTGGCAGCTCCAGGTTGAGCCTGGAGGTTTCACACCTGACTTACTAAACCGCCTACGAGCTCTTTACGCCCAATAAATCCGGACAACGCTTGCTCCCTA
+
BBBBBFFFFFFFGGGGEFEEFGEEEHGHHHHHGGGGGH5FFG3EGG1FFFEGGGEGHHHHEGGEGHE1?BEFHGHHHFFGGHHHHHFHHHHHHHHHHGGGGEEGHH0EAGGFHHDGGHHHGHGHGGGF2GHHHFFBFFDHE2@G11??GHGFD<<F0A<GHHF<<<<<01FGFGAGA.<<DD<GHHDC/G:;;GFGHHHGB-CFEGG?.;ACFFFFFGEBBGDA./;B/BBD-99-.9-;.:AEFFFE./
@M03896:38:000000000-B4D98:1:1103:20412:8826 2:N:0:270
CCTGTTTTCTCCCCACGCTTTCGCTCCTCAGCGTCAGTATCGGCCCAGACGACTGCCTTCTCCATCGCTGCTCCTCCTGATATCTGCTCATTCCACCGCTACACCAGGAATTCCATCATCCCCTACCAAACTCTAGTCATCCCAGCACCAAGTCGCCGCTCCCGGTTGAGCCTGCATGCTTCACACCCCCCTTCCTCAACCTCCTACGAGCTCTTTACTCCCACTCACCCCGCACAACCCCTCCTCCCTA
+
AAA1ADF1BDFFGFCEAAE0AAAEEHEFFB1AAEE//G2A2A/AAA/A/AA/EAAFBF@F1B@1DD?/0//BBFBGHHC1B2BBD211B@BFGDFEG>EEE?1G0/0</0BBED>2FFFHD?/0?<<1@CCFG11>2@@G21/1?0<0?0/0<1.-.>-<AF..--.-//<//../000;0;0C0/;.----.//0009;9//A-//---;99///99/:9-:-;/;/-99@-----:-;-;-;-BF9B/
@M03896:38:000000000-B4D98:1:1103:17009:8868 2:N:0:270
CCTGTTTGCTCCCCACGCTTTCGCTCCTCAGCGTCAGTATTGGCCCAGACGACTGCCTTCGCCATCGGTGTTCCTCCTGATATCTGTGCATTCCACCGCTACACCAGGAATTCCATCATCCCCTACCAAACTCTAGTCATAGCAGTATCAAGTGGCAGCTCCAGGTTGAGCCTGGAGGTTTCACACCTGACTTACTAAACCGCCTACGAGCTCTTTACGCCCAATAAATCCGGACAACGCTTGCTCCCTA
+
ABBAAFFFFFFFGGGFEFEEFGEEGHGHHHHHGGGEGGGGFGFGGFAFHFEGEGBGHHHHEEFEFHE>1?EEHFGHHHFHGHHHHBDGHFHHHFHHHFGGGEGGHHFEEHFHHHFGHHHHFGGHGFGGCGHHHHHEGFGHF@@F1?1DHHFF11<FEDDHHHG1>1<001>GFG.<<<<<=D=GFGCC/:CCFFCC0CGHH-@@D.F..9;AF00;;FADDGAEBF/;BFF.-A9B.A@@.9.;;BFEF/
@M03896:38:000000000-B4D98:1:1103:19118:8940 2:N:0:270
CCTGTTTGCTCCCCACGCTTTCGCACCTGAGCGTCAGTCTTCGTCCAGGGGGCCGCCTTCGCCACCGGTATTCCTCCAGATCTCTACGCATTTCACCGCTACACCTGGAATTCTACCCCCCTCTACGAGACTCAAGCTTGCCAGTATCAGATGCAGTTCCCAGGTTGAGCCCGGGGATTTCACATCTGACTTAACAAACCGCCTGCGTGCGCTTTACGCCCAGTAATTCCGCTTACCGCTTGCACCCTCC
+
ABBBBFFFFFFFGGFE2EEFCGDEAFGHAAFFAAAEDFFF5F2FE1AFHC00AE>EEGEG1BB>EF>//>F?EEFFGB33BFGFG4BCE?EADGBGHCC@@C<GF2F?CCF<GFFDGFHGC<DFFF>>..<DC0<0<C0/<C0000<CC::G0:G0;0GHHH0.:099/;FA9BAD-;F0C0;0BFF/;:BF//BBB.EE-@BF.A=DAA-;B.ABB.99BD./9/9;FF/.9.;/9.9-;../99:9AD
@M03896:38:000000000-B4D98:1:1103:19099:8963 2:N:0:270
CCTGTTTGCTCCCCACGCTTTCGCACCTGAGCGTCAGTCTTCGTCCAGGTGGCCGCCTTCGCCACCGGTATTCCTCCAGATCTCTACGCATTTCACCGCTACACCTGGAATTCTACCCCCCTCTACGACACTCCAGCTTGCCAGTATCAGATGCAGTTCCCACGTTGAGCCCGGGGATTTCCCATCTCACTTCACACACCGCCTGCGTTCGCTGTACTCCCATTCCTTCAGATTCACCCTTCCACCCTCC
+
AAAAAFF>DFFFGGGE1AAA0FAE0EFH0BGE0AEGGGGHFHEHGF/1B11ABFAFEEGH/B?/BFB/>EFGHHHHHB11FFGFFHHFEEECFFFFH?>E/EFGGG<001BGGHFFH0GGGGC?1F?//><CC011><<0>C=0<00<<=0G000<=DDHH:.-..../;CC----9.;9C0B0;C000C0C00;0/-AB--@AE?9A9;-9--:9B//BA9/9/9/9B//9//;///;-/-://;AAEB
@M03896:38:000000000-B4D98:1:1103:25134:9394 2:N:0:270
CCTGTTTGCTCCCCACGCTTTCGCACCTCAGTGTCAGTATCAGTCCAGGTGGTCGCCTTCGCCACTGGTGTTCCTTCCTATATCTACGCATTTCACCGCTACACAGGAAATTCCACCACCCTCTACCGTACTCTAGCTCAGTAGTTTTGGATGCAGTTCCCAGGTTGAGCCCGGGGATTTCACATCCAACTTGCTGAACCACCTACGCGCGCTTTACGCCCAGTAATTCCGATTAACGCTTGCACCCTCC
+
ABBABFFFFFFFGGGEEEAAFGAEDGGGGFH5GFFHHHHGGHHHFFGHGGCFBBAEEEEHEEFEGHFG@EGEHHGFFH@FGHFHHHHGGGFGHGBHHGFGEEDGGEEGHHHHHHGFFHHGGEHHGHHG?CEHHFH@FGDF22@>DFG10<FHHHFGFGHHHG1<1<F>CGGG?C@@CDHHH0FC0G::0GHGFGHCF0FEFGF?FGBBGGDB99.BF.D9@A.B///;BFFD..;99.-.9.A/:;D?.9
@M03896:38:000000000-B4D98:1:1103:5737:9747 2:N:0:270
CCTGTTTGCTCCCCACGCTTTCGCACCTGAGCGTCAGTCTTCGTCCAGGGGGCCGCCTTCGCCACCGGTATTCCTCCAGATCTCTACGCATTTCACCGCTACACCTGGAATTCTACCCCCCTCTACGAGACTCAAGCTTGCCAGTATCAGATGCAGTTCCCAGGTTGAGCCCGGGGATTTCACATCTGACTTAACAAACCGCCTGCGTGCGCTTTACGCCCAGTAATTCCGATTAACGCTTGCACCCTCC
+
BBBBBFFFFFFFGGFGEFEFGGGGFGGHBGHHGGGGGHHH5AGHGEAGGG?FEFFGGGGHGG?EGFFFGFGHHHHHHCFGHFHHHHHGGGGGHHHHHGGGC@<FFCGFHFHHHEHFDG?ADGGHDGF<.<DHFHGDHC0<CGG0;0GHGFBCGHBCC0;;GH0C:CB9/C:.9?---9C9F0B0BBF9/;;BFFBBFAEAFB99.A>9AA@@BFEBB.ABDDEBFBFFFBBAAAA/;.>..A.;FF99AD
@M03896:38:000000000-B4D98:1:1103:5741:9766 2:N:0:270
CCTGTTTGCTCCCCACGCTTTCGCACCTGAGCGTCAGTCTTCGTCCAGGGGGCCGCCTTCGCCACCGCTATTCCTCCAGATCTCTACGCATTTCACCGCTACACCTGGAATTCTACCCCCCTCTACGACACTCCAGCTTGCCAGTATCAGATGCAGTTCCCAGGTTGAGCCCGGGGATTTCACATCTCACTTAACAAACCGCCCGCGTGCGCTTTACGCCCAGTAATTCCGCTTAACGCTTGCACCCTCCG
+
AAA?AFF1FFFFF?BEAEE0FG0EEEGFG0AB0EEEFHGG2GFAEA/1F?/AEEEFEEEGA??/>GE/>E/BF2DGF0B1FHHGHFF?E??EGGFFFABCC?1FFGFA0FHGHDF<FGHGGGG0<F><.<<C//<<<<0<CGCG0;;C000;CFGG:CGHH0:.90/;;BFE--;--;/;BBFFFFB//BFFF/;/;9AE@-@--;-9-9-;;;-;;-;-;9EFBBFFFF/-9--/:;@-:-:;//A-A--
@M03896:38:000000000-B4D98:1:1103:26595:9926 2:N:0:270
CCTGTTTGCTCCCCACGCTTTCGCACCTGAGCGTCAGTCTTCGTCCAGGGGGCCGCCTTCGCCACCGGTATTCCTCCAGATCTCTACGCATTTCACCGCTACACCTGGAATTCTACCCCCCTCTACGAGACTCAAGCTTGCCAGTATCAGATGCAGTTCCCAGGTTGAGCCCGGGGATTTCACATCTCACTTAACAAACCGCCTGCGTGCGCTTTACGCCCAGTAATTCCGATTAACGCTTGCACCCTCC
+
ABBAAFFFFFFFGGGEEEA2FGEEDEGHFFFHGGGGGHHFAGFAEE1FHE0EAE>EFGDHGEDEEHE/>>/FGGFHFHF3FGHHGHHFEEEFHGGHHDDGC@?GGHCC2FGHHHBFGHHGGGGHGGA...CGC0<<<C0<CGG00;<C<0:;<C0CCGGHHH0.:0;/;;BG-;--99/:CBFGFFF//BF9;/:;B9AE@@DFFFAA?A;B-9AFFFF;BDE/;B9FFFFDAA.9BDD.9A.;BFFFFF
@M03896:38:000000000-B4D98:1:1103:28155:10089 2:N:0:270
CCTGTTTGCTCCCCACGCTTTCGAGCCTCAACGTCAGTCATCGTCCAGCAAGCCGCCTTCGCCACTGGTGTTCCTCCTAATATCTACGCATTTCACCGCTACACTAGGAATTCCACTCGCCTCTCCGACACTCTAGCTCAGCAGTTCCAAATGCAGTCCCGGGGTTGAGCCCCGGGCTTTCACATCTGGCTTGCCGTGCCGTCTACGCTCCCTTTACACCCAGCAAATCCGGATAACGCTCGCCCCCTAC
+
BBBBBFFFFDFFGGFGEFECFGE2EEGFHFBGEFHGGFH3BGFFGEEFHFBGGGEEGGGH1EDDGF3B@BFFHHHHHHHHHHHHHHHGGGGGDHHHHAEEGEGHDCGFHFFHGHHH1G/BD/CFGHDGGGGHH<F?FDHHCGH0<DF1GGF1DGF1=GF<CC--<-AGFHECEDA?BG99;BFFCF;09CBA-CF@A@DF>;;;EF.-AADE9/;BBFBFAAA.9;9BFFF??.:9/9@A.-;-;BB;AF
@M03896:38:000000000-B4D98:1:1103:14636:10518 2:N:0:270
CCTGTTTGATCCCCACGCTTTCGTACCTCAGCGTCAGTAATAGTTTAGTAAGCTGCCTTCGCAATCGGTGTTCCGTAGTATATCTATGCATTTCACCGCTACACACTACATTCCGCCTACCTCAACTATACTCAAGACAAACAGTATCAATGGCAATGCTACAGTTAAGCTGCAGAATTTCACCACTGACTTATCAGTCCGCCTACGTACCCTTTAAACCCAATACATCCGGATAACGCTTCGATCCTCCG
+
AABAAFFCFFFFGGGE2AEFFGEGHHGHHGGHFGDFFHH5FFHDFG5GFG5FFGFHHHHHFEFEEHF?EEFEHGEGHG1DGHHHHGHFFFGHHHGHHGGGGGGGBEFFFBBGHGFEGGGHHFHHBGGF3GHHEGCBFFGFGHG2FGGGGHE@2CGF<BFGHHHB?1<DDFDFFGFGH<=FGDFGGF<1<CD==DGHFFHHGGGGEG:.0;;GFBBGGFGFGA.99/9BBFB-C.;B;9?...-./;A/B;.
@M03896:38:000000000-B4D98:1:1103:14643:10536 2:N:0:270
CCTGTTTGATCCCCACGCTTTCGTACCTCAGCGTCAGTAATAGTTTAGTAAGCTGCCTTCGCAATCGGTGTTCCGTAGTATATCTATGCATTTCACCGCTACACACTACATTCCGCCTACCTCAACTATACTCAAGACAAACAGTATCAATGGCAATGCTACAGTTAAGCTGCAGAATTTCACCACTGACTTATCAGTCCGCCTACGTACCCTTTAAACCCAATAAATCCGGATAACGCTTGGATCCTCC
+
BBBBBFFFFFFFGGGGAAAAFGEGHHGHHHHHGGGGGHHHHGHGGGDGGHHHGHFHHHHHAEEFGHFEEEFGHHDGHG1BGHHHHHHHGHHHHHHHHGGGGEGHFEHGFFGHHGGEGGGHHHHHFHHHHFHHFFFFF?CBFHHFFFGFFFF@FGHHEHFHHHEB<FFFGGE<FG<>GDFHHHHHHHG1DGGGDDGGDHHHCGGGGGE:GGGGCCCCGHF9EGG/FFEFGGDD.9CGFGG.9..9BFFEFF
@M03896:38:000000000-B4D98:1:1103:20149:10664 2:N:0:270
CCTGTTTGCTCCCCACGCTTTCGTGCCTCAACGTCAGATATAGTTTGGTAAGCTGCCTTCGCAATCGGTGTTCTGTATGATCTCTAAGCATTTCACCGCTACACCATACATTCCGCCTACCGCAACTACTCTCTAGTTCAACAGTATTAGAGGCAGTTCCGGTGTTAAGCACCGGTATTTCACCTCTAACTTATCAAACCGCCTACGCACCCTTTAAACCCAATAAATCCGGATAACGCTTGGATCCTCC
+
BBBBBFFFFFFFGGGFAEEFFGEGFFHHHHHHGHFFDHHFHHHHHHFFFGFGFGBGHHHHEE1ABGFAA?EEHHHHHHHHHHHHHHEGFHHHHHHHHFGGGEEHHHGHGBGHHGFEGGGHHGGCFFGGHHHHHHFF@@FGFGGF>@GGFFFGEDFGFFHHGGGFEC1FFGHHGGF-FGHHHGHHHHH0CHHHCCGGFHHGGGGGGGEDGGGGEBB;BGGGGGGFF/BFFFA=AD?FF.@.9../BFFBFF
@M03896:38:000000000-B4D98:1:1103:20131:10665 2:N:0:270
CCTGTTTGCTCCCCACGCTTTCGTGCCTCAACGTCAGATATAGTTTGGTAAGCTGCCTTCGCAATCGGTGTTCTGTATGATCTCTAAGCATTTCACCGCTACACCATACATTCCGCCTACCGCAACTACTCTCTAGTTCAACAGTATTAGAGGCAGTTCCGGTGTTAAGCACCGGTATTTCACCTCTAACTTATCAAACCGCCTACGCACCCTTTAAACCCAACAAATCCTGATAACGCTTGGATCCTCC
+
AABBAFF>BFFFGEFEEEEFFGFFFFHHHFAGGHGCFHHFFHFDFG5FFEFFGHFHHHHHAE1ABBBBEEEEFFDGBGHGFGHHHHEHGHFHHHHHHFGGF>3FGGHGFBGHHHHGGGFHFC<?/BCBGGHHHHE2@@F2FGF2@>FGH2210?FE<?FGGG<-DD1<=FFFFC?@CEDGFBDGHHH00CCGB0C:::;C@BCD.;ABDDBF.;0;;99B9.A.9../;B/999;BB.-..;./9;9FFF
@M03896:38:000000000-B4D98:1:1103:20154:10682 2:N:0:270
CCTGTTTGCTCCCCACGCTTTCGTGCCTCAACGTCAGATATAGTTTGGTAAGCTGCCTTCGCAATCGGTGTTCTGTATGATCTCTAAGCATTTCACCGCTACACCATACATTCCGCCTACCGCAACTACTCTCTAGTTCAACAGTATTAGAGGCAGTTCCGGTGTTAAGCACCGGTATTTCCCCTCTTACTTCTCAAACCGCCTACGCACCCTTTAAACCCAATAAATCCGGATAACGCCTCGATCCTCC
+
AAAAAFFFFFFFGEGEAEEFFGEF2FGGGGHF2GDCEHHCHBGGHG5FAF5GGHFGHGHHEE1ABFA1ABEFHHEGBHHGHFGGHFGHFGHHHHGHHEEG?EDGFEFBEBGGHFGEGGGHHE@ECCGFCHHHHG21@F>GFHFC>2@GB21G0EGG?<FGDC<@<>11<>GHE?---<DFDFDHBDG00;CC00:<;;F::A@DDF.;C;AF.9B00C09EA.9//9/BB9-;9.9B.-;:9.9:.;9/;
@M03896:38:000000000-B4D98:1:1103:8754:10686 2:N:0:270
CCTGTTTGCTCCCCACGCTTTCGTGCCTCAACGTCAGATATAGTTTGGTAAGCTGCCTTCGCAATCGGTGTTCTGTATGATCTCTAAGCATTTCACCGCTACACCATACATTCCGCCTACCGCAACTACTCTCTAGTTCAACAGTATTAGAGGCAGTTCCGGTGTTAAGCACCGGTATTTCACCTCTTACTTATCAAACCGCCTACCCACCCTTTAAACCCAATAAATCCGGATAACCCTTGGATCCTCC
+
AABBAFFCFFFFGFGEEEEFFGFFFFHGBGGHGHGGGHHFGHHGFGBFFGABBGBGFAFHCE1BBGF1AEEFGHGHEHHFFHHHHFGHBGHHHGGFHGGGFEBFEEFGCFGHHFHCGGCHCECE/BGFHHHHHDGF@@F@@GG22@@F2>2<<CFD0???A@<->.>1=FG<GC<<A.DF00=DBCH0<C0;00:0CCG.-@-.D/..;;.;9B00;90/AEGF0BFB:;.-..99//;.9.///;;99;
@M03896:38:000000000-B4D98:1:1103:4180:10783 2:N:0:270
CCTGTTTGCTCCCCACGCTTTCGCACATGAGCGTCAGTTCTTGTCCAAGGGGCCGCCTTCGCCTCCGGTATTCCTCCACATCTCTACGCATTTCACCGCTACACGTGGAATTCTACCCCTCTCTACAAAACTCTAGATGAACAGTCTGAAATGCAATTCCCAAGTTGAGCTCGGGGCTTTCACATCTCACTTATCCATCCGCCTGCGTGCCCTTTACGCCCAGTTATTCCGATTAACTCTCGCTCCCTCC
+
BBBBBFFFFFFFGGGF?EEFFG2EEG2FBGCGFGGEEHGHHHGHGFFFDFE?AEAEEDEH1EEGGHE/>EGHHFHHGGHGHHHHHEGEFEDEFHFHHEFGCEFGC?F//GGHGHGFFHFEEHHHDG?11?FGHH111?DBFGG<FGFFHFGHGFHH1FGHHF/C0<=0/CGHD---;CCGGFHGGGGGGFFFBFGGFGGGEEG?EF@9DE?FFFF/B.9@-.E99B/BFF/A?.;/B/:/9.E.;.;.;;
@M03896:38:000000000-B4D98:1:1103:4179:10803 2:N:0:270
CCTGTTTGCTCCCCACGCTTTCGCACATGAGCGTCAGTTCTTGTCCAAGGGGCCGCCTTCGCCTCCGGTATTCCTCCACATCTCTACGCATTTCACCGCTACACGTGGAATTCTACCCCTCTCTACAAAACTCTAGATGAACAGTCTGAAATGCAATTCCCAAGTTGAGCTCGGGGCTTTCACATCTCACTTATCCATCCGCCTGCGTGCCCTTTACGCCCAGTTATTCCGATTAACGCTCGCACCCTCC
+
ABB@AFFCFFFFGFGG?AEFFGEEEFAGFHHHGGDEGHHHHHHHGFGFHEGGEEEEGGGH1EEGGHFFEGGHHHHHGFHHHHHHHHHEEEGGHHGHHFFG/EFFE0/FB2FGGH2FGGHFEHHHHFF?1?FHHFB<FDFGHHHCFGFFD1DGFGHHGHHHHHB<<<=DCCHHE@@?CDHHHHHGGGFFFGGFG0FCFGGFGEEA?F@9.;CFFBF9F.9@DDF9//9/BFF..;D/9;-..-9-;@D.;D
@M03896:38:000000000-B4D98:1:1103:28681:11383 2:N:0:270
CCTGTTTGCTCCCCACGCTTTCGCACCTGAGCGTCAGTCTTCGTCCAGGGGGCCGCCTTCGCCCCCGGTATTCCTCCAGATCTCTACGCATTTCACCGCTACACCTGGAATTCTACCCCCCTCTACGAGACTCAAGCTTGCCAGTATCAGATGCAGTTCCCAGGTTGAGCCCGGGGATTTCACATCTGACTTACCAAACCGCCTGCGTGCGCTTTACGCCCAGTACTTCCGATTAACGCTTGCACCGTCC
+
?AAABFFFFFFFFCFG2EEFFFAEEGGGFFHFEE?AADGGHHFHEAEGFD0AAE>EEGFH1EB1>E>>E/FHFHFFG2GFGFFF4FEFD/CDHHGHHGB?/@FGGGFEFCGHHHHFHHHGG-CC0=EEDDCHEB/:CGF/CGC000CGFFHH0CGFF9FGGFB.99/;/C;9@AAD-;BFFBF/BFB/BB99B/FFB.AECF>...-;:A@99../999-@..9B/9;FF?..../;.@A.../::-9.;
@M03896:38:000000000-B4D98:1:1103:28661:11393 2:N:0:270
CCTGTTTGCTCCCCACGCTTTCGCACCTGAGCGTCAGTCTTCGTCCAGGGGGCCGCCTTCGCCACCGGTATTCCTCCAGATCTCTACGCATTTCACCGCTACACCTGGAATTCTACCCCCCTCTACGAGACTCAAGCTTGCCAGTATCAGATGCAGTTCCCAGGTTGAGCCCGGGGATTTCACATCTGACTTAACAAACCGCCTGCGTGCGCTTTACGCCCAGTAATTCCGATTAACGCTTTCACCCTCC
+
BBBABFFFFFFFGGFGEEEFFGEEDGGHHFHHGGDGGFGHDGGHEE1GFFCGAEEEEEFHEGCEGHAEEEFHGHFHFGHFHHHHHHHGGGFGHGGHHDCFG@DGGFF0GHHHHHHGHHHGGGGGFHFD?ADHFCGDGHF<CGHB0;;GF;CHHGHHCCHHGH0CC9CFGGGECGB?BDFGGBFFFFF/BFBFBBFBF.EE9@FFEFDA?D>99.9/B.:9BA.////9BFBA;DDFFDD.;.99;B9AEF
@M03896:38:000000000-B4D98:1:1103:28662:11414 2:N:0:270
CCTGTTTGCTCCCCACGCTTTCGCACCTGAGCGTCAGTCTTCGTCCAGGGGGCCGCCTTCGCCACCGGTATTCCTCCAGATCTCTACGCATTTCACCGCTACACCTGGAATTCTACCCCCCTCTACGAGACTCAAGCTTGCCAGTATCAGATGCAGTTCCCAGGTTGAGCCCGGGGATTTCACATCTCACTTAACAAACCGCCTGCGTGCGCTTTACGCCCACTACTTCCGATTAACGCTTGCACCCTCC
+
AAB?AFF4DFDFFGFGEEEAFG2AAEGE3GGGEEEEEEGHGHFGEAEFF1EEAE>EEGGH1EAEEH?>/>EGFHGHGGFGHGFHGHHFEEEADGHHH<CGC<DGGGB0FGHHGFDGHHHGGGGHGF<<.<CGF<G<<C0/<GH00;CGG0<GGGHBCGGHHH0::0///;BE?;-A?ECFFBFGFFF/;BFFFBBBFFFF??BDF?B.9A9@-AABF.9@BB..//;FFFF.A9999.9..9.;9FA?AA
@M03896:38:000000000-B4D98:1:1103:28736:11420 2:N:0:270
CCTGTTTGCTCCCCACGCTTTCGCACATGAGCGTCAGTTCTTGTCCAAGGGGCCGCCTTCGCCTCCGGTATTCCTCCACATCTCTACGCATTTCACCGCTACACGTGGAATTCTACCCCTCTCTACAAAACTCTAGATGAACAGTCTGAAATGCAATTCCCAAGTTGAGCTCGGTGCTTTCACATCTCACTTATCCATCCGCCTGCGTGCCCTTTACGCCCAGTTATTCCGATTAACGCTCGCACCCTCC
+
ABBBAFFFFFFFGGCEAEE2FGEE?FEEAGFGGAEEGGGHHHHHFGHBGE1EAFEEFGGH1EE1EHE>>EGHGHHHGBGHHGFHHHHFEFGGHGFHHEEGF@GGD0??DDGHHGGDGHHEGHHHHHG11<FHHBB?F<1FFHH0>FG1DGFHHFFGDGHBGHB<<<=0CFFHGG;:CGBFHFHGHHCGHHHCFFFGFGGFGEGGGG?.EAAFF/CBB:A>BF.99;//BF/AA.9BBDDDD-;-9@DFFF
@M03896:38:000000000-B4D98:1:1103:28754:11425 2:N:0:270
CCTGTTTGCTCCCCACGCTTTCGCACATGAGCGTCAGTTCTTGTCCAAGGGGCCGCCTTCGCCTCCGGTATTCCTCCACATCTCTACGCATTTCACCGCTACACGTGGAATTCTACCCCTCTCTACAAAACTCTAGATGAACAGTCTGAAATGCAATTCCCAAGTTGAGCTCGGGGCTTTCACATCTCACTTATCCATCCGCCTGCGTGCCCTTTACGCCCAGTTATTCCGATTAACGCTCGCACCCTCC
+
ABBBBFFFFFFFGEFFEEEFFGGGDGAFGHHHGGG?EHFHHHHHGHBBGEEGEEEGGGGHEEEGGHEEEGGHHHFHGFHGGHHHHFFGGGGGHHHHHFGGEEFFFCFEDHHHHHGFFHGEEHHHFHGF1FGHHFFDFF1FBGHCGHHFFHHHHGHHGHHHHH/CD<=<CFHFDGCCDGHHHFHFGGFFFGGGGFGFGGGGGGGDEFGADDEFFFFFFFD>DFEBB//:FFB.;ADB;DFDF;=--9;EEF
@M03896:38:000000000-B4D98:1:1103:11143:11878 2:N:0:270
CCTGTTTGCTCCCCACGCTTTCGCACCTGAGCGTCAGTCTTCGTCCAGGGGGCCGCCTTCGCCACCGGTATTCCTCCAGATCTCTACGCATTTCACCGCTACACCTGGAATTCTACCCCCCTCTACGAGACTCAAGCTTGCCAGTATCAGATGCAGTTCCCAGGTTGAGCCCGGGGATTTCACATCTGACTTAACAAACCGCCTGCGTGCGCTTTACGCCCAGTAATTCCGATTAACGCTTTCACCCTCC
+
ABBAAFFFFFFFGGGEEFECFGEEEGGHFHHHGGGGGHHHGHHHGF1GG10AAEEFGGGHEFCEGHE>>EFGHHHHGGFGGGFHFHHFFFGGHHGHHGGGGCFGHFFCGHHHHHFGHHHGGGGHHHAD.<EHFBB<DFD/CGD00;=CG;CGHFHGGGHHHH0.:9/;BFGE-?A?@DFGGGGGFFF;BFFBF/BFF?EFAAFD?FF9AABF=.9FFE?CFDEBB/9;BFBA.;D/9.;...;/BBFAEF
@M03896:38:000000000-B4D98:1:1103:16881:11984 2:N:0:270
CCTGTTTGCTCCCCACGCTTTCGCACATGAGCGTCAGTTCTTGTCCAAGGGGCCGCCTTCGCCTCCGGTATTCCTCCACATCTCTACGCATTTCACCGCTACACGTGGAATTCTACCCCTCTCTACAAAACTCTAGATGAACAGTCTGAAATGCAATTCCCAAGTTGAGCTCGGGGCTTTCACATCTCACTTATCCATCCGCCTGCGTGCCCTTTACGCCCAGTTATTCCGATTAACGCTCGCACCCTCC
+
BCCCBFFFFFFFGGGGEFFFFGEEFGAFCHHHGGEFGHFHHHHHHFGFGEEFEEAEGGGHAEGEGHEFEFGHHHGHHHHGHHHHHHHFGFGGHHHHHGFGGEHHGC?CAGHHHHHHHHHCEHHHHHF?1?GHHFF<1?FFFGH0=GFFDGHGHHHHEFHHHHBA<<=<GGHHEC@FGGFHHCGGGGGFFFGGGBFEGGGGGGGGGGGDGGAFBF/FFEBCFDF/:/;BFFFDAA9/B.:9A=-:@DD?EF
@M03896:38:000000000-B4D98:1:1103:16869:12000 2:N:0:270
CCTGTTTGCTCCCCACGCTTTCGCACATGAGCGTCAGTTCTTGTCCAAGGGGCCGCCTTCGCCTCCGGTATTCCTCCACATCTCTACGCATTTCACCGCTACACGTGGAATTCTACCCCTCTCTACAACACTCTAGATGAACAGTCTGAAATGCAATTCCCAAGTTGAGCTCGGGGCTTTCACATCTCACTTATCCATCCGCCTGCGTGCCCTTTACGCCCAGTTATTCCGATTAACGCTCGCACCCTCC
+
ABBAAFF4DFFFGGCE2EAAFG2BAEGFBFGHEAABBDFGGHDFDD5BHAEEEEAEEEGHEEEEFHE/EEABGHFHFFGHHHHHHEF/@EEEHHGGHGGGCEFGE0?/<BFFHHDDFGHEEFHG2DF?1/?FG1G11111<FD0<FG1<GDGFFFH1<GHDG/<<=0=/<=C.:-;@CHCGHGGFF0C0CBFF09B;;FACE.AE9;EDDEF///BBAA-=../;/;/;F/A.;.99.-.;-;-9@DFFD
@M03896:38:000000000-B4D98:1:1103:20676:12000 2:N:0:270
CCTGTTTGCTACCCACGCTTTCGCGCTTTAGCGTCAGTATCTGTCCAGTGAGCTGACTTCTCCATCGGCATTCCTACAAATATCTACGAATTTCACCTCTACACTTGTAGTTCCGCCCACCTCTCCAGTACTCTAGTTTGACAGTTTCCAACGCAATACGGAGTTGAGCCCCGCATTTTCACATCAGACTTATCAAACCGCCTAGACGCGCTTTACGCCCAATAAATCCGGATAACCCTTGCGACATACGT
+
ABBAAFFFFF5DGGGFEEEFFGEEEGEEFHHHGGFFEHCGGHGHFFGGFGBBFHFGHHHGFHGGHHE1>EEHHHGHGGHHHHHHHHHGFHHHHHHHHHHHHFGHHFFGGBGHHH/EGGGGGFHHHHGGGHHHHFF3BFFBFGHHDGHHHGHHDGGCDHHF?AGFGFFFGHGGCCGGGGHHF<;<GC:0;C:GGHHCGHGACBDFF0BDD9A;CAFF.A9BD.BBFBFFF.-;9AFB/..:.:-;@BDFF;/
@M03896:38:000000000-B4D98:1:1103:15128:12172 2:N:0:270
CCTGTTTGATACCCACGCCTTCGTGCCTAAGCGTCAGTTATGGTTTAGTAAGCTGCCTGCGCAATCGGAGTTCCTTGTGATATCTATGCATTTCACCGCTACACCACAAATTCCGCCTACTTCATCCATACTCAAGAATGCCAGTATCGAAGGCACTTTTACAGTTGAGCTGCAAAATTTCACCGCCGACTTAACATCCCGCCTGCGCACCCTTTAAACCCAATAAATCCGGATAACGCTTGCATCCTCC
+
BBBBBFFFFFFFGGGFEEGGGGGFFFHHHHCGGGGGGHHHHHHGHHBGGEGFGGAGHHHG?EAFGHFEGGGHHHGFGGHHHHHHHHHHFGHHHHHHHFEGGGHHGHGGGGHHHHHGGGGHGHHGHHGGFHHHFGFGHHFBGGH2FHFHGEHFEHHHEGHHFHEEGG<=<FFCGGG<GHHHHHHHGCD<@CGGHFHGHHHHGFGGGGBGGGGGEFBBFGGGDG.9B/FFFF.-;9DFF.B.;.9;9;FBFF
@M03896:38:000000000-B4D98:1:1103:15125:12189 2:N:0:270
CCTGTTTGATACCCACGCCTTCGTGCCTAAGCGTCAGTTATGGTTTAGTAAGCTGCCTGCGCAATCGGAGTTCCTTGTGATATCTATGCATTTCACCGCTACACCACAAATTCCGCCTACTTCATCCATACTCAAGAATGCCAGTATCGAAGGCACTTTTACAGTTGAGCTGCAAAATTTCACCGCCGACTTAACATCCCGCCTGCGCACCCTTTAAACCCACTAAATCCGGATAACGCCTGCATCCTCC
+
AAAAAFFBBFFDGFGGAEGGGGCBAFGFHFGHGGE2ADFDGHHEGGCFDFADGH3FGHBG0A0ABFB1E0EFFHBFFHGHHHHFGFGGHEHFGFHHHAEGEEBGFHFFHFEGGD??EEGHGFHBGBGFFHHHD1F1FCFFDGH11@DGEHH/<F<C0FFGGHBGFB1D1<<1<0<1>FFFHHFD.@C--;CEG0C0::;C.AB?FG-BGBGG?FBFFB0BD.99BFFFFB9-;..BB.@-;.;;9;FFBF
@M03896:38:000000000-B4D98:1:1103:23741:12591 2:N:0:270
CCTGTTTGCTCCCCACGCTTTCGTGCCTCAGCGTCAGTGCTGGTCCAGGTGGCCGCCTTCGCCACGGGTGTTCCTCCCGATATCTACGCATTTCACTGCTACACCGGGAATTCCGCCACCCTCTACCGCACTCCAGCCCGCCAGTTTCCAATGCAGTTCCCAGGTTGCGCCCAGGGCTTTCACATCGGACTTAACGAACCGCCTACGCACGCTTTACGCCCCGTAATTCCTAGTAACGCTTGCACCCTTC
+
BBBBBFFFFFFFGGGGEEEFFGEFCFHHHFGFFEEEEFHGHGCGHEFFFA31BFAEEGGHAEEEG>?E>/EFGHHHGGGDEGGHFFHGCFGEHGGHEGGFHGFHHC@@CGHHHHGDDDGHGGHHGHHCFGGGHFF><<E<<C@-0;CCGFFFGCHH;;GGHBC.::9.9;AB.A.9DF.:CFFFFG..:@-9//9.9AD=-@DDDF.@?D@999.:F..-@-B9-9A/B:/9//;:;DB?..A/;9D./;
@M03896:38:000000000-B4D98:1:1103:23758:12602 2:N:0:270
CCTGTTTGCTCCCCACGCTTTCGTGCCTCAGCGTCAGTGCTGGTCCAGGTGGCCGCCTTCGCCACGGGTGTTCCTCCCGATATCTACGCATTTCACTGCTACACCGGGAATTCCGCCACCCTCTACCGCACTCCAGCCCGCCAGTTTCCAATGCAGTTCCCAGGTTGAGCCCAGGGCTTTCACATCGGACTTAACGAACCGCCTACGCACGCTTTACGCCCAGTAATTCCGAGTAACGCTTGCACCCTTC
+
BBBABFFFFFFFGEFEEEEFFGGFGFHHHHHHEEGGGFHHHHHHHFEHHHGEFGAEFGGHEEFEFE>/>>EEHGGHGGG1EEGHHHHGGGGGGHHHFFGHEEEFGD@CCGHHHGGGFGGHGGHHGHHCCGGGGCF1>EE<AFGCCFGGHHHHHHHFCGHHFH0;::/99CFG.A:AEAAFF0FFFGD9;=B09:FA..BCCAADFFFFFFFFA.9BFAAADF?BF/;B;9/.-..;;9B?AE.:BFF.9B
@M03896:38:000000000-B4D98:1:1103:23739:12614 2:N:0:270
CCTGTTTGCTCCCCACGCTTTCGTGCCTCAGCGTCAGTGCTGGTCCAGGTGGCCGCCTTCGCCACGGGTGTTCCTCCCGATATCTACGCATTTCACTGCTACACCGGGAATTCCGCCACCCTCTACCGCACTCCAGCCCGCCAGTTTCCAATGCAGTTCCCAGGTTGCGCCCAGGGCTTTCACATCTGACTTAACGAACCGCCTACGCACGCTTTACGCCCAGTCATTCCGAGTCACGCTTGCACCCTTC
+
ABBABFF4FFFFGGGG2AAAFFEGFFHEHGEFEEEEEFGFGB3BFE3FGGCCGFAEEGGH1EE?E>>/>/>BGFFHHGFE@EEGHHHGEEEGBGFG44FDD?DHHC/>/BGHGF<BDBGHGAGHGHH/@DGGGGC>><E<<CA-::CCGHGGGGCC:;GHHHB.::/.:;D@A...;99FFFFF0C000;C99/B99.@B@BBF?FABDB?B...9BAA-@AAF//;9;9/A-9.;B.;...;/;BDA/B
@M03896:38:000000000-B4D98:1:1103:22190:12920 2:N:0:270
CCTGTTTGCTCCCCACGCTTTCGCACATGAGCGTCAGTCTTTGTCCAGGGGGCCGCCTTCGCCACTGGTATTCCTTCCAATCTCTACGCATTTCACCGCTACACTGGAAATTCTACCCTCCTCTACAAGACTCTAGTTTGCCAGTTCCAAATGCAGTTCCGAGGTTGAGCCCCGGGTTTTCACATCTGGCTTAACAAACCGCCTGCGTGCGCTTTACGCCCAGTTATTCCGATTAACGCTTGCACCCTCCG
+
ABBAAFFFFFFFGEGE2EA2FGEEEGEFHGFHGGGFCDG5FHGHHH5GHGGGEE0EEGGHGGGFGHE2BFGHHHFHHH@FGHHHHBGFFEGGHGGHHEEGGCBFGFBHHGHHHHHFFHHHGHHHHH2?<GHGHHH1<?<??GG<FHHGGFGGBGFH1=FHGDGCAC<CGHGGGG-;:;AEFFGFGGF9CFFG/FB=BAEGFGGGEFFDFFFFA.AFF.9=BD.9;/9BBF/.9D.9;ACD9EEBBFF?FF.
@M03896:38:000000000-B4D98:1:1103:8865:13048 2:N:0:270
CCTGTTTGCTCCCCACGCTTTCGCACATGAGCGTCAGTTCTTGTCCAAGGGGCCGCCTTCGCCTCCGGTATTCCTCCACATCTCTACGCATTTCACCGCTACACGTGGAATTCTACCCCTCTCTACAAAACTCTAGATGAACAGTCTGAAATGCAATTCCCAAGTTGAGCTCGGGGCTTTCACATCTCACTTATCCATCCGCCTGCGTGCCCTTTACGCCCAGTTATTCCGATTAACGCTCCCACCCTCC
+
BBBAAFFCFFFFGGGGEEEFFGFEEFEGFGFHGGGGGHGHHHHHGGDGBF1EEEAEGGGHGGGGGHEE>FGHHHHHGHHGHHHHHHHGGGGGHGFHHEFGGGHHG0FCCHHHHHHHHHHFFHHHGHH1FGHHHDGF1?11?FGFFGFFFHGHFFHFFGHHHH/<D0==CGGHC-:CFGHGHGGGGGFFFFFFGFGGGGGGDFGGGGGCDD.B9BFFF9.>BDF/BBF/FF;AD9./9:9.:..;FDF?.;
@M03896:38:000000000-B4D98:1:1103:21589:13345 2:N:0:270
CCTGTTTGCTCCCCACGCTTTCGCACCTCAGTGTCAGTATTAGTCCAGGTGGTCGCCTTCGCCACTGGTGTTCCTTCCTATATCTACGCATTTCACCGCTACACAGGAAATTCCACCACCCTCTACCATACTCTAGTCAGTCAGTTTTGAATGCAGTTCCCAGGTTGAGCCCGGGGATTTCACATCCAACTTAACAAACCACCTACGCGCGCTTTACGCCCAGTAATTCCGATTAACGCTTGCACCCTCT
+
ABBBAFFFFFFFGGGGEFEFFGGEFGGHHHHHHHGHHHCGHGHHHDGGHHHEGFAEGGGHEEFFGHCF5BGEHHFHHHGGHHHHHHHGGGGGHHHHHGEGGEGHHFFHFHHHHHFHHHHGGHHHGHHHHHHHHGFFHFG>FGGD2FGHHGHHHHHHGGHHHHHGCD0FCGHGCGDDGGHHGCGHHHHCFHHHHFFFHFHGGGFGGGAADBBG-AAFFFDDFFFFFFFFFFFDDADBBDA...9/;FFFFB
@M03896:38:000000000-B4D98:1:1103:14881:13785 2:N:0:270
CCTGTTTGCTCCCCACGCTTTCGTGCCTCAGCGTCAGTGCTGGTCCAGGTGGCCGCCTTCGCCACGGGTGTTCCTCCCGATATCTACGCATTTCACTGCTACACCGGGAATTCCGCCACCCTCTACCGCACTCCAGCCCGCCAGTTTCCAATGCAGTTCCCAGGTTGAGCCCAGGGCTTTCACATCGGACTTACCGAACCGCCTACGCACGCTCTACGCCCAGTACTTCCGAGTAACGCTTGCACCCTTC
+
BBBABFFFFFFFGGGEEEEFFGEGFFHHHHHHEEEEEGFFHHHHFFFGHHGGGGAFEGGHCEEEEE0>>EEFHGHHHGFEGCEGHHHFGEEFHHHHDFGHFFGGG@BB/CHHHFFDFCGHGHHHHHG/@DGGHFG1FEE-AC@-:;GGGHHHGHH0:;GHHH0.:://9;CEE..9EAEFFBFFGF?.;;@BB/;;.:BC@BFFFF:AD=@B..;BF;>@D9F/B/;BFF..;:9BFAD....;;BD./;
@M03896:38:000000000-B4D98:1:1103:14888:13802 2:N:0:270
CCTGTTTGCTCCCCACGCTTTCGTGCCTCAGCGTCAGTGCTGGTCCAGGTGGCCGCCTTCGCCACGGGTGTTCCTCCCGATATCTACGCATTTCACTGCTACACCGGGAATTCCGCCACCCTCTACCGCACTCCAGCCCGCCAGTTTCCAATGCCGTTCCCACGTTGAGCCCAGCGCTTTCACATCGGACTTAACGAACCGCCTACGCCCGCTTTACGCCCACTAATTCCGAGTAACTCCTGCACCCTCC
+
AABAAFF4FFFFGGCGEEAEFGEFFFHHHGHHGEAEEGFFFFEGGC3BGG3AFGEEGEEHAEA1EE0//>>?FGGHHGG1EEEGFFGFGG?EDH4F4?BGFFEGHGD@@?GGHFFDD<DHDFGF1FFCGCCCCGC>CED<AC--00<CCGBHCH0;..CGGG.-9..:9;CA99.-?A.9CBF0;C...;@//B999.;@;;BA?B.--9-;@../:..9BD..//99BF9.9.9/:/;/9/;BBBDA.9
@M03896:38:000000000-B4D98:1:1103:19691:13807 2:N:0:270
CCTGTTTGCTCCCCACGCTTTCGCACATGAGCGTCAGTTCTTGTCCAAGGGGCCGCCTTCGCCTCCGGTATTCCTCCACCTCTCTACGCATTTCACCGCTACACGTGGAATTCTACCCCTCTCTACAACACTCTAGATGAACAGTCCGAAATGCAATTCCCACGTTGAGCTCGGTGCTTTCACATCTCACTTATCCATCCGCCTGCGTGCCCTTTACGCCCAGTTATTCCGATCAACCCTCGCACCCTCC
+
ABBAAFF4DDFFGGGGAFEEFGEGEGGHDHGFFEAAADFFFHFGGFFBFFAAAE0EFGGHEEGEGHE>>EGFHHHHG?G1FGHHHGE?E?EEDGFGH/EE@BFHA0/?/FDGFGHGGHHCDFHHGHF11?FGG1F11?11=FF0>G1>.<@A00=00DD0DF.-..::/:CG:-:;;CG;FFGGGG09CFFB00;;0;FFFFGGGE9..;.BBB/:B..;@../:/9/;F/..-.99.9.A-9--;;.EA
@M03896:38:000000000-B4D98:1:1103:19675:13818 2:N:0:270
CCTGTTTGCTCCCCACGCTTTCGCACATGAGCGTCAGTTCTTGTCCAAGGGGCCGCCTTCGCCTCCGGTATTCCTCCACATCTCTACGCATTTCACCGCTACACGTGGAATTCTACCCCTCTCTACAACACTCTAGATGAACAGTCTGAAATGCAATTCCCAAGTTGAGCTCGTGGCTTTCACATCTCACTTATCCATCCGCCTGCGTGCCCTTTACGCCCAGCTATTCCTATTAACTCTCGCACCCTCC
+
AAAAAFFFFFFFGGGEAEAAFG2EEG2D3BGFEEEAEGHHGHHHGE5BA1AEAEAEEGGH1EE1EGE/EEGHGHHHGFGHHFGFGHHCEEGGHGGHH/EEEEFF/B?/AGGHHGDGHHH/EFGHFGD<1?FGHDB?11111><0>FD1>F1F<GFFBGHHGFC.00=0/<DC.-..AFHFCGHFFG0;:CF0F0;09FFFCEDA9999;;.;/9;0CED=DFF.B/;/;F/;/:/9B/B/9..-99AEEA
@M03896:38:000000000-B4D98:1:1103:19696:13825 2:N:0:270
CCTGTTTGCTCCCCACGCTTTCGCACATGAGCGTCAGTTCTTGTCCAAGGGGCCGCCTTCGCCTCCGGTATTCCTCCACATCTCTACGCATTTCACCGCTACACGTGGAATTCTACCCCTCTCTACAAAACTCTAGATGAACACTCTGAAATGCAATTCCCAAGTTGAGCTCGGGGCTTTCACATCTCACTTATCCATCCGCCTGCGTGCCCTTTACGCCCAGTTATTCCGATTAACGCTCGCACCCTCC
+
ABB3AFFFFFFFGGFGEEAAFGEGGGGFBGFHGEGAFFGHHHHHHEFBGAECEEAEGGGH1EFEGHEEEEGHHHHHGFHHHFGGHHHFCGGGHHGHHEEGGEGGAC/??GHHHGFGFHHFEHHHHHFF1FFGHD11<FD<1?G01F<DDGFFGEHFB<GHFH/=00=0/<GC<--;@@GCGBFFFGFBFFGBFBFGGGGGDCEG?F@9.C?FF//;B99>>D.9//99BBBA99.BBAB.9--9;BDEFD
@M03896:38:000000000-B4D98:1:1103:19682:13838 2:N:0:270
CCTGTTTGCTCCCCACGCTTTCGCACATGAGCGTCAGTTCTTGTCCAAGGGGCCGCCTTCGCCTCCGGTATTCCTCCACATCTCTACGCATTTCACCGCTACACGTGGAATTCTACCCCTCTCTACAAAACTCTAGATGAACAGTCTGAAATGCAATTCCCAAGTTGAGCTCGGGGCTTTCACATCTCACTTATCCATCCGCCTGCGTGCCCTTTACGCCCAGTTATTCCGATTAACGCCCCACCCCGCC
+
ABBAAFB4DFFFGGGGEEEFFGEEEGGGAFFGGAEEEFGHHHHGFF5BFE1AEEAEEGGG1EEAEH?EEEFHHHHHGGHBGGHGHFHFEEEAFGGHHGEEGE?GE0///BDGGG@GHFHEEGHFFH11?CGFGGF?111<<FG0<F1<DG>=1=D1<<F=GHF.<<=0<<=<A:-:@@GCGHGGGGBCFB0FFFFF00;..;D?..9CDD?F//:/::A-;AF9//BBFF9DDD./;.9-;-...99--9
@M03896:38:000000000-B4D98:1:1103:18652:13903 2:N:0:270
CCTGTTTGCTCCCCACGCTTTCGCACCTGAGCGTCAGTCTTCGTCCAGGGGGCCGCCTTCGCCACCGGTATTCCTCCAGATCTCTACGCATTTCACCGCTACACCTGGAATTCTACCCCCCTCTACGAGACTCAAGCTTGCCAGTATCAGATGCAGTTCCCAGGTTGAGCCCGGGGATTTCACATCTGACTTAACAAACCGCCTGCGTGCGCTTTACGCCCAGTACTTCCGATTAACGCTTGCACCCTCC
+
BBBBBFFFFFFFGGFEEEEFFGEEEGGHGGHHGGGGGHHHHHHHGEEGHFEGEEFGGGGHGFDEGHFEFGGHHHHHHHHHHGHHHHHGGGGGHHGHHGFGGCGHHHFGEFHHHHHGHHHGGGGHHFF?<CEHF0GDGHB<GHGC:;GGGBCGGFFHHHHHGFGEGB99BFGGGGC?GDFFGFGGFFF;9FFFFFBFFFFFDFFFFFBDFFFFCFEFFFFFFFE/B/FFFFF..A.BBFFD.AEBFFAAAA
@M03896:38:000000000-B4D98:1:1103:4025:14117 2:N:0:270
CCTGTTTGCTCCCCACGCTTTCGTGCCTCAACGTCAGATATAGTTTGGTAAGCTGCCTTCGCACTCGGTGTTCTGTATGATCTCTAAGCATTTCACCGCTACACCATACATTCCGCCTACCGCACCTACTCTCTAGTTCAACAGTCTTAGAGGCAGTTCCGGTGTTAAGCACCGGTATTTCACCTCTAACTTATCAAACCGCCTACGCACCCTTTCACCCCAATACATCCTGCTCACGCTTGCATCCTCC
+
AAA?>DFCFFFFFEGE1AAFFE0A0FHHHHABEHA0A1FGG22DDGFAF1FAG1BFFGFHEE//AFF?EEEEFDFF2DEGGHFHHGFBFHHHHHHHH/EEEE1GGEH1CBGGHFGEFG?GG/E//>01BBGFCG2@@@G22@@0>11@21110?CA<D1F/C<><C111>DF<--<<<<DHHH::CC0:CGH:0;<00::-A-9.:.-.9ACABF009:.;-B-//9;BB///9/;B-;9---99;B/;F
@M03896:38:000000000-B4D98:1:1103:4042:14121 2:N:0:270
CCTGTTTGCTCCCCACGCTTTCGTGCCTCAACGTCAGATATAGTTTGGTAAGCTGCCTTCGCAATCGGTGTTCTGTATGATCTCTAAGCATTTCACCGCTACACCATACATTCCGCCTACCGCAACTACTCTCTAGTTCAACAGTATTAGAGGCAGTTCCGGTGTTAAGCACCGGTATTTCACCTCTAACTTATCAAACCGCCTACGCACCCTTTAAACCCAATAAATCCGGATAACGCTTGCATCCTCC
+
BBBBBFFFFFFFGGGGAEEFFGEGFFHHHHHHGHGAAGHHHHFGGHBFGGFGGHFGHHHHAEEEFHFEAEEEHHEFHHHHGGHHHH@GCFHHHHHHHFFGGEFHHHHHFGHHHGGEGGGHH?E?BCFFGHHHHFE@@GGBGHH2@GFFDFBF0?/E?FGHDC@<><1F>FFGHG@--CDGHHGHHHH0GHGHGFHCCFHG?DGFFG.@FDGGE/F9BGBBFE.9/;/BFF9-9A.BB.@.9..;/9BFFF
@M03896:38:000000000-B4D98:1:1103:4032:14141 2:N:0:270
CCTGTTCGCTCCCCACGCTTTCGCGCCTCAACGTCAGATACAGCTTGGTAACCTGCCTTCGCAATCGGTGTTCTGTATGATCTCTAAGCATTCCACCGCTACACCATACATTCCTCCTACCGCAACTACTCTCTAGCTCAACAGTATCCGACGCAGCTCCGGCGTTAAGCACCGGTCTTTCACCTCTAACTTATCAAACCGCCTACGCACCCCTTAAACCCACTAAATCCGGATCACGCTTGGACCCTCC
+
AAAAAF3AAAAAFFFGEEAAFGE00AEEEA1BBAFFE12D11A111BB11D1BFBFHHHF/EBE/B//?BEEGH1222BGHHHHHB12BFGH2FEGHG?EC@FGH/11BFGHGD2>BBBB<<>//B01@1FGG1F@1@F?1F1<?@111??--><C-CCH.-<-:AAC000C?AA--;CFB0FB0;:00;00;0;0;;CF-=@BFFF@B@@B-9A///9;AF-9:B/FFF;----99-;--9-//-A/9:
@M03896:38:000000000-B4D98:1:1103:20929:14394 2:N:0:270
CCTGTTTGCTCCCCACGCTTTCGCACCTGAGCGTCAGTCTTCGTCCAGGGGGCCGCCTTCGCCACCGGTATTCCTCCAGATCTCTACGCATTTCACCGCTACACCTGGAATTCTACCCCCCTCTACGAGACTCAAGCTTGCCAGTATCAGATGCAGTTCCCAGGTTGAGCCCGGGGATTTCACATCTGACTTAACAAACCGCCTGCGTGCGCTTTACGCCCAGTAATTCCGATTAATGCTTGCACCCTCCG
+
ABBABFFFFFFFGGFFAFEFFGGGGGGHGGHGGGEEEHHHFHHHGE1GGFCEEEEEGGGHGGEEGHAE@EFHHHHHGGHHHGHHHHHGGGGGGGGHHDDGF@?GGGGHHHHHHHHHHHHGGGGGHHF..CEHF0F<GHF<GHHC:CHFGF0CFFHGCGHHHHFC;0C;FGGA@?AGAAFGGEGGFFF:BFFFFFFFFAEEFFFBEFFAADFF=?AFFFD;BDFBB/BFFFF.;ADFB/B;BFA9BFFEFF.
@M03896:38:000000000-B4D98:1:1103:7139:14516 2:N:0:270
CCTGTTTGATCCCCACGCTTTCGTACCTCAGCGTCAGTAATAGTTTAGTAAGCTGCCTTCGCAATCGGTGTTCCGTAGTATATCTATGCATTTCACCGCTACACACTACATTCCGCCTACCTCAACTATACTCAAGACAAACAGTATCAATGGCAATGCTACAGTTAAGCTGCAGAATTTCACCACTGACTTATCAGTCCGCCTACGTACCCTTTAAACCCAATAAATCCGGATAACGCCTGCATCCTCC
+
ABBABFFFFFFFGGGGEEEFFGEGFHGHHHHHGGGGGHHFHFHHHGGHGG5GGHGHHHHHEEEEFHFEEFGGHHEGHG1FGHHHHHHHGHHHHHHHHGGGGFFHFEHHGFHHHHGGGGGHHFHGGGHGFHHHGFB2D?GH2FHBGDHHFFF@BFG<CGHHDGBB<?GB1GB?FG<<FFGFHHHHHHH<DGGHGFHGDGHHCGGGAGACGHGHCFBGB:0CEE.:B00CFG.-.C.FCAG-99.;/;B/FF
@M03896:38:000000000-B4D98:1:1103:7120:14517 2:N:0:270
CCTGTTTGATCCCCACGCTTTCGTACCTCAGCGTCAGTAATAGTTTAGTAAGCTGCCTTCGCAATCGGTGTTCCGTAGTATATCTATGCATTTCACCGCTACACACTACATTCCGCCTACCTCAACTATACTCAAGACAAACAGTATCAATGGCAATGCTACAGTTAAGCTGCAGAATTTCACCACTGACTTATCAGTCCGCCTACGTACCCTTTAAACCCAATAAATCCGGATAACGCTTGGATCCTCC
+
AABAAFFFFFFFGGFGEFECFGEFFHGHHHHHGGGGGHF5FGHFFG5FFGFGGGGHHHHHEEDEEHF?EEEGHHGCGGBFGHHHHHHHFHHHHHHHHEGGGGHHFEGFHFGHHHEEFGGHHHHHGHHHHGHHFFFF2BCF2FGCDDFGFHEFFGHHEF1FGGHFFGHH1GFCCGF<FGBGHGHHHHE1<CFGDDGGD=GFGFAEGH.:GEGHG/CCCGFBD?.;BF0FFF?-9;D0C.B..9.;BFFFFF
@M03896:38:000000000-B4D98:1:1103:7129:14535 2:N:0:270
CCTGTTTGATCCCCACGCTTTCGTACCTCAGCGTCAGTAATAGTTTAGTAAGCTGCCTTCGCAATCGGTGTTCCGTAGTATATCTATGCATTTCACCGCTACACACTACATTCCGCCTACCTCAACTATACTCCAGACAACCAGTATCAATGGCAATGCTACAGTTAAGCTGCAGAATTTCACCACTCACTTATCAGTCCGCCTACGTACCCTTTAAACCCAATCACTCCTGCTCCCGCTTCGCTCCTCC
+
AAAAAFF>DDFFGGCEAAE2FFEFFGGDG3FFEEFAGHGHDFG5BG5BF55FFF3GHHFG1EABEGFEAA?EGGDGFE1GGHHHHHDGGGHHHHGHHCEGGCFGBEGGCBFGGHGAGGDHHGG33FEC3FGFB22?2?FG/?FF@2>G2FD22@011<GHHD1<??111?F1>F>1<=1>G1=GHGC//CFD00000==GGGDEDGACGCEBB/0C00:/C.AB/C/9FF0:/9009.;-..9..99BFF
@M03896:38:000000000-B4D98:1:1103:3721:14745 2:N:0:270
CCTGTTTGCTCCCCACGCTTTCGCACCTGAGCGTCAGTCTTCGTCCAGGGGGGCGCCTTCGCCACCGGTATTCCTCCAGATCTCTACGCATTTCACCGCTACACCTGGAATTCTACCCCCCTCTACGACACTCAAGCTTGCCAGTATCAGATGCAGTTCCCAGGTTGAGCCCGGGGATTTCACATCTGACTTAACAAACCGCCTGCGTGCGCTTTACGCCCAGTAATTCCGATTAACGCTTGCACCCTCC
+
AAAAAFFBFFFFGGFGEEEEGGEEEGGHFFHGEAE?EHHHFHBGEEEG31A0/>>>CAGHCDDAFHAAA@FGHHHHGGHBGCGHFHHECDGDHGGFG.B?B@9FFBB.BFFFFFFFFGGGBBFFFF;A.;@F9BB;BF//;BF/:/;B9//:B9BB9BFFFB/99/.//;FF=?-@BDFFFFFFFFF//;FFF/9BFFEF-@BF..BA.;-99..;FEA-@DA/9///;B:A.;.BB.;.9.;/;9AEEF
@M03896:38:000000000-B4D98:1:1103:3706:14756 2:N:0:270
CCTGTTTGCTCCCCACGCTTTCGCACCTGAGCGTCAGTCTTCGTCCAGGGGGGCGCCTTCGCCACCGGTATTCCTCCAGATCTCTACGCATTTCACCGCTACACCTGGAATTCTACCCCCCTCTACGAGACTCCAGCTTCCCAGTATCAGATGCAGTTCCCAGGTTGAGCCCGGCGATTTCACATCTGACTTAACAAACCGCCTGCGTGCGCTTTACGCCCAGTACTTCCGCTTCACGCTTGCACCCTCC
+
ABBAAFFFFFFFGGGGEEAFFGEF?EGF3GHGGEFGGGHH5FGHFEEGF?E0C>>ADGGHADDAFHA-<@FHHHFHH/C;GHHHHHHGGDGFCCCFGAAD@@BFG;BAB;FFG0;CFGGGFADFBF;..;ABB//9;/B/;BB//99B/;;B9BBFF/BFFF/.9/.9:;BE---;99A9F/FFBFB//;999/;;BAEEBFA?EFA.DA9@@.AFFEA;BD.9;///;F..99.BFFF...99;BA.AA
@M03896:38:000000000-B4D98:1:1103:15071:14982 2:N:0:270
CCTGTTTGCTCCCCACGCTTTCGCACCTGAGCGTCAGTCTTCGTCCAGGGGGCCGCCTTCGCCACCGGTATTCCTCCAGATCTCTACGCATTTCACCGCTACACCTGGAATTCTACCCCCCTCTACGAGACTCAAGCTTGCCAGTATCAGATGCAGTTCCCAGGTTGAGCCCGGGGATTTCACATCTGACTTACCAAACCGCCTGCGTGCGCTTTACGCCCAGTAATTCCGATTAACGCTTGCACCCTCC
+
BBBBBFFCFFFFGGGF?EEFEGEEEGGHBHFHGFGGGHHFGHGGEEAGF?0EEE>EFGGH1EEEGGDEEEGHGHHHHB3FGGHHHHHGGEEG2GGHHCBC/@FHG2F?<GHFHFHFGHEGGGGGFGFC.CEHFGF<DG0/<GG0:00<F0;CFFHGG0;GGH0.:0;//CBE--:99CFFFGGGFFF//;BBB/:B/AFE;=BDEF@;AD@@-.AFFEA>FD.9//99BB/.9.AFFBD?.;;/:BAAAD
@M03896:38:000000000-B4D98:1:1103:15076:15004 2:N:0:270
CCTGTTTGCTCCCCACGCTTTCGCACCTGAGCGTCAGTCTTCGTCCAGGGGGCCGCCTTCGCCACCGGTATTCCTCCAGATCTCTACGCATTTCACCGCTACACCTGGAATTCTACCCCCCTCTACGAGACTCCAGCTTGCCAGTATCAGATGCAGTTCCCAGGTTGAGCCCGGGGATTTCACATCTGACTTAACAAACCGCCTGCGTGCGCTTTACGCCCAGTAATTCCGATTACCGCCTGCACCCTCC
+
AABAAFFFFFFFGGGGFEEFFGEGGGGFCHHHGFE?EEGHFHHFEAAGHG0FEEEFGGGHEEDEGHAEEEFHHHHHGFGGHGHHFHGGGAAEDGGHHACF@B?FGGGC2FGHGHHHHHGGGGGHGHGEDDEHC/</<GD/.<D00;CCHECGFHHF0;GHHH0.:0;;CCFA@AB-@EGGGGGFFFF/;FBFB/BBFAEFFFFFFF-;AABC-.:BFFD@DD.9//;:FE/:...//;--:.A9BBDE?A
@M03896:38:000000000-B4D98:1:1103:10471:15241 2:N:0:270
CCTGTTTGATCCCCACGCTTTCGTACCTCAGCGTCAGTAATAGTTTAGTAAGCTGCCTTCGCAATCGGTGTTCCGTAGTATATCTATGCATTTCACCGCTACACACTACATTCCGCCTACCTCAACTATACTCAAGACAAACAGTATCAATGGCAATGCTACAGTTAAGCTGCAGAATTTCACCACTGACTTATCAGTCCGCCTACGTACCCTTTAAACCCAATAAATCCGGATAACTCTTGGATCCTCC
+
ABBAAFFFFFFFGGGGAEEFFGGGHHGHHHHHGGGEGHF5GHHFGGDGGGFHGHGHHHHHEEAEEHFEAEEEHGDGGG?GGHHHHHHHFHHHHHGHHGGGGGFHHFHHGGHHHHHGGGGHHHHGFGGHHHHHGEFGBB?BCFH2GFHHHHGGGHHHFHFGGHFFFD1FGHFFFH>1FDGFHFHHHHF<<CHHHFHHBDGHDGGGGGFGHHGHGE:C:CCFGG.9C0;FFG.-.CEFF0;0;00:9FFFFF
@M03896:38:000000000-B4D98:1:1103:10471:15260 2:N:0:270
CCTGTTTGATCCCCACGCTTTCGTACCTCAGCGTCAGTAATAGTTTAGTAAGCTGCCTTCGCCATCGGTGTTCCGTAGTATATCTATGCATTTCACCGCTACACACTACATTCCGCCTACCTCAACTATACTCAAGACAAACAGTATCAATGGCAATGCTACAGTTAAGCTGCAGAATTTCACCACTGACTTATCAGTCCGCCTACGTACCCTTTAAACCCAATAAATCCGGATAACGCTTGGATCCTCC
+
ABBAAFFF5FFFGGGGEEEFFGEFGGGHHHGGEGEGGHGFFHHGFGFGGHDGGHFGHHHHEF1BFGE1EEGGHHDC1?1DGFHHHHFGFHHHHHFHHFGGGEHHFEHCHFGHGHGEGFFHHHHFBGHHBGGHF32BBBC?BFFCD2FF2@D>FGG2F<FF1GFFDG1FGFF11GF1FFGFHFHHHHG11CDGH0DD0DGCGGGGGHD:GCCG0/0C0CC;DA:/BF0CFF:?E.=0;.B..C./;BFBFF
@M03896:38:000000000-B4D98:1:1103:6192:15470 2:N:0:270
CCTGTTTGCTCCCCACGCTTTCGCACCTCAGTGTCAGTATCAGTCCAGGTGGTCGCCTTCGCCACTGGTGTTCCTTCCTATATCTACGCATTTCACCGCTACACAGGAAATTCCACCACCCTCTACCGTACTCTAGCTCAGTAGTTTTGGATGCAGTTCCCAGGTTGAGCCCGGGGATTTCACATCCAACTTGCTGAACCACCTACGCGCGCTTTACGCCCAGTCATTCCGATTAACGCTTGCACCCTTCG
+
ABBBBFFFFFFFGGGGCFEFFGEEEGGHHHHHHHFHHHHHHHHHHGFHHHFFGBAEFGGHAEEEFHFG5FGEHHGHHHHHHHHHHHHFGGGGHHHHHEFGGEEHHFAGHHHHHHGFHGHGGFHHGH?BFGFHHFHFGHHHC@GG2@FGFCHGHHHHFDHHHHFFCFFCBGHG@C??-;GFFFFHGHGCFGFC;GHCBFGGGGGGGG.B-A?BB:AFF?ABCF?;/99BFFFD;:AFF?B;.E.;BBD.BF.
@M03896:38:000000000-B4D98:1:1103:16356:15541 2:N:0:270
CCTGTTTGCTCTCCACGCTTTCGCTCCTCAGCGTCAGTATTGGCCCAGACGACTGCCTTCGCCATCGGTGTTCCTCCTGATATCTGTGCATTCCACCGCTACACCAGGAATTCCATCATCCCCTACCAAACTCTAGTCATAGCAGTATCAAGTGGCAGCTCCAGGTTGAGCCTGGAGGTTTCACACCTGACTTACTAAACCGCCTACGAGCTCTTTACGCCCAATAAATCCGGACAACGCTTGCTCCCTA
+
ABBBBFFFFFFFGGGFEEEFFGEEFHGHHHHHGGGGGHBGGHGGFFEFHGGGEFEHHHHHEEGEGHEEEEFFHHHHHHHGHHHHHGHHGHHHHHHHHGGGGEFHHHFCHHHHHHGHHHGHHHGHGHFFFGHHHGFDGF@HF>FDG@FGHHFDF1FECADFGFB>CCF<F1FGGFF/C.C<GD=DGGDC/CCGHBGFHHGHH--:E.FA?.AAF0FFBBCF@DDAB0B:/BF9:A@-;9:;.9;EBBFFF/
@M03896:38:000000000-B4D98:1:1103:28539:15647 2:N:0:270
CCTGTTCGCTCCCCATGCTTTCGCTTCTCAGCGTCAGTAGTGGCCCAGAGACCTGCCTTCGCCATCGGTGTTCCTCCTGATATCTGCGCATTTCACCGCTACACCAGGAATTCCGGTCTCCCCTACCACACTCTAGTCTGCCCATACCCACTGCAAGTCCGGCGTTGAGCCCCGGATTTTCACAGCACACGCGACAAACCGCCTACAAGCTCTTTACGCCCACTACTTCCGGACAACGCTCGCACCCTAC
+
AABAAFFAD?ABGGCBAGFDGGEGGFEFGHHHFEEG?GH55EGFFEE1FCAFFGBFFGHHEEEEFHE1>>>EGDFGFF3FGHHGB4BEECEEFGFHHEEEGCFGFHAEGGFHHFB<<><GFHGFGFGGGHGHH<G1?F<1?FH10???GHGGBGFH<<GH>?-<<<-.CCHFGG--999CC0F0;CB./;999=@@B.AA9BBAFFB/9A/B///BF;9;=D.FF///;F.-.9-.;9@.A--9;9D.:;
@M03896:38:000000000-B4D98:1:1103:28555:15664 2:N:0:270
CCTGTTCGCTCCCCATGCTTTCGCTTCTCAGCGTCAGTAGTGGCCCAGAGACCTGCCTTCGCCATCGGTGTTCCTCCTGATATCTGCGCATTTCACCGCTACACCAGGAATTCCGGTCTCCCCTACCACACTCTAGTCTGCCCGTACCCACTGCAAGTCCGGGGTTGAGCCCCGGCTTTTCACAGCACCCGCGACAAACCGCCTACAAGCTCTTTACGCCCAATCATTCCGGCCAACGCTCGCACCCTAC
+
ABB?AFFABBBBGCFGFFFGGGEFGGGHHHHFGGGDFHGFDHCEGFAGGFBGFHFCGGFGEEDEFHE?EEEGFHHHGHHDGFHGHGGGGEFFHHHHHEEG@E?FC/BEAFHHHH?/>BAGBGDHEGHGFEGHH2D2@FF1?FH/>ADGHEGHFHFBF>GHGC-A<;-;/:CEFG@-A9;CFFFC;C;..9-;9;@-;BEE--@DFF;/;A/BB9/;B..-BA.;/9//;BB--;-.;.9.;-9--9A.:A
@M03896:38:000000000-B4D98:1:1103:28535:15664 2:N:0:270
CCTGTTCGCTCCCCATGCTTTCGCTTCTCAGCGTCAGTAGTGGCCCAGAGACCTGCCTTCGCCATCGGTGTTCCTCCTGATATCTGCGCATTTCACCGCTACACCAGGAATTCCGGTCTCCCCTACCACACTCTAGTCTGCCCGTACCCACTGCAAGTCCGGGGTTGAGCCCCGGATTTTCACAGCAGACGCGACAAACCGCCTACAAGCTCTTTACGCCCACTAATTCCGGACAACGCCCGCACCCTAC
+
ABBAAFFABBBBGGCFFBFFGGEEEHGGHHHHFEEGGHGHFHGEHGFHHHAFFHFFHHHHEEDEGHE>>EEEFHHHHHHHHHHHHDFGGGGGHHGHHEEGGEDGGGHEAGHHHHF@CBFHGHDHGHHFHHGHH22>FFG1FGH/<ACFHFGGGHFHHHHHG@-@<:::CGHGGC@-A9CFGFFFFE/.;C-9;-9=;BEFFFDDFFFFFFFB/99BBAD=FA..://;FFF-;@-;A-=-9DB9BFFFFF
@M03896:38:000000000-B4D98:1:1103:12477:15860 2:N:0:270
CCTGTTTGCTCCCCACGCTTTCGCACCTGAGCGTCAGTCTTCGTCCAGGGGGCCGCCTTCGCCACCGGTATTCCTCCAGATCTCTACGCATTTCACCGCTACACCTGGAATTCTACCCCCCTCTACGAGACTCAAGCTTGCCAGTATCAGATGCAGTTCCCACGTTGAGCCCGGGGATTTCACATCTGACTTAACAAACCGCCTGCGTGCGCTTTACGCCCAGTACTTCCGATTAACGCTTTCACCCTCC
+
AAB3AFFCFFFFGGGEEEAFFGEEEGGFGEHHGGFEGGHGCHHHFE1FGC0EAE>EEGGHAEEEEHE/>EGGHFHHFHF3BFHHHDGEEECGHGFHHDCCD@1FGFF00CGHHHHFGFHGCGGHGGG..C<GBC/<DF0<<CG0:CGGHG:CGFHGHCCGHH.-;..9FBFAAB--BA/0;BFFFFF//BFF9F9;BAFE@BBFFF-.;9-@-9ABBE.;>DF9//BFFFA.A.;BB.@A..::/BF?EF
@M03896:38:000000000-B4D98:1:1103:12464:15873 2:N:0:270
CCTGTTTGCTCCCCACGCTTTCGCACCTGAGCGTCAGTCTTCGTCCAGGGGGCCGCCTTCGCCACCGGTATTCCTCCAGATCTCTACGCATTTCACCGCTACACCTGGAATTCTACCCCCCTCTACGAGACTCAAGCTTGCCAGTATCAGATGCAGTTCCCACGTTGAGCCCGGGGATTTCACATCTGACTTAACAAACCGCCTGCGTGCGCTTTACGCCCAGTAATTCCGATTAACGCTTCCACCCTCC
+
ABBABFFFFFFFGGFEEEEFFGEEGGGGHHHHGGFGGHHGEHHHGAAGHFAGEEEFGGGHHGGFGHEEEEGHFGHHGFHHHHFHHHHGGEFGHHHHHGGGG@FGHGCFFHHHHHGHHHHGGGGHGFF.<CAGE0GGHHD<CGG:0;CGHFCGHHHHHHHHHH.::.9;FFGGGG?G?AFFGFFFFFF9BBFBBFBBFFFFFFFFFFB;DDCB-;.;/A.>FD.:BBFFFF;AAAAFF?B.9.99;ADEFF
@M03896:38:000000000-B4D98:1:1103:26461:16345 2:N:0:270
CCTGTTTGCTCCCCACGCTTTCGCACCTGAGCGTCAGTCTTCGTCCAGGGGGCCGCCTTCGCCACCGGTATTCCTCCAGATCTCTACGCATTTCACCGCTACACCTGGAATTCTACCCCCCTCTACGAGACTCAAGCTTGCCAGTATCAGATGCAGTTCCCAGGTTGAGCCCGGGGATTTCACATCTGACTTAACAAACCGCCTGCGTGCGCTTTACGCCCAGTACTTCCGATTAACGCTTGCACCCTCC
+
ABBAAFFFFFFFGGGEEEAAFGEEEGGFFGGG?EE2EGHHEHABEE1BFA?EAE>EEGDHEEEEGG?/>>?4FBGHGGFFHGHHHHHFEEFGHGFGHDFG?B?GGGCC22FCHH1FGHHGGGGHGFF..<EGF0/<DGD<<GF0;0<CG00;;:0GFCGHHH0.:0///;CC9B-9-:CCFFFFFFF9;BF/;/9;/AEE;@DFEF@.;;@D@.A9FED-@A99B/;FFFF.999BBAB.9.9/;BDFFF
@M03896:38:000000000-B4D98:1:1103:16362:16570 2:N:0:270
CCTGTTTGCTCCCCACGCTTTCGCACCTCAGTGTCAGTATCAGTCCAGGTGGTCGCCTTCGCCACTGGTGTTCCTTCCTATATCTACGCATTTCACCGCTACACAGGAAATTCCACCACCCTCTACCGTACTCTAGCTCAGTAGTTTTGGATGCAGTTCCCAGGTTGAGCCCGGGGATTTCACATCCAACTTGCTGAACCACCTACGCGCGCTTTACGCCCAGTACTTCCGATTAACGCTTGCACCCTTC
+
ABBABFF>FFFFGGFEEEEEFGEFEEGHHGHDGHHDGHDGGGDGGG5ABG3AABAAEGGHEEE1EFF25B?EGFFBGB@4BGHHGEGCE?FGGHFHH1>E?EBGGA?CGFGGHHGFHFEF<FGF1GHD/CCCG211>2@F01@>2@G10/1?FGF?GGHHGHB<F<0>1>GC--<-;;C0CCH0C;C0:CGF0:C009BC9CA.//9;;-99-9A//.9;@.ABB/;/BF.9...99.-....99FD?/B
@M03896:38:000000000-B4D98:1:1103:21107:16775 2:N:0:270
CCTGTTTGCTCCCCACGCTTTCGCGCCTCAGCGTCAGTAATGGTCCAGTTGGCCGCCTTCGCCACCGGTGTTCTTGCGAATATCTACGAATTTCACCTCTACACTCGCAGTTCCACCAACCTCTACCATACTCAAGCGTCCCAGTATCGAAGGCCATTCTGTGGTTGAGCCACAGGCTTTCACCCCCCACTTAACACGCCGCCTACGCGCCCTTTACGCCCAGCGATTCCGTGCAACGCTCGCCCCCTTC
+
AAAAAFF1FFFFGEFE1EAAFGEEEFGFGHHHGGGEGHFEGFBFEE1FGG1AFGAEEGGHEFGFGHEE>EEFFHFGHEGGGGGHHFGFEGHHHHFGHHHHGFFGGG?CB?CGHH2DGHHGGHHHFGHGFHGHB1F?FCCCCFG1<DHHCHF<AGGC/=GB00DBC.:;;CGGCC:=A:FGCCGGF@;--;AB0BF09.9:@@@BFBB@-@@@@/:/FAA@@-E-----:B:/9;-B:-9----9B@@;;B
@M03896:38:000000000-B4D98:1:1103:21087:16777 2:N:0:270
CCTGTTTGCTCCCCACGCTTTCGCGCCTCAGCGTCAGTAATGGTCCAGTTGGCCGCCTTCGCCACCGGTGTTCTTGCGAATATCTACGAATTTCACCTCTACACTCGCAGTTCCACCAACCTCTACCATACTCAAGCGTCCCAGTATCGAAGGCCATTCTGTGGTTGAGCCACAGGCTTTCACCCCCGACTTAAAACGCCGCCTACGCGCCCTTTACGCCCAGTGCTTCCGAGCAACGCTAGCCCCCTTC
+
ABBAAFFCFFFFGGGGEEFFFGGGEGGGGHHHGGGEGH5AAFFFEFCGGGEEFGAEFGGHEEGEEH>>>EEEFHFGHFGGGGHHHHHGGEHHHHHHHHHHGFGHHGFCC<CGHGDGFHHGGHHHHHHGFHHHG1F?FAGGGGGB<>FGC.CCDCE<<GHGH0=GC<./:CGCGH:;EGHFHGHGGGG-;;?A90B0;-;AFFFFFFABADFF-B/BF:A>DD.9//99BF.:-;;BF;@.;.;BFDF>9F
@M03896:38:000000000-B4D98:1:1103:21092:16796 2:N:0:270
CCTGTTTGCTCCCCACGCTTTCGCGCCTCAGCGTCAGTAATGGTCCAGTTGGCCGCCTTCGCCACCGGTGTTCTTGCGAATATCTACGAATTTCACCTCTACACTCGCAGTTCCACCAACCTCTACCATACTCAAGCGTCCCACTATCGAAGGCCATTCTGTGGTTGAGCCACAGGCTTTCACCCCCGACTTAAAACGCCGCCTACGCGCCCTTTACGCCCACTGATTCCGAGCAACGCTAGCCCCCTTC
+
BBB?AFFCFFFFGGFEEEEFFGEEEGGEGHHHGGFEGHDFGGADBG3GGGFGFGEEEGGHAEEAEFE/>>EEGHFDGEGGGGHGHHHFGAHHHHGHHHHHHGGHFGFDBCEHGG3DGAHGGBGHFHHGFHHHF1??FDDGFGH0>0>FAC<C?CGG/DH0D0</<:::/CGGCG..CCHHHFGGGGG--=AAF000:-=DF;@DFEA@>>BF-/;BB:D=BD..//9/;B;.9-@/;-@.../9FFCCA9
@M03896:38:000000000-B4D98:1:1103:6589:16868 2:N:0:270
CCTGTTTGCTCCCCACGCTTTCGAGCCTCAACGTCAGTCATCGTCCAGCAAGCCGCCTTCGCCACTGGTGTTCCTCCTAATATCTACGCATTTCACCGCTACACTAGGAATTCCACTTGCCTCTCCGACACTCTAGCTCAGCAGTTCCAAATGCAGTCCCGGGGTTGAGCCCCGGGCTTTCACATCTGGCTTGCCGTGCCGTCTACGCTCCCTTTACACCCAGTACATCCGGATAACGCTTGCCCCCTAC
+
ABBAAFFFFFFFGGFFEEEFFGFCGEGHHHGHGHGGGHHFGHHHHEEGHEBFGFEEGGGHGGDEGHFFEGHGHHHHHHHHHHHHHHHFEGGGHHHHHEEGGEFGGHFHFHHHHHFHHGGHHFHHHGGCCDGHH21<FGHG0GGC?DFHGHHHFGGEHHGHGG-C<-<;GGHGGG:AGGFGFBFCGGF;CFFF9EFDDBFFDDFEFFEFFFFFFBF/B999DE.99/;FFF9BA..;B?B.;9EFFEFF.A
@M03896:38:000000000-B4D98:1:1103:6578:16881 2:N:0:270
CCTGTTTGCTCCCCACGCTTTCGAGCCTCAACGTCAGTCATCGTCCAGCAAGCCGCCTTCGCCACTGGTGTTCCTCCTAATATCTACGCATTTCACCGCTACACTAGGAATTCCACTTGCCTCTCCGACACTCTAGCTCAGCAGTTCCAAATGCAGTCCCGGGGTTGAGCCCCGGGCTTTCACATCTGGCTTGCCGTGCCGTCTACGCTCCCTTTACACCCAGTAAATCCGGATAACGCTTGCCCCCTAC
+
BBBABFFFFFFFGGGGCEEAFGEFHGGHHGGHGHGGGHHFHHHHHFEHHHHHHGFGGGGHEGFEGHCGEGGGHHHHHHHHH4GHHHHGGGGGHHGHHGGGGEGHGHFFEHHHHHEHHGGHHDHHHHG?FGGHHFFFGHHG?GG0DGHHGHHHHHHHHHGHGC@D<<@CGHHGGGGGGGGGFGGGGGC0;CFAAEGGF?DEFAD?EFEFEFFE.BFFFBBBFFEBF/;BFFD;.:.BB.@.;.:9BEFCFF
@M03896:38:000000000-B4D98:1:1103:20964:16959 2:N:0:270
CCTGTTTGCTACCCACGCTTTCGTTCCTCAGCGTCAGAATGAGCCCAGTAAGTCGCCTTCGCCACCGGTATTCTTTTTAATATCTACGCATTTCACCGCTACACTAAAAATTCCACTTACCTCTACTCTTCTCAAGATATGCAGTTTCAAATGCTTACAGTAGTTAAGCTACTGCCTTTTACACCTGACTTGCATTTCCGCCTGCGAACCATTTACGCCCACTCATTCCGTACAACGCTAGCCCCCTAC
+
AAAAAFFFBFFFGGDE1AAAAGCBGGHFHHHHGEGGGHHH1GGGHF/ABDA1FF/EFEGHEEEEEGE/>@FFFGFHHFHHFHHHHHHFE?EFHHBHHGGGGGHHGB1F11FCGFGHHHHGE1GHHHGHBFFDB2BBGFBG@FF1<12FFFHF11G11???1@?<<111?DGCG1BGB1>DD<1FFF00<0<DDDDDGH0<.<?A:--;-;.09;009.9:..9//;CB0;0.:.09-99-;//9A-@9F
@M03896:38:000000000-B4D98:1:1103:24858:16975 2:N:0:270
CCTGTTTGCTCCCCACGCTTTCGCGCCTCAGCGTCAGTAATGGTCCAGTTGGCCGCCTTCGCCACCGGTGTTCTTGCGAATATCTACGAATTTCACCTCTACACTCGCAGTTCCACCAACCTCTACCATACTCAAGCGTCCCAGTATCGAAGGCCATTCTGTGGTTGAGCCACAGGCTTTCACCCCCGACTTAAAACGCCGCCTACGCGCCCTTTACGCCCAGTGATTCCGAGCAACGCTAGCCCCCTTC
+
BBBBBFFFFFFFGGFGFEEFFGGGGGGGGHHHGGGGGHHBFGHHFFEGGGEGGHEGGGGHGGFFGHEF@EEGHHFGHGGGGGHHHHHGEEHHHHFHHHHHHGFHHHGGGFGGHGEFFEHGGHHHGHHHGHHHFFGFGDGGGGHB<FGGCECEFGHGGGHGF00<<<:CGHCGHH::EGHHHFGFFDC--ADDFG0B;-A@FFCFFFFFFFFD-9/BFEFFFFFB/B/9FFE.;@@FAFF.9./;BDFFFF
@M03896:38:000000000-B4D98:1:1103:20686:16993 2:N:0:270
CCTGTTTGCTCCCCACGCTTTCGCACCTGAGCGTCAGTCTTCGTCCAGGGGGCCGCCTTCGCCACCGGTATTCCTCCAGATCTCTACGCATTTCACCGCTACACCTGGAATTCTACCCCCCTCTACGAGACTCAAGCTTGCCAGTATCAGATGCAGTTCCCAGGTTGAGCCCGGGGATTTCACATCTGACTTAACAAACCGCCTGCGTGCGCTTTACGCCCAGTACTTCCGATTAACGCTTGCACCCTCCG
+
ABBBBFFFFFFFGFFEAEEFGG?EEEGHCFFHG2EEEHFHDG2FA1AFFAFEEE>EEEGHEFFEGHC/>EEHHHEHGCFFHGDFFGHGCEGGFGGGHCDG/BFGHC<0<GHHHFFGHHHGGGGHHH.>.<CHG0C<DFD/<GF0:;;CFBCFBCGC;CGHEGB./09;FFGE---;AAFFFBFFFFF/9FFF/99/B.EE>D-A.9@;DFFF;AABFEDCB..99//9BFDD.D.9/.-...999BAEEF.
@M03896:38:000000000-B4D98:1:1103:15940:17008 2:N:0:270
CCTGTTTGCTCCCCACGCTTTCGCACCTCAGTGTCAGTCTTAGTCCAGGTGGTCGCCTTCGCCACTGGTGTTCCTTCCTATATCTACGCATTTCACCGCTACACAGGAAATTCCACCACCCTCTACCATACTCCAGCCAGCCAGTTTCGAATGCAGTTCCCAGCTTGAGCCCGGGGATTTCACATCCCACTTACCAAACCACCTACGCGCGCTTTACGCCCAGTACTTCCGATTAACGCTCGCACCCTCC
+
AAAAAFFFFFFFGGFFEEEAFFAEEEGHGCF5DBDFFG5FD5DFDDDFCG31ABAAEFFH1EAAE33252??GE55FEBBF3FGGHG?EBEEGFFGGEEEE@FG30/0?FFGGBDEF/FFDHHCDGHG32BBF2<@2?<0/?C021F1/??CFF1?<FHHGH1011<<1>FF<---A::CGHC0CG/.0;CCC0;00.;C.:CF/9.:A@-9-../;.:9@..9//:/BB.;.../B.;..9---9A9A.
@M03896:38:000000000-B4D98:1:1103:15937:17031 2:N:0:270
CCTGTTTGCTCCCCACGCTTTCGCACCTCAGTGTCAGTATTAGTCCAGGTGGTCGCCTTCGCCACTGGTGTTCCTTCCTATATCTACGCATTTCACCGCTACACAGGAAATTCCACCACCCTCTACCATACTCTAGTCAGTCAGTTTTGAATGCAGTTCCCAGGTTGAGCCCGGGGATTTCACATCCAACTTAACAAACCACCTACGCGCGCTTTACGCCCAGTAATTCCGATTAACGCTTGCACCCTCTT
+
ABBBBFFFFFFFGGFG?EEAFGEEDGGHHHGHHHFDHHHGFHHHFFFHHHBFGBAEEGGHGDFEEHF2B2FEHGGHHGFGGHHHHHHCEFFGHGHHHE@EGEFGFFCFFFHFHHDGGEHGFFEFFDFF3BGD?3FFF@F2>FDG2FHHFFDFBGHHGBHHHGHACF0F1FHFGG-<-<CGHFH0GGCBGHHHG00CFGHEGGGGFFA9-9-A-;AFFFA@DAEFFFFFFF/;AAAFFFFDEE9;/FAEE./
@M03896:38:000000000-B4D98:1:1103:4184:17329 2:N:0:270
CCTGTTTGCTCCCCACGCTTTCGTGCCTCAGCGTCAGTTCTGGTCCAGGTCGCCGCCTTCTCCACGGCTGTTCCTCCCGATATCTACGCATTTCACTGCTACACCGGTAATTCCGCCACCCTCTACCGCACTCCAGCCCGCCAGTTTCCAATGCAGTTCCCAGGTTGCGCCCCGGGCTCTCACATCGCACTTAACGCACCGCCTACGCACGCTTTACGCCCAGTAATTCCGAGTAACGCTTGCACCCTTC
+
AAA>>FF1BFFFGGBEEEFAFFFGFFHHHB1FAEF?EG22BEFADF110B1AAEAAEGEG1BBD>B///>BFGEFGF/?>>>EFFGH?EEE?HFGFD1BGGFEFC/>///BDGHFA?//@<CG?1FG>@CGC0C110FC<CCA<<DHGFD0=GG00;:CHFG0.;0:.:99A-9-99?.;B9B0CF9--;@F//;--;9@-9@BBF-9;@-@---:9-:@@B?9B/9BFF/--9A9F-@-;-99BBF-/F
@M03896:38:000000000-B4D98:1:1103:4169:17337 2:N:0:270
CCTGTTTGCTCCCCACGCTTTCGTGCCTCAGCGTCAGTGCTGGTCCAGGTGGCCGCCTTCGCCACGGGTGTTCCTCCCGATATCTACGCATTTCACTGCTACACCGGGAATTCCGCCACCCTCTACCGCACTCCAGCCCGCCAGTTTCCAATGCAGTTCCCAGGTTGAGCCCAGGGCTTTCACATCGCACTTAACGAACCGCCTACGCACGCTTTACGCCCAGTAATTCCTAGTAACGCTTGCACCCTTC
+
AABAAFF>DFFFGFFEAEEFFGEFFFHHHHHHGGF2EFGFGHGHHF3FGHHGBFAEEGGH1EE1EE>/>>EEFGGHGGG1>E/FHBGFEEEGGHFG?4BG?EFGFB</@CHFGGFDDCGHDGHGGGF@CCCCCGG10<C<<A@-0:;CGF:;CGCC;;GHHHB.;://9:CE:9..CAEGFFGBFGA..=9://9;.;B?9@@DAFDBF?;B..:/B.;=@9.://9BFF/B/BFFF?=..9./9;A9/;
@M03896:38:000000000-B4D98:1:1103:14260:17704 2:N:0:270
CCTGTTTGCTCCCCACGCTTTCGCACATGAGCGTCAGTTCTTGTCCAAGGGGCCGCCTTCGCCTCCGGTATTCCTCCACATCTCTACGCATTTCACCGCTACACGTGGAATTCTACCCCTCTCTACAAAACTCTAGATGAACAGTCTGAAATGCAATTCCCAAGTTGAGCTCGGGGCTTTCACATCTCACTTATCCATCCGCCTGCGTGCCCTTTACGCCCAGTTATTCCGCTTAACGCTCGCACCCTCC
+
ABBAAFFCFFFFGGGGEEEFFGEFGGEHGHHHGGG2EGGHHHHHHHBGHGGGEEEEGDGHHGGGGHFEEGGHHHHHHEGHHHHHHHHGFFGGHHHHHGGGGGGGGCFFDHHHHHGFHHHGDHHHGFF1?FHHHFB1GF<<FGHFFHFHDGHHFHFDFGHDGHEAG0=0<GGHDC?CGFFFHHGGGGGFFFFFFGGFFGGF?EGGGG?;AEFFFFFBFAA@DDF/B/;9BFB.:;.;B.9.A9-;>DDEED
@M03896:38:000000000-B4D98:1:1103:20323:17756 2:N:0:270
CCTGTTTGCTCCCCACGCTTTCGCTCCTCAGCGTCAGTATTGGCCCAGACGACTGCCTTCGCCATCGGTGTTCCTCCTGATATCTGTGCATTCCACCGCTACACCAGGAATTCCATCATCCCCTACCAAACTCTAGTCATAGCAGTATCAAGTGGCAGCTCCAGGTTGAGCCTGGAGGTTTCACACCTGACTTACTAAACCGCCTCCGAGCTCTTTACGCCCAATCAATCCGGACAACGCTTGCTCCCTA
+
AABAAFFCFFFFGGGE2EEFFGEEGHGFHGHHEEEEGHAFDD3FGEEFGFCEEGEGGHHH1EEEFH1?>>EEFHHHHHHHHHHHHGDGGGGGHGHHHEGGGCGGFHHEGGGHHHGFGFHHFGFHGHHC2GGHHFH>FFFHF2FGD?<GHGHF111F0/>FHB1>01<>01>GGC.<<.<<D=DGHHG/::GBGHGCFG0CH?FGG.9.-;;AFB0FFGEDCAFEF/9/;;9.9.9-.;;;9.:AFFFFF/
@M03896:38:000000000-B4D98:1:1103:20309:17767 2:N:0:270
CCTGTTTGCTCCCCACGCTTTCGCTCCTCAGCGTCAGTATTGGCCCAGACGACTGCCTTCGCCATCGGTGTTCCTCCTGATATCTGTGCATTCCACCGCTACACCAGGAATTCCATCATCCCCTACCAAACTCTAGTCATAGCAGTATCAAGTGGCAGCTCCAGGTTGAGCCTGGAGGTTTCACACCTGACTTACTAAACCGCCTACGAGCTCTTTACGCCCAATAAATCCGGACACCGCTTGCTCCCTA
+
ABBABFFFFFFFGGGGFEEFFGGEFHGHHHGHEEF?GHFGHFAFGFDGGFFGGGEHHHHHGFFEGHA1??EEGHHHHHHGHHHHHDEGHHHHHHHHHGEGEEGHHHHFAFGHHHFEGGHHFGFHGHGG2GGHHFF>FFHHH@FD1?GDHFGG1<?F0?AHHHC101<0>1<GHH.CC.<CG==DGGDC//G:GCGG0C0CG;DGAAF.A.;AFFBFFGG.@DEEF/9:9BF.-;=@.;-9>DFFFFFFF/
@M03896:38:000000000-B4D98:1:1103:27880:17773 2:N:0:270
CCTGTTTGCTCCCCACGCTTTCGCACCTGAGCGTCAGTTCTTGTCCAAGGGGCCGCCTTCGCCTCCGGTATTCCTCCACATCTCTACGCATTTCACCGCTACACGTGGAATTCTACCCCTCTCTACAAAACTCTAGCTGAACAGTCTGAAATGCAATTCCCAAGTTGAGCTCGGCGCTTTCACATCTCACTTACCCATCCGCCTGCGTGCCCTTCACGCCCAGCTATTCCGATTAACGCTCTCACCCTCC
+
ABAAAFF>DFFFGGBE2EE2AGEEEG2BBFFF2EEEEHFGG5FGGDFAF1A?EAAEEE1F1?E?EH1>>EFHGHFGFFGHHHHHHHHEEEE/FGHHHA<>E@FG/??/?GGHFGHHHHH/C0FDFHFF1FFCG?F11<<?FGH0>FF1<>DFDDGF1GGHHHE.<=DHGFBG.@.;:C..;0CC0CBFFGFBF0/9B;BF.;AA..-;99AB/;.;B.FEBB..9/99;B/.9;D/B.;9A.;/:A..;;
@M03896:38:000000000-B4D98:1:1103:20324:17778 2:N:0:270
CCTGTTTGCTCCCCACGCTTTCGCTCCTCAGCGTCAGTATTGGCCCAGACGACTGCCTTCGCCATCGGTGTTCCTCCTGATATCTGTGCATTCCACCGCTACACCAGGAATTCCATCATCCCCTACCAAACTCTAGTCATAGCAGTATCAAGTGGCAGCTCCAGGTTGAGCCTGGAGGTTTCACACCTGACTTACTAAACCGCCTACGAGCTCTTTACGCCCAATAAATCCGGACAACACTTGCTCCCTA
+
ABBAAFFFFFFFGGGGEFEFFGEEEHGHHHHHGEEAEHDGDGBFGFEFGFEGGG1FGHHH1EE?FHB>>EEEGHHHHHHGHHHGHFFGFHHHHHHHHDFGGGHHGHGCFGGHHH4BF?GH??FGFGFF2?GGHFF2FFGHG2@F1<?FHFG???1FC/<GFG1<01F00<<FGF./.<.<DD=GHFDC/:;0CGFHB0<CC:CAA9F.;.AAFFFBBFA.BCD.:9/B/;9A-.@;:..;/;/BBFFE9/
@M03896:38:000000000-B4D98:1:1103:27889:17796 2:N:0:270
CCTGTTTGCTCCCCACGCTTTCGCACATGAGCGTCAGTTCTTGTCCAAGGGGCCGCCTTCGCCTCCGGTATTCCTCCACATCTCTACGCATTTCACCGCTACACGTGGAATTCTACCCCTCTCTACAAAACTCTAGATGAACAGTCTGAAATGCAATTCCCAAGTTGAGCTCGGGGCTTTCACATCTCACTTATCCATCCGCCTGCGTGCCCTTTACGCCCAGTTATTCCGATTAACGCTCGCACCCTCC
+
BBBABFFFFFFFGGFF?FEFFGFFEGEFHHHHGGGDGHHHHHHHGFBBGFFGEEAEEGGHAEEEGHGEFGGHGHHHGGHFHHHHHHHEFGGGGGEHHEGGGEDGECEC?GHHHF>FHHHGFFHHHHGGHHHGHGF1DG1GGGF0=FGFGHFHHGFHHFHGHH/GFB=DGHHHG?ADFGHHHHHGGGGFGGGGGGGGGGGGGGDD?AGEGGEFBBFFFFB=FAA9B/B/BFFFDF9/;9@.DF9-;BDFFF
@M03896:38:000000000-B4D98:1:1103:24470:17899 2:N:0:270
CCTGTTTGCTCCCCACGCTTTCGAGCCTCAGCGTCAGTTACAGTCCAGAGAGTCGCCTTCGCCACTGGTGTTCTTCCTAATCTCTACGCATTTCACCGCTACACTAGGAATTCCACTCTCCCCTCCTGCACTCTAGATTCCCAGTTTGGAATGCAGCACCCACGTTGAGCCCGGGTATTTCACATCCCACTTAAAAATCCGCCTACGCACCCTTTACGCCCAGTACATCCGTACAACGCTCGCCACCTACG
+
ABBAAFFFFFFFGGGGEFEAFGEFHGGHHHGGGGDEEHGFGGGGEGDFA1B1FFAEEGGHEEDEFH@2B?FEHHGHHHHHHHHHHHHFGGGGHHHHH?EGGEEGGHHFFGHFHFGFGHHHFHGHGGFCFGHHHH22F2FHHHHB@2DF?CFHHHED10CHDF?@<<.>1CGE@-AACCGHHCGCFHFGCGHC;CCCBCGFCEFGGGFA?BFG./BFFA??DD.:F/:BFFD.A..B:-B.D--@DDFFFF.
@M03896:38:000000000-B4D98:1:1103:24489:17908 2:N:0:270
CCTGTTTGCTCCCCACGCTTTCGAGCCTCAGCGTCAGTTACAGTCCAGAGAGTCGCCTTCGCCACTGGTGTTCTTCCTAATCTCTACGCATTTCACCGCTACACTAGGAATTCCACTCTCCCCTCCTGCACTCTAGATTCCCAGTTTGGAATGCAGCACCCACGTTGAGCCCGGGTATTTCACATCCCACTTAAAAATCCGCCTACGCACCCTTTACGCCCAGTAAATCCGGACAACGCTCGCCACCTAC
+
ABB?AFFFFFFFGGGFCEEFGGGEFGGHHHHHGG?EGGHHFGHHGF5GBF2AFFAEEFGHEEDEGH3B@BGEFHHHHHHHHHHHHHHGGGGGHHHHHGGGGGGHFHHHGGHHHH4GGHHH3F<GGGHCCHHHHHH2FDGHHGG2@DGFAFFGFFFHBGGHGE.>.<<>FFHGCGF?FHHFHGHCHHHGGFHG;GCC0:CCAE.DFFD?DCFG?BFFBAADD?ABF/BBFFDD.=@FE-@..;@;.AFF/B
@M03896:38:000000000-B4D98:1:1103:24469:17920 2:N:0:270
CCTGTTTGCTCCCCACGCTTTCGAGCCTCAGCGTCAGTTACAGTCCAGAGAGTCGCCTTCGCCACTGGTGTTCTTCCTAATCTCTACGCATTTCACCGCTACACTAGGAATTCCACTCTCCCCTCCTGCACTCTAGATTCCCAGTTTGGAATGCAGCACCCAAGTTGAGCCCGGGTATTTCACATCCCACTTAAAAATCCGCCTACGCACCCTTTACGCCCAGTAAATCCGGACAACGCTCGCCACCTAC
+
BBBBBFFCFFFFGGGGEEEFFGGGHGGHHGHHGGGGGHHHGHHHGFEGHEAAGGAEEGGHFGFEGHEFFGHFGHHHHHHHHHHHHHHGGGGGHHHHHGEGGEFGGHHHHHHHHGHHHHHHFGFHGGFCFGHHF2D2GDHHHHGBCDHG/CFGHHHHGHHHGGE.==1<>>FFCCD.AGGHFHHHGHFG;CCGCCCGHHHHFFGGGG9ADADD.;0;BAA?DD?BFFBFFF?-:@>A;BF.A-@@ADFFBF
@M03896:38:000000000-B4D98:1:1103:6531:18368 2:N:0:270
CCTGTTTGCTCCCCACGCTTTCGCACATGAGCGTCAGTTCTTGTCCAAGGGGCCGCCTTCGCCTCCGGTATTCCTCCACATCTCTACGCATTTCACCGCTACACGTGGAATTCTACCCCTCTCTACAAAACTCTAGATGAACAGTCTGAAATGCAATTCCCAAGTTGAGCTCGGGGCTTTCACATCTCACTTATCCATCCGCCTGCGTGCCCTTTACGCCCAGTTATTCCGATTAACGCTCGCACCCTCC
+
ABBAAFFFFFFFGGGGEFEFFGFEGGEHHHHHGGGGGHGHHHHHHFDFHF1EEEEFGGGH1EEEGHEEEEGHHHHHGHHFHFGHHHHGGGGGHHHHHEEGCEFFF?GAFDHHHHFGFHHFEHHHHHGF1GHHHFFB<DFD1?G<FGGHFHHHGGHGHFHHHH/<<0D0/CGHD?:@GDHFHHHGGGGGFFGGGFGGGGGGBFGGGGGDFDEFFFBFFEDACD.9:/:BFFFFA9DFF?>.;@9:9CFFFF
@M03896:38:000000000-B4D98:1:1103:6548:18376 2:N:0:270
CCTGTTTGCTCCCCACGCTTTCGCACATGAGCGTCCGTTCTTGTCCCAGGGGCCGCCTTCGCCTCCGGTATTCCTCCACATCTCTACGCATTTCACCGCTACACGTGGAATTCTACCCCTCTCTACAAAACTCTAGATGAACAGTCTGAAATGCAATTCCCACGTTGAGCTCGGGGCTTTCACATCTCACTTATCCATCCGCCTGCGTGCCCTTTACGCTCAGTTATTCCGATTAACGCTCGCACCCTCC
+
AABAAFF4DFFFGGFEAEAFFFEEEEADFFFGGGE2AGACFFEGFA3A3C1AAE0>>AEH1BE1EE1>>EFGGHGHG2F3FGHFFDH/@?EEFGBFGEEGFC?F/0?//<<FGG2>FHHCDHHHGH1<10<FGF1?1<111>F0>GGDGFFG1F0==GHFHH.<C...;<CC;---;AC;BFGFGFBFGFGGBBFFFGFFAEGG.;-..;EFEBBBB9..9A//9B9BFB/.:.9//.9;D@9--9AE.D
@M03896:38:000000000-B4D98:1:1103:6516:18378 2:N:0:270
CCTGTTTGCTCCCCACGCTTTCGCACATGAGCGTCAGTTCTTGTCCAAGGCGCCGCCTTCGCCTCCGGTATTCCTCCACATCTCTACGCATTTCACCGCTACACGTGGAATTCTACCCCTCTCTACAAAACTCTAGATGAACAGTCTGAAATGCAATTCCCAAGTTGAGCTCGGGGCTTTCACATCTCACTTATCCATCCGCCTGCGTGCCCTTTACGCCCACTTATTCCGATTAACGCTCGCACCCTCC
+
ABBAAFFFFFFFGGCFEFEEFGEEEGEGFHHGEGE2EFGFHHHHFFABGF1AEEEEGGGHEEFEEGBEEEGHHHHGHFFFGHHHHHHFEGGGHHGHHEGGGCGHF0/?<GHHHFFFFFHEEHFGDGFG1?GGFDGD1?1?1>F0GBDDDG1FFEHDFGFHF0/CDD00<C0<.--@CDHHHGFFGGFFFFFBBBBCFFFGDFGG.C-9;9.;9FBBFA.@CD.9//;/BB/.9..;9AD.;-=-@B9AED
@M03896:38:000000000-B4D98:1:1103:26584:18469 2:N:0:270
CCTGTTTGCTCCCCACGCTTTCGTGCCTCAGCGTCAGTGCTGGTCCAGGTGGCCGCCTTCGCCACGGGTGTTCCTCCCGCTATCTACGCATTTCACTGCTACACCGGGAATTCCGCCACCCTCTACCGCACTCCAGCCCGCCAGTTTCCACTGCAGTTCCCAGGTTGCGCCCAGGGCTTTCACATCGCACTTACCGAACCGCCTACGCACGCTTTACGCCCAGTAATTCCTAGTAACGCCTGCACCCTTC
+
BBBBBFFFFFFFGEGFEFEFFGGFFFHHGHHGDGE2EFHHGFHHFF3FFGEFFFEEGGGHFGC1E@0>>>EEFHGHFEE/>>EFHBGFFAEGHHBF44FGFFBFFB////?FGH2BD/?FDHEHGGF@C-CDC<11<<E-<@<<0;=GF00;CGG/;;GHHB0.:0/.-;AB...;C.9CB0C0;F..;;99//;;.;-B-;@A?F9BA@-@A.;/;..-@..99//9BB/////9;D@-;9.;:BDE9B
@M03896:38:000000000-B4D98:1:1103:26566:18470 2:N:0:270
CCTGTTTGCTCCCCACGCTTTCGTGCCTCAGCGTCAGTGCTGGTCCAGGTGGCCGCCTTCGCCACGGGTGTTCCTCCCGATATCTACGCATTTCACTGCTACACCGGGAATTCCGCCACCCTCTACCGCACTCCAGCCCGCCAGTTTCCAATGCAGTTCCCAGGTTCAGCCCAGGGCTTTCACATCGGACTTCACGCACCGCCTACGCACGCTTTACGCCCAGTAATTCCGAGTAACGCTTGCACCCTTC
+
AAA>AFF1DFFFGGGE1AAAFGAA0BGHGGCGFGF?AFEFGFFHFF1ABF1/BFAAEEGH/AEBE///>/>EFGGHGGC/E/EGHEGFE?EGHFBF2>BG>BBFG/////?GGD0?A/CGCHHHBGF/<-CGFG11<CC-<C--00<CG00;/;:00;CHHE0::0000;CA...9CA9CCFF0FF...;9C099--9@@@@@FBFA@B@-9-9-9B;9@@--99/:BFF/--9-/;-@-9:-9;BAE/;
@M03896:38:000000000-B4D98:1:1103:7473:18487 2:N:0:270
CCTGTTTGCTCCCCACGCTTTCGTGCATGAGCGTCAGTACAGGTCCAGGGGATTGCCTTCGCCATCGGTGTTCCTCCGCATATCTACGCATTTCACTGCTACACGCGGAATTCCATCCCCCTCTACCGTACTCTAGCCTTGCAGTCACAAATGCAGGTCCCAGGTTGAGCCCGGGGATTTCACATCCCTCTTACAAAACCGCCTGCGCACGCTTTACGCCCAGTAATTCCGATTAACGCTCGCACCCTCC
+
ABBBAFFFFFFFGGGFEEEFFGGGFF4FEGHGGGEEGHGGHFHHHFGGH??1EEGGHHHH1EEEFHEEEEEGHHHHH1E/E1GHHHHFEEEGHHHHFHGHHFGHEEE/<BFGHHGDGHHGGGGHFFB/?FEGHDF?FHBG<><1>F<<1F0FFGF0.<CHHH0.<0/<<;GC;@A@99CCFBFBGGG.9;CB9BF00:FG-BFFFF;B@DABA.ABF9A=DAA/://9FFF.9;./;.;.;-9-;BF?.A
@M03896:38:000000000-B4D98:1:1103:7452:18495 2:N:0:270
CCTGTTTGCTCCCCACGCTTTCGTGCATGAGCGTCAGTACAGGTCCAGGGGATTGCCTTCGCCATCGGTGTTCCTCCGCATATCTACGCATTTCACTGCTACACGCGGAATTCCATCCCCCTCTACCGTACTCTAGCCTTGCAGTCACAAATGCAGGTCCCAGGTTGAGCCCGGGGATTTCACATCCGTCTTACAAAACCGCCTGCGCACGCTTTACGCCCAGTAATTCCGATTAACGCTCGCACCCTACG
+
BBB@BFFFFFFFGGFE2AAFFGEFFFHHHHHHGGDEGHHFHGFHFFAFHCA1EEGHHFFHHEEEFG??EEFFGFHHHGGCEGHGHHHGGFGEHHGHFGHHFEFFEEE@FFGHHHGHHGHGGCGHFHGF?GFHGDG?<F<GFHGFGHF1>GFHHHFFGFHHHH0.<0/<<GCCD?;-A.;BB09;BC/9;CFEFGG0CGG?DF;DFEBF;BCFA.99BE?DFF.9;99//9/9..9B;.9ADACFAFD9BF.
@M03896:38:000000000-B4D98:1:1103:7471:18507 2:N:0:270
CCTGTTTGCTCCCCACGCTTTCGTGCATGAGCGTCAGTACAGGTCCAGGGGATTGCCTTCGCCATCGGTGTTCCTCCGCATATCTACGCATTTCACTGCTACACGCGGAATTCCATCCCCCTCTACCGTACTCTAGCCTTGCAGTCACAAATGCAGGTCCCAGGTTGAGCCCGGGGATTTCACATCCCTCTTACAAAACCGCCTGCGCACGCTTTACGCCCAGTACTTCCGATCAACGCTCGCACCCTAC
+
AAAAAFF1FFFFGGGFEFEFGGEBEFCHHHGHGGGAGHHFHC0GGE1BGF/AA0BGHHHHAEEBCG??EEEFHHHHHFFGGGHGHHHGG?FGHHHHFBFHGGHH/EE///FFHHFDGFHGFCGHGGFC?GCHH1D<FG1F1>D1GH><><0><F0GCGCHHF0</<//<;;C;---A.CFFFGFGGG.0;FBFBBBFGFG-A@--;-9-;9@A-9BBA-=@A-9;9/;BF----99;-9-;-9--;A--;
@M03896:38:000000000-B4D98:1:1103:7042:18569 2:N:0:270
CCTGTTTGCTACCCACGCTTTCGCGCTTTAGCGTCAGTATCTGTCCAGTGAGCTGACTTCTCCATCGGCATTCCTACAAATATCTACGAATTTCACCTCTACACTTGTAGTTCCGCCCACCTCTCCAGTACTCTAGCTTGACAGTTTCCAACGCAATACGGAGTTGAGCCCCGCATTTTCACATCAGCCTTATCAAACCGCCTAGACGCGCTTTACGCCCAATACATCCGGATCACGCTTGCGACATACG
+
AAAAAFFFFFFDGGFEAEEEFGAEEECEFFHGEED2EGGFHHDFEEFHFF5BFGFFGHHHHHGDGHEA>EEHHFHHFFGGHHHHGHHFFHHHHHHHHHHHGFFGHFHG4BFGHH/EEEGGE0FGGHBCF?FGHGHDGHF00FGBFFHHHHFH?DC<CDH?/<AA<<GEFHGD@CCDFEDFDG00GGC0;:C0;;FG00C@-?A./00.;9:-..;;.D=B.99//9BFF.9.9-.B...;99-99999B.
@M03896:38:000000000-B4D98:1:1103:7042:18589 2:N:0:270
CCTGTTTGCTACCCACGCTTTCGCGCTTTAGCGTCAGTATCTGTCCAGTGAGCTGACTTCTCCATCGGCATTCCTACAAATATCTACGAATTTCACCTCTACACTTGTAGTTCCGCCCACCTCTCCAGTACTCTAGCTTGACAGTTTCCAACGCAATACGGAGTTGAGCCCCGCATTTTCACATCAGACTTATCAAACCGCCTAGACGCGCTTTACGCCCAATAAATCCGGATAACGCTTGCGACATACGT
+
BBBBBFFFFFFFGGGGEEEFGGEEEEEGGHHHGGGGGHHHHHGHHFEGFGEGGHFGHHHFHHGGGHEEEEGHHHFHGHHHHHHHHHHGEHHHHHGHHHHHHHFGHGFGFBGGHFEFGGGGGHHHHHDCGHHHHHFFGHFB0FHFDGHHHGHHCFCADHH/?AAAGDFCCGGGCC<DGDGFD;<CFCC0;C0GGHHHEHG@CDDG/FG9B-??.:FF99@C?A./B9BFFF-.;ABF.;...:-999;FF9/
@M03896:38:000000000-B4D98:1:1103:11501:18625 2:N:0:270
CCTGTTTGATCCCCACGCTTTCGTGCCTCAGCGTCAATAATTGTGTAGTAAGCTGCCTTCGCAATTGCTGTTCTATGTCATATCTAAGCATTTCACCGCTACATGACATATTCCGCTTACCTCCACAATCTTCCATTCCAATAGCATCAACGGCCGTTTCCGAGTCAAGCTCGGAGATTTCACCACTCACTTACCTGCCCGCCTACGCACCCTTTAAACCCAGTGAATCCGGATAACGCCTGCACCCTCC
+
AAA>AFF11FFFGC1EEEF0AFEGEGEHHHFF?GFAEHDEADG22B2BD22DBEFCGHFH/A/AEFG1211BDGFHHHEFG2DFEG1DFFGHHHHHF/>FG?1FF1G1FBGHGFFCFGCC0FEF0BGE111221B22B2>21BF1>BFBGC//@//AACFB/</F0=111<1.-.-<C0=DF0GGEG<;C:B0CG00.:CEC@A.B.AB?@B9C09099BE?A:090CFF9@?-;:9---;-9;BFA-;A
@M03896:38:000000000-B4D98:1:1103:11486:18636 2:N:0:270
CCTGTTTGATCCCCACGCTTTCGTGCCTCAGCGTCAATAATTGTGTAGTAAGCTGCCTTCGCAATTGGTGTTCTATGTCATATCTAAGCATTTCACCGCTACATGACATATTCCGCTTACCTCCACAATATTCAAGACCAATAGTATCAACGGCAGTTTCCGAGTTAAGCTCGGAGATTTCACCACTCACTTACCTGCCCGCCTACGCACCCTTTAAACCCAGTGAATCCGCACAACGCTTGCACCCTCC
+
AAAAAFFCBFFFGGCEAAE2FGDFFGHHHHBGDGGF2FDGF5F55B5DF5DGHHHHFHFHEEEEEHF351ABFH5FGGDGGDEGHG5BFGHHHHHHHEGGGC3BF@GFHFHHHGHDGGGHG3FF0GHHFGFF44?21B0B/1FG2BFGBF0</B@CHFFF<A//F.=><DG1>CD@GG0DGHBGHHG/CGBFCG:C0C.C;-CGDF??D@?D.B0;FFCBEEFF0;CBFF..---99-;.9.;;/BA?EF
@M03896:38:000000000-B4D98:1:1103:25274:18783 2:N:0:270
CCTGTTTGCTCCCCACGCTTTCGTGCCTCAACGTCAGATATAGTTTGGTAAGCTGCCTTCGCAATCGGTGTTCTGTCTGATCTCTACGCATTTCACCGCTACACCATACATTCCGCCTACCGCAACTACTCTCTAGCTCAACAGTATTAGAAGCAGTTCCGGCGTTAAGCACCGGGATTTCACCTCTAACTTATCAAACCGCCTACGCACCCTTTAAACCCAATAAATCCGGATAACGCTTGCATCCTCC
+
AAAAAFFFFFFFGGFGEEEFFGF4FFHHFG3FECGFEF55DAFGAD5FA5AGF5BFGHHG1EEE?GFA11EEGFE55DGFHHHHGG4BEDFGHHHHHGEGGEFGHABGFHEHGBCGEE/GF/@/<D2BFBGHHFG@2@>@2FG<<@G1FG1<DCGCFGHHA@->A<<<=GHHEG@-:CHFHGH0;CF0CFBFG0;CBBFEBFDGGEA-.@-A./99B/B9....9B;99F.-.9.9/.-.;..9/:FFFF
@M03896:38:000000000-B4D98:1:1103:28253:18831 2:N:0:270
CCTGTTTGCTCCCCACGCTTTCGCACATGAGCGTCAGTTCTTGTCCAAGGGGCCGCCTTCGCCTCCGGTATTCCTCCACATCTCTACGCATTTCACCGCTACACGTGGAATTCTACCCCTCTCTACAAAACTCTAGATGAACAGTCTGAAATGCAATTCCCAAGTTGAGCTCGGGGCTTTCACATCTCACTTATCCATCCGCCTGCGTGCCCTTTACGCCCAGTTATTCCGATTAACGCTCGCACCCTCC
+
ABBABFFFFFFFGGFGFFEFFGGFGG2FDGHHGGGFGHHHHFHHGFG5GG1FEEEFGGGHEEGEGHEEEEGHHHHHGHHHHHHHHHHGGGGGHGFHHEEGF@DGBCCCDHHHGHGHHHHAEHHHGHFG1?GHHBFF1F<FGGF0=GGB1GGFHGHHGFHHHHF.<<=<CFHFAF:@CDAHHFHGGGFFGGGGGBFFF9FGDFGGGGGEGG.;BBFFFE?BDD.:/9BBFFFA.DFFFBFBD-9;;@F?ED
@M03896:38:000000000-B4D98:1:1103:28239:18845 2:N:0:270
CCTGTTTGCTCCCCACGCTTTCGCACATGAGCGTCAGTTCTTGTCCAAGGGGCCGCCTTCGCCTCCGGTATTCCTCCACATCTCTACGCATTTCACCGCTACACCTGGAATTCTACCCCCCTCTACAAAACTCTAGATCAACAGTCTGAAATGCAATTCCCAAGTTGAGCTCGGGGCTTTCACATCTCACTTATCCATCCGCCTGCGTGCCCTTTACGCCCAGTTATTCCGATTAACGCTCGCACCCTCC
+
AAAAAFFFFFFFGGFGEEEAFGEGGG2D3BFGEGGGGHFGD5FFFAD5F11EEEAEGGGHEEE>EGEE>EEGFFFHHEG3FHHHHHFFGFGDHFGHHAEECEDF22B02BFGFDBFGHA/>DGG1G???FGHH1GD1=1<>FF0GGH1=G<DGGFGGGHHHHHEF00;GGCG.D-@AFGGFBFFCFFFFFFFGBF;BBFGAEGFEFD.99;FBBB/BAA@FFA999;/BFFD?A.B;AA..>@-;DA.AF
@M03896:38:000000000-B4D98:1:1103:20939:19123 2:N:0:270
CCTGTTTGCTCCCCACGCTTTCGCACCTGAGCGTCAGTCTTCGTCCAGGGGGCCGCCTTCGCCACCGGTATTCCTCCAGATCTCTACGCATTTCACCGCTACACCTGGAATTCTACCCCCCTCTACGAGACTCCAGCTTGCCACTATCAGATGCAGTTCCCAGGTTGAGCCCGGGGATTTCACATCTGACTTAACAAACCGCCTGCGTGCGCTTTACGCCCCGTCATTCCGATTAACGCTTGCACCCTCC
+
BBBABFFC5DFFGEGEEEEAFGEEAFGFBGHHGGDADGHHFHGGEAAFBA00A>>EGGGHEEEEGHA/>EFHGFHHG0GGGHHHHHHFEEEGFGHHH/DGGBDGHHB?0FGGHGGFHHHGGCGHHHFD.CEHB/<<CCG<CC=0;/CGC0BGFFHCC;GGHHHAF09/FFGG?BBB?CGGGFGFFFF//BFFF/;;BFFF<BBFAF@DFF?B-AFFF?DBB--A.9.BFFFADA.BF.;.9A9B/BDF.;
@M03896:38:000000000-B4D98:1:1103:28091:19288 2:N:0:270
CCTGTTTGCTCCCCACGCTTTCGTGCCTCAACGTCAGATATAGTTTGGTAAGCTGCCTTCGCAATCGGTGTTCTGTATGATCTCTAAGCATTTCACCGCTACACCATACATTCCGCCTACCGCAACTACTCTCTAGTTCAACAGCATTAGAGGCAGTTCCGGTCTTAAGCACCGGTATTTCACCTCTAACTTCTCAAACCGCCTACGCACCCTTTAAACCCAATAAATCCGTATAACGCTTTCATCCTCC
+
AAA>AFFCFFFFFGFGEEA2AF2BFFHFAFFFEGFA2BBGAD555D5FFGGEFGBGHHBG1A1BBFB11>>EGHDDGGHHHGFHHG4FGHHHHFGHHAEEE>FF3FFHCFFFHGGEGE<GH/<ECC0BFBG2?1@>2>@@2FGF0@@2F@??0??E?FGFC?>->1<<<<D0CC--<<0DHHFHFG00;C:000;CHBFE-9@E?B.-EB@D9/;;F0CC?EF./9/9BF..99B/B.;.../;/;;BFF
@M03896:38:000000000-B4D98:1:1103:28109:19297 2:N:0:270
CCTGTTTGCTCCCCACGCTTTCGTGCCTCAACGTCAGATATAGTTTGGTAAGCTGCCTTCGCAATCGGTGTTCTGTATGATCTCTAAGCATTTCACCGCTACACCATACATTCCGCCTACCGCAACTACTCTCTAGTTCAACAGTATTAGAGGCAGTTCCGGTGTTAAGCACCGGTATTTCACCTCTAACTTATCAAACCGCCTACGCACCCTTTCAACCCAATAAATCCGGATAACGCTTGCATCCTCC
+
BBBBBFFBFFFFGGGE2EEAFGEFCFHFHHHHGHGGGHHHHFHFFG5FGGFGGHGHHHHHGE?BBGFAB>EEHGFHHHHHHHHHHHHHGHHHHHHHHFGGFFFHHGHHHBGHHGGEEGFHHGFCBFGHHFHHHFFDDDGGGGHG@@FDDB2FCEGFF?FFDG@?AC1G=F1GFDA-<CDD0DFHHHFBHBCG0:GGCGHG@FBE?F.99A-E.BF0;0;9AE../B/9BFD;.99B;.@..;.9/;BFBF
@M03896:38:000000000-B4D98:1:1103:17537:19522 2:N:0:270
CCTGTTTGCTACCCACGCTTTCGCGCTTTAGCGTCAGTATCTGTCCAGTGAGCTGACTTCTCCATCGGCATTCCTACAAATATCTACGAATTTCACCTCTACACTTGTAGTTCCGCCCACCTCTCCAGTACTCTAGTTTGACAGTTTCCAACGCAATACGGAGTTCAGCCCCGCATTTTCACATCAGACTTATCAAACCGCCTAGACGCGCTTTACGCCCACTAAATCCGGATAACCCTTGCGACATACGT
+
ABBAAFFFFFFFGGGF2EEEFGEEEGEECGFGEEEEEHFGGFGGGFBGFGABGGGFGHHHEGGF5GE1EEFHHHHFFEGGGHHHHHHG?FHHBGGHHHHHGFGHHEHHH4GGHHEEEEGGGHHHHHB2?GHHH33???33B@F<<FGHHF2</BC@D1F<?DGDC1>=FGGF-@-.CGGFDG0<CC:0;/C00;CC0CE@?@:;/;F.A-A-.9CF..9;...//9BFB.-;9.BB/../.;;-9-;BF./
@M03896:38:000000000-B4D98:1:1103:17532:19540 2:N:0:270
CCTGTTTGCTACCCACGCTTTCGCGCTTTAGCGTCAGTATCTGTCCAGTGAGCTGACTTCTCCATCGGCATTCCTACAAATATCTACGAATTTCACCTCTACACTTGTAGTTCCGCCCACCTCTCCAGTACTCTAGTTTGACAGTTTCCAACGCAATACGGAGTTGAGCCCCGCATTTTCACATCAGACTTATCAAACCGCCTAGACGCGCTTTACGCCCCATAAATCCGGATAACGCTTGCGACCTAC
+
ABBABFFFFFFFGGGEAEEFFGEEAEEEFHHHGGGDGFDGGHHHGFDFFGEEFGFGHHHHHHGGGHEAEEGHHHHHGHGHHHHHHHHGEGHHHHHHHHHGHFFHHFGFHFGHHH/EEGGGGFHHHHGGFFHHHDGFBFB33FG22@GHGGFHCGFGGBGCDFGGF1D<CGGG@D-<EGGFF<;;GCC0;CCGHHC00:ECGBE.9CG:A-;:C9BB;:@@-:.;B//BB.99;AFF.9.9.9--9-:B:
@M03896:38:000000000-B4D98:1:1103:17552:19541 2:N:0:270
CCTGTTTGCTACCCACGCTTTCGCGCTTTAGCGTCAGTATCTGTCCAGTGAGCTGACTTCTCCATCGGCATTCCTACAAATATCTACGAATTTCACCTCTACACTTGTAGTTCCGCCCACCTCTCCAGTACTCTAGTTTGACAGTTTCCAACGCAATACGGAGTTGAGCCCCCCATTTTCACATCAGACTTATCAAACCGCCTAGACGCGCCTTACGCTCACTAAATCCGGATAACCCTTGCGACATACGT
+
AABAAFFCFFFFGGFE2EAFFGEEEEAEFHHHGGGGGHDGHGGHHFFHFFBFGGFFGGHHBGFGGHE1ECEHHHFHFGHHHHHHHHHGGFHHHHHHHHHHHGFGDFFH4BFHHH/EEGGGGAGHFHFGDGGGFFH3BFDBDGHE@@FGGHFFFG?DG1G?<AAAG1F>FFGG-@@FBDHFEC<:C000;/CHFH0CFGC--@A.C0B9@---;.CB.A.99/;FFFB9;;-.;./9/..9./--@-;BB./
@M03896:38:000000000-B4D98:1:1103:24510:19666 2:N:0:270
CCTGTTTGCTACCCACGCTTTCGCGCTTTAGCGTCAGTATCTGTCCAGTGAGCTGACTTCTCCATCGGCATTCCTACAAATATCTACGAATTTCACCTCTACACTTGTAGTTCCGCCCACCTCTCCAGTACTCTAGTTTGACAGTTTCCAACGCAATACGGAGTTGAGCCCCGCATTTTCACATCAGACTTATCAAACCGCCTAGACGCGCTTTACGCCCAATAACTCCGGATAACGCTTGCGACATACGT
+
BBCBCFFFFFFFGGGFEFEFFGGGFGFGEHHGFFEGGHHHHHGHHFGHFGFGGHGHHHHHHHGGGHEEEEEHGHDHFGGHHHHHHHHGFHHHHHGHHHHHHHFHHFFHHBFHHHEFGGGGGHHHHHGCFGHGHFHDBFD33GGFFFHHHGGFGGGGDHHG/A.>CBD>FHGG@CFDGGGFB=;:GCC0CCGHHGFGFFGAGGGF/BFEA-A:.:FF.;>CDF/9;//B;;-::DFF.9.9:.@-@FABF./
@M03896:38:000000000-B4D98:1:1103:24492:19679 2:N:0:270
CCTGTTTGCTACCCACGCTTTCGCGCTTTAGCGTCAGTATCTGTCCAGTGAGCTGACTTCTCCATCGGCATTCCTACAAATATCTACGAATTTCACCTCTACACTTGTAGTTCCGCCCACCTCTCCAGTACTCTAGTTTGACAGTTTCCAACGCAATACGGAGTTGAGCCCCGCATTTTCACATCAGACTTATCAAACCGCCTAGACGCGCTTTACGCCCAATAAATCCGGATAACGCTTGCGACATACGT
+
ABB@AFFFFFFFGGBEAEECFG?EAFFAFHHHGGGGGHGHGFFHFFFFFGBBGHGGHHGGHHGGHH1AEEGHHHHHBFHFHFGHF4GGDHHHHFBGHHHHHFFGHFFFGFHHHHGGGGEGG0BBFBBFFGHHHDFG?B?BDGHBFHHHHEFGDGCDDGG/ADA>F11<CGGA@D-.EFGFB=:;CCG0;:CHHHGHCBFG?B?FBB09A:;9..CG.;-99A./;9/;;;9;9AFF9-.;99-@=F./9.9
@M03896:38:000000000-B4D98:1:1103:13090:19818 2:N:0:270
CCTGTTTGCTCCCCACGCTTTCGCACCTGAGCGTCAGTCTTCGTCCAGGGGGCCGCCTTCGCCACCGGTATTCCTCCAGATCTCTACGCATTTCACCGCTACACCTGGAATTCTACCCCCCTCTACGAGACTCAAGCTTGCCAGTATCAGATGCAGTTCCCAGGTTGAGCCCGGGGATTTCACATCTGACTTAACAAACCGCCTGCGTGCGCTTTACGCCCAGTAATTCCGATTAACGCTTGCACCCTCC
+
BBBBBFFFBFFFGGBEEFEEFGFGFGGFBFFHGGDFFHHFGHFFE1AFH1AEEEEEGGGHHGFEGHGEEFGHFHFHHHHGHGGFGHHGGEEDFHFHGDGGC<?FGGFFFHGFHHHHFHEFFFGHGGF..<DGB0C<GF0<CGFC:<CGHF0GCCGGH:GHHH0.:0/BFGFEFGAA-.FFBFGFFFF99FBFFFBFF.AE@DFFF?-ADD@F=.9BFFFABFEFF/9FFFFDF.AFB.>99AEBBFDEFF
@M03896:38:000000000-B4D98:1:1103:3397:19991 2:N:0:270
CCTGTTTGCTCCCCACGCTTTCGCACCTGAGCGTCAGTCTTCGTCCAGGGGGCCGCCTTCGCCACCGGTATTCCTCCAGATCTCTACGCATTTCACCGCTACACCTGGAATTCTACCCCCCTCTACGAGACTCAAGCTTGCCAGTATCAGATGCAGTTCCCAGGTTGAGCCCGGGGATTTCACATCTGACTTAACAAACCGCCTGCGTGCGCTTTACGCCCACTAATTCCGATTAACGCTTGCACCCTCCG
+
ABAAADFCFFBBFGBEEEAAFGDG?EEFBFFHGEEGGHHHFHHGFAEGHCAAEE>EFGGF??EEGFE//>F4GFFGHFC3GG4?BFGEGC/E2FGGHDCCDDHHH2<0FFGFH2FGHHEGF@EHDHGF.<CG<CG<D/F/CGFC00C<C0:C00::CGHG0:0.;B9/FF;A--;9-CFFF0B;FF//9B;/;/BBB.AA;-D..9-;AD>B9..9BA9;@..9::B;;:/:.:.999@?.;:/:;:.:..
@M03896:38:000000000-B4D98:1:1103:3389:20014 2:N:0:270
CCTGTTTGCTCCCCACGCTTTCGCACCTGAGCGTCAGTCTTCGTCCAGGGGGCCGCCTTCGCCACCGGTATTCCTCCAGATCTCTACGCATTTCACCGCTACACCTGGAATTCTACCCCCCTCTACGAGACTCAAGCTTGCCAGTATCAGATGCAGTTCCCAGGTTGAGCCCGGGGATTTCACATCTGACTTAACAAACCGCCTGCGTGCGCTTTACGCCCAGTAATTCCGATTAACGCTTGCACCCTCCG
+
>ABA>DFCFFFFGG4EAFEAFGEG?EFGBGFHFEEGG5GHGHGGGEEHGGCEGGCGGGFHHFEDEHGGEECGHHHHGEHBEGGHHHHGGFAEGGFHHGGGCCFGHGFFFFGHHHFHHEHGGFAFGHED.<CGEGFGGHFBGHFC:CG;000CGFFHGGHHHGC.:0//BCFEB:??9C9CF0;BFFF//BFFBFFFF.AADFF.:99:ADCA-;./;E?-;..9;/;9BFF.99AF/.;.9.A/B9;.;;.
@M03896:38:000000000-B4D98:1:1103:7323:20137 2:N:0:270
CCTGTTTGCTCCCCACGCTTTCGTCCCTCAGCGTCAGTGTAGACCCAGTAAGCTGCCTTCGCCTTTGGTGTTCTTCCATATATCTACGCATTTCACCGCTTCACATGGAATTCCGCTTACCTCTATCTAACTCTAGTTTATCAGTATCCAAAGCGAGCCAGTGTTGAGCCCTGGGATTTGACTCCAGCCTTAATAAACAGCCTACGAACGCTTTACGCCCATTAATTCCGTCTACCCCTTGCGACCTATGT
+
AAB>AFFFFFFFGGGGEEEFFGEFEGGHHHHHGGGGDFFDGFFGHHEEHH5DBGBGHHHHEEGGEGE3?BFEGHHHHFGHGHHHGFFFEEFGGHHHHAEGFFGHFFG23FHHHFBEEG/EEGHHHGHHHFGHHFH3GGFGDGB2>GFHHHB@CGDEC<>?01?GGA1<<FFGF..FHGH00==D/C//<<0G00GC0;</:CCFF.D.C-;;C:FF..-@./;00;;;990.../9...9.9@-@D?B///
@M03896:38:000000000-B4D98:1:1103:6849:20405 2:N:0:270
CCTGTTTGCTCCCCACGCTTTCGTGCATGAGCGTCAGTACAGGTCCAGGGGATTGCCTTCGCCATCGGTGTTCCTCCGCATATCTACGCATTTCACTGCTACACGCGGAATTCCATCCCCCTCTACCGTACTCTAGCCTTGCAGTCACAAATGCAGGTCCCAGGTTGAGCCCGGGGATTTCACATCCGTCTTACAAAACCGCCTGCGCACGCTTTACGCCCAGTAATTCCGATTAACACTCGCACCCTAC
+
AABAAFF4DFFFGGGE2AAAFGEFFFFEAFFFEFFFGHFHHGFHFF3FB101A3BBGHHH1EDAFGA>B?EEHHFHH?EGGCHGHHHGGEGGHHFHFEFHGFEG?E>/B<FHHH22GFHGGCFHHF1/??EHHD11?G1>1><1GF<<>F0GHHH0<<CHHHB<C0//<:CE?-:-B.;FBFFFFFF.;=FEFBF00:CEAB?FAA9@B>;@..;/;9;-@AF/;//9BBBDA.A/B/;BF.999@FFFF
@M03896:38:000000000-B4D98:1:1103:22037:20409 2:N:0:270
CCTGTTTGCTCCCCACGCTTTCGCACATGAGCGTCAGTTCTTGTCCAAGGGGCCGCCTTCGCCTCCGGTATTCCTCCACATCTCTACGCATTTCACCGCTACACGTGGAATTCTACCCCTCTCTACAAAACTCTAGATGAACAGTCTGAAATGCAATTCCCAAGTTGAGCTCGGGGCTTTCACATCTCACTTATCCATCCGCCTGCGTGCCCTTTACGCCCAGTTATTCCGATTAACGCTCGCACCCTCC
+
ABBBAFFCDFFFGGGGEFEFFG2EEGGFBGHGEEAFGGGGHHGHHFFFGFEGAEAEFEGHCGGGGHEEEEGHHHHHGFHFHHHHFFHFGEGGHHHHHFEEEEFHD0/?AHHHHHFHHHFCEHHFGGGF1<GGHHFB<B<1FHH0=GF1GHHHFHHHGHHHHH/C0DDBCHGGE-:@CFHHHHHGGGGGFFGBF0FFFGGGDFGG.AB.CAGFB/BFFFD=DFE/B/B9FB9.;.;99A@?DBF-@@DAED
@M03896:38:000000000-B4D98:1:1103:6833:20419 2:N:0:270
CCTGTTTGCTCCCCACGCTTTCGTGCATGAGCGTCAGTACAGGTCCAGGGGATTGCCTTCGCCATCGGTGTTCCTCCGCATATCTACGCATTTCACTGCTACACGCGGAATTCCATCCCCCTCTACCGTACTCTAGCCTTGCAGTCACAAATGCAGGTCCCAGGTTGAGCCCGGGGATTTCACATCCCTCTTACAAAACCGCCTGCGCACGCTTTACGCCCAGTAATTCCGATTAACGCTCGCACCCTACG
+
BBBABFFFFFFFGGGGEEEEFGEFCFDHEGHGEGGEGHHHHGHHFF3GHD?AE3AGHHHHGEFEGHEBEEGGHHHHHEGGGGHHHHHGGGGGHHHHFHGHHDGGEEE</CGHHHDDGHHGGFGHFHFCFGFHHG11FFHG1FD<=F<<>G>GDHBHFCGHHHGA<D/</<CFG?-CAAFGFFGFGGC.;CFFGFFBBFFGFGFFEF=BCF;@.9;/BEDAFD.9//F/BFF.A.;9B.9.;B@@AFDFBF.
@M03896:38:000000000-B4D98:1:1103:22038:20427 2:N:0:270
CCTGTTTGCTCCCCACGCTTTCGCACATGAGCGTCAGTTCTTGTCCAAGGGGCCGCCTTCGCCTCCGGTATTCCTCCACATCTCTACGCATTTCACCGCTACACGTGGAATTCTACCCCTCTCTACAAAACTCTAGATGAACAGTCTGAAATGCAATTCCCAAGTTGAGCTCGGGGCTTTCACATCTCACTTATCCATCCGCCTGCGTGCCCTTTACGCCCAGTTATTCCGATTAACGCTCGCACCCTCC
+
BBBBBFFCFFFFGFFGEEEFFGEEGGEGFGHHGGGEGHGHHHHHHFEFHEGGEEEGGGGHAEFFGHGEEGGHHHHHGHHHHHHHHHHGGGGGHHHHHFGGGEDGE0FFDHHHHHGHHHHFDHHHGHGF<FHHH1FD?FB1GGH0FGGFHHGHGGHHGHHHHH/CD===<CFGE?;CCCHGEHHEFFFBFFFFGFGGGGGGDGGGGFCAGEEFFFBBFED>B../;/;9BF/A.:DFFDAD9-@-@BAEFF
@M03896:38:000000000-B4D98:1:1103:10831:20438 2:N:0:270
CCTGTTTGCTCCCCACGCTTTCGCACATGAGCGTCAGTTCTTGTCCAAGGGGCCGCCTTCGCCTCCGGTATTCCTCCACATCTCTACGCATTTCACCGCTACACGTGGAATTCTACCCCTCTCTACAAAACTCTAGCTGAACAGTCTGAAATGCAATTCCCAAGTTGAGCTCGGGGCTTTCACATCTCACTTATCCATCCGCCTGCGTGCCCTTTACGCCCAGTTATTCCGATTAACGCTCGCACCCTCC
+
AAAAAFFFFFFFGGGGEEEFFGFFGG2FBGHGGGGEGHFHHHHHFFEBGFEGGEEEGGGHAEFEGHFEEGFHHHHHGHHHHHHHHHHFEEGGHHHHHEEGGEDGDBGGDHGHHHFGHHHEEHHHDH<<<CGHHFGG1?<F1FF0=FF1>FFHHGGHFGHHHHHA=<<DCCDGC-:-CCHHGHGFGGFF9CFFBBBFBFFGCEDGGGDADAEFBBFBB.AAFA.BF9B:FFF.:D./;.99A---;:DEFD
@M03896:38:000000000-B4D98:1:1103:23604:21139 2:N:0:270
CCTGTTTGCTCCCCACGCTTTCGTGCATGAGCGTCAGTACAGGTCCAGGGGATTGCCTTCGCCATCGGTGTTCCTCCGCATATCTACGCATTTCACTGCTACACGCGGAATTCCATCCCCCTCTACCGTACTCTAGCCTTGCAGTCACAAATGCAGGTCCCACGTCGAGCCCGGCGACTTCACATCCGTCTTACAAAACCGCCTGCGCACGCTCTACGCCCAGTAACTCCGATTAACGCTCGCACCCTACG
+
AAAA>FFFFFFFGGFE1EAAAFABFFGGDFGHEEECEGDDGH0BFF1F0/ABE0ABFFFHAECAFHB?>>BEFHDFFE?EEEEGBGHGG?FEHHHHFHGFDGGGEEE//BGFHHFFHGHGGGGHGHHC/FAEF111<G1>>>G<=FF1<<FGGFGG<<CGHB.-<.---;C:---:A-;9CBFFFFF:9=A-:BF9FAFF9>=FEF-@-@9@--9/B99@=B-/;//;BBB---99;-9-;---9;;E-A-
@M03896:38:000000000-B4D98:1:1103:26843:21925 2:N:0:270
CCTGTTTGCTCCCCACGCTTTCGCACCTGAGCGTCAGTCTTCGTCCAGGGGGCCGCCTTCGCCACCGGTATTCCTCCAGATCTCTACGCATTTCACCGCTACACCTGGAATTCTACCCCCCTCTACGACACTCCAGCTTGCCAGTATCAGATGCACTTCCCACTTTGAGCCCGGGGATTTCACATCTCACTTAACAAACCGCCTGCGTGCGCTCTACGCCCATCAATTCCGATTAACTCTTGCACCCTCC
+
AAA1>DF11D1BFECE1EEAFGAE0EEG0BF1ABEE/DFGCG/BEE/A0///A>>>E>EH/?EEGH?/>EFHFFFGFE11FBFGHBHEEEC?2BBGG/<C><??F?0?01GBF@F<FGGGCCCF<F.<.<C0C///<C</.CC00;0;;00<;;00::;C/0.;0000;9CA-----;;0:9B/BFF/9BFF9/;;/99;-9-B-A@-99----;BB--9@;///99;:B/----/;/;/9/9;9;;-9-
@M03896:38:000000000-B4D98:1:1103:26860:21931 2:N:0:270
CCTGTTTGCTCCCCACGCTTTCGCACCTGAGCGTCAGTCTTCGTCCAGGGGGCCGCCTTCGCCACCGGTATTCCTCCAGATCTCTACGCATTTCACCGCTACACCTGGAATTCTACCCCCCTCTACGAGACTCAAGCTTGCCAGTATCAGATGCAGTTCCCAGGTTGAGCCCGGGGATTTCACATCTGACTTAACAAACCGCCTGCGTGCGCTTTACGCCCAGTACTTCCGATTAACGCTTGCACCCTCC
+
ABBAAFFFFFFFGGFGFEECFGEEDGGHBGHGGGGGGHHFCFGGGFECCE0AAFEEEGGHAEAEEFE/>EFHFFGHFFHBGHHHHHHGGGGGGHHGGDCG@@DGFHFF2FGHHFFFDHHGCGFF1G<>>.AG0<C<GHF<CGF0:0CG0:0;GH0GGGGFF0:::0;/CBFE?-;-:ACFFGFGFFF/9BFF;9BB/9AEFC=DEFADDF-B-AEFFEA-BDEFF/9BFFF.;;.9;;@.9..:9BDAFF
@M03896:38:000000000-B4D98:1:1103:21679:22028 2:N:0:270
CCTGTTTGCTACCCACGCTTTCGCGCTTTAGCGTCAGTATCTGTCCAGTGAGCTGACTTCTCCATCGGCATTCCTACAAATATCTACGAATTTCACCTCTACACTTGTAGTTCCGCCCACCTCTCCAGTACTCTAGTTTGACAGTTTCCAACGCAATACGGAGTTGAGCCCCGCATTTTCACATCAGACTTATCAAACCGCCTAGACGCGCTTTACGCCCAATAAATCCGGATAACGCCTGCGACATACGT
+
BBBBBFFFFFFFGGFFFFEFFGEEEEEGGHGHGGGGGHGHHHHHGGGGGH5GHHFFGHHHHHGFHHEEEEGHHHHHFFHHHHHHHGHGGEHHHHHHHHHGHFEGHFDGHEGHHHAFGGGGGFHHHGBGDGHHHHGFDD??BGGGFFHHHFHFCDD/?FG<CADAG1B>CGGGGG@DFHHGED:CFF00;CCF0GCGFGGDGGAD/:F.D-B;9CFB99B>A..BB/B/FA-:;9FB.--99.;9-@AFF./
@M03896:38:000000000-B4D98:1:1103:11265:22355 2:N:0:270
CCTGTTTGCTCCCCACGCTTTCGCACCTGAGCGTCAGTCTTCGTCCAGGGGGCCGCCTTCGCCACCGGTATTCCTCCAGATCTCTACGCATTTCACCGCTACACCTGGAATTCTACCCCCCTCTACGAGACTCAAGCTTGCCAGTATCAGATGCAGTTCCCAGGTTGAGCCCGGGGATTTCACATCTGACTTAACAAACCGCCTGCGTGCGCTTTACGCCCAGTAATTCCGATTAACGCTTGCACCCTCCG
+
ABBABFFBFFFFGGFGEFEFGGFGGGGHHHHHGGGDGHHHHHHHGF1GHGCEEEEFGGGHEEDEGHEEEGGHHHHHGHFFGGHHHHHGGGGFHHHHHGGGGCDGGHFAGHHHHHHHHHHGGGGHGGG..DEHEFFDDGDCGHGC0<CGGCCGGHHHHHHGHH0;C999FGGGGFCC@DFFGGGGFFF/BFFFFFBFFFFFFFFFFFFFFFFF-AEFFFFAFFEBFF/BFFFBADFFFDF?EFA;:BDEFF.
@M03896:38:000000000-B4D98:1:1103:21563:22824 2:N:0:270
CCTGTTTGCTCCCCACGCTTTCGCACCTGAGCGTCAGTCTTCGTCCAGGGGGCCGCCTTCGCCACCGGTATTCCTCCAGATCTCTACGCATTTCACCGCTACACCTGGAATTCTACCCCCCTCTACGAGACTCAAGCTTGCCAGTATCAGATGCAGTTCCCAGGTTGAGCCCGGGGATTTCACATCTGACTTAACAAACCGCCTGCGTGCGCTTTACGCCCAGTAATTCCGATTAACGCTTGCACCCTCCG
+
ABBABFFFFFFFGGBEEFEFFGEEDGGHFFHHGGGEGHHHFHHGEEAGHFFGGEEEGGGHEEDEGHEE>EFHGHHHFFHGHGHHHHHGGGGGHGGHGFDGC@BGHHBGBGHHHHFHHHHGGGGHGHG<ADFHFBFGGGF/CGH0;;CGGGGFHGFHGHHHGHHEC0;/BFGGCCDGGFGGGBFBFFF;BFFFFFB:FFEEFCF?AABAFFFFFA.9FEFFCFA:/BBFFFFFDA./;.;9AA9/B:D?EF.
@M03896:38:000000000-B4D98:1:1103:21587:22838 2:N:0:270
CCTGTTTGCTCCCCACGCTTTCGCACCTGAGCGTCAGTCTTCGTCCAGGGGGCCGCCTTCGCCACCGGTATTCCTCCAGATCTCTACGCATTTCACCGCTACACCTGGAATTCTACCCCCCTCTACGCGACTCAAGCTTGCCAGTATCAGATGCAGTTCCCAGGTTGAGCCCGGGGATTTCACATCTGACTTAACAAACCGCCTGCGTGCGCTTCACGCCCAGTACTTCCGATTAACGCTTGCACCCTCC
+
AAAAAFF>BBFFCE1EEEEFAF0FEEEHFBHHGGGAEDGFFH/GEEAFHGGGEEEGGGGHHEAEEGEEEEGHFHHHFGFFHHHHH2FFCF?EFGFFHGGGCB?FGH0F0GHHHHFFHGHGGGEHHHG-<<@GCGC:CFG/CGHCC0;GC00GFFFFFBFGGGG./0/9BFFA---99AFFFFF/BBB/:BFFB//BB-EE@?@FFF@-AB@@-:-;;EF?@?-;//9;BB-AA9-/;-;-;-9/;BB-EB
@M03896:38:000000000-B4D98:1:1103:21566:23067 2:N:0:270
CCTGTTTGCTACCCACGCTTTCGAGCCTCAGTGTCAGTATGATGCCAGGAAGCTGCCTTCGCCATCGGTATTCCTTCAGATCTCTACGCATTTCACCGCTACACCTGAAATTCTACTTCCCTCTCACCTACTCTAGCCTAACAGTTTCAGATGCAGTTCCCAGGTTAAGCCCGGGGATTTCACATCTGACTTATTAAGCCACCTACGCTCGCTTTACGCCCAGTAATTCCGATTAACGCTTGCACCCT
+
BBBBBFFFFFFFGGFGFEEFGGGGHFGHHGHHHHGHHHHHFHGHFFGHHGFFHHGHHHHHGFGGGHEEEHGHHHHHGFHHHHHHHHHGGGGGHHGHHGGGGEFHHHHHHHHHHHHHHHHHHHHHFHGHHFHHHFHGHGG2FGFF3FHHHGDHHHBHHFHHHGHF??G1GFHHGGDG?AGHFDGHHHHDDGHHFFHHHHFHHHHEHFD@EGGGGEEFFGFDDFECFGGGGFFEADDFBAFAA9A:/F;E
@M03896:38:000000000-B4D98:1:1103:22644:23084 2:N:0:270
CCTGTTTGCTCCCCACGCTTTCGCACCTGAGCGTCAGTCTTCGTCCAGGGGGCCGCCTTCGCCACCGGTATTCCTCCAGATCTCTACGCATTTCACCGCTACACCTGGAATTCTACCCCCCTCTACGAGACTCAAGCTTGCCAGTATCAGATGCAGTTCCCAGGTTGAGCCCGGGGATTTCACATCTGACTTAACAAACCGCCTGCGTGCGCTTTACGCCCAGTAATTCCGATTAACGCCTGCACCCTCCG
+
AAAAAFFFFFFFGGGG?EEFFGEEAEFGGHHGFGGFGDGFFHGHFEAGHDEEEEEFGGGHAEEEEHA/>EGHGHHHGFGHHHHHHHHGGGDGFGFHHFCDCCDHHGC0GGHHHHHHGHHGGGGHFHFC<DDF<C/<DFD/<C<:;GGGGG0GBGFHFCHFHHF.:99;BFGECCAB?EGGGGGCBFF/9BFFF/FFF.AEBAF..A;.;A=B@.:;FE.9BAAFF/B/FF9.9:AFB?B-9.A./BDFFD.
@M03896:38:000000000-B4D98:1:1103:22660:23097 2:N:0:270
CCTGTTTGCTCCCCACGCTTTCGCACCTGAGCGTCAGTCTTCGTCCAGGGGGCCGCCTTCGCCACCGGTATTCCTCCAGATCTCTACGCATTTCACCGCTACACCTGGAATTCTACCCCCCTCTACGAGACTCAAGCTTGCCAGTATCAGATGCAGTTCCCAGGTTGAGCCCGGGGATTTCACATCTGACTTAACAAACCGCCTGCGTGCGCTTTACGCCCAGTAATTCCGATTAACGCTTGCACCCTCC
+
CCCCCFFFFFFFGGGGEEEFFGEEGGGHHHHHGGGGGHHHGHHHGEEHHGGEAFEFGGGHHGDEEHEEEGGHHHHHGHHHHGHHHHHGGGGGHGGHHGFG@BFHHHFCGGHHHHHHGHHGGGGHHHG?.EGHGFFGGHG/CGG0;CGGGC:CGHHHGCHHHHGC/9:/BFGGGF?BDAFFFFGFFFF/BFFFBFFBFFFFFFFFEFCDDDDFB?EFFFFCFF.;//BBFFB9;.:BBDD?;AA9BFFFFF
@M03896:38:000000000-B4D98:1:1103:22639:23101 2:N:0:270
CCTGTTTGCTCCCCACGCTTTCGCACCTGAGCGTCAGTCTTCGTCCAGGGGGCCGCCTTCGCCACCGGTATTCCTCCAGATCTCTACGCATTTCACCGCTACACCTGGAATTCTACCCCCCTCTACGAGACTCTAGCTTCCCACTATCAGATGCCGTTCCCAGGTTGAGCCCGTGGCTTTCACATCTGACTTACCAAACCGCCTGCGTTCGCTTTCCGCCCACTACCTCCGATTAACGCATGCACCCCCC
+
AABAAFFCDFFFGGGGEEE2AF2EEEGBBFFHGEEFGHHHGHFGGEDEFA?EE>0>EFGHAEG1EF>>>>FFGGGHGFFBGFFFH4GFEGGGFGDGF?BDG/1?F<00?FGHGHGHHFGGGGGHFGF.>DDFF000===0<<<../:;C000000:.;CHHEFC/0/:/CB.-9.9-99CFFFFGGG00;BFF/;B/;AF-;9;EA=..;.;...//99.9...:/.;;E.-9..:/:B-..;9;99--;
@M03896:38:000000000-B4D98:1:1103:24954:23549 2:N:0:270
CCTGTTTGCTCCCCACGCTTTCGCACATGAGCGTCAGTTCTTGTCCAAGGGGCCGCCTTCGCCTCCGGTATTCCTCCACATCTCTACGCATTTCACCGCTACACGTGGAATTCTACCCCTCTCTACAAAACTCTAGATGAACAGTCTGAAATGCAATTCCCAAGTTGAGCTCGGGGCTTTCACATCTCACTTATCCATCCGCCTGCGTGCCCTTTACGCCCAGTTATTCCGATTAACGCTCGCACCCTCC
+
BBBBBFFFFFFFGFFE2EEAFGEEEGAFEGFFEGGEGHHFGHHGHFAAGEAEEEAEFGGHHFGEGHE/>EFHHGGHGHHGHHHHGHHFGGGGHHHHHGGGGEFGDC/CDDHHHHFHHHHFEHHHGGFD?CGHHGED?F1FGHH0>GHDDGGGGH1GFGHHHHCCD<=0/<DFFGCDGFECHFGFGGFFFCBFBFFGFGGFFGGGGGFDGGAFF/FFFFFAFBFF99;FFFF9AADFF.@.DA9-;;AEFF
@M03896:38:000000000-B4D98:1:1103:6054:23819 2:N:0:270
CCTGTTTGCTCCCCACGCTTTCGCACATGAGCGTCAGTTCTTGTCCAAGGGGCCGCCTTCGCCTCCGGTATTCCTCCACATCTCTACGCATTTCACCGCTACACGTGGAATTCTACCCCTCTCTACAAAACTCTAGATGAACAGTCTGAAATGCAATTCCCAAGTTGAGCTCGGGGCTTTCACATCTCACTTATCCATCCGCCTGCGTGCCCTTTACGCCCAGTTATTCCGATTAACGCTCGCACCCTCC
+
ABBAAFFFFFFFGGBFEFEFFGGGFGFGFHHHGEGGGHGHHHHGHFFFHGGGEFEGGGGHEGGGGHDEEEGHHHHHGEGHHHHHHHHGGGGGHHHHHGGGGEEGCCCGGHHHHHGFGHEEDHHHFHGGGGHHHFFDGG<GHHHCGHFFHDFHHHHGFHHHHFBE<00DBGDGAFACGGAGHCGFFFCCBFBFFGG9BFFFAFGGCABAADEFBF//BA.;DDE/:B;BFFFFFFFFF?AADDA--;AEFF
@M03896:38:000000000-B4D98:1:1103:6042:23832 2:N:0:270
CCTGTTTGCTCCCCACGCTTTCGCACATGAGCGTCAGTTCTTGTCCAAGGGGCCGCCTTCGCCTCCGGTATTCCTCCACATCTCTACGCATTTCACCGCTACACGTGGAATTCTACCCCTCTCTACAAAACTCTAGATGAACAGTCTGAAATGCAATTCCCAAGTTGAGCTCGGGGCTTTCACATCTCACTTATCCATCCGCCTGCGTGCCCTTTACGCCCAGTTATTCCGATTAACGCTCGCACCCTCCG
+
BBBBBFFFFFFFGGBEAFEFFGGGGGGHFHHHGFGFEFGHFHGHGFFFHFCGEGGGGGGHHGGFGHEEEEGHHHHHGFFGHHHHHHHGGGGGHHHHHGGGGEBFE?FFDHGHHHHHGHHFEHHHGGGFGHHHHFF1F1<FGHFF=GFFFHFHGHGHGHHGH0/<<0=BCGHHAD@DGCGHHHHGGGGGFFFFFGGGGGGGGGGGGFAAFDFFFF/BFF?>BDF99B;BFFFFDADFFDA.DF;-9@DFFF.
@M03896:38:000000000-B4D98:1:1103:12444:23947 2:N:0:270
CCTGTTTGATACCCACGCCTTCGTGCCTAAGCGTCAGTTATGGTTTAGTAAGCTGCCTGCGCAATCGGAGTTCCTTGTGATATCTATGCATTTCACCGCTACACCACAAATTCCGCCTACTTCATCCATACTCAAGAATGCCAGTATCGAAGGCACTTTTACAGTTGAGCTGCAAAATTTCACCGCCCACTTAACATCCCGCCTGCGCACCCTTTAAACCCAATAAATCCGGATAACGCTTGCATCCTCC
+
AABAAFFCFFFFGGGF2EFGFGGFFFHHHHHGEEE?EGHFHHHGGG3AFEFDFHBGHHFG?EAEEH1AEEEFGHFGFGHHHHHHHHHHGHHHHHGHHEEGEEEGFHGGH0GHHHFEGGGHFGHHFHGGFFGHFFB?BFF1FGG1<@DG?F</?FFHFGFH<GBGFD11FCG>CHFGHGGHHHHF.<--<<GCC:G0CC:CFGCGHFB@GB?D9BG00;9FFE.;000;FF.-AADFF.;.;;;;9BFBFF
@M03896:38:000000000-B4D98:1:1103:12454:23962 2:N:0:270
CCTGTTTGATACCCACGCCTTCGTGCCTAAGCGTCAGTTATGGTTTAGTAAGCTGCCTGCGCAATCGGAGTTCCTTGTGATATCTATGCATTTCACCGCTACACCACAAATTCCGCCTACTTCATCCATACTCAAGAATGCCAGTATCGAAGGCACTTTTACAGTTGAGCTGCAAAATTTCACCGCCGACTTAACATCCCGCCTGCGCACCCTTTAAACCCAATCACTCCGGATAACGCCTGCATCCTCC
+
AABAAFFFFF5DGGFFAEFGGGEEAFGHGFGHGGAEEGGHGHHFGG3DDBFBBGAFGGFG0AAAFGA1>EEGHHFHFGHGHHHHHHHHFHHHHHHHHEEGGEBGHGFGFFGHGHFAEGGHHHHFHHHFG3FGF3C?2BFBFFF2@@FG?/@//<0F<?F<GD??FD11>1F<CG11<DGHHDHD<A@-;A@DC0C0::::.;-9.;--AB?A.9BF0FFBD?AB///;FF.-.;./99;-9.;.;BFFBF
@M03896:38:000000000-B4D98:1:1103:12436:23963 2:N:0:270
CCTGTTTGATACCCACGCCTTCGTGCCTAAGCGTCAGTTATGGTTTAGTAAGCTGCCTGCGCAATCGGAGTTCCTTGTGATATCTATGCATTTCACCGCTACACCACAAATTCCGCCTACTTCATCCATACTCAAGAATGCCAGTATCGAAGGCACTTTTACAGTTGAGCTGCAAAATTTCACCGCCCACTTAACATCCCGCCTGCGCACCCTTTAAACCCAATAAATCCGGATAACGCTTGCATCCTCC
+
ABBAAFF4BFFFGGGG2EFGFGFFFFHHHHHHFGEGGHHHHGFGHHCFGFADFG3FHHFF0EEAEHEAEFFGHHFFHGHHHHHHHHHHFHHHHHHHHEEGGEFHHHGHCFGHHHFEFGGHHHHHHHHHHHHHBDF2FFB3BGF<2@DG?F2?CFHHEHFDGHH<G1?1<<DF>G1FHFFGFFGH.A--<=GGFFG0CGGE.@CDHG-@CFBGEFFFBFBBAEG/B0;CFG.-AD.BBAB.9EA/;FFFFF
@M03896:38:000000000-B4D98:1:1103:21751:24260 2:N:0:270
CCTGTTTGCTCCCCACGCTTTCGCACATGAGCGTCAGTTCTTGTCCAAGGGGCCGCCTTCGCCTCCGGTATTCCTCCACATCTCTACGCATTTCACCGCTACACGTGGAATTCTACCCCTCTCTACAAAACTCTAGATGAACAGTCTGAAATGCAATTCCCAAGTTGAGCTCGGGGCTTTCACATCTCACTTATCCATCCGCCTGCGTGCCCTTTACGCCCAGTTATTCCGATTAACGCTCGCACCCTCC
+
ABBBBFFFFFFFGGGGAEAAFGAEEGEEBGGGEFEEFGGHHHHHEFABGEEFAEAEEGGH1EEAGHEEEEFHHHGHGGHHHHHHHHGFE?EFGFGHHEEGGEGHD0?FDHHHHHHHHHHEEHHHHHFFGGHHHEF?<F1DGHH>FHF1FDGGGHFHEFGGHHB.=<0=<B<<<C-;DCCGGBHGGGBBFGGGGGC09FGF9EFGGGGACDAFBFBFB;ABA../;/::FF:.9.:/B.9.9-9-;@DFFF
@M03896:38:000000000-B4D98:1:1103:24974:24276 2:N:0:270
CCTGTTTGCTCCCCACGCTTTCGCACCTGAGCGTCAGTCTTCGTCCAGGGGGCCGCCTTCGCCACCGGTATTCCTCCAGATCTCTACGCATTTCACCGCTACACCTGGAATTCTACCCCCCTCTACGAGACTCAAGCTTGCCAGTATCAGATGCAGTTCCCAGGTTGAGCCCGGGGATTTCACATCTCACTTAACAAACCGCCTGCGTGCGCTTTACGCCCAGTAATTCCGATTAACGCTTGCACCCTCC
+
AABBAFFFFFFFGFGGEFEFEGEEFGGFAGFGGEGGGHHHHHEHGEAGFE0EEEEEGGGHEEDEFHE>EEGGFHHHFEFEGHFHHFHGGGGGFGGFHDDG/<?FFFCCCGHHHHGFFHFGGGGHGHF?<AEHF</<DG</<<G00<CCC0:CCFGFFGHHHE:.:99;9FFFGC-9-CFGFFGBFFF/;BFF;B9/;AAEFFFDFF=.;A=B-9AFFEFAFD.;;FFFFF/..9.9/.9A;.9::BAEFF
@M03896:38:000000000-B4D98:1:1103:21760:24278 2:N:0:270
CCTGTTTGCTCCCCACGCTTTCGCACATGAGCGTCAGTTCTTGTCCAAGGGGCCGCCTTCGCCTCCGGTATTCCTCCACATCTCTACGCATTTCACCGCTACACGTGGAATTCTACCCCTCTCTACAAAACTCTAGATGAACAGTCTGAAATGCAATTCCCAAGTTGAGCTCGGGGCTTTCACATCTCACTTATCCATCCGCCTGCGTGCCCTTTACGCCCAGTTATTCCGATTAACGCTCGCACCCTCC
+
AABAAFFCDFFFGGGGEEEFFGAEEGFHBGHHGGEEGH5FGHFGGFDAEAF?AEAEFGGG1EE1EHE>>EFHHHHHHGHHHFHHHBGFFEFGHGGHHEEFGCFGG0?FDHHHHHBFHHHEEHHHHHG<?GHHHFF<<F<1?GF0<F=FGHHHHGHHEHHHHH/<0=0=CCG0A@:C?@GHHEHFGGFBFGFBFFGFGGGGGGGGGGAAEG.FBBBFFEA@BA?9B/;BFF/.;;./;.9.9-9-;@D.AA
@M03896:38:000000000-B4D98:1:1103:18727:24313 2:N:0:270
CCTGTTTGCTCCCCACGCTTTCGCACCTGAGCGTCAGTCTTCGTCCAGGGGGCCGCCTTCGCCACCGGTATTCCTCCAGATCTCTACGCATTTCACCGCTACACCTGGAATTCTACCCCCCTCTACGAGACTCAAGCTTGCCAGTATCAGATGCAGTTCCCAGGTTGAGCCCGGGGATTTCACATCTGACTTAACAAACCGCCTGCGTGCGCTTTACGCCCAGTAATTCCGATTAACGCTTGCACCCTCC
+
ABBBBFFFFFFFGGFEAFEFFGEEGGGHCHHHGGDGDHGHGHGHGA1FGEGGEEEEGGGHFGGGGHEEEEGHHHHHGHHHHHHHHHHGGGGGHHHHHFGGCBDGHHFFGHHHHHHHHHHGGGGHGGFA.ADHFHFDGHF/CGG0CGHHHFGHFHGFCGHHGHB.:;;:FFGFGGCC?AGGGEGGFFFBBFFFFFBBFFFFFFFFFFFDDFFFBD.BFFFCFF.99/;;FFF.;ADFBDD.:9A9BFFFFF
@M03896:38:000000000-B4D98:1:1103:13036:24409 2:N:0:270
CCTGTTTGCTCCCCACGCTTTCGTGCCTCAACGTCAGATATAGTTTGGTAAGCTGCCTTCGCAATCGGTGTTCTGTATGATCTCTAAGCATTTCACCGCTACACCATACATTCCGCCTACCGCAACTACTCTCTAGTTCAACAGTATTAGAGGCAGTTCCGGCGTTAAGCACCGGTATTTCACCTCTAACTTATCAAACCGCCTACGCACCCTTTAAACCCACTACATCCGCATAACGCTTCGATCCTCC
+
ABBAAFFFFFFFGGGE2EEFFGEBFFHHHHHHGGCF?GH5FFGHHHAFBF5FBGBFGHHHEEEEEHFAAEEEHF5DBGHGHHGHGFFHFHHHHHGHHFGGGEBGHHFGFFGHHEGEGGGHEEEEBBFBFFGHHFH>2@F>2FG2@>DFDFHGFCFD0?FB/@--<<.<0DGGH@-;@C:CGGHHHHH0C00C;0CF00:C-AAGGE.;DB-A.////999DE..;/;9BB..;;.99.;.9.-.9;D/9;
@M03896:38:000000000-B4D98:1:1103:24885:24453 2:N:0:270
CCTGTTTGCTCCCCACGCTTTCGCACATGAGCGTCAGTTCTTGTCCAAGGGGCCGCCTTCGCCTCCGGTATTCCTCCACATCTCTACGCATTTCACCGCTACACGTGGAATTCTACCCCTCTCTACAAAACTCTAGATGAACAGTCTGAAATGCAATTCCCAAGTTGAGCTCGGGGCTTTCACATCTCACTTATCCATCCGCCTGCGTGCCCTTTACGCCCAGTTATTCCGATTAACGCTCACACCCTCC
+
AAAAAFFFFFFFGEGE2EA2FGAEEGADBGFHEEE2EGGHHHHHHFBBGFAEAEAEEGGHAEEEGH>>>EGHGGHHGHHBGGGHHHHAEDFGGFGHHEEGEEBF???FDHGHGGDFFHH<EHHGHHGFFGHGGFF11?1<DGF>=F>=<GFFFFDHFHHHHHG.=0=<<CDGAC-@CGHHH0CBBFFFFGBFGGF0;CCGFEFG?ABA.:9/BB/BB.A9=D9/:/:9B/;.999/BA>?D.9;/;A.;;
@M03896:38:000000000-B4D98:1:1103:24902:24456 2:N:0:270
CCTGTTTGCTCCCCACGCTTTCGCACATGAGCGTCAGTTCTTGTCCAAGGGGCCGCCTTCGCCTCCGGTATTCCTCCACATCTCTACGCATTTCACCGCTACACGTGGAATTCTACCCCTCTCTACAAAACTCTAGATGAACAGTCTGAAATGCAATTCCCAAGTTGAGCTCGGGGCTTTCACATCTCACTTATCCATCCGCCTGCGTGCCCTTTACGCCCAGTTATTCCGATTAACGCTCGCACCCTCC
+
BBBBAFFFFFFFGGGGGEEFFGFGGG2D3BGGGGGEGGBFGHFHHHFBFF?FEEEEGGGHEEFEGHG@EEFHHHHHGEFGHHHHHHHFGGGGHHHHHGEGECGHG?G/EFDGHHDFGHHCEFHHHHDF1FHHHB1FBGDBBGHCGGF1==GHHHHGHHHHGH/CD0=0CFHHGGDGGFEGHBGFGGGFGGGFFBF0FFFGGFFGGGC.EEEF/BFFFFD>FFE9/9;BFFF..:AFFFAAFA@-;@AAEF
@M03896:38:000000000-B4D98:1:1103:24895:24472 2:N:0:270
CCTGTTTGCTCCCCACGCTTTCGCACATGAGCGTCAGTTCTTGTCCAAGGGGCCGCCTTCGCCTCCGGTATTCCTCCACATCTCTACGCATTTCACCGCTACACGTGGACTTCTACCCCTCTCTCCAAAACTCTAGATGAACACTCTGAAATGCAATTCCCAAGTTGAGCTCGGGGCTTTCACATCTCACTTATCCATCCGCCTGCGTGCCCTTTACGCCCAGTTATTCCGATTACCGCTCGCACCCTCC
+
BBBBBFFFFFFFGGFE2AAAFFEE2EEFGFFGEBAAADFGGGGHGFFFHE1EEEAEEEGH1EEEGF>E>EFHGHHHHFHFHHHHBDFEE>EFGHGFHGEEEEHHGC//A1BFGHGHGFHCCGHB1?1F1/?GHHFF11<?GHH01>D1GFGFFFD1D1GHHE/<0==0/<<<.---ACCCHGFGFFCFFFFGBB900CFF.AEDA.9.9.EBB/9//;9-99.9///;BBB.;;./;.9-9---99;AFD
@M03896:38:000000000-B4D98:1:1103:11451:24502 2:N:0:270
CCTGTTTGCTCCCCACGCTTTCGCGCCTCAGCGTCAGTAATGGTCCAGTTGGCCGCCTTCGCCACCGGCGTTCTTGCGAATATCTACGAATTTCACCTCTCCACTCGCAGTTCCACCAACCTCTACCATACTCAAGCGTCCCAGTATCCAAGGCCATTCTGTGGTTGAGCCACACGCTTTCACCCCCCCCTTACCACCCCGCCTACGCGCCCCTCACGCCCAGTGATTCCGCACTACGCCCACCCCCTGC
+
AAA3>FF4DFFFGEFEAEA2AF2E2EGAEFGG2EA22BG55ABGFC3BADA3BFAEEGGH1EA?EG1//>>>EFE?G/ECGGHGFDFFEFGFEFDGFGFH0G1B?FFC>CBGGFDFHAHGD0?FGHHHBFHGF1<1>..>AEH0C0=D0<00.<C./0;0000:/..:/;;/CG.;@..9BCFFFB--99-;9///9.;9@-9.A.AB<B9--...;:.9@..9/9///B/.---9;.>--9999@--..
@M03896:38:000000000-B4D98:1:1103:11468:24510 2:N:0:270
CCTGTTTGCTCCCCACGCTTTCGCGCCTCAGCGTCAGTAATGGTCCAGTTGGCCGCCTTCGCCACCGGTGTTCTTGCGAATATCTACGAATTTCACCTCTACACTCGCAGTTCCACCAACCTCTACCATACTCAAGCGTCCCAGTATCGAAGGCCATTCTGTGGTTGAGCCACAGGCTTTCACCCCCCACTTAAAACGCCGCCTACGCGCCCTTTACGCCCAGTCACTCCGAGCAACGCTAGCCCCCTTC
+
ABBAAFFFFFFFGGGE?EEAFGEEAFGGGHHHGGFGGHHGHHHHHFCGGGGFBGAEGGGHEFDEGHE>>>EEGHFGHEGGGGHHHHHGFHHHHHGHHHHHHFFGHGFCD<CGHFGFFFHGGFHHGHHCGGHHFBG1FEDGGGG1>DGG.F0.ECH<CDHF=00/<..//;GGFH..ECCGHHHGGGG--;90;BB0;-;AB>FFFFAD-@@F9/9BF9A=DF.//;/9;F.-9;9BFFF9A.;:BDF;AF
@M03896:38:000000000-B4D98:1:1103:5368:24588 2:N:0:270
CCTGTTTGCTCCCCACGCTTTCGCACATGAGCGTCAGTTCTTGTCCAAGGGGCCGCCTTCGCCTCCGGTATTCCTCCACATCTCTACGCATTTCACCGCTACACGTGGAATTCTACCCCTCTCTACAAAACTCTAGATGAACAGTCTGAAATGCAATTCCCAAGTTGAGCTCGGGGCTTTCACATCTCACTTATCCATCCGCCTGCGTGCCCTTTACGCCCAGTTATTCCGATTAACGCTCGCACCCTCC
+
ABBAAFFFFFFFGGGGEEEFFGGGGGEHFHHHGGFGGGHHHHHHHFFBGG1EEEAEFEGHHGEEGHG/EGFHGGHHHHHHHHHHHHHGGGGGHHGHHEEFE@FFD0??/2GCGGGDGGHCDHHHGGFD?FGHHHEG1F1<FGF0=FDDGHHHHFHHGFHFHF/<=00=/CDGAF-@DCEGHHHGGGFF0FFCF00;BFGFGGGGGE@9CAEFBBF/BAA;@.EB9BBFFFBA.AAFF.B.9-9-9@DFFF
@M03896:38:000000000-B4D98:1:1103:19680:24844 2:N:0:270
CCTGTTTGCTCCCCACGCTTTCGCACCTGAGCGTCAGTCTTCGTCCAGGGGGCCGCCTTCGCCACCGGTATTCCTCCAGATCTCTACGCATTTCACCGCTACACCTGGAATTCTACCCCCCTCTACGAGACTCAAGCTTGCCAGTATCAGATGCAGTTCCCAGGTTGAGCCCGGGGATTTCACATCTGACTTAACAAACCGCCTGCATGCGCTTTACGCCCAGTAATTCCGATTAACGCTTGCACCCTCC
+
ABBAAFFFFFFFGGFGEEEAFGEEGGGHFHHGFGGDEHHHGHGHGEE3GA0AEEEEGGGHHAFEGHEE>EFHFGGHF?GDGGHHHHHFGGGFDGHHHDBCCCFHHGCAGHHFHFHHHHHGGGGHHHF.<CAH<</0DCF/CGD0:;;CC:00GFFHFGGHHHB;/;999CFC9:--;;FBB0F;FFF/9;BFB/BFB?EFDFFFFFFF9BAD9.AFF.ABFDFF//BBFFB.:.9BB.B....;/;AEED
@M03896:38:000000000-B4D98:1:1103:7886:26237 2:N:0:270
CCTGTTTGCTCCCCACGCTTTCGCTCCTCAGCGTCAGTATTGGCCCAGACGACTGCCTTCGCCATCGGTGTTCCTCCTGATATCTGTGCATTCCACCGCTACACCAGGAATTCCATCATCCCCTACCAAACTCTAGTCATAGCAGTATCAAGTGGCAGCTCCAGGTTGAGCCTGGAGGATTCACACCTGACTTACTAAACCGCCTACGAGCTCTTTACGCCCAATACATCCGGACAACGCTTGCTCCCTA
+
ABBABFFCFFFFGGGGEEEFFGEEFHGHHHFHGGGGGHHHGGHHHG?GGFEGEFEHHHHHEEEEFGB1>1BEGHHHHHHHHHHHHGDGFHGHHHHHHGGGGEGGHHG/EGHHGHHEGGHHGHGHGHHFCFHHHDF@F@GGB2@F11?FGHB?<1?FBDC0FG11>1<00<>FFC./<<.<DF=DDGGC/;;:;0GFBGBGH--BG.FAD.AAFB0C0FC?DFGFFF/99FF.-A>B..;:.:.9:;B?F/
@M03896:38:000000000-B4D98:1:1103:7882:26255 2:N:0:270
CCTGTTTGCTCCCCACGCTTTCGCTCCTCAGCGTCAGTATTGTCCCAGACGACTGCCTTCGCCATCGGTGTTCCTCCTGATATCTGTGCATTCCACCGCTACACCAGGAATTCCATCATCCCCTACCACACTCTAGTCATAGCCGTATCAAGTGGCCGCTCCCGGCTTACCCTGGCGCTTTCACACCCTACTTACTAAACCGCCTACGACCTCTTTACGCCCAATACATCCGTCTCACGCTTGCTCCCGC
+
AAAAAFFBFFFFGFGE1AEAAF0BEGGFF1BGGEE/EDFBEB2AEEFBEF/?FABFHHHHEC?BFH//>>>BFGFHGFH1BGHGF22BG2GFHF2GG/E>>>BFFG0/F0<FFG22BB2GBFFHGHHF1<EHG<11@@FG22@1///??<1?111F0<CCGG..<---<0<C0/.:-.-::;0CB99../;9C9;B0009F---..=.---9;9FF/B-A=@B--//9/9;--;--/9-;-;:EFF/;--
@M03896:38:000000000-B4D98:1:1103:18489:26370 2:N:0:270
CCTGTTTGCTCCCCACGCTTTCGTGCCTCAGCGTCAGTTACAGTCCAGAGAGCCGCCTTCGCTACTGGTGTTCCTCCTAATATCTACGCATTTCACCGCTACACTAGGAATTCCACTCTCCTCTCCTGCACTCAAGTCCTACAGTTCCAAAAGCTTACTACGGTTGAGCCGTAGCCTTTCACTTCTGCCTTGAAAGACCGCCTACGCACCCTTTACGCCCAGTAATTCCGGATAACGCTAGCACCCTAC
+
ABBABFFCFFFFGGFEAEEFFGEEFFHHHHHHGGGEGHHFDGGHHFBFGGEEGHAEGGGHHEDEFHDGFGGEHHHHHHGHHHHHHHHGGGGGHHHHHGGGGEEGGGFGHHHHHHHHHHGHHHHHHHHCGHHHFCGBGGGHGHH2@DGFGFFAHGHBDFGHGDDFFC01<FC<DDGHFFHDD===DFG0;0;C0:;0;C::C@EGG.BCDBDE/;FG.ACAC./BB/;B;;-99A;B.9:..99;AF9FF
@M03896:38:000000000-B4D98:1:1103:18479:26386 2:N:0:270
CCTGTTTGCTCCCCACGCTTTCGTGCCTCAGCGTCAGTTACAGTCCAGAGAGCCGCCTTCGCTACTGGTGTTCCTCCTAATATCTACGCATTTCACCGCTACACTAGGAATTCCACTCTCCTCTCCTGCACTCAAGTCCTACAGTTCCAAAAGCTTACTACGGTTGAGCCGTAGCCTTTCACTTCTGGCTTGAACGACCGCCTACGCCCCCTTTACGCCCAGTCATTCCGGATAACGCTAGCCCCCTACG
+
BBBBBFFFFFFFGGGEAEEFFGECEGGHHFGHGGEEEHHHFGAGFFGHHHCEFGEEGGGHEE1BEGFGGHEEHHHHHHHHHHHHHHHGGFFGFHHHHGGGGFFHHFHBGHHHHHHFDGHHHGHHHHHHFFHHF2FB@GF>FGFB@>GFF1<<<CG<DFDGHGGGF-0><F-><CEDG0D<GD==DF00;CA-GH0::@@-9AG./.A--:@9AB/B.99B../999;FF:99.;//.9;..:9;DF9AF.
@M03896:38:000000000-B4D98:1:1103:23387:26795 2:N:0:270
CCTGTTTGCTCCCCACGCTTTCGCACATCAGCGTCAGTTCTTGTCCAAGGGGCCGCCTTCGCCTCCGGTATTCCTCCACATCTCTACGCATTTCACCGCTACACGTGGAATTCTACCCCTCTCTACAAAACTCTAGATGAACAGTCTGAAATGCAATTCCCACGTTGAGCTCGGCGCTTTCACATCTCACTTATCCATCCGCCTGCGTGCCCTTTACGCCCAGTTATTCCGATTCACGCTCGCACCCTCC
+
ABB@AFFFFFFFGGFEEEEEFGEGEEEF3BFGGEAAEGGHEHFGHFGD3A1AEEEEGFGHHGGEFHDE/>?GHGHHF?GCGEGHHHHFEEEGHHHHHEEFGCFH?C?FAFGFGBFGGFH/EHHFFD2?1?GHGFF<?G11?GF0=GFB1=11DGHH1<GGH0.-<<.</C0C;-.;@CDAFFFGGGFFFGBC09CBFBFFG?E?.??99AAF//B/:.:@DF.//;/;BF/..9///;A.9@=-9@A;AD
@M03896:38:000000000-B4D98:1:1103:19736:26848 2:N:0:270
CCTGTTTGCTCCCCACGCTTTCGCACCTGAGCGTCAGTCTTCGTCCAGGTGGCCGCCTTCGCCACCGGTATTCCTCCAGATCTCTACGCATTTCACCGCTACACCTGGAATTCTACCCCCCTCTACGACACTCCAGCTTGCCACTATCAGATGCAGCTCCCAGGTTGAGCCCGGGGATTTCACATCTCACTTAACAAACCGCCTGCGTGCGCTCTACGCCCACCAATTCCGATCAACGCTTGCACCCTCC
+
ABB3AFFBFFFFGGGEEFEAFGEEDGGHFFGFEFAEEBGHFHGGED1E3331BFEEGGGH1E??EHB>>EEHHHFHFC@EGGGFHHHFEDE?DGGGHEEEEEDGHC2CBBGFF3FBGHGDGCDF?F??/>CHF0>1>110>CD0//=D<=0=000G/<CGFF0.:0/;:CGG-?-9-99CCBF0CFF0CFFF;0;;0:E.--9...-9A?-9@..;BA-=B?.9..;/9;B..-.99.-.9.9;;;AEFF
@M03896:38:000000000-B4D98:1:1103:19756:26859 2:N:0:270
CCTGTTTGCTCCCCACGCTTTCGCACCTGAGCGTCAGTCTTCGTCCAGGGGGCCGCCTTCGCCACCGGTATTCCTCCAGATCTCTACGCATTTCACCGCTACACCTGGAATTCTACCCCCCTCTACGACACTCAAGCTTGCCAGCATCAGATGCAGTTCCCAGGTTGAGCCCGGCGATTTCACATCTGACTTAACAAACCGCCTGCGTGCGCTTCACGCCCAGTACTTCCGCTTACCTCCTGCTCCCTCCG
+
AABAAFF4FFFFGGGGEFEEFGEEEGGHEGCHGGFFGHHHDHEGEE1FG1E?AEEEGAEHAEA>EH>>>EFHHHHHGEG3GGGFHHFFCEAFHHGFGACC<>1?C0C00FGGFD?DFHED?-CF<F.<.-<GB/C<DF0/<CG0./:C:00;CCGCC0GGGH0.90/:/;FEG--9-9AAFBF/BFF/;BFF9////FEE-==..9@A.ABB-A./;.99@;9/;/99FF9...A/;/;.9/;/;9;BB9.
@M03896:38:000000000-B4D98:1:1103:19732:26876 2:N:0:270
CCTGTTTGCTCCCCACGCTTTCGCACCTGAGCGTCAGTCTTCGTCCAGGGGGCCGCCTTCGCCACCGGTATTCCTCCAGATCTCTACGCATTTCACCGCTACACCTGGAATTCTACCCCCCTCTACGAGACTCAAGCTTGCCAGTATCAGATGCAGTTCCCAGGTTGAGCCCGGGGATTTCACATCTGACTTAACAACCCGCCTGCGTGCGCTTTACGCCCAGTCATTCCGATTAACGCTTGCACCCTCC
+
3>AAAFFBFFFFGGFGEEEEFGEEEEGHHHHHGGDAEGHHGHGHDE1FGFA0AEEGGGGHEEA?EH?/EEGHGHHHGGFBGGHHHHGGGCEFHHGHHDDG/<?FGHCCCGDGGFGDGHHGGGGHBGF<.<CGF0<<DGF<CGG::;CCC0<CGH0G:CCHGHFE:9/9FFGGG@B?-9:FBBFFFFF9BBF///9//.9AB<BFFFB999-@-../;.A9BA?B/:///B:.D:999A-.;..//9AAED
@M03896:38:000000000-B4D98:1:1103:9798:26940 2:N:0:270
CCTGTTTGATCCCCACGCTTTCGTGCCTCAGCGTCAATAACTGTGTAGTAAGCTGCCTTCGCAATTGGTGTTCCATGTCATATCTAAGCATTTCACCGCTACATGACATATTCCGCTTACCTCCACAATATTCAAGATAAATAGTATCAACGGCAGTTTCCGAGTTAAGCTCGGAGATTTCACCACTGACTTACCTATCCGCCTACGCACCCTTTACACTCAGTACATCCGGATAACGCTTGCACCCTCC
+
AABAAFFFBBFFGFFF?EFFFGDFFGHHGGHHGE2EGGHBFHDHHH5GA5EEFGFHGHHHGED1EBFGFEGEFF5GBGFHFBFGFD@GBFFFFFDGGAEGEEG@F3EEDBGHHHF?/EEGF?EH0BC/FHHF44B2BFFD1B2B?BFF22G//BBCHG1FHG/<?/?=>FF1<-.-</DDH00<DCG0DCFGFC::CG0F.CAA.::?.99EEGGGFF00CF0C0009FF.AAA.BB.;.;9.99/9AAF
@M03896:38:000000000-B4D98:1:1103:9816:26948 2:N:0:270
CCTGTTTGATCCCCACGCTTTCGTGCCTCAGCGTCAATAACTGTGTAGTAAGCTGCCTTCGCAATTGGTGTTCCATGTCATATCTAAGCATTTCACCGCTACATGACATATTCCGCTTACCTCCACAATATTCAAGATAAATAGTATCAACGGCAGTTTCCGAGTTAAGCTCGGAGATTTCACCACTGACTTACCTATCCGCCTACTCACCCTTTAAACCCAGTAACTCCGGATCACGCTTGCACCCTCC
+
BBBBBFFBFFFFGGGGEEEFFGEA2FHHHGHFGFEFGHHGGHFGBGEBFADFGHFHHHHH1E11BB33BAGEFF5FFGHHHFHHFDEGCFGGFHHGH1EEEEFEFBGGHGHHHHFEEGEGHFGGFG?GGHHEE4?21B1B1?FF2BBFFFG//B@CHFDGDD//??F1>GFF<<.-CCDGG0DGFEC0<<G0DGHCCGC:.CADGF0;0FCA.900;0:;.EG/;000=FA-.C-;9DF....9;BD?EA
@M03896:38:000000000-B4D98:1:1103:10893:27106 2:N:0:270
CCTGTTTGCTCCCCACGCTTTCGCACCTGAGCGTCAGTCTTCGTCCAGGGGGCCGCCTTCGCCACCGGTATTCCTCCAGATCTCTACGCATTTCACCGCTACACCTGGAATTCTACCCCCCTCTACGAGACTCAAGCTTGCCAGTATCAGATGCAGTTCCCAGGTTGAGCCCGGGGCTTTCACATCTGACTTACCAAACCGCCTGCGTGCGCTTTACGCCCAGTAATTCCGATTAACCCCTGCACCCTCC
+
BBBBBFFFFFFFGGCECFFAFGEEDEE333BFEGGGGGHHHHHHDE1BFE00E>>EEEFHHGGGGHA//>FGFHGHFBGGGGHFHGHGGGGGHGFHHFGGB<2FGF20FGHHHGHGHHHGGGFGGFFE.ADF00<0=<D<CGB0:;C:;0<CGFHHCGHGFHBC:0///CFF?-;?-;CF90BBFFF:/B9FB/9/9AAEACADAFF.9;9>-.;:BA.@BA.9;B:FFF/AADFF//9.;9.BFFFEEA
@M03896:38:000000000-B4D98:1:1103:10912:27108 2:N:0:270
CCTGTTTGCTCCCCACGCTTTCGCACCTGAGCGTCAGTCTTCGTCCAGGGGGCCGCCTTCGCCACCGGTATTCCTCCAGATCTCTACGCATTTCACCGCTACACCTGGAATTCTACCCCCCTCTACGAGACTCAAGCTTGCCAGTATCAGATGCAGTTCCCAGGTTGAGCCCGGGGATTTCACATCTGACTTACCAAACCGCCTGCGTGCGCTTTACGCCCAGTAATTCCGATTAACGCTTGCACCCTCC
+
ABBAAFFFFFFFGGGGEEEFGGBEEGGFBFEFEEEGGHHHGHFGEEEBFE0AAE>EGGGHEEEEGHE>EEFHHHHHHFFEGFGHFFHCEEEEFFDGH/BDDGGHHHFF2?DGFGHGHHHGGGGHHG..<<CGFGF0<G<<CGF0:;GHG;0C;GHHGCGFFH0./:9/;;FEB??DGABFFCFBFFB99;FFF/BFB.AA=@DF?A9A;A@D-A.BB9A>A.AB/;/BFF/.9..;B.9.:99:BBDFFF
@M03896:38:000000000-B4D98:1:1103:10917:27125 2:N:0:270
CCTGTTTGCTCCCCACGCTTTCGCACCTGAGCGTCAGTCTTCGTCCAGGGGGCCGCCTTCGCCACCGGTATTCCTCCAGATCTCTACGCATTTCACCGCTACACCTGGAATTCTACCCCCCTCTACGAGACTCAAGCTTGCCAGTATCAGATGCAGTTCCCAGGTTGAGCCCGGGGCTTTCACATCTGACTTAACAAACCGCCTGCGTGCGCTTTACGCCCAGTAATTCCGATTAACGCCTGCACCCTCC
+
ABBAAFFFFFFFGGFFEEEFGGFEDGGGBFFF?2BE?AGHFHHFEA1FHG00AE>EEGGHGGFCGH1//>FHHHHHGCFBGHHHHFHFF?E/FGHFH/DGFGGHHB20FGHHHHEHHHH?DCDFDG....<D00/<=G0/<GGCCFHCCCBG0:0<;;CCGB0./9B/C0;EFF---;;CFFF/BBF//BFB/9BF/AFF-;=D..-:;A---../;A.@-.9//9BBBB/.;.9/;.--999./9:.;9
@M03896:38:000000000-B4D98:1:1103:10585:27207 2:N:0:270
CCTGTTTGCTCCCCACGCTTTCGTGCCTCAACGTCAGATATAGTTTGGTAAGCTGCCTTCGCAATCGGTGTTCTGTATGATCTCTAAGCATTTCACCGCTACACCATACATTCCGCCTACCGCAACTACTCTCTAGTTCAACAGCATTAAAGGCAGTTCCGGTGTTAAGCACCGGTATTTCACCTCTAACTTATCAAACCGCCTACTCACCCTTTAAACTCACTAAATCCGGATCACGCTTCGATCCTCC
+
BBB@AFFCFFFFGEBEAEEAFGEBFEGFHH3GGFFGFHHCFFFGFG5BAF5AGGBGHHHHGA1BEGBBAEEEFFFE@EDFHHGHG4@@3GGHHFFHGEEGEE3FFEGGHFGHHHF/EECFCECE/CGBF?CHHF2@@@D@2@F00@@2111???0/?FDGECC?<.<1<D1GF---<C<=00=0BCF00:;GC000::CC-9-../099CAC.;00;0C09FFBB/0;;/.-.;-;/.;...-99A9/9;
@M03896:38:000000000-B4D98:1:1103:10602:27208 2:N:0:270
CCTGTTTGCTCCCCACGCTTTCGTGCCTCAACGTCAGATATAGTTTGGTAAGCTGCCTTCGCAATCGGTGTTCTGTATGATCTCTAAGCATTTCACCGCTACACCATACATTCCGCCTACCGCAACTACTCTCTAGTTCAACAGTATTAGAGGCAGTTCCGGTGTTAAGCACCGGTATTTCACCTCTAACTTATCAAACCGCCTACGCACCCTTTACACCCAATAAATCCGGATAACGCCTGGATCCTCC
+
ABBAAFFCFFFFGGGG2EEFFGEGFFHHHHGHGHHDCHHHHFHHHHDFFBDFFHAGHHHGAA1ABF1AA?EEGHBGHHHHHHHHHHGFFHHHHHGHHEEGE@DGHHHFF?FGHFGAEGGHFC@E/CHFGGGHFD2@@2@F2@F01@@DDDFF0?/D0?FFDG->><1<<<FGH@CDCF<DGHHHHHH0CHGHB0CG0CFECGBGGF9?CBBG9BBB0;F/.AA./B//;F;-.;A/F.9-9..9/;FFFF
@M03896:38:000000000-B4D98:1:1103:10617:27218 2:N:0:270
CCTGTTTGCTCCCCACGCTTTCGTGCCTCAACGTCAGATATAGTTTGGTAAGCTGCCTTCGCAATCGGTGTTCTGTATGATCTCTAAGCATTTCACCGCTACACCATACATTCCGCCTACCGCAACTACTCTCTAGTTCAACAGTATTATAGGCAGTTCCGGTGTTAATCACCGGTATTTCACCTCTAACTTATCAAACCGCCTACGCACCCTTTAAACCCAATAACACCGGTTAACGCTTAGACCCTCC
+
AAB?AFFFBFFFGFCE2EAAAFE4AFGFHH3GFGG22BGHFDBDFF5AAF53BGAGHFHH1A1BBFA1A?EEHF5DGGHGGGHHH44FBDFHHH@FGEEEEEBBBE3BFEGHG43EEGEGFEEE@BFG1?CGFFD12@FD2@D01@GBD2@2?1FDF<GHDC?->.>11>1><E-<<<0<D<DFGHH0;;0::CC000:EDGB..9:;.;-C./0;;00/.9./009/;;---9;/;9-.../9/99/AD
@M03896:38:000000000-B4D98:1:1103:10215:27992 2:N:0:270
CCTGTTTGATCCCCACGCTTTCGTGCCTCAGCGTCAATAACTGTGTAGTAAGCTGCCTTCGCAATTGGTGTTCCATGTCATATCTAAGCATTTCACCGCTACATGACATATTCCGCTTACCTCCACAATATTCAAGATAAATAGTATCAACGGCAGTTTCCGAGTTAAGCTCGGAGATTTCACCACTGACTTACCTATCCGCCTACGCACCCTTTAAACCCAGTAAATCCGGATAACGCTTGCACCCTCC
+
ABBAAFF4FFFFGGFFAEEFFGEBFFHHHHHHEFEGGHFHBDFFFGFHFFDGGHFHHHHH1E1BABBAFFHFHFFGFGHHHHHHHHFHFHHHHHHHHEEGGEHFFGGFHHHHHHHEEGEHFFGHBGF/DGHHFHBD?G1GBDGG2BFGDGH/<BCCHHFHHD/@F<F1=FGHCCECGFFGH0DGGHH<0CGBGGHFHFHH?EGGGF.AGGGGA/9B90BBDE./;C00;C.-.;AFBDBAAAEBFFA.AD
@M03896:38:000000000-B4D98:1:1103:10193:28003 2:N:0:270
CCTGTTTGATCCCCACGCTTTCGTGCCTCAGCGTCAATAACTGTGTAGTAAGCTGCCTTCGCAATTGGTGTTCCCTGTCATATCTAAGCATTTCACCGCTACATGACATATTCCGCTTACCTCCACAATCTTCAAGATCAATAGTATCAACGGCAGTTTCCGAGTTAAGCTCGGAGATTTCACCACTGACTTACCGATCCGCCTACGCACCCTTTAAATCCAGTAAATCCGTATAACGCTTTCACCCTAC
+
AABAAFFFFFFFGGGEEEEFFGGB2FGHHFHGFGAEAF5ABG5FEGHHD5DDFF3FFFHHEE1AAABBDFGEHF3BGFCGFHHHFGFHEFHHHHHHHDGGGEBFF3GGHFHHHHGCFGEHC3BFBGEFG3BFB2FB1B1B112FFGHHB>0<//<CGFGD?ADCF<D<=11<.A?ADBDD=0<DFC/00<;GGH/.;::AFAED.C.;C?BD.;0;9F0;/:B0B099FB.9AFFF/.-...:9;B9..;
@M03896:38:000000000-B4D98:1:1103:10210:28011 2:N:0:270
CCTGTTTGATCCCCACGCTTTCGTGCCTCAGCGTCAATAACTGTGTAGTAAGCTGCCTTCGCAATTGGTGTTCCATGTCATATCTAAGCATTTCACCGCTACATGACATATTCCGCTTACCTCCACAATATTCAAGATAAATAGTATCAACGGCAGTTTCCGAGTTAAGCTCGGAGATTTCACCACTGACTTACCTATCCGCCTACGCACCCTTTAAACCCAGTAAATCCGGATAACGCTTGCACCCTCC
+
BBB@AFFFFFFFGGBEEFEFFGEFAFHHHGHHGGGGGHG3FGGHHHBGGD5GGGFHHHHHGECBBBFCFFHGHHHHGHHHHHHHHHFFCGHHHHGHHGEFEE3BFBEGHBGHHHGEFFEHEBGGBFGGHHHHBD3FFBGFB3GDDGHGDFFCCGGGHHFHGG//FCF<<GGHDC<CCHFFGBDGHHH<DHHHHHHFHFCHFGGGGF?D.ABD9F0;0BFBDE?FFB0;CF?-.A.BB.@...9/:BDEFF
@M03896:38:000000000-B4D98:1:1103:11773:28661 2:N:0:270
CCTGTTTGATACCCACGCCTTCGTGCCTAAGCGTCAGTTATGGTTTAGTAAGCTGCCTGCGCCATCGGAGTTCCTTGTGATATCTATGCATTTCACCGCTACACCACAAATTCCGCCTACTTCATCCATACTCAAGAATGCCAGTATCGAAGGCACTTTTACAGTTGAGCTGCAAAATTTCACCGCCCACTTAACATCCCGCCTGCGCACCCTTTACACCCAATAAATCCGGATAACGCTTGCATCCTCC
+
ABBAAFF4DFFFGGFEAEFGEGFBFFHHHHHHGGF?FGGHGHHHHHFHGDFDFGAFGHGF0EAAFGE1EEGGFGGFGHHHHHHHHHHHEHHHHFHHHEEGGEFGHHEA?BFHHHFAEGEHHFHGHHFGHHHHFFB11FG?BGF1@FGG//0/??0G0?11?F11FD11<FF1<F11F1G1GFGHACC-<CGG0CC0CCFG.@DFHG-A9A?FE/0F0009EEF9B00;FBA-..ABF.@A..9;9BBFFF
@M03896:38:000000000-B4D98:1:1103:11772:28682 2:N:0:270
CCTGTTTGATACCCACGCCTTCGTGCCTAAGCGTCAGTTATGGTTTATTAAGCTGCCTGCGCCATCGCAGTTCCTTGTGATATCTATGCATTTCACCGCTACACCACAAATTCCGCCTACTTCATCCATACTCCAGAATGCCAGCATCGAAGGCACTTTTACAGTTGCGCTGCAACATTTCACCGCCCACTTAACATCCCGCCTGCGCACCCCTTACACCCACTACATCCGGATAACGCTTGCATCCTCC
+
AA1>AFF11DFDG11EAEA1EFGFFGGHD1AAEFC0EGGHDAG21B11DD21BE1BGFB0/A/ABF//A//DEFDDBGHFG2FFG22BBBGHHGHHF/>EECFE0>?//BFGGFGGEC/BFEF2BG1B2201<1111B11BF<</0@@<00?//0G0?D?11?1?1<1<<-->011<<00D00<.AA-.CAC;0;00::..:A...9-;:AC-;9//099C;--///:FF---9-;B-@--9;/:;F//B
@M03896:38:000000000-B4D98:1:1104:12414:2332 2:N:0:270
CCTGTTTGCTCCCCACGCTTTCGCACATGAGCGTCAGTTCTTGTCCAAGGGGCCGCCTTCGCCTCCGGTATTCCTCCACATCTCTACGCATTTCACCGCTACACGTGGAATTCTACCCCTCTCTACAAAACTCTAGATGAACAGTCTGAAATGCAATTCCCAAGTTGAGCTCGGGGCTTTCACATCTCACTTATCCATCCGCCTGCGTGCCCTTGACGCCCAGTTATTCCGATTACCCCTCGCACCCTCC
+
ABBAAFFFFFFFGGFFEFEFFGEEEG2DFBGGGGDEEHDGHHHFHFEBG11AEEEFGGGHAEEFGHEEEGGHHHHHGGGHHHGHGHHGGDGGFHFHHGEGC@FFD0FF/FGHHHDDFFHEEFGHGH1?DGGHCF1<1?D11?F0=FHBFHFHE1F1=FGHHH/.<<=0CGDGDC@FGGE/GGFFFGFF0C0BFFGGFFFGDGG.A.?AEGGFFB.9BAD>BD./9/;;BF/:.D?B;/;.9--;9@DEED
@M03896:38:000000000-B4D98:1:1104:12426:2350 2:N:0:270
CCTGTTTGCTCCCCACGCTTTCGCACATGAGCGTCAGTTCTTGTCCAAGGGGCCGCCTTCGCCTCCGGTATTCCTCCACATCTCTACGCATTTCACCGCTACACGTGGAATTCTACCCCTCTCTACAAAACTCTAGATGAACAGTCTGAAATGCAATTCCCAAGTTGAGCTCGGGGCTTTCACATCTCACTTATCCATCCGCCTGCGTGCCCTTTACGCCCAGTTATTCCGATTAACGCTCGCACCCTCC
+
ABCBBFFFFFFFGGGGEEEFFGEEEGEFGHHHGGFEFGGHHHHHGFHGHE1EAEAEGGGHAEFFGHE>EEGHHHHHGHHGHHHHHHHFEEEFHHHHHFEGGCFHG0CCDHHHGHHHFHHFEGHHHHGGFHHHH1D1<FD<GHHFFGFFEDGHGDGGFHHHHH/<<0=GCGFHE-;CDGHHHFHFGGBFGGGGGFGGGGGGGGGGEFFFGGGF;:BFF:ACCFE/:BFBFFFDAADFF.>AD--;;BFFFF
@M03896:38:000000000-B4D98:1:1104:16401:2797 2:N:0:270
CCTGTTTGATACCCACGCCTTCGTGCCTAAGCGTCAGTTATGGTTTAGTAAGCTGCCTGCGCAATCGGAGTTCCTTGTGATATCTATGCATTTCACCGCTACACCACAAATTCCGCCTACTTCATCCATACTCAAGAATGCCAGTATCGAAGGCACTTTTACAGTTGAGCTGCAAAATTTCACCGCCGACTTAACATCCCGCCTGCGCACCCTTTAAACCCAATAAATCCGGATAACGCTTGCATCCTCC
+
ABCBAFFFFFFFGGGG2EAFEGDFFGHHHHHHGGGGGHHHFFHFFGGH5ABDGFCGGGFE?E?EEGFFGF?GHHHFFFHHHHHHHHGHGFHHHHGHHGGGCCFGGEEAFFGHHHEDEGGHFGHGHGFFDHHHHFFGGG?BGHGF2@@G?/FCE?CGCGEGHHBD<1?GFFGBGFFGHHHHHBHHEGC--@CCGGHG<:GG.?FGEFCGAGAEE:;BFFFGGE.;/9BFFFD;.;DFB?B;..:;/;BFFF
@M03896:38:000000000-B4D98:1:1104:16413:2811 2:N:0:270
CCTGTTTGATACCCACGCCTTCGTGCCTAAGCGTCAGTTATGGTTTAGTAAGCTGCCTGCGCAATCGGAGTTCCTTGTGATATCTATGCATTTCACCGCTACACCACAAATTCCGCCTACTTCATCCATACTCAAGAATGCCAGTATCGAAGGCACTTTTACAGTTGAGCTGCAAAATTTCACCGCCGACTTAACATCCCGCCTGCGCACCCTTTAAACCCAATAAATCCGGATAACGCTTGCATCCTCC
+
BBBBBFFFFFFFGGGE2EAFEGFBFFHHHHFHGFEEG5GHHFFFFGGHEFFDFA3FGGFECEAEFHFEEEFGGHFFFGHHHHHHHHGHHHHHHHGHHGEGGEFHHGHEGGHHHHBEFGGHHGHEHHHHFFHHFGGFGG??FHHH2FFGBGHFA?0G<FBFHHDEFDFFGHHBG0>GHHHHHFHH?CD-@DFAHHGHGGHH.BGDGGGGGGGG?BFFGGGGGGF.BBBFFFAFFDDFFDF?A?;:9;F/BF
@M03896:38:000000000-B4D98:1:1104:10072:3123 2:N:0:270
CCTGTTTGCTCCCCACGCTTTCGCACCTGAGCGTCAGTCTTCGTCCAGGGGGCCGCCTTCGCCACCGGTATTCCTCCAGATCTCTACGCATTTCACCGCTACACCTGGAATTCTACCCCCCTCTACGAGACTCCAGCTTGCCAGTATCAGATGCAGTTCCCAGGTTGAGCCCGGGGATTTCACATCTGACTTAACAAACCGCCTGCGTGCGCTTTACGCCCAGTACTTCCGATTAACGCCTGCACCCTCC
+
ABBAAFFFFFFFGGGEEEEFFGEEFGGF3BFGGGEFGHGHFHFHEE?FBA00EEEEEGGHAEDEGHE>EEFHHFHHF??FGHHHHHHGGFEGHGFHHDDGC??FGFCGEGHHGGFGHHHG@DGFDHED.AEHF/<<<C0<<GGC0;<CC;0GFCF;:CCHHF0;/09/CFFE?BA?-AFGFBFCFFF//FFBF9999.A.>FFFEFFA.ABC-.9:B..>DD.;;/9/BF?..;.9:DF-:.;./;DEEF
@M03896:38:000000000-B4D98:1:1104:16552:3392 2:N:0:270
CCTGTTTGCTCCCCACGCTTTCGCACCTGAGCGTCAGTCTTCGTCCAGGGGGCCGCCTTCGCCACCGGTATTCCTCCAGATCTCTACGCATTTCACCGCTACACCTGGAATTCTACCCCCCTCTACGAGACTCAAGCTTGCCAGTATCAGATGCAGTTCCCAGGTTGAGCCCGGGGATTTCACATCTGACTTAACAAACCGCCTGCGTGCGCTTTACGCCCAGTAATTCCGATTAACGCTTGCACCCTCCG
+
BBBAAFFFFFFFGGFG2EEEFG?EEGGHFFHGEEEGGFGFFGHHGGGHHGCGEGEGEGGHAEEFGHEE/EFHHHHHHGHHHHHHHGHGGEEGHHGHHGGGCGFHHHEFFFHFGGFGHHGGGGGHHHGD?DGHFFF0GB0/<GFB:<GGFC<;CCCG;0CFCGHGFFFBBFFGG@?@-;;CB0BFFFFBFFFBFB:BF.EF;B<DEFBAAD-9-;./9ED=@D.:;///;BFD.9./;A-9.9:;;B.;A;.
@M03896:38:000000000-B4D98:1:1104:18570:3399 2:N:0:270
CCTGTTTGCTCCCCACGCTTTCGCTCCTCAGCGTCAATATCGGCCCAGACCACCCCCTTCGCCACCGCCGCTCCTCCTGATCTCTGCGCATTCCCCCGCTCCACCAGGAATTCCACCATCCCCTACCACACTCTCGTCATCCCCACACCAACTGGCATCCCCACCCTAACCCTACACTTTTCCCACCCCACTAACAAACCCCCCTCCACCCCCTTCGCGCCCAACACACCTGACCACCGCATCCACCATC
+
1AA1113113BB1A1A1A000B0B0AE1B1A100BA/2B22////A///A/0B//AAE0F/BE//0/////>/?1BB011112B211/>/<?2BFFC?>?@<?<F/0//0?1??110/?1F/>>.<01<<.0<1<.<<..00<./.:..:../:/::CG/;E/.9..///.;.9.//0000;000:..;AAA//99;--9-;@--;A--9:--9------9--9-----;9//;9/-9-9--;//BF-;9
@M03896:38:000000000-B4D98:1:1104:16548:3410 2:N:0:270
CCTGTTTGCTCCCCACGCTTTCGCACCTGAGCGTCAGTCTTCGTCCAGGGGGCCGCCTTCGCCACCGGTATTCCTCCAGATCTCTACGCATTTCACCGCTACACCTGGAATTCTACCCCCCTCTACGAGACTCAAGCTTGCCAGTATCAGATGCAGTTCCCAGGTTGAGCCCGGGGATTTCACATCTGACTTAACAAACCGCCTGCGTGCGCTTTACGCCCAGTAATTCCGATTAACGCTTGCACCCTCC
+
ABBABFFFFFFFGFCF2EAAFFEGGGGHBGHGFEEEGDHHFHDGFGGHHF0EEF@EF?EHHEEGGHEEEEFHHHHHHHHHHHHHHHHGGFFDHHHHHGGGG@FGGG2FGHHHHHGFHHHGD-EGHHE>.AEFC<<<DC0<CGGF0;CGGCCGF:0;;0CGCGHC:9/;/0CEFC;9BDFGFFGFFFB/BFE/9;FBFFFFFFFFFFF9ADAD-AEFFEB=BDFFBB;FFFB.9..;F.;..AA;9;A.AD
@M03896:38:000000000-B4D98:1:1104:9014:3887 2:N:0:270
CCTGTTTGATCCCCACGCTTTCGTGCCTCAGCGTCAATAATTGTGTAGTAAGCTGCCTTCGCCATTGGTGTTCTATGTCATATCTACGCATTTCACCGCTACATGACATATTCCGCTTACCTCCACAATATTCAAGACCAATAGTATCAACGGCAGTTTCCGAGTTAAGCTCGGAGATTTCACCACTGACTTACCTGCCCGCCTACGCACCCTTTAAACCCAGTGAATCCGGATAACGCTTGCACCCTCC
+
AAAAAFF>@FFFGGGGAEEFFGF00FGGHGHHGEEGCHF1FAFHFEBGHFBHGGFGHHHHEE/AE1B1B/GEFEG@2@GHG2FGHH1BEEGGHHHHHEEGGCG@21>BGFGHH>B???/FGHHFEGFEGDBHF2>21F0B/1BFG2GFF@F/>>/A?F<HH?/<><1<1FDC>@.@CFGGGFHDDCH0;GGHHHHE;ACGACGGGGB?AA@EAF0;009CCE.;00;CFFB-A:A/;-@--9A99FFFFF
@M03896:38:000000000-B4D98:1:1104:11258:3891 2:N:0:270
CCTGTTTGCTCCCCACGCTTTCGCACCTGAGCGTCAGTCTTCGTCCAGGGGGCCGCCTTCGCCACCGGTATTCCTCCAGATCTCTACGCATTTCACCGCTACACCTGGCATTCTACCCCCCTCTACGAGACTCAAGCTTGCCAGTATCAGATGCAGTTCCCACGTTGAGCCCGGGGATTTCACATCTGACTTAACAAACCGCCTGCGTGCGCTTTACGCCCAGTACTTCCGATTCACGCTTGCACCCTCCG
+
ABBAAFFFBFFFFGGEAEE2FFEEAFEGEGGGGGAEEGFHFHGHDE1GFD?CEE>EEEFG?EE?EHE/>EFBGHBHF0B3FGFHBFFFEEDGFFBGHBBC/>?GHFCF0<FDGFGGFHHGGCGFHGF..<<GC0/<<GG<CG0:0:;CG0<CF0:;::GHH0.-9...;BFE@9-:-9CFGBBBFFF//;9F/;;/;99EB?BFFFBDDF->@..//.;-;A.99;F/BF?.;.;/;..9..999BAFED.
@M03896:38:000000000-B4D98:1:1104:11238:3905 2:N:0:270
CCTGTTTGCTCCCCACGCTTTCGCACCTGAGCGTCAGTCTTCGTCCAGGGGGCCGCCTTCGCCACCGGTATTCCTCCAGATCTCTACGCATTTCACCGCTACACCTGGAATTCTACCCCCCTCTACGAGCCTCAAGCTTGCCAGTATCAGATGCAGTTCCCAGGTTGAGCCCGGGGATTTCACATCTGACTTAACAAACCGCCTGCGTGCGCTTTACGCCCAGTACTTCCGATTAACGCCTGCACCCTCCG
+
ABBAAFFCFFFFGGFF?EEEGGEGDGGGHFFFGGG?FHHHFHHHGGCGF?AEAEEFEGGH1E?EEG?>>EFFFFHHFBGFHHHHHHHGGEFADF2FGD@C/@?FFFBFCGGHFFFFHHGGGGDGFFGD.-<CF/0<DG0/CFCB::;GFCCGHGFCCBGHHFCAB9/B/BFGGAB@-CBCFBFFFF/;;FFFFFBBF?EABAFFFFFDFFFFA..;BAD-@A.99/;;FF?.9../:.@-9.999BD.9D.
@M03896:38:000000000-B4D98:1:1104:9003:3905 2:N:0:270
CCTGTTTGATCCCCACGCTTTCGTGCCTCAGCGTCAATAATTGTGTAGTAAGCTGCCTTCGCAATTGGTGTTCTATGTCATATCTAAGCATTTCACCGCTACATGACATATTCCGCTTACCTCCACAATATTCAAGACAAATAGTATCAACGGCAGTTTCCGAGTTAAGCTCGGAGATTTCACCACTGACTTACCTGCCCGCCTACGCACCCTTTAAACCCAGTGAATCCGGATAACGCTTGCACCCTCC
+
ABAABFF4FFFFGGGGAAEAFGEFFFHGGGGGEEEEGHFBEHHFGGFFGEDGGHFGGGHHEEBEFFGBFFGEGHGHEGHHHGHHFHHHGGGHHHHHHFFGGEFGFFGBHGHHHFGDEFGHGDGHEGHEFHFGG4GFGGGFHFHFHHGGFGH?/>><?GEHH//@<FBD1FFG.>.A?GBGG0=DFHE00CGGHHHGCGCH?@;EEFCBDGGGE/9BFBF9CFF/0000;F?9AAFFFFCD9.:;;FFEE.
@M03896:38:000000000-B4D98:1:1104:11256:3911 2:N:0:270
CCTGTTTGCTCCCCACGCTTTCGCACCTGAGCGTCAGTCTTCGTCCAGGGGGCCGCCTTCGCCACCGGTATTCCTCCAGATCTCTACGCATTTCACCGCTACACCTGGAATTCTACCCCCCTCTACGAGACTCAAGCTTGCCAGTATCAGATGCAGTTCCCAGGTTGAGCCCGGGGATTTCACATCTGACTTAACAAACCGCCTGCGTGCGCTTTACGCCCAGTAATTCCGATTAACGCTTGCACCCTCC
+
BCCCCFFFFFFFGGGGEEEFFGEEEGGHHFHHGGFGGHHHHHHHGGEHHD0EEEEEGGGHGGFEGHEEEFGHHHHHGFGHHHHHHHHGF?EFHHHHHDDGGCGHHHFGHEHHHHHHHHHGGGGHGH<.><CGC<G<<G0<CGGC:CGCGC;CF::C;GGHHHB::9:CBFGGDGAGADFFGFGGFFF:BFFFF/;:BFFFFFFFFFDDFFAB:D.BFEDAFFEBBFFFFFFDD;DFF.C..A;;FFFFFF
@M03896:38:000000000-B4D98:1:1104:12454:4258 2:N:0:270
CCTGTTTGCTCCCCACGCTTTCGTGCCTCAACGTCAGATATAGTTTGGTAAGCTGCCTTCGCAATCGGTGTTCTGTATGATCTCTAAGCATTTCACCGCTACACCATACATTCCGCCTACCGCAACTACTCTCTAGTTCAACAGTATTAGAGGCAGTTCCGGTGTTAAGCACCGGTATTTCACCTCTAACTTATCAAACCGCCTACGCACCCTTTAAACCCAATAAATCCGGATAACGCTTGGATCCTCC
+
ABBAAFFFFFFFGGGF2EEFFGEGGGHHHGGHGHFGGHHHGGGGGHGGHFGGBEFGHGHHEEEEGHFEAEEEGHHHHHGHHHHHHHHGGGHHHHHHHFEGGFGGFGHHGDGHHFHFGGEHHGFCGGFFHFHHHHFD@F@@FGGC2@FFGDGFH??E?GHHGG@@D<=F1<GFFD-<AE0GEHHEHHH0CGFHFCGHGHFFGGGGDF;9CBGG.:0BFGFFFGGFFFFBFF.@DF?FF.9....//9BFFF
@M03896:38:000000000-B4D98:1:1104:17301:4396 2:N:0:270
CCTGTTTGCTCCCCACGCTTTCGCACATGAGCGTCAGTTCTTGTCCAAGGGGCCGCCTTCGCCTCCGGTATTCCTCCACATCTCTACGCATTTCACCGCTACACGTGGAATTCTACCCCTCTCTACAAAACTCTAGATGAACAGTCTGAAATGCAATTCCCAAGTTGAGCTCGGGGCTTTCACATCTCACTTATCCATCCGCCTGCGTGCCCTTTACGCCCAGTTATTCCGATTAACGCTCGCACCCTCC
+
ABBAAFFFFFFFGGBE2EAAFGEGGGGHBGHHGEFGGEFGDAFGHHH5GE1AAE0EEGGHAEGAFHEEEEGHHHHHHGHHHHHHHHHGGEFGHHHHHGE@E@FHA0/FDHHHHF2GGHHCEFHHHHG<<GGHH1F<?D1?FGH0FG>FBFHHH<FGD1GGHH/.===D/CFG?@---;GFHFHFFG0C9FFBF0FFGGGFGGGDEGGAEEEF/9:/FADBBF.//9/9BB/.9.AFF.@.DB-9@BFFFF
@M03896:38:000000000-B4D98:1:1104:10049:5193 2:N:0:270
CCTGTTTGCTCCCCACGCTTTCGCACATGAGCGTCAGTTCTTGTCCAAGGGGCCGCCTTCGCCTCCGGTATTCCTCCACATCTCTACGCATTTCACCGCTACACGTGGAATTCTACCCCTCTCTACAAAACTCTAGATGAACAGTCTGAAATGCAATTCCCAAGTTGAGCTCGGGGCTTTCACATCTCACTTATCCATCCGCCTGCGTGCCCTTTACGCCCAGTTATTCCGATTAACGCTCGCACCCTCC
+
AABAAFFFFFFFGGFFEFEAFGEEFGAFBGHGGEG2EGEGHHHHHHHGFECGEEFGGGGHCEEGGHE>>EGHFHHHHGHHHHHHHHHAEFDGHHHHHEEEGGGFFC?C/GGHHHHFHHGFDHHHHHHF1FHHHDG1@DDDGHGBFGHF1GGHHGBFDGHHHHGCDD<DCFGH<A-:CFHHHHHGGGBFGGGGGGGGGGGGBEGGGGBDGFGFBB/FFA.@DAE/:FFFFFF.;:DFFFCDFC--@BFFEF
@M03896:38:000000000-B4D98:1:1104:23470:5351 2:N:0:270
CCTGTTTGCTCCCCACGCTTTCGCACATGAGCGTCAGTTCTTGTCCAAGGGGCCGCCTTCGCCTCCGGTATTCCTCCACATCTCTACGCATTTCACCGCTACACGTGGAATTCTACCCCTCTCTACAAAACTCTAGATGAACAGTCTGAAATGCAATTCCCAAGTTGAGCTCGGGGCTTTCACATCTCACTTATCCATCCGCCTGCGTGCCCTTTACGCCCAGTCACTCCGATTAACGCTCGCACCCTCC
+
BBBBBFFFFFFFGGFEEEEFGGGEGGGGEGHGEEAEEFGGFHHHGHBBGEFGEEEGGGGHGEGEGHE/>EFHHHHHGFGHFGGHHHHGFEFCGGFHHGEEEEFGD0CFDFHHHHHGHHHFCGHGFFHFHHHHHBGGFF1GGHFBDHGHHGGHH<GFDHHHHHEED<==CGHH.?-:CCFHHBGFFGBCFGFFGFFFBCGGGGB?EFG9EFGFFF/BB999@AEB/;FFFFFFDAD/;DA..-999;DFFF
@M03896:38:000000000-B4D98:1:1104:23491:5357 2:N:0:270
CCTGTTTGCTCCCCACGCTTTCGCACATGAGCGTCAGTTCTTGTCCAAGGCGCCGCCTTCGCCTCCGGTATTCCTCCACATCTCTACGCATTTCACCGCTACACGTGGAATTCTACCCCTCTCTACAAAACTCTAGATGAACAGTCTGAAATGCAATTCCCAAGTTGAGCTCGGGGCTTTCACATCTCACTTATCCCTCCGCCTGCGTGCCCTTTACGCCCAGTTACTCCGATTAACGCTCGCACCCTCC
+
AAA1>FF1DDFCFEFGEAA0FFEEEGEFFFCFEGG/FHHHHHHGGGG1B//AAEEEEGGHFAE?EHA/>E>GGHHHF0F1FFGGHHHCEEEEHHGHG/EEGCGF/<?//BGGHHHFFFEFBFHFFHHGFEHFG1D11<1?1>D<=FF11FDGFFD1FDF=D0/.<000/<GF.-;-C@.CGFFFFGFGGGEFFFFF/C/BGBBE?.A.EA;FBBFFF-;>>A-/;BFFFF-;;-999-;AB-9;;-AAEA
@M03896:38:000000000-B4D98:1:1104:23472:5374 2:N:0:270
CCTGTTTGCTCCCCACGCTTTCGCACATGAGCGTCAGTTCTTGTCCAAGGGGCCGCCTTCGCCTCCGGTATTCCTCCACATCTCTACGCATTTCACCGCTACACGTGGAATTCTACCCCTCTCTACAAAACTCTAGATGAACAGTCTGAAATGCAATTCCCAAGTTGAGCTCGGGGCTTTCACATCTCACTTATCCATCCGCCTGCGTGCCCTTTACGCCCAGTTACTCCGATTAACGCTCGCACCCTCC
+
ABBBAFFFDDFFGGFG2AAAFGAEDGAAABFFEEEEFFHHHFCEGHBBGFEFEEAEFFGGAEEEGHE>>EAGGHGHFGGHHGGHFHHFGGFGGGGHHFEFGCGH<??FEHFHGFFFHHH<CGHGBGFGBGHHHDF?1<1FGHG0FGF<DHHDB<D>1FGDGGFC<0=G/<<C.:;:AD.CGBGGBFB0CFGGGGGFGFGG.AEGGFGAEDEFB;/BF.9-@D?/BBFFFFD;A.9FF.;9DB9-;@DAED
@M03896:38:000000000-B4D98:1:1104:14623:5436 2:N:0:270
CCTGTTTGCTCCCCACGCTTTCGCACCTGAGCGTCAGTCTTCGTCCAGGGGGCCGCCTTCGCCACCGGTATTCCTCCAGATCTCTACGCATTTCACCGCTACACCTGGAATTCTACCCCCCTCTACGAGACTCAAGCTTGCCAGTATCAGATGCAGTTCCCAGGTTGAGCCCGGGGATTTCACATCTGACTTAACAAACCGCCTGCGTGCGCTTTACGCCCAGTACTTCCGATTAACGCTTGCACCCTCCG
+
3AAAAFBFFBFFGGGG2EEEFGEFGGGHFBFGFDEEGFGFDHEHGGGHHG?AAE0EEGGHEEGEGHEEEFGHHFGDF?G3FGHHHGHGG/EEHHFHFDCGCCFHHGBGFFGGHFDFHHHGCCEFFHE..<AGC<GGGC=/CGH:0;CFHCCG0:0C;CGHHHBC/9/BCFGGDC??DDFBFFGGFFF/BFFFF/;BFFFF@>D?.:-..;;;-.9//9A9BD.999:;FB....;/9.-.;9A9FF?EFF.
@M03896:38:000000000-B4D98:1:1104:14633:5452 2:N:0:270
CCTGTTTGCTCCCCACGCTTTCGCACCTGAGCGTCAGTCTTCGTCCAGGGGGCCGCCTTCGCCACCGGTATTCCTCCAGATCTCTACGCATTTCACCGCTACACCTGGAATTCTACCCCCCTCTACGAGACTCAAGCTTGCCAGTATCAGATGCAGTTCCCAGGATGAGCCCGGGGATTTCACATCTGACTTAACAAACCGCCTGCGTGCGCTTTACGCCCAGTAATTCCGATTAACGCTTGCACCCTCCG
+
?AAAAFFFFFFFFGBE2EA22B2EEEGFCHFHG?EG25FD5FFFEGGGHGCEEEEEGGGGEGFGGHG?>ECGHHHHHGFHHHHHHHHGFGEFGGDHHGFGC@BFHF2?GHHHHGHFHHGGGGGHEHGE?DDDCFGBG/0<<GFC0;CGFFCG0:::;:CGHF0..:9;CFFECA?AFABFB0FGFFFBBFF///9B/AEEDCC.;A@;9A;@@.9BFADFFB./9//BFFB9.9;FB.;?...;BFA?AD.
@M03896:38:000000000-B4D98:1:1104:20462:5507 2:N:0:270
CCTGTTTGCTCCCCACGCTTTCGCACCTGAGCGTCAGTCTTCGTCCAGGGGGCCGCCTTCGCCACCGGTATTCCTCCAGATCTCTACGCATTTCACCGCTACACCTGGAATTCTACCCCCCTCTACGAGACTCAAGCTTGCCAGTATCAGATGCAGTTCCCAGGTTGAGCCCGGGGATTTCACATCTGACTTAACAAACCGCCTGCGTGCGCTTTACGCCCAGTAATTCCGATTAACGCTTGCACCCTCCG
+
CCCCCFFFFFFFGGGGEFEAFGEGGGGGFHHHGGGGGHGHFHGHGFEGHFGGFEEEGGGHEEDEGHEE/EFHHHHHHGHHHHGHFHHGGEGGHHHHHFBDC@DGGGFFHHHHHHHHHHHGGGGHHGG?.<EHH0GDGHF<<GG00<GGHCCGGCCGCGHHHHG.:0/CFGGEAG?@DFBFGBFFFFF9BFFFF;:;BFFFFFFFFFA;DFFD-;EBFFFFFF?FFB/BFFFFDF?FFDD?;9A:;FAEFF.
@M03896:38:000000000-B4D98:1:1104:20462:5524 2:N:0:270
CCTGTTTGCTCCCCACGCTTTCGCACCTGAGCGTCAGTCTTCGTCCAGGGGGCCGCCTTCGCCACCGGTATTCCTCCAGATCTCTACGCATTTCACCGCTACACCTGGAATTCTACCCCCCTCTACGAGACTCAAGCTTGCCAGTATCAGATGCAGTTCCCAGGTTGAGCCCGGGGATTTCACATCTGACTTAACAAACCGCCTGCGTGCGCTTTACGCCCAGTAATTCCGATTAACGCTTGCACCCTCCG
+
BBBAAFFFFFFFGGFGEEEFGGEGGGGFFHHHGGFGGHHHHHHHGGGHHGCGGEEGGGGHEEDEGHEEEEFHHHGHFFGHHHHHHHHGGDEFHGFHHFDFGCFHHHEGHHHHHHHGHHHGGGGHHHGC<EEHFCG<GHD<CGGC:0CCGCCGFFFGCHHHHHF:CB/BFGFGGGAGADGFGEGFFFF/BFFFF/BFF?EEFFFFFFA9ADDB;AEBF:A@BDEFFFFFFFFFFFDFFFDD..;:;FDEED.
@M03896:38:000000000-B4D98:1:1104:22245:5867 2:N:0:270
CCTGTTTGCTCCCCACGCTTTCGCACATGAGCGTCAGTTCTTGTCCAAGGGGCCGCCTTCGCCTCCGGTATTCCTCCACATCTCTACGCATTTCACCGCTACACGTGGAATTCTACCCCTCTCTACAAAACTCTAGATGAACAGTCTGAAATGCAATTCCCAAGTTGAGCTCGGGGCTTTCACATCTCACTTATCCATCCGCCTGCGTGCCCTTTACGCCCAGTTATTCCGATTAACGCTCGCACCCTCC
+
ABBBBFFFFFFFGGFG2EAFFGEEGGEGGHHHGFGFGHHHHHHHHHFBHFEFAEEEGGGHEEEFGGEEEGGHHHHHGEHHHHHHHHHGGEGGHGFHHFEGGCFGE0F/DGGFGHHFFHHECGHHFHD11FGHHHED1?DGDGF0FGFFFGGHH==<<FH=GD/<0<<</CHC.:--AFHHHGGFGGGGGGGGGGGGGGGGGFGGGF?9.;9FFBFFF;.BBA?//;99FF9..;DBF.;AD=--99A?ED
@M03896:38:000000000-B4D98:1:1104:6906:5899 2:N:0:270
CCTGTTTGCTCCCCACGCTTTCGAGCCTCAGCGTCAGTTACAGACCAGAGAGTCGCCTTCGCCACTGGTGTTCCTCCATATATCTACGCATTTCACCGCTACACATGGAATTCCACTCTCCTCTTCTGCACTCAAGTTCCCCAGCTTCCAATGACCTTCCACGGTTGAGCCTCGGGCTTTCACATCAGACTTAAGCAACCGCCTGCGCTCGCTTTACGCCCCATACATCCGTACAACGCTCGCCACCTACG
+
>AA1>FFBFFFFGFGGE?EFFG0A00EFFCBFEEAEEGH2DB1BFECFHE0/BB/AAEEH/EEAECB0B0>EBFGFH0FBEFHGHHHAE/?EHHHHG/ECEEBGGG1BF1FFBB2110EFHFHFHHG1>BGFGF112@@GBG0/0@@FFBDG11<F<?C<11<<.<-011>0/..<AC.<GFGBCFC0<CG:C;00::CG-?AG?9AG?BAA..:CF9-----;/-BBF/--;:-//-9----9;AF-//-
@M03896:38:000000000-B4D98:1:1104:6883:5907 2:N:0:270
CCTGTTTGCTCCCCACGCTTTCGAGCCTCAGCGTCAGTTACAGACCAGAGAGTCGCCTTCGCCACTGGTGTTCCTCCATATATCTACGCATTTCACCGCTACACATGGAATTCCACTCTCCTCTTCTGCACTCAAGTTCCCCAGTTTCCAATGACCTTCCACGGTTGAGCCGTGGGCTTTCACATCAGACTTAAGGAACCGCCTGCGCTCGCTTTACGCCCAATCAATCCTGCCAACGCTTGCCACCTACG
+
AAAAAFF1@FBFGEFG1E0FFFEC0EEGFCHHCEEAAG2ABFFDECCFHH0/BFAEEEEHAE>EEH1B1B?>EFHHGCGHGHHHHFFGGEEGHHBGH?EGEEEF11GFF1GHGGBFHHHHHFHHHHHEFGHHB011>@DFHFF/<1@FGD1?11?GFFFFB<>><.-01>F-.--AEHGHDCCGFC0::GCHH:0:0/:.?@@GEA-?AG?A?A9BB---9A-99/9//;/;/9//9-;99--BB/9-;9-
@M03896:38:000000000-B4D98:1:1104:6885:5927 2:N:0:270
CCTGTTTGCTCCCCACGCTTTCGAGCCTCAGCGTCAGTTACAGACCAGAGAGTCGCCTTCGCCACTGGTGTTCCTCCATATATCTACGCATTTCACCGCTACACATGGAATTCCACTCTCCTCTTCTGCACTCAAGTTCCCCAGTTTCCAATGACCTTCCACGGTTGAGCCGCGGGCTTTCACATCAGACTTAAGGAACCGCCTGCTCTCGCTTTACGCCCAATACATCCGGACAACGCCTGCCACCTACG
+
AABAAFF4DFFFGFFF?EEFFGEACEGFFCCFEAE?EADDDDADAEAFGHA13B0AEE1F1FDFGH32@211BEGGHFHHD4GFHEGFE11EGGGFF/EE?@FGFGFG3BBFGG4F4GFGHFHGHHG3FGGBC2@222>GHFHD2@GGHHFDCB1GD1FHG<.-<<->1<F----:-A?C;0FFGFF00;:99B000/;.:A-;.A/;/B.AE.;/9A.->DE.;BFFFF.-.9-9;-9-..;9/;AA9F.
@M03896:38:000000000-B4D98:1:1104:22893:5932 2:N:0:270
CCTGTTTGCTACCCACGCTTTCGCGCTTTAGCGTCAGTATCTGTCCAGTGAGCTGACTTCTCCATCGGCATTCCTACAAATATCTACGAATTTCACCTCTACACTTGTAGTTCCGCCCACCTCTCCAGTACTCTAGTTTGACAGTTTCCAACGCAATACGGAGTTGAGCCCCGCATTTTCACATCAGACTTATCAAACCGCCTAGACGCGCTTTACGCCCAATAAATCCGGATAACGCTTGCGACATACGT
+
BBBBBFFFFFFFGGGGEFEFGGEEEFGGGHHHGGGFGHCGGFGHHHFHGFBBFHFFGHHHHHGHHHEEEEEHHHHGFFHHHHHHHHHGDGHHHHHHHHHHHFFGHHFGH?FGHGEFFGGGGFHHHHHGFFHGHFFB?FF?BGFFFFHHHFFHGB?<AFG?/DEEFDBGFGGG?GGFGHHGFDCGHC0:C/GGCGFHHHGCFGGGB:09?-:-;:FG;D>DD.BBFFFFF9D.:AF/.-.:.;--@-.9B.9
@M03896:38:000000000-B4D98:1:1104:11869:6593 2:N:0:270
CCTGTTTGCTCCCCACGCTTTCGTGCCTCAACGTCAGATATAGTTTGGTAAGCTGCCTTCTCAATCGGTGTTCTGTATGATCTCTAAGCATTTCACCGCTACACCATACATTCCGCCTACCGCAACTACTCTCTAGTTCAACACTATTAGAGGCAGTTCCGGTGTTAAGCACCGGTATTTCACCTCTTACTTATCAAACCGCCTACGCACCCTTTCAACCCAATCAATCCTCATAACGCTTTGTTCCTCC
+
AAA?AFFCDFBCFCBEAEEFFGEC0AFHH1EFEHC0/1DAAA2FFF1/B121BFABFGHH1BADFG//ABABEF1DFGHGGGGHH2@GB1GHFFFGH/>EEC1BFCFG0>BGGFB>EE>BB<</<<F1<DFGCD2122B22@@/1@@2221@0??/?FGFAC<-..1<>1F0<@--<<0=<<DDGCD0::FC0:::00::CCGF?/.-.99C.9;090099A.;;90/9B//9//;/:--9-//-/:B/9
@M03896:38:000000000-B4D98:1:1104:11877:6610 2:N:0:270
CCTGTTTGCTCCCCACGCTTTCGCGCCTCAACGTCAGATATAGTTTGGTAAGCTGCCTTCGCAATCGGTGTTCTGTATGATCTCTAAGCATTTCACCGCTACACCATACATTCCGCCTACCGCAACTACTCTCTAGTTCAACAGTATTAGAGGCAGTTCCGGCGTTAAGCACCGGTATTTCACCTCTTACTTATCAAACCGCCTACGCACCCTTTACTCCCAATAAATCCGGTTAACGCTTGCATCCTCC
+
AAAAAFFFFFFFGGCEAEEFFGF00AEGGGBGGHECEBA1DA2FA21/B121B1BBFHHH/AB/>BB/?/BEGF1@@DGFGGGFHH1E>BGHHHFGG/EEG?DGG/FDF1FHH20<EE<F</<//>FGFEHHH1212@>>2@<01<?1?1110?<<<FGH.@-<A<<.DDGCEC--ACCGB0GBCCF0;BFGBB0;90:9A??E.;.-.9-9-/;9//;9;B/99//;FB---;-:/------;/;BFFF
@M03896:38:000000000-B4D98:1:1104:11861:6627 2:N:0:270
CCTGTTTGCTCCCCACGCTTTCGCGCCTCAACGTCAGATATCGTTTTGTAAGCTGCCTTCGCAATCGGTGTTCTGTATGATCTCTACGCATTTCACCGCTACACCATACATTCCGCCTACCTCAACTACTCTCTAGCTCAACAGTATTAGAGGCAGTTCCGGTGTTAAGCACCGGGATTTCACCTCTAACTTATCAAACCGCCTACGCACCCTTTAATCCCAATACTTCCGTATAACTCTTGCACCCTCC
+
AAAAAFF1DFFFGGCE1EEFGGE00AAE0G1FEHFFF12121BB///BB2A2B1AAFHHHEABE/FBA>/BEF2122@EGHGGGHH1?EEFGHFGGF?EEECGGF/<1<BGFG20<?</BF1B1<FFCCB@GG1211@F11??01@?1??11??<<>=GHA-<-..<=<DDFACC-@EHHGFF00:;0;CHGB0;CB9C.??AGBB:-999C-B////999//9///9/B-/-9/9:/B99//;//--:-
@M03896:38:000000000-B4D98:1:1104:7851:6865 2:N:0:270
CCTGTTTGCTCCCCACGCTTTCGCACCTGAGCGTCAGTCTTCGTCCAGGGGGCCGCCTTCGCCACCGGTATTCCTCCAGATCTCTACGCATTTCACCGCTACACCTGGAATTCTACCCCCCTCTACGAGACTCAAGCTTGCCAGTATCAGATGCAGTTCCCAGGTTGAGCCCGGGGATTTCACATCTGACTTAACAAACCGCCTGCGTGCGCTTTACGCCCAGTAATTCCGATTAATGCTTGCACCCTCCG
+
ABB@AFF4DFFFGGGGEEEFFGEEEFGHBBGGFGG?EHHHHHHHGGCCH10AAEEEGGGH1EDEEH?>>EFGHHHHGBCDFGGHHHHFE?EEHHGHHBBGCC<GHH20?FGHGHHHHHHGGGGHHHF?.<CGF0/<<CD/CGD0;;CGG0<;GCGB;CGHHH0::9//;CFEAA?-9CCFFBFFFFF99BB9;/;9/AEF;=DF.A=;DA>FB.A/;.A@D?.;B/BFFFF?AAA/9/B/9/9/;;DEFF.
@M03896:38:000000000-B4D98:1:1104:24256:6905 2:N:0:270
CCTGTTTGCTCCCCACGCTTTCGCACCTGAGCGTCAGTCTTCGTCCAGGGGGCCGCCTTCGCCACCGGTATTCCTCCAGATCTCTACGCATTTCACCGCTACACCTGGAATTCTACCCCCCTCTACGAGACTCAAGCTTGCCAGTATCAGATGCAGTTCCCAGGTTGAGCCCGGGGATTTCACATCTGACTTAACAAACCGCCTGCGTGCGCTTTACGCCCAGTACTTCCGATTACCGCTTGCACCCTCC
+
BBBBBFFFFFFFGGGGFEEFGGAEEGGHGFGHGGGGGHHHHHFGGGGFHGFGEEEGGGGHAEDEGHE>E@FHHHHHHFGFGGFHHHHGGFEGFGHHHGCG?CGHHHGG2CGHGHDGHGHGGGGFHHGE.CEGF0<<<C=<CGG0:;<GG0:GF:C;:0GGHC::C0//:CFE-@-?@DFFFFFFFFF///9/B/:;BFEE-BFF?F-:DA-@9..;FAD9>DE/:/;;;BA..:A/;DA-A.:/;BD.AD
@M03896:38:000000000-B4D98:1:1104:26202:7073 2:N:0:270
CCTGTTTGCTCCCCACGCTTTCGCACATGAGCGTCAGTTCTTGTCCAAGGGGCCGCCTTCGCCTCCGGTATTCCTCCACATCTCTACGCATTTCACCGCTACACGTGGAATTCTACCCCTCTCTACAAAACTCTAGATGAACAGTCTGAAATGCAATTCCCAAGTTGAGCTCGGGGCTTTCACATCTCACTTATCCATCCGCCTGCGTGCCCTTTACGCCCAGTTATTCCGATTAACGCTCTCACCCTCC
+
ABBAAFFFFFFFGGGGEEEFFGDEEGAGFHHHGEEEEHGHHHHHHHHFGFEGEEEEGGGH1EEEGHE>EEGGFFHHFGHBGFGHHHHFFGCGFGGHHEEGG@FGA?F//FGHGH2FGHHEEGHHHHGB<GGHGGF11F1?<GF0FGFDBFGHF<FGBFHHH0<<0<=0CGHHGCACGFEBGFHGGFBFGGFBB090FFGGGEGGGG-;9AAFB/B9B..99:AB/9/9;FFDDA.//9;:A.;/9FFAAD
@M03896:38:000000000-B4D98:1:1104:26197:7092 2:N:0:270
CCTGTTTGCTCCCCACGCTTTCGCACATGAGCGTCAGTTCTTGTCCAAGGGGCCGCCTTCGCCTCCGGTATTCCTCCACATCTCTACGCATTTCACCGCTACACGTGGAATTCTACCCCTCTCTACAAAACTCTAGATGAACAGTCTGAAATGCAATTCCCACGTTGAGCTCGGGGCTTTCACATCTCACTTATCCATCCGCCTGCGTGCCCTTTACGCCCAGTTATTCCGATTAACGCTCGCACCCTCC
+
ABBAAFFFFFFFGGGGEFEFFGEEEG2BAFHGEEEEEG5EEFG5FGGDEF1EAEAEEEFG1EE?EGB>>EFHFHHHGHH3FGFHHFHFGEEGGGHHHFEEEEEG?0??ABGGFFGGFHH/CGHHGHF?1FGHHBD<111??GH0>FG11FHHFDDG<FFDGD.<<.<<=C0C:--:ADEGFFGGFFBCFGFFGFGFFFCFEFGFGF?.EDFFFBB/B;ABFDE/9//;BBBAAA./;D@.;---;@DFFF
@M03896:38:000000000-B4D98:1:1104:24277:7782 2:N:0:270
CCTGTTTGCTCCCCACGCTTTCGCACCTGAGCGTCAGTCTTCGTCCAGGGGGCCGCCTTCGCCACCGGTATTCCTCCAGATCTCTACGCATTTCACCGCTACACCTGGAATTCTACCCCCCTCTACGAGACTCAAGCTTGCCAGTATCAGATGCAGCTCCCAGGTTGAGCCCGGGGATTTCACATCTGACTTAACAAACCGCCTGCGTGCGCTTTACGCCCAGTAATTCCGATTAACGCTTGCACCCTCC
+
BBBABFFFFFFFGGGGEEECFGEEEGGGFGHHGEEFGHGGFHGHGGGHHGEGEEEEGFGHEFGGGHE/>EFHHHHHGGHHHHHHHDGGGEEGGGGHHDDGG@DGHHBFFCGHGHHHHHHGGGGHHHGE.EEHFCC<DG<<CGG0C0<CGC;C:::C/;GHGF0.99//;FFEF?@9AABFFFFFFFF/;B99B/;BB.EEDFFFFFFADD;DD.ABFEA=D..::/;BFF/AAD.9B?@AA.A;BFFFFF
@M03896:38:000000000-B4D98:1:1104:7632:7866 2:N:0:270
CCTGTTTGCTCCCCACGCTTTCGCACATGAGCGTCAGTTCTTGTCCAAGGGGCCGCCTTCGCCTCCGGTATTCCTCCACATCTCTACGCATTTCACCGCTACACGTGGAATTCTACCCCTCTCTACAAAACTCTAGATGAACAGTCTGAAATGCAATTCCCAAGTTGAGCTCGGGGCTTTCACATCTCACTTATCCATCCGCCTGCGTGCCCTTTACGCCCAGTTATTCCGATTAACGCTCGCACCCTCCG
+
ABBAAFFFFFFFGGGGEFGFGG?EEEAFBGCFEFEAEGHHHHGHFF5FHAEEAEEEGGGHCEGGGHF>EEGGHHHHGFH3GHHHHHHFEEEEFHHHH?EEEEGHFCGEDFGHHHHGHHHFEHHHGHF?10FGHGF1?11D1FG0FHHEFFDGHFD1<<FHHFB.00==<CHH<:-:@CHHFFHGGGFFGGFGFFGGGGGGGGGGG?CADFEFFBFFF9A9BD?9F/;9BB/A.AD9B.@DD-;9@BDEFF.
@M03896:38:000000000-B4D98:1:1104:7626:7884 2:N:0:270
CCTGTTTGCTCCCCACGCTTTCGCACATGAGCGTCAGTTCTTGTCCAAGGGGCCGCCTTCGCCTCCGGTATTCCTCCACATCTCTACGCATTTCACCGCTACACGTGGAATTCTACCCCTCTCTACAAAACTCTAGATGAACAGTCTGAAATGCAATTCCCAAGTTGAGCTCGGGGCTTTCACATCTCACTTATCCATCCGCCTGCGTGCCCTTTACGCCCAGTTATTCCGATTAACGCTCGCACCCTCCG
+
ABCBAFFFFFFFGGGGEEEFGGGGGGEGBGHGGGEEGHGHHHHHHHHHGFDGEEEGGGGHEEGGGHEEEGGHHHHHGGHFHHHHHHHFFFFGHGGHHGEGGEFHGFGCFHHHHHHFHHHFEFHHHFHDDGGHHFGF=GFFFHHFGHFH1GHHFDF1FGHHHGBEFDDGGGHHCC??AFEHHGHGGGGGGGGGGGGGGGGGGGGGGGGGGGGFF/FFFEADFDE0B0BFFFFDDADFF?9.A;@::>FFFF.
@M03896:38:000000000-B4D98:1:1104:7634:7901 2:N:0:270
CCTGTTTGCTCCCCACGCTTTCGCACATGAGCGTCAGTTCTTGTCCAAGGGGCCGCCTTCGCCTCCGGTATTCCTCCACATCTCTACGCATTTCACCGCTACACGTGGAATTCTACCCCTCTCTACACAACTCTAGATGAACAGTCTGAAATGCAATTCCCAACTTGAGCTCGGGGCTTTCACATCTCACTTATCCATCCGCCTGCGTGCCCTTTACGCCCAGTTATTCCGATTACCTCTCGCACCCTCC
+
ABB?AFFFFFFFFECGEEEAFG2EEFEG3FBBEFEEEGHHHH5GGF5B311AAEAEEGGHCEEAFHE/>EGHGHFHHBG3FFFGHHHFEEEGHHGGH?EEE@FG<0F//BFGGG2@GGH?CGHF2@?01FEHG1F?1?1?BGF0>F<>GG1>1<=11>GDDD/.<=000=DG.:-:A@HHHGGGGG;CFGBFGFFG09CFA.AFEF?ACDAFBFBFF..9@A./BFB;FB/.;9A/;///:.9-;-AEFD
@M03896:38:000000000-B4D98:1:1104:10872:8107 2:N:0:270
CCTGTTTGCTCCCCACGCTTTCGTGCCTCAGCGTCAGTGCTGTTCCAGGTGGCCGCCTTCGCCACGGGTGTTCCTCCCGCTATCTACGCATTTCCCTGCTACACCGGGAATTCCGCCACCCTCTACCGCACTCCAGCCCGCCAGCTTCCAATGCAGTTCCCAGGTTGAGCCCAGCGCTTTCACATCGGACTTAACGAACCGCCTACGCTCGCATTACGCCCAGTAATTCCGAGTAACACATGCCCCCTTC
+
AAB?AFFBDFFFFGCEAEEFAFE4AFEFH3FGDEAA2E5BGH53AD5FHH3BBGAFEEEG1B>BE000>/>?FFFGFGG/EEFFHFHFEEE/GF4B3FFGDDBFGDC@//<FFB0BC/?FDEG?1GH<@CDGFCG1<.<<-<A?.;GFF00;//0000;C:00./9//;0CA.9.9AA.CC;C;CFC9CB-BBBB.9.@B;BB..9.9.:---..9B9.-9;.9///:B//.-.;/9/9./9://:@BFF
@M03896:38:000000000-B4D98:1:1104:10889:8107 2:N:0:270
CCTGTTTGCTCCCCACGCTTTCGTGCCTCAGCGTCAGTGCTGGTCCAGGTGGCCGCCTTCGCCACGGGTGTTCCTCCCGATATCTACGCATTTCACTGCTACACCGGGAATTCCGCCACCCTCTACCGCACTCCAGCCCGCCAGTTTCCAATGCAGTTCCCAGGTTGAGCCCAGGGCTTTCACATCGGACTTAACGAACCGCCTACGCACGCTTTACGCCCAGTAATTCCGAGTAACGCTTGCACCCTTC
+
ABBBAFFCFFFFGGFEEFEEFGGGFFHHHGHHGGGGGHGGGHHHFHFHHHFEFGAEEEGHAEEDEE?/>/EEGHHHHGGCGG?GHGHGGFGGHHHHGHGHEFHHHGDGGGHHHHFDDDGHGGHHHHHDCGGGHFG>CEF<AFD@0;GGHGGHH:CC;GHHHH0.::/;CFFG?..;EFAFFFFGGGG..A@FF/BAEEFFFFFFFFDBDC-B.;.BFEFAFF.;/B/9FFF.;.99BFF.9A;9BFF./;
@M03896:38:000000000-B4D98:1:1104:12944:9313 2:N:0:270
CCTGTTTGCTCCCCACGCTTTCGCACCTGAGCGTCAGTCTTCGTCCAGGGGGCCGCCTTCGCCACCGGTATTCCTCCAGATCTCTACGCATTTCACCGCTACACCTGGAATTCTACCCCCCTCTACGAGACTCCAGCTTGCCAGTATCAGATGCAGTTCCCAGGTTGAGCCCGGGGATTTCACATCTGACTTAACAAACCGCCTGCGTGCGCTTTACGCCCAGTACTTCCGATTAATGCTTGCCCCCTCC
+
AAAAAFF1DFFFGGGE1EEAFG0EAFGCFCGGGGGGGFGCGHGGFF?GC?CEAFEEGGGHAECEGH//>EFHHHHHHGFGGHHHHHHFEEEGBFGHHGCG?@DGG?FC0FFGHGFGHHFGGGGHGHGC?ECHF/<<CGB/<GG0:;;CHCCGE00GB:GHHF0./0;/:FFE?A?-?BFFFFGGFFB9;BBFF9;;FFFE@?@FAF@ABB@@@-;BF-B-@?9///;/FFF--A-B9/;/;/9/9;@@-A
@M03896:38:000000000-B4D98:1:1104:12967:9331 2:N:0:270
CCTGTTTGCTCCCCACGCTTTCGCACCTGAGCGTCAGTCTCCGTCCAGGCGGCCGCCTTCGCCACCGGTATTCCTCCAGCTCTCTACGCATTTCACCGCTACACCTGGCATTCTACCCCCCTCTACGAGACTCAAGCTTGCCAGTATCAGATGCAGTTCCCAGGTTGAGCCCGGGGATTTCACCTCTGACTTAACAAACCGCCTGCGTGCCCTTTACGCCCAGTACTTCCGATTAATGCTTGCACCCTCC
+
ABBABF5CDFFFGGGGAEEFFGEEAFGH3BGFGGEFGHHF53E1B1AF310E>0>EEG1F1E??>B?//>FGHBBFG2G3FHHGHH4FEBDGHHHHHDDGGCGFG2200??GG1?FG</ACCG<1>.<.<CGC0<<D/0:;GG00;GG00;;:::;;CGHF00.99//CFFF-A?F-;9BFBF//;///BFFF/B/9.;E-BDFEFD..;.://;BF.;BFD?9B/;;BFD...9:/9F9/B99;BDFFF
@M03896:38:000000000-B4D98:1:1104:12946:9339 2:N:0:270
CCTGTTTGCTCCCCACGCTTTCGCACCTGAGCGTCAGTCTTCGTCCAGGGGGCCGCCTTCGCCACCGGTATTCCTCCAGATCTCTACGCATTTCACCGCTACACCTGGAATTCTACCCCCCTCTACGAGACTCAAGCTTGCCAGTATCAGATGCAGTTCCCAGGTTGAGCCCGGGGATTTCACATCTGACTTAACAAACCGCCTGCGTGCGCTTTACGCCCAGCAATTCCGATTAATGCTTGCACCCTCCG
+
ABBAAFFFFFFFGGGG2EEFFGEEEGGHHGHGFGEGGHHFHHHHGGAGHCFGEEEEGGFHEEDEGHE/>EGHHHHHFBCGGHHHHHHFGEEGFHGHHGDGCCFGHFCFBFGHGGHFHHHGGGGHGHF..<CHF0/0DFD/CGH:0<:CGHGFFC:::;GHHE0.:9///CFG@A9@F?FGFFGFFFF/:FFFB9;;FFFA;FADFFF.DD-@9.EBFED>DB..;9BFFF/AA9.B//;:9B9:;;AA?D.
@M03896:38:000000000-B4D98:1:1104:18997:9699 2:N:0:270
CCTGTTTGCTCCCCACGCTTTCGCACATGAGCGTCAGTTCTTGTCCAAGGGGCCGCCTTCGCCTCCGGTATTCCTCCACATCTCTACGCATTTCACCGCTACACGTGGAATTCTACCCCTCTCTACAAAACTCTAGATGAACAGTCTGAAATGCAATTCCCAAGTTGAGCTCGGGGCTTTCACATCTCACTTATCCATCCGCCTGCGTGCCCTTTCCGCCCAGTTCTTCCGATTAACTCCCGCACCCTCC
+
BBB@AFFCFFFFGGGGEEEEFGEFGGGGEAFFEEAEGFFGHHGFEGFGFAEEEEEGGGGHEEEGGHE/EEGHHHHHHGHEGHHHHHHFGGGFGGFHHEEFE@FGD0?F?2FGGGGGFHHCC@FGBGGD1FFGHFB1?F11?GG01FDGHGHGFDFF1FGDGF/.000</0GC.--;DCHFHEFBFGBFFGFFFBFGBBFFDGBGEG?:CDEFF9B/B.;9@.;/;/BFFF?.;:A/:///;.9-;;D..A
@M03896:38:000000000-B4D98:1:1104:5239:9876 2:N:0:270
CCTGTTTGCTCCCCACGCTTTCGTGCCTCAACGTCAGATATAGTTTGGTAAGCTGCCTTCGCAATCGGTGTTCTGTATGATCTCTAAGCATTTCACCGCTACACCATACATTCCGCCTACCGCAACTACTCTCTAGTTCAACAGTATTAGAGGCAGTTCCGGTGTTAAGCACCGGTATTTCACCTCTAACTTATCAAACCGCCTACGCACCCTTTAAACCCAATAAATCCGGATAACGCTTGGCTCCTCC
+
ABBBAFFFFFFFGGGGAAEFFGEAFFHHHHFGGHEEEBGE5BDGAEDFHFDGFHEGHHHH1EEEGHF?1EEEHHF5DFHHHHHHHGFHFHHHHHFHHFFGF@DGFHBFGFHHHFGEGGGHHC<<<BFBFDGHHGD@>@@@2@G<2@F>G@210????FGF</-<<.11=<DGGC<-@CGGHBGFHHH0;GGG:CC:CCGE@DGGGG?BEDDF.9;09CFFDEABB/BFFF.-.99BF?@?.99///ABFF
@M03896:38:000000000-B4D98:1:1104:5254:9888 2:N:0:270
CCTGTTTGCTCCCCACGCTTTCGTGCCTCAACGTCAGATATAGTTTGGTAAGCTGCCTTCGCAATCGGTGTTCTGTATGATCTCTAAGCATTTCACCGCTACACCATACATTCCGCCTACCGCAACTACTCTCTAGTTCAACAGTATTAGAGGCAGTTCCGGTGTTAAGCACCGGTATTTCACCTCTAACTTATCAAACCGCCTACGCACCCTTTAAACCCAATACATCCGGATAACGCTTGGATCCTCC
+
ABBAAFFFFFFFGFBEAEEAFGGGFGHHH3FGFHHGGHFGHHHFGHE2G55FFGFFGHHHEEAEFHFAAE?EGHFHHHHGHHHHHHHDFGGHHHFHH?EGGCGGHA3FCEGHHFGEEGFHF//E/CGCHHHHH2D2@F@@@FGG2@F>G@2?0?</?FGH//-<A.=<=BGHHC@-A.0DGFGHGHF0;C:CCHHGFCFGGAFGGG.AADCG.;BB0C9CDGEBF/BFFF.-9A9FF.@..;.;//;B:B
@M03896:38:000000000-B4D98:1:1104:5235:9901 2:N:0:270
CCTGTTTGCTCCCCACGCTTTCGTGCCTCAACGTCAGATATAGTTTGGTAAGCTGCCTTCGCAATCGGTGTTCTGTATGATCTCTAAGCATTTCACCGCTACACCATACATTCCGCCTACCGCAACTACTCTCTAGTTCAACAGTATTAGAGGCAGTTCCGGTGTTAAGCACCGGTATTTCACCTCTAACTTATCAAACCGCCTACGCACCCTTTAAACCCACTAAATCCGGATAACGCTTGGATCCTCC
+
BBBBBFFFFFFFGGFE2EEAFGEFFFHHHHHHGHGFGHHHGDGGHHEFGGGBFGBGHHHHFEDEEGFEAEEFHHHFFHHHHHHHHHFHFHHHHHFHHFFGGCBGFEFGFFGFHFFEEGFHG?EEDGHGHHHHHFHB@>FFFHHF2FGFFGFGB<?A?FGHGC<<A<=F<FFFGCA-CEHHHHHHHHG0C0CGF0GGB0CF:BGGGGCADGGG?B09;FFBDF.9B999BF.;:ADFF?B.9.99/;9BFF
@M03896:38:000000000-B4D98:1:1104:19254:10035 2:N:0:270
CCTGTTTGCTCCCCACGCTTTCGCACCTGAGCGTCAGTCTTCGTCCAGGGGGCCGCCTTCGCCACCGGTATTCCTCCAGATCTCTACGCATTTCACCGCTACACCTGGAATTCTACCCCCCTCTACGAGACTCAAGCTTGCCAGTATCAGATGCAGTTCCCAGGTTGAGCCCGGGGATTTCACATCTGACTTAACAAACCGCCTGCGTGCGCTTTACGCCCAGTAATTCCGATTAACGCTTGCACCCTCC
+
BBBBBFFBFFFFGGGGEEEFFGEEEGGGHGHHGGGGGHHHGHHHFGDHHCGGEEEFGGGHEFDEFHE/EEGHHHHHHFGDGGHHHHGFFEFGFHHHHACGGCGHHFG0CCGFGHHFFFHGGGGHHFF..CCGH0<<DGF/CGG00<<GHCFFC::<;CGHHHFA/0;9BFGECC?-DAFFGFFGFFF/BFFB/BB;:AEE@DFFEF=9ADAD9.A9F.:;BDA/;/BBFF/:99ABF.@99A9/;BD.A;
@M03896:38:000000000-B4D98:1:1104:19255:10054 2:N:0:270
CCTGTTTGCTCCCCACGCTTTCGCACCTGAGCGTCAGTCTTCGTCCAGGGGGCCGCCTTCGCCACCGGTATTCCTCCAGATCTCTACGCATTTCACCGCTACACCTGGAATTCTACCCCCCTCTACGAGACTCAAGCTTGCCAGTATCAGATGCAGTTCCCAGGTTGAGCCCGGGGATTTCACATCTGACTTAACAAACCGCCTGCGTGCGCTTTACGCCCAGTACTTCCGATTAACGCCTGCACCCTCC
+
AABAAFFFFFFFGGGFEEEFGGFFEGGGHHHEEGEEGHHHHHHFEE1ACAE0EE>EFGGH1EC?EGE/EEGHGHHHHBGFGGFHHHGFFEAFHGFGH?CDCCFHHGCFHGHGHHBDHHHGGDGHHHG<.<CGC0/<=GB<CGG:C0;CG0<C0:;;;CCGHG0::0;9CFFGCG?B@.B0BFCFBFB9;BFFFBBBB?FFFFFFEF-:AA;B-..999.99..9F/F/FFF?...9;.;-;.;9BFDFAD
@M03896:38:000000000-B4D98:1:1104:16515:10093 2:N:0:270
CCTGTTTGCTCCCCACGCTTTCGCACATGAGCGTCAGTTCTTGTCCAAGGGGCCGCCTTCGCCTCCGGTATTCCTCCACATCTCTACGCATTTCACCGCTACACGTGGAATTCTACCCCTCTCTACAAAACTCTAGATGAACAGTCTGAAATGCAATTCCCAAGTTGAGCTCGGGGCTTTCACATCTCACTTATCCATCCGCCTGCGTGCCCTTTACGCCCAGTTATTCCGATTAACGCTCGCACCCTCC
+
ABBBBFFFFFFFGGGFEEEFFGEEDGGFGGHHGFGEGHGGHHGHHHHHHFGGEEEGGGGHEEGFGHE/EEGHHHHHGFHFHHHHHHHFGFGGHHHHHEEGGCFHF0FC?GHHHHFFGHH/CGHHHHGGDGGHHHH1<DFGHHH0FGFFGHHHG<D>1FGHHG/<<==DCGHHG@:CCFHHHFHFGGGGGGGBFBFFFFGGFGGGGGGA?EEFFBFFFFA@DD./:/BFFFB.:ADFFF=ADA@-@DFEED
@M03896:38:000000000-B4D98:1:1104:19931:10216 2:N:0:270
CCTGTTTGCTCCCCACGCTTTCGAGCCTCAGCGTCAGTTACAGTCCAGAGAGTCGCCTTCGCCACTGGTGTTCTTCCTAATCTCTACGCATTTCACCGCTACACTAGGAATTCCACTCTCCTCTCCTGCACTCTAGATAACCAGTTTGGAATGCAGCACCCAAGTTGAGCCCGGGTATTTCACATCCCACTTAATCATCCGCCTACGCTCCCTTTACGCCCAGTAACTCCGGATAACGCTTGCCACCTAC
+
BBBABFFCDFFFGGGFEEEEFGEEEFGHHGGGGEGGEHHHFHBGHHEGHHABGF0EEFEGAEEBEG@2F2FEGGHHHHHFHHHHHHHFEEFGHHHHHEECECGHG3BFHGHHHHFFHHHHHHHHHGH1FFGGHHE12@F1@FD<1@DDFBGHEFF?FCGHGG..1<11>>GF<A-<@<GHHFHHHHHHHHHGGHCGGFHHFGGGDF.A?EEGB0CFF9.;B.A99F//FFD-.99/;.9..9;B9BFFFF
@M03896:38:000000000-B4D98:1:1104:19948:10224 2:N:0:270
CCTGTTTGCTCCCCACGCTTTCGAGCCTCAGCGTCAGTTACAGTCCAGAGAGTCGCCTTCGCCACTGGTGTTCTTCCTAATCTCTACGCATTTCACCGCTACACTAGGAATTCCACTCTCCTCTCCTGCACTCTAGATAACCAGTTTGGAATGCAGCACCCAAGTTGAGCCCGGGTATTTCACATCCCACTTAATCATCCGCCTACGCTCCCTTTACGCCCAGTAAATCCGGATAACCCTTGCCACCTAC
+
BBBABFFFFFFFFGFEEFEFFGFEGEFHG3FGGGGGGHHHGHFGHHEGHH2EGFAEEGGHHEEEEH3BBFGEHHHHHHHHFGGHHHGCEEEFHHHHHGGGGCFHHBGHHHHHGHGGGHHHGHHHHCG2GFGGHHB>GFHFGHDA2@2FEFFH1???FHFHGG.<F<1=FGHFFC?.@<DGHGHGGHHF0CGBGGGFFGHHGGGGFB.-AFGG/0:0;CA?D.A/CB;;FF.-.:.9;/;.99/::9A.B/
@M03896:38:000000000-B4D98:1:1104:19913:10229 2:N:0:270
CCTGTTTGCTCCCCACGCTTTCGAGCCTCAGCGTCAGTTACAGTCCAGAGAGTCGCCTTCGCCACTGGTGTTCTTCCTAATCTCTACGCATTTCACCGCTACACTCGGAATTCCACTCTCCTCTCCTGCACTCTAGATAACCAGTTTGGAATGCAGCACCCAACTTGCGCCCGGGTATTTCACATCCCACTTAATCATCCGCCTACGCTCCCCTTACGCCCAGCAACTCCGTATAACGCTTGCCACCTAC
+
AAAAAFB1BDFFGEFEAEECFG000BEEGCEGGGGG/FGHFBAGGGBF1/A/BBAEE?EHA/E?EG10B0BBFFGFHHH1@FFGHG@?>EEGFHHHH?EE//>G10??//<BFH><FHHHFHHHGCG1B0@DGH1>2@21@1</<?1DCBDH1??1?GG<E...01<1-<C<---.::;0GBH0GHGH0:AC000<CFFFGEFG./.9AE?E./C/;.9>>AA----;B/----;9/-;9-9;9/;AF//
@M03896:38:000000000-B4D98:1:1104:19927:10240 2:N:0:270
CCTGTTTGCTCCCCACGCTTTCGAGCCTCAGCGTCAGTTACAGTCCAGAGAGTCGCCTTCGCCACTGGTGTTCTTCCTAATCTCTACGCATTTCACCGCTACACTAGGACTTCCACTCTCCTCTCCTGCCCTCTAGATAACCAGCTTGGAATGCAGCACCCAAGCTGAGCCCGGGCATTTCACATCCCACTTAATCATCCGCCTACGCTCCCTTTACGCCCAGTAAATCCGGCTAACGCTCGCCACCTCC
+
AAAAAFFBFFFFGGGF2AEAFGEF4EEFHFFFFGGEDGHGFH3FFFFEFF2ABB0AFEEF1AEEEG3BEC?1FFHHHHHGHHFGHHHFEEGEHHBGGEEGGCFHE33B33GHGE?EGHFHHHHHHGH1B0FGFG11@221@FDF/@<0CBFFB?F?<0FFGE...111><GF--<-=<CGHGF:GGFG0:CH0CCGCHHG?EDGFF.BADAE9009;..-9;9B/B:/9/.--;.:9A;?.;@>;DFF.9
@M03896:38:000000000-B4D98:1:1104:20953:10711 2:N:0:270
CCTGTTTGCTCCCCACGCTTTCGAGCCTCAGCGTCAGTTACAGTCCAGAGAGTCGCCTTCGCCACTGGTGTTCTTCCTAATCTCTACGCATTTCACCGCTACACTAGGAATTCCACTCTCCTCTCCTGCACTCTAGATAACCAGTTTGGAGTGCAGCACCCAAGTTGAGCCCGGGTATTTCACATCCCACTTAATCATCCGCCTACGCTCCCTTTACGCCCAGTAAATCCACATAACGCTTGCCACCTAC
+
AAAAAFFCDFFFGGGFEFF0FGEAFEEHHFGHGGGGGHGHEGGFFHFHHG0AGBAEEFGHEE?EEH10BB>EHHHHHHHHHHGHGHGFGEEGHHGHHGEEGEHHHHFGFHHHHFFFHHHHHHHHHHFFFFGHHDG1@DG1FHH/@>GBFBFGH?F?CGFHGG.<=<1>1FGG?C-.<CDGGHH0GGHHFHHH0CCGHFHHEGGGGGA?EBBEBB00B.C@@?.900/;BF//://;B-9-;;9;/9AFFF
@M03896:38:000000000-B4D98:1:1104:20960:10728 2:N:0:270
CCTGTTTGCTCCCCACGCTTTCGAGCCTCAGCGTCAGTTACAGTCCAGAGAGTCGCCTTCGCCACTGGTGTTCTTCCTAATCTCTACGCATTTCACCGCTACACTAGGAATTCCACTCTCCTCTCCTGCACTCTAGATAACCAGTTTGGAGTGCAGCACCCAAGTTGAGCCCGGGTATTTCACATCCCACTTAATCATCCGCCTACGCTCCCTTTACGCCCAGTACATCCGGATAACGCTTGCCACCTAC
+
ABBAAFFFFFFFGGGGGEFFFGFCGEGHHFGGGGGEGHGHGGFGGGFGHFEAGFAEEGGHEEDEFHB2BBGEGHHHHHHHHHHHHHHFEFGGHHHHHFGGGCFGGGH3GGGHHGGGHHHHHHHHHHHGHFGHHD22@F2>FGHAFBFD/CGGFF<?CGFHGGEG1==11FGFA-@.<CDGHHHHHHHHFHGHGCGHHGHHGGGGGGGGEEGGCBFBFAA@D?9/;0/99FA;D.;BF.;...9BBBFFFF
@M03896:38:000000000-B4D98:1:1104:22959:10745 2:N:0:270
CCTGTTTGCTCCCCACGCTTTCGTGCCTCAGCGTCAGTTACAGTCCAGAGAGCCGCCTTCGCTACTGGTGTTCCTCCTAATATCTACGCATTTCACCGCTACACTAGGAATTCCACTCTCCTCTCCTGCACTCAACTCCTACAGTTCCAAAAGCTTACTACGGTTGAGCCGTAGCCTTTCACTTCTGCCTTGAAATACCGCCTACGCACCCTTTACGCCCACTACTTCCGGATAACCCCACCCCCCTACC
+
AAAAAFF>FFFFGGFEAEEEFGEBAFGHHFGGFFE?EHHHGFFGDFFGGF0EFHAEEFFHFEE>EH1@@BGEGHFHHHGHHFHHHHHGGGEGHHHHHEEGECDGFFFFHGHHGFEGGHGGHHHHGGGCCFGHC0<0@@FGGHG1>@DFGHBFF?<<?GGDHCAC<-0><G-<.<.D=<DDDG0DGG00<0:/:000;C0.ACGAF9?.@;C9/0;;.;9@..C//9;9B---:9BF/;-;-;-;@@9-A-
@M03896:38:000000000-B4D98:1:1104:22946:10760 2:N:0:270
CCTGTTTGCTCCCCACGCTTTCGTGCCTCAGCGTCAGTTACAGTCCAGAGAGCCGCCTTCGCTACTGGTGTTCCTCCTAATATCTACGCATTTCACCGCTACACTAGGAATTCCACTCTCCTCTCCTGCACTCAAGTCCTACAGTTCCAAAAGCTTACTACGGTTGAGCCGTAGCCTTTCACTTCTGGCTTGAAAGACCGCCTCCGCCCCCTTTACGCCCAGTACTTCCGGATAACCCCACCCCCCCTCC
+
BBBABFFFFFFFGGFEAEEAFGEEEGHHHGHGGGFAFFFFGFBGGF5EHH2EFGEEEFGH1EEAEGFC5BFEFGEHGHGHGHHHHHHGGEGEFGGHH/EEEE3F?GBGFGFHHH4FFGHHGHHHFFGFGBGHF0@1@FGGFHHB2DF>DGD<C?<1?GHHH?DF.-0>>G->..<<D0DDGD0=D000<:.;.:0::CG-@B..9:A.A@B-.00C.;9@..99/99FB9-.9.99/9;..;.>B?--.9
@M03896:38:000000000-B4D98:1:1104:22974:10761 2:N:0:270
CCTGTTTGCTCCCCACGCTTTCGTGCCTCAGCGTCAGTTACAGTCCAGAGAGCCGCCTTCGCTACTGGTGTTCCTCCTAATATCTACGCATTTCACCGCTACACTAGGAATTCCACTCTCCTCTCCTGCACTCAAGTCCTACAGTTCCAAAAGCTTACTACGGTTGAGCCGTAGCCTTTCACTTCTGGCTTGAAATACCGCCTACGCACCCTTTACGCCCAGTAATTCCGGATAACGCTAGCCCCCTAC
+
ABBAAFFCFFFFGGGF2EEFFGEBCFHHH3FGGGGCGHHFFF3BBBDGFA2BFFAEEEGHAEGEEFFF5BFEGHDHHHHHHFHHHHHGG?AFFHHHHEEGGCFHHG3GCFGHHHFFHHFHHHHHHHHBGGGHF0C1F@GHHHH1FFGGBGHCFF?DFGHGHC?>.-0>FG-C.AEGHFGFGDDFHHB0::A-.;C0;;0.-:D.F9?ABGA;BBBF.9A?..9/B99/;/-;../:.;9../9BDB-9A
@M03896:38:000000000-B4D98:1:1104:11990:11255 2:N:0:270
CCTGTTTGCTCCCCACGCTTTCGAGCCTCAACGTCAGTCATCGTCCAGCAAGCCGCCTTCGCCACTGGTGTTCCTCCTAATATCTACGCATTTCACCGCTACACTAGGAATTCCACTTGCCTCTCCGACACTCTAGCTCAGCAGTTCCAAATGCAGTCCCGGGGTTGAGCCCCGGGCTTTCACATCTGGCTTGCCGTGCCGTCTACGCTCCCTTTACACCCAGTAAATCCGGATAACGCTTGCCCCCTAC
+
BBBBBFFCFFFFGGGGEEEFFGEDGEGHHFFHGHHFGHGFEHGHHGEHHGGGGFEEGGGHEEGGGHFG@EGEHHHHHHHHHHGHHHHGFEGGFHHHHGGGGFFGHHEGHHHHHHHHGFGHGHHHHHGGCFGHHFF?FGFF?FG?FDFHHHHGHFGFFFGHGG?@@<-C:GHGGG@DGGEGFFGGGGF0;CFFAFF:9ADEGDFFAFEBEDFF.B/BFBBBD?.9BF/BFF:B.A.BF?@.;.ABBECA;F
@M03896:38:000000000-B4D98:1:1104:11968:11259 2:N:0:270
CCTGTTTGCTCCCCACGCTTTCGAGCCTCCACGTCAGTCATCGTCCAGCAAGCCGCCTTCGCCACTGGTGTTCCTCCTAATATCTACGCATTTCACCGCTACACTAGGAATTCCACTTGCCTCTCCGACACTCTAGCTCAGCAGTTCCAAATGCAGTCCCGGGGTTGAGCCCCGGGCTTTCACATCTGGCTTGCCGTGCCGTCTACGCTCCCTTTACACCCAGTACATCCGGATAACGCTTGCCCCCTAC
+
AABAAFFFFFFFGGBEAFECFGEGGGGHH22GGHHCEHHFFHFGFG?GHFFGGFEFGGGHEEGFGH@25B?BGFFHHHHHHGHHHHGGEEEFGHHHHEEGGG?GHHGHFFHHHHHFFHBGHFHFFFBCCGGHH2F<FDFF?GF0???DBGFGGGFDFFFHGC--<-<;;GGEFC--AF.CFFGFGGF0;CF?DGG-;?9EDAFFEBECEDDF.B/9BBBBDFF/B/;:BBA=D..9;.@A.AABBEFFEF
@M03896:38:000000000-B4D98:1:1104:14401:11325 2:N:0:270
CCTGTTTGCTCCCCACGCTTTCGCACATGAGCGTCAGTTCTTGTCCAAGGGGCCGCCTTCGCCTCCGGTATTCCTCCACATCTCTACGCATTTCACCGCTACACGTGGAATTCTACCCCTCTCTACAAAACTCTAGATGAACAGTCTGAAATGCAATTCCCAAGTTGAGCTCGGGGCTTTCACATCTCACTTATCCATCCGCCTGCGTGCCCTTTACGCCCAGTTATTCCGATTAACGCTCGCACCCTCC
+
CCCCCFFFFFFFGGFEEEAFFGFGEGEFF3GGGGEEEGFEGGGHHHDGHFEEEEAEEGGHFEGGGHEE>EFHHHHHHFHHHHGHHHHGF?EEGHHHHFGGGCGHF??FFFGFHHHHHFHCCGHGGGD<?GGHH1D?1?11?GG0FGGBHGDGG=>G1FGHHH/.<<0<<CGHC@:-ACGCGBGFFGGGGGFGGBFFFFGFDGGGGFA.A?CFFFBFFEFFFF?//B/9B:BD.9;/B.@.A--;:9AFE;
@M03896:38:000000000-B4D98:1:1104:5597:11492 2:N:0:270
CCTGTTTGCTCCCCACGCTTTCGCACCTGAGCGTCAGTCTTCGTCCAGGGGGCCGCCTTCGCCACCGGTATTCCTCCAGATCTCTACGCATTTCACCGCTACACCTGGAATTCTACCCCCCTCTACGAGACTCAAGCTTGCCAGTATCAGATGCAGTTCCCAGGTTGAGCCCGGGGATTTCACATCTGACTTAACAAACCGCCTGCGTGCGCTTTACGCCCAGTACTTCCGCTTAACGCTTGCACCCTCCG
+
ABBBAFFFFFFFGGGGEEEFGGEFGGGHHGHHGGG?EHHHHHHHGGDHHGEGEEEEFGGHGEEFGHEEE/FGGDGHHCGGGHHHGFHGGEGGHHHHHGCCFCGHHGFABGHHHHHFHHHGFGGHFHGGCDEHF<C0<CD<CHG0CCGHHGHGB:0:;CHHHFC.:9;9BFGGDGAFGGFGGBFFFFF9BFFFFBFFFFFECA@DAFAADFFD=..FFE.@DDE/9/9;FF...9DBF.-.A99;BFFEFF.
@M03896:38:000000000-B4D98:1:1104:12862:11608 2:N:0:270
CCTGTTTGCTCCCCACGCTTTCGCACATGAGCGTCAGTTCTTGTCCAAGGGGCCGCCTTCGCCTCCGGTATTCCTCCACATCTCTACGCATTTCACCGCTACACGTGGAATTCTACCCCTCTCTACAAAACTCTAGATGAACAGTCTGAAATGCAATTCCCAAGTTGAGCTCGGGGCTTTCACATCTCACTTATCCATCCGCCTGCGTGCCCTTTACGCCCAGTTATTCCGATTAACGCCCGCACCCTCC
+
BBBAAFFFFFFFGGGGEEFFFGGEGGEFFGHHGGG2EGEGHHHHHHBGHF1EEEAEGGGHEGGGGHEEEGGHHHHHGFHFHHHHHHHGGFEGHHGHHDEGGFGHGFFCDGHHHHHGHHHGDHHHGHG?FHHHHFFDGBBHHHH0GHFFHHFGGDFFDFHHHH/<D00=<FHHC-:CDCHHHFHFGGFFGGGFGFGFFFGG?EGGGG?;EDEF/BBBFEABFFE99/BFFF/.99A/B:@-9-9-;@DFFF
@M03896:38:000000000-B4D98:1:1104:15860:11666 2:N:0:270
CCTGTTTGCTCCCCACGCTTTCGCGCCTCAGCGTCAGTAATGGTCCAGTTGGCCGCCTTCGCCACCGGTGTTCTTGCGAATATCTACGAATTTCACCTCTACACTCGCAGTTCCACCAACCTCTACCATACTCAAGCGTCCCAGTATCGAAGGCCATTCTGTGGTTGAGCCACAGGCTTTCACCCCCGACTTAACACGCCGCCTACGCGCCCTTTACGCCCAGTCATTCCGAGCAACGCTAGCCCCCTTC
+
BBBBBFFFFFFFGGGEAFECFGEEAFGGGFHHGEEDGHG5BGFHFFCHBFGGBFAEGGGHFGGEGHA>//B?GGGFGEFFGGGHHHHGF/FGFHGHHHFHHFGHHHADD?CFGD?DGHHGGHHHGGH<FHGHH1G?F?DGGGF1<GFGA<FCDCCC/DG0<00//<.:;CC/CG:;CCGFHFHFFDA--;@.;000C.;A->FBFFA@DD9--//;BA9BFF?//9/;BFBA-;=/;>B..ABBFDF9AF
@M03896:38:000000000-B4D98:1:1104:15857:11685 2:N:0:270
CCTGTTTGCTCCCCACGCTTTCGCGCCTCAGCGTCAGTAATGGTCCAGTTGGCCGCCTTCGCCACCGGTGTTCTTGCGAATATCTACGAATTTCACCTCTACACTCGCAGTTCCACCAACCTCTACCATACTCAAGCGTCCCAGTATCGAAGGCCATTCTGTGGTTGAGCCACAGGCTTTCACCCCCCCCTTAAACCGCCGCCTACGCGCCCTTTCCGCCCAGTGACTCCGAGCAACGCTAGCCCCCTTC
+
ABBAAFFFFFFFGGGFEEEEFGEGEGGGG3FGGGEEFHEAED5FFFCFHHFHFGAEEGGH1EE1EF1/>>EEGHFGG>EGGGHEG4GF?GHHFHFGHHHHHDFGDG?C><CHGG3<GEHGGFHHGHGFGFHHF111?/<CFGD<F1>FA.<<C<CC/DGD=0D<<../:CG/CF.;CGCCG0CFGGG--==FBFF//;;BDAFFFE.9@@BF-///;.9A@../9///:B9----9;-;..9:9BAFD.B
@M03896:38:000000000-B4D98:1:1104:22969:11713 2:N:0:270
CCTGTTTGCTCCCCACGCTTTCGCACCTGAGCGTCAGTCTTCGTCCAGGGGGCCGCCTTCGCCACCGGTATTCCTCCAGATCTCTACGCATTTCACCGCTACACCTGGAATTCTACCCCCCTCTACGAGACTCCAGCTTGCCAGTATCAGATGCAGTTCCCAGGTTGAGCCCGGGGATTTCACATCTGACTTAACAAACCGCCTGCGTGCGCTCTACGCCCAGTAATTCCGATTAACGCCTGCACCCTCC
+
AAAAAFFCFFFFGGGEAEEACGEE?FGF3EGHGEE2EEGFEHAGEE1BG?EEEG0EEEGGEEEEGHE/>EEGHHHHHFEGHGGHHHHGGFEGHGGHHDDG???GGF<?0GHHGHFFG?GGD@EHEFC<><CD<///<<0/<CG0:;:;C0<;CGBC;CHFH0CC/9/BFGGE--9A-AFFB0C;FFF/;F9F9/;B9AEE?BBFEFBAAD?B-.:BB9@-B..////9;B/.9.99/A>-..9.;BDEAF
@M03896:38:000000000-B4D98:1:1104:22982:11728 2:N:0:270
CCTGTTTGCTCCCCACGCTTTCGCACCTGAGCGTCAGTCTTCGTCCAGGGGGCCGCCTTCGCCACCGGTATTCCTCCAGATCTCTACGCATTTCACCGCTACACCTGGAATTCTACCCCCCTCTACGAGACTCAAGCTTGCCAGTATCAGATGCAGTTCCCAGGTTGAGCCCGGGGATTTCACATCTGACTTAACAAACCGCCTGCGTGCGCTTTACGCCCAGTAATTCCGATTAACGCTTCCACCCTCC
+
ABBAAFFCFFFFGGGGEEEEFG?EDFGFABGGGGEEFGGHHHHHFE1FHDCEEE>EFEEHAEEEGH>>EEGHHHHHHCGGGHHHHHHFE?EEFHGHHFGGG@GHHFFGFGGHHHBGHHHGGGGHHHF.<A<GF0<0<<0/<G=00<;CC;:;G:C;;GHHHGCC/9/99CGFB@@-?9FFFFGFFFF/;FFFFF;;/AEFBDFFFF>ADB=B-AEFF.9@BDF/9BFBFF/DDDDFFAB.;.;/;ADFFF
@M03896:38:000000000-B4D98:1:1104:24048:11751 2:N:0:270
CCTGTTTGCTCCCCACGCTTTCGTGCCTCAGCGTCAGTGCTGGTCCAGGTGGCCGCCTTCGCCACGGGTGTTCCTCCCGATATCTACGCATTTCACTGCTACACCGGGAATTCCGCCACCCTCTACCGCACTCCAGCCCGCCAGTTTCCAATGCAGTTCCCAGGTTGAGCCCAGGGCTTTCACATCGGACTTAACGAACCGCCTACGCACGCTTTACGCCCAGTACTTCCGAGTAACGCCTGCACCCTTC
+
BBBBAFFBFFFFGGGGAEEFFGEFFFHHHFFHDFFGEHFFGFFGHHFGHHEFBGAEEEEHEEFEEE0E/>EEGHHHHGGE/@EGHHHGGEEGHHFG?FFGHFFHHC<C<CHHHH<CD@GHGHHHHHHGGCGGHEF<FEC<<C<-:;GGHGBGFC:C0;CGGB0.:;/;;FGECA9AGFEGFFFCFGF.:ADBBBF9AFFDFCCFABABDA--.;.FF9A@DDA99//:;FD.-:.BF.;-9.9.;:D.:B
@M03896:38:000000000-B4D98:1:1104:15476:11788 2:N:0:270
CCTGTTTGCTCCCCACGCTTTCGCGCCTCAGCGTCAGTAATGGTCCAGTTGGCCGCCTTCGCCACCGGTGTTCTTGCGAATATCTACGAATTTCACCTCTACACTCGCAGTTCCACCAACCTCTACCATACTCAAGCGTCCCAGTATCGAAGGCCATTCTGTGGTTGAGCCACAGGCTTTCACCCCCGACTTAAAACGCCGCCTACGCGCCCTTTACGCCCAGTGATTCCGACCAACGCTAGCCCCCTTC
+
BBBABFFFFFFFGGGEAEAAFGEEAFGGGGHHFGEGGHFBEGBGFFFGGHFHFFAEEGGHEGGAEH>>/>EEGHFFFEF@EGHHHHGFF?GHHGFHHHHHHGGHEHFCC/CFGGFFFFFGGHHHHHHGFHHHG1G?F?DGGGH1>DFF<.0<.<CGCDGFD<0//<.;/CGCCH.;EHGFGGHGGGG-;A@.C090;-;@FFFFFFAA9BDF=/9BF.:@BDEB///9BF/.-;;ADAD.;.;9;AF9AF
@M03896:38:000000000-B4D98:1:1104:15484:11808 2:N:0:270
CCTGTTTGCTCCCCACGCTTTCGCGCCTCAGCGTCAGTAATGGTCCCGTTGGCCGCCTTCGCCACCGGTGTTCTTGCGAATATCTACGAATTTCACCTCTACCCTCGCAGTTCCACCAACCTCTACCATACTCCATCGTCCCAGTATCGAATGCCATTCTGTGGTTGAGCCACACCCTTTCACCCCCCACTTAAAACGCCGCCTACGCGCCCTTTACGCCCAGTGATTCCTATCAACGCCAGCCCCCTCC
+
>AA1>DF1DFFFFEBFEEECFFEEAAEGGBFEEFG/EF2A2BBFFG0/FF/BAGEEEEGH/?ABEG/////?BFBGF//>EFGGDFHE?/GHHHFGHHHH111BGH<@</CFFG@DG/?CC0FD<GG<<1GG<111><.<>C<1<1>F../0/0<0<=GG0<0/<.;/:0C/;C..:;/:00BCF@;--;CB0;00=--;9@@FBB--9-@@-/9//--;9--9/;//:9///;B9F-9--9-;9;@?-9
@M03896:38:000000000-B4D98:1:1104:23979:12043 2:N:0:270
CCTGTTTGCTCCCCACGCTTTCGCACCTGAGCGTCAGTCTTCGTCCAGGGGGCCGCCTTCGCCACCGGTATTCCTCCAGATCTCTACGCATTTCACCGCTACACCTGGAATTCTACCCCCCTCTACGAGACTCAAGCTTGCCACTCTCAGATGCAGTTCCCAGCTTCAGCCCGGGGCTTTCACATCTCACTTAACAAACCGCCTGCGTGCGCTTTACGCCCAGTAACTCCGATTAACGCTTGCACCCTCC
+
ABBAAFF>DFFFGGGEAEEFFGAEEGGGBFGFAEE22DDGEHAGEE?AC100AE>EEEGH1EE1EH>/>>FGGHHHHB33BFGHHBGFE?EFFGFGH<BC/@FGHF<022?FGG<GFHHGGGGHHF<..<<DC0/0<<D/<C<0:/;C:00;::00;;CGHB0.0900;;FD-----9;FFBF/FFF/9B9F//;;/.;E99FDEF;9.;-;-9A/B.99@.E//9/;BF.9.A./;.;.;99/;;DFFF
@M03896:38:000000000-B4D98:1:1104:23982:12061 2:N:0:270
CCTGTTTGCTCCCCACGCTTTCGCACCTGAGCGTCAGTCTTCGTCCCGGGCGCCGCCTTCGCCACCGTCATTCCTCCAGCTCTCTACGCATTTCACCGCTACACCTGGAATTCTACCCCCCTCTACGACACTCCAGCTTGCCACCATCAGATGCACTTCCCCCCTTGCGCCCGGGGATTTCCCCTCTCACTTACCACACCGCCTGCGTGCGCTTTACTCCCAGTCATTCCGTTTAACGCTTGCCCCCCCC
+
AAAAAFF1BFFFGGBE1AA0AGBBBFGH0AABAEE//DFGAG/BEE//////>>>>EEEF/?>/EE/0//>BEGDGF010BFDGD2B/E/?C2F2BG?<@/<1?F00?01?FFF1DFGFGGGC<1>...-<CC///<C0/;;:0..:::00;00<0<:CF9/.--.//-;CA-----;9BF/;-;9B/;;99//;9/-;A-;@B-9;9-99@-9-/;/;/A-/;//::B9////;/;-;----//;---;
@M03896:38:000000000-B4D98:1:1104:2338:12353 2:N:0:270
CCTGTTTGCTCCCCACGCTTTCGCACCTGAGCGTCAGTCTTCGTCCAGGGGGCCGCCTTCGCCACCGGTATTCCTCCAGATCTCTACGCATTTCACCGCTACACCTGGAATTCTACCCCCCTCTACGAGACTCAAGCTTGCCAGTATCAGATGCAGTTCCCAGGTTGAGCCCGGGGATTTCACATCTGACTTAACAAACCGCCTGCGTGCGCTTTACGCCCAGTAATTCCGATTAACGCTTGCACCCTCC
+
ABBAAFFFFFFFGGGGEEEAFGAEDGGFCGHGFGEGGHHHHHHGEGCHFCGGEEEGGGGHAEDEEFE>>EFHHHFHF2GFHHGHHHFFGEEF2GGGHDCGGCGHHGC0CGHHGGHFGFGGCDGHHHA..<<GC0/<=C0/<CD:0<;GG;:CH:CC;GGGG00:;0;9/BCFA-;9-;FF;CF;FF//;FBBFB9//9;ADFFF?FD.9A-@@..BB;D=>D./;/BFFF/9..99FD@.;.99/;A.AD
@M03896:38:000000000-B4D98:1:1104:22567:12714 2:N:0:270
CCTGTTTGCTCCCCACGCTTTCGTGCCTCAACGTCAGATATAGTTTGGTAAGCTGCCTTCGCAATCGGTGTTCTGTATGATCTCTAAGCATTTCACCGCTACACCATACATTCCGCCTACCGCAACTACTCTCTAGTTCAACAGTATTAGAGGTAGTTCCGGTGTTAAGCACCGGTATTTCACCTCTAACTTATCAAACCGCCTACGCACCCTTTAAACCCAATAAATCCGGATAACGCTTGGATCCTCC
+
ABBAAFFFFFFFGGGEAEEFFGEGFGHHHGHHGHGFDHHHHHHHGHHFGGDGGHFGHHHHEE?BEGABABEEGHFGHHHHHHHHHFFGFHHHHHHHHEEGGCFGHHHHFBGHHFGEGGGHFEEECGHHHHHHHFFD@G@@@GG<@2GHG2DBFFGHGFGHDC/<AE1FDGDGHC<<@CHHHGHHHHH0CGHHBGHGFCGGGGGGGFECGFGG.CB9BFBFDGE/F/9;BF9-;DABBA@....//9BBFF
@M03896:38:000000000-B4D98:1:1104:22700:13166 2:N:0:270
CCTGTTTGCTCCCCACGCTTTCGCACCTCAGTGTCAGTATCAGTCCAGGTGGTCGCCTTCGCCACTGGTGTTCCTTCCTATATCTACGCATTTCACCGCTACACAGGAAATTCCACCACCCTCTACCGTACTCTAGCTCAGTAGTTTTGGATGCAGTTCCCAGGTTGAGCCCGGGGATTTCACATCCAACTTGCTGCACCACCTACGCGCGCTTTACGCCCAGTAATTCCGATTAACACTTGCACCCTT
+
AAAAAFF1DFFFGGGEAEE0AF0BAFGFGFFFGGHBGF2FGHFGGF1BFHHAEFAEEEFH/EEAEF1010?BFGEGHF@F@GHHG2F/@/EEGHHHHEEEEEFGH0/B0BGGGHEEGEFGGHHHGFHC/??GHDG@@GG1@1@F2@><F/1?CFGGDGHFF11<F1<<1>CC-A--@:/CG0GHHHF00C:C:BGF0/9F9CAFFB9@A@-;;A-9B?9@@B-/9/B/;B/9:9A/9/;/:/B/9;AEF
@M03896:38:000000000-B4D98:1:1104:22684:13174 2:N:0:270
CCTGTTTGCTCCCCACGCTTTCGCACCTCAGTGTCAGTATCAGTCCAGGTGGTCGCCTTCGCCACTGGTGTTCCTTCCTATATCTACGCATTTCACCGCTACACAGGAAATTCCACCACCCTCTACCGTACTCTAGCTCAGTAGTTTTGGATGCAGTTCCCAGGTTGAGCCCGGGGATTTCACATCCAACTTGCTGAACCACCTACGCGCGCTTTACGCCCAGTAATTCCGATTAACGCTTGCACCCTTC
+
ABBAAFFFFFFFGGGGEEFFFGFEEGGHHGGGHHFGHHCHGHGGGFFGHHGFGFAEFFGHAEEEGHCC5BGEGHHHHHGHFHHHHHHFGFGGHHHHHEEGGCGHHFFHHHHHHHHGHHHGGHHHFHHCFGGHHFG@FGF<@@@22FFFH/GGG?F??FGFFGHCC<00<GHED-ACCEFHFBGCFHG0CHHHGCG<F0FFGGGGGGGCFCCFFDAFFEDABFEB/BBFFFB99.A/B.@...;/BFFFFF
@M03896:38:000000000-B4D98:1:1104:22692:13190 2:N:0:270
CCTGTTTGCTCCCCACGCTTTCGCACCTCAGTGTCAGTATCAGTCCAGGTGGTCGCCTTCGCCACTGGTGTTCCTTCCTATATCTACGCATTTCACCGCTACACAGGAAATTCCACCACCCTCTACCGTACTCTAGCTCAGTAGTTTTGGATGCAGTTCCCAGGTTGAGCCCGGGGATTTCACATCCAACTTGCTGAACCACCTACGCGCGCTTTACGCCCAGTAATTCCGATTAACCCTTGCCACCCTCG
+
AABAAFFCFFFFGGGE2EEAFGAEAEGFHBFGHHF5DGDGGGFGGCBFHHCAEFAEFGGHCEEAEG325BBBFFEGHGGG@GFHHGHCE1EGHHFHHEEGGE?FGA?F?FFHHHHDFHEGGHFGBGGB??DHHBG1FG@<0@@12@FFF<?FGFF?11FGFBG.<<00>FGF@-<<?./CC0C:CCG00GFC<GFGBBBAFGGGGGEB-@;B-D.9B.9@=..;//9BBF/99;./9/9./BF//;A.99-
@M03896:38:000000000-B4D98:1:1104:6104:13304 2:N:0:270
CCTGTTTGCTCCCCACGCTTTCGAGCCTCAACGTCAGTCATCGTCCAGCAAGCCGCCTTCGCCACTGGTGTTCCTCCTAATATCTACGCATTTCACCGCTACACTAGGAATTCCACTTGCCTCTCCGACACTCTAGCTCAGCAGTTCCAAATGCAGTCCCGGGGTTGAGCCCCGGGCTTTCACATCTGGCTTGCCGTGCCGTCTACGCTCCCTTTACACCCAGTAAATCCGGATAACGCTTGCCCCCTAC
+
BBBABFFFFFFFGGFGEFEFFGGGGGGHHGGHGGHGGHGHHHHHHGDHHHFHHGEGGGGHGGGEGHFHBGGEHHHHHHHHHHHHHGHFFFFFHGHHHGFGGEFGHHHHFHHHHHHHFGFHHGHHHHDFGDGHGDGFGGFGCHGFDGFHHHHHHGGGFGGHGC-<<-<GGHHGFGACG?EGFFFFGGB;FFFG?EGDADDEGADFFFFFEFFF.FBFFFFFFFF9FBF/BF?-;.ABFDF.AEAFFFFFFF
@M03896:38:000000000-B4D98:1:1104:5453:13385 2:N:0:270
CCTGTTTGCTCCCCACGCTTTCGCGCCTCAGCGTCAGTAATGGTCCAGTTGGCCGCCTTCGCCACCGGTGTTCTTGCGAATATCTACGAATTTCACCTCTACACTCGCAGTTCCACCAACCTCTACCATACTCAAGCGTCCCAGTATCGAAGGCCATTCTGTGGTTCATCCACAGGCTTTCACCCCCCACTTAACACGCCGCCTACGCGCCCTTTACGCCCAGTGATTCCGAGCAACGCTAGCCCCCTTC
+
BBBBBFFFFFFFGGFGEAEFFGEFEFGGGGHHGGGGGHHFFFFGGFGHFGFCFGAEGGGHEEE?EHE>>EEEGHHHHEFGGGHHHHHGGHHCGGFHHHGHHFFGHGFCB/?GGGGFF?GGGFHHHHHGFGHHHBG??<AGGGD1F1=G.<GEGGE.<DGF0<0</<0<0<C:CH.:CAGFCFHHGGG--C99CF0BC:;A-@FFFF9;9=BF-/;BF:A9BD./9//;BF/.99;FFFB9;ABFEFF;AB
@M03896:38:000000000-B4D98:1:1104:22870:13413 2:N:0:270
CCTGTTTGCTCCCCACGCTTTCGCACATGAGCGTCAGTTCTTGTCCAAGGGGCCGCCTTCGCCTCCGGTATTCCTCCACATCTCTACGCATTTCACCGCTACACGTGGAATTCTACCCCTCTCTACAAAACTCTAGATGAACAGTCTGAAATGCAATTCCCAAGTTGAGCTCGGGGCTTTCACATCTCACTTATCCATCCGCCTGCGTGCCCTTTACGCCCAGTTATTCCGATTAACGCTCGCACCCTCC
+
ABBBBFFFFFFFGGGFEEEAFGEEDGEFFEGHGGFEGHHHHHHHHGFGHFGGEEEEEGGHEFGGGHE?EEEGHHHHGGHGHHHHHHHGGEFGHHHHHFGGGCFHG?/?BFGFHHHFHHHEEHHHHHG<1?FHHDG1@D<1?GG<FGDFGHHHHDD==GHDFG/<0=0<<CGGC:;ACFGHHFHGGGGGGGEFBGGGGGGGGGGDEFA::DFFF/BFF.A>@AABB/BBFF/AAA./B.@AF->:@DFFFF
@M03896:38:000000000-B4D98:1:1104:22862:13432 2:N:0:270
CCTGTTTGCTCCCCACGCTTTCGCACATGAGCGTCAGTTCTTGTCCAAGGGGCCGCCTTCGCCTCCGGTATTCCTCCACATCTCTACGCATTTCACCGCTACACGTGGAATTCTACCCCTCTCTACAACACTCTAGATGAACAGTCTGAAATGCAATTCCCAAGTTGAGCTCGGGGCTTTCACATCTCACTTATCCATCCGCCTGCGTGCCCTTTACGCCCAGCTATTCCGATTAACGCTCGCACCCTCC
+
ABBABFF4DFFFGGGEEFEAFG?EEEEDGGHFEGDEEGHHHHGHFFFFFE1AAEAEEGEHFEEEGH1/>>FHGFHGGGHHHHGHHFHCEEEEFH?GG/<EE@BGCC//AGFHHHDFGHHFGGHGDG?11<FHGFFDB111?>G0FGFFFHGH1=F1<FGBGH/.000D/CHG.--;-CAGGGFGGGGGFFF0FFFF9FFGGEGGEFB9.C.FB9/9B.9-999.;//9;F/.99.;9.9.;-B-;>DFEA
@M03896:38:000000000-B4D98:1:1104:23502:13539 2:N:0:270
CCTGTTTGCTCCCCACGCTTTCGTCCCTCAGCGTCAGTGTAGACCCAGTAAGCTGCCTTCGCCTTTGGTGTTCTTCCATATATCTACGCATTTCACCGCTTCACATGGAATTCCGCTTACCTCTATCTAACTCTAGTTTATCAGTATCCAAAGCGAGCCAGGGTTGAGCCCTGGGATTTGACTCCAGCCTTAATAAACAGCCTACGAACGCTTTACGCCCACTAATTCCGGATAACGCTTCCGACCTATGT
+
ABBAAFFFFFFFGGGE2EEFFGEGFGGHHGGFGGEDGHGGHGFGHHEGHFBFFGEGHHHHAEFGEGE3?BFBGHHHGFEGHHHHHHHGEFGGHHHHHFFGGGFHHHGGFHHHHFFEFGEHHFHHHHHHBGGHHFF?BGF3BGH2FHHHHFF22@?/><D0?//<><01>GFH0.<.CGFG0DDHHHB/<:C0CCCGFCC:GHFHHDDEG@CDAAFF..9AD.9;FB0CB/-;ADFF.;...;99@DF/B;9
@M03896:38:000000000-B4D98:1:1104:21330:13544 2:N:0:270
CCTGTTTGCTCCCCACGCTTTCGCACATGAGCGTCAGTTCTTGTCCAAGGGGCCGCCTTCGCCTCCGGTATTCCTCCACATCTCTACGCATTTCACCGCTACACGTGGAATTCTACCCCTCTCTACAAAACTCTAGATGAACAGTCTGAAATGCACTTCCCAAGTTGAGCTCGGGGCTTTCACATCTCACTTATCCATCCGCCTGCGTGCCCTTTACTCCCAGTTATTCCGCTTATCGCTCTCACCCTCC
+
ABBAAFFBDFFFGGGEAEEEEGEEEFEFEAGGGGD2EGGGHFBGGF5BF1ECAEAEFGGH1EEFGHE/>/FHGGFHG2G3BGHHHFGFE?EEFGGGH<EEEE2FB0/?/FGHGH2>GGGFCGHHHFF11?FHHFB11F11FGH<1>>GFF1>1<11<FHGHH/.0=00/0DG<---A@GHHHGBFGFC0FBFFFBBCFFG?EDGEF?9DAAF/BBFF/B99.B/9/;9;9;.9../;.;9A.;/9FFEED
@M03896:38:000000000-B4D98:1:1104:23493:13558 2:N:0:270
CCTGTTTGCTCCCCACGCTTTCGTCCCTCAGCGTCAGTGTAGACCCAGTAAGCTGCCTTCGCCTTTGGTGTTCTTCCATATATCTACGCATTTCACCGCTTCACATGGAATTCCGCTTACCTCTATCTAACTCTAGTTTATCAGTATCCAAAGCGAGCCAGGGTTGAGCCCTGGGATTTGACTCCAGCCTTAATAAACAGCCTACGAACGCTTTACGCCCATTAATTCCGGATAACGCTTCCGACCTATGT
+
AAAAAFFBBFFFGGGE1AAAAGEAAFEHGFGHGAEAEE2F2F2EFCAFBFEFFG1FGHHHAEGG/F1A>BFEEGFHG@BDFFHGGGHGGGGGBEFGHEEGCFFHFFGFBFGHHB>EEEEGHGGHHHHH2GGHHHGD2B2BFGG2@FGGHHB1<@?/></0<//>0@01FCFF0.<<CGFDGFDDFC//</::0:CCHCG/CEHHHA.9@9;A..0C.;9-C/0;0;BCF/--999/-;9:-/99-@AB//9
@M03896:38:000000000-B4D98:1:1104:16304:14283 2:N:0:270
CCTGTTTGCTCCCCACGCTTTCGAGCCTCAACGTCAGTCATCGTCCAGCAAGCCGCCTTCGCCACTGGTGTTCCTCCTAATATCTACGCATTTCACCGCTACACTAGGAATTCCACTTGCCTCTCCGACACTCTAGCTCAGCAGTTCCAAATGCAGTCCCGGGGTTGAGCCCCGGGCTTTCACATCTGGCTTGCCGTGCCGTCTACGCTCCCCTTACACCCAGTAAATCCGGATAACGCCTGCCCCCTAC
+
ABAAAFFCFFFFFFFFEEE2FGGCGGGHH3GGFHHDGHFG5FGGGE1FG2BFGFEEEFEGFED?EHGB5??BGGFHHHHHHFHHFHHGEEEEGHFHHFGGGCGHHHHE3FFHGGDGGHFGHHHHGGCDC@DFH111?FF??F?F1?FFFGGHHGB>FGFFCC@@<-</;CHGGC-:?B.;FFFFGGF00;B?;CF-999EG.@FFFA>AAAE.:A/9::9D??9BB/BFF.-:.:/:.@-.:F.EFBBEF
@M03896:38:000000000-B4D98:1:1104:26546:14513 2:N:0:270
CCTGTTTGATCCCCACGCTTTCGTGCCTCAGCGTCAATAATTGTGTAGTAAGCTGCCTTCGCAATTGGTGTTCTATGTCATATCTAAGCATTTCACCGCTACATGACATATTCCGCTTACCTCCACAATATTCAAGACAAATAGTATCAACGGCAGTTTCCGACTTAAGCTCGGAGATTTCACCACTCACTTACCTGCCCGCCTACGCACCCTTTCAACCCAGTGCATCCGGATAACGCTTGCCCCCTCC
+
ABBAAFF>FFFFGGGEAAAEFGBBABFGH3BFEEAEEHB3DGBB5F5BGE5FBGBFHHHH1EAAEEB3D1FEGH5DFFGFHFHHHF5FEFHHGHFGH1EEE@@@@3BBFBGHHDB?EGDHFFHH0GG/BFGHF4421?BFFDB1BFFG22G//><<?GDGHD//<.11=<GC.>.-<<DFH0GFBGH//CCCGGHG0::G.@DGGB.9.;9ECFF0BB99AA./90;CFF.-.;./9.;.9;:/;:@BFF
@M03896:38:000000000-B4D98:1:1104:23045:14711 2:N:0:270
CCTGTTTTCTCCCCACGCTTTCGCACCTCAGTGTCAGTATTAGTCCAGGTCGTCGCCTTCTCCACTGCTGTTCCTTCCTATATCTACGCATTTCACCGCTACACAGGAAATTCCCCCACCCTCTACCCTACTCTACTCCGCCAGTTTTGAATGCAGCTCCCAGCTTCACCCCCTGGATTTCACATCCACCTTAACCAACCACCTACGCGCCCCTTACGCCCCTCACTTCCTATTCACCCCTCCACCCTCC
+
>AA>>DF1BDFFGGFG1EA0AG00EEAGFAED2FF2D2222DAFA2D1011/////BEFH1BE1GB111111BF2GHHG2@@@F2@BB//?EBFDBF/EE@EFG10/000BBBB10?<??EEHHGHB010BCF211@@1//?/>1?11?/?1111110>F<010111>1><<--../0<<D0G00:/0/..:00:0:.=:C9CC/99----:-:.9B---@----;//;9////9:9/----;-9:-EA-
@M03896:38:000000000-B4D98:1:1104:23059:14722 2:N:0:270
CCTGTTTTCTCCCCACACTCTCGCACCTCAGTGTCAGTTTTAGTCCACGTCCCCCCCTTCGCCACTGCCGTTCCTTCCTTTATCTACGCATTTCCCCTCTACACAGTACATTCCACCACCCTCTACCCTCCTCTTCTCACCCAGCTTTGAATGCAGTCCCCATCCCTAACCCCGGCATACCACTTCCCACTTAACCATCCACCTTCGCGCACCTTATGCCCCACACGTCATATTCACTCTTCCACCCCCT
+
>AAA>DD1B1@F1EBA1A11BB0AAF?0011F2DG212222DBF22A1/////B/AAAF0//?>B11@0/?BEF2BFCG221@B@2B/>?/E22BFF0E0B1>E<01212FBGF2BB/F///<01BB01/?@F1112@210?//01111111?111111<>0000.11/<<<.<----00/00/000/0..00;9000;9B/9.09..----99//////9---99--;--////9/;/////;;-;999
@M03896:38:000000000-B4D98:1:1104:20814:15363 2:N:0:270
CCTGTTTGCTCCCCACGCTTTCGCACCTCAGTGTCAGTATCAGTCCAGGTGGTCGCCTTCGCCACTGGTGTTCCTTCCTATATCTACGCATTTCACCGCTACACAGGAAATTCCACCACCCTCTACCGTACTCTAGCTCAGTAGTTTTGGATGCAGTTCCCAGGTTGAGCCCGGGGATTTCACATCCAACTTGCTGAACCACCTACTCGCGCTTTACGCCCAGTAATTCCGATTAACGCTTGCACCCTTC
+
BBBBBFFFFFFFGGGGEFEFFGAEEFGEHHCFGEBDFHFHGHGGGGFGGHFCFBAEEFEHFEEEGG325BFEHHGGHHBFFHHHHFGFFFFGHGBGHEEE?EEHHAFGB3FHGHBFFHHGGHHHGGH<?F?GHG2@GGF@@>>@2@DB0/FGF<F<<FHHHGE.11001>GC---<-.;0C0CGFGC00;GC;CF;B0FEFGGGGFFF.@-A@.C0FE.=9A.;/99/FFF.:.;//.;..99//BA.9B
@M03896:38:000000000-B4D98:1:1104:20830:15371 2:N:0:270
CCTGTTTGCTCCCCACGCTTTCGCACCTCAGTGTCAGTATCAGTCCAGGTGGTCGCCTTCGCCACTGGTGTTCCTTCCTATATCTACGCATTTCACCGCTACACAGGAAATTCCACCACCCTCTACCGTACTCTAGCTCAGTAGTTTTGGATGCAGTTCCCAGGTTGAGCCCGGGGATTTCACATCCAACTTGCTGAACCACCTACTCGCGCCTTACGCCCAGTAATTCCGATTACCGCTTGCACCCTTC
+
BBBBAFFFFFFFFGGEAEEFFG?EEEGGHAFGHFGHGH5DFGFFEA5FGH31EBAEEFGGEEEEEF3252B?GHDDGF3GFHFHFDGFE1EAGFGHHEEGC@FFFA/F2BGGGHFFGHHGGHHHHHH/?FBGHDB2FGG<<2@22@@1</FG1?D1<FHHHH1.1<0<1<GF--<@-;GFCBGCGHFBGHF:CCC;0:BCGGGFFFFBDA-9-.CBCA?-@AE9////99/;9.A/;.9-.9.;/:A./9
@M03896:38:000000000-B4D98:1:1104:20808:15387 2:N:0:270
CCTGTTTGCTCCCCACGCTTTCGCACCTCAGTGTCAGTATCAGTCCAGGTGGTCGCCTTCGCCACTGGTGTTCCTTCCTATATCTACGCATTTCACCGCTACACAGGAAATTCCACCACCCTCTACCGTACTCTAGCTCAGTAGTTTTGGATGCAGTTCCCAGGTTCAGCCCGGGGATTTCACATCCAACTTGCTGAACCACCTACTCGCGCTTTACGCCCAGTAATTCCGATTAACTCTTGCACCCTTC
+
ABBAAFFFFFFFGGGGEEECFGEEEGGHHFHHHHFGHHFHGGFGGF5GHHFEGBAEEEGHEEGDGEBB5BFEGHHHHGEHDGHHHHHFEFEFHHFHHGFGGCHHHAFGHGHHHHGFHHHGGHHHGGHD?CEHHHG@FGD@@>F2>FHFA@FGB?<<<?GHGDC.<F1<1>FCCC?CCAG0G:GCGFH0:GCB0;G0CFF?FGAA/9BFA@-?@D9FFEAC@DA:B;9BBF/.;9.BF/;B9//;B9DEEB
@M03896:38:000000000-B4D98:1:1104:10661:15430 2:N:0:270
CCTGTTTGCTCCCCACGCTTTCGAGCCTCAACGTCAGTCATCGTCCAGCAAGCCGCCTTCGCCACTGGTGTTCCTCCTAATATCTACGCATTTCACCGCTACACTAGGAATTCCACTTGCCTCTCCGACACTCTAGCTCAGCAGTTCCAAATGCAGTCCCGGGGTTGAGCCCCGGGCTTTCACATCTGGCTTGCCGTGCCGTCTACGCTCCCTTTACACCCAGTAAATCCGGATAACGCTTGCCCCCTAC
+
BCCBCFFFFFFFGGGFEFFFGGFEGEGHH3FGGHHEFHFFDHHHHGGFHHFGGFEEEFGHEEGEGHB?FEGEHHHHHHHHHFHHHHHFEEEEHHHHHFEGGCGHHHHHEHHHHHHGHHFHHEHHHHBDFBFHHDF1FGF??FFCDGHHHHHHHG1=GHHHGF-<@--CCFHGGF@@CG?FGGGGGGF0;CFF@EF;C?EEGDFFFF?DFFFF/BBFFFFFDEF/BB/;BF.B..;BFFCDAAAFFFFFFF
@M03896:38:000000000-B4D98:1:1104:20400:15505 2:N:0:270
CCTGTTTGCTCCCCACGCTTTCGCACATGAGCGTCAGTTCTTGTCCAAGGGGCCGCCTTCGCCTCCGGTATTCCTCCACATCTCTACGCATTTCACCGCTACACGTGGAATTCTACCCCTCTCTACAAAACTCTAGATGAACAGTCTGAAATGCAATTCCCAAGTTGAGCTCGGGGCTTTCACATCTCACTTATCCATCCGCCTGCGTGCCCTTTACGCCCAGTTATTCCGATTAACGCTCGCACCCTCC
+
ABB?AFF>FFFFGGGGEEEAFGEEEGFFGFHFEFE2EGGHHHFHHG5GDAAEAEAEEGGH1EEEGHE/EEFGHHHHHCG3FGGHHHG/E?EGHHHHHEEGEEFG<0//AGGHGG2FGCG<EHHH2GD1?GGHHH1?1?<?1FF<=GDGDH1FF<>111FGHH/.<<00/<HG<@--ADGGHEHFGGFGBGGGF09BBFGFAFGFEG?EDAAF//B/B..;B.EF////;9/.;..;B.;9D-9--9A.ED
@M03896:38:000000000-B4D98:1:1104:20407:15522 2:N:0:270
CCTGTTTGCTCCCCACGCTTTCGCACATGAGCGTCAGTTCTTGTCCAAGGGGCCGCCTTCGCCTCCGGTATTCCTCCACATCTCTACGCATTTCACCGCTACACGTGGAATTCTACCCCTCTCTACAAAACTCTAGATGAACAGTCTGAAATGCAATTCCCAAGTTGAGCTCGGGGCTTTCACATCTCACTTATCCATCCGCCTGCGTGCCCTTTACGCCCAGTTATTCCGATTAACGCTCGCACCCTCC
+
ABCABFFFFFFFGGGFAEEFFGEEEGEGGGFGGGG2EHHGHHHHHGHHHGEGAEAEFGGHAFGGGHEEEGGHHHHHHGHFHHHHHHHGGEFGHGHHHGFGGCGHGCGFDHGHHHHHHHHGDHHHHGH<1FGHHFHFDGDFFHHBFGGHHHDGG<F<<GHHHH/CDD=<CGFH<-:ADGHHHGHGGGGGGGGGGGFFFFGGDEGFGFGC.CEFBFFFF9AADD./:/;:FFB.A9DBF?::D;B-@BDFFD
@M03896:38:000000000-B4D98:1:1104:29465:15743 2:N:0:270
CCTGTTTGCTCCCCACGCTTTCGAGCCTCAGCGTCAGTTACAGTCCAGAGAGTCGCCTTCGCCACTGGTGTTCTTCCTAATCTCTACGCATTTCACCGCTACACTAGGAATTCCACTCTCCTCTCCTGCACTCTAGATACCCAGTTTGTAGTGCAGCACCCAACTTGAGCCCGGCTATTTCACATCCCCCTTAATCATCCGCCTACGCTCCCCTTACGCCCACTAACTCCTGATAACTCCTCCCACCTAC
+
ABBAAFFFDFFFGGCEAEAAFGAFGEEBFBBBAEEGEGGGFFBGGGG3F1BAABAAEEEHEEEEEF3?@BBBFGFGGF@GHFGGHFH1E>EEFGFHH1>E>/3F3FF3BBGHB?4F?GFFGHHHHHGGFGGHGD2222@2GHG/@2@2@11?0??1?CFFEAG.0<>1<1GG-<--<<DGDFGGGFFC.;C./0<0CCGF.:E.A9.;;CEE./9/9..9A;../;9/;:///:/9//B/9./9.:D./;
@M03896:38:000000000-B4D98:1:1104:29472:15762 2:N:0:270
CCTGTTTGCTCCCCACGCTTTCGAGCCTCAGCGTCAGTTACAGTCCAGAGAGTCGCCTTCGCCACTGGTGTTCTTCCTAATCTCTACGCATTTCACCGCTACACTAGGAATTCCACTCTCCTCTCCTGCACTCTAGCTACCCAGTTTGGAGTGCAGCACCCACGTTCAGCCCGGGTATTTCACATCCCACTTAATCATCCGCCTACGCTCCCTTTACGCCCAGTAAATCCGGATAACGCTTGCCACCTAC
+
ABBBAFFCFFFFGGGEEEAEFGEFGGGGHFGHGGGGGHHHHHHHGGFGH1F1BFAEEEEHCEDAFG325BFEFFGHHGEHHHHHHFHGGAFGHHGHHEEGGCFG3E?CEBGHHHFFFFGGHHHFHHHGFGGFFG2>2@F2<GD/<2@>/F0FF?<1<0?GGF.<.<0>1=F<---.<<DFGHH0;G/G0:.C00CGFCGC.ACCEB9@;CEE/;;0C;.?@.A9BFBFFB;-.:./B.9...;B/;A.9;
@M03896:38:000000000-B4D98:1:1104:28549:15823 2:N:0:270
CCTGTTTGCTCCCCACGCTTTCGTGCCTCAACGTCAGATATAGCTTCGTAAGCTGCCTTCGCAATCGCTGTTCTGTATGATCTCTACGCATTTCACCGCTACACCATACATTCCGCCTACCGCAACTACTCTCCAGTTCAACAGCATCAGAGGCAGTTCCGGCGTCAAGCACCGGCATCTCACCTCTAACTTATCCAACCGCCTACGCACCCTTTAAACCCAATAAATCCGGATAACGCTTGGATCCTCC
+
AA11>FF1FFFCF11EAAE0AAEGGCEHHGHC?HC0A1FG2HHB221/B0ABAAB1FG11////EFF/0//BDG1GFHD2F@2FFG1/>EEFHHHE@//EG?G00/B101BGFHECEG?B0//</>0FG1F2101@@1@2@F1@00?11111/<//>F1=<<--<-<.<0</;---:;/;9009BFB0;C000;C0009.@A@.9C-@9-;B-////9BBB---9;/9B/;-9--//9;----9/9F/BB
@M03896:38:000000000-B4D98:1:1104:9538:16035 2:N:0:270
CCTGTTTGCTACCCACGCTTTCGCGCTTTAGCGTCAGTATCTGTCCAGTGAGCTGACTTCTCCATCGGCATTCCTACAAATATCTACGAATTTCACCTCTACACTTGTAGTTCCGCCCACCTCTCCAGTACTCTAGTTTGACAGTTTCCAACGCAATACGGAGTTGAGCCCCGCATTTTCACATCAGACTTATCAAACCGCCTAGACGCGCTTTACGCCCAATAAATCCGGATAACCCTTGCGACATACG
+
AABBAFFFFFFFGGGGEFEFFGAEAEEGGHHHGGFAGHHHGGGHHFFGFBAFGHGHHHHHFHGFGHEAEEEHHHFFFFHHHHHHHHHFDGHHHHGHHHHHHFFGHFDGFDGHHHEEFGGFEHHHHHG2?GGHH3DDBG3B3@GC<FDHFFGFC<</?FG/?/.<<11FFGGG-@D?DFHHFDCCHF00;/0C0CF0;CE-FFGG/:FCA-;9;9CC.A9D...99///999..;BF/;.9.9-99-;9;.
@M03896:38:000000000-B4D98:1:1104:28398:16096 2:N:0:270
CCTGTTTGCTCCCCACGCTTTCGCACCTGAGCGTCAGTCTTCGTCCAGGGGGCCGCCTTCGCCACCGGTATTCCTCCAGATCTCTACGCATTTCACCGCTACACCTGGAATTCTACCCCCCTCTACGACACTCAAGCTTGCCAGTATCAGATGCAGTTCCCACGTTGAGCCCGGGGATTTCACATCTGACTTAACAAACCGCCTGCGTGCGCTTTACGCCCAGTAATTCCGATTAATGCTTGCACCCTCC
+
BBBBAFFFFFFFGGBEEEEFFGAEEGGF3FHHGEEGGHGFFHHHGGAHHGGGEEEFGEGHFEDFGHA@EEGHHHFHFEGHHGHHHHHGGFGEGGFHHGGGF@2GHCC<GHHHHHHFHHHGFGGGHHFG.<AHF/<<DGB<CHF0:CCGFFFGC:CC0<GHHH.:.99AFGFFA???DDFFFBFFFFF:BFFFEFFFF?FFFFAFFF;9DD9@-9./B99BFFF/:/;FFFEF?FDF//BBBF./;FDFFF
@M03896:38:000000000-B4D98:1:1104:28420:16096 2:N:0:270
CCTGTTTGCTCCCCACGCTTTCGCACCTGAGCGTCAGTCTTCGTCCAGGGGGCCGCCTTCGCCACCGGTCTTCCTCCAGATCTCTACGCATTTCACCGCTACACCTGGAATTCTACCCCCCTCTACGAGACTCAAGCTTGCCAGTATCAGATGCAGTTCCCAGGTTGAGCCCGGGGATTTCACATCTGACTTAACAAACCGCCTGCGTGCGCTTTACGCCCAGCAATTCCGACTAATGCTTGCACCCTCCG
+
BBBBBFFFFFFFGGGGCEEEFG?EEGGFC3FFGEFCGHHHGHHHGGFHHGGGEEEGGGGHHECEFHEEE/?GFGGHHFGGHHHHFHFFG?EDBFBGGGGGDCDGHGFCFCGHHHHFHHHGGGGHHGG<<AEHC</<DGF<CGF0::GFHG0CFC;GCGFGHH0.99//9CFE?@-BGGFBFBFFFFFBBFB/B9BBB?EFFFFDEFFA.A>D-AA//A?9;:E.9.FFFFF.--99//B9FF9;BFDEED.
@M03896:38:000000000-B4D98:1:1104:28410:16110 2:N:0:270
CCTGTTTGCTCCCCACGCTTTCGCACCTGAGCGTCAGTCTTCGTCCAGGGGGCCGCCTTCGCCACCGGTATTCCTCCAGATCTCTACGCATTTCACCGCTACACCTGGAATTCTACCCCCCTCTACGAGACTCAAGCTTGCCAGTATCAGATGCAGTTCCCAGGTTCAGCCCGGCGATTTCACATCTGACTTAACAAACCGCCTGCGTGCGCTTTACGCCCAGTAATTCCGCTTAATGCTTGCACCCTCC
+
AAA3AFFFFFFFGGFFAEECFGEEEGGFCGHHGEEGEFGG5FEGEEAHFDAEAEEEGGGHGGDEGHE/>EF4FGFHG?FDHFGGDBFFEEEGHGBGHDBBB@GGHFFAGHHHHF1GGHGGC@DGHHED.CDG00<0<GB/<CD000;;GCCGG:C0;0:GHHF.;00;;FFG@@-;-;.9:/B9FFF/;FFB/9:BB9EFBBBD?F@.:A-9-.:FFF?BBDF9FFF/F:B.;A.99/;9/9.99FDFED
@M03896:38:000000000-B4D98:1:1104:18786:16335 2:N:0:270
CCTGTTTGATCCCCACGCTTTCGTGCCTCAGCGTCAATAACTGTGTAGTAAGCTGCCTTCGCAATTGGTGTTCCATGTCATATCTAAGCATTTCACCGCTACATGACATATTCCGCTTACCTCCACAATATTCAAGATCAATAGTATCAACGGCAGTTTCCGAGTTAAGCTCGGAGATTTCACCACTGACTTACCTATCCGCCTACGCACCCTTTAAACCCAGTAAATCCGGATAACGCTTGCACCCTCC
+
BBBBBFFFFFFFGGFEAEAAFGEFEFHHHAFGGGGGGHB3FEFADFDGGEDGGHGHGHHHEE?BAFE3BFEEGFFFFEHHHGHHHHFHGGHHHHHHHFGGGCHEFDFFDFGHHHGEFGGHGFHHBGG?FGFHFEFBH23FCBGGBGHH3BCC@<>@?FFFHG//?FG11DGBA@DCGFHHHFGGGEH0DGHFFHHCHGHHFEGGGHEGDCAFEBF0CFBBEAACFB0CFGD-.9D/F.9.9E;9BFDEFF
@M03896:38:000000000-B4D98:1:1104:5656:16346 2:N:0:270
CCTGTTTGCTCCCCACGCTTTCGCACATGAGCGTCAGTCTTTGTCCAGGGCGCCGCCTTCGCCACTGGTATTCCTTCCAATCTCTACGCATTTCACCGCTACACTGGAAATTCTACCCTCCTCTACAAGACTCTAGTTTGCCAGTTCCAACTGCAGTTCCGAGGTTGAGCCCCGGGTTTTCACATCTCGCTTACCAAACCTCCTGCGCGCGCTTTACGCCCAGTTATTCCGATTAACGCTTGCACCCTCCG
+
AAA?AFF4DFDFGEBEEEEEGGGFEGEE3BGFE2AAAFGHGHFFFG53AE1EEEEEGGEG1E?BEGF?FGGHHHGHFH3@GGHHHHH/E?EEGG?GF/<>EE3FG?BG1FFGGFGFHHFHGHHFFF1F1@@DG11<?F11FG<<??DFGF1>GFFHFHHHD.<-<////CGEGGC-D.AEFFBBFFF0.;EG?0;00;9E/;AFFG?--9@B;D./;A.9@99/9//;;F/.;../9:@...9;99A?AD.
@M03896:38:000000000-B4D98:1:1104:12383:16350 2:N:0:270
CCTGTTTGCTCCCCACGCTTTCGCACCTGAGCGTCAGTCTTCGTCCAGGGGGCCGCCTTCGCCACCGGTATTCCTCCAGATCTCTACGCATTTCACCGCTACACCTGGAATTCTACCCCCCTCTACGAGACTCAAGCTTGCCAGTATCAGATGCAGTTCCCAGGTTGAGCCCGGGGATTTCACATCTGACTTAACAAACCGCCTGCGTGCGCTTTACGCCCAGTAATTCCGCTTCACTCTTGCACCCTCC
+
ABBAAFFFFFFFGGGFEEEFFGEEFGGHEFHHGGEEEHHHGHHHGGEHGFGCEE>EEFEHGEFGGHE>EEFHHHHHGFGGGGHHHHHGGEFFDHGHHDCGGCFHHHCCFHHGHHFHDFGGFGGG1GFD.DDHF0<=DG<<CGD00<;CGC:CFCC:;CGHHH0./999CGGG-B9?9AFGGFGFFFF9BFBFBF9;/.EECDFFFFF?FF-@-:.9FAAAFF.;9FBFFFB.;9.;B/;/;/;/:BD?EF
@M03896:38:000000000-B4D98:1:1104:19306:16366 2:N:0:270
CCTGTTTGCTCCCCACGCTTTCGTGCCTCAACGTCAGATATAGTTTGGTACGCTGCCTTCGCAATCGGTGTTCTGTATGATCTCTAAGCATTTCACCGCTACACCATACATTCCGCCTACCGCAACTACTCTCTAGTTCAACAGTATTAGAGGCAGTTCCGGTGTTAAGCACCGGTATTTCACCTCTAACTTATCACACCGCCTACGCACCCTTTCAACCCAATAAATCCGGATAACGCTTGGATCCTCC
+
ABBABFFCFFFFGGCE2AE2AFAB2FGHHFFGGHDEFHHFGBGGHHEEAD5BABAEGGFGGA?1BGF?1BBBGHFGGHHEFGHHHHGB?FGHHHHGHGGGGCHHHHGGEBFGGGFEGDGH?<C@<CH2FDGFHFH@@@GGBG2C2<<<1@1<0??C<FGGEG--<<F<=GGHC<-<<:;GH0CGGCF0::C::0CF00CA--DG.9.9.;?CA/000CF9D.:.9B9BFF99D../B.;....//;.9B:
@M03896:38:000000000-B4D98:1:1104:5662:16366 2:N:0:270
CCTGTTTGCTCCCCACGCTTTCGCACATGAGCGTCAGTCTTTGTCCAGGGGGCCGCCTTCGCCACTGGTATTCCTTCCAATCTCTACGCATTTCACCGCTACACTGGAAATTCTACCCTCCTCTACAAGACTCTAGTTTGCCAGTTCCAAATGCAGTTCCGAGGTTGAGCCCCGGGTTTTCACATCTGGCTTAACAAACCGCCTGCGTGCGCTTTACGCCCAGTTATTCCGATTAACGCTTGCACCCTCCG
+
ABBBAFFFFFFFGGGGFFEEFGGFEGEFFGHGGGGGGHGHGHHHFHEGHGGGEFEGGGGHHGGEEHFGHHHHHHHHHH3GGHHHHHGGGFGGFHHHHFFGGCGHHFGGHHHHHHHFHHHHGHHHHHHD?GGHGDF1<F<?FGGCFGGHHGHGFF1FFGHHGF?AA<<CGHHGDG@C.CEGFBBCGGF00CFFBFBCBFEFAGGGFFFAFFDF=.ABFFD;BFE9B//9BF/.;;AFF.;.9A;9;BD?ED.
@M03896:38:000000000-B4D98:1:1104:19286:16366 2:N:0:270
CCTGTTTGCTCCCCACGCTTTCGTGCCTCAACGTCAGATATAGTTTGGTAAGCTGCCTTCGCAATCGGTGTTCTGTATGATCTCTAAGCATTTCACCGCTACACCATACATTCCGCCTACCGCAACTACTCTCTAGTTCAACAGTATTAGAGGCAGTTCCGGTGTTAAGCACCGGTATTTCACCTCTAACTTATCAAACCGCCTACGCACCCCTTAAACCCAATCAATCCGGATAACGCTTGGATCCTCC
+
BBBBAFFFFFFFGGGE2AEFFGEB2FHHHGHGGHEAEHHHHFGGGGAFFF5BFGGHHHHHHE1ABGB1A1FEHHBGFHHGFHHHHEGHFGHHHHHHHGGGGCFGHHFHHBGHHFGEGGGHH@E@BCH1FGHHHHHFD@FFDGHG@FGH2@1?B??A?GFGDCA@<<1G1DFFH@--@EDDGFHGHHH0CHGHCFFGGBGFGGGFFFD@GGAE-;A/FGBFDF?9///9;B99A.ABFAB..9.//;F9FF
@M03896:38:000000000-B4D98:1:1104:19297:16382 2:N:0:270
CCTGTTTGCTCCCCACGCTTTCGTGCCTCAACGTCAGATATAGTTTGGTAAGCTGCCTTCGCAATCGGTGTTCTGTATGATCTCTAAGCATTTCACCGCTACACCATACATTCCGCCTACCGCAACTACTCTCTAGTTCAACAGTATTAGAGGCAGTTCCGGTGTTAAGCACCGGTATTTCACCTCTAACTTATCAAACCGCCTACGCACCCTTTCAACCCAATAAATCCGGATAACGCTTGGATCCTCC
+
BBBBBFFFFFFFGGGEAEE2FGEGFFHHHAGGGHEFEHHHGFFFFGDFFFGGFHBGGHHHHE1ABGF1AEEEHHHHHHHHHHHHHHHHFFGHHHHHHGGGGEGHHHHHFFGFHGFEGGGHG/EECCGBGFHHHHBBFF@F@GD@>@FGBD2F0?<C<FGHDG?@C<<<>GGHHG--ACGHFFHHHHH0CGHHCCGG0:GFDFGGGGCD.A?F./C0;FFFGA..9F//9;.-;AD//A9....;;BFFFF
@M03896:38:000000000-B4D98:1:1104:15737:16450 2:N:0:270
CCTGTTTGCTCCCCACGCTTTCGTGCCTCAGCGTCAGTGCTGGTCCAGGTGGCCGCCTTCGCCACGGGCGTTCCTCCCGATATCTACGCATTTCACTGCTACACCGGGAATTCCGCCACCCTCTACCGCACTCCAGCCCGCCAGTTTCCAATGCAGTTCCCAGGTTGACCCCAGGGCTTTCACATCGGCCTTAACGAACCGCCTACGCACGCTTTACGCCCACTAATTCCGAGTAACGCCTGCACCCTTC
+
BBBAAFFFFFFFGGGE2EEEFG?BFFGFHFGG?FDAAFFEDA33DE3BGGCCFEAEEEGH1EA?E>0//>>>FGFHHGG/E/EGHDGF@AEEHHFGDFFGFDGHHDC/B/?<GF0CA@FHF/F>FDF-ACCCGF//<<D-;C@-:;C;C:;;/;;0:;CFGG0./:/90;CAA..;EFEFGBC0;FD.-::/B/B.EA>B=@=....9:@-;...;B;A-BF.;///9;B/.-../;.9-;A:.9;;A;B
@M03896:38:000000000-B4D98:1:1104:17120:16451 2:N:0:270
CCTGTTTGCTCCCCACGCTTTCGCACATGAGCGTCAGTTCTTGTCCAAGTGGCCGCCTTCGCCTCCGGTATTCCTCCACATCTCTACGCATTTCACCGCTACACGTGGAATTCTACCCCTCTCTACAAAACTCTAGATCAACACTCTGAAATGCAATTCCCAAGTTGAGCTCGGGGCTTTCACATCTCACTTATCCATCCGCCTGCGTGCCCTTTACGCCCACTTATTCCGATTCCCTCTCGCACCCTCC
+
ABBAAFFFFFFFGGGEEFECFGEEAFADBBFFEAEEEF5DFGBGGG5GG5DFAFAEFEGH1BEEFHE>EEGHFHHHG2FGHFHHHGGFE?EEEGGHHAEEEEFG??F/DFFGGF?GFGHAEFGHFHHG20FGH2F1111<?GH/1F?G1F1F1<F111F=>F0F100D/00C.--;ACEFHHHGHFFG0;BFB9CF0FGG.CDDAA-.;;;CCB00C.99@D..9/:9FB/.9;//;/;.B.A-;@AEED
@M03896:38:000000000-B4D98:1:1104:15753:16459 2:N:0:270
CCTGTTTGCTCCCCACGCTTTCGTGCCTCAGCGTCAGTGCTGGTCCAGGTGGCCGCCTTCGCCACGGGTGTTCCTCCCGATATCTACGCATTTCACTGCTACACCGGGAATTCCGCCACCCTCTACCGCACTCCAGCCCGCCAGTTTCCAATGCAGTTCCCAGGTTGAGCCCAGGGCTTTCACATCGGACTTAACGAACCGCCTACGCACGCTTTACGCCCAGTAATTCCGAGTAACGCTTGCACCCTTC
+
BBBABFFCFFFFGGGE2AEAFGEGFFHHHFGHGGFAAGFBGGGHGF3FHHFFFGAEFGGHEFGAEE0/>>EEHHDHHGGFGCEGHDGFFEEGHHFHFFGHHFFHHF?</BFGHGCDDGGHDFHHGHHCDCDGHF1<<EE-ACA<0<<GHH0CB;;0:CGHHHB.:0/;/;FE.A.9CA.CC;F0CFA.9;@B/;B.9ABDCCFFFF9BDD;B..AFFADBFFEBB/;BFF/.-.;/;AB.:A9;;FF;BF
@M03896:38:000000000-B4D98:1:1104:17118:16470 2:N:0:270
CCTGTTTGCTCCCCACGCTTTCGCACATGAGCGTCAGTTCTTGTCCAAGGGGCCGCCTTCGCCTCCGGTATTCCTCCACATCTCTACGCATTTCACCGCTACACGTGGAATTCTACCCCTCTCTACAAAACTCTAGATGAACAGTCTGAAATGCAATTCCCAAGTTGAGCTCGGGGCTTTCACATCTCACTTATCCATCCGCCTGCGTGCCCTTTACGCCCAGTTATTCCGATTAACGCTCGCACCCTCC
+
ABBABFFFFFFFGGGGEEEFFGEFEGEFFGGGEEE2EGDGHHGGFFFGHA1EEEAEGGGH1EEEGHE>EFGHHHHHHBGCGHHHHHHGGEGGHGGHHFEFGCFGFCGF?2FHHHHGHHHEDGHHGHGF1FGHHFG<FGDFGHH0=GFHFHHHHDF=BGGGHHFGD==0CGHGC@ADGDEGHHHGGGEFGGFGGBFGGGGGFGGGEFGGGGGFBFFBF.AAFF.9;/BFFFB.9D?BF.BDF-;;;DFFFF
@M03896:38:000000000-B4D98:1:1104:15735:16471 2:N:0:270
CCTGTTTGCTCCCCACGCTTTCGTGCCTCAGCGTCAGTGCTGGTCCAGGTGGCCGCCTTCGCCACGGGTGTTCCTCCCGATATCTACGCATTTCACTGCTACACCGGGAATTCCGCCACCCTCTACCGCACTCCAGCCCGCCAGTTTCCAATGCAGTTCCCAGGTTGAGCCCAGCGCTTTCACATCGGACTTAACGAACCGCCTACGCACGCTTTACGCCCAGTAATTCCGAGTAACGCTTGCACCCTTC
+
ABB@AFF>FFFFGGGGAEAFFGEFFFHHHFGGGGFDEHBAGGEHFGBGHHFGFGAEEEGHHFDEEE>>>>EEHGHHHGG1>EEFHHHFGEEGHFGH4DFHHFGHHG//D@GGHFGDGCGHGHHHHGD/A<AGGF<<FEE-@D@-0;CGHHGFF:<;:CGCHFFC:0/;/CFEE?.;?..:C9FFGGD.9A=BBFFAAA@A@FFDFFDFFF=BA.;BFA.>DF./9;/9BF/:-..99D@9.:99;BDEBB
@M03896:38:000000000-B4D98:1:1104:28880:16632 2:N:0:270
CCTGTTTGCTCCCCACGCTTTCGCACATGAGCGTCAGTTCTTGTCCAAGGGGCCGCCTTCGCCTCCGGTATTCCTCCACATCTCTACGCATTTCACCGCTACACGTGGAATTCTACCCCTCTCTACAAAACTCTAGATGAACAGTCTGAAATGCAATTCCCAAGTTGAGCTCGGGGCTTTCACATCTCACTTATCCATCCGCCTGCGTGCCCTTTACGCCCAGTTATTCCGATTACCGCTCGCACCCTCC
+
ABBABFFFFFFFGGBEEEE2FFEEEG2AB3AFAEGDDHHDGFH5FGB5GF1EAEEGGGGHFEGFGFE/>>EGHHFFFFGHHHHGHHHFFEEEHHGHHAEFGCHFE0?C/FFGHHGFHGHECFHFBHGD1FGFGD1<1?11?GGFFGF11FGHBFGGFHHDHEB<D00<<CHF.---CDCCHBGGGGFFGGFGGFFFFFGF.CEDEFD.DAEFFFFFF.A-BD.9///;;F/.999/;.@AD-9;9@DFFF
@M03896:38:000000000-B4D98:1:1104:17676:17184 2:N:0:270
CCTGTTTGCTCCCCACGCTTTCGCACATGAGCGTCAGTTCTTGTCCAAGGGGCCGCCTTCGCCTCCGGTATTCCTCCACATCTCTACGCATTTCACCGCTACACGTGGAATTCTACCCCTCTCTACAAAACTCTAGATGAACAGTCTGAAATGCAATTCCCAAGTTGAGCTCGGGGCTTTCACATCTCACTTATCCATCCGCCTGCGTGCCCTTTACGCCCAGTTATTCCGATTAACGCTCGCACCCTCC
+
ABBAAFFFFFFFGGGEAEEFFGEEEGGH3BFFGGEEFHFHBFGGFDEDGF?CAAAEFFGHEFGCEHEE>EFHHEGHHGEFGHHHHFHGGEGGGHHHHFEFGEGH?0/?<DGHG>@FDFC/CGHFGH1<1FFFHFH1F1<?FGHFGHD1DG1FF=>=1FGFHG/.0=00<CBC.--:ACHHHHHFFGFFFGGBFFF0BFGG??FGGGG.DCCFFBFFFE?B=F99///9BFFDD9ABF.9.D=-9;@AFFF
@M03896:38:000000000-B4D98:1:1104:2268:17223 2:N:0:270
CCTGTTTGCTCCCCACGCTTTCGTGCCTCAACGTCAGATATAGTTTGGTAAGCTGCCTTCGCAATCGGTGTTCTGTATGATCTCTAAGCATTTCACCGCTACACCATACATTCCGCCTACCGCAACTACTCTCTAGTTCAACAGTATTAGAGGCAGTTCCGGTGTTAAGCACCGGTATTTCACCTCTAACTTATCAAACCGCCTACGCACCCTTTAAACCCAATACATCCGGATAACGCTTGGATCCTCCG
+
ABBAAFF4FFFFFEFEAEE2FGEHFFFHGFGHGHGFGHGHHHHGFHGAGEFFFGFFHHHHAEEFFHAEAEEEGGGHHHHGHHHHHG4FGGHHHHHHGEEGCEFGGEGGGFHHGFGEGGGHH/<E@<BFHFHHGGG2@>@2@GFFFBFFGG2FBCF?CGHHG?@CD<FD=G1FFG?-<EDDFFFH0::0CGFGBGGGFFGEFAFG.C.:A?BEEBFF0F9FFE.BF//;FF.B?FDFFFD....99BF/BF.
@M03896:38:000000000-B4D98:1:1104:19042:17480 2:N:0:270
CCTGTTTGCTCCCCACGCTTTCGAGCCTCCGCGTCCGTTACAGTCCAGAGAGTCGCCTTCGCCACTGGTGTTCTTCCTAATCTCTACGCATTTCACCGCTACACTAGGAATTCCACTCTCCTCTCCTGCACTCTAGATAACCACTTTGGAATGCAGCACCCAAGTTGAGCCCCGCTATTTCACACCCCACTTAATCATCCGCCTACGCTCCCTTTACGCCCAGTCAATCCGCATAACCCTTGACACCTAC
+
AAAAAFF1BFDFF?EEAEE0FF0FFEEHH0AE/EC/AGBEFHBFFG11F/0/BFAEEE?E/B/BEG1010/?EGFFFHBDFGGFEFH>E//EGHHHH?@EE?1B1F<01BFGF>2B10BFFGHHF<D@@FGHHF11@F1<FHF/?<1?011?1=<11>0F.F..0=00/<<C.<---::CG0<<CAAC.AFFEF9F0BFFAEGGBBA99AC./9/9/9-99-99/F/;FB-9-;ABF/;-;-/9;BA//F
@M03896:38:000000000-B4D98:1:1104:17339:17696 2:N:0:270
CCTGTTTGCTCCCCACGCTTTCGCACATGAGCGTCAGTTCTTGTCCAAGGGGCCGCCTTCGCCTCCGGTATTCCTCCACATCTCTACGCATTTCACCGCTACACGTGGAATTCTACCCCTCTCTACAAAACTCTAGATGAACAGTCTGAAATGCAATTCCCAAGTTGAGCTCGGGGCTTTCACATCTCACTTATCCATCCGCCTGCGTGCCCTTTACGCCCAGTTATTCCGATTACCGCTCGCACCCTCC
+
ABBAAFFCFFFFGGGGEEEFFGEEFGEHBFHHGGEEFHFGHHHHGFGHGECFEEAEGGGHAEGEGHE>EEGHHHHHH?GFGGHFHHHFEEEGFHHHHEEGFEGHA0F/?GHGHHFFHHHEEHHHDGD?1GHHHDD11<111FF0FG1F1GGFH<==1<GFHH/.<0=0<CGG.:;@@CEHHGHGGGBFBFFGGBFFFGGGEGGGGF-AACAFBFBFF..9@A.///;9FFF.9:D/9.--@-;99@D?ED
@M03896:38:000000000-B4D98:1:1104:17342:17715 2:N:0:270
CCTGTTTGCTCCCCACGCTTTCGCACATGAGCGTCAGTTCTTGTCCAAGGGGCCGCCTTCGCCTCCGGTATTCCTCCACATCTCTACGCATTTCACCGCTACACGTGGAATTCTACCCCTCTCTACAACACTCTAGATGAACACTCTGAAATGCAATTCCCACGTTGAGCTCGGGGCTTTCACATCTCACTTATCCATCCGCCTGCGTGCCCTTTACGCCCAGTTATTCCGATTAACGCTCGCACCCTCC
+
AAB@AFFFFFFFGGFEEEEEFGEE2EEGBDGGEAEEEFFFGHFHFB5F3A1AEEAEEEEG1EEEGHE>EFGHGFDHFBGFHHHHG?B?E?EEFGGHHGEGC@FGD0???FGHGF2FDGH?CHHHHFG?1FCGHHB1<1<DGGG01FFG1DDF1F111<D=GB.<.<<G/CFG;-;-@DEFFFGGBFFCBBFFGFBFFGGGFGDG.AA;D9EFF;:FFF?@DD.:/B/BFFB...;BF.@.A9=-9>DAEF
@M03896:38:000000000-B4D98:1:1104:23869:17772 2:N:0:270
CCTGTTTGCTCCCCACGCTTTCGCACCTGAGCGTCAGTTCTTGTCCAAGTGGCCGCCTTCGCCTCCGGTATTCCTCCACATCTCTACGCATTTCACCGCTACACGTGGAATTCTACCCCTCTCTACAACACTCTAGCTGAACAGTCTGAAATGCAATTCCCACGTTGAGCTCGGGGCTTTCACATCTCACTTATCCATCCGCCTGCGTGCCCTTTACGCCCATTTATTCCGCTTACCGCTCGCACCCTCC
+
ABBAAFF4DFFFGGGC2AEFFGEEEF2E3BBBEFE2AFGEGFEHFF55B553ABAAEGGHAEGEEGB/>/FHFHHHH2F@FGHHHDG?E?EEHHBGH/EE?EFG/B?/?2FFGH3BGGH/CHHH2F22@/?GHF111?111??0?FF11<1=F<1GDGHHFF0-<C..<<DG.---ACCCGCH:CF0;BFG000990FFF.;9C.99..;9CB9FBF.9@BA/9//:;BF/.99./;.99;99-;;A9EA
@M03896:38:000000000-B4D98:1:1104:23858:17788 2:N:0:270
CCTGTTTGCTCCCCACGCTTTCGCACATGAGCGTCAGTTCTTGTCCAAGGGGCCGCCTTCGCCTCCGGTATTCCTCCACATCTCTACGCATTTCACCGCTACACGTGGAATTCTACCCCTCTCTACAAAACTCTAGATGAACAGTCTGAAATGCAATTCCCAAGTTGAGCTCGGGGCTTTCACATCTCACTTATCCATCCGCCTGCGTGCCCTTTACGCCCAGTTATTCCGATTAACGCTCGCACCCTCC
+
ABBAAFFFFFFFGGGGAEEFFGEEEFFHEFHGFGEAEGFGHHFHHGBFH11EEE0EEGGHEEGGGHE>EEFHHHHHHGHGHHHFHHHFEEEGHHHHH/>E@EDGBBFCAFGGGHFGHHHCEHHHHHGF1?FGHGB<1?<11F=0>FDF1GBGF=>GDGHHHHBCDD0</<DG<;--CDHHHFHGGGGGFFGGCBBFFFGGDEGDAF;;.;CFBFB/F.9@B.EB9/;;FF/;AD.BF.9.A-;-;;DEEF
@M03896:38:000000000-B4D98:1:1104:2668:17823 2:N:0:270
CCTGTTTGATCCCCACGCTTTCGTGCCTCAGCGTCAATAATTGTGTAGTAAGCTGCCTTCGCAATTGGTGTTCTATGTCATATCTAAGCATTTCACCGCTACATGACATATTCCGCTTACCTCCACAATATTCAAGACAAATAGTATCAACGGCAGTTTCCGAGTTAAGCTCGGAGATTTCACCACTGACTTACCTGCCCGCCTACGCACCCTTTAAACCCAGTGAATCCGGATAACGCTTGCACCCTCC
+
BBBBBFFFFFFFGGBEEEEFFGGFFFHHGGHHGGEEFHFGAFGFGHBGGBFFGHGHHHHHFEAEEBGGBFGEFHGHHHFGHFDHHHFHHHHHHHHHHFGGGGHGGDCDHFHHHFBAEGDGHFHEEFFGDGHHFFF3D?FBFBGHHHHHEFF/@BBDFGFHHG?<C/GG1GBFAD?CDHHHH0=GFGH<0CGHHHHH0CCGGGGGGF?DDGGDCB9FFBFBAA./90;CFF.@.:9:F.B.9E.9;FFFFF
@M03896:38:000000000-B4D98:1:1104:2673:17841 2:N:0:270
CCTGTTTGATCCCCACGCTTTCGTGCCTCAGCGTCAATAATTGTGTAGTAAGCTGCCTTCGCAATTGGTGTTCTATGTCATATCTAAGCATTTCACCGCTACATGACATATTCCGCTTACCTCCACAATATTCAAGACAAATAGTATCAACGGCAGTTTCCGAGTTAAGCTCGGAGATTTCACCACTGACTTACCTGCCCGCCTACGCACCCTTTAAACCCAGTGAATCCGGATAACGCTTGCACCCTCC
+
ABBBAFFFFFFFGGBE2EEAFGDEFGHHHHHGGGDEGHGGFFFF5BFGG5GGGHFGHHHHGEAAEFFBAAFEGHGFFGHHHBFHHGHHHFHHGHHHHGGGG?GB43@3GDGHHFBEGGGHFEHH2FFFEGFHFBGFFCCBFDGG?FGG3B@//<<<?FFGHD//</>F=FDG.A?-@CDFHBDHHHG0<CD0CGHBCGCCFCDGDFA?DFFGEB09CFFBAEA909FBFF9BB9AFBDB..AA;9FF.ED
@M03896:38:000000000-B4D98:1:1104:14620:17847 2:N:0:270
CCTGTTTGCTCCCCACGCTTTCGCACCTGAGCGTCAGTCTTCGTCCAGGGGGCCGCCTTCGCCACCGGTATTCCTCCAGATCTCTACGCATTTCACCGCTACACCTGGAATTCTACCCCCCTCTACGAGACTCAAGCTTGCCAGTATCAGATGCAGTTCCCAGGTTGAGCCCGGGGATTTCACATCTGACTTAACAAACCGCCTGCGTGCGCTTTACGCCCAGTAATTCCGATTAACGCTTGCACCCTCC
+
ABBBBFFFFFFFFGFFEEEFFGEFGGGFGGHHGGGEGHHHHHHHGFDHHGCEEEEFGGGHHEDEGHEEEFGHHHHHHGHHHHHHHHHGGEFGHHHHHGGGGFGHHHFGHHHHHHHHHHHGGGGHGGGD.CEHF0C0DFB<CGF:0<CGGCCGF:CC;CHHHG0;/9=FFGGGGA?C9AFGGGGGFFF9BFFFFFBBFFFFFFFFFFDAFF;F=D.BFFDAFD.9999BFFB?A9?BF.B.:9.;;BDFFF
@M03896:38:000000000-B4D98:1:1104:22313:18029 2:N:0:270
CCTGTTTGCTCCCCACGCTTTCGAGCCTCAGCGTCAGTTACAGTCCAGAGAGTCGCCTTCGCCACTGGTGTTCTTCCTAATCTCTACGCATTTCACCGCTACACTAGGAATTCCACTCTCCTCTCCTGCACTCTAGATAACCAGTTTGGAGTGCAGCACCCAAGTTGAGCCCGGGTATTTCACATCCCACTTAATCATCCGCCTACGCTCCCTTTACGCCCAGTAAATCCGGATAACGCTTGCCACCTAC
+
BBBBBFFFFFFFGGFFEEEFFGEDGEGHHFGHGGFEEHHHFFGGHFFGHHA1FFAAEEGHHGGGGHBFBGGFHHHHHHGHHHHHHHHGGGGGHHGHHGGGGGFHFGFFHHHHHGFHHHHHHHHHHHGGGFHHHEFGFFFFHHHEHFFFAC0FC<<1CFFGGGF.<D1>1FGFC?C<AGHDHEHGDGHHFHHFHHHHHHHHGGC?EFDFEFFG/00;0A.@@E.;;C/;BF.-.;9/B.99.AEB9FFFFF
@M03896:38:000000000-B4D98:1:1104:25298:18085 2:N:0:270
CCTGTTTGCTCCCCACGCTTTCGTGCCTCAGCGTCAGTTACAGTCCAGAGAGCCGCCTTCGCTACTGGTGTTCCTCCTAATATCTACGCATTTCACCGCTACACTAGGAATTCCACTCTCCTCTCCTGCACTCAAGTCCTACAGTTCCAAAAGCTTACTACGGTTGAGCCGTAGCCTTTCACTTCTGCCTTGAAAGACCGCCTACGCACCCTTTACGCCCAGTACTTCCGGATAACCCTAGCCCCCTACC
+
ABBAAFFFFFFFGGGGEEEFFGEFFFHHHHGGFFEFEGGGFFGGFHHHHHBAFGAEFGGHAEEEFHFC@FGEGHGHHHFGHHHHHHHFEEFGHHHHHEEEGCDGDGGGGHHHHHFHGFFHHEHHHHFGFFHHF222@FGHHHG2@FGFGFHHHF1FFGHGHG.CF-0<FG-><EGHHFH<FG0=DF00<0:/:G0;CGH;@BDGG?D.9;E.9BFF9C?D../9/:BFF9-.;.9F/9...;BFFF-.F.
@M03896:38:000000000-B4D98:1:1104:25316:18085 2:N:0:270
CCTGTTTGCTCCCCACGCTTTCGTGCCTCAGCGTCAGTTACAGTCCAGAGAGCCGCCTTCGCTACTGGTGTTCCTCCTAATATCTACGCATTTCACCGCTACACTAGGAATTCCACTCTCCTCTCCTGCACTCAAGTCCTACAGTTCCAAAAGCTTACTACGGTTGAGCCGTAGCCTTTCACTTCTGCCTTGAAAGACCGCCTACGCACCCTTTACGCCCAGTAATTCCGGATAACGCTAGCCCCCTAC
+
ABB@AFF4FFFFGGGGEFEEFGEFFFHHHHHHGEGEGHHHGHGHHHFGFHCEGHEEGGGGAEFEGHFFDGFEFHHHHHBGGHHHHHHGGGGGHHHHHEEEFCFGGFHFFGHHGHDFHHGHHHHHHHHHHHHHFCB2FGGHGHHBFDGHHHHEF?<1FHHBGA.<<@0FGHCADFGHHFHFBD==DFB0<0CC0CGC:GG-@D?DFACDC@DA9FFB9C9;..B/B/9;9/-9.9/F.-9;.9BFDF-9A
@M03896:38:000000000-B4D98:1:1104:26991:18141 2:N:0:270
CCTGTTTGCTCCCCACGCTTTCGTGCCTCAGCGTCAGTGCTGGTCCAGGTGGCCGCCTTCGCCACGGGTGTTCCTCCCGATATCTACGCATTTCACTGCTACACCGGGAATTCCGCCACCCTCTACCGCACTCCAGCCCGCCAGTTTCCAATGCAGTTCCCAGGTTGAGCCCAGCGCTTTCACATCGGACTTAACGAACCGCCTACGCACGCTTTACGCCCAGTAATTCCGAGTAACGCCTGCACCCTTC
+
AAB>AFFFFFFFGGGGEEAEFF2BBBGGHGGGEEEA2DDBFG3FFGGGHGEEFFAEEEFG1EE?E>0///>EBGFGHGG1EE@GGBGCE?EGFFFG4?BGGFGHH@@<DGHGHG2CD>EHGHHHHGHCCAFGFG1<<EG-<C@-0:;CG00;:;<0:;CGHH0./0/:/;CEAA.-9.99CBF;BF...;99/;99;.@B;BFFFFDDFA;9.9./B.9BFD.B/999FF/:-9.:FAB-.99.;FFE/:
@M03896:38:000000000-B4D98:1:1104:27015:18145 2:N:0:270
CCTGTTTGCTCCCCACGCTTTCGTGCCTCAGCGTCAGTGCTGGTCCAGGTGGCCGCCTTCGCCACGGGTGTTCCTCCCGATATCTACGCATTTCACTGCTACACCGGGAATTCCGCCACCCTCTACCGCACTCCAGCCCGCCAGTTTCCAATGCAGTTCCCAGGTTGAGCCCAGGGCTTTCACATCGGACTTAACGAACCGCCTACGCACGCTTTACGCCCAGTAATTCCGAGTAACGCTTGCACCCTTC
+
BBBBBFFFFFFFGGGGEEEFGGEFFFHHHFHGFFEE?GFFHHHHFHFHHHFAFGAEFGGHAEEEE>0>>EEEGHHHHGGEEFGHHHHGGEFGHHGH4GGHHFFGHGB?CDHHHFFEFBDHFGHHGGGGGGGGCF1>FED<CGC?0CGHHHHHFCGC;CCGHFEE:://;BFGE..9DAEFFBFBFG?.;ABFF/;:.9@BDFFFFFFFA=@@AEAFF9DA@..9;9B9FBB.9:A/;.99;EA;;BDFFF
@M03896:38:000000000-B4D98:1:1104:27000:18162 2:N:0:270
CCTGTTTGCTCCCCACGCTTTCGTGCCTCAGCGTCAGTGCTGGTCCAGGTGGCCGCCTTCGCCACGGGTGTTCCTCCCGATATCTACGCATTTCACTGCTACACCGGGAATTCCGCCACCCTCTACCGCACTCCAGCCCGCCAGTTTCCAATGCAGTTCCCAGGTTGAGCCCAGGGCTTTCACATCGGACTTACCGAACCGCCTACGCACGCTTTACGCCCAGTCACTCCGAGTAACGCTTGCACCCCTCG
+
AABA>DFCFFFFFGFE2EECFFECAFFGGGGCEEEEAF5BF5AFGGHHGHBAFEAFEEEG1BAEE>>>/>/EFFGHHGG1E?EFHGFFGGGGFGEGBDGFHDEFGB<BC/GGGHFBD@GHGEGHFHHDDDGGFFH1>CE<<CC-0;G;;C0C/:0;;;CFC00./0/:9;FE99.;E..9;CFB;C9.;9BBF/B9.-;B-9BDFFDBF;-9..99BADB=?.;///9;.D--99/B.B.:../;9.-9;-
@M03896:38:000000000-B4D98:1:1104:8936:18411 2:N:0:270
CCTGTTTGCTCCCCACGCTTTCGTGCCTCAGCGTCAGTTACAGTCCAGAGAGCCGCCTTCGCTACTGGTGTTCCTCCTAATATCTACGCATTTCACCGCTACACTAGGAATTCCACTCTCCTCTCCTGCACTCAAGTCCTACAGTTCCAAAAGCTTACTACGGTTGAGCCGTAGCCTTTCACTTCTGGCTTGAAAGACCGCCTACGCACCCTTTACGCCCAGTAATTCCGGATAACGCTAGCCCCCTAC
+
AABAAFFFFFFFGGGFEEEFFGEGGGHHHFGHGGEEGHHHHHGHHFFGHH2EGGAEEGEHAFEEEHGG@FGFHHHHHHHHHHHHHHHEEEFGHHHHHEEEFEFHHCFFFGHHGHGGHHGHHFHHHHHCGGHHF222FGGF>GHBGHHFGHEGHF?<FGFHFECFC-0>>GCCFGGHHFGFHGDDGGB0</G-C0;0:GF:C@DDF.B9BDDACFBF;;;B..:;/B99B99AD9FF9;9../BBFF9AF
@M03896:38:000000000-B4D98:1:1104:8939:18431 2:N:0:270
CCTGTTTGCTCCCCACGCTTTCGTGCCTCAGCGTCAGTTACAGTCCAGAGAGCCGCCTTCGCTACTGGTGTTCCTCCTAATATCTACGCATTTCACCGCTACACTAGGAATTCCACTCTCCTCTCCTGCACTCAAGTCCTACAGTTCCAAAAGCTTACTACGGTTGAGCCGTAGCCTTTCACTTCTGGCTTGAAAGACCGCCTACGCACCCTTTACGCCCAGTAATTCCGGATAACGCTATCCCCCTACG
+
ABBABFFCFFFFGGGG2EEFFGEBFFHHHGHHGGGAFHHHGFFGGGEFHH2EFGAEGFGHAEFEGHGFEGHFHHHHHHGFGHHHHHHGGGGGGHHHHEEGGEFHHHHGGHHHHHGHHHHHHEHHHHHHHHHHF2@@FFGF2FGC@FHHHHGEHFFD1FFHHG<CCC0FGHFDAFGHHFHFHG==GG00<:CCFF0CCGH--@FGGADABBEC9CFF9;BD..9//B9FF/@9A.BF.-.9.;/;AF-AA.
@M03896:38:000000000-B4D98:1:1104:8959:18431 2:N:0:270
CCTGTTTGCTCCCCACGCTTTCGTGCCTCAGCGTCAGTTACAGTCCAGAGAGCCGCCTTCGCTACTGGTGTTCCTCCTAATATCTACGCATTTCACCGCTACACTAGGAATTCCACTCTCCTCTCCTGCACTCAAGTCCTACAGTTCCAAAAGCTTACTACGGTTGCGCCGTAGCCTTTCACTTCTGCCTTGAAAGACCGCCTACGCACCCTTTACGCCCAGTAATTCCGGCTCACTCTAGCCCCCTACGT
[truncated: 2,690,452 more chars]
